# Supplementary material for: Dataset of numerical assessment on the combined effects of non-thermal plasma and water addition in hydrogen combustion
Source: Data Brief. 2025 Dec 19;64:112405. doi: 10.1016/j.dib.2025.112405 (PMC12813465; doi:10.1016/j.dib.2025.112405)
Supplement: Supplementary file 1 [file mmc1.zip]

Archive with 49 entries (47 files):
- Research Data/
- Research Data/DOE Analysis.dxpx
- Research Data/DOE Test Results.xlsx
- Research Data/Pure Hydrogen results.docx
- Research Data/Reaction rates analysis.xlsx
- Research Data/Simulations for DOE/
- Research Data/Simulations for DOE/Run1.csv
- Research Data/Simulations for DOE/Run12.csv
- Research Data/Simulations for DOE/Run14.csv
- Research Data/Simulations for DOE/Run15.csv
- Research Data/Simulations for DOE/Run17.csv
- Research Data/Simulations for DOE/Run18.csv
- Research Data/Simulations for DOE/Run19.csv
- Research Data/Simulations for DOE/Run2.csv
- Research Data/Simulations for DOE/Run20.csv
- Research Data/Simulations for DOE/Run21.csv
- Research Data/Simulations for DOE/Run22.csv
- Research Data/Simulations for DOE/Run23.csv
- Research Data/Simulations for DOE/Run24.csv
- Research Data/Simulations for DOE/Run25.csv
- Research Data/Simulations for DOE/Run26.csv
- Research Data/Simulations for DOE/Run28.csv
- Research Data/Simulations for DOE/Run29.csv
- Research Data/Simulations for DOE/Run3.csv
- Research Data/Simulations for DOE/Run30.csv
- Research Data/Simulations for DOE/Run31.csv
- Research Data/Simulations for DOE/Run32.csv
- Research Data/Simulations for DOE/Run33.csv
- Research Data/Simulations for DOE/Run34.csv
- Research Data/Simulations for DOE/Run35.csv
- Research Data/Simulations for DOE/Run36.csv
- Research Data/Simulations for DOE/Run37.csv
- Research Data/Simulations for DOE/Run38.csv
- Research Data/Simulations for DOE/Run39.csv
- Research Data/Simulations for DOE/Run4.csv
- Research Data/Simulations for DOE/Run40.csv
- Research Data/Simulations for DOE/Run41.csv
- Research Data/Simulations for DOE/Run42.csv
- Research Data/Simulations for DOE/Run43.csv
- Research Data/Simulations for DOE/Run44.csv
- Research Data/Simulations for DOE/Run45.csv
- Research Data/Simulations for DOE/Run46.csv
- Research Data/Simulations for DOE/Run48.csv
- Research Data/Simulations for DOE/Run5.csv
- Research Data/Simulations for DOE/Run50.csv
- Research Data/Simulations for DOE/Run6.csv
- Research Data/Simulations for DOE/Run7.csv
- Research Data/Simulations for DOE/Run8.csv
- Research Data/Simulations for DOE/Run9.csv
