# Supplementary material for: Dataset of numerical assessment on the combined effects of non-thermal plasma and water addition in hydrogen combustion
Source: Data Brief. 2025 Dec 19;64:112405. doi: 10.1016/j.dib.2025.112405 (PMC12813465; doi:10.1016/j.dib.2025.112405)
Supplement: Supplementary file 1 [file mmc1.zip › Research Data/DOE Analysis.dxpx]

<!DOCTYPE DEXXMLDoc SYSTEM "DEXXMLDoc.DTD">
<DEXXMLDoc name="Design.dxpx" creator="S360" version="23.1.8">
<designInfo studyType="ResponseSurface" studySubType="Randomized" designType="CCD" noOfRuns="50" noOfFactors="5" noOfResponses="6" noOfAnalyses="6">
<designNotes>From XML document, Design.dxpx, created by S360</designNotes>
</designInfo>
<blockInfo>
<block code="0" name="Block 1"/>
</blockInfo>
<factorInfo>
<factor id="A" name="Inlet Temperature" unit="K" type="Numeric" uuid="cf4a1b4f-7737-46fe-8a1f-4bc7a8864ff2">
<numeric format="General" low="300" high="900" stdDev="0"/>
</factor>
<factor id="B" name="Equivalence Ratio" unit="-" type="Numeric" uuid="00418520-c17a-49f0-9ccd-d73cb490b311">
<numeric format="General" low="0.4" high="1.2" stdDev="0"/>
</factor>
<factor id="C" name="Fraction of Water" unit="%" type="Numeric" uuid="693f8758-1f4d-4f72-a23a-9253a4673791">
<numeric format="General" low="0" high="25" stdDev="0"/>
</factor>
<factor id="D" name="Energy Pulses" unit="nos" type="Numeric" uuid="8d905731-b596-44aa-9428-c9fb5952a7b9">
<numeric format="General" low="5" high="9" stdDev="0"/>
</factor>
<factor id="E" name="Pressure" unit="atm" type="Numeric" uuid="28aa5256-b01a-4055-b120-f6a2251bbcc7">
<numeric format="General" low="0.5" high="1.5" stdDev="0"/>
</factor>
</factorInfo>
<constraintInfo/>
<responseInfo>
<response id="1" name="Number of Pulses" unit="nos" type="Normal" format="General" responseUuId="7273cbaa-10f9-40f0-9784-59cc7b11a7b8"/>
<response id="2" name="IDT" unit="ms" type="Normal" format="General" responseUuId="8ea27dcf-134f-4281-b7e4-c837f557e129"/>
<response id="3" name="Temp" unit="K" type="Normal" format="General" responseUuId="d1e808f9-6422-4ca3-8091-dda6ff160058"/>
<response id="4" name="NO" unit="ppm" type="Normal" format="General" responseUuId="5b24f803-6787-4740-8fc8-bc51c8c97fb6"/>
<response id="5" name="NO2" unit="ppm" type="Normal" format="General" responseUuId="4d0bf950-f5cb-48d2-8a8d-6f939e60043e"/>
<response id="6" name="Total energy deposit" unit="mJ/cm3" type="Normal" format="General" responseUuId="f13eedf0-68d1-4f2c-9a51-a12d56f4f467"/>
</responseInfo>
<guiState>
<designLayout>
<visibleColumns>
<column type="stdorder">
<width>35</width>
</column>
<column type="runorder">
<width>35</width>
</column>
<column id="A" type="factor">
<width>95</width>
</column>
<column id="B" type="factor">
<width>95</width>
</column>
<column id="C" type="factor">
<width>95</width>
</column>
<column id="D" type="factor">
<width>95</width>
</column>
<column id="E" type="factor">
<width>95</width>
</column>
<column id="1" type="response">
<width>95</width>
</column>
<column id="2" type="response">
<width>95</width>
</column>
<column id="3" type="response">
<width>95</width>
</column>
<column id="4" type="response">
<width>95</width>
</column>
<column id="5" type="response">
<width>95</width>
</column>
<column id="6" type="response">
<width>95</width>
</column>
</visibleColumns>
</designLayout>
<graphSettings>
<graphArea name="" graph="0">
<selectedGraph>0</selectedGraph>
<colorBy type="runOrder"/>
<shapeBy type="none"/>
<sizeBy type="none"/>
<axisX type="factor" index="0"/>
<axisY type="response" index="0"/>
<axisY type="none"/>
<axisZ type="none"/>
<axisX_Histogram type="response" index="0"/>
<axisX_BoxPlot type="none"/>
<axisY_BoxPlot type="response" index="0"/>
<axisX_Line type="factor" index="0"/>
<axisY_Line type="response" index="0"/>
<axisY_Line type="none"/>
<histograms/>
</graphArea>
<graphArea name="EffectsNoRestriction" graph="0"/>
<graphArea name="EffectsNoRestriction" graph="1"/>
<graphArea name="EffectsNoRestriction" graph="2"/>
<graphArea name="EffectsNoRestriction" graph="0"/>
<graphArea name="EffectsNoRestriction" graph="1"/>
<graphArea name="EffectsNoRestriction" graph="2"/>
<graphArea name="Diagnostics" index="1">
<legend key="NormalResidualsGraph" title="Stat-Ease 360® Software">
<dock type="TopLeft"/>
<showItems>
<showItem>Response</showItem>
<showItem>Info</showItem>
<showItem>ColorGradient</showItem>
<showItem>Data</showItem>
<showItem>PointInfo</showItem>
</showItems>
</legend>
<legend key="ResVsPredGraph" title="Stat-Ease 360® Software">
<dock type="TopLeft"/>
<showItems>
<showItem>Response</showItem>
<showItem>Info</showItem>
<showItem>ColorGradient</showItem>
<showItem>Data</showItem>
<showItem>PointInfo</showItem>
</showItems>
</legend>
<legend key="ResVsRunGraph" title="Stat-Ease 360® Software">
<dock type="TopLeft"/>
<showItems>
<showItem>Response</showItem>
<showItem>Info</showItem>
<showItem>ColorGradient</showItem>
<showItem>Data</showItem>
<showItem>PointInfo</showItem>
</showItems>
</legend>
<legend key="PredVsActualGraph" title="Stat-Ease 360® Software">
<dock type="TopLeft"/>
<showItems>
<showItem>Response</showItem>
<showItem>Info</showItem>
<showItem>ColorGradient</showItem>
<showItem>Data</showItem>
<showItem>PointInfo</showItem>
</showItems>
</legend>
<legend key="BoxCoxGraph" title="Stat-Ease 360® Software">
<dock type="TopLeft"/>
<showItems>
<showItem>Response</showItem>
<showItem>Info</showItem>
<showItem>CurrentTransform</showItem>
<showItem>Lambda</showItem>
<showItem>RecommendedTransform</showItem>
<showItem>ColorGradient</showItem>
<showItem>Data</showItem>
<showItem>PointInfo</showItem>
</showItems>
</legend>
<legend key="ResVsFactorGraph" title="Stat-Ease 360® Software">
<dock type="TopLeft"/>
<showItems>
<showItem>Response</showItem>
<showItem>Info</showItem>
<showItem>ColorGradient</showItem>
<showItem>Data</showItem>
<showItem>PointInfo</showItem>
</showItems>
</legend>
<legend key="CooksDistanceGraph" title="Stat-Ease 360® Software">
<dock type="TopLeft"/>
<showItems>
<showItem>Response</showItem>
<showItem>Info</showItem>
<showItem>ColorGradient</showItem>
<showItem>Data</showItem>
<showItem>PointInfo</showItem>
</showItems>
</legend>
<legend key="LeverageGraph" title="Stat-Ease 360® Software">
<dock type="TopLeft"/>
<showItems>
<showItem>Response</showItem>
<showItem>Info</showItem>
<showItem>ColorGradient</showItem>
<showItem>Data</showItem>
<showItem>PointInfo</showItem>
</showItems>
</legend>
<legend key="RunsVsDFFITSGraph" title="Stat-Ease 360® Software">
<dock type="TopLeft"/>
<showItems>
<showItem>Response</showItem>
<showItem>Info</showItem>
<showItem>ColorGradient</showItem>
<showItem>Data</showItem>
<showItem>PointInfo</showItem>
</showItems>
</legend>
<legend key="RunsVsDFBETASGraph" title="Stat-Ease 360® Software">
<dock type="TopLeft"/>
<showItems>
<showItem>Response</showItem>
<showItem>Info</showItem>
<showItem>ColorGradient</showItem>
<showItem>Data</showItem>
<showItem>PointInfo</showItem>
</showItems>
</legend>
<colorBy type="response" index="1"/>
</graphArea>
<graphArea name="Classification" index="1">
<colorBy type="stdOrder"/>
<tracedPoint DrawLineLoo="false" DrawLineIs="false" falsePositiveLoo="0" truePositiveLoo="0" falsePositiveIs="0" truePositiveIs="0"/>
</graphArea>
<graphArea name="Model" index="1" graph="0">
<label type="factor" index="1">Inlet Temp (K)</label>
<label type="factor" index="2">Equivalence Ratio (Φ)</label>
<graphMethod>3D</graphMethod>
<axis type="response">
<low>0</low>
<high>1</high>
<format>General</format>
<ticks>7</ticks>
</axis>
<contours type="response" index="1" transformed="false" mode="auto">
<format>General</format>
</contours>
<space>
<codedPoint>
<codedValue>0</codedValue>
<codedValue>0</codedValue>
<codedValue>1</codedValue>
<codedValue>1</codedValue>
<codedValue>1</codedValue>
</codedPoint>
<axis index="0">0</axis>
<axis index="1">1</axis>
<axis index="2">-1</axis>
<axis index="3">-1</axis>
</space>
<legend key="4" title="Stat-Ease 360® Software">
<dock type="TopLeft"/>
<showItems>
<showItem>Response</showItem>
<showItem>Info</showItem>
<showItem>Lambda</showItem>
<showItem>RecommendedTransform</showItem>
<showItem>ColorGradient</showItem>
<showItem>Data</showItem>
<showItem>PointInfo</showItem>
</showItems>
</legend>
<legend key="7" title="Stat-Ease 360® Software">
<dock type="BottomLeft"/>
<showFacResNames>true</showFacResNames>
<showItems>
<showItem>Lambda</showItem>
<showItem>RecommendedTransform</showItem>
<showItem>ColorGradient</showItem>
</showItems>
</legend>
</graphArea>
<graphArea name="EffectsNoRestriction" graph="0"/>
<graphArea name="EffectsNoRestriction" graph="1"/>
<graphArea name="EffectsNoRestriction" graph="2"/>
<graphArea name="Diagnostics" index="2">
<legend key="NormalResidualsGraph" title="Stat-Ease 360® Software">
<dock type="TopLeft"/>
<showItems>
<showItem>Response</showItem>
<showItem>Info</showItem>
<showItem>ColorGradient</showItem>
<showItem>Data</showItem>
<showItem>PointInfo</showItem>
</showItems>
</legend>
<legend key="ResVsPredGraph" title="Stat-Ease 360® Software">
<dock type="TopLeft"/>
<showItems>
<showItem>Response</showItem>
<showItem>Info</showItem>
<showItem>ColorGradient</showItem>
<showItem>Data</showItem>
<showItem>PointInfo</showItem>
</showItems>
</legend>
<legend key="ResVsRunGraph" title="Stat-Ease 360® Software">
<dock type="TopLeft"/>
<showItems>
<showItem>Response</showItem>
<showItem>Info</showItem>
<showItem>ColorGradient</showItem>
<showItem>Data</showItem>
<showItem>PointInfo</showItem>
</showItems>
</legend>
<legend key="PredVsActualGraph" title="Stat-Ease 360® Software">
<dock type="TopLeft"/>
<showItems>
<showItem>Response</showItem>
<showItem>Info</showItem>
<showItem>ColorGradient</showItem>
<showItem>Data</showItem>
<showItem>PointInfo</showItem>
</showItems>
</legend>
<legend key="BoxCoxGraph" fontSize="7" title="Stat-Ease 360® Software">
<dock type="TopLeft"/>
<showItems>
<showItem>Response</showItem>
<showItem>Info</showItem>
<showItem>CurrentTransform</showItem>
<showItem>Lambda</showItem>
<showItem>RecommendedTransform</showItem>
<showItem>ColorGradient</showItem>
<showItem>Data</showItem>
<showItem>PointInfo</showItem>
</showItems>
</legend>
<legend key="ResVsFactorGraph" title="Stat-Ease 360® Software">
<dock type="TopLeft"/>
<showItems>
<showItem>Response</showItem>
<showItem>Info</showItem>
<showItem>ColorGradient</showItem>
<showItem>Data</showItem>
<showItem>PointInfo</showItem>
</showItems>
</legend>
<legend key="CooksDistanceGraph" title="Stat-Ease 360® Software">
<dock type="TopLeft"/>
<showItems>
<showItem>Response</showItem>
<showItem>Info</showItem>
<showItem>ColorGradient</showItem>
<showItem>Data</showItem>
<showItem>PointInfo</showItem>
</showItems>
</legend>
<legend key="LeverageGraph" title="Stat-Ease 360® Software">
<dock type="TopLeft"/>
<showItems>
<showItem>Response</showItem>
<showItem>Info</showItem>
<showItem>ColorGradient</showItem>
<showItem>Data</showItem>
<showItem>PointInfo</showItem>
</showItems>
</legend>
<legend key="RunsVsDFFITSGraph" title="Stat-Ease 360® Software">
<dock type="TopLeft"/>
<showItems>
<showItem>Response</showItem>
<showItem>Info</showItem>
<showItem>ColorGradient</showItem>
<showItem>Data</showItem>
<showItem>PointInfo</showItem>
</showItems>
</legend>
<legend key="RunsVsDFBETASGraph" title="Stat-Ease 360® Software">
<dock type="TopLeft"/>
<showItems>
<showItem>Response</showItem>
<showItem>Info</showItem>
<showItem>ColorGradient</showItem>
<showItem>Data</showItem>
<showItem>PointInfo</showItem>
</showItems>
</legend>
<colorBy type="response" index="2"/>
</graphArea>
<graphArea name="Classification" index="2">
<colorBy type="stdOrder"/>
<tracedPoint DrawLineLoo="false" DrawLineIs="false" falsePositiveLoo="0" truePositiveLoo="0" falsePositiveIs="0" truePositiveIs="0"/>
</graphArea>
<graphArea name="Model" index="2" graph="0">
<label type="factor" index="1">Inlet Temp (K)</label>
<label type="factor" index="2">Equivalence Ratio (Φ)</label>
<graphMethod>3D</graphMethod>
<contours type="response" index="2" transformed="false" mode="auto">
<format>General</format>
</contours>
<space>
<codedPoint>
<codedValue>0</codedValue>
<codedValue>0</codedValue>
<codedValue>1</codedValue>
<codedValue>1</codedValue>
<codedValue>1</codedValue>
</codedPoint>
<axis index="0">0</axis>
<axis index="1">1</axis>
<axis index="2">-1</axis>
<axis index="3">-1</axis>
</space>
<legend key="4" title="Stat-Ease 360® Software">
<dock type="TopLeft"/>
<showItems>
<showItem>Response</showItem>
<showItem>Info</showItem>
<showItem>Lambda</showItem>
<showItem>RecommendedTransform</showItem>
<showItem>ColorGradient</showItem>
<showItem>Data</showItem>
<showItem>PointInfo</showItem>
</showItems>
</legend>
<legend key="7" fontSize="25" title="Stat-Ease 360® Software">
<dock type="Float" posX="-1666" posY="398"/>
<showItems>
<showItem>Lambda</showItem>
<showItem>RecommendedTransform</showItem>
<showItem>ColorGradient</showItem>
</showItems>
</legend>
</graphArea>
<graphArea name="EffectsNoRestriction" graph="0"/>
<graphArea name="EffectsNoRestriction" graph="1"/>
<graphArea name="EffectsNoRestriction" graph="2"/>
<graphArea name="Diagnostics" index="3">
<legend key="NormalResidualsGraph" title="Stat-Ease 360® Software">
<dock type="TopLeft"/>
<showItems>
<showItem>Response</showItem>
<showItem>Info</showItem>
<showItem>ColorGradient</showItem>
<showItem>Data</showItem>
<showItem>PointInfo</showItem>
</showItems>
</legend>
<legend key="ResVsPredGraph" title="Stat-Ease 360® Software">
<dock type="TopLeft"/>
<showItems>
<showItem>Response</showItem>
<showItem>Info</showItem>
<showItem>ColorGradient</showItem>
<showItem>Data</showItem>
<showItem>PointInfo</showItem>
</showItems>
</legend>
<legend key="ResVsRunGraph" title="Stat-Ease 360® Software">
<dock type="TopLeft"/>
<showItems>
<showItem>Response</showItem>
<showItem>Info</showItem>
<showItem>ColorGradient</showItem>
<showItem>Data</showItem>
<showItem>PointInfo</showItem>
</showItems>
</legend>
<legend key="PredVsActualGraph" title="Stat-Ease 360® Software">
<dock type="TopLeft"/>
<showItems>
<showItem>Response</showItem>
<showItem>Info</showItem>
<showItem>ColorGradient</showItem>
<showItem>Data</showItem>
<showItem>PointInfo</showItem>
</showItems>
</legend>
<legend key="BoxCoxGraph" fontSize="7" title="Stat-Ease 360® Software">
<dock type="TopLeft"/>
<showItems>
<showItem>Response</showItem>
<showItem>Info</showItem>
<showItem>CurrentTransform</showItem>
<showItem>Lambda</showItem>
<showItem>RecommendedTransform</showItem>
<showItem>ColorGradient</showItem>
<showItem>Data</showItem>
<showItem>PointInfo</showItem>
</showItems>
</legend>
<legend key="ResVsFactorGraph" title="Stat-Ease 360® Software">
<dock type="TopLeft"/>
<showItems>
<showItem>Response</showItem>
<showItem>Info</showItem>
<showItem>ColorGradient</showItem>
<showItem>Data</showItem>
<showItem>PointInfo</showItem>
</showItems>
</legend>
<legend key="CooksDistanceGraph" title="Stat-Ease 360® Software">
<dock type="TopLeft"/>
<showItems>
<showItem>Response</showItem>
<showItem>Info</showItem>
<showItem>ColorGradient</showItem>
<showItem>Data</showItem>
<showItem>PointInfo</showItem>
</showItems>
</legend>
<legend key="LeverageGraph" title="Stat-Ease 360® Software">
<dock type="TopLeft"/>
<showItems>
<showItem>Response</showItem>
<showItem>Info</showItem>
<showItem>ColorGradient</showItem>
<showItem>Data</showItem>
<showItem>PointInfo</showItem>
</showItems>
</legend>
<legend key="RunsVsDFFITSGraph" title="Stat-Ease 360® Software">
<dock type="TopLeft"/>
<showItems>
<showItem>Response</showItem>
<showItem>Info</showItem>
<showItem>ColorGradient</showItem>
<showItem>Data</showItem>
<showItem>PointInfo</showItem>
</showItems>
</legend>
<legend key="RunsVsDFBETASGraph" title="Stat-Ease 360® Software">
<dock type="TopLeft"/>
<showItems>
<showItem>Response</showItem>
<showItem>Info</showItem>
<showItem>ColorGradient</showItem>
<showItem>Data</showItem>
<showItem>PointInfo</showItem>
</showItems>
</legend>
<colorBy type="response" index="3"/>
</graphArea>
<graphArea name="Classification" index="3">
<colorBy type="stdOrder"/>
<tracedPoint DrawLineLoo="false" DrawLineIs="false" falsePositiveLoo="0" truePositiveLoo="0" falsePositiveIs="0" truePositiveIs="0"/>
</graphArea>
<graphArea name="Model" index="3" graph="0">
<label type="factor" index="1">Inlet Temp (K)</label>
<label type="factor" index="2">Equivalence Ratio (Φ)</label>
<graphMethod>3D</graphMethod>
<contours type="response" index="3" transformed="false" mode="auto">
<format>General</format>
</contours>
<space>
<codedPoint>
<codedValue>0</codedValue>
<codedValue>0</codedValue>
<codedValue>1</codedValue>
<codedValue>1</codedValue>
<codedValue>1</codedValue>
</codedPoint>
<axis index="0">0</axis>
<axis index="1">1</axis>
<axis index="2">-1</axis>
<axis index="3">-1</axis>
</space>
<legend key="4" title="Stat-Ease 360® Software">
<dock type="TopLeft"/>
<showItems>
<showItem>Response</showItem>
<showItem>Info</showItem>
<showItem>Lambda</showItem>
<showItem>RecommendedTransform</showItem>
<showItem>ColorGradient</showItem>
<showItem>Data</showItem>
<showItem>PointInfo</showItem>
</showItems>
</legend>
<legend key="7" fontSize="25" title="Stat-Ease 360® Software">
<dock type="TopLeft"/>
<showItems>
<showItem>Lambda</showItem>
<showItem>RecommendedTransform</showItem>
<showItem>ColorGradient</showItem>
</showItems>
</legend>
</graphArea>
<graphArea name="EffectsNoRestriction" graph="0"/>
<graphArea name="EffectsNoRestriction" graph="1"/>
<graphArea name="EffectsNoRestriction" graph="2"/>
<graphArea name="Diagnostics" index="4">
<legend key="NormalResidualsGraph" title="Stat-Ease 360® Software">
<dock type="TopLeft"/>
<showItems>
<showItem>Response</showItem>
<showItem>Info</showItem>
<showItem>ColorGradient</showItem>
<showItem>Data</showItem>
<showItem>PointInfo</showItem>
</showItems>
</legend>
<legend key="ResVsPredGraph" title="Stat-Ease 360® Software">
<dock type="TopLeft"/>
<showItems>
<showItem>Response</showItem>
<showItem>Info</showItem>
<showItem>ColorGradient</showItem>
<showItem>Data</showItem>
<showItem>PointInfo</showItem>
</showItems>
</legend>
<legend key="ResVsRunGraph" title="Stat-Ease 360® Software">
<dock type="TopLeft"/>
<showItems>
<showItem>Response</showItem>
<showItem>Info</showItem>
<showItem>ColorGradient</showItem>
<showItem>Data</showItem>
<showItem>PointInfo</showItem>
</showItems>
</legend>
<legend key="PredVsActualGraph" title="Stat-Ease 360® Software">
<dock type="TopLeft"/>
<showItems>
<showItem>Response</showItem>
<showItem>Info</showItem>
<showItem>ColorGradient</showItem>
<showItem>Data</showItem>
<showItem>PointInfo</showItem>
</showItems>
</legend>
<legend key="BoxCoxGraph" title="Stat-Ease 360® Software">
<dock type="TopLeft"/>
<showItems>
<showItem>Response</showItem>
<showItem>Info</showItem>
<showItem>CurrentTransform</showItem>
<showItem>Lambda</showItem>
<showItem>RecommendedTransform</showItem>
<showItem>ColorGradient</showItem>
<showItem>Data</showItem>
<showItem>PointInfo</showItem>
</showItems>
</legend>
<legend key="ResVsFactorGraph" title="Stat-Ease 360® Software">
<dock type="TopLeft"/>
<showItems>
<showItem>Response</showItem>
<showItem>Info</showItem>
<showItem>ColorGradient</showItem>
<showItem>Data</showItem>
<showItem>PointInfo</showItem>
</showItems>
</legend>
<legend key="CooksDistanceGraph" title="Stat-Ease 360® Software">
<dock type="TopLeft"/>
<showItems>
<showItem>Response</showItem>
<showItem>Info</showItem>
<showItem>ColorGradient</showItem>
<showItem>Data</showItem>
<showItem>PointInfo</showItem>
</showItems>
</legend>
<legend key="LeverageGraph" title="Stat-Ease 360® Software">
<dock type="TopLeft"/>
<showItems>
<showItem>Response</showItem>
<showItem>Info</showItem>
<showItem>ColorGradient</showItem>
<showItem>Data</showItem>
<showItem>PointInfo</showItem>
</showItems>
</legend>
<legend key="RunsVsDFFITSGraph" title="Stat-Ease 360® Software">
<dock type="TopLeft"/>
<showItems>
<showItem>Response</showItem>
<showItem>Info</showItem>
<showItem>ColorGradient</showItem>
<showItem>Data</showItem>
<showItem>PointInfo</showItem>
</showItems>
</legend>
<legend key="RunsVsDFBETASGraph" title="Stat-Ease 360® Software">
<dock type="TopLeft"/>
<showItems>
<showItem>Response</showItem>
<showItem>Info</showItem>
<showItem>ColorGradient</showItem>
<showItem>Data</showItem>
<showItem>PointInfo</showItem>
</showItems>
</legend>
<colorBy type="response" index="4"/>
</graphArea>
<graphArea name="Model" index="4" graph="0">
<graphMethod>3D</graphMethod>
<contours type="response" index="4" transformed="false" mode="auto">
<format>General</format>
<contourLevel>3.31072</contourLevel>
<contourLevel>6.52051</contourLevel>
<contourLevel>9.7303</contourLevel>
<contourLevel>12.9401</contourLevel>
<contourLevel>16.1499</contourLevel>
</contours>
<space>
<codedPoint>
<codedValue>0</codedValue>
<codedValue>0</codedValue>
<codedValue>0</codedValue>
<codedValue>0</codedValue>
<codedValue>0</codedValue>
</codedPoint>
<axis index="0">0</axis>
<axis index="1">1</axis>
<axis index="2">-1</axis>
<axis index="3">-1</axis>
</space>
<legend key="4" title="Stat-Ease 360® Software">
<dock type="TopLeft"/>
<showItems>
<showItem>Response</showItem>
<showItem>Info</showItem>
<showItem>ColorGradient</showItem>
<showItem>Data</showItem>
<showItem>PointInfo</showItem>
</showItems>
</legend>
<legend key="7" title="Stat-Ease 360® Software">
<dock type="TopLeft"/>
<showItems>
<showItem>Response</showItem>
<showItem>Info</showItem>
<showItem>ColorGradient</showItem>
<showItem>Data</showItem>
<showItem>PointInfo</showItem>
</showItems>
</legend>
</graphArea>
<graphArea name="EffectsNoRestriction" graph="0"/>
<graphArea name="EffectsNoRestriction" graph="1"/>
<graphArea name="EffectsNoRestriction" graph="2"/>
<graphArea name="Diagnostics" index="5">
<legend key="NormalResidualsGraph" fontSize="7" title="Stat-Ease 360® Software">
<dock type="TopLeft"/>
<showItems>
<showItem>Response</showItem>
<showItem>Info</showItem>
<showItem>ColorGradient</showItem>
<showItem>Data</showItem>
<showItem>PointInfo</showItem>
</showItems>
</legend>
<legend key="ResVsPredGraph" fontSize="7" title="Stat-Ease 360® Software">
<dock type="TopLeft"/>
<showItems>
<showItem>Response</showItem>
<showItem>Info</showItem>
<showItem>ColorGradient</showItem>
<showItem>Data</showItem>
<showItem>PointInfo</showItem>
</showItems>
</legend>
<legend key="ResVsRunGraph" fontSize="7" title="Stat-Ease 360® Software">
<dock type="TopLeft"/>
<showItems>
<showItem>Response</showItem>
<showItem>Info</showItem>
<showItem>ColorGradient</showItem>
<showItem>Data</showItem>
<showItem>PointInfo</showItem>
</showItems>
</legend>
<legend key="PredVsActualGraph" fontSize="7" title="Stat-Ease 360® Software">
<dock type="TopLeft"/>
<showItems>
<showItem>Response</showItem>
<showItem>Info</showItem>
<showItem>ColorGradient</showItem>
<showItem>Data</showItem>
<showItem>PointInfo</showItem>
</showItems>
</legend>
<legend key="BoxCoxGraph" fontSize="7" title="Stat-Ease 360® Software">
<dock type="TopLeft"/>
<showItems>
<showItem>Response</showItem>
<showItem>Info</showItem>
<showItem>CurrentTransform</showItem>
<showItem>Lambda</showItem>
<showItem>RecommendedTransform</showItem>
<showItem>ColorGradient</showItem>
<showItem>Data</showItem>
<showItem>PointInfo</showItem>
</showItems>
</legend>
<legend key="ResVsFactorGraph" fontSize="7" title="Stat-Ease 360® Software">
<dock type="TopLeft"/>
<showItems>
<showItem>Response</showItem>
<showItem>Info</showItem>
<showItem>ColorGradient</showItem>
<showItem>Data</showItem>
<showItem>PointInfo</showItem>
</showItems>
</legend>
<legend key="CooksDistanceGraph" fontSize="7" title="Stat-Ease 360® Software">
<dock type="TopLeft"/>
<showItems>
<showItem>Response</showItem>
<showItem>Info</showItem>
<showItem>ColorGradient</showItem>
<showItem>Data</showItem>
<showItem>PointInfo</showItem>
</showItems>
</legend>
<legend key="LeverageGraph" fontSize="7" title="Stat-Ease 360® Software">
<dock type="TopLeft"/>
<showItems>
<showItem>Response</showItem>
<showItem>Info</showItem>
<showItem>ColorGradient</showItem>
<showItem>Data</showItem>
<showItem>PointInfo</showItem>
</showItems>
</legend>
<legend key="RunsVsDFFITSGraph" fontSize="7" title="Stat-Ease 360® Software">
<dock type="TopLeft"/>
<showItems>
<showItem>Response</showItem>
<showItem>Info</showItem>
<showItem>ColorGradient</showItem>
<showItem>Data</showItem>
<showItem>PointInfo</showItem>
</showItems>
</legend>
<legend key="RunsVsDFBETASGraph" fontSize="7" title="Stat-Ease 360® Software">
<dock type="TopLeft"/>
<showItems>
<showItem>Response</showItem>
<showItem>Info</showItem>
<showItem>ColorGradient</showItem>
<showItem>Data</showItem>
<showItem>PointInfo</showItem>
</showItems>
</legend>
<colorBy type="response" index="5"/>
</graphArea>
<graphArea name="Classification" index="5">
<colorBy type="none"/>
<tracedPoint DrawLineLoo="false" DrawLineIs="false" falsePositiveLoo="0" truePositiveLoo="0" falsePositiveIs="0" truePositiveIs="0"/>
</graphArea>
<graphArea name="Model" index="5" graph="0">
<graphMethod>3D</graphMethod>
<contours type="response" index="5" transformed="false" mode="auto">
<format>General</format>
</contours>
<space>
<codedPoint>
<codedValue>0</codedValue>
<codedValue>0</codedValue>
<codedValue>-1</codedValue>
<codedValue>0</codedValue>
<codedValue>0</codedValue>
</codedPoint>
<axis index="0">0</axis>
<axis index="1">1</axis>
<axis index="2">-1</axis>
<axis index="3">-1</axis>
</space>
<legend key="3" title="Stat-Ease 360® Software">
<dock type="TopLeft"/>
<showItems>
<showItem>Response</showItem>
<showItem>Info</showItem>
<showItem>Lambda</showItem>
<showItem>RecommendedTransform</showItem>
<showItem>ColorGradient</showItem>
<showItem>Data</showItem>
<showItem>PointInfo</showItem>
</showItems>
</legend>
<legend key="4" title="Stat-Ease 360® Software">
<dock type="TopLeft"/>
<showItems>
<showItem>Response</showItem>
<showItem>Info</showItem>
<showItem>Lambda</showItem>
<showItem>RecommendedTransform</showItem>
<showItem>ColorGradient</showItem>
<showItem>Data</showItem>
<showItem>PointInfo</showItem>
</showItems>
</legend>
<legend key="7" title="Stat-Ease 360® Software">
<dock type="TopLeft"/>
<showItems>
<showItem>Response</showItem>
<showItem>Info</showItem>
<showItem>Lambda</showItem>
<showItem>RecommendedTransform</showItem>
<showItem>ColorGradient</showItem>
<showItem>Data</showItem>
<showItem>PointInfo</showItem>
</showItems>
</legend>
</graphArea>
<graphArea name="GraphicalOptimization">
<label type="factor" index="1">Inlet Temp (K)</label>
<label type="factor" index="2">Equivalence Ratio (Φ)</label>
<graphMethod>Contour</graphMethod>
<contours type="overlay" index="-1" transformed="true" mode="auto">
<format>General</format>
</contours>
<contours type="overlay" index="-1" transformed="false" mode="auto">
<format>General</format>
<contourLevel></contourLevel>
<contourLevel></contourLevel>
<contourLevel></contourLevel>
<contourLevel></contourLevel>
<contourLevel></contourLevel>
<contourLevel></contourLevel>
<contourLevel></contourLevel>
<contourLevel></contourLevel>
<contourLevel></contourLevel>
<contourLevel></contourLevel>
<contourLevel>1</contourLevel>
<contourLevel></contourLevel>
<contourLevel></contourLevel>
<contourLevel></contourLevel>
<contourLevel></contourLevel>
<contourLevel></contourLevel>
<contourLevel>1</contourLevel>
<contourLevel></contourLevel>
<contourLevel></contourLevel>
<contourLevel></contourLevel>
<contourLevel></contourLevel>
<contourLevel></contourLevel>
<contourLevel>1</contourLevel>
<contourLevel></contourLevel>
<contourLevel></contourLevel>
<contourLevel></contourLevel>
<contourLevel></contourLevel>
<contourLevel></contourLevel>
<contourLevel>1</contourLevel>
<contourLevel></contourLevel>
<contourLevel></contourLevel>
<contourLevel></contourLevel>
<contourLevel></contourLevel>
<contourLevel></contourLevel>
<contourLevel>0.5</contourLevel>
<contourLevel></contourLevel>
<contourLevel></contourLevel>
<contourLevel></contourLevel>
<contourLevel></contourLevel>
<contourLevel></contourLevel>
<contourLevel>0.1</contourLevel>
<contourLevel></contourLevel>
<contourLevel></contourLevel>
<contourLevel></contourLevel>
<contourLevel></contourLevel>
<contourLevel></contourLevel>
<contourLevel>0.5</contourLevel>
<contourLevel></contourLevel>
<contourLevel></contourLevel>
<contourLevel></contourLevel>
<contourLevel></contourLevel>
<contourLevel></contourLevel>
<contourLevel>0.5</contourLevel>
<contourLevel></contourLevel>
<contourLevel></contourLevel>
<contourLevel></contourLevel>
<contourLevel></contourLevel>
<contourLevel></contourLevel>
<contourLevel>0.2</contourLevel>
<contourLevel></contourLevel>
<contourLevel></contourLevel>
<contourLevel></contourLevel>
<contourLevel></contourLevel>
<contourLevel></contourLevel>
<contourLevel>0.08</contourLevel>
<contourLevel></contourLevel>
<contourLevel></contourLevel>
<contourLevel></contourLevel>
<contourLevel></contourLevel>
<contourLevel></contourLevel>
<contourLevel>1</contourLevel>
<contourLevel></contourLevel>
<contourLevel></contourLevel>
<contourLevel></contourLevel>
<contourLevel></contourLevel>
<contourLevel></contourLevel>
<contourLevel>1</contourLevel>
<contourLevel></contourLevel>
<contourLevel></contourLevel>
<contourLevel></contourLevel>
<contourLevel></contourLevel>
<contourLevel></contourLevel>
<contourLevel>2</contourLevel>
<contourLevel></contourLevel>
<contourLevel></contourLevel>
<contourLevel></contourLevel>
<contourLevel></contourLevel>
<contourLevel></contourLevel>
<contourLevel>0.9</contourLevel>
<contourLevel></contourLevel>
<contourLevel></contourLevel>
<contourLevel></contourLevel>
<contourLevel></contourLevel>
<contourLevel></contourLevel>
<contourLevel>0.5</contourLevel>
<contourLevel></contourLevel>
<contourLevel></contourLevel>
<contourLevel></contourLevel>
<contourLevel></contourLevel>
<contourLevel></contourLevel>
<contourLevel>0.3</contourLevel>
<contourLevel></contourLevel>
<contourLevel></contourLevel>
<contourLevel></contourLevel>
<contourLevel></contourLevel>
<contourLevel></contourLevel>
<contourLevel>0.3</contourLevel>
<contourLevel></contourLevel>
<contourLevel></contourLevel>
<contourLevel></contourLevel>
<contourLevel></contourLevel>
<contourLevel></contourLevel>
<contourLevel>0.3</contourLevel>
<contourLevel></contourLevel>
<contourLevel></contourLevel>
<contourLevel></contourLevel>
<contourLevel></contourLevel>
<contourLevel></contourLevel>
<contourLevel>0.3</contourLevel>
<contourLevel></contourLevel>
<contourLevel></contourLevel>
<contourLevel></contourLevel>
<contourLevel></contourLevel>
<contourLevel></contourLevel>
<contourLevel>0.3</contourLevel>
<contourLevel></contourLevel>
<contourLevel></contourLevel>
<contourLevel></contourLevel>
<contourLevel></contourLevel>
<contourLevel></contourLevel>
<contourLevel>0.3</contourLevel>
<contourLevel></contourLevel>
<contourLevel></contourLevel>
<contourLevel></contourLevel>
<contourLevel></contourLevel>
<contourLevel></contourLevel>
<contourLevel>0.2</contourLevel>
<contourLevel></contourLevel>
<contourLevel></contourLevel>
<contourLevel></contourLevel>
<contourLevel></contourLevel>
<contourLevel></contourLevel>
<contourLevel>0.2</contourLevel>
<contourLevel></contourLevel>
<contourLevel></contourLevel>
<contourLevel></contourLevel>
<contourLevel></contourLevel>
<contourLevel></contourLevel>
<contourLevel>0.2</contourLevel>
<contourLevel></contourLevel>
<contourLevel></contourLevel>
<contourLevel></contourLevel>
<contourLevel></contourLevel>
<contourLevel></contourLevel>
<contourLevel>0.2</contourLevel>
<contourLevel></contourLevel>
<contourLevel></contourLevel>
<contourLevel></contourLevel>
<contourLevel></contourLevel>
<contourLevel></contourLevel>
<contourLevel>0.2</contourLevel>
<contourLevel></contourLevel>
<contourLevel></contourLevel>
<contourLevel></contourLevel>
<contourLevel></contourLevel>
<contourLevel></contourLevel>
<contourLevel>0.2</contourLevel>
<contourLevel></contourLevel>
<contourLevel></contourLevel>
<contourLevel></contourLevel>
<contourLevel></contourLevel>
<contourLevel></contourLevel>
<contourLevel>0.2</contourLevel>
<contourLevel></contourLevel>
<contourLevel></contourLevel>
<contourLevel></contourLevel>
<contourLevel></contourLevel>
<contourLevel></contourLevel>
<contourLevel>0.2</contourLevel>
<contourLevel></contourLevel>
<contourLevel></contourLevel>
<contourLevel></contourLevel>
<contourLevel></contourLevel>
<contourLevel></contourLevel>
<contourLevel>0.2</contourLevel>
<contourLevel></contourLevel>
<contourLevel></contourLevel>
<contourLevel></contourLevel>
<contourLevel></contourLevel>
<contourLevel></contourLevel>
<contourLevel>0.2</contourLevel>
<contourLevel></contourLevel>
<contourLevel></contourLevel>
<contourLevel></contourLevel>
<contourLevel></contourLevel>
<contourLevel></contourLevel>
<contourLevel>0.2</contourLevel>
<contourLevel></contourLevel>
<contourLevel></contourLevel>
<contourLevel></contourLevel>
<contourLevel></contourLevel>
<contourLevel></contourLevel>
<contourLevel>0.2</contourLevel>
<contourLevel></contourLevel>
<contourLevel></contourLevel>
<contourLevel></contourLevel>
<contourLevel></contourLevel>
<contourLevel></contourLevel>
<contourLevel>0.2</contourLevel>
<contourLevel></contourLevel>
<contourLevel></contourLevel>
<contourLevel></contourLevel>
<contourLevel></contourLevel>
<contourLevel></contourLevel>
<contourLevel>0.2</contourLevel>
<contourLevel></contourLevel>
<contourLevel></contourLevel>
<contourLevel></contourLevel>
<contourLevel></contourLevel>
<contourLevel></contourLevel>
<contourLevel>0.2</contourLevel>
<contourLevel></contourLevel>
<contourLevel></contourLevel>
<contourLevel></contourLevel>
<contourLevel></contourLevel>
<contourLevel></contourLevel>
<contourLevel>0.2</contourLevel>
<contourLevel></contourLevel>
<contourLevel></contourLevel>
<contourLevel></contourLevel>
<contourLevel></contourLevel>
<contourLevel></contourLevel>
<contourLevel>0.2</contourLevel>
<contourLevel></contourLevel>
<contourLevel></contourLevel>
<contourLevel></contourLevel>
<contourLevel></contourLevel>
<contourLevel></contourLevel>
<contourLevel>0.2</contourLevel>
<contourLevel></contourLevel>
<contourLevel></contourLevel>
<contourLevel></contourLevel>
<contourLevel></contourLevel>
<contourLevel></contourLevel>
<contourLevel>0.2</contourLevel>
<contourLevel></contourLevel>
<contourLevel></contourLevel>
<contourLevel></contourLevel>
<contourLevel></contourLevel>
<contourLevel></contourLevel>
<contourLevel>0.2</contourLevel>
<contourLevel></contourLevel>
<contourLevel></contourLevel>
<contourLevel></contourLevel>
<contourLevel></contourLevel>
<contourLevel></contourLevel>
<contourLevel>0.2</contourLevel>
<contourLevel></contourLevel>
<contourLevel></contourLevel>
<contourLevel></contourLevel>
<contourLevel></contourLevel>
<contourLevel></contourLevel>
<contourLevel>0.2</contourLevel>
<contourLevel></contourLevel>
<contourLevel></contourLevel>
<contourLevel></contourLevel>
<contourLevel></contourLevel>
<contourLevel></contourLevel>
<contourLevel>0.2</contourLevel>
<contourLevel></contourLevel>
<contourLevel></contourLevel>
<contourLevel></contourLevel>
<contourLevel></contourLevel>
<contourLevel></contourLevel>
<contourLevel>0.2</contourLevel>
<contourLevel></contourLevel>
<contourLevel></contourLevel>
<contourLevel></contourLevel>
<contourLevel></contourLevel>
<contourLevel></contourLevel>
<contourLevel>0.2</contourLevel>
<contourLevel></contourLevel>
<contourLevel></contourLevel>
<contourLevel></contourLevel>
<contourLevel></contourLevel>
<contourLevel></contourLevel>
<contourLevel>0.2</contourLevel>
<contourLevel></contourLevel>
<contourLevel></contourLevel>
<contourLevel></contourLevel>
<contourLevel></contourLevel>
<contourLevel></contourLevel>
<contourLevel>0.2</contourLevel>
<contourLevel></contourLevel>
<contourLevel></contourLevel>
<contourLevel></contourLevel>
<contourLevel></contourLevel>
<contourLevel></contourLevel>
<contourLevel>0.2</contourLevel>
<contourLevel></contourLevel>
<contourLevel></contourLevel>
<contourLevel></contourLevel>
<contourLevel></contourLevel>
<contourLevel></contourLevel>
<contourLevel>0.2</contourLevel>
<contourLevel></contourLevel>
<contourLevel></contourLevel>
<contourLevel></contourLevel>
<contourLevel></contourLevel>
<contourLevel></contourLevel>
<contourLevel>0.2</contourLevel>
<contourLevel></contourLevel>
<contourLevel></contourLevel>
<contourLevel></contourLevel>
<contourLevel></contourLevel>
<contourLevel></contourLevel>
<contourLevel>0.2</contourLevel>
<contourLevel></contourLevel>
<contourLevel></contourLevel>
<contourLevel></contourLevel>
<contourLevel></contourLevel>
<contourLevel></contourLevel>
<contourLevel>0.2</contourLevel>
<contourLevel></contourLevel>
<contourLevel></contourLevel>
<contourLevel></contourLevel>
<contourLevel></contourLevel>
<contourLevel></contourLevel>
<contourLevel>0.2</contourLevel>
<contourLevel></contourLevel>
<contourLevel></contourLevel>
<contourLevel></contourLevel>
<contourLevel></contourLevel>
<contourLevel></contourLevel>
<contourLevel>0.2</contourLevel>
<contourLevel></contourLevel>
<contourLevel></contourLevel>
<contourLevel></contourLevel>
<contourLevel></contourLevel>
<contourLevel></contourLevel>
<contourLevel>0.2</contourLevel>
<contourLevel></contourLevel>
<contourLevel></contourLevel>
<contourLevel></contourLevel>
<contourLevel></contourLevel>
<contourLevel></contourLevel>
<contourLevel>0.2</contourLevel>
<contourLevel></contourLevel>
<contourLevel></contourLevel>
<contourLevel></contourLevel>
<contourLevel></contourLevel>
<contourLevel></contourLevel>
<contourLevel>0.2</contourLevel>
<contourLevel></contourLevel>
<contourLevel></contourLevel>
<contourLevel></contourLevel>
<contourLevel></contourLevel>
<contourLevel></contourLevel>
<contourLevel>0.2</contourLevel>
<contourLevel></contourLevel>
<contourLevel></contourLevel>
<contourLevel></contourLevel>
<contourLevel></contourLevel>
<contourLevel></contourLevel>
<contourLevel>0.2</contourLevel>
<contourLevel></contourLevel>
<contourLevel></contourLevel>
<contourLevel></contourLevel>
<contourLevel></contourLevel>
<contourLevel></contourLevel>
<contourLevel>0.2</contourLevel>
<contourLevel></contourLevel>
<contourLevel></contourLevel>
<contourLevel></contourLevel>
<contourLevel></contourLevel>
<contourLevel></contourLevel>
<contourLevel>0.2</contourLevel>
<contourLevel></contourLevel>
<contourLevel></contourLevel>
<contourLevel></contourLevel>
<contourLevel></contourLevel>
<contourLevel></contourLevel>
<contourLevel>0.2</contourLevel>
<contourLevel></contourLevel>
<contourLevel></contourLevel>
<contourLevel></contourLevel>
<contourLevel></contourLevel>
<contourLevel></contourLevel>
<contourLevel>0.2</contourLevel>
<contourLevel></contourLevel>
<contourLevel></contourLevel>
<contourLevel></contourLevel>
<contourLevel></contourLevel>
<contourLevel></contourLevel>
<contourLevel>0.2</contourLevel>
<contourLevel></contourLevel>
<contourLevel></contourLevel>
<contourLevel></contourLevel>
<contourLevel></contourLevel>
<contourLevel></contourLevel>
<contourLevel>0.2</contourLevel>
<contourLevel></contourLevel>
<contourLevel></contourLevel>
<contourLevel></contourLevel>
<contourLevel></contourLevel>
<contourLevel></contourLevel>
<contourLevel>0.2</contourLevel>
<contourLevel></contourLevel>
<contourLevel></contourLevel>
<contourLevel></contourLevel>
<contourLevel></contourLevel>
<contourLevel></contourLevel>
<contourLevel>0.2</contourLevel>
<contourLevel></contourLevel>
<contourLevel></contourLevel>
<contourLevel></contourLevel>
<contourLevel></contourLevel>
<contourLevel></contourLevel>
<contourLevel>0.2</contourLevel>
<contourLevel></contourLevel>
<contourLevel></contourLevel>
<contourLevel></contourLevel>
<contourLevel></contourLevel>
<contourLevel></contourLevel>
<contourLevel>0.2</contourLevel>
<contourLevel></contourLevel>
<contourLevel></contourLevel>
<contourLevel></contourLevel>
<contourLevel></contourLevel>
<contourLevel></contourLevel>
<contourLevel>0.2</contourLevel>
<contourLevel></contourLevel>
<contourLevel></contourLevel>
<contourLevel></contourLevel>
<contourLevel></contourLevel>
<contourLevel></contourLevel>
<contourLevel>0.2</contourLevel>
<contourLevel></contourLevel>
<contourLevel></contourLevel>
<contourLevel></contourLevel>
<contourLevel></contourLevel>
<contourLevel></contourLevel>
<contourLevel>0.2</contourLevel>
<contourLevel></contourLevel>
<contourLevel></contourLevel>
<contourLevel></contourLevel>
<contourLevel></contourLevel>
<contourLevel></contourLevel>
<contourLevel>0.2</contourLevel>
<contourLevel></contourLevel>
<contourLevel></contourLevel>
<contourLevel></contourLevel>
<contourLevel></contourLevel>
<contourLevel></contourLevel>
<contourLevel>0.2</contourLevel>
<contourLevel></contourLevel>
<contourLevel></contourLevel>
<contourLevel></contourLevel>
<contourLevel></contourLevel>
<contourLevel></contourLevel>
<contourLevel>0.2</contourLevel>
<contourLevel></contourLevel>
<contourLevel></contourLevel>
<contourLevel></contourLevel>
<contourLevel></contourLevel>
<contourLevel></contourLevel>
<contourLevel>0.2</contourLevel>
<contourLevel></contourLevel>
<contourLevel></contourLevel>
<contourLevel></contourLevel>
<contourLevel></contourLevel>
<contourLevel></contourLevel>
<contourLevel>0.2</contourLevel>
<contourLevel></contourLevel>
<contourLevel></contourLevel>
<contourLevel></contourLevel>
<contourLevel></contourLevel>
<contourLevel></contourLevel>
<contourLevel>0.2</contourLevel>
<contourLevel></contourLevel>
<contourLevel></contourLevel>
<contourLevel></contourLevel>
<contourLevel></contourLevel>
<contourLevel></contourLevel>
<contourLevel>0.2</contourLevel>
<contourLevel></contourLevel>
<contourLevel></contourLevel>
<contourLevel></contourLevel>
<contourLevel></contourLevel>
<contourLevel></contourLevel>
<contourLevel>0.2</contourLevel>
<contourLevel></contourLevel>
<contourLevel></contourLevel>
<contourLevel></contourLevel>
<contourLevel></contourLevel>
<contourLevel></contourLevel>
<contourLevel>0.2</contourLevel>
<contourLevel></contourLevel>
<contourLevel></contourLevel>
<contourLevel></contourLevel>
<contourLevel></contourLevel>
<contourLevel></contourLevel>
<contourLevel>0.2</contourLevel>
<contourLevel></contourLevel>
<contourLevel></contourLevel>
<contourLevel></contourLevel>
<contourLevel></contourLevel>
<contourLevel></contourLevel>
<contourLevel>0.2</contourLevel>
<contourLevel></contourLevel>
<contourLevel></contourLevel>
<contourLevel></contourLevel>
<contourLevel></contourLevel>
<contourLevel></contourLevel>
<contourLevel>0.2</contourLevel>
<contourLevel></contourLevel>
<contourLevel></contourLevel>
<contourLevel></contourLevel>
<contourLevel></contourLevel>
<contourLevel></contourLevel>
<contourLevel>0.2</contourLevel>
<contourLevel></contourLevel>
<contourLevel></contourLevel>
<contourLevel></contourLevel>
<contourLevel></contourLevel>
<contourLevel></contourLevel>
<contourLevel>0.2</contourLevel>
<contourLevel></contourLevel>
<contourLevel></contourLevel>
<contourLevel></contourLevel>
<contourLevel></contourLevel>
<contourLevel></contourLevel>
<contourLevel>0.2</contourLevel>
<contourLevel></contourLevel>
<contourLevel></contourLevel>
<contourLevel></contourLevel>
<contourLevel></contourLevel>
<contourLevel></contourLevel>
<contourLevel>0.2</contourLevel>
<contourLevel></contourLevel>
<contourLevel></contourLevel>
<contourLevel></contourLevel>
<contourLevel></contourLevel>
<contourLevel></contourLevel>
<contourLevel>0.2</contourLevel>
<contourLevel></contourLevel>
<contourLevel></contourLevel>
<contourLevel></contourLevel>
<contourLevel></contourLevel>
<contourLevel></contourLevel>
<contourLevel>0.2</contourLevel>
<contourLevel></contourLevel>
<contourLevel></contourLevel>
<contourLevel></contourLevel>
<contourLevel></contourLevel>
<contourLevel></contourLevel>
<contourLevel>0.2</contourLevel>
<contourLevel></contourLevel>
<contourLevel></contourLevel>
<contourLevel></contourLevel>
<contourLevel></contourLevel>
<contourLevel></contourLevel>
<contourLevel>0.2</contourLevel>
<contourLevel></contourLevel>
<contourLevel></contourLevel>
<contourLevel></contourLevel>
<contourLevel></contourLevel>
<contourLevel></contourLevel>
<contourLevel>0.2</contourLevel>
<contourLevel></contourLevel>
<contourLevel></contourLevel>
<contourLevel></contourLevel>
<contourLevel></contourLevel>
<contourLevel></contourLevel>
<contourLevel>0.2</contourLevel>
<contourLevel></contourLevel>
<contourLevel></contourLevel>
<contourLevel></contourLevel>
<contourLevel></contourLevel>
<contourLevel></contourLevel>
<contourLevel>0.2</contourLevel>
<contourLevel></contourLevel>
<contourLevel></contourLevel>
<contourLevel></contourLevel>
<contourLevel></contourLevel>
<contourLevel></contourLevel>
<contourLevel>0.2</contourLevel>
<contourLevel></contourLevel>
<contourLevel></contourLevel>
<contourLevel></contourLevel>
<contourLevel></contourLevel>
<contourLevel></contourLevel>
<contourLevel>0.2</contourLevel>
<contourLevel></contourLevel>
<contourLevel></contourLevel>
<contourLevel></contourLevel>
<contourLevel></contourLevel>
<contourLevel></contourLevel>
<contourLevel>0.2</contourLevel>
<contourLevel></contourLevel>
<contourLevel></contourLevel>
<contourLevel></contourLevel>
<contourLevel></contourLevel>
<contourLevel></contourLevel>
<contourLevel>0.2</contourLevel>
<contourLevel></contourLevel>
<contourLevel></contourLevel>
<contourLevel></contourLevel>
<contourLevel></contourLevel>
<contourLevel></contourLevel>
<contourLevel>0.2</contourLevel>
<contourLevel></contourLevel>
<contourLevel></contourLevel>
<contourLevel></contourLevel>
<contourLevel></contourLevel>
<contourLevel></contourLevel>
<contourLevel>0.2</contourLevel>
<contourLevel></contourLevel>
<contourLevel></contourLevel>
<contourLevel></contourLevel>
<contourLevel></contourLevel>
<contourLevel></contourLevel>
<contourLevel>0.2</contourLevel>
<contourLevel></contourLevel>
<contourLevel></contourLevel>
<contourLevel></contourLevel>
<contourLevel></contourLevel>
<contourLevel></contourLevel>
<contourLevel>0.2</contourLevel>
<contourLevel></contourLevel>
<contourLevel></contourLevel>
<contourLevel></contourLevel>
<contourLevel></contourLevel>
<contourLevel></contourLevel>
<contourLevel>0.2</contourLevel>
<contourLevel></contourLevel>
<contourLevel></contourLevel>
<contourLevel></contourLevel>
<contourLevel></contourLevel>
<contourLevel></contourLevel>
<contourLevel>0.2</contourLevel>
<contourLevel></contourLevel>
<contourLevel></contourLevel>
<contourLevel></contourLevel>
<contourLevel></contourLevel>
<contourLevel></contourLevel>
<contourLevel>0.2</contourLevel>
<contourLevel></contourLevel>
<contourLevel></contourLevel>
<contourLevel></contourLevel>
<contourLevel></contourLevel>
<contourLevel></contourLevel>
<contourLevel>0.2</contourLevel>
<contourLevel></contourLevel>
<contourLevel></contourLevel>
<contourLevel></contourLevel>
<contourLevel></contourLevel>
<contourLevel></contourLevel>
<contourLevel>0.2</contourLevel>
<contourLevel></contourLevel>
<contourLevel></contourLevel>
<contourLevel></contourLevel>
<contourLevel></contourLevel>
<contourLevel></contourLevel>
<contourLevel>0.2</contourLevel>
<contourLevel></contourLevel>
<contourLevel></contourLevel>
<contourLevel></contourLevel>
<contourLevel></contourLevel>
<contourLevel></contourLevel>
<contourLevel>0.2</contourLevel>
<contourLevel></contourLevel>
<contourLevel></contourLevel>
<contourLevel></contourLevel>
<contourLevel></contourLevel>
<contourLevel></contourLevel>
<contourLevel>0.2</contourLevel>
<contourLevel></contourLevel>
<contourLevel></contourLevel>
<contourLevel></contourLevel>
<contourLevel></contourLevel>
<contourLevel></contourLevel>
<contourLevel>0.2</contourLevel>
<contourLevel></contourLevel>
<contourLevel></contourLevel>
<contourLevel></contourLevel>
<contourLevel></contourLevel>
<contourLevel></contourLevel>
<contourLevel>0.2</contourLevel>
<contourLevel></contourLevel>
<contourLevel></contourLevel>
<contourLevel></contourLevel>
<contourLevel></contourLevel>
<contourLevel></contourLevel>
<contourLevel>0.2</contourLevel>
<contourLevel></contourLevel>
<contourLevel></contourLevel>
<contourLevel></contourLevel>
<contourLevel></contourLevel>
<contourLevel></contourLevel>
<contourLevel>0.2</contourLevel>
<contourLevel></contourLevel>
<contourLevel></contourLevel>
<contourLevel></contourLevel>
<contourLevel></contourLevel>
<contourLevel></contourLevel>
<contourLevel>0.2</contourLevel>
<contourLevel></contourLevel>
<contourLevel></contourLevel>
<contourLevel></contourLevel>
<contourLevel></contourLevel>
<contourLevel></contourLevel>
<contourLevel>0.2</contourLevel>
<contourLevel></contourLevel>
<contourLevel></contourLevel>
<contourLevel></contourLevel>
<contourLevel></contourLevel>
<contourLevel></contourLevel>
<contourLevel>0.2</contourLevel>
<contourLevel></contourLevel>
<contourLevel></contourLevel>
<contourLevel></contourLevel>
<contourLevel></contourLevel>
<contourLevel></contourLevel>
<contourLevel>0.2</contourLevel>
<contourLevel></contourLevel>
<contourLevel></contourLevel>
<contourLevel></contourLevel>
<contourLevel></contourLevel>
<contourLevel></contourLevel>
<contourLevel>0.2</contourLevel>
<contourLevel></contourLevel>
<contourLevel></contourLevel>
<contourLevel></contourLevel>
<contourLevel></contourLevel>
<contourLevel></contourLevel>
<contourLevel>0.2</contourLevel>
<contourLevel></contourLevel>
<contourLevel></contourLevel>
<contourLevel></contourLevel>
<contourLevel></contourLevel>
<contourLevel></contourLevel>
<contourLevel>0.2</contourLevel>
<contourLevel></contourLevel>
<contourLevel></contourLevel>
<contourLevel></contourLevel>
<contourLevel></contourLevel>
<contourLevel></contourLevel>
<contourLevel>0.2</contourLevel>
<contourLevel></contourLevel>
<contourLevel></contourLevel>
<contourLevel></contourLevel>
<contourLevel></contourLevel>
<contourLevel></contourLevel>
<contourLevel>0.2</contourLevel>
<contourLevel></contourLevel>
<contourLevel></contourLevel>
<contourLevel></contourLevel>
<contourLevel></contourLevel>
<contourLevel></contourLevel>
<contourLevel>0.2</contourLevel>
<contourLevel></contourLevel>
<contourLevel></contourLevel>
<contourLevel></contourLevel>
<contourLevel></contourLevel>
<contourLevel></contourLevel>
<contourLevel>0.2</contourLevel>
<contourLevel></contourLevel>
<contourLevel></contourLevel>
<contourLevel></contourLevel>
<contourLevel></contourLevel>
<contourLevel></contourLevel>
<contourLevel>0.2</contourLevel>
<contourLevel></contourLevel>
<contourLevel></contourLevel>
<contourLevel></contourLevel>
<contourLevel></contourLevel>
<contourLevel></contourLevel>
<contourLevel>0.2</contourLevel>
<contourLevel></contourLevel>
<contourLevel></contourLevel>
<contourLevel></contourLevel>
<contourLevel></contourLevel>
<contourLevel></contourLevel>
<contourLevel>0.2</contourLevel>
<contourLevel></contourLevel>
<contourLevel></contourLevel>
<contourLevel></contourLevel>
<contourLevel></contourLevel>
<contourLevel></contourLevel>
<contourLevel>0.2</contourLevel>
<contourLevel></contourLevel>
<contourLevel></contourLevel>
<contourLevel></contourLevel>
<contourLevel></contourLevel>
<contourLevel></contourLevel>
<contourLevel>0.2</contourLevel>
<contourLevel></contourLevel>
<contourLevel></contourLevel>
<contourLevel></contourLevel>
<contourLevel></contourLevel>
<contourLevel></contourLevel>
<contourLevel>0.2</contourLevel>
<contourLevel></contourLevel>
<contourLevel></contourLevel>
<contourLevel></contourLevel>
<contourLevel></contourLevel>
<contourLevel></contourLevel>
<contourLevel>0.2</contourLevel>
<contourLevel></contourLevel>
<contourLevel></contourLevel>
<contourLevel></contourLevel>
<contourLevel></contourLevel>
<contourLevel></contourLevel>
<contourLevel>0.2</contourLevel>
<contourLevel></contourLevel>
<contourLevel></contourLevel>
<contourLevel></contourLevel>
<contourLevel></contourLevel>
<contourLevel></contourLevel>
<contourLevel>0.2</contourLevel>
<contourLevel></contourLevel>
<contourLevel></contourLevel>
<contourLevel></contourLevel>
<contourLevel></contourLevel>
<contourLevel></contourLevel>
<contourLevel>0.2</contourLevel>
<contourLevel></contourLevel>
<contourLevel></contourLevel>
<contourLevel></contourLevel>
<contourLevel></contourLevel>
<contourLevel></contourLevel>
<contourLevel>0.2</contourLevel>
<contourLevel></contourLevel>
<contourLevel></contourLevel>
<contourLevel></contourLevel>
<contourLevel></contourLevel>
<contourLevel></contourLevel>
<contourLevel>0.2</contourLevel>
<contourLevel></contourLevel>
<contourLevel></contourLevel>
<contourLevel></contourLevel>
<contourLevel></contourLevel>
<contourLevel></contourLevel>
<contourLevel>0.2</contourLevel>
<contourLevel></contourLevel>
<contourLevel></contourLevel>
<contourLevel></contourLevel>
<contourLevel></contourLevel>
<contourLevel></contourLevel>
<contourLevel>0.2</contourLevel>
<contourLevel></contourLevel>
<contourLevel></contourLevel>
<contourLevel></contourLevel>
<contourLevel></contourLevel>
<contourLevel></contourLevel>
<contourLevel>0.2</contourLevel>
<contourLevel></contourLevel>
<contourLevel></contourLevel>
<contourLevel></contourLevel>
<contourLevel></contourLevel>
<contourLevel></contourLevel>
<contourLevel>0.2</contourLevel>
<contourLevel></contourLevel>
<contourLevel></contourLevel>
<contourLevel></contourLevel>
<contourLevel></contourLevel>
<contourLevel></contourLevel>
<contourLevel>0.2</contourLevel>
<contourLevel></contourLevel>
<contourLevel></contourLevel>
<contourLevel></contourLevel>
<contourLevel></contourLevel>
<contourLevel></contourLevel>
<contourLevel>0.2</contourLevel>
<contourLevel></contourLevel>
<contourLevel></contourLevel>
<contourLevel></contourLevel>
<contourLevel></contourLevel>
<contourLevel></contourLevel>
<contourLevel>0.2</contourLevel>
<contourLevel></contourLevel>
<contourLevel></contourLevel>
<contourLevel></contourLevel>
<contourLevel></contourLevel>
<contourLevel></contourLevel>
<contourLevel>0.2</contourLevel>
<contourLevel></contourLevel>
<contourLevel></contourLevel>
<contourLevel></contourLevel>
<contourLevel></contourLevel>
<contourLevel></contourLevel>
<contourLevel>0.2</contourLevel>
<contourLevel></contourLevel>
<contourLevel></contourLevel>
<contourLevel></contourLevel>
<contourLevel></contourLevel>
<contourLevel></contourLevel>
<contourLevel>0.2</contourLevel>
<contourLevel></contourLevel>
<contourLevel></contourLevel>
<contourLevel></contourLevel>
<contourLevel></contourLevel>
<contourLevel></contourLevel>
<contourLevel>0.2</contourLevel>
<contourLevel></contourLevel>
<contourLevel></contourLevel>
<contourLevel></contourLevel>
<contourLevel></contourLevel>
<contourLevel></contourLevel>
<contourLevel>0.2</contourLevel>
<contourLevel></contourLevel>
<contourLevel></contourLevel>
<contourLevel></contourLevel>
<contourLevel></contourLevel>
<contourLevel></contourLevel>
<contourLevel>0.2</contourLevel>
<contourLevel></contourLevel>
<contourLevel></contourLevel>
<contourLevel></contourLevel>
<contourLevel></contourLevel>
<contourLevel></contourLevel>
<contourLevel>0.2</contourLevel>
<contourLevel></contourLevel>
<contourLevel></contourLevel>
<contourLevel></contourLevel>
<contourLevel></contourLevel>
<contourLevel></contourLevel>
<contourLevel>0.2</contourLevel>
<contourLevel></contourLevel>
<contourLevel></contourLevel>
<contourLevel></contourLevel>
<contourLevel></contourLevel>
<contourLevel></contourLevel>
<contourLevel>0.2</contourLevel>
<contourLevel></contourLevel>
<contourLevel></contourLevel>
<contourLevel></contourLevel>
<contourLevel></contourLevel>
<contourLevel></contourLevel>
<contourLevel>0.2</contourLevel>
<contourLevel></contourLevel>
<contourLevel></contourLevel>
<contourLevel></contourLevel>
<contourLevel></contourLevel>
<contourLevel></contourLevel>
<contourLevel>0.2</contourLevel>
<contourLevel></contourLevel>
<contourLevel></contourLevel>
<contourLevel></contourLevel>
<contourLevel></contourLevel>
<contourLevel></contourLevel>
<contourLevel>0.2</contourLevel>
<contourLevel></contourLevel>
<contourLevel></contourLevel>
<contourLevel></contourLevel>
<contourLevel></contourLevel>
<contourLevel></contourLevel>
<contourLevel>0.2</contourLevel>
<contourLevel></contourLevel>
<contourLevel></contourLevel>
<contourLevel></contourLevel>
<contourLevel></contourLevel>
<contourLevel></contourLevel>
<contourLevel>0.2</contourLevel>
<contourLevel></contourLevel>
<contourLevel></contourLevel>
<contourLevel></contourLevel>
<contourLevel></contourLevel>
<contourLevel></contourLevel>
<contourLevel>0.2</contourLevel>
<contourLevel></contourLevel>
<contourLevel></contourLevel>
<contourLevel></contourLevel>
<contourLevel></contourLevel>
<contourLevel></contourLevel>
<contourLevel>0.2</contourLevel>
<contourLevel></contourLevel>
<contourLevel></contourLevel>
<contourLevel></contourLevel>
<contourLevel></contourLevel>
<contourLevel></contourLevel>
<contourLevel>0.2</contourLevel>
<contourLevel></contourLevel>
<contourLevel></contourLevel>
<contourLevel></contourLevel>
<contourLevel></contourLevel>
<contourLevel></contourLevel>
<contourLevel>0.2</contourLevel>
<contourLevel></contourLevel>
<contourLevel></contourLevel>
<contourLevel></contourLevel>
<contourLevel></contourLevel>
<contourLevel></contourLevel>
<contourLevel>0.2</contourLevel>
<contourLevel></contourLevel>
<contourLevel></contourLevel>
<contourLevel></contourLevel>
<contourLevel></contourLevel>
<contourLevel></contourLevel>
<contourLevel>0.2</contourLevel>
<contourLevel></contourLevel>
<contourLevel></contourLevel>
<contourLevel></contourLevel>
<contourLevel></contourLevel>
<contourLevel></contourLevel>
<contourLevel>0.2</contourLevel>
<contourLevel></contourLevel>
<contourLevel></contourLevel>
<contourLevel></contourLevel>
<contourLevel></contourLevel>
<contourLevel></contourLevel>
<contourLevel>0.2</contourLevel>
<contourLevel></contourLevel>
<contourLevel></contourLevel>
<contourLevel></contourLevel>
<contourLevel></contourLevel>
<contourLevel></contourLevel>
<contourLevel>0.2</contourLevel>
<contourLevel></contourLevel>
<contourLevel></contourLevel>
<contourLevel></contourLevel>
<contourLevel></contourLevel>
<contourLevel></contourLevel>
<contourLevel>0.2</contourLevel>
<contourLevel></contourLevel>
<contourLevel></contourLevel>
<contourLevel></contourLevel>
<contourLevel></contourLevel>
<contourLevel></contourLevel>
<contourLevel>0.2</contourLevel>
<contourLevel></contourLevel>
<contourLevel></contourLevel>
<contourLevel></contourLevel>
<contourLevel></contourLevel>
<contourLevel></contourLevel>
<contourLevel>0.2</contourLevel>
<contourLevel></contourLevel>
<contourLevel></contourLevel>
<contourLevel></contourLevel>
<contourLevel></contourLevel>
<contourLevel></contourLevel>
<contourLevel>0.2</contourLevel>
<contourLevel></contourLevel>
<contourLevel></contourLevel>
<contourLevel></contourLevel>
<contourLevel></contourLevel>
<contourLevel></contourLevel>
<contourLevel>0.2</contourLevel>
<contourLevel></contourLevel>
<contourLevel></contourLevel>
<contourLevel></contourLevel>
<contourLevel></contourLevel>
<contourLevel></contourLevel>
<contourLevel>0.2</contourLevel>
<contourLevel></contourLevel>
<contourLevel></contourLevel>
<contourLevel></contourLevel>
<contourLevel></contourLevel>
<contourLevel></contourLevel>
<contourLevel>0.2</contourLevel>
<contourLevel></contourLevel>
<contourLevel></contourLevel>
<contourLevel></contourLevel>
<contourLevel></contourLevel>
<contourLevel></contourLevel>
<contourLevel>0.2</contourLevel>
<contourLevel></contourLevel>
<contourLevel></contourLevel>
<contourLevel></contourLevel>
<contourLevel></contourLevel>
<contourLevel></contourLevel>
<contourLevel>0.2</contourLevel>
<contourLevel></contourLevel>
<contourLevel></contourLevel>
<contourLevel></contourLevel>
<contourLevel></contourLevel>
<contourLevel></contourLevel>
<contourLevel>0.2</contourLevel>
<contourLevel></contourLevel>
<contourLevel></contourLevel>
<contourLevel></contourLevel>
<contourLevel></contourLevel>
<contourLevel></contourLevel>
<contourLevel>0.2</contourLevel>
<contourLevel></contourLevel>
<contourLevel></contourLevel>
<contourLevel></contourLevel>
<contourLevel></contourLevel>
<contourLevel></contourLevel>
<contourLevel>0.2</contourLevel>
<contourLevel></contourLevel>
<contourLevel></contourLevel>
<contourLevel></contourLevel>
<contourLevel></contourLevel>
<contourLevel></contourLevel>
<contourLevel>0.2</contourLevel>
<contourLevel></contourLevel>
<contourLevel></contourLevel>
<contourLevel></contourLevel>
<contourLevel></contourLevel>
<contourLevel></contourLevel>
<contourLevel>0.2</contourLevel>
<contourLevel></contourLevel>
<contourLevel></contourLevel>
<contourLevel></contourLevel>
<contourLevel></contourLevel>
<contourLevel></contourLevel>
<contourLevel>0.2</contourLevel>
<contourLevel></contourLevel>
<contourLevel></contourLevel>
<contourLevel></contourLevel>
<contourLevel></contourLevel>
<contourLevel></contourLevel>
<contourLevel>0.2</contourLevel>
<contourLevel></contourLevel>
<contourLevel></contourLevel>
<contourLevel></contourLevel>
<contourLevel></contourLevel>
<contourLevel></contourLevel>
<contourLevel>0.2</contourLevel>
<contourLevel></contourLevel>
<contourLevel></contourLevel>
<contourLevel></contourLevel>
<contourLevel></contourLevel>
<contourLevel></contourLevel>
<contourLevel>0.2</contourLevel>
<contourLevel></contourLevel>
<contourLevel></contourLevel>
<contourLevel></contourLevel>
<contourLevel></contourLevel>
<contourLevel></contourLevel>
<contourLevel>0.2</contourLevel>
<contourLevel></contourLevel>
<contourLevel></contourLevel>
<contourLevel></contourLevel>
<contourLevel></contourLevel>
<contourLevel></contourLevel>
<contourLevel>0.2</contourLevel>
<contourLevel></contourLevel>
<contourLevel></contourLevel>
<contourLevel></contourLevel>
<contourLevel></contourLevel>
<contourLevel></contourLevel>
<contourLevel>0.2</contourLevel>
<contourLevel></contourLevel>
<contourLevel></contourLevel>
<contourLevel></contourLevel>
<contourLevel></contourLevel>
<contourLevel></contourLevel>
<contourLevel>0.2</contourLevel>
<contourLevel></contourLevel>
<contourLevel></contourLevel>
<contourLevel></contourLevel>
<contourLevel></contourLevel>
<contourLevel></contourLevel>
<contourLevel>0.2</contourLevel>
<contourLevel></contourLevel>
<contourLevel></contourLevel>
<contourLevel></contourLevel>
<contourLevel></contourLevel>
<contourLevel></contourLevel>
<contourLevel>0.2</contourLevel>
<contourLevel></contourLevel>
<contourLevel></contourLevel>
<contourLevel></contourLevel>
<contourLevel></contourLevel>
<contourLevel></contourLevel>
<contourLevel>0.2</contourLevel>
<contourLevel></contourLevel>
<contourLevel></contourLevel>
<contourLevel></contourLevel>
<contourLevel></contourLevel>
<contourLevel></contourLevel>
<contourLevel>0.2</contourLevel>
<contourLevel></contourLevel>
<contourLevel></contourLevel>
<contourLevel></contourLevel>
<contourLevel></contourLevel>
<contourLevel></contourLevel>
<contourLevel>0.2</contourLevel>
<contourLevel></contourLevel>
<contourLevel></contourLevel>
<contourLevel></contourLevel>
<contourLevel></contourLevel>
<contourLevel></contourLevel>
<contourLevel>0.2</contourLevel>
<contourLevel></contourLevel>
<contourLevel></contourLevel>
<contourLevel></contourLevel>
<contourLevel></contourLevel>
<contourLevel></contourLevel>
<contourLevel>0.2</contourLevel>
<contourLevel></contourLevel>
<contourLevel></contourLevel>
<contourLevel></contourLevel>
<contourLevel></contourLevel>
<contourLevel></contourLevel>
<contourLevel>0.2</contourLevel>
<contourLevel></contourLevel>
<contourLevel></contourLevel>
<contourLevel></contourLevel>
<contourLevel></contourLevel>
<contourLevel></contourLevel>
<contourLevel>0.2</contourLevel>
<contourLevel></contourLevel>
<contourLevel></contourLevel>
<contourLevel></contourLevel>
<contourLevel></contourLevel>
<contourLevel></contourLevel>
<contourLevel>0.2</contourLevel>
<contourLevel></contourLevel>
<contourLevel></contourLevel>
<contourLevel></contourLevel>
<contourLevel></contourLevel>
<contourLevel></contourLevel>
<contourLevel>0.2</contourLevel>
<contourLevel></contourLevel>
<contourLevel></contourLevel>
<contourLevel></contourLevel>
<contourLevel></contourLevel>
<contourLevel></contourLevel>
<contourLevel>0.2</contourLevel>
<contourLevel></contourLevel>
<contourLevel></contourLevel>
<contourLevel></contourLevel>
<contourLevel></contourLevel>
<contourLevel></contourLevel>
<contourLevel>0.2</contourLevel>
<contourLevel></contourLevel>
<contourLevel></contourLevel>
<contourLevel></contourLevel>
<contourLevel></contourLevel>
<contourLevel></contourLevel>
<contourLevel>0.2</contourLevel>
<contourLevel></contourLevel>
<contourLevel></contourLevel>
<contourLevel></contourLevel>
<contourLevel></contourLevel>
<contourLevel></contourLevel>
<contourLevel>0.2</contourLevel>
<contourLevel></contourLevel>
<contourLevel></contourLevel>
<contourLevel></contourLevel>
<contourLevel></contourLevel>
<contourLevel></contourLevel>
<contourLevel>0.2</contourLevel>
<contourLevel></contourLevel>
<contourLevel></contourLevel>
<contourLevel></contourLevel>
<contourLevel></contourLevel>
<contourLevel></contourLevel>
<contourLevel>0.2</contourLevel>
<contourLevel></contourLevel>
<contourLevel></contourLevel>
<contourLevel></contourLevel>
<contourLevel></contourLevel>
<contourLevel></contourLevel>
<contourLevel>0.2</contourLevel>
<contourLevel></contourLevel>
<contourLevel></contourLevel>
<contourLevel></contourLevel>
<contourLevel></contourLevel>
<contourLevel></contourLevel>
<contourLevel>0.2</contourLevel>
<contourLevel></contourLevel>
<contourLevel></contourLevel>
<contourLevel></contourLevel>
<contourLevel></contourLevel>
<contourLevel></contourLevel>
<contourLevel>0.2</contourLevel>
<contourLevel></contourLevel>
<contourLevel></contourLevel>
<contourLevel></contourLevel>
<contourLevel></contourLevel>
<contourLevel></contourLevel>
<contourLevel>0.2</contourLevel>
<contourLevel></contourLevel>
<contourLevel></contourLevel>
<contourLevel></contourLevel>
<contourLevel></contourLevel>
<contourLevel></contourLevel>
<contourLevel>0.2</contourLevel>
<contourLevel></contourLevel>
<contourLevel></contourLevel>
<contourLevel></contourLevel>
<contourLevel></contourLevel>
<contourLevel></contourLevel>
<contourLevel>0.2</contourLevel>
<contourLevel></contourLevel>
<contourLevel></contourLevel>
<contourLevel></contourLevel>
<contourLevel></contourLevel>
<contourLevel></contourLevel>
<contourLevel>0.2</contourLevel>
<contourLevel></contourLevel>
<contourLevel></contourLevel>
<contourLevel></contourLevel>
<contourLevel></contourLevel>
<contourLevel></contourLevel>
<contourLevel>0.2</contourLevel>
<contourLevel></contourLevel>
<contourLevel></contourLevel>
<contourLevel></contourLevel>
<contourLevel></contourLevel>
<contourLevel></contourLevel>
<contourLevel>0.2</contourLevel>
<contourLevel></contourLevel>
<contourLevel></contourLevel>
<contourLevel></contourLevel>
<contourLevel></contourLevel>
<contourLevel></contourLevel>
<contourLevel>0.2</contourLevel>
<contourLevel></contourLevel>
<contourLevel></contourLevel>
<contourLevel></contourLevel>
<contourLevel></contourLevel>
<contourLevel></contourLevel>
<contourLevel>0.17</contourLevel>
<contourLevel></contourLevel>
<contourLevel></contourLevel>
<contourLevel></contourLevel>
<contourLevel></contourLevel>
<contourLevel></contourLevel>
<contourLevel>0.15</contourLevel>
<contourLevel></contourLevel>
<contourLevel></contourLevel>
<contourLevel></contourLevel>
<contourLevel></contourLevel>
<contourLevel></contourLevel>
<contourLevel>0.15</contourLevel>
<contourLevel></contourLevel>
<contourLevel></contourLevel>
<contourLevel></contourLevel>
<contourLevel></contourLevel>
<contourLevel></contourLevel>
<contourLevel>0.15</contourLevel>
<contourLevel></contourLevel>
<contourLevel></contourLevel>
<contourLevel></contourLevel>
<contourLevel></contourLevel>
<contourLevel></contourLevel>
<contourLevel>0.15</contourLevel>
<contourLevel></contourLevel>
<contourLevel></contourLevel>
<contourLevel></contourLevel>
<contourLevel></contourLevel>
<contourLevel></contourLevel>
<contourLevel>0.15</contourLevel>
<contourLevel></contourLevel>
<contourLevel></contourLevel>
<contourLevel></contourLevel>
<contourLevel></contourLevel>
<contourLevel></contourLevel>
<contourLevel>0.15</contourLevel>
<contourLevel></contourLevel>
<contourLevel></contourLevel>
<contourLevel></contourLevel>
<contourLevel></contourLevel>
<contourLevel></contourLevel>
<contourLevel>0.15</contourLevel>
<contourLevel></contourLevel>
<contourLevel></contourLevel>
<contourLevel></contourLevel>
<contourLevel></contourLevel>
<contourLevel></contourLevel>
<contourLevel>0.15</contourLevel>
<contourLevel></contourLevel>
<contourLevel></contourLevel>
<contourLevel></contourLevel>
<contourLevel></contourLevel>
<contourLevel></contourLevel>
<contourLevel>0.2</contourLevel>
<contourLevel></contourLevel>
<contourLevel></contourLevel>
<contourLevel></contourLevel>
<contourLevel></contourLevel>
<contourLevel></contourLevel>
<contourLevel>0.2</contourLevel>
<contourLevel></contourLevel>
<contourLevel></contourLevel>
<contourLevel></contourLevel>
<contourLevel></contourLevel>
<contourLevel></contourLevel>
<contourLevel>0.2</contourLevel>
<contourLevel></contourLevel>
<contourLevel></contourLevel>
<contourLevel></contourLevel>
<contourLevel></contourLevel>
<contourLevel></contourLevel>
<contourLevel>0.2</contourLevel>
<contourLevel></contourLevel>
<contourLevel></contourLevel>
<contourLevel></contourLevel>
<contourLevel></contourLevel>
<contourLevel></contourLevel>
<contourLevel>0.2</contourLevel>
<contourLevel></contourLevel>
<contourLevel></contourLevel>
<contourLevel></contourLevel>
<contourLevel></contourLevel>
<contourLevel></contourLevel>
<contourLevel>0.2</contourLevel>
<contourLevel></contourLevel>
<contourLevel></contourLevel>
<contourLevel></contourLevel>
<contourLevel></contourLevel>
<contourLevel></contourLevel>
<contourLevel>0.2</contourLevel>
<contourLevel></contourLevel>
<contourLevel></contourLevel>
<contourLevel></contourLevel>
<contourLevel></contourLevel>
<contourLevel></contourLevel>
<contourLevel>0.2</contourLevel>
<contourLevel></contourLevel>
<contourLevel></contourLevel>
<contourLevel></contourLevel>
<contourLevel></contourLevel>
<contourLevel></contourLevel>
<contourLevel>0.2</contourLevel>
<contourLevel></contourLevel>
<contourLevel></contourLevel>
<contourLevel></contourLevel>
<contourLevel></contourLevel>
<contourLevel></contourLevel>
<contourLevel>0.2</contourLevel>
<contourLevel></contourLevel>
<contourLevel></contourLevel>
<contourLevel></contourLevel>
<contourLevel></contourLevel>
<contourLevel></contourLevel>
<contourLevel>0.2</contourLevel>
<contourLevel></contourLevel>
<contourLevel></contourLevel>
<contourLevel></contourLevel>
<contourLevel></contourLevel>
<contourLevel></contourLevel>
<contourLevel>0.2</contourLevel>
<contourLevel></contourLevel>
<contourLevel></contourLevel>
<contourLevel></contourLevel>
<contourLevel></contourLevel>
<contourLevel></contourLevel>
<contourLevel>0.2</contourLevel>
<contourLevel></contourLevel>
<contourLevel></contourLevel>
<contourLevel></contourLevel>
<contourLevel></contourLevel>
<contourLevel></contourLevel>
<contourLevel>0.2</contourLevel>
<contourLevel></contourLevel>
<contourLevel></contourLevel>
<contourLevel></contourLevel>
<contourLevel></contourLevel>
<contourLevel></contourLevel>
<contourLevel>0.2</contourLevel>
<contourLevel></contourLevel>
<contourLevel></contourLevel>
<contourLevel></contourLevel>
<contourLevel></contourLevel>
<contourLevel></contourLevel>
<contourLevel>0.2</contourLevel>
<contourLevel></contourLevel>
<contourLevel></contourLevel>
<contourLevel></contourLevel>
<contourLevel></contourLevel>
<contourLevel></contourLevel>
<contourLevel>0.2</contourLevel>
<contourLevel></contourLevel>
<contourLevel></contourLevel>
<contourLevel></contourLevel>
<contourLevel></contourLevel>
<contourLevel></contourLevel>
<contourLevel>0.2</contourLevel>
<contourLevel></contourLevel>
<contourLevel></contourLevel>
<contourLevel></contourLevel>
<contourLevel></contourLevel>
<contourLevel></contourLevel>
<contourLevel>0.2</contourLevel>
<contourLevel></contourLevel>
<contourLevel></contourLevel>
<contourLevel></contourLevel>
<contourLevel></contourLevel>
<contourLevel></contourLevel>
<contourLevel>0.2</contourLevel>
<contourLevel></contourLevel>
<contourLevel></contourLevel>
<contourLevel></contourLevel>
<contourLevel></contourLevel>
<contourLevel></contourLevel>
<contourLevel>0.2</contourLevel>
<contourLevel></contourLevel>
<contourLevel></contourLevel>
<contourLevel></contourLevel>
<contourLevel></contourLevel>
<contourLevel></contourLevel>
<contourLevel>0.2</contourLevel>
<contourLevel></contourLevel>
<contourLevel></contourLevel>
<contourLevel></contourLevel>
<contourLevel></contourLevel>
<contourLevel></contourLevel>
<contourLevel>0.2</contourLevel>
<contourLevel></contourLevel>
<contourLevel></contourLevel>
<contourLevel></contourLevel>
<contourLevel></contourLevel>
<contourLevel></contourLevel>
<contourLevel>0.2</contourLevel>
<contourLevel></contourLevel>
<contourLevel></contourLevel>
<contourLevel></contourLevel>
<contourLevel></contourLevel>
<contourLevel></contourLevel>
<contourLevel>0.2</contourLevel>
<contourLevel></contourLevel>
<contourLevel></contourLevel>
<contourLevel></contourLevel>
<contourLevel></contourLevel>
<contourLevel></contourLevel>
<contourLevel>0.2</contourLevel>
<contourLevel></contourLevel>
<contourLevel></contourLevel>
<contourLevel></contourLevel>
<contourLevel></contourLevel>
<contourLevel></contourLevel>
<contourLevel>0.2</contourLevel>
<contourLevel></contourLevel>
<contourLevel></contourLevel>
<contourLevel></contourLevel>
<contourLevel></contourLevel>
<contourLevel></contourLevel>
<contourLevel>0.2</contourLevel>
<contourLevel></contourLevel>
<contourLevel></contourLevel>
<contourLevel></contourLevel>
<contourLevel></contourLevel>
<contourLevel></contourLevel>
<contourLevel>0.2</contourLevel>
<contourLevel></contourLevel>
<contourLevel></contourLevel>
<contourLevel></contourLevel>
<contourLevel></contourLevel>
<contourLevel></contourLevel>
<contourLevel>0.2</contourLevel>
<contourLevel></contourLevel>
<contourLevel></contourLevel>
<contourLevel></contourLevel>
<contourLevel></contourLevel>
<contourLevel></contourLevel>
<contourLevel>0.2</contourLevel>
<contourLevel></contourLevel>
<contourLevel></contourLevel>
<contourLevel></contourLevel>
<contourLevel></contourLevel>
<contourLevel></contourLevel>
<contourLevel>0.2</contourLevel>
<contourLevel></contourLevel>
<contourLevel></contourLevel>
<contourLevel></contourLevel>
<contourLevel></contourLevel>
<contourLevel></contourLevel>
<contourLevel>0.2</contourLevel>
<contourLevel></contourLevel>
</contours>
<space>
<codedPoint>
<codedValue>0.606456</codedValue>
<codedValue>0.999997</codedValue>
<codedValue>0</codedValue>
<codedValue>0</codedValue>
<codedValue>0</codedValue>
</codedPoint>
<axis index="0">0</axis>
<axis index="1">1</axis>
<axis index="2">-1</axis>
<axis index="3">-1</axis>
</space>
<legend key="4" title="Stat-Ease 360® Software">
<dock type="TopLeft"/>
<showItems>
<showItem>Response</showItem>
<showItem>Info</showItem>
<showItem>ColorGradient</showItem>
<showItem>Data</showItem>
<showItem>PointInfo</showItem>
</showItems>
</legend>
</graphArea>
<graphArea name="NumericalOptimization" index="4">
<label type="factor" index="1">Inlet Temp (K)</label>
<label type="factor" index="2">Equivalence Ratio (Φ)</label>
<graphMethod>Contour</graphMethod>
<axis type="desirability">
<low>Missing</low>
<high>Missing</high>
<format>General</format>
<ticks>5</ticks>
</axis>
<axis type="factor" index="4">
<low>-1</low>
<high>0</high>
<format>General</format>
<ticks>6</ticks>
</axis>
<contours type="desirability" index="-1" transformed="false" mode="auto">
<format>General</format>
<contourLevel>0</contourLevel>
<contourLevel>0.2</contourLevel>
<contourLevel>0.4</contourLevel>
<contourLevel>0.6</contourLevel>
<contourLevel>0.8</contourLevel>
<contourLevel>1</contourLevel>
</contours>
<contours type="desirability" index="0" transformed="false" mode="auto">
<format>General</format>
<contourLevel>10</contourLevel>
<contourLevel>20</contourLevel>
<contourLevel>30</contourLevel>
<contourLevel>40</contourLevel>
</contours>
<contours type="desirability" index="1" transformed="false" mode="auto">
<format>General</format>
<contourLevel>0.2</contourLevel>
<contourLevel>0.4</contourLevel>
<contourLevel>0.6</contourLevel>
<contourLevel>0.8</contourLevel>
<contourLevel>1</contourLevel>
<contourLevel>1.2</contourLevel>
</contours>
<contours type="desirability" index="2" transformed="false" mode="auto">
<format>General</format>
<contourLevel>1400</contourLevel>
<contourLevel>1600</contourLevel>
<contourLevel>1800</contourLevel>
<contourLevel>2000</contourLevel>
<contourLevel>2200</contourLevel>
<contourLevel>2400</contourLevel>
<contourLevel>2600</contourLevel>
</contours>
<contours type="desirability" index="3" transformed="false" mode="auto">
<format>General</format>
<contourLevel>800</contourLevel>
<contourLevel>1000</contourLevel>
<contourLevel>1200</contourLevel>
<contourLevel>1400</contourLevel>
<contourLevel>1600</contourLevel>
<contourLevel>1800</contourLevel>
</contours>
<contours type="desirability" index="4" transformed="false" mode="manual">
<format>General</format>
<contourLevel>5</contourLevel>
<contourLevel>10</contourLevel>
<contourLevel>15</contourLevel>
<contourLevel>2</contourLevel>
<contourLevel>0.5</contourLevel>
<contourLevel>0.2</contourLevel>
</contours>
<contours type="desirability" index="5" transformed="false" mode="auto">
<format>General</format>
<contourLevel>50</contourLevel>
<contourLevel>100</contourLevel>
<contourLevel>150</contourLevel>
<contourLevel>200</contourLevel>
</contours>
<gradient type="response" transformed="false" index="4">
<gradientHigh>15</gradientHigh>
<gradientLow>0.05</gradientLow>
</gradient>
<space>
<codedPoint>
<codedValue>0.587097</codedValue>
<codedValue>0.999998</codedValue>
<codedValue>0</codedValue>
<codedValue>0</codedValue>
<codedValue>0</codedValue>
</codedPoint>
<axis index="0">0</axis>
<axis index="1">1</axis>
<axis index="2">-1</axis>
<axis index="3">-1</axis>
</space>
<legend key="1" title="Stat-Ease 360® Software">
<dock type="TopLeft"/>
<showItems>
<showItem>Response</showItem>
<showItem>Info</showItem>
<showItem>ColorGradient</showItem>
<showItem>Data</showItem>
<showItem>PointInfo</showItem>
</showItems>
</legend>
<legend key="2" title="Stat-Ease 360® Software">
<dock type="TopLeft"/>
<showItems>
<showItem>Response</showItem>
<showItem>Info</showItem>
<showItem>ColorGradient</showItem>
<showItem>Data</showItem>
<showItem>PointInfo</showItem>
</showItems>
</legend>
<legend key="4" fontSize="24" title="Stat-Ease 360® Software">
<dock type="TopLeft"/>
<showItems>
<showItem>ColorGradient</showItem>
</showItems>
</legend>
</graphArea>
</graphSettings>
<perspectives>
<report name="diagnostics_notebook_IDT" width="1536" height="864">06eb60b067fd1919000562f600000002=+0|06eb753067fd19190005634600000003=1,2,*6|06eb77c067fd19190005634900000004=+4,5|06eb5e2067fd19190005634c00000005=+3,7,8,9,10@layout2|name=dummy;caption=;state=2098174;dir=3;layer=0;row=0;pos=0;prop=100000;bestw=180;besth=180;minw=180;minh=180;maxw=-1;maxh=-1;floatx=-1;floaty=-1;floatw=-1;floath=-1|name=06eb60b067fd1919000562f600000002;caption=;state=2098172;dir=5;layer=0;row=0;pos=0;prop=100000;bestw=652;besth=332;minw=-1;minh=-1;maxw=-1;maxh=-1;floatx=-1;floaty=-1;floatw=-1;floath=-1|name=06eb753067fd19190005634600000003;caption=;state=2098172;dir=2;layer=4;row=0;pos=0;prop=100000;bestw=660;besth=332;minw=-1;minh=-1;maxw=-1;maxh=-1;floatx=-1;floaty=-1;floatw=-1;floath=-1|name=06eb77c067fd19190005634900000004;caption=;state=2098172;dir=3;layer=5;row=0;pos=0;prop=100000;bestw=656;besth=340;minw=-1;minh=-1;maxw=-1;maxh=-1;floatx=-1;floaty=-1;floatw=-1;floath=-1|name=06eb5e2067fd19190005634c00000005;caption=;state=2098172;dir=3;layer=5;row=0;pos=1;prop=100000;bestw=656;besth=340;minw=-1;minh=-1;maxw=-1;maxh=-1;floatx=-1;floaty=-1;floatw=-1;floath=-1|dock_size(5,0,0)=202|dock_size(2,4,0)=662|dock_size(3,5,0)=342|</report>
<report name="diagnostics_notebook_NO" width="1280" height="720">3ead33f067dc050d0019396300000002=+0|3ead29b067dc050d001939ea00000003=1,2,+6|3ead272067dc050d001939ed00000004=+4,5|3ead368067dc050d001939f100000005=3,7,8,9,*10@layout2|name=dummy;caption=;state=2098174;dir=3;layer=0;row=0;pos=0;prop=100000;bestw=180;besth=180;minw=180;minh=180;maxw=-1;maxh=-1;floatx=-1;floaty=-1;floatw=-1;floath=-1|name=3ead33f067dc050d0019396300000002;caption=;state=2098172;dir=5;layer=0;row=0;pos=0;prop=100000;bestw=524;besth=260;minw=-1;minh=-1;maxw=-1;maxh=-1;floatx=-1;floaty=-1;floatw=-1;floath=-1|name=3ead29b067dc050d001939ea00000003;caption=;state=2098172;dir=2;layer=4;row=0;pos=0;prop=100000;bestw=532;besth=260;minw=-1;minh=-1;maxw=-1;maxh=-1;floatx=-1;floaty=-1;floatw=-1;floath=-1|name=3ead272067dc050d001939ed00000004;caption=;state=2098172;dir=3;layer=5;row=0;pos=0;prop=100000;bestw=528;besth=268;minw=-1;minh=-1;maxw=-1;maxh=-1;floatx=-1;floaty=-1;floatw=-1;floath=-1|name=3ead368067dc050d001939f100000005;caption=;state=2098172;dir=3;layer=5;row=0;pos=1;prop=100000;bestw=528;besth=268;minw=-1;minh=-1;maxw=-1;maxh=-1;floatx=-1;floaty=-1;floatw=-1;floath=-1|dock_size(5,0,0)=202|dock_size(2,4,0)=534|dock_size(3,5,0)=270|</report>
<report name="diagnostics_notebook_NO2" width="1536" height="864">35a14ea06801278b00030f6a00000002=*0|35a151306801278b00030fc000000003=+1,2,6|35a16d606801278b00030fc200000004=+4,5|35a141d06801278b00030fc400000005=+3,7,8,9,10@layout2|name=dummy;caption=;state=2098174;dir=3;layer=0;row=0;pos=0;prop=100000;bestw=180;besth=180;minw=180;minh=180;maxw=-1;maxh=-1;floatx=-1;floaty=-1;floatw=-1;floath=-1|name=35a14ea06801278b00030f6a00000002;caption=;state=2098172;dir=5;layer=0;row=0;pos=0;prop=100000;bestw=652;besth=332;minw=-1;minh=-1;maxw=-1;maxh=-1;floatx=-1;floaty=-1;floatw=-1;floath=-1|name=35a151306801278b00030fc000000003;caption=;state=2098172;dir=2;layer=4;row=0;pos=0;prop=100000;bestw=660;besth=332;minw=-1;minh=-1;maxw=-1;maxh=-1;floatx=-1;floaty=-1;floatw=-1;floath=-1|name=35a16d606801278b00030fc200000004;caption=;state=2098172;dir=3;layer=5;row=0;pos=0;prop=100000;bestw=656;besth=340;minw=-1;minh=-1;maxw=-1;maxh=-1;floatx=-1;floaty=-1;floatw=-1;floath=-1|name=35a141d06801278b00030fc400000005;caption=;state=2098172;dir=3;layer=5;row=0;pos=1;prop=100000;bestw=656;besth=340;minw=-1;minh=-1;maxw=-1;maxh=-1;floatx=-1;floaty=-1;floatw=-1;floath=-1|dock_size(5,0,0)=202|dock_size(2,4,0)=662|dock_size(3,5,0)=342|</report>
<report name="diagnostics_notebook_Temp" width="1280" height="720">3ead29b067dc074c0021ff3e00000002=*0|3ead249067dc074c0021ffb800000003=+1,2,6|3ead272067dc074c0021ffbb00000004=+4,5|3ead2c4067dc074c0021ffbf00000005=+3,7,8,9,10@layout2|name=dummy;caption=;state=2098174;dir=3;layer=0;row=0;pos=0;prop=100000;bestw=180;besth=180;minw=180;minh=180;maxw=-1;maxh=-1;floatx=-1;floaty=-1;floatw=-1;floath=-1|name=3ead29b067dc074c0021ff3e00000002;caption=;state=2098172;dir=5;layer=0;row=0;pos=0;prop=100000;bestw=524;besth=260;minw=-1;minh=-1;maxw=-1;maxh=-1;floatx=-1;floaty=-1;floatw=-1;floath=-1|name=3ead249067dc074c0021ffb800000003;caption=;state=2098172;dir=2;layer=4;row=0;pos=0;prop=100000;bestw=532;besth=260;minw=-1;minh=-1;maxw=-1;maxh=-1;floatx=-1;floaty=-1;floatw=-1;floath=-1|name=3ead272067dc074c0021ffbb00000004;caption=;state=2098172;dir=3;layer=5;row=0;pos=0;prop=100000;bestw=528;besth=268;minw=-1;minh=-1;maxw=-1;maxh=-1;floatx=-1;floaty=-1;floatw=-1;floath=-1|name=3ead2c4067dc074c0021ffbf00000005;caption=;state=2098172;dir=3;layer=5;row=0;pos=1;prop=100000;bestw=528;besth=268;minw=-1;minh=-1;maxw=-1;maxh=-1;floatx=-1;floaty=-1;floatw=-1;floath=-1|dock_size(5,0,0)=202|dock_size(2,4,0)=534|dock_size(3,5,0)=270|</report>
<report name="diagnostics_notebook_Total energy deposit" width="1536" height="864">06eb77c067fd35e00075cfe500000002=+0|06eb6af067fd35e00075d02f00000003=1,2,+6|06eb5e2067fd35e00075d03100000004=+4,5|06eb60b067fd35e00075d03300000005=3,7,8,9,*10@layout2|name=dummy;caption=;state=2098174;dir=3;layer=0;row=0;pos=0;prop=100000;bestw=180;besth=180;minw=180;minh=180;maxw=-1;maxh=-1;floatx=-1;floaty=-1;floatw=-1;floath=-1|name=06eb77c067fd35e00075cfe500000002;caption=;state=2098172;dir=5;layer=0;row=0;pos=0;prop=100000;bestw=652;besth=332;minw=-1;minh=-1;maxw=-1;maxh=-1;floatx=-1;floaty=-1;floatw=-1;floath=-1|name=06eb6af067fd35e00075d02f00000003;caption=;state=2098172;dir=2;layer=4;row=0;pos=0;prop=100000;bestw=660;besth=332;minw=-1;minh=-1;maxw=-1;maxh=-1;floatx=-1;floaty=-1;floatw=-1;floath=-1|name=06eb5e2067fd35e00075d03100000004;caption=;state=2098172;dir=3;layer=5;row=0;pos=0;prop=100000;bestw=656;besth=340;minw=-1;minh=-1;maxw=-1;maxh=-1;floatx=-1;floaty=-1;floatw=-1;floath=-1|name=06eb60b067fd35e00075d03300000005;caption=;state=2098172;dir=3;layer=5;row=0;pos=1;prop=100000;bestw=656;besth=340;minw=-1;minh=-1;maxw=-1;maxh=-1;floatx=-1;floaty=-1;floatw=-1;floath=-1|dock_size(5,0,0)=202|dock_size(2,4,0)=662|dock_size(3,5,0)=342|</report>
<report name="main_frame" width="1552" height="840">layout2|name=main_toolbar;caption=Toolbar;state=2106108;dir=1;layer=10;row=0;pos=0;prop=100000;bestw=476;besth=37;minw=-1;minh=-1;maxw=-1;maxh=-1;floatx=-1;floaty=-1;floatw=-1;floath=-1|name=start_screen;caption=;state=258;dir=5;layer=0;row=0;pos=0;prop=100000;bestw=0;besth=0;minw=-1;minh=-1;maxw=-1;maxh=-1;floatx=-1;floaty=-1;floatw=-1;floath=-1|name=navigation_tree;caption=Navigation Pane;state=5628;dir=4;layer=1;row=0;pos=0;prop=100000;bestw=200;besth=600;minw=40;minh=40;maxw=-1;maxh=-1;floatx=-1;floaty=-1;floatw=-1;floath=-1|name=node_view;caption=;state=4352;dir=5;layer=0;row=0;pos=0;prop=100000;bestw=16;besth=16;minw=-1;minh=-1;maxw=-1;maxh=-1;floatx=-1;floaty=-1;floatw=-1;floath=-1|name=Graphs Tool;caption=;state=2110204;dir=1;layer=10;row=0;pos=478;prop=100000;bestw=117;besth=37;minw=-1;minh=-1;maxw=-1;maxh=-1;floatx=-1;floaty=-1;floatw=-1;floath=-1|name=Factors Tool;caption=Factors Tool;state=2098684;dir=2;layer=1;row=0;pos=0;prop=100000;bestw=324;besth=702;minw=40;minh=40;maxw=-1;maxh=-1;floatx=-1;floaty=-1;floatw=216;floath=419|name=Crosshairs Window;caption=Crosshairs Window;state=2098686;dir=4;layer=1;row=0;pos=1;prop=100000;bestw=200;besth=250;minw=40;minh=40;maxw=-1;maxh=-1;floatx=-1;floaty=-1;floatw=217;floath=290|dock_size(1,10,0)=39|dock_size(5,0,0)=10|dock_size(4,1,0)=200|dock_size(2,1,0)=324|</report>
<report name="modelgraph_notebook_IDT" width="1536" height="864">06eb72a067fd19240005919700000002=*0@layout2|name=dummy;caption=;state=2098174;dir=3;layer=0;row=0;pos=0;prop=100000;bestw=660;besth=340;minw=660;minh=340;maxw=-1;maxh=-1;floatx=-1;floaty=-1;floatw=-1;floath=-1|name=06eb72a067fd19240005919700000002;caption=;state=2098172;dir=5;layer=0;row=0;pos=0;prop=100000;bestw=1318;besth=678;minw=-1;minh=-1;maxw=-1;maxh=-1;floatx=-1;floaty=-1;floatw=-1;floath=-1|dock_size(5,0,0)=202|</report>
<report name="modelgraph_notebook_NO" width="1536" height="864">06eb6af067fe315b044c3e2400000002=*0@layout2|name=dummy;caption=;state=2098174;dir=3;layer=0;row=0;pos=0;prop=100000;bestw=496;besth=340;minw=496;minh=340;maxw=-1;maxh=-1;floatx=-1;floaty=-1;floatw=-1;floath=-1|name=06eb6af067fe315b044c3e2400000002;caption=;state=2098172;dir=5;layer=0;row=0;pos=0;prop=100000;bestw=990;besth=678;minw=-1;minh=-1;maxw=-1;maxh=-1;floatx=-1;floaty=-1;floatw=-1;floath=-1|dock_size(5,0,0)=202|</report>
<report name="modelgraph_notebook_NO2" width="1536" height="864">35a16ff068012794000331d300000002=*0@layout2|name=dummy;caption=;state=2098174;dir=3;layer=0;row=0;pos=0;prop=100000;bestw=660;besth=340;minw=660;minh=340;maxw=-1;maxh=-1;floatx=-1;floaty=-1;floatw=-1;floath=-1|name=35a16ff068012794000331d300000002;caption=;state=2098172;dir=5;layer=0;row=0;pos=0;prop=100000;bestw=1318;besth=678;minw=-1;minh=-1;maxw=-1;maxh=-1;floatx=-1;floaty=-1;floatw=-1;floath=-1|dock_size(5,0,0)=202|</report>
<report name="modelgraph_notebook_Number of Pulses" width="1280" height="720">ff4f7eb067dd7a7100dca5a800000002=*0@layout2|name=dummy;caption=;state=2098174;dir=3;layer=0;row=0;pos=0;prop=100000;bestw=390;besth=268;minw=390;minh=268;maxw=-1;maxh=-1;floatx=-1;floaty=-1;floatw=-1;floath=-1|name=ff4f7eb067dd7a7100dca5a800000002;caption=;state=2098172;dir=5;layer=0;row=0;pos=0;prop=100000;bestw=779;besth=534;minw=-1;minh=-1;maxw=-1;maxh=-1;floatx=-1;floaty=-1;floatw=-1;floath=-1|dock_size(5,0,0)=202|</report>
<report name="modelgraph_notebook_Temp" width="1536" height="864">06eb77c067fe29f8042f62ab00000002=*0@layout2|name=dummy;caption=;state=2098174;dir=3;layer=0;row=0;pos=0;prop=100000;bestw=660;besth=340;minw=660;minh=340;maxw=-1;maxh=-1;floatx=-1;floaty=-1;floatw=-1;floath=-1|name=06eb77c067fe29f8042f62ab00000002;caption=;state=2098172;dir=5;layer=0;row=0;pos=0;prop=100000;bestw=1318;besth=678;minw=-1;minh=-1;maxw=-1;maxh=-1;floatx=-1;floaty=-1;floatw=-1;floath=-1|dock_size(5,0,0)=202|</report>
<report name="modelgraph_notebook_Total energy deposit" width="1536" height="864">06eb5e2067fd36020076515f00000002=*0@layout2|name=dummy;caption=;state=2098174;dir=3;layer=0;row=0;pos=0;prop=100000;bestw=660;besth=340;minw=660;minh=340;maxw=-1;maxh=-1;floatx=-1;floaty=-1;floatw=-1;floath=-1|name=06eb5e2067fd36020076515f00000002;caption=;state=2098172;dir=5;layer=0;row=0;pos=0;prop=100000;bestw=1318;besth=678;minw=-1;minh=-1;maxw=-1;maxh=-1;floatx=-1;floaty=-1;floatw=-1;floath=-1|dock_size(5,0,0)=202|</report>
<report name="report_anova_IDT" width="1536" height="864">06eb65d067fd1916000557a600000002=*0|06eb753067fd1916000557f000000003=+1,2|06eb6d8067fd1916000557f300000004=+3,4,5@layout2|name=dummy;caption=;state=2098174;dir=3;layer=0;row=0;pos=0;prop=100000;bestw=180;besth=180;minw=180;minh=180;maxw=-1;maxh=-1;floatx=-1;floaty=-1;floatw=-1;floath=-1|name=06eb65d067fd1916000557a600000002;caption=;state=2098172;dir=5;layer=0;row=0;pos=0;prop=100000;bestw=652;besth=678;minw=-1;minh=-1;maxw=-1;maxh=-1;floatx=-1;floaty=-1;floatw=-1;floath=-1|name=06eb753067fd1916000557f000000003;caption=;state=2098172;dir=2;layer=3;row=0;pos=0;prop=100000;bestw=660;besth=336;minw=-1;minh=-1;maxw=-1;maxh=-1;floatx=-1;floaty=-1;floatw=-1;floath=-1|name=06eb6d8067fd1916000557f300000004;caption=;state=2098172;dir=2;layer=3;row=0;pos=1;prop=100000;bestw=660;besth=336;minw=-1;minh=-1;maxw=-1;maxh=-1;floatx=-1;floaty=-1;floatw=-1;floath=-1|dock_size(5,0,0)=202|dock_size(2,3,0)=662|</report>
<report name="report_anova_NO" width="1280" height="720">3ead33f067dc05090019298e00000002=*0|3ead2c4067dc0509001929f600000003=+1,2|3ead272067dc0509001929fa00000004=+3,4,5@layout2|name=dummy;caption=;state=2098174;dir=3;layer=0;row=0;pos=0;prop=100000;bestw=180;besth=180;minw=180;minh=180;maxw=-1;maxh=-1;floatx=-1;floaty=-1;floatw=-1;floath=-1|name=3ead33f067dc05090019298e00000002;caption=;state=2098172;dir=5;layer=0;row=0;pos=0;prop=100000;bestw=524;besth=534;minw=-1;minh=-1;maxw=-1;maxh=-1;floatx=-1;floaty=-1;floatw=-1;floath=-1|name=3ead2c4067dc0509001929f600000003;caption=;state=2098172;dir=2;layer=3;row=0;pos=0;prop=100000;bestw=532;besth=264;minw=-1;minh=-1;maxw=-1;maxh=-1;floatx=-1;floaty=-1;floatw=-1;floath=-1|name=3ead272067dc0509001929fa00000004;caption=;state=2098172;dir=2;layer=3;row=0;pos=1;prop=100000;bestw=532;besth=264;minw=-1;minh=-1;maxw=-1;maxh=-1;floatx=-1;floaty=-1;floatw=-1;floath=-1|dock_size(5,0,0)=202|dock_size(2,3,0)=534|</report>
<report name="report_anova_NO2" width="1536" height="864">35a153c068012788000302fa00000002=*0|35a177a0680127880003033a00000003=+1,2|35a15b70680127880003033d00000004=+3,4,5@layout2|name=dummy;caption=;state=2098174;dir=3;layer=0;row=0;pos=0;prop=100000;bestw=180;besth=180;minw=180;minh=180;maxw=-1;maxh=-1;floatx=-1;floaty=-1;floatw=-1;floath=-1|name=35a153c068012788000302fa00000002;caption=;state=2098172;dir=5;layer=0;row=0;pos=0;prop=100000;bestw=652;besth=678;minw=-1;minh=-1;maxw=-1;maxh=-1;floatx=-1;floaty=-1;floatw=-1;floath=-1|name=35a177a0680127880003033a00000003;caption=;state=2098172;dir=2;layer=3;row=0;pos=0;prop=100000;bestw=660;besth=336;minw=-1;minh=-1;maxw=-1;maxh=-1;floatx=-1;floaty=-1;floatw=-1;floath=-1|name=35a15b70680127880003033d00000004;caption=;state=2098172;dir=2;layer=3;row=0;pos=1;prop=100000;bestw=660;besth=336;minw=-1;minh=-1;maxw=-1;maxh=-1;floatx=-1;floaty=-1;floatw=-1;floath=-1|dock_size(5,0,0)=202|dock_size(2,3,0)=662|</report>
<report name="report_anova_Number of Pulses" width="1536" height="864">35a15130680126d4000043e100000002=*0|35a146f0680126d40000442500000003=+1,2|35a15e00680126d40000442800000004=+3,4,5@layout2|name=dummy;caption=;state=2098174;dir=3;layer=0;row=0;pos=0;prop=100000;bestw=180;besth=180;minw=180;minh=180;maxw=-1;maxh=-1;floatx=-1;floaty=-1;floatw=-1;floath=-1|name=35a15130680126d4000043e100000002;caption=;state=2098172;dir=5;layer=0;row=0;pos=0;prop=100000;bestw=652;besth=678;minw=-1;minh=-1;maxw=-1;maxh=-1;floatx=-1;floaty=-1;floatw=-1;floath=-1|name=35a146f0680126d40000442500000003;caption=;state=2098172;dir=2;layer=3;row=0;pos=0;prop=100000;bestw=660;besth=336;minw=-1;minh=-1;maxw=-1;maxh=-1;floatx=-1;floaty=-1;floatw=-1;floath=-1|name=35a15e00680126d40000442800000004;caption=;state=2098172;dir=2;layer=3;row=0;pos=1;prop=100000;bestw=660;besth=336;minw=-1;minh=-1;maxw=-1;maxh=-1;floatx=-1;floaty=-1;floatw=-1;floath=-1|dock_size(5,0,0)=202|dock_size(2,3,0)=662|</report>
<report name="report_anova_Temp" width="1280" height="720">3ead368067dc07480021eea100000002=*0|3ead1ce067dc07480021eef000000003=+1,2|3ead29b067dc07480021eef300000004=+3,4,5@layout2|name=dummy;caption=;state=2098174;dir=3;layer=0;row=0;pos=0;prop=100000;bestw=180;besth=180;minw=180;minh=180;maxw=-1;maxh=-1;floatx=-1;floaty=-1;floatw=-1;floath=-1|name=3ead368067dc07480021eea100000002;caption=;state=2098172;dir=5;layer=0;row=0;pos=0;prop=100000;bestw=524;besth=534;minw=-1;minh=-1;maxw=-1;maxh=-1;floatx=-1;floaty=-1;floatw=-1;floath=-1|name=3ead1ce067dc07480021eef000000003;caption=;state=2098172;dir=2;layer=3;row=0;pos=0;prop=100000;bestw=532;besth=264;minw=-1;minh=-1;maxw=-1;maxh=-1;floatx=-1;floaty=-1;floatw=-1;floath=-1|name=3ead29b067dc07480021eef300000004;caption=;state=2098172;dir=2;layer=3;row=0;pos=1;prop=100000;bestw=532;besth=264;minw=-1;minh=-1;maxw=-1;maxh=-1;floatx=-1;floaty=-1;floatw=-1;floath=-1|dock_size(5,0,0)=202|dock_size(2,3,0)=534|</report>
<report name="report_anova_Total energy deposit" width="1536" height="864">06eb60b067fd35ce0075861300000002=*0|06eb634067fd35ce0075865300000003=+1,2|06eb77c067fd35ce0075865500000004=+3,4,5@layout2|name=dummy;caption=;state=2098174;dir=3;layer=0;row=0;pos=0;prop=100000;bestw=180;besth=180;minw=180;minh=180;maxw=-1;maxh=-1;floatx=-1;floaty=-1;floatw=-1;floath=-1|name=06eb60b067fd35ce0075861300000002;caption=;state=2098172;dir=5;layer=0;row=0;pos=0;prop=100000;bestw=652;besth=678;minw=-1;minh=-1;maxw=-1;maxh=-1;floatx=-1;floaty=-1;floatw=-1;floath=-1|name=06eb634067fd35ce0075865300000003;caption=;state=2098172;dir=2;layer=3;row=0;pos=0;prop=100000;bestw=660;besth=336;minw=-1;minh=-1;maxw=-1;maxh=-1;floatx=-1;floaty=-1;floatw=-1;floath=-1|name=06eb77c067fd35ce0075865500000004;caption=;state=2098172;dir=2;layer=3;row=0;pos=1;prop=100000;bestw=660;besth=336;minw=-1;minh=-1;maxw=-1;maxh=-1;floatx=-1;floaty=-1;floatw=-1;floath=-1|dock_size(5,0,0)=202|dock_size(2,3,0)=662|</report>
<report name="report_confirmation_" width="1536" height="864">35a177a068012f7d0022186500000002=*0,1|35a16ad068012f7d002218ad00000003=+2@layout2|name=dummy;caption=;state=2098174;dir=3;layer=0;row=0;pos=0;prop=100000;bestw=180;besth=180;minw=180;minh=180;maxw=-1;maxh=-1;floatx=-1;floaty=-1;floatw=-1;floath=-1|name=35a177a068012f7d0022186500000002;caption=;state=2098172;dir=5;layer=0;row=0;pos=0;prop=100000;bestw=1326;besth=350;minw=-1;minh=-1;maxw=-1;maxh=-1;floatx=-1;floaty=-1;floatw=-1;floath=-1|name=35a16ad068012f7d002218ad00000003;caption=;state=2098172;dir=3;layer=1;row=0;pos=0;prop=100000;bestw=1326;besth=357;minw=-1;minh=-1;maxw=-1;maxh=-1;floatx=-1;floaty=-1;floatw=-1;floath=-1|dock_size(5,0,0)=202|dock_size(3,1,0)=359|</report>
<report name="report_fit_summary_" width="0" height="0"></report>
</perspectives>
<transposedTables/>
</guiState>
<designModel terms="21">
<designTerm id="0" coef="1" term="Intercept"/>
<designTerm id="1" coef="1" term="A"/>
<designTerm id="2" coef="1" term="B"/>
<designTerm id="3" coef="1" term="C"/>
<designTerm id="4" coef="1" term="D"/>
<designTerm id="5" coef="1" term="E"/>
<designTerm id="6" coef="1" term="AB"/>
<designTerm id="7" coef="1" term="AC"/>
<designTerm id="8" coef="1" term="AD"/>
<designTerm id="9" coef="1" term="AE"/>
<designTerm id="10" coef="1" term="BC"/>
<designTerm id="11" coef="1" term="BD"/>
<designTerm id="12" coef="1" term="BE"/>
<designTerm id="13" coef="1" term="CD"/>
<designTerm id="14" coef="1" term="CE"/>
<designTerm id="15" coef="1" term="DE"/>
<designTerm id="16" coef="1" term="A^2"/>
<designTerm id="17" coef="1" term="B^2"/>
<designTerm id="18" coef="1" term="C^2"/>
<designTerm id="19" coef="1" term="D^2"/>
<designTerm id="20" coef="1" term="E^2"/>
</designModel>
<run stdNo="9" dsnId="10" runNo="1" blockNo="0" blockName="Block 1" pointId="11" pointName="Factorial" buildPointId="5" buildPointName="NA" note="" rowStatus="Normal">
<facActual id="A">300</facActual>
<facActual id="B">0.4</facActual>
<facActual id="C">0</facActual>
<facActual id="D">9</facActual>
<facActual id="E">0.5</facActual>
<resVal id="1">16</resVal>
<resVal id="2">0.51</resVal>
<resVal id="3">1422</resVal>
<resVal id="4">1968.877343</resVal>
<resVal id="5">32.01780929</resVal>
<resVal id="6">144</resVal>
</run>
<run stdNo="34" dsnId="35" runNo="2" blockNo="0" blockName="Block 1" pointId="10" pointName="Axial" buildPointId="5" buildPointName="NA" note="" rowStatus="Normal">
<facActual id="A">900</facActual>
<facActual id="B">0.8</facActual>
<facActual id="C">12.5</facActual>
<facActual id="D">7</facActual>
<facActual id="E">1</facActual>
<resVal id="1">7</resVal>
<resVal id="2">0.04</resVal>
<resVal id="3">2469</resVal>
<resVal id="4">2353.995672</resVal>
<resVal id="5">0.374403376</resVal>
<resVal id="6">49</resVal>
</run>
<run stdNo="48" dsnId="44" runNo="3" blockNo="0" blockName="Block 1" pointId="7" pointName="Center" buildPointId="5" buildPointName="NA" note="" rowStatus="Normal">
<facActual id="A">600</facActual>
<facActual id="B">0.8</facActual>
<facActual id="C">12.5</facActual>
<facActual id="D">7</facActual>
<facActual id="E">1</facActual>
<resVal id="1">12</resVal>
<resVal id="2">0.23</resVal>
<resVal id="3">2301</resVal>
<resVal id="4">2045.900201</resVal>
<resVal id="5">0.249241753</resVal>
<resVal id="6">84</resVal>
</run>
<run stdNo="16" dsnId="17" runNo="4" blockNo="0" blockName="Block 1" pointId="11" pointName="Factorial" buildPointId="5" buildPointName="NA" note="" rowStatus="Normal">
<facActual id="A">900</facActual>
<facActual id="B">1.2</facActual>
<facActual id="C">25</facActual>
<facActual id="D">9</facActual>
<facActual id="E">0.5</facActual>
<resVal id="1">8</resVal>
<resVal id="2">0.038</resVal>
<resVal id="3">2508</resVal>
<resVal id="4">3848.448348</resVal>
<resVal id="5">0.166154193</resVal>
<resVal id="6">72</resVal>
</run>
<run stdNo="13" dsnId="14" runNo="5" blockNo="0" blockName="Block 1" pointId="11" pointName="Factorial" buildPointId="5" buildPointName="NA" note="" rowStatus="Normal">
<facActual id="A">300</facActual>
<facActual id="B">0.4</facActual>
<facActual id="C">25</facActual>
<facActual id="D">9</facActual>
<facActual id="E">0.5</facActual>
<resVal id="1">16</resVal>
<resVal id="2">0.506</resVal>
<resVal id="3">1377</resVal>
<resVal id="4">2218.505001</resVal>
<resVal id="5">28.57347761</resVal>
<resVal id="6">144</resVal>
</run>
<run stdNo="11" dsnId="12" runNo="6" blockNo="0" blockName="Block 1" pointId="11" pointName="Factorial" buildPointId="5" buildPointName="NA" note="" rowStatus="Normal">
<facActual id="A">300</facActual>
<facActual id="B">1.2</facActual>
<facActual id="C">0</facActual>
<facActual id="D">9</facActual>
<facActual id="E">0.5</facActual>
<resVal id="1">19</resVal>
<resVal id="2">0.41</resVal>
<resVal id="3">2343</resVal>
<resVal id="4">3499.847702</resVal>
<resVal id="5">20.36622031</resVal>
<resVal id="6">171</resVal>
</run>
<run stdNo="5" dsnId="6" runNo="7" blockNo="0" blockName="Block 1" pointId="11" pointName="Factorial" buildPointId="5" buildPointName="NA" note="" rowStatus="Normal">
<facActual id="A">300</facActual>
<facActual id="B">0.4</facActual>
<facActual id="C">25</facActual>
<facActual id="D">5</facActual>
<facActual id="E">0.5</facActual>
<resVal id="1">25</resVal>
<resVal id="2">0.8</resVal>
<resVal id="3">1377</resVal>
<resVal id="4">1730.773852</resVal>
<resVal id="5">22.38269943</resVal>
<resVal id="6">125</resVal>
</run>
<run stdNo="6" dsnId="7" runNo="8" blockNo="0" blockName="Block 1" pointId="11" pointName="Factorial" buildPointId="5" buildPointName="NA" note="" rowStatus="Normal">
<facActual id="A">900</facActual>
<facActual id="B">0.4</facActual>
<facActual id="C">25</facActual>
<facActual id="D">5</facActual>
<facActual id="E">0.5</facActual>
<resVal id="1">9</resVal>
<resVal id="2">0.11</resVal>
<resVal id="3">1884</resVal>
<resVal id="4">2781.354337</resVal>
<resVal id="5">0.278536189</resVal>
<resVal id="6">45</resVal>
</run>
<run stdNo="1" dsnId="2" runNo="9" blockNo="0" blockName="Block 1" pointId="11" pointName="Factorial" buildPointId="5" buildPointName="NA" note="" rowStatus="Normal">
<facActual id="A">300</facActual>
<facActual id="B">0.4</facActual>
<facActual id="C">0</facActual>
<facActual id="D">5</facActual>
<facActual id="E">0.5</facActual>
<resVal id="1">26</resVal>
<resVal id="2">0.82</resVal>
<resVal id="3">1422</resVal>
<resVal id="4">1810.65917</resVal>
<resVal id="5">25.64657412</resVal>
<resVal id="6">130</resVal>
</run>
<run stdNo="43" dsnId="44" runNo="10" blockNo="0" blockName="Block 1" pointId="7" pointName="Center" buildPointId="5" buildPointName="NA" note="" rowStatus="Normal">
<facActual id="A">600</facActual>
<facActual id="B">0.8</facActual>
<facActual id="C">12.5</facActual>
<facActual id="D">7</facActual>
<facActual id="E">1</facActual>
<resVal id="1">12</resVal>
<resVal id="2">0.23</resVal>
<resVal id="3">2301</resVal>
<resVal id="4">2045.900201</resVal>
<resVal id="5">0.249241753</resVal>
<resVal id="6">84</resVal>
</run>
<run stdNo="47" dsnId="44" runNo="11" blockNo="0" blockName="Block 1" pointId="7" pointName="Center" buildPointId="5" buildPointName="NA" note="" rowStatus="Normal">
<facActual id="A">600</facActual>
<facActual id="B">0.8</facActual>
<facActual id="C">12.5</facActual>
<facActual id="D">7</facActual>
<facActual id="E">1</facActual>
<resVal id="1">12</resVal>
<resVal id="2">0.23</resVal>
<resVal id="3">2301</resVal>
<resVal id="4">2045.900201</resVal>
<resVal id="5">0.249241753</resVal>
<resVal id="6">84</resVal>
</run>
<run stdNo="18" dsnId="19" runNo="12" blockNo="0" blockName="Block 1" pointId="11" pointName="Factorial" buildPointId="5" buildPointName="NA" note="" rowStatus="Normal">
<facActual id="A">900</facActual>
<facActual id="B">0.4</facActual>
<facActual id="C">0</facActual>
<facActual id="D">5</facActual>
<facActual id="E">1.5</facActual>
<resVal id="1">5</resVal>
<resVal id="2">0.052</resVal>
<resVal id="3">1930</resVal>
<resVal id="4">636.2958388</resVal>
<resVal id="5">0.342062687</resVal>
<resVal id="6">25</resVal>
</run>
<run stdNo="44" dsnId="44" runNo="13" blockNo="0" blockName="Block 1" pointId="7" pointName="Center" buildPointId="5" buildPointName="NA" note="" rowStatus="Normal">
<facActual id="A">600</facActual>
<facActual id="B">0.8</facActual>
<facActual id="C">12.5</facActual>
<facActual id="D">7</facActual>
<facActual id="E">1</facActual>
<resVal id="1">12</resVal>
<resVal id="2">0.23</resVal>
<resVal id="3">2301</resVal>
<resVal id="4">2045.900201</resVal>
<resVal id="5">0.249241753</resVal>
<resVal id="6">84</resVal>
</run>
<run stdNo="21" dsnId="22" runNo="14" blockNo="0" blockName="Block 1" pointId="11" pointName="Factorial" buildPointId="5" buildPointName="NA" note="" rowStatus="Normal">
<facActual id="A">300</facActual>
<facActual id="B">0.4</facActual>
<facActual id="C">25</facActual>
<facActual id="D">5</facActual>
<facActual id="E">1.5</facActual>
<resVal id="1">43</resVal>
<resVal id="2">1.43</resVal>
<resVal id="3">1377</resVal>
<resVal id="4">835.1530681</resVal>
<resVal id="5">9.274623896</resVal>
<resVal id="6">215</resVal>
</run>
<run stdNo="19" dsnId="20" runNo="15" blockNo="0" blockName="Block 1" pointId="11" pointName="Factorial" buildPointId="5" buildPointName="NA" note="" rowStatus="Normal">
<facActual id="A">300</facActual>
<facActual id="B">1.2</facActual>
<facActual id="C">0</facActual>
<facActual id="D">5</facActual>
<facActual id="E">1.5</facActual>
<resVal id="1">34</resVal>
<resVal id="2">0.99</resVal>
<resVal id="3">2367</resVal>
<resVal id="4">949.1914571</resVal>
<resVal id="5">6.10244043</resVal>
<resVal id="6">170</resVal>
</run>
<run stdNo="49" dsnId="44" runNo="16" blockNo="0" blockName="Block 1" pointId="7" pointName="Center" buildPointId="5" buildPointName="NA" note="" rowStatus="Normal">
<facActual id="A">600</facActual>
<facActual id="B">0.8</facActual>
<facActual id="C">12.5</facActual>
<facActual id="D">7</facActual>
<facActual id="E">1</facActual>
<resVal id="1">12</resVal>
<resVal id="2">0.23</resVal>
<resVal id="3">2301</resVal>
<resVal id="4">2045.900201</resVal>
<resVal id="5">0.249241753</resVal>
<resVal id="6">84</resVal>
</run>
<run stdNo="33" dsnId="34" runNo="17" blockNo="0" blockName="Block 1" pointId="10" pointName="Axial" buildPointId="5" buildPointName="NA" note="" rowStatus="Normal">
<facActual id="A">300</facActual>
<facActual id="B">0.8</facActual>
<facActual id="C">12.5</facActual>
<facActual id="D">7</facActual>
<facActual id="E">1</facActual>
<resVal id="1">25</resVal>
<resVal id="2">0.72</resVal>
<resVal id="3">2103</resVal>
<resVal id="4">2060.815498</resVal>
<resVal id="5">10.88354602</resVal>
<resVal id="6">175</resVal>
</run>
<run stdNo="25" dsnId="26" runNo="18" blockNo="0" blockName="Block 1" pointId="11" pointName="Factorial" buildPointId="5" buildPointName="NA" note="" rowStatus="Normal">
<facActual id="A">300</facActual>
<facActual id="B">0.4</facActual>
<facActual id="C">0</facActual>
<facActual id="D">9</facActual>
<facActual id="E">1.5</facActual>
<resVal id="1">29</resVal>
<resVal id="2">0.96</resVal>
<resVal id="3">1423</resVal>
<resVal id="4">1104.299848</resVal>
<resVal id="5">12.46748622</resVal>
<resVal id="6">261</resVal>
</run>
<run stdNo="29" dsnId="30" runNo="19" blockNo="0" blockName="Block 1" pointId="11" pointName="Factorial" buildPointId="5" buildPointName="NA" note="" rowStatus="Normal">
<facActual id="A">300</facActual>
<facActual id="B">0.4</facActual>
<facActual id="C">25</facActual>
<facActual id="D">9</facActual>
<facActual id="E">1.5</facActual>
<resVal id="1">28</resVal>
<resVal id="2">0.92</resVal>
<resVal id="3">1378</resVal>
<resVal id="4">1104.836559</resVal>
<resVal id="5">11.50737628</resVal>
<resVal id="6">252</resVal>
</run>
<run stdNo="32" dsnId="33" runNo="20" blockNo="0" blockName="Block 1" pointId="11" pointName="Factorial" buildPointId="5" buildPointName="NA" note="" rowStatus="Normal">
<facActual id="A">900</facActual>
<facActual id="B">1.2</facActual>
<facActual id="C">25</facActual>
<facActual id="D">9</facActual>
<facActual id="E">1.5</facActual>
<resVal id="1">5</resVal>
<resVal id="2">0.043</resVal>
<resVal id="3">2560</resVal>
<resVal id="4">1088.016916</resVal>
<resVal id="5">0.08495642</resVal>
<resVal id="6">45</resVal>
</run>
<run stdNo="8" dsnId="9" runNo="21" blockNo="0" blockName="Block 1" pointId="11" pointName="Factorial" buildPointId="5" buildPointName="NA" note="" rowStatus="Normal">
<facActual id="A">900</facActual>
<facActual id="B">1.2</facActual>
<facActual id="C">25</facActual>
<facActual id="D">5</facActual>
<facActual id="E">0.5</facActual>
<resVal id="1">12</resVal>
<resVal id="2">0.075</resVal>
<resVal id="3">2508</resVal>
<resVal id="4">3054.736429</resVal>
<resVal id="5">0.145315938</resVal>
<resVal id="6">60</resVal>
</run>
<run stdNo="27" dsnId="28" runNo="22" blockNo="0" blockName="Block 1" pointId="11" pointName="Factorial" buildPointId="5" buildPointName="NA" note="" rowStatus="Normal">
<facActual id="A">300</facActual>
<facActual id="B">1.2</facActual>
<facActual id="C">0</facActual>
<facActual id="D">9</facActual>
<facActual id="E">1.5</facActual>
<resVal id="1">23</resVal>
<resVal id="2">0.66</resVal>
<resVal id="3">2366</resVal>
<resVal id="4">1212.55046</resVal>
<resVal id="5">7.649205929</resVal>
<resVal id="6">207</resVal>
</run>
<run stdNo="35" dsnId="36" runNo="23" blockNo="0" blockName="Block 1" pointId="10" pointName="Axial" buildPointId="5" buildPointName="NA" note="" rowStatus="Normal">
<facActual id="A">600</facActual>
<facActual id="B">0.4</facActual>
<facActual id="C">12.5</facActual>
<facActual id="D">7</facActual>
<facActual id="E">1</facActual>
<resVal id="1">10</resVal>
<resVal id="2">0.27</resVal>
<resVal id="3">1654</resVal>
<resVal id="4">871.887733</resVal>
<resVal id="5">0.461872076</resVal>
<resVal id="6">70</resVal>
</run>
<run stdNo="39" dsnId="40" runNo="24" blockNo="0" blockName="Block 1" pointId="10" pointName="Axial" buildPointId="5" buildPointName="NA" note="" rowStatus="Normal">
<facActual id="A">600</facActual>
<facActual id="B">0.8</facActual>
<facActual id="C">12.5</facActual>
<facActual id="D">5</facActual>
<facActual id="E">1</facActual>
<resVal id="1">14</resVal>
<resVal id="2">0.293</resVal>
<resVal id="3">2300</resVal>
<resVal id="4">1975.187831</resVal>
<resVal id="5">0.266380075</resVal>
<resVal id="6">70</resVal>
</run>
<run stdNo="20" dsnId="21" runNo="25" blockNo="0" blockName="Block 1" pointId="11" pointName="Factorial" buildPointId="5" buildPointName="NA" note="" rowStatus="Normal">
<facActual id="A">900</facActual>
<facActual id="B">1.2</facActual>
<facActual id="C">0</facActual>
<facActual id="D">5</facActual>
<facActual id="E">1.5</facActual>
<resVal id="1">6</resVal>
<resVal id="2">0.052</resVal>
<resVal id="3">2679</resVal>
<resVal id="4">1032.354482</resVal>
<resVal id="5">0.091631319</resVal>
<resVal id="6">30</resVal>
</run>
<run stdNo="28" dsnId="29" runNo="26" blockNo="0" blockName="Block 1" pointId="11" pointName="Factorial" buildPointId="5" buildPointName="NA" note="" rowStatus="Normal">
<facActual id="A">900</facActual>
<facActual id="B">1.2</facActual>
<facActual id="C">0</facActual>
<facActual id="D">9</facActual>
<facActual id="E">1.5</facActual>
<resVal id="1">5</resVal>
<resVal id="2">0.039</resVal>
<resVal id="3">2678</resVal>
<resVal id="4">1304.945108</resVal>
<resVal id="5">0.113279231</resVal>
<resVal id="6">45</resVal>
</run>
<run stdNo="45" dsnId="44" runNo="27" blockNo="0" blockName="Block 1" pointId="7" pointName="Center" buildPointId="5" buildPointName="NA" note="" rowStatus="Normal">
<facActual id="A">600</facActual>
<facActual id="B">0.8</facActual>
<facActual id="C">12.5</facActual>
<facActual id="D">7</facActual>
<facActual id="E">1</facActual>
<resVal id="1">12</resVal>
<resVal id="2">0.23</resVal>
<resVal id="3">2301</resVal>
<resVal id="4">2045.900201</resVal>
<resVal id="5">0.249241753</resVal>
<resVal id="6">84</resVal>
</run>
<run stdNo="41" dsnId="42" runNo="28" blockNo="0" blockName="Block 1" pointId="10" pointName="Axial" buildPointId="5" buildPointName="NA" note="" rowStatus="Normal">
<facActual id="A">600</facActual>
<facActual id="B">0.8</facActual>
<facActual id="C">12.5</facActual>
<facActual id="D">7</facActual>
<facActual id="E">0.5</facActual>
<resVal id="1">13</resVal>
<resVal id="2">0.21</resVal>
<resVal id="3">2280</resVal>
<resVal id="4">4340.207662</resVal>
<resVal id="5">0.217326175</resVal>
<resVal id="6">91</resVal>
</run>
<run stdNo="7" dsnId="8" runNo="29" blockNo="0" blockName="Block 1" pointId="11" pointName="Factorial" buildPointId="5" buildPointName="NA" note="" rowStatus="Normal">
<facActual id="A">300</facActual>
<facActual id="B">1.2</facActual>
<facActual id="C">25</facActual>
<facActual id="D">5</facActual>
<facActual id="E">0.5</facActual>
<resVal id="1">26</resVal>
<resVal id="2">0.64</resVal>
<resVal id="3">2188</resVal>
<resVal id="4">2562.707656</resVal>
<resVal id="5">15.61597567</resVal>
<resVal id="6">130</resVal>
</run>
<run stdNo="24" dsnId="25" runNo="30" blockNo="0" blockName="Block 1" pointId="11" pointName="Factorial" buildPointId="5" buildPointName="NA" note="" rowStatus="Normal">
<facActual id="A">900</facActual>
<facActual id="B">1.2</facActual>
<facActual id="C">25</facActual>
<facActual id="D">5</facActual>
<facActual id="E">1.5</facActual>
<resVal id="1">6</resVal>
<resVal id="2">0.058</resVal>
<resVal id="3">2560</resVal>
<resVal id="4">821.6016563</resVal>
<resVal id="5">0.067725013</resVal>
<resVal id="6">30</resVal>
</run>
<run stdNo="37" dsnId="38" runNo="31" blockNo="0" blockName="Block 1" pointId="10" pointName="Axial" buildPointId="5" buildPointName="NA" note="" rowStatus="Normal">
<facActual id="A">600</facActual>
<facActual id="B">0.8</facActual>
<facActual id="C">0</facActual>
<facActual id="D">7</facActual>
<facActual id="E">1</facActual>
<resVal id="1">12</resVal>
<resVal id="2">0.25</resVal>
<resVal id="3">2353</resVal>
<resVal id="4">2417.011463</resVal>
<resVal id="5">0.3043284</resVal>
<resVal id="6">84</resVal>
</run>
<run stdNo="30" dsnId="31" runNo="32" blockNo="0" blockName="Block 1" pointId="11" pointName="Factorial" buildPointId="5" buildPointName="NA" note="" rowStatus="Normal">
<facActual id="A">900</facActual>
<facActual id="B">0.4</facActual>
<facActual id="C">25</facActual>
<facActual id="D">9</facActual>
<facActual id="E">1.5</facActual>
<resVal id="1">3</resVal>
<resVal id="2">0.039</resVal>
<resVal id="3">1887</resVal>
<resVal id="4">758.5235993</resVal>
<resVal id="5">0.397832555</resVal>
<resVal id="6">27</resVal>
</run>
<run stdNo="4" dsnId="5" runNo="33" blockNo="0" blockName="Block 1" pointId="11" pointName="Factorial" buildPointId="5" buildPointName="NA" note="" rowStatus="Normal">
<facActual id="A">900</facActual>
<facActual id="B">1.2</facActual>
<facActual id="C">0</facActual>
<facActual id="D">5</facActual>
<facActual id="E">0.5</facActual>
<resVal id="1">12</resVal>
<resVal id="2">0.066</resVal>
<resVal id="3">2611</resVal>
<resVal id="4">3379.398973</resVal>
<resVal id="5">0.164668488</resVal>
<resVal id="6">60</resVal>
</run>
<run stdNo="42" dsnId="43" runNo="34" blockNo="0" blockName="Block 1" pointId="10" pointName="Axial" buildPointId="5" buildPointName="NA" note="" rowStatus="Normal">
<facActual id="A">600</facActual>
<facActual id="B">0.8</facActual>
<facActual id="C">12.5</facActual>
<facActual id="D">7</facActual>
<facActual id="E">1.5</facActual>
<resVal id="1">11</resVal>
<resVal id="2">0.255</resVal>
<resVal id="3">2308</resVal>
<resVal id="4">1435.015977</resVal>
<resVal id="5">0.383715277</resVal>
<resVal id="6">77</resVal>
</run>
<run stdNo="17" dsnId="18" runNo="35" blockNo="0" blockName="Block 1" pointId="11" pointName="Factorial" buildPointId="5" buildPointName="NA" note="" rowStatus="Normal">
<facActual id="A">300</facActual>
<facActual id="B">0.4</facActual>
<facActual id="C">0</facActual>
<facActual id="D">5</facActual>
<facActual id="E">1.5</facActual>
<resVal id="1">45</resVal>
<resVal id="2">1.5</resVal>
<resVal id="3">1422</resVal>
<resVal id="4">848.7889309</resVal>
<resVal id="5">9.964674101</resVal>
<resVal id="6">225</resVal>
</run>
<run stdNo="23" dsnId="24" runNo="36" blockNo="0" blockName="Block 1" pointId="11" pointName="Factorial" buildPointId="5" buildPointName="NA" note="" rowStatus="Normal">
<facActual id="A">300</facActual>
<facActual id="B">1.2</facActual>
<facActual id="C">25</facActual>
<facActual id="D">5</facActual>
<facActual id="E">1.5</facActual>
<resVal id="1">33</resVal>
<resVal id="2">0.98</resVal>
<resVal id="3">2199</resVal>
<resVal id="4">899.1699828</resVal>
<resVal id="5">6.099726053</resVal>
<resVal id="6">165</resVal>
</run>
<run stdNo="22" dsnId="23" runNo="37" blockNo="0" blockName="Block 1" pointId="11" pointName="Factorial" buildPointId="5" buildPointName="NA" note="" rowStatus="Normal">
<facActual id="A">900</facActual>
<facActual id="B">0.4</facActual>
<facActual id="C">25</facActual>
<facActual id="D">5</facActual>
<facActual id="E">1.5</facActual>
<resVal id="1">5</resVal>
<resVal id="2">0.059</resVal>
<resVal id="3">1888</resVal>
<resVal id="4">559.6357176</resVal>
<resVal id="5">0.339399078</resVal>
<resVal id="6">25</resVal>
</run>
<run stdNo="15" dsnId="16" runNo="38" blockNo="0" blockName="Block 1" pointId="11" pointName="Factorial" buildPointId="5" buildPointName="NA" note="" rowStatus="Normal">
<facActual id="A">300</facActual>
<facActual id="B">1.2</facActual>
<facActual id="C">25</facActual>
<facActual id="D">9</facActual>
<facActual id="E">0.5</facActual>
<resVal id="1">18</resVal>
<resVal id="2">0.4</resVal>
<resVal id="3">2188</resVal>
<resVal id="4">3095.16676</resVal>
<resVal id="5">20.57578489</resVal>
<resVal id="6">162</resVal>
</run>
<run stdNo="38" dsnId="39" runNo="39" blockNo="0" blockName="Block 1" pointId="10" pointName="Axial" buildPointId="5" buildPointName="NA" note="" rowStatus="Normal">
<facActual id="A">600</facActual>
<facActual id="B">0.8</facActual>
<facActual id="C">25</facActual>
<facActual id="D">7</facActual>
<facActual id="E">1</facActual>
<resVal id="1">11</resVal>
<resVal id="2">0.22</resVal>
<resVal id="3">2249</resVal>
<resVal id="4">1988.095275</resVal>
<resVal id="5">0.248415462</resVal>
<resVal id="6">77</resVal>
</run>
<run stdNo="3" dsnId="4" runNo="40" blockNo="0" blockName="Block 1" pointId="11" pointName="Factorial" buildPointId="5" buildPointName="NA" note="" rowStatus="Normal">
<facActual id="A">300</facActual>
<facActual id="B">1.2</facActual>
<facActual id="C">0</facActual>
<facActual id="D">5</facActual>
<facActual id="E">0.5</facActual>
<resVal id="1">28</resVal>
<resVal id="2">0.66</resVal>
<resVal id="3">2343</resVal>
<resVal id="4">2914.353049</resVal>
<resVal id="5">16.02736744</resVal>
<resVal id="6">140</resVal>
</run>
<run stdNo="40" dsnId="41" runNo="41" blockNo="0" blockName="Block 1" pointId="10" pointName="Axial" buildPointId="5" buildPointName="NA" note="" rowStatus="Normal">
<facActual id="A">600</facActual>
<facActual id="B">0.8</facActual>
<facActual id="C">12.5</facActual>
<facActual id="D">9</facActual>
<facActual id="E">1</facActual>
<resVal id="1">10</resVal>
<resVal id="2">0.19</resVal>
<resVal id="3">2300</resVal>
<resVal id="4">2438.52495</resVal>
<resVal id="5">0.278906407</resVal>
<resVal id="6">90</resVal>
</run>
<run stdNo="36" dsnId="37" runNo="42" blockNo="0" blockName="Block 1" pointId="10" pointName="Axial" buildPointId="5" buildPointName="NA" note="" rowStatus="Normal">
<facActual id="A">600</facActual>
<facActual id="B">1.2</facActual>
<facActual id="C">12.5</facActual>
<facActual id="D">7</facActual>
<facActual id="E">1</facActual>
<resVal id="1">12</resVal>
<resVal id="2">0.22</resVal>
<resVal id="3">2454</resVal>
<resVal id="4">1618.463797</resVal>
<resVal id="5">0.184139675</resVal>
<resVal id="6">84</resVal>
</run>
<run stdNo="12" dsnId="13" runNo="43" blockNo="0" blockName="Block 1" pointId="11" pointName="Factorial" buildPointId="5" buildPointName="NA" note="" rowStatus="Normal">
<facActual id="A">900</facActual>
<facActual id="B">1.2</facActual>
<facActual id="C">0</facActual>
<facActual id="D">9</facActual>
<facActual id="E">0.5</facActual>
<resVal id="1">9</resVal>
<resVal id="2">0.042</resVal>
<resVal id="3">2611</resVal>
<resVal id="4">4215.540791</resVal>
<resVal id="5">0.190172762</resVal>
<resVal id="6">81</resVal>
</run>
<run stdNo="31" dsnId="32" runNo="44" blockNo="0" blockName="Block 1" pointId="11" pointName="Factorial" buildPointId="5" buildPointName="NA" note="" rowStatus="Normal">
<facActual id="A">300</facActual>
<facActual id="B">1.2</facActual>
<facActual id="C">25</facActual>
<facActual id="D">9</facActual>
<facActual id="E">1.5</facActual>
<resVal id="1">22</resVal>
<resVal id="2">0.65</resVal>
<resVal id="3">2199</resVal>
<resVal id="4">1134.528223</resVal>
<resVal id="5">7.585389622</resVal>
<resVal id="6">198</resVal>
</run>
<run stdNo="2" dsnId="3" runNo="45" blockNo="0" blockName="Block 1" pointId="11" pointName="Factorial" buildPointId="5" buildPointName="NA" note="" rowStatus="Normal">
<facActual id="A">900</facActual>
<facActual id="B">0.4</facActual>
<facActual id="C">0</facActual>
<facActual id="D">5</facActual>
<facActual id="E">0.5</facActual>
<resVal id="1">9</resVal>
<resVal id="2">0.09</resVal>
<resVal id="3">1928</resVal>
<resVal id="4">3265.15263</resVal>
<resVal id="5">0.32061031</resVal>
<resVal id="6">45</resVal>
</run>
<run stdNo="10" dsnId="11" runNo="46" blockNo="0" blockName="Block 1" pointId="11" pointName="Factorial" buildPointId="5" buildPointName="NA" note="" rowStatus="Normal">
<facActual id="A">900</facActual>
<facActual id="B">0.4</facActual>
<facActual id="C">0</facActual>
<facActual id="D">9</facActual>
<facActual id="E">0.5</facActual>
<resVal id="1">7</resVal>
<resVal id="2">0.075</resVal>
<resVal id="3">1947</resVal>
<resVal id="4">3834.783934</resVal>
<resVal id="5">0.321436305</resVal>
<resVal id="6">63</resVal>
</run>
<run stdNo="46" dsnId="44" runNo="47" blockNo="0" blockName="Block 1" pointId="7" pointName="Center" buildPointId="5" buildPointName="NA" note="" rowStatus="Normal">
<facActual id="A">600</facActual>
<facActual id="B">0.8</facActual>
<facActual id="C">12.5</facActual>
<facActual id="D">7</facActual>
<facActual id="E">1</facActual>
<resVal id="1">12</resVal>
<resVal id="2">0.23</resVal>
<resVal id="3">2301</resVal>
<resVal id="4">2045.900201</resVal>
<resVal id="5">0.249241753</resVal>
<resVal id="6">84</resVal>
</run>
<run stdNo="14" dsnId="15" runNo="48" blockNo="0" blockName="Block 1" pointId="11" pointName="Factorial" buildPointId="5" buildPointName="NA" note="" rowStatus="Normal">
<facActual id="A">900</facActual>
<facActual id="B">0.4</facActual>
<facActual id="C">25</facActual>
<facActual id="D">9</facActual>
<facActual id="E">0.5</facActual>
<resVal id="1">7</resVal>
<resVal id="2">0.077</resVal>
<resVal id="3">1885</resVal>
<resVal id="4">3387.617012</resVal>
<resVal id="5">0.30638906</resVal>
<resVal id="6">63</resVal>
</run>
<run stdNo="50" dsnId="44" runNo="49" blockNo="0" blockName="Block 1" pointId="7" pointName="Center" buildPointId="5" buildPointName="NA" note="" rowStatus="Normal">
<facActual id="A">600</facActual>
<facActual id="B">0.8</facActual>
<facActual id="C">12.5</facActual>
<facActual id="D">7</facActual>
<facActual id="E">1</facActual>
<resVal id="1">12</resVal>
<resVal id="2">0.23</resVal>
<resVal id="3">2301</resVal>
<resVal id="4">2045.900201</resVal>
<resVal id="5">0.249241753</resVal>
<resVal id="6">84</resVal>
</run>
<run stdNo="26" dsnId="27" runNo="50" blockNo="0" blockName="Block 1" pointId="11" pointName="Factorial" buildPointId="5" buildPointName="NA" note="" rowStatus="Normal">
<facActual id="A">900</facActual>
<facActual id="B">0.4</facActual>
<facActual id="C">0</facActual>
<facActual id="D">9</facActual>
<facActual id="E">1.5</facActual>
<resVal id="1">4</resVal>
<resVal id="2">0.038</resVal>
<resVal id="3">1932</resVal>
<resVal id="4">792.7620324</resVal>
<resVal id="5">0.395715251</resVal>
<resVal id="6">36</resVal>
</run>
<responseModel rmId="1" analysisUuId="be3bff05-946c-4727-a0c7-a41a607e91aa" name="Number of Pulses">
<response id="1" responseUuId="7273cbaa-10f9-40f0-9784-59cc7b11a7b8" modelBase="Polynomial" stdDevSource="ANOVA" stdDev="0.139810367515465"/>
<blockEffectType random="false"/>
<transform id="1" name="Square Root" successLevel="1">
<arg id="1">0</arg>
</transform>
<compModel modelType="Polynomial" calcType="CodedCalc" hierarchicalActual="true" terms="10">
<equationTerm id="0" coef="3.43412685716644" term="Intercept"/>
<equationTerm id="1" coef="-1.25958724997675" term="A"/>
<equationTerm id="2" coef="0.0278345457971452" term="B"/>
<equationTerm id="3" coef="-0.0420880110593267" term="C"/>
<equationTerm id="4" coef="-0.356494888013024" term="D"/>
<equationTerm id="5" coef="0.144361319363951" term="AB"/>
<equationTerm id="6" coef="0.174720066970064" term="AD"/>
<equationTerm id="7" coef="-0.449556912644572" term="AE"/>
<equationTerm id="8" coef="-0.12724341778843" term="BE"/>
<equationTerm id="9" coef="0.429530186419122" term="A^2"/>
<equationTerm id="10" term="Curvature"/>
</compModel>
</responseModel>
<responseModel rmId="2" analysisUuId="9cc12599-aa74-4029-8e0d-cf76c297934b" name="IDT">
<response id="2" responseUuId="8ea27dcf-134f-4281-b7e4-c837f557e129" modelBase="Polynomial" stdDevSource="ANOVA" stdDev="0.0263722061716005"/>
<blockEffectType random="false"/>
<transform id="1" name="Square Root" successLevel="1">
<arg id="1">0</arg>
</transform>
<compModel modelType="Polynomial" calcType="CodedCalc" hierarchicalActual="false" terms="21">
<equationTerm id="0" coef="0.479014946396433" term="Intercept"/>
<equationTerm id="1" coef="-0.319750639545449" term="A"/>
<equationTerm id="2" coef="-0.0408477703075629" term="B"/>
<equationTerm id="3" coef="-0.00128141496960666" term="C"/>
<equationTerm id="4" coef="-0.0594464394113674" term="D"/>
<equationTerm id="5" coef="0.0447828470499839" term="E"/>
<equationTerm id="6" coef="0.0266946787819021" term="AB"/>
<equationTerm id="7" coef="0.00553985526419081" term="AC"/>
<equationTerm id="8" coef="0.0377594369487073" term="AD"/>
<equationTerm id="9" coef="-0.0696583136712916" term="AE"/>
<equationTerm id="10" coef="0.000278665217895848" term="BC"/>
<equationTerm id="11" coef="0.00356465189770161" term="BD"/>
<equationTerm id="12" coef="-0.00478000482179847" term="BE"/>
<equationTerm id="13" coef="-0.00156955765318709" term="CD"/>
<equationTerm id="14" coef="-0.000898134495860927" term="CE"/>
<equationTerm id="15" coef="-0.00203509864610589" term="DE"/>
<equationTerm id="16" coef="0.0458173282503344" term="A^2"/>
<equationTerm id="17" coef="0.015881668664909" term="B^2"/>
<equationTerm id="18" coef="0.00607404752957742" term="C^2"/>
<equationTerm id="19" coef="0.0101455787699267" term="D^2"/>
<equationTerm id="20" coef="0.0031696677452499" term="E^2"/>
<equationTerm id="21" term="Curvature"/>
</compModel>
</responseModel>
<responseModel rmId="3" analysisUuId="caef4e37-b912-4f5c-9dda-29ba7c3f1d7b" name="Temp">
<response id="3" responseUuId="d1e808f9-6422-4ca3-8091-dda6ff160058" modelBase="Polynomial" stdDevSource="ANOVA" stdDev="12.0313611134115"/>
<blockEffectType random="false"/>
<transform id="0" name="No Transform" successLevel="1"/>
<compModel modelType="Polynomial" calcType="CodedCalc" hierarchicalActual="false" terms="21">
<equationTerm id="0" coef="2299.63793103448" term="Intercept"/>
<equationTerm id="1" coef="205.029411764706" term="A"/>
<equationTerm id="2" coef="389.088235294118" term="B"/>
<equationTerm id="3" coef="-46.0294117647059" term="C"/>
<equationTerm id="4" coef="0.617647058823517" term="D"/>
<equationTerm id="5" coef="9.73529411764704" term="E"/>
<equationTerm id="6" coef="-48.78125" term="AB"/>
<equationTerm id="7" coef="5.90625000000003" term="AC"/>
<equationTerm id="8" coef="0.593750000000018" term="AD"/>
<equationTerm id="9" coef="5.03125000000002" term="AE"/>
<equationTerm id="10" coef="-22.34375" term="BC"/>
<equationTerm id="11" coef="-0.78125000000002" term="BD"/>
<equationTerm id="12" coef="9.78124999999999" term="BE"/>
<equationTerm id="13" coef="-0.59374999999999" term="CD"/>
<equationTerm id="14" coef="-1.15624999999998" term="CE"/>
<equationTerm id="15" coef="-0.59374999999998" term="DE"/>
<equationTerm id="16" coef="-12.2758620689656" term="A^2"/>
<equationTerm id="17" coef="-244.275862068965" term="B^2"/>
<equationTerm id="18" coef="2.72413793103449" term="C^2"/>
<equationTerm id="19" coef="1.72413793103446" term="D^2"/>
<equationTerm id="20" coef="-4.27586206896555" term="E^2"/>
<equationTerm id="21" term="Curvature"/>
</compModel>
</responseModel>
<responseModel rmId="4" analysisUuId="a38f529b-86bd-4ba3-b835-8a61331d96e1" name="NO">
<response id="4" responseUuId="5b24f803-6787-4740-8fc8-bc51c8c97fb6" modelBase="Polynomial" stdDevSource="ANOVA" stdDev="211.187871478649"/>
<blockEffectType random="false"/>
<transform id="0" name="No Transform" successLevel="1"/>
<compModel modelType="Polynomial" calcType="CodedCalc" hierarchicalActual="false" terms="21">
<equationTerm id="0" coef="2113.00879111621" term="Intercept"/>
<equationTerm id="1" coef="210.733497544118" term="A"/>
<equationTerm id="2" coef="238.856328944118" term="B"/>
<equationTerm id="3" coef="-97.586553532353" term="C"/>
<equationTerm id="4" coef="204.448809591177" term="D"/>
<equationTerm id="5" coef="-1040.89590566765" term="E"/>
<equationTerm id="6" coef="-59.896997365625" term="AB"/>
<equationTerm id="7" coef="-44.7991536218749" term="AC"/>
<equationTerm id="8" coef="28.509154590625" term="AD"/>
<equationTerm id="9" coef="-283.141409359375" term="AE"/>
<equationTerm id="10" coef="-34.9557959343749" term="BC"/>
<equationTerm id="11" coef="33.8480887031251" term="BD"/>
<equationTerm id="12" coef="-117.825429309375" term="BE"/>
<equationTerm id="13" coef="9.15928224687507" term="CD"/>
<equationTerm id="14" coef="47.7994300593751" term="CE"/>
<equationTerm id="15" coef="-82.855599465625" term="DE"/>
<equationTerm id="16" coef="27.2882037675859" term="A^2"/>
<equationTerm id="17" coef="-934.941616232413" term="B^2"/>
<equationTerm id="18" coef="22.4359877675864" term="C^2"/>
<equationTerm id="19" coef="26.7390092675865" term="D^2"/>
<equationTerm id="20" coef="707.494438267586" term="E^2"/>
<equationTerm id="21" term="Curvature"/>
</compModel>
</responseModel>
<responseModel rmId="5" analysisUuId="5f005d34-86f7-4bf7-b872-a0928d494624" name="NO2">
<response id="5" responseUuId="4d0bf950-f5cb-48d2-8a8d-6f939e60043e" modelBase="Polynomial" stdDevSource="ANOVA" stdDev="0.0975487639943241"/>
<blockEffectType random="false"/>
<transform id="3" name="Base 10 Log" successLevel="1">
<arg id="1">0</arg>
</transform>
<compModel modelType="Polynomial" calcType="CodedCalc" hierarchicalActual="false" terms="21">
<equationTerm id="0" coef="-0.570483070862943" term="Intercept"/>
<equationTerm id="1" coef="-0.905897013151495" term="A"/>
<equationTerm id="2" coef="-0.159955384211392" term="B"/>
<equationTerm id="3" coef="-0.0213392837301633" term="C"/>
<equationTerm id="4" coef="0.0387072498359612" term="D"/>
<equationTerm id="5" coef="-0.11241019316158" term="E"/>
<equationTerm id="6" coef="-0.0644905938106518" term="AB"/>
<equationTerm id="7" coef="-0.00834327091806633" term="AC"/>
<equationTerm id="8" coef="-0.0101237327133613" term="AD"/>
<equationTerm id="9" coef="0.0781031342757008" term="AE"/>
<equationTerm id="10" coef="-0.00382350418441747" term="BC"/>
<equationTerm id="11" coef="0.00499127250088835" term="BD"/>
<equationTerm id="12" coef="-0.0471445041044992" term="BE"/>
<equationTerm id="13" coef="0.00207294202250513" term="CD"/>
<equationTerm id="14" coef="-0.000527600174022498" term="CE"/>
<equationTerm id="15" coef="0.00365946923013026" term="DE"/>
<equationTerm id="16" coef="0.842642025904676" term="A^2"/>
<equationTerm id="17" coef="0.00242147817484979" term="B^2"/>
<equationTerm id="18" coef="-0.0231525078249794" term="C^2"/>
<equationTerm id="19" coef="-0.0269329472460866" term="D^2"/>
<equationTerm id="20" coef="-0.00185249782333855" term="E^2"/>
<equationTerm id="21" term="Curvature"/>
</compModel>
</responseModel>
<responseModel rmId="6" analysisUuId="0397a099-e63e-44b6-8336-80bc2c3b113c" name="Total energy deposit">
<response id="6" responseUuId="f13eedf0-68d1-4f2c-9a51-a12d56f4f467" modelBase="Polynomial" stdDevSource="ANOVA" stdDev="0.0264356638897281"/>
<blockEffectType random="false"/>
<transform id="3" name="Base 10 Log" successLevel="1">
<arg id="1">10</arg>
</transform>
<compModel modelType="Polynomial" calcType="CodedCalc" hierarchicalActual="false" terms="21">
<equationTerm id="0" coef="1.96710059830873" term="Intercept"/>
<equationTerm id="1" coef="-0.262242365712929" term="A"/>
<equationTerm id="2" coef="0.0156971629410323" term="B"/>
<equationTerm id="3" coef="-0.00898482547273998" term="C"/>
<equationTerm id="4" coef="0.0440799548144882" term="D"/>
<equationTerm id="5" coef="-0.0167899563591734" term="E"/>
<equationTerm id="6" coef="0.0305998191253466" term="AB"/>
<equationTerm id="7" coef="-0.000240369687869758" term="AC"/>
<equationTerm id="8" coef="0.00919400899793944" term="AD"/>
<equationTerm id="9" coef="-0.0945908262715784" term="AE"/>
<equationTerm id="10" coef="0.000497874122925244" term="BC"/>
<equationTerm id="11" coef="0.00534753610819333" term="BD"/>
<equationTerm id="12" coef="-0.0179856537171711" term="BE"/>
<equationTerm id="13" coef="-0.00369127758799881" term="CD"/>
<equationTerm id="14" coef="-0.00142516088039709" term="CE"/>
<equationTerm id="15" coef="0.000172334679440819" term="DE"/>
<equationTerm id="16" coef="0.0579385270048079" term="A^2"/>
<equationTerm id="17" coef="-0.02296442272195" term="B^2"/>
<equationTerm id="18" coef="-0.00474978990861253" term="C^2"/>
<equationTerm id="19" coef="-0.00952834952179928" term="D^2"/>
<equationTerm id="20" coef="0.0108469701828595" term="E^2"/>
<equationTerm id="21" term="Curvature"/>
</compModel>
</responseModel>
<optimization models="17">
<criteria modType="Factor" id="1" goal="InRange" type="Numeric" target="600" limitLow="300" limitHigh="900" weightLow="1" weightHigh="1" overlayLow="Missing" overlayHigh="Missing" importance="3" coding="Actual" scale="Transform" displayScale="Original"/>
<criteria modType="Factor" id="2" goal="InRange" type="Numeric" target="0.8" limitLow="0.4" limitHigh="1.2" weightLow="1" weightHigh="1" overlayLow="Missing" overlayHigh="Missing" importance="3" coding="Actual" scale="Transform" displayScale="Original"/>
<criteria modType="Factor" id="3" goal="InRange" type="Numeric" target="12.5" limitLow="0" limitHigh="25" weightLow="1" weightHigh="1" overlayLow="Missing" overlayHigh="Missing" importance="3" coding="Actual" scale="Transform" displayScale="Original"/>
<criteria modType="Factor" id="4" goal="InRange" type="Numeric" target="7" limitLow="5" limitHigh="9" weightLow="1" weightHigh="1" overlayLow="Missing" overlayHigh="Missing" importance="3" coding="Actual" scale="Transform" displayScale="Original"/>
<criteria modType="Factor" id="5" goal="InRange" type="Numeric" target="1" limitLow="0.5" limitHigh="1" weightLow="1" weightHigh="1" overlayLow="Missing" overlayHigh="Missing" importance="3" coding="Actual" scale="Transform" displayScale="Original"/>
<criteria modType="Response" id="1" goal="None" type="Numeric" target="4.22012737003412" limitLow="1.73205080756888" limitHigh="6.70820393249937" weightLow="1" weightHigh="1" overlayLow="Missing" overlayHigh="Missing" importance="3" coding="Actual" scale="Transform" displayScale="Original" responseUuId="7273cbaa-10f9-40f0-9784-59cc7b11a7b8" rmId="1" analysisUuId="be3bff05-946c-4727-a0c7-a41a607e91aa"/>
<criteria modType="POE" id="1" goal="None" type="Numeric" target="Missing" limitLow="Missing" limitHigh="Missing" weightLow="1" weightHigh="1" overlayLow="Missing" overlayHigh="Missing" importance="3" coding="Coded" scale="Transform" displayScale="Original" responseUuId="7273cbaa-10f9-40f0-9784-59cc7b11a7b8" rmId="1" analysisUuId="be3bff05-946c-4727-a0c7-a41a607e91aa"/>
<criteria modType="Response" id="2" goal="None" type="Numeric" target="0.709840379143884" limitLow="0.194935886896179" limitHigh="1.22474487139159" weightLow="1" weightHigh="1" overlayLow="Missing" overlayHigh="Missing" importance="3" coding="Actual" scale="Transform" displayScale="Original" responseUuId="8ea27dcf-134f-4281-b7e4-c837f557e129" rmId="2" analysisUuId="9cc12599-aa74-4029-8e0d-cf76c297934b"/>
<criteria modType="POE" id="2" goal="None" type="Numeric" target="Missing" limitLow="Missing" limitHigh="Missing" weightLow="1" weightHigh="1" overlayLow="Missing" overlayHigh="Missing" importance="3" coding="Coded" scale="Transform" displayScale="Original" responseUuId="8ea27dcf-134f-4281-b7e4-c837f557e129" rmId="2" analysisUuId="9cc12599-aa74-4029-8e0d-cf76c297934b"/>
<criteria modType="Response" id="3" goal="None" type="Numeric" target="2028" limitLow="1377" limitHigh="2679" weightLow="1" weightHigh="1" overlayLow="Missing" overlayHigh="Missing" importance="3" coding="Actual" scale="Transform" displayScale="Original" responseUuId="d1e808f9-6422-4ca3-8091-dda6ff160058" rmId="3" analysisUuId="caef4e37-b912-4f5c-9dda-29ba7c3f1d7b"/>
<criteria modType="POE" id="3" goal="None" type="Numeric" target="Missing" limitLow="Missing" limitHigh="Missing" weightLow="1" weightHigh="1" overlayLow="Missing" overlayHigh="Missing" importance="3" coding="Coded" scale="Transform" displayScale="Original" responseUuId="d1e808f9-6422-4ca3-8091-dda6ff160058" rmId="3" analysisUuId="caef4e37-b912-4f5c-9dda-29ba7c3f1d7b"/>
<criteria modType="Response" id="4" goal="None" type="Numeric" target="2449.9216898" limitLow="559.6357176" limitHigh="4340.207662" weightLow="1" weightHigh="1" overlayLow="Missing" overlayHigh="Missing" importance="3" coding="Actual" scale="Transform" displayScale="Original" responseUuId="5b24f803-6787-4740-8fc8-bc51c8c97fb6" rmId="4" analysisUuId="a38f529b-86bd-4ba3-b835-8a61331d96e1"/>
<criteria modType="POE" id="4" goal="None" type="Numeric" target="Missing" limitLow="Missing" limitHigh="Missing" weightLow="1" weightHigh="1" overlayLow="Missing" overlayHigh="Missing" importance="3" coding="Coded" scale="Transform" displayScale="Original" responseUuId="5b24f803-6787-4740-8fc8-bc51c8c97fb6" rmId="4" analysisUuId="a38f529b-86bd-4ba3-b835-8a61331d96e1"/>
<criteria modType="Response" id="5" goal="Minimum" type="Numeric" target="-1.16925090293078" limitLow="-1.16925090293078" limitHigh="-0.823908740944319" weightLow="1" weightHigh="1" overlayLow="-1.22184874961636" overlayHigh="-0.698970004336019" importance="3" coding="Actual" scale="Transform" displayScale="Original" responseUuId="4d0bf950-f5cb-48d2-8a8d-6f939e60043e" rmId="5" analysisUuId="5f005d34-86f7-4bf7-b872-a0928d494624"/>
<criteria modType="POE" id="5" goal="None" type="Numeric" target="Missing" limitLow="Missing" limitHigh="Missing" weightLow="1" weightHigh="1" overlayLow="Missing" overlayHigh="Missing" importance="3" coding="Coded" scale="Transform" displayScale="Original" responseUuId="4d0bf950-f5cb-48d2-8a8d-6f939e60043e" rmId="5" analysisUuId="5f005d34-86f7-4bf7-b872-a0928d494624"/>
<criteria modType="Response" id="6" goal="None" type="Numeric" target="1.98851866761234" limitLow="1.54406804435028" limitHigh="2.43296929087441" weightLow="1" weightHigh="1" overlayLow="Missing" overlayHigh="Missing" importance="3" coding="Actual" scale="Transform" displayScale="Original" responseUuId="f13eedf0-68d1-4f2c-9a51-a12d56f4f467" rmId="6" analysisUuId="0397a099-e63e-44b6-8336-80bc2c3b113c"/>
<criteria modType="POE" id="6" goal="None" type="Numeric" target="Missing" limitLow="Missing" limitHigh="Missing" weightLow="1" weightHigh="1" overlayLow="Missing" overlayHigh="Missing" importance="3" coding="Coded" scale="Transform" displayScale="Original" responseUuId="f13eedf0-68d1-4f2c-9a51-a12d56f4f467" rmId="6" analysisUuId="0397a099-e63e-44b6-8336-80bc2c3b113c"/>
<SeedVal>3055052958</SeedVal>
</optimization>
<confirmationData>
<runData numRuns="1" id="1">
<factorData>
<codedValue>0</codedValue>
<codedValue>0</codedValue>
<codedValue>0</codedValue>
<codedValue>0</codedValue>
<codedValue>0</codedValue>
</factorData>
<responseData responseName="Number of Pulses">
<responseValue/>
</responseData>
<responseData responseName="IDT">
<responseValue/>
</responseData>
<responseData responseName="Temp">
<responseValue/>
</responseData>
<responseData responseName="NO">
<responseValue/>
</responseData>
<responseData responseName="NO2">
<responseValue/>
</responseData>
<responseData responseName="Total energy deposit">
<responseValue/>
</responseData>
</runData>
</confirmationData>
<buildInfo CCDType="Full" alphaType="FaceCentered" noOfFactorialReps="1" noOfAxialReplicates="1" noOfCenterPoints="8" buildTime="1"/>
</DEXXMLDoc>
