# Supplementary material for: Dataset of numerical assessment on the combined effects of non-thermal plasma and water addition in hydrogen combustion
Source: Data Brief. 2025 Dec 19;64:112405. doi: 10.1016/j.dib.2025.112405 (PMC12813465; doi:10.1016/j.dib.2025.112405)
Supplement: Supplementary file 1 [file mmc1.zip › Research Data/DOE Test Results.xlsx]

## Sheet: Sheet2
			Factor 1	Factor 2	Factor 3	Factor 4	Factor 5	Response 1	Response 2	Response 3	Response 4	Response 5	Response 6
	Std	Run	A:Inlet Temperature	B:Equivalence Ratio	C:Fraction of Water	D:Energy Pulses	E:Pressure	No of pulses	IDT	Temp	NO	NO2	Total energy deposit
			K	-	%	nos	atm		(ms)	(K)	(ppm)	(ppm)
	9	1	300	0,4	0	9	0,5	16	0.51	1422	1968.88	32.0178	144
	34	2	900	0,8	12,5	7	1	7	0.04	2469	2354	0.374403	49
	48	3	600	0,8	12,5	7	1	12	0.23	2301	2045.9	0.249242	84
	16	4	900	1,2	25	9	0,5	8	0.038	2508	3848.45	0.166154	72
	13	5	300	0,4	25	9	0,5	16	0.506	1377	2218.51	28.5735	144
	11	6	300	1,2	0	9	0,5	19	0.41	2343	3499.85	20.3662	171
	5	7	300	0,4	25	5	0,5	25	0.8	1377	1730.77	22.3827	125
	6	8	900	0,4	25	5	0,5	9	0.11	1884	2781.35	0.278536	45
	1	9	300	0,4	0	5	0,5	26	0.82	1422	1810.66	25.6466	130
	43	10	600	0,8	12,5	7	1	12	0.23	2301	2045.9	0.249242	84
	47	11	600	0,8	12,5	7	1	12	0.23	2301	2045.9	0.249242	84
	18	12	900	0,4	0	5	1,5	5	0.052	1930	636.296	0.342063	25
	44	13	600	0,8	12,5	7	1	12	0.23	2301	2045.9	0.249242	84
	21	14	300	0,4	25	5	1,5	43	1.43	1377	835.153	9.27462	215
	19	15	300	1,2	0	5	1,5	34	0.99	2367	949.191	6.10244	170
	49	16	600	0,8	12,5	7	1	12	0.23	2301	2045.9	0.249242	84
	33	17	300	0,8	12,5	7	1	25	0.72	2103	2060.82	10.8835	175
	25	18	300	0,4	0	9	1,5	29	0.96	1423	1104.3	12.4675	261
	29	19	300	0,4	25	9	1,5	28	0.92	1378	1104.84	11.5074	252
	32	20	900	1,2	25	9	1,5	5	0.043	2560	1088.02	0.0849564	45
	8	21	900	1,2	25	5	0,5	12	0.075	2508	3054.74	0.145316	60
	27	22	300	1,2	0	9	1,5	23	0.66	2366	1212.55	7.64921	207
	35	23	600	0,4	12,5	7	1	10	0.27	1654	871.888	0.461872	70
	39	24	600	0,8	12,5	5	1	14	0.293	2300	1975.19	0.26638	70
	20	25	900	1,2	0	5	1,5	6	0.052	2679	1032.35	0.0916313	30
	28	26	900	1,2	0	9	1,5	5	0.039	2678	1304.95	0.113279	45
	45	27	600	0,8	12,5	7	1	12	0.23	2301	2045.9	0.249242	84
	41	28	600	0,8	12,5	7	0,5	13	0.21	2280	4340.21	0.217326	91
	7	29	300	1,2	25	5	0,5	26	0.64	2188	2562.71	15.616	130
	24	30	900	1,2	25	5	1,5	6	0.058	2560	821.602	0.067725	30
	37	31	600	0,8	0	7	1	12	0.25	2353	2417.01	0.304328	84
	30	32	900	0,4	25	9	1,5	3	0.039	1887	758.524	0.397833	27
	4	33	900	1,2	0	5	0,5	12	0.066	2611	3379.4	0.164668	60
	42	34	600	0,8	12,5	7	1,5	11	0.255	2308	1435.02	0.383715	77
	17	35	300	0,4	0	5	1,5	45	1.5	1422	848.789	9.96467	225
	23	36	300	1,2	25	5	1,5	33	0.98	2199	899.17	6.09973	165
	22	37	900	0,4	25	5	1,5	5	0.059	1888	559.636	0.339399	25
	15	38	300	1,2	25	9	0,5	18	0.4	2188	3095.17	20.5758	162
	38	39	600	0,8	25	7	1	11	0.22	2249	1988.1	0.248415	77
	3	40	300	1,2	0	5	0,5	28	0.66	2343	2914.35	16.0274	140
	40	41	600	0,8	12,5	9	1	10	0.19	2300	2438.52	0.278906	90
	36	42	600	1,2	12,5	7	1	12	0.22	2454	1618.46	0.18414	84
	12	43	900	1,2	0	9	0,5	9	0.042	2611	4215.54	0.190173	81
	31	44	300	1,2	25	9	1,5	22	0.65	2199	1134.53	7.58539	198
	2	45	900	0,4	0	5	0,5	9	0.09	1928	3265.15	0.32061	45
	10	46	900	0,4	0	9	0,5	7	0.075	1947	3834.78	0.321436	63
	46	47	600	0,8	12,5	7	1	12	0.23	2301	2045.9	0.249242	84
	14	48	900	0,4	25	9	0,5	7	0.077	1885	3387.62	0.306389	63
	50	49	600	0,8	12,5	7	1	12	0.23	2301	2045.9	0.249242	84
	26	50	900	0,4	0	9	1,5	4	0.038	1932	792.762	0.395715	36
