# Supplementary material for: Dataset of numerical assessment on the combined effects of non-thermal plasma and water addition in hydrogen combustion
Source: Data Brief. 2025 Dec 19;64:112405. doi: 10.1016/j.dib.2025.112405 (PMC12813465; doi:10.1016/j.dib.2025.112405)
Supplement: Supplementary file 1 [file mmc1.zip › Research Data/Reaction rates analysis.xlsx]

## Sheet: Tabelle1
			NO production	Reaction No	Reaction rate				NO consumption	Reaction No	Reaction rate						NO2 production	Reaction No	Reaction rate
			N2(B) + O => N(2D) + NO	371	18.115				N2(ab) + NO => N + N2 + O	375	1.3171						H + HNO3 <=> H2O + NO2	243	0.0040513
			N2(C) + O => N(2D) + NO	380	11.008				N(2D) + NO => N2 + O	403	0.29792						HON + O2 <=> NO2 + OH	187	0.0035026
			N2(ab) + O => N(2D) + NO	377	10.055				N(2D) + NO => N2 + O(1D)	404	0.29792						H + NO3 <=> NO2 + OH	232	0.0027482
			N(2D) + O2 => NO + O(1D)	400	5.4728				NO + O(1D) => N + O2	477	0.28711						HONO + O <=> NO2 + OH	217	0.0027179
			N + OH <=> H + NO	31	2.9438				N + NO <=> N2 + O	32	0.16728						H + HONO2 <=> H2O + NO2	227	0.0019361
			N(2D) + O2 => NO + O	401	1.7993				NO + O (+M) <=> NO2 (+M)	194	0.015853						H2 + NO2 <=> H + HNO2	191	-0.00089003
			N + O2 <=> NO + O	30	0.21425				NO + O3 <=> NO2 + O2	271	0.0011184						2NO2 <=> NO + NO3	231	-0.00050976
			N2(A) + O => N(2D) + NO	355	0.16522				NH + NO <=> H + N2O	44	0.00047456						H2 + NO2 <=> H + HONO	190	-0.014225
			H + NO2 <=> NO + OH	192	0.12083				NH + NO <=> N2 + OH	45	0.00013022
			H + HNO <=> H2 + NO	172	0.031834				HON + M <=> H + NO + M	182	-1.1826
			H + HONO <=> H2O + NO	219	0.022762				HNO <=> H + NO	170	-0.023961
			NH + OH <=> H2 + NO	37	0.021057				2NO2 <=> NO + NO3	231	-0.00050976
			HON + O <=> NO + OH	185	0.0094596
			HNO + OH <=> H2O + NO	173	0.0083411
			NO2 + O <=> NO + O2	193	0.0021341												OH production	Reaction No	Reaction rate
			N2O + O(1D) => 2 NO	478	0.002078												H2O + E => H + OH + E	330	601.42
			HNO + O <=> NO + OH	171	0.001183												H + O2 <=> O + OH	1	74.073
			N + O + M <=> NO + M	28	0.0011771				O Production	Reaction No	Reaction rate						H2 + O <=> H + OH	2	60.095
			NH + O2 <=> NO + OH	40	0.0004254				O2 + E => O + O(1D) + E	314	5144.9						H + H2O2 <=> H2O + OH	22	4.0219
									N2(C) + O2 => N2 + O + O(1S)	379	469.91						H2O2 + E => 2 OH + E	334	3.1839
									N2 + O(1D) => N2 + O	476	193.62						H + HO2 <=> 2 OH	13	2.2905
									H2O + E => H2 + O + E	331	76.922						H2O2 + O(1D) => HO2 + OH	482	1.1527
									O2 + E => O + O(1S) + E	315	22.594						H + O2(a1) => O + OH	434	0.36128
			O3 production and consumption	Reaction No	Reaction rate				O(1D) + O2 <=> O + O2	256	13.09						H2O2 + O <=> HO2 + OH	24	0.35856
			O(1D) + O3 => 2 O + O2	480	0.70058				N2(A) + O2 => N2 + O + O(1D)	357	3.7419						HO2 + O <=> O2 + OH	14	0.30436
			O(1D) + O3 => 2 O2	481	0.70058				E + O2^+ => 2 O	510	1.1485						H + O2(a1) <=> O + OH	259	0.087665
			O(1S) + O3 => 2 O2	508	0.66287				E + O2^+ => O + O(1D)	511	0.83528						H2O2 (+M) <=> 2 OH (+M)	21	0.027559
			O(1S) + O3 => O + O(1D) + O2	509	0.66287				O(1D) + O3 => 2 O + O2	480	0.70058						H2O + O2(a1) => HO2 + OH	436	0.017206
			H + O3 <=> HO2 + O	269	0.027445				N2(A) + OH => H + N2 + O	365	0.58205						H + N2O <=> N2 + OH	201	0.0072131
			O + O2 + O2 => O3 + O2	561	0.007377				O(1S) + O2 => O + O2	499	0.14168						HO2 + O(1D) => O2 + OH	486	0.00023147
			O3 <=> O+O2	272	-3001.8				O + O(1D) => 2 O	473	0.056339						2OH <=> H2O + O	4	-1.2423
									O + O(1S) => O + O(1D)	487	0.047632						2 OH <=> H2O + O	5	-0.07474
									O + O(1S) => 2 O	498	0.031741						NH + OH <=> H2O + N	38	-0.050972
									O(1S) + O2(a1) => 3 O	493	0.006693						NH2 + OH <=> H2O + NH	56	-0.0013653
			H production	Reaction No	Reaction rate				O(1D) + O2(a1) <=> O + O2	255	0.0058696
			H2 + E => 2 H + E	321	1128.1				NH + O <=> N + OH	35	-0.0026277
			H2 + N2(A) => 2 H + N2	353	5.5432
			N2(A) + OH => H + N2 + O	365	0.58205
			O(1D) + OH => H + O2	485	0.123
			H2O2 + E => H + HO2 + E	335	0.041822
			HO2 + E => H + O2 + E	333	0.027701
			O(1S) + OH => H + O2	500	0.019853
			H + NO <=> NH + O	34	-0.018943
			H + O2(a1) <=> O + OH	259	-0.1317
