# Supplementary material for: Dataset of numerical assessment on the combined effects of non-thermal plasma and water addition in hydrogen combustion
Source: Data Brief. 2025 Dec 19;64:112405. doi: 10.1016/j.dib.2025.112405 (PMC12813465; doi:10.1016/j.dib.2025.112405)
Supplement: Supplementary file 1 [file mmc1.zip › Research Data/Simulations for DOE/Run14.csv]

Time(s)	T_gas(K)	N_gas(#/cm^3)	AR	E	N2	He	H2O2	H2	H	O2	O	H2O	OH	HO2	O3	O(1D)	O(1S)	O2(a1)	O2(b1)	O2(c)	NO	N2O	NO2	HNO	HNO2	HONO	HONO2	N2H2	H2NN	HNOH	NH3	N	NO3	NH	NNH	NH2	H2NO	N2H4	N2H3	NH2OH	N^+	NH^+	H3^+	N2H^+	He^+	O^+	O2^+	N2^+	NH3^+
1.00E-11	300	3.67E+19	0.00E+00	2.45E-10	6.53E+05	6.86E-10	1.93E-27	1.39E+05	7.16E-11	1.74E+05	1.14E-10	3.47E+04	4.18E-12	3.84E-15	4.14E-12	7.61E-11	8.39E-13	1.23E-11	3.11E-12	0.00E+00	6.74E-15	1.98E-17	3.18E-34	1.29E-34	4.67E-63	2.56E-35	1.16E-54	4.26E-51	3.52E-47	2.35E-58	1.89E-53	4.10E-11	6.24E-54	1.62E-31	3.55E-23	2.19E-43	8.03E-57	7.58E-76	7.66E-74	4.72E-63	0.00E+00	9.24E-32	9.32E-14	1.09E-12	1.62E-28	5.51E-30	5.10E-12	1.11E-11	3.10E-34
2.00E-11	300	3.67E+19	0.00E+00	2.66E-10	6.53E+05	6.86E-10	1.56E-26	1.39E+05	1.52E-10	1.74E+05	2.33E-10	3.47E+04	9.99E-12	1.60E-14	1.68E-11	1.59E-10	2.81E-12	2.56E-11	6.64E-12	0.00E+00	2.77E-14	8.23E-17	5.24E-33	2.20E-33	1.70E-61	4.80E-34	8.61E-53	7.27E-50	6.00E-46	1.61E-56	8.22E-52	8.55E-11	4.04E-52	6.66E-31	1.47E-22	4.12E-42	5.51E-55	3.27E-75	1.10E-71	3.93E-61	0.00E+00	1.15E-30	2.81E-13	4.14E-12	3.27E-28	2.22E-29	1.06E-11	2.22E-11	8.16E-33
3.00E-11	300	3.67E+19	0.00E+00	2.89E-10	6.53E+05	6.86E-10	5.33E-26	1.39E+05	2.41E-10	1.74E+05	3.58E-10	3.47E+04	1.76E-11	3.75E-14	3.85E-11	2.50E-10	5.97E-12	4.01E-11	1.06E-11	0.00E+00	6.42E-14	1.92E-16	2.76E-32	1.19E-32	1.54E-60	2.84E-33	1.16E-51	3.95E-49	3.26E-45	2.03E-55	8.55E-51	1.34E-10	4.82E-51	1.54E-30	3.40E-22	2.44E-41	6.94E-54	7.03E-75	2.19E-70	5.90E-60	0.00E+00	4.67E-30	4.87E-13	8.90E-12	4.97E-28	5.02E-29	1.67E-11	3.32E-11	5.31E-32
4.00E-11	300	3.67E+19	0.00E+00	3.13E-10	6.53E+05	6.86E-10	1.28E-25	1.39E+05	3.40E-10	1.74E+05	4.90E-10	3.47E+04	2.71E-11	6.93E-14	6.96E-11	3.49E-10	1.04E-11	5.58E-11	1.51E-11	0.00E+00	1.17E-13	3.55E-16	9.12E-32	4.03E-32	7.81E-60	1.04E-32	7.72E-51	1.34E-48	1.10E-44	1.27E-54	4.87E-50	1.86E-10	2.87E-50	2.82E-30	6.23E-22	8.97E-41	4.34E-53	2.42E-74	1.93E-69	4.32E-59	0.00E+00	1.20E-29	6.84E-13	1.53E-11	6.71E-28	9.00E-29	2.32E-11	4.42E-11	1.95E-31
5.00E-11	300	3.67E+19	0.00E+00	3.40E-10	6.53E+05	6.86E-10	2.53E-25	1.39E+05	4.49E-10	1.74E+05	6.30E-10	3.47E+04	3.88E-11	1.12E-13	1.11E-10	4.57E-10	1.62E-11	7.29E-11	2.02E-11	0.00E+00	1.89E-13	5.75E-16	2.33E-31	1.05E-31	2.87E-59	2.92E-32	3.45E-50	3.50E-48	2.89E-44	5.37E-54	1.97E-49	2.43E-10	1.16E-49	4.54E-30	1.00E-21	2.52E-40	1.84E-52	6.67E-74	1.07E-68	2.11E-58	0.00E+00	2.41E-29	8.62E-13	2.31E-11	8.51E-28	1.42E-28	3.03E-11	5.55E-11	5.25E-31
6.00E-11	300	3.67E+19	0.00E+00	3.70E-10	6.53E+05	6.86E-10	4.44E-25	1.39E+05	5.69E-10	1.74E+05	7.78E-10	3.47E+04	5.28E-11	1.68E-13	1.62E-10	5.74E-10	2.34E-11	9.14E-11	2.58E-11	0.00E+00	2.80E-13	8.60E-16	5.06E-31	2.34E-31	8.63E-59	6.93E-32	1.20E-49	7.78E-48	6.42E-44	1.78E-53	6.39E-49	3.05E-10	3.70E-49	6.74E-30	1.49E-21	5.98E-40	6.11E-52	1.10E-73	4.43E-68	7.99E-58	0.00E+00	4.18E-29	1.03E-12	3.25E-11	1.04E-27	2.06E-28	3.80E-11	6.69E-11	1.16E-30
7.00E-11	300	3.67E+19	0.00E+00	4.02E-10	6.53E+05	6.86E-10	7.15E-25	1.39E+05	7.01E-10	1.74E+05	9.36E-10	3.47E+04	6.93E-11	2.38E-13	2.25E-10	7.02E-10	3.22E-11	1.12E-10	3.21E-11	0.00E+00	3.93E-13	1.22E-15	9.83E-31	4.64E-31	2.25E-58	1.46E-31	3.51E-49	1.54E-47	1.27E-43	5.00E-53	1.78E-48	3.73E-10	9.96E-49	9.45E-30	2.09E-21	1.26E-39	1.71E-51	1.59E-73	1.51E-67	2.53E-57	0.00E+00	6.58E-29	1.18E-12	4.35E-11	1.23E-27	2.83E-28	4.64E-11	7.87E-11	2.26E-30
8.00E-11	300	3.67E+19	0.00E+00	4.36E-10	6.53E+05	6.86E-10	1.08E-24	1.39E+05	8.45E-10	1.74E+05	1.10E-09	3.47E+04	8.86E-11	3.22E-13	3.00E-10	8.41E-10	4.26E-11	1.33E-10	3.91E-11	0.00E+00	5.29E-13	1.65E-15	1.76E-30	8.47E-31	5.28E-58	2.82E-31	9.04E-49	2.82E-47	2.33E-43	1.24E-52	4.42E-48	4.46E-10	2.37E-48	1.27E-29	2.81E-21	2.43E-39	4.24E-51	4.95E-73	4.40E-67	6.98E-57	0.00E+00	9.70E-29	1.32E-12	5.60E-11	1.44E-27	3.75E-28	5.55E-11	9.10E-11	4.01E-30
9.00E-11	300	3.67E+19	0.00E+00	4.74E-10	6.53E+05	6.86E-10	1.57E-24	1.39E+05	1.00E-09	1.74E+05	1.28E-09	3.47E+04	1.11E-10	4.23E-13	3.87E-10	9.92E-10	5.48E-11	1.57E-10	4.69E-11	0.00E+00	6.90E-13	2.17E-15	2.96E-30	1.45E-30	1.14E-57	5.09E-31	2.11E-48	4.83E-47	3.99E-43	2.79E-52	1.01E-47	5.25E-10	5.16E-48	1.66E-29	3.66E-21	4.40E-39	9.56E-51	7.95E-73	1.15E-66	1.74E-56	0.00E+00	1.36E-28	1.47E-12	7.01E-11	1.66E-27	4.80E-28	6.54E-11	1.04E-10	6.63E-30
1.00E-10	300	3.67E+19	0.00E+00	5.15E-10	6.53E+05	6.86E-10	2.19E-24	1.39E+05	1.18E-09	1.74E+05	1.48E-09	3.47E+04	1.37E-10	5.43E-13	4.89E-10	1.16E-09	6.89E-11	1.83E-10	5.55E-11	0.00E+00	8.79E-13	2.78E-15	4.76E-30	2.37E-30	2.32E-57	8.72E-31	4.56E-48	7.89E-47	6.51E-43	5.85E-52	2.13E-47	6.11E-10	1.04E-47	2.12E-29	4.66E-21	7.52E-39	2.00E-50	1.56E-72	2.75E-66	4.00E-56	0.00E+00	1.85E-28	1.61E-12	8.60E-11	1.89E-27	6.01E-28	7.61E-11	1.17E-10	1.04E-29
1.10E-10	300	3.67E+19	0.00E+00	5.59E-10	6.53E+05	6.86E-10	2.97E-24	1.39E+05	1.36E-09	1.74E+05	1.68E-09	3.47E+04	1.66E-10	6.82E-13	6.04E-10	1.34E-09	8.49E-11	2.11E-10	6.50E-11	0.00E+00	1.10E-12	3.49E-15	7.34E-30	3.72E-30	4.48E-57	1.43E-30	9.25E-48	1.24E-46	1.02E-42	1.15E-51	4.27E-47	7.05E-10	1.99E-47	2.64E-29	5.82E-21	1.23E-38	3.95E-50	3.58E-72	6.11E-66	8.61E-56	0.00E+00	2.44E-28	1.77E-12	1.04E-10	2.13E-27	7.37E-28	8.77E-11	1.31E-10	1.56E-29
1.20E-10	300	3.67E+19	0.00E+00	6.07E-10	6.53E+05	6.86E-10	3.93E-24	1.39E+05	1.57E-09	1.74E+05	1.90E-09	3.47E+04	1.99E-10	8.42E-13	7.36E-10	1.53E-09	1.03E-10	2.42E-10	7.55E-11	0.00E+00	1.35E-12	4.32E-15	1.10E-29	5.66E-30	8.26E-57	2.26E-30	1.78E-47	1.88E-46	1.55E-42	2.16E-51	8.15E-47	8.07E-10	3.62E-47	3.25E-29	7.14E-21	1.95E-38	7.41E-50	8.34E-72	1.28E-65	1.75E-55	0.00E+00	3.16E-28	1.93E-12	1.23E-10	2.39E-27	8.91E-28	1.00E-10	1.46E-10	2.27E-29
1.30E-10	300	3.67E+19	0.00E+00	6.59E-10	6.53E+05	6.86E-10	5.09E-24	1.39E+05	1.79E-09	1.74E+05	2.14E-09	3.47E+04	2.36E-10	1.03E-12	8.84E-10	1.74E-09	1.24E-10	2.75E-10	8.71E-11	0.00E+00	1.64E-12	5.27E-15	1.60E-29	8.36E-30	1.47E-56	3.48E-30	3.29E-47	2.77E-46	2.29E-42	3.90E-51	1.50E-46	9.17E-10	6.32E-47	3.94E-29	8.64E-21	2.99E-38	1.33E-49	1.94E-71	2.55E-65	3.41E-55	0.00E+00	4.04E-28	2.10E-12	1.45E-10	2.66E-27	1.06E-27	1.14E-10	1.62E-10	3.21E-29
1.40E-10	300	3.67E+19	0.00E+00	7.16E-10	6.53E+05	6.86E-10	6.49E-24	1.39E+05	2.04E-09	1.74E+05	2.40E-09	3.47E+04	2.78E-10	1.24E-12	1.05E-09	1.97E-09	1.47E-10	3.11E-10	9.98E-11	0.00E+00	1.96E-12	6.35E-15	2.27E-29	1.21E-29	2.53E-56	5.20E-30	5.85E-47	4.00E-46	3.30E-42	6.78E-51	2.65E-46	1.04E-09	1.07E-46	4.72E-29	1.03E-20	4.47E-38	2.32E-49	4.36E-71	4.85E-65	6.37E-55	0.00E+00	5.09E-28	2.28E-12	1.69E-10	2.96E-27	1.25E-27	1.29E-10	1.79E-10	4.43E-29
1.50E-10	300	3.67E+19	0.00E+00	7.78E-10	6.53E+05	6.86E-10	8.16E-24	1.39E+05	2.31E-09	1.74E+05	2.67E-09	3.47E+04	3.25E-10	1.47E-12	1.24E-09	2.22E-09	1.73E-10	3.50E-10	1.14E-10	0.00E+00	2.33E-12	7.58E-15	3.17E-29	1.71E-29	4.25E-56	7.62E-30	1.01E-46	5.65E-46	4.67E-42	1.14E-50	4.56E-46	1.17E-09	1.75E-46	5.60E-29	1.22E-20	6.54E-38	3.92E-49	9.46E-71	8.92E-65	1.15E-54	0.00E+00	6.35E-28	2.48E-12	1.95E-10	3.27E-27	1.47E-27	1.45E-10	1.97E-10	6.00E-29
1.60E-10	300	3.67E+19	0.00E+00	8.45E-10	6.53E+05	6.86E-10	1.01E-23	1.39E+05	2.60E-09	1.74E+05	2.97E-09	3.47E+04	3.77E-10	1.74E-12	1.44E-09	2.49E-09	2.02E-10	3.92E-10	1.29E-10	0.00E+00	2.74E-12	8.96E-15	4.36E-29	2.38E-29	6.96E-56	1.09E-29	1.69E-46	7.86E-46	6.49E-42	1.88E-50	7.64E-46	1.31E-09	2.81E-46	6.60E-29	1.44E-20	9.38E-38	6.44E-49	1.98E-70	1.59E-64	2.01E-54	0.00E+00	7.86E-28	2.70E-12	2.23E-10	3.61E-27	1.70E-27	1.63E-10	2.16E-10	8.00E-29
1.70E-10	300	3.67E+19	0.00E+00	9.17E-10	6.53E+05	6.86E-10	1.25E-23	1.39E+05	2.91E-09	1.74E+05	3.29E-09	3.47E+04	4.36E-10	2.05E-12	1.67E-09	2.78E-09	2.33E-10	4.38E-10	1.46E-10	0.00E+00	3.20E-12	1.05E-14	5.90E-29	3.26E-29	1.12E-55	1.55E-29	2.76E-46	1.60E-45	8.88E-42	3.03E-50	1.25E-45	1.46E-09	4.41E-46	7.70E-29	1.68E-20	1.32E-37	1.04E-48	2.12E-64	2.74E-64	3.43E-54	0.00E+00	9.67E-28	2.93E-12	2.55E-10	3.97E-27	1.96E-27	1.82E-10	2.37E-10	1.05E-28
1.80E-10	300	3.67E+19	0.00E+00	9.96E-10	6.53E+05	6.86E-10	1.52E-23	1.39E+05	3.26E-09	1.74E+05	3.64E-09	3.47E+04	5.00E-10	2.38E-12	1.93E-09	3.10E-09	2.69E-10	4.88E-10	1.64E-10	0.00E+00	3.71E-12	1.23E-14	7.88E-29	4.41E-29	1.75E-55	2.15E-29	4.42E-46	4.06E-45	1.20E-41	4.77E-50	2.01E-45	1.63E-09	6.79E-46	8.94E-29	1.94E-20	1.84E-37	1.63E-48	1.09E-63	4.62E-64	5.72E-54	0.00E+00	1.18E-27	3.19E-12	2.89E-10	4.36E-27	2.24E-27	2.03E-10	2.60E-10	1.37E-28
1.90E-10	300	3.67E+19	0.00E+00	1.08E-09	6.53E+05	6.86E-10	1.83E-23	1.39E+05	3.63E-09	1.74E+05	4.01E-09	3.47E+04	5.72E-10	2.76E-12	2.21E-09	3.44E-09	3.08E-10	5.42E-10	1.85E-10	0.00E+00	4.29E-12	1.42E-14	1.04E-28	5.89E-29	2.72E-55	2.95E-29	6.95E-46	6.67E-45	1.60E-41	7.39E-50	3.16E-45	1.81E-09	1.03E-45	1.03E-28	2.24E-20	2.52E-37	2.53E-48	2.08E-63	7.63E-64	9.33E-54	0.00E+00	1.44E-27	3.46E-12	3.26E-10	4.79E-27	2.55E-27	2.25E-10	2.84E-10	1.76E-28
2.00E-10	300	3.67E+19	0.00E+00	1.18E-09	6.53E+05	6.86E-10	2.20E-23	1.39E+05	4.04E-09	1.74E+05	4.42E-09	3.47E+04	6.51E-10	3.18E-12	2.52E-09	3.82E-09	3.51E-10	6.01E-10	2.07E-10	0.00E+00	4.92E-12	1.64E-14	1.36E-28	7.79E-29	4.14E-55	4.00E-29	1.07E-45	9.57E-45	2.11E-41	1.13E-49	4.91E-45	2.01E-09	1.53E-45	1.19E-28	2.57E-20	3.41E-37	3.86E-48	3.24E-63	1.23E-63	1.49E-53	0.00E+00	1.75E-27	3.76E-12	3.67E-10	5.24E-27	2.90E-27	2.50E-10	3.10E-10	2.25E-28
2.10E-10	300	3.67E+19	0.00E+00	1.28E-09	6.53E+05	6.86E-10	2.62E-23	1.39E+05	4.49E-09	1.74E+05	4.86E-09	3.47E+04	7.39E-10	3.65E-12	2.86E-09	4.22E-09	3.98E-10	6.65E-10	2.31E-10	0.00E+00	5.62E-12	1.88E-14	1.77E-28	1.02E-28	6.23E-55	5.37E-29	1.64E-45	1.29E-44	2.77E-41	1.69E-49	7.50E-45	2.22E-09	2.26E-45	1.35E-28	2.93E-20	4.57E-37	5.80E-48	4.66E-63	1.96E-63	2.35E-53	0.00E+00	2.12E-27	4.08E-12	4.12E-10	5.73E-27	3.27E-27	2.77E-10	3.38E-10	2.84E-28
2.20E-10	300	3.67E+19	0.00E+00	1.39E-09	6.53E+05	6.86E-10	3.10E-23	1.39E+05	4.97E-09	1.74E+05	5.33E-09	3.47E+04	8.35E-10	4.17E-12	3.23E-09	4.66E-09	4.50E-10	7.35E-10	2.57E-10	0.00E+00	6.40E-12	2.15E-14	2.28E-28	1.33E-28	9.25E-55	7.14E-29	2.46E-45	1.67E-44	3.59E-41	2.51E-49	1.13E-44	2.45E-09	3.28E-45	1.54E-28	3.32E-20	6.06E-37	8.60E-48	6.32E-63	3.06E-63	3.65E-53	0.00E+00	2.56E-27	4.44E-12	4.60E-10	6.26E-27	3.68E-27	3.05E-10	3.68E-10	3.58E-28
2.30E-10	300	3.67E+19	0.00E+00	1.51E-09	6.53E+05	6.86E-10	3.66E-23	1.39E+05	5.50E-09	1.74E+05	5.85E-09	3.47E+04	9.42E-10	4.74E-12	3.64E-09	5.14E-09	5.07E-10	8.11E-10	2.86E-10	0.00E+00	7.26E-12	2.45E-14	2.91E-28	1.71E-28	1.36E-54	9.40E-29	3.64E-45	2.09E-44	4.62E-41	3.69E-49	1.69E-44	2.71E-09	4.73E-45	1.75E-28	3.76E-20	7.97E-37	1.26E-47	8.29E-63	4.72E-63	5.58E-53	0.00E+00	3.08E-27	4.82E-12	5.13E-10	6.84E-27	4.12E-27	3.37E-10	4.01E-10	4.47E-28
2.40E-10	300	3.67E+19	0.00E+00	1.64E-09	6.53E+05	6.86E-10	4.30E-23	1.39E+05	6.07E-09	1.74E+05	6.40E-09	3.47E+04	1.06E-09	5.37E-12	4.09E-09	5.66E-09	5.69E-10	8.93E-10	3.18E-10	0.00E+00	8.20E-12	2.78E-14	3.70E-28	2.19E-28	1.98E-54	1.23E-28	5.35E-45	2.57E-44	5.91E-41	5.36E-49	2.48E-44	2.98E-09	6.74E-45	1.98E-28	4.24E-20	1.04E-36	1.83E-47	1.06E-62	7.17E-63	8.42E-53	0.00E+00	3.71E-27	5.23E-12	5.70E-10	7.46E-27	4.61E-27	3.71E-10	4.37E-10	5.55E-28
2.50E-10	300	3.67E+19	0.00E+00	1.78E-09	6.53E+05	6.86E-10	5.03E-23	1.39E+05	6.69E-09	1.74E+05	7.01E-09	3.47E+04	1.19E-09	6.07E-12	4.58E-09	6.22E-09	6.38E-10	9.82E-10	3.52E-10	0.00E+00	9.24E-12	3.15E-14	4.67E-28	2.79E-28	2.85E-54	1.59E-28	7.77E-45	3.11E-44	7.51E-41	7.71E-49	3.63E-44	3.28E-09	9.54E-45	2.23E-28	4.77E-20	1.35E-36	2.64E-47	1.34E-62	1.08E-62	1.26E-52	0.00E+00	4.45E-27	5.68E-12	6.33E-10	8.13E-27	5.14E-27	4.08E-10	4.76E-10	6.87E-28
2.60E-10	300	3.67E+19	0.00E+00	1.93E-09	6.53E+05	6.86E-10	5.87E-23	1.39E+05	7.37E-09	1.74E+05	7.66E-09	3.47E+04	1.33E-09	6.84E-12	5.12E-09	6.84E-09	7.12E-10	1.08E-09	3.89E-10	0.00E+00	1.04E-11	3.55E-14	5.86E-28	3.54E-28	4.08E-54	2.06E-28	1.12E-44	3.74E-44	9.50E-41	1.10E-48	5.24E-44	3.60E-09	1.34E-44	2.50E-28	5.35E-20	1.73E-36	3.76E-47	1.67E-62	1.60E-62	1.86E-52	0.00E+00	5.33E-27	6.17E-12	7.01E-10	8.86E-27	5.72E-27	4.48E-10	5.17E-10	8.46E-28
2.70E-10	300	3.67E+19	0.00E+00	2.10E-09	6.53E+05	6.86E-10	6.84E-23	1.39E+05	8.11E-09	1.74E+05	8.37E-09	3.47E+04	1.48E-09	7.69E-12	5.71E-09	7.50E-09	7.94E-10	1.18E-09	4.30E-10	0.00E+00	1.16E-11	3.99E-14	7.32E-28	4.45E-28	5.79E-54	2.63E-28	1.59E-44	4.45E-44	1.19E-40	1.56E-48	7.52E-44	3.95E-09	1.86E-44	2.80E-28	5.99E-20	2.22E-36	5.33E-47	2.06E-62	2.35E-62	2.72E-52	0.00E+00	6.37E-27	6.70E-12	7.75E-10	9.65E-27	6.35E-27	4.92E-10	5.63E-10	1.04E-27
2.80E-10	300	3.67E+19	0.00E+00	2.28E-09	6.53E+05	6.86E-10	7.94E-23	1.39E+05	8.91E-09	1.74E+05	9.14E-09	3.47E+04	1.65E-09	8.62E-12	6.35E-09	8.22E-09	8.83E-10	1.30E-09	4.75E-10	0.00E+00	1.30E-11	4.48E-14	9.12E-28	5.58E-28	8.15E-54	3.35E-28	2.26E-44	5.26E-44	1.49E-40	2.19E-48	1.07E-43	4.33E-09	2.58E-44	3.14E-28	6.69E-20	2.82E-36	7.48E-47	2.52E-62	3.42E-62	3.94E-52	0.00E+00	7.61E-27	7.28E-12	8.55E-10	1.05E-26	7.04E-27	5.39E-10	6.12E-10	1.27E-27
2.90E-10	300	3.67E+19	0.00E+00	2.47E-09	6.53E+05	6.86E-10	9.20E-23	1.39E+05	9.78E-09	1.74E+05	9.98E-09	3.47E+04	1.83E-09	9.65E-12	7.05E-09	9.00E-09	9.80E-10	1.42E-09	5.23E-10	0.00E+00	1.45E-11	5.01E-14	1.13E-27	6.97E-28	1.14E-53	4.25E-28	3.18E-44	6.19E-44	1.86E-40	3.05E-48	1.51E-43	4.75E-09	3.55E-44	3.50E-28	7.45E-20	3.57E-36	1.04E-46	3.06E-62	4.94E-62	5.66E-52	0.00E+00	9.08E-27	7.91E-12	9.42E-10	1.14E-26	7.78E-27	5.91E-10	6.65E-10	1.55E-27
3.00E-10	300	3.67E+19	0.00E+00	2.69E-09	6.53E+05	6.86E-10	1.06E-22	1.39E+05	1.07E-08	1.74E+05	1.09E-08	3.47E+04	2.04E-09	1.08E-11	7.81E-09	9.85E-09	1.09E-09	1.56E-09	5.76E-10	0.00E+00	1.62E-11	5.60E-14	1.40E-27	8.66E-28	1.59E-53	5.36E-28	4.44E-44	7.27E-44	2.31E-40	4.24E-48	2.12E-43	5.20E-09	4.87E-44	3.90E-28	8.28E-20	4.49E-36	1.45E-46	3.71E-62	7.08E-62	8.07E-52	0.00E+00	1.08E-26	8.59E-12	1.04E-09	1.24E-26	8.59E-27	6.47E-10	7.23E-10	1.88E-27
3.10E-10	300	3.67E+19	0.00E+00	2.92E-09	6.53E+05	6.86E-10	1.23E-22	1.39E+05	1.17E-08	1.74E+05	1.19E-08	3.47E+04	2.26E-09	1.20E-11	8.65E-09	1.08E-08	1.20E-09	1.70E-09	6.34E-10	0.00E+00	1.80E-11	6.25E-14	1.72E-27	1.07E-27	2.20E-53	6.73E-28	6.16E-44	8.51E-44	2.86E-40	5.85E-48	2.96E-43	5.69E-09	6.63E-44	4.33E-28	9.19E-20	5.63E-36	2.00E-46	4.47E-62	1.01E-61	1.14E-51	0.00E+00	1.29E-26	9.33E-12	1.14E-09	1.35E-26	9.48E-27	7.08E-10	7.86E-10	2.28E-27
3.20E-10	300	3.67E+19	0.00E+00	3.17E-09	6.53E+05	6.86E-10	1.42E-22	1.39E+05	1.29E-08	1.74E+05	1.29E-08	3.47E+04	2.50E-09	1.34E-11	9.56E-09	1.18E-08	1.33E-09	1.86E-09	6.96E-10	0.00E+00	2.00E-11	6.95E-14	2.11E-27	1.32E-27	3.02E-53	8.42E-28	8.51E-44	9.94E-44	3.52E-40	8.02E-48	4.11E-43	6.22E-09	9.00E-44	4.81E-28	1.02E-19	7.03E-36	2.75E-46	5.37E-62	1.42E-61	1.61E-51	0.00E+00	1.53E-26	1.01E-11	1.25E-09	1.47E-26	1.04E-26	7.74E-10	8.54E-10	2.75E-27
3.30E-10	300	3.67E+19	0.00E+00	3.44E-09	6.53E+05	6.86E-10	1.64E-22	1.39E+05	1.41E-08	1.74E+05	1.41E-08	3.47E+04	2.76E-09	1.48E-11	1.05E-08	1.29E-08	1.47E-09	2.04E-09	7.65E-10	0.00E+00	2.21E-11	7.72E-14	2.58E-27	1.63E-27	4.14E-53	1.05E-27	1.17E-43	1.16E-43	4.33E-40	1.10E-47	5.67E-43	6.80E-09	1.22E-43	5.33E-28	1.13E-19	8.74E-36	3.75E-46	6.44E-62	2.00E-61	2.25E-51	0.00E+00	1.82E-26	1.10E-11	1.37E-09	1.60E-26	1.15E-26	8.46E-10	9.28E-10	3.32E-27
3.40E-10	300	3.67E+19	0.00E+00	3.74E-09	6.53E+05	6.86E-10	1.89E-22	1.39E+05	1.54E-08	1.74E+05	1.53E-08	3.47E+04	3.05E-09	1.64E-11	1.16E-08	1.40E-08	1.62E-09	2.22E-09	8.39E-10	0.00E+00	2.45E-11	8.57E-14	3.15E-27	2.00E-27	5.65E-53	1.30E-27	1.60E-43	1.35E-43	5.30E-40	1.49E-47	7.79E-43	7.42E-09	1.64E-43	5.90E-28	1.25E-19	1.08E-35	5.11E-46	7.70E-62	2.79E-61	3.13E-51	0.00E+00	2.17E-26	1.20E-11	1.51E-09	1.74E-26	1.26E-26	9.24E-10	1.01E-09	4.00E-27
3.50E-10	300	3.67E+19	0.00E+00	4.06E-09	6.53E+05	6.86E-10	2.17E-22	1.39E+05	1.68E-08	1.74E+05	1.67E-08	3.47E+04	3.36E-09	1.82E-11	1.28E-08	1.53E-08	1.78E-09	2.43E-09	9.20E-10	0.00E+00	2.71E-11	9.50E-14	3.83E-27	2.45E-27	7.68E-53	1.61E-27	2.18E-43	1.57E-43	6.47E-40	2.02E-47	1.07E-42	8.10E-09	2.19E-43	6.52E-28	1.37E-19	1.34E-35	6.92E-46	9.19E-62	3.86E-61	4.34E-51	0.00E+00	2.57E-26	1.30E-11	1.65E-09	1.89E-26	1.39E-26	1.01E-09	1.10E-09	4.81E-27
3.60E-10	300	3.67E+19	0.00E+00	4.41E-09	6.53E+05	6.86E-10	2.50E-22	1.39E+05	1.84E-08	1.74E+05	1.82E-08	3.47E+04	3.70E-09	2.01E-11	1.41E-08	1.67E-08	1.96E-09	2.65E-09	1.01E-09	0.00E+00	2.99E-11	1.05E-13	4.66E-27	2.99E-27	1.04E-52	1.99E-27	2.95E-43	1.83E-43	7.89E-40	2.73E-47	1.45E-42	8.84E-09	2.93E-43	7.20E-28	1.51E-19	1.65E-35	9.34E-46	1.10E-61	5.33E-61	5.97E-51	0.00E+00	3.05E-26	1.41E-11	1.81E-09	2.05E-26	1.52E-26	1.10E-09	1.19E-09	5.78E-27
3.70E-10	300	3.67E+19	0.00E+00	4.79E-09	6.53E+05	6.86E-10	2.89E-22	1.39E+05	2.01E-08	1.74E+05	1.98E-08	3.47E+04	4.08E-09	2.22E-11	1.55E-08	1.82E-08	2.15E-09	2.89E-09	1.10E-09	0.00E+00	3.29E-11	1.16E-13	5.65E-27	3.64E-27	1.40E-52	2.44E-27	3.98E-43	2.13E-43	9.59E-40	3.67E-47	1.97E-42	9.64E-09	3.91E-43	7.94E-28	1.67E-19	2.02E-35	1.26E-45	1.30E-61	7.33E-61	8.18E-51	0.00E+00	3.62E-26	1.53E-11	1.98E-09	2.23E-26	1.67E-26	1.20E-09	1.29E-09	6.92E-27
3.80E-10	300	3.67E+19	0.00E+00	5.20E-09	6.53E+05	6.86E-10	3.32E-22	1.39E+05	2.19E-08	1.74E+05	2.15E-08	3.47E+04	4.48E-09	2.45E-11	1.70E-08	1.99E-08	2.36E-09	3.15E-09	1.21E-09	0.00E+00	3.63E-11	1.28E-13	6.84E-27	4.42E-27	1.88E-52	3.00E-27	5.36E-43	2.48E-43	1.16E-39	4.92E-47	2.66E-42	1.05E-08	5.19E-43	8.75E-28	1.83E-19	2.48E-35	1.68E-45	1.55E-61	1.00E-60	1.12E-50	0.00E+00	4.30E-26	1.66E-11	2.16E-09	2.43E-26	1.82E-26	1.31E-09	1.40E-09	8.29E-27
3.90E-10	300	3.67E+19	0.00E+00	5.65E-09	6.53E+05	6.86E-10	3.83E-22	1.39E+05	2.39E-08	1.74E+05	2.34E-08	3.47E+04	4.93E-09	2.71E-11	1.86E-08	2.16E-08	2.59E-09	3.43E-09	1.32E-09	0.00E+00	3.99E-11	1.41E-13	8.26E-27	5.36E-27	2.52E-52	3.67E-27	7.19E-43	2.89E-43	1.41E-39	6.57E-47	3.58E-42	1.15E-08	6.88E-43	9.63E-28	2.02E-19	3.03E-35	2.25E-45	1.84E-61	1.37E-60	1.52E-50	0.00E+00	5.09E-26	1.81E-11	2.36E-09	2.64E-26	2.00E-26	1.43E-09	1.53E-09	9.91E-27
4.00E-10	300	3.67E+19	0.00E+00	6.14E-09	6.53E+05	6.86E-10	4.42E-22	1.39E+05	2.61E-08	1.74E+05	2.55E-08	3.47E+04	5.41E-09	2.98E-11	2.04E-08	2.36E-08	2.83E-09	3.74E-09	1.44E-09	0.00E+00	4.39E-11	1.56E-13	9.96E-27	6.49E-27	3.37E-52	4.47E-27	9.62E-43	3.37E-43	1.70E-39	8.76E-47	4.81E-42	1.25E-08	9.10E-43	1.06E-27	2.21E-19	3.69E-35	3.00E-45	2.18E-61	1.85E-60	2.06E-50	0.00E+00	6.03E-26	1.96E-11	2.58E-09	2.86E-26	2.18E-26	1.55E-09	1.66E-09	1.18E-26
4.10E-10	300	3.67E+19	0.00E+00	6.66E-09	6.53E+05	6.86E-10	5.10E-22	1.39E+05	2.84E-08	1.74E+05	2.77E-08	3.47E+04	5.93E-09	3.28E-11	2.24E-08	2.57E-08	3.10E-09	4.07E-09	1.58E-09	0.00E+00	4.82E-11	1.71E-13	1.20E-26	7.84E-27	4.49E-52	5.45E-27	1.28E-42	3.93E-43	2.06E-39	1.17E-46	6.44E-42	1.36E-08	1.20E-42	1.16E-27	2.43E-19	4.49E-35	3.99E-45	2.59E-61	2.51E-60	2.78E-50	0.00E+00	7.14E-26	2.13E-11	2.81E-09	3.11E-26	2.39E-26	1.69E-09	1.80E-09	1.41E-26
4.20E-10	300	3.67E+19	0.00E+00	7.24E-09	6.53E+05	6.86E-10	5.88E-22	1.39E+05	3.10E-08	1.74E+05	3.01E-08	3.47E+04	6.50E-09	3.60E-11	2.45E-08	2.80E-08	3.40E-09	4.44E-09	1.72E-09	0.00E+00	5.30E-11	1.89E-13	1.44E-26	9.46E-27	5.97E-52	6.63E-27	1.71E-42	4.58E-43	2.48E-39	1.54E-46	8.59E-42	1.48E-08	1.58E-42	1.28E-27	2.66E-19	5.45E-35	5.29E-45	3.07E-61	3.38E-60	3.73E-50	0.00E+00	8.46E-26	2.31E-11	3.07E-09	3.38E-26	2.61E-26	1.84E-09	1.96E-09	1.68E-26
4.30E-10	300	3.67E+19	0.00E+00	7.86E-09	6.53E+05	6.86E-10	6.80E-22	1.39E+05	3.38E-08	1.74E+05	3.27E-08	3.47E+04	7.12E-09	3.96E-11	2.68E-08	3.04E-08	3.71E-09	4.83E-09	1.88E-09	0.00E+00	5.81E-11	2.07E-13	1.73E-26	1.14E-26	7.92E-52	8.04E-27	2.26E-42	5.35E-43	2.98E-39	2.04E-46	1.14E-41	1.61E-08	2.08E-42	1.40E-27	2.92E-19	6.61E-35	7.00E-45	3.64E-61	4.54E-60	5.01E-50	0.00E+00	1.00E-25	2.51E-11	3.35E-09	3.67E-26	2.85E-26	2.01E-09	2.12E-09	2.01E-26
4.40E-10	300	3.67E+19	0.00E+00	8.54E-09	6.53E+05	6.86E-10	7.86E-22	1.39E+05	3.68E-08	1.74E+05	3.56E-08	3.47E+04	7.80E-09	4.35E-11	2.93E-08	3.31E-08	4.06E-09	5.26E-09	2.05E-09	0.00E+00	6.37E-11	2.28E-13	2.08E-26	1.37E-26	1.05E-51	9.74E-27	3.00E-42	6.25E-43	3.58E-39	2.70E-46	1.52E-41	1.76E-08	2.73E-42	1.54E-27	3.20E-19	7.99E-35	9.24E-45	4.30E-61	6.07E-60	6.70E-50	0.00E+00	1.18E-25	2.73E-11	3.65E-09	3.99E-26	3.11E-26	2.19E-09	2.31E-09	2.39E-26
4.50E-10	300	3.67E+19	0.00E+00	9.27E-09	6.53E+05	6.86E-10	9.09E-22	1.39E+05	4.01E-08	1.74E+05	3.87E-08	3.47E+04	8.54E-09	4.77E-11	3.20E-08	3.60E-08	4.44E-09	5.73E-09	2.24E-09	0.00E+00	6.98E-11	2.50E-13	2.49E-26	1.65E-26	1.38E-51	1.18E-26	3.96E-42	7.30E-43	4.30E-39	3.56E-46	2.01E-41	1.91E-08	3.57E-42	1.68E-27	3.50E-19	9.65E-35	1.22E-44	5.09E-61	8.11E-60	8.93E-50	0.00E+00	1.40E-25	2.97E-11	3.98E-09	4.33E-26	3.39E-26	2.38E-09	2.51E-09	2.84E-26
4.60E-10	300	3.67E+19	0.00E+00	1.01E-08	6.53E+05	6.86E-10	1.05E-21	1.39E+05	4.37E-08	1.74E+05	4.21E-08	3.47E+04	9.34E-09	5.23E-11	3.50E-08	3.92E-08	4.85E-09	6.23E-09	2.44E-09	0.00E+00	7.64E-11	2.74E-13	2.98E-26	1.98E-26	1.82E-51	1.42E-26	5.22E-42	8.53E-43	5.15E-39	4.68E-46	2.66E-41	2.08E-08	4.67E-42	1.84E-27	3.83E-19	1.16E-34	1.60E-44	6.03E-61	1.08E-59	1.19E-49	0.00E+00	1.66E-25	3.22E-11	4.34E-09	4.71E-26	3.70E-26	2.59E-09	2.72E-09	3.37E-26
4.70E-10	300	3.67E+19	0.00E+00	1.09E-08	6.53E+05	6.86E-10	1.22E-21	1.39E+05	4.75E-08	1.74E+05	4.57E-08	3.47E+04	1.02E-08	5.73E-11	3.82E-08	4.26E-08	5.29E-09	6.78E-09	2.66E-09	0.00E+00	8.36E-11	3.00E-13	3.56E-26	2.37E-26	2.40E-51	1.71E-26	6.87E-42	9.98E-43	6.17E-39	6.14E-46	3.51E-41	2.26E-08	6.11E-42	2.02E-27	4.18E-19	1.40E-34	2.10E-44	7.13E-61	1.44E-59	1.58E-49	0.00E+00	1.96E-25	3.50E-11	4.72E-09	5.11E-26	4.04E-26	2.82E-09	2.96E-09	4.01E-26
4.80E-10	300	3.67E+19	0.00E+00	1.19E-08	6.53E+05	6.86E-10	1.42E-21	1.39E+05	5.17E-08	1.74E+05	4.97E-08	3.47E+04	1.12E-08	6.27E-11	4.17E-08	4.64E-08	5.77E-09	7.38E-09	2.90E-09	0.00E+00	9.15E-11	3.29E-13	4.26E-26	2.84E-26	3.15E-51	2.06E-26	9.03E-42	1.17E-42	7.38E-39	8.05E-46	4.63E-41	2.46E-08	7.97E-42	2.21E-27	4.57E-19	1.69E-34	2.76E-44	8.43E-61	1.90E-59	2.09E-49	0.00E+00	2.32E-25	3.80E-11	5.14E-09	5.55E-26	4.40E-26	3.07E-09	3.21E-09	4.76E-26
4.90E-10	300	3.67E+19	0.00E+00	1.29E-08	6.53E+05	6.86E-10	1.64E-21	1.39E+05	5.63E-08	1.74E+05	5.40E-08	3.47E+04	1.22E-08	6.86E-11	4.55E-08	5.04E-08	6.30E-09	8.03E-09	3.16E-09	0.00E+00	1.00E-10	3.60E-13	5.08E-26	3.39E-26	4.13E-51	2.48E-26	1.18E-41	1.37E-42	8.82E-39	1.05E-45	6.08E-41	2.68E-08	1.04E-41	2.41E-27	4.99E-19	2.02E-34	3.61E-44	9.98E-61	2.52E-59	2.76E-49	0.00E+00	2.74E-25	4.13E-11	5.60E-09	6.03E-26	4.79E-26	3.33E-09	3.49E-09	5.65E-26
5.00E-10	300	3.67E+19	0.00E+00	1.40E-08	6.53E+05	6.86E-10	1.91E-21	1.39E+05	6.13E-08	1.74E+05	5.87E-08	3.47E+04	1.33E-08	7.50E-11	4.96E-08	5.49E-08	6.87E-09	8.73E-09	3.45E-09	0.00E+00	1.09E-10	3.94E-13	6.06E-26	4.06E-26	5.41E-51	2.98E-26	1.55E-41	1.62E-42	1.05E-38	1.38E-45	7.98E-41	2.91E-08	1.35E-41	2.64E-27	5.45E-19	2.43E-34	4.72E-44	1.27E-60	3.33E-59	3.64E-49	0.00E+00	3.23E-25	4.48E-11	6.10E-09	6.55E-26	5.22E-26	3.63E-09	3.79E-09	6.70E-26
5.10E-10	300	3.67E+19	0.00E+00	1.52E-08	6.53E+05	6.86E-10	2.22E-21	1.39E+05	6.67E-08	1.74E+05	6.37E-08	3.47E+04	1.45E-08	8.21E-11	5.41E-08	5.96E-08	7.49E-09	9.49E-09	3.75E-09	0.00E+00	1.19E-10	4.30E-13	7.22E-26	4.84E-26	7.08E-51	3.57E-26	2.03E-41	1.91E-42	1.26E-38	1.80E-45	1.05E-40	3.17E-08	1.76E-41	2.88E-27	5.95E-19	2.91E-34	6.16E-44	1.63E-60	4.38E-59	4.79E-49	0.00E+00	3.82E-25	4.87E-11	6.64E-09	7.12E-26	5.69E-26	3.94E-09	4.12E-09	7.94E-26
5.20E-10	300	3.67E+19	0.00E+00	1.65E-08	6.53E+05	6.86E-10	2.59E-21	1.39E+05	7.25E-08	1.74E+05	6.93E-08	3.47E+04	1.58E-08	8.97E-11	5.90E-08	6.48E-08	8.16E-09	1.03E-08	4.09E-09	0.00E+00	1.30E-10	4.71E-13	8.60E-26	5.78E-26	9.24E-51	4.28E-26	2.65E-41	2.26E-42	1.50E-38	2.35E-45	1.37E-40	3.45E-08	2.28E-41	3.14E-27	6.49E-19	3.48E-34	8.03E-44	2.03E-60	5.76E-59	6.29E-49	0.00E+00	4.52E-25	5.29E-11	7.22E-09	7.73E-26	6.19E-26	4.29E-09	4.47E-09	9.41E-26
5.30E-10	300	3.67E+19	0.00E+00	1.80E-08	6.53E+05	6.86E-10	3.01E-21	1.39E+05	7.89E-08	1.74E+05	7.53E-08	3.47E+04	1.73E-08	9.80E-11	6.43E-08	7.05E-08	8.89E-09	1.12E-08	4.45E-09	0.00E+00	1.42E-10	5.14E-13	1.02E-25	6.89E-26	1.21E-50	5.12E-26	3.45E-41	2.66E-42	1.78E-38	3.05E-45	1.79E-40	3.75E-08	2.96E-41	3.43E-27	7.08E-19	4.17E-34	1.05E-43	2.52E-60	7.57E-59	8.26E-49	0.00E+00	5.33E-25	5.74E-11	7.86E-09	8.40E-26	6.74E-26	4.66E-09	4.86E-09	1.11E-25
5.40E-10	300	3.67E+19	0.00E+00	1.95E-08	6.53E+05	6.86E-10	3.52E-21	1.39E+05	8.58E-08	1.74E+05	8.18E-08	3.47E+04	1.89E-08	1.07E-10	7.00E-08	7.66E-08	9.69E-09	1.22E-08	4.84E-09	0.00E+00	1.55E-10	5.62E-13	1.22E-25	8.21E-26	1.57E-50	6.13E-26	4.50E-41	3.14E-42	2.12E-38	3.97E-45	2.34E-40	4.07E-08	3.84E-41	3.75E-27	7.72E-19	4.98E-34	1.36E-43	3.10E-60	9.93E-59	1.08E-48	0.00E+00	6.30E-25	6.24E-11	8.55E-09	9.12E-26	7.34E-26	5.07E-09	5.27E-09	1.32E-25
5.50E-10	300	3.67E+19	0.00E+00	2.12E-08	6.53E+05	6.86E-10	4.10E-21	1.39E+05	9.33E-08	1.74E+05	8.88E-08	3.47E+04	2.06E-08	1.17E-10	7.63E-08	8.33E-08	1.06E-08	1.33E-08	5.27E-09	0.00E+00	1.69E-10	6.13E-13	1.45E-25	9.77E-26	2.05E-50	7.32E-26	5.85E-41	3.69E-42	2.52E-38	5.16E-45	3.05E-40	4.43E-08	4.97E-41	4.09E-27	8.41E-19	5.94E-34	1.77E-43	3.78E-60	1.30E-58	1.42E-48	0.00E+00	7.44E-25	6.78E-11	9.30E-09	9.91E-26	7.99E-26	5.51E-09	5.73E-09	1.56E-25
5.60E-10	300	3.67E+19	0.00E+00	2.30E-08	6.53E+05	6.86E-10	4.79E-21	1.39E+05	1.01E-07	1.74E+05	9.65E-08	3.47E+04	2.24E-08	1.27E-10	8.31E-08	9.05E-08	1.15E-08	1.44E-08	5.74E-09	0.00E+00	1.85E-10	6.69E-13	1.72E-25	1.16E-25	2.66E-50	8.74E-26	7.61E-41	4.34E-42	3.00E-38	6.70E-45	3.97E-40	4.81E-08	6.44E-41	4.46E-27	9.17E-19	7.09E-34	2.30E-43	4.58E-60	1.70E-58	1.85E-48	0.00E+00	8.79E-25	7.36E-11	1.01E-08	1.08E-25	8.69E-26	5.99E-09	6.22E-09	1.85E-25
5.70E-10	300	3.67E+19	0.00E+00	2.50E-08	6.53E+05	6.86E-10	5.60E-21	1.39E+05	1.10E-07	1.74E+05	1.05E-07	3.47E+04	2.44E-08	1.39E-10	9.05E-08	9.84E-08	1.25E-08	1.57E-08	6.24E-09	0.00E+00	2.01E-10	7.30E-13	2.04E-25	1.38E-25	3.46E-50	1.04E-25	9.88E-41	5.11E-42	3.57E-38	8.70E-45	5.16E-40	5.23E-08	8.33E-41	4.86E-27	9.99E-19	8.45E-34	2.98E-43	5.53E-60	2.22E-58	2.41E-48	0.00E+00	1.04E-24	7.99E-11	1.10E-08	1.17E-25	9.46E-26	6.51E-09	6.76E-09	2.19E-25
5.80E-10	300	3.67E+19	0.00E+00	2.71E-08	6.53E+05	6.86E-10	6.56E-21	1.39E+05	1.20E-07	1.74E+05	1.14E-07	3.47E+04	2.66E-08	1.52E-10	9.85E-08	1.07E-07	1.36E-08	1.70E-08	6.79E-09	0.00E+00	2.20E-10	7.97E-13	2.43E-25	1.64E-25	4.48E-50	1.24E-25	1.28E-40	6.01E-42	4.23E-38	1.13E-44	6.70E-40	5.69E-08	1.08E-40	5.30E-27	1.09E-18	1.01E-33	3.86E-43	6.65E-60	2.89E-58	3.14E-48	0.00E+00	1.23E-24	8.68E-11	1.20E-08	1.27E-25	1.03E-25	7.08E-09	7.34E-09	2.59E-25
5.90E-10	300	3.67E+19	0.00E+00	2.95E-08	6.53E+05	6.86E-10	7.67E-21	1.39E+05	1.30E-07	1.74E+05	1.24E-07	3.47E+04	2.90E-08	1.65E-10	1.07E-07	1.16E-07	1.48E-08	1.85E-08	7.39E-09	0.00E+00	2.39E-10	8.69E-13	2.88E-25	1.95E-25	5.82E-50	1.48E-25	1.66E-40	7.06E-42	5.03E-38	1.46E-44	8.71E-40	6.18E-08	1.39E-40	5.77E-27	1.19E-18	1.20E-33	5.00E-43	7.97E-60	3.77E-58	4.09E-48	0.00E+00	1.45E-24	9.43E-11	1.30E-08	1.38E-25	1.12E-25	7.69E-09	7.97E-09	3.06E-25
6.00E-10	300	3.67E+19	0.00E+00	3.20E-08	6.53E+05	6.86E-10	8.99E-21	1.39E+05	1.42E-07	1.74E+05	1.34E-07	3.47E+04	3.15E-08	1.80E-10	1.17E-07	1.26E-07	1.61E-08	2.01E-08	8.04E-09	0.00E+00	2.61E-10	9.47E-13	3.42E-25	2.32E-25	7.54E-50	1.76E-25	2.15E-40	8.30E-42	5.96E-38	1.89E-44	1.13E-39	6.72E-08	1.80E-40	6.29E-27	1.29E-18	1.43E-33	6.47E-43	9.54E-60	4.90E-58	5.32E-48	0.00E+00	1.71E-24	1.02E-10	1.41E-08	1.50E-25	1.22E-25	8.36E-09	8.66E-09	3.62E-25
6.10E-10	300	3.67E+19	0.00E+00	3.48E-08	6.53E+05	6.86E-10	1.05E-20	1.39E+05	1.54E-07	1.74E+05	1.46E-07	3.47E+04	3.43E-08	1.97E-10	1.27E-07	1.37E-07	1.75E-08	2.19E-08	8.74E-09	0.00E+00	2.84E-10	1.03E-12	4.05E-25	2.75E-25	9.76E-50	2.10E-25	2.79E-40	9.76E-42	7.07E-38	2.44E-44	1.46E-39	7.30E-08	2.32E-40	6.85E-27	1.40E-18	1.70E-33	8.37E-43	1.14E-59	6.38E-58	6.92E-48	0.00E+00	2.02E-24	1.11E-10	1.54E-08	1.63E-25	1.32E-25	9.09E-09	9.40E-09	4.28E-25
6.20E-10	300	3.67E+19	0.00E+00	3.78E-08	6.53E+05	6.86E-10	1.24E-20	1.39E+05	1.67E-07	1.74E+05	1.59E-07	3.47E+04	3.74E-08	2.14E-10	1.38E-07	1.49E-07	1.91E-08	2.38E-08	9.51E-09	0.00E+00	3.09E-10	1.13E-12	4.80E-25	3.27E-25	1.26E-49	2.50E-25	3.61E-40	1.15E-41	8.39E-38	3.16E-44	1.90E-39	7.93E-08	2.99E-40	7.46E-27	1.53E-18	2.01E-33	1.08E-42	1.36E-59	8.28E-58	8.98E-48	0.00E+00	2.38E-24	1.21E-10	1.67E-08	1.77E-25	1.44E-25	9.87E-09	1.02E-08	5.06E-25
6.30E-10	300	3.67E+19	0.00E+00	4.10E-08	6.53E+05	6.86E-10	1.45E-20	1.39E+05	1.82E-07	1.74E+05	1.72E-07	3.47E+04	4.07E-08	2.33E-10	1.50E-07	1.62E-07	2.08E-08	2.58E-08	1.03E-08	0.00E+00	3.37E-10	1.23E-12	5.69E-25	3.87E-25	1.63E-49	2.97E-25	4.66E-40	1.35E-41	9.94E-38	4.08E-44	2.45E-39	8.62E-08	3.86E-40	8.12E-27	1.66E-18	2.39E-33	1.40E-42	1.62E-59	1.07E-57	1.16E-47	0.00E+00	2.81E-24	1.31E-10	1.82E-08	1.92E-25	1.56E-25	1.07E-08	1.11E-08	5.98E-25
6.40E-10	300	3.67E+19	0.00E+00	4.46E-08	6.53E+05	6.86E-10	1.70E-20	1.39E+05	1.98E-07	1.74E+05	1.87E-07	3.47E+04	4.43E-08	2.54E-10	1.63E-07	1.76E-07	2.26E-08	2.81E-08	1.12E-08	0.00E+00	3.67E-10	1.34E-12	6.74E-25	4.59E-25	2.11E-49	3.52E-25	6.02E-40	1.59E-41	1.18E-37	5.27E-44	3.17E-39	9.37E-08	4.97E-40	8.84E-27	1.81E-18	2.84E-33	1.80E-42	1.93E-59	1.39E-57	1.51E-47	0.00E+00	3.32E-24	1.43E-10	1.97E-08	2.08E-25	1.70E-25	1.17E-08	1.20E-08	7.06E-25
6.50E-10	300	3.67E+19	0.00E+00	4.84E-08	6.53E+05	6.86E-10	2.00E-20	1.39E+05	2.15E-07	1.74E+05	2.03E-07	3.47E+04	4.82E-08	2.77E-10	1.78E-07	1.91E-07	2.45E-08	3.05E-08	1.22E-08	0.00E+00	3.99E-10	1.45E-12	7.98E-25	5.44E-25	2.73E-49	4.19E-25	7.78E-40	1.86E-41	1.40E-37	6.80E-44	4.10E-39	1.02E-07	6.40E-40	9.63E-27	1.97E-18	3.37E-33	2.33E-42	2.29E-59	1.81E-57	1.95E-47	0.00E+00	3.91E-24	1.55E-10	2.15E-08	2.26E-25	1.85E-25	1.27E-08	1.31E-08	8.35E-25
6.60E-10	300	3.67E+19	0.00E+00	5.26E-08	6.53E+05	6.86E-10	2.35E-20	1.39E+05	2.34E-07	1.74E+05	2.21E-07	3.47E+04	5.24E-08	3.01E-10	1.93E-07	2.08E-07	2.67E-08	3.31E-08	1.33E-08	0.00E+00	4.34E-10	1.58E-12	9.45E-25	6.45E-25	3.52E-49	4.97E-25	1.00E-39	2.19E-41	1.65E-37	8.77E-44	5.30E-39	1.11E-07	8.24E-40	1.05E-26	2.14E-18	4.00E-33	3.00E-42	2.73E-59	2.34E-57	2.53E-47	0.00E+00	4.62E-24	1.68E-10	2.33E-08	2.46E-25	2.01E-25	1.38E-08	1.42E-08	9.86E-25
6.70E-10	300	3.67E+19	0.00E+00	5.71E-08	6.53E+05	6.86E-10	2.76E-20	1.39E+05	2.54E-07	1.74E+05	2.40E-07	3.47E+04	5.70E-08	3.28E-10	2.10E-07	2.26E-07	2.90E-08	3.60E-08	1.44E-08	0.00E+00	4.73E-10	1.72E-12	1.12E-24	7.64E-25	4.55E-49	5.90E-25	1.30E-39	2.58E-41	1.96E-37	1.13E-43	6.84E-39	1.20E-07	1.06E-39	1.14E-26	2.33E-18	4.74E-33	3.87E-42	3.24E-59	3.02E-57	3.27E-47	0.00E+00	5.45E-24	1.83E-10	2.53E-08	2.67E-25	2.18E-25	1.50E-08	1.54E-08	1.16E-24
6.80E-10	300	3.67E+19	0.00E+00	6.20E-08	6.53E+05	6.86E-10	3.25E-20	1.39E+05	2.76E-07	1.74E+05	2.61E-07	3.47E+04	6.20E-08	3.57E-10	2.29E-07	2.45E-07	3.15E-08	3.91E-08	1.57E-08	0.00E+00	5.14E-10	1.88E-12	1.32E-24	9.04E-25	5.86E-49	6.99E-25	1.67E-39	3.03E-41	2.31E-37	1.46E-43	8.83E-39	1.31E-07	1.37E-39	1.24E-26	2.54E-18	5.62E-33	4.99E-42	3.85E-59	3.91E-57	4.23E-47	0.00E+00	6.43E-24	1.98E-10	2.75E-08	2.90E-25	2.37E-25	1.62E-08	1.68E-08	1.38E-24
6.90E-10	300	3.67E+19	0.00E+00	6.74E-08	6.53E+05	6.86E-10	3.82E-20	1.39E+05	3.00E-07	1.74E+05	2.83E-07	3.47E+04	6.75E-08	3.89E-10	2.48E-07	2.66E-07	3.43E-08	4.25E-08	1.71E-08	0.00E+00	5.59E-10	2.04E-12	1.57E-24	1.07E-24	7.56E-49	8.29E-25	2.15E-39	3.57E-41	2.74E-37	1.88E-43	1.14E-38	1.42E-07	1.76E-39	1.35E-26	2.76E-18	6.66E-33	6.43E-42	4.58E-59	5.05E-57	5.46E-47	0.00E+00	7.59E-24	2.15E-10	2.99E-08	3.15E-25	2.58E-25	1.77E-08	1.82E-08	1.62E-24
7.00E-10	300	3.67E+19	0.00E+00	7.32E-08	6.53E+05	6.86E-10	4.49E-20	1.39E+05	3.26E-07	1.74E+05	3.07E-07	3.47E+04	7.34E-08	4.23E-10	2.70E-07	2.89E-07	3.73E-08	4.62E-08	1.86E-08	0.00E+00	6.08E-10	2.22E-12	1.85E-24	1.27E-24	9.74E-49	9.83E-25	2.77E-39	4.20E-41	3.24E-37	2.42E-43	1.47E-38	1.54E-07	2.26E-39	1.47E-26	3.00E-18	7.89E-33	8.28E-42	5.45E-59	6.52E-57	7.05E-47	0.00E+00	8.96E-24	2.34E-10	3.25E-08	3.42E-25	2.80E-25	1.92E-08	1.98E-08	1.92E-24
7.10E-10	300	3.67E+19	0.00E+00	7.95E-08	6.53E+05	6.86E-10	5.29E-20	1.39E+05	3.54E-07	1.74E+05	3.34E-07	3.47E+04	7.98E-08	4.60E-10	2.94E-07	3.14E-07	4.05E-08	5.02E-08	2.02E-08	0.00E+00	6.62E-10	2.42E-12	2.19E-24	1.50E-24	1.26E-48	1.16E-24	3.57E-39	4.94E-41	3.83E-37	3.11E-43	1.89E-38	1.67E-07	2.91E-39	1.60E-26	3.26E-18	9.35E-33	1.07E-41	6.50E-59	8.42E-57	9.10E-47	0.00E+00	1.06E-23	2.54E-10	3.53E-08	3.72E-25	3.05E-25	2.08E-08	2.15E-08	2.27E-24
7.20E-10	300	3.67E+19	0.00E+00	8.63E-08	6.53E+05	6.86E-10	6.22E-20	1.39E+05	3.84E-07	1.74E+05	3.63E-07	3.47E+04	8.67E-08	5.00E-10	3.19E-07	3.41E-07	4.40E-08	5.45E-08	2.19E-08	0.00E+00	7.20E-10	2.63E-12	2.59E-24	1.77E-24	1.62E-48	1.38E-24	4.60E-39	5.82E-41	4.53E-37	4.01E-43	2.44E-38	1.82E-07	3.74E-39	1.74E-26	3.55E-18	1.11E-32	1.37E-41	7.75E-59	1.09E-56	1.17E-46	0.00E+00	1.25E-23	2.76E-10	3.84E-08	4.04E-25	3.31E-25	2.26E-08	2.33E-08	2.67E-24
7.30E-10	300	3.67E+19	0.00E+00	9.37E-08	6.53E+05	6.86E-10	7.33E-20	1.39E+05	4.18E-07	1.74E+05	3.94E-07	3.47E+04	9.43E-08	5.44E-10	3.47E-07	3.71E-07	4.79E-08	5.92E-08	2.38E-08	0.00E+00	7.83E-10	2.86E-12	3.06E-24	2.10E-24	2.08E-48	1.63E-24	5.92E-39	6.85E-41	5.36E-37	5.16E-43	3.14E-38	1.98E-07	4.80E-39	1.89E-26	3.85E-18	1.31E-32	1.76E-41	9.25E-59	1.40E-56	1.51E-46	0.00E+00	1.47E-23	3.00E-10	4.17E-08	4.38E-25	3.60E-25	2.46E-08	2.53E-08	3.16E-24
7.40E-10	300	3.67E+19	0.00E+00	1.02E-07	6.53E+05	6.86E-10	8.63E-20	1.39E+05	4.54E-07	1.74E+05	4.28E-07	3.47E+04	1.03E-07	5.92E-10	3.77E-07	4.03E-07	5.20E-08	6.43E-08	2.59E-08	0.00E+00	8.51E-10	3.11E-12	3.62E-24	2.48E-24	2.68E-48	1.93E-24	7.62E-39	8.06E-41	6.33E-37	6.63E-43	4.04E-38	2.15E-07	6.17E-39	2.05E-26	4.19E-18	1.55E-32	2.27E-41	1.11E-58	1.81E-56	1.95E-46	0.00E+00	1.74E-23	3.26E-10	4.53E-08	4.76E-25	3.91E-25	2.67E-08	2.75E-08	3.73E-24
7.50E-10	300	3.67E+19	0.00E+00	1.11E-07	6.53E+05	6.86E-10	1.02E-19	1.39E+05	4.93E-07	1.74E+05	4.65E-07	3.47E+04	1.11E-07	6.44E-10	4.10E-07	4.37E-07	5.65E-08	6.98E-08	2.81E-08	0.00E+00	9.25E-10	3.39E-12	4.28E-24	2.93E-24	3.45E-48	2.29E-24	9.80E-39	9.50E-41	7.49E-37	8.53E-43	5.20E-38	2.33E-07	7.93E-39	2.23E-26	4.55E-18	1.83E-32	2.92E-41	1.32E-58	2.33E-56	2.51E-46	0.00E+00	2.05E-23	3.54E-10	4.92E-08	5.17E-25	4.25E-25	2.90E-08	2.99E-08	4.40E-24
7.60E-10	300	3.67E+19	0.00E+00	1.20E-07	6.53E+05	6.86E-10	1.20E-19	1.39E+05	5.36E-07	1.74E+05	5.05E-07	3.47E+04	1.21E-07	7.00E-10	4.45E-07	4.75E-07	6.14E-08	7.59E-08	3.06E-08	0.00E+00	1.01E-09	3.68E-12	5.06E-24	3.47E-24	4.43E-48	2.71E-24	1.26E-38	1.12E-40	8.85E-37	1.10E-42	6.70E-38	2.53E-07	1.02E-38	2.43E-26	4.95E-18	2.17E-32	3.75E-41	1.59E-58	3.00E-56	3.23E-46	0.00E+00	2.42E-23	3.84E-10	5.35E-08	5.62E-25	4.61E-25	3.15E-08	3.25E-08	5.19E-24
7.70E-10	300	3.67E+19	0.00E+00	1.30E-07	6.53E+05	6.86E-10	1.41E-19	1.39E+05	5.82E-07	1.74E+05	5.48E-07	3.47E+04	1.32E-07	7.62E-10	4.84E-07	5.16E-07	6.67E-08	8.24E-08	3.32E-08	0.00E+00	1.09E-09	4.01E-12	5.98E-24	4.10E-24	5.70E-48	3.20E-24	1.62E-38	1.32E-40	1.05E-36	1.41E-42	8.61E-38	2.75E-07	1.31E-38	2.64E-26	5.38E-18	2.57E-32	4.82E-41	1.91E-58	3.86E-56	4.16E-46	0.00E+00	2.85E-23	4.17E-10	5.81E-08	6.10E-25	5.01E-25	3.42E-08	3.53E-08	6.13E-24
7.80E-10	300	3.67E+19	0.00E+00	1.42E-07	6.53E+05	6.86E-10	1.66E-19	1.39E+05	6.32E-07	1.74E+05	5.96E-07	3.47E+04	1.43E-07	8.28E-10	5.26E-07	5.60E-07	7.25E-08	8.95E-08	3.61E-08	0.00E+00	1.19E-09	4.36E-12	7.06E-24	4.85E-24	7.33E-48	3.79E-24	2.08E-38	1.55E-40	1.24E-36	1.81E-42	1.11E-37	2.99E-07	1.68E-38	2.87E-26	5.85E-18	3.04E-32	6.20E-41	2.31E-58	4.96E-56	5.35E-46	0.00E+00	3.37E-23	4.53E-10	6.31E-08	6.63E-25	5.45E-25	3.72E-08	3.83E-08	7.24E-24
7.90E-10	300	3.67E+19	0.00E+00	1.54E-07	6.53E+05	6.86E-10	1.96E-19	1.39E+05	6.87E-07	1.74E+05	6.47E-07	3.47E+04	1.56E-07	9.00E-10	5.71E-07	6.09E-07	7.88E-08	9.73E-08	3.92E-08	0.00E+00	1.29E-09	4.74E-12	8.34E-24	5.73E-24	9.42E-48	4.48E-24	2.68E-38	1.83E-40	1.46E-36	2.33E-42	1.42E-37	3.25E-07	2.16E-38	3.12E-26	6.36E-18	3.59E-32	7.96E-41	2.80E-58	6.39E-56	6.89E-46	0.00E+00	3.97E-23	4.92E-10	6.86E-08	7.20E-25	5.92E-25	4.04E-08	4.16E-08	8.54E-24
8.00E-10	300	3.67E+19	0.00E+00	1.67E-07	6.53E+05	6.86E-10	2.31E-19	1.39E+05	7.46E-07	1.74E+05	7.03E-07	3.47E+04	1.69E-07	9.79E-10	6.21E-07	6.61E-07	8.56E-08	1.06E-07	4.26E-08	0.00E+00	1.41E-09	5.15E-12	9.85E-24	6.77E-24	1.21E-47	5.30E-24	3.44E-38	2.15E-40	1.72E-36	2.99E-42	1.83E-37	3.53E-07	2.77E-38	3.39E-26	6.91E-18	4.24E-32	1.02E-40	3.40E-58	8.22E-56	8.86E-46	0.00E+00	4.69E-23	5.35E-10	7.45E-08	7.82E-25	6.43E-25	4.39E-08	4.52E-08	1.01E-23
8.10E-10	300	3.67E+19	0.00E+00	1.82E-07	6.53E+05	6.86E-10	2.72E-19	1.39E+05	8.10E-07	1.74E+05	7.63E-07	3.47E+04	1.84E-07	1.06E-09	6.75E-07	7.18E-07	9.30E-08	1.15E-07	4.63E-08	0.00E+00	1.53E-09	5.60E-12	1.16E-23	7.99E-24	1.56E-47	6.27E-24	4.42E-38	2.54E-40	2.04E-36	3.84E-42	2.35E-37	3.83E-07	3.56E-38	3.69E-26	7.51E-18	5.01E-32	1.31E-40	4.15E-58	1.06E-55	1.14E-45	0.00E+00	5.53E-23	5.81E-10	8.10E-08	8.49E-25	6.99E-25	4.77E-08	4.91E-08	1.19E-23
8.20E-10	300	3.67E+19	0.00E+00	1.97E-07	6.53E+05	6.86E-10	3.21E-19	1.39E+05	8.80E-07	1.74E+05	8.29E-07	3.47E+04	2.00E-07	1.16E-09	7.33E-07	7.80E-07	1.01E-07	1.25E-07	5.03E-08	0.00E+00	1.66E-09	6.08E-12	1.37E-23	9.44E-24	2.00E-47	7.41E-24	5.67E-38	2.99E-40	2.40E-36	4.93E-42	3.02E-37	4.16E-07	4.56E-38	4.01E-26	8.16E-18	5.93E-32	1.69E-40	5.10E-58	1.36E-55	1.46E-45	0.00E+00	6.52E-23	6.31E-10	8.79E-08	9.22E-25	7.59E-25	5.18E-08	5.33E-08	1.40E-23
8.30E-10	300	3.67E+19	0.00E+00	2.14E-07	6.53E+05	6.86E-10	3.79E-19	1.39E+05	9.56E-07	1.74E+05	9.00E-07	3.47E+04	2.17E-07	1.26E-09	7.96E-07	8.47E-07	1.10E-07	1.35E-07	5.46E-08	0.00E+00	1.80E-09	6.61E-12	1.62E-23	1.12E-23	2.57E-47	8.75E-24	7.28E-38	3.53E-40	2.84E-36	6.32E-42	3.88E-37	4.52E-07	5.86E-38	4.35E-26	8.86E-18	7.00E-32	2.17E-40	6.33E-58	1.75E-55	1.88E-45	0.00E+00	7.70E-23	6.85E-10	9.55E-08	1.00E-24	8.24E-25	5.63E-08	5.79E-08	1.66E-23
8.40E-10	300	3.67E+19	0.00E+00	2.33E-07	6.53E+05	6.86E-10	4.47E-19	1.39E+05	1.04E-06	1.74E+05	9.78E-07	3.47E+04	2.36E-07	1.37E-09	8.65E-07	9.20E-07	1.19E-07	1.47E-07	5.93E-08	0.00E+00	1.96E-09	7.19E-12	1.92E-23	1.32E-23	3.30E-47	1.03E-23	9.35E-38	4.16E-40	3.35E-36	8.12E-42	4.98E-37	4.91E-07	7.51E-38	4.73E-26	9.63E-18	8.27E-32	2.78E-40	7.88E-58	2.24E-55	2.42E-45	0.00E+00	9.08E-23	7.44E-10	1.04E-07	1.09E-24	8.96E-25	6.11E-08	6.29E-08	1.95E-23
8.50E-10	300	3.67E+19	0.00E+00	2.53E-07	6.53E+05	6.86E-10	5.27E-19	1.39E+05	1.13E-06	1.74E+05	1.06E-06	3.47E+04	2.56E-07	1.49E-09	9.40E-07	1.00E-06	1.30E-07	1.60E-07	6.45E-08	0.00E+00	2.13E-09	7.81E-12	2.26E-23	1.56E-23	4.23E-47	1.22E-23	1.20E-37	4.90E-40	3.96E-36	1.04E-41	6.40E-37	5.33E-07	9.64E-38	5.14E-26	1.05E-17	9.77E-32	3.57E-40	9.85E-58	2.88E-55	3.11E-45	0.00E+00	1.07E-22	8.08E-10	1.13E-07	1.18E-24	9.73E-25	6.64E-08	6.83E-08	2.31E-23
8.60E-10	300	3.67E+19	0.00E+00	2.74E-07	6.53E+05	6.86E-10	6.21E-19	1.39E+05	1.23E-06	1.74E+05	1.15E-06	3.47E+04	2.78E-07	1.61E-09	1.02E-06	1.09E-06	1.41E-07	1.74E-07	7.00E-08	0.00E+00	2.31E-09	8.49E-12	2.67E-23	1.84E-23	5.44E-47	1.44E-23	1.54E-37	5.77E-40	4.67E-36	1.34E-41	8.21E-37	5.79E-07	1.24E-37	5.59E-26	1.14E-17	1.15E-31	4.58E-40	1.24E-57	3.70E-55	3.99E-45	0.00E+00	1.26E-22	8.78E-10	1.22E-07	1.28E-24	1.06E-24	7.21E-08	7.42E-08	2.72E-23
8.70E-10	300	3.67E+19	0.00E+00	2.98E-07	6.53E+05	6.86E-10	7.33E-19	1.39E+05	1.33E-06	1.74E+05	1.25E-06	3.47E+04	3.02E-07	1.75E-09	1.11E-06	1.18E-06	1.53E-07	1.88E-07	7.61E-08	0.00E+00	2.52E-09	9.23E-12	3.16E-23	2.17E-23	6.98E-47	1.71E-23	1.98E-37	6.81E-40	5.52E-36	1.72E-41	1.05E-36	6.29E-07	1.59E-37	6.07E-26	1.24E-17	1.36E-31	5.87E-40	1.57E-57	4.75E-55	5.12E-45	0.00E+00	1.49E-22	9.53E-10	1.33E-07	1.39E-24	1.15E-24	7.83E-08	8.06E-08	3.21E-23
8.80E-10	300	3.67E+19	0.00E+00	3.24E-07	6.53E+05	6.86E-10	8.64E-19	1.39E+05	1.45E-06	1.74E+05	1.36E-06	3.47E+04	3.29E-07	1.91E-09	1.21E-06	1.28E-06	1.66E-07	2.05E-07	8.26E-08	0.00E+00	2.73E-09	1.00E-11	3.73E-23	2.56E-23	8.96E-47	2.02E-23	2.54E-37	8.02E-40	6.51E-36	2.20E-41	1.35E-36	6.83E-07	2.04E-37	6.60E-26	1.34E-17	1.61E-31	7.54E-40	2.00E-57	6.10E-55	6.58E-45	0.00E+00	1.76E-22	1.04E-09	1.44E-07	1.51E-24	1.25E-24	8.51E-08	8.75E-08	3.79E-23
8.90E-10	300	3.67E+19	0.00E+00	3.52E-07	6.53E+05	6.86E-10	1.02E-18	1.39E+05	1.57E-06	1.74E+05	1.48E-06	3.47E+04	3.57E-07	2.07E-09	1.31E-06	1.39E-06	1.80E-07	2.22E-07	8.98E-08	0.00E+00	2.97E-09	1.09E-11	4.40E-23	3.03E-23	1.15E-46	2.38E-23	3.26E-37	9.46E-40	7.69E-36	2.83E-41	1.74E-36	7.42E-07	2.61E-37	7.17E-26	1.46E-17	1.90E-31	9.67E-40	2.56E-57	7.84E-55	8.44E-45	0.00E+00	2.08E-22	1.12E-09	1.57E-07	1.64E-24	1.35E-24	9.24E-08	9.50E-08	4.47E-23
9.00E-10	300	3.67E+19	0.00E+00	3.82E-07	6.53E+05	6.86E-10	1.20E-18	1.39E+05	1.71E-06	1.74E+05	1.61E-06	3.47E+04	3.88E-07	2.25E-09	1.42E-06	1.51E-06	1.96E-07	2.42E-07	9.75E-08	0.00E+00	3.23E-09	1.18E-11	5.19E-23	3.57E-23	1.47E-46	2.81E-23	4.18E-37	1.12E-39	9.08E-36	3.62E-41	2.23E-36	8.06E-07	3.35E-37	7.79E-26	1.58E-17	2.25E-31	1.24E-39	3.29E-57	1.01E-54	1.08E-44	0.00E+00	2.45E-22	1.22E-09	1.70E-07	1.79E-24	1.47E-24	1.00E-07	1.03E-07	5.28E-23
9.10E-10	300	3.67E+19	0.00E+00	4.15E-07	6.53E+05	6.86E-10	1.42E-18	1.39E+05	1.85E-06	1.74E+05	1.74E-06	3.47E+04	4.21E-07	2.45E-09	1.55E-06	1.64E-06	2.13E-07	2.62E-07	1.06E-07	0.00E+00	3.51E-09	1.29E-11	6.13E-23	4.22E-23	1.89E-46	3.32E-23	5.36E-37	1.32E-39	1.07E-35	4.65E-41	2.86E-36	8.76E-07	4.29E-37	8.47E-26	1.72E-17	2.65E-31	1.59E-39	4.28E-57	1.29E-54	1.39E-44	0.00E+00	2.89E-22	1.33E-09	1.85E-07	1.94E-24	1.60E-24	1.09E-07	1.12E-07	6.23E-23
9.20E-10	300	3.67E+19	0.00E+00	4.50E-07	6.53E+05	6.86E-10	1.67E-18	1.39E+05	2.01E-06	1.74E+05	1.89E-06	3.47E+04	4.58E-07	2.66E-09	1.68E-06	1.78E-06	2.31E-07	2.85E-07	1.15E-07	0.00E+00	3.81E-09	1.40E-11	7.23E-23	4.98E-23	2.43E-46	3.92E-23	6.88E-37	1.55E-39	1.26E-35	5.96E-41	3.67E-36	9.51E-07	5.50E-37	9.20E-26	1.87E-17	3.13E-31	2.04E-39	5.58E-57	1.66E-54	1.78E-44	0.00E+00	3.41E-22	1.44E-09	2.01E-07	2.11E-24	1.74E-24	1.18E-07	1.22E-07	7.35E-23
9.30E-10	300	3.67E+19	0.00E+00	4.89E-07	6.53E+05	6.86E-10	1.97E-18	1.39E+05	2.19E-06	1.74E+05	2.06E-06	3.47E+04	4.97E-07	2.89E-09	1.82E-06	1.94E-06	2.51E-07	3.10E-07	1.25E-07	0.00E+00	4.14E-09	1.52E-11	8.54E-23	5.88E-23	3.11E-46	4.63E-23	8.82E-37	1.83E-39	1.49E-35	7.65E-41	4.71E-36	1.03E-06	7.06E-37	1.00E-25	2.03E-17	3.70E-31	2.62E-39	7.34E-57	2.13E-54	2.29E-44	0.00E+00	4.02E-22	1.56E-09	2.18E-07	2.29E-24	1.89E-24	1.29E-07	1.32E-07	8.67E-23
9.40E-10	300	3.67E+19	0.00E+00	5.31E-07	6.53E+05	6.86E-10	2.33E-18	1.39E+05	2.37E-06	1.74E+05	2.23E-06	3.47E+04	5.40E-07	3.14E-09	1.98E-06	2.10E-06	2.73E-07	3.36E-07	1.36E-07	0.00E+00	4.50E-09	1.65E-11	1.01E-22	6.94E-23	4.00E-46	5.47E-23	1.13E-36	2.16E-39	1.76E-35	9.81E-41	6.04E-36	1.12E-06	9.05E-37	1.09E-25	2.21E-17	4.36E-31	3.36E-39	9.70E-57	2.73E-54	2.94E-44	0.00E+00	4.74E-22	1.70E-09	2.37E-07	2.49E-24	2.05E-24	1.40E-07	1.44E-07	1.02E-22
9.50E-10	300	3.67E+19	0.00E+00	5.77E-07	6.53E+05	6.86E-10	2.75E-18	1.39E+05	2.58E-06	1.74E+05	2.43E-06	3.47E+04	5.87E-07	3.41E-09	2.15E-06	2.28E-06	2.96E-07	3.65E-07	1.47E-07	0.00E+00	4.88E-09	1.79E-11	1.19E-22	8.19E-23	5.12E-46	6.45E-23	1.45E-36	2.54E-39	2.08E-35	1.26E-40	7.74E-36	1.22E-06	1.16E-36	1.18E-25	2.40E-17	5.15E-31	4.31E-39	1.29E-56	3.50E-54	3.77E-44	0.00E+00	5.60E-22	1.85E-09	2.58E-07	2.70E-24	2.22E-24	1.52E-07	1.56E-07	1.21E-22
9.60E-10	300	3.67E+19	0.00E+00	6.27E-07	6.53E+05	6.86E-10	3.24E-18	1.39E+05	2.80E-06	1.74E+05	2.64E-06	3.47E+04	6.38E-07	3.70E-09	2.34E-06	2.48E-06	3.22E-07	3.97E-07	1.60E-07	0.00E+00	5.31E-09	1.95E-11	1.40E-22	9.66E-23	6.57E-46	7.62E-23	1.86E-36	3.00E-39	2.45E-35	1.61E-40	9.93E-36	1.32E-06	1.49E-36	1.28E-25	2.60E-17	6.08E-31	5.52E-39	1.72E-56	4.49E-54	4.84E-44	0.00E+00	6.60E-22	2.00E-09	2.80E-07	2.93E-24	2.42E-24	1.65E-07	1.69E-07	1.42E-22
9.70E-10	300	3.67E+19	0.00E+00	6.81E-07	6.53E+05	6.86E-10	3.82E-18	1.39E+05	3.04E-06	1.74E+05	2.86E-06	3.47E+04	6.93E-07	4.02E-09	2.54E-06	2.70E-06	3.50E-07	4.31E-07	1.74E-07	0.00E+00	5.77E-09	2.12E-11	1.66E-22	1.14E-22	8.43E-46	8.99E-23	2.39E-36	3.54E-39	2.90E-35	2.07E-40	1.27E-35	1.44E-06	1.91E-36	1.39E-25	2.83E-17	7.18E-31	7.08E-39	2.32E-56	5.75E-54	6.20E-44	0.00E+00	7.79E-22	2.18E-09	3.04E-07	3.18E-24	2.62E-24	1.79E-07	1.84E-07	1.68E-22
9.80E-10	300	3.67E+19	0.00E+00	7.39E-07	6.53E+05	6.86E-10	4.51E-18	1.39E+05	3.31E-06	1.74E+05	3.11E-06	3.47E+04	7.52E-07	4.37E-09	2.76E-06	2.93E-06	3.80E-07	4.68E-07	1.89E-07	0.00E+00	6.26E-09	2.30E-11	1.96E-22	1.35E-22	1.08E-45	1.06E-22	3.06E-36	4.17E-39	3.42E-35	2.65E-40	1.63E-35	1.56E-06	2.45E-36	1.51E-25	3.07E-17	8.47E-31	9.08E-39	3.12E-56	7.38E-54	7.96E-44	0.00E+00	9.19E-22	2.37E-09	3.30E-07	3.46E-24	2.85E-24	1.94E-07	2.00E-07	1.98E-22
9.90E-10	300	3.67E+19	0.00E+00	8.03E-07	6.53E+05	6.86E-10	5.32E-18	1.39E+05	3.59E-06	1.74E+05	3.38E-06	3.47E+04	8.17E-07	4.75E-09	3.00E-06	3.18E-06	4.13E-07	5.08E-07	2.05E-07	0.00E+00	6.80E-09	2.50E-11	2.31E-22	1.59E-22	1.39E-45	1.25E-22	3.92E-36	4.92E-39	4.03E-35	3.40E-40	2.09E-35	1.70E-06	3.13E-36	1.64E-25	3.34E-17	1.00E-30	1.16E-38	4.23E-56	9.46E-54	1.02E-43	0.00E+00	1.08E-21	2.57E-09	3.59E-07	3.76E-24	3.10E-24	2.11E-07	2.17E-07	2.34E-22
1.00E-09	300	3.67E+19	0.00E+00	8.72E-07	6.53E+05	6.86E-10	6.28E-18	1.39E+05	3.90E-06	1.74E+05	3.67E-06	3.47E+04	8.88E-07	5.16E-09	3.25E-06	3.45E-06	4.48E-07	5.52E-07	2.23E-07	0.00E+00	7.39E-09	2.72E-11	2.72E-22	1.87E-22	1.78E-45	1.48E-22	5.03E-36	5.80E-39	4.76E-35	4.36E-40	2.68E-35	1.84E-06	4.02E-36	1.79E-25	3.62E-17	1.18E-30	1.49E-38	5.75E-56	1.21E-53	1.31E-43	0.00E+00	1.28E-21	2.79E-09	3.90E-07	4.08E-24	3.36E-24	2.29E-07	2.36E-07	2.76E-22
1.01E-09	300	3.67E+19	0.00E+00	9.47E-07	6.53E+05	6.86E-10	7.40E-18	1.39E+05	4.24E-06	1.74E+05	3.98E-06	3.47E+04	9.64E-07	5.61E-09	3.53E-06	3.75E-06	4.87E-07	6.00E-07	2.42E-07	0.00E+00	8.03E-09	2.95E-11	3.21E-22	2.21E-22	2.28E-45	1.75E-22	6.45E-36	6.84E-39	5.61E-35	5.59E-40	3.44E-35	2.00E-06	5.15E-36	1.94E-25	3.94E-17	1.39E-30	1.91E-38	7.84E-56	1.56E-53	1.68E-43	0.00E+00	1.51E-21	3.03E-09	4.23E-07	4.43E-24	3.65E-24	2.49E-07	2.56E-07	3.25E-22
1.02E-09	300	3.67E+19	0.00E+00	1.03E-06	6.53E+05	6.86E-10	8.73E-18	1.39E+05	4.60E-06	1.74E+05	4.33E-06	3.47E+04	1.05E-06	6.09E-09	3.84E-06	4.07E-06	5.29E-07	6.51E-07	2.63E-07	0.00E+00	8.72E-09	3.20E-11	3.79E-22	2.61E-22	2.92E-45	2.06E-22	8.26E-36	8.07E-39	6.62E-35	7.16E-40	4.41E-35	2.17E-06	6.60E-36	2.11E-25	4.28E-17	1.64E-30	2.45E-38	1.07E-55	1.99E-53	2.15E-43	0.00E+00	1.78E-21	3.29E-09	4.60E-07	4.81E-24	3.97E-24	2.71E-07	2.78E-07	3.84E-22
1.03E-09	300	3.67E+19	0.00E+00	1.12E-06	6.53E+05	6.86E-10	1.03E-17	1.39E+05	5.00E-06	1.74E+05	4.70E-06	3.47E+04	1.14E-06	6.62E-09	4.17E-06	4.42E-06	5.74E-07	7.07E-07	2.86E-07	0.00E+00	9.47E-09	3.48E-11	4.47E-22	3.08E-22	3.75E-45	2.43E-22	1.06E-35	9.52E-39	7.82E-35	9.18E-40	5.66E-35	2.36E-06	8.46E-36	2.29E-25	4.65E-17	1.94E-30	3.14E-38	1.47E-55	2.56E-53	2.76E-43	0.00E+00	2.10E-21	3.57E-09	4.99E-07	5.23E-24	4.31E-24	2.94E-07	3.02E-07	4.53E-22
1.04E-09	300	3.67E+19	0.00E+00	1.21E-06	6.53E+05	6.86E-10	1.22E-17	1.39E+05	5.43E-06	1.74E+05	5.10E-06	3.47E+04	1.24E-06	7.19E-09	4.53E-06	4.81E-06	6.24E-07	7.68E-07	3.10E-07	0.00E+00	1.03E-08	3.78E-11	5.28E-22	3.63E-22	4.80E-45	2.87E-22	1.36E-35	1.12E-38	9.22E-35	1.18E-39	7.25E-35	2.56E-06	1.08E-35	2.49E-25	5.05E-17	2.29E-30	4.03E-38	2.02E-55	3.28E-53	3.54E-43	0.00E+00	2.48E-21	3.88E-09	5.42E-07	5.68E-24	4.68E-24	3.19E-07	3.28E-07	5.34E-22
1.05E-09	300	3.67E+19	0.00E+00	1.32E-06	6.53E+05	6.86E-10	1.43E-17	1.39E+05	5.89E-06	1.74E+05	5.54E-06	3.47E+04	1.34E-06	7.81E-09	4.92E-06	5.22E-06	6.78E-07	8.34E-07	3.37E-07	0.00E+00	1.12E-08	4.11E-11	6.23E-22	4.29E-22	6.16E-45	3.39E-22	1.74E-35	1.32E-38	1.09E-34	1.51E-39	9.30E-35	2.79E-06	1.39E-35	2.70E-25	5.48E-17	2.70E-30	5.16E-38	2.78E-55	4.20E-53	4.53E-43	0.00E+00	2.92E-21	4.22E-09	5.89E-07	6.17E-24	5.09E-24	3.47E-07	3.56E-07	6.30E-22
1.06E-09	300	3.67E+19	0.00E+00	1.43E-06	6.53E+05	6.86E-10	1.69E-17	1.39E+05	6.40E-06	1.74E+05	6.02E-06	3.47E+04	1.46E-06	8.48E-09	5.34E-06	5.67E-06	7.36E-07	9.06E-07	3.66E-07	0.00E+00	1.21E-08	4.46E-11	7.35E-22	5.06E-22	7.89E-45	4.00E-22	2.23E-35	1.56E-38	1.28E-34	1.93E-39	1.19E-34	3.03E-06	1.78E-35	2.94E-25	5.95E-17	3.19E-30	6.62E-38	3.83E-55	5.38E-53	5.81E-43	0.00E+00	3.45E-21	4.58E-09	6.40E-07	6.70E-24	5.52E-24	3.77E-07	3.87E-07	7.43E-22
1.07E-09	300	3.67E+19	0.00E+00	1.56E-06	6.53E+05	6.86E-10	2.00E-17	1.39E+05	6.95E-06	1.74E+05	6.54E-06	3.47E+04	1.58E-06	9.21E-09	5.80E-06	6.16E-06	8.00E-07	9.84E-07	3.98E-07	0.00E+00	1.32E-08	4.85E-11	8.67E-22	5.97E-22	1.01E-44	4.72E-22	2.86E-35	1.84E-38	1.51E-34	2.48E-39	1.53E-34	3.29E-06	2.28E-35	3.19E-25	6.47E-17	3.76E-30	8.48E-38	5.29E-55	6.90E-53	7.45E-43	0.00E+00	4.07E-21	4.97E-09	6.95E-07	7.28E-24	6.00E-24	4.09E-07	4.21E-07	8.77E-22
1.08E-09	300	3.67E+19	0.00E+00	1.69E-06	6.53E+05	6.86E-10	2.36E-17	1.39E+05	7.55E-06	1.74E+05	7.10E-06	3.47E+04	1.72E-06	1.00E-08	6.30E-06	6.69E-06	8.68E-07	1.07E-06	4.32E-07	0.00E+00	1.43E-08	5.27E-11	1.02E-21	7.05E-22	1.30E-44	5.57E-22	3.67E-35	2.17E-38	1.79E-34	3.18E-39	1.96E-34	3.57E-06	2.93E-35	3.47E-25	7.02E-17	4.44E-30	1.09E-37	7.31E-55	8.84E-53	9.55E-43	0.00E+00	4.80E-21	5.40E-09	7.55E-07	7.90E-24	6.52E-24	4.44E-07	4.57E-07	1.03E-21
1.09E-09	300	3.67E+19	0.00E+00	1.83E-06	6.53E+05	6.86E-10	2.78E-17	1.39E+05	8.20E-06	1.74E+05	7.71E-06	3.47E+04	1.87E-06	1.09E-08	6.85E-06	7.26E-06	9.43E-07	1.16E-06	4.69E-07	0.00E+00	1.56E-08	5.72E-11	1.21E-21	8.31E-22	1.66E-44	6.57E-22	4.70E-35	2.56E-38	2.11E-34	4.07E-39	2.51E-34	3.88E-06	3.75E-35	3.77E-25	7.63E-17	5.24E-30	1.39E-37	1.01E-54	1.13E-52	1.22E-42	0.00E+00	5.66E-21	5.87E-09	8.20E-07	8.58E-24	7.08E-24	4.82E-07	4.96E-07	1.22E-21
1.10E-09	300	3.67E+19	0.00E+00	1.99E-06	6.53E+05	6.86E-10	3.28E-17	1.39E+05	8.91E-06	1.74E+05	8.38E-06	3.47E+04	2.03E-06	1.18E-08	7.44E-06	7.89E-06	1.02E-06	1.26E-06	5.10E-07	0.00E+00	1.69E-08	6.21E-11	1.42E-21	9.81E-22	2.13E-44	7.75E-22	6.02E-35	3.02E-38	2.49E-34	5.22E-39	3.22E-34	4.21E-06	4.81E-35	4.09E-25	8.29E-17	6.18E-30	1.79E-37	1.40E-54	1.45E-52	1.57E-42	0.00E+00	6.67E-21	6.37E-09	8.90E-07	9.32E-24	7.69E-24	5.24E-07	5.39E-07	1.44E-21
1.11E-09	300	3.67E+19	0.00E+00	2.16E-06	6.53E+05	6.86E-10	3.87E-17	1.39E+05	9.68E-06	1.74E+05	9.10E-06	3.47E+04	2.21E-06	1.28E-08	8.08E-06	8.57E-06	1.11E-06	1.37E-06	5.54E-07	0.00E+00	1.84E-08	6.75E-11	1.68E-21	1.16E-21	2.73E-44	9.15E-22	7.72E-35	3.57E-38	2.94E-34	6.69E-39	4.12E-34	4.57E-06	6.16E-35	4.45E-25	9.00E-17	7.29E-30	2.29E-37	1.94E-54	1.86E-52	2.01E-42	0.00E+00	7.87E-21	6.92E-09	9.67E-07	1.01E-23	8.35E-24	5.69E-07	5.85E-07	1.70E-21
1.12E-09	300	3.67E+19	0.00E+00	2.35E-06	6.53E+05	6.86E-10	4.56E-17	1.39E+05	1.05E-05	1.74E+05	9.88E-06	3.47E+04	2.40E-06	1.39E-08	8.77E-06	9.31E-06	1.21E-06	1.49E-06	6.01E-07	0.00E+00	1.99E-08	7.33E-11	1.98E-21	1.37E-21	3.50E-44	1.08E-21	9.89E-35	4.21E-38	3.46E-34	8.57E-39	5.28E-34	4.97E-06	7.89E-35	4.83E-25	9.78E-17	8.60E-30	2.93E-37	2.69E-54	2.38E-52	2.58E-42	0.00E+00	9.29E-21	7.52E-09	1.05E-06	1.10E-23	9.07E-24	6.18E-07	6.36E-07	2.00E-21
1.13E-09	300	3.67E+19	0.00E+00	2.55E-06	6.53E+05	6.86E-10	5.38E-17	1.39E+05	1.14E-05	1.74E+05	1.07E-05	3.47E+04	2.60E-06	1.51E-08	9.53E-06	1.01E-05	1.31E-06	1.62E-06	6.53E-07	0.00E+00	2.17E-08	7.96E-11	2.34E-21	1.61E-21	4.49E-44	1.27E-21	1.27E-34	4.96E-38	4.09E-34	1.10E-38	6.77E-34	5.40E-06	1.01E-34	5.25E-25	1.06E-16	1.02E-29	3.76E-37	3.73E-54	3.05E-52	3.30E-42	0.00E+00	1.10E-20	8.17E-09	1.14E-06	1.19E-23	9.85E-24	6.71E-07	6.90E-07	2.36E-21
1.14E-09	300	3.67E+19	0.00E+00	2.77E-06	6.53E+05	6.86E-10	6.35E-17	1.39E+05	1.24E-05	1.74E+05	1.17E-05	3.47E+04	2.83E-06	1.64E-08	1.04E-05	1.10E-05	1.43E-06	1.76E-06	7.09E-07	0.00E+00	2.35E-08	8.65E-11	2.76E-21	1.90E-21	5.75E-44	1.50E-21	1.62E-34	5.85E-38	4.82E-34	1.41E-38	8.68E-34	5.86E-06	1.30E-34	5.70E-25	1.15E-16	1.20E-29	4.82E-37	5.17E-54	3.90E-52	4.24E-42	0.00E+00	1.29E-20	8.87E-09	1.24E-06	1.30E-23	1.07E-23	7.29E-07	7.50E-07	2.79E-21
1.15E-09	300	3.67E+19	0.00E+00	3.01E-06	6.53E+05	6.86E-10	7.49E-17	1.39E+05	1.35E-05	1.74E+05	1.27E-05	3.47E+04	3.07E-06	1.79E-08	1.12E-05	1.19E-05	1.55E-06	1.91E-06	7.70E-07	0.00E+00	2.56E-08	9.40E-11	3.26E-21	2.24E-21	7.37E-44	1.77E-21	2.08E-34	6.90E-38	5.69E-34	1.80E-38	1.11E-33	6.36E-06	1.66E-34	6.20E-25	1.25E-16	1.41E-29	6.18E-37	7.18E-54	5.00E-52	5.43E-42	0.00E+00	1.52E-20	9.63E-09	1.35E-06	1.41E-23	1.16E-23	7.92E-07	8.14E-07	3.29E-21
1.16E-09	300	3.67E+19	0.00E+00	3.27E-06	6.53E+05	6.86E-10	8.84E-17	1.39E+05	1.46E-05	1.74E+05	1.38E-05	3.47E+04	3.33E-06	1.94E-08	1.22E-05	1.30E-05	1.68E-06	2.07E-06	8.37E-07	0.00E+00	2.78E-08	1.02E-10	3.84E-21	2.65E-21	9.44E-44	2.09E-21	2.67E-34	8.14E-38	6.71E-34	2.31E-38	1.43E-33	6.91E-06	2.13E-34	6.73E-25	1.36E-16	1.67E-29	7.91E-37	9.96E-54	6.40E-52	6.96E-42	0.00E+00	1.80E-20	1.05E-08	1.46E-06	1.53E-23	1.26E-23	8.60E-07	8.85E-07	3.88E-21
1.17E-09	300	3.67E+19	0.00E+00	3.55E-06	6.53E+05	6.86E-10	1.04E-16	1.39E+05	1.59E-05	1.74E+05	1.49E-05	3.47E+04	3.62E-06	2.11E-08	1.33E-05	1.41E-05	1.83E-06	2.25E-06	9.09E-07	0.00E+00	3.02E-08	1.11E-10	4.53E-21	3.12E-21	1.21E-43	2.47E-21	3.42E-34	9.61E-38	7.92E-34	2.96E-38	1.83E-33	7.51E-06	2.73E-34	7.32E-25	1.48E-16	1.97E-29	1.01E-36	1.38E-53	8.20E-52	8.92E-42	0.00E+00	2.12E-20	1.14E-08	1.59E-06	1.66E-23	1.37E-23	9.34E-07	9.61E-07	4.58E-21
1.18E-09	300	3.67E+19	0.00E+00	3.86E-06	6.53E+05	6.86E-10	1.23E-16	1.39E+05	1.73E-05	1.74E+05	1.62E-05	3.47E+04	3.93E-06	2.29E-08	1.44E-05	1.53E-05	1.98E-06	2.44E-06	9.87E-07	0.00E+00	3.28E-08	1.20E-10	5.35E-21	3.68E-21	1.55E-43	2.91E-21	4.38E-34	1.13E-37	9.34E-34	3.80E-38	2.34E-33	8.15E-06	3.50E-34	7.95E-25	1.61E-16	2.32E-29	1.30E-36	1.92E-53	1.05E-51	1.14E-41	0.00E+00	2.50E-20	1.23E-08	1.72E-06	1.81E-23	1.49E-23	1.01E-06	1.04E-06	5.40E-21
1.19E-09	300	3.67E+19	0.00E+00	4.19E-06	6.53E+05	6.86E-10	1.45E-16	1.39E+05	1.87E-05	1.74E+05	1.76E-05	3.47E+04	4.27E-06	2.49E-08	1.56E-05	1.66E-05	2.16E-06	2.65E-06	1.07E-06	0.00E+00	3.56E-08	1.31E-10	6.31E-21	4.34E-21	1.99E-43	3.44E-21	5.62E-34	1.34E-37	1.10E-33	4.86E-38	3.00E-33	8.86E-06	4.48E-34	8.64E-25	1.74E-16	2.74E-29	1.67E-36	2.67E-53	1.34E-51	1.46E-41	0.00E+00	2.95E-20	1.34E-08	1.87E-06	1.96E-23	1.62E-23	1.10E-06	1.13E-06	6.37E-21
1.20E-09	300	3.67E+19	0.00E+00	4.55E-06	6.53E+05	6.86E-10	1.71E-16	1.39E+05	2.04E-05	1.74E+05	1.91E-05	3.47E+04	4.64E-06	2.70E-08	1.70E-05	1.80E-05	2.34E-06	2.88E-06	1.16E-06	0.00E+00	3.86E-08	1.42E-10	7.44E-21	5.13E-21	2.55E-43	4.05E-21	7.20E-34	1.58E-37	1.30E-33	6.23E-38	3.84E-33	9.62E-06	5.74E-34	9.39E-25	1.89E-16	3.23E-29	2.13E-36	3.71E-53	1.72E-51	1.88E-41	0.00E+00	3.48E-20	1.46E-08	2.03E-06	2.13E-23	1.76E-23	1.20E-06	1.23E-06	7.52E-21
1.21E-09	300	3.67E+19	0.00E+00	4.94E-06	6.53E+05	6.86E-10	2.02E-16	1.39E+05	2.21E-05	1.74E+05	2.08E-05	3.47E+04	5.04E-06	2.93E-08	1.85E-05	1.96E-05	2.54E-06	3.13E-06	1.26E-06	0.00E+00	4.20E-08	1.54E-10	8.78E-21	6.05E-21	3.26E-43	4.78E-21	9.22E-34	1.86E-37	1.53E-33	7.99E-38	4.93E-33	1.04E-05	7.35E-34	1.02E-24	2.06E-16	3.81E-29	2.73E-36	5.15E-53	2.20E-51	2.40E-41	0.00E+00	4.11E-20	1.58E-08	2.21E-06	2.31E-23	1.91E-23	1.30E-06	1.34E-06	8.87E-21
1.22E-09	300	3.67E+19	0.00E+00	5.37E-06	6.53E+05	6.86E-10	2.38E-16	1.39E+05	2.40E-05	1.74E+05	2.26E-05	3.47E+04	5.47E-06	3.19E-08	2.00E-05	2.13E-05	2.76E-06	3.40E-06	1.37E-06	0.00E+00	4.56E-08	1.68E-10	1.04E-20	7.13E-21	4.18E-43	5.64E-21	1.18E-33	2.19E-37	1.81E-33	1.02E-37	6.31E-33	1.13E-05	9.42E-34	1.11E-24	2.23E-16	4.50E-29	3.50E-36	7.16E-53	2.81E-51	3.08E-41	0.00E+00	4.85E-20	1.72E-08	2.40E-06	2.51E-23	2.07E-23	1.41E-06	1.45E-06	1.05E-20
1.23E-09	300	3.67E+19	0.00E+00	5.83E-06	6.53E+05	6.86E-10	2.81E-16	1.39E+05	2.61E-05	1.74E+05	2.45E-05	3.47E+04	5.95E-06	3.46E-08	2.18E-05	2.31E-05	3.00E-06	3.69E-06	1.49E-06	0.00E+00	4.95E-08	1.82E-10	1.22E-20	8.42E-21	5.36E-43	6.66E-21	1.51E-33	2.59E-37	2.13E-33	1.31E-37	8.09E-33	1.23E-05	1.21E-33	1.21E-24	2.43E-16	5.30E-29	4.49E-36	9.94E-53	3.60E-51	3.95E-41	0.00E+00	5.72E-20	1.87E-08	2.61E-06	2.73E-23	2.25E-23	1.53E-06	1.58E-06	1.23E-20
1.24E-09	300	3.67E+19	0.00E+00	6.34E-06	6.53E+05	6.86E-10	3.32E-16	1.39E+05	2.83E-05	1.74E+05	2.66E-05	3.47E+04	6.46E-06	3.76E-08	2.37E-05	2.51E-05	3.26E-06	4.01E-06	1.62E-06	0.00E+00	5.38E-08	1.98E-10	1.44E-20	9.93E-21	6.87E-43	7.85E-21	1.94E-33	3.05E-37	2.52E-33	1.68E-37	1.04E-32	1.34E-05	1.55E-33	1.31E-24	2.64E-16	6.26E-29	5.75E-36	1.38E-52	4.61E-51	5.06E-41	0.00E+00	6.75E-20	2.03E-08	2.83E-06	2.96E-23	2.44E-23	1.67E-06	1.71E-06	1.46E-20
1.25E-09	300	3.67E+19	0.00E+00	6.88E-06	6.53E+05	6.86E-10	3.91E-16	1.39E+05	3.08E-05	1.74E+05	2.89E-05	3.47E+04	7.01E-06	4.08E-08	2.57E-05	2.72E-05	3.54E-06	4.36E-06	1.76E-06	0.00E+00	5.84E-08	2.15E-10	1.70E-20	1.17E-20	8.80E-43	9.26E-21	2.49E-33	3.60E-37	2.97E-33	2.15E-37	1.33E-32	1.45E-05	1.98E-33	1.42E-24	2.86E-16	7.38E-29	7.37E-36	1.92E-52	5.89E-51	6.48E-41	0.00E+00	7.96E-20	2.20E-08	3.07E-06	3.22E-23	2.65E-23	1.81E-06	1.86E-06	1.72E-20
1.26E-09	300	3.67E+19	0.00E+00	7.47E-06	6.53E+05	6.86E-10	4.62E-16	1.39E+05	3.34E-05	1.74E+05	3.14E-05	3.47E+04	7.62E-06	4.43E-08	2.79E-05	2.96E-05	3.84E-06	4.73E-06	1.91E-06	0.00E+00	6.35E-08	2.33E-10	2.01E-20	1.38E-20	1.13E-42	1.09E-20	3.19E-33	4.25E-37	3.50E-33	2.76E-37	1.70E-32	1.58E-05	2.54E-33	1.55E-24	3.11E-16	8.71E-29	9.45E-36	2.67E-52	7.54E-51	8.31E-41	0.00E+00	9.39E-20	2.39E-08	3.34E-06	3.50E-23	2.88E-23	1.97E-06	2.02E-06	2.03E-20
1.27E-09	300	3.67E+19	0.00E+00	8.12E-06	6.53E+05	6.86E-10	5.44E-16	1.39E+05	3.63E-05	1.74E+05	3.41E-05	3.47E+04	8.28E-06	4.82E-08	3.03E-05	3.21E-05	4.17E-06	5.14E-06	2.08E-06	0.00E+00	6.89E-08	2.53E-10	2.37E-20	1.63E-20	1.44E-42	1.29E-20	4.08E-33	5.01E-37	4.13E-33	3.54E-37	2.18E-32	1.72E-05	3.26E-33	1.68E-24	3.38E-16	1.03E-28	1.21E-35	3.70E-52	9.64E-51	1.06E-40	0.00E+00	1.11E-19	2.60E-08	3.63E-06	3.80E-23	3.13E-23	2.13E-06	2.19E-06	2.39E-20
1.28E-09	300	3.67E+19	0.00E+00	8.82E-06	6.53E+05	6.86E-10	6.42E-16	1.39E+05	3.94E-05	1.74E+05	3.71E-05	3.47E+04	8.99E-06	5.23E-08	3.29E-05	3.49E-05	4.53E-06	5.58E-06	2.26E-06	0.00E+00	7.49E-08	2.75E-10	2.79E-20	1.92E-20	1.85E-42	1.52E-20	5.23E-33	5.91E-37	4.88E-33	4.53E-37	2.79E-32	1.86E-05	4.17E-33	1.83E-24	3.67E-16	1.21E-28	1.55E-35	5.14E-52	1.23E-50	1.36E-40	0.00E+00	1.31E-19	2.82E-08	3.94E-06	4.12E-23	3.40E-23	2.32E-06	2.38E-06	2.82E-20
1.29E-09	300	3.67E+19	0.00E+00	9.58E-06	6.53E+05	6.86E-10	7.58E-16	1.39E+05	4.28E-05	1.74E+05	4.03E-05	3.47E+04	9.76E-06	5.68E-08	3.58E-05	3.79E-05	4.92E-06	6.06E-06	2.45E-06	0.00E+00	8.13E-08	2.99E-10	3.29E-20	2.27E-20	2.37E-42	1.79E-20	6.70E-33	6.97E-37	5.75E-33	5.81E-37	3.58E-32	2.02E-05	5.35E-33	1.99E-24	3.98E-16	1.43E-28	1.99E-35	7.14E-52	1.57E-50	1.75E-40	0.00E+00	1.54E-19	3.06E-08	4.28E-06	4.48E-23	3.69E-23	2.52E-06	2.59E-06	3.33E-20
1.30E-09	300	3.67E+19	0.00E+00	1.04E-05	6.53E+05	6.86E-10	8.94E-16	1.39E+05	4.65E-05	1.74E+05	4.37E-05	3.47E+04	1.06E-05	6.17E-08	3.88E-05	4.12E-05	5.35E-06	6.58E-06	2.66E-06	0.00E+00	8.83E-08	3.25E-10	3.89E-20	2.68E-20	3.04E-42	2.12E-20	8.59E-33	8.23E-37	6.79E-33	7.44E-37	4.59E-32	2.20E-05	6.85E-33	2.17E-24	4.33E-16	1.69E-28	2.55E-35	9.91E-52	2.01E-50	2.24E-40	0.00E+00	1.82E-19	3.33E-08	4.65E-06	4.87E-23	4.01E-23	2.74E-06	2.81E-06	3.92E-20
1.31E-09	300	3.67E+19	0.00E+00	1.13E-05	6.53E+05	6.86E-10	1.05E-15	1.39E+05	5.05E-05	1.74E+05	4.75E-05	3.47E+04	1.15E-05	6.70E-08	4.22E-05	4.47E-05	5.81E-06	7.15E-06	2.89E-06	0.00E+00	9.59E-08	3.53E-10	4.58E-20	3.16E-20	3.90E-42	2.50E-20	1.10E-32	9.71E-37	8.01E-33	9.53E-37	5.88E-32	2.39E-05	8.78E-33	2.36E-24	4.70E-16	1.99E-28	3.26E-35	1.38E-51	2.57E-50	2.87E-40	0.00E+00	2.15E-19	3.61E-08	5.05E-06	5.28E-23	4.36E-23	2.97E-06	3.05E-06	4.63E-20
1.32E-09	300	3.67E+19	0.00E+00	1.23E-05	6.53E+05	6.86E-10	1.24E-15	1.39E+05	5.49E-05	1.74E+05	5.16E-05	3.47E+04	1.25E-05	7.28E-08	4.58E-05	4.86E-05	6.31E-06	7.77E-06	3.14E-06	0.00E+00	1.04E-07	3.83E-10	5.41E-20	3.73E-20	4.99E-42	2.95E-20	1.41E-32	1.14E-36	9.44E-33	1.22E-36	7.53E-32	2.59E-05	1.12E-32	2.56E-24	5.11E-16	2.35E-28	4.18E-35	1.91E-51	3.28E-50	3.68E-40	0.00E+00	2.53E-19	3.92E-08	5.48E-06	5.74E-23	4.73E-23	3.23E-06	3.32E-06	5.46E-20
1.33E-09	300	3.67E+19	0.00E+00	1.33E-05	6.53E+05	6.86E-10	1.47E-15	1.39E+05	5.96E-05	1.74E+05	5.60E-05	3.47E+04	1.36E-05	7.91E-08	4.98E-05	5.28E-05	6.85E-06	8.44E-06	3.41E-06	0.00E+00	1.13E-07	4.16E-10	6.38E-20	4.39E-20	6.40E-42	3.48E-20	1.81E-32	1.35E-36	1.11E-32	1.57E-36	9.66E-32	2.82E-05	1.44E-32	2.79E-24	5.55E-16	2.77E-28	5.36E-35	2.65E-51	4.19E-50	4.71E-40	0.00E+00	2.99E-19	4.26E-08	5.96E-06	6.23E-23	5.14E-23	3.50E-06	3.60E-06	6.44E-20
1.34E-09	300	3.67E+19	0.00E+00	1.45E-05	6.53E+05	6.86E-10	1.73E-15	1.39E+05	6.47E-05	1.74E+05	6.09E-05	3.47E+04	1.48E-05	8.59E-08	5.40E-05	5.73E-05	7.44E-06	9.16E-06	3.70E-06	0.00E+00	1.23E-07	4.52E-10	7.53E-20	5.18E-20	8.20E-42	4.10E-20	2.32E-32	1.59E-36	1.31E-32	2.01E-36	1.24E-31	3.06E-05	1.85E-32	3.03E-24	6.02E-16	3.27E-28	6.87E-35	3.68E-51	5.35E-50	6.04E-40	0.00E+00	3.52E-19	4.63E-08	6.47E-06	6.77E-23	5.58E-23	3.81E-06	3.91E-06	7.60E-20
1.35E-09	300	3.67E+19	0.00E+00	1.57E-05	6.53E+05	6.86E-10	2.04E-15	1.39E+05	7.03E-05	1.74E+05	6.61E-05	3.47E+04	1.60E-05	9.33E-08	5.87E-05	6.22E-05	8.08E-06	9.95E-06	4.02E-06	0.00E+00	1.33E-07	4.91E-10	8.88E-20	6.12E-20	1.05E-41	4.84E-20	2.97E-32	1.88E-36	1.55E-32	2.57E-36	1.59E-31	3.32E-05	2.37E-32	3.30E-24	6.54E-16	3.86E-28	8.80E-35	5.10E-51	6.83E-50	7.74E-40	0.00E+00	4.15E-19	5.03E-08	7.03E-06	7.35E-23	6.07E-23	4.13E-06	4.25E-06	8.96E-20
1.36E-09	300	3.67E+19	0.00E+00	1.71E-05	6.53E+05	6.86E-10	2.41E-15	1.39E+05	7.64E-05	1.74E+05	7.18E-05	3.47E+04	1.74E-05	1.01E-07	6.37E-05	6.76E-05	8.78E-06	1.08E-05	4.37E-06	0.00E+00	1.45E-07	5.33E-10	1.05E-19	7.22E-20	1.35E-41	5.71E-20	3.80E-32	2.22E-36	1.83E-32	3.29E-36	2.03E-31	3.61E-05	3.03E-32	3.59E-24	7.11E-16	4.55E-28	1.13E-34	7.07E-51	8.71E-50	9.92E-40	0.00E+00	4.90E-19	5.46E-08	7.63E-06	7.99E-23	6.59E-23	4.49E-06	4.62E-06	1.06E-19
1.37E-09	300	3.67E+19	0.00E+00	1.85E-05	6.53E+05	6.86E-10	2.84E-15	1.39E+05	8.29E-05	1.74E+05	7.80E-05	3.47E+04	1.89E-05	1.10E-07	6.92E-05	7.34E-05	9.54E-06	1.17E-05	4.74E-06	0.00E+00	1.57E-07	5.79E-10	1.24E-19	8.51E-20	1.72E-41	6.73E-20	4.87E-32	2.62E-36	2.16E-32	4.22E-36	2.60E-31	3.92E-05	3.88E-32	3.91E-24	7.72E-16	5.37E-28	1.44E-34	9.80E-51	1.11E-49	1.27E-39	0.00E+00	5.78E-19	5.93E-08	8.29E-06	8.68E-23	7.16E-23	4.88E-06	5.01E-06	1.25E-19
1.38E-09	300	3.67E+19	0.00E+00	2.01E-05	6.53E+05	6.86E-10	3.35E-15	1.39E+05	9.01E-05	1.74E+05	8.47E-05	3.47E+04	2.05E-05	1.20E-07	7.52E-05	7.98E-05	1.04E-05	1.27E-05	5.15E-06	0.00E+00	1.71E-07	6.29E-10	1.46E-19	1.00E-19	2.21E-41	7.94E-20	6.24E-32	3.09E-36	2.55E-32	5.41E-36	3.33E-31	4.26E-05	4.98E-32	4.26E-24	8.38E-16	6.33E-28	1.85E-34	1.36E-50	1.42E-49	1.63E-39	0.00E+00	6.82E-19	6.44E-08	9.00E-06	9.42E-23	7.77E-23	5.30E-06	5.45E-06	1.47E-19
1.39E-09	300	3.67E+19	0.00E+00	2.19E-05	6.53E+05	6.86E-10	3.96E-15	1.39E+05	9.78E-05	1.74E+05	9.20E-05	3.47E+04	2.23E-05	1.30E-07	8.17E-05	8.66E-05	1.13E-05	1.38E-05	5.60E-06	0.00E+00	1.86E-07	6.83E-10	1.72E-19	1.18E-19	2.83E-41	9.37E-20	8.00E-32	3.64E-36	3.00E-32	6.93E-36	4.27E-31	4.62E-05	6.38E-32	4.63E-24	9.10E-16	7.47E-28	2.37E-34	1.88E-50	1.80E-49	2.09E-39	0.00E+00	8.05E-19	7.00E-08	9.78E-06	1.02E-22	8.44E-23	5.75E-06	5.92E-06	1.74E-19
1.40E-09	300	3.67E+19	0.00E+00	2.38E-05	6.53E+05	6.86E-10	4.67E-15	1.39E+05	1.06E-04	1.74E+05	9.99E-05	3.47E+04	2.42E-05	1.41E-07	8.87E-05	9.41E-05	1.22E-05	1.50E-05	6.08E-06	0.00E+00	2.02E-07	7.42E-10	2.03E-19	1.40E-19	3.63E-41	1.11E-19	1.02E-31	4.29E-36	3.54E-32	8.88E-36	5.48E-31	5.02E-05	8.17E-32	5.05E-24	9.89E-16	8.81E-28	3.04E-34	2.61E-50	2.30E-49	2.67E-39	0.00E+00	9.49E-19	7.60E-08	1.06E-05	1.11E-22	9.17E-23	6.25E-06	6.42E-06	2.05E-19
1.41E-09	300	3.67E+19	0.00E+00	2.58E-05	6.53E+05	6.86E-10	5.51E-15	1.39E+05	1.15E-04	1.74E+05	1.09E-04	3.47E+04	2.63E-05	1.53E-07	9.64E-05	1.02E-04	1.33E-05	1.63E-05	6.60E-06	0.00E+00	2.19E-07	8.06E-10	2.39E-19	1.65E-19	4.65E-41	1.30E-19	1.31E-31	5.06E-36	4.18E-32	1.14E-35	7.02E-31	5.45E-05	1.05E-31	5.50E-24	1.07E-15	1.04E-27	3.89E-34	3.61E-50	2.92E-49	3.43E-39	0.00E+00	1.12E-18	8.26E-08	1.15E-05	1.21E-22	9.96E-23	6.79E-06	6.98E-06	2.42E-19
1.42E-09	300	3.67E+19	0.00E+00	2.80E-05	6.53E+05	6.86E-10	6.49E-15	1.39E+05	1.25E-04	1.74E+05	1.18E-04	3.47E+04	2.86E-05	1.66E-07	1.05E-04	1.11E-04	1.44E-05	1.77E-05	7.17E-06	0.00E+00	2.38E-07	8.75E-10	2.82E-19	1.94E-19	5.96E-41	1.54E-19	1.68E-31	5.97E-36	4.93E-32	1.46E-35	8.99E-31	5.92E-05	1.34E-31	5.99E-24	1.17E-15	1.23E-27	4.99E-34	4.99E-50	3.72E-49	4.39E-39	0.00E+00	1.32E-18	8.97E-08	1.25E-05	1.31E-22	1.08E-22	7.37E-06	7.58E-06	2.85E-19
1.43E-09	300	3.67E+19	0.00E+00	3.04E-05	6.53E+05	6.86E-10	7.66E-15	1.39E+05	1.36E-04	1.74E+05	1.28E-04	3.47E+04	3.10E-05	1.81E-07	1.14E-04	1.21E-04	1.57E-05	1.93E-05	7.79E-06	0.00E+00	2.59E-07	9.51E-10	3.33E-19	2.29E-19	7.63E-41	1.82E-19	2.16E-31	7.05E-36	5.82E-32	1.87E-35	1.15E-30	6.43E-05	1.72E-31	6.53E-24	1.27E-15	1.45E-27	6.39E-34	6.90E-50	4.73E-49	5.62E-39	0.00E+00	1.56E-18	9.74E-08	1.36E-05	1.42E-22	1.17E-22	8.01E-06	8.23E-06	3.36E-19
1.44E-09	300	3.67E+19	0.00E+00	3.31E-05	6.53E+05	6.86E-10	9.04E-15	1.39E+05	1.48E-04	1.74E+05	1.39E-04	3.47E+04	3.37E-05	1.96E-07	1.23E-04	1.31E-04	1.70E-05	2.09E-05	8.46E-06	0.00E+00	2.81E-07	1.03E-09	3.93E-19	2.71E-19	9.78E-41	2.14E-19	2.76E-31	8.31E-36	6.86E-32	2.39E-35	1.48E-30	6.99E-05	2.20E-31	7.12E-24	1.38E-15	1.71E-27	8.19E-34	9.54E-50	6.01E-49	7.21E-39	0.00E+00	1.84E-18	1.06E-07	1.48E-05	1.55E-22	1.28E-22	8.70E-06	8.94E-06	3.97E-19
1.45E-09	300	3.67E+19	0.00E+00	3.59E-05	6.53E+05	6.86E-10	1.07E-14	1.39E+05	1.61E-04	1.74E+05	1.51E-04	3.47E+04	3.66E-05	2.13E-07	1.34E-04	1.42E-04	1.85E-05	2.27E-05	9.19E-06	0.00E+00	3.05E-07	1.12E-09	4.64E-19	3.19E-19	1.25E-40	2.53E-19	3.54E-31	9.81E-36	8.09E-32	3.07E-35	1.89E-30	7.59E-05	2.82E-31	7.77E-24	1.49E-15	2.01E-27	1.05E-33	1.32E-49	7.63E-49	9.23E-39	0.00E+00	2.17E-18	1.15E-07	1.60E-05	1.68E-22	1.39E-22	9.45E-06	9.71E-06	4.68E-19
1.46E-09	300	3.67E+19	0.00E+00	3.90E-05	6.53E+05	6.86E-10	1.26E-14	1.39E+05	1.74E-04	1.74E+05	1.64E-04	3.47E+04	3.98E-05	2.31E-07	1.46E-04	1.54E-04	2.01E-05	2.47E-05	9.98E-06	0.00E+00	3.31E-07	1.22E-09	5.47E-19	3.77E-19	1.61E-40	2.98E-19	4.53E-31	1.16E-35	9.55E-32	3.93E-35	2.42E-30	8.24E-05	3.61E-31	8.48E-24	1.62E-15	2.38E-27	1.34E-33	1.82E-49	9.69E-49	1.18E-38	0.00E+00	2.56E-18	1.25E-07	1.74E-05	1.82E-22	1.51E-22	1.03E-05	1.05E-05	5.52E-19
1.47E-09	300	3.67E+19	0.00E+00	4.24E-05	6.53E+05	6.86E-10	1.48E-14	1.39E+05	1.89E-04	1.74E+05	1.78E-04	3.47E+04	4.32E-05	2.51E-07	1.58E-04	1.68E-04	2.18E-05	2.68E-05	1.08E-05	0.00E+00	3.60E-07	1.32E-09	6.45E-19	4.44E-19	2.06E-40	3.52E-19	5.81E-31	1.36E-35	1.13E-31	5.03E-35	3.10E-30	8.95E-05	4.63E-31	9.25E-24	1.76E-15	2.80E-27	1.72E-33	2.51E-49	1.23E-48	1.52E-38	0.00E+00	3.02E-18	1.36E-07	1.89E-05	1.98E-22	1.63E-22	1.11E-05	1.15E-05	6.51E-19
1.48E-09	300	3.67E+19	0.00E+00	4.60E-05	6.53E+05	6.86E-10	1.75E-14	1.39E+05	2.06E-04	1.74E+05	1.93E-04	3.47E+04	4.69E-05	2.73E-07	1.72E-04	1.82E-04	2.37E-05	2.91E-05	1.18E-05	0.00E+00	3.91E-07	1.44E-09	7.61E-19	5.24E-19	2.64E-40	4.15E-19	7.44E-31	1.61E-35	1.33E-31	6.45E-35	3.98E-30	9.72E-05	5.93E-31	1.01E-23	1.92E-15	3.31E-27	2.21E-33	3.47E-49	1.56E-48	1.94E-38	0.00E+00	3.56E-18	1.47E-07	2.06E-05	2.15E-22	1.78E-22	1.21E-05	1.24E-05	7.68E-19
1.49E-09	300	3.67E+19	0.00E+00	5.00E-05	6.53E+05	6.86E-10	2.07E-14	1.39E+05	2.24E-04	1.74E+05	2.10E-04	3.47E+04	5.10E-05	2.97E-07	1.87E-04	1.98E-04	2.57E-05	3.16E-05	1.28E-05	0.00E+00	4.24E-07	1.56E-09	8.98E-19	6.18E-19	3.38E-40	4.89E-19	9.54E-31	1.90E-35	1.57E-31	8.26E-35	5.10E-30	1.06E-04	7.60E-31	1.10E-23	2.08E-15	3.90E-27	2.83E-33	4.78E-49	1.97E-48	2.49E-38	0.00E+00	4.20E-18	1.60E-07	2.23E-05	2.34E-22	1.93E-22	1.31E-05	1.35E-05	9.06E-19
1.50E-09	300	3.67E+19	0.00E+00	5.43E-05	6.53E+05	6.86E-10	2.44E-14	1.39E+05	2.43E-04	1.74E+05	2.28E-04	3.47E+04	5.53E-05	3.22E-07	2.03E-04	2.15E-04	2.79E-05	3.44E-05	1.39E-05	0.00E+00	4.61E-07	1.70E-09	1.06E-18	7.29E-19	4.33E-40	5.77E-19	1.22E-30	2.24E-35	1.85E-31	1.06E-34	6.53E-30	1.15E-04	9.74E-31	1.21E-23	2.26E-15	4.60E-27	3.62E-33	6.58E-49	2.50E-48	3.19E-38	0.00E+00	4.95E-18	1.74E-07	2.43E-05	2.54E-22	2.09E-22	1.43E-05	1.47E-05	1.07E-18
1.51E-09	300	3.67E+19	0.00E+00	5.90E-05	6.53E+05	6.86E-10	2.87E-14	1.39E+05	2.64E-04	1.74E+05	2.48E-04	3.47E+04	6.01E-05	3.50E-07	2.20E-04	2.33E-04	3.03E-05	3.73E-05	1.51E-05	0.00E+00	5.01E-07	1.84E-09	1.25E-18	8.61E-19	5.54E-40	6.81E-19	1.57E-30	2.64E-35	2.18E-31	1.36E-34	8.37E-30	1.25E-04	1.25E-30	1.32E-23	2.45E-15	5.43E-27	4.64E-33	9.06E-49	3.16E-48	4.09E-38	0.00E+00	5.84E-18	1.89E-07	2.63E-05	2.76E-22	2.27E-22	1.55E-05	1.59E-05	1.26E-18
1.52E-09	300	3.67E+19	0.00E+00	6.40E-05	6.53E+05	6.86E-10	3.39E-14	1.39E+05	2.86E-04	1.74E+05	2.69E-04	3.47E+04	6.53E-05	3.80E-07	2.39E-04	2.54E-04	3.29E-05	4.05E-05	1.64E-05	0.00E+00	5.44E-07	2.00E-09	1.47E-18	1.02E-18	7.10E-40	8.03E-19	2.01E-30	3.12E-35	2.57E-31	1.74E-34	1.07E-29	1.35E-04	1.60E-30	1.44E-23	2.67E-15	6.40E-27	5.95E-33	1.25E-48	3.99E-48	5.24E-38	0.00E+00	6.89E-18	2.05E-07	2.86E-05	3.00E-22	2.47E-22	1.68E-05	1.73E-05	1.49E-18
1.53E-09	300	3.67E+19	0.00E+00	6.96E-05	6.53E+05	6.86E-10	4.00E-14	1.39E+05	3.11E-04	1.74E+05	2.92E-04	3.47E+04	7.09E-05	4.13E-07	2.60E-04	2.75E-04	3.58E-05	4.40E-05	1.78E-05	0.00E+00	5.91E-07	2.17E-09	1.74E-18	1.20E-18	9.10E-40	9.47E-19	2.57E-30	3.68E-35	3.04E-31	2.23E-34	1.37E-29	1.47E-04	2.05E-30	1.58E-23	2.89E-15	7.55E-27	7.62E-33	1.71E-48	5.04E-48	6.71E-38	0.00E+00	8.13E-18	2.22E-07	3.11E-05	3.25E-22	2.68E-22	1.83E-05	1.88E-05	1.75E-18
1.54E-09	300	3.67E+19	0.00E+00	7.55E-05	6.53E+05	6.86E-10	4.72E-14	1.39E+05	3.38E-04	1.74E+05	3.18E-04	3.47E+04	7.70E-05	4.48E-07	2.82E-04	2.99E-04	3.89E-05	4.78E-05	1.93E-05	0.00E+00	6.42E-07	2.36E-09	2.05E-18	1.41E-18	1.17E-39	1.12E-18	3.29E-30	4.34E-35	3.58E-31	2.85E-34	1.76E-29	1.60E-04	2.63E-30	1.73E-23	3.14E-15	8.91E-27	9.77E-33	2.35E-48	6.35E-48	8.60E-38	0.00E+00	9.59E-18	2.42E-07	3.38E-05	3.53E-22	2.91E-22	1.99E-05	2.04E-05	2.07E-18
1.55E-09	300	3.67E+19	0.00E+00	8.21E-05	6.53E+05	6.86E-10	5.57E-14	1.39E+05	3.67E-04	1.74E+05	3.45E-04	3.47E+04	8.37E-05	4.87E-07	3.06E-04	3.25E-04	4.22E-05	5.19E-05	2.10E-05	0.00E+00	6.97E-07	2.56E-09	2.42E-18	1.67E-18	1.49E-39	1.32E-18	4.22E-30	5.12E-35	4.22E-31	3.66E-34	2.26E-29	1.73E-04	3.36E-30	1.90E-23	3.41E-15	1.05E-26	1.25E-32	3.23E-48	8.00E-48	1.10E-37	0.00E+00	1.13E-17	2.62E-07	3.67E-05	3.84E-22	3.17E-22	2.16E-05	2.22E-05	2.44E-18
1.56E-09	300	3.67E+19	0.00E+00	8.91E-05	6.53E+05	6.86E-10	6.57E-14	1.39E+05	3.99E-04	1.74E+05	3.75E-04	3.47E+04	9.09E-05	5.29E-07	3.33E-04	3.53E-04	4.58E-05	5.64E-05	2.28E-05	0.00E+00	7.57E-07	2.78E-09	2.85E-18	1.97E-18	1.91E-39	1.56E-18	5.41E-30	6.04E-35	4.98E-31	4.68E-34	2.89E-29	1.88E-04	4.31E-30	2.08E-23	3.71E-15	1.24E-26	1.60E-32	4.43E-48	1.01E-47	1.41E-37	0.00E+00	1.34E-17	2.85E-07	3.98E-05	4.17E-22	3.44E-22	2.34E-05	2.41E-05	2.88E-18
1.57E-09	300	3.67E+19	0.00E+00	9.68E-05	6.53E+05	6.86E-10	7.75E-14	1.39E+05	4.33E-04	1.74E+05	4.07E-04	3.47E+04	9.87E-05	5.74E-07	3.61E-04	3.83E-04	4.98E-05	6.13E-05	2.48E-05	0.00E+00	8.22E-07	3.02E-09	3.37E-18	2.32E-18	2.45E-39	1.83E-18	6.93E-30	7.12E-35	5.88E-31	6.00E-34	3.70E-29	2.05E-04	5.52E-30	2.28E-23	4.03E-15	1.46E-26	2.05E-32	6.06E-48	1.27E-47	1.81E-37	0.00E+00	1.57E-17	3.10E-07	4.33E-05	4.53E-22	3.73E-22	2.55E-05	2.62E-05	3.40E-18
1.58E-09	300	3.67E+19	0.00E+00	1.05E-04	6.53E+05	6.86E-10	9.14E-14	1.39E+05	4.70E-04	1.74E+05	4.42E-04	3.47E+04	1.07E-04	6.24E-07	3.93E-04	4.16E-04	5.41E-05	6.65E-05	2.69E-05	0.00E+00	8.93E-07	3.28E-09	3.97E-18	2.74E-18	3.14E-39	2.16E-18	8.88E-30	8.40E-35	6.94E-31	7.69E-34	4.75E-29	2.22E-04	7.08E-30	2.51E-23	4.38E-15	1.73E-26	2.63E-32	8.30E-48	1.59E-47	2.32E-37	0.00E+00	1.86E-17	3.36E-07	4.70E-05	4.92E-22	4.06E-22	2.76E-05	2.84E-05	4.01E-18
1.59E-09	300	3.67E+19	0.00E+00	1.14E-04	6.53E+05	6.86E-10	1.08E-13	1.39E+05	5.11E-04	1.74E+05	4.80E-04	3.47E+04	1.16E-04	6.78E-07	4.26E-04	4.52E-04	5.87E-05	7.23E-05	2.92E-05	0.00E+00	9.70E-07	3.57E-09	4.69E-18	3.23E-18	4.03E-39	2.55E-18	1.14E-29	9.91E-35	8.18E-31	9.85E-34	6.08E-29	2.41E-04	9.07E-30	2.76E-23	4.75E-15	2.04E-26	3.37E-32	1.13E-47	2.00E-47	2.97E-37	0.00E+00	2.19E-17	3.65E-07	5.10E-05	5.34E-22	4.41E-22	3.00E-05	3.09E-05	4.73E-18
1.60E-09	300	3.67E+19	0.00E+00	1.24E-04	6.53E+05	6.86E-10	1.27E-13	1.39E+05	5.55E-04	1.74E+05	5.21E-04	3.47E+04	1.26E-04	7.36E-07	4.63E-04	4.91E-04	6.38E-05	7.85E-05	3.17E-05	0.00E+00	1.05E-06	3.87E-09	5.53E-18	3.81E-18	5.16E-39	3.01E-18	1.46E-29	1.17E-34	9.65E-31	1.26E-33	7.79E-29	2.62E-04	1.16E-29	3.03E-23	5.16E-15	2.40E-26	4.32E-32	1.55E-47	2.51E-47	3.81E-37	0.00E+00	2.59E-17	3.97E-07	5.54E-05	5.80E-22	4.79E-22	3.26E-05	3.35E-05	5.58E-18
1.61E-09	300	3.67E+19	0.00E+00	1.35E-04	6.53E+05	6.86E-10	1.50E-13	1.39E+05	6.02E-04	1.74E+05	5.66E-04	3.47E+04	1.37E-04	7.99E-07	5.03E-04	5.33E-04	6.93E-05	8.53E-05	3.45E-05	0.00E+00	1.14E-06	4.21E-09	6.52E-18	4.49E-18	6.61E-39	3.55E-18	1.87E-29	1.38E-34	1.14E-30	1.62E-33	9.99E-29	2.85E-04	1.49E-29	3.34E-23	5.61E-15	2.84E-26	5.54E-32	2.12E-47	3.14E-47	4.88E-37	0.00E+00	3.05E-17	4.31E-07	6.02E-05	6.30E-22	5.20E-22	3.54E-05	3.64E-05	6.58E-18
1.62E-09	300	3.67E+19	0.00E+00	1.46E-04	6.53E+05	6.86E-10	1.77E-13	1.39E+05	6.54E-04	1.74E+05	6.15E-04	3.47E+04	1.49E-04	8.68E-07	5.46E-04	5.79E-04	7.52E-05	9.26E-05	3.74E-05	0.00E+00	1.24E-06	4.57E-09	7.69E-18	5.30E-18	8.47E-39	4.19E-18	2.39E-29	1.63E-34	1.34E-30	2.07E-33	1.28E-28	3.09E-04	1.91E-29	3.68E-23	6.09E-15	3.35E-26	7.09E-32	2.88E-47	3.93E-47	6.25E-37	0.00E+00	3.60E-17	4.68E-07	6.54E-05	6.84E-22	5.64E-22	3.85E-05	3.96E-05	7.76E-18
1.63E-09	300	3.67E+19	0.00E+00	1.59E-04	6.53E+05	6.86E-10	2.09E-13	1.39E+05	7.11E-04	1.74E+05	6.68E-04	3.47E+04	1.62E-04	9.43E-07	5.93E-04	6.29E-04	8.17E-05	1.01E-04	4.07E-05	0.00E+00	1.35E-06	4.96E-09	9.07E-18	6.25E-18	1.09E-38	4.95E-18	3.07E-29	1.92E-34	1.58E-30	2.66E-33	1.64E-28	3.36E-04	2.44E-29	4.07E-23	6.61E-15	3.95E-26	9.09E-32	3.93E-47	4.91E-47	8.01E-37	0.00E+00	4.24E-17	5.08E-07	7.10E-05	7.43E-22	6.13E-22	4.18E-05	4.30E-05	9.16E-18
1.64E-09	300	3.67E+19	0.00E+00	1.73E-04	6.53E+05	6.86E-10	2.46E-13	1.39E+05	7.72E-04	1.74E+05	7.26E-04	3.47E+04	1.76E-04	1.02E-06	6.44E-04	6.83E-04	8.88E-05	1.09E-04	4.42E-05	0.00E+00	1.47E-06	5.39E-09	1.07E-17	7.37E-18	1.39E-38	5.83E-18	3.93E-29	2.26E-34	1.87E-30	3.40E-33	2.10E-28	3.65E-04	3.13E-29	4.50E-23	7.18E-15	4.66E-26	1.16E-31	5.35E-47	6.14E-47	1.03E-36	0.00E+00	5.01E-17	5.52E-07	7.71E-05	8.07E-22	6.66E-22	4.54E-05	4.67E-05	1.08E-17
1.65E-09	300	3.67E+19	0.00E+00	1.87E-04	6.53E+05	6.86E-10	2.91E-13	1.39E+05	8.38E-04	1.74E+05	7.88E-04	3.47E+04	1.91E-04	1.11E-06	7.00E-04	7.42E-04	9.64E-05	1.19E-04	4.80E-05	0.00E+00	1.59E-06	5.85E-09	1.26E-17	8.70E-18	1.78E-38	6.88E-18	5.03E-29	2.67E-34	2.21E-30	4.36E-33	2.69E-28	3.96E-04	4.01E-29	4.97E-23	7.80E-15	5.50E-26	1.49E-31	7.27E-47	7.67E-47	1.32E-36	0.00E+00	5.91E-17	6.00E-07	8.38E-05	8.77E-22	7.23E-22	4.93E-05	5.07E-05	1.27E-17
1.66E-09	300	3.67E+19	0.00E+00	2.04E-04	6.53E+05	6.86E-10	3.43E-13	1.39E+05	9.11E-04	1.74E+05	8.56E-04	3.47E+04	2.08E-04	1.21E-06	7.60E-04	8.06E-04	1.05E-04	1.29E-04	5.21E-05	0.00E+00	1.73E-06	6.36E-09	1.49E-17	1.03E-17	2.28E-38	8.12E-18	6.45E-29	3.15E-34	2.60E-30	5.59E-33	3.45E-28	4.30E-04	5.14E-29	5.51E-23	8.47E-15	6.48E-26	1.91E-31	9.88E-47	9.57E-47	1.69E-36	0.00E+00	6.97E-17	6.51E-07	9.10E-05	9.52E-22	7.86E-22	5.35E-05	5.50E-05	1.50E-17
1.67E-09	300	3.67E+19	0.00E+00	2.21E-04	6.53E+05	6.86E-10	4.04E-13	1.39E+05	9.89E-04	1.74E+05	9.30E-04	3.47E+04	2.25E-04	1.31E-06	8.26E-04	8.76E-04	1.14E-04	1.40E-04	5.66E-05	0.00E+00	1.88E-06	6.91E-09	1.76E-17	1.21E-17	2.92E-38	9.58E-18	8.26E-29	3.72E-34	3.07E-30	7.16E-33	4.42E-28	4.67E-04	6.59E-29	6.12E-23	9.20E-15	7.65E-26	2.45E-31	1.34E-46	1.19E-46	2.16E-36	0.00E+00	8.22E-17	7.07E-07	9.88E-05	1.03E-21	8.53E-22	5.82E-05	5.98E-05	1.77E-17
1.68E-09	300	3.67E+19	0.00E+00	2.40E-04	6.53E+05	6.86E-10	4.77E-13	1.39E+05	1.07E-03	1.74E+05	1.01E-03	3.47E+04	2.45E-04	1.43E-06	8.97E-04	9.51E-04	1.24E-04	1.52E-04	6.15E-05	0.00E+00	2.04E-06	7.50E-09	2.07E-17	1.43E-17	3.75E-38	1.13E-17	1.06E-28	4.39E-34	3.62E-30	9.17E-33	5.67E-28	5.08E-04	8.44E-29	6.80E-23	1.00E-14	9.03E-26	3.14E-31	1.82E-46	1.49E-46	2.77E-36	0.00E+00	9.70E-17	7.68E-07	1.07E-04	1.12E-21	9.27E-22	6.32E-05	6.49E-05	2.09E-17
1.69E-09	300	3.67E+19	0.00E+00	2.61E-04	6.53E+05	6.86E-10	5.63E-13	1.39E+05	1.17E-03	1.74E+05	1.10E-03	3.47E+04	2.66E-04	1.55E-06	9.74E-04	1.03E-03	1.34E-04	1.65E-04	6.67E-05	0.00E+00	2.22E-06	8.15E-09	2.45E-17	1.68E-17	4.80E-38	1.33E-17	1.36E-28	5.17E-34	4.27E-30	1.17E-32	7.26E-28	5.51E-04	1.08E-28	7.56E-23	1.09E-14	1.07E-25	4.02E-31	2.47E-46	1.85E-46	3.55E-36	0.00E+00	1.14E-16	8.34E-07	1.17E-04	1.22E-21	1.01E-21	6.86E-05	7.05E-05	2.47E-17
1.70E-09	300	3.67E+19	0.00E+00	2.83E-04	6.53E+05	6.86E-10	6.64E-13	1.39E+05	1.27E-03	1.74E+05	1.19E-03	3.47E+04	2.89E-04	1.68E-06	1.06E-03	1.12E-03	1.46E-04	1.79E-04	7.25E-05	0.00E+00	2.41E-06	8.85E-09	2.88E-17	1.99E-17	6.15E-38	1.57E-17	1.74E-28	6.10E-34	5.04E-30	1.51E-32	9.31E-28	5.99E-04	1.39E-28	8.43E-23	1.18E-14	1.26E-25	5.15E-31	3.35E-46	2.31E-46	4.55E-36	0.00E+00	1.35E-16	9.06E-07	1.27E-04	1.33E-21	1.09E-21	7.45E-05	7.66E-05	2.91E-17
1.71E-09	300	3.67E+19	0.00E+00	3.08E-04	6.53E+05	6.86E-10	7.83E-13	1.39E+05	1.38E-03	1.74E+05	1.29E-03	3.47E+04	3.14E-04	1.83E-06	1.15E-03	1.22E-03	1.58E-04	1.95E-04	7.87E-05	0.00E+00	2.61E-06	9.61E-09	3.40E-17	2.34E-17	7.88E-38	1.85E-17	2.23E-28	7.20E-34	5.94E-30	1.93E-32	1.19E-27	6.50E-04	1.78E-28	9.41E-23	1.28E-14	1.48E-25	6.60E-31	4.53E-46	2.88E-46	5.83E-36	0.00E+00	1.59E-16	9.84E-07	1.38E-04	1.44E-21	1.19E-21	8.09E-05	8.32E-05	3.44E-17
1.72E-09	300	3.67E+19	0.00E+00	3.34E-04	6.53E+05	6.86E-10	9.24E-13	1.39E+05	1.49E-03	1.74E+05	1.41E-03	3.47E+04	3.41E-04	1.98E-06	1.25E-03	1.32E-03	1.72E-04	2.12E-04	8.55E-05	0.00E+00	2.84E-06	1.04E-08	4.01E-17	2.77E-17	1.01E-37	2.19E-17	2.85E-28	8.50E-34	7.01E-30	2.47E-32	1.53E-27	7.06E-04	2.27E-28	1.05E-22	1.39E-14	1.75E-25	8.46E-31	6.14E-46	3.59E-46	7.47E-36	0.00E+00	1.88E-16	1.07E-06	1.49E-04	1.56E-21	1.29E-21	8.79E-05	9.04E-05	4.05E-17
1.73E-09	300	3.67E+19	0.00E+00	3.63E-04	6.53E+05	6.86E-10	1.09E-12	1.39E+05	1.62E-03	1.74E+05	1.53E-03	3.47E+04	3.70E-04	2.15E-06	1.36E-03	1.44E-03	1.87E-04	2.30E-04	9.29E-05	0.00E+00	3.08E-06	1.13E-08	4.74E-17	3.26E-17	1.29E-37	2.58E-17	3.66E-28	1.00E-33	8.27E-30	3.17E-32	1.96E-27	7.67E-04	2.91E-28	1.18E-22	1.51E-14	2.07E-25	1.08E-30	8.31E-46	4.47E-46	9.57E-36	0.00E+00	2.22E-16	1.16E-06	1.62E-04	1.70E-21	1.40E-21	9.55E-05	9.82E-05	4.78E-17
1.74E-09	300	3.67E+19	0.00E+00	3.94E-04	6.53E+05	6.86E-10	1.29E-12	1.39E+05	1.76E-03	1.74E+05	1.66E-03	3.47E+04	4.02E-04	2.34E-06	1.47E-03	1.56E-03	2.03E-04	2.50E-04	1.01E-04	0.00E+00	3.35E-06	1.23E-08	5.59E-17	3.85E-17	1.66E-37	3.04E-17	4.68E-28	1.18E-33	9.76E-30	4.06E-32	2.51E-27	8.33E-04	3.73E-28	1.32E-22	1.64E-14	2.44E-25	1.39E-30	1.13E-45	5.57E-46	1.23E-35	0.00E+00	2.61E-16	1.26E-06	1.76E-04	1.84E-21	1.52E-21	1.04E-04	1.07E-04	5.64E-17
1.75E-09	300	3.67E+19	0.00E+00	4.28E-04	6.53E+05	6.86E-10	1.52E-12	1.39E+05	1.92E-03	1.74E+05	1.80E-03	3.47E+04	4.37E-04	2.54E-06	1.60E-03	1.70E-03	2.20E-04	2.71E-04	1.10E-04	0.00E+00	3.64E-06	1.34E-08	6.59E-17	4.54E-17	2.12E-37	3.59E-17	6.00E-28	1.39E-33	1.15E-29	5.20E-32	3.22E-27	9.05E-04	4.78E-28	1.49E-22	1.78E-14	2.88E-25	1.78E-30	1.52E-45	6.95E-46	1.57E-35	0.00E+00	3.08E-16	1.37E-06	1.91E-04	2.00E-21	1.65E-21	1.13E-04	1.16E-04	6.65E-17
1.76E-09	300	3.67E+19	0.00E+00	4.65E-04	6.53E+05	6.86E-10	1.79E-12	1.39E+05	2.08E-03	1.74E+05	1.96E-03	3.47E+04	4.74E-04	2.76E-06	1.74E-03	1.84E-03	2.39E-04	2.94E-04	1.19E-04	0.00E+00	3.95E-06	1.45E-08	7.78E-17	5.36E-17	2.72E-37	4.24E-17	7.69E-28	1.65E-33	1.36E-29	6.66E-32	4.13E-27	9.83E-04	6.13E-28	1.68E-22	1.94E-14	3.40E-25	2.28E-30	2.06E-45	8.68E-46	2.01E-35	0.00E+00	3.64E-16	1.49E-06	2.08E-04	2.18E-21	1.79E-21	1.22E-04	1.26E-04	7.85E-17
1.77E-09	300	3.67E+19	0.00E+00	5.05E-04	6.53E+05	6.86E-10	2.11E-12	1.39E+05	2.26E-03	1.74E+05	2.12E-03	3.47E+04	5.15E-04	3.00E-06	1.89E-03	2.00E-03	2.60E-04	3.20E-04	1.29E-04	0.00E+00	4.29E-06	1.58E-08	9.17E-17	6.32E-17	3.49E-37	5.00E-17	9.85E-28	1.94E-33	1.60E-29	8.53E-32	5.29E-27	1.07E-03	7.85E-28	1.90E-22	2.10E-14	4.01E-25	2.92E-30	2.80E-45	1.08E-45	2.58E-35	0.00E+00	4.29E-16	1.62E-06	2.26E-04	2.36E-21	1.95E-21	1.33E-04	1.37E-04	9.26E-17
1.78E-09	300	3.67E+19	0.00E+00	5.49E-04	6.53E+05	6.86E-10	2.49E-12	1.39E+05	2.45E-03	1.74E+05	2.31E-03	3.47E+04	5.59E-04	3.26E-06	2.05E-03	2.17E-03	2.82E-04	3.47E-04	1.40E-04	0.00E+00	4.66E-06	1.71E-08	1.08E-16	7.45E-17	4.47E-37	5.90E-17	1.26E-27	2.29E-33	1.89E-29	1.09E-31	6.78E-27	1.16E-03	1.01E-27	2.15E-22	2.28E-14	4.73E-25	3.74E-30	3.79E-45	1.36E-45	3.31E-35	0.00E+00	5.06E-16	1.76E-06	2.45E-04	2.57E-21	2.12E-21	1.44E-04	1.48E-04	1.09E-16
1.79E-09	300	3.67E+19	0.00E+00	5.96E-04	6.53E+05	6.86E-10	2.94E-12	1.39E+05	2.67E-03	1.74E+05	2.51E-03	3.47E+04	6.08E-04	3.54E-06	2.23E-03	2.36E-03	3.06E-04	3.77E-04	1.52E-04	0.00E+00	5.06E-06	1.86E-08	1.28E-16	8.79E-17	5.73E-37	6.96E-17	1.62E-27	2.70E-33	2.23E-29	1.40E-31	8.69E-27	1.26E-03	1.29E-27	2.43E-22	2.48E-14	5.58E-25	4.80E-30	5.15E-45	1.70E-45	4.24E-35	0.00E+00	5.97E-16	1.91E-06	2.66E-04	2.79E-21	2.30E-21	1.57E-04	1.61E-04	1.29E-16
1.80E-09	300	3.67E+19	0.00E+00	6.47E-04	6.53E+05	6.86E-10	3.46E-12	1.39E+05	2.89E-03	1.74E+05	2.72E-03	3.47E+04	6.60E-04	3.84E-06	2.42E-03	2.56E-03	3.33E-04	4.10E-04	1.66E-04	0.00E+00	5.50E-06	2.02E-08	1.51E-16	1.04E-16	7.34E-37	8.21E-17	2.07E-27	3.19E-33	2.63E-29	1.79E-31	1.11E-26	1.37E-03	1.65E-27	2.77E-22	2.69E-14	6.59E-25	6.14E-30	6.99E-45	2.13E-45	5.44E-35	0.00E+00	7.04E-16	2.07E-06	2.89E-04	3.03E-21	2.50E-21	1.70E-04	1.75E-04	1.52E-16
1.81E-09	300	3.67E+19	0.00E+00	7.03E-04	6.53E+05	6.86E-10	4.09E-12	1.39E+05	3.14E-03	1.74E+05	2.96E-03	3.47E+04	7.17E-04	4.17E-06	2.62E-03	2.78E-03	3.62E-04	4.45E-04	1.80E-04	0.00E+00	5.97E-06	2.20E-08	1.78E-16	1.22E-16	9.40E-37	9.68E-17	2.66E-27	3.76E-33	3.10E-29	2.30E-31	1.43E-26	1.49E-03	2.12E-27	3.15E-22	2.93E-14	7.78E-25	7.87E-30	9.49E-45	2.67E-45	6.97E-35	0.00E+00	8.31E-16	2.25E-06	3.14E-04	3.29E-21	2.71E-21	1.85E-04	1.90E-04	1.79E-16
1.82E-09	300	3.67E+19	0.00E+00	7.64E-04	6.53E+05	6.86E-10	4.82E-12	1.39E+05	3.41E-03	1.74E+05	3.21E-03	3.47E+04	7.79E-04	4.53E-06	2.85E-03	3.02E-03	3.93E-04	4.83E-04	1.95E-04	0.00E+00	6.49E-06	2.38E-08	2.10E-16	1.44E-16	1.20E-36	1.14E-16	3.40E-27	4.43E-33	3.66E-29	2.95E-31	1.83E-26	1.61E-03	2.71E-27	3.60E-22	3.18E-14	9.19E-25	1.01E-29	1.29E-44	3.36E-45	8.94E-35	0.00E+00	9.80E-16	2.44E-06	3.41E-04	3.57E-21	2.95E-21	2.01E-04	2.06E-04	2.12E-16
1.83E-09	300	3.67E+19	0.00E+00	8.29E-04	6.53E+05	6.86E-10	5.69E-12	1.39E+05	3.71E-03	1.74E+05	3.49E-03	3.47E+04	8.46E-04	4.92E-06	3.10E-03	3.28E-03	4.27E-04	5.25E-04	2.12E-04	0.00E+00	7.04E-06	2.59E-08	2.47E-16	1.70E-16	1.54E-36	1.35E-16	4.36E-27	5.23E-33	4.32E-29	3.78E-31	2.35E-26	1.75E-03	3.47E-27	4.12E-22	3.45E-14	1.08E-24	1.29E-29	1.76E-44	4.23E-45	1.15E-34	0.00E+00	1.16E-15	2.65E-06	3.71E-04	3.88E-21	3.20E-21	2.18E-04	2.24E-04	2.50E-16
1.84E-09	300	3.67E+19	0.00E+00	9.01E-04	6.53E+05	6.86E-10	6.71E-12	1.39E+05	4.03E-03	1.74E+05	3.79E-03	3.47E+04	9.18E-04	5.35E-06	3.36E-03	3.57E-03	4.63E-04	5.70E-04	2.30E-04	0.00E+00	7.65E-06	2.81E-08	2.92E-16	2.01E-16	1.98E-36	1.59E-16	5.59E-27	6.17E-33	5.09E-29	4.84E-31	3.01E-26	1.90E-03	4.45E-27	4.73E-22	3.75E-14	1.28E-24	1.66E-29	2.40E-44	5.33E-45	1.47E-34	0.00E+00	1.36E-15	2.88E-06	4.03E-04	4.21E-21	3.48E-21	2.37E-04	2.44E-04	2.94E-16
1.85E-09	300	3.67E+19	0.00E+00	9.78E-04	6.53E+05	6.86E-10	7.91E-12	1.39E+05	4.38E-03	1.74E+05	4.11E-03	3.47E+04	9.98E-04	5.81E-06	3.65E-03	3.87E-03	5.03E-04	6.19E-04	2.50E-04	0.00E+00	8.31E-06	3.06E-08	3.44E-16	2.37E-16	2.53E-36	1.87E-16	7.16E-27	7.28E-33	6.01E-29	6.20E-31	3.86E-26	2.07E-03	5.70E-27	5.44E-22	4.07E-14	1.51E-24	2.12E-29	3.28E-44	6.74E-45	1.88E-34	0.00E+00	1.61E-15	3.13E-06	4.37E-04	4.58E-21	3.77E-21	2.57E-04	2.65E-04	3.47E-16
1.86E-09	300	3.67E+19	0.00E+00	1.06E-03	6.53E+05	6.86E-10	9.34E-12	1.39E+05	4.75E-03	1.74E+05	4.47E-03	3.47E+04	1.08E-03	6.31E-06	3.97E-03	4.21E-03	5.46E-04	6.73E-04	2.72E-04	0.00E+00	9.03E-06	3.32E-08	4.06E-16	2.80E-16	3.25E-36	2.21E-16	9.17E-27	8.59E-33	7.09E-29	7.94E-31	4.95E-26	2.25E-03	7.31E-27	6.27E-22	4.42E-14	1.79E-24	2.72E-29	4.48E-44	8.53E-45	2.42E-34	0.00E+00	1.90E-15	3.40E-06	4.75E-04	4.97E-21	4.10E-21	2.79E-04	2.87E-04	4.10E-16
1.87E-09	300	3.67E+19	0.00E+00	1.15E-03	6.53E+05	6.86E-10	1.10E-11	1.39E+05	5.16E-03	1.74E+05	4.85E-03	3.47E+04	1.18E-03	6.85E-06	4.31E-03	4.57E-03	5.94E-04	7.31E-04	2.95E-04	0.00E+00	9.80E-06	3.60E-08	4.79E-16	3.30E-16	4.16E-36	2.61E-16	1.17E-26	1.01E-32	8.36E-29	1.02E-30	6.34E-26	2.44E-03	9.36E-27	7.25E-22	4.80E-14	2.11E-24	3.48E-29	6.14E-44	1.08E-44	3.10E-34	0.00E+00	2.24E-15	3.69E-06	5.16E-04	5.40E-21	4.45E-21	3.04E-04	3.12E-04	4.83E-16
1.88E-09	300.001	3.67E+19	0.00E+00	1.25E-03	6.53E+05	6.86E-10	1.30E-11	1.39E+05	5.61E-03	1.74E+05	5.27E-03	3.47E+04	1.28E-03	7.44E-06	4.68E-03	4.96E-03	6.45E-04	7.93E-04	3.21E-04	0.00E+00	1.06E-05	3.91E-08	5.65E-16	3.89E-16	5.33E-36	3.08E-16	1.51E-26	1.20E-32	9.86E-29	1.30E-30	8.14E-26	2.65E-03	1.20E-26	8.40E-22	5.22E-14	2.49E-24	4.46E-29	8.43E-44	1.38E-44	3.97E-34	0.00E+00	2.64E-15	4.01E-06	5.60E-04	5.86E-21	4.84E-21	3.30E-04	3.39E-04	5.70E-16
1.89E-09	300.001	3.67E+19	0.00E+00	1.36E-03	6.53E+05	6.86E-10	1.53E-11	1.39E+05	6.09E-03	1.74E+05	5.72E-03	3.47E+04	1.39E-03	8.08E-06	5.08E-03	5.39E-03	7.00E-04	8.62E-04	3.48E-04	0.00E+00	1.16E-05	4.25E-08	6.66E-16	4.59E-16	6.83E-36	3.63E-16	1.93E-26	1.41E-32	1.16E-28	1.67E-30	1.04E-25	2.88E-03	1.54E-26	9.77E-22	5.67E-14	2.94E-24	5.72E-29	1.16E-43	1.75E-44	5.10E-34	0.00E+00	3.12E-15	4.35E-06	6.08E-04	6.37E-21	5.25E-21	3.58E-04	3.68E-04	6.72E-16
1.90E-09	300.001	3.67E+19	0.00E+00	1.48E-03	6.53E+05	6.86E-10	1.81E-11	1.39E+05	6.61E-03	1.74E+05	6.22E-03	3.47E+04	1.51E-03	8.78E-06	5.52E-03	5.86E-03	7.60E-04	9.36E-04	3.78E-04	0.00E+00	1.26E-05	4.62E-08	7.86E-16	5.41E-16	8.75E-36	4.28E-16	2.47E-26	1.66E-32	1.37E-28	2.14E-30	1.34E-25	3.12E-03	1.97E-26	1.14E-21	6.15E-14	3.48E-24	7.33E-29	1.60E-43	2.24E-44	6.54E-34	0.00E+00	3.68E-15	4.73E-06	6.61E-04	6.92E-21	5.71E-21	3.89E-04	4.00E-04	7.93E-16
1.91E-09	300.001	3.67E+19	0.00E+00	1.61E-03	6.53E+05	6.86E-10	2.13E-11	1.39E+05	7.18E-03	1.74E+05	6.75E-03	3.47E+04	1.64E-03	9.53E-06	6.00E-03	6.36E-03	8.26E-04	1.02E-03	4.11E-04	0.00E+00	1.36E-05	5.02E-08	9.27E-16	6.39E-16	1.12E-35	5.05E-16	3.17E-26	1.96E-32	1.62E-28	2.74E-30	1.72E-25	3.39E-03	2.52E-26	1.33E-21	6.68E-14	4.11E-24	9.39E-29	2.21E-43	2.86E-44	8.38E-34	0.00E+00	4.34E-15	5.14E-06	7.18E-04	7.51E-21	6.20E-21	4.22E-04	4.34E-04	9.36E-16
1.92E-09	300.001	3.67E+19	0.00E+00	1.74E-03	6.53E+05	6.86E-10	2.52E-11	1.39E+05	7.80E-03	1.74E+05	7.33E-03	3.47E+04	1.78E-03	1.04E-05	6.51E-03	6.91E-03	8.97E-04	1.10E-03	4.46E-04	0.00E+00	1.48E-05	5.45E-08	1.09E-15	7.53E-16	1.44E-35	5.96E-16	4.06E-26	2.31E-32	1.91E-28	3.51E-30	2.20E-25	3.69E-03	3.23E-26	1.56E-21	7.26E-14	4.85E-24	1.20E-28	3.05E-43	3.67E-44	1.08E-33	0.00E+00	5.12E-15	5.58E-06	7.80E-04	8.16E-21	6.73E-21	4.59E-04	4.72E-04	1.10E-15
1.93E-09	300.001	3.67E+19	0.00E+00	1.89E-03	6.53E+05	6.86E-10	2.97E-11	1.39E+05	8.47E-03	1.74E+05	7.97E-03	3.47E+04	1.93E-03	1.12E-05	7.07E-03	7.50E-03	9.74E-04	1.20E-03	4.85E-04	0.00E+00	1.61E-05	5.92E-08	1.29E-15	8.89E-16	1.84E-35	7.03E-16	5.20E-26	2.73E-32	2.25E-28	4.50E-30	2.83E-25	4.00E-03	4.14E-26	1.83E-21	7.89E-14	5.73E-24	1.54E-28	4.23E-43	4.72E-44	1.38E-33	0.00E+00	6.03E-15	6.06E-06	8.47E-04	8.86E-21	7.31E-21	4.98E-04	5.12E-04	1.30E-15
1.94E-09	300.001	3.67E+19	0.00E+00	2.06E-03	6.53E+05	6.86E-10	3.50E-11	1.39E+05	9.20E-03	1.74E+05	8.65E-03	3.47E+04	2.10E-03	1.22E-05	7.68E-03	8.15E-03	1.06E-03	1.30E-03	5.27E-04	0.00E+00	1.75E-05	6.43E-08	1.52E-15	1.05E-15	2.36E-35	8.29E-16	6.66E-26	3.22E-32	2.66E-28	5.77E-30	3.63E-25	4.35E-03	5.31E-26	2.15E-21	8.56E-14	6.78E-24	1.97E-28	5.88E-43	6.07E-44	1.77E-33	0.00E+00	7.12E-15	6.58E-06	9.20E-04	9.63E-21	7.94E-21	5.41E-04	5.56E-04	1.54E-15
1.95E-09	300.001	3.67E+19	0.00E+00	2.24E-03	6.53E+05	6.86E-10	4.13E-11	1.39E+05	1.00E-02	1.74E+05	9.40E-03	3.47E+04	2.28E-03	1.33E-05	8.35E-03	8.85E-03	1.15E-03	1.41E-03	5.72E-04	0.00E+00	1.90E-05	6.98E-08	1.80E-15	1.24E-15	3.02E-35	9.79E-16	8.53E-26	3.80E-32	3.14E-28	7.39E-30	4.65E-25	4.72E-03	6.80E-26	2.54E-21	9.30E-14	8.01E-24	2.53E-28	8.19E-43	7.84E-44	2.27E-33	0.00E+00	8.40E-15	7.15E-06	9.99E-04	1.05E-20	8.62E-21	5.88E-04	6.04E-04	1.81E-15
1.96E-09	300.001	3.67E+19	0.00E+00	2.43E-03	6.53E+05	6.86E-10	4.87E-11	1.39E+05	1.09E-02	1.74E+05	1.02E-02	3.47E+04	2.48E-03	1.44E-05	9.06E-03	9.61E-03	1.25E-03	1.54E-03	6.21E-04	0.00E+00	2.06E-05	7.58E-08	2.12E-15	1.46E-15	3.87E-35	1.15E-15	1.09E-25	4.48E-32	3.70E-28	9.47E-30	5.97E-25	5.13E-03	8.71E-26	3.00E-21	1.01E-13	9.47E-24	3.24E-28	1.14E-42	1.02E-43	2.92E-33	0.00E+00	9.91E-15	7.77E-06	1.08E-03	1.14E-20	9.37E-21	6.38E-04	6.56E-04	2.14E-15
1.97E-09	300.001	3.67E+19	0.00E+00	2.64E-03	6.53E+05	6.86E-10	5.75E-11	1.39E+05	1.18E-02	1.74E+05	1.11E-02	3.47E+04	2.69E-03	1.56E-05	9.84E-03	1.04E-02	1.36E-03	1.67E-03	6.75E-04	0.00E+00	2.24E-05	8.23E-08	2.50E-15	1.72E-15	4.96E-35	1.36E-15	1.40E-25	5.29E-32	4.36E-28	1.21E-29	7.67E-25	5.57E-03	1.12E-25	3.56E-21	1.10E-13	1.12E-23	4.15E-28	1.60E-42	1.32E-43	3.74E-33	0.00E+00	1.17E-14	8.43E-06	1.18E-03	1.23E-20	1.02E-20	6.93E-04	7.13E-04	2.52E-15
1.98E-09	300.001	3.67E+19	0.00E+00	2.86E-03	6.53E+05	6.86E-10	6.78E-11	1.39E+05	1.28E-02	1.74E+05	1.20E-02	3.47E+04	2.92E-03	1.70E-05	1.07E-02	1.13E-02	1.47E-03	1.81E-03	7.33E-04	0.00E+00	2.43E-05	8.94E-08	2.95E-15	2.03E-15	6.35E-35	1.61E-15	1.79E-25	6.24E-32	5.15E-28	1.55E-29	9.84E-25	6.05E-03	1.43E-25	4.24E-21	1.19E-13	1.32E-23	5.32E-28	2.24E-42	1.71E-43	4.81E-33	0.00E+00	1.38E-14	9.16E-06	1.28E-03	1.34E-20	1.10E-20	7.53E-04	7.74E-04	2.98E-15
1.99E-09	300.001	3.67E+19	0.00E+00	3.11E-03	6.53E+05	6.86E-10	8.00E-11	1.39E+05	1.39E-02	1.74E+05	1.31E-02	3.47E+04	3.17E-03	1.85E-05	1.16E-02	1.23E-02	1.60E-03	1.97E-03	7.96E-04	0.00E+00	2.64E-05	9.71E-08	3.48E-15	2.40E-15	8.14E-35	1.90E-15	2.30E-25	7.36E-32	6.07E-28	1.99E-29	1.26E-24	6.57E-03	1.83E-25	5.05E-21	1.29E-13	1.57E-23	6.82E-28	3.16E-42	2.24E-43	6.17E-33	0.00E+00	1.63E-14	9.95E-06	1.39E-03	1.46E-20	1.20E-20	8.18E-04	8.41E-04	3.51E-15
2.00E-09	300.001	3.67E+19	0.00E+00	3.38E-03	6.53E+05	6.86E-10	9.44E-11	1.39E+05	1.51E-02	1.74E+05	1.42E-02	3.47E+04	3.44E-03	2.01E-05	1.26E-02	1.34E-02	1.74E-03	2.14E-03	8.64E-04	0.00E+00	2.87E-05	1.05E-07	4.10E-15	2.83E-15	1.04E-34	2.24E-15	2.95E-25	8.69E-32	7.16E-28	2.55E-29	1.62E-24	7.14E-03	2.35E-25	6.04E-21	1.41E-13	1.85E-23	8.74E-28	4.44E-42	3.05E-43	7.92E-33	0.00E+00	1.92E-14	1.08E-05	1.51E-03	1.58E-20	1.30E-20	8.88E-04	9.13E-04	4.14E-15
2.01E-09	300.002	3.67E+19	0.00E+00	3.67E-03	6.53E+05	6.86E-10	1.11E-10	1.39E+05	1.64E-02	1.74E+05	1.54E-02	3.47E+04	3.74E-03	2.18E-05	1.37E-02	1.45E-02	1.89E-03	2.32E-03	9.39E-04	0.00E+00	3.12E-05	1.15E-07	4.84E-15	3.33E-15	1.34E-34	2.64E-15	3.78E-25	1.02E-31	8.45E-28	3.27E-29	2.08E-24	7.75E-03	3.01E-25	7.25E-21	1.53E-13	2.19E-23	1.12E-27	6.37E-42	2.99E-43	1.02E-32	0.00E+00	2.26E-14	1.17E-05	1.64E-03	1.72E-20	1.42E-20	9.65E-04	9.92E-04	4.88E-15
2.02E-09	300.002	3.67E+19	0.00E+00	3.99E-03	6.53E+05	6.86E-10	1.31E-10	1.39E+05	1.78E-02	1.74E+05	1.68E-02	3.47E+04	4.06E-03	2.37E-05	1.49E-02	1.58E-02	2.05E-03	2.52E-03	1.02E-03	0.00E+00	3.38E-05	1.24E-07	5.71E-15	3.93E-15	1.71E-34	3.11E-15	4.84E-25	1.21E-31	9.97E-28	4.19E-29	2.68E-24	8.42E-03	3.86E-25	8.71E-21	1.66E-13	2.60E-23	1.43E-27	1.31E-41	-3.70E-42	1.31E-32	0.00E+00	2.67E-14	1.27E-05	1.78E-03	1.86E-20	1.54E-20	1.05E-03	1.08E-03	5.76E-15
2.03E-09	300.002	3.67E+19	0.00E+00	4.33E-03	6.53E+05	6.86E-10	1.55E-10	1.39E+05	1.94E-02	1.74E+05	1.82E-02	3.47E+04	4.41E-03	2.57E-05	1.62E-02	1.71E-02	2.23E-03	2.74E-03	1.11E-03	0.00E+00	3.68E-05	1.35E-07	6.73E-15	4.64E-15	2.19E-34	3.67E-15	6.20E-25	1.43E-31	1.18E-27	5.37E-29	3.44E-24	9.15E-03	4.94E-25	1.05E-20	1.80E-13	3.07E-23	1.84E-27	1.94E-41	-6.08E-42	1.68E-32	0.00E+00	3.15E-14	1.38E-05	1.93E-03	2.02E-20	1.67E-20	1.14E-03	1.17E-03	6.80E-15
2.04E-09	300.002	3.67E+19	0.00E+00	4.70E-03	6.53E+05	6.86E-10	1.83E-10	1.39E+05	2.10E-02	1.74E+05	1.98E-02	3.47E+04	4.79E-03	2.79E-05	1.76E-02	1.86E-02	2.42E-03	2.98E-03	1.20E-03	0.00E+00	3.99E-05	1.47E-07	7.94E-15	5.47E-15	2.81E-34	4.33E-15	7.94E-25	1.68E-31	1.39E-27	6.88E-29	4.42E-24	9.93E-03	6.33E-25	1.27E-20	1.96E-13	3.64E-23	2.35E-27	4.89E-41	-3.01E-41	2.16E-32	0.00E+00	3.72E-14	1.50E-05	2.10E-03	2.20E-20	1.81E-20	1.24E-03	1.27E-03	8.02E-15
2.05E-09	300.002	3.67E+19	0.00E+00	5.11E-03	6.53E+05	6.86E-10	2.16E-10	1.39E+05	2.28E-02	1.74E+05	2.15E-02	3.47E+04	5.21E-03	3.03E-05	1.91E-02	2.02E-02	2.63E-03	3.23E-03	1.31E-03	0.00E+00	4.34E-05	1.59E-07	9.37E-15	6.46E-15	3.60E-34	5.11E-15	1.02E-24	1.99E-31	1.64E-27	8.81E-29	5.68E-24	1.08E-02	8.11E-25	1.53E-20	2.13E-13	4.31E-23	3.02E-27	6.41E-41	-3.73E-41	2.78E-32	0.00E+00	4.38E-14	1.63E-05	2.28E-03	2.39E-20	1.97E-20	1.34E-03	1.38E-03	9.46E-15
2.06E-09	300.002	3.67E+19	0.00E+00	5.55E-03	6.53E+05	6.86E-10	2.54E-10	1.39E+05	2.48E-02	1.74E+05	2.33E-02	3.47E+04	5.65E-03	3.29E-05	2.07E-02	2.20E-02	2.85E-03	3.51E-03	1.42E-03	0.00E+00	4.71E-05	1.73E-07	1.11E-14	7.62E-15	4.62E-34	6.02E-15	1.30E-24	2.34E-31	1.93E-27	1.13E-28	7.31E-24	1.17E-02	1.04E-24	1.86E-20	2.31E-13	5.11E-23	3.86E-27	9.08E-41	-5.25E-41	3.57E-32	0.00E+00	5.17E-14	1.77E-05	2.48E-03	2.59E-20	2.14E-20	1.46E-03	1.50E-03	1.12E-14
2.07E-09	300.002	3.67E+19	0.00E+00	6.02E-03	6.53E+05	6.86E-10	3.00E-10	1.39E+05	2.69E-02	1.74E+05	2.53E-02	3.47E+04	6.14E-03	3.58E-05	2.25E-02	2.39E-02	3.10E-03	3.81E-03	1.54E-03	0.00E+00	5.12E-05	1.88E-07	1.30E-14	8.98E-15	5.91E-34	7.11E-15	1.67E-24	2.76E-31	2.28E-27	1.45E-28	9.40E-24	1.27E-02	1.33E-24	2.27E-20	2.51E-13	6.06E-23	4.95E-27	8.43E-41	-2.95E-41	4.59E-32	0.00E+00	6.10E-14	1.93E-05	2.69E-03	2.82E-20	2.32E-20	1.58E-03	1.63E-03	1.32E-14
2.08E-09	300.003	3.67E+19	0.00E+00	6.54E-03	6.53E+05	6.86E-10	3.54E-10	1.39E+05	2.93E-02	1.74E+05	2.75E-02	3.47E+04	6.67E-03	3.88E-05	2.44E-02	2.59E-02	3.36E-03	4.14E-03	1.67E-03	0.00E+00	5.56E-05	2.04E-07	1.54E-14	1.06E-14	7.58E-34	8.38E-15	2.14E-24	3.26E-31	2.69E-27	1.85E-28	1.21E-23	1.38E-02	1.71E-24	2.76E-20	2.72E-13	7.18E-23	6.34E-27	7.86E-41	9.06E-44	5.90E-32	0.00E+00	7.20E-14	2.09E-05	2.92E-03	3.06E-20	2.52E-20	1.72E-03	1.77E-03	1.55E-14
2.09E-09	300.003	3.67E+19	0.00E+00	7.11E-03	6.53E+05	6.86E-10	4.17E-10	1.39E+05	3.18E-02	1.74E+05	2.99E-02	3.47E+04	7.25E-03	4.22E-05	2.65E-02	2.81E-02	3.65E-03	4.50E-03	1.82E-03	0.00E+00	6.04E-05	2.22E-07	1.81E-14	1.25E-14	9.71E-34	9.89E-15	2.74E-24	3.85E-31	3.17E-27	2.37E-28	1.56E-23	1.50E-02	2.19E-24	3.38E-20	2.96E-13	8.51E-23	8.13E-27	1.36E-40	-2.26E-41	7.60E-32	0.00E+00	8.49E-14	2.27E-05	3.18E-03	3.32E-20	2.74E-20	1.87E-03	1.92E-03	1.83E-14
2.10E-09	300.003	3.67E+19	0.00E+00	7.72E-03	6.53E+05	6.86E-10	4.92E-10	1.39E+05	3.45E-02	1.74E+05	3.25E-02	3.47E+04	7.87E-03	4.58E-05	2.88E-02	3.06E-02	3.97E-03	4.89E-03	1.97E-03	0.00E+00	6.56E-05	2.41E-07	2.14E-14	1.47E-14	1.24E-33	1.17E-14	3.51E-24	4.54E-31	3.74E-27	3.04E-28	2.00E-23	1.63E-02	2.80E-24	4.14E-20	3.21E-13	1.01E-22	1.04E-26	3.98E-40	-2.35E-40	9.78E-32	0.00E+00	1.00E-13	2.47E-05	3.45E-03	3.61E-20	2.98E-20	2.03E-03	2.09E-03	2.16E-14
2.11E-09	300.003	3.67E+19	0.00E+00	8.38E-03	6.53E+05	6.86E-10	5.81E-10	1.39E+05	3.75E-02	1.74E+05	3.52E-02	3.47E+04	8.55E-03	4.97E-05	3.13E-02	3.32E-02	4.31E-03	5.31E-03	2.14E-03	0.00E+00	7.12E-05	2.62E-07	2.53E-14	1.74E-14	1.59E-33	1.38E-14	4.50E-24	5.36E-31	4.41E-27	3.90E-28	2.58E-23	1.77E-02	3.59E-24	5.08E-20	3.49E-13	1.20E-22	1.33E-26	7.20E-40	-4.83E-40	1.26E-31	0.00E+00	1.18E-13	2.68E-05	3.75E-03	3.92E-20	3.23E-20	2.20E-03	2.27E-03	2.55E-14
2.12E-09	300.004	3.67E+19	0.00E+00	9.10E-03	6.53E+05	6.86E-10	6.85E-10	1.39E+05	4.07E-02	1.74E+05	3.83E-02	3.47E+04	9.28E-03	5.40E-05	3.40E-02	3.61E-02	4.68E-03	5.76E-03	2.33E-03	0.00E+00	7.73E-05	2.84E-07	2.98E-14	2.05E-14	2.04E-33	1.62E-14	5.77E-24	6.32E-31	5.20E-27	5.00E-28	3.32E-23	1.92E-02	4.60E-24	6.25E-20	3.79E-13	1.42E-22	1.71E-26	1.35E-39	-1.00E-39	1.62E-31	0.00E+00	1.39E-13	2.91E-05	4.07E-03	4.26E-20	3.51E-20	2.39E-03	2.46E-03	3.01E-14
2.13E-09	300.004	3.67E+19	0.00E+00	9.89E-03	6.53E+05	6.86E-10	8.08E-10	1.39E+05	4.42E-02	1.74E+05	4.16E-02	3.47E+04	1.01E-02	5.87E-05	3.69E-02	3.92E-02	5.09E-03	6.26E-03	2.53E-03	0.00E+00	8.40E-05	3.09E-07	3.51E-14	2.42E-14	2.62E-33	1.92E-14	7.39E-24	7.46E-31	6.14E-27	6.40E-28	4.27E-23	2.09E-02	5.89E-24	7.71E-20	4.12E-13	1.69E-22	2.19E-26	3.64E-40	1.34E-40	2.09E-31	0.00E+00	1.64E-13	3.16E-05	4.42E-03	4.63E-20	3.82E-20	2.60E-03	2.67E-03	3.55E-14
2.14E-09	300.004	3.67E+19	0.00E+00	1.07E-02	6.53E+05	6.86E-10	9.54E-10	1.39E+05	4.80E-02	1.74E+05	4.52E-02	3.47E+04	1.10E-02	6.37E-05	4.01E-02	4.25E-02	5.52E-03	6.80E-03	2.75E-03	0.00E+00	9.12E-05	3.35E-07	4.15E-14	2.86E-14	3.35E-33	2.26E-14	9.47E-24	8.80E-31	7.24E-27	8.20E-28	5.51E-23	2.27E-02	7.55E-24	9.53E-20	4.47E-13	2.01E-22	2.81E-26	1.80E-38	-1.73E-38	2.69E-31	0.00E+00	1.94E-13	3.44E-05	4.80E-03	5.02E-20	4.14E-20	2.82E-03	2.90E-03	4.18E-14
2.15E-09	300.005	3.67E+19	0.00E+00	1.17E-02	6.53E+05	6.86E-10	1.13E-09	1.39E+05	5.22E-02	1.74E+05	4.91E-02	3.47E+04	1.19E-02	6.92E-05	4.36E-02	4.62E-02	6.00E-03	7.38E-03	2.98E-03	0.00E+00	9.91E-05	3.64E-07	4.89E-14	3.37E-14	4.30E-33	2.67E-14	1.21E-23	1.04E-30	8.54E-27	1.05E-27	7.10E-23	2.47E-02	9.67E-24	1.18E-19	4.86E-13	2.38E-22	3.60E-26	7.46E-38	-7.35E-38	3.47E-31	0.00E+00	2.29E-13	3.73E-05	5.21E-03	5.46E-20	4.50E-20	3.07E-03	3.15E-03	4.94E-14
2.16E-09	300.005	3.67E+19	0.00E+00	1.27E-02	6.53E+05	6.86E-10	1.33E-09	1.39E+05	5.67E-02	1.74E+05	5.33E-02	3.47E+04	1.29E-02	7.52E-05	4.73E-02	5.02E-02	6.52E-03	8.02E-03	3.24E-03	0.00E+00	1.08E-04	3.96E-07	5.77E-14	3.97E-14	5.50E-33	3.14E-14	1.55E-23	1.23E-30	1.01E-26	1.35E-27	9.15E-23	2.68E-02	1.24E-23	1.46E-19	5.27E-13	2.83E-22	4.61E-26	6.11E-38	-5.96E-38	4.47E-31	0.00E+00	2.70E-13	4.05E-05	5.66E-03	5.93E-20	4.89E-20	3.33E-03	3.43E-03	5.82E-14
2.17E-09	300.006	3.67E+19	0.00E+00	1.38E-02	6.53E+05	6.86E-10	1.57E-09	1.39E+05	6.15E-02	1.74E+05	5.79E-02	3.47E+04	1.40E-02	8.17E-05	5.14E-02	5.45E-02	7.08E-03	8.71E-03	3.52E-03	0.00E+00	1.17E-04	4.30E-07	6.81E-14	4.69E-14	7.05E-33	3.71E-14	1.99E-23	1.45E-30	1.19E-26	1.72E-27	1.18E-22	2.91E-02	1.59E-23	1.82E-19	5.73E-13	3.37E-22	5.90E-26	8.27E-38	-8.04E-38	5.76E-31	0.00E+00	3.18E-13	4.40E-05	6.15E-03	6.44E-20	5.31E-20	3.62E-03	3.72E-03	6.87E-14
2.18E-09	300.006	3.67E+19	0.00E+00	1.49E-02	6.53E+05	6.86E-10	1.85E-09	1.39E+05	6.68E-02	1.74E+05	6.28E-02	3.47E+04	1.52E-02	8.87E-05	5.58E-02	5.92E-02	7.69E-03	9.46E-03	3.82E-03	0.00E+00	1.27E-04	4.67E-07	8.03E-14	5.53E-14	9.03E-33	4.38E-14	2.55E-23	1.71E-30	1.40E-26	2.21E-27	1.52E-22	3.16E-02	2.03E-23	2.27E-19	6.22E-13	4.00E-22	7.57E-26	1.77E-36	-1.77E-36	7.43E-31	0.00E+00	3.76E-13	4.78E-05	6.68E-03	6.99E-20	5.77E-20	3.93E-03	4.04E-03	8.10E-14
2.19E-09	300.007	3.67E+19	0.00E+00	1.62E-02	6.53E+05	6.86E-10	2.18E-09	1.39E+05	7.26E-02	1.74E+05	6.83E-02	3.47E+04	1.66E-02	9.63E-05	6.06E-02	6.43E-02	8.35E-03	1.03E-02	4.15E-03	0.00E+00	1.38E-04	5.07E-07	9.47E-14	6.52E-14	1.16E-32	5.16E-14	3.27E-23	2.01E-30	1.65E-26	2.83E-27	1.96E-22	3.43E-02	2.61E-23	2.83E-19	6.76E-13	4.76E-22	9.69E-26	4.90E-36	-4.89E-36	9.59E-31	0.00E+00	4.43E-13	5.19E-05	7.25E-03	7.59E-20	6.26E-20	4.27E-03	4.39E-03	9.56E-14
2.20E-09	300.007	3.67E+19	0.00E+00	1.76E-02	6.53E+05	6.86E-10	2.57E-09	1.39E+05	7.89E-02	1.74E+05	7.41E-02	3.47E+04	1.80E-02	1.05E-04	6.58E-02	6.98E-02	9.07E-03	1.12E-02	4.51E-03	0.00E+00	1.50E-04	5.51E-07	1.12E-13	7.70E-14	1.48E-32	6.09E-14	4.19E-23	2.38E-30	1.95E-26	3.63E-27	2.53E-22	3.73E-02	3.34E-23	3.53E-19	7.34E-13	5.66E-22	1.24E-25	2.33E-36	-2.32E-36	1.24E-30	0.00E+00	5.23E-13	5.64E-05	7.88E-03	8.25E-20	6.80E-20	4.64E-03	4.77E-03	1.13E-13
2.21E-09	300.008	3.67E+19	0.00E+00	1.92E-02	6.53E+05	6.86E-10	3.03E-09	1.39E+05	8.56E-02	1.74E+05	8.05E-02	3.47E+04	1.95E-02	1.14E-04	7.15E-02	7.58E-02	9.85E-03	1.21E-02	4.90E-03	0.00E+00	1.63E-04	5.98E-07	1.32E-13	9.08E-14	1.90E-32	7.18E-14	5.37E-23	2.81E-30	2.30E-26	4.65E-27	3.27E-22	4.05E-02	4.28E-23	4.42E-19	7.97E-13	6.74E-22	1.59E-25	1.65E-35	-1.65E-35	1.60E-30	0.00E+00	6.17E-13	6.13E-05	8.56E-03	8.96E-20	7.39E-20	5.04E-03	5.18E-03	1.33E-13
2.22E-09	300.009	3.67E+19	0.00E+00	2.08E-02	6.53E+05	6.86E-10	3.58E-09	1.39E+05	9.30E-02	1.74E+05	8.75E-02	3.47E+04	2.12E-02	1.23E-04	7.77E-02	8.24E-02	1.07E-02	1.32E-02	5.32E-03	0.00E+00	1.77E-04	6.50E-07	1.55E-13	1.07E-13	2.43E-32	8.47E-14	6.88E-23	3.32E-30	2.72E-26	5.96E-27	4.22E-22	4.40E-02	5.48E-23	5.53E-19	8.66E-13	8.02E-22	2.04E-25	9.71E-35	-9.71E-35	2.06E-30	0.00E+00	7.27E-13	6.65E-05	9.30E-03	9.73E-20	8.03E-20	5.47E-03	5.62E-03	1.57E-13
2.23E-09	300.009	3.67E+19	0.00E+00	2.26E-02	6.53E+05	6.86E-10	4.22E-09	1.39E+05	1.01E-01	1.74E+05	9.50E-02	3.47E+04	2.30E-02	1.34E-04	8.43E-02	8.95E-02	1.16E-02	1.43E-02	5.78E-03	0.00E+00	1.92E-04	7.05E-07	1.83E-13	1.26E-13	3.12E-32	1.00E-13	8.81E-23	3.92E-30	3.20E-26	7.63E-27	5.46E-22	4.77E-02	7.02E-23	6.94E-19	9.40E-13	9.54E-22	2.61E-25	1.29E-34	-1.29E-34	2.67E-30	0.00E+00	8.58E-13	7.23E-05	1.01E-02	1.06E-19	8.72E-20	5.94E-03	6.11E-03	1.85E-13
2.24E-09	300.01	3.67E+19	0.00E+00	2.45E-02	6.53E+05	6.86E-10	4.98E-09	1.39E+05	1.10E-01	1.74E+05	1.03E-01	3.47E+04	2.50E-02	1.46E-04	9.16E-02	9.72E-02	1.26E-02	1.55E-02	6.28E-03	0.00E+00	2.08E-04	7.66E-07	2.16E-13	1.49E-13	4.00E-32	1.18E-13	1.13E-22	4.63E-30	3.78E-26	9.78E-27	7.05E-22	5.19E-02	9.00E-23	8.72E-19	1.02E-12	1.14E-21	3.35E-25	3.98E-34	-3.98E-34	3.44E-30	0.00E+00	1.01E-12	7.85E-05	1.10E-02	1.15E-19	9.47E-20	6.45E-03	6.63E-03	2.18E-13
2.25E-09	300.011	3.67E+19	0.00E+00	2.67E-02	6.53E+05	6.86E-10	5.87E-09	1.39E+05	1.19E-01	1.74E+05	1.12E-01	3.47E+04	2.72E-02	1.58E-04	9.95E-02	1.06E-01	1.37E-02	1.69E-02	6.82E-03	0.00E+00	2.26E-04	8.32E-07	2.55E-13	1.76E-13	5.12E-32	1.39E-13	1.45E-22	5.47E-30	4.46E-26	1.25E-26	9.11E-22	5.63E-02	1.15E-22	1.10E-18	1.11E-12	1.35E-21	4.29E-25	5.44E-33	-5.44E-33	4.45E-30	0.00E+00	1.19E-12	8.52E-05	1.19E-02	1.25E-19	1.03E-19	7.01E-03	7.21E-03	2.58E-13
2.26E-09	300.012	3.67E+19	0.00E+00	2.89E-02	6.53E+05	6.86E-10	6.93E-09	1.39E+05	1.29E-01	1.74E+05	1.22E-01	3.47E+04	2.95E-02	1.72E-04	1.08E-01	1.15E-01	1.49E-02	1.83E-02	7.41E-03	0.00E+00	2.46E-04	9.04E-07	3.01E-13	2.07E-13	6.56E-32	1.64E-13	1.85E-22	6.47E-30	5.26E-26	1.61E-26	1.18E-21	6.12E-02	1.48E-22	1.38E-18	1.21E-12	1.61E-21	5.49E-25	1.48E-32	-1.48E-32	5.75E-30	0.00E+00	1.41E-12	9.26E-05	1.29E-02	1.35E-19	1.12E-19	7.61E-03	7.83E-03	3.04E-13
2.27E-09	300.013	3.67E+19	0.00E+00	3.14E-02	6.53E+05	6.86E-10	8.17E-09	1.39E+05	1.41E-01	1.74E+05	1.32E-01	3.47E+04	3.21E-02	1.87E-04	1.17E-01	1.24E-01	1.62E-02	1.99E-02	8.04E-03	0.00E+00	2.67E-04	9.82E-07	3.55E-13	2.45E-13	8.41E-32	1.94E-13	2.37E-22	7.66E-30	6.21E-26	2.06E-26	1.52E-21	6.64E-02	1.89E-22	1.74E-18	1.31E-12	1.92E-21	7.04E-25	1.16E-32	-1.16E-32	7.43E-30	0.00E+00	1.66E-12	1.01E-04	1.40E-02	1.47E-19	1.21E-19	8.27E-03	8.50E-03	3.59E-13
2.28E-09	300.014	3.67E+19	0.00E+00	3.41E-02	6.53E+05	6.86E-10	9.64E-09	1.39E+05	1.53E-01	1.74E+05	1.44E-01	3.47E+04	3.48E-02	2.03E-04	1.27E-01	1.35E-01	1.76E-02	2.16E-02	8.74E-03	0.00E+00	2.90E-04	1.07E-06	4.19E-13	2.89E-13	1.08E-31	2.28E-13	3.04E-22	9.07E-30	7.32E-26	2.64E-26	1.97E-21	7.22E-02	2.43E-22	2.20E-18	1.42E-12	2.28E-21	9.02E-25	1.27E-31	-1.27E-31	9.61E-30	0.00E+00	1.96E-12	1.09E-04	1.53E-02	1.60E-19	1.32E-19	8.98E-03	9.23E-03	4.23E-13
2.29E-09	300.015	3.67E+19	0.00E+00	3.71E-02	6.53E+05	6.86E-10	1.14E-08	1.39E+05	1.66E-01	1.74E+05	1.56E-01	3.47E+04	3.78E-02	2.20E-04	1.38E-01	1.47E-01	1.91E-02	2.35E-02	9.49E-03	0.00E+00	3.15E-04	1.16E-06	4.94E-13	3.41E-13	1.38E-31	2.69E-13	3.90E-22	1.08E-29	8.64E-26	3.38E-26	2.54E-21	7.84E-02	3.11E-22	2.78E-18	1.54E-12	2.72E-21	1.16E-24	5.45E-31	-5.45E-31	1.24E-29	0.00E+00	2.31E-12	1.19E-04	1.66E-02	1.73E-19	1.43E-19	9.75E-03	1.00E-02	4.99E-13
2.30E-09	300.017	3.67E+19	0.00E+00	4.03E-02	6.53E+05	6.86E-10	1.34E-08	1.39E+05	1.80E-01	1.74E+05	1.69E-01	3.47E+04	4.11E-02	2.39E-04	1.50E-01	1.59E-01	2.07E-02	2.55E-02	1.03E-02	0.00E+00	3.42E-04	1.26E-06	5.83E-13	4.02E-13	1.77E-31	3.18E-13	4.99E-22	1.28E-29	1.02E-25	4.33E-26	3.29E-21	8.51E-02	3.98E-22	3.52E-18	1.68E-12	3.23E-21	1.48E-24	5.59E-31	-5.59E-31	1.61E-29	0.00E+00	2.73E-12	1.29E-04	1.80E-02	1.88E-19	1.55E-19	1.06E-02	1.09E-02	5.89E-13
2.31E-09	300.018	3.67E+19	0.00E+00	4.38E-02	6.53E+05	6.86E-10	1.58E-08	1.39E+05	1.96E-01	1.74E+05	1.84E-01	3.47E+04	4.46E-02	2.60E-04	1.63E-01	1.73E-01	2.25E-02	2.77E-02	1.12E-02	0.00E+00	3.72E-04	1.37E-06	6.88E-13	4.74E-13	2.27E-31	3.75E-13	6.40E-22	1.52E-29	1.20E-25	5.54E-26	4.25E-21	9.25E-02	5.10E-22	4.46E-18	1.82E-12	3.85E-21	1.90E-24	4.56E-31	-4.56E-31	2.08E-29	0.00E+00	3.22E-12	1.40E-04	1.96E-02	2.05E-19	1.69E-19	1.15E-02	1.18E-02	6.94E-13
2.32E-09	300.02	3.67E+19	0.00E+00	4.75E-02	6.53E+05	6.86E-10	1.87E-08	1.39E+05	2.13E-01	1.74E+05	2.00E-01	3.47E+04	4.85E-02	2.82E-04	1.77E-01	1.88E-01	2.44E-02	3.01E-02	1.22E-02	0.00E+00	4.04E-04	1.48E-06	8.12E-13	5.59E-13	2.90E-31	4.42E-13	8.20E-22	1.82E-29	1.42E-25	7.10E-26	5.49E-21	1.00E-01	6.54E-22	5.65E-18	1.98E-12	4.58E-21	2.43E-24	5.57E-30	-5.57E-30	2.68E-29	0.00E+00	3.80E-12	1.52E-04	2.12E-02	2.22E-19	1.83E-19	1.25E-02	1.28E-02	8.19E-13
2.33E-09	300.021	3.67E+19	0.00E+00	5.16E-02	6.53E+05	6.86E-10	2.20E-08	1.39E+05	2.31E-01	1.74E+05	2.17E-01	3.47E+04	5.26E-02	3.06E-04	1.93E-01	2.04E-01	2.65E-02	3.27E-02	1.32E-02	0.00E+00	4.38E-04	1.61E-06	9.57E-13	6.59E-13	3.72E-31	5.22E-13	1.05E-21	2.19E-29	1.67E-25	9.10E-26	7.10E-21	1.09E-01	8.37E-22	7.16E-18	2.15E-12	5.45E-21	3.11E-24	1.46E-29	-1.46E-29	3.47E-29	0.00E+00	4.48E-12	1.65E-04	2.31E-02	2.41E-19	1.99E-19	1.36E-02	1.40E-02	9.66E-13
2.34E-09	300.023	3.67E+19	0.00E+00	5.61E-02	6.53E+05	6.86E-10	2.60E-08	1.39E+05	2.51E-01	1.74E+05	2.36E-01	3.47E+04	5.72E-02	3.33E-04	2.09E-01	2.22E-01	2.88E-02	3.55E-02	1.43E-02	0.00E+00	4.76E-04	1.75E-06	1.13E-12	7.78E-13	4.77E-31	6.15E-13	1.35E-21	2.64E-29	1.97E-25	1.17E-25	9.17E-21	1.18E-01	1.07E-21	9.09E-18	2.33E-12	6.48E-21	3.99E-24	2.62E-29	-2.62E-29	4.48E-29	0.00E+00	5.28E-12	1.79E-04	2.50E-02	2.62E-19	2.16E-19	1.47E-02	1.52E-02	1.14E-12
2.35E-09	300.025	3.67E+19	0.00E+00	6.09E-02	6.53E+05	6.86E-10	3.06E-08	1.39E+05	2.72E-01	1.74E+05	2.56E-01	3.47E+04	6.21E-02	3.61E-04	2.27E-01	2.41E-01	3.13E-02	3.85E-02	1.56E-02	0.00E+00	5.17E-04	1.90E-06	1.33E-12	9.18E-13	6.11E-31	7.26E-13	1.72E-21	3.21E-29	2.33E-25	1.49E-25	1.18E-20	1.29E-01	1.37E-21	1.15E-17	2.54E-12	7.71E-21	5.11E-24	5.29E-28	-5.29E-28	5.79E-29	0.00E+00	6.23E-12	1.95E-04	2.72E-02	2.85E-19	2.35E-19	1.60E-02	1.65E-02	1.34E-12
2.36E-09	300.027	3.67E+19	0.00E+00	6.61E-02	6.53E+05	6.86E-10	3.61E-08	1.39E+05	2.96E-01	1.74E+05	2.78E-01	3.47E+04	6.74E-02	3.92E-04	2.47E-01	2.62E-01	3.40E-02	4.19E-02	1.69E-02	0.00E+00	5.62E-04	2.06E-06	1.57E-12	1.08E-12	7.83E-31	8.56E-13	2.21E-21	3.94E-29	2.75E-25	1.91E-25	1.53E-20	1.40E-01	1.76E-21	1.47E-17	2.75E-12	9.16E-21	6.55E-24	1.95E-27	-1.95E-27	7.49E-29	0.00E+00	7.35E-12	2.12E-04	2.95E-02	3.09E-19	2.55E-19	1.74E-02	1.79E-02	1.59E-12
2.37E-09	300.03	3.67E+19	0.00E+00	7.18E-02	6.53E+05	6.86E-10	4.26E-08	1.39E+05	3.21E-01	1.74E+05	3.02E-01	3.47E+04	7.32E-02	4.26E-04	2.68E-01	2.84E-01	3.69E-02	4.55E-02	1.84E-02	0.00E+00	6.10E-04	2.24E-06	1.85E-12	1.28E-12	1.00E-30	1.01E-12	2.83E-21	4.89E-29	3.24E-25	2.45E-25	1.98E-20	1.52E-01	2.26E-21	1.86E-17	2.99E-12	1.09E-20	8.39E-24	1.93E-27	-1.93E-27	9.67E-29	0.00E+00	8.67E-12	2.30E-04	3.21E-02	3.36E-19	2.77E-19	1.89E-02	1.94E-02	1.87E-12
2.38E-09	300.032	3.67E+19	0.00E+00	7.80E-02	6.53E+05	6.86E-10	5.03E-08	1.39E+05	3.49E-01	1.74E+05	3.28E-01	3.47E+04	7.95E-02	4.63E-04	2.91E-01	3.09E-01	4.01E-02	4.94E-02	2.00E-02	0.00E+00	6.63E-04	2.44E-06	2.19E-12	1.51E-12	1.29E-30	1.19E-12	3.63E-21	6.16E-29	3.82E-25	3.14E-25	2.55E-20	1.65E-01	2.89E-21	2.37E-17	3.25E-12	1.29E-20	1.08E-23	3.74E-26	-3.74E-26	1.25E-28	0.00E+00	1.02E-11	2.50E-04	3.49E-02	3.65E-19	3.01E-19	2.05E-02	2.11E-02	2.21E-12
2.39E-09	300.035	3.67E+19	0.00E+00	8.47E-02	6.53E+05	6.86E-10	5.93E-08	1.39E+05	3.79E-01	1.74E+05	3.56E-01	3.47E+04	8.64E-02	5.03E-04	3.16E-01	3.35E-01	4.36E-02	5.36E-02	2.17E-02	0.00E+00	7.20E-04	2.65E-06	2.58E-12	1.78E-12	1.65E-30	1.41E-12	4.65E-21	7.91E-29	4.51E-25	4.03E-25	3.30E-20	1.79E-01	3.70E-21	3.02E-17	3.53E-12	1.54E-20	1.38E-23	1.91E-25	-1.91E-25	1.61E-28	0.00E+00	1.21E-11	2.71E-04	3.79E-02	3.96E-19	3.27E-19	2.23E-02	2.29E-02	2.60E-12
2.40E-09	300.038	3.67E+19	0.00E+00	9.20E-02	6.53E+05	6.86E-10	6.99E-08	1.39E+05	4.12E-01	1.74E+05	3.87E-01	3.47E+04	9.38E-02	5.46E-04	3.43E-01	3.64E-01	4.73E-02	5.82E-02	2.35E-02	0.00E+00	7.82E-04	2.87E-06	3.04E-12	2.10E-12	2.11E-30	1.66E-12	5.95E-21	1.03E-28	5.32E-25	5.16E-25	4.25E-20	1.94E-01	4.75E-21	3.84E-17	3.83E-12	1.82E-20	1.77E-23	2.42E-25	-2.42E-25	2.08E-28	0.00E+00	1.42E-11	2.94E-04	4.11E-02	4.30E-19	3.55E-19	2.42E-02	2.49E-02	3.07E-12
2.41E-09	300.041	3.67E+19	0.00E+00	9.99E-02	6.53E+05	6.86E-10	8.25E-08	1.39E+05	4.47E-01	1.74E+05	4.20E-01	3.47E+04	1.02E-01	5.93E-04	3.73E-01	3.96E-01	5.14E-02	6.33E-02	2.56E-02	0.00E+00	8.49E-04	3.12E-06	3.59E-12	2.47E-12	2.70E-30	1.96E-12	7.63E-21	1.39E-28	6.28E-25	6.61E-25	5.49E-20	2.11E-01	6.08E-21	4.90E-17	4.16E-12	2.16E-20	2.26E-23	3.97E-24	-3.97E-24	2.69E-28	0.00E+00	1.68E-11	3.20E-04	4.47E-02	4.68E-19	3.86E-19	2.63E-02	2.70E-02	3.62E-12
2.42E-09	300.045	3.67E+19	0.00E+00	1.09E-01	6.53E+05	6.86E-10	9.73E-08	1.39E+05	4.85E-01	1.74E+05	4.57E-01	3.47E+04	1.11E-01	6.44E-04	4.05E-01	4.30E-01	5.58E-02	6.87E-02	2.78E-02	0.00E+00	9.22E-04	3.39E-06	4.24E-12	2.92E-12	3.46E-30	2.31E-12	9.77E-21	1.91E-28	7.40E-25	8.47E-25	7.08E-20	2.29E-01	7.79E-21	6.24E-17	4.52E-12	2.57E-20	2.90E-23	2.86E-23	-2.86E-23	3.46E-28	0.00E+00	1.98E-11	3.47E-04	4.85E-02	5.08E-19	4.19E-19	2.85E-02	2.93E-02	4.27E-12
2.43E-09	300.049	3.67E+19	0.00E+00	1.18E-01	6.53E+05	6.86E-10	1.15E-07	1.39E+05	5.27E-01	1.74E+05	4.96E-01	3.47E+04	1.20E-01	6.99E-04	4.40E-01	4.67E-01	6.06E-02	7.46E-02	3.02E-02	0.00E+00	1.00E-03	3.68E-06	5.00E-12	3.44E-12	4.44E-30	2.72E-12	1.25E-20	2.69E-28	8.74E-25	1.09E-24	9.12E-20	2.49E-01	9.98E-21	7.96E-17	4.91E-12	3.04E-20	3.71E-23	5.36E-23	-5.36E-23	4.47E-28	0.00E+00	2.34E-11	3.77E-04	5.27E-02	5.52E-19	4.55E-19	3.10E-02	3.19E-02	5.04E-12
2.44E-09	300.053	3.67E+19	0.00E+00	1.28E-01	6.53E+05	6.86E-10	1.35E-07	1.39E+05	5.73E-01	1.74E+05	5.39E-01	3.47E+04	1.31E-01	7.60E-04	4.78E-01	5.07E-01	6.59E-02	8.11E-02	3.28E-02	0.00E+00	1.09E-03	4.00E-06	5.89E-12	4.06E-12	5.69E-30	3.21E-12	1.60E-20	3.89E-28	1.03E-24	1.39E-24	1.18E-19	2.71E-01	1.28E-20	1.02E-16	5.34E-12	3.61E-20	4.76E-23	4.23E-22	-4.23E-22	5.76E-28	0.00E+00	2.76E-11	4.10E-04	5.72E-02	5.99E-19	4.94E-19	3.37E-02	3.46E-02	5.95E-12
2.45E-09	300.058	3.67E+19	0.00E+00	1.39E-01	6.53E+05	6.86E-10	1.60E-07	1.39E+05	6.22E-01	1.74E+05	5.85E-01	3.47E+04	1.42E-01	8.25E-04	5.19E-01	5.51E-01	7.15E-02	8.80E-02	3.56E-02	0.00E+00	1.18E-03	4.34E-06	6.95E-12	4.79E-12	7.29E-30	3.79E-12	2.06E-20	5.78E-28	1.22E-24	1.78E-24	1.52E-19	2.94E-01	1.64E-20	1.30E-16	5.80E-12	4.28E-20	6.10E-23	6.34E-21	-6.34E-21	7.42E-28	0.00E+00	3.25E-11	4.45E-04	6.21E-02	6.51E-19	5.37E-19	3.66E-02	3.76E-02	7.02E-12
2.46E-09	300.063	3.67E+19	0.00E+00	1.51E-01	6.53E+05	6.86E-10	1.88E-07	1.39E+05	6.76E-01	1.74E+05	6.35E-01	3.47E+04	1.54E-01	8.96E-04	5.64E-01	5.98E-01	7.77E-02	9.56E-02	3.86E-02	0.00E+00	1.28E-03	4.72E-06	8.20E-12	5.65E-12	9.34E-30	4.47E-12	2.63E-20	8.95E-28	1.43E-24	2.28E-24	1.95E-19	3.19E-01	2.10E-20	1.65E-16	6.30E-12	5.07E-20	7.81E-23	3.28E-20	-3.28E-20	9.57E-28	0.00E+00	3.84E-11	4.83E-04	6.75E-02	7.07E-19	5.83E-19	3.97E-02	4.08E-02	8.28E-12
2.47E-09	300.068	3.67E+19	0.00E+00	1.64E-01	6.53E+05	6.86E-10	2.22E-07	1.39E+05	7.34E-01	1.74E+05	6.90E-01	3.47E+04	1.67E-01	9.73E-04	6.12E-01	6.50E-01	8.44E-02	1.04E-01	4.20E-02	0.00E+00	1.39E-03	5.12E-06	9.68E-12	6.66E-12	1.20E-29	5.27E-12	3.37E-20	1.46E-27	1.69E-24	2.93E-24	2.51E-19	3.47E-01	2.69E-20	2.11E-16	6.84E-12	6.01E-20	1.00E-22	1.03E-19	-1.03E-19	1.23E-27	0.00E+00	4.52E-11	5.25E-04	7.33E-02	7.67E-19	6.33E-19	4.31E-02	4.44E-02	9.76E-12
2.48E-09	300.074	3.67E+19	0.00E+00	1.78E-01	6.53E+05	6.86E-10	2.62E-07	1.39E+05	7.97E-01	1.74E+05	7.49E-01	3.47E+04	1.82E-01	1.06E-03	6.65E-01	7.06E-01	9.16E-02	1.13E-01	4.56E-02	0.00E+00	1.51E-03	5.56E-06	1.14E-11	7.86E-12	1.53E-29	6.22E-12	4.32E-20	2.46E-27	2.00E-24	3.75E-24	3.24E-19	3.77E-01	3.45E-20	2.70E-16	7.43E-12	7.12E-20	1.28E-22	2.31E-19	-2.31E-19	1.59E-27	0.00E+00	5.34E-11	5.70E-04	7.96E-02	8.34E-19	6.88E-19	4.69E-02	4.82E-02	1.15E-11
2.49E-09	300.08	3.67E+19	0.00E+00	1.94E-01	6.53E+05	6.86E-10	3.09E-07	1.39E+05	8.65E-01	1.74E+05	8.14E-01	3.47E+04	1.97E-01	1.15E-03	7.22E-01	7.66E-01	9.95E-02	1.22E-01	4.95E-02	0.00E+00	1.64E-03	6.04E-06	1.35E-11	9.27E-12	1.96E-29	7.34E-12	5.54E-20	4.20E-27	2.36E-24	4.80E-24	4.16E-19	4.09E-01	4.42E-20	3.44E-16	8.07E-12	8.43E-20	1.64E-22	3.83E-19	-3.83E-19	2.04E-27	0.00E+00	6.30E-11	6.19E-04	8.65E-02	9.05E-19	7.47E-19	5.09E-02	5.23E-02	1.36E-11
2.50E-09	300.087	3.67E+19	0.00E+00	2.10E-01	6.53E+05	6.86E-10	3.65E-07	1.39E+05	9.40E-01	1.74E+05	8.84E-01	3.47E+04	2.14E-01	1.25E-03	7.84E-01	8.32E-01	1.08E-01	1.33E-01	5.38E-02	0.00E+00	1.79E-03	6.56E-06	1.59E-11	1.09E-11	2.52E-29	8.65E-12	7.10E-20	6.92E-27	2.78E-24	6.15E-24	5.36E-19	4.44E-01	5.66E-20	4.40E-16	8.77E-12	9.98E-20	2.10E-22	4.05E-19	-4.05E-19	2.63E-27	0.00E+00	7.43E-11	6.72E-04	9.39E-02	9.83E-19	8.11E-19	5.53E-02	5.68E-02	1.60E-11
2.51E-09	300.095	3.67E+19	0.00E+00	2.28E-01	6.53E+05	6.86E-10	4.30E-07	1.39E+05	1.02E+00	1.74E+05	9.60E-01	3.47E+04	2.33E-01	1.35E-03	8.52E-01	9.04E-01	1.17E-01	1.44E-01	5.84E-02	0.00E+00	1.94E-03	7.13E-06	1.87E-11	1.29E-11	3.23E-29	1.02E-11	9.09E-20	1.05E-26	3.28E-24	7.89E-24	6.89E-19	4.82E-01	7.25E-20	5.62E-16	9.52E-12	1.18E-19	2.70E-22	-7.42E-21	7.42E-21	3.38E-27	0.00E+00	8.76E-11	7.30E-04	1.02E-01	1.07E-18	8.81E-19	6.00E-02	6.17E-02	1.89E-11
2.52E-09	300.103	3.67E+19	0.00E+00	2.48E-01	6.53E+05	6.86E-10	5.07E-07	1.39E+05	1.11E+00	1.74E+05	1.04E+00	3.47E+04	2.53E-01	1.47E-03	9.25E-01	9.82E-01	1.28E-01	1.57E-01	6.34E-02	0.00E+00	2.11E-03	7.74E-06	2.21E-11	1.52E-11	4.13E-29	1.20E-11	1.16E-19	1.81E-26	3.87E-24	1.01E-23	8.86E-19	5.24E-01	9.29E-20	7.18E-16	1.03E-11	1.40E-19	3.46E-22	3.64E-18	-3.64E-18	4.35E-27	0.00E+00	1.03E-10	7.93E-04	1.11E-01	1.16E-18	9.57E-19	6.52E-02	6.70E-02	2.23E-11
2.53E-09	300.112	3.67E+19	0.00E+00	2.69E-01	6.53E+05	6.86E-10	5.98E-07	1.39E+05	1.20E+00	1.74E+05	1.13E+00	3.47E+04	2.75E-01	1.60E-03	1.00E+00	1.07E+00	1.38E-01	1.70E-01	6.89E-02	0.00E+00	2.29E-03	8.41E-06	2.61E-11	1.80E-11	5.30E-29	1.42E-11	1.49E-19	6.70E-26	4.57E-24	1.29E-23	1.14E-18	5.69E-01	1.19E-19	9.18E-16	1.12E-11	1.65E-19	4.43E-22	3.71E-17	-3.71E-17	5.60E-27	0.00E+00	1.22E-10	8.61E-04	1.20E-01	1.26E-18	1.04E-18	7.08E-02	7.28E-02	2.63E-11
2.54E-09	300.121	3.67E+19	0.00E+00	2.92E-01	6.53E+05	6.86E-10	7.05E-07	1.39E+05	1.31E+00	1.74E+05	1.23E+00	3.47E+04	2.98E-01	1.73E-03	1.09E+00	1.16E+00	1.50E-01	1.85E-01	7.48E-02	0.00E+00	2.49E-03	9.13E-06	3.08E-11	2.12E-11	6.79E-29	1.68E-11	1.91E-19	3.16E-25	5.39E-24	1.66E-23	1.46E-18	6.18E-01	1.52E-19	1.17E-15	1.22E-11	1.96E-19	5.67E-22	1.57E-16	-1.57E-16	7.20E-27	0.00E+00	1.44E-10	9.35E-04	1.31E-01	1.37E-18	1.13E-18	7.69E-02	7.91E-02	3.10E-11
2.55E-09	300.132	3.67E+19	0.00E+00	3.18E-01	6.53E+05	6.86E-10	8.32E-07	1.39E+05	1.42E+00	1.74E+05	1.34E+00	3.47E+04	3.24E-01	1.88E-03	1.19E+00	1.26E+00	1.63E-01	2.01E-01	8.13E-02	0.00E+00	2.70E-03	9.92E-06	3.63E-11	2.50E-11	8.70E-29	1.98E-11	2.45E-19	1.15E-24	6.36E-24	2.13E-23	1.88E-18	6.71E-01	1.95E-19	1.50E-15	1.33E-11	2.32E-19	7.27E-22	4.33E-16	-4.33E-16	9.26E-27	0.00E+00	1.70E-10	1.02E-03	1.42E-01	1.49E-18	1.23E-18	8.35E-02	8.59E-02	3.66E-11
2.56E-09	300.143	3.67E+19	0.00E+00	3.45E-01	6.53E+05	6.86E-10	9.81E-07	1.39E+05	1.54E+00	1.74E+05	1.45E+00	3.47E+04	3.52E-01	2.04E-03	1.29E+00	1.37E+00	1.77E-01	2.18E-01	8.83E-02	0.00E+00	2.93E-03	1.08E-05	4.28E-11	2.95E-11	1.11E-28	2.33E-11	3.14E-19	3.20E-24	7.51E-24	2.72E-23	2.42E-18	7.29E-01	2.50E-19	1.92E-15	1.44E-11	2.74E-19	9.31E-22	8.53E-16	-8.53E-16	1.19E-26	0.00E+00	2.00E-10	1.10E-03	1.54E-01	1.61E-18	1.33E-18	9.07E-02	9.33E-02	4.32E-11
2.57E-09	300.155	3.67E+19	0.00E+00	3.75E-01	6.53E+05	6.86E-10	1.16E-06	1.39E+05	1.68E+00	1.74E+05	1.58E+00	3.47E+04	3.82E-01	2.22E-03	1.40E+00	1.48E+00	1.93E-01	2.37E-01	9.59E-02	0.00E+00	3.19E-03	1.17E-05	5.05E-11	3.48E-11	1.43E-28	2.75E-11	4.02E-19	6.77E-24	8.87E-24	3.49E-23	3.11E-18	7.92E-01	3.21E-19	2.45E-15	1.57E-11	3.24E-19	1.19E-21	1.14E-15	-1.14E-15	1.53E-26	0.00E+00	2.36E-10	1.20E-03	1.67E-01	1.75E-18	1.45E-18	9.85E-02	1.01E-01	5.09E-11
2.58E-09	300.169	3.67E+19	0.00E+00	4.07E-01	6.53E+05	6.86E-10	1.36E-06	1.39E+05	1.82E+00	1.74E+05	1.71E+00	3.47E+04	4.15E-01	2.41E-03	1.52E+00	1.61E+00	2.09E-01	2.58E-01	1.04E-01	0.00E+00	3.46E-03	1.27E-05	5.96E-11	4.10E-11	1.83E-28	3.24E-11	5.15E-19	1.04E-23	1.05E-23	4.47E-23	3.99E-18	8.60E-01	4.11E-19	3.14E-15	1.70E-11	3.83E-19	1.53E-21	5.26E-16	-5.26E-16	1.97E-26	0.00E+00	2.78E-10	1.30E-03	1.82E-01	1.90E-18	1.57E-18	1.07E-01	1.10E-01	6.01E-11
2.59E-09	300.183	3.67E+19	0.00E+00	4.42E-01	6.53E+05	6.86E-10	1.61E-06	1.39E+05	1.98E+00	1.74E+05	1.86E+00	3.47E+04	4.51E-01	2.62E-03	1.65E+00	1.75E+00	2.27E-01	2.80E-01	1.13E-01	0.00E+00	3.76E-03	1.38E-05	7.03E-11	4.84E-11	2.35E-28	3.83E-11	6.60E-19	1.87E-23	1.25E-23	5.73E-23	5.09E-18	9.34E-01	5.26E-19	4.01E-15	1.85E-11	4.55E-19	1.96E-21	7.18E-15	-7.18E-15	2.52E-26	0.00E+00	3.28E-10	1.41E-03	1.98E-01	2.07E-18	1.71E-18	1.16E-01	1.19E-01	7.09E-11
2.60E-09	300.199	3.67E+19	0.00E+00	4.80E-01	6.53E+05	6.86E-10	1.90E-06	1.39E+05	2.15E+00	1.74E+05	2.02E+00	3.47E+04	4.89E-01	2.84E-03	1.79E+00	1.90E+00	2.47E-01	3.04E-01	1.23E-01	0.00E+00	4.08E-03	1.50E-05	8.29E-11	5.70E-11	3.01E-28	4.51E-11	8.45E-19	1.61E-22	1.55E-23	7.34E-23	6.59E-18	1.01E+00	6.74E-19	5.14E-15	2.01E-11	5.67E-19	2.51E-21	7.31E-14	-7.31E-14	3.26E-26	0.00E+00	3.87E-10	1.54E-03	2.15E-01	2.25E-18	1.85E-18	1.26E-01	1.30E-01	8.36E-11
2.61E-09	300.216	3.67E+19	0.00E+00	5.21E-01	6.53E+05	6.86E-10	2.24E-06	1.39E+05	2.33E+00	1.74E+05	2.19E+00	3.47E+04	5.32E-01	3.09E-03	1.94E+00	2.06E+00	2.68E-01	3.30E-01	1.33E-01	0.00E+00	4.44E-03	1.63E-05	9.78E-11	6.73E-11	3.85E-28	5.32E-11	1.08E-18	9.99E-22	2.10E-23	9.41E-23	9.11E-18	1.10E+00	8.64E-19	6.57E-15	2.18E-11	3.04E-19	3.21E-21	3.16E-13	-3.16E-13	4.50E-26	0.00E+00	4.57E-10	1.67E-03	2.33E-01	2.44E-18	2.01E-18	1.37E-01	1.41E-01	9.86E-11
2.62E-09	300.235	3.67E+19	0.00E+00	5.66E-01	6.53E+05	6.86E-10	2.64E-06	1.39E+05	2.53E+00	1.74E+05	2.38E+00	3.47E+04	5.77E-01	3.35E-03	2.11E+00	2.24E+00	2.91E-01	3.58E-01	1.45E-01	0.00E+00	4.82E-03	1.77E-05	1.15E-10	7.94E-11	4.94E-28	6.28E-11	1.39E-18	3.96E-21	3.10E-23	1.21E-22	1.36E-17	1.20E+00	1.11E-18	8.40E-15	2.37E-11	-9.85E-19	4.12E-21	8.87E-13	-8.87E-13	6.69E-26	0.00E+00	5.39E-10	1.81E-03	2.53E-01	2.65E-18	2.18E-18	1.49E-01	1.53E-01	1.16E-10
2.63E-09	300.255	3.67E+19	0.00E+00	6.15E-01	6.53E+05	6.86E-10	3.11E-06	1.39E+05	2.75E+00	1.74E+05	2.59E+00	3.47E+04	6.27E-01	3.64E-03	2.29E+00	2.43E+00	3.16E-01	3.89E-01	1.57E-01	0.00E+00	5.23E-03	1.92E-05	1.36E-10	9.36E-11	6.33E-28	7.41E-11	1.78E-18	1.14E-20	4.58E-23	1.54E-22	1.87E-17	1.30E+00	1.42E-18	1.08E-14	2.57E-11	-1.73E-18	5.28E-21	1.81E-12	-1.81E-12	9.15E-26	0.00E+00	6.36E-10	1.97E-03	2.75E-01	2.88E-18	2.37E-18	1.62E-01	1.66E-01	1.37E-10
2.64E-09	300.277	3.67E+19	0.00E+00	6.68E-01	6.53E+05	6.86E-10	3.66E-06	1.39E+05	2.99E+00	1.74E+05	2.81E+00	3.47E+04	6.81E-01	3.95E-03	2.49E+00	2.64E+00	3.43E-01	4.23E-01	1.71E-01	0.00E+00	5.68E-03	2.09E-05	1.61E-10	1.10E-10	8.12E-28	8.74E-11	2.28E-18	2.53E-20	6.05E-23	1.98E-22	2.24E-17	1.41E+00	1.82E-18	1.38E-14	2.80E-11	-3.05E-19	6.76E-21	2.67E-12	-2.67E-12	1.09E-25	0.00E+00	7.50E-10	2.14E-03	2.98E-01	3.12E-18	2.58E-18	1.76E-01	1.81E-01	1.62E-10
2.65E-09	300.301	3.67E+19	0.00E+00	7.25E-01	6.53E+05	6.86E-10	4.32E-06	1.39E+05	3.24E+00	1.74E+05	3.05E+00	3.47E+04	7.39E-01	4.29E-03	2.70E+00	2.87E+00	3.73E-01	4.59E-01	1.86E-01	0.00E+00	6.18E-03	2.27E-05	1.89E-10	1.30E-10	1.04E-27	1.03E-10	2.92E-18	4.25E-20	5.93E-23	2.54E-22	2.90E-17	1.53E+00	2.33E-18	1.76E-14	3.04E-11	-2.36E-18	8.66E-21	2.15E-12	-2.15E-12	1.43E-25	0.00E+00	8.84E-10	2.32E-03	3.24E-01	3.39E-18	2.80E-18	1.91E-01	1.96E-01	1.91E-10
2.66E-09	300.327	3.67E+19	0.00E+00	7.88E-01	6.53E+05	6.86E-10	5.09E-06	1.39E+05	3.52E+00	1.74E+05	3.32E+00	3.47E+04	8.03E-01	4.66E-03	2.94E+00	3.12E+00	4.05E-01	4.99E-01	2.02E-01	0.00E+00	6.71E-03	2.46E-05	2.23E-10	1.54E-10	1.33E-27	1.22E-10	3.73E-18	6.28E-20	1.29E-22	3.25E-22	4.26E-17	1.66E+00	2.98E-18	2.25E-14	3.30E-11	-2.91E-18	1.11E-20	7.46E-12	-7.46E-12	2.08E-25	0.00E+00	1.04E-09	2.52E-03	3.52E-01	3.68E-18	3.04E-18	2.07E-01	2.13E-01	2.25E-10
2.67E-09	300.355	3.67E+19	0.00E+00	8.55E-01	6.53E+05	6.86E-10	6.00E-06	1.39E+05	3.83E+00	1.74E+05	3.60E+00	3.47E+04	8.72E-01	5.06E-03	3.19E+00	3.39E+00	4.40E-01	5.41E-01	2.19E-01	0.00E+00	7.29E-03	2.67E-05	2.64E-10	1.81E-10	1.71E-27	1.43E-10	4.78E-18	7.02E-19	2.68E-21	4.17E-22	2.33E-16	1.81E+00	3.82E-18	2.88E-14	3.59E-11	6.93E-17	1.42E-20	2.18E-10	-2.18E-10	1.03E-24	0.00E+00	1.23E-09	2.74E-03	3.82E-01	4.00E-18	3.30E-18	2.25E-01	2.31E-01	2.65E-10
2.68E-09	300.385	3.66E+19	0.00E+00	9.29E-01	6.53E+05	6.86E-10	7.08E-06	1.39E+05	4.15E+00	1.74E+05	3.91E+00	3.47E+04	9.47E-01	5.49E-03	3.46E+00	3.68E+00	4.78E-01	5.88E-01	2.38E-01	0.00E+00	7.92E-03	2.90E-05	3.11E-10	2.14E-10	2.19E-27	1.69E-10	6.13E-18	6.36E-18	1.61E-20	5.34E-22	1.69E-15	1.96E+00	4.89E-18	3.69E-14	3.90E-11	-4.29E-17	1.82E-20	1.33E-09	-1.33E-09	7.70E-24	0.00E+00	1.45E-09	2.97E-03	4.15E-01	4.35E-18	3.59E-18	2.44E-01	2.51E-01	3.13E-10
2.69E-09	300.419	3.66E+19	0.00E+00	1.01E+00	6.53E+05	6.86E-10	8.34E-06	1.39E+05	4.51E+00	1.74E+05	4.25E+00	3.47E+04	1.03E+00	5.96E-03	3.76E+00	3.99E+00	5.19E-01	6.39E-01	2.58E-01	0.00E+00	8.60E-03	3.15E-05	3.67E-10	2.52E-10	2.81E-27	1.99E-10	7.85E-18	3.15E-17	5.51E-20	6.84E-22	8.29E-15	2.13E+00	6.26E-18	4.72E-14	4.24E-11	-2.74E-15	2.34E-20	4.56E-09	-4.56E-09	3.90E-23	0.00E+00	1.71E-09	3.23E-03	4.51E-01	4.72E-18	3.89E-18	2.65E-01	2.73E-01	3.69E-10
2.70E-09	300.455	3.66E+19	0.00E+00	1.10E+00	6.53E+05	6.86E-10	9.83E-06	1.39E+05	4.90E+00	1.74E+05	4.62E+00	3.47E+04	1.12E+00	6.47E-03	4.08E+00	4.34E+00	5.63E-01	6.93E-01	2.80E-01	0.00E+00	9.34E-03	3.42E-05	4.33E-10	2.97E-10	3.60E-27	2.35E-10	1.01E-17	1.07E-16	1.32E-19	8.77E-22	1.90E-14	2.32E+00	8.02E-18	6.03E-14	4.61E-11	-5.71E-15	3.02E-20	1.09E-08	-1.09E-08	8.88E-23	0.00E+00	2.02E-09	3.50E-03	4.90E-01	5.12E-18	4.23E-18	2.88E-01	2.96E-01	4.35E-10
2.71E-09	300.494	3.66E+19	0.00E+00	1.19E+00	6.53E+05	6.86E-10	1.16E-05	1.39E+05	5.32E+00	1.74E+05	5.01E+00	3.47E+04	1.21E+00	7.03E-03	4.43E+00	4.71E+00	6.12E-01	7.53E-01	3.04E-01	0.00E+00	1.01E-02	3.72E-05	5.10E-10	3.51E-10	4.62E-27	2.77E-10	1.29E-17	2.71E-16	2.35E-19	1.12E-21	2.64E-14	2.51E+00	1.03E-17	7.72E-14	5.01E-11	-2.93E-15	3.89E-20	1.94E-08	-1.94E-08	1.22E-22	0.00E+00	2.38E-09	3.81E-03	5.32E-01	5.56E-18	4.59E-18	3.13E-01	3.22E-01	5.14E-10
2.72E-09	300.536	3.66E+19	0.00E+00	1.29E+00	6.53E+05	6.86E-10	1.36E-05	1.39E+05	5.78E+00	1.74E+05	5.45E+00	3.47E+04	1.32E+00	7.63E-03	4.81E+00	5.12E+00	6.64E-01	8.18E-01	3.31E-01	0.00E+00	1.10E-02	4.04E-05	6.02E-10	4.13E-10	5.92E-27	3.27E-10	1.65E-17	5.32E-16	2.82E-19	1.44E-21	4.38E-14	2.73E+00	1.32E-17	9.87E-14	5.45E-11	-1.56E-14	5.04E-20	2.34E-08	-2.34E-08	2.06E-22	0.00E+00	2.81E-09	4.13E-03	5.77E-01	6.04E-18	4.99E-18	3.40E-01	3.49E-01	6.06E-10
2.73E-09	300.582	3.66E+19	0.00E+00	1.40E+00	6.53E+05	-1.92E-07	1.61E-05	1.39E+05	6.28E+00	1.74E+05	5.92E+00	3.47E+04	1.43E+00	8.28E-03	5.22E+00	5.56E+00	7.22E-01	8.88E-01	3.59E-01	0.00E+00	1.20E-02	4.38E-05	7.10E-10	4.88E-10	7.59E-27	3.86E-10	2.11E-17	8.30E-16	2.82E-19	1.85E-21	4.39E-14	2.97E+00	1.69E-17	1.26E-13	5.92E-11	4.82E-18	6.50E-20	2.34E-08	4.00E-19	2.07E-22	0.00E+00	3.31E-09	4.49E-03	6.27E-01	5.63E-18	5.38E-18	3.69E-01	3.79E-01	7.14E-10
2.74E-09	300.632	3.66E+19	0.00E+00	1.52E+00	6.53E+05	-1.92E-07	1.89E-05	1.39E+05	6.81E+00	1.74E+05	6.43E+00	3.47E+04	1.55E+00	8.99E-03	5.67E+00	6.03E+00	7.84E-01	9.64E-01	3.90E-01	0.00E+00	1.30E-02	4.76E-05	8.38E-10	5.75E-10	9.73E-27	4.55E-10	2.70E-17	1.15E-15	2.82E-19	2.37E-21	4.39E-14	3.22E+00	2.16E-17	1.62E-13	6.44E-11	5.72E-18	8.36E-20	2.34E-08	4.02E-19	2.07E-22	0.00E+00	3.90E-09	4.87E-03	6.81E-01	5.25E-18	5.76E-18	4.01E-01	4.12E-01	8.42E-10
2.75E-09	300.686	3.66E+19	0.00E+00	1.65E+00	6.53E+05	-1.92E-07	2.23E-05	1.39E+05	7.40E+00	1.74E+05	6.98E+00	3.47E+04	1.69E+00	9.76E-03	6.15E+00	6.55E+00	8.51E-01	1.05E+00	4.23E-01	0.00E+00	1.41E-02	5.17E-05	9.88E-10	6.78E-10	1.25E-26	5.37E-10	3.46E-17	1.50E-15	2.82E-19	3.03E-21	4.40E-14	3.50E+00	2.77E-17	2.07E-13	7.00E-11	6.75E-18	1.07E-19	2.34E-08	4.05E-19	2.07E-22	0.00E+00	4.60E-09	5.29E-03	7.39E-01	4.90E-18	6.10E-18	4.35E-01	4.47E-01	9.93E-10
2.76E-09	300.745	3.66E+19	0.00E+00	1.80E+00	6.53E+05	-1.92E-07	2.63E-05	1.39E+05	8.04E+00	1.74E+05	7.58E+00	3.47E+04	1.83E+00	1.06E-02	6.68E+00	7.11E+00	9.24E-01	1.14E+00	4.60E-01	0.00E+00	1.54E-02	5.61E-05	1.17E-09	8.00E-10	1.60E-26	6.33E-10	4.43E-17	1.88E-15	2.82E-19	3.89E-21	4.40E-14	3.80E+00	3.54E-17	2.64E-13	7.61E-11	8.00E-18	1.37E-19	2.34E-08	4.08E-19	2.08E-22	0.00E+00	5.43E-09	5.75E-03	8.03E-01	4.56E-18	6.42E-18	4.72E-01	4.86E-01	1.17E-09
2.77E-09	300.809	3.66E+19	0.00E+00	1.95E+00	6.53E+05	-1.92E-07	3.09E-05	1.39E+05	8.73E+00	1.74E+05	8.24E+00	3.47E+04	1.99E+00	1.15E-02	7.25E+00	7.73E+00	1.00E+00	1.23E+00	4.99E-01	0.00E+00	1.67E-02	6.10E-05	1.37E-09	9.43E-10	2.05E-26	7.47E-10	5.68E-17	2.30E-15	2.82E-19	4.98E-21	4.41E-14	4.12E+00	4.54E-17	3.38E-13	8.28E-11	9.48E-18	1.76E-19	2.34E-08	4.12E-19	2.08E-22	0.00E+00	6.40E-09	6.24E-03	8.72E-01	4.25E-18	6.72E-18	5.13E-01	5.27E-01	1.38E-09
2.78E-09	300.879	3.66E+19	0.00E+00	2.12E+00	6.53E+05	-1.92E-07	3.64E-05	1.39E+05	9.47E+00	1.74E+05	8.95E+00	3.47E+04	2.16E+00	1.25E-02	7.87E+00	8.39E+00	1.09E+00	1.34E+00	5.42E-01	0.00E+00	1.81E-02	6.62E-05	1.62E-09	1.11E-09	2.63E-26	8.80E-10	7.27E-17	2.75E-15	2.82E-19	6.38E-21	4.43E-14	4.48E+00	5.81E-17	4.32E-13	9.01E-11	1.12E-17	2.24E-19	2.34E-08	2.28E-19	2.09E-22	0.00E+00	7.55E-09	6.78E-03	9.47E-01	3.97E-18	7.00E-18	5.57E-01	5.73E-01	1.63E-09
2.79E-09	300.954	3.66E+19	0.00E+00	2.30E+00	6.53E+05	-1.92E-07	4.29E-05	1.39E+05	1.03E+01	1.74E+05	9.72E+00	3.47E+04	2.35E+00	1.35E-02	8.54E+00	9.11E+00	1.18E+00	1.46E+00	5.89E-01	0.00E+00	1.97E-02	7.19E-05	1.91E-09	1.31E-09	3.38E-26	1.04E-09	9.31E-17	3.23E-15	2.82E-19	8.18E-21	4.44E-14	4.86E+00	7.44E-17	5.52E-13	9.80E-11	1.45E-17	2.87E-19	2.34E-08	-6.97E-17	2.10E-22	0.00E+00	8.90E-09	7.36E-03	1.03E+00	3.70E-18	7.26E-18	6.05E-01	6.22E-01	1.92E-09
2.80E-09	301.036	3.66E+19	0.00E+00	2.50E+00	6.53E+05	-1.92E-07	5.04E-05	1.39E+05	1.12E+01	1.74E+05	1.06E+01	3.47E+04	2.55E+00	1.47E-02	9.27E+00	9.89E+00	1.28E+00	1.58E+00	6.39E-01	0.00E+00	2.14E-02	7.81E-05	2.26E-09	1.55E-09	4.33E-26	1.22E-09	1.19E-16	3.76E-15	2.82E-19	1.05E-20	4.47E-14	5.28E+00	9.53E-17	7.06E-13	1.07E-10	-5.19E-18	3.66E-19	2.34E-08	-6.12E-16	2.11E-22	0.00E+00	1.05E-08	7.99E-03	1.12E+00	3.45E-18	7.51E-18	6.57E-01	6.75E-01	2.26E-09
2.81E-09	301.125	3.66E+19	0.00E+00	2.71E+00	6.53E+05	-1.91E-07	5.94E-05	1.39E+05	1.21E+01	1.74E+05	1.15E+01	3.47E+04	2.77E+00	1.59E-02	1.01E+01	1.07E+01	1.39E+00	1.72E+00	6.94E-01	0.00E+00	2.33E-02	8.48E-05	2.66E-09	1.82E-09	5.56E-26	1.44E-09	1.53E-16	4.34E-15	2.83E-19	1.34E-20	4.49E-14	5.73E+00	1.22E-16	9.02E-13	1.16E-10	1.88E-17	4.68E-19	2.34E-08	4.25E-19	2.12E-22	0.00E+00	1.24E-08	8.68E-03	1.21E+00	3.21E-18	7.73E-18	7.13E-01	7.33E-01	2.67E-09
2.82E-09	301.222	3.65E+19	0.00E+00	2.94E+00	6.53E+05	-1.91E-07	6.98E-05	1.39E+05	1.32E+01	1.74E+05	1.25E+01	3.47E+04	3.00E+00	1.73E-02	1.09E+01	1.17E+01	1.51E+00	1.86E+00	7.53E-01	0.00E+00	2.53E-02	9.21E-05	3.14E-09	2.15E-09	7.14E-26	1.70E-09	1.95E-16	4.96E-15	2.83E-19	1.72E-20	4.52E-14	6.22E+00	1.56E-16	1.15E-12	1.26E-10	2.24E-17	5.97E-19	2.34E-08	4.29E-19	2.14E-22	0.00E+00	1.46E-08	9.42E-03	1.32E+00	3.00E-18	7.94E-18	7.74E-01	7.96E-01	3.15E-09
2.83E-09	301.326	3.65E+19	0.00E+00	3.20E+00	6.53E+05	-1.91E-07	8.21E-05	1.39E+05	1.43E+01	1.74E+05	1.35E+01	3.47E+04	3.26E+00	1.87E-02	1.19E+01	1.27E+01	1.64E+00	2.02E+00	8.18E-01	0.00E+00	2.75E-02	1.00E-04	3.70E-09	2.53E-09	9.16E-26	2.01E-09	2.50E-16	5.63E-15	2.83E-19	2.21E-20	4.57E-14	6.76E+00	2.00E-16	1.47E-12	1.37E-10	2.66E-17	7.63E-19	2.34E-08	4.34E-19	2.16E-22	0.00E+00	1.72E-08	1.02E-02	1.43E+00	2.79E-18	8.14E-18	8.41E-01	8.64E-01	3.71E-09
3.79E-09	301.571	3.65E+19	0.00E+00	3.17E+00	6.53E+05	-1.89E-07	3.56E-02	1.39E+05	2.31E+01	1.73E+05	1.80E+00	3.47E+04	2.10E+01	1.50E-01	4.70E+01	5.40E+00	4.77E+00	2.05E+00	2.66E+00	0.00E+00	2.39E-01	1.19E-03	9.20E-08	2.86E-07	1.68E-22	7.32E-07	3.64E-13	5.57E-13	3.44E-19	3.11E-17	4.02E-07	6.76E+00	1.60E-14	1.95E-09	7.94E-10	-4.02E-07	2.87E-13	2.34E-08	-5.37E-11	6.15E-15	0.00E+00	8.55E-17	-1.93E-17	2.35E+00	3.47E-21	4.52E-18	8.16E-01	5.28E-05	7.32E-08
2.35E-08	301.741	3.65E+19	0.00E+00	2.81E+00	6.53E+05	-1.79E-06	3.13E+00	1.39E+05	2.83E+01	1.73E+05	3.31E-02	3.47E+04	4.12E+01	2.02E-01	6.55E+01	9.70E-02	1.53E-03	2.75E+00	4.12E+00	0.00E+00	3.18E+00	2.32E-02	7.92E-06	1.75E-04	3.66E-19	6.75E-04	1.09E-09	1.15E-05	4.36E-18	5.31E-13	4.06E-07	6.79E+00	2.85E-13	1.25E-06	1.15E-09	-3.46E-09	1.93E-11	2.43E-08	-8.40E-10	6.25E-15	0.00E+00	-1.91E-13	-3.88E-07	2.35E+00	-7.13E-28	3.84E-25	4.60E-01	-4.16E-10	1.18E-07
4.32E-08	301.846	3.65E+19	0.00E+00	2.62E+00	6.53E+05	-1.79E-06	5.88E+00	1.39E+05	2.35E+01	1.73E+05	2.11E-02	3.47E+04	4.37E+01	1.84E-01	6.92E+01	5.95E-02	8.14E-04	3.41E+00	4.08E+00	0.00E+00	4.48E+00	3.91E-02	3.42E-05	6.34E-04	2.82E-18	2.59E-03	9.45E-09	6.35E-05	7.49E-18	3.49E-12	4.06E-07	6.79E+00	1.33E-12	1.92E-06	9.79E-10	-2.95E-09	1.18E-10	2.42E-08	-7.91E-10	6.25E-15	0.00E+00	-6.47E-12	-3.88E-07	2.35E+00	-1.53E-21	-5.99E-21	2.72E-01	-2.67E-07	1.17E-07
6.31E-08	301.924	3.65E+19	0.00E+00	2.51E+00	6.53E+05	-1.79E-06	8.14E+00	1.39E+05	1.92E+01	1.73E+05	1.41E-02	3.47E+04	4.53E+01	1.67E-01	7.16E+01	3.82E-02	4.58E-04	4.01E+00	3.88E+00	0.00E+00	4.99E+00	5.07E-02	8.01E-05	1.26E-03	9.26E-18	5.59E-03	3.45E-08	1.49E-04	9.68E-18	9.48E-12	4.06E-07	6.79E+00	3.50E-12	2.25E-06	8.28E-10	-2.50E-09	3.17E-10	2.42E-08	-7.39E-10	6.24E-15	0.00E+00	-6.47E-12	-3.88E-07	2.34E+00	-1.45E-13	9.28E-14	1.65E-01	-2.67E-07	1.17E-07
8.30E-08	301.983	3.65E+19	0.00E+00	2.44E+00	6.53E+05	-1.79E-06	9.99E+00	1.39E+05	1.57E+01	1.73E+05	9.53E-03	3.47E+04	4.63E+01	1.50E-01	7.32E+01	2.51E-02	2.65E-04	4.55E+00	3.61E+00	0.00E+00	5.14E+00	5.91E-02	1.44E-04	1.93E-03	2.09E-17	9.48E-03	8.59E-08	2.53E-04	1.12E-17	1.79E-11	4.05E-07	6.78E+00	6.84E-12	2.35E-06	6.98E-10	-2.08E-09	5.95E-10	2.41E-08	-6.86E-10	6.23E-15	0.00E+00	-6.47E-12	-3.88E-07	2.34E+00	-2.10E-10	7.91E-11	1.02E-01	-2.67E-07	1.16E-07
1.03E-07	302.027	3.64E+19	0.00E+00	2.40E+00	6.53E+05	-1.09E-06	1.15E+01	1.39E+05	1.27E+01	1.73E+05	6.57E-03	3.47E+04	4.71E+01	1.35E-01	7.43E+01	1.68E-02	1.56E-04	5.03E+00	3.30E+00	0.00E+00	5.13E+00	6.52E-02	2.22E-04	2.58E-03	3.83E-17	1.41E-02	1.72E-07	3.59E-04	1.22E-17	2.76E-11	4.05E-07	6.77E+00	1.14E-11	2.34E-06	5.85E-10	-1.69E-09	9.16E-10	2.41E-08	-6.31E-10	6.23E-15	0.00E+00	-6.47E-12	-3.88E-07	2.34E+00	-7.00E-07	1.90E-08	6.34E-02	-2.67E-07	1.16E-07
1.23E-07	302.062	3.64E+19	0.00E+00	2.37E+00	6.53E+05	-1.09E-06	1.27E+01	1.39E+05	1.02E+01	1.73E+05	4.58E-03	3.47E+04	4.76E+01	1.22E-01	7.50E+01	1.15E-02	9.29E-05	5.46E+00	2.99E+00	0.00E+00	5.07E+00	6.96E-02	3.12E-04	3.18E-03	6.14E-17	1.92E-02	3.01E-07	4.60E-04	1.29E-17	3.78E-11	4.05E-07	6.75E+00	1.74E-11	2.25E-06	4.88E-10	-1.33E-09	1.25E-09	2.40E-08	-5.76E-10	6.22E-15	0.00E+00	-6.47E-12	-3.88E-07	2.33E+00	-7.01E-07	-3.23E-10	3.96E-02	-2.67E-07	1.15E-07
1.43E-07	302.089	3.64E+19	0.00E+00	2.35E+00	6.53E+05	-1.09E-06	1.36E+01	1.39E+05	8.26E+00	1.73E+05	3.22E-03	3.47E+04	4.79E+01	1.09E-01	7.56E+01	7.92E-03	5.59E-05	5.84E+00	2.70E+00	0.00E+00	4.98E+00	7.28E-02	4.13E-04	3.70E-03	8.98E-17	2.48E-02	4.78E-07	5.52E-04	1.34E-17	4.76E-11	4.05E-07	6.74E+00	2.51E-11	2.12E-06	4.04E-10	-9.79E-10	1.57E-09	2.39E-08	-5.20E-10	6.22E-15	0.00E+00	-6.47E-12	-3.88E-07	2.33E+00	-7.01E-07	-2.04E-09	2.48E-02	-2.67E-07	1.14E-07
1.64E-07	302.111	3.64E+19	0.00E+00	2.34E+00	6.53E+05	-3.96E-06	1.44E+01	1.39E+05	6.65E+00	1.73E+05	2.28E-03	3.47E+04	4.82E+01	9.82E-02	7.59E+01	5.53E-03	3.39E-05	6.18E+00	2.42E+00	0.00E+00	4.90E+00	7.51E-02	5.22E-04	4.15E-03	1.23E-16	3.07E-02	7.10E-07	6.32E-04	1.37E-17	5.66E-11	4.06E-07	6.72E+00	3.51E-11	1.97E-06	3.34E-10	1.99E-14	1.86E-09	2.39E-08	1.53E-17	6.26E-15	0.00E+00	-1.25E-21	-1.35E-20	2.33E+00	0.00E+00	0.00E+00	1.55E-02	4.27E-138	1.14E-07
1.84E-07	302.128	3.64E+19	0.00E+00	2.33E+00	6.53E+05	-3.96E-06	1.50E+01	1.39E+05	5.35E+00	1.73E+05	1.63E-03	3.47E+04	4.84E+01	8.82E-02	7.62E+01	3.88E-03	2.06E-05	6.47E+00	2.16E+00	0.00E+00	4.83E+00	7.68E-02	6.38E-04	4.52E-03	1.60E-16	3.69E-02	1.00E-06	7.00E-04	1.40E-17	6.47E-11	4.06E-07	6.71E+00	4.79E-11	1.81E-06	2.74E-10	2.39E-14	2.12E-09	2.39E-08	1.91E-17	6.32E-15	0.00E+00	2.30E-22	-1.82E-19	2.32E+00	0.00E+00	0.00E+00	9.74E-03	4.25E-138	1.13E-07
2.05E-07	302.142	3.64E+19	0.00E+00	2.32E+00	6.53E+05	-3.96E-06	1.55E+01	1.39E+05	4.31E+00	1.73E+05	1.16E-03	3.47E+04	4.86E+01	7.92E-02	7.64E+01	2.74E-03	1.26E-05	6.74E+00	1.93E+00	0.00E+00	4.78E+00	7.80E-02	7.61E-04	4.83E-03	2.00E-16	4.33E-02	1.35E-06	7.58E-04	1.41E-17	7.18E-11	4.06E-07	6.69E+00	6.43E-11	1.66E-06	2.25E-10	2.89E-14	2.34E-09	2.39E-08	2.39E-17	6.40E-15	0.00E+00	-7.78E-19	-1.28E-17	2.32E+00	0.00E+00	0.00E+00	6.10E-03	4.24E-138	1.13E-07
2.25E-07	302.152	3.64E+19	0.00E+00	2.32E+00	6.53E+05	-3.96E-06	1.59E+01	1.39E+05	3.47E+00	1.73E+05	8.38E-04	3.47E+04	4.87E+01	7.11E-02	7.65E+01	1.94E-03	7.75E-06	6.97E+00	1.72E+00	0.00E+00	4.73E+00	7.89E-02	8.88E-04	5.08E-03	2.42E-16	4.99E-02	1.77E-06	8.07E-04	1.43E-17	7.79E-11	4.06E-07	6.67E+00	8.50E-11	1.51E-06	1.84E-10	3.49E-14	2.53E-09	2.39E-08	2.96E-17	6.49E-15	0.00E+00	-7.06E-17	4.81E-19	2.32E+00	0.00E+00	0.00E+00	3.82E-03	4.23E-138	1.12E-07
2.46E-07	302.161	3.64E+19	0.00E+00	2.31E+00	6.53E+05	-3.96E-06	1.62E+01	1.39E+05	2.80E+00	1.73E+05	6.05E-04	3.47E+04	4.88E+01	6.40E-02	7.66E+01	1.38E-03	4.76E-06	7.18E+00	1.54E+00	0.00E+00	4.70E+00	7.95E-02	1.02E-03	5.28E-03	2.87E-16	5.66E-02	2.26E-06	8.47E-04	1.44E-17	8.30E-11	4.07E-07	6.66E+00	1.11E-10	1.37E-06	1.50E-10	4.25E-14	2.68E-09	2.39E-08	3.99E-17	6.60E-15	0.00E+00	-1.45E-16	-1.55E-14	2.31E+00	0.00E+00	0.00E+00	2.39E-03	4.22E-138	1.12E-07
2.67E-07	302.168	3.64E+19	0.00E+00	2.31E+00	6.53E+05	-3.96E-06	1.64E+01	1.39E+05	2.27E+00	1.73E+05	4.40E-04	3.47E+04	4.89E+01	5.76E-02	7.67E+01	9.81E-04	2.93E-06	7.36E+00	1.38E+00	0.00E+00	4.67E+00	7.99E-02	1.16E-03	5.44E-03	3.33E-16	6.35E-02	2.82E-06	8.80E-04	1.45E-17	8.73E-11	4.07E-07	6.64E+00	1.43E-10	1.24E-06	1.23E-10	3.66E-14	2.81E-09	2.39E-08	-1.11E-15	6.73E-15	0.00E+00	-3.96E-14	-6.48E-14	2.31E+00	0.00E+00	0.00E+00	1.49E-03	4.21E-138	1.11E-07
2.88E-07	302.174	3.64E+19	0.00E+00	2.31E+00	6.53E+05	-3.96E-06	1.66E+01	1.39E+05	1.85E+00	1.73E+05	3.22E-04	3.47E+04	4.90E+01	5.20E-02	7.67E+01	6.97E-04	1.81E-06	7.53E+00	1.23E+00	0.00E+00	4.65E+00	8.03E-02	1.30E-03	5.57E-03	3.80E-16	7.05E-02	3.46E-06	9.08E-04	1.46E-17	9.09E-11	4.07E-07	6.62E+00	1.82E-10	1.13E-06	1.01E-10	-4.38E-12	2.91E-09	2.39E-08	-9.60E-14	6.89E-15	0.00E+00	-7.89E-15	-5.97E-12	2.31E+00	0.00E+00	0.00E+00	9.30E-04	4.20E-138	1.11E-07
3.09E-07	302.178	3.64E+19	0.00E+00	2.30E+00	6.53E+05	-3.96E-06	1.67E+01	1.39E+05	1.51E+00	1.73E+05	2.38E-04	3.47E+04	4.91E+01	4.70E-02	7.68E+01	4.95E-04	1.11E-06	7.68E+00	1.11E+00	0.00E+00	4.64E+00	8.05E-02	1.44E-03	5.67E-03	4.27E-16	7.75E-02	4.17E-06	9.31E-04	1.46E-17	9.39E-11	4.08E-07	6.61E+00	2.29E-10	1.03E-06	8.36E-11	-3.69E-11	2.99E-09	2.39E-08	-5.73E-13	6.98E-15	0.00E+00	-1.01E-11	-3.58E-11	2.30E+00	0.00E+00	0.00E+00	5.79E-04	4.20E-138	1.10E-07
3.30E-07	302.182	3.64E+19	0.00E+00	2.30E+00	6.53E+05	-3.96E-06	1.68E+01	1.39E+05	1.24E+00	1.73E+05	1.78E-04	3.47E+04	4.91E+01	4.27E-02	7.68E+01	3.52E-04	6.86E-07	7.81E+00	9.96E-01	0.00E+00	4.63E+00	8.07E-02	1.59E-03	5.75E-03	4.74E-16	8.47E-02	4.97E-06	9.50E-04	2.27E-17	9.65E-11	4.17E-07	6.59E+00	2.84E-10	9.33E-07	6.94E-11	-9.30E-09	3.06E-09	2.39E-08	1.63E-13	1.65E-14	0.00E+00	-2.24E-09	-9.55E-09	2.30E+00	0.00E+00	0.00E+00	3.60E-04	4.19E-138	1.10E-07
3.51E-07	302.185	3.64E+19	0.00E+00	2.30E+00	6.53E+05	-3.96E-06	1.69E+01	1.39E+05	1.03E+00	1.73E+05	1.35E-04	3.47E+04	4.92E+01	3.89E-02	7.68E+01	2.49E-04	4.22E-07	7.93E+00	8.99E-01	0.00E+00	4.63E+00	8.08E-02	1.74E-03	5.81E-03	5.22E-16	9.19E-02	5.85E-06	9.66E-04	1.63E-16	9.86E-11	4.61E-07	6.57E+00	3.50E-10	8.52E-07	5.81E-11	-5.23E-08	3.11E-09	5.55E-08	-3.15E-08	2.83E-14	0.00E+00	-1.46E-08	-9.67E-09	2.29E+00	0.00E+00	0.00E+00	2.23E-04	4.18E-138	1.13E-07
3.72E-07	302.188	3.64E+19	0.00E+00	2.29E+00	6.53E+05	-3.96E-06	1.69E+01	1.39E+05	8.58E-01	1.73E+05	1.04E-04	3.47E+04	4.93E+01	3.56E-02	7.68E+01	1.77E-04	2.60E-07	8.04E+00	8.13E-01	0.00E+00	4.63E+00	8.09E-02	1.89E-03	5.85E-03	5.69E-16	9.93E-02	6.81E-06	9.79E-04	1.62E-16	1.00E-10	4.61E-07	6.56E+00	4.27E-10	7.95E-07	4.91E-11	-5.20E-08	3.15E-09	5.51E-08	-3.12E-08	2.83E-14	0.00E+00	-1.46E-08	-9.67E-09	2.29E+00	0.00E+00	0.00E+00	1.38E-04	4.18E-138	1.12E-07
3.94E-07	302.19	3.64E+19	0.00E+00	2.29E+00	6.53E+05	-3.96E-06	1.70E+01	1.39E+05	7.26E-01	1.73E+05	8.20E-05	3.47E+04	4.93E+01	3.28E-02	7.68E+01	1.25E-04	1.60E-07	8.14E+00	7.39E-01	0.00E+00	4.63E+00	8.09E-02	2.05E-03	5.89E-03	6.17E-16	1.07E-01	7.87E-06	9.90E-04	1.62E-16	1.02E-10	4.61E-07	6.54E+00	5.17E-10	7.20E-07	4.19E-11	-5.17E-08	3.18E-09	5.50E-08	-3.10E-08	2.83E-14	0.00E+00	-1.46E-08	-9.67E-09	2.29E+00	0.00E+00	0.00E+00	8.56E-05	4.17E-138	1.12E-07
4.15E-07	302.192	3.64E+19	0.00E+00	2.28E+00	6.53E+05	-3.96E-06	1.70E+01	1.39E+05	6.22E-01	1.73E+05	6.64E-05	3.47E+04	4.94E+01	3.04E-02	7.68E+01	8.84E-05	9.84E-08	8.23E+00	6.73E-01	0.00E+00	4.63E+00	8.10E-02	2.21E-03	5.92E-03	6.64E-16	1.14E-01	9.01E-06	1.00E-03	1.62E-16	1.03E-10	4.61E-07	6.52E+00	6.19E-10	6.66E-07	3.63E-11	-5.14E-08	3.20E-09	5.48E-08	-3.09E-08	2.82E-14	0.00E+00	-1.46E-08	-9.67E-09	2.28E+00	0.00E+00	0.00E+00	5.29E-05	4.16E-138	1.12E-07
4.37E-07	302.193	3.64E+19	0.00E+00	2.28E+00	6.53E+05	-3.96E-06	1.70E+01	1.39E+05	5.40E-01	1.73E+05	5.52E-05	3.47E+04	4.94E+01	2.83E-02	7.69E+01	6.24E-05	6.04E-08	8.31E+00	6.15E-01	0.00E+00	4.63E+00	8.10E-02	2.37E-03	5.93E-03	7.11E-16	1.22E-01	1.03E-05	1.01E-03	1.62E-16	1.04E-10	4.61E-07	6.51E+00	7.37E-10	6.14E-07	3.18E-11	-5.11E-08	3.22E-09	5.47E-08	-3.07E-08	2.82E-14	0.00E+00	-1.46E-08	-9.67E-09	2.28E+00	0.00E+00	0.00E+00	3.26E-05	4.16E-138	1.11E-07
4.59E-07	302.195	3.64E+19	0.00E+00	2.28E+00	6.53E+05	-3.96E-06	1.70E+01	1.39E+05	4.75E-01	1.73E+05	4.71E-05	3.47E+04	4.95E+01	2.66E-02	7.69E+01	4.40E-05	3.70E-08	8.38E+00	5.64E-01	0.00E+00	4.64E+00	8.10E-02	2.53E-03	5.95E-03	7.59E-16	1.29E-01	1.16E-05	1.02E-03	1.62E-16	1.05E-10	4.61E-07	6.49E+00	8.70E-10	5.83E-07	2.83E-11	-5.09E-08	3.23E-09	5.45E-08	-3.06E-08	2.82E-14	0.00E+00	-1.46E-08	-9.67E-09	2.28E+00	0.00E+00	0.00E+00	2.01E-05	4.15E-138	1.11E-07
4.81E-07	302.196	3.64E+19	0.00E+00	2.27E+00	6.53E+05	-3.96E-06	1.70E+01	1.39E+05	4.25E-01	1.73E+05	4.14E-05	3.47E+04	4.96E+01	2.51E-02	7.69E+01	3.10E-05	2.27E-08	8.45E+00	5.20E-01	0.00E+00	4.64E+00	8.10E-02	2.70E-03	5.95E-03	8.07E-16	1.37E-01	1.30E-05	1.02E-03	1.62E-16	1.06E-10	4.61E-07	6.47E+00	1.02E-09	5.53E-07	2.56E-11	-5.06E-08	3.24E-09	5.44E-08	-3.05E-08	2.81E-14	0.00E+00	-1.46E-08	-9.67E-09	2.27E+00	0.00E+00	0.00E+00	1.23E-05	4.14E-138	1.10E-07
5.03E-07	302.197	3.64E+19	0.00E+00	2.27E+00	6.53E+05	-3.96E-06	1.70E+01	1.39E+05	3.85E-01	1.73E+05	3.73E-05	3.47E+04	4.96E+01	2.40E-02	7.69E+01	2.18E-05	1.39E-08	8.52E+00	4.80E-01	0.00E+00	4.65E+00	8.11E-02	2.87E-03	5.96E-03	8.56E-16	1.44E-01	1.46E-05	1.03E-03	1.62E-16	1.07E-10	4.61E-07	6.45E+00	1.19E-09	5.22E-07	2.34E-11	-5.03E-08	3.25E-09	5.43E-08	-3.03E-08	2.81E-14	0.00E+00	-1.46E-08	-9.67E-09	2.27E+00	0.00E+00	0.00E+00	7.57E-06	4.14E-138	1.10E-07
5.25E-07	302.198	3.64E+19	0.00E+00	2.27E+00	6.53E+05	-3.96E-06	1.69E+01	1.39E+05	3.54E-01	1.73E+05	3.43E-05	3.47E+04	4.97E+01	2.30E-02	7.69E+01	1.53E-05	8.48E-09	8.58E+00	4.45E-01	0.00E+00	4.66E+00	8.11E-02	3.04E-03	5.96E-03	9.06E-16	1.52E-01	1.62E-05	1.03E-03	1.62E-16	1.08E-10	4.61E-07	6.44E+00	1.38E-09	4.90E-07	2.17E-11	-5.00E-08	3.25E-09	5.41E-08	-3.02E-08	2.81E-14	0.00E+00	-1.46E-08	-9.67E-09	2.27E+00	0.00E+00	0.00E+00	4.64E-06	4.13E-138	1.09E-07
5.47E-07	302.198	3.64E+19	0.00E+00	2.26E+00	6.53E+05	-3.96E-06	1.69E+01	1.39E+05	3.30E-01	1.73E+05	3.22E-05	3.47E+04	4.97E+01	2.22E-02	7.69E+01	1.07E-05	5.18E-09	8.63E+00	4.13E-01	0.00E+00	4.67E+00	8.11E-02	3.22E-03	5.96E-03	9.56E-16	1.60E-01	1.80E-05	1.04E-03	1.62E-16	1.08E-10	4.61E-07	6.42E+00	1.59E-09	4.54E-07	2.04E-11	-4.97E-08	3.25E-09	5.40E-08	-3.00E-08	2.80E-14	0.00E+00	-1.46E-08	-9.67E-09	2.26E+00	0.00E+00	0.00E+00	2.83E-06	4.13E-138	1.08E-07
5.69E-07	302.199	3.64E+19	0.00E+00	2.26E+00	6.53E+05	-3.96E-06	1.69E+01	1.39E+05	3.11E-01	1.73E+05	3.07E-05	3.47E+04	4.98E+01	2.16E-02	7.69E+01	7.55E-06	3.15E-09	8.68E+00	3.85E-01	0.00E+00	4.68E+00	8.11E-02	3.40E-03	5.96E-03	1.01E-15	1.68E-01	1.98E-05	1.04E-03	1.62E-16	1.09E-10	4.61E-07	6.40E+00	1.83E-09	4.71E-07	1.94E-11	-4.94E-08	3.25E-09	5.38E-08	-2.99E-08	2.80E-14	0.00E+00	-1.46E-08	-9.67E-09	2.26E+00	0.00E+00	0.00E+00	1.73E-06	4.12E-138	1.08E-07
5.92E-07	302.2	3.64E+19	0.00E+00	2.26E+00	6.53E+05	-3.96E-06	1.69E+01	1.39E+05	2.97E-01	1.73E+05	2.95E-05	3.47E+04	4.98E+01	2.10E-02	7.69E+01	5.30E-06	1.92E-09	8.73E+00	3.60E-01	0.00E+00	4.68E+00	8.11E-02	3.58E-03	5.95E-03	1.06E-15	1.75E-01	2.18E-05	1.05E-03	1.62E-16	1.10E-10	4.61E-07	6.39E+00	2.09E-09	4.62E-07	1.86E-11	-4.91E-08	3.25E-09	5.37E-08	-2.97E-08	2.80E-14	0.00E+00	-1.46E-08	-9.67E-09	2.26E+00	0.00E+00	0.00E+00	1.05E-06	4.11E-138	1.07E-07
6.14E-07	302.201	3.64E+19	0.00E+00	2.25E+00	6.53E+05	-3.96E-06	1.68E+01	1.39E+05	2.85E-01	1.73E+05	2.87E-05	3.47E+04	4.99E+01	2.06E-02	7.69E+01	3.73E-06	1.17E-09	8.78E+00	3.37E-01	0.00E+00	4.69E+00	8.11E-02	3.76E-03	5.95E-03	1.12E-15	1.83E-01	2.39E-05	1.05E-03	1.62E-16	1.10E-10	4.60E-07	6.37E+00	2.37E-09	4.53E-07	1.80E-11	-4.88E-08	3.25E-09	5.35E-08	-2.96E-08	2.79E-14	0.00E+00	-1.46E-08	-9.67E-09	2.25E+00	0.00E+00	0.00E+00	6.41E-07	4.11E-138	1.07E-07
6.37E-07	302.201	3.64E+19	0.00E+00	2.25E+00	6.53E+05	-3.96E-06	1.68E+01	1.39E+05	2.77E-01	1.73E+05	2.81E-05	3.47E+04	5.00E+01	2.03E-02	7.69E+01	2.63E-06	7.10E-10	8.82E+00	3.16E-01	0.00E+00	4.70E+00	8.11E-02	3.95E-03	5.94E-03	1.18E-15	1.91E-01	2.61E-05	1.06E-03	1.62E-16	1.11E-10	4.60E-07	6.35E+00	2.69E-09	4.46E-07	1.75E-11	-4.85E-08	3.25E-09	5.34E-08	-2.94E-08	2.79E-14	0.00E+00	-1.46E-08	-9.67E-09	2.25E+00	0.00E+00	0.00E+00	3.89E-07	4.10E-138	1.06E-07
6.59E-07	302.202	3.64E+19	0.00E+00	2.25E+00	6.53E+05	-3.96E-06	1.68E+01	1.39E+05	2.70E-01	1.73E+05	2.77E-05	3.47E+04	5.00E+01	2.01E-02	7.69E+01	1.86E-06	4.32E-10	8.86E+00	2.98E-01	0.00E+00	4.71E+00	8.11E-02	4.14E-03	5.94E-03	1.24E-15	1.99E-01	2.84E-05	1.06E-03	1.62E-16	1.11E-10	4.60E-07	6.33E+00	3.03E-09	4.40E-07	1.72E-11	-4.82E-08	3.24E-09	5.32E-08	-2.93E-08	2.79E-14	0.00E+00	-1.46E-08	-9.67E-09	2.25E+00	0.00E+00	0.00E+00	2.36E-07	4.09E-138	1.06E-07
6.82E-07	302.202	3.64E+19	0.00E+00	2.24E+00	6.53E+05	-3.96E-06	1.67E+01	1.39E+05	2.64E-01	1.73E+05	2.73E-05	3.47E+04	5.01E+01	1.99E-02	7.69E+01	1.33E-06	2.63E-10	8.90E+00	2.80E-01	0.00E+00	4.72E+00	8.11E-02	4.33E-03	5.93E-03	1.30E-15	2.07E-01	3.09E-05	1.07E-03	1.62E-16	1.12E-10	4.60E-07	6.32E+00	3.41E-09	4.36E-07	1.69E-11	-4.79E-08	3.24E-09	5.31E-08	-2.92E-08	2.78E-14	0.00E+00	-1.46E-08	-9.67E-09	2.24E+00	0.00E+00	0.00E+00	1.43E-07	4.09E-138	1.05E-07
7.05E-07	302.203	3.64E+19	0.00E+00	2.24E+00	6.53E+05	-3.96E-06	1.67E+01	1.39E+05	2.60E-01	1.73E+05	2.71E-05	3.47E+04	5.01E+01	1.97E-02	7.69E+01	9.60E-07	1.61E-10	8.93E+00	2.65E-01	0.00E+00	4.73E+00	8.11E-02	4.53E-03	5.92E-03	1.36E-15	2.15E-01	3.35E-05	1.07E-03	1.62E-16	1.12E-10	4.60E-07	6.30E+00	3.81E-09	4.33E-07	1.67E-11	-4.77E-08	3.24E-09	5.29E-08	-2.90E-08	2.78E-14	0.00E+00	-1.46E-08	-9.67E-09	2.24E+00	0.00E+00	0.00E+00	8.60E-08	4.08E-138	1.04E-07
7.28E-07	302.203	3.64E+19	0.00E+00	2.24E+00	6.53E+05	-3.96E-06	1.67E+01	1.39E+05	2.57E-01	1.73E+05	2.69E-05	3.47E+04	5.02E+01	1.96E-02	7.69E+01	7.03E-07	9.89E-11	8.97E+00	2.50E-01	0.00E+00	4.74E+00	8.11E-02	4.73E-03	5.91E-03	1.43E-15	2.23E-01	3.62E-05	1.07E-03	1.62E-16	1.13E-10	4.60E-07	6.28E+00	4.26E-09	4.24E-07	1.66E-11	-4.74E-08	3.23E-09	5.28E-08	-2.89E-08	2.78E-14	0.00E+00	-1.46E-08	-9.67E-09	2.24E+00	0.00E+00	0.00E+00	5.18E-08	4.07E-138	1.04E-07
7.52E-07	302.204	3.64E+19	0.00E+00	2.23E+00	6.53E+05	-3.96E-06	1.67E+01	1.39E+05	2.55E-01	1.73E+05	2.67E-05	3.47E+04	5.02E+01	1.95E-02	7.69E+01	5.25E-07	6.14E-11	9.00E+00	2.37E-01	0.00E+00	4.75E+00	8.11E-02	4.93E-03	5.91E-03	1.50E-15	2.32E-01	3.90E-05	1.08E-03	1.62E-16	1.13E-10	4.60E-07	6.26E+00	4.74E-09	4.18E-07	1.64E-11	-4.71E-08	3.23E-09	5.26E-08	-2.87E-08	2.77E-14	0.00E+00	-1.46E-08	-9.67E-09	2.23E+00	0.00E+00	0.00E+00	3.12E-08	4.07E-138	1.03E-07
7.75E-07	302.205	3.64E+19	0.00E+00	2.23E+00	6.53E+05	-3.96E-06	1.66E+01	1.39E+05	2.53E-01	1.73E+05	2.66E-05	3.47E+04	5.03E+01	1.94E-02	7.69E+01	4.02E-07	3.88E-11	9.03E+00	2.24E-01	0.00E+00	4.76E+00	8.11E-02	5.13E-03	5.90E-03	1.57E-15	2.40E-01	4.20E-05	1.08E-03	1.62E-16	1.14E-10	4.60E-07	6.24E+00	5.27E-09	3.80E-07	1.64E-11	-4.68E-08	3.22E-09	5.25E-08	-2.86E-08	2.77E-14	0.00E+00	-1.46E-08	-9.67E-09	2.23E+00	0.00E+00	0.00E+00	1.87E-08	4.06E-138	1.03E-07
7.99E-07	302.205	3.64E+19	0.00E+00	2.22E+00	6.53E+05	-3.96E-06	1.66E+01	1.39E+05	2.51E-01	1.73E+05	2.65E-05	3.47E+04	5.03E+01	1.94E-02	7.69E+01	3.17E-07	2.51E-11	9.06E+00	2.13E-01	0.00E+00	4.77E+00	8.11E-02	5.34E-03	5.89E-03	1.65E-15	2.48E-01	4.52E-05	1.08E-03	1.61E-16	1.15E-10	4.60E-07	6.23E+00	5.83E-09	4.16E-07	1.63E-11	-4.65E-08	3.22E-09	5.23E-08	-2.84E-08	2.77E-14	0.00E+00	-1.46E-08	-9.67E-09	2.22E+00	0.00E+00	0.00E+00	1.12E-08	4.06E-138	1.02E-07
8.22E-07	302.206	3.64E+19	0.00E+00	2.22E+00	6.53E+05	-3.96E-06	1.66E+01	1.39E+05	2.50E-01	1.73E+05	2.64E-05	3.47E+04	5.04E+01	1.93E-02	7.69E+01	2.58E-07	1.68E-11	9.09E+00	2.02E-01	0.00E+00	4.78E+00	8.11E-02	5.55E-03	5.88E-03	1.73E-15	2.56E-01	4.85E-05	1.09E-03	1.61E-16	1.15E-10	4.60E-07	6.21E+00	6.44E-09	4.24E-07	1.63E-11	-4.62E-08	3.21E-09	5.22E-08	-2.83E-08	2.76E-14	0.00E+00	-1.46E-08	-9.67E-09	2.22E+00	0.00E+00	0.00E+00	6.70E-09	4.05E-138	1.02E-07
8.46E-07	302.206	3.64E+19	0.00E+00	2.22E+00	6.53E+05	-3.96E-06	1.65E+01	1.39E+05	2.49E-01	1.73E+05	2.63E-05	3.47E+04	5.04E+01	1.93E-02	7.69E+01	2.18E-07	1.17E-11	9.11E+00	1.92E-01	0.00E+00	4.79E+00	8.11E-02	5.77E-03	5.87E-03	1.81E-15	2.65E-01	5.19E-05	1.09E-03	1.61E-16	1.16E-10	4.60E-07	6.19E+00	7.10E-09	4.22E-07	1.62E-11	-4.59E-08	3.21E-09	5.20E-08	-2.81E-08	2.76E-14	0.00E+00	-1.46E-08	-9.67E-09	2.22E+00	0.00E+00	0.00E+00	4.00E-09	4.04E-138	1.01E-07
8.70E-07	302.207	3.64E+19	0.00E+00	2.21E+00	6.53E+05	-3.96E-06	1.65E+01	1.39E+05	2.49E-01	1.73E+05	2.62E-05	3.47E+04	5.05E+01	1.93E-02	7.69E+01	1.90E-07	8.63E-12	9.14E+00	1.82E-01	0.00E+00	4.80E+00	8.11E-02	5.98E-03	5.86E-03	1.90E-15	2.73E-01	5.55E-05	1.10E-03	1.61E-16	1.16E-10	4.60E-07	6.17E+00	7.81E-09	4.21E-07	1.62E-11	-4.57E-08	3.20E-09	5.19E-08	-2.80E-08	2.76E-14	0.00E+00	-1.46E-08	-9.67E-09	2.21E+00	0.00E+00	0.00E+00	2.38E-09	4.04E-138	1.01E-07
8.94E-07	302.207	3.64E+19	0.00E+00	2.21E+00	6.53E+05	-3.96E-06	1.65E+01	1.39E+05	2.48E-01	1.73E+05	2.62E-05	3.47E+04	5.05E+01	1.93E-02	7.69E+01	1.71E-07	6.71E-12	9.16E+00	1.73E-01	0.00E+00	4.81E+00	8.11E-02	6.21E-03	5.85E-03	1.99E-15	2.82E-01	5.92E-05	1.10E-03	1.61E-16	1.17E-10	4.60E-07	6.15E+00	8.57E-09	4.20E-07	1.62E-11	-4.54E-08	3.20E-09	5.17E-08	-2.78E-08	2.75E-14	0.00E+00	-1.46E-08	-9.67E-09	2.21E+00	0.00E+00	0.00E+00	1.42E-09	4.03E-138	1.00E-07
9.18E-07	302.208	3.64E+19	0.00E+00	2.21E+00	6.53E+05	-3.96E-06	1.64E+01	1.39E+05	2.48E-01	1.73E+05	2.61E-05	3.47E+04	5.06E+01	1.92E-02	7.69E+01	1.58E-07	5.49E-12	9.19E+00	1.65E-01	0.00E+00	4.82E+00	8.11E-02	6.43E-03	5.84E-03	2.08E-15	2.90E-01	6.32E-05	1.10E-03	1.61E-16	1.17E-10	4.60E-07	6.14E+00	9.38E-09	4.20E-07	1.62E-11	-4.51E-08	3.19E-09	5.16E-08	-2.77E-08	2.75E-14	0.00E+00	-1.46E-08	-9.67E-09	2.21E+00	0.00E+00	0.00E+00	8.40E-10	4.02E-138	9.94E-08
9.42E-07	302.208	3.64E+19	0.00E+00	2.20E+00	6.53E+05	-3.96E-06	1.64E+01	1.39E+05	2.48E-01	1.73E+05	2.61E-05	3.47E+04	5.06E+01	1.92E-02	7.69E+01	1.49E-07	4.69E-12	9.21E+00	1.57E-01	0.00E+00	4.83E+00	8.11E-02	6.66E-03	5.84E-03	2.18E-15	2.99E-01	6.72E-05	1.11E-03	1.61E-16	1.18E-10	4.60E-07	6.12E+00	1.03E-08	4.19E-07	1.62E-11	-4.48E-08	3.18E-09	5.14E-08	-2.75E-08	2.75E-14	0.00E+00	-1.46E-08	-9.67E-09	2.20E+00	0.00E+00	0.00E+00	4.97E-10	4.02E-138	9.89E-08
9.67E-07	302.209	3.64E+19	0.00E+00	2.20E+00	6.53E+05	-3.96E-06	1.64E+01	1.39E+05	2.47E-01	1.73E+05	2.60E-05	3.47E+04	5.07E+01	1.92E-02	7.69E+01	1.43E-07	4.15E-12	9.23E+00	1.49E-01	0.00E+00	4.84E+00	8.11E-02	6.89E-03	5.83E-03	2.28E-15	3.08E-01	7.15E-05	1.11E-03	1.61E-16	1.18E-10	4.60E-07	6.10E+00	1.12E-08	4.19E-07	1.62E-11	-4.45E-08	3.18E-09	5.13E-08	-2.73E-08	2.74E-14	0.00E+00	-1.46E-08	-9.67E-09	2.20E+00	0.00E+00	0.00E+00	2.94E-10	4.01E-138	9.83E-08
9.91E-07	302.209	3.64E+19	0.00E+00	2.20E+00	6.53E+05	-3.96E-06	1.63E+01	1.39E+05	2.47E-01	1.73E+05	2.60E-05	3.47E+04	5.07E+01	1.92E-02	7.69E+01	1.38E-07	3.77E-12	9.25E+00	1.42E-01	0.00E+00	4.84E+00	8.11E-02	7.12E-03	5.82E-03	2.39E-15	3.16E-01	7.59E-05	1.12E-03	1.61E-16	1.19E-10	4.60E-07	6.08E+00	1.22E-08	4.18E-07	1.62E-11	-4.42E-08	3.17E-09	5.11E-08	-2.72E-08	2.74E-14	0.00E+00	-1.46E-08	-9.67E-09	2.20E+00	0.00E+00	0.00E+00	1.73E-10	4.00E-138	9.77E-08
1.02E-06	302.21	3.64E+19	0.00E+00	2.19E+00	6.53E+05	-3.96E-06	1.63E+01	1.39E+05	2.47E-01	1.73E+05	2.60E-05	3.47E+04	5.08E+01	1.92E-02	7.69E+01	1.35E-07	3.48E-12	9.27E+00	1.35E-01	0.00E+00	4.85E+00	8.11E-02	7.36E-03	5.81E-03	2.50E-15	3.25E-01	8.05E-05	1.12E-03	1.61E-16	1.19E-10	4.60E-07	6.06E+00	1.32E-08	4.18E-07	1.63E-11	-4.40E-08	3.17E-09	5.10E-08	-2.70E-08	2.74E-14	0.00E+00	-1.46E-08	-9.67E-09	2.19E+00	0.00E+00	0.00E+00	1.02E-10	4.00E-138	9.72E-08
1.04E-06	302.21	3.64E+19	0.00E+00	2.19E+00	6.53E+05	-3.96E-06	1.63E+01	1.39E+05	2.47E-01	1.73E+05	2.59E-05	3.47E+04	5.08E+01	1.92E-02	7.69E+01	1.33E-07	3.25E-12	9.29E+00	1.29E-01	0.00E+00	4.86E+00	8.11E-02	7.61E-03	5.80E-03	2.61E-15	3.34E-01	8.53E-05	1.12E-03	1.61E-16	1.20E-10	4.60E-07	6.04E+00	1.44E-08	4.18E-07	1.63E-11	-4.37E-08	3.16E-09	5.08E-08	-2.69E-08	2.73E-14	0.00E+00	-1.46E-08	-9.67E-09	2.19E+00	0.00E+00	0.00E+00	5.96E-11	3.99E-138	9.66E-08
1.07E-06	302.211	3.64E+19	0.00E+00	2.19E+00	6.53E+05	-3.96E-06	1.62E+01	1.39E+05	2.47E-01	1.73E+05	2.59E-05	3.47E+04	5.09E+01	1.92E-02	7.70E+01	1.32E-07	3.06E-12	9.30E+00	1.23E-01	0.00E+00	4.87E+00	8.11E-02	7.85E-03	5.79E-03	2.73E-15	3.43E-01	9.03E-05	1.13E-03	1.61E-16	1.20E-10	4.60E-07	6.02E+00	1.56E-08	4.18E-07	1.63E-11	-4.34E-08	3.16E-09	5.07E-08	-2.67E-08	2.73E-14	0.00E+00	-1.46E-08	-9.67E-09	2.19E+00	0.00E+00	0.00E+00	3.48E-11	3.98E-138	9.61E-08
1.09E-06	302.211	3.64E+19	0.00E+00	2.18E+00	6.53E+05	-3.96E-06	1.62E+01	1.39E+05	2.46E-01	1.73E+05	2.59E-05	3.47E+04	5.09E+01	1.92E-02	7.70E+01	1.30E-07	2.89E-12	9.32E+00	1.17E-01	0.00E+00	4.88E+00	8.11E-02	8.10E-03	5.78E-03	2.85E-15	3.52E-01	9.55E-05	1.13E-03	1.61E-16	1.21E-10	4.60E-07	6.01E+00	1.69E-08	4.17E-07	1.63E-11	-4.31E-08	3.15E-09	5.05E-08	-2.66E-08	2.73E-14	0.00E+00	-1.46E-08	-9.67E-09	2.18E+00	0.00E+00	0.00E+00	2.04E-11	3.98E-138	9.55E-08
1.12E-06	302.212	3.64E+19	0.00E+00	2.18E+00	6.53E+05	-3.96E-06	1.62E+01	1.39E+05	2.46E-01	1.73E+05	2.59E-05	3.47E+04	5.10E+01	1.92E-02	7.70E+01	1.30E-07	2.74E-12	9.34E+00	1.11E-01	0.00E+00	4.89E+00	8.11E-02	8.36E-03	5.77E-03	2.98E-15	3.60E-01	1.01E-04	1.14E-03	1.61E-16	1.21E-10	4.60E-07	5.99E+00	1.82E-08	4.17E-07	1.63E-11	-4.28E-08	3.14E-09	5.03E-08	-2.64E-08	2.72E-14	0.00E+00	-1.46E-08	-9.67E-09	2.18E+00	0.00E+00	0.00E+00	1.19E-11	3.97E-138	9.50E-08
1.14E-06	302.213	3.64E+19	0.00E+00	2.17E+00	6.53E+05	-3.96E-06	1.62E+01	1.39E+05	2.46E-01	1.73E+05	2.59E-05	3.47E+04	5.10E+01	1.92E-02	7.70E+01	1.29E-07	2.60E-12	9.35E+00	1.06E-01	0.00E+00	4.90E+00	8.11E-02	8.61E-03	5.76E-03	3.11E-15	3.70E-01	1.06E-04	1.14E-03	1.61E-16	1.22E-10	4.60E-07	5.97E+00	1.97E-08	4.17E-07	1.64E-11	-4.25E-08	3.14E-09	5.02E-08	-2.63E-08	2.72E-14	0.00E+00	-1.46E-08	-9.67E-09	2.17E+00	0.00E+00	0.00E+00	6.91E-12	3.96E-138	9.44E-08
1.17E-06	302.213	3.64E+19	0.00E+00	2.17E+00	6.53E+05	-3.96E-06	1.61E+01	1.39E+05	2.46E-01	1.73E+05	2.58E-05	3.47E+04	5.11E+01	1.92E-02	7.70E+01	1.28E-07	2.47E-12	9.37E+00	1.01E-01	0.00E+00	4.91E+00	8.11E-02	8.88E-03	5.75E-03	3.24E-15	3.79E-01	1.12E-04	1.15E-03	1.61E-16	1.22E-10	4.60E-07	5.95E+00	2.12E-08	4.16E-07	1.64E-11	-4.23E-08	3.13E-09	5.00E-08	-2.61E-08	2.72E-14	0.00E+00	-1.46E-08	-9.67E-09	2.17E+00	0.00E+00	0.00E+00	4.03E-12	3.96E-138	9.39E-08
1.19E-06	302.214	3.64E+19	0.00E+00	2.17E+00	6.53E+05	-3.96E-06	1.61E+01	1.39E+05	2.46E-01	1.73E+05	2.58E-05	3.47E+04	5.11E+01	1.92E-02	7.70E+01	1.28E-07	2.35E-12	9.38E+00	9.59E-02	0.00E+00	4.92E+00	8.11E-02	9.14E-03	5.74E-03	3.38E-15	3.88E-01	1.18E-04	1.15E-03	1.61E-16	1.23E-10	4.60E-07	5.93E+00	2.28E-08	4.16E-07	1.64E-11	-4.20E-08	3.12E-09	4.99E-08	-2.59E-08	2.71E-14	0.00E+00	-1.46E-08	-9.67E-09	2.17E+00	0.00E+00	0.00E+00	2.40E-12	3.95E-138	9.33E-08
1.22E-06	302.214	3.64E+19	0.00E+00	2.16E+00	6.53E+05	-3.96E-06	1.61E+01	1.39E+05	2.46E-01	1.73E+05	2.58E-05	3.47E+04	5.12E+01	1.92E-02	7.70E+01	1.27E-07	2.23E-12	9.39E+00	9.12E-02	0.00E+00	4.93E+00	8.11E-02	9.41E-03	5.73E-03	3.53E-15	3.97E-01	1.24E-04	1.15E-03	1.61E-16	1.24E-10	4.60E-07	5.91E+00	2.45E-08	4.16E-07	1.64E-11	-4.17E-08	3.12E-09	4.97E-08	-2.58E-08	2.71E-14	0.00E+00	-1.46E-08	-9.67E-09	2.16E+00	0.00E+00	0.00E+00	1.44E-12	3.94E-138	9.28E-08
1.25E-06	302.215	3.64E+19	0.00E+00	2.16E+00	6.53E+05	-3.96E-06	1.60E+01	1.39E+05	2.46E-01	1.73E+05	2.58E-05	3.47E+04	5.12E+01	1.92E-02	7.70E+01	1.27E-07	2.12E-12	9.40E+00	8.68E-02	0.00E+00	4.94E+00	8.11E-02	9.69E-03	5.72E-03	3.68E-15	4.06E-01	1.31E-04	1.16E-03	1.61E-16	1.24E-10	4.60E-07	5.89E+00	2.64E-08	4.16E-07	1.64E-11	-4.14E-08	3.11E-09	4.96E-08	-2.56E-08	2.71E-14	0.00E+00	-1.46E-08	-9.67E-09	2.16E+00	0.00E+00	0.00E+00	8.45E-13	3.94E-138	9.22E-08
1.27E-06	302.215	3.64E+19	0.00E+00	2.16E+00	6.53E+05	-3.96E-06	1.60E+01	1.39E+05	2.46E-01	1.73E+05	2.58E-05	3.47E+04	5.13E+01	1.91E-02	7.70E+01	1.26E-07	2.02E-12	9.42E+00	8.25E-02	0.00E+00	4.95E+00	8.11E-02	9.96E-03	5.71E-03	3.83E-15	4.15E-01	1.38E-04	1.16E-03	1.61E-16	1.25E-10	4.60E-07	5.87E+00	2.83E-08	4.15E-07	1.64E-11	-4.11E-08	3.11E-09	4.94E-08	-2.55E-08	2.70E-14	0.00E+00	-1.46E-08	-9.67E-09	2.16E+00	0.00E+00	0.00E+00	4.78E-13	3.93E-138	9.17E-08
1.30E-06	302.216	3.64E+19	0.00E+00	2.15E+00	6.53E+05	-3.96E-06	1.60E+01	1.39E+05	2.46E-01	1.73E+05	2.58E-05	3.47E+04	5.13E+01	1.91E-02	7.70E+01	1.26E-07	1.92E-12	9.43E+00	7.85E-02	0.00E+00	4.96E+00	8.11E-02	1.02E-02	5.70E-03	4.00E-15	4.25E-01	1.45E-04	1.17E-03	1.60E-16	1.25E-10	4.60E-07	5.85E+00	3.03E-08	4.15E-07	1.65E-11	-4.09E-08	3.10E-09	4.92E-08	-2.53E-08	2.70E-14	0.00E+00	-1.46E-08	-9.67E-09	2.15E+00	0.00E+00	0.00E+00	2.77E-13	3.92E-138	9.12E-08
1.32E-06	302.217	3.64E+19	0.00E+00	2.15E+00	6.53E+05	-3.96E-06	1.59E+01	1.39E+05	2.46E-01	1.73E+05	2.58E-05	3.47E+04	5.14E+01	1.91E-02	7.70E+01	1.25E-07	1.82E-12	9.44E+00	7.46E-02	0.00E+00	4.97E+00	8.11E-02	1.05E-02	5.69E-03	4.16E-15	4.34E-01	1.52E-04	1.17E-03	1.60E-16	1.26E-10	4.60E-07	5.83E+00	3.25E-08	4.15E-07	1.65E-11	-4.06E-08	3.09E-09	4.91E-08	-2.51E-08	2.69E-14	0.00E+00	-1.46E-08	-9.67E-09	2.15E+00	0.00E+00	0.00E+00	1.66E-13	3.92E-138	9.06E-08
1.35E-06	302.217	3.64E+19	0.00E+00	2.14E+00	6.53E+05	-3.96E-06	1.59E+01	1.39E+05	2.46E-01	1.73E+05	2.57E-05	3.47E+04	5.14E+01	1.91E-02	7.70E+01	1.25E-07	1.73E-12	9.45E+00	7.09E-02	0.00E+00	4.98E+00	8.11E-02	1.08E-02	5.68E-03	4.33E-15	4.44E-01	1.59E-04	1.17E-03	1.60E-16	1.26E-10	4.60E-07	5.81E+00	3.47E-08	4.15E-07	1.65E-11	-4.03E-08	3.09E-09	4.89E-08	-2.50E-08	2.69E-14	0.00E+00	-1.46E-08	-9.67E-09	2.14E+00	0.00E+00	0.00E+00	9.42E-14	3.91E-138	9.01E-08
1.38E-06	302.218	3.64E+19	0.00E+00	2.14E+00	6.53E+05	-3.96E-06	1.59E+01	1.39E+05	2.45E-01	1.73E+05	2.57E-05	3.47E+04	5.15E+01	1.91E-02	7.70E+01	1.25E-07	1.65E-12	9.46E+00	6.74E-02	0.00E+00	4.99E+00	8.11E-02	1.11E-02	5.67E-03	4.51E-15	4.53E-01	1.67E-04	1.18E-03	1.60E-16	1.27E-10	4.60E-07	5.79E+00	3.71E-08	4.14E-07	1.65E-11	-4.00E-08	3.08E-09	4.87E-08	-2.48E-08	2.69E-14	0.00E+00	-1.46E-08	-9.67E-09	2.14E+00	0.00E+00	0.00E+00	5.05E-14	3.90E-138	8.95E-08
1.40E-06	302.218	3.64E+19	0.00E+00	2.14E+00	6.53E+05	-3.96E-06	1.59E+01	1.39E+05	2.45E-01	1.73E+05	2.57E-05	3.47E+04	5.15E+01	1.91E-02	7.70E+01	1.24E-07	1.56E-12	9.47E+00	6.40E-02	0.00E+00	5.00E+00	8.11E-02	1.14E-02	5.66E-03	4.69E-15	4.63E-01	1.75E-04	1.18E-03	1.60E-16	1.27E-10	4.60E-07	5.78E+00	3.97E-08	4.14E-07	1.65E-11	-3.98E-08	3.07E-09	4.86E-08	-2.46E-08	2.68E-14	-8.16E-98	-1.46E-08	-9.67E-09	2.14E+00	0.00E+00	0.00E+00	2.92E-14	3.89E-138	8.90E-08
1.43E-06	302.219	3.64E+19	0.00E+00	2.13E+00	6.53E+05	-3.96E-06	1.58E+01	1.39E+05	2.45E-01	1.73E+05	2.57E-05	3.47E+04	5.15E+01	1.91E-02	7.70E+01	1.24E-07	1.49E-12	9.48E+00	6.08E-02	0.00E+00	5.01E+00	8.11E-02	1.17E-02	5.65E-03	4.88E-15	4.73E-01	1.83E-04	1.19E-03	1.60E-16	1.28E-10	4.60E-07	5.76E+00	4.23E-08	4.14E-07	1.66E-11	-3.95E-08	3.07E-09	4.84E-08	-2.45E-08	2.68E-14	-5.68E-97	-1.46E-08	-9.67E-09	2.13E+00	0.00E+00	0.00E+00	1.84E-14	3.89E-138	8.84E-08
1.46E-06	302.22	3.64E+19	0.00E+00	2.13E+00	6.53E+05	-3.96E-06	1.58E+01	1.39E+05	2.45E-01	1.73E+05	2.57E-05	3.47E+04	5.16E+01	1.91E-02	7.70E+01	1.23E-07	1.41E-12	9.48E+00	5.77E-02	0.00E+00	5.02E+00	8.11E-02	1.20E-02	5.64E-03	5.07E-15	4.82E-01	1.91E-04	1.19E-03	1.60E-16	1.29E-10	4.60E-07	5.74E+00	4.51E-08	4.13E-07	1.66E-11	-3.92E-08	3.06E-09	4.83E-08	-2.43E-08	2.68E-14	-2.08E-96	-1.46E-08	-9.67E-09	2.13E+00	0.00E+00	0.00E+00	9.95E-15	3.88E-138	8.79E-08
1.49E-06	302.22	3.64E+19	0.00E+00	2.13E+00	6.53E+05	-3.96E-06	1.58E+01	1.39E+05	2.45E-01	1.73E+05	2.57E-05	3.47E+04	5.16E+01	1.91E-02	7.70E+01	1.23E-07	1.34E-12	9.49E+00	5.48E-02	0.00E+00	5.03E+00	8.11E-02	1.24E-02	5.63E-03	5.27E-15	4.92E-01	2.00E-04	1.20E-03	1.60E-16	1.29E-10	4.60E-07	5.72E+00	4.80E-08	4.13E-07	1.66E-11	-3.89E-08	3.05E-09	4.81E-08	-2.41E-08	2.67E-14	-5.44E-96	-1.46E-08	-9.67E-09	2.13E+00	0.00E+00	0.00E+00	4.82E-15	3.87E-138	8.74E-08
1.51E-06	302.221	3.64E+19	0.00E+00	2.12E+00	6.53E+05	-3.96E-06	1.57E+01	1.39E+05	2.45E-01	1.73E+05	2.57E-05	3.47E+04	5.17E+01	1.91E-02	7.70E+01	1.23E-07	1.27E-12	9.50E+00	5.20E-02	0.00E+00	5.04E+00	8.11E-02	1.27E-02	5.62E-03	5.48E-15	5.02E-01	2.09E-04	1.20E-03	1.60E-16	1.30E-10	4.60E-07	5.70E+00	5.11E-08	4.13E-07	1.66E-11	-3.86E-08	3.05E-09	4.79E-08	-2.40E-08	2.67E-14	-1.13E-95	-1.46E-08	-9.67E-09	2.12E+00	0.00E+00	0.00E+00	3.03E-15	3.87E-138	8.68E-08
1.54E-06	302.221	3.64E+19	0.00E+00	2.12E+00	6.53E+05	-3.96E-06	1.57E+01	1.39E+05	2.45E-01	1.73E+05	2.57E-05	3.47E+04	5.17E+01	1.91E-02	7.70E+01	1.22E-07	1.20E-12	9.51E+00	4.93E-02	0.00E+00	5.05E+00	8.11E-02	1.30E-02	5.61E-03	5.69E-15	5.12E-01	2.19E-04	1.21E-03	1.60E-16	1.30E-10	4.60E-07	5.68E+00	5.44E-08	4.13E-07	1.66E-11	-3.84E-08	3.04E-09	4.78E-08	-2.38E-08	2.66E-14	-1.91E-95	-1.46E-08	-9.67E-09	2.12E+00	0.00E+00	0.00E+00	1.75E-15	3.86E-138	8.63E-08
1.57E-06	302.222	3.64E+19	0.00E+00	2.11E+00	6.53E+05	-3.96E-06	1.57E+01	1.39E+05	2.45E-01	1.73E+05	2.57E-05	3.47E+04	5.18E+01	1.91E-02	7.70E+01	1.22E-07	1.14E-12	9.51E+00	4.67E-02	0.00E+00	5.06E+00	8.11E-02	1.33E-02	5.60E-03	5.91E-15	5.22E-01	2.28E-04	1.21E-03	1.60E-16	1.31E-10	4.60E-07	5.66E+00	5.78E-08	4.12E-07	1.67E-11	-3.81E-08	3.03E-09	4.76E-08	-2.36E-08	2.66E-14	-2.62E-95	-1.46E-08	-9.67E-09	2.11E+00	0.00E+00	0.00E+00	8.89E-17	3.85E-138	8.58E-08
1.60E-06	302.223	3.64E+19	0.00E+00	2.11E+00	6.53E+05	-3.96E-06	1.56E+01	1.39E+05	2.45E-01	1.73E+05	2.57E-05	3.47E+04	5.18E+01	1.91E-02	7.70E+01	1.21E-07	1.08E-12	9.52E+00	4.43E-02	0.00E+00	5.07E+00	8.11E-02	1.37E-02	5.59E-03	6.14E-15	5.32E-01	2.38E-04	1.21E-03	1.60E-16	1.31E-10	4.60E-07	5.64E+00	6.14E-08	4.12E-07	1.67E-11	-3.78E-08	3.03E-09	4.74E-08	-2.35E-08	2.66E-14	-2.60E-95	-1.46E-08	-9.67E-09	2.11E+00	0.00E+00	0.00E+00	-1.87E-16	3.85E-138	8.52E-08
1.63E-06	302.223	3.64E+19	0.00E+00	2.11E+00	6.53E+05	-3.96E-06	1.56E+01	1.39E+05	2.44E-01	1.73E+05	2.57E-05	3.47E+04	5.18E+01	1.91E-02	7.70E+01	1.21E-07	1.03E-12	9.53E+00	4.20E-02	0.00E+00	5.08E+00	8.11E-02	1.40E-02	5.58E-03	6.37E-15	5.42E-01	2.49E-04	1.22E-03	1.60E-16	1.32E-10	4.60E-07	5.62E+00	6.52E-08	4.12E-07	1.67E-11	-3.75E-08	3.02E-09	4.72E-08	-2.33E-08	2.65E-14	-1.00E-95	-1.46E-08	-9.67E-09	2.11E+00	0.00E+00	0.00E+00	4.88E-16	3.84E-138	8.47E-08
1.66E-06	302.224	3.64E+19	0.00E+00	2.10E+00	6.53E+05	-3.96E-06	1.56E+01	1.39E+05	2.44E-01	1.73E+05	2.57E-05	3.47E+04	5.19E+01	1.91E-02	7.70E+01	1.21E-07	9.71E-13	9.53E+00	3.97E-02	0.00E+00	5.09E+00	8.11E-02	1.43E-02	5.57E-03	6.61E-15	5.52E-01	2.59E-04	1.22E-03	1.60E-16	1.33E-10	4.60E-07	5.60E+00	6.91E-08	4.11E-07	1.67E-11	-3.73E-08	3.01E-09	4.71E-08	-2.31E-08	2.65E-14	1.01E-95	-1.46E-08	-9.67E-09	2.10E+00	0.00E+00	0.00E+00	2.29E-16	3.83E-138	8.42E-08
1.68E-06	302.225	3.64E+19	0.00E+00	2.10E+00	6.53E+05	-3.96E-06	1.56E+01	1.39E+05	2.44E-01	1.73E+05	2.57E-05	3.47E+04	5.19E+01	1.91E-02	7.70E+01	1.20E-07	9.19E-13	9.54E+00	3.76E-02	0.00E+00	5.10E+00	8.11E-02	1.47E-02	5.55E-03	6.86E-15	5.63E-01	2.70E-04	1.23E-03	1.60E-16	1.33E-10	4.60E-07	5.57E+00	7.33E-08	4.11E-07	1.67E-11	-3.70E-08	3.00E-09	4.69E-08	-2.30E-08	2.64E-14	-4.03E-95	-1.46E-08	-9.67E-09	2.10E+00	0.00E+00	0.00E+00	-9.19E-16	3.82E-138	8.36E-08
1.71E-06	302.225	3.64E+19	0.00E+00	2.09E+00	6.53E+05	-3.96E-06	1.55E+01	1.39E+05	2.44E-01	1.73E+05	2.57E-05	3.47E+04	5.20E+01	1.91E-02	7.70E+01	1.20E-07	8.70E-13	9.54E+00	3.56E-02	0.00E+00	5.11E+00	8.11E-02	1.51E-02	5.54E-03	7.11E-15	5.73E-01	2.82E-04	1.23E-03	1.60E-16	1.34E-10	4.60E-07	5.55E+00	7.76E-08	4.11E-07	1.68E-11	-3.67E-08	3.00E-09	4.67E-08	-2.28E-08	2.64E-14	-2.97E-94	-1.46E-08	-9.67E-09	2.09E+00	0.00E+00	0.00E+00	-3.53E-15	3.82E-138	8.31E-08
1.74E-06	302.226	3.64E+19	0.00E+00	2.09E+00	6.53E+05	-3.96E-06	1.55E+01	1.39E+05	2.44E-01	1.73E+05	2.57E-05	3.47E+04	5.20E+01	1.91E-02	7.70E+01	1.19E-07	8.24E-13	9.55E+00	3.37E-02	0.00E+00	5.12E+00	8.11E-02	1.54E-02	5.53E-03	7.38E-15	5.84E-01	2.93E-04	1.24E-03	1.60E-16	1.34E-10	4.60E-07	5.53E+00	8.22E-08	4.11E-07	1.68E-11	-3.64E-08	2.99E-09	4.66E-08	-2.26E-08	2.64E-14	-9.73E-94	-1.46E-08	-9.67E-09	2.09E+00	0.00E+00	0.00E+00	-6.30E-15	3.81E-138	8.26E-08
1.77E-06	302.227	3.64E+19	0.00E+00	2.09E+00	6.53E+05	-3.96E-06	1.55E+01	1.39E+05	2.44E-01	1.73E+05	2.57E-05	3.47E+04	5.20E+01	1.91E-02	7.71E+01	1.19E-07	7.79E-13	9.55E+00	3.19E-02	0.00E+00	5.13E+00	8.11E-02	1.58E-02	5.52E-03	7.65E-15	5.94E-01	3.06E-04	1.24E-03	1.59E-16	1.35E-10	4.60E-07	5.51E+00	8.70E-08	4.10E-07	1.68E-11	-3.62E-08	2.98E-09	4.64E-08	-2.25E-08	2.63E-14	-2.36E-93	-1.46E-08	-9.67E-09	2.09E+00	0.00E+00	0.00E+00	-7.25E-15	3.80E-138	8.20E-08
1.80E-06	302.227	3.64E+19	0.00E+00	2.08E+00	6.53E+05	-3.96E-06	1.55E+01	1.39E+05	2.44E-01	1.73E+05	2.57E-05	3.47E+04	5.21E+01	1.91E-02	7.71E+01	1.18E-07	7.37E-13	9.55E+00	3.01E-02	0.00E+00	5.14E+00	8.11E-02	1.62E-02	5.51E-03	7.92E-15	6.05E-01	3.18E-04	1.25E-03	1.59E-16	1.35E-10	4.60E-07	5.49E+00	9.20E-08	4.10E-07	1.68E-11	-3.59E-08	2.98E-09	4.62E-08	-2.23E-08	2.63E-14	-4.80E-93	-1.46E-08	-9.67E-09	2.08E+00	0.00E+00	0.00E+00	-5.71E-15	3.80E-138	8.15E-08
1.83E-06	302.228	3.64E+19	0.00E+00	2.08E+00	6.53E+05	-3.96E-06	1.54E+01	1.39E+05	2.43E-01	1.73E+05	2.57E-05	3.47E+04	5.21E+01	1.90E-02	7.71E+01	1.18E-07	6.96E-13	9.56E+00	2.85E-02	0.00E+00	5.15E+00	8.11E-02	1.65E-02	5.50E-03	8.21E-15	6.15E-01	3.31E-04	1.25E-03	1.59E-16	1.36E-10	4.60E-07	5.47E+00	9.73E-08	4.10E-07	1.68E-11	-3.56E-08	2.97E-09	4.60E-08	-2.21E-08	2.62E-14	-8.62E-93	-1.46E-08	-9.67E-09	2.08E+00	0.00E+00	0.00E+00	-3.55E-15	3.79E-138	8.10E-08
1.86E-06	302.229	3.64E+19	0.00E+00	2.07E+00	6.53E+05	-3.96E-06	1.54E+01	1.39E+05	2.43E-01	1.73E+05	2.57E-05	3.47E+04	5.22E+01	1.90E-02	7.71E+01	1.18E-07	6.58E-13	9.56E+00	2.69E-02	0.00E+00	5.16E+00	8.11E-02	1.69E-02	5.49E-03	8.50E-15	6.26E-01	3.44E-04	1.26E-03	1.59E-16	1.37E-10	4.60E-07	5.45E+00	1.03E-07	4.09E-07	1.69E-11	-3.54E-08	2.96E-09	4.59E-08	-2.19E-08	2.62E-14	-1.40E-92	-1.46E-08	-9.67E-09	2.07E+00	0.00E+00	0.00E+00	-4.15E-15	3.78E-138	8.05E-08
1.89E-06	302.229	3.64E+19	0.00E+00	2.07E+00	6.53E+05	-3.96E-06	1.54E+01	1.39E+05	2.43E-01	1.73E+05	2.57E-05	3.47E+04	5.22E+01	1.90E-02	7.71E+01	1.17E-07	6.21E-13	9.57E+00	2.54E-02	0.00E+00	5.17E+00	8.11E-02	1.73E-02	5.48E-03	8.80E-15	6.37E-01	3.58E-04	1.26E-03	1.59E-16	1.37E-10	4.60E-07	5.43E+00	1.09E-07	4.09E-07	1.69E-11	-3.51E-08	2.95E-09	4.57E-08	-2.18E-08	2.62E-14	-2.10E-92	-1.46E-08	-9.67E-09	2.07E+00	0.00E+00	0.00E+00	-7.90E-15	3.77E-138	7.99E-08
1.92E-06	302.23	3.64E+19	0.00E+00	2.07E+00	6.53E+05	-3.96E-06	1.53E+01	1.39E+05	2.43E-01	1.73E+05	2.57E-05	3.47E+04	5.22E+01	1.90E-02	7.71E+01	1.17E-07	5.87E-13	9.57E+00	2.40E-02	0.00E+00	5.18E+00	8.11E-02	1.77E-02	5.47E-03	9.11E-15	6.48E-01	3.72E-04	1.27E-03	1.59E-16	1.38E-10	4.60E-07	5.41E+00	1.15E-07	4.09E-07	1.69E-11	-3.48E-08	2.95E-09	4.55E-08	-2.16E-08	2.61E-14	-2.89E-92	-1.46E-08	-9.67E-09	2.07E+00	0.00E+00	0.00E+00	-1.05E-14	3.77E-138	7.94E-08
1.95E-06	302.231	3.64E+19	0.00E+00	2.06E+00	6.53E+05	-3.96E-06	1.53E+01	1.39E+05	2.43E-01	1.73E+05	2.57E-05	3.47E+04	5.23E+01	1.90E-02	7.71E+01	1.16E-07	5.54E-13	9.57E+00	2.26E-02	0.00E+00	5.19E+00	8.11E-02	1.81E-02	5.45E-03	9.43E-15	6.59E-01	3.86E-04	1.27E-03	1.59E-16	1.38E-10	4.60E-07	5.39E+00	1.21E-07	4.08E-07	1.69E-11	-3.45E-08	2.94E-09	4.53E-08	-2.14E-08	2.61E-14	-3.64E-92	-1.46E-08	-9.67E-09	2.06E+00	0.00E+00	0.00E+00	-7.90E-15	3.76E-138	7.89E-08
1.98E-06	302.231	3.64E+19	0.00E+00	2.06E+00	6.53E+05	-3.96E-06	1.53E+01	1.39E+05	2.43E-01	1.73E+05	2.57E-05	3.47E+04	5.23E+01	1.90E-02	7.71E+01	1.16E-07	5.22E-13	9.57E+00	2.13E-02	0.00E+00	5.19E+00	8.11E-02	1.85E-02	5.44E-03	9.76E-15	6.70E-01	4.01E-04	1.27E-03	1.59E-16	1.39E-10	4.60E-07	5.37E+00	1.27E-07	4.08E-07	1.69E-11	-3.43E-08	2.93E-09	4.52E-08	-2.12E-08	2.60E-14	-4.08E-92	-1.46E-08	-9.67E-09	2.06E+00	0.00E+00	0.00E+00	-3.44E-15	3.75E-138	7.84E-08
2.01E-06	302.232	3.64E+19	0.00E+00	2.05E+00	6.53E+05	-3.96E-06	1.53E+01	1.39E+05	2.43E-01	1.73E+05	2.57E-05	3.47E+04	5.24E+01	1.90E-02	7.71E+01	1.15E-07	4.92E-13	9.58E+00	2.01E-02	0.00E+00	5.20E+00	8.11E-02	1.89E-02	5.43E-03	1.01E-14	6.81E-01	4.17E-04	1.28E-03	1.59E-16	1.40E-10	4.60E-07	5.35E+00	1.34E-07	4.08E-07	1.69E-11	-3.40E-08	2.92E-09	4.50E-08	-2.11E-08	2.60E-14	-3.82E-92	-1.46E-08	-9.67E-09	2.05E+00	0.00E+00	0.00E+00	-4.12E-15	3.75E-138	7.78E-08
2.05E-06	302.233	3.64E+19	0.00E+00	2.05E+00	6.53E+05	-3.96E-06	1.52E+01	1.39E+05	2.42E-01	1.73E+05	2.57E-05	3.47E+04	5.24E+01	1.90E-02	7.71E+01	1.15E-07	4.64E-13	9.58E+00	1.90E-02	0.00E+00	5.21E+00	8.11E-02	1.94E-02	5.42E-03	1.04E-14	6.92E-01	4.33E-04	1.28E-03	1.59E-16	1.40E-10	4.60E-07	5.32E+00	1.42E-07	4.07E-07	1.70E-11	-3.37E-08	2.92E-09	4.48E-08	-2.09E-08	2.59E-14	-2.34E-92	-1.46E-08	-9.67E-09	2.05E+00	0.00E+00	0.00E+00	-1.18E-14	3.74E-138	7.73E-08
2.08E-06	302.234	3.64E+19	0.00E+00	2.05E+00	6.53E+05	-3.96E-06	1.52E+01	1.39E+05	2.42E-01	1.73E+05	2.57E-05	3.47E+04	5.24E+01	1.90E-02	7.71E+01	1.15E-07	4.37E-13	9.58E+00	1.79E-02	0.00E+00	5.22E+00	8.11E-02	1.98E-02	5.41E-03	1.08E-14	7.03E-01	4.49E-04	1.29E-03	1.59E-16	1.41E-10	4.60E-07	5.30E+00	1.49E-07	4.07E-07	1.70E-11	-3.34E-08	2.91E-09	4.46E-08	-2.07E-08	2.59E-14	1.44E-93	-1.46E-08	-9.67E-09	2.05E+00	0.00E+00	0.00E+00	-1.82E-14	3.73E-138	7.68E-08
2.11E-06	302.234	3.64E+19	0.00E+00	2.04E+00	6.53E+05	-3.96E-06	1.52E+01	1.39E+05	2.42E-01	1.73E+05	2.57E-05	3.47E+04	5.25E+01	1.90E-02	7.71E+01	1.14E-07	4.12E-13	9.58E+00	1.68E-02	0.00E+00	5.23E+00	8.11E-02	2.02E-02	5.40E-03	1.12E-14	7.15E-01	4.66E-04	1.29E-03	1.59E-16	1.42E-10	4.60E-07	5.28E+00	1.57E-07	4.07E-07	1.70E-11	-3.32E-08	2.90E-09	4.45E-08	-2.05E-08	2.59E-14	-1.59E-94	-1.46E-08	-9.67E-09	2.04E+00	0.00E+00	0.00E+00	-1.47E-14	3.72E-138	7.63E-08
2.14E-06	302.235	3.64E+19	0.00E+00	2.04E+00	6.53E+05	-3.96E-06	1.52E+01	1.39E+05	2.42E-01	1.73E+05	2.57E-05	3.47E+04	5.25E+01	1.90E-02	7.71E+01	1.14E-07	3.88E-13	9.58E+00	1.58E-02	0.00E+00	5.24E+00	8.11E-02	2.07E-02	5.39E-03	1.15E-14	7.26E-01	4.83E-04	1.30E-03	1.59E-16	1.42E-10	4.60E-07	5.26E+00	1.65E-07	4.06E-07	1.70E-11	-3.29E-08	2.89E-09	4.43E-08	-2.03E-08	2.58E-14	-1.20E-91	-1.46E-08	-9.67E-09	2.04E+00	0.00E+00	0.00E+00	-5.30E-15	3.72E-138	7.58E-08
2.17E-06	302.236	3.64E+19	0.00E+00	2.03E+00	6.53E+05	-3.96E-06	1.51E+01	1.39E+05	2.42E-01	1.73E+05	2.57E-05	3.47E+04	5.25E+01	1.90E-02	7.71E+01	1.13E-07	3.65E-13	9.58E+00	1.49E-02	0.00E+00	5.25E+00	8.11E-02	2.11E-02	5.37E-03	1.19E-14	7.37E-01	5.01E-04	1.30E-03	1.59E-16	1.43E-10	4.60E-07	5.24E+00	1.74E-07	4.06E-07	1.70E-11	-3.26E-08	2.88E-09	4.41E-08	-2.02E-08	2.58E-14	-5.26E-91	-1.46E-08	-9.67E-09	2.03E+00	0.00E+00	0.00E+00	-5.19E-15	3.71E-138	7.52E-08
2.21E-06	302.236	3.64E+19	0.00E+00	2.03E+00	6.53E+05	-3.96E-06	1.51E+01	1.39E+05	2.41E-01	1.73E+05	2.58E-05	3.47E+04	5.26E+01	1.90E-02	7.71E+01	1.13E-07	3.43E-13	9.59E+00	1.40E-02	0.00E+00	5.26E+00	8.11E-02	2.16E-02	5.36E-03	1.23E-14	7.49E-01	5.20E-04	1.31E-03	1.59E-16	1.43E-10	4.60E-07	5.22E+00	1.83E-07	4.06E-07	1.71E-11	-3.24E-08	2.88E-09	4.39E-08	-2.00E-08	2.57E-14	-1.47E-90	-1.46E-08	-9.67E-09	2.03E+00	0.00E+00	0.00E+00	-2.08E-14	3.70E-138	7.47E-08
2.24E-06	302.237	3.64E+19	0.00E+00	2.03E+00	6.53E+05	-3.96E-06	1.51E+01	1.39E+05	2.41E-01	1.73E+05	2.58E-05	3.47E+04	5.26E+01	1.90E-02	7.71E+01	1.12E-07	3.22E-13	9.59E+00	1.32E-02	0.00E+00	5.27E+00	8.11E-02	2.21E-02	5.35E-03	1.27E-14	7.61E-01	5.39E-04	1.31E-03	1.58E-16	1.44E-10	4.60E-07	5.19E+00	1.92E-07	4.05E-07	1.71E-11	-3.21E-08	2.87E-09	4.37E-08	-1.98E-08	2.57E-14	-3.27E-90	-1.46E-08	-9.67E-09	2.03E+00	0.00E+00	0.00E+00	-3.41E-14	3.69E-138	7.42E-08
2.27E-06	302.238	3.64E+19	0.00E+00	2.02E+00	6.53E+05	-3.96E-06	1.50E+01	1.39E+05	2.41E-01	1.73E+05	2.58E-05	3.47E+04	5.26E+01	1.90E-02	7.71E+01	1.12E-07	3.03E-13	9.59E+00	1.24E-02	0.00E+00	5.28E+00	8.11E-02	2.25E-02	5.34E-03	1.32E-14	7.73E-01	5.58E-04	1.32E-03	1.58E-16	1.45E-10	4.60E-07	5.17E+00	2.02E-07	4.05E-07	1.71E-11	-3.18E-08	2.86E-09	4.35E-08	-1.96E-08	2.56E-14	-6.26E-90	-1.46E-08	-9.67E-09	2.02E+00	0.00E+00	0.00E+00	-2.57E-14	3.69E-138	7.37E-08
2.31E-06	302.239	3.64E+19	0.00E+00	2.02E+00	6.53E+05	-3.96E-06	1.50E+01	1.39E+05	2.41E-01	1.73E+05	2.58E-05	3.47E+04	5.27E+01	1.89E-02	7.71E+01	1.11E-07	2.85E-13	9.59E+00	1.16E-02	0.00E+00	5.29E+00	8.11E-02	2.30E-02	5.33E-03	1.36E-14	7.84E-01	5.79E-04	1.32E-03	1.58E-16	1.45E-10	4.60E-07	5.15E+00	2.12E-07	4.05E-07	1.71E-11	-3.16E-08	2.85E-09	4.34E-08	-1.94E-08	2.56E-14	-1.07E-89	-1.46E-08	-9.67E-09	2.02E+00	0.00E+00	0.00E+00	-7.96E-15	3.68E-138	7.32E-08
2.34E-06	302.24	3.64E+19	0.00E+00	2.01E+00	6.53E+05	-3.96E-06	1.50E+01	1.39E+05	2.41E-01	1.73E+05	2.58E-05	3.47E+04	5.27E+01	1.89E-02	7.71E+01	1.11E-07	2.67E-13	9.59E+00	1.09E-02	0.00E+00	5.30E+00	8.11E-02	2.35E-02	5.31E-03	1.40E-14	7.96E-01	5.99E-04	1.33E-03	1.58E-16	1.46E-10	4.60E-07	5.13E+00	2.22E-07	4.04E-07	1.71E-11	-3.13E-08	2.84E-09	4.32E-08	-1.92E-08	2.55E-14	-1.65E-89	-1.46E-08	-9.67E-09	2.01E+00	0.00E+00	0.00E+00	-2.51E-15	3.67E-138	7.26E-08
2.37E-06	302.24	3.64E+19	0.00E+00	2.01E+00	6.53E+05	-3.96E-06	1.50E+01	1.39E+05	2.41E-01	1.73E+05	2.58E-05	3.47E+04	5.27E+01	1.89E-02	7.71E+01	1.11E-07	2.51E-13	9.59E+00	1.02E-02	0.00E+00	5.31E+00	8.11E-02	2.40E-02	5.30E-03	1.45E-14	8.08E-01	6.21E-04	1.33E-03	1.58E-16	1.47E-10	4.60E-07	5.11E+00	2.34E-07	4.04E-07	1.71E-11	-3.10E-08	2.83E-09	4.30E-08	-1.91E-08	2.55E-14	-2.30E-89	-1.46E-08	-9.67E-09	2.01E+00	0.00E+00	0.00E+00	-7.61E-15	3.66E-138	7.21E-08
2.41E-06	302.241	3.64E+19	0.00E+00	2.01E+00	6.53E+05	-3.96E-06	1.49E+01	1.39E+05	2.40E-01	1.73E+05	2.58E-05	3.47E+04	5.28E+01	1.89E-02	7.71E+01	1.10E-07	2.35E-13	9.59E+00	9.58E-03	0.00E+00	5.32E+00	8.11E-02	2.45E-02	5.29E-03	1.50E-14	8.21E-01	6.43E-04	1.34E-03	1.58E-16	1.47E-10	4.60E-07	5.08E+00	2.45E-07	4.04E-07	1.72E-11	-3.07E-08	2.83E-09	4.28E-08	-1.89E-08	2.55E-14	-2.87E-89	-1.46E-08	-9.67E-09	2.01E+00	0.00E+00	0.00E+00	-1.55E-14	3.66E-138	7.16E-08
2.44E-06	302.242	3.64E+19	0.00E+00	2.00E+00	6.53E+05	-3.96E-06	1.49E+01	1.39E+05	2.40E-01	1.73E+05	2.58E-05	3.47E+04	5.28E+01	1.89E-02	7.72E+01	1.10E-07	2.20E-13	9.59E+00	8.98E-03	0.00E+00	5.33E+00	8.11E-02	2.50E-02	5.28E-03	1.54E-14	8.33E-01	6.66E-04	1.34E-03	1.58E-16	1.48E-10	4.60E-07	5.06E+00	2.57E-07	4.03E-07	1.72E-11	-3.05E-08	2.82E-09	4.26E-08	-1.87E-08	2.54E-14	-3.05E-89	-1.46E-08	-9.67E-09	2.00E+00	0.00E+00	0.00E+00	-1.85E-14	3.65E-138	7.11E-08
2.48E-06	302.243	3.64E+19	0.00E+00	2.00E+00	6.53E+05	-3.96E-06	1.49E+01	1.39E+05	2.40E-01	1.73E+05	2.58E-05	3.47E+04	5.28E+01	1.89E-02	7.72E+01	1.09E-07	2.06E-13	9.59E+00	8.41E-03	0.00E+00	5.34E+00	8.11E-02	2.55E-02	5.27E-03	1.59E-14	8.45E-01	6.89E-04	1.35E-03	1.58E-16	1.48E-10	4.60E-07	5.04E+00	2.70E-07	4.03E-07	1.72E-11	-3.02E-08	2.81E-09	4.24E-08	-1.85E-08	2.54E-14	-2.39E-89	-1.46E-08	-9.67E-09	2.00E+00	0.00E+00	0.00E+00	-1.68E-14	3.64E-138	7.06E-08
2.51E-06	302.244	3.64E+19	0.00E+00	1.99E+00	6.53E+05	-3.96E-06	1.49E+01	1.39E+05	2.40E-01	1.73E+05	2.58E-05	3.47E+04	5.29E+01	1.89E-02	7.72E+01	1.09E-07	1.93E-13	9.59E+00	7.88E-03	0.00E+00	5.35E+00	8.11E-02	2.61E-02	5.25E-03	1.64E-14	8.58E-01	7.13E-04	1.35E-03	1.58E-16	1.49E-10	4.60E-07	5.02E+00	2.83E-07	4.02E-07	1.72E-11	-2.99E-08	2.80E-09	4.22E-08	-1.83E-08	2.53E-14	-3.85E-90	-1.46E-08	-9.67E-09	1.99E+00	0.00E+00	0.00E+00	-1.53E-14	3.63E-138	7.01E-08
2.55E-06	302.244	3.64E+19	0.00E+00	1.99E+00	6.53E+05	-3.96E-06	1.48E+01	1.39E+05	2.39E-01	1.73E+05	2.58E-05	3.47E+04	5.29E+01	1.89E-02	7.72E+01	1.08E-07	1.81E-13	9.59E+00	7.37E-03	0.00E+00	5.36E+00	8.11E-02	2.66E-02	5.24E-03	1.69E-14	8.70E-01	7.38E-04	1.36E-03	1.58E-16	1.50E-10	4.60E-07	4.99E+00	2.96E-07	4.02E-07	1.72E-11	-2.97E-08	2.79E-09	4.21E-08	-1.81E-08	2.53E-14	3.26E-90	-1.46E-08	-9.67E-09	1.99E+00	0.00E+00	0.00E+00	-1.59E-14	3.62E-138	6.96E-08
2.58E-06	302.245	3.64E+19	0.00E+00	1.98E+00	6.53E+05	-3.96E-06	1.48E+01	1.39E+05	2.39E-01	1.73E+05	2.58E-05	3.47E+04	5.29E+01	1.89E-02	7.72E+01	1.08E-07	1.69E-13	9.59E+00	6.89E-03	0.00E+00	5.37E+00	8.11E-02	2.72E-02	5.23E-03	1.75E-14	8.83E-01	7.63E-04	1.37E-03	1.58E-16	1.50E-10	4.60E-07	4.97E+00	3.11E-07	4.02E-07	1.73E-11	-2.94E-08	2.78E-09	4.19E-08	-1.79E-08	2.52E-14	-1.18E-88	-1.46E-08	-9.67E-09	1.98E+00	0.00E+00	0.00E+00	-1.94E-14	3.62E-138	6.91E-08
2.62E-06	302.246	3.64E+19	0.00E+00	1.98E+00	6.53E+05	-3.96E-06	1.48E+01	1.39E+05	2.39E-01	1.73E+05	2.58E-05	3.47E+04	5.29E+01	1.89E-02	7.72E+01	1.07E-07	1.58E-13	9.59E+00	6.44E-03	0.00E+00	5.38E+00	8.11E-02	2.77E-02	5.22E-03	1.80E-14	8.95E-01	7.89E-04	1.37E-03	1.58E-16	1.51E-10	4.60E-07	4.95E+00	3.26E-07	4.01E-07	1.73E-11	-2.91E-08	2.77E-09	4.17E-08	-1.77E-08	2.52E-14	-6.11E-88	-1.46E-08	-9.67E-09	1.98E+00	0.00E+00	0.00E+00	-2.38E-14	3.61E-138	6.86E-08
2.65E-06	302.247	3.64E+19	0.00E+00	1.98E+00	6.53E+05	-3.96E-06	1.48E+01	1.39E+05	2.39E-01	1.73E+05	2.58E-05	3.47E+04	5.30E+01	1.89E-02	7.72E+01	1.07E-07	1.48E-13	9.59E+00	6.02E-03	0.00E+00	5.38E+00	8.11E-02	2.83E-02	5.20E-03	1.86E-14	9.08E-01	8.16E-04	1.38E-03	1.58E-16	1.52E-10	4.60E-07	4.93E+00	3.41E-07	4.01E-07	1.73E-11	-2.89E-08	2.76E-09	4.15E-08	-1.75E-08	2.51E-14	-1.90E-87	-1.46E-08	-9.67E-09	1.98E+00	0.00E+00	0.00E+00	-2.80E-14	3.60E-138	6.80E-08
2.69E-06	302.248	3.64E+19	0.00E+00	1.97E+00	6.53E+05	-3.96E-06	1.47E+01	1.39E+05	2.39E-01	1.73E+05	2.58E-05	3.47E+04	5.30E+01	1.89E-02	7.72E+01	1.06E-07	1.38E-13	9.59E+00	5.62E-03	0.00E+00	5.39E+00	8.11E-02	2.89E-02	5.19E-03	1.92E-14	9.21E-01	8.44E-04	1.38E-03	1.58E-16	1.52E-10	4.60E-07	4.90E+00	3.57E-07	4.00E-07	1.73E-11	-2.86E-08	2.76E-09	4.13E-08	-1.74E-08	2.51E-14	-4.63E-87	-1.46E-08	-9.67E-09	1.97E+00	0.00E+00	0.00E+00	-3.17E-14	3.59E-138	6.75E-08
2.73E-06	302.249	3.64E+19	0.00E+00	1.97E+00	6.53E+05	-3.96E-06	1.47E+01	1.39E+05	2.38E-01	1.73E+05	2.58E-05	3.47E+04	5.30E+01	1.88E-02	7.72E+01	1.06E-07	1.29E-13	9.59E+00	5.24E-03	0.00E+00	5.40E+00	8.11E-02	2.95E-02	5.18E-03	1.98E-14	9.34E-01	8.73E-04	1.39E-03	1.57E-16	1.53E-10	4.60E-07	4.88E+00	3.74E-07	4.00E-07	1.73E-11	-2.83E-08	2.75E-09	4.11E-08	-1.72E-08	2.50E-14	-9.71E-87	-1.46E-08	-9.67E-09	1.97E+00	0.00E+00	0.00E+00	-3.29E-14	3.59E-138	6.70E-08
2.76E-06	302.25	3.64E+19	0.00E+00	1.96E+00	6.53E+05	-3.96E-06	1.47E+01	1.39E+05	2.38E-01	1.73E+05	2.58E-05	3.47E+04	5.30E+01	1.88E-02	7.72E+01	1.06E-07	1.20E-13	9.59E+00	4.89E-03	0.00E+00	5.41E+00	8.11E-02	3.00E-02	5.16E-03	2.04E-14	9.47E-01	9.02E-04	1.39E-03	1.57E-16	1.54E-10	4.60E-07	4.86E+00	3.91E-07	4.00E-07	1.73E-11	-2.81E-08	2.74E-09	4.09E-08	-1.70E-08	2.50E-14	-1.83E-86	-1.46E-08	-9.67E-09	1.96E+00	0.00E+00	0.00E+00	-3.28E-14	3.58E-138	6.65E-08
2.80E-06	302.25	3.64E+19	0.00E+00	1.96E+00	6.53E+05	-3.96E-06	1.47E+01	1.39E+05	2.38E-01	1.73E+05	2.58E-05	3.47E+04	5.31E+01	1.88E-02	7.72E+01	1.05E-07	1.12E-13	9.59E+00	4.56E-03	0.00E+00	5.42E+00	8.11E-02	3.07E-02	5.15E-03	2.10E-14	9.61E-01	9.33E-04	1.40E-03	1.57E-16	1.54E-10	4.60E-07	4.83E+00	4.09E-07	3.99E-07	1.74E-11	-2.78E-08	2.73E-09	4.07E-08	-1.68E-08	2.49E-14	-3.19E-86	-1.46E-08	-9.67E-09	1.96E+00	0.00E+00	0.00E+00	-3.22E-14	3.57E-138	6.60E-08
2.84E-06	302.251	3.64E+19	0.00E+00	1.95E+00	6.53E+05	-3.96E-06	1.46E+01	1.39E+05	2.38E-01	1.73E+05	2.58E-05	3.47E+04	5.31E+01	1.88E-02	7.72E+01	1.05E-07	1.04E-13	9.59E+00	4.24E-03	0.00E+00	5.43E+00	8.11E-02	3.13E-02	5.14E-03	2.16E-14	9.74E-01	9.64E-04	1.40E-03	1.57E-16	1.55E-10	4.60E-07	4.81E+00	4.28E-07	3.99E-07	1.74E-11	-2.75E-08	2.72E-09	4.05E-08	-1.66E-08	2.49E-14	-5.21E-86	-1.46E-08	-9.67E-09	1.95E+00	0.00E+00	0.00E+00	-3.19E-14	3.56E-138	6.55E-08
2.87E-06	302.252	3.64E+19	0.00E+00	1.95E+00	6.53E+05	-3.96E-06	1.46E+01	1.39E+05	2.37E-01	1.73E+05	2.58E-05	3.47E+04	5.31E+01	1.88E-02	7.72E+01	1.04E-07	9.70E-14	9.59E+00	3.95E-03	0.00E+00	5.44E+00	8.11E-02	3.19E-02	5.12E-03	2.23E-14	9.88E-01	9.96E-04	1.41E-03	1.57E-16	1.56E-10	4.60E-07	4.79E+00	4.48E-07	3.98E-07	1.74E-11	-2.73E-08	2.71E-09	4.03E-08	-1.64E-08	2.48E-14	-8.05E-86	-1.46E-08	-9.67E-09	1.95E+00	0.00E+00	0.00E+00	-3.21E-14	3.55E-138	6.50E-08
2.91E-06	302.253	3.64E+19	0.00E+00	1.95E+00	6.53E+05	-3.96E-06	1.46E+01	1.39E+05	2.37E-01	1.73E+05	2.58E-05	3.47E+04	5.32E+01	1.88E-02	7.72E+01	1.04E-07	9.02E-14	9.58E+00	3.67E-03	0.00E+00	5.45E+00	8.11E-02	3.25E-02	5.11E-03	2.30E-14	1.00E+00	1.03E-03	1.41E-03	1.57E-16	1.56E-10	4.60E-07	4.76E+00	4.69E-07	3.98E-07	1.74E-11	-2.70E-08	2.70E-09	4.01E-08	-1.62E-08	2.48E-14	-1.18E-85	-1.46E-08	-9.67E-09	1.94E+00	0.00E+00	0.00E+00	-3.24E-14	3.55E-138	6.45E-08
2.95E-06	302.254	3.64E+19	0.00E+00	1.94E+00	6.53E+05	-3.96E-06	1.46E+01	1.39E+05	2.37E-01	1.73E+05	2.58E-05	3.47E+04	5.32E+01	1.88E-02	7.72E+01	1.03E-07	8.39E-14	9.58E+00	3.42E-03	0.00E+00	5.46E+00	8.11E-02	3.32E-02	5.10E-03	2.37E-14	1.01E+00	1.06E-03	1.42E-03	1.57E-16	1.57E-10	4.60E-07	4.74E+00	4.90E-07	3.98E-07	1.74E-11	-2.67E-08	2.69E-09	3.99E-08	-1.60E-08	2.47E-14	-1.67E-85	-1.46E-08	-9.67E-09	1.94E+00	0.00E+00	0.00E+00	-3.27E-14	3.54E-138	6.40E-08
2.99E-06	302.255	3.64E+19	0.00E+00	1.94E+00	6.53E+05	-3.96E-06	1.46E+01	1.39E+05	2.37E-01	1.73E+05	2.58E-05	3.47E+04	5.32E+01	1.88E-02	7.72E+01	1.03E-07	7.79E-14	9.58E+00	3.17E-03	0.00E+00	5.47E+00	8.11E-02	3.38E-02	5.08E-03	2.44E-14	1.03E+00	1.10E-03	1.43E-03	1.57E-16	1.58E-10	4.60E-07	4.71E+00	5.12E-07	3.97E-07	1.74E-11	-2.64E-08	2.68E-09	3.97E-08	-1.58E-08	2.47E-14	-2.24E-85	-1.46E-08	-9.67E-09	1.94E+00	0.00E+00	0.00E+00	-3.26E-14	3.53E-138	6.35E-08
3.03E-06	302.256	3.64E+19	0.00E+00	1.93E+00	6.53E+05	-3.96E-06	1.45E+01	1.39E+05	2.36E-01	1.73E+05	2.58E-05	3.47E+04	5.32E+01	1.88E-02	7.72E+01	1.02E-07	7.23E-14	9.58E+00	2.95E-03	0.00E+00	5.48E+00	8.11E-02	3.45E-02	5.07E-03	2.51E-14	1.04E+00	1.13E-03	1.43E-03	1.57E-16	1.58E-10	4.60E-07	4.69E+00	5.36E-07	3.97E-07	1.75E-11	-2.62E-08	2.67E-09	3.95E-08	-1.56E-08	2.46E-14	-2.89E-85	-1.46E-08	-9.67E-09	1.93E+00	0.00E+00	0.00E+00	-3.25E-14	3.52E-138	6.30E-08
3.07E-06	302.257	3.64E+19	0.00E+00	1.93E+00	6.53E+05	-3.96E-06	1.45E+01	1.39E+05	2.36E-01	1.73E+05	2.58E-05	3.47E+04	5.32E+01	1.88E-02	7.72E+01	1.02E-07	6.71E-14	9.58E+00	2.73E-03	0.00E+00	5.49E+00	8.11E-02	3.52E-02	5.06E-03	2.59E-14	1.06E+00	1.17E-03	1.44E-03	1.57E-16	1.59E-10	4.60E-07	4.67E+00	5.60E-07	3.96E-07	1.75E-11	-2.59E-08	2.66E-09	3.93E-08	-1.54E-08	2.46E-14	-3.54E-85	-1.46E-08	-9.67E-09	1.93E+00	0.00E+00	0.00E+00	-3.24E-14	3.51E-138	6.25E-08
3.11E-06	302.258	3.64E+19	0.00E+00	1.92E+00	6.53E+05	-3.96E-06	1.45E+01	1.39E+05	2.36E-01	1.73E+05	2.58E-05	3.47E+04	5.33E+01	1.87E-02	7.73E+01	1.01E-07	6.22E-14	9.58E+00	2.53E-03	0.00E+00	5.49E+00	8.11E-02	3.59E-02	5.04E-03	2.66E-14	1.07E+00	1.21E-03	1.44E-03	1.57E-16	1.60E-10	4.60E-07	4.64E+00	5.85E-07	3.96E-07	1.75E-11	-2.56E-08	2.65E-09	3.91E-08	-1.52E-08	2.45E-14	-4.09E-85	-1.46E-08	-9.67E-09	1.92E+00	0.00E+00	0.00E+00	-3.23E-14	3.50E-138	6.20E-08
3.15E-06	302.259	3.64E+19	0.00E+00	1.92E+00	6.53E+05	-3.96E-06	1.45E+01	1.39E+05	2.36E-01	1.73E+05	2.58E-05	3.47E+04	5.33E+01	1.87E-02	7.73E+01	1.01E-07	5.76E-14	9.58E+00	2.35E-03	0.00E+00	5.50E+00	8.11E-02	3.66E-02	5.03E-03	2.74E-14	1.09E+00	1.25E-03	1.45E-03	1.57E-16	1.61E-10	4.60E-07	4.62E+00	6.11E-07	3.95E-07	1.75E-11	-2.54E-08	2.64E-09	3.89E-08	-1.50E-08	2.45E-14	-4.38E-85	-1.46E-08	-9.67E-09	1.92E+00	0.00E+00	0.00E+00	-3.24E-14	3.50E-138	6.15E-08
3.19E-06	302.26	3.64E+19	0.00E+00	1.91E+00	6.53E+05	-3.96E-06	1.44E+01	1.39E+05	2.35E-01	1.73E+05	2.58E-05	3.47E+04	5.33E+01	1.87E-02	7.73E+01	1.01E-07	5.34E-14	9.58E+00	2.17E-03	0.00E+00	5.51E+00	8.11E-02	3.73E-02	5.02E-03	2.82E-14	1.10E+00	1.29E-03	1.46E-03	1.56E-16	1.61E-10	4.60E-07	4.59E+00	6.38E-07	3.95E-07	1.75E-11	-2.51E-08	2.63E-09	3.87E-08	-1.48E-08	2.44E-14	-4.18E-85	-1.46E-08	-9.67E-09	1.91E+00	0.00E+00	0.00E+00	-3.25E-14	3.49E-138	6.10E-08
3.23E-06	302.261	3.64E+19	0.00E+00	1.91E+00	6.53E+05	-3.96E-06	1.44E+01	1.39E+05	2.35E-01	1.73E+05	2.57E-05	3.47E+04	5.33E+01	1.87E-02	7.73E+01	1.00E-07	4.94E-14	9.57E+00	2.01E-03	0.00E+00	5.52E+00	8.11E-02	3.80E-02	5.00E-03	2.91E-14	1.11E+00	1.33E-03	1.46E-03	1.56E-16	1.62E-10	4.60E-07	4.57E+00	6.67E-07	3.95E-07	1.75E-11	-2.48E-08	2.62E-09	3.85E-08	-1.46E-08	2.44E-14	-3.19E-85	-1.46E-08	-9.67E-09	1.91E+00	0.00E+00	0.00E+00	-3.25E-14	3.48E-138	6.05E-08
3.27E-06	302.262	3.64E+19	0.00E+00	1.90E+00	6.53E+05	-3.96E-06	1.44E+01	1.39E+05	2.35E-01	1.73E+05	2.57E-05	3.47E+04	5.34E+01	1.87E-02	7.73E+01	9.97E-08	4.56E-14	9.57E+00	1.86E-03	0.00E+00	5.53E+00	8.11E-02	3.88E-02	4.99E-03	2.99E-14	1.13E+00	1.37E-03	1.47E-03	1.56E-16	1.63E-10	4.60E-07	4.54E+00	6.96E-07	3.94E-07	1.76E-11	-2.46E-08	2.61E-09	3.83E-08	-1.44E-08	2.43E-14	-1.23E-85	-1.46E-08	-9.67E-09	1.90E+00	0.00E+00	0.00E+00	-3.24E-14	3.47E-138	6.00E-08
3.31E-06	302.263	3.64E+19	0.00E+00	1.90E+00	6.53E+05	-3.96E-06	1.44E+01	1.39E+05	2.35E-01	1.73E+05	2.57E-05	3.47E+04	5.34E+01	1.87E-02	7.73E+01	9.92E-08	4.22E-14	9.57E+00	1.72E-03	0.00E+00	5.54E+00	8.11E-02	3.96E-02	4.98E-03	3.08E-14	1.14E+00	1.42E-03	1.47E-03	1.56E-16	1.63E-10	4.60E-07	4.52E+00	7.27E-07	3.94E-07	1.76E-11	-2.43E-08	2.60E-09	3.81E-08	-1.42E-08	2.42E-14	9.84E-88	-1.46E-08	-9.67E-09	1.90E+00	0.00E+00	0.00E+00	-3.24E-14	3.46E-138	5.95E-08
3.36E-06	302.264	3.64E+19	0.00E+00	1.89E+00	6.53E+05	-3.96E-06	1.43E+01	1.39E+05	2.34E-01	1.73E+05	2.57E-05	3.47E+04	5.34E+01	1.87E-02	7.73E+01	9.88E-08	3.89E-14	9.57E+00	1.59E-03	0.00E+00	5.55E+00	8.11E-02	4.03E-02	4.96E-03	3.17E-14	1.16E+00	1.46E-03	1.48E-03	1.56E-16	1.64E-10	4.60E-07	4.49E+00	7.59E-07	3.93E-07	1.76E-11	-2.40E-08	2.59E-09	3.79E-08	-1.39E-08	2.42E-14	-3.27E-85	-1.46E-08	-9.67E-09	1.89E+00	0.00E+00	0.00E+00	-3.24E-14	3.45E-138	5.90E-08
3.40E-06	302.265	3.64E+19	0.00E+00	1.89E+00	6.53E+05	-3.96E-06	1.43E+01	1.39E+05	2.34E-01	1.73E+05	2.57E-05	3.47E+04	5.34E+01	1.87E-02	7.73E+01	9.83E-08	3.59E-14	9.57E+00	1.46E-03	0.00E+00	5.56E+00	8.11E-02	4.11E-02	4.95E-03	3.26E-14	1.17E+00	1.51E-03	1.49E-03	1.56E-16	1.65E-10	4.60E-07	4.47E+00	7.92E-07	3.93E-07	1.76E-11	-2.38E-08	2.58E-09	3.77E-08	-1.37E-08	2.41E-14	-1.82E-84	-1.46E-08	-9.67E-09	1.89E+00	0.00E+00	0.00E+00	-3.24E-14	3.45E-138	5.85E-08
3.44E-06	302.266	3.64E+19	0.00E+00	1.89E+00	6.53E+05	-3.96E-06	1.43E+01	1.39E+05	2.34E-01	1.73E+05	2.57E-05	3.47E+04	5.34E+01	1.87E-02	7.73E+01	9.79E-08	3.31E-14	9.57E+00	1.35E-03	0.00E+00	5.57E+00	8.11E-02	4.19E-02	4.93E-03	3.36E-14	1.19E+00	1.56E-03	1.49E-03	1.56E-16	1.66E-10	4.60E-07	4.44E+00	8.27E-07	3.92E-07	1.76E-11	-2.35E-08	2.57E-09	3.75E-08	-1.35E-08	2.41E-14	-5.62E-84	-1.46E-08	-9.67E-09	1.89E+00	0.00E+00	0.00E+00	-3.24E-14	3.44E-138	5.80E-08
3.49E-06	302.267	3.64E+19	0.00E+00	1.88E+00	6.53E+05	-3.96E-06	1.43E+01	1.39E+05	2.33E-01	1.73E+05	2.57E-05	3.47E+04	5.34E+01	1.86E-02	7.73E+01	9.74E-08	3.05E-14	9.56E+00	1.24E-03	0.00E+00	5.57E+00	8.11E-02	4.27E-02	4.92E-03	3.46E-14	1.20E+00	1.61E-03	1.50E-03	1.56E-16	1.66E-10	4.60E-07	4.42E+00	8.63E-07	3.92E-07	1.76E-11	-2.32E-08	2.56E-09	3.73E-08	-1.33E-08	2.40E-14	-1.33E-83	-1.46E-08	-9.67E-09	1.88E+00	0.00E+00	0.00E+00	-3.24E-14	3.43E-138	5.75E-08
3.53E-06	302.268	3.64E+19	0.00E+00	1.88E+00	6.53E+05	-3.96E-06	1.43E+01	1.39E+05	2.33E-01	1.73E+05	2.57E-05	3.47E+04	5.35E+01	1.86E-02	7.73E+01	9.70E-08	2.80E-14	9.56E+00	1.14E-03	0.00E+00	5.58E+00	8.11E-02	4.36E-02	4.90E-03	3.56E-14	1.22E+00	1.66E-03	1.50E-03	1.56E-16	1.67E-10	4.60E-07	4.39E+00	9.01E-07	3.91E-07	1.77E-11	-2.30E-08	2.55E-09	3.70E-08	-1.31E-08	2.40E-14	-2.70E-83	-1.46E-08	-9.67E-09	1.88E+00	0.00E+00	0.00E+00	-3.24E-14	3.42E-138	5.70E-08
3.57E-06	302.269	3.64E+19	0.00E+00	1.87E+00	6.53E+05	-3.96E-06	1.42E+01	1.39E+05	2.33E-01	1.73E+05	2.57E-05	3.47E+04	5.35E+01	1.86E-02	7.73E+01	9.65E-08	2.58E-14	9.56E+00	1.05E-03	0.00E+00	5.59E+00	8.11E-02	4.44E-02	4.89E-03	3.66E-14	1.24E+00	1.71E-03	1.51E-03	1.56E-16	1.68E-10	4.60E-07	4.37E+00	9.40E-07	3.91E-07	1.77E-11	-2.27E-08	2.54E-09	3.68E-08	-1.29E-08	2.39E-14	-4.89E-83	-1.46E-08	-9.67E-09	1.87E+00	0.00E+00	0.00E+00	-3.24E-14	3.41E-138	5.65E-08
3.62E-06	302.27	3.64E+19	0.00E+00	1.87E+00	6.53E+05	-3.96E-06	1.42E+01	1.39E+05	2.32E-01	1.73E+05	2.57E-05	3.47E+04	5.35E+01	1.86E-02	7.73E+01	9.61E-08	2.37E-14	9.56E+00	9.65E-04	0.00E+00	5.60E+00	8.11E-02	4.53E-02	4.87E-03	3.77E-14	1.25E+00	1.77E-03	1.52E-03	1.56E-16	1.69E-10	4.60E-07	4.34E+00	9.81E-07	3.90E-07	1.77E-11	-2.24E-08	2.53E-09	3.66E-08	-1.27E-08	2.38E-14	-8.13E-83	-1.46E-08	-9.67E-09	1.87E+00	0.00E+00	0.00E+00	-3.24E-14	3.40E-138	5.60E-08
3.66E-06	302.271	3.64E+19	0.00E+00	1.86E+00	6.53E+05	-3.96E-06	1.42E+01	1.39E+05	2.32E-01	1.73E+05	2.57E-05	3.47E+04	5.35E+01	1.86E-02	7.73E+01	9.56E-08	2.17E-14	9.56E+00	8.86E-04	0.00E+00	5.61E+00	8.11E-02	4.61E-02	4.86E-03	3.87E-14	1.27E+00	1.83E-03	1.52E-03	1.56E-16	1.69E-10	4.60E-07	4.32E+00	1.02E-06	3.90E-07	1.77E-11	-2.22E-08	2.52E-09	3.64E-08	-1.25E-08	2.38E-14	-1.26E-82	-1.46E-08	-9.67E-09	1.86E+00	0.00E+00	0.00E+00	-3.24E-14	3.39E-138	5.55E-08
3.71E-06	302.272	3.64E+19	0.00E+00	1.86E+00	6.53E+05	-3.96E-06	1.42E+01	1.39E+05	2.32E-01	1.73E+05	2.56E-05	3.47E+04	5.35E+01	1.86E-02	7.73E+01	9.51E-08	1.99E-14	9.55E+00	8.12E-04	0.00E+00	5.62E+00	8.11E-02	4.70E-02	4.85E-03	3.99E-14	1.28E+00	1.88E-03	1.53E-03	1.55E-16	1.70E-10	4.60E-07	4.29E+00	1.07E-06	3.89E-07	1.77E-11	-2.19E-08	2.51E-09	3.62E-08	-1.23E-08	2.37E-14	-1.83E-82	-1.46E-08	-9.67E-09	1.86E+00	0.00E+00	0.00E+00	-3.24E-14	3.39E-138	5.50E-08
3.76E-06	302.273	3.64E+19	0.00E+00	1.85E+00	6.53E+05	-3.96E-06	1.42E+01	1.39E+05	2.31E-01	1.73E+05	2.56E-05	3.47E+04	5.35E+01	1.86E-02	7.73E+01	9.47E-08	1.82E-14	9.55E+00	7.44E-04	0.00E+00	5.62E+00	8.11E-02	4.79E-02	4.83E-03	4.10E-14	1.30E+00	1.94E-03	1.54E-03	1.55E-16	1.71E-10	4.60E-07	4.27E+00	1.11E-06	3.89E-07	1.77E-11	-2.16E-08	2.50E-09	3.60E-08	-1.20E-08	2.37E-14	-2.48E-82	-1.46E-08	-9.67E-09	1.85E+00	0.00E+00	0.00E+00	-3.24E-14	3.38E-138	5.45E-08
3.80E-06	302.275	3.64E+19	0.00E+00	1.85E+00	6.53E+05	-3.96E-06	1.41E+01	1.39E+05	2.31E-01	1.73E+05	2.56E-05	3.47E+04	5.35E+01	1.86E-02	7.74E+01	9.42E-08	1.67E-14	9.55E+00	6.81E-04	0.00E+00	5.63E+00	8.11E-02	4.89E-02	4.82E-03	4.22E-14	1.32E+00	2.00E-03	1.54E-03	1.55E-16	1.72E-10	4.60E-07	4.24E+00	1.16E-06	3.88E-07	1.77E-11	-2.14E-08	2.49E-09	3.58E-08	-1.18E-08	2.36E-14	-3.15E-82	-1.46E-08	-9.67E-09	1.85E+00	0.00E+00	0.00E+00	-3.24E-14	3.37E-138	5.40E-08
3.85E-06	302.276	3.64E+19	0.00E+00	1.84E+00	6.53E+05	-3.96E-06	1.41E+01	1.39E+05	2.31E-01	1.73E+05	2.56E-05	3.47E+04	5.36E+01	1.85E-02	7.74E+01	9.38E-08	1.53E-14	9.55E+00	6.23E-04	0.00E+00	5.64E+00	8.11E-02	4.98E-02	4.80E-03	4.34E-14	1.33E+00	2.07E-03	1.55E-03	1.55E-16	1.72E-10	4.60E-07	4.21E+00	1.21E-06	3.88E-07	1.78E-11	-2.11E-08	2.48E-09	3.55E-08	-1.16E-08	2.35E-14	-3.65E-82	-1.46E-08	-9.67E-09	1.84E+00	0.00E+00	0.00E+00	-3.24E-14	3.36E-138	5.36E-08
3.90E-06	302.277	3.64E+19	0.00E+00	1.84E+00	6.53E+05	-3.96E-06	1.41E+01	1.39E+05	2.30E-01	1.73E+05	2.56E-05	3.47E+04	5.36E+01	1.85E-02	7.74E+01	9.33E-08	1.39E-14	9.55E+00	5.69E-04	0.00E+00	5.65E+00	8.11E-02	5.08E-02	4.79E-03	4.47E-14	1.35E+00	2.13E-03	1.56E-03	1.55E-16	1.73E-10	4.60E-07	4.19E+00	1.26E-06	3.87E-07	1.78E-11	-2.08E-08	2.47E-09	3.53E-08	-1.14E-08	2.35E-14	-3.75E-82	-1.46E-08	-9.67E-09	1.84E+00	0.00E+00	0.00E+00	-3.24E-14	3.35E-138	5.31E-08
3.95E-06	302.278	3.64E+19	0.00E+00	1.83E+00	6.53E+05	-3.96E-06	1.41E+01	1.39E+05	2.30E-01	1.73E+05	2.56E-05	3.47E+04	5.36E+01	1.85E-02	7.74E+01	9.29E-08	1.27E-14	9.54E+00	5.20E-04	0.00E+00	5.66E+00	8.11E-02	5.17E-02	4.77E-03	4.59E-14	1.37E+00	2.20E-03	1.56E-03	1.55E-16	1.74E-10	4.60E-07	4.16E+00	1.32E-06	3.87E-07	1.78E-11	-2.06E-08	2.45E-09	3.51E-08	-1.12E-08	2.34E-14	-3.04E-82	-1.46E-08	-9.67E-09	1.83E+00	0.00E+00	0.00E+00	-3.24E-14	3.34E-138	5.26E-08
4.00E-06	302.279	3.64E+19	0.00E+00	1.83E+00	6.53E+05	-3.96E-06	1.41E+01	1.39E+05	2.30E-01	1.73E+05	2.56E-05	3.47E+04	5.36E+01	1.85E-02	7.74E+01	9.24E-08	1.16E-14	9.54E+00	4.74E-04	0.00E+00	5.67E+00	8.11E-02	5.27E-02	4.75E-03	4.73E-14	1.38E+00	2.27E-03	1.57E-03	1.55E-16	1.75E-10	4.60E-07	4.13E+00	1.37E-06	3.86E-07	1.78E-11	-2.03E-08	2.44E-09	3.49E-08	-1.09E-08	2.34E-14	-1.02E-82	-1.46E-08	-9.67E-09	1.83E+00	0.00E+00	0.00E+00	-3.24E-14	3.33E-138	5.21E-08
4.05E-06	302.28	3.64E+19	0.00E+00	1.82E+00	6.53E+05	-3.96E-06	1.40E+01	1.39E+05	2.29E-01	1.73E+05	2.55E-05	3.47E+04	5.36E+01	1.85E-02	7.74E+01	9.20E-08	1.06E-14	9.54E+00	4.32E-04	0.00E+00	5.67E+00	8.11E-02	5.37E-02	4.74E-03	4.86E-14	1.40E+00	2.34E-03	1.58E-03	1.55E-16	1.75E-10	4.60E-07	4.11E+00	1.43E-06	3.86E-07	1.78E-11	-2.00E-08	2.43E-09	3.47E-08	-1.07E-08	2.33E-14	4.76E-83	-1.46E-08	-9.67E-09	1.82E+00	0.00E+00	0.00E+00	-3.24E-14	3.32E-138	5.16E-08
4.10E-06	302.282	3.64E+19	0.00E+00	1.82E+00	6.53E+05	-3.96E-06	1.40E+01	1.39E+05	2.29E-01	1.73E+05	2.55E-05	3.47E+04	5.36E+01	1.85E-02	7.74E+01	9.15E-08	9.61E-15	9.54E+00	3.93E-04	0.00E+00	5.68E+00	8.11E-02	5.48E-02	4.72E-03	5.00E-14	1.42E+00	2.41E-03	1.58E-03	1.55E-16	1.76E-10	4.60E-07	4.08E+00	1.49E-06	3.85E-07	1.78E-11	-1.97E-08	2.42E-09	3.44E-08	-1.05E-08	2.32E-14	-1.91E-82	-1.46E-08	-9.67E-09	1.82E+00	0.00E+00	0.00E+00	-3.24E-14	3.31E-138	5.11E-08
4.15E-06	302.283	3.64E+19	0.00E+00	1.81E+00	6.53E+05	-3.96E-06	1.40E+01	1.39E+05	2.29E-01	1.73E+05	2.55E-05	3.47E+04	5.36E+01	1.85E-02	7.74E+01	9.11E-08	8.74E-15	9.53E+00	3.57E-04	0.00E+00	5.69E+00	8.11E-02	5.58E-02	4.71E-03	5.14E-14	1.44E+00	2.49E-03	1.59E-03	1.55E-16	1.77E-10	4.60E-07	4.05E+00	1.56E-06	3.85E-07	1.79E-11	-1.95E-08	2.41E-09	3.42E-08	-1.03E-08	2.32E-14	-1.44E-81	-1.46E-08	-9.67E-09	1.81E+00	0.00E+00	0.00E+00	-3.24E-14	3.30E-138	5.06E-08
4.20E-06	302.284	3.64E+19	0.00E+00	1.81E+00	6.53E+05	-3.96E-06	1.40E+01	1.39E+05	2.28E-01	1.73E+05	2.55E-05	3.47E+04	5.36E+01	1.84E-02	7.74E+01	9.06E-08	7.93E-15	9.53E+00	3.24E-04	0.00E+00	5.70E+00	8.11E-02	5.69E-02	4.69E-03	5.29E-14	1.45E+00	2.57E-03	1.60E-03	1.54E-16	1.78E-10	4.60E-07	4.03E+00	1.62E-06	3.84E-07	1.79E-11	-1.92E-08	2.40E-09	3.40E-08	-1.00E-08	2.31E-14	-4.68E-81	-1.46E-08	-9.67E-09	1.81E+00	0.00E+00	0.00E+00	-3.24E-14	3.29E-138	5.01E-08
4.25E-06	302.285	3.64E+19	0.00E+00	1.80E+00	6.53E+05	-3.96E-06	1.40E+01	1.39E+05	2.28E-01	1.73E+05	2.55E-05	3.47E+04	5.36E+01	1.84E-02	7.74E+01	9.02E-08	7.19E-15	9.53E+00	2.94E-04	0.00E+00	5.70E+00	8.11E-02	5.80E-02	4.68E-03	5.44E-14	1.47E+00	2.65E-03	1.60E-03	1.54E-16	1.79E-10	4.60E-07	4.00E+00	1.69E-06	3.84E-07	1.79E-11	-1.89E-08	2.39E-09	3.38E-08	-9.81E-09	2.30E-14	-1.13E-80	-1.46E-08	-9.67E-09	1.80E+00	0.00E+00	0.00E+00	-3.24E-14	3.28E-138	4.96E-08
4.30E-06	302.287	3.64E+19	0.00E+00	1.80E+00	6.53E+05	-3.96E-06	1.39E+01	1.39E+05	2.28E-01	1.73E+05	2.54E-05	3.47E+04	5.36E+01	1.84E-02	7.74E+01	8.98E-08	6.52E-15	9.53E+00	2.67E-04	0.00E+00	5.71E+00	8.11E-02	5.91E-02	4.66E-03	5.60E-14	1.49E+00	2.73E-03	1.61E-03	1.54E-16	1.79E-10	4.60E-07	3.97E+00	1.77E-06	3.83E-07	1.79E-11	-1.87E-08	2.37E-09	3.35E-08	-9.58E-09	2.30E-14	-2.32E-80	-1.46E-08	-9.67E-09	1.80E+00	0.00E+00	0.00E+00	-3.24E-14	3.28E-138	4.91E-08
4.36E-06	302.288	3.64E+19	0.00E+00	1.79E+00	6.53E+05	-3.96E-06	1.39E+01	1.39E+05	2.27E-01	1.73E+05	2.54E-05	3.47E+04	5.36E+01	1.84E-02	7.74E+01	8.93E-08	5.90E-15	9.52E+00	2.41E-04	0.00E+00	5.72E+00	8.11E-02	6.03E-02	4.64E-03	5.76E-14	1.51E+00	2.82E-03	1.62E-03	1.54E-16	1.80E-10	4.60E-07	3.94E+00	1.84E-06	3.83E-07	1.79E-11	-1.84E-08	2.36E-09	3.33E-08	-9.35E-09	2.29E-14	-4.27E-80	-1.46E-08	-9.67E-09	1.79E+00	0.00E+00	0.00E+00	-3.24E-14	3.27E-138	4.87E-08
4.41E-06	302.289	3.64E+19	0.00E+00	1.79E+00	6.53E+05	-3.96E-06	1.39E+01	1.39E+05	2.27E-01	1.73E+05	2.54E-05	3.47E+04	5.36E+01	1.84E-02	7.74E+01	8.89E-08	5.33E-15	9.52E+00	2.18E-04	0.00E+00	5.73E+00	8.11E-02	6.14E-02	4.63E-03	5.92E-14	1.53E+00	2.91E-03	1.63E-03	1.54E-16	1.81E-10	4.60E-07	3.92E+00	1.92E-06	3.82E-07	1.79E-11	-1.81E-08	2.35E-09	3.31E-08	-9.12E-09	2.28E-14	-7.28E-80	-1.46E-08	-9.67E-09	1.79E+00	0.00E+00	0.00E+00	-3.24E-14	3.26E-138	4.82E-08
4.46E-06	302.291	3.64E+19	0.00E+00	1.78E+00	6.53E+05	-3.96E-06	1.39E+01	1.39E+05	2.26E-01	1.73E+05	2.54E-05	3.47E+04	5.37E+01	1.84E-02	7.75E+01	8.84E-08	4.82E-15	9.52E+00	1.97E-04	0.00E+00	5.73E+00	8.11E-02	6.26E-02	4.61E-03	6.09E-14	1.55E+00	3.00E-03	1.63E-03	1.54E-16	1.82E-10	4.60E-07	3.89E+00	2.00E-06	3.81E-07	1.79E-11	-1.78E-08	2.34E-09	3.28E-08	-8.89E-09	2.28E-14	-1.17E-79	-1.46E-08	-9.67E-09	1.78E+00	0.00E+00	0.00E+00	-3.24E-14	3.25E-138	4.77E-08
4.52E-06	302.292	3.64E+19	0.00E+00	1.78E+00	6.53E+05	-3.96E-06	1.39E+01	1.39E+05	2.26E-01	1.73E+05	2.53E-05	3.47E+04	5.37E+01	1.83E-02	7.75E+01	8.80E-08	4.34E-15	9.52E+00	1.78E-04	0.00E+00	5.74E+00	8.11E-02	6.39E-02	4.60E-03	6.26E-14	1.57E+00	3.10E-03	1.64E-03	1.54E-16	1.83E-10	4.60E-07	3.86E+00	2.09E-06	3.81E-07	1.80E-11	-1.76E-08	2.33E-09	3.26E-08	-8.65E-09	2.27E-14	-1.79E-79	-1.46E-08	-9.67E-09	1.78E+00	0.00E+00	0.00E+00	-3.24E-14	3.24E-138	4.72E-08
4.57E-06	302.293	3.64E+19	0.00E+00	1.77E+00	6.53E+05	-3.96E-06	1.38E+01	1.39E+05	2.26E-01	1.73E+05	2.53E-05	3.47E+04	5.37E+01	1.83E-02	7.75E+01	8.75E-08	3.91E-15	9.51E+00	1.60E-04	0.00E+00	5.75E+00	8.11E-02	6.51E-02	4.58E-03	6.44E-14	1.59E+00	3.19E-03	1.65E-03	1.54E-16	1.83E-10	4.60E-07	3.83E+00	2.17E-06	3.80E-07	1.80E-11	-1.73E-08	2.31E-09	3.24E-08	-8.42E-09	2.26E-14	-2.61E-79	-1.46E-08	-9.67E-09	1.77E+00	0.00E+00	0.00E+00	-3.24E-14	3.23E-138	4.67E-08
4.63E-06	302.295	3.64E+19	0.00E+00	1.76E+00	6.53E+05	-3.96E-06	1.38E+01	1.39E+05	2.25E-01	1.73E+05	2.53E-05	3.47E+04	5.37E+01	1.83E-02	7.75E+01	8.71E-08	3.52E-15	9.51E+00	1.44E-04	0.00E+00	5.76E+00	8.11E-02	6.64E-02	4.56E-03	6.63E-14	1.60E+00	3.29E-03	1.66E-03	1.54E-16	1.84E-10	4.60E-07	3.80E+00	2.27E-06	3.80E-07	1.80E-11	-1.70E-08	2.30E-09	3.21E-08	-8.18E-09	2.26E-14	-3.68E-79	-1.46E-08	-9.67E-09	1.76E+00	0.00E+00	0.00E+00	-3.24E-14	3.22E-138	4.62E-08
4.69E-06	302.296	3.64E+19	0.00E+00	1.76E+00	6.53E+05	-3.96E-06	1.38E+01	1.39E+05	2.25E-01	1.73E+05	2.53E-05	3.47E+04	5.37E+01	1.83E-02	7.75E+01	8.66E-08	3.16E-15	9.51E+00	1.29E-04	0.00E+00	5.76E+00	8.11E-02	6.76E-02	4.55E-03	6.82E-14	1.62E+00	3.40E-03	1.66E-03	1.53E-16	1.85E-10	4.60E-07	3.77E+00	2.36E-06	3.79E-07	1.80E-11	-1.67E-08	2.29E-09	3.19E-08	-7.94E-09	2.25E-14	-5.01E-79	-1.46E-08	-9.67E-09	1.76E+00	0.00E+00	0.00E+00	-3.24E-14	3.21E-138	4.57E-08
4.75E-06	302.298	3.64E+19	0.00E+00	1.75E+00	6.53E+05	-3.96E-06	1.38E+01	1.39E+05	2.24E-01	1.73E+05	2.52E-05	3.47E+04	5.37E+01	1.83E-02	7.75E+01	8.62E-08	2.84E-15	9.50E+00	1.16E-04	0.00E+00	5.77E+00	8.11E-02	6.90E-02	4.53E-03	7.01E-14	1.64E+00	3.51E-03	1.67E-03	1.53E-16	1.86E-10	4.60E-07	3.75E+00	2.47E-06	3.79E-07	1.80E-11	-1.65E-08	2.28E-09	3.16E-08	-7.70E-09	2.24E-14	-6.59E-79	-1.46E-08	-9.67E-09	1.75E+00	0.00E+00	0.00E+00	-3.24E-14	3.20E-138	4.52E-08
4.81E-06	302.299	3.64E+19	0.00E+00	1.75E+00	6.53E+05	-3.96E-06	1.38E+01	1.39E+05	2.24E-01	1.73E+05	2.52E-05	3.47E+04	5.37E+01	1.83E-02	7.75E+01	8.57E-08	2.55E-15	9.50E+00	1.04E-04	0.00E+00	5.78E+00	8.11E-02	7.03E-02	4.51E-03	7.21E-14	1.66E+00	3.62E-03	1.68E-03	1.53E-16	1.87E-10	4.60E-07	3.72E+00	2.57E-06	3.78E-07	1.80E-11	-1.62E-08	2.26E-09	3.14E-08	-7.46E-09	2.24E-14	-8.36E-79	-1.46E-08	-9.67E-09	1.75E+00	0.00E+00	0.00E+00	-3.24E-14	3.19E-138	4.48E-08
4.87E-06	302.3	3.64E+19	0.00E+00	1.74E+00	6.53E+05	-3.96E-06	1.37E+01	1.39E+05	2.24E-01	1.73E+05	2.52E-05	3.47E+04	5.37E+01	1.83E-02	7.75E+01	8.53E-08	2.28E-15	9.50E+00	9.32E-05	0.00E+00	5.78E+00	8.11E-02	7.17E-02	4.49E-03	7.42E-14	1.69E+00	3.73E-03	1.69E-03	1.53E-16	1.88E-10	4.60E-07	3.69E+00	2.68E-06	3.77E-07	1.80E-11	-1.59E-08	2.25E-09	3.12E-08	-7.22E-09	2.23E-14	-1.02E-78	-1.46E-08	-9.67E-09	1.74E+00	0.00E+00	0.00E+00	-3.24E-14	3.18E-138	4.43E-08
4.93E-06	302.302	3.64E+19	0.00E+00	1.74E+00	6.53E+05	-3.96E-06	1.37E+01	1.39E+05	2.23E-01	1.73E+05	2.51E-05	3.47E+04	5.36E+01	1.82E-02	7.75E+01	8.49E-08	2.04E-15	9.50E+00	8.33E-05	0.00E+00	5.79E+00	8.11E-02	7.31E-02	4.48E-03	7.63E-14	1.71E+00	3.85E-03	1.69E-03	1.53E-16	1.89E-10	4.60E-07	3.66E+00	2.80E-06	3.77E-07	1.81E-11	-1.56E-08	2.24E-09	3.09E-08	-6.98E-09	2.22E-14	-1.19E-78	-1.46E-08	-9.67E-09	1.74E+00	0.00E+00	0.00E+00	-3.24E-14	3.17E-138	4.38E-08
4.99E-06	302.303	3.64E+19	0.00E+00	1.73E+00	6.53E+05	-3.96E-06	1.37E+01	1.39E+05	2.23E-01	1.73E+05	2.51E-05	3.47E+04	5.36E+01	1.82E-02	7.75E+01	8.44E-08	1.82E-15	9.49E+00	7.44E-05	0.00E+00	5.80E+00	8.12E-02	7.45E-02	4.46E-03	7.85E-14	1.73E+00	3.97E-03	1.70E-03	1.53E-16	1.89E-10	4.60E-07	3.63E+00	2.92E-06	3.76E-07	1.81E-11	-1.54E-08	2.22E-09	3.07E-08	-6.73E-09	2.21E-14	-1.31E-78	-1.46E-08	-9.67E-09	1.73E+00	0.00E+00	0.00E+00	-3.24E-14	3.16E-138	4.33E-08
5.05E-06	302.305	3.64E+19	0.00E+00	1.73E+00	6.53E+05	-3.96E-06	1.37E+01	1.39E+05	2.22E-01	1.73E+05	2.51E-05	3.47E+04	5.36E+01	1.82E-02	7.75E+01	8.40E-08	1.63E-15	9.49E+00	6.64E-05	0.00E+00	5.80E+00	8.12E-02	7.60E-02	4.44E-03	8.08E-14	1.75E+00	4.10E-03	1.71E-03	1.53E-16	1.90E-10	4.60E-07	3.60E+00	3.04E-06	3.75E-07	1.81E-11	-1.51E-08	2.21E-09	3.04E-08	-6.48E-09	2.21E-14	-1.34E-78	-1.46E-08	-9.67E-09	1.73E+00	0.00E+00	0.00E+00	-3.24E-14	3.15E-138	4.28E-08
5.11E-06	302.306	3.64E+19	0.00E+00	1.72E+00	6.53E+05	-3.96E-06	1.37E+01	1.39E+05	2.22E-01	1.73E+05	2.50E-05	3.47E+04	5.36E+01	1.82E-02	7.75E+01	8.35E-08	1.45E-15	9.49E+00	5.91E-05	0.00E+00	5.81E+00	8.12E-02	7.75E-02	4.42E-03	8.31E-14	1.77E+00	4.23E-03	1.72E-03	1.53E-16	1.91E-10	4.60E-07	3.57E+00	3.17E-06	3.75E-07	1.81E-11	-1.48E-08	2.20E-09	3.02E-08	-6.23E-09	2.20E-14	-1.20E-78	-1.46E-08	-9.67E-09	1.72E+00	0.00E+00	0.00E+00	-3.24E-14	3.14E-138	4.23E-08
5.18E-06	302.308	3.64E+19	0.00E+00	1.71E+00	6.53E+05	-3.96E-06	1.37E+01	1.39E+05	2.21E-01	1.73E+05	2.50E-05	3.47E+04	5.36E+01	1.82E-02	7.76E+01	8.31E-08	1.29E-15	9.48E+00	5.26E-05	0.00E+00	5.81E+00	8.12E-02	7.90E-02	4.41E-03	8.55E-14	1.79E+00	4.37E-03	1.73E-03	1.52E-16	1.92E-10	4.60E-07	3.54E+00	3.31E-06	3.74E-07	1.81E-11	-1.45E-08	2.18E-09	2.99E-08	-5.98E-09	2.19E-14	-8.01E-79	-1.46E-08	-9.67E-09	1.71E+00	0.00E+00	0.00E+00	-3.24E-14	3.13E-138	4.18E-08
5.24E-06	302.31	3.64E+19	0.00E+00	1.71E+00	6.53E+05	-3.96E-06	1.36E+01	1.39E+05	2.21E-01	1.73E+05	2.50E-05	3.47E+04	5.36E+01	1.81E-02	7.76E+01	8.27E-08	1.15E-15	9.48E+00	4.68E-05	0.00E+00	5.82E+00	8.12E-02	8.06E-02	4.39E-03	8.80E-14	1.81E+00	4.51E-03	1.73E-03	1.52E-16	1.93E-10	4.60E-07	3.51E+00	3.45E-06	3.73E-07	1.81E-11	-1.42E-08	2.17E-09	2.97E-08	-5.73E-09	2.18E-14	-1.09E-79	-1.46E-08	-9.67E-09	1.71E+00	0.00E+00	0.00E+00	-3.24E-14	3.11E-138	4.14E-08
5.31E-06	302.311	3.64E+19	0.00E+00	1.70E+00	6.53E+05	-3.96E-06	1.36E+01	1.39E+05	2.21E-01	1.73E+05	2.49E-05	3.47E+04	5.36E+01	1.81E-02	7.76E+01	8.22E-08	1.02E-15	9.48E+00	4.15E-05	0.00E+00	5.83E+00	8.12E-02	8.22E-02	4.37E-03	9.06E-14	1.84E+00	4.66E-03	1.74E-03	1.52E-16	1.94E-10	4.60E-07	3.48E+00	3.60E-06	3.73E-07	1.81E-11	-1.40E-08	2.16E-09	2.94E-08	-5.48E-09	2.18E-14	-6.98E-80	-1.46E-08	-9.67E-09	1.70E+00	0.00E+00	0.00E+00	-3.24E-14	3.10E-138	4.09E-08
5.38E-06	302.313	3.64E+19	0.00E+00	1.70E+00	6.53E+05	-3.96E-06	1.36E+01	1.39E+05	2.20E-01	1.73E+05	2.49E-05	3.47E+04	5.36E+01	1.81E-02	7.76E+01	8.18E-08	9.08E-16	9.47E+00	3.68E-05	0.00E+00	5.83E+00	8.12E-02	8.38E-02	4.35E-03	9.32E-14	1.86E+00	4.81E-03	1.75E-03	1.52E-16	1.95E-10	4.60E-07	3.45E+00	3.76E-06	3.72E-07	1.82E-11	-1.37E-08	2.14E-09	2.92E-08	-5.23E-09	2.17E-14	-2.92E-78	-1.46E-08	-9.67E-09	1.70E+00	0.00E+00	0.00E+00	-3.24E-14	3.09E-138	4.04E-08
5.44E-06	302.315	3.64E+19	0.00E+00	1.69E+00	6.53E+05	-3.96E-06	1.36E+01	1.39E+05	2.20E-01	1.73E+05	2.48E-05	3.47E+04	5.36E+01	1.81E-02	7.76E+01	8.14E-08	8.06E-16	9.47E+00	3.26E-05	0.00E+00	5.84E+00	8.12E-02	8.55E-02	4.33E-03	9.59E-14	1.88E+00	4.96E-03	1.76E-03	1.52E-16	1.96E-10	4.60E-07	3.42E+00	3.92E-06	3.71E-07	1.82E-11	-1.34E-08	2.13E-09	2.89E-08	-4.97E-09	2.16E-14	-1.31E-77	-1.46E-08	-9.67E-09	1.69E+00	0.00E+00	0.00E+00	-3.24E-14	3.08E-138	3.99E-08
5.51E-06	302.316	3.64E+19	0.00E+00	1.68E+00	6.53E+05	-3.96E-06	1.36E+01	1.39E+05	2.19E-01	1.73E+05	2.48E-05	3.47E+04	5.36E+01	1.81E-02	7.76E+01	8.09E-08	7.14E-16	9.47E+00	2.89E-05	0.00E+00	5.84E+00	8.12E-02	8.72E-02	4.31E-03	9.88E-14	1.91E+00	5.13E-03	1.77E-03	1.52E-16	1.97E-10	4.60E-07	3.39E+00	4.09E-06	3.71E-07	1.82E-11	-1.31E-08	2.12E-09	2.87E-08	-4.71E-09	2.15E-14	-3.79E-77	-1.46E-08	-9.67E-09	1.68E+00	0.00E+00	0.00E+00	-3.24E-14	3.07E-138	3.94E-08
5.58E-06	302.318	3.64E+19	0.00E+00	1.68E+00	6.53E+05	-3.96E-06	1.36E+01	1.39E+05	2.19E-01	1.73E+05	2.47E-05	3.47E+04	5.36E+01	1.80E-02	7.76E+01	8.05E-08	6.33E-16	9.46E+00	2.55E-05	0.00E+00	5.85E+00	8.12E-02	8.90E-02	4.30E-03	1.02E-13	1.93E+00	5.30E-03	1.78E-03	1.52E-16	1.98E-10	4.60E-07	3.36E+00	4.27E-06	3.70E-07	1.82E-11	-1.28E-08	2.10E-09	2.84E-08	-4.45E-09	2.14E-14	-8.87E-77	-1.46E-08	-9.67E-09	1.68E+00	0.00E+00	0.00E+00	-3.24E-14	3.06E-138	3.89E-08
5.65E-06	302.32	3.64E+19	0.00E+00	1.67E+00	6.53E+05	-3.96E-06	1.35E+01	1.39E+05	2.18E-01	1.73E+05	2.47E-05	3.47E+04	5.35E+01	1.80E-02	7.76E+01	8.01E-08	5.60E-16	9.46E+00	2.25E-05	0.00E+00	5.85E+00	8.12E-02	9.08E-02	4.28E-03	1.05E-13	1.95E+00	5.47E-03	1.79E-03	1.51E-16	1.99E-10	4.60E-07	3.32E+00	4.46E-06	3.69E-07	1.82E-11	-1.25E-08	2.09E-09	2.81E-08	-4.19E-09	2.14E-14	-1.82E-76	-1.46E-08	-9.67E-09	1.67E+00	0.00E+00	0.00E+00	-3.24E-14	3.05E-138	3.84E-08
5.73E-06	302.321	3.64E+19	0.00E+00	1.67E+00	6.53E+05	-3.96E-06	1.35E+01	1.39E+05	2.18E-01	1.73E+05	2.47E-05	3.47E+04	5.35E+01	1.80E-02	7.76E+01	7.96E-08	4.96E-16	9.45E+00	1.99E-05	0.00E+00	5.86E+00	8.12E-02	9.27E-02	4.26E-03	1.08E-13	1.98E+00	5.65E-03	1.80E-03	1.51E-16	2.00E-10	4.60E-07	3.29E+00	4.65E-06	3.69E-07	1.82E-11	-1.23E-08	2.07E-09	2.79E-08	-3.93E-09	2.13E-14	-3.41E-76	-1.46E-08	-9.67E-09	1.67E+00	0.00E+00	0.00E+00	-3.24E-14	3.04E-138	3.80E-08
5.80E-06	302.323	3.64E+19	0.00E+00	1.66E+00	6.53E+05	-3.96E-06	1.35E+01	1.39E+05	2.17E-01	1.73E+05	2.46E-05	3.47E+04	5.35E+01	1.80E-02	7.76E+01	7.92E-08	4.38E-16	9.45E+00	1.76E-05	0.00E+00	5.86E+00	8.12E-02	9.45E-02	4.24E-03	1.11E-13	2.00E+00	5.84E-03	1.81E-03	1.51E-16	2.01E-10	4.60E-07	3.26E+00	4.86E-06	3.68E-07	1.82E-11	-1.20E-08	2.06E-09	2.76E-08	-3.66E-09	2.12E-14	-5.95E-76	-1.46E-08	-9.67E-09	1.66E+00	0.00E+00	0.00E+00	-3.24E-14	3.03E-138	3.75E-08
5.88E-06	302.325	3.64E+19	0.00E+00	1.65E+00	6.53E+05	-3.96E-06	1.35E+01	1.39E+05	2.17E-01	1.73E+05	2.46E-05	3.47E+04	5.35E+01	1.80E-02	7.77E+01	7.88E-08	3.88E-16	9.45E+00	1.55E-05	0.00E+00	5.87E+00	8.12E-02	9.65E-02	4.22E-03	1.14E-13	2.03E+00	6.03E-03	1.82E-03	1.51E-16	2.02E-10	4.60E-07	3.23E+00	5.07E-06	3.67E-07	1.82E-11	-1.17E-08	2.05E-09	2.73E-08	-3.39E-09	2.11E-14	-9.85E-76	-1.46E-08	-9.67E-09	1.65E+00	0.00E+00	0.00E+00	-3.24E-14	3.01E-138	3.70E-08
5.95E-06	302.327	3.64E+19	0.00E+00	1.65E+00	6.53E+05	-3.96E-06	1.35E+01	1.39E+05	2.16E-01	1.73E+05	2.45E-05	3.47E+04	5.35E+01	1.79E-02	7.77E+01	7.83E-08	3.43E-16	9.44E+00	1.37E-05	0.00E+00	5.87E+00	8.12E-02	9.85E-02	4.20E-03	1.18E-13	2.05E+00	6.23E-03	1.82E-03	1.51E-16	2.03E-10	4.60E-07	3.20E+00	5.30E-06	3.66E-07	1.83E-11	-1.14E-08	2.03E-09	2.71E-08	-3.12E-09	2.10E-14	-1.56E-75	-1.46E-08	-9.67E-09	1.65E+00	0.00E+00	0.00E+00	-3.24E-14	3.00E-138	3.65E-08
6.03E-06	302.329	3.64E+19	0.00E+00	1.64E+00	6.53E+05	-3.96E-06	1.35E+01	1.39E+05	2.16E-01	1.73E+05	2.45E-05	3.47E+04	5.34E+01	1.79E-02	7.77E+01	7.79E-08	3.03E-16	9.44E+00	1.21E-05	0.00E+00	5.87E+00	8.12E-02	1.01E-01	4.18E-03	1.21E-13	2.08E+00	6.44E-03	1.83E-03	1.51E-16	2.04E-10	4.60E-07	3.16E+00	5.54E-06	3.66E-07	1.83E-11	-1.11E-08	2.02E-09	2.68E-08	-2.85E-09	2.09E-14	-2.38E-75	-1.46E-08	-9.67E-09	1.64E+00	0.00E+00	0.00E+00	-3.24E-14	2.99E-138	3.60E-08
6.11E-06	302.331	3.64E+19	0.00E+00	1.63E+00	6.53E+05	-3.96E-06	1.35E+01	1.39E+05	2.15E-01	1.73E+05	2.44E-05	3.47E+04	5.34E+01	1.79E-02	7.77E+01	7.75E-08	2.68E-16	9.43E+00	1.07E-05	0.00E+00	5.88E+00	8.12E-02	1.03E-01	4.16E-03	1.25E-13	2.10E+00	6.66E-03	1.84E-03	1.50E-16	2.05E-10	4.60E-07	3.13E+00	5.79E-06	3.65E-07	1.83E-11	-1.08E-08	2.00E-09	2.65E-08	-2.58E-09	2.08E-14	-3.50E-75	-1.46E-08	-9.67E-09	1.63E+00	0.00E+00	0.00E+00	-3.24E-14	2.98E-138	3.55E-08
6.19E-06	302.333	3.64E+19	0.00E+00	1.63E+00	6.53E+05	-3.96E-06	1.34E+01	1.39E+05	2.14E-01	1.73E+05	2.43E-05	3.47E+04	5.34E+01	1.79E-02	7.77E+01	7.71E-08	2.38E-16	9.43E+00	9.43E-06	0.00E+00	5.88E+00	8.12E-02	1.05E-01	4.14E-03	1.29E-13	2.13E+00	6.89E-03	1.85E-03	1.50E-16	2.06E-10	4.60E-07	3.10E+00	6.05E-06	3.64E-07	1.83E-11	-1.05E-08	1.99E-09	2.62E-08	-2.30E-09	2.07E-14	-5.02E-75	-1.46E-08	-9.67E-09	1.63E+00	0.00E+00	0.00E+00	-3.24E-14	2.97E-138	3.50E-08
6.27E-06	302.335	3.64E+19	0.00E+00	1.62E+00	6.53E+05	-3.96E-06	1.34E+01	1.39E+05	2.14E-01	1.73E+05	2.43E-05	3.47E+04	5.34E+01	1.79E-02	7.77E+01	7.66E-08	2.11E-16	9.43E+00	8.35E-06	0.00E+00	5.88E+00	8.12E-02	1.07E-01	4.12E-03	1.33E-13	2.16E+00	7.12E-03	1.86E-03	1.50E-16	2.07E-10	4.60E-07	3.07E+00	6.32E-06	3.63E-07	1.83E-11	-1.02E-08	1.97E-09	2.60E-08	-2.02E-09	2.07E-14	-7.01E-75	-1.46E-08	-9.67E-09	1.62E+00	0.00E+00	0.00E+00	-3.24E-14	2.96E-138	3.46E-08
6.36E-06	302.337	3.64E+19	0.00E+00	1.61E+00	6.53E+05	-3.96E-06	1.34E+01	1.39E+05	2.13E-01	1.73E+05	2.42E-05	3.47E+04	5.33E+01	1.78E-02	7.77E+01	7.62E-08	1.87E-16	9.42E+00	7.41E-06	0.00E+00	5.89E+00	8.12E-02	1.09E-01	4.10E-03	1.37E-13	2.19E+00	7.37E-03	1.87E-03	1.50E-16	2.08E-10	4.60E-07	3.03E+00	6.61E-06	3.63E-07	1.83E-11	-9.91E-09	1.96E-09	2.57E-08	-1.74E-09	2.06E-14	-9.53E-75	-1.46E-08	-9.67E-09	1.61E+00	0.00E+00	0.00E+00	-3.24E-14	2.94E-138	3.41E-08
6.44E-06	302.339	3.64E+19	0.00E+00	1.61E+00	6.53E+05	-3.96E-06	1.34E+01	1.39E+05	2.13E-01	1.73E+05	2.42E-05	3.47E+04	5.33E+01	1.78E-02	7.77E+01	7.58E-08	1.67E-16	9.42E+00	6.59E-06	0.00E+00	5.89E+00	8.12E-02	1.12E-01	4.08E-03	1.41E-13	2.21E+00	7.62E-03	1.88E-03	1.50E-16	2.09E-10	4.60E-07	3.00E+00	6.91E-06	3.62E-07	1.83E-11	-9.61E-09	1.94E-09	2.54E-08	-1.46E-09	2.05E-14	-1.27E-74	-1.46E-08	-9.67E-09	1.61E+00	0.00E+00	0.00E+00	-3.24E-14	2.93E-138	3.36E-08
6.53E-06	302.341	3.64E+19	0.00E+00	1.60E+00	6.53E+05	-3.96E-06	1.34E+01	1.39E+05	2.12E-01	1.73E+05	2.41E-05	3.47E+04	5.33E+01	1.78E-02	7.78E+01	7.54E-08	1.48E-16	9.41E+00	5.87E-06	0.00E+00	5.89E+00	8.12E-02	1.14E-01	4.06E-03	1.45E-13	2.24E+00	7.89E-03	1.89E-03	1.50E-16	2.10E-10	4.60E-07	2.96E+00	7.23E-06	3.61E-07	1.83E-11	-9.31E-09	1.92E-09	2.51E-08	-1.18E-09	2.04E-14	-1.64E-74	-1.46E-08	-9.67E-09	1.60E+00	0.00E+00	0.00E+00	-3.24E-14	2.92E-138	3.31E-08
6.62E-06	302.343	3.64E+19	0.00E+00	1.59E+00	6.53E+05	-3.96E-06	1.34E+01	1.39E+05	2.12E-01	1.73E+05	2.40E-05	3.47E+04	5.33E+01	1.78E-02	7.78E+01	7.49E-08	1.33E-16	9.41E+00	5.26E-06	0.00E+00	5.90E+00	8.12E-02	1.16E-01	4.04E-03	1.50E-13	2.27E+00	8.17E-03	1.91E-03	1.49E-16	2.11E-10	4.60E-07	2.93E+00	7.57E-06	3.60E-07	1.84E-11	-9.00E-09	1.91E-09	2.48E-08	-8.92E-10	2.03E-14	-2.07E-74	-1.46E-08	-9.67E-09	1.59E+00	0.00E+00	0.00E+00	-3.24E-14	2.91E-138	3.26E-08
6.71E-06	302.345	3.64E+19	0.00E+00	1.59E+00	6.53E+05	-3.96E-06	1.34E+01	1.39E+05	2.11E-01	1.73E+05	2.40E-05	3.47E+04	5.32E+01	1.77E-02	7.78E+01	7.45E-08	1.19E-16	9.40E+00	4.72E-06	0.00E+00	5.90E+00	8.12E-02	1.19E-01	4.02E-03	1.54E-13	2.30E+00	8.45E-03	1.92E-03	1.49E-16	2.12E-10	4.60E-07	2.90E+00	7.92E-06	3.59E-07	1.84E-11	-8.70E-09	1.89E-09	2.45E-08	-6.02E-10	2.02E-14	-2.54E-74	-1.46E-08	-9.67E-09	1.59E+00	0.00E+00	0.00E+00	-3.24E-14	2.89E-138	3.21E-08
6.80E-06	302.347	3.64E+19	0.00E+00	1.58E+00	6.53E+05	-3.96E-06	1.34E+01	1.39E+05	2.10E-01	1.73E+05	2.39E-05	3.47E+04	5.32E+01	1.77E-02	7.78E+01	7.41E-08	1.07E-16	9.40E+00	4.26E-06	0.00E+00	5.90E+00	8.12E-02	1.21E-01	3.99E-03	1.59E-13	2.33E+00	8.75E-03	1.93E-03	1.49E-16	2.13E-10	4.60E-07	2.86E+00	8.29E-06	3.58E-07	1.84E-11	-8.39E-09	1.88E-09	2.43E-08	-3.10E-10	2.01E-14	-3.03E-74	-1.46E-08	-9.67E-09	1.58E+00	0.00E+00	0.00E+00	-3.24E-14	2.88E-138	3.16E-08
6.90E-06	302.35	3.64E+19	0.00E+00	1.57E+00	6.53E+05	-3.96E-06	1.33E+01	1.39E+05	2.10E-01	1.73E+05	2.38E-05	3.47E+04	5.31E+01	1.77E-02	7.78E+01	7.37E-08	9.60E-17	9.39E+00	3.87E-06	0.00E+00	5.90E+00	8.12E-02	1.24E-01	3.97E-03	1.64E-13	2.36E+00	9.07E-03	1.94E-03	1.49E-16	2.14E-10	4.60E-07	2.83E+00	8.69E-06	3.57E-07	1.84E-11	-8.08E-09	1.86E-09	2.40E-08	-1.62E-11	2.00E-14	-3.48E-74	-1.46E-08	-9.67E-09	1.57E+00	0.00E+00	0.00E+00	-3.24E-14	2.87E-138	3.11E-08
7.00E-06	302.352	3.64E+19	0.00E+00	1.56E+00	6.53E+05	-3.96E-06	1.33E+01	1.39E+05	2.09E-01	1.73E+05	2.38E-05	3.47E+04	5.31E+01	1.77E-02	7.78E+01	7.33E-08	8.68E-17	9.39E+00	3.53E-06	0.00E+00	5.90E+00	8.12E-02	1.27E-01	3.95E-03	1.70E-13	2.39E+00	9.40E-03	1.95E-03	1.51E-16	2.15E-10	4.60E-07	2.79E+00	9.10E-06	3.56E-07	1.84E-11	-7.76E-09	1.84E-09	2.38E-08	1.69E-10	1.99E-14	-3.83E-74	-1.46E-08	-9.67E-09	1.56E+00	0.00E+00	0.00E+00	-3.24E-14	2.85E-138	3.06E-08
7.10E-06	302.354	3.64E+19	0.00E+00	1.56E+00	6.53E+05	-3.96E-06	1.33E+01	1.39E+05	2.08E-01	1.73E+05	2.37E-05	3.47E+04	5.31E+01	1.76E-02	7.78E+01	7.28E-08	7.88E-17	9.38E+00	3.24E-06	0.00E+00	5.90E+00	8.12E-02	1.30E-01	3.93E-03	1.75E-13	2.42E+00	9.74E-03	1.96E-03	1.59E-16	2.16E-10	4.60E-07	2.75E+00	9.54E-06	3.56E-07	1.84E-11	-7.45E-09	1.83E-09	2.39E-08	-4.14E-12	1.98E-14	-3.95E-74	-1.46E-08	-9.67E-09	1.56E+00	0.00E+00	0.00E+00	-3.24E-14	2.84E-138	3.01E-08
7.20E-06	302.357	3.64E+19	0.00E+00	1.55E+00	6.53E+05	-3.96E-06	1.33E+01	1.39E+05	2.08E-01	1.73E+05	2.36E-05	3.47E+04	5.30E+01	1.76E-02	7.78E+01	7.24E-08	7.19E-17	9.38E+00	2.99E-06	0.00E+00	5.90E+00	8.12E-02	1.33E-01	3.90E-03	1.81E-13	2.46E+00	1.01E-02	1.97E-03	1.80E-16	2.18E-10	4.60E-07	2.72E+00	9.99E-06	3.55E-07	1.84E-11	-7.14E-09	1.81E-09	2.49E-08	-9.10E-10	1.97E-14	-3.72E-74	-1.46E-08	-9.67E-09	1.55E+00	0.00E+00	0.00E+00	-3.24E-14	2.83E-138	2.97E-08
7.30E-06	302.359	3.64E+19	0.00E+00	1.54E+00	6.53E+05	-3.96E-06	1.33E+01	1.39E+05	2.07E-01	1.73E+05	2.35E-05	3.47E+04	5.30E+01	1.76E-02	7.79E+01	7.20E-08	6.59E-17	9.37E+00	2.79E-06	0.00E+00	5.90E+00	8.12E-02	1.36E-01	3.88E-03	1.86E-13	2.49E+00	1.04E-02	1.98E-03	2.23E-16	2.19E-10	4.60E-07	2.68E+00	1.05E-05	3.54E-07	1.84E-11	-6.83E-09	1.80E-09	2.71E-08	-3.11E-09	1.96E-14	-2.96E-74	-1.46E-08	-9.67E-09	1.54E+00	0.00E+00	0.00E+00	-3.24E-14	2.81E-138	2.92E-08
7.40E-06	302.361	3.64E+19	0.00E+00	1.54E+00	6.53E+05	-3.96E-06	1.33E+01	1.39E+05	2.07E-01	1.73E+05	2.35E-05	3.47E+04	5.29E+01	1.75E-02	7.79E+01	7.16E-08	6.08E-17	9.37E+00	2.62E-06	0.00E+00	5.90E+00	8.12E-02	1.38E-01	3.86E-03	1.92E-13	2.52E+00	1.08E-02	2.00E-03	3.03E-16	2.20E-10	4.60E-07	2.65E+00	1.09E-05	3.53E-07	1.84E-11	-6.52E-09	1.78E-09	3.13E-08	-7.39E-09	1.95E-14	-1.48E-74	-1.46E-08	-9.67E-09	1.54E+00	0.00E+00	0.00E+00	-3.24E-14	2.80E-138	2.87E-08
7.50E-06	302.364	3.64E+19	0.00E+00	1.53E+00	6.53E+05	-3.96E-06	1.33E+01	1.39E+05	2.06E-01	1.73E+05	2.34E-05	3.47E+04	5.29E+01	1.75E-02	7.79E+01	7.13E-08	5.63E-17	9.36E+00	2.47E-06	0.00E+00	5.90E+00	8.12E-02	1.41E-01	3.84E-03	1.98E-13	2.55E+00	1.12E-02	2.01E-03	4.38E-16	2.21E-10	4.60E-07	2.61E+00	1.14E-05	3.52E-07	1.85E-11	-6.22E-09	1.76E-09	3.87E-08	-1.48E-08	1.93E-14	3.68E-75	-1.46E-08	-9.67E-09	1.53E+00	0.00E+00	0.00E+00	-3.24E-14	2.79E-138	2.83E-08
7.60E-06	302.366	3.64E+19	0.00E+00	1.52E+00	6.53E+05	-3.96E-06	1.33E+01	1.39E+05	2.05E-01	1.73E+05	2.33E-05	3.47E+04	5.28E+01	1.75E-02	7.79E+01	7.09E-08	5.25E-17	9.36E+00	2.35E-06	0.00E+00	5.90E+00	8.12E-02	1.44E-01	3.82E-03	2.04E-13	2.58E+00	1.16E-02	2.02E-03	6.51E-16	2.22E-10	4.59E-07	2.58E+00	1.20E-05	3.51E-07	1.85E-11	-5.93E-09	1.75E-09	5.05E-08	-2.66E-08	1.92E-14	4.87E-75	-1.46E-08	-9.67E-09	1.52E+00	0.00E+00	0.00E+00	-3.24E-14	2.77E-138	2.78E-08
7.70E-06	302.368	3.64E+19	0.00E+00	1.51E+00	6.53E+05	-3.96E-06	1.33E+01	1.39E+05	2.05E-01	1.73E+05	2.32E-05	3.47E+04	5.28E+01	1.75E-02	7.79E+01	7.05E-08	4.91E-17	9.35E+00	2.25E-06	0.00E+00	5.90E+00	8.12E-02	1.47E-01	3.80E-03	2.10E-13	2.61E+00	1.20E-02	2.03E-03	9.72E-16	2.23E-10	4.59E-07	2.55E+00	1.25E-05	3.50E-07	1.85E-11	-5.64E-09	1.73E-09	6.84E-08	-4.45E-08	1.91E-14	-3.95E-74	-1.46E-08	-9.67E-09	1.51E+00	0.00E+00	0.00E+00	-3.24E-14	2.76E-138	2.74E-08
7.80E-06	302.371	3.64E+19	0.00E+00	1.51E+00	6.53E+05	-3.96E-06	1.33E+01	1.39E+05	2.04E-01	1.73E+05	2.32E-05	3.47E+04	5.27E+01	1.74E-02	7.79E+01	7.02E-08	4.61E-17	9.35E+00	2.16E-06	0.00E+00	5.90E+00	8.13E-02	1.50E-01	3.78E-03	2.16E-13	2.64E+00	1.24E-02	2.04E-03	1.44E-15	2.24E-10	4.59E-07	2.52E+00	1.30E-05	3.49E-07	1.85E-11	-5.35E-09	1.72E-09	9.43E-08	-7.04E-08	1.90E-14	-1.76E-73	-1.46E-08	-9.67E-09	1.51E+00	0.00E+00	0.00E+00	-3.24E-14	2.75E-138	2.69E-08
7.90E-06	302.373	3.64E+19	0.00E+00	1.50E+00	6.53E+05	-3.96E-06	1.32E+01	1.39E+05	2.03E-01	1.73E+05	2.31E-05	3.47E+04	5.27E+01	1.74E-02	7.79E+01	6.98E-08	4.34E-17	9.34E+00	2.09E-06	0.00E+00	5.90E+00	8.13E-02	1.53E-01	3.76E-03	2.23E-13	2.67E+00	1.28E-02	2.05E-03	2.09E-15	2.25E-10	4.59E-07	2.48E+00	1.36E-05	3.48E-07	1.85E-11	-5.06E-09	1.70E-09	1.31E-07	-1.07E-07	1.89E-14	-4.71E-73	-1.46E-08	-9.67E-09	1.50E+00	0.00E+00	0.00E+00	-3.24E-14	2.74E-138	2.65E-08
8.00E-06	302.375	3.64E+19	0.00E+00	1.49E+00	6.53E+05	-3.96E-06	1.32E+01	1.39E+05	2.03E-01	1.73E+05	2.30E-05	3.47E+04	5.26E+01	1.74E-02	7.79E+01	6.95E-08	4.11E-17	9.34E+00	2.03E-06	0.00E+00	5.89E+00	8.13E-02	1.56E-01	3.74E-03	2.29E-13	2.71E+00	1.32E-02	2.06E-03	2.98E-15	2.26E-10	4.59E-07	2.45E+00	1.42E-05	3.47E-07	1.85E-11	-4.78E-09	1.69E-09	1.80E-07	-1.56E-07	1.88E-14	-1.01E-72	-1.46E-08	-9.67E-09	1.49E+00	0.00E+00	0.00E+00	-3.24E-14	2.72E-138	2.61E-08
8.10E-06	302.378	3.64E+19	0.00E+00	1.49E+00	6.53E+05	-3.96E-06	1.32E+01	1.39E+05	2.02E-01	1.73E+05	2.29E-05	3.47E+04	5.26E+01	1.74E-02	7.80E+01	6.92E-08	3.89E-17	9.33E+00	1.98E-06	0.00E+00	5.89E+00	8.13E-02	1.59E-01	3.71E-03	2.35E-13	2.74E+00	1.36E-02	2.07E-03	4.16E-15	2.27E-10	4.59E-07	2.42E+00	1.48E-05	3.47E-07	1.85E-11	-4.51E-09	1.67E-09	2.47E-07	-2.23E-07	1.87E-14	-1.92E-72	-1.46E-08	-9.67E-09	1.49E+00	0.00E+00	0.00E+00	-3.24E-14	2.71E-138	2.57E-08
8.20E-06	302.38	3.64E+19	0.00E+00	1.48E+00	6.53E+05	-3.96E-06	1.32E+01	1.39E+05	2.02E-01	1.73E+05	2.28E-05	3.47E+04	5.25E+01	1.73E-02	7.80E+01	6.89E-08	3.70E-17	9.33E+00	1.93E-06	0.00E+00	5.89E+00	8.13E-02	1.62E-01	3.70E-03	2.42E-13	2.77E+00	1.40E-02	2.08E-03	5.72E-15	2.28E-10	4.59E-07	2.39E+00	1.54E-05	3.46E-07	1.85E-11	-4.23E-09	1.66E-09	3.33E-07	-3.09E-07	1.86E-14	-3.33E-72	-1.46E-08	-9.67E-09	1.48E+00	0.00E+00	0.00E+00	-3.24E-14	2.70E-138	2.53E-08
8.30E-06	302.382	3.64E+19	0.00E+00	1.47E+00	6.53E+05	-3.96E-06	1.32E+01	1.39E+05	2.01E-01	1.73E+05	2.28E-05	3.47E+04	5.25E+01	1.73E-02	7.80E+01	6.86E-08	3.53E-17	9.32E+00	1.89E-06	0.00E+00	5.88E+00	8.13E-02	1.65E-01	3.68E-03	2.48E-13	2.80E+00	1.45E-02	2.10E-03	7.71E-15	2.29E-10	4.59E-07	2.36E+00	1.60E-05	3.45E-07	1.85E-11	-3.96E-09	1.64E-09	4.44E-07	-4.20E-07	1.85E-14	-5.41E-72	-1.46E-08	-9.67E-09	1.47E+00	0.00E+00	0.00E+00	-3.24E-14	2.69E-138	2.49E-08
8.40E-06	302.385	3.64E+19	0.00E+00	1.47E+00	6.53E+05	-3.96E-06	1.32E+01	1.39E+05	2.00E-01	1.73E+05	2.27E-05	3.47E+04	5.24E+01	1.73E-02	7.80E+01	6.83E-08	3.37E-17	9.32E+00	1.85E-06	0.00E+00	5.88E+00	8.13E-02	1.69E-01	3.66E-03	2.55E-13	2.83E+00	1.49E-02	2.11E-03	1.02E-14	2.30E-10	4.59E-07	2.33E+00	1.66E-05	3.44E-07	1.85E-11	-3.70E-09	1.63E-09	5.85E-07	-5.61E-07	1.84E-14	-8.36E-72	-1.46E-08	-9.67E-09	1.47E+00	0.00E+00	0.00E+00	-3.24E-14	2.67E-138	2.45E-08
8.50E-06	302.387	3.64E+19	0.00E+00	1.46E+00	6.53E+05	-3.96E-06	1.32E+01	1.39E+05	2.00E-01	1.73E+05	2.26E-05	3.47E+04	5.24E+01	1.73E-02	7.80E+01	6.80E-08	3.22E-17	9.31E+00	1.82E-06	0.00E+00	5.88E+00	8.13E-02	1.72E-01	3.64E-03	2.62E-13	2.86E+00	1.54E-02	2.12E-03	1.34E-14	2.31E-10	4.59E-07	2.30E+00	1.73E-05	3.43E-07	1.85E-11	-3.43E-09	1.62E-09	7.60E-07	-7.36E-07	1.83E-14	-1.24E-71	-1.46E-08	-9.67E-09	1.46E+00	0.00E+00	0.00E+00	-3.24E-14	2.66E-138	2.42E-08
8.60E-06	302.389	3.64E+19	0.00E+00	1.45E+00	6.53E+05	-3.96E-06	1.32E+01	1.39E+05	1.99E-01	1.73E+05	2.25E-05	3.47E+04	5.23E+01	1.72E-02	7.80E+01	6.77E-08	3.09E-17	9.31E+00	1.80E-06	0.00E+00	5.87E+00	8.13E-02	1.75E-01	3.62E-03	2.69E-13	2.89E+00	1.58E-02	2.13E-03	1.73E-14	2.32E-10	4.59E-07	2.27E+00	1.80E-05	3.42E-07	1.85E-11	-3.17E-09	1.60E-09	9.77E-07	-9.53E-07	1.83E-14	-1.78E-71	-1.46E-08	-9.67E-09	1.45E+00	0.00E+00	0.00E+00	-3.24E-14	2.65E-138	2.38E-08
8.70E-06	302.391	3.64E+19	0.00E+00	1.45E+00	6.53E+05	-3.96E-06	1.32E+01	1.39E+05	1.99E-01	1.73E+05	2.25E-05	3.47E+04	5.23E+01	1.72E-02	7.80E+01	6.74E-08	2.96E-17	9.30E+00	1.77E-06	0.00E+00	5.87E+00	8.13E-02	1.78E-01	3.60E-03	2.76E-13	2.92E+00	1.63E-02	2.14E-03	2.21E-14	2.33E-10	4.59E-07	2.24E+00	1.87E-05	3.41E-07	1.85E-11	-2.92E-09	1.59E-09	1.24E-06	-1.22E-06	1.82E-14	-2.49E-71	-1.46E-08	-9.67E-09	1.45E+00	0.00E+00	0.00E+00	-3.24E-14	2.64E-138	2.34E-08
8.80E-06	302.394	3.64E+19	0.00E+00	1.44E+00	6.53E+05	-3.96E-06	1.32E+01	1.39E+05	1.98E-01	1.73E+05	2.24E-05	3.47E+04	5.22E+01	1.72E-02	7.81E+01	6.71E-08	2.84E-17	9.30E+00	1.75E-06	0.00E+00	5.86E+00	8.13E-02	1.81E-01	3.58E-03	2.83E-13	2.95E+00	1.68E-02	2.15E-03	2.79E-14	2.34E-10	4.59E-07	2.21E+00	1.94E-05	3.40E-07	1.86E-11	-2.66E-09	1.58E-09	1.56E-06	-1.54E-06	1.81E-14	-3.38E-71	-1.46E-08	-9.67E-09	1.44E+00	0.00E+00	0.00E+00	-3.24E-14	2.63E-138	2.31E-08
8.90E-06	302.396	3.64E+19	0.00E+00	1.43E+00	6.53E+05	-3.96E-06	1.32E+01	1.39E+05	1.97E-01	1.73E+05	2.23E-05	3.47E+04	5.21E+01	1.72E-02	7.81E+01	6.69E-08	2.73E-17	9.29E+00	1.74E-06	0.00E+00	5.86E+00	8.13E-02	1.84E-01	3.56E-03	2.90E-13	2.98E+00	1.72E-02	2.16E-03	3.48E-14	2.35E-10	4.59E-07	2.18E+00	2.01E-05	3.40E-07	1.86E-11	-2.41E-09	1.56E-09	1.94E-06	-1.92E-06	1.80E-14	-4.50E-71	-1.46E-08	-9.67E-09	1.43E+00	0.00E+00	0.00E+00	-3.24E-14	2.62E-138	2.27E-08
9.00E-06	302.398	3.64E+19	0.00E+00	1.43E+00	6.53E+05	-3.96E-06	1.32E+01	1.39E+05	1.97E-01	1.73E+05	2.22E-05	3.47E+04	5.21E+01	1.71E-02	7.81E+01	6.66E-08	2.63E-17	9.29E+00	1.72E-06	0.00E+00	5.85E+00	8.13E-02	1.87E-01	3.54E-03	2.97E-13	3.01E+00	1.77E-02	2.17E-03	4.31E-14	2.36E-10	4.59E-07	2.16E+00	2.08E-05	3.39E-07	1.86E-11	-2.16E-09	1.55E-09	2.40E-06	-2.37E-06	1.79E-14	-5.86E-71	-1.46E-08	-9.67E-09	1.43E+00	0.00E+00	0.00E+00	-3.24E-14	2.60E-138	2.24E-08
9.10E-06	302.401	3.64E+19	0.00E+00	1.42E+00	6.53E+05	-3.96E-06	1.32E+01	1.39E+05	1.96E-01	1.73E+05	2.21E-05	3.47E+04	5.20E+01	1.71E-02	7.81E+01	6.63E-08	2.54E-17	9.28E+00	1.70E-06	0.00E+00	5.85E+00	8.13E-02	1.91E-01	3.52E-03	3.04E-13	3.04E+00	1.82E-02	2.18E-03	5.29E-14	2.37E-10	4.59E-07	2.13E+00	2.16E-05	3.38E-07	1.86E-11	-1.92E-09	1.54E-09	2.93E-06	-2.91E-06	1.78E-14	-7.51E-71	-1.46E-08	-9.67E-09	1.42E+00	0.00E+00	0.00E+00	-3.24E-14	2.59E-138	2.21E-08
9.20E-06	302.403	3.64E+19	0.00E+00	1.42E+00	6.53E+05	-3.96E-06	1.32E+01	1.39E+05	1.96E-01	1.73E+05	2.21E-05	3.47E+04	5.20E+01	1.71E-02	7.81E+01	6.61E-08	2.44E-17	9.28E+00	1.69E-06	0.00E+00	5.84E+00	8.13E-02	1.94E-01	3.51E-03	3.12E-13	3.06E+00	1.87E-02	2.19E-03	6.44E-14	2.38E-10	4.59E-07	2.10E+00	2.24E-05	3.37E-07	1.86E-11	-1.67E-09	1.52E-09	3.56E-06	-3.54E-06	1.77E-14	-9.46E-71	-1.46E-08	-9.67E-09	1.42E+00	0.00E+00	0.00E+00	-3.24E-14	2.58E-138	2.17E-08
9.30E-06	302.405	3.64E+19	0.00E+00	1.41E+00	6.53E+05	-3.96E-06	1.32E+01	1.39E+05	1.95E-01	1.73E+05	2.20E-05	3.47E+04	5.19E+01	1.71E-02	7.81E+01	6.59E-08	2.36E-17	9.27E+00	1.68E-06	0.00E+00	5.84E+00	8.13E-02	1.97E-01	3.49E-03	3.19E-13	3.09E+00	1.92E-02	2.20E-03	7.79E-14	2.39E-10	4.59E-07	2.07E+00	2.32E-05	3.36E-07	1.86E-11	-1.43E-09	1.51E-09	4.30E-06	-4.27E-06	1.76E-14	-1.17E-70	-1.46E-08	-9.67E-09	1.41E+00	0.00E+00	0.00E+00	-3.24E-14	2.57E-138	2.14E-08
9.40E-06	302.407	3.64E+19	0.00E+00	1.40E+00	6.53E+05	-3.96E-06	1.32E+01	1.39E+05	1.95E-01	1.73E+05	2.19E-05	3.47E+04	5.19E+01	1.70E-02	7.81E+01	6.56E-08	2.28E-17	9.27E+00	1.66E-06	0.00E+00	5.83E+00	8.13E-02	2.00E-01	3.47E-03	3.27E-13	3.12E+00	1.98E-02	2.21E-03	9.35E-14	2.40E-10	4.59E-07	2.05E+00	2.40E-05	3.35E-07	1.86E-11	-1.19E-09	1.50E-09	5.15E-06	-5.12E-06	1.75E-14	-1.44E-70	-1.46E-08	-9.67E-09	1.40E+00	0.00E+00	0.00E+00	-3.24E-14	2.56E-138	2.11E-08
9.50E-06	302.41	3.64E+19	0.00E+00	1.40E+00	6.53E+05	-3.96E-06	1.32E+01	1.39E+05	1.94E-01	1.73E+05	2.18E-05	3.47E+04	5.18E+01	1.70E-02	7.81E+01	6.54E-08	2.20E-17	9.26E+00	1.65E-06	0.00E+00	5.83E+00	8.13E-02	2.04E-01	3.45E-03	3.34E-13	3.15E+00	2.03E-02	2.22E-03	1.12E-13	2.41E-10	4.59E-07	2.02E+00	2.49E-05	3.35E-07	1.86E-11	-9.58E-10	1.49E-09	6.13E-06	-6.10E-06	1.74E-14	-1.73E-70	-1.46E-08	-9.67E-09	1.40E+00	0.00E+00	0.00E+00	-3.24E-14	2.55E-138	2.08E-08
9.60E-06	302.412	3.64E+19	0.00E+00	1.39E+00	6.53E+05	-3.96E-06	1.32E+01	1.39E+05	1.94E-01	1.73E+05	2.18E-05	3.47E+04	5.17E+01	1.70E-02	7.82E+01	6.52E-08	2.12E-17	9.26E+00	1.64E-06	0.00E+00	5.82E+00	8.13E-02	2.07E-01	3.44E-03	3.42E-13	3.18E+00	2.08E-02	2.23E-03	1.32E-13	2.42E-10	4.59E-07	2.00E+00	2.57E-05	3.34E-07	1.86E-11	-7.24E-10	1.47E-09	7.25E-06	-7.23E-06	1.73E-14	-2.07E-70	-1.46E-08	-9.67E-09	1.39E+00	0.00E+00	0.00E+00	-3.24E-14	2.54E-138	2.05E-08
9.70E-06	302.414	3.64E+19	0.00E+00	1.39E+00	6.53E+05	-3.96E-06	1.32E+01	1.39E+05	1.93E-01	1.73E+05	2.17E-05	3.47E+04	5.17E+01	1.70E-02	7.82E+01	6.49E-08	2.05E-17	9.25E+00	1.63E-06	0.00E+00	5.81E+00	8.13E-02	2.10E-01	3.42E-03	3.50E-13	3.21E+00	2.14E-02	2.24E-03	1.56E-13	2.43E-10	4.59E-07	1.97E+00	2.66E-05	3.33E-07	1.86E-11	-4.93E-10	1.46E-09	8.53E-06	-8.51E-06	1.72E-14	-2.44E-70	-1.46E-08	-9.67E-09	1.39E+00	0.00E+00	0.00E+00	-3.24E-14	2.53E-138	2.02E-08
9.80E-06	302.416	3.64E+19	0.00E+00	1.38E+00	6.53E+05	-3.96E-06	1.32E+01	1.39E+05	1.92E-01	1.73E+05	2.16E-05	3.47E+04	5.16E+01	1.69E-02	7.82E+01	6.47E-08	1.98E-17	9.25E+00	1.62E-06	0.00E+00	5.81E+00	8.13E-02	2.13E-01	3.40E-03	3.58E-13	3.24E+00	2.19E-02	2.25E-03	1.83E-13	2.43E-10	4.59E-07	1.95E+00	2.75E-05	3.32E-07	1.86E-11	-2.63E-10	1.45E-09	9.99E-06	-9.97E-06	1.71E-14	-2.85E-70	-1.46E-08	-9.67E-09	1.38E+00	0.00E+00	0.00E+00	-3.24E-14	2.52E-138	1.99E-08
9.90E-06	302.418	3.64E+19	0.00E+00	1.37E+00	6.53E+05	-3.96E-06	1.32E+01	1.39E+05	1.92E-01	1.73E+05	2.15E-05	3.47E+04	5.15E+01	1.69E-02	7.82E+01	6.45E-08	1.92E-17	9.24E+00	1.62E-06	0.00E+00	5.80E+00	8.13E-02	2.17E-01	3.39E-03	3.66E-13	3.27E+00	2.25E-02	2.26E-03	1.87E-13	2.44E-10	4.68E-07	1.92E+00	2.84E-05	3.31E-07	1.86E-11	-8.45E-09	1.44E-09	1.01E-05	-1.01E-05	7.53E-14	-4.34E-69	-1.46E-08	-9.67E-09	1.37E+00	0.00E+00	0.00E+00	-3.24E-14	2.51E-138	1.96E-08
1.00E-05	302.421	3.64E+19	0.00E+00	1.37E+00	6.53E+05	-3.96E-06	1.32E+01	1.39E+05	1.91E-01	1.73E+05	2.14E-05	3.47E+04	5.15E+01	1.69E-02	7.82E+01	6.43E-08	1.86E-17	9.24E+00	1.61E-06	0.00E+00	5.79E+00	8.13E-02	2.20E-01	3.37E-03	3.74E-13	3.29E+00	2.31E-02	2.27E-03	1.87E-13	2.45E-10	4.66E-07	1.90E+00	2.93E-05	3.30E-07	1.86E-11	-6.43E-09	1.43E-09	1.00E-05	-9.99E-06	5.99E-14	-3.08E-68	-1.46E-08	-9.67E-09	1.37E+00	0.00E+00	0.00E+00	-3.24E-14	2.50E-138	1.94E-08
1.01E-05	302.423	3.64E+19	0.00E+00	1.36E+00	6.53E+05	-3.96E-06	1.32E+01	1.39E+05	1.91E-01	1.73E+05	2.14E-05	3.47E+04	5.14E+01	1.69E-02	7.82E+01	6.41E-08	1.79E-17	9.23E+00	1.60E-06	0.00E+00	5.78E+00	8.14E-02	2.23E-01	3.35E-03	3.82E-13	3.32E+00	2.36E-02	2.28E-03	1.87E-13	2.46E-10	6.48E-07	1.87E+00	3.03E-05	3.30E-07	1.86E-11	-1.89E-07	1.42E-09	9.89E-06	-9.87E-06	1.22E-12	-2.19E-68	-1.46E-08	-9.67E-09	1.36E+00	0.00E+00	0.00E+00	-3.24E-14	2.49E-138	1.91E-08
1.02E-05	302.425	3.64E+19	0.00E+00	1.36E+00	6.53E+05	-3.96E-06	1.32E+01	1.39E+05	1.90E-01	1.73E+05	2.13E-05	3.47E+04	5.14E+01	1.69E-02	7.82E+01	6.39E-08	1.74E-17	9.23E+00	1.59E-06	0.00E+00	5.78E+00	8.14E-02	2.27E-01	3.34E-03	3.90E-13	3.35E+00	2.42E-02	2.29E-03	1.87E-13	2.47E-10	2.13E-06	1.85E+00	3.12E-05	3.29E-07	1.86E-11	-1.67E-06	1.41E-09	9.77E-06	-9.75E-06	1.14E-11	-7.94E-69	-1.46E-08	-9.67E-09	1.36E+00	0.00E+00	0.00E+00	-3.24E-14	2.47E-138	1.88E-08
1.03E-05	302.427	3.64E+19	0.00E+00	1.35E+00	6.53E+05	-3.96E-06	1.32E+01	1.39E+05	1.90E-01	1.73E+05	2.12E-05	3.47E+04	5.13E+01	1.68E-02	7.82E+01	6.37E-08	1.68E-17	9.22E+00	1.58E-06	0.00E+00	5.77E+00	8.14E-02	2.30E-01	3.32E-03	3.98E-13	3.38E+00	2.48E-02	2.30E-03	1.86E-13	2.48E-10	6.12E-06	1.83E+00	3.22E-05	3.28E-07	1.86E-11	-5.66E-06	1.40E-09	9.65E-06	-9.63E-06	3.89E-11	-1.87E-67	-1.46E-08	-9.67E-09	1.35E+00	0.00E+00	0.00E+00	-3.24E-14	2.46E-138	1.85E-08
1.04E-05	302.43	3.64E+19	0.00E+00	1.35E+00	6.53E+05	-3.96E-06	1.32E+01	1.39E+05	1.89E-01	1.73E+05	2.11E-05	3.47E+04	5.12E+01	1.68E-02	7.83E+01	6.36E-08	1.63E-17	9.22E+00	1.58E-06	0.00E+00	5.76E+00	8.14E-02	2.33E-01	3.31E-03	4.07E-13	3.40E+00	2.54E-02	2.31E-03	1.86E-13	2.49E-10	1.38E-05	1.81E+00	3.33E-05	3.27E-07	1.86E-11	-1.34E-05	1.38E-09	9.53E-06	-9.51E-06	9.20E-11	-7.30E-67	-1.46E-08	-9.67E-09	1.35E+00	0.00E+00	0.00E+00	-3.24E-14	2.45E-138	1.83E-08
1.05E-05	302.432	3.64E+19	0.00E+00	1.34E+00	6.53E+05	-3.96E-06	1.32E+01	1.39E+05	1.89E-01	1.73E+05	2.11E-05	3.47E+04	5.12E+01	1.68E-02	7.83E+01	6.34E-08	1.58E-17	9.21E+00	1.57E-06	0.00E+00	5.75E+00	8.14E-02	2.37E-01	3.29E-03	4.15E-13	3.43E+00	2.60E-02	2.32E-03	1.86E-13	2.51E-10	2.64E-05	1.78E+00	3.43E-05	3.26E-07	1.86E-11	-2.59E-05	1.37E-09	9.41E-06	-9.39E-06	1.78E-10	-1.77E-66	-1.46E-08	-9.67E-09	1.34E+00	0.00E+00	0.00E+00	-3.24E-14	2.44E-138	1.80E-08
1.06E-05	302.434	3.64E+19	0.00E+00	1.33E+00	6.53E+05	-3.96E-06	1.32E+01	1.39E+05	1.88E-01	1.73E+05	2.10E-05	3.47E+04	5.11E+01	1.68E-02	7.83E+01	6.32E-08	1.53E-17	9.21E+00	1.56E-06	0.00E+00	5.74E+00	8.14E-02	2.40E-01	3.27E-03	4.24E-13	3.46E+00	2.66E-02	2.33E-03	1.86E-13	2.53E-10	4.45E-05	1.76E+00	3.53E-05	3.26E-07	1.86E-11	-4.40E-05	1.36E-09	9.30E-06	-9.27E-06	3.02E-10	-3.40E-66	-1.46E-08	-9.67E-09	1.33E+00	0.00E+00	0.00E+00	-3.24E-14	2.43E-138	1.78E-08
1.07E-05	302.436	3.64E+19	0.00E+00	1.33E+00	6.53E+05	-3.96E-06	1.32E+01	1.39E+05	1.88E-01	1.73E+05	2.09E-05	3.47E+04	5.10E+01	1.67E-02	7.83E+01	6.30E-08	1.48E-17	9.20E+00	1.56E-06	0.00E+00	5.74E+00	8.14E-02	2.43E-01	3.26E-03	4.32E-13	3.49E+00	2.73E-02	2.34E-03	1.85E-13	2.55E-10	4.45E-05	1.74E+00	3.64E-05	3.25E-07	1.86E-11	-4.40E-05	1.35E-09	9.18E-06	-9.16E-06	3.01E-10	-2.18E-66	-1.46E-08	-9.67E-09	1.33E+00	0.00E+00	0.00E+00	-3.24E-14	2.42E-138	1.75E-08
1.08E-05	302.438	3.64E+19	0.00E+00	1.32E+00	6.53E+05	-3.96E-06	1.32E+01	1.39E+05	1.87E-01	1.73E+05	2.08E-05	3.47E+04	5.10E+01	1.67E-02	7.83E+01	6.29E-08	1.43E-17	9.20E+00	1.55E-06	0.00E+00	5.73E+00	8.14E-02	2.47E-01	3.24E-03	4.41E-13	3.51E+00	2.79E-02	2.35E-03	1.85E-13	2.57E-10	4.45E-05	1.72E+00	3.75E-05	3.24E-07	1.86E-11	-4.40E-05	1.34E-09	9.07E-06	-9.05E-06	2.99E-10	-1.28E-64	-1.46E-08	-9.67E-09	1.32E+00	0.00E+00	0.00E+00	-3.24E-14	2.41E-138	1.73E-08
1.09E-05	302.44	3.64E+19	0.00E+00	1.32E+00	6.53E+05	-3.96E-06	1.32E+01	1.39E+05	1.87E-01	1.73E+05	2.08E-05	3.47E+04	5.09E+01	1.67E-02	7.83E+01	6.27E-08	1.39E-17	9.19E+00	1.54E-06	0.00E+00	5.72E+00	8.14E-02	2.50E-01	3.23E-03	4.50E-13	3.54E+00	2.85E-02	2.36E-03	1.85E-13	2.59E-10	4.45E-05	1.70E+00	3.86E-05	3.23E-07	1.86E-11	-4.40E-05	1.33E-09	8.96E-06	-8.94E-06	2.98E-10	-3.40E-64	-1.46E-08	-9.67E-09	1.32E+00	0.00E+00	0.00E+00	-3.24E-14	2.41E-138	1.71E-08
1.10E-05	302.443	3.64E+19	0.00E+00	1.31E+00	6.53E+05	-3.96E-06	1.32E+01	1.39E+05	1.86E-01	1.73E+05	2.07E-05	3.47E+04	5.08E+01	1.67E-02	7.83E+01	6.25E-08	1.34E-17	9.19E+00	1.54E-06	0.00E+00	5.71E+00	8.14E-02	2.54E-01	3.21E-03	4.58E-13	3.57E+00	2.92E-02	2.37E-03	1.85E-13	2.62E-10	4.45E-05	1.67E+00	3.98E-05	3.22E-07	1.86E-11	-4.40E-05	1.32E-09	8.85E-06	-8.83E-06	2.96E-10	-4.56E-64	-1.46E-08	-9.67E-09	1.31E+00	0.00E+00	0.00E+00	-3.24E-14	2.40E-138	1.68E-08
1.11E-05	302.445	3.64E+19	0.00E+00	1.31E+00	6.53E+05	-3.96E-06	1.32E+01	1.39E+05	1.86E-01	1.73E+05	2.06E-05	3.47E+04	5.08E+01	1.67E-02	7.83E+01	6.24E-08	1.30E-17	9.18E+00	1.53E-06	0.00E+00	5.70E+00	8.14E-02	2.57E-01	3.20E-03	4.67E-13	3.59E+00	2.98E-02	2.38E-03	1.85E-13	2.64E-10	4.45E-05	1.65E+00	4.09E-05	3.22E-07	1.86E-11	-4.40E-05	1.31E-09	8.74E-06	-8.72E-06	2.95E-10	-3.01E-64	-1.46E-08	-9.67E-09	1.31E+00	0.00E+00	0.00E+00	-3.24E-14	2.39E-138	1.66E-08
1.12E-05	302.447	3.64E+19	0.00E+00	1.30E+00	6.53E+05	-3.96E-06	1.32E+01	1.39E+05	1.85E-01	1.73E+05	2.05E-05	3.47E+04	5.07E+01	1.66E-02	7.83E+01	6.22E-08	1.26E-17	9.18E+00	1.53E-06	0.00E+00	5.69E+00	8.14E-02	2.61E-01	3.18E-03	4.76E-13	3.62E+00	3.05E-02	2.39E-03	1.84E-13	2.66E-10	4.45E-05	1.63E+00	4.21E-05	3.21E-07	1.86E-11	-4.40E-05	1.30E-09	8.64E-06	-8.61E-06	2.93E-10	-1.58E-66	-1.46E-08	-9.67E-09	1.30E+00	0.00E+00	0.00E+00	-3.24E-14	2.38E-138	1.64E-08
1.13E-05	302.449	3.64E+19	0.00E+00	1.30E+00	6.53E+05	-3.96E-06	1.32E+01	1.39E+05	1.85E-01	1.73E+05	2.05E-05	3.47E+04	5.06E+01	1.66E-02	7.84E+01	6.21E-08	1.22E-17	9.17E+00	1.52E-06	0.00E+00	5.68E+00	8.14E-02	2.64E-01	3.17E-03	4.85E-13	3.65E+00	3.12E-02	2.40E-03	1.84E-13	2.68E-10	4.45E-05	1.61E+00	4.33E-05	3.20E-07	1.86E-11	-4.40E-05	1.29E-09	8.53E-06	-8.51E-06	2.92E-10	-6.04E-64	-1.46E-08	-9.67E-09	1.30E+00	0.00E+00	0.00E+00	-3.24E-14	2.37E-138	1.62E-08
1.14E-05	302.451	3.64E+19	0.00E+00	1.29E+00	6.53E+05	-3.96E-06	1.32E+01	1.39E+05	1.84E-01	1.73E+05	2.04E-05	3.47E+04	5.06E+01	1.66E-02	7.84E+01	6.19E-08	1.19E-17	9.17E+00	1.52E-06	0.00E+00	5.67E+00	8.14E-02	2.67E-01	3.16E-03	4.94E-13	3.67E+00	3.18E-02	2.41E-03	1.84E-13	2.71E-10	4.45E-05	1.59E+00	4.45E-05	3.19E-07	1.86E-11	-4.40E-05	1.29E-09	8.43E-06	-8.40E-06	2.90E-10	-3.87E-63	-1.46E-08	-9.67E-09	1.29E+00	0.00E+00	0.00E+00	-3.24E-14	2.36E-138	1.59E-08
1.15E-05	302.453	3.64E+19	0.00E+00	1.29E+00	6.53E+05	-3.96E-06	1.32E+01	1.39E+05	1.84E-01	1.73E+05	2.03E-05	3.47E+04	5.05E+01	1.66E-02	7.84E+01	6.18E-08	1.15E-17	9.17E+00	1.51E-06	0.00E+00	5.66E+00	8.14E-02	2.71E-01	3.14E-03	5.04E-13	3.70E+00	3.25E-02	2.41E-03	1.84E-13	2.73E-10	4.45E-05	1.57E+00	4.58E-05	3.19E-07	1.86E-11	-4.40E-05	1.28E-09	8.33E-06	-8.30E-06	2.89E-10	-1.22E-62	-1.46E-08	-9.67E-09	1.29E+00	0.00E+00	0.00E+00	-3.24E-14	2.35E-138	1.57E-08
1.16E-05	302.455	3.64E+19	0.00E+00	1.28E+00	6.53E+05	-3.96E-06	1.32E+01	1.39E+05	1.83E-01	1.73E+05	2.02E-05	3.47E+04	5.04E+01	1.65E-02	7.84E+01	6.16E-08	1.12E-17	9.16E+00	1.51E-06	0.00E+00	5.65E+00	8.14E-02	2.74E-01	3.13E-03	5.13E-13	3.73E+00	3.32E-02	2.42E-03	1.83E-13	2.75E-10	4.45E-05	1.55E+00	4.70E-05	3.18E-07	1.86E-11	-4.40E-05	1.27E-09	8.22E-06	-8.20E-06	2.87E-10	-2.88E-62	-1.46E-08	-9.67E-09	1.28E+00	0.00E+00	0.00E+00	-3.24E-14	2.34E-138	1.55E-08
1.17E-05	302.458	3.64E+19	0.00E+00	1.28E+00	6.53E+05	-3.96E-06	1.32E+01	1.39E+05	1.83E-01	1.73E+05	2.02E-05	3.47E+04	5.04E+01	1.65E-02	7.84E+01	6.15E-08	1.08E-17	9.16E+00	1.50E-06	0.00E+00	5.64E+00	8.14E-02	2.78E-01	3.11E-03	5.22E-13	3.75E+00	3.39E-02	2.43E-03	1.83E-13	2.77E-10	4.45E-05	1.54E+00	4.83E-05	3.17E-07	1.86E-11	-4.40E-05	1.26E-09	8.12E-06	-8.10E-06	2.86E-10	-5.73E-62	-1.46E-08	-9.67E-09	1.28E+00	0.00E+00	0.00E+00	-3.24E-14	2.33E-138	1.53E-08
1.18E-05	302.46	3.64E+19	0.00E+00	1.27E+00	6.53E+05	-3.96E-06	1.32E+01	1.39E+05	1.82E-01	1.73E+05	2.01E-05	3.47E+04	5.03E+01	1.65E-02	7.84E+01	6.14E-08	1.05E-17	9.15E+00	1.50E-06	0.00E+00	5.63E+00	8.14E-02	2.81E-01	3.10E-03	5.32E-13	3.78E+00	3.46E-02	2.44E-03	1.83E-13	2.79E-10	4.45E-05	1.52E+00	4.96E-05	3.16E-07	1.86E-11	-4.40E-05	1.25E-09	8.03E-06	-8.00E-06	2.85E-10	-1.02E-61	-1.46E-08	-9.67E-09	1.27E+00	0.00E+00	0.00E+00	-3.24E-14	2.32E-138	1.51E-08
1.19E-05	302.462	3.64E+19	0.00E+00	1.27E+00	6.53E+05	-3.96E-06	1.32E+01	1.39E+05	1.82E-01	1.73E+05	2.00E-05	3.47E+04	5.02E+01	1.65E-02	7.84E+01	6.12E-08	1.02E-17	9.15E+00	1.49E-06	0.00E+00	5.62E+00	8.14E-02	2.85E-01	3.09E-03	5.41E-13	3.80E+00	3.54E-02	2.45E-03	1.83E-13	2.81E-10	4.45E-05	1.50E+00	5.09E-05	3.16E-07	1.86E-11	-4.40E-05	1.24E-09	7.93E-06	-7.90E-06	2.83E-10	-1.67E-61	-1.46E-08	-9.67E-09	1.27E+00	0.00E+00	0.00E+00	-3.24E-14	2.31E-138	1.49E-08
1.20E-05	302.464	3.64E+19	0.00E+00	1.26E+00	6.53E+05	-3.96E-06	1.32E+01	1.39E+05	1.81E-01	1.73E+05	1.99E-05	3.47E+04	5.02E+01	1.65E-02	7.84E+01	6.11E-08	9.87E-18	9.14E+00	1.49E-06	0.00E+00	5.61E+00	8.14E-02	2.88E-01	3.07E-03	5.51E-13	3.83E+00	3.61E-02	2.46E-03	1.82E-13	2.83E-10	4.45E-05	1.48E+00	5.23E-05	3.15E-07	1.86E-11	-4.40E-05	1.23E-09	7.83E-06	-7.81E-06	2.82E-10	-2.59E-61	-1.46E-08	-9.67E-09	1.26E+00	0.00E+00	0.00E+00	-3.24E-14	2.30E-138	1.47E-08
1.21E-05	302.466	3.64E+19	0.00E+00	1.26E+00	6.53E+05	-3.96E-06	1.32E+01	1.39E+05	1.81E-01	1.73E+05	1.99E-05	3.47E+04	5.01E+01	1.64E-02	7.85E+01	6.10E-08	9.57E-18	9.14E+00	1.48E-06	0.00E+00	5.60E+00	8.14E-02	2.92E-01	3.06E-03	5.60E-13	3.85E+00	3.68E-02	2.47E-03	1.82E-13	2.85E-10	4.45E-05	1.46E+00	5.37E-05	3.14E-07	1.86E-11	-4.40E-05	1.22E-09	7.74E-06	-7.71E-06	2.80E-10	-3.83E-61	-1.46E-08	-9.67E-09	1.26E+00	0.00E+00	0.00E+00	-3.24E-14	2.29E-138	1.45E-08
1.22E-05	302.468	3.64E+19	0.00E+00	1.25E+00	6.53E+05	-3.96E-06	1.32E+01	1.39E+05	1.81E-01	1.73E+05	1.98E-05	3.47E+04	5.00E+01	1.64E-02	7.85E+01	6.09E-08	9.28E-18	9.13E+00	1.48E-06	0.00E+00	5.59E+00	8.15E-02	2.95E-01	3.05E-03	5.70E-13	3.88E+00	3.76E-02	2.48E-03	1.82E-13	2.87E-10	4.45E-05	1.44E+00	5.51E-05	3.13E-07	1.86E-11	-4.40E-05	1.21E-09	7.65E-06	-7.62E-06	2.79E-10	-5.44E-61	-1.46E-08	-9.67E-09	1.25E+00	0.00E+00	0.00E+00	-3.24E-14	2.29E-138	1.43E-08
1.23E-05	302.47	3.64E+19	0.00E+00	1.25E+00	6.53E+05	-3.96E-06	1.32E+01	1.39E+05	1.80E-01	1.73E+05	1.97E-05	3.47E+04	5.00E+01	1.64E-02	7.85E+01	6.08E-08	9.01E-18	9.13E+00	1.48E-06	0.00E+00	5.58E+00	8.15E-02	2.99E-01	3.03E-03	5.80E-13	3.90E+00	3.83E-02	2.49E-03	1.82E-13	2.90E-10	4.45E-05	1.43E+00	5.65E-05	3.13E-07	1.86E-11	-4.40E-05	1.21E-09	7.55E-06	-7.53E-06	2.77E-10	-7.51E-61	-1.46E-08	-9.67E-09	1.25E+00	0.00E+00	0.00E+00	-3.24E-14	2.28E-138	1.42E-08
1.24E-05	302.472	3.64E+19	0.00E+00	1.24E+00	6.53E+05	-3.96E-06	1.32E+01	1.39E+05	1.80E-01	1.73E+05	1.97E-05	3.47E+04	4.99E+01	1.64E-02	7.85E+01	6.06E-08	8.74E-18	9.12E+00	1.47E-06	0.00E+00	5.57E+00	8.15E-02	3.02E-01	3.02E-03	5.90E-13	3.93E+00	3.91E-02	2.50E-03	1.82E-13	2.92E-10	4.45E-05	1.41E+00	5.79E-05	3.12E-07	1.86E-11	-4.40E-05	1.20E-09	7.46E-06	-7.44E-06	2.76E-10	-1.01E-60	-1.46E-08	-9.67E-09	1.24E+00	0.00E+00	0.00E+00	-3.24E-14	2.27E-138	1.40E-08
1.25E-05	302.474	3.64E+19	0.00E+00	1.24E+00	6.53E+05	-3.96E-06	1.32E+01	1.39E+05	1.79E-01	1.73E+05	1.96E-05	3.47E+04	4.98E+01	1.64E-02	7.85E+01	6.05E-08	8.48E-18	9.12E+00	1.47E-06	0.00E+00	5.56E+00	8.15E-02	3.06E-01	3.01E-03	5.99E-13	3.95E+00	3.98E-02	2.50E-03	1.81E-13	2.94E-10	4.45E-05	1.39E+00	5.94E-05	3.11E-07	1.86E-11	-4.40E-05	1.19E-09	7.37E-06	-7.35E-06	2.75E-10	-1.33E-60	-1.46E-08	-9.67E-09	1.24E+00	0.00E+00	0.00E+00	-3.24E-14	2.26E-138	1.38E-08
1.26E-05	302.476	3.64E+19	0.00E+00	1.23E+00	6.53E+05	-3.96E-06	1.32E+01	1.39E+05	1.79E-01	1.73E+05	1.95E-05	3.47E+04	4.97E+01	1.63E-02	7.85E+01	6.04E-08	8.23E-18	9.11E+00	1.46E-06	0.00E+00	5.55E+00	8.15E-02	3.09E-01	2.99E-03	6.09E-13	3.98E+00	4.06E-02	2.51E-03	1.81E-13	2.96E-10	4.45E-05	1.37E+00	6.09E-05	3.10E-07	1.86E-11	-4.40E-05	1.18E-09	7.29E-06	-7.26E-06	2.73E-10	-1.71E-60	-1.46E-08	-9.67E-09	1.23E+00	0.00E+00	0.00E+00	-3.24E-14	2.25E-138	1.36E-08
1.27E-05	302.479	3.64E+19	0.00E+00	1.23E+00	6.53E+05	-3.96E-06	1.32E+01	1.39E+05	1.78E-01	1.73E+05	1.94E-05	3.47E+04	4.97E+01	1.63E-02	7.85E+01	6.03E-08	7.99E-18	9.11E+00	1.46E-06	0.00E+00	5.54E+00	8.15E-02	3.13E-01	2.98E-03	6.19E-13	4.00E+00	4.14E-02	2.52E-03	1.81E-13	2.98E-10	4.45E-05	1.36E+00	6.24E-05	3.10E-07	1.86E-11	-4.40E-05	1.17E-09	7.20E-06	-7.17E-06	2.72E-10	-2.17E-60	-1.46E-08	-9.67E-09	1.23E+00	0.00E+00	0.00E+00	-3.24E-14	2.24E-138	1.34E-08
1.28E-05	302.481	3.64E+19	0.00E+00	1.22E+00	6.53E+05	-3.96E-06	1.32E+01	1.39E+05	1.78E-01	1.73E+05	1.94E-05	3.47E+04	4.96E+01	1.63E-02	7.85E+01	6.02E-08	7.75E-18	9.10E+00	1.46E-06	0.00E+00	5.52E+00	8.15E-02	3.16E-01	2.97E-03	6.29E-13	4.03E+00	4.22E-02	2.53E-03	1.81E-13	3.00E-10	4.45E-05	1.34E+00	6.39E-05	3.09E-07	1.86E-11	-4.40E-05	1.17E-09	7.11E-06	-7.09E-06	2.71E-10	-2.72E-60	-1.46E-08	-9.67E-09	1.22E+00	0.00E+00	0.00E+00	-3.24E-14	2.23E-138	1.33E-08
1.29E-05	302.483	3.64E+19	0.00E+00	1.22E+00	6.53E+05	-3.96E-06	1.33E+01	1.39E+05	1.77E-01	1.73E+05	1.93E-05	3.47E+04	4.95E+01	1.63E-02	7.85E+01	6.01E-08	7.52E-18	9.10E+00	1.45E-06	0.00E+00	5.51E+00	8.15E-02	3.20E-01	2.96E-03	6.40E-13	4.05E+00	4.30E-02	2.54E-03	1.80E-13	3.01E-10	4.45E-05	1.33E+00	6.55E-05	3.08E-07	1.86E-11	-4.40E-05	1.16E-09	7.03E-06	-7.00E-06	2.69E-10	-3.36E-60	-1.46E-08	-9.67E-09	1.22E+00	0.00E+00	0.00E+00	-3.24E-14	2.23E-138	1.31E-08
1.30E-05	302.485	3.64E+19	0.00E+00	1.22E+00	6.53E+05	-3.96E-06	1.33E+01	1.39E+05	1.77E-01	1.73E+05	1.92E-05	3.47E+04	4.95E+01	1.63E-02	7.85E+01	6.00E-08	7.30E-18	9.09E+00	1.45E-06	0.00E+00	5.50E+00	8.15E-02	3.23E-01	2.94E-03	6.50E-13	4.07E+00	4.38E-02	2.55E-03	1.80E-13	3.03E-10	4.45E-05	1.31E+00	6.71E-05	3.07E-07	1.86E-11	-4.40E-05	1.15E-09	6.94E-06	-6.92E-06	2.68E-10	-4.09E-60	-1.46E-08	-9.67E-09	1.22E+00	0.00E+00	0.00E+00	-3.24E-14	2.22E-138	1.29E-08
1.31E-05	302.487	3.64E+19	0.00E+00	1.21E+00	6.53E+05	-3.96E-06	1.33E+01	1.39E+05	1.76E-01	1.73E+05	1.92E-05	3.47E+04	4.94E+01	1.62E-02	7.86E+01	5.99E-08	7.09E-18	9.09E+00	1.45E-06	0.00E+00	5.49E+00	8.15E-02	3.27E-01	2.93E-03	6.60E-13	4.10E+00	4.46E-02	2.56E-03	1.80E-13	3.05E-10	4.45E-05	1.29E+00	6.87E-05	3.07E-07	1.86E-11	-4.40E-05	1.14E-09	6.86E-06	-6.84E-06	2.67E-10	-4.94E-60	-1.46E-08	-9.67E-09	1.21E+00	0.00E+00	0.00E+00	-3.24E-14	2.21E-138	1.28E-08
1.32E-05	302.489	3.64E+19	0.00E+00	1.21E+00	6.53E+05	-3.96E-06	1.33E+01	1.39E+05	1.76E-01	1.73E+05	1.91E-05	3.47E+04	4.93E+01	1.62E-02	7.86E+01	5.98E-08	6.88E-18	9.09E+00	1.44E-06	0.00E+00	5.48E+00	8.15E-02	3.30E-01	2.92E-03	6.71E-13	4.12E+00	4.54E-02	2.56E-03	1.80E-13	3.07E-10	4.45E-05	1.28E+00	7.03E-05	3.06E-07	1.86E-11	-4.40E-05	1.14E-09	6.78E-06	-6.76E-06	2.65E-10	-5.90E-60	-1.46E-08	-9.67E-09	1.21E+00	0.00E+00	0.00E+00	-3.24E-14	2.20E-138	1.26E-08
1.33E-05	302.491	3.64E+19	0.00E+00	1.20E+00	6.53E+05	-3.96E-06	1.33E+01	1.39E+05	1.76E-01	1.73E+05	1.90E-05	3.47E+04	4.93E+01	1.62E-02	7.86E+01	5.97E-08	6.68E-18	9.08E+00	1.44E-06	0.00E+00	5.47E+00	8.15E-02	3.34E-01	2.91E-03	6.81E-13	4.15E+00	4.62E-02	2.57E-03	1.80E-13	3.09E-10	4.45E-05	1.26E+00	7.19E-05	3.05E-07	1.86E-11	-4.40E-05	1.13E-09	6.70E-06	-6.68E-06	2.64E-10	-6.99E-60	-1.46E-08	-9.67E-09	1.20E+00	0.00E+00	0.00E+00	-3.24E-14	2.19E-138	1.25E-08
1.34E-05	302.493	3.64E+19	0.00E+00	1.20E+00	6.53E+05	-3.96E-06	1.33E+01	1.39E+05	1.75E-01	1.73E+05	1.90E-05	3.47E+04	4.92E+01	1.62E-02	7.86E+01	5.96E-08	6.49E-18	9.08E+00	1.44E-06	0.00E+00	5.46E+00	8.15E-02	3.37E-01	2.89E-03	6.91E-13	4.17E+00	4.71E-02	2.58E-03	1.79E-13	3.11E-10	4.45E-05	1.25E+00	7.36E-05	3.05E-07	1.86E-11	-4.40E-05	1.12E-09	6.62E-06	-6.60E-06	2.63E-10	-8.21E-60	-1.46E-08	-9.67E-09	1.20E+00	0.00E+00	0.00E+00	-3.24E-14	2.19E-138	1.23E-08
1.35E-05	302.495	3.64E+19	0.00E+00	1.19E+00	6.53E+05	-3.96E-06	1.33E+01	1.39E+05	1.75E-01	1.73E+05	1.89E-05	3.47E+04	4.91E+01	1.62E-02	7.86E+01	5.95E-08	6.30E-18	9.07E+00	1.43E-06	0.00E+00	5.44E+00	8.15E-02	3.41E-01	2.88E-03	7.02E-13	4.19E+00	4.79E-02	2.59E-03	1.79E-13	3.13E-10	4.45E-05	1.23E+00	7.53E-05	3.04E-07	1.86E-11	-4.40E-05	1.11E-09	6.54E-06	-6.52E-06	2.61E-10	-9.57E-60	-1.46E-08	-9.67E-09	1.19E+00	0.00E+00	0.00E+00	-3.24E-14	2.18E-138	1.22E-08
1.36E-05	302.497	3.64E+19	0.00E+00	1.19E+00	6.53E+05	-3.96E-06	1.33E+01	1.39E+05	1.74E-01	1.73E+05	1.88E-05	3.47E+04	4.90E+01	1.61E-02	7.86E+01	5.94E-08	6.12E-18	9.07E+00	1.43E-06	0.00E+00	5.43E+00	8.15E-02	3.44E-01	2.87E-03	7.13E-13	4.22E+00	4.87E-02	2.60E-03	1.79E-13	3.15E-10	4.45E-05	1.22E+00	7.70E-05	3.03E-07	1.86E-11	-4.40E-05	1.11E-09	6.47E-06	-6.44E-06	2.60E-10	-1.11E-59	-1.46E-08	-9.67E-09	1.19E+00	0.00E+00	0.00E+00	-3.24E-14	2.17E-138	1.20E-08
1.37E-05	302.499	3.64E+19	0.00E+00	1.18E+00	6.53E+05	-3.96E-06	1.33E+01	1.39E+05	1.74E-01	1.73E+05	1.88E-05	3.47E+04	4.90E+01	1.61E-02	7.86E+01	5.93E-08	5.94E-18	9.06E+00	1.43E-06	0.00E+00	5.42E+00	8.15E-02	3.48E-01	2.86E-03	7.23E-13	4.24E+00	4.96E-02	2.61E-03	1.79E-13	3.17E-10	4.45E-05	1.20E+00	7.88E-05	3.02E-07	1.86E-11	-4.40E-05	1.10E-09	6.39E-06	-6.37E-06	2.59E-10	-1.27E-59	-1.46E-08	-9.67E-09	1.18E+00	0.00E+00	0.00E+00	-3.24E-14	2.16E-138	1.19E-08
1.38E-05	302.501	3.64E+19	0.00E+00	1.18E+00	6.53E+05	-3.96E-06	1.33E+01	1.39E+05	1.74E-01	1.73E+05	1.87E-05	3.47E+04	4.89E+01	1.61E-02	7.86E+01	5.92E-08	5.77E-18	9.06E+00	1.42E-06	0.00E+00	5.41E+00	8.15E-02	3.51E-01	2.85E-03	7.34E-13	4.26E+00	5.05E-02	2.61E-03	1.78E-13	3.18E-10	4.45E-05	1.19E+00	8.05E-05	3.02E-07	1.86E-11	-4.40E-05	1.09E-09	6.31E-06	-6.29E-06	2.57E-10	-1.45E-59	-1.46E-08	-9.67E-09	1.18E+00	0.00E+00	0.00E+00	-3.24E-14	2.15E-138	1.17E-08
1.39E-05	302.503	3.64E+19	0.00E+00	1.18E+00	6.53E+05	-3.96E-06	1.33E+01	1.39E+05	1.73E-01	1.73E+05	1.86E-05	3.47E+04	4.88E+01	1.61E-02	7.86E+01	5.92E-08	5.61E-18	9.05E+00	1.42E-06	0.00E+00	5.40E+00	8.15E-02	3.55E-01	2.84E-03	7.45E-13	4.29E+00	5.13E-02	2.62E-03	1.78E-13	3.20E-10	4.45E-05	1.17E+00	8.23E-05	3.01E-07	1.86E-11	-4.40E-05	1.09E-09	6.24E-06	-6.22E-06	2.56E-10	-1.65E-59	-1.46E-08	-9.67E-09	1.18E+00	0.00E+00	0.00E+00	-3.24E-14	2.15E-138	1.16E-08
1.40E-05	302.505	3.64E+19	0.00E+00	1.17E+00	6.53E+05	-3.96E-06	1.33E+01	1.39E+05	1.73E-01	1.73E+05	1.86E-05	3.47E+04	4.88E+01	1.61E-02	7.87E+01	5.91E-08	5.45E-18	9.05E+00	1.42E-06	0.00E+00	5.38E+00	8.15E-02	3.59E-01	2.82E-03	7.56E-13	4.31E+00	5.22E-02	2.63E-03	1.78E-13	3.22E-10	4.45E-05	1.16E+00	8.41E-05	3.00E-07	1.86E-11	-4.40E-05	1.08E-09	6.17E-06	-6.14E-06	2.55E-10	-1.87E-59	-1.46E-08	-9.67E-09	1.17E+00	0.00E+00	0.00E+00	-3.24E-14	2.14E-138	1.14E-08
1.41E-05	302.507	3.64E+19	0.00E+00	1.17E+00	6.53E+05	-3.96E-06	1.33E+01	1.39E+05	1.72E-01	1.73E+05	1.85E-05	3.47E+04	4.87E+01	1.61E-02	7.87E+01	5.90E-08	5.29E-18	9.04E+00	1.42E-06	0.00E+00	5.37E+00	8.15E-02	3.62E-01	2.81E-03	7.66E-13	4.33E+00	5.31E-02	2.64E-03	1.78E-13	3.24E-10	4.45E-05	1.15E+00	8.60E-05	3.00E-07	1.86E-11	-4.40E-05	1.07E-09	6.10E-06	-6.07E-06	2.54E-10	-2.10E-59	-1.46E-08	-9.67E-09	1.17E+00	0.00E+00	0.00E+00	-3.24E-14	2.13E-138	1.13E-08
1.42E-05	302.509	3.64E+19	0.00E+00	1.16E+00	6.53E+05	-3.96E-06	1.33E+01	1.39E+05	1.72E-01	1.73E+05	1.84E-05	3.47E+04	4.86E+01	1.60E-02	7.87E+01	5.89E-08	5.14E-18	9.04E+00	1.41E-06	0.00E+00	5.36E+00	8.15E-02	3.66E-01	2.80E-03	7.77E-13	4.35E+00	5.40E-02	2.65E-03	1.78E-13	3.26E-10	4.44E-05	1.13E+00	8.78E-05	2.99E-07	1.86E-11	-4.40E-05	1.07E-09	6.02E-06	-6.00E-06	2.52E-10	-2.34E-59	-1.46E-08	-9.67E-09	1.16E+00	0.00E+00	0.00E+00	-3.24E-14	2.12E-138	1.12E-08
1.43E-05	302.511	3.64E+19	0.00E+00	1.16E+00	6.53E+05	-3.96E-06	1.33E+01	1.39E+05	1.71E-01	1.73E+05	1.84E-05	3.47E+04	4.86E+01	1.60E-02	7.87E+01	5.88E-08	4.99E-18	9.04E+00	1.41E-06	0.00E+00	5.35E+00	8.15E-02	3.69E-01	2.79E-03	7.88E-13	4.38E+00	5.49E-02	2.65E-03	1.77E-13	3.27E-10	4.44E-05	1.12E+00	8.97E-05	2.98E-07	1.86E-11	-4.40E-05	1.06E-09	5.95E-06	-5.93E-06	2.51E-10	-2.61E-59	-1.46E-08	-9.67E-09	1.16E+00	0.00E+00	0.00E+00	-3.24E-14	2.12E-138	1.10E-08
1.44E-05	302.513	3.64E+19	0.00E+00	1.16E+00	6.53E+05	-3.96E-06	1.33E+01	1.39E+05	1.71E-01	1.73E+05	1.83E-05	3.47E+04	4.85E+01	1.60E-02	7.87E+01	5.88E-08	4.85E-18	9.03E+00	1.41E-06	0.00E+00	5.34E+00	8.16E-02	3.73E-01	2.78E-03	8.00E-13	4.40E+00	5.58E-02	2.66E-03	1.77E-13	3.29E-10	4.44E-05	1.11E+00	9.17E-05	2.97E-07	1.86E-11	-4.40E-05	1.05E-09	5.88E-06	-5.86E-06	2.50E-10	-2.89E-59	-1.46E-08	-9.67E-09	1.16E+00	0.00E+00	0.00E+00	-3.24E-14	2.11E-138	1.09E-08
1.45E-05	302.515	3.64E+19	0.00E+00	1.15E+00	6.53E+05	-3.96E-06	1.33E+01	1.39E+05	1.71E-01	1.73E+05	1.82E-05	3.47E+04	4.84E+01	1.60E-02	7.87E+01	5.87E-08	4.72E-18	9.03E+00	1.41E-06	0.00E+00	5.32E+00	8.16E-02	3.76E-01	2.77E-03	8.11E-13	4.42E+00	5.67E-02	2.67E-03	1.77E-13	3.31E-10	4.44E-05	1.09E+00	9.36E-05	2.97E-07	1.86E-11	-4.40E-05	1.05E-09	5.82E-06	-5.79E-06	2.49E-10	-3.19E-59	-1.46E-08	-9.67E-09	1.15E+00	0.00E+00	0.00E+00	-3.24E-14	2.10E-138	1.08E-08
1.46E-05	302.517	3.64E+19	0.00E+00	1.15E+00	6.53E+05	-3.96E-06	1.33E+01	1.39E+05	1.70E-01	1.73E+05	1.82E-05	3.47E+04	4.83E+01	1.60E-02	7.87E+01	5.86E-08	4.58E-18	9.02E+00	1.40E-06	0.00E+00	5.31E+00	8.16E-02	3.80E-01	2.76E-03	8.22E-13	4.44E+00	5.76E-02	2.68E-03	1.77E-13	3.33E-10	4.44E-05	1.08E+00	9.55E-05	2.96E-07	1.86E-11	-4.40E-05	1.04E-09	5.75E-06	-5.72E-06	2.48E-10	-3.51E-59	-1.46E-08	-9.67E-09	1.15E+00	0.00E+00	0.00E+00	-3.24E-14	2.09E-138	1.06E-08
1.47E-05	302.519	3.64E+19	0.00E+00	1.14E+00	6.53E+05	-3.96E-06	1.33E+01	1.39E+05	1.70E-01	1.73E+05	1.81E-05	3.47E+04	4.83E+01	1.59E-02	7.87E+01	5.85E-08	4.45E-18	9.02E+00	1.40E-06	0.00E+00	5.30E+00	8.16E-02	3.83E-01	2.75E-03	8.33E-13	4.47E+00	5.86E-02	2.69E-03	1.76E-13	3.34E-10	4.44E-05	1.07E+00	9.75E-05	2.95E-07	1.86E-11	-4.40E-05	1.03E-09	5.68E-06	-5.66E-06	2.46E-10	-3.85E-59	-1.46E-08	-9.67E-09	1.14E+00	0.00E+00	0.00E+00	-3.24E-14	2.09E-138	1.05E-08
1.48E-05	302.521	3.64E+19	0.00E+00	1.14E+00	6.53E+05	-3.96E-06	1.34E+01	1.39E+05	1.70E-01	1.73E+05	1.80E-05	3.47E+04	4.82E+01	1.59E-02	7.87E+01	5.85E-08	4.33E-18	9.01E+00	1.40E-06	0.00E+00	5.29E+00	8.16E-02	3.87E-01	2.74E-03	8.44E-13	4.49E+00	5.95E-02	2.69E-03	1.76E-13	3.36E-10	4.44E-05	1.06E+00	9.95E-05	2.95E-07	1.86E-11	-4.40E-05	1.03E-09	5.62E-06	-5.59E-06	2.45E-10	-4.20E-59	-1.46E-08	-9.67E-09	1.14E+00	0.00E+00	0.00E+00	-3.24E-14	2.08E-138	1.04E-08
1.49E-05	302.523	3.64E+19	0.00E+00	1.14E+00	6.53E+05	-3.96E-06	1.34E+01	1.39E+05	1.69E-01	1.73E+05	1.80E-05	3.47E+04	4.81E+01	1.59E-02	7.87E+01	5.84E-08	4.21E-18	9.01E+00	1.40E-06	0.00E+00	5.27E+00	8.16E-02	3.91E-01	2.73E-03	8.56E-13	4.51E+00	6.05E-02	2.70E-03	1.76E-13	3.38E-10	4.44E-05	1.04E+00	1.02E-04	2.94E-07	1.86E-11	-4.40E-05	1.02E-09	5.55E-06	-5.53E-06	2.44E-10	-4.57E-59	-1.46E-08	-9.67E-09	1.14E+00	0.00E+00	0.00E+00	-3.24E-14	2.07E-138	1.03E-08
1.50E-05	302.525	3.64E+19	0.00E+00	1.13E+00	6.53E+05	-3.96E-06	1.34E+01	1.39E+05	1.69E-01	1.73E+05	1.79E-05	3.47E+04	4.81E+01	1.59E-02	7.88E+01	5.83E-08	4.09E-18	9.00E+00	1.39E-06	0.00E+00	5.26E+00	8.16E-02	3.94E-01	2.71E-03	8.67E-13	4.53E+00	6.14E-02	2.71E-03	1.76E-13	3.39E-10	4.44E-05	1.03E+00	1.04E-04	2.93E-07	1.86E-11	-4.40E-05	1.02E-09	5.49E-06	-5.46E-06	2.43E-10	-4.96E-59	-1.46E-08	-9.67E-09	1.13E+00	0.00E+00	0.00E+00	-3.24E-14	2.06E-138	1.02E-08
1.51E-05	302.527	3.64E+19	0.00E+00	1.13E+00	6.53E+05	-3.96E-06	1.34E+01	1.39E+05	1.68E-01	1.73E+05	1.78E-05	3.47E+04	4.80E+01	1.59E-02	7.88E+01	5.83E-08	3.98E-18	9.00E+00	1.39E-06	0.00E+00	5.25E+00	8.16E-02	3.98E-01	2.70E-03	8.79E-13	4.55E+00	6.24E-02	2.72E-03	1.76E-13	3.41E-10	4.44E-05	1.02E+00	1.06E-04	2.93E-07	1.85E-11	-4.40E-05	1.01E-09	5.42E-06	-5.40E-06	2.42E-10	-5.36E-59	-1.46E-08	-9.67E-09	1.13E+00	0.00E+00	0.00E+00	-3.24E-14	2.06E-138	1.00E-08
1.52E-05	302.529	3.64E+19	0.00E+00	1.12E+00	6.53E+05	-3.96E-06	1.34E+01	1.39E+05	1.68E-01	1.73E+05	1.78E-05	3.47E+04	4.79E+01	1.59E-02	7.88E+01	5.82E-08	3.86E-18	9.00E+00	1.39E-06	0.00E+00	5.24E+00	8.16E-02	4.01E-01	2.69E-03	8.90E-13	4.57E+00	6.33E-02	2.73E-03	1.75E-13	3.43E-10	4.44E-05	1.01E+00	1.08E-04	2.92E-07	1.85E-11	-4.40E-05	1.00E-09	5.36E-06	-5.34E-06	2.41E-10	-5.78E-59	-1.46E-08	-9.67E-09	1.12E+00	0.00E+00	0.00E+00	-3.24E-14	2.05E-138	9.92E-09
1.53E-05	302.531	3.64E+19	0.00E+00	1.12E+00	6.53E+05	-3.96E-06	1.34E+01	1.39E+05	1.68E-01	1.73E+05	1.77E-05	3.47E+04	4.79E+01	1.58E-02	7.88E+01	5.81E-08	3.76E-18	8.99E+00	1.39E-06	0.00E+00	5.22E+00	8.16E-02	4.05E-01	2.68E-03	9.02E-13	4.59E+00	6.43E-02	2.73E-03	1.75E-13	3.44E-10	4.44E-05	9.95E-01	1.10E-04	2.91E-07	1.85E-11	-4.40E-05	9.99E-10	5.30E-06	-5.27E-06	2.39E-10	-6.21E-59	-1.46E-08	-9.67E-09	1.12E+00	0.00E+00	0.00E+00	-3.24E-14	2.04E-138	9.81E-09
1.54E-05	302.533	3.64E+19	0.00E+00	1.12E+00	6.53E+05	-3.96E-06	1.34E+01	1.39E+05	1.67E-01	1.73E+05	1.76E-05	3.47E+04	4.78E+01	1.58E-02	7.88E+01	5.81E-08	3.65E-18	8.99E+00	1.39E-06	0.00E+00	5.21E+00	8.16E-02	4.08E-01	2.67E-03	9.13E-13	4.62E+00	6.53E-02	2.74E-03	1.75E-13	3.46E-10	4.44E-05	9.84E-01	1.12E-04	2.91E-07	1.85E-11	-4.40E-05	9.93E-10	5.24E-06	-5.21E-06	2.38E-10	-6.65E-59	-1.46E-08	-9.67E-09	1.12E+00	0.00E+00	0.00E+00	-3.24E-14	2.04E-138	9.70E-09
1.55E-05	302.535	3.64E+19	0.00E+00	1.11E+00	6.53E+05	-3.96E-06	1.34E+01	1.39E+05	1.67E-01	1.73E+05	1.76E-05	3.47E+04	4.77E+01	1.58E-02	7.88E+01	5.80E-08	3.55E-18	8.98E+00	1.38E-06	0.00E+00	5.20E+00	8.16E-02	4.12E-01	2.66E-03	9.25E-13	4.64E+00	6.63E-02	2.75E-03	1.75E-13	3.48E-10	4.44E-05	9.72E-01	1.14E-04	2.90E-07	1.85E-11	-4.40E-05	9.88E-10	5.18E-06	-5.15E-06	2.37E-10	-7.10E-59	-1.46E-08	-9.67E-09	1.11E+00	0.00E+00	0.00E+00	-3.24E-14	2.03E-138	9.59E-09
1.56E-05	302.536	3.64E+19	0.00E+00	1.11E+00	6.53E+05	-3.96E-06	1.34E+01	1.39E+05	1.66E-01	1.73E+05	1.75E-05	3.47E+04	4.76E+01	1.58E-02	7.88E+01	5.79E-08	3.45E-18	8.98E+00	1.38E-06	0.00E+00	5.19E+00	8.16E-02	4.15E-01	2.65E-03	9.37E-13	4.66E+00	6.73E-02	2.76E-03	1.75E-13	3.49E-10	4.44E-05	9.61E-01	1.17E-04	2.89E-07	1.85E-11	-4.40E-05	9.82E-10	5.12E-06	-5.09E-06	2.36E-10	-7.56E-59	-1.46E-08	-9.67E-09	1.11E+00	0.00E+00	0.00E+00	-3.24E-14	2.02E-138	9.48E-09
1.57E-05	302.538	3.64E+19	0.00E+00	1.10E+00	6.53E+05	-3.96E-06	1.34E+01	1.39E+05	1.66E-01	1.73E+05	1.75E-05	3.47E+04	4.76E+01	1.58E-02	7.88E+01	5.79E-08	3.36E-18	8.97E+00	1.38E-06	0.00E+00	5.17E+00	8.16E-02	4.19E-01	2.64E-03	9.48E-13	4.68E+00	6.83E-02	2.76E-03	1.74E-13	3.51E-10	4.44E-05	9.50E-01	1.19E-04	2.89E-07	1.85E-11	-4.40E-05	9.77E-10	5.06E-06	-5.04E-06	2.35E-10	-8.03E-59	-1.46E-08	-9.67E-09	1.10E+00	0.00E+00	0.00E+00	-3.24E-14	2.02E-138	9.37E-09
1.58E-05	302.54	3.64E+19	0.00E+00	1.10E+00	6.53E+05	-3.96E-06	1.34E+01	1.39E+05	1.66E-01	1.73E+05	1.74E-05	3.47E+04	4.75E+01	1.57E-02	7.88E+01	5.78E-08	3.27E-18	8.97E+00	1.38E-06	0.00E+00	5.16E+00	8.16E-02	4.22E-01	2.63E-03	9.60E-13	4.70E+00	6.93E-02	2.77E-03	1.74E-13	3.52E-10	4.44E-05	9.39E-01	1.21E-04	2.88E-07	1.85E-11	-4.40E-05	9.71E-10	5.00E-06	-4.98E-06	2.34E-10	-8.50E-59	-1.46E-08	-9.67E-09	1.10E+00	0.00E+00	0.00E+00	-3.24E-14	2.01E-138	9.26E-09
1.59E-05	302.542	3.64E+19	0.00E+00	1.10E+00	6.53E+05	-3.96E-06	1.34E+01	1.39E+05	1.65E-01	1.73E+05	1.73E-05	3.47E+04	4.74E+01	1.57E-02	7.88E+01	5.78E-08	3.18E-18	8.97E+00	1.38E-06	0.00E+00	5.15E+00	8.16E-02	4.26E-01	2.62E-03	9.72E-13	4.72E+00	7.03E-02	2.78E-03	1.74E-13	3.54E-10	4.44E-05	9.28E-01	1.23E-04	2.87E-07	1.85E-11	-4.40E-05	9.66E-10	4.94E-06	-4.92E-06	2.33E-10	-8.98E-59	-1.46E-08	-9.67E-09	1.10E+00	0.00E+00	0.00E+00	-3.24E-14	2.00E-138	9.16E-09
1.60E-05	302.544	3.64E+19	0.00E+00	1.09E+00	6.53E+05	-3.96E-06	1.34E+01	1.39E+05	1.65E-01	1.73E+05	1.73E-05	3.47E+04	4.74E+01	1.57E-02	7.89E+01	5.77E-08	3.09E-18	8.96E+00	1.37E-06	0.00E+00	5.13E+00	8.16E-02	4.30E-01	2.61E-03	9.84E-13	4.74E+00	7.13E-02	2.78E-03	1.74E-13	3.56E-10	4.44E-05	9.17E-01	1.26E-04	2.87E-07	1.85E-11	-4.40E-05	9.61E-10	4.89E-06	-4.86E-06	2.31E-10	-9.45E-59	-1.46E-08	-9.67E-09	1.09E+00	0.00E+00	0.00E+00	-3.24E-14	2.00E-138	9.06E-09
1.61E-05	302.546	3.64E+19	0.00E+00	1.09E+00	6.53E+05	-3.96E-06	1.34E+01	1.39E+05	1.65E-01	1.73E+05	1.72E-05	3.47E+04	4.73E+01	1.57E-02	7.89E+01	5.77E-08	3.01E-18	8.96E+00	1.37E-06	0.00E+00	5.12E+00	8.16E-02	4.33E-01	2.60E-03	9.96E-13	4.76E+00	7.24E-02	2.79E-03	1.74E-13	3.57E-10	4.44E-05	9.07E-01	1.28E-04	2.86E-07	1.85E-11	-4.40E-05	9.55E-10	4.83E-06	-4.81E-06	2.30E-10	-9.91E-59	-1.46E-08	-9.67E-09	1.09E+00	0.00E+00	0.00E+00	-3.24E-14	1.99E-138	8.96E-09
1.62E-05	302.548	3.64E+19	0.00E+00	1.09E+00	6.53E+05	-3.96E-06	1.34E+01	1.39E+05	1.64E-01	1.73E+05	1.72E-05	3.47E+04	4.72E+01	1.57E-02	7.89E+01	5.76E-08	2.92E-18	8.95E+00	1.37E-06	0.00E+00	5.11E+00	8.16E-02	4.37E-01	2.59E-03	1.01E-12	4.78E+00	7.34E-02	2.80E-03	1.73E-13	3.59E-10	4.44E-05	8.96E-01	1.30E-04	2.85E-07	1.85E-11	-4.40E-05	9.50E-10	4.78E-06	-4.75E-06	2.29E-10	-1.04E-58	-1.46E-08	-9.67E-09	1.09E+00	0.00E+00	0.00E+00	-3.24E-14	1.98E-138	8.86E-09
1.63E-05	302.55	3.64E+19	0.00E+00	1.08E+00	6.53E+05	-3.96E-06	1.34E+01	1.39E+05	1.64E-01	1.73E+05	1.71E-05	3.47E+04	4.72E+01	1.57E-02	7.89E+01	5.76E-08	2.84E-18	8.95E+00	1.37E-06	0.00E+00	5.10E+00	8.16E-02	4.40E-01	2.58E-03	1.02E-12	4.80E+00	7.44E-02	2.81E-03	1.73E-13	3.60E-10	4.44E-05	8.86E-01	1.33E-04	2.85E-07	1.85E-11	-4.40E-05	9.45E-10	4.72E-06	-4.70E-06	2.28E-10	-1.08E-58	-1.46E-08	-9.67E-09	1.08E+00	0.00E+00	0.00E+00	-3.24E-14	1.98E-138	8.76E-09
1.64E-05	302.552	3.64E+19	0.00E+00	1.08E+00	6.53E+05	-3.96E-06	1.35E+01	1.39E+05	1.64E-01	1.73E+05	1.70E-05	3.47E+04	4.71E+01	1.56E-02	7.89E+01	5.75E-08	2.77E-18	8.94E+00	1.37E-06	0.00E+00	5.08E+00	8.16E-02	4.44E-01	2.57E-03	1.03E-12	4.82E+00	7.55E-02	2.81E-03	1.73E-13	3.62E-10	4.44E-05	8.76E-01	1.35E-04	2.84E-07	1.85E-11	-4.40E-05	9.40E-10	4.67E-06	-4.65E-06	2.27E-10	-1.12E-58	-1.46E-08	-9.67E-09	1.08E+00	0.00E+00	0.00E+00	-3.24E-14	1.97E-138	8.66E-09
1.65E-05	302.554	3.64E+19	0.00E+00	1.08E+00	6.53E+05	-3.96E-06	1.35E+01	1.39E+05	1.63E-01	1.73E+05	1.70E-05	3.47E+04	4.70E+01	1.56E-02	7.89E+01	5.74E-08	2.69E-18	8.94E+00	1.36E-06	0.00E+00	5.07E+00	8.16E-02	4.47E-01	2.57E-03	1.04E-12	4.84E+00	7.66E-02	2.82E-03	1.73E-13	3.63E-10	4.44E-05	8.66E-01	1.38E-04	2.83E-07	1.85E-11	-4.40E-05	9.35E-10	4.62E-06	-4.59E-06	2.26E-10	-1.16E-58	-1.46E-08	-9.67E-09	1.08E+00	0.00E+00	0.00E+00	-3.24E-14	1.96E-138	8.56E-09
1.66E-05	302.556	3.64E+19	0.00E+00	1.07E+00	6.53E+05	-3.96E-06	1.35E+01	1.39E+05	1.63E-01	1.73E+05	1.69E-05	3.47E+04	4.70E+01	1.56E-02	7.89E+01	5.74E-08	2.62E-18	8.94E+00	1.36E-06	0.00E+00	5.06E+00	8.16E-02	4.51E-01	2.56E-03	1.06E-12	4.86E+00	7.76E-02	2.83E-03	1.73E-13	3.65E-10	4.44E-05	8.56E-01	1.40E-04	2.83E-07	1.85E-11	-4.40E-05	9.30E-10	4.57E-06	-4.54E-06	2.25E-10	-1.20E-58	-1.46E-08	-9.67E-09	1.07E+00	0.00E+00	0.00E+00	-3.24E-14	1.96E-138	8.47E-09
1.67E-05	302.557	3.64E+19	0.00E+00	1.07E+00	6.53E+05	-3.96E-06	1.35E+01	1.39E+05	1.63E-01	1.73E+05	1.69E-05	3.47E+04	4.69E+01	1.56E-02	7.89E+01	5.73E-08	2.55E-18	8.93E+00	1.36E-06	0.00E+00	5.04E+00	8.17E-02	4.54E-01	2.55E-03	1.07E-12	4.88E+00	7.87E-02	2.84E-03	1.72E-13	3.66E-10	4.44E-05	8.46E-01	1.42E-04	2.82E-07	1.85E-11	-4.39E-05	9.25E-10	4.51E-06	-4.49E-06	2.24E-10	-1.23E-58	-1.46E-08	-9.67E-09	1.07E+00	0.00E+00	0.00E+00	-3.24E-14	1.95E-138	8.38E-09
1.68E-05	302.559	3.64E+19	0.00E+00	1.07E+00	6.53E+05	-3.96E-06	1.35E+01	1.39E+05	1.62E-01	1.73E+05	1.68E-05	3.47E+04	4.68E+01	1.56E-02	7.89E+01	5.73E-08	2.48E-18	8.93E+00	1.36E-06	0.00E+00	5.03E+00	8.17E-02	4.58E-01	2.54E-03	1.08E-12	4.90E+00	7.98E-02	2.84E-03	1.72E-13	3.68E-10	4.44E-05	8.36E-01	1.45E-04	2.82E-07	1.85E-11	-4.39E-05	9.20E-10	4.46E-06	-4.44E-06	2.23E-10	-1.26E-58	-1.46E-08	-9.67E-09	1.07E+00	0.00E+00	0.00E+00	-3.24E-14	1.94E-138	8.29E-09
1.69E-05	302.561	3.64E+19	0.00E+00	1.06E+00	6.53E+05	-3.96E-06	1.35E+01	1.39E+05	1.62E-01	1.73E+05	1.67E-05	3.47E+04	4.67E+01	1.56E-02	7.89E+01	5.73E-08	2.41E-18	8.92E+00	1.36E-06	0.00E+00	5.02E+00	8.17E-02	4.61E-01	2.53E-03	1.09E-12	4.92E+00	8.08E-02	2.85E-03	1.72E-13	3.69E-10	4.44E-05	8.27E-01	1.48E-04	2.81E-07	1.85E-11	-4.39E-05	9.15E-10	4.41E-06	-4.39E-06	2.22E-10	-1.28E-58	-1.46E-08	-9.67E-09	1.06E+00	0.00E+00	0.00E+00	-3.24E-14	1.94E-138	8.20E-09
1.70E-05	302.563	3.64E+19	0.00E+00	1.06E+00	6.53E+05	-3.96E-06	1.35E+01	1.39E+05	1.61E-01	1.73E+05	1.67E-05	3.47E+04	4.67E+01	1.55E-02	7.89E+01	5.72E-08	2.35E-18	8.92E+00	1.36E-06	0.00E+00	5.00E+00	8.17E-02	4.65E-01	2.52E-03	1.11E-12	4.94E+00	8.19E-02	2.86E-03	1.72E-13	3.71E-10	4.44E-05	8.18E-01	1.50E-04	2.80E-07	1.85E-11	-4.39E-05	9.11E-10	4.36E-06	-4.34E-06	2.21E-10	-1.30E-58	-1.46E-08	-9.67E-09	1.06E+00	0.00E+00	0.00E+00	-3.24E-14	1.93E-138	8.11E-09
1.71E-05	302.565	3.64E+19	0.00E+00	1.06E+00	6.53E+05	-3.96E-06	1.35E+01	1.39E+05	1.61E-01	1.73E+05	1.66E-05	3.47E+04	4.66E+01	1.55E-02	7.90E+01	5.72E-08	2.29E-18	8.92E+00	1.36E-06	0.00E+00	4.99E+00	8.17E-02	4.68E-01	2.51E-03	1.12E-12	4.95E+00	8.30E-02	2.86E-03	1.72E-13	3.72E-10	4.44E-05	8.08E-01	1.53E-04	2.80E-07	1.84E-11	-4.39E-05	9.06E-10	4.31E-06	-4.29E-06	2.20E-10	-1.31E-58	-1.46E-08	-9.67E-09	1.06E+00	0.00E+00	0.00E+00	-3.24E-14	1.92E-138	8.02E-09
1.72E-05	302.567	3.64E+19	0.00E+00	1.05E+00	6.53E+05	-3.96E-06	1.35E+01	1.39E+05	1.61E-01	1.73E+05	1.66E-05	3.47E+04	4.65E+01	1.55E-02	7.90E+01	5.71E-08	2.23E-18	8.91E+00	1.35E-06	0.00E+00	4.98E+00	8.17E-02	4.72E-01	2.50E-03	1.13E-12	4.97E+00	8.41E-02	2.87E-03	1.71E-13	3.73E-10	4.44E-05	7.99E-01	1.55E-04	2.79E-07	1.84E-11	-4.39E-05	9.01E-10	4.27E-06	-4.24E-06	2.19E-10	-1.31E-58	-1.46E-08	-9.67E-09	1.05E+00	0.00E+00	0.00E+00	-3.24E-14	1.92E-138	7.93E-09
1.73E-05	302.569	3.64E+19	0.00E+00	1.05E+00	6.53E+05	-3.96E-06	1.35E+01	1.39E+05	1.60E-01	1.73E+05	1.65E-05	3.47E+04	4.65E+01	1.55E-02	7.90E+01	5.71E-08	2.17E-18	8.91E+00	1.35E-06	0.00E+00	4.97E+00	8.17E-02	4.75E-01	2.49E-03	1.14E-12	4.99E+00	8.53E-02	2.88E-03	1.71E-13	3.75E-10	4.44E-05	7.90E-01	1.58E-04	2.78E-07	1.84E-11	-4.39E-05	8.97E-10	4.22E-06	-4.19E-06	2.18E-10	-1.31E-58	-1.46E-08	-9.67E-09	1.05E+00	0.00E+00	0.00E+00	-3.24E-14	1.91E-138	7.85E-09
1.74E-05	302.57	3.64E+19	0.00E+00	1.04E+00	6.53E+05	-3.96E-06	1.35E+01	1.39E+05	1.60E-01	1.73E+05	1.65E-05	3.47E+04	4.64E+01	1.55E-02	7.90E+01	5.70E-08	2.11E-18	8.90E+00	1.35E-06	0.00E+00	4.95E+00	8.17E-02	4.79E-01	2.48E-03	1.16E-12	5.01E+00	8.64E-02	2.88E-03	1.71E-13	3.76E-10	4.44E-05	7.81E-01	1.61E-04	2.78E-07	1.84E-11	-4.39E-05	8.92E-10	4.17E-06	-4.15E-06	2.17E-10	-1.29E-58	-1.46E-08	-9.67E-09	1.04E+00	0.00E+00	0.00E+00	-3.24E-14	1.91E-138	7.76E-09
1.75E-05	302.572	3.64E+19	0.00E+00	1.04E+00	6.53E+05	-3.96E-06	1.35E+01	1.39E+05	1.60E-01	1.73E+05	1.64E-05	3.47E+04	4.63E+01	1.55E-02	7.90E+01	5.70E-08	2.05E-18	8.90E+00	1.35E-06	0.00E+00	4.94E+00	8.17E-02	4.82E-01	2.47E-03	1.17E-12	5.03E+00	8.75E-02	2.89E-03	1.71E-13	3.78E-10	4.44E-05	7.72E-01	1.63E-04	2.77E-07	1.84E-11	-4.39E-05	8.88E-10	4.13E-06	-4.10E-06	2.16E-10	-1.26E-58	-1.46E-08	-9.67E-09	1.04E+00	0.00E+00	0.00E+00	-3.24E-14	1.90E-138	7.68E-09
1.76E-05	302.574	3.64E+19	0.00E+00	1.04E+00	6.53E+05	-3.96E-06	1.35E+01	1.39E+05	1.59E-01	1.73E+05	1.63E-05	3.47E+04	4.63E+01	1.55E-02	7.90E+01	5.69E-08	2.00E-18	8.90E+00	1.35E-06	0.00E+00	4.93E+00	8.17E-02	4.86E-01	2.47E-03	1.18E-12	5.05E+00	8.86E-02	2.90E-03	1.71E-13	3.79E-10	4.44E-05	7.64E-01	1.66E-04	2.76E-07	1.84E-11	-4.39E-05	8.83E-10	4.08E-06	-4.05E-06	2.15E-10	-1.22E-58	-1.46E-08	-9.67E-09	1.04E+00	0.00E+00	0.00E+00	-3.24E-14	1.89E-138	7.60E-09
1.77E-05	302.576	3.64E+19	0.00E+00	1.04E+00	6.53E+05	-3.96E-06	1.35E+01	1.39E+05	1.59E-01	1.73E+05	1.63E-05	3.47E+04	4.62E+01	1.54E-02	7.90E+01	5.69E-08	1.95E-18	8.89E+00	1.35E-06	0.00E+00	4.91E+00	8.17E-02	4.89E-01	2.46E-03	1.19E-12	5.07E+00	8.98E-02	2.90E-03	1.70E-13	3.80E-10	4.44E-05	7.55E-01	1.69E-04	2.76E-07	1.84E-11	-4.39E-05	8.79E-10	4.03E-06	-4.01E-06	2.14E-10	-1.16E-58	-1.46E-08	-9.67E-09	1.04E+00	0.00E+00	0.00E+00	-3.24E-14	1.89E-138	7.52E-09
1.78E-05	302.578	3.64E+19	0.00E+00	1.03E+00	6.53E+05	-3.96E-06	1.35E+01	1.39E+05	1.59E-01	1.73E+05	1.62E-05	3.47E+04	4.61E+01	1.54E-02	7.90E+01	5.69E-08	1.89E-18	8.89E+00	1.35E-06	0.00E+00	4.90E+00	8.17E-02	4.93E-01	2.45E-03	1.21E-12	5.08E+00	9.09E-02	2.91E-03	1.70E-13	3.82E-10	4.44E-05	7.47E-01	1.72E-04	2.75E-07	1.84E-11	-4.39E-05	8.75E-10	3.99E-06	-3.96E-06	2.13E-10	-1.09E-58	-1.46E-08	-9.67E-09	1.03E+00	0.00E+00	0.00E+00	-3.24E-14	1.88E-138	7.44E-09
1.79E-05	302.58	3.64E+19	0.00E+00	1.03E+00	6.53E+05	-3.96E-06	1.36E+01	1.39E+05	1.58E-01	1.73E+05	1.62E-05	3.47E+04	4.61E+01	1.54E-02	7.90E+01	5.68E-08	1.84E-18	8.88E+00	1.34E-06	0.00E+00	4.89E+00	8.17E-02	4.96E-01	2.44E-03	1.22E-12	5.10E+00	9.21E-02	2.92E-03	1.70E-13	3.83E-10	4.44E-05	7.38E-01	1.74E-04	2.75E-07	1.84E-11	-4.39E-05	8.70E-10	3.94E-06	-3.92E-06	2.12E-10	-1.00E-58	-1.46E-08	-9.67E-09	1.03E+00	0.00E+00	0.00E+00	-3.24E-14	1.88E-138	7.36E-09
1.80E-05	302.581	3.64E+19	0.00E+00	1.03E+00	6.53E+05	-3.96E-06	1.36E+01	1.39E+05	1.58E-01	1.73E+05	1.61E-05	3.47E+04	4.60E+01	1.54E-02	7.90E+01	5.68E-08	1.80E-18	8.88E+00	1.34E-06	0.00E+00	4.87E+00	8.17E-02	5.00E-01	2.43E-03	1.23E-12	5.12E+00	9.32E-02	2.93E-03	1.70E-13	3.85E-10	4.44E-05	7.30E-01	1.77E-04	2.74E-07	1.84E-11	-4.39E-05	8.66E-10	3.90E-06	-3.88E-06	2.11E-10	-8.97E-59	-1.46E-08	-9.67E-09	1.03E+00	0.00E+00	0.00E+00	-3.24E-14	1.87E-138	7.29E-09
1.81E-05	302.583	3.64E+19	0.00E+00	1.02E+00	6.53E+05	-3.96E-06	1.36E+01	1.39E+05	1.58E-01	1.73E+05	1.61E-05	3.47E+04	4.59E+01	1.54E-02	7.90E+01	5.67E-08	1.75E-18	8.87E+00	1.34E-06	0.00E+00	4.86E+00	8.17E-02	5.03E-01	2.42E-03	1.24E-12	5.14E+00	9.44E-02	2.93E-03	1.70E-13	3.86E-10	4.44E-05	7.22E-01	1.80E-04	2.73E-07	1.84E-11	-4.39E-05	8.62E-10	3.86E-06	-3.83E-06	2.10E-10	-7.71E-59	-1.46E-08	-9.67E-09	1.02E+00	0.00E+00	0.00E+00	-3.24E-14	1.86E-138	7.21E-09
1.82E-05	302.585	3.64E+19	0.00E+00	1.02E+00	6.53E+05	-3.96E-06	1.36E+01	1.39E+05	1.57E-01	1.73E+05	1.60E-05	3.47E+04	4.59E+01	1.54E-02	7.91E+01	5.67E-08	1.70E-18	8.87E+00	1.34E-06	0.00E+00	4.85E+00	8.17E-02	5.07E-01	2.41E-03	1.26E-12	5.16E+00	9.55E-02	2.94E-03	1.69E-13	3.87E-10	4.44E-05	7.14E-01	1.83E-04	2.73E-07	1.84E-11	-4.39E-05	8.58E-10	3.82E-06	-3.79E-06	2.09E-10	-6.23E-59	-1.46E-08	-9.67E-09	1.02E+00	0.00E+00	0.00E+00	-3.24E-14	1.86E-138	7.13E-09
1.83E-05	302.587	3.64E+19	0.00E+00	1.02E+00	6.53E+05	-3.96E-06	1.36E+01	1.39E+05	1.57E-01	1.73E+05	1.60E-05	3.47E+04	4.58E+01	1.53E-02	7.91E+01	5.67E-08	1.66E-18	8.87E+00	1.34E-06	0.00E+00	4.83E+00	8.17E-02	5.10E-01	2.41E-03	1.27E-12	5.17E+00	9.67E-02	2.95E-03	1.69E-13	3.89E-10	4.44E-05	7.06E-01	1.86E-04	2.72E-07	1.84E-11	-4.39E-05	8.53E-10	3.77E-06	-3.75E-06	2.08E-10	-4.51E-59	-1.46E-08	-9.67E-09	1.02E+00	0.00E+00	0.00E+00	-3.24E-14	1.85E-138	7.06E-09
1.84E-05	302.589	3.64E+19	0.00E+00	1.01E+00	6.53E+05	-3.96E-06	1.36E+01	1.39E+05	1.57E-01	1.73E+05	1.59E-05	3.47E+04	4.57E+01	1.53E-02	7.91E+01	5.66E-08	1.62E-18	8.86E+00	1.34E-06	0.00E+00	4.82E+00	8.17E-02	5.14E-01	2.40E-03	1.28E-12	5.19E+00	9.79E-02	2.95E-03	1.69E-13	3.90E-10	4.44E-05	6.98E-01	1.89E-04	2.72E-07	1.84E-11	-4.39E-05	8.49E-10	3.73E-06	-3.71E-06	2.07E-10	-2.54E-59	-1.46E-08	-9.67E-09	1.01E+00	0.00E+00	0.00E+00	-3.24E-14	1.85E-138	6.99E-09
1.85E-05	302.59	3.64E+19	0.00E+00	1.01E+00	6.53E+05	-3.96E-06	1.36E+01	1.39E+05	1.57E-01	1.73E+05	1.58E-05	3.47E+04	4.57E+01	1.53E-02	7.91E+01	5.66E-08	1.57E-18	8.86E+00	1.34E-06	0.00E+00	4.81E+00	8.17E-02	5.17E-01	2.39E-03	1.30E-12	5.21E+00	9.91E-02	2.96E-03	1.69E-13	3.91E-10	4.44E-05	6.90E-01	1.92E-04	2.71E-07	1.84E-11	-4.39E-05	8.45E-10	3.69E-06	-3.67E-06	2.06E-10	-8.06E-60	-1.46E-08	-9.67E-09	1.01E+00	0.00E+00	0.00E+00	-3.24E-14	1.84E-138	6.92E-09
1.86E-05	302.592	3.64E+19	0.00E+00	1.01E+00	6.53E+05	-2.08E-04	1.36E+01	1.39E+05	1.56E-01	1.73E+05	1.58E-05	3.47E+04	4.56E+01	1.53E-02	7.91E+01	5.65E-08	1.53E-18	8.86E+00	1.34E-06	0.00E+00	4.80E+00	8.17E-02	5.21E-01	2.38E-03	1.31E-12	5.23E+00	1.00E-01	2.96E-03	1.69E-13	3.92E-10	4.44E-05	6.83E-01	1.95E-04	2.70E-07	1.83E-11	7.32E-13	8.41E-10	3.69E-06	1.00E-13	2.05E-10	-1.01E-40	-3.44E-25	-4.92E-24	1.01E+00	0.00E+00	0.00E+00	2.61E-130	-1.54E-135	6.84E-09
1.87E-05	302.594	3.64E+19	0.00E+00	1.00E+00	6.53E+05	-2.08E-04	1.36E+01	1.39E+05	1.56E-01	1.73E+05	1.57E-05	3.47E+04	4.55E+01	1.53E-02	7.91E+01	5.65E-08	1.49E-18	8.85E+00	1.33E-06	0.00E+00	4.78E+00	8.17E-02	5.24E-01	2.37E-03	1.32E-12	5.24E+00	1.01E-01	2.97E-03	1.70E-13	3.94E-10	4.44E-05	6.75E-01	1.98E-04	2.70E-07	1.83E-11	7.32E-13	8.37E-10	3.69E-06	1.00E-13	2.04E-10	-9.28E-40	-4.15E-24	-2.19E-23	1.00E+00	0.00E+00	0.00E+00	3.58E-130	-8.60E-135	6.77E-09
1.88E-05	302.596	3.64E+19	0.00E+00	1.00E+00	6.53E+05	-2.08E-04	1.36E+01	1.39E+05	1.56E-01	1.73E+05	1.57E-05	3.47E+04	4.54E+01	1.53E-02	7.91E+01	5.65E-08	1.45E-18	8.85E+00	1.33E-06	0.00E+00	4.77E+00	8.17E-02	5.28E-01	2.36E-03	1.34E-12	5.26E+00	1.03E-01	2.98E-03	1.71E-13	3.95E-10	4.44E-05	6.67E-01	2.01E-04	2.69E-07	1.83E-11	7.32E-13	8.33E-10	3.69E-06	1.00E-13	2.03E-10	-2.26E-39	-1.20E-23	-5.06E-23	1.00E+00	0.00E+00	0.00E+00	3.92E-130	-2.10E-134	6.71E-09
1.89E-05	302.598	3.64E+19	0.00E+00	9.97E-01	6.53E+05	-2.08E-04	1.36E+01	1.39E+05	1.55E-01	1.73E+05	1.56E-05	3.47E+04	4.54E+01	1.53E-02	7.91E+01	5.64E-08	1.42E-18	8.84E+00	1.33E-06	0.00E+00	4.76E+00	8.17E-02	5.31E-01	2.36E-03	1.35E-12	5.28E+00	1.04E-01	2.98E-03	1.71E-13	3.96E-10	4.44E-05	6.60E-01	2.04E-04	2.69E-07	1.83E-11	7.33E-13	8.29E-10	3.69E-06	1.00E-13	2.02E-10	-3.58E-39	-2.36E-23	-9.08E-23	9.97E-01	0.00E+00	0.00E+00	4.05E-130	-3.79E-134	6.64E-09
1.90E-05	302.599	3.64E+19	0.00E+00	9.94E-01	6.53E+05	-2.08E-04	1.36E+01	1.39E+05	1.55E-01	1.73E+05	1.56E-05	3.47E+04	4.53E+01	1.52E-02	7.91E+01	5.64E-08	1.38E-18	8.84E+00	1.33E-06	0.00E+00	4.74E+00	8.17E-02	5.35E-01	2.35E-03	1.36E-12	5.30E+00	1.05E-01	2.99E-03	1.72E-13	3.98E-10	4.44E-05	6.53E-01	2.07E-04	2.68E-07	1.83E-11	7.33E-13	8.26E-10	3.69E-06	1.00E-13	2.01E-10	-4.32E-39	-3.87E-23	-1.42E-22	9.94E-01	0.00E+00	0.00E+00	4.10E-130	-5.85E-134	6.57E-09
1.91E-05	302.601	3.64E+19	0.00E+00	9.91E-01	6.53E+05	-2.08E-04	1.36E+01	1.39E+05	1.55E-01	1.73E+05	1.55E-05	3.47E+04	4.52E+01	1.52E-02	7.91E+01	5.64E-08	1.34E-18	8.84E+00	1.33E-06	0.00E+00	4.73E+00	8.17E-02	5.38E-01	2.34E-03	1.37E-12	5.31E+00	1.06E-01	3.00E-03	1.73E-13	3.99E-10	4.44E-05	6.46E-01	2.10E-04	2.67E-07	1.83E-11	7.34E-13	8.22E-10	3.69E-06	1.00E-13	2.00E-10	-3.92E-39	-5.71E-23	-2.04E-22	9.91E-01	0.00E+00	0.00E+00	4.12E-130	-8.18E-134	6.50E-09
1.92E-05	302.603	3.64E+19	0.00E+00	9.88E-01	6.53E+05	-2.08E-04	1.36E+01	1.39E+05	1.54E-01	1.73E+05	1.55E-05	3.47E+04	4.52E+01	1.52E-02	7.91E+01	5.63E-08	1.31E-18	8.83E+00	1.33E-06	0.00E+00	4.72E+00	8.18E-02	5.41E-01	2.33E-03	1.39E-12	5.33E+00	1.08E-01	3.00E-03	1.73E-13	4.00E-10	4.44E-05	6.39E-01	2.13E-04	2.67E-07	1.83E-11	7.34E-13	8.18E-10	3.69E-06	1.00E-13	2.00E-10	-1.83E-39	-7.85E-23	-2.75E-22	9.88E-01	0.00E+00	0.00E+00	4.14E-130	-1.07E-133	6.44E-09
1.93E-05	302.605	3.64E+19	0.00E+00	9.85E-01	6.53E+05	-2.08E-04	1.36E+01	1.39E+05	1.54E-01	1.73E+05	1.54E-05	3.47E+04	4.51E+01	1.52E-02	7.92E+01	5.63E-08	1.28E-18	8.83E+00	1.33E-06	0.00E+00	4.70E+00	8.18E-02	5.45E-01	2.32E-03	1.40E-12	5.35E+00	1.09E-01	3.01E-03	1.74E-13	4.01E-10	4.44E-05	6.32E-01	2.16E-04	2.66E-07	1.83E-11	7.34E-13	8.14E-10	3.69E-06	1.01E-13	1.99E-10	1.97E-41	-1.03E-22	-3.56E-22	9.85E-01	0.00E+00	0.00E+00	4.14E-130	-1.33E-133	6.37E-09
1.94E-05	302.607	3.64E+19	0.00E+00	9.82E-01	6.53E+05	-2.08E-04	1.37E+01	1.39E+05	1.54E-01	1.73E+05	1.54E-05	3.47E+04	4.50E+01	1.52E-02	7.92E+01	5.63E-08	1.24E-18	8.82E+00	1.33E-06	0.00E+00	4.69E+00	8.18E-02	5.48E-01	2.32E-03	1.41E-12	5.36E+00	1.10E-01	3.02E-03	1.74E-13	4.03E-10	4.44E-05	6.25E-01	2.19E-04	2.66E-07	1.83E-11	7.35E-13	8.10E-10	3.69E-06	1.01E-13	1.98E-10	-2.70E-39	-1.29E-22	-4.46E-22	9.82E-01	0.00E+00	0.00E+00	4.15E-130	-1.58E-133	6.31E-09
1.95E-05	302.608	3.64E+19	0.00E+00	9.79E-01	6.53E+05	-2.08E-04	1.37E+01	1.39E+05	1.53E-01	1.73E+05	1.53E-05	3.47E+04	4.50E+01	1.52E-02	7.92E+01	5.62E-08	1.21E-18	8.82E+00	1.33E-06	0.00E+00	4.68E+00	8.18E-02	5.52E-01	2.31E-03	1.43E-12	5.38E+00	1.11E-01	3.02E-03	1.75E-13	4.04E-10	4.44E-05	6.18E-01	2.23E-04	2.65E-07	1.83E-11	7.35E-13	8.07E-10	3.69E-06	1.01E-13	1.97E-10	-1.68E-38	-1.57E-22	-5.43E-22	9.79E-01	0.00E+00	0.00E+00	4.15E-130	-1.82E-133	6.25E-09
1.96E-05	302.61	3.64E+19	0.00E+00	9.76E-01	6.53E+05	-2.08E-04	1.37E+01	1.39E+05	1.53E-01	1.73E+05	1.53E-05	3.47E+04	4.49E+01	1.52E-02	7.92E+01	5.62E-08	1.18E-18	8.82E+00	1.33E-06	0.00E+00	4.67E+00	8.18E-02	5.55E-01	2.30E-03	1.44E-12	5.39E+00	1.13E-01	3.03E-03	1.76E-13	4.05E-10	4.44E-05	6.11E-01	2.26E-04	2.64E-07	1.83E-11	7.35E-13	8.03E-10	3.69E-06	1.01E-13	1.96E-10	-5.13E-38	-1.87E-22	-6.48E-22	9.76E-01	0.00E+00	0.00E+00	4.15E-130	-2.04E-133	6.19E-09
1.97E-05	302.612	3.64E+19	0.00E+00	9.73E-01	6.53E+05	-2.08E-04	1.37E+01	1.39E+05	1.53E-01	1.73E+05	1.52E-05	3.47E+04	4.48E+01	1.51E-02	7.92E+01	5.62E-08	1.15E-18	8.81E+00	1.32E-06	0.00E+00	4.65E+00	8.18E-02	5.59E-01	2.29E-03	1.45E-12	5.41E+00	1.14E-01	3.03E-03	1.76E-13	4.06E-10	4.44E-05	6.04E-01	2.29E-04	2.64E-07	1.83E-11	7.36E-13	7.99E-10	3.69E-06	1.01E-13	1.95E-10	-1.18E-37	-2.18E-22	-7.59E-22	9.73E-01	0.00E+00	0.00E+00	4.15E-130	-2.21E-133	6.13E-09
1.98E-05	302.614	3.64E+19	0.00E+00	9.71E-01	6.53E+05	-2.08E-04	1.37E+01	1.39E+05	1.53E-01	1.73E+05	1.52E-05	3.47E+04	4.48E+01	1.51E-02	7.92E+01	5.61E-08	1.12E-18	8.81E+00	1.32E-06	0.00E+00	4.64E+00	8.18E-02	5.62E-01	2.28E-03	1.47E-12	5.43E+00	1.15E-01	3.04E-03	1.77E-13	4.07E-10	4.44E-05	5.98E-01	2.32E-04	2.63E-07	1.83E-11	7.36E-13	7.96E-10	3.69E-06	1.01E-13	1.94E-10	-2.30E-37	-2.49E-22	-8.76E-22	9.71E-01	0.00E+00	0.00E+00	4.14E-130	-2.33E-133	6.06E-09
1.99E-05	302.615	3.64E+19	0.00E+00	9.68E-01	6.53E+05	-2.08E-04	1.37E+01	1.39E+05	1.52E-01	1.73E+05	1.51E-05	3.47E+04	4.47E+01	1.51E-02	7.92E+01	5.61E-08	1.09E-18	8.81E+00	1.32E-06	0.00E+00	4.63E+00	8.18E-02	5.65E-01	2.28E-03	1.48E-12	5.44E+00	1.16E-01	3.05E-03	1.78E-13	4.09E-10	4.44E-05	5.91E-01	2.36E-04	2.63E-07	1.82E-11	7.37E-13	7.92E-10	3.69E-06	1.01E-13	1.93E-10	-4.04E-37	-2.81E-22	-9.98E-22	9.68E-01	0.00E+00	0.00E+00	4.14E-130	-2.38E-133	6.01E-09
2.00E-05	302.617	3.64E+19	0.00E+00	9.65E-01	6.53E+05	-2.08E-04	1.37E+01	1.39E+05	1.52E-01	1.73E+05	1.51E-05	3.47E+04	4.46E+01	1.51E-02	7.92E+01	5.61E-08	1.07E-18	8.80E+00	1.32E-06	0.00E+00	4.61E+00	8.18E-02	5.69E-01	2.27E-03	1.49E-12	5.46E+00	1.18E-01	3.05E-03	1.78E-13	4.10E-10	4.44E-05	5.85E-01	2.39E-04	2.62E-07	1.82E-11	7.37E-13	7.89E-10	3.69E-06	1.01E-13	1.93E-10	-6.56E-37	-3.12E-22	-1.12E-21	9.65E-01	0.00E+00	0.00E+00	4.14E-130	-2.34E-133	5.95E-09
2.01E-05	302.619	3.64E+19	0.00E+00	9.62E-01	6.53E+05	-2.08E-04	1.37E+01	1.39E+05	1.52E-01	1.73E+05	1.50E-05	3.47E+04	4.46E+01	1.51E-02	7.92E+01	5.60E-08	1.04E-18	8.80E+00	1.32E-06	0.00E+00	4.60E+00	8.18E-02	5.72E-01	2.26E-03	1.51E-12	5.47E+00	1.19E-01	3.06E-03	1.79E-13	4.11E-10	4.44E-05	5.79E-01	2.42E-04	2.61E-07	1.82E-11	7.37E-13	7.85E-10	3.69E-06	1.01E-13	1.92E-10	-1.01E-36	-3.42E-22	-1.25E-21	9.62E-01	0.00E+00	0.00E+00	4.14E-130	-2.21E-133	5.89E-09
2.02E-05	302.621	3.64E+19	0.00E+00	9.59E-01	6.53E+05	-2.08E-04	1.37E+01	1.39E+05	1.51E-01	1.73E+05	1.50E-05	3.47E+04	4.45E+01	1.51E-02	7.92E+01	5.60E-08	1.01E-18	8.79E+00	1.32E-06	0.00E+00	4.59E+00	8.18E-02	5.76E-01	2.25E-03	1.52E-12	5.49E+00	1.20E-01	3.06E-03	1.79E-13	4.12E-10	4.44E-05	5.72E-01	2.46E-04	2.61E-07	1.82E-11	7.38E-13	7.82E-10	3.69E-06	1.01E-13	1.91E-10	-1.48E-36	-3.70E-22	-1.38E-21	9.59E-01	0.00E+00	0.00E+00	4.14E-130	-1.96E-133	5.83E-09
2.03E-05	302.622	3.64E+19	0.00E+00	9.56E-01	6.53E+05	-2.08E-04	1.37E+01	1.39E+05	1.51E-01	1.73E+05	1.49E-05	3.47E+04	4.45E+01	1.51E-02	7.92E+01	5.60E-08	9.88E-19	8.79E+00	1.32E-06	0.00E+00	4.58E+00	8.18E-02	5.79E-01	2.25E-03	1.54E-12	5.51E+00	1.21E-01	3.07E-03	1.80E-13	4.13E-10	4.44E-05	5.66E-01	2.49E-04	2.60E-07	1.82E-11	7.38E-13	7.78E-10	3.69E-06	1.01E-13	1.90E-10	-2.10E-36	-3.96E-22	-1.51E-21	9.56E-01	0.00E+00	0.00E+00	4.14E-130	-1.58E-133	5.77E-09
2.04E-05	302.624	3.64E+19	0.00E+00	9.54E-01	6.53E+05	-2.08E-04	1.37E+01	1.39E+05	1.51E-01	1.73E+05	1.49E-05	3.47E+04	4.44E+01	1.50E-02	7.92E+01	5.60E-08	9.63E-19	8.79E+00	1.32E-06	0.00E+00	4.56E+00	8.18E-02	5.82E-01	2.24E-03	1.55E-12	5.52E+00	1.23E-01	3.08E-03	1.81E-13	4.14E-10	4.44E-05	5.60E-01	2.53E-04	2.60E-07	1.82E-11	7.38E-13	7.75E-10	3.69E-06	1.01E-13	1.89E-10	-2.89E-36	-4.19E-22	-1.64E-21	9.54E-01	0.00E+00	0.00E+00	4.14E-130	-1.05E-133	5.72E-09
2.05E-05	302.626	3.64E+19	0.00E+00	9.51E-01	6.53E+05	-2.08E-04	1.37E+01	1.39E+05	1.50E-01	1.73E+05	1.48E-05	3.47E+04	4.43E+01	1.50E-02	7.93E+01	5.59E-08	9.39E-19	8.78E+00	1.32E-06	0.00E+00	4.55E+00	8.18E-02	5.86E-01	2.23E-03	1.56E-12	5.54E+00	1.24E-01	3.08E-03	1.81E-13	4.16E-10	4.44E-05	5.54E-01	2.56E-04	2.59E-07	1.82E-11	7.39E-13	7.72E-10	3.69E-06	1.01E-13	1.88E-10	-3.87E-36	-4.38E-22	-1.77E-21	9.51E-01	0.00E+00	0.00E+00	4.14E-130	-5.42E-134	5.66E-09
2.06E-05	302.627	3.64E+19	0.00E+00	9.48E-01	6.53E+05	-2.08E-04	1.37E+01	1.39E+05	1.50E-01	1.73E+05	1.48E-05	3.47E+04	4.43E+01	1.50E-02	7.93E+01	5.59E-08	9.15E-19	8.78E+00	1.32E-06	0.00E+00	4.54E+00	8.18E-02	5.89E-01	2.22E-03	1.58E-12	5.55E+00	1.25E-01	3.09E-03	1.82E-13	4.17E-10	4.44E-05	5.48E-01	2.60E-04	2.59E-07	1.82E-11	7.39E-13	7.68E-10	3.69E-06	1.01E-13	1.87E-10	-5.08E-36	-4.52E-22	-1.89E-21	9.48E-01	0.00E+00	0.00E+00	4.14E-130	-1.23E-134	5.61E-09
2.07E-05	302.629	3.64E+19	0.00E+00	9.45E-01	6.53E+05	-2.08E-04	1.37E+01	1.39E+05	1.50E-01	1.73E+05	1.47E-05	3.47E+04	4.42E+01	1.50E-02	7.93E+01	5.59E-08	8.92E-19	8.78E+00	1.32E-06	0.00E+00	4.52E+00	8.18E-02	5.92E-01	2.22E-03	1.59E-12	5.57E+00	1.27E-01	3.09E-03	1.82E-13	4.18E-10	4.44E-05	5.42E-01	2.63E-04	2.58E-07	1.82E-11	7.39E-13	7.65E-10	3.69E-06	1.01E-13	1.87E-10	-6.55E-36	-4.61E-22	-2.01E-21	9.45E-01	0.00E+00	0.00E+00	4.14E-130	8.60E-135	5.56E-09
2.08E-05	302.631	3.64E+19	0.00E+00	9.43E-01	6.53E+05	-2.08E-04	1.37E+01	1.39E+05	1.50E-01	1.73E+05	1.47E-05	3.47E+04	4.41E+01	1.50E-02	7.93E+01	5.58E-08	8.70E-19	8.77E+00	1.31E-06	0.00E+00	4.51E+00	8.18E-02	5.96E-01	2.21E-03	1.60E-12	5.58E+00	1.28E-01	3.10E-03	1.83E-13	4.19E-10	4.44E-05	5.36E-01	2.67E-04	2.57E-07	1.82E-11	7.40E-13	7.62E-10	3.69E-06	1.02E-13	1.86E-10	-8.30E-36	-4.64E-22	-2.12E-21	9.43E-01	0.00E+00	0.00E+00	4.14E-130	-6.74E-135	5.50E-09
2.09E-05	302.633	3.64E+19	0.00E+00	9.40E-01	6.53E+05	-2.08E-04	1.38E+01	1.39E+05	1.49E-01	1.73E+05	1.46E-05	3.47E+04	4.41E+01	1.50E-02	7.93E+01	5.58E-08	8.49E-19	8.77E+00	1.31E-06	0.00E+00	4.50E+00	8.18E-02	5.99E-01	2.20E-03	1.62E-12	5.60E+00	1.29E-01	3.11E-03	1.84E-13	4.20E-10	4.44E-05	5.31E-01	2.70E-04	2.57E-07	1.82E-11	7.40E-13	7.59E-10	3.69E-06	1.02E-13	1.85E-10	-1.04E-35	-4.60E-22	-2.23E-21	9.40E-01	0.00E+00	0.00E+00	4.14E-130	-7.64E-134	5.45E-09
2.10E-05	302.634	3.64E+19	0.00E+00	9.37E-01	6.53E+05	-2.08E-04	1.38E+01	1.39E+05	1.49E-01	1.73E+05	1.46E-05	3.47E+04	4.40E+01	1.50E-02	7.93E+01	5.58E-08	8.27E-19	8.76E+00	1.31E-06	0.00E+00	4.49E+00	8.18E-02	6.02E-01	2.20E-03	1.63E-12	5.61E+00	1.31E-01	3.11E-03	1.84E-13	4.21E-10	4.44E-05	5.25E-01	2.74E-04	2.56E-07	1.82E-11	7.41E-13	7.55E-10	3.69E-06	1.02E-13	1.84E-10	-1.28E-35	-4.47E-22	-2.32E-21	9.37E-01	0.00E+00	0.00E+00	4.14E-130	-2.21E-133	5.40E-09
2.11E-05	302.636	3.64E+19	0.00E+00	9.35E-01	6.53E+05	-2.08E-04	1.38E+01	1.39E+05	1.49E-01	1.73E+05	1.45E-05	3.47E+04	4.39E+01	1.49E-02	7.93E+01	5.58E-08	8.07E-19	8.76E+00	1.31E-06	0.00E+00	4.47E+00	8.18E-02	6.06E-01	2.19E-03	1.64E-12	5.63E+00	1.32E-01	3.12E-03	1.85E-13	4.22E-10	4.44E-05	5.19E-01	2.77E-04	2.56E-07	1.81E-11	7.41E-13	7.52E-10	3.69E-06	1.02E-13	1.83E-10	-1.56E-35	-4.26E-22	-2.41E-21	9.35E-01	0.00E+00	0.00E+00	4.14E-130	-4.64E-133	5.35E-09
2.12E-05	302.638	3.64E+19	0.00E+00	9.32E-01	6.53E+05	-2.08E-04	1.38E+01	1.39E+05	1.49E-01	1.73E+05	1.45E-05	3.47E+04	4.39E+01	1.49E-02	7.93E+01	5.57E-08	7.87E-19	8.76E+00	1.31E-06	0.00E+00	4.46E+00	8.18E-02	6.09E-01	2.18E-03	1.66E-12	5.64E+00	1.33E-01	3.12E-03	1.85E-13	4.23E-10	4.44E-05	5.14E-01	2.81E-04	2.55E-07	1.81E-11	7.41E-13	7.49E-10	3.69E-06	1.02E-13	1.83E-10	-1.89E-35	-3.95E-22	-2.48E-21	9.32E-01	0.00E+00	0.00E+00	4.14E-130	-8.32E-133	5.30E-09
2.13E-05	302.639	3.64E+19	0.00E+00	9.29E-01	6.53E+05	-2.08E-04	1.38E+01	1.39E+05	1.48E-01	1.73E+05	1.44E-05	3.47E+04	4.38E+01	1.49E-02	7.93E+01	5.57E-08	7.68E-19	8.75E+00	1.31E-06	0.00E+00	4.45E+00	8.18E-02	6.12E-01	2.17E-03	1.67E-12	5.66E+00	1.35E-01	3.13E-03	1.86E-13	4.24E-10	4.44E-05	5.08E-01	2.85E-04	2.55E-07	1.81E-11	7.42E-13	7.46E-10	3.69E-06	1.02E-13	1.82E-10	-2.25E-35	-3.53E-22	-2.53E-21	9.29E-01	0.00E+00	0.00E+00	4.14E-130	-1.35E-132	5.25E-09
2.14E-05	302.641	3.64E+19	0.00E+00	9.27E-01	6.53E+05	-2.08E-04	1.38E+01	1.39E+05	1.48E-01	1.73E+05	1.44E-05	3.47E+04	4.37E+01	1.49E-02	7.93E+01	5.57E-08	7.49E-19	8.75E+00	1.31E-06	0.00E+00	4.44E+00	8.18E-02	6.16E-01	2.17E-03	1.69E-12	5.67E+00	1.36E-01	3.14E-03	1.87E-13	4.25E-10	4.44E-05	5.03E-01	2.88E-04	2.54E-07	1.81E-11	7.42E-13	7.43E-10	3.69E-06	1.02E-13	1.81E-10	-2.67E-35	-2.98E-22	-2.57E-21	9.27E-01	0.00E+00	0.00E+00	4.14E-130	-2.06E-132	5.20E-09
2.15E-05	302.643	3.64E+19	0.00E+00	9.24E-01	6.53E+05	-2.08E-04	1.38E+01	1.39E+05	1.48E-01	1.73E+05	1.43E-05	3.47E+04	4.37E+01	1.49E-02	7.93E+01	5.57E-08	7.30E-19	8.75E+00	1.31E-06	0.00E+00	4.42E+00	8.18E-02	6.19E-01	2.16E-03	1.70E-12	5.69E+00	1.37E-01	3.14E-03	1.87E-13	4.27E-10	4.44E-05	4.98E-01	2.92E-04	2.54E-07	1.81E-11	7.42E-13	7.40E-10	3.69E-06	1.02E-13	1.80E-10	-3.14E-35	-2.31E-22	-2.60E-21	9.24E-01	0.00E+00	0.00E+00	4.14E-130	-2.98E-132	5.15E-09
2.16E-05	302.644	3.64E+19	0.00E+00	9.21E-01	6.53E+05	-2.08E-04	1.38E+01	1.39E+05	1.47E-01	1.73E+05	1.43E-05	3.47E+04	4.36E+01	1.49E-02	7.93E+01	5.56E-08	7.12E-19	8.74E+00	1.31E-06	0.00E+00	4.41E+00	8.18E-02	6.22E-01	2.15E-03	1.71E-12	5.70E+00	1.39E-01	3.15E-03	1.88E-13	4.28E-10	4.44E-05	4.92E-01	2.96E-04	2.53E-07	1.81E-11	7.43E-13	7.37E-10	3.69E-06	1.02E-13	1.79E-10	-3.67E-35	-1.50E-22	-2.60E-21	9.21E-01	0.00E+00	0.00E+00	4.14E-130	-4.16E-132	5.10E-09
2.17E-05	302.646	3.64E+19	0.00E+00	9.19E-01	6.53E+05	-2.08E-04	1.38E+01	1.39E+05	1.47E-01	1.73E+05	1.43E-05	3.47E+04	4.35E+01	1.49E-02	7.93E+01	5.56E-08	6.95E-19	8.74E+00	1.31E-06	0.00E+00	4.40E+00	8.18E-02	6.26E-01	2.15E-03	1.73E-12	5.71E+00	1.40E-01	3.15E-03	1.88E-13	4.29E-10	4.44E-05	4.87E-01	3.00E-04	2.52E-07	1.81E-11	7.43E-13	7.34E-10	3.69E-06	1.02E-13	1.79E-10	-4.25E-35	-7.32E-23	-2.57E-21	9.19E-01	0.00E+00	0.00E+00	4.14E-130	-5.64E-132	5.06E-09
2.18E-05	302.648	3.64E+19	0.00E+00	9.16E-01	6.53E+05	-2.08E-04	1.38E+01	1.39E+05	1.47E-01	1.73E+05	1.42E-05	3.47E+04	4.35E+01	1.48E-02	7.94E+01	5.56E-08	6.78E-19	8.74E+00	1.31E-06	0.00E+00	4.39E+00	8.18E-02	6.29E-01	2.14E-03	1.74E-12	5.73E+00	1.42E-01	3.16E-03	1.89E-13	4.30E-10	4.44E-05	4.82E-01	3.03E-04	2.52E-07	1.81E-11	7.43E-13	7.31E-10	3.69E-06	1.02E-13	1.78E-10	-4.89E-35	-1.31E-23	-2.53E-21	9.16E-01	0.00E+00	0.00E+00	4.14E-130	-7.45E-132	5.01E-09
2.19E-05	302.65	3.64E+19	0.00E+00	9.14E-01	6.53E+05	-2.08E-04	1.38E+01	1.39E+05	1.47E-01	1.73E+05	1.42E-05	3.47E+04	4.34E+01	1.48E-02	7.94E+01	5.56E-08	6.61E-19	8.73E+00	1.31E-06	0.00E+00	4.37E+00	8.18E-02	6.32E-01	2.13E-03	1.75E-12	5.74E+00	1.43E-01	3.16E-03	1.90E-13	4.31E-10	4.44E-05	4.77E-01	3.07E-04	2.51E-07	1.81E-11	7.44E-13	7.28E-10	3.69E-06	1.02E-13	1.77E-10	-5.59E-35	2.00E-23	-2.45E-21	9.14E-01	0.00E+00	0.00E+00	4.14E-130	-9.65E-132	4.96E-09
2.20E-05	302.651	3.64E+19	0.00E+00	9.11E-01	6.53E+05	-2.08E-04	1.38E+01	1.39E+05	1.46E-01	1.73E+05	1.41E-05	3.47E+04	4.34E+01	1.48E-02	7.94E+01	5.55E-08	6.45E-19	8.73E+00	1.31E-06	0.00E+00	4.36E+00	8.19E-02	6.35E-01	2.13E-03	1.77E-12	5.76E+00	1.44E-01	3.17E-03	1.90E-13	4.32E-10	4.44E-05	4.72E-01	3.11E-04	2.51E-07	1.81E-11	7.44E-13	7.25E-10	3.69E-06	1.02E-13	1.76E-10	-6.34E-35	1.28E-23	-2.35E-21	9.11E-01	0.00E+00	0.00E+00	4.14E-130	-1.23E-131	4.92E-09
2.21E-05	302.653	3.64E+19	0.00E+00	9.09E-01	6.53E+05	-2.08E-04	1.38E+01	1.39E+05	1.46E-01	1.73E+05	1.41E-05	3.47E+04	4.33E+01	1.48E-02	7.94E+01	5.55E-08	6.29E-19	8.72E+00	1.31E-06	0.00E+00	4.35E+00	8.19E-02	6.39E-01	2.12E-03	1.78E-12	5.77E+00	1.46E-01	3.17E-03	1.91E-13	4.33E-10	4.44E-05	4.67E-01	3.15E-04	2.50E-07	1.81E-11	7.44E-13	7.22E-10	3.69E-06	1.02E-13	1.76E-10	-7.16E-35	-4.76E-23	-2.22E-21	9.09E-01	0.00E+00	0.00E+00	4.14E-130	-1.54E-131	4.87E-09
2.22E-05	302.655	3.64E+19	0.00E+00	9.06E-01	6.53E+05	-2.08E-04	1.38E+01	1.39E+05	1.46E-01	1.73E+05	1.40E-05	3.47E+04	4.32E+01	1.48E-02	7.94E+01	5.55E-08	6.14E-19	8.72E+00	1.30E-06	0.00E+00	4.34E+00	8.19E-02	6.42E-01	2.11E-03	1.80E-12	5.78E+00	1.47E-01	3.18E-03	1.91E-13	4.34E-10	4.44E-05	4.62E-01	3.19E-04	2.50E-07	1.80E-11	7.45E-13	7.19E-10	3.69E-06	1.02E-13	1.75E-10	-8.03E-35	-1.74E-22	-2.05E-21	9.06E-01	0.00E+00	0.00E+00	4.14E-130	-1.90E-131	4.83E-09
2.23E-05	302.656	3.64E+19	0.00E+00	9.04E-01	6.53E+05	-2.08E-04	1.39E+01	1.39E+05	1.46E-01	1.73E+05	1.40E-05	3.47E+04	4.32E+01	1.48E-02	7.94E+01	5.55E-08	5.99E-19	8.72E+00	1.30E-06	0.00E+00	4.32E+00	8.19E-02	6.45E-01	2.11E-03	1.81E-12	5.80E+00	1.49E-01	3.19E-03	1.92E-13	4.35E-10	4.44E-05	4.57E-01	3.23E-04	2.49E-07	1.80E-11	7.45E-13	7.16E-10	3.69E-06	1.02E-13	1.74E-10	-8.97E-35	-3.76E-22	-1.84E-21	9.04E-01	0.00E+00	0.00E+00	4.14E-130	-2.32E-131	4.78E-09
2.24E-05	302.658	3.64E+19	0.00E+00	9.01E-01	6.53E+05	-2.08E-04	1.39E+01	1.39E+05	1.45E-01	1.73E+05	1.39E-05	3.47E+04	4.31E+01	1.48E-02	7.94E+01	5.54E-08	5.85E-19	8.71E+00	1.30E-06	0.00E+00	4.31E+00	8.19E-02	6.48E-01	2.10E-03	1.82E-12	5.81E+00	1.50E-01	3.19E-03	1.93E-13	4.36E-10	4.44E-05	4.52E-01	3.27E-04	2.49E-07	1.80E-11	7.45E-13	7.13E-10	3.69E-06	1.02E-13	1.73E-10	-9.97E-35	-6.63E-22	-1.60E-21	9.01E-01	0.00E+00	0.00E+00	4.14E-130	-2.81E-131	4.74E-09
2.25E-05	302.66	3.64E+19	0.00E+00	8.99E-01	6.53E+05	-2.08E-04	1.39E+01	1.39E+05	1.45E-01	1.73E+05	1.39E-05	3.47E+04	4.30E+01	1.48E-02	7.94E+01	5.54E-08	5.70E-19	8.71E+00	1.30E-06	0.00E+00	4.30E+00	8.19E-02	6.52E-01	2.09E-03	1.84E-12	5.83E+00	1.51E-01	3.20E-03	1.93E-13	4.37E-10	4.44E-05	4.48E-01	3.31E-04	2.48E-07	1.80E-11	7.46E-13	7.10E-10	3.69E-06	1.02E-13	1.73E-10	-1.10E-34	-1.04E-21	-1.32E-21	8.99E-01	0.00E+00	0.00E+00	4.14E-130	-3.37E-131	4.70E-09
2.26E-05	302.661	3.64E+19	0.00E+00	8.96E-01	6.53E+05	-2.08E-04	1.39E+01	1.39E+05	1.45E-01	1.73E+05	1.38E-05	3.47E+04	4.30E+01	1.47E-02	7.94E+01	5.54E-08	5.57E-19	8.71E+00	1.30E-06	0.00E+00	4.29E+00	8.19E-02	6.55E-01	2.09E-03	1.85E-12	5.84E+00	1.53E-01	3.20E-03	1.94E-13	4.38E-10	4.44E-05	4.43E-01	3.35E-04	2.48E-07	1.80E-11	7.46E-13	7.07E-10	3.69E-06	1.03E-13	1.72E-10	-1.22E-34	-1.51E-21	-1.00E-21	8.96E-01	0.00E+00	0.00E+00	4.14E-130	-4.00E-131	4.66E-09
2.27E-05	302.663	3.64E+19	0.00E+00	8.94E-01	6.53E+05	-2.08E-04	1.39E+01	1.39E+05	1.44E-01	1.73E+05	1.38E-05	3.47E+04	4.29E+01	1.47E-02	7.94E+01	5.54E-08	5.43E-19	8.70E+00	1.30E-06	0.00E+00	4.27E+00	8.19E-02	6.58E-01	2.08E-03	1.87E-12	5.85E+00	1.54E-01	3.21E-03	1.94E-13	4.39E-10	4.44E-05	4.38E-01	3.39E-04	2.47E-07	1.80E-11	7.46E-13	7.05E-10	3.69E-06	1.03E-13	1.71E-10	-1.34E-34	-2.07E-21	-6.53E-22	8.94E-01	0.00E+00	0.00E+00	4.14E-130	-4.71E-131	4.61E-09
2.28E-05	302.664	3.64E+19	0.00E+00	8.91E-01	6.53E+05	-2.08E-04	1.39E+01	1.39E+05	1.44E-01	1.73E+05	1.38E-05	3.47E+04	4.28E+01	1.47E-02	7.94E+01	5.54E-08	5.30E-19	8.70E+00	1.30E-06	0.00E+00	4.26E+00	8.19E-02	6.61E-01	2.07E-03	1.88E-12	5.87E+00	1.56E-01	3.21E-03	1.95E-13	4.40E-10	4.44E-05	4.34E-01	3.43E-04	2.46E-07	1.80E-11	7.46E-13	7.02E-10	3.69E-06	1.03E-13	1.70E-10	-1.46E-34	-2.72E-21	-2.66E-22	8.91E-01	0.00E+00	0.00E+00	4.14E-130	-5.52E-131	4.57E-09
2.29E-05	302.666	3.64E+19	0.00E+00	8.89E-01	6.53E+05	-2.08E-04	1.39E+01	1.39E+05	1.44E-01	1.73E+05	1.37E-05	3.47E+04	4.28E+01	1.47E-02	7.94E+01	5.53E-08	5.17E-19	8.70E+00	1.30E-06	0.00E+00	4.25E+00	8.19E-02	6.64E-01	2.07E-03	1.90E-12	5.88E+00	1.57E-01	3.22E-03	1.96E-13	4.41E-10	4.44E-05	4.29E-01	3.47E-04	2.46E-07	1.80E-11	7.47E-13	6.99E-10	3.69E-06	1.03E-13	1.70E-10	-1.60E-34	-3.44E-21	1.12E-22	8.89E-01	0.00E+00	0.00E+00	4.14E-130	-6.42E-131	4.53E-09
2.30E-05	302.668	3.64E+19	0.00E+00	8.87E-01	6.53E+05	-2.08E-04	1.39E+01	1.39E+05	1.44E-01	1.73E+05	1.37E-05	3.47E+04	4.27E+01	1.47E-02	7.94E+01	5.53E-08	5.05E-19	8.69E+00	1.30E-06	0.00E+00	4.24E+00	8.19E-02	6.68E-01	2.06E-03	1.91E-12	5.89E+00	1.58E-01	3.22E-03	1.96E-13	4.42E-10	4.44E-05	4.25E-01	3.51E-04	2.45E-07	1.80E-11	7.47E-13	6.96E-10	3.69E-06	1.03E-13	1.69E-10	-1.74E-34	-4.20E-21	3.63E-22	8.87E-01	0.00E+00	0.00E+00	4.14E-130	-7.43E-131	4.49E-09
2.31E-05	302.669	3.64E+19	0.00E+00	8.84E-01	6.53E+05	-2.08E-04	1.39E+01	1.39E+05	1.43E-01	1.73E+05	1.36E-05	3.47E+04	4.27E+01	1.47E-02	7.95E+01	5.53E-08	4.93E-19	8.69E+00	1.30E-06	0.00E+00	4.22E+00	8.19E-02	6.71E-01	2.05E-03	1.92E-12	5.90E+00	1.60E-01	3.23E-03	1.97E-13	4.43E-10	4.44E-05	4.20E-01	3.55E-04	2.45E-07	1.80E-11	7.47E-13	6.94E-10	3.69E-06	1.03E-13	1.68E-10	-1.89E-34	-5.00E-21	4.65E-22	8.84E-01	0.00E+00	0.00E+00	4.14E-130	-8.55E-131	4.45E-09
2.32E-05	302.671	3.64E+19	0.00E+00	8.82E-01	6.53E+05	-2.08E-04	1.39E+01	1.39E+05	1.43E-01	1.73E+05	1.36E-05	3.47E+04	4.26E+01	1.47E-02	7.95E+01	5.53E-08	4.81E-19	8.69E+00	1.30E-06	0.00E+00	4.21E+00	8.19E-02	6.74E-01	2.05E-03	1.94E-12	5.92E+00	1.61E-01	3.23E-03	1.97E-13	4.44E-10	4.44E-05	4.16E-01	3.59E-04	2.44E-07	1.79E-11	7.48E-13	6.91E-10	3.69E-06	1.03E-13	1.68E-10	-2.06E-34	-5.79E-21	3.38E-22	8.82E-01	0.00E+00	0.00E+00	4.14E-130	-9.79E-131	4.41E-09
2.33E-05	302.673	3.64E+19	0.00E+00	8.79E-01	6.53E+05	-2.08E-04	1.39E+01	1.39E+05	1.43E-01	1.73E+05	1.35E-05	3.47E+04	4.25E+01	1.46E-02	7.95E+01	5.52E-08	4.70E-19	8.68E+00	1.30E-06	0.00E+00	4.20E+00	8.19E-02	6.77E-01	2.04E-03	1.95E-12	5.93E+00	1.63E-01	3.24E-03	1.98E-13	4.45E-10	4.44E-05	4.12E-01	3.64E-04	2.44E-07	1.79E-11	7.48E-13	6.88E-10	3.69E-06	1.03E-13	1.67E-10	-2.23E-34	-6.53E-21	-1.17E-22	8.79E-01	0.00E+00	0.00E+00	4.14E-130	-1.12E-130	4.37E-09
2.34E-05	302.674	3.64E+19	0.00E+00	8.77E-01	6.53E+05	-2.08E-04	1.39E+01	1.39E+05	1.43E-01	1.73E+05	1.35E-05	3.47E+04	4.25E+01	1.46E-02	7.95E+01	5.52E-08	4.58E-19	8.68E+00	1.30E-06	0.00E+00	4.19E+00	8.19E-02	6.80E-01	2.03E-03	1.97E-12	5.94E+00	1.64E-01	3.24E-03	1.98E-13	4.45E-10	4.44E-05	4.08E-01	3.68E-04	2.43E-07	1.79E-11	7.48E-13	6.86E-10	3.69E-06	1.03E-13	1.66E-10	-2.41E-34	-7.16E-21	-1.02E-21	8.77E-01	0.00E+00	0.00E+00	4.14E-130	-1.27E-130	4.34E-09
2.35E-05	302.676	3.64E+19	0.00E+00	8.75E-01	6.53E+05	-2.08E-04	1.39E+01	1.39E+05	1.42E-01	1.73E+05	1.35E-05	3.47E+04	4.24E+01	1.46E-02	7.95E+01	5.52E-08	4.48E-19	8.68E+00	1.30E-06	0.00E+00	4.18E+00	8.19E-02	6.84E-01	2.03E-03	1.98E-12	5.96E+00	1.66E-01	3.25E-03	1.99E-13	4.46E-10	4.44E-05	4.03E-01	3.72E-04	2.43E-07	1.79E-11	7.49E-13	6.83E-10	3.69E-06	1.03E-13	1.66E-10	-2.61E-34	-7.64E-21	-2.50E-21	8.75E-01	0.00E+00	0.00E+00	4.14E-130	-1.43E-130	4.30E-09
2.36E-05	302.678	3.64E+19	0.00E+00	8.72E-01	6.53E+05	-2.08E-04	1.39E+01	1.39E+05	1.42E-01	1.73E+05	1.34E-05	3.47E+04	4.23E+01	1.46E-02	7.95E+01	5.52E-08	4.37E-19	8.67E+00	1.30E-06	0.00E+00	4.16E+00	8.19E-02	6.87E-01	2.02E-03	1.99E-12	5.97E+00	1.67E-01	3.25E-03	2.00E-13	4.47E-10	4.44E-05	3.99E-01	3.76E-04	2.42E-07	1.79E-11	7.49E-13	6.81E-10	3.69E-06	1.03E-13	1.65E-10	-2.82E-34	-7.88E-21	-4.74E-21	8.72E-01	0.00E+00	0.00E+00	4.14E-130	-1.61E-130	4.26E-09
2.37E-05	302.679	3.64E+19	0.00E+00	8.70E-01	6.53E+05	-2.08E-04	1.39E+01	1.39E+05	1.42E-01	1.73E+05	1.34E-05	3.47E+04	4.23E+01	1.46E-02	7.95E+01	5.52E-08	4.27E-19	8.67E+00	1.30E-06	0.00E+00	4.15E+00	8.19E-02	6.90E-01	2.01E-03	2.01E-12	5.98E+00	1.69E-01	3.26E-03	2.00E-13	4.48E-10	4.44E-05	3.95E-01	3.81E-04	2.42E-07	1.79E-11	7.49E-13	6.78E-10	3.69E-06	1.03E-13	1.64E-10	-3.04E-34	-7.81E-21	-7.91E-21	8.70E-01	0.00E+00	0.00E+00	4.14E-130	-1.81E-130	4.22E-09
2.38E-05	302.681	3.64E+19	0.00E+00	8.68E-01	6.53E+05	-2.08E-04	1.40E+01	1.39E+05	1.42E-01	1.73E+05	1.33E-05	3.47E+04	4.22E+01	1.46E-02	7.95E+01	5.51E-08	4.16E-19	8.67E+00	1.29E-06	0.00E+00	4.14E+00	8.19E-02	6.93E-01	2.01E-03	2.02E-12	5.99E+00	1.70E-01	3.26E-03	2.01E-13	4.49E-10	4.44E-05	3.91E-01	3.85E-04	2.41E-07	1.79E-11	7.50E-13	6.75E-10	3.69E-06	1.03E-13	1.63E-10	-3.29E-34	-7.33E-21	-1.22E-20	8.68E-01	0.00E+00	0.00E+00	4.14E-130	-2.02E-130	4.19E-09
2.39E-05	302.682	3.64E+19	0.00E+00	8.65E-01	6.53E+05	-2.08E-04	1.40E+01	1.39E+05	1.41E-01	1.73E+05	1.33E-05	3.47E+04	4.22E+01	1.46E-02	7.95E+01	5.51E-08	4.07E-19	8.66E+00	1.29E-06	0.00E+00	4.13E+00	8.19E-02	6.96E-01	2.00E-03	2.04E-12	6.01E+00	1.72E-01	3.27E-03	2.01E-13	4.50E-10	4.44E-05	3.87E-01	3.89E-04	2.41E-07	1.79E-11	7.50E-13	6.73E-10	3.69E-06	1.03E-13	1.63E-10	-3.55E-34	-6.34E-21	-1.79E-20	8.65E-01	0.00E+00	0.00E+00	4.14E-130	-2.25E-130	4.15E-09
2.40E-05	302.684	3.64E+19	0.00E+00	8.63E-01	6.53E+05	-2.08E-04	1.40E+01	1.39E+05	1.41E-01	1.73E+05	1.32E-05	3.47E+04	4.21E+01	1.46E-02	7.95E+01	5.51E-08	3.97E-19	8.66E+00	1.29E-06	0.00E+00	4.12E+00	8.19E-02	6.99E-01	2.00E-03	2.05E-12	6.02E+00	1.73E-01	3.27E-03	2.02E-13	4.51E-10	4.44E-05	3.83E-01	3.94E-04	2.40E-07	1.79E-11	7.50E-13	6.70E-10	3.69E-06	1.03E-13	1.62E-10	-3.83E-34	-4.71E-21	-2.53E-20	8.63E-01	0.00E+00	0.00E+00	4.14E-130	-2.50E-130	4.11E-09
2.41E-05	302.686	3.64E+19	0.00E+00	8.61E-01	6.53E+05	-2.08E-04	1.40E+01	1.39E+05	1.41E-01	1.73E+05	1.32E-05	3.47E+04	4.20E+01	1.45E-02	7.95E+01	5.51E-08	3.88E-19	8.66E+00	1.29E-06	0.00E+00	4.10E+00	8.19E-02	7.02E-01	1.99E-03	2.07E-12	6.03E+00	1.75E-01	3.28E-03	2.03E-13	4.52E-10	4.44E-05	3.79E-01	3.98E-04	2.40E-07	1.79E-11	7.50E-13	6.68E-10	3.69E-06	1.03E-13	1.61E-10	-4.13E-34	-2.30E-21	-3.46E-20	8.61E-01	0.00E+00	0.00E+00	4.14E-130	-2.77E-130	4.08E-09
2.42E-05	302.687	3.64E+19	0.00E+00	8.59E-01	6.53E+05	-2.08E-04	1.40E+01	1.39E+05	1.41E-01	1.73E+05	1.32E-05	3.47E+04	4.20E+01	1.45E-02	7.95E+01	5.51E-08	3.79E-19	8.65E+00	1.29E-06	0.00E+00	4.09E+00	8.19E-02	7.05E-01	1.98E-03	2.08E-12	6.04E+00	1.76E-01	3.29E-03	2.03E-13	4.53E-10	4.44E-05	3.75E-01	4.02E-04	2.39E-07	1.78E-11	7.51E-13	6.65E-10	3.69E-06	1.03E-13	1.61E-10	-4.45E-34	-2.68E-22	-4.62E-20	8.59E-01	0.00E+00	0.00E+00	4.14E-130	-3.06E-130	4.04E-09
2.43E-05	302.689	3.64E+19	0.00E+00	8.56E-01	6.53E+05	-2.08E-04	1.40E+01	1.39E+05	1.40E-01	1.73E+05	1.31E-05	3.47E+04	4.19E+01	1.45E-02	7.95E+01	5.50E-08	3.70E-19	8.65E+00	1.29E-06	0.00E+00	4.08E+00	8.19E-02	7.09E-01	1.98E-03	2.09E-12	6.05E+00	1.78E-01	3.29E-03	2.04E-13	4.54E-10	4.44E-05	3.72E-01	4.07E-04	2.39E-07	1.78E-11	7.51E-13	6.63E-10	3.69E-06	1.03E-13	1.60E-10	-4.77E-34	1.23E-21	-6.05E-20	8.56E-01	0.00E+00	0.00E+00	4.14E-130	-3.37E-130	4.01E-09
2.44E-05	302.69	3.64E+19	0.00E+00	8.54E-01	6.53E+05	-2.08E-04	1.40E+01	1.39E+05	1.40E-01	1.73E+05	1.31E-05	3.47E+04	4.19E+01	1.45E-02	7.95E+01	5.50E-08	3.61E-19	8.65E+00	1.29E-06	0.00E+00	4.07E+00	8.19E-02	7.12E-01	1.97E-03	2.11E-12	6.07E+00	1.79E-01	3.30E-03	2.04E-13	4.55E-10	4.44E-05	3.68E-01	4.11E-04	2.38E-07	1.78E-11	7.51E-13	6.60E-10	3.69E-06	1.03E-13	1.59E-10	-5.11E-34	1.80E-21	-7.79E-20	8.54E-01	0.00E+00	0.00E+00	4.14E-130	-3.71E-130	3.98E-09
2.45E-05	302.692	3.64E+19	0.00E+00	8.52E-01	6.53E+05	-2.08E-04	1.40E+01	1.39E+05	1.40E-01	1.73E+05	1.30E-05	3.47E+04	4.18E+01	1.45E-02	7.95E+01	5.50E-08	3.53E-19	8.64E+00	1.29E-06	0.00E+00	4.06E+00	8.19E-02	7.15E-01	1.97E-03	2.12E-12	6.08E+00	1.81E-01	3.30E-03	2.05E-13	4.55E-10	4.44E-05	3.64E-01	4.16E-04	2.38E-07	1.78E-11	7.52E-13	6.58E-10	3.69E-06	1.03E-13	1.59E-10	-5.44E-34	7.56E-22	-9.87E-20	8.52E-01	0.00E+00	0.00E+00	4.14E-130	-4.07E-130	3.94E-09
2.46E-05	302.694	3.64E+19	0.00E+00	8.50E-01	6.53E+05	-2.08E-04	1.40E+01	1.39E+05	1.40E-01	1.73E+05	1.30E-05	3.47E+04	4.17E+01	1.45E-02	7.96E+01	5.50E-08	3.44E-19	8.64E+00	1.29E-06	0.00E+00	4.05E+00	8.19E-02	7.18E-01	1.96E-03	2.14E-12	6.09E+00	1.82E-01	3.30E-03	2.05E-13	4.56E-10	4.44E-05	3.60E-01	4.20E-04	2.37E-07	1.78E-11	7.52E-13	6.56E-10	3.69E-06	1.04E-13	1.58E-10	-5.77E-34	-2.74E-21	-1.24E-19	8.50E-01	0.00E+00	0.00E+00	4.14E-130	-4.45E-130	3.91E-09
2.47E-05	302.695	3.64E+19	0.00E+00	8.48E-01	6.53E+05	-2.08E-04	1.40E+01	1.39E+05	1.39E-01	1.73E+05	1.30E-05	3.47E+04	4.17E+01	1.45E-02	7.96E+01	5.50E-08	3.36E-19	8.64E+00	1.29E-06	0.00E+00	4.03E+00	8.19E-02	7.21E-01	1.95E-03	2.15E-12	6.10E+00	1.84E-01	3.31E-03	2.06E-13	4.57E-10	4.44E-05	3.57E-01	4.25E-04	2.37E-07	1.78E-11	7.52E-13	6.53E-10	3.69E-06	1.04E-13	1.57E-10	-6.09E-34	-9.72E-21	-1.53E-19	8.48E-01	0.00E+00	0.00E+00	4.14E-130	-4.86E-130	3.88E-09
2.48E-05	302.697	3.64E+19	0.00E+00	8.45E-01	6.53E+05	-2.08E-04	1.40E+01	1.39E+05	1.39E-01	1.73E+05	1.29E-05	3.47E+04	4.16E+01	1.45E-02	7.96E+01	5.50E-08	3.28E-19	8.63E+00	1.29E-06	0.00E+00	4.02E+00	8.19E-02	7.24E-01	1.95E-03	2.17E-12	6.11E+00	1.85E-01	3.31E-03	2.06E-13	4.58E-10	4.44E-05	3.53E-01	4.29E-04	2.36E-07	1.78E-11	7.52E-13	6.51E-10	3.69E-06	1.04E-13	1.57E-10	-6.37E-34	-2.14E-20	-1.87E-19	8.45E-01	0.00E+00	0.00E+00	4.14E-130	-5.30E-130	3.84E-09
2.49E-05	302.698	3.64E+19	0.00E+00	8.43E-01	6.53E+05	-2.08E-04	1.40E+01	1.39E+05	1.39E-01	1.73E+05	1.29E-05	3.47E+04	4.16E+01	1.44E-02	7.96E+01	5.49E-08	3.21E-19	8.63E+00	1.29E-06	0.00E+00	4.01E+00	8.19E-02	7.27E-01	1.94E-03	2.18E-12	6.13E+00	1.87E-01	3.32E-03	2.07E-13	4.59E-10	4.44E-05	3.50E-01	4.34E-04	2.36E-07	1.78E-11	7.53E-13	6.48E-10	3.69E-06	1.04E-13	1.56E-10	-6.62E-34	-3.92E-20	-2.28E-19	8.43E-01	0.00E+00	0.00E+00	4.14E-130	-5.76E-130	3.81E-09
2.50E-05	302.7	3.64E+19	0.00E+00	8.41E-01	6.53E+05	-2.08E-04	1.40E+01	1.39E+05	1.39E-01	1.73E+05	1.28E-05	3.47E+04	4.15E+01	1.44E-02	7.96E+01	5.49E-08	3.13E-19	8.63E+00	1.29E-06	0.00E+00	4.00E+00	8.19E-02	7.30E-01	1.94E-03	2.20E-12	6.14E+00	1.88E-01	3.32E-03	2.08E-13	4.60E-10	4.44E-05	3.46E-01	4.39E-04	2.35E-07	1.78E-11	7.53E-13	6.46E-10	3.69E-06	1.04E-13	1.56E-10	-6.81E-34	-6.49E-20	-2.74E-19	8.41E-01	0.00E+00	0.00E+00	4.14E-130	-6.26E-130	3.78E-09
2.51E-05	302.701	3.64E+19	0.00E+00	8.39E-01	6.53E+05	-2.08E-04	1.40E+01	1.39E+05	1.39E-01	1.73E+05	1.28E-05	3.47E+04	4.14E+01	1.44E-02	7.96E+01	5.49E-08	3.06E-19	8.62E+00	1.29E-06	0.00E+00	3.99E+00	8.19E-02	7.33E-01	1.93E-03	2.21E-12	6.15E+00	1.90E-01	3.33E-03	2.08E-13	4.61E-10	4.44E-05	3.43E-01	4.43E-04	2.35E-07	1.78E-11	7.53E-13	6.44E-10	3.69E-06	1.04E-13	1.55E-10	-6.93E-34	-1.00E-19	-3.28E-19	8.39E-01	0.00E+00	0.00E+00	4.14E-130	-6.78E-130	3.75E-09
2.52E-05	302.703	3.64E+19	0.00E+00	8.37E-01	6.53E+05	-2.08E-04	1.40E+01	1.39E+05	1.38E-01	1.73E+05	1.28E-05	3.47E+04	4.14E+01	1.44E-02	7.96E+01	5.49E-08	2.99E-19	8.62E+00	1.29E-06	0.00E+00	3.98E+00	8.19E-02	7.36E-01	1.92E-03	2.22E-12	6.16E+00	1.91E-01	3.33E-03	2.09E-13	4.61E-10	4.44E-05	3.39E-01	4.48E-04	2.34E-07	1.77E-11	7.54E-13	6.41E-10	3.69E-06	1.04E-13	1.54E-10	-6.95E-34	-1.48E-19	-3.89E-19	8.37E-01	0.00E+00	0.00E+00	4.14E-130	-7.34E-130	3.72E-09
2.53E-05	302.705	3.64E+19	0.00E+00	8.35E-01	6.53E+05	-2.08E-04	1.41E+01	1.39E+05	1.38E-01	1.73E+05	1.27E-05	3.47E+04	4.13E+01	1.44E-02	7.96E+01	5.49E-08	2.92E-19	8.62E+00	1.29E-06	0.00E+00	3.96E+00	8.19E-02	7.39E-01	1.92E-03	2.24E-12	6.17E+00	1.93E-01	3.34E-03	2.09E-13	4.62E-10	4.44E-05	3.36E-01	4.53E-04	2.34E-07	1.77E-11	7.54E-13	6.39E-10	3.69E-06	1.04E-13	1.54E-10	-6.86E-34	-2.09E-19	-4.59E-19	8.35E-01	0.00E+00	0.00E+00	4.14E-130	-7.92E-130	3.69E-09
2.54E-05	302.706	3.64E+19	0.00E+00	8.32E-01	6.53E+05	-2.08E-04	1.41E+01	1.39E+05	1.38E-01	1.73E+05	1.27E-05	3.47E+04	4.13E+01	1.44E-02	7.96E+01	5.48E-08	2.85E-19	8.61E+00	1.29E-06	0.00E+00	3.95E+00	8.20E-02	7.42E-01	1.91E-03	2.25E-12	6.18E+00	1.94E-01	3.34E-03	2.10E-13	4.63E-10	4.44E-05	3.32E-01	4.57E-04	2.33E-07	1.77E-11	7.54E-13	6.37E-10	3.69E-06	1.04E-13	1.53E-10	-6.64E-34	-2.88E-19	-5.38E-19	8.32E-01	0.00E+00	0.00E+00	4.14E-130	-8.54E-130	3.66E-09
2.55E-05	302.708	3.64E+19	0.00E+00	8.30E-01	6.53E+05	-2.08E-04	1.41E+01	1.39E+05	1.38E-01	1.73E+05	1.27E-05	3.47E+04	4.12E+01	1.44E-02	7.96E+01	5.48E-08	2.79E-19	8.61E+00	1.29E-06	0.00E+00	3.94E+00	8.20E-02	7.45E-01	1.91E-03	2.27E-12	6.19E+00	1.96E-01	3.35E-03	2.10E-13	4.64E-10	4.44E-05	3.29E-01	4.62E-04	2.33E-07	1.77E-11	7.54E-13	6.35E-10	3.69E-06	1.04E-13	1.52E-10	-6.30E-34	-3.87E-19	-6.28E-19	8.30E-01	0.00E+00	0.00E+00	4.14E-130	-9.20E-130	3.63E-09
2.56E-05	302.709	3.64E+19	0.00E+00	8.28E-01	6.53E+05	-2.08E-04	1.41E+01	1.39E+05	1.37E-01	1.73E+05	1.26E-05	3.47E+04	4.11E+01	1.44E-02	7.96E+01	5.48E-08	2.72E-19	8.61E+00	1.29E-06	0.00E+00	3.93E+00	8.20E-02	7.48E-01	1.90E-03	2.28E-12	6.20E+00	1.97E-01	3.35E-03	2.11E-13	4.65E-10	4.44E-05	3.26E-01	4.67E-04	2.32E-07	1.77E-11	7.55E-13	6.32E-10	3.69E-06	1.04E-13	1.52E-10	-5.81E-34	-5.09E-19	-7.29E-19	8.28E-01	0.00E+00	0.00E+00	4.14E-130	-9.89E-130	3.60E-09
2.57E-05	302.711	3.64E+19	0.00E+00	8.26E-01	6.53E+05	-2.08E-04	1.41E+01	1.39E+05	1.37E-01	1.73E+05	1.26E-05	3.47E+04	4.11E+01	1.44E-02	7.96E+01	5.48E-08	2.66E-19	8.61E+00	1.28E-06	0.00E+00	3.92E+00	8.20E-02	7.51E-01	1.89E-03	2.30E-12	6.21E+00	1.99E-01	3.36E-03	2.12E-13	4.65E-10	4.44E-05	3.23E-01	4.72E-04	2.32E-07	1.77E-11	7.55E-13	6.30E-10	3.69E-06	1.04E-13	1.51E-10	-5.14E-34	-6.59E-19	-8.43E-19	8.26E-01	0.00E+00	0.00E+00	4.14E-130	-1.06E-129	3.57E-09
2.58E-05	302.712	3.64E+19	0.00E+00	8.24E-01	6.53E+05	-2.08E-04	1.41E+01	1.39E+05	1.37E-01	1.73E+05	1.25E-05	3.47E+04	4.10E+01	1.43E-02	7.96E+01	5.48E-08	2.60E-19	8.60E+00	1.28E-06	0.00E+00	3.91E+00	8.20E-02	7.54E-01	1.89E-03	2.31E-12	6.23E+00	2.00E-01	3.36E-03	2.12E-13	4.66E-10	4.44E-05	3.19E-01	4.76E-04	2.31E-07	1.77E-11	7.55E-13	6.28E-10	3.69E-06	1.04E-13	1.51E-10	-4.27E-34	-8.40E-19	-9.70E-19	8.24E-01	0.00E+00	0.00E+00	4.15E-130	-1.14E-129	3.54E-09
2.59E-05	302.714	3.64E+19	0.00E+00	8.22E-01	6.53E+05	-2.08E-04	1.41E+01	1.39E+05	1.37E-01	1.73E+05	1.25E-05	3.47E+04	4.10E+01	1.43E-02	7.96E+01	5.48E-08	2.54E-19	8.60E+00	1.28E-06	0.00E+00	3.90E+00	8.20E-02	7.57E-01	1.88E-03	2.33E-12	6.24E+00	2.02E-01	3.37E-03	2.13E-13	4.67E-10	4.44E-05	3.16E-01	4.81E-04	2.31E-07	1.77E-11	7.55E-13	6.26E-10	3.69E-06	1.04E-13	1.50E-10	-3.17E-34	-1.06E-18	-1.11E-18	8.22E-01	0.00E+00	0.00E+00	4.15E-130	-1.22E-129	3.51E-09
2.60E-05	302.715	3.64E+19	0.00E+00	8.20E-01	6.53E+05	-2.08E-04	1.41E+01	1.39E+05	1.36E-01	1.73E+05	1.25E-05	3.47E+04	4.09E+01	1.43E-02	7.97E+01	5.47E-08	2.48E-19	8.60E+00	1.28E-06	0.00E+00	3.88E+00	8.20E-02	7.60E-01	1.88E-03	2.34E-12	6.25E+00	2.04E-01	3.37E-03	2.13E-13	4.68E-10	4.44E-05	3.13E-01	4.86E-04	2.30E-07	1.77E-11	7.56E-13	6.23E-10	3.69E-06	1.04E-13	1.49E-10	-1.80E-34	-1.31E-18	-1.27E-18	8.20E-01	0.00E+00	0.00E+00	4.15E-130	-1.30E-129	3.48E-09
2.61E-05	302.717	3.64E+19	0.00E+00	8.18E-01	6.53E+05	-2.08E-04	1.41E+01	1.39E+05	1.36E-01	1.73E+05	1.24E-05	3.47E+04	4.08E+01	1.43E-02	7.97E+01	5.47E-08	2.43E-19	8.59E+00	1.28E-06	0.00E+00	3.87E+00	8.20E-02	7.63E-01	1.87E-03	2.35E-12	6.26E+00	2.05E-01	3.38E-03	2.14E-13	4.69E-10	4.44E-05	3.10E-01	4.91E-04	2.30E-07	1.76E-11	7.56E-13	6.21E-10	3.69E-06	1.04E-13	1.49E-10	-1.26E-35	-1.62E-18	-1.44E-18	8.18E-01	0.00E+00	0.00E+00	4.14E-130	-1.39E-129	3.45E-09
2.62E-05	302.718	3.64E+19	0.00E+00	8.16E-01	6.53E+05	-2.08E-04	1.41E+01	1.39E+05	1.36E-01	1.73E+05	1.24E-05	3.47E+04	4.08E+01	1.43E-02	7.97E+01	5.47E-08	2.37E-19	8.59E+00	1.28E-06	0.00E+00	3.86E+00	8.20E-02	7.66E-01	1.87E-03	2.37E-12	6.27E+00	2.07E-01	3.38E-03	2.14E-13	4.69E-10	4.44E-05	3.07E-01	4.96E-04	2.29E-07	1.76E-11	7.56E-13	6.19E-10	3.69E-06	1.04E-13	1.48E-10	1.08E-34	-1.97E-18	-1.64E-18	8.16E-01	0.00E+00	0.00E+00	4.14E-130	-1.48E-129	3.43E-09
2.63E-05	302.72	3.64E+19	0.00E+00	8.14E-01	6.53E+05	-2.08E-04	1.41E+01	1.39E+05	1.36E-01	1.73E+05	1.23E-05	3.47E+04	4.07E+01	1.43E-02	7.97E+01	5.47E-08	2.32E-19	8.59E+00	1.28E-06	0.00E+00	3.85E+00	8.20E-02	7.69E-01	1.86E-03	2.38E-12	6.28E+00	2.08E-01	3.39E-03	2.15E-13	4.70E-10	4.44E-05	3.04E-01	5.01E-04	2.29E-07	1.76E-11	7.56E-13	6.17E-10	3.69E-06	1.04E-13	1.48E-10	1.92E-34	-2.39E-18	-1.85E-18	8.14E-01	0.00E+00	0.00E+00	4.14E-130	-1.58E-129	3.40E-09
2.64E-05	302.722	3.64E+19	0.00E+00	8.12E-01	6.53E+05	-2.08E-04	1.41E+01	1.39E+05	1.36E-01	1.73E+05	1.23E-05	3.47E+04	4.07E+01	1.43E-02	7.97E+01	5.47E-08	2.26E-19	8.58E+00	1.28E-06	0.00E+00	3.84E+00	8.20E-02	7.72E-01	1.86E-03	2.40E-12	6.29E+00	2.10E-01	3.39E-03	2.15E-13	4.71E-10	4.44E-05	3.01E-01	5.06E-04	2.28E-07	1.76E-11	7.57E-13	6.15E-10	3.69E-06	1.04E-13	1.47E-10	2.21E-34	-2.86E-18	-2.08E-18	8.12E-01	0.00E+00	0.00E+00	4.14E-130	-1.68E-129	3.37E-09
2.65E-05	302.723	3.64E+19	0.00E+00	8.10E-01	6.53E+05	-2.08E-04	1.41E+01	1.39E+05	1.35E-01	1.73E+05	1.23E-05	3.47E+04	4.06E+01	1.43E-02	7.97E+01	5.47E-08	2.21E-19	8.58E+00	1.28E-06	0.00E+00	3.83E+00	8.20E-02	7.75E-01	1.85E-03	2.41E-12	6.30E+00	2.11E-01	3.39E-03	2.16E-13	4.72E-10	4.44E-05	2.98E-01	5.11E-04	2.28E-07	1.76E-11	7.57E-13	6.13E-10	3.69E-06	1.04E-13	1.46E-10	1.63E-34	-3.41E-18	-2.34E-18	8.10E-01	0.00E+00	0.00E+00	4.14E-130	-1.78E-129	3.34E-09
2.66E-05	302.725	3.64E+19	0.00E+00	8.08E-01	6.53E+05	-2.08E-04	1.41E+01	1.39E+05	1.35E-01	1.73E+05	1.22E-05	3.47E+04	4.06E+01	1.42E-02	7.97E+01	5.46E-08	2.16E-19	8.58E+00	1.28E-06	0.00E+00	3.82E+00	8.20E-02	7.78E-01	1.84E-03	2.43E-12	6.31E+00	2.13E-01	3.40E-03	2.16E-13	4.72E-10	4.44E-05	2.95E-01	5.16E-04	2.27E-07	1.76E-11	7.57E-13	6.10E-10	3.69E-06	1.04E-13	1.46E-10	-1.69E-35	-4.04E-18	-2.62E-18	8.08E-01	0.00E+00	0.00E+00	4.14E-130	-1.89E-129	3.32E-09
2.67E-05	302.726	3.64E+19	0.00E+00	8.06E-01	6.53E+05	-2.08E-04	1.41E+01	1.39E+05	1.35E-01	1.73E+05	1.22E-05	3.47E+04	4.05E+01	1.42E-02	7.97E+01	5.46E-08	2.11E-19	8.57E+00	1.28E-06	0.00E+00	3.81E+00	8.20E-02	7.81E-01	1.84E-03	2.44E-12	6.32E+00	2.15E-01	3.40E-03	2.17E-13	4.73E-10	4.44E-05	2.92E-01	5.21E-04	2.27E-07	1.76E-11	7.57E-13	6.08E-10	3.69E-06	1.04E-13	1.45E-10	-3.63E-34	-4.75E-18	-2.93E-18	8.06E-01	0.00E+00	0.00E+00	4.14E-130	-2.01E-129	3.29E-09
2.68E-05	302.728	3.64E+19	0.00E+00	8.04E-01	6.53E+05	-2.08E-04	1.41E+01	1.39E+05	1.35E-01	1.73E+05	1.22E-05	3.47E+04	4.04E+01	1.42E-02	7.97E+01	5.46E-08	2.07E-19	8.57E+00	1.28E-06	0.00E+00	3.79E+00	8.20E-02	7.84E-01	1.83E-03	2.46E-12	6.33E+00	2.16E-01	3.41E-03	2.18E-13	4.74E-10	4.44E-05	2.89E-01	5.26E-04	2.26E-07	1.76E-11	7.58E-13	6.06E-10	3.69E-06	1.04E-13	1.45E-10	-9.26E-34	-5.56E-18	-3.26E-18	8.04E-01	0.00E+00	0.00E+00	4.14E-130	-2.12E-129	3.27E-09
2.69E-05	302.729	3.64E+19	0.00E+00	8.02E-01	6.53E+05	-2.08E-04	1.42E+01	1.39E+05	1.34E-01	1.73E+05	1.21E-05	3.47E+04	4.04E+01	1.42E-02	7.97E+01	5.46E-08	2.02E-19	8.57E+00	1.28E-06	0.00E+00	3.78E+00	8.20E-02	7.86E-01	1.83E-03	2.47E-12	6.34E+00	2.18E-01	3.41E-03	2.18E-13	4.75E-10	4.44E-05	2.86E-01	5.31E-04	2.26E-07	1.76E-11	7.58E-13	6.04E-10	3.69E-06	1.05E-13	1.44E-10	-1.77E-33	-6.47E-18	-3.62E-18	8.02E-01	0.00E+00	0.00E+00	4.14E-130	-2.25E-129	3.24E-09
2.70E-05	302.731	3.64E+19	0.00E+00	8.00E-01	6.53E+05	-2.08E-04	1.42E+01	1.39E+05	1.34E-01	1.73E+05	1.21E-05	3.47E+04	4.03E+01	1.42E-02	7.97E+01	5.46E-08	1.97E-19	8.57E+00	1.28E-06	0.00E+00	3.77E+00	8.20E-02	7.89E-01	1.82E-03	2.49E-12	6.35E+00	2.19E-01	3.42E-03	2.19E-13	4.75E-10	4.44E-05	2.84E-01	5.36E-04	2.25E-07	1.75E-11	7.58E-13	6.02E-10	3.69E-06	1.05E-13	1.43E-10	-2.95E-33	-7.49E-18	-4.02E-18	8.00E-01	0.00E+00	0.00E+00	4.14E-130	-2.37E-129	3.21E-09
2.71E-05	302.732	3.64E+19	0.00E+00	7.98E-01	6.53E+05	-2.08E-04	1.42E+01	1.39E+05	1.34E-01	1.73E+05	1.21E-05	3.47E+04	4.03E+01	1.42E-02	7.97E+01	5.46E-08	1.93E-19	8.56E+00	1.28E-06	0.00E+00	3.76E+00	8.20E-02	7.92E-01	1.82E-03	2.50E-12	6.36E+00	2.21E-01	3.42E-03	2.19E-13	4.76E-10	4.44E-05	2.81E-01	5.41E-04	2.25E-07	1.75E-11	7.58E-13	6.00E-10	3.69E-06	1.05E-13	1.43E-10	-4.55E-33	-8.64E-18	-4.45E-18	7.98E-01	0.00E+00	0.00E+00	4.14E-130	-2.51E-129	3.19E-09
2.72E-05	302.734	3.64E+19	0.00E+00	7.96E-01	6.53E+05	-2.08E-04	1.42E+01	1.39E+05	1.34E-01	1.73E+05	1.20E-05	3.47E+04	4.02E+01	1.42E-02	7.97E+01	5.46E-08	1.89E-19	8.56E+00	1.28E-06	0.00E+00	3.75E+00	8.20E-02	7.95E-01	1.81E-03	2.51E-12	6.37E+00	2.23E-01	3.43E-03	2.20E-13	4.77E-10	4.44E-05	2.78E-01	5.46E-04	2.24E-07	1.75E-11	7.59E-13	5.98E-10	3.69E-06	1.05E-13	1.42E-10	-6.67E-33	-9.93E-18	-4.91E-18	7.96E-01	0.00E+00	0.00E+00	4.15E-130	-2.64E-129	3.16E-09
2.73E-05	302.735	3.64E+19	0.00E+00	7.94E-01	6.53E+05	-2.08E-04	1.42E+01	1.39E+05	1.34E-01	1.73E+05	1.20E-05	3.47E+04	4.02E+01	1.42E-02	7.97E+01	5.45E-08	1.84E-19	8.56E+00	1.28E-06	0.00E+00	3.74E+00	8.20E-02	7.98E-01	1.81E-03	2.53E-12	6.38E+00	2.24E-01	3.43E-03	2.20E-13	4.78E-10	4.44E-05	2.75E-01	5.51E-04	2.24E-07	1.75E-11	7.59E-13	5.96E-10	3.69E-06	1.05E-13	1.42E-10	-9.38E-33	-1.14E-17	-5.42E-18	7.94E-01	0.00E+00	0.00E+00	4.15E-130	-2.79E-129	3.14E-09
2.74E-05	302.737	3.64E+19	0.00E+00	7.92E-01	6.53E+05	-2.08E-04	1.42E+01	1.39E+05	1.33E-01	1.73E+05	1.19E-05	3.47E+04	4.01E+01	1.42E-02	7.97E+01	5.45E-08	1.80E-19	8.55E+00	1.28E-06	0.00E+00	3.73E+00	8.20E-02	8.01E-01	1.80E-03	2.54E-12	6.39E+00	2.26E-01	3.43E-03	2.21E-13	4.78E-10	4.44E-05	2.73E-01	5.57E-04	2.23E-07	1.75E-11	7.59E-13	5.94E-10	3.69E-06	1.05E-13	1.41E-10	-1.28E-32	-1.29E-17	-5.96E-18	7.92E-01	0.00E+00	0.00E+00	4.15E-130	-2.93E-129	3.12E-09
2.75E-05	302.738	3.64E+19	0.00E+00	7.90E-01	6.53E+05	-2.08E-04	1.42E+01	1.39E+05	1.33E-01	1.73E+05	1.19E-05	3.47E+04	4.00E+01	1.41E-02	7.97E+01	5.45E-08	1.76E-19	8.55E+00	1.28E-06	0.00E+00	3.72E+00	8.20E-02	8.04E-01	1.80E-03	2.56E-12	6.40E+00	2.27E-01	3.44E-03	2.21E-13	4.79E-10	4.44E-05	2.70E-01	5.62E-04	2.23E-07	1.75E-11	7.59E-13	5.92E-10	3.69E-06	1.05E-13	1.41E-10	-1.71E-32	-1.47E-17	-6.54E-18	7.90E-01	0.00E+00	0.00E+00	4.15E-130	-3.08E-129	3.09E-09
2.76E-05	302.74	3.64E+19	0.00E+00	7.88E-01	6.53E+05	-2.08E-04	1.42E+01	1.39E+05	1.33E-01	1.73E+05	1.19E-05	3.47E+04	4.00E+01	1.41E-02	7.98E+01	5.45E-08	1.72E-19	8.55E+00	1.28E-06	0.00E+00	3.71E+00	8.20E-02	8.06E-01	1.79E-03	2.57E-12	6.41E+00	2.29E-01	3.44E-03	2.22E-13	4.80E-10	4.44E-05	2.67E-01	5.67E-04	2.23E-07	1.75E-11	7.60E-13	5.90E-10	3.69E-06	1.05E-13	1.40E-10	-2.23E-32	-1.66E-17	-7.17E-18	7.88E-01	0.00E+00	0.00E+00	4.15E-130	-3.24E-129	3.07E-09
2.77E-05	302.741	3.64E+19	0.00E+00	7.87E-01	6.53E+05	-2.08E-04	1.42E+01	1.39E+05	1.33E-01	1.73E+05	1.18E-05	3.47E+04	3.99E+01	1.41E-02	7.98E+01	5.45E-08	1.69E-19	8.54E+00	1.28E-06	0.00E+00	3.70E+00	8.20E-02	8.09E-01	1.79E-03	2.59E-12	6.42E+00	2.31E-01	3.45E-03	2.22E-13	4.81E-10	4.44E-05	2.65E-01	5.72E-04	2.22E-07	1.75E-11	7.60E-13	5.88E-10	3.69E-06	1.05E-13	1.40E-10	-2.86E-32	-1.88E-17	-7.85E-18	7.87E-01	0.00E+00	0.00E+00	4.15E-130	-3.40E-129	3.04E-09
2.78E-05	302.743	3.64E+19	0.00E+00	7.85E-01	6.53E+05	-2.08E-04	1.42E+01	1.39E+05	1.32E-01	1.73E+05	1.18E-05	3.47E+04	3.99E+01	1.41E-02	7.98E+01	5.45E-08	1.65E-19	8.54E+00	1.28E-06	0.00E+00	3.69E+00	8.20E-02	8.12E-01	1.78E-03	2.60E-12	6.43E+00	2.32E-01	3.45E-03	2.23E-13	4.81E-10	4.44E-05	2.62E-01	5.78E-04	2.22E-07	1.75E-11	7.60E-13	5.86E-10	3.69E-06	1.05E-13	1.39E-10	-3.62E-32	-2.11E-17	-8.57E-18	7.85E-01	0.00E+00	0.00E+00	4.15E-130	-3.57E-129	3.02E-09
2.79E-05	302.744	3.64E+19	0.00E+00	7.83E-01	6.53E+05	-2.08E-04	1.42E+01	1.39E+05	1.32E-01	1.73E+05	1.18E-05	3.47E+04	3.98E+01	1.41E-02	7.98E+01	5.44E-08	1.61E-19	8.54E+00	1.28E-06	0.00E+00	3.68E+00	8.20E-02	8.15E-01	1.77E-03	2.62E-12	6.44E+00	2.34E-01	3.46E-03	2.23E-13	4.82E-10	4.44E-05	2.60E-01	5.83E-04	2.21E-07	1.74E-11	7.60E-13	5.84E-10	3.69E-06	1.05E-13	1.38E-10	-4.53E-32	-2.37E-17	-9.35E-18	7.83E-01	0.00E+00	0.00E+00	4.15E-130	-3.74E-129	3.00E-09
2.80E-05	302.746	3.64E+19	0.00E+00	7.81E-01	6.53E+05	-2.08E-04	1.42E+01	1.39E+05	1.32E-01	1.73E+05	1.17E-05	3.47E+04	3.98E+01	1.41E-02	7.98E+01	5.44E-08	1.58E-19	8.54E+00	1.27E-06	0.00E+00	3.66E+00	8.20E-02	8.18E-01	1.77E-03	2.63E-12	6.45E+00	2.36E-01	3.46E-03	2.24E-13	4.83E-10	4.44E-05	2.57E-01	5.88E-04	2.21E-07	1.74E-11	7.61E-13	5.82E-10	3.69E-06	1.05E-13	1.38E-10	-5.59E-32	-2.65E-17	-1.02E-17	7.81E-01	0.00E+00	0.00E+00	4.14E-130	-3.91E-129	2.97E-09
2.81E-05	302.747	3.64E+19	0.00E+00	7.79E-01	6.53E+05	-2.08E-04	1.42E+01	1.39E+05	1.32E-01	1.73E+05	1.17E-05	3.47E+04	3.97E+01	1.41E-02	7.98E+01	5.44E-08	1.54E-19	8.53E+00	1.27E-06	0.00E+00	3.65E+00	8.20E-02	8.21E-01	1.76E-03	2.65E-12	6.46E+00	2.37E-01	3.46E-03	2.25E-13	4.83E-10	4.44E-05	2.55E-01	5.94E-04	2.20E-07	1.74E-11	7.61E-13	5.80E-10	3.69E-06	1.05E-13	1.37E-10	-6.83E-32	-2.96E-17	-1.11E-17	7.79E-01	0.00E+00	0.00E+00	4.14E-130	-4.09E-129	2.95E-09
2.82E-05	302.749	3.64E+19	0.00E+00	7.77E-01	6.53E+05	-2.08E-04	1.42E+01	1.39E+05	1.32E-01	1.73E+05	1.17E-05	3.47E+04	3.97E+01	1.41E-02	7.98E+01	5.44E-08	1.51E-19	8.53E+00	1.27E-06	0.00E+00	3.64E+00	8.20E-02	8.23E-01	1.76E-03	2.66E-12	6.46E+00	2.39E-01	3.47E-03	2.25E-13	4.84E-10	4.44E-05	2.52E-01	5.99E-04	2.20E-07	1.74E-11	7.61E-13	5.78E-10	3.69E-06	1.05E-13	1.37E-10	-8.28E-32	-3.29E-17	-1.20E-17	7.77E-01	0.00E+00	0.00E+00	4.14E-130	-4.28E-129	2.93E-09
2.83E-05	302.75	3.64E+19	0.00E+00	7.75E-01	6.53E+05	-2.08E-04	1.42E+01	1.39E+05	1.31E-01	1.73E+05	1.16E-05	3.47E+04	3.96E+01	1.41E-02	7.98E+01	5.44E-08	1.47E-19	8.53E+00	1.27E-06	0.00E+00	3.63E+00	8.20E-02	8.26E-01	1.75E-03	2.67E-12	6.47E+00	2.40E-01	3.47E-03	2.26E-13	4.85E-10	4.44E-05	2.50E-01	6.04E-04	2.19E-07	1.74E-11	7.61E-13	5.76E-10	3.69E-06	1.05E-13	1.36E-10	-9.96E-32	-3.66E-17	-1.30E-17	7.75E-01	0.00E+00	0.00E+00	4.14E-130	-4.47E-129	2.91E-09
2.84E-05	302.752	3.64E+19	0.00E+00	7.74E-01	6.53E+05	-2.08E-04	1.42E+01	1.39E+05	1.31E-01	1.73E+05	1.16E-05	3.47E+04	3.95E+01	1.40E-02	7.98E+01	5.44E-08	1.44E-19	8.52E+00	1.27E-06	0.00E+00	3.62E+00	8.20E-02	8.29E-01	1.75E-03	2.69E-12	6.48E+00	2.42E-01	3.48E-03	2.26E-13	4.85E-10	4.44E-05	2.48E-01	6.10E-04	2.19E-07	1.74E-11	7.61E-13	5.75E-10	3.69E-06	1.05E-13	1.36E-10	-1.19E-31	-4.05E-17	-1.41E-17	7.74E-01	0.00E+00	0.00E+00	4.14E-130	-4.66E-129	2.89E-09
2.85E-05	302.753	3.64E+19	0.00E+00	7.72E-01	6.53E+05	-2.08E-04	1.42E+01	1.39E+05	1.31E-01	1.73E+05	1.16E-05	3.47E+04	3.95E+01	1.40E-02	7.98E+01	5.44E-08	1.41E-19	8.52E+00	1.27E-06	0.00E+00	3.61E+00	8.20E-02	8.32E-01	1.74E-03	2.70E-12	6.49E+00	2.44E-01	3.48E-03	2.27E-13	4.86E-10	4.44E-05	2.45E-01	6.15E-04	2.18E-07	1.74E-11	7.62E-13	5.73E-10	3.69E-06	1.05E-13	1.35E-10	-1.41E-31	-4.48E-17	-1.53E-17	7.72E-01	0.00E+00	0.00E+00	4.14E-130	-4.86E-129	2.86E-09
2.86E-05	302.755	3.64E+19	0.00E+00	7.70E-01	6.53E+05	-2.08E-04	1.43E+01	1.39E+05	1.31E-01	1.73E+05	1.15E-05	3.47E+04	3.94E+01	1.40E-02	7.98E+01	5.43E-08	1.38E-19	8.52E+00	1.27E-06	0.00E+00	3.60E+00	8.20E-02	8.34E-01	1.74E-03	2.72E-12	6.50E+00	2.45E-01	3.49E-03	2.27E-13	4.87E-10	4.44E-05	2.43E-01	6.21E-04	2.18E-07	1.74E-11	7.62E-13	5.71E-10	3.69E-06	1.05E-13	1.35E-10	-1.66E-31	-4.94E-17	-1.65E-17	7.70E-01	0.00E+00	0.00E+00	4.14E-130	-5.07E-129	2.84E-09
2.87E-05	302.756	3.64E+19	0.00E+00	7.68E-01	6.53E+05	-2.08E-04	1.43E+01	1.39E+05	1.31E-01	1.73E+05	1.15E-05	3.47E+04	3.94E+01	1.40E-02	7.98E+01	5.43E-08	1.35E-19	8.52E+00	1.27E-06	0.00E+00	3.59E+00	8.20E-02	8.37E-01	1.73E-03	2.73E-12	6.51E+00	2.47E-01	3.49E-03	2.28E-13	4.87E-10	4.44E-05	2.41E-01	6.26E-04	2.18E-07	1.74E-11	7.62E-13	5.69E-10	3.69E-06	1.05E-13	1.34E-10	-1.94E-31	-5.44E-17	-1.78E-17	7.68E-01	0.00E+00	0.00E+00	4.14E-130	-5.27E-129	2.82E-09
2.88E-05	302.757	3.64E+19	0.00E+00	7.66E-01	6.53E+05	-2.08E-04	1.43E+01	1.39E+05	1.30E-01	1.73E+05	1.15E-05	3.47E+04	3.93E+01	1.40E-02	7.98E+01	5.43E-08	1.32E-19	8.51E+00	1.27E-06	0.00E+00	3.58E+00	8.20E-02	8.40E-01	1.73E-03	2.75E-12	6.52E+00	2.49E-01	3.49E-03	2.28E-13	4.88E-10	4.44E-05	2.38E-01	6.32E-04	2.17E-07	1.73E-11	7.62E-13	5.67E-10	3.69E-06	1.05E-13	1.34E-10	-2.26E-31	-5.98E-17	-1.92E-17	7.66E-01	0.00E+00	0.00E+00	4.14E-130	-5.48E-129	2.80E-09
2.89E-05	302.759	3.64E+19	0.00E+00	7.65E-01	6.53E+05	-2.08E-04	1.43E+01	1.39E+05	1.30E-01	1.73E+05	1.14E-05	3.47E+04	3.93E+01	1.40E-02	7.98E+01	5.43E-08	1.29E-19	8.51E+00	1.27E-06	0.00E+00	3.57E+00	8.20E-02	8.43E-01	1.72E-03	2.76E-12	6.53E+00	2.50E-01	3.50E-03	2.29E-13	4.89E-10	4.44E-05	2.36E-01	6.37E-04	2.17E-07	1.73E-11	7.63E-13	5.65E-10	3.69E-06	1.05E-13	1.33E-10	-2.62E-31	-6.56E-17	-2.07E-17	7.65E-01	0.00E+00	0.00E+00	4.14E-130	-5.70E-129	2.78E-09
2.90E-05	302.76	3.64E+19	0.00E+00	7.63E-01	6.53E+05	-2.08E-04	1.43E+01	1.39E+05	1.30E-01	1.73E+05	1.14E-05	3.47E+04	3.92E+01	1.40E-02	7.98E+01	5.43E-08	1.26E-19	8.51E+00	1.27E-06	0.00E+00	3.56E+00	8.20E-02	8.45E-01	1.72E-03	2.78E-12	6.54E+00	2.52E-01	3.50E-03	2.29E-13	4.89E-10	4.44E-05	2.34E-01	6.43E-04	2.16E-07	1.73E-11	7.63E-13	5.63E-10	3.69E-06	1.05E-13	1.33E-10	-3.02E-31	-7.19E-17	-2.22E-17	7.63E-01	0.00E+00	0.00E+00	4.14E-130	-5.92E-129	2.76E-09
2.91E-05	302.762	3.64E+19	0.00E+00	7.61E-01	6.53E+05	-2.08E-04	1.43E+01	1.39E+05	1.30E-01	1.73E+05	1.14E-05	3.47E+04	3.92E+01	1.40E-02	7.98E+01	5.43E-08	1.23E-19	8.50E+00	1.27E-06	0.00E+00	3.55E+00	8.20E-02	8.48E-01	1.71E-03	2.79E-12	6.54E+00	2.54E-01	3.51E-03	2.30E-13	4.90E-10	4.44E-05	2.32E-01	6.48E-04	2.16E-07	1.73E-11	7.63E-13	5.62E-10	3.69E-06	1.06E-13	1.32E-10	-3.47E-31	-7.86E-17	-2.39E-17	7.61E-01	0.00E+00	0.00E+00	4.15E-130	-6.14E-129	2.74E-09
2.92E-05	302.763	3.64E+19	0.00E+00	7.59E-01	6.53E+05	-2.08E-04	1.43E+01	1.39E+05	1.30E-01	1.73E+05	1.13E-05	3.47E+04	3.91E+01	1.40E-02	7.98E+01	5.43E-08	1.21E-19	8.50E+00	1.27E-06	0.00E+00	3.54E+00	8.20E-02	8.51E-01	1.71E-03	2.81E-12	6.55E+00	2.55E-01	3.51E-03	2.30E-13	4.91E-10	4.44E-05	2.29E-01	6.54E-04	2.15E-07	1.73E-11	7.63E-13	5.60E-10	3.69E-06	1.06E-13	1.32E-10	-3.97E-31	-8.58E-17	-2.56E-17	7.59E-01	0.00E+00	0.00E+00	4.15E-130	-6.37E-129	2.72E-09
2.93E-05	302.765	3.64E+19	0.00E+00	7.57E-01	6.53E+05	-2.08E-04	1.43E+01	1.39E+05	1.29E-01	1.73E+05	1.13E-05	3.47E+04	3.90E+01	1.39E-02	7.99E+01	5.42E-08	1.18E-19	8.50E+00	1.27E-06	0.00E+00	3.53E+00	8.20E-02	8.53E-01	1.70E-03	2.82E-12	6.56E+00	2.57E-01	3.51E-03	2.31E-13	4.91E-10	4.44E-05	2.27E-01	6.60E-04	2.15E-07	1.73E-11	7.63E-13	5.58E-10	3.69E-06	1.06E-13	1.31E-10	-4.52E-31	-9.35E-17	-2.74E-17	7.57E-01	0.00E+00	0.00E+00	4.15E-130	-6.60E-129	2.70E-09
2.94E-05	302.766	3.64E+19	0.00E+00	7.56E-01	6.53E+05	-2.08E-04	1.43E+01	1.39E+05	1.29E-01	1.73E+05	1.13E-05	3.47E+04	3.90E+01	1.39E-02	7.99E+01	5.42E-08	1.16E-19	8.50E+00	1.27E-06	0.00E+00	3.52E+00	8.20E-02	8.56E-01	1.70E-03	2.84E-12	6.57E+00	2.59E-01	3.52E-03	2.31E-13	4.92E-10	4.44E-05	2.25E-01	6.65E-04	2.14E-07	1.73E-11	7.64E-13	5.56E-10	3.69E-06	1.05E-13	1.31E-10	-5.13E-31	-1.02E-16	-2.94E-17	7.56E-01	0.00E+00	0.00E+00	4.16E-130	-6.83E-129	2.68E-09
2.95E-05	302.768	3.64E+19	0.00E+00	7.54E-01	6.53E+05	-2.08E-04	1.43E+01	1.39E+05	1.29E-01	1.73E+05	1.12E-05	3.47E+04	3.89E+01	1.39E-02	7.99E+01	5.42E-08	1.13E-19	8.49E+00	1.27E-06	0.00E+00	3.51E+00	8.20E-02	8.59E-01	1.69E-03	2.85E-12	6.58E+00	2.60E-01	3.52E-03	2.32E-13	4.93E-10	4.44E-05	2.23E-01	6.71E-04	2.14E-07	1.73E-11	7.64E-13	5.54E-10	3.69E-06	1.05E-13	1.30E-10	-5.80E-31	-1.11E-16	-3.14E-17	7.54E-01	0.00E+00	0.00E+00	4.16E-130	-7.07E-129	2.66E-09
2.96E-05	302.769	3.64E+19	0.00E+00	7.52E-01	6.53E+05	-2.08E-04	1.43E+01	1.39E+05	1.29E-01	1.73E+05	1.12E-05	3.47E+04	3.89E+01	1.39E-02	7.99E+01	5.42E-08	1.11E-19	8.49E+00	1.27E-06	0.00E+00	3.50E+00	8.21E-02	8.62E-01	1.69E-03	2.87E-12	6.59E+00	2.62E-01	3.53E-03	2.32E-13	4.93E-10	4.44E-05	2.21E-01	6.77E-04	2.14E-07	1.72E-11	7.64E-13	5.53E-10	3.69E-06	1.05E-13	1.30E-10	-6.54E-31	-1.20E-16	-3.36E-17	7.52E-01	0.00E+00	0.00E+00	4.16E-130	-7.31E-129	2.64E-09
2.97E-05	302.771	3.64E+19	0.00E+00	7.51E-01	6.53E+05	-2.08E-04	1.43E+01	1.39E+05	1.29E-01	1.73E+05	1.12E-05	3.48E+04	3.88E+01	1.39E-02	7.99E+01	5.42E-08	1.08E-19	8.49E+00	1.27E-06	0.00E+00	3.49E+00	8.21E-02	8.64E-01	1.68E-03	2.88E-12	6.60E+00	2.64E-01	3.53E-03	2.33E-13	4.94E-10	4.44E-05	2.19E-01	6.82E-04	2.13E-07	1.72E-11	7.64E-13	5.51E-10	3.69E-06	1.05E-13	1.29E-10	-7.36E-31	-1.30E-16	-3.59E-17	7.51E-01	0.00E+00	0.00E+00	4.16E-130	-7.55E-129	2.62E-09
2.98E-05	302.772	3.64E+19	0.00E+00	7.49E-01	6.53E+05	-2.08E-04	1.43E+01	1.39E+05	1.28E-01	1.73E+05	1.11E-05	3.48E+04	3.88E+01	1.39E-02	7.99E+01	5.42E-08	1.06E-19	8.48E+00	1.27E-06	0.00E+00	3.48E+00	8.21E-02	8.67E-01	1.68E-03	2.89E-12	6.60E+00	2.66E-01	3.53E-03	2.33E-13	4.94E-10	4.44E-05	2.17E-01	6.88E-04	2.13E-07	1.72E-11	7.64E-13	5.49E-10	3.69E-06	1.05E-13	1.29E-10	-8.25E-31	-1.41E-16	-3.83E-17	7.49E-01	0.00E+00	0.00E+00	4.15E-130	-7.79E-129	2.60E-09
2.99E-05	302.773	3.64E+19	0.00E+00	7.47E-01	6.53E+05	-2.08E-04	1.43E+01	1.39E+05	1.28E-01	1.73E+05	1.11E-05	3.48E+04	3.87E+01	1.39E-02	7.99E+01	5.42E-08	1.04E-19	8.48E+00	1.27E-06	0.00E+00	3.47E+00	8.21E-02	8.70E-01	1.67E-03	2.91E-12	6.61E+00	2.67E-01	3.54E-03	2.34E-13	4.95E-10	4.44E-05	2.15E-01	6.94E-04	2.12E-07	1.72E-11	7.65E-13	5.47E-10	3.69E-06	1.05E-13	1.28E-10	-9.22E-31	-1.52E-16	-4.08E-17	7.47E-01	0.00E+00	0.00E+00	4.15E-130	-8.04E-129	2.58E-09
3.00E-05	302.775	3.64E+19	0.00E+00	7.45E-01	6.53E+05	-2.08E-04	1.43E+01	1.39E+05	1.28E-01	1.73E+05	1.11E-05	3.48E+04	3.87E+01	1.39E-02	7.99E+01	5.42E-08	1.01E-19	8.48E+00	1.27E-06	0.00E+00	3.46E+00	8.21E-02	8.72E-01	1.67E-03	2.92E-12	6.62E+00	2.69E-01	3.54E-03	2.34E-13	4.96E-10	4.44E-05	2.13E-01	7.00E-04	2.12E-07	1.72E-11	7.65E-13	5.46E-10	3.69E-06	1.05E-13	1.28E-10	-1.03E-30	-1.64E-16	-4.34E-17	7.45E-01	0.00E+00	0.00E+00	4.14E-130	-8.28E-129	2.57E-09
3.01E-05	302.776	3.64E+19	0.00E+00	7.44E-01	6.53E+05	-2.08E-04	1.43E+01	1.39E+05	1.28E-01	1.73E+05	1.10E-05	3.48E+04	3.86E+01	1.39E-02	7.99E+01	5.41E-08	9.92E-20	8.48E+00	1.27E-06	0.00E+00	3.45E+00	8.21E-02	8.75E-01	1.67E-03	2.94E-12	6.63E+00	2.71E-01	3.55E-03	2.35E-13	4.96E-10	4.44E-05	2.11E-01	7.05E-04	2.11E-07	1.72E-11	7.65E-13	5.44E-10	3.69E-06	1.05E-13	1.27E-10	-1.14E-30	-1.77E-16	-4.62E-17	7.44E-01	0.00E+00	0.00E+00	4.13E-130	-8.53E-129	2.55E-09
3.02E-05	302.778	3.64E+19	0.00E+00	7.42E-01	6.53E+05	-2.08E-04	1.43E+01	1.39E+05	1.28E-01	1.73E+05	1.10E-05	3.48E+04	3.86E+01	1.39E-02	7.99E+01	5.41E-08	9.70E-20	8.47E+00	1.27E-06	0.00E+00	3.44E+00	8.21E-02	8.77E-01	1.66E-03	2.95E-12	6.64E+00	2.72E-01	3.55E-03	2.35E-13	4.97E-10	4.44E-05	2.09E-01	7.11E-04	2.11E-07	1.72E-11	7.65E-13	5.42E-10	3.69E-06	1.06E-13	1.27E-10	-1.27E-30	-1.90E-16	-4.92E-17	7.42E-01	0.00E+00	0.00E+00	4.12E-130	-8.77E-129	2.53E-09
3.03E-05	302.779	3.64E+19	0.00E+00	7.40E-01	6.53E+05	-2.08E-04	1.44E+01	1.39E+05	1.27E-01	1.73E+05	1.10E-05	3.48E+04	3.85E+01	1.38E-02	7.99E+01	5.41E-08	9.50E-20	8.47E+00	1.27E-06	0.00E+00	3.43E+00	8.21E-02	8.80E-01	1.66E-03	2.97E-12	6.64E+00	2.74E-01	3.55E-03	2.36E-13	4.97E-10	4.44E-05	2.07E-01	7.17E-04	2.10E-07	1.72E-11	7.65E-13	5.41E-10	3.69E-06	1.06E-13	1.26E-10	-1.40E-30	-2.05E-16	-5.22E-17	7.40E-01	0.00E+00	0.00E+00	4.12E-130	-9.02E-129	2.51E-09
3.04E-05	302.781	3.64E+19	0.00E+00	7.39E-01	6.53E+05	-2.08E-04	1.44E+01	1.39E+05	1.27E-01	1.73E+05	1.09E-05	3.48E+04	3.85E+01	1.38E-02	7.99E+01	5.41E-08	9.29E-20	8.47E+00	1.27E-06	0.00E+00	3.42E+00	8.21E-02	8.83E-01	1.65E-03	2.98E-12	6.65E+00	2.76E-01	3.56E-03	2.36E-13	4.98E-10	4.44E-05	2.05E-01	7.23E-04	2.10E-07	1.72E-11	7.66E-13	5.39E-10	3.69E-06	1.06E-13	1.26E-10	-1.55E-30	-2.20E-16	-5.55E-17	7.39E-01	0.00E+00	0.00E+00	4.11E-130	-9.27E-129	2.49E-09
3.05E-05	302.782	3.64E+19	0.00E+00	7.37E-01	6.53E+05	-2.08E-04	1.44E+01	1.39E+05	1.27E-01	1.73E+05	1.09E-05	3.48E+04	3.84E+01	1.38E-02	7.99E+01	5.41E-08	9.09E-20	8.47E+00	1.27E-06	0.00E+00	3.41E+00	8.21E-02	8.85E-01	1.65E-03	3.00E-12	6.66E+00	2.77E-01	3.56E-03	2.37E-13	4.99E-10	4.44E-05	2.03E-01	7.29E-04	2.10E-07	1.71E-11	7.66E-13	5.37E-10	3.69E-06	1.06E-13	1.25E-10	-1.70E-30	-2.36E-16	-5.88E-17	7.37E-01	0.00E+00	0.00E+00	4.11E-130	-9.51E-129	2.48E-09
3.06E-05	302.783	3.64E+19	0.00E+00	7.35E-01	6.53E+05	-2.08E-04	1.44E+01	1.39E+05	1.27E-01	1.73E+05	1.09E-05	3.48E+04	3.84E+01	1.38E-02	7.99E+01	5.41E-08	8.90E-20	8.46E+00	1.27E-06	0.00E+00	3.40E+00	8.21E-02	8.88E-01	1.64E-03	3.01E-12	6.67E+00	2.79E-01	3.56E-03	2.37E-13	4.99E-10	4.44E-05	2.01E-01	7.35E-04	2.09E-07	1.71E-11	7.66E-13	5.36E-10	3.69E-06	1.07E-13	1.25E-10	-1.87E-30	-2.53E-16	-6.24E-17	7.35E-01	0.00E+00	0.00E+00	4.11E-130	-9.75E-129	2.46E-09
3.07E-05	302.785	3.64E+19	0.00E+00	7.34E-01	6.53E+05	-2.08E-04	1.44E+01	1.39E+05	1.27E-01	1.73E+05	1.09E-05	3.48E+04	3.83E+01	1.38E-02	7.99E+01	5.41E-08	8.71E-20	8.46E+00	1.27E-06	0.00E+00	3.39E+00	8.21E-02	8.90E-01	1.64E-03	3.03E-12	6.67E+00	2.81E-01	3.57E-03	2.38E-13	5.00E-10	4.44E-05	1.99E-01	7.41E-04	2.09E-07	1.71E-11	7.66E-13	5.34E-10	3.69E-06	1.07E-13	1.24E-10	-2.06E-30	-2.71E-16	-6.61E-17	7.34E-01	0.00E+00	0.00E+00	4.12E-130	-9.99E-129	2.44E-09
3.08E-05	302.786	3.64E+19	0.00E+00	7.32E-01	6.53E+05	-2.08E-04	1.44E+01	1.39E+05	1.26E-01	1.73E+05	1.08E-05	3.48E+04	3.82E+01	1.38E-02	7.99E+01	5.41E-08	8.53E-20	8.46E+00	1.27E-06	0.00E+00	3.38E+00	8.21E-02	8.93E-01	1.63E-03	3.04E-12	6.68E+00	2.83E-01	3.57E-03	2.38E-13	5.00E-10	4.44E-05	1.97E-01	7.47E-04	2.08E-07	1.71E-11	7.66E-13	5.32E-10	3.69E-06	1.07E-13	1.24E-10	-2.25E-30	-2.90E-16	-6.99E-17	7.32E-01	0.00E+00	0.00E+00	4.12E-130	-1.02E-128	2.42E-09
3.09E-05	302.788	3.64E+19	0.00E+00	7.30E-01	6.53E+05	-2.08E-04	1.44E+01	1.39E+05	1.26E-01	1.73E+05	1.08E-05	3.48E+04	3.82E+01	1.38E-02	7.99E+01	5.40E-08	8.34E-20	8.46E+00	1.26E-06	0.00E+00	3.37E+00	8.21E-02	8.96E-01	1.63E-03	3.06E-12	6.69E+00	2.84E-01	3.58E-03	2.39E-13	5.01E-10	4.44E-05	1.96E-01	7.53E-04	2.08E-07	1.71E-11	7.67E-13	5.31E-10	3.69E-06	1.07E-13	1.23E-10	-2.46E-30	-3.10E-16	-7.40E-17	7.30E-01	0.00E+00	0.00E+00	4.14E-130	-1.05E-128	2.41E-09
3.10E-05	302.789	3.64E+19	0.00E+00	7.29E-01	6.53E+05	-2.08E-04	1.44E+01	1.39E+05	1.26E-01	1.73E+05	1.08E-05	3.48E+04	3.81E+01	1.38E-02	8.00E+01	5.40E-08	8.17E-20	8.45E+00	1.26E-06	0.00E+00	3.36E+00	8.21E-02	8.98E-01	1.62E-03	3.07E-12	6.70E+00	2.86E-01	3.58E-03	2.39E-13	5.02E-10	4.44E-05	1.94E-01	7.59E-04	2.07E-07	1.71E-11	7.67E-13	5.29E-10	3.69E-06	1.07E-13	1.23E-10	-2.68E-30	-3.31E-16	-7.82E-17	7.29E-01	0.00E+00	0.00E+00	4.15E-130	-1.07E-128	2.39E-09
3.11E-05	302.79	3.64E+19	0.00E+00	7.27E-01	6.53E+05	-2.08E-04	1.44E+01	1.39E+05	1.26E-01	1.73E+05	1.07E-05	3.48E+04	3.81E+01	1.38E-02	8.00E+01	5.40E-08	8.00E-20	8.45E+00	1.26E-06	0.00E+00	3.35E+00	8.21E-02	9.01E-01	1.62E-03	3.08E-12	6.70E+00	2.88E-01	3.58E-03	2.40E-13	5.02E-10	4.44E-05	1.92E-01	7.65E-04	2.07E-07	1.71E-11	7.67E-13	5.27E-10	3.69E-06	1.06E-13	1.22E-10	-2.92E-30	-3.54E-16	-8.26E-17	7.27E-01	0.00E+00	0.00E+00	4.17E-130	-1.09E-128	2.37E-09
3.12E-05	302.792	3.64E+19	0.00E+00	7.26E-01	6.53E+05	-2.08E-04	1.44E+01	1.39E+05	1.26E-01	1.73E+05	1.07E-05	3.48E+04	3.80E+01	1.37E-02	8.00E+01	5.40E-08	7.83E-20	8.45E+00	1.26E-06	0.00E+00	3.34E+00	8.21E-02	9.03E-01	1.61E-03	3.10E-12	6.71E+00	2.89E-01	3.59E-03	2.40E-13	5.03E-10	4.44E-05	1.90E-01	7.71E-04	2.07E-07	1.71E-11	7.67E-13	5.26E-10	3.69E-06	1.06E-13	1.22E-10	-3.18E-30	-3.77E-16	-8.73E-17	7.26E-01	0.00E+00	0.00E+00	4.18E-130	-1.11E-128	2.36E-09
3.13E-05	302.793	3.64E+19	0.00E+00	7.24E-01	6.53E+05	-2.08E-04	1.44E+01	1.39E+05	1.25E-01	1.73E+05	1.07E-05	3.48E+04	3.80E+01	1.37E-02	8.00E+01	5.40E-08	7.66E-20	8.44E+00	1.26E-06	0.00E+00	3.33E+00	8.21E-02	9.06E-01	1.61E-03	3.11E-12	6.72E+00	2.91E-01	3.59E-03	2.41E-13	5.03E-10	4.44E-05	1.88E-01	7.77E-04	2.06E-07	1.70E-11	7.67E-13	5.24E-10	3.69E-06	1.06E-13	1.21E-10	-3.45E-30	-4.02E-16	-9.21E-17	7.24E-01	0.00E+00	0.00E+00	4.20E-130	-1.13E-128	2.34E-09
3.14E-05	302.795	3.64E+19	0.00E+00	7.22E-01	6.53E+05	-2.08E-04	1.44E+01	1.39E+05	1.25E-01	1.73E+05	1.06E-05	3.48E+04	3.79E+01	1.37E-02	8.00E+01	5.40E-08	7.50E-20	8.44E+00	1.26E-06	0.00E+00	3.32E+00	8.21E-02	9.08E-01	1.60E-03	3.13E-12	6.73E+00	2.93E-01	3.59E-03	2.41E-13	5.04E-10	4.44E-05	1.87E-01	7.83E-04	2.06E-07	1.70E-11	7.68E-13	5.22E-10	3.69E-06	1.05E-13	1.21E-10	-3.74E-30	-4.27E-16	-9.71E-17	7.22E-01	0.00E+00	0.00E+00	4.21E-130	-1.16E-128	2.33E-09
3.15E-05	302.796	3.64E+19	0.00E+00	7.21E-01	6.53E+05	-2.08E-04	1.44E+01	1.39E+05	1.25E-01	1.73E+05	1.06E-05	3.48E+04	3.79E+01	1.37E-02	8.00E+01	5.40E-08	7.34E-20	8.44E+00	1.26E-06	0.00E+00	3.31E+00	8.21E-02	9.11E-01	1.60E-03	3.14E-12	6.73E+00	2.95E-01	3.60E-03	2.42E-13	5.04E-10	4.44E-05	1.85E-01	7.89E-04	2.05E-07	1.70E-11	7.68E-13	5.21E-10	3.69E-06	1.05E-13	1.21E-10	-4.04E-30	-4.55E-16	-1.02E-16	7.21E-01	0.00E+00	0.00E+00	4.21E-130	-1.18E-128	2.31E-09
3.16E-05	302.797	3.64E+19	0.00E+00	7.19E-01	6.53E+05	-2.08E-04	1.44E+01	1.39E+05	1.25E-01	1.73E+05	1.06E-05	3.48E+04	3.78E+01	1.37E-02	8.00E+01	5.40E-08	7.19E-20	8.44E+00	1.26E-06	0.00E+00	3.30E+00	8.21E-02	9.13E-01	1.60E-03	3.16E-12	6.74E+00	2.96E-01	3.60E-03	2.42E-13	5.05E-10	4.44E-05	1.83E-01	7.95E-04	2.05E-07	1.70E-11	7.68E-13	5.19E-10	3.69E-06	1.04E-13	1.20E-10	-4.37E-30	-4.83E-16	-1.08E-16	7.19E-01	0.00E+00	0.00E+00	4.21E-130	-1.19E-128	2.29E-09
3.17E-05	302.799	3.64E+19	0.00E+00	7.18E-01	6.53E+05	-2.08E-04	1.44E+01	1.39E+05	1.25E-01	1.73E+05	1.06E-05	3.48E+04	3.78E+01	1.37E-02	8.00E+01	5.39E-08	7.04E-20	8.43E+00	1.26E-06	0.00E+00	3.29E+00	8.21E-02	9.16E-01	1.59E-03	3.17E-12	6.75E+00	2.98E-01	3.61E-03	2.43E-13	5.05E-10	4.44E-05	1.82E-01	8.01E-04	2.05E-07	1.70E-11	7.68E-13	5.18E-10	3.69E-06	1.04E-13	1.20E-10	-4.71E-30	-5.13E-16	-1.13E-16	7.18E-01	0.00E+00	0.00E+00	4.20E-130	-1.21E-128	2.28E-09
3.18E-05	302.8	3.64E+19	0.00E+00	7.16E-01	6.53E+05	-2.08E-04	1.44E+01	1.39E+05	1.24E-01	1.73E+05	1.05E-05	3.48E+04	3.77E+01	1.37E-02	8.00E+01	5.39E-08	6.89E-20	8.43E+00	1.26E-06	0.00E+00	3.28E+00	8.21E-02	9.18E-01	1.59E-03	3.19E-12	6.76E+00	3.00E-01	3.61E-03	2.43E-13	5.06E-10	4.44E-05	1.80E-01	8.08E-04	2.04E-07	1.70E-11	7.68E-13	5.16E-10	3.69E-06	1.04E-13	1.19E-10	-5.07E-30	-5.44E-16	-1.19E-16	7.16E-01	0.00E+00	0.00E+00	4.18E-130	-1.23E-128	2.26E-09
3.19E-05	302.802	3.64E+19	0.00E+00	7.15E-01	6.53E+05	-2.08E-04	1.44E+01	1.39E+05	1.24E-01	1.73E+05	1.05E-05	3.48E+04	3.77E+01	1.37E-02	8.00E+01	5.39E-08	6.74E-20	8.43E+00	1.26E-06	0.00E+00	3.28E+00	8.21E-02	9.21E-01	1.58E-03	3.20E-12	6.76E+00	3.02E-01	3.61E-03	2.44E-13	5.07E-10	4.44E-05	1.78E-01	8.14E-04	2.04E-07	1.70E-11	7.69E-13	5.15E-10	3.69E-06	1.04E-13	1.19E-10	-5.46E-30	-5.77E-16	-1.25E-16	7.15E-01	0.00E+00	0.00E+00	4.15E-130	-1.24E-128	2.25E-09
3.20E-05	302.803	3.64E+19	0.00E+00	7.13E-01	6.53E+05	-2.08E-04	1.44E+01	1.39E+05	1.24E-01	1.73E+05	1.05E-05	3.48E+04	3.76E+01	1.37E-02	8.00E+01	5.39E-08	6.60E-20	8.43E+00	1.26E-06	0.00E+00	3.27E+00	8.21E-02	9.23E-01	1.58E-03	3.22E-12	6.77E+00	3.03E-01	3.62E-03	2.44E-13	5.07E-10	4.44E-05	1.77E-01	8.20E-04	2.03E-07	1.70E-11	7.69E-13	5.13E-10	3.69E-06	1.05E-13	1.18E-10	-5.86E-30	-6.11E-16	-1.32E-16	7.13E-01	0.00E+00	0.00E+00	4.12E-130	-1.26E-128	2.23E-09
3.21E-05	302.804	3.64E+19	0.00E+00	7.11E-01	6.53E+05	-2.08E-04	1.44E+01	1.39E+05	1.24E-01	1.73E+05	1.04E-05	3.48E+04	3.76E+01	1.37E-02	8.00E+01	5.39E-08	6.47E-20	8.42E+00	1.26E-06	0.00E+00	3.26E+00	8.21E-02	9.26E-01	1.57E-03	3.23E-12	6.78E+00	3.05E-01	3.62E-03	2.45E-13	5.08E-10	4.44E-05	1.75E-01	8.26E-04	2.03E-07	1.69E-11	7.69E-13	5.11E-10	3.69E-06	1.06E-13	1.18E-10	-6.29E-30	-6.47E-16	-1.39E-16	7.11E-01	0.00E+00	0.00E+00	4.09E-130	-1.27E-128	2.22E-09
3.22E-05	302.806	3.64E+19	0.00E+00	7.10E-01	6.53E+05	-2.08E-04	1.45E+01	1.39E+05	1.24E-01	1.73E+05	1.04E-05	3.48E+04	3.75E+01	1.36E-02	8.00E+01	5.39E-08	6.33E-20	8.42E+00	1.26E-06	0.00E+00	3.25E+00	8.21E-02	9.28E-01	1.57E-03	3.24E-12	6.78E+00	3.07E-01	3.62E-03	2.45E-13	5.08E-10	4.44E-05	1.74E-01	8.33E-04	2.02E-07	1.69E-11	7.69E-13	5.10E-10	3.69E-06	1.07E-13	1.18E-10	-6.73E-30	-6.84E-16	-1.45E-16	7.10E-01	0.00E+00	0.00E+00	4.05E-130	-1.28E-128	2.20E-09
3.23E-05	302.807	3.64E+19	0.00E+00	7.08E-01	6.53E+05	-2.08E-04	1.45E+01	1.39E+05	1.24E-01	1.73E+05	1.04E-05	3.48E+04	3.75E+01	1.36E-02	8.00E+01	5.39E-08	6.20E-20	8.42E+00	1.26E-06	0.00E+00	3.24E+00	8.21E-02	9.31E-01	1.56E-03	3.26E-12	6.79E+00	3.09E-01	3.63E-03	2.46E-13	5.09E-10	4.44E-05	1.72E-01	8.39E-04	2.02E-07	1.69E-11	7.69E-13	5.08E-10	3.69E-06	1.09E-13	1.17E-10	-7.20E-30	-7.23E-16	-1.53E-16	7.08E-01	0.00E+00	0.00E+00	4.03E-130	-1.29E-128	2.19E-09
3.24E-05	302.809	3.64E+19	0.00E+00	7.07E-01	6.53E+05	-2.08E-04	1.45E+01	1.39E+05	1.23E-01	1.73E+05	1.03E-05	3.48E+04	3.74E+01	1.36E-02	8.00E+01	5.39E-08	6.07E-20	8.42E+00	1.26E-06	0.00E+00	3.23E+00	8.21E-02	9.33E-01	1.56E-03	3.27E-12	6.80E+00	3.10E-01	3.63E-03	2.46E-13	5.09E-10	4.44E-05	1.70E-01	8.45E-04	2.02E-07	1.69E-11	7.69E-13	5.07E-10	3.69E-06	1.10E-13	1.17E-10	-7.70E-30	-7.64E-16	-1.60E-16	7.07E-01	0.00E+00	0.00E+00	4.01E-130	-1.30E-128	2.17E-09
3.25E-05	302.81	3.64E+19	0.00E+00	7.05E-01	6.53E+05	-2.08E-04	1.45E+01	1.39E+05	1.23E-01	1.73E+05	1.03E-05	3.48E+04	3.74E+01	1.36E-02	8.00E+01	5.38E-08	5.94E-20	8.41E+00	1.26E-06	0.00E+00	3.22E+00	8.21E-02	9.36E-01	1.56E-03	3.29E-12	6.80E+00	3.12E-01	3.63E-03	2.47E-13	5.10E-10	4.44E-05	1.69E-01	8.51E-04	2.01E-07	1.69E-11	7.70E-13	5.05E-10	3.69E-06	1.12E-13	1.16E-10	-8.21E-30	-8.06E-16	-1.68E-16	7.05E-01	0.00E+00	0.00E+00	4.00E-130	-1.30E-128	2.16E-09
3.26E-05	302.811	3.64E+19	0.00E+00	7.04E-01	6.53E+05	-2.08E-04	1.45E+01	1.39E+05	1.23E-01	1.73E+05	1.03E-05	3.48E+04	3.73E+01	1.36E-02	8.00E+01	5.38E-08	5.82E-20	8.41E+00	1.26E-06	0.00E+00	3.21E+00	8.21E-02	9.38E-01	1.55E-03	3.30E-12	6.81E+00	3.14E-01	3.64E-03	2.47E-13	5.10E-10	4.44E-05	1.67E-01	8.58E-04	2.01E-07	1.69E-11	7.70E-13	5.04E-10	3.69E-06	1.12E-13	1.16E-10	-8.75E-30	-8.50E-16	-1.76E-16	7.04E-01	0.00E+00	0.00E+00	4.00E-130	-1.31E-128	2.15E-09
3.27E-05	302.813	3.64E+19	0.00E+00	7.02E-01	6.53E+05	-2.08E-04	1.45E+01	1.39E+05	1.23E-01	1.73E+05	1.03E-05	3.48E+04	3.73E+01	1.36E-02	8.00E+01	5.38E-08	5.70E-20	8.41E+00	1.26E-06	0.00E+00	3.20E+00	8.21E-02	9.40E-01	1.55E-03	3.32E-12	6.82E+00	3.16E-01	3.64E-03	2.48E-13	5.11E-10	4.44E-05	1.66E-01	8.64E-04	2.00E-07	1.69E-11	7.70E-13	5.02E-10	3.69E-06	1.13E-13	1.15E-10	-9.32E-30	-8.96E-16	-1.84E-16	7.02E-01	0.00E+00	0.00E+00	4.02E-130	-1.31E-128	2.13E-09
3.28E-05	302.814	3.64E+19	0.00E+00	7.01E-01	6.53E+05	-2.08E-04	1.45E+01	1.39E+05	1.23E-01	1.73E+05	1.02E-05	3.48E+04	3.72E+01	1.36E-02	8.00E+01	5.38E-08	5.58E-20	8.41E+00	1.26E-06	0.00E+00	3.19E+00	8.21E-02	9.43E-01	1.54E-03	3.33E-12	6.82E+00	3.17E-01	3.64E-03	2.48E-13	5.11E-10	4.44E-05	1.64E-01	8.71E-04	2.00E-07	1.69E-11	7.70E-13	5.01E-10	3.69E-06	1.12E-13	1.15E-10	-9.91E-30	-9.45E-16	-1.93E-16	7.01E-01	0.00E+00	0.00E+00	4.06E-130	-1.31E-128	2.12E-09
3.29E-05	302.815	3.64E+19	0.00E+00	6.99E-01	6.53E+05	-2.08E-04	1.45E+01	1.39E+05	1.22E-01	1.73E+05	1.02E-05	3.48E+04	3.72E+01	1.36E-02	8.01E+01	5.38E-08	5.47E-20	8.40E+00	1.26E-06	0.00E+00	3.18E+00	8.21E-02	9.45E-01	1.54E-03	3.35E-12	6.83E+00	3.19E-01	3.65E-03	2.49E-13	5.12E-10	4.44E-05	1.63E-01	8.77E-04	2.00E-07	1.68E-11	7.70E-13	4.99E-10	3.69E-06	1.10E-13	1.15E-10	-1.05E-29	-9.95E-16	-2.01E-16	6.99E-01	0.00E+00	0.00E+00	4.13E-130	-1.31E-128	2.10E-09
3.30E-05	302.817	3.64E+19	0.00E+00	6.98E-01	6.53E+05	-2.08E-04	1.45E+01	1.39E+05	1.22E-01	1.73E+05	1.02E-05	3.48E+04	3.71E+01	1.36E-02	8.01E+01	5.38E-08	5.36E-20	8.40E+00	1.26E-06	0.00E+00	3.17E+00	8.21E-02	9.48E-01	1.53E-03	3.36E-12	6.84E+00	3.21E-01	3.65E-03	2.49E-13	5.12E-10	4.44E-05	1.61E-01	8.83E-04	1.99E-07	1.68E-11	7.70E-13	4.98E-10	3.69E-06	1.07E-13	1.14E-10	-1.12E-29	-1.05E-15	-2.11E-16	6.98E-01	0.00E+00	0.00E+00	4.20E-130	-1.30E-128	2.09E-09
3.31E-05	302.818	3.64E+19	0.00E+00	6.96E-01	6.53E+05	-2.08E-04	1.45E+01	1.39E+05	1.22E-01	1.73E+05	1.02E-05	3.48E+04	3.71E+01	1.36E-02	8.01E+01	5.38E-08	5.25E-20	8.40E+00	1.26E-06	0.00E+00	3.17E+00	8.21E-02	9.50E-01	1.53E-03	3.38E-12	6.84E+00	3.23E-01	3.65E-03	2.50E-13	5.13E-10	4.44E-05	1.60E-01	8.90E-04	1.99E-07	1.68E-11	7.71E-13	4.96E-10	3.69E-06	1.05E-13	1.14E-10	-1.18E-29	-1.10E-15	-2.20E-16	6.96E-01	0.00E+00	0.00E+00	4.27E-130	-1.29E-128	2.08E-09
3.32E-05	302.819	3.64E+19	0.00E+00	6.95E-01	6.53E+05	-2.08E-04	1.45E+01	1.39E+05	1.22E-01	1.73E+05	1.01E-05	3.48E+04	3.70E+01	1.35E-02	8.01E+01	5.38E-08	5.14E-20	8.40E+00	1.26E-06	0.00E+00	3.16E+00	8.21E-02	9.52E-01	1.53E-03	3.39E-12	6.85E+00	3.24E-01	3.66E-03	2.50E-13	5.13E-10	4.44E-05	1.59E-01	8.96E-04	1.98E-07	1.68E-11	7.71E-13	4.95E-10	3.69E-06	1.02E-13	1.13E-10	-1.25E-29	-1.16E-15	-2.30E-16	6.95E-01	0.00E+00	0.00E+00	4.34E-130	-1.28E-128	2.06E-09
3.33E-05	302.821	3.64E+19	0.00E+00	6.93E-01	6.53E+05	-2.08E-04	1.45E+01	1.39E+05	1.22E-01	1.73E+05	1.01E-05	3.48E+04	3.70E+01	1.35E-02	8.01E+01	5.38E-08	5.03E-20	8.39E+00	1.26E-06	0.00E+00	3.15E+00	8.21E-02	9.55E-01	1.52E-03	3.40E-12	6.86E+00	3.26E-01	3.66E-03	2.51E-13	5.14E-10	4.44E-05	1.57E-01	9.03E-04	1.98E-07	1.68E-11	7.71E-13	4.93E-10	3.69E-06	9.80E-14	1.13E-10	-1.32E-29	-1.22E-15	-2.40E-16	6.93E-01	0.00E+00	0.00E+00	4.40E-130	-1.26E-128	2.05E-09
3.33E-05	302.821	3.64E+19	0.00E+00	6.93E-01	6.53E+05	-2.08E-04	1.45E+01	1.39E+05	1.22E-01	1.73E+05	1.01E-05	3.48E+04	3.70E+01	1.35E-02	8.01E+01	5.38E-08	4.99E-20	8.39E+00	1.26E-06	0.00E+00	3.14E+00	8.21E-02	9.56E-01	1.52E-03	3.41E-12	6.86E+00	3.27E-01	3.66E-03	2.51E-13	5.14E-10	4.44E-05	1.57E-01	9.05E-04	1.98E-07	1.68E-11	7.71E-13	4.93E-10	3.69E-06	9.66E-14	1.13E-10	-1.35E-29	-1.24E-15	-2.44E-16	6.93E-01	0.00E+00	0.00E+00	4.42E-130	-1.26E-128	2.04E-09
3.33E-05	302.844	3.64E+19	0.00E+00	7.52E-01	6.53E+05	-2.08E-04	1.45E+01	1.39E+05	3.40E-01	1.73E+05	3.47E-01	3.48E+04	3.70E+01	1.35E-02	8.01E+01	2.31E-01	2.54E-03	8.43E+00	9.45E-03	0.00E+00	3.14E+00	8.21E-02	9.56E-01	1.52E-03	3.41E-12	6.86E+00	3.27E-01	3.66E-03	2.51E-13	5.14E-10	4.44E-05	2.81E-01	9.05E-04	1.99E-07	1.73E-11	1.22E-10	4.93E-10	3.69E-06	-1.64E-12	1.13E-10	0.00E+00	2.26E-12	2.82E-04	6.96E-01	0.00E+00	0.00E+00	1.55E-02	3.40E-02	2.06E-09
3.33E-05	302.869	3.63E+19	0.00E+00	8.16E-01	6.53E+05	-2.08E-04	1.45E+01	1.39E+05	5.84E-01	1.73E+05	7.11E-01	3.48E+04	3.70E+01	1.36E-02	8.01E+01	4.84E-01	8.48E-03	8.47E+00	2.02E-02	0.00E+00	3.14E+00	8.21E-02	9.56E-01	1.52E-03	3.41E-12	6.86E+00	3.27E-01	3.66E-03	2.51E-13	5.14E-10	4.44E-05	4.17E-01	9.05E-04	2.00E-07	1.90E-11	1.96E-10	4.93E-10	3.69E-06	-3.83E-10	1.13E-10	0.00E+00	1.92E-11	8.51E-04	7.05E-01	0.00E+00	0.00E+00	3.24E-02	6.76E-02	2.07E-09
3.33E-05	302.896	3.63E+19	0.00E+00	8.86E-01	6.53E+05	-2.08E-04	1.45E+01	1.39E+05	8.55E-01	1.73E+05	1.09E+00	3.48E+04	3.70E+01	1.36E-02	8.02E+01	7.60E-01	1.80E-02	8.51E+00	3.23E-02	0.00E+00	3.14E+00	8.21E-02	9.56E-01	1.52E-03	3.41E-12	6.86E+00	3.27E-01	3.66E-03	2.51E-13	5.14E-10	4.44E-05	5.64E-01	9.05E-04	2.04E-07	2.19E-11	2.10E-10	4.93E-10	3.70E-06	-9.21E-09	1.13E-10	0.00E+00	6.54E-11	1.48E-03	7.20E-01	0.00E+00	0.00E+00	5.06E-02	1.01E-01	2.09E-09
3.33E-05	302.926	3.63E+19	0.00E+00	9.61E-01	6.53E+05	-2.08E-04	1.45E+01	1.39E+05	1.16E+00	1.73E+05	1.50E+00	3.48E+04	3.70E+01	1.37E-02	8.03E+01	1.06E+00	3.14E-02	8.56E+00	4.60E-02	0.00E+00	3.14E+00	8.21E-02	9.56E-01	1.52E-03	3.41E-12	6.86E+00	3.27E-01	3.66E-03	2.53E-13	5.14E-10	4.44E-05	7.24E-01	9.05E-04	2.09E-07	2.61E-11	1.89E-10	4.93E-10	3.80E-06	-1.11E-07	1.13E-10	0.00E+00	1.52E-10	2.08E-03	7.39E-01	0.00E+00	0.00E+00	7.05E-02	1.35E-01	2.11E-09
3.33E-05	302.959	3.63E+19	0.00E+00	1.04E+00	6.53E+05	-2.08E-04	1.45E+01	1.39E+05	1.49E+00	1.73E+05	1.93E+00	3.48E+04	3.71E+01	1.39E-02	8.04E+01	1.39E+00	4.88E-02	8.61E+00	6.12E-02	0.00E+00	3.14E+00	8.21E-02	9.56E-01	1.52E-03	3.41E-12	6.86E+00	3.27E-01	3.66E-03	2.53E-13	5.14E-10	4.44E-05	8.97E-01	9.05E-04	2.15E-07	3.17E-11	1.62E-10	4.93E-10	3.80E-06	-1.13E-07	1.13E-10	0.00E+00	2.86E-10	2.62E-03	7.63E-01	0.00E+00	0.00E+00	9.20E-02	1.69E-01	2.13E-09
3.33E-05	302.994	3.63E+19	0.00E+00	1.13E+00	6.53E+05	-2.08E-04	1.45E+01	1.39E+05	1.85E+00	1.73E+05	2.38E+00	3.48E+04	3.71E+01	1.40E-02	8.05E+01	1.74E+00	7.06E-02	8.67E+00	7.83E-02	0.00E+00	3.14E+00	8.21E-02	9.56E-01	1.52E-03	3.41E-12	6.86E+00	3.27E-01	3.66E-03	2.53E-13	5.14E-10	4.44E-05	1.08E+00	9.05E-04	2.24E-07	3.87E-11	1.40E-10	4.94E-10	3.81E-06	-1.15E-07	1.13E-10	0.00E+00	4.75E-10	3.12E-03	7.91E-01	0.00E+00	0.00E+00	1.15E-01	2.04E-01	2.16E-09
3.33E-05	303.033	3.63E+19	0.00E+00	1.23E+00	6.53E+05	-2.08E-04	1.45E+01	1.39E+05	2.25E+00	1.73E+05	2.87E+00	3.48E+04	3.72E+01	1.43E-02	8.07E+01	2.13E+00	9.70E-02	8.73E+00	9.73E-02	0.00E+00	3.15E+00	8.21E-02	9.56E-01	1.52E-03	3.41E-12	6.86E+00	3.27E-01	3.66E-03	2.53E-13	5.14E-10	4.44E-05	1.29E+00	9.05E-04	2.34E-07	4.72E-11	1.26E-10	4.94E-10	3.81E-06	-1.15E-07	1.13E-10	0.00E+00	7.23E-10	3.58E-03	8.24E-01	0.00E+00	0.00E+00	1.41E-01	2.40E-01	2.20E-09
3.33E-05	303.075	3.63E+19	0.00E+00	1.33E+00	6.53E+05	-2.08E-04	1.45E+01	1.39E+05	2.68E+00	1.73E+05	3.39E+00	3.48E+04	3.72E+01	1.45E-02	8.09E+01	2.55E+00	1.28E-01	8.80E+00	1.18E-01	0.00E+00	3.15E+00	8.21E-02	9.56E-01	1.52E-03	3.41E-12	6.86E+00	3.27E-01	3.66E-03	2.53E-13	5.14E-10	4.44E-05	1.51E+00	9.05E-04	2.47E-07	5.73E-11	1.16E-10	4.94E-10	3.81E-06	-1.15E-07	1.13E-10	0.00E+00	1.04E-09	4.03E-03	8.62E-01	0.00E+00	0.00E+00	1.68E-01	2.77E-01	2.25E-09
3.33E-05	303.121	3.63E+19	0.00E+00	1.45E+00	6.53E+05	-2.08E-04	1.45E+01	1.39E+05	3.16E+00	1.73E+05	3.94E+00	3.48E+04	3.73E+01	1.48E-02	8.12E+01	3.01E+00	1.65E-01	8.87E+00	1.42E-01	0.00E+00	3.15E+00	8.21E-02	9.56E-01	1.52E-03	3.41E-12	6.86E+00	3.27E-01	3.66E-03	2.53E-13	5.14E-10	4.44E-05	1.75E+00	9.05E-04	2.62E-07	6.93E-11	1.08E-10	4.95E-10	3.81E-06	-1.15E-07	1.13E-10	0.00E+00	1.43E-09	4.47E-03	9.04E-01	0.00E+00	0.00E+00	1.98E-01	3.16E-01	2.31E-09
3.33E-05	303.171	3.63E+19	0.00E+00	1.57E+00	6.53E+05	-2.09E-04	1.45E+01	1.39E+05	3.68E+00	1.73E+05	4.53E+00	3.48E+04	3.74E+01	1.52E-02	8.15E+01	3.50E+00	2.07E-01	8.95E+00	1.68E-01	0.00E+00	3.15E+00	8.21E-02	9.56E-01	1.52E-03	3.41E-12	6.86E+00	3.27E-01	3.66E-03	2.53E-13	5.14E-10	4.44E-05	2.01E+00	9.05E-04	2.80E-07	8.31E-11	1.02E-10	4.95E-10	3.81E-06	3.82E-15	1.13E-10	0.00E+00	1.90E-09	4.91E-03	9.52E-01	0.00E+00	0.00E+00	2.30E-01	3.56E-01	2.38E-09
3.33E-05	303.226	3.63E+19	0.00E+00	1.70E+00	6.53E+05	-2.09E-04	1.45E+01	1.39E+05	4.25E+00	1.73E+05	5.17E+00	3.48E+04	3.75E+01	1.56E-02	8.18E+01	4.04E+00	2.55E-01	9.03E+00	1.96E-01	0.00E+00	3.15E+00	8.21E-02	9.56E-01	1.52E-03	3.41E-12	6.86E+00	3.27E-01	3.66E-03	2.53E-13	5.14E-10	4.44E-05	2.29E+00	9.05E-04	3.01E-07	9.89E-11	9.77E-11	4.96E-10	3.81E-06	3.35E-15	1.13E-10	0.00E+00	2.47E-09	5.37E-03	1.01E+00	0.00E+00	0.00E+00	2.66E-01	3.99E-01	2.47E-09
3.33E-05	303.285	3.63E+19	0.00E+00	1.85E+00	6.53E+05	-2.09E-04	1.45E+01	1.39E+05	4.87E+00	1.73E+05	5.85E+00	3.48E+04	3.76E+01	1.61E-02	8.22E+01	4.62E+00	3.10E-01	9.12E+00	2.28E-01	0.00E+00	3.15E+00	8.21E-02	9.56E-01	1.52E-03	3.41E-12	6.86E+00	3.27E-01	3.66E-03	2.53E-13	5.14E-10	4.44E-05	2.60E+00	9.05E-04	3.25E-07	1.17E-10	9.40E-11	4.97E-10	3.81E-06	2.93E-15	1.13E-10	0.00E+00	3.16E-09	5.86E-03	1.06E+00	0.00E+00	0.00E+00	3.04E-01	4.44E-01	2.59E-09
3.33E-05	303.349	3.63E+19	0.00E+00	2.01E+00	6.53E+05	-2.09E-04	1.45E+01	1.39E+05	5.54E+00	1.73E+05	6.58E+00	3.48E+04	3.77E+01	1.66E-02	8.26E+01	5.26E+00	3.72E-01	9.22E+00	2.63E-01	0.00E+00	3.15E+00	8.21E-02	9.56E-01	1.52E-03	3.41E-12	6.86E+00	3.27E-01	3.66E-03	2.53E-13	5.14E-10	4.44E-05	2.93E+00	9.05E-04	3.52E-07	1.37E-10	9.09E-11	4.98E-10	3.81E-06	2.81E-15	1.13E-10	0.00E+00	3.99E-09	6.38E-03	1.13E+00	0.00E+00	0.00E+00	3.45E-01	4.92E-01	2.73E-09
3.33E-05	303.419	3.63E+19	0.00E+00	2.18E+00	6.53E+05	-2.09E-04	1.45E+01	1.39E+05	6.28E+00	1.73E+05	7.37E+00	3.48E+04	3.78E+01	1.72E-02	8.31E+01	5.94E+00	4.41E-01	9.33E+00	3.01E-01	0.00E+00	3.15E+00	8.21E-02	9.56E-01	1.52E-03	3.41E-12	6.86E+00	3.27E-01	3.66E-03	2.53E-13	5.14E-10	4.44E-05	3.29E+00	9.05E-04	3.82E-07	1.60E-10	8.84E-11	4.99E-10	3.81E-06	-6.32E-14	1.13E-10	0.00E+00	4.98E-09	6.93E-03	1.20E+00	0.00E+00	0.00E+00	3.90E-01	5.43E-01	2.90E-09
3.33E-05	303.495	3.63E+19	0.00E+00	2.36E+00	6.53E+05	-2.09E-04	1.45E+01	1.39E+05	7.08E+00	1.73E+05	8.22E+00	3.48E+04	3.79E+01	1.79E-02	8.36E+01	6.69E+00	5.18E-01	9.45E+00	3.42E-01	0.00E+00	3.15E+00	8.21E-02	9.56E-01	1.52E-03	3.41E-12	6.86E+00	3.27E-01	3.66E-03	2.53E-13	5.14E-10	4.44E-05	3.68E+00	9.05E-04	4.17E-07	1.86E-10	8.64E-11	5.00E-10	3.81E-06	-1.25E-13	1.13E-10	0.00E+00	6.16E-09	7.53E-03	1.28E+00	0.00E+00	0.00E+00	4.38E-01	5.97E-01	3.10E-09
3.33E-05	303.577	3.63E+19	0.00E+00	2.56E+00	6.53E+05	-2.09E-04	1.45E+01	1.39E+05	7.95E+00	1.73E+05	9.13E+00	3.48E+04	3.81E+01	1.87E-02	8.42E+01	7.50E+00	6.04E-01	9.57E+00	3.88E-01	0.00E+00	3.15E+00	8.21E-02	9.56E-01	1.52E-03	3.41E-12	6.86E+00	3.27E-01	3.66E-03	2.53E-13	5.14E-10	4.44E-05	4.11E+00	9.05E-04	4.56E-07	2.14E-10	8.49E-11	5.01E-10	3.81E-06	-3.28E-12	1.13E-10	0.00E+00	7.57E-09	8.18E-03	1.36E+00	0.00E+00	0.00E+00	4.91E-01	6.56E-01	3.36E-09
3.33E-05	303.666	3.63E+19	0.00E+00	2.78E+00	6.53E+05	-2.09E-04	1.45E+01	1.39E+05	8.90E+00	1.73E+05	1.01E+01	3.48E+04	3.83E+01	1.96E-02	8.49E+01	8.37E+00	6.99E-01	9.71E+00	4.39E-01	0.00E+00	3.15E+00	8.22E-02	9.56E-01	1.52E-03	3.41E-12	6.86E+00	3.27E-01	3.66E-03	2.53E-13	5.14E-10	4.44E-05	4.57E+00	9.05E-04	4.99E-07	2.46E-10	9.24E-11	5.02E-10	3.81E-06	-3.76E-11	1.13E-10	0.00E+00	9.24E-09	8.88E-03	1.46E+00	0.00E+00	0.00E+00	5.48E-01	7.18E-01	3.66E-09
3.33E-05	303.764	3.62E+19	0.00E+00	3.02E+00	6.53E+05	-2.09E-04	1.45E+01	1.39E+05	9.93E+00	1.73E+05	1.12E+01	3.48E+04	3.85E+01	2.06E-02	8.56E+01	9.32E+00	8.04E-01	9.86E+00	4.94E-01	0.00E+00	3.15E+00	8.22E-02	9.56E-01	1.52E-03	3.41E-12	6.86E+00	3.27E-01	3.66E-03	2.53E-13	5.14E-10	4.44E-05	5.07E+00	9.05E-04	5.47E-07	2.81E-10	8.20E-11	5.04E-10	3.81E-06	1.55E-15	1.13E-10	0.00E+00	1.12E-08	9.63E-03	1.56E+00	0.00E+00	0.00E+00	6.11E-01	7.85E-01	4.03E-09
3.33E-05	303.869	3.62E+19	0.00E+00	3.27E+00	6.53E+05	-2.09E-04	1.45E+01	1.39E+05	1.11E+01	1.73E+05	1.23E+01	3.48E+04	3.87E+01	2.17E-02	8.64E+01	1.04E+01	9.20E-01	1.00E+01	5.54E-01	0.00E+00	3.16E+00	8.22E-02	9.56E-01	1.52E-03	3.41E-12	6.86E+00	3.27E-01	3.66E-03	2.53E-13	5.14E-10	4.44E-05	5.61E+00	9.05E-04	6.00E-07	3.19E-10	8.11E-11	5.05E-10	3.81E-06	1.42E-15	1.13E-10	0.00E+00	1.36E-08	1.05E-02	1.67E+00	0.00E+00	0.00E+00	6.78E-01	8.57E-01	4.48E-09
3.33E-05	303.984	3.62E+19	0.00E+00	3.55E+00	6.53E+05	-2.09E-04	1.45E+01	1.39E+05	1.23E+01	1.73E+05	1.36E+01	3.48E+04	3.89E+01	2.29E-02	8.73E+01	1.15E+01	1.05E+00	1.02E+01	6.19E-01	0.00E+00	3.16E+00	8.22E-02	9.56E-01	1.52E-03	3.41E-12	6.86E+00	3.27E-01	3.66E-03	2.53E-13	5.14E-10	4.44E-05	6.20E+00	9.05E-04	6.59E-07	3.62E-10	8.04E-11	5.07E-10	3.81E-06	1.30E-15	1.13E-10	0.00E+00	1.64E-08	1.13E-02	1.79E+00	0.00E+00	0.00E+00	7.51E-01	9.35E-01	5.02E-09
3.33E-05	304.108	3.62E+19	0.00E+00	3.85E+00	6.53E+05	-2.09E-04	1.45E+01	1.39E+05	1.36E+01	1.73E+05	1.49E+01	3.48E+04	3.92E+01	2.43E-02	8.83E+01	1.27E+01	1.19E+00	1.04E+01	6.91E-01	0.00E+00	3.16E+00	8.22E-02	9.56E-01	1.52E-03	3.41E-12	6.86E+00	3.27E-01	3.66E-03	2.53E-13	5.14E-10	4.44E-05	6.83E+00	9.05E-04	7.24E-07	4.09E-10	7.99E-11	5.09E-10	3.81E-06	1.20E-15	1.13E-10	0.00E+00	1.98E-08	1.23E-02	1.93E+00	0.00E+00	0.00E+00	8.30E-01	1.02E+00	5.66E-09
3.33E-05	304.352	3.62E+19	0.00E+00	3.82E+00	6.53E+05	-2.09E-04	1.45E+01	1.39E+05	2.18E+01	1.73E+05	2.60E+00	3.47E+04	5.50E+01	1.36E-01	1.23E+02	6.78E+00	4.90E+00	1.04E+01	2.38E+00	0.00E+00	3.33E+00	8.30E-02	9.56E-01	1.55E-03	3.41E-12	6.86E+00	3.27E-01	3.67E-03	2.53E-13	5.14E-10	4.44E-05	6.84E+00	9.06E-04	2.85E-06	2.00E-09	-1.57E-08	6.54E-10	3.83E-06	-2.06E-08	1.13E-10	0.00E+00	3.16E-15	-3.09E-14	3.02E+00	0.00E+00	0.00E+00	8.06E-01	3.08E-04	7.43E-08
3.34E-05	304.542	3.61E+19	0.00E+00	3.42E+00	6.53E+05	-2.09E-04	1.74E+01	1.39E+05	2.80E+01	1.73E+05	3.50E-02	3.47E+04	7.77E+01	2.03E-01	1.45E+02	9.74E-02	1.61E-03	1.11E+01	4.06E+00	0.00E+00	6.03E+00	1.05E-01	9.54E-01	2.73E-03	3.54E-12	6.86E+00	3.28E-01	3.86E-03	2.53E-13	5.33E-10	4.45E-05	6.86E+00	9.07E-04	4.00E-06	2.82E-09	-8.84E-09	1.42E-09	4.01E-06	-1.84E-07	1.13E-10	0.00E+00	-2.59E-11	-6.77E-08	3.01E+00	0.00E+00	0.00E+00	4.07E-01	-1.87E-11	1.32E-07
3.34E-05	304.646	3.61E+19	0.00E+00	3.22E+00	6.53E+05	-2.09E-04	2.00E+01	1.39E+05	2.32E+01	1.73E+05	2.21E-02	3.47E+04	8.03E+01	1.85E-01	1.48E+02	5.96E-02	7.96E-04	1.17E+01	4.02E+00	0.00E+00	7.17E+00	1.21E-01	9.53E-01	4.19E-03	3.66E-12	6.87E+00	3.28E-01	4.09E-03	2.52E-13	5.60E-10	5.12E-05	6.85E+00	9.08E-04	4.28E-06	2.43E-09	-6.71E-06	2.32E-09	4.00E-06	-1.68E-07	1.13E-10	0.00E+00	-1.99E-11	-5.51E-08	3.01E+00	0.00E+00	0.00E+00	2.16E-01	-2.04E-11	1.31E-07
3.34E-05	304.722	3.61E+19	0.00E+00	3.12E+00	6.53E+05	-2.09E-04	2.21E+01	1.39E+05	1.90E+01	1.73E+05	1.47E-02	3.47E+04	8.20E+01	1.68E-01	1.51E+02	3.82E-02	4.18E-04	1.23E+01	3.82E+00	0.00E+00	7.57E+00	1.32E-01	9.52E-01	5.69E-03	3.77E-12	6.88E+00	3.29E-01	4.35E-03	2.51E-13	5.93E-10	4.50E-05	6.83E+00	9.10E-04	4.34E-06	2.07E-09	-5.66E-07	3.37E-09	3.98E-06	-1.53E-07	1.12E-10	0.00E+00	-1.99E-11	-5.51E-08	3.00E+00	0.00E+00	0.00E+00	1.18E-01	-2.04E-11	1.31E-07
3.34E-05	304.779	3.61E+19	0.00E+00	3.06E+00	6.53E+05	-2.09E-04	2.38E+01	1.39E+05	1.55E+01	1.73E+05	9.94E-03	3.47E+04	8.31E+01	1.51E-01	1.52E+02	2.51E-02	2.24E-04	1.29E+01	3.55E+00	0.00E+00	7.64E+00	1.40E-01	9.51E-01	7.11E-03	3.87E-12	6.89E+00	3.30E-01	4.60E-03	2.51E-13	6.27E-10	4.50E-05	6.81E+00	9.11E-04	4.24E-06	1.75E-09	-5.55E-07	4.47E-09	3.96E-06	-1.37E-07	1.12E-10	0.00E+00	-1.99E-11	-5.51E-08	3.00E+00	0.00E+00	0.00E+00	6.50E-02	-2.04E-11	1.30E-07
3.34E-05	304.823	3.61E+19	0.00E+00	3.03E+00	6.53E+05	-2.09E-04	2.52E+01	1.39E+05	1.26E+01	1.73E+05	6.86E-03	3.47E+04	8.39E+01	1.37E-01	1.53E+02	1.68E-02	1.21E-04	1.33E+01	3.25E+00	0.00E+00	7.58E+00	1.46E-01	9.51E-01	8.39E-03	3.95E-12	6.90E+00	3.31E-01	4.83E-03	2.50E-13	6.62E-10	4.50E-05	6.79E+00	9.13E-04	4.04E-06	1.47E-09	-5.47E-07	5.55E-09	3.95E-06	-1.21E-07	1.12E-10	0.00E+00	-1.99E-11	-5.51E-08	2.99E+00	0.00E+00	0.00E+00	3.61E-02	-2.04E-11	1.29E-07
3.35E-05	304.857	3.61E+19	0.00E+00	3.00E+00	6.53E+05	-2.09E-04	2.63E+01	1.39E+05	1.02E+01	1.73E+05	4.80E-03	3.47E+04	8.45E+01	1.23E-01	1.54E+02	1.15E-02	6.58E-05	1.37E+01	2.95E+00	0.00E+00	7.46E+00	1.51E-01	9.51E-01	9.49E-03	4.03E-12	6.92E+00	3.31E-01	5.04E-03	2.50E-13	6.95E-10	4.50E-05	6.76E+00	9.16E-04	3.79E-06	1.23E-09	-5.40E-07	6.55E-09	3.93E-06	-1.05E-07	1.12E-10	0.00E+00	-1.99E-11	-5.51E-08	2.98E+00	0.00E+00	0.00E+00	2.01E-02	-2.04E-11	1.28E-07
3.35E-05	304.884	3.61E+19	0.00E+00	2.99E+00	6.53E+05	-2.12E-04	2.72E+01	1.39E+05	8.26E+00	1.73E+05	3.39E-03	3.47E+04	8.49E+01	1.11E-01	1.55E+02	7.92E-03	3.59E-05	1.41E+01	2.66E+00	0.00E+00	7.34E+00	1.54E-01	9.51E-01	1.04E-02	4.10E-12	6.93E+00	3.32E-01	5.22E-03	2.50E-13	7.24E-10	4.50E-05	6.73E+00	9.18E-04	3.51E-06	1.02E-09	2.75E-13	7.44E-09	3.93E-06	4.80E-15	1.12E-10	0.00E+00	-1.22E-21	-6.40E-22	2.98E+00	0.00E+00	0.00E+00	1.12E-02	5.84E-138	1.27E-07
3.35E-05	304.905	3.61E+19	0.00E+00	2.98E+00	6.53E+05	-2.12E-04	2.79E+01	1.39E+05	6.69E+00	1.73E+05	2.42E-03	3.47E+04	8.53E+01	9.97E-02	1.55E+02	5.53E-03	1.96E-05	1.44E+01	2.38E+00	0.00E+00	7.24E+00	1.56E-01	9.52E-01	1.12E-02	4.16E-12	6.95E+00	3.33E-01	5.37E-03	2.49E-13	7.50E-10	4.50E-05	6.71E+00	9.20E-04	3.23E-06	8.45E-10	2.66E-13	8.20E-09	3.93E-06	5.96E-15	1.11E-10	0.00E+00	-1.00E-19	-9.91E-20	2.97E+00	0.00E+00	0.00E+00	6.24E-03	5.82E-138	1.27E-07
3.35E-05	304.922	3.61E+19	0.00E+00	2.97E+00	6.53E+05	-2.12E-04	2.84E+01	1.39E+05	5.42E+00	1.73E+05	1.74E-03	3.47E+04	8.56E+01	8.99E-02	1.55E+02	3.89E-03	1.07E-05	1.47E+01	2.13E+00	0.00E+00	7.15E+00	1.58E-01	9.53E-01	1.18E-02	4.21E-12	6.96E+00	3.34E-01	5.50E-03	2.49E-13	7.73E-10	4.50E-05	6.68E+00	9.23E-04	2.96E-06	7.00E-10	-9.47E-14	8.85E-09	3.93E-06	7.29E-15	1.11E-10	0.00E+00	6.95E-20	-6.63E-19	2.97E+00	0.00E+00	0.00E+00	3.48E-03	5.80E-138	1.26E-07
3.35E-05	304.935	3.61E+19	0.00E+00	2.96E+00	6.53E+05	-2.12E-04	2.88E+01	1.39E+05	4.40E+00	1.73E+05	1.27E-03	3.47E+04	8.58E+01	8.11E-02	1.55E+02	2.75E-03	5.85E-06	1.50E+01	1.90E+00	0.00E+00	7.07E+00	1.59E-01	9.53E-01	1.23E-02	4.25E-12	6.98E+00	3.35E-01	5.61E-03	2.49E-13	7.92E-10	4.50E-05	6.65E+00	9.26E-04	2.70E-06	5.80E-10	-8.64E-11	9.38E-09	3.93E-06	2.20E-14	1.11E-10	0.00E+00	-5.68E-16	-2.84E-16	2.96E+00	0.00E+00	0.00E+00	1.93E-03	5.79E-138	1.25E-07
3.36E-05	304.946	3.61E+19	0.00E+00	2.96E+00	6.53E+05	-2.12E-04	2.91E+01	1.39E+05	3.59E+00	1.73E+05	9.27E-04	3.47E+04	8.60E+01	7.33E-02	1.55E+02	1.95E-03	3.19E-06	1.52E+01	1.70E+00	0.00E+00	7.02E+00	1.60E-01	9.54E-01	1.27E-02	4.29E-12	7.00E+00	3.36E-01	5.71E-03	2.49E-13	8.09E-10	4.50E-05	6.62E+00	9.29E-04	2.46E-06	4.82E-10	3.21E-10	9.81E-09	3.94E-06	-7.60E-09	1.11E-10	0.00E+00	-2.84E-14	-8.34E-15	2.96E+00	0.00E+00	0.00E+00	1.07E-03	5.78E-138	1.24E-07
3.36E-05	304.955	3.61E+19	0.00E+00	2.95E+00	6.53E+05	-2.12E-04	2.94E+01	1.39E+05	2.94E+00	1.73E+05	6.86E-04	3.47E+04	8.62E+01	6.64E-02	1.56E+02	1.39E-03	1.74E-06	1.54E+01	1.52E+00	0.00E+00	6.97E+00	1.61E-01	9.55E-01	1.30E-02	4.32E-12	7.02E+00	3.36E-01	5.78E-03	2.91E-13	8.23E-10	5.46E-05	6.59E+00	9.32E-04	2.25E-06	4.02E-10	-9.64E-06	1.01E-08	2.39E-05	-1.99E-05	1.18E-10	0.00E+00	-1.09E-11	-7.53E-12	2.95E+00	0.00E+00	0.00E+00	5.95E-04	5.77E-138	1.23E-07
3.36E-05	304.962	3.61E+19	0.00E+00	2.95E+00	6.53E+05	-2.12E-04	2.95E+01	1.39E+05	2.42E+00	1.73E+05	5.13E-04	3.47E+04	8.63E+01	6.04E-02	1.56E+02	9.89E-04	9.49E-07	1.56E+01	1.36E+00	0.00E+00	6.94E+00	1.61E-01	9.56E-01	1.33E-02	4.35E-12	7.03E+00	3.37E-01	5.84E-03	7.26E-13	8.34E-10	7.25E-05	6.57E+00	9.35E-04	2.05E-06	3.37E-10	-2.75E-05	1.04E-08	2.28E-04	-2.24E-04	1.31E-10	0.00E+00	-2.32E-08	-1.20E-09	2.95E+00	0.00E+00	0.00E+00	3.29E-04	5.75E-138	1.28E-07
3.36E-05	304.968	3.61E+19	0.00E+00	2.94E+00	6.53E+05	-2.12E-04	2.97E+01	1.39E+05	2.01E+00	1.73E+05	3.89E-04	3.47E+04	8.65E+01	5.51E-02	1.56E+02	7.04E-04	5.16E-07	1.58E+01	1.22E+00	0.00E+00	6.92E+00	1.62E-01	9.58E-01	1.35E-02	4.38E-12	7.05E+00	3.38E-01	5.90E-03	7.25E-13	8.44E-10	7.25E-05	6.54E+00	9.38E-04	1.88E-06	2.86E-10	-2.75E-05	1.06E-08	2.27E-04	-2.23E-04	1.30E-10	0.00E+00	-2.32E-08	-1.20E-09	2.94E+00	0.00E+00	0.00E+00	1.82E-04	5.74E-138	1.27E-07
3.36E-05	304.972	3.61E+19	0.00E+00	2.94E+00	6.53E+05	-2.12E-04	2.97E+01	1.39E+05	1.69E+00	1.73E+05	3.01E-04	3.47E+04	8.66E+01	5.05E-02	1.56E+02	5.01E-04	2.81E-07	1.59E+01	1.09E+00	0.00E+00	6.90E+00	1.62E-01	9.59E-01	1.36E-02	4.40E-12	7.07E+00	3.39E-01	5.94E-03	7.25E-13	8.53E-10	7.25E-05	6.51E+00	9.42E-04	1.72E-06	2.44E-10	-2.75E-05	1.08E-08	2.26E-04	-2.22E-04	1.30E-10	0.00E+00	-2.32E-08	-1.20E-09	2.94E+00	0.00E+00	0.00E+00	1.00E-04	5.73E-138	1.60E-07
3.37E-05	304.976	3.61E+19	0.00E+00	2.93E+00	6.53E+05	-2.12E-04	2.98E+01	1.39E+05	1.43E+00	1.73E+05	2.37E-04	3.47E+04	8.67E+01	4.65E-02	1.56E+02	3.56E-04	1.52E-07	1.60E+01	9.83E-01	0.00E+00	6.89E+00	1.62E-01	9.60E-01	1.37E-02	4.41E-12	7.09E+00	3.40E-01	5.98E-03	7.25E-13	8.60E-10	7.25E-05	6.48E+00	9.45E-04	1.59E-06	2.11E-10	-2.75E-05	1.09E-08	2.25E-04	-2.21E-04	1.30E-10	0.00E+00	-2.32E-08	-1.20E-09	2.93E+00	0.00E+00	0.00E+00	5.53E-05	5.72E-138	1.99E-07
3.37E-05	304.98	3.61E+19	0.00E+00	2.92E+00	6.53E+05	-2.12E-04	2.98E+01	1.39E+05	1.22E+00	1.73E+05	1.91E-04	3.47E+04	8.69E+01	4.31E-02	1.56E+02	2.53E-04	8.27E-08	1.61E+01	8.87E-01	0.00E+00	6.88E+00	1.62E-01	9.61E-01	1.38E-02	4.43E-12	7.11E+00	3.41E-01	6.01E-03	7.24E-13	8.66E-10	7.25E-05	6.45E+00	9.48E-04	1.47E-06	1.84E-10	-2.75E-05	1.10E-08	2.24E-04	-2.20E-04	1.30E-10	0.00E+00	-2.32E-08	-1.20E-09	2.92E+00	0.00E+00	0.00E+00	3.04E-05	5.71E-138	2.04E-07
3.37E-05	304.983	3.61E+19	0.00E+00	2.92E+00	6.53E+05	-2.12E-04	2.98E+01	1.39E+05	1.06E+00	1.73E+05	1.58E-04	3.47E+04	8.70E+01	4.02E-02	1.56E+02	1.80E-04	4.48E-08	1.63E+01	8.03E-01	0.00E+00	6.88E+00	1.62E-01	9.63E-01	1.38E-02	4.44E-12	7.13E+00	3.42E-01	6.04E-03	7.24E-13	8.72E-10	7.25E-05	6.42E+00	9.52E-04	1.37E-06	1.63E-10	-2.75E-05	1.10E-08	2.23E-04	-2.19E-04	1.30E-10	0.00E+00	-2.32E-08	-1.20E-09	2.92E+00	0.00E+00	0.00E+00	1.67E-05	5.70E-138	1.93E-07
3.37E-05	304.985	3.61E+19	0.00E+00	2.91E+00	6.53E+05	-2.12E-04	2.98E+01	1.39E+05	9.32E-01	1.73E+05	1.35E-04	3.47E+04	8.71E+01	3.78E-02	1.56E+02	1.28E-04	2.43E-08	1.63E+01	7.29E-01	0.00E+00	6.88E+00	1.62E-01	9.64E-01	1.38E-02	4.45E-12	7.14E+00	3.42E-01	6.07E-03	7.23E-13	8.76E-10	7.25E-05	6.40E+00	9.55E-04	1.29E-06	1.47E-10	-2.75E-05	1.10E-08	2.22E-04	-2.18E-04	1.29E-10	0.00E+00	-2.32E-08	-1.20E-09	2.91E+00	0.00E+00	0.00E+00	9.14E-06	5.69E-138	1.88E-07
3.37E-05	304.987	3.61E+19	0.00E+00	2.91E+00	6.53E+05	-2.12E-04	2.98E+01	1.39E+05	8.32E-01	1.73E+05	1.18E-04	3.47E+04	8.72E+01	3.57E-02	1.56E+02	9.04E-05	1.31E-08	1.64E+01	6.64E-01	0.00E+00	6.89E+00	1.62E-01	9.65E-01	1.38E-02	4.46E-12	7.16E+00	3.43E-01	6.09E-03	7.23E-13	8.81E-10	7.25E-05	6.37E+00	9.58E-04	1.22E-06	1.34E-10	-2.75E-05	1.11E-08	2.21E-04	-2.17E-04	1.29E-10	0.00E+00	-2.32E-08	-1.20E-09	2.91E+00	0.00E+00	0.00E+00	4.99E-06	5.68E-138	1.87E-07
3.38E-05	304.989	3.61E+19	0.00E+00	2.90E+00	6.53E+05	-2.12E-04	2.97E+01	1.39E+05	7.53E-01	1.73E+05	1.05E-04	3.47E+04	8.73E+01	3.40E-02	1.56E+02	6.39E-05	7.11E-09	1.65E+01	6.08E-01	0.00E+00	6.89E+00	1.62E-01	9.67E-01	1.38E-02	4.47E-12	7.18E+00	3.44E-01	6.11E-03	7.23E-13	8.84E-10	7.25E-05	6.34E+00	9.62E-04	1.16E-06	1.23E-10	-2.75E-05	1.11E-08	2.20E-04	-2.16E-04	1.29E-10	0.00E+00	-2.32E-08	-1.20E-09	2.90E+00	0.00E+00	0.00E+00	2.73E-06	5.67E-138	1.85E-07
3.38E-05	304.991	3.61E+19	0.00E+00	2.90E+00	6.53E+05	-2.12E-04	2.97E+01	1.39E+05	6.91E-01	1.73E+05	9.64E-05	3.47E+04	8.75E+01	3.26E-02	1.56E+02	4.52E-05	3.84E-09	1.66E+01	5.58E-01	0.00E+00	6.90E+00	1.62E-01	9.68E-01	1.38E-02	4.47E-12	7.20E+00	3.45E-01	6.13E-03	7.22E-13	8.88E-10	7.25E-05	6.31E+00	9.65E-04	1.11E-06	1.15E-10	-2.75E-05	1.10E-08	2.19E-04	-2.15E-04	1.29E-10	0.00E+00	-2.32E-08	-1.20E-09	2.90E+00	0.00E+00	0.00E+00	1.48E-06	5.66E-138	1.84E-07
3.38E-05	304.992	3.61E+19	0.00E+00	2.89E+00	6.53E+05	-2.12E-04	2.96E+01	1.39E+05	6.43E-01	1.73E+05	9.00E-05	3.47E+04	8.76E+01	3.15E-02	1.56E+02	3.19E-05	2.08E-09	1.67E+01	5.13E-01	0.00E+00	6.91E+00	1.62E-01	9.70E-01	1.38E-02	4.48E-12	7.22E+00	3.46E-01	6.14E-03	7.22E-13	8.91E-10	7.25E-05	6.28E+00	9.69E-04	1.07E-06	1.09E-10	-2.75E-05	1.10E-08	2.18E-04	-2.14E-04	1.28E-10	0.00E+00	-2.32E-08	-1.20E-09	2.89E+00	0.00E+00	0.00E+00	8.07E-07	5.65E-138	1.83E-07
3.38E-05	304.993	3.61E+19	0.00E+00	2.89E+00	6.53E+05	-2.12E-04	2.96E+01	1.39E+05	6.05E-01	1.73E+05	8.53E-05	3.47E+04	8.77E+01	3.06E-02	1.56E+02	2.25E-05	1.13E-09	1.67E+01	4.74E-01	0.00E+00	6.91E+00	1.62E-01	9.71E-01	1.38E-02	4.48E-12	7.24E+00	3.47E-01	6.16E-03	7.22E-13	8.94E-10	7.25E-05	6.25E+00	9.73E-04	1.04E-06	1.04E-10	-2.75E-05	1.10E-08	2.17E-04	-2.13E-04	1.28E-10	0.00E+00	-2.32E-08	-1.20E-09	2.89E+00	0.00E+00	0.00E+00	4.38E-07	5.64E-138	1.82E-07
3.39E-05	304.995	3.61E+19	0.00E+00	2.88E+00	6.53E+05	-2.12E-04	2.95E+01	1.39E+05	5.75E-01	1.73E+05	8.19E-05	3.47E+04	8.78E+01	2.98E-02	1.56E+02	1.59E-05	6.18E-10	1.68E+01	4.39E-01	0.00E+00	6.92E+00	1.63E-01	9.72E-01	1.37E-02	4.49E-12	7.26E+00	3.48E-01	6.18E-03	7.21E-13	8.97E-10	7.25E-05	6.22E+00	9.76E-04	1.01E-06	1.00E-10	-2.75E-05	1.10E-08	2.16E-04	-2.12E-04	1.28E-10	0.00E+00	-2.32E-08	-1.20E-09	2.88E+00	0.00E+00	0.00E+00	2.37E-07	5.63E-138	1.81E-07
3.39E-05	304.996	3.61E+19	0.00E+00	2.87E+00	6.53E+05	-2.12E-04	2.94E+01	1.39E+05	5.52E-01	1.73E+05	7.95E-05	3.47E+04	8.79E+01	2.92E-02	1.56E+02	1.12E-05	3.42E-10	1.68E+01	4.08E-01	0.00E+00	6.93E+00	1.63E-01	9.74E-01	1.37E-02	4.49E-12	7.28E+00	3.49E-01	6.19E-03	7.21E-13	9.00E-10	7.25E-05	6.19E+00	9.80E-04	9.88E-07	9.72E-11	-2.74E-05	1.09E-08	2.15E-04	-2.11E-04	1.28E-10	0.00E+00	-2.32E-08	-1.20E-09	2.87E+00	0.00E+00	0.00E+00	1.28E-07	5.61E-138	1.79E-07
3.39E-05	304.997	3.61E+19	0.00E+00	2.87E+00	6.53E+05	-2.12E-04	2.94E+01	1.39E+05	5.34E-01	1.73E+05	7.76E-05	3.47E+04	8.80E+01	2.88E-02	1.56E+02	7.94E-06	1.93E-10	1.69E+01	3.81E-01	0.00E+00	6.94E+00	1.63E-01	9.75E-01	1.36E-02	4.49E-12	7.30E+00	3.50E-01	6.20E-03	7.21E-13	9.03E-10	7.25E-05	6.17E+00	9.84E-04	9.71E-07	9.50E-11	-2.74E-05	1.09E-08	2.14E-04	-2.10E-04	1.27E-10	0.00E+00	-2.32E-08	-1.20E-09	2.87E+00	0.00E+00	0.00E+00	6.91E-08	5.60E-138	1.78E-07
3.39E-05	304.998	3.61E+19	0.00E+00	2.86E+00	6.53E+05	-2.12E-04	2.93E+01	1.39E+05	5.20E-01	1.73E+05	7.63E-05	3.47E+04	8.81E+01	2.84E-02	1.56E+02	5.64E-06	1.12E-10	1.69E+01	3.56E-01	0.00E+00	6.95E+00	1.63E-01	9.77E-01	1.36E-02	4.49E-12	7.32E+00	3.51E-01	6.22E-03	7.20E-13	9.05E-10	7.25E-05	6.14E+00	9.87E-04	9.57E-07	9.32E-11	-2.74E-05	1.08E-08	2.13E-04	-2.09E-04	1.27E-10	0.00E+00	-2.32E-08	-1.20E-09	2.86E+00	0.00E+00	0.00E+00	3.72E-08	5.59E-138	1.77E-07
3.39E-05	304.999	3.61E+19	0.00E+00	2.86E+00	6.53E+05	-2.12E-04	2.92E+01	1.39E+05	5.09E-01	1.73E+05	7.53E-05	3.47E+04	8.82E+01	2.81E-02	1.56E+02	4.02E-06	6.90E-11	1.70E+01	3.33E-01	0.00E+00	6.96E+00	1.63E-01	9.78E-01	1.36E-02	4.49E-12	7.34E+00	3.52E-01	6.23E-03	7.20E-13	9.08E-10	7.25E-05	6.11E+00	9.91E-04	9.46E-07	9.19E-11	-2.74E-05	1.08E-08	2.12E-04	-2.08E-04	1.27E-10	0.00E+00	-2.32E-08	-1.20E-09	2.86E+00	0.00E+00	0.00E+00	2.00E-08	5.58E-138	1.76E-07
3.40E-05	305	3.61E+19	0.00E+00	2.85E+00	6.53E+05	-2.12E-04	2.92E+01	1.39E+05	5.00E-01	1.73E+05	7.45E-05	3.47E+04	8.83E+01	2.79E-02	1.56E+02	2.89E-06	4.53E-11	1.70E+01	3.13E-01	0.00E+00	6.97E+00	1.63E-01	9.80E-01	1.35E-02	4.50E-12	7.36E+00	3.53E-01	6.25E-03	7.19E-13	9.10E-10	7.25E-05	6.08E+00	9.95E-04	9.37E-07	9.09E-11	-2.74E-05	1.07E-08	2.11E-04	-2.07E-04	1.27E-10	0.00E+00	-2.32E-08	-1.20E-09	2.85E+00	0.00E+00	0.00E+00	1.07E-08	5.57E-138	1.75E-07
3.40E-05	305.001	3.61E+19	0.00E+00	2.85E+00	6.53E+05	-2.12E-04	2.91E+01	1.39E+05	4.94E-01	1.73E+05	7.39E-05	3.47E+04	8.84E+01	2.77E-02	1.56E+02	2.10E-06	3.23E-11	1.70E+01	2.94E-01	0.00E+00	6.98E+00	1.63E-01	9.82E-01	1.35E-02	4.50E-12	7.38E+00	3.54E-01	6.26E-03	7.19E-13	9.13E-10	7.25E-05	6.05E+00	9.99E-04	9.30E-07	9.01E-11	-2.74E-05	1.07E-08	2.10E-04	-2.06E-04	1.26E-10	0.00E+00	-2.32E-08	-1.20E-09	2.85E+00	0.00E+00	0.00E+00	5.75E-09	5.56E-138	1.73E-07
3.40E-05	305.002	3.61E+19	0.00E+00	2.84E+00	6.53E+05	-2.12E-04	2.90E+01	1.39E+05	4.88E-01	1.73E+05	7.35E-05	3.47E+04	8.85E+01	2.75E-02	1.56E+02	1.54E-06	2.49E-11	1.71E+01	2.78E-01	0.00E+00	6.99E+00	1.63E-01	9.83E-01	1.34E-02	4.50E-12	7.40E+00	3.55E-01	6.27E-03	7.19E-13	9.15E-10	7.25E-05	6.02E+00	1.00E-03	9.24E-07	8.96E-11	-2.74E-05	1.06E-08	2.09E-04	-2.05E-04	1.26E-10	0.00E+00	-2.32E-08	-1.20E-09	2.84E+00	0.00E+00	0.00E+00	3.07E-09	5.55E-138	1.72E-07
3.40E-05	305.003	3.61E+19	0.00E+00	2.84E+00	6.53E+05	-2.12E-04	2.90E+01	1.39E+05	4.84E-01	1.73E+05	7.31E-05	3.47E+04	8.86E+01	2.74E-02	1.56E+02	1.16E-06	2.07E-11	1.71E+01	2.62E-01	0.00E+00	7.00E+00	1.63E-01	9.85E-01	1.34E-02	4.50E-12	7.42E+00	3.56E-01	6.28E-03	7.18E-13	9.18E-10	7.25E-05	5.99E+00	1.01E-03	9.19E-07	8.92E-11	-2.74E-05	1.06E-08	2.08E-04	-2.04E-04	1.26E-10	0.00E+00	-2.32E-08	-1.20E-09	2.84E+00	0.00E+00	0.00E+00	1.64E-09	5.54E-138	1.71E-07
3.41E-05	305.004	3.61E+19	0.00E+00	2.83E+00	6.53E+05	-2.12E-04	2.89E+01	1.39E+05	4.81E-01	1.73E+05	7.28E-05	3.47E+04	8.87E+01	2.73E-02	1.56E+02	8.93E-07	1.81E-11	1.71E+01	2.48E-01	0.00E+00	7.02E+00	1.63E-01	9.86E-01	1.33E-02	4.50E-12	7.44E+00	3.57E-01	6.30E-03	7.18E-13	9.20E-10	7.25E-05	5.96E+00	1.01E-03	9.15E-07	8.89E-11	-2.74E-05	1.05E-08	2.07E-04	-2.03E-04	1.26E-10	0.00E+00	-2.32E-08	-1.20E-09	2.83E+00	0.00E+00	0.00E+00	8.70E-10	5.53E-138	1.70E-07
3.41E-05	305.005	3.61E+19	0.00E+00	2.82E+00	6.53E+05	-2.12E-04	2.88E+01	1.39E+05	4.79E-01	1.73E+05	7.26E-05	3.47E+04	8.88E+01	2.73E-02	1.56E+02	7.08E-07	1.64E-11	1.72E+01	2.35E-01	0.00E+00	7.03E+00	1.63E-01	9.88E-01	1.33E-02	4.50E-12	7.46E+00	3.58E-01	6.31E-03	7.18E-13	9.23E-10	7.25E-05	5.93E+00	1.01E-03	9.12E-07	8.87E-11	-2.74E-05	1.05E-08	2.06E-04	-2.02E-04	1.25E-10	0.00E+00	-2.32E-08	-1.20E-09	2.82E+00	0.00E+00	0.00E+00	4.62E-10	5.52E-138	1.69E-07
3.41E-05	305.006	3.61E+19	0.00E+00	2.82E+00	6.53E+05	-2.12E-04	2.88E+01	1.39E+05	4.76E-01	1.73E+05	7.24E-05	3.47E+04	8.89E+01	2.72E-02	1.56E+02	5.80E-07	1.51E-11	1.72E+01	2.22E-01	0.00E+00	7.04E+00	1.63E-01	9.90E-01	1.32E-02	4.50E-12	7.48E+00	3.59E-01	6.32E-03	7.17E-13	9.25E-10	7.25E-05	5.90E+00	1.02E-03	9.09E-07	8.86E-11	-2.74E-05	1.04E-08	2.05E-04	-2.01E-04	1.25E-10	0.00E+00	-2.32E-08	-1.20E-09	2.82E+00	0.00E+00	0.00E+00	2.44E-10	5.51E-138	1.68E-07
3.41E-05	305.007	3.61E+19	0.00E+00	2.81E+00	6.53E+05	-2.12E-04	2.87E+01	1.39E+05	4.75E-01	1.73E+05	7.22E-05	3.47E+04	8.90E+01	2.72E-02	1.56E+02	4.91E-07	1.42E-11	1.72E+01	2.11E-01	0.00E+00	7.05E+00	1.63E-01	9.91E-01	1.32E-02	4.51E-12	7.50E+00	3.60E-01	6.34E-03	7.17E-13	9.28E-10	7.25E-05	5.87E+00	1.02E-03	9.07E-07	8.85E-11	-2.74E-05	1.04E-08	2.04E-04	-2.00E-04	1.25E-10	0.00E+00	-2.32E-08	-1.20E-09	2.81E+00	0.00E+00	0.00E+00	1.29E-10	5.50E-138	1.67E-07
3.42E-05	305.008	3.61E+19	0.00E+00	2.81E+00	6.53E+05	-2.12E-04	2.86E+01	1.39E+05	4.73E-01	1.73E+05	7.21E-05	3.47E+04	8.91E+01	2.71E-02	1.56E+02	4.30E-07	1.34E-11	1.73E+01	2.00E-01	0.00E+00	7.06E+00	1.63E-01	9.93E-01	1.31E-02	4.51E-12	7.52E+00	3.61E-01	6.35E-03	7.16E-13	9.30E-10	7.24E-05	5.84E+00	1.03E-03	9.04E-07	8.85E-11	-2.74E-05	1.03E-08	2.03E-04	-1.99E-04	1.25E-10	0.00E+00	-2.32E-08	-1.20E-09	2.81E+00	0.00E+00	0.00E+00	6.81E-11	5.48E-138	1.65E-07
3.42E-05	305.009	3.61E+19	0.00E+00	2.80E+00	6.53E+05	-2.12E-04	2.86E+01	1.39E+05	4.72E-01	1.73E+05	7.20E-05	3.47E+04	8.92E+01	2.71E-02	1.56E+02	3.88E-07	1.27E-11	1.73E+01	1.90E-01	0.00E+00	7.07E+00	1.63E-01	9.95E-01	1.31E-02	4.51E-12	7.54E+00	3.62E-01	6.36E-03	7.16E-13	9.32E-10	7.24E-05	5.81E+00	1.03E-03	9.02E-07	8.85E-11	-2.74E-05	1.03E-08	2.02E-04	-1.98E-04	1.24E-10	0.00E+00	-2.32E-08	-1.20E-09	2.80E+00	0.00E+00	0.00E+00	3.58E-11	5.47E-138	1.64E-07
3.42E-05	305.01	3.61E+19	0.00E+00	2.80E+00	6.53E+05	-2.12E-04	2.85E+01	1.39E+05	4.71E-01	1.73E+05	7.19E-05	3.47E+04	8.93E+01	2.71E-02	1.56E+02	3.59E-07	1.21E-11	1.73E+01	1.81E-01	0.00E+00	7.08E+00	1.63E-01	9.96E-01	1.30E-02	4.51E-12	7.56E+00	3.63E-01	6.37E-03	7.16E-13	9.35E-10	7.24E-05	5.78E+00	1.03E-03	9.00E-07	8.85E-11	-2.74E-05	1.02E-08	2.01E-04	-1.97E-04	1.24E-10	0.00E+00	-2.32E-08	-1.20E-09	2.80E+00	0.00E+00	0.00E+00	1.88E-11	5.46E-138	1.63E-07
3.42E-05	305.011	3.61E+19	0.00E+00	2.79E+00	6.53E+05	-2.12E-04	2.84E+01	1.39E+05	4.71E-01	1.73E+05	7.18E-05	3.47E+04	8.94E+01	2.70E-02	1.56E+02	3.39E-07	1.15E-11	1.73E+01	1.72E-01	0.00E+00	7.09E+00	1.63E-01	9.98E-01	1.30E-02	4.51E-12	7.58E+00	3.64E-01	6.39E-03	7.15E-13	9.37E-10	7.24E-05	5.76E+00	1.04E-03	8.99E-07	8.85E-11	-2.74E-05	1.02E-08	1.99E-04	-1.96E-04	1.24E-10	0.00E+00	-2.32E-08	-1.20E-09	2.79E+00	0.00E+00	0.00E+00	9.85E-12	5.45E-138	1.62E-07
3.42E-05	305.012	3.61E+19	0.00E+00	2.79E+00	6.53E+05	-2.12E-04	2.84E+01	1.39E+05	4.70E-01	1.73E+05	7.17E-05	3.47E+04	8.95E+01	2.70E-02	1.56E+02	3.25E-07	1.10E-11	1.73E+01	1.64E-01	0.00E+00	7.10E+00	1.63E-01	1.00E+00	1.29E-02	4.51E-12	7.60E+00	3.65E-01	6.40E-03	7.15E-13	9.40E-10	7.24E-05	5.73E+00	1.04E-03	8.97E-07	8.86E-11	-2.74E-05	1.01E-08	1.98E-04	-1.95E-04	1.24E-10	0.00E+00	-2.32E-08	-1.20E-09	2.79E+00	0.00E+00	0.00E+00	5.15E-12	5.44E-138	1.61E-07
3.43E-05	305.013	3.61E+19	0.00E+00	2.78E+00	6.53E+05	-2.12E-04	2.83E+01	1.39E+05	4.69E-01	1.73E+05	7.17E-05	3.47E+04	8.96E+01	2.70E-02	1.56E+02	3.16E-07	1.05E-11	1.74E+01	1.56E-01	0.00E+00	7.11E+00	1.63E-01	1.00E+00	1.29E-02	4.51E-12	7.62E+00	3.66E-01	6.41E-03	7.15E-13	9.42E-10	7.24E-05	5.70E+00	1.05E-03	8.96E-07	8.87E-11	-2.74E-05	1.00E-08	1.97E-04	-1.93E-04	1.23E-10	0.00E+00	-2.32E-08	-1.20E-09	2.78E+00	0.00E+00	0.00E+00	2.68E-12	5.43E-138	1.60E-07
3.43E-05	305.014	3.61E+19	0.00E+00	2.77E+00	6.53E+05	-2.12E-04	2.82E+01	1.39E+05	4.69E-01	1.73E+05	7.16E-05	3.47E+04	8.96E+01	2.70E-02	1.56E+02	3.09E-07	1.00E-11	1.74E+01	1.49E-01	0.00E+00	7.12E+00	1.63E-01	1.00E+00	1.28E-02	4.51E-12	7.65E+00	3.67E-01	6.42E-03	7.14E-13	9.44E-10	7.24E-05	5.67E+00	1.05E-03	8.94E-07	8.88E-11	-2.74E-05	9.99E-09	1.96E-04	-1.92E-04	1.23E-10	0.00E+00	-2.32E-08	-1.20E-09	2.77E+00	0.00E+00	0.00E+00	1.40E-12	5.42E-138	1.59E-07
3.43E-05	305.015	3.61E+19	0.00E+00	2.77E+00	6.53E+05	-2.12E-04	2.82E+01	1.39E+05	4.68E-01	1.73E+05	7.16E-05	3.47E+04	8.97E+01	2.70E-02	1.56E+02	3.05E-07	9.56E-12	1.74E+01	1.41E-01	0.00E+00	7.13E+00	1.63E-01	1.01E+00	1.28E-02	4.51E-12	7.67E+00	3.68E-01	6.44E-03	7.14E-13	9.47E-10	7.24E-05	5.64E+00	1.06E-03	8.93E-07	8.88E-11	-2.74E-05	9.94E-09	1.95E-04	-1.91E-04	1.23E-10	0.00E+00	-2.32E-08	-1.20E-09	2.77E+00	0.00E+00	0.00E+00	7.27E-13	5.41E-138	1.58E-07
3.43E-05	305.016	3.61E+19	0.00E+00	2.76E+00	6.53E+05	-2.12E-04	2.81E+01	1.39E+05	4.68E-01	1.73E+05	7.15E-05	3.47E+04	8.98E+01	2.70E-02	1.56E+02	3.01E-07	9.12E-12	1.74E+01	1.35E-01	0.00E+00	7.14E+00	1.63E-01	1.01E+00	1.27E-02	4.51E-12	7.69E+00	3.69E-01	6.45E-03	7.13E-13	9.49E-10	7.24E-05	5.61E+00	1.06E-03	8.91E-07	8.89E-11	-2.74E-05	9.88E-09	1.94E-04	-1.90E-04	1.23E-10	0.00E+00	-2.32E-08	-1.20E-09	2.76E+00	0.00E+00	0.00E+00	3.78E-13	5.40E-138	1.56E-07
3.44E-05	305.017	3.61E+19	0.00E+00	2.76E+00	6.53E+05	-2.12E-04	2.80E+01	1.39E+05	4.67E-01	1.73E+05	7.15E-05	3.47E+04	8.99E+01	2.69E-02	1.56E+02	2.99E-07	8.69E-12	1.74E+01	1.28E-01	0.00E+00	7.15E+00	1.63E-01	1.01E+00	1.27E-02	4.52E-12	7.71E+00	3.70E-01	6.46E-03	7.13E-13	9.52E-10	7.24E-05	5.58E+00	1.06E-03	8.90E-07	8.90E-11	-2.74E-05	9.83E-09	1.93E-04	-1.89E-04	1.22E-10	0.00E+00	-2.32E-08	-1.20E-09	2.76E+00	0.00E+00	0.00E+00	1.96E-13	5.38E-138	1.55E-07
3.44E-05	305.018	3.61E+19	0.00E+00	2.75E+00	6.53E+05	-2.12E-04	2.80E+01	1.39E+05	4.67E-01	1.73E+05	7.14E-05	3.47E+04	9.00E+01	2.69E-02	1.56E+02	2.97E-07	8.29E-12	1.74E+01	1.22E-01	0.00E+00	7.16E+00	1.63E-01	1.01E+00	1.26E-02	4.52E-12	7.73E+00	3.71E-01	6.48E-03	7.13E-13	9.54E-10	7.24E-05	5.55E+00	1.07E-03	8.88E-07	8.91E-11	-2.74E-05	9.77E-09	1.92E-04	-1.88E-04	1.22E-10	0.00E+00	-2.32E-08	-1.20E-09	2.75E+00	0.00E+00	0.00E+00	1.01E-13	5.37E-138	1.54E-07
3.44E-05	305.019	3.61E+19	0.00E+00	2.75E+00	6.53E+05	-2.12E-04	2.79E+01	1.39E+05	4.66E-01	1.73E+05	7.14E-05	3.47E+04	9.01E+01	2.69E-02	1.56E+02	2.96E-07	7.90E-12	1.75E+01	1.16E-01	0.00E+00	7.17E+00	1.63E-01	1.01E+00	1.26E-02	4.52E-12	7.75E+00	3.73E-01	6.49E-03	7.12E-13	9.56E-10	7.24E-05	5.52E+00	1.07E-03	8.87E-07	8.92E-11	-2.74E-05	9.72E-09	1.91E-04	-1.87E-04	1.22E-10	0.00E+00	-2.32E-08	-1.20E-09	2.75E+00	0.00E+00	0.00E+00	5.21E-14	5.36E-138	1.53E-07
3.44E-05	305.02	3.61E+19	0.00E+00	2.74E+00	6.53E+05	-2.12E-04	2.78E+01	1.39E+05	4.66E-01	1.73E+05	7.14E-05	3.47E+04	9.01E+01	2.69E-02	1.56E+02	2.95E-07	7.53E-12	1.75E+01	1.11E-01	0.00E+00	7.18E+00	1.63E-01	1.01E+00	1.25E-02	4.52E-12	7.77E+00	3.74E-01	6.50E-03	7.12E-13	9.59E-10	7.24E-05	5.49E+00	1.08E-03	8.85E-07	8.93E-11	-2.74E-05	9.66E-09	1.90E-04	-1.86E-04	1.22E-10	0.00E+00	-2.32E-08	-1.20E-09	2.74E+00	0.00E+00	0.00E+00	2.67E-14	5.35E-138	1.52E-07
3.45E-05	305.021	3.61E+19	0.00E+00	2.73E+00	6.53E+05	-2.12E-04	2.78E+01	1.39E+05	4.65E-01	1.73E+05	7.13E-05	3.47E+04	9.02E+01	2.69E-02	1.56E+02	2.94E-07	7.18E-12	1.75E+01	1.06E-01	0.00E+00	7.19E+00	1.63E-01	1.02E+00	1.24E-02	4.52E-12	7.80E+00	3.75E-01	6.52E-03	7.11E-13	9.61E-10	7.24E-05	5.46E+00	1.08E-03	8.84E-07	8.94E-11	-2.74E-05	9.61E-09	1.89E-04	-1.85E-04	1.21E-10	0.00E+00	-2.32E-08	-1.20E-09	2.73E+00	0.00E+00	0.00E+00	1.37E-14	5.34E-138	1.51E-07
3.45E-05	305.022	3.61E+19	0.00E+00	2.73E+00	6.53E+05	-2.12E-04	2.77E+01	1.39E+05	4.65E-01	1.73E+05	7.13E-05	3.47E+04	9.03E+01	2.69E-02	1.56E+02	2.93E-07	6.84E-12	1.75E+01	1.01E-01	0.00E+00	7.20E+00	1.63E-01	1.02E+00	1.24E-02	4.52E-12	7.82E+00	3.76E-01	6.53E-03	7.11E-13	9.64E-10	7.24E-05	5.43E+00	1.09E-03	8.83E-07	8.95E-11	-2.74E-05	9.55E-09	1.88E-04	-1.84E-04	1.21E-10	0.00E+00	-2.32E-08	-1.20E-09	2.73E+00	0.00E+00	0.00E+00	7.01E-15	5.33E-138	1.50E-07
3.45E-05	305.023	3.61E+19	0.00E+00	2.72E+00	6.53E+05	-2.12E-04	2.76E+01	1.39E+05	4.64E-01	1.73E+05	7.13E-05	3.47E+04	9.04E+01	2.69E-02	1.56E+02	2.93E-07	6.51E-12	1.75E+01	9.58E-02	0.00E+00	7.21E+00	1.63E-01	1.02E+00	1.23E-02	4.52E-12	7.84E+00	3.77E-01	6.54E-03	7.11E-13	9.66E-10	7.24E-05	5.40E+00	1.09E-03	8.81E-07	8.96E-11	-2.74E-05	9.49E-09	1.87E-04	-1.83E-04	1.21E-10	0.00E+00	-2.32E-08	-1.20E-09	2.72E+00	0.00E+00	0.00E+00	3.56E-15	5.32E-138	1.49E-07
3.45E-05	305.024	3.61E+19	0.00E+00	2.72E+00	6.53E+05	-2.12E-04	2.76E+01	1.39E+05	4.64E-01	1.73E+05	7.13E-05	3.47E+04	9.05E+01	2.68E-02	1.56E+02	2.92E-07	6.20E-12	1.75E+01	9.12E-02	0.00E+00	7.22E+00	1.63E-01	1.02E+00	1.23E-02	4.52E-12	7.86E+00	3.78E-01	6.56E-03	7.10E-13	9.69E-10	7.24E-05	5.37E+00	1.10E-03	8.80E-07	8.97E-11	-2.74E-05	9.44E-09	1.86E-04	-1.82E-04	1.20E-10	0.00E+00	-2.32E-08	-1.20E-09	2.72E+00	0.00E+00	0.00E+00	1.82E-15	5.31E-138	1.48E-07
3.46E-05	305.025	3.61E+19	0.00E+00	2.71E+00	6.53E+05	-2.12E-04	2.75E+01	1.39E+05	4.63E-01	1.73E+05	7.13E-05	3.47E+04	9.05E+01	2.68E-02	1.56E+02	2.91E-07	5.91E-12	1.75E+01	8.68E-02	0.00E+00	7.23E+00	1.63E-01	1.02E+00	1.22E-02	4.53E-12	7.88E+00	3.80E-01	6.57E-03	7.10E-13	9.71E-10	7.24E-05	5.34E+00	1.10E-03	8.78E-07	8.97E-11	-2.74E-05	9.38E-09	1.85E-04	-1.81E-04	1.20E-10	0.00E+00	-2.32E-08	-1.20E-09	2.71E+00	0.00E+00	0.00E+00	9.19E-16	5.30E-138	1.47E-07
3.46E-05	305.026	3.61E+19	0.00E+00	2.71E+00	6.53E+05	-2.12E-04	2.75E+01	1.39E+05	4.63E-01	1.73E+05	7.12E-05	3.47E+04	9.06E+01	2.68E-02	1.56E+02	2.91E-07	5.62E-12	1.75E+01	8.26E-02	0.00E+00	7.24E+00	1.63E-01	1.03E+00	1.22E-02	4.53E-12	7.91E+00	3.81E-01	6.58E-03	7.09E-13	9.73E-10	7.24E-05	5.31E+00	1.10E-03	8.77E-07	8.98E-11	-2.74E-05	9.33E-09	1.84E-04	-1.80E-04	1.20E-10	0.00E+00	-2.32E-08	-1.20E-09	2.70E+00	0.00E+00	0.00E+00	4.64E-16	5.28E-138	1.46E-07
3.46E-05	305.028	3.61E+19	0.00E+00	2.70E+00	6.53E+05	-2.12E-04	2.74E+01	1.39E+05	4.62E-01	1.73E+05	7.12E-05	3.47E+04	9.07E+01	2.68E-02	1.56E+02	2.90E-07	5.35E-12	1.76E+01	7.86E-02	0.00E+00	7.25E+00	1.63E-01	1.03E+00	1.21E-02	4.53E-12	7.93E+00	3.82E-01	6.59E-03	7.09E-13	9.76E-10	7.24E-05	5.28E+00	1.11E-03	8.75E-07	8.99E-11	-2.74E-05	9.27E-09	1.83E-04	-1.79E-04	1.20E-10	0.00E+00	-2.32E-08	-1.20E-09	2.70E+00	0.00E+00	0.00E+00	2.44E-16	5.27E-138	1.45E-07
3.47E-05	305.029	3.61E+19	0.00E+00	2.69E+00	6.53E+05	-2.12E-04	2.73E+01	1.39E+05	4.62E-01	1.73E+05	7.12E-05	3.47E+04	9.08E+01	2.68E-02	1.56E+02	2.90E-07	5.09E-12	1.76E+01	7.47E-02	0.00E+00	7.25E+00	1.63E-01	1.03E+00	1.21E-02	4.53E-12	7.95E+00	3.83E-01	6.61E-03	7.08E-13	9.78E-10	7.24E-05	5.25E+00	1.11E-03	8.74E-07	9.00E-11	-2.74E-05	9.22E-09	1.82E-04	-1.78E-04	1.19E-10	0.00E+00	-2.32E-08	-1.20E-09	2.69E+00	0.00E+00	0.00E+00	1.29E-16	5.26E-138	1.43E-07
3.47E-05	305.03	3.61E+19	0.00E+00	2.69E+00	6.53E+05	-2.12E-04	2.73E+01	1.39E+05	4.61E-01	1.73E+05	7.12E-05	3.47E+04	9.08E+01	2.68E-02	1.56E+02	2.89E-07	4.84E-12	1.76E+01	7.10E-02	0.00E+00	7.26E+00	1.63E-01	1.03E+00	1.20E-02	4.53E-12	7.97E+00	3.84E-01	6.62E-03	7.08E-13	9.81E-10	7.24E-05	5.22E+00	1.12E-03	8.73E-07	9.01E-11	-2.74E-05	9.16E-09	1.81E-04	-1.77E-04	1.19E-10	0.00E+00	-2.32E-08	-1.20E-09	2.69E+00	0.00E+00	0.00E+00	6.33E-17	5.25E-138	1.42E-07
3.47E-05	305.031	3.61E+19	0.00E+00	2.68E+00	6.53E+05	-2.12E-04	2.72E+01	1.39E+05	4.61E-01	1.73E+05	7.12E-05	3.47E+04	9.09E+01	2.68E-02	1.56E+02	2.89E-07	4.60E-12	1.76E+01	6.75E-02	0.00E+00	7.27E+00	1.63E-01	1.03E+00	1.20E-02	4.53E-12	8.00E+00	3.86E-01	6.63E-03	7.08E-13	9.83E-10	7.24E-05	5.19E+00	1.12E-03	8.71E-07	9.02E-11	-2.74E-05	9.10E-09	1.80E-04	-1.76E-04	1.19E-10	-3.91E-58	-2.32E-08	-1.20E-09	2.68E+00	0.00E+00	0.00E+00	3.11E-17	5.24E-138	1.41E-07
3.47E-05	305.032	3.61E+19	0.00E+00	2.68E+00	6.53E+05	-2.12E-04	2.71E+01	1.39E+05	4.60E-01	1.73E+05	7.12E-05	3.47E+04	9.10E+01	2.67E-02	1.56E+02	2.88E-07	4.37E-12	1.76E+01	6.42E-02	0.00E+00	7.28E+00	1.63E-01	1.04E+00	1.19E-02	4.53E-12	8.02E+00	3.87E-01	6.65E-03	7.07E-13	9.85E-10	7.24E-05	5.16E+00	1.13E-03	8.70E-07	9.03E-11	-2.74E-05	9.05E-09	1.79E-04	-1.75E-04	1.18E-10	-5.31E-57	-2.32E-08	-1.20E-09	2.68E+00	0.00E+00	0.00E+00	1.78E-17	5.23E-138	1.40E-07
3.48E-05	305.033	3.61E+19	0.00E+00	2.67E+00	6.53E+05	-2.12E-04	2.71E+01	1.39E+05	4.60E-01	1.73E+05	7.12E-05	3.47E+04	9.10E+01	2.67E-02	1.56E+02	2.88E-07	4.16E-12	1.76E+01	6.10E-02	0.00E+00	7.29E+00	1.63E-01	1.04E+00	1.19E-02	4.53E-12	8.04E+00	3.88E-01	6.66E-03	7.07E-13	9.88E-10	7.24E-05	5.13E+00	1.13E-03	8.68E-07	9.04E-11	-2.74E-05	8.99E-09	1.78E-04	-1.74E-04	1.18E-10	-2.46E-56	-2.32E-08	-1.20E-09	2.67E+00	0.00E+00	0.00E+00	8.84E-18	5.22E-138	1.39E-07
3.48E-05	305.035	3.61E+19	0.00E+00	2.66E+00	6.53E+05	-2.12E-04	2.70E+01	1.39E+05	4.59E-01	1.73E+05	7.12E-05	3.47E+04	9.11E+01	2.67E-02	1.56E+02	2.87E-07	3.95E-12	1.76E+01	5.79E-02	0.00E+00	7.30E+00	1.63E-01	1.04E+00	1.18E-02	4.54E-12	8.07E+00	3.89E-01	6.68E-03	7.06E-13	9.90E-10	7.24E-05	5.09E+00	1.14E-03	8.67E-07	9.05E-11	-2.74E-05	8.93E-09	1.77E-04	-1.73E-04	1.18E-10	-7.36E-56	-2.32E-08	-1.20E-09	2.66E+00	0.00E+00	0.00E+00	2.37E-18	5.20E-138	1.38E-07
3.48E-05	305.036	3.61E+19	0.00E+00	2.66E+00	6.53E+05	-2.12E-04	2.70E+01	1.39E+05	4.59E-01	1.73E+05	7.12E-05	3.47E+04	9.12E+01	2.67E-02	1.56E+02	2.87E-07	3.75E-12	1.76E+01	5.50E-02	0.00E+00	7.31E+00	1.63E-01	1.04E+00	1.18E-02	4.54E-12	8.09E+00	3.91E-01	6.69E-03	7.06E-13	9.93E-10	7.24E-05	5.06E+00	1.14E-03	8.65E-07	9.05E-11	-2.74E-05	8.88E-09	1.75E-04	-1.72E-04	1.18E-10	-1.69E-55	-2.32E-08	-1.20E-09	2.66E+00	0.00E+00	0.00E+00	1.14E-18	5.19E-138	1.37E-07
3.48E-05	305.037	3.61E+19	0.00E+00	2.65E+00	6.53E+05	-2.12E-04	2.69E+01	1.39E+05	4.58E-01	1.73E+05	7.12E-05	3.47E+04	9.12E+01	2.67E-02	1.56E+02	2.86E-07	3.56E-12	1.76E+01	5.22E-02	0.00E+00	7.31E+00	1.63E-01	1.05E+00	1.17E-02	4.54E-12	8.11E+00	3.92E-01	6.70E-03	7.05E-13	9.95E-10	7.24E-05	5.03E+00	1.15E-03	8.64E-07	9.06E-11	-2.74E-05	8.82E-09	1.74E-04	-1.70E-04	1.17E-10	-3.14E-55	-2.32E-08	-1.20E-09	2.65E+00	0.00E+00	0.00E+00	1.08E-18	5.18E-138	1.36E-07
3.49E-05	305.038	3.61E+19	0.00E+00	2.65E+00	6.53E+05	-2.12E-04	2.69E+01	1.39E+05	4.58E-01	1.73E+05	7.12E-05	3.47E+04	9.13E+01	2.67E-02	1.56E+02	2.86E-07	3.38E-12	1.76E+01	4.95E-02	0.00E+00	7.32E+00	1.63E-01	1.05E+00	1.17E-02	4.54E-12	8.14E+00	3.93E-01	6.72E-03	7.05E-13	9.97E-10	7.24E-05	5.00E+00	1.15E-03	8.62E-07	9.07E-11	-2.74E-05	8.77E-09	1.73E-04	-1.69E-04	1.17E-10	-4.79E-55	-2.32E-08	-1.20E-09	2.65E+00	0.00E+00	0.00E+00	-2.73E-18	5.17E-138	1.35E-07
3.49E-05	305.039	3.61E+19	0.00E+00	2.64E+00	6.53E+05	-2.12E-04	2.68E+01	1.39E+05	4.57E-01	1.73E+05	7.12E-05	3.47E+04	9.13E+01	2.66E-02	1.56E+02	2.85E-07	3.20E-12	1.76E+01	4.70E-02	0.00E+00	7.33E+00	1.63E-01	1.05E+00	1.16E-02	4.54E-12	8.16E+00	3.95E-01	6.73E-03	7.04E-13	1.00E-09	7.24E-05	4.97E+00	1.16E-03	8.61E-07	9.08E-11	-2.74E-05	8.71E-09	1.72E-04	-1.68E-04	1.17E-10	-5.71E-55	-2.32E-08	-1.20E-09	2.64E+00	0.00E+00	0.00E+00	-4.62E-18	5.16E-138	1.34E-07
3.49E-05	305.041	3.61E+19	0.00E+00	2.63E+00	6.53E+05	-2.12E-04	2.67E+01	1.39E+05	4.57E-01	1.73E+05	7.12E-05	3.47E+04	9.14E+01	2.66E-02	1.56E+02	2.85E-07	3.04E-12	1.76E+01	4.46E-02	0.00E+00	7.34E+00	1.63E-01	1.05E+00	1.15E-02	4.54E-12	8.18E+00	3.96E-01	6.74E-03	7.04E-13	1.00E-09	7.24E-05	4.94E+00	1.16E-03	8.59E-07	9.09E-11	-2.74E-05	8.65E-09	1.71E-04	-1.67E-04	1.16E-10	-4.10E-55	-2.32E-08	-1.20E-09	2.63E+00	0.00E+00	0.00E+00	-1.94E-18	5.15E-138	1.33E-07
3.50E-05	305.042	3.61E+19	0.00E+00	2.63E+00	6.53E+05	-2.12E-04	2.67E+01	1.39E+05	4.56E-01	1.73E+05	7.12E-05	3.47E+04	9.15E+01	2.66E-02	1.56E+02	2.84E-07	2.88E-12	1.76E+01	4.23E-02	0.00E+00	7.35E+00	1.63E-01	1.05E+00	1.15E-02	4.54E-12	8.21E+00	3.97E-01	6.76E-03	7.04E-13	1.00E-09	7.24E-05	4.91E+00	1.17E-03	8.57E-07	9.09E-11	-2.74E-05	8.60E-09	1.70E-04	-1.66E-04	1.16E-10	5.77E-56	-2.32E-08	-1.20E-09	2.63E+00	0.00E+00	0.00E+00	-2.51E-18	5.14E-138	1.32E-07
3.50E-05	305.043	3.61E+19	0.00E+00	2.62E+00	6.53E+05	-2.12E-04	2.66E+01	1.39E+05	4.55E-01	1.73E+05	7.12E-05	3.47E+04	9.15E+01	2.66E-02	1.56E+02	2.84E-07	2.73E-12	1.76E+01	4.00E-02	0.00E+00	7.35E+00	1.63E-01	1.06E+00	1.14E-02	4.55E-12	8.23E+00	3.99E-01	6.77E-03	7.03E-13	1.01E-09	7.24E-05	4.88E+00	1.17E-03	8.56E-07	9.10E-11	-2.74E-05	8.54E-09	1.69E-04	-1.65E-04	1.16E-10	-2.68E-55	-2.32E-08	-1.20E-09	2.62E+00	0.00E+00	0.00E+00	-1.27E-17	5.12E-138	1.31E-07
3.50E-05	305.044	3.61E+19	0.00E+00	2.62E+00	6.53E+05	-2.12E-04	2.66E+01	1.39E+05	4.55E-01	1.73E+05	7.12E-05	3.47E+04	9.16E+01	2.66E-02	1.56E+02	2.83E-07	2.59E-12	1.76E+01	3.79E-02	0.00E+00	7.36E+00	1.63E-01	1.06E+00	1.14E-02	4.55E-12	8.25E+00	4.00E-01	6.78E-03	7.03E-13	1.01E-09	7.24E-05	4.85E+00	1.18E-03	8.54E-07	9.11E-11	-2.74E-05	8.48E-09	1.68E-04	-1.64E-04	1.16E-10	-2.99E-54	-2.32E-08	-1.20E-09	2.62E+00	0.00E+00	0.00E+00	-2.29E-17	5.11E-138	1.30E-07
3.50E-05	305.046	3.61E+19	0.00E+00	2.61E+00	6.53E+05	-2.12E-04	2.65E+01	1.39E+05	4.54E-01	1.73E+05	7.12E-05	3.47E+04	9.16E+01	2.66E-02	1.56E+02	2.82E-07	2.45E-12	1.76E+01	3.59E-02	0.00E+00	7.37E+00	1.63E-01	1.06E+00	1.13E-02	4.55E-12	8.28E+00	4.01E-01	6.80E-03	7.02E-13	1.01E-09	7.24E-05	4.82E+00	1.19E-03	8.53E-07	9.12E-11	-2.74E-05	8.43E-09	1.67E-04	-1.63E-04	1.15E-10	-9.79E-54	-2.32E-08	-1.20E-09	2.61E+00	0.00E+00	0.00E+00	-2.55E-17	5.10E-138	1.29E-07
3.51E-05	305.047	3.61E+19	0.00E+00	2.60E+00	6.53E+05	-2.12E-04	2.65E+01	1.39E+05	4.54E-01	1.73E+05	7.12E-05	3.47E+04	9.17E+01	2.65E-02	1.56E+02	2.82E-07	2.32E-12	1.76E+01	3.40E-02	0.00E+00	7.38E+00	1.63E-01	1.06E+00	1.13E-02	4.55E-12	8.30E+00	4.03E-01	6.81E-03	7.02E-13	1.01E-09	7.24E-05	4.79E+00	1.19E-03	8.51E-07	9.12E-11	-2.74E-05	8.37E-09	1.66E-04	-1.62E-04	1.15E-10	-2.17E-53	-2.32E-08	-1.20E-09	2.60E+00	0.00E+00	0.00E+00	-2.01E-17	5.09E-138	1.28E-07
3.51E-05	305.048	3.61E+19	0.00E+00	2.60E+00	6.53E+05	-2.12E-04	2.64E+01	1.39E+05	4.53E-01	1.73E+05	7.12E-05	3.47E+04	9.18E+01	2.65E-02	1.56E+02	2.81E-07	2.19E-12	1.76E+01	3.22E-02	0.00E+00	7.38E+00	1.63E-01	1.07E+00	1.12E-02	4.55E-12	8.33E+00	4.04E-01	6.83E-03	7.01E-13	1.02E-09	7.24E-05	4.76E+00	1.20E-03	8.50E-07	9.13E-11	-2.74E-05	8.31E-09	1.65E-04	-1.61E-04	1.15E-10	-3.83E-53	-2.32E-08	-1.20E-09	2.60E+00	0.00E+00	0.00E+00	-1.75E-17	5.08E-138	1.27E-07
3.51E-05	305.049	3.61E+19	0.00E+00	2.59E+00	6.53E+05	-2.12E-04	2.63E+01	1.39E+05	4.53E-01	1.73E+05	7.12E-05	3.47E+04	9.18E+01	2.65E-02	1.56E+02	2.81E-07	2.08E-12	1.76E+01	3.04E-02	0.00E+00	7.39E+00	1.63E-01	1.07E+00	1.12E-02	4.55E-12	8.35E+00	4.06E-01	6.84E-03	7.01E-13	1.02E-09	7.24E-05	4.73E+00	1.20E-03	8.48E-07	9.14E-11	-2.74E-05	8.26E-09	1.64E-04	-1.60E-04	1.14E-10	-5.66E-53	-2.32E-08	-1.20E-09	2.59E+00	0.00E+00	0.00E+00	-2.95E-17	5.07E-138	1.26E-07
3.52E-05	305.051	3.61E+19	0.00E+00	2.59E+00	6.53E+05	-2.12E-04	2.63E+01	1.39E+05	4.52E-01	1.73E+05	7.12E-05	3.47E+04	9.19E+01	2.65E-02	1.56E+02	2.80E-07	1.96E-12	1.76E+01	2.88E-02	0.00E+00	7.40E+00	1.63E-01	1.07E+00	1.11E-02	4.56E-12	8.38E+00	4.07E-01	6.85E-03	7.00E-13	1.02E-09	7.24E-05	4.70E+00	1.21E-03	8.46E-07	9.15E-11	-2.74E-05	8.20E-09	1.63E-04	-1.59E-04	1.14E-10	-7.02E-53	-2.32E-08	-1.20E-09	2.59E+00	0.00E+00	0.00E+00	-5.14E-17	5.05E-138	1.25E-07
3.52E-05	305.052	3.61E+19	0.00E+00	2.58E+00	6.53E+05	-2.12E-04	2.62E+01	1.39E+05	4.51E-01	1.73E+05	7.11E-05	3.47E+04	9.19E+01	2.65E-02	1.56E+02	2.80E-07	1.86E-12	1.76E+01	2.72E-02	0.00E+00	7.40E+00	1.63E-01	1.07E+00	1.11E-02	4.56E-12	8.40E+00	4.09E-01	6.87E-03	7.00E-13	1.02E-09	7.24E-05	4.67E+00	1.21E-03	8.45E-07	9.15E-11	-2.74E-05	8.14E-09	1.62E-04	-1.58E-04	1.14E-10	-6.77E-53	-2.32E-08	-1.20E-09	2.58E+00	0.00E+00	0.00E+00	-6.05E-17	5.04E-138	1.24E-07
3.52E-05	305.053	3.61E+19	0.00E+00	2.57E+00	6.53E+05	-2.12E-04	2.62E+01	1.39E+05	4.51E-01	1.73E+05	7.11E-05	3.47E+04	9.20E+01	2.65E-02	1.56E+02	2.79E-07	1.75E-12	1.76E+01	2.57E-02	0.00E+00	7.41E+00	1.63E-01	1.08E+00	1.10E-02	4.56E-12	8.42E+00	4.10E-01	6.88E-03	6.99E-13	1.03E-09	7.24E-05	4.63E+00	1.22E-03	8.43E-07	9.16E-11	-2.74E-05	8.08E-09	1.61E-04	-1.57E-04	1.13E-10	-3.52E-53	-2.32E-08	-1.20E-09	2.57E+00	0.00E+00	0.00E+00	-4.03E-17	5.03E-138	1.23E-07
3.53E-05	305.055	3.61E+19	0.00E+00	2.57E+00	6.53E+05	-2.12E-04	2.61E+01	1.39E+05	4.50E-01	1.73E+05	7.11E-05	3.47E+04	9.20E+01	2.64E-02	1.56E+02	2.79E-07	1.66E-12	1.76E+01	2.43E-02	0.00E+00	7.42E+00	1.63E-01	1.08E+00	1.09E-02	4.56E-12	8.45E+00	4.12E-01	6.90E-03	6.99E-13	1.03E-09	7.24E-05	4.60E+00	1.22E-03	8.42E-07	9.17E-11	-2.74E-05	8.03E-09	1.59E-04	-1.56E-04	1.13E-10	1.48E-54	-2.32E-08	-1.20E-09	2.57E+00	0.00E+00	0.00E+00	-1.24E-17	5.02E-138	1.22E-07
3.53E-05	305.056	3.61E+19	0.00E+00	2.56E+00	6.53E+05	-2.12E-04	2.61E+01	1.39E+05	4.49E-01	1.73E+05	7.11E-05	3.47E+04	9.20E+01	2.64E-02	1.56E+02	2.78E-07	1.56E-12	1.76E+01	2.29E-02	0.00E+00	7.42E+00	1.63E-01	1.08E+00	1.09E-02	4.56E-12	8.47E+00	4.13E-01	6.91E-03	6.98E-13	1.03E-09	7.24E-05	4.57E+00	1.23E-03	8.40E-07	9.17E-11	-2.74E-05	7.97E-09	1.58E-04	-1.54E-04	1.13E-10	-3.94E-53	-2.32E-08	-1.20E-09	2.56E+00	0.00E+00	0.00E+00	-1.80E-17	5.01E-138	1.21E-07
3.53E-05	305.057	3.61E+19	0.00E+00	2.56E+00	6.53E+05	-2.12E-04	2.60E+01	1.39E+05	4.49E-01	1.73E+05	7.11E-05	3.47E+04	9.21E+01	2.64E-02	1.56E+02	2.78E-07	1.47E-12	1.76E+01	2.16E-02	0.00E+00	7.43E+00	1.63E-01	1.08E+00	1.08E-02	4.57E-12	8.50E+00	4.15E-01	6.92E-03	6.98E-13	1.03E-09	7.24E-05	4.54E+00	1.24E-03	8.38E-07	9.18E-11	-2.74E-05	7.91E-09	1.57E-04	-1.53E-04	1.13E-10	-3.26E-52	-2.32E-08	-1.20E-09	2.56E+00	0.00E+00	0.00E+00	-7.26E-17	4.99E-138	1.20E-07
3.53E-05	305.059	3.61E+19	0.00E+00	2.55E+00	6.53E+05	-2.12E-04	2.60E+01	1.39E+05	4.48E-01	1.73E+05	7.11E-05	3.47E+04	9.21E+01	2.64E-02	1.56E+02	2.77E-07	1.39E-12	1.76E+01	2.04E-02	0.00E+00	7.44E+00	1.63E-01	1.09E+00	1.08E-02	4.57E-12	8.52E+00	4.16E-01	6.94E-03	6.97E-13	1.04E-09	7.24E-05	4.51E+00	1.24E-03	8.37E-07	9.19E-11	-2.74E-05	7.86E-09	1.56E-04	-1.52E-04	1.12E-10	-1.13E-51	-2.32E-08	-1.20E-09	2.55E+00	0.00E+00	0.00E+00	-1.27E-16	4.98E-138	1.19E-07
3.54E-05	305.06	3.61E+19	0.00E+00	2.54E+00	6.53E+05	-2.12E-04	2.59E+01	1.39E+05	4.47E-01	1.73E+05	7.11E-05	3.47E+04	9.22E+01	2.64E-02	1.56E+02	2.77E-07	1.31E-12	1.76E+01	1.93E-02	0.00E+00	7.44E+00	1.63E-01	1.09E+00	1.07E-02	4.57E-12	8.55E+00	4.18E-01	6.95E-03	6.97E-13	1.04E-09	7.24E-05	4.48E+00	1.25E-03	8.35E-07	9.19E-11	-2.74E-05	7.80E-09	1.55E-04	-1.51E-04	1.12E-10	-2.82E-51	-2.32E-08	-1.20E-09	2.54E+00	0.00E+00	0.00E+00	-1.09E-16	4.97E-138	1.18E-07
3.54E-05	305.062	3.61E+19	0.00E+00	2.54E+00	6.53E+05	-2.12E-04	2.59E+01	1.39E+05	4.47E-01	1.73E+05	7.11E-05	3.47E+04	9.22E+01	2.63E-02	1.56E+02	2.76E-07	1.24E-12	1.76E+01	1.82E-02	0.00E+00	7.45E+00	1.63E-01	1.09E+00	1.07E-02	4.57E-12	8.57E+00	4.19E-01	6.97E-03	6.96E-13	1.04E-09	7.24E-05	4.45E+00	1.25E-03	8.33E-07	9.20E-11	-2.74E-05	7.74E-09	1.54E-04	-1.50E-04	1.12E-10	-5.85E-51	-2.32E-08	-1.20E-09	2.54E+00	0.00E+00	0.00E+00	-3.33E-17	4.96E-138	1.17E-07
3.54E-05	305.063	3.61E+19	0.00E+00	2.53E+00	6.53E+05	-2.12E-04	2.58E+01	1.39E+05	4.46E-01	1.73E+05	7.11E-05	3.47E+04	9.23E+01	2.63E-02	1.56E+02	2.76E-07	1.16E-12	1.76E+01	1.71E-02	0.00E+00	7.45E+00	1.63E-01	1.09E+00	1.06E-02	4.57E-12	8.60E+00	4.21E-01	6.98E-03	6.96E-13	1.04E-09	7.24E-05	4.42E+00	1.26E-03	8.32E-07	9.21E-11	-2.73E-05	7.69E-09	1.53E-04	-1.49E-04	1.11E-10	-1.06E-50	-2.32E-08	-1.20E-09	2.53E+00	0.00E+00	0.00E+00	-1.05E-17	4.95E-138	1.16E-07
3.55E-05	305.065	3.61E+19	0.00E+00	2.53E+00	6.53E+05	-2.12E-04	2.58E+01	1.39E+05	4.45E-01	1.73E+05	7.11E-05	3.47E+04	9.23E+01	2.63E-02	1.56E+02	2.75E-07	1.10E-12	1.76E+01	1.61E-02	0.00E+00	7.46E+00	1.63E-01	1.10E+00	1.06E-02	4.58E-12	8.63E+00	4.22E-01	7.00E-03	6.95E-13	1.05E-09	7.24E-05	4.39E+00	1.27E-03	8.30E-07	9.21E-11	-2.73E-05	7.63E-09	1.52E-04	-1.48E-04	1.11E-10	-1.75E-50	-2.32E-08	-1.20E-09	2.53E+00	0.00E+00	0.00E+00	-1.23E-16	4.93E-138	1.15E-07
3.55E-05	305.066	3.61E+19	0.00E+00	2.52E+00	6.53E+05	-2.12E-04	2.57E+01	1.39E+05	4.45E-01	1.73E+05	7.11E-05	3.47E+04	9.23E+01	2.63E-02	1.56E+02	2.74E-07	1.03E-12	1.76E+01	1.52E-02	0.00E+00	7.46E+00	1.63E-01	1.10E+00	1.05E-02	4.58E-12	8.65E+00	4.24E-01	7.01E-03	6.95E-13	1.05E-09	7.24E-05	4.36E+00	1.27E-03	8.28E-07	9.22E-11	-2.73E-05	7.57E-09	1.51E-04	-1.47E-04	1.11E-10	-2.61E-50	-2.32E-08	-1.20E-09	2.52E+00	0.00E+00	0.00E+00	-2.76E-16	4.92E-138	1.14E-07
3.55E-05	305.067	3.61E+19	0.00E+00	2.51E+00	6.53E+05	-2.12E-04	2.57E+01	1.39E+05	4.44E-01	1.73E+05	7.11E-05	3.47E+04	9.24E+01	2.63E-02	1.56E+02	2.74E-07	9.71E-13	1.76E+01	1.43E-02	0.00E+00	7.47E+00	1.64E-01	1.10E+00	1.05E-02	4.58E-12	8.68E+00	4.26E-01	7.03E-03	6.94E-13	1.05E-09	7.24E-05	4.33E+00	1.28E-03	8.27E-07	9.23E-11	-2.73E-05	7.52E-09	1.50E-04	-1.46E-04	1.10E-10	-3.57E-50	-2.32E-08	-1.20E-09	2.51E+00	0.00E+00	0.00E+00	-2.61E-16	4.91E-138	1.13E-07
3.56E-05	305.069	3.61E+19	0.00E+00	2.51E+00	6.53E+05	-2.12E-04	2.56E+01	1.39E+05	4.43E-01	1.73E+05	7.11E-05	3.47E+04	9.24E+01	2.62E-02	1.56E+02	2.73E-07	9.13E-13	1.76E+01	1.34E-02	0.00E+00	7.48E+00	1.64E-01	1.11E+00	1.04E-02	4.58E-12	8.70E+00	4.27E-01	7.04E-03	6.94E-13	1.05E-09	7.24E-05	4.29E+00	1.29E-03	8.25E-07	9.23E-11	-2.73E-05	7.46E-09	1.49E-04	-1.45E-04	1.10E-10	-4.38E-50	-2.32E-08	-1.20E-09	2.51E+00	0.00E+00	0.00E+00	-1.01E-16	4.90E-138	1.12E-07
3.56E-05	305.07	3.61E+19	0.00E+00	2.50E+00	6.53E+05	-2.12E-04	2.56E+01	1.39E+05	4.43E-01	1.73E+05	7.11E-05	3.47E+04	9.24E+01	2.62E-02	1.56E+02	2.73E-07	8.58E-13	1.76E+01	1.26E-02	0.00E+00	7.48E+00	1.64E-01	1.11E+00	1.03E-02	4.59E-12	8.73E+00	4.29E-01	7.05E-03	6.93E-13	1.06E-09	7.24E-05	4.26E+00	1.29E-03	8.23E-07	9.24E-11	-2.73E-05	7.40E-09	1.48E-04	-1.44E-04	1.10E-10	-4.66E-50	-2.32E-08	-1.20E-09	2.50E+00	0.00E+00	0.00E+00	-5.44E-17	4.89E-138	1.11E-07
3.56E-05	305.072	3.61E+19	0.00E+00	2.49E+00	6.53E+05	-2.12E-04	2.55E+01	1.39E+05	4.42E-01	1.73E+05	7.10E-05	3.47E+04	9.25E+01	2.62E-02	1.56E+02	2.72E-07	8.06E-13	1.76E+01	1.19E-02	0.00E+00	7.49E+00	1.64E-01	1.11E+00	1.03E-02	4.59E-12	8.76E+00	4.31E-01	7.07E-03	6.93E-13	1.06E-09	7.24E-05	4.23E+00	1.30E-03	8.21E-07	9.24E-11	-2.73E-05	7.35E-09	1.47E-04	-1.43E-04	1.09E-10	-3.80E-50	-2.32E-08	-1.20E-09	2.49E+00	0.00E+00	0.00E+00	-3.28E-16	4.87E-138	1.10E-07
3.57E-05	305.073	3.61E+19	0.00E+00	2.49E+00	6.53E+05	-2.12E-04	2.55E+01	1.39E+05	4.41E-01	1.73E+05	7.10E-05	3.47E+04	9.25E+01	2.62E-02	1.56E+02	2.72E-07	7.57E-13	1.76E+01	1.11E-02	0.00E+00	7.49E+00	1.64E-01	1.11E+00	1.02E-02	4.59E-12	8.78E+00	4.32E-01	7.08E-03	6.92E-13	1.06E-09	7.24E-05	4.20E+00	1.31E-03	8.20E-07	9.25E-11	-2.73E-05	7.29E-09	1.45E-04	-1.41E-04	1.09E-10	-1.25E-50	-2.32E-08	-1.20E-09	2.49E+00	0.00E+00	0.00E+00	-6.60E-16	4.86E-138	1.09E-07
3.57E-05	305.075	3.61E+19	0.00E+00	2.48E+00	6.53E+05	-2.12E-04	2.54E+01	1.39E+05	4.41E-01	1.73E+05	7.10E-05	3.47E+04	9.25E+01	2.62E-02	1.56E+02	2.71E-07	7.11E-13	1.76E+01	1.04E-02	0.00E+00	7.49E+00	1.64E-01	1.12E+00	1.02E-02	4.59E-12	8.81E+00	4.34E-01	7.10E-03	6.92E-13	1.06E-09	7.24E-05	4.17E+00	1.31E-03	8.18E-07	9.25E-11	-2.73E-05	7.23E-09	1.44E-04	-1.40E-04	1.09E-10	-2.60E-51	-2.32E-08	-1.20E-09	2.48E+00	0.00E+00	0.00E+00	-5.64E-16	4.85E-138	1.08E-07
3.57E-05	305.076	3.61E+19	0.00E+00	2.48E+00	6.53E+05	-2.12E-04	2.54E+01	1.39E+05	4.40E-01	1.73E+05	7.10E-05	3.48E+04	9.26E+01	2.61E-02	1.56E+02	2.71E-07	6.67E-13	1.76E+01	9.80E-03	0.00E+00	7.50E+00	1.64E-01	1.12E+00	1.01E-02	4.60E-12	8.84E+00	4.36E-01	7.11E-03	6.91E-13	1.07E-09	7.24E-05	4.14E+00	1.32E-03	8.16E-07	9.26E-11	-2.73E-05	7.18E-09	1.43E-04	-1.39E-04	1.08E-10	-9.90E-50	-2.32E-08	-1.20E-09	2.48E+00	0.00E+00	0.00E+00	-2.43E-16	4.84E-138	1.08E-07
3.58E-05	305.078	3.61E+19	0.00E+00	2.47E+00	6.53E+05	-2.12E-04	2.53E+01	1.39E+05	4.39E-01	1.73E+05	7.10E-05	3.48E+04	9.26E+01	2.61E-02	1.56E+02	2.70E-07	6.25E-13	1.76E+01	9.19E-03	0.00E+00	7.50E+00	1.64E-01	1.12E+00	1.01E-02	4.60E-12	8.86E+00	4.38E-01	7.13E-03	6.91E-13	1.07E-09	7.24E-05	4.11E+00	1.33E-03	8.14E-07	9.26E-11	-2.73E-05	7.12E-09	1.42E-04	-1.38E-04	1.08E-10	-4.78E-49	-2.32E-08	-1.20E-09	2.47E+00	0.00E+00	0.00E+00	-3.83E-16	4.83E-138	1.07E-07
3.58E-05	305.08	3.61E+19	0.00E+00	2.46E+00	6.53E+05	-2.12E-04	2.53E+01	1.39E+05	4.38E-01	1.73E+05	7.10E-05	3.48E+04	9.26E+01	2.61E-02	1.56E+02	2.70E-07	5.86E-13	1.76E+01	8.62E-03	0.00E+00	7.51E+00	1.64E-01	1.13E+00	1.00E-02	4.60E-12	8.89E+00	4.39E-01	7.14E-03	6.90E-13	1.07E-09	7.24E-05	4.08E+00	1.33E-03	8.13E-07	9.27E-11	-2.73E-05	7.06E-09	1.41E-04	-1.37E-04	1.08E-10	-1.41E-48	-2.32E-08	-1.20E-09	2.46E+00	0.00E+00	0.00E+00	-1.13E-15	4.81E-138	1.06E-07
3.58E-05	305.081	3.61E+19	0.00E+00	2.46E+00	6.53E+05	-2.12E-04	2.52E+01	1.39E+05	4.38E-01	1.73E+05	7.09E-05	3.48E+04	9.27E+01	2.61E-02	1.57E+02	2.69E-07	5.48E-13	1.76E+01	8.07E-03	0.00E+00	7.51E+00	1.64E-01	1.13E+00	9.95E-03	4.60E-12	8.92E+00	4.41E-01	7.16E-03	6.89E-13	1.07E-09	7.24E-05	4.04E+00	1.34E-03	8.11E-07	9.27E-11	-2.73E-05	7.00E-09	1.40E-04	-1.36E-04	1.07E-10	-3.25E-48	-2.32E-08	-1.20E-09	2.46E+00	0.00E+00	0.00E+00	-1.54E-15	4.80E-138	1.05E-07
3.59E-05	305.083	3.61E+19	0.00E+00	2.45E+00	6.53E+05	-2.12E-04	2.52E+01	1.39E+05	4.37E-01	1.73E+05	7.09E-05	3.48E+04	9.27E+01	2.60E-02	1.57E+02	2.69E-07	5.13E-13	1.76E+01	7.56E-03	0.00E+00	7.51E+00	1.64E-01	1.13E+00	9.90E-03	4.61E-12	8.94E+00	4.43E-01	7.17E-03	6.89E-13	1.07E-09	7.24E-05	4.01E+00	1.35E-03	8.09E-07	9.28E-11	-2.73E-05	6.95E-09	1.39E-04	-1.35E-04	1.07E-10	-6.35E-48	-2.32E-08	-1.20E-09	2.45E+00	0.00E+00	0.00E+00	-9.29E-16	4.79E-138	1.04E-07
3.59E-05	305.084	3.61E+19	0.00E+00	2.44E+00	6.53E+05	-2.12E-04	2.51E+01	1.39E+05	4.36E-01	1.73E+05	7.09E-05	3.48E+04	9.27E+01	2.60E-02	1.57E+02	2.68E-07	4.80E-13	1.76E+01	7.07E-03	0.00E+00	7.52E+00	1.64E-01	1.14E+00	9.84E-03	4.61E-12	8.97E+00	4.45E-01	7.19E-03	6.88E-13	1.08E-09	7.24E-05	3.98E+00	1.35E-03	8.07E-07	9.28E-11	-2.73E-05	6.89E-09	1.38E-04	-1.34E-04	1.07E-10	-1.09E-47	-2.32E-08	-1.20E-09	2.44E+00	0.00E+00	0.00E+00	-1.54E-16	4.78E-138	1.03E-07
3.59E-05	305.086	3.61E+19	0.00E+00	2.44E+00	6.53E+05	-2.12E-04	2.51E+01	1.39E+05	4.35E-01	1.73E+05	7.09E-05	3.48E+04	9.27E+01	2.60E-02	1.57E+02	2.68E-07	4.49E-13	1.76E+01	6.62E-03	0.00E+00	7.52E+00	1.64E-01	1.14E+00	9.79E-03	4.61E-12	9.00E+00	4.47E-01	7.20E-03	6.88E-13	1.08E-09	7.24E-05	3.95E+00	1.36E-03	8.05E-07	9.29E-11	-2.73E-05	6.83E-09	1.37E-04	-1.33E-04	1.06E-10	-1.70E-47	-2.32E-08	-1.20E-09	2.44E+00	0.00E+00	0.00E+00	-9.75E-16	4.76E-138	1.02E-07
3.60E-05	305.088	3.61E+19	0.00E+00	2.43E+00	6.53E+05	-2.12E-04	2.50E+01	1.39E+05	4.35E-01	1.73E+05	7.08E-05	3.48E+04	9.27E+01	2.60E-02	1.57E+02	2.67E-07	4.20E-13	1.76E+01	6.19E-03	0.00E+00	7.53E+00	1.64E-01	1.14E+00	9.73E-03	4.62E-12	9.03E+00	4.48E-01	7.22E-03	6.87E-13	1.08E-09	7.24E-05	3.92E+00	1.37E-03	8.04E-07	9.29E-11	-2.73E-05	6.78E-09	1.36E-04	-1.32E-04	1.06E-10	-2.39E-47	-2.32E-08	-1.20E-09	2.43E+00	0.00E+00	0.00E+00	-3.39E-15	4.75E-138	1.01E-07
3.60E-05	305.089	3.61E+19	0.00E+00	2.43E+00	6.53E+05	-2.12E-04	2.50E+01	1.39E+05	4.34E-01	1.73E+05	7.08E-05	3.48E+04	9.28E+01	2.60E-02	1.57E+02	2.67E-07	3.92E-13	1.76E+01	5.78E-03	0.00E+00	7.53E+00	1.64E-01	1.15E+00	9.67E-03	4.62E-12	9.05E+00	4.50E-01	7.23E-03	6.87E-13	1.08E-09	7.24E-05	3.89E+00	1.38E-03	8.02E-07	9.30E-11	-2.73E-05	6.72E-09	1.35E-04	-1.31E-04	1.06E-10	-3.04E-47	-2.32E-08	-1.20E-09	2.43E+00	0.00E+00	0.00E+00	-6.39E-15	4.74E-138	1.00E-07
3.61E-05	305.091	3.61E+19	0.00E+00	2.42E+00	6.53E+05	-2.12E-04	2.49E+01	1.39E+05	4.33E-01	1.73E+05	7.08E-05	3.48E+04	9.28E+01	2.59E-02	1.57E+02	2.66E-07	3.66E-13	1.76E+01	5.40E-03	0.00E+00	7.53E+00	1.64E-01	1.15E+00	9.62E-03	4.62E-12	9.08E+00	4.52E-01	7.25E-03	6.86E-13	1.09E-09	7.24E-05	3.86E+00	1.38E-03	8.00E-07	9.30E-11	-2.73E-05	6.67E-09	1.33E-04	-1.30E-04	1.05E-10	-3.44E-47	-2.32E-08	-1.20E-09	2.42E+00	0.00E+00	0.00E+00	-8.52E-15	4.73E-138	9.92E-08
3.61E-05	305.093	3.61E+19	0.00E+00	2.41E+00	6.53E+05	-2.12E-04	2.49E+01	1.39E+05	4.32E-01	1.73E+05	7.07E-05	3.48E+04	9.28E+01	2.59E-02	1.57E+02	2.66E-07	3.41E-13	1.76E+01	5.04E-03	0.00E+00	7.53E+00	1.64E-01	1.15E+00	9.56E-03	4.63E-12	9.11E+00	4.54E-01	7.26E-03	6.86E-13	1.09E-09	7.24E-05	3.82E+00	1.39E-03	7.98E-07	9.31E-11	-2.73E-05	6.61E-09	1.32E-04	-1.28E-04	1.05E-10	-3.27E-47	-2.32E-08	-1.20E-09	2.41E+00	0.00E+00	0.00E+00	-8.84E-15	4.71E-138	9.83E-08
3.61E-05	305.094	3.61E+19	0.00E+00	2.41E+00	6.53E+05	-2.12E-04	2.49E+01	1.39E+05	4.31E-01	1.73E+05	7.07E-05	3.48E+04	9.28E+01	2.59E-02	1.57E+02	2.65E-07	3.18E-13	1.76E+01	4.70E-03	0.00E+00	7.54E+00	1.64E-01	1.16E+00	9.51E-03	4.63E-12	9.14E+00	4.56E-01	7.28E-03	6.85E-13	1.09E-09	7.24E-05	3.79E+00	1.40E-03	7.96E-07	9.31E-11	-2.73E-05	6.55E-09	1.31E-04	-1.27E-04	1.05E-10	-2.08E-47	-2.32E-08	-1.20E-09	2.41E+00	0.00E+00	0.00E+00	-7.39E-15	4.70E-138	9.74E-08
3.62E-05	305.096	3.61E+19	0.00E+00	2.40E+00	6.53E+05	-2.12E-04	2.48E+01	1.39E+05	4.31E-01	1.73E+05	7.07E-05	3.48E+04	9.28E+01	2.59E-02	1.57E+02	2.65E-07	2.96E-13	1.76E+01	4.38E-03	0.00E+00	7.54E+00	1.64E-01	1.16E+00	9.45E-03	4.63E-12	9.17E+00	4.58E-01	7.30E-03	6.84E-13	1.09E-09	7.24E-05	3.76E+00	1.41E-03	7.94E-07	9.32E-11	-2.73E-05	6.50E-09	1.30E-04	-1.26E-04	1.04E-10	2.69E-48	-2.32E-08	-1.20E-09	2.40E+00	0.00E+00	0.00E+00	-6.14E-15	4.69E-138	9.65E-08
3.62E-05	305.098	3.61E+19	0.00E+00	2.39E+00	6.53E+05	-2.12E-04	2.48E+01	1.39E+05	4.30E-01	1.73E+05	7.06E-05	3.48E+04	9.28E+01	2.58E-02	1.57E+02	2.64E-07	2.76E-13	1.76E+01	4.08E-03	0.00E+00	7.54E+00	1.64E-01	1.16E+00	9.39E-03	4.64E-12	9.19E+00	4.60E-01	7.31E-03	6.84E-13	1.10E-09	7.24E-05	3.73E+00	1.41E-03	7.92E-07	9.32E-11	-2.73E-05	6.44E-09	1.29E-04	-1.25E-04	1.04E-10	1.70E-48	-2.32E-08	-1.20E-09	2.39E+00	0.00E+00	0.00E+00	-7.32E-15	4.67E-138	9.56E-08
3.62E-05	305.1	3.61E+19	0.00E+00	2.39E+00	6.53E+05	-2.12E-04	2.47E+01	1.39E+05	4.29E-01	1.73E+05	7.06E-05	3.48E+04	9.28E+01	2.58E-02	1.57E+02	2.64E-07	2.57E-13	1.76E+01	3.80E-03	0.00E+00	7.54E+00	1.64E-01	1.17E+00	9.34E-03	4.64E-12	9.22E+00	4.62E-01	7.33E-03	6.83E-13	1.10E-09	7.24E-05	3.70E+00	1.42E-03	7.90E-07	9.32E-11	-2.73E-05	6.38E-09	1.28E-04	-1.24E-04	1.03E-10	-9.21E-47	-2.32E-08	-1.20E-09	2.39E+00	0.00E+00	0.00E+00	-1.17E-14	4.66E-138	9.47E-08
3.63E-05	305.101	3.61E+19	0.00E+00	2.38E+00	6.53E+05	-2.12E-04	2.47E+01	1.39E+05	4.28E-01	1.73E+05	7.06E-05	3.48E+04	9.29E+01	2.58E-02	1.57E+02	2.63E-07	2.39E-13	1.76E+01	3.53E-03	0.00E+00	7.54E+00	1.64E-01	1.17E+00	9.28E-03	4.64E-12	9.25E+00	4.64E-01	7.34E-03	6.83E-13	1.10E-09	7.24E-05	3.67E+00	1.43E-03	7.89E-07	9.33E-11	-2.73E-05	6.33E-09	1.27E-04	-1.23E-04	1.03E-10	-4.03E-46	-2.32E-08	-1.20E-09	2.38E+00	0.00E+00	0.00E+00	-1.73E-14	4.65E-138	9.38E-08
3.63E-05	305.103	3.61E+19	0.00E+00	2.37E+00	6.53E+05	-2.12E-04	2.46E+01	1.39E+05	4.27E-01	1.73E+05	7.05E-05	3.48E+04	9.29E+01	2.58E-02	1.57E+02	2.63E-07	2.22E-13	1.76E+01	3.29E-03	0.00E+00	7.55E+00	1.64E-01	1.17E+00	9.22E-03	4.65E-12	9.28E+00	4.66E-01	7.36E-03	6.82E-13	1.10E-09	7.24E-05	3.64E+00	1.44E-03	7.87E-07	9.33E-11	-2.73E-05	6.27E-09	1.26E-04	-1.22E-04	1.03E-10	-1.12E-45	-2.32E-08	-1.20E-09	2.37E+00	0.00E+00	0.00E+00	-1.90E-14	4.64E-138	9.30E-08
3.64E-05	305.105	3.61E+19	0.00E+00	2.37E+00	6.53E+05	-2.12E-04	2.46E+01	1.39E+05	4.27E-01	1.73E+05	7.05E-05	3.48E+04	9.29E+01	2.57E-02	1.57E+02	2.62E-07	2.06E-13	1.76E+01	3.05E-03	0.00E+00	7.55E+00	1.64E-01	1.18E+00	9.17E-03	4.65E-12	9.31E+00	4.68E-01	7.37E-03	6.81E-13	1.11E-09	7.24E-05	3.60E+00	1.45E-03	7.85E-07	9.33E-11	-2.73E-05	6.21E-09	1.25E-04	-1.21E-04	1.02E-10	-2.52E-45	-2.32E-08	-1.20E-09	2.37E+00	0.00E+00	0.00E+00	-1.36E-14	4.62E-138	9.21E-08
3.64E-05	305.107	3.61E+19	0.00E+00	2.36E+00	6.53E+05	-2.12E-04	2.46E+01	1.39E+05	4.26E-01	1.73E+05	7.04E-05	3.48E+04	9.29E+01	2.57E-02	1.57E+02	2.62E-07	1.91E-13	1.76E+01	2.83E-03	0.00E+00	7.55E+00	1.64E-01	1.18E+00	9.11E-03	4.66E-12	9.34E+00	4.71E-01	7.39E-03	6.81E-13	1.11E-09	7.24E-05	3.57E+00	1.45E-03	7.83E-07	9.34E-11	-2.73E-05	6.16E-09	1.24E-04	-1.20E-04	1.02E-10	-4.95E-45	-2.32E-08	-1.20E-09	2.36E+00	0.00E+00	0.00E+00	-4.54E-15	4.61E-138	9.12E-08
3.64E-05	305.109	3.61E+19	0.00E+00	2.35E+00	6.53E+05	-2.12E-04	2.45E+01	1.39E+05	4.25E-01	1.73E+05	7.04E-05	3.48E+04	9.29E+01	2.57E-02	1.57E+02	2.61E-07	1.77E-13	1.76E+01	2.63E-03	0.00E+00	7.55E+00	1.64E-01	1.18E+00	9.06E-03	4.66E-12	9.37E+00	4.73E-01	7.41E-03	6.80E-13	1.11E-09	7.24E-05	3.54E+00	1.46E-03	7.81E-07	9.34E-11	-2.73E-05	6.10E-09	1.23E-04	-1.19E-04	1.02E-10	-8.81E-45	-2.32E-08	-1.20E-09	2.35E+00	0.00E+00	0.00E+00	-1.97E-15	4.60E-138	9.03E-08
3.65E-05	305.11	3.61E+19	0.00E+00	2.35E+00	6.53E+05	-2.12E-04	2.45E+01	1.39E+05	4.24E-01	1.73E+05	7.03E-05	3.48E+04	9.29E+01	2.57E-02	1.57E+02	2.61E-07	1.64E-13	1.76E+01	2.44E-03	0.00E+00	7.55E+00	1.64E-01	1.19E+00	9.00E-03	4.66E-12	9.40E+00	4.75E-01	7.42E-03	6.79E-13	1.11E-09	7.24E-05	3.51E+00	1.47E-03	7.79E-07	9.34E-11	-2.73E-05	6.05E-09	1.21E-04	-1.18E-04	1.01E-10	-1.46E-44	-2.32E-08	-1.20E-09	2.35E+00	0.00E+00	0.00E+00	-1.48E-14	4.58E-138	8.94E-08
3.65E-05	305.112	3.61E+19	0.00E+00	2.34E+00	6.53E+05	-2.12E-04	2.44E+01	1.39E+05	4.23E-01	1.73E+05	7.03E-05	3.48E+04	9.29E+01	2.56E-02	1.57E+02	2.60E-07	1.52E-13	1.76E+01	2.26E-03	0.00E+00	7.55E+00	1.64E-01	1.19E+00	8.94E-03	4.67E-12	9.43E+00	4.77E-01	7.44E-03	6.79E-13	1.12E-09	7.24E-05	3.48E+00	1.48E-03	7.77E-07	9.35E-11	-2.73E-05	5.99E-09	1.20E-04	-1.16E-04	1.01E-10	-2.26E-44	-2.32E-08	-1.20E-09	2.34E+00	0.00E+00	0.00E+00	-3.82E-14	4.57E-138	8.86E-08
3.66E-05	305.114	3.61E+19	0.00E+00	2.33E+00	6.53E+05	-2.12E-04	2.44E+01	1.39E+05	4.22E-01	1.73E+05	7.02E-05	3.48E+04	9.29E+01	2.56E-02	1.57E+02	2.60E-07	1.41E-13	1.76E+01	2.09E-03	0.00E+00	7.55E+00	1.64E-01	1.20E+00	8.89E-03	4.67E-12	9.46E+00	4.79E-01	7.45E-03	6.78E-13	1.12E-09	7.24E-05	3.45E+00	1.49E-03	7.75E-07	9.35E-11	-2.73E-05	5.94E-09	1.19E-04	-1.15E-04	1.01E-10	-3.32E-44	-2.32E-08	-1.20E-09	2.33E+00	0.00E+00	0.00E+00	-5.40E-14	4.56E-138	8.77E-08
3.66E-05	305.116	3.61E+19	0.00E+00	2.33E+00	6.53E+05	-2.12E-04	2.43E+01	1.39E+05	4.22E-01	1.73E+05	7.02E-05	3.48E+04	9.29E+01	2.56E-02	1.57E+02	2.60E-07	1.30E-13	1.76E+01	1.94E-03	0.00E+00	7.55E+00	1.64E-01	1.20E+00	8.83E-03	4.68E-12	9.49E+00	4.82E-01	7.47E-03	6.78E-13	1.12E-09	7.24E-05	3.42E+00	1.50E-03	7.73E-07	9.35E-11	-2.73E-05	5.88E-09	1.18E-04	-1.14E-04	1.00E-10	-4.63E-44	-2.32E-08	-1.20E-09	2.33E+00	0.00E+00	0.00E+00	-4.49E-14	4.54E-138	8.68E-08
3.66E-05	305.118	3.61E+19	0.00E+00	2.32E+00	6.53E+05	-2.12E-04	2.43E+01	1.39E+05	4.21E-01	1.73E+05	7.01E-05	3.48E+04	9.29E+01	2.56E-02	1.57E+02	2.59E-07	1.20E-13	1.75E+01	1.79E-03	0.00E+00	7.55E+00	1.64E-01	1.20E+00	8.77E-03	4.68E-12	9.52E+00	4.84E-01	7.49E-03	6.77E-13	1.12E-09	7.24E-05	3.38E+00	1.51E-03	7.71E-07	9.36E-11	-2.73E-05	5.82E-09	1.17E-04	-1.13E-04	9.98E-11	-6.15E-44	-2.32E-08	-1.20E-09	2.32E+00	0.00E+00	0.00E+00	-1.50E-14	4.53E-138	8.59E-08
3.67E-05	305.12	3.61E+19	0.00E+00	2.31E+00	6.53E+05	-2.12E-04	2.43E+01	1.39E+05	4.20E-01	1.73E+05	7.00E-05	3.48E+04	9.29E+01	2.55E-02	1.57E+02	2.59E-07	1.11E-13	1.75E+01	1.66E-03	0.00E+00	7.55E+00	1.64E-01	1.21E+00	8.72E-03	4.69E-12	9.55E+00	4.86E-01	7.50E-03	6.76E-13	1.13E-09	7.23E-05	3.35E+00	1.51E-03	7.69E-07	9.36E-11	-2.73E-05	5.77E-09	1.16E-04	-1.12E-04	9.94E-11	-7.72E-44	-2.32E-08	-1.20E-09	2.31E+00	0.00E+00	0.00E+00	-1.60E-15	4.52E-138	8.51E-08
3.67E-05	305.122	3.61E+19	0.00E+00	2.31E+00	6.53E+05	-2.12E-04	2.42E+01	1.39E+05	4.19E-01	1.73E+05	7.00E-05	3.48E+04	9.29E+01	2.55E-02	1.57E+02	2.58E-07	1.02E-13	1.75E+01	1.53E-03	0.00E+00	7.55E+00	1.64E-01	1.21E+00	8.66E-03	4.69E-12	9.58E+00	4.89E-01	7.52E-03	6.76E-13	1.13E-09	7.23E-05	3.32E+00	1.52E-03	7.67E-07	9.36E-11	-2.73E-05	5.71E-09	1.15E-04	-1.11E-04	9.90E-11	-9.10E-44	-2.32E-08	-1.20E-09	2.31E+00	0.00E+00	0.00E+00	-3.90E-14	4.50E-138	8.42E-08
3.68E-05	305.124	3.61E+19	0.00E+00	2.30E+00	6.53E+05	-2.12E-04	2.42E+01	1.39E+05	4.18E-01	1.73E+05	6.99E-05	3.48E+04	9.29E+01	2.55E-02	1.57E+02	2.58E-07	9.44E-14	1.75E+01	1.41E-03	0.00E+00	7.55E+00	1.64E-01	1.22E+00	8.60E-03	4.70E-12	9.61E+00	4.91E-01	7.53E-03	6.75E-13	1.13E-09	7.23E-05	3.29E+00	1.53E-03	7.65E-07	9.36E-11	-2.73E-05	5.66E-09	1.14E-04	-1.10E-04	9.87E-11	-9.88E-44	-2.32E-08	-1.20E-09	2.30E+00	0.00E+00	0.00E+00	-1.16E-13	4.49E-138	8.34E-08
3.68E-05	305.126	3.61E+19	0.00E+00	2.29E+00	6.53E+05	-2.12E-04	2.41E+01	1.39E+05	4.17E-01	1.73E+05	6.98E-05	3.48E+04	9.28E+01	2.54E-02	1.57E+02	2.57E-07	8.68E-14	1.75E+01	1.30E-03	0.00E+00	7.55E+00	1.64E-01	1.22E+00	8.55E-03	4.70E-12	9.64E+00	4.93E-01	7.55E-03	6.74E-13	1.13E-09	7.23E-05	3.26E+00	1.54E-03	7.63E-07	9.37E-11	-2.73E-05	5.60E-09	1.13E-04	-1.09E-04	9.83E-11	-9.45E-44	-2.32E-08	-1.20E-09	2.29E+00	0.00E+00	0.00E+00	-1.67E-13	4.48E-138	8.25E-08
3.69E-05	305.128	3.61E+19	0.00E+00	2.28E+00	6.53E+05	-2.12E-04	2.41E+01	1.39E+05	4.16E-01	1.73E+05	6.98E-05	3.48E+04	9.28E+01	2.54E-02	1.57E+02	2.57E-07	7.96E-14	1.75E+01	1.20E-03	0.00E+00	7.54E+00	1.64E-01	1.22E+00	8.49E-03	4.71E-12	9.67E+00	4.96E-01	7.57E-03	6.74E-13	1.14E-09	7.23E-05	3.23E+00	1.55E-03	7.61E-07	9.37E-11	-2.73E-05	5.55E-09	1.12E-04	-1.08E-04	9.79E-11	-7.00E-44	-2.32E-08	-1.20E-09	2.28E+00	0.00E+00	0.00E+00	-1.29E-13	4.46E-138	8.17E-08
3.69E-05	305.13	3.61E+19	0.00E+00	2.28E+00	6.53E+05	-2.12E-04	2.41E+01	1.39E+05	4.15E-01	1.73E+05	6.97E-05	3.48E+04	9.28E+01	2.54E-02	1.57E+02	2.56E-07	7.33E-14	1.75E+01	1.10E-03	0.00E+00	7.54E+00	1.64E-01	1.23E+00	8.43E-03	4.71E-12	9.70E+00	4.98E-01	7.58E-03	6.73E-13	1.14E-09	7.23E-05	3.19E+00	1.56E-03	7.59E-07	9.37E-11	-2.73E-05	5.49E-09	1.10E-04	-1.07E-04	9.75E-11	-2.33E-44	-2.32E-08	-1.20E-09	2.28E+00	0.00E+00	0.00E+00	-3.22E-14	4.45E-138	8.08E-08
3.69E-05	305.132	3.61E+19	0.00E+00	2.27E+00	6.53E+05	-2.12E-04	2.40E+01	1.39E+05	4.14E-01	1.73E+05	6.96E-05	3.48E+04	9.28E+01	2.54E-02	1.57E+02	2.56E-07	6.76E-14	1.75E+01	1.01E-03	0.00E+00	7.54E+00	1.64E-01	1.23E+00	8.38E-03	4.72E-12	9.73E+00	5.01E-01	7.60E-03	6.72E-13	1.14E-09	7.23E-05	3.16E+00	1.57E-03	7.57E-07	9.37E-11	-2.73E-05	5.44E-09	1.09E-04	-1.05E-04	9.71E-11	1.55E-44	-2.32E-08	-1.20E-09	2.27E+00	0.00E+00	0.00E+00	-6.66E-15	4.44E-138	8.00E-08
3.70E-05	305.134	3.61E+19	0.00E+00	2.26E+00	6.53E+05	-2.12E-04	2.40E+01	1.39E+05	4.13E-01	1.73E+05	6.96E-05	3.48E+04	9.28E+01	2.53E-02	1.57E+02	2.56E-07	6.23E-14	1.75E+01	9.32E-04	0.00E+00	7.54E+00	1.64E-01	1.24E+00	8.32E-03	4.72E-12	9.76E+00	5.03E-01	7.62E-03	6.71E-13	1.14E-09	7.23E-05	3.13E+00	1.58E-03	7.55E-07	9.37E-11	-2.73E-05	5.38E-09	1.08E-04	-1.04E-04	9.67E-11	-4.44E-44	-2.32E-08	-1.20E-09	2.26E+00	0.00E+00	0.00E+00	-1.58E-13	4.42E-138	7.91E-08
[truncated: 35,971 more rows]
[truncated: 18 more columns]
