# Supplementary material for: Dataset of numerical assessment on the combined effects of non-thermal plasma and water addition in hydrogen combustion
Source: Data Brief. 2025 Dec 19;64:112405. doi: 10.1016/j.dib.2025.112405 (PMC12813465; doi:10.1016/j.dib.2025.112405)
Supplement: Supplementary file 1 [file mmc1.zip › Research Data/Simulations for DOE/Run17.csv]

Time(s)	T_gas(K)	N_gas(#/cm^3)	AR	E	N2	He	H2O2	H2	H	O2	O	H2O	OH	HO2	O3	O(1D)	O(1S)	O2(a1)	O2(b1)	O2(c)	NO	N2O	NO2	HNO	HNO2	HONO	HONO2	N2H2	H2NN	HNOH	NH3	N	NO3	NH	NNH	NH2	H2NO	N2H4	N2H3	NH2OH	N^+	NH^+	H3^+	N2H^+	He^+	O^+	O2^+	N2^+	NH3^+
1.00E-11	300	2.45E+19	0.00E+00	3.17E-10	5.73E+05	0.00E+00	5.28E-28	2.44E+05	1.15E-10	1.52E+05	9.09E-11	3.05E+04	3.33E-12	2.59E-15	1.94E-12	6.07E-11	5.21E-13	9.50E-12	2.38E-12	0.00E+00	3.50E-15	9.35E-18	6.24E-35	5.24E-35	9.20E-64	5.63E-36	1.05E-55	1.84E-51	2.28E-47	6.79E-59	6.70E-54	3.62E-11	5.00E-55	1.68E-31	2.13E-23	7.06E-44	2.32E-57	1.47E-76	1.20E-74	6.85E-64	0.00E+00	1.30E-31	2.23E-13	1.21E-12	0.00E+00	0.00E+00	4.52E-12	1.02E-11	5.04E-34
2.00E-11	300	2.45E+19	0.00E+00	3.38E-10	5.73E+05	0.00E+00	4.27E-27	2.44E+05	2.41E-10	1.52E+05	1.86E-10	3.05E+04	7.71E-12	1.07E-14	7.87E-12	1.26E-10	1.59E-12	1.96E-11	5.00E-12	0.00E+00	1.43E-14	3.85E-17	1.02E-33	8.74E-34	3.20E-62	1.02E-34	7.47E-54	3.09E-50	3.82E-46	4.49E-57	2.64E-52	7.49E-11	3.19E-53	6.88E-31	8.73E-23	1.28E-42	1.54E-55	5.82E-76	1.63E-72	5.35E-62	0.00E+00	1.76E-30	7.44E-13	4.64E-12	0.00E+00	0.00E+00	9.35E-12	1.99E-11	1.40E-32
3.00E-11	300	2.45E+19	0.00E+00	3.61E-10	5.73E+05	0.00E+00	1.46E-26	2.44E+05	3.78E-10	1.52E+05	2.85E-10	3.05E+04	1.32E-11	2.48E-14	1.80E-11	1.95E-10	3.25E-12	3.05E-11	7.87E-12	0.00E+00	3.29E-14	8.90E-17	5.34E-33	4.65E-33	2.73E-61	5.86E-34	9.64E-53	1.65E-49	2.04E-45	5.44E-56	2.51E-51	1.16E-10	3.73E-52	1.58E-30	2.01E-22	7.39E-42	1.86E-54	2.48E-75	3.07E-71	7.51E-61	0.00E+00	7.68E-30	1.41E-12	1.01E-11	0.00E+00	0.00E+00	1.45E-11	2.93E-11	9.60E-32
4.00E-11	300	2.45E+19	0.00E+00	3.85E-10	5.73E+05	0.00E+00	3.50E-26	2.44E+05	5.27E-10	1.52E+05	3.90E-10	3.05E+04	1.99E-11	4.53E-14	3.25E-11	2.69E-10	5.51E-12	4.20E-11	1.10E-11	0.00E+00	5.98E-14	1.63E-16	1.75E-32	1.55E-32	1.31E-60	2.09E-33	6.22E-52	5.50E-49	6.81E-45	3.31E-55	1.33E-50	1.60E-10	2.20E-51	2.88E-30	3.67E-22	2.64E-41	1.13E-53	4.52E-75	2.61E-70	5.25E-60	0.00E+00	2.11E-29	2.12E-12	1.73E-11	0.00E+00	0.00E+00	2.00E-11	3.84E-11	3.70E-31
5.00E-11	300	2.45E+19	0.00E+00	4.11E-10	5.73E+05	0.00E+00	6.92E-26	2.44E+05	6.87E-10	1.52E+05	4.99E-10	3.05E+04	2.80E-11	7.30E-14	5.15E-11	3.47E-10	8.42E-12	5.44E-11	1.44E-11	0.00E+00	9.56E-14	2.62E-16	4.44E-32	3.99E-32	4.58E-60	5.75E-33	2.72E-51	1.42E-48	1.76E-44	1.37E-54	5.05E-50	2.07E-10	8.83E-51	4.60E-30	5.88E-22	7.27E-41	4.69E-53	1.18E-74	1.42E-69	2.47E-59	0.00E+00	4.50E-29	2.84E-12	2.63E-11	0.00E+00	0.00E+00	2.59E-11	4.73E-11	1.04E-30
6.00E-11	300	2.45E+19	0.00E+00	4.39E-10	5.73E+05	0.00E+00	1.21E-25	2.44E+05	8.59E-10	1.52E+05	6.14E-10	3.05E+04	3.73E-11	1.08E-13	7.54E-11	4.31E-10	1.20E-11	6.75E-11	1.82E-11	0.00E+00	1.41E-13	3.88E-16	9.56E-32	8.72E-32	1.30E-59	1.33E-32	9.23E-51	3.10E-48	3.84E-44	4.44E-54	1.55E-49	2.57E-10	2.78E-50	6.78E-30	8.67E-22	1.69E-40	1.52E-52	3.20E-74	5.71E-69	9.00E-59	0.00E+00	8.21E-29	3.55E-12	3.69E-11	0.00E+00	0.00E+00	3.21E-11	5.61E-11	2.39E-30
7.00E-11	300	2.45E+19	0.00E+00	4.69E-10	5.73E+05	0.00E+00	1.95E-25	2.44E+05	1.05E-09	1.52E+05	7.35E-10	3.05E+04	4.82E-11	1.52E-13	1.04E-10	5.21E-10	1.63E-11	8.16E-11	2.22E-11	0.00E+00	1.96E-13	5.43E-16	1.84E-31	1.70E-31	3.23E-59	2.75E-32	2.64E-50	6.07E-48	7.51E-44	1.21E-53	4.10E-49	3.11E-10	7.40E-50	9.44E-30	1.21E-21	3.49E-40	4.15E-52	5.45E-74	1.89E-68	2.74E-58	0.00E+00	1.35E-28	4.23E-12	4.91E-11	0.00E+00	0.00E+00	3.88E-11	6.49E-11	4.80E-30
8.00E-11	300	2.45E+19	0.00E+00	5.00E-10	5.73E+05	0.00E+00	2.95E-25	2.44E+05	1.24E-09	1.52E+05	8.62E-10	3.05E+04	6.07E-11	2.04E-13	1.39E-10	6.17E-10	2.14E-11	9.66E-11	2.66E-11	0.00E+00	2.62E-13	7.30E-16	3.27E-31	3.06E-31	7.20E-59	5.20E-32	6.63E-50	1.09E-47	1.35E-43	2.93E-53	9.71E-49	3.68E-10	1.74E-49	1.26E-29	1.62E-21	6.60E-40	1.00E-51	7.57E-74	5.40E-68	7.34E-58	0.00E+00	2.06E-28	4.88E-12	6.29E-11	0.00E+00	0.00E+00	4.60E-11	7.37E-11	8.75E-30
9.00E-11	300	2.45E+19	0.00E+00	5.34E-10	5.73E+05	0.00E+00	4.26E-25	2.44E+05	1.46E-09	1.52E+05	9.97E-10	3.05E+04	7.48E-11	2.65E-13	1.79E-10	7.19E-10	2.72E-11	1.13E-10	3.14E-11	0.00E+00	3.40E-13	9.51E-16	5.45E-31	5.17E-31	1.49E-58	9.21E-32	1.51E-49	1.84E-47	2.28E-43	6.45E-53	2.11E-48	4.29E-10	3.74E-49	1.64E-29	2.10E-21	1.17E-39	2.21E-51	1.02E-73	1.38E-67	1.77E-57	0.00E+00	2.97E-28	5.52E-12	7.83E-11	0.00E+00	0.00E+00	5.36E-11	8.26E-11	1.48E-29
1.00E-10	300	2.45E+19	0.00E+00	5.70E-10	5.73E+05	0.00E+00	5.93E-25	2.44E+05	1.69E-09	1.52E+05	1.14E-09	3.05E+04	9.07E-11	3.37E-13	2.24E-10	8.28E-10	3.39E-11	1.30E-10	3.65E-11	0.00E+00	4.30E-13	1.21E-15	8.65E-31	8.31E-31	2.88E-58	1.55E-31	3.20E-49	2.96E-47	3.67E-43	1.32E-52	4.30E-48	4.95E-10	7.46E-49	2.07E-29	2.65E-21	1.96E-39	4.51E-51	2.78E-73	3.22E-67	3.95E-57	0.00E+00	4.10E-28	6.14E-12	9.52E-11	0.00E+00	0.00E+00	6.17E-11	9.16E-11	2.36E-29
1.10E-10	300	2.45E+19	0.00E+00	6.08E-10	5.73E+05	0.00E+00	8.01E-25	2.44E+05	1.93E-09	1.52E+05	1.29E-09	3.05E+04	1.09E-10	4.19E-13	2.76E-10	9.44E-10	4.15E-11	1.48E-10	4.21E-11	0.00E+00	5.33E-13	1.51E-15	1.32E-30	1.28E-30	5.29E-58	2.49E-31	6.34E-49	4.57E-47	5.66E-43	2.53E-52	8.26E-48	5.64E-10	1.40E-48	2.57E-29	3.29E-21	3.16E-39	8.66E-51	4.98E-73	6.98E-67	8.25E-57	0.00E+00	5.49E-28	6.76E-12	1.14E-10	0.00E+00	0.00E+00	7.04E-11	1.01E-10	3.60E-29
1.20E-10	300	2.45E+19	0.00E+00	6.49E-10	5.73E+05	0.00E+00	1.06E-24	2.44E+05	2.20E-09	1.52E+05	1.45E-09	3.05E+04	1.28E-10	5.14E-13	3.35E-10	1.07E-09	5.01E-11	1.67E-10	4.82E-11	0.00E+00	6.50E-13	1.85E-15	1.95E-30	1.92E-30	9.34E-58	3.87E-31	1.19E-48	6.83E-47	8.46E-43	4.63E-52	1.52E-47	6.38E-10	2.51E-48	3.13E-29	4.00E-21	4.91E-39	1.58E-50	8.12E-73	1.43E-66	1.63E-56	0.00E+00	7.16E-28	7.37E-12	1.34E-10	0.00E+00	0.00E+00	7.97E-11	1.10E-10	5.28E-29
1.30E-10	300	2.45E+19	0.00E+00	6.93E-10	5.73E+05	0.00E+00	1.37E-24	2.44E+05	2.48E-09	1.52E+05	1.61E-09	3.05E+04	1.51E-10	6.20E-13	4.01E-10	1.20E-09	5.97E-11	1.88E-10	5.47E-11	0.00E+00	7.83E-13	2.23E-15	2.81E-30	2.78E-30	1.59E-57	5.83E-31	2.15E-48	9.93E-47	1.23E-42	8.12E-52	2.68E-47	7.18E-10	4.31E-48	3.77E-29	4.82E-21	7.40E-39	2.78E-50	1.54E-72	2.77E-66	3.08E-56	0.00E+00	9.13E-28	8.00E-12	1.56E-10	0.00E+00	0.00E+00	8.96E-11	1.20E-10	7.52E-29
1.40E-10	300	2.45E+19	0.00E+00	7.40E-10	5.73E+05	0.00E+00	1.74E-24	2.44E+05	2.78E-09	1.52E+05	1.79E-09	3.05E+04	1.75E-10	7.40E-13	4.74E-10	1.34E-09	7.03E-11	2.10E-10	6.17E-11	0.00E+00	9.31E-13	2.67E-15	3.94E-30	3.95E-30	2.63E-57	8.57E-31	3.74E-48	1.41E-46	1.74E-42	1.38E-51	4.58E-47	8.02E-10	7.16E-48	4.48E-29	5.72E-21	1.09E-38	4.71E-50	3.10E-72	5.17E-66	5.59E-56	0.00E+00	1.15E-27	8.64E-12	1.80E-10	0.00E+00	0.00E+00	1.00E-10	1.31E-10	1.04E-28
1.50E-10	300	2.45E+19	0.00E+00	7.90E-10	5.73E+05	0.00E+00	2.17E-24	2.44E+05	3.11E-09	1.52E+05	1.98E-09	3.05E+04	2.02E-10	8.74E-13	5.55E-10	1.49E-09	8.21E-11	2.34E-10	6.93E-11	0.00E+00	1.10E-12	3.15E-15	5.43E-30	5.49E-30	4.23E-57	1.23E-30	6.30E-48	1.96E-46	2.42E-42	2.26E-51	7.60E-47	8.93E-10	1.15E-47	5.27E-29	6.73E-21	1.56E-38	7.74E-50	6.19E-72	9.27E-66	9.80E-56	0.00E+00	1.42E-27	9.30E-12	2.05E-10	0.00E+00	0.00E+00	1.11E-10	1.41E-10	1.42E-28
1.60E-10	300	2.45E+19	0.00E+00	8.43E-10	5.73E+05	0.00E+00	2.69E-24	2.44E+05	3.45E-09	1.52E+05	2.18E-09	3.05E+04	2.31E-10	1.02E-12	6.44E-10	1.65E-09	9.50E-11	2.59E-10	7.75E-11	0.00E+00	1.28E-12	3.70E-15	7.36E-30	7.51E-30	6.64E-57	1.74E-30	1.03E-47	2.67E-46	3.31E-42	3.62E-51	1.23E-46	9.89E-10	1.82E-47	6.16E-29	7.85E-21	2.20E-38	1.24E-49	1.22E-71	1.61E-65	1.67E-55	0.00E+00	1.74E-27	9.99E-12	2.33E-10	0.00E+00	0.00E+00	1.23E-10	1.53E-10	1.89E-28
1.70E-10	300	2.45E+19	0.00E+00	9.00E-10	5.73E+05	0.00E+00	3.29E-24	2.44E+05	3.82E-09	1.52E+05	2.39E-09	3.05E+04	2.64E-10	1.19E-12	7.42E-10	1.82E-09	1.09E-10	2.86E-10	8.62E-11	0.00E+00	1.48E-12	4.30E-15	9.82E-30	1.01E-29	1.02E-56	2.41E-30	1.65E-47	3.60E-46	4.46E-42	5.66E-51	1.95E-46	1.09E-09	2.79E-47	7.13E-29	9.08E-21	3.05E-38	1.94E-49	2.36E-71	2.72E-65	2.77E-55	0.00E+00	2.11E-27	1.07E-11	2.63E-10	0.00E+00	0.00E+00	1.36E-10	1.64E-10	2.47E-28
1.80E-10	300	2.45E+19	0.00E+00	9.61E-10	5.73E+05	0.00E+00	3.98E-24	2.44E+05	4.22E-09	1.52E+05	2.62E-09	3.05E+04	2.99E-10	1.37E-12	8.50E-10	2.00E-09	1.25E-10	3.15E-10	9.57E-11	0.00E+00	1.71E-12	4.97E-15	1.29E-29	1.34E-29	1.55E-56	3.29E-30	2.58E-47	4.78E-46	5.91E-42	8.67E-51	3.02E-46	1.20E-09	4.20E-47	8.21E-29	1.04E-20	4.16E-38	2.97E-49	4.44E-71	4.48E-65	4.49E-55	0.00E+00	2.54E-27	1.15E-11	2.94E-10	0.00E+00	0.00E+00	1.50E-10	1.77E-10	3.20E-28
1.90E-10	300	2.45E+19	0.00E+00	1.03E-09	5.73E+05	0.00E+00	4.78E-24	2.44E+05	4.64E-09	1.52E+05	2.86E-09	3.05E+04	3.38E-10	1.57E-12	9.67E-10	2.20E-09	1.42E-10	3.46E-10	1.06E-10	0.00E+00	1.95E-12	5.71E-15	1.68E-29	1.76E-29	2.31E-56	4.43E-30	3.95E-47	6.26E-46	7.75E-42	1.31E-50	4.60E-46	1.32E-09	6.23E-47	9.39E-29	1.19E-20	5.61E-38	4.47E-49	8.17E-71	7.22E-65	7.12E-55	0.00E+00	3.03E-27	1.23E-11	3.29E-10	0.00E+00	0.00E+00	1.65E-10	1.90E-10	4.09E-28
2.00E-10	300	2.45E+19	0.00E+00	1.10E-09	5.73E+05	0.00E+00	5.70E-24	2.44E+05	5.10E-09	1.52E+05	3.11E-09	3.05E+04	3.80E-10	1.80E-12	1.10E-09	2.41E-09	1.60E-10	3.79E-10	1.17E-10	0.00E+00	2.22E-12	6.52E-15	2.17E-29	2.29E-29	3.39E-56	5.91E-30	5.96E-47	8.12E-46	1.01E-41	1.93E-50	6.90E-46	1.44E-09	9.08E-47	1.07E-28	1.36E-20	7.46E-38	6.62E-49	1.47E-70	1.14E-64	1.11E-54	0.00E+00	3.60E-27	1.31E-11	3.65E-10	0.00E+00	0.00E+00	1.80E-10	2.04E-10	5.16E-28
2.10E-10	300	2.45E+19	0.00E+00	1.17E-09	5.73E+05	0.00E+00	6.75E-24	2.44E+05	5.58E-09	1.52E+05	3.38E-09	3.05E+04	4.26E-10	2.04E-12	1.23E-09	2.63E-09	1.81E-10	4.14E-10	1.29E-10	0.00E+00	2.51E-12	7.41E-15	2.77E-29	2.94E-29	4.91E-56	7.78E-30	8.84E-47	1.04E-45	1.29E-41	2.82E-50	1.02E-45	1.58E-09	1.31E-46	1.21E-28	1.53E-20	9.82E-38	9.67E-49	2.59E-70	1.77E-64	1.70E-54	0.00E+00	4.26E-27	1.40E-11	4.04E-10	0.00E+00	0.00E+00	1.97E-10	2.18E-10	6.47E-28
2.20E-10	300	2.45E+19	0.00E+00	1.25E-09	5.73E+05	0.00E+00	7.94E-24	2.44E+05	6.10E-09	1.52E+05	3.67E-09	3.05E+04	4.76E-10	2.31E-12	1.39E-09	2.86E-09	2.03E-10	4.51E-10	1.41E-10	0.00E+00	2.84E-12	8.39E-15	3.50E-29	3.75E-29	7.03E-56	1.01E-29	1.29E-46	1.51E-45	1.65E-41	4.07E-50	1.49E-45	1.72E-09	1.85E-46	1.37E-28	1.73E-20	1.28E-37	1.39E-48	5.07E-65	2.70E-64	2.56E-54	0.00E+00	5.02E-27	1.50E-11	4.46E-10	0.00E+00	0.00E+00	2.15E-10	2.34E-10	8.03E-28
2.30E-10	300	2.45E+19	0.00E+00	1.33E-09	5.73E+05	0.00E+00	9.30E-24	2.44E+05	6.65E-09	1.52E+05	3.97E-09	3.05E+04	5.30E-10	2.60E-12	1.55E-09	3.11E-09	2.26E-10	4.91E-10	1.55E-10	0.00E+00	3.19E-12	9.45E-15	4.40E-29	4.75E-29	9.96E-56	1.31E-29	1.87E-46	3.27E-45	2.08E-41	5.80E-50	2.15E-45	1.87E-09	2.60E-46	1.53E-28	1.94E-20	1.65E-37	1.98E-48	4.54E-64	4.05E-64	3.81E-54	0.00E+00	5.90E-27	1.60E-11	4.91E-10	0.00E+00	0.00E+00	2.34E-10	2.51E-10	9.90E-28
2.40E-10	300	2.45E+19	0.00E+00	1.42E-09	5.73E+05	0.00E+00	1.08E-23	2.44E+05	7.25E-09	1.52E+05	4.29E-09	3.05E+04	5.88E-10	2.91E-12	1.73E-09	3.38E-09	2.52E-10	5.34E-10	1.69E-10	0.00E+00	3.57E-12	1.06E-14	5.49E-29	5.96E-29	1.40E-55	1.68E-29	2.67E-46	5.55E-45	2.61E-41	8.17E-50	3.06E-45	2.04E-09	3.62E-46	1.72E-28	2.17E-20	2.12E-37	2.80E-48	1.01E-63	6.00E-64	5.60E-54	0.00E+00	6.91E-27	1.71E-11	5.39E-10	0.00E+00	0.00E+00	2.54E-10	2.68E-10	1.21E-27
2.50E-10	300	2.45E+19	0.00E+00	1.52E-09	5.73E+05	0.00E+00	1.26E-23	2.44E+05	7.88E-09	1.52E+05	4.64E-09	3.05E+04	6.52E-10	3.26E-12	1.92E-09	3.67E-09	2.80E-10	5.80E-10	1.85E-10	0.00E+00	3.98E-12	1.19E-14	6.81E-29	7.44E-29	1.94E-55	2.14E-29	3.78E-46	7.80E-45	3.25E-41	1.14E-49	4.33E-45	2.21E-09	4.99E-46	1.92E-28	2.42E-20	2.69E-37	3.90E-48	1.59E-63	8.79E-64	8.12E-54	0.00E+00	8.07E-27	1.83E-11	5.90E-10	0.00E+00	0.00E+00	2.76E-10	2.87E-10	1.47E-27
2.60E-10	300	2.45E+19	0.00E+00	1.62E-09	5.73E+05	0.00E+00	1.45E-23	2.44E+05	8.55E-09	1.52E+05	5.01E-09	3.05E+04	7.20E-10	3.63E-12	2.13E-09	3.97E-09	3.10E-10	6.28E-10	2.01E-10	0.00E+00	4.43E-12	1.33E-14	8.39E-29	9.23E-29	2.68E-55	2.71E-29	5.29E-46	1.03E-44	4.03E-41	1.58E-49	6.06E-45	2.40E-09	6.81E-46	2.13E-28	2.68E-20	3.40E-37	5.40E-48	2.24E-63	1.27E-63	1.17E-53	0.00E+00	9.40E-27	1.95E-11	6.45E-10	0.00E+00	0.00E+00	2.99E-10	3.07E-10	1.78E-27
2.70E-10	300	2.45E+19	0.00E+00	1.73E-09	5.73E+05	0.00E+00	1.68E-23	2.44E+05	9.27E-09	1.52E+05	5.40E-09	3.05E+04	7.94E-10	4.04E-12	2.35E-09	4.30E-09	3.42E-10	6.80E-10	2.19E-10	0.00E+00	4.91E-12	1.48E-14	1.03E-28	1.14E-28	3.67E-55	3.40E-29	7.34E-46	1.31E-44	4.97E-41	2.16E-49	8.41E-45	2.59E-09	9.22E-46	2.37E-28	2.97E-20	4.27E-37	7.40E-48	3.02E-63	1.82E-63	1.66E-53	0.00E+00	1.09E-26	2.08E-11	7.04E-10	0.00E+00	0.00E+00	3.24E-10	3.28E-10	2.15E-27
2.80E-10	300	2.45E+19	0.00E+00	1.85E-09	5.73E+05	0.00E+00	1.92E-23	2.44E+05	1.00E-08	1.52E+05	5.82E-09	3.05E+04	8.73E-10	4.48E-12	2.59E-09	4.65E-09	3.77E-10	7.36E-10	2.38E-10	0.00E+00	5.44E-12	1.64E-14	1.26E-28	1.40E-28	4.98E-55	4.25E-29	1.01E-45	1.62E-44	6.09E-41	2.94E-49	1.16E-44	2.80E-09	1.24E-45	2.62E-28	3.29E-20	5.32E-37	1.01E-47	3.90E-63	2.58E-63	2.34E-53	0.00E+00	1.27E-26	2.22E-11	7.66E-10	0.00E+00	0.00E+00	3.50E-10	3.50E-10	2.58E-27
2.90E-10	300	2.45E+19	0.00E+00	1.97E-09	5.73E+05	0.00E+00	2.21E-23	2.44E+05	1.09E-08	1.52E+05	6.26E-09	3.05E+04	9.59E-10	4.96E-12	2.85E-09	5.02E-09	4.15E-10	7.95E-10	2.59E-10	0.00E+00	6.01E-12	1.82E-14	1.53E-28	1.71E-28	6.72E-55	5.28E-29	1.38E-45	1.96E-44	7.43E-41	3.98E-49	1.58E-44	3.03E-09	1.66E-45	2.89E-28	3.63E-20	6.61E-37	1.36E-47	4.90E-63	3.63E-63	3.26E-53	0.00E+00	1.47E-26	2.37E-11	8.33E-10	0.00E+00	0.00E+00	3.78E-10	3.74E-10	3.08E-27
3.00E-10	300	2.45E+19	0.00E+00	2.10E-09	5.73E+05	0.00E+00	2.52E-23	2.44E+05	1.17E-08	1.52E+05	6.73E-09	3.05E+04	1.05E-09	5.47E-12	3.13E-09	5.41E-09	4.55E-10	8.58E-10	2.81E-10	0.00E+00	6.62E-12	2.01E-14	1.85E-28	2.08E-28	9.02E-55	6.53E-29	1.87E-45	2.33E-44	9.03E-41	5.34E-49	2.15E-44	3.27E-09	2.20E-45	3.19E-28	3.99E-20	8.16E-37	1.83E-47	6.05E-63	5.06E-63	4.52E-53	0.00E+00	1.70E-26	2.54E-11	9.05E-10	0.00E+00	0.00E+00	4.08E-10	4.00E-10	3.67E-27
3.10E-10	300	2.45E+19	0.00E+00	2.25E-09	5.73E+05	0.00E+00	2.87E-23	2.44E+05	1.27E-08	1.52E+05	7.24E-09	3.05E+04	1.15E-09	6.03E-12	3.43E-09	5.83E-09	4.98E-10	9.25E-10	3.04E-10	0.00E+00	7.28E-12	2.22E-14	2.23E-28	2.52E-28	1.20E-54	8.03E-29	2.52E-45	2.75E-44	1.09E-40	7.14E-49	2.90E-44	3.53E-09	2.91E-45	3.51E-28	4.38E-20	1.00E-36	2.44E-47	7.37E-63	7.01E-63	6.22E-53	0.00E+00	1.97E-26	2.71E-11	9.81E-10	0.00E+00	0.00E+00	4.40E-10	4.27E-10	4.35E-27
3.20E-10	300	2.45E+19	0.00E+00	2.40E-09	5.73E+05	0.00E+00	3.27E-23	2.44E+05	1.37E-08	1.52E+05	7.77E-09	3.05E+04	1.26E-09	6.63E-12	3.75E-09	6.28E-09	5.45E-10	9.97E-10	3.29E-10	0.00E+00	8.00E-12	2.44E-14	2.67E-28	3.04E-28	1.60E-54	9.84E-29	3.38E-45	3.21E-44	1.32E-40	9.47E-49	3.89E-44	3.80E-09	3.82E-45	3.85E-28	4.81E-20	1.23E-36	3.24E-47	8.87E-63	9.62E-63	8.49E-53	0.00E+00	2.27E-26	2.89E-11	1.06E-09	0.00E+00	0.00E+00	4.75E-10	4.56E-10	5.14E-27
3.30E-10	300	2.45E+19	0.00E+00	2.56E-09	5.73E+05	0.00E+00	3.72E-23	2.44E+05	1.48E-08	1.52E+05	8.35E-09	3.05E+04	1.37E-09	7.28E-12	4.10E-09	6.76E-09	5.95E-10	1.07E-09	3.56E-10	0.00E+00	8.76E-12	2.68E-14	3.20E-28	3.66E-28	2.11E-54	1.20E-28	4.50E-45	3.73E-44	1.58E-40	1.25E-48	5.19E-44	4.09E-09	5.00E-45	4.22E-28	5.26E-20	1.49E-36	4.28E-47	1.06E-62	1.31E-62	1.15E-52	0.00E+00	2.62E-26	3.08E-11	1.15E-09	0.00E+00	0.00E+00	5.11E-10	4.87E-10	6.07E-27
3.40E-10	300	2.45E+19	0.00E+00	2.73E-09	5.73E+05	0.00E+00	4.22E-23	2.44E+05	1.59E-08	1.52E+05	8.96E-09	3.05E+04	1.50E-09	7.98E-12	4.47E-09	7.28E-09	6.49E-10	1.16E-09	3.85E-10	0.00E+00	9.59E-12	2.94E-14	3.82E-28	4.38E-28	2.77E-54	1.46E-28	5.96E-45	4.30E-44	1.90E-40	1.64E-48	6.88E-44	4.41E-09	6.51E-45	4.62E-28	5.75E-20	1.81E-36	5.63E-47	1.26E-62	1.78E-62	1.56E-52	0.00E+00	3.02E-26	3.29E-11	1.24E-09	0.00E+00	0.00E+00	5.50E-10	5.20E-10	7.14E-27
3.50E-10	300	2.45E+19	0.00E+00	2.92E-09	5.73E+05	0.00E+00	4.78E-23	2.44E+05	1.71E-08	1.52E+05	9.61E-09	3.05E+04	1.63E-09	8.73E-12	4.87E-09	7.82E-09	7.07E-10	1.24E-09	4.16E-10	0.00E+00	1.05E-11	3.22E-14	4.55E-28	5.24E-28	3.63E-54	1.77E-28	7.86E-45	4.94E-44	2.27E-40	2.15E-48	9.09E-44	4.74E-09	8.45E-45	5.05E-28	6.28E-20	2.20E-36	7.37E-47	1.48E-62	2.40E-62	2.09E-52	0.00E+00	3.47E-26	3.51E-11	1.34E-09	0.00E+00	0.00E+00	5.92E-10	5.56E-10	8.38E-27
3.60E-10	300	2.45E+19	0.00E+00	3.11E-09	5.73E+05	0.00E+00	5.41E-23	2.44E+05	1.84E-08	1.52E+05	1.03E-08	3.05E+04	1.77E-09	9.54E-12	5.29E-09	8.41E-09	7.69E-10	1.34E-09	4.49E-10	0.00E+00	1.14E-11	3.52E-14	5.40E-28	6.25E-28	4.73E-54	2.13E-28	1.03E-44	5.66E-44	2.70E-40	2.80E-48	1.20E-43	5.10E-09	1.09E-44	5.51E-28	6.84E-20	2.65E-36	9.60E-47	1.74E-62	3.21E-62	2.79E-52	0.00E+00	4.00E-26	3.75E-11	1.45E-09	0.00E+00	0.00E+00	6.36E-10	5.93E-10	9.82E-27
3.70E-10	300	2.45E+19	0.00E+00	3.32E-09	5.73E+05	0.00E+00	6.12E-23	2.44E+05	1.98E-08	1.52E+05	1.10E-08	3.05E+04	1.93E-09	1.04E-11	5.75E-09	9.03E-09	8.35E-10	1.44E-09	4.84E-10	0.00E+00	1.25E-11	3.85E-14	6.40E-28	7.44E-28	6.15E-54	2.57E-28	1.35E-44	6.46E-44	3.21E-40	3.64E-48	1.57E-43	5.48E-09	1.40E-44	6.01E-28	7.45E-20	3.18E-36	1.25E-46	2.03E-62	4.28E-62	3.70E-52	0.00E+00	4.59E-26	4.00E-11	1.56E-09	0.00E+00	0.00E+00	6.84E-10	6.34E-10	1.15E-26
3.80E-10	300	2.45E+19	0.00E+00	3.55E-09	5.73E+05	0.00E+00	6.92E-23	2.44E+05	2.13E-08	1.52E+05	1.18E-08	3.05E+04	2.09E-09	1.14E-11	6.24E-09	9.69E-09	9.06E-10	1.54E-09	5.22E-10	0.00E+00	1.36E-11	4.20E-14	7.57E-28	8.82E-28	7.96E-54	3.08E-28	1.76E-44	7.35E-44	3.80E-40	4.71E-48	2.04E-43	5.88E-09	1.80E-44	6.54E-28	8.10E-20	3.81E-36	1.61E-46	2.36E-62	5.68E-62	4.89E-52	0.00E+00	5.28E-26	4.28E-11	1.68E-09	0.00E+00	0.00E+00	7.34E-10	6.76E-10	1.34E-26
3.90E-10	300	2.45E+19	0.00E+00	3.79E-09	5.73E+05	0.00E+00	7.82E-23	2.44E+05	2.29E-08	1.52E+05	1.27E-08	3.05E+04	2.27E-09	1.24E-11	6.77E-09	1.04E-08	9.82E-10	1.66E-09	5.62E-10	0.00E+00	1.48E-11	4.58E-14	8.92E-28	1.04E-27	1.03E-53	3.69E-28	2.28E-44	8.36E-44	4.49E-40	6.07E-48	2.66E-43	6.32E-09	2.30E-44	7.11E-28	8.79E-20	4.56E-36	2.08E-46	2.75E-62	7.51E-62	6.44E-52	0.00E+00	6.06E-26	4.56E-11	1.81E-09	0.00E+00	0.00E+00	7.88E-10	7.22E-10	1.56E-26
4.00E-10	300	2.45E+19	0.00E+00	4.04E-09	5.73E+05	0.00E+00	8.82E-23	2.44E+05	2.46E-08	1.52E+05	1.36E-08	3.05E+04	2.45E-09	1.34E-11	7.33E-09	1.12E-08	1.06E-09	1.78E-09	6.05E-10	0.00E+00	1.60E-11	4.98E-14	1.05E-27	1.23E-27	1.32E-53	4.40E-28	2.94E-44	9.48E-44	5.30E-40	7.80E-48	3.44E-43	6.78E-09	2.94E-44	7.73E-28	9.54E-20	5.43E-36	2.67E-46	3.18E-62	9.87E-62	8.44E-52	0.00E+00	6.96E-26	4.87E-11	1.95E-09	0.00E+00	0.00E+00	8.46E-10	7.71E-10	1.82E-26
4.10E-10	300	2.45E+19	0.00E+00	4.32E-09	5.73E+05	0.00E+00	9.96E-23	2.44E+05	2.64E-08	1.52E+05	1.45E-08	3.05E+04	2.66E-09	1.46E-11	7.93E-09	1.20E-08	1.15E-09	1.91E-09	6.51E-10	0.00E+00	1.74E-11	5.42E-14	1.23E-27	1.46E-27	1.69E-53	5.24E-28	3.79E-44	1.08E-43	6.25E-40	9.99E-48	4.44E-43	7.27E-09	3.74E-44	8.39E-28	1.03E-19	6.46E-36	3.42E-46	3.68E-62	1.29E-61	1.10E-51	0.00E+00	7.98E-26	5.20E-11	2.09E-09	0.00E+00	0.00E+00	9.08E-10	8.23E-10	2.11E-26
4.20E-10	300	2.45E+19	0.00E+00	4.61E-09	5.73E+05	0.00E+00	1.12E-22	2.44E+05	2.84E-08	1.52E+05	1.56E-08	3.05E+04	2.87E-09	1.59E-11	8.58E-09	1.28E-08	1.24E-09	2.05E-09	7.01E-10	0.00E+00	1.89E-11	5.89E-14	1.45E-27	1.71E-27	2.17E-53	6.23E-28	4.86E-44	1.22E-43	7.34E-40	1.28E-47	5.71E-43	7.80E-09	4.74E-44	9.09E-28	1.12E-19	7.67E-36	4.37E-46	4.25E-62	1.69E-61	1.43E-51	0.00E+00	9.15E-26	5.55E-11	2.25E-09	0.00E+00	0.00E+00	9.74E-10	8.79E-10	2.45E-26
4.30E-10	300	2.45E+19	0.00E+00	4.92E-09	5.73E+05	0.00E+00	1.27E-22	2.44E+05	3.04E-08	1.52E+05	1.66E-08	3.05E+04	3.11E-09	1.72E-11	9.27E-09	1.37E-08	1.34E-09	2.19E-09	7.53E-10	0.00E+00	2.04E-11	6.39E-14	1.70E-27	2.01E-27	2.76E-53	7.38E-28	6.23E-44	1.38E-43	8.61E-40	1.63E-47	7.33E-43	8.36E-09	6.00E-44	9.85E-28	1.21E-19	9.08E-36	5.56E-46	4.90E-62	2.19E-61	1.86E-51	0.00E+00	1.05E-25	5.93E-11	2.42E-09	0.00E+00	0.00E+00	1.04E-09	9.38E-10	2.83E-26
4.40E-10	300	2.45E+19	0.00E+00	5.25E-09	5.73E+05	0.00E+00	1.43E-22	2.44E+05	3.26E-08	1.52E+05	1.78E-08	3.05E+04	3.35E-09	1.86E-11	1.00E-08	1.47E-08	1.45E-09	2.35E-09	8.09E-10	0.00E+00	2.21E-11	6.93E-14	1.98E-27	2.36E-27	3.51E-53	8.73E-28	7.95E-44	1.56E-43	1.01E-39	2.07E-47	9.38E-43	8.96E-09	7.57E-44	1.07E-27	1.31E-19	1.07E-35	7.07E-46	5.64E-62	2.84E-61	2.40E-51	0.00E+00	1.20E-25	6.33E-11	2.60E-09	0.00E+00	0.00E+00	1.12E-09	1.00E-09	3.28E-26
4.50E-10	300	2.45E+19	0.00E+00	5.60E-09	5.73E+05	0.00E+00	1.61E-22	2.44E+05	3.50E-08	1.52E+05	1.90E-08	3.05E+04	3.62E-09	2.02E-11	1.08E-08	1.58E-08	1.57E-09	2.52E-09	8.69E-10	0.00E+00	2.39E-11	7.51E-14	2.31E-27	2.76E-27	4.46E-53	1.03E-27	1.01E-43	1.76E-43	1.18E-39	2.62E-47	1.20E-42	9.60E-09	9.54E-44	1.15E-27	1.42E-19	1.27E-35	8.96E-46	6.49E-62	3.67E-61	3.09E-51	0.00E+00	1.38E-25	6.75E-11	2.79E-09	0.00E+00	0.00E+00	1.20E-09	1.07E-09	3.79E-26
4.60E-10	300	2.45E+19	0.00E+00	5.98E-09	5.73E+05	0.00E+00	1.82E-22	2.44E+05	3.75E-08	1.52E+05	2.04E-08	3.05E+04	3.91E-09	2.18E-11	1.16E-08	1.69E-08	1.69E-09	2.70E-09	9.34E-10	0.00E+00	2.59E-11	8.13E-14	2.70E-27	3.23E-27	5.65E-53	1.21E-27	1.29E-43	1.99E-43	1.38E-39	3.31E-47	1.52E-42	1.03E-08	1.20E-43	1.25E-27	1.53E-19	1.49E-35	1.13E-45	7.45E-62	4.73E-61	3.97E-51	0.00E+00	1.57E-25	7.21E-11	2.99E-09	0.00E+00	0.00E+00	1.28E-09	1.14E-09	4.38E-26
4.70E-10	300	2.45E+19	0.00E+00	6.39E-09	5.73E+05	0.00E+00	2.05E-22	2.44E+05	4.02E-08	1.52E+05	2.18E-08	3.05E+04	4.21E-09	2.36E-11	1.26E-08	1.81E-08	1.82E-09	2.89E-09	1.00E-09	0.00E+00	2.79E-11	8.80E-14	3.14E-27	3.77E-27	7.14E-53	1.43E-27	1.63E-43	2.25E-43	1.61E-39	4.18E-47	1.94E-42	1.10E-08	1.51E-43	1.35E-27	1.65E-19	1.75E-35	1.43E-45	8.56E-62	6.07E-61	5.09E-51	0.00E+00	1.80E-25	7.70E-11	3.21E-09	0.00E+00	0.00E+00	1.38E-09	1.22E-09	5.05E-26
4.80E-10	300	2.45E+19	0.00E+00	6.82E-09	5.73E+05	0.00E+00	2.31E-22	2.44E+05	4.31E-08	1.52E+05	2.33E-08	3.05E+04	4.54E-09	2.55E-11	1.35E-08	1.93E-08	1.96E-09	3.10E-09	1.08E-09	0.00E+00	3.02E-11	9.51E-14	3.65E-27	4.40E-27	9.01E-53	1.68E-27	2.06E-43	2.55E-43	1.87E-39	5.27E-47	2.45E-42	1.18E-08	1.89E-43	1.45E-27	1.78E-19	2.05E-35	1.80E-45	9.81E-62	7.77E-61	6.50E-51	0.00E+00	2.06E-25	8.21E-11	3.44E-09	0.00E+00	0.00E+00	1.47E-09	1.30E-09	5.83E-26
4.90E-10	300	2.45E+19	0.00E+00	7.28E-09	5.73E+05	0.00E+00	2.61E-22	2.44E+05	4.61E-08	1.52E+05	2.49E-08	3.05E+04	4.89E-09	2.75E-11	1.46E-08	2.07E-08	2.11E-09	3.31E-09	1.15E-09	0.00E+00	3.25E-11	1.03E-13	4.24E-27	5.12E-27	1.13E-52	1.97E-27	2.60E-43	2.88E-43	2.18E-39	6.62E-47	3.10E-42	1.26E-08	2.36E-43	1.57E-27	1.92E-19	2.41E-35	2.27E-45	1.12E-61	9.92E-61	8.28E-51	0.00E+00	2.36E-25	8.77E-11	3.69E-09	0.00E+00	0.00E+00	1.58E-09	1.39E-09	6.71E-26
5.00E-10	300	2.45E+19	0.00E+00	7.77E-09	5.73E+05	0.00E+00	2.94E-22	2.44E+05	4.94E-08	1.52E+05	2.66E-08	3.05E+04	5.26E-09	2.97E-11	1.57E-08	2.21E-08	2.27E-09	3.55E-09	1.24E-09	0.00E+00	3.51E-11	1.11E-13	4.93E-27	5.96E-27	1.43E-52	2.31E-27	3.28E-43	3.24E-43	2.53E-39	8.31E-47	3.92E-42	1.35E-08	2.95E-43	1.69E-27	2.07E-19	2.82E-35	2.85E-45	1.26E-61	1.26E-60	1.05E-50	0.00E+00	2.70E-25	9.36E-11	3.95E-09	0.00E+00	0.00E+00	1.69E-09	1.48E-09	7.73E-26
5.10E-10	300	2.45E+19	0.00E+00	8.29E-09	5.73E+05	0.00E+00	3.32E-22	2.44E+05	5.29E-08	1.52E+05	2.84E-08	3.05E+04	5.66E-09	3.20E-11	1.68E-08	2.37E-08	2.44E-09	3.80E-09	1.33E-09	0.00E+00	3.78E-11	1.20E-13	5.71E-27	6.92E-27	1.79E-52	2.70E-27	4.12E-43	3.57E-43	2.94E-39	1.04E-46	4.93E-42	1.45E-08	3.68E-43	1.82E-27	2.22E-19	3.29E-35	3.57E-45	1.27E-61	1.61E-60	1.34E-50	0.00E+00	3.08E-25	9.99E-11	4.23E-09	0.00E+00	0.00E+00	1.81E-09	1.58E-09	8.89E-26
5.20E-10	300	2.45E+19	0.00E+00	8.85E-09	5.73E+05	0.00E+00	3.75E-22	2.44E+05	5.66E-08	1.52E+05	3.04E-08	3.05E+04	6.09E-09	3.45E-11	1.81E-08	2.53E-08	2.62E-09	4.06E-09	1.42E-09	0.00E+00	4.07E-11	1.29E-13	6.62E-27	8.04E-27	2.24E-52	3.15E-27	5.17E-43	4.01E-43	3.41E-39	1.30E-46	6.20E-42	1.55E-08	4.58E-43	1.96E-27	2.39E-19	3.84E-35	4.46E-45	1.40E-61	2.04E-60	1.69E-50	0.00E+00	3.52E-25	1.07E-10	4.54E-09	0.00E+00	0.00E+00	1.93E-09	1.69E-09	1.02E-25
5.30E-10	300	2.45E+19	0.00E+00	9.45E-09	5.73E+05	0.00E+00	4.24E-22	2.44E+05	6.06E-08	1.52E+05	3.25E-08	3.05E+04	6.54E-09	3.72E-11	1.95E-08	2.71E-08	2.82E-09	4.34E-09	1.52E-09	0.00E+00	4.38E-11	1.39E-13	7.66E-27	9.32E-27	2.80E-52	3.67E-27	6.48E-43	4.58E-43	3.95E-39	1.63E-46	7.79E-42	1.66E-08	5.70E-43	2.11E-27	2.57E-19	4.47E-35	5.57E-45	1.67E-61	2.58E-60	2.14E-50	0.00E+00	4.03E-25	1.14E-10	4.86E-09	0.00E+00	0.00E+00	2.07E-09	1.80E-09	1.17E-25
5.40E-10	300	2.45E+19	0.00E+00	1.01E-08	5.73E+05	0.00E+00	4.79E-22	2.44E+05	6.49E-08	1.52E+05	3.47E-08	3.05E+04	7.03E-09	4.01E-11	2.09E-08	2.90E-08	3.03E-09	4.65E-09	1.63E-09	0.00E+00	4.72E-11	1.50E-13	8.85E-27	1.08E-26	3.50E-52	4.28E-27	8.10E-43	5.20E-43	4.57E-39	2.03E-46	9.76E-42	1.77E-08	7.08E-43	2.27E-27	2.77E-19	5.21E-35	6.95E-45	1.95E-61	3.25E-60	2.69E-50	0.00E+00	4.60E-25	1.22E-10	5.20E-09	0.00E+00	0.00E+00	2.21E-09	1.92E-09	1.35E-25
5.50E-10	300	2.45E+19	0.00E+00	1.08E-08	5.73E+05	0.00E+00	5.42E-22	2.44E+05	6.94E-08	1.52E+05	3.71E-08	3.05E+04	7.55E-09	4.31E-11	2.24E-08	3.10E-08	3.25E-09	4.97E-09	1.75E-09	0.00E+00	5.07E-11	1.62E-13	1.02E-26	1.25E-26	4.37E-52	4.98E-27	1.01E-42	5.90E-43	5.29E-39	2.53E-46	1.22E-41	1.89E-08	8.78E-43	2.45E-27	2.97E-19	6.06E-35	8.66E-45	2.25E-61	4.10E-60	3.39E-50	0.00E+00	5.26E-25	1.30E-10	5.57E-09	0.00E+00	0.00E+00	2.36E-09	2.05E-09	1.55E-25
5.60E-10	300	2.45E+19	0.00E+00	1.15E-08	5.73E+05	0.00E+00	6.12E-22	2.44E+05	7.42E-08	1.52E+05	3.96E-08	3.05E+04	8.11E-09	4.64E-11	2.41E-08	3.31E-08	3.49E-09	5.32E-09	1.87E-09	0.00E+00	5.46E-11	1.74E-13	1.18E-26	1.45E-26	5.44E-52	5.79E-27	1.26E-42	6.70E-43	6.11E-39	3.15E-46	1.53E-41	2.03E-08	1.09E-42	2.63E-27	3.19E-19	7.03E-35	1.08E-44	2.62E-61	5.16E-60	4.26E-50	0.00E+00	6.00E-25	1.39E-10	5.96E-09	0.00E+00	0.00E+00	2.53E-09	2.19E-09	1.78E-25
5.70E-10	300	2.45E+19	0.00E+00	1.23E-08	5.73E+05	0.00E+00	6.93E-22	2.44E+05	7.94E-08	1.52E+05	4.23E-08	3.05E+04	8.71E-09	4.99E-11	2.58E-08	3.54E-08	3.74E-09	5.68E-09	2.01E-09	0.00E+00	5.86E-11	1.87E-13	1.36E-26	1.67E-26	6.77E-52	6.73E-27	1.57E-42	7.61E-43	7.05E-39	3.91E-46	1.91E-41	2.17E-08	1.35E-42	2.83E-27	3.43E-19	8.16E-35	1.34E-44	3.03E-61	6.49E-60	5.34E-50	0.00E+00	6.85E-25	1.48E-10	6.38E-09	0.00E+00	0.00E+00	2.70E-09	2.34E-09	2.04E-25
5.80E-10	300	2.45E+19	0.00E+00	1.31E-08	5.73E+05	0.00E+00	7.84E-22	2.44E+05	8.49E-08	1.52E+05	4.52E-08	3.05E+04	9.35E-09	5.36E-11	2.77E-08	3.78E-08	4.01E-09	6.08E-09	2.15E-09	0.00E+00	6.30E-11	2.01E-13	1.57E-26	1.93E-26	8.42E-52	7.81E-27	1.96E-42	8.64E-43	8.14E-39	4.86E-46	2.38E-41	2.32E-08	1.67E-42	3.04E-27	3.68E-19	9.46E-35	1.66E-44	3.50E-61	8.14E-60	6.69E-50	0.00E+00	7.83E-25	1.58E-10	6.82E-09	0.00E+00	0.00E+00	2.89E-09	2.50E-09	2.34E-25
5.90E-10	300	2.45E+19	0.00E+00	1.40E-08	5.73E+05	0.00E+00	8.88E-22	2.44E+05	9.08E-08	1.52E+05	4.83E-08	3.05E+04	1.00E-08	5.77E-11	2.97E-08	4.04E-08	4.30E-09	6.50E-09	2.30E-09	0.00E+00	6.77E-11	2.16E-13	1.81E-26	2.23E-26	1.05E-51	9.05E-27	2.43E-42	9.81E-43	9.39E-39	6.02E-46	2.96E-41	2.48E-08	2.06E-42	3.26E-27	3.95E-19	1.10E-34	2.06E-44	4.03E-61	1.02E-59	8.37E-50	0.00E+00	8.94E-25	1.68E-10	7.30E-09	0.00E+00	0.00E+00	3.09E-09	2.67E-09	2.68E-25
6.00E-10	300	2.45E+19	0.00E+00	1.49E-08	5.73E+05	0.00E+00	1.01E-21	2.44E+05	9.71E-08	1.52E+05	5.16E-08	3.05E+04	1.08E-08	6.19E-11	3.19E-08	4.32E-08	4.61E-09	6.94E-09	2.46E-09	0.00E+00	7.26E-11	2.33E-13	2.08E-26	2.57E-26	1.30E-51	1.05E-26	3.02E-42	1.11E-42	1.08E-38	7.46E-46	3.68E-41	2.65E-08	2.54E-42	3.50E-27	4.24E-19	1.27E-34	2.55E-44	4.65E-61	1.27E-59	1.05E-49	0.00E+00	1.02E-24	1.80E-10	7.80E-09	0.00E+00	0.00E+00	3.30E-09	2.85E-09	3.07E-25
6.10E-10	300	2.45E+19	0.00E+00	1.59E-08	5.73E+05	0.00E+00	1.14E-21	2.44E+05	1.04E-07	1.52E+05	5.51E-08	3.05E+04	1.15E-08	6.65E-11	3.42E-08	4.62E-08	4.95E-09	7.42E-09	2.63E-09	0.00E+00	7.80E-11	2.50E-13	2.40E-26	2.96E-26	1.61E-51	1.21E-26	3.75E-42	1.26E-42	1.25E-38	9.24E-46	4.57E-41	2.83E-08	3.14E-42	3.76E-27	4.55E-19	1.47E-34	3.16E-44	5.34E-61	1.59E-59	1.30E-49	0.00E+00	1.16E-24	1.92E-10	8.35E-09	0.00E+00	0.00E+00	3.53E-09	3.04E-09	3.51E-25
6.20E-10	300	2.45E+19	0.00E+00	1.70E-08	5.73E+05	0.00E+00	1.29E-21	2.44E+05	1.11E-07	1.52E+05	5.89E-08	3.05E+04	1.24E-08	7.14E-11	3.66E-08	4.94E-08	5.30E-09	7.93E-09	2.82E-09	0.00E+00	8.37E-11	2.68E-13	2.76E-26	3.41E-26	1.99E-51	1.40E-26	4.64E-42	1.44E-42	1.43E-38	1.14E-45	5.67E-41	3.02E-08	3.87E-42	4.03E-27	4.88E-19	1.69E-34	3.91E-44	6.14E-61	1.98E-59	1.62E-49	0.00E+00	1.33E-24	2.05E-10	8.93E-09	0.00E+00	0.00E+00	3.77E-09	3.25E-09	4.02E-25
6.30E-10	300	2.45E+19	0.00E+00	1.82E-08	5.73E+05	0.00E+00	1.46E-21	2.44E+05	1.19E-07	1.52E+05	6.29E-08	3.05E+04	1.33E-08	7.66E-11	3.92E-08	5.27E-08	5.68E-09	8.48E-09	3.01E-09	0.00E+00	8.97E-11	2.88E-13	3.17E-26	3.93E-26	2.46E-51	1.62E-26	5.74E-42	1.63E-42	1.65E-38	1.41E-45	7.02E-41	3.23E-08	4.77E-42	4.33E-27	5.23E-19	1.96E-34	4.83E-44	7.04E-61	2.47E-59	2.02E-49	0.00E+00	1.52E-24	2.19E-10	9.54E-09	0.00E+00	0.00E+00	4.03E-09	3.46E-09	4.60E-25
6.40E-10	300	2.45E+19	0.00E+00	1.94E-08	5.73E+05	0.00E+00	1.66E-21	2.44E+05	1.27E-07	1.52E+05	6.71E-08	3.05E+04	1.42E-08	8.22E-11	4.20E-08	5.63E-08	6.08E-09	9.06E-09	3.22E-09	0.00E+00	9.62E-11	3.09E-13	3.65E-26	4.52E-26	3.04E-51	1.87E-26	7.10E-42	1.85E-42	1.90E-38	1.74E-45	8.70E-41	3.45E-08	5.87E-42	4.64E-27	5.60E-19	2.26E-34	5.96E-44	8.08E-61	3.07E-59	2.51E-49	0.00E+00	1.73E-24	2.34E-10	1.02E-08	0.00E+00	0.00E+00	4.31E-09	3.70E-09	5.26E-25
6.50E-10	300	2.45E+19	0.00E+00	2.07E-08	5.73E+05	0.00E+00	1.88E-21	2.44E+05	1.36E-07	1.52E+05	7.17E-08	3.05E+04	1.52E-08	8.82E-11	4.50E-08	6.02E-08	6.51E-09	9.68E-09	3.45E-09	0.00E+00	1.03E-10	3.32E-13	4.19E-26	5.19E-26	3.76E-51	2.16E-26	8.77E-42	2.10E-42	2.18E-38	2.15E-45	1.08E-40	3.69E-08	7.22E-42	4.98E-27	6.00E-19	2.60E-34	7.36E-44	9.04E-61	3.82E-59	3.12E-49	0.00E+00	1.97E-24	2.49E-10	1.09E-08	0.00E+00	0.00E+00	4.61E-09	3.95E-09	6.02E-25
6.60E-10	300	2.45E+19	0.00E+00	2.21E-08	5.73E+05	0.00E+00	2.14E-21	2.44E+05	1.45E-07	1.52E+05	7.66E-08	3.05E+04	1.63E-08	9.46E-11	4.82E-08	6.43E-08	6.97E-09	1.03E-08	3.69E-09	0.00E+00	1.11E-10	3.56E-13	4.81E-26	5.97E-26	4.63E-51	2.49E-26	1.08E-41	2.38E-42	2.50E-38	2.65E-45	1.33E-40	3.94E-08	8.88E-42	5.33E-27	6.43E-19	3.00E-34	9.07E-44	1.01E-60	4.74E-59	3.87E-49	0.00E+00	2.25E-24	2.66E-10	1.17E-08	0.00E+00	0.00E+00	4.92E-09	4.21E-09	6.88E-25
6.70E-10	300	2.45E+19	0.00E+00	2.36E-08	5.73E+05	0.00E+00	2.43E-21	2.44E+05	1.55E-07	1.52E+05	8.17E-08	3.05E+04	1.75E-08	1.01E-10	5.16E-08	6.87E-08	7.46E-09	1.11E-08	3.94E-09	0.00E+00	1.19E-10	3.82E-13	5.52E-26	6.86E-26	5.71E-51	2.87E-26	1.34E-41	2.74E-42	2.87E-38	3.26E-45	1.64E-40	4.21E-08	1.09E-41	5.72E-27	6.89E-19	3.45E-34	1.12E-43	1.30E-60	5.88E-59	4.79E-49	0.00E+00	2.57E-24	2.84E-10	1.25E-08	0.00E+00	0.00E+00	5.26E-09	4.50E-09	7.87E-25
6.80E-10	300	2.45E+19	0.00E+00	2.52E-08	5.73E+05	0.00E+00	2.76E-21	2.44E+05	1.65E-07	1.52E+05	8.73E-08	3.05E+04	1.87E-08	1.09E-10	5.52E-08	7.34E-08	7.99E-09	1.18E-08	4.22E-09	0.00E+00	1.27E-10	4.10E-13	6.33E-26	7.88E-26	7.04E-51	3.31E-26	1.65E-41	3.14E-42	3.30E-38	4.02E-45	2.03E-40	4.50E-08	1.34E-41	6.12E-27	7.38E-19	3.98E-34	1.37E-43	1.64E-60	7.28E-59	5.93E-49	0.00E+00	2.93E-24	3.03E-10	1.33E-08	0.00E+00	0.00E+00	5.62E-09	4.80E-09	9.00E-25
6.90E-10	300	2.45E+19	0.00E+00	2.69E-08	5.73E+05	0.00E+00	3.13E-21	2.44E+05	1.77E-07	1.52E+05	9.32E-08	3.05E+04	2.00E-08	1.17E-10	5.91E-08	7.83E-08	8.55E-09	1.26E-08	4.51E-09	0.00E+00	1.36E-10	4.39E-13	7.26E-26	9.04E-26	8.67E-51	3.81E-26	2.03E-41	3.58E-42	3.78E-38	4.94E-45	2.50E-40	4.81E-08	1.65E-41	6.56E-27	7.90E-19	4.58E-34	1.69E-43	2.00E-60	9.02E-59	7.33E-49	0.00E+00	3.34E-24	3.24E-10	1.42E-08	0.00E+00	0.00E+00	6.00E-09	5.13E-09	1.03E-24
7.00E-10	300	2.45E+19	0.00E+00	2.87E-08	5.73E+05	0.00E+00	3.56E-21	2.44E+05	1.89E-07	1.52E+05	9.95E-08	3.05E+04	2.14E-08	1.25E-10	6.32E-08	8.37E-08	9.14E-09	1.35E-08	4.82E-09	0.00E+00	1.46E-10	4.71E-13	8.32E-26	1.04E-25	1.07E-50	4.38E-26	2.50E-41	4.09E-42	4.34E-38	6.07E-45	3.08E-40	5.14E-08	2.02E-41	7.03E-27	8.46E-19	5.26E-34	2.08E-43	2.41E-60	1.11E-58	9.06E-49	0.00E+00	3.81E-24	3.46E-10	1.52E-08	0.00E+00	0.00E+00	6.41E-09	5.47E-09	1.17E-24
7.10E-10	300	2.45E+19	0.00E+00	3.06E-08	5.73E+05	0.00E+00	4.04E-21	2.44E+05	2.02E-07	1.52E+05	1.06E-07	3.05E+04	2.29E-08	1.34E-10	6.76E-08	8.94E-08	9.78E-09	1.44E-08	5.15E-09	0.00E+00	1.56E-10	5.04E-13	9.54E-26	1.19E-25	1.31E-50	5.04E-26	3.07E-41	4.67E-42	4.97E-38	7.46E-45	3.79E-40	5.49E-08	2.48E-41	7.53E-27	9.05E-19	6.05E-34	2.55E-43	2.89E-60	1.38E-58	1.12E-48	0.00E+00	4.35E-24	3.69E-10	1.62E-08	0.00E+00	0.00E+00	6.85E-09	5.84E-09	1.34E-24
7.20E-10	300	2.45E+19	0.00E+00	3.27E-08	5.73E+05	0.00E+00	4.60E-21	2.44E+05	2.16E-07	1.52E+05	1.13E-07	3.05E+04	2.45E-08	1.43E-10	7.23E-08	9.54E-08	1.05E-08	1.54E-08	5.51E-09	0.00E+00	1.67E-10	5.40E-13	1.09E-25	1.36E-25	1.61E-50	5.79E-26	3.78E-41	5.33E-42	5.70E-38	9.17E-45	4.67E-40	5.86E-08	3.04E-41	8.06E-27	9.69E-19	6.95E-34	3.14E-43	3.44E-60	1.70E-58	1.38E-48	0.00E+00	4.96E-24	3.94E-10	1.74E-08	0.00E+00	0.00E+00	7.31E-09	6.24E-09	1.53E-24
7.30E-10	300	2.45E+19	0.00E+00	3.49E-08	5.73E+05	0.00E+00	5.23E-21	2.44E+05	2.30E-07	1.52E+05	1.21E-07	3.05E+04	2.62E-08	1.53E-10	7.74E-08	1.02E-07	1.12E-08	1.64E-08	5.89E-09	0.00E+00	1.79E-10	5.79E-13	1.25E-25	1.56E-25	1.98E-50	6.65E-26	4.64E-41	6.08E-42	6.53E-38	1.13E-44	5.74E-40	6.26E-08	3.72E-41	8.63E-27	1.04E-18	7.98E-34	3.85E-43	4.06E-60	2.10E-58	1.70E-48	0.00E+00	5.66E-24	4.20E-10	1.85E-08	0.00E+00	0.00E+00	7.81E-09	6.66E-09	1.75E-24
7.40E-10	300	2.45E+19	0.00E+00	3.72E-08	5.73E+05	0.00E+00	5.94E-21	2.44E+05	2.46E-07	1.52E+05	1.29E-07	3.05E+04	2.81E-08	1.64E-10	8.28E-08	1.09E-07	1.20E-08	1.75E-08	6.29E-09	0.00E+00	1.91E-10	6.20E-13	1.43E-25	1.79E-25	2.44E-50	7.64E-26	5.70E-41	6.92E-42	7.48E-38	1.38E-44	7.06E-40	6.68E-08	4.56E-41	9.23E-27	1.11E-18	9.16E-34	4.73E-43	4.77E-60	2.59E-58	2.10E-48	0.00E+00	6.45E-24	4.49E-10	1.98E-08	0.00E+00	0.00E+00	8.34E-09	7.11E-09	2.00E-24
7.50E-10	300	2.45E+19	0.00E+00	3.98E-08	5.73E+05	0.00E+00	6.76E-21	2.44E+05	2.63E-07	1.52E+05	1.38E-07	3.05E+04	3.00E-08	1.76E-10	8.85E-08	1.16E-07	1.28E-08	1.87E-08	6.72E-09	0.00E+00	2.05E-10	6.64E-13	1.64E-25	2.05E-25	2.99E-50	8.77E-26	7.00E-41	7.88E-42	8.56E-38	1.69E-44	8.67E-40	7.14E-08	5.58E-41	9.88E-27	1.19E-18	1.05E-33	5.80E-43	5.58E-60	3.19E-58	2.58E-48	0.00E+00	7.35E-24	4.79E-10	2.12E-08	0.00E+00	0.00E+00	8.91E-09	7.59E-09	2.28E-24
7.60E-10	300	2.45E+19	0.00E+00	4.24E-08	5.73E+05	0.00E+00	7.69E-21	2.44E+05	2.81E-07	1.52E+05	1.47E-07	3.05E+04	3.21E-08	1.88E-10	9.46E-08	1.24E-07	1.37E-08	2.00E-08	7.18E-09	0.00E+00	2.19E-10	7.11E-13	1.88E-25	2.35E-25	3.67E-50	1.01E-25	8.58E-41	8.98E-42	9.80E-38	2.08E-44	1.07E-39	7.62E-08	6.83E-41	1.06E-26	1.27E-18	1.21E-33	7.10E-43	6.51E-60	3.92E-58	3.18E-48	0.00E+00	8.38E-24	5.11E-10	2.26E-08	0.00E+00	0.00E+00	9.52E-09	8.10E-09	2.61E-24
7.70E-10	300	2.45E+19	0.00E+00	4.53E-08	5.73E+05	0.00E+00	8.76E-21	2.44E+05	3.00E-07	1.52E+05	1.57E-07	3.05E+04	3.43E-08	2.02E-10	1.01E-07	1.33E-07	1.46E-08	2.14E-08	7.67E-09	0.00E+00	2.35E-10	7.61E-13	2.15E-25	2.69E-25	4.50E-50	1.15E-25	1.05E-40	1.02E-41	1.12E-37	2.54E-44	1.31E-39	8.14E-08	8.36E-41	1.13E-26	1.36E-18	1.38E-33	8.71E-43	7.57E-60	4.83E-58	3.91E-48	0.00E+00	9.56E-24	5.46E-10	2.42E-08	0.00E+00	0.00E+00	1.02E-08	8.64E-09	2.97E-24
7.80E-10	300	2.45E+19	0.00E+00	4.84E-08	5.73E+05	0.00E+00	9.97E-21	2.44E+05	3.20E-07	1.52E+05	1.68E-07	3.05E+04	3.67E-08	2.16E-10	1.08E-07	1.42E-07	1.56E-08	2.28E-08	8.20E-09	0.00E+00	2.51E-10	8.15E-13	2.46E-25	3.08E-25	5.51E-50	1.32E-25	1.29E-40	1.16E-41	1.28E-37	3.11E-44	1.60E-39	8.70E-08	1.02E-40	1.21E-26	1.45E-18	1.58E-33	1.07E-42	8.78E-60	5.93E-58	4.80E-48	0.00E+00	1.09E-23	5.83E-10	2.58E-08	0.00E+00	0.00E+00	1.09E-08	9.23E-09	3.39E-24
7.90E-10	300	2.45E+19	0.00E+00	5.16E-08	5.73E+05	0.00E+00	1.13E-20	2.44E+05	3.42E-07	1.52E+05	1.79E-07	3.05E+04	3.93E-08	2.31E-10	1.16E-07	1.51E-07	1.67E-08	2.44E-08	8.76E-09	0.00E+00	2.68E-10	8.72E-13	2.81E-25	3.53E-25	6.76E-50	1.52E-25	1.58E-40	1.32E-41	1.47E-37	3.81E-44	1.97E-39	9.29E-08	1.25E-40	1.29E-26	1.55E-18	1.81E-33	1.31E-42	1.01E-59	7.29E-58	5.90E-48	0.00E+00	1.24E-23	6.22E-10	2.76E-08	0.00E+00	0.00E+00	1.16E-08	9.85E-09	3.87E-24
8.00E-10	300	2.45E+19	0.00E+00	5.51E-08	5.73E+05	0.00E+00	1.29E-20	2.44E+05	3.65E-07	1.52E+05	1.92E-07	3.05E+04	4.20E-08	2.47E-10	1.24E-07	1.61E-07	1.79E-08	2.60E-08	9.36E-09	0.00E+00	2.87E-10	9.33E-13	3.22E-25	4.04E-25	8.28E-50	1.74E-25	1.94E-40	1.50E-41	1.68E-37	4.67E-44	2.41E-39	9.92E-08	1.53E-40	1.38E-26	1.66E-18	2.08E-33	1.60E-42	1.08E-59	8.96E-58	7.24E-48	0.00E+00	1.42E-23	6.64E-10	2.94E-08	0.00E+00	0.00E+00	1.24E-08	1.05E-08	4.42E-24
8.10E-10	300	2.45E+19	0.00E+00	5.88E-08	5.73E+05	0.00E+00	1.47E-20	2.44E+05	3.90E-07	1.52E+05	2.05E-07	3.05E+04	4.49E-08	2.64E-10	1.32E-07	1.72E-07	1.91E-08	2.78E-08	1.00E-08	0.00E+00	3.07E-10	9.98E-13	3.68E-25	4.62E-25	1.01E-49	1.99E-25	2.37E-40	1.70E-41	1.92E-37	5.71E-44	2.95E-39	1.06E-07	1.87E-40	1.48E-26	1.77E-18	2.38E-33	1.96E-42	1.23E-59	1.10E-57	8.88E-48	0.00E+00	1.62E-23	7.09E-10	3.14E-08	0.00E+00	0.00E+00	1.32E-08	1.12E-08	5.04E-24
8.20E-10	300	2.45E+19	0.00E+00	6.28E-08	5.73E+05	0.00E+00	1.67E-20	2.44E+05	4.17E-07	1.52E+05	2.18E-07	3.05E+04	4.80E-08	2.82E-10	1.41E-07	1.84E-07	2.04E-08	2.97E-08	1.07E-08	0.00E+00	3.28E-10	1.07E-12	4.20E-25	5.28E-25	1.24E-49	2.28E-25	2.90E-40	1.94E-41	2.19E-37	6.99E-44	3.62E-39	1.13E-07	2.28E-40	1.58E-26	1.90E-18	2.73E-33	2.39E-42	1.46E-59	1.35E-57	1.09E-47	0.00E+00	1.84E-23	7.57E-10	3.36E-08	0.00E+00	0.00E+00	1.41E-08	1.20E-08	5.75E-24
8.30E-10	300	2.45E+19	0.00E+00	6.70E-08	5.73E+05	0.00E+00	1.91E-20	2.44E+05	4.45E-07	1.52E+05	2.33E-07	3.05E+04	5.13E-08	3.02E-10	1.51E-07	1.96E-07	2.18E-08	3.17E-08	1.14E-08	0.00E+00	3.51E-10	1.14E-12	4.80E-25	6.04E-25	1.52E-49	2.61E-25	3.55E-40	2.21E-41	2.51E-37	8.54E-44	4.43E-39	1.21E-07	2.79E-40	1.69E-26	2.03E-18	3.12E-33	2.92E-42	1.70E-59	1.66E-57	1.34E-47	0.00E+00	2.10E-23	8.08E-10	3.58E-08	0.00E+00	0.00E+00	1.51E-08	1.28E-08	6.56E-24
8.40E-10	300	2.45E+19	0.00E+00	7.15E-08	5.73E+05	0.00E+00	2.17E-20	2.44E+05	4.75E-07	1.52E+05	2.49E-07	3.05E+04	5.48E-08	3.23E-10	1.61E-07	2.10E-07	2.33E-08	3.38E-08	1.22E-08	0.00E+00	3.75E-10	1.22E-12	5.49E-25	6.90E-25	1.86E-49	2.99E-25	4.34E-40	2.51E-41	2.87E-37	1.04E-43	5.42E-39	1.29E-07	3.41E-40	1.81E-26	2.17E-18	3.57E-33	3.58E-42	1.96E-59	2.03E-57	1.64E-47	0.00E+00	2.39E-23	8.62E-10	3.83E-08	0.00E+00	0.00E+00	1.61E-08	1.37E-08	7.49E-24
8.50E-10	300	2.45E+19	0.00E+00	7.64E-08	5.73E+05	0.00E+00	2.48E-20	2.44E+05	5.07E-07	1.52E+05	2.66E-07	3.05E+04	5.86E-08	3.45E-10	1.72E-07	2.24E-07	2.49E-08	3.61E-08	1.30E-08	0.00E+00	4.01E-10	1.31E-12	6.27E-25	7.89E-25	2.27E-49	3.43E-25	5.31E-40	2.86E-41	3.27E-37	1.28E-43	6.63E-39	1.38E-07	4.16E-40	1.94E-26	2.32E-18	4.09E-33	4.37E-42	2.27E-59	2.49E-57	2.00E-47	0.00E+00	2.73E-23	9.20E-10	4.09E-08	0.00E+00	0.00E+00	1.72E-08	1.46E-08	8.54E-24
8.60E-10	300	2.45E+19	0.00E+00	8.15E-08	5.73E+05	0.00E+00	2.82E-20	2.44E+05	5.42E-07	1.52E+05	2.84E-07	3.05E+04	6.26E-08	3.69E-10	1.84E-07	2.39E-07	2.66E-08	3.86E-08	1.39E-08	0.00E+00	4.29E-10	1.40E-12	7.17E-25	9.02E-25	2.78E-49	3.92E-25	6.49E-40	3.25E-41	3.74E-37	1.56E-43	8.11E-39	1.47E-07	5.08E-40	2.07E-26	2.47E-18	4.67E-33	5.34E-42	2.63E-59	3.05E-57	2.46E-47	0.00E+00	3.11E-23	9.82E-10	4.37E-08	0.00E+00	0.00E+00	1.83E-08	1.56E-08	9.74E-24
8.70E-10	300	2.45E+19	0.00E+00	8.70E-08	5.73E+05	0.00E+00	3.21E-20	2.44E+05	5.78E-07	1.52E+05	3.03E-07	3.05E+04	6.69E-08	3.95E-10	1.97E-07	2.55E-07	2.84E-08	4.12E-08	1.48E-08	0.00E+00	4.59E-10	1.49E-12	8.19E-25	1.03E-24	3.39E-49	4.48E-25	7.94E-40	3.70E-41	4.27E-37	1.91E-43	9.92E-39	1.57E-07	6.20E-40	2.21E-26	2.64E-18	5.34E-33	6.52E-42	3.04E-59	3.73E-57	3.01E-47	0.00E+00	3.54E-23	1.05E-09	4.66E-08	0.00E+00	0.00E+00	1.96E-08	1.66E-08	1.11E-23
8.80E-10	300	2.45E+19	0.00E+00	9.29E-08	5.73E+05	0.00E+00	3.66E-20	2.44E+05	6.18E-07	1.52E+05	3.23E-07	3.05E+04	7.15E-08	4.22E-10	2.10E-07	2.72E-07	3.04E-08	4.40E-08	1.59E-08	0.00E+00	4.90E-10	1.60E-12	9.35E-25	1.18E-24	4.15E-49	5.13E-25	9.70E-40	4.21E-41	4.88E-37	2.33E-43	1.21E-38	1.68E-07	7.56E-40	2.36E-26	2.83E-18	6.11E-33	7.97E-42	3.52E-59	4.57E-57	3.68E-47	0.00E+00	4.04E-23	1.12E-09	4.98E-08	0.00E+00	0.00E+00	2.09E-08	1.77E-08	1.27E-23
8.90E-10	300	2.45E+19	0.00E+00	9.92E-08	5.73E+05	0.00E+00	4.17E-20	2.44E+05	6.59E-07	1.52E+05	3.45E-07	3.05E+04	7.64E-08	4.51E-10	2.24E-07	2.91E-07	3.24E-08	4.69E-08	1.69E-08	0.00E+00	5.24E-10	1.71E-12	1.07E-24	1.35E-24	5.07E-49	5.87E-25	1.18E-39	4.79E-41	5.57E-37	2.84E-43	1.48E-38	1.79E-07	9.23E-40	2.53E-26	3.02E-18	6.98E-33	9.73E-42	4.07E-59	5.59E-57	4.50E-47	0.00E+00	4.60E-23	1.20E-09	5.32E-08	0.00E+00	0.00E+00	2.23E-08	1.89E-08	1.45E-23
9.00E-10	300	2.45E+19	0.00E+00	1.06E-07	5.73E+05	0.00E+00	4.75E-20	2.44E+05	7.04E-07	1.52E+05	3.68E-07	3.05E+04	8.16E-08	4.82E-10	2.40E-07	3.11E-07	3.46E-08	5.01E-08	1.81E-08	0.00E+00	5.60E-10	1.83E-12	1.22E-24	1.54E-24	6.19E-49	6.71E-25	1.45E-39	5.45E-41	6.36E-37	3.47E-43	1.81E-38	1.91E-07	1.13E-39	2.70E-26	3.23E-18	7.98E-33	1.19E-41	4.70E-59	6.84E-57	5.50E-47	0.00E+00	5.25E-23	1.28E-09	5.68E-08	0.00E+00	0.00E+00	2.38E-08	2.02E-08	1.65E-23
9.10E-10	300	2.45E+19	0.00E+00	1.13E-07	5.73E+05	0.00E+00	5.42E-20	2.44E+05	7.52E-07	1.52E+05	3.93E-07	3.05E+04	8.72E-08	5.15E-10	2.56E-07	3.32E-07	3.70E-08	5.35E-08	1.93E-08	0.00E+00	5.98E-10	1.95E-12	1.39E-24	1.75E-24	7.56E-49	7.67E-25	1.77E-39	6.21E-41	7.26E-37	4.23E-43	2.21E-38	2.04E-07	1.37E-39	2.89E-26	3.45E-18	9.12E-33	1.45E-41	5.43E-59	8.36E-57	6.73E-47	0.00E+00	5.98E-23	1.36E-09	6.06E-08	0.00E+00	0.00E+00	2.55E-08	2.16E-08	1.88E-23
9.20E-10	300	2.45E+19	0.00E+00	1.21E-07	5.73E+05	0.00E+00	6.17E-20	2.44E+05	8.03E-07	1.52E+05	4.20E-07	3.05E+04	9.31E-08	5.51E-10	2.74E-07	3.54E-07	3.95E-08	5.71E-08	2.06E-08	0.00E+00	6.39E-10	2.09E-12	1.59E-24	2.00E-24	9.23E-49	8.76E-25	2.16E-39	7.06E-41	8.29E-37	5.17E-43	2.70E-38	2.18E-07	1.67E-39	3.08E-26	3.68E-18	1.04E-32	1.77E-41	6.27E-59	1.02E-56	8.22E-47	0.00E+00	6.82E-23	1.45E-09	6.47E-08	0.00E+00	0.00E+00	2.72E-08	2.30E-08	2.14E-23
9.30E-10	300	2.45E+19	0.00E+00	1.29E-07	5.73E+05	0.00E+00	7.04E-20	2.44E+05	8.57E-07	1.52E+05	4.48E-07	3.05E+04	9.95E-08	5.89E-10	2.92E-07	3.78E-07	4.22E-08	6.10E-08	2.20E-08	0.00E+00	6.83E-10	2.23E-12	1.81E-24	2.29E-24	1.13E-48	1.00E-24	2.63E-39	8.04E-41	9.47E-37	6.30E-43	3.30E-38	2.32E-07	2.04E-39	3.29E-26	3.93E-18	1.19E-32	2.16E-41	7.25E-59	1.25E-56	1.00E-46	0.00E+00	7.77E-23	1.55E-09	6.91E-08	0.00E+00	0.00E+00	2.90E-08	2.46E-08	2.44E-23
9.40E-10	300	2.45E+19	0.00E+00	1.37E-07	5.73E+05	0.00E+00	8.02E-20	2.44E+05	9.15E-07	1.52E+05	4.78E-07	3.05E+04	1.06E-07	6.29E-10	3.12E-07	4.03E-07	4.51E-08	6.51E-08	2.35E-08	0.00E+00	7.30E-10	2.38E-12	2.07E-24	2.61E-24	1.37E-48	1.14E-24	3.21E-39	9.13E-41	1.08E-36	7.69E-43	4.03E-38	2.48E-07	2.49E-39	3.52E-26	4.20E-18	1.36E-32	2.63E-41	7.92E-59	1.53E-56	1.23E-46	0.00E+00	8.86E-23	1.66E-09	7.38E-08	0.00E+00	0.00E+00	3.10E-08	2.62E-08	2.79E-23
9.50E-10	300	2.45E+19	0.00E+00	1.47E-07	5.73E+05	0.00E+00	9.14E-20	2.44E+05	9.77E-07	1.52E+05	5.11E-07	3.05E+04	1.14E-07	6.72E-10	3.33E-07	4.31E-07	4.82E-08	6.95E-08	2.51E-08	0.00E+00	7.80E-10	2.55E-12	2.36E-24	2.98E-24	1.68E-48	1.31E-24	3.92E-39	1.04E-40	1.23E-36	9.38E-43	4.91E-38	2.65E-07	3.04E-39	3.76E-26	4.49E-18	1.55E-32	3.21E-41	8.91E-59	1.87E-56	1.50E-46	0.00E+00	1.01E-22	1.77E-09	7.88E-08	0.00E+00	0.00E+00	3.31E-08	2.80E-08	3.18E-23
9.60E-10	300	2.45E+19	0.00E+00	1.57E-07	5.73E+05	0.00E+00	1.04E-19	2.44E+05	1.04E-06	1.52E+05	5.45E-07	3.05E+04	1.21E-07	7.18E-10	3.56E-07	4.60E-07	5.14E-08	7.42E-08	2.68E-08	0.00E+00	8.33E-10	2.72E-12	2.70E-24	3.40E-24	2.05E-48	1.49E-24	4.78E-39	1.18E-40	1.41E-36	1.14E-42	6.00E-38	2.83E-07	3.70E-39	4.02E-26	4.79E-18	1.77E-32	3.92E-41	1.05E-58	2.28E-56	1.83E-46	0.00E+00	1.15E-22	1.89E-09	8.41E-08	0.00E+00	0.00E+00	3.53E-08	2.99E-08	3.62E-23
9.70E-10	300	2.45E+19	0.00E+00	1.67E-07	5.73E+05	0.00E+00	1.19E-19	2.44E+05	1.11E-06	1.52E+05	5.82E-07	3.05E+04	1.30E-07	7.67E-10	3.80E-07	4.91E-07	5.49E-08	7.93E-08	2.86E-08	0.00E+00	8.90E-10	2.91E-12	3.08E-24	3.88E-24	2.50E-48	1.71E-24	5.83E-39	1.35E-40	1.61E-36	1.40E-42	7.32E-38	3.02E-07	4.51E-39	4.29E-26	5.12E-18	2.03E-32	4.78E-41	1.24E-58	2.78E-56	2.24E-46	0.00E+00	1.31E-22	2.02E-09	8.98E-08	0.00E+00	0.00E+00	3.77E-08	3.19E-08	4.13E-23
9.80E-10	300	2.45E+19	0.00E+00	1.79E-07	5.73E+05	0.00E+00	1.35E-19	2.44E+05	1.19E-06	1.52E+05	6.21E-07	3.05E+04	1.38E-07	8.20E-10	4.06E-07	5.24E-07	5.87E-08	8.46E-08	3.06E-08	0.00E+00	9.51E-10	3.11E-12	3.51E-24	4.43E-24	3.05E-48	1.95E-24	7.11E-39	1.53E-40	1.83E-36	1.70E-42	8.93E-38	3.22E-07	5.50E-39	4.59E-26	5.47E-18	2.31E-32	5.82E-41	1.45E-58	3.40E-56	2.73E-46	0.00E+00	1.49E-22	2.15E-09	9.59E-08	0.00E+00	0.00E+00	4.03E-08	3.41E-08	4.71E-23
9.90E-10	300	2.45E+19	0.00E+00	1.91E-07	5.73E+05	0.00E+00	1.54E-19	2.44E+05	1.27E-06	1.52E+05	6.63E-07	3.05E+04	1.48E-07	8.76E-10	4.34E-07	5.59E-07	6.26E-08	9.03E-08	3.27E-08	0.00E+00	1.02E-09	3.32E-12	4.00E-24	5.06E-24	3.71E-48	2.22E-24	8.67E-39	1.75E-40	2.09E-36	2.07E-42	1.09E-37	3.44E-07	6.70E-39	4.90E-26	5.84E-18	2.64E-32	7.10E-41	1.70E-58	4.15E-56	3.33E-46	0.00E+00	1.70E-22	2.30E-09	1.02E-07	0.00E+00	0.00E+00	4.30E-08	3.64E-08	5.36E-23
1.00E-09	300	2.45E+19	0.00E+00	2.03E-07	5.73E+05	0.00E+00	1.76E-19	2.44E+05	1.36E-06	1.52E+05	7.08E-07	3.05E+04	1.58E-07	9.36E-10	4.63E-07	5.97E-07	6.69E-08	9.64E-08	3.49E-08	0.00E+00	1.08E-09	3.54E-12	4.57E-24	5.77E-24	4.53E-48	2.54E-24	1.06E-38	1.99E-40	2.38E-36	2.53E-42	1.33E-37	3.68E-07	8.16E-39	5.23E-26	6.24E-18	3.01E-32	8.65E-41	2.00E-58	5.06E-56	4.06E-46	0.00E+00	1.94E-22	2.45E-09	1.09E-07	0.00E+00	0.00E+00	4.59E-08	3.88E-08	6.12E-23
1.01E-09	300	2.45E+19	0.00E+00	2.17E-07	5.73E+05	0.00E+00	2.00E-19	2.44E+05	1.45E-06	1.52E+05	7.56E-07	3.05E+04	1.69E-07	1.00E-09	4.94E-07	6.38E-07	7.14E-08	1.03E-07	3.72E-08	0.00E+00	1.16E-09	3.79E-12	5.21E-24	6.59E-24	5.52E-48	2.90E-24	1.29E-38	2.26E-40	2.72E-36	3.08E-42	1.62E-37	3.92E-07	9.94E-39	5.59E-26	6.66E-18	3.44E-32	1.05E-40	2.35E-58	6.17E-56	4.96E-46	0.00E+00	2.21E-22	2.62E-09	1.17E-07	0.00E+00	0.00E+00	4.90E-08	4.14E-08	6.97E-23
1.02E-09	300	2.45E+19	0.00E+00	2.32E-07	5.73E+05	0.00E+00	2.28E-19	2.44E+05	1.54E-06	1.52E+05	8.07E-07	3.05E+04	1.80E-07	1.07E-09	5.28E-07	6.81E-07	7.63E-08	1.10E-07	3.97E-08	0.00E+00	1.24E-09	4.05E-12	5.95E-24	7.51E-24	6.73E-48	3.31E-24	1.57E-38	2.58E-40	3.10E-36	3.75E-42	1.97E-37	4.19E-07	1.21E-38	5.97E-26	7.11E-18	3.93E-32	1.29E-40	2.78E-58	7.53E-56	6.05E-46	0.00E+00	2.52E-22	2.79E-09	1.25E-07	0.00E+00	0.00E+00	5.23E-08	4.42E-08	7.95E-23
1.03E-09	300	2.45E+19	0.00E+00	2.47E-07	5.73E+05	0.00E+00	2.60E-19	2.44E+05	1.65E-06	1.52E+05	8.61E-07	3.05E+04	1.92E-07	1.14E-09	5.64E-07	7.27E-07	8.14E-08	1.17E-07	4.24E-08	0.00E+00	1.32E-09	4.32E-12	6.78E-24	8.57E-24	8.21E-48	3.78E-24	1.92E-38	2.94E-40	3.54E-36	4.57E-42	2.41E-37	4.47E-07	1.48E-38	6.38E-26	7.60E-18	4.48E-32	1.57E-40	3.28E-58	9.18E-56	7.37E-46	0.00E+00	2.87E-22	2.98E-09	1.33E-07	0.00E+00	0.00E+00	5.58E-08	4.72E-08	9.06E-23
1.04E-09	300	2.45E+19	0.00E+00	2.64E-07	5.73E+05	0.00E+00	2.97E-19	2.44E+05	1.76E-06	1.52E+05	9.20E-07	3.05E+04	2.05E-07	1.22E-09	6.02E-07	7.76E-07	8.70E-08	1.25E-07	4.53E-08	0.00E+00	1.41E-09	4.62E-12	7.74E-24	9.78E-24	1.00E-47	4.31E-24	2.33E-38	3.34E-40	4.04E-36	5.57E-42	2.93E-37	4.77E-07	1.80E-38	6.81E-26	8.11E-18	5.11E-32	1.91E-40	3.89E-58	1.12E-55	8.99E-46	0.00E+00	3.27E-22	3.18E-09	1.42E-07	0.00E+00	0.00E+00	5.96E-08	5.04E-08	1.03E-22
1.05E-09	300	2.45E+19	0.00E+00	2.82E-07	5.73E+05	0.00E+00	3.38E-19	2.44E+05	1.88E-06	1.52E+05	9.82E-07	3.05E+04	2.19E-07	1.30E-09	6.43E-07	8.28E-07	9.29E-08	1.34E-07	4.84E-08	0.00E+00	1.51E-09	4.93E-12	8.82E-24	1.12E-23	1.22E-47	4.92E-24	2.84E-38	3.81E-40	4.60E-36	6.79E-42	3.57E-37	5.10E-07	2.19E-38	7.27E-26	8.66E-18	5.83E-32	2.32E-40	4.62E-58	1.37E-55	1.10E-45	0.00E+00	3.73E-22	3.40E-09	1.52E-07	0.00E+00	0.00E+00	6.36E-08	5.38E-08	1.18E-22
1.06E-09	300	2.45E+19	0.00E+00	3.01E-07	5.73E+05	0.00E+00	3.86E-19	2.44E+05	2.01E-06	1.52E+05	1.05E-06	3.05E+04	2.34E-07	1.39E-09	6.86E-07	8.84E-07	9.91E-08	1.43E-07	5.16E-08	0.00E+00	1.61E-09	5.27E-12	1.01E-23	1.27E-23	1.49E-47	5.61E-24	3.47E-38	4.34E-40	5.25E-36	8.27E-42	4.36E-37	5.44E-07	2.67E-38	7.77E-26	9.25E-18	6.66E-32	2.83E-40	5.51E-58	1.67E-55	1.34E-45	0.00E+00	4.25E-22	3.63E-09	1.62E-07	0.00E+00	0.00E+00	6.79E-08	5.74E-08	1.34E-22
1.07E-09	300	2.45E+19	0.00E+00	3.21E-07	5.73E+05	0.00E+00	4.40E-19	2.44E+05	2.14E-06	1.52E+05	1.12E-06	3.05E+04	2.50E-07	1.48E-09	7.33E-07	9.44E-07	1.06E-07	1.52E-07	5.51E-08	0.00E+00	1.72E-09	5.63E-12	1.15E-23	1.45E-23	1.81E-47	6.40E-24	4.22E-38	4.94E-40	5.99E-36	1.01E-41	5.31E-37	5.81E-07	3.25E-38	8.30E-26	9.88E-18	7.59E-32	3.45E-40	6.59E-58	2.03E-55	1.63E-45	0.00E+00	4.85E-22	3.87E-09	1.73E-07	0.00E+00	0.00E+00	7.25E-08	6.13E-08	1.53E-22
1.08E-09	300	2.45E+19	0.00E+00	3.43E-07	5.73E+05	0.00E+00	5.01E-19	2.44E+05	2.29E-06	1.52E+05	1.19E-06	3.05E+04	2.67E-07	1.59E-09	7.83E-07	1.01E-06	1.13E-07	1.63E-07	5.89E-08	0.00E+00	1.84E-09	6.01E-12	1.31E-23	1.66E-23	2.20E-47	7.31E-24	5.14E-38	5.62E-40	6.83E-36	1.23E-41	6.47E-37	6.20E-07	3.95E-38	8.86E-26	1.05E-17	8.66E-32	4.20E-40	7.75E-58	2.47E-55	1.99E-45	0.00E+00	5.52E-22	4.13E-09	1.84E-07	0.00E+00	0.00E+00	7.74E-08	6.55E-08	1.74E-22
1.09E-09	300	2.45E+19	0.00E+00	3.66E-07	5.73E+05	0.00E+00	5.71E-19	2.44E+05	2.44E-06	1.52E+05	1.27E-06	3.05E+04	2.85E-07	1.69E-09	8.36E-07	1.08E-06	1.21E-07	1.74E-07	6.29E-08	0.00E+00	1.96E-09	6.42E-12	1.49E-23	1.89E-23	2.69E-47	8.34E-24	6.26E-38	6.40E-40	7.78E-36	1.49E-41	7.88E-37	6.62E-07	4.81E-38	9.46E-26	1.13E-17	9.88E-32	5.12E-40	9.07E-58	3.02E-55	2.42E-45	0.00E+00	6.29E-22	4.41E-09	1.97E-07	0.00E+00	0.00E+00	8.26E-08	6.99E-08	1.99E-22
1.10E-09	300	2.45E+19	0.00E+00	3.91E-07	5.73E+05	0.00E+00	6.51E-19	2.44E+05	2.61E-06	1.52E+05	1.36E-06	3.05E+04	3.04E-07	1.81E-09	8.92E-07	1.15E-06	1.29E-07	1.85E-07	6.71E-08	0.00E+00	2.09E-09	6.85E-12	1.70E-23	2.15E-23	3.27E-47	9.51E-24	7.63E-38	7.29E-40	8.87E-36	1.82E-41	9.60E-37	7.07E-07	5.86E-38	1.01E-25	1.20E-17	1.13E-31	6.23E-40	1.11E-57	3.68E-55	2.95E-45	0.00E+00	7.17E-22	4.71E-09	2.10E-07	0.00E+00	0.00E+00	8.82E-08	7.46E-08	2.26E-22
1.11E-09	300	2.45E+19	0.00E+00	4.17E-07	5.73E+05	0.00E+00	7.42E-19	2.44E+05	2.78E-06	1.52E+05	1.45E-06	3.05E+04	3.25E-07	1.93E-09	9.52E-07	1.23E-06	1.38E-07	1.98E-07	7.16E-08	0.00E+00	2.24E-09	7.32E-12	1.94E-23	2.45E-23	3.99E-47	1.08E-23	9.29E-38	8.30E-40	1.01E-35	2.22E-41	1.17E-36	7.54E-07	7.14E-38	1.08E-25	1.28E-17	1.29E-31	7.59E-40	1.37E-57	4.48E-55	3.59E-45	0.00E+00	8.17E-22	5.03E-09	2.24E-07	0.00E+00	0.00E+00	9.42E-08	7.96E-08	2.58E-22
1.12E-09	300	2.45E+19	0.00E+00	4.45E-07	5.73E+05	0.00E+00	8.46E-19	2.44E+05	2.97E-06	1.52E+05	1.55E-06	3.05E+04	3.47E-07	2.06E-09	1.02E-06	1.31E-06	1.47E-07	2.11E-07	7.65E-08	0.00E+00	2.39E-09	7.82E-12	2.21E-23	2.80E-23	4.85E-47	1.24E-23	1.13E-37	9.46E-40	1.15E-35	2.70E-41	1.42E-36	8.05E-07	8.69E-38	1.15E-25	1.37E-17	1.47E-31	9.24E-40	1.68E-57	5.46E-55	4.38E-45	0.00E+00	9.31E-22	5.37E-09	2.40E-07	0.00E+00	0.00E+00	1.01E-07	8.50E-08	2.94E-22
1.13E-09	300	2.45E+19	0.00E+00	4.75E-07	5.73E+05	0.00E+00	9.64E-19	2.44E+05	3.17E-06	1.52E+05	1.66E-06	3.05E+04	3.70E-07	2.20E-09	1.09E-06	1.40E-06	1.57E-07	2.26E-07	8.17E-08	0.00E+00	2.55E-09	8.35E-12	2.52E-23	3.19E-23	5.91E-47	1.41E-23	1.38E-37	1.08E-39	1.32E-35	3.29E-41	1.73E-36	8.60E-07	1.06E-37	1.23E-25	1.46E-17	1.67E-31	1.13E-39	2.07E-57	6.65E-55	5.33E-45	0.00E+00	1.06E-21	5.73E-09	2.56E-07	0.00E+00	0.00E+00	1.07E-07	9.07E-08	3.35E-22
1.14E-09	300	2.45E+19	0.00E+00	5.08E-07	5.73E+05	0.00E+00	1.10E-18	2.44E+05	3.39E-06	1.52E+05	1.77E-06	3.05E+04	3.96E-07	2.35E-09	1.16E-06	1.49E-06	1.67E-07	2.41E-07	8.72E-08	0.00E+00	2.72E-09	8.91E-12	2.88E-23	3.64E-23	7.20E-47	1.61E-23	1.68E-37	1.23E-39	1.50E-35	4.00E-41	2.11E-36	9.18E-07	1.29E-37	1.31E-25	1.56E-17	1.91E-31	1.37E-39	2.56E-57	8.10E-55	6.50E-45	0.00E+00	1.21E-21	6.12E-09	2.73E-07	0.00E+00	0.00E+00	1.15E-07	9.69E-08	3.82E-22
1.15E-09	300	2.45E+19	0.00E+00	5.42E-07	5.73E+05	0.00E+00	1.25E-18	2.44E+05	3.61E-06	1.52E+05	1.89E-06	3.05E+04	4.22E-07	2.51E-09	1.24E-06	1.59E-06	1.79E-07	2.57E-07	9.31E-08	0.00E+00	2.91E-09	9.52E-12	3.28E-23	4.15E-23	8.77E-47	1.84E-23	2.04E-37	1.40E-39	1.71E-35	4.87E-41	2.57E-36	9.80E-07	1.57E-37	1.40E-25	1.67E-17	2.17E-31	1.67E-39	3.18E-57	9.86E-55	7.91E-45	0.00E+00	1.38E-21	6.53E-09	2.91E-07	0.00E+00	0.00E+00	1.22E-07	1.03E-07	4.35E-22
1.16E-09	300	2.45E+19	0.00E+00	5.78E-07	5.73E+05	0.00E+00	1.43E-18	2.44E+05	3.86E-06	1.52E+05	2.01E-06	3.05E+04	4.51E-07	2.68E-09	1.32E-06	1.70E-06	1.91E-07	2.74E-07	9.94E-08	0.00E+00	3.10E-09	1.02E-11	3.74E-23	4.73E-23	1.07E-46	2.09E-23	2.49E-37	1.59E-39	1.95E-35	5.93E-41	3.13E-36	1.05E-06	1.91E-37	1.50E-25	1.78E-17	2.48E-31	2.03E-39	3.95E-57	1.20E-54	9.64E-45	0.00E+00	1.57E-21	6.97E-09	3.11E-07	0.00E+00	0.00E+00	1.31E-07	1.10E-07	4.96E-22
1.17E-09	300	2.45E+19	0.00E+00	6.17E-07	5.73E+05	0.00E+00	1.63E-18	2.44E+05	4.12E-06	1.52E+05	2.15E-06	3.05E+04	4.81E-07	2.86E-09	1.41E-06	1.81E-06	2.04E-07	2.93E-07	1.06E-07	0.00E+00	3.31E-09	1.09E-11	4.26E-23	5.39E-23	1.30E-46	2.39E-23	3.03E-37	1.82E-39	2.22E-35	7.22E-41	3.81E-36	1.12E-06	2.32E-37	1.60E-25	1.90E-17	2.83E-31	2.47E-39	4.93E-57	1.46E-54	1.17E-44	0.00E+00	1.79E-21	7.44E-09	3.32E-07	0.00E+00	0.00E+00	1.39E-07	1.18E-07	5.65E-22
1.18E-09	300	2.45E+19	0.00E+00	6.59E-07	5.73E+05	0.00E+00	1.86E-18	2.44E+05	4.40E-06	1.52E+05	2.29E-06	3.05E+04	5.14E-07	3.06E-09	1.51E-06	1.94E-06	2.17E-07	3.13E-07	1.13E-07	0.00E+00	3.54E-09	1.16E-11	4.86E-23	6.15E-23	1.58E-46	2.72E-23	3.69E-37	2.07E-39	2.53E-35	8.79E-41	4.64E-36	1.19E-06	2.83E-37	1.71E-25	2.03E-17	3.22E-31	3.01E-39	6.17E-57	1.78E-54	1.43E-44	0.00E+00	2.04E-21	7.94E-09	3.55E-07	0.00E+00	0.00E+00	1.49E-07	1.26E-07	6.44E-22
1.19E-09	300	2.45E+19	0.00E+00	7.03E-07	5.73E+05	0.00E+00	2.12E-18	2.44E+05	4.69E-06	1.52E+05	2.45E-06	3.05E+04	5.49E-07	3.26E-09	1.61E-06	2.07E-06	2.32E-07	3.34E-07	1.21E-07	0.00E+00	3.78E-09	1.24E-11	5.54E-23	7.01E-23	1.93E-46	3.10E-23	4.49E-37	2.36E-39	2.89E-35	1.07E-40	5.65E-36	1.27E-06	3.44E-37	1.82E-25	2.17E-17	3.68E-31	3.66E-39	7.74E-57	2.17E-54	1.74E-44	0.00E+00	2.32E-21	8.48E-09	3.78E-07	0.00E+00	0.00E+00	1.59E-07	1.34E-07	7.34E-22
1.20E-09	300	2.45E+19	0.00E+00	7.51E-07	5.73E+05	0.00E+00	2.41E-18	2.44E+05	5.01E-06	1.52E+05	2.61E-06	3.05E+04	5.86E-07	3.49E-09	1.72E-06	2.21E-06	2.48E-07	3.56E-07	1.29E-07	0.00E+00	4.03E-09	1.32E-11	6.31E-23	7.99E-23	2.35E-46	3.54E-23	5.47E-37	2.68E-39	3.29E-35	1.30E-40	6.88E-36	1.36E-06	4.19E-37	1.95E-25	2.32E-17	4.19E-31	4.46E-39	9.73E-57	2.64E-54	2.12E-44	0.00E+00	2.65E-21	9.05E-09	4.04E-07	0.00E+00	0.00E+00	1.70E-07	1.43E-07	8.37E-22
1.21E-09	300	2.45E+19	0.00E+00	8.02E-07	5.73E+05	0.00E+00	2.75E-18	2.44E+05	5.35E-06	1.52E+05	2.79E-06	3.05E+04	6.26E-07	3.72E-09	1.83E-06	2.35E-06	2.65E-07	3.80E-07	1.38E-07	0.00E+00	4.31E-09	1.41E-11	7.20E-23	9.11E-23	2.86E-46	4.04E-23	6.65E-37	3.06E-39	3.75E-35	1.59E-40	8.38E-36	1.45E-06	5.09E-37	2.08E-25	2.47E-17	4.78E-31	5.43E-39	1.23E-56	3.21E-54	2.58E-44	0.00E+00	3.02E-21	9.66E-09	4.31E-07	0.00E+00	0.00E+00	1.81E-07	1.53E-07	9.54E-22
1.22E-09	300	2.45E+19	0.00E+00	8.56E-07	5.73E+05	0.00E+00	3.13E-18	2.44E+05	5.71E-06	1.52E+05	2.98E-06	3.05E+04	6.68E-07	3.97E-09	1.96E-06	2.51E-06	2.83E-07	4.06E-07	1.47E-07	0.00E+00	4.60E-09	1.51E-11	8.20E-23	1.04E-22	3.48E-46	4.60E-23	8.10E-37	3.48E-39	4.28E-35	1.93E-40	1.02E-35	1.55E-06	6.20E-37	2.22E-25	2.64E-17	5.45E-31	6.61E-39	1.55E-56	3.91E-54	3.14E-44	0.00E+00	3.44E-21	1.03E-08	4.60E-07	0.00E+00	0.00E+00	1.93E-07	1.63E-07	1.09E-21
1.23E-09	300	2.45E+19	0.00E+00	9.13E-07	5.73E+05	0.00E+00	3.57E-18	2.44E+05	6.10E-06	1.52E+05	3.18E-06	3.05E+04	7.13E-07	4.24E-09	2.09E-06	2.68E-06	3.02E-07	4.34E-07	1.57E-07	0.00E+00	4.91E-09	1.61E-11	9.35E-23	1.18E-22	4.23E-46	5.25E-23	9.86E-37	3.97E-39	4.87E-35	2.35E-40	1.24E-35	1.65E-06	7.55E-37	2.37E-25	2.82E-17	6.21E-31	8.04E-39	1.94E-56	4.76E-54	3.82E-44	0.00E+00	3.92E-21	1.10E-08	4.92E-07	0.00E+00	0.00E+00	2.06E-07	1.74E-07	1.24E-21
1.24E-09	300	2.45E+19	0.00E+00	9.75E-07	5.73E+05	0.00E+00	4.07E-18	2.44E+05	6.51E-06	1.52E+05	3.40E-06	3.05E+04	7.61E-07	4.53E-09	2.23E-06	2.86E-06	3.22E-07	4.63E-07	1.68E-07	0.00E+00	5.24E-09	1.72E-11	1.07E-22	1.35E-22	5.15E-46	5.98E-23	1.20E-36	4.52E-39	5.56E-35	2.86E-40	1.51E-35	1.76E-06	9.18E-37	2.53E-25	3.01E-17	7.08E-31	9.79E-39	2.47E-56	5.80E-54	4.66E-44	0.00E+00	4.47E-21	1.18E-08	5.25E-07	0.00E+00	0.00E+00	2.20E-07	1.86E-07	1.41E-21
1.25E-09	300	2.45E+19	0.00E+00	1.04E-06	5.73E+05	0.00E+00	4.64E-18	2.44E+05	6.95E-06	1.52E+05	3.62E-06	3.05E+04	8.13E-07	4.84E-09	2.38E-06	3.06E-06	3.44E-07	4.94E-07	1.79E-07	0.00E+00	5.60E-09	1.83E-11	1.21E-22	1.54E-22	6.27E-46	6.82E-23	1.46E-36	5.15E-39	6.33E-35	3.48E-40	1.84E-35	1.88E-06	1.12E-36	2.70E-25	3.21E-17	8.07E-31	1.19E-38	3.16E-56	7.06E-54	5.67E-44	0.00E+00	5.09E-21	1.25E-08	5.60E-07	0.00E+00	0.00E+00	2.35E-07	1.99E-07	1.61E-21
1.26E-09	300	2.45E+19	0.00E+00	1.11E-06	5.73E+05	0.00E+00	5.29E-18	2.44E+05	7.42E-06	1.52E+05	3.87E-06	3.05E+04	8.68E-07	5.16E-09	2.54E-06	3.26E-06	3.67E-07	5.27E-07	1.91E-07	0.00E+00	5.98E-09	1.96E-11	1.38E-22	1.75E-22	7.63E-46	7.77E-23	1.78E-36	5.87E-39	7.22E-35	4.23E-40	2.24E-35	2.01E-06	1.36E-36	2.88E-25	3.43E-17	9.20E-31	1.45E-38	4.04E-56	8.59E-54	6.90E-44	0.00E+00	5.80E-21	1.34E-08	5.98E-07	0.00E+00	0.00E+00	2.51E-07	2.12E-07	1.83E-21
1.27E-09	300	2.45E+19	0.00E+00	1.19E-06	5.73E+05	0.00E+00	6.02E-18	2.44E+05	7.92E-06	1.52E+05	4.13E-06	3.05E+04	9.26E-07	5.51E-09	2.71E-06	3.48E-06	3.92E-07	5.63E-07	2.04E-07	0.00E+00	6.38E-09	2.09E-11	1.58E-22	2.00E-22	9.29E-46	8.86E-23	2.16E-36	6.68E-39	8.23E-35	5.15E-40	2.72E-35	2.15E-06	1.65E-36	3.08E-25	3.66E-17	1.05E-30	1.76E-38	5.17E-56	1.05E-53	8.40E-44	0.00E+00	6.61E-21	1.43E-08	6.38E-07	0.00E+00	0.00E+00	2.68E-07	2.26E-07	2.09E-21
1.28E-09	300	2.45E+19	0.00E+00	1.27E-06	5.73E+05	0.00E+00	6.87E-18	2.44E+05	8.45E-06	1.52E+05	4.41E-06	3.05E+04	9.89E-07	5.89E-09	2.90E-06	3.72E-06	4.18E-07	6.01E-07	2.18E-07	0.00E+00	6.81E-09	2.23E-11	1.80E-22	2.28E-22	1.13E-45	1.01E-22	2.63E-36	7.62E-39	9.38E-35	6.27E-40	3.32E-35	2.29E-06	2.01E-36	3.29E-25	3.91E-17	1.20E-30	2.15E-38	6.64E-56	1.27E-53	1.02E-43	0.00E+00	7.53E-21	1.53E-08	6.81E-07	0.00E+00	0.00E+00	2.86E-07	2.42E-07	2.38E-21
1.29E-09	300	2.45E+19	0.00E+00	1.35E-06	5.73E+05	0.00E+00	7.83E-18	2.44E+05	9.02E-06	1.52E+05	4.71E-06	3.05E+04	1.06E-06	6.28E-09	3.09E-06	3.97E-06	4.46E-07	6.42E-07	2.32E-07	0.00E+00	7.27E-09	2.38E-11	2.05E-22	2.60E-22	1.38E-45	1.15E-22	3.20E-36	8.68E-39	1.07E-34	7.63E-40	4.04E-35	2.45E-06	2.45E-36	3.51E-25	4.17E-17	1.36E-30	2.61E-38	8.52E-56	1.55E-53	1.24E-43	0.00E+00	8.58E-21	1.63E-08	7.27E-07	0.00E+00	0.00E+00	3.05E-07	2.58E-07	2.71E-21
1.30E-09	300	2.45E+19	0.00E+00	1.44E-06	5.73E+05	0.00E+00	8.92E-18	2.44E+05	9.63E-06	1.52E+05	5.02E-06	3.05E+04	1.13E-06	6.71E-09	3.30E-06	4.24E-06	4.77E-07	6.85E-07	2.48E-07	0.00E+00	7.76E-09	2.54E-11	2.34E-22	2.96E-22	1.67E-45	1.31E-22	3.90E-36	9.89E-39	1.22E-34	9.29E-40	4.91E-35	2.61E-06	2.98E-36	3.75E-25	4.45E-17	1.55E-30	3.18E-38	1.10E-55	1.88E-53	1.51E-43	0.00E+00	9.78E-21	1.74E-08	7.76E-07	0.00E+00	0.00E+00	3.26E-07	2.75E-07	3.09E-21
1.31E-09	300	2.45E+19	0.00E+00	1.54E-06	5.73E+05	0.00E+00	1.02E-17	2.44E+05	1.03E-05	1.52E+05	5.36E-06	3.05E+04	1.20E-06	7.16E-09	3.52E-06	4.53E-06	5.09E-07	7.31E-07	2.65E-07	0.00E+00	8.29E-09	2.72E-11	2.66E-22	3.37E-22	2.04E-45	1.50E-22	4.74E-36	1.13E-38	1.39E-34	1.13E-39	5.98E-35	2.79E-06	3.63E-36	4.00E-25	4.75E-17	1.77E-30	3.87E-38	1.41E-55	2.29E-53	1.84E-43	0.00E+00	1.11E-20	1.86E-08	8.29E-07	0.00E+00	0.00E+00	3.48E-07	2.94E-07	3.52E-21
1.32E-09	300	2.45E+19	0.00E+00	1.64E-06	5.73E+05	0.00E+00	1.16E-17	2.44E+05	1.10E-05	1.52E+05	5.73E-06	3.05E+04	1.28E-06	7.65E-09	3.76E-06	4.83E-06	5.43E-07	7.81E-07	2.83E-07	0.00E+00	8.85E-09	2.90E-11	3.04E-22	3.85E-22	2.48E-45	1.71E-22	5.77E-36	1.28E-38	1.58E-34	1.37E-39	7.27E-35	2.97E-06	4.41E-36	4.27E-25	5.08E-17	2.02E-30	4.71E-38	1.82E-55	2.79E-53	2.24E-43	0.00E+00	1.27E-20	1.98E-08	8.85E-07	0.00E+00	0.00E+00	3.71E-07	3.14E-07	4.02E-21
1.33E-09	300	2.45E+19	0.00E+00	1.76E-06	5.73E+05	0.00E+00	1.32E-17	2.44E+05	1.17E-05	1.52E+05	6.11E-06	3.05E+04	1.37E-06	8.17E-09	4.02E-06	5.16E-06	5.80E-07	8.33E-07	3.02E-07	0.00E+00	9.45E-09	3.10E-11	3.46E-22	4.38E-22	3.02E-45	1.94E-22	7.02E-36	1.46E-38	1.80E-34	1.67E-39	8.85E-35	3.18E-06	5.37E-36	4.56E-25	5.42E-17	2.30E-30	5.73E-38	2.34E-55	3.39E-53	2.73E-43	0.00E+00	1.45E-20	2.12E-08	9.45E-07	0.00E+00	0.00E+00	3.96E-07	3.35E-07	4.58E-21
1.34E-09	300	2.45E+19	0.00E+00	1.87E-06	5.73E+05	0.00E+00	1.50E-17	2.44E+05	1.25E-05	1.52E+05	6.52E-06	3.05E+04	1.46E-06	8.72E-09	4.29E-06	5.50E-06	6.19E-07	8.89E-07	3.22E-07	0.00E+00	1.01E-08	3.31E-11	3.94E-22	5.00E-22	3.67E-45	2.22E-22	8.55E-36	1.67E-38	2.06E-34	2.04E-39	1.08E-34	3.39E-06	6.53E-36	4.87E-25	5.78E-17	2.62E-30	6.97E-38	3.02E-55	4.13E-53	3.32E-43	0.00E+00	1.65E-20	2.26E-08	1.01E-06	0.00E+00	0.00E+00	4.23E-07	3.58E-07	5.21E-21
1.35E-09	300	2.45E+19	0.00E+00	2.00E-06	5.73E+05	0.00E+00	1.72E-17	2.44E+05	1.34E-05	1.52E+05	6.96E-06	3.05E+04	1.56E-06	9.31E-09	4.58E-06	5.88E-06	6.61E-07	9.49E-07	3.44E-07	0.00E+00	1.08E-08	3.53E-11	4.49E-22	5.69E-22	4.47E-45	2.53E-22	1.04E-35	1.90E-38	2.34E-34	2.48E-39	1.31E-34	3.62E-06	7.95E-36	5.20E-25	6.18E-17	2.99E-30	8.48E-38	3.90E-55	5.02E-53	4.04E-43	0.00E+00	1.88E-20	2.41E-08	1.08E-06	0.00E+00	0.00E+00	4.52E-07	3.82E-07	5.94E-21
1.36E-09	300	2.45E+19	0.00E+00	2.14E-06	5.73E+05	0.00E+00	1.95E-17	2.44E+05	1.43E-05	1.52E+05	7.43E-06	3.05E+04	1.67E-06	9.94E-09	4.89E-06	6.27E-06	7.05E-07	1.01E-06	3.67E-07	0.00E+00	1.15E-08	3.77E-11	5.12E-22	6.49E-22	5.44E-45	2.88E-22	1.27E-35	2.16E-38	2.67E-34	3.01E-39	1.59E-34	3.86E-06	9.67E-36	5.55E-25	6.59E-17	3.41E-30	1.03E-37	5.04E-55	6.11E-53	4.92E-43	0.00E+00	2.14E-20	2.57E-08	1.15E-06	0.00E+00	0.00E+00	4.82E-07	4.07E-07	6.77E-21
1.37E-09	300	2.45E+19	0.00E+00	2.28E-06	5.73E+05	0.00E+00	2.23E-17	2.44E+05	1.52E-05	1.52E+05	7.94E-06	3.05E+04	1.78E-06	1.06E-08	5.22E-06	6.70E-06	7.53E-07	1.08E-06	3.92E-07	0.00E+00	1.23E-08	4.02E-11	5.84E-22	7.40E-22	6.61E-45	3.28E-22	1.54E-35	2.46E-38	3.04E-34	3.67E-39	1.94E-34	4.12E-06	1.18E-35	5.93E-25	7.04E-17	3.88E-30	1.26E-37	6.50E-55	7.43E-53	5.99E-43	0.00E+00	2.44E-20	2.75E-08	1.23E-06	0.00E+00	0.00E+00	5.15E-07	4.35E-07	7.72E-21
1.38E-09	300	2.45E+19	0.00E+00	2.43E-06	5.73E+05	0.00E+00	2.54E-17	2.44E+05	1.62E-05	1.52E+05	8.47E-06	3.05E+04	1.90E-06	1.13E-08	5.57E-06	7.15E-06	8.04E-07	1.15E-06	4.18E-07	0.00E+00	1.31E-08	4.30E-11	6.65E-22	8.43E-22	8.05E-45	3.74E-22	1.87E-35	2.81E-38	3.47E-34	4.46E-39	2.36E-34	4.40E-06	1.43E-35	6.33E-25	7.51E-17	4.43E-30	1.53E-37	8.40E-55	9.04E-53	7.28E-43	0.00E+00	2.78E-20	2.93E-08	1.31E-06	0.00E+00	0.00E+00	5.49E-07	4.64E-07	8.79E-21
1.39E-09	300	2.45E+19	0.00E+00	2.60E-06	5.73E+05	0.00E+00	2.89E-17	2.44E+05	1.73E-05	1.52E+05	9.04E-06	3.05E+04	2.03E-06	1.21E-08	5.94E-06	7.63E-06	8.58E-07	1.23E-06	4.47E-07	0.00E+00	1.40E-08	4.59E-11	7.58E-22	9.61E-22	9.79E-45	4.26E-22	2.28E-35	3.20E-38	3.95E-34	5.43E-39	2.87E-34	4.70E-06	1.74E-35	6.76E-25	8.02E-17	5.05E-30	1.86E-37	1.09E-54	1.10E-52	8.86E-43	0.00E+00	3.17E-20	3.13E-08	1.40E-06	0.00E+00	0.00E+00	5.87E-07	4.96E-07	1.00E-20
1.40E-09	300	2.45E+19	0.00E+00	2.77E-06	5.73E+05	0.00E+00	3.30E-17	2.44E+05	1.85E-05	1.52E+05	9.65E-06	3.05E+04	2.17E-06	1.29E-08	6.35E-06	8.15E-06	9.16E-07	1.32E-06	4.77E-07	0.00E+00	1.49E-08	4.90E-11	8.64E-22	1.09E-21	1.19E-44	4.86E-22	2.77E-35	3.65E-38	4.50E-34	6.60E-39	3.50E-34	5.02E-06	2.12E-35	7.21E-25	8.56E-17	5.75E-30	2.26E-37	1.41E-54	1.34E-52	1.08E-42	0.00E+00	3.61E-20	3.34E-08	1.49E-06	0.00E+00	0.00E+00	6.26E-07	5.29E-07	1.14E-20
1.41E-09	300	2.45E+19	0.00E+00	2.96E-06	5.73E+05	0.00E+00	3.76E-17	2.44E+05	1.98E-05	1.52E+05	1.03E-05	3.05E+04	2.31E-06	1.38E-08	6.77E-06	8.69E-06	9.78E-07	1.40E-06	5.09E-07	0.00E+00	1.59E-08	5.23E-11	9.85E-22	1.25E-21	1.45E-44	5.54E-22	3.37E-35	4.15E-38	5.13E-34	8.04E-39	4.25E-34	5.35E-06	2.58E-35	7.70E-25	9.14E-17	6.55E-30	2.75E-37	1.82E-54	1.63E-52	1.31E-42	0.00E+00	4.12E-20	3.57E-08	1.59E-06	0.00E+00	0.00E+00	6.68E-07	5.65E-07	1.30E-20
1.42E-09	300	2.45E+19	0.00E+00	3.16E-06	5.73E+05	0.00E+00	4.28E-17	2.44E+05	2.11E-05	1.52E+05	1.10E-05	3.05E+04	2.47E-06	1.47E-08	7.23E-06	9.28E-06	1.04E-06	1.50E-06	5.43E-07	0.00E+00	1.70E-08	5.58E-11	1.12E-21	1.42E-21	1.76E-44	6.31E-22	4.11E-35	4.73E-38	5.85E-34	9.78E-39	5.18E-34	5.72E-06	3.14E-35	8.22E-25	9.76E-17	7.47E-30	3.35E-37	2.36E-54	1.98E-52	1.60E-42	0.00E+00	4.69E-20	3.81E-08	1.70E-06	0.00E+00	0.00E+00	7.13E-07	6.03E-07	1.48E-20
1.43E-09	300	2.45E+19	0.00E+00	3.37E-06	5.73E+05	0.00E+00	4.88E-17	2.44E+05	2.25E-05	1.52E+05	1.17E-05	3.05E+04	2.64E-06	1.57E-08	7.72E-06	9.91E-06	1.11E-06	1.60E-06	5.80E-07	0.00E+00	1.82E-08	5.96E-11	1.28E-21	1.62E-21	2.15E-44	7.19E-22	5.00E-35	5.39E-38	6.66E-34	1.19E-38	6.30E-34	6.10E-06	3.82E-35	8.78E-25	1.04E-16	8.51E-30	4.07E-37	3.06E-54	2.40E-52	1.94E-42	0.00E+00	5.34E-20	4.06E-08	1.82E-06	0.00E+00	0.00E+00	7.62E-07	6.44E-07	1.69E-20
1.44E-09	300	2.45E+19	0.00E+00	3.60E-06	5.73E+05	0.00E+00	5.56E-17	2.44E+05	2.40E-05	1.52E+05	1.25E-05	3.05E+04	2.81E-06	1.68E-08	8.24E-06	1.06E-05	1.19E-06	1.71E-06	6.19E-07	0.00E+00	1.94E-08	6.36E-11	1.46E-21	1.85E-21	2.61E-44	8.20E-22	6.08E-35	6.15E-38	7.60E-34	1.45E-38	7.66E-34	6.51E-06	4.64E-35	9.37E-25	1.11E-16	9.70E-30	4.95E-37	3.97E-54	2.92E-52	2.36E-42	0.00E+00	6.09E-20	4.34E-08	1.94E-06	0.00E+00	0.00E+00	8.13E-07	6.87E-07	1.93E-20
1.45E-09	300	2.45E+19	0.00E+00	3.84E-06	5.73E+05	0.00E+00	6.34E-17	2.44E+05	2.57E-05	1.52E+05	1.34E-05	3.05E+04	3.00E-06	1.79E-08	8.80E-06	1.13E-05	1.27E-06	1.82E-06	6.61E-07	0.00E+00	2.07E-08	6.79E-11	1.66E-21	2.10E-21	3.18E-44	9.35E-22	7.39E-35	7.00E-38	8.66E-34	1.76E-38	9.32E-34	6.95E-06	5.65E-35	1.00E-24	1.19E-16	1.11E-29	6.03E-37	5.14E-54	3.55E-52	2.88E-42	0.00E+00	6.94E-20	4.63E-08	2.07E-06	0.00E+00	0.00E+00	8.68E-07	7.33E-07	2.19E-20
1.46E-09	300	2.45E+19	0.00E+00	4.10E-06	5.73E+05	0.00E+00	7.22E-17	2.44E+05	2.74E-05	1.52E+05	1.43E-05	3.05E+04	3.21E-06	1.91E-08	9.39E-06	1.21E-05	1.36E-06	1.95E-06	7.06E-07	0.00E+00	2.21E-08	7.25E-11	1.89E-21	2.40E-21	3.87E-44	1.07E-21	9.00E-35	7.98E-38	9.86E-34	2.14E-38	1.13E-33	7.42E-06	6.87E-35	1.07E-24	1.27E-16	1.26E-29	7.33E-37	6.66E-54	4.32E-52	3.50E-42	0.00E+00	7.91E-20	4.94E-08	2.21E-06	0.00E+00	0.00E+00	9.26E-07	7.83E-07	2.50E-20
1.47E-09	300	2.45E+19	0.00E+00	4.38E-06	5.73E+05	0.00E+00	8.23E-17	2.44E+05	2.92E-05	1.52E+05	1.52E-05	3.05E+04	3.42E-06	2.04E-08	1.00E-05	1.29E-05	1.45E-06	2.08E-06	7.53E-07	0.00E+00	2.36E-08	7.74E-11	2.16E-21	2.73E-21	4.70E-44	1.21E-21	1.09E-34	9.09E-38	1.12E-33	2.61E-38	1.38E-33	7.92E-06	8.36E-35	1.14E-24	1.35E-16	1.44E-29	8.92E-37	8.64E-54	5.25E-52	4.26E-42	0.00E+00	9.01E-20	5.28E-08	2.36E-06	0.00E+00	0.00E+00	9.89E-07	8.36E-07	2.85E-20
1.48E-09	300	2.45E+19	0.00E+00	4.67E-06	5.73E+05	0.00E+00	9.38E-17	2.44E+05	3.12E-05	1.52E+05	1.63E-05	3.05E+04	3.65E-06	2.18E-08	1.07E-05	1.37E-05	1.55E-06	2.22E-06	8.04E-07	0.00E+00	2.52E-08	8.26E-11	2.46E-21	3.12E-21	5.72E-44	1.38E-21	1.33E-34	1.04E-37	1.28E-33	3.17E-38	1.68E-33	8.46E-06	1.02E-34	1.22E-24	1.44E-16	1.64E-29	1.09E-36	1.12E-53	6.38E-52	5.18E-42	0.00E+00	1.03E-19	5.63E-08	2.52E-06	0.00E+00	0.00E+00	1.06E-06	8.92E-07	3.25E-20
1.49E-09	300	2.45E+19	0.00E+00	4.99E-06	5.73E+05	0.00E+00	1.07E-16	2.44E+05	3.33E-05	1.52E+05	1.74E-05	3.05E+04	3.90E-06	2.32E-08	1.14E-05	1.47E-05	1.65E-06	2.37E-06	8.58E-07	0.00E+00	2.69E-08	8.82E-11	2.80E-21	3.55E-21	6.96E-44	1.58E-21	1.62E-34	1.18E-37	1.46E-33	3.86E-38	2.04E-33	9.03E-06	1.24E-34	1.30E-24	1.54E-16	1.87E-29	1.32E-36	1.45E-53	7.76E-52	6.30E-42	0.00E+00	1.17E-19	6.01E-08	2.69E-06	0.00E+00	0.00E+00	1.13E-06	9.52E-07	3.70E-20
1.50E-09	300	2.45E+19	0.00E+00	5.33E-06	5.73E+05	0.00E+00	1.22E-16	2.44E+05	3.56E-05	1.52E+05	1.85E-05	3.05E+04	4.16E-06	2.48E-08	1.22E-05	1.57E-05	1.76E-06	2.53E-06	9.16E-07	0.00E+00	2.87E-08	9.41E-11	3.19E-21	4.05E-21	8.47E-44	1.80E-21	1.97E-34	1.35E-37	1.66E-33	4.69E-38	2.49E-33	9.64E-06	1.51E-34	1.39E-24	1.65E-16	2.13E-29	1.61E-36	1.88E-53	9.43E-52	7.67E-42	0.00E+00	1.33E-19	6.42E-08	2.87E-06	0.00E+00	0.00E+00	1.20E-06	1.02E-06	4.22E-20
1.51E-09	300	2.45E+19	0.00E+00	5.69E-06	5.73E+05	0.00E+00	1.39E-16	2.44E+05	3.80E-05	1.52E+05	1.98E-05	3.05E+04	4.45E-06	2.65E-08	1.30E-05	1.67E-05	1.88E-06	2.70E-06	9.78E-07	0.00E+00	3.06E-08	1.00E-10	3.64E-21	4.61E-21	1.03E-43	2.05E-21	2.40E-34	1.53E-37	1.90E-33	5.71E-38	3.02E-33	1.03E-05	1.83E-34	1.48E-24	1.76E-16	2.42E-29	1.95E-36	2.44E-53	1.15E-51	9.33E-42	0.00E+00	1.52E-19	6.85E-08	3.06E-06	0.00E+00	0.00E+00	1.28E-06	1.09E-06	4.80E-20
1.52E-09	300	2.45E+19	0.00E+00	6.07E-06	5.73E+05	0.00E+00	1.58E-16	2.44E+05	4.05E-05	1.52E+05	2.11E-05	3.05E+04	4.75E-06	2.83E-08	1.39E-05	1.78E-05	2.01E-06	2.88E-06	1.04E-06	0.00E+00	3.27E-08	1.07E-10	4.15E-21	5.25E-21	1.25E-43	2.33E-21	2.92E-34	1.75E-37	2.16E-33	6.94E-38	3.68E-33	1.10E-05	2.23E-34	1.58E-24	1.88E-16	2.76E-29	2.38E-36	3.16E-53	1.39E-51	1.14E-41	0.00E+00	1.73E-19	7.31E-08	3.27E-06	0.00E+00	0.00E+00	1.37E-06	1.16E-06	5.48E-20
1.53E-09	300	2.45E+19	0.00E+00	6.48E-06	5.73E+05	0.00E+00	1.80E-16	2.44E+05	4.33E-05	1.52E+05	2.26E-05	3.05E+04	5.07E-06	3.02E-08	1.48E-05	1.90E-05	2.14E-06	3.08E-06	1.11E-06	0.00E+00	3.49E-08	1.15E-10	4.73E-21	5.99E-21	1.52E-43	2.66E-21	3.55E-34	1.99E-37	2.46E-33	8.45E-38	4.48E-33	1.17E-05	2.71E-34	1.69E-24	2.00E-16	3.15E-29	2.89E-36	4.10E-53	1.69E-51	1.38E-41	0.00E+00	1.97E-19	7.81E-08	3.49E-06	0.00E+00	0.00E+00	1.46E-06	1.24E-06	6.24E-20
1.54E-09	300	2.45E+19	0.00E+00	6.92E-06	5.73E+05	0.00E+00	2.06E-16	2.44E+05	4.62E-05	1.52E+05	2.41E-05	3.05E+04	5.41E-06	3.22E-08	1.58E-05	2.03E-05	2.29E-06	3.28E-06	1.19E-06	0.00E+00	3.73E-08	1.22E-10	5.38E-21	6.82E-21	1.86E-43	3.03E-21	4.32E-34	2.27E-37	2.81E-33	1.03E-37	5.45E-33	1.25E-05	3.30E-34	1.81E-24	2.14E-16	3.59E-29	3.52E-36	5.32E-53	2.06E-51	1.68E-41	0.00E+00	2.25E-19	8.34E-08	3.72E-06	0.00E+00	0.00E+00	1.56E-06	1.32E-06	7.11E-20
1.55E-09	300	2.45E+19	0.00E+00	7.38E-06	5.73E+05	0.00E+00	2.34E-16	2.44E+05	4.93E-05	1.52E+05	2.57E-05	3.05E+04	5.77E-06	3.44E-08	1.69E-05	2.17E-05	2.44E-06	3.51E-06	1.27E-06	0.00E+00	3.98E-08	1.30E-10	6.14E-21	7.78E-21	2.26E-43	3.45E-21	5.25E-34	2.58E-37	3.20E-33	1.25E-37	6.63E-33	1.34E-05	4.01E-34	1.93E-24	2.28E-16	4.09E-29	4.28E-36	6.90E-53	2.50E-51	2.05E-41	0.00E+00	2.56E-19	8.90E-08	3.97E-06	0.00E+00	0.00E+00	1.67E-06	1.41E-06	8.10E-20
1.56E-09	300	2.45E+19	0.00E+00	7.88E-06	5.73E+05	0.00E+00	2.67E-16	2.44E+05	5.26E-05	1.52E+05	2.74E-05	3.05E+04	6.16E-06	3.67E-08	1.80E-05	2.32E-05	2.61E-06	3.74E-06	1.36E-06	0.00E+00	4.25E-08	1.39E-10	6.99E-21	8.86E-21	2.75E-43	3.94E-21	6.39E-34	2.95E-37	3.64E-33	1.52E-37	8.06E-33	1.43E-05	4.88E-34	2.06E-24	2.44E-16	4.66E-29	5.21E-36	8.95E-53	3.03E-51	2.49E-41	0.00E+00	2.92E-19	9.50E-08	4.24E-06	0.00E+00	0.00E+00	1.78E-06	1.50E-06	9.23E-20
1.57E-09	300	2.45E+19	0.00E+00	8.41E-06	5.73E+05	0.00E+00	3.04E-16	2.44E+05	5.62E-05	1.52E+05	2.93E-05	3.05E+04	6.58E-06	3.92E-08	1.93E-05	2.47E-05	2.78E-06	3.99E-06	1.45E-06	0.00E+00	4.53E-08	1.49E-10	7.97E-21	1.01E-20	3.34E-43	4.49E-21	7.77E-34	3.36E-37	4.15E-33	1.85E-37	9.81E-33	1.52E-05	5.94E-34	2.20E-24	2.60E-16	5.31E-29	6.33E-36	1.16E-52	3.69E-51	3.03E-41	0.00E+00	3.33E-19	1.01E-07	4.53E-06	0.00E+00	0.00E+00	1.90E-06	1.61E-06	1.05E-19
1.58E-09	300	2.45E+19	0.00E+00	8.98E-06	5.73E+05	0.00E+00	3.47E-16	2.44E+05	6.00E-05	1.52E+05	3.13E-05	3.05E+04	7.02E-06	4.18E-08	2.06E-05	2.64E-05	2.97E-06	4.26E-06	1.55E-06	0.00E+00	4.84E-08	1.59E-10	9.08E-21	1.15E-20	4.06E-43	5.11E-21	9.46E-34	3.82E-37	4.73E-33	2.25E-37	1.19E-32	1.63E-05	7.22E-34	2.35E-24	2.78E-16	6.06E-29	7.71E-36	1.50E-52	4.48E-51	3.68E-41	0.00E+00	3.79E-19	1.08E-07	4.83E-06	0.00E+00	0.00E+00	2.03E-06	1.71E-06	1.20E-19
1.59E-09	300	2.45E+19	0.00E+00	9.59E-06	5.73E+05	0.00E+00	3.95E-16	2.44E+05	6.40E-05	1.52E+05	3.34E-05	3.05E+04	7.50E-06	4.47E-08	2.20E-05	2.82E-05	3.17E-06	4.55E-06	1.65E-06	0.00E+00	5.17E-08	1.69E-10	1.03E-20	1.31E-20	4.94E-43	5.83E-21	1.15E-33	4.36E-37	5.39E-33	2.74E-37	1.45E-32	1.73E-05	8.78E-34	2.51E-24	2.96E-16	6.90E-29	9.37E-36	1.95E-52	5.44E-51	4.48E-41	0.00E+00	4.32E-19	1.16E-07	5.16E-06	0.00E+00	0.00E+00	2.17E-06	1.83E-06	1.37E-19
1.60E-09	300	2.45E+19	0.00E+00	1.02E-05	5.73E+05	0.00E+00	4.50E-16	2.44E+05	6.83E-05	1.52E+05	3.56E-05	3.05E+04	8.00E-06	4.77E-08	2.34E-05	3.01E-05	3.38E-06	4.86E-06	1.76E-06	0.00E+00	5.52E-08	1.81E-10	1.18E-20	1.49E-20	6.01E-43	6.64E-21	1.40E-33	4.97E-37	6.14E-33	3.33E-37	1.77E-32	1.85E-05	1.07E-33	2.68E-24	3.16E-16	7.87E-29	1.14E-35	2.53E-52	6.60E-51	5.45E-41	0.00E+00	4.92E-19	1.23E-07	5.51E-06	0.00E+00	0.00E+00	2.31E-06	1.95E-06	1.56E-19
1.61E-09	300	2.45E+19	0.00E+00	1.09E-05	5.73E+05	0.00E+00	5.13E-16	2.44E+05	7.29E-05	1.52E+05	3.80E-05	3.05E+04	8.54E-06	5.09E-08	2.50E-05	3.21E-05	3.61E-06	5.19E-06	1.88E-06	0.00E+00	5.89E-08	1.93E-10	1.34E-20	1.70E-20	7.32E-43	7.57E-21	1.70E-33	5.66E-37	7.00E-33	4.05E-37	2.15E-32	1.98E-05	1.30E-33	2.86E-24	3.38E-16	8.97E-29	1.39E-35	3.28E-52	8.01E-51	6.63E-41	0.00E+00	5.61E-19	1.32E-07	5.88E-06	0.00E+00	0.00E+00	2.47E-06	2.09E-06	1.77E-19
1.62E-09	300	2.45E+19	0.00E+00	1.17E-05	5.73E+05	0.00E+00	5.85E-16	2.44E+05	7.79E-05	1.52E+05	4.06E-05	3.05E+04	9.12E-06	5.43E-08	2.67E-05	3.43E-05	3.86E-06	5.54E-06	2.01E-06	0.00E+00	6.29E-08	2.06E-10	1.53E-20	1.94E-20	8.90E-43	8.62E-21	2.07E-33	6.45E-37	7.98E-33	4.93E-37	2.61E-32	2.11E-05	1.58E-33	3.05E-24	3.60E-16	1.02E-28	1.69E-35	4.25E-52	9.73E-51	8.07E-41	0.00E+00	6.39E-19	1.41E-07	6.28E-06	0.00E+00	0.00E+00	2.63E-06	2.23E-06	2.02E-19
1.63E-09	300	2.45E+19	0.00E+00	1.25E-05	5.73E+05	0.00E+00	6.66E-16	2.44E+05	8.31E-05	1.52E+05	4.34E-05	3.05E+04	9.74E-06	5.80E-08	2.85E-05	3.66E-05	4.12E-06	5.91E-06	2.14E-06	0.00E+00	6.71E-08	2.20E-10	1.75E-20	2.21E-20	1.08E-42	9.82E-21	2.52E-33	7.35E-37	9.09E-33	6.00E-37	3.18E-32	2.25E-05	1.92E-33	3.26E-24	3.85E-16	1.16E-28	2.05E-35	5.51E-52	1.18E-50	9.82E-41	0.00E+00	7.28E-19	1.50E-07	6.70E-06	0.00E+00	0.00E+00	2.81E-06	2.38E-06	2.30E-19
1.64E-09	300	2.45E+19	0.00E+00	1.33E-05	5.73E+05	0.00E+00	7.59E-16	2.44E+05	8.87E-05	1.52E+05	4.63E-05	3.05E+04	1.04E-05	6.19E-08	3.04E-05	3.90E-05	4.39E-06	6.31E-06	2.29E-06	0.00E+00	7.16E-08	2.35E-10	1.99E-20	2.52E-20	1.32E-42	1.12E-20	3.06E-33	8.37E-37	1.04E-32	7.30E-37	3.87E-32	2.40E-05	2.34E-33	3.48E-24	4.11E-16	1.33E-28	2.50E-35	7.14E-52	1.43E-50	1.20E-40	0.00E+00	8.30E-19	1.60E-07	7.15E-06	0.00E+00	0.00E+00	3.00E-06	2.54E-06	2.63E-19
1.65E-09	300	2.45E+19	0.00E+00	1.42E-05	5.73E+05	0.00E+00	8.65E-16	2.44E+05	9.47E-05	1.52E+05	4.94E-05	3.05E+04	1.11E-05	6.61E-08	3.25E-05	4.17E-05	4.69E-06	6.74E-06	2.44E-06	0.00E+00	7.65E-08	2.51E-10	2.27E-20	2.87E-20	1.60E-42	1.28E-20	3.73E-33	9.54E-37	1.18E-32	8.87E-37	4.71E-32	2.57E-05	2.85E-33	3.72E-24	4.38E-16	1.51E-28	3.04E-35	9.25E-52	1.74E-50	1.45E-40	0.00E+00	9.46E-19	1.71E-07	7.64E-06	0.00E+00	0.00E+00	3.20E-06	2.71E-06	2.99E-19
1.66E-09	300	2.45E+19	0.00E+00	1.51E-05	5.73E+05	0.00E+00	9.86E-16	2.44E+05	1.01E-04	1.52E+05	5.27E-05	3.05E+04	1.18E-05	7.06E-08	3.47E-05	4.45E-05	5.01E-06	7.19E-06	2.61E-06	0.00E+00	8.16E-08	2.68E-10	2.58E-20	3.27E-20	1.95E-42	1.45E-20	4.54E-33	1.09E-36	1.35E-32	1.08E-36	5.73E-32	2.74E-05	3.46E-33	3.97E-24	4.68E-16	1.72E-28	3.70E-35	1.20E-51	2.11E-50	1.77E-40	0.00E+00	1.08E-18	1.82E-07	8.15E-06	0.00E+00	0.00E+00	3.42E-06	2.89E-06	3.41E-19
1.67E-09	300	2.45E+19	0.00E+00	1.62E-05	5.73E+05	0.00E+00	1.12E-15	2.44E+05	1.08E-04	1.52E+05	5.63E-05	3.05E+04	1.26E-05	7.53E-08	3.70E-05	4.75E-05	5.34E-06	7.68E-06	2.78E-06	0.00E+00	8.71E-08	2.86E-10	2.94E-20	3.73E-20	2.37E-42	1.66E-20	5.52E-33	1.24E-36	1.53E-32	1.31E-36	6.97E-32	2.93E-05	4.21E-33	4.25E-24	5.00E-16	1.97E-28	4.50E-35	1.55E-51	2.56E-50	2.15E-40	0.00E+00	1.23E-18	1.95E-07	8.70E-06	0.00E+00	0.00E+00	3.65E-06	3.09E-06	3.88E-19
1.68E-09	300	2.45E+19	0.00E+00	1.73E-05	5.73E+05	0.00E+00	1.28E-15	2.44E+05	1.15E-04	1.52E+05	6.01E-05	3.05E+04	1.35E-05	8.04E-08	3.95E-05	5.07E-05	5.70E-06	8.19E-06	2.97E-06	0.00E+00	9.30E-08	3.05E-10	3.35E-20	4.25E-20	2.88E-42	1.89E-20	6.71E-33	1.41E-36	1.75E-32	1.60E-36	8.48E-32	3.12E-05	5.12E-33	4.54E-24	5.33E-16	2.24E-28	5.47E-35	2.01E-51	3.10E-50	2.62E-40	0.00E+00	1.40E-18	2.08E-07	9.29E-06	0.00E+00	0.00E+00	3.90E-06	3.29E-06	4.43E-19
1.69E-09	300	2.45E+19	0.00E+00	1.84E-05	5.73E+05	0.00E+00	1.46E-15	2.44E+05	1.23E-04	1.52E+05	6.42E-05	3.05E+04	1.44E-05	8.59E-08	4.22E-05	5.41E-05	6.09E-06	8.75E-06	3.17E-06	0.00E+00	9.93E-08	3.26E-10	3.82E-20	4.84E-20	3.51E-42	2.15E-20	8.16E-33	1.61E-36	1.99E-32	1.94E-36	1.03E-31	3.33E-05	6.23E-33	4.85E-24	5.69E-16	2.55E-28	6.65E-35	2.60E-51	3.76E-50	3.19E-40	0.00E+00	1.59E-18	2.22E-07	9.92E-06	0.00E+00	0.00E+00	4.16E-06	3.52E-06	5.04E-19
1.70E-09	300	2.45E+19	0.00E+00	1.97E-05	5.73E+05	0.00E+00	1.66E-15	2.44E+05	1.31E-04	1.52E+05	6.85E-05	3.05E+04	1.54E-05	9.17E-08	4.50E-05	5.78E-05	6.50E-06	9.34E-06	3.38E-06	0.00E+00	1.06E-07	3.48E-10	4.36E-20	5.52E-20	4.27E-42	2.45E-20	9.93E-33	1.83E-36	2.27E-32	2.36E-36	1.26E-31	3.56E-05	7.58E-33	5.18E-24	6.08E-16	2.91E-28	8.09E-35	3.37E-51	4.56E-50	3.88E-40	0.00E+00	1.82E-18	2.37E-07	1.06E-05	0.00E+00	0.00E+00	4.44E-06	3.75E-06	5.75E-19
1.71E-09	300	2.45E+19	0.00E+00	2.10E-05	5.73E+05	0.00E+00	1.89E-15	2.44E+05	1.40E-04	1.52E+05	7.31E-05	3.05E+04	1.64E-05	9.78E-08	4.81E-05	6.17E-05	6.94E-06	9.97E-06	3.61E-06	0.00E+00	1.13E-07	3.71E-10	4.96E-20	6.29E-20	5.19E-42	2.79E-20	1.21E-32	2.09E-36	2.59E-32	2.88E-36	1.53E-31	3.80E-05	9.22E-33	5.53E-24	6.49E-16	3.32E-28	9.84E-35	4.36E-51	5.52E-50	4.72E-40	0.00E+00	2.07E-18	2.53E-07	1.13E-05	0.00E+00	0.00E+00	4.74E-06	4.01E-06	6.55E-19
1.72E-09	300	2.45E+19	0.00E+00	2.24E-05	5.73E+05	0.00E+00	2.16E-15	2.44E+05	1.50E-04	1.52E+05	7.80E-05	3.05E+04	1.75E-05	1.04E-07	5.13E-05	6.58E-05	7.41E-06	1.06E-05	3.86E-06	0.00E+00	1.21E-07	3.96E-10	5.66E-20	7.17E-20	6.32E-42	3.18E-20	1.47E-32	2.38E-36	2.95E-32	3.50E-36	1.86E-31	4.05E-05	1.12E-32	5.91E-24	6.93E-16	3.78E-28	1.20E-34	5.65E-51	6.69E-50	5.74E-40	0.00E+00	2.36E-18	2.70E-07	1.21E-05	0.00E+00	0.00E+00	5.06E-06	4.28E-06	7.46E-19
1.73E-09	300	2.45E+19	0.00E+00	2.39E-05	5.73E+05	0.00E+00	2.46E-15	2.44E+05	1.60E-04	1.52E+05	8.33E-05	3.05E+04	1.87E-05	1.11E-07	5.48E-05	7.03E-05	7.91E-06	1.14E-05	4.12E-06	0.00E+00	1.29E-07	4.23E-10	6.44E-20	8.17E-20	7.68E-42	3.63E-20	1.79E-32	2.71E-36	3.36E-32	4.26E-36	2.26E-31	4.33E-05	1.36E-32	6.31E-24	7.39E-16	4.31E-28	1.46E-34	7.31E-51	8.11E-50	6.99E-40	0.00E+00	2.69E-18	2.88E-07	1.29E-05	0.00E+00	0.00E+00	5.40E-06	4.57E-06	8.50E-19
1.74E-09	300	2.45E+19	0.00E+00	2.55E-05	5.73E+05	0.00E+00	2.80E-15	2.44E+05	1.70E-04	1.52E+05	8.89E-05	3.05E+04	2.00E-05	1.19E-07	5.85E-05	7.50E-05	8.44E-06	1.21E-05	4.39E-06	0.00E+00	1.38E-07	4.51E-10	7.34E-20	9.31E-20	9.35E-42	4.13E-20	2.17E-32	3.09E-36	3.83E-32	5.18E-36	2.75E-31	4.62E-05	1.66E-32	6.75E-24	7.89E-16	4.92E-28	1.77E-34	9.45E-51	9.82E-50	8.50E-40	0.00E+00	3.06E-18	3.08E-07	1.37E-05	0.00E+00	0.00E+00	5.77E-06	4.87E-06	9.69E-19
1.75E-09	300	2.45E+19	0.00E+00	2.73E-05	5.73E+05	0.00E+00	3.19E-15	2.44E+05	1.82E-04	1.52E+05	9.49E-05	3.05E+04	2.13E-05	1.27E-07	6.24E-05	8.01E-05	9.01E-06	1.29E-05	4.69E-06	0.00E+00	1.47E-07	4.82E-10	8.37E-20	1.06E-19	1.14E-41	4.71E-20	2.65E-32	3.52E-36	4.36E-32	6.30E-36	3.35E-31	4.93E-05	2.02E-32	7.21E-24	8.42E-16	5.61E-28	2.16E-34	1.22E-50	1.19E-49	1.03E-39	0.00E+00	3.49E-18	3.28E-07	1.47E-05	0.00E+00	0.00E+00	6.16E-06	5.20E-06	1.10E-18
1.76E-09	300	2.45E+19	0.00E+00	2.91E-05	5.73E+05	0.00E+00	3.64E-15	2.44E+05	1.94E-04	1.52E+05	1.01E-04	3.05E+04	2.28E-05	1.36E-07	6.66E-05	8.55E-05	9.62E-06	1.38E-05	5.01E-06	0.00E+00	1.57E-07	5.14E-10	9.54E-20	1.21E-19	1.38E-41	5.37E-20	3.22E-32	4.01E-36	4.97E-32	7.66E-36	4.08E-31	5.27E-05	2.46E-32	7.70E-24	8.99E-16	6.39E-28	2.62E-34	1.58E-50	1.44E-49	1.26E-39	0.00E+00	3.98E-18	3.51E-07	1.57E-05	0.00E+00	0.00E+00	6.57E-06	5.55E-06	1.26E-18
1.77E-09	300	2.45E+19	0.00E+00	3.11E-05	5.73E+05	0.00E+00	4.15E-15	2.44E+05	2.07E-04	1.52E+05	1.08E-04	3.05E+04	2.43E-05	1.45E-07	7.11E-05	9.13E-05	1.03E-05	1.47E-05	5.34E-06	0.00E+00	1.67E-07	5.49E-10	1.09E-19	1.38E-19	1.68E-41	6.12E-20	3.91E-32	4.57E-36	5.66E-32	9.32E-36	4.96E-31	5.62E-05	2.99E-32	8.23E-24	9.60E-16	7.29E-28	3.19E-34	2.04E-50	1.74E-49	1.53E-39	0.00E+00	4.53E-18	3.74E-07	1.67E-05	0.00E+00	0.00E+00	7.02E-06	5.93E-06	1.43E-18
1.78E-09	300	2.45E+19	0.00E+00	3.32E-05	5.73E+05	0.00E+00	4.73E-15	2.44E+05	2.21E-04	1.52E+05	1.15E-04	3.05E+04	2.59E-05	1.55E-07	7.59E-05	9.74E-05	1.10E-05	1.57E-05	5.70E-06	0.00E+00	1.79E-07	5.86E-10	1.24E-19	1.57E-19	2.05E-41	6.97E-20	4.76E-32	5.21E-36	6.45E-32	1.13E-35	6.04E-31	6.00E-05	3.64E-32	8.80E-24	1.02E-15	8.31E-28	3.88E-34	2.64E-50	2.10E-49	1.86E-39	0.00E+00	5.17E-18	4.00E-07	1.78E-05	0.00E+00	0.00E+00	7.49E-06	6.33E-06	1.63E-18
1.79E-09	300	2.45E+19	0.00E+00	3.54E-05	5.73E+05	0.00E+00	5.39E-15	2.44E+05	2.36E-04	1.52E+05	1.23E-04	3.05E+04	2.77E-05	1.65E-07	8.11E-05	1.04E-04	1.17E-05	1.68E-05	6.09E-06	0.00E+00	1.91E-07	6.26E-10	1.41E-19	1.79E-19	2.49E-41	7.95E-20	5.79E-32	5.94E-36	7.35E-32	1.38E-35	7.35E-31	6.41E-05	4.42E-32	9.41E-24	1.09E-15	9.47E-28	4.72E-34	3.41E-50	2.54E-49	2.27E-39	0.00E+00	5.89E-18	4.27E-07	1.91E-05	0.00E+00	0.00E+00	7.99E-06	6.76E-06	1.86E-18
1.80E-09	300	2.45E+19	0.00E+00	3.78E-05	5.73E+05	0.00E+00	6.14E-15	2.44E+05	2.52E-04	1.52E+05	1.32E-04	3.05E+04	2.96E-05	1.76E-07	8.65E-05	1.11E-04	1.25E-05	1.79E-05	6.50E-06	0.00E+00	2.04E-07	6.68E-10	1.61E-19	2.04E-19	3.03E-41	9.05E-20	7.05E-32	6.77E-36	8.38E-32	1.68E-35	8.94E-31	6.84E-05	5.38E-32	1.01E-23	1.17E-15	1.08E-27	5.74E-34	4.41E-50	3.07E-49	2.76E-39	0.00E+00	6.71E-18	4.55E-07	2.03E-05	0.00E+00	0.00E+00	8.53E-06	7.21E-06	2.12E-18
1.81E-09	300	2.45E+19	0.00E+00	4.03E-05	5.73E+05	0.00E+00	7.00E-15	2.44E+05	2.69E-04	1.52E+05	1.40E-04	3.05E+04	3.15E-05	1.88E-07	9.24E-05	1.19E-04	1.33E-05	1.92E-05	6.94E-06	0.00E+00	2.17E-07	7.13E-10	1.83E-19	2.32E-19	3.68E-41	1.03E-19	8.57E-32	7.71E-36	9.55E-32	2.04E-35	1.09E-30	7.30E-05	6.54E-32	1.08E-23	1.25E-15	1.23E-27	6.98E-34	5.69E-50	3.71E-49	3.36E-39	0.00E+00	7.65E-18	4.86E-07	2.17E-05	0.00E+00	0.00E+00	9.11E-06	7.70E-06	2.42E-18
1.82E-09	300	2.45E+19	0.00E+00	4.31E-05	5.73E+05	0.00E+00	7.97E-15	2.44E+05	2.87E-04	1.52E+05	1.50E-04	3.05E+04	3.37E-05	2.01E-07	9.86E-05	1.27E-04	1.42E-05	2.04E-05	7.41E-06	0.00E+00	2.32E-07	7.61E-10	2.09E-19	2.65E-19	4.48E-41	1.18E-19	1.04E-31	8.79E-36	1.09E-31	2.48E-35	1.32E-30	7.79E-05	7.96E-32	1.15E-23	1.33E-15	1.40E-27	8.50E-34	7.35E-50	4.49E-49	4.09E-39	0.00E+00	8.71E-18	5.19E-07	2.32E-05	0.00E+00	0.00E+00	9.73E-06	8.22E-06	2.76E-18
1.83E-09	300	2.45E+19	0.00E+00	4.60E-05	5.73E+05	0.00E+00	9.08E-15	2.44E+05	3.07E-04	1.52E+05	1.60E-04	3.05E+04	3.59E-05	2.14E-07	1.05E-04	1.35E-04	1.52E-05	2.18E-05	7.91E-06	0.00E+00	2.48E-07	8.13E-10	2.38E-19	3.02E-19	5.45E-41	1.34E-19	1.27E-31	1.00E-35	1.24E-31	3.02E-35	1.61E-30	8.32E-05	9.68E-32	1.23E-23	1.42E-15	1.60E-27	1.03E-33	9.48E-50	5.41E-49	4.98E-39	0.00E+00	9.93E-18	5.54E-07	2.47E-05	0.00E+00	0.00E+00	1.04E-05	8.77E-06	3.14E-18
1.84E-09	300	2.45E+19	0.00E+00	4.91E-05	5.73E+05	0.00E+00	1.04E-14	2.44E+05	3.28E-04	1.52E+05	1.71E-04	3.05E+04	3.84E-05	2.29E-07	1.12E-04	1.44E-04	1.62E-05	2.33E-05	8.44E-06	0.00E+00	2.65E-07	8.68E-10	2.71E-19	3.44E-19	6.63E-41	1.53E-19	1.54E-31	1.14E-35	1.41E-31	3.67E-35	1.96E-30	8.88E-05	1.18E-31	1.32E-23	1.52E-15	1.83E-27	1.26E-33	1.22E-49	6.53E-49	6.06E-39	0.00E+00	1.13E-17	5.91E-07	2.64E-05	0.00E+00	0.00E+00	1.11E-05	9.36E-06	3.58E-18
1.85E-09	300	2.45E+19	0.00E+00	5.24E-05	5.73E+05	0.00E+00	1.18E-14	2.44E+05	3.50E-04	1.52E+05	1.82E-04	3.05E+04	4.10E-05	2.44E-07	1.20E-04	1.54E-04	1.73E-05	2.49E-05	9.01E-06	0.00E+00	2.82E-07	9.26E-10	3.09E-19	3.92E-19	8.07E-41	1.74E-19	1.88E-31	1.30E-35	1.61E-31	4.47E-35	2.39E-30	9.48E-05	1.43E-31	1.41E-23	1.62E-15	2.08E-27	1.53E-33	1.58E-49	7.88E-49	7.37E-39	0.00E+00	1.29E-17	6.31E-07	2.82E-05	0.00E+00	0.00E+00	1.18E-05	1.00E-05	4.08E-18
1.86E-09	300	2.45E+19	0.00E+00	5.59E-05	5.73E+05	0.00E+00	1.34E-14	2.44E+05	3.73E-04	1.52E+05	1.95E-04	3.05E+04	4.37E-05	2.61E-07	1.28E-04	1.64E-04	1.85E-05	2.65E-05	9.62E-06	0.00E+00	3.01E-07	9.89E-10	3.52E-19	4.46E-19	9.81E-41	1.98E-19	2.28E-31	1.48E-35	1.83E-31	5.43E-35	2.91E-30	1.01E-04	1.74E-31	1.51E-23	1.73E-15	2.38E-27	1.86E-33	2.03E-49	9.49E-49	8.98E-39	0.00E+00	1.47E-17	6.74E-07	3.01E-05	0.00E+00	0.00E+00	1.26E-05	1.07E-05	4.65E-18
1.87E-09	300	2.45E+19	0.00E+00	5.97E-05	5.73E+05	0.00E+00	1.53E-14	2.44E+05	3.98E-04	1.52E+05	2.08E-04	3.05E+04	4.67E-05	2.78E-07	1.37E-04	1.75E-04	1.97E-05	2.83E-05	1.03E-05	0.00E+00	3.22E-07	1.06E-09	4.01E-19	5.08E-19	1.19E-40	2.26E-19	2.78E-31	1.69E-35	2.09E-31	6.61E-35	3.54E-30	1.08E-04	2.12E-31	1.61E-23	1.84E-15	2.71E-27	2.26E-33	2.62E-49	1.14E-48	1.09E-38	0.00E+00	1.67E-17	7.19E-07	3.21E-05	0.00E+00	0.00E+00	1.35E-05	1.14E-05	5.29E-18
1.88E-09	300	2.45E+19	0.00E+00	6.37E-05	5.73E+05	0.00E+00	1.75E-14	2.44E+05	4.25E-04	1.52E+05	2.22E-04	3.05E+04	4.98E-05	2.97E-07	1.46E-04	1.87E-04	2.11E-05	3.02E-05	1.10E-05	0.00E+00	3.43E-07	1.13E-09	4.57E-19	5.79E-19	1.45E-40	2.57E-19	3.38E-31	1.92E-35	2.38E-31	8.04E-35	4.31E-30	1.15E-04	2.58E-31	1.72E-23	1.97E-15	3.09E-27	2.75E-33	3.37E-49	1.38E-48	1.33E-38	0.00E+00	1.91E-17	7.68E-07	3.43E-05	0.00E+00	0.00E+00	1.44E-05	1.22E-05	6.03E-18
1.89E-09	300	2.45E+19	0.00E+00	6.80E-05	5.73E+05	0.00E+00	1.99E-14	2.44E+05	4.54E-04	1.52E+05	2.37E-04	3.05E+04	5.32E-05	3.17E-07	1.56E-04	2.00E-04	2.25E-05	3.23E-05	1.17E-05	0.00E+00	3.67E-07	1.20E-09	5.21E-19	6.60E-19	1.77E-40	2.93E-19	4.11E-31	2.19E-35	2.71E-31	9.78E-35	5.25E-30	1.23E-04	3.14E-31	1.84E-23	2.10E-15	3.53E-27	3.35E-33	4.34E-49	1.66E-48	1.62E-38	0.00E+00	2.17E-17	8.20E-07	3.66E-05	0.00E+00	0.00E+00	1.54E-05	1.30E-05	6.87E-18
1.90E-09	300	2.45E+19	0.00E+00	7.26E-05	5.73E+05	0.00E+00	2.27E-14	2.44E+05	4.85E-04	1.52E+05	2.53E-04	3.05E+04	5.68E-05	3.38E-07	1.66E-04	2.13E-04	2.40E-05	3.45E-05	1.25E-05	0.00E+00	3.91E-07	1.28E-09	5.94E-19	7.52E-19	2.15E-40	3.34E-19	5.00E-31	2.50E-35	3.09E-31	1.19E-34	6.39E-30	1.31E-04	3.82E-31	1.97E-23	2.24E-15	4.02E-27	4.07E-33	5.58E-49	1.99E-48	1.97E-38	0.00E+00	2.48E-17	8.75E-07	3.91E-05	0.00E+00	0.00E+00	1.64E-05	1.39E-05	7.83E-18
1.91E-09	300	2.45E+19	0.00E+00	7.75E-05	5.73E+05	0.00E+00	2.58E-14	2.44E+05	5.17E-04	1.52E+05	2.70E-04	3.05E+04	6.06E-05	3.61E-07	1.77E-04	2.28E-04	2.56E-05	3.68E-05	1.33E-05	0.00E+00	4.18E-07	1.37E-09	6.77E-19	8.57E-19	2.61E-40	3.81E-19	6.08E-31	2.85E-35	3.52E-31	1.45E-34	7.78E-30	1.40E-04	4.64E-31	2.11E-23	2.40E-15	4.59E-27	4.96E-33	7.18E-49	2.40E-48	2.40E-38	0.00E+00	2.82E-17	9.34E-07	4.17E-05	0.00E+00	0.00E+00	1.75E-05	1.48E-05	8.93E-18
1.92E-09	300	2.45E+19	0.00E+00	8.27E-05	5.73E+05	0.00E+00	2.94E-14	2.44E+05	5.52E-04	1.52E+05	2.88E-04	3.05E+04	6.47E-05	3.86E-07	1.89E-04	2.43E-04	2.73E-05	3.93E-05	1.42E-05	0.00E+00	4.46E-07	1.46E-09	7.71E-19	9.77E-19	3.18E-40	4.34E-19	7.40E-31	3.24E-35	4.02E-31	1.76E-34	9.47E-30	1.50E-04	5.65E-31	2.26E-23	2.56E-15	5.24E-27	6.03E-33	9.22E-49	2.88E-48	2.92E-38	0.00E+00	3.22E-17	9.97E-07	4.45E-05	0.00E+00	0.00E+00	1.87E-05	1.58E-05	1.02E-17
1.93E-09	300	2.45E+19	0.00E+00	8.83E-05	5.73E+05	0.00E+00	3.35E-14	2.44E+05	5.90E-04	1.52E+05	3.08E-04	3.05E+04	6.91E-05	4.12E-07	2.02E-04	2.59E-04	2.92E-05	4.19E-05	1.52E-05	0.00E+00	4.76E-07	1.56E-09	8.78E-19	1.11E-18	3.87E-40	4.95E-19	9.00E-31	3.70E-35	4.58E-31	2.14E-34	1.15E-29	1.60E-04	6.87E-31	2.43E-23	2.73E-15	5.98E-27	7.33E-33	1.18E-48	3.46E-48	3.56E-38	0.00E+00	3.66E-17	1.06E-06	4.75E-05	0.00E+00	0.00E+00	1.99E-05	1.69E-05	1.16E-17
1.94E-09	300	2.45E+19	0.00E+00	9.43E-05	5.73E+05	0.00E+00	3.82E-14	2.44E+05	6.29E-04	1.52E+05	3.28E-04	3.05E+04	7.37E-05	4.39E-07	2.16E-04	2.77E-04	3.12E-05	4.48E-05	1.62E-05	0.00E+00	5.08E-07	1.67E-09	1.00E-18	1.27E-18	4.71E-40	5.64E-19	1.09E-30	4.21E-35	5.21E-31	2.61E-34	1.40E-29	1.71E-04	8.36E-31	2.60E-23	2.91E-15	6.82E-27	8.92E-33	1.52E-48	4.15E-48	4.34E-38	0.00E+00	4.18E-17	1.14E-06	5.07E-05	0.00E+00	0.00E+00	2.13E-05	1.80E-05	1.32E-17
1.95E-09	300	2.45E+19	0.00E+00	1.01E-04	5.73E+05	0.00E+00	4.36E-14	2.44E+05	6.72E-04	1.52E+05	3.50E-04	3.05E+04	7.87E-05	4.69E-07	2.30E-04	2.96E-04	3.33E-05	4.78E-05	1.73E-05	0.00E+00	5.43E-07	1.78E-09	1.14E-18	1.45E-18	5.72E-40	6.42E-19	1.33E-30	4.80E-35	5.94E-31	3.17E-34	1.71E-29	1.82E-04	1.02E-30	2.78E-23	3.11E-15	7.79E-27	1.08E-32	1.95E-48	4.97E-48	5.28E-38	0.00E+00	4.76E-17	1.21E-06	5.42E-05	0.00E+00	0.00E+00	2.27E-05	1.92E-05	1.51E-17
1.96E-09	300	2.45E+19	0.00E+00	1.07E-04	5.73E+05	0.00E+00	4.96E-14	2.44E+05	7.17E-04	1.52E+05	3.74E-04	3.05E+04	8.40E-05	5.01E-07	2.46E-04	3.16E-04	3.55E-05	5.10E-05	1.85E-05	0.00E+00	5.79E-07	1.90E-09	1.30E-18	1.65E-18	6.96E-40	7.32E-19	1.62E-30	5.47E-35	6.77E-31	3.86E-34	2.08E-29	1.94E-04	1.24E-30	2.99E-23	3.32E-15	8.89E-27	1.32E-32	2.50E-48	5.96E-48	6.43E-38	0.00E+00	5.42E-17	1.29E-06	5.78E-05	0.00E+00	0.00E+00	2.43E-05	2.05E-05	1.72E-17
1.97E-09	300	2.45E+19	0.00E+00	1.15E-04	5.73E+05	0.00E+00	5.66E-14	2.44E+05	7.66E-04	1.52E+05	3.99E-04	3.05E+04	8.97E-05	5.35E-07	2.63E-04	3.37E-04	3.79E-05	5.44E-05	1.97E-05	0.00E+00	6.18E-07	2.03E-09	1.48E-18	1.88E-18	8.47E-40	8.34E-19	1.97E-30	6.23E-35	7.72E-31	4.69E-34	2.54E-29	2.08E-04	1.50E-30	3.20E-23	3.54E-15	1.01E-26	1.61E-32	3.21E-48	7.13E-48	7.83E-38	0.00E+00	6.18E-17	1.38E-06	6.17E-05	0.00E+00	0.00E+00	2.59E-05	2.19E-05	1.95E-17
1.98E-09	300	2.45E+19	0.00E+00	1.22E-04	5.73E+05	0.00E+00	6.44E-14	2.44E+05	8.17E-04	1.52E+05	4.26E-04	3.05E+04	9.57E-05	5.71E-07	2.80E-04	3.60E-04	4.05E-05	5.81E-05	2.11E-05	0.00E+00	6.60E-07	2.16E-09	1.69E-18	2.14E-18	1.03E-39	9.51E-19	2.40E-30	7.10E-35	8.79E-31	5.71E-34	3.09E-29	2.22E-04	1.83E-30	3.43E-23	3.78E-15	1.16E-26	1.95E-32	4.11E-48	8.53E-48	9.54E-38	0.00E+00	7.04E-17	1.48E-06	6.59E-05	0.00E+00	0.00E+00	2.76E-05	2.34E-05	2.23E-17
1.99E-09	300	2.45E+19	0.00E+00	1.31E-04	5.73E+05	0.00E+00	7.34E-14	2.44E+05	8.73E-04	1.52E+05	4.55E-04	3.05E+04	1.02E-04	6.09E-07	2.99E-04	3.84E-04	4.32E-05	6.20E-05	2.25E-05	0.00E+00	7.05E-07	2.31E-09	1.92E-18	2.44E-18	1.25E-39	1.08E-18	2.92E-30	8.09E-35	1.00E-30	6.94E-34	3.76E-29	2.36E-04	2.23E-30	3.68E-23	4.04E-15	1.32E-26	2.38E-32	5.25E-48	1.02E-47	1.16E-37	0.00E+00	8.02E-17	1.57E-06	7.03E-05	0.00E+00	0.00E+00	2.95E-05	2.49E-05	2.54E-17
2.00E-09	300	2.45E+19	0.00E+00	1.39E-04	5.73E+05	0.00E+00	8.37E-14	2.44E+05	9.31E-04	1.52E+05	4.86E-04	3.05E+04	1.09E-04	6.50E-07	3.19E-04	4.10E-04	4.61E-05	6.62E-05	2.40E-05	0.00E+00	7.52E-07	2.47E-09	2.19E-18	2.78E-18	1.52E-39	1.23E-18	3.55E-30	9.22E-35	1.14E-30	8.44E-34	4.59E-29	2.52E-04	2.71E-30	3.95E-23	4.31E-15	1.51E-26	2.89E-32	6.72E-48	1.22E-47	1.42E-37	0.00E+00	9.14E-17	1.68E-06	7.51E-05	0.00E+00	0.00E+00	3.15E-05	2.66E-05	2.89E-17
2.01E-09	300	2.45E+19	0.00E+00	1.49E-04	5.73E+05	0.00E+00	9.54E-14	2.44E+05	9.94E-04	1.52E+05	5.19E-04	3.05E+04	1.16E-04	6.94E-07	3.41E-04	4.38E-04	4.92E-05	7.07E-05	2.56E-05	0.00E+00	8.03E-07	2.63E-09	2.50E-18	3.17E-18	1.85E-39	1.41E-18	4.31E-30	1.05E-34	1.30E-30	1.03E-33	5.59E-29	2.69E-04	3.29E-30	4.24E-23	4.60E-15	1.73E-26	3.52E-32	8.59E-48	1.46E-47	1.73E-37	0.00E+00	1.04E-16	1.79E-06	8.02E-05	0.00E+00	0.00E+00	3.36E-05	2.84E-05	3.30E-17
2.02E-09	300	2.45E+19	0.00E+00	1.59E-04	5.73E+05	0.00E+00	1.09E-13	2.44E+05	1.06E-03	1.52E+05	5.54E-04	3.05E+04	1.24E-04	7.41E-07	3.64E-04	4.67E-04	5.26E-05	7.55E-05	2.73E-05	0.00E+00	8.57E-07	2.81E-09	2.85E-18	3.61E-18	2.26E-39	1.60E-18	5.25E-30	1.20E-34	1.48E-30	1.25E-33	6.81E-29	2.88E-04	4.01E-30	4.56E-23	4.91E-15	1.97E-26	4.28E-32	1.10E-47	1.74E-47	2.10E-37	0.00E+00	1.19E-16	1.92E-06	8.56E-05	0.00E+00	0.00E+00	3.59E-05	3.03E-05	3.76E-17
2.03E-09	300	2.45E+19	0.00E+00	1.70E-04	5.73E+05	0.00E+00	1.24E-13	2.44E+05	1.13E-03	1.52E+05	5.91E-04	3.05E+04	1.33E-04	7.91E-07	3.89E-04	4.99E-04	5.61E-05	8.06E-05	2.92E-05	0.00E+00	9.15E-07	3.00E-09	3.24E-18	4.11E-18	2.74E-39	1.83E-18	6.38E-30	1.36E-34	1.69E-30	1.52E-33	8.30E-29	3.07E-04	4.87E-30	4.90E-23	5.24E-15	2.25E-26	5.20E-32	1.40E-47	2.07E-47	2.56E-37	0.00E+00	1.35E-16	2.04E-06	9.13E-05	0.00E+00	0.00E+00	3.83E-05	3.24E-05	4.28E-17
2.04E-09	300	2.45E+19	0.00E+00	1.81E-04	5.73E+05	0.00E+00	1.41E-13	2.44E+05	1.21E-03	1.52E+05	6.31E-04	3.05E+04	1.42E-04	8.44E-07	4.15E-04	5.32E-04	5.99E-05	8.60E-05	3.12E-05	0.00E+00	9.77E-07	3.20E-09	3.70E-18	4.68E-18	3.34E-39	2.08E-18	7.77E-30	1.56E-34	1.93E-30	1.85E-33	1.01E-28	3.28E-04	5.93E-30	5.26E-23	5.60E-15	2.57E-26	6.33E-32	1.79E-47	2.47E-47	3.13E-37	0.00E+00	1.54E-16	2.18E-06	9.75E-05	0.00E+00	0.00E+00	4.09E-05	3.46E-05	4.88E-17
2.05E-09	300	2.45E+19	0.00E+00	1.93E-04	5.73E+05	0.00E+00	1.61E-13	2.44E+05	1.29E-03	1.52E+05	6.73E-04	3.05E+04	1.51E-04	9.01E-07	4.43E-04	5.68E-04	6.39E-05	9.18E-05	3.33E-05	0.00E+00	1.04E-06	3.42E-09	4.21E-18	5.34E-18	4.06E-39	2.37E-18	9.45E-30	1.77E-34	2.19E-30	2.25E-33	1.23E-28	3.50E-04	7.21E-30	5.66E-23	5.98E-15	2.94E-26	7.70E-32	2.28E-47	2.94E-47	3.81E-37	0.00E+00	1.76E-16	2.33E-06	1.04E-04	0.00E+00	0.00E+00	4.37E-05	3.69E-05	5.56E-17
2.06E-09	300	2.45E+19	0.00E+00	2.06E-04	5.73E+05	0.00E+00	1.83E-13	2.44E+05	1.38E-03	1.52E+05	7.19E-04	3.05E+04	1.61E-04	9.62E-07	4.73E-04	6.06E-04	6.82E-05	9.80E-05	3.55E-05	0.00E+00	1.11E-06	3.65E-09	4.80E-18	6.08E-18	4.94E-39	2.70E-18	1.15E-29	2.02E-34	2.50E-30	2.74E-33	1.50E-28	3.74E-04	8.77E-30	6.09E-23	6.38E-15	3.36E-26	9.36E-32	2.90E-47	3.50E-47	4.65E-37	0.00E+00	2.00E-16	2.49E-06	1.11E-04	0.00E+00	0.00E+00	4.66E-05	3.94E-05	6.33E-17
2.07E-09	300	2.45E+19	0.00E+00	2.20E-04	5.73E+05	0.00E+00	2.09E-13	2.44E+05	1.47E-03	1.52E+05	7.67E-04	3.05E+04	1.72E-04	1.03E-06	5.05E-04	6.47E-04	7.28E-05	1.05E-04	3.79E-05	0.00E+00	1.19E-06	3.90E-09	5.47E-18	6.93E-18	6.01E-39	3.08E-18	1.40E-29	2.30E-34	2.85E-30	3.33E-33	1.84E-28	3.99E-04	1.07E-29	6.55E-23	6.81E-15	3.84E-26	1.14E-31	3.69E-47	4.16E-47	5.67E-37	0.00E+00	2.28E-16	2.66E-06	1.19E-04	0.00E+00	0.00E+00	4.98E-05	4.21E-05	7.22E-17
2.08E-09	300	2.45E+19	0.00E+00	2.35E-04	5.73E+05	0.00E+00	2.38E-13	2.44E+05	1.57E-03	1.52E+05	8.19E-04	3.05E+04	1.84E-04	1.10E-06	5.39E-04	6.91E-04	7.78E-05	1.12E-04	4.05E-05	0.00E+00	1.27E-06	4.16E-09	6.23E-18	7.90E-18	7.31E-39	3.51E-18	1.70E-29	2.62E-34	3.25E-30	4.05E-33	2.24E-28	4.26E-04	1.30E-29	7.06E-23	7.27E-15	4.40E-26	1.39E-31	4.69E-47	4.94E-47	6.91E-37	0.00E+00	2.60E-16	2.83E-06	1.27E-04	0.00E+00	0.00E+00	5.31E-05	4.49E-05	8.22E-17
2.09E-09	300	2.45E+19	0.00E+00	2.51E-04	5.73E+05	0.00E+00	2.71E-13	2.44E+05	1.68E-03	1.52E+05	8.74E-04	3.05E+04	1.96E-04	1.17E-06	5.75E-04	7.38E-04	8.30E-05	1.19E-04	4.32E-05	0.00E+00	1.35E-06	4.44E-09	7.10E-18	9.00E-18	8.89E-39	4.00E-18	2.07E-29	2.99E-34	3.70E-30	4.92E-33	2.73E-28	4.54E-04	1.58E-29	7.61E-23	7.76E-15	5.03E-26	1.69E-31	5.97E-47	5.88E-47	8.43E-37	0.00E+00	2.96E-16	3.03E-06	1.35E-04	0.00E+00	0.00E+00	5.67E-05	4.79E-05	9.37E-17
2.10E-09	300	2.45E+19	0.00E+00	2.68E-04	5.73E+05	0.00E+00	3.09E-13	2.44E+05	1.79E-03	1.52E+05	9.33E-04	3.05E+04	2.10E-04	1.25E-06	6.14E-04	7.87E-04	8.86E-05	1.27E-04	4.61E-05	0.00E+00	1.45E-06	4.74E-09	8.09E-18	1.03E-17	1.08E-38	4.56E-18	2.52E-29	3.40E-34	4.22E-30	5.99E-33	3.33E-28	4.85E-04	1.92E-29	8.20E-23	8.28E-15	5.75E-26	2.05E-31	7.59E-47	6.98E-47	1.03E-36	0.00E+00	3.38E-16	3.23E-06	1.44E-04	0.00E+00	0.00E+00	6.05E-05	5.12E-05	1.07E-16
2.11E-09	300	2.45E+19	0.00E+00	2.86E-04	5.73E+05	0.00E+00	3.52E-13	2.44E+05	1.91E-03	1.52E+05	9.96E-04	3.05E+04	2.24E-04	1.33E-06	6.55E-04	8.41E-04	9.46E-05	1.36E-04	4.92E-05	0.00E+00	1.54E-06	5.06E-09	9.22E-18	1.17E-17	1.32E-38	5.19E-18	3.06E-29	3.88E-34	4.80E-30	7.28E-33	4.07E-28	5.18E-04	2.34E-29	8.85E-23	8.84E-15	6.58E-26	2.49E-31	9.63E-47	8.29E-47	1.26E-36	0.00E+00	3.85E-16	3.45E-06	1.54E-04	0.00E+00	0.00E+00	6.46E-05	5.46E-05	1.22E-16
2.12E-09	300	2.45E+19	0.00E+00	3.05E-04	5.73E+05	0.00E+00	4.01E-13	2.44E+05	2.04E-03	1.52E+05	1.06E-03	3.05E+04	2.39E-04	1.42E-06	6.99E-04	8.97E-04	1.01E-04	1.45E-04	5.25E-05	0.00E+00	1.65E-06	5.40E-09	1.05E-17	1.33E-17	1.60E-38	5.92E-18	3.72E-29	4.42E-34	5.47E-30	8.86E-33	4.96E-28	5.53E-04	2.84E-29	9.55E-23	9.44E-15	7.54E-26	3.03E-31	1.22E-46	9.84E-47	1.53E-36	0.00E+00	4.38E-16	3.68E-06	1.64E-04	0.00E+00	0.00E+00	6.90E-05	5.83E-05	1.39E-16
2.13E-09	300	2.45E+19	0.00E+00	3.26E-04	5.73E+05	0.00E+00	4.57E-13	2.44E+05	2.18E-03	1.52E+05	1.14E-03	3.05E+04	2.55E-04	1.52E-06	7.47E-04	9.58E-04	1.08E-04	1.55E-04	5.61E-05	0.00E+00	1.76E-06	5.77E-09	1.20E-17	1.52E-17	1.95E-38	6.74E-18	4.53E-29	5.04E-34	6.24E-30	1.08E-32	6.06E-28	5.90E-04	3.46E-29	1.03E-22	1.01E-14	8.63E-26	3.69E-31	1.55E-46	1.17E-46	1.87E-36	0.00E+00	4.99E-16	3.93E-06	1.76E-04	0.00E+00	0.00E+00	7.36E-05	6.22E-05	1.58E-16
2.14E-09	300	2.45E+19	0.00E+00	3.48E-04	5.73E+05	0.00E+00	5.21E-13	2.44E+05	2.32E-03	1.52E+05	1.21E-03	3.05E+04	2.72E-04	1.62E-06	7.97E-04	1.02E-03	1.15E-04	1.65E-04	5.99E-05	0.00E+00	1.88E-06	6.15E-09	1.36E-17	1.73E-17	2.37E-38	7.68E-18	5.51E-29	5.74E-34	7.11E-30	1.31E-32	7.40E-28	6.30E-04	4.21E-29	1.12E-22	1.08E-14	9.88E-26	4.49E-31	1.97E-46	1.39E-46	2.29E-36	0.00E+00	5.69E-16	4.19E-06	1.87E-04	0.00E+00	0.00E+00	7.86E-05	6.64E-05	1.80E-16
2.15E-09	300	2.45E+19	0.00E+00	3.72E-04	5.73E+05	0.00E+00	5.94E-13	2.44E+05	2.48E-03	1.52E+05	1.29E-03	3.05E+04	2.91E-04	1.73E-06	8.51E-04	1.09E-03	1.23E-04	1.76E-04	6.39E-05	0.00E+00	2.00E-06	6.57E-09	1.55E-17	1.97E-17	2.88E-38	8.76E-18	6.70E-29	6.54E-34	8.10E-30	1.59E-32	9.04E-28	6.72E-04	5.12E-29	1.21E-22	1.15E-14	1.13E-25	5.46E-31	2.50E-46	1.64E-46	2.79E-36	0.00E+00	6.49E-16	4.48E-06	2.00E-04	0.00E+00	0.00E+00	8.39E-05	7.09E-05	2.05E-16
2.16E-09	300	2.45E+19	0.00E+00	3.97E-04	5.73E+05	0.00E+00	6.76E-13	2.44E+05	2.65E-03	1.52E+05	1.38E-03	3.05E+04	3.10E-04	1.85E-06	9.08E-04	1.17E-03	1.31E-04	1.88E-04	6.82E-05	0.00E+00	2.14E-06	7.01E-09	1.77E-17	2.25E-17	3.50E-38	9.98E-18	8.15E-29	7.46E-34	9.23E-30	1.94E-32	1.10E-27	7.18E-04	6.22E-29	1.31E-22	1.23E-14	1.30E-25	6.64E-31	3.17E-46	1.95E-46	3.41E-36	0.00E+00	7.39E-16	4.78E-06	2.13E-04	0.00E+00	0.00E+00	8.96E-05	7.57E-05	2.34E-16
2.17E-09	300	2.45E+19	0.00E+00	4.23E-04	5.73E+05	0.00E+00	7.71E-13	2.44E+05	2.83E-03	1.52E+05	1.47E-03	3.05E+04	3.31E-04	1.97E-06	9.69E-04	1.24E-03	1.40E-04	2.01E-04	7.28E-05	0.00E+00	2.28E-06	7.49E-09	2.02E-17	2.56E-17	4.26E-38	1.14E-17	9.92E-29	8.50E-34	1.05E-29	2.36E-32	1.35E-27	7.66E-04	7.57E-29	1.42E-22	1.31E-14	1.49E-25	8.08E-31	4.01E-46	2.31E-46	4.17E-36	0.00E+00	8.42E-16	5.10E-06	2.28E-04	0.00E+00	0.00E+00	9.56E-05	8.08E-05	2.66E-16
2.18E-09	300	2.45E+19	0.00E+00	4.52E-04	5.73E+05	0.00E+00	8.78E-13	2.44E+05	3.02E-03	1.52E+05	1.57E-03	3.05E+04	3.53E-04	2.11E-06	1.03E-03	1.33E-03	1.49E-04	2.15E-04	7.78E-05	0.00E+00	2.44E-06	7.99E-09	2.30E-17	2.92E-17	5.18E-38	1.30E-17	1.21E-28	9.68E-34	1.20E-29	2.87E-32	1.65E-27	8.18E-04	9.21E-29	1.54E-22	1.40E-14	1.71E-25	9.83E-31	5.09E-46	2.75E-46	5.10E-36	0.00E+00	9.60E-16	5.45E-06	2.43E-04	0.00E+00	0.00E+00	1.02E-04	8.63E-05	3.04E-16
2.19E-09	300	2.45E+19	0.00E+00	4.82E-04	5.73E+05	0.00E+00	1.00E-12	2.44E+05	3.22E-03	1.52E+05	1.68E-03	3.05E+04	3.77E-04	2.25E-06	1.10E-03	1.42E-03	1.59E-04	2.29E-04	8.30E-05	0.00E+00	2.60E-06	8.53E-09	2.62E-17	3.32E-17	6.31E-38	1.48E-17	1.47E-28	1.10E-33	1.37E-29	3.49E-32	2.02E-27	8.73E-04	1.12E-28	1.67E-22	1.49E-14	1.96E-25	1.20E-30	6.45E-46	3.26E-46	6.23E-36	0.00E+00	1.09E-15	5.81E-06	2.60E-04	0.00E+00	0.00E+00	1.09E-04	9.21E-05	3.46E-16
2.20E-09	300	2.45E+19	0.00E+00	5.15E-04	5.73E+05	0.00E+00	1.14E-12	2.44E+05	3.44E-03	1.52E+05	1.79E-03	3.05E+04	4.03E-04	2.40E-06	1.18E-03	1.51E-03	1.70E-04	2.45E-04	8.86E-05	0.00E+00	2.78E-06	9.11E-09	2.99E-17	3.79E-17	7.67E-38	1.68E-17	1.78E-28	1.26E-33	1.56E-29	4.25E-32	2.47E-27	9.32E-04	1.36E-28	1.81E-22	1.59E-14	2.25E-25	1.45E-30	8.17E-46	3.88E-46	7.62E-36	0.00E+00	1.25E-15	6.21E-06	2.77E-04	0.00E+00	0.00E+00	1.16E-04	9.83E-05	3.94E-16
2.21E-09	300	2.45E+19	0.00E+00	5.50E-04	5.73E+05	0.00E+00	1.30E-12	2.44E+05	3.67E-03	1.52E+05	1.91E-03	3.05E+04	4.30E-04	2.56E-06	1.26E-03	1.62E-03	1.82E-04	2.61E-04	9.46E-05	0.00E+00	2.96E-06	9.72E-09	3.40E-17	4.31E-17	9.33E-38	1.92E-17	2.17E-28	1.43E-33	1.77E-29	5.17E-32	3.02E-27	9.95E-04	1.66E-28	1.97E-22	1.70E-14	2.58E-25	1.77E-30	1.04E-45	4.61E-46	9.33E-36	0.00E+00	1.42E-15	6.62E-06	2.96E-04	0.00E+00	0.00E+00	1.24E-04	1.05E-04	4.49E-16
2.22E-09	300	2.45E+19	0.00E+00	5.87E-04	5.73E+05	0.00E+00	1.48E-12	2.44E+05	3.92E-03	1.52E+05	2.04E-03	3.05E+04	4.59E-04	2.74E-06	1.34E-03	1.72E-03	1.94E-04	2.79E-04	1.01E-04	0.00E+00	3.16E-06	1.04E-08	3.88E-17	4.92E-17	1.14E-37	2.18E-17	2.64E-28	1.63E-33	2.02E-29	6.29E-32	3.70E-27	1.06E-03	2.02E-28	2.15E-22	1.81E-14	2.97E-25	2.15E-30	1.31E-45	5.48E-46	1.14E-35	0.00E+00	1.62E-15	7.07E-06	3.16E-04	0.00E+00	0.00E+00	1.33E-04	1.12E-04	5.12E-16
2.23E-09	300	2.45E+19	0.00E+00	6.26E-04	5.73E+05	0.00E+00	1.69E-12	2.44E+05	4.18E-03	1.52E+05	2.18E-03	3.05E+04	4.90E-04	2.92E-06	1.43E-03	1.84E-03	2.07E-04	2.97E-04	1.08E-04	0.00E+00	3.38E-06	1.11E-08	4.42E-17	5.60E-17	1.38E-37	2.49E-17	3.21E-28	1.86E-33	2.30E-29	7.65E-32	4.53E-27	1.13E-03	2.45E-28	2.35E-22	1.94E-14	3.41E-25	2.62E-30	1.67E-45	6.53E-46	1.40E-35	0.00E+00	1.84E-15	7.55E-06	3.37E-04	0.00E+00	0.00E+00	1.41E-04	1.20E-04	5.83E-16
2.24E-09	300	2.45E+19	0.00E+00	6.69E-04	5.73E+05	0.00E+00	1.92E-12	2.44E+05	4.46E-03	1.52E+05	2.33E-03	3.05E+04	5.23E-04	3.12E-06	1.53E-03	1.96E-03	2.21E-04	3.17E-04	1.15E-04	0.00E+00	3.61E-06	1.18E-08	5.04E-17	6.38E-17	1.68E-37	2.84E-17	3.91E-28	2.12E-33	2.62E-29	9.30E-32	5.55E-27	1.21E-03	2.98E-28	2.56E-22	2.07E-14	3.92E-25	3.18E-30	2.12E-45	7.78E-46	1.71E-35	0.00E+00	2.10E-15	8.06E-06	3.60E-04	0.00E+00	0.00E+00	1.51E-04	1.28E-04	6.65E-16
2.25E-09	300	2.45E+19	0.00E+00	7.14E-04	5.73E+05	0.00E+00	2.19E-12	2.44E+05	4.77E-03	1.52E+05	2.49E-03	3.05E+04	5.58E-04	3.33E-06	1.63E-03	2.10E-03	2.36E-04	3.39E-04	1.23E-04	0.00E+00	3.85E-06	1.26E-08	5.74E-17	7.27E-17	2.04E-37	3.23E-17	4.75E-28	2.42E-33	2.99E-29	1.13E-31	6.80E-27	1.29E-03	3.63E-28	2.80E-22	2.21E-14	4.51E-25	3.87E-30	2.69E-45	9.28E-46	2.10E-35	0.00E+00	2.39E-15	8.60E-06	3.84E-04	0.00E+00	0.00E+00	1.61E-04	1.36E-04	7.57E-16
2.26E-09	300	2.45E+19	0.00E+00	7.62E-04	5.73E+05	0.00E+00	2.50E-12	2.44E+05	5.09E-03	1.52E+05	2.65E-03	3.05E+04	5.96E-04	3.55E-06	1.74E-03	2.24E-03	2.52E-04	3.62E-04	1.31E-04	0.00E+00	4.11E-06	1.35E-08	6.54E-17	8.29E-17	2.49E-37	3.68E-17	5.78E-28	2.75E-33	3.41E-29	1.38E-31	8.34E-27	1.38E-03	4.41E-28	3.07E-22	2.36E-14	5.19E-25	4.71E-30	3.41E-45	1.11E-45	2.57E-35	0.00E+00	2.73E-15	9.18E-06	4.10E-04	0.00E+00	0.00E+00	1.72E-04	1.45E-04	8.63E-16
2.27E-09	300	2.45E+19	0.00E+00	8.13E-04	5.73E+05	0.00E+00	2.85E-12	2.44E+05	5.43E-03	1.52E+05	2.83E-03	3.05E+04	6.36E-04	3.79E-06	1.86E-03	2.39E-03	2.69E-04	3.86E-04	1.40E-04	0.00E+00	4.39E-06	1.44E-08	7.45E-17	9.45E-17	3.02E-37	4.20E-17	7.03E-28	3.14E-33	3.88E-29	1.67E-31	1.02E-26	1.47E-03	5.37E-28	3.36E-22	2.51E-14	5.98E-25	5.73E-30	4.34E-45	1.33E-45	3.16E-35	0.00E+00	3.11E-15	9.80E-06	4.38E-04	0.00E+00	0.00E+00	1.84E-04	1.55E-04	9.83E-16
2.28E-09	300	2.45E+19	0.00E+00	8.68E-04	5.73E+05	0.00E+00	3.24E-12	2.44E+05	5.80E-03	1.52E+05	3.02E-03	3.05E+04	6.79E-04	4.05E-06	1.99E-03	2.55E-03	2.87E-04	4.12E-04	1.49E-04	0.00E+00	4.68E-06	1.54E-08	8.49E-17	1.08E-16	3.68E-37	4.78E-17	8.56E-28	3.57E-33	4.42E-29	2.04E-31	1.26E-26	1.57E-03	6.53E-28	3.69E-22	2.68E-14	6.89E-25	6.97E-30	5.53E-45	1.59E-45	3.88E-35	0.00E+00	3.54E-15	1.05E-05	4.67E-04	0.00E+00	0.00E+00	1.96E-04	1.66E-04	1.12E-15
2.29E-09	300	2.45E+19	0.00E+00	9.27E-04	5.73E+05	0.00E+00	3.70E-12	2.44E+05	6.19E-03	1.52E+05	3.23E-03	3.05E+04	7.25E-04	4.32E-06	2.12E-03	2.72E-03	3.06E-04	4.40E-04	1.59E-04	0.00E+00	5.00E-06	1.64E-08	9.68E-17	1.23E-16	4.47E-37	5.45E-17	1.04E-27	4.07E-33	5.04E-29	2.48E-31	1.54E-26	1.68E-03	7.94E-28	4.06E-22	2.86E-14	7.95E-25	8.48E-30	7.05E-45	1.91E-45	4.76E-35	0.00E+00	4.04E-15	1.12E-05	4.99E-04	0.00E+00	0.00E+00	2.09E-04	1.77E-04	1.28E-15
2.30E-09	300	2.45E+19	0.00E+00	9.89E-04	5.73E+05	0.00E+00	4.21E-12	2.44E+05	6.61E-03	1.52E+05	3.45E-03	3.05E+04	7.74E-04	4.61E-06	2.27E-03	2.91E-03	3.27E-04	4.70E-04	1.70E-04	0.00E+00	5.33E-06	1.75E-08	1.10E-16	1.40E-16	5.44E-37	6.21E-17	1.27E-27	4.64E-33	5.75E-29	3.01E-31	1.89E-26	1.79E-03	9.66E-28	4.48E-22	3.06E-14	9.17E-25	1.03E-29	9.00E-45	2.29E-45	5.85E-35	0.00E+00	4.60E-15	1.19E-05	5.33E-04	0.00E+00	0.00E+00	2.23E-04	1.89E-04	1.46E-15
2.31E-09	300	2.45E+19	0.00E+00	1.06E-03	5.73E+05	0.00E+00	4.80E-12	2.44E+05	7.05E-03	1.52E+05	3.68E-03	3.05E+04	8.26E-04	4.92E-06	2.42E-03	3.10E-03	3.49E-04	5.01E-04	1.82E-04	0.00E+00	5.69E-06	1.87E-08	1.26E-16	1.59E-16	6.62E-37	7.08E-17	1.54E-27	5.29E-33	6.55E-29	3.67E-31	2.33E-26	1.91E-03	1.18E-27	4.94E-22	3.26E-14	1.06E-24	1.25E-29	1.15E-44	2.76E-45	7.19E-35	0.00E+00	5.24E-15	1.27E-05	5.69E-04	0.00E+00	0.00E+00	2.39E-04	2.02E-04	1.66E-15
2.32E-09	300	2.45E+19	0.00E+00	1.13E-03	5.73E+05	0.00E+00	5.47E-12	2.44E+05	7.53E-03	1.52E+05	3.93E-03	3.05E+04	8.82E-04	5.26E-06	2.58E-03	3.31E-03	3.73E-04	5.35E-04	1.94E-04	0.00E+00	6.08E-06	1.99E-08	1.43E-16	1.81E-16	8.05E-37	8.07E-17	1.87E-27	6.03E-33	7.46E-29	4.46E-31	2.86E-26	2.04E-03	1.43E-27	5.46E-22	3.48E-14	1.22E-24	1.53E-29	1.47E-44	3.33E-45	8.84E-35	0.00E+00	5.97E-15	1.36E-05	6.07E-04	0.00E+00	0.00E+00	2.55E-04	2.15E-04	1.89E-15
2.33E-09	300	2.45E+19	0.00E+00	1.20E-03	5.73E+05	0.00E+00	6.23E-12	2.44E+05	8.04E-03	1.52E+05	4.19E-03	3.05E+04	9.41E-04	5.61E-06	2.76E-03	3.54E-03	3.98E-04	5.71E-04	2.07E-04	0.00E+00	6.49E-06	2.13E-08	1.63E-16	2.07E-16	9.79E-37	9.19E-17	2.28E-27	6.87E-33	8.50E-29	5.42E-31	3.52E-26	2.18E-03	1.74E-27	6.05E-22	3.72E-14	1.41E-24	1.86E-29	1.89E-44	4.02E-45	1.09E-34	0.00E+00	6.81E-15	1.45E-05	6.48E-04	0.00E+00	0.00E+00	2.72E-04	2.30E-04	2.15E-15
2.34E-09	300	2.45E+19	0.00E+00	1.28E-03	5.73E+05	0.00E+00	7.10E-12	2.44E+05	8.58E-03	1.52E+05	4.47E-03	3.05E+04	1.00E-03	5.99E-06	2.94E-03	3.78E-03	4.25E-04	6.10E-04	2.21E-04	0.00E+00	6.93E-06	2.27E-08	1.86E-16	2.36E-16	1.19E-36	1.05E-16	2.77E-27	7.83E-33	9.69E-29	6.60E-31	4.34E-26	2.33E-03	2.12E-27	6.71E-22	3.97E-14	1.64E-24	2.26E-29	2.42E-44	4.87E-45	1.34E-34	0.00E+00	7.76E-15	1.55E-05	6.92E-04	0.00E+00	0.00E+00	2.90E-04	2.45E-04	2.45E-15
2.35E-09	300	2.45E+19	0.00E+00	1.37E-03	5.73E+05	0.00E+00	8.09E-12	2.44E+05	9.16E-03	1.52E+05	4.78E-03	3.05E+04	1.07E-03	6.39E-06	3.14E-03	4.03E-03	4.53E-04	6.51E-04	2.36E-04	0.00E+00	7.39E-06	2.43E-08	2.12E-16	2.69E-16	1.45E-36	1.19E-16	3.37E-27	8.92E-33	1.10E-28	8.03E-31	5.35E-26	2.48E-03	2.57E-27	7.46E-22	4.24E-14	1.89E-24	2.75E-29	3.11E-44	5.92E-45	1.65E-34	0.00E+00	8.84E-15	1.65E-05	7.38E-04	0.00E+00	0.00E+00	3.10E-04	2.62E-04	2.80E-15
2.36E-09	300.001	2.45E+19	0.00E+00	1.46E-03	5.73E+05	0.00E+00	9.22E-12	2.44E+05	9.78E-03	1.52E+05	5.10E-03	3.05E+04	1.15E-03	6.83E-06	3.35E-03	4.30E-03	4.84E-04	6.95E-04	2.52E-04	0.00E+00	7.89E-06	2.59E-08	2.41E-16	3.06E-16	1.76E-36	1.36E-16	4.10E-27	1.02E-32	1.26E-28	9.76E-31	6.59E-26	2.65E-03	3.13E-27	8.30E-22	4.53E-14	2.19E-24	3.34E-29	4.01E-44	7.21E-45	2.04E-34	0.00E+00	1.01E-14	1.76E-05	7.88E-04	0.00E+00	0.00E+00	3.31E-04	2.79E-04	3.19E-15
2.37E-09	300.001	2.45E+19	0.00E+00	1.56E-03	5.73E+05	0.00E+00	1.05E-11	2.44E+05	1.04E-02	1.52E+05	5.44E-03	3.05E+04	1.22E-03	7.29E-06	3.58E-03	4.59E-03	5.17E-04	7.42E-04	2.69E-04	0.00E+00	8.43E-06	2.76E-08	2.75E-16	3.49E-16	2.14E-36	1.55E-16	4.99E-27	1.16E-32	1.43E-28	1.19E-30	8.13E-26	2.83E-03	3.81E-27	9.26E-22	4.83E-14	2.55E-24	4.06E-29	5.18E-44	8.83E-45	2.51E-34	0.00E+00	1.15E-14	1.88E-05	8.41E-04	0.00E+00	0.00E+00	3.53E-04	2.98E-04	3.63E-15
2.38E-09	300.001	2.45E+19	0.00E+00	1.67E-03	5.73E+05	0.00E+00	1.20E-11	2.44E+05	1.11E-02	1.52E+05	5.81E-03	3.05E+04	1.30E-03	7.78E-06	3.82E-03	4.90E-03	5.52E-04	7.92E-04	2.87E-04	0.00E+00	9.00E-06	2.95E-08	3.14E-16	3.97E-16	2.61E-36	1.77E-16	6.07E-27	1.32E-32	1.63E-28	1.44E-30	1.00E-25	3.02E-03	4.63E-27	1.04E-21	5.16E-14	2.95E-24	4.94E-29	6.71E-44	1.07E-44	3.10E-34	0.00E+00	1.31E-14	2.01E-05	8.98E-04	0.00E+00	0.00E+00	3.77E-04	3.18E-04	4.14E-15
2.39E-09	300.001	2.45E+19	0.00E+00	1.78E-03	5.73E+05	0.00E+00	1.36E-11	2.44E+05	1.19E-02	1.52E+05	6.20E-03	3.05E+04	1.39E-03	8.30E-06	4.08E-03	5.23E-03	5.89E-04	8.46E-04	3.06E-04	0.00E+00	9.60E-06	3.15E-08	3.57E-16	4.53E-16	3.17E-36	2.01E-16	7.38E-27	1.50E-32	1.86E-28	1.76E-30	1.24E-25	3.22E-03	5.64E-27	1.16E-21	5.50E-14	3.43E-24	6.01E-29	8.71E-44	1.31E-44	3.83E-34	0.00E+00	1.49E-14	2.15E-05	9.59E-04	0.00E+00	0.00E+00	4.02E-04	3.40E-04	4.71E-15
2.40E-09	300.001	2.45E+19	0.00E+00	1.90E-03	5.73E+05	0.00E+00	1.55E-11	2.44E+05	1.27E-02	1.52E+05	6.62E-03	3.05E+04	1.49E-03	8.86E-06	4.35E-03	5.59E-03	6.29E-04	9.03E-04	3.27E-04	0.00E+00	1.03E-05	3.36E-08	4.07E-16	5.16E-16	3.86E-36	2.29E-16	8.98E-27	1.71E-32	2.12E-28	2.14E-30	1.53E-25	3.44E-03	6.85E-27	1.30E-21	5.88E-14	3.99E-24	7.32E-29	1.13E-43	1.62E-44	4.74E-34	0.00E+00	1.70E-14	2.29E-05	1.02E-03	0.00E+00	0.00E+00	4.29E-04	3.63E-04	5.37E-15
2.41E-09	300.001	2.45E+19	0.00E+00	2.03E-03	5.73E+05	0.00E+00	1.77E-11	2.44E+05	1.36E-02	1.52E+05	7.07E-03	3.05E+04	1.59E-03	9.46E-06	4.65E-03	5.96E-03	6.71E-04	9.64E-04	3.49E-04	0.00E+00	1.09E-05	3.59E-08	4.64E-16	5.88E-16	4.70E-36	2.61E-16	1.09E-26	1.95E-32	2.42E-28	2.60E-30	1.90E-25	3.67E-03	8.34E-27	1.47E-21	6.27E-14	4.64E-24	8.90E-29	1.48E-43	2.00E-44	5.86E-34	0.00E+00	1.94E-14	2.45E-05	1.09E-03	0.00E+00	0.00E+00	4.58E-04	3.87E-04	6.12E-15
2.42E-09	300.001	2.45E+19	0.00E+00	2.17E-03	5.73E+05	0.00E+00	2.02E-11	2.44E+05	1.45E-02	1.52E+05	7.54E-03	3.05E+04	1.69E-03	1.01E-05	4.96E-03	6.37E-03	7.16E-04	1.03E-03	3.73E-04	0.00E+00	1.17E-05	3.83E-08	5.29E-16	6.70E-16	5.71E-36	2.98E-16	1.33E-26	2.23E-32	2.75E-28	3.16E-30	2.35E-25	3.92E-03	1.01E-26	1.65E-21	6.70E-14	5.40E-24	1.08E-28	1.93E-43	2.46E-44	7.26E-34	0.00E+00	2.21E-14	2.61E-05	1.17E-03	0.00E+00	0.00E+00	4.89E-04	4.13E-04	6.98E-15
2.43E-09	300.001	2.45E+19	0.00E+00	2.31E-03	5.73E+05	0.00E+00	2.30E-11	2.44E+05	1.54E-02	1.52E+05	8.05E-03	3.05E+04	1.81E-03	1.08E-05	5.30E-03	6.79E-03	7.65E-04	1.10E-03	3.98E-04	0.00E+00	1.25E-05	4.09E-08	6.02E-16	7.63E-16	6.95E-36	3.39E-16	1.62E-26	2.54E-32	3.14E-28	3.85E-30	2.91E-25	4.18E-03	1.23E-26	1.87E-21	7.15E-14	6.29E-24	1.32E-28	2.53E-43	3.05E-44	9.00E-34	0.00E+00	2.51E-14	2.79E-05	1.24E-03	0.00E+00	0.00E+00	5.22E-04	4.41E-04	7.95E-15
2.44E-09	300.001	2.45E+19	0.00E+00	2.47E-03	5.73E+05	0.00E+00	2.62E-11	2.44E+05	1.65E-02	1.52E+05	8.60E-03	3.05E+04	1.93E-03	1.15E-05	5.65E-03	7.25E-03	8.16E-04	1.17E-03	4.25E-04	0.00E+00	1.33E-05	4.37E-08	6.87E-16	8.70E-16	8.45E-36	3.87E-16	1.97E-26	2.89E-32	3.58E-28	4.68E-30	3.61E-25	4.47E-03	1.50E-26	2.12E-21	7.63E-14	7.34E-24	1.60E-28	3.32E-43	3.80E-44	1.12E-33	0.00E+00	2.86E-14	2.97E-05	1.33E-03	0.00E+00	0.00E+00	5.58E-04	4.71E-04	9.06E-15
2.45E-09	300.001	2.45E+19	0.00E+00	2.64E-03	5.73E+05	0.00E+00	2.99E-11	2.44E+05	1.76E-02	1.52E+05	9.18E-03	3.05E+04	2.06E-03	1.23E-05	6.03E-03	7.74E-03	8.71E-04	1.25E-03	4.53E-04	0.00E+00	1.42E-05	4.66E-08	7.82E-16	9.91E-16	1.03E-35	4.41E-16	2.39E-26	3.29E-32	4.08E-28	5.69E-30	4.49E-25	4.77E-03	1.83E-26	2.40E-21	8.14E-14	8.57E-24	1.95E-28	4.37E-43	4.74E-44	1.39E-33	0.00E+00	3.26E-14	3.18E-05	1.42E-03	0.00E+00	0.00E+00	5.95E-04	5.03E-04	1.03E-14
2.46E-09	300.001	2.45E+19	0.00E+00	2.81E-03	5.73E+05	0.00E+00	3.40E-11	2.44E+05	1.88E-02	1.52E+05	9.80E-03	3.05E+04	2.20E-03	1.31E-05	6.44E-03	8.27E-03	9.30E-04	1.34E-03	4.84E-04	0.00E+00	1.52E-05	4.97E-08	8.91E-16	1.13E-15	1.25E-35	5.02E-16	2.91E-26	3.75E-32	4.64E-28	6.92E-30	5.57E-25	5.09E-03	2.22E-26	2.73E-21	8.69E-14	1.00E-23	2.37E-28	5.77E-43	5.92E-44	1.72E-33	0.00E+00	3.72E-14	3.39E-05	1.51E-03	0.00E+00	0.00E+00	6.35E-04	5.37E-04	1.18E-14
2.47E-09	300.001	2.45E+19	0.00E+00	3.00E-03	5.73E+05	0.00E+00	3.88E-11	2.44E+05	2.01E-02	1.52E+05	1.05E-02	3.05E+04	2.35E-03	1.40E-05	6.88E-03	8.82E-03	9.93E-04	1.43E-03	5.17E-04	0.00E+00	1.62E-05	5.31E-08	1.02E-15	1.29E-15	1.52E-35	5.72E-16	3.54E-26	4.28E-32	5.29E-28	8.42E-30	6.93E-25	5.43E-03	2.70E-26	3.12E-21	9.28E-14	1.17E-23	2.88E-28	7.65E-43	7.43E-44	2.14E-33	0.00E+00	4.24E-14	3.62E-05	1.62E-03	0.00E+00	0.00E+00	6.78E-04	5.73E-04	1.34E-14
2.48E-09	300.001	2.45E+19	0.00E+00	3.21E-03	5.73E+05	0.00E+00	4.42E-11	2.44E+05	2.14E-02	1.52E+05	1.12E-02	3.05E+04	2.51E-03	1.49E-05	7.34E-03	9.42E-03	1.06E-03	1.52E-03	5.52E-04	0.00E+00	1.73E-05	5.67E-08	1.16E-15	1.47E-15	1.85E-35	6.52E-16	4.30E-26	4.87E-32	6.03E-28	1.02E-29	8.62E-25	5.80E-03	3.29E-26	3.56E-21	9.91E-14	1.37E-23	3.51E-28	1.02E-42	9.34E-44	2.66E-33	0.00E+00	4.83E-14	3.86E-05	1.73E-03	0.00E+00	0.00E+00	7.24E-04	6.12E-04	1.53E-14
2.49E-09	300.001	2.45E+19	0.00E+00	3.42E-03	5.73E+05	0.00E+00	5.04E-11	2.44E+05	2.28E-02	1.52E+05	1.19E-02	3.05E+04	2.68E-03	1.60E-05	7.84E-03	1.01E-02	1.13E-03	1.62E-03	5.89E-04	0.00E+00	1.84E-05	6.05E-08	1.32E-15	1.67E-15	2.25E-35	7.43E-16	5.24E-26	5.55E-32	6.87E-28	1.25E-29	1.07E-24	6.19E-03	4.00E-26	4.08E-21	1.06E-13	1.61E-23	4.27E-28	1.36E-42	1.17E-43	3.32E-33	0.00E+00	5.50E-14	4.12E-05	1.84E-03	0.00E+00	0.00E+00	7.73E-04	6.53E-04	1.74E-14
2.50E-09	300.001	2.45E+19	0.00E+00	3.65E-03	5.73E+05	0.00E+00	5.74E-11	2.44E+05	2.44E-02	1.52E+05	1.27E-02	3.05E+04	2.86E-03	1.70E-05	8.36E-03	1.07E-02	1.21E-03	1.73E-03	6.28E-04	0.00E+00	1.97E-05	6.46E-08	1.50E-15	1.90E-15	2.74E-35	8.47E-16	6.37E-26	6.33E-32	7.83E-28	1.52E-29	1.34E-24	6.61E-03	4.86E-26	4.69E-21	1.13E-13	1.88E-23	5.19E-28	1.81E-42	1.50E-43	4.14E-33	0.00E+00	6.27E-14	4.40E-05	1.97E-03	0.00E+00	0.00E+00	8.25E-04	6.97E-04	1.98E-14
2.51E-09	300.001	2.45E+19	0.00E+00	3.90E-03	5.73E+05	0.00E+00	6.54E-11	2.44E+05	2.60E-02	1.52E+05	1.36E-02	3.05E+04	3.05E-03	1.82E-05	8.93E-03	1.15E-02	1.29E-03	1.85E-03	6.71E-04	0.00E+00	2.10E-05	6.90E-08	1.71E-15	2.17E-15	3.33E-35	9.65E-16	7.75E-26	7.21E-32	8.92E-28	1.84E-29	1.67E-24	7.06E-03	5.91E-26	5.39E-21	1.21E-13	2.21E-23	6.31E-28	2.45E-42	1.65E-43	5.16E-33	0.00E+00	7.15E-14	4.70E-05	2.10E-03	0.00E+00	0.00E+00	8.81E-04	7.44E-04	2.26E-14
2.52E-09	300.002	2.45E+19	0.00E+00	4.16E-03	5.73E+05	0.00E+00	7.45E-11	2.44E+05	2.78E-02	1.52E+05	1.45E-02	3.05E+04	3.26E-03	1.94E-05	9.53E-03	1.22E-02	1.38E-03	1.98E-03	7.16E-04	0.00E+00	2.24E-05	7.36E-08	1.95E-15	2.47E-15	4.05E-35	1.10E-15	9.43E-26	8.22E-32	1.02E-27	2.24E-29	2.09E-24	7.53E-03	7.19E-26	6.22E-21	1.29E-13	2.59E-23	7.68E-28	3.28E-42	2.21E-43	6.44E-33	0.00E+00	8.14E-14	5.02E-05	2.24E-03	0.00E+00	0.00E+00	9.40E-04	7.94E-04	2.58E-14
2.53E-09	300.002	2.45E+19	0.00E+00	4.44E-03	5.73E+05	0.00E+00	8.49E-11	2.44E+05	2.97E-02	1.52E+05	1.55E-02	3.05E+04	3.48E-03	2.07E-05	1.02E-02	1.31E-02	1.47E-03	2.11E-03	7.64E-04	0.00E+00	2.40E-05	7.86E-08	2.22E-15	2.82E-15	4.93E-35	1.25E-15	1.15E-25	9.37E-32	1.16E-27	2.73E-29	2.61E-24	8.04E-03	8.75E-26	7.18E-21	1.37E-13	3.05E-23	9.34E-28	4.43E-42	2.80E-43	8.05E-33	0.00E+00	9.28E-14	5.35E-05	2.39E-03	0.00E+00	0.00E+00	1.00E-03	8.48E-04	2.93E-14
2.54E-09	300.002	2.45E+19	0.00E+00	4.74E-03	5.73E+05	0.00E+00	9.68E-11	2.44E+05	3.17E-02	1.52E+05	1.65E-02	3.05E+04	3.71E-03	2.21E-05	1.09E-02	1.39E-02	1.57E-03	2.25E-03	8.16E-04	0.00E+00	2.56E-05	8.39E-08	2.53E-15	3.21E-15	6.00E-35	1.43E-15	1.39E-25	1.07E-31	1.32E-27	3.32E-29	3.26E-24	8.58E-03	1.06E-25	8.32E-21	1.47E-13	3.58E-23	1.14E-27	6.71E-42	-3.58E-43	1.01E-32	0.00E+00	1.06E-13	5.72E-05	2.55E-03	0.00E+00	0.00E+00	1.07E-03	9.05E-04	3.34E-14
2.55E-09	300.002	2.45E+19	0.00E+00	5.06E-03	5.73E+05	0.00E+00	1.10E-10	2.44E+05	3.38E-02	1.52E+05	1.76E-02	3.05E+04	3.96E-03	2.36E-05	1.16E-02	1.49E-02	1.67E-03	2.40E-03	8.71E-04	0.00E+00	2.73E-05	8.95E-08	2.89E-15	3.66E-15	7.29E-35	1.63E-15	1.70E-25	1.22E-31	1.50E-27	4.04E-29	4.08E-24	9.16E-03	1.30E-25	9.65E-21	1.56E-13	4.22E-23	1.38E-27	1.15E-41	-2.91E-42	1.26E-32	0.00E+00	1.20E-13	6.10E-05	2.73E-03	0.00E+00	0.00E+00	1.14E-03	9.66E-04	3.81E-14
2.56E-09	300.002	2.45E+19	0.00E+00	5.41E-03	5.73E+05	0.00E+00	1.26E-10	2.44E+05	3.61E-02	1.52E+05	1.88E-02	3.05E+04	4.23E-03	2.52E-05	1.24E-02	1.59E-02	1.79E-03	2.57E-03	9.30E-04	0.00E+00	2.91E-05	9.56E-08	3.29E-15	4.17E-15	8.87E-35	1.85E-15	2.06E-25	1.39E-31	1.71E-27	4.91E-29	5.12E-24	9.78E-03	1.58E-25	1.12E-20	1.67E-13	4.97E-23	1.68E-27	1.56E-41	-4.00E-42	1.58E-32	0.00E+00	1.37E-13	6.51E-05	2.91E-03	0.00E+00	0.00E+00	1.22E-03	1.03E-03	4.34E-14
2.57E-09	300.002	2.45E+19	0.00E+00	5.77E-03	5.73E+05	0.00E+00	1.43E-10	2.44E+05	3.85E-02	1.52E+05	2.01E-02	3.05E+04	4.51E-03	2.69E-05	1.32E-02	1.70E-02	1.91E-03	2.74E-03	9.93E-04	0.00E+00	3.11E-05	1.02E-07	3.75E-15	4.75E-15	1.08E-34	2.11E-15	2.51E-25	1.58E-31	1.95E-27	5.98E-29	6.41E-24	1.04E-02	1.92E-25	1.31E-20	1.78E-13	5.86E-23	2.05E-27	2.94E-41	-1.35E-41	1.98E-32	0.00E+00	1.56E-13	6.95E-05	3.11E-03	0.00E+00	0.00E+00	1.30E-03	1.10E-03	4.95E-14
2.58E-09	300.002	2.45E+19	0.00E+00	6.16E-03	5.73E+05	0.00E+00	1.63E-10	2.44E+05	4.11E-02	1.52E+05	2.14E-02	3.05E+04	4.82E-03	2.87E-05	1.41E-02	1.81E-02	2.04E-03	2.92E-03	1.06E-03	0.00E+00	3.32E-05	1.09E-07	4.27E-15	5.42E-15	1.31E-34	2.41E-15	3.05E-25	1.80E-31	2.23E-27	7.27E-29	8.05E-24	1.11E-02	2.33E-25	1.53E-20	1.90E-13	6.91E-23	2.49E-27	3.83E-41	-1.67E-41	2.49E-32	0.00E+00	1.78E-13	7.42E-05	3.32E-03	0.00E+00	0.00E+00	1.39E-03	1.18E-03	5.64E-14
2.59E-09	300.002	2.45E+19	0.00E+00	6.58E-03	5.73E+05	0.00E+00	1.86E-10	2.44E+05	4.39E-02	1.52E+05	2.29E-02	3.05E+04	5.14E-03	3.06E-05	1.51E-02	1.93E-02	2.17E-03	3.12E-03	1.13E-03	0.00E+00	3.54E-05	1.16E-07	4.87E-15	6.17E-15	1.60E-34	2.74E-15	3.71E-25	2.05E-31	2.54E-27	8.84E-29	1.01E-23	1.19E-02	2.84E-25	1.79E-20	2.03E-13	8.15E-23	3.03E-27	5.31E-41	-2.35E-41	3.12E-32	0.00E+00	2.03E-13	7.92E-05	3.54E-03	0.00E+00	0.00E+00	1.49E-03	1.25E-03	6.43E-14
2.60E-09	300.003	2.45E+19	0.00E+00	7.02E-03	5.73E+05	0.00E+00	2.12E-10	2.44E+05	4.69E-02	1.52E+05	2.44E-02	3.05E+04	5.49E-03	3.27E-05	1.61E-02	2.06E-02	2.32E-03	3.33E-03	1.21E-03	0.00E+00	3.78E-05	1.24E-07	5.55E-15	7.03E-15	1.94E-34	3.13E-15	4.52E-25	2.34E-31	2.89E-27	1.08E-28	1.27E-23	1.27E-02	3.45E-25	2.09E-20	2.17E-13	9.63E-23	3.68E-27	1.47E-40	-1.07E-40	3.92E-32	0.00E+00	2.31E-13	8.46E-05	3.78E-03	0.00E+00	0.00E+00	1.59E-03	1.34E-03	7.32E-14
2.61E-09	300.003	2.45E+19	0.00E+00	7.49E-03	5.73E+05	0.00E+00	2.41E-10	2.44E+05	5.00E-02	1.52E+05	2.61E-02	3.05E+04	5.86E-03	3.49E-05	1.72E-02	2.20E-02	2.48E-03	3.56E-03	1.29E-03	0.00E+00	4.04E-05	1.32E-07	6.32E-15	8.01E-15	2.36E-34	3.56E-15	5.50E-25	2.66E-31	3.29E-27	1.31E-28	1.60E-23	1.36E-02	4.20E-25	2.46E-20	2.32E-13	1.14E-22	4.48E-27	1.83E-40	-1.27E-40	4.93E-32	0.00E+00	2.64E-13	9.03E-05	4.03E-03	0.00E+00	0.00E+00	1.69E-03	1.43E-03	8.34E-14
2.62E-09	300.003	2.45E+19	0.00E+00	8.00E-03	5.73E+05	0.00E+00	2.75E-10	2.44E+05	5.34E-02	1.52E+05	2.79E-02	3.05E+04	6.26E-03	3.73E-05	1.83E-02	2.35E-02	2.64E-03	3.80E-03	1.38E-03	0.00E+00	4.31E-05	1.41E-07	7.21E-15	9.13E-15	2.87E-34	4.06E-15	6.69E-25	3.04E-31	3.75E-27	1.59E-28	2.01E-23	1.45E-02	5.10E-25	2.89E-20	2.47E-13	1.34E-22	5.45E-27	3.05E-40	-2.28E-40	6.21E-32	0.00E+00	3.01E-13	9.64E-05	4.31E-03	0.00E+00	0.00E+00	1.81E-03	1.53E-03	9.51E-14
2.63E-09	300.003	2.45E+19	0.00E+00	8.54E-03	5.73E+05	0.00E+00	3.13E-10	2.44E+05	5.70E-02	1.52E+05	2.97E-02	3.05E+04	6.68E-03	3.98E-05	1.96E-02	2.51E-02	2.82E-03	4.05E-03	1.47E-03	0.00E+00	4.60E-05	1.51E-07	8.21E-15	1.04E-14	3.50E-34	4.62E-15	8.13E-25	3.46E-31	4.28E-27	1.94E-28	2.53E-23	1.54E-02	6.21E-25	3.40E-20	2.64E-13	1.59E-22	6.63E-27	9.25E-40	-8.19E-40	7.82E-32	0.00E+00	3.43E-13	1.03E-04	4.60E-03	0.00E+00	0.00E+00	1.93E-03	1.63E-03	1.08E-13
2.64E-09	300.003	2.45E+19	0.00E+00	9.11E-03	5.73E+05	0.00E+00	3.57E-10	2.44E+05	6.09E-02	1.52E+05	3.17E-02	3.05E+04	7.13E-03	4.25E-05	2.09E-02	2.68E-02	3.01E-03	4.33E-03	1.57E-03	0.00E+00	4.91E-05	1.61E-07	9.36E-15	1.19E-14	4.25E-34	5.27E-15	9.89E-25	3.94E-31	4.87E-27	2.35E-28	3.19E-23	1.65E-02	7.55E-25	4.02E-20	2.82E-13	1.88E-22	8.06E-27	1.03E-39	-8.87E-40	9.85E-32	0.00E+00	3.90E-13	1.10E-04	4.91E-03	0.00E+00	0.00E+00	2.06E-03	1.74E-03	1.23E-13
2.65E-09	300.004	2.45E+19	0.00E+00	9.73E-03	5.73E+05	0.00E+00	4.07E-10	2.44E+05	6.50E-02	1.52E+05	3.39E-02	3.05E+04	7.61E-03	4.54E-05	2.23E-02	2.86E-02	3.22E-03	4.62E-03	1.67E-03	0.00E+00	5.25E-05	1.72E-07	1.07E-14	1.35E-14	5.17E-34	6.00E-15	1.20E-24	4.50E-31	5.55E-27	2.86E-28	4.02E-23	1.76E-02	9.19E-25	4.75E-20	3.01E-13	2.23E-22	9.80E-27	1.72E-39	-1.52E-39	1.24E-31	0.00E+00	4.45E-13	1.17E-04	5.24E-03	0.00E+00	0.00E+00	2.20E-03	1.86E-03	1.41E-13
2.66E-09	300.004	2.45E+19	0.00E+00	1.04E-02	5.73E+05	0.00E+00	4.64E-10	2.44E+05	6.93E-02	1.52E+05	3.62E-02	3.05E+04	8.12E-03	4.84E-05	2.38E-02	3.05E-02	3.43E-03	4.93E-03	1.79E-03	0.00E+00	5.60E-05	1.84E-07	1.22E-14	1.54E-14	6.29E-34	6.84E-15	1.46E-24	5.12E-31	6.33E-27	3.48E-28	5.07E-23	1.88E-02	1.12E-24	5.62E-20	3.21E-13	2.64E-22	1.19E-26	2.77E-39	-2.48E-39	1.57E-31	0.00E+00	5.07E-13	1.25E-04	5.59E-03	0.00E+00	0.00E+00	2.35E-03	1.98E-03	1.60E-13
2.67E-09	300.004	2.45E+19	0.00E+00	1.11E-02	5.73E+05	0.00E+00	5.29E-10	2.44E+05	7.40E-02	1.52E+05	3.86E-02	3.05E+04	8.67E-03	5.17E-05	2.54E-02	3.26E-02	3.67E-03	5.26E-03	1.91E-03	0.00E+00	5.98E-05	1.96E-07	1.38E-14	1.75E-14	7.65E-34	7.80E-15	1.78E-24	5.84E-31	7.21E-27	4.24E-28	6.39E-23	2.01E-02	1.36E-24	6.66E-20	3.43E-13	3.12E-22	1.45E-26	5.43E-39	-5.03E-39	1.98E-31	0.00E+00	5.78E-13	1.34E-04	5.97E-03	0.00E+00	0.00E+00	2.50E-03	2.12E-03	1.83E-13
2.68E-09	300.004	2.45E+19	0.00E+00	1.18E-02	5.73E+05	0.00E+00	6.02E-10	2.44E+05	7.90E-02	1.52E+05	4.12E-02	3.05E+04	9.26E-03	5.52E-05	2.71E-02	3.48E-02	3.91E-03	5.62E-03	2.04E-03	0.00E+00	6.38E-05	2.09E-07	1.58E-14	2.00E-14	9.31E-34	8.88E-15	2.17E-24	6.65E-31	8.22E-27	5.16E-28	8.07E-23	2.14E-02	1.65E-24	7.90E-20	3.66E-13	3.70E-22	1.76E-26	1.45E-38	-1.39E-38	2.49E-31	0.00E+00	6.58E-13	1.43E-04	6.37E-03	0.00E+00	0.00E+00	2.67E-03	2.26E-03	2.08E-13
2.69E-09	300.005	2.45E+19	0.00E+00	1.26E-02	5.73E+05	0.00E+00	6.86E-10	2.44E+05	8.43E-02	1.52E+05	4.40E-02	3.05E+04	9.88E-03	5.89E-05	2.89E-02	3.71E-02	4.18E-03	6.00E-03	2.17E-03	0.00E+00	6.81E-05	2.23E-07	1.80E-14	2.28E-14	1.13E-33	1.01E-14	2.63E-24	7.58E-31	9.37E-27	6.27E-28	1.02E-22	2.29E-02	2.01E-24	9.39E-20	3.90E-13	4.38E-22	2.15E-26	1.57E-38	-1.50E-38	3.15E-31	0.00E+00	7.50E-13	1.52E-04	6.80E-03	0.00E+00	0.00E+00	2.85E-03	2.41E-03	2.37E-13
2.70E-09	300.005	2.45E+19	0.00E+00	1.35E-02	5.73E+05	0.00E+00	7.82E-10	2.44E+05	9.00E-02	1.52E+05	4.70E-02	3.05E+04	1.05E-02	6.29E-05	3.09E-02	3.96E-02	4.46E-03	6.40E-03	2.32E-03	0.00E+00	7.27E-05	2.38E-07	2.05E-14	2.60E-14	1.38E-33	1.15E-14	3.20E-24	8.64E-31	1.07E-26	7.63E-28	1.29E-22	2.44E-02	2.45E-24	1.12E-19	4.17E-13	5.19E-22	2.61E-26	1.78E-38	-1.67E-38	3.98E-31	0.00E+00	8.55E-13	1.63E-04	7.26E-03	0.00E+00	0.00E+00	3.05E-03	2.57E-03	2.70E-13
2.71E-09	300.005	2.45E+19	0.00E+00	1.44E-02	5.73E+05	0.00E+00	8.91E-10	2.44E+05	9.61E-02	1.52E+05	5.01E-02	3.05E+04	1.13E-02	6.71E-05	3.30E-02	4.23E-02	4.76E-03	6.83E-03	2.48E-03	0.00E+00	7.76E-05	2.55E-07	2.33E-14	2.96E-14	1.68E-33	1.31E-14	3.90E-24	9.85E-31	1.22E-26	9.28E-28	1.63E-22	2.60E-02	2.98E-24	1.33E-19	4.45E-13	6.14E-22	3.18E-26	4.75E-38	-4.60E-38	5.02E-31	0.00E+00	9.74E-13	1.73E-04	7.75E-03	0.00E+00	0.00E+00	3.25E-03	2.75E-03	3.08E-13
2.72E-09	300.006	2.45E+19	0.00E+00	1.54E-02	5.73E+05	0.00E+00	1.02E-09	2.44E+05	1.03E-01	1.52E+05	5.35E-02	3.05E+04	1.20E-02	7.16E-05	3.52E-02	4.52E-02	5.08E-03	7.30E-03	2.64E-03	0.00E+00	8.29E-05	2.72E-07	2.66E-14	3.37E-14	2.04E-33	1.50E-14	4.74E-24	1.12E-30	1.39E-26	1.13E-27	2.05E-22	2.78E-02	3.62E-24	1.59E-19	4.75E-13	7.28E-22	3.86E-26	5.89E-38	-5.67E-38	6.35E-31	0.00E+00	1.11E-12	1.85E-04	8.27E-03	0.00E+00	0.00E+00	3.47E-03	2.93E-03	3.51E-13
2.73E-09	300.006	2.45E+19	0.00E+00	1.64E-02	5.73E+05	0.00E+00	1.16E-09	2.44E+05	1.10E-01	1.52E+05	5.71E-02	3.05E+04	1.28E-02	7.65E-05	3.76E-02	4.82E-02	5.42E-03	7.79E-03	2.82E-03	0.00E+00	8.84E-05	2.90E-07	3.03E-14	3.84E-14	2.48E-33	1.71E-14	5.77E-24	1.28E-30	1.58E-26	1.37E-27	2.60E-22	2.97E-02	4.40E-24	1.90E-19	5.07E-13	8.62E-22	4.70E-26	9.04E-38	-8.73E-38	8.02E-31	0.00E+00	1.26E-12	1.98E-04	8.83E-03	0.00E+00	0.00E+00	3.71E-03	3.13E-03	4.00E-13
2.74E-09	300.006	2.45E+19	0.00E+00	1.75E-02	5.73E+05	0.00E+00	1.32E-09	2.44E+05	1.17E-01	1.52E+05	6.10E-02	3.05E+04	1.37E-02	8.16E-05	4.01E-02	5.14E-02	5.79E-03	8.31E-03	3.01E-03	0.00E+00	9.44E-05	3.10E-07	3.45E-14	4.38E-14	3.02E-33	1.95E-14	7.02E-24	1.46E-30	1.80E-26	1.67E-27	3.28E-22	3.17E-02	5.36E-24	2.27E-19	5.41E-13	1.02E-21	5.72E-26	2.01E-37	-1.96E-37	1.01E-30	0.00E+00	1.44E-12	2.11E-04	9.43E-03	0.00E+00	0.00E+00	3.96E-03	3.34E-03	4.56E-13
2.75E-09	300.007	2.45E+19	0.00E+00	1.87E-02	5.73E+05	0.00E+00	1.50E-09	2.44E+05	1.25E-01	1.52E+05	6.51E-02	3.05E+04	1.46E-02	8.71E-05	4.28E-02	5.49E-02	6.18E-03	8.88E-03	3.22E-03	0.00E+00	1.01E-04	3.31E-07	3.94E-14	4.99E-14	3.67E-33	2.22E-14	8.54E-24	1.66E-30	2.05E-26	2.03E-27	4.15E-22	3.38E-02	6.52E-24	2.71E-19	5.78E-13	1.21E-21	6.95E-26	2.02E-37	-1.96E-37	1.28E-30	0.00E+00	1.64E-12	2.25E-04	1.01E-02	0.00E+00	0.00E+00	4.22E-03	3.57E-03	5.19E-13
2.76E-09	300.007	2.45E+19	0.00E+00	2.00E-02	5.73E+05	0.00E+00	1.71E-09	2.44E+05	1.33E-01	1.52E+05	6.95E-02	3.05E+04	1.56E-02	9.30E-05	4.57E-02	5.86E-02	6.60E-03	9.47E-03	3.43E-03	0.00E+00	1.08E-04	3.53E-07	4.49E-14	5.68E-14	4.46E-33	2.53E-14	1.04E-23	1.90E-30	2.34E-26	2.47E-27	5.24E-22	3.61E-02	7.93E-24	3.25E-19	6.17E-13	1.43E-21	8.46E-26	4.52E-38	-3.66E-38	1.62E-30	0.00E+00	1.87E-12	2.40E-04	1.07E-02	0.00E+00	0.00E+00	4.51E-03	3.81E-03	5.92E-13
2.77E-09	300.008	2.45E+19	0.00E+00	2.13E-02	5.73E+05	0.00E+00	1.95E-09	2.44E+05	1.42E-01	1.52E+05	7.42E-02	3.05E+04	1.67E-02	9.93E-05	4.88E-02	6.26E-02	7.04E-03	1.01E-02	3.66E-03	0.00E+00	1.15E-04	3.77E-07	5.11E-14	6.48E-14	5.43E-33	2.88E-14	1.26E-23	2.16E-30	2.66E-26	3.01E-27	6.62E-22	3.85E-02	9.64E-24	3.89E-19	6.58E-13	1.69E-21	1.03E-25	1.39E-37	-1.27E-37	2.05E-30	0.00E+00	2.13E-12	2.57E-04	1.15E-02	0.00E+00	0.00E+00	4.81E-03	4.07E-03	6.74E-13
2.78E-09	300.008	2.45E+19	0.00E+00	2.27E-02	5.73E+05	0.00E+00	2.22E-09	2.44E+05	1.52E-01	1.52E+05	7.92E-02	3.05E+04	1.78E-02	1.06E-04	5.21E-02	6.68E-02	7.52E-03	1.08E-02	3.91E-03	0.00E+00	1.23E-04	4.02E-07	5.82E-14	7.38E-14	6.61E-33	3.28E-14	1.54E-23	2.47E-30	3.03E-26	3.66E-27	8.37E-22	4.11E-02	1.17E-23	4.67E-19	7.03E-13	2.00E-21	1.25E-25	4.24E-37	-4.07E-37	2.59E-30	0.00E+00	2.43E-12	2.74E-04	1.22E-02	0.00E+00	0.00E+00	5.14E-03	4.34E-03	7.68E-13
2.79E-09	300.009	2.45E+19	0.00E+00	2.43E-02	5.73E+05	0.00E+00	2.53E-09	2.44E+05	1.62E-01	1.52E+05	8.45E-02	3.05E+04	1.90E-02	1.13E-04	5.56E-02	7.13E-02	8.02E-03	1.15E-02	4.18E-03	0.00E+00	1.31E-04	4.29E-07	6.64E-14	8.41E-14	8.03E-33	3.74E-14	1.87E-23	2.81E-30	3.46E-26	4.45E-27	1.06E-21	4.39E-02	1.43E-23	5.61E-19	7.50E-13	2.36E-21	1.52E-25	1.88E-36	-1.85E-36	3.27E-30	0.00E+00	2.77E-12	2.93E-04	1.31E-02	0.00E+00	0.00E+00	5.48E-03	4.63E-03	8.76E-13
2.80E-09	300.009	2.45E+19	0.00E+00	2.59E-02	5.73E+05	0.00E+00	2.89E-09	2.44E+05	1.73E-01	1.52E+05	9.02E-02	3.05E+04	2.03E-02	1.21E-04	5.93E-02	7.61E-02	8.57E-03	1.23E-02	4.46E-03	0.00E+00	1.40E-04	4.58E-07	7.56E-14	9.58E-14	9.77E-33	4.26E-14	2.27E-23	3.20E-30	3.94E-26	5.41E-27	1.33E-21	4.69E-02	1.74E-23	6.74E-19	8.01E-13	2.79E-21	1.85E-25	1.39E-35	-1.38E-35	4.12E-30	0.00E+00	3.15E-12	3.12E-04	1.39E-02	0.00E+00	0.00E+00	5.85E-03	4.95E-03	9.98E-13
2.81E-09	300.01	2.45E+19	0.00E+00	2.77E-02	5.73E+05	0.00E+00	3.29E-09	2.44E+05	1.85E-01	1.52E+05	9.63E-02	3.05E+04	2.16E-02	1.29E-04	6.33E-02	8.13E-02	9.14E-03	1.31E-02	4.76E-03	0.00E+00	1.49E-04	4.89E-07	8.62E-14	1.09E-13	1.19E-32	4.85E-14	2.77E-23	3.65E-30	4.49E-26	6.58E-27	1.68E-21	5.01E-02	2.11E-23	8.10E-19	8.55E-13	3.30E-21	2.25E-25	5.03E-35	-5.02E-35	5.21E-30	0.00E+00	3.60E-12	3.33E-04	1.49E-02	0.00E+00	0.00E+00	6.25E-03	5.28E-03	1.14E-12
2.82E-09	300.011	2.45E+19	0.00E+00	2.95E-02	5.73E+05	0.00E+00	3.75E-09	2.44E+05	1.97E-01	1.52E+05	1.03E-01	3.05E+04	2.31E-02	1.38E-04	6.76E-02	8.67E-02	9.76E-03	1.40E-02	5.08E-03	0.00E+00	1.59E-04	5.22E-07	9.82E-14	1.24E-13	1.45E-32	5.53E-14	3.36E-23	4.17E-30	5.12E-26	8.01E-27	2.13E-21	5.34E-02	2.57E-23	9.75E-19	9.13E-13	3.89E-21	2.74E-25	1.11E-34	-1.11E-34	6.57E-30	0.00E+00	4.10E-12	3.56E-04	1.59E-02	0.00E+00	0.00E+00	6.67E-03	5.64E-03	1.30E-12
2.83E-09	300.011	2.45E+19	0.00E+00	3.15E-02	5.73E+05	0.00E+00	4.27E-09	2.44E+05	2.10E-01	1.52E+05	1.10E-01	3.05E+04	2.47E-02	1.47E-04	7.22E-02	9.26E-02	1.04E-02	1.50E-02	5.42E-03	0.00E+00	1.70E-04	5.57E-07	1.12E-13	1.42E-13	1.76E-32	6.30E-14	4.09E-23	4.76E-30	5.83E-26	9.74E-27	2.68E-21	5.70E-02	3.12E-23	1.17E-18	9.74E-13	4.59E-21	3.33E-25	1.47E-34	-1.47E-34	8.28E-30	0.00E+00	4.67E-12	3.80E-04	1.70E-02	0.00E+00	0.00E+00	7.12E-03	6.02E-03	1.48E-12
2.84E-09	300.012	2.45E+19	0.00E+00	3.36E-02	5.73E+05	0.00E+00	4.87E-09	2.44E+05	2.25E-01	1.52E+05	1.17E-01	3.05E+04	2.63E-02	1.57E-04	7.70E-02	9.89E-02	1.11E-02	1.60E-02	5.79E-03	0.00E+00	1.81E-04	5.95E-07	1.28E-13	1.62E-13	2.14E-32	7.18E-14	4.98E-23	5.43E-30	6.65E-26	1.18E-26	3.38E-21	6.09E-02	3.80E-23	1.41E-18	1.04E-12	5.40E-21	4.06E-25	4.53E-35	-4.51E-35	1.04E-29	0.00E+00	5.32E-12	4.05E-04	1.81E-02	0.00E+00	0.00E+00	7.60E-03	6.42E-03	1.68E-12
2.85E-09	300.013	2.45E+19	0.00E+00	3.59E-02	5.73E+05	0.00E+00	5.55E-09	2.44E+05	2.40E-01	1.52E+05	1.25E-01	3.05E+04	2.81E-02	1.67E-04	8.22E-02	1.06E-01	1.19E-02	1.71E-02	6.18E-03	0.00E+00	1.94E-04	6.35E-07	1.45E-13	1.84E-13	2.60E-32	8.18E-14	6.05E-23	6.20E-30	7.57E-26	1.44E-26	4.26E-21	6.50E-02	4.62E-23	1.71E-18	1.11E-12	6.36E-21	4.93E-25	2.28E-34	-2.28E-34	1.32E-29	0.00E+00	6.06E-12	4.33E-04	1.93E-02	0.00E+00	0.00E+00	8.11E-03	6.85E-03	1.92E-12
2.86E-09	300.014	2.45E+19	0.00E+00	3.83E-02	5.73E+05	0.00E+00	6.32E-09	2.44E+05	2.56E-01	1.52E+05	1.34E-01	3.05E+04	3.00E-02	1.79E-04	8.78E-02	1.13E-01	1.27E-02	1.82E-02	6.60E-03	0.00E+00	2.07E-04	6.78E-07	1.66E-13	2.10E-13	3.17E-32	9.32E-14	7.36E-23	7.08E-30	8.63E-26	1.75E-26	5.36E-21	6.94E-02	5.62E-23	2.06E-18	1.19E-12	7.48E-21	6.00E-25	2.64E-33	-2.64E-33	1.66E-29	0.00E+00	6.91E-12	4.62E-04	2.06E-02	0.00E+00	0.00E+00	8.66E-03	7.32E-03	2.18E-12
2.87E-09	300.015	2.45E+19	0.00E+00	4.09E-02	5.73E+05	0.00E+00	7.20E-09	2.44E+05	2.73E-01	1.52E+05	1.43E-01	3.05E+04	3.20E-02	1.91E-04	9.37E-02	1.20E-01	1.35E-02	1.94E-02	7.04E-03	0.00E+00	2.21E-04	7.24E-07	1.89E-13	2.39E-13	3.85E-32	1.06E-13	8.96E-23	8.09E-30	9.83E-26	2.13E-26	6.74E-21	7.41E-02	6.84E-23	2.48E-18	1.27E-12	8.79E-21	7.30E-25	1.00E-32	-1.00E-32	2.08E-29	0.00E+00	7.87E-12	4.93E-04	2.20E-02	0.00E+00	0.00E+00	9.24E-03	7.81E-03	2.49E-12
2.88E-09	300.016	2.45E+19	0.00E+00	4.37E-02	5.73E+05	0.00E+00	8.21E-09	2.44E+05	2.92E-01	1.52E+05	1.52E-01	3.05E+04	3.42E-02	2.04E-04	1.00E-01	1.28E-01	1.44E-02	2.07E-02	7.52E-03	0.00E+00	2.36E-04	7.73E-07	2.15E-13	2.72E-13	4.69E-32	1.21E-13	1.09E-22	9.26E-30	1.12E-25	2.59E-26	8.48E-21	7.91E-02	8.32E-23	3.00E-18	1.35E-12	1.03E-20	8.88E-25	2.19E-32	-2.19E-32	2.62E-29	0.00E+00	8.97E-12	5.26E-04	2.35E-02	0.00E+00	0.00E+00	9.87E-03	8.34E-03	2.84E-12
2.89E-09	300.017	2.45E+19	0.00E+00	4.66E-02	5.73E+05	0.00E+00	9.35E-09	2.44E+05	3.11E-01	1.52E+05	1.62E-01	3.05E+04	3.65E-02	2.17E-04	1.07E-01	1.37E-01	1.54E-02	2.21E-02	8.02E-03	0.00E+00	2.51E-04	8.25E-07	2.45E-13	3.10E-13	5.70E-32	1.38E-13	1.33E-22	1.06E-29	1.28E-25	3.16E-26	1.07E-20	8.44E-02	1.01E-22	3.62E-18	1.44E-12	1.21E-20	1.08E-24	2.81E-32	-2.81E-32	3.29E-29	0.00E+00	1.02E-11	5.62E-04	2.51E-02	0.00E+00	0.00E+00	1.05E-02	8.90E-03	3.23E-12
2.90E-09	300.018	2.45E+19	0.00E+00	4.98E-02	5.73E+05	0.00E+00	1.07E-08	2.44E+05	3.32E-01	1.52E+05	1.73E-01	3.05E+04	3.89E-02	2.32E-04	1.14E-01	1.46E-01	1.65E-02	2.36E-02	8.57E-03	0.00E+00	2.68E-04	8.80E-07	2.79E-13	3.54E-13	6.93E-32	1.57E-13	1.61E-22	1.21E-29	1.46E-25	3.84E-26	1.34E-20	9.01E-02	1.23E-22	4.37E-18	1.54E-12	1.42E-20	1.31E-24	1.24E-32	-1.24E-32	4.13E-29	0.00E+00	1.16E-11	6.00E-04	2.68E-02	0.00E+00	0.00E+00	1.12E-02	9.50E-03	3.68E-12
2.91E-09	300.019	2.45E+19	0.00E+00	5.31E-02	5.73E+05	0.00E+00	1.21E-08	2.44E+05	3.55E-01	1.52E+05	1.85E-01	3.05E+04	4.16E-02	2.48E-04	1.22E-01	1.56E-01	1.76E-02	2.52E-02	9.14E-03	0.00E+00	2.87E-04	9.40E-07	3.18E-13	4.03E-13	8.43E-32	1.79E-13	1.96E-22	1.39E-29	1.66E-25	4.67E-26	1.68E-20	9.62E-02	1.50E-22	5.29E-18	1.64E-12	1.66E-20	1.60E-24	9.33E-32	-9.33E-32	5.18E-29	0.00E+00	1.33E-11	6.40E-04	2.86E-02	0.00E+00	0.00E+00	1.20E-02	1.01E-02	4.20E-12
2.92E-09	300.021	2.45E+19	0.00E+00	5.67E-02	5.73E+05	0.00E+00	1.38E-08	2.44E+05	3.79E-01	1.52E+05	1.98E-01	3.05E+04	4.44E-02	2.64E-04	1.30E-01	1.67E-01	1.88E-02	2.69E-02	9.76E-03	0.00E+00	3.06E-04	1.00E-06	3.63E-13	4.59E-13	1.03E-31	2.04E-13	2.39E-22	1.60E-29	1.89E-25	5.68E-26	2.10E-20	1.03E-01	1.82E-22	6.39E-18	1.75E-12	1.94E-20	1.94E-24	6.31E-31	-6.31E-31	6.50E-29	0.00E+00	1.51E-11	6.84E-04	3.05E-02	0.00E+00	0.00E+00	1.28E-02	1.08E-02	4.78E-12
2.93E-09	300.022	2.45E+19	0.00E+00	6.06E-02	5.73E+05	0.00E+00	1.58E-08	2.44E+05	4.04E-01	1.52E+05	2.11E-01	3.05E+04	4.74E-02	2.82E-04	1.39E-01	1.78E-01	2.00E-02	2.88E-02	1.04E-02	0.00E+00	3.27E-04	1.07E-06	4.13E-13	5.24E-13	1.25E-31	2.33E-13	2.90E-22	1.85E-29	2.15E-25	6.91E-26	2.63E-20	1.10E-01	2.22E-22	7.73E-18	1.87E-12	2.27E-20	2.36E-24	2.00E-30	-2.00E-30	8.14E-29	0.00E+00	1.72E-11	7.30E-04	3.26E-02	0.00E+00	0.00E+00	1.37E-02	1.16E-02	5.45E-12
2.94E-09	300.023	2.45E+19	0.00E+00	6.46E-02	5.73E+05	0.00E+00	1.80E-08	2.44E+05	4.32E-01	1.52E+05	2.25E-01	3.05E+04	5.06E-02	3.01E-04	1.48E-01	1.90E-01	2.14E-02	3.07E-02	1.11E-02	0.00E+00	3.49E-04	1.14E-06	4.71E-13	5.97E-13	1.52E-31	2.65E-13	3.53E-22	2.13E-29	2.45E-25	8.41E-26	3.29E-20	1.17E-01	2.69E-22	9.36E-18	2.00E-12	2.65E-20	2.88E-24	3.80E-30	-3.80E-30	1.02E-28	0.00E+00	1.96E-11	7.79E-04	3.48E-02	0.00E+00	0.00E+00	1.46E-02	1.23E-02	6.21E-12
2.95E-09	300.025	2.45E+19	0.00E+00	6.90E-02	5.73E+05	0.00E+00	2.05E-08	2.44E+05	4.61E-01	1.52E+05	2.40E-01	3.05E+04	5.40E-02	3.22E-04	1.58E-01	2.03E-01	2.28E-02	3.28E-02	1.19E-02	0.00E+00	3.72E-04	1.22E-06	5.36E-13	6.80E-13	1.85E-31	3.02E-13	4.29E-22	2.47E-29	2.80E-25	1.02E-25	4.11E-20	1.25E-01	3.28E-22	1.13E-17	2.13E-12	3.09E-20	3.50E-24	3.57E-30	-3.57E-30	1.27E-28	0.00E+00	2.24E-11	8.32E-04	3.71E-02	0.00E+00	0.00E+00	1.56E-02	1.32E-02	7.08E-12
2.96E-09	300.027	2.45E+19	0.00E+00	7.37E-02	5.73E+05	0.00E+00	2.33E-08	2.44E+05	4.92E-01	1.52E+05	2.57E-01	3.05E+04	5.76E-02	3.43E-04	1.69E-01	2.16E-01	2.44E-02	3.50E-02	1.27E-02	0.00E+00	3.97E-04	1.30E-06	6.11E-13	7.75E-13	2.25E-31	3.44E-13	5.22E-22	2.88E-29	3.19E-25	1.24E-25	5.14E-20	1.33E-01	3.99E-22	1.37E-17	2.28E-12	3.60E-20	4.26E-24	5.37E-30	-5.37E-30	1.59E-28	0.00E+00	2.55E-11	8.88E-04	3.97E-02	0.00E+00	0.00E+00	1.66E-02	1.41E-02	8.07E-12
2.97E-09	300.028	2.45E+19	0.00E+00	7.86E-02	5.73E+05	0.00E+00	2.66E-08	2.44E+05	5.25E-01	1.52E+05	2.74E-01	3.05E+04	6.15E-02	3.66E-04	1.80E-01	2.31E-01	2.60E-02	3.73E-02	1.35E-02	0.00E+00	4.24E-04	1.39E-06	6.97E-13	8.83E-13	2.73E-31	3.92E-13	6.35E-22	3.37E-29	3.63E-25	1.51E-25	6.41E-20	1.42E-01	4.85E-22	1.66E-17	2.43E-12	4.19E-20	5.18E-24	8.11E-29	-8.11E-29	1.98E-28	0.00E+00	2.91E-11	9.48E-04	4.23E-02	0.00E+00	0.00E+00	1.78E-02	1.50E-02	9.19E-12
2.98E-09	300.03	2.45E+19	0.00E+00	8.39E-02	5.73E+05	0.00E+00	3.03E-08	2.44E+05	5.60E-01	1.52E+05	2.92E-01	3.05E+04	6.56E-02	3.91E-04	1.92E-01	2.47E-01	2.77E-02	3.99E-02	1.44E-02	0.00E+00	4.53E-04	1.48E-06	7.94E-13	1.01E-12	3.32E-31	4.47E-13	7.73E-22	3.97E-29	4.14E-25	1.84E-25	7.98E-20	1.52E-01	5.90E-22	2.01E-17	2.60E-12	4.87E-20	6.30E-24	3.71E-28	-3.71E-28	2.47E-28	0.00E+00	3.31E-11	1.01E-03	4.52E-02	0.00E+00	0.00E+00	1.90E-02	1.60E-02	1.05E-11
2.99E-09	300.032	2.45E+19	0.00E+00	8.96E-02	5.73E+05	0.00E+00	3.45E-08	2.44E+05	5.98E-01	1.52E+05	3.12E-01	3.05E+04	7.01E-02	4.18E-04	2.05E-01	2.63E-01	2.96E-02	4.25E-02	1.54E-02	0.00E+00	4.83E-04	1.58E-06	9.05E-13	1.15E-12	4.04E-31	5.09E-13	9.40E-22	4.72E-29	4.72E-25	2.24E-25	9.94E-20	1.62E-01	7.18E-22	2.44E-17	2.77E-12	5.65E-20	7.66E-24	9.47E-28	-9.47E-28	3.07E-28	0.00E+00	3.77E-11	1.08E-03	4.82E-02	0.00E+00	0.00E+00	2.02E-02	1.71E-02	1.19E-11
3.00E-09	300.035	2.45E+19	0.00E+00	9.57E-02	5.73E+05	0.00E+00	3.93E-08	2.44E+05	6.39E-01	1.52E+05	3.33E-01	3.05E+04	7.48E-02	4.46E-04	2.19E-01	2.81E-01	3.16E-02	4.54E-02	1.65E-02	0.00E+00	5.16E-04	1.69E-06	1.03E-12	1.31E-12	4.92E-31	5.80E-13	1.14E-21	5.66E-29	5.37E-25	2.72E-25	1.24E-19	1.73E-01	8.73E-22	2.96E-17	2.96E-12	6.56E-20	9.32E-24	1.49E-27	-1.49E-27	3.82E-28	0.00E+00	4.30E-11	1.15E-03	5.15E-02	0.00E+00	0.00E+00	2.16E-02	1.83E-02	1.36E-11
3.01E-09	300.037	2.45E+19	0.00E+00	1.02E-01	5.73E+05	0.00E+00	4.48E-08	2.44E+05	6.82E-01	1.52E+05	3.56E-01	3.05E+04	7.99E-02	4.76E-04	2.34E-01	3.00E-01	3.38E-02	4.85E-02	1.76E-02	0.00E+00	5.51E-04	1.81E-06	1.17E-12	1.49E-12	5.99E-31	6.61E-13	1.39E-21	6.87E-29	6.12E-25	3.31E-25	1.54E-19	1.85E-01	1.06E-21	3.59E-17	3.16E-12	7.60E-20	1.13E-23	1.02E-27	-1.02E-27	4.75E-28	0.00E+00	4.90E-11	1.23E-03	5.50E-02	0.00E+00	0.00E+00	2.31E-02	1.95E-02	1.55E-11
3.02E-09	300.039	2.45E+19	0.00E+00	1.09E-01	5.73E+05	0.00E+00	5.11E-08	2.44E+05	7.28E-01	1.52E+05	3.80E-01	3.05E+04	8.52E-02	5.08E-04	2.50E-01	3.20E-01	3.60E-02	5.17E-02	1.88E-02	0.00E+00	5.88E-04	1.93E-06	1.34E-12	1.70E-12	7.28E-31	7.54E-13	1.69E-21	8.44E-29	6.98E-25	4.03E-25	1.91E-19	1.97E-01	1.29E-21	4.35E-17	3.37E-12	8.80E-20	1.38E-23	6.19E-27	-6.19E-27	5.90E-28	0.00E+00	5.58E-11	1.31E-03	5.87E-02	0.00E+00	0.00E+00	2.46E-02	2.08E-02	1.77E-11
3.03E-09	300.042	2.45E+19	0.00E+00	1.16E-01	5.73E+05	0.00E+00	5.82E-08	2.44E+05	7.77E-01	1.52E+05	4.05E-01	3.05E+04	9.10E-02	5.42E-04	2.66E-01	3.42E-01	3.85E-02	5.52E-02	2.00E-02	0.00E+00	6.28E-04	2.06E-06	1.53E-12	1.93E-12	8.86E-31	8.59E-13	2.06E-21	1.05E-28	7.95E-25	4.90E-25	2.36E-19	2.11E-01	1.57E-21	5.27E-17	3.60E-12	1.02E-19	1.68E-23	5.47E-26	-5.47E-26	7.32E-28	0.00E+00	6.36E-11	1.40E-03	6.26E-02	0.00E+00	0.00E+00	2.63E-02	2.22E-02	2.01E-11
3.04E-09	300.045	2.45E+19	0.00E+00	1.24E-01	5.73E+05	0.00E+00	6.63E-08	2.44E+05	8.29E-01	1.52E+05	4.33E-01	3.05E+04	9.71E-02	5.79E-04	2.84E-01	3.65E-01	4.11E-02	5.90E-02	2.14E-02	0.00E+00	6.70E-04	2.20E-06	1.74E-12	2.20E-12	1.08E-30	9.79E-13	2.50E-21	1.33E-28	9.06E-25	5.96E-25	2.93E-19	2.25E-01	1.91E-21	6.40E-17	3.84E-12	1.18E-19	2.04E-23	2.02E-25	-2.02E-25	9.07E-28	0.00E+00	7.25E-11	1.50E-03	6.69E-02	0.00E+00	0.00E+00	2.81E-02	2.37E-02	2.29E-11
3.05E-09	300.048	2.45E+19	0.00E+00	1.33E-01	5.73E+05	0.00E+00	7.55E-08	2.44E+05	8.85E-01	1.52E+05	4.62E-01	3.05E+04	1.04E-01	6.18E-04	3.04E-01	3.90E-01	4.38E-02	6.29E-02	2.28E-02	0.00E+00	7.15E-04	2.34E-06	1.98E-12	2.51E-12	1.31E-30	1.12E-12	3.05E-21	1.71E-28	1.03E-24	7.25E-25	3.63E-19	2.40E-01	2.32E-21	7.76E-17	4.10E-12	1.36E-19	2.48E-23	4.45E-25	-4.45E-25	1.12E-27	0.00E+00	8.26E-11	1.60E-03	7.14E-02	0.00E+00	0.00E+00	2.99E-02	2.53E-02	2.61E-11
3.06E-09	300.051	2.45E+19	0.00E+00	1.42E-01	5.73E+05	0.00E+00	8.61E-08	2.44E+05	9.45E-01	1.52E+05	4.93E-01	3.05E+04	1.11E-01	6.59E-04	3.24E-01	4.16E-01	4.68E-02	6.72E-02	2.43E-02	0.00E+00	7.63E-04	2.50E-06	2.26E-12	2.86E-12	1.59E-30	1.27E-12	3.70E-21	2.23E-28	1.18E-24	8.82E-25	4.49E-19	2.56E-01	2.83E-21	9.42E-17	4.38E-12	1.57E-19	3.02E-23	5.90E-25	-5.90E-25	1.39E-27	0.00E+00	9.41E-11	1.71E-03	7.62E-02	0.00E+00	0.00E+00	3.20E-02	2.70E-02	2.98E-11
3.07E-09	300.055	2.45E+19	0.00E+00	1.51E-01	5.73E+05	0.00E+00	9.81E-08	2.44E+05	1.01E+00	1.52E+05	5.26E-01	3.05E+04	1.18E-01	7.04E-04	3.46E-01	4.44E-01	4.99E-02	7.17E-02	2.60E-02	0.00E+00	8.15E-04	2.67E-06	2.57E-12	3.26E-12	1.94E-30	1.45E-12	4.51E-21	2.96E-28	1.34E-24	1.07E-24	5.54E-19	2.73E-01	3.44E-21	1.14E-16	4.68E-12	1.81E-19	3.67E-23	3.44E-25	-3.44E-25	1.72E-27	0.00E+00	1.07E-10	1.82E-03	8.13E-02	0.00E+00	0.00E+00	3.41E-02	2.88E-02	3.39E-11
3.08E-09	300.058	2.45E+19	0.00E+00	1.61E-01	5.73E+05	0.00E+00	1.12E-07	2.44E+05	1.08E+00	1.52E+05	5.62E-01	3.05E+04	1.26E-01	7.51E-04	3.69E-01	4.74E-01	5.33E-02	7.66E-02	2.77E-02	0.00E+00	8.70E-04	2.85E-06	2.93E-12	3.71E-12	2.36E-30	1.65E-12	5.48E-21	3.98E-28	1.53E-24	1.31E-24	6.84E-19	2.92E-01	4.18E-21	1.39E-16	4.99E-12	2.09E-19	4.47E-23	7.95E-24	-7.95E-24	2.12E-27	0.00E+00	1.22E-10	1.94E-03	8.68E-02	0.00E+00	0.00E+00	3.64E-02	3.08E-02	3.87E-11
3.09E-09	300.062	2.45E+19	0.00E+00	1.72E-01	5.73E+05	0.00E+00	1.27E-07	2.44E+05	1.15E+00	1.52E+05	6.00E-01	3.05E+04	1.35E-01	8.02E-04	3.94E-01	5.06E-01	5.69E-02	8.17E-02	2.96E-02	0.00E+00	9.29E-04	3.04E-06	3.34E-12	4.23E-12	2.87E-30	1.88E-12	6.67E-21	5.44E-28	1.74E-24	1.59E-24	8.45E-19	3.12E-01	5.09E-21	1.68E-16	5.33E-12	2.40E-19	5.43E-23	4.54E-23	-4.54E-23	2.62E-27	0.00E+00	1.39E-10	2.07E-03	9.27E-02	0.00E+00	0.00E+00	3.89E-02	3.29E-02	4.40E-11
3.10E-09	300.066	2.45E+19	0.00E+00	1.84E-01	5.73E+05	0.00E+00	1.45E-07	2.44E+05	1.23E+00	1.52E+05	6.40E-01	3.05E+04	1.44E-01	8.56E-04	4.21E-01	5.40E-01	6.08E-02	8.72E-02	3.16E-02	0.00E+00	9.91E-04	3.25E-06	3.81E-12	4.82E-12	3.49E-30	2.14E-12	8.11E-21	7.53E-28	1.99E-24	1.93E-24	1.04E-18	3.33E-01	6.19E-21	2.04E-16	5.69E-12	2.77E-19	6.61E-23	1.30E-22	-1.30E-22	3.23E-27	0.00E+00	1.59E-10	2.21E-03	9.89E-02	0.00E+00	0.00E+00	4.15E-02	3.51E-02	5.02E-11
3.11E-09	300.071	2.45E+19	0.00E+00	1.96E-01	5.73E+05	0.00E+00	1.65E-07	2.44E+05	1.31E+00	1.52E+05	6.83E-01	3.05E+04	1.53E-01	9.14E-04	4.49E-01	5.76E-01	6.48E-02	9.31E-02	3.37E-02	0.00E+00	1.06E-03	3.47E-06	4.34E-12	5.49E-12	4.25E-30	2.44E-12	9.86E-21	1.05E-27	2.26E-24	2.35E-24	1.28E-18	3.55E-01	7.53E-21	2.48E-16	6.07E-12	3.19E-19	8.04E-23	2.29E-22	-2.29E-22	3.98E-27	0.00E+00	1.81E-10	2.36E-03	1.06E-01	0.00E+00	0.00E+00	4.43E-02	3.74E-02	5.72E-11
3.12E-09	300.076	2.45E+19	0.00E+00	2.09E-01	5.73E+05	0.00E+00	1.88E-07	2.44E+05	1.40E+00	1.52E+05	7.29E-01	3.05E+04	1.64E-01	9.76E-04	4.79E-01	6.15E-01	6.92E-02	9.94E-02	3.60E-02	0.00E+00	1.13E-03	3.70E-06	4.94E-12	6.26E-12	5.17E-30	2.78E-12	1.20E-20	1.49E-27	2.58E-24	2.86E-24	1.58E-18	3.79E-01	9.16E-21	3.01E-16	6.48E-12	3.66E-19	9.78E-23	2.03E-22	-2.03E-22	4.90E-27	0.00E+00	2.06E-10	2.52E-03	1.13E-01	0.00E+00	0.00E+00	4.73E-02	4.00E-02	6.52E-11
3.13E-09	300.081	2.45E+19	0.00E+00	2.24E-01	5.73E+05	0.00E+00	2.15E-07	2.44E+05	1.49E+00	1.52E+05	7.79E-01	3.05E+04	1.75E-01	1.04E-03	5.12E-01	6.57E-01	7.39E-02	1.06E-01	3.85E-02	0.00E+00	1.21E-03	3.95E-06	5.63E-12	7.13E-12	6.29E-30	3.17E-12	1.46E-20	2.12E-27	2.94E-24	3.48E-24	1.94E-18	4.04E-01	1.11E-20	3.66E-16	6.92E-12	4.21E-19	1.19E-22	8.47E-22	-8.47E-22	6.03E-27	0.00E+00	2.35E-10	2.69E-03	1.20E-01	0.00E+00	0.00E+00	5.05E-02	4.27E-02	7.43E-11
3.14E-09	300.086	2.45E+19	0.00E+00	2.39E-01	5.73E+05	0.00E+00	2.44E-07	2.44E+05	1.59E+00	1.52E+05	8.31E-01	3.05E+04	1.87E-01	1.11E-03	5.46E-01	7.01E-01	7.89E-02	1.13E-01	4.10E-02	0.00E+00	1.29E-03	4.22E-06	6.42E-12	8.13E-12	7.65E-30	3.61E-12	1.78E-20	3.05E-27	3.35E-24	4.23E-24	2.39E-18	4.32E-01	1.36E-20	4.45E-16	7.39E-12	4.84E-19	1.45E-22	1.63E-20	-1.63E-20	7.41E-27	0.00E+00	2.68E-10	2.88E-03	1.28E-01	0.00E+00	0.00E+00	5.39E-02	4.55E-02	8.46E-11
3.15E-09	300.092	2.45E+19	0.00E+00	2.55E-01	5.73E+05	0.00E+00	2.78E-07	2.44E+05	1.70E+00	1.52E+05	8.87E-01	3.05E+04	1.99E-01	1.19E-03	5.83E-01	7.48E-01	8.42E-02	1.21E-01	4.38E-02	0.00E+00	1.37E-03	4.50E-06	7.31E-12	9.26E-12	9.30E-30	4.12E-12	2.16E-20	4.46E-27	3.82E-24	5.15E-24	2.94E-18	4.61E-01	1.65E-20	5.40E-16	7.89E-12	5.55E-19	1.76E-22	7.70E-20	-7.70E-20	9.11E-27	0.00E+00	3.05E-10	3.07E-03	1.37E-01	0.00E+00	0.00E+00	5.75E-02	4.86E-02	9.64E-11
3.16E-09	300.098	2.45E+19	0.00E+00	2.72E-01	5.73E+05	0.00E+00	3.17E-07	2.44E+05	1.82E+00	1.52E+05	9.47E-01	3.05E+04	2.13E-01	1.27E-03	6.22E-01	7.99E-01	8.99E-02	1.29E-01	4.68E-02	0.00E+00	1.47E-03	4.81E-06	8.33E-12	1.06E-11	1.13E-29	4.69E-12	2.63E-20	6.63E-27	4.35E-24	6.26E-24	3.60E-18	4.92E-01	2.01E-20	6.56E-16	8.42E-12	6.38E-19	2.14E-22	2.02E-19	-2.02E-19	1.12E-26	0.00E+00	3.47E-10	3.28E-03	1.46E-01	0.00E+00	0.00E+00	6.14E-02	5.19E-02	1.10E-10
3.17E-09	300.105	2.45E+19	0.00E+00	2.90E-01	5.73E+05	0.00E+00	3.61E-07	2.44E+05	1.94E+00	1.52E+05	1.01E+00	3.05E+04	2.27E-01	1.35E-03	6.64E-01	8.53E-01	9.59E-02	1.38E-01	4.99E-02	0.00E+00	1.57E-03	5.13E-06	9.49E-12	1.20E-11	1.38E-29	5.34E-12	3.19E-20	9.93E-27	4.96E-24	7.62E-24	4.42E-18	5.25E-01	2.44E-20	7.97E-16	8.99E-12	7.32E-19	2.60E-22	3.31E-19	-3.31E-19	1.37E-26	0.00E+00	3.96E-10	3.50E-03	1.56E-01	0.00E+00	0.00E+00	6.56E-02	5.54E-02	1.25E-10
3.18E-09	300.112	2.45E+19	0.00E+00	3.10E-01	5.73E+05	0.00E+00	4.12E-07	2.44E+05	2.07E+00	1.52E+05	1.08E+00	3.05E+04	2.42E-01	1.44E-03	7.09E-01	9.10E-01	1.02E-01	1.47E-01	5.33E-02	0.00E+00	1.67E-03	5.48E-06	1.08E-11	1.37E-11	1.68E-29	6.09E-12	3.89E-20	1.47E-26	5.65E-24	9.26E-24	5.43E-18	5.61E-01	2.97E-20	9.68E-16	9.60E-12	8.39E-19	3.17E-22	2.55E-19	-2.55E-19	1.69E-26	0.00E+00	4.51E-10	3.73E-03	1.67E-01	0.00E+00	0.00E+00	7.00E-02	5.91E-02	1.43E-10
3.19E-09	300.12	2.45E+19	0.00E+00	3.31E-01	5.73E+05	0.00E+00	4.69E-07	2.44E+05	2.21E+00	1.52E+05	1.15E+00	3.05E+04	2.59E-01	1.54E-03	7.57E-01	9.72E-01	1.09E-01	1.57E-01	5.69E-02	0.00E+00	1.78E-03	5.85E-06	1.23E-11	1.56E-11	2.04E-29	6.94E-12	4.73E-20	2.13E-26	6.44E-24	1.13E-23	6.65E-18	5.98E-01	3.61E-20	1.18E-15	1.02E-11	9.62E-19	3.85E-22	3.80E-18	-3.80E-18	2.07E-26	0.00E+00	5.14E-10	3.99E-03	1.78E-01	0.00E+00	0.00E+00	7.47E-02	6.31E-02	1.63E-10
3.20E-09	300.128	2.45E+19	0.00E+00	3.53E-01	5.73E+05	0.00E+00	5.35E-07	2.44E+05	2.36E+00	1.52E+05	1.23E+00	3.05E+04	2.76E-01	1.64E-03	8.08E-01	1.04E+00	1.17E-01	1.68E-01	6.07E-02	0.00E+00	1.91E-03	6.24E-06	1.40E-11	1.78E-11	2.48E-29	7.91E-12	5.75E-20	6.08E-26	7.34E-24	1.37E-23	8.15E-18	6.39E-01	4.39E-20	1.43E-15	1.09E-11	1.10E-18	4.69E-22	3.82E-17	-3.82E-17	2.54E-26	0.00E+00	5.86E-10	4.25E-03	1.90E-01	0.00E+00	0.00E+00	7.97E-02	6.74E-02	1.85E-10
3.21E-09	300.136	2.45E+19	0.00E+00	3.77E-01	5.73E+05	0.00E+00	6.09E-07	2.44E+05	2.52E+00	1.52E+05	1.31E+00	3.05E+04	2.95E-01	1.75E-03	8.62E-01	1.11E+00	1.25E-01	1.79E-01	6.48E-02	0.00E+00	2.03E-03	6.66E-06	1.60E-11	2.03E-11	3.02E-29	9.01E-12	6.99E-20	2.46E-25	8.37E-24	1.67E-23	9.99E-18	6.82E-01	5.34E-20	1.74E-15	1.17E-11	1.26E-18	5.70E-22	1.48E-16	-1.48E-16	3.11E-26	0.00E+00	6.67E-10	4.54E-03	2.03E-01	0.00E+00	0.00E+00	8.51E-02	7.19E-02	2.11E-10
3.22E-09	300.146	2.45E+19	0.00E+00	4.02E-01	5.73E+05	0.00E+00	6.94E-07	2.44E+05	2.69E+00	1.52E+05	1.40E+00	3.05E+04	3.15E-01	1.87E-03	9.20E-01	1.18E+00	1.33E-01	1.91E-01	6.92E-02	0.00E+00	2.17E-03	7.11E-06	1.82E-11	2.31E-11	3.67E-29	1.03E-11	8.50E-20	7.67E-25	9.54E-24	2.03E-23	1.22E-17	7.28E-01	6.49E-20	2.11E-15	1.25E-11	1.45E-18	6.94E-22	3.39E-16	-3.39E-16	3.81E-26	0.00E+00	7.60E-10	4.85E-03	2.17E-01	0.00E+00	0.00E+00	9.08E-02	7.68E-02	2.40E-10
3.23E-09	300.155	2.45E+19	0.00E+00	4.29E-01	5.73E+05	0.00E+00	7.90E-07	2.44E+05	2.87E+00	1.52E+05	1.50E+00	3.05E+04	3.36E-01	2.00E-03	9.82E-01	1.26E+00	1.42E-01	2.04E-01	7.39E-02	0.00E+00	2.32E-03	7.59E-06	2.08E-11	2.63E-11	4.46E-29	1.17E-11	1.03E-19	1.73E-24	1.09E-23	2.47E-23	1.50E-17	7.77E-01	7.90E-20	2.56E-15	1.33E-11	1.66E-18	8.44E-22	4.89E-16	-4.89E-16	4.67E-26	0.00E+00	8.66E-10	5.17E-03	2.31E-01	0.00E+00	0.00E+00	9.70E-02	8.19E-02	2.74E-10
3.24E-09	300.166	2.44E+19	0.00E+00	4.58E-01	5.73E+05	0.00E+00	9.00E-07	2.44E+05	3.06E+00	1.52E+05	1.60E+00	3.05E+04	3.58E-01	2.13E-03	1.05E+00	1.35E+00	1.52E-01	2.18E-01	7.89E-02	0.00E+00	2.47E-03	8.11E-06	2.37E-11	3.00E-11	5.43E-29	1.33E-11	1.26E-19	2.74E-24	1.24E-23	3.00E-23	1.83E-17	8.29E-01	9.61E-20	3.11E-15	1.42E-11	1.90E-18	1.03E-21	2.50E-16	-2.50E-16	5.71E-26	0.00E+00	9.87E-10	5.52E-03	2.47E-01	0.00E+00	0.00E+00	1.04E-01	8.75E-02	3.12E-10
3.25E-09	300.177	2.44E+19	0.00E+00	4.89E-01	5.73E+05	0.00E+00	1.03E-06	2.44E+05	3.27E+00	1.52E+05	1.70E+00	3.05E+04	3.83E-01	2.28E-03	1.12E+00	1.44E+00	1.62E-01	2.32E-01	8.42E-02	0.00E+00	2.64E-03	8.65E-06	2.70E-11	3.42E-11	6.61E-29	1.52E-11	1.53E-19	3.92E-24	1.41E-23	3.65E-23	2.24E-17	8.85E-01	1.17E-19	3.79E-15	1.52E-11	2.17E-18	1.25E-21	3.02E-16	-3.02E-16	6.99E-26	0.00E+00	1.12E-09	5.90E-03	2.63E-01	0.00E+00	0.00E+00	1.10E-01	9.34E-02	3.56E-10
3.26E-09	300.189	2.44E+19	0.00E+00	5.22E-01	5.73E+05	0.00E+00	1.17E-06	2.44E+05	3.49E+00	1.52E+05	1.82E+00	3.05E+04	4.08E-01	2.43E-03	1.19E+00	1.53E+00	1.73E-01	2.48E-01	8.98E-02	0.00E+00	2.82E-03	9.24E-06	3.08E-11	3.89E-11	8.04E-29	1.73E-11	1.86E-19	1.07E-23	1.62E-23	4.44E-23	2.74E-17	9.45E-01	1.42E-19	4.60E-15	1.62E-11	2.49E-18	1.52E-21	5.77E-15	-5.77E-15	8.55E-26	0.00E+00	1.28E-09	6.29E-03	2.81E-01	0.00E+00	0.00E+00	1.18E-01	9.97E-02	4.05E-10
3.27E-09	300.202	2.44E+19	0.00E+00	5.57E-01	5.73E+05	0.00E+00	1.33E-06	2.44E+05	3.72E+00	1.52E+05	1.94E+00	3.05E+04	4.36E-01	2.59E-03	1.27E+00	1.64E+00	1.84E-01	2.65E-01	9.59E-02	0.00E+00	3.01E-03	9.86E-06	3.50E-11	4.44E-11	9.78E-29	1.97E-11	2.26E-19	5.47E-23	1.86E-23	5.41E-23	3.35E-17	1.01E+00	1.73E-19	5.59E-15	1.73E-11	2.87E-18	1.85E-21	2.91E-14	-2.91E-14	1.05E-25	0.00E+00	1.46E-09	6.72E-03	3.00E-01	0.00E+00	0.00E+00	1.26E-01	1.06E-01	4.62E-10
3.28E-09	300.215	2.44E+19	0.00E+00	5.95E-01	5.73E+05	0.00E+00	1.52E-06	2.44E+05	3.97E+00	1.52E+05	2.07E+00	3.05E+04	4.65E-01	2.77E-03	1.36E+00	1.75E+00	1.97E-01	2.83E-01	1.02E-01	0.00E+00	3.21E-03	1.05E-05	3.99E-11	5.06E-11	1.19E-28	2.25E-11	2.75E-19	2.26E-22	2.18E-23	6.58E-23	4.10E-17	1.08E+00	2.10E-19	6.79E-15	1.85E-11	3.30E-18	2.25E-21	9.23E-14	-9.23E-14	1.28E-25	0.00E+00	1.66E-09	7.17E-03	3.20E-01	0.00E+00	0.00E+00	1.34E-01	1.14E-01	5.26E-10
3.29E-09	300.23	2.44E+19	0.00E+00	6.35E-01	5.73E+05	0.00E+00	1.73E-06	2.44E+05	4.24E+00	1.52E+05	2.21E+00	3.05E+04	4.97E-01	2.96E-03	1.45E+00	1.87E+00	2.10E-01	3.02E-01	1.09E-01	0.00E+00	3.43E-03	1.12E-05	4.55E-11	5.76E-11	1.45E-28	2.56E-11	3.35E-19	7.20E-22	2.61E-23	8.00E-23	5.02E-17	1.15E+00	2.56E-19	8.26E-15	1.97E-11	3.82E-18	2.73E-21	2.27E-13	-2.27E-13	1.57E-25	0.00E+00	1.90E-09	7.65E-03	3.42E-01	0.00E+00	0.00E+00	1.43E-01	1.21E-01	6.00E-10
3.30E-09	300.245	2.44E+19	0.00E+00	6.78E-01	5.73E+05	0.00E+00	1.97E-06	2.44E+05	4.53E+00	1.52E+05	2.36E+00	3.05E+04	5.30E-01	3.15E-03	1.55E+00	1.99E+00	2.24E-01	3.22E-01	1.17E-01	0.00E+00	3.66E-03	1.20E-05	5.19E-11	6.56E-11	1.76E-28	2.92E-11	4.07E-19	1.89E-21	3.19E-23	9.73E-23	6.16E-17	1.23E+00	3.11E-19	1.00E-14	2.11E-11	4.42E-18	3.32E-21	4.70E-13	-4.70E-13	1.93E-25	0.00E+00	2.16E-09	8.17E-03	3.65E-01	0.00E+00	0.00E+00	1.53E-01	1.29E-01	6.83E-10
3.31E-09	300.262	2.44E+19	0.00E+00	7.24E-01	5.73E+05	0.00E+00	2.24E-06	2.44E+05	4.83E+00	1.52E+05	2.52E+00	3.05E+04	5.66E-01	3.37E-03	1.65E+00	2.13E+00	2.39E-01	3.44E-01	1.25E-01	0.00E+00	3.91E-03	1.28E-05	5.91E-11	7.48E-11	2.14E-28	3.32E-11	4.95E-19	4.28E-21	3.95E-23	1.18E-22	7.57E-17	1.31E+00	3.78E-19	1.22E-14	2.25E-11	5.10E-18	4.04E-21	8.55E-13	-8.55E-13	2.37E-25	0.00E+00	2.46E-09	8.72E-03	3.90E-01	0.00E+00	0.00E+00	1.63E-01	1.38E-01	7.78E-10
3.32E-09	300.28	2.44E+19	0.00E+00	7.72E-01	5.73E+05	0.00E+00	2.55E-06	2.44E+05	5.16E+00	1.52E+05	2.69E+00	3.05E+04	6.04E-01	3.59E-03	1.77E+00	2.27E+00	2.55E-01	3.67E-01	1.33E-01	0.00E+00	4.17E-03	1.37E-05	6.73E-11	8.52E-11	2.61E-28	3.79E-11	6.02E-19	8.64E-21	4.92E-23	1.44E-22	9.30E-17	1.40E+00	4.60E-19	1.48E-14	2.40E-11	5.84E-18	4.92E-21	1.39E-12	-1.39E-12	2.91E-25	0.00E+00	2.80E-09	9.31E-03	4.16E-01	0.00E+00	0.00E+00	1.74E-01	1.47E-01	8.87E-10
3.33E-09	300.298	2.44E+19	0.00E+00	8.25E-01	5.73E+05	0.00E+00	2.91E-06	2.44E+05	5.51E+00	1.52E+05	2.87E+00	3.05E+04	6.45E-01	3.83E-03	1.88E+00	2.42E+00	2.73E-01	3.91E-01	1.42E-01	0.00E+00	4.46E-03	1.46E-05	7.67E-11	9.71E-11	3.17E-28	4.31E-11	7.33E-19	1.58E-20	6.06E-23	1.75E-22	1.14E-16	1.49E+00	5.60E-19	1.80E-14	2.57E-11	6.73E-18	5.98E-21	2.03E-12	-2.03E-12	3.58E-25	0.00E+00	3.20E-09	9.94E-03	4.44E-01	0.00E+00	0.00E+00	1.86E-01	1.57E-01	1.01E-09
3.34E-09	300.318	2.44E+19	0.00E+00	8.80E-01	5.73E+05	0.00E+00	3.31E-06	2.44E+05	5.88E+00	1.52E+05	3.07E+00	3.05E+04	6.88E-01	4.09E-03	2.01E+00	2.59E+00	2.91E-01	4.18E-01	1.51E-01	0.00E+00	4.76E-03	1.56E-05	8.74E-11	1.11E-10	3.86E-28	4.92E-11	8.91E-19	2.63E-20	7.23E-23	2.13E-22	1.39E-16	1.59E+00	6.81E-19	2.19E-14	2.74E-11	8.00E-18	7.28E-21	2.64E-12	-2.64E-12	4.37E-25	0.00E+00	3.64E-09	1.06E-02	4.74E-01	0.00E+00	0.00E+00	1.99E-01	1.68E-01	1.15E-09
3.35E-09	300.34	2.44E+19	0.00E+00	9.39E-01	5.73E+05	0.00E+00	3.77E-06	2.44E+05	6.27E+00	1.52E+05	3.28E+00	3.05E+04	7.35E-01	4.37E-03	2.15E+00	2.76E+00	3.11E-01	4.46E-01	1.62E-01	0.00E+00	5.08E-03	1.66E-05	9.96E-11	1.26E-10	4.70E-28	5.60E-11	1.08E-18	3.97E-20	8.16E-23	2.59E-22	1.74E-16	1.70E+00	8.28E-19	2.66E-14	2.93E-11	4.59E-18	8.85E-21	2.93E-12	-2.93E-12	5.47E-25	0.00E+00	4.15E-09	1.13E-02	5.06E-01	0.00E+00	0.00E+00	2.12E-01	1.79E-01	1.31E-09
3.36E-09	300.363	2.44E+19	0.00E+00	1.00E+00	5.73E+05	0.00E+00	4.29E-06	2.44E+05	6.70E+00	1.52E+05	3.50E+00	3.05E+04	7.84E-01	4.66E-03	2.29E+00	2.95E+00	3.32E-01	4.76E-01	1.73E-01	0.00E+00	5.42E-03	1.77E-05	1.14E-10	1.44E-10	5.72E-28	6.38E-11	1.32E-18	5.38E-20	8.39E-23	3.16E-22	2.14E-16	1.81E+00	1.01E-18	3.23E-14	3.13E-11	5.26E-19	1.08E-20	2.42E-12	-2.42E-12	6.75E-25	0.00E+00	4.73E-09	1.21E-02	5.40E-01	0.00E+00	0.00E+00	2.26E-01	1.91E-01	1.49E-09
3.37E-09	300.387	2.44E+19	0.00E+00	1.07E+00	5.73E+05	0.00E+00	4.89E-06	2.44E+05	7.15E+00	1.52E+05	3.73E+00	3.05E+04	8.37E-01	4.97E-03	2.45E+00	3.14E+00	3.54E-01	5.08E-01	1.84E-01	0.00E+00	5.79E-03	1.89E-05	1.29E-10	1.64E-10	6.96E-28	7.27E-11	1.60E-18	6.25E-20	8.00E-23	3.84E-22	2.50E-16	1.94E+00	1.22E-18	3.93E-14	3.34E-11	6.22E-18	1.31E-20	6.02E-13	-6.02E-13	7.92E-25	0.00E+00	5.38E-09	1.29E-02	5.76E-01	0.00E+00	0.00E+00	2.42E-01	2.04E-01	1.70E-09
3.38E-09	300.413	2.44E+19	0.00E+00	1.14E+00	5.73E+05	0.00E+00	5.57E-06	2.44E+05	7.63E+00	1.52E+05	3.98E+00	3.05E+04	8.94E-01	5.31E-03	2.61E+00	3.36E+00	3.78E-01	5.42E-01	1.97E-01	0.00E+00	6.18E-03	2.02E-05	1.47E-10	1.86E-10	8.47E-28	8.28E-11	1.95E-18	8.18E-20	4.90E-22	4.67E-22	2.87E-16	2.07E+00	1.49E-18	4.77E-14	3.57E-11	-2.37E-17	1.59E-20	1.02E-11	-1.02E-11	1.07E-24	0.00E+00	6.13E-09	1.38E-02	6.15E-01	0.00E+00	0.00E+00	2.58E-01	2.18E-01	1.94E-09
3.39E-09	300.441	2.44E+19	0.00E+00	1.22E+00	5.73E+05	0.00E+00	6.34E-06	2.44E+05	8.14E+00	1.52E+05	4.25E+00	3.05E+04	9.54E-01	5.66E-03	2.79E+00	3.58E+00	4.03E-01	5.79E-01	2.10E-01	0.00E+00	6.60E-03	2.16E-05	1.68E-10	2.12E-10	1.03E-27	9.44E-11	2.37E-18	3.24E-19	1.37E-21	5.68E-22	4.18E-16	2.21E+00	1.81E-18	5.80E-14	3.81E-11	7.67E-18	1.94E-20	8.34E-11	-8.34E-11	1.53E-24	0.00E+00	6.99E-09	1.47E-02	6.56E-01	0.00E+00	0.00E+00	2.75E-01	2.33E-01	2.21E-09
3.40E-09	300.471	2.44E+19	0.00E+00	1.30E+00	5.73E+05	0.00E+00	7.22E-06	2.44E+05	8.69E+00	1.52E+05	4.54E+00	3.05E+04	1.02E+00	6.05E-03	2.97E+00	3.82E+00	4.30E-01	6.18E-01	2.24E-01	0.00E+00	7.05E-03	2.30E-05	1.91E-10	2.42E-10	1.25E-27	1.08E-10	2.88E-18	1.58E-18	3.82E-21	6.91E-22	1.24E-15	2.36E+00	2.20E-18	7.05E-14	4.07E-11	-2.93E-16	2.36E-20	3.34E-10	-3.34E-10	4.09E-24	0.00E+00	7.96E-09	1.57E-02	7.01E-01	0.00E+00	0.00E+00	2.94E-01	2.48E-01	2.52E-09
3.41E-09	300.503	2.44E+19	0.00E+00	1.39E+00	5.73E+05	0.00E+00	8.22E-06	2.44E+05	9.28E+00	1.52E+05	4.85E+00	3.05E+04	1.09E+00	6.45E-03	3.17E+00	4.08E+00	4.59E-01	6.60E-01	2.39E-01	0.00E+00	7.52E-03	2.46E-05	2.18E-10	2.76E-10	1.53E-27	1.23E-10	3.50E-18	5.85E-18	9.96E-21	8.41E-22	3.01E-15	2.51E+00	2.68E-18	8.57E-14	4.35E-11	-9.30E-16	2.87E-20	9.49E-10	-9.49E-10	9.56E-24	0.00E+00	9.07E-09	1.67E-02	7.48E-01	0.00E+00	0.00E+00	3.14E-01	2.65E-01	2.87E-09
3.42E-09	300.537	2.44E+19	0.00E+00	1.48E+00	5.73E+05	-1.95E-08	9.36E-06	2.44E+05	9.90E+00	1.52E+05	5.17E+00	3.05E+04	1.16E+00	6.88E-03	3.38E+00	4.36E+00	4.90E-01	7.04E-01	2.55E-01	0.00E+00	8.03E-03	2.62E-05	2.48E-10	3.14E-10	1.86E-27	1.40E-10	4.26E-18	1.30E-17	9.98E-21	1.02E-21	3.11E-15	2.68E+00	3.26E-18	1.04E-13	4.64E-11	2.13E-17	3.49E-20	9.49E-10	1.33E-20	9.88E-24	0.00E+00	1.03E-08	1.79E-02	7.98E-01	0.00E+00	0.00E+00	3.35E-01	2.83E-01	3.27E-09
3.43E-09	300.573	2.44E+19	0.00E+00	1.58E+00	5.73E+05	-1.95E-08	1.07E-05	2.44E+05	1.06E+01	1.52E+05	5.52E+00	3.05E+04	1.24E+00	7.35E-03	3.61E+00	4.65E+00	5.23E-01	7.51E-01	2.72E-01	0.00E+00	8.58E-03	2.80E-05	2.83E-10	3.58E-10	2.26E-27	1.59E-10	5.18E-18	2.06E-17	1.00E-20	1.24E-21	3.26E-15	2.86E+00	3.96E-18	1.26E-13	4.96E-11	2.45E-17	4.25E-20	9.49E-10	1.33E-20	1.03E-23	0.00E+00	1.18E-08	1.91E-02	8.52E-01	0.00E+00	0.00E+00	3.57E-01	3.02E-01	3.72E-09
3.44E-09	300.611	2.44E+19	0.00E+00	1.69E+00	5.73E+05	-1.95E-08	1.21E-05	2.44E+05	1.13E+01	1.52E+05	5.90E+00	3.05E+04	1.32E+00	7.84E-03	3.85E+00	4.96E+00	5.58E-01	8.02E-01	2.91E-01	0.00E+00	9.16E-03	2.99E-05	3.23E-10	4.08E-10	2.75E-27	1.81E-10	6.30E-18	2.87E-17	1.00E-20	1.51E-21	3.43E-15	3.06E+00	4.82E-18	1.54E-13	5.30E-11	2.80E-17	5.17E-20	9.49E-10	1.34E-20	1.09E-23	0.00E+00	1.34E-08	2.04E-02	9.09E-01	0.00E+00	0.00E+00	3.82E-01	3.22E-01	4.24E-09
3.45E-09	300.652	2.44E+19	0.00E+00	1.80E+00	5.73E+05	-1.95E-08	1.38E-05	2.44E+05	1.20E+01	1.52E+05	6.29E+00	3.05E+04	1.41E+00	8.36E-03	4.11E+00	5.30E+00	5.96E-01	8.56E-01	3.10E-01	0.00E+00	9.78E-03	3.19E-05	3.68E-10	4.64E-10	3.35E-27	2.06E-10	7.66E-18	3.73E-17	1.00E-20	1.84E-21	3.65E-15	3.26E+00	5.86E-18	1.87E-13	5.66E-11	3.20E-17	6.29E-20	9.49E-10	1.34E-20	1.16E-23	0.00E+00	1.53E-08	2.17E-02	9.71E-01	0.00E+00	0.00E+00	4.07E-01	3.44E-01	4.83E-09
3.46E-09	300.696	2.44E+19	0.00E+00	1.92E+00	5.73E+05	-1.95E-08	1.57E-05	2.44E+05	1.28E+01	1.52E+05	6.72E+00	3.05E+04	1.51E+00	8.92E-03	4.39E+00	5.65E+00	6.36E-01	9.14E-01	3.31E-01	0.00E+00	1.04E-02	3.41E-05	4.19E-10	5.29E-10	4.08E-27	2.35E-10	9.31E-18	4.65E-17	1.01E-20	2.24E-21	3.90E-15	3.48E+00	7.12E-18	2.27E-13	6.05E-11	3.67E-17	7.65E-20	9.49E-10	1.35E-20	1.24E-23	0.00E+00	1.74E-08	2.32E-02	1.04E+00	0.00E+00	0.00E+00	4.35E-01	3.67E-01	5.51E-09
3.47E-09	300.743	2.44E+19	0.00E+00	2.05E+00	5.73E+05	-1.95E-08	1.79E-05	2.44E+05	1.37E+01	1.52E+05	7.17E+00	3.05E+04	1.61E+00	9.52E-03	4.68E+00	6.03E+00	6.79E-01	9.75E-01	3.53E-01	0.00E+00	1.11E-02	3.63E-05	4.77E-10	6.03E-10	4.97E-27	2.68E-10	1.13E-17	5.64E-17	1.01E-20	2.73E-21	4.22E-15	3.72E+00	8.66E-18	2.75E-13	6.46E-11	4.19E-17	9.30E-20	9.49E-10	1.36E-20	1.35E-23	0.00E+00	1.98E-08	2.48E-02	1.11E+00	0.00E+00	0.00E+00	4.64E-01	3.92E-01	6.27E-09
3.48E-09	300.793	2.44E+19	0.00E+00	2.19E+00	5.73E+05	-1.95E-08	2.04E-05	2.44E+05	1.46E+01	1.52E+05	7.66E+00	3.05E+04	1.71E+00	1.02E-02	5.00E+00	6.44E+00	7.25E-01	1.04E+00	3.77E-01	0.00E+00	1.19E-02	3.88E-05	5.44E-10	6.87E-10	6.05E-27	3.05E-10	1.38E-17	6.69E-17	1.01E-20	3.32E-21	4.60E-15	3.97E+00	1.05E-17	3.35E-13	6.90E-11	4.81E-17	1.13E-19	9.49E-10	1.31E-20	1.47E-23	0.00E+00	2.26E-08	2.64E-02	1.18E+00	0.00E+00	0.00E+00	4.95E-01	4.18E-01	7.14E-09
3.49E-09	300.847	2.44E+19	0.00E+00	2.34E+00	5.73E+05	-1.95E-08	2.32E-05	2.44E+05	1.56E+01	1.52E+05	8.17E+00	3.05E+04	1.83E+00	1.08E-02	5.33E+00	6.87E+00	7.74E-01	1.11E+00	4.03E-01	0.00E+00	1.27E-02	4.14E-05	6.20E-10	7.82E-10	7.36E-27	3.48E-10	1.67E-17	7.81E-17	1.02E-20	4.04E-21	5.07E-15	4.23E+00	1.28E-17	4.06E-13	7.38E-11	5.50E-17	1.38E-19	9.49E-10	-6.19E-20	1.63E-23	0.00E+00	2.57E-08	2.82E-02	1.26E+00	0.00E+00	0.00E+00	5.28E-01	4.47E-01	8.14E-09
3.50E-09	300.904	2.44E+19	0.00E+00	2.50E+00	5.73E+05	-1.95E-08	2.63E-05	2.44E+05	1.67E+01	1.52E+05	8.73E+00	3.05E+04	1.95E+00	1.16E-02	5.69E+00	7.34E+00	8.26E-01	1.19E+00	4.30E-01	0.00E+00	1.36E-02	4.42E-05	7.06E-10	8.91E-10	8.97E-27	3.96E-10	2.04E-17	9.00E-17	1.02E-20	4.92E-21	5.64E-15	4.52E+00	1.56E-17	4.93E-13	7.88E-11	6.71E-17	1.67E-19	9.49E-10	-1.17E-18	1.81E-23	0.00E+00	2.93E-08	3.01E-02	1.34E+00	0.00E+00	0.00E+00	5.64E-01	4.77E-01	9.27E-09
3.51E-09	300.964	2.44E+19	0.00E+00	2.67E+00	5.73E+05	-1.95E-08	3.00E-05	2.44E+05	1.78E+01	1.52E+05	9.31E+00	3.05E+04	2.08E+00	1.23E-02	6.07E+00	7.83E+00	8.81E-01	1.27E+00	4.58E-01	0.00E+00	1.45E-02	4.72E-05	8.04E-10	1.01E-09	1.09E-26	4.51E-10	2.47E-17	1.03E-16	1.03E-20	5.98E-21	6.36E-15	4.82E+00	1.89E-17	5.99E-13	8.43E-11	4.21E-17	2.04E-19	9.49E-10	-4.89E-18	2.05E-23	0.00E+00	3.34E-08	3.21E-02	1.43E+00	0.00E+00	0.00E+00	6.02E-01	5.09E-01	1.06E-08
3.52E-09	301.029	2.44E+19	0.00E+00	2.84E+00	5.73E+05	-1.95E-08	3.41E-05	2.44E+05	1.90E+01	1.52E+05	9.94E+00	3.05E+04	2.22E+00	1.32E-02	6.47E+00	8.36E+00	9.40E-01	1.35E+00	4.89E-01	0.00E+00	1.55E-02	5.03E-05	9.17E-10	1.16E-09	1.33E-26	5.14E-10	3.01E-17	1.16E-16	1.03E-20	7.28E-21	7.29E-15	5.15E+00	2.30E-17	7.28E-13	9.01E-11	-3.35E-17	2.47E-19	9.49E-10	-1.23E-17	2.37E-23	0.00E+00	3.80E-08	3.43E-02	1.53E+00	0.00E+00	0.00E+00	6.42E-01	5.43E-01	1.20E-08
3.53E-09	301.098	2.44E+19	0.00E+00	3.04E+00	5.73E+05	-1.58E-08	3.88E-05	2.44E+05	2.03E+01	1.52E+05	1.06E+01	3.05E+04	2.37E+00	1.40E-02	6.91E+00	8.92E+00	1.00E+00	1.44E+00	5.22E-01	0.00E+00	1.65E-02	5.37E-05	1.04E-09	1.32E-09	1.62E-26	5.85E-10	3.66E-17	1.31E-16	1.04E-20	8.86E-21	8.23E-15	5.49E+00	2.80E-17	8.83E-13	9.63E-11	9.47E-17	3.01E-19	9.49E-10	1.41E-20	2.68E-23	0.00E+00	4.33E-08	3.66E-02	1.63E+00	0.00E+00	0.00E+00	6.86E-01	5.79E-01	1.37E-08
3.54E-09	301.172	2.44E+19	0.00E+00	3.24E+00	5.73E+05	-1.58E-08	4.41E-05	2.44E+05	2.16E+01	1.52E+05	1.13E+01	3.05E+04	2.53E+00	1.50E-02	7.37E+00	9.52E+00	1.07E+00	1.54E+00	5.57E-01	0.00E+00	1.76E-02	5.73E-05	1.19E-09	1.50E-09	1.97E-26	6.67E-10	4.44E-17	1.46E-16	1.05E-20	1.08E-20	9.47E-15	5.86E+00	3.40E-17	1.07E-12	1.03E-10	1.09E-16	3.66E-19	9.49E-10	1.42E-20	3.10E-23	0.00E+00	4.93E-08	3.90E-02	1.74E+00	0.00E+00	0.00E+00	7.32E-01	6.18E-01	1.56E-08
3.55E-09	301.251	2.44E+19	0.00E+00	3.46E+00	5.73E+05	-1.58E-08	5.02E-05	2.44E+05	2.31E+01	1.52E+05	1.21E+01	3.05E+04	2.70E+00	1.60E-02	7.86E+00	1.02E+01	1.14E+00	1.64E+00	5.95E-01	0.00E+00	1.88E-02	6.12E-05	1.36E-09	1.71E-09	2.40E-26	7.59E-10	5.40E-17	1.63E-16	1.06E-20	1.31E-20	1.10E-14	6.26E+00	4.13E-17	1.30E-12	1.10E-10	1.25E-16	4.45E-19	9.49E-10	1.43E-20	3.61E-23	0.00E+00	5.62E-08	4.17E-02	1.86E+00	0.00E+00	0.00E+00	7.81E-01	6.60E-01	1.78E-08
3.56E-09	301.335	2.44E+19	0.00E+00	3.69E+00	5.73E+05	-1.58E-08	5.70E-05	2.44E+05	2.46E+01	1.52E+05	1.29E+01	3.05E+04	2.89E+00	1.70E-02	8.38E+00	1.08E+01	1.22E+00	1.75E+00	6.35E-01	0.00E+00	2.01E-02	6.53E-05	1.54E-09	1.95E-09	2.93E-26	8.65E-10	6.56E-17	1.81E-16	1.07E-20	1.60E-20	1.28E-14	6.68E+00	5.02E-17	1.58E-12	1.18E-10	1.43E-16	5.41E-19	9.49E-10	1.45E-20	4.24E-23	0.00E+00	6.40E-08	4.45E-02	1.99E+00	0.00E+00	0.00E+00	8.33E-01	7.04E-01	2.02E-08
3.57E-09	301.425	2.43E+19	0.00E+00	3.94E+00	5.73E+05	-1.58E-08	6.48E-05	2.44E+05	2.63E+01	1.52E+05	1.38E+01	3.05E+04	3.08E+00	1.82E-02	8.94E+00	1.16E+01	1.30E+00	1.87E+00	6.77E-01	0.00E+00	2.15E-02	6.97E-05	1.76E-09	2.22E-09	3.56E-26	9.85E-10	7.98E-17	1.99E-16	1.08E-20	1.94E-20	1.51E-14	7.12E+00	6.11E-17	1.92E-12	1.26E-10	1.64E-16	6.58E-19	9.49E-10	1.46E-20	5.00E-23	0.00E+00	7.29E-08	4.74E-02	2.12E+00	0.00E+00	0.00E+00	8.89E-01	7.51E-01	2.30E-08
3.58E-09	301.52	2.43E+19	0.00E+00	4.20E+00	5.73E+05	-1.58E-08	7.37E-05	2.44E+05	2.81E+01	1.52E+05	1.47E+01	3.05E+04	3.29E+00	1.94E-02	9.54E+00	1.23E+01	1.39E+00	1.99E+00	7.23E-01	0.00E+00	2.29E-02	7.44E-05	2.01E-09	2.52E-09	4.34E-26	1.12E-09	9.69E-17	2.19E-16	1.09E-20	2.36E-20	1.78E-14	7.60E+00	7.42E-17	2.33E-12	1.35E-10	1.89E-16	8.00E-19	9.49E-10	1.49E-20	5.94E-23	0.00E+00	8.30E-08	5.06E-02	2.26E+00	0.00E+00	0.00E+00	9.49E-01	8.02E-01	2.62E-08
3.59E-09	301.622	2.43E+19	0.00E+00	4.48E+00	5.73E+05	-1.58E-08	8.38E-05	2.44E+05	2.99E+01	1.52E+05	1.57E+01	3.05E+04	3.51E+00	2.06E-02	1.02E+01	1.32E+01	1.48E+00	2.13E+00	7.71E-01	0.00E+00	2.45E-02	7.94E-05	2.28E-09	2.87E-09	5.29E-26	1.28E-09	1.18E-16	2.41E-16	1.11E-20	2.88E-20	2.11E-14	8.11E+00	9.02E-17	2.82E-12	1.44E-10	2.16E-16	9.73E-19	9.49E-10	1.36E-20	7.09E-23	0.00E+00	9.45E-08	5.40E-02	2.41E+00	0.00E+00	0.00E+00	1.01E+00	8.56E-01	2.99E-08
3.60E-09	301.731	2.43E+19	0.00E+00	4.78E+00	5.73E+05	-1.34E-08	9.52E-05	2.44E+05	3.19E+01	1.52E+05	1.68E+01	3.05E+04	3.74E+00	2.20E-02	1.08E+01	1.41E+01	1.58E+00	2.27E+00	8.23E-01	0.00E+00	2.62E-02	8.47E-05	2.60E-09	3.27E-09	6.45E-26	1.45E-09	1.43E-16	2.64E-16	1.13E-20	3.50E-20	2.51E-14	8.66E+00	1.10E-16	3.42E-12	1.54E-10	2.49E-16	1.18E-18	9.49E-10	1.51E-20	8.49E-23	0.00E+00	1.08E-07	5.77E-02	2.58E+00	0.00E+00	0.00E+00	1.08E+00	9.13E-01	3.40E-08
3.61E-09	301.847	2.43E+19	0.00E+00	5.10E+00	5.73E+05	-1.34E-08	1.08E-04	2.44E+05	3.41E+01	1.52E+05	1.79E+01	3.05E+04	3.99E+00	2.35E-02	1.16E+01	1.50E+01	1.69E+00	2.42E+00	8.78E-01	0.00E+00	2.80E-02	9.04E-05	2.97E-09	3.73E-09	7.86E-26	1.66E-09	1.74E-16	2.88E-16	1.15E-20	4.26E-20	2.99E-14	9.24E+00	1.33E-16	4.15E-12	1.65E-10	2.87E-16	1.44E-18	9.49E-10	1.53E-20	1.02E-22	0.00E+00	1.22E-07	6.15E-02	2.75E+00	0.00E+00	0.00E+00	1.15E+00	9.74E-01	3.87E-08
3.62E-09	301.971	2.43E+19	0.00E+00	5.45E+00	5.73E+05	-1.34E-08	1.23E-04	2.44E+05	3.64E+01	1.52E+05	1.91E+01	3.05E+04	4.26E+00	2.50E-02	1.23E+01	1.60E+01	1.80E+00	2.59E+00	9.37E-01	0.00E+00	2.99E-02	9.65E-05	3.38E-09	4.24E-09	9.58E-26	1.89E-09	2.11E-16	3.14E-16	1.17E-20	5.19E-20	3.59E-14	9.86E+00	1.62E-16	5.03E-12	1.76E-10	3.30E-16	1.75E-18	9.49E-10	1.55E-20	1.23E-22	0.00E+00	1.39E-07	6.56E-02	2.93E+00	0.00E+00	0.00E+00	1.23E+00	1.04E+00	4.41E-08
3.63E-09	302.103	2.43E+19	0.00E+00	5.81E+00	5.73E+05	-1.34E-08	1.39E-04	2.44E+05	3.88E+01	1.52E+05	2.04E+01	3.05E+04	4.55E+00	2.67E-02	1.31E+01	1.71E+01	1.92E+00	2.76E+00	1.00E+00	0.00E+00	3.19E-02	1.03E-04	3.85E-09	4.83E-09	1.17E-25	2.15E-09	2.57E-16	3.42E-16	1.20E-20	6.32E-20	4.31E-14	1.05E+01	1.97E-16	6.10E-12	1.89E-10	3.80E-16	2.13E-18	9.49E-10	1.57E-20	1.49E-22	0.00E+00	1.59E-07	7.00E-02	3.13E+00	0.00E+00	0.00E+00	1.31E+00	1.11E+00	5.02E-08
3.64E-09	302.244	2.43E+19	0.00E+00	6.20E+00	5.73E+05	-1.34E-08	1.58E-04	2.44E+05	4.14E+01	1.52E+05	2.18E+01	3.05E+04	4.85E+00	2.84E-02	1.40E+01	1.82E+01	2.05E+00	2.94E+00	1.07E+00	0.00E+00	3.41E-02	1.10E-04	4.39E-09	5.50E-09	1.42E-25	2.45E-09	3.12E-16	3.71E-16	1.23E-20	7.69E-20	5.18E-14	1.12E+01	2.39E-16	7.39E-12	2.02E-10	4.37E-16	2.59E-18	9.49E-10	1.60E-20	1.81E-22	0.00E+00	1.81E-07	7.47E-02	3.34E+00	0.00E+00	0.00E+00	1.40E+00	1.18E+00	5.72E-08
3.65E-09	302.394	2.43E+19	0.00E+00	6.62E+00	5.73E+05	-1.71E-08	1.80E-04	2.44E+05	4.42E+01	1.52E+05	2.32E+01	3.05E+04	5.17E+00	3.03E-02	1.49E+01	1.94E+01	2.19E+00	3.14E+00	1.14E+00	0.00E+00	3.64E-02	1.17E-04	5.00E-09	6.26E-09	1.74E-25	2.78E-09	3.79E-16	4.03E-16	1.26E-20	9.37E-20	6.24E-14	1.20E+01	2.90E-16	8.95E-12	2.16E-10	5.04E-16	3.15E-18	9.49E-10	1.62E-20	2.20E-22	0.00E+00	2.06E-07	7.97E-02	3.56E+00	0.00E+00	0.00E+00	1.49E+00	1.26E+00	6.51E-08
3.66E-09	302.554	2.43E+19	0.00E+00	7.06E+00	5.73E+05	-1.71E-08	2.04E-04	2.44E+05	4.71E+01	1.52E+05	2.48E+01	3.05E+04	5.52E+00	3.23E-02	1.59E+01	2.07E+01	2.33E+00	3.35E+00	1.21E+00	0.00E+00	3.89E-02	1.25E-04	5.69E-09	7.13E-09	2.12E-25	3.17E-09	4.60E-16	4.37E-16	1.30E-20	1.14E-19	7.53E-14	1.28E+01	3.53E-16	1.08E-11	2.32E-10	5.82E-16	3.82E-18	9.49E-10	1.65E-20	2.68E-22	0.00E+00	2.34E-07	8.51E-02	3.80E+00	0.00E+00	0.00E+00	1.59E+00	1.35E+00	7.41E-08
3.67E-09	302.725	2.42E+19	0.00E+00	7.53E+00	5.73E+05	-1.71E-08	2.31E-04	2.44E+05	5.03E+01	1.52E+05	2.65E+01	3.05E+04	5.89E+00	3.44E-02	1.70E+01	2.21E+01	2.49E+00	3.58E+00	1.30E+00	0.00E+00	4.15E-02	1.33E-04	6.49E-09	8.11E-09	2.58E-25	3.61E-09	5.58E-16	4.73E-16	1.35E-20	1.39E-19	9.09E-14	1.36E+01	4.29E-16	1.31E-11	2.48E-10	6.72E-16	4.65E-18	9.49E-10	1.68E-20	3.27E-22	0.00E+00	2.67E-07	9.08E-02	4.05E+00	0.00E+00	0.00E+00	1.70E+00	1.44E+00	8.43E-08
4.26E-09	303.017	2.42E+19	0.00E+00	7.48E+00	5.73E+05	-1.95E-08	1.56E-02	2.44E+05	6.36E+01	1.52E+05	1.05E+01	3.05E+04	2.28E+01	1.54E-01	5.71E+01	1.61E+01	8.01E+00	3.59E+00	2.67E+00	0.00E+00	1.98E-01	7.73E-04	9.10E-08	2.21E-07	7.15E-23	2.27E-07	1.30E-13	1.57E-13	1.06E-19	2.11E-17	9.12E-11	1.36E+01	1.88E-14	1.98E-09	1.04E-09	8.73E-14	7.78E-16	9.49E-10	-1.16E-13	8.49E-19	0.00E+00	1.58E-10	8.16E-08	5.82E+00	0.00E+00	0.00E+00	1.65E+00	1.39E-03	1.06E-06
2.39E-08	303.416	2.42E+19	0.00E+00	6.49E+00	5.73E+05	-1.22E-08	3.89E+00	2.44E+05	9.31E+01	1.52E+05	8.13E-02	3.05E+04	7.34E+01	2.91E-01	1.05E+02	1.86E-01	1.86E-02	4.23E+00	5.61E+00	0.00E+00	4.18E+00	2.72E-02	8.92E-06	4.03E-04	4.21E-19	8.53E-04	1.23E-09	3.72E-05	1.72E-17	1.57E-12	1.53E-06	1.37E+01	4.77E-13	3.91E-06	2.56E-09	-1.52E-06	5.50E-11	1.00E-09	-5.31E-11	2.72E-14	0.00E+00	-2.10E-12	-1.13E-09	5.81E+00	0.00E+00	0.00E+00	6.85E-01	-7.84E-12	2.14E-06
4.37E-08	303.579	2.42E+19	0.00E+00	6.10E+00	5.73E+05	-1.22E-08	7.80E+00	2.44E+05	8.70E+01	1.52E+05	5.55E-02	3.05E+04	7.76E+01	2.81E-01	1.10E+02	1.30E-01	3.54E-03	4.86E+00	5.83E+00	0.00E+00	6.46E+00	4.91E-02	4.01E-05	1.90E-03	3.40E-18	3.85E-03	1.07E-08	2.50E-04	3.55E-17	1.42E-11	1.53E-06	1.37E+01	1.94E-12	6.87E-06	2.70E-09	-1.51E-06	4.68E-10	1.00E-09	-5.07E-11	2.72E-14	0.00E+00	-2.10E-12	-1.13E-09	5.79E+00	0.00E+00	0.00E+00	3.07E-01	-7.84E-12	2.12E-06
6.36E-08	303.713	2.42E+19	0.00E+00	5.92E+00	5.73E+05	-6.21E-06	1.14E+01	2.44E+05	8.06E+01	1.52E+05	4.15E-02	3.05E+04	8.08E+01	2.71E-01	1.14E+02	9.67E-02	1.95E-03	5.47E+00	5.89E+00	0.00E+00	7.66E+00	6.71E-02	9.94E-05	4.61E-03	1.21E-17	9.35E-03	4.06E-08	6.94E-04	5.43E-17	4.97E-11	1.54E-06	1.37E+01	5.40E-12	9.04E-06	3.06E-09	1.27E-13	1.62E-09	1.00E-09	1.73E-19	2.75E-14	0.00E+00	-1.85E-22	-5.00E-17	5.78E+00	0.00E+00	0.00E+00	1.42E-01	3.49E-155	2.10E-06
8.35E-08	303.827	2.42E+19	0.00E+00	5.83E+00	5.73E+05	-6.21E-06	1.48E+01	2.44E+05	7.43E+01	1.52E+05	3.18E-02	3.05E+04	8.32E+01	2.60E-01	1.17E+02	7.29E-02	1.13E-03	6.04E+00	5.84E+00	0.00E+00	8.20E+00	8.18E-02	1.88E-04	8.36E-03	3.00E-17	1.74E-02	1.06E-07	1.36E-03	7.44E-17	1.17E-10	1.55E-06	1.36E+01	1.14E-11	1.06E-05	3.60E-09	1.37E-13	3.79E-09	1.00E-09	2.01E-19	2.78E-14	0.00E+00	-2.38E-16	-3.94E-11	5.77E+00	0.00E+00	0.00E+00	6.64E-02	3.43E-155	2.09E-06
1.04E-07	303.924	2.41E+19	0.00E+00	5.79E+00	5.73E+05	-6.21E-06	1.78E+01	2.44E+05	6.82E+01	1.52E+05	2.47E-02	3.05E+04	8.51E+01	2.49E-01	1.19E+02	5.56E-02	6.82E-04	6.58E+00	5.70E+00	0.00E+00	8.35E+00	9.40E-02	3.06E-04	1.29E-02	5.98E-17	2.81E-02	2.22E-07	2.20E-03	9.63E-17	2.19E-10	1.56E-06	1.36E+01	2.06E-11	1.17E-05	4.22E-09	1.48E-13	7.10E-09	1.00E-09	2.33E-19	2.82E-14	0.00E+00	-1.18E-12	-2.08E-06	5.75E+00	0.00E+00	0.00E+00	3.13E-02	3.41E-155	2.07E-06
1.24E-07	304.009	2.41E+19	0.00E+00	5.76E+00	5.73E+05	-6.21E-06	2.06E+01	2.44E+05	6.25E+01	1.52E+05	1.95E-02	3.05E+04	8.66E+01	2.39E-01	1.20E+02	4.28E-02	4.22E-04	7.08E+00	5.52E+00	0.00E+00	8.27E+00	1.04E-01	4.52E-04	1.80E-02	1.04E-16	4.10E-02	4.05E-07	3.17E-03	1.20E-16	3.57E-10	1.57E-06	1.36E+01	3.33E-11	1.24E-05	4.83E-09	1.60E-13	1.15E-08	1.00E-09	2.67E-19	2.86E-14	0.00E+00	-1.18E-12	-2.08E-06	5.74E+00	0.00E+00	0.00E+00	1.48E-02	3.39E-155	2.05E-06
1.44E-07	304.083	2.41E+19	0.00E+00	5.73E+00	5.73E+05	-6.21E-06	2.31E+01	2.44E+05	5.71E+01	1.52E+05	1.55E-02	3.05E+04	8.79E+01	2.28E-01	1.22E+02	3.32E-02	2.67E-04	7.55E+00	5.30E+00	0.00E+00	8.06E+00	1.12E-01	6.24E-04	2.35E-02	1.65E-16	5.60E-02	6.70E-07	4.22E-03	1.44E-16	5.28E-10	1.57E-06	1.35E+01	5.04E-11	1.28E-05	5.37E-09	1.74E-13	1.70E-08	1.00E-09	3.06E-19	2.90E-14	0.00E+00	-1.18E-12	-2.08E-06	5.73E+00	0.00E+00	0.00E+00	6.97E-03	3.38E-155	2.04E-06
1.64E-07	304.148	2.41E+19	0.00E+00	5.72E+00	5.73E+05	-7.78E-06	2.54E+01	2.44E+05	5.22E+01	1.52E+05	1.24E-02	3.05E+04	8.89E+01	2.18E-01	1.23E+02	2.60E-02	1.71E-04	7.99E+00	5.07E+00	0.00E+00	7.80E+00	1.19E-01	8.21E-04	2.90E-02	2.43E-16	7.30E-02	1.03E-06	5.32E-03	1.68E-16	7.26E-10	1.58E-06	1.35E+01	7.27E-11	1.30E-05	5.83E-09	1.89E-13	2.33E-08	1.00E-09	3.47E-19	2.95E-14	0.00E+00	-4.22E-27	-5.60E-22	5.71E+00	0.00E+00	0.00E+00	3.29E-03	1.57E-156	2.02E-06
1.85E-07	304.206	2.41E+19	0.00E+00	5.70E+00	5.73E+05	-7.78E-06	2.75E+01	2.44E+05	4.76E+01	1.52E+05	9.96E-03	3.05E+04	8.98E+01	2.09E-01	1.23E+02	2.05E-02	1.12E-04	8.41E+00	4.82E+00	0.00E+00	7.51E+00	1.25E-01	1.04E-03	3.46E-02	3.41E-16	9.16E-02	1.51E-06	6.44E-03	1.92E-16	9.46E-10	1.59E-06	1.35E+01	1.02E-10	1.30E-05	6.17E-09	2.05E-13	3.02E-08	1.00E-09	3.92E-19	3.00E-14	0.00E+00	-6.37E-25	-1.15E-19	5.70E+00	0.00E+00	0.00E+00	1.55E-03	1.57E-156	2.01E-06
2.05E-07	304.257	2.41E+19	0.00E+00	5.69E+00	5.73E+05	-7.78E-06	2.94E+01	2.44E+05	4.34E+01	1.52E+05	8.05E-03	3.05E+04	9.06E+01	1.99E-01	1.24E+02	1.62E-02	7.32E-05	8.79E+00	4.57E+00	0.00E+00	7.22E+00	1.29E-01	1.28E-03	4.00E-02	4.57E-16	1.12E-01	2.11E-06	7.55E-03	2.15E-16	1.18E-09	1.60E-06	1.34E+01	1.39E-10	1.29E-05	6.40E-09	2.22E-13	3.77E-08	1.00E-09	4.41E-19	3.07E-14	0.00E+00	-2.76E-23	-3.61E-17	5.69E+00	0.00E+00	0.00E+00	7.30E-04	1.56E-156	1.99E-06
2.26E-07	304.303	2.41E+19	0.00E+00	5.67E+00	5.73E+05	-7.78E-06	3.11E+01	2.44E+05	3.96E+01	1.52E+05	6.53E-03	3.05E+04	9.13E+01	1.90E-01	1.25E+02	1.29E-02	4.83E-05	9.16E+00	4.31E+00	0.00E+00	6.94E+00	1.33E-01	1.54E-03	4.52E-02	5.93E-16	1.33E-01	2.85E-06	8.63E-03	2.37E-16	1.43E-09	1.61E-06	1.34E+01	1.85E-10	1.27E-05	6.53E-09	2.40E-13	4.54E-08	1.00E-09	4.93E-19	3.13E-14	0.00E+00	-6.94E-21	-8.35E-16	5.67E+00	0.00E+00	0.00E+00	3.43E-04	1.56E-156	1.97E-06
2.46E-07	304.345	2.41E+19	0.00E+00	5.66E+00	5.73E+05	-7.78E-06	3.26E+01	2.44E+05	3.60E+01	1.52E+05	5.31E-03	3.05E+04	9.19E+01	1.82E-01	1.25E+02	1.03E-02	3.20E-05	9.49E+00	4.07E+00	0.00E+00	6.68E+00	1.36E-01	1.82E-03	5.02E-02	7.48E-16	1.56E-01	3.73E-06	9.68E-03	2.57E-16	1.69E-09	1.62E-06	1.34E+01	2.44E-10	1.25E-05	6.56E-09	2.60E-13	5.33E-08	1.00E-09	5.49E-19	3.20E-14	0.00E+00	-9.04E-20	-1.68E-14	5.66E+00	0.00E+00	0.00E+00	1.61E-04	1.56E-156	1.96E-06
2.67E-07	304.382	2.41E+19	0.00E+00	5.65E+00	5.73E+05	-7.78E-06	3.39E+01	2.44E+05	3.28E+01	1.52E+05	4.33E-03	3.05E+04	9.25E+01	1.74E-01	1.25E+02	8.27E-03	2.13E-05	9.81E+00	3.83E+00	0.00E+00	6.45E+00	1.39E-01	2.11E-03	5.49E-02	9.23E-16	1.80E-01	4.79E-06	1.07E-02	2.75E-16	1.94E-09	1.63E-06	1.33E+01	3.16E-10	1.22E-05	6.51E-09	2.82E-13	6.12E-08	1.00E-09	6.09E-19	3.28E-14	0.00E+00	1.90E-19	-4.28E-13	5.65E+00	0.00E+00	0.00E+00	7.54E-05	1.55E-156	1.94E-06
2.88E-07	304.415	2.41E+19	0.00E+00	5.63E+00	5.73E+05	-7.78E-06	3.52E+01	2.44E+05	2.99E+01	1.52E+05	3.55E-03	3.05E+04	9.30E+01	1.66E-01	1.26E+02	6.66E-03	1.42E-05	1.01E+01	3.60E+00	0.00E+00	6.24E+00	1.41E-01	2.43E-03	5.94E-02	1.12E-15	2.04E-01	6.02E-06	1.16E-02	2.91E-16	2.20E-09	1.63E-06	1.33E+01	4.05E-10	1.18E-05	6.39E-09	3.05E-13	6.89E-08	1.01E-09	6.75E-19	3.37E-14	0.00E+00	-3.57E-16	-4.15E-13	5.63E+00	0.00E+00	0.00E+00	3.52E-05	1.55E-156	1.93E-06
3.09E-07	304.445	2.41E+19	0.00E+00	5.62E+00	5.73E+05	-7.78E-06	3.63E+01	2.44E+05	2.72E+01	1.52E+05	2.91E-03	3.05E+04	9.35E+01	1.58E-01	1.26E+02	5.37E-03	9.44E-06	1.04E+01	3.38E+00	0.00E+00	6.05E+00	1.43E-01	2.76E-03	6.35E-02	1.33E-15	2.30E-01	7.44E-06	1.25E-02	3.06E-16	2.45E-09	1.64E-06	1.32E+01	5.14E-10	1.15E-05	6.22E-09	3.25E-13	7.65E-08	1.01E-09	7.46E-19	3.47E-14	0.00E+00	-2.15E-16	-4.18E-13	5.62E+00	0.00E+00	0.00E+00	1.64E-05	1.55E-156	1.91E-06
3.30E-07	304.472	2.41E+19	0.00E+00	5.61E+00	5.73E+05	-7.78E-06	3.72E+01	2.44E+05	2.48E+01	1.52E+05	2.39E-03	3.05E+04	9.40E+01	1.51E-01	1.26E+02	4.34E-03	6.29E-06	1.06E+01	3.17E+00	0.00E+00	5.89E+00	1.44E-01	3.10E-03	6.73E-02	1.56E-15	2.56E-01	9.06E-06	1.34E-02	3.19E-16	2.70E-09	1.65E-06	1.32E+01	6.46E-10	1.11E-05	6.01E-09	2.47E-13	8.38E-08	1.01E-09	8.34E-19	3.58E-14	0.00E+00	-1.55E-13	-4.07E-13	5.61E+00	0.00E+00	0.00E+00	7.66E-06	1.54E-156	1.89E-06
3.52E-07	304.497	2.41E+19	0.00E+00	5.59E+00	5.73E+05	-7.78E-06	3.81E+01	2.44E+05	2.26E+01	1.52E+05	1.97E-03	3.05E+04	9.44E+01	1.44E-01	1.26E+02	3.51E-03	4.19E-06	1.09E+01	2.97E+00	0.00E+00	5.74E+00	1.45E-01	3.47E-03	7.08E-02	1.80E-15	2.83E-01	1.09E-05	1.42E-02	3.30E-16	2.93E-09	1.66E-06	1.32E+01	8.03E-10	1.07E-05	5.77E-09	9.09E-12	9.08E-08	1.01E-09	-8.18E-19	3.84E-14	0.00E+00	-2.00E-12	-2.84E-13	5.59E+00	0.00E+00	0.00E+00	3.56E-06	1.54E-156	1.88E-06
3.73E-07	304.519	2.41E+19	0.00E+00	5.58E+00	5.73E+05	-7.78E-06	3.89E+01	2.44E+05	2.06E+01	1.52E+05	1.63E-03	3.05E+04	9.49E+01	1.38E-01	1.26E+02	2.84E-03	2.79E-06	1.11E+01	2.78E+00	0.00E+00	5.62E+00	1.46E-01	3.84E-03	7.40E-02	2.07E-15	3.11E-01	1.29E-05	1.49E-02	3.40E-16	3.16E-09	1.67E-06	1.31E+01	9.90E-10	1.03E-05	5.51E-09	-4.67E-09	9.74E-08	1.01E-09	-7.11E-15	4.23E-14	0.00E+00	-1.18E-10	-3.79E-07	5.58E+00	0.00E+00	0.00E+00	1.65E-06	1.53E-156	1.86E-06
3.94E-07	304.539	2.41E+19	0.00E+00	5.57E+00	5.73E+05	-7.78E-06	3.95E+01	2.44E+05	1.88E+01	1.52E+05	1.35E-03	3.05E+04	9.53E+01	1.31E-01	1.26E+02	2.30E-03	1.85E-06	1.13E+01	2.61E+00	0.00E+00	5.51E+00	1.47E-01	4.24E-03	7.69E-02	2.34E-15	3.40E-01	1.52E-05	1.56E-02	1.16E-15	3.38E-09	3.01E-06	1.31E+01	1.21E-09	9.94E-06	5.23E-09	-1.34E-06	1.04E-07	2.22E-09	-1.21E-09	3.17E-13	0.00E+00	-1.19E-06	-3.09E-07	5.57E+00	0.00E+00	0.00E+00	7.66E-07	1.53E-156	2.37E-06
4.16E-07	304.557	2.41E+19	0.00E+00	5.55E+00	5.73E+05	-7.78E-06	4.01E+01	2.44E+05	1.71E+01	1.52E+05	1.13E-03	3.05E+04	9.57E+01	1.26E-01	1.26E+02	1.87E-03	1.23E-06	1.15E+01	2.45E+00	0.00E+00	5.41E+00	1.48E-01	4.65E-03	7.95E-02	2.64E-15	3.69E-01	1.78E-05	1.62E-02	1.68E-14	3.58E-09	3.02E-06	1.30E+01	1.47E-09	9.57E-06	4.96E-09	-1.33E-06	1.09E-07	2.27E-05	-2.27E-05	3.17E-13	0.00E+00	-1.18E-06	-3.09E-07	5.55E+00	0.00E+00	0.00E+00	3.54E-07	1.53E-156	2.35E-06
4.37E-07	304.573	2.41E+19	0.00E+00	5.54E+00	5.73E+05	-7.78E-06	4.07E+01	2.44E+05	1.56E+01	1.52E+05	9.40E-04	3.05E+04	9.61E+01	1.20E-01	1.26E+02	1.52E-03	8.15E-07	1.17E+01	2.29E+00	0.00E+00	5.33E+00	1.48E-01	5.07E-03	8.20E-02	2.95E-15	3.98E-01	2.06E-05	1.68E-02	2.00E-13	3.78E-09	3.02E-06	1.30E+01	1.77E-09	9.19E-06	4.68E-09	-1.32E-06	1.15E-07	2.97E-04	-2.97E-04	3.17E-13	0.00E+00	-1.18E-06	-3.09E-07	5.54E+00	0.00E+00	0.00E+00	1.63E-07	1.52E-156	2.33E-06
4.59E-07	304.588	2.41E+19	0.00E+00	5.53E+00	5.73E+05	-7.78E-06	4.11E+01	2.44E+05	1.42E+01	1.52E+05	7.88E-04	3.05E+04	9.65E+01	1.15E-01	1.26E+02	1.23E-03	5.40E-07	1.19E+01	2.15E+00	0.00E+00	5.26E+00	1.49E-01	5.51E-03	8.41E-02	3.27E-15	4.28E-01	2.37E-05	1.73E-02	9.44E-13	3.96E-09	3.02E-06	1.29E+01	2.12E-09	8.83E-06	4.40E-09	-1.31E-06	1.20E-07	1.41E-03	-1.41E-03	3.16E-13	0.00E+00	-1.18E-06	-3.09E-07	5.53E+00	0.00E+00	0.00E+00	7.52E-08	1.52E-156	2.31E-06
4.81E-07	304.601	2.41E+19	0.00E+00	5.51E+00	5.73E+05	-1.09E-02	4.15E+01	2.44E+05	1.30E+01	1.52E+05	6.65E-04	3.05E+04	9.69E+01	1.10E-01	1.26E+02	9.97E-04	3.57E-07	1.20E+01	2.02E+00	0.00E+00	5.20E+00	1.49E-01	5.96E-03	8.61E-02	3.60E-15	4.59E-01	2.71E-05	1.78E-02	9.48E-13	4.13E-09	3.03E-06	1.29E+01	2.52E-09	8.48E-06	4.13E-09	7.98E-13	1.24E-07	1.41E-03	1.93E-12	3.18E-13	0.00E+00	-1.40E-28	-4.58E-23	5.51E+00	0.00E+00	0.00E+00	3.46E-08	6.97E-158	2.30E-06
5.03E-07	304.614	2.41E+19	0.00E+00	5.50E+00	5.73E+05	-1.09E-02	4.18E+01	2.44E+05	1.19E+01	1.52E+05	5.64E-04	3.05E+04	9.73E+01	1.05E-01	1.26E+02	8.08E-04	2.36E-07	1.22E+01	1.90E+00	0.00E+00	5.14E+00	1.49E-01	6.43E-03	8.78E-02	3.95E-15	4.90E-01	3.08E-05	1.83E-02	9.52E-13	4.29E-09	3.04E-06	1.29E+01	2.97E-09	8.14E-06	3.88E-09	8.63E-13	1.28E-07	1.41E-03	2.12E-12	3.21E-13	0.00E+00	-8.16E-26	-4.54E-20	5.50E+00	0.00E+00	0.00E+00	1.59E-08	6.95E-158	2.28E-06
5.25E-07	304.625	2.41E+19	0.00E+00	5.49E+00	5.73E+05	-1.09E-02	4.21E+01	2.44E+05	1.09E+01	1.52E+05	4.81E-04	3.05E+04	9.77E+01	1.00E-01	1.26E+02	6.54E-04	1.55E-07	1.23E+01	1.78E+00	0.00E+00	5.10E+00	1.49E-01	6.91E-03	8.94E-02	4.30E-15	5.21E-01	3.48E-05	1.87E-02	9.56E-13	4.45E-09	3.05E-06	1.28E+01	3.49E-09	7.81E-06	3.63E-09	9.33E-13	1.32E-07	1.41E-03	2.33E-12	3.23E-13	0.00E+00	5.04E-27	-3.75E-19	5.49E+00	0.00E+00	0.00E+00	7.28E-09	6.93E-158	2.26E-06
5.47E-07	304.635	2.41E+19	0.00E+00	5.47E+00	5.73E+05	-1.09E-02	4.23E+01	2.44E+05	9.95E+00	1.52E+05	4.14E-04	3.05E+04	9.81E+01	9.59E-02	1.26E+02	5.30E-04	1.02E-07	1.24E+01	1.68E+00	0.00E+00	5.07E+00	1.50E-01	7.41E-03	9.08E-02	4.67E-15	5.53E-01	3.91E-05	1.91E-02	9.62E-13	4.59E-09	3.06E-06	1.28E+01	4.08E-09	7.50E-06	3.40E-09	1.01E-12	1.36E-07	1.41E-03	2.56E-12	3.26E-13	0.00E+00	-7.86E-25	-3.94E-19	5.47E+00	0.00E+00	0.00E+00	3.33E-09	6.92E-158	2.24E-06
5.70E-07	304.644	2.41E+19	0.00E+00	5.46E+00	5.73E+05	-1.09E-02	4.25E+01	2.44E+05	9.12E+00	1.52E+05	3.59E-04	3.05E+04	9.85E+01	9.19E-02	1.26E+02	4.29E-04	6.71E-08	1.26E+01	1.58E+00	0.00E+00	5.04E+00	1.50E-01	7.92E-03	9.20E-02	5.05E-15	5.86E-01	4.38E-05	1.95E-02	9.68E-13	4.72E-09	3.07E-06	1.27E+01	4.75E-09	7.20E-06	3.18E-09	1.09E-12	1.39E-07	1.41E-03	2.80E-12	3.30E-13	0.00E+00	-9.38E-23	-3.99E-18	5.46E+00	0.00E+00	0.00E+00	1.52E-09	6.90E-158	2.22E-06
5.92E-07	304.652	2.41E+19	0.00E+00	5.45E+00	5.73E+05	-1.09E-02	4.27E+01	2.44E+05	8.37E+00	1.52E+05	3.15E-04	3.05E+04	9.89E+01	8.81E-02	1.26E+02	3.47E-04	4.40E-08	1.27E+01	1.49E+00	0.00E+00	5.01E+00	1.50E-01	8.45E-03	9.31E-02	5.44E-15	6.18E-01	4.88E-05	1.98E-02	9.75E-13	4.84E-09	3.08E-06	1.27E+01	5.50E-09	6.91E-06	2.97E-09	1.17E-12	1.42E-07	1.41E-03	3.07E-12	3.33E-13	0.00E+00	-1.60E-21	-1.11E-16	5.45E+00	0.00E+00	0.00E+00	6.92E-10	6.88E-158	2.20E-06
6.15E-07	304.659	2.41E+19	0.00E+00	5.43E+00	5.73E+05	-1.09E-02	4.28E+01	2.44E+05	7.69E+00	1.52E+05	2.78E-04	3.05E+04	9.93E+01	8.45E-02	1.26E+02	2.80E-04	2.88E-08	1.28E+01	1.40E+00	0.00E+00	5.00E+00	1.50E-01	9.00E-03	9.41E-02	5.84E-15	6.51E-01	5.43E-05	2.02E-02	9.82E-13	4.96E-09	3.08E-06	1.26E+01	6.33E-09	6.64E-06	2.78E-09	1.26E-12	1.44E-07	1.41E-03	3.36E-12	3.37E-13	0.00E+00	-7.68E-21	-6.77E-16	5.43E+00	0.00E+00	0.00E+00	3.15E-10	6.87E-158	2.18E-06
6.37E-07	304.666	2.41E+19	0.00E+00	5.42E+00	5.73E+05	-1.09E-02	4.29E+01	2.44E+05	7.08E+00	1.52E+05	2.48E-04	3.05E+04	9.96E+01	8.11E-02	1.26E+02	2.26E-04	1.89E-08	1.29E+01	1.32E+00	0.00E+00	4.98E+00	1.50E-01	9.56E-03	9.49E-02	6.24E-15	6.85E-01	6.01E-05	2.05E-02	9.91E-13	5.06E-09	3.09E-06	1.26E+01	7.27E-09	6.38E-06	2.60E-09	1.35E-12	1.46E-07	1.41E-03	3.65E-12	3.41E-13	0.00E+00	-1.58E-20	-2.13E-15	5.42E+00	0.00E+00	0.00E+00	1.43E-10	6.85E-158	2.16E-06
6.60E-07	304.672	2.41E+19	0.00E+00	5.41E+00	5.73E+05	-1.09E-02	4.30E+01	2.44E+05	6.53E+00	1.52E+05	2.24E-04	3.05E+04	1.00E+02	7.79E-02	1.26E+02	1.82E-04	1.23E-08	1.30E+01	1.25E+00	0.00E+00	4.97E+00	1.50E-01	1.01E-02	9.56E-02	6.66E-15	7.19E-01	6.63E-05	2.07E-02	1.00E-12	5.16E-09	3.10E-06	1.25E+01	8.31E-09	6.13E-06	2.44E-09	1.45E-12	1.48E-07	1.41E-03	4.10E-12	3.46E-13	0.00E+00	-7.78E-23	-3.63E-15	5.41E+00	0.00E+00	0.00E+00	6.46E-11	6.83E-158	2.15E-06
6.83E-07	304.678	2.41E+19	0.00E+00	5.39E+00	5.73E+05	-1.09E-02	4.30E+01	2.44E+05	6.03E+00	1.52E+05	2.04E-04	3.05E+04	1.00E+02	7.49E-02	1.26E+02	1.47E-04	8.06E-09	1.31E+01	1.18E+00	0.00E+00	4.97E+00	1.50E-01	1.07E-02	9.62E-02	7.08E-15	7.53E-01	7.30E-05	2.10E-02	1.01E-12	5.26E-09	3.11E-06	1.25E+01	9.47E-09	5.90E-06	2.28E-09	1.55E-12	1.50E-07	1.41E-03	4.31E-12	3.51E-13	0.00E+00	-9.44E-20	-3.18E-14	5.39E+00	0.00E+00	0.00E+00	2.92E-11	6.82E-158	2.13E-06
7.06E-07	304.683	2.41E+19	0.00E+00	5.38E+00	5.73E+05	-1.09E-02	4.30E+01	2.44E+05	5.58E+00	1.52E+05	1.88E-04	3.05E+04	1.01E+02	7.21E-02	1.27E+02	1.18E-04	5.27E-09	1.32E+01	1.12E+00	0.00E+00	4.97E+00	1.50E-01	1.13E-02	9.67E-02	7.52E-15	7.87E-01	8.01E-05	2.12E-02	1.02E-12	5.35E-09	3.12E-06	1.25E+01	1.07E-08	5.68E-06	2.15E-09	1.65E-12	1.51E-07	1.41E-03	4.81E-12	3.56E-13	0.00E+00	5.17E-16	-4.70E-12	5.38E+00	0.00E+00	0.00E+00	1.31E-11	6.80E-158	2.11E-06
7.29E-07	304.688	2.41E+19	0.00E+00	5.37E+00	5.73E+05	-1.09E-02	4.30E+01	2.44E+05	5.18E+00	1.52E+05	1.75E-04	3.05E+04	1.01E+02	6.95E-02	1.27E+02	9.52E-05	3.45E-09	1.33E+01	1.06E+00	0.00E+00	4.97E+00	1.50E-01	1.20E-02	9.71E-02	7.96E-15	8.22E-01	8.77E-05	2.14E-02	1.04E-12	5.43E-09	3.13E-06	1.24E+01	1.22E-08	5.48E-06	2.02E-09	1.78E-12	1.53E-07	1.41E-03	4.66E-12	3.62E-13	0.00E+00	-2.19E-13	2.59E-12	5.37E+00	0.00E+00	0.00E+00	5.91E-12	6.78E-158	2.09E-06
7.52E-07	304.692	2.41E+19	0.00E+00	5.35E+00	5.73E+05	-1.09E-02	4.30E+01	2.44E+05	4.82E+00	1.52E+05	1.65E-04	3.05E+04	1.01E+02	6.71E-02	1.27E+02	7.65E-05	2.26E-09	1.34E+01	1.01E+00	0.00E+00	4.97E+00	1.50E-01	1.26E-02	9.75E-02	8.41E-15	8.57E-01	9.58E-05	2.16E-02	1.05E-12	5.50E-09	3.14E-06	1.24E+01	1.37E-08	5.29E-06	1.90E-09	1.89E-12	1.54E-07	1.41E-03	5.50E-12	3.69E-13	0.00E+00	-1.34E-12	-2.38E-09	5.35E+00	0.00E+00	0.00E+00	2.65E-12	6.76E-158	2.07E-06
7.76E-07	304.696	2.41E+19	0.00E+00	5.34E+00	5.73E+05	-1.09E-02	4.29E+01	2.44E+05	4.49E+00	1.52E+05	1.56E-04	3.05E+04	1.02E+02	6.48E-02	1.27E+02	6.14E-05	1.49E-09	1.34E+01	9.56E-01	0.00E+00	4.98E+00	1.50E-01	1.33E-02	9.77E-02	8.87E-15	8.92E-01	1.04E-04	2.18E-02	1.06E-12	5.58E-09	3.15E-06	1.23E+01	1.54E-08	5.10E-06	1.79E-09	1.96E-12	1.55E-07	1.41E-03	-2.15E-11	3.76E-13	0.00E+00	-8.11E-13	-1.80E-08	5.34E+00	0.00E+00	0.00E+00	1.18E-12	6.75E-158	2.06E-06
7.99E-07	304.7	2.41E+19	0.00E+00	5.32E+00	5.73E+05	-1.09E-02	4.29E+01	2.44E+05	4.20E+00	1.52E+05	1.49E-04	3.05E+04	1.02E+02	6.27E-02	1.27E+02	4.93E-05	9.94E-10	1.35E+01	9.10E-01	0.00E+00	4.99E+00	1.50E-01	1.39E-02	9.79E-02	9.34E-15	9.28E-01	1.13E-04	2.20E-02	1.14E-12	5.64E-09	3.16E-06	1.23E+01	1.73E-08	4.94E-06	1.70E-09	4.73E-12	1.55E-07	1.41E-03	-8.04E-11	3.83E-13	0.00E+00	-7.82E-12	-5.26E-08	5.32E+00	0.00E+00	0.00E+00	5.29E-13	6.73E-158	2.04E-06
8.23E-07	304.703	2.41E+19	0.00E+00	5.31E+00	5.73E+05	-1.09E-02	4.28E+01	2.44E+05	3.94E+00	1.52E+05	1.44E-04	3.05E+04	1.03E+02	6.07E-02	1.27E+02	3.95E-05	6.70E-10	1.36E+01	8.66E-01	0.00E+00	5.00E+00	1.50E-01	1.46E-02	9.81E-02	9.82E-15	9.64E-01	1.23E-04	2.22E-02	1.15E-12	5.71E-09	3.17E-06	1.22E+01	1.93E-08	4.78E-06	1.61E-09	-1.30E-10	1.56E-07	1.41E-03	-1.03E-08	3.93E-13	0.00E+00	-1.49E-10	-6.81E-08	5.31E+00	0.00E+00	0.00E+00	2.36E-13	6.71E-158	2.02E-06
8.47E-07	304.706	2.41E+19	0.00E+00	5.30E+00	5.73E+05	-1.09E-02	4.27E+01	2.44E+05	3.70E+00	1.52E+05	1.39E-04	3.05E+04	1.03E+02	5.89E-02	1.27E+02	3.16E-05	4.60E-10	1.37E+01	8.26E-01	0.00E+00	5.02E+00	1.50E-01	1.54E-02	9.82E-02	1.03E-14	1.00E+00	1.33E-04	2.23E-02	1.17E-12	5.77E-09	3.18E-06	1.22E+01	2.16E-08	4.63E-06	1.53E-09	-1.52E-09	1.56E-07	1.41E-03	-8.07E-08	3.98E-13	0.00E+00	-6.42E-10	-9.84E-09	5.30E+00	0.00E+00	0.00E+00	1.05E-13	6.70E-158	2.00E-06
8.70E-07	304.709	2.41E+19	0.00E+00	5.28E+00	5.73E+05	-1.09E-02	4.26E+01	2.44E+05	3.49E+00	1.52E+05	1.36E-04	3.05E+04	1.03E+02	5.73E-02	1.27E+02	2.53E-05	3.24E-10	1.37E+01	7.88E-01	0.00E+00	5.03E+00	1.50E-01	1.61E-02	9.82E-02	1.08E-14	1.04E+00	1.44E-04	2.25E-02	1.18E-12	5.82E-09	3.19E-06	1.21E+01	2.40E-08	4.50E-06	1.46E-09	-6.45E-09	1.57E-07	1.41E-03	-3.34E-07	4.05E-13	0.00E+00	-9.46E-10	-2.17E-06	5.28E+00	0.00E+00	0.00E+00	4.64E-14	6.68E-158	1.99E-06
8.94E-07	304.712	2.41E+19	0.00E+00	5.27E+00	5.73E+05	-1.09E-02	4.25E+01	2.44E+05	3.30E+00	1.52E+05	1.33E-04	3.05E+04	1.04E+02	5.57E-02	1.27E+02	2.02E-05	2.36E-10	1.38E+01	7.53E-01	0.00E+00	5.05E+00	1.50E-01	1.68E-02	9.82E-02	1.13E-14	1.07E+00	1.55E-04	2.26E-02	1.33E-12	5.88E-09	3.20E-06	1.21E+01	2.67E-08	4.37E-06	1.39E-09	-1.71E-09	1.57E-07	1.44E-03	-3.11E-05	4.09E-13	0.00E+00	-9.28E-10	-2.34E-06	5.27E+00	0.00E+00	0.00E+00	2.05E-14	6.66E-158	1.97E-06
9.19E-07	304.714	2.41E+19	0.00E+00	5.26E+00	5.73E+05	-1.09E-02	4.24E+01	2.44E+05	3.13E+00	1.52E+05	1.31E-04	3.05E+04	1.04E+02	5.43E-02	1.27E+02	1.62E-05	1.78E-10	1.38E+01	7.20E-01	0.00E+00	5.07E+00	1.50E-01	1.76E-02	9.82E-02	1.18E-14	1.11E+00	1.68E-04	2.28E-02	1.33E-12	5.93E-09	3.39E-06	1.20E+01	2.96E-08	4.26E-06	1.33E-09	-1.87E-07	1.57E-07	1.43E-03	-2.53E-05	6.35E-13	0.00E+00	-9.28E-10	-2.34E-06	5.26E+00	0.00E+00	0.00E+00	9.05E-15	6.65E-158	1.95E-06
9.43E-07	304.716	2.41E+19	0.00E+00	5.24E+00	5.73E+05	-1.09E-02	4.23E+01	2.44E+05	2.98E+00	1.52E+05	1.29E-04	3.05E+04	1.04E+02	5.30E-02	1.27E+02	1.29E-05	1.40E-10	1.39E+01	6.89E-01	0.00E+00	5.08E+00	1.50E-01	1.84E-02	9.81E-02	1.24E-14	1.15E+00	1.80E-04	2.29E-02	1.32E-12	5.98E-09	4.10E-06	1.20E+01	3.27E-08	4.15E-06	1.28E-09	-8.92E-07	1.57E-07	1.43E-03	-1.95E-05	1.47E-12	0.00E+00	-9.28E-10	-2.34E-06	5.24E+00	0.00E+00	0.00E+00	3.98E-15	6.63E-158	1.94E-06
9.67E-07	304.719	2.41E+19	0.00E+00	5.23E+00	5.73E+05	-1.09E-02	4.22E+01	2.44E+05	2.84E+00	1.52E+05	1.27E-04	3.05E+04	1.05E+02	5.18E-02	1.27E+02	1.03E-05	1.15E-10	1.40E+01	6.60E-01	0.00E+00	5.10E+00	1.50E-01	1.92E-02	9.80E-02	1.29E-14	1.19E+00	1.94E-04	2.30E-02	1.32E-12	6.02E-09	5.30E-06	1.19E+01	3.61E-08	4.05E-06	1.24E-09	-2.09E-06	1.57E-07	1.42E-03	-1.37E-05	2.87E-12	0.00E+00	-9.28E-10	-2.34E-06	5.23E+00	0.00E+00	0.00E+00	1.74E-15	6.61E-158	1.92E-06
9.92E-07	304.721	2.41E+19	0.00E+00	5.22E+00	5.73E+05	-1.09E-02	4.21E+01	2.44E+05	2.72E+00	1.52E+05	1.26E-04	3.05E+04	1.05E+02	5.07E-02	1.27E+02	8.24E-06	9.83E-11	1.40E+01	6.33E-01	0.00E+00	5.13E+00	1.50E-01	2.00E-02	9.78E-02	1.35E-14	1.22E+00	2.08E-04	2.31E-02	1.32E-12	6.07E-09	6.38E-06	1.19E+01	3.98E-08	3.96E-06	1.19E-09	-3.15E-06	1.57E-07	1.42E-03	-7.84E-06	4.11E-12	0.00E+00	-9.28E-10	-2.34E-06	5.22E+00	0.00E+00	0.00E+00	7.58E-16	6.59E-158	1.90E-06
1.02E-06	304.723	2.41E+19	0.00E+00	5.20E+00	5.73E+05	-1.09E-02	4.19E+01	2.44E+05	2.61E+00	1.52E+05	1.26E-04	3.05E+04	1.05E+02	4.97E-02	1.27E+02	6.59E-06	8.69E-11	1.41E+01	6.07E-01	0.00E+00	5.15E+00	1.50E-01	2.09E-02	9.77E-02	1.40E-14	1.26E+00	2.22E-04	2.33E-02	1.32E-12	6.11E-09	6.04E-06	1.18E+01	4.37E-08	3.88E-06	1.16E-09	-2.80E-06	1.57E-07	1.41E-03	-1.95E-06	3.71E-12	0.00E+00	-9.28E-10	-2.34E-06	5.20E+00	0.00E+00	0.00E+00	3.32E-16	6.58E-158	1.88E-06
1.04E-06	304.724	2.41E+19	0.00E+00	5.19E+00	5.73E+05	-1.09E-02	4.18E+01	2.44E+05	2.52E+00	1.52E+05	1.25E-04	3.05E+04	1.06E+02	4.88E-02	1.27E+02	5.27E-06	7.89E-11	1.41E+01	5.83E-01	0.00E+00	5.17E+00	1.50E-01	2.17E-02	9.75E-02	1.46E-14	1.30E+00	2.38E-04	2.34E-02	1.67E-12	6.15E-09	6.03E-06	1.18E+01	4.80E-08	3.80E-06	1.12E-09	-2.78E-06	1.56E-07	1.46E-03	-5.18E-05	3.69E-12	0.00E+00	-9.28E-10	-2.34E-06	5.19E+00	0.00E+00	0.00E+00	1.45E-16	6.56E-158	1.87E-06
1.07E-06	304.726	2.41E+19	0.00E+00	5.18E+00	5.73E+05	-1.09E-02	4.16E+01	2.44E+05	2.43E+00	1.52E+05	1.24E-04	3.05E+04	1.06E+02	4.80E-02	1.27E+02	4.22E-06	7.32E-11	1.42E+01	5.60E-01	0.00E+00	5.20E+00	1.50E-01	2.26E-02	9.72E-02	1.52E-14	1.34E+00	2.54E-04	2.35E-02	1.67E-12	6.19E-09	6.03E-06	1.17E+01	5.26E-08	3.74E-06	1.09E-09	-2.77E-06	1.56E-07	1.45E-03	-4.56E-05	3.68E-12	0.00E+00	-9.28E-10	-2.34E-06	5.18E+00	0.00E+00	0.00E+00	6.29E-17	6.54E-158	1.85E-06
1.09E-06	304.728	2.41E+19	0.00E+00	5.16E+00	5.73E+05	-1.09E-02	4.15E+01	2.44E+05	2.36E+00	1.52E+05	1.24E-04	3.05E+04	1.06E+02	4.73E-02	1.27E+02	3.39E-06	6.88E-11	1.42E+01	5.39E-01	0.00E+00	5.22E+00	1.50E-01	2.35E-02	9.70E-02	1.58E-14	1.38E+00	2.72E-04	2.36E-02	1.67E-12	6.23E-09	6.03E-06	1.17E+01	5.75E-08	3.67E-06	1.07E-09	-2.76E-06	1.56E-07	1.45E-03	-3.94E-05	3.68E-12	0.00E+00	-9.28E-10	-2.34E-06	5.16E+00	0.00E+00	0.00E+00	2.73E-17	6.53E-158	1.83E-06
1.12E-06	304.729	2.41E+19	0.00E+00	5.15E+00	5.73E+05	-1.09E-02	4.13E+01	2.44E+05	2.29E+00	1.52E+05	1.24E-04	3.05E+04	1.07E+02	4.66E-02	1.27E+02	2.73E-06	6.55E-11	1.42E+01	5.19E-01	0.00E+00	5.24E+00	1.50E-01	2.45E-02	9.68E-02	1.65E-14	1.42E+00	2.90E-04	2.37E-02	1.67E-12	6.27E-09	6.03E-06	1.17E+01	6.29E-08	3.62E-06	1.05E-09	-2.76E-06	1.55E-07	1.44E-03	-3.32E-05	3.67E-12	0.00E+00	-9.28E-10	-2.34E-06	5.15E+00	0.00E+00	0.00E+00	1.18E-17	6.51E-158	1.82E-06
1.14E-06	304.731	2.41E+19	0.00E+00	5.14E+00	5.73E+05	-1.09E-02	4.12E+01	2.44E+05	2.23E+00	1.52E+05	1.24E-04	3.05E+04	1.07E+02	4.60E-02	1.27E+02	2.20E-06	6.27E-11	1.43E+01	4.99E-01	0.00E+00	5.27E+00	1.50E-01	2.54E-02	9.65E-02	1.71E-14	1.46E+00	3.08E-04	2.38E-02	1.67E-12	6.31E-09	6.03E-06	1.16E+01	6.86E-08	3.56E-06	1.03E-09	-2.75E-06	1.55E-07	1.44E-03	-2.69E-05	3.66E-12	0.00E+00	-9.28E-10	-2.34E-06	5.14E+00	0.00E+00	0.00E+00	5.06E-18	6.49E-158	1.80E-06
1.17E-06	304.732	2.41E+19	0.00E+00	5.12E+00	5.73E+05	-1.09E-02	4.10E+01	2.44E+05	2.17E+00	1.52E+05	1.24E-04	3.05E+04	1.07E+02	4.54E-02	1.27E+02	1.79E-06	6.04E-11	1.43E+01	4.81E-01	0.00E+00	5.30E+00	1.50E-01	2.64E-02	9.62E-02	1.78E-14	1.50E+00	3.28E-04	2.39E-02	1.67E-12	6.34E-09	6.03E-06	1.16E+01	7.47E-08	3.52E-06	1.01E-09	-2.74E-06	1.54E-07	1.43E-03	-2.07E-05	3.66E-12	0.00E+00	-9.28E-10	-2.34E-06	5.12E+00	0.00E+00	0.00E+00	2.16E-18	6.48E-158	1.79E-06
1.19E-06	304.734	2.41E+19	0.00E+00	5.11E+00	5.73E+05	-1.09E-02	4.09E+01	2.44E+05	2.13E+00	1.52E+05	1.24E-04	3.05E+04	1.08E+02	4.49E-02	1.27E+02	1.46E-06	5.84E-11	1.44E+01	4.64E-01	0.00E+00	5.32E+00	1.50E-01	2.74E-02	9.59E-02	1.85E-14	1.54E+00	3.49E-04	2.40E-02	1.66E-12	6.38E-09	6.03E-06	1.15E+01	8.13E-08	3.47E-06	9.92E-10	-2.73E-06	1.54E-07	1.42E-03	-1.43E-05	3.65E-12	0.00E+00	-9.28E-10	-2.34E-06	5.11E+00	0.00E+00	0.00E+00	9.21E-19	6.46E-158	1.77E-06
1.22E-06	304.735	2.41E+19	0.00E+00	5.10E+00	5.73E+05	-1.09E-02	4.07E+01	2.44E+05	2.08E+00	1.52E+05	1.24E-04	3.05E+04	1.08E+02	4.45E-02	1.27E+02	1.20E-06	5.65E-11	1.44E+01	4.47E-01	0.00E+00	5.35E+00	1.50E-01	2.84E-02	9.56E-02	1.92E-14	1.58E+00	3.71E-04	2.41E-02	1.66E-12	6.41E-09	6.03E-06	1.15E+01	8.84E-08	3.44E-06	9.78E-10	-2.72E-06	1.53E-07	1.42E-03	-8.00E-06	3.64E-12	0.00E+00	-9.28E-10	-2.34E-06	5.10E+00	0.00E+00	0.00E+00	3.91E-19	6.44E-158	1.75E-06
1.25E-06	304.737	2.41E+19	0.00E+00	5.08E+00	5.73E+05	-1.09E-02	4.06E+01	2.44E+05	2.05E+00	1.52E+05	1.24E-04	3.05E+04	1.08E+02	4.41E-02	1.27E+02	9.97E-07	5.48E-11	1.44E+01	4.32E-01	0.00E+00	5.38E+00	1.50E-01	2.95E-02	9.53E-02	1.99E-14	1.62E+00	3.93E-04	2.42E-02	1.66E-12	6.44E-09	6.03E-06	1.14E+01	9.59E-08	3.40E-06	9.67E-10	-2.71E-06	1.53E-07	1.41E-03	-1.63E-06	3.64E-12	0.00E+00	-9.28E-10	-2.34E-06	5.08E+00	0.00E+00	0.00E+00	1.65E-19	6.42E-158	1.74E-06
1.27E-06	304.738	2.41E+19	0.00E+00	5.07E+00	5.73E+05	-1.09E-02	4.04E+01	2.44E+05	2.01E+00	1.52E+05	1.24E-04	3.05E+04	1.09E+02	4.38E-02	1.27E+02	8.36E-07	5.32E-11	1.45E+01	4.17E-01	0.00E+00	5.40E+00	1.50E-01	3.05E-02	9.49E-02	2.07E-14	1.66E+00	4.17E-04	2.43E-02	1.82E-12	6.48E-09	6.03E-06	1.14E+01	1.04E-07	3.37E-06	9.57E-10	-2.71E-06	1.52E-07	1.43E-03	-1.70E-05	3.63E-12	0.00E+00	-9.28E-10	-2.34E-06	5.07E+00	0.00E+00	0.00E+00	7.00E-20	6.41E-158	1.72E-06
1.30E-06	304.74	2.41E+19	0.00E+00	5.05E+00	5.73E+05	-1.09E-02	4.03E+01	2.44E+05	1.98E+00	1.52E+05	1.25E-04	3.05E+04	1.09E+02	4.35E-02	1.27E+02	7.09E-07	5.17E-11	1.45E+01	4.02E-01	0.00E+00	5.43E+00	1.50E-01	3.16E-02	9.46E-02	2.15E-14	1.70E+00	4.42E-04	2.43E-02	1.82E-12	6.51E-09	6.03E-06	1.13E+01	1.13E-07	3.34E-06	9.48E-10	-2.70E-06	1.52E-07	1.42E-03	-1.05E-05	3.62E-12	0.00E+00	-9.28E-10	-2.34E-06	5.05E+00	0.00E+00	0.00E+00	2.97E-20	6.39E-158	1.71E-06
1.32E-06	304.741	2.41E+19	0.00E+00	5.04E+00	5.73E+05	-1.09E-02	4.01E+01	2.44E+05	1.96E+00	1.52E+05	1.25E-04	3.05E+04	1.09E+02	4.32E-02	1.27E+02	6.10E-07	5.03E-11	1.46E+01	3.88E-01	0.00E+00	5.46E+00	1.50E-01	3.27E-02	9.42E-02	2.23E-14	1.74E+00	4.68E-04	2.44E-02	1.82E-12	6.54E-09	6.03E-06	1.12E+01	1.22E-07	3.32E-06	9.41E-10	-2.69E-06	1.51E-07	1.41E-03	-3.94E-06	3.62E-12	0.00E+00	-9.28E-10	-2.34E-06	5.04E+00	0.00E+00	0.00E+00	1.25E-20	6.37E-158	1.69E-06
1.35E-06	304.742	2.41E+19	0.00E+00	5.03E+00	5.73E+05	-1.09E-02	3.99E+01	2.44E+05	1.93E+00	1.52E+05	1.25E-04	3.05E+04	1.09E+02	4.29E-02	1.27E+02	5.32E-07	4.89E-11	1.46E+01	3.75E-01	0.00E+00	5.49E+00	1.50E-01	3.39E-02	9.39E-02	2.31E-14	1.78E+00	4.95E-04	2.45E-02	2.07E-12	6.58E-09	6.03E-06	1.12E+01	1.32E-07	3.29E-06	9.35E-10	-2.68E-06	1.50E-07	1.44E-03	-2.90E-05	3.61E-12	0.00E+00	-9.28E-10	-2.34E-06	5.03E+00	0.00E+00	0.00E+00	5.27E-21	6.36E-158	1.67E-06
1.38E-06	304.744	2.41E+19	0.00E+00	5.01E+00	5.73E+05	-1.09E-02	3.98E+01	2.44E+05	1.91E+00	1.52E+05	1.25E-04	3.05E+04	1.10E+02	4.27E-02	1.27E+02	4.70E-07	4.75E-11	1.46E+01	3.63E-01	0.00E+00	5.52E+00	1.50E-01	3.50E-02	9.35E-02	2.40E-14	1.82E+00	5.23E-04	2.46E-02	2.07E-12	6.61E-09	6.03E-06	1.11E+01	1.42E-07	3.27E-06	9.30E-10	-2.67E-06	1.50E-07	1.43E-03	-2.22E-05	3.60E-12	0.00E+00	-9.28E-10	-2.34E-06	5.01E+00	0.00E+00	0.00E+00	2.21E-21	6.34E-158	1.66E-06
1.41E-06	304.745	2.41E+19	0.00E+00	5.00E+00	5.73E+05	-1.09E-02	3.96E+01	2.44E+05	1.90E+00	1.52E+05	1.26E-04	3.05E+04	1.10E+02	4.25E-02	1.27E+02	4.22E-07	4.62E-11	1.46E+01	3.51E-01	0.00E+00	5.54E+00	1.50E-01	3.62E-02	9.31E-02	2.49E-14	1.87E+00	5.53E-04	2.47E-02	2.07E-12	6.64E-09	6.03E-06	1.11E+01	1.53E-07	3.25E-06	9.26E-10	-2.67E-06	1.49E-07	1.42E-03	-1.54E-05	3.60E-12	0.00E+00	-9.28E-10	-2.34E-06	5.00E+00	0.00E+00	0.00E+00	9.29E-22	6.32E-158	1.64E-06
1.43E-06	304.746	2.41E+19	0.00E+00	4.99E+00	5.73E+05	-1.09E-02	3.95E+01	2.44E+05	1.88E+00	1.52E+05	1.26E-04	3.05E+04	1.10E+02	4.23E-02	1.27E+02	3.85E-07	4.49E-11	1.47E+01	3.39E-01	0.00E+00	5.57E+00	1.50E-01	3.75E-02	9.28E-02	2.58E-14	1.91E+00	5.83E-04	2.48E-02	2.07E-12	6.67E-09	6.03E-06	1.10E+01	1.65E-07	3.23E-06	9.22E-10	-2.66E-06	1.48E-07	1.42E-03	-8.60E-06	3.59E-12	0.00E+00	-9.28E-10	-2.34E-06	4.99E+00	0.00E+00	0.00E+00	3.88E-22	6.30E-158	1.63E-06
1.46E-06	304.748	2.41E+19	0.00E+00	4.97E+00	5.73E+05	-1.09E-02	3.93E+01	2.44E+05	1.87E+00	1.52E+05	1.26E-04	3.05E+04	1.11E+02	4.22E-02	1.27E+02	3.55E-07	4.37E-11	1.47E+01	3.28E-01	0.00E+00	5.60E+00	1.50E-01	3.87E-02	9.24E-02	2.68E-14	1.95E+00	6.16E-04	2.49E-02	2.06E-12	6.70E-09	6.03E-06	1.10E+01	1.78E-07	3.22E-06	9.20E-10	-2.65E-06	1.48E-07	1.41E-03	-1.76E-06	3.58E-12	0.00E+00	-9.28E-10	-2.34E-06	4.97E+00	0.00E+00	0.00E+00	1.61E-22	6.29E-158	1.61E-06
1.49E-06	304.749	2.41E+19	0.00E+00	4.96E+00	5.73E+05	-1.09E-02	3.91E+01	2.44E+05	1.86E+00	1.52E+05	1.27E-04	3.05E+04	1.11E+02	4.20E-02	1.27E+02	3.32E-07	4.25E-11	1.47E+01	3.17E-01	0.00E+00	5.63E+00	1.50E-01	4.00E-02	9.20E-02	2.78E-14	2.00E+00	6.49E-04	2.50E-02	2.41E-12	6.73E-09	6.03E-06	1.09E+01	1.91E-07	3.20E-06	9.18E-10	-2.64E-06	1.47E-07	1.45E-03	-3.65E-05	3.58E-12	0.00E+00	-9.28E-10	-2.34E-06	4.96E+00	0.00E+00	0.00E+00	6.68E-23	6.27E-158	1.60E-06
1.52E-06	304.751	2.41E+19	0.00E+00	4.95E+00	5.73E+05	-1.09E-02	3.90E+01	2.44E+05	1.84E+00	1.52E+05	1.27E-04	3.05E+04	1.11E+02	4.19E-02	1.27E+02	3.14E-07	4.13E-11	1.48E+01	3.06E-01	0.00E+00	5.66E+00	1.50E-01	4.13E-02	9.16E-02	2.88E-14	2.04E+00	6.84E-04	2.50E-02	2.41E-12	6.76E-09	6.03E-06	1.09E+01	2.05E-07	3.19E-06	9.17E-10	-2.64E-06	1.46E-07	1.44E-03	-2.94E-05	3.57E-12	0.00E+00	-9.28E-10	-2.34E-06	4.95E+00	0.00E+00	0.00E+00	2.77E-23	6.25E-158	1.58E-06
1.54E-06	304.752	2.41E+19	0.00E+00	4.93E+00	5.73E+05	-1.09E-02	3.88E+01	2.44E+05	1.83E+00	1.52E+05	1.27E-04	3.05E+04	1.12E+02	4.18E-02	1.27E+02	2.99E-07	4.01E-11	1.48E+01	2.96E-01	0.00E+00	5.69E+00	1.50E-01	4.26E-02	9.12E-02	2.99E-14	2.08E+00	7.20E-04	2.51E-02	2.41E-12	6.79E-09	6.03E-06	1.08E+01	2.20E-07	3.18E-06	9.16E-10	-2.63E-06	1.45E-07	1.43E-03	-2.23E-05	3.56E-12	0.00E+00	-9.28E-10	-2.34E-06	4.93E+00	0.00E+00	0.00E+00	1.14E-23	6.23E-158	1.57E-06
1.57E-06	304.753	2.41E+19	0.00E+00	4.92E+00	5.73E+05	-1.09E-02	3.87E+01	2.44E+05	1.83E+00	1.52E+05	1.27E-04	3.05E+04	1.12E+02	4.17E-02	1.27E+02	2.88E-07	3.90E-11	1.48E+01	2.87E-01	0.00E+00	5.72E+00	1.50E-01	4.40E-02	9.08E-02	3.10E-14	2.13E+00	7.58E-04	2.52E-02	2.41E-12	6.82E-09	6.03E-06	1.08E+01	2.36E-07	3.17E-06	9.15E-10	-2.62E-06	1.45E-07	1.42E-03	-1.51E-05	3.55E-12	0.00E+00	-9.28E-10	-2.34E-06	4.92E+00	0.00E+00	0.00E+00	4.69E-24	6.22E-158	1.55E-06
1.60E-06	304.755	2.41E+19	0.00E+00	4.90E+00	5.73E+05	-1.09E-02	3.85E+01	2.44E+05	1.82E+00	1.52E+05	1.28E-04	3.05E+04	1.12E+02	4.16E-02	1.27E+02	2.79E-07	3.79E-11	1.48E+01	2.77E-01	0.00E+00	5.75E+00	1.50E-01	4.54E-02	9.04E-02	3.21E-14	2.17E+00	7.97E-04	2.53E-02	2.41E-12	6.85E-09	6.02E-06	1.07E+01	2.53E-07	3.15E-06	9.16E-10	-2.61E-06	1.44E-07	1.42E-03	-7.96E-06	3.55E-12	0.00E+00	-9.28E-10	-2.34E-06	4.90E+00	0.00E+00	0.00E+00	1.91E-24	6.20E-158	1.54E-06
1.63E-06	304.756	2.41E+19	0.00E+00	4.89E+00	5.73E+05	-1.09E-02	3.84E+01	2.44E+05	1.81E+00	1.52E+05	1.28E-04	3.05E+04	1.12E+02	4.16E-02	1.27E+02	2.72E-07	3.68E-11	1.49E+01	2.68E-01	0.00E+00	5.77E+00	1.50E-01	4.68E-02	9.00E-02	3.33E-14	2.21E+00	8.38E-04	2.54E-02	2.40E-12	6.88E-09	6.02E-06	1.07E+01	2.71E-07	3.14E-06	9.16E-10	-2.60E-06	1.43E-07	1.41E-03	-7.48E-07	3.54E-12	0.00E+00	-9.28E-10	-2.34E-06	4.89E+00	0.00E+00	0.00E+00	7.71E-25	6.18E-158	1.52E-06
1.66E-06	304.758	2.41E+19	0.00E+00	4.88E+00	5.73E+05	-1.09E-02	3.82E+01	2.44E+05	1.81E+00	1.52E+05	1.28E-04	3.05E+04	1.13E+02	4.15E-02	1.27E+02	2.67E-07	3.58E-11	1.49E+01	2.59E-01	0.00E+00	5.80E+00	1.50E-01	4.82E-02	8.96E-02	3.45E-14	2.26E+00	8.81E-04	2.55E-02	2.74E-12	6.91E-09	6.02E-06	1.06E+01	2.90E-07	3.14E-06	9.17E-10	-2.60E-06	1.42E-07	1.44E-03	-3.25E-05	3.53E-12	0.00E+00	-9.28E-10	-2.34E-06	4.88E+00	0.00E+00	0.00E+00	3.14E-25	6.17E-158	1.51E-06
1.69E-06	304.759	2.41E+19	0.00E+00	4.86E+00	5.73E+05	-1.09E-02	3.81E+01	2.44E+05	1.80E+00	1.52E+05	1.29E-04	3.05E+04	1.13E+02	4.14E-02	1.27E+02	2.62E-07	3.47E-11	1.49E+01	2.51E-01	0.00E+00	5.83E+00	1.50E-01	4.97E-02	8.92E-02	3.58E-14	2.30E+00	9.25E-04	2.55E-02	2.74E-12	6.94E-09	6.02E-06	1.06E+01	3.10E-07	3.13E-06	9.18E-10	-2.59E-06	1.41E-07	1.43E-03	-2.51E-05	3.52E-12	0.00E+00	-9.28E-10	-2.34E-06	4.86E+00	0.00E+00	0.00E+00	1.28E-25	6.15E-158	1.49E-06
1.71E-06	304.761	2.41E+19	0.00E+00	4.85E+00	5.73E+05	-1.09E-02	3.79E+01	2.44E+05	1.80E+00	1.52E+05	1.29E-04	3.05E+04	1.13E+02	4.14E-02	1.27E+02	2.58E-07	3.37E-11	1.49E+01	2.43E-01	0.00E+00	5.86E+00	1.50E-01	5.12E-02	8.87E-02	3.71E-14	2.35E+00	9.71E-04	2.56E-02	2.74E-12	6.98E-09	6.02E-06	1.05E+01	3.32E-07	3.12E-06	9.19E-10	-2.58E-06	1.41E-07	1.43E-03	-1.76E-05	3.52E-12	0.00E+00	-9.28E-10	-2.34E-06	4.85E+00	0.00E+00	0.00E+00	5.16E-26	6.13E-158	1.48E-06
1.74E-06	304.762	2.41E+19	0.00E+00	4.84E+00	5.73E+05	-1.09E-02	3.78E+01	2.44E+05	1.79E+00	1.52E+05	1.29E-04	3.05E+04	1.13E+02	4.13E-02	1.27E+02	2.55E-07	3.27E-11	1.50E+01	2.35E-01	0.00E+00	5.89E+00	1.50E-01	5.28E-02	8.83E-02	3.85E-14	2.39E+00	1.02E-03	2.57E-02	2.74E-12	7.01E-09	6.02E-06	1.05E+01	3.54E-07	3.11E-06	9.20E-10	-2.57E-06	1.40E-07	1.42E-03	-1.01E-05	3.51E-12	0.00E+00	-9.28E-10	-2.34E-06	4.84E+00	0.00E+00	0.00E+00	2.07E-26	6.11E-158	1.47E-06
1.77E-06	304.764	2.41E+19	0.00E+00	4.82E+00	5.73E+05	-1.09E-02	3.76E+01	2.44E+05	1.79E+00	1.52E+05	1.30E-04	3.05E+04	1.14E+02	4.13E-02	1.27E+02	2.53E-07	3.18E-11	1.50E+01	2.27E-01	0.00E+00	5.92E+00	1.50E-01	5.44E-02	8.79E-02	3.99E-14	2.44E+00	1.07E-03	2.58E-02	2.73E-12	7.04E-09	6.02E-06	1.04E+01	3.78E-07	3.10E-06	9.22E-10	-2.57E-06	1.39E-07	1.41E-03	-2.50E-06	3.50E-12	0.00E+00	-9.28E-10	-2.34E-06	4.82E+00	0.00E+00	0.00E+00	8.00E-27	6.10E-158	1.45E-06
1.80E-06	304.765	2.41E+19	0.00E+00	4.81E+00	5.73E+05	-1.09E-02	3.75E+01	2.44E+05	1.79E+00	1.52E+05	1.30E-04	3.05E+04	1.14E+02	4.13E-02	1.27E+02	2.50E-07	3.08E-11	1.50E+01	2.19E-01	0.00E+00	5.95E+00	1.50E-01	5.60E-02	8.75E-02	4.13E-14	2.49E+00	1.12E-03	2.59E-02	3.35E-12	7.07E-09	6.02E-06	1.03E+01	4.03E-07	3.10E-06	9.24E-10	-2.56E-06	1.38E-07	1.47E-03	-6.41E-05	3.49E-12	0.00E+00	-9.28E-10	-2.34E-06	4.81E+00	0.00E+00	0.00E+00	3.17E-27	6.08E-158	1.44E-06
1.83E-06	304.767	2.41E+19	0.00E+00	4.79E+00	5.73E+05	-1.09E-02	3.73E+01	2.44E+05	1.78E+00	1.52E+05	1.30E-04	3.05E+04	1.14E+02	4.12E-02	1.27E+02	2.49E-07	2.99E-11	1.50E+01	2.12E-01	0.00E+00	5.98E+00	1.50E-01	5.76E-02	8.70E-02	4.28E-14	2.53E+00	1.17E-03	2.60E-02	3.35E-12	7.10E-09	6.02E-06	1.03E+01	4.30E-07	3.09E-06	9.26E-10	-2.55E-06	1.37E-07	1.47E-03	-5.61E-05	3.49E-12	0.00E+00	-9.28E-10	-2.34E-06	4.79E+00	0.00E+00	0.00E+00	1.27E-27	6.06E-158	1.42E-06
1.86E-06	304.768	2.41E+19	0.00E+00	4.78E+00	5.73E+05	-1.09E-02	3.72E+01	2.44E+05	1.78E+00	1.52E+05	1.31E-04	3.05E+04	1.14E+02	4.12E-02	1.27E+02	2.47E-07	2.90E-11	1.50E+01	2.05E-01	0.00E+00	6.00E+00	1.50E-01	5.93E-02	8.66E-02	4.44E-14	2.58E+00	1.23E-03	2.61E-02	3.35E-12	7.13E-09	6.02E-06	1.02E+01	4.58E-07	3.08E-06	9.28E-10	-2.55E-06	1.37E-07	1.46E-03	-4.81E-05	3.48E-12	0.00E+00	-9.28E-10	-2.34E-06	4.78E+00	0.00E+00	0.00E+00	5.09E-28	6.04E-158	1.41E-06
1.89E-06	304.77	2.41E+19	0.00E+00	4.77E+00	5.73E+05	-1.09E-02	3.70E+01	2.44E+05	1.78E+00	1.52E+05	1.31E-04	3.05E+04	1.15E+02	4.12E-02	1.27E+02	2.45E-07	2.81E-11	1.51E+01	1.98E-01	0.00E+00	6.03E+00	1.50E-01	6.10E-02	8.62E-02	4.60E-14	2.62E+00	1.29E-03	2.61E-02	3.34E-12	7.16E-09	6.02E-06	1.02E+01	4.88E-07	3.08E-06	9.30E-10	-2.54E-06	1.36E-07	1.45E-03	-4.01E-05	3.47E-12	0.00E+00	-9.28E-10	-2.34E-06	4.77E+00	0.00E+00	0.00E+00	2.03E-28	6.03E-158	1.39E-06
1.92E-06	304.772	2.41E+19	0.00E+00	4.75E+00	5.73E+05	-1.09E-02	3.69E+01	2.44E+05	1.78E+00	1.52E+05	1.31E-04	3.05E+04	1.15E+02	4.11E-02	1.27E+02	2.44E-07	2.73E-11	1.51E+01	1.92E-01	0.00E+00	6.06E+00	1.50E-01	6.28E-02	8.57E-02	4.76E-14	2.67E+00	1.35E-03	2.62E-02	3.34E-12	7.19E-09	6.02E-06	1.01E+01	5.19E-07	3.07E-06	9.32E-10	-2.53E-06	1.35E-07	1.44E-03	-3.20E-05	3.46E-12	0.00E+00	-9.28E-10	-2.34E-06	4.75E+00	0.00E+00	0.00E+00	8.13E-29	6.01E-158	1.38E-06
1.95E-06	304.773	2.41E+19	0.00E+00	4.74E+00	5.73E+05	-1.09E-02	3.67E+01	2.44E+05	1.77E+00	1.52E+05	1.32E-04	3.05E+04	1.15E+02	4.11E-02	1.27E+02	2.43E-07	2.64E-11	1.51E+01	1.85E-01	0.00E+00	6.09E+00	1.50E-01	6.46E-02	8.53E-02	4.93E-14	2.72E+00	1.41E-03	2.63E-02	3.34E-12	7.22E-09	6.02E-06	1.01E+01	5.52E-07	3.06E-06	9.35E-10	-2.52E-06	1.34E-07	1.43E-03	-2.39E-05	3.45E-12	0.00E+00	-9.28E-10	-2.34E-06	4.74E+00	0.00E+00	0.00E+00	3.12E-29	5.99E-158	1.37E-06
1.98E-06	304.775	2.41E+19	0.00E+00	4.73E+00	5.73E+05	-1.09E-02	3.66E+01	2.44E+05	1.77E+00	1.52E+05	1.32E-04	3.05E+04	1.15E+02	4.11E-02	1.27E+02	2.42E-07	2.56E-11	1.51E+01	1.79E-01	0.00E+00	6.12E+00	1.50E-01	6.64E-02	8.48E-02	5.11E-14	2.77E+00	1.48E-03	2.64E-02	3.34E-12	7.25E-09	6.02E-06	1.00E+01	5.87E-07	3.06E-06	9.37E-10	-2.52E-06	1.33E-07	1.42E-03	-1.58E-05	3.45E-12	0.00E+00	-9.28E-10	-2.34E-06	4.73E+00	0.00E+00	0.00E+00	1.18E-29	5.97E-158	1.35E-06
2.02E-06	304.777	2.41E+19	0.00E+00	4.71E+00	5.73E+05	-1.09E-02	3.65E+01	2.44E+05	1.77E+00	1.52E+05	1.32E-04	3.05E+04	1.16E+02	4.11E-02	1.27E+02	2.40E-07	2.48E-11	1.51E+01	1.73E-01	0.00E+00	6.15E+00	1.50E-01	6.82E-02	8.44E-02	5.29E-14	2.81E+00	1.54E-03	2.65E-02	3.33E-12	7.28E-09	6.02E-06	9.96E+00	6.24E-07	3.05E-06	9.39E-10	-2.51E-06	1.32E-07	1.42E-03	-7.64E-06	3.44E-12	0.00E+00	-9.28E-10	-2.34E-06	4.71E+00	0.00E+00	0.00E+00	4.56E-30	5.96E-158	1.34E-06
2.05E-06	304.779	2.41E+19	0.00E+00	4.70E+00	5.73E+05	-1.09E-02	3.63E+01	2.44E+05	1.77E+00	1.52E+05	1.33E-04	3.05E+04	1.16E+02	4.10E-02	1.27E+02	2.39E-07	2.40E-11	1.52E+01	1.67E-01	0.00E+00	6.17E+00	1.50E-01	7.01E-02	8.40E-02	5.48E-14	2.86E+00	1.61E-03	2.66E-02	3.45E-12	7.31E-09	6.02E-06	9.90E+00	6.62E-07	3.05E-06	9.42E-10	-2.50E-06	1.31E-07	1.42E-03	-1.25E-05	3.43E-12	0.00E+00	-9.28E-10	-2.34E-06	4.70E+00	0.00E+00	0.00E+00	1.74E-30	5.94E-158	1.33E-06
2.08E-06	304.78	2.41E+19	0.00E+00	4.68E+00	5.73E+05	-1.09E-02	3.62E+01	2.44E+05	1.77E+00	1.52E+05	1.33E-04	3.05E+04	1.16E+02	4.10E-02	1.27E+02	2.38E-07	2.33E-11	1.52E+01	1.61E-01	0.00E+00	6.20E+00	1.50E-01	7.21E-02	8.35E-02	5.68E-14	2.91E+00	1.68E-03	2.67E-02	3.45E-12	7.34E-09	6.02E-06	9.84E+00	7.03E-07	3.04E-06	9.44E-10	-2.50E-06	1.31E-07	1.41E-03	-4.22E-06	3.42E-12	0.00E+00	-9.28E-10	-2.34E-06	4.68E+00	0.00E+00	0.00E+00	6.72E-31	5.92E-158	1.31E-06
2.11E-06	304.782	2.41E+19	0.00E+00	4.67E+00	5.73E+05	-1.09E-02	3.61E+01	2.44E+05	1.77E+00	1.52E+05	1.33E-04	3.05E+04	1.16E+02	4.10E-02	1.27E+02	2.37E-07	2.25E-11	1.52E+01	1.55E-01	0.00E+00	6.23E+00	1.50E-01	7.41E-02	8.31E-02	5.88E-14	2.96E+00	1.76E-03	2.68E-02	3.79E-12	7.37E-09	6.02E-06	9.79E+00	7.46E-07	3.03E-06	9.47E-10	-2.49E-06	1.30E-07	1.44E-03	-3.27E-05	3.41E-12	0.00E+00	-9.28E-10	-2.34E-06	4.67E+00	0.00E+00	0.00E+00	2.59E-31	5.90E-158	1.30E-06
2.14E-06	304.784	2.41E+19	0.00E+00	4.66E+00	5.73E+05	-1.09E-02	3.59E+01	2.44E+05	1.76E+00	1.52E+05	1.34E-04	3.05E+04	1.16E+02	4.10E-02	1.27E+02	2.36E-07	2.18E-11	1.52E+01	1.50E-01	0.00E+00	6.26E+00	1.50E-01	7.61E-02	8.26E-02	6.09E-14	3.01E+00	1.84E-03	2.68E-02	3.78E-12	7.40E-09	6.02E-06	9.73E+00	7.91E-07	3.03E-06	9.49E-10	-2.48E-06	1.29E-07	1.43E-03	-2.41E-05	3.41E-12	0.00E+00	-9.28E-10	-2.34E-06	4.66E+00	0.00E+00	0.00E+00	9.99E-32	5.89E-158	1.29E-06
2.17E-06	304.786	2.41E+19	0.00E+00	4.64E+00	5.73E+05	-1.09E-02	3.58E+01	2.44E+05	1.76E+00	1.52E+05	1.34E-04	3.05E+04	1.17E+02	4.10E-02	1.27E+02	2.35E-07	2.11E-11	1.52E+01	1.45E-01	0.00E+00	6.28E+00	1.50E-01	7.81E-02	8.22E-02	6.30E-14	3.06E+00	1.92E-03	2.69E-02	3.78E-12	7.43E-09	6.02E-06	9.67E+00	8.39E-07	3.02E-06	9.52E-10	-2.47E-06	1.28E-07	1.42E-03	-1.56E-05	3.40E-12	0.00E+00	-9.28E-10	-2.34E-06	4.64E+00	0.00E+00	0.00E+00	3.90E-32	5.87E-158	1.27E-06
2.21E-06	304.788	2.41E+19	0.00E+00	4.63E+00	5.73E+05	-1.09E-02	3.56E+01	2.44E+05	1.76E+00	1.52E+05	1.34E-04	3.05E+04	1.17E+02	4.09E-02	1.27E+02	2.34E-07	2.04E-11	1.52E+01	1.40E-01	0.00E+00	6.31E+00	1.50E-01	8.02E-02	8.17E-02	6.52E-14	3.11E+00	2.00E-03	2.70E-02	3.78E-12	7.46E-09	6.02E-06	9.62E+00	8.89E-07	3.02E-06	9.54E-10	-2.47E-06	1.27E-07	1.42E-03	-6.95E-06	3.39E-12	0.00E+00	-9.28E-10	-2.34E-06	4.63E+00	0.00E+00	0.00E+00	1.51E-32	5.85E-158	1.26E-06
2.24E-06	304.79	2.41E+19	0.00E+00	4.61E+00	5.73E+05	-1.09E-02	3.55E+01	2.44E+05	1.76E+00	1.52E+05	1.34E-04	3.05E+04	1.17E+02	4.09E-02	1.27E+02	2.33E-07	1.97E-11	1.52E+01	1.35E-01	0.00E+00	6.34E+00	1.50E-01	8.24E-02	8.12E-02	6.75E-14	3.16E+00	2.09E-03	2.71E-02	5.31E-12	7.49E-09	6.02E-06	9.56E+00	9.42E-07	3.01E-06	9.57E-10	-2.46E-06	1.26E-07	1.57E-03	-1.63E-04	3.38E-12	0.00E+00	-9.28E-10	-2.34E-06	4.61E+00	0.00E+00	0.00E+00	5.76E-33	5.83E-158	1.25E-06
2.27E-06	304.791	2.41E+19	0.00E+00	4.60E+00	5.73E+05	-1.09E-02	3.54E+01	2.44E+05	1.76E+00	1.52E+05	1.35E-04	3.05E+04	1.17E+02	4.09E-02	1.27E+02	2.32E-07	1.90E-11	1.53E+01	1.30E-01	0.00E+00	6.37E+00	1.50E-01	8.46E-02	8.08E-02	6.99E-14	3.21E+00	2.18E-03	2.72E-02	5.30E-12	7.52E-09	6.02E-06	9.50E+00	9.97E-07	3.00E-06	9.60E-10	-2.45E-06	1.25E-07	1.56E-03	-1.53E-04	3.37E-12	0.00E+00	-9.28E-10	-2.34E-06	4.60E+00	0.00E+00	0.00E+00	2.17E-33	5.81E-158	1.23E-06
2.31E-06	304.793	2.41E+19	0.00E+00	4.59E+00	5.73E+05	-1.09E-02	3.53E+01	2.44E+05	1.76E+00	1.52E+05	1.35E-04	3.05E+04	1.17E+02	4.09E-02	1.27E+02	2.31E-07	1.84E-11	1.53E+01	1.25E-01	0.00E+00	6.39E+00	1.50E-01	8.68E-02	8.03E-02	7.23E-14	3.26E+00	2.27E-03	2.73E-02	5.30E-12	7.55E-09	6.02E-06	9.44E+00	1.06E-06	3.00E-06	9.62E-10	-2.45E-06	1.24E-07	1.55E-03	-1.43E-04	3.36E-12	0.00E+00	-9.28E-10	-2.34E-06	4.59E+00	0.00E+00	0.00E+00	8.15E-34	5.80E-158	1.22E-06
2.34E-06	304.795	2.41E+19	0.00E+00	4.57E+00	5.73E+05	-1.09E-02	3.51E+01	2.44E+05	1.76E+00	1.52E+05	1.35E-04	3.05E+04	1.18E+02	4.09E-02	1.27E+02	2.30E-07	1.78E-11	1.53E+01	1.21E-01	0.00E+00	6.42E+00	1.50E-01	8.91E-02	7.99E-02	7.49E-14	3.31E+00	2.37E-03	2.74E-02	5.30E-12	7.58E-09	6.02E-06	9.38E+00	1.12E-06	2.99E-06	9.65E-10	-2.44E-06	1.24E-07	1.54E-03	-1.33E-04	3.36E-12	0.00E+00	-9.28E-10	-2.34E-06	4.57E+00	0.00E+00	0.00E+00	3.09E-34	5.78E-158	1.21E-06
2.37E-06	304.797	2.41E+19	0.00E+00	4.56E+00	5.73E+05	-1.09E-02	3.50E+01	2.44E+05	1.75E+00	1.52E+05	1.36E-04	3.05E+04	1.18E+02	4.08E-02	1.27E+02	2.29E-07	1.71E-11	1.53E+01	1.16E-01	0.00E+00	6.45E+00	1.50E-01	9.14E-02	7.94E-02	7.75E-14	3.36E+00	2.47E-03	2.75E-02	5.29E-12	7.61E-09	6.02E-06	9.33E+00	1.18E-06	2.99E-06	9.67E-10	-2.43E-06	1.23E-07	1.53E-03	-1.24E-04	3.35E-12	0.00E+00	-9.28E-10	-2.34E-06	4.56E+00	0.00E+00	0.00E+00	1.20E-34	5.76E-158	1.20E-06
2.41E-06	304.799	2.41E+19	0.00E+00	4.54E+00	5.73E+05	-1.09E-02	3.49E+01	2.44E+05	1.75E+00	1.52E+05	1.36E-04	3.05E+04	1.18E+02	4.08E-02	1.27E+02	2.28E-07	1.65E-11	1.53E+01	1.12E-01	0.00E+00	6.47E+00	1.50E-01	9.38E-02	7.89E-02	8.01E-14	3.41E+00	2.57E-03	2.76E-02	5.29E-12	7.64E-09	6.02E-06	9.27E+00	1.25E-06	2.98E-06	9.70E-10	-2.43E-06	1.22E-07	1.52E-03	-1.14E-04	3.34E-12	0.00E+00	-9.28E-10	-2.34E-06	4.54E+00	0.00E+00	0.00E+00	4.53E-35	5.74E-158	1.18E-06
2.44E-06	304.802	2.41E+19	0.00E+00	4.53E+00	5.73E+05	-1.09E-02	3.48E+01	2.44E+05	1.75E+00	1.52E+05	1.36E-04	3.05E+04	1.18E+02	4.08E-02	1.27E+02	2.27E-07	1.60E-11	1.53E+01	1.08E-01	0.00E+00	6.50E+00	1.50E-01	9.62E-02	7.85E-02	8.29E-14	3.46E+00	2.68E-03	2.77E-02	5.28E-12	7.67E-09	6.02E-06	9.21E+00	1.32E-06	2.97E-06	9.72E-10	-2.42E-06	1.21E-07	1.51E-03	-1.04E-04	3.33E-12	0.00E+00	-9.28E-10	-2.34E-06	4.53E+00	0.00E+00	0.00E+00	1.45E-35	5.73E-158	1.17E-06
2.48E-06	304.804	2.41E+19	0.00E+00	4.51E+00	5.73E+05	-1.09E-02	3.46E+01	2.44E+05	1.75E+00	1.52E+05	1.36E-04	3.05E+04	1.18E+02	4.08E-02	1.27E+02	2.27E-07	1.54E-11	1.53E+01	1.04E-01	0.00E+00	6.53E+00	1.50E-01	9.86E-02	7.80E-02	8.58E-14	3.52E+00	2.79E-03	2.77E-02	5.28E-12	7.70E-09	6.02E-06	9.15E+00	1.39E-06	2.97E-06	9.75E-10	-2.41E-06	1.20E-07	1.50E-03	-9.41E-05	3.32E-12	0.00E+00	-9.28E-10	-2.34E-06	4.51E+00	0.00E+00	0.00E+00	4.86E-36	5.71E-158	1.16E-06
2.51E-06	304.806	2.41E+19	0.00E+00	4.50E+00	5.73E+05	-1.09E-02	3.45E+01	2.44E+05	1.75E+00	1.52E+05	1.37E-04	3.05E+04	1.19E+02	4.08E-02	1.27E+02	2.26E-07	1.49E-11	1.53E+01	9.98E-02	0.00E+00	6.55E+00	1.50E-01	1.01E-01	7.75E-02	8.87E-14	3.57E+00	2.90E-03	2.78E-02	5.27E-12	7.73E-09	6.02E-06	9.09E+00	1.47E-06	2.96E-06	9.77E-10	-2.41E-06	1.19E-07	1.49E-03	-8.42E-05	3.31E-12	0.00E+00	-9.28E-10	-2.34E-06	4.50E+00	0.00E+00	0.00E+00	1.86E-36	5.69E-158	1.15E-06
2.55E-06	304.808	2.41E+19	0.00E+00	4.49E+00	5.73E+05	-1.09E-02	3.44E+01	2.44E+05	1.75E+00	1.52E+05	1.37E-04	3.05E+04	1.19E+02	4.07E-02	1.27E+02	2.25E-07	1.43E-11	1.53E+01	9.60E-02	0.00E+00	6.58E+00	1.50E-01	1.04E-01	7.71E-02	9.17E-14	3.62E+00	3.02E-03	2.79E-02	5.27E-12	7.76E-09	6.02E-06	9.03E+00	1.55E-06	2.96E-06	9.80E-10	-2.40E-06	1.18E-07	1.48E-03	-7.43E-05	3.30E-12	0.00E+00	-9.28E-10	-2.34E-06	4.49E+00	0.00E+00	0.00E+00	3.41E-37	5.67E-158	1.13E-06
2.58E-06	304.81	2.41E+19	0.00E+00	4.47E+00	5.73E+05	-1.09E-02	3.43E+01	2.44E+05	1.74E+00	1.52E+05	1.37E-04	3.05E+04	1.19E+02	4.07E-02	1.27E+02	2.24E-07	1.38E-11	1.53E+01	9.24E-02	0.00E+00	6.60E+00	1.50E-01	1.06E-01	7.66E-02	9.48E-14	3.67E+00	3.14E-03	2.80E-02	5.27E-12	7.79E-09	6.02E-06	8.97E+00	1.64E-06	2.95E-06	9.82E-10	-2.39E-06	1.17E-07	1.47E-03	-6.44E-05	3.29E-12	0.00E+00	-9.28E-10	-2.34E-06	4.47E+00	0.00E+00	0.00E+00	-5.59E-37	5.65E-158	1.12E-06
2.62E-06	304.812	2.41E+19	0.00E+00	4.46E+00	5.73E+05	-1.09E-02	3.41E+01	2.44E+05	1.74E+00	1.52E+05	1.37E-04	3.05E+04	1.19E+02	4.07E-02	1.27E+02	2.23E-07	1.33E-11	1.54E+01	8.88E-02	0.00E+00	6.63E+00	1.50E-01	1.09E-01	7.61E-02	9.81E-14	3.73E+00	3.27E-03	2.81E-02	5.26E-12	7.82E-09	6.02E-06	8.91E+00	1.73E-06	2.94E-06	9.85E-10	-2.39E-06	1.16E-07	1.46E-03	-5.44E-05	3.28E-12	0.00E+00	-9.28E-10	-2.34E-06	4.46E+00	0.00E+00	0.00E+00	-5.37E-37	5.64E-158	1.11E-06
2.65E-06	304.815	2.41E+19	0.00E+00	4.44E+00	5.73E+05	-1.09E-02	3.40E+01	2.44E+05	1.74E+00	1.52E+05	1.38E-04	3.05E+04	1.19E+02	4.07E-02	1.27E+02	2.22E-07	1.28E-11	1.54E+01	8.54E-02	0.00E+00	6.65E+00	1.50E-01	1.12E-01	7.57E-02	1.01E-13	3.78E+00	3.40E-03	2.82E-02	5.26E-12	7.85E-09	6.02E-06	8.85E+00	1.82E-06	2.94E-06	9.87E-10	-2.38E-06	1.15E-07	1.45E-03	-4.44E-05	3.28E-12	0.00E+00	-9.28E-10	-2.34E-06	4.44E+00	0.00E+00	0.00E+00	-1.54E-37	5.62E-158	1.10E-06
2.69E-06	304.817	2.41E+19	0.00E+00	4.43E+00	5.73E+05	-1.09E-02	3.39E+01	2.44E+05	1.74E+00	1.52E+05	1.38E-04	3.05E+04	1.19E+02	4.07E-02	1.27E+02	2.21E-07	1.23E-11	1.54E+01	8.20E-02	0.00E+00	6.68E+00	1.50E-01	1.14E-01	7.52E-02	1.05E-13	3.84E+00	3.54E-03	2.83E-02	5.25E-12	7.88E-09	6.02E-06	8.79E+00	1.92E-06	2.93E-06	9.90E-10	-2.38E-06	1.14E-07	1.44E-03	-3.44E-05	3.27E-12	0.00E+00	-9.28E-10	-2.34E-06	4.43E+00	0.00E+00	0.00E+00	-2.14E-37	5.60E-158	1.08E-06
2.73E-06	304.819	2.41E+19	0.00E+00	4.41E+00	5.73E+05	-1.09E-02	3.38E+01	2.44E+05	1.74E+00	1.52E+05	1.38E-04	3.05E+04	1.20E+02	4.06E-02	1.27E+02	2.20E-07	1.18E-11	1.54E+01	7.88E-02	0.00E+00	6.70E+00	1.50E-01	1.17E-01	7.47E-02	1.08E-13	3.89E+00	3.68E-03	2.84E-02	5.25E-12	7.91E-09	6.02E-06	8.73E+00	2.03E-06	2.92E-06	9.92E-10	-2.37E-06	1.14E-07	1.43E-03	-2.43E-05	3.26E-12	0.00E+00	-9.28E-10	-2.34E-06	4.41E+00	0.00E+00	0.00E+00	-8.14E-37	5.58E-158	1.07E-06
2.76E-06	304.821	2.41E+19	0.00E+00	4.40E+00	5.73E+05	-1.09E-02	3.37E+01	2.44E+05	1.73E+00	1.52E+05	1.38E-04	3.05E+04	1.20E+02	4.06E-02	1.27E+02	2.19E-07	1.14E-11	1.54E+01	7.57E-02	0.00E+00	6.73E+00	1.50E-01	1.20E-01	7.42E-02	1.12E-13	3.94E+00	3.83E-03	2.85E-02	5.24E-12	7.94E-09	6.02E-06	8.67E+00	2.14E-06	2.92E-06	9.94E-10	-2.36E-06	1.13E-07	1.42E-03	-1.42E-05	3.25E-12	0.00E+00	-9.28E-10	-2.34E-06	4.40E+00	0.00E+00	0.00E+00	-1.17E-36	5.56E-158	1.06E-06
2.80E-06	304.824	2.41E+19	0.00E+00	4.39E+00	5.73E+05	-1.09E-02	3.36E+01	2.44E+05	1.73E+00	1.52E+05	1.38E-04	3.05E+04	1.20E+02	4.06E-02	1.27E+02	2.18E-07	1.10E-11	1.54E+01	7.26E-02	0.00E+00	6.75E+00	1.50E-01	1.23E-01	7.38E-02	1.16E-13	4.00E+00	3.98E-03	2.86E-02	5.24E-12	7.97E-09	6.02E-06	8.61E+00	2.25E-06	2.91E-06	9.97E-10	-2.36E-06	1.12E-07	1.41E-03	-4.12E-06	3.24E-12	0.00E+00	-9.28E-10	-2.34E-06	4.39E+00	0.00E+00	0.00E+00	-7.65E-37	5.55E-158	1.05E-06
2.84E-06	304.826	2.41E+19	0.00E+00	4.37E+00	5.73E+05	-1.09E-02	3.35E+01	2.44E+05	1.73E+00	1.52E+05	1.39E-04	3.05E+04	1.20E+02	4.05E-02	1.27E+02	2.17E-07	1.05E-11	1.54E+01	6.97E-02	0.00E+00	6.78E+00	1.51E-01	1.26E-01	7.33E-02	1.20E-13	4.05E+00	4.13E-03	2.87E-02	5.64E-12	8.00E-09	6.02E-06	8.55E+00	2.37E-06	2.91E-06	9.99E-10	-2.35E-06	1.11E-07	1.44E-03	-3.57E-05	3.23E-12	0.00E+00	-9.28E-10	-2.34E-06	4.37E+00	0.00E+00	0.00E+00	-6.00E-37	5.53E-158	1.04E-06
2.88E-06	304.829	2.41E+19	0.00E+00	4.36E+00	5.73E+05	-1.09E-02	3.33E+01	2.44E+05	1.73E+00	1.52E+05	1.39E-04	3.05E+04	1.20E+02	4.05E-02	1.27E+02	2.16E-07	1.01E-11	1.54E+01	6.69E-02	0.00E+00	6.80E+00	1.51E-01	1.29E-01	7.28E-02	1.24E-13	4.11E+00	4.30E-03	2.88E-02	5.64E-12	8.03E-09	6.02E-06	8.49E+00	2.50E-06	2.90E-06	1.00E-09	-2.34E-06	1.10E-07	1.43E-03	-2.53E-05	3.22E-12	0.00E+00	-9.28E-10	-2.34E-06	4.36E+00	0.00E+00	0.00E+00	-6.00E-37	5.51E-158	1.02E-06
2.91E-06	304.831	2.41E+19	0.00E+00	4.34E+00	5.73E+05	-1.09E-02	3.32E+01	2.44E+05	1.73E+00	1.52E+05	1.39E-04	3.05E+04	1.20E+02	4.05E-02	1.27E+02	2.15E-07	9.71E-12	1.54E+01	6.41E-02	0.00E+00	6.83E+00	1.51E-01	1.32E-01	7.23E-02	1.28E-13	4.17E+00	4.46E-03	2.89E-02	5.63E-12	8.06E-09	6.02E-06	8.43E+00	2.63E-06	2.89E-06	1.00E-09	-2.34E-06	1.09E-07	1.42E-03	-1.48E-05	3.21E-12	0.00E+00	-9.28E-10	-2.34E-06	4.34E+00	0.00E+00	0.00E+00	-6.00E-37	5.49E-158	1.01E-06
2.95E-06	304.834	2.41E+19	0.00E+00	4.33E+00	5.73E+05	-1.09E-02	3.31E+01	2.44E+05	1.72E+00	1.52E+05	1.39E-04	3.05E+04	1.21E+02	4.05E-02	1.27E+02	2.14E-07	9.32E-12	1.54E+01	6.14E-02	0.00E+00	6.85E+00	1.51E-01	1.35E-01	7.18E-02	1.32E-13	4.22E+00	4.64E-03	2.90E-02	5.63E-12	8.09E-09	6.02E-06	8.37E+00	2.77E-06	2.89E-06	1.01E-09	-2.33E-06	1.08E-07	1.41E-03	-4.24E-06	3.20E-12	0.00E+00	-9.28E-10	-2.34E-06	4.33E+00	0.00E+00	0.00E+00	-6.00E-37	5.47E-158	1.00E-06
2.99E-06	304.836	2.41E+19	0.00E+00	4.31E+00	5.73E+05	-1.09E-02	3.30E+01	2.44E+05	1.72E+00	1.52E+05	1.39E-04	3.05E+04	1.21E+02	4.04E-02	1.27E+02	2.13E-07	8.94E-12	1.54E+01	5.89E-02	0.00E+00	6.87E+00	1.51E-01	1.39E-01	7.13E-02	1.36E-13	4.28E+00	4.81E-03	2.91E-02	5.68E-12	8.12E-09	6.02E-06	8.31E+00	2.91E-06	2.88E-06	1.01E-09	-2.33E-06	1.07E-07	1.41E-03	-6.75E-08	3.19E-12	0.00E+00	-9.28E-10	-2.34E-06	4.31E+00	0.00E+00	0.00E+00	-6.00E-37	5.45E-158	9.90E-07
3.03E-06	304.839	2.41E+19	0.00E+00	4.30E+00	5.73E+05	-1.09E-02	3.29E+01	2.44E+05	1.72E+00	1.52E+05	1.40E-04	3.05E+04	1.21E+02	4.04E-02	1.27E+02	2.12E-07	8.58E-12	1.54E+01	5.64E-02	0.00E+00	6.90E+00	1.51E-01	1.42E-01	7.09E-02	1.41E-13	4.34E+00	5.00E-03	2.92E-02	5.94E-12	8.15E-09	6.02E-06	8.25E+00	3.06E-06	2.87E-06	1.01E-09	-2.32E-06	1.06E-07	1.43E-03	-1.70E-05	3.18E-12	0.00E+00	-9.28E-10	-2.34E-06	4.30E+00	0.00E+00	0.00E+00	-6.00E-37	5.44E-158	9.78E-07
3.07E-06	304.841	2.41E+19	0.00E+00	4.28E+00	5.73E+05	-1.09E-02	3.28E+01	2.44E+05	1.72E+00	1.52E+05	1.40E-04	3.05E+04	1.21E+02	4.04E-02	1.27E+02	2.11E-07	8.22E-12	1.54E+01	5.40E-02	0.00E+00	6.92E+00	1.51E-01	1.45E-01	7.04E-02	1.45E-13	4.39E+00	5.19E-03	2.93E-02	5.94E-12	8.18E-09	6.02E-06	8.18E+00	3.22E-06	2.87E-06	1.01E-09	-2.31E-06	1.05E-07	1.42E-03	-6.12E-06	3.17E-12	0.00E+00	-9.28E-10	-2.34E-06	4.28E+00	0.00E+00	0.00E+00	-6.00E-37	5.42E-158	9.67E-07
3.11E-06	304.844	2.41E+19	0.00E+00	4.27E+00	5.73E+05	-1.09E-02	3.27E+01	2.44E+05	1.71E+00	1.52E+05	1.40E-04	3.05E+04	1.21E+02	4.03E-02	1.27E+02	2.10E-07	7.88E-12	1.54E+01	5.17E-02	0.00E+00	6.94E+00	1.51E-01	1.49E-01	6.99E-02	1.50E-13	4.45E+00	5.39E-03	2.94E-02	6.21E-12	8.21E-09	6.02E-06	8.12E+00	3.39E-06	2.86E-06	1.01E-09	-2.31E-06	1.04E-07	1.43E-03	-2.37E-05	3.16E-12	0.00E+00	-9.28E-10	-2.34E-06	4.27E+00	0.00E+00	0.00E+00	-6.00E-37	5.40E-158	9.56E-07
3.15E-06	304.847	2.41E+19	0.00E+00	4.25E+00	5.73E+05	-1.09E-02	3.26E+01	2.44E+05	1.71E+00	1.52E+05	1.40E-04	3.05E+04	1.21E+02	4.03E-02	1.27E+02	2.09E-07	7.55E-12	1.54E+01	4.94E-02	0.00E+00	6.96E+00	1.51E-01	1.52E-01	6.94E-02	1.55E-13	4.51E+00	5.59E-03	2.95E-02	6.21E-12	8.24E-09	6.02E-06	8.06E+00	3.56E-06	2.85E-06	1.02E-09	-2.30E-06	1.03E-07	1.42E-03	-1.26E-05	3.15E-12	0.00E+00	-9.28E-10	-2.34E-06	4.25E+00	0.00E+00	0.00E+00	-6.00E-37	5.38E-158	9.44E-07
3.19E-06	304.849	2.41E+19	0.00E+00	4.24E+00	5.73E+05	-1.09E-02	3.25E+01	2.44E+05	1.71E+00	1.52E+05	1.40E-04	3.05E+04	1.21E+02	4.03E-02	1.27E+02	2.08E-07	7.22E-12	1.54E+01	4.73E-02	0.00E+00	6.98E+00	1.51E-01	1.56E-01	6.89E-02	1.60E-13	4.57E+00	5.80E-03	2.96E-02	6.20E-12	8.27E-09	6.02E-06	8.00E+00	3.74E-06	2.84E-06	1.02E-09	-2.29E-06	1.02E-07	1.41E-03	-1.42E-06	3.14E-12	0.00E+00	-9.28E-10	-2.34E-06	4.24E+00	0.00E+00	0.00E+00	-6.00E-37	5.36E-158	9.33E-07
3.23E-06	304.852	2.41E+19	0.00E+00	4.22E+00	5.73E+05	-1.09E-02	3.24E+01	2.44E+05	1.71E+00	1.52E+05	1.40E-04	3.05E+04	1.21E+02	4.03E-02	1.27E+02	2.07E-07	6.91E-12	1.55E+01	4.52E-02	0.00E+00	7.01E+00	1.51E-01	1.60E-01	6.84E-02	1.65E-13	4.63E+00	6.02E-03	2.97E-02	6.53E-12	8.30E-09	6.02E-06	7.94E+00	3.94E-06	2.84E-06	1.02E-09	-2.29E-06	1.01E-07	1.43E-03	-2.40E-05	3.13E-12	0.00E+00	-9.28E-10	-2.34E-06	4.22E+00	0.00E+00	0.00E+00	-6.00E-37	5.34E-158	9.22E-07
3.27E-06	304.855	2.41E+19	0.00E+00	4.21E+00	5.73E+05	-1.09E-02	3.23E+01	2.44E+05	1.70E+00	1.52E+05	1.41E-04	3.05E+04	1.22E+02	4.02E-02	1.27E+02	2.06E-07	6.61E-12	1.55E+01	4.32E-02	0.00E+00	7.03E+00	1.51E-01	1.63E-01	6.79E-02	1.70E-13	4.69E+00	6.25E-03	2.98E-02	6.53E-12	8.33E-09	6.02E-06	7.87E+00	4.13E-06	2.83E-06	1.02E-09	-2.28E-06	1.00E-07	1.42E-03	-1.25E-05	3.12E-12	0.00E+00	-9.28E-10	-2.34E-06	4.21E+00	0.00E+00	0.00E+00	-6.00E-37	5.32E-158	9.11E-07
3.31E-06	304.858	2.41E+19	0.00E+00	4.19E+00	5.73E+05	-1.09E-02	3.22E+01	2.44E+05	1.70E+00	1.52E+05	1.41E-04	3.05E+04	1.22E+02	4.02E-02	1.27E+02	2.06E-07	6.32E-12	1.55E+01	4.12E-02	0.00E+00	7.05E+00	1.51E-01	1.67E-01	6.74E-02	1.76E-13	4.75E+00	6.48E-03	2.99E-02	6.52E-12	8.36E-09	6.02E-06	7.81E+00	4.34E-06	2.82E-06	1.03E-09	-2.28E-06	9.95E-08	1.41E-03	-9.56E-07	3.11E-12	0.00E+00	-9.28E-10	-2.34E-06	4.19E+00	0.00E+00	0.00E+00	-6.00E-37	5.30E-158	9.00E-07
3.36E-06	304.86	2.41E+19	0.00E+00	4.18E+00	5.73E+05	-1.09E-02	3.21E+01	2.44E+05	1.70E+00	1.52E+05	1.41E-04	3.05E+04	1.22E+02	4.01E-02	1.27E+02	2.05E-07	6.04E-12	1.55E+01	3.94E-02	0.00E+00	7.07E+00	1.51E-01	1.71E-01	6.69E-02	1.82E-13	4.81E+00	6.72E-03	3.00E-02	1.28E-11	8.39E-09	6.02E-06	7.75E+00	4.56E-06	2.82E-06	1.03E-09	-2.27E-06	9.85E-08	2.02E-03	-6.10E-04	3.10E-12	0.00E+00	-9.28E-10	-2.34E-06	4.18E+00	0.00E+00	0.00E+00	-6.00E-37	5.29E-158	8.89E-07
3.40E-06	304.863	2.41E+19	0.00E+00	4.17E+00	5.73E+05	-1.09E-02	3.20E+01	2.44E+05	1.69E+00	1.52E+05	1.41E-04	3.05E+04	1.22E+02	4.01E-02	1.27E+02	2.04E-07	5.77E-12	1.55E+01	3.76E-02	0.00E+00	7.09E+00	1.51E-01	1.75E-01	6.64E-02	1.87E-13	4.87E+00	6.98E-03	3.01E-02	1.28E-11	8.41E-09	6.02E-06	7.68E+00	4.79E-06	2.81E-06	1.03E-09	-2.26E-06	9.76E-08	2.00E-03	-5.94E-04	3.09E-12	0.00E+00	-9.28E-10	-2.34E-06	4.17E+00	0.00E+00	0.00E+00	-6.00E-37	5.27E-158	8.78E-07
3.44E-06	304.866	2.41E+19	0.00E+00	4.15E+00	5.73E+05	-1.09E-02	3.19E+01	2.44E+05	1.69E+00	1.52E+05	1.41E-04	3.05E+04	1.22E+02	4.01E-02	1.27E+02	2.03E-07	5.50E-12	1.55E+01	3.58E-02	0.00E+00	7.11E+00	1.51E-01	1.79E-01	6.59E-02	1.93E-13	4.93E+00	7.23E-03	3.02E-02	1.28E-11	8.44E-09	6.02E-06	7.62E+00	5.03E-06	2.80E-06	1.03E-09	-2.26E-06	9.66E-08	1.99E-03	-5.77E-04	3.08E-12	0.00E+00	-9.28E-10	-2.34E-06	4.15E+00	0.00E+00	0.00E+00	-6.00E-37	5.25E-158	8.67E-07
3.49E-06	304.869	2.41E+19	0.00E+00	4.14E+00	5.73E+05	-1.09E-02	3.18E+01	2.44E+05	1.69E+00	1.52E+05	1.41E-04	3.05E+04	1.22E+02	4.00E-02	1.27E+02	2.02E-07	5.25E-12	1.55E+01	3.41E-02	0.00E+00	7.13E+00	1.51E-01	1.83E-01	6.54E-02	2.00E-13	4.99E+00	7.50E-03	3.03E-02	1.28E-11	8.47E-09	6.02E-06	7.56E+00	5.28E-06	2.79E-06	1.03E-09	-2.25E-06	9.57E-08	1.97E-03	-5.60E-04	3.07E-12	0.00E+00	-9.28E-10	-2.34E-06	4.14E+00	0.00E+00	0.00E+00	-6.00E-37	5.23E-158	8.57E-07
3.53E-06	304.872	2.41E+19	0.00E+00	4.12E+00	5.73E+05	-1.09E-02	3.17E+01	2.44E+05	1.68E+00	1.52E+05	1.41E-04	3.05E+04	1.22E+02	4.00E-02	1.27E+02	2.01E-07	5.01E-12	1.55E+01	3.25E-02	0.00E+00	7.15E+00	1.51E-01	1.87E-01	6.49E-02	2.06E-13	5.05E+00	7.78E-03	3.04E-02	1.28E-11	8.50E-09	6.02E-06	7.49E+00	5.55E-06	2.79E-06	1.04E-09	-2.25E-06	9.47E-08	1.95E-03	-5.43E-04	3.06E-12	0.00E+00	-9.28E-10	-2.34E-06	4.12E+00	0.00E+00	0.00E+00	-6.00E-37	5.21E-158	8.46E-07
3.57E-06	304.875	2.41E+19	0.00E+00	4.10E+00	5.73E+05	-1.09E-02	3.16E+01	2.44E+05	1.68E+00	1.52E+05	1.41E-04	3.05E+04	1.22E+02	4.00E-02	1.27E+02	2.00E-07	4.77E-12	1.55E+01	3.10E-02	0.00E+00	7.17E+00	1.51E-01	1.91E-01	6.44E-02	2.12E-13	5.11E+00	8.06E-03	3.05E-02	1.28E-11	8.53E-09	6.02E-06	7.43E+00	5.82E-06	2.78E-06	1.04E-09	-2.24E-06	9.38E-08	1.94E-03	-5.26E-04	3.05E-12	0.00E+00	-9.28E-10	-2.34E-06	4.10E+00	0.00E+00	0.00E+00	-6.00E-37	5.19E-158	8.35E-07
3.62E-06	304.878	2.41E+19	0.00E+00	4.09E+00	5.73E+05	-1.09E-02	3.15E+01	2.44E+05	1.68E+00	1.52E+05	1.41E-04	3.05E+04	1.22E+02	3.99E-02	1.27E+02	1.99E-07	4.55E-12	1.55E+01	2.95E-02	0.00E+00	7.19E+00	1.51E-01	1.96E-01	6.39E-02	2.19E-13	5.18E+00	8.36E-03	3.06E-02	1.27E-11	8.56E-09	6.02E-06	7.37E+00	6.11E-06	2.77E-06	1.04E-09	-2.23E-06	9.28E-08	1.92E-03	-5.09E-04	3.04E-12	0.00E+00	-9.28E-10	-2.34E-06	4.09E+00	0.00E+00	0.00E+00	-6.00E-37	5.17E-158	8.25E-07
3.67E-06	304.881	2.41E+19	0.00E+00	4.07E+00	5.73E+05	-1.09E-02	3.14E+01	2.44E+05	1.68E+00	1.52E+05	1.42E-04	3.05E+04	1.22E+02	3.99E-02	1.27E+02	1.98E-07	4.33E-12	1.55E+01	2.81E-02	0.00E+00	7.21E+00	1.51E-01	2.00E-01	6.34E-02	2.26E-13	5.24E+00	8.66E-03	3.07E-02	1.27E-11	8.59E-09	6.02E-06	7.30E+00	6.41E-06	2.76E-06	1.04E-09	-2.23E-06	9.18E-08	1.90E-03	-4.92E-04	3.02E-12	0.00E+00	-9.28E-10	-2.34E-06	4.07E+00	0.00E+00	0.00E+00	-6.00E-37	5.15E-158	8.14E-07
3.71E-06	304.884	2.41E+19	0.00E+00	4.06E+00	5.73E+05	-1.09E-02	3.14E+01	2.44E+05	1.67E+00	1.52E+05	1.42E-04	3.05E+04	1.23E+02	3.99E-02	1.27E+02	1.97E-07	4.12E-12	1.55E+01	2.67E-02	0.00E+00	7.23E+00	1.51E-01	2.05E-01	6.29E-02	2.33E-13	5.30E+00	8.98E-03	3.08E-02	1.27E-11	8.62E-09	6.02E-06	7.24E+00	6.72E-06	2.76E-06	1.04E-09	-2.22E-06	9.09E-08	1.88E-03	-4.75E-04	3.01E-12	0.00E+00	-9.28E-10	-2.34E-06	4.06E+00	0.00E+00	0.00E+00	-6.00E-37	5.13E-158	8.04E-07
3.76E-06	304.888	2.41E+19	0.00E+00	4.04E+00	5.73E+05	-1.09E-02	3.13E+01	2.44E+05	1.67E+00	1.52E+05	1.42E-04	3.05E+04	1.23E+02	3.98E-02	1.27E+02	1.96E-07	3.91E-12	1.55E+01	2.54E-02	0.00E+00	7.24E+00	1.51E-01	2.09E-01	6.24E-02	2.41E-13	5.37E+00	9.31E-03	3.09E-02	1.27E-11	8.65E-09	6.02E-06	7.17E+00	7.05E-06	2.75E-06	1.04E-09	-2.22E-06	8.99E-08	1.87E-03	-4.58E-04	3.00E-12	0.00E+00	-9.28E-10	-2.34E-06	4.04E+00	0.00E+00	0.00E+00	-6.00E-37	5.11E-158	7.94E-07
3.80E-06	304.891	2.41E+19	0.00E+00	4.03E+00	5.73E+05	-1.09E-02	3.12E+01	2.44E+05	1.67E+00	1.52E+05	1.42E-04	3.05E+04	1.23E+02	3.98E-02	1.27E+02	1.96E-07	3.72E-12	1.55E+01	2.41E-02	0.00E+00	7.26E+00	1.51E-01	2.14E-01	6.19E-02	2.48E-13	5.43E+00	9.65E-03	3.10E-02	1.27E-11	8.68E-09	6.02E-06	7.11E+00	7.40E-06	2.74E-06	1.05E-09	-2.21E-06	8.89E-08	1.85E-03	-4.41E-04	2.99E-12	0.00E+00	-9.28E-10	-2.34E-06	4.03E+00	0.00E+00	0.00E+00	-6.00E-37	5.09E-158	7.83E-07
3.85E-06	304.894	2.41E+19	0.00E+00	4.01E+00	5.73E+05	-1.09E-02	3.11E+01	2.44E+05	1.66E+00	1.52E+05	1.42E-04	3.05E+04	1.23E+02	3.97E-02	1.27E+02	1.95E-07	3.53E-12	1.55E+01	2.29E-02	0.00E+00	7.28E+00	1.51E-01	2.19E-01	6.14E-02	2.56E-13	5.50E+00	1.00E-02	3.11E-02	1.27E-11	8.71E-09	6.02E-06	7.04E+00	7.76E-06	2.73E-06	1.05E-09	-2.21E-06	8.80E-08	1.83E-03	-4.24E-04	2.98E-12	0.00E+00	-9.28E-10	-2.34E-06	4.01E+00	0.00E+00	0.00E+00	-6.00E-37	5.08E-158	7.73E-07
3.90E-06	304.897	2.41E+19	0.00E+00	4.00E+00	5.73E+05	-1.09E-02	3.10E+01	2.44E+05	1.66E+00	1.52E+05	1.42E-04	3.05E+04	1.23E+02	3.97E-02	1.27E+02	1.94E-07	3.35E-12	1.55E+01	2.17E-02	0.00E+00	7.30E+00	1.51E-01	2.24E-01	6.09E-02	2.64E-13	5.56E+00	1.04E-02	3.12E-02	1.27E-11	8.74E-09	6.02E-06	6.98E+00	8.14E-06	2.73E-06	1.05E-09	-2.20E-06	8.70E-08	1.82E-03	-4.07E-04	2.97E-12	0.00E+00	-9.28E-10	-2.34E-06	4.00E+00	0.00E+00	0.00E+00	-6.00E-37	5.06E-158	7.63E-07
3.95E-06	304.901	2.41E+19	0.00E+00	3.98E+00	5.73E+05	-1.09E-02	3.09E+01	2.44E+05	1.66E+00	1.52E+05	1.42E-04	3.05E+04	1.23E+02	3.97E-02	1.27E+02	1.93E-07	3.18E-12	1.55E+01	2.06E-02	0.00E+00	7.31E+00	1.51E-01	2.29E-01	6.04E-02	2.72E-13	5.63E+00	1.07E-02	3.13E-02	1.27E-11	8.77E-09	6.02E-06	6.91E+00	8.53E-06	2.72E-06	1.05E-09	-2.19E-06	8.61E-08	1.80E-03	-3.90E-04	2.96E-12	0.00E+00	-9.28E-10	-2.34E-06	3.98E+00	0.00E+00	0.00E+00	-6.00E-37	5.04E-158	7.53E-07
4.00E-06	304.904	2.41E+19	0.00E+00	3.97E+00	5.73E+05	-1.09E-02	3.08E+01	2.44E+05	1.65E+00	1.52E+05	1.42E-04	3.05E+04	1.23E+02	3.96E-02	1.28E+02	1.92E-07	3.01E-12	1.55E+01	1.95E-02	0.00E+00	7.33E+00	1.51E-01	2.34E-01	5.99E-02	2.81E-13	5.69E+00	1.11E-02	3.14E-02	1.26E-11	8.80E-09	6.02E-06	6.85E+00	8.94E-06	2.71E-06	1.05E-09	-2.19E-06	8.51E-08	1.78E-03	-3.73E-04	2.95E-12	0.00E+00	-9.28E-10	-2.34E-06	3.97E+00	0.00E+00	0.00E+00	-6.00E-37	5.02E-158	7.43E-07
4.05E-06	304.908	2.41E+19	0.00E+00	3.95E+00	5.73E+05	-1.09E-02	3.08E+01	2.44E+05	1.65E+00	1.52E+05	1.42E-04	3.05E+04	1.23E+02	3.96E-02	1.28E+02	1.91E-07	2.85E-12	1.55E+01	1.85E-02	0.00E+00	7.34E+00	1.51E-01	2.39E-01	5.94E-02	2.89E-13	5.76E+00	1.15E-02	3.15E-02	1.26E-11	8.83E-09	6.02E-06	6.78E+00	9.38E-06	2.70E-06	1.06E-09	-2.18E-06	8.41E-08	1.76E-03	-3.55E-04	2.93E-12	0.00E+00	-9.28E-10	-2.34E-06	3.95E+00	0.00E+00	0.00E+00	-6.00E-37	5.00E-158	7.33E-07
4.10E-06	304.911	2.41E+19	0.00E+00	3.94E+00	5.73E+05	-1.09E-02	3.07E+01	2.44E+05	1.64E+00	1.52E+05	1.42E-04	3.05E+04	1.23E+02	3.95E-02	1.28E+02	1.90E-07	2.70E-12	1.55E+01	1.75E-02	0.00E+00	7.36E+00	1.51E-01	2.44E-01	5.89E-02	2.98E-13	5.83E+00	1.19E-02	3.16E-02	1.26E-11	8.86E-09	6.02E-06	6.72E+00	9.83E-06	2.69E-06	1.06E-09	-2.18E-06	8.32E-08	1.75E-03	-3.38E-04	2.92E-12	0.00E+00	-9.28E-10	-2.34E-06	3.94E+00	0.00E+00	0.00E+00	-6.00E-37	4.98E-158	7.23E-07
4.15E-06	304.914	2.41E+19	0.00E+00	3.92E+00	5.73E+05	-1.09E-02	3.06E+01	2.44E+05	1.64E+00	1.52E+05	1.42E-04	3.05E+04	1.23E+02	3.95E-02	1.28E+02	1.89E-07	2.56E-12	1.55E+01	1.65E-02	0.00E+00	7.37E+00	1.51E-01	2.50E-01	5.84E-02	3.08E-13	5.90E+00	1.24E-02	3.17E-02	1.26E-11	8.89E-09	6.02E-06	6.65E+00	1.03E-05	2.69E-06	1.06E-09	-2.17E-06	8.22E-08	1.73E-03	-3.21E-04	2.91E-12	0.00E+00	-9.28E-10	-2.34E-06	3.92E+00	0.00E+00	0.00E+00	-6.00E-37	4.96E-158	7.13E-07
4.20E-06	304.918	2.41E+19	0.00E+00	3.90E+00	5.73E+05	-1.09E-02	3.05E+01	2.44E+05	1.64E+00	1.52E+05	1.42E-04	3.05E+04	1.23E+02	3.94E-02	1.28E+02	1.89E-07	2.42E-12	1.55E+01	1.56E-02	0.00E+00	7.39E+00	1.51E-01	2.55E-01	5.79E-02	3.17E-13	5.96E+00	1.28E-02	3.18E-02	1.26E-11	8.92E-09	6.02E-06	6.59E+00	1.08E-05	2.68E-06	1.06E-09	-2.17E-06	8.12E-08	1.71E-03	-3.03E-04	2.90E-12	0.00E+00	-9.28E-10	-2.34E-06	3.90E+00	0.00E+00	0.00E+00	-6.00E-37	4.94E-158	7.03E-07
4.25E-06	304.922	2.41E+19	0.00E+00	3.89E+00	5.73E+05	-1.09E-02	3.04E+01	2.44E+05	1.63E+00	1.52E+05	1.42E-04	3.05E+04	1.23E+02	3.94E-02	1.28E+02	1.88E-07	2.28E-12	1.55E+01	1.48E-02	0.00E+00	7.40E+00	1.51E-01	2.61E-01	5.74E-02	3.27E-13	6.03E+00	1.33E-02	3.19E-02	1.26E-11	8.94E-09	6.02E-06	6.52E+00	1.13E-05	2.67E-06	1.06E-09	-2.16E-06	8.03E-08	1.70E-03	-2.86E-04	2.89E-12	0.00E+00	-9.28E-10	-2.34E-06	3.89E+00	0.00E+00	0.00E+00	-6.00E-37	4.92E-158	6.94E-07
4.30E-06	304.925	2.41E+19	0.00E+00	3.87E+00	5.73E+05	-1.09E-02	3.04E+01	2.44E+05	1.63E+00	1.52E+05	1.42E-04	3.05E+04	1.23E+02	3.93E-02	1.28E+02	1.87E-07	2.15E-12	1.55E+01	1.39E-02	0.00E+00	7.42E+00	1.51E-01	2.66E-01	5.69E-02	3.37E-13	6.10E+00	1.37E-02	3.21E-02	1.25E-11	8.97E-09	6.02E-06	6.46E+00	1.19E-05	2.66E-06	1.06E-09	-2.16E-06	7.93E-08	1.68E-03	-2.68E-04	2.87E-12	0.00E+00	-9.28E-10	-2.34E-06	3.87E+00	0.00E+00	0.00E+00	-6.00E-37	4.90E-158	6.84E-07
4.36E-06	304.929	2.41E+19	0.00E+00	3.86E+00	5.73E+05	-1.09E-02	3.03E+01	2.44E+05	1.63E+00	1.52E+05	1.42E-04	3.05E+04	1.23E+02	3.93E-02	1.28E+02	1.86E-07	2.03E-12	1.55E+01	1.31E-02	0.00E+00	7.43E+00	1.51E-01	2.72E-01	5.64E-02	3.48E-13	6.17E+00	1.42E-02	3.22E-02	1.25E-11	9.00E-09	6.02E-06	6.39E+00	1.24E-05	2.65E-06	1.06E-09	-2.15E-06	7.83E-08	1.66E-03	-2.51E-04	2.86E-12	0.00E+00	-9.28E-10	-2.34E-06	3.86E+00	0.00E+00	0.00E+00	-6.00E-37	4.88E-158	6.74E-07
4.41E-06	304.933	2.41E+19	0.00E+00	3.84E+00	5.73E+05	-1.09E-02	3.02E+01	2.44E+05	1.62E+00	1.52E+05	1.42E-04	3.05E+04	1.23E+02	3.92E-02	1.28E+02	1.85E-07	1.91E-12	1.55E+01	1.24E-02	0.00E+00	7.44E+00	1.51E-01	2.78E-01	5.59E-02	3.58E-13	6.24E+00	1.47E-02	3.23E-02	1.25E-11	9.03E-09	6.02E-06	6.32E+00	1.30E-05	2.64E-06	1.07E-09	-2.15E-06	7.74E-08	1.64E-03	-2.33E-04	2.85E-12	0.00E+00	-9.28E-10	-2.34E-06	3.84E+00	0.00E+00	0.00E+00	-6.00E-37	4.86E-158	6.65E-07
4.46E-06	304.937	2.41E+19	0.00E+00	3.82E+00	5.73E+05	-1.09E-02	3.01E+01	2.44E+05	1.62E+00	1.52E+05	1.42E-04	3.05E+04	1.23E+02	3.92E-02	1.28E+02	1.84E-07	1.80E-12	1.55E+01	1.17E-02	0.00E+00	7.45E+00	1.51E-01	2.84E-01	5.54E-02	3.69E-13	6.31E+00	1.53E-02	3.24E-02	1.25E-11	9.06E-09	6.02E-06	6.26E+00	1.36E-05	2.64E-06	1.07E-09	-2.14E-06	7.64E-08	1.63E-03	-2.16E-04	2.84E-12	0.00E+00	-9.28E-10	-2.34E-06	3.82E+00	0.00E+00	0.00E+00	-6.00E-37	4.84E-158	6.55E-07
4.52E-06	304.94	2.41E+19	0.00E+00	3.81E+00	5.73E+05	-1.09E-02	3.01E+01	2.44E+05	1.61E+00	1.52E+05	1.42E-04	3.05E+04	1.23E+02	3.92E-02	1.28E+02	1.84E-07	1.70E-12	1.55E+01	1.10E-02	0.00E+00	7.47E+00	1.51E-01	2.90E-01	5.48E-02	3.81E-13	6.38E+00	1.58E-02	3.25E-02	1.25E-11	9.09E-09	6.02E-06	6.19E+00	1.43E-05	2.63E-06	1.07E-09	-2.13E-06	7.54E-08	1.61E-03	-1.98E-04	2.83E-12	0.00E+00	-9.28E-10	-2.34E-06	3.81E+00	0.00E+00	0.00E+00	-6.00E-37	4.82E-158	6.46E-07
4.58E-06	304.944	2.41E+19	0.00E+00	3.79E+00	5.73E+05	-1.09E-02	3.00E+01	2.44E+05	1.61E+00	1.52E+05	1.42E-04	3.05E+04	1.23E+02	3.91E-02	1.28E+02	1.83E-07	1.59E-12	1.55E+01	1.03E-02	0.00E+00	7.48E+00	1.51E-01	2.97E-01	5.43E-02	3.92E-13	6.46E+00	1.64E-02	3.26E-02	1.25E-11	9.12E-09	6.02E-06	6.12E+00	1.50E-05	2.62E-06	1.07E-09	-2.13E-06	7.45E-08	1.59E-03	-1.81E-04	2.81E-12	0.00E+00	-9.28E-10	-2.34E-06	3.79E+00	0.00E+00	0.00E+00	-6.00E-37	4.80E-158	6.36E-07
4.63E-06	304.948	2.41E+19	0.00E+00	3.78E+00	5.73E+05	-1.09E-02	2.99E+01	2.44E+05	1.61E+00	1.52E+05	1.42E-04	3.05E+04	1.24E+02	3.91E-02	1.28E+02	1.82E-07	1.50E-12	1.55E+01	9.71E-03	0.00E+00	7.49E+00	1.51E-01	3.03E-01	5.38E-02	4.05E-13	6.53E+00	1.69E-02	3.27E-02	1.24E-11	9.15E-09	6.02E-06	6.06E+00	1.57E-05	2.61E-06	1.07E-09	-2.12E-06	7.35E-08	1.57E-03	-1.63E-04	2.80E-12	0.00E+00	-9.28E-10	-2.34E-06	3.78E+00	0.00E+00	0.00E+00	-6.00E-37	4.78E-158	6.27E-07
4.69E-06	304.952	2.41E+19	0.00E+00	3.76E+00	5.73E+05	-1.09E-02	2.99E+01	2.44E+05	1.60E+00	1.52E+05	1.41E-04	3.05E+04	1.24E+02	3.90E-02	1.28E+02	1.81E-07	1.41E-12	1.55E+01	9.11E-03	0.00E+00	7.50E+00	1.51E-01	3.10E-01	5.33E-02	4.17E-13	6.60E+00	1.76E-02	3.28E-02	1.24E-11	9.18E-09	6.02E-06	5.99E+00	1.64E-05	2.60E-06	1.07E-09	-2.12E-06	7.26E-08	1.55E-03	-1.45E-04	2.79E-12	0.00E+00	-9.28E-10	-2.34E-06	3.76E+00	0.00E+00	0.00E+00	-6.00E-37	4.75E-158	6.18E-07
4.75E-06	304.956	2.41E+19	0.00E+00	3.74E+00	5.73E+05	-1.09E-02	2.98E+01	2.44E+05	1.60E+00	1.52E+05	1.41E-04	3.05E+04	1.24E+02	3.90E-02	1.28E+02	1.80E-07	1.32E-12	1.55E+01	8.55E-03	0.00E+00	7.51E+00	1.51E-01	3.17E-01	5.28E-02	4.30E-13	6.67E+00	1.82E-02	3.30E-02	1.24E-11	9.20E-09	6.02E-06	5.92E+00	1.72E-05	2.59E-06	1.07E-09	-2.11E-06	7.16E-08	1.54E-03	-1.28E-04	2.77E-12	0.00E+00	-9.28E-10	-2.34E-06	3.74E+00	0.00E+00	0.00E+00	-6.00E-37	4.73E-158	6.09E-07
4.81E-06	304.96	2.41E+19	0.00E+00	3.73E+00	5.73E+05	-1.09E-02	2.97E+01	2.44E+05	1.59E+00	1.52E+05	1.41E-04	3.05E+04	1.24E+02	3.89E-02	1.28E+02	1.80E-07	1.23E-12	1.55E+01	8.02E-03	0.00E+00	7.52E+00	1.51E-01	3.23E-01	5.23E-02	4.43E-13	6.75E+00	1.88E-02	3.31E-02	1.24E-11	9.23E-09	6.02E-06	5.85E+00	1.81E-05	2.58E-06	1.08E-09	-2.11E-06	7.06E-08	1.52E-03	-1.10E-04	2.76E-12	0.00E+00	-9.28E-10	-2.34E-06	3.73E+00	0.00E+00	0.00E+00	-6.00E-37	4.71E-158	6.00E-07
4.87E-06	304.965	2.41E+19	0.00E+00	3.71E+00	5.73E+05	-1.09E-02	2.97E+01	2.44E+05	1.59E+00	1.52E+05	1.41E-04	3.05E+04	1.24E+02	3.88E-02	1.28E+02	1.79E-07	1.16E-12	1.55E+01	7.51E-03	0.00E+00	7.53E+00	1.51E-01	3.31E-01	5.18E-02	4.57E-13	6.82E+00	1.95E-02	3.32E-02	1.24E-11	9.26E-09	6.02E-06	5.79E+00	1.89E-05	2.57E-06	1.08E-09	-2.10E-06	6.97E-08	1.50E-03	-9.19E-05	2.75E-12	0.00E+00	-9.28E-10	-2.34E-06	3.71E+00	0.00E+00	0.00E+00	-6.00E-37	4.69E-158	5.90E-07
4.93E-06	304.969	2.41E+19	0.00E+00	3.69E+00	5.73E+05	-1.09E-02	2.96E+01	2.44E+05	1.58E+00	1.52E+05	1.41E-04	3.05E+04	1.24E+02	3.88E-02	1.28E+02	1.78E-07	1.08E-12	1.55E+01	7.02E-03	0.00E+00	7.53E+00	1.51E-01	3.38E-01	5.13E-02	4.71E-13	6.90E+00	2.02E-02	3.33E-02	1.24E-11	9.29E-09	6.02E-06	5.72E+00	1.98E-05	2.57E-06	1.08E-09	-2.10E-06	6.87E-08	1.48E-03	-7.41E-05	2.73E-12	0.00E+00	-9.28E-10	-2.34E-06	3.69E+00	0.00E+00	0.00E+00	-6.00E-37	4.67E-158	5.81E-07
4.99E-06	304.973	2.41E+19	0.00E+00	3.68E+00	5.73E+05	-1.09E-02	2.95E+01	2.44E+05	1.58E+00	1.52E+05	1.41E-04	3.05E+04	1.24E+02	3.87E-02	1.28E+02	1.77E-07	1.01E-12	1.54E+01	6.57E-03	0.00E+00	7.54E+00	1.51E-01	3.45E-01	5.07E-02	4.85E-13	6.98E+00	2.09E-02	3.34E-02	1.23E-11	9.32E-09	6.02E-06	5.65E+00	2.08E-05	2.56E-06	1.08E-09	-2.09E-06	6.78E-08	1.47E-03	-5.62E-05	2.72E-12	0.00E+00	-9.28E-10	-2.34E-06	3.68E+00	0.00E+00	0.00E+00	-6.00E-37	4.65E-158	5.72E-07
5.05E-06	304.978	2.41E+19	0.00E+00	3.66E+00	5.73E+05	-1.09E-02	2.95E+01	2.44E+05	1.58E+00	1.52E+05	1.41E-04	3.05E+04	1.24E+02	3.87E-02	1.28E+02	1.77E-07	9.41E-13	1.54E+01	6.13E-03	0.00E+00	7.55E+00	1.51E-01	3.53E-01	5.02E-02	5.00E-13	7.05E+00	2.17E-02	3.35E-02	1.23E-11	9.35E-09	6.02E-06	5.58E+00	2.17E-05	2.55E-06	1.08E-09	-2.09E-06	6.68E-08	1.45E-03	-3.83E-05	2.71E-12	0.00E+00	-9.28E-10	-2.34E-06	3.66E+00	0.00E+00	0.00E+00	-6.00E-37	4.63E-158	5.63E-07
5.11E-06	304.982	2.41E+19	0.00E+00	3.64E+00	5.73E+05	-1.09E-02	2.94E+01	2.44E+05	1.57E+00	1.52E+05	1.41E-04	3.05E+04	1.24E+02	3.86E-02	1.28E+02	1.76E-07	8.77E-13	1.54E+01	5.72E-03	0.00E+00	7.56E+00	1.51E-01	3.60E-01	4.97E-02	5.15E-13	7.13E+00	2.24E-02	3.37E-02	1.23E-11	9.38E-09	6.02E-06	5.51E+00	2.28E-05	2.54E-06	1.08E-09	-2.08E-06	6.58E-08	1.43E-03	-2.03E-05	2.69E-12	0.00E+00	-9.28E-10	-2.34E-06	3.64E+00	0.00E+00	0.00E+00	-6.00E-37	4.61E-158	5.55E-07
5.18E-06	304.986	2.41E+19	0.00E+00	3.63E+00	5.73E+05	-1.09E-02	2.93E+01	2.44E+05	1.57E+00	1.52E+05	1.41E-04	3.05E+04	1.24E+02	3.86E-02	1.28E+02	1.75E-07	8.17E-13	1.54E+01	5.33E-03	0.00E+00	7.56E+00	1.51E-01	3.68E-01	4.92E-02	5.31E-13	7.21E+00	2.32E-02	3.38E-02	1.23E-11	9.40E-09	6.01E-06	5.45E+00	2.39E-05	2.53E-06	1.08E-09	-2.08E-06	6.49E-08	1.41E-03	-2.35E-06	2.68E-12	0.00E+00	-9.28E-10	-2.34E-06	3.63E+00	0.00E+00	0.00E+00	-6.00E-37	4.59E-158	5.46E-07
5.24E-06	304.991	2.41E+19	0.00E+00	3.61E+00	5.73E+05	-1.09E-02	2.93E+01	2.44E+05	1.56E+00	1.52E+05	1.40E-04	3.05E+04	1.24E+02	3.85E-02	1.28E+02	1.74E-07	7.60E-13	1.54E+01	4.97E-03	0.00E+00	7.57E+00	1.51E-01	3.76E-01	4.87E-02	5.48E-13	7.29E+00	2.41E-02	3.39E-02	1.92E-11	9.43E-09	6.01E-06	5.38E+00	2.50E-05	2.52E-06	1.08E-09	-2.07E-06	6.39E-08	2.01E-03	-5.97E-04	2.67E-12	0.00E+00	-9.28E-10	-2.34E-06	3.61E+00	0.00E+00	0.00E+00	-6.00E-37	4.56E-158	5.37E-07
5.31E-06	304.996	2.41E+19	0.00E+00	3.59E+00	5.73E+05	-1.09E-02	2.92E+01	2.44E+05	1.56E+00	1.52E+05	1.40E-04	3.05E+04	1.23E+02	3.84E-02	1.28E+02	1.74E-07	7.06E-13	1.54E+01	4.62E-03	0.00E+00	7.57E+00	1.51E-01	3.84E-01	4.82E-02	5.64E-13	7.37E+00	2.49E-02	3.40E-02	3.02E-11	9.46E-09	6.01E-06	5.31E+00	2.62E-05	2.51E-06	1.09E-09	-2.06E-06	6.30E-08	2.95E-03	-1.54E-03	2.65E-12	0.00E+00	-9.28E-10	-2.34E-06	3.59E+00	0.00E+00	0.00E+00	-6.00E-37	4.54E-158	5.28E-07
5.38E-06	305	2.41E+19	0.00E+00	3.57E+00	5.73E+05	-1.09E-02	2.92E+01	2.44E+05	1.55E+00	1.52E+05	1.40E-04	3.05E+04	1.23E+02	3.84E-02	1.28E+02	1.73E-07	6.55E-13	1.54E+01	4.29E-03	0.00E+00	7.57E+00	1.51E-01	3.93E-01	4.77E-02	5.82E-13	7.45E+00	2.58E-02	3.42E-02	3.02E-11	9.49E-09	6.01E-06	5.24E+00	2.75E-05	2.50E-06	1.09E-09	-2.06E-06	6.20E-08	2.91E-03	-1.50E-03	2.64E-12	0.00E+00	-9.28E-10	-2.34E-06	3.57E+00	0.00E+00	0.00E+00	-6.00E-37	4.52E-158	5.20E-07
5.44E-06	305.005	2.41E+19	0.00E+00	3.56E+00	5.73E+05	-1.09E-02	2.91E+01	2.44E+05	1.55E+00	1.52E+05	1.40E-04	3.05E+04	1.23E+02	3.83E-02	1.28E+02	1.72E-07	6.07E-13	1.54E+01	3.98E-03	0.00E+00	7.58E+00	1.51E-01	4.01E-01	4.71E-02	6.00E-13	7.53E+00	2.67E-02	3.43E-02	3.01E-11	9.52E-09	6.01E-06	5.17E+00	2.88E-05	2.49E-06	1.09E-09	-2.05E-06	6.11E-08	2.87E-03	-1.46E-03	2.62E-12	0.00E+00	-9.28E-10	-2.34E-06	3.56E+00	0.00E+00	0.00E+00	-6.00E-37	4.50E-158	5.11E-07
5.51E-06	305.01	2.41E+19	0.00E+00	3.54E+00	5.73E+05	-1.09E-02	2.91E+01	2.44E+05	1.54E+00	1.52E+05	1.40E-04	3.05E+04	1.23E+02	3.83E-02	1.28E+02	1.71E-07	5.62E-13	1.54E+01	3.69E-03	0.00E+00	7.58E+00	1.51E-01	4.10E-01	4.66E-02	6.18E-13	7.61E+00	2.77E-02	3.44E-02	3.01E-11	9.55E-09	6.01E-06	5.10E+00	3.02E-05	2.48E-06	1.09E-09	-2.05E-06	6.02E-08	2.83E-03	-1.42E-03	2.61E-12	0.00E+00	-9.28E-10	-2.34E-06	3.54E+00	0.00E+00	0.00E+00	-6.00E-37	4.48E-158	5.02E-07
5.58E-06	305.015	2.41E+19	0.00E+00	3.52E+00	5.73E+05	-1.09E-02	2.90E+01	2.44E+05	1.54E+00	1.52E+05	1.39E-04	3.05E+04	1.23E+02	3.82E-02	1.28E+02	1.71E-07	5.19E-13	1.54E+01	3.42E-03	0.00E+00	7.58E+00	1.51E-01	4.19E-01	4.61E-02	6.37E-13	7.69E+00	2.87E-02	3.45E-02	3.00E-11	9.57E-09	6.01E-06	5.03E+00	3.16E-05	2.47E-06	1.09E-09	-2.04E-06	5.92E-08	2.79E-03	-1.38E-03	2.59E-12	0.00E+00	-9.28E-10	-2.34E-06	3.52E+00	0.00E+00	0.00E+00	-6.00E-37	4.45E-158	4.94E-07
5.65E-06	305.02	2.41E+19	0.00E+00	3.50E+00	5.73E+05	-1.09E-02	2.89E+01	2.44E+05	1.53E+00	1.52E+05	1.39E-04	3.05E+04	1.23E+02	3.82E-02	1.28E+02	1.70E-07	4.79E-13	1.54E+01	3.16E-03	0.00E+00	7.58E+00	1.51E-01	4.28E-01	4.56E-02	6.57E-13	7.77E+00	2.97E-02	3.47E-02	3.00E-11	9.60E-09	6.01E-06	4.96E+00	3.31E-05	2.46E-06	1.09E-09	-2.04E-06	5.83E-08	2.75E-03	-1.34E-03	2.58E-12	0.00E+00	-9.28E-10	-2.34E-06	3.50E+00	0.00E+00	0.00E+00	-6.00E-37	4.43E-158	4.85E-07
5.73E-06	305.025	2.41E+19	0.00E+00	3.49E+00	5.73E+05	-1.09E-02	2.89E+01	2.44E+05	1.53E+00	1.52E+05	1.39E-04	3.05E+04	1.23E+02	3.81E-02	1.28E+02	1.69E-07	4.42E-13	1.54E+01	2.92E-03	0.00E+00	7.58E+00	1.51E-01	4.37E-01	4.51E-02	6.78E-13	7.86E+00	3.08E-02	3.48E-02	2.99E-11	9.63E-09	6.01E-06	4.89E+00	3.47E-05	2.45E-06	1.09E-09	-2.03E-06	5.73E-08	2.71E-03	-1.30E-03	2.56E-12	0.00E+00	-9.28E-10	-2.34E-06	3.49E+00	0.00E+00	0.00E+00	-6.00E-37	4.41E-158	4.77E-07
5.80E-06	305.03	2.41E+19	0.00E+00	3.47E+00	5.73E+05	-1.09E-02	2.88E+01	2.44E+05	1.52E+00	1.52E+05	1.39E-04	3.05E+04	1.23E+02	3.80E-02	1.28E+02	1.69E-07	4.07E-13	1.54E+01	2.69E-03	0.00E+00	7.58E+00	1.51E-01	4.47E-01	4.46E-02	6.99E-13	7.94E+00	3.19E-02	3.49E-02	2.99E-11	9.66E-09	6.01E-06	4.82E+00	3.64E-05	2.44E-06	1.09E-09	-2.03E-06	5.64E-08	2.67E-03	-1.26E-03	2.55E-12	0.00E+00	-9.28E-10	-2.34E-06	3.47E+00	0.00E+00	0.00E+00	-6.00E-37	4.39E-158	4.69E-07
5.88E-06	305.035	2.41E+19	0.00E+00	3.45E+00	5.73E+05	-1.09E-02	2.88E+01	2.44E+05	1.52E+00	1.52E+05	1.38E-04	3.05E+04	1.23E+02	3.80E-02	1.28E+02	1.68E-07	3.74E-13	1.54E+01	2.48E-03	0.00E+00	7.58E+00	1.51E-01	4.57E-01	4.40E-02	7.20E-13	8.03E+00	3.31E-02	3.50E-02	2.98E-11	9.68E-09	6.01E-06	4.75E+00	3.82E-05	2.43E-06	1.09E-09	-2.02E-06	5.55E-08	2.63E-03	-1.22E-03	2.53E-12	0.00E+00	-9.28E-10	-2.34E-06	3.45E+00	0.00E+00	0.00E+00	-6.00E-37	4.36E-158	4.60E-07
5.95E-06	305.04	2.41E+19	0.00E+00	3.43E+00	5.73E+05	-1.09E-02	2.87E+01	2.44E+05	1.51E+00	1.52E+05	1.38E-04	3.05E+04	1.23E+02	3.79E-02	1.28E+02	1.67E-07	3.43E-13	1.54E+01	2.28E-03	0.00E+00	7.58E+00	1.51E-01	4.67E-01	4.35E-02	7.43E-13	8.12E+00	3.43E-02	3.52E-02	2.98E-11	9.71E-09	6.01E-06	4.68E+00	4.01E-05	2.42E-06	1.09E-09	-2.02E-06	5.45E-08	2.59E-03	-1.19E-03	2.52E-12	0.00E+00	-9.28E-10	-2.34E-06	3.43E+00	0.00E+00	0.00E+00	-6.00E-37	4.34E-158	4.52E-07
6.03E-06	305.046	2.41E+19	0.00E+00	3.41E+00	5.73E+05	-1.09E-02	2.87E+01	2.44E+05	1.51E+00	1.52E+05	1.38E-04	3.05E+04	1.23E+02	3.78E-02	1.28E+02	1.67E-07	3.14E-13	1.54E+01	2.09E-03	0.00E+00	7.58E+00	1.51E-01	4.77E-01	4.30E-02	7.66E-13	8.20E+00	3.56E-02	3.53E-02	2.97E-11	9.74E-09	6.01E-06	4.61E+00	4.20E-05	2.41E-06	1.10E-09	-2.01E-06	5.36E-08	2.56E-03	-1.15E-03	2.50E-12	0.00E+00	-9.28E-10	-2.34E-06	3.41E+00	0.00E+00	0.00E+00	-6.00E-37	4.32E-158	4.44E-07
6.11E-06	305.051	2.41E+19	0.00E+00	3.39E+00	5.73E+05	-1.09E-02	2.87E+01	2.44E+05	1.50E+00	1.52E+05	1.38E-04	3.05E+04	1.23E+02	3.78E-02	1.28E+02	1.66E-07	2.87E-13	1.54E+01	1.92E-03	0.00E+00	7.57E+00	1.51E-01	4.87E-01	4.25E-02	7.90E-13	8.29E+00	3.69E-02	3.54E-02	2.97E-11	9.77E-09	6.01E-06	4.54E+00	4.41E-05	2.40E-06	1.10E-09	-2.01E-06	5.27E-08	2.52E-03	-1.11E-03	2.49E-12	0.00E+00	-9.28E-10	-2.34E-06	3.39E+00	0.00E+00	0.00E+00	-6.00E-37	4.29E-158	4.36E-07
6.19E-06	305.057	2.41E+19	0.00E+00	3.38E+00	5.73E+05	-1.09E-02	2.86E+01	2.44E+05	1.50E+00	1.52E+05	1.37E-04	3.05E+04	1.23E+02	3.77E-02	1.28E+02	1.65E-07	2.62E-13	1.54E+01	1.75E-03	0.00E+00	7.57E+00	1.51E-01	4.98E-01	4.20E-02	8.15E-13	8.38E+00	3.82E-02	3.56E-02	2.96E-11	9.80E-09	6.01E-06	4.47E+00	4.62E-05	2.39E-06	1.10E-09	-2.00E-06	5.17E-08	2.48E-03	-1.07E-03	2.47E-12	0.00E+00	-9.28E-10	-2.34E-06	3.38E+00	0.00E+00	0.00E+00	-6.00E-37	4.27E-158	4.27E-07
6.27E-06	305.063	2.41E+19	0.00E+00	3.36E+00	5.73E+05	-1.09E-02	2.86E+01	2.44E+05	1.49E+00	1.52E+05	1.37E-04	3.05E+04	1.23E+02	3.77E-02	1.28E+02	1.65E-07	2.39E-13	1.54E+01	1.60E-03	0.00E+00	7.56E+00	1.51E-01	5.09E-01	4.15E-02	8.41E-13	8.47E+00	3.96E-02	3.57E-02	2.96E-11	9.82E-09	6.01E-06	4.40E+00	4.85E-05	2.38E-06	1.10E-09	-2.00E-06	5.08E-08	2.44E-03	-1.03E-03	2.46E-12	0.00E+00	-9.28E-10	-2.34E-06	3.36E+00	0.00E+00	0.00E+00	-6.00E-37	4.25E-158	4.19E-07
6.36E-06	305.068	2.41E+19	0.00E+00	3.34E+00	5.73E+05	-1.09E-02	2.85E+01	2.44E+05	1.49E+00	1.52E+05	1.37E-04	3.05E+04	1.23E+02	3.76E-02	1.28E+02	1.64E-07	2.18E-13	1.54E+01	1.46E-03	0.00E+00	7.55E+00	1.51E-01	5.20E-01	4.09E-02	8.67E-13	8.56E+00	4.11E-02	3.59E-02	2.95E-11	9.85E-09	6.01E-06	4.33E+00	5.09E-05	2.37E-06	1.10E-09	-1.99E-06	4.99E-08	2.40E-03	-9.87E-04	2.44E-12	0.00E+00	-9.28E-10	-2.34E-06	3.34E+00	0.00E+00	0.00E+00	-6.00E-37	4.22E-158	4.11E-07
6.44E-06	305.074	2.41E+19	0.00E+00	3.32E+00	5.73E+05	-1.09E-02	2.85E+01	2.44E+05	1.48E+00	1.52E+05	1.36E-04	3.05E+04	1.23E+02	3.75E-02	1.28E+02	1.64E-07	1.98E-13	1.54E+01	1.33E-03	0.00E+00	7.55E+00	1.51E-01	5.32E-01	4.04E-02	8.95E-13	8.65E+00	4.26E-02	3.60E-02	2.94E-11	9.88E-09	6.01E-06	4.26E+00	5.34E-05	2.36E-06	1.10E-09	-1.98E-06	4.90E-08	2.36E-03	-9.48E-04	2.42E-12	0.00E+00	-9.28E-10	-2.34E-06	3.32E+00	0.00E+00	0.00E+00	-6.00E-37	4.20E-158	4.03E-07
6.53E-06	305.08	2.41E+19	0.00E+00	3.30E+00	5.73E+05	-1.09E-02	2.84E+01	2.44E+05	1.47E+00	1.52E+05	1.36E-04	3.05E+04	1.22E+02	3.74E-02	1.28E+02	1.63E-07	1.79E-13	1.54E+01	1.21E-03	0.00E+00	7.54E+00	1.51E-01	5.44E-01	3.99E-02	9.23E-13	8.75E+00	4.42E-02	3.61E-02	2.94E-11	9.90E-09	6.01E-06	4.19E+00	5.61E-05	2.35E-06	1.10E-09	-1.98E-06	4.81E-08	2.32E-03	-9.08E-04	2.41E-12	0.00E+00	-9.28E-10	-2.34E-06	3.30E+00	0.00E+00	0.00E+00	-6.00E-37	4.17E-158	3.95E-07
6.62E-06	305.086	2.41E+19	0.00E+00	3.28E+00	5.73E+05	-1.09E-02	2.84E+01	2.44E+05	1.47E+00	1.52E+05	1.36E-04	3.05E+04	1.22E+02	3.74E-02	1.28E+02	1.62E-07	1.62E-13	1.53E+01	1.10E-03	0.00E+00	7.53E+00	1.51E-01	5.56E-01	3.94E-02	9.53E-13	8.84E+00	4.59E-02	3.63E-02	2.93E-11	9.93E-09	6.01E-06	4.12E+00	5.89E-05	2.34E-06	1.10E-09	-1.97E-06	4.72E-08	2.28E-03	-8.68E-04	2.39E-12	0.00E+00	-9.28E-10	-2.34E-06	3.28E+00	0.00E+00	0.00E+00	-6.00E-37	4.15E-158	3.87E-07
6.71E-06	305.092	2.41E+19	0.00E+00	3.26E+00	5.73E+05	-1.09E-02	2.84E+01	2.44E+05	1.46E+00	1.52E+05	1.35E-04	3.05E+04	1.22E+02	3.73E-02	1.29E+02	1.62E-07	1.46E-13	1.53E+01	9.93E-04	0.00E+00	7.52E+00	1.51E-01	5.69E-01	3.89E-02	9.83E-13	8.94E+00	4.76E-02	3.64E-02	2.93E-11	9.96E-09	6.01E-06	4.05E+00	6.19E-05	2.33E-06	1.10E-09	-1.97E-06	4.63E-08	2.24E-03	-8.27E-04	2.37E-12	0.00E+00	-9.28E-10	-2.34E-06	3.26E+00	0.00E+00	0.00E+00	-6.00E-37	4.13E-158	3.80E-07
6.80E-06	305.099	2.41E+19	0.00E+00	3.24E+00	5.73E+05	-1.74E-02	2.83E+01	2.44E+05	1.46E+00	1.52E+05	1.35E-04	3.05E+04	1.22E+02	3.72E-02	1.29E+02	1.61E-07	1.32E-13	1.53E+01	8.97E-04	0.00E+00	7.51E+00	1.51E-01	5.81E-01	3.83E-02	1.02E-12	9.03E+00	4.95E-02	3.66E-02	2.97E-11	9.99E-09	6.02E-06	3.98E+00	6.50E-05	2.32E-06	1.10E-09	9.26E-13	4.54E-08	2.24E-03	3.62E-11	2.37E-12	-1.46E-46	-4.06E-28	-2.59E-23	3.24E+00	0.00E+00	0.00E+00	1.04E-148	-5.96E-155	3.72E-07
6.90E-06	305.105	2.41E+19	0.00E+00	3.22E+00	5.73E+05	-1.74E-02	2.83E+01	2.44E+05	1.45E+00	1.52E+05	1.34E-04	3.05E+04	1.22E+02	3.72E-02	1.29E+02	1.61E-07	1.18E-13	1.53E+01	8.09E-04	0.00E+00	7.49E+00	1.51E-01	5.95E-01	3.78E-02	1.05E-12	9.13E+00	5.13E-02	3.67E-02	3.01E-11	1.00E-08	6.02E-06	3.90E+00	6.83E-05	2.30E-06	1.10E-09	9.13E-13	4.45E-08	2.24E-03	3.63E-11	2.37E-12	-4.73E-42	-1.56E-27	-1.54E-21	3.22E+00	0.00E+00	0.00E+00	1.17E-148	-2.09E-154	3.64E-07
7.00E-06	305.112	2.41E+19	0.00E+00	3.20E+00	5.73E+05	-1.74E-02	2.83E+01	2.44E+05	1.45E+00	1.52E+05	1.34E-04	3.05E+04	1.22E+02	3.71E-02	1.29E+02	1.60E-07	1.06E-13	1.53E+01	7.27E-04	0.00E+00	7.48E+00	1.51E-01	6.08E-01	3.73E-02	1.08E-12	9.23E+00	5.33E-02	3.69E-02	3.06E-11	1.00E-08	6.03E-06	3.83E+00	7.18E-05	2.29E-06	1.10E-09	8.99E-13	4.36E-08	2.24E-03	3.65E-11	2.37E-12	-2.74E-41	-2.91E-27	-7.90E-21	3.20E+00	0.00E+00	0.00E+00	1.19E-148	-3.57E-154	3.56E-07
7.10E-06	305.119	2.41E+19	0.00E+00	3.18E+00	5.73E+05	-1.74E-02	2.82E+01	2.44E+05	1.44E+00	1.52E+05	1.34E-04	3.05E+04	1.22E+02	3.70E-02	1.29E+02	1.60E-07	9.48E-14	1.53E+01	6.53E-04	0.00E+00	7.46E+00	1.51E-01	6.22E-01	3.68E-02	1.12E-12	9.33E+00	5.54E-02	3.70E-02	3.10E-11	1.01E-08	6.03E-06	3.76E+00	7.56E-05	2.28E-06	1.10E-09	8.86E-13	4.27E-08	2.24E-03	3.66E-11	2.37E-12	-8.03E-41	-3.72E-27	-2.29E-20	3.18E+00	0.00E+00	0.00E+00	1.22E-148	-4.11E-154	3.49E-07
7.20E-06	305.125	2.41E+19	0.00E+00	3.16E+00	5.73E+05	-1.74E-02	2.82E+01	2.44E+05	1.43E+00	1.52E+05	1.33E-04	3.05E+04	1.22E+02	3.69E-02	1.29E+02	1.59E-07	8.47E-14	1.53E+01	5.85E-04	0.00E+00	7.45E+00	1.51E-01	6.36E-01	3.63E-02	1.15E-12	9.43E+00	5.75E-02	3.72E-02	3.15E-11	1.01E-08	6.04E-06	3.69E+00	7.94E-05	2.27E-06	1.10E-09	8.73E-13	4.18E-08	2.24E-03	3.67E-11	2.37E-12	-1.58E-40	-2.32E-27	-4.96E-20	3.16E+00	0.00E+00	0.00E+00	1.21E-148	-2.84E-154	3.41E-07
7.30E-06	305.132	2.41E+19	0.00E+00	3.14E+00	5.73E+05	-1.74E-02	2.82E+01	2.44E+05	1.43E+00	1.52E+05	1.33E-04	3.05E+04	1.21E+02	3.69E-02	1.29E+02	1.58E-07	7.56E-14	1.53E+01	5.25E-04	0.00E+00	7.43E+00	1.51E-01	6.50E-01	3.58E-02	1.19E-12	9.53E+00	5.97E-02	3.73E-02	3.20E-11	1.01E-08	6.04E-06	3.62E+00	8.34E-05	2.26E-06	1.10E-09	8.61E-13	4.09E-08	2.24E-03	3.69E-11	2.37E-12	-2.18E-40	1.92E-28	-8.98E-20	3.14E+00	0.00E+00	0.00E+00	1.21E-148	-1.29E-155	3.34E-07
7.40E-06	305.139	2.41E+19	0.00E+00	3.12E+00	5.73E+05	-1.74E-02	2.81E+01	2.44E+05	1.42E+00	1.52E+05	1.32E-04	3.05E+04	1.21E+02	3.68E-02	1.29E+02	1.58E-07	6.75E-14	1.53E+01	4.71E-04	0.00E+00	7.41E+00	1.51E-01	6.64E-01	3.53E-02	1.23E-12	9.63E+00	6.19E-02	3.74E-02	3.24E-11	1.01E-08	6.05E-06	3.55E+00	8.75E-05	2.25E-06	1.10E-09	8.49E-13	4.01E-08	2.24E-03	3.70E-11	2.36E-12	-1.68E-40	-1.45E-26	-1.44E-19	3.12E+00	0.00E+00	0.00E+00	1.21E-148	-7.81E-155	3.27E-07
7.50E-06	305.145	2.41E+19	0.00E+00	3.10E+00	5.73E+05	-1.74E-02	2.81E+01	2.44E+05	1.42E+00	1.52E+05	1.32E-04	3.05E+04	1.21E+02	3.67E-02	1.29E+02	1.57E-07	6.03E-14	1.53E+01	4.22E-04	0.00E+00	7.39E+00	1.51E-01	6.78E-01	3.48E-02	1.27E-12	9.72E+00	6.41E-02	3.76E-02	3.29E-11	1.02E-08	6.05E-06	3.48E+00	9.17E-05	2.24E-06	1.10E-09	8.37E-13	3.93E-08	2.24E-03	3.71E-11	2.36E-12	1.69E-41	-7.82E-26	-2.11E-19	3.10E+00	0.00E+00	0.00E+00	1.21E-148	-1.32E-153	3.20E-07
7.60E-06	305.152	2.41E+19	0.00E+00	3.08E+00	5.73E+05	-1.74E-02	2.81E+01	2.44E+05	1.41E+00	1.52E+05	1.31E-04	3.05E+04	1.21E+02	3.66E-02	1.29E+02	1.57E-07	5.39E-14	1.53E+01	3.79E-04	0.00E+00	7.37E+00	1.51E-01	6.93E-01	3.43E-02	1.30E-12	9.82E+00	6.64E-02	3.77E-02	3.34E-11	1.02E-08	6.05E-06	3.42E+00	9.61E-05	2.22E-06	1.10E-09	8.26E-13	3.85E-08	2.24E-03	3.72E-11	2.36E-12	-4.89E-40	-2.36E-25	-2.89E-19	3.08E+00	0.00E+00	0.00E+00	1.21E-148	-4.96E-153	3.13E-07
7.70E-06	305.159	2.40E+19	0.00E+00	3.06E+00	5.73E+05	-1.74E-02	2.81E+01	2.44E+05	1.40E+00	1.52E+05	1.31E-04	3.05E+04	1.21E+02	3.66E-02	1.29E+02	1.57E-07	4.81E-14	1.53E+01	3.40E-04	0.00E+00	7.35E+00	1.51E-01	7.07E-01	3.39E-02	1.34E-12	9.91E+00	6.88E-02	3.79E-02	3.38E-11	1.02E-08	6.06E-06	3.35E+00	1.01E-04	2.21E-06	1.10E-09	8.15E-13	3.78E-08	2.24E-03	3.74E-11	2.36E-12	-3.33E-39	-5.46E-25	-3.73E-19	3.06E+00	0.00E+00	0.00E+00	1.21E-148	-1.25E-152	3.06E-07
7.80E-06	305.165	2.40E+19	0.00E+00	3.05E+00	5.73E+05	-1.74E-02	2.81E+01	2.44E+05	1.40E+00	1.52E+05	1.30E-04	3.05E+04	1.21E+02	3.65E-02	1.29E+02	1.56E-07	4.30E-14	1.53E+01	3.05E-04	0.00E+00	7.33E+00	1.51E-01	7.21E-01	3.34E-02	1.38E-12	1.00E+01	7.12E-02	3.80E-02	3.43E-11	1.02E-08	6.06E-06	3.29E+00	1.05E-04	2.20E-06	1.11E-09	8.04E-13	3.70E-08	2.24E-03	3.75E-11	2.35E-12	-1.09E-38	-1.08E-24	-4.57E-19	3.05E+00	0.00E+00	0.00E+00	1.21E-148	-2.59E-152	3.00E-07
7.90E-06	305.172	2.40E+19	0.00E+00	3.03E+00	5.73E+05	-1.74E-02	2.80E+01	2.44E+05	1.39E+00	1.52E+05	1.30E-04	3.05E+04	1.20E+02	3.64E-02	1.29E+02	1.56E-07	3.84E-14	1.53E+01	2.73E-04	0.00E+00	7.31E+00	1.51E-01	7.36E-01	3.30E-02	1.42E-12	1.01E+01	7.36E-02	3.82E-02	3.48E-11	1.03E-08	6.07E-06	3.23E+00	1.10E-04	2.19E-06	1.11E-09	7.94E-13	3.63E-08	2.24E-03	3.76E-11	2.35E-12	-2.61E-38	-1.90E-24	-5.34E-19	3.03E+00	0.00E+00	0.00E+00	1.21E-148	-4.70E-152	2.94E-07
8.00E-06	305.178	2.40E+19	0.00E+00	3.01E+00	5.73E+05	-1.74E-02	2.80E+01	2.44E+05	1.39E+00	1.52E+05	1.29E-04	3.05E+04	1.20E+02	3.63E-02	1.29E+02	1.55E-07	3.43E-14	1.53E+01	2.45E-04	0.00E+00	7.29E+00	1.51E-01	7.50E-01	3.25E-02	1.46E-12	1.02E+01	7.61E-02	3.83E-02	3.52E-11	1.03E-08	6.07E-06	3.17E+00	1.15E-04	2.18E-06	1.11E-09	7.84E-13	3.56E-08	2.24E-03	3.77E-11	2.35E-12	-5.24E-38	-3.12E-24	-5.91E-19	3.01E+00	0.00E+00	0.00E+00	1.21E-148	-7.83E-152	2.88E-07
8.10E-06	305.185	2.40E+19	0.00E+00	2.99E+00	5.73E+05	-1.74E-02	2.80E+01	2.44E+05	1.38E+00	1.52E+05	1.29E-04	3.05E+04	1.20E+02	3.63E-02	1.29E+02	1.55E-07	3.06E-14	1.53E+01	2.20E-04	0.00E+00	7.27E+00	1.51E-01	7.65E-01	3.21E-02	1.50E-12	1.03E+01	7.86E-02	3.84E-02	3.57E-11	1.03E-08	6.08E-06	3.11E+00	1.20E-04	2.17E-06	1.11E-09	7.74E-13	3.49E-08	2.24E-03	3.79E-11	2.34E-12	-9.36E-38	-4.80E-24	-6.19E-19	2.99E+00	0.00E+00	0.00E+00	1.21E-148	-1.22E-151	2.82E-07
8.20E-06	305.191	2.40E+19	0.00E+00	2.97E+00	5.73E+05	-1.74E-02	2.80E+01	2.44E+05	1.38E+00	1.52E+05	1.28E-04	3.05E+04	1.20E+02	3.62E-02	1.29E+02	1.55E-07	2.74E-14	1.52E+01	1.98E-04	0.00E+00	7.24E+00	1.51E-01	7.79E-01	3.17E-02	1.54E-12	1.04E+01	8.12E-02	3.86E-02	3.61E-11	1.03E-08	6.08E-06	3.05E+00	1.25E-04	2.16E-06	1.11E-09	7.64E-13	3.42E-08	2.24E-03	3.80E-11	2.34E-12	-1.54E-37	-7.07E-24	-6.02E-19	2.97E+00	0.00E+00	0.00E+00	1.22E-148	-1.81E-151	2.76E-07
8.30E-06	305.198	2.40E+19	0.00E+00	2.95E+00	5.73E+05	-1.74E-02	2.80E+01	2.44E+05	1.37E+00	1.52E+05	1.28E-04	3.05E+04	1.20E+02	3.61E-02	1.29E+02	1.54E-07	2.44E-14	1.52E+01	1.78E-04	0.00E+00	7.22E+00	1.51E-01	7.94E-01	3.13E-02	1.58E-12	1.05E+01	8.38E-02	3.87E-02	3.66E-11	1.03E-08	6.08E-06	2.99E+00	1.31E-04	2.15E-06	1.11E-09	7.55E-13	3.36E-08	2.24E-03	3.81E-11	2.34E-12	-2.39E-37	-1.00E-23	-5.24E-19	2.95E+00	0.00E+00	0.00E+00	1.21E-148	-2.58E-151	2.71E-07
8.40E-06	305.204	2.40E+19	0.00E+00	2.94E+00	5.73E+05	-1.74E-02	2.80E+01	2.44E+05	1.37E+00	1.52E+05	1.27E-04	3.05E+04	1.19E+02	3.61E-02	1.29E+02	1.54E-07	2.18E-14	1.52E+01	1.59E-04	0.00E+00	7.19E+00	1.51E-01	8.08E-01	3.09E-02	1.63E-12	1.05E+01	8.64E-02	3.88E-02	3.71E-11	1.04E-08	6.09E-06	2.94E+00	1.36E-04	2.14E-06	1.11E-09	7.46E-13	3.30E-08	2.24E-03	3.82E-11	2.33E-12	-3.53E-37	-1.38E-23	-3.69E-19	2.94E+00	0.00E+00	0.00E+00	1.21E-148	-3.57E-151	2.65E-07
8.50E-06	305.211	2.40E+19	0.00E+00	2.92E+00	5.73E+05	-1.74E-02	2.80E+01	2.44E+05	1.36E+00	1.52E+05	1.27E-04	3.05E+04	1.19E+02	3.60E-02	1.29E+02	1.54E-07	1.95E-14	1.52E+01	1.43E-04	0.00E+00	7.17E+00	1.51E-01	8.23E-01	3.05E-02	1.67E-12	1.06E+01	8.91E-02	3.90E-02	3.75E-11	1.04E-08	6.09E-06	2.88E+00	1.42E-04	2.13E-06	1.11E-09	7.38E-13	3.23E-08	2.24E-03	3.83E-11	2.33E-12	-5.03E-37	-1.85E-23	-1.38E-19	2.92E+00	0.00E+00	0.00E+00	1.21E-148	-4.80E-151	2.60E-07
8.60E-06	305.217	2.40E+19	0.00E+00	2.90E+00	5.73E+05	-1.74E-02	2.80E+01	2.44E+05	1.36E+00	1.52E+05	1.26E-04	3.05E+04	1.19E+02	3.59E-02	1.29E+02	1.53E-07	1.74E-14	1.52E+01	1.29E-04	0.00E+00	7.14E+00	1.51E-01	8.37E-01	3.02E-02	1.71E-12	1.07E+01	9.19E-02	3.91E-02	3.80E-11	1.04E-08	6.10E-06	2.83E+00	1.48E-04	2.12E-06	1.11E-09	7.30E-13	3.17E-08	2.24E-03	3.84E-11	2.33E-12	-6.93E-37	-2.44E-23	9.08E-20	2.90E+00	0.00E+00	0.00E+00	1.21E-148	-6.31E-151	2.55E-07
8.70E-06	305.224	2.40E+19	0.00E+00	2.89E+00	5.73E+05	-1.74E-02	2.79E+01	2.44E+05	1.35E+00	1.52E+05	1.26E-04	3.05E+04	1.19E+02	3.59E-02	1.29E+02	1.53E-07	1.56E-14	1.52E+01	1.16E-04	0.00E+00	7.12E+00	1.51E-01	8.52E-01	2.98E-02	1.76E-12	1.08E+01	9.46E-02	3.92E-02	3.85E-11	1.04E-08	6.10E-06	2.78E+00	1.54E-04	2.11E-06	1.11E-09	7.21E-13	3.12E-08	2.24E-03	3.85E-11	2.32E-12	-9.29E-37	-3.17E-23	-1.81E-20	2.89E+00	0.00E+00	0.00E+00	1.22E-148	-8.14E-151	2.50E-07
8.80E-06	305.23	2.40E+19	0.00E+00	2.87E+00	5.73E+05	-1.74E-02	2.79E+01	2.44E+05	1.35E+00	1.52E+05	1.25E-04	3.05E+04	1.19E+02	3.58E-02	1.29E+02	1.53E-07	1.39E-14	1.52E+01	1.04E-04	0.00E+00	7.09E+00	1.51E-01	8.66E-01	2.94E-02	1.80E-12	1.09E+01	9.75E-02	3.93E-02	3.89E-11	1.04E-08	6.10E-06	2.73E+00	1.60E-04	2.10E-06	1.10E-09	7.14E-13	3.06E-08	2.24E-03	3.86E-11	2.32E-12	-1.22E-36	-4.08E-23	-1.00E-18	2.87E+00	0.00E+00	0.00E+00	1.22E-148	-1.03E-150	2.45E-07
8.90E-06	305.237	2.40E+19	0.00E+00	2.85E+00	5.73E+05	-1.74E-02	2.79E+01	2.44E+05	1.34E+00	1.52E+05	1.25E-04	3.05E+04	1.18E+02	3.57E-02	1.29E+02	1.52E-07	1.24E-14	1.52E+01	9.36E-05	0.00E+00	7.07E+00	1.51E-01	8.81E-01	2.91E-02	1.84E-12	1.10E+01	1.00E-01	3.95E-02	3.94E-11	1.05E-08	6.11E-06	2.68E+00	1.66E-04	2.09E-06	1.10E-09	7.06E-13	3.00E-08	2.24E-03	3.88E-11	2.31E-12	-1.56E-36	-5.24E-23	-3.75E-18	2.85E+00	0.00E+00	0.00E+00	1.21E-148	-1.29E-150	2.40E-07
9.00E-06	305.243	2.40E+19	0.00E+00	2.84E+00	5.73E+05	-1.74E-02	2.79E+01	2.44E+05	1.34E+00	1.52E+05	1.25E-04	3.05E+04	1.18E+02	3.57E-02	1.29E+02	1.52E-07	1.11E-14	1.52E+01	8.43E-05	0.00E+00	7.04E+00	1.51E-01	8.96E-01	2.87E-02	1.89E-12	1.11E+01	1.03E-01	3.96E-02	3.99E-11	1.05E-08	6.11E-06	2.63E+00	1.72E-04	2.08E-06	1.10E-09	6.99E-13	2.95E-08	2.24E-03	3.89E-11	2.31E-12	-1.95E-36	-6.73E-23	-9.53E-18	2.84E+00	0.00E+00	0.00E+00	1.21E-148	-1.59E-150	2.35E-07
9.10E-06	305.249	2.40E+19	0.00E+00	2.82E+00	5.73E+05	-1.74E-02	2.79E+01	2.44E+05	1.33E+00	1.52E+05	1.24E-04	3.05E+04	1.18E+02	3.56E-02	1.29E+02	1.52E-07	9.91E-15	1.52E+01	7.59E-05	0.00E+00	7.01E+00	1.51E-01	9.10E-01	2.84E-02	1.93E-12	1.11E+01	1.06E-01	3.97E-02	4.03E-11	1.05E-08	6.11E-06	2.58E+00	1.79E-04	2.07E-06	1.10E-09	6.91E-13	2.90E-08	2.24E-03	3.90E-11	2.30E-12	-2.40E-36	-8.63E-23	-2.01E-17	2.82E+00	0.00E+00	0.00E+00	1.21E-148	-1.93E-150	2.31E-07
9.20E-06	305.256	2.40E+19	0.00E+00	2.81E+00	5.73E+05	-1.74E-02	2.79E+01	2.44E+05	1.33E+00	1.52E+05	1.24E-04	3.05E+04	1.18E+02	3.55E-02	1.29E+02	1.52E-07	8.85E-15	1.52E+01	6.84E-05	0.00E+00	6.98E+00	1.51E-01	9.25E-01	2.80E-02	1.98E-12	1.12E+01	1.09E-01	3.98E-02	4.08E-11	1.05E-08	6.12E-06	2.53E+00	1.86E-04	2.06E-06	1.10E-09	6.84E-13	2.84E-08	2.24E-03	3.91E-11	2.30E-12	-2.89E-36	-1.11E-22	-3.77E-17	2.81E+00	0.00E+00	0.00E+00	1.22E-148	-2.32E-150	2.26E-07
9.30E-06	305.262	2.40E+19	0.00E+00	2.79E+00	5.73E+05	-1.74E-02	2.79E+01	2.44E+05	1.32E+00	1.52E+05	1.23E-04	3.05E+04	1.18E+02	3.55E-02	1.29E+02	1.51E-07	7.91E-15	1.52E+01	6.16E-05	0.00E+00	6.95E+00	1.51E-01	9.40E-01	2.77E-02	2.02E-12	1.13E+01	1.12E-01	3.99E-02	4.13E-11	1.05E-08	6.12E-06	2.48E+00	1.92E-04	2.05E-06	1.10E-09	6.78E-13	2.79E-08	2.24E-03	3.92E-11	2.30E-12	-3.41E-36	-1.42E-22	-6.52E-17	2.79E+00	0.00E+00	0.00E+00	1.22E-148	-2.76E-150	2.22E-07
9.40E-06	305.268	2.40E+19	0.00E+00	2.77E+00	5.73E+05	-1.74E-02	2.79E+01	2.44E+05	1.32E+00	1.52E+05	1.23E-04	3.05E+04	1.17E+02	3.54E-02	1.29E+02	1.51E-07	7.07E-15	1.52E+01	5.56E-05	0.00E+00	6.93E+00	1.51E-01	9.54E-01	2.74E-02	2.07E-12	1.14E+01	1.15E-01	4.01E-02	4.17E-11	1.05E-08	6.12E-06	2.44E+00	1.99E-04	2.04E-06	1.10E-09	6.71E-13	2.75E-08	2.24E-03	3.93E-11	2.29E-12	-3.94E-36	-1.82E-22	-1.06E-16	2.77E+00	0.00E+00	0.00E+00	1.22E-148	-3.25E-150	2.18E-07
9.50E-06	305.275	2.40E+19	0.00E+00	2.76E+00	5.73E+05	-1.74E-02	2.79E+01	2.44E+05	1.31E+00	1.52E+05	1.22E-04	3.05E+04	1.17E+02	3.54E-02	1.29E+02	1.51E-07	6.32E-15	1.52E+01	5.02E-05	0.00E+00	6.90E+00	1.51E-01	9.69E-01	2.71E-02	2.12E-12	1.14E+01	1.18E-01	4.02E-02	4.22E-11	1.05E-08	6.13E-06	2.39E+00	2.07E-04	2.03E-06	1.10E-09	6.65E-13	2.70E-08	2.24E-03	3.94E-11	2.29E-12	-4.46E-36	-2.32E-22	-1.65E-16	2.76E+00	0.00E+00	0.00E+00	1.21E-148	-3.79E-150	2.14E-07
9.60E-06	305.281	2.40E+19	0.00E+00	2.74E+00	5.73E+05	-1.74E-02	2.79E+01	2.44E+05	1.31E+00	1.52E+05	1.22E-04	3.05E+04	1.17E+02	3.53E-02	1.29E+02	1.51E-07	5.64E-15	1.52E+01	4.54E-05	0.00E+00	6.87E+00	1.52E-01	9.84E-01	2.68E-02	2.16E-12	1.15E+01	1.22E-01	4.03E-02	4.26E-11	1.06E-08	6.13E-06	2.35E+00	2.14E-04	2.02E-06	1.10E-09	6.58E-13	2.65E-08	2.24E-03	3.95E-11	2.28E-12	-4.92E-36	-2.95E-22	-2.47E-16	2.74E+00	0.00E+00	0.00E+00	1.21E-148	-4.36E-150	2.10E-07
9.70E-06	305.287	2.40E+19	0.00E+00	2.73E+00	5.73E+05	-1.74E-02	2.79E+01	2.44E+05	1.30E+00	1.52E+05	1.21E-04	3.05E+04	1.17E+02	3.52E-02	1.30E+02	1.51E-07	5.05E-15	1.51E+01	4.10E-05	0.00E+00	6.84E+00	1.52E-01	9.98E-01	2.65E-02	2.21E-12	1.16E+01	1.25E-01	4.04E-02	4.31E-11	1.06E-08	6.13E-06	2.31E+00	2.21E-04	2.01E-06	1.10E-09	6.52E-13	2.61E-08	2.24E-03	3.96E-11	2.28E-12	-5.30E-36	-3.74E-22	-3.58E-16	2.73E+00	0.00E+00	0.00E+00	1.21E-148	-4.98E-150	2.06E-07
9.80E-06	305.293	2.40E+19	0.00E+00	2.71E+00	5.73E+05	-1.74E-02	2.79E+01	2.44E+05	1.30E+00	1.52E+05	1.21E-04	3.05E+04	1.17E+02	3.52E-02	1.30E+02	1.50E-07	4.51E-15	1.51E+01	3.71E-05	0.00E+00	6.81E+00	1.52E-01	1.01E+00	2.62E-02	2.26E-12	1.17E+01	1.28E-01	4.05E-02	4.36E-11	1.06E-08	6.14E-06	2.27E+00	2.29E-04	2.00E-06	1.10E-09	6.46E-13	2.56E-08	2.24E-03	3.97E-11	2.27E-12	-5.52E-36	-4.72E-22	-5.04E-16	2.71E+00	0.00E+00	0.00E+00	1.21E-148	-5.64E-150	2.02E-07
9.90E-06	305.299	2.40E+19	0.00E+00	2.70E+00	5.73E+05	-1.74E-02	2.79E+01	2.44E+05	1.29E+00	1.52E+05	1.20E-04	3.05E+04	1.16E+02	3.51E-02	1.30E+02	1.50E-07	4.03E-15	1.51E+01	3.36E-05	0.00E+00	6.78E+00	1.52E-01	1.03E+00	2.59E-02	2.31E-12	1.18E+01	1.31E-01	4.06E-02	4.40E-11	1.06E-08	6.14E-06	2.22E+00	2.37E-04	1.99E-06	1.10E-09	6.41E-13	2.52E-08	2.24E-03	3.98E-11	2.27E-12	-5.53E-36	-5.91E-22	-6.94E-16	2.70E+00	0.00E+00	0.00E+00	1.22E-148	-6.32E-150	1.98E-07
1.00E-05	305.306	2.40E+19	0.00E+00	2.68E+00	5.73E+05	-1.74E-02	2.79E+01	2.44E+05	1.29E+00	1.52E+05	1.20E-04	3.05E+04	1.16E+02	3.51E-02	1.30E+02	1.50E-07	3.61E-15	1.51E+01	3.05E-05	0.00E+00	6.75E+00	1.52E-01	1.04E+00	2.56E-02	2.35E-12	1.18E+01	1.35E-01	4.07E-02	4.45E-11	1.06E-08	6.14E-06	2.18E+00	2.45E-04	1.98E-06	1.10E-09	6.35E-13	2.48E-08	2.24E-03	3.98E-11	2.26E-12	-5.25E-36	-7.36E-22	-9.37E-16	2.68E+00	0.00E+00	0.00E+00	1.22E-148	-7.02E-150	1.95E-07
1.01E-05	305.312	2.40E+19	0.00E+00	2.67E+00	5.73E+05	-1.74E-02	2.80E+01	2.44E+05	1.28E+00	1.52E+05	1.19E-04	3.05E+04	1.16E+02	3.50E-02	1.30E+02	1.50E-07	3.22E-15	1.51E+01	2.77E-05	0.00E+00	6.72E+00	1.52E-01	1.06E+00	2.53E-02	2.40E-12	1.19E+01	1.38E-01	4.09E-02	4.49E-11	1.06E-08	6.15E-06	2.15E+00	2.53E-04	1.98E-06	1.10E-09	6.30E-13	2.44E-08	2.24E-03	3.99E-11	2.26E-12	-4.60E-36	-9.11E-22	-1.24E-15	2.67E+00	0.00E+00	0.00E+00	1.22E-148	-7.72E-150	1.91E-07
1.02E-05	305.318	2.40E+19	0.00E+00	2.66E+00	5.73E+05	-1.74E-02	2.80E+01	2.44E+05	1.28E+00	1.52E+05	1.19E-04	3.05E+04	1.16E+02	3.49E-02	1.30E+02	1.50E-07	2.88E-15	1.51E+01	2.52E-05	0.00E+00	6.69E+00	1.52E-01	1.07E+00	2.50E-02	2.45E-12	1.20E+01	1.42E-01	4.10E-02	4.54E-11	1.06E-08	6.15E-06	2.11E+00	2.62E-04	1.97E-06	1.10E-09	6.24E-13	2.40E-08	2.24E-03	4.00E-11	2.25E-12	-3.47E-36	-1.12E-21	-1.62E-15	2.66E+00	0.00E+00	0.00E+00	1.22E-148	-8.41E-150	1.88E-07
1.03E-05	305.324	2.40E+19	0.00E+00	2.64E+00	5.73E+05	-1.74E-02	2.80E+01	2.44E+05	1.27E+00	1.52E+05	1.18E-04	3.05E+04	1.16E+02	3.49E-02	1.30E+02	1.49E-07	2.58E-15	1.51E+01	2.29E-05	0.00E+00	6.66E+00	1.52E-01	1.09E+00	2.48E-02	2.50E-12	1.20E+01	1.45E-01	4.11E-02	4.59E-11	1.07E-08	6.15E-06	2.07E+00	2.70E-04	1.96E-06	1.10E-09	6.19E-13	2.36E-08	2.24E-03	4.01E-11	2.24E-12	-2.01E-36	-1.37E-21	-2.09E-15	2.64E+00	0.00E+00	0.00E+00	1.21E-148	-9.07E-150	1.84E-07
1.04E-05	305.33	2.40E+19	0.00E+00	2.63E+00	5.73E+05	-1.74E-02	2.80E+01	2.44E+05	1.27E+00	1.52E+05	1.18E-04	3.05E+04	1.15E+02	3.48E-02	1.30E+02	1.49E-07	2.31E-15	1.51E+01	2.09E-05	0.00E+00	6.63E+00	1.52E-01	1.10E+00	2.45E-02	2.55E-12	1.21E+01	1.48E-01	4.12E-02	4.63E-11	1.07E-08	6.16E-06	2.03E+00	2.79E-04	1.95E-06	1.10E-09	6.14E-13	2.32E-08	2.24E-03	4.02E-11	2.24E-12	-5.71E-37	-1.66E-21	-2.66E-15	2.63E+00	0.00E+00	0.00E+00	1.21E-148	-9.68E-150	1.81E-07
1.05E-05	305.336	2.40E+19	0.00E+00	2.61E+00	5.73E+05	-1.74E-02	2.80E+01	2.44E+05	1.27E+00	1.52E+05	1.17E-04	3.05E+04	1.15E+02	3.48E-02	1.30E+02	1.49E-07	2.06E-15	1.51E+01	1.91E-05	0.00E+00	6.60E+00	1.52E-01	1.12E+00	2.42E-02	2.60E-12	1.22E+01	1.52E-01	4.13E-02	4.68E-11	1.07E-08	6.16E-06	2.00E+00	2.87E-04	1.94E-06	1.10E-09	6.09E-13	2.29E-08	2.24E-03	4.03E-11	2.23E-12	4.07E-37	-2.00E-21	-3.34E-15	2.61E+00	0.00E+00	0.00E+00	1.21E-148	-1.02E-149	1.78E-07
1.06E-05	305.342	2.40E+19	0.00E+00	2.60E+00	5.73E+05	-1.74E-02	2.80E+01	2.44E+05	1.26E+00	1.52E+05	1.17E-04	3.05E+04	1.15E+02	3.47E-02	1.30E+02	1.49E-07	1.85E-15	1.51E+01	1.75E-05	0.00E+00	6.56E+00	1.52E-01	1.13E+00	2.40E-02	2.65E-12	1.22E+01	1.56E-01	4.14E-02	4.72E-11	1.07E-08	6.16E-06	1.96E+00	2.96E-04	1.93E-06	1.10E-09	6.05E-13	2.25E-08	2.24E-03	4.04E-11	2.23E-12	2.00E-37	-2.40E-21	-4.16E-15	2.60E+00	0.00E+00	0.00E+00	1.21E-148	-1.07E-149	1.75E-07
1.07E-05	305.348	2.40E+19	0.00E+00	2.59E+00	5.73E+05	-1.74E-02	2.80E+01	2.44E+05	1.26E+00	1.52E+05	1.16E-04	3.05E+04	1.15E+02	3.46E-02	1.30E+02	1.49E-07	1.65E-15	1.51E+01	1.60E-05	0.00E+00	6.53E+00	1.52E-01	1.14E+00	2.37E-02	2.70E-12	1.23E+01	1.59E-01	4.15E-02	4.77E-11	1.07E-08	6.16E-06	1.92E+00	3.06E-04	1.92E-06	1.10E-09	6.00E-13	2.22E-08	2.24E-03	4.05E-11	2.22E-12	-2.20E-36	-2.86E-21	-5.12E-15	2.59E+00	0.00E+00	0.00E+00	1.21E-148	-1.10E-149	1.72E-07
1.08E-05	305.354	2.40E+19	0.00E+00	2.57E+00	5.73E+05	-1.74E-02	2.80E+01	2.44E+05	1.25E+00	1.52E+05	1.16E-04	3.05E+04	1.15E+02	3.46E-02	1.30E+02	1.49E-07	1.48E-15	1.51E+01	1.47E-05	0.00E+00	6.50E+00	1.52E-01	1.16E+00	2.35E-02	2.75E-12	1.24E+01	1.63E-01	4.16E-02	4.81E-11	1.07E-08	6.17E-06	1.89E+00	3.15E-04	1.91E-06	1.10E-09	5.96E-13	2.18E-08	2.24E-03	4.06E-11	2.22E-12	-8.12E-36	-3.39E-21	-6.26E-15	2.57E+00	0.00E+00	0.00E+00	1.22E-148	-1.11E-149	1.69E-07
1.09E-05	305.36	2.40E+19	0.00E+00	2.56E+00	5.73E+05	-1.74E-02	2.80E+01	2.44E+05	1.25E+00	1.52E+05	1.15E-04	3.05E+04	1.14E+02	3.45E-02	1.30E+02	1.49E-07	1.33E-15	1.51E+01	1.36E-05	0.00E+00	6.47E+00	1.52E-01	1.17E+00	2.33E-02	2.80E-12	1.24E+01	1.67E-01	4.17E-02	4.86E-11	1.07E-08	6.17E-06	1.86E+00	3.25E-04	1.91E-06	1.10E-09	5.91E-13	2.15E-08	2.24E-03	4.06E-11	2.21E-12	-1.93E-35	-3.99E-21	-7.58E-15	2.56E+00	0.00E+00	0.00E+00	1.22E-148	-1.10E-149	1.66E-07
1.10E-05	305.366	2.40E+19	0.00E+00	2.55E+00	5.73E+05	-1.74E-02	2.80E+01	2.44E+05	1.25E+00	1.52E+05	1.15E-04	3.05E+04	1.14E+02	3.45E-02	1.30E+02	1.48E-07	1.19E-15	1.51E+01	1.25E-05	0.00E+00	6.44E+00	1.52E-01	1.19E+00	2.30E-02	2.85E-12	1.25E+01	1.70E-01	4.18E-02	4.91E-11	1.07E-08	6.17E-06	1.82E+00	3.34E-04	1.90E-06	1.10E-09	5.87E-13	2.12E-08	2.24E-03	4.07E-11	2.21E-12	-3.77E-35	-4.67E-21	-9.12E-15	2.55E+00	0.00E+00	0.00E+00	1.23E-148	-1.07E-149	1.63E-07
1.11E-05	305.372	2.40E+19	0.00E+00	2.53E+00	5.73E+05	-1.74E-02	2.80E+01	2.44E+05	1.24E+00	1.52E+05	1.14E-04	3.05E+04	1.14E+02	3.44E-02	1.30E+02	1.48E-07	1.06E-15	1.51E+01	1.16E-05	0.00E+00	6.41E+00	1.52E-01	1.20E+00	2.28E-02	2.91E-12	1.26E+01	1.74E-01	4.19E-02	4.95E-11	1.07E-08	6.18E-06	1.79E+00	3.44E-04	1.89E-06	1.10E-09	5.83E-13	2.08E-08	2.24E-03	4.08E-11	2.20E-12	-6.59E-35	-5.43E-21	-1.09E-14	2.53E+00	0.00E+00	0.00E+00	1.22E-148	-1.01E-149	1.60E-07
1.12E-05	305.378	2.40E+19	0.00E+00	2.52E+00	5.73E+05	-1.74E-02	2.80E+01	2.44E+05	1.24E+00	1.52E+05	1.14E-04	3.05E+04	1.14E+02	3.44E-02	1.30E+02	1.48E-07	9.54E-16	1.51E+01	1.07E-05	0.00E+00	6.37E+00	1.52E-01	1.22E+00	2.26E-02	2.96E-12	1.26E+01	1.78E-01	4.20E-02	5.00E-11	1.08E-08	6.18E-06	1.76E+00	3.54E-04	1.88E-06	1.09E-09	5.79E-13	2.05E-08	2.24E-03	4.09E-11	2.20E-12	-1.07E-34	-6.28E-21	-1.29E-14	2.52E+00	0.00E+00	0.00E+00	1.21E-148	-9.15E-150	1.57E-07
1.13E-05	305.384	2.40E+19	0.00E+00	2.51E+00	5.73E+05	-1.74E-02	2.81E+01	2.44E+05	1.23E+00	1.52E+05	1.13E-04	3.05E+04	1.13E+02	3.43E-02	1.30E+02	1.48E-07	8.55E-16	1.50E+01	9.97E-06	0.00E+00	6.34E+00	1.52E-01	1.23E+00	2.23E-02	3.01E-12	1.27E+01	1.82E-01	4.21E-02	5.04E-11	1.08E-08	6.18E-06	1.73E+00	3.64E-04	1.87E-06	1.09E-09	5.75E-13	2.02E-08	2.24E-03	4.10E-11	2.19E-12	-1.64E-34	-7.23E-21	-1.53E-14	2.51E+00	0.00E+00	0.00E+00	1.20E-148	-7.78E-150	1.54E-07
1.14E-05	305.39	2.40E+19	0.00E+00	2.50E+00	5.73E+05	-1.74E-02	2.81E+01	2.44E+05	1.23E+00	1.52E+05	1.13E-04	3.05E+04	1.13E+02	3.43E-02	1.30E+02	1.48E-07	7.67E-16	1.50E+01	9.29E-06	0.00E+00	6.31E+00	1.52E-01	1.25E+00	2.21E-02	3.06E-12	1.28E+01	1.86E-01	4.22E-02	5.09E-11	1.08E-08	6.18E-06	1.70E+00	3.75E-04	1.86E-06	1.09E-09	5.71E-13	1.99E-08	2.24E-03	4.11E-11	2.18E-12	-2.42E-34	-8.28E-21	-1.79E-14	2.50E+00	0.00E+00	0.00E+00	1.19E-148	-5.95E-150	1.52E-07
1.15E-05	305.396	2.40E+19	0.00E+00	2.48E+00	5.73E+05	-1.74E-02	2.81E+01	2.44E+05	1.23E+00	1.52E+05	1.12E-04	3.05E+04	1.13E+02	3.42E-02	1.30E+02	1.48E-07	6.88E-16	1.50E+01	8.69E-06	0.00E+00	6.28E+00	1.52E-01	1.26E+00	2.19E-02	3.12E-12	1.28E+01	1.90E-01	4.23E-02	5.13E-11	1.08E-08	6.19E-06	1.67E+00	3.85E-04	1.86E-06	1.09E-09	5.67E-13	1.96E-08	2.24E-03	4.11E-11	2.18E-12	-3.44E-34	-9.42E-21	-2.09E-14	2.48E+00	0.00E+00	0.00E+00	1.20E-148	-3.58E-150	1.49E-07
1.16E-05	305.402	2.40E+19	0.00E+00	2.47E+00	5.73E+05	-1.74E-02	2.81E+01	2.44E+05	1.22E+00	1.52E+05	1.12E-04	3.05E+04	1.13E+02	3.42E-02	1.30E+02	1.48E-07	6.17E-16	1.50E+01	8.14E-06	0.00E+00	6.25E+00	1.52E-01	1.28E+00	2.17E-02	3.17E-12	1.29E+01	1.93E-01	4.24E-02	5.18E-11	1.08E-08	6.19E-06	1.64E+00	3.96E-04	1.85E-06	1.09E-09	5.63E-13	1.94E-08	2.24E-03	4.12E-11	2.17E-12	-4.75E-34	-1.07E-20	-2.43E-14	2.47E+00	0.00E+00	0.00E+00	1.22E-148	-1.07E-150	1.47E-07
1.17E-05	305.407	2.40E+19	0.00E+00	2.46E+00	5.73E+05	-1.74E-02	2.81E+01	2.44E+05	1.22E+00	1.52E+05	1.11E-04	3.05E+04	1.13E+02	3.41E-02	1.30E+02	1.48E-07	5.54E-16	1.50E+01	7.66E-06	0.00E+00	6.21E+00	1.52E-01	1.29E+00	2.15E-02	3.22E-12	1.29E+01	1.97E-01	4.25E-02	5.22E-11	1.08E-08	6.19E-06	1.61E+00	4.07E-04	1.84E-06	1.09E-09	5.60E-13	1.91E-08	2.24E-03	4.13E-11	2.17E-12	-6.42E-34	-1.20E-20	-2.80E-14	2.46E+00	0.00E+00	0.00E+00	1.24E-148	3.10E-151	1.44E-07
1.18E-05	305.413	2.40E+19	0.00E+00	2.45E+00	5.73E+05	-1.74E-02	2.81E+01	2.44E+05	1.21E+00	1.52E+05	1.11E-04	3.05E+04	1.12E+02	3.41E-02	1.30E+02	1.48E-07	4.98E-16	1.50E+01	7.22E-06	0.00E+00	6.18E+00	1.52E-01	1.30E+00	2.13E-02	3.27E-12	1.30E+01	2.01E-01	4.26E-02	5.27E-11	1.08E-08	6.19E-06	1.58E+00	4.18E-04	1.83E-06	1.09E-09	5.56E-13	1.88E-08	2.24E-03	4.14E-11	2.16E-12	-8.49E-34	-1.35E-20	-3.22E-14	2.45E+00	0.00E+00	0.00E+00	1.25E-148	-7.63E-151	1.42E-07
1.19E-05	305.419	2.40E+19	0.00E+00	2.44E+00	5.73E+05	-1.74E-02	2.81E+01	2.44E+05	1.21E+00	1.52E+05	1.11E-04	3.05E+04	1.12E+02	3.40E-02	1.30E+02	1.47E-07	4.47E-16	1.50E+01	6.83E-06	0.00E+00	6.15E+00	1.52E-01	1.32E+00	2.11E-02	3.33E-12	1.31E+01	2.06E-01	4.27E-02	5.31E-11	1.08E-08	6.20E-06	1.55E+00	4.29E-04	1.82E-06	1.09E-09	5.53E-13	1.86E-08	2.24E-03	4.14E-11	2.16E-12	-1.10E-33	-1.50E-20	-3.69E-14	2.44E+00	0.00E+00	0.00E+00	1.25E-148	-6.44E-150	1.39E-07
1.20E-05	305.425	2.40E+19	0.00E+00	2.42E+00	5.73E+05	-1.74E-02	2.82E+01	2.44E+05	1.21E+00	1.52E+05	1.10E-04	3.05E+04	1.12E+02	3.39E-02	1.30E+02	1.47E-07	4.02E-16	1.50E+01	6.47E-06	0.00E+00	6.12E+00	1.52E-01	1.33E+00	2.09E-02	3.38E-12	1.31E+01	2.10E-01	4.28E-02	5.36E-11	1.08E-08	6.20E-06	1.53E+00	4.41E-04	1.82E-06	1.09E-09	5.50E-13	1.83E-08	2.24E-03	4.15E-11	2.15E-12	-1.41E-33	-1.67E-20	-4.21E-14	2.42E+00	0.00E+00	0.00E+00	1.21E-148	-1.97E-149	1.37E-07
1.21E-05	305.431	2.40E+19	0.00E+00	2.41E+00	5.73E+05	-1.74E-02	2.82E+01	2.44E+05	1.20E+00	1.52E+05	1.10E-04	3.05E+04	1.12E+02	3.39E-02	1.30E+02	1.47E-07	3.62E-16	1.50E+01	6.16E-06	0.00E+00	6.09E+00	1.52E-01	1.35E+00	2.07E-02	3.44E-12	1.32E+01	2.14E-01	4.29E-02	5.40E-11	1.08E-08	6.20E-06	1.50E+00	4.52E-04	1.81E-06	1.09E-09	5.46E-13	1.81E-08	2.24E-03	4.16E-11	2.14E-12	-1.78E-33	-1.84E-20	-4.79E-14	2.41E+00	0.00E+00	0.00E+00	1.17E-148	-4.43E-149	1.35E-07
1.22E-05	305.436	2.40E+19	0.00E+00	2.40E+00	5.73E+05	-1.74E-02	2.82E+01	2.44E+05	1.20E+00	1.52E+05	1.09E-04	3.05E+04	1.12E+02	3.38E-02	1.30E+02	1.47E-07	3.26E-16	1.50E+01	5.87E-06	0.00E+00	6.05E+00	1.52E-01	1.36E+00	2.05E-02	3.49E-12	1.32E+01	2.18E-01	4.29E-02	5.44E-11	1.08E-08	6.20E-06	1.47E+00	4.64E-04	1.80E-06	1.09E-09	5.43E-13	1.78E-08	2.24E-03	4.17E-11	2.14E-12	-2.22E-33	-2.02E-20	-5.42E-14	2.40E+00	0.00E+00	0.00E+00	1.14E-148	-8.51E-149	1.33E-07
1.23E-05	305.442	2.40E+19	0.00E+00	2.39E+00	5.73E+05	-1.74E-02	2.82E+01	2.44E+05	1.19E+00	1.52E+05	1.09E-04	3.05E+04	1.11E+02	3.38E-02	1.30E+02	1.47E-07	2.93E-16	1.50E+01	5.62E-06	0.00E+00	6.02E+00	1.52E-01	1.37E+00	2.03E-02	3.55E-12	1.33E+01	2.22E-01	4.30E-02	5.49E-11	1.08E-08	6.21E-06	1.45E+00	4.76E-04	1.79E-06	1.09E-09	5.40E-13	1.76E-08	2.24E-03	4.18E-11	2.13E-12	-2.73E-33	-2.20E-20	-6.11E-14	2.39E+00	0.00E+00	0.00E+00	1.13E-148	-1.48E-148	1.31E-07
1.24E-05	305.448	2.40E+19	0.00E+00	2.38E+00	5.73E+05	-1.74E-02	2.82E+01	2.44E+05	1.19E+00	1.52E+05	1.08E-04	3.05E+04	1.11E+02	3.37E-02	1.30E+02	1.47E-07	2.64E-16	1.50E+01	5.39E-06	0.00E+00	5.99E+00	1.52E-01	1.39E+00	2.01E-02	3.60E-12	1.33E+01	2.26E-01	4.31E-02	5.53E-11	1.09E-08	6.21E-06	1.42E+00	4.88E-04	1.79E-06	1.09E-09	5.37E-13	1.73E-08	2.24E-03	4.18E-11	2.13E-12	-3.33E-33	-2.38E-20	-6.87E-14	2.38E+00	0.00E+00	0.00E+00	1.18E-148	-2.40E-148	1.28E-07
1.25E-05	305.453	2.40E+19	0.00E+00	2.37E+00	5.73E+05	-1.74E-02	2.82E+01	2.44E+05	1.19E+00	1.52E+05	1.08E-04	3.05E+04	1.11E+02	3.37E-02	1.30E+02	1.47E-07	2.38E-16	1.50E+01	5.19E-06	0.00E+00	5.96E+00	1.52E-01	1.40E+00	1.99E-02	3.66E-12	1.34E+01	2.31E-01	4.32E-02	5.58E-11	1.09E-08	6.21E-06	1.40E+00	5.01E-04	1.78E-06	1.09E-09	5.34E-13	1.71E-08	2.24E-03	4.19E-11	2.12E-12	-4.02E-33	-2.56E-20	-7.70E-14	2.37E+00	0.00E+00	0.00E+00	1.27E-148	-3.71E-148	1.26E-07
1.26E-05	305.459	2.40E+19	0.00E+00	2.36E+00	5.73E+05	-1.74E-02	2.82E+01	2.44E+05	1.18E+00	1.52E+05	1.07E-04	3.05E+04	1.11E+02	3.36E-02	1.30E+02	1.47E-07	2.15E-16	1.50E+01	5.01E-06	0.00E+00	5.92E+00	1.52E-01	1.42E+00	1.97E-02	3.71E-12	1.35E+01	2.35E-01	4.33E-02	5.62E-11	1.09E-08	6.21E-06	1.38E+00	5.13E-04	1.77E-06	1.08E-09	5.32E-13	1.69E-08	2.24E-03	4.19E-11	2.12E-12	-4.80E-33	-2.74E-20	-8.59E-14	2.35E+00	0.00E+00	0.00E+00	1.34E-148	-5.48E-148	1.24E-07
1.27E-05	305.465	2.40E+19	0.00E+00	2.34E+00	5.73E+05	-1.74E-02	2.83E+01	2.44E+05	1.18E+00	1.52E+05	1.07E-04	3.05E+04	1.10E+02	3.36E-02	1.30E+02	1.47E-07	1.94E-16	1.50E+01	4.84E-06	0.00E+00	5.89E+00	1.52E-01	1.43E+00	1.96E-02	3.77E-12	1.35E+01	2.39E-01	4.34E-02	5.67E-11	1.09E-08	6.21E-06	1.35E+00	5.26E-04	1.76E-06	1.08E-09	5.29E-13	1.67E-08	2.24E-03	4.19E-11	2.11E-12	-5.68E-33	-2.91E-20	-9.57E-14	2.34E+00	0.00E+00	0.00E+00	1.38E-148	-7.86E-148	1.22E-07
1.28E-05	305.47	2.40E+19	0.00E+00	2.33E+00	5.73E+05	-1.74E-02	2.83E+01	2.44E+05	1.18E+00	1.52E+05	1.06E-04	3.05E+04	1.10E+02	3.36E-02	1.30E+02	1.47E-07	1.75E-16	1.50E+01	4.69E-06	0.00E+00	5.86E+00	1.52E-01	1.45E+00	1.94E-02	3.82E-12	1.36E+01	2.44E-01	4.35E-02	5.71E-11	1.09E-08	6.22E-06	1.33E+00	5.39E-04	1.76E-06	1.08E-09	5.26E-13	1.65E-08	2.24E-03	4.20E-11	2.11E-12	-6.67E-33	-3.06E-20	-1.06E-13	2.33E+00	0.00E+00	0.00E+00	1.34E-148	-1.09E-147	1.20E-07
1.29E-05	305.476	2.40E+19	0.00E+00	2.32E+00	5.73E+05	-1.74E-02	2.83E+01	2.44E+05	1.17E+00	1.52E+05	1.06E-04	3.05E+04	1.10E+02	3.35E-02	1.30E+02	1.47E-07	1.59E-16	1.50E+01	4.56E-06	0.00E+00	5.83E+00	1.52E-01	1.46E+00	1.92E-02	3.88E-12	1.36E+01	2.48E-01	4.36E-02	5.75E-11	1.09E-08	6.22E-06	1.31E+00	5.52E-04	1.75E-06	1.08E-09	5.23E-13	1.62E-08	2.24E-03	4.21E-11	2.10E-12	-7.76E-33	-3.18E-20	-1.17E-13	2.32E+00	0.00E+00	0.00E+00	1.19E-148	-1.49E-147	1.18E-07
1.30E-05	305.481	2.40E+19	0.00E+00	2.31E+00	5.73E+05	-1.74E-02	2.83E+01	2.44E+05	1.17E+00	1.52E+05	1.06E-04	3.05E+04	1.10E+02	3.35E-02	1.30E+02	1.47E-07	1.44E-16	1.50E+01	4.44E-06	0.00E+00	5.80E+00	1.52E-01	1.47E+00	1.91E-02	3.93E-12	1.37E+01	2.53E-01	4.36E-02	5.80E-11	1.09E-08	6.22E-06	1.28E+00	5.65E-04	1.74E-06	1.08E-09	5.20E-13	1.60E-08	2.24E-03	4.23E-11	2.09E-12	-8.97E-33	-3.28E-20	-1.30E-13	2.31E+00	0.00E+00	0.00E+00	1.01E-148	-1.99E-147	1.17E-07
1.31E-05	305.487	2.40E+19	0.00E+00	2.30E+00	5.73E+05	-1.74E-02	2.83E+01	2.44E+05	1.17E+00	1.52E+05	1.05E-04	3.05E+04	1.10E+02	3.34E-02	1.31E+02	1.47E-07	1.30E-16	1.49E+01	4.34E-06	0.00E+00	5.76E+00	1.52E-01	1.49E+00	1.89E-02	3.99E-12	1.37E+01	2.57E-01	4.37E-02	5.84E-11	1.09E-08	6.22E-06	1.26E+00	5.78E-04	1.73E-06	1.08E-09	5.18E-13	1.58E-08	2.24E-03	4.24E-11	2.09E-12	-1.03E-32	-3.34E-20	-1.43E-13	2.30E+00	0.00E+00	0.00E+00	8.87E-149	-2.61E-147	1.15E-07
1.32E-05	305.493	2.40E+19	0.00E+00	2.29E+00	5.73E+05	-1.74E-02	2.83E+01	2.44E+05	1.16E+00	1.52E+05	1.05E-04	3.05E+04	1.09E+02	3.34E-02	1.31E+02	1.47E-07	1.18E-16	1.49E+01	4.24E-06	0.00E+00	5.73E+00	1.52E-01	1.50E+00	1.87E-02	4.05E-12	1.38E+01	2.62E-01	4.38E-02	5.89E-11	1.09E-08	6.23E-06	1.24E+00	5.92E-04	1.73E-06	1.08E-09	5.15E-13	1.56E-08	2.24E-03	4.26E-11	2.08E-12	-1.17E-32	-3.35E-20	-1.57E-13	2.29E+00	0.00E+00	0.00E+00	8.67E-149	-3.38E-147	1.13E-07
1.33E-05	305.498	2.40E+19	0.00E+00	2.28E+00	5.73E+05	-1.74E-02	2.84E+01	2.44E+05	1.16E+00	1.52E+05	1.04E-04	3.05E+04	1.09E+02	3.33E-02	1.31E+02	1.46E-07	1.07E-16	1.49E+01	4.15E-06	0.00E+00	5.70E+00	1.52E-01	1.51E+00	1.86E-02	4.10E-12	1.38E+01	2.66E-01	4.39E-02	5.93E-11	1.09E-08	6.23E-06	1.22E+00	6.06E-04	1.72E-06	1.08E-09	5.13E-13	1.54E-08	2.24E-03	4.25E-11	2.08E-12	-1.32E-32	-3.30E-20	-1.71E-13	2.28E+00	0.00E+00	0.00E+00	1.11E-148	-4.30E-147	1.11E-07
1.34E-05	305.504	2.40E+19	0.00E+00	2.27E+00	5.73E+05	-1.74E-02	2.84E+01	2.44E+05	1.16E+00	1.52E+05	1.04E-04	3.05E+04	1.09E+02	3.33E-02	1.31E+02	1.46E-07	9.73E-17	1.49E+01	4.08E-06	0.00E+00	5.67E+00	1.52E-01	1.53E+00	1.84E-02	4.16E-12	1.39E+01	2.71E-01	4.40E-02	5.97E-11	1.09E-08	6.23E-06	1.20E+00	6.20E-04	1.71E-06	1.08E-09	5.11E-13	1.53E-08	2.24E-03	4.24E-11	2.07E-12	-1.48E-32	-3.17E-20	-1.87E-13	2.27E+00	0.00E+00	0.00E+00	1.45E-148	-5.42E-147	1.09E-07
1.35E-05	305.509	2.40E+19	0.00E+00	2.26E+00	5.73E+05	-1.74E-02	2.84E+01	2.44E+05	1.15E+00	1.52E+05	1.03E-04	3.05E+04	1.09E+02	3.32E-02	1.31E+02	1.46E-07	8.85E-17	1.49E+01	4.01E-06	0.00E+00	5.64E+00	1.52E-01	1.54E+00	1.82E-02	4.22E-12	1.39E+01	2.75E-01	4.41E-02	6.02E-11	1.09E-08	6.23E-06	1.18E+00	6.34E-04	1.71E-06	1.08E-09	5.09E-13	1.51E-08	2.24E-03	4.21E-11	2.07E-12	-1.65E-32	-2.95E-20	-2.03E-13	2.26E+00	0.00E+00	0.00E+00	1.80E-148	-6.75E-147	1.08E-07
1.36E-05	305.515	2.40E+19	0.00E+00	2.25E+00	5.73E+05	-1.74E-02	2.84E+01	2.44E+05	1.15E+00	1.52E+05	1.03E-04	3.05E+04	1.09E+02	3.32E-02	1.31E+02	1.46E-07	8.06E-17	1.49E+01	3.94E-06	0.00E+00	5.61E+00	1.52E-01	1.56E+00	1.81E-02	4.27E-12	1.40E+01	2.80E-01	4.41E-02	6.06E-11	1.09E-08	6.23E-06	1.16E+00	6.48E-04	1.70E-06	1.08E-09	5.07E-13	1.49E-08	2.24E-03	4.20E-11	2.06E-12	-1.82E-32	-2.62E-20	-2.21E-13	2.25E+00	0.00E+00	0.00E+00	2.03E-148	-8.32E-147	1.06E-07
1.37E-05	305.52	2.40E+19	0.00E+00	2.24E+00	5.73E+05	-1.74E-02	2.84E+01	2.44E+05	1.15E+00	1.52E+05	1.03E-04	3.05E+04	1.08E+02	3.31E-02	1.31E+02	1.46E-07	7.34E-17	1.49E+01	3.89E-06	0.00E+00	5.57E+00	1.52E-01	1.57E+00	1.79E-02	4.33E-12	1.40E+01	2.85E-01	4.42E-02	6.10E-11	1.09E-08	6.24E-06	1.14E+00	6.63E-04	1.69E-06	1.07E-09	5.04E-13	1.47E-08	2.24E-03	4.23E-11	2.05E-12	-1.99E-32	-2.17E-20	-2.39E-13	2.24E+00	0.00E+00	0.00E+00	1.92E-148	-1.02E-146	1.04E-07
1.38E-05	305.526	2.40E+19	0.00E+00	2.23E+00	5.73E+05	-1.74E-02	2.84E+01	2.44E+05	1.14E+00	1.52E+05	1.02E-04	3.05E+04	1.08E+02	3.31E-02	1.31E+02	1.46E-07	6.70E-17	1.49E+01	3.84E-06	0.00E+00	5.54E+00	1.52E-01	1.58E+00	1.78E-02	4.39E-12	1.40E+01	2.89E-01	4.43E-02	6.15E-11	1.09E-08	6.24E-06	1.12E+00	6.77E-04	1.68E-06	1.07E-09	5.01E-13	1.45E-08	2.24E-03	4.30E-11	2.05E-12	-2.16E-32	-1.57E-20	-2.58E-13	2.23E+00	0.00E+00	0.00E+00	1.32E-148	-1.23E-146	1.03E-07
1.39E-05	305.531	2.40E+19	0.00E+00	2.22E+00	5.73E+05	-1.74E-02	2.85E+01	2.44E+05	1.14E+00	1.52E+05	1.02E-04	3.05E+04	1.08E+02	3.30E-02	1.31E+02	1.46E-07	6.13E-17	1.49E+01	3.79E-06	0.00E+00	5.51E+00	1.52E-01	1.60E+00	1.76E-02	4.44E-12	1.41E+01	2.94E-01	4.44E-02	6.19E-11	1.09E-08	6.24E-06	1.10E+00	6.92E-04	1.68E-06	1.07E-09	4.99E-13	1.44E-08	2.24E-03	4.32E-11	2.04E-12	-2.33E-32	-7.89E-21	-2.78E-13	2.22E+00	0.00E+00	0.00E+00	3.06E-149	-1.48E-146	1.01E-07
1.40E-05	305.536	2.40E+19	0.00E+00	2.21E+00	5.73E+05	-1.74E-02	2.85E+01	2.44E+05	1.14E+00	1.52E+05	1.01E-04	3.05E+04	1.08E+02	3.30E-02	1.31E+02	1.46E-07	5.61E-17	1.49E+01	3.75E-06	0.00E+00	5.48E+00	1.52E-01	1.61E+00	1.75E-02	4.50E-12	1.41E+01	2.99E-01	4.44E-02	6.23E-11	1.09E-08	6.24E-06	1.08E+00	7.07E-04	1.67E-06	1.07E-09	4.98E-13	1.42E-08	2.24E-03	4.28E-11	2.04E-12	-2.48E-32	5.30E-22	-2.98E-13	2.21E+00	0.00E+00	0.00E+00	-1.02E-148	-1.76E-146	9.98E-08
1.41E-05	305.542	2.40E+19	0.00E+00	2.20E+00	5.73E+05	-1.74E-02	2.85E+01	2.44E+05	1.13E+00	1.52E+05	1.01E-04	3.05E+04	1.07E+02	3.29E-02	1.31E+02	1.46E-07	5.14E-17	1.49E+01	3.71E-06	0.00E+00	5.45E+00	1.52E-01	1.62E+00	1.73E-02	4.56E-12	1.42E+01	3.04E-01	4.45E-02	6.27E-11	1.09E-08	6.24E-06	1.07E+00	7.22E-04	1.66E-06	1.07E-09	4.96E-13	1.41E-08	2.24E-03	4.27E-11	2.03E-12	-2.61E-32	4.07E-21	-3.20E-13	2.20E+00	0.00E+00	0.00E+00	-2.01E-148	-2.09E-146	9.83E-08
1.42E-05	305.547	2.40E+19	0.00E+00	2.19E+00	5.73E+05	-1.74E-02	2.85E+01	2.44E+05	1.13E+00	1.52E+05	1.00E-04	3.05E+04	1.07E+02	3.29E-02	1.31E+02	1.46E-07	4.71E-17	1.49E+01	3.68E-06	0.00E+00	5.42E+00	1.52E-01	1.64E+00	1.72E-02	4.62E-12	1.42E+01	3.09E-01	4.46E-02	6.32E-11	1.10E-08	6.25E-06	1.05E+00	7.38E-04	1.66E-06	1.07E-09	4.93E-13	1.39E-08	2.24E-03	4.30E-11	2.03E-12	-2.72E-32	-2.64E-21	-3.41E-13	2.19E+00	0.00E+00	0.00E+00	-2.03E-148	-2.46E-146	9.68E-08
1.43E-05	305.553	2.40E+19	0.00E+00	2.18E+00	5.73E+05	-1.74E-02	2.85E+01	2.44E+05	1.13E+00	1.52E+05	1.00E-04	3.05E+04	1.07E+02	3.29E-02	1.31E+02	1.46E-07	4.33E-17	1.49E+01	3.65E-06	0.00E+00	5.39E+00	1.52E-01	1.65E+00	1.71E-02	4.68E-12	1.43E+01	3.13E-01	4.47E-02	6.36E-11	1.10E-08	6.25E-06	1.03E+00	7.53E-04	1.65E-06	1.07E-09	4.91E-13	1.37E-08	2.24E-03	4.31E-11	2.02E-12	-2.79E-32	-2.85E-20	-3.63E-13	2.18E+00	0.00E+00	0.00E+00	-1.43E-148	-2.87E-146	9.54E-08
1.44E-05	305.558	2.40E+19	0.00E+00	2.17E+00	5.73E+05	-1.74E-02	2.86E+01	2.44E+05	1.12E+00	1.52E+05	9.96E-05	3.05E+04	1.07E+02	3.28E-02	1.31E+02	1.46E-07	3.98E-17	1.49E+01	3.63E-06	0.00E+00	5.36E+00	1.52E-01	1.66E+00	1.69E-02	4.73E-12	1.43E+01	3.18E-01	4.47E-02	6.40E-11	1.10E-08	6.25E-06	1.01E+00	7.69E-04	1.64E-06	1.07E-09	4.89E-13	1.36E-08	2.24E-03	4.32E-11	2.02E-12	-2.81E-32	-8.58E-20	-3.85E-13	2.17E+00	0.00E+00	0.00E+00	7.40E-150	-3.34E-146	9.40E-08
1.45E-05	305.563	2.40E+19	0.00E+00	2.16E+00	5.73E+05	-1.74E-02	2.86E+01	2.44E+05	1.12E+00	1.52E+05	9.92E-05	3.05E+04	1.07E+02	3.28E-02	1.31E+02	1.46E-07	3.67E-17	1.49E+01	3.60E-06	0.00E+00	5.33E+00	1.52E-01	1.68E+00	1.68E-02	4.79E-12	1.44E+01	3.23E-01	4.48E-02	6.45E-11	1.10E-08	6.25E-06	9.96E-01	7.85E-04	1.64E-06	1.07E-09	4.87E-13	1.34E-08	2.24E-03	4.33E-11	2.01E-12	-2.78E-32	-1.91E-19	-4.08E-13	2.16E+00	0.00E+00	0.00E+00	1.65E-148	-3.86E-146	9.26E-08
1.46E-05	305.569	2.40E+19	0.00E+00	2.15E+00	5.73E+05	-1.74E-02	2.86E+01	2.44E+05	1.12E+00	1.52E+05	9.88E-05	3.05E+04	1.06E+02	3.27E-02	1.31E+02	1.46E-07	3.39E-17	1.49E+01	3.58E-06	0.00E+00	5.30E+00	1.52E-01	1.69E+00	1.67E-02	4.85E-12	1.44E+01	3.28E-01	4.49E-02	6.49E-11	1.10E-08	6.25E-06	9.80E-01	8.01E-04	1.63E-06	1.07E-09	4.86E-13	1.33E-08	2.24E-03	4.32E-11	2.00E-12	-2.68E-32	-3.63E-19	-4.29E-13	2.15E+00	0.00E+00	0.00E+00	2.22E-148	-4.44E-146	9.12E-08
1.47E-05	305.574	2.40E+19	0.00E+00	2.14E+00	5.73E+05	-1.74E-02	2.86E+01	2.44E+05	1.12E+00	1.52E+05	9.84E-05	3.05E+04	1.06E+02	3.27E-02	1.31E+02	1.46E-07	3.13E-17	1.49E+01	3.56E-06	0.00E+00	5.27E+00	1.52E-01	1.70E+00	1.65E-02	4.91E-12	1.44E+01	3.33E-01	4.50E-02	6.53E-11	1.10E-08	6.26E-06	9.64E-01	8.18E-04	1.62E-06	1.07E-09	4.84E-13	1.31E-08	2.24E-03	4.31E-11	2.00E-12	-2.49E-32	-6.29E-19	-4.51E-13	2.14E+00	0.00E+00	0.00E+00	9.63E-149	-5.08E-146	8.99E-08
1.48E-05	305.579	2.40E+19	0.00E+00	2.13E+00	5.73E+05	-1.74E-02	2.86E+01	2.44E+05	1.11E+00	1.52E+05	9.80E-05	3.05E+04	1.06E+02	3.26E-02	1.31E+02	1.46E-07	2.90E-17	1.49E+01	3.54E-06	0.00E+00	5.23E+00	1.52E-01	1.71E+00	1.64E-02	4.97E-12	1.45E+01	3.38E-01	4.50E-02	6.57E-11	1.10E-08	6.26E-06	9.48E-01	8.34E-04	1.62E-06	1.06E-09	4.82E-13	1.30E-08	2.24E-03	4.31E-11	1.99E-12	-2.20E-32	-1.02E-18	-4.72E-13	2.13E+00	0.00E+00	0.00E+00	-3.38E-148	-5.78E-146	8.86E-08
1.49E-05	305.585	2.40E+19	0.00E+00	2.12E+00	5.73E+05	-1.74E-02	2.87E+01	2.44E+05	1.11E+00	1.52E+05	9.76E-05	3.05E+04	1.06E+02	3.26E-02	1.31E+02	1.46E-07	2.68E-17	1.49E+01	3.53E-06	0.00E+00	5.20E+00	1.52E-01	1.73E+00	1.63E-02	5.03E-12	1.45E+01	3.43E-01	4.51E-02	6.61E-11	1.10E-08	6.26E-06	9.32E-01	8.51E-04	1.61E-06	1.06E-09	4.80E-13	1.29E-08	2.24E-03	4.33E-11	1.99E-12	-1.80E-32	-1.57E-18	-4.91E-13	2.12E+00	0.00E+00	0.00E+00	-1.15E-147	-6.55E-146	8.73E-08
1.50E-05	305.59	2.40E+19	0.00E+00	2.12E+00	5.73E+05	-1.74E-02	2.87E+01	2.44E+05	1.11E+00	1.52E+05	9.72E-05	3.05E+04	1.06E+02	3.26E-02	1.31E+02	1.46E-07	2.49E-17	1.49E+01	3.51E-06	0.00E+00	5.17E+00	1.52E-01	1.74E+00	1.61E-02	5.08E-12	1.46E+01	3.48E-01	4.52E-02	6.66E-11	1.10E-08	6.26E-06	9.17E-01	8.68E-04	1.60E-06	1.06E-09	4.78E-13	1.27E-08	2.24E-03	4.35E-11	1.98E-12	-1.26E-32	-2.32E-18	-5.09E-13	2.12E+00	0.00E+00	0.00E+00	-2.27E-147	-7.39E-146	8.60E-08
1.51E-05	305.595	2.40E+19	0.00E+00	2.11E+00	5.73E+05	-1.74E-02	2.87E+01	2.44E+05	1.10E+00	1.52E+05	9.68E-05	3.05E+04	1.05E+02	3.25E-02	1.31E+02	1.46E-07	2.32E-17	1.48E+01	3.50E-06	0.00E+00	5.14E+00	1.52E-01	1.75E+00	1.60E-02	5.14E-12	1.46E+01	3.53E-01	4.52E-02	6.70E-11	1.10E-08	6.26E-06	9.02E-01	8.85E-04	1.60E-06	1.06E-09	4.77E-13	1.26E-08	2.24E-03	4.36E-11	1.98E-12	-6.22E-33	-3.32E-18	-5.25E-13	2.11E+00	0.00E+00	0.00E+00	-3.62E-147	-8.29E-146	8.48E-08
1.52E-05	305.6	2.40E+19	0.00E+00	2.10E+00	5.73E+05	-1.74E-02	2.87E+01	2.44E+05	1.10E+00	1.52E+05	9.64E-05	3.05E+04	1.05E+02	3.25E-02	1.31E+02	1.46E-07	2.16E-17	1.48E+01	3.49E-06	0.00E+00	5.11E+00	1.52E-01	1.77E+00	1.59E-02	5.20E-12	1.46E+01	3.58E-01	4.53E-02	6.74E-11	1.10E-08	6.26E-06	8.87E-01	9.02E-04	1.59E-06	1.06E-09	4.75E-13	1.25E-08	2.24E-03	4.35E-11	1.97E-12	-1.02E-46	-1.65E-30	-6.66E-23	2.10E+00	0.00E+00	0.00E+00	7.35E-150	5.35E-161	8.36E-08
1.53E-05	305.606	2.40E+19	0.00E+00	2.09E+00	5.73E+05	-1.74E-02	2.87E+01	2.44E+05	1.10E+00	1.52E+05	9.60E-05	3.05E+04	1.05E+02	3.24E-02	1.31E+02	1.46E-07	2.01E-17	1.48E+01	3.48E-06	0.00E+00	5.08E+00	1.52E-01	1.78E+00	1.58E-02	5.26E-12	1.47E+01	3.64E-01	4.54E-02	6.78E-11	1.10E-08	6.27E-06	8.73E-01	9.19E-04	1.58E-06	1.06E-09	4.74E-13	1.23E-08	2.24E-03	4.36E-11	1.97E-12	-7.84E-47	-1.40E-29	-2.39E-22	2.09E+00	0.00E+00	0.00E+00	9.21E-150	5.32E-161	8.24E-08
1.54E-05	305.611	2.40E+19	0.00E+00	2.08E+00	5.73E+05	-1.74E-02	2.88E+01	2.44E+05	1.09E+00	1.52E+05	9.56E-05	3.05E+04	1.05E+02	3.24E-02	1.31E+02	1.46E-07	1.88E-17	1.48E+01	3.47E-06	0.00E+00	5.06E+00	1.52E-01	1.79E+00	1.56E-02	5.32E-12	1.47E+01	3.69E-01	4.54E-02	6.82E-11	1.10E-08	6.27E-06	8.59E-01	9.37E-04	1.58E-06	1.06E-09	4.72E-13	1.22E-08	2.24E-03	4.36E-11	1.96E-12	-1.60E-46	-3.22E-29	-5.01E-22	2.08E+00	0.00E+00	0.00E+00	9.68E-150	5.30E-161	8.12E-08
1.55E-05	305.616	2.40E+19	0.00E+00	2.07E+00	5.73E+05	-1.74E-02	2.88E+01	2.44E+05	1.09E+00	1.52E+05	9.52E-05	3.05E+04	1.05E+02	3.23E-02	1.31E+02	1.46E-07	1.75E-17	1.48E+01	3.46E-06	0.00E+00	5.03E+00	1.52E-01	1.80E+00	1.55E-02	5.38E-12	1.47E+01	3.74E-01	4.55E-02	6.87E-11	1.10E-08	6.27E-06	8.45E-01	9.55E-04	1.57E-06	1.06E-09	4.70E-13	1.21E-08	2.24E-03	4.37E-11	1.96E-12	-1.68E-45	-4.81E-29	-8.36E-22	2.07E+00	0.00E+00	0.00E+00	9.82E-150	5.28E-161	8.01E-08
1.56E-05	305.621	2.40E+19	0.00E+00	2.06E+00	5.73E+05	-1.74E-02	2.88E+01	2.44E+05	1.09E+00	1.52E+05	9.48E-05	3.05E+04	1.04E+02	3.23E-02	1.31E+02	1.46E-07	1.64E-17	1.48E+01	3.45E-06	0.00E+00	5.00E+00	1.52E-01	1.82E+00	1.54E-02	5.44E-12	1.48E+01	3.79E-01	4.56E-02	6.91E-11	1.10E-08	6.27E-06	8.31E-01	9.73E-04	1.57E-06	1.06E-09	4.69E-13	1.20E-08	2.24E-03	4.37E-11	1.95E-12	-5.25E-45	-5.29E-29	-1.22E-21	2.06E+00	0.00E+00	0.00E+00	9.89E-150	5.26E-161	7.90E-08
1.57E-05	305.626	2.40E+19	0.00E+00	2.05E+00	5.73E+05	-1.74E-02	2.88E+01	2.44E+05	1.09E+00	1.52E+05	9.44E-05	3.05E+04	1.04E+02	3.23E-02	1.31E+02	1.46E-07	1.54E-17	1.48E+01	3.44E-06	0.00E+00	4.97E+00	1.52E-01	1.83E+00	1.53E-02	5.50E-12	1.48E+01	3.84E-01	4.56E-02	6.95E-11	1.10E-08	6.27E-06	8.18E-01	9.91E-04	1.56E-06	1.06E-09	4.67E-13	1.18E-08	2.24E-03	4.38E-11	1.95E-12	-1.03E-44	-3.73E-29	-1.64E-21	2.05E+00	0.00E+00	0.00E+00	9.92E-150	5.24E-161	7.79E-08
1.58E-05	305.631	2.40E+19	0.00E+00	2.05E+00	5.73E+05	-1.74E-02	2.88E+01	2.44E+05	1.08E+00	1.52E+05	9.41E-05	3.05E+04	1.04E+02	3.22E-02	1.31E+02	1.46E-07	1.45E-17	1.48E+01	3.44E-06	0.00E+00	4.94E+00	1.52E-01	1.84E+00	1.52E-02	5.56E-12	1.48E+01	3.90E-01	4.57E-02	6.99E-11	1.10E-08	6.28E-06	8.05E-01	1.01E-03	1.55E-06	1.05E-09	4.66E-13	1.17E-08	2.24E-03	4.38E-11	1.94E-12	-1.51E-44	-6.48E-30	-2.07E-21	2.05E+00	0.00E+00	0.00E+00	9.92E-150	5.22E-161	7.68E-08
1.59E-05	305.637	2.40E+19	0.00E+00	2.04E+00	5.73E+05	-1.74E-02	2.89E+01	2.44E+05	1.08E+00	1.52E+05	9.37E-05	3.05E+04	1.04E+02	3.22E-02	1.31E+02	1.46E-07	1.36E-17	1.48E+01	3.43E-06	0.00E+00	4.91E+00	1.52E-01	1.85E+00	1.51E-02	5.62E-12	1.49E+01	3.95E-01	4.58E-02	7.03E-11	1.10E-08	6.28E-06	7.92E-01	1.03E-03	1.55E-06	1.05E-09	4.64E-13	1.16E-08	2.24E-03	4.39E-11	1.93E-12	-1.67E-44	-8.23E-30	-2.49E-21	2.04E+00	0.00E+00	0.00E+00	9.91E-150	5.19E-161	7.57E-08
1.60E-05	305.642	2.40E+19	0.00E+00	2.03E+00	5.73E+05	-1.74E-02	2.89E+01	2.44E+05	1.08E+00	1.52E+05	9.33E-05	3.05E+04	1.03E+02	3.21E-02	1.31E+02	1.46E-07	1.28E-17	1.48E+01	3.43E-06	0.00E+00	4.88E+00	1.52E-01	1.87E+00	1.49E-02	5.67E-12	1.49E+01	4.00E-01	4.58E-02	7.07E-11	1.10E-08	6.28E-06	7.79E-01	1.05E-03	1.54E-06	1.05E-09	4.63E-13	1.15E-08	2.24E-03	4.39E-11	1.93E-12	-1.12E-44	-1.10E-28	-2.86E-21	2.03E+00	0.00E+00	0.00E+00	9.90E-150	5.17E-161	7.47E-08
1.61E-05	305.647	2.40E+19	0.00E+00	2.02E+00	5.73E+05	-1.74E-02	2.89E+01	2.44E+05	1.07E+00	1.52E+05	9.29E-05	3.05E+04	1.03E+02	3.21E-02	1.31E+02	1.46E-07	1.21E-17	1.48E+01	3.42E-06	0.00E+00	4.85E+00	1.52E-01	1.88E+00	1.48E-02	5.73E-12	1.50E+01	4.06E-01	4.59E-02	7.11E-11	1.10E-08	6.28E-06	7.67E-01	1.06E-03	1.53E-06	1.05E-09	4.62E-13	1.14E-08	2.24E-03	4.40E-11	1.92E-12	1.85E-45	-4.06E-28	-3.16E-21	2.02E+00	0.00E+00	0.00E+00	9.90E-150	5.15E-161	7.36E-08
1.62E-05	305.652	2.40E+19	0.00E+00	2.01E+00	5.73E+05	-1.74E-02	2.89E+01	2.44E+05	1.07E+00	1.52E+05	9.25E-05	3.05E+04	1.03E+02	3.21E-02	1.31E+02	1.46E-07	1.14E-17	1.48E+01	3.42E-06	0.00E+00	4.82E+00	1.52E-01	1.89E+00	1.47E-02	5.79E-12	1.50E+01	4.11E-01	4.60E-02	7.15E-11	1.10E-08	6.28E-06	7.54E-01	1.08E-03	1.53E-06	1.05E-09	4.60E-13	1.13E-08	2.24E-03	4.40E-11	1.92E-12	-6.02E-45	-1.02E-27	-3.36E-21	2.01E+00	0.00E+00	0.00E+00	9.90E-150	5.13E-161	7.26E-08
1.63E-05	305.657	2.40E+19	0.00E+00	2.01E+00	5.73E+05	-1.74E-02	2.89E+01	2.44E+05	1.07E+00	1.52E+05	9.22E-05	3.05E+04	1.03E+02	3.20E-02	1.31E+02	1.45E-07	1.08E-17	1.48E+01	3.41E-06	0.00E+00	4.79E+00	1.52E-01	1.90E+00	1.46E-02	5.85E-12	1.50E+01	4.16E-01	4.60E-02	7.19E-11	1.10E-08	6.28E-06	7.42E-01	1.10E-03	1.52E-06	1.05E-09	4.59E-13	1.12E-08	2.24E-03	4.41E-11	1.91E-12	-7.79E-44	-2.10E-27	-3.43E-21	2.01E+00	0.00E+00	0.00E+00	9.90E-150	5.11E-161	7.16E-08
1.64E-05	305.662	2.40E+19	0.00E+00	2.00E+00	5.73E+05	-1.74E-02	2.89E+01	2.44E+05	1.07E+00	1.52E+05	9.18E-05	3.05E+04	1.03E+02	3.20E-02	1.31E+02	1.45E-07	1.02E-17	1.48E+01	3.41E-06	0.00E+00	4.77E+00	1.52E-01	1.92E+00	1.45E-02	5.91E-12	1.50E+01	4.22E-01	4.61E-02	7.24E-11	1.10E-08	6.29E-06	7.30E-01	1.12E-03	1.52E-06	1.05E-09	4.58E-13	1.11E-08	2.24E-03	4.41E-11	1.91E-12	-2.77E-43	-3.81E-27	-3.33E-21	2.00E+00	0.00E+00	0.00E+00	9.90E-150	5.09E-161	7.06E-08
1.65E-05	305.667	2.40E+19	0.00E+00	1.99E+00	5.73E+05	-1.74E-02	2.90E+01	2.44E+05	1.06E+00	1.52E+05	9.14E-05	3.05E+04	1.02E+02	3.19E-02	1.31E+02	1.45E-07	9.66E-18	1.48E+01	3.41E-06	0.00E+00	4.74E+00	1.52E-01	1.93E+00	1.44E-02	5.97E-12	1.51E+01	4.27E-01	4.62E-02	7.28E-11	1.10E-08	6.29E-06	7.19E-01	1.14E-03	1.51E-06	1.05E-09	4.56E-13	1.09E-08	2.24E-03	4.42E-11	1.90E-12	-6.84E-43	-6.36E-27	-3.03E-21	1.99E+00	0.00E+00	0.00E+00	9.90E-150	5.07E-161	6.97E-08
1.66E-05	305.672	2.40E+19	0.00E+00	1.98E+00	5.73E+05	-1.74E-02	2.90E+01	2.44E+05	1.06E+00	1.52E+05	9.11E-05	3.05E+04	1.02E+02	3.19E-02	1.31E+02	1.45E-07	9.16E-18	1.48E+01	3.40E-06	0.00E+00	4.71E+00	1.52E-01	1.94E+00	1.43E-02	6.03E-12	1.51E+01	4.33E-01	4.62E-02	7.32E-11	1.10E-08	6.29E-06	7.07E-01	1.16E-03	1.50E-06	1.05E-09	4.55E-13	1.08E-08	2.24E-03	4.42E-11	1.90E-12	-1.40E-42	-9.96E-27	-2.49E-21	1.98E+00	0.00E+00	0.00E+00	9.90E-150	5.05E-161	6.87E-08
1.67E-05	305.677	2.40E+19	0.00E+00	1.97E+00	5.73E+05	-1.74E-02	2.90E+01	2.44E+05	1.06E+00	1.52E+05	9.07E-05	3.05E+04	1.02E+02	3.19E-02	1.31E+02	1.45E-07	8.70E-18	1.48E+01	3.40E-06	0.00E+00	4.68E+00	1.52E-01	1.95E+00	1.42E-02	6.09E-12	1.51E+01	4.38E-01	4.63E-02	7.36E-11	1.10E-08	6.29E-06	6.96E-01	1.18E-03	1.50E-06	1.04E-09	4.54E-13	1.07E-08	2.24E-03	4.43E-11	1.89E-12	-2.55E-42	-1.49E-26	-1.68E-21	1.97E+00	0.00E+00	0.00E+00	9.90E-150	5.03E-161	6.78E-08
1.68E-05	305.682	2.40E+19	0.00E+00	1.97E+00	5.73E+05	-1.74E-02	2.90E+01	2.44E+05	1.06E+00	1.52E+05	9.03E-05	3.05E+04	1.02E+02	3.18E-02	1.31E+02	1.45E-07	8.26E-18	1.48E+01	3.40E-06	0.00E+00	4.66E+00	1.52E-01	1.96E+00	1.41E-02	6.15E-12	1.52E+01	4.44E-01	4.63E-02	7.40E-11	1.10E-08	6.29E-06	6.85E-01	1.20E-03	1.49E-06	1.04E-09	4.52E-13	1.06E-08	2.24E-03	4.43E-11	1.89E-12	-4.26E-42	-2.14E-26	-7.00E-22	1.97E+00	0.00E+00	0.00E+00	9.90E-150	5.01E-161	6.69E-08
1.69E-05	305.687	2.40E+19	0.00E+00	1.96E+00	5.73E+05	-1.74E-02	2.90E+01	2.44E+05	1.05E+00	1.52E+05	9.00E-05	3.05E+04	1.02E+02	3.18E-02	1.31E+02	1.45E-07	7.86E-18	1.48E+01	3.40E-06	0.00E+00	4.63E+00	1.52E-01	1.98E+00	1.40E-02	6.21E-12	1.52E+01	4.49E-01	4.64E-02	7.44E-11	1.10E-08	6.29E-06	6.75E-01	1.22E-03	1.49E-06	1.04E-09	4.51E-13	1.05E-08	2.24E-03	4.44E-11	1.88E-12	-6.68E-42	-2.98E-26	2.41E-22	1.96E+00	0.00E+00	0.00E+00	9.90E-150	4.99E-161	6.60E-08
1.70E-05	305.692	2.40E+19	0.00E+00	1.95E+00	5.73E+05	-1.74E-02	2.91E+01	2.44E+05	1.05E+00	1.52E+05	8.96E-05	3.05E+04	1.01E+02	3.17E-02	1.31E+02	1.45E-07	7.49E-18	1.48E+01	3.39E-06	0.00E+00	4.60E+00	1.52E-01	1.99E+00	1.39E-02	6.27E-12	1.52E+01	4.55E-01	4.65E-02	7.48E-11	1.10E-08	6.30E-06	6.64E-01	1.24E-03	1.48E-06	1.04E-09	4.50E-13	1.05E-08	2.24E-03	4.44E-11	1.88E-12	-9.95E-42	-4.05E-26	3.50E-22	1.95E+00	0.00E+00	0.00E+00	9.90E-150	4.97E-161	6.51E-08
1.71E-05	305.697	2.40E+19	0.00E+00	1.94E+00	5.73E+05	-1.74E-02	2.91E+01	2.44E+05	1.05E+00	1.52E+05	8.92E-05	3.06E+04	1.01E+02	3.17E-02	1.31E+02	1.45E-07	7.13E-18	1.48E+01	3.39E-06	0.00E+00	4.57E+00	1.52E-01	2.00E+00	1.38E-02	6.33E-12	1.53E+01	4.60E-01	4.65E-02	7.52E-11	1.10E-08	6.30E-06	6.54E-01	1.26E-03	1.47E-06	1.04E-09	4.49E-13	1.04E-08	2.24E-03	4.45E-11	1.87E-12	-1.42E-41	-5.40E-26	-1.13E-21	1.94E+00	0.00E+00	0.00E+00	9.90E-150	4.95E-161	6.43E-08
1.72E-05	305.702	2.40E+19	0.00E+00	1.94E+00	5.73E+05	-1.74E-02	2.91E+01	2.44E+05	1.05E+00	1.52E+05	8.89E-05	3.06E+04	1.01E+02	3.17E-02	1.31E+02	1.45E-07	6.80E-18	1.48E+01	3.39E-06	0.00E+00	4.55E+00	1.53E-01	2.01E+00	1.37E-02	6.39E-12	1.53E+01	4.66E-01	4.66E-02	7.56E-11	1.10E-08	6.30E-06	6.43E-01	1.28E-03	1.47E-06	1.04E-09	4.48E-13	1.03E-08	2.24E-03	4.45E-11	1.87E-12	-1.96E-41	-7.06E-26	-5.23E-21	1.94E+00	0.00E+00	0.00E+00	9.90E-150	4.93E-161	6.34E-08
1.73E-05	305.707	2.40E+19	0.00E+00	1.93E+00	5.73E+05	-1.74E-02	2.91E+01	2.44E+05	1.04E+00	1.52E+05	8.85E-05	3.06E+04	1.01E+02	3.16E-02	1.32E+02	1.45E-07	6.50E-18	1.48E+01	3.39E-06	0.00E+00	4.52E+00	1.53E-01	2.02E+00	1.36E-02	6.45E-12	1.53E+01	4.71E-01	4.66E-02	7.60E-11	1.10E-08	6.30E-06	6.33E-01	1.30E-03	1.46E-06	1.04E-09	4.46E-13	1.02E-08	2.24E-03	4.45E-11	1.86E-12	-2.63E-41	-9.09E-26	-1.32E-20	1.93E+00	0.00E+00	0.00E+00	9.90E-150	4.91E-161	6.26E-08
1.74E-05	305.712	2.40E+19	0.00E+00	1.92E+00	5.73E+05	-1.74E-02	2.91E+01	2.44E+05	1.04E+00	1.52E+05	8.82E-05	3.06E+04	1.01E+02	3.16E-02	1.32E+02	1.45E-07	6.21E-18	1.47E+01	3.39E-06	0.00E+00	4.49E+00	1.53E-01	2.04E+00	1.35E-02	6.51E-12	1.53E+01	4.77E-01	4.67E-02	7.64E-11	1.10E-08	6.30E-06	6.23E-01	1.33E-03	1.46E-06	1.04E-09	4.45E-13	1.01E-08	2.24E-03	4.46E-11	1.86E-12	-3.43E-41	-1.16E-25	-2.67E-20	1.92E+00	0.00E+00	0.00E+00	9.90E-150	4.89E-161	6.18E-08
1.75E-05	305.717	2.40E+19	0.00E+00	1.91E+00	5.73E+05	-1.74E-02	2.92E+01	2.44E+05	1.04E+00	1.52E+05	8.78E-05	3.06E+04	1.00E+02	3.16E-02	1.32E+02	1.45E-07	5.93E-18	1.47E+01	3.38E-06	0.00E+00	4.47E+00	1.53E-01	2.05E+00	1.34E-02	6.57E-12	1.54E+01	4.83E-01	4.67E-02	7.68E-11	1.10E-08	6.30E-06	6.14E-01	1.35E-03	1.45E-06	1.04E-09	4.44E-13	1.00E-08	2.24E-03	4.46E-11	1.85E-12	-4.40E-41	-1.45E-25	-4.72E-20	1.91E+00	0.00E+00	0.00E+00	9.90E-150	4.88E-161	6.10E-08
1.76E-05	305.721	2.40E+19	0.00E+00	1.91E+00	5.73E+05	-1.74E-02	2.92E+01	2.44E+05	1.04E+00	1.52E+05	8.75E-05	3.06E+04	1.00E+02	3.15E-02	1.32E+02	1.45E-07	5.68E-18	1.47E+01	3.38E-06	0.00E+00	4.44E+00	1.53E-01	2.06E+00	1.33E-02	6.63E-12	1.54E+01	4.88E-01	4.68E-02	7.72E-11	1.10E-08	6.31E-06	6.04E-01	1.37E-03	1.45E-06	1.04E-09	4.43E-13	9.91E-09	2.24E-03	4.47E-11	1.85E-12	-5.53E-41	-1.80E-25	-7.68E-20	1.91E+00	0.00E+00	0.00E+00	9.90E-150	4.86E-161	6.02E-08
1.77E-05	305.726	2.40E+19	0.00E+00	1.90E+00	5.73E+05	-1.74E-02	2.92E+01	2.44E+05	1.03E+00	1.52E+05	8.71E-05	3.06E+04	1.00E+02	3.15E-02	1.32E+02	1.45E-07	5.43E-18	1.47E+01	3.38E-06	0.00E+00	4.41E+00	1.53E-01	2.07E+00	1.32E-02	6.69E-12	1.54E+01	4.94E-01	4.69E-02	7.76E-11	1.10E-08	6.31E-06	5.95E-01	1.39E-03	1.44E-06	1.03E-09	4.42E-13	9.82E-09	2.24E-03	4.47E-11	1.84E-12	-6.84E-41	-2.21E-25	-1.18E-19	1.90E+00	0.00E+00	0.00E+00	9.90E-150	4.84E-161	5.94E-08
1.78E-05	305.731	2.40E+19	0.00E+00	1.89E+00	5.73E+05	-1.74E-02	2.92E+01	2.44E+05	1.03E+00	1.52E+05	8.68E-05	3.06E+04	9.99E+01	3.14E-02	1.32E+02	1.45E-07	5.20E-18	1.47E+01	3.38E-06	0.00E+00	4.39E+00	1.53E-01	2.08E+00	1.31E-02	6.75E-12	1.55E+01	5.00E-01	4.69E-02	7.80E-11	1.10E-08	6.31E-06	5.86E-01	1.41E-03	1.44E-06	1.03E-09	4.41E-13	9.74E-09	2.24E-03	4.48E-11	1.84E-12	-8.35E-41	-2.68E-25	-1.72E-19	1.89E+00	0.00E+00	0.00E+00	9.90E-150	4.82E-161	5.86E-08
1.79E-05	305.736	2.40E+19	0.00E+00	1.88E+00	5.73E+05	-1.74E-02	2.92E+01	2.44E+05	1.03E+00	1.52E+05	8.64E-05	3.06E+04	9.97E+01	3.14E-02	1.32E+02	1.45E-07	4.99E-18	1.47E+01	3.38E-06	0.00E+00	4.36E+00	1.53E-01	2.09E+00	1.30E-02	6.81E-12	1.55E+01	5.06E-01	4.70E-02	7.83E-11	1.10E-08	6.31E-06	5.77E-01	1.43E-03	1.43E-06	1.03E-09	4.40E-13	9.65E-09	2.24E-03	4.48E-11	1.83E-12	-1.01E-40	-3.23E-25	-2.43E-19	1.88E+00	0.00E+00	0.00E+00	9.90E-150	4.80E-161	5.79E-08
1.80E-05	305.741	2.40E+19	0.00E+00	1.88E+00	5.73E+05	-1.74E-02	2.93E+01	2.44E+05	1.03E+00	1.52E+05	8.61E-05	3.06E+04	9.95E+01	3.14E-02	1.32E+02	1.45E-07	4.78E-18	1.47E+01	3.38E-06	0.00E+00	4.34E+00	1.53E-01	2.10E+00	1.30E-02	6.87E-12	1.55E+01	5.11E-01	4.70E-02	7.87E-11	1.10E-08	6.31E-06	5.68E-01	1.46E-03	1.42E-06	1.03E-09	4.39E-13	9.57E-09	2.24E-03	4.49E-11	1.83E-12	-1.20E-40	-3.87E-25	-3.32E-19	1.88E+00	0.00E+00	0.00E+00	9.90E-150	4.78E-161	5.71E-08
1.81E-05	305.746	2.40E+19	0.00E+00	1.87E+00	5.73E+05	-1.74E-02	2.93E+01	2.44E+05	1.02E+00	1.52E+05	8.58E-05	3.06E+04	9.93E+01	3.13E-02	1.32E+02	1.45E-07	4.59E-18	1.47E+01	3.38E-06	0.00E+00	4.31E+00	1.53E-01	2.12E+00	1.29E-02	6.93E-12	1.55E+01	5.17E-01	4.71E-02	7.91E-11	1.10E-08	6.31E-06	5.59E-01	1.48E-03	1.42E-06	1.03E-09	4.38E-13	9.49E-09	2.24E-03	4.49E-11	1.83E-12	-1.41E-40	-4.59E-25	-4.44E-19	1.87E+00	0.00E+00	0.00E+00	9.90E-150	4.77E-161	5.64E-08
1.82E-05	305.75	2.40E+19	0.00E+00	1.86E+00	5.73E+05	-1.74E-02	2.93E+01	2.44E+05	1.02E+00	1.52E+05	8.54E-05	3.06E+04	9.91E+01	3.13E-02	1.32E+02	1.45E-07	4.41E-18	1.47E+01	3.38E-06	0.00E+00	4.28E+00	1.53E-01	2.13E+00	1.28E-02	6.99E-12	1.56E+01	5.23E-01	4.71E-02	7.95E-11	1.10E-08	6.31E-06	5.50E-01	1.50E-03	1.41E-06	1.03E-09	4.37E-13	9.41E-09	2.24E-03	4.49E-11	1.82E-12	-1.64E-40	-5.42E-25	-5.81E-19	1.86E+00	0.00E+00	0.00E+00	9.90E-150	4.75E-161	5.57E-08
1.83E-05	305.755	2.40E+19	0.00E+00	1.86E+00	5.73E+05	-1.74E-02	2.93E+01	2.44E+05	1.02E+00	1.52E+05	8.51E-05	3.06E+04	9.89E+01	3.13E-02	1.32E+02	1.45E-07	4.23E-18	1.47E+01	3.38E-06	0.00E+00	4.26E+00	1.53E-01	2.14E+00	1.27E-02	7.05E-12	1.56E+01	5.29E-01	4.72E-02	7.99E-11	1.10E-08	6.32E-06	5.42E-01	1.52E-03	1.41E-06	1.03E-09	4.36E-13	9.33E-09	2.24E-03	4.50E-11	1.82E-12	-1.90E-40	-6.34E-25	-7.47E-19	1.86E+00	0.00E+00	0.00E+00	9.90E-150	4.73E-161	5.50E-08
1.84E-05	305.76	2.40E+19	0.00E+00	1.85E+00	5.73E+05	-1.74E-02	2.93E+01	2.44E+05	1.02E+00	1.52E+05	8.48E-05	3.06E+04	9.87E+01	3.12E-02	1.32E+02	1.45E-07	4.07E-18	1.47E+01	3.38E-06	0.00E+00	4.23E+00	1.53E-01	2.15E+00	1.26E-02	7.11E-12	1.56E+01	5.35E-01	4.72E-02	8.03E-11	1.10E-08	6.32E-06	5.34E-01	1.55E-03	1.40E-06	1.03E-09	4.35E-13	9.26E-09	2.24E-03	4.50E-11	1.81E-12	-2.17E-40	-7.39E-25	-9.46E-19	1.85E+00	0.00E+00	0.00E+00	9.90E-150	4.71E-161	5.43E-08
1.85E-05	305.765	2.40E+19	0.00E+00	1.84E+00	5.73E+05	-1.74E-02	2.94E+01	2.44E+05	1.01E+00	1.52E+05	8.44E-05	3.06E+04	9.85E+01	3.12E-02	1.32E+02	1.45E-07	3.91E-18	1.47E+01	3.37E-06	0.00E+00	4.21E+00	1.53E-01	2.16E+00	1.25E-02	7.17E-12	1.56E+01	5.40E-01	4.73E-02	8.07E-11	1.10E-08	6.32E-06	5.26E-01	1.57E-03	1.40E-06	1.02E-09	4.34E-13	9.18E-09	2.24E-03	4.51E-11	1.81E-12	-2.47E-40	-8.55E-25	-1.18E-18	1.84E+00	0.00E+00	0.00E+00	9.90E-150	4.70E-161	5.36E-08
1.86E-05	305.77	2.40E+19	0.00E+00	1.84E+00	5.73E+05	-1.74E-02	2.94E+01	2.44E+05	1.01E+00	1.52E+05	8.41E-05	3.06E+04	9.83E+01	3.12E-02	1.32E+02	1.45E-07	3.76E-18	1.47E+01	3.37E-06	0.00E+00	4.18E+00	1.53E-01	2.17E+00	1.24E-02	7.23E-12	1.57E+01	5.46E-01	4.73E-02	8.11E-11	1.10E-08	6.32E-06	5.18E-01	1.59E-03	1.39E-06	1.02E-09	4.33E-13	9.10E-09	2.24E-03	4.51E-11	1.80E-12	-2.77E-40	-9.84E-25	-1.45E-18	1.84E+00	0.00E+00	0.00E+00	9.90E-150	4.68E-161	5.29E-08
1.87E-05	305.774	2.40E+19	0.00E+00	1.83E+00	5.73E+05	-1.74E-02	2.94E+01	2.44E+05	1.01E+00	1.52E+05	8.38E-05	3.06E+04	9.81E+01	3.11E-02	1.32E+02	1.45E-07	3.62E-18	1.47E+01	3.37E-06	0.00E+00	4.16E+00	1.53E-01	2.18E+00	1.24E-02	7.29E-12	1.57E+01	5.52E-01	4.74E-02	8.15E-11	1.10E-08	6.32E-06	5.10E-01	1.62E-03	1.39E-06	1.02E-09	4.32E-13	9.03E-09	2.24E-03	4.51E-11	1.80E-12	-3.08E-40	-1.13E-24	-1.77E-18	1.83E+00	0.00E+00	0.00E+00	9.90E-150	4.66E-161	5.23E-08
1.88E-05	305.779	2.40E+19	0.00E+00	1.82E+00	5.73E+05	-1.74E-02	2.94E+01	2.44E+05	1.01E+00	1.52E+05	8.34E-05	3.06E+04	9.79E+01	3.11E-02	1.32E+02	1.45E-07	3.48E-18	1.47E+01	3.37E-06	0.00E+00	4.13E+00	1.53E-01	2.19E+00	1.23E-02	7.35E-12	1.57E+01	5.58E-01	4.74E-02	8.18E-11	1.10E-08	6.32E-06	5.02E-01	1.64E-03	1.38E-06	1.02E-09	4.31E-13	8.96E-09	2.24E-03	4.52E-11	1.79E-12	-3.40E-40	-1.28E-24	-2.14E-18	1.82E+00	0.00E+00	0.00E+00	9.90E-150	4.65E-161	5.16E-08
1.89E-05	305.784	2.40E+19	0.00E+00	1.82E+00	5.73E+05	-1.74E-02	2.94E+01	2.44E+05	1.00E+00	1.52E+05	8.31E-05	3.06E+04	9.78E+01	3.11E-02	1.32E+02	1.45E-07	3.35E-18	1.47E+01	3.37E-06	0.00E+00	4.11E+00	1.53E-01	2.20E+00	1.22E-02	7.41E-12	1.57E+01	5.64E-01	4.75E-02	8.22E-11	1.10E-08	6.33E-06	4.95E-01	1.66E-03	1.38E-06	1.02E-09	4.30E-13	8.88E-09	2.24E-03	4.52E-11	1.79E-12	-3.72E-40	-1.46E-24	-2.56E-18	1.82E+00	0.00E+00	0.00E+00	9.90E-150	4.63E-161	5.10E-08
1.90E-05	305.788	2.40E+19	0.00E+00	1.81E+00	5.73E+05	-1.74E-02	2.95E+01	2.44E+05	1.00E+00	1.52E+05	8.28E-05	3.06E+04	9.76E+01	3.10E-02	1.32E+02	1.45E-07	3.23E-18	1.47E+01	3.37E-06	0.00E+00	4.08E+00	1.53E-01	2.21E+00	1.21E-02	7.47E-12	1.57E+01	5.70E-01	4.75E-02	8.26E-11	1.10E-08	6.33E-06	4.87E-01	1.69E-03	1.37E-06	1.02E-09	4.29E-13	8.81E-09	2.24E-03	4.53E-11	1.78E-12	-4.02E-40	-1.64E-24	-3.04E-18	1.81E+00	0.00E+00	0.00E+00	9.90E-150	4.61E-161	5.04E-08
1.91E-05	305.793	2.40E+19	0.00E+00	1.80E+00	5.73E+05	-1.74E-02	2.95E+01	2.44E+05	9.99E-01	1.52E+05	8.25E-05	3.06E+04	9.74E+01	3.10E-02	1.32E+02	1.45E-07	3.11E-18	1.47E+01	3.37E-06	0.00E+00	4.06E+00	1.53E-01	2.22E+00	1.20E-02	7.53E-12	1.58E+01	5.76E-01	4.76E-02	8.30E-11	1.10E-08	6.33E-06	4.80E-01	1.71E-03	1.37E-06	1.02E-09	4.28E-13	8.74E-09	2.24E-03	4.53E-11	1.78E-12	-4.29E-40	-1.85E-24	-3.58E-18	1.80E+00	0.00E+00	0.00E+00	9.90E-150	4.60E-161	4.98E-08
1.92E-05	305.798	2.40E+19	0.00E+00	1.80E+00	5.73E+05	-1.74E-02	2.95E+01	2.44E+05	9.97E-01	1.52E+05	8.21E-05	3.06E+04	9.72E+01	3.09E-02	1.32E+02	1.45E-07	3.00E-18	1.47E+01	3.37E-06	0.00E+00	4.04E+00	1.53E-01	2.23E+00	1.19E-02	7.59E-12	1.58E+01	5.82E-01	4.76E-02	8.34E-11	1.10E-08	6.33E-06	4.73E-01	1.74E-03	1.36E-06	1.02E-09	4.27E-13	8.67E-09	2.24E-03	4.53E-11	1.77E-12	-4.53E-40	-2.06E-24	-4.19E-18	1.80E+00	0.00E+00	0.00E+00	9.90E-150	4.58E-161	4.91E-08
1.93E-05	305.802	2.40E+19	0.00E+00	1.79E+00	5.73E+05	-1.74E-02	2.95E+01	2.44E+05	9.94E-01	1.52E+05	8.18E-05	3.06E+04	9.70E+01	3.09E-02	1.32E+02	1.45E-07	2.89E-18	1.47E+01	3.37E-06	0.00E+00	4.01E+00	1.53E-01	2.25E+00	1.19E-02	7.65E-12	1.58E+01	5.88E-01	4.77E-02	8.37E-11	1.10E-08	6.33E-06	4.65E-01	1.76E-03	1.36E-06	1.02E-09	4.27E-13	8.61E-09	2.24E-03	4.54E-11	1.77E-12	-4.71E-40	-2.30E-24	-4.86E-18	1.79E+00	0.00E+00	0.00E+00	9.90E-150	4.56E-161	4.85E-08
1.94E-05	305.807	2.40E+19	0.00E+00	1.78E+00	5.73E+05	-1.74E-02	2.95E+01	2.44E+05	9.92E-01	1.52E+05	8.15E-05	3.06E+04	9.68E+01	3.09E-02	1.32E+02	1.45E-07	2.78E-18	1.47E+01	3.37E-06	0.00E+00	3.99E+00	1.53E-01	2.26E+00	1.18E-02	7.71E-12	1.58E+01	5.94E-01	4.77E-02	8.41E-11	1.10E-08	6.33E-06	4.59E-01	1.79E-03	1.35E-06	1.01E-09	4.26E-13	8.54E-09	2.24E-03	4.54E-11	1.77E-12	-4.81E-40	-2.55E-24	-5.62E-18	1.78E+00	0.00E+00	0.00E+00	9.90E-150	4.55E-161	4.80E-08
1.95E-05	305.812	2.40E+19	0.00E+00	1.78E+00	5.73E+05	-1.74E-02	2.96E+01	2.44E+05	9.90E-01	1.52E+05	8.12E-05	3.06E+04	9.66E+01	3.08E-02	1.32E+02	1.45E-07	2.69E-18	1.47E+01	3.37E-06	0.00E+00	3.97E+00	1.53E-01	2.27E+00	1.17E-02	7.77E-12	1.59E+01	6.00E-01	4.78E-02	8.45E-11	1.10E-08	6.33E-06	4.52E-01	1.81E-03	1.34E-06	1.01E-09	4.25E-13	8.47E-09	2.24E-03	4.55E-11	1.76E-12	-4.82E-40	-2.81E-24	-6.45E-18	1.78E+00	0.00E+00	0.00E+00	9.90E-150	4.53E-161	4.74E-08
1.96E-05	305.816	2.40E+19	0.00E+00	1.77E+00	5.73E+05	-1.74E-02	2.96E+01	2.44E+05	9.87E-01	1.52E+05	8.09E-05	3.06E+04	9.64E+01	3.08E-02	1.32E+02	1.45E-07	2.59E-18	1.47E+01	3.37E-06	0.00E+00	3.94E+00	1.53E-01	2.28E+00	1.16E-02	7.83E-12	1.59E+01	6.06E-01	4.78E-02	8.49E-11	1.10E-08	6.34E-06	4.45E-01	1.83E-03	1.34E-06	1.01E-09	4.24E-13	8.41E-09	2.24E-03	4.55E-11	1.76E-12	-4.71E-40	-3.09E-24	-7.37E-18	1.77E+00	0.00E+00	0.00E+00	9.90E-150	4.51E-161	4.68E-08
1.97E-05	305.821	2.40E+19	0.00E+00	1.76E+00	5.73E+05	-1.74E-02	2.96E+01	2.44E+05	9.85E-01	1.52E+05	8.06E-05	3.06E+04	9.63E+01	3.08E-02	1.32E+02	1.45E-07	2.50E-18	1.47E+01	3.37E-06	0.00E+00	3.92E+00	1.53E-01	2.29E+00	1.16E-02	7.89E-12	1.59E+01	6.12E-01	4.79E-02	8.52E-11	1.10E-08	6.34E-06	4.38E-01	1.86E-03	1.33E-06	1.01E-09	4.23E-13	8.34E-09	2.24E-03	4.55E-11	1.75E-12	-4.44E-40	-3.38E-24	-8.38E-18	1.76E+00	0.00E+00	0.00E+00	9.90E-150	4.50E-161	4.62E-08
1.98E-05	305.826	2.40E+19	0.00E+00	1.76E+00	5.73E+05	-1.74E-02	2.96E+01	2.44E+05	9.83E-01	1.52E+05	8.02E-05	3.06E+04	9.61E+01	3.07E-02	1.32E+02	1.45E-07	2.41E-18	1.47E+01	3.37E-06	0.00E+00	3.90E+00	1.53E-01	2.30E+00	1.15E-02	7.95E-12	1.59E+01	6.18E-01	4.79E-02	8.56E-11	1.10E-08	6.34E-06	4.32E-01	1.89E-03	1.33E-06	1.01E-09	4.22E-13	8.28E-09	2.24E-03	4.56E-11	1.75E-12	-3.99E-40	-3.68E-24	-9.48E-18	1.76E+00	0.00E+00	0.00E+00	9.90E-150	4.48E-161	4.57E-08
1.99E-05	305.83	2.40E+19	0.00E+00	1.75E+00	5.73E+05	-1.74E-02	2.96E+01	2.44E+05	9.81E-01	1.52E+05	7.99E-05	3.06E+04	9.59E+01	3.07E-02	1.32E+02	1.45E-07	2.33E-18	1.47E+01	3.37E-06	0.00E+00	3.87E+00	1.53E-01	2.31E+00	1.14E-02	8.01E-12	1.59E+01	6.24E-01	4.80E-02	8.60E-11	1.10E-08	6.34E-06	4.25E-01	1.91E-03	1.32E-06	1.01E-09	4.21E-13	8.22E-09	2.24E-03	4.56E-11	1.74E-12	-3.32E-40	-4.00E-24	-1.07E-17	1.75E+00	0.00E+00	0.00E+00	9.90E-150	4.47E-161	4.51E-08
2.00E-05	305.835	2.40E+19	0.00E+00	1.75E+00	5.73E+05	-1.74E-02	2.97E+01	2.44E+05	9.79E-01	1.52E+05	7.96E-05	3.06E+04	9.57E+01	3.07E-02	1.32E+02	1.45E-07	2.25E-18	1.47E+01	3.37E-06	0.00E+00	3.85E+00	1.53E-01	2.32E+00	1.13E-02	8.07E-12	1.59E+01	6.30E-01	4.80E-02	8.64E-11	1.10E-08	6.34E-06	4.19E-01	1.94E-03	1.32E-06	1.01E-09	4.21E-13	8.15E-09	2.24E-03	4.57E-11	1.74E-12	-2.38E-40	-4.32E-24	-1.20E-17	1.75E+00	0.00E+00	0.00E+00	9.90E-150	4.45E-161	4.46E-08
2.01E-05	305.839	2.40E+19	0.00E+00	1.74E+00	5.73E+05	-1.74E-02	2.97E+01	2.44E+05	9.76E-01	1.52E+05	7.93E-05	3.06E+04	9.55E+01	3.06E-02	1.32E+02	1.45E-07	2.17E-18	1.46E+01	3.37E-06	0.00E+00	3.83E+00	1.53E-01	2.33E+00	1.13E-02	8.12E-12	1.60E+01	6.36E-01	4.81E-02	8.67E-11	1.10E-08	6.34E-06	4.13E-01	1.96E-03	1.31E-06	1.01E-09	4.20E-13	8.09E-09	2.24E-03	4.57E-11	1.74E-12	-1.37E-40	-4.64E-24	-1.34E-17	1.74E+00	0.00E+00	0.00E+00	9.90E-150	4.44E-161	4.41E-08
2.02E-05	305.844	2.40E+19	0.00E+00	1.73E+00	5.73E+05	-1.74E-02	2.97E+01	2.44E+05	9.74E-01	1.52E+05	7.90E-05	3.06E+04	9.53E+01	3.06E-02	1.32E+02	1.45E-07	2.10E-18	1.46E+01	3.37E-06	0.00E+00	3.80E+00	1.53E-01	2.34E+00	1.12E-02	8.18E-12	1.60E+01	6.42E-01	4.81E-02	8.71E-11	1.10E-08	6.34E-06	4.07E-01	1.99E-03	1.31E-06	1.01E-09	4.19E-13	8.03E-09	2.24E-03	4.57E-11	1.73E-12	-5.04E-41	-4.97E-24	-1.49E-17	1.73E+00	0.00E+00	0.00E+00	9.90E-150	4.42E-161	4.36E-08
2.03E-05	305.848	2.40E+19	0.00E+00	1.73E+00	5.73E+05	-1.74E-02	2.97E+01	2.44E+05	9.72E-01	1.52E+05	7.87E-05	3.06E+04	9.52E+01	3.06E-02	1.32E+02	1.45E-07	2.02E-18	1.46E+01	3.37E-06	0.00E+00	3.78E+00	1.53E-01	2.35E+00	1.11E-02	8.24E-12	1.60E+01	6.48E-01	4.82E-02	8.75E-11	1.10E-08	6.34E-06	4.01E-01	2.01E-03	1.30E-06	1.00E-09	4.18E-13	7.97E-09	2.24E-03	4.58E-11	1.73E-12	-1.01E-42	-5.29E-24	-1.65E-17	1.73E+00	0.00E+00	0.00E+00	9.90E-150	4.40E-161	4.30E-08
2.04E-05	305.853	2.40E+19	0.00E+00	1.72E+00	5.73E+05	-1.74E-02	2.97E+01	2.44E+05	9.70E-01	1.52E+05	7.84E-05	3.06E+04	9.50E+01	3.05E-02	1.32E+02	1.45E-07	1.95E-18	1.46E+01	3.37E-06	0.00E+00	3.76E+00	1.53E-01	2.36E+00	1.11E-02	8.30E-12	1.60E+01	6.55E-01	4.82E-02	8.78E-11	1.10E-08	6.35E-06	3.95E-01	2.04E-03	1.30E-06	1.00E-09	4.17E-13	7.91E-09	2.24E-03	4.58E-11	1.72E-12	-2.63E-41	-5.61E-24	-1.82E-17	1.72E+00	0.00E+00	0.00E+00	9.90E-150	4.39E-161	4.25E-08
2.05E-05	305.857	2.40E+19	0.00E+00	1.72E+00	5.73E+05	-1.74E-02	2.97E+01	2.44E+05	9.68E-01	1.52E+05	7.81E-05	3.06E+04	9.48E+01	3.05E-02	1.32E+02	1.45E-07	1.89E-18	1.46E+01	3.37E-06	0.00E+00	3.74E+00	1.53E-01	2.37E+00	1.10E-02	8.36E-12	1.60E+01	6.61E-01	4.82E-02	8.82E-11	1.10E-08	6.35E-06	3.89E-01	2.07E-03	1.30E-06	1.00E-09	4.17E-13	7.85E-09	2.24E-03	4.58E-11	1.72E-12	-1.76E-40	-5.92E-24	-2.01E-17	1.72E+00	0.00E+00	0.00E+00	9.90E-150	4.37E-161	4.20E-08
2.06E-05	305.862	2.40E+19	0.00E+00	1.71E+00	5.73E+05	-1.74E-02	2.98E+01	2.44E+05	9.66E-01	1.52E+05	7.78E-05	3.06E+04	9.46E+01	3.05E-02	1.32E+02	1.45E-07	1.82E-18	1.46E+01	3.37E-06	0.00E+00	3.71E+00	1.53E-01	2.38E+00	1.09E-02	8.42E-12	1.61E+01	6.67E-01	4.83E-02	8.86E-11	1.10E-08	6.35E-06	3.84E-01	2.09E-03	1.29E-06	1.00E-09	4.16E-13	7.80E-09	2.24E-03	4.59E-11	1.71E-12	-5.13E-40	-6.21E-24	-2.21E-17	1.71E+00	0.00E+00	0.00E+00	9.90E-150	4.36E-161	4.16E-08
2.07E-05	305.866	2.40E+19	0.00E+00	1.70E+00	5.73E+05	-1.74E-02	2.98E+01	2.44E+05	9.63E-01	1.52E+05	7.75E-05	3.06E+04	9.44E+01	3.04E-02	1.32E+02	1.45E-07	1.76E-18	1.46E+01	3.37E-06	0.00E+00	3.69E+00	1.53E-01	2.39E+00	1.08E-02	8.48E-12	1.61E+01	6.73E-01	4.83E-02	8.90E-11	1.10E-08	6.35E-06	3.78E-01	2.12E-03	1.29E-06	1.00E-09	4.15E-13	7.74E-09	2.24E-03	4.59E-11	1.71E-12	-1.11E-39	-6.49E-24	-2.41E-17	1.70E+00	0.00E+00	0.00E+00	9.90E-150	4.35E-161	4.11E-08
2.08E-05	305.871	2.40E+19	0.00E+00	1.70E+00	5.73E+05	-1.74E-02	2.98E+01	2.44E+05	9.61E-01	1.52E+05	7.72E-05	3.06E+04	9.43E+01	3.04E-02	1.32E+02	1.45E-07	1.70E-18	1.46E+01	3.37E-06	0.00E+00	3.67E+00	1.53E-01	2.40E+00	1.08E-02	8.54E-12	1.61E+01	6.79E-01	4.84E-02	8.93E-11	1.10E-08	6.35E-06	3.72E-01	2.15E-03	1.28E-06	9.98E-10	4.14E-13	7.68E-09	2.24E-03	4.59E-11	1.71E-12	-2.08E-39	-6.73E-24	-2.63E-17	1.70E+00	0.00E+00	0.00E+00	9.90E-150	4.33E-161	4.06E-08
2.09E-05	305.875	2.40E+19	0.00E+00	1.69E+00	5.73E+05	-1.74E-02	2.98E+01	2.44E+05	9.59E-01	1.52E+05	7.69E-05	3.06E+04	9.41E+01	3.04E-02	1.32E+02	1.45E-07	1.65E-18	1.46E+01	3.37E-06	0.00E+00	3.65E+00	1.53E-01	2.41E+00	1.07E-02	8.60E-12	1.61E+01	6.86E-01	4.84E-02	8.97E-11	1.10E-08	6.35E-06	3.67E-01	2.17E-03	1.28E-06	9.97E-10	4.14E-13	7.63E-09	2.24E-03	4.60E-11	1.70E-12	-3.51E-39	-6.94E-24	-2.87E-17	1.69E+00	0.00E+00	0.00E+00	9.90E-150	4.32E-161	4.01E-08
2.10E-05	305.88	2.40E+19	0.00E+00	1.69E+00	5.73E+05	-1.74E-02	2.98E+01	2.44E+05	9.57E-01	1.52E+05	7.66E-05	3.06E+04	9.39E+01	3.03E-02	1.32E+02	1.45E-07	1.59E-18	1.46E+01	3.36E-06	0.00E+00	3.63E+00	1.53E-01	2.42E+00	1.06E-02	8.66E-12	1.61E+01	6.92E-01	4.85E-02	9.00E-11	1.10E-08	6.35E-06	3.62E-01	2.20E-03	1.27E-06	9.96E-10	4.13E-13	7.57E-09	2.24E-03	4.60E-11	1.70E-12	-5.55E-39	-7.10E-24	-3.11E-17	1.69E+00	0.00E+00	0.00E+00	9.90E-150	4.30E-161	3.97E-08
2.11E-05	305.884	2.40E+19	0.00E+00	1.68E+00	5.73E+05	-1.74E-02	2.99E+01	2.44E+05	9.55E-01	1.52E+05	7.64E-05	3.06E+04	9.37E+01	3.03E-02	1.32E+02	1.45E-07	1.54E-18	1.46E+01	3.36E-06	0.00E+00	3.61E+00	1.53E-01	2.43E+00	1.06E-02	8.72E-12	1.61E+01	6.98E-01	4.85E-02	9.04E-11	1.10E-08	6.36E-06	3.57E-01	2.23E-03	1.27E-06	9.95E-10	4.12E-13	7.52E-09	2.24E-03	4.60E-11	1.69E-12	-8.34E-39	-7.21E-24	-3.37E-17	1.68E+00	0.00E+00	0.00E+00	9.90E-150	4.29E-161	3.92E-08
2.12E-05	305.889	2.40E+19	0.00E+00	1.68E+00	5.73E+05	-1.74E-02	2.99E+01	2.44E+05	9.53E-01	1.52E+05	7.61E-05	3.06E+04	9.35E+01	3.03E-02	1.32E+02	1.45E-07	1.49E-18	1.46E+01	3.36E-06	0.00E+00	3.59E+00	1.53E-01	2.43E+00	1.05E-02	8.78E-12	1.61E+01	7.04E-01	4.85E-02	9.08E-11	1.10E-08	6.36E-06	3.51E-01	2.26E-03	1.26E-06	9.94E-10	4.11E-13	7.46E-09	2.24E-03	4.61E-11	1.69E-12	-1.21E-38	-7.26E-24	-3.63E-17	1.68E+00	0.00E+00	0.00E+00	9.90E-150	4.27E-161	3.88E-08
2.13E-05	305.893	2.40E+19	0.00E+00	1.67E+00	5.73E+05	-1.74E-02	2.99E+01	2.44E+05	9.51E-01	1.52E+05	7.58E-05	3.06E+04	9.34E+01	3.03E-02	1.32E+02	1.45E-07	1.44E-18	1.46E+01	3.36E-06	0.00E+00	3.56E+00	1.53E-01	2.44E+00	1.04E-02	8.83E-12	1.62E+01	7.11E-01	4.86E-02	9.11E-11	1.10E-08	6.36E-06	3.46E-01	2.28E-03	1.26E-06	9.92E-10	4.11E-13	7.41E-09	2.24E-03	4.61E-11	1.69E-12	-1.69E-38	-7.23E-24	-3.91E-17	1.67E+00	0.00E+00	0.00E+00	9.90E-150	4.26E-161	3.83E-08
2.14E-05	305.898	2.40E+19	0.00E+00	1.66E+00	5.73E+05	-1.74E-02	2.99E+01	2.44E+05	9.49E-01	1.52E+05	7.55E-05	3.06E+04	9.32E+01	3.02E-02	1.32E+02	1.45E-07	1.39E-18	1.46E+01	3.36E-06	0.00E+00	3.54E+00	1.53E-01	2.45E+00	1.04E-02	8.89E-12	1.62E+01	7.17E-01	4.86E-02	9.15E-11	1.10E-08	6.36E-06	3.41E-01	2.31E-03	1.25E-06	9.91E-10	4.10E-13	7.36E-09	2.24E-03	4.61E-11	1.68E-12	-2.31E-38	-7.12E-24	-4.20E-17	1.66E+00	0.00E+00	0.00E+00	9.90E-150	4.24E-161	3.79E-08
2.15E-05	305.902	2.40E+19	0.00E+00	1.66E+00	5.73E+05	-1.74E-02	2.99E+01	2.44E+05	9.47E-01	1.52E+05	7.52E-05	3.06E+04	9.30E+01	3.02E-02	1.32E+02	1.45E-07	1.35E-18	1.46E+01	3.36E-06	0.00E+00	3.52E+00	1.53E-01	2.46E+00	1.03E-02	8.95E-12	1.62E+01	7.23E-01	4.87E-02	9.18E-11	1.10E-08	6.36E-06	3.36E-01	2.34E-03	1.25E-06	9.90E-10	4.09E-13	7.31E-09	2.24E-03	4.62E-11	1.68E-12	-3.08E-38	-6.91E-24	-4.50E-17	1.66E+00	0.00E+00	0.00E+00	9.90E-150	4.23E-161	3.75E-08
2.16E-05	305.906	2.40E+19	0.00E+00	1.65E+00	5.73E+05	-1.74E-02	2.99E+01	2.44E+05	9.45E-01	1.52E+05	7.49E-05	3.06E+04	9.28E+01	3.02E-02	1.32E+02	1.45E-07	1.30E-18	1.46E+01	3.36E-06	0.00E+00	3.50E+00	1.53E-01	2.47E+00	1.03E-02	9.01E-12	1.62E+01	7.29E-01	4.87E-02	9.22E-11	1.10E-08	6.36E-06	3.32E-01	2.37E-03	1.24E-06	9.89E-10	4.09E-13	7.26E-09	2.24E-03	4.62E-11	1.67E-12	-4.04E-38	-6.59E-24	-4.81E-17	1.65E+00	0.00E+00	0.00E+00	9.90E-150	4.22E-161	3.70E-08
2.17E-05	305.911	2.40E+19	0.00E+00	1.65E+00	5.73E+05	-1.74E-02	3.00E+01	2.44E+05	9.43E-01	1.52E+05	7.46E-05	3.06E+04	9.27E+01	3.01E-02	1.32E+02	1.45E-07	1.26E-18	1.46E+01	3.36E-06	0.00E+00	3.48E+00	1.53E-01	2.48E+00	1.02E-02	9.07E-12	1.62E+01	7.36E-01	4.87E-02	9.26E-11	1.10E-08	6.36E-06	3.27E-01	2.39E-03	1.24E-06	9.88E-10	4.08E-13	7.21E-09	2.24E-03	4.62E-11	1.67E-12	-5.22E-38	-6.15E-24	-5.13E-17	1.65E+00	0.00E+00	0.00E+00	9.90E-150	4.20E-161	3.66E-08
2.18E-05	305.915	2.40E+19	0.00E+00	1.64E+00	5.73E+05	-1.74E-02	3.00E+01	2.44E+05	9.41E-01	1.52E+05	7.44E-05	3.06E+04	9.25E+01	3.01E-02	1.32E+02	1.45E-07	1.22E-18	1.46E+01	3.36E-06	0.00E+00	3.46E+00	1.53E-01	2.49E+00	1.01E-02	9.13E-12	1.62E+01	7.42E-01	4.88E-02	9.29E-11	1.10E-08	6.36E-06	3.22E-01	2.42E-03	1.23E-06	9.87E-10	4.07E-13	7.16E-09	2.24E-03	4.63E-11	1.67E-12	-6.64E-38	-5.56E-24	-5.45E-17	1.64E+00	0.00E+00	0.00E+00	9.90E-150	4.19E-161	3.62E-08
2.19E-05	305.92	2.40E+19	0.00E+00	1.64E+00	5.73E+05	-1.74E-02	3.00E+01	2.44E+05	9.39E-01	1.52E+05	7.41E-05	3.06E+04	9.23E+01	3.01E-02	1.32E+02	1.45E-07	1.18E-18	1.46E+01	3.36E-06	0.00E+00	3.44E+00	1.53E-01	2.50E+00	1.01E-02	9.19E-12	1.62E+01	7.48E-01	4.88E-02	9.33E-11	1.10E-08	6.37E-06	3.18E-01	2.45E-03	1.23E-06	9.85E-10	4.07E-13	7.11E-09	2.24E-03	4.63E-11	1.66E-12	-8.34E-38	-4.81E-24	-5.78E-17	1.64E+00	0.00E+00	0.00E+00	9.90E-150	4.17E-161	3.58E-08
2.20E-05	305.924	2.40E+19	0.00E+00	1.63E+00	5.73E+05	-1.74E-02	3.00E+01	2.44E+05	9.37E-01	1.52E+05	7.38E-05	3.06E+04	9.21E+01	3.00E-02	1.32E+02	1.45E-07	1.14E-18	1.46E+01	3.36E-06	0.00E+00	3.42E+00	1.53E-01	2.51E+00	1.00E-02	9.24E-12	1.63E+01	7.55E-01	4.89E-02	9.36E-11	1.10E-08	6.37E-06	3.13E-01	2.48E-03	1.23E-06	9.84E-10	4.06E-13	7.06E-09	2.24E-03	4.64E-11	1.66E-12	-1.04E-37	-3.89E-24	-6.12E-17	1.63E+00	0.00E+00	0.00E+00	9.90E-150	4.16E-161	3.54E-08
2.21E-05	305.928	2.40E+19	0.00E+00	1.63E+00	5.73E+05	-1.74E-02	3.00E+01	2.44E+05	9.35E-01	1.52E+05	7.35E-05	3.06E+04	9.20E+01	3.00E-02	1.32E+02	1.45E-07	1.11E-18	1.46E+01	3.36E-06	0.00E+00	3.40E+00	1.53E-01	2.52E+00	9.94E-03	9.30E-12	1.63E+01	7.61E-01	4.89E-02	9.40E-11	1.10E-08	6.37E-06	3.09E-01	2.51E-03	1.22E-06	9.83E-10	4.05E-13	7.01E-09	2.24E-03	4.64E-11	1.65E-12	-1.27E-37	-2.78E-24	-6.47E-17	1.63E+00	0.00E+00	0.00E+00	9.90E-150	4.15E-161	3.50E-08
2.22E-05	305.933	2.40E+19	0.00E+00	1.62E+00	5.73E+05	-1.74E-02	3.01E+01	2.44E+05	9.33E-01	1.52E+05	7.33E-05	3.06E+04	9.18E+01	3.00E-02	1.32E+02	1.45E-07	1.07E-18	1.46E+01	3.36E-06	0.00E+00	3.38E+00	1.53E-01	2.53E+00	9.88E-03	9.36E-12	1.63E+01	7.67E-01	4.89E-02	9.43E-11	1.10E-08	6.37E-06	3.04E-01	2.54E-03	1.22E-06	9.82E-10	4.05E-13	6.96E-09	2.24E-03	4.64E-11	1.65E-12	-1.55E-37	-1.46E-24	-6.81E-17	1.62E+00	0.00E+00	0.00E+00	9.90E-150	4.13E-161	3.46E-08
2.23E-05	305.937	2.40E+19	0.00E+00	1.62E+00	5.73E+05	-1.74E-02	3.01E+01	2.44E+05	9.31E-01	1.52E+05	7.30E-05	3.06E+04	9.16E+01	2.99E-02	1.32E+02	1.45E-07	1.04E-18	1.46E+01	3.36E-06	0.00E+00	3.36E+00	1.53E-01	2.54E+00	9.82E-03	9.42E-12	1.63E+01	7.74E-01	4.90E-02	9.47E-11	1.10E-08	6.37E-06	3.00E-01	2.57E-03	1.21E-06	9.81E-10	4.04E-13	6.91E-09	2.24E-03	4.64E-11	1.65E-12	-1.87E-37	6.67E-26	-7.16E-17	1.62E+00	0.00E+00	0.00E+00	9.90E-150	4.12E-161	3.43E-08
2.24E-05	305.941	2.40E+19	0.00E+00	1.61E+00	5.73E+05	-1.74E-02	3.01E+01	2.44E+05	9.29E-01	1.52E+05	7.27E-05	3.06E+04	9.15E+01	2.99E-02	1.32E+02	1.45E-07	1.00E-18	1.46E+01	3.36E-06	0.00E+00	3.34E+00	1.53E-01	2.54E+00	9.76E-03	9.48E-12	1.63E+01	7.80E-01	4.90E-02	9.50E-11	1.10E-08	6.37E-06	2.96E-01	2.60E-03	1.21E-06	9.79E-10	4.03E-13	6.87E-09	2.24E-03	4.65E-11	1.64E-12	-2.24E-37	1.03E-24	-7.51E-17	1.61E+00	0.00E+00	0.00E+00	9.90E-150	4.11E-161	3.39E-08
2.25E-05	305.946	2.40E+19	0.00E+00	1.61E+00	5.73E+05	-1.74E-02	3.01E+01	2.44E+05	9.27E-01	1.52E+05	7.24E-05	3.06E+04	9.13E+01	2.99E-02	1.32E+02	1.45E-07	9.71E-19	1.46E+01	3.36E-06	0.00E+00	3.32E+00	1.53E-01	2.55E+00	9.70E-03	9.53E-12	1.63E+01	7.87E-01	4.91E-02	9.54E-11	1.10E-08	6.37E-06	2.92E-01	2.63E-03	1.20E-06	9.78E-10	4.03E-13	6.82E-09	2.24E-03	4.65E-11	1.64E-12	-2.66E-37	1.08E-24	-7.86E-17	1.61E+00	0.00E+00	0.00E+00	9.90E-150	4.09E-161	3.35E-08
2.26E-05	305.95	2.40E+19	0.00E+00	1.60E+00	5.73E+05	-1.74E-02	3.01E+01	2.44E+05	9.25E-01	1.52E+05	7.22E-05	3.06E+04	9.11E+01	2.98E-02	1.33E+02	1.45E-07	9.40E-19	1.46E+01	3.36E-06	0.00E+00	3.30E+00	1.53E-01	2.56E+00	9.64E-03	9.59E-12	1.63E+01	7.93E-01	4.91E-02	9.57E-11	1.10E-08	6.37E-06	2.88E-01	2.66E-03	1.20E-06	9.77E-10	4.02E-13	6.77E-09	2.24E-03	4.65E-11	1.64E-12	-3.15E-37	-5.31E-25	-8.20E-17	1.60E+00	0.00E+00	0.00E+00	9.90E-150	4.08E-161	3.31E-08
2.27E-05	305.954	2.40E+19	0.00E+00	1.60E+00	5.73E+05	-1.74E-02	3.01E+01	2.44E+05	9.23E-01	1.52E+05	7.19E-05	3.06E+04	9.09E+01	2.98E-02	1.33E+02	1.45E-07	9.11E-19	1.46E+01	3.36E-06	0.00E+00	3.28E+00	1.53E-01	2.57E+00	9.59E-03	9.65E-12	1.63E+01	7.99E-01	4.91E-02	9.61E-11	1.10E-08	6.38E-06	2.84E-01	2.69E-03	1.19E-06	9.76E-10	4.01E-13	6.73E-09	2.24E-03	4.66E-11	1.63E-12	-3.69E-37	-4.78E-24	-8.54E-17	1.60E+00	0.00E+00	0.00E+00	9.90E-150	4.07E-161	3.28E-08
2.28E-05	305.958	2.40E+19	0.00E+00	1.59E+00	5.73E+05	-1.74E-02	3.02E+01	2.44E+05	9.21E-01	1.52E+05	7.16E-05	3.06E+04	9.08E+01	2.98E-02	1.33E+02	1.45E-07	8.82E-19	1.46E+01	3.36E-06	0.00E+00	3.27E+00	1.53E-01	2.58E+00	9.53E-03	9.71E-12	1.64E+01	8.06E-01	4.92E-02	9.64E-11	1.10E-08	6.38E-06	2.80E-01	2.72E-03	1.19E-06	9.75E-10	4.01E-13	6.68E-09	2.24E-03	4.66E-11	1.63E-12	-4.31E-37	-1.29E-23	-8.86E-17	1.59E+00	0.00E+00	0.00E+00	9.90E-150	4.06E-161	3.24E-08
2.29E-05	305.963	2.40E+19	0.00E+00	1.59E+00	5.73E+05	-1.74E-02	3.02E+01	2.44E+05	9.19E-01	1.52E+05	7.14E-05	3.06E+04	9.06E+01	2.98E-02	1.33E+02	1.45E-07	8.54E-19	1.46E+01	3.36E-06	0.00E+00	3.25E+00	1.53E-01	2.59E+00	9.47E-03	9.77E-12	1.64E+01	8.12E-01	4.92E-02	9.68E-11	1.10E-08	6.38E-06	2.76E-01	2.75E-03	1.19E-06	9.73E-10	4.00E-13	6.64E-09	2.24E-03	4.66E-11	1.62E-12	-5.00E-37	-2.65E-23	-9.18E-17	1.59E+00	0.00E+00	0.00E+00	9.90E-150	4.04E-161	3.21E-08
2.30E-05	305.967	2.40E+19	0.00E+00	1.58E+00	5.73E+05	-1.74E-02	3.02E+01	2.44E+05	9.17E-01	1.52E+05	7.11E-05	3.06E+04	9.04E+01	2.97E-02	1.33E+02	1.45E-07	8.27E-19	1.46E+01	3.36E-06	0.00E+00	3.23E+00	1.53E-01	2.60E+00	9.42E-03	9.82E-12	1.64E+01	8.19E-01	4.92E-02	9.71E-11	1.10E-08	6.38E-06	2.72E-01	2.78E-03	1.18E-06	9.72E-10	3.99E-13	6.60E-09	2.24E-03	4.67E-11	1.62E-12	-5.77E-37	-4.74E-23	-9.48E-17	1.58E+00	0.00E+00	0.00E+00	9.90E-150	4.03E-161	3.17E-08
2.31E-05	305.971	2.40E+19	0.00E+00	1.58E+00	5.73E+05	-1.74E-02	3.02E+01	2.44E+05	9.15E-01	1.52E+05	7.09E-05	3.06E+04	9.03E+01	2.97E-02	1.33E+02	1.45E-07	8.01E-19	1.46E+01	3.36E-06	0.00E+00	3.21E+00	1.53E-01	2.60E+00	9.36E-03	9.88E-12	1.64E+01	8.25E-01	4.93E-02	9.75E-11	1.10E-08	6.38E-06	2.68E-01	2.81E-03	1.18E-06	9.71E-10	3.99E-13	6.55E-09	2.24E-03	4.67E-11	1.62E-12	-6.63E-37	-7.79E-23	-9.77E-17	1.58E+00	0.00E+00	0.00E+00	9.90E-150	4.02E-161	3.14E-08
2.32E-05	305.975	2.40E+19	0.00E+00	1.57E+00	5.73E+05	-1.74E-02	3.02E+01	2.44E+05	9.13E-01	1.52E+05	7.06E-05	3.06E+04	9.01E+01	2.97E-02	1.33E+02	1.45E-07	7.76E-19	1.45E+01	3.36E-06	0.00E+00	3.19E+00	1.53E-01	2.61E+00	9.30E-03	9.94E-12	1.64E+01	8.32E-01	4.93E-02	9.78E-11	1.10E-08	6.38E-06	2.64E-01	2.84E-03	1.17E-06	9.70E-10	3.98E-13	6.51E-09	2.24E-03	4.67E-11	1.61E-12	-7.57E-37	-1.21E-22	-1.00E-16	1.57E+00	0.00E+00	0.00E+00	9.90E-150	4.00E-161	3.11E-08
2.33E-05	305.98	2.40E+19	0.00E+00	1.57E+00	5.73E+05	-1.74E-02	3.02E+01	2.44E+05	9.12E-01	1.52E+05	7.03E-05	3.06E+04	8.99E+01	2.96E-02	1.33E+02	1.45E-07	7.52E-19	1.45E+01	3.36E-06	0.00E+00	3.17E+00	1.53E-01	2.62E+00	9.25E-03	9.99E-12	1.64E+01	8.38E-01	4.93E-02	9.81E-11	1.10E-08	6.38E-06	2.61E-01	2.87E-03	1.17E-06	9.69E-10	3.98E-13	6.47E-09	2.24E-03	4.68E-11	1.61E-12	-8.62E-37	-1.79E-22	-1.03E-16	1.57E+00	0.00E+00	0.00E+00	9.90E-150	3.99E-161	3.07E-08
2.34E-05	305.984	2.40E+19	0.00E+00	1.56E+00	5.73E+05	-1.74E-02	3.03E+01	2.44E+05	9.10E-01	1.52E+05	7.01E-05	3.06E+04	8.98E+01	2.96E-02	1.33E+02	1.45E-07	7.28E-19	1.45E+01	3.36E-06	0.00E+00	3.15E+00	1.53E-01	2.63E+00	9.19E-03	1.01E-11	1.64E+01	8.45E-01	4.94E-02	9.85E-11	1.10E-08	6.38E-06	2.57E-01	2.90E-03	1.16E-06	9.68E-10	3.97E-13	6.42E-09	2.24E-03	4.68E-11	1.61E-12	-9.76E-37	-2.56E-22	-1.05E-16	1.56E+00	0.00E+00	0.00E+00	9.90E-150	3.98E-161	3.04E-08
2.35E-05	305.988	2.40E+19	0.00E+00	1.56E+00	5.73E+05	-1.74E-02	3.03E+01	2.44E+05	9.08E-01	1.52E+05	6.98E-05	3.06E+04	8.96E+01	2.96E-02	1.33E+02	1.45E-07	7.06E-19	1.45E+01	3.36E-06	0.00E+00	3.14E+00	1.53E-01	2.64E+00	9.14E-03	1.01E-11	1.64E+01	8.51E-01	4.94E-02	9.88E-11	1.10E-08	6.39E-06	2.53E-01	2.93E-03	1.16E-06	9.66E-10	3.96E-13	6.38E-09	2.24E-03	4.68E-11	1.60E-12	-1.10E-36	-3.56E-22	-1.07E-16	1.56E+00	0.00E+00	0.00E+00	9.90E-150	3.97E-161	3.01E-08
2.36E-05	305.992	2.40E+19	0.00E+00	1.55E+00	5.73E+05	-1.74E-02	3.03E+01	2.44E+05	9.06E-01	1.52E+05	6.96E-05	3.06E+04	8.94E+01	2.95E-02	1.33E+02	1.45E-07	6.84E-19	1.45E+01	3.36E-06	0.00E+00	3.12E+00	1.53E-01	2.65E+00	9.08E-03	1.02E-11	1.64E+01	8.58E-01	4.95E-02	9.92E-11	1.10E-08	6.39E-06	2.50E-01	2.96E-03	1.16E-06	9.65E-10	3.96E-13	6.34E-09	2.24E-03	4.68E-11	1.60E-12	-1.24E-36	-4.83E-22	-1.08E-16	1.55E+00	0.00E+00	0.00E+00	9.90E-150	3.95E-161	2.98E-08
2.37E-05	305.996	2.40E+19	0.00E+00	1.55E+00	5.73E+05	-1.74E-02	3.03E+01	2.44E+05	9.04E-01	1.52E+05	6.93E-05	3.06E+04	8.93E+01	2.95E-02	1.33E+02	1.45E-07	6.62E-19	1.45E+01	3.36E-06	0.00E+00	3.10E+00	1.53E-01	2.65E+00	9.03E-03	1.02E-11	1.64E+01	8.64E-01	4.95E-02	9.95E-11	1.10E-08	6.39E-06	2.47E-01	2.99E-03	1.15E-06	9.64E-10	3.95E-13	6.30E-09	2.24E-03	4.69E-11	1.60E-12	-1.39E-36	-6.43E-22	-1.09E-16	1.55E+00	0.00E+00	0.00E+00	9.90E-150	3.94E-161	2.95E-08
2.38E-05	306.001	2.40E+19	0.00E+00	1.54E+00	5.73E+05	-1.74E-02	3.03E+01	2.44E+05	9.02E-01	1.52E+05	6.91E-05	3.06E+04	8.91E+01	2.95E-02	1.33E+02	1.45E-07	6.42E-19	1.45E+01	3.36E-06	0.00E+00	3.08E+00	1.53E-01	2.66E+00	8.98E-03	1.03E-11	1.65E+01	8.71E-01	4.95E-02	9.98E-11	1.10E-08	6.39E-06	2.43E-01	3.02E-03	1.15E-06	9.63E-10	3.95E-13	6.26E-09	2.24E-03	4.69E-11	1.59E-12	-1.54E-36	-8.40E-22	-1.09E-16	1.54E+00	0.00E+00	0.00E+00	9.90E-150	3.93E-161	2.92E-08
2.39E-05	306.005	2.40E+19	0.00E+00	1.54E+00	5.73E+05	-1.74E-02	3.03E+01	2.44E+05	9.00E-01	1.52E+05	6.88E-05	3.06E+04	8.90E+01	2.95E-02	1.33E+02	1.45E-07	6.22E-19	1.45E+01	3.36E-06	0.00E+00	3.07E+00	1.53E-01	2.67E+00	8.93E-03	1.03E-11	1.65E+01	8.77E-01	4.96E-02	1.00E-10	1.10E-08	6.39E-06	2.40E-01	3.05E-03	1.14E-06	9.62E-10	3.94E-13	6.22E-09	2.24E-03	4.70E-11	1.59E-12	-1.72E-36	-1.08E-21	-1.09E-16	1.54E+00	0.00E+00	0.00E+00	9.90E-150	3.92E-161	2.88E-08
2.40E-05	306.009	2.40E+19	0.00E+00	1.53E+00	5.73E+05	-1.74E-02	3.04E+01	2.44E+05	8.99E-01	1.52E+05	6.86E-05	3.06E+04	8.88E+01	2.94E-02	1.33E+02	1.45E-07	6.03E-19	1.45E+01	3.36E-06	0.00E+00	3.05E+00	1.53E-01	2.68E+00	8.87E-03	1.04E-11	1.65E+01	8.84E-01	4.96E-02	1.01E-10	1.10E-08	6.39E-06	2.37E-01	3.08E-03	1.14E-06	9.60E-10	3.93E-13	6.18E-09	2.24E-03	4.70E-11	1.59E-12	-1.90E-36	-1.38E-21	-1.09E-16	1.53E+00	0.00E+00	0.00E+00	9.89E-150	3.91E-161	2.85E-08
2.41E-05	306.013	2.40E+19	0.00E+00	1.53E+00	5.73E+05	-1.74E-02	3.04E+01	2.44E+05	8.97E-01	1.52E+05	6.83E-05	3.06E+04	8.86E+01	2.94E-02	1.33E+02	1.45E-07	5.84E-19	1.45E+01	3.36E-06	0.00E+00	3.03E+00	1.53E-01	2.69E+00	8.82E-03	1.04E-11	1.65E+01	8.90E-01	4.96E-02	1.01E-10	1.10E-08	6.39E-06	2.33E-01	3.12E-03	1.14E-06	9.59E-10	3.93E-13	6.14E-09	2.24E-03	4.70E-11	1.58E-12	-2.09E-36	-1.73E-21	-1.07E-16	1.53E+00	0.00E+00	0.00E+00	9.89E-150	3.89E-161	2.83E-08
2.42E-05	306.017	2.40E+19	0.00E+00	1.52E+00	5.73E+05	-1.74E-02	3.04E+01	2.44E+05	8.95E-01	1.52E+05	6.81E-05	3.06E+04	8.85E+01	2.94E-02	1.33E+02	1.45E-07	5.66E-19	1.45E+01	3.36E-06	0.00E+00	3.01E+00	1.53E-01	2.69E+00	8.77E-03	1.05E-11	1.65E+01	8.97E-01	4.97E-02	1.01E-10	1.10E-08	6.39E-06	2.30E-01	3.15E-03	1.13E-06	9.58E-10	3.92E-13	6.10E-09	2.24E-03	4.70E-11	1.58E-12	-2.30E-36	-2.15E-21	-1.05E-16	1.52E+00	0.00E+00	0.00E+00	9.89E-150	3.88E-161	2.80E-08
2.43E-05	306.021	2.40E+19	0.00E+00	1.52E+00	5.73E+05	-1.74E-02	3.04E+01	2.44E+05	8.93E-01	1.52E+05	6.78E-05	3.06E+04	8.83E+01	2.93E-02	1.33E+02	1.45E-07	5.49E-19	1.45E+01	3.36E-06	0.00E+00	3.00E+00	1.53E-01	2.70E+00	8.72E-03	1.06E-11	1.65E+01	9.03E-01	4.97E-02	1.02E-10	1.10E-08	6.39E-06	2.27E-01	3.18E-03	1.13E-06	9.57E-10	3.92E-13	6.06E-09	2.24E-03	4.71E-11	1.58E-12	-2.51E-36	-2.64E-21	-1.03E-16	1.52E+00	0.00E+00	0.00E+00	9.89E-150	3.87E-161	2.77E-08
2.44E-05	306.025	2.40E+19	0.00E+00	1.51E+00	5.73E+05	-1.74E-02	3.04E+01	2.44E+05	8.91E-01	1.52E+05	6.76E-05	3.06E+04	8.81E+01	2.93E-02	1.33E+02	1.45E-07	5.32E-19	1.45E+01	3.36E-06	0.00E+00	2.98E+00	1.53E-01	2.71E+00	8.67E-03	1.06E-11	1.65E+01	9.10E-01	4.97E-02	1.02E-10	1.10E-08	6.40E-06	2.24E-01	3.21E-03	1.12E-06	9.56E-10	3.91E-13	6.03E-09	2.24E-03	4.71E-11	1.57E-12	-2.74E-36	-3.22E-21	-9.89E-17	1.51E+00	0.00E+00	0.00E+00	9.90E-150	3.86E-161	2.74E-08
2.45E-05	306.03	2.40E+19	0.00E+00	1.51E+00	5.73E+05	-1.74E-02	3.04E+01	2.44E+05	8.90E-01	1.52E+05	6.73E-05	3.06E+04	8.80E+01	2.93E-02	1.33E+02	1.45E-07	5.16E-19	1.45E+01	3.36E-06	0.00E+00	2.96E+00	1.53E-01	2.72E+00	8.62E-03	1.07E-11	1.65E+01	9.16E-01	4.98E-02	1.02E-10	1.10E-08	6.40E-06	2.21E-01	3.24E-03	1.12E-06	9.54E-10	3.91E-13	5.99E-09	2.24E-03	4.71E-11	1.57E-12	-2.98E-36	-3.90E-21	-9.43E-17	1.51E+00	0.00E+00	0.00E+00	9.90E-150	3.85E-161	2.71E-08
2.46E-05	306.034	2.40E+19	0.00E+00	1.50E+00	5.73E+05	-1.74E-02	3.05E+01	2.44E+05	8.88E-01	1.52E+05	6.71E-05	3.06E+04	8.78E+01	2.93E-02	1.33E+02	1.45E-07	5.00E-19	1.45E+01	3.36E-06	0.00E+00	2.94E+00	1.53E-01	2.73E+00	8.57E-03	1.07E-11	1.65E+01	9.23E-01	4.98E-02	1.03E-10	1.10E-08	6.40E-06	2.18E-01	3.28E-03	1.12E-06	9.53E-10	3.90E-13	5.95E-09	2.24E-03	4.71E-11	1.57E-12	-3.22E-36	-4.68E-21	-8.87E-17	1.50E+00	0.00E+00	0.00E+00	9.90E-150	3.84E-161	2.68E-08
2.47E-05	306.038	2.40E+19	0.00E+00	1.50E+00	5.73E+05	-1.74E-02	3.05E+01	2.44E+05	8.86E-01	1.52E+05	6.69E-05	3.06E+04	8.77E+01	2.92E-02	1.33E+02	1.45E-07	4.85E-19	1.45E+01	3.36E-06	0.00E+00	2.93E+00	1.53E-01	2.73E+00	8.52E-03	1.08E-11	1.65E+01	9.30E-01	4.98E-02	1.03E-10	1.10E-08	6.40E-06	2.15E-01	3.31E-03	1.11E-06	9.52E-10	3.89E-13	5.91E-09	2.24E-03	4.71E-11	1.56E-12	-3.47E-36	-5.58E-21	-8.21E-17	1.50E+00	0.00E+00	0.00E+00	9.91E-150	3.82E-161	2.66E-08
2.48E-05	306.042	2.40E+19	0.00E+00	1.50E+00	5.73E+05	-1.74E-02	3.05E+01	2.44E+05	8.84E-01	1.52E+05	6.66E-05	3.06E+04	8.75E+01	2.92E-02	1.33E+02	1.45E-07	4.70E-19	1.45E+01	3.36E-06	0.00E+00	2.91E+00	1.53E-01	2.74E+00	8.47E-03	1.08E-11	1.65E+01	9.36E-01	4.98E-02	1.03E-10	1.10E-08	6.40E-06	2.12E-01	3.34E-03	1.11E-06	9.51E-10	3.89E-13	5.88E-09	2.24E-03	4.72E-11	1.56E-12	-3.72E-36	-6.62E-21	-7.42E-17	1.50E+00	0.00E+00	0.00E+00	9.90E-150	3.81E-161	2.63E-08
2.49E-05	306.046	2.40E+19	0.00E+00	1.49E+00	5.73E+05	-1.74E-02	3.05E+01	2.44E+05	8.83E-01	1.52E+05	6.64E-05	3.06E+04	8.73E+01	2.92E-02	1.33E+02	1.45E-07	4.56E-19	1.45E+01	3.36E-06	0.00E+00	2.90E+00	1.53E-01	2.75E+00	8.42E-03	1.09E-11	1.65E+01	9.43E-01	4.99E-02	1.04E-10	1.10E-08	6.40E-06	2.09E-01	3.37E-03	1.10E-06	9.50E-10	3.88E-13	5.84E-09	2.24E-03	4.73E-11	1.56E-12	-3.98E-36	-7.79E-21	-6.50E-17	1.49E+00	0.00E+00	0.00E+00	9.90E-150	3.80E-161	2.60E-08
2.50E-05	306.05	2.40E+19	0.00E+00	1.49E+00	5.73E+05	-1.74E-02	3.05E+01	2.44E+05	8.81E-01	1.52E+05	6.61E-05	3.06E+04	8.72E+01	2.91E-02	1.33E+02	1.45E-07	4.42E-19	1.45E+01	3.36E-06	0.00E+00	2.88E+00	1.53E-01	2.76E+00	8.37E-03	1.10E-11	1.65E+01	9.49E-01	4.99E-02	1.04E-10	1.09E-08	6.40E-06	2.06E-01	3.41E-03	1.10E-06	9.49E-10	3.88E-13	5.80E-09	2.24E-03	4.73E-11	1.55E-12	-4.23E-36	-9.13E-21	-5.45E-17	1.49E+00	0.00E+00	0.00E+00	9.90E-150	3.79E-161	2.58E-08
2.51E-05	306.054	2.40E+19	0.00E+00	1.48E+00	5.73E+05	-1.74E-02	3.05E+01	2.44E+05	8.79E-01	1.52E+05	6.59E-05	3.06E+04	8.70E+01	2.91E-02	1.33E+02	1.45E-07	4.29E-19	1.45E+01	3.36E-06	0.00E+00	2.86E+00	1.53E-01	2.76E+00	8.33E-03	1.10E-11	1.65E+01	9.56E-01	4.99E-02	1.04E-10	1.09E-08	6.40E-06	2.04E-01	3.44E-03	1.10E-06	9.47E-10	3.87E-13	5.77E-09	2.24E-03	4.74E-11	1.55E-12	-4.48E-36	-1.06E-20	-4.26E-17	1.48E+00	0.00E+00	0.00E+00	9.89E-150	3.78E-161	2.55E-08
2.52E-05	306.058	2.40E+19	0.00E+00	1.48E+00	5.73E+05	-1.74E-02	3.06E+01	2.44E+05	8.77E-01	1.52E+05	6.57E-05	3.06E+04	8.69E+01	2.91E-02	1.33E+02	1.45E-07	4.16E-19	1.45E+01	3.36E-06	0.00E+00	2.85E+00	1.53E-01	2.77E+00	8.28E-03	1.11E-11	1.66E+01	9.62E-01	5.00E-02	1.04E-10	1.09E-08	6.40E-06	2.01E-01	3.47E-03	1.09E-06	9.46E-10	3.87E-13	5.73E-09	2.24E-03	4.74E-11	1.55E-12	-4.72E-36	-1.23E-20	-2.95E-17	1.48E+00	0.00E+00	0.00E+00	9.88E-150	3.77E-161	2.52E-08
2.53E-05	306.062	2.40E+19	0.00E+00	1.47E+00	5.73E+05	-1.74E-02	3.06E+01	2.44E+05	8.76E-01	1.52E+05	6.54E-05	3.06E+04	8.67E+01	2.91E-02	1.33E+02	1.45E-07	4.03E-19	1.45E+01	3.36E-06	0.00E+00	2.83E+00	1.53E-01	2.78E+00	8.23E-03	1.11E-11	1.66E+01	9.69E-01	5.00E-02	1.05E-10	1.09E-08	6.41E-06	1.98E-01	3.51E-03	1.09E-06	9.45E-10	3.86E-13	5.70E-09	2.24E-03	4.74E-11	1.54E-12	-4.95E-36	-1.42E-20	-1.57E-17	1.47E+00	0.00E+00	0.00E+00	9.88E-150	3.76E-161	2.50E-08
2.54E-05	306.066	2.40E+19	0.00E+00	1.47E+00	5.73E+05	-1.74E-02	3.06E+01	2.44E+05	8.74E-01	1.52E+05	6.52E-05	3.06E+04	8.66E+01	2.90E-02	1.33E+02	1.45E-07	3.91E-19	1.45E+01	3.36E-06	0.00E+00	2.81E+00	1.53E-01	2.78E+00	8.18E-03	1.12E-11	1.66E+01	9.76E-01	5.00E-02	1.05E-10	1.09E-08	6.41E-06	1.96E-01	3.54E-03	1.08E-06	9.44E-10	3.86E-13	5.66E-09	2.24E-03	4.73E-11	1.54E-12	-5.15E-36	-1.64E-20	-1.81E-18	1.47E+00	0.00E+00	0.00E+00	9.88E-150	3.75E-161	2.47E-08
2.55E-05	306.07	2.40E+19	0.00E+00	1.46E+00	5.73E+05	-1.74E-02	3.06E+01	2.44E+05	8.72E-01	1.52E+05	6.50E-05	3.06E+04	8.64E+01	2.90E-02	1.33E+02	1.45E-07	3.80E-19	1.45E+01	3.36E-06	0.00E+00	2.80E+00	1.53E-01	2.79E+00	8.14E-03	1.12E-11	1.66E+01	9.82E-01	5.01E-02	1.05E-10	1.09E-08	6.41E-06	1.93E-01	3.57E-03	1.08E-06	9.43E-10	3.85E-13	5.63E-09	2.24E-03	4.73E-11	1.54E-12	-5.34E-36	-1.88E-20	8.03E-18	1.46E+00	0.00E+00	0.00E+00	9.89E-150	3.74E-161	2.45E-08
2.56E-05	306.074	2.40E+19	0.00E+00	1.46E+00	5.73E+05	-1.74E-02	3.06E+01	2.44E+05	8.71E-01	1.52E+05	6.47E-05	3.06E+04	8.63E+01	2.90E-02	1.33E+02	1.45E-07	3.68E-19	1.45E+01	3.36E-06	0.00E+00	2.78E+00	1.53E-01	2.80E+00	8.09E-03	1.13E-11	1.66E+01	9.89E-01	5.01E-02	1.06E-10	1.09E-08	6.41E-06	1.90E-01	3.61E-03	1.08E-06	9.41E-10	3.85E-13	5.59E-09	2.24E-03	4.73E-11	1.53E-12	-5.50E-36	-2.14E-20	1.01E-17	1.46E+00	0.00E+00	0.00E+00	9.89E-150	3.72E-161	2.43E-08
2.57E-05	306.078	2.40E+19	0.00E+00	1.46E+00	5.73E+05	-1.74E-02	3.06E+01	2.44E+05	8.69E-01	1.52E+05	6.45E-05	3.06E+04	8.61E+01	2.90E-02	1.33E+02	1.45E-07	3.57E-19	1.45E+01	3.36E-06	0.00E+00	2.77E+00	1.53E-01	2.81E+00	8.04E-03	1.13E-11	1.66E+01	9.96E-01	5.01E-02	1.06E-10	1.09E-08	6.41E-06	1.88E-01	3.64E-03	1.07E-06	9.40E-10	3.84E-13	5.56E-09	2.24E-03	4.75E-11	1.53E-12	-5.61E-36	-2.43E-20	-6.08E-19	1.46E+00	0.00E+00	0.00E+00	9.89E-150	3.71E-161	2.40E-08
2.58E-05	306.082	2.40E+19	0.00E+00	1.45E+00	5.73E+05	-1.74E-02	3.07E+01	2.44E+05	8.67E-01	1.52E+05	6.43E-05	3.06E+04	8.59E+01	2.89E-02	1.33E+02	1.45E-07	3.47E-19	1.45E+01	3.36E-06	0.00E+00	2.75E+00	1.53E-01	2.81E+00	8.00E-03	1.14E-11	1.66E+01	1.00E+00	5.02E-02	1.06E-10	1.09E-08	6.41E-06	1.85E-01	3.68E-03	1.07E-06	9.39E-10	3.83E-13	5.53E-09	2.24E-03	4.76E-11	1.53E-12	-5.69E-36	-2.75E-20	-3.10E-17	1.45E+00	0.00E+00	0.00E+00	9.90E-150	3.70E-161	2.38E-08
2.59E-05	306.086	2.40E+19	0.00E+00	1.45E+00	5.73E+05	-1.74E-02	3.07E+01	2.44E+05	8.65E-01	1.52E+05	6.41E-05	3.06E+04	8.58E+01	2.89E-02	1.33E+02	1.45E-07	3.36E-19	1.45E+01	3.36E-06	0.00E+00	2.74E+00	1.53E-01	2.82E+00	7.95E-03	1.14E-11	1.66E+01	1.01E+00	5.02E-02	1.07E-10	1.09E-08	6.41E-06	1.83E-01	3.71E-03	1.07E-06	9.38E-10	3.83E-13	5.49E-09	2.24E-03	4.76E-11	1.52E-12	-5.71E-36	-3.11E-20	-8.98E-17	1.45E+00	0.00E+00	0.00E+00	9.90E-150	3.69E-161	2.35E-08
2.60E-05	306.09	2.40E+19	0.00E+00	1.44E+00	5.73E+05	-1.74E-02	3.07E+01	2.44E+05	8.64E-01	1.52E+05	6.38E-05	3.06E+04	8.56E+01	2.89E-02	1.33E+02	1.45E-07	3.26E-19	1.45E+01	3.36E-06	0.00E+00	2.72E+00	1.53E-01	2.83E+00	7.91E-03	1.15E-11	1.66E+01	1.02E+00	5.02E-02	1.07E-10	1.09E-08	6.41E-06	1.81E-01	3.74E-03	1.06E-06	9.37E-10	3.82E-13	5.46E-09	2.24E-03	4.75E-11	1.52E-12	-5.68E-36	-3.50E-20	-1.88E-16	1.44E+00	0.00E+00	0.00E+00	9.90E-150	3.68E-161	2.33E-08
2.61E-05	306.094	2.40E+19	0.00E+00	1.44E+00	5.73E+05	-1.74E-02	3.07E+01	2.44E+05	8.62E-01	1.52E+05	6.36E-05	3.06E+04	8.55E+01	2.88E-02	1.33E+02	1.45E-07	3.17E-19	1.45E+01	3.36E-06	0.00E+00	2.71E+00	1.53E-01	2.83E+00	7.86E-03	1.16E-11	1.66E+01	1.02E+00	5.02E-02	1.07E-10	1.09E-08	6.41E-06	1.78E-01	3.78E-03	1.06E-06	9.36E-10	3.82E-13	5.43E-09	2.24E-03	4.75E-11	1.52E-12	-5.57E-36	-3.92E-20	-3.38E-16	1.44E+00	0.00E+00	0.00E+00	9.90E-150	3.67E-161	2.31E-08
2.62E-05	306.098	2.40E+19	0.00E+00	1.44E+00	5.73E+05	-1.74E-02	3.07E+01	2.44E+05	8.60E-01	1.52E+05	6.34E-05	3.06E+04	8.53E+01	2.88E-02	1.33E+02	1.45E-07	3.07E-19	1.45E+01	3.36E-06	0.00E+00	2.69E+00	1.53E-01	2.84E+00	7.82E-03	1.16E-11	1.66E+01	1.03E+00	5.03E-02	1.08E-10	1.09E-08	6.42E-06	1.76E-01	3.81E-03	1.06E-06	9.34E-10	3.82E-13	5.40E-09	2.24E-03	4.75E-11	1.51E-12	-5.38E-36	-4.39E-20	-5.55E-16	1.44E+00	0.00E+00	0.00E+00	9.90E-150	3.66E-161	2.29E-08
2.63E-05	306.102	2.40E+19	0.00E+00	1.43E+00	5.73E+05	-1.74E-02	3.07E+01	2.44E+05	8.59E-01	1.52E+05	6.32E-05	3.06E+04	8.52E+01	2.88E-02	1.33E+02	1.45E-07	2.98E-19	1.45E+01	3.36E-06	0.00E+00	2.68E+00	1.53E-01	2.85E+00	7.78E-03	1.17E-11	1.66E+01	1.04E+00	5.03E-02	1.08E-10	1.09E-08	6.42E-06	1.74E-01	3.85E-03	1.05E-06	9.33E-10	3.81E-13	5.36E-09	2.24E-03	4.76E-11	1.51E-12	-3.66E-48	-1.78E-30	-4.17E-23	1.43E+00	0.00E+00	0.00E+00	4.41E-150	-3.75E-159	2.26E-08
2.64E-05	306.106	2.40E+19	0.00E+00	1.43E+00	5.73E+05	-1.74E-02	3.07E+01	2.44E+05	8.57E-01	1.52E+05	6.29E-05	3.06E+04	8.50E+01	2.88E-02	1.33E+02	1.45E-07	2.89E-19	1.45E+01	3.36E-06	0.00E+00	2.66E+00	1.53E-01	2.86E+00	7.73E-03	1.17E-11	1.66E+01	1.04E+00	5.03E-02	1.08E-10	1.09E-08	6.42E-06	1.71E-01	3.88E-03	1.05E-06	9.32E-10	3.80E-13	5.33E-09	2.24E-03	4.76E-11	1.51E-12	-1.04E-46	-6.70E-30	-1.65E-22	1.43E+00	0.00E+00	0.00E+00	2.22E-150	-2.82E-158	2.24E-08
2.65E-05	306.11	2.40E+19	0.00E+00	1.42E+00	5.73E+05	-1.74E-02	3.08E+01	2.44E+05	8.56E-01	1.52E+05	6.27E-05	3.06E+04	8.49E+01	2.87E-02	1.33E+02	1.45E-07	2.81E-19	1.45E+01	3.36E-06	0.00E+00	2.65E+00	1.53E-01	2.86E+00	7.69E-03	1.18E-11	1.66E+01	1.05E+00	5.03E-02	1.09E-10	1.09E-08	6.42E-06	1.69E-01	3.92E-03	1.04E-06	9.31E-10	3.80E-13	5.30E-09	2.24E-03	4.77E-11	1.50E-12	-3.43E-46	-1.45E-29	-3.68E-22	1.42E+00	0.00E+00	0.00E+00	1.38E-150	-7.47E-158	2.22E-08
2.66E-05	306.114	2.40E+19	0.00E+00	1.42E+00	5.73E+05	-1.74E-02	3.08E+01	2.44E+05	8.54E-01	1.52E+05	6.25E-05	3.06E+04	8.47E+01	2.87E-02	1.33E+02	1.45E-07	2.73E-19	1.45E+01	3.36E-06	0.00E+00	2.63E+00	1.53E-01	2.87E+00	7.65E-03	1.18E-11	1.66E+01	1.06E+00	5.04E-02	1.09E-10	1.09E-08	6.42E-06	1.67E-01	3.95E-03	1.04E-06	9.30E-10	3.79E-13	5.27E-09	2.24E-03	4.77E-11	1.50E-12	-6.59E-46	-2.49E-29	-6.48E-22	1.42E+00	0.00E+00	0.00E+00	1.06E-150	-1.42E-157	2.20E-08
2.67E-05	306.117	2.40E+19	0.00E+00	1.42E+00	5.73E+05	-1.74E-02	3.08E+01	2.44E+05	8.52E-01	1.52E+05	6.23E-05	3.06E+04	8.46E+01	2.87E-02	1.33E+02	1.45E-07	2.65E-19	1.45E+01	3.36E-06	0.00E+00	2.62E+00	1.53E-01	2.88E+00	7.60E-03	1.19E-11	1.66E+01	1.06E+00	5.04E-02	1.09E-10	1.09E-08	6.42E-06	1.65E-01	3.99E-03	1.04E-06	9.28E-10	3.79E-13	5.24E-09	2.24E-03	4.77E-11	1.50E-12	-9.76E-46	-3.74E-29	-1.00E-21	1.42E+00	0.00E+00	0.00E+00	9.30E-151	-2.28E-157	2.18E-08
2.68E-05	306.121	2.40E+19	0.00E+00	1.41E+00	5.73E+05	-1.74E-02	3.08E+01	2.44E+05	8.51E-01	1.52E+05	6.21E-05	3.06E+04	8.44E+01	2.87E-02	1.33E+02	1.45E-07	2.57E-19	1.45E+01	3.36E-06	0.00E+00	2.60E+00	1.53E-01	2.88E+00	7.56E-03	1.19E-11	1.66E+01	1.07E+00	5.04E-02	1.10E-10	1.09E-08	6.42E-06	1.63E-01	4.02E-03	1.03E-06	9.27E-10	3.78E-13	5.21E-09	2.24E-03	4.78E-11	1.50E-12	-1.21E-45	-5.16E-29	-1.43E-21	1.41E+00	0.00E+00	0.00E+00	8.76E-151	-3.31E-157	2.16E-08
2.69E-05	306.125	2.40E+19	0.00E+00	1.41E+00	5.73E+05	-1.74E-02	3.08E+01	2.44E+05	8.49E-01	1.52E+05	6.18E-05	3.06E+04	8.43E+01	2.86E-02	1.33E+02	1.45E-07	2.49E-19	1.45E+01	3.36E-06	0.00E+00	2.59E+00	1.53E-01	2.89E+00	7.52E-03	1.20E-11	1.66E+01	1.08E+00	5.05E-02	1.10E-10	1.09E-08	6.42E-06	1.60E-01	4.06E-03	1.03E-06	9.26E-10	3.78E-13	5.18E-09	2.24E-03	4.78E-11	1.49E-12	-1.29E-45	-6.69E-29	-1.92E-21	1.41E+00	0.00E+00	0.00E+00	8.45E-151	-4.49E-157	2.14E-08
2.70E-05	306.129	2.40E+19	0.00E+00	1.40E+00	5.73E+05	-1.74E-02	3.08E+01	2.44E+05	8.47E-01	1.52E+05	6.16E-05	3.06E+04	8.41E+01	2.86E-02	1.33E+02	1.45E-07	2.42E-19	1.45E+01	3.36E-06	0.00E+00	2.57E+00	1.53E-01	2.90E+00	7.48E-03	1.20E-11	1.66E+01	1.08E+00	5.05E-02	1.10E-10	1.09E-08	6.42E-06	1.58E-01	4.09E-03	1.03E-06	9.25E-10	3.77E-13	5.15E-09	2.24E-03	4.78E-11	1.49E-12	-1.11E-45	-8.29E-29	-2.47E-21	1.40E+00	0.00E+00	0.00E+00	8.26E-151	-5.80E-157	2.12E-08
2.71E-05	306.133	2.40E+19	0.00E+00	1.40E+00	5.73E+05	-1.74E-02	3.08E+01	2.44E+05	8.46E-01	1.52E+05	6.14E-05	3.06E+04	8.40E+01	2.86E-02	1.33E+02	1.45E-07	2.35E-19	1.44E+01	3.36E-06	0.00E+00	2.56E+00	1.53E-01	2.90E+00	7.44E-03	1.21E-11	1.66E+01	1.09E+00	5.05E-02	1.11E-10	1.09E-08	6.42E-06	1.56E-01	4.13E-03	1.02E-06	9.24E-10	3.77E-13	5.12E-09	2.24E-03	4.78E-11	1.49E-12	-5.53E-46	-9.89E-29	-3.08E-21	1.40E+00	0.00E+00	0.00E+00	8.15E-151	-7.21E-157	2.10E-08
2.72E-05	306.137	2.40E+19	0.00E+00	1.40E+00	5.73E+05	-1.74E-02	3.09E+01	2.44E+05	8.44E-01	1.52E+05	6.12E-05	3.06E+04	8.38E+01	2.85E-02	1.33E+02	1.45E-07	2.28E-19	1.44E+01	3.36E-06	0.00E+00	2.55E+00	1.53E-01	2.91E+00	7.40E-03	1.22E-11	1.66E+01	1.10E+00	5.05E-02	1.11E-10	1.09E-08	6.43E-06	1.54E-01	4.16E-03	1.02E-06	9.23E-10	3.76E-13	5.09E-09	2.24E-03	4.79E-11	1.48E-12	-6.26E-47	-1.14E-28	-3.74E-21	1.40E+00	0.00E+00	0.00E+00	8.11E-151	-8.69E-157	2.08E-08
2.73E-05	306.141	2.40E+19	0.00E+00	1.39E+00	5.73E+05	-1.74E-02	3.09E+01	2.44E+05	8.43E-01	1.52E+05	6.10E-05	3.06E+04	8.37E+01	2.85E-02	1.33E+02	1.45E-07	2.22E-19	1.44E+01	3.36E-06	0.00E+00	2.53E+00	1.53E-01	2.91E+00	7.36E-03	1.22E-11	1.66E+01	1.10E+00	5.06E-02	1.11E-10	1.09E-08	6.43E-06	1.52E-01	4.20E-03	1.02E-06	9.21E-10	3.76E-13	5.06E-09	2.24E-03	4.79E-11	1.48E-12	-1.05E-46	-1.29E-28	-4.45E-21	1.39E+00	0.00E+00	0.00E+00	8.09E-151	-1.02E-156	2.06E-08
2.74E-05	306.145	2.40E+19	0.00E+00	1.39E+00	5.73E+05	-1.74E-02	3.09E+01	2.44E+05	8.41E-01	1.52E+05	6.08E-05	3.06E+04	8.36E+01	2.85E-02	1.33E+02	1.45E-07	2.15E-19	1.44E+01	3.36E-06	0.00E+00	2.52E+00	1.53E-01	2.92E+00	7.32E-03	1.23E-11	1.66E+01	1.11E+00	5.06E-02	1.11E-10	1.09E-08	6.43E-06	1.50E-01	4.23E-03	1.01E-06	9.20E-10	3.75E-13	5.03E-09	2.24E-03	4.79E-11	1.48E-12	-1.21E-45	-1.41E-28	-5.21E-21	1.39E+00	0.00E+00	0.00E+00	8.09E-151	-1.18E-156	2.04E-08
2.75E-05	306.148	2.40E+19	0.00E+00	1.38E+00	5.73E+05	-1.74E-02	3.09E+01	2.44E+05	8.39E-01	1.52E+05	6.06E-05	3.06E+04	8.34E+01	2.85E-02	1.33E+02	1.45E-07	2.09E-19	1.44E+01	3.36E-06	0.00E+00	2.51E+00	1.53E-01	2.93E+00	7.28E-03	1.23E-11	1.66E+01	1.12E+00	5.06E-02	1.12E-10	1.09E-08	6.43E-06	1.48E-01	4.27E-03	1.01E-06	9.19E-10	3.75E-13	5.00E-09	2.24E-03	4.79E-11	1.47E-12	-3.98E-45	-1.52E-28	-6.00E-21	1.38E+00	0.00E+00	0.00E+00	8.09E-151	-1.34E-156	2.02E-08
2.76E-05	306.152	2.40E+19	0.00E+00	1.38E+00	5.73E+05	-1.74E-02	3.09E+01	2.44E+05	8.38E-01	1.52E+05	6.04E-05	3.06E+04	8.33E+01	2.84E-02	1.33E+02	1.45E-07	2.03E-19	1.44E+01	3.36E-06	0.00E+00	2.49E+00	1.53E-01	2.93E+00	7.24E-03	1.24E-11	1.66E+01	1.12E+00	5.06E-02	1.12E-10	1.09E-08	6.43E-06	1.47E-01	4.31E-03	1.01E-06	9.18E-10	3.74E-13	4.97E-09	2.24E-03	4.80E-11	1.47E-12	-9.04E-45	-1.59E-28	-6.82E-21	1.38E+00	0.00E+00	0.00E+00	8.08E-151	-1.49E-156	2.00E-08
2.77E-05	306.156	2.40E+19	0.00E+00	1.38E+00	5.73E+05	-1.74E-02	3.09E+01	2.44E+05	8.36E-01	1.52E+05	6.02E-05	3.06E+04	8.31E+01	2.84E-02	1.33E+02	1.45E-07	1.97E-19	1.44E+01	3.36E-06	0.00E+00	2.48E+00	1.53E-01	2.94E+00	7.20E-03	1.24E-11	1.67E+01	1.13E+00	5.07E-02	1.12E-10	1.09E-08	6.43E-06	1.45E-01	4.34E-03	1.00E-06	9.17E-10	3.74E-13	4.94E-09	2.24E-03	4.80E-11	1.47E-12	-1.71E-44	-1.63E-28	-7.67E-21	1.38E+00	0.00E+00	0.00E+00	8.08E-151	-1.64E-156	1.98E-08
2.78E-05	306.16	2.40E+19	0.00E+00	1.37E+00	5.73E+05	-1.74E-02	3.09E+01	2.44E+05	8.35E-01	1.52E+05	6.00E-05	3.06E+04	8.30E+01	2.84E-02	1.33E+02	1.45E-07	1.91E-19	1.44E+01	3.36E-06	0.00E+00	2.46E+00	1.53E-01	2.95E+00	7.16E-03	1.25E-11	1.67E+01	1.14E+00	5.07E-02	1.13E-10	1.09E-08	6.43E-06	1.43E-01	4.38E-03	9.99E-07	9.16E-10	3.74E-13	4.91E-09	2.24E-03	4.80E-11	1.47E-12	-2.89E-44	-1.62E-28	-8.54E-21	1.37E+00	0.00E+00	0.00E+00	8.07E-151	-1.77E-156	1.96E-08
2.79E-05	306.164	2.40E+19	0.00E+00	1.37E+00	5.73E+05	-1.74E-02	3.10E+01	2.44E+05	8.33E-01	1.52E+05	5.97E-05	3.06E+04	8.28E+01	2.84E-02	1.33E+02	1.45E-07	1.86E-19	1.44E+01	3.36E-06	0.00E+00	2.45E+00	1.53E-01	2.95E+00	7.12E-03	1.25E-11	1.67E+01	1.14E+00	5.07E-02	1.13E-10	1.09E-08	6.43E-06	1.41E-01	4.42E-03	9.95E-07	9.14E-10	3.73E-13	4.89E-09	2.24E-03	4.80E-11	1.46E-12	-4.52E-44	-1.56E-28	-9.42E-21	1.37E+00	0.00E+00	0.00E+00	8.07E-151	-1.90E-156	1.94E-08
2.80E-05	306.168	2.40E+19	0.00E+00	1.37E+00	5.73E+05	-1.74E-02	3.10E+01	2.44E+05	8.32E-01	1.52E+05	5.95E-05	3.06E+04	8.27E+01	2.83E-02	1.33E+02	1.45E-07	1.81E-19	1.44E+01	3.36E-06	0.00E+00	2.44E+00	1.53E-01	2.96E+00	7.08E-03	1.26E-11	1.67E+01	1.15E+00	5.07E-02	1.13E-10	1.09E-08	6.43E-06	1.39E-01	4.45E-03	9.92E-07	9.13E-10	3.73E-13	4.86E-09	2.24E-03	4.81E-11	1.46E-12	-6.69E-44	-1.45E-28	-1.03E-20	1.37E+00	0.00E+00	0.00E+00	8.07E-151	-2.01E-156	1.93E-08
2.81E-05	306.171	2.40E+19	0.00E+00	1.36E+00	5.73E+05	-1.74E-02	3.10E+01	2.44E+05	8.30E-01	1.52E+05	5.93E-05	3.06E+04	8.25E+01	2.83E-02	1.33E+02	1.45E-07	1.75E-19	1.44E+01	3.36E-06	0.00E+00	2.42E+00	1.53E-01	2.96E+00	7.04E-03	1.26E-11	1.67E+01	1.16E+00	5.08E-02	1.14E-10	1.09E-08	6.43E-06	1.37E-01	4.49E-03	9.88E-07	9.12E-10	3.72E-13	4.83E-09	2.24E-03	4.81E-11	1.46E-12	-9.47E-44	-1.26E-28	-1.12E-20	1.36E+00	0.00E+00	0.00E+00	8.07E-151	-2.10E-156	1.91E-08
2.82E-05	306.175	2.40E+19	0.00E+00	1.36E+00	5.73E+05	-1.74E-02	3.10E+01	2.44E+05	8.29E-01	1.52E+05	5.91E-05	3.06E+04	8.24E+01	2.83E-02	1.33E+02	1.45E-07	1.70E-19	1.44E+01	3.36E-06	0.00E+00	2.41E+00	1.53E-01	2.97E+00	7.00E-03	1.27E-11	1.67E+01	1.16E+00	5.08E-02	1.14E-10	1.09E-08	6.44E-06	1.36E-01	4.52E-03	9.85E-07	9.11E-10	3.72E-13	4.80E-09	2.24E-03	4.81E-11	1.45E-12	-1.30E-43	-1.01E-28	-1.21E-20	1.36E+00	0.00E+00	0.00E+00	8.07E-151	-2.17E-156	1.89E-08
2.83E-05	306.179	2.40E+19	0.00E+00	1.35E+00	5.73E+05	-1.74E-02	3.10E+01	2.44E+05	8.27E-01	1.52E+05	5.89E-05	3.06E+04	8.23E+01	2.83E-02	1.33E+02	1.45E-07	1.66E-19	1.44E+01	3.36E-06	0.00E+00	2.40E+00	1.53E-01	2.98E+00	6.96E-03	1.27E-11	1.67E+01	1.17E+00	5.08E-02	1.14E-10	1.09E-08	6.44E-06	1.34E-01	4.56E-03	9.82E-07	9.10E-10	3.71E-13	4.78E-09	2.24E-03	4.81E-11	1.45E-12	-1.73E-43	-6.68E-29	-1.30E-20	1.35E+00	0.00E+00	0.00E+00	8.08E-151	-2.22E-156	1.87E-08
2.84E-05	306.183	2.40E+19	0.00E+00	1.35E+00	5.73E+05	-1.74E-02	3.10E+01	2.44E+05	8.26E-01	1.52E+05	5.87E-05	3.06E+04	8.21E+01	2.82E-02	1.33E+02	1.45E-07	1.61E-19	1.44E+01	3.36E-06	0.00E+00	2.39E+00	1.53E-01	2.98E+00	6.93E-03	1.28E-11	1.67E+01	1.18E+00	5.08E-02	1.15E-10	1.09E-08	6.44E-06	1.32E-01	4.60E-03	9.79E-07	9.09E-10	3.71E-13	4.75E-09	2.24E-03	4.82E-11	1.45E-12	-2.25E-43	-3.05E-29	-1.38E-20	1.35E+00	0.00E+00	0.00E+00	8.08E-151	-2.23E-156	1.86E-08
2.85E-05	306.186	2.40E+19	0.00E+00	1.35E+00	5.73E+05	-1.74E-02	3.10E+01	2.44E+05	8.24E-01	1.52E+05	5.85E-05	3.06E+04	8.20E+01	2.82E-02	1.33E+02	1.45E-07	1.56E-19	1.44E+01	3.36E-06	0.00E+00	2.37E+00	1.53E-01	2.99E+00	6.89E-03	1.28E-11	1.67E+01	1.18E+00	5.09E-02	1.15E-10	1.09E-08	6.44E-06	1.31E-01	4.64E-03	9.75E-07	9.07E-10	3.70E-13	4.72E-09	2.24E-03	4.82E-11	1.45E-12	-2.87E-43	-5.71E-30	-1.46E-20	1.35E+00	0.00E+00	0.00E+00	8.08E-151	-2.21E-156	1.84E-08
2.86E-05	306.19	2.40E+19	0.00E+00	1.34E+00	5.73E+05	-1.74E-02	3.11E+01	2.44E+05	8.23E-01	1.52E+05	5.83E-05	3.06E+04	8.18E+01	2.82E-02	1.33E+02	1.45E-07	1.52E-19	1.44E+01	3.36E-06	0.00E+00	2.36E+00	1.53E-01	2.99E+00	6.85E-03	1.29E-11	1.67E+01	1.19E+00	5.09E-02	1.15E-10	1.08E-08	6.44E-06	1.29E-01	4.67E-03	9.72E-07	9.06E-10	3.70E-13	4.70E-09	2.24E-03	4.82E-11	1.44E-12	-3.60E-43	-1.71E-30	-1.54E-20	1.34E+00	0.00E+00	0.00E+00	8.08E-151	-2.16E-156	1.82E-08
2.87E-05	306.194	2.40E+19	0.00E+00	1.34E+00	5.73E+05	-1.74E-02	3.11E+01	2.44E+05	8.21E-01	1.52E+05	5.81E-05	3.06E+04	8.17E+01	2.82E-02	1.33E+02	1.45E-07	1.48E-19	1.44E+01	3.36E-06	0.00E+00	2.35E+00	1.53E-01	3.00E+00	6.81E-03	1.29E-11	1.67E+01	1.20E+00	5.09E-02	1.15E-10	1.08E-08	6.44E-06	1.27E-01	4.71E-03	9.69E-07	9.05E-10	3.69E-13	4.67E-09	2.24E-03	4.82E-11	1.44E-12	-4.46E-43	-3.29E-29	-1.61E-20	1.34E+00	0.00E+00	0.00E+00	8.08E-151	-2.06E-156	1.81E-08
2.88E-05	306.198	2.40E+19	0.00E+00	1.34E+00	5.73E+05	-1.74E-02	3.11E+01	2.44E+05	8.20E-01	1.52E+05	5.79E-05	3.06E+04	8.15E+01	2.81E-02	1.33E+02	1.45E-07	1.43E-19	1.44E+01	3.36E-06	0.00E+00	2.33E+00	1.53E-01	3.01E+00	6.78E-03	1.30E-11	1.67E+01	1.20E+00	5.09E-02	1.16E-10	1.08E-08	6.44E-06	1.26E-01	4.75E-03	9.65E-07	9.04E-10	3.69E-13	4.64E-09	2.24E-03	4.82E-11	1.44E-12	-5.44E-43	-1.17E-28	-1.68E-20	1.34E+00	0.00E+00	0.00E+00	8.08E-151	-1.92E-156	1.79E-08
2.89E-05	306.201	2.40E+19	0.00E+00	1.33E+00	5.73E+05	-1.74E-02	3.11E+01	2.44E+05	8.18E-01	1.52E+05	5.77E-05	3.06E+04	8.14E+01	2.81E-02	1.33E+02	1.45E-07	1.39E-19	1.44E+01	3.36E-06	0.00E+00	2.32E+00	1.53E-01	3.01E+00	6.74E-03	1.30E-11	1.67E+01	1.21E+00	5.10E-02	1.16E-10	1.08E-08	6.44E-06	1.24E-01	4.78E-03	9.62E-07	9.03E-10	3.68E-13	4.62E-09	2.24E-03	4.83E-11	1.44E-12	-6.57E-43	-2.73E-28	-1.74E-20	1.33E+00	0.00E+00	0.00E+00	8.08E-151	-1.72E-156	1.77E-08
2.90E-05	306.205	2.40E+19	0.00E+00	1.33E+00	5.73E+05	-1.74E-02	3.11E+01	2.44E+05	8.17E-01	1.52E+05	5.75E-05	3.06E+04	8.13E+01	2.81E-02	1.33E+02	1.45E-07	1.35E-19	1.44E+01	3.36E-06	0.00E+00	2.31E+00	1.53E-01	3.02E+00	6.71E-03	1.31E-11	1.67E+01	1.22E+00	5.10E-02	1.16E-10	1.08E-08	6.44E-06	1.23E-01	4.82E-03	9.59E-07	9.02E-10	3.68E-13	4.59E-09	2.24E-03	4.83E-11	1.43E-12	-7.85E-43	-5.24E-28	-1.80E-20	1.33E+00	0.00E+00	0.00E+00	8.08E-151	-1.48E-156	1.76E-08
2.91E-05	306.209	2.40E+19	0.00E+00	1.33E+00	5.73E+05	-1.74E-02	3.11E+01	2.44E+05	8.15E-01	1.52E+05	5.74E-05	3.06E+04	8.11E+01	2.81E-02	1.33E+02	1.45E-07	1.32E-19	1.44E+01	3.36E-06	0.00E+00	2.30E+00	1.53E-01	3.02E+00	6.67E-03	1.31E-11	1.67E+01	1.22E+00	5.10E-02	1.17E-10	1.08E-08	6.44E-06	1.21E-01	4.86E-03	9.56E-07	9.01E-10	3.67E-13	4.57E-09	2.24E-03	4.83E-11	1.43E-12	-9.29E-43	-8.97E-28	-1.84E-20	1.33E+00	0.00E+00	0.00E+00	8.08E-151	-1.18E-156	1.74E-08
2.92E-05	306.212	2.40E+19	0.00E+00	1.32E+00	5.73E+05	-1.74E-02	3.11E+01	2.44E+05	8.14E-01	1.52E+05	5.72E-05	3.06E+04	8.10E+01	2.80E-02	1.33E+02	1.45E-07	1.28E-19	1.44E+01	3.36E-06	0.00E+00	2.29E+00	1.53E-01	3.03E+00	6.63E-03	1.32E-11	1.67E+01	1.23E+00	5.10E-02	1.17E-10	1.08E-08	6.44E-06	1.20E-01	4.90E-03	9.53E-07	8.99E-10	3.67E-13	4.54E-09	2.24E-03	4.83E-11	1.43E-12	-1.09E-42	-1.42E-27	-1.88E-20	1.32E+00	0.00E+00	0.00E+00	8.08E-151	-8.11E-157	1.73E-08
2.93E-05	306.216	2.40E+19	0.00E+00	1.32E+00	5.73E+05	-1.74E-02	3.12E+01	2.44E+05	8.12E-01	1.52E+05	5.70E-05	3.06E+04	8.09E+01	2.80E-02	1.33E+02	1.45E-07	1.24E-19	1.44E+01	3.36E-06	0.00E+00	2.27E+00	1.53E-01	3.03E+00	6.60E-03	1.32E-11	1.67E+01	1.24E+00	5.11E-02	1.17E-10	1.08E-08	6.45E-06	1.18E-01	4.94E-03	9.50E-07	8.98E-10	3.67E-13	4.52E-09	2.24E-03	4.84E-11	1.42E-12	-1.27E-42	-2.12E-27	-1.90E-20	1.32E+00	0.00E+00	0.00E+00	8.08E-151	-4.26E-157	1.71E-08
2.94E-05	306.22	2.40E+19	0.00E+00	1.32E+00	5.73E+05	-1.74E-02	3.12E+01	2.44E+05	8.11E-01	1.52E+05	5.68E-05	3.06E+04	8.07E+01	2.80E-02	1.33E+02	1.45E-07	1.21E-19	1.44E+01	3.36E-06	0.00E+00	2.26E+00	1.53E-01	3.04E+00	6.56E-03	1.33E-11	1.67E+01	1.24E+00	5.11E-02	1.17E-10	1.08E-08	6.45E-06	1.17E-01	4.97E-03	9.46E-07	8.97E-10	3.66E-13	4.49E-09	2.24E-03	4.84E-11	1.42E-12	-1.47E-42	-3.04E-27	-1.92E-20	1.32E+00	0.00E+00	0.00E+00	8.08E-151	-1.16E-157	1.70E-08
2.95E-05	306.224	2.40E+19	0.00E+00	1.31E+00	5.73E+05	-1.74E-02	3.12E+01	2.44E+05	8.09E-01	1.52E+05	5.66E-05	3.06E+04	8.06E+01	2.80E-02	1.33E+02	1.45E-07	1.17E-19	1.44E+01	3.36E-06	0.00E+00	2.25E+00	1.53E-01	3.05E+00	6.53E-03	1.33E-11	1.67E+01	1.25E+00	5.11E-02	1.18E-10	1.08E-08	6.45E-06	1.15E-01	5.01E-03	9.43E-07	8.96E-10	3.66E-13	4.47E-09	2.24E-03	4.84E-11	1.42E-12	-1.68E-42	-4.21E-27	-1.92E-20	1.31E+00	0.00E+00	0.00E+00	8.08E-151	7.72E-158	1.68E-08
2.96E-05	306.227	2.40E+19	0.00E+00	1.31E+00	5.73E+05	-1.74E-02	3.12E+01	2.44E+05	8.08E-01	1.52E+05	5.64E-05	3.06E+04	8.04E+01	2.79E-02	1.33E+02	1.45E-07	1.14E-19	1.44E+01	3.36E-06	0.00E+00	2.24E+00	1.53E-01	3.05E+00	6.49E-03	1.34E-11	1.67E+01	1.26E+00	5.11E-02	1.18E-10	1.08E-08	6.45E-06	1.14E-01	5.05E-03	9.40E-07	8.95E-10	3.65E-13	4.44E-09	2.24E-03	4.84E-11	1.42E-12	-1.92E-42	-5.67E-27	-1.90E-20	1.31E+00	0.00E+00	0.00E+00	8.08E-151	8.93E-158	1.67E-08
2.97E-05	306.231	2.40E+19	0.00E+00	1.30E+00	5.73E+05	-1.74E-02	3.12E+01	2.44E+05	8.06E-01	1.52E+05	5.62E-05	3.06E+04	8.03E+01	2.79E-02	1.33E+02	1.45E-07	1.11E-19	1.44E+01	3.36E-06	0.00E+00	2.23E+00	1.53E-01	3.06E+00	6.46E-03	1.34E-11	1.67E+01	1.26E+00	5.11E-02	1.18E-10	1.08E-08	6.45E-06	1.12E-01	5.09E-03	9.37E-07	8.94E-10	3.65E-13	4.42E-09	2.24E-03	4.85E-11	1.41E-12	-2.18E-42	-7.46E-27	-1.88E-20	1.30E+00	0.00E+00	0.00E+00	8.08E-151	-1.40E-157	1.65E-08
2.98E-05	306.235	2.40E+19	0.00E+00	1.30E+00	5.73E+05	-1.74E-02	3.12E+01	2.44E+05	8.05E-01	1.52E+05	5.60E-05	3.06E+04	8.02E+01	2.79E-02	1.34E+02	1.45E-07	1.08E-19	1.44E+01	3.36E-06	0.00E+00	2.21E+00	1.53E-01	3.06E+00	6.43E-03	1.35E-11	1.67E+01	1.27E+00	5.12E-02	1.19E-10	1.08E-08	6.45E-06	1.11E-01	5.13E-03	9.34E-07	8.93E-10	3.64E-13	4.39E-09	2.24E-03	4.85E-11	1.41E-12	-2.46E-42	-9.63E-27	-1.83E-20	1.30E+00	0.00E+00	0.00E+00	8.08E-151	-6.65E-157	1.64E-08
2.99E-05	306.238	2.40E+19	0.00E+00	1.30E+00	5.73E+05	-1.74E-02	3.12E+01	2.44E+05	8.03E-01	1.52E+05	5.58E-05	3.06E+04	8.00E+01	2.79E-02	1.34E+02	1.45E-07	1.05E-19	1.44E+01	3.36E-06	0.00E+00	2.20E+00	1.53E-01	3.07E+00	6.39E-03	1.35E-11	1.67E+01	1.28E+00	5.12E-02	1.19E-10	1.08E-08	6.45E-06	1.10E-01	5.16E-03	9.31E-07	8.91E-10	3.64E-13	4.37E-09	2.24E-03	4.85E-11	1.41E-12	-2.76E-42	-1.22E-26	-1.77E-20	1.30E+00	0.00E+00	0.00E+00	8.08E-151	-1.53E-156	1.62E-08
3.00E-05	306.242	2.40E+19	0.00E+00	1.29E+00	5.73E+05	-1.74E-02	3.12E+01	2.44E+05	8.02E-01	1.52E+05	5.56E-05	3.06E+04	7.99E+01	2.78E-02	1.34E+02	1.45E-07	1.02E-19	1.44E+01	3.36E-06	0.00E+00	2.19E+00	1.53E-01	3.07E+00	6.36E-03	1.36E-11	1.67E+01	1.28E+00	5.12E-02	1.19E-10	1.08E-08	6.45E-06	1.08E-01	5.20E-03	9.28E-07	8.90E-10	3.63E-13	4.35E-09	2.24E-03	4.85E-11	1.41E-12	-3.08E-42	-1.53E-26	-1.69E-20	1.29E+00	0.00E+00	0.00E+00	8.08E-151	-2.75E-156	1.61E-08
3.01E-05	306.245	2.40E+19	0.00E+00	1.29E+00	5.73E+05	-1.74E-02	3.13E+01	2.44E+05	8.01E-01	1.52E+05	5.55E-05	3.06E+04	7.98E+01	2.78E-02	1.34E+02	1.45E-07	9.92E-20	1.44E+01	3.36E-06	0.00E+00	2.18E+00	1.53E-01	3.08E+00	6.32E-03	1.36E-11	1.67E+01	1.29E+00	5.12E-02	1.20E-10	1.08E-08	6.45E-06	1.07E-01	5.24E-03	9.25E-07	8.89E-10	3.63E-13	4.32E-09	2.24E-03	4.86E-11	1.40E-12	-3.43E-42	-1.89E-26	-1.59E-20	1.29E+00	0.00E+00	0.00E+00	8.08E-151	-4.35E-156	1.60E-08
3.02E-05	306.249	2.40E+19	0.00E+00	1.29E+00	5.73E+05	-1.74E-02	3.13E+01	2.44E+05	7.99E-01	1.52E+05	5.53E-05	3.06E+04	7.96E+01	2.78E-02	1.34E+02	1.45E-07	9.64E-20	1.44E+01	3.36E-06	0.00E+00	2.17E+00	1.53E-01	3.08E+00	6.29E-03	1.37E-11	1.67E+01	1.30E+00	5.12E-02	1.20E-10	1.08E-08	6.45E-06	1.06E-01	5.28E-03	9.22E-07	8.88E-10	3.63E-13	4.30E-09	2.24E-03	4.86E-11	1.40E-12	-3.80E-42	-2.31E-26	-1.47E-20	1.29E+00	0.00E+00	0.00E+00	8.08E-151	-6.29E-156	1.58E-08
3.03E-05	306.253	2.40E+19	0.00E+00	1.28E+00	5.73E+05	-1.74E-02	3.13E+01	2.44E+05	7.98E-01	1.52E+05	5.51E-05	3.06E+04	7.95E+01	2.78E-02	1.34E+02	1.45E-07	9.38E-20	1.44E+01	3.36E-06	0.00E+00	2.16E+00	1.53E-01	3.09E+00	6.26E-03	1.37E-11	1.67E+01	1.30E+00	5.13E-02	1.20E-10	1.08E-08	6.46E-06	1.04E-01	5.32E-03	9.19E-07	8.87E-10	3.62E-13	4.28E-09	2.24E-03	4.86E-11	1.40E-12	-4.20E-42	-2.79E-26	-1.32E-20	1.28E+00	0.00E+00	0.00E+00	8.08E-151	-8.53E-156	1.57E-08
3.04E-05	306.256	2.40E+19	0.00E+00	1.28E+00	5.73E+05	-1.74E-02	3.13E+01	2.44E+05	7.96E-01	1.52E+05	5.49E-05	3.06E+04	7.94E+01	2.77E-02	1.34E+02	1.45E-07	9.12E-20	1.44E+01	3.36E-06	0.00E+00	2.15E+00	1.53E-01	3.09E+00	6.23E-03	1.38E-11	1.67E+01	1.31E+00	5.13E-02	1.20E-10	1.08E-08	6.46E-06	1.03E-01	5.36E-03	9.16E-07	8.86E-10	3.62E-13	4.25E-09	2.24E-03	4.86E-11	1.40E-12	-4.61E-42	-3.34E-26	-1.15E-20	1.28E+00	0.00E+00	0.00E+00	8.08E-151	-1.10E-155	1.55E-08
3.05E-05	306.26	2.40E+19	0.00E+00	1.28E+00	5.73E+05	-1.74E-02	3.13E+01	2.44E+05	7.95E-01	1.52E+05	5.47E-05	3.06E+04	7.92E+01	2.77E-02	1.34E+02	1.45E-07	8.87E-20	1.44E+01	3.36E-06	0.00E+00	2.13E+00	1.53E-01	3.10E+00	6.19E-03	1.38E-11	1.67E+01	1.32E+00	5.13E-02	1.21E-10	1.08E-08	6.46E-06	1.02E-01	5.40E-03	9.13E-07	8.85E-10	3.61E-13	4.23E-09	2.24E-03	4.86E-11	1.39E-12	-5.06E-42	-3.98E-26	-9.60E-21	1.28E+00	0.00E+00	0.00E+00	8.08E-151	-1.35E-155	1.54E-08
3.06E-05	306.263	2.40E+19	0.00E+00	1.27E+00	5.73E+05	-1.74E-02	3.13E+01	2.44E+05	7.94E-01	1.52E+05	5.45E-05	3.06E+04	7.91E+01	2.77E-02	1.34E+02	1.45E-07	8.63E-20	1.44E+01	3.36E-06	0.00E+00	2.12E+00	1.53E-01	3.10E+00	6.16E-03	1.39E-11	1.67E+01	1.32E+00	5.13E-02	1.21E-10	1.08E-08	6.46E-06	1.01E-01	5.44E-03	9.10E-07	8.84E-10	3.61E-13	4.21E-09	2.24E-03	4.87E-11	1.39E-12	-5.53E-42	-4.69E-26	-7.39E-21	1.27E+00	0.00E+00	0.00E+00	8.08E-151	-1.60E-155	1.53E-08
3.07E-05	306.267	2.40E+19	0.00E+00	1.27E+00	5.73E+05	-1.74E-02	3.13E+01	2.44E+05	7.92E-01	1.52E+05	5.44E-05	3.06E+04	7.90E+01	2.77E-02	1.34E+02	1.45E-07	8.39E-20	1.44E+01	3.36E-06	0.00E+00	2.11E+00	1.53E-01	3.11E+00	6.13E-03	1.39E-11	1.67E+01	1.33E+00	5.14E-02	1.21E-10	1.08E-08	6.46E-06	9.94E-02	5.48E-03	9.07E-07	8.82E-10	3.60E-13	4.19E-09	2.24E-03	4.87E-11	1.39E-12	-6.02E-42	-5.49E-26	-4.91E-21	1.27E+00	0.00E+00	0.00E+00	8.08E-151	-1.82E-155	1.52E-08
3.08E-05	306.271	2.40E+19	0.00E+00	1.27E+00	5.73E+05	-1.74E-02	3.13E+01	2.44E+05	7.91E-01	1.52E+05	5.42E-05	3.06E+04	7.88E+01	2.77E-02	1.34E+02	1.45E-07	8.16E-20	1.44E+01	3.36E-06	0.00E+00	2.10E+00	1.53E-01	3.11E+00	6.10E-03	1.40E-11	1.67E+01	1.34E+00	5.14E-02	1.22E-10	1.08E-08	6.46E-06	9.82E-02	5.52E-03	9.04E-07	8.81E-10	3.60E-13	4.16E-09	2.24E-03	4.87E-11	1.39E-12	-6.55E-42	-6.40E-26	-2.14E-21	1.27E+00	0.00E+00	0.00E+00	8.08E-151	-1.98E-155	1.50E-08
3.09E-05	306.274	2.40E+19	0.00E+00	1.27E+00	5.73E+05	-1.74E-02	3.14E+01	2.44E+05	7.89E-01	1.52E+05	5.40E-05	3.06E+04	7.87E+01	2.76E-02	1.34E+02	1.45E-07	7.94E-20	1.44E+01	3.36E-06	0.00E+00	2.09E+00	1.53E-01	3.12E+00	6.06E-03	1.40E-11	1.67E+01	1.34E+00	5.14E-02	1.22E-10	1.08E-08	6.46E-06	9.70E-02	5.55E-03	9.01E-07	8.80E-10	3.60E-13	4.14E-09	2.24E-03	4.87E-11	1.38E-12	-7.09E-42	-7.40E-26	6.69E-22	1.27E+00	0.00E+00	0.00E+00	8.08E-151	-2.05E-155	1.49E-08
3.10E-05	306.278	2.40E+19	0.00E+00	1.26E+00	5.73E+05	-1.74E-02	3.14E+01	2.44E+05	7.88E-01	1.52E+05	5.38E-05	3.06E+04	7.86E+01	2.76E-02	1.34E+02	1.45E-07	7.72E-20	1.44E+01	3.36E-06	0.00E+00	2.08E+00	1.53E-01	3.12E+00	6.03E-03	1.41E-11	1.67E+01	1.35E+00	5.14E-02	1.22E-10	1.08E-08	6.46E-06	9.59E-02	5.59E-03	8.98E-07	8.79E-10	3.59E-13	4.12E-09	2.24E-03	4.88E-11	1.38E-12	-7.62E-42	-8.53E-26	2.52E-21	1.26E+00	0.00E+00	0.00E+00	8.09E-151	-2.00E-155	1.48E-08
3.11E-05	306.281	2.40E+19	0.00E+00	1.26E+00	5.73E+05	-1.74E-02	3.14E+01	2.44E+05	7.87E-01	1.52E+05	5.37E-05	3.06E+04	7.84E+01	2.76E-02	1.34E+02	1.45E-07	7.51E-20	1.44E+01	3.36E-06	0.00E+00	2.07E+00	1.53E-01	3.13E+00	6.00E-03	1.41E-11	1.67E+01	1.36E+00	5.14E-02	1.22E-10	1.08E-08	6.46E-06	9.47E-02	5.63E-03	8.95E-07	8.78E-10	3.59E-13	4.10E-09	2.24E-03	4.88E-11	1.38E-12	-8.14E-42	-9.78E-26	3.29E-21	1.26E+00	0.00E+00	0.00E+00	8.09E-151	-1.77E-155	1.46E-08
3.12E-05	306.285	2.40E+19	0.00E+00	1.26E+00	5.73E+05	-1.74E-02	3.14E+01	2.44E+05	7.85E-01	1.52E+05	5.35E-05	3.06E+04	7.83E+01	2.76E-02	1.34E+02	1.45E-07	7.31E-20	1.44E+01	3.36E-06	0.00E+00	2.06E+00	1.53E-01	3.13E+00	5.97E-03	1.42E-11	1.66E+01	1.36E+00	5.15E-02	1.23E-10	1.08E-08	6.46E-06	9.36E-02	5.67E-03	8.92E-07	8.77E-10	3.58E-13	4.08E-09	2.24E-03	4.88E-11	1.38E-12	-8.61E-42	-1.12E-25	2.35E-21	1.26E+00	0.00E+00	0.00E+00	8.08E-151	-1.32E-155	1.45E-08
3.13E-05	306.288	2.40E+19	0.00E+00	1.25E+00	5.73E+05	-1.74E-02	3.14E+01	2.44E+05	7.84E-01	1.52E+05	5.33E-05	3.06E+04	7.82E+01	2.75E-02	1.34E+02	1.45E-07	7.11E-20	1.44E+01	3.36E-06	0.00E+00	2.05E+00	1.53E-01	3.14E+00	5.94E-03	1.42E-11	1.66E+01	1.37E+00	5.15E-02	1.23E-10	1.08E-08	6.46E-06	9.24E-02	5.71E-03	8.89E-07	8.76E-10	3.58E-13	4.05E-09	2.24E-03	4.88E-11	1.37E-12	-9.03E-42	-1.27E-25	-1.05E-21	1.25E+00	0.00E+00	0.00E+00	8.08E-151	-6.61E-156	1.44E-08
3.14E-05	306.292	2.40E+19	0.00E+00	1.25E+00	5.73E+05	-1.74E-02	3.14E+01	2.44E+05	7.83E-01	1.52E+05	5.31E-05	3.06E+04	7.80E+01	2.75E-02	1.34E+02	1.45E-07	6.92E-20	1.44E+01	3.36E-06	0.00E+00	2.04E+00	1.53E-01	3.14E+00	5.91E-03	1.43E-11	1.66E+01	1.38E+00	5.15E-02	1.23E-10	1.08E-08	6.46E-06	9.13E-02	5.75E-03	8.86E-07	8.75E-10	3.57E-13	4.03E-09	2.24E-03	4.88E-11	1.37E-12	-9.37E-42	-1.44E-25	-7.84E-21	1.25E+00	0.00E+00	0.00E+00	8.08E-151	-1.61E-156	1.43E-08
3.15E-05	306.296	2.40E+19	0.00E+00	1.25E+00	5.73E+05	-1.74E-02	3.14E+01	2.44E+05	7.81E-01	1.52E+05	5.30E-05	3.06E+04	7.79E+01	2.75E-02	1.34E+02	1.45E-07	6.73E-20	1.44E+01	3.36E-06	0.00E+00	2.03E+00	1.53E-01	3.15E+00	5.88E-03	1.43E-11	1.66E+01	1.38E+00	5.15E-02	1.24E-10	1.08E-08	6.47E-06	9.02E-02	5.79E-03	8.84E-07	8.73E-10	3.57E-13	4.01E-09	2.24E-03	4.89E-11	1.37E-12	-9.58E-42	-1.63E-25	-1.91E-20	1.25E+00	0.00E+00	0.00E+00	8.08E-151	2.15E-156	1.42E-08
3.16E-05	306.299	2.40E+19	0.00E+00	1.24E+00	5.73E+05	-1.74E-02	3.14E+01	2.44E+05	7.80E-01	1.52E+05	5.28E-05	3.06E+04	7.78E+01	2.75E-02	1.34E+02	1.45E-07	6.55E-20	1.44E+01	3.36E-06	0.00E+00	2.02E+00	1.53E-01	3.15E+00	5.85E-03	1.44E-11	1.66E+01	1.39E+00	5.15E-02	1.24E-10	1.08E-08	6.47E-06	8.92E-02	5.83E-03	8.81E-07	8.72E-10	3.57E-13	3.99E-09	2.24E-03	4.89E-11	1.37E-12	-9.62E-42	-1.83E-25	-3.62E-20	1.24E+00	0.00E+00	0.00E+00	8.08E-151	3.02E-156	1.40E-08
3.17E-05	306.303	2.40E+19	0.00E+00	1.24E+00	5.73E+05	-1.74E-02	3.15E+01	2.44E+05	7.79E-01	1.52E+05	5.26E-05	3.06E+04	7.77E+01	2.74E-02	1.34E+02	1.45E-07	6.37E-20	1.44E+01	3.36E-06	0.00E+00	2.01E+00	1.53E-01	3.16E+00	5.82E-03	1.44E-11	1.66E+01	1.40E+00	5.16E-02	1.24E-10	1.07E-08	6.47E-06	8.81E-02	5.87E-03	8.78E-07	8.71E-10	3.56E-13	3.97E-09	2.24E-03	4.89E-11	1.36E-12	-9.46E-42	-2.06E-25	-6.05E-20	1.24E+00	0.00E+00	0.00E+00	8.08E-151	-1.15E-156	1.39E-08
3.18E-05	306.306	2.40E+19	0.00E+00	1.24E+00	5.73E+05	-1.74E-02	3.15E+01	2.44E+05	7.77E-01	1.52E+05	5.24E-05	3.06E+04	7.75E+01	2.74E-02	1.34E+02	1.45E-07	6.20E-20	1.44E+01	3.36E-06	0.00E+00	2.00E+00	1.53E-01	3.16E+00	5.79E-03	1.45E-11	1.66E+01	1.40E+00	5.16E-02	1.24E-10	1.07E-08	6.47E-06	8.71E-02	5.91E-03	8.75E-07	8.70E-10	3.56E-13	3.95E-09	2.24E-03	4.89E-11	1.36E-12	-9.03E-42	-2.30E-25	-9.38E-20	1.24E+00	0.00E+00	0.00E+00	8.08E-151	-1.30E-155	1.38E-08
3.19E-05	306.31	2.40E+19	0.00E+00	1.23E+00	5.73E+05	-1.74E-02	3.15E+01	2.44E+05	7.76E-01	1.52E+05	5.23E-05	3.06E+04	7.74E+01	2.74E-02	1.34E+02	1.46E-07	6.03E-20	1.43E+01	3.36E-06	0.00E+00	1.99E+00	1.53E-01	3.17E+00	5.76E-03	1.45E-11	1.66E+01	1.41E+00	5.16E-02	1.25E-10	1.07E-08	6.47E-06	8.60E-02	5.95E-03	8.72E-07	8.69E-10	3.55E-13	3.93E-09	2.24E-03	4.89E-11	1.36E-12	-8.28E-42	-2.57E-25	-1.38E-19	1.23E+00	0.00E+00	0.00E+00	8.08E-151	-3.59E-155	1.37E-08
3.20E-05	306.313	2.40E+19	0.00E+00	1.23E+00	5.73E+05	-1.74E-02	3.15E+01	2.44E+05	7.75E-01	1.52E+05	5.21E-05	3.06E+04	7.73E+01	2.74E-02	1.34E+02	1.46E-07	5.87E-20	1.43E+01	3.36E-06	0.00E+00	1.98E+00	1.53E-01	3.17E+00	5.73E-03	1.46E-11	1.66E+01	1.42E+00	5.16E-02	1.25E-10	1.07E-08	6.47E-06	8.50E-02	5.99E-03	8.69E-07	8.68E-10	3.55E-13	3.91E-09	2.24E-03	4.90E-11	1.36E-12	-7.14E-42	-2.86E-25	-1.95E-19	1.23E+00	0.00E+00	0.00E+00	8.08E-151	-7.36E-155	1.36E-08
3.21E-05	306.317	2.40E+19	0.00E+00	1.23E+00	5.73E+05	-1.74E-02	3.15E+01	2.44E+05	7.73E-01	1.52E+05	5.19E-05	3.06E+04	7.71E+01	2.74E-02	1.34E+02	1.46E-07	5.72E-20	1.43E+01	3.36E-06	0.00E+00	1.97E+00	1.53E-01	3.18E+00	5.70E-03	1.46E-11	1.66E+01	1.42E+00	5.16E-02	1.25E-10	1.07E-08	6.47E-06	8.40E-02	6.03E-03	8.67E-07	8.67E-10	3.54E-13	3.89E-09	2.24E-03	4.90E-11	1.36E-12	-5.58E-42	-3.19E-25	-2.68E-19	1.23E+00	0.00E+00	0.00E+00	8.08E-151	-1.31E-154	1.35E-08
3.22E-05	306.32	2.40E+19	0.00E+00	1.23E+00	5.73E+05	-1.74E-02	3.15E+01	2.44E+05	7.72E-01	1.52E+05	5.18E-05	3.06E+04	7.70E+01	2.73E-02	1.34E+02	1.46E-07	5.56E-20	1.43E+01	3.36E-06	0.00E+00	1.96E+00	1.53E-01	3.18E+00	5.67E-03	1.47E-11	1.66E+01	1.43E+00	5.16E-02	1.25E-10	1.07E-08	6.47E-06	8.30E-02	6.07E-03	8.64E-07	8.66E-10	3.54E-13	3.87E-09	2.24E-03	4.90E-11	1.35E-12	-4.04E-42	-3.53E-25	-3.59E-19	1.23E+00	0.00E+00	0.00E+00	8.08E-151	-2.13E-154	1.34E-08
3.23E-05	306.324	2.40E+19	0.00E+00	1.22E+00	5.73E+05	-1.74E-02	3.15E+01	2.44E+05	7.71E-01	1.52E+05	5.16E-05	3.06E+04	7.69E+01	2.73E-02	1.34E+02	1.46E-07	5.41E-20	1.43E+01	3.36E-06	0.00E+00	1.95E+00	1.53E-01	3.19E+00	5.64E-03	1.47E-11	1.66E+01	1.44E+00	5.17E-02	1.26E-10	1.07E-08	6.47E-06	8.20E-02	6.11E-03	8.61E-07	8.65E-10	3.54E-13	3.85E-09	2.24E-03	4.90E-11	1.35E-12	-2.45E-42	-3.91E-25	-4.71E-19	1.22E+00	0.00E+00	0.00E+00	8.08E-151	-3.26E-154	1.32E-08
3.24E-05	306.327	2.40E+19	0.00E+00	1.22E+00	5.73E+05	-1.74E-02	3.15E+01	2.44E+05	7.69E-01	1.52E+05	5.14E-05	3.06E+04	7.68E+01	2.73E-02	1.34E+02	1.46E-07	5.27E-20	1.43E+01	3.36E-06	0.00E+00	1.94E+00	1.53E-01	3.19E+00	5.61E-03	1.48E-11	1.66E+01	1.44E+00	5.17E-02	1.26E-10	1.07E-08	6.47E-06	8.11E-02	6.16E-03	8.58E-07	8.64E-10	3.53E-13	3.83E-09	2.24E-03	4.91E-11	1.35E-12	-1.00E-42	-4.33E-25	-6.08E-19	1.22E+00	0.00E+00	0.00E+00	8.09E-151	-4.77E-154	1.31E-08
3.25E-05	306.33	2.40E+19	0.00E+00	1.22E+00	5.73E+05	-1.74E-02	3.15E+01	2.44E+05	7.68E-01	1.52E+05	5.13E-05	3.06E+04	7.66E+01	2.73E-02	1.34E+02	1.46E-07	5.13E-20	1.43E+01	3.36E-06	0.00E+00	1.93E+00	1.53E-01	3.19E+00	5.59E-03	1.48E-11	1.66E+01	1.45E+00	5.17E-02	1.26E-10	1.07E-08	6.47E-06	8.01E-02	6.20E-03	8.56E-07	8.62E-10	3.53E-13	3.81E-09	2.24E-03	4.91E-11	1.35E-12	7.81E-44	-4.77E-25	-7.72E-19	1.22E+00	0.00E+00	0.00E+00	8.09E-151	-6.74E-154	1.30E-08
3.26E-05	306.334	2.40E+19	0.00E+00	1.21E+00	5.73E+05	-1.74E-02	3.16E+01	2.44E+05	7.67E-01	1.52E+05	5.11E-05	3.06E+04	7.65E+01	2.72E-02	1.34E+02	1.46E-07	4.99E-20	1.43E+01	3.36E-06	0.00E+00	1.92E+00	1.53E-01	3.20E+00	5.56E-03	1.48E-11	1.66E+01	1.46E+00	5.17E-02	1.27E-10	1.07E-08	6.47E-06	7.92E-02	6.24E-03	8.53E-07	8.61E-10	3.52E-13	3.79E-09	2.24E-03	4.91E-11	1.34E-12	4.99E-43	-5.26E-25	-9.69E-19	1.21E+00	0.00E+00	0.00E+00	8.09E-151	-9.25E-154	1.29E-08
3.27E-05	306.337	2.40E+19	0.00E+00	1.21E+00	5.73E+05	-1.74E-02	3.16E+01	2.44E+05	7.65E-01	1.52E+05	5.09E-05	3.06E+04	7.64E+01	2.72E-02	1.34E+02	1.46E-07	4.86E-20	1.43E+01	3.36E-06	0.00E+00	1.91E+00	1.53E-01	3.20E+00	5.53E-03	1.49E-11	1.66E+01	1.46E+00	5.17E-02	1.27E-10	1.07E-08	6.48E-06	7.82E-02	6.28E-03	8.50E-07	8.60E-10	3.52E-13	3.77E-09	2.24E-03	4.91E-11	1.34E-12	-1.03E-43	-5.78E-25	-1.20E-18	1.21E+00	0.00E+00	0.00E+00	8.09E-151	-1.24E-153	1.28E-08
3.28E-05	306.341	2.40E+19	0.00E+00	1.21E+00	5.73E+05	-1.74E-02	3.16E+01	2.44E+05	7.64E-01	1.52E+05	5.08E-05	3.06E+04	7.63E+01	2.72E-02	1.34E+02	1.46E-07	4.73E-20	1.43E+01	3.36E-06	0.00E+00	1.90E+00	1.53E-01	3.21E+00	5.50E-03	1.49E-11	1.66E+01	1.47E+00	5.18E-02	1.27E-10	1.07E-08	6.48E-06	7.73E-02	6.32E-03	8.48E-07	8.59E-10	3.52E-13	3.75E-09	2.24E-03	4.91E-11	1.34E-12	-2.16E-42	-6.35E-25	-1.48E-18	1.21E+00	0.00E+00	0.00E+00	8.08E-151	-1.63E-153	1.27E-08
3.29E-05	306.344	2.40E+19	0.00E+00	1.20E+00	5.73E+05	-1.74E-02	3.16E+01	2.44E+05	7.63E-01	1.52E+05	5.06E-05	3.06E+04	7.61E+01	2.72E-02	1.34E+02	1.46E-07	4.61E-20	1.43E+01	3.36E-06	0.00E+00	1.89E+00	1.53E-01	3.21E+00	5.47E-03	1.50E-11	1.66E+01	1.48E+00	5.18E-02	1.27E-10	1.07E-08	6.48E-06	7.64E-02	6.36E-03	8.45E-07	8.58E-10	3.51E-13	3.73E-09	2.24E-03	4.92E-11	1.34E-12	-6.20E-42	-6.96E-25	-1.80E-18	1.20E+00	0.00E+00	0.00E+00	8.08E-151	-2.11E-153	1.26E-08
3.30E-05	306.348	2.40E+19	0.00E+00	1.20E+00	5.73E+05	-1.74E-02	3.16E+01	2.44E+05	7.61E-01	1.52E+05	5.05E-05	3.06E+04	7.60E+01	2.71E-02	1.34E+02	1.46E-07	4.49E-20	1.43E+01	3.36E-06	0.00E+00	1.88E+00	1.53E-01	3.22E+00	5.45E-03	1.50E-11	1.66E+01	1.48E+00	5.18E-02	1.28E-10	1.07E-08	6.48E-06	7.55E-02	6.40E-03	8.42E-07	8.57E-10	3.51E-13	3.71E-09	2.24E-03	4.92E-11	1.33E-12	-1.28E-41	-7.62E-25	-2.17E-18	1.20E+00	0.00E+00	0.00E+00	8.08E-151	-2.69E-153	1.25E-08
3.31E-05	306.351	2.40E+19	0.00E+00	1.20E+00	5.73E+05	-1.74E-02	3.16E+01	2.44E+05	7.60E-01	1.52E+05	5.03E-05	3.06E+04	7.59E+01	2.71E-02	1.34E+02	1.46E-07	4.37E-20	1.43E+01	3.36E-06	0.00E+00	1.87E+00	1.53E-01	3.22E+00	5.42E-03	1.51E-11	1.66E+01	1.49E+00	5.18E-02	1.28E-10	1.07E-08	6.48E-06	7.47E-02	6.44E-03	8.40E-07	8.56E-10	3.50E-13	3.69E-09	2.24E-03	4.92E-11	1.33E-12	-2.27E-41	-8.33E-25	-2.59E-18	1.20E+00	0.00E+00	0.00E+00	8.07E-151	-3.38E-153	1.24E-08
3.32E-05	306.355	2.40E+19	0.00E+00	1.20E+00	5.73E+05	-1.74E-02	3.16E+01	2.44E+05	7.59E-01	1.52E+05	5.01E-05	3.06E+04	7.58E+01	2.71E-02	1.34E+02	1.46E-07	4.25E-20	1.43E+01	3.36E-06	0.00E+00	1.86E+00	1.53E-01	3.22E+00	5.39E-03	1.51E-11	1.66E+01	1.50E+00	5.18E-02	1.28E-10	1.07E-08	6.48E-06	7.38E-02	6.48E-03	8.37E-07	8.55E-10	3.50E-13	3.67E-09	2.24E-03	4.92E-11	1.33E-12	-3.66E-41	-9.09E-25	-3.09E-18	1.20E+00	0.00E+00	0.00E+00	8.07E-151	-4.21E-153	1.23E-08
3.33E-05	306.358	2.40E+19	0.00E+00	1.19E+00	5.73E+05	-1.74E-02	3.16E+01	2.44E+05	7.58E-01	1.52E+05	5.00E-05	3.06E+04	7.56E+01	2.71E-02	1.34E+02	1.46E-07	4.14E-20	1.43E+01	3.36E-06	0.00E+00	1.85E+00	1.53E-01	3.23E+00	5.36E-03	1.52E-11	1.66E+01	1.50E+00	5.18E-02	1.28E-10	1.07E-08	6.48E-06	7.29E-02	6.53E-03	8.34E-07	8.54E-10	3.50E-13	3.65E-09	2.24E-03	4.92E-11	1.33E-12	-5.55E-41	-9.91E-25	-3.65E-18	1.19E+00	0.00E+00	0.00E+00	8.07E-151	-5.18E-153	1.22E-08
3.33E-05	306.359	2.40E+19	0.00E+00	1.19E+00	5.73E+05	-1.74E-02	3.16E+01	2.44E+05	7.57E-01	1.52E+05	4.99E-05	3.06E+04	7.56E+01	2.71E-02	1.34E+02	1.46E-07	4.10E-20	1.43E+01	3.36E-06	0.00E+00	1.85E+00	1.53E-01	3.23E+00	5.35E-03	1.52E-11	1.66E+01	1.51E+00	5.18E-02	1.29E-10	1.07E-08	6.48E-06	7.26E-02	6.54E-03	8.33E-07	8.53E-10	3.49E-13	3.65E-09	2.24E-03	4.92E-11	1.33E-12	-6.41E-41	-1.02E-24	-3.88E-18	1.19E+00	0.00E+00	0.00E+00	8.07E-151	-5.59E-153	1.22E-08
3.33E-05	306.386	2.40E+19	0.00E+00	1.27E+00	5.73E+05	-1.74E-02	3.16E+01	2.44E+05	1.21E+00	1.52E+05	3.58E-01	3.06E+04	7.56E+01	2.71E-02	1.34E+02	2.38E-01	2.02E-03	1.44E+01	9.35E-03	0.00E+00	1.85E+00	1.53E-01	3.23E+00	5.35E-03	1.52E-11	1.66E+01	1.51E+00	5.18E-02	1.29E-10	1.07E-08	6.48E-06	2.15E-01	6.54E-03	8.34E-07	8.59E-10	5.15E-11	3.65E-09	2.24E-03	-1.95E-11	1.33E-12	0.00E+00	3.22E-12	8.63E-04	1.20E+00	0.00E+00	0.00E+00	1.77E-02	4.01E-02	1.22E-08
3.33E-05	306.414	2.40E+19	0.00E+00	1.35E+00	5.73E+05	-1.74E-02	3.16E+01	2.44E+05	1.70E+00	1.52E+05	7.32E-01	3.06E+04	7.56E+01	2.71E-02	1.34E+02	4.92E-01	6.16E-03	1.44E+01	1.96E-02	0.00E+00	1.85E+00	1.53E-01	3.23E+00	5.35E-03	1.52E-11	1.66E+01	1.51E+00	5.18E-02	1.29E-10	1.07E-08	6.48E-06	3.67E-01	6.54E-03	8.38E-07	8.77E-10	1.37E-10	3.65E-09	2.24E-03	-7.36E-08	1.33E-12	0.00E+00	3.50E-11	2.88E-03	1.21E+00	0.00E+00	0.00E+00	3.66E-02	7.85E-02	1.22E-08
3.33E-05	306.444	2.39E+19	0.00E+00	1.44E+00	5.73E+05	-1.74E-02	3.16E+01	2.44E+05	2.24E+00	1.52E+05	1.13E+00	3.06E+04	7.57E+01	2.72E-02	1.34E+02	7.63E-01	1.25E-02	1.44E+01	3.08E-02	0.00E+00	1.85E+00	1.53E-01	3.23E+00	5.35E-03	1.52E-11	1.66E+01	1.51E+00	5.18E-02	1.29E-10	1.07E-08	6.48E-06	5.29E-01	6.54E-03	8.43E-07	9.08E-10	2.21E-10	3.65E-09	2.24E-03	-5.78E-08	1.33E-12	0.00E+00	1.40E-10	5.47E-03	1.23E+00	0.00E+00	0.00E+00	5.68E-02	1.15E-01	1.22E-08
3.33E-05	306.477	2.39E+19	0.00E+00	1.54E+00	5.73E+05	-1.74E-02	3.16E+01	2.44E+05	2.82E+00	1.52E+05	1.54E+00	3.06E+04	7.57E+01	2.72E-02	1.34E+02	1.05E+00	2.12E-02	1.45E+01	4.30E-02	0.00E+00	1.85E+00	1.53E-01	3.23E+00	5.35E-03	1.52E-11	1.66E+01	1.51E+00	5.18E-02	1.29E-10	1.07E-08	6.48E-06	7.01E-01	6.54E-03	8.51E-07	9.53E-10	2.84E-10	3.65E-09	2.24E-03	-6.98E-08	1.33E-12	0.00E+00	3.66E-10	8.27E-03	1.26E+00	0.00E+00	0.00E+00	7.83E-02	1.51E-01	1.22E-08
3.33E-05	306.512	2.39E+19	0.00E+00	1.64E+00	5.73E+05	-1.74E-02	3.16E+01	2.44E+05	3.45E+00	1.52E+05	1.97E+00	3.06E+04	7.57E+01	2.74E-02	1.34E+02	1.36E+00	3.24E-02	1.45E+01	5.63E-02	0.00E+00	1.85E+00	1.53E-01	3.23E+00	5.35E-03	1.52E-11	1.66E+01	1.51E+00	5.18E-02	1.29E-10	1.07E-08	6.48E-06	8.85E-01	6.54E-03	8.62E-07	1.01E-09	3.22E-10	3.65E-09	2.24E-03	-7.04E-08	1.33E-12	0.00E+00	7.59E-10	1.11E-02	1.29E+00	0.00E+00	0.00E+00	1.01E-01	1.86E-01	1.22E-08
3.33E-05	306.55	2.39E+19	0.00E+00	1.75E+00	5.73E+05	-1.74E-02	3.16E+01	2.44E+05	4.12E+00	1.52E+05	2.43E+00	3.06E+04	7.57E+01	2.75E-02	1.34E+02	1.69E+00	4.62E-02	1.46E+01	7.08E-02	0.00E+00	1.85E+00	1.53E-01	3.23E+00	5.35E-03	1.52E-11	1.66E+01	1.51E+00	5.18E-02	1.29E-10	1.07E-08	6.48E-06	1.08E+00	6.54E-03	8.75E-07	1.09E-09	3.43E-10	3.65E-09	2.24E-03	-7.98E-08	1.33E-12	0.00E+00	1.36E-09	1.39E-02	1.33E+00	0.00E+00	0.00E+00	1.26E-01	2.21E-01	1.22E-08
3.33E-05	306.59	2.39E+19	0.00E+00	1.86E+00	5.73E+05	-1.74E-02	3.16E+01	2.44E+05	4.84E+00	1.52E+05	2.91E+00	3.06E+04	7.58E+01	2.77E-02	1.34E+02	2.03E+00	6.26E-02	1.46E+01	8.65E-02	0.00E+00	1.85E+00	1.53E-01	3.23E+00	5.35E-03	1.52E-11	1.66E+01	1.51E+00	5.18E-02	1.29E-10	1.07E-08	6.48E-06	1.29E+00	6.54E-03	8.92E-07	1.18E-09	3.54E-10	3.65E-09	2.24E-03	-7.64E-08	1.33E-12	0.00E+00	2.20E-09	1.66E-02	1.38E+00	0.00E+00	0.00E+00	1.52E-01	2.55E-01	1.23E-08
3.33E-05	306.634	2.39E+19	0.00E+00	1.99E+00	5.73E+05	-1.74E-02	3.16E+01	2.44E+05	5.61E+00	1.52E+05	3.42E+00	3.06E+04	7.58E+01	2.79E-02	1.34E+02	2.41E+00	8.20E-02	1.47E+01	1.03E-01	0.00E+00	1.85E+00	1.53E-01	3.23E+00	5.35E-03	1.52E-11	1.66E+01	1.51E+00	5.18E-02	1.29E-10	1.07E-08	6.48E-06	1.51E+00	6.54E-03	9.12E-07	1.28E-09	3.60E-10	3.65E-09	2.24E-03	-7.37E-08	1.33E-12	0.00E+00	3.32E-09	1.92E-02	1.43E+00	0.00E+00	0.00E+00	1.79E-01	2.90E-01	1.23E-08
3.33E-05	306.68	2.39E+19	0.00E+00	2.12E+00	5.73E+05	-1.74E-02	3.16E+01	2.44E+05	6.44E+00	1.52E+05	3.95E+00	3.06E+04	7.59E+01	2.81E-02	1.34E+02	2.80E+00	1.04E-01	1.48E+01	1.22E-01	0.00E+00	1.85E+00	1.53E-01	3.23E+00	5.35E-03	1.52E-11	1.66E+01	1.51E+00	5.18E-02	1.29E-10	1.07E-08	6.48E-06	1.75E+00	6.54E-03	9.35E-07	1.41E-09	3.63E-10	3.65E-09	2.24E-03	6.01E-12	1.33E-12	0.00E+00	4.75E-09	2.17E-02	1.49E+00	0.00E+00	0.00E+00	2.09E-01	3.25E-01	1.24E-08
3.33E-05	306.729	2.39E+19	0.00E+00	2.26E+00	5.73E+05	-1.74E-02	3.16E+01	2.44E+05	7.33E+00	1.52E+05	4.52E+00	3.06E+04	7.60E+01	2.84E-02	1.35E+02	3.22E+00	1.30E-01	1.48E+01	1.42E-01	0.00E+00	1.85E+00	1.53E-01	3.23E+00	5.35E-03	1.52E-11	1.66E+01	1.51E+00	5.18E-02	1.29E-10	1.07E-08	6.48E-06	2.00E+00	6.54E-03	9.62E-07	1.55E-09	3.66E-10	3.65E-09	2.24E-03	5.31E-12	1.33E-12	0.00E+00	6.52E-09	2.41E-02	1.56E+00	0.00E+00	0.00E+00	2.40E-01	3.60E-01	1.26E-08
3.33E-05	306.782	2.39E+19	0.00E+00	2.41E+00	5.73E+05	-1.74E-02	3.16E+01	2.44E+05	8.29E+00	1.52E+05	5.11E+00	3.06E+04	7.60E+01	2.87E-02	1.35E+02	3.67E+00	1.59E-01	1.49E+01	1.63E-01	0.00E+00	1.85E+00	1.53E-01	3.23E+00	5.35E-03	1.52E-11	1.66E+01	1.51E+00	5.18E-02	1.29E-10	1.07E-08	6.49E-06	2.27E+00	6.54E-03	9.93E-07	1.72E-09	3.67E-10	3.65E-09	2.24E-03	4.73E-12	1.33E-12	0.00E+00	8.67E-09	2.65E-02	1.63E+00	0.00E+00	0.00E+00	2.74E-01	3.97E-01	1.28E-08
3.33E-05	306.838	2.39E+19	0.00E+00	2.57E+00	5.73E+05	-1.74E-02	3.16E+01	2.44E+05	9.30E+00	1.52E+05	5.74E+00	3.06E+04	7.61E+01	2.90E-02	1.35E+02	4.15E+00	1.92E-01	1.50E+01	1.86E-01	0.00E+00	1.85E+00	1.53E-01	3.23E+00	5.35E-03	1.52E-11	1.66E+01	1.51E+00	5.18E-02	1.29E-10	1.07E-08	6.49E-06	2.56E+00	6.54E-03	1.03E-06	1.90E-09	3.69E-10	3.65E-09	2.24E-03	4.43E-12	1.33E-12	0.00E+00	1.12E-08	2.89E-02	1.71E+00	0.00E+00	0.00E+00	3.10E-01	4.34E-01	1.30E-08
3.33E-05	306.898	2.39E+19	0.00E+00	2.73E+00	5.73E+05	-1.74E-02	3.16E+01	2.44E+05	1.04E+01	1.52E+05	6.41E+00	3.06E+04	7.62E+01	2.94E-02	1.35E+02	4.66E+00	2.28E-01	1.51E+01	2.11E-01	0.00E+00	1.85E+00	1.53E-01	3.23E+00	5.35E-03	1.52E-11	1.66E+01	1.51E+00	5.18E-02	1.29E-10	1.07E-08	6.49E-06	2.87E+00	6.54E-03	1.07E-06	2.11E-09	3.70E-10	3.65E-09	2.24E-03	3.58E-12	1.33E-12	0.00E+00	1.43E-08	3.14E-02	1.79E+00	0.00E+00	0.00E+00	3.48E-01	4.72E-01	1.34E-08
3.33E-05	306.963	2.39E+19	0.00E+00	2.91E+00	5.73E+05	-1.74E-02	3.16E+01	2.44E+05	1.16E+01	1.52E+05	7.12E+00	3.06E+04	7.63E+01	2.99E-02	1.36E+02	5.20E+00	2.68E-01	1.51E+01	2.38E-01	0.00E+00	1.85E+00	1.53E-01	3.23E+00	5.35E-03	1.52E-11	1.66E+01	1.51E+00	5.18E-02	1.29E-10	1.07E-08	6.49E-06	3.19E+00	6.54E-03	1.11E-06	2.34E-09	3.71E-10	3.65E-09	2.24E-03	-6.63E-11	1.33E-12	0.00E+00	1.78E-08	3.39E-02	1.88E+00	0.00E+00	0.00E+00	3.88E-01	5.12E-01	1.38E-08
3.33E-05	307.031	2.39E+19	0.00E+00	3.11E+00	5.73E+05	-1.74E-02	3.16E+01	2.44E+05	1.28E+01	1.52E+05	7.87E+00	3.06E+04	7.64E+01	3.04E-02	1.36E+02	5.78E+00	3.13E-01	1.52E+01	2.67E-01	0.00E+00	1.85E+00	1.53E-01	3.23E+00	5.35E-03	1.52E-11	1.66E+01	1.51E+00	5.18E-02	1.29E-10	1.07E-08	6.49E-06	3.54E+00	6.54E-03	1.16E-06	2.59E-09	3.71E-10	3.65E-09	2.24E-03	-1.28E-09	1.33E-12	0.00E+00	2.20E-08	3.64E-02	1.98E+00	0.00E+00	0.00E+00	4.32E-01	5.54E-01	1.44E-08
3.33E-05	307.104	2.39E+19	0.00E+00	3.31E+00	5.73E+05	-1.74E-02	3.16E+01	2.44E+05	1.41E+01	1.52E+05	8.66E+00	3.06E+04	7.65E+01	3.09E-02	1.36E+02	6.39E+00	3.62E-01	1.53E+01	2.98E-01	0.00E+00	1.85E+00	1.53E-01	3.23E+00	5.35E-03	1.52E-11	1.66E+01	1.51E+00	5.18E-02	1.29E-10	1.07E-08	6.49E-06	3.91E+00	6.54E-03	1.22E-06	2.87E-09	3.72E-10	3.65E-09	2.24E-03	-6.68E-09	1.33E-12	0.00E+00	2.68E-08	3.91E-02	2.09E+00	0.00E+00	0.00E+00	4.78E-01	5.97E-01	1.51E-08
3.33E-05	307.182	2.39E+19	0.00E+00	3.53E+00	5.73E+05	-1.74E-02	3.16E+01	2.44E+05	1.55E+01	1.52E+05	9.50E+00	3.06E+04	7.66E+01	3.16E-02	1.36E+02	7.04E+00	4.16E-01	1.54E+01	3.32E-01	0.00E+00	1.85E+00	1.53E-01	3.23E+00	5.35E-03	1.52E-11	1.66E+01	1.51E+00	5.18E-02	1.29E-10	1.07E-08	6.49E-06	4.30E+00	6.54E-03	1.28E-06	3.18E-09	3.72E-10	3.65E-09	2.24E-03	-2.04E-08	1.33E-12	0.00E+00	3.24E-08	4.19E-02	2.20E+00	0.00E+00	0.00E+00	5.27E-01	6.43E-01	1.60E-08
3.33E-05	307.265	2.39E+19	0.00E+00	3.76E+00	5.73E+05	-1.74E-02	3.16E+01	2.44E+05	1.71E+01	1.52E+05	1.04E+01	3.06E+04	7.67E+01	3.22E-02	1.37E+02	7.74E+00	4.75E-01	1.55E+01	3.68E-01	0.00E+00	1.85E+00	1.53E-01	3.23E+00	5.35E-03	1.52E-11	1.66E+01	1.51E+00	5.18E-02	1.29E-10	1.07E-08	6.50E-06	4.72E+00	6.54E-03	1.34E-06	3.52E-09	3.74E-10	3.65E-09	2.24E-03	2.44E-12	1.33E-12	0.00E+00	3.88E-08	4.48E-02	2.32E+00	0.00E+00	0.00E+00	5.79E-01	6.90E-01	1.71E-08
3.33E-05	307.354	2.39E+19	0.00E+00	4.01E+00	5.73E+05	-1.74E-02	3.16E+01	2.44E+05	1.87E+01	1.52E+05	1.13E+01	3.06E+04	7.69E+01	3.30E-02	1.37E+02	8.48E+00	5.39E-01	1.57E+01	4.06E-01	0.00E+00	1.85E+00	1.53E-01	3.23E+00	5.36E-03	1.52E-11	1.66E+01	1.51E+00	5.18E-02	1.29E-10	1.07E-08	6.50E-06	5.17E+00	6.54E-03	1.42E-06	3.89E-09	3.75E-10	3.65E-09	2.24E-03	2.25E-12	1.33E-12	0.00E+00	4.63E-08	4.79E-02	2.45E+00	0.00E+00	0.00E+00	6.35E-01	7.41E-01	1.84E-08
3.33E-05	307.448	2.39E+19	0.00E+00	4.27E+00	5.73E+05	-1.74E-02	3.16E+01	2.44E+05	2.04E+01	1.52E+05	1.23E+01	3.06E+04	7.71E+01	3.38E-02	1.38E+02	9.27E+00	6.09E-01	1.58E+01	4.48E-01	0.00E+00	1.86E+00	1.53E-01	3.23E+00	5.36E-03	1.52E-11	1.66E+01	1.51E+00	5.18E-02	1.29E-10	1.07E-08	6.50E-06	5.65E+00	6.54E-03	1.49E-06	4.30E-09	3.77E-10	3.65E-09	2.24E-03	2.09E-12	1.33E-12	0.00E+00	5.48E-08	5.11E-02	2.59E+00	0.00E+00	0.00E+00	6.94E-01	7.94E-01	2.00E-08
3.33E-05	307.549	2.39E+19	0.00E+00	4.55E+00	5.73E+05	-1.74E-02	3.16E+01	2.44E+05	2.22E+01	1.52E+05	1.34E+01	3.06E+04	7.72E+01	3.47E-02	1.38E+02	1.01E+01	6.85E-01	1.59E+01	4.92E-01	0.00E+00	1.86E+00	1.53E-01	3.23E+00	5.36E-03	1.52E-11	1.66E+01	1.51E+00	5.18E-02	1.29E-10	1.07E-08	6.50E-06	6.16E+00	6.54E-03	1.58E-06	4.74E-09	3.78E-10	3.65E-09	2.24E-03	1.94E-12	1.33E-12	0.00E+00	6.46E-08	5.46E-02	2.74E+00	0.00E+00	0.00E+00	7.58E-01	8.50E-01	2.20E-08
3.33E-05	307.656	2.39E+19	0.00E+00	4.85E+00	5.73E+05	-1.74E-02	3.16E+01	2.44E+05	2.42E+01	1.52E+05	1.46E+01	3.06E+04	7.74E+01	3.57E-02	1.39E+02	1.10E+01	7.67E-01	1.61E+01	5.39E-01	0.00E+00	1.86E+00	1.53E-01	3.23E+00	5.36E-03	1.52E-11	1.66E+01	1.51E+00	5.18E-02	1.29E-10	1.07E-08	6.51E-06	6.70E+00	6.54E-03	1.67E-06	5.21E-09	3.80E-10	3.65E-09	2.24E-03	1.76E-12	1.34E-12	0.00E+00	7.58E-08	5.82E-02	2.90E+00	0.00E+00	0.00E+00	8.25E-01	9.09E-01	2.43E-08
3.33E-05	307.771	2.38E+19	0.00E+00	5.17E+00	5.73E+05	-1.74E-02	3.16E+01	2.44E+05	2.63E+01	1.52E+05	1.58E+01	3.06E+04	7.76E+01	3.67E-02	1.39E+02	1.20E+01	8.56E-01	1.62E+01	5.90E-01	0.00E+00	1.86E+00	1.53E-01	3.23E+00	5.36E-03	1.52E-11	1.66E+01	1.51E+00	5.18E-02	1.29E-10	1.07E-08	6.51E-06	7.28E+00	6.54E-03	1.78E-06	5.73E-09	3.82E-10	3.65E-09	2.24E-03	-3.28E-12	1.34E-12	0.00E+00	8.87E-08	6.21E-02	3.07E+00	0.00E+00	0.00E+00	8.97E-01	9.72E-01	2.70E-08
3.33E-05	307.893	2.38E+19	0.00E+00	5.51E+00	5.73E+05	-1.74E-02	3.16E+01	2.44E+05	2.85E+01	1.52E+05	1.70E+01	3.06E+04	7.78E+01	3.79E-02	1.40E+02	1.30E+01	9.53E-01	1.64E+01	6.44E-01	0.00E+00	1.86E+00	1.53E-01	3.23E+00	5.36E-03	1.52E-11	1.66E+01	1.51E+00	5.18E-02	1.29E-10	1.07E-08	6.51E-06	7.89E+00	6.54E-03	1.89E-06	6.29E-09	3.84E-10	3.65E-09	2.24E-03	1.58E-12	1.34E-12	0.00E+00	1.03E-07	6.62E-02	3.25E+00	0.00E+00	0.00E+00	9.73E-01	1.04E+00	3.03E-08
3.33E-05	308.023	2.38E+19	0.00E+00	5.87E+00	5.73E+05	-1.74E-02	3.16E+01	2.44E+05	3.09E+01	1.52E+05	1.84E+01	3.06E+04	7.81E+01	3.91E-02	1.40E+02	1.40E+01	1.06E+00	1.65E+01	7.03E-01	0.00E+00	1.86E+00	1.53E-01	3.23E+00	5.36E-03	1.52E-11	1.66E+01	1.51E+00	5.18E-02	1.29E-10	1.07E-08	6.52E-06	8.55E+00	6.54E-03	2.01E-06	6.90E-09	3.87E-10	3.65E-09	2.24E-03	1.48E-12	1.34E-12	0.00E+00	1.20E-07	7.06E-02	3.44E+00	0.00E+00	0.00E+00	1.05E+00	1.11E+00	3.41E-08
3.33E-05	308.161	2.38E+19	0.00E+00	6.26E+00	5.73E+05	-1.74E-02	3.16E+01	2.44E+05	3.34E+01	1.52E+05	1.98E+01	3.06E+04	7.83E+01	4.05E-02	1.41E+02	1.52E+01	1.17E+00	1.67E+01	7.65E-01	0.00E+00	1.86E+00	1.53E-01	3.23E+00	5.36E-03	1.52E-11	1.66E+01	1.51E+00	5.18E-02	1.29E-10	1.07E-08	6.52E-06	9.24E+00	6.54E-03	2.13E-06	7.55E-09	3.90E-10	3.65E-09	2.24E-03	1.39E-12	1.34E-12	0.00E+00	1.40E-07	7.52E-02	3.65E+00	0.00E+00	0.00E+00	1.14E+00	1.18E+00	3.86E-08
3.33E-05	308.309	2.38E+19	0.00E+00	6.67E+00	5.73E+05	-1.74E-02	3.16E+01	2.44E+05	3.62E+01	1.52E+05	2.14E+01	3.06E+04	7.86E+01	4.20E-02	1.42E+02	1.64E+01	1.29E+00	1.69E+01	8.31E-01	0.00E+00	1.87E+00	1.53E-01	3.23E+00	5.36E-03	1.52E-11	1.66E+01	1.51E+00	5.18E-02	1.29E-10	1.07E-08	6.52E-06	9.99E+00	6.54E-03	2.27E-06	8.26E-09	3.93E-10	3.65E-09	2.24E-03	1.31E-12	1.34E-12	0.00E+00	1.62E-07	8.02E-02	3.87E+00	0.00E+00	0.00E+00	1.23E+00	1.26E+00	4.39E-08
3.33E-05	308.466	2.38E+19	0.00E+00	7.10E+00	5.73E+05	-1.74E-02	3.16E+01	2.44E+05	3.90E+01	1.52E+05	2.30E+01	3.06E+04	7.89E+01	4.35E-02	1.43E+02	1.77E+01	1.42E+00	1.71E+01	9.03E-01	0.00E+00	1.87E+00	1.53E-01	3.23E+00	5.36E-03	1.52E-11	1.66E+01	1.51E+00	5.18E-02	1.29E-10	1.07E-08	6.53E-06	1.08E+01	6.54E-03	2.42E-06	9.02E-09	3.97E-10	3.65E-09	2.24E-03	1.24E-12	1.34E-12	0.00E+00	1.87E-07	8.55E-02	4.10E+00	0.00E+00	0.00E+00	1.33E+00	1.35E+00	5.00E-08
3.33E-05	308.634	2.38E+19	0.00E+00	7.57E+00	5.73E+05	-1.74E-02	3.16E+01	2.44E+05	4.21E+01	1.52E+05	2.48E+01	3.06E+04	7.92E+01	4.52E-02	1.44E+02	1.91E+01	1.56E+00	1.73E+01	9.79E-01	0.00E+00	1.87E+00	1.53E-01	3.23E+00	5.36E-03	1.52E-11	1.66E+01	1.51E+00	5.18E-02	1.29E-10	1.07E-08	6.53E-06	1.16E+01	6.54E-03	2.58E-06	9.85E-09	4.01E-10	3.65E-09	2.24E-03	1.18E-12	1.34E-12	0.00E+00	2.16E-07	9.11E-02	4.35E+00	0.00E+00	0.00E+00	1.44E+00	1.44E+00	5.72E-08
3.33E-05	308.812	2.38E+19	0.00E+00	8.06E+00	5.73E+05	-1.74E-02	3.16E+01	2.44E+05	4.54E+01	1.52E+05	2.66E+01	3.06E+04	7.96E+01	4.71E-02	1.45E+02	2.06E+01	1.71E+00	1.76E+01	1.06E+00	0.00E+00	1.87E+00	1.53E-01	3.23E+00	5.36E-03	1.52E-11	1.66E+01	1.51E+00	5.18E-02	1.29E-10	1.07E-08	6.54E-06	1.25E+01	6.54E-03	2.75E-06	1.07E-08	4.05E-10	3.65E-09	2.24E-03	1.12E-12	1.34E-12	0.00E+00	2.49E-07	9.70E-02	4.62E+00	0.00E+00	0.00E+00	1.55E+00	1.53E+00	6.55E-08
3.33E-05	309.002	2.38E+19	0.00E+00	8.59E+00	5.73E+05	-1.74E-02	3.16E+01	2.44E+05	4.89E+01	1.52E+05	2.86E+01	3.06E+04	7.99E+01	4.90E-02	1.46E+02	2.21E+01	1.87E+00	1.78E+01	1.15E+00	0.00E+00	1.87E+00	1.53E-01	3.23E+00	5.36E-03	1.52E-11	1.66E+01	1.51E+00	5.18E-02	1.29E-10	1.07E-08	6.54E-06	1.35E+01	6.54E-03	2.93E-06	1.17E-08	4.10E-10	3.66E-09	2.24E-03	1.06E-12	1.34E-12	0.00E+00	2.87E-07	1.03E-01	4.90E+00	0.00E+00	0.00E+00	1.67E+00	1.63E+00	7.52E-08
3.33E-05	309.205	2.37E+19	0.00E+00	9.15E+00	5.73E+05	-1.74E-02	3.16E+01	2.44E+05	5.26E+01	1.52E+05	3.07E+01	3.06E+04	8.03E+01	5.11E-02	1.47E+02	2.38E+01	2.04E+00	1.81E+01	1.24E+00	0.00E+00	1.88E+00	1.53E-01	3.23E+00	5.36E-03	1.52E-11	1.66E+01	1.51E+00	5.18E-02	1.29E-10	1.07E-08	6.55E-06	1.45E+01	6.54E-03	3.13E-06	1.27E-08	4.16E-10	3.66E-09	2.24E-03	1.01E-12	1.34E-12	0.00E+00	3.30E-07	1.10E-01	5.20E+00	0.00E+00	0.00E+00	1.79E+00	1.74E+00	8.64E-08
3.33E-05	309.499	2.37E+19	0.00E+00	9.10E+00	5.73E+05	-1.74E-02	3.16E+01	2.44E+05	6.53E+01	1.52E+05	1.52E+01	3.06E+04	9.57E+01	1.54E-01	1.85E+02	1.89E+01	7.65E+00	1.81E+01	2.50E+00	0.00E+00	2.02E+00	1.54E-01	3.23E+00	5.39E-03	1.52E-11	1.66E+01	1.51E+00	5.18E-02	1.29E-10	1.07E-08	6.77E-06	1.45E+01	6.54E-03	8.65E-06	4.78E-08	1.66E-10	3.71E-09	2.36E-03	-1.28E-04	1.36E-12	0.00E+00	1.06E-09	1.37E-06	7.35E+00	0.00E+00	0.00E+00	1.74E+00	5.65E-03	1.10E-06
3.34E-05	309.943	2.37E+19	0.00E+00	8.05E+00	5.73E+05	-1.84E-02	3.47E+01	2.44E+05	1.00E+02	1.52E+05	1.10E-01	3.06E+04	1.53E+02	3.09E-01	2.44E+02	2.24E-01	4.93E-02	1.87E+01	5.83E+00	0.00E+00	5.67E+00	1.78E-01	3.21E+00	7.59E-03	1.56E-11	1.66E+01	1.51E+00	5.23E-02	1.28E-10	1.07E-08	8.30E-06	1.45E+01	6.53E-03	1.34E-05	9.47E-08	-1.18E-06	6.06E-09	3.53E-03	-1.17E-03	1.48E-12	0.00E+00	-1.63E-13	-1.54E-12	7.33E+00	0.00E+00	0.00E+00	7.16E-01	-2.99E-12	2.58E-06
3.34E-05	310.117	2.37E+19	0.00E+00	7.58E+00	5.73E+05	-1.84E-02	3.84E+01	2.44E+05	9.42E+01	1.52E+05	6.89E-02	3.06E+04	1.58E+02	3.00E-01	2.49E+02	1.46E-01	4.07E-03	1.93E+01	6.10E+00	0.00E+00	8.29E+00	2.01E-01	3.20E+00	1.14E-02	1.61E-11	1.66E+01	1.51E+00	5.29E-02	1.27E-10	1.08E-08	8.30E-06	1.45E+01	6.52E-03	1.59E-05	9.06E-08	-1.13E-06	1.01E-08	3.52E-03	-1.15E-03	1.48E-12	0.00E+00	-1.30E-10	-7.28E-07	7.31E+00	0.00E+00	0.00E+00	2.74E-01	-8.22E-08	2.55E-06
3.34E-05	310.26	2.37E+19	0.00E+00	7.40E+00	5.73E+05	-2.73E-02	4.19E+01	2.44E+05	8.77E+01	1.52E+05	5.12E-02	3.06E+04	1.62E+02	2.90E-01	2.53E+02	1.08E-01	2.12E-03	2.00E+01	6.17E+00	0.00E+00	9.76E+00	2.21E-01	3.18E+00	1.63E-02	1.66E-11	1.66E+01	1.51E+00	5.38E-02	1.27E-10	1.10E-08	8.34E-06	1.44E+01	6.50E-03	1.81E-05	8.59E-08	8.67E-13	1.55E-08	3.52E-03	2.14E-12	1.48E-12	0.00E+00	8.54E-24	-3.78E-17	7.29E+00	0.00E+00	0.00E+00	1.08E-01	4.82E-155	2.53E-06
3.34E-05	310.381	2.36E+19	0.00E+00	7.31E+00	5.73E+05	-2.73E-02	4.51E+01	2.44E+05	8.12E+01	1.52E+05	3.93E-02	3.06E+04	1.65E+02	2.79E-01	2.56E+02	8.18E-02	1.20E-03	2.06E+01	6.13E+00	0.00E+00	1.05E+01	2.37E-01	3.16E+00	2.22E-02	1.70E-11	1.66E+01	1.52E+00	5.49E-02	1.26E-10	1.12E-08	8.37E-06	1.44E+01	6.49E-03	1.99E-05	8.14E-08	8.20E-13	2.26E-08	3.52E-03	2.39E-12	1.48E-12	0.00E+00	-2.98E-18	4.26E-14	7.27E+00	0.00E+00	0.00E+00	4.34E-02	4.77E-155	2.50E-06
3.34E-05	310.485	2.36E+19	0.00E+00	7.26E+00	5.73E+05	-2.73E-02	4.80E+01	2.44E+05	7.49E+01	1.52E+05	3.07E-02	3.06E+04	1.67E+02	2.68E-01	2.58E+02	6.24E-02	7.25E-04	2.11E+01	6.00E+00	0.00E+00	1.08E+01	2.50E-01	3.15E+00	2.89E-02	1.75E-11	1.66E+01	1.52E+00	5.62E-02	1.25E-10	1.15E-08	8.40E-06	1.43E+01	6.47E-03	2.12E-05	7.70E-08	7.95E-13	3.13E-08	3.52E-03	2.66E-12	1.48E-12	0.00E+00	-2.21E-15	-2.03E-09	7.25E+00	0.00E+00	0.00E+00	1.75E-02	4.74E-155	2.48E-06
3.35E-05	310.575	2.36E+19	0.00E+00	7.23E+00	5.73E+05	-2.73E-02	5.07E+01	2.44E+05	6.89E+01	1.52E+05	2.43E-02	3.06E+04	1.70E+02	2.57E-01	2.60E+02	4.80E-02	4.54E-04	2.16E+01	5.82E+00	0.00E+00	1.08E+01	2.61E-01	3.14E+00	3.60E-02	1.79E-11	1.67E+01	1.52E+00	5.76E-02	1.25E-10	1.18E-08	8.43E-06	1.42E+01	6.46E-03	2.20E-05	7.27E-08	7.85E-13	4.14E-08	3.52E-03	2.95E-12	1.48E-12	0.00E+00	-1.39E-10	-8.00E-07	7.23E+00	0.00E+00	0.00E+00	7.03E-03	4.72E-155	2.46E-06
3.35E-05	310.654	2.36E+19	0.00E+00	7.21E+00	5.73E+05	-2.73E-02	5.31E+01	2.44E+05	6.34E+01	1.52E+05	1.94E-02	3.06E+04	1.71E+02	2.47E-01	2.61E+02	3.73E-02	2.92E-04	2.21E+01	5.59E+00	0.00E+00	1.06E+01	2.70E-01	3.13E+00	4.34E-02	1.82E-11	1.67E+01	1.53E+00	5.91E-02	1.24E-10	1.22E-08	8.46E-06	1.42E+01	6.46E-03	2.25E-05	6.86E-08	7.85E-13	5.28E-08	3.52E-03	3.27E-12	1.48E-12	0.00E+00	-9.79E-10	-6.70E-06	7.21E+00	0.00E+00	0.00E+00	2.83E-03	4.70E-155	2.43E-06
3.35E-05	310.724	2.36E+19	0.00E+00	7.19E+00	5.73E+05	-2.73E-02	5.53E+01	2.44E+05	5.81E+01	1.52E+05	1.56E-02	3.06E+04	1.73E+02	2.36E-01	2.62E+02	2.92E-02	1.92E-04	2.26E+01	5.35E+00	0.00E+00	1.04E+01	2.78E-01	3.12E+00	5.08E-02	1.86E-11	1.67E+01	1.53E+00	6.06E-02	1.23E-10	1.26E-08	8.48E-06	1.41E+01	6.45E-03	2.27E-05	6.47E-08	7.94E-13	6.52E-08	3.52E-03	3.62E-12	1.48E-12	0.00E+00	-8.09E-27	-6.83E-22	7.19E+00	0.00E+00	0.00E+00	1.14E-03	2.19E-156	2.41E-06
3.35E-05	310.786	2.36E+19	0.00E+00	7.17E+00	5.73E+05	-2.73E-02	5.72E+01	2.44E+05	5.33E+01	1.52E+05	1.27E-02	3.06E+04	1.74E+02	2.27E-01	2.63E+02	2.30E-02	1.27E-04	2.30E+01	5.09E+00	0.00E+00	1.01E+01	2.84E-01	3.11E+00	5.80E-02	1.89E-11	1.68E+01	1.53E+00	6.22E-02	1.23E-10	1.30E-08	8.50E-06	1.40E+01	6.45E-03	2.26E-05	6.09E-08	8.09E-13	7.82E-08	3.52E-03	4.00E-12	1.48E-12	0.00E+00	-2.08E-24	-2.14E-20	7.16E+00	0.00E+00	0.00E+00	4.58E-04	2.18E-156	2.39E-06
3.35E-05	310.842	2.36E+19	0.00E+00	7.14E+00	5.73E+05	-2.73E-02	5.90E+01	2.44E+05	4.89E+01	1.52E+05	1.03E-02	3.06E+04	1.75E+02	2.17E-01	2.63E+02	1.82E-02	8.45E-05	2.34E+01	4.83E+00	0.00E+00	9.80E+00	2.89E-01	3.10E+00	6.51E-02	1.93E-11	1.68E+01	1.53E+00	6.37E-02	1.23E-10	1.35E-08	8.52E-06	1.39E+01	6.44E-03	2.24E-05	5.72E-08	8.30E-13	9.16E-08	3.52E-03	4.42E-12	1.48E-12	0.00E+00	-5.19E-23	-2.04E-17	7.14E+00	0.00E+00	0.00E+00	1.84E-04	2.18E-156	2.36E-06
3.36E-05	310.892	2.36E+19	0.00E+00	7.12E+00	5.73E+05	-2.73E-02	6.05E+01	2.44E+05	4.48E+01	1.52E+05	8.42E-03	3.06E+04	1.77E+02	2.08E-01	2.64E+02	1.45E-02	5.65E-05	2.38E+01	4.56E+00	0.00E+00	9.52E+00	2.93E-01	3.09E+00	7.18E-02	1.96E-11	1.68E+01	1.54E+00	6.51E-02	1.22E-10	1.40E-08	8.54E-06	1.39E+01	6.44E-03	2.21E-05	5.37E-08	8.57E-13	1.05E-07	3.52E-03	4.88E-12	1.49E-12	0.00E+00	-1.64E-21	-9.65E-17	7.12E+00	0.00E+00	0.00E+00	7.36E-05	2.17E-156	2.34E-06
3.36E-05	310.937	2.36E+19	0.00E+00	7.10E+00	5.73E+05	-2.73E-02	6.19E+01	2.44E+05	4.11E+01	1.52E+05	6.91E-03	3.06E+04	1.78E+02	1.99E-01	2.64E+02	1.16E-02	3.79E-05	2.42E+01	4.30E+00	0.00E+00	9.26E+00	2.97E-01	3.09E+00	7.82E-02	1.99E-11	1.69E+01	1.54E+00	6.66E-02	1.22E-10	1.45E-08	8.56E-06	1.38E+01	6.45E-03	2.17E-05	5.04E-08	8.90E-13	1.19E-07	3.52E-03	5.38E-12	1.49E-12	0.00E+00	-2.04E-20	-5.93E-15	7.10E+00	0.00E+00	0.00E+00	2.94E-05	2.16E-156	2.32E-06
3.36E-05	310.977	2.36E+19	0.00E+00	7.08E+00	5.73E+05	-2.73E-02	6.32E+01	2.44E+05	3.76E+01	1.52E+05	5.70E-03	3.06E+04	1.79E+02	1.91E-01	2.64E+02	9.31E-03	2.54E-05	2.45E+01	4.05E+00	0.00E+00	9.02E+00	2.99E-01	3.08E+00	8.41E-02	2.01E-11	1.69E+01	1.54E+00	6.79E-02	1.21E-10	1.50E-08	8.58E-06	1.37E+01	6.45E-03	2.12E-05	4.72E-08	9.26E-13	1.32E-07	3.52E-03	5.93E-12	1.49E-12	0.00E+00	-1.04E-19	-1.06E-13	7.08E+00	0.00E+00	0.00E+00	1.18E-05	2.16E-156	2.29E-06
3.36E-05	311.014	2.36E+19	0.00E+00	7.06E+00	5.73E+05	-2.73E-02	6.43E+01	2.44E+05	3.45E+01	1.52E+05	4.72E-03	3.06E+04	1.79E+02	1.83E-01	2.65E+02	7.49E-03	1.70E-05	2.48E+01	3.81E+00	0.00E+00	8.80E+00	3.02E-01	3.08E+00	8.97E-02	2.04E-11	1.70E+01	1.55E+00	6.92E-02	1.21E-10	1.54E-08	8.60E-06	1.36E+01	6.45E-03	2.06E-05	4.41E-08	9.69E-13	1.45E-07	3.52E-03	6.52E-12	1.49E-12	0.00E+00	-4.63E-17	-2.33E-12	7.06E+00	0.00E+00	0.00E+00	4.69E-06	2.15E-156	2.27E-06
3.36E-05	311.047	2.36E+19	0.00E+00	7.04E+00	5.73E+05	-2.73E-02	6.53E+01	2.44E+05	3.16E+01	1.52E+05	3.93E-03	3.06E+04	1.80E+02	1.75E-01	2.65E+02	6.05E-03	1.14E-05	2.51E+01	3.58E+00	0.00E+00	8.60E+00	3.04E-01	3.07E+00	9.48E-02	2.06E-11	1.70E+01	1.55E+00	7.04E-02	1.21E-10	1.59E-08	8.61E-06	1.36E+01	6.46E-03	2.00E-05	4.12E-08	1.08E-12	1.57E-07	3.52E-03	7.22E-12	1.49E-12	0.00E+00	4.12E-17	-6.47E-11	7.04E+00	0.00E+00	0.00E+00	1.87E-06	2.15E-156	2.25E-06
3.37E-05	311.077	2.36E+19	0.00E+00	7.02E+00	5.73E+05	-2.73E-02	6.61E+01	2.44E+05	2.90E+01	1.52E+05	3.28E-03	3.06E+04	1.81E+02	1.68E-01	2.65E+02	4.89E-03	7.64E-06	2.53E+01	3.36E+00	0.00E+00	8.43E+00	3.05E-01	3.07E+00	9.95E-02	2.08E-11	1.71E+01	1.55E+00	7.16E-02	1.20E-10	1.64E-08	8.63E-06	1.35E+01	6.47E-03	1.94E-05	3.85E-08	-3.58E-12	1.69E-07	3.52E-03	7.09E-12	1.50E-12	0.00E+00	-5.02E-14	-4.57E-10	7.02E+00	0.00E+00	0.00E+00	7.42E-07	2.14E-156	2.23E-06
3.37E-05	311.104	2.36E+19	0.00E+00	7.00E+00	5.73E+05	-2.73E-02	6.68E+01	2.44E+05	2.66E+01	1.52E+05	2.76E-03	3.06E+04	1.82E+02	1.61E-01	2.65E+02	3.96E-03	5.11E-06	2.56E+01	3.15E+00	0.00E+00	8.27E+00	3.07E-01	3.07E+00	1.04E-01	2.10E-11	1.71E+01	1.56E+00	7.27E-02	1.20E-10	1.68E-08	8.65E-06	1.34E+01	6.48E-03	1.88E-05	3.59E-08	-2.28E-09	1.79E-07	3.52E-03	-2.69E-10	1.51E-12	0.00E+00	-2.00E-12	-3.98E-09	7.00E+00	0.00E+00	0.00E+00	2.94E-07	2.13E-156	2.20E-06
3.37E-05	311.128	2.36E+19	0.00E+00	6.98E+00	5.73E+05	-2.73E-02	6.75E+01	2.44E+05	2.44E+01	1.52E+05	2.33E-03	3.06E+04	1.83E+02	1.54E-01	2.65E+02	3.21E-03	3.42E-06	2.58E+01	2.95E+00	0.00E+00	8.14E+00	3.08E-01	3.07E+00	1.08E-01	2.12E-11	1.72E+01	1.56E+00	7.37E-02	1.21E-10	1.72E-08	8.73E-06	1.33E+01	6.49E-03	1.82E-05	3.35E-08	-6.41E-08	1.90E-07	3.52E-03	-2.24E-08	1.52E-12	0.00E+00	-5.46E-10	-2.18E-05	6.98E+00	0.00E+00	0.00E+00	1.17E-07	2.13E-156	2.18E-06
3.37E-05	311.151	2.36E+19	0.00E+00	6.96E+00	5.73E+05	-2.73E-02	6.80E+01	2.44E+05	2.25E+01	1.52E+05	1.98E-03	3.06E+04	1.83E+02	1.48E-01	2.65E+02	2.60E-03	2.28E-06	2.60E+01	2.77E+00	0.00E+00	8.02E+00	3.09E-01	3.07E+00	1.11E-01	2.14E-11	1.72E+01	1.56E+00	7.46E-02	1.21E-10	1.76E-08	8.71E-06	1.32E+01	6.50E-03	1.76E-05	3.13E-08	-3.10E-08	1.99E-07	3.65E-03	-1.28E-04	1.52E-12	0.00E+00	-2.42E-11	-2.81E-05	6.96E+00	0.00E+00	0.00E+00	4.61E-08	2.12E-156	2.16E-06
3.37E-05	311.171	2.36E+19	0.00E+00	6.94E+00	5.73E+05	-2.73E-02	6.85E+01	2.44E+05	2.07E+01	1.52E+05	1.70E-03	3.06E+04	1.84E+02	1.42E-01	2.65E+02	2.11E-03	1.52E-06	2.62E+01	2.59E+00	0.00E+00	7.92E+00	3.10E-01	3.06E+00	1.14E-01	2.15E-11	1.73E+01	1.56E+00	7.55E-02	1.21E-10	1.80E-08	8.71E-06	1.32E+01	6.51E-03	1.70E-05	2.92E-08	-1.60E-08	2.08E-07	3.62E-03	-1.06E-04	1.51E-12	0.00E+00	-2.42E-11	-2.81E-05	6.94E+00	0.00E+00	0.00E+00	1.82E-08	2.11E-156	2.14E-06
3.38E-05	311.19	2.36E+19	0.00E+00	6.92E+00	5.73E+05	-2.82E-02	6.89E+01	2.44E+05	1.90E+01	1.52E+05	1.46E-03	3.06E+04	1.85E+02	1.36E-01	2.65E+02	1.72E-03	1.01E-06	2.64E+01	2.43E+00	0.00E+00	7.84E+00	3.10E-01	3.06E+00	1.17E-01	2.17E-11	1.73E+01	1.57E+00	7.64E-02	1.21E-10	1.84E-08	8.72E-06	1.31E+01	6.52E-03	1.64E-05	2.72E-08	1.41E-12	2.16E-07	3.62E-03	1.28E-11	1.52E-12	0.00E+00	-1.43E-27	-1.15E-22	6.92E+00	0.00E+00	0.00E+00	7.16E-09	9.69E-158	2.12E-06
3.38E-05	311.207	2.36E+19	0.00E+00	6.90E+00	5.73E+05	-2.82E-02	6.92E+01	2.44E+05	1.75E+01	1.52E+05	1.27E-03	3.06E+04	1.86E+02	1.31E-01	2.65E+02	1.39E-03	6.72E-07	2.66E+01	2.28E+00	0.00E+00	7.77E+00	3.11E-01	3.06E+00	1.20E-01	2.18E-11	1.74E+01	1.57E+00	7.71E-02	1.20E-10	1.87E-08	8.74E-06	1.30E+01	6.53E-03	1.58E-05	2.54E-08	1.50E-12	2.23E-07	3.62E-03	1.39E-11	1.52E-12	0.00E+00	-2.23E-25	-1.43E-21	6.90E+00	0.00E+00	0.00E+00	2.82E-09	9.66E-158	2.10E-06
3.38E-05	311.222	2.36E+19	0.00E+00	6.88E+00	5.73E+05	-2.82E-02	6.94E+01	2.44E+05	1.62E+01	1.52E+05	1.11E-03	3.06E+04	1.86E+02	1.26E-01	2.65E+02	1.13E-03	4.46E-07	2.68E+01	2.14E+00	0.00E+00	7.71E+00	3.11E-01	3.06E+00	1.22E-01	2.19E-11	1.75E+01	1.57E+00	7.79E-02	1.20E-10	1.91E-08	8.75E-06	1.29E+01	6.55E-03	1.53E-05	2.37E-08	1.58E-12	2.29E-07	3.62E-03	1.52E-11	1.53E-12	0.00E+00	-1.86E-24	-2.39E-20	6.88E+00	0.00E+00	0.00E+00	1.11E-09	9.63E-158	2.08E-06
3.38E-05	311.237	2.36E+19	0.00E+00	6.86E+00	5.73E+05	-2.82E-02	6.96E+01	2.44E+05	1.49E+01	1.52E+05	9.86E-04	3.06E+04	1.87E+02	1.21E-01	2.65E+02	9.19E-04	2.95E-07	2.69E+01	2.01E+00	0.00E+00	7.66E+00	3.12E-01	3.06E+00	1.24E-01	2.21E-11	1.75E+01	1.58E+00	7.86E-02	1.20E-10	1.94E-08	8.76E-06	1.28E+01	6.56E-03	1.47E-05	2.22E-08	1.68E-12	2.35E-07	3.62E-03	1.65E-11	1.53E-12	0.00E+00	-9.72E-24	1.79E-21	6.86E+00	0.00E+00	0.00E+00	4.34E-10	9.61E-158	2.05E-06
3.39E-05	311.249	2.36E+19	0.00E+00	6.84E+00	5.73E+05	-2.82E-02	6.98E+01	2.44E+05	1.38E+01	1.52E+05	8.81E-04	3.06E+04	1.88E+02	1.16E-01	2.65E+02	7.46E-04	1.95E-07	2.71E+01	1.89E+00	0.00E+00	7.62E+00	3.12E-01	3.06E+00	1.25E-01	2.22E-11	1.76E+01	1.58E+00	7.92E-02	1.20E-10	1.97E-08	8.78E-06	1.28E+01	6.58E-03	1.42E-05	2.07E-08	1.78E-12	2.40E-07	3.62E-03	1.79E-11	1.54E-12	0.00E+00	-8.88E-22	-8.09E-22	6.84E+00	0.00E+00	0.00E+00	1.70E-10	9.58E-158	2.03E-06
3.39E-05	311.261	2.36E+19	0.00E+00	6.82E+00	5.73E+05	-2.82E-02	6.99E+01	2.44E+05	1.28E+01	1.52E+05	7.96E-04	3.06E+04	1.88E+02	1.12E-01	2.65E+02	6.05E-04	1.29E-07	2.72E+01	1.78E+00	0.00E+00	7.58E+00	3.12E-01	3.07E+00	1.27E-01	2.23E-11	1.76E+01	1.58E+00	7.98E-02	1.20E-10	1.99E-08	8.79E-06	1.27E+01	6.59E-03	1.37E-05	1.94E-08	1.88E-12	2.45E-07	3.62E-03	1.94E-11	1.55E-12	0.00E+00	-6.00E-21	-4.28E-18	6.82E+00	0.00E+00	0.00E+00	6.64E-11	9.55E-158	2.01E-06
3.39E-05	311.272	2.36E+19	0.00E+00	6.80E+00	5.73E+05	-2.82E-02	6.99E+01	2.44E+05	1.19E+01	1.52E+05	7.26E-04	3.06E+04	1.89E+02	1.08E-01	2.65E+02	4.90E-04	8.52E-08	2.73E+01	1.67E+00	0.00E+00	7.56E+00	3.12E-01	3.07E+00	1.28E-01	2.23E-11	1.77E+01	1.59E+00	8.03E-02	1.20E-10	2.02E-08	8.80E-06	1.26E+01	6.61E-03	1.32E-05	1.82E-08	1.99E-12	2.49E-07	3.62E-03	2.10E-11	1.56E-12	0.00E+00	-8.31E-21	-6.11E-17	6.80E+00	0.00E+00	0.00E+00	2.59E-11	9.52E-158	1.99E-06
3.39E-05	311.282	2.36E+19	0.00E+00	6.78E+00	5.73E+05	-2.82E-02	6.99E+01	2.44E+05	1.11E+01	1.52E+05	6.68E-04	3.06E+04	1.89E+02	1.04E-01	2.65E+02	3.97E-04	5.62E-08	2.75E+01	1.58E+00	0.00E+00	7.54E+00	3.13E-01	3.07E+00	1.29E-01	2.24E-11	1.78E+01	1.59E+00	8.09E-02	1.20E-10	2.04E-08	8.82E-06	1.25E+01	6.63E-03	1.28E-05	1.71E-08	2.09E-12	2.52E-07	3.62E-03	2.28E-11	1.57E-12	0.00E+00	-4.30E-20	-2.35E-16	6.78E+00	0.00E+00	0.00E+00	1.01E-11	9.49E-158	1.97E-06
3.39E-05	311.292	2.36E+19	0.00E+00	6.76E+00	5.73E+05	-2.82E-02	6.99E+01	2.44E+05	1.03E+01	1.52E+05	6.21E-04	3.06E+04	1.90E+02	1.01E-01	2.65E+02	3.21E-04	3.70E-08	2.76E+01	1.49E+00	0.00E+00	7.53E+00	3.13E-01	3.07E+00	1.30E-01	2.25E-11	1.78E+01	1.59E+00	8.13E-02	1.20E-10	2.07E-08	8.83E-06	1.24E+01	6.65E-03	1.24E-05	1.61E-08	2.21E-12	2.55E-07	3.62E-03	2.44E-11	1.58E-12	0.00E+00	-8.67E-19	-1.62E-16	6.76E+00	0.00E+00	0.00E+00	3.90E-12	9.47E-158	1.95E-06
3.40E-05	311.3	2.36E+19	0.00E+00	6.74E+00	5.73E+05	-2.82E-02	6.99E+01	2.44E+05	9.65E+00	1.52E+05	5.83E-04	3.06E+04	1.91E+02	9.75E-02	2.65E+02	2.60E-04	2.44E-08	2.77E+01	1.40E+00	0.00E+00	7.53E+00	3.13E-01	3.07E+00	1.31E-01	2.25E-11	1.79E+01	1.60E+00	8.18E-02	1.20E-10	2.09E-08	8.84E-06	1.24E+01	6.66E-03	1.20E-05	1.52E-08	2.33E-12	2.57E-07	3.62E-03	2.62E-11	1.59E-12	0.00E+00	-2.91E-18	-4.88E-15	6.74E+00	0.00E+00	0.00E+00	1.51E-12	9.44E-158	1.93E-06
3.40E-05	311.308	2.36E+19	0.00E+00	6.72E+00	5.73E+05	-2.82E-02	6.98E+01	2.44E+05	9.04E+00	1.52E+05	5.52E-04	3.06E+04	1.91E+02	9.45E-02	2.65E+02	2.10E-04	1.61E-08	2.78E+01	1.33E+00	0.00E+00	7.53E+00	3.13E-01	3.08E+00	1.31E-01	2.26E-11	1.80E+01	1.60E+00	8.22E-02	1.20E-10	2.11E-08	8.85E-06	1.23E+01	6.68E-03	1.16E-05	1.44E-08	2.45E-12	2.59E-07	3.62E-03	2.73E-11	1.60E-12	0.00E+00	-2.74E-16	-1.13E-13	6.72E+00	0.00E+00	0.00E+00	5.84E-13	9.41E-158	1.91E-06
3.40E-05	311.315	2.36E+19	0.00E+00	6.70E+00	5.73E+05	-2.82E-02	6.97E+01	2.44E+05	8.48E+00	1.52E+05	5.26E-04	3.06E+04	1.92E+02	9.16E-02	2.65E+02	1.70E-04	1.06E-08	2.79E+01	1.25E+00	0.00E+00	7.53E+00	3.13E-01	3.08E+00	1.32E-01	2.26E-11	1.80E+01	1.61E+00	8.26E-02	1.20E-10	2.13E-08	8.87E-06	1.22E+01	6.70E-03	1.12E-05	1.36E-08	2.56E-12	2.61E-07	3.62E-03	3.01E-11	1.61E-12	0.00E+00	-2.03E-15	-6.24E-13	6.70E+00	0.00E+00	0.00E+00	2.25E-13	9.38E-158	1.89E-06
3.40E-05	311.322	2.36E+19	0.00E+00	6.68E+00	5.73E+05	-2.82E-02	6.96E+01	2.44E+05	7.98E+00	1.52E+05	5.06E-04	3.06E+04	1.93E+02	8.89E-02	2.65E+02	1.37E-04	7.05E-09	2.80E+01	1.19E+00	0.00E+00	7.54E+00	3.13E-01	3.08E+00	1.32E-01	2.27E-11	1.81E+01	1.61E+00	8.30E-02	1.20E-10	2.14E-08	8.88E-06	1.21E+01	6.72E-03	1.09E-05	1.29E-08	2.14E-12	2.62E-07	3.62E-03	-4.14E-10	1.62E-12	0.00E+00	-4.93E-15	-1.50E-12	6.68E+00	0.00E+00	0.00E+00	8.67E-14	9.36E-158	1.87E-06
3.41E-05	311.329	2.36E+19	0.00E+00	6.66E+00	5.73E+05	-2.82E-02	6.94E+01	2.44E+05	7.53E+00	1.52E+05	4.89E-04	3.06E+04	1.93E+02	8.64E-02	2.65E+02	1.10E-04	4.71E-09	2.81E+01	1.13E+00	0.00E+00	7.55E+00	3.13E-01	3.08E+00	1.32E-01	2.27E-11	1.82E+01	1.61E+00	8.34E-02	1.20E-10	2.16E-08	8.89E-06	1.20E+01	6.74E-03	1.06E-05	1.23E-08	-2.28E-12	2.63E-07	3.62E-03	-6.17E-09	1.64E-12	0.00E+00	-3.55E-17	-3.11E-13	6.66E+00	0.00E+00	0.00E+00	3.33E-14	9.33E-158	1.86E-06
[truncated: 21,513 more rows]
[truncated: 18 more columns]
