# Supplementary material for: Dataset of numerical assessment on the combined effects of non-thermal plasma and water addition in hydrogen combustion
Source: Data Brief. 2025 Dec 19;64:112405. doi: 10.1016/j.dib.2025.112405 (PMC12813465; doi:10.1016/j.dib.2025.112405)
Supplement: Supplementary file 1 [file mmc1.zip › Research Data/Simulations for DOE/Run19.csv]

Time(s)	T_gas(K)	N_gas(#/cm^3)	AR	E	N2	He	H2O2	H2	H	O2	O	H2O	OH	HO2	O3	O(1D)	O(1S)	O2(a1)	O2(b1)	O2(c)	NO	N2O	NO2	HNO	HNO2	HONO	HONO2	N2H2	H2NN	HNOH	NH3	N	NO3	NH	NNH	NH2	H2NO	N2H4	N2H3	NH2OH	N^+	NH^+	H3^+	N2H^+	He^+	O^+	O2^+	N2^+	NH3^+
1.00E-11	300	3.67E+19	0.00E+00	2.45E-10	6.53E+05	6.86E-10	1.93E-27	1.39E+05	7.16E-11	1.74E+05	1.14E-10	3.47E+04	4.18E-12	3.84E-15	4.14E-12	7.61E-11	8.39E-13	1.23E-11	3.11E-12	0.00E+00	6.74E-15	1.98E-17	3.18E-34	1.29E-34	4.67E-63	2.56E-35	1.16E-54	4.26E-51	3.52E-47	2.35E-58	1.89E-53	4.10E-11	6.24E-54	1.62E-31	3.55E-23	2.19E-43	8.03E-57	7.58E-76	7.66E-74	4.72E-63	0.00E+00	9.24E-32	9.32E-14	1.09E-12	1.62E-28	5.51E-30	5.10E-12	1.11E-11	3.10E-34
2.00E-11	300	3.67E+19	0.00E+00	2.66E-10	6.53E+05	6.86E-10	1.56E-26	1.39E+05	1.52E-10	1.74E+05	2.33E-10	3.47E+04	9.99E-12	1.60E-14	1.68E-11	1.59E-10	2.81E-12	2.56E-11	6.64E-12	0.00E+00	2.77E-14	8.23E-17	5.24E-33	2.20E-33	1.70E-61	4.80E-34	8.61E-53	7.27E-50	6.00E-46	1.61E-56	8.22E-52	8.55E-11	4.04E-52	6.66E-31	1.47E-22	4.12E-42	5.51E-55	3.27E-75	1.10E-71	3.93E-61	0.00E+00	1.15E-30	2.81E-13	4.14E-12	3.27E-28	2.22E-29	1.06E-11	2.22E-11	8.16E-33
3.00E-11	300	3.67E+19	0.00E+00	2.89E-10	6.53E+05	6.86E-10	5.33E-26	1.39E+05	2.41E-10	1.74E+05	3.58E-10	3.47E+04	1.76E-11	3.75E-14	3.85E-11	2.50E-10	5.97E-12	4.01E-11	1.06E-11	0.00E+00	6.42E-14	1.92E-16	2.76E-32	1.19E-32	1.54E-60	2.84E-33	1.16E-51	3.95E-49	3.26E-45	2.03E-55	8.55E-51	1.34E-10	4.82E-51	1.54E-30	3.40E-22	2.44E-41	6.94E-54	7.03E-75	2.19E-70	5.90E-60	0.00E+00	4.67E-30	4.87E-13	8.90E-12	4.97E-28	5.02E-29	1.67E-11	3.32E-11	5.31E-32
4.00E-11	300	3.67E+19	0.00E+00	3.13E-10	6.53E+05	6.86E-10	1.28E-25	1.39E+05	3.40E-10	1.74E+05	4.90E-10	3.47E+04	2.71E-11	6.93E-14	6.96E-11	3.49E-10	1.04E-11	5.58E-11	1.51E-11	0.00E+00	1.17E-13	3.55E-16	9.12E-32	4.03E-32	7.81E-60	1.04E-32	7.72E-51	1.34E-48	1.10E-44	1.27E-54	4.87E-50	1.86E-10	2.87E-50	2.82E-30	6.23E-22	8.97E-41	4.34E-53	2.42E-74	1.93E-69	4.32E-59	0.00E+00	1.20E-29	6.84E-13	1.53E-11	6.71E-28	9.00E-29	2.32E-11	4.42E-11	1.95E-31
5.00E-11	300	3.67E+19	0.00E+00	3.40E-10	6.53E+05	6.86E-10	2.53E-25	1.39E+05	4.49E-10	1.74E+05	6.30E-10	3.47E+04	3.88E-11	1.12E-13	1.11E-10	4.57E-10	1.62E-11	7.29E-11	2.02E-11	0.00E+00	1.89E-13	5.75E-16	2.33E-31	1.05E-31	2.87E-59	2.92E-32	3.45E-50	3.50E-48	2.89E-44	5.37E-54	1.97E-49	2.43E-10	1.16E-49	4.54E-30	1.00E-21	2.52E-40	1.84E-52	6.67E-74	1.07E-68	2.11E-58	0.00E+00	2.41E-29	8.62E-13	2.31E-11	8.51E-28	1.42E-28	3.03E-11	5.55E-11	5.25E-31
6.00E-11	300	3.67E+19	0.00E+00	3.70E-10	6.53E+05	6.86E-10	4.44E-25	1.39E+05	5.69E-10	1.74E+05	7.78E-10	3.47E+04	5.28E-11	1.68E-13	1.62E-10	5.74E-10	2.34E-11	9.14E-11	2.58E-11	0.00E+00	2.80E-13	8.60E-16	5.06E-31	2.34E-31	8.63E-59	6.93E-32	1.20E-49	7.78E-48	6.42E-44	1.78E-53	6.39E-49	3.05E-10	3.70E-49	6.74E-30	1.49E-21	5.98E-40	6.11E-52	1.10E-73	4.43E-68	7.99E-58	0.00E+00	4.18E-29	1.03E-12	3.25E-11	1.04E-27	2.06E-28	3.80E-11	6.69E-11	1.16E-30
7.00E-11	300	3.67E+19	0.00E+00	4.02E-10	6.53E+05	6.86E-10	7.15E-25	1.39E+05	7.01E-10	1.74E+05	9.36E-10	3.47E+04	6.93E-11	2.38E-13	2.25E-10	7.02E-10	3.22E-11	1.12E-10	3.21E-11	0.00E+00	3.93E-13	1.22E-15	9.83E-31	4.64E-31	2.25E-58	1.46E-31	3.51E-49	1.54E-47	1.27E-43	5.00E-53	1.78E-48	3.73E-10	9.96E-49	9.45E-30	2.09E-21	1.26E-39	1.71E-51	1.59E-73	1.51E-67	2.53E-57	0.00E+00	6.58E-29	1.18E-12	4.35E-11	1.23E-27	2.83E-28	4.64E-11	7.87E-11	2.26E-30
8.00E-11	300	3.67E+19	0.00E+00	4.36E-10	6.53E+05	6.86E-10	1.08E-24	1.39E+05	8.45E-10	1.74E+05	1.10E-09	3.47E+04	8.86E-11	3.22E-13	3.00E-10	8.41E-10	4.26E-11	1.33E-10	3.91E-11	0.00E+00	5.29E-13	1.65E-15	1.76E-30	8.47E-31	5.28E-58	2.82E-31	9.04E-49	2.82E-47	2.33E-43	1.24E-52	4.42E-48	4.46E-10	2.37E-48	1.27E-29	2.81E-21	2.43E-39	4.24E-51	4.95E-73	4.40E-67	6.98E-57	0.00E+00	9.70E-29	1.32E-12	5.60E-11	1.44E-27	3.75E-28	5.55E-11	9.10E-11	4.01E-30
9.00E-11	300	3.67E+19	0.00E+00	4.74E-10	6.53E+05	6.86E-10	1.57E-24	1.39E+05	1.00E-09	1.74E+05	1.28E-09	3.47E+04	1.11E-10	4.23E-13	3.87E-10	9.92E-10	5.48E-11	1.57E-10	4.69E-11	0.00E+00	6.90E-13	2.17E-15	2.96E-30	1.45E-30	1.14E-57	5.09E-31	2.11E-48	4.83E-47	3.99E-43	2.79E-52	1.01E-47	5.25E-10	5.16E-48	1.66E-29	3.66E-21	4.40E-39	9.56E-51	7.95E-73	1.15E-66	1.74E-56	0.00E+00	1.36E-28	1.47E-12	7.01E-11	1.66E-27	4.80E-28	6.54E-11	1.04E-10	6.63E-30
1.00E-10	300	3.67E+19	0.00E+00	5.15E-10	6.53E+05	6.86E-10	2.19E-24	1.39E+05	1.18E-09	1.74E+05	1.48E-09	3.47E+04	1.37E-10	5.43E-13	4.89E-10	1.16E-09	6.89E-11	1.83E-10	5.55E-11	0.00E+00	8.79E-13	2.78E-15	4.76E-30	2.37E-30	2.32E-57	8.72E-31	4.56E-48	7.89E-47	6.51E-43	5.85E-52	2.13E-47	6.11E-10	1.04E-47	2.12E-29	4.66E-21	7.52E-39	2.00E-50	1.56E-72	2.75E-66	4.00E-56	0.00E+00	1.85E-28	1.61E-12	8.60E-11	1.89E-27	6.01E-28	7.61E-11	1.17E-10	1.04E-29
1.10E-10	300	3.67E+19	0.00E+00	5.59E-10	6.53E+05	6.86E-10	2.97E-24	1.39E+05	1.36E-09	1.74E+05	1.68E-09	3.47E+04	1.66E-10	6.82E-13	6.04E-10	1.34E-09	8.49E-11	2.11E-10	6.50E-11	0.00E+00	1.10E-12	3.49E-15	7.34E-30	3.72E-30	4.48E-57	1.43E-30	9.25E-48	1.24E-46	1.02E-42	1.15E-51	4.27E-47	7.05E-10	1.99E-47	2.64E-29	5.82E-21	1.23E-38	3.95E-50	3.58E-72	6.11E-66	8.61E-56	0.00E+00	2.44E-28	1.77E-12	1.04E-10	2.13E-27	7.37E-28	8.77E-11	1.31E-10	1.56E-29
1.20E-10	300	3.67E+19	0.00E+00	6.07E-10	6.53E+05	6.86E-10	3.93E-24	1.39E+05	1.57E-09	1.74E+05	1.90E-09	3.47E+04	1.99E-10	8.42E-13	7.36E-10	1.53E-09	1.03E-10	2.42E-10	7.55E-11	0.00E+00	1.35E-12	4.32E-15	1.10E-29	5.66E-30	8.26E-57	2.26E-30	1.78E-47	1.88E-46	1.55E-42	2.16E-51	8.15E-47	8.07E-10	3.62E-47	3.25E-29	7.14E-21	1.95E-38	7.41E-50	8.34E-72	1.28E-65	1.75E-55	0.00E+00	3.16E-28	1.93E-12	1.23E-10	2.39E-27	8.91E-28	1.00E-10	1.46E-10	2.27E-29
1.30E-10	300	3.67E+19	0.00E+00	6.59E-10	6.53E+05	6.86E-10	5.09E-24	1.39E+05	1.79E-09	1.74E+05	2.14E-09	3.47E+04	2.36E-10	1.03E-12	8.84E-10	1.74E-09	1.24E-10	2.75E-10	8.71E-11	0.00E+00	1.64E-12	5.27E-15	1.60E-29	8.36E-30	1.47E-56	3.48E-30	3.29E-47	2.77E-46	2.29E-42	3.90E-51	1.50E-46	9.17E-10	6.32E-47	3.94E-29	8.64E-21	2.99E-38	1.33E-49	1.94E-71	2.55E-65	3.41E-55	0.00E+00	4.04E-28	2.10E-12	1.45E-10	2.66E-27	1.06E-27	1.14E-10	1.62E-10	3.21E-29
1.40E-10	300	3.67E+19	0.00E+00	7.16E-10	6.53E+05	6.86E-10	6.49E-24	1.39E+05	2.04E-09	1.74E+05	2.40E-09	3.47E+04	2.78E-10	1.24E-12	1.05E-09	1.97E-09	1.47E-10	3.11E-10	9.98E-11	0.00E+00	1.96E-12	6.35E-15	2.27E-29	1.21E-29	2.53E-56	5.20E-30	5.85E-47	4.00E-46	3.30E-42	6.78E-51	2.65E-46	1.04E-09	1.07E-46	4.72E-29	1.03E-20	4.47E-38	2.32E-49	4.36E-71	4.85E-65	6.37E-55	0.00E+00	5.09E-28	2.28E-12	1.69E-10	2.96E-27	1.25E-27	1.29E-10	1.79E-10	4.43E-29
1.50E-10	300	3.67E+19	0.00E+00	7.78E-10	6.53E+05	6.86E-10	8.16E-24	1.39E+05	2.31E-09	1.74E+05	2.67E-09	3.47E+04	3.25E-10	1.47E-12	1.24E-09	2.22E-09	1.73E-10	3.50E-10	1.14E-10	0.00E+00	2.33E-12	7.58E-15	3.17E-29	1.71E-29	4.25E-56	7.62E-30	1.01E-46	5.65E-46	4.67E-42	1.14E-50	4.56E-46	1.17E-09	1.75E-46	5.60E-29	1.22E-20	6.54E-38	3.92E-49	9.46E-71	8.92E-65	1.15E-54	0.00E+00	6.35E-28	2.48E-12	1.95E-10	3.27E-27	1.47E-27	1.45E-10	1.97E-10	6.00E-29
1.60E-10	300	3.67E+19	0.00E+00	8.45E-10	6.53E+05	6.86E-10	1.01E-23	1.39E+05	2.60E-09	1.74E+05	2.97E-09	3.47E+04	3.77E-10	1.74E-12	1.44E-09	2.49E-09	2.02E-10	3.92E-10	1.29E-10	0.00E+00	2.74E-12	8.96E-15	4.36E-29	2.38E-29	6.96E-56	1.09E-29	1.69E-46	7.86E-46	6.49E-42	1.88E-50	7.64E-46	1.31E-09	2.81E-46	6.60E-29	1.44E-20	9.38E-38	6.44E-49	1.98E-70	1.59E-64	2.01E-54	0.00E+00	7.86E-28	2.70E-12	2.23E-10	3.61E-27	1.70E-27	1.63E-10	2.16E-10	8.00E-29
1.70E-10	300	3.67E+19	0.00E+00	9.17E-10	6.53E+05	6.86E-10	1.25E-23	1.39E+05	2.91E-09	1.74E+05	3.29E-09	3.47E+04	4.36E-10	2.05E-12	1.67E-09	2.78E-09	2.33E-10	4.38E-10	1.46E-10	0.00E+00	3.20E-12	1.05E-14	5.90E-29	3.26E-29	1.12E-55	1.55E-29	2.76E-46	1.60E-45	8.88E-42	3.03E-50	1.25E-45	1.46E-09	4.41E-46	7.70E-29	1.68E-20	1.32E-37	1.04E-48	2.12E-64	2.74E-64	3.43E-54	0.00E+00	9.67E-28	2.93E-12	2.55E-10	3.97E-27	1.96E-27	1.82E-10	2.37E-10	1.05E-28
1.80E-10	300	3.67E+19	0.00E+00	9.96E-10	6.53E+05	6.86E-10	1.52E-23	1.39E+05	3.26E-09	1.74E+05	3.64E-09	3.47E+04	5.00E-10	2.38E-12	1.93E-09	3.10E-09	2.69E-10	4.88E-10	1.64E-10	0.00E+00	3.71E-12	1.23E-14	7.88E-29	4.41E-29	1.75E-55	2.15E-29	4.42E-46	4.06E-45	1.20E-41	4.77E-50	2.01E-45	1.63E-09	6.79E-46	8.94E-29	1.94E-20	1.84E-37	1.63E-48	1.09E-63	4.62E-64	5.72E-54	0.00E+00	1.18E-27	3.19E-12	2.89E-10	4.36E-27	2.24E-27	2.03E-10	2.60E-10	1.37E-28
1.90E-10	300	3.67E+19	0.00E+00	1.08E-09	6.53E+05	6.86E-10	1.83E-23	1.39E+05	3.63E-09	1.74E+05	4.01E-09	3.47E+04	5.72E-10	2.76E-12	2.21E-09	3.44E-09	3.08E-10	5.42E-10	1.85E-10	0.00E+00	4.29E-12	1.42E-14	1.04E-28	5.89E-29	2.72E-55	2.95E-29	6.95E-46	6.67E-45	1.60E-41	7.39E-50	3.16E-45	1.81E-09	1.03E-45	1.03E-28	2.24E-20	2.52E-37	2.53E-48	2.08E-63	7.63E-64	9.33E-54	0.00E+00	1.44E-27	3.46E-12	3.26E-10	4.79E-27	2.55E-27	2.25E-10	2.84E-10	1.76E-28
2.00E-10	300	3.67E+19	0.00E+00	1.18E-09	6.53E+05	6.86E-10	2.20E-23	1.39E+05	4.04E-09	1.74E+05	4.42E-09	3.47E+04	6.51E-10	3.18E-12	2.52E-09	3.82E-09	3.51E-10	6.01E-10	2.07E-10	0.00E+00	4.92E-12	1.64E-14	1.36E-28	7.79E-29	4.14E-55	4.00E-29	1.07E-45	9.57E-45	2.11E-41	1.13E-49	4.91E-45	2.01E-09	1.53E-45	1.19E-28	2.57E-20	3.41E-37	3.86E-48	3.24E-63	1.23E-63	1.49E-53	0.00E+00	1.75E-27	3.76E-12	3.67E-10	5.24E-27	2.90E-27	2.50E-10	3.10E-10	2.25E-28
2.10E-10	300	3.67E+19	0.00E+00	1.28E-09	6.53E+05	6.86E-10	2.62E-23	1.39E+05	4.49E-09	1.74E+05	4.86E-09	3.47E+04	7.39E-10	3.65E-12	2.86E-09	4.22E-09	3.98E-10	6.65E-10	2.31E-10	0.00E+00	5.62E-12	1.88E-14	1.77E-28	1.02E-28	6.23E-55	5.37E-29	1.64E-45	1.29E-44	2.77E-41	1.69E-49	7.50E-45	2.22E-09	2.26E-45	1.35E-28	2.93E-20	4.57E-37	5.80E-48	4.66E-63	1.96E-63	2.35E-53	0.00E+00	2.12E-27	4.08E-12	4.12E-10	5.73E-27	3.27E-27	2.77E-10	3.38E-10	2.84E-28
2.20E-10	300	3.67E+19	0.00E+00	1.39E-09	6.53E+05	6.86E-10	3.10E-23	1.39E+05	4.97E-09	1.74E+05	5.33E-09	3.47E+04	8.35E-10	4.17E-12	3.23E-09	4.66E-09	4.50E-10	7.35E-10	2.57E-10	0.00E+00	6.40E-12	2.15E-14	2.28E-28	1.33E-28	9.25E-55	7.14E-29	2.46E-45	1.67E-44	3.59E-41	2.51E-49	1.13E-44	2.45E-09	3.28E-45	1.54E-28	3.32E-20	6.06E-37	8.60E-48	6.32E-63	3.06E-63	3.65E-53	0.00E+00	2.56E-27	4.44E-12	4.60E-10	6.26E-27	3.68E-27	3.05E-10	3.68E-10	3.58E-28
2.30E-10	300	3.67E+19	0.00E+00	1.51E-09	6.53E+05	6.86E-10	3.66E-23	1.39E+05	5.50E-09	1.74E+05	5.85E-09	3.47E+04	9.42E-10	4.74E-12	3.64E-09	5.14E-09	5.07E-10	8.11E-10	2.86E-10	0.00E+00	7.26E-12	2.45E-14	2.91E-28	1.71E-28	1.36E-54	9.40E-29	3.64E-45	2.09E-44	4.62E-41	3.69E-49	1.69E-44	2.71E-09	4.73E-45	1.75E-28	3.76E-20	7.97E-37	1.26E-47	8.29E-63	4.72E-63	5.58E-53	0.00E+00	3.08E-27	4.82E-12	5.13E-10	6.84E-27	4.12E-27	3.37E-10	4.01E-10	4.47E-28
2.40E-10	300	3.67E+19	0.00E+00	1.64E-09	6.53E+05	6.86E-10	4.30E-23	1.39E+05	6.07E-09	1.74E+05	6.40E-09	3.47E+04	1.06E-09	5.37E-12	4.09E-09	5.66E-09	5.69E-10	8.93E-10	3.18E-10	0.00E+00	8.20E-12	2.78E-14	3.70E-28	2.19E-28	1.98E-54	1.23E-28	5.35E-45	2.57E-44	5.91E-41	5.36E-49	2.48E-44	2.98E-09	6.74E-45	1.98E-28	4.24E-20	1.04E-36	1.83E-47	1.06E-62	7.17E-63	8.42E-53	0.00E+00	3.71E-27	5.23E-12	5.70E-10	7.46E-27	4.61E-27	3.71E-10	4.37E-10	5.55E-28
2.50E-10	300	3.67E+19	0.00E+00	1.78E-09	6.53E+05	6.86E-10	5.03E-23	1.39E+05	6.69E-09	1.74E+05	7.01E-09	3.47E+04	1.19E-09	6.07E-12	4.58E-09	6.22E-09	6.38E-10	9.82E-10	3.52E-10	0.00E+00	9.24E-12	3.15E-14	4.67E-28	2.79E-28	2.85E-54	1.59E-28	7.77E-45	3.11E-44	7.51E-41	7.71E-49	3.63E-44	3.28E-09	9.54E-45	2.23E-28	4.77E-20	1.35E-36	2.64E-47	1.34E-62	1.08E-62	1.26E-52	0.00E+00	4.45E-27	5.68E-12	6.33E-10	8.13E-27	5.14E-27	4.08E-10	4.76E-10	6.87E-28
2.60E-10	300	3.67E+19	0.00E+00	1.93E-09	6.53E+05	6.86E-10	5.87E-23	1.39E+05	7.37E-09	1.74E+05	7.66E-09	3.47E+04	1.33E-09	6.84E-12	5.12E-09	6.84E-09	7.12E-10	1.08E-09	3.89E-10	0.00E+00	1.04E-11	3.55E-14	5.86E-28	3.54E-28	4.08E-54	2.06E-28	1.12E-44	3.74E-44	9.50E-41	1.10E-48	5.24E-44	3.60E-09	1.34E-44	2.50E-28	5.35E-20	1.73E-36	3.76E-47	1.67E-62	1.60E-62	1.86E-52	0.00E+00	5.33E-27	6.17E-12	7.01E-10	8.86E-27	5.72E-27	4.48E-10	5.17E-10	8.46E-28
2.70E-10	300	3.67E+19	0.00E+00	2.10E-09	6.53E+05	6.86E-10	6.84E-23	1.39E+05	8.11E-09	1.74E+05	8.37E-09	3.47E+04	1.48E-09	7.69E-12	5.71E-09	7.50E-09	7.94E-10	1.18E-09	4.30E-10	0.00E+00	1.16E-11	3.99E-14	7.32E-28	4.45E-28	5.79E-54	2.63E-28	1.59E-44	4.45E-44	1.19E-40	1.56E-48	7.52E-44	3.95E-09	1.86E-44	2.80E-28	5.99E-20	2.22E-36	5.33E-47	2.06E-62	2.35E-62	2.72E-52	0.00E+00	6.37E-27	6.70E-12	7.75E-10	9.65E-27	6.35E-27	4.92E-10	5.63E-10	1.04E-27
2.80E-10	300	3.67E+19	0.00E+00	2.28E-09	6.53E+05	6.86E-10	7.94E-23	1.39E+05	8.91E-09	1.74E+05	9.14E-09	3.47E+04	1.65E-09	8.62E-12	6.35E-09	8.22E-09	8.83E-10	1.30E-09	4.75E-10	0.00E+00	1.30E-11	4.48E-14	9.12E-28	5.58E-28	8.15E-54	3.35E-28	2.26E-44	5.26E-44	1.49E-40	2.19E-48	1.07E-43	4.33E-09	2.58E-44	3.14E-28	6.69E-20	2.82E-36	7.48E-47	2.52E-62	3.42E-62	3.94E-52	0.00E+00	7.61E-27	7.28E-12	8.55E-10	1.05E-26	7.04E-27	5.39E-10	6.12E-10	1.27E-27
2.90E-10	300	3.67E+19	0.00E+00	2.47E-09	6.53E+05	6.86E-10	9.20E-23	1.39E+05	9.78E-09	1.74E+05	9.98E-09	3.47E+04	1.83E-09	9.65E-12	7.05E-09	9.00E-09	9.80E-10	1.42E-09	5.23E-10	0.00E+00	1.45E-11	5.01E-14	1.13E-27	6.97E-28	1.14E-53	4.25E-28	3.18E-44	6.19E-44	1.86E-40	3.05E-48	1.51E-43	4.75E-09	3.55E-44	3.50E-28	7.45E-20	3.57E-36	1.04E-46	3.06E-62	4.94E-62	5.66E-52	0.00E+00	9.08E-27	7.91E-12	9.42E-10	1.14E-26	7.78E-27	5.91E-10	6.65E-10	1.55E-27
3.00E-10	300	3.67E+19	0.00E+00	2.69E-09	6.53E+05	6.86E-10	1.06E-22	1.39E+05	1.07E-08	1.74E+05	1.09E-08	3.47E+04	2.04E-09	1.08E-11	7.81E-09	9.85E-09	1.09E-09	1.56E-09	5.76E-10	0.00E+00	1.62E-11	5.60E-14	1.40E-27	8.66E-28	1.59E-53	5.36E-28	4.44E-44	7.27E-44	2.31E-40	4.24E-48	2.12E-43	5.20E-09	4.87E-44	3.90E-28	8.28E-20	4.49E-36	1.45E-46	3.71E-62	7.08E-62	8.07E-52	0.00E+00	1.08E-26	8.59E-12	1.04E-09	1.24E-26	8.59E-27	6.47E-10	7.23E-10	1.88E-27
3.10E-10	300	3.67E+19	0.00E+00	2.92E-09	6.53E+05	6.86E-10	1.23E-22	1.39E+05	1.17E-08	1.74E+05	1.19E-08	3.47E+04	2.26E-09	1.20E-11	8.65E-09	1.08E-08	1.20E-09	1.70E-09	6.34E-10	0.00E+00	1.80E-11	6.25E-14	1.72E-27	1.07E-27	2.20E-53	6.73E-28	6.16E-44	8.51E-44	2.86E-40	5.85E-48	2.96E-43	5.69E-09	6.63E-44	4.33E-28	9.19E-20	5.63E-36	2.00E-46	4.47E-62	1.01E-61	1.14E-51	0.00E+00	1.29E-26	9.33E-12	1.14E-09	1.35E-26	9.48E-27	7.08E-10	7.86E-10	2.28E-27
3.20E-10	300	3.67E+19	0.00E+00	3.17E-09	6.53E+05	6.86E-10	1.42E-22	1.39E+05	1.29E-08	1.74E+05	1.29E-08	3.47E+04	2.50E-09	1.34E-11	9.56E-09	1.18E-08	1.33E-09	1.86E-09	6.96E-10	0.00E+00	2.00E-11	6.95E-14	2.11E-27	1.32E-27	3.02E-53	8.42E-28	8.51E-44	9.94E-44	3.52E-40	8.02E-48	4.11E-43	6.22E-09	9.00E-44	4.81E-28	1.02E-19	7.03E-36	2.75E-46	5.37E-62	1.42E-61	1.61E-51	0.00E+00	1.53E-26	1.01E-11	1.25E-09	1.47E-26	1.04E-26	7.74E-10	8.54E-10	2.75E-27
3.30E-10	300	3.67E+19	0.00E+00	3.44E-09	6.53E+05	6.86E-10	1.64E-22	1.39E+05	1.41E-08	1.74E+05	1.41E-08	3.47E+04	2.76E-09	1.48E-11	1.05E-08	1.29E-08	1.47E-09	2.04E-09	7.65E-10	0.00E+00	2.21E-11	7.72E-14	2.58E-27	1.63E-27	4.14E-53	1.05E-27	1.17E-43	1.16E-43	4.33E-40	1.10E-47	5.67E-43	6.80E-09	1.22E-43	5.33E-28	1.13E-19	8.74E-36	3.75E-46	6.44E-62	2.00E-61	2.25E-51	0.00E+00	1.82E-26	1.10E-11	1.37E-09	1.60E-26	1.15E-26	8.46E-10	9.28E-10	3.32E-27
3.40E-10	300	3.67E+19	0.00E+00	3.74E-09	6.53E+05	6.86E-10	1.89E-22	1.39E+05	1.54E-08	1.74E+05	1.53E-08	3.47E+04	3.05E-09	1.64E-11	1.16E-08	1.40E-08	1.62E-09	2.22E-09	8.39E-10	0.00E+00	2.45E-11	8.57E-14	3.15E-27	2.00E-27	5.65E-53	1.30E-27	1.60E-43	1.35E-43	5.30E-40	1.49E-47	7.79E-43	7.42E-09	1.64E-43	5.90E-28	1.25E-19	1.08E-35	5.11E-46	7.70E-62	2.79E-61	3.13E-51	0.00E+00	2.17E-26	1.20E-11	1.51E-09	1.74E-26	1.26E-26	9.24E-10	1.01E-09	4.00E-27
3.50E-10	300	3.67E+19	0.00E+00	4.06E-09	6.53E+05	6.86E-10	2.17E-22	1.39E+05	1.68E-08	1.74E+05	1.67E-08	3.47E+04	3.36E-09	1.82E-11	1.28E-08	1.53E-08	1.78E-09	2.43E-09	9.20E-10	0.00E+00	2.71E-11	9.50E-14	3.83E-27	2.45E-27	7.68E-53	1.61E-27	2.18E-43	1.57E-43	6.47E-40	2.02E-47	1.07E-42	8.10E-09	2.19E-43	6.52E-28	1.37E-19	1.34E-35	6.92E-46	9.19E-62	3.86E-61	4.34E-51	0.00E+00	2.57E-26	1.30E-11	1.65E-09	1.89E-26	1.39E-26	1.01E-09	1.10E-09	4.81E-27
3.60E-10	300	3.67E+19	0.00E+00	4.41E-09	6.53E+05	6.86E-10	2.50E-22	1.39E+05	1.84E-08	1.74E+05	1.82E-08	3.47E+04	3.70E-09	2.01E-11	1.41E-08	1.67E-08	1.96E-09	2.65E-09	1.01E-09	0.00E+00	2.99E-11	1.05E-13	4.66E-27	2.99E-27	1.04E-52	1.99E-27	2.95E-43	1.83E-43	7.89E-40	2.73E-47	1.45E-42	8.84E-09	2.93E-43	7.20E-28	1.51E-19	1.65E-35	9.34E-46	1.10E-61	5.33E-61	5.97E-51	0.00E+00	3.05E-26	1.41E-11	1.81E-09	2.05E-26	1.52E-26	1.10E-09	1.19E-09	5.78E-27
3.70E-10	300	3.67E+19	0.00E+00	4.79E-09	6.53E+05	6.86E-10	2.89E-22	1.39E+05	2.01E-08	1.74E+05	1.98E-08	3.47E+04	4.08E-09	2.22E-11	1.55E-08	1.82E-08	2.15E-09	2.89E-09	1.10E-09	0.00E+00	3.29E-11	1.16E-13	5.65E-27	3.64E-27	1.40E-52	2.44E-27	3.98E-43	2.13E-43	9.59E-40	3.67E-47	1.97E-42	9.64E-09	3.91E-43	7.94E-28	1.67E-19	2.02E-35	1.26E-45	1.30E-61	7.33E-61	8.18E-51	0.00E+00	3.62E-26	1.53E-11	1.98E-09	2.23E-26	1.67E-26	1.20E-09	1.29E-09	6.92E-27
3.80E-10	300	3.67E+19	0.00E+00	5.20E-09	6.53E+05	6.86E-10	3.32E-22	1.39E+05	2.19E-08	1.74E+05	2.15E-08	3.47E+04	4.48E-09	2.45E-11	1.70E-08	1.99E-08	2.36E-09	3.15E-09	1.21E-09	0.00E+00	3.63E-11	1.28E-13	6.84E-27	4.42E-27	1.88E-52	3.00E-27	5.36E-43	2.48E-43	1.16E-39	4.92E-47	2.66E-42	1.05E-08	5.19E-43	8.75E-28	1.83E-19	2.48E-35	1.68E-45	1.55E-61	1.00E-60	1.12E-50	0.00E+00	4.30E-26	1.66E-11	2.16E-09	2.43E-26	1.82E-26	1.31E-09	1.40E-09	8.29E-27
3.90E-10	300	3.67E+19	0.00E+00	5.65E-09	6.53E+05	6.86E-10	3.83E-22	1.39E+05	2.39E-08	1.74E+05	2.34E-08	3.47E+04	4.93E-09	2.71E-11	1.86E-08	2.16E-08	2.59E-09	3.43E-09	1.32E-09	0.00E+00	3.99E-11	1.41E-13	8.26E-27	5.36E-27	2.52E-52	3.67E-27	7.19E-43	2.89E-43	1.41E-39	6.57E-47	3.58E-42	1.15E-08	6.88E-43	9.63E-28	2.02E-19	3.03E-35	2.25E-45	1.84E-61	1.37E-60	1.52E-50	0.00E+00	5.09E-26	1.81E-11	2.36E-09	2.64E-26	2.00E-26	1.43E-09	1.53E-09	9.91E-27
4.00E-10	300	3.67E+19	0.00E+00	6.14E-09	6.53E+05	6.86E-10	4.42E-22	1.39E+05	2.61E-08	1.74E+05	2.55E-08	3.47E+04	5.41E-09	2.98E-11	2.04E-08	2.36E-08	2.83E-09	3.74E-09	1.44E-09	0.00E+00	4.39E-11	1.56E-13	9.96E-27	6.49E-27	3.37E-52	4.47E-27	9.62E-43	3.37E-43	1.70E-39	8.76E-47	4.81E-42	1.25E-08	9.10E-43	1.06E-27	2.21E-19	3.69E-35	3.00E-45	2.18E-61	1.85E-60	2.06E-50	0.00E+00	6.03E-26	1.96E-11	2.58E-09	2.86E-26	2.18E-26	1.55E-09	1.66E-09	1.18E-26
4.10E-10	300	3.67E+19	0.00E+00	6.66E-09	6.53E+05	6.86E-10	5.10E-22	1.39E+05	2.84E-08	1.74E+05	2.77E-08	3.47E+04	5.93E-09	3.28E-11	2.24E-08	2.57E-08	3.10E-09	4.07E-09	1.58E-09	0.00E+00	4.82E-11	1.71E-13	1.20E-26	7.84E-27	4.49E-52	5.45E-27	1.28E-42	3.93E-43	2.06E-39	1.17E-46	6.44E-42	1.36E-08	1.20E-42	1.16E-27	2.43E-19	4.49E-35	3.99E-45	2.59E-61	2.51E-60	2.78E-50	0.00E+00	7.14E-26	2.13E-11	2.81E-09	3.11E-26	2.39E-26	1.69E-09	1.80E-09	1.41E-26
4.20E-10	300	3.67E+19	0.00E+00	7.24E-09	6.53E+05	6.86E-10	5.88E-22	1.39E+05	3.10E-08	1.74E+05	3.01E-08	3.47E+04	6.50E-09	3.60E-11	2.45E-08	2.80E-08	3.40E-09	4.44E-09	1.72E-09	0.00E+00	5.30E-11	1.89E-13	1.44E-26	9.46E-27	5.97E-52	6.63E-27	1.71E-42	4.58E-43	2.48E-39	1.54E-46	8.59E-42	1.48E-08	1.58E-42	1.28E-27	2.66E-19	5.45E-35	5.29E-45	3.07E-61	3.38E-60	3.73E-50	0.00E+00	8.46E-26	2.31E-11	3.07E-09	3.38E-26	2.61E-26	1.84E-09	1.96E-09	1.68E-26
4.30E-10	300	3.67E+19	0.00E+00	7.86E-09	6.53E+05	6.86E-10	6.80E-22	1.39E+05	3.38E-08	1.74E+05	3.27E-08	3.47E+04	7.12E-09	3.96E-11	2.68E-08	3.04E-08	3.71E-09	4.83E-09	1.88E-09	0.00E+00	5.81E-11	2.07E-13	1.73E-26	1.14E-26	7.92E-52	8.04E-27	2.26E-42	5.35E-43	2.98E-39	2.04E-46	1.14E-41	1.61E-08	2.08E-42	1.40E-27	2.92E-19	6.61E-35	7.00E-45	3.64E-61	4.54E-60	5.01E-50	0.00E+00	1.00E-25	2.51E-11	3.35E-09	3.67E-26	2.85E-26	2.01E-09	2.12E-09	2.01E-26
4.40E-10	300	3.67E+19	0.00E+00	8.54E-09	6.53E+05	6.86E-10	7.86E-22	1.39E+05	3.68E-08	1.74E+05	3.56E-08	3.47E+04	7.80E-09	4.35E-11	2.93E-08	3.31E-08	4.06E-09	5.26E-09	2.05E-09	0.00E+00	6.37E-11	2.28E-13	2.08E-26	1.37E-26	1.05E-51	9.74E-27	3.00E-42	6.25E-43	3.58E-39	2.70E-46	1.52E-41	1.76E-08	2.73E-42	1.54E-27	3.20E-19	7.99E-35	9.24E-45	4.30E-61	6.07E-60	6.70E-50	0.00E+00	1.18E-25	2.73E-11	3.65E-09	3.99E-26	3.11E-26	2.19E-09	2.31E-09	2.39E-26
4.50E-10	300	3.67E+19	0.00E+00	9.27E-09	6.53E+05	6.86E-10	9.09E-22	1.39E+05	4.01E-08	1.74E+05	3.87E-08	3.47E+04	8.54E-09	4.77E-11	3.20E-08	3.60E-08	4.44E-09	5.73E-09	2.24E-09	0.00E+00	6.98E-11	2.50E-13	2.49E-26	1.65E-26	1.38E-51	1.18E-26	3.96E-42	7.30E-43	4.30E-39	3.56E-46	2.01E-41	1.91E-08	3.57E-42	1.68E-27	3.50E-19	9.65E-35	1.22E-44	5.09E-61	8.11E-60	8.93E-50	0.00E+00	1.40E-25	2.97E-11	3.98E-09	4.33E-26	3.39E-26	2.38E-09	2.51E-09	2.84E-26
4.60E-10	300	3.67E+19	0.00E+00	1.01E-08	6.53E+05	6.86E-10	1.05E-21	1.39E+05	4.37E-08	1.74E+05	4.21E-08	3.47E+04	9.34E-09	5.23E-11	3.50E-08	3.92E-08	4.85E-09	6.23E-09	2.44E-09	0.00E+00	7.64E-11	2.74E-13	2.98E-26	1.98E-26	1.82E-51	1.42E-26	5.22E-42	8.53E-43	5.15E-39	4.68E-46	2.66E-41	2.08E-08	4.67E-42	1.84E-27	3.83E-19	1.16E-34	1.60E-44	6.03E-61	1.08E-59	1.19E-49	0.00E+00	1.66E-25	3.22E-11	4.34E-09	4.71E-26	3.70E-26	2.59E-09	2.72E-09	3.37E-26
4.70E-10	300	3.67E+19	0.00E+00	1.09E-08	6.53E+05	6.86E-10	1.22E-21	1.39E+05	4.75E-08	1.74E+05	4.57E-08	3.47E+04	1.02E-08	5.73E-11	3.82E-08	4.26E-08	5.29E-09	6.78E-09	2.66E-09	0.00E+00	8.36E-11	3.00E-13	3.56E-26	2.37E-26	2.40E-51	1.71E-26	6.87E-42	9.98E-43	6.17E-39	6.14E-46	3.51E-41	2.26E-08	6.11E-42	2.02E-27	4.18E-19	1.40E-34	2.10E-44	7.13E-61	1.44E-59	1.58E-49	0.00E+00	1.96E-25	3.50E-11	4.72E-09	5.11E-26	4.04E-26	2.82E-09	2.96E-09	4.01E-26
4.80E-10	300	3.67E+19	0.00E+00	1.19E-08	6.53E+05	6.86E-10	1.42E-21	1.39E+05	5.17E-08	1.74E+05	4.97E-08	3.47E+04	1.12E-08	6.27E-11	4.17E-08	4.64E-08	5.77E-09	7.38E-09	2.90E-09	0.00E+00	9.15E-11	3.29E-13	4.26E-26	2.84E-26	3.15E-51	2.06E-26	9.03E-42	1.17E-42	7.38E-39	8.05E-46	4.63E-41	2.46E-08	7.97E-42	2.21E-27	4.57E-19	1.69E-34	2.76E-44	8.43E-61	1.90E-59	2.09E-49	0.00E+00	2.32E-25	3.80E-11	5.14E-09	5.55E-26	4.40E-26	3.07E-09	3.21E-09	4.76E-26
4.90E-10	300	3.67E+19	0.00E+00	1.29E-08	6.53E+05	6.86E-10	1.64E-21	1.39E+05	5.63E-08	1.74E+05	5.40E-08	3.47E+04	1.22E-08	6.86E-11	4.55E-08	5.04E-08	6.30E-09	8.03E-09	3.16E-09	0.00E+00	1.00E-10	3.60E-13	5.08E-26	3.39E-26	4.13E-51	2.48E-26	1.18E-41	1.37E-42	8.82E-39	1.05E-45	6.08E-41	2.68E-08	1.04E-41	2.41E-27	4.99E-19	2.02E-34	3.61E-44	9.98E-61	2.52E-59	2.76E-49	0.00E+00	2.74E-25	4.13E-11	5.60E-09	6.03E-26	4.79E-26	3.33E-09	3.49E-09	5.65E-26
5.00E-10	300	3.67E+19	0.00E+00	1.40E-08	6.53E+05	6.86E-10	1.91E-21	1.39E+05	6.13E-08	1.74E+05	5.87E-08	3.47E+04	1.33E-08	7.50E-11	4.96E-08	5.49E-08	6.87E-09	8.73E-09	3.45E-09	0.00E+00	1.09E-10	3.94E-13	6.06E-26	4.06E-26	5.41E-51	2.98E-26	1.55E-41	1.62E-42	1.05E-38	1.38E-45	7.98E-41	2.91E-08	1.35E-41	2.64E-27	5.45E-19	2.43E-34	4.72E-44	1.27E-60	3.33E-59	3.64E-49	0.00E+00	3.23E-25	4.48E-11	6.10E-09	6.55E-26	5.22E-26	3.63E-09	3.79E-09	6.70E-26
5.10E-10	300	3.67E+19	0.00E+00	1.52E-08	6.53E+05	6.86E-10	2.22E-21	1.39E+05	6.67E-08	1.74E+05	6.37E-08	3.47E+04	1.45E-08	8.21E-11	5.41E-08	5.96E-08	7.49E-09	9.49E-09	3.75E-09	0.00E+00	1.19E-10	4.30E-13	7.22E-26	4.84E-26	7.08E-51	3.57E-26	2.03E-41	1.91E-42	1.26E-38	1.80E-45	1.05E-40	3.17E-08	1.76E-41	2.88E-27	5.95E-19	2.91E-34	6.16E-44	1.63E-60	4.38E-59	4.79E-49	0.00E+00	3.82E-25	4.87E-11	6.64E-09	7.12E-26	5.69E-26	3.94E-09	4.12E-09	7.94E-26
5.20E-10	300	3.67E+19	0.00E+00	1.65E-08	6.53E+05	6.86E-10	2.59E-21	1.39E+05	7.25E-08	1.74E+05	6.93E-08	3.47E+04	1.58E-08	8.97E-11	5.90E-08	6.48E-08	8.16E-09	1.03E-08	4.09E-09	0.00E+00	1.30E-10	4.71E-13	8.60E-26	5.78E-26	9.24E-51	4.28E-26	2.65E-41	2.26E-42	1.50E-38	2.35E-45	1.37E-40	3.45E-08	2.28E-41	3.14E-27	6.49E-19	3.48E-34	8.03E-44	2.03E-60	5.76E-59	6.29E-49	0.00E+00	4.52E-25	5.29E-11	7.22E-09	7.73E-26	6.19E-26	4.29E-09	4.47E-09	9.41E-26
5.30E-10	300	3.67E+19	0.00E+00	1.80E-08	6.53E+05	6.86E-10	3.01E-21	1.39E+05	7.89E-08	1.74E+05	7.53E-08	3.47E+04	1.73E-08	9.80E-11	6.43E-08	7.05E-08	8.89E-09	1.12E-08	4.45E-09	0.00E+00	1.42E-10	5.14E-13	1.02E-25	6.89E-26	1.21E-50	5.12E-26	3.45E-41	2.66E-42	1.78E-38	3.05E-45	1.79E-40	3.75E-08	2.96E-41	3.43E-27	7.08E-19	4.17E-34	1.05E-43	2.52E-60	7.57E-59	8.26E-49	0.00E+00	5.33E-25	5.74E-11	7.86E-09	8.40E-26	6.74E-26	4.66E-09	4.86E-09	1.11E-25
5.40E-10	300	3.67E+19	0.00E+00	1.95E-08	6.53E+05	6.86E-10	3.52E-21	1.39E+05	8.58E-08	1.74E+05	8.18E-08	3.47E+04	1.89E-08	1.07E-10	7.00E-08	7.66E-08	9.69E-09	1.22E-08	4.84E-09	0.00E+00	1.55E-10	5.62E-13	1.22E-25	8.21E-26	1.57E-50	6.13E-26	4.50E-41	3.14E-42	2.12E-38	3.97E-45	2.34E-40	4.07E-08	3.84E-41	3.75E-27	7.72E-19	4.98E-34	1.36E-43	3.10E-60	9.93E-59	1.08E-48	0.00E+00	6.30E-25	6.24E-11	8.55E-09	9.12E-26	7.34E-26	5.07E-09	5.27E-09	1.32E-25
5.50E-10	300	3.67E+19	0.00E+00	2.12E-08	6.53E+05	6.86E-10	4.10E-21	1.39E+05	9.33E-08	1.74E+05	8.88E-08	3.47E+04	2.06E-08	1.17E-10	7.63E-08	8.33E-08	1.06E-08	1.33E-08	5.27E-09	0.00E+00	1.69E-10	6.13E-13	1.45E-25	9.77E-26	2.05E-50	7.32E-26	5.85E-41	3.69E-42	2.52E-38	5.16E-45	3.05E-40	4.43E-08	4.97E-41	4.09E-27	8.41E-19	5.94E-34	1.77E-43	3.78E-60	1.30E-58	1.42E-48	0.00E+00	7.44E-25	6.78E-11	9.30E-09	9.91E-26	7.99E-26	5.51E-09	5.73E-09	1.56E-25
5.60E-10	300	3.67E+19	0.00E+00	2.30E-08	6.53E+05	6.86E-10	4.79E-21	1.39E+05	1.01E-07	1.74E+05	9.65E-08	3.47E+04	2.24E-08	1.27E-10	8.31E-08	9.05E-08	1.15E-08	1.44E-08	5.74E-09	0.00E+00	1.85E-10	6.69E-13	1.72E-25	1.16E-25	2.66E-50	8.74E-26	7.61E-41	4.34E-42	3.00E-38	6.70E-45	3.97E-40	4.81E-08	6.44E-41	4.46E-27	9.17E-19	7.09E-34	2.30E-43	4.58E-60	1.70E-58	1.85E-48	0.00E+00	8.79E-25	7.36E-11	1.01E-08	1.08E-25	8.69E-26	5.99E-09	6.22E-09	1.85E-25
5.70E-10	300	3.67E+19	0.00E+00	2.50E-08	6.53E+05	6.86E-10	5.60E-21	1.39E+05	1.10E-07	1.74E+05	1.05E-07	3.47E+04	2.44E-08	1.39E-10	9.05E-08	9.84E-08	1.25E-08	1.57E-08	6.24E-09	0.00E+00	2.01E-10	7.30E-13	2.04E-25	1.38E-25	3.46E-50	1.04E-25	9.88E-41	5.11E-42	3.57E-38	8.70E-45	5.16E-40	5.23E-08	8.33E-41	4.86E-27	9.99E-19	8.45E-34	2.98E-43	5.53E-60	2.22E-58	2.41E-48	0.00E+00	1.04E-24	7.99E-11	1.10E-08	1.17E-25	9.46E-26	6.51E-09	6.76E-09	2.19E-25
5.80E-10	300	3.67E+19	0.00E+00	2.71E-08	6.53E+05	6.86E-10	6.56E-21	1.39E+05	1.20E-07	1.74E+05	1.14E-07	3.47E+04	2.66E-08	1.52E-10	9.85E-08	1.07E-07	1.36E-08	1.70E-08	6.79E-09	0.00E+00	2.20E-10	7.97E-13	2.43E-25	1.64E-25	4.48E-50	1.24E-25	1.28E-40	6.01E-42	4.23E-38	1.13E-44	6.70E-40	5.69E-08	1.08E-40	5.30E-27	1.09E-18	1.01E-33	3.86E-43	6.65E-60	2.89E-58	3.14E-48	0.00E+00	1.23E-24	8.68E-11	1.20E-08	1.27E-25	1.03E-25	7.08E-09	7.34E-09	2.59E-25
5.90E-10	300	3.67E+19	0.00E+00	2.95E-08	6.53E+05	6.86E-10	7.67E-21	1.39E+05	1.30E-07	1.74E+05	1.24E-07	3.47E+04	2.90E-08	1.65E-10	1.07E-07	1.16E-07	1.48E-08	1.85E-08	7.39E-09	0.00E+00	2.39E-10	8.69E-13	2.88E-25	1.95E-25	5.82E-50	1.48E-25	1.66E-40	7.06E-42	5.03E-38	1.46E-44	8.71E-40	6.18E-08	1.39E-40	5.77E-27	1.19E-18	1.20E-33	5.00E-43	7.97E-60	3.77E-58	4.09E-48	0.00E+00	1.45E-24	9.43E-11	1.30E-08	1.38E-25	1.12E-25	7.69E-09	7.97E-09	3.06E-25
6.00E-10	300	3.67E+19	0.00E+00	3.20E-08	6.53E+05	6.86E-10	8.99E-21	1.39E+05	1.42E-07	1.74E+05	1.34E-07	3.47E+04	3.15E-08	1.80E-10	1.17E-07	1.26E-07	1.61E-08	2.01E-08	8.04E-09	0.00E+00	2.61E-10	9.47E-13	3.42E-25	2.32E-25	7.54E-50	1.76E-25	2.15E-40	8.30E-42	5.96E-38	1.89E-44	1.13E-39	6.72E-08	1.80E-40	6.29E-27	1.29E-18	1.43E-33	6.47E-43	9.54E-60	4.90E-58	5.32E-48	0.00E+00	1.71E-24	1.02E-10	1.41E-08	1.50E-25	1.22E-25	8.36E-09	8.66E-09	3.62E-25
6.10E-10	300	3.67E+19	0.00E+00	3.48E-08	6.53E+05	6.86E-10	1.05E-20	1.39E+05	1.54E-07	1.74E+05	1.46E-07	3.47E+04	3.43E-08	1.97E-10	1.27E-07	1.37E-07	1.75E-08	2.19E-08	8.74E-09	0.00E+00	2.84E-10	1.03E-12	4.05E-25	2.75E-25	9.76E-50	2.10E-25	2.79E-40	9.76E-42	7.07E-38	2.44E-44	1.46E-39	7.30E-08	2.32E-40	6.85E-27	1.40E-18	1.70E-33	8.37E-43	1.14E-59	6.38E-58	6.92E-48	0.00E+00	2.02E-24	1.11E-10	1.54E-08	1.63E-25	1.32E-25	9.09E-09	9.40E-09	4.28E-25
6.20E-10	300	3.67E+19	0.00E+00	3.78E-08	6.53E+05	6.86E-10	1.24E-20	1.39E+05	1.67E-07	1.74E+05	1.59E-07	3.47E+04	3.74E-08	2.14E-10	1.38E-07	1.49E-07	1.91E-08	2.38E-08	9.51E-09	0.00E+00	3.09E-10	1.13E-12	4.80E-25	3.27E-25	1.26E-49	2.50E-25	3.61E-40	1.15E-41	8.39E-38	3.16E-44	1.90E-39	7.93E-08	2.99E-40	7.46E-27	1.53E-18	2.01E-33	1.08E-42	1.36E-59	8.28E-58	8.98E-48	0.00E+00	2.38E-24	1.21E-10	1.67E-08	1.77E-25	1.44E-25	9.87E-09	1.02E-08	5.06E-25
6.30E-10	300	3.67E+19	0.00E+00	4.10E-08	6.53E+05	6.86E-10	1.45E-20	1.39E+05	1.82E-07	1.74E+05	1.72E-07	3.47E+04	4.07E-08	2.33E-10	1.50E-07	1.62E-07	2.08E-08	2.58E-08	1.03E-08	0.00E+00	3.37E-10	1.23E-12	5.69E-25	3.87E-25	1.63E-49	2.97E-25	4.66E-40	1.35E-41	9.94E-38	4.08E-44	2.45E-39	8.62E-08	3.86E-40	8.12E-27	1.66E-18	2.39E-33	1.40E-42	1.62E-59	1.07E-57	1.16E-47	0.00E+00	2.81E-24	1.31E-10	1.82E-08	1.92E-25	1.56E-25	1.07E-08	1.11E-08	5.98E-25
6.40E-10	300	3.67E+19	0.00E+00	4.46E-08	6.53E+05	6.86E-10	1.70E-20	1.39E+05	1.98E-07	1.74E+05	1.87E-07	3.47E+04	4.43E-08	2.54E-10	1.63E-07	1.76E-07	2.26E-08	2.81E-08	1.12E-08	0.00E+00	3.67E-10	1.34E-12	6.74E-25	4.59E-25	2.11E-49	3.52E-25	6.02E-40	1.59E-41	1.18E-37	5.27E-44	3.17E-39	9.37E-08	4.97E-40	8.84E-27	1.81E-18	2.84E-33	1.80E-42	1.93E-59	1.39E-57	1.51E-47	0.00E+00	3.32E-24	1.43E-10	1.97E-08	2.08E-25	1.70E-25	1.17E-08	1.20E-08	7.06E-25
6.50E-10	300	3.67E+19	0.00E+00	4.84E-08	6.53E+05	6.86E-10	2.00E-20	1.39E+05	2.15E-07	1.74E+05	2.03E-07	3.47E+04	4.82E-08	2.77E-10	1.78E-07	1.91E-07	2.45E-08	3.05E-08	1.22E-08	0.00E+00	3.99E-10	1.45E-12	7.98E-25	5.44E-25	2.73E-49	4.19E-25	7.78E-40	1.86E-41	1.40E-37	6.80E-44	4.10E-39	1.02E-07	6.40E-40	9.63E-27	1.97E-18	3.37E-33	2.33E-42	2.29E-59	1.81E-57	1.95E-47	0.00E+00	3.91E-24	1.55E-10	2.15E-08	2.26E-25	1.85E-25	1.27E-08	1.31E-08	8.35E-25
6.60E-10	300	3.67E+19	0.00E+00	5.26E-08	6.53E+05	6.86E-10	2.35E-20	1.39E+05	2.34E-07	1.74E+05	2.21E-07	3.47E+04	5.24E-08	3.01E-10	1.93E-07	2.08E-07	2.67E-08	3.31E-08	1.33E-08	0.00E+00	4.34E-10	1.58E-12	9.45E-25	6.45E-25	3.52E-49	4.97E-25	1.00E-39	2.19E-41	1.65E-37	8.77E-44	5.30E-39	1.11E-07	8.24E-40	1.05E-26	2.14E-18	4.00E-33	3.00E-42	2.73E-59	2.34E-57	2.53E-47	0.00E+00	4.62E-24	1.68E-10	2.33E-08	2.46E-25	2.01E-25	1.38E-08	1.42E-08	9.86E-25
6.70E-10	300	3.67E+19	0.00E+00	5.71E-08	6.53E+05	6.86E-10	2.76E-20	1.39E+05	2.54E-07	1.74E+05	2.40E-07	3.47E+04	5.70E-08	3.28E-10	2.10E-07	2.26E-07	2.90E-08	3.60E-08	1.44E-08	0.00E+00	4.73E-10	1.72E-12	1.12E-24	7.64E-25	4.55E-49	5.90E-25	1.30E-39	2.58E-41	1.96E-37	1.13E-43	6.84E-39	1.20E-07	1.06E-39	1.14E-26	2.33E-18	4.74E-33	3.87E-42	3.24E-59	3.02E-57	3.27E-47	0.00E+00	5.45E-24	1.83E-10	2.53E-08	2.67E-25	2.18E-25	1.50E-08	1.54E-08	1.16E-24
6.80E-10	300	3.67E+19	0.00E+00	6.20E-08	6.53E+05	6.86E-10	3.25E-20	1.39E+05	2.76E-07	1.74E+05	2.61E-07	3.47E+04	6.20E-08	3.57E-10	2.29E-07	2.45E-07	3.15E-08	3.91E-08	1.57E-08	0.00E+00	5.14E-10	1.88E-12	1.32E-24	9.04E-25	5.86E-49	6.99E-25	1.67E-39	3.03E-41	2.31E-37	1.46E-43	8.83E-39	1.31E-07	1.37E-39	1.24E-26	2.54E-18	5.62E-33	4.99E-42	3.85E-59	3.91E-57	4.23E-47	0.00E+00	6.43E-24	1.98E-10	2.75E-08	2.90E-25	2.37E-25	1.62E-08	1.68E-08	1.38E-24
6.90E-10	300	3.67E+19	0.00E+00	6.74E-08	6.53E+05	6.86E-10	3.82E-20	1.39E+05	3.00E-07	1.74E+05	2.83E-07	3.47E+04	6.75E-08	3.89E-10	2.48E-07	2.66E-07	3.43E-08	4.25E-08	1.71E-08	0.00E+00	5.59E-10	2.04E-12	1.57E-24	1.07E-24	7.56E-49	8.29E-25	2.15E-39	3.57E-41	2.74E-37	1.88E-43	1.14E-38	1.42E-07	1.76E-39	1.35E-26	2.76E-18	6.66E-33	6.43E-42	4.58E-59	5.05E-57	5.46E-47	0.00E+00	7.59E-24	2.15E-10	2.99E-08	3.15E-25	2.58E-25	1.77E-08	1.82E-08	1.62E-24
7.00E-10	300	3.67E+19	0.00E+00	7.32E-08	6.53E+05	6.86E-10	4.49E-20	1.39E+05	3.26E-07	1.74E+05	3.07E-07	3.47E+04	7.34E-08	4.23E-10	2.70E-07	2.89E-07	3.73E-08	4.62E-08	1.86E-08	0.00E+00	6.08E-10	2.22E-12	1.85E-24	1.27E-24	9.74E-49	9.83E-25	2.77E-39	4.20E-41	3.24E-37	2.42E-43	1.47E-38	1.54E-07	2.26E-39	1.47E-26	3.00E-18	7.89E-33	8.28E-42	5.45E-59	6.52E-57	7.05E-47	0.00E+00	8.96E-24	2.34E-10	3.25E-08	3.42E-25	2.80E-25	1.92E-08	1.98E-08	1.92E-24
7.10E-10	300	3.67E+19	0.00E+00	7.95E-08	6.53E+05	6.86E-10	5.29E-20	1.39E+05	3.54E-07	1.74E+05	3.34E-07	3.47E+04	7.98E-08	4.60E-10	2.94E-07	3.14E-07	4.05E-08	5.02E-08	2.02E-08	0.00E+00	6.62E-10	2.42E-12	2.19E-24	1.50E-24	1.26E-48	1.16E-24	3.57E-39	4.94E-41	3.83E-37	3.11E-43	1.89E-38	1.67E-07	2.91E-39	1.60E-26	3.26E-18	9.35E-33	1.07E-41	6.50E-59	8.42E-57	9.10E-47	0.00E+00	1.06E-23	2.54E-10	3.53E-08	3.72E-25	3.05E-25	2.08E-08	2.15E-08	2.27E-24
7.20E-10	300	3.67E+19	0.00E+00	8.63E-08	6.53E+05	6.86E-10	6.22E-20	1.39E+05	3.84E-07	1.74E+05	3.63E-07	3.47E+04	8.67E-08	5.00E-10	3.19E-07	3.41E-07	4.40E-08	5.45E-08	2.19E-08	0.00E+00	7.20E-10	2.63E-12	2.59E-24	1.77E-24	1.62E-48	1.38E-24	4.60E-39	5.82E-41	4.53E-37	4.01E-43	2.44E-38	1.82E-07	3.74E-39	1.74E-26	3.55E-18	1.11E-32	1.37E-41	7.75E-59	1.09E-56	1.17E-46	0.00E+00	1.25E-23	2.76E-10	3.84E-08	4.04E-25	3.31E-25	2.26E-08	2.33E-08	2.67E-24
7.30E-10	300	3.67E+19	0.00E+00	9.37E-08	6.53E+05	6.86E-10	7.33E-20	1.39E+05	4.18E-07	1.74E+05	3.94E-07	3.47E+04	9.43E-08	5.44E-10	3.47E-07	3.71E-07	4.79E-08	5.92E-08	2.38E-08	0.00E+00	7.83E-10	2.86E-12	3.06E-24	2.10E-24	2.08E-48	1.63E-24	5.92E-39	6.85E-41	5.36E-37	5.16E-43	3.14E-38	1.98E-07	4.80E-39	1.89E-26	3.85E-18	1.31E-32	1.76E-41	9.25E-59	1.40E-56	1.51E-46	0.00E+00	1.47E-23	3.00E-10	4.17E-08	4.38E-25	3.60E-25	2.46E-08	2.53E-08	3.16E-24
7.40E-10	300	3.67E+19	0.00E+00	1.02E-07	6.53E+05	6.86E-10	8.63E-20	1.39E+05	4.54E-07	1.74E+05	4.28E-07	3.47E+04	1.03E-07	5.92E-10	3.77E-07	4.03E-07	5.20E-08	6.43E-08	2.59E-08	0.00E+00	8.51E-10	3.11E-12	3.62E-24	2.48E-24	2.68E-48	1.93E-24	7.62E-39	8.06E-41	6.33E-37	6.63E-43	4.04E-38	2.15E-07	6.17E-39	2.05E-26	4.19E-18	1.55E-32	2.27E-41	1.11E-58	1.81E-56	1.95E-46	0.00E+00	1.74E-23	3.26E-10	4.53E-08	4.76E-25	3.91E-25	2.67E-08	2.75E-08	3.73E-24
7.50E-10	300	3.67E+19	0.00E+00	1.11E-07	6.53E+05	6.86E-10	1.02E-19	1.39E+05	4.93E-07	1.74E+05	4.65E-07	3.47E+04	1.11E-07	6.44E-10	4.10E-07	4.37E-07	5.65E-08	6.98E-08	2.81E-08	0.00E+00	9.25E-10	3.39E-12	4.28E-24	2.93E-24	3.45E-48	2.29E-24	9.80E-39	9.50E-41	7.49E-37	8.53E-43	5.20E-38	2.33E-07	7.93E-39	2.23E-26	4.55E-18	1.83E-32	2.92E-41	1.32E-58	2.33E-56	2.51E-46	0.00E+00	2.05E-23	3.54E-10	4.92E-08	5.17E-25	4.25E-25	2.90E-08	2.99E-08	4.40E-24
7.60E-10	300	3.67E+19	0.00E+00	1.20E-07	6.53E+05	6.86E-10	1.20E-19	1.39E+05	5.36E-07	1.74E+05	5.05E-07	3.47E+04	1.21E-07	7.00E-10	4.45E-07	4.75E-07	6.14E-08	7.59E-08	3.06E-08	0.00E+00	1.01E-09	3.68E-12	5.06E-24	3.47E-24	4.43E-48	2.71E-24	1.26E-38	1.12E-40	8.85E-37	1.10E-42	6.70E-38	2.53E-07	1.02E-38	2.43E-26	4.95E-18	2.17E-32	3.75E-41	1.59E-58	3.00E-56	3.23E-46	0.00E+00	2.42E-23	3.84E-10	5.35E-08	5.62E-25	4.61E-25	3.15E-08	3.25E-08	5.19E-24
7.70E-10	300	3.67E+19	0.00E+00	1.30E-07	6.53E+05	6.86E-10	1.41E-19	1.39E+05	5.82E-07	1.74E+05	5.48E-07	3.47E+04	1.32E-07	7.62E-10	4.84E-07	5.16E-07	6.67E-08	8.24E-08	3.32E-08	0.00E+00	1.09E-09	4.01E-12	5.98E-24	4.10E-24	5.70E-48	3.20E-24	1.62E-38	1.32E-40	1.05E-36	1.41E-42	8.61E-38	2.75E-07	1.31E-38	2.64E-26	5.38E-18	2.57E-32	4.82E-41	1.91E-58	3.86E-56	4.16E-46	0.00E+00	2.85E-23	4.17E-10	5.81E-08	6.10E-25	5.01E-25	3.42E-08	3.53E-08	6.13E-24
7.80E-10	300	3.67E+19	0.00E+00	1.42E-07	6.53E+05	6.86E-10	1.66E-19	1.39E+05	6.32E-07	1.74E+05	5.96E-07	3.47E+04	1.43E-07	8.28E-10	5.26E-07	5.60E-07	7.25E-08	8.95E-08	3.61E-08	0.00E+00	1.19E-09	4.36E-12	7.06E-24	4.85E-24	7.33E-48	3.79E-24	2.08E-38	1.55E-40	1.24E-36	1.81E-42	1.11E-37	2.99E-07	1.68E-38	2.87E-26	5.85E-18	3.04E-32	6.20E-41	2.31E-58	4.96E-56	5.35E-46	0.00E+00	3.37E-23	4.53E-10	6.31E-08	6.63E-25	5.45E-25	3.72E-08	3.83E-08	7.24E-24
7.90E-10	300	3.67E+19	0.00E+00	1.54E-07	6.53E+05	6.86E-10	1.96E-19	1.39E+05	6.87E-07	1.74E+05	6.47E-07	3.47E+04	1.56E-07	9.00E-10	5.71E-07	6.09E-07	7.88E-08	9.73E-08	3.92E-08	0.00E+00	1.29E-09	4.74E-12	8.34E-24	5.73E-24	9.42E-48	4.48E-24	2.68E-38	1.83E-40	1.46E-36	2.33E-42	1.42E-37	3.25E-07	2.16E-38	3.12E-26	6.36E-18	3.59E-32	7.96E-41	2.80E-58	6.39E-56	6.89E-46	0.00E+00	3.97E-23	4.92E-10	6.86E-08	7.20E-25	5.92E-25	4.04E-08	4.16E-08	8.54E-24
8.00E-10	300	3.67E+19	0.00E+00	1.67E-07	6.53E+05	6.86E-10	2.31E-19	1.39E+05	7.46E-07	1.74E+05	7.03E-07	3.47E+04	1.69E-07	9.79E-10	6.21E-07	6.61E-07	8.56E-08	1.06E-07	4.26E-08	0.00E+00	1.41E-09	5.15E-12	9.85E-24	6.77E-24	1.21E-47	5.30E-24	3.44E-38	2.15E-40	1.72E-36	2.99E-42	1.83E-37	3.53E-07	2.77E-38	3.39E-26	6.91E-18	4.24E-32	1.02E-40	3.40E-58	8.22E-56	8.86E-46	0.00E+00	4.69E-23	5.35E-10	7.45E-08	7.82E-25	6.43E-25	4.39E-08	4.52E-08	1.01E-23
8.10E-10	300	3.67E+19	0.00E+00	1.82E-07	6.53E+05	6.86E-10	2.72E-19	1.39E+05	8.10E-07	1.74E+05	7.63E-07	3.47E+04	1.84E-07	1.06E-09	6.75E-07	7.18E-07	9.30E-08	1.15E-07	4.63E-08	0.00E+00	1.53E-09	5.60E-12	1.16E-23	7.99E-24	1.56E-47	6.27E-24	4.42E-38	2.54E-40	2.04E-36	3.84E-42	2.35E-37	3.83E-07	3.56E-38	3.69E-26	7.51E-18	5.01E-32	1.31E-40	4.15E-58	1.06E-55	1.14E-45	0.00E+00	5.53E-23	5.81E-10	8.10E-08	8.49E-25	6.99E-25	4.77E-08	4.91E-08	1.19E-23
8.20E-10	300	3.67E+19	0.00E+00	1.97E-07	6.53E+05	6.86E-10	3.21E-19	1.39E+05	8.80E-07	1.74E+05	8.29E-07	3.47E+04	2.00E-07	1.16E-09	7.33E-07	7.80E-07	1.01E-07	1.25E-07	5.03E-08	0.00E+00	1.66E-09	6.08E-12	1.37E-23	9.44E-24	2.00E-47	7.41E-24	5.67E-38	2.99E-40	2.40E-36	4.93E-42	3.02E-37	4.16E-07	4.56E-38	4.01E-26	8.16E-18	5.93E-32	1.69E-40	5.10E-58	1.36E-55	1.46E-45	0.00E+00	6.52E-23	6.31E-10	8.79E-08	9.22E-25	7.59E-25	5.18E-08	5.33E-08	1.40E-23
8.30E-10	300	3.67E+19	0.00E+00	2.14E-07	6.53E+05	6.86E-10	3.79E-19	1.39E+05	9.56E-07	1.74E+05	9.00E-07	3.47E+04	2.17E-07	1.26E-09	7.96E-07	8.47E-07	1.10E-07	1.35E-07	5.46E-08	0.00E+00	1.80E-09	6.61E-12	1.62E-23	1.12E-23	2.57E-47	8.75E-24	7.28E-38	3.53E-40	2.84E-36	6.32E-42	3.88E-37	4.52E-07	5.86E-38	4.35E-26	8.86E-18	7.00E-32	2.17E-40	6.33E-58	1.75E-55	1.88E-45	0.00E+00	7.70E-23	6.85E-10	9.55E-08	1.00E-24	8.24E-25	5.63E-08	5.79E-08	1.66E-23
8.40E-10	300	3.67E+19	0.00E+00	2.33E-07	6.53E+05	6.86E-10	4.47E-19	1.39E+05	1.04E-06	1.74E+05	9.78E-07	3.47E+04	2.36E-07	1.37E-09	8.65E-07	9.20E-07	1.19E-07	1.47E-07	5.93E-08	0.00E+00	1.96E-09	7.19E-12	1.92E-23	1.32E-23	3.30E-47	1.03E-23	9.35E-38	4.16E-40	3.35E-36	8.12E-42	4.98E-37	4.91E-07	7.51E-38	4.73E-26	9.63E-18	8.27E-32	2.78E-40	7.88E-58	2.24E-55	2.42E-45	0.00E+00	9.08E-23	7.44E-10	1.04E-07	1.09E-24	8.96E-25	6.11E-08	6.29E-08	1.95E-23
8.50E-10	300	3.67E+19	0.00E+00	2.53E-07	6.53E+05	6.86E-10	5.27E-19	1.39E+05	1.13E-06	1.74E+05	1.06E-06	3.47E+04	2.56E-07	1.49E-09	9.40E-07	1.00E-06	1.30E-07	1.60E-07	6.45E-08	0.00E+00	2.13E-09	7.81E-12	2.26E-23	1.56E-23	4.23E-47	1.22E-23	1.20E-37	4.90E-40	3.96E-36	1.04E-41	6.40E-37	5.33E-07	9.64E-38	5.14E-26	1.05E-17	9.77E-32	3.57E-40	9.85E-58	2.88E-55	3.11E-45	0.00E+00	1.07E-22	8.08E-10	1.13E-07	1.18E-24	9.73E-25	6.64E-08	6.83E-08	2.31E-23
8.60E-10	300	3.67E+19	0.00E+00	2.74E-07	6.53E+05	6.86E-10	6.21E-19	1.39E+05	1.23E-06	1.74E+05	1.15E-06	3.47E+04	2.78E-07	1.61E-09	1.02E-06	1.09E-06	1.41E-07	1.74E-07	7.00E-08	0.00E+00	2.31E-09	8.49E-12	2.67E-23	1.84E-23	5.44E-47	1.44E-23	1.54E-37	5.77E-40	4.67E-36	1.34E-41	8.21E-37	5.79E-07	1.24E-37	5.59E-26	1.14E-17	1.15E-31	4.58E-40	1.24E-57	3.70E-55	3.99E-45	0.00E+00	1.26E-22	8.78E-10	1.22E-07	1.28E-24	1.06E-24	7.21E-08	7.42E-08	2.72E-23
8.70E-10	300	3.67E+19	0.00E+00	2.98E-07	6.53E+05	6.86E-10	7.33E-19	1.39E+05	1.33E-06	1.74E+05	1.25E-06	3.47E+04	3.02E-07	1.75E-09	1.11E-06	1.18E-06	1.53E-07	1.88E-07	7.61E-08	0.00E+00	2.52E-09	9.23E-12	3.16E-23	2.17E-23	6.98E-47	1.71E-23	1.98E-37	6.81E-40	5.52E-36	1.72E-41	1.05E-36	6.29E-07	1.59E-37	6.07E-26	1.24E-17	1.36E-31	5.87E-40	1.57E-57	4.75E-55	5.12E-45	0.00E+00	1.49E-22	9.53E-10	1.33E-07	1.39E-24	1.15E-24	7.83E-08	8.06E-08	3.21E-23
8.80E-10	300	3.67E+19	0.00E+00	3.24E-07	6.53E+05	6.86E-10	8.64E-19	1.39E+05	1.45E-06	1.74E+05	1.36E-06	3.47E+04	3.29E-07	1.91E-09	1.21E-06	1.28E-06	1.66E-07	2.05E-07	8.26E-08	0.00E+00	2.73E-09	1.00E-11	3.73E-23	2.56E-23	8.96E-47	2.02E-23	2.54E-37	8.02E-40	6.51E-36	2.20E-41	1.35E-36	6.83E-07	2.04E-37	6.60E-26	1.34E-17	1.61E-31	7.54E-40	2.00E-57	6.10E-55	6.58E-45	0.00E+00	1.76E-22	1.04E-09	1.44E-07	1.51E-24	1.25E-24	8.51E-08	8.75E-08	3.79E-23
8.90E-10	300	3.67E+19	0.00E+00	3.52E-07	6.53E+05	6.86E-10	1.02E-18	1.39E+05	1.57E-06	1.74E+05	1.48E-06	3.47E+04	3.57E-07	2.07E-09	1.31E-06	1.39E-06	1.80E-07	2.22E-07	8.98E-08	0.00E+00	2.97E-09	1.09E-11	4.40E-23	3.03E-23	1.15E-46	2.38E-23	3.26E-37	9.46E-40	7.69E-36	2.83E-41	1.74E-36	7.42E-07	2.61E-37	7.17E-26	1.46E-17	1.90E-31	9.67E-40	2.56E-57	7.84E-55	8.44E-45	0.00E+00	2.08E-22	1.12E-09	1.57E-07	1.64E-24	1.35E-24	9.24E-08	9.50E-08	4.47E-23
9.00E-10	300	3.67E+19	0.00E+00	3.82E-07	6.53E+05	6.86E-10	1.20E-18	1.39E+05	1.71E-06	1.74E+05	1.61E-06	3.47E+04	3.88E-07	2.25E-09	1.42E-06	1.51E-06	1.96E-07	2.42E-07	9.75E-08	0.00E+00	3.23E-09	1.18E-11	5.19E-23	3.57E-23	1.47E-46	2.81E-23	4.18E-37	1.12E-39	9.08E-36	3.62E-41	2.23E-36	8.06E-07	3.35E-37	7.79E-26	1.58E-17	2.25E-31	1.24E-39	3.29E-57	1.01E-54	1.08E-44	0.00E+00	2.45E-22	1.22E-09	1.70E-07	1.79E-24	1.47E-24	1.00E-07	1.03E-07	5.28E-23
9.10E-10	300	3.67E+19	0.00E+00	4.15E-07	6.53E+05	6.86E-10	1.42E-18	1.39E+05	1.85E-06	1.74E+05	1.74E-06	3.47E+04	4.21E-07	2.45E-09	1.55E-06	1.64E-06	2.13E-07	2.62E-07	1.06E-07	0.00E+00	3.51E-09	1.29E-11	6.13E-23	4.22E-23	1.89E-46	3.32E-23	5.36E-37	1.32E-39	1.07E-35	4.65E-41	2.86E-36	8.76E-07	4.29E-37	8.47E-26	1.72E-17	2.65E-31	1.59E-39	4.28E-57	1.29E-54	1.39E-44	0.00E+00	2.89E-22	1.33E-09	1.85E-07	1.94E-24	1.60E-24	1.09E-07	1.12E-07	6.23E-23
9.20E-10	300	3.67E+19	0.00E+00	4.50E-07	6.53E+05	6.86E-10	1.67E-18	1.39E+05	2.01E-06	1.74E+05	1.89E-06	3.47E+04	4.58E-07	2.66E-09	1.68E-06	1.78E-06	2.31E-07	2.85E-07	1.15E-07	0.00E+00	3.81E-09	1.40E-11	7.23E-23	4.98E-23	2.43E-46	3.92E-23	6.88E-37	1.55E-39	1.26E-35	5.96E-41	3.67E-36	9.51E-07	5.50E-37	9.20E-26	1.87E-17	3.13E-31	2.04E-39	5.58E-57	1.66E-54	1.78E-44	0.00E+00	3.41E-22	1.44E-09	2.01E-07	2.11E-24	1.74E-24	1.18E-07	1.22E-07	7.35E-23
9.30E-10	300	3.67E+19	0.00E+00	4.89E-07	6.53E+05	6.86E-10	1.97E-18	1.39E+05	2.19E-06	1.74E+05	2.06E-06	3.47E+04	4.97E-07	2.89E-09	1.82E-06	1.94E-06	2.51E-07	3.10E-07	1.25E-07	0.00E+00	4.14E-09	1.52E-11	8.54E-23	5.88E-23	3.11E-46	4.63E-23	8.82E-37	1.83E-39	1.49E-35	7.65E-41	4.71E-36	1.03E-06	7.06E-37	1.00E-25	2.03E-17	3.70E-31	2.62E-39	7.34E-57	2.13E-54	2.29E-44	0.00E+00	4.02E-22	1.56E-09	2.18E-07	2.29E-24	1.89E-24	1.29E-07	1.32E-07	8.67E-23
9.40E-10	300	3.67E+19	0.00E+00	5.31E-07	6.53E+05	6.86E-10	2.33E-18	1.39E+05	2.37E-06	1.74E+05	2.23E-06	3.47E+04	5.40E-07	3.14E-09	1.98E-06	2.10E-06	2.73E-07	3.36E-07	1.36E-07	0.00E+00	4.50E-09	1.65E-11	1.01E-22	6.94E-23	4.00E-46	5.47E-23	1.13E-36	2.16E-39	1.76E-35	9.81E-41	6.04E-36	1.12E-06	9.05E-37	1.09E-25	2.21E-17	4.36E-31	3.36E-39	9.70E-57	2.73E-54	2.94E-44	0.00E+00	4.74E-22	1.70E-09	2.37E-07	2.49E-24	2.05E-24	1.40E-07	1.44E-07	1.02E-22
9.50E-10	300	3.67E+19	0.00E+00	5.77E-07	6.53E+05	6.86E-10	2.75E-18	1.39E+05	2.58E-06	1.74E+05	2.43E-06	3.47E+04	5.87E-07	3.41E-09	2.15E-06	2.28E-06	2.96E-07	3.65E-07	1.47E-07	0.00E+00	4.88E-09	1.79E-11	1.19E-22	8.19E-23	5.12E-46	6.45E-23	1.45E-36	2.54E-39	2.08E-35	1.26E-40	7.74E-36	1.22E-06	1.16E-36	1.18E-25	2.40E-17	5.15E-31	4.31E-39	1.29E-56	3.50E-54	3.77E-44	0.00E+00	5.60E-22	1.85E-09	2.58E-07	2.70E-24	2.22E-24	1.52E-07	1.56E-07	1.21E-22
9.60E-10	300	3.67E+19	0.00E+00	6.27E-07	6.53E+05	6.86E-10	3.24E-18	1.39E+05	2.80E-06	1.74E+05	2.64E-06	3.47E+04	6.38E-07	3.70E-09	2.34E-06	2.48E-06	3.22E-07	3.97E-07	1.60E-07	0.00E+00	5.31E-09	1.95E-11	1.40E-22	9.66E-23	6.57E-46	7.62E-23	1.86E-36	3.00E-39	2.45E-35	1.61E-40	9.93E-36	1.32E-06	1.49E-36	1.28E-25	2.60E-17	6.08E-31	5.52E-39	1.72E-56	4.49E-54	4.84E-44	0.00E+00	6.60E-22	2.00E-09	2.80E-07	2.93E-24	2.42E-24	1.65E-07	1.69E-07	1.42E-22
9.70E-10	300	3.67E+19	0.00E+00	6.81E-07	6.53E+05	6.86E-10	3.82E-18	1.39E+05	3.04E-06	1.74E+05	2.86E-06	3.47E+04	6.93E-07	4.02E-09	2.54E-06	2.70E-06	3.50E-07	4.31E-07	1.74E-07	0.00E+00	5.77E-09	2.12E-11	1.66E-22	1.14E-22	8.43E-46	8.99E-23	2.39E-36	3.54E-39	2.90E-35	2.07E-40	1.27E-35	1.44E-06	1.91E-36	1.39E-25	2.83E-17	7.18E-31	7.08E-39	2.32E-56	5.75E-54	6.20E-44	0.00E+00	7.79E-22	2.18E-09	3.04E-07	3.18E-24	2.62E-24	1.79E-07	1.84E-07	1.68E-22
9.80E-10	300	3.67E+19	0.00E+00	7.39E-07	6.53E+05	6.86E-10	4.51E-18	1.39E+05	3.31E-06	1.74E+05	3.11E-06	3.47E+04	7.52E-07	4.37E-09	2.76E-06	2.93E-06	3.80E-07	4.68E-07	1.89E-07	0.00E+00	6.26E-09	2.30E-11	1.96E-22	1.35E-22	1.08E-45	1.06E-22	3.06E-36	4.17E-39	3.42E-35	2.65E-40	1.63E-35	1.56E-06	2.45E-36	1.51E-25	3.07E-17	8.47E-31	9.08E-39	3.12E-56	7.38E-54	7.96E-44	0.00E+00	9.19E-22	2.37E-09	3.30E-07	3.46E-24	2.85E-24	1.94E-07	2.00E-07	1.98E-22
9.90E-10	300	3.67E+19	0.00E+00	8.03E-07	6.53E+05	6.86E-10	5.32E-18	1.39E+05	3.59E-06	1.74E+05	3.38E-06	3.47E+04	8.17E-07	4.75E-09	3.00E-06	3.18E-06	4.13E-07	5.08E-07	2.05E-07	0.00E+00	6.80E-09	2.50E-11	2.31E-22	1.59E-22	1.39E-45	1.25E-22	3.92E-36	4.92E-39	4.03E-35	3.40E-40	2.09E-35	1.70E-06	3.13E-36	1.64E-25	3.34E-17	1.00E-30	1.16E-38	4.23E-56	9.46E-54	1.02E-43	0.00E+00	1.08E-21	2.57E-09	3.59E-07	3.76E-24	3.10E-24	2.11E-07	2.17E-07	2.34E-22
1.00E-09	300	3.67E+19	0.00E+00	8.72E-07	6.53E+05	6.86E-10	6.28E-18	1.39E+05	3.90E-06	1.74E+05	3.67E-06	3.47E+04	8.88E-07	5.16E-09	3.25E-06	3.45E-06	4.48E-07	5.52E-07	2.23E-07	0.00E+00	7.39E-09	2.72E-11	2.72E-22	1.87E-22	1.78E-45	1.48E-22	5.03E-36	5.80E-39	4.76E-35	4.36E-40	2.68E-35	1.84E-06	4.02E-36	1.79E-25	3.62E-17	1.18E-30	1.49E-38	5.75E-56	1.21E-53	1.31E-43	0.00E+00	1.28E-21	2.79E-09	3.90E-07	4.08E-24	3.36E-24	2.29E-07	2.36E-07	2.76E-22
1.01E-09	300	3.67E+19	0.00E+00	9.47E-07	6.53E+05	6.86E-10	7.40E-18	1.39E+05	4.24E-06	1.74E+05	3.98E-06	3.47E+04	9.64E-07	5.61E-09	3.53E-06	3.75E-06	4.87E-07	6.00E-07	2.42E-07	0.00E+00	8.03E-09	2.95E-11	3.21E-22	2.21E-22	2.28E-45	1.75E-22	6.45E-36	6.84E-39	5.61E-35	5.59E-40	3.44E-35	2.00E-06	5.15E-36	1.94E-25	3.94E-17	1.39E-30	1.91E-38	7.84E-56	1.56E-53	1.68E-43	0.00E+00	1.51E-21	3.03E-09	4.23E-07	4.43E-24	3.65E-24	2.49E-07	2.56E-07	3.25E-22
1.02E-09	300	3.67E+19	0.00E+00	1.03E-06	6.53E+05	6.86E-10	8.73E-18	1.39E+05	4.60E-06	1.74E+05	4.33E-06	3.47E+04	1.05E-06	6.09E-09	3.84E-06	4.07E-06	5.29E-07	6.51E-07	2.63E-07	0.00E+00	8.72E-09	3.20E-11	3.79E-22	2.61E-22	2.92E-45	2.06E-22	8.26E-36	8.07E-39	6.62E-35	7.16E-40	4.41E-35	2.17E-06	6.60E-36	2.11E-25	4.28E-17	1.64E-30	2.45E-38	1.07E-55	1.99E-53	2.15E-43	0.00E+00	1.78E-21	3.29E-09	4.60E-07	4.81E-24	3.97E-24	2.71E-07	2.78E-07	3.84E-22
1.03E-09	300	3.67E+19	0.00E+00	1.12E-06	6.53E+05	6.86E-10	1.03E-17	1.39E+05	5.00E-06	1.74E+05	4.70E-06	3.47E+04	1.14E-06	6.62E-09	4.17E-06	4.42E-06	5.74E-07	7.07E-07	2.86E-07	0.00E+00	9.47E-09	3.48E-11	4.47E-22	3.08E-22	3.75E-45	2.43E-22	1.06E-35	9.52E-39	7.82E-35	9.18E-40	5.66E-35	2.36E-06	8.46E-36	2.29E-25	4.65E-17	1.94E-30	3.14E-38	1.47E-55	2.56E-53	2.76E-43	0.00E+00	2.10E-21	3.57E-09	4.99E-07	5.23E-24	4.31E-24	2.94E-07	3.02E-07	4.53E-22
1.04E-09	300	3.67E+19	0.00E+00	1.21E-06	6.53E+05	6.86E-10	1.22E-17	1.39E+05	5.43E-06	1.74E+05	5.10E-06	3.47E+04	1.24E-06	7.19E-09	4.53E-06	4.81E-06	6.24E-07	7.68E-07	3.10E-07	0.00E+00	1.03E-08	3.78E-11	5.28E-22	3.63E-22	4.80E-45	2.87E-22	1.36E-35	1.12E-38	9.22E-35	1.18E-39	7.25E-35	2.56E-06	1.08E-35	2.49E-25	5.05E-17	2.29E-30	4.03E-38	2.02E-55	3.28E-53	3.54E-43	0.00E+00	2.48E-21	3.88E-09	5.42E-07	5.68E-24	4.68E-24	3.19E-07	3.28E-07	5.34E-22
1.05E-09	300	3.67E+19	0.00E+00	1.32E-06	6.53E+05	6.86E-10	1.43E-17	1.39E+05	5.89E-06	1.74E+05	5.54E-06	3.47E+04	1.34E-06	7.81E-09	4.92E-06	5.22E-06	6.78E-07	8.34E-07	3.37E-07	0.00E+00	1.12E-08	4.11E-11	6.23E-22	4.29E-22	6.16E-45	3.39E-22	1.74E-35	1.32E-38	1.09E-34	1.51E-39	9.30E-35	2.79E-06	1.39E-35	2.70E-25	5.48E-17	2.70E-30	5.16E-38	2.78E-55	4.20E-53	4.53E-43	0.00E+00	2.92E-21	4.22E-09	5.89E-07	6.17E-24	5.09E-24	3.47E-07	3.56E-07	6.30E-22
1.06E-09	300	3.67E+19	0.00E+00	1.43E-06	6.53E+05	6.86E-10	1.69E-17	1.39E+05	6.40E-06	1.74E+05	6.02E-06	3.47E+04	1.46E-06	8.48E-09	5.34E-06	5.67E-06	7.36E-07	9.06E-07	3.66E-07	0.00E+00	1.21E-08	4.46E-11	7.35E-22	5.06E-22	7.89E-45	4.00E-22	2.23E-35	1.56E-38	1.28E-34	1.93E-39	1.19E-34	3.03E-06	1.78E-35	2.94E-25	5.95E-17	3.19E-30	6.62E-38	3.83E-55	5.38E-53	5.81E-43	0.00E+00	3.45E-21	4.58E-09	6.40E-07	6.70E-24	5.52E-24	3.77E-07	3.87E-07	7.43E-22
1.07E-09	300	3.67E+19	0.00E+00	1.56E-06	6.53E+05	6.86E-10	2.00E-17	1.39E+05	6.95E-06	1.74E+05	6.54E-06	3.47E+04	1.58E-06	9.21E-09	5.80E-06	6.16E-06	8.00E-07	9.84E-07	3.98E-07	0.00E+00	1.32E-08	4.85E-11	8.67E-22	5.97E-22	1.01E-44	4.72E-22	2.86E-35	1.84E-38	1.51E-34	2.48E-39	1.53E-34	3.29E-06	2.28E-35	3.19E-25	6.47E-17	3.76E-30	8.48E-38	5.29E-55	6.90E-53	7.45E-43	0.00E+00	4.07E-21	4.97E-09	6.95E-07	7.28E-24	6.00E-24	4.09E-07	4.21E-07	8.77E-22
1.08E-09	300	3.67E+19	0.00E+00	1.69E-06	6.53E+05	6.86E-10	2.36E-17	1.39E+05	7.55E-06	1.74E+05	7.10E-06	3.47E+04	1.72E-06	1.00E-08	6.30E-06	6.69E-06	8.68E-07	1.07E-06	4.32E-07	0.00E+00	1.43E-08	5.27E-11	1.02E-21	7.05E-22	1.30E-44	5.57E-22	3.67E-35	2.17E-38	1.79E-34	3.18E-39	1.96E-34	3.57E-06	2.93E-35	3.47E-25	7.02E-17	4.44E-30	1.09E-37	7.31E-55	8.84E-53	9.55E-43	0.00E+00	4.80E-21	5.40E-09	7.55E-07	7.90E-24	6.52E-24	4.44E-07	4.57E-07	1.03E-21
1.09E-09	300	3.67E+19	0.00E+00	1.83E-06	6.53E+05	6.86E-10	2.78E-17	1.39E+05	8.20E-06	1.74E+05	7.71E-06	3.47E+04	1.87E-06	1.09E-08	6.85E-06	7.26E-06	9.43E-07	1.16E-06	4.69E-07	0.00E+00	1.56E-08	5.72E-11	1.21E-21	8.31E-22	1.66E-44	6.57E-22	4.70E-35	2.56E-38	2.11E-34	4.07E-39	2.51E-34	3.88E-06	3.75E-35	3.77E-25	7.63E-17	5.24E-30	1.39E-37	1.01E-54	1.13E-52	1.22E-42	0.00E+00	5.66E-21	5.87E-09	8.20E-07	8.58E-24	7.08E-24	4.82E-07	4.96E-07	1.22E-21
1.10E-09	300	3.67E+19	0.00E+00	1.99E-06	6.53E+05	6.86E-10	3.28E-17	1.39E+05	8.91E-06	1.74E+05	8.38E-06	3.47E+04	2.03E-06	1.18E-08	7.44E-06	7.89E-06	1.02E-06	1.26E-06	5.10E-07	0.00E+00	1.69E-08	6.21E-11	1.42E-21	9.81E-22	2.13E-44	7.75E-22	6.02E-35	3.02E-38	2.49E-34	5.22E-39	3.22E-34	4.21E-06	4.81E-35	4.09E-25	8.29E-17	6.18E-30	1.79E-37	1.40E-54	1.45E-52	1.57E-42	0.00E+00	6.67E-21	6.37E-09	8.90E-07	9.32E-24	7.69E-24	5.24E-07	5.39E-07	1.44E-21
1.11E-09	300	3.67E+19	0.00E+00	2.16E-06	6.53E+05	6.86E-10	3.87E-17	1.39E+05	9.68E-06	1.74E+05	9.10E-06	3.47E+04	2.21E-06	1.28E-08	8.08E-06	8.57E-06	1.11E-06	1.37E-06	5.54E-07	0.00E+00	1.84E-08	6.75E-11	1.68E-21	1.16E-21	2.73E-44	9.15E-22	7.72E-35	3.57E-38	2.94E-34	6.69E-39	4.12E-34	4.57E-06	6.16E-35	4.45E-25	9.00E-17	7.29E-30	2.29E-37	1.94E-54	1.86E-52	2.01E-42	0.00E+00	7.87E-21	6.92E-09	9.67E-07	1.01E-23	8.35E-24	5.69E-07	5.85E-07	1.70E-21
1.12E-09	300	3.67E+19	0.00E+00	2.35E-06	6.53E+05	6.86E-10	4.56E-17	1.39E+05	1.05E-05	1.74E+05	9.88E-06	3.47E+04	2.40E-06	1.39E-08	8.77E-06	9.31E-06	1.21E-06	1.49E-06	6.01E-07	0.00E+00	1.99E-08	7.33E-11	1.98E-21	1.37E-21	3.50E-44	1.08E-21	9.89E-35	4.21E-38	3.46E-34	8.57E-39	5.28E-34	4.97E-06	7.89E-35	4.83E-25	9.78E-17	8.60E-30	2.93E-37	2.69E-54	2.38E-52	2.58E-42	0.00E+00	9.29E-21	7.52E-09	1.05E-06	1.10E-23	9.07E-24	6.18E-07	6.36E-07	2.00E-21
1.13E-09	300	3.67E+19	0.00E+00	2.55E-06	6.53E+05	6.86E-10	5.38E-17	1.39E+05	1.14E-05	1.74E+05	1.07E-05	3.47E+04	2.60E-06	1.51E-08	9.53E-06	1.01E-05	1.31E-06	1.62E-06	6.53E-07	0.00E+00	2.17E-08	7.96E-11	2.34E-21	1.61E-21	4.49E-44	1.27E-21	1.27E-34	4.96E-38	4.09E-34	1.10E-38	6.77E-34	5.40E-06	1.01E-34	5.25E-25	1.06E-16	1.02E-29	3.76E-37	3.73E-54	3.05E-52	3.30E-42	0.00E+00	1.10E-20	8.17E-09	1.14E-06	1.19E-23	9.85E-24	6.71E-07	6.90E-07	2.36E-21
1.14E-09	300	3.67E+19	0.00E+00	2.77E-06	6.53E+05	6.86E-10	6.35E-17	1.39E+05	1.24E-05	1.74E+05	1.17E-05	3.47E+04	2.83E-06	1.64E-08	1.04E-05	1.10E-05	1.43E-06	1.76E-06	7.09E-07	0.00E+00	2.35E-08	8.65E-11	2.76E-21	1.90E-21	5.75E-44	1.50E-21	1.62E-34	5.85E-38	4.82E-34	1.41E-38	8.68E-34	5.86E-06	1.30E-34	5.70E-25	1.15E-16	1.20E-29	4.82E-37	5.17E-54	3.90E-52	4.24E-42	0.00E+00	1.29E-20	8.87E-09	1.24E-06	1.30E-23	1.07E-23	7.29E-07	7.50E-07	2.79E-21
1.15E-09	300	3.67E+19	0.00E+00	3.01E-06	6.53E+05	6.86E-10	7.49E-17	1.39E+05	1.35E-05	1.74E+05	1.27E-05	3.47E+04	3.07E-06	1.79E-08	1.12E-05	1.19E-05	1.55E-06	1.91E-06	7.70E-07	0.00E+00	2.56E-08	9.40E-11	3.26E-21	2.24E-21	7.37E-44	1.77E-21	2.08E-34	6.90E-38	5.69E-34	1.80E-38	1.11E-33	6.36E-06	1.66E-34	6.20E-25	1.25E-16	1.41E-29	6.18E-37	7.18E-54	5.00E-52	5.43E-42	0.00E+00	1.52E-20	9.63E-09	1.35E-06	1.41E-23	1.16E-23	7.92E-07	8.14E-07	3.29E-21
1.16E-09	300	3.67E+19	0.00E+00	3.27E-06	6.53E+05	6.86E-10	8.84E-17	1.39E+05	1.46E-05	1.74E+05	1.38E-05	3.47E+04	3.33E-06	1.94E-08	1.22E-05	1.30E-05	1.68E-06	2.07E-06	8.37E-07	0.00E+00	2.78E-08	1.02E-10	3.84E-21	2.65E-21	9.44E-44	2.09E-21	2.67E-34	8.14E-38	6.71E-34	2.31E-38	1.43E-33	6.91E-06	2.13E-34	6.73E-25	1.36E-16	1.67E-29	7.91E-37	9.96E-54	6.40E-52	6.96E-42	0.00E+00	1.80E-20	1.05E-08	1.46E-06	1.53E-23	1.26E-23	8.60E-07	8.85E-07	3.88E-21
1.17E-09	300	3.67E+19	0.00E+00	3.55E-06	6.53E+05	6.86E-10	1.04E-16	1.39E+05	1.59E-05	1.74E+05	1.49E-05	3.47E+04	3.62E-06	2.11E-08	1.33E-05	1.41E-05	1.83E-06	2.25E-06	9.09E-07	0.00E+00	3.02E-08	1.11E-10	4.53E-21	3.12E-21	1.21E-43	2.47E-21	3.42E-34	9.61E-38	7.92E-34	2.96E-38	1.83E-33	7.51E-06	2.73E-34	7.32E-25	1.48E-16	1.97E-29	1.01E-36	1.38E-53	8.20E-52	8.92E-42	0.00E+00	2.12E-20	1.14E-08	1.59E-06	1.66E-23	1.37E-23	9.34E-07	9.61E-07	4.58E-21
1.18E-09	300	3.67E+19	0.00E+00	3.86E-06	6.53E+05	6.86E-10	1.23E-16	1.39E+05	1.73E-05	1.74E+05	1.62E-05	3.47E+04	3.93E-06	2.29E-08	1.44E-05	1.53E-05	1.98E-06	2.44E-06	9.87E-07	0.00E+00	3.28E-08	1.20E-10	5.35E-21	3.68E-21	1.55E-43	2.91E-21	4.38E-34	1.13E-37	9.34E-34	3.80E-38	2.34E-33	8.15E-06	3.50E-34	7.95E-25	1.61E-16	2.32E-29	1.30E-36	1.92E-53	1.05E-51	1.14E-41	0.00E+00	2.50E-20	1.23E-08	1.72E-06	1.81E-23	1.49E-23	1.01E-06	1.04E-06	5.40E-21
1.19E-09	300	3.67E+19	0.00E+00	4.19E-06	6.53E+05	6.86E-10	1.45E-16	1.39E+05	1.87E-05	1.74E+05	1.76E-05	3.47E+04	4.27E-06	2.49E-08	1.56E-05	1.66E-05	2.16E-06	2.65E-06	1.07E-06	0.00E+00	3.56E-08	1.31E-10	6.31E-21	4.34E-21	1.99E-43	3.44E-21	5.62E-34	1.34E-37	1.10E-33	4.86E-38	3.00E-33	8.86E-06	4.48E-34	8.64E-25	1.74E-16	2.74E-29	1.67E-36	2.67E-53	1.34E-51	1.46E-41	0.00E+00	2.95E-20	1.34E-08	1.87E-06	1.96E-23	1.62E-23	1.10E-06	1.13E-06	6.37E-21
1.20E-09	300	3.67E+19	0.00E+00	4.55E-06	6.53E+05	6.86E-10	1.71E-16	1.39E+05	2.04E-05	1.74E+05	1.91E-05	3.47E+04	4.64E-06	2.70E-08	1.70E-05	1.80E-05	2.34E-06	2.88E-06	1.16E-06	0.00E+00	3.86E-08	1.42E-10	7.44E-21	5.13E-21	2.55E-43	4.05E-21	7.20E-34	1.58E-37	1.30E-33	6.23E-38	3.84E-33	9.62E-06	5.74E-34	9.39E-25	1.89E-16	3.23E-29	2.13E-36	3.71E-53	1.72E-51	1.88E-41	0.00E+00	3.48E-20	1.46E-08	2.03E-06	2.13E-23	1.76E-23	1.20E-06	1.23E-06	7.52E-21
1.21E-09	300	3.67E+19	0.00E+00	4.94E-06	6.53E+05	6.86E-10	2.02E-16	1.39E+05	2.21E-05	1.74E+05	2.08E-05	3.47E+04	5.04E-06	2.93E-08	1.85E-05	1.96E-05	2.54E-06	3.13E-06	1.26E-06	0.00E+00	4.20E-08	1.54E-10	8.78E-21	6.05E-21	3.26E-43	4.78E-21	9.22E-34	1.86E-37	1.53E-33	7.99E-38	4.93E-33	1.04E-05	7.35E-34	1.02E-24	2.06E-16	3.81E-29	2.73E-36	5.15E-53	2.20E-51	2.40E-41	0.00E+00	4.11E-20	1.58E-08	2.21E-06	2.31E-23	1.91E-23	1.30E-06	1.34E-06	8.87E-21
1.22E-09	300	3.67E+19	0.00E+00	5.37E-06	6.53E+05	6.86E-10	2.38E-16	1.39E+05	2.40E-05	1.74E+05	2.26E-05	3.47E+04	5.47E-06	3.19E-08	2.00E-05	2.13E-05	2.76E-06	3.40E-06	1.37E-06	0.00E+00	4.56E-08	1.68E-10	1.04E-20	7.13E-21	4.18E-43	5.64E-21	1.18E-33	2.19E-37	1.81E-33	1.02E-37	6.31E-33	1.13E-05	9.42E-34	1.11E-24	2.23E-16	4.50E-29	3.50E-36	7.16E-53	2.81E-51	3.08E-41	0.00E+00	4.85E-20	1.72E-08	2.40E-06	2.51E-23	2.07E-23	1.41E-06	1.45E-06	1.05E-20
1.23E-09	300	3.67E+19	0.00E+00	5.83E-06	6.53E+05	6.86E-10	2.81E-16	1.39E+05	2.61E-05	1.74E+05	2.45E-05	3.47E+04	5.95E-06	3.46E-08	2.18E-05	2.31E-05	3.00E-06	3.69E-06	1.49E-06	0.00E+00	4.95E-08	1.82E-10	1.22E-20	8.42E-21	5.36E-43	6.66E-21	1.51E-33	2.59E-37	2.13E-33	1.31E-37	8.09E-33	1.23E-05	1.21E-33	1.21E-24	2.43E-16	5.30E-29	4.49E-36	9.94E-53	3.60E-51	3.95E-41	0.00E+00	5.72E-20	1.87E-08	2.61E-06	2.73E-23	2.25E-23	1.53E-06	1.58E-06	1.23E-20
1.24E-09	300	3.67E+19	0.00E+00	6.34E-06	6.53E+05	6.86E-10	3.32E-16	1.39E+05	2.83E-05	1.74E+05	2.66E-05	3.47E+04	6.46E-06	3.76E-08	2.37E-05	2.51E-05	3.26E-06	4.01E-06	1.62E-06	0.00E+00	5.38E-08	1.98E-10	1.44E-20	9.93E-21	6.87E-43	7.85E-21	1.94E-33	3.05E-37	2.52E-33	1.68E-37	1.04E-32	1.34E-05	1.55E-33	1.31E-24	2.64E-16	6.26E-29	5.75E-36	1.38E-52	4.61E-51	5.06E-41	0.00E+00	6.75E-20	2.03E-08	2.83E-06	2.96E-23	2.44E-23	1.67E-06	1.71E-06	1.46E-20
1.25E-09	300	3.67E+19	0.00E+00	6.88E-06	6.53E+05	6.86E-10	3.91E-16	1.39E+05	3.08E-05	1.74E+05	2.89E-05	3.47E+04	7.01E-06	4.08E-08	2.57E-05	2.72E-05	3.54E-06	4.36E-06	1.76E-06	0.00E+00	5.84E-08	2.15E-10	1.70E-20	1.17E-20	8.80E-43	9.26E-21	2.49E-33	3.60E-37	2.97E-33	2.15E-37	1.33E-32	1.45E-05	1.98E-33	1.42E-24	2.86E-16	7.38E-29	7.37E-36	1.92E-52	5.89E-51	6.48E-41	0.00E+00	7.96E-20	2.20E-08	3.07E-06	3.22E-23	2.65E-23	1.81E-06	1.86E-06	1.72E-20
1.26E-09	300	3.67E+19	0.00E+00	7.47E-06	6.53E+05	6.86E-10	4.62E-16	1.39E+05	3.34E-05	1.74E+05	3.14E-05	3.47E+04	7.62E-06	4.43E-08	2.79E-05	2.96E-05	3.84E-06	4.73E-06	1.91E-06	0.00E+00	6.35E-08	2.33E-10	2.01E-20	1.38E-20	1.13E-42	1.09E-20	3.19E-33	4.25E-37	3.50E-33	2.76E-37	1.70E-32	1.58E-05	2.54E-33	1.55E-24	3.11E-16	8.71E-29	9.45E-36	2.67E-52	7.54E-51	8.31E-41	0.00E+00	9.39E-20	2.39E-08	3.34E-06	3.50E-23	2.88E-23	1.97E-06	2.02E-06	2.03E-20
1.27E-09	300	3.67E+19	0.00E+00	8.12E-06	6.53E+05	6.86E-10	5.44E-16	1.39E+05	3.63E-05	1.74E+05	3.41E-05	3.47E+04	8.28E-06	4.82E-08	3.03E-05	3.21E-05	4.17E-06	5.14E-06	2.08E-06	0.00E+00	6.89E-08	2.53E-10	2.37E-20	1.63E-20	1.44E-42	1.29E-20	4.08E-33	5.01E-37	4.13E-33	3.54E-37	2.18E-32	1.72E-05	3.26E-33	1.68E-24	3.38E-16	1.03E-28	1.21E-35	3.70E-52	9.64E-51	1.06E-40	0.00E+00	1.11E-19	2.60E-08	3.63E-06	3.80E-23	3.13E-23	2.13E-06	2.19E-06	2.39E-20
1.28E-09	300	3.67E+19	0.00E+00	8.82E-06	6.53E+05	6.86E-10	6.42E-16	1.39E+05	3.94E-05	1.74E+05	3.71E-05	3.47E+04	8.99E-06	5.23E-08	3.29E-05	3.49E-05	4.53E-06	5.58E-06	2.26E-06	0.00E+00	7.49E-08	2.75E-10	2.79E-20	1.92E-20	1.85E-42	1.52E-20	5.23E-33	5.91E-37	4.88E-33	4.53E-37	2.79E-32	1.86E-05	4.17E-33	1.83E-24	3.67E-16	1.21E-28	1.55E-35	5.14E-52	1.23E-50	1.36E-40	0.00E+00	1.31E-19	2.82E-08	3.94E-06	4.12E-23	3.40E-23	2.32E-06	2.38E-06	2.82E-20
1.29E-09	300	3.67E+19	0.00E+00	9.58E-06	6.53E+05	6.86E-10	7.58E-16	1.39E+05	4.28E-05	1.74E+05	4.03E-05	3.47E+04	9.76E-06	5.68E-08	3.58E-05	3.79E-05	4.92E-06	6.06E-06	2.45E-06	0.00E+00	8.13E-08	2.99E-10	3.29E-20	2.27E-20	2.37E-42	1.79E-20	6.70E-33	6.97E-37	5.75E-33	5.81E-37	3.58E-32	2.02E-05	5.35E-33	1.99E-24	3.98E-16	1.43E-28	1.99E-35	7.14E-52	1.57E-50	1.75E-40	0.00E+00	1.54E-19	3.06E-08	4.28E-06	4.48E-23	3.69E-23	2.52E-06	2.59E-06	3.33E-20
1.30E-09	300	3.67E+19	0.00E+00	1.04E-05	6.53E+05	6.86E-10	8.94E-16	1.39E+05	4.65E-05	1.74E+05	4.37E-05	3.47E+04	1.06E-05	6.17E-08	3.88E-05	4.12E-05	5.35E-06	6.58E-06	2.66E-06	0.00E+00	8.83E-08	3.25E-10	3.89E-20	2.68E-20	3.04E-42	2.12E-20	8.59E-33	8.23E-37	6.79E-33	7.44E-37	4.59E-32	2.20E-05	6.85E-33	2.17E-24	4.33E-16	1.69E-28	2.55E-35	9.91E-52	2.01E-50	2.24E-40	0.00E+00	1.82E-19	3.33E-08	4.65E-06	4.87E-23	4.01E-23	2.74E-06	2.81E-06	3.92E-20
1.31E-09	300	3.67E+19	0.00E+00	1.13E-05	6.53E+05	6.86E-10	1.05E-15	1.39E+05	5.05E-05	1.74E+05	4.75E-05	3.47E+04	1.15E-05	6.70E-08	4.22E-05	4.47E-05	5.81E-06	7.15E-06	2.89E-06	0.00E+00	9.59E-08	3.53E-10	4.58E-20	3.16E-20	3.90E-42	2.50E-20	1.10E-32	9.71E-37	8.01E-33	9.53E-37	5.88E-32	2.39E-05	8.78E-33	2.36E-24	4.70E-16	1.99E-28	3.26E-35	1.38E-51	2.57E-50	2.87E-40	0.00E+00	2.15E-19	3.61E-08	5.05E-06	5.28E-23	4.36E-23	2.97E-06	3.05E-06	4.63E-20
1.32E-09	300	3.67E+19	0.00E+00	1.23E-05	6.53E+05	6.86E-10	1.24E-15	1.39E+05	5.49E-05	1.74E+05	5.16E-05	3.47E+04	1.25E-05	7.28E-08	4.58E-05	4.86E-05	6.31E-06	7.77E-06	3.14E-06	0.00E+00	1.04E-07	3.83E-10	5.41E-20	3.73E-20	4.99E-42	2.95E-20	1.41E-32	1.14E-36	9.44E-33	1.22E-36	7.53E-32	2.59E-05	1.12E-32	2.56E-24	5.11E-16	2.35E-28	4.18E-35	1.91E-51	3.28E-50	3.68E-40	0.00E+00	2.53E-19	3.92E-08	5.48E-06	5.74E-23	4.73E-23	3.23E-06	3.32E-06	5.46E-20
1.33E-09	300	3.67E+19	0.00E+00	1.33E-05	6.53E+05	6.86E-10	1.47E-15	1.39E+05	5.96E-05	1.74E+05	5.60E-05	3.47E+04	1.36E-05	7.91E-08	4.98E-05	5.28E-05	6.85E-06	8.44E-06	3.41E-06	0.00E+00	1.13E-07	4.16E-10	6.38E-20	4.39E-20	6.40E-42	3.48E-20	1.81E-32	1.35E-36	1.11E-32	1.57E-36	9.66E-32	2.82E-05	1.44E-32	2.79E-24	5.55E-16	2.77E-28	5.36E-35	2.65E-51	4.19E-50	4.71E-40	0.00E+00	2.99E-19	4.26E-08	5.96E-06	6.23E-23	5.14E-23	3.50E-06	3.60E-06	6.44E-20
1.34E-09	300	3.67E+19	0.00E+00	1.45E-05	6.53E+05	6.86E-10	1.73E-15	1.39E+05	6.47E-05	1.74E+05	6.09E-05	3.47E+04	1.48E-05	8.59E-08	5.40E-05	5.73E-05	7.44E-06	9.16E-06	3.70E-06	0.00E+00	1.23E-07	4.52E-10	7.53E-20	5.18E-20	8.20E-42	4.10E-20	2.32E-32	1.59E-36	1.31E-32	2.01E-36	1.24E-31	3.06E-05	1.85E-32	3.03E-24	6.02E-16	3.27E-28	6.87E-35	3.68E-51	5.35E-50	6.04E-40	0.00E+00	3.52E-19	4.63E-08	6.47E-06	6.77E-23	5.58E-23	3.81E-06	3.91E-06	7.60E-20
1.35E-09	300	3.67E+19	0.00E+00	1.57E-05	6.53E+05	6.86E-10	2.04E-15	1.39E+05	7.03E-05	1.74E+05	6.61E-05	3.47E+04	1.60E-05	9.33E-08	5.87E-05	6.22E-05	8.08E-06	9.95E-06	4.02E-06	0.00E+00	1.33E-07	4.91E-10	8.88E-20	6.12E-20	1.05E-41	4.84E-20	2.97E-32	1.88E-36	1.55E-32	2.57E-36	1.59E-31	3.32E-05	2.37E-32	3.30E-24	6.54E-16	3.86E-28	8.80E-35	5.10E-51	6.83E-50	7.74E-40	0.00E+00	4.15E-19	5.03E-08	7.03E-06	7.35E-23	6.07E-23	4.13E-06	4.25E-06	8.96E-20
1.36E-09	300	3.67E+19	0.00E+00	1.71E-05	6.53E+05	6.86E-10	2.41E-15	1.39E+05	7.64E-05	1.74E+05	7.18E-05	3.47E+04	1.74E-05	1.01E-07	6.37E-05	6.76E-05	8.78E-06	1.08E-05	4.37E-06	0.00E+00	1.45E-07	5.33E-10	1.05E-19	7.22E-20	1.35E-41	5.71E-20	3.80E-32	2.22E-36	1.83E-32	3.29E-36	2.03E-31	3.61E-05	3.03E-32	3.59E-24	7.11E-16	4.55E-28	1.13E-34	7.07E-51	8.71E-50	9.92E-40	0.00E+00	4.90E-19	5.46E-08	7.63E-06	7.99E-23	6.59E-23	4.49E-06	4.62E-06	1.06E-19
1.37E-09	300	3.67E+19	0.00E+00	1.85E-05	6.53E+05	6.86E-10	2.84E-15	1.39E+05	8.29E-05	1.74E+05	7.80E-05	3.47E+04	1.89E-05	1.10E-07	6.92E-05	7.34E-05	9.54E-06	1.17E-05	4.74E-06	0.00E+00	1.57E-07	5.79E-10	1.24E-19	8.51E-20	1.72E-41	6.73E-20	4.87E-32	2.62E-36	2.16E-32	4.22E-36	2.60E-31	3.92E-05	3.88E-32	3.91E-24	7.72E-16	5.37E-28	1.44E-34	9.80E-51	1.11E-49	1.27E-39	0.00E+00	5.78E-19	5.93E-08	8.29E-06	8.68E-23	7.16E-23	4.88E-06	5.01E-06	1.25E-19
1.38E-09	300	3.67E+19	0.00E+00	2.01E-05	6.53E+05	6.86E-10	3.35E-15	1.39E+05	9.01E-05	1.74E+05	8.47E-05	3.47E+04	2.05E-05	1.20E-07	7.52E-05	7.98E-05	1.04E-05	1.27E-05	5.15E-06	0.00E+00	1.71E-07	6.29E-10	1.46E-19	1.00E-19	2.21E-41	7.94E-20	6.24E-32	3.09E-36	2.55E-32	5.41E-36	3.33E-31	4.26E-05	4.98E-32	4.26E-24	8.38E-16	6.33E-28	1.85E-34	1.36E-50	1.42E-49	1.63E-39	0.00E+00	6.82E-19	6.44E-08	9.00E-06	9.42E-23	7.77E-23	5.30E-06	5.45E-06	1.47E-19
1.39E-09	300	3.67E+19	0.00E+00	2.19E-05	6.53E+05	6.86E-10	3.96E-15	1.39E+05	9.78E-05	1.74E+05	9.20E-05	3.47E+04	2.23E-05	1.30E-07	8.17E-05	8.66E-05	1.13E-05	1.38E-05	5.60E-06	0.00E+00	1.86E-07	6.83E-10	1.72E-19	1.18E-19	2.83E-41	9.37E-20	8.00E-32	3.64E-36	3.00E-32	6.93E-36	4.27E-31	4.62E-05	6.38E-32	4.63E-24	9.10E-16	7.47E-28	2.37E-34	1.88E-50	1.80E-49	2.09E-39	0.00E+00	8.05E-19	7.00E-08	9.78E-06	1.02E-22	8.44E-23	5.75E-06	5.92E-06	1.74E-19
1.40E-09	300	3.67E+19	0.00E+00	2.38E-05	6.53E+05	6.86E-10	4.67E-15	1.39E+05	1.06E-04	1.74E+05	9.99E-05	3.47E+04	2.42E-05	1.41E-07	8.87E-05	9.41E-05	1.22E-05	1.50E-05	6.08E-06	0.00E+00	2.02E-07	7.42E-10	2.03E-19	1.40E-19	3.63E-41	1.11E-19	1.02E-31	4.29E-36	3.54E-32	8.88E-36	5.48E-31	5.02E-05	8.17E-32	5.05E-24	9.89E-16	8.81E-28	3.04E-34	2.61E-50	2.30E-49	2.67E-39	0.00E+00	9.49E-19	7.60E-08	1.06E-05	1.11E-22	9.17E-23	6.25E-06	6.42E-06	2.05E-19
1.41E-09	300	3.67E+19	0.00E+00	2.58E-05	6.53E+05	6.86E-10	5.51E-15	1.39E+05	1.15E-04	1.74E+05	1.09E-04	3.47E+04	2.63E-05	1.53E-07	9.64E-05	1.02E-04	1.33E-05	1.63E-05	6.60E-06	0.00E+00	2.19E-07	8.06E-10	2.39E-19	1.65E-19	4.65E-41	1.30E-19	1.31E-31	5.06E-36	4.18E-32	1.14E-35	7.02E-31	5.45E-05	1.05E-31	5.50E-24	1.07E-15	1.04E-27	3.89E-34	3.61E-50	2.92E-49	3.43E-39	0.00E+00	1.12E-18	8.26E-08	1.15E-05	1.21E-22	9.96E-23	6.79E-06	6.98E-06	2.42E-19
1.42E-09	300	3.67E+19	0.00E+00	2.80E-05	6.53E+05	6.86E-10	6.49E-15	1.39E+05	1.25E-04	1.74E+05	1.18E-04	3.47E+04	2.86E-05	1.66E-07	1.05E-04	1.11E-04	1.44E-05	1.77E-05	7.17E-06	0.00E+00	2.38E-07	8.75E-10	2.82E-19	1.94E-19	5.96E-41	1.54E-19	1.68E-31	5.97E-36	4.93E-32	1.46E-35	8.99E-31	5.92E-05	1.34E-31	5.99E-24	1.17E-15	1.23E-27	4.99E-34	4.99E-50	3.72E-49	4.39E-39	0.00E+00	1.32E-18	8.97E-08	1.25E-05	1.31E-22	1.08E-22	7.37E-06	7.58E-06	2.85E-19
1.43E-09	300	3.67E+19	0.00E+00	3.04E-05	6.53E+05	6.86E-10	7.66E-15	1.39E+05	1.36E-04	1.74E+05	1.28E-04	3.47E+04	3.10E-05	1.81E-07	1.14E-04	1.21E-04	1.57E-05	1.93E-05	7.79E-06	0.00E+00	2.59E-07	9.51E-10	3.33E-19	2.29E-19	7.63E-41	1.82E-19	2.16E-31	7.05E-36	5.82E-32	1.87E-35	1.15E-30	6.43E-05	1.72E-31	6.53E-24	1.27E-15	1.45E-27	6.39E-34	6.90E-50	4.73E-49	5.62E-39	0.00E+00	1.56E-18	9.74E-08	1.36E-05	1.42E-22	1.17E-22	8.01E-06	8.23E-06	3.36E-19
1.44E-09	300	3.67E+19	0.00E+00	3.31E-05	6.53E+05	6.86E-10	9.04E-15	1.39E+05	1.48E-04	1.74E+05	1.39E-04	3.47E+04	3.37E-05	1.96E-07	1.23E-04	1.31E-04	1.70E-05	2.09E-05	8.46E-06	0.00E+00	2.81E-07	1.03E-09	3.93E-19	2.71E-19	9.78E-41	2.14E-19	2.76E-31	8.31E-36	6.86E-32	2.39E-35	1.48E-30	6.99E-05	2.20E-31	7.12E-24	1.38E-15	1.71E-27	8.19E-34	9.54E-50	6.01E-49	7.21E-39	0.00E+00	1.84E-18	1.06E-07	1.48E-05	1.55E-22	1.28E-22	8.70E-06	8.94E-06	3.97E-19
1.45E-09	300	3.67E+19	0.00E+00	3.59E-05	6.53E+05	6.86E-10	1.07E-14	1.39E+05	1.61E-04	1.74E+05	1.51E-04	3.47E+04	3.66E-05	2.13E-07	1.34E-04	1.42E-04	1.85E-05	2.27E-05	9.19E-06	0.00E+00	3.05E-07	1.12E-09	4.64E-19	3.19E-19	1.25E-40	2.53E-19	3.54E-31	9.81E-36	8.09E-32	3.07E-35	1.89E-30	7.59E-05	2.82E-31	7.77E-24	1.49E-15	2.01E-27	1.05E-33	1.32E-49	7.63E-49	9.23E-39	0.00E+00	2.17E-18	1.15E-07	1.60E-05	1.68E-22	1.39E-22	9.45E-06	9.71E-06	4.68E-19
1.46E-09	300	3.67E+19	0.00E+00	3.90E-05	6.53E+05	6.86E-10	1.26E-14	1.39E+05	1.74E-04	1.74E+05	1.64E-04	3.47E+04	3.98E-05	2.31E-07	1.46E-04	1.54E-04	2.01E-05	2.47E-05	9.98E-06	0.00E+00	3.31E-07	1.22E-09	5.47E-19	3.77E-19	1.61E-40	2.98E-19	4.53E-31	1.16E-35	9.55E-32	3.93E-35	2.42E-30	8.24E-05	3.61E-31	8.48E-24	1.62E-15	2.38E-27	1.34E-33	1.82E-49	9.69E-49	1.18E-38	0.00E+00	2.56E-18	1.25E-07	1.74E-05	1.82E-22	1.51E-22	1.03E-05	1.05E-05	5.52E-19
1.47E-09	300	3.67E+19	0.00E+00	4.24E-05	6.53E+05	6.86E-10	1.48E-14	1.39E+05	1.89E-04	1.74E+05	1.78E-04	3.47E+04	4.32E-05	2.51E-07	1.58E-04	1.68E-04	2.18E-05	2.68E-05	1.08E-05	0.00E+00	3.60E-07	1.32E-09	6.45E-19	4.44E-19	2.06E-40	3.52E-19	5.81E-31	1.36E-35	1.13E-31	5.03E-35	3.10E-30	8.95E-05	4.63E-31	9.25E-24	1.76E-15	2.80E-27	1.72E-33	2.51E-49	1.23E-48	1.52E-38	0.00E+00	3.02E-18	1.36E-07	1.89E-05	1.98E-22	1.63E-22	1.11E-05	1.15E-05	6.51E-19
1.48E-09	300	3.67E+19	0.00E+00	4.60E-05	6.53E+05	6.86E-10	1.75E-14	1.39E+05	2.06E-04	1.74E+05	1.93E-04	3.47E+04	4.69E-05	2.73E-07	1.72E-04	1.82E-04	2.37E-05	2.91E-05	1.18E-05	0.00E+00	3.91E-07	1.44E-09	7.61E-19	5.24E-19	2.64E-40	4.15E-19	7.44E-31	1.61E-35	1.33E-31	6.45E-35	3.98E-30	9.72E-05	5.93E-31	1.01E-23	1.92E-15	3.31E-27	2.21E-33	3.47E-49	1.56E-48	1.94E-38	0.00E+00	3.56E-18	1.47E-07	2.06E-05	2.15E-22	1.78E-22	1.21E-05	1.24E-05	7.68E-19
1.49E-09	300	3.67E+19	0.00E+00	5.00E-05	6.53E+05	6.86E-10	2.07E-14	1.39E+05	2.24E-04	1.74E+05	2.10E-04	3.47E+04	5.10E-05	2.97E-07	1.87E-04	1.98E-04	2.57E-05	3.16E-05	1.28E-05	0.00E+00	4.24E-07	1.56E-09	8.98E-19	6.18E-19	3.38E-40	4.89E-19	9.54E-31	1.90E-35	1.57E-31	8.26E-35	5.10E-30	1.06E-04	7.60E-31	1.10E-23	2.08E-15	3.90E-27	2.83E-33	4.78E-49	1.97E-48	2.49E-38	0.00E+00	4.20E-18	1.60E-07	2.23E-05	2.34E-22	1.93E-22	1.31E-05	1.35E-05	9.06E-19
1.50E-09	300	3.67E+19	0.00E+00	5.43E-05	6.53E+05	6.86E-10	2.44E-14	1.39E+05	2.43E-04	1.74E+05	2.28E-04	3.47E+04	5.53E-05	3.22E-07	2.03E-04	2.15E-04	2.79E-05	3.44E-05	1.39E-05	0.00E+00	4.61E-07	1.70E-09	1.06E-18	7.29E-19	4.33E-40	5.77E-19	1.22E-30	2.24E-35	1.85E-31	1.06E-34	6.53E-30	1.15E-04	9.74E-31	1.21E-23	2.26E-15	4.60E-27	3.62E-33	6.58E-49	2.50E-48	3.19E-38	0.00E+00	4.95E-18	1.74E-07	2.43E-05	2.54E-22	2.09E-22	1.43E-05	1.47E-05	1.07E-18
1.51E-09	300	3.67E+19	0.00E+00	5.90E-05	6.53E+05	6.86E-10	2.87E-14	1.39E+05	2.64E-04	1.74E+05	2.48E-04	3.47E+04	6.01E-05	3.50E-07	2.20E-04	2.33E-04	3.03E-05	3.73E-05	1.51E-05	0.00E+00	5.01E-07	1.84E-09	1.25E-18	8.61E-19	5.54E-40	6.81E-19	1.57E-30	2.64E-35	2.18E-31	1.36E-34	8.37E-30	1.25E-04	1.25E-30	1.32E-23	2.45E-15	5.43E-27	4.64E-33	9.06E-49	3.16E-48	4.09E-38	0.00E+00	5.84E-18	1.89E-07	2.63E-05	2.76E-22	2.27E-22	1.55E-05	1.59E-05	1.26E-18
1.52E-09	300	3.67E+19	0.00E+00	6.40E-05	6.53E+05	6.86E-10	3.39E-14	1.39E+05	2.86E-04	1.74E+05	2.69E-04	3.47E+04	6.53E-05	3.80E-07	2.39E-04	2.54E-04	3.29E-05	4.05E-05	1.64E-05	0.00E+00	5.44E-07	2.00E-09	1.47E-18	1.02E-18	7.10E-40	8.03E-19	2.01E-30	3.12E-35	2.57E-31	1.74E-34	1.07E-29	1.35E-04	1.60E-30	1.44E-23	2.67E-15	6.40E-27	5.95E-33	1.25E-48	3.99E-48	5.24E-38	0.00E+00	6.89E-18	2.05E-07	2.86E-05	3.00E-22	2.47E-22	1.68E-05	1.73E-05	1.49E-18
1.53E-09	300	3.67E+19	0.00E+00	6.96E-05	6.53E+05	6.86E-10	4.00E-14	1.39E+05	3.11E-04	1.74E+05	2.92E-04	3.47E+04	7.09E-05	4.13E-07	2.60E-04	2.75E-04	3.58E-05	4.40E-05	1.78E-05	0.00E+00	5.91E-07	2.17E-09	1.74E-18	1.20E-18	9.10E-40	9.47E-19	2.57E-30	3.68E-35	3.04E-31	2.23E-34	1.37E-29	1.47E-04	2.05E-30	1.58E-23	2.89E-15	7.55E-27	7.62E-33	1.71E-48	5.04E-48	6.71E-38	0.00E+00	8.13E-18	2.22E-07	3.11E-05	3.25E-22	2.68E-22	1.83E-05	1.88E-05	1.75E-18
1.54E-09	300	3.67E+19	0.00E+00	7.55E-05	6.53E+05	6.86E-10	4.72E-14	1.39E+05	3.38E-04	1.74E+05	3.18E-04	3.47E+04	7.70E-05	4.48E-07	2.82E-04	2.99E-04	3.89E-05	4.78E-05	1.93E-05	0.00E+00	6.42E-07	2.36E-09	2.05E-18	1.41E-18	1.17E-39	1.12E-18	3.29E-30	4.34E-35	3.58E-31	2.85E-34	1.76E-29	1.60E-04	2.63E-30	1.73E-23	3.14E-15	8.91E-27	9.77E-33	2.35E-48	6.35E-48	8.60E-38	0.00E+00	9.59E-18	2.42E-07	3.38E-05	3.53E-22	2.91E-22	1.99E-05	2.04E-05	2.07E-18
1.55E-09	300	3.67E+19	0.00E+00	8.21E-05	6.53E+05	6.86E-10	5.57E-14	1.39E+05	3.67E-04	1.74E+05	3.45E-04	3.47E+04	8.37E-05	4.87E-07	3.06E-04	3.25E-04	4.22E-05	5.19E-05	2.10E-05	0.00E+00	6.97E-07	2.56E-09	2.42E-18	1.67E-18	1.49E-39	1.32E-18	4.22E-30	5.12E-35	4.22E-31	3.66E-34	2.26E-29	1.73E-04	3.36E-30	1.90E-23	3.41E-15	1.05E-26	1.25E-32	3.23E-48	8.00E-48	1.10E-37	0.00E+00	1.13E-17	2.62E-07	3.67E-05	3.84E-22	3.17E-22	2.16E-05	2.22E-05	2.44E-18
1.56E-09	300	3.67E+19	0.00E+00	8.91E-05	6.53E+05	6.86E-10	6.57E-14	1.39E+05	3.99E-04	1.74E+05	3.75E-04	3.47E+04	9.09E-05	5.29E-07	3.33E-04	3.53E-04	4.58E-05	5.64E-05	2.28E-05	0.00E+00	7.57E-07	2.78E-09	2.85E-18	1.97E-18	1.91E-39	1.56E-18	5.41E-30	6.04E-35	4.98E-31	4.68E-34	2.89E-29	1.88E-04	4.31E-30	2.08E-23	3.71E-15	1.24E-26	1.60E-32	4.43E-48	1.01E-47	1.41E-37	0.00E+00	1.34E-17	2.85E-07	3.98E-05	4.17E-22	3.44E-22	2.34E-05	2.41E-05	2.88E-18
1.57E-09	300	3.67E+19	0.00E+00	9.68E-05	6.53E+05	6.86E-10	7.75E-14	1.39E+05	4.33E-04	1.74E+05	4.07E-04	3.47E+04	9.87E-05	5.74E-07	3.61E-04	3.83E-04	4.98E-05	6.13E-05	2.48E-05	0.00E+00	8.22E-07	3.02E-09	3.37E-18	2.32E-18	2.45E-39	1.83E-18	6.93E-30	7.12E-35	5.88E-31	6.00E-34	3.70E-29	2.05E-04	5.52E-30	2.28E-23	4.03E-15	1.46E-26	2.05E-32	6.06E-48	1.27E-47	1.81E-37	0.00E+00	1.57E-17	3.10E-07	4.33E-05	4.53E-22	3.73E-22	2.55E-05	2.62E-05	3.40E-18
1.58E-09	300	3.67E+19	0.00E+00	1.05E-04	6.53E+05	6.86E-10	9.14E-14	1.39E+05	4.70E-04	1.74E+05	4.42E-04	3.47E+04	1.07E-04	6.24E-07	3.93E-04	4.16E-04	5.41E-05	6.65E-05	2.69E-05	0.00E+00	8.93E-07	3.28E-09	3.97E-18	2.74E-18	3.14E-39	2.16E-18	8.88E-30	8.40E-35	6.94E-31	7.69E-34	4.75E-29	2.22E-04	7.08E-30	2.51E-23	4.38E-15	1.73E-26	2.63E-32	8.30E-48	1.59E-47	2.32E-37	0.00E+00	1.86E-17	3.36E-07	4.70E-05	4.92E-22	4.06E-22	2.76E-05	2.84E-05	4.01E-18
1.59E-09	300	3.67E+19	0.00E+00	1.14E-04	6.53E+05	6.86E-10	1.08E-13	1.39E+05	5.11E-04	1.74E+05	4.80E-04	3.47E+04	1.16E-04	6.78E-07	4.26E-04	4.52E-04	5.87E-05	7.23E-05	2.92E-05	0.00E+00	9.70E-07	3.57E-09	4.69E-18	3.23E-18	4.03E-39	2.55E-18	1.14E-29	9.91E-35	8.18E-31	9.85E-34	6.08E-29	2.41E-04	9.07E-30	2.76E-23	4.75E-15	2.04E-26	3.37E-32	1.13E-47	2.00E-47	2.97E-37	0.00E+00	2.19E-17	3.65E-07	5.10E-05	5.34E-22	4.41E-22	3.00E-05	3.09E-05	4.73E-18
1.60E-09	300	3.67E+19	0.00E+00	1.24E-04	6.53E+05	6.86E-10	1.27E-13	1.39E+05	5.55E-04	1.74E+05	5.21E-04	3.47E+04	1.26E-04	7.36E-07	4.63E-04	4.91E-04	6.38E-05	7.85E-05	3.17E-05	0.00E+00	1.05E-06	3.87E-09	5.53E-18	3.81E-18	5.16E-39	3.01E-18	1.46E-29	1.17E-34	9.65E-31	1.26E-33	7.79E-29	2.62E-04	1.16E-29	3.03E-23	5.16E-15	2.40E-26	4.32E-32	1.55E-47	2.51E-47	3.81E-37	0.00E+00	2.59E-17	3.97E-07	5.54E-05	5.80E-22	4.79E-22	3.26E-05	3.35E-05	5.58E-18
1.61E-09	300	3.67E+19	0.00E+00	1.35E-04	6.53E+05	6.86E-10	1.50E-13	1.39E+05	6.02E-04	1.74E+05	5.66E-04	3.47E+04	1.37E-04	7.99E-07	5.03E-04	5.33E-04	6.93E-05	8.53E-05	3.45E-05	0.00E+00	1.14E-06	4.21E-09	6.52E-18	4.49E-18	6.61E-39	3.55E-18	1.87E-29	1.38E-34	1.14E-30	1.62E-33	9.99E-29	2.85E-04	1.49E-29	3.34E-23	5.61E-15	2.84E-26	5.54E-32	2.12E-47	3.14E-47	4.88E-37	0.00E+00	3.05E-17	4.31E-07	6.02E-05	6.30E-22	5.20E-22	3.54E-05	3.64E-05	6.58E-18
1.62E-09	300	3.67E+19	0.00E+00	1.46E-04	6.53E+05	6.86E-10	1.77E-13	1.39E+05	6.54E-04	1.74E+05	6.15E-04	3.47E+04	1.49E-04	8.68E-07	5.46E-04	5.79E-04	7.52E-05	9.26E-05	3.74E-05	0.00E+00	1.24E-06	4.57E-09	7.69E-18	5.30E-18	8.47E-39	4.19E-18	2.39E-29	1.63E-34	1.34E-30	2.07E-33	1.28E-28	3.09E-04	1.91E-29	3.68E-23	6.09E-15	3.35E-26	7.09E-32	2.88E-47	3.93E-47	6.25E-37	0.00E+00	3.60E-17	4.68E-07	6.54E-05	6.84E-22	5.64E-22	3.85E-05	3.96E-05	7.76E-18
1.63E-09	300	3.67E+19	0.00E+00	1.59E-04	6.53E+05	6.86E-10	2.09E-13	1.39E+05	7.11E-04	1.74E+05	6.68E-04	3.47E+04	1.62E-04	9.43E-07	5.93E-04	6.29E-04	8.17E-05	1.01E-04	4.07E-05	0.00E+00	1.35E-06	4.96E-09	9.07E-18	6.25E-18	1.09E-38	4.95E-18	3.07E-29	1.92E-34	1.58E-30	2.66E-33	1.64E-28	3.36E-04	2.44E-29	4.07E-23	6.61E-15	3.95E-26	9.09E-32	3.93E-47	4.91E-47	8.01E-37	0.00E+00	4.24E-17	5.08E-07	7.10E-05	7.43E-22	6.13E-22	4.18E-05	4.30E-05	9.16E-18
1.64E-09	300	3.67E+19	0.00E+00	1.73E-04	6.53E+05	6.86E-10	2.46E-13	1.39E+05	7.72E-04	1.74E+05	7.26E-04	3.47E+04	1.76E-04	1.02E-06	6.44E-04	6.83E-04	8.88E-05	1.09E-04	4.42E-05	0.00E+00	1.47E-06	5.39E-09	1.07E-17	7.37E-18	1.39E-38	5.83E-18	3.93E-29	2.26E-34	1.87E-30	3.40E-33	2.10E-28	3.65E-04	3.13E-29	4.50E-23	7.18E-15	4.66E-26	1.16E-31	5.35E-47	6.14E-47	1.03E-36	0.00E+00	5.01E-17	5.52E-07	7.71E-05	8.07E-22	6.66E-22	4.54E-05	4.67E-05	1.08E-17
1.65E-09	300	3.67E+19	0.00E+00	1.87E-04	6.53E+05	6.86E-10	2.91E-13	1.39E+05	8.38E-04	1.74E+05	7.88E-04	3.47E+04	1.91E-04	1.11E-06	7.00E-04	7.42E-04	9.64E-05	1.19E-04	4.80E-05	0.00E+00	1.59E-06	5.85E-09	1.26E-17	8.70E-18	1.78E-38	6.88E-18	5.03E-29	2.67E-34	2.21E-30	4.36E-33	2.69E-28	3.96E-04	4.01E-29	4.97E-23	7.80E-15	5.50E-26	1.49E-31	7.27E-47	7.67E-47	1.32E-36	0.00E+00	5.91E-17	6.00E-07	8.38E-05	8.77E-22	7.23E-22	4.93E-05	5.07E-05	1.27E-17
1.66E-09	300	3.67E+19	0.00E+00	2.04E-04	6.53E+05	6.86E-10	3.43E-13	1.39E+05	9.11E-04	1.74E+05	8.56E-04	3.47E+04	2.08E-04	1.21E-06	7.60E-04	8.06E-04	1.05E-04	1.29E-04	5.21E-05	0.00E+00	1.73E-06	6.36E-09	1.49E-17	1.03E-17	2.28E-38	8.12E-18	6.45E-29	3.15E-34	2.60E-30	5.59E-33	3.45E-28	4.30E-04	5.14E-29	5.51E-23	8.47E-15	6.48E-26	1.91E-31	9.88E-47	9.57E-47	1.69E-36	0.00E+00	6.97E-17	6.51E-07	9.10E-05	9.52E-22	7.86E-22	5.35E-05	5.50E-05	1.50E-17
1.67E-09	300	3.67E+19	0.00E+00	2.21E-04	6.53E+05	6.86E-10	4.04E-13	1.39E+05	9.89E-04	1.74E+05	9.30E-04	3.47E+04	2.25E-04	1.31E-06	8.26E-04	8.76E-04	1.14E-04	1.40E-04	5.66E-05	0.00E+00	1.88E-06	6.91E-09	1.76E-17	1.21E-17	2.92E-38	9.58E-18	8.26E-29	3.72E-34	3.07E-30	7.16E-33	4.42E-28	4.67E-04	6.59E-29	6.12E-23	9.20E-15	7.65E-26	2.45E-31	1.34E-46	1.19E-46	2.16E-36	0.00E+00	8.22E-17	7.07E-07	9.88E-05	1.03E-21	8.53E-22	5.82E-05	5.98E-05	1.77E-17
1.68E-09	300	3.67E+19	0.00E+00	2.40E-04	6.53E+05	6.86E-10	4.77E-13	1.39E+05	1.07E-03	1.74E+05	1.01E-03	3.47E+04	2.45E-04	1.43E-06	8.97E-04	9.51E-04	1.24E-04	1.52E-04	6.15E-05	0.00E+00	2.04E-06	7.50E-09	2.07E-17	1.43E-17	3.75E-38	1.13E-17	1.06E-28	4.39E-34	3.62E-30	9.17E-33	5.67E-28	5.08E-04	8.44E-29	6.80E-23	1.00E-14	9.03E-26	3.14E-31	1.82E-46	1.49E-46	2.77E-36	0.00E+00	9.70E-17	7.68E-07	1.07E-04	1.12E-21	9.27E-22	6.32E-05	6.49E-05	2.09E-17
1.69E-09	300	3.67E+19	0.00E+00	2.61E-04	6.53E+05	6.86E-10	5.63E-13	1.39E+05	1.17E-03	1.74E+05	1.10E-03	3.47E+04	2.66E-04	1.55E-06	9.74E-04	1.03E-03	1.34E-04	1.65E-04	6.67E-05	0.00E+00	2.22E-06	8.15E-09	2.45E-17	1.68E-17	4.80E-38	1.33E-17	1.36E-28	5.17E-34	4.27E-30	1.17E-32	7.26E-28	5.51E-04	1.08E-28	7.56E-23	1.09E-14	1.07E-25	4.02E-31	2.47E-46	1.85E-46	3.55E-36	0.00E+00	1.14E-16	8.34E-07	1.17E-04	1.22E-21	1.01E-21	6.86E-05	7.05E-05	2.47E-17
1.70E-09	300	3.67E+19	0.00E+00	2.83E-04	6.53E+05	6.86E-10	6.64E-13	1.39E+05	1.27E-03	1.74E+05	1.19E-03	3.47E+04	2.89E-04	1.68E-06	1.06E-03	1.12E-03	1.46E-04	1.79E-04	7.25E-05	0.00E+00	2.41E-06	8.85E-09	2.88E-17	1.99E-17	6.15E-38	1.57E-17	1.74E-28	6.10E-34	5.04E-30	1.51E-32	9.31E-28	5.99E-04	1.39E-28	8.43E-23	1.18E-14	1.26E-25	5.15E-31	3.35E-46	2.31E-46	4.55E-36	0.00E+00	1.35E-16	9.06E-07	1.27E-04	1.33E-21	1.09E-21	7.45E-05	7.66E-05	2.91E-17
1.71E-09	300	3.67E+19	0.00E+00	3.08E-04	6.53E+05	6.86E-10	7.83E-13	1.39E+05	1.38E-03	1.74E+05	1.29E-03	3.47E+04	3.14E-04	1.83E-06	1.15E-03	1.22E-03	1.58E-04	1.95E-04	7.87E-05	0.00E+00	2.61E-06	9.61E-09	3.40E-17	2.34E-17	7.88E-38	1.85E-17	2.23E-28	7.20E-34	5.94E-30	1.93E-32	1.19E-27	6.50E-04	1.78E-28	9.41E-23	1.28E-14	1.48E-25	6.60E-31	4.53E-46	2.88E-46	5.83E-36	0.00E+00	1.59E-16	9.84E-07	1.38E-04	1.44E-21	1.19E-21	8.09E-05	8.32E-05	3.44E-17
1.72E-09	300	3.67E+19	0.00E+00	3.34E-04	6.53E+05	6.86E-10	9.24E-13	1.39E+05	1.49E-03	1.74E+05	1.41E-03	3.47E+04	3.41E-04	1.98E-06	1.25E-03	1.32E-03	1.72E-04	2.12E-04	8.55E-05	0.00E+00	2.84E-06	1.04E-08	4.01E-17	2.77E-17	1.01E-37	2.19E-17	2.85E-28	8.50E-34	7.01E-30	2.47E-32	1.53E-27	7.06E-04	2.27E-28	1.05E-22	1.39E-14	1.75E-25	8.46E-31	6.14E-46	3.59E-46	7.47E-36	0.00E+00	1.88E-16	1.07E-06	1.49E-04	1.56E-21	1.29E-21	8.79E-05	9.04E-05	4.05E-17
1.73E-09	300	3.67E+19	0.00E+00	3.63E-04	6.53E+05	6.86E-10	1.09E-12	1.39E+05	1.62E-03	1.74E+05	1.53E-03	3.47E+04	3.70E-04	2.15E-06	1.36E-03	1.44E-03	1.87E-04	2.30E-04	9.29E-05	0.00E+00	3.08E-06	1.13E-08	4.74E-17	3.26E-17	1.29E-37	2.58E-17	3.66E-28	1.00E-33	8.27E-30	3.17E-32	1.96E-27	7.67E-04	2.91E-28	1.18E-22	1.51E-14	2.07E-25	1.08E-30	8.31E-46	4.47E-46	9.57E-36	0.00E+00	2.22E-16	1.16E-06	1.62E-04	1.70E-21	1.40E-21	9.55E-05	9.82E-05	4.78E-17
1.74E-09	300	3.67E+19	0.00E+00	3.94E-04	6.53E+05	6.86E-10	1.29E-12	1.39E+05	1.76E-03	1.74E+05	1.66E-03	3.47E+04	4.02E-04	2.34E-06	1.47E-03	1.56E-03	2.03E-04	2.50E-04	1.01E-04	0.00E+00	3.35E-06	1.23E-08	5.59E-17	3.85E-17	1.66E-37	3.04E-17	4.68E-28	1.18E-33	9.76E-30	4.06E-32	2.51E-27	8.33E-04	3.73E-28	1.32E-22	1.64E-14	2.44E-25	1.39E-30	1.13E-45	5.57E-46	1.23E-35	0.00E+00	2.61E-16	1.26E-06	1.76E-04	1.84E-21	1.52E-21	1.04E-04	1.07E-04	5.64E-17
1.75E-09	300	3.67E+19	0.00E+00	4.28E-04	6.53E+05	6.86E-10	1.52E-12	1.39E+05	1.92E-03	1.74E+05	1.80E-03	3.47E+04	4.37E-04	2.54E-06	1.60E-03	1.70E-03	2.20E-04	2.71E-04	1.10E-04	0.00E+00	3.64E-06	1.34E-08	6.59E-17	4.54E-17	2.12E-37	3.59E-17	6.00E-28	1.39E-33	1.15E-29	5.20E-32	3.22E-27	9.05E-04	4.78E-28	1.49E-22	1.78E-14	2.88E-25	1.78E-30	1.52E-45	6.95E-46	1.57E-35	0.00E+00	3.08E-16	1.37E-06	1.91E-04	2.00E-21	1.65E-21	1.13E-04	1.16E-04	6.65E-17
1.76E-09	300	3.67E+19	0.00E+00	4.65E-04	6.53E+05	6.86E-10	1.79E-12	1.39E+05	2.08E-03	1.74E+05	1.96E-03	3.47E+04	4.74E-04	2.76E-06	1.74E-03	1.84E-03	2.39E-04	2.94E-04	1.19E-04	0.00E+00	3.95E-06	1.45E-08	7.78E-17	5.36E-17	2.72E-37	4.24E-17	7.69E-28	1.65E-33	1.36E-29	6.66E-32	4.13E-27	9.83E-04	6.13E-28	1.68E-22	1.94E-14	3.40E-25	2.28E-30	2.06E-45	8.68E-46	2.01E-35	0.00E+00	3.64E-16	1.49E-06	2.08E-04	2.18E-21	1.79E-21	1.22E-04	1.26E-04	7.85E-17
1.77E-09	300	3.67E+19	0.00E+00	5.05E-04	6.53E+05	6.86E-10	2.11E-12	1.39E+05	2.26E-03	1.74E+05	2.12E-03	3.47E+04	5.15E-04	3.00E-06	1.89E-03	2.00E-03	2.60E-04	3.20E-04	1.29E-04	0.00E+00	4.29E-06	1.58E-08	9.17E-17	6.32E-17	3.49E-37	5.00E-17	9.85E-28	1.94E-33	1.60E-29	8.53E-32	5.29E-27	1.07E-03	7.85E-28	1.90E-22	2.10E-14	4.01E-25	2.92E-30	2.80E-45	1.08E-45	2.58E-35	0.00E+00	4.29E-16	1.62E-06	2.26E-04	2.36E-21	1.95E-21	1.33E-04	1.37E-04	9.26E-17
1.78E-09	300	3.67E+19	0.00E+00	5.49E-04	6.53E+05	6.86E-10	2.49E-12	1.39E+05	2.45E-03	1.74E+05	2.31E-03	3.47E+04	5.59E-04	3.26E-06	2.05E-03	2.17E-03	2.82E-04	3.47E-04	1.40E-04	0.00E+00	4.66E-06	1.71E-08	1.08E-16	7.45E-17	4.47E-37	5.90E-17	1.26E-27	2.29E-33	1.89E-29	1.09E-31	6.78E-27	1.16E-03	1.01E-27	2.15E-22	2.28E-14	4.73E-25	3.74E-30	3.79E-45	1.36E-45	3.31E-35	0.00E+00	5.06E-16	1.76E-06	2.45E-04	2.57E-21	2.12E-21	1.44E-04	1.48E-04	1.09E-16
1.79E-09	300	3.67E+19	0.00E+00	5.96E-04	6.53E+05	6.86E-10	2.94E-12	1.39E+05	2.67E-03	1.74E+05	2.51E-03	3.47E+04	6.08E-04	3.54E-06	2.23E-03	2.36E-03	3.06E-04	3.77E-04	1.52E-04	0.00E+00	5.06E-06	1.86E-08	1.28E-16	8.79E-17	5.73E-37	6.96E-17	1.62E-27	2.70E-33	2.23E-29	1.40E-31	8.69E-27	1.26E-03	1.29E-27	2.43E-22	2.48E-14	5.58E-25	4.80E-30	5.15E-45	1.70E-45	4.24E-35	0.00E+00	5.97E-16	1.91E-06	2.66E-04	2.79E-21	2.30E-21	1.57E-04	1.61E-04	1.29E-16
1.80E-09	300	3.67E+19	0.00E+00	6.47E-04	6.53E+05	6.86E-10	3.46E-12	1.39E+05	2.89E-03	1.74E+05	2.72E-03	3.47E+04	6.60E-04	3.84E-06	2.42E-03	2.56E-03	3.33E-04	4.10E-04	1.66E-04	0.00E+00	5.50E-06	2.02E-08	1.51E-16	1.04E-16	7.34E-37	8.21E-17	2.07E-27	3.19E-33	2.63E-29	1.79E-31	1.11E-26	1.37E-03	1.65E-27	2.77E-22	2.69E-14	6.59E-25	6.14E-30	6.99E-45	2.13E-45	5.44E-35	0.00E+00	7.04E-16	2.07E-06	2.89E-04	3.03E-21	2.50E-21	1.70E-04	1.75E-04	1.52E-16
1.81E-09	300	3.67E+19	0.00E+00	7.03E-04	6.53E+05	6.86E-10	4.09E-12	1.39E+05	3.14E-03	1.74E+05	2.96E-03	3.47E+04	7.17E-04	4.17E-06	2.62E-03	2.78E-03	3.62E-04	4.45E-04	1.80E-04	0.00E+00	5.97E-06	2.20E-08	1.78E-16	1.22E-16	9.40E-37	9.68E-17	2.66E-27	3.76E-33	3.10E-29	2.30E-31	1.43E-26	1.49E-03	2.12E-27	3.15E-22	2.93E-14	7.78E-25	7.87E-30	9.49E-45	2.67E-45	6.97E-35	0.00E+00	8.31E-16	2.25E-06	3.14E-04	3.29E-21	2.71E-21	1.85E-04	1.90E-04	1.79E-16
1.82E-09	300	3.67E+19	0.00E+00	7.64E-04	6.53E+05	6.86E-10	4.82E-12	1.39E+05	3.41E-03	1.74E+05	3.21E-03	3.47E+04	7.79E-04	4.53E-06	2.85E-03	3.02E-03	3.93E-04	4.83E-04	1.95E-04	0.00E+00	6.49E-06	2.38E-08	2.10E-16	1.44E-16	1.20E-36	1.14E-16	3.40E-27	4.43E-33	3.66E-29	2.95E-31	1.83E-26	1.61E-03	2.71E-27	3.60E-22	3.18E-14	9.19E-25	1.01E-29	1.29E-44	3.36E-45	8.94E-35	0.00E+00	9.80E-16	2.44E-06	3.41E-04	3.57E-21	2.95E-21	2.01E-04	2.06E-04	2.12E-16
1.83E-09	300	3.67E+19	0.00E+00	8.29E-04	6.53E+05	6.86E-10	5.69E-12	1.39E+05	3.71E-03	1.74E+05	3.49E-03	3.47E+04	8.46E-04	4.92E-06	3.10E-03	3.28E-03	4.27E-04	5.25E-04	2.12E-04	0.00E+00	7.04E-06	2.59E-08	2.47E-16	1.70E-16	1.54E-36	1.35E-16	4.36E-27	5.23E-33	4.32E-29	3.78E-31	2.35E-26	1.75E-03	3.47E-27	4.12E-22	3.45E-14	1.08E-24	1.29E-29	1.76E-44	4.23E-45	1.15E-34	0.00E+00	1.16E-15	2.65E-06	3.71E-04	3.88E-21	3.20E-21	2.18E-04	2.24E-04	2.50E-16
1.84E-09	300	3.67E+19	0.00E+00	9.01E-04	6.53E+05	6.86E-10	6.71E-12	1.39E+05	4.03E-03	1.74E+05	3.79E-03	3.47E+04	9.18E-04	5.35E-06	3.36E-03	3.57E-03	4.63E-04	5.70E-04	2.30E-04	0.00E+00	7.65E-06	2.81E-08	2.92E-16	2.01E-16	1.98E-36	1.59E-16	5.59E-27	6.17E-33	5.09E-29	4.84E-31	3.01E-26	1.90E-03	4.45E-27	4.73E-22	3.75E-14	1.28E-24	1.66E-29	2.40E-44	5.33E-45	1.47E-34	0.00E+00	1.36E-15	2.88E-06	4.03E-04	4.21E-21	3.48E-21	2.37E-04	2.44E-04	2.94E-16
1.85E-09	300	3.67E+19	0.00E+00	9.78E-04	6.53E+05	6.86E-10	7.91E-12	1.39E+05	4.38E-03	1.74E+05	4.11E-03	3.47E+04	9.98E-04	5.81E-06	3.65E-03	3.87E-03	5.03E-04	6.19E-04	2.50E-04	0.00E+00	8.31E-06	3.06E-08	3.44E-16	2.37E-16	2.53E-36	1.87E-16	7.16E-27	7.28E-33	6.01E-29	6.20E-31	3.86E-26	2.07E-03	5.70E-27	5.44E-22	4.07E-14	1.51E-24	2.12E-29	3.28E-44	6.74E-45	1.88E-34	0.00E+00	1.61E-15	3.13E-06	4.37E-04	4.58E-21	3.77E-21	2.57E-04	2.65E-04	3.47E-16
1.86E-09	300	3.67E+19	0.00E+00	1.06E-03	6.53E+05	6.86E-10	9.34E-12	1.39E+05	4.75E-03	1.74E+05	4.47E-03	3.47E+04	1.08E-03	6.31E-06	3.97E-03	4.21E-03	5.46E-04	6.73E-04	2.72E-04	0.00E+00	9.03E-06	3.32E-08	4.06E-16	2.80E-16	3.25E-36	2.21E-16	9.17E-27	8.59E-33	7.09E-29	7.94E-31	4.95E-26	2.25E-03	7.31E-27	6.27E-22	4.42E-14	1.79E-24	2.72E-29	4.48E-44	8.53E-45	2.42E-34	0.00E+00	1.90E-15	3.40E-06	4.75E-04	4.97E-21	4.10E-21	2.79E-04	2.87E-04	4.10E-16
1.87E-09	300	3.67E+19	0.00E+00	1.15E-03	6.53E+05	6.86E-10	1.10E-11	1.39E+05	5.16E-03	1.74E+05	4.85E-03	3.47E+04	1.18E-03	6.85E-06	4.31E-03	4.57E-03	5.94E-04	7.31E-04	2.95E-04	0.00E+00	9.80E-06	3.60E-08	4.79E-16	3.30E-16	4.16E-36	2.61E-16	1.17E-26	1.01E-32	8.36E-29	1.02E-30	6.34E-26	2.44E-03	9.36E-27	7.25E-22	4.80E-14	2.11E-24	3.48E-29	6.14E-44	1.08E-44	3.10E-34	0.00E+00	2.24E-15	3.69E-06	5.16E-04	5.40E-21	4.45E-21	3.04E-04	3.12E-04	4.83E-16
1.88E-09	300.001	3.67E+19	0.00E+00	1.25E-03	6.53E+05	6.86E-10	1.30E-11	1.39E+05	5.61E-03	1.74E+05	5.27E-03	3.47E+04	1.28E-03	7.44E-06	4.68E-03	4.96E-03	6.45E-04	7.93E-04	3.21E-04	0.00E+00	1.06E-05	3.91E-08	5.65E-16	3.89E-16	5.33E-36	3.08E-16	1.51E-26	1.20E-32	9.86E-29	1.30E-30	8.14E-26	2.65E-03	1.20E-26	8.40E-22	5.22E-14	2.49E-24	4.46E-29	8.43E-44	1.38E-44	3.97E-34	0.00E+00	2.64E-15	4.01E-06	5.60E-04	5.86E-21	4.84E-21	3.30E-04	3.39E-04	5.70E-16
1.89E-09	300.001	3.67E+19	0.00E+00	1.36E-03	6.53E+05	6.86E-10	1.53E-11	1.39E+05	6.09E-03	1.74E+05	5.72E-03	3.47E+04	1.39E-03	8.08E-06	5.08E-03	5.39E-03	7.00E-04	8.62E-04	3.48E-04	0.00E+00	1.16E-05	4.25E-08	6.66E-16	4.59E-16	6.83E-36	3.63E-16	1.93E-26	1.41E-32	1.16E-28	1.67E-30	1.04E-25	2.88E-03	1.54E-26	9.77E-22	5.67E-14	2.94E-24	5.72E-29	1.16E-43	1.75E-44	5.10E-34	0.00E+00	3.12E-15	4.35E-06	6.08E-04	6.37E-21	5.25E-21	3.58E-04	3.68E-04	6.72E-16
1.90E-09	300.001	3.67E+19	0.00E+00	1.48E-03	6.53E+05	6.86E-10	1.81E-11	1.39E+05	6.61E-03	1.74E+05	6.22E-03	3.47E+04	1.51E-03	8.78E-06	5.52E-03	5.86E-03	7.60E-04	9.36E-04	3.78E-04	0.00E+00	1.26E-05	4.62E-08	7.86E-16	5.41E-16	8.75E-36	4.28E-16	2.47E-26	1.66E-32	1.37E-28	2.14E-30	1.34E-25	3.12E-03	1.97E-26	1.14E-21	6.15E-14	3.48E-24	7.33E-29	1.60E-43	2.24E-44	6.54E-34	0.00E+00	3.68E-15	4.73E-06	6.61E-04	6.92E-21	5.71E-21	3.89E-04	4.00E-04	7.93E-16
1.91E-09	300.001	3.67E+19	0.00E+00	1.61E-03	6.53E+05	6.86E-10	2.13E-11	1.39E+05	7.18E-03	1.74E+05	6.75E-03	3.47E+04	1.64E-03	9.53E-06	6.00E-03	6.36E-03	8.26E-04	1.02E-03	4.11E-04	0.00E+00	1.36E-05	5.02E-08	9.27E-16	6.39E-16	1.12E-35	5.05E-16	3.17E-26	1.96E-32	1.62E-28	2.74E-30	1.72E-25	3.39E-03	2.52E-26	1.33E-21	6.68E-14	4.11E-24	9.39E-29	2.21E-43	2.86E-44	8.38E-34	0.00E+00	4.34E-15	5.14E-06	7.18E-04	7.51E-21	6.20E-21	4.22E-04	4.34E-04	9.36E-16
1.92E-09	300.001	3.67E+19	0.00E+00	1.74E-03	6.53E+05	6.86E-10	2.52E-11	1.39E+05	7.80E-03	1.74E+05	7.33E-03	3.47E+04	1.78E-03	1.04E-05	6.51E-03	6.91E-03	8.97E-04	1.10E-03	4.46E-04	0.00E+00	1.48E-05	5.45E-08	1.09E-15	7.53E-16	1.44E-35	5.96E-16	4.06E-26	2.31E-32	1.91E-28	3.51E-30	2.20E-25	3.69E-03	3.23E-26	1.56E-21	7.26E-14	4.85E-24	1.20E-28	3.05E-43	3.67E-44	1.08E-33	0.00E+00	5.12E-15	5.58E-06	7.80E-04	8.16E-21	6.73E-21	4.59E-04	4.72E-04	1.10E-15
1.93E-09	300.001	3.67E+19	0.00E+00	1.89E-03	6.53E+05	6.86E-10	2.97E-11	1.39E+05	8.47E-03	1.74E+05	7.97E-03	3.47E+04	1.93E-03	1.12E-05	7.07E-03	7.50E-03	9.74E-04	1.20E-03	4.85E-04	0.00E+00	1.61E-05	5.92E-08	1.29E-15	8.89E-16	1.84E-35	7.03E-16	5.20E-26	2.73E-32	2.25E-28	4.50E-30	2.83E-25	4.00E-03	4.14E-26	1.83E-21	7.89E-14	5.73E-24	1.54E-28	4.23E-43	4.72E-44	1.38E-33	0.00E+00	6.03E-15	6.06E-06	8.47E-04	8.86E-21	7.31E-21	4.98E-04	5.12E-04	1.30E-15
1.94E-09	300.001	3.67E+19	0.00E+00	2.06E-03	6.53E+05	6.86E-10	3.50E-11	1.39E+05	9.20E-03	1.74E+05	8.65E-03	3.47E+04	2.10E-03	1.22E-05	7.68E-03	8.15E-03	1.06E-03	1.30E-03	5.27E-04	0.00E+00	1.75E-05	6.43E-08	1.52E-15	1.05E-15	2.36E-35	8.29E-16	6.66E-26	3.22E-32	2.66E-28	5.77E-30	3.63E-25	4.35E-03	5.31E-26	2.15E-21	8.56E-14	6.78E-24	1.97E-28	5.88E-43	6.07E-44	1.77E-33	0.00E+00	7.12E-15	6.58E-06	9.20E-04	9.63E-21	7.94E-21	5.41E-04	5.56E-04	1.54E-15
1.95E-09	300.001	3.67E+19	0.00E+00	2.24E-03	6.53E+05	6.86E-10	4.13E-11	1.39E+05	1.00E-02	1.74E+05	9.40E-03	3.47E+04	2.28E-03	1.33E-05	8.35E-03	8.85E-03	1.15E-03	1.41E-03	5.72E-04	0.00E+00	1.90E-05	6.98E-08	1.80E-15	1.24E-15	3.02E-35	9.79E-16	8.53E-26	3.80E-32	3.14E-28	7.39E-30	4.65E-25	4.72E-03	6.80E-26	2.54E-21	9.30E-14	8.01E-24	2.53E-28	8.19E-43	7.84E-44	2.27E-33	0.00E+00	8.40E-15	7.15E-06	9.99E-04	1.05E-20	8.62E-21	5.88E-04	6.04E-04	1.81E-15
1.96E-09	300.001	3.67E+19	0.00E+00	2.43E-03	6.53E+05	6.86E-10	4.87E-11	1.39E+05	1.09E-02	1.74E+05	1.02E-02	3.47E+04	2.48E-03	1.44E-05	9.06E-03	9.61E-03	1.25E-03	1.54E-03	6.21E-04	0.00E+00	2.06E-05	7.58E-08	2.12E-15	1.46E-15	3.87E-35	1.15E-15	1.09E-25	4.48E-32	3.70E-28	9.47E-30	5.97E-25	5.13E-03	8.71E-26	3.00E-21	1.01E-13	9.47E-24	3.24E-28	1.14E-42	1.02E-43	2.92E-33	0.00E+00	9.91E-15	7.77E-06	1.08E-03	1.14E-20	9.37E-21	6.38E-04	6.56E-04	2.14E-15
1.97E-09	300.001	3.67E+19	0.00E+00	2.64E-03	6.53E+05	6.86E-10	5.75E-11	1.39E+05	1.18E-02	1.74E+05	1.11E-02	3.47E+04	2.69E-03	1.56E-05	9.84E-03	1.04E-02	1.36E-03	1.67E-03	6.75E-04	0.00E+00	2.24E-05	8.23E-08	2.50E-15	1.72E-15	4.96E-35	1.36E-15	1.40E-25	5.29E-32	4.36E-28	1.21E-29	7.67E-25	5.57E-03	1.12E-25	3.56E-21	1.10E-13	1.12E-23	4.15E-28	1.60E-42	1.32E-43	3.74E-33	0.00E+00	1.17E-14	8.43E-06	1.18E-03	1.23E-20	1.02E-20	6.93E-04	7.13E-04	2.52E-15
1.98E-09	300.001	3.67E+19	0.00E+00	2.86E-03	6.53E+05	6.86E-10	6.78E-11	1.39E+05	1.28E-02	1.74E+05	1.20E-02	3.47E+04	2.92E-03	1.70E-05	1.07E-02	1.13E-02	1.47E-03	1.81E-03	7.33E-04	0.00E+00	2.43E-05	8.94E-08	2.95E-15	2.03E-15	6.35E-35	1.61E-15	1.79E-25	6.24E-32	5.15E-28	1.55E-29	9.84E-25	6.05E-03	1.43E-25	4.24E-21	1.19E-13	1.32E-23	5.32E-28	2.24E-42	1.71E-43	4.81E-33	0.00E+00	1.38E-14	9.16E-06	1.28E-03	1.34E-20	1.10E-20	7.53E-04	7.74E-04	2.98E-15
1.99E-09	300.001	3.67E+19	0.00E+00	3.11E-03	6.53E+05	6.86E-10	8.00E-11	1.39E+05	1.39E-02	1.74E+05	1.31E-02	3.47E+04	3.17E-03	1.85E-05	1.16E-02	1.23E-02	1.60E-03	1.97E-03	7.96E-04	0.00E+00	2.64E-05	9.71E-08	3.48E-15	2.40E-15	8.14E-35	1.90E-15	2.30E-25	7.36E-32	6.07E-28	1.99E-29	1.26E-24	6.57E-03	1.83E-25	5.05E-21	1.29E-13	1.57E-23	6.82E-28	3.16E-42	2.24E-43	6.17E-33	0.00E+00	1.63E-14	9.95E-06	1.39E-03	1.46E-20	1.20E-20	8.18E-04	8.41E-04	3.51E-15
2.00E-09	300.001	3.67E+19	0.00E+00	3.38E-03	6.53E+05	6.86E-10	9.44E-11	1.39E+05	1.51E-02	1.74E+05	1.42E-02	3.47E+04	3.44E-03	2.01E-05	1.26E-02	1.34E-02	1.74E-03	2.14E-03	8.64E-04	0.00E+00	2.87E-05	1.05E-07	4.10E-15	2.83E-15	1.04E-34	2.24E-15	2.95E-25	8.69E-32	7.16E-28	2.55E-29	1.62E-24	7.14E-03	2.35E-25	6.04E-21	1.41E-13	1.85E-23	8.74E-28	4.44E-42	3.05E-43	7.92E-33	0.00E+00	1.92E-14	1.08E-05	1.51E-03	1.58E-20	1.30E-20	8.88E-04	9.13E-04	4.14E-15
2.01E-09	300.002	3.67E+19	0.00E+00	3.67E-03	6.53E+05	6.86E-10	1.11E-10	1.39E+05	1.64E-02	1.74E+05	1.54E-02	3.47E+04	3.74E-03	2.18E-05	1.37E-02	1.45E-02	1.89E-03	2.32E-03	9.39E-04	0.00E+00	3.12E-05	1.15E-07	4.84E-15	3.33E-15	1.34E-34	2.64E-15	3.78E-25	1.02E-31	8.45E-28	3.27E-29	2.08E-24	7.75E-03	3.01E-25	7.25E-21	1.53E-13	2.19E-23	1.12E-27	6.37E-42	2.99E-43	1.02E-32	0.00E+00	2.26E-14	1.17E-05	1.64E-03	1.72E-20	1.42E-20	9.65E-04	9.92E-04	4.88E-15
2.02E-09	300.002	3.67E+19	0.00E+00	3.99E-03	6.53E+05	6.86E-10	1.31E-10	1.39E+05	1.78E-02	1.74E+05	1.68E-02	3.47E+04	4.06E-03	2.37E-05	1.49E-02	1.58E-02	2.05E-03	2.52E-03	1.02E-03	0.00E+00	3.38E-05	1.24E-07	5.71E-15	3.93E-15	1.71E-34	3.11E-15	4.84E-25	1.21E-31	9.97E-28	4.19E-29	2.68E-24	8.42E-03	3.86E-25	8.71E-21	1.66E-13	2.60E-23	1.43E-27	1.31E-41	-3.70E-42	1.31E-32	0.00E+00	2.67E-14	1.27E-05	1.78E-03	1.86E-20	1.54E-20	1.05E-03	1.08E-03	5.76E-15
2.03E-09	300.002	3.67E+19	0.00E+00	4.33E-03	6.53E+05	6.86E-10	1.55E-10	1.39E+05	1.94E-02	1.74E+05	1.82E-02	3.47E+04	4.41E-03	2.57E-05	1.62E-02	1.71E-02	2.23E-03	2.74E-03	1.11E-03	0.00E+00	3.68E-05	1.35E-07	6.73E-15	4.64E-15	2.19E-34	3.67E-15	6.20E-25	1.43E-31	1.18E-27	5.37E-29	3.44E-24	9.15E-03	4.94E-25	1.05E-20	1.80E-13	3.07E-23	1.84E-27	1.94E-41	-6.08E-42	1.68E-32	0.00E+00	3.15E-14	1.38E-05	1.93E-03	2.02E-20	1.67E-20	1.14E-03	1.17E-03	6.80E-15
2.04E-09	300.002	3.67E+19	0.00E+00	4.70E-03	6.53E+05	6.86E-10	1.83E-10	1.39E+05	2.10E-02	1.74E+05	1.98E-02	3.47E+04	4.79E-03	2.79E-05	1.76E-02	1.86E-02	2.42E-03	2.98E-03	1.20E-03	0.00E+00	3.99E-05	1.47E-07	7.94E-15	5.47E-15	2.81E-34	4.33E-15	7.94E-25	1.68E-31	1.39E-27	6.88E-29	4.42E-24	9.93E-03	6.33E-25	1.27E-20	1.96E-13	3.64E-23	2.35E-27	4.89E-41	-3.01E-41	2.16E-32	0.00E+00	3.72E-14	1.50E-05	2.10E-03	2.20E-20	1.81E-20	1.24E-03	1.27E-03	8.02E-15
2.05E-09	300.002	3.67E+19	0.00E+00	5.11E-03	6.53E+05	6.86E-10	2.16E-10	1.39E+05	2.28E-02	1.74E+05	2.15E-02	3.47E+04	5.21E-03	3.03E-05	1.91E-02	2.02E-02	2.63E-03	3.23E-03	1.31E-03	0.00E+00	4.34E-05	1.59E-07	9.37E-15	6.46E-15	3.60E-34	5.11E-15	1.02E-24	1.99E-31	1.64E-27	8.81E-29	5.68E-24	1.08E-02	8.11E-25	1.53E-20	2.13E-13	4.31E-23	3.02E-27	6.41E-41	-3.73E-41	2.78E-32	0.00E+00	4.38E-14	1.63E-05	2.28E-03	2.39E-20	1.97E-20	1.34E-03	1.38E-03	9.46E-15
2.06E-09	300.002	3.67E+19	0.00E+00	5.55E-03	6.53E+05	6.86E-10	2.54E-10	1.39E+05	2.48E-02	1.74E+05	2.33E-02	3.47E+04	5.65E-03	3.29E-05	2.07E-02	2.20E-02	2.85E-03	3.51E-03	1.42E-03	0.00E+00	4.71E-05	1.73E-07	1.11E-14	7.62E-15	4.62E-34	6.02E-15	1.30E-24	2.34E-31	1.93E-27	1.13E-28	7.31E-24	1.17E-02	1.04E-24	1.86E-20	2.31E-13	5.11E-23	3.86E-27	9.08E-41	-5.25E-41	3.57E-32	0.00E+00	5.17E-14	1.77E-05	2.48E-03	2.59E-20	2.14E-20	1.46E-03	1.50E-03	1.12E-14
2.07E-09	300.002	3.67E+19	0.00E+00	6.02E-03	6.53E+05	6.86E-10	3.00E-10	1.39E+05	2.69E-02	1.74E+05	2.53E-02	3.47E+04	6.14E-03	3.58E-05	2.25E-02	2.39E-02	3.10E-03	3.81E-03	1.54E-03	0.00E+00	5.12E-05	1.88E-07	1.30E-14	8.98E-15	5.91E-34	7.11E-15	1.67E-24	2.76E-31	2.28E-27	1.45E-28	9.40E-24	1.27E-02	1.33E-24	2.27E-20	2.51E-13	6.06E-23	4.95E-27	8.43E-41	-2.95E-41	4.59E-32	0.00E+00	6.10E-14	1.93E-05	2.69E-03	2.82E-20	2.32E-20	1.58E-03	1.63E-03	1.32E-14
2.08E-09	300.003	3.67E+19	0.00E+00	6.54E-03	6.53E+05	6.86E-10	3.54E-10	1.39E+05	2.93E-02	1.74E+05	2.75E-02	3.47E+04	6.67E-03	3.88E-05	2.44E-02	2.59E-02	3.36E-03	4.14E-03	1.67E-03	0.00E+00	5.56E-05	2.04E-07	1.54E-14	1.06E-14	7.58E-34	8.38E-15	2.14E-24	3.26E-31	2.69E-27	1.85E-28	1.21E-23	1.38E-02	1.71E-24	2.76E-20	2.72E-13	7.18E-23	6.34E-27	7.86E-41	9.06E-44	5.90E-32	0.00E+00	7.20E-14	2.09E-05	2.92E-03	3.06E-20	2.52E-20	1.72E-03	1.77E-03	1.55E-14
2.09E-09	300.003	3.67E+19	0.00E+00	7.11E-03	6.53E+05	6.86E-10	4.17E-10	1.39E+05	3.18E-02	1.74E+05	2.99E-02	3.47E+04	7.25E-03	4.22E-05	2.65E-02	2.81E-02	3.65E-03	4.50E-03	1.82E-03	0.00E+00	6.04E-05	2.22E-07	1.81E-14	1.25E-14	9.71E-34	9.89E-15	2.74E-24	3.85E-31	3.17E-27	2.37E-28	1.56E-23	1.50E-02	2.19E-24	3.38E-20	2.96E-13	8.51E-23	8.13E-27	1.36E-40	-2.26E-41	7.60E-32	0.00E+00	8.49E-14	2.27E-05	3.18E-03	3.32E-20	2.74E-20	1.87E-03	1.92E-03	1.83E-14
2.10E-09	300.003	3.67E+19	0.00E+00	7.72E-03	6.53E+05	6.86E-10	4.92E-10	1.39E+05	3.45E-02	1.74E+05	3.25E-02	3.47E+04	7.87E-03	4.58E-05	2.88E-02	3.06E-02	3.97E-03	4.89E-03	1.97E-03	0.00E+00	6.56E-05	2.41E-07	2.14E-14	1.47E-14	1.24E-33	1.17E-14	3.51E-24	4.54E-31	3.74E-27	3.04E-28	2.00E-23	1.63E-02	2.80E-24	4.14E-20	3.21E-13	1.01E-22	1.04E-26	3.98E-40	-2.35E-40	9.78E-32	0.00E+00	1.00E-13	2.47E-05	3.45E-03	3.61E-20	2.98E-20	2.03E-03	2.09E-03	2.16E-14
2.11E-09	300.003	3.67E+19	0.00E+00	8.38E-03	6.53E+05	6.86E-10	5.81E-10	1.39E+05	3.75E-02	1.74E+05	3.52E-02	3.47E+04	8.55E-03	4.97E-05	3.13E-02	3.32E-02	4.31E-03	5.31E-03	2.14E-03	0.00E+00	7.12E-05	2.62E-07	2.53E-14	1.74E-14	1.59E-33	1.38E-14	4.50E-24	5.36E-31	4.41E-27	3.90E-28	2.58E-23	1.77E-02	3.59E-24	5.08E-20	3.49E-13	1.20E-22	1.33E-26	7.20E-40	-4.83E-40	1.26E-31	0.00E+00	1.18E-13	2.68E-05	3.75E-03	3.92E-20	3.23E-20	2.20E-03	2.27E-03	2.55E-14
2.12E-09	300.004	3.67E+19	0.00E+00	9.10E-03	6.53E+05	6.86E-10	6.85E-10	1.39E+05	4.07E-02	1.74E+05	3.83E-02	3.47E+04	9.28E-03	5.40E-05	3.40E-02	3.61E-02	4.68E-03	5.76E-03	2.33E-03	0.00E+00	7.73E-05	2.84E-07	2.98E-14	2.05E-14	2.04E-33	1.62E-14	5.77E-24	6.32E-31	5.20E-27	5.00E-28	3.32E-23	1.92E-02	4.60E-24	6.25E-20	3.79E-13	1.42E-22	1.71E-26	1.35E-39	-1.00E-39	1.62E-31	0.00E+00	1.39E-13	2.91E-05	4.07E-03	4.26E-20	3.51E-20	2.39E-03	2.46E-03	3.01E-14
2.13E-09	300.004	3.67E+19	0.00E+00	9.89E-03	6.53E+05	6.86E-10	8.08E-10	1.39E+05	4.42E-02	1.74E+05	4.16E-02	3.47E+04	1.01E-02	5.87E-05	3.69E-02	3.92E-02	5.09E-03	6.26E-03	2.53E-03	0.00E+00	8.40E-05	3.09E-07	3.51E-14	2.42E-14	2.62E-33	1.92E-14	7.39E-24	7.46E-31	6.14E-27	6.40E-28	4.27E-23	2.09E-02	5.89E-24	7.71E-20	4.12E-13	1.69E-22	2.19E-26	3.64E-40	1.34E-40	2.09E-31	0.00E+00	1.64E-13	3.16E-05	4.42E-03	4.63E-20	3.82E-20	2.60E-03	2.67E-03	3.55E-14
2.14E-09	300.004	3.67E+19	0.00E+00	1.07E-02	6.53E+05	6.86E-10	9.54E-10	1.39E+05	4.80E-02	1.74E+05	4.52E-02	3.47E+04	1.10E-02	6.37E-05	4.01E-02	4.25E-02	5.52E-03	6.80E-03	2.75E-03	0.00E+00	9.12E-05	3.35E-07	4.15E-14	2.86E-14	3.35E-33	2.26E-14	9.47E-24	8.80E-31	7.24E-27	8.20E-28	5.51E-23	2.27E-02	7.55E-24	9.53E-20	4.47E-13	2.01E-22	2.81E-26	1.80E-38	-1.73E-38	2.69E-31	0.00E+00	1.94E-13	3.44E-05	4.80E-03	5.02E-20	4.14E-20	2.82E-03	2.90E-03	4.18E-14
2.15E-09	300.005	3.67E+19	0.00E+00	1.17E-02	6.53E+05	6.86E-10	1.13E-09	1.39E+05	5.22E-02	1.74E+05	4.91E-02	3.47E+04	1.19E-02	6.92E-05	4.36E-02	4.62E-02	6.00E-03	7.38E-03	2.98E-03	0.00E+00	9.91E-05	3.64E-07	4.89E-14	3.37E-14	4.30E-33	2.67E-14	1.21E-23	1.04E-30	8.54E-27	1.05E-27	7.10E-23	2.47E-02	9.67E-24	1.18E-19	4.86E-13	2.38E-22	3.60E-26	7.46E-38	-7.35E-38	3.47E-31	0.00E+00	2.29E-13	3.73E-05	5.21E-03	5.46E-20	4.50E-20	3.07E-03	3.15E-03	4.94E-14
2.16E-09	300.005	3.67E+19	0.00E+00	1.27E-02	6.53E+05	6.86E-10	1.33E-09	1.39E+05	5.67E-02	1.74E+05	5.33E-02	3.47E+04	1.29E-02	7.52E-05	4.73E-02	5.02E-02	6.52E-03	8.02E-03	3.24E-03	0.00E+00	1.08E-04	3.96E-07	5.77E-14	3.97E-14	5.50E-33	3.14E-14	1.55E-23	1.23E-30	1.01E-26	1.35E-27	9.15E-23	2.68E-02	1.24E-23	1.46E-19	5.27E-13	2.83E-22	4.61E-26	6.11E-38	-5.96E-38	4.47E-31	0.00E+00	2.70E-13	4.05E-05	5.66E-03	5.93E-20	4.89E-20	3.33E-03	3.43E-03	5.82E-14
2.17E-09	300.006	3.67E+19	0.00E+00	1.38E-02	6.53E+05	6.86E-10	1.57E-09	1.39E+05	6.15E-02	1.74E+05	5.79E-02	3.47E+04	1.40E-02	8.17E-05	5.14E-02	5.45E-02	7.08E-03	8.71E-03	3.52E-03	0.00E+00	1.17E-04	4.30E-07	6.81E-14	4.69E-14	7.05E-33	3.71E-14	1.99E-23	1.45E-30	1.19E-26	1.72E-27	1.18E-22	2.91E-02	1.59E-23	1.82E-19	5.73E-13	3.37E-22	5.90E-26	8.27E-38	-8.04E-38	5.76E-31	0.00E+00	3.18E-13	4.40E-05	6.15E-03	6.44E-20	5.31E-20	3.62E-03	3.72E-03	6.87E-14
2.18E-09	300.006	3.67E+19	0.00E+00	1.49E-02	6.53E+05	6.86E-10	1.85E-09	1.39E+05	6.68E-02	1.74E+05	6.28E-02	3.47E+04	1.52E-02	8.87E-05	5.58E-02	5.92E-02	7.69E-03	9.46E-03	3.82E-03	0.00E+00	1.27E-04	4.67E-07	8.03E-14	5.53E-14	9.03E-33	4.38E-14	2.55E-23	1.71E-30	1.40E-26	2.21E-27	1.52E-22	3.16E-02	2.03E-23	2.27E-19	6.22E-13	4.00E-22	7.57E-26	1.77E-36	-1.77E-36	7.43E-31	0.00E+00	3.76E-13	4.78E-05	6.68E-03	6.99E-20	5.77E-20	3.93E-03	4.04E-03	8.10E-14
2.19E-09	300.007	3.67E+19	0.00E+00	1.62E-02	6.53E+05	6.86E-10	2.18E-09	1.39E+05	7.26E-02	1.74E+05	6.83E-02	3.47E+04	1.66E-02	9.63E-05	6.06E-02	6.43E-02	8.35E-03	1.03E-02	4.15E-03	0.00E+00	1.38E-04	5.07E-07	9.47E-14	6.52E-14	1.16E-32	5.16E-14	3.27E-23	2.01E-30	1.65E-26	2.83E-27	1.96E-22	3.43E-02	2.61E-23	2.83E-19	6.76E-13	4.76E-22	9.69E-26	4.90E-36	-4.89E-36	9.59E-31	0.00E+00	4.43E-13	5.19E-05	7.25E-03	7.59E-20	6.26E-20	4.27E-03	4.39E-03	9.56E-14
2.20E-09	300.007	3.67E+19	0.00E+00	1.76E-02	6.53E+05	6.86E-10	2.57E-09	1.39E+05	7.89E-02	1.74E+05	7.41E-02	3.47E+04	1.80E-02	1.05E-04	6.58E-02	6.98E-02	9.07E-03	1.12E-02	4.51E-03	0.00E+00	1.50E-04	5.51E-07	1.12E-13	7.70E-14	1.48E-32	6.09E-14	4.19E-23	2.38E-30	1.95E-26	3.63E-27	2.53E-22	3.73E-02	3.34E-23	3.53E-19	7.34E-13	5.66E-22	1.24E-25	2.33E-36	-2.32E-36	1.24E-30	0.00E+00	5.23E-13	5.64E-05	7.88E-03	8.25E-20	6.80E-20	4.64E-03	4.77E-03	1.13E-13
2.21E-09	300.008	3.67E+19	0.00E+00	1.92E-02	6.53E+05	6.86E-10	3.03E-09	1.39E+05	8.56E-02	1.74E+05	8.05E-02	3.47E+04	1.95E-02	1.14E-04	7.15E-02	7.58E-02	9.85E-03	1.21E-02	4.90E-03	0.00E+00	1.63E-04	5.98E-07	1.32E-13	9.08E-14	1.90E-32	7.18E-14	5.37E-23	2.81E-30	2.30E-26	4.65E-27	3.27E-22	4.05E-02	4.28E-23	4.42E-19	7.97E-13	6.74E-22	1.59E-25	1.65E-35	-1.65E-35	1.60E-30	0.00E+00	6.17E-13	6.13E-05	8.56E-03	8.96E-20	7.39E-20	5.04E-03	5.18E-03	1.33E-13
2.22E-09	300.009	3.67E+19	0.00E+00	2.08E-02	6.53E+05	6.86E-10	3.58E-09	1.39E+05	9.30E-02	1.74E+05	8.75E-02	3.47E+04	2.12E-02	1.23E-04	7.77E-02	8.24E-02	1.07E-02	1.32E-02	5.32E-03	0.00E+00	1.77E-04	6.50E-07	1.55E-13	1.07E-13	2.43E-32	8.47E-14	6.88E-23	3.32E-30	2.72E-26	5.96E-27	4.22E-22	4.40E-02	5.48E-23	5.53E-19	8.66E-13	8.02E-22	2.04E-25	9.71E-35	-9.71E-35	2.06E-30	0.00E+00	7.27E-13	6.65E-05	9.30E-03	9.73E-20	8.03E-20	5.47E-03	5.62E-03	1.57E-13
2.23E-09	300.009	3.67E+19	0.00E+00	2.26E-02	6.53E+05	6.86E-10	4.22E-09	1.39E+05	1.01E-01	1.74E+05	9.50E-02	3.47E+04	2.30E-02	1.34E-04	8.43E-02	8.95E-02	1.16E-02	1.43E-02	5.78E-03	0.00E+00	1.92E-04	7.05E-07	1.83E-13	1.26E-13	3.12E-32	1.00E-13	8.81E-23	3.92E-30	3.20E-26	7.63E-27	5.46E-22	4.77E-02	7.02E-23	6.94E-19	9.40E-13	9.54E-22	2.61E-25	1.29E-34	-1.29E-34	2.67E-30	0.00E+00	8.58E-13	7.23E-05	1.01E-02	1.06E-19	8.72E-20	5.94E-03	6.11E-03	1.85E-13
2.24E-09	300.01	3.67E+19	0.00E+00	2.45E-02	6.53E+05	6.86E-10	4.98E-09	1.39E+05	1.10E-01	1.74E+05	1.03E-01	3.47E+04	2.50E-02	1.46E-04	9.16E-02	9.72E-02	1.26E-02	1.55E-02	6.28E-03	0.00E+00	2.08E-04	7.66E-07	2.16E-13	1.49E-13	4.00E-32	1.18E-13	1.13E-22	4.63E-30	3.78E-26	9.78E-27	7.05E-22	5.19E-02	9.00E-23	8.72E-19	1.02E-12	1.14E-21	3.35E-25	3.98E-34	-3.98E-34	3.44E-30	0.00E+00	1.01E-12	7.85E-05	1.10E-02	1.15E-19	9.47E-20	6.45E-03	6.63E-03	2.18E-13
2.25E-09	300.011	3.67E+19	0.00E+00	2.67E-02	6.53E+05	6.86E-10	5.87E-09	1.39E+05	1.19E-01	1.74E+05	1.12E-01	3.47E+04	2.72E-02	1.58E-04	9.95E-02	1.06E-01	1.37E-02	1.69E-02	6.82E-03	0.00E+00	2.26E-04	8.32E-07	2.55E-13	1.76E-13	5.12E-32	1.39E-13	1.45E-22	5.47E-30	4.46E-26	1.25E-26	9.11E-22	5.63E-02	1.15E-22	1.10E-18	1.11E-12	1.35E-21	4.29E-25	5.44E-33	-5.44E-33	4.45E-30	0.00E+00	1.19E-12	8.52E-05	1.19E-02	1.25E-19	1.03E-19	7.01E-03	7.21E-03	2.58E-13
2.26E-09	300.012	3.67E+19	0.00E+00	2.89E-02	6.53E+05	6.86E-10	6.93E-09	1.39E+05	1.29E-01	1.74E+05	1.22E-01	3.47E+04	2.95E-02	1.72E-04	1.08E-01	1.15E-01	1.49E-02	1.83E-02	7.41E-03	0.00E+00	2.46E-04	9.04E-07	3.01E-13	2.07E-13	6.56E-32	1.64E-13	1.85E-22	6.47E-30	5.26E-26	1.61E-26	1.18E-21	6.12E-02	1.48E-22	1.38E-18	1.21E-12	1.61E-21	5.49E-25	1.48E-32	-1.48E-32	5.75E-30	0.00E+00	1.41E-12	9.26E-05	1.29E-02	1.35E-19	1.12E-19	7.61E-03	7.83E-03	3.04E-13
2.27E-09	300.013	3.67E+19	0.00E+00	3.14E-02	6.53E+05	6.86E-10	8.17E-09	1.39E+05	1.41E-01	1.74E+05	1.32E-01	3.47E+04	3.21E-02	1.87E-04	1.17E-01	1.24E-01	1.62E-02	1.99E-02	8.04E-03	0.00E+00	2.67E-04	9.82E-07	3.55E-13	2.45E-13	8.41E-32	1.94E-13	2.37E-22	7.66E-30	6.21E-26	2.06E-26	1.52E-21	6.64E-02	1.89E-22	1.74E-18	1.31E-12	1.92E-21	7.04E-25	1.16E-32	-1.16E-32	7.43E-30	0.00E+00	1.66E-12	1.01E-04	1.40E-02	1.47E-19	1.21E-19	8.27E-03	8.50E-03	3.59E-13
2.28E-09	300.014	3.67E+19	0.00E+00	3.41E-02	6.53E+05	6.86E-10	9.64E-09	1.39E+05	1.53E-01	1.74E+05	1.44E-01	3.47E+04	3.48E-02	2.03E-04	1.27E-01	1.35E-01	1.76E-02	2.16E-02	8.74E-03	0.00E+00	2.90E-04	1.07E-06	4.19E-13	2.89E-13	1.08E-31	2.28E-13	3.04E-22	9.07E-30	7.32E-26	2.64E-26	1.97E-21	7.22E-02	2.43E-22	2.20E-18	1.42E-12	2.28E-21	9.02E-25	1.27E-31	-1.27E-31	9.61E-30	0.00E+00	1.96E-12	1.09E-04	1.53E-02	1.60E-19	1.32E-19	8.98E-03	9.23E-03	4.23E-13
2.29E-09	300.015	3.67E+19	0.00E+00	3.71E-02	6.53E+05	6.86E-10	1.14E-08	1.39E+05	1.66E-01	1.74E+05	1.56E-01	3.47E+04	3.78E-02	2.20E-04	1.38E-01	1.47E-01	1.91E-02	2.35E-02	9.49E-03	0.00E+00	3.15E-04	1.16E-06	4.94E-13	3.41E-13	1.38E-31	2.69E-13	3.90E-22	1.08E-29	8.64E-26	3.38E-26	2.54E-21	7.84E-02	3.11E-22	2.78E-18	1.54E-12	2.72E-21	1.16E-24	5.45E-31	-5.45E-31	1.24E-29	0.00E+00	2.31E-12	1.19E-04	1.66E-02	1.73E-19	1.43E-19	9.75E-03	1.00E-02	4.99E-13
2.30E-09	300.017	3.67E+19	0.00E+00	4.03E-02	6.53E+05	6.86E-10	1.34E-08	1.39E+05	1.80E-01	1.74E+05	1.69E-01	3.47E+04	4.11E-02	2.39E-04	1.50E-01	1.59E-01	2.07E-02	2.55E-02	1.03E-02	0.00E+00	3.42E-04	1.26E-06	5.83E-13	4.02E-13	1.77E-31	3.18E-13	4.99E-22	1.28E-29	1.02E-25	4.33E-26	3.29E-21	8.51E-02	3.98E-22	3.52E-18	1.68E-12	3.23E-21	1.48E-24	5.59E-31	-5.59E-31	1.61E-29	0.00E+00	2.73E-12	1.29E-04	1.80E-02	1.88E-19	1.55E-19	1.06E-02	1.09E-02	5.89E-13
2.31E-09	300.018	3.67E+19	0.00E+00	4.38E-02	6.53E+05	6.86E-10	1.58E-08	1.39E+05	1.96E-01	1.74E+05	1.84E-01	3.47E+04	4.46E-02	2.60E-04	1.63E-01	1.73E-01	2.25E-02	2.77E-02	1.12E-02	0.00E+00	3.72E-04	1.37E-06	6.88E-13	4.74E-13	2.27E-31	3.75E-13	6.40E-22	1.52E-29	1.20E-25	5.54E-26	4.25E-21	9.25E-02	5.10E-22	4.46E-18	1.82E-12	3.85E-21	1.90E-24	4.56E-31	-4.56E-31	2.08E-29	0.00E+00	3.22E-12	1.40E-04	1.96E-02	2.05E-19	1.69E-19	1.15E-02	1.18E-02	6.94E-13
2.32E-09	300.02	3.67E+19	0.00E+00	4.75E-02	6.53E+05	6.86E-10	1.87E-08	1.39E+05	2.13E-01	1.74E+05	2.00E-01	3.47E+04	4.85E-02	2.82E-04	1.77E-01	1.88E-01	2.44E-02	3.01E-02	1.22E-02	0.00E+00	4.04E-04	1.48E-06	8.12E-13	5.59E-13	2.90E-31	4.42E-13	8.20E-22	1.82E-29	1.42E-25	7.10E-26	5.49E-21	1.00E-01	6.54E-22	5.65E-18	1.98E-12	4.58E-21	2.43E-24	5.57E-30	-5.57E-30	2.68E-29	0.00E+00	3.80E-12	1.52E-04	2.12E-02	2.22E-19	1.83E-19	1.25E-02	1.28E-02	8.19E-13
2.33E-09	300.021	3.67E+19	0.00E+00	5.16E-02	6.53E+05	6.86E-10	2.20E-08	1.39E+05	2.31E-01	1.74E+05	2.17E-01	3.47E+04	5.26E-02	3.06E-04	1.93E-01	2.04E-01	2.65E-02	3.27E-02	1.32E-02	0.00E+00	4.38E-04	1.61E-06	9.57E-13	6.59E-13	3.72E-31	5.22E-13	1.05E-21	2.19E-29	1.67E-25	9.10E-26	7.10E-21	1.09E-01	8.37E-22	7.16E-18	2.15E-12	5.45E-21	3.11E-24	1.46E-29	-1.46E-29	3.47E-29	0.00E+00	4.48E-12	1.65E-04	2.31E-02	2.41E-19	1.99E-19	1.36E-02	1.40E-02	9.66E-13
2.34E-09	300.023	3.67E+19	0.00E+00	5.61E-02	6.53E+05	6.86E-10	2.60E-08	1.39E+05	2.51E-01	1.74E+05	2.36E-01	3.47E+04	5.72E-02	3.33E-04	2.09E-01	2.22E-01	2.88E-02	3.55E-02	1.43E-02	0.00E+00	4.76E-04	1.75E-06	1.13E-12	7.78E-13	4.77E-31	6.15E-13	1.35E-21	2.64E-29	1.97E-25	1.17E-25	9.17E-21	1.18E-01	1.07E-21	9.09E-18	2.33E-12	6.48E-21	3.99E-24	2.62E-29	-2.62E-29	4.48E-29	0.00E+00	5.28E-12	1.79E-04	2.50E-02	2.62E-19	2.16E-19	1.47E-02	1.52E-02	1.14E-12
2.35E-09	300.025	3.67E+19	0.00E+00	6.09E-02	6.53E+05	6.86E-10	3.06E-08	1.39E+05	2.72E-01	1.74E+05	2.56E-01	3.47E+04	6.21E-02	3.61E-04	2.27E-01	2.41E-01	3.13E-02	3.85E-02	1.56E-02	0.00E+00	5.17E-04	1.90E-06	1.33E-12	9.18E-13	6.11E-31	7.26E-13	1.72E-21	3.21E-29	2.33E-25	1.49E-25	1.18E-20	1.29E-01	1.37E-21	1.15E-17	2.54E-12	7.71E-21	5.11E-24	5.29E-28	-5.29E-28	5.79E-29	0.00E+00	6.23E-12	1.95E-04	2.72E-02	2.85E-19	2.35E-19	1.60E-02	1.65E-02	1.34E-12
2.36E-09	300.027	3.67E+19	0.00E+00	6.61E-02	6.53E+05	6.86E-10	3.61E-08	1.39E+05	2.96E-01	1.74E+05	2.78E-01	3.47E+04	6.74E-02	3.92E-04	2.47E-01	2.62E-01	3.40E-02	4.19E-02	1.69E-02	0.00E+00	5.62E-04	2.06E-06	1.57E-12	1.08E-12	7.83E-31	8.56E-13	2.21E-21	3.94E-29	2.75E-25	1.91E-25	1.53E-20	1.40E-01	1.76E-21	1.47E-17	2.75E-12	9.16E-21	6.55E-24	1.95E-27	-1.95E-27	7.49E-29	0.00E+00	7.35E-12	2.12E-04	2.95E-02	3.09E-19	2.55E-19	1.74E-02	1.79E-02	1.59E-12
2.37E-09	300.03	3.67E+19	0.00E+00	7.18E-02	6.53E+05	6.86E-10	4.26E-08	1.39E+05	3.21E-01	1.74E+05	3.02E-01	3.47E+04	7.32E-02	4.26E-04	2.68E-01	2.84E-01	3.69E-02	4.55E-02	1.84E-02	0.00E+00	6.10E-04	2.24E-06	1.85E-12	1.28E-12	1.00E-30	1.01E-12	2.83E-21	4.89E-29	3.24E-25	2.45E-25	1.98E-20	1.52E-01	2.26E-21	1.86E-17	2.99E-12	1.09E-20	8.39E-24	1.93E-27	-1.93E-27	9.67E-29	0.00E+00	8.67E-12	2.30E-04	3.21E-02	3.36E-19	2.77E-19	1.89E-02	1.94E-02	1.87E-12
2.38E-09	300.032	3.67E+19	0.00E+00	7.80E-02	6.53E+05	6.86E-10	5.03E-08	1.39E+05	3.49E-01	1.74E+05	3.28E-01	3.47E+04	7.95E-02	4.63E-04	2.91E-01	3.09E-01	4.01E-02	4.94E-02	2.00E-02	0.00E+00	6.63E-04	2.44E-06	2.19E-12	1.51E-12	1.29E-30	1.19E-12	3.63E-21	6.16E-29	3.82E-25	3.14E-25	2.55E-20	1.65E-01	2.89E-21	2.37E-17	3.25E-12	1.29E-20	1.08E-23	3.74E-26	-3.74E-26	1.25E-28	0.00E+00	1.02E-11	2.50E-04	3.49E-02	3.65E-19	3.01E-19	2.05E-02	2.11E-02	2.21E-12
2.39E-09	300.035	3.67E+19	0.00E+00	8.47E-02	6.53E+05	6.86E-10	5.93E-08	1.39E+05	3.79E-01	1.74E+05	3.56E-01	3.47E+04	8.64E-02	5.03E-04	3.16E-01	3.35E-01	4.36E-02	5.36E-02	2.17E-02	0.00E+00	7.20E-04	2.65E-06	2.58E-12	1.78E-12	1.65E-30	1.41E-12	4.65E-21	7.91E-29	4.51E-25	4.03E-25	3.30E-20	1.79E-01	3.70E-21	3.02E-17	3.53E-12	1.54E-20	1.38E-23	1.91E-25	-1.91E-25	1.61E-28	0.00E+00	1.21E-11	2.71E-04	3.79E-02	3.96E-19	3.27E-19	2.23E-02	2.29E-02	2.60E-12
2.40E-09	300.038	3.67E+19	0.00E+00	9.20E-02	6.53E+05	6.86E-10	6.99E-08	1.39E+05	4.12E-01	1.74E+05	3.87E-01	3.47E+04	9.38E-02	5.46E-04	3.43E-01	3.64E-01	4.73E-02	5.82E-02	2.35E-02	0.00E+00	7.82E-04	2.87E-06	3.04E-12	2.10E-12	2.11E-30	1.66E-12	5.95E-21	1.03E-28	5.32E-25	5.16E-25	4.25E-20	1.94E-01	4.75E-21	3.84E-17	3.83E-12	1.82E-20	1.77E-23	2.42E-25	-2.42E-25	2.08E-28	0.00E+00	1.42E-11	2.94E-04	4.11E-02	4.30E-19	3.55E-19	2.42E-02	2.49E-02	3.07E-12
2.41E-09	300.041	3.67E+19	0.00E+00	9.99E-02	6.53E+05	6.86E-10	8.25E-08	1.39E+05	4.47E-01	1.74E+05	4.20E-01	3.47E+04	1.02E-01	5.93E-04	3.73E-01	3.96E-01	5.14E-02	6.33E-02	2.56E-02	0.00E+00	8.49E-04	3.12E-06	3.59E-12	2.47E-12	2.70E-30	1.96E-12	7.63E-21	1.39E-28	6.28E-25	6.61E-25	5.49E-20	2.11E-01	6.08E-21	4.90E-17	4.16E-12	2.16E-20	2.26E-23	3.97E-24	-3.97E-24	2.69E-28	0.00E+00	1.68E-11	3.20E-04	4.47E-02	4.68E-19	3.86E-19	2.63E-02	2.70E-02	3.62E-12
2.42E-09	300.045	3.67E+19	0.00E+00	1.09E-01	6.53E+05	6.86E-10	9.73E-08	1.39E+05	4.85E-01	1.74E+05	4.57E-01	3.47E+04	1.11E-01	6.44E-04	4.05E-01	4.30E-01	5.58E-02	6.87E-02	2.78E-02	0.00E+00	9.22E-04	3.39E-06	4.24E-12	2.92E-12	3.46E-30	2.31E-12	9.77E-21	1.91E-28	7.40E-25	8.47E-25	7.08E-20	2.29E-01	7.79E-21	6.24E-17	4.52E-12	2.57E-20	2.90E-23	2.86E-23	-2.86E-23	3.46E-28	0.00E+00	1.98E-11	3.47E-04	4.85E-02	5.08E-19	4.19E-19	2.85E-02	2.93E-02	4.27E-12
2.43E-09	300.049	3.67E+19	0.00E+00	1.18E-01	6.53E+05	6.86E-10	1.15E-07	1.39E+05	5.27E-01	1.74E+05	4.96E-01	3.47E+04	1.20E-01	6.99E-04	4.40E-01	4.67E-01	6.06E-02	7.46E-02	3.02E-02	0.00E+00	1.00E-03	3.68E-06	5.00E-12	3.44E-12	4.44E-30	2.72E-12	1.25E-20	2.69E-28	8.74E-25	1.09E-24	9.12E-20	2.49E-01	9.98E-21	7.96E-17	4.91E-12	3.04E-20	3.71E-23	5.36E-23	-5.36E-23	4.47E-28	0.00E+00	2.34E-11	3.77E-04	5.27E-02	5.52E-19	4.55E-19	3.10E-02	3.19E-02	5.04E-12
2.44E-09	300.053	3.67E+19	0.00E+00	1.28E-01	6.53E+05	6.86E-10	1.35E-07	1.39E+05	5.73E-01	1.74E+05	5.39E-01	3.47E+04	1.31E-01	7.60E-04	4.78E-01	5.07E-01	6.59E-02	8.11E-02	3.28E-02	0.00E+00	1.09E-03	4.00E-06	5.89E-12	4.06E-12	5.69E-30	3.21E-12	1.60E-20	3.89E-28	1.03E-24	1.39E-24	1.18E-19	2.71E-01	1.28E-20	1.02E-16	5.34E-12	3.61E-20	4.76E-23	4.23E-22	-4.23E-22	5.76E-28	0.00E+00	2.76E-11	4.10E-04	5.72E-02	5.99E-19	4.94E-19	3.37E-02	3.46E-02	5.95E-12
2.45E-09	300.058	3.67E+19	0.00E+00	1.39E-01	6.53E+05	6.86E-10	1.60E-07	1.39E+05	6.22E-01	1.74E+05	5.85E-01	3.47E+04	1.42E-01	8.25E-04	5.19E-01	5.51E-01	7.15E-02	8.80E-02	3.56E-02	0.00E+00	1.18E-03	4.34E-06	6.95E-12	4.79E-12	7.29E-30	3.79E-12	2.06E-20	5.78E-28	1.22E-24	1.78E-24	1.52E-19	2.94E-01	1.64E-20	1.30E-16	5.80E-12	4.28E-20	6.10E-23	6.34E-21	-6.34E-21	7.42E-28	0.00E+00	3.25E-11	4.45E-04	6.21E-02	6.51E-19	5.37E-19	3.66E-02	3.76E-02	7.02E-12
2.46E-09	300.063	3.67E+19	0.00E+00	1.51E-01	6.53E+05	6.86E-10	1.88E-07	1.39E+05	6.76E-01	1.74E+05	6.35E-01	3.47E+04	1.54E-01	8.96E-04	5.64E-01	5.98E-01	7.77E-02	9.56E-02	3.86E-02	0.00E+00	1.28E-03	4.72E-06	8.20E-12	5.65E-12	9.34E-30	4.47E-12	2.63E-20	8.95E-28	1.43E-24	2.28E-24	1.95E-19	3.19E-01	2.10E-20	1.65E-16	6.30E-12	5.07E-20	7.81E-23	3.28E-20	-3.28E-20	9.57E-28	0.00E+00	3.84E-11	4.83E-04	6.75E-02	7.07E-19	5.83E-19	3.97E-02	4.08E-02	8.28E-12
2.47E-09	300.068	3.67E+19	0.00E+00	1.64E-01	6.53E+05	6.86E-10	2.22E-07	1.39E+05	7.34E-01	1.74E+05	6.90E-01	3.47E+04	1.67E-01	9.73E-04	6.12E-01	6.50E-01	8.44E-02	1.04E-01	4.20E-02	0.00E+00	1.39E-03	5.12E-06	9.68E-12	6.66E-12	1.20E-29	5.27E-12	3.37E-20	1.46E-27	1.69E-24	2.93E-24	2.51E-19	3.47E-01	2.69E-20	2.11E-16	6.84E-12	6.01E-20	1.00E-22	1.03E-19	-1.03E-19	1.23E-27	0.00E+00	4.52E-11	5.25E-04	7.33E-02	7.67E-19	6.33E-19	4.31E-02	4.44E-02	9.76E-12
2.48E-09	300.074	3.67E+19	0.00E+00	1.78E-01	6.53E+05	6.86E-10	2.62E-07	1.39E+05	7.97E-01	1.74E+05	7.49E-01	3.47E+04	1.82E-01	1.06E-03	6.65E-01	7.06E-01	9.16E-02	1.13E-01	4.56E-02	0.00E+00	1.51E-03	5.56E-06	1.14E-11	7.86E-12	1.53E-29	6.22E-12	4.32E-20	2.46E-27	2.00E-24	3.75E-24	3.24E-19	3.77E-01	3.45E-20	2.70E-16	7.43E-12	7.12E-20	1.28E-22	2.31E-19	-2.31E-19	1.59E-27	0.00E+00	5.34E-11	5.70E-04	7.96E-02	8.34E-19	6.88E-19	4.69E-02	4.82E-02	1.15E-11
2.49E-09	300.08	3.67E+19	0.00E+00	1.94E-01	6.53E+05	6.86E-10	3.09E-07	1.39E+05	8.65E-01	1.74E+05	8.14E-01	3.47E+04	1.97E-01	1.15E-03	7.22E-01	7.66E-01	9.95E-02	1.22E-01	4.95E-02	0.00E+00	1.64E-03	6.04E-06	1.35E-11	9.27E-12	1.96E-29	7.34E-12	5.54E-20	4.20E-27	2.36E-24	4.80E-24	4.16E-19	4.09E-01	4.42E-20	3.44E-16	8.07E-12	8.43E-20	1.64E-22	3.83E-19	-3.83E-19	2.04E-27	0.00E+00	6.30E-11	6.19E-04	8.65E-02	9.05E-19	7.47E-19	5.09E-02	5.23E-02	1.36E-11
2.50E-09	300.087	3.67E+19	0.00E+00	2.10E-01	6.53E+05	6.86E-10	3.65E-07	1.39E+05	9.40E-01	1.74E+05	8.84E-01	3.47E+04	2.14E-01	1.25E-03	7.84E-01	8.32E-01	1.08E-01	1.33E-01	5.38E-02	0.00E+00	1.79E-03	6.56E-06	1.59E-11	1.09E-11	2.52E-29	8.65E-12	7.10E-20	6.92E-27	2.78E-24	6.15E-24	5.36E-19	4.44E-01	5.66E-20	4.40E-16	8.77E-12	9.98E-20	2.10E-22	4.05E-19	-4.05E-19	2.63E-27	0.00E+00	7.43E-11	6.72E-04	9.39E-02	9.83E-19	8.11E-19	5.53E-02	5.68E-02	1.60E-11
2.51E-09	300.095	3.67E+19	0.00E+00	2.28E-01	6.53E+05	6.86E-10	4.30E-07	1.39E+05	1.02E+00	1.74E+05	9.60E-01	3.47E+04	2.33E-01	1.35E-03	8.52E-01	9.04E-01	1.17E-01	1.44E-01	5.84E-02	0.00E+00	1.94E-03	7.13E-06	1.87E-11	1.29E-11	3.23E-29	1.02E-11	9.09E-20	1.05E-26	3.28E-24	7.89E-24	6.89E-19	4.82E-01	7.25E-20	5.62E-16	9.52E-12	1.18E-19	2.70E-22	-7.42E-21	7.42E-21	3.38E-27	0.00E+00	8.76E-11	7.30E-04	1.02E-01	1.07E-18	8.81E-19	6.00E-02	6.17E-02	1.89E-11
2.52E-09	300.103	3.67E+19	0.00E+00	2.48E-01	6.53E+05	6.86E-10	5.07E-07	1.39E+05	1.11E+00	1.74E+05	1.04E+00	3.47E+04	2.53E-01	1.47E-03	9.25E-01	9.82E-01	1.28E-01	1.57E-01	6.34E-02	0.00E+00	2.11E-03	7.74E-06	2.21E-11	1.52E-11	4.13E-29	1.20E-11	1.16E-19	1.81E-26	3.87E-24	1.01E-23	8.86E-19	5.24E-01	9.29E-20	7.18E-16	1.03E-11	1.40E-19	3.46E-22	3.64E-18	-3.64E-18	4.35E-27	0.00E+00	1.03E-10	7.93E-04	1.11E-01	1.16E-18	9.57E-19	6.52E-02	6.70E-02	2.23E-11
2.53E-09	300.112	3.67E+19	0.00E+00	2.69E-01	6.53E+05	6.86E-10	5.98E-07	1.39E+05	1.20E+00	1.74E+05	1.13E+00	3.47E+04	2.75E-01	1.60E-03	1.00E+00	1.07E+00	1.38E-01	1.70E-01	6.89E-02	0.00E+00	2.29E-03	8.41E-06	2.61E-11	1.80E-11	5.30E-29	1.42E-11	1.49E-19	6.70E-26	4.57E-24	1.29E-23	1.14E-18	5.69E-01	1.19E-19	9.18E-16	1.12E-11	1.65E-19	4.43E-22	3.71E-17	-3.71E-17	5.60E-27	0.00E+00	1.22E-10	8.61E-04	1.20E-01	1.26E-18	1.04E-18	7.08E-02	7.28E-02	2.63E-11
2.54E-09	300.121	3.67E+19	0.00E+00	2.92E-01	6.53E+05	6.86E-10	7.05E-07	1.39E+05	1.31E+00	1.74E+05	1.23E+00	3.47E+04	2.98E-01	1.73E-03	1.09E+00	1.16E+00	1.50E-01	1.85E-01	7.48E-02	0.00E+00	2.49E-03	9.13E-06	3.08E-11	2.12E-11	6.79E-29	1.68E-11	1.91E-19	3.16E-25	5.39E-24	1.66E-23	1.46E-18	6.18E-01	1.52E-19	1.17E-15	1.22E-11	1.96E-19	5.67E-22	1.57E-16	-1.57E-16	7.20E-27	0.00E+00	1.44E-10	9.35E-04	1.31E-01	1.37E-18	1.13E-18	7.69E-02	7.91E-02	3.10E-11
2.55E-09	300.132	3.67E+19	0.00E+00	3.18E-01	6.53E+05	6.86E-10	8.32E-07	1.39E+05	1.42E+00	1.74E+05	1.34E+00	3.47E+04	3.24E-01	1.88E-03	1.19E+00	1.26E+00	1.63E-01	2.01E-01	8.13E-02	0.00E+00	2.70E-03	9.92E-06	3.63E-11	2.50E-11	8.70E-29	1.98E-11	2.45E-19	1.15E-24	6.36E-24	2.13E-23	1.88E-18	6.71E-01	1.95E-19	1.50E-15	1.33E-11	2.32E-19	7.27E-22	4.33E-16	-4.33E-16	9.26E-27	0.00E+00	1.70E-10	1.02E-03	1.42E-01	1.49E-18	1.23E-18	8.35E-02	8.59E-02	3.66E-11
2.56E-09	300.143	3.67E+19	0.00E+00	3.45E-01	6.53E+05	6.86E-10	9.81E-07	1.39E+05	1.54E+00	1.74E+05	1.45E+00	3.47E+04	3.52E-01	2.04E-03	1.29E+00	1.37E+00	1.77E-01	2.18E-01	8.83E-02	0.00E+00	2.93E-03	1.08E-05	4.28E-11	2.95E-11	1.11E-28	2.33E-11	3.14E-19	3.20E-24	7.51E-24	2.72E-23	2.42E-18	7.29E-01	2.50E-19	1.92E-15	1.44E-11	2.74E-19	9.31E-22	8.53E-16	-8.53E-16	1.19E-26	0.00E+00	2.00E-10	1.10E-03	1.54E-01	1.61E-18	1.33E-18	9.07E-02	9.33E-02	4.32E-11
2.57E-09	300.155	3.67E+19	0.00E+00	3.75E-01	6.53E+05	6.86E-10	1.16E-06	1.39E+05	1.68E+00	1.74E+05	1.58E+00	3.47E+04	3.82E-01	2.22E-03	1.40E+00	1.48E+00	1.93E-01	2.37E-01	9.59E-02	0.00E+00	3.19E-03	1.17E-05	5.05E-11	3.48E-11	1.43E-28	2.75E-11	4.02E-19	6.77E-24	8.87E-24	3.49E-23	3.11E-18	7.92E-01	3.21E-19	2.45E-15	1.57E-11	3.24E-19	1.19E-21	1.14E-15	-1.14E-15	1.53E-26	0.00E+00	2.36E-10	1.20E-03	1.67E-01	1.75E-18	1.45E-18	9.85E-02	1.01E-01	5.09E-11
2.58E-09	300.169	3.67E+19	0.00E+00	4.07E-01	6.53E+05	6.86E-10	1.36E-06	1.39E+05	1.82E+00	1.74E+05	1.71E+00	3.47E+04	4.15E-01	2.41E-03	1.52E+00	1.61E+00	2.09E-01	2.58E-01	1.04E-01	0.00E+00	3.46E-03	1.27E-05	5.96E-11	4.10E-11	1.83E-28	3.24E-11	5.15E-19	1.04E-23	1.05E-23	4.47E-23	3.99E-18	8.60E-01	4.11E-19	3.14E-15	1.70E-11	3.83E-19	1.53E-21	5.26E-16	-5.26E-16	1.97E-26	0.00E+00	2.78E-10	1.30E-03	1.82E-01	1.90E-18	1.57E-18	1.07E-01	1.10E-01	6.01E-11
2.59E-09	300.183	3.67E+19	0.00E+00	4.42E-01	6.53E+05	6.86E-10	1.61E-06	1.39E+05	1.98E+00	1.74E+05	1.86E+00	3.47E+04	4.51E-01	2.62E-03	1.65E+00	1.75E+00	2.27E-01	2.80E-01	1.13E-01	0.00E+00	3.76E-03	1.38E-05	7.03E-11	4.84E-11	2.35E-28	3.83E-11	6.60E-19	1.87E-23	1.25E-23	5.73E-23	5.09E-18	9.34E-01	5.26E-19	4.01E-15	1.85E-11	4.55E-19	1.96E-21	7.18E-15	-7.18E-15	2.52E-26	0.00E+00	3.28E-10	1.41E-03	1.98E-01	2.07E-18	1.71E-18	1.16E-01	1.19E-01	7.09E-11
2.60E-09	300.199	3.67E+19	0.00E+00	4.80E-01	6.53E+05	6.86E-10	1.90E-06	1.39E+05	2.15E+00	1.74E+05	2.02E+00	3.47E+04	4.89E-01	2.84E-03	1.79E+00	1.90E+00	2.47E-01	3.04E-01	1.23E-01	0.00E+00	4.08E-03	1.50E-05	8.29E-11	5.70E-11	3.01E-28	4.51E-11	8.45E-19	1.61E-22	1.55E-23	7.34E-23	6.59E-18	1.01E+00	6.74E-19	5.14E-15	2.01E-11	5.67E-19	2.51E-21	7.31E-14	-7.31E-14	3.26E-26	0.00E+00	3.87E-10	1.54E-03	2.15E-01	2.25E-18	1.85E-18	1.26E-01	1.30E-01	8.36E-11
2.61E-09	300.216	3.67E+19	0.00E+00	5.21E-01	6.53E+05	6.86E-10	2.24E-06	1.39E+05	2.33E+00	1.74E+05	2.19E+00	3.47E+04	5.32E-01	3.09E-03	1.94E+00	2.06E+00	2.68E-01	3.30E-01	1.33E-01	0.00E+00	4.44E-03	1.63E-05	9.78E-11	6.73E-11	3.85E-28	5.32E-11	1.08E-18	9.99E-22	2.10E-23	9.41E-23	9.11E-18	1.10E+00	8.64E-19	6.57E-15	2.18E-11	3.04E-19	3.21E-21	3.16E-13	-3.16E-13	4.50E-26	0.00E+00	4.57E-10	1.67E-03	2.33E-01	2.44E-18	2.01E-18	1.37E-01	1.41E-01	9.86E-11
2.62E-09	300.235	3.67E+19	0.00E+00	5.66E-01	6.53E+05	6.86E-10	2.64E-06	1.39E+05	2.53E+00	1.74E+05	2.38E+00	3.47E+04	5.77E-01	3.35E-03	2.11E+00	2.24E+00	2.91E-01	3.58E-01	1.45E-01	0.00E+00	4.82E-03	1.77E-05	1.15E-10	7.94E-11	4.94E-28	6.28E-11	1.39E-18	3.96E-21	3.10E-23	1.21E-22	1.36E-17	1.20E+00	1.11E-18	8.40E-15	2.37E-11	-9.85E-19	4.12E-21	8.87E-13	-8.87E-13	6.69E-26	0.00E+00	5.39E-10	1.81E-03	2.53E-01	2.65E-18	2.18E-18	1.49E-01	1.53E-01	1.16E-10
2.63E-09	300.255	3.67E+19	0.00E+00	6.15E-01	6.53E+05	6.86E-10	3.11E-06	1.39E+05	2.75E+00	1.74E+05	2.59E+00	3.47E+04	6.27E-01	3.64E-03	2.29E+00	2.43E+00	3.16E-01	3.89E-01	1.57E-01	0.00E+00	5.23E-03	1.92E-05	1.36E-10	9.36E-11	6.33E-28	7.41E-11	1.78E-18	1.14E-20	4.58E-23	1.54E-22	1.87E-17	1.30E+00	1.42E-18	1.08E-14	2.57E-11	-1.73E-18	5.28E-21	1.81E-12	-1.81E-12	9.15E-26	0.00E+00	6.36E-10	1.97E-03	2.75E-01	2.88E-18	2.37E-18	1.62E-01	1.66E-01	1.37E-10
2.64E-09	300.277	3.67E+19	0.00E+00	6.68E-01	6.53E+05	6.86E-10	3.66E-06	1.39E+05	2.99E+00	1.74E+05	2.81E+00	3.47E+04	6.81E-01	3.95E-03	2.49E+00	2.64E+00	3.43E-01	4.23E-01	1.71E-01	0.00E+00	5.68E-03	2.09E-05	1.61E-10	1.10E-10	8.12E-28	8.74E-11	2.28E-18	2.53E-20	6.05E-23	1.98E-22	2.24E-17	1.41E+00	1.82E-18	1.38E-14	2.80E-11	-3.05E-19	6.76E-21	2.67E-12	-2.67E-12	1.09E-25	0.00E+00	7.50E-10	2.14E-03	2.98E-01	3.12E-18	2.58E-18	1.76E-01	1.81E-01	1.62E-10
2.65E-09	300.301	3.67E+19	0.00E+00	7.25E-01	6.53E+05	6.86E-10	4.32E-06	1.39E+05	3.24E+00	1.74E+05	3.05E+00	3.47E+04	7.39E-01	4.29E-03	2.70E+00	2.87E+00	3.73E-01	4.59E-01	1.86E-01	0.00E+00	6.18E-03	2.27E-05	1.89E-10	1.30E-10	1.04E-27	1.03E-10	2.92E-18	4.25E-20	5.93E-23	2.54E-22	2.90E-17	1.53E+00	2.33E-18	1.76E-14	3.04E-11	-2.36E-18	8.66E-21	2.15E-12	-2.15E-12	1.43E-25	0.00E+00	8.84E-10	2.32E-03	3.24E-01	3.39E-18	2.80E-18	1.91E-01	1.96E-01	1.91E-10
2.66E-09	300.327	3.67E+19	0.00E+00	7.88E-01	6.53E+05	6.86E-10	5.09E-06	1.39E+05	3.52E+00	1.74E+05	3.32E+00	3.47E+04	8.03E-01	4.66E-03	2.94E+00	3.12E+00	4.05E-01	4.99E-01	2.02E-01	0.00E+00	6.71E-03	2.46E-05	2.23E-10	1.54E-10	1.33E-27	1.22E-10	3.73E-18	6.28E-20	1.29E-22	3.25E-22	4.26E-17	1.66E+00	2.98E-18	2.25E-14	3.30E-11	-2.91E-18	1.11E-20	7.46E-12	-7.46E-12	2.08E-25	0.00E+00	1.04E-09	2.52E-03	3.52E-01	3.68E-18	3.04E-18	2.07E-01	2.13E-01	2.25E-10
2.67E-09	300.355	3.67E+19	0.00E+00	8.55E-01	6.53E+05	6.86E-10	6.00E-06	1.39E+05	3.83E+00	1.74E+05	3.60E+00	3.47E+04	8.72E-01	5.06E-03	3.19E+00	3.39E+00	4.40E-01	5.41E-01	2.19E-01	0.00E+00	7.29E-03	2.67E-05	2.64E-10	1.81E-10	1.71E-27	1.43E-10	4.78E-18	7.02E-19	2.68E-21	4.17E-22	2.33E-16	1.81E+00	3.82E-18	2.88E-14	3.59E-11	6.93E-17	1.42E-20	2.18E-10	-2.18E-10	1.03E-24	0.00E+00	1.23E-09	2.74E-03	3.82E-01	4.00E-18	3.30E-18	2.25E-01	2.31E-01	2.65E-10
2.68E-09	300.385	3.66E+19	0.00E+00	9.29E-01	6.53E+05	6.86E-10	7.08E-06	1.39E+05	4.15E+00	1.74E+05	3.91E+00	3.47E+04	9.47E-01	5.49E-03	3.46E+00	3.68E+00	4.78E-01	5.88E-01	2.38E-01	0.00E+00	7.92E-03	2.90E-05	3.11E-10	2.14E-10	2.19E-27	1.69E-10	6.13E-18	6.36E-18	1.61E-20	5.34E-22	1.69E-15	1.96E+00	4.89E-18	3.69E-14	3.90E-11	-4.29E-17	1.82E-20	1.33E-09	-1.33E-09	7.70E-24	0.00E+00	1.45E-09	2.97E-03	4.15E-01	4.35E-18	3.59E-18	2.44E-01	2.51E-01	3.13E-10
2.69E-09	300.419	3.66E+19	0.00E+00	1.01E+00	6.53E+05	6.86E-10	8.34E-06	1.39E+05	4.51E+00	1.74E+05	4.25E+00	3.47E+04	1.03E+00	5.96E-03	3.76E+00	3.99E+00	5.19E-01	6.39E-01	2.58E-01	0.00E+00	8.60E-03	3.15E-05	3.67E-10	2.52E-10	2.81E-27	1.99E-10	7.85E-18	3.15E-17	5.51E-20	6.84E-22	8.29E-15	2.13E+00	6.26E-18	4.72E-14	4.24E-11	-2.74E-15	2.34E-20	4.56E-09	-4.56E-09	3.90E-23	0.00E+00	1.71E-09	3.23E-03	4.51E-01	4.72E-18	3.89E-18	2.65E-01	2.73E-01	3.69E-10
2.70E-09	300.455	3.66E+19	0.00E+00	1.10E+00	6.53E+05	6.86E-10	9.83E-06	1.39E+05	4.90E+00	1.74E+05	4.62E+00	3.47E+04	1.12E+00	6.47E-03	4.08E+00	4.34E+00	5.63E-01	6.93E-01	2.80E-01	0.00E+00	9.34E-03	3.42E-05	4.33E-10	2.97E-10	3.60E-27	2.35E-10	1.01E-17	1.07E-16	1.32E-19	8.77E-22	1.90E-14	2.32E+00	8.02E-18	6.03E-14	4.61E-11	-5.71E-15	3.02E-20	1.09E-08	-1.09E-08	8.88E-23	0.00E+00	2.02E-09	3.50E-03	4.90E-01	5.12E-18	4.23E-18	2.88E-01	2.96E-01	4.35E-10
2.71E-09	300.494	3.66E+19	0.00E+00	1.19E+00	6.53E+05	6.86E-10	1.16E-05	1.39E+05	5.32E+00	1.74E+05	5.01E+00	3.47E+04	1.21E+00	7.03E-03	4.43E+00	4.71E+00	6.12E-01	7.53E-01	3.04E-01	0.00E+00	1.01E-02	3.72E-05	5.10E-10	3.51E-10	4.62E-27	2.77E-10	1.29E-17	2.71E-16	2.35E-19	1.12E-21	2.64E-14	2.51E+00	1.03E-17	7.72E-14	5.01E-11	-2.93E-15	3.89E-20	1.94E-08	-1.94E-08	1.22E-22	0.00E+00	2.38E-09	3.81E-03	5.32E-01	5.56E-18	4.59E-18	3.13E-01	3.22E-01	5.14E-10
2.72E-09	300.536	3.66E+19	0.00E+00	1.29E+00	6.53E+05	6.86E-10	1.36E-05	1.39E+05	5.78E+00	1.74E+05	5.45E+00	3.47E+04	1.32E+00	7.63E-03	4.81E+00	5.12E+00	6.64E-01	8.18E-01	3.31E-01	0.00E+00	1.10E-02	4.04E-05	6.02E-10	4.13E-10	5.92E-27	3.27E-10	1.65E-17	5.32E-16	2.82E-19	1.44E-21	4.38E-14	2.73E+00	1.32E-17	9.87E-14	5.45E-11	-1.56E-14	5.04E-20	2.34E-08	-2.34E-08	2.06E-22	0.00E+00	2.81E-09	4.13E-03	5.77E-01	6.04E-18	4.99E-18	3.40E-01	3.49E-01	6.06E-10
2.73E-09	300.582	3.66E+19	0.00E+00	1.40E+00	6.53E+05	-1.92E-07	1.61E-05	1.39E+05	6.28E+00	1.74E+05	5.92E+00	3.47E+04	1.43E+00	8.28E-03	5.22E+00	5.56E+00	7.22E-01	8.88E-01	3.59E-01	0.00E+00	1.20E-02	4.38E-05	7.10E-10	4.88E-10	7.59E-27	3.86E-10	2.11E-17	8.30E-16	2.82E-19	1.85E-21	4.39E-14	2.97E+00	1.69E-17	1.26E-13	5.92E-11	4.82E-18	6.50E-20	2.34E-08	4.00E-19	2.07E-22	0.00E+00	3.31E-09	4.49E-03	6.27E-01	5.63E-18	5.38E-18	3.69E-01	3.79E-01	7.14E-10
2.74E-09	300.632	3.66E+19	0.00E+00	1.52E+00	6.53E+05	-1.92E-07	1.89E-05	1.39E+05	6.81E+00	1.74E+05	6.43E+00	3.47E+04	1.55E+00	8.99E-03	5.67E+00	6.03E+00	7.84E-01	9.64E-01	3.90E-01	0.00E+00	1.30E-02	4.76E-05	8.38E-10	5.75E-10	9.73E-27	4.55E-10	2.70E-17	1.15E-15	2.82E-19	2.37E-21	4.39E-14	3.22E+00	2.16E-17	1.62E-13	6.44E-11	5.72E-18	8.36E-20	2.34E-08	4.02E-19	2.07E-22	0.00E+00	3.90E-09	4.87E-03	6.81E-01	5.25E-18	5.76E-18	4.01E-01	4.12E-01	8.42E-10
2.75E-09	300.686	3.66E+19	0.00E+00	1.65E+00	6.53E+05	-1.92E-07	2.23E-05	1.39E+05	7.40E+00	1.74E+05	6.98E+00	3.47E+04	1.69E+00	9.76E-03	6.15E+00	6.55E+00	8.51E-01	1.05E+00	4.23E-01	0.00E+00	1.41E-02	5.17E-05	9.88E-10	6.78E-10	1.25E-26	5.37E-10	3.46E-17	1.50E-15	2.82E-19	3.03E-21	4.40E-14	3.50E+00	2.77E-17	2.07E-13	7.00E-11	6.75E-18	1.07E-19	2.34E-08	4.05E-19	2.07E-22	0.00E+00	4.60E-09	5.29E-03	7.39E-01	4.90E-18	6.10E-18	4.35E-01	4.47E-01	9.93E-10
2.76E-09	300.745	3.66E+19	0.00E+00	1.80E+00	6.53E+05	-1.92E-07	2.63E-05	1.39E+05	8.04E+00	1.74E+05	7.58E+00	3.47E+04	1.83E+00	1.06E-02	6.68E+00	7.11E+00	9.24E-01	1.14E+00	4.60E-01	0.00E+00	1.54E-02	5.61E-05	1.17E-09	8.00E-10	1.60E-26	6.33E-10	4.43E-17	1.88E-15	2.82E-19	3.89E-21	4.40E-14	3.80E+00	3.54E-17	2.64E-13	7.61E-11	8.00E-18	1.37E-19	2.34E-08	4.08E-19	2.08E-22	0.00E+00	5.43E-09	5.75E-03	8.03E-01	4.56E-18	6.42E-18	4.72E-01	4.86E-01	1.17E-09
2.77E-09	300.809	3.66E+19	0.00E+00	1.95E+00	6.53E+05	-1.92E-07	3.09E-05	1.39E+05	8.73E+00	1.74E+05	8.24E+00	3.47E+04	1.99E+00	1.15E-02	7.25E+00	7.73E+00	1.00E+00	1.23E+00	4.99E-01	0.00E+00	1.67E-02	6.10E-05	1.37E-09	9.43E-10	2.05E-26	7.47E-10	5.68E-17	2.30E-15	2.82E-19	4.98E-21	4.41E-14	4.12E+00	4.54E-17	3.38E-13	8.28E-11	9.48E-18	1.76E-19	2.34E-08	4.12E-19	2.08E-22	0.00E+00	6.40E-09	6.24E-03	8.72E-01	4.25E-18	6.72E-18	5.13E-01	5.27E-01	1.38E-09
2.78E-09	300.879	3.66E+19	0.00E+00	2.12E+00	6.53E+05	-1.92E-07	3.64E-05	1.39E+05	9.47E+00	1.74E+05	8.95E+00	3.47E+04	2.16E+00	1.25E-02	7.87E+00	8.39E+00	1.09E+00	1.34E+00	5.42E-01	0.00E+00	1.81E-02	6.62E-05	1.62E-09	1.11E-09	2.63E-26	8.80E-10	7.27E-17	2.75E-15	2.82E-19	6.38E-21	4.43E-14	4.48E+00	5.81E-17	4.32E-13	9.01E-11	1.12E-17	2.24E-19	2.34E-08	2.28E-19	2.09E-22	0.00E+00	7.55E-09	6.78E-03	9.47E-01	3.97E-18	7.00E-18	5.57E-01	5.73E-01	1.63E-09
2.79E-09	300.954	3.66E+19	0.00E+00	2.30E+00	6.53E+05	-1.92E-07	4.29E-05	1.39E+05	1.03E+01	1.74E+05	9.72E+00	3.47E+04	2.35E+00	1.35E-02	8.54E+00	9.11E+00	1.18E+00	1.46E+00	5.89E-01	0.00E+00	1.97E-02	7.19E-05	1.91E-09	1.31E-09	3.38E-26	1.04E-09	9.31E-17	3.23E-15	2.82E-19	8.18E-21	4.44E-14	4.86E+00	7.44E-17	5.52E-13	9.80E-11	1.45E-17	2.87E-19	2.34E-08	-6.97E-17	2.10E-22	0.00E+00	8.90E-09	7.36E-03	1.03E+00	3.70E-18	7.26E-18	6.05E-01	6.22E-01	1.92E-09
2.80E-09	301.036	3.66E+19	0.00E+00	2.50E+00	6.53E+05	-1.92E-07	5.04E-05	1.39E+05	1.12E+01	1.74E+05	1.06E+01	3.47E+04	2.55E+00	1.47E-02	9.27E+00	9.89E+00	1.28E+00	1.58E+00	6.39E-01	0.00E+00	2.14E-02	7.81E-05	2.26E-09	1.55E-09	4.33E-26	1.22E-09	1.19E-16	3.76E-15	2.82E-19	1.05E-20	4.47E-14	5.28E+00	9.53E-17	7.06E-13	1.07E-10	-5.19E-18	3.66E-19	2.34E-08	-6.12E-16	2.11E-22	0.00E+00	1.05E-08	7.99E-03	1.12E+00	3.45E-18	7.51E-18	6.57E-01	6.75E-01	2.26E-09
2.81E-09	301.125	3.66E+19	0.00E+00	2.71E+00	6.53E+05	-1.91E-07	5.94E-05	1.39E+05	1.21E+01	1.74E+05	1.15E+01	3.47E+04	2.77E+00	1.59E-02	1.01E+01	1.07E+01	1.39E+00	1.72E+00	6.94E-01	0.00E+00	2.33E-02	8.48E-05	2.66E-09	1.82E-09	5.56E-26	1.44E-09	1.53E-16	4.34E-15	2.83E-19	1.34E-20	4.49E-14	5.73E+00	1.22E-16	9.02E-13	1.16E-10	1.88E-17	4.68E-19	2.34E-08	4.25E-19	2.12E-22	0.00E+00	1.24E-08	8.68E-03	1.21E+00	3.21E-18	7.73E-18	7.13E-01	7.33E-01	2.67E-09
2.82E-09	301.222	3.65E+19	0.00E+00	2.94E+00	6.53E+05	-1.91E-07	6.98E-05	1.39E+05	1.32E+01	1.74E+05	1.25E+01	3.47E+04	3.00E+00	1.73E-02	1.09E+01	1.17E+01	1.51E+00	1.86E+00	7.53E-01	0.00E+00	2.53E-02	9.21E-05	3.14E-09	2.15E-09	7.14E-26	1.70E-09	1.95E-16	4.96E-15	2.83E-19	1.72E-20	4.52E-14	6.22E+00	1.56E-16	1.15E-12	1.26E-10	2.24E-17	5.97E-19	2.34E-08	4.29E-19	2.14E-22	0.00E+00	1.46E-08	9.42E-03	1.32E+00	3.00E-18	7.94E-18	7.74E-01	7.96E-01	3.15E-09
2.83E-09	301.326	3.65E+19	0.00E+00	3.20E+00	6.53E+05	-1.91E-07	8.21E-05	1.39E+05	1.43E+01	1.74E+05	1.35E+01	3.47E+04	3.26E+00	1.87E-02	1.19E+01	1.27E+01	1.64E+00	2.02E+00	8.18E-01	0.00E+00	2.75E-02	1.00E-04	3.70E-09	2.53E-09	9.16E-26	2.01E-09	2.50E-16	5.63E-15	2.83E-19	2.21E-20	4.57E-14	6.76E+00	2.00E-16	1.47E-12	1.37E-10	2.66E-17	7.63E-19	2.34E-08	4.34E-19	2.16E-22	0.00E+00	1.72E-08	1.02E-02	1.43E+00	2.79E-18	8.14E-18	8.41E-01	8.64E-01	3.71E-09
2.84E-09	301.44	3.65E+19	0.00E+00	3.47E+00	6.53E+05	-1.91E-07	9.66E-05	1.39E+05	1.55E+01	1.74E+05	1.47E+01	3.47E+04	3.54E+00	2.03E-02	1.29E+01	1.37E+01	1.79E+00	2.20E+00	8.88E-01	0.00E+00	2.98E-02	1.09E-04	4.37E-09	2.99E-09	1.18E-25	2.37E-09	3.20E-16	6.37E-15	2.83E-19	2.83E-20	4.62E-14	7.34E+00	2.56E-16	1.88E-12	1.50E-10	3.16E-17	9.75E-19	2.34E-08	4.39E-19	2.19E-22	0.00E+00	2.03E-08	1.11E-02	1.55E+00	2.60E-18	8.32E-18	9.13E-01	9.38E-01	4.37E-09
2.85E-09	301.563	3.65E+19	0.00E+00	3.77E+00	6.53E+05	-1.91E-07	1.14E-04	1.39E+05	1.69E+01	1.74E+05	1.60E+01	3.47E+04	3.84E+00	2.20E-02	1.40E+01	1.49E+01	1.94E+00	2.39E+00	9.64E-01	0.00E+00	3.24E-02	1.18E-04	5.15E-09	3.52E-09	1.51E-25	2.79E-09	4.09E-16	7.16E-15	2.83E-19	3.63E-20	4.69E-14	7.96E+00	3.28E-16	2.40E-12	1.63E-10	3.76E-17	1.25E-18	2.34E-08	4.50E-19	2.23E-22	0.00E+00	2.39E-08	1.21E-02	1.68E+00	2.43E-18	8.49E-18	9.91E-01	1.02E+00	5.15E-09
2.86E-09	301.697	3.65E+19	0.00E+00	4.09E+00	6.53E+05	-1.88E-07	1.33E-04	1.39E+05	1.83E+01	1.73E+05	1.73E+01	3.47E+04	4.17E+00	2.39E-02	1.51E+01	1.62E+01	2.10E+00	2.59E+00	1.05E+00	0.00E+00	3.52E-02	1.28E-04	6.08E-09	4.15E-09	1.94E-25	3.29E-09	5.24E-16	8.03E-15	2.83E-19	4.66E-20	4.79E-14	8.65E+00	4.20E-16	3.06E-12	1.77E-10	4.49E-17	1.59E-18	2.34E-08	4.52E-19	2.28E-22	0.00E+00	2.81E-08	1.31E-02	1.83E+00	2.26E-18	8.65E-18	1.08E+00	1.11E+00	6.07E-09
2.87E-09	301.842	3.65E+19	0.00E+00	4.44E+00	6.53E+05	-1.88E-07	1.57E-04	1.39E+05	1.99E+01	1.73E+05	1.88E+01	3.47E+04	4.53E+00	2.59E-02	1.64E+01	1.76E+01	2.28E+00	2.81E+00	1.14E+00	0.00E+00	3.83E-02	1.39E-04	7.17E-09	4.89E-09	2.49E-25	3.87E-09	6.70E-16	8.96E-15	2.83E-19	5.97E-20	4.90E-14	9.39E+00	5.37E-16	3.91E-12	1.93E-10	5.35E-17	2.04E-18	2.34E-08	4.59E-19	2.35E-22	0.00E+00	3.32E-08	1.42E-02	1.98E+00	2.11E-18	8.80E-18	1.17E+00	1.20E+00	7.16E-09
2.88E-09	302	3.65E+19	0.00E+00	4.82E+00	6.53E+05	-1.88E-07	1.84E-04	1.39E+05	2.16E+01	1.73E+05	2.05E+01	3.47E+04	4.92E+00	2.81E-02	1.78E+01	1.91E+01	2.48E+00	3.05E+00	1.23E+00	0.00E+00	4.16E-02	1.51E-04	8.46E-09	5.76E-09	3.20E-25	4.57E-09	8.57E-16	9.98E-15	2.84E-19	7.66E-20	5.05E-14	1.02E+01	6.88E-16	4.99E-12	2.11E-10	6.39E-17	2.60E-18	2.34E-08	4.67E-19	2.43E-22	0.00E+00	3.91E-08	1.54E-02	2.15E+00	1.97E-18	8.94E-18	1.27E+00	1.30E+00	8.43E-09
2.89E-09	302.171	3.64E+19	0.00E+00	5.23E+00	6.53E+05	-1.88E-07	2.16E-04	1.39E+05	2.34E+01	1.73E+05	2.22E+01	3.47E+04	5.34E+00	3.04E-02	1.93E+01	2.07E+01	2.69E+00	3.31E+00	1.34E+00	0.00E+00	4.53E-02	1.64E-04	9.97E-09	6.79E-09	4.11E-25	5.38E-09	1.10E-15	1.11E-14	2.84E-19	9.82E-20	5.24E-14	1.11E+01	8.80E-16	6.36E-12	2.30E-10	7.64E-17	3.33E-18	2.34E-08	4.75E-19	2.54E-22	0.00E+00	4.60E-08	1.67E-02	2.34E+00	1.84E-18	9.07E-18	1.38E+00	1.41E+00	9.94E-09
2.90E-09	302.356	3.64E+19	0.00E+00	5.68E+00	6.53E+05	-1.91E-07	2.54E-04	1.39E+05	2.54E+01	1.73E+05	2.41E+01	3.47E+04	5.79E+00	3.30E-02	2.09E+01	2.25E+01	2.92E+00	3.60E+00	1.45E+00	0.00E+00	4.92E-02	1.78E-04	1.18E-08	8.00E-09	5.28E-25	6.34E-09	1.40E-15	1.23E-14	2.84E-19	1.26E-19	5.48E-14	1.20E+01	1.13E-15	8.11E-12	2.50E-10	9.14E-17	4.25E-18	2.34E-08	4.85E-19	2.68E-22	0.00E+00	5.43E-08	1.82E-02	2.54E+00	1.71E-18	9.19E-18	1.49E+00	1.54E+00	1.17E-08
3.44E-09	302.692	3.64E+19	0.00E+00	5.63E+00	6.53E+05	-1.94E-07	2.49E-02	1.39E+05	3.62E+01	1.73E+05	6.76E+00	3.47E+04	2.60E+01	1.66E-01	6.95E+01	1.57E+01	8.63E+00	3.62E+00	3.66E+00	0.00E+00	2.64E-01	1.19E-03	1.70E-07	3.03E-07	2.02E-22	5.85E-07	4.60E-13	3.41E-13	3.67E-19	3.26E-17	1.29E-09	1.20E+01	4.86E-14	1.97E-09	1.11E-09	-1.28E-09	2.01E-15	2.35E-08	-1.70E-10	1.55E-17	0.00E+00	2.37E-12	4.13E-12	4.17E+00	3.94E-20	2.44E-18	1.45E+00	6.47E-03	1.58E-07
1.95E-08	303.057	3.63E+19	0.00E+00	4.82E+00	6.53E+05	-1.95E-07	4.44E+00	1.39E+05	5.19E+01	1.73E+05	7.02E-02	3.47E+04	7.21E+01	2.75E-01	1.15E+02	1.99E-01	4.79E-03	4.62E+00	7.28E+00	0.00E+00	4.76E+00	3.40E-02	1.43E-05	4.13E-04	7.77E-19	1.48E-03	2.82E-09	3.37E-05	1.38E-17	1.80E-12	1.01E-05	1.20E+01	1.03E-12	2.61E-06	2.25E-09	-1.01E-05	8.84E-11	5.06E-08	-2.71E-08	2.56E-13	0.00E+00	-1.21E-07	-8.34E-08	4.17E+00	-1.58E-33	-6.73E-33	6.46E-01	-3.05E-13	4.01E-07
3.93E-08	303.258	3.63E+19	0.00E+00	4.43E+00	6.53E+05	-1.95E-07	9.41E+00	1.39E+05	4.31E+01	1.73E+05	4.12E-02	3.47E+04	7.70E+01	2.51E-01	1.22E+02	1.16E-01	1.81E-03	5.81E+00	7.28E+00	0.00E+00	7.18E+00	6.40E-02	7.86E-05	2.07E-03	8.27E-18	7.64E-03	3.40E-08	2.55E-04	2.56E-17	1.82E-11	1.01E-05	1.20E+01	5.43E-12	4.45E-06	2.02E-09	-1.01E-05	6.37E-10	5.05E-08	-2.69E-08	2.56E-13	0.00E+00	-1.21E-07	-8.34E-08	4.16E+00	-3.95E-22	-2.86E-22	2.67E-01	-9.47E-10	3.97E-07
5.91E-08	303.404	3.63E+19	0.00E+00	4.26E+00	6.53E+05	-4.14E-05	1.35E+01	1.39E+05	3.52E+01	1.73E+05	2.68E-02	3.47E+04	8.01E+01	2.27E-01	1.27E+02	7.30E-02	8.36E-04	6.90E+00	6.96E+00	0.00E+00	8.00E+00	8.56E-02	2.00E-04	4.56E-03	3.06E-17	1.84E-02	1.40E-07	6.51E-04	3.44E-17	5.74E-11	1.01E-05	1.20E+01	1.58E-11	5.33E-06	1.85E-09	8.84E-14	1.92E-09	5.05E-08	1.16E-17	2.56E-13	0.00E+00	-3.08E-20	-3.95E-18	4.15E+00	0.00E+00	0.00E+00	1.16E-01	8.00E-138	3.94E-07
7.91E-08	303.511	3.63E+19	0.00E+00	4.19E+00	6.53E+05	-4.14E-05	1.68E+01	1.39E+05	2.85E+01	1.73E+05	1.80E-02	3.47E+04	8.21E+01	2.04E-01	1.29E+02	4.74E-02	3.98E-04	7.87E+00	6.49E+00	0.00E+00	8.12E+00	1.01E-01	3.74E-04	7.37E-03	7.33E-17	3.31E-02	3.70E-07	1.14E-03	4.10E-17	1.16E-10	1.01E-05	1.20E+01	3.30E-11	5.63E-06	1.70E-09	8.85E-14	3.81E-09	5.05E-08	1.51E-17	2.56E-13	0.00E+00	-3.88E-15	-1.42E-12	4.14E+00	0.00E+00	0.00E+00	5.10E-02	7.86E-138	3.90E-07
9.91E-08	303.593	3.63E+19	0.00E+00	4.15E+00	6.53E+05	-4.14E-05	1.94E+01	1.39E+05	2.30E+01	1.73E+05	1.23E-02	3.47E+04	8.36E+01	1.83E-01	1.31E+02	3.15E-02	1.92E-04	8.73E+00	5.95E+00	0.00E+00	7.98E+00	1.12E-01	5.92E-04	1.01E-02	1.39E-16	5.10E-02	7.69E-07	1.64E-03	4.59E-17	1.86E-10	1.01E-05	1.19E+01	5.87E-11	5.59E-06	1.54E-09	7.92E-14	6.07E-09	5.05E-08	-1.04E-14	2.56E-13	0.00E+00	-1.51E-11	-3.41E-11	4.13E+00	0.00E+00	0.00E+00	2.27E-02	7.78E-138	3.87E-07
1.19E-07	303.656	3.63E+19	0.00E+00	4.13E+00	6.53E+05	-4.14E-05	2.15E+01	1.39E+05	1.85E+01	1.73E+05	8.55E-03	3.47E+04	8.46E+01	1.65E-01	1.33E+02	2.14E-02	9.38E-05	9.50E+00	5.40E+00	0.00E+00	7.75E+00	1.21E-01	8.48E-04	1.27E-02	2.27E-16	7.12E-02	1.38E-06	2.11E-03	4.94E-17	2.61E-10	1.01E-05	1.19E+01	9.52E-11	5.36E-06	1.37E-09	-2.14E-11	8.42E-09	5.05E-08	-6.74E-13	2.56E-13	0.00E+00	-1.94E-08	-1.60E-07	4.12E+00	0.00E+00	0.00E+00	1.01E-02	7.74E-138	3.87E-07
1.39E-07	303.705	3.62E+19	0.00E+00	4.11E+00	6.53E+05	-4.14E-05	2.32E+01	1.39E+05	1.49E+01	1.73E+05	6.02E-03	3.47E+04	8.53E+01	1.48E-01	1.34E+02	1.47E-02	4.60E-05	1.02E+01	4.86E+00	0.00E+00	7.52E+00	1.27E-01	1.14E-03	1.49E-02	3.38E-16	9.33E-02	2.23E-06	2.54E-03	8.45E-14	3.33E-10	3.28E-04	1.18E+01	1.46E-10	5.04E-06	1.19E-09	-3.18E-04	1.07E-08	2.17E-04	-2.17E-04	4.47E-11	0.00E+00	-1.33E-07	-4.57E-06	4.11E+00	0.00E+00	0.00E+00	4.49E-03	7.71E-138	4.13E-07
1.60E-07	303.743	3.62E+19	0.00E+00	4.10E+00	6.53E+05	-4.14E-05	2.45E+01	1.39E+05	1.20E+01	1.73E+05	4.28E-03	3.47E+04	8.59E+01	1.32E-01	1.34E+02	1.02E-02	2.27E-05	1.08E+01	4.36E+00	0.00E+00	7.31E+00	1.31E-01	1.45E-03	1.67E-02	4.67E-16	1.17E-01	3.35E-06	2.91E-03	8.67E-14	4.01E-10	3.36E-04	1.18E+01	2.16E-10	4.67E-06	1.03E-09	-3.25E-04	1.28E-08	2.22E-04	-2.22E-04	4.57E-11	0.00E+00	-1.33E-07	-4.57E-06	4.10E+00	0.00E+00	0.00E+00	2.00E-03	7.69E-138	4.09E-07
1.80E-07	303.774	3.62E+19	0.00E+00	4.09E+00	6.53E+05	-4.14E-05	2.55E+01	1.39E+05	9.62E+00	1.73E+05	3.07E-03	3.47E+04	8.63E+01	1.19E-01	1.35E+02	7.17E-03	1.12E-05	1.13E+01	3.90E+00	0.00E+00	7.14E+00	1.34E-01	1.79E-03	1.82E-02	6.13E-16	1.42E-01	4.77E-06	3.22E-03	8.65E-14	4.61E-10	3.36E-04	1.17E+01	3.11E-10	4.30E-06	8.73E-10	-3.25E-04	1.47E-08	2.21E-04	-2.21E-04	4.57E-11	0.00E+00	-1.33E-07	-4.57E-06	4.09E+00	0.00E+00	0.00E+00	8.88E-04	7.67E-138	4.06E-07
2.01E-07	303.798	3.62E+19	0.00E+00	4.08E+00	6.53E+05	-3.07E-03	2.63E+01	1.39E+05	7.75E+00	1.73E+05	2.21E-03	3.47E+04	8.67E+01	1.07E-01	1.35E+02	5.06E-03	5.57E-06	1.18E+01	3.49E+00	0.00E+00	7.01E+00	1.36E-01	2.15E-03	1.95E-02	7.74E-16	1.67E-01	6.52E-06	3.49E-03	8.72E-14	5.14E-10	3.36E-04	1.17E+01	4.36E-10	3.93E-06	7.36E-10	1.27E-12	1.62E-08	2.21E-04	2.62E-13	4.56E-11	0.00E+00	-2.33E-23	-2.34E-21	4.07E+00	0.00E+00	0.00E+00	3.94E-04	3.67E-139	4.02E-07
2.21E-07	303.817	3.62E+19	0.00E+00	4.06E+00	6.53E+05	-3.07E-03	2.69E+01	1.39E+05	6.26E+00	1.73E+05	1.61E-03	3.47E+04	8.70E+01	9.61E-02	1.35E+02	3.58E-03	2.77E-06	1.22E+01	3.11E+00	0.00E+00	6.91E+00	1.38E-01	2.54E-03	2.05E-02	9.46E-16	1.94E-01	8.62E-06	3.71E-03	8.80E-14	5.59E-10	3.36E-04	1.16E+01	6.00E-10	3.58E-06	6.18E-10	1.24E-12	1.75E-08	2.21E-04	3.26E-13	4.55E-11	0.00E+00	-1.82E-21	1.83E-20	4.06E+00	0.00E+00	0.00E+00	1.75E-04	3.66E-139	3.99E-07
2.42E-07	303.833	3.62E+19	0.00E+00	4.05E+00	6.53E+05	-3.07E-03	2.73E+01	1.39E+05	5.07E+00	1.73E+05	1.18E-03	3.47E+04	8.73E+01	8.66E-02	1.36E+02	2.54E-03	1.38E-06	1.26E+01	2.78E+00	0.00E+00	6.83E+00	1.39E-01	2.94E-03	2.13E-02	1.13E-15	2.21E-01	1.11E-05	3.89E-03	8.91E-14	5.97E-10	3.36E-04	1.16E+01	8.09E-10	3.25E-06	5.17E-10	1.27E-12	1.86E-08	2.21E-04	3.63E-13	4.54E-11	0.00E+00	-1.77E-20	-1.14E-16	4.05E+00	0.00E+00	0.00E+00	7.73E-05	3.65E-139	3.95E-07
2.63E-07	303.845	3.62E+19	0.00E+00	4.04E+00	6.53E+05	-3.07E-03	2.77E+01	1.39E+05	4.13E+00	1.73E+05	8.69E-04	3.47E+04	8.76E+01	7.82E-02	1.36E+02	1.81E-03	6.87E-07	1.29E+01	2.48E+00	0.00E+00	6.78E+00	1.40E-01	3.36E-03	2.19E-02	1.31E-15	2.48E-01	1.39E-05	4.05E-03	9.03E-14	6.30E-10	3.36E-04	1.15E+01	1.07E-09	2.96E-06	4.33E-10	-3.97E-12	1.95E-08	2.21E-04	-6.09E-12	4.54E-11	0.00E+00	-2.37E-18	-1.48E-16	4.04E+00	0.00E+00	0.00E+00	3.42E-05	3.64E-139	3.92E-07
2.84E-07	303.856	3.62E+19	0.00E+00	4.03E+00	6.53E+05	-3.07E-03	2.79E+01	1.39E+05	3.38E+00	1.73E+05	6.48E-04	3.47E+04	8.78E+01	7.08E-02	1.36E+02	1.29E-03	3.43E-07	1.32E+01	2.22E+00	0.00E+00	6.74E+00	1.40E-01	3.79E-03	2.24E-02	1.51E-15	2.77E-01	1.72E-05	4.17E-03	4.19E-12	6.57E-10	3.36E-04	1.15E+01	1.40E-09	2.69E-06	3.64E-10	-2.55E-08	2.01E-08	2.45E-03	-2.23E-03	4.53E-11	0.00E+00	-7.30E-15	-2.38E-10	4.03E+00	0.00E+00	0.00E+00	1.51E-05	3.63E-139	3.88E-07
3.05E-07	303.864	3.62E+19	0.00E+00	4.02E+00	6.53E+05	-3.07E-03	2.81E+01	1.39E+05	2.78E+00	1.73E+05	4.90E-04	3.47E+04	8.80E+01	6.43E-02	1.36E+02	9.15E-04	1.71E-07	1.35E+01	2.00E+00	0.00E+00	6.72E+00	1.41E-01	4.25E-03	2.28E-02	1.71E-15	3.05E-01	2.09E-05	4.28E-03	4.19E-12	6.80E-10	3.36E-04	1.14E+01	1.79E-09	2.45E-06	3.07E-10	-1.65E-08	2.07E-08	2.44E-03	-2.22E-03	4.52E-11	0.00E+00	-7.30E-15	-2.38E-10	4.02E+00	0.00E+00	0.00E+00	6.63E-06	3.62E-139	3.85E-07
3.26E-07	303.871	3.62E+19	0.00E+00	4.01E+00	6.53E+05	-3.07E-03	2.82E+01	1.39E+05	2.32E+00	1.73E+05	3.76E-04	3.47E+04	8.83E+01	5.87E-02	1.36E+02	6.50E-04	8.53E-08	1.37E+01	1.80E+00	0.00E+00	6.71E+00	1.41E-01	4.72E-03	2.31E-02	1.91E-15	3.34E-01	2.51E-05	4.37E-03	4.18E-12	6.99E-10	3.36E-04	1.14E+01	2.27E-09	2.24E-06	2.61E-10	-8.46E-09	2.11E-08	2.43E-03	-2.21E-03	4.51E-11	0.00E+00	-7.34E-15	-2.38E-10	4.01E+00	0.00E+00	0.00E+00	2.91E-06	3.61E-139	3.81E-07
3.47E-07	303.876	3.62E+19	0.00E+00	4.00E+00	6.53E+05	-3.07E-03	2.83E+01	1.39E+05	1.95E+00	1.73E+05	2.94E-04	3.47E+04	8.85E+01	5.39E-02	1.36E+02	4.62E-04	4.26E-08	1.39E+01	1.62E+00	0.00E+00	6.71E+00	1.41E-01	5.20E-03	2.33E-02	2.11E-15	3.63E-01	2.97E-05	4.44E-03	4.18E-12	7.16E-10	3.36E-04	1.13E+01	2.84E-09	2.06E-06	2.24E-10	-1.17E-09	2.14E-08	2.42E-03	-2.20E-03	4.50E-11	0.00E+00	-7.23E-15	-2.38E-10	4.00E+00	0.00E+00	0.00E+00	1.28E-06	3.60E-139	3.78E-07
3.68E-07	303.881	3.62E+19	0.00E+00	3.99E+00	6.53E+05	-3.07E-03	2.83E+01	1.39E+05	1.65E+00	1.73E+05	2.36E-04	3.47E+04	8.87E+01	4.98E-02	1.36E+02	3.28E-04	2.12E-08	1.41E+01	1.47E+00	0.00E+00	6.71E+00	1.41E-01	5.70E-03	2.34E-02	2.32E-15	3.92E-01	3.49E-05	4.50E-03	4.18E-12	7.30E-10	3.36E-04	1.13E+01	3.52E-09	1.90E-06	1.95E-10	-3.51E-08	2.16E-08	2.41E-03	-2.18E-03	4.50E-11	0.00E+00	-1.91E-15	-2.38E-10	3.99E+00	0.00E+00	0.00E+00	5.59E-07	3.59E-139	3.75E-07
3.90E-07	303.885	3.62E+19	0.00E+00	3.98E+00	6.53E+05	-3.07E-03	2.83E+01	1.39E+05	1.43E+00	1.73E+05	1.94E-04	3.47E+04	8.89E+01	4.63E-02	1.36E+02	2.32E-04	1.06E-08	1.43E+01	1.33E+00	0.00E+00	6.72E+00	1.42E-01	6.22E-03	2.35E-02	2.53E-15	4.22E-01	4.05E-05	4.56E-03	4.18E-12	7.42E-10	3.36E-04	1.12E+01	4.31E-09	1.77E-06	1.72E-10	-2.84E-08	2.17E-08	2.39E-03	-2.17E-03	4.49E-11	0.00E+00	-3.65E-11	-2.37E-10	3.98E+00	0.00E+00	0.00E+00	2.44E-07	3.58E-139	3.72E-07
4.11E-07	303.888	3.62E+19	0.00E+00	3.97E+00	6.53E+05	-3.07E-03	2.83E+01	1.39E+05	1.25E+00	1.73E+05	1.63E-04	3.47E+04	8.90E+01	4.33E-02	1.36E+02	1.64E-04	5.31E-09	1.45E+01	1.21E+00	0.00E+00	6.74E+00	1.42E-01	6.75E-03	2.35E-02	2.74E-15	4.52E-01	4.67E-05	4.61E-03	4.17E-12	7.53E-10	3.36E-04	1.12E+01	5.22E-09	1.65E-06	1.53E-10	-2.23E-08	2.18E-08	2.38E-03	-2.16E-03	4.49E-11	0.00E+00	-7.53E-09	-2.33E-07	3.97E+00	0.00E+00	0.00E+00	1.07E-07	3.57E-139	3.70E-07
4.33E-07	303.891	3.62E+19	0.00E+00	3.96E+00	6.53E+05	-3.07E-03	2.82E+01	1.39E+05	1.10E+00	1.73E+05	1.41E-04	3.47E+04	8.92E+01	4.08E-02	1.36E+02	1.16E-04	2.67E-09	1.46E+01	1.11E+00	0.00E+00	6.75E+00	1.42E-01	7.30E-03	2.36E-02	2.96E-15	4.82E-01	5.35E-05	4.65E-03	4.17E-12	7.62E-10	3.36E-04	1.11E+01	6.28E-09	1.56E-06	1.38E-10	-1.63E-08	2.19E-08	2.37E-03	-2.15E-03	4.48E-11	0.00E+00	-7.53E-09	-4.38E-07	3.96E+00	0.00E+00	0.00E+00	4.64E-08	3.56E-139	3.67E-07
4.55E-07	303.893	3.62E+19	0.00E+00	3.95E+00	6.53E+05	-3.07E-03	2.82E+01	1.39E+05	9.94E-01	1.73E+05	1.26E-04	3.47E+04	8.94E+01	3.88E-02	1.36E+02	8.20E-05	1.35E-09	1.47E+01	1.02E+00	0.00E+00	6.77E+00	1.42E-01	7.87E-03	2.36E-02	3.18E-15	5.12E-01	6.09E-05	4.69E-03	4.17E-12	7.70E-10	3.36E-04	1.11E+01	7.49E-09	1.48E-06	1.27E-10	-1.04E-08	2.19E-08	2.36E-03	-2.14E-03	4.47E-11	0.00E+00	-7.53E-09	-4.23E-07	3.95E+00	0.00E+00	0.00E+00	2.01E-08	3.56E-139	3.64E-07
4.77E-07	303.896	3.62E+19	0.00E+00	3.94E+00	6.53E+05	-3.07E-03	2.81E+01	1.39E+05	9.07E-01	1.73E+05	1.14E-04	3.47E+04	8.96E+01	3.71E-02	1.36E+02	5.78E-05	7.00E-10	1.49E+01	9.35E-01	0.00E+00	6.79E+00	1.42E-01	8.45E-03	2.35E-02	3.41E-15	5.42E-01	6.88E-05	4.72E-03	4.17E-12	7.78E-10	3.36E-04	1.10E+01	8.86E-09	1.41E-06	1.18E-10	-4.61E-09	2.19E-08	2.35E-03	-2.13E-03	4.46E-11	0.00E+00	-7.53E-09	-4.23E-07	3.94E+00	0.00E+00	0.00E+00	8.73E-09	3.55E-139	3.61E-07
4.99E-07	303.898	3.62E+19	0.00E+00	3.93E+00	6.53E+05	-3.07E-03	2.80E+01	1.39E+05	8.40E-01	1.73E+05	1.06E-04	3.47E+04	8.98E+01	3.57E-02	1.36E+02	4.07E-05	3.74E-10	1.50E+01	8.63E-01	0.00E+00	6.82E+00	1.42E-01	9.05E-03	2.35E-02	3.64E-15	5.73E-01	7.74E-05	4.75E-03	4.17E-12	7.85E-10	3.36E-04	1.10E+01	1.04E-08	1.35E-06	1.11E-10	-2.14E-09	2.19E-08	2.34E-03	-2.12E-03	4.45E-11	0.00E+00	-7.53E-09	-4.22E-07	3.93E+00	0.00E+00	0.00E+00	3.77E-09	3.54E-139	3.57E-07
5.21E-07	303.899	3.62E+19	0.00E+00	3.92E+00	6.53E+05	-3.07E-03	2.80E+01	1.39E+05	7.87E-01	1.73E+05	1.00E-04	3.47E+04	8.99E+01	3.46E-02	1.36E+02	2.87E-05	2.11E-10	1.51E+01	7.99E-01	0.00E+00	6.84E+00	1.42E-01	9.66E-03	2.34E-02	3.88E-15	6.04E-01	8.67E-05	4.78E-03	4.16E-12	7.91E-10	3.36E-04	1.09E+01	1.22E-08	1.32E-06	1.05E-10	-3.97E-07	2.18E-08	2.33E-03	-2.11E-03	4.57E-11	0.00E+00	-7.53E-09	-4.22E-07	3.92E+00	0.00E+00	0.00E+00	1.63E-09	3.53E-139	3.54E-07
5.43E-07	303.901	3.62E+19	0.00E+00	3.91E+00	6.53E+05	-3.07E-03	2.79E+01	1.39E+05	7.46E-01	1.73E+05	9.61E-05	3.47E+04	9.01E+01	3.37E-02	1.36E+02	2.02E-05	1.29E-10	1.52E+01	7.43E-01	0.00E+00	6.87E+00	1.42E-01	1.03E-02	2.34E-02	4.14E-15	6.35E-01	9.66E-05	4.81E-03	4.16E-12	7.98E-10	3.36E-04	1.09E+01	1.42E-08	1.28E-06	1.01E-10	-5.74E-07	2.18E-08	2.32E-03	-2.10E-03	4.61E-11	0.00E+00	-7.53E-09	-4.22E-07	3.91E+00	0.00E+00	0.00E+00	7.02E-10	3.52E-139	3.51E-07
5.65E-07	303.903	3.62E+19	0.00E+00	3.90E+00	6.53E+05	-3.07E-03	2.78E+01	1.39E+05	7.14E-01	1.73E+05	9.29E-05	3.47E+04	9.03E+01	3.29E-02	1.36E+02	1.42E-05	8.69E-11	1.53E+01	6.92E-01	0.00E+00	6.90E+00	1.42E-01	1.09E-02	2.33E-02	4.40E-15	6.66E-01	1.07E-04	4.84E-03	4.16E-12	8.04E-10	3.36E-04	1.08E+01	1.64E-08	1.25E-06	9.81E-11	-5.68E-07	2.17E-08	2.31E-03	-2.08E-03	4.60E-11	0.00E+00	-7.53E-09	-4.22E-07	3.90E+00	0.00E+00	0.00E+00	3.02E-10	3.51E-139	3.48E-07
5.88E-07	303.904	3.62E+19	0.00E+00	3.89E+00	6.53E+05	-3.07E-03	2.77E+01	1.39E+05	6.89E-01	1.73E+05	9.06E-05	3.47E+04	9.04E+01	3.24E-02	1.36E+02	1.01E-05	6.49E-11	1.54E+01	6.46E-01	0.00E+00	6.92E+00	1.42E-01	1.16E-02	2.33E-02	4.67E-15	6.97E-01	1.19E-04	4.86E-03	4.16E-12	8.09E-10	3.36E-04	1.08E+01	1.88E-08	1.23E-06	9.56E-11	-5.62E-07	2.16E-08	2.29E-03	-2.07E-03	4.59E-11	0.00E+00	-7.53E-09	-4.22E-07	3.89E+00	0.00E+00	0.00E+00	1.29E-10	3.50E-139	3.45E-07
6.10E-07	303.906	3.62E+19	0.00E+00	3.88E+00	6.53E+05	-3.07E-03	2.76E+01	1.39E+05	6.69E-01	1.73E+05	8.89E-05	3.47E+04	9.06E+01	3.19E-02	1.36E+02	7.13E-06	5.29E-11	1.54E+01	6.05E-01	0.00E+00	6.95E+00	1.42E-01	1.23E-02	2.32E-02	4.96E-15	7.29E-01	1.31E-04	4.89E-03	4.15E-12	8.15E-10	3.36E-04	1.07E+01	2.15E-08	1.21E-06	9.38E-11	-5.56E-07	2.16E-08	2.28E-03	-2.06E-03	4.58E-11	0.00E+00	-7.53E-09	-4.22E-07	3.88E+00	0.00E+00	0.00E+00	5.53E-11	3.49E-139	3.42E-07
6.33E-07	303.907	3.62E+19	0.00E+00	3.87E+00	6.53E+05	-3.07E-03	2.75E+01	1.39E+05	6.54E-01	1.73E+05	8.76E-05	3.47E+04	9.08E+01	3.16E-02	1.36E+02	5.07E-06	4.59E-11	1.55E+01	5.68E-01	0.00E+00	6.98E+00	1.42E-01	1.30E-02	2.31E-02	5.26E-15	7.60E-01	1.44E-04	4.91E-03	4.15E-12	8.20E-10	3.36E-04	1.07E+01	2.46E-08	1.19E-06	9.24E-11	-5.51E-07	2.15E-08	2.27E-03	-2.05E-03	4.58E-11	0.00E+00	-7.53E-09	-4.22E-07	3.87E+00	0.00E+00	0.00E+00	2.36E-11	3.48E-139	3.38E-07
6.56E-07	303.908	3.62E+19	0.00E+00	3.86E+00	6.53E+05	-3.07E-03	2.74E+01	1.39E+05	6.42E-01	1.73E+05	8.67E-05	3.47E+04	9.09E+01	3.13E-02	1.36E+02	3.64E-06	4.15E-11	1.56E+01	5.34E-01	0.00E+00	7.00E+00	1.42E-01	1.37E-02	2.30E-02	5.58E-15	7.92E-01	1.58E-04	4.94E-03	4.15E-12	8.26E-10	3.36E-04	1.06E+01	2.79E-08	1.18E-06	9.14E-11	-5.45E-07	2.14E-08	2.26E-03	-2.04E-03	4.57E-11	0.00E+00	-7.53E-09	-4.22E-07	3.86E+00	0.00E+00	0.00E+00	1.01E-11	3.47E-139	3.35E-07
6.78E-07	303.91	3.62E+19	0.00E+00	3.85E+00	6.53E+05	-3.07E-03	2.73E+01	1.39E+05	6.33E-01	1.73E+05	8.59E-05	3.47E+04	9.11E+01	3.11E-02	1.36E+02	2.64E-06	3.84E-11	1.57E+01	5.03E-01	0.00E+00	7.03E+00	1.42E-01	1.44E-02	2.29E-02	5.91E-15	8.24E-01	1.72E-04	4.96E-03	4.15E-12	8.31E-10	3.36E-04	1.06E+01	3.15E-08	1.17E-06	9.07E-11	-5.39E-07	2.13E-08	2.25E-03	-2.03E-03	4.56E-11	0.00E+00	-7.53E-09	-4.22E-07	3.85E+00	0.00E+00	0.00E+00	4.28E-12	3.46E-139	3.32E-07
7.01E-07	303.911	3.62E+19	0.00E+00	3.84E+00	6.53E+05	-3.07E-03	2.72E+01	1.39E+05	6.26E-01	1.73E+05	8.54E-05	3.47E+04	9.13E+01	3.09E-02	1.36E+02	1.95E-06	3.60E-11	1.57E+01	4.75E-01	0.00E+00	7.06E+00	1.42E-01	1.52E-02	2.29E-02	6.26E-15	8.56E-01	1.88E-04	4.98E-03	4.15E-12	8.36E-10	3.36E-04	1.05E+01	3.56E-08	1.16E-06	9.02E-11	-5.33E-07	2.12E-08	2.24E-03	-2.02E-03	4.55E-11	0.00E+00	-7.53E-09	-4.22E-07	3.84E+00	0.00E+00	0.00E+00	1.82E-12	3.45E-139	3.29E-07
7.25E-07	303.912	3.62E+19	0.00E+00	3.83E+00	6.53E+05	-3.07E-03	2.71E+01	1.39E+05	6.20E-01	1.73E+05	8.49E-05	3.47E+04	9.14E+01	3.07E-02	1.36E+02	1.47E-06	3.40E-11	1.58E+01	4.49E-01	0.00E+00	7.09E+00	1.42E-01	1.60E-02	2.28E-02	6.63E-15	8.89E-01	2.04E-04	5.01E-03	4.14E-12	8.41E-10	3.36E-04	1.05E+01	3.99E-08	1.16E-06	8.98E-11	-5.28E-07	2.11E-08	2.23E-03	-2.01E-03	4.54E-11	0.00E+00	-7.53E-09	-4.22E-07	3.83E+00	0.00E+00	0.00E+00	7.72E-13	3.44E-139	3.26E-07
7.48E-07	303.913	3.62E+19	0.00E+00	3.82E+00	6.53E+05	-3.07E-03	2.71E+01	1.39E+05	6.16E-01	1.73E+05	8.46E-05	3.47E+04	9.16E+01	3.06E-02	1.36E+02	1.13E-06	3.23E-11	1.58E+01	4.25E-01	0.00E+00	7.12E+00	1.42E-01	1.68E-02	2.27E-02	7.02E-15	9.21E-01	2.22E-04	5.03E-03	4.14E-12	8.46E-10	3.36E-04	1.04E+01	4.47E-08	1.15E-06	8.96E-11	-5.22E-07	2.10E-08	2.22E-03	-1.99E-03	4.53E-11	0.00E+00	-7.53E-09	-4.22E-07	3.82E+00	0.00E+00	0.00E+00	3.27E-13	3.44E-139	3.23E-07
7.71E-07	303.915	3.62E+19	0.00E+00	3.81E+00	6.53E+05	-3.07E-03	2.70E+01	1.39E+05	6.12E-01	1.73E+05	8.43E-05	3.47E+04	9.17E+01	3.05E-02	1.36E+02	9.00E-07	3.07E-11	1.59E+01	4.03E-01	0.00E+00	7.15E+00	1.42E-01	1.76E-02	2.26E-02	7.42E-15	9.54E-01	2.40E-04	5.05E-03	4.14E-12	8.51E-10	3.36E-04	1.04E+01	5.00E-08	1.15E-06	8.95E-11	-5.16E-07	2.09E-08	2.20E-03	-1.98E-03	4.52E-11	0.00E+00	-7.53E-09	-4.22E-07	3.81E+00	0.00E+00	0.00E+00	1.38E-13	3.43E-139	3.20E-07
7.95E-07	303.916	3.62E+19	0.00E+00	3.80E+00	6.53E+05	-3.07E-03	2.69E+01	1.39E+05	6.09E-01	1.73E+05	8.41E-05	3.47E+04	9.19E+01	3.05E-02	1.36E+02	7.39E-07	2.92E-11	1.59E+01	3.82E-01	0.00E+00	7.17E+00	1.42E-01	1.84E-02	2.25E-02	7.85E-15	9.87E-01	2.59E-04	5.08E-03	4.14E-12	8.56E-10	3.36E-04	1.03E+01	5.56E-08	1.14E-06	8.95E-11	-5.10E-07	2.08E-08	2.19E-03	-1.97E-03	4.51E-11	0.00E+00	-7.53E-09	-4.22E-07	3.80E+00	0.00E+00	0.00E+00	5.83E-14	3.42E-139	3.17E-07
8.18E-07	303.917	3.62E+19	0.00E+00	3.79E+00	6.53E+05	-3.07E-03	2.68E+01	1.39E+05	6.06E-01	1.73E+05	8.39E-05	3.47E+04	9.20E+01	3.04E-02	1.36E+02	6.28E-07	2.79E-11	1.60E+01	3.63E-01	0.00E+00	7.20E+00	1.42E-01	1.92E-02	2.24E-02	8.29E-15	1.02E+00	2.80E-04	5.10E-03	4.13E-12	8.61E-10	3.36E-04	1.02E+01	6.18E-08	1.14E-06	8.95E-11	-5.04E-07	2.07E-08	2.18E-03	-1.96E-03	4.50E-11	0.00E+00	-7.53E-09	-4.22E-07	3.79E+00	0.00E+00	0.00E+00	2.45E-14	3.41E-139	3.14E-07
8.42E-07	303.918	3.62E+19	0.00E+00	3.78E+00	6.53E+05	-3.07E-03	2.67E+01	1.39E+05	6.04E-01	1.73E+05	8.37E-05	3.47E+04	9.22E+01	3.04E-02	1.36E+02	5.51E-07	2.66E-11	1.60E+01	3.45E-01	0.00E+00	7.23E+00	1.42E-01	2.01E-02	2.23E-02	8.76E-15	1.05E+00	3.01E-04	5.12E-03	4.13E-12	8.66E-10	3.36E-04	1.02E+01	6.85E-08	1.13E-06	8.96E-11	-4.98E-07	2.06E-08	2.17E-03	-1.95E-03	4.49E-11	0.00E+00	-7.53E-09	-4.22E-07	3.78E+00	0.00E+00	0.00E+00	1.03E-14	3.40E-139	3.12E-07
8.66E-07	303.92	3.62E+19	0.00E+00	3.77E+00	6.53E+05	-3.07E-03	2.66E+01	1.39E+05	6.03E-01	1.73E+05	8.36E-05	3.47E+04	9.23E+01	3.03E-02	1.36E+02	4.98E-07	2.53E-11	1.61E+01	3.28E-01	0.00E+00	7.26E+00	1.42E-01	2.10E-02	2.22E-02	9.25E-15	1.09E+00	3.24E-04	5.15E-03	4.13E-12	8.71E-10	3.36E-04	1.01E+01	7.57E-08	1.13E-06	8.97E-11	-4.93E-07	2.05E-08	2.16E-03	-1.94E-03	4.48E-11	0.00E+00	-7.53E-09	-4.22E-07	3.77E+00	0.00E+00	0.00E+00	4.31E-15	3.39E-139	3.09E-07
8.90E-07	303.921	3.62E+19	0.00E+00	3.76E+00	6.53E+05	-3.07E-03	2.65E+01	1.39E+05	6.01E-01	1.73E+05	8.35E-05	3.47E+04	9.24E+01	3.03E-02	1.36E+02	4.61E-07	2.42E-11	1.61E+01	3.12E-01	0.00E+00	7.29E+00	1.42E-01	2.19E-02	2.21E-02	9.76E-15	1.12E+00	3.48E-04	5.17E-03	4.13E-12	8.76E-10	3.36E-04	1.01E+01	8.35E-08	1.13E-06	8.98E-11	-4.87E-07	2.04E-08	2.15E-03	-1.93E-03	4.47E-11	0.00E+00	-7.53E-09	-4.22E-07	3.76E+00	0.00E+00	0.00E+00	1.80E-15	3.38E-139	3.06E-07
9.14E-07	303.922	3.62E+19	0.00E+00	3.74E+00	6.53E+05	-3.07E-03	2.64E+01	1.39E+05	6.00E-01	1.73E+05	8.34E-05	3.47E+04	9.26E+01	3.02E-02	1.36E+02	4.36E-07	2.31E-11	1.62E+01	2.96E-01	0.00E+00	7.31E+00	1.42E-01	2.28E-02	2.20E-02	1.03E-14	1.15E+00	3.72E-04	5.19E-03	4.12E-12	8.81E-10	3.36E-04	1.00E+01	9.19E-08	1.13E-06	9.00E-11	-4.81E-07	2.03E-08	2.14E-03	-1.91E-03	4.46E-11	0.00E+00	-7.53E-09	-4.22E-07	3.74E+00	0.00E+00	0.00E+00	7.51E-16	3.37E-139	3.03E-07
9.38E-07	303.923	3.62E+19	0.00E+00	3.73E+00	6.53E+05	-3.07E-03	2.63E+01	1.39E+05	5.98E-01	1.73E+05	8.33E-05	3.47E+04	9.27E+01	3.02E-02	1.36E+02	4.17E-07	2.20E-11	1.62E+01	2.82E-01	0.00E+00	7.34E+00	1.42E-01	2.38E-02	2.20E-02	1.09E-14	1.19E+00	3.99E-04	5.22E-03	4.12E-12	8.86E-10	3.36E-04	9.98E+00	1.01E-07	1.12E-06	9.01E-11	-4.75E-07	2.02E-08	2.12E-03	-1.90E-03	4.45E-11	0.00E+00	-7.53E-09	-4.22E-07	3.73E+00	0.00E+00	0.00E+00	3.10E-16	3.36E-139	3.00E-07
9.63E-07	303.925	3.62E+19	0.00E+00	3.72E+00	6.53E+05	-3.07E-03	2.62E+01	1.39E+05	5.97E-01	1.73E+05	8.32E-05	3.47E+04	9.28E+01	3.02E-02	1.36E+02	4.05E-07	2.10E-11	1.62E+01	2.69E-01	0.00E+00	7.37E+00	1.42E-01	2.48E-02	2.19E-02	1.14E-14	1.22E+00	4.26E-04	5.24E-03	4.12E-12	8.91E-10	3.36E-04	9.92E+00	1.11E-07	1.12E-06	9.03E-11	-4.69E-07	2.00E-08	2.11E-03	-1.89E-03	4.44E-11	0.00E+00	-7.53E-09	-4.22E-07	3.72E+00	0.00E+00	0.00E+00	1.29E-16	3.35E-139	2.97E-07
9.88E-07	303.926	3.62E+19	0.00E+00	3.71E+00	6.53E+05	-3.07E-03	2.62E+01	1.39E+05	5.96E-01	1.73E+05	8.32E-05	3.47E+04	9.30E+01	3.01E-02	1.36E+02	3.95E-07	2.00E-11	1.63E+01	2.56E-01	0.00E+00	7.40E+00	1.42E-01	2.58E-02	2.18E-02	1.21E-14	1.26E+00	4.55E-04	5.26E-03	4.12E-12	8.96E-10	3.36E-04	9.87E+00	1.21E-07	1.12E-06	9.05E-11	-4.63E-07	1.99E-08	2.10E-03	-1.88E-03	4.43E-11	0.00E+00	-7.53E-09	-4.22E-07	3.71E+00	0.00E+00	0.00E+00	5.29E-17	3.34E-139	2.94E-07
1.01E-06	303.927	3.62E+19	0.00E+00	3.70E+00	6.53E+05	-3.07E-03	2.61E+01	1.39E+05	5.95E-01	1.73E+05	8.31E-05	3.47E+04	9.31E+01	3.01E-02	1.36E+02	3.88E-07	1.91E-11	1.63E+01	2.43E-01	0.00E+00	7.42E+00	1.42E-01	2.68E-02	2.17E-02	1.27E-14	1.29E+00	4.85E-04	5.28E-03	4.11E-12	9.01E-10	3.36E-04	9.81E+00	1.32E-07	1.12E-06	9.07E-11	-4.57E-07	1.98E-08	2.09E-03	-1.87E-03	4.42E-11	0.00E+00	-7.53E-09	-4.22E-07	3.70E+00	0.00E+00	0.00E+00	2.21E-17	3.33E-139	2.92E-07
1.04E-06	303.929	3.62E+19	0.00E+00	3.69E+00	6.53E+05	-3.07E-03	2.60E+01	1.39E+05	5.94E-01	1.73E+05	8.31E-05	3.47E+04	9.32E+01	3.01E-02	1.36E+02	3.83E-07	1.82E-11	1.63E+01	2.32E-01	0.00E+00	7.45E+00	1.42E-01	2.78E-02	2.16E-02	1.34E-14	1.32E+00	5.17E-04	5.31E-03	4.11E-12	9.06E-10	3.36E-04	9.76E+00	1.44E-07	1.11E-06	9.09E-11	-4.51E-07	1.97E-08	2.08E-03	-1.86E-03	4.41E-11	0.00E+00	-7.53E-09	-4.22E-07	3.69E+00	0.00E+00	0.00E+00	8.95E-18	3.32E-139	2.89E-07
1.06E-06	303.93	3.62E+19	0.00E+00	3.68E+00	6.53E+05	-3.07E-03	2.59E+01	1.39E+05	5.93E-01	1.73E+05	8.31E-05	3.47E+04	9.34E+01	3.01E-02	1.36E+02	3.79E-07	1.74E-11	1.64E+01	2.21E-01	0.00E+00	7.48E+00	1.42E-01	2.89E-02	2.15E-02	1.40E-14	1.36E+00	5.50E-04	5.33E-03	4.11E-12	9.11E-10	3.36E-04	9.71E+00	1.57E-07	1.11E-06	9.10E-11	-4.45E-07	1.96E-08	2.07E-03	-1.84E-03	4.40E-11	0.00E+00	-7.53E-09	-4.22E-07	3.68E+00	0.00E+00	0.00E+00	3.74E-18	3.32E-139	2.86E-07
1.09E-06	303.931	3.62E+19	0.00E+00	3.67E+00	6.53E+05	-3.07E-03	2.58E+01	1.39E+05	5.92E-01	1.73E+05	8.30E-05	3.47E+04	9.35E+01	3.00E-02	1.36E+02	3.76E-07	1.66E-11	1.64E+01	2.10E-01	0.00E+00	7.51E+00	1.42E-01	3.00E-02	2.14E-02	1.48E-14	1.39E+00	5.84E-04	5.35E-03	4.11E-12	9.15E-10	3.36E-04	9.65E+00	1.71E-07	1.11E-06	9.12E-11	-4.38E-07	1.95E-08	2.05E-03	-1.83E-03	4.39E-11	0.00E+00	-7.53E-09	-4.22E-07	3.67E+00	0.00E+00	0.00E+00	1.49E-18	3.31E-139	2.83E-07
1.11E-06	303.933	3.62E+19	0.00E+00	3.66E+00	6.53E+05	-3.07E-03	2.57E+01	1.39E+05	5.91E-01	1.73E+05	8.30E-05	3.47E+04	9.36E+01	3.00E-02	1.36E+02	3.73E-07	1.58E-11	1.64E+01	2.00E-01	0.00E+00	7.53E+00	1.42E-01	3.11E-02	2.13E-02	1.55E-14	1.43E+00	6.20E-04	5.38E-03	4.11E-12	9.20E-10	3.36E-04	9.60E+00	1.86E-07	1.11E-06	9.14E-11	-4.32E-07	1.94E-08	2.04E-03	-1.82E-03	4.38E-11	0.00E+00	-7.53E-09	-4.22E-07	3.66E+00	0.00E+00	0.00E+00	6.27E-19	3.30E-139	2.81E-07
1.14E-06	303.934	3.62E+19	0.00E+00	3.65E+00	6.53E+05	-3.07E-03	2.56E+01	1.39E+05	5.90E-01	1.73E+05	8.30E-05	3.47E+04	9.37E+01	3.00E-02	1.36E+02	3.70E-07	1.50E-11	1.65E+01	1.91E-01	0.00E+00	7.56E+00	1.42E-01	3.22E-02	2.12E-02	1.63E-14	1.46E+00	6.58E-04	5.40E-03	4.10E-12	9.25E-10	3.36E-04	9.54E+00	2.02E-07	1.11E-06	9.16E-11	-4.26E-07	1.93E-08	2.03E-03	-1.81E-03	4.37E-11	0.00E+00	-7.53E-09	-4.22E-07	3.65E+00	0.00E+00	0.00E+00	2.47E-19	3.29E-139	2.78E-07
1.16E-06	303.936	3.62E+19	0.00E+00	3.64E+00	6.53E+05	-3.07E-03	2.56E+01	1.39E+05	5.89E-01	1.73E+05	8.29E-05	3.47E+04	9.39E+01	3.00E-02	1.36E+02	3.68E-07	1.43E-11	1.65E+01	1.82E-01	0.00E+00	7.59E+00	1.42E-01	3.34E-02	2.11E-02	1.71E-14	1.50E+00	6.97E-04	5.43E-03	4.10E-12	9.30E-10	3.36E-04	9.49E+00	2.18E-07	1.10E-06	9.18E-11	-4.20E-07	1.92E-08	2.02E-03	-1.80E-03	4.36E-11	0.00E+00	-7.53E-09	-4.22E-07	3.64E+00	0.00E+00	0.00E+00	1.21E-19	3.28E-139	2.75E-07
1.19E-06	303.937	3.62E+19	0.00E+00	3.63E+00	6.53E+05	-3.07E-03	2.55E+01	1.39E+05	5.88E-01	1.73E+05	8.29E-05	3.47E+04	9.40E+01	2.99E-02	1.36E+02	3.66E-07	1.36E-11	1.65E+01	1.73E-01	0.00E+00	7.61E+00	1.42E-01	3.45E-02	2.10E-02	1.79E-14	1.54E+00	7.38E-04	5.45E-03	4.10E-12	9.35E-10	3.36E-04	9.43E+00	2.36E-07	1.10E-06	9.20E-11	-4.14E-07	1.90E-08	2.01E-03	-1.79E-03	4.35E-11	0.00E+00	-7.53E-09	-4.22E-07	3.63E+00	0.00E+00	0.00E+00	8.52E-20	3.27E-139	2.73E-07
1.22E-06	303.938	3.62E+19	0.00E+00	3.62E+00	6.53E+05	-3.07E-03	2.54E+01	1.39E+05	5.87E-01	1.73E+05	8.29E-05	3.47E+04	9.41E+01	2.99E-02	1.36E+02	3.64E-07	1.30E-11	1.65E+01	1.64E-01	0.00E+00	7.64E+00	1.42E-01	3.57E-02	2.09E-02	1.88E-14	1.57E+00	7.81E-04	5.47E-03	4.09E-12	9.40E-10	3.36E-04	9.38E+00	2.55E-07	1.10E-06	9.22E-11	-4.07E-07	1.89E-08	2.00E-03	-1.77E-03	4.34E-11	0.00E+00	-7.53E-09	-4.22E-07	3.62E+00	0.00E+00	0.00E+00	-9.10E-20	3.26E-139	2.70E-07
1.24E-06	303.94	3.62E+19	0.00E+00	3.61E+00	6.53E+05	-3.07E-03	2.53E+01	1.39E+05	5.86E-01	1.73E+05	8.29E-05	3.47E+04	9.42E+01	2.99E-02	1.36E+02	3.62E-07	1.24E-11	1.65E+01	1.57E-01	0.00E+00	7.66E+00	1.42E-01	3.70E-02	2.08E-02	1.97E-14	1.61E+00	8.25E-04	5.50E-03	4.09E-12	9.45E-10	3.36E-04	9.32E+00	2.75E-07	1.10E-06	9.24E-11	-4.01E-07	1.88E-08	1.98E-03	-1.76E-03	4.33E-11	0.00E+00	-7.53E-09	-4.22E-07	3.61E+00	0.00E+00	0.00E+00	-2.49E-19	3.25E-139	2.67E-07
1.27E-06	303.941	3.62E+19	0.00E+00	3.60E+00	6.53E+05	-3.07E-03	2.52E+01	1.39E+05	5.85E-01	1.73E+05	8.29E-05	3.47E+04	9.43E+01	2.99E-02	1.36E+02	3.60E-07	1.18E-11	1.66E+01	1.49E-01	0.00E+00	7.69E+00	1.42E-01	3.82E-02	2.07E-02	2.07E-14	1.64E+00	8.71E-04	5.52E-03	4.09E-12	9.50E-10	3.36E-04	9.27E+00	2.97E-07	1.09E-06	9.26E-11	-3.95E-07	1.87E-08	1.97E-03	-1.75E-03	4.32E-11	0.00E+00	-7.53E-09	-4.22E-07	3.60E+00	0.00E+00	0.00E+00	-1.01E-19	3.24E-139	2.65E-07
1.29E-06	303.943	3.62E+19	0.00E+00	3.59E+00	6.53E+05	-3.07E-03	2.52E+01	1.39E+05	5.84E-01	1.73E+05	8.29E-05	3.47E+04	9.44E+01	2.98E-02	1.36E+02	3.58E-07	1.12E-11	1.66E+01	1.42E-01	0.00E+00	7.72E+00	1.42E-01	3.95E-02	2.06E-02	2.16E-14	1.68E+00	9.20E-04	5.54E-03	4.09E-12	9.55E-10	3.36E-04	9.21E+00	3.19E-07	1.09E-06	9.28E-11	-3.89E-07	1.86E-08	1.96E-03	-1.74E-03	4.31E-11	0.00E+00	-7.53E-09	-4.22E-07	3.59E+00	0.00E+00	0.00E+00	-1.52E-19	3.23E-139	2.62E-07
1.32E-06	303.944	3.62E+19	0.00E+00	3.58E+00	6.53E+05	-3.07E-03	2.51E+01	1.39E+05	5.83E-01	1.73E+05	8.29E-05	3.47E+04	9.45E+01	2.98E-02	1.36E+02	3.56E-07	1.06E-11	1.66E+01	1.35E-01	0.00E+00	7.74E+00	1.42E-01	4.08E-02	2.05E-02	2.27E-14	1.72E+00	9.70E-04	5.57E-03	4.08E-12	9.60E-10	3.36E-04	9.16E+00	3.44E-07	1.09E-06	9.29E-11	-3.82E-07	1.85E-08	1.95E-03	-1.73E-03	4.30E-11	0.00E+00	-7.53E-09	-4.22E-07	3.58E+00	0.00E+00	0.00E+00	-3.87E-19	3.22E-139	2.60E-07
1.35E-06	303.946	3.62E+19	0.00E+00	3.57E+00	6.53E+05	-3.07E-03	2.50E+01	1.39E+05	5.82E-01	1.73E+05	8.29E-05	3.47E+04	9.46E+01	2.98E-02	1.36E+02	3.55E-07	1.01E-11	1.66E+01	1.28E-01	0.00E+00	7.77E+00	1.42E-01	4.22E-02	2.04E-02	2.37E-14	1.75E+00	1.02E-03	5.59E-03	4.08E-12	9.64E-10	3.36E-04	9.10E+00	3.69E-07	1.09E-06	9.31E-11	-3.76E-07	1.84E-08	1.94E-03	-1.72E-03	4.28E-11	0.00E+00	-7.53E-09	-4.22E-07	3.57E+00	0.00E+00	0.00E+00	-1.87E-19	3.21E-139	2.57E-07
1.37E-06	303.947	3.62E+19	0.00E+00	3.56E+00	6.53E+05	-3.07E-03	2.49E+01	1.39E+05	5.81E-01	1.73E+05	8.29E-05	3.47E+04	9.47E+01	2.97E-02	1.36E+02	3.53E-07	9.63E-12	1.66E+01	1.22E-01	0.00E+00	7.79E+00	1.42E-01	4.35E-02	2.03E-02	2.48E-14	1.79E+00	1.08E-03	5.61E-03	4.08E-12	9.69E-10	3.36E-04	9.05E+00	3.96E-07	1.08E-06	9.33E-11	-3.69E-07	1.83E-08	1.93E-03	-1.70E-03	4.27E-11	0.00E+00	-7.53E-09	-4.22E-07	3.56E+00	0.00E+00	0.00E+00	-2.62E-19	3.20E-139	2.55E-07
1.40E-06	303.949	3.62E+19	0.00E+00	3.55E+00	6.53E+05	-3.07E-03	2.49E+01	1.39E+05	5.80E-01	1.73E+05	8.29E-05	3.47E+04	9.48E+01	2.97E-02	1.36E+02	3.51E-07	9.15E-12	1.67E+01	1.16E-01	0.00E+00	7.82E+00	1.42E-01	4.49E-02	2.02E-02	2.59E-14	1.83E+00	1.13E-03	5.64E-03	4.08E-12	9.74E-10	3.36E-04	8.99E+00	4.25E-07	1.08E-06	9.35E-11	-3.63E-07	1.81E-08	1.91E-03	-1.69E-03	4.26E-11	0.00E+00	-7.53E-09	-4.22E-07	3.55E+00	0.00E+00	0.00E+00	-6.54E-19	3.19E-139	2.52E-07
1.43E-06	303.95	3.62E+19	0.00E+00	3.54E+00	6.53E+05	-3.07E-03	2.48E+01	1.39E+05	5.79E-01	1.73E+05	8.29E-05	3.47E+04	9.49E+01	2.97E-02	1.36E+02	3.49E-07	8.69E-12	1.67E+01	1.10E-01	0.00E+00	7.84E+00	1.42E-01	4.63E-02	2.01E-02	2.71E-14	1.86E+00	1.19E-03	5.66E-03	4.07E-12	9.79E-10	3.36E-04	8.94E+00	4.55E-07	1.08E-06	9.37E-11	-3.57E-07	1.80E-08	1.90E-03	-1.68E-03	4.25E-11	0.00E+00	-7.53E-09	-4.22E-07	3.54E+00	0.00E+00	0.00E+00	-2.89E-19	3.19E-139	2.50E-07
1.46E-06	303.952	3.62E+19	0.00E+00	3.53E+00	6.53E+05	-3.07E-03	2.47E+01	1.39E+05	5.78E-01	1.73E+05	8.29E-05	3.47E+04	9.50E+01	2.97E-02	1.36E+02	3.47E-07	8.26E-12	1.67E+01	1.04E-01	0.00E+00	7.87E+00	1.42E-01	4.78E-02	2.00E-02	2.83E-14	1.90E+00	1.25E-03	5.69E-03	4.07E-12	9.84E-10	3.36E-04	8.88E+00	4.87E-07	1.08E-06	9.38E-11	-3.50E-07	1.79E-08	1.89E-03	-1.67E-03	4.24E-11	0.00E+00	-7.53E-09	-4.22E-07	3.53E+00	0.00E+00	0.00E+00	-4.55E-19	3.18E-139	2.47E-07
1.48E-06	303.953	3.62E+19	0.00E+00	3.52E+00	6.53E+05	-3.07E-03	2.46E+01	1.39E+05	5.77E-01	1.73E+05	8.29E-05	3.47E+04	9.51E+01	2.96E-02	1.36E+02	3.46E-07	7.84E-12	1.67E+01	9.90E-02	0.00E+00	7.89E+00	1.42E-01	4.92E-02	1.99E-02	2.95E-14	1.94E+00	1.32E-03	5.71E-03	4.07E-12	9.89E-10	3.36E-04	8.82E+00	5.21E-07	1.08E-06	9.40E-11	-3.44E-07	1.78E-08	1.88E-03	-1.66E-03	4.23E-11	0.00E+00	-7.53E-09	-4.22E-07	3.52E+00	0.00E+00	0.00E+00	-1.40E-18	3.17E-139	2.45E-07
1.51E-06	303.955	3.62E+19	0.00E+00	3.51E+00	6.53E+05	-3.07E-03	2.46E+01	1.39E+05	5.75E-01	1.73E+05	8.29E-05	3.47E+04	9.52E+01	2.96E-02	1.36E+02	3.44E-07	7.44E-12	1.67E+01	9.40E-02	0.00E+00	7.92E+00	1.42E-01	5.07E-02	1.98E-02	3.08E-14	1.98E+00	1.38E-03	5.73E-03	4.07E-12	9.94E-10	3.36E-04	8.77E+00	5.57E-07	1.07E-06	9.42E-11	-3.37E-07	1.77E-08	1.87E-03	-1.64E-03	4.22E-11	0.00E+00	-7.53E-09	-4.22E-07	3.51E+00	0.00E+00	0.00E+00	-1.48E-18	3.16E-139	2.42E-07
1.54E-06	303.956	3.62E+19	0.00E+00	3.50E+00	6.53E+05	-3.07E-03	2.45E+01	1.39E+05	5.74E-01	1.73E+05	8.29E-05	3.47E+04	9.53E+01	2.96E-02	1.36E+02	3.42E-07	7.06E-12	1.67E+01	8.92E-02	0.00E+00	7.94E+00	1.42E-01	5.23E-02	1.97E-02	3.22E-14	2.02E+00	1.45E-03	5.76E-03	4.06E-12	9.98E-10	3.36E-04	8.71E+00	5.95E-07	1.07E-06	9.43E-11	-3.30E-07	1.76E-08	1.85E-03	-1.63E-03	4.21E-11	0.00E+00	-7.53E-09	-4.22E-07	3.50E+00	0.00E+00	0.00E+00	-1.04E-18	3.15E-139	2.40E-07
1.57E-06	303.958	3.62E+19	0.00E+00	3.49E+00	6.53E+05	-3.07E-03	2.44E+01	1.39E+05	5.73E-01	1.73E+05	8.29E-05	3.47E+04	9.54E+01	2.95E-02	1.36E+02	3.40E-07	6.70E-12	1.67E+01	8.46E-02	0.00E+00	7.97E+00	1.42E-01	5.38E-02	1.96E-02	3.35E-14	2.05E+00	1.52E-03	5.78E-03	4.06E-12	1.00E-09	3.36E-04	8.66E+00	6.35E-07	1.07E-06	9.45E-11	-3.24E-07	1.74E-08	1.84E-03	-1.62E-03	4.20E-11	0.00E+00	-7.53E-09	-4.22E-07	3.49E+00	0.00E+00	0.00E+00	-3.91E-19	3.14E-139	2.37E-07
1.59E-06	303.959	3.62E+19	0.00E+00	3.48E+00	6.53E+05	-3.07E-03	2.44E+01	1.39E+05	5.72E-01	1.73E+05	8.29E-05	3.47E+04	9.55E+01	2.95E-02	1.37E+02	3.38E-07	6.35E-12	1.67E+01	8.02E-02	0.00E+00	7.99E+00	1.42E-01	5.54E-02	1.95E-02	3.50E-14	2.09E+00	1.59E-03	5.81E-03	4.06E-12	1.01E-09	3.36E-04	8.60E+00	6.77E-07	1.07E-06	9.47E-11	-3.17E-07	1.73E-08	1.83E-03	-1.61E-03	4.19E-11	0.00E+00	-7.53E-09	-4.22E-07	3.48E+00	0.00E+00	0.00E+00	-2.93E-19	3.13E-139	2.35E-07
1.62E-06	303.961	3.62E+19	0.00E+00	3.47E+00	6.53E+05	-3.07E-03	2.43E+01	1.39E+05	5.71E-01	1.73E+05	8.29E-05	3.47E+04	9.56E+01	2.95E-02	1.37E+02	3.37E-07	6.02E-12	1.67E+01	7.60E-02	0.00E+00	8.01E+00	1.42E-01	5.71E-02	1.94E-02	3.64E-14	2.13E+00	1.67E-03	5.83E-03	4.05E-12	1.01E-09	3.36E-04	8.55E+00	7.21E-07	1.06E-06	9.48E-11	-3.10E-07	1.72E-08	1.82E-03	-1.60E-03	4.18E-11	0.00E+00	-7.53E-09	-4.22E-07	3.47E+00	0.00E+00	0.00E+00	-6.93E-19	3.12E-139	2.33E-07
1.65E-06	303.963	3.62E+19	0.00E+00	3.46E+00	6.53E+05	-3.07E-03	2.42E+01	1.39E+05	5.70E-01	1.73E+05	8.29E-05	3.47E+04	9.57E+01	2.95E-02	1.37E+02	3.35E-07	5.70E-12	1.68E+01	7.20E-02	0.00E+00	8.04E+00	1.42E-01	5.87E-02	1.93E-02	3.80E-14	2.17E+00	1.75E-03	5.85E-03	4.05E-12	1.02E-09	3.36E-04	8.49E+00	7.68E-07	1.06E-06	9.50E-11	-3.04E-07	1.71E-08	1.81E-03	-1.58E-03	4.16E-11	0.00E+00	-7.53E-09	-4.22E-07	3.46E+00	0.00E+00	0.00E+00	-6.26E-19	3.11E-139	2.30E-07
1.68E-06	303.964	3.62E+19	0.00E+00	3.45E+00	6.53E+05	-3.07E-03	2.42E+01	1.39E+05	5.68E-01	1.73E+05	8.29E-05	3.47E+04	9.58E+01	2.94E-02	1.37E+02	3.33E-07	5.40E-12	1.68E+01	6.82E-02	0.00E+00	8.06E+00	1.42E-01	6.04E-02	1.92E-02	3.95E-14	2.21E+00	1.83E-03	5.88E-03	4.05E-12	1.02E-09	3.36E-04	8.43E+00	8.18E-07	1.06E-06	9.52E-11	-2.97E-07	1.70E-08	1.79E-03	-1.57E-03	4.15E-11	0.00E+00	-7.53E-09	-4.22E-07	3.45E+00	0.00E+00	0.00E+00	-1.31E-19	3.10E-139	2.28E-07
1.71E-06	303.966	3.62E+19	0.00E+00	3.43E+00	6.53E+05	-3.07E-03	2.41E+01	1.39E+05	5.67E-01	1.73E+05	8.29E-05	3.47E+04	9.58E+01	2.94E-02	1.37E+02	3.31E-07	5.11E-12	1.68E+01	6.46E-02	0.00E+00	8.09E+00	1.42E-01	6.21E-02	1.91E-02	4.11E-14	2.25E+00	1.92E-03	5.90E-03	4.05E-12	1.03E-09	3.36E-04	8.38E+00	8.69E-07	1.06E-06	9.53E-11	-2.90E-07	1.68E-08	1.78E-03	-1.56E-03	4.14E-11	0.00E+00	-7.53E-09	-4.22E-07	3.43E+00	0.00E+00	0.00E+00	-5.29E-19	3.09E-139	2.26E-07
1.74E-06	303.968	3.62E+19	0.00E+00	3.42E+00	6.53E+05	-3.07E-03	2.40E+01	1.39E+05	5.66E-01	1.73E+05	8.29E-05	3.47E+04	9.59E+01	2.94E-02	1.37E+02	3.29E-07	4.84E-12	1.68E+01	6.11E-02	0.00E+00	8.11E+00	1.42E-01	6.39E-02	1.90E-02	4.28E-14	2.29E+00	2.00E-03	5.93E-03	4.04E-12	1.03E-09	3.36E-04	8.32E+00	9.24E-07	1.05E-06	9.55E-11	-2.83E-07	1.67E-08	1.77E-03	-1.55E-03	4.13E-11	0.00E+00	-7.53E-09	-4.22E-07	3.42E+00	0.00E+00	0.00E+00	-2.13E-18	3.08E-139	2.23E-07
1.77E-06	303.969	3.62E+19	0.00E+00	3.41E+00	6.53E+05	-3.07E-03	2.40E+01	1.39E+05	5.65E-01	1.73E+05	8.29E-05	3.47E+04	9.60E+01	2.93E-02	1.37E+02	3.28E-07	4.58E-12	1.68E+01	5.78E-02	0.00E+00	8.13E+00	1.42E-01	6.56E-02	1.89E-02	4.45E-14	2.33E+00	2.10E-03	5.95E-03	4.04E-12	1.04E-09	3.36E-04	8.26E+00	9.81E-07	1.05E-06	9.56E-11	-2.76E-07	1.66E-08	1.76E-03	-1.54E-03	4.12E-11	0.00E+00	-7.53E-09	-4.22E-07	3.41E+00	0.00E+00	0.00E+00	-2.66E-18	3.07E-139	2.21E-07
1.80E-06	303.971	3.62E+19	0.00E+00	3.40E+00	6.53E+05	-3.07E-03	2.39E+01	1.39E+05	5.64E-01	1.73E+05	8.29E-05	3.47E+04	9.61E+01	2.93E-02	1.37E+02	3.26E-07	4.33E-12	1.68E+01	5.47E-02	0.00E+00	8.15E+00	1.42E-01	6.75E-02	1.88E-02	4.63E-14	2.37E+00	2.19E-03	5.98E-03	4.04E-12	1.04E-09	3.36E-04	8.21E+00	1.04E-06	1.05E-06	9.58E-11	-2.69E-07	1.65E-08	1.75E-03	-1.53E-03	4.11E-11	0.00E+00	-7.53E-09	-4.22E-07	3.40E+00	0.00E+00	0.00E+00	-8.61E-19	3.06E-139	2.19E-07
1.83E-06	303.973	3.62E+19	0.00E+00	3.39E+00	6.53E+05	-3.07E-03	2.38E+01	1.39E+05	5.62E-01	1.73E+05	8.29E-05	3.47E+04	9.61E+01	2.93E-02	1.37E+02	3.24E-07	4.10E-12	1.68E+01	5.17E-02	0.00E+00	8.18E+00	1.42E-01	6.93E-02	1.87E-02	4.81E-14	2.41E+00	2.29E-03	6.00E-03	4.03E-12	1.05E-09	3.36E-04	8.15E+00	1.11E-06	1.05E-06	9.59E-11	-2.63E-07	1.64E-08	1.73E-03	-1.51E-03	4.10E-11	0.00E+00	-7.53E-09	-4.22E-07	3.39E+00	0.00E+00	0.00E+00	-5.74E-19	3.05E-139	2.16E-07
1.86E-06	303.974	3.62E+19	0.00E+00	3.38E+00	6.53E+05	-3.07E-03	2.38E+01	1.39E+05	5.61E-01	1.73E+05	8.29E-05	3.47E+04	9.62E+01	2.92E-02	1.37E+02	3.22E-07	3.87E-12	1.68E+01	4.89E-02	0.00E+00	8.20E+00	1.42E-01	7.12E-02	1.86E-02	5.00E-14	2.45E+00	2.39E-03	6.02E-03	4.03E-12	1.05E-09	3.36E-04	8.10E+00	1.17E-06	1.04E-06	9.61E-11	-2.56E-07	1.62E-08	1.72E-03	-1.50E-03	4.08E-11	0.00E+00	-7.53E-09	-4.22E-07	3.38E+00	0.00E+00	0.00E+00	-4.52E-18	3.05E-139	2.14E-07
1.89E-06	303.976	3.62E+19	0.00E+00	3.37E+00	6.53E+05	-3.07E-03	2.37E+01	1.39E+05	5.60E-01	1.73E+05	8.28E-05	3.47E+04	9.63E+01	2.92E-02	1.37E+02	3.21E-07	3.66E-12	1.68E+01	4.62E-02	0.00E+00	8.22E+00	1.42E-01	7.31E-02	1.85E-02	5.20E-14	2.49E+00	2.49E-03	6.05E-03	4.03E-12	1.06E-09	3.36E-04	8.04E+00	1.24E-06	1.04E-06	9.62E-11	-2.49E-07	1.61E-08	1.71E-03	-1.49E-03	4.07E-11	0.00E+00	-7.53E-09	-4.22E-07	3.37E+00	0.00E+00	0.00E+00	-7.33E-18	3.04E-139	2.12E-07
1.92E-06	303.978	3.62E+19	0.00E+00	3.36E+00	6.53E+05	-3.07E-03	2.36E+01	1.39E+05	5.58E-01	1.73E+05	8.28E-05	3.47E+04	9.64E+01	2.92E-02	1.37E+02	3.19E-07	3.45E-12	1.68E+01	4.36E-02	0.00E+00	8.24E+00	1.42E-01	7.51E-02	1.84E-02	5.40E-14	2.53E+00	2.60E-03	6.07E-03	4.03E-12	1.06E-09	3.36E-04	7.98E+00	1.32E-06	1.04E-06	9.63E-11	-2.41E-07	1.60E-08	1.70E-03	-1.48E-03	4.06E-11	0.00E+00	-7.53E-09	-4.22E-07	3.36E+00	0.00E+00	0.00E+00	-3.66E-18	3.03E-139	2.10E-07
1.95E-06	303.979	3.62E+19	0.00E+00	3.35E+00	6.53E+05	-3.07E-03	2.36E+01	1.39E+05	5.57E-01	1.73E+05	8.28E-05	3.47E+04	9.64E+01	2.91E-02	1.37E+02	3.17E-07	3.26E-12	1.68E+01	4.12E-02	0.00E+00	8.26E+00	1.42E-01	7.71E-02	1.83E-02	5.60E-14	2.57E+00	2.71E-03	6.10E-03	4.02E-12	1.07E-09	3.36E-04	7.93E+00	1.39E-06	1.04E-06	9.65E-11	-2.34E-07	1.59E-08	1.69E-03	-1.47E-03	4.05E-11	0.00E+00	-7.53E-09	-4.22E-07	3.35E+00	0.00E+00	0.00E+00	-3.88E-19	3.02E-139	2.07E-07
1.98E-06	303.981	3.62E+19	0.00E+00	3.34E+00	6.53E+05	-3.07E-03	2.35E+01	1.39E+05	5.56E-01	1.73E+05	8.28E-05	3.47E+04	9.65E+01	2.91E-02	1.37E+02	3.15E-07	3.07E-12	1.68E+01	3.88E-02	0.00E+00	8.29E+00	1.42E-01	7.91E-02	1.82E-02	5.82E-14	2.61E+00	2.83E-03	6.12E-03	4.02E-12	1.07E-09	3.36E-04	7.87E+00	1.47E-06	1.03E-06	9.66E-11	-2.27E-07	1.58E-08	1.67E-03	-1.45E-03	4.04E-11	0.00E+00	-7.53E-09	-4.22E-07	3.34E+00	0.00E+00	0.00E+00	-8.19E-18	3.01E-139	2.05E-07
2.01E-06	303.983	3.62E+19	0.00E+00	3.33E+00	6.53E+05	-3.07E-03	2.34E+01	1.39E+05	5.55E-01	1.73E+05	8.28E-05	3.47E+04	9.65E+01	2.91E-02	1.37E+02	3.14E-07	2.90E-12	1.68E+01	3.66E-02	0.00E+00	8.31E+00	1.42E-01	8.12E-02	1.81E-02	6.03E-14	2.65E+00	2.95E-03	6.15E-03	4.02E-12	1.07E-09	3.36E-04	7.81E+00	1.56E-06	1.03E-06	9.68E-11	-2.20E-07	1.56E-08	1.66E-03	-1.44E-03	4.02E-11	0.00E+00	-7.53E-09	-4.22E-07	3.33E+00	0.00E+00	0.00E+00	-1.76E-17	3.00E-139	2.03E-07
2.04E-06	303.985	3.62E+19	0.00E+00	3.32E+00	6.53E+05	-3.07E-03	2.34E+01	1.39E+05	5.53E-01	1.73E+05	8.28E-05	3.47E+04	9.66E+01	2.90E-02	1.37E+02	3.12E-07	2.73E-12	1.68E+01	3.45E-02	0.00E+00	8.33E+00	1.42E-01	8.33E-02	1.80E-02	6.26E-14	2.69E+00	3.07E-03	6.17E-03	4.01E-12	1.08E-09	3.36E-04	7.76E+00	1.65E-06	1.03E-06	9.69E-11	-2.13E-07	1.55E-08	1.65E-03	-1.43E-03	4.01E-11	0.00E+00	-7.53E-09	-4.22E-07	3.32E+00	0.00E+00	0.00E+00	-1.05E-17	2.99E-139	2.01E-07
2.07E-06	303.987	3.62E+19	0.00E+00	3.31E+00	6.53E+05	-3.07E-03	2.33E+01	1.39E+05	5.52E-01	1.73E+05	8.28E-05	3.47E+04	9.67E+01	2.90E-02	1.37E+02	3.10E-07	2.58E-12	1.68E+01	3.25E-02	0.00E+00	8.35E+00	1.42E-01	8.54E-02	1.79E-02	6.49E-14	2.74E+00	3.20E-03	6.20E-03	4.01E-12	1.08E-09	3.36E-04	7.70E+00	1.74E-06	1.03E-06	9.70E-11	-2.06E-07	1.54E-08	1.64E-03	-1.42E-03	4.00E-11	0.00E+00	-7.53E-09	-4.22E-07	3.31E+00	0.00E+00	0.00E+00	2.67E-18	2.98E-139	1.99E-07
2.11E-06	303.988	3.62E+19	0.00E+00	3.30E+00	6.53E+05	-3.07E-03	2.33E+01	1.39E+05	5.51E-01	1.73E+05	8.28E-05	3.47E+04	9.67E+01	2.90E-02	1.37E+02	3.09E-07	2.43E-12	1.68E+01	3.06E-02	0.00E+00	8.37E+00	1.42E-01	8.76E-02	1.78E-02	6.73E-14	2.78E+00	3.33E-03	6.22E-03	4.01E-12	1.09E-09	3.36E-04	7.64E+00	1.84E-06	1.02E-06	9.72E-11	-1.98E-07	1.53E-08	1.63E-03	-1.40E-03	3.99E-11	0.00E+00	-7.53E-09	-4.22E-07	3.30E+00	0.00E+00	0.00E+00	-5.88E-18	2.97E-139	1.97E-07
2.14E-06	303.99	3.62E+19	0.00E+00	3.29E+00	6.53E+05	-3.07E-03	2.32E+01	1.39E+05	5.49E-01	1.73E+05	8.28E-05	3.47E+04	9.68E+01	2.89E-02	1.37E+02	3.07E-07	2.28E-12	1.68E+01	2.89E-02	0.00E+00	8.39E+00	1.42E-01	8.98E-02	1.77E-02	6.98E-14	2.82E+00	3.47E-03	6.25E-03	4.00E-12	1.09E-09	3.36E-04	7.59E+00	1.94E-06	1.02E-06	9.73E-11	-1.91E-07	1.52E-08	1.61E-03	-1.39E-03	3.98E-11	0.00E+00	-7.53E-09	-4.22E-07	3.29E+00	0.00E+00	0.00E+00	-4.31E-17	2.96E-139	1.94E-07
2.17E-06	303.992	3.62E+19	0.00E+00	3.28E+00	6.53E+05	-3.07E-03	2.32E+01	1.39E+05	5.48E-01	1.73E+05	8.27E-05	3.47E+04	9.68E+01	2.89E-02	1.37E+02	3.05E-07	2.15E-12	1.68E+01	2.72E-02	0.00E+00	8.41E+00	1.42E-01	9.21E-02	1.76E-02	7.23E-14	2.86E+00	3.61E-03	6.27E-03	4.00E-12	1.10E-09	3.36E-04	7.53E+00	2.05E-06	1.02E-06	9.74E-11	-1.84E-07	1.50E-08	1.60E-03	-1.38E-03	3.96E-11	0.00E+00	-7.53E-09	-4.22E-07	3.28E+00	0.00E+00	0.00E+00	-1.04E-16	2.95E-139	1.92E-07
2.20E-06	303.994	3.62E+19	0.00E+00	3.27E+00	6.53E+05	-3.07E-03	2.31E+01	1.39E+05	5.46E-01	1.73E+05	8.27E-05	3.47E+04	9.69E+01	2.88E-02	1.37E+02	3.04E-07	2.02E-12	1.68E+01	2.55E-02	0.00E+00	8.43E+00	1.42E-01	9.44E-02	1.75E-02	7.49E-14	2.90E+00	3.76E-03	6.30E-03	4.00E-12	1.10E-09	3.36E-04	7.47E+00	2.16E-06	1.01E-06	9.75E-11	-1.76E-07	1.49E-08	1.59E-03	-1.37E-03	3.95E-11	0.00E+00	-7.53E-09	-4.22E-07	3.27E+00	0.00E+00	0.00E+00	-1.54E-16	2.94E-139	1.90E-07
2.24E-06	303.996	3.62E+19	0.00E+00	3.26E+00	6.53E+05	-3.07E-03	2.30E+01	1.39E+05	5.45E-01	1.73E+05	8.27E-05	3.47E+04	9.69E+01	2.88E-02	1.37E+02	3.02E-07	1.90E-12	1.68E+01	2.40E-02	0.00E+00	8.45E+00	1.42E-01	9.67E-02	1.74E-02	7.76E-14	2.95E+00	3.91E-03	6.32E-03	3.99E-12	1.11E-09	3.36E-04	7.42E+00	2.28E-06	1.01E-06	9.77E-11	-1.69E-07	1.48E-08	1.58E-03	-1.36E-03	3.94E-11	0.00E+00	-7.53E-09	-4.22E-07	3.26E+00	0.00E+00	0.00E+00	-1.50E-16	2.93E-139	1.88E-07
2.27E-06	303.998	3.62E+19	0.00E+00	3.25E+00	6.53E+05	-3.07E-03	2.30E+01	1.39E+05	5.44E-01	1.73E+05	8.27E-05	3.47E+04	9.70E+01	2.88E-02	1.37E+02	3.00E-07	1.78E-12	1.68E+01	2.26E-02	0.00E+00	8.47E+00	1.42E-01	9.91E-02	1.73E-02	8.03E-14	2.99E+00	4.07E-03	6.35E-03	3.99E-12	1.11E-09	3.36E-04	7.36E+00	2.40E-06	1.01E-06	9.78E-11	-1.61E-07	1.47E-08	1.57E-03	-1.34E-03	3.93E-11	0.00E+00	-7.53E-09	-4.22E-07	3.25E+00	0.00E+00	0.00E+00	-7.98E-17	2.92E-139	1.86E-07
2.30E-06	304	3.62E+19	0.00E+00	3.24E+00	6.53E+05	-3.07E-03	2.29E+01	1.39E+05	5.42E-01	1.73E+05	8.26E-05	3.47E+04	9.70E+01	2.87E-02	1.37E+02	2.99E-07	1.68E-12	1.68E+01	2.12E-02	0.00E+00	8.49E+00	1.42E-01	1.02E-01	1.72E-02	8.32E-14	3.03E+00	4.23E-03	6.37E-03	3.99E-12	1.12E-09	3.36E-04	7.30E+00	2.53E-06	1.01E-06	9.79E-11	-1.54E-07	1.46E-08	1.55E-03	-1.33E-03	3.91E-11	0.00E+00	-7.53E-09	-4.22E-07	3.24E+00	0.00E+00	0.00E+00	-1.57E-17	2.91E-139	1.84E-07
2.33E-06	304.002	3.62E+19	0.00E+00	3.22E+00	6.53E+05	-3.07E-03	2.29E+01	1.39E+05	5.41E-01	1.73E+05	8.26E-05	3.47E+04	9.71E+01	2.87E-02	1.37E+02	2.97E-07	1.57E-12	1.68E+01	1.99E-02	0.00E+00	8.51E+00	1.42E-01	1.04E-01	1.71E-02	8.61E-14	3.08E+00	4.39E-03	6.40E-03	3.98E-12	1.12E-09	3.36E-04	7.25E+00	2.66E-06	1.00E-06	9.80E-11	-1.46E-07	1.44E-08	1.54E-03	-1.32E-03	3.90E-11	0.00E+00	-7.53E-09	-4.22E-07	3.22E+00	0.00E+00	0.00E+00	-6.23E-17	2.90E-139	1.82E-07
2.37E-06	304.004	3.62E+19	0.00E+00	3.21E+00	6.53E+05	-3.07E-03	2.28E+01	1.39E+05	5.39E-01	1.73E+05	8.26E-05	3.47E+04	9.71E+01	2.87E-02	1.37E+02	2.95E-07	1.48E-12	1.68E+01	1.87E-02	0.00E+00	8.53E+00	1.42E-01	1.07E-01	1.70E-02	8.91E-14	3.12E+00	4.57E-03	6.42E-03	3.98E-12	1.13E-09	3.36E-04	7.19E+00	2.80E-06	1.00E-06	9.81E-11	-1.38E-07	1.43E-08	1.53E-03	-1.31E-03	3.89E-11	0.00E+00	-7.53E-09	-4.22E-07	3.21E+00	0.00E+00	0.00E+00	-2.49E-16	2.89E-139	1.80E-07
2.40E-06	304.006	3.62E+19	0.00E+00	3.20E+00	6.53E+05	-3.07E-03	2.28E+01	1.39E+05	5.38E-01	1.73E+05	8.25E-05	3.47E+04	9.72E+01	2.86E-02	1.37E+02	2.94E-07	1.38E-12	1.68E+01	1.75E-02	0.00E+00	8.54E+00	1.42E-01	1.09E-01	1.68E-02	9.21E-14	3.17E+00	4.74E-03	6.45E-03	3.98E-12	1.13E-09	3.36E-04	7.13E+00	2.95E-06	9.98E-07	9.82E-11	-1.31E-07	1.42E-08	1.52E-03	-1.30E-03	3.88E-11	0.00E+00	-7.53E-09	-4.22E-07	3.20E+00	0.00E+00	0.00E+00	-4.43E-16	2.88E-139	1.78E-07
2.44E-06	304.008	3.62E+19	0.00E+00	3.19E+00	6.53E+05	-3.07E-03	2.27E+01	1.39E+05	5.37E-01	1.73E+05	8.25E-05	3.47E+04	9.72E+01	2.86E-02	1.37E+02	2.92E-07	1.30E-12	1.68E+01	1.64E-02	0.00E+00	8.56E+00	1.42E-01	1.12E-01	1.67E-02	9.53E-14	3.21E+00	4.93E-03	6.47E-03	3.98E-12	1.14E-09	3.36E-04	7.08E+00	3.11E-06	9.96E-07	9.83E-11	-1.23E-07	1.41E-08	1.51E-03	-1.28E-03	3.86E-11	0.00E+00	-7.53E-09	-4.22E-07	3.19E+00	0.00E+00	0.00E+00	-4.18E-16	2.88E-139	1.76E-07
2.47E-06	304.01	3.62E+19	0.00E+00	3.18E+00	6.53E+05	-3.07E-03	2.27E+01	1.39E+05	5.35E-01	1.73E+05	8.25E-05	3.47E+04	9.72E+01	2.85E-02	1.37E+02	2.90E-07	1.21E-12	1.68E+01	1.54E-02	0.00E+00	8.58E+00	1.42E-01	1.14E-01	1.66E-02	9.86E-14	3.25E+00	5.12E-03	6.50E-03	3.97E-12	1.14E-09	3.36E-04	7.02E+00	3.27E-06	9.93E-07	9.84E-11	-1.15E-07	1.39E-08	1.49E-03	-1.27E-03	3.85E-11	0.00E+00	-7.53E-09	-4.22E-07	3.18E+00	0.00E+00	0.00E+00	-1.41E-16	2.87E-139	1.74E-07
2.51E-06	304.012	3.62E+19	0.00E+00	3.17E+00	6.53E+05	-3.07E-03	2.26E+01	1.39E+05	5.34E-01	1.73E+05	8.24E-05	3.47E+04	9.73E+01	2.85E-02	1.37E+02	2.89E-07	1.14E-12	1.68E+01	1.44E-02	0.00E+00	8.60E+00	1.42E-01	1.17E-01	1.65E-02	1.02E-13	3.30E+00	5.31E-03	6.52E-03	3.97E-12	1.14E-09	3.36E-04	6.96E+00	3.43E-06	9.90E-07	9.86E-11	-1.07E-07	1.38E-08	1.48E-03	-1.26E-03	3.84E-11	0.00E+00	-7.53E-09	-4.22E-07	3.17E+00	0.00E+00	0.00E+00	2.58E-18	2.86E-139	1.72E-07
2.54E-06	304.014	3.62E+19	0.00E+00	3.16E+00	6.53E+05	-3.07E-03	2.26E+01	1.39E+05	5.32E-01	1.73E+05	8.24E-05	3.47E+04	9.73E+01	2.85E-02	1.37E+02	2.87E-07	1.06E-12	1.68E+01	1.35E-02	0.00E+00	8.62E+00	1.42E-01	1.20E-01	1.64E-02	1.05E-13	3.34E+00	5.51E-03	6.55E-03	3.96E-12	1.15E-09	3.36E-04	6.91E+00	3.61E-06	9.87E-07	9.87E-11	-9.93E-08	1.37E-08	1.47E-03	-1.25E-03	3.83E-11	0.00E+00	-7.53E-09	-4.22E-07	3.16E+00	0.00E+00	0.00E+00	-4.64E-16	2.85E-139	1.70E-07
2.58E-06	304.016	3.62E+19	0.00E+00	3.15E+00	6.53E+05	-3.07E-03	2.25E+01	1.39E+05	5.31E-01	1.73E+05	8.23E-05	3.47E+04	9.73E+01	2.84E-02	1.37E+02	2.86E-07	9.95E-13	1.68E+01	1.26E-02	0.00E+00	8.63E+00	1.42E-01	1.23E-01	1.63E-02	1.09E-13	3.39E+00	5.72E-03	6.58E-03	3.96E-12	1.15E-09	3.36E-04	6.85E+00	3.79E-06	9.85E-07	9.88E-11	-9.13E-08	1.36E-08	1.46E-03	-1.24E-03	3.81E-11	0.00E+00	-7.53E-09	-4.22E-07	3.15E+00	0.00E+00	0.00E+00	-1.49E-15	2.84E-139	1.68E-07
2.61E-06	304.018	3.62E+19	0.00E+00	3.14E+00	6.53E+05	-3.07E-03	2.25E+01	1.39E+05	5.29E-01	1.73E+05	8.23E-05	3.47E+04	9.74E+01	2.84E-02	1.37E+02	2.84E-07	9.29E-13	1.68E+01	1.18E-02	0.00E+00	8.65E+00	1.42E-01	1.25E-01	1.62E-02	1.12E-13	3.44E+00	5.94E-03	6.60E-03	3.96E-12	1.16E-09	3.36E-04	6.79E+00	3.99E-06	9.82E-07	9.89E-11	-8.33E-08	1.34E-08	1.44E-03	-1.22E-03	3.80E-11	0.00E+00	-7.53E-09	-4.22E-07	3.14E+00	0.00E+00	0.00E+00	-2.14E-15	2.83E-139	1.66E-07
2.65E-06	304.02	3.62E+19	0.00E+00	3.13E+00	6.53E+05	-3.07E-03	2.24E+01	1.39E+05	5.28E-01	1.73E+05	8.22E-05	3.47E+04	9.74E+01	2.84E-02	1.37E+02	2.83E-07	8.68E-13	1.68E+01	1.10E-02	0.00E+00	8.67E+00	1.42E-01	1.28E-01	1.61E-02	1.16E-13	3.48E+00	6.16E-03	6.63E-03	3.95E-12	1.16E-09	3.36E-04	6.73E+00	4.19E-06	9.79E-07	9.90E-11	-7.52E-08	1.33E-08	1.43E-03	-1.21E-03	3.79E-11	0.00E+00	-7.53E-09	-4.22E-07	3.13E+00	0.00E+00	0.00E+00	-1.36E-15	2.82E-139	1.64E-07
2.68E-06	304.022	3.62E+19	0.00E+00	3.12E+00	6.53E+05	-3.07E-03	2.24E+01	1.39E+05	5.26E-01	1.73E+05	8.22E-05	3.47E+04	9.74E+01	2.83E-02	1.37E+02	2.81E-07	8.10E-13	1.68E+01	1.03E-02	0.00E+00	8.68E+00	1.42E-01	1.31E-01	1.60E-02	1.20E-13	3.53E+00	6.39E-03	6.65E-03	3.95E-12	1.17E-09	3.36E-04	6.68E+00	4.39E-06	9.76E-07	9.91E-11	-6.71E-08	1.32E-08	1.42E-03	-1.20E-03	3.77E-11	0.00E+00	-7.53E-09	-4.22E-07	3.12E+00	0.00E+00	0.00E+00	-9.39E-17	2.81E-139	1.62E-07
2.72E-06	304.024	3.62E+19	0.00E+00	3.11E+00	6.53E+05	-3.07E-03	2.23E+01	1.39E+05	5.25E-01	1.73E+05	8.21E-05	3.47E+04	9.74E+01	2.83E-02	1.37E+02	2.80E-07	7.56E-13	1.68E+01	9.63E-03	0.00E+00	8.70E+00	1.42E-01	1.34E-01	1.59E-02	1.24E-13	3.57E+00	6.62E-03	6.68E-03	3.95E-12	1.17E-09	3.36E-04	6.62E+00	4.61E-06	9.73E-07	9.92E-11	-5.89E-08	1.31E-08	1.41E-03	-1.19E-03	3.76E-11	0.00E+00	-7.53E-09	-4.22E-07	3.11E+00	0.00E+00	0.00E+00	-7.18E-16	2.80E-139	1.60E-07
2.76E-06	304.026	3.62E+19	0.00E+00	3.10E+00	6.53E+05	-3.07E-03	2.23E+01	1.39E+05	5.23E-01	1.73E+05	8.20E-05	3.47E+04	9.75E+01	2.82E-02	1.37E+02	2.78E-07	7.05E-13	1.68E+01	8.98E-03	0.00E+00	8.71E+00	1.42E-01	1.37E-01	1.58E-02	1.28E-13	3.62E+00	6.87E-03	6.70E-03	3.94E-12	1.18E-09	3.36E-04	6.56E+00	4.84E-06	9.71E-07	9.92E-11	-5.06E-08	1.30E-08	1.40E-03	-1.17E-03	3.75E-11	0.00E+00	-7.53E-09	-4.22E-07	3.10E+00	0.00E+00	0.00E+00	-4.59E-15	2.79E-139	1.58E-07
2.80E-06	304.028	3.62E+19	0.00E+00	3.09E+00	6.53E+05	-3.07E-03	2.22E+01	1.39E+05	5.22E-01	1.73E+05	8.20E-05	3.47E+04	9.75E+01	2.82E-02	1.37E+02	2.77E-07	6.57E-13	1.68E+01	8.37E-03	0.00E+00	8.73E+00	1.42E-01	1.40E-01	1.57E-02	1.32E-13	3.67E+00	7.12E-03	6.73E-03	3.94E-12	1.18E-09	3.36E-04	6.51E+00	5.08E-06	9.68E-07	9.93E-11	-4.23E-08	1.28E-08	1.38E-03	-1.16E-03	3.73E-11	0.00E+00	-7.53E-09	-4.22E-07	3.09E+00	0.00E+00	0.00E+00	-9.07E-15	2.78E-139	1.57E-07
2.83E-06	304.031	3.62E+19	0.00E+00	3.08E+00	6.53E+05	-3.07E-03	2.22E+01	1.39E+05	5.20E-01	1.73E+05	8.19E-05	3.47E+04	9.75E+01	2.82E-02	1.37E+02	2.75E-07	6.11E-13	1.68E+01	7.80E-03	0.00E+00	8.74E+00	1.42E-01	1.44E-01	1.56E-02	1.36E-13	3.71E+00	7.38E-03	6.76E-03	3.94E-12	1.19E-09	3.36E-04	6.45E+00	5.33E-06	9.64E-07	9.94E-11	-3.40E-08	1.27E-08	1.37E-03	-1.15E-03	3.72E-11	0.00E+00	-7.53E-09	-4.22E-07	3.08E+00	0.00E+00	0.00E+00	-8.15E-15	2.77E-139	1.55E-07
2.87E-06	304.033	3.62E+19	0.00E+00	3.06E+00	6.53E+05	-3.07E-03	2.21E+01	1.39E+05	5.19E-01	1.73E+05	8.19E-05	3.47E+04	9.75E+01	2.81E-02	1.37E+02	2.74E-07	5.69E-13	1.68E+01	7.27E-03	0.00E+00	8.76E+00	1.42E-01	1.47E-01	1.55E-02	1.41E-13	3.76E+00	7.64E-03	6.78E-03	3.93E-12	1.19E-09	3.36E-04	6.39E+00	5.58E-06	9.62E-07	9.95E-11	-2.56E-08	1.26E-08	1.36E-03	-1.14E-03	3.71E-11	0.00E+00	-7.53E-09	-4.22E-07	3.06E+00	0.00E+00	0.00E+00	-1.89E-15	2.76E-139	1.53E-07
2.91E-06	304.035	3.62E+19	0.00E+00	3.05E+00	6.53E+05	-3.07E-03	2.21E+01	1.39E+05	5.17E-01	1.73E+05	8.18E-05	3.47E+04	9.75E+01	2.81E-02	1.37E+02	2.72E-07	5.29E-13	1.68E+01	6.76E-03	0.00E+00	8.77E+00	1.42E-01	1.50E-01	1.54E-02	1.45E-13	3.81E+00	7.92E-03	6.81E-03	3.93E-12	1.19E-09	3.36E-04	6.34E+00	5.85E-06	9.59E-07	9.96E-11	-1.71E-08	1.25E-08	1.35E-03	-1.13E-03	3.69E-11	0.00E+00	-7.53E-09	-4.23E-07	3.05E+00	0.00E+00	0.00E+00	-2.27E-15	2.75E-139	1.51E-07
2.95E-06	304.037	3.62E+19	0.00E+00	3.04E+00	6.53E+05	-3.07E-03	2.20E+01	1.39E+05	5.16E-01	1.73E+05	8.17E-05	3.47E+04	9.75E+01	2.80E-02	1.37E+02	2.71E-07	4.92E-13	1.68E+01	6.29E-03	0.00E+00	8.79E+00	1.42E-01	1.53E-01	1.53E-02	1.50E-13	3.86E+00	8.20E-03	6.83E-03	3.93E-12	1.20E-09	3.36E-04	6.28E+00	6.14E-06	9.56E-07	9.97E-11	-8.53E-09	1.23E-08	1.34E-03	-1.11E-03	3.68E-11	0.00E+00	-7.53E-09	-4.22E-07	3.04E+00	0.00E+00	0.00E+00	-1.79E-14	2.74E-139	1.49E-07
2.99E-06	304.039	3.62E+19	0.00E+00	3.03E+00	6.53E+05	-3.07E-03	2.20E+01	1.39E+05	5.14E-01	1.73E+05	8.16E-05	3.47E+04	9.76E+01	2.80E-02	1.37E+02	2.69E-07	4.57E-13	1.68E+01	5.85E-03	0.00E+00	8.80E+00	1.42E-01	1.57E-01	1.52E-02	1.55E-13	3.91E+00	8.50E-03	6.86E-03	3.92E-12	1.20E-09	3.36E-04	6.22E+00	6.43E-06	9.53E-07	9.98E-11	-1.17E-09	1.22E-08	1.32E-03	-1.10E-03	3.67E-11	0.00E+00	-7.53E-09	-4.22E-07	3.03E+00	0.00E+00	0.00E+00	-3.77E-14	2.73E-139	1.47E-07
3.03E-06	304.042	3.62E+19	0.00E+00	3.02E+00	6.53E+05	-3.07E-03	2.19E+01	1.39E+05	5.12E-01	1.73E+05	8.15E-05	3.47E+04	9.76E+01	2.79E-02	1.37E+02	2.68E-07	4.24E-13	1.68E+01	5.43E-03	0.00E+00	8.81E+00	1.42E-01	1.60E-01	1.51E-02	1.59E-13	3.95E+00	8.80E-03	6.89E-03	3.92E-12	1.21E-09	3.36E-04	6.16E+00	6.73E-06	9.51E-07	9.98E-11	-9.19E-10	1.21E-08	1.31E-03	-1.09E-03	3.66E-11	0.00E+00	-7.53E-09	-4.22E-07	3.02E+00	0.00E+00	0.00E+00	-4.28E-14	2.72E-139	1.46E-07
3.07E-06	304.044	3.62E+19	0.00E+00	3.01E+00	6.53E+05	-3.07E-03	2.19E+01	1.39E+05	5.11E-01	1.73E+05	8.15E-05	3.47E+04	9.76E+01	2.79E-02	1.37E+02	2.66E-07	3.93E-13	1.68E+01	5.04E-03	0.00E+00	8.83E+00	1.42E-01	1.64E-01	1.49E-02	1.64E-13	4.00E+00	9.11E-03	6.91E-03	3.91E-12	1.21E-09	3.36E-04	6.11E+00	7.05E-06	9.48E-07	9.99E-11	-2.02E-08	1.20E-08	1.30E-03	-1.08E-03	3.66E-11	0.00E+00	-7.53E-09	-4.22E-07	3.01E+00	0.00E+00	0.00E+00	-4.10E-14	2.71E-139	1.44E-07
3.10E-06	304.046	3.62E+19	0.00E+00	3.00E+00	6.53E+05	-3.07E-03	2.19E+01	1.39E+05	5.09E-01	1.73E+05	8.14E-05	3.47E+04	9.76E+01	2.79E-02	1.37E+02	2.65E-07	3.64E-13	1.68E+01	4.68E-03	0.00E+00	8.84E+00	1.42E-01	1.67E-01	1.48E-02	1.70E-13	4.05E+00	9.43E-03	6.94E-03	3.91E-12	1.22E-09	3.36E-04	6.05E+00	7.39E-06	9.45E-07	1.00E-10	-8.15E-08	1.19E-08	1.29E-03	-1.07E-03	3.68E-11	0.00E+00	-7.53E-09	-4.22E-07	3.00E+00	0.00E+00	0.00E+00	-3.88E-14	2.70E-139	1.42E-07
3.15E-06	304.049	3.62E+19	0.00E+00	2.99E+00	6.53E+05	-3.07E-03	2.18E+01	1.39E+05	5.08E-01	1.73E+05	8.13E-05	3.47E+04	9.76E+01	2.78E-02	1.37E+02	2.64E-07	3.37E-13	1.68E+01	4.34E-03	0.00E+00	8.85E+00	1.42E-01	1.71E-01	1.47E-02	1.75E-13	4.10E+00	9.76E-03	6.97E-03	3.91E-12	1.22E-09	3.36E-04	5.99E+00	7.73E-06	9.42E-07	1.00E-10	-2.20E-07	1.17E-08	1.28E-03	-1.05E-03	3.75E-11	0.00E+00	-7.53E-09	-4.22E-07	2.99E+00	0.00E+00	0.00E+00	-3.97E-14	2.69E-139	1.40E-07
3.19E-06	304.051	3.62E+19	0.00E+00	2.98E+00	6.53E+05	-3.07E-03	2.18E+01	1.39E+05	5.06E-01	1.73E+05	8.12E-05	3.47E+04	9.76E+01	2.78E-02	1.37E+02	2.62E-07	3.12E-13	1.68E+01	4.02E-03	0.00E+00	8.86E+00	1.42E-01	1.75E-01	1.46E-02	1.80E-13	4.15E+00	1.01E-02	6.99E-03	3.90E-12	1.23E-09	3.36E-04	5.94E+00	8.10E-06	9.39E-07	1.00E-10	-4.89E-07	1.16E-08	1.26E-03	-1.04E-03	3.89E-11	0.00E+00	-7.53E-09	-4.23E-07	2.98E+00	0.00E+00	0.00E+00	-4.13E-14	2.68E-139	1.39E-07
3.23E-06	304.053	3.62E+19	0.00E+00	2.97E+00	6.53E+05	-3.07E-03	2.17E+01	1.39E+05	5.04E-01	1.73E+05	8.11E-05	3.47E+04	9.76E+01	2.77E-02	1.37E+02	2.61E-07	2.88E-13	1.68E+01	3.72E-03	0.00E+00	8.88E+00	1.42E-01	1.78E-01	1.45E-02	1.86E-13	4.20E+00	1.05E-02	7.02E-03	3.90E-12	1.23E-09	3.37E-04	5.88E+00	8.47E-06	9.36E-07	1.00E-10	-9.60E-07	1.15E-08	1.25E-03	-1.03E-03	4.14E-11	0.00E+00	-7.53E-09	-4.23E-07	2.97E+00	0.00E+00	0.00E+00	-4.16E-14	2.67E-139	1.37E-07
3.27E-06	304.056	3.62E+19	0.00E+00	2.96E+00	6.53E+05	-3.07E-03	2.17E+01	1.39E+05	5.03E-01	1.73E+05	8.10E-05	3.47E+04	9.76E+01	2.77E-02	1.37E+02	2.59E-07	2.67E-13	1.68E+01	3.44E-03	0.00E+00	8.89E+00	1.42E-01	1.82E-01	1.44E-02	1.91E-13	4.25E+00	1.08E-02	7.05E-03	3.90E-12	1.23E-09	3.37E-04	5.82E+00	8.87E-06	9.33E-07	1.00E-10	-1.73E-06	1.14E-08	1.24E-03	-1.02E-03	4.55E-11	0.00E+00	-7.53E-09	-4.22E-07	2.96E+00	0.00E+00	0.00E+00	-4.08E-14	2.66E-139	1.35E-07
3.31E-06	304.058	3.62E+19	0.00E+00	2.94E+00	6.53E+05	-3.07E-03	2.16E+01	1.39E+05	5.01E-01	1.73E+05	8.09E-05	3.47E+04	9.76E+01	2.76E-02	1.37E+02	2.58E-07	2.46E-13	1.68E+01	3.18E-03	0.00E+00	8.90E+00	1.42E-01	1.86E-01	1.43E-02	1.97E-13	4.30E+00	1.12E-02	7.07E-03	3.89E-12	1.24E-09	3.39E-04	5.76E+00	9.28E-06	9.30E-07	1.00E-10	-2.92E-06	1.13E-08	1.23E-03	-1.01E-03	5.19E-11	-1.03E-66	-7.53E-09	-4.22E-07	2.94E+00	0.00E+00	0.00E+00	-4.04E-14	2.65E-139	1.33E-07
3.35E-06	304.061	3.62E+19	0.00E+00	2.93E+00	6.53E+05	-3.07E-03	2.16E+01	1.39E+05	5.00E-01	1.73E+05	8.08E-05	3.47E+04	9.76E+01	2.76E-02	1.37E+02	2.57E-07	2.27E-13	1.67E+01	2.94E-03	0.00E+00	8.91E+00	1.42E-01	1.90E-01	1.42E-02	2.03E-13	4.35E+00	1.16E-02	7.10E-03	3.89E-12	1.24E-09	3.40E-04	5.71E+00	9.70E-06	9.27E-07	1.00E-10	-4.69E-06	1.11E-08	1.21E-03	-9.93E-04	6.15E-11	-7.55E-66	-7.53E-09	-4.22E-07	2.93E+00	0.00E+00	0.00E+00	-4.06E-14	2.64E-139	1.32E-07
3.40E-06	304.063	3.62E+19	0.00E+00	2.92E+00	6.53E+05	-3.07E-03	2.16E+01	1.39E+05	4.98E-01	1.73E+05	8.07E-05	3.47E+04	9.76E+01	2.76E-02	1.37E+02	2.55E-07	2.09E-13	1.67E+01	2.71E-03	0.00E+00	8.92E+00	1.42E-01	1.94E-01	1.41E-02	2.09E-13	4.40E+00	1.20E-02	7.13E-03	3.88E-12	1.25E-09	3.43E-04	5.65E+00	1.01E-05	9.24E-07	1.00E-10	-7.21E-06	1.10E-08	1.20E-03	-9.81E-04	7.52E-11	-2.85E-65	-7.53E-09	-4.22E-07	2.92E+00	0.00E+00	0.00E+00	-4.09E-14	2.63E-139	1.30E-07
3.44E-06	304.066	3.62E+19	0.00E+00	2.91E+00	6.53E+05	-3.07E-03	2.15E+01	1.39E+05	4.96E-01	1.73E+05	8.06E-05	3.47E+04	9.75E+01	2.75E-02	1.37E+02	2.54E-07	1.93E-13	1.67E+01	2.50E-03	0.00E+00	8.93E+00	1.42E-01	1.98E-01	1.40E-02	2.16E-13	4.46E+00	1.24E-02	7.16E-03	3.88E-12	1.25E-09	3.46E-04	5.59E+00	1.06E-05	9.21E-07	1.01E-10	-1.07E-05	1.09E-08	1.19E-03	-9.69E-04	9.41E-11	-7.89E-65	-7.53E-09	-4.23E-07	2.91E+00	0.00E+00	0.00E+00	-4.09E-14	2.62E-139	1.28E-07
3.48E-06	304.068	3.62E+19	0.00E+00	2.90E+00	6.53E+05	-3.07E-03	2.15E+01	1.39E+05	4.95E-01	1.73E+05	8.05E-05	3.47E+04	9.75E+01	2.75E-02	1.37E+02	2.53E-07	1.77E-13	1.67E+01	2.30E-03	0.00E+00	8.94E+00	1.42E-01	2.02E-01	1.39E-02	2.22E-13	4.51E+00	1.28E-02	7.18E-03	3.87E-12	1.26E-09	3.51E-04	5.54E+00	1.11E-05	9.18E-07	1.01E-10	-1.54E-05	1.08E-08	1.18E-03	-9.57E-04	1.20E-10	-1.80E-64	-7.53E-09	-4.22E-07	2.90E+00	0.00E+00	0.00E+00	-4.07E-14	2.61E-139	1.27E-07
3.53E-06	304.071	3.62E+19	0.00E+00	2.89E+00	6.53E+05	-3.07E-03	2.15E+01	1.39E+05	4.93E-01	1.73E+05	8.03E-05	3.47E+04	9.75E+01	2.74E-02	1.37E+02	2.52E-07	1.63E-13	1.67E+01	2.12E-03	0.00E+00	8.95E+00	1.42E-01	2.07E-01	1.38E-02	2.29E-13	4.56E+00	1.33E-02	7.21E-03	3.87E-12	1.26E-09	3.57E-04	5.48E+00	1.16E-05	9.15E-07	1.01E-10	-2.15E-05	1.06E-08	1.17E-03	-9.45E-04	1.53E-10	-3.58E-64	-7.53E-09	-4.22E-07	2.89E+00	0.00E+00	0.00E+00	-4.07E-14	2.60E-139	1.25E-07
3.57E-06	304.073	3.62E+19	0.00E+00	2.88E+00	6.53E+05	-3.07E-03	2.14E+01	1.39E+05	4.91E-01	1.73E+05	8.02E-05	3.47E+04	9.75E+01	2.74E-02	1.37E+02	2.50E-07	1.50E-13	1.67E+01	1.95E-03	0.00E+00	8.95E+00	1.42E-01	2.11E-01	1.37E-02	2.35E-13	4.61E+00	1.37E-02	7.24E-03	3.87E-12	1.27E-09	3.65E-04	5.42E+00	1.21E-05	9.12E-07	1.01E-10	-2.93E-05	1.05E-08	1.15E-03	-9.33E-04	1.95E-10	-6.34E-64	-7.53E-09	-4.23E-07	2.88E+00	0.00E+00	0.00E+00	-4.08E-14	2.59E-139	1.23E-07
3.62E-06	304.076	3.62E+19	0.00E+00	2.87E+00	6.53E+05	-3.07E-03	2.14E+01	1.39E+05	4.90E-01	1.73E+05	8.01E-05	3.47E+04	9.75E+01	2.73E-02	1.37E+02	2.49E-07	1.37E-13	1.67E+01	1.79E-03	0.00E+00	8.96E+00	1.42E-01	2.15E-01	1.36E-02	2.42E-13	4.66E+00	1.42E-02	7.26E-03	3.86E-12	1.27E-09	3.75E-04	5.37E+00	1.27E-05	9.09E-07	1.01E-10	-3.90E-05	1.04E-08	1.14E-03	-9.20E-04	2.48E-10	-1.01E-63	-7.53E-09	-4.23E-07	2.87E+00	0.00E+00	0.00E+00	-4.08E-14	2.58E-139	1.22E-07
3.66E-06	304.078	3.62E+19	0.00E+00	2.86E+00	6.53E+05	-3.07E-03	2.13E+01	1.39E+05	4.88E-01	1.73E+05	8.00E-05	3.47E+04	9.75E+01	2.73E-02	1.37E+02	2.48E-07	1.26E-13	1.67E+01	1.65E-03	0.00E+00	8.97E+00	1.42E-01	2.20E-01	1.35E-02	2.50E-13	4.72E+00	1.46E-02	7.29E-03	3.86E-12	1.28E-09	3.86E-04	5.31E+00	1.32E-05	9.05E-07	1.01E-10	-5.06E-05	1.03E-08	1.13E-03	-9.08E-04	3.10E-10	-1.44E-63	-7.53E-09	-4.22E-07	2.86E+00	0.00E+00	0.00E+00	-4.08E-14	2.57E-139	1.20E-07
3.71E-06	304.081	3.62E+19	0.00E+00	2.84E+00	6.53E+05	-3.07E-03	2.13E+01	1.39E+05	4.86E-01	1.73E+05	7.98E-05	3.47E+04	9.74E+01	2.72E-02	1.37E+02	2.47E-07	1.15E-13	1.67E+01	1.51E-03	0.00E+00	8.98E+00	1.42E-01	2.24E-01	1.34E-02	2.57E-13	4.77E+00	1.51E-02	7.32E-03	3.85E-12	1.28E-09	4.00E-04	5.25E+00	1.38E-05	9.03E-07	1.01E-10	-6.41E-05	1.02E-08	1.12E-03	-8.96E-04	3.84E-10	-1.81E-63	-7.53E-09	-4.22E-07	2.84E+00	0.00E+00	0.00E+00	-4.08E-14	2.56E-139	1.19E-07
3.75E-06	304.083	3.62E+19	0.00E+00	2.83E+00	6.53E+05	-3.07E-03	2.13E+01	1.39E+05	4.85E-01	1.73E+05	7.97E-05	3.47E+04	9.74E+01	2.72E-02	1.37E+02	2.45E-07	1.06E-13	1.67E+01	1.39E-03	0.00E+00	8.99E+00	1.42E-01	2.29E-01	1.32E-02	2.64E-13	4.83E+00	1.57E-02	7.35E-03	3.85E-12	1.29E-09	4.15E-04	5.20E+00	1.45E-05	8.99E-07	1.01E-10	-7.92E-05	1.00E-08	1.11E-03	-8.84E-04	4.65E-10	-1.85E-63	-7.53E-09	-4.23E-07	2.83E+00	0.00E+00	0.00E+00	-4.08E-14	2.55E-139	1.17E-07
3.80E-06	304.086	3.62E+19	0.00E+00	2.82E+00	6.53E+05	-3.07E-03	2.12E+01	1.39E+05	4.83E-01	1.73E+05	7.96E-05	3.47E+04	9.74E+01	2.71E-02	1.37E+02	2.44E-07	9.66E-14	1.67E+01	1.27E-03	0.00E+00	8.99E+00	1.42E-01	2.34E-01	1.31E-02	2.72E-13	4.88E+00	1.62E-02	7.38E-03	3.85E-12	1.30E-09	4.31E-04	5.14E+00	1.51E-05	8.96E-07	1.01E-10	-9.53E-05	9.93E-09	1.09E-03	-8.72E-04	5.51E-10	-1.17E-63	-7.53E-09	-4.22E-07	2.82E+00	0.00E+00	0.00E+00	-4.08E-14	2.54E-139	1.15E-07
3.85E-06	304.089	3.62E+19	0.00E+00	2.81E+00	6.53E+05	-3.07E-03	2.12E+01	1.39E+05	4.81E-01	1.73E+05	7.94E-05	3.47E+04	9.74E+01	2.71E-02	1.37E+02	2.43E-07	8.83E-14	1.67E+01	1.16E-03	0.00E+00	9.00E+00	1.42E-01	2.38E-01	1.30E-02	2.80E-13	4.93E+00	1.67E-02	7.40E-03	3.84E-12	1.30E-09	4.47E-04	5.08E+00	1.58E-05	8.93E-07	1.01E-10	-1.11E-04	9.81E-09	1.08E-03	-8.60E-04	6.36E-10	3.98E-64	-7.53E-09	-4.23E-07	2.81E+00	0.00E+00	0.00E+00	-4.08E-14	2.53E-139	1.14E-07
3.89E-06	304.092	3.62E+19	0.00E+00	2.80E+00	6.53E+05	-3.07E-03	2.12E+01	1.39E+05	4.79E-01	1.73E+05	7.93E-05	3.47E+04	9.73E+01	2.70E-02	1.38E+02	2.42E-07	8.05E-14	1.67E+01	1.06E-03	0.00E+00	9.00E+00	1.42E-01	2.43E-01	1.29E-02	2.88E-13	4.99E+00	1.73E-02	7.43E-03	3.84E-12	1.31E-09	4.60E-04	5.03E+00	1.65E-05	8.90E-07	1.01E-10	-1.25E-04	9.69E-09	1.07E-03	-8.48E-04	7.07E-10	-3.07E-63	-7.53E-09	-4.23E-07	2.80E+00	0.00E+00	0.00E+00	-4.08E-14	2.52E-139	1.12E-07
3.94E-06	304.094	3.62E+19	0.00E+00	2.79E+00	6.53E+05	-3.07E-03	2.11E+01	1.39E+05	4.78E-01	1.73E+05	7.91E-05	3.47E+04	9.73E+01	2.70E-02	1.38E+02	2.41E-07	7.34E-14	1.67E+01	9.70E-04	0.00E+00	9.01E+00	1.42E-01	2.48E-01	1.28E-02	2.97E-13	5.04E+00	1.79E-02	7.46E-03	3.83E-12	1.32E-09	4.69E-04	4.97E+00	1.72E-05	8.87E-07	1.01E-10	-1.33E-04	9.57E-09	1.06E-03	-8.36E-04	7.51E-10	-2.95E-62	-7.53E-09	-4.22E-07	2.79E+00	0.00E+00	0.00E+00	-4.08E-14	2.51E-139	1.11E-07
3.99E-06	304.097	3.62E+19	0.00E+00	2.78E+00	6.53E+05	-3.07E-03	2.11E+01	1.39E+05	4.76E-01	1.73E+05	7.90E-05	3.47E+04	9.73E+01	2.70E-02	1.38E+02	2.39E-07	6.69E-14	1.67E+01	8.85E-04	0.00E+00	9.01E+00	1.42E-01	2.53E-01	1.27E-02	3.05E-13	5.10E+00	1.85E-02	7.49E-03	3.83E-12	1.32E-09	4.68E-04	4.91E+00	1.80E-05	8.84E-07	1.01E-10	-1.32E-04	9.46E-09	1.05E-03	-8.24E-04	7.44E-10	-1.15E-61	-7.53E-09	-4.23E-07	2.78E+00	0.00E+00	0.00E+00	-4.08E-14	2.50E-139	1.09E-07
4.04E-06	304.1	3.62E+19	0.00E+00	2.76E+00	6.53E+05	-3.07E-03	2.11E+01	1.39E+05	4.74E-01	1.73E+05	7.88E-05	3.47E+04	9.72E+01	2.69E-02	1.38E+02	2.38E-07	6.08E-14	1.67E+01	8.07E-04	0.00E+00	9.02E+00	1.42E-01	2.58E-01	1.26E-02	3.14E-13	5.16E+00	1.91E-02	7.52E-03	3.82E-12	1.33E-09	4.64E-04	4.86E+00	1.87E-05	8.80E-07	1.01E-10	-1.28E-04	9.34E-09	1.03E-03	-8.12E-04	7.17E-10	-8.24E-62	-7.53E-09	-4.23E-07	2.76E+00	0.00E+00	0.00E+00	-4.08E-14	2.49E-139	1.08E-07
4.09E-06	304.103	3.62E+19	0.00E+00	2.75E+00	6.53E+05	-3.07E-03	2.10E+01	1.39E+05	4.73E-01	1.73E+05	7.87E-05	3.47E+04	9.72E+01	2.69E-02	1.38E+02	2.37E-07	5.53E-14	1.67E+01	7.35E-04	0.00E+00	9.02E+00	1.42E-01	2.64E-01	1.25E-02	3.23E-13	5.21E+00	1.97E-02	7.54E-03	3.82E-12	1.34E-09	4.64E-04	4.80E+00	1.96E-05	8.77E-07	1.01E-10	-1.28E-04	9.22E-09	1.02E-03	-8.00E-04	7.14E-10	-4.38E-60	-7.53E-09	-4.22E-07	2.75E+00	0.00E+00	0.00E+00	-4.08E-14	2.48E-139	1.06E-07
4.14E-06	304.105	3.62E+19	0.00E+00	2.74E+00	6.53E+05	-3.07E-03	2.10E+01	1.39E+05	4.71E-01	1.73E+05	7.85E-05	3.47E+04	9.71E+01	2.68E-02	1.38E+02	2.36E-07	5.02E-14	1.66E+01	6.69E-04	0.00E+00	9.03E+00	1.42E-01	2.69E-01	1.24E-02	3.32E-13	5.27E+00	2.04E-02	7.57E-03	3.81E-12	1.35E-09	4.64E-04	4.74E+00	2.04E-05	8.74E-07	1.01E-10	-1.28E-04	9.11E-09	1.01E-03	-7.88E-04	7.10E-10	-3.15E-59	-7.53E-09	-4.23E-07	2.74E+00	0.00E+00	0.00E+00	-4.08E-14	2.47E-139	1.05E-07
4.19E-06	304.108	3.62E+19	0.00E+00	2.73E+00	6.53E+05	-3.07E-03	2.10E+01	1.39E+05	4.69E-01	1.73E+05	7.84E-05	3.47E+04	9.71E+01	2.68E-02	1.38E+02	2.35E-07	4.55E-14	1.66E+01	6.08E-04	0.00E+00	9.03E+00	1.42E-01	2.74E-01	1.23E-02	3.42E-13	5.33E+00	2.10E-02	7.60E-03	3.81E-12	1.35E-09	4.64E-04	4.69E+00	2.13E-05	8.71E-07	1.01E-10	-1.28E-04	8.99E-09	9.97E-04	-7.76E-04	7.07E-10	-9.64E-59	-7.53E-09	-4.22E-07	2.73E+00	0.00E+00	0.00E+00	-4.08E-14	2.46E-139	1.03E-07
4.25E-06	304.111	3.62E+19	0.00E+00	2.72E+00	6.53E+05	-3.07E-03	2.10E+01	1.39E+05	4.67E-01	1.73E+05	7.82E-05	3.47E+04	9.70E+01	2.67E-02	1.38E+02	2.34E-07	4.12E-14	1.66E+01	5.52E-04	0.00E+00	9.03E+00	1.42E-01	2.80E-01	1.22E-02	3.51E-13	5.38E+00	2.17E-02	7.63E-03	3.80E-12	1.36E-09	4.64E-04	4.63E+00	2.23E-05	8.68E-07	1.01E-10	-1.28E-04	8.87E-09	9.85E-04	-7.64E-04	7.03E-10	-2.05E-58	-7.53E-09	-4.23E-07	2.72E+00	0.00E+00	0.00E+00	-4.08E-14	2.45E-139	1.02E-07
4.30E-06	304.114	3.62E+19	0.00E+00	2.71E+00	6.53E+05	-3.07E-03	2.09E+01	1.39E+05	4.66E-01	1.73E+05	7.80E-05	3.47E+04	9.70E+01	2.67E-02	1.38E+02	2.33E-07	3.73E-14	1.66E+01	5.00E-04	0.00E+00	9.03E+00	1.42E-01	2.86E-01	1.21E-02	3.61E-13	5.44E+00	2.24E-02	7.66E-03	3.80E-12	1.37E-09	4.64E-04	4.57E+00	2.32E-05	8.64E-07	1.01E-10	-1.28E-04	8.76E-09	9.73E-04	-7.52E-04	7.00E-10	-3.50E-58	-7.53E-09	-4.23E-07	2.71E+00	0.00E+00	0.00E+00	-4.08E-14	2.44E-139	1.00E-07
4.35E-06	304.117	3.62E+19	0.00E+00	2.69E+00	6.53E+05	-3.07E-03	2.09E+01	1.39E+05	4.64E-01	1.73E+05	7.78E-05	3.47E+04	9.69E+01	2.66E-02	1.38E+02	2.32E-07	3.37E-14	1.66E+01	4.53E-04	0.00E+00	9.03E+00	1.42E-01	2.91E-01	1.20E-02	3.72E-13	5.50E+00	2.32E-02	7.69E-03	3.79E-12	1.38E-09	4.64E-04	4.52E+00	2.42E-05	8.61E-07	1.01E-10	-1.28E-04	8.64E-09	9.61E-04	-7.40E-04	6.96E-10	-5.15E-58	-7.53E-09	-4.23E-07	2.69E+00	0.00E+00	0.00E+00	-4.08E-14	2.43E-139	9.89E-08
4.41E-06	304.12	3.62E+19	0.00E+00	2.68E+00	6.53E+05	-3.07E-03	2.09E+01	1.39E+05	4.62E-01	1.73E+05	7.77E-05	3.47E+04	9.69E+01	2.66E-02	1.38E+02	2.31E-07	3.04E-14	1.66E+01	4.10E-04	0.00E+00	9.03E+00	1.42E-01	2.97E-01	1.19E-02	3.82E-13	5.56E+00	2.39E-02	7.72E-03	3.79E-12	1.38E-09	4.64E-04	4.46E+00	2.53E-05	8.58E-07	1.01E-10	-1.28E-04	8.53E-09	9.49E-04	-7.28E-04	6.93E-10	-6.70E-58	-7.53E-09	-4.23E-07	2.68E+00	0.00E+00	0.00E+00	-4.08E-14	2.42E-139	9.74E-08
4.46E-06	304.123	3.62E+19	0.00E+00	2.67E+00	6.53E+05	-3.07E-03	2.08E+01	1.39E+05	4.60E-01	1.73E+05	7.75E-05	3.47E+04	9.68E+01	2.65E-02	1.38E+02	2.30E-07	2.74E-14	1.66E+01	3.71E-04	0.00E+00	9.03E+00	1.42E-01	3.03E-01	1.18E-02	3.93E-13	5.62E+00	2.47E-02	7.75E-03	3.78E-12	1.39E-09	4.64E-04	4.40E+00	2.64E-05	8.54E-07	1.01E-10	-1.28E-04	8.41E-09	9.37E-04	-7.16E-04	6.89E-10	-7.66E-58	-7.53E-09	-4.23E-07	2.67E+00	0.00E+00	0.00E+00	-4.08E-14	2.41E-139	9.60E-08
4.51E-06	304.126	3.62E+19	0.00E+00	2.66E+00	6.53E+05	-3.07E-03	2.08E+01	1.39E+05	4.58E-01	1.73E+05	7.73E-05	3.47E+04	9.68E+01	2.65E-02	1.38E+02	2.29E-07	2.47E-14	1.66E+01	3.35E-04	0.00E+00	9.03E+00	1.42E-01	3.09E-01	1.17E-02	4.04E-13	5.68E+00	2.55E-02	7.78E-03	3.78E-12	1.40E-09	4.64E-04	4.35E+00	2.75E-05	8.51E-07	1.01E-10	-1.28E-04	8.30E-09	9.26E-04	-7.04E-04	6.85E-10	-7.38E-58	-7.53E-09	-4.23E-07	2.66E+00	0.00E+00	0.00E+00	-4.08E-14	2.39E-139	9.46E-08
4.57E-06	304.129	3.62E+19	0.00E+00	2.65E+00	6.53E+05	-3.07E-03	2.08E+01	1.39E+05	4.57E-01	1.73E+05	7.71E-05	3.47E+04	9.67E+01	2.64E-02	1.38E+02	2.28E-07	2.22E-14	1.66E+01	3.02E-04	0.00E+00	9.03E+00	1.42E-01	3.15E-01	1.15E-02	4.16E-13	5.74E+00	2.64E-02	7.81E-03	3.77E-12	1.40E-09	4.64E-04	4.29E+00	2.87E-05	8.48E-07	1.01E-10	-1.28E-04	8.18E-09	9.14E-04	-6.92E-04	6.82E-10	-5.02E-58	-7.53E-09	-4.23E-07	2.65E+00	0.00E+00	0.00E+00	-4.08E-14	2.38E-139	9.32E-08
4.63E-06	304.132	3.62E+19	0.00E+00	2.63E+00	6.53E+05	-3.07E-03	2.08E+01	1.39E+05	4.55E-01	1.73E+05	7.69E-05	3.47E+04	9.66E+01	2.64E-02	1.38E+02	2.26E-07	1.99E-14	1.66E+01	2.72E-04	0.00E+00	9.03E+00	1.42E-01	3.22E-01	1.14E-02	4.27E-13	5.80E+00	2.73E-02	7.84E-03	3.77E-12	1.41E-09	4.64E-04	4.23E+00	3.00E-05	8.44E-07	1.01E-10	-1.28E-04	8.07E-09	9.02E-04	-6.80E-04	6.78E-10	-1.14E-58	-7.53E-09	-4.23E-07	2.63E+00	0.00E+00	0.00E+00	-4.08E-14	2.37E-139	9.18E-08
4.68E-06	304.135	3.62E+19	0.00E+00	2.62E+00	6.53E+05	-3.07E-03	2.07E+01	1.39E+05	4.53E-01	1.73E+05	7.67E-05	3.47E+04	9.66E+01	2.63E-02	1.38E+02	2.26E-07	1.78E-14	1.66E+01	2.45E-04	0.00E+00	9.03E+00	1.42E-01	3.28E-01	1.13E-02	4.39E-13	5.86E+00	2.81E-02	7.87E-03	3.76E-12	1.42E-09	4.64E-04	4.18E+00	3.13E-05	8.41E-07	1.01E-10	-1.28E-04	7.96E-09	8.90E-04	-6.68E-04	6.74E-10	1.09E-58	-7.53E-09	-4.23E-07	2.62E+00	0.00E+00	0.00E+00	-4.08E-14	2.36E-139	9.04E-08
4.74E-06	304.139	3.62E+19	0.00E+00	2.61E+00	6.53E+05	-3.07E-03	2.07E+01	1.39E+05	4.51E-01	1.73E+05	7.65E-05	3.47E+04	9.65E+01	2.63E-02	1.38E+02	2.25E-07	1.60E-14	1.66E+01	2.20E-04	0.00E+00	9.03E+00	1.42E-01	3.34E-01	1.12E-02	4.52E-13	5.92E+00	2.91E-02	7.90E-03	3.76E-12	1.43E-09	4.64E-04	4.12E+00	3.27E-05	8.37E-07	1.01E-10	-1.28E-04	7.84E-09	8.78E-04	-6.56E-04	6.71E-10	-4.64E-58	-7.53E-09	-4.23E-07	2.61E+00	0.00E+00	0.00E+00	-4.08E-14	2.35E-139	8.90E-08
4.80E-06	304.142	3.62E+19	0.00E+00	2.60E+00	6.53E+05	-3.07E-03	2.07E+01	1.39E+05	4.49E-01	1.73E+05	7.63E-05	3.47E+04	9.64E+01	2.62E-02	1.38E+02	2.24E-07	1.43E-14	1.66E+01	1.97E-04	0.00E+00	9.03E+00	1.42E-01	3.41E-01	1.11E-02	4.64E-13	5.98E+00	3.00E-02	7.93E-03	3.75E-12	1.43E-09	4.64E-04	4.07E+00	3.41E-05	8.34E-07	1.01E-10	-1.28E-04	7.73E-09	8.66E-04	-6.44E-04	6.67E-10	-2.74E-57	-7.53E-09	-4.23E-07	2.60E+00	0.00E+00	0.00E+00	-4.08E-14	2.34E-139	8.76E-08
4.86E-06	304.145	3.62E+19	0.00E+00	2.59E+00	6.53E+05	-3.07E-03	2.07E+01	1.39E+05	4.47E-01	1.73E+05	7.61E-05	3.47E+04	9.64E+01	2.61E-02	1.38E+02	2.23E-07	1.28E-14	1.65E+01	1.77E-04	0.00E+00	9.02E+00	1.42E-01	3.48E-01	1.10E-02	4.77E-13	6.05E+00	3.10E-02	7.96E-03	3.75E-12	1.44E-09	4.64E-04	4.01E+00	3.55E-05	8.31E-07	1.01E-10	-1.28E-04	7.62E-09	8.54E-04	-6.32E-04	6.63E-10	-7.97E-57	-7.53E-09	-4.23E-07	2.59E+00	0.00E+00	0.00E+00	-4.08E-14	2.33E-139	8.62E-08
4.92E-06	304.148	3.62E+19	0.00E+00	2.57E+00	6.53E+05	-3.07E-03	2.06E+01	1.39E+05	4.46E-01	1.73E+05	7.59E-05	3.47E+04	9.63E+01	2.61E-02	1.38E+02	2.22E-07	1.14E-14	1.65E+01	1.58E-04	0.00E+00	9.02E+00	1.42E-01	3.55E-01	1.09E-02	4.91E-13	6.11E+00	3.20E-02	7.99E-03	3.74E-12	1.45E-09	4.64E-04	3.95E+00	3.71E-05	8.27E-07	1.01E-10	-1.28E-04	7.51E-09	8.42E-04	-6.21E-04	6.59E-10	-1.77E-56	-7.53E-09	-4.23E-07	2.57E+00	0.00E+00	0.00E+00	-4.08E-14	2.32E-139	8.49E-08
4.98E-06	304.152	3.62E+19	0.00E+00	2.56E+00	6.53E+05	-3.07E-03	2.06E+01	1.39E+05	4.44E-01	1.73E+05	7.56E-05	3.47E+04	9.62E+01	2.60E-02	1.38E+02	2.21E-07	1.01E-14	1.65E+01	1.42E-04	0.00E+00	9.01E+00	1.42E-01	3.62E-01	1.08E-02	5.05E-13	6.17E+00	3.31E-02	8.02E-03	3.74E-12	1.46E-09	4.64E-04	3.90E+00	3.87E-05	8.24E-07	1.01E-10	-1.28E-04	7.40E-09	8.30E-04	-6.09E-04	6.55E-10	-3.36E-56	-7.53E-09	-4.23E-07	2.56E+00	0.00E+00	0.00E+00	-4.08E-14	2.31E-139	8.35E-08
5.05E-06	304.155	3.62E+19	0.00E+00	2.55E+00	6.53E+05	-3.07E-03	2.06E+01	1.39E+05	4.42E-01	1.73E+05	7.54E-05	3.47E+04	9.61E+01	2.60E-02	1.38E+02	2.20E-07	9.00E-15	1.65E+01	1.27E-04	0.00E+00	9.01E+00	1.42E-01	3.69E-01	1.07E-02	5.19E-13	6.24E+00	3.42E-02	8.05E-03	3.73E-12	1.46E-09	4.64E-04	3.84E+00	4.04E-05	8.20E-07	1.01E-10	-1.28E-04	7.29E-09	8.18E-04	-5.97E-04	6.52E-10	-5.77E-56	-7.53E-09	-4.23E-07	2.55E+00	0.00E+00	0.00E+00	-4.08E-14	2.30E-139	8.22E-08
5.11E-06	304.158	3.62E+19	0.00E+00	2.54E+00	6.53E+05	-3.07E-03	2.06E+01	1.39E+05	4.40E-01	1.73E+05	7.52E-05	3.47E+04	9.60E+01	2.59E-02	1.38E+02	2.19E-07	7.99E-15	1.65E+01	1.13E-04	0.00E+00	9.00E+00	1.42E-01	3.76E-01	1.06E-02	5.33E-13	6.30E+00	3.53E-02	8.08E-03	3.73E-12	1.47E-09	4.64E-04	3.79E+00	4.21E-05	8.17E-07	1.01E-10	-1.28E-04	7.18E-09	8.06E-04	-5.85E-04	6.48E-10	-9.18E-56	-7.53E-09	-4.23E-07	2.54E+00	0.00E+00	0.00E+00	-4.08E-14	2.29E-139	8.09E-08
5.17E-06	304.162	3.62E+19	0.00E+00	2.52E+00	6.53E+05	-3.07E-03	2.06E+01	1.39E+05	4.38E-01	1.73E+05	7.50E-05	3.47E+04	9.59E+01	2.59E-02	1.38E+02	2.18E-07	7.08E-15	1.65E+01	1.01E-04	0.00E+00	8.99E+00	1.42E-01	3.84E-01	1.05E-02	5.48E-13	6.36E+00	3.65E-02	8.11E-03	3.72E-12	1.48E-09	4.64E-04	3.73E+00	4.40E-05	8.13E-07	1.01E-10	-1.28E-04	7.07E-09	7.95E-04	-5.73E-04	6.44E-10	-1.37E-55	-7.53E-09	-4.23E-07	2.52E+00	0.00E+00	0.00E+00	-4.08E-14	2.27E-139	7.96E-08
5.24E-06	304.165	3.62E+19	0.00E+00	2.51E+00	6.53E+05	-3.07E-03	2.05E+01	1.39E+05	4.36E-01	1.73E+05	7.47E-05	3.47E+04	9.59E+01	2.58E-02	1.38E+02	2.17E-07	6.27E-15	1.65E+01	8.97E-05	0.00E+00	8.99E+00	1.42E-01	3.91E-01	1.04E-02	5.64E-13	6.43E+00	3.77E-02	8.14E-03	3.71E-12	1.49E-09	4.64E-04	3.68E+00	4.59E-05	8.09E-07	1.01E-10	-1.28E-04	6.96E-09	7.83E-04	-5.61E-04	6.40E-10	-1.95E-55	-7.53E-09	-4.23E-07	2.51E+00	0.00E+00	0.00E+00	-4.08E-14	2.26E-139	7.82E-08
5.30E-06	304.169	3.62E+19	0.00E+00	2.50E+00	6.53E+05	-3.07E-03	2.05E+01	1.39E+05	4.34E-01	1.73E+05	7.45E-05	3.47E+04	9.58E+01	2.58E-02	1.38E+02	2.16E-07	5.54E-15	1.65E+01	7.98E-05	0.00E+00	8.98E+00	1.42E-01	3.99E-01	1.03E-02	5.79E-13	6.50E+00	3.89E-02	8.17E-03	3.71E-12	1.49E-09	4.64E-04	3.62E+00	4.79E-05	8.06E-07	1.01E-10	-1.28E-04	6.85E-09	7.71E-04	-5.49E-04	6.36E-10	-2.64E-55	-7.53E-09	-4.23E-07	2.50E+00	0.00E+00	0.00E+00	-4.08E-14	2.25E-139	7.69E-08
5.37E-06	304.172	3.62E+19	0.00E+00	2.49E+00	6.53E+05	-3.07E-03	2.05E+01	1.39E+05	4.32E-01	1.73E+05	7.43E-05	3.47E+04	9.57E+01	2.57E-02	1.38E+02	2.15E-07	4.88E-15	1.65E+01	7.10E-05	0.00E+00	8.97E+00	1.42E-01	4.07E-01	1.02E-02	5.96E-13	6.56E+00	4.02E-02	8.20E-03	3.70E-12	1.50E-09	4.64E-04	3.56E+00	4.99E-05	8.02E-07	1.01E-10	-1.28E-04	6.74E-09	7.59E-04	-5.38E-04	6.32E-10	-3.43E-55	-7.53E-09	-4.23E-07	2.49E+00	0.00E+00	0.00E+00	-4.08E-14	2.24E-139	7.57E-08
5.44E-06	304.176	3.62E+19	0.00E+00	2.47E+00	6.53E+05	-3.07E-03	2.05E+01	1.39E+05	4.30E-01	1.73E+05	7.40E-05	3.47E+04	9.56E+01	2.57E-02	1.38E+02	2.15E-07	4.30E-15	1.65E+01	6.31E-05	0.00E+00	8.96E+00	1.42E-01	4.15E-01	1.01E-02	6.12E-13	6.63E+00	4.15E-02	8.24E-03	3.70E-12	1.51E-09	4.64E-04	3.51E+00	5.21E-05	7.99E-07	1.01E-10	-1.28E-04	6.63E-09	7.47E-04	-5.26E-04	6.28E-10	-4.24E-55	-7.53E-09	-4.23E-07	2.47E+00	0.00E+00	0.00E+00	-4.08E-14	2.23E-139	7.44E-08
5.51E-06	304.18	3.62E+19	0.00E+00	2.46E+00	6.53E+05	-3.07E-03	2.05E+01	1.39E+05	4.29E-01	1.73E+05	7.38E-05	3.47E+04	9.55E+01	2.56E-02	1.38E+02	2.14E-07	3.78E-15	1.65E+01	5.60E-05	0.00E+00	8.95E+00	1.42E-01	4.23E-01	9.96E-03	6.30E-13	6.70E+00	4.29E-02	8.27E-03	3.69E-12	1.52E-09	4.64E-04	3.45E+00	5.44E-05	7.95E-07	1.01E-10	-1.28E-04	6.53E-09	7.36E-04	-5.14E-04	6.24E-10	-5.01E-55	-7.53E-09	-4.23E-07	2.46E+00	0.00E+00	0.00E+00	-4.08E-14	2.22E-139	7.31E-08
5.58E-06	304.183	3.62E+19	0.00E+00	2.45E+00	6.53E+05	-3.07E-03	2.04E+01	1.39E+05	4.27E-01	1.73E+05	7.35E-05	3.47E+04	9.54E+01	2.55E-02	1.38E+02	2.13E-07	3.32E-15	1.65E+01	4.97E-05	0.00E+00	8.94E+00	1.42E-01	4.31E-01	9.85E-03	6.47E-13	6.76E+00	4.43E-02	8.30E-03	3.69E-12	1.52E-09	4.64E-04	3.40E+00	5.68E-05	7.91E-07	1.01E-10	-1.28E-04	6.42E-09	7.24E-04	-5.02E-04	6.20E-10	-5.60E-55	-7.53E-09	-4.23E-07	2.45E+00	0.00E+00	0.00E+00	-4.08E-14	2.21E-139	7.18E-08
5.65E-06	304.187	3.62E+19	0.00E+00	2.44E+00	6.53E+05	-3.07E-03	2.04E+01	1.39E+05	4.25E-01	1.73E+05	7.32E-05	3.47E+04	9.52E+01	2.55E-02	1.38E+02	2.12E-07	2.91E-15	1.64E+01	4.40E-05	0.00E+00	8.93E+00	1.42E-01	4.40E-01	9.74E-03	6.65E-13	6.83E+00	4.58E-02	8.33E-03	3.68E-12	1.53E-09	4.64E-04	3.34E+00	5.93E-05	7.87E-07	1.01E-10	-1.28E-04	6.31E-09	7.12E-04	-4.91E-04	6.16E-10	-5.87E-55	-7.53E-09	-4.23E-07	2.44E+00	0.00E+00	0.00E+00	-4.08E-14	2.19E-139	7.06E-08
5.72E-06	304.191	3.62E+19	0.00E+00	2.42E+00	6.53E+05	-3.07E-03	2.04E+01	1.39E+05	4.23E-01	1.73E+05	7.30E-05	3.47E+04	9.51E+01	2.54E-02	1.38E+02	2.11E-07	2.55E-15	1.64E+01	3.91E-05	0.00E+00	8.91E+00	1.42E-01	4.49E-01	9.64E-03	6.84E-13	6.90E+00	4.74E-02	8.37E-03	3.67E-12	1.54E-09	4.64E-04	3.29E+00	6.19E-05	7.84E-07	1.01E-10	-1.28E-04	6.21E-09	7.00E-04	-4.79E-04	6.11E-10	-5.61E-55	-7.53E-09	-4.23E-07	2.42E+00	0.00E+00	0.00E+00	-4.08E-14	2.18E-139	6.93E-08
5.80E-06	304.195	3.62E+19	0.00E+00	2.41E+00	6.53E+05	-3.07E-03	2.04E+01	1.39E+05	4.21E-01	1.73E+05	7.27E-05	3.47E+04	9.50E+01	2.54E-02	1.38E+02	2.11E-07	2.22E-15	1.64E+01	3.46E-05	0.00E+00	8.90E+00	1.42E-01	4.58E-01	9.53E-03	7.03E-13	6.97E+00	4.89E-02	8.40E-03	3.67E-12	1.55E-09	4.63E-04	3.23E+00	6.46E-05	7.80E-07	1.01E-10	-1.28E-04	6.10E-09	6.89E-04	-4.67E-04	6.07E-10	-4.57E-55	-7.53E-09	-4.23E-07	2.41E+00	0.00E+00	0.00E+00	-4.08E-14	2.17E-139	6.81E-08
5.87E-06	304.198	3.62E+19	0.00E+00	2.40E+00	6.53E+05	-3.07E-03	2.04E+01	1.39E+05	4.19E-01	1.73E+05	7.24E-05	3.47E+04	9.49E+01	2.53E-02	1.38E+02	2.10E-07	1.94E-15	1.64E+01	3.07E-05	0.00E+00	8.89E+00	1.42E-01	4.67E-01	9.43E-03	7.23E-13	7.04E+00	5.06E-02	8.43E-03	3.66E-12	1.56E-09	4.63E-04	3.18E+00	6.74E-05	7.76E-07	1.01E-10	-1.28E-04	6.00E-09	6.77E-04	-4.55E-04	6.03E-10	-2.53E-55	-7.53E-09	-4.23E-07	2.40E+00	0.00E+00	0.00E+00	-4.08E-14	2.16E-139	6.69E-08
5.95E-06	304.202	3.62E+19	0.00E+00	2.38E+00	6.53E+05	-3.07E-03	2.04E+01	1.39E+05	4.17E-01	1.73E+05	7.21E-05	3.47E+04	9.48E+01	2.53E-02	1.38E+02	2.09E-07	1.69E-15	1.64E+01	2.73E-05	0.00E+00	8.87E+00	1.42E-01	4.76E-01	9.32E-03	7.44E-13	7.11E+00	5.23E-02	8.47E-03	3.65E-12	1.56E-09	4.63E-04	3.12E+00	7.04E-05	7.72E-07	1.01E-10	-1.28E-04	5.90E-09	6.65E-04	-4.44E-04	5.99E-10	-2.73E-56	-7.53E-09	-4.23E-07	2.38E+00	0.00E+00	0.00E+00	-4.08E-14	2.15E-139	6.57E-08
6.03E-06	304.206	3.62E+19	0.00E+00	2.37E+00	6.53E+05	-3.07E-03	2.03E+01	1.39E+05	4.15E-01	1.73E+05	7.19E-05	3.47E+04	9.46E+01	2.52E-02	1.38E+02	2.08E-07	1.47E-15	1.64E+01	2.42E-05	0.00E+00	8.85E+00	1.42E-01	4.86E-01	9.22E-03	7.65E-13	7.19E+00	5.40E-02	8.50E-03	3.65E-12	1.57E-09	4.63E-04	3.07E+00	7.35E-05	7.68E-07	1.01E-10	-1.28E-04	5.79E-09	6.53E-04	-4.32E-04	5.94E-10	2.30E-56	-7.53E-09	-4.23E-07	2.37E+00	0.00E+00	0.00E+00	-4.08E-14	2.14E-139	6.45E-08
6.11E-06	304.21	3.62E+19	0.00E+00	2.36E+00	6.53E+05	-3.07E-03	2.03E+01	1.39E+05	4.13E-01	1.73E+05	7.16E-05	3.47E+04	9.45E+01	2.51E-02	1.38E+02	2.08E-07	1.28E-15	1.64E+01	2.15E-05	0.00E+00	8.84E+00	1.42E-01	4.95E-01	9.11E-03	7.86E-13	7.26E+00	5.59E-02	8.53E-03	3.64E-12	1.58E-09	4.63E-04	3.01E+00	7.68E-05	7.64E-07	1.01E-10	-1.28E-04	5.69E-09	6.42E-04	-4.20E-04	5.90E-10	-5.06E-55	-7.53E-09	-4.23E-07	2.36E+00	0.00E+00	0.00E+00	-4.08E-14	2.12E-139	6.33E-08
6.19E-06	304.215	3.62E+19	0.00E+00	2.34E+00	6.53E+05	-3.07E-03	2.03E+01	1.39E+05	4.11E-01	1.73E+05	7.13E-05	3.47E+04	9.44E+01	2.51E-02	1.38E+02	2.07E-07	1.11E-15	1.64E+01	1.92E-05	0.00E+00	8.82E+00	1.42E-01	5.05E-01	9.00E-03	8.09E-13	7.33E+00	5.78E-02	8.57E-03	3.63E-12	1.59E-09	4.63E-04	2.96E+00	8.02E-05	7.61E-07	1.01E-10	-1.28E-04	5.59E-09	6.30E-04	-4.09E-04	5.86E-10	-2.30E-54	-7.53E-09	-4.23E-07	2.34E+00	0.00E+00	0.00E+00	-4.08E-14	2.11E-139	6.21E-08
6.27E-06	304.219	3.62E+19	0.00E+00	2.33E+00	6.53E+05	-3.07E-03	2.03E+01	1.39E+05	4.09E-01	1.73E+05	7.10E-05	3.47E+04	9.42E+01	2.50E-02	1.38E+02	2.06E-07	9.58E-16	1.64E+01	1.71E-05	0.00E+00	8.80E+00	1.42E-01	5.15E-01	8.90E-03	8.32E-13	7.41E+00	5.97E-02	8.60E-03	3.63E-12	1.59E-09	4.63E-04	2.90E+00	8.38E-05	7.57E-07	1.01E-10	-1.28E-04	5.49E-09	6.18E-04	-3.97E-04	5.81E-10	-6.44E-54	-7.53E-09	-4.23E-07	2.33E+00	0.00E+00	0.00E+00	-4.08E-14	2.10E-139	6.09E-08
6.35E-06	304.223	3.62E+19	0.00E+00	2.32E+00	6.53E+05	-3.07E-03	2.03E+01	1.39E+05	4.07E-01	1.73E+05	7.07E-05	3.47E+04	9.41E+01	2.50E-02	1.38E+02	2.05E-07	8.29E-16	1.63E+01	1.53E-05	0.00E+00	8.78E+00	1.42E-01	5.26E-01	8.79E-03	8.56E-13	7.48E+00	6.18E-02	8.64E-03	3.62E-12	1.60E-09	4.63E-04	2.85E+00	8.76E-05	7.53E-07	1.01E-10	-1.28E-04	5.38E-09	6.07E-04	-3.85E-04	5.77E-10	-1.45E-53	-7.53E-09	-4.23E-07	2.32E+00	0.00E+00	0.00E+00	-4.08E-14	2.09E-139	5.97E-08
6.44E-06	304.227	3.62E+19	0.00E+00	2.30E+00	6.53E+05	-3.07E-03	2.03E+01	1.39E+05	4.05E-01	1.73E+05	7.04E-05	3.47E+04	9.39E+01	2.49E-02	1.39E+02	2.05E-07	7.17E-16	1.63E+01	1.38E-05	0.00E+00	8.76E+00	1.42E-01	5.36E-01	8.69E-03	8.80E-13	7.56E+00	6.39E-02	8.67E-03	3.61E-12	1.61E-09	4.63E-04	2.79E+00	9.15E-05	7.49E-07	1.01E-10	-1.28E-04	5.28E-09	5.95E-04	-3.74E-04	5.72E-10	-2.88E-53	-7.53E-09	-4.23E-07	2.30E+00	0.00E+00	0.00E+00	-4.08E-14	2.07E-139	5.85E-08
6.53E-06	304.232	3.62E+19	0.00E+00	2.29E+00	6.53E+05	-3.07E-03	2.03E+01	1.39E+05	4.03E-01	1.73E+05	7.00E-05	3.47E+04	9.38E+01	2.48E-02	1.39E+02	2.04E-07	6.19E-16	1.63E+01	1.24E-05	0.00E+00	8.74E+00	1.42E-01	5.47E-01	8.58E-03	9.05E-13	7.63E+00	6.61E-02	8.71E-03	3.60E-12	1.62E-09	4.63E-04	2.74E+00	9.57E-05	7.44E-07	1.01E-10	-1.28E-04	5.18E-09	5.84E-04	-3.62E-04	5.67E-10	-5.23E-53	-7.53E-09	-4.23E-07	2.29E+00	0.00E+00	0.00E+00	-4.08E-14	2.06E-139	5.74E-08
6.62E-06	304.236	3.62E+19	0.00E+00	2.27E+00	6.53E+05	-3.07E-03	2.03E+01	1.39E+05	4.01E-01	1.73E+05	6.97E-05	3.47E+04	9.36E+01	2.48E-02	1.39E+02	2.03E-07	5.34E-16	1.63E+01	1.13E-05	0.00E+00	8.72E+00	1.42E-01	5.58E-01	8.48E-03	9.31E-13	7.71E+00	6.84E-02	8.74E-03	3.60E-12	1.63E-09	4.63E-04	2.68E+00	1.00E-04	7.40E-07	1.01E-10	-1.27E-04	5.09E-09	5.72E-04	-3.50E-04	5.63E-10	-8.92E-53	-7.53E-09	-4.23E-07	2.27E+00	0.00E+00	0.00E+00	-4.08E-14	2.05E-139	5.62E-08
6.71E-06	304.241	3.62E+19	0.00E+00	2.26E+00	6.53E+05	-3.07E-03	2.02E+01	1.39E+05	3.98E-01	1.73E+05	6.94E-05	3.47E+04	9.35E+01	2.47E-02	1.39E+02	2.03E-07	4.61E-16	1.63E+01	1.02E-05	0.00E+00	8.69E+00	1.43E-01	5.69E-01	8.37E-03	9.58E-13	7.79E+00	7.08E-02	8.78E-03	3.59E-12	1.63E-09	4.63E-04	2.63E+00	1.05E-04	7.36E-07	1.01E-10	-1.27E-04	4.99E-09	5.60E-04	-3.39E-04	5.58E-10	-1.45E-52	-7.53E-09	-4.23E-07	2.26E+00	0.00E+00	0.00E+00	-4.08E-14	2.04E-139	5.51E-08
6.80E-06	304.245	3.62E+19	0.00E+00	2.25E+00	6.53E+05	-3.07E-03	2.02E+01	1.39E+05	3.96E-01	1.73E+05	6.91E-05	3.47E+04	9.33E+01	2.46E-02	1.39E+02	2.02E-07	3.97E-16	1.63E+01	9.36E-06	0.00E+00	8.67E+00	1.43E-01	5.81E-01	8.26E-03	9.86E-13	7.87E+00	7.33E-02	8.81E-03	3.58E-12	1.64E-09	4.63E-04	2.57E+00	1.09E-04	7.32E-07	1.01E-10	-1.27E-04	4.89E-09	5.49E-04	-3.27E-04	5.53E-10	-2.25E-52	-7.53E-09	-4.23E-07	2.25E+00	0.00E+00	0.00E+00	-4.08E-14	2.02E-139	5.39E-08
6.89E-06	304.25	3.62E+19	0.00E+00	2.23E+00	6.53E+05	-3.07E-03	2.02E+01	1.39E+05	3.94E-01	1.73E+05	6.87E-05	3.47E+04	9.31E+01	2.46E-02	1.39E+02	2.02E-07	3.43E-16	1.63E+01	8.60E-06	0.00E+00	8.64E+00	1.43E-01	5.93E-01	8.16E-03	1.01E-12	7.95E+00	7.59E-02	8.85E-03	3.57E-12	1.65E-09	4.63E-04	2.52E+00	1.14E-04	7.28E-07	1.01E-10	-1.27E-04	4.79E-09	5.37E-04	-3.16E-04	5.49E-10	-3.38E-52	-7.53E-09	-4.23E-07	2.23E+00	0.00E+00	0.00E+00	-4.08E-14	2.01E-139	5.28E-08
6.99E-06	304.255	3.62E+19	0.00E+00	2.22E+00	6.53E+05	-3.07E-03	2.02E+01	1.39E+05	3.92E-01	1.73E+05	6.84E-05	3.47E+04	9.30E+01	2.45E-02	1.39E+02	2.01E-07	2.96E-16	1.63E+01	7.96E-06	0.00E+00	8.62E+00	1.43E-01	6.05E-01	8.05E-03	1.04E-12	8.03E+00	7.86E-02	8.89E-03	3.57E-12	1.66E-09	4.63E-04	2.47E+00	1.20E-04	7.23E-07	1.00E-10	-1.27E-04	4.69E-09	5.26E-04	-3.04E-04	5.44E-10	-4.91E-52	-7.53E-09	-4.23E-07	2.22E+00	0.00E+00	0.00E+00	-4.08E-14	2.00E-139	5.17E-08
7.09E-06	304.259	3.62E+19	0.00E+00	2.20E+00	6.53E+05	-3.07E-03	2.02E+01	1.39E+05	3.90E-01	1.73E+05	6.80E-05	3.47E+04	9.28E+01	2.45E-02	1.39E+02	2.00E-07	2.56E-16	1.63E+01	7.41E-06	0.00E+00	8.59E+00	1.43E-01	6.18E-01	7.95E-03	1.08E-12	8.11E+00	8.14E-02	8.93E-03	3.56E-12	1.67E-09	4.63E-04	2.41E+00	1.25E-04	7.19E-07	1.00E-10	-1.27E-04	4.60E-09	5.14E-04	-2.93E-04	5.39E-10	-6.95E-52	-7.53E-09	-4.23E-07	2.20E+00	0.00E+00	0.00E+00	-4.08E-14	1.98E-139	5.06E-08
7.19E-06	304.264	3.62E+19	0.00E+00	2.19E+00	6.53E+05	-3.07E-03	2.02E+01	1.39E+05	3.88E-01	1.73E+05	6.77E-05	3.47E+04	9.26E+01	2.44E-02	1.39E+02	2.00E-07	2.22E-16	1.62E+01	6.94E-06	0.00E+00	8.56E+00	1.43E-01	6.30E-01	7.84E-03	1.11E-12	8.19E+00	8.42E-02	8.96E-03	3.55E-12	1.67E-09	4.63E-04	2.36E+00	1.31E-04	7.15E-07	1.00E-10	-1.27E-04	4.50E-09	5.03E-04	-2.81E-04	5.34E-10	-9.52E-52	-7.53E-09	-4.23E-07	2.19E+00	0.00E+00	0.00E+00	-4.08E-14	1.97E-139	4.95E-08
7.29E-06	304.269	3.62E+19	0.00E+00	2.17E+00	6.53E+05	-3.07E-03	2.02E+01	1.39E+05	3.86E-01	1.73E+05	6.73E-05	3.47E+04	9.24E+01	2.43E-02	1.39E+02	1.99E-07	1.93E-16	1.62E+01	6.56E-06	0.00E+00	8.53E+00	1.43E-01	6.43E-01	7.74E-03	1.14E-12	8.27E+00	8.72E-02	9.00E-03	3.54E-12	1.68E-09	4.63E-04	2.31E+00	1.37E-04	7.10E-07	1.00E-10	-1.27E-04	4.41E-09	4.92E-04	-2.70E-04	5.29E-10	-1.27E-51	-7.53E-09	-4.23E-07	2.17E+00	0.00E+00	0.00E+00	-4.08E-14	1.96E-139	4.84E-08
7.39E-06	304.274	3.62E+19	0.00E+00	2.16E+00	6.53E+05	-3.07E-03	2.02E+01	1.39E+05	3.84E-01	1.73E+05	6.69E-05	3.47E+04	9.22E+01	2.43E-02	1.39E+02	1.99E-07	1.69E-16	1.62E+01	6.24E-06	0.00E+00	8.50E+00	1.43E-01	6.55E-01	7.64E-03	1.17E-12	8.35E+00	9.01E-02	9.03E-03	3.53E-12	1.69E-09	4.63E-04	2.26E+00	1.43E-04	7.06E-07	1.00E-10	-1.27E-04	4.32E-09	4.81E-04	-2.60E-04	5.24E-10	-1.64E-51	-7.53E-09	-4.23E-07	2.16E+00	0.00E+00	0.00E+00	-4.08E-14	1.95E-139	4.74E-08
7.49E-06	304.279	3.62E+19	0.00E+00	2.14E+00	6.53E+05	-5.59E-03	2.02E+01	1.39E+05	3.82E-01	1.73E+05	6.66E-05	3.47E+04	9.20E+01	2.42E-02	1.39E+02	1.98E-07	1.49E-16	1.62E+01	5.96E-06	0.00E+00	8.47E+00	1.43E-01	6.68E-01	7.54E-03	1.20E-12	8.43E+00	9.32E-02	9.07E-03	3.74E-12	1.70E-09	4.63E-04	2.21E+00	1.50E-04	7.02E-07	1.00E-10	6.90E-12	4.24E-09	4.81E-04	1.29E-11	5.20E-10	-3.24E-39	-1.63E-22	-1.84E-22	2.14E+00	0.00E+00	0.00E+00	2.87E-131	-3.47E-137	4.64E-08
7.59E-06	304.283	3.62E+19	0.00E+00	2.13E+00	6.53E+05	-5.59E-03	2.02E+01	1.39E+05	3.80E-01	1.73E+05	6.62E-05	3.47E+04	9.18E+01	2.41E-02	1.39E+02	1.98E-07	1.31E-16	1.62E+01	5.74E-06	0.00E+00	8.44E+00	1.43E-01	6.81E-01	7.44E-03	1.23E-12	8.50E+00	9.63E-02	9.11E-03	3.95E-12	1.70E-09	4.63E-04	2.16E+00	1.56E-04	6.98E-07	1.00E-10	6.92E-12	4.15E-09	4.81E-04	1.29E-11	5.15E-10	-5.57E-39	-2.36E-22	4.80E-23	2.13E+00	0.00E+00	0.00E+00	3.19E-131	-8.22E-135	4.55E-08
7.69E-06	304.288	3.62E+19	0.00E+00	2.12E+00	6.53E+05	-5.59E-03	2.02E+01	1.39E+05	3.78E-01	1.73E+05	6.59E-05	3.47E+04	9.16E+01	2.41E-02	1.39E+02	1.97E-07	1.17E-16	1.62E+01	5.55E-06	0.00E+00	8.40E+00	1.43E-01	6.93E-01	7.35E-03	1.27E-12	8.58E+00	9.94E-02	9.14E-03	4.15E-12	1.71E-09	4.63E-04	2.11E+00	1.63E-04	6.94E-07	9.99E-11	6.95E-12	4.07E-09	4.81E-04	1.30E-11	5.11E-10	-7.69E-39	-4.46E-21	-1.13E-21	2.12E+00	0.00E+00	0.00E+00	3.24E-131	-4.93E-134	4.45E-08
7.79E-06	304.293	3.62E+19	0.00E+00	2.10E+00	6.53E+05	-5.59E-03	2.02E+01	1.39E+05	3.76E-01	1.73E+05	6.56E-05	3.47E+04	9.15E+01	2.40E-02	1.39E+02	1.97E-07	1.04E-16	1.62E+01	5.39E-06	0.00E+00	8.37E+00	1.43E-01	7.06E-01	7.26E-03	1.30E-12	8.66E+00	1.03E-01	9.18E-03	4.36E-12	1.72E-09	4.63E-04	2.06E+00	1.70E-04	6.90E-07	9.98E-11	6.97E-12	3.99E-09	4.81E-04	1.30E-11	5.06E-10	-2.07E-38	-1.68E-20	-6.96E-21	2.10E+00	0.00E+00	0.00E+00	3.27E-131	-1.49E-133	4.36E-08
7.89E-06	304.297	3.62E+19	0.00E+00	2.09E+00	6.53E+05	-5.59E-03	2.02E+01	1.39E+05	3.74E-01	1.73E+05	6.52E-05	3.47E+04	9.13E+01	2.39E-02	1.39E+02	1.96E-07	9.34E-17	1.62E+01	5.25E-06	0.00E+00	8.34E+00	1.43E-01	7.18E-01	7.17E-03	1.33E-12	8.73E+00	1.06E-01	9.21E-03	4.56E-12	1.73E-09	4.63E-04	2.02E+00	1.77E-04	6.86E-07	9.97E-11	6.99E-12	3.92E-09	4.81E-04	1.31E-11	5.02E-10	-2.74E-37	-4.10E-20	-2.06E-20	2.09E+00	0.00E+00	0.00E+00	3.28E-131	-3.31E-133	4.27E-08
7.99E-06	304.302	3.62E+19	0.00E+00	2.08E+00	6.53E+05	-5.59E-03	2.02E+01	1.39E+05	3.72E-01	1.73E+05	6.49E-05	3.47E+04	9.11E+01	2.39E-02	1.39E+02	1.96E-07	8.42E-17	1.61E+01	5.14E-06	0.00E+00	8.31E+00	1.43E-01	7.31E-01	7.08E-03	1.37E-12	8.80E+00	1.09E-01	9.24E-03	4.77E-12	1.73E-09	4.63E-04	1.98E+00	1.84E-04	6.82E-07	9.96E-11	7.01E-12	3.84E-09	4.81E-04	1.31E-11	4.98E-10	-1.13E-36	-8.07E-20	-4.51E-20	2.08E+00	0.00E+00	0.00E+00	3.28E-131	-6.15E-133	4.19E-08
8.09E-06	304.307	3.62E+19	0.00E+00	2.06E+00	6.53E+05	-5.59E-03	2.02E+01	1.39E+05	3.70E-01	1.73E+05	6.45E-05	3.47E+04	9.09E+01	2.38E-02	1.39E+02	1.95E-07	7.63E-17	1.61E+01	5.04E-06	0.00E+00	8.27E+00	1.43E-01	7.44E-01	6.99E-03	1.40E-12	8.88E+00	1.12E-01	9.28E-03	4.97E-12	1.74E-09	4.63E-04	1.93E+00	1.91E-04	6.78E-07	9.95E-11	7.03E-12	3.77E-09	4.81E-04	1.32E-11	4.94E-10	-2.78E-36	-1.39E-19	-8.35E-20	2.06E+00	0.00E+00	0.00E+00	3.28E-131	-1.02E-132	4.10E-08
8.19E-06	304.311	3.62E+19	0.00E+00	2.05E+00	6.53E+05	-5.59E-03	2.02E+01	1.39E+05	3.68E-01	1.73E+05	6.42E-05	3.47E+04	9.07E+01	2.38E-02	1.39E+02	1.95E-07	6.94E-17	1.61E+01	4.96E-06	0.00E+00	8.24E+00	1.43E-01	7.56E-01	6.91E-03	1.44E-12	8.95E+00	1.16E-01	9.31E-03	5.18E-12	1.75E-09	4.63E-04	1.89E+00	1.99E-04	6.74E-07	9.94E-11	7.05E-12	3.70E-09	4.81E-04	1.32E-11	4.89E-10	-5.38E-36	-2.19E-19	-1.39E-19	2.05E+00	0.00E+00	0.00E+00	3.28E-131	-1.54E-132	4.02E-08
8.29E-06	304.316	3.62E+19	0.00E+00	2.04E+00	6.53E+05	-5.59E-03	2.02E+01	1.39E+05	3.66E-01	1.73E+05	6.39E-05	3.47E+04	9.05E+01	2.37E-02	1.39E+02	1.95E-07	6.34E-17	1.61E+01	4.89E-06	0.00E+00	8.21E+00	1.43E-01	7.69E-01	6.82E-03	1.47E-12	9.02E+00	1.19E-01	9.34E-03	5.38E-12	1.75E-09	4.63E-04	1.85E+00	2.06E-04	6.70E-07	9.94E-11	7.07E-12	3.63E-09	4.81E-04	1.33E-11	4.85E-10	-9.11E-36	-3.23E-19	-2.13E-19	2.04E+00	0.00E+00	0.00E+00	3.28E-131	-2.20E-132	3.94E-08
8.39E-06	304.32	3.62E+19	0.00E+00	2.03E+00	6.53E+05	-5.59E-03	2.02E+01	1.39E+05	3.64E-01	1.73E+05	6.35E-05	3.47E+04	9.03E+01	2.37E-02	1.39E+02	1.94E-07	5.82E-17	1.61E+01	4.83E-06	0.00E+00	8.17E+00	1.43E-01	7.82E-01	6.74E-03	1.51E-12	9.09E+00	1.23E-01	9.37E-03	5.58E-12	1.76E-09	4.63E-04	1.81E+00	2.14E-04	6.66E-07	9.93E-11	7.09E-12	3.56E-09	4.81E-04	1.33E-11	4.81E-10	-1.41E-35	-4.52E-19	-3.09E-19	2.03E+00	0.00E+00	0.00E+00	3.28E-131	-2.98E-132	3.86E-08
8.49E-06	304.325	3.62E+19	0.00E+00	2.01E+00	6.53E+05	-5.59E-03	2.02E+01	1.39E+05	3.63E-01	1.73E+05	6.32E-05	3.47E+04	9.01E+01	2.36E-02	1.39E+02	1.94E-07	5.36E-17	1.61E+01	4.78E-06	0.00E+00	8.14E+00	1.43E-01	7.94E-01	6.66E-03	1.54E-12	9.16E+00	1.26E-01	9.40E-03	5.79E-12	1.76E-09	4.63E-04	1.77E+00	2.22E-04	6.62E-07	9.92E-11	7.11E-12	3.50E-09	4.81E-04	1.34E-11	4.77E-10	-2.04E-35	-6.08E-19	-4.30E-19	2.01E+00	0.00E+00	0.00E+00	3.28E-131	-3.85E-132	3.79E-08
8.59E-06	304.33	3.62E+19	0.00E+00	2.00E+00	6.53E+05	-5.59E-03	2.02E+01	1.39E+05	3.61E-01	1.73E+05	6.29E-05	3.47E+04	8.99E+01	2.36E-02	1.39E+02	1.94E-07	4.95E-17	1.61E+01	4.74E-06	0.00E+00	8.10E+00	1.43E-01	8.07E-01	6.58E-03	1.58E-12	9.23E+00	1.30E-01	9.44E-03	5.99E-12	1.77E-09	4.63E-04	1.73E+00	2.31E-04	6.59E-07	9.91E-11	7.13E-12	3.44E-09	4.81E-04	1.34E-11	4.73E-10	-2.81E-35	-7.90E-19	-5.75E-19	2.00E+00	0.00E+00	0.00E+00	3.28E-131	-4.80E-132	3.72E-08
8.69E-06	304.334	3.62E+19	0.00E+00	1.99E+00	6.53E+05	-5.59E-03	2.02E+01	1.39E+05	3.59E-01	1.73E+05	6.25E-05	3.47E+04	8.97E+01	2.35E-02	1.39E+02	1.93E-07	4.59E-17	1.61E+01	4.70E-06	0.00E+00	8.07E+00	1.43E-01	8.19E-01	6.51E-03	1.61E-12	9.29E+00	1.33E-01	9.47E-03	6.20E-12	1.78E-09	4.63E-04	1.70E+00	2.39E-04	6.55E-07	9.90E-11	7.15E-12	3.37E-09	4.81E-04	1.34E-11	4.69E-10	-3.75E-35	-9.97E-19	-7.48E-19	1.99E+00	0.00E+00	0.00E+00	3.28E-131	-5.77E-132	3.65E-08
8.79E-06	304.338	3.62E+19	0.00E+00	1.98E+00	6.53E+05	-5.59E-03	2.02E+01	1.39E+05	3.58E-01	1.73E+05	6.22E-05	3.47E+04	8.95E+01	2.34E-02	1.39E+02	1.93E-07	4.27E-17	1.60E+01	4.67E-06	0.00E+00	8.03E+00	1.43E-01	8.32E-01	6.43E-03	1.65E-12	9.36E+00	1.37E-01	9.50E-03	6.40E-12	1.78E-09	4.63E-04	1.66E+00	2.48E-04	6.51E-07	9.89E-11	7.17E-12	3.31E-09	4.81E-04	1.35E-11	4.65E-10	-4.85E-35	-1.23E-18	-9.49E-19	1.98E+00	0.00E+00	0.00E+00	3.28E-131	-6.73E-132	3.58E-08
8.89E-06	304.343	3.62E+19	0.00E+00	1.97E+00	6.53E+05	-5.59E-03	2.02E+01	1.39E+05	3.56E-01	1.73E+05	6.19E-05	3.47E+04	8.93E+01	2.34E-02	1.39E+02	1.93E-07	3.98E-17	1.60E+01	4.64E-06	0.00E+00	8.00E+00	1.43E-01	8.45E-01	6.36E-03	1.68E-12	9.43E+00	1.41E-01	9.53E-03	6.60E-12	1.79E-09	4.63E-04	1.63E+00	2.56E-04	6.48E-07	9.87E-11	7.19E-12	3.26E-09	4.81E-04	1.35E-11	4.61E-10	-6.13E-35	-1.48E-18	-1.18E-18	1.97E+00	0.00E+00	0.00E+00	3.28E-131	-7.60E-132	3.51E-08
8.99E-06	304.347	3.62E+19	0.00E+00	1.95E+00	6.53E+05	-5.59E-03	2.02E+01	1.39E+05	3.54E-01	1.73E+05	6.16E-05	3.47E+04	8.91E+01	2.33E-02	1.39E+02	1.92E-07	3.72E-17	1.60E+01	4.61E-06	0.00E+00	7.96E+00	1.43E-01	8.57E-01	6.29E-03	1.72E-12	9.49E+00	1.45E-01	9.56E-03	6.81E-12	1.79E-09	4.63E-04	1.59E+00	2.65E-04	6.44E-07	9.86E-11	7.21E-12	3.20E-09	4.81E-04	1.36E-11	4.57E-10	-7.55E-35	-1.75E-18	-1.44E-18	1.95E+00	0.00E+00	0.00E+00	3.28E-131	-8.31E-132	3.44E-08
9.09E-06	304.352	3.62E+19	0.00E+00	1.94E+00	6.53E+05	-5.59E-03	2.02E+01	1.39E+05	3.53E-01	1.73E+05	6.12E-05	3.47E+04	8.90E+01	2.33E-02	1.39E+02	1.92E-07	3.48E-17	1.60E+01	4.59E-06	0.00E+00	7.93E+00	1.43E-01	8.70E-01	6.22E-03	1.76E-12	9.56E+00	1.48E-01	9.59E-03	7.01E-12	1.80E-09	4.63E-04	1.56E+00	2.75E-04	6.41E-07	9.85E-11	7.23E-12	3.14E-09	4.81E-04	1.36E-11	4.54E-10	-9.10E-35	-2.03E-18	-1.73E-18	1.94E+00	0.00E+00	0.00E+00	3.28E-131	-8.78E-132	3.38E-08
9.19E-06	304.356	3.62E+19	0.00E+00	1.93E+00	6.53E+05	-5.59E-03	2.02E+01	1.39E+05	3.51E-01	1.73E+05	6.09E-05	3.47E+04	8.88E+01	2.32E-02	1.39E+02	1.92E-07	3.27E-17	1.60E+01	4.57E-06	0.00E+00	7.89E+00	1.43E-01	8.82E-01	6.15E-03	1.79E-12	9.62E+00	1.52E-01	9.62E-03	7.21E-12	1.81E-09	4.63E-04	1.52E+00	2.84E-04	6.37E-07	9.84E-11	7.25E-12	3.09E-09	4.81E-04	1.36E-11	4.50E-10	-1.07E-34	-2.33E-18	-2.05E-18	1.93E+00	0.00E+00	0.00E+00	3.28E-131	-8.91E-132	3.32E-08
9.29E-06	304.361	3.62E+19	0.00E+00	1.92E+00	6.53E+05	-5.59E-03	2.02E+01	1.39E+05	3.49E-01	1.73E+05	6.06E-05	3.47E+04	8.86E+01	2.32E-02	1.40E+02	1.92E-07	3.08E-17	1.60E+01	4.55E-06	0.00E+00	7.85E+00	1.43E-01	8.95E-01	6.08E-03	1.83E-12	9.68E+00	1.56E-01	9.64E-03	7.41E-12	1.81E-09	4.63E-04	1.49E+00	2.94E-04	6.34E-07	9.83E-11	7.26E-12	3.04E-09	4.81E-04	1.37E-11	4.46E-10	-1.23E-34	-2.62E-18	-2.40E-18	1.92E+00	0.00E+00	0.00E+00	3.28E-131	-8.60E-132	3.26E-08
9.39E-06	304.365	3.62E+19	0.00E+00	1.91E+00	6.53E+05	-5.59E-03	2.02E+01	1.39E+05	3.48E-01	1.73E+05	6.03E-05	3.47E+04	8.84E+01	2.31E-02	1.40E+02	1.91E-07	2.90E-17	1.60E+01	4.54E-06	0.00E+00	7.82E+00	1.43E-01	9.07E-01	6.01E-03	1.87E-12	9.74E+00	1.60E-01	9.67E-03	7.62E-12	1.82E-09	4.63E-04	1.46E+00	3.03E-04	6.30E-07	9.82E-11	7.28E-12	2.99E-09	4.81E-04	1.37E-11	4.43E-10	-1.39E-34	-2.91E-18	-2.77E-18	1.91E+00	0.00E+00	0.00E+00	3.28E-131	-7.71E-132	3.20E-08
9.49E-06	304.369	3.62E+19	0.00E+00	1.90E+00	6.53E+05	-5.59E-03	2.02E+01	1.39E+05	3.46E-01	1.73E+05	6.00E-05	3.47E+04	8.82E+01	2.31E-02	1.40E+02	1.91E-07	2.73E-17	1.60E+01	4.52E-06	0.00E+00	7.78E+00	1.43E-01	9.19E-01	5.95E-03	1.90E-12	9.81E+00	1.64E-01	9.70E-03	7.82E-12	1.82E-09	4.63E-04	1.43E+00	3.13E-04	6.27E-07	9.81E-11	7.30E-12	2.94E-09	4.81E-04	1.37E-11	4.39E-10	-1.52E-34	-3.18E-18	-3.17E-18	1.90E+00	0.00E+00	0.00E+00	3.28E-131	-6.14E-132	3.14E-08
9.59E-06	304.374	3.62E+19	0.00E+00	1.89E+00	6.53E+05	-5.59E-03	2.02E+01	1.39E+05	3.45E-01	1.73E+05	5.97E-05	3.47E+04	8.80E+01	2.30E-02	1.40E+02	1.91E-07	2.58E-17	1.60E+01	4.51E-06	0.00E+00	7.75E+00	1.43E-01	9.32E-01	5.88E-03	1.94E-12	9.87E+00	1.68E-01	9.73E-03	8.02E-12	1.83E-09	4.63E-04	1.40E+00	3.23E-04	6.24E-07	9.80E-11	7.32E-12	2.89E-09	4.81E-04	1.38E-11	4.35E-10	-1.61E-34	-3.43E-18	-3.60E-18	1.89E+00	0.00E+00	0.00E+00	3.28E-131	-3.73E-132	3.09E-08
9.69E-06	304.378	3.62E+19	0.00E+00	1.88E+00	6.53E+05	-5.59E-03	2.02E+01	1.39E+05	3.43E-01	1.73E+05	5.94E-05	3.47E+04	8.78E+01	2.30E-02	1.40E+02	1.91E-07	2.44E-17	1.59E+01	4.50E-06	0.00E+00	7.71E+00	1.43E-01	9.44E-01	5.82E-03	1.98E-12	9.93E+00	1.72E-01	9.76E-03	8.22E-12	1.83E-09	4.63E-04	1.37E+00	3.34E-04	6.20E-07	9.79E-11	7.33E-12	2.84E-09	4.81E-04	1.38E-11	4.32E-10	-1.66E-34	-3.64E-18	-4.04E-18	1.88E+00	0.00E+00	0.00E+00	3.28E-131	-5.52E-133	3.03E-08
9.79E-06	304.382	3.62E+19	0.00E+00	1.87E+00	6.53E+05	-5.59E-03	2.03E+01	1.39E+05	3.42E-01	1.73E+05	5.91E-05	3.47E+04	8.76E+01	2.29E-02	1.40E+02	1.90E-07	2.31E-17	1.59E+01	4.49E-06	0.00E+00	7.67E+00	1.43E-01	9.57E-01	5.76E-03	2.02E-12	9.98E+00	1.76E-01	9.78E-03	8.42E-12	1.84E-09	4.63E-04	1.34E+00	3.44E-04	6.17E-07	9.78E-11	7.35E-12	2.80E-09	4.81E-04	1.39E-11	4.28E-10	-1.62E-34	-3.81E-18	-4.51E-18	1.87E+00	0.00E+00	0.00E+00	3.28E-131	1.08E-132	2.98E-08
9.89E-06	304.386	3.62E+19	0.00E+00	1.86E+00	6.53E+05	-5.59E-03	2.03E+01	1.39E+05	3.40E-01	1.73E+05	5.88E-05	3.47E+04	8.74E+01	2.29E-02	1.40E+02	1.90E-07	2.19E-17	1.59E+01	4.48E-06	0.00E+00	7.64E+00	1.43E-01	9.69E-01	5.70E-03	2.06E-12	1.00E+01	1.81E-01	9.81E-03	8.62E-12	1.84E-09	4.63E-04	1.31E+00	3.55E-04	6.14E-07	9.77E-11	7.37E-12	2.75E-09	4.81E-04	1.39E-11	4.25E-10	-1.49E-34	-3.92E-18	-4.98E-18	1.86E+00	0.00E+00	0.00E+00	3.28E-131	-1.55E-132	2.93E-08
9.99E-06	304.391	3.62E+19	0.00E+00	1.85E+00	6.53E+05	-5.59E-03	2.03E+01	1.39E+05	3.39E-01	1.73E+05	5.85E-05	3.47E+04	8.72E+01	2.28E-02	1.40E+02	1.90E-07	2.08E-17	1.59E+01	4.47E-06	0.00E+00	7.60E+00	1.43E-01	9.81E-01	5.64E-03	2.09E-12	1.01E+01	1.85E-01	9.84E-03	8.82E-12	1.85E-09	4.63E-04	1.29E+00	3.66E-04	6.11E-07	9.76E-11	7.38E-12	2.71E-09	4.81E-04	1.39E-11	4.21E-10	-1.24E-34	-3.95E-18	-5.47E-18	1.85E+00	0.00E+00	0.00E+00	3.28E-131	-1.31E-131	2.88E-08
1.01E-05	304.395	3.62E+19	0.00E+00	1.84E+00	6.53E+05	-5.59E-03	2.03E+01	1.39E+05	3.37E-01	1.73E+05	5.82E-05	3.47E+04	8.70E+01	2.28E-02	1.40E+02	1.90E-07	1.97E-17	1.59E+01	4.46E-06	0.00E+00	7.56E+00	1.43E-01	9.93E-01	5.58E-03	2.13E-12	1.02E+01	1.89E-01	9.86E-03	9.02E-12	1.85E-09	4.63E-04	1.26E+00	3.77E-04	6.07E-07	9.74E-11	7.40E-12	2.67E-09	4.81E-04	1.40E-11	4.18E-10	-8.37E-35	-3.90E-18	-5.97E-18	1.84E+00	0.00E+00	0.00E+00	3.28E-131	-4.02E-131	2.83E-08
1.02E-05	304.399	3.62E+19	0.00E+00	1.83E+00	6.53E+05	-5.59E-03	2.03E+01	1.39E+05	3.36E-01	1.73E+05	5.79E-05	3.47E+04	8.68E+01	2.27E-02	1.40E+02	1.89E-07	1.88E-17	1.59E+01	4.45E-06	0.00E+00	7.53E+00	1.43E-01	1.01E+00	5.52E-03	2.17E-12	1.02E+01	1.93E-01	9.89E-03	9.22E-12	1.86E-09	4.63E-04	1.23E+00	3.88E-04	6.04E-07	9.73E-11	7.42E-12	2.63E-09	4.81E-04	1.40E-11	4.15E-10	-2.89E-35	-3.74E-18	-6.47E-18	1.83E+00	0.00E+00	0.00E+00	3.28E-131	-9.18E-131	2.78E-08
1.03E-05	304.403	3.62E+19	0.00E+00	1.82E+00	6.53E+05	-5.59E-03	2.03E+01	1.39E+05	3.35E-01	1.73E+05	5.76E-05	3.47E+04	8.66E+01	2.27E-02	1.40E+02	1.89E-07	1.78E-17	1.59E+01	4.45E-06	0.00E+00	7.49E+00	1.43E-01	1.02E+00	5.46E-03	2.21E-12	1.03E+01	1.98E-01	9.92E-03	9.42E-12	1.86E-09	4.63E-04	1.21E+00	4.00E-04	6.01E-07	9.72E-11	7.43E-12	2.59E-09	4.81E-04	1.40E-11	4.11E-10	2.45E-35	-3.47E-18	-6.96E-18	1.82E+00	0.00E+00	0.00E+00	3.28E-131	-1.80E-130	2.73E-08
1.04E-05	304.407	3.62E+19	0.00E+00	1.81E+00	6.53E+05	-5.59E-03	2.03E+01	1.39E+05	3.33E-01	1.73E+05	5.73E-05	3.47E+04	8.64E+01	2.27E-02	1.40E+02	1.89E-07	1.70E-17	1.59E+01	4.44E-06	0.00E+00	7.45E+00	1.43E-01	1.03E+00	5.41E-03	2.25E-12	1.03E+01	2.02E-01	9.94E-03	9.62E-12	1.87E-09	4.63E-04	1.18E+00	4.11E-04	5.98E-07	9.71E-11	7.45E-12	2.55E-09	4.81E-04	1.41E-11	4.08E-10	2.25E-35	-3.05E-18	-7.45E-18	1.81E+00	0.00E+00	0.00E+00	3.28E-131	-3.18E-130	2.69E-08
1.05E-05	304.412	3.62E+19	0.00E+00	1.80E+00	6.53E+05	-5.59E-03	2.03E+01	1.39E+05	3.32E-01	1.73E+05	5.70E-05	3.47E+04	8.62E+01	2.26E-02	1.40E+02	1.89E-07	1.61E-17	1.59E+01	4.43E-06	0.00E+00	7.42E+00	1.43E-01	1.04E+00	5.35E-03	2.29E-12	1.04E+01	2.07E-01	9.97E-03	9.82E-12	1.87E-09	4.63E-04	1.16E+00	4.23E-04	5.95E-07	9.70E-11	7.46E-12	2.51E-09	4.81E-04	1.41E-11	4.05E-10	-1.03E-34	-2.49E-18	-7.92E-18	1.80E+00	0.00E+00	0.00E+00	3.28E-131	-5.25E-130	2.64E-08
1.06E-05	304.416	3.62E+19	0.00E+00	1.79E+00	6.53E+05	-5.59E-03	2.03E+01	1.39E+05	3.31E-01	1.73E+05	5.67E-05	3.47E+04	8.60E+01	2.26E-02	1.40E+02	1.89E-07	1.54E-17	1.58E+01	4.43E-06	0.00E+00	7.38E+00	1.43E-01	1.05E+00	5.30E-03	2.33E-12	1.04E+01	2.11E-01	9.99E-03	1.00E-11	1.87E-09	4.63E-04	1.14E+00	4.35E-04	5.92E-07	9.69E-11	7.48E-12	2.47E-09	4.81E-04	1.41E-11	4.02E-10	-4.62E-34	-1.74E-18	-8.36E-18	1.79E+00	0.00E+00	0.00E+00	3.28E-131	-8.23E-130	2.60E-08
1.07E-05	304.42	3.62E+19	0.00E+00	1.78E+00	6.53E+05	-5.59E-03	2.03E+01	1.39E+05	3.29E-01	1.73E+05	5.64E-05	3.47E+04	8.58E+01	2.25E-02	1.40E+02	1.89E-07	1.46E-17	1.58E+01	4.42E-06	0.00E+00	7.34E+00	1.43E-01	1.07E+00	5.25E-03	2.37E-12	1.05E+01	2.16E-01	1.00E-02	1.02E-11	1.88E-09	4.63E-04	1.11E+00	4.47E-04	5.89E-07	9.68E-11	7.49E-12	2.44E-09	4.81E-04	1.42E-11	3.98E-10	-1.20E-33	-8.85E-19	-8.77E-18	1.78E+00	0.00E+00	0.00E+00	3.28E-131	-1.24E-129	2.56E-08
1.08E-05	304.424	3.62E+19	0.00E+00	1.77E+00	6.53E+05	-5.59E-03	2.03E+01	1.39E+05	3.28E-01	1.73E+05	5.61E-05	3.47E+04	8.57E+01	2.25E-02	1.40E+02	1.88E-07	1.39E-17	1.58E+01	4.41E-06	0.00E+00	7.30E+00	1.43E-01	1.08E+00	5.19E-03	2.40E-12	1.05E+01	2.20E-01	1.00E-02	1.04E-11	1.88E-09	4.63E-04	1.09E+00	4.60E-04	5.86E-07	9.66E-11	7.51E-12	2.40E-09	4.81E-04	1.42E-11	3.95E-10	-2.53E-33	-5.67E-20	-9.14E-18	1.77E+00	0.00E+00	0.00E+00	3.28E-131	-1.79E-129	2.52E-08
1.09E-05	304.428	3.62E+19	0.00E+00	1.76E+00	6.53E+05	-5.59E-03	2.03E+01	1.39E+05	3.27E-01	1.73E+05	5.59E-05	3.47E+04	8.55E+01	2.24E-02	1.40E+02	1.88E-07	1.33E-17	1.58E+01	4.41E-06	0.00E+00	7.27E+00	1.43E-01	1.09E+00	5.14E-03	2.44E-12	1.06E+01	2.25E-01	1.01E-02	1.06E-11	1.89E-09	4.63E-04	1.07E+00	4.72E-04	5.83E-07	9.65E-11	7.52E-12	2.37E-09	4.81E-04	1.42E-11	3.92E-10	-4.87E-33	3.97E-19	-9.47E-18	1.76E+00	0.00E+00	0.00E+00	3.28E-131	-2.53E-129	2.48E-08
1.10E-05	304.432	3.62E+19	0.00E+00	1.75E+00	6.53E+05	-5.59E-03	2.04E+01	1.39E+05	3.25E-01	1.73E+05	5.56E-05	3.47E+04	8.53E+01	2.24E-02	1.40E+02	1.88E-07	1.26E-17	1.58E+01	4.40E-06	0.00E+00	7.23E+00	1.43E-01	1.10E+00	5.09E-03	2.48E-12	1.06E+01	2.29E-01	1.01E-02	1.08E-11	1.89E-09	4.63E-04	1.05E+00	4.85E-04	5.80E-07	9.64E-11	7.54E-12	2.33E-09	4.81E-04	1.42E-11	3.89E-10	-8.79E-33	-4.78E-20	-9.73E-18	1.75E+00	0.00E+00	0.00E+00	3.28E-131	-3.48E-129	2.44E-08
1.11E-05	304.436	3.62E+19	0.00E+00	1.74E+00	6.53E+05	-5.59E-03	2.04E+01	1.39E+05	3.24E-01	1.73E+05	5.53E-05	3.47E+04	8.51E+01	2.24E-02	1.40E+02	1.88E-07	1.21E-17	1.58E+01	4.40E-06	0.00E+00	7.19E+00	1.43E-01	1.11E+00	5.04E-03	2.52E-12	1.07E+01	2.34E-01	1.01E-02	1.10E-11	1.90E-09	4.63E-04	1.03E+00	4.98E-04	5.77E-07	9.63E-11	7.55E-12	2.30E-09	4.81E-04	1.43E-11	3.86E-10	-1.51E-32	-2.16E-18	-9.92E-18	1.74E+00	0.00E+00	0.00E+00	3.28E-131	-4.69E-129	2.40E-08
1.12E-05	304.44	3.62E+19	0.00E+00	1.73E+00	6.53E+05	-5.59E-03	2.04E+01	1.39E+05	3.23E-01	1.73E+05	5.50E-05	3.47E+04	8.49E+01	2.23E-02	1.40E+02	1.88E-07	1.15E-17	1.58E+01	4.39E-06	0.00E+00	7.16E+00	1.43E-01	1.13E+00	4.99E-03	2.56E-12	1.07E+01	2.39E-01	1.01E-02	1.12E-11	1.90E-09	4.63E-04	1.00E+00	5.11E-04	5.74E-07	9.62E-11	7.56E-12	2.27E-09	4.81E-04	1.43E-11	3.83E-10	-2.48E-32	-6.99E-18	-1.00E-17	1.73E+00	0.00E+00	0.00E+00	3.28E-131	-6.21E-129	2.36E-08
1.13E-05	304.444	3.62E+19	0.00E+00	1.72E+00	6.53E+05	-5.59E-03	2.04E+01	1.39E+05	3.22E-01	1.73E+05	5.47E-05	3.47E+04	8.47E+01	2.23E-02	1.40E+02	1.88E-07	1.10E-17	1.58E+01	4.39E-06	0.00E+00	7.12E+00	1.43E-01	1.14E+00	4.95E-03	2.60E-12	1.08E+01	2.44E-01	1.02E-02	1.14E-11	1.90E-09	4.63E-04	9.85E-01	5.25E-04	5.71E-07	9.61E-11	7.58E-12	2.24E-09	4.81E-04	1.43E-11	3.80E-10	-3.91E-32	-1.59E-17	-1.00E-17	1.72E+00	0.00E+00	0.00E+00	3.28E-131	-8.09E-129	2.32E-08
1.14E-05	304.448	3.62E+19	0.00E+00	1.71E+00	6.53E+05	-5.59E-03	2.04E+01	1.39E+05	3.20E-01	1.73E+05	5.45E-05	3.47E+04	8.45E+01	2.22E-02	1.40E+02	1.88E-07	1.05E-17	1.58E+01	4.38E-06	0.00E+00	7.09E+00	1.43E-01	1.15E+00	4.90E-03	2.64E-12	1.08E+01	2.48E-01	1.02E-02	1.16E-11	1.91E-09	4.63E-04	9.65E-01	5.38E-04	5.68E-07	9.59E-11	7.59E-12	2.20E-09	4.81E-04	1.44E-11	3.77E-10	-5.98E-32	-3.08E-17	-9.95E-18	1.71E+00	0.00E+00	0.00E+00	3.28E-131	-1.04E-128	2.29E-08
1.15E-05	304.452	3.62E+19	0.00E+00	1.70E+00	6.53E+05	-5.59E-03	2.04E+01	1.39E+05	3.19E-01	1.73E+05	5.42E-05	3.47E+04	8.43E+01	2.22E-02	1.40E+02	1.87E-07	9.99E-18	1.57E+01	4.38E-06	0.00E+00	7.05E+00	1.43E-01	1.16E+00	4.85E-03	2.68E-12	1.09E+01	2.53E-01	1.02E-02	1.18E-11	1.91E-09	4.63E-04	9.45E-01	5.52E-04	5.65E-07	9.58E-11	7.60E-12	2.17E-09	4.81E-04	1.44E-11	3.74E-10	-8.86E-32	-5.37E-17	-9.73E-18	1.70E+00	0.00E+00	0.00E+00	3.28E-131	-1.31E-128	2.25E-08
1.16E-05	304.456	3.62E+19	0.00E+00	1.69E+00	6.53E+05	-5.59E-03	2.04E+01	1.39E+05	3.18E-01	1.73E+05	5.39E-05	3.47E+04	8.41E+01	2.21E-02	1.40E+02	1.87E-07	9.54E-18	1.57E+01	4.38E-06	0.00E+00	7.01E+00	1.43E-01	1.17E+00	4.81E-03	2.72E-12	1.09E+01	2.58E-01	1.02E-02	1.20E-11	1.92E-09	4.63E-04	9.27E-01	5.66E-04	5.63E-07	9.57E-11	7.62E-12	2.15E-09	4.81E-04	1.44E-11	3.71E-10	-1.28E-31	-8.74E-17	-9.37E-18	1.69E+00	0.00E+00	0.00E+00	3.28E-131	-1.64E-128	2.22E-08
1.17E-05	304.46	3.62E+19	0.00E+00	1.69E+00	6.53E+05	-5.59E-03	2.04E+01	1.39E+05	3.17E-01	1.73E+05	5.37E-05	3.47E+04	8.39E+01	2.21E-02	1.40E+02	1.87E-07	9.11E-18	1.57E+01	4.37E-06	0.00E+00	6.98E+00	1.43E-01	1.18E+00	4.76E-03	2.76E-12	1.10E+01	2.63E-01	1.02E-02	1.22E-11	1.92E-09	4.63E-04	9.08E-01	5.80E-04	5.60E-07	9.56E-11	7.63E-12	2.12E-09	4.81E-04	1.44E-11	3.68E-10	-1.80E-31	-1.35E-16	-8.86E-18	1.69E+00	0.00E+00	0.00E+00	3.28E-131	-2.03E-128	2.19E-08
1.18E-05	304.464	3.62E+19	0.00E+00	1.68E+00	6.53E+05	-5.59E-03	2.04E+01	1.39E+05	3.16E-01	1.73E+05	5.34E-05	3.47E+04	8.37E+01	2.21E-02	1.40E+02	1.87E-07	8.70E-18	1.57E+01	4.37E-06	0.00E+00	6.94E+00	1.43E-01	1.20E+00	4.72E-03	2.80E-12	1.10E+01	2.68E-01	1.03E-02	1.24E-11	1.92E-09	4.63E-04	8.90E-01	5.95E-04	5.57E-07	9.55E-11	7.64E-12	2.09E-09	4.81E-04	1.45E-11	3.66E-10	-2.48E-31	-2.00E-16	-8.18E-18	1.68E+00	0.00E+00	0.00E+00	3.28E-131	-2.49E-128	2.15E-08
1.19E-05	304.468	3.62E+19	0.00E+00	1.67E+00	6.53E+05	-5.59E-03	2.04E+01	1.39E+05	3.14E-01	1.73E+05	5.31E-05	3.47E+04	8.36E+01	2.20E-02	1.40E+02	1.87E-07	8.31E-18	1.57E+01	4.36E-06	0.00E+00	6.90E+00	1.43E-01	1.21E+00	4.67E-03	2.85E-12	1.11E+01	2.73E-01	1.03E-02	1.26E-11	1.93E-09	4.63E-04	8.72E-01	6.09E-04	5.54E-07	9.53E-11	7.66E-12	2.06E-09	4.81E-04	1.45E-11	3.63E-10	-3.36E-31	-2.87E-16	-7.30E-18	1.67E+00	0.00E+00	0.00E+00	3.28E-131	-3.03E-128	2.12E-08
1.20E-05	304.472	3.62E+19	0.00E+00	1.66E+00	6.53E+05	-5.59E-03	2.04E+01	1.39E+05	3.13E-01	1.73E+05	5.29E-05	3.47E+04	8.34E+01	2.20E-02	1.40E+02	1.87E-07	7.93E-18	1.57E+01	4.36E-06	0.00E+00	6.87E+00	1.43E-01	1.22E+00	4.63E-03	2.89E-12	1.11E+01	2.78E-01	1.03E-02	1.27E-11	1.93E-09	4.63E-04	8.55E-01	6.24E-04	5.52E-07	9.52E-11	7.67E-12	2.03E-09	4.81E-04	1.45E-11	3.60E-10	-4.46E-31	-4.01E-16	-6.21E-18	1.66E+00	0.00E+00	0.00E+00	3.28E-131	-3.64E-128	2.09E-08
1.21E-05	304.476	3.62E+19	0.00E+00	1.65E+00	6.53E+05	-5.59E-03	2.05E+01	1.39E+05	3.12E-01	1.73E+05	5.26E-05	3.47E+04	8.32E+01	2.19E-02	1.40E+02	1.87E-07	7.58E-18	1.57E+01	4.36E-06	0.00E+00	6.83E+00	1.43E-01	1.23E+00	4.59E-03	2.93E-12	1.11E+01	2.83E-01	1.03E-02	1.29E-11	1.93E-09	4.63E-04	8.38E-01	6.39E-04	5.49E-07	9.51E-11	7.68E-12	2.01E-09	4.81E-04	1.45E-11	3.57E-10	-5.82E-31	-5.48E-16	-4.88E-18	1.65E+00	0.00E+00	0.00E+00	3.28E-131	-4.35E-128	2.06E-08
1.22E-05	304.48	3.62E+19	0.00E+00	1.64E+00	6.53E+05	-5.59E-03	2.05E+01	1.39E+05	3.11E-01	1.73E+05	5.24E-05	3.47E+04	8.30E+01	2.19E-02	1.40E+02	1.87E-07	7.24E-18	1.57E+01	4.35E-06	0.00E+00	6.80E+00	1.43E-01	1.24E+00	4.55E-03	2.97E-12	1.12E+01	2.88E-01	1.04E-02	1.31E-11	1.94E-09	4.63E-04	8.22E-01	6.54E-04	5.46E-07	9.50E-11	7.69E-12	1.98E-09	4.81E-04	1.46E-11	3.55E-10	-7.48E-31	-7.33E-16	-3.29E-18	1.64E+00	0.00E+00	0.00E+00	3.28E-131	-5.15E-128	2.03E-08
1.23E-05	304.483	3.62E+19	0.00E+00	1.64E+00	6.53E+05	-5.59E-03	2.05E+01	1.39E+05	3.10E-01	1.73E+05	5.21E-05	3.47E+04	8.28E+01	2.19E-02	1.40E+02	1.86E-07	6.92E-18	1.57E+01	4.35E-06	0.00E+00	6.76E+00	1.43E-01	1.25E+00	4.51E-03	3.01E-12	1.12E+01	2.93E-01	1.04E-02	1.33E-11	1.94E-09	4.63E-04	8.06E-01	6.69E-04	5.44E-07	9.49E-11	7.71E-12	1.96E-09	4.81E-04	1.46E-11	3.52E-10	-9.48E-31	-9.63E-16	-1.41E-18	1.64E+00	0.00E+00	0.00E+00	3.28E-131	-6.05E-128	2.00E-08
1.24E-05	304.487	3.62E+19	0.00E+00	1.63E+00	6.53E+05	-5.59E-03	2.05E+01	1.39E+05	3.09E-01	1.73E+05	5.18E-05	3.47E+04	8.26E+01	2.18E-02	1.40E+02	1.86E-07	6.62E-18	1.57E+01	4.35E-06	0.00E+00	6.72E+00	1.43E-01	1.26E+00	4.47E-03	3.05E-12	1.13E+01	2.98E-01	1.04E-02	1.35E-11	1.94E-09	4.63E-04	7.90E-01	6.85E-04	5.41E-07	9.47E-11	7.72E-12	1.93E-09	4.81E-04	1.46E-11	3.49E-10	-1.18E-30	-1.25E-15	5.79E-20	1.63E+00	0.00E+00	0.00E+00	3.28E-131	-7.06E-128	1.97E-08
1.25E-05	304.491	3.62E+19	0.00E+00	1.62E+00	6.53E+05	-5.59E-03	2.05E+01	1.39E+05	3.08E-01	1.73E+05	5.16E-05	3.47E+04	8.24E+01	2.18E-02	1.40E+02	1.86E-07	6.33E-18	1.56E+01	4.34E-06	0.00E+00	6.69E+00	1.43E-01	1.28E+00	4.43E-03	3.09E-12	1.13E+01	3.04E-01	1.04E-02	1.37E-11	1.95E-09	4.63E-04	7.74E-01	7.01E-04	5.39E-07	9.46E-11	7.73E-12	1.91E-09	4.81E-04	1.46E-11	3.47E-10	-1.46E-30	-1.59E-15	-4.12E-21	1.62E+00	0.00E+00	0.00E+00	3.28E-131	-8.19E-128	1.95E-08
1.26E-05	304.495	3.62E+19	0.00E+00	1.61E+00	6.53E+05	-5.59E-03	2.05E+01	1.39E+05	3.07E-01	1.73E+05	5.13E-05	3.47E+04	8.22E+01	2.18E-02	1.40E+02	1.86E-07	6.05E-18	1.56E+01	4.34E-06	0.00E+00	6.65E+00	1.43E-01	1.29E+00	4.39E-03	3.13E-12	1.14E+01	3.09E-01	1.04E-02	1.39E-11	1.95E-09	4.63E-04	7.59E-01	7.17E-04	5.36E-07	9.45E-11	7.74E-12	1.89E-09	4.81E-04	1.47E-11	3.44E-10	-1.78E-30	-2.01E-15	-3.29E-18	1.61E+00	0.00E+00	0.00E+00	3.28E-131	-9.44E-128	1.92E-08
1.27E-05	304.499	3.62E+19	0.00E+00	1.60E+00	6.53E+05	-5.59E-03	2.05E+01	1.39E+05	3.06E-01	1.73E+05	5.11E-05	3.47E+04	8.21E+01	2.17E-02	1.41E+02	1.86E-07	5.78E-18	1.56E+01	4.34E-06	0.00E+00	6.62E+00	1.43E-01	1.30E+00	4.35E-03	3.17E-12	1.14E+01	3.14E-01	1.05E-02	1.41E-11	1.95E-09	4.63E-04	7.44E-01	7.33E-04	5.33E-07	9.44E-11	7.75E-12	1.86E-09	4.81E-04	1.47E-11	3.41E-10	-2.14E-30	-2.50E-15	-1.23E-17	1.60E+00	0.00E+00	0.00E+00	3.28E-131	-1.08E-127	1.89E-08
1.28E-05	304.502	3.62E+19	0.00E+00	1.60E+00	6.53E+05	-5.59E-03	2.05E+01	1.39E+05	3.05E-01	1.73E+05	5.08E-05	3.47E+04	8.19E+01	2.17E-02	1.41E+02	1.86E-07	5.53E-18	1.56E+01	4.33E-06	0.00E+00	6.58E+00	1.43E-01	1.31E+00	4.31E-03	3.21E-12	1.14E+01	3.19E-01	1.05E-02	1.43E-11	1.96E-09	4.63E-04	7.30E-01	7.49E-04	5.31E-07	9.42E-11	7.76E-12	1.84E-09	4.81E-04	1.47E-11	3.39E-10	-2.55E-30	-3.09E-15	-3.06E-17	1.60E+00	0.00E+00	0.00E+00	3.28E-131	-1.23E-127	1.87E-08
1.29E-05	304.506	3.62E+19	0.00E+00	1.59E+00	6.53E+05	-5.59E-03	2.05E+01	1.39E+05	3.04E-01	1.73E+05	5.06E-05	3.47E+04	8.17E+01	2.16E-02	1.41E+02	1.86E-07	5.29E-18	1.56E+01	4.33E-06	0.00E+00	6.55E+00	1.43E-01	1.32E+00	4.28E-03	3.25E-12	1.15E+01	3.25E-01	1.05E-02	1.45E-11	1.96E-09	4.63E-04	7.16E-01	7.66E-04	5.28E-07	9.41E-11	7.77E-12	1.82E-09	4.81E-04	1.48E-11	3.36E-10	-3.00E-30	-3.78E-15	-6.26E-17	1.59E+00	0.00E+00	0.00E+00	3.28E-131	-1.39E-127	1.84E-08
1.30E-05	304.51	3.62E+19	0.00E+00	1.58E+00	6.53E+05	-5.59E-03	2.06E+01	1.39E+05	3.02E-01	1.73E+05	5.04E-05	3.47E+04	8.15E+01	2.16E-02	1.41E+02	1.86E-07	5.06E-18	1.56E+01	4.33E-06	0.00E+00	6.51E+00	1.43E-01	1.33E+00	4.24E-03	3.30E-12	1.15E+01	3.30E-01	1.05E-02	1.46E-11	1.96E-09	4.63E-04	7.02E-01	7.82E-04	5.26E-07	9.40E-11	7.78E-12	1.80E-09	4.81E-04	1.48E-11	3.34E-10	-3.49E-30	-4.59E-15	-1.14E-16	1.58E+00	0.00E+00	0.00E+00	3.28E-131	-1.56E-127	1.82E-08
1.31E-05	304.514	3.62E+19	0.00E+00	1.57E+00	6.53E+05	-5.59E-03	2.06E+01	1.39E+05	3.01E-01	1.73E+05	5.01E-05	3.47E+04	8.13E+01	2.16E-02	1.41E+02	1.86E-07	4.84E-18	1.56E+01	4.32E-06	0.00E+00	6.48E+00	1.43E-01	1.34E+00	4.20E-03	3.34E-12	1.15E+01	3.35E-01	1.05E-02	1.48E-11	1.96E-09	4.63E-04	6.88E-01	7.99E-04	5.23E-07	9.39E-11	7.80E-12	1.78E-09	4.81E-04	1.48E-11	3.31E-10	-4.01E-30	-5.52E-15	-1.92E-16	1.57E+00	0.00E+00	0.00E+00	3.28E-131	-1.75E-127	1.79E-08
1.32E-05	304.517	3.62E+19	0.00E+00	1.57E+00	6.53E+05	-5.59E-03	2.06E+01	1.39E+05	3.00E-01	1.73E+05	4.99E-05	3.47E+04	8.11E+01	2.15E-02	1.41E+02	1.86E-07	4.63E-18	1.56E+01	4.32E-06	0.00E+00	6.44E+00	1.43E-01	1.35E+00	4.17E-03	3.38E-12	1.16E+01	3.41E-01	1.06E-02	1.50E-11	1.97E-09	4.63E-04	6.75E-01	8.16E-04	5.21E-07	9.37E-11	7.81E-12	1.75E-09	4.81E-04	1.48E-11	3.29E-10	-4.56E-30	-6.59E-15	-3.05E-16	1.57E+00	0.00E+00	0.00E+00	3.28E-131	-1.94E-127	1.77E-08
1.33E-05	304.521	3.62E+19	0.00E+00	1.56E+00	6.53E+05	-5.59E-03	2.06E+01	1.39E+05	2.99E-01	1.73E+05	4.96E-05	3.47E+04	8.10E+01	2.15E-02	1.41E+02	1.85E-07	4.43E-18	1.56E+01	4.32E-06	0.00E+00	6.41E+00	1.43E-01	1.36E+00	4.13E-03	3.42E-12	1.16E+01	3.46E-01	1.06E-02	1.52E-11	1.97E-09	4.63E-04	6.62E-01	8.34E-04	5.19E-07	9.36E-11	7.82E-12	1.73E-09	4.81E-04	1.48E-11	3.27E-10	-5.11E-30	-7.81E-15	-4.64E-16	1.56E+00	0.00E+00	0.00E+00	3.28E-131	-2.14E-127	1.75E-08
1.34E-05	304.525	3.61E+19	0.00E+00	1.55E+00	6.53E+05	-5.59E-03	2.06E+01	1.39E+05	2.98E-01	1.73E+05	4.94E-05	3.47E+04	8.08E+01	2.15E-02	1.41E+02	1.85E-07	4.24E-18	1.56E+01	4.32E-06	0.00E+00	6.37E+00	1.43E-01	1.37E+00	4.10E-03	3.46E-12	1.17E+01	3.52E-01	1.06E-02	1.54E-11	1.97E-09	4.63E-04	6.50E-01	8.51E-04	5.16E-07	9.35E-11	7.83E-12	1.71E-09	4.81E-04	1.49E-11	3.24E-10	-5.65E-30	-9.21E-15	-6.80E-16	1.55E+00	0.00E+00	0.00E+00	3.28E-131	-2.35E-127	1.72E-08
1.35E-05	304.528	3.61E+19	0.00E+00	1.54E+00	6.53E+05	-5.59E-03	2.06E+01	1.39E+05	2.97E-01	1.73E+05	4.92E-05	3.47E+04	8.06E+01	2.14E-02	1.41E+02	1.85E-07	4.06E-18	1.56E+01	4.31E-06	0.00E+00	6.34E+00	1.43E-01	1.38E+00	4.06E-03	3.50E-12	1.17E+01	3.57E-01	1.06E-02	1.56E-11	1.98E-09	4.63E-04	6.37E-01	8.69E-04	5.14E-07	9.34E-11	7.84E-12	1.70E-09	4.81E-04	1.49E-11	3.22E-10	-6.15E-30	-1.08E-14	-9.67E-16	1.54E+00	0.00E+00	0.00E+00	3.28E-131	-2.56E-127	1.70E-08
1.36E-05	304.532	3.61E+19	0.00E+00	1.54E+00	6.53E+05	-5.59E-03	2.06E+01	1.39E+05	2.96E-01	1.73E+05	4.89E-05	3.47E+04	8.04E+01	2.14E-02	1.41E+02	1.85E-07	3.89E-18	1.55E+01	4.31E-06	0.00E+00	6.31E+00	1.43E-01	1.39E+00	4.03E-03	3.54E-12	1.17E+01	3.63E-01	1.06E-02	1.58E-11	1.98E-09	4.63E-04	6.25E-01	8.87E-04	5.11E-07	9.32E-11	7.85E-12	1.68E-09	4.81E-04	1.49E-11	3.19E-10	-6.59E-30	-1.25E-14	-1.34E-15	1.54E+00	0.00E+00	0.00E+00	3.28E-131	-2.77E-127	1.68E-08
1.37E-05	304.536	3.61E+19	0.00E+00	1.53E+00	6.53E+05	-5.59E-03	2.06E+01	1.39E+05	2.95E-01	1.73E+05	4.87E-05	3.47E+04	8.02E+01	2.14E-02	1.41E+02	1.85E-07	3.72E-18	1.55E+01	4.31E-06	0.00E+00	6.27E+00	1.43E-01	1.41E+00	4.00E-03	3.59E-12	1.18E+01	3.68E-01	1.06E-02	1.59E-11	1.98E-09	4.63E-04	6.13E-01	9.05E-04	5.09E-07	9.31E-11	7.86E-12	1.66E-09	4.81E-04	1.49E-11	3.17E-10	-6.92E-30	-1.45E-14	-1.82E-15	1.53E+00	0.00E+00	0.00E+00	3.28E-131	-2.98E-127	1.66E-08
1.38E-05	304.539	3.61E+19	0.00E+00	1.52E+00	6.53E+05	-5.59E-03	2.06E+01	1.39E+05	2.95E-01	1.73E+05	4.85E-05	3.47E+04	8.00E+01	2.13E-02	1.41E+02	1.85E-07	3.56E-18	1.55E+01	4.31E-06	0.00E+00	6.24E+00	1.43E-01	1.42E+00	3.96E-03	3.63E-12	1.18E+01	3.74E-01	1.07E-02	1.61E-11	1.98E-09	4.63E-04	6.01E-01	9.23E-04	5.07E-07	9.30E-11	7.87E-12	1.64E-09	4.81E-04	1.49E-11	3.15E-10	-7.09E-30	-1.67E-14	-2.42E-15	1.52E+00	0.00E+00	0.00E+00	3.28E-131	-3.18E-127	1.64E-08
1.39E-05	304.543	3.61E+19	0.00E+00	1.52E+00	6.53E+05	-5.59E-03	2.07E+01	1.39E+05	2.94E-01	1.73E+05	4.82E-05	3.47E+04	7.99E+01	2.13E-02	1.41E+02	1.85E-07	3.41E-18	1.55E+01	4.30E-06	0.00E+00	6.20E+00	1.43E-01	1.43E+00	3.93E-03	3.67E-12	1.18E+01	3.80E-01	1.07E-02	1.63E-11	1.99E-09	4.63E-04	5.90E-01	9.41E-04	5.04E-07	9.29E-11	7.88E-12	1.62E-09	4.81E-04	1.50E-11	3.13E-10	-7.05E-30	-1.92E-14	-3.17E-15	1.52E+00	0.00E+00	0.00E+00	3.28E-131	-3.37E-127	1.62E-08
1.40E-05	304.547	3.61E+19	0.00E+00	1.51E+00	6.53E+05	-5.59E-03	2.07E+01	1.39E+05	2.93E-01	1.73E+05	4.80E-05	3.47E+04	7.97E+01	2.13E-02	1.41E+02	1.85E-07	3.27E-18	1.55E+01	4.30E-06	0.00E+00	6.17E+00	1.43E-01	1.44E+00	3.90E-03	3.71E-12	1.19E+01	3.85E-01	1.07E-02	1.65E-11	1.99E-09	4.63E-04	5.79E-01	9.60E-04	5.02E-07	9.27E-11	7.89E-12	1.60E-09	4.81E-04	1.50E-11	3.10E-10	-6.74E-30	-2.18E-14	-4.10E-15	1.51E+00	0.00E+00	0.00E+00	3.28E-131	-3.54E-127	1.60E-08
1.41E-05	304.55	3.61E+19	0.00E+00	1.50E+00	6.53E+05	-5.59E-03	2.07E+01	1.39E+05	2.92E-01	1.73E+05	4.78E-05	3.47E+04	7.95E+01	2.12E-02	1.41E+02	1.85E-07	3.13E-18	1.55E+01	4.30E-06	0.00E+00	6.14E+00	1.43E-01	1.45E+00	3.87E-03	3.75E-12	1.19E+01	3.91E-01	1.07E-02	1.67E-11	1.99E-09	4.63E-04	5.68E-01	9.79E-04	5.00E-07	9.26E-11	7.90E-12	1.59E-09	4.81E-04	1.50E-11	3.08E-10	-6.07E-30	-2.48E-14	-5.22E-15	1.50E+00	0.00E+00	0.00E+00	3.28E-131	-3.68E-127	1.58E-08
1.42E-05	304.554	3.61E+19	0.00E+00	1.50E+00	6.53E+05	-5.59E-03	2.07E+01	1.39E+05	2.91E-01	1.73E+05	4.76E-05	3.47E+04	7.93E+01	2.12E-02	1.41E+02	1.85E-07	3.00E-18	1.55E+01	4.30E-06	0.00E+00	6.10E+00	1.43E-01	1.46E+00	3.84E-03	3.79E-12	1.19E+01	3.97E-01	1.07E-02	1.69E-11	1.99E-09	4.63E-04	5.57E-01	9.98E-04	4.98E-07	9.25E-11	7.91E-12	1.57E-09	4.81E-04	1.50E-11	3.06E-10	-4.96E-30	-2.80E-14	-6.57E-15	1.50E+00	0.00E+00	0.00E+00	3.28E-131	-3.78E-127	1.56E-08
1.43E-05	304.557	3.61E+19	0.00E+00	1.49E+00	6.53E+05	-5.59E-03	2.07E+01	1.39E+05	2.90E-01	1.73E+05	4.73E-05	3.47E+04	7.92E+01	2.12E-02	1.41E+02	1.85E-07	2.87E-18	1.55E+01	4.29E-06	0.00E+00	6.07E+00	1.43E-01	1.47E+00	3.81E-03	3.84E-12	1.20E+01	4.02E-01	1.08E-02	1.70E-11	2.00E-09	4.63E-04	5.47E-01	1.02E-03	4.95E-07	9.24E-11	7.92E-12	1.55E-09	4.81E-04	1.50E-11	3.04E-10	-3.31E-30	-3.14E-14	-8.19E-15	1.49E+00	0.00E+00	0.00E+00	3.28E-131	-3.84E-127	1.54E-08
1.44E-05	304.561	3.61E+19	0.00E+00	1.48E+00	6.53E+05	-5.59E-03	2.07E+01	1.39E+05	2.89E-01	1.73E+05	4.71E-05	3.47E+04	7.90E+01	2.11E-02	1.41E+02	1.85E-07	2.75E-18	1.55E+01	4.29E-06	0.00E+00	6.04E+00	1.44E-01	1.48E+00	3.78E-03	3.88E-12	1.20E+01	4.08E-01	1.08E-02	1.72E-11	2.00E-09	4.63E-04	5.37E-01	1.04E-03	4.93E-07	9.22E-11	7.93E-12	1.54E-09	4.81E-04	1.51E-11	3.02E-10	-1.14E-30	-3.52E-14	-1.01E-14	1.48E+00	0.00E+00	0.00E+00	3.28E-131	-3.83E-127	1.52E-08
1.45E-05	304.565	3.61E+19	0.00E+00	1.48E+00	6.53E+05	-5.59E-03	2.07E+01	1.39E+05	2.88E-01	1.73E+05	4.69E-05	3.47E+04	7.88E+01	2.11E-02	1.41E+02	1.84E-07	2.64E-18	1.55E+01	4.29E-06	0.00E+00	6.01E+00	1.44E-01	1.49E+00	3.75E-03	3.92E-12	1.20E+01	4.14E-01	1.08E-02	1.74E-11	2.00E-09	4.63E-04	5.27E-01	1.06E-03	4.91E-07	9.21E-11	7.94E-12	1.52E-09	4.81E-04	1.51E-11	2.99E-10	2.38E-31	-3.92E-14	-1.23E-14	1.48E+00	0.00E+00	0.00E+00	3.28E-131	-3.76E-127	1.50E-08
1.46E-05	304.568	3.61E+19	0.00E+00	1.47E+00	6.53E+05	-5.59E-03	2.07E+01	1.39E+05	2.87E-01	1.73E+05	4.67E-05	3.47E+04	7.86E+01	2.11E-02	1.41E+02	1.84E-07	2.53E-18	1.55E+01	4.29E-06	0.00E+00	5.97E+00	1.44E-01	1.50E+00	3.72E-03	3.96E-12	1.21E+01	4.20E-01	1.08E-02	1.76E-11	2.00E-09	4.63E-04	5.17E-01	1.08E-03	4.89E-07	9.20E-11	7.94E-12	1.50E-09	4.81E-04	1.51E-11	2.97E-10	-7.05E-31	-4.35E-14	-1.50E-14	1.47E+00	0.00E+00	0.00E+00	3.28E-131	-3.60E-127	1.49E-08
1.47E-05	304.572	3.61E+19	0.00E+00	1.46E+00	6.53E+05	-5.59E-03	2.07E+01	1.39E+05	2.86E-01	1.73E+05	4.65E-05	3.47E+04	7.85E+01	2.10E-02	1.41E+02	1.84E-07	2.42E-18	1.55E+01	4.29E-06	0.00E+00	5.94E+00	1.44E-01	1.51E+00	3.69E-03	4.00E-12	1.21E+01	4.26E-01	1.08E-02	1.78E-11	2.01E-09	4.63E-04	5.07E-01	1.10E-03	4.86E-07	9.19E-11	7.95E-12	1.49E-09	4.81E-04	1.51E-11	2.95E-10	-6.58E-30	-4.81E-14	-1.80E-14	1.46E+00	0.00E+00	0.00E+00	3.28E-131	-3.34E-127	1.47E-08
1.48E-05	304.575	3.61E+19	0.00E+00	1.46E+00	6.53E+05	-5.59E-03	2.08E+01	1.39E+05	2.85E-01	1.73E+05	4.62E-05	3.47E+04	7.83E+01	2.10E-02	1.41E+02	1.84E-07	2.32E-18	1.54E+01	4.28E-06	0.00E+00	5.91E+00	1.44E-01	1.52E+00	3.66E-03	4.04E-12	1.21E+01	4.31E-01	1.08E-02	1.79E-11	2.01E-09	4.63E-04	4.98E-01	1.12E-03	4.84E-07	9.17E-11	7.96E-12	1.47E-09	4.81E-04	1.51E-11	2.93E-10	-2.12E-29	-5.29E-14	-2.15E-14	1.46E+00	0.00E+00	0.00E+00	3.28E-131	-2.97E-127	1.45E-08
1.49E-05	304.579	3.61E+19	0.00E+00	1.45E+00	6.53E+05	-5.59E-03	2.08E+01	1.39E+05	2.84E-01	1.73E+05	4.60E-05	3.47E+04	7.81E+01	2.10E-02	1.41E+02	1.84E-07	2.23E-18	1.54E+01	4.28E-06	0.00E+00	5.88E+00	1.44E-01	1.53E+00	3.63E-03	4.09E-12	1.21E+01	4.37E-01	1.09E-02	1.81E-11	2.01E-09	4.63E-04	4.89E-01	1.14E-03	4.82E-07	9.16E-11	7.97E-12	1.46E-09	4.81E-04	1.51E-11	2.91E-10	-4.94E-29	-5.79E-14	-2.55E-14	1.45E+00	0.00E+00	0.00E+00	3.28E-131	-2.46E-127	1.43E-08
1.50E-05	304.582	3.61E+19	0.00E+00	1.44E+00	6.53E+05	-5.59E-03	2.08E+01	1.39E+05	2.84E-01	1.73E+05	4.58E-05	3.47E+04	7.79E+01	2.09E-02	1.41E+02	1.84E-07	2.13E-18	1.54E+01	4.28E-06	0.00E+00	5.84E+00	1.44E-01	1.54E+00	3.60E-03	4.13E-12	1.22E+01	4.43E-01	1.09E-02	1.83E-11	2.01E-09	4.63E-04	4.80E-01	1.16E-03	4.80E-07	9.15E-11	7.98E-12	1.44E-09	4.81E-04	1.52E-11	2.89E-10	-9.80E-29	-6.32E-14	-3.01E-14	1.44E+00	0.00E+00	0.00E+00	3.28E-131	-1.80E-127	1.42E-08
1.51E-05	304.586	3.61E+19	0.00E+00	1.44E+00	6.53E+05	-5.59E-03	2.08E+01	1.39E+05	2.83E-01	1.73E+05	4.56E-05	3.47E+04	7.78E+01	2.09E-02	1.41E+02	1.84E-07	2.05E-18	1.54E+01	4.28E-06	0.00E+00	5.81E+00	1.44E-01	1.55E+00	3.57E-03	4.17E-12	1.22E+01	4.49E-01	1.09E-02	1.85E-11	2.01E-09	4.63E-04	4.71E-01	1.18E-03	4.78E-07	9.14E-11	7.99E-12	1.43E-09	4.81E-04	1.52E-11	2.87E-10	-1.75E-28	-6.86E-14	-3.53E-14	1.44E+00	0.00E+00	0.00E+00	3.28E-131	-9.54E-128	1.40E-08
1.52E-05	304.589	3.61E+19	0.00E+00	1.43E+00	6.53E+05	-5.59E-03	2.08E+01	1.39E+05	2.82E-01	1.73E+05	4.54E-05	3.47E+04	7.76E+01	2.09E-02	1.41E+02	1.84E-07	1.96E-18	1.54E+01	4.28E-06	0.00E+00	5.78E+00	1.44E-01	1.56E+00	3.55E-03	4.21E-12	1.22E+01	4.55E-01	1.09E-02	1.87E-11	2.02E-09	4.63E-04	4.62E-01	1.20E-03	4.76E-07	9.12E-11	8.00E-12	1.42E-09	4.81E-04	1.52E-11	2.85E-10	-2.90E-28	-7.42E-14	-4.12E-14	1.43E+00	0.00E+00	0.00E+00	3.28E-131	-1.51E-128	1.39E-08
1.53E-05	304.593	3.61E+19	0.00E+00	1.42E+00	6.53E+05	-5.59E-03	2.08E+01	1.39E+05	2.81E-01	1.73E+05	4.52E-05	3.47E+04	7.74E+01	2.09E-02	1.41E+02	1.84E-07	1.88E-18	1.54E+01	4.27E-06	0.00E+00	5.75E+00	1.44E-01	1.57E+00	3.52E-03	4.25E-12	1.23E+01	4.61E-01	1.09E-02	1.88E-11	2.02E-09	4.63E-04	4.54E-01	1.22E-03	4.74E-07	9.11E-11	8.00E-12	1.40E-09	4.81E-04	1.52E-11	2.83E-10	-4.54E-28	-7.98E-14	-4.78E-14	1.42E+00	0.00E+00	0.00E+00	3.28E-131	7.45E-129	1.37E-08
1.54E-05	304.596	3.61E+19	0.00E+00	1.42E+00	6.53E+05	-5.59E-03	2.08E+01	1.39E+05	2.80E-01	1.73E+05	4.50E-05	3.47E+04	7.72E+01	2.08E-02	1.41E+02	1.84E-07	1.81E-18	1.54E+01	4.27E-06	0.00E+00	5.72E+00	1.44E-01	1.58E+00	3.49E-03	4.29E-12	1.23E+01	4.67E-01	1.09E-02	1.90E-11	2.02E-09	4.63E-04	4.45E-01	1.24E-03	4.72E-07	9.10E-11	8.01E-12	1.39E-09	4.81E-04	1.52E-11	2.81E-10	-6.82E-28	-8.54E-14	-5.52E-14	1.42E+00	0.00E+00	0.00E+00	3.28E-131	-1.00E-127	1.36E-08
1.55E-05	304.599	3.61E+19	0.00E+00	1.41E+00	6.53E+05	-5.59E-03	2.08E+01	1.39E+05	2.79E-01	1.73E+05	4.48E-05	3.47E+04	7.71E+01	2.08E-02	1.41E+02	1.84E-07	1.73E-18	1.54E+01	4.27E-06	0.00E+00	5.69E+00	1.44E-01	1.59E+00	3.47E-03	4.33E-12	1.23E+01	4.73E-01	1.09E-02	1.92E-11	2.02E-09	4.63E-04	4.37E-01	1.26E-03	4.70E-07	9.09E-11	8.02E-12	1.38E-09	4.81E-04	1.52E-11	2.79E-10	-9.87E-28	-9.10E-14	-6.34E-14	1.41E+00	0.00E+00	0.00E+00	3.28E-131	-4.52E-127	1.34E-08
1.56E-05	304.603	3.61E+19	0.00E+00	1.41E+00	6.53E+05	-5.59E-03	2.08E+01	1.39E+05	2.79E-01	1.73E+05	4.46E-05	3.47E+04	7.69E+01	2.08E-02	1.41E+02	1.84E-07	1.66E-18	1.54E+01	4.27E-06	0.00E+00	5.66E+00	1.44E-01	1.60E+00	3.44E-03	4.38E-12	1.23E+01	4.79E-01	1.10E-02	1.94E-11	2.02E-09	4.63E-04	4.29E-01	1.28E-03	4.67E-07	9.07E-11	8.03E-12	1.36E-09	4.81E-04	1.53E-11	2.77E-10	-1.39E-27	-9.64E-14	-7.25E-14	1.41E+00	0.00E+00	0.00E+00	3.28E-131	-1.20E-126	1.33E-08
1.57E-05	304.606	3.61E+19	0.00E+00	1.40E+00	6.53E+05	-5.59E-03	2.09E+01	1.39E+05	2.78E-01	1.73E+05	4.44E-05	3.47E+04	7.67E+01	2.07E-02	1.41E+02	1.84E-07	1.59E-18	1.54E+01	4.27E-06	0.00E+00	5.63E+00	1.44E-01	1.60E+00	3.42E-03	4.42E-12	1.24E+01	4.85E-01	1.10E-02	1.95E-11	2.03E-09	4.63E-04	4.22E-01	1.30E-03	4.65E-07	9.06E-11	8.04E-12	1.35E-09	4.81E-04	1.53E-11	2.75E-10	-1.90E-27	-1.02E-13	-8.26E-14	1.40E+00	0.00E+00	0.00E+00	3.28E-131	-2.56E-126	1.31E-08
1.58E-05	304.61	3.61E+19	0.00E+00	1.39E+00	6.53E+05	-5.59E-03	2.09E+01	1.39E+05	2.77E-01	1.73E+05	4.42E-05	3.47E+04	7.66E+01	2.07E-02	1.41E+02	1.84E-07	1.53E-18	1.54E+01	4.27E-06	0.00E+00	5.59E+00	1.44E-01	1.61E+00	3.39E-03	4.46E-12	1.24E+01	4.91E-01	1.10E-02	1.97E-11	2.03E-09	4.63E-04	4.14E-01	1.33E-03	4.63E-07	9.05E-11	8.04E-12	1.34E-09	4.81E-04	1.53E-11	2.74E-10	-2.55E-27	-1.06E-13	-9.37E-14	1.39E+00	0.00E+00	0.00E+00	3.28E-131	-4.80E-126	1.30E-08
1.59E-05	304.613	3.61E+19	0.00E+00	1.39E+00	6.53E+05	-5.59E-03	2.09E+01	1.39E+05	2.76E-01	1.73E+05	4.40E-05	3.47E+04	7.64E+01	2.07E-02	1.41E+02	1.84E-07	1.47E-18	1.54E+01	4.26E-06	0.00E+00	5.56E+00	1.44E-01	1.62E+00	3.37E-03	4.50E-12	1.24E+01	4.98E-01	1.10E-02	1.99E-11	2.03E-09	4.63E-04	4.06E-01	1.35E-03	4.61E-07	9.04E-11	8.05E-12	1.32E-09	4.81E-04	1.53E-11	2.72E-10	-3.35E-27	-1.11E-13	-1.06E-13	1.39E+00	0.00E+00	0.00E+00	3.28E-131	-8.23E-126	1.29E-08
1.60E-05	304.616	3.61E+19	0.00E+00	1.38E+00	6.53E+05	-5.59E-03	2.09E+01	1.39E+05	2.75E-01	1.73E+05	4.38E-05	3.47E+04	7.62E+01	2.06E-02	1.41E+02	1.83E-07	1.41E-18	1.53E+01	4.26E-06	0.00E+00	5.53E+00	1.44E-01	1.63E+00	3.34E-03	4.54E-12	1.24E+01	5.04E-01	1.10E-02	2.01E-11	2.03E-09	4.63E-04	3.99E-01	1.37E-03	4.59E-07	9.02E-11	8.06E-12	1.31E-09	4.81E-04	1.53E-11	2.70E-10	-4.32E-27	-1.14E-13	-1.19E-13	1.38E+00	0.00E+00	0.00E+00	3.28E-131	-1.33E-125	1.27E-08
1.61E-05	304.62	3.61E+19	0.00E+00	1.38E+00	6.53E+05	-5.59E-03	2.09E+01	1.39E+05	2.75E-01	1.73E+05	4.36E-05	3.47E+04	7.61E+01	2.06E-02	1.41E+02	1.83E-07	1.35E-18	1.53E+01	4.26E-06	0.00E+00	5.50E+00	1.44E-01	1.64E+00	3.32E-03	4.58E-12	1.25E+01	5.10E-01	1.10E-02	2.02E-11	2.03E-09	4.63E-04	3.92E-01	1.39E-03	4.57E-07	9.01E-11	8.07E-12	1.30E-09	4.81E-04	1.53E-11	2.68E-10	-5.48E-27	-1.17E-13	-1.34E-13	1.38E+00	0.00E+00	0.00E+00	3.28E-131	-2.04E-125	1.26E-08
1.62E-05	304.623	3.61E+19	0.00E+00	1.37E+00	6.53E+05	-5.59E-03	2.09E+01	1.39E+05	2.74E-01	1.73E+05	4.34E-05	3.47E+04	7.59E+01	2.06E-02	1.41E+02	1.83E-07	1.30E-18	1.53E+01	4.26E-06	0.00E+00	5.47E+00	1.44E-01	1.65E+00	3.29E-03	4.62E-12	1.25E+01	5.16E-01	1.10E-02	2.04E-11	2.03E-09	4.63E-04	3.85E-01	1.42E-03	4.56E-07	9.00E-11	8.08E-12	1.29E-09	4.81E-04	1.53E-11	2.66E-10	-6.87E-27	-1.19E-13	-1.50E-13	1.37E+00	0.00E+00	0.00E+00	3.28E-131	-3.01E-125	1.25E-08
1.63E-05	304.626	3.61E+19	0.00E+00	1.37E+00	6.53E+05	-5.59E-03	2.09E+01	1.39E+05	2.73E-01	1.73E+05	4.32E-05	3.47E+04	7.57E+01	2.06E-02	1.41E+02	1.83E-07	1.25E-18	1.53E+01	4.26E-06	0.00E+00	5.44E+00	1.44E-01	1.66E+00	3.27E-03	4.67E-12	1.25E+01	5.22E-01	1.11E-02	2.06E-11	2.04E-09	4.63E-04	3.78E-01	1.44E-03	4.54E-07	8.98E-11	8.09E-12	1.28E-09	4.81E-04	1.53E-11	2.64E-10	-8.48E-27	-1.19E-13	-1.67E-13	1.37E+00	0.00E+00	0.00E+00	3.28E-131	-4.31E-125	1.24E-08
1.64E-05	304.63	3.61E+19	0.00E+00	1.36E+00	6.53E+05	-5.59E-03	2.09E+01	1.39E+05	2.72E-01	1.73E+05	4.30E-05	3.47E+04	7.56E+01	2.05E-02	1.41E+02	1.83E-07	1.20E-18	1.53E+01	4.26E-06	0.00E+00	5.41E+00	1.44E-01	1.67E+00	3.24E-03	4.71E-12	1.25E+01	5.29E-01	1.11E-02	2.07E-11	2.04E-09	4.63E-04	3.71E-01	1.46E-03	4.52E-07	8.97E-11	8.09E-12	1.26E-09	4.81E-04	1.54E-11	2.63E-10	-1.04E-26	-1.19E-13	-1.85E-13	1.36E+00	0.00E+00	0.00E+00	3.28E-131	-6.00E-125	1.22E-08
1.65E-05	304.633	3.61E+19	0.00E+00	1.35E+00	6.53E+05	-5.59E-03	2.09E+01	1.39E+05	2.71E-01	1.73E+05	4.28E-05	3.47E+04	7.54E+01	2.05E-02	1.41E+02	1.83E-07	1.15E-18	1.53E+01	4.26E-06	0.00E+00	5.38E+00	1.44E-01	1.68E+00	3.22E-03	4.75E-12	1.26E+01	5.35E-01	1.11E-02	2.09E-11	2.04E-09	4.63E-04	3.65E-01	1.49E-03	4.50E-07	8.96E-11	8.10E-12	1.25E-09	4.81E-04	1.55E-11	2.61E-10	-1.25E-26	-1.16E-13	-2.05E-13	1.35E+00	0.00E+00	0.00E+00	3.28E-131	-8.19E-125	1.21E-08
1.66E-05	304.636	3.61E+19	0.00E+00	1.35E+00	6.53E+05	-5.59E-03	2.09E+01	1.39E+05	2.71E-01	1.73E+05	4.26E-05	3.47E+04	7.52E+01	2.05E-02	1.41E+02	1.83E-07	1.10E-18	1.53E+01	4.25E-06	0.00E+00	5.36E+00	1.44E-01	1.69E+00	3.20E-03	4.79E-12	1.26E+01	5.41E-01	1.11E-02	2.11E-11	2.04E-09	4.63E-04	3.58E-01	1.51E-03	4.48E-07	8.95E-11	8.10E-12	1.24E-09	4.81E-04	1.55E-11	2.59E-10	-1.50E-26	-1.11E-13	-2.26E-13	1.35E+00	0.00E+00	0.00E+00	3.28E-131	-1.09E-124	1.20E-08
1.67E-05	304.64	3.61E+19	0.00E+00	1.34E+00	6.53E+05	-5.59E-03	2.10E+01	1.39E+05	2.70E-01	1.73E+05	4.24E-05	3.47E+04	7.51E+01	2.04E-02	1.41E+02	1.83E-07	1.06E-18	1.53E+01	4.25E-06	0.00E+00	5.33E+00	1.44E-01	1.70E+00	3.18E-03	4.83E-12	1.26E+01	5.47E-01	1.11E-02	2.13E-11	2.04E-09	4.63E-04	3.52E-01	1.53E-03	4.46E-07	8.93E-11	8.11E-12	1.23E-09	4.81E-04	1.55E-11	2.57E-10	-1.77E-26	-1.04E-13	-2.49E-13	1.34E+00	0.00E+00	0.00E+00	3.28E-131	-1.44E-124	1.19E-08
1.68E-05	304.643	3.61E+19	0.00E+00	1.34E+00	6.53E+05	-5.59E-03	2.10E+01	1.39E+05	2.69E-01	1.73E+05	4.22E-05	3.47E+04	7.49E+01	2.04E-02	1.41E+02	1.83E-07	1.02E-18	1.53E+01	4.25E-06	0.00E+00	5.30E+00	1.44E-01	1.70E+00	3.15E-03	4.87E-12	1.26E+01	5.54E-01	1.11E-02	2.14E-11	2.04E-09	4.63E-04	3.46E-01	1.56E-03	4.44E-07	8.92E-11	8.12E-12	1.22E-09	4.81E-04	1.55E-11	2.56E-10	-2.08E-26	-9.43E-14	-2.73E-13	1.34E+00	0.00E+00	0.00E+00	3.28E-131	-1.86E-124	1.18E-08
1.69E-05	304.646	3.61E+19	0.00E+00	1.33E+00	6.53E+05	-5.59E-03	2.10E+01	1.39E+05	2.68E-01	1.73E+05	4.20E-05	3.47E+04	7.47E+01	2.04E-02	1.42E+02	1.83E-07	9.77E-19	1.53E+01	4.25E-06	0.00E+00	5.27E+00	1.44E-01	1.71E+00	3.13E-03	4.91E-12	1.26E+01	5.60E-01	1.11E-02	2.16E-11	2.05E-09	4.63E-04	3.40E-01	1.58E-03	4.42E-07	8.91E-11	8.13E-12	1.21E-09	4.81E-04	1.54E-11	2.54E-10	-2.42E-26	-8.14E-14	-2.98E-13	1.33E+00	0.00E+00	0.00E+00	3.28E-131	-2.38E-124	1.17E-08
1.70E-05	304.65	3.61E+19	0.00E+00	1.33E+00	6.53E+05	-5.59E-03	2.10E+01	1.39E+05	2.68E-01	1.73E+05	4.18E-05	3.47E+04	7.46E+01	2.04E-02	1.42E+02	1.83E-07	9.39E-19	1.53E+01	4.25E-06	0.00E+00	5.24E+00	1.44E-01	1.72E+00	3.11E-03	4.95E-12	1.27E+01	5.66E-01	1.12E-02	2.18E-11	2.05E-09	4.63E-04	3.34E-01	1.60E-03	4.40E-07	8.90E-11	8.14E-12	1.20E-09	4.81E-04	1.53E-11	2.52E-10	-2.80E-26	-6.52E-14	-3.25E-13	1.33E+00	0.00E+00	0.00E+00	3.28E-131	-3.01E-124	1.16E-08
1.71E-05	304.653	3.61E+19	0.00E+00	1.32E+00	6.53E+05	-5.59E-03	2.10E+01	1.39E+05	2.67E-01	1.73E+05	4.16E-05	3.47E+04	7.44E+01	2.03E-02	1.42E+02	1.83E-07	9.02E-19	1.53E+01	4.25E-06	0.00E+00	5.21E+00	1.44E-01	1.73E+00	3.09E-03	4.99E-12	1.27E+01	5.73E-01	1.12E-02	2.19E-11	2.05E-09	4.63E-04	3.28E-01	1.63E-03	4.38E-07	8.88E-11	8.15E-12	1.19E-09	4.81E-04	1.52E-11	2.51E-10	-3.21E-26	-4.59E-14	-3.54E-13	1.32E+00	0.00E+00	0.00E+00	3.28E-131	-3.75E-124	1.15E-08
1.72E-05	304.656	3.61E+19	0.00E+00	1.32E+00	6.53E+05	-5.59E-03	2.10E+01	1.39E+05	2.66E-01	1.73E+05	4.15E-05	3.48E+04	7.43E+01	2.03E-02	1.42E+02	1.83E-07	8.66E-19	1.53E+01	4.24E-06	0.00E+00	5.18E+00	1.44E-01	1.74E+00	3.07E-03	5.04E-12	1.27E+01	5.79E-01	1.12E-02	2.21E-11	2.05E-09	4.63E-04	3.22E-01	1.65E-03	4.37E-07	8.87E-11	8.16E-12	1.18E-09	4.81E-04	1.52E-11	2.49E-10	-3.65E-26	-2.40E-14	-3.84E-13	1.32E+00	0.00E+00	0.00E+00	3.27E-131	-4.64E-124	1.14E-08
1.73E-05	304.659	3.61E+19	0.00E+00	1.31E+00	6.53E+05	-5.59E-03	2.10E+01	1.39E+05	2.65E-01	1.73E+05	4.13E-05	3.48E+04	7.41E+01	2.03E-02	1.42E+02	1.83E-07	8.32E-19	1.52E+01	4.24E-06	0.00E+00	5.16E+00	1.44E-01	1.75E+00	3.04E-03	5.08E-12	1.27E+01	5.85E-01	1.12E-02	2.23E-11	2.05E-09	4.63E-04	3.16E-01	1.68E-03	4.35E-07	8.86E-11	8.16E-12	1.17E-09	4.81E-04	1.54E-11	2.47E-10	-4.13E-26	-1.22E-16	-4.16E-13	1.31E+00	0.00E+00	0.00E+00	3.28E-131	-5.69E-124	1.13E-08
1.74E-05	304.663	3.61E+19	0.00E+00	1.31E+00	6.53E+05	-5.59E-03	2.10E+01	1.39E+05	2.65E-01	1.73E+05	4.11E-05	3.48E+04	7.39E+01	2.03E-02	1.42E+02	1.83E-07	8.00E-19	1.52E+01	4.24E-06	0.00E+00	5.13E+00	1.44E-01	1.76E+00	3.02E-03	5.12E-12	1.27E+01	5.92E-01	1.12E-02	2.24E-11	2.05E-09	4.63E-04	3.11E-01	1.70E-03	4.33E-07	8.85E-11	8.15E-12	1.16E-09	4.81E-04	1.57E-11	2.46E-10	-4.65E-26	1.48E-14	-4.49E-13	1.31E+00	0.00E+00	0.00E+00	3.28E-131	-6.91E-124	1.12E-08
1.75E-05	304.666	3.61E+19	0.00E+00	1.30E+00	6.53E+05	-5.59E-03	2.10E+01	1.39E+05	2.64E-01	1.73E+05	4.09E-05	3.48E+04	7.38E+01	2.02E-02	1.42E+02	1.83E-07	7.69E-19	1.52E+01	4.24E-06	0.00E+00	5.10E+00	1.44E-01	1.76E+00	3.00E-03	5.16E-12	1.28E+01	5.98E-01	1.12E-02	2.26E-11	2.05E-09	4.63E-04	3.05E-01	1.73E-03	4.31E-07	8.83E-11	8.15E-12	1.15E-09	4.81E-04	1.60E-11	2.44E-10	-5.19E-26	1.48E-14	-4.83E-13	1.30E+00	0.00E+00	0.00E+00	3.28E-131	-8.33E-124	1.11E-08
1.76E-05	304.669	3.61E+19	0.00E+00	1.30E+00	6.53E+05	-5.59E-03	2.11E+01	1.39E+05	2.63E-01	1.73E+05	4.07E-05	3.48E+04	7.36E+01	2.02E-02	1.42E+02	1.83E-07	7.39E-19	1.52E+01	4.24E-06	0.00E+00	5.07E+00	1.44E-01	1.77E+00	2.98E-03	5.20E-12	1.28E+01	6.05E-01	1.12E-02	2.28E-11	2.06E-09	4.63E-04	3.00E-01	1.75E-03	4.30E-07	8.82E-11	8.16E-12	1.14E-09	4.81E-04	1.61E-11	2.43E-10	-5.76E-26	-1.17E-14	-5.19E-13	1.30E+00	0.00E+00	0.00E+00	3.28E-131	-9.97E-124	1.10E-08
1.77E-05	304.672	3.61E+19	0.00E+00	1.29E+00	6.53E+05	-5.59E-03	2.11E+01	1.39E+05	2.63E-01	1.73E+05	4.05E-05	3.48E+04	7.35E+01	2.02E-02	1.42E+02	1.83E-07	7.10E-19	1.52E+01	4.24E-06	0.00E+00	5.04E+00	1.44E-01	1.78E+00	2.96E-03	5.24E-12	1.28E+01	6.11E-01	1.13E-02	2.29E-11	2.06E-09	4.63E-04	2.95E-01	1.78E-03	4.28E-07	8.81E-11	8.16E-12	1.13E-09	4.81E-04	1.62E-11	2.41E-10	-6.35E-26	-7.95E-14	-5.56E-13	1.29E+00	0.00E+00	0.00E+00	3.28E-131	-1.19E-123	1.09E-08
1.78E-05	304.675	3.61E+19	0.00E+00	1.29E+00	6.53E+05	-5.59E-03	2.11E+01	1.39E+05	2.62E-01	1.73E+05	4.04E-05	3.48E+04	7.33E+01	2.01E-02	1.42E+02	1.83E-07	6.83E-19	1.52E+01	4.24E-06	0.00E+00	5.02E+00	1.44E-01	1.79E+00	2.94E-03	5.28E-12	1.28E+01	6.18E-01	1.13E-02	2.31E-11	2.06E-09	4.63E-04	2.90E-01	1.80E-03	4.26E-07	8.79E-11	8.18E-12	1.12E-09	4.81E-04	1.59E-11	2.40E-10	-6.95E-26	-2.08E-13	-5.95E-13	1.29E+00	0.00E+00	0.00E+00	3.28E-131	-1.40E-123	1.08E-08
1.79E-05	304.678	3.61E+19	0.00E+00	1.28E+00	6.53E+05	-5.59E-03	2.11E+01	1.39E+05	2.61E-01	1.73E+05	4.02E-05	3.48E+04	7.31E+01	2.01E-02	1.42E+02	1.82E-07	6.57E-19	1.52E+01	4.24E-06	0.00E+00	4.99E+00	1.44E-01	1.80E+00	2.92E-03	5.32E-12	1.28E+01	6.24E-01	1.13E-02	2.33E-11	2.06E-09	4.63E-04	2.85E-01	1.83E-03	4.24E-07	8.78E-11	8.21E-12	1.11E-09	4.81E-04	1.53E-11	2.38E-10	-7.56E-26	-4.19E-13	-6.34E-13	1.28E+00	0.00E+00	0.00E+00	3.28E-131	-1.65E-123	1.07E-08
1.80E-05	304.682	3.61E+19	0.00E+00	1.28E+00	6.53E+05	-5.59E-03	2.11E+01	1.39E+05	2.60E-01	1.73E+05	4.00E-05	3.48E+04	7.30E+01	2.01E-02	1.42E+02	1.82E-07	6.31E-19	1.52E+01	4.23E-06	0.00E+00	4.96E+00	1.44E-01	1.81E+00	2.90E-03	5.36E-12	1.29E+01	6.31E-01	1.13E-02	2.34E-11	2.06E-09	4.63E-04	2.80E-01	1.85E-03	4.22E-07	8.77E-11	8.23E-12	1.10E-09	4.81E-04	1.48E-11	2.37E-10	-8.16E-26	-7.43E-13	-6.75E-13	1.28E+00	0.00E+00	0.00E+00	3.28E-131	-1.93E-123	1.06E-08
1.81E-05	304.685	3.61E+19	0.00E+00	1.27E+00	6.53E+05	-5.59E-03	2.11E+01	1.39E+05	2.60E-01	1.73E+05	3.98E-05	3.48E+04	7.28E+01	2.01E-02	1.42E+02	1.82E-07	6.07E-19	1.52E+01	4.23E-06	0.00E+00	4.94E+00	1.44E-01	1.81E+00	2.88E-03	5.40E-12	1.29E+01	6.37E-01	1.13E-02	2.36E-11	2.06E-09	4.63E-04	2.75E-01	1.88E-03	4.21E-07	8.76E-11	8.24E-12	1.09E-09	4.81E-04	1.45E-11	2.35E-10	-8.75E-26	-1.21E-12	-7.16E-13	1.27E+00	0.00E+00	0.00E+00	3.28E-131	-2.24E-123	1.05E-08
1.82E-05	304.688	3.61E+19	0.00E+00	1.27E+00	6.53E+05	-5.59E-03	2.11E+01	1.39E+05	2.59E-01	1.73E+05	3.97E-05	3.48E+04	7.27E+01	2.00E-02	1.42E+02	1.82E-07	5.84E-19	1.52E+01	4.23E-06	0.00E+00	4.91E+00	1.44E-01	1.82E+00	2.86E-03	5.44E-12	1.29E+01	6.44E-01	1.13E-02	2.37E-11	2.06E-09	4.63E-04	2.70E-01	1.91E-03	4.19E-07	8.74E-11	8.24E-12	1.08E-09	4.81E-04	1.47E-11	2.34E-10	-9.31E-26	-1.87E-12	-7.59E-13	1.27E+00	0.00E+00	0.00E+00	3.27E-131	-2.59E-123	1.05E-08
1.83E-05	304.691	3.61E+19	0.00E+00	1.26E+00	6.53E+05	-5.59E-03	2.11E+01	1.39E+05	2.58E-01	1.73E+05	3.95E-05	3.48E+04	7.25E+01	2.00E-02	1.42E+02	1.82E-07	5.61E-19	1.52E+01	4.23E-06	0.00E+00	4.88E+00	1.44E-01	1.83E+00	2.84E-03	5.48E-12	1.29E+01	6.50E-01	1.13E-02	2.39E-11	2.07E-09	4.63E-04	2.66E-01	1.93E-03	4.17E-07	8.73E-11	8.23E-12	1.08E-09	4.81E-04	1.51E-11	2.32E-10	-9.83E-26	-2.75E-12	-8.02E-13	1.26E+00	0.00E+00	0.00E+00	3.27E-131	-2.99E-123	1.04E-08
1.84E-05	304.694	3.61E+19	0.00E+00	1.26E+00	6.53E+05	-5.59E-03	2.11E+01	1.39E+05	2.58E-01	1.73E+05	3.93E-05	3.48E+04	7.24E+01	2.00E-02	1.42E+02	1.82E-07	5.40E-19	1.52E+01	4.23E-06	0.00E+00	4.86E+00	1.44E-01	1.84E+00	2.82E-03	5.52E-12	1.29E+01	6.57E-01	1.13E-02	2.41E-11	2.07E-09	4.63E-04	2.61E-01	1.96E-03	4.15E-07	8.72E-11	8.20E-12	1.07E-09	4.81E-04	1.63E-11	2.31E-10	-1.03E-25	-3.92E-12	-8.45E-13	1.26E+00	0.00E+00	0.00E+00	3.27E-131	-3.43E-123	1.03E-08
1.85E-05	304.697	3.61E+19	0.00E+00	1.25E+00	6.53E+05	-5.59E-03	2.11E+01	1.39E+05	2.57E-01	1.73E+05	3.92E-05	3.48E+04	7.22E+01	2.00E-02	1.42E+02	1.82E-07	5.19E-19	1.52E+01	4.23E-06	0.00E+00	4.83E+00	1.44E-01	1.85E+00	2.80E-03	5.56E-12	1.29E+01	6.63E-01	1.13E-02	2.42E-11	2.07E-09	4.63E-04	2.57E-01	1.99E-03	4.14E-07	8.71E-11	8.17E-12	1.06E-09	4.81E-04	1.76E-11	2.29E-10	-1.07E-25	-5.44E-12	-8.89E-13	1.25E+00	0.00E+00	0.00E+00	3.27E-131	-3.92E-123	1.07E-08
1.86E-05	304.7	3.61E+19	0.00E+00	1.25E+00	6.53E+05	-5.59E-03	2.12E+01	1.39E+05	2.56E-01	1.73E+05	3.90E-05	3.48E+04	7.21E+01	1.99E-02	1.42E+02	1.82E-07	5.00E-19	1.52E+01	4.23E-06	0.00E+00	4.80E+00	1.44E-01	1.85E+00	2.79E-03	5.60E-12	1.30E+01	6.70E-01	1.14E-02	2.44E-11	2.07E-09	4.63E-04	2.52E-01	2.01E-03	4.13E-07	8.69E-11	8.16E-12	1.05E-09	4.81E-04	1.83E-11	2.28E-10	-1.09E-25	-7.36E-12	-9.33E-13	1.25E+00	0.00E+00	0.00E+00	3.28E-131	-4.46E-123	1.21E-08
1.87E-05	304.704	3.61E+19	0.00E+00	1.24E+00	6.53E+05	-5.59E-03	2.12E+01	1.39E+05	2.56E-01	1.73E+05	3.88E-05	3.48E+04	7.19E+01	1.99E-02	1.42E+02	1.82E-07	4.81E-19	1.51E+01	4.23E-06	0.00E+00	4.78E+00	1.44E-01	1.86E+00	2.77E-03	5.64E-12	1.30E+01	6.77E-01	1.14E-02	2.46E-11	2.07E-09	4.63E-04	2.48E-01	2.04E-03	4.11E-07	8.68E-11	8.20E-12	1.04E-09	4.81E-04	1.78E-11	2.26E-10	-1.10E-25	-9.76E-12	-9.76E-13	1.24E+00	0.00E+00	0.00E+00	3.28E-131	-5.06E-123	1.52E-08
1.88E-05	304.707	3.61E+19	0.00E+00	1.24E+00	6.53E+05	-5.59E-03	2.12E+01	1.39E+05	2.55E-01	1.73E+05	3.87E-05	3.48E+04	7.18E+01	1.99E-02	1.42E+02	1.82E-07	4.63E-19	1.51E+01	4.22E-06	0.00E+00	4.75E+00	1.44E-01	1.87E+00	2.75E-03	5.68E-12	1.30E+01	6.83E-01	1.14E-02	2.47E-11	2.07E-09	4.63E-04	2.44E-01	2.07E-03	4.10E-07	8.67E-11	8.26E-12	1.03E-09	4.81E-04	1.62E-11	2.25E-10	-1.10E-25	-1.27E-11	-1.02E-12	1.24E+00	0.00E+00	0.00E+00	3.29E-131	-5.72E-123	1.85E-08
1.89E-05	304.71	3.61E+19	0.00E+00	1.23E+00	6.53E+05	-5.59E-03	2.12E+01	1.39E+05	2.54E-01	1.73E+05	3.85E-05	3.48E+04	7.16E+01	1.99E-02	1.42E+02	1.82E-07	4.45E-19	1.51E+01	4.22E-06	0.00E+00	4.73E+00	1.44E-01	1.88E+00	2.73E-03	5.72E-12	1.30E+01	6.90E-01	1.14E-02	2.49E-11	2.07E-09	4.63E-04	2.40E-01	2.09E-03	4.08E-07	8.66E-11	8.33E-12	1.03E-09	4.81E-04	1.31E-11	2.23E-10	-1.08E-25	-1.64E-11	-1.06E-12	1.23E+00	0.00E+00	0.00E+00	3.29E-131	-6.44E-123	2.12E-08
1.90E-05	304.713	3.61E+19	0.00E+00	1.23E+00	6.53E+05	-5.59E-03	2.12E+01	1.39E+05	2.54E-01	1.73E+05	3.83E-05	3.48E+04	7.14E+01	1.98E-02	1.42E+02	1.82E-07	4.28E-19	1.51E+01	4.22E-06	0.00E+00	4.70E+00	1.44E-01	1.88E+00	2.71E-03	5.76E-12	1.30E+01	6.97E-01	1.14E-02	2.50E-11	2.07E-09	4.63E-04	2.36E-01	2.12E-03	4.06E-07	8.64E-11	8.40E-12	1.02E-09	4.81E-04	7.91E-12	2.22E-10	-1.03E-25	-2.08E-11	-1.10E-12	1.23E+00	0.00E+00	0.00E+00	3.28E-131	-7.23E-123	2.23E-08
1.91E-05	304.716	3.61E+19	0.00E+00	1.22E+00	6.53E+05	-5.59E-03	2.12E+01	1.39E+05	2.53E-01	1.73E+05	3.82E-05	3.48E+04	7.13E+01	1.98E-02	1.42E+02	1.82E-07	4.12E-19	1.51E+01	4.22E-06	0.00E+00	4.68E+00	1.44E-01	1.89E+00	2.70E-03	5.80E-12	1.30E+01	7.03E-01	1.14E-02	2.52E-11	2.07E-09	4.63E-04	2.32E-01	2.15E-03	4.04E-07	8.63E-11	8.45E-12	1.01E-09	4.81E-04	5.12E-12	2.21E-10	-9.63E-26	-2.60E-11	-1.14E-12	1.22E+00	0.00E+00	0.00E+00	3.28E-131	-8.09E-123	2.36E-08
1.92E-05	304.719	3.61E+19	0.00E+00	1.22E+00	6.53E+05	-5.59E-03	2.12E+01	1.39E+05	2.52E-01	1.73E+05	3.80E-05	3.48E+04	7.11E+01	1.98E-02	1.42E+02	1.82E-07	3.97E-19	1.51E+01	4.22E-06	0.00E+00	4.65E+00	1.44E-01	1.90E+00	2.68E-03	5.84E-12	1.31E+01	7.10E-01	1.14E-02	2.53E-11	2.08E-09	4.63E-04	2.28E-01	2.18E-03	4.02E-07	8.62E-11	8.41E-12	1.00E-09	4.81E-04	6.58E-12	2.19E-10	-8.60E-26	-3.23E-11	-1.18E-12	1.22E+00	0.00E+00	0.00E+00	3.28E-131	-9.03E-123	2.42E-08
1.93E-05	304.722	3.61E+19	0.00E+00	1.22E+00	6.53E+05	-5.59E-03	2.12E+01	1.39E+05	2.52E-01	1.73E+05	3.78E-05	3.48E+04	7.10E+01	1.98E-02	1.42E+02	1.82E-07	3.82E-19	1.51E+01	4.22E-06	0.00E+00	4.63E+00	1.44E-01	1.91E+00	2.66E-03	5.88E-12	1.31E+01	7.17E-01	1.14E-02	2.55E-11	2.08E-09	4.63E-04	2.24E-01	2.20E-03	4.01E-07	8.61E-11	8.25E-12	9.95E-10	4.81E-04	1.51E-11	2.18E-10	-7.24E-26	-3.97E-11	-1.22E-12	1.22E+00	0.00E+00	0.00E+00	3.28E-131	-1.00E-122	2.40E-08
1.94E-05	304.725	3.61E+19	0.00E+00	1.21E+00	6.53E+05	-5.59E-03	2.12E+01	1.39E+05	2.51E-01	1.73E+05	3.77E-05	3.48E+04	7.08E+01	1.97E-02	1.42E+02	1.82E-07	3.68E-19	1.51E+01	4.22E-06	0.00E+00	4.60E+00	1.44E-01	1.91E+00	2.64E-03	5.92E-12	1.31E+01	7.23E-01	1.14E-02	2.57E-11	2.08E-09	4.63E-04	2.20E-01	2.23E-03	4.00E-07	8.59E-11	8.11E-12	9.87E-10	4.81E-04	2.36E-11	2.17E-10	-5.48E-26	-4.83E-11	-1.25E-12	1.21E+00	0.00E+00	0.00E+00	3.27E-131	-1.11E-122	2.33E-08
1.95E-05	304.728	3.61E+19	0.00E+00	1.21E+00	6.53E+05	-5.59E-03	2.12E+01	1.39E+05	2.51E-01	1.73E+05	3.75E-05	3.48E+04	7.07E+01	1.97E-02	1.42E+02	1.82E-07	3.54E-19	1.51E+01	4.22E-06	0.00E+00	4.58E+00	1.44E-01	1.92E+00	2.63E-03	5.96E-12	1.31E+01	7.30E-01	1.15E-02	2.59E-11	2.08E-09	4.63E-04	2.17E-01	2.26E-03	3.99E-07	8.58E-11	7.98E-12	9.80E-10	4.81E-04	3.31E-11	2.15E-10	-3.28E-26	-5.83E-11	-1.28E-12	1.21E+00	0.00E+00	0.00E+00	3.28E-131	-1.23E-122	2.25E-08
1.96E-05	304.731	3.61E+19	0.00E+00	1.20E+00	6.53E+05	-5.59E-03	2.12E+01	1.39E+05	2.50E-01	1.73E+05	3.74E-05	3.48E+04	7.06E+01	1.97E-02	1.42E+02	1.82E-07	3.41E-19	1.51E+01	4.22E-06	0.00E+00	4.55E+00	1.44E-01	1.93E+00	2.61E-03	6.00E-12	1.31E+01	7.37E-01	1.15E-02	2.61E-11	2.08E-09	4.63E-04	2.13E-01	2.29E-03	3.99E-07	8.57E-11	7.93E-12	9.72E-10	4.81E-04	4.03E-11	2.14E-10	-8.75E-27	-7.00E-11	-1.31E-12	1.20E+00	0.00E+00	0.00E+00	3.29E-131	-1.36E-122	2.18E-08
1.97E-05	304.734	3.61E+19	0.00E+00	1.20E+00	6.53E+05	-5.59E-03	2.13E+01	1.39E+05	2.49E-01	1.73E+05	3.72E-05	3.48E+04	7.04E+01	1.97E-02	1.42E+02	1.82E-07	3.28E-19	1.51E+01	4.22E-06	0.00E+00	4.53E+00	1.44E-01	1.94E+00	2.59E-03	6.04E-12	1.31E+01	7.43E-01	1.15E-02	2.63E-11	2.08E-09	4.63E-04	2.09E-01	2.32E-03	3.99E-07	8.56E-11	7.99E-12	9.65E-10	4.81E-04	4.07E-11	2.13E-10	6.83E-27	-8.33E-11	-1.33E-12	1.20E+00	0.00E+00	0.00E+00	3.29E-131	-1.50E-122	2.09E-08
1.98E-05	304.737	3.61E+19	0.00E+00	1.19E+00	6.53E+05	-5.59E-03	2.13E+01	1.39E+05	2.49E-01	1.73E+05	3.70E-05	3.48E+04	7.03E+01	1.96E-02	1.42E+02	1.82E-07	3.16E-19	1.51E+01	4.21E-06	0.00E+00	4.51E+00	1.44E-01	1.94E+00	2.58E-03	6.08E-12	1.31E+01	7.50E-01	1.15E-02	2.65E-11	2.08E-09	4.63E-04	2.06E-01	2.35E-03	3.97E-07	8.54E-11	8.27E-12	9.58E-10	4.81E-04	2.74E-11	2.11E-10	7.76E-27	-9.86E-11	-1.34E-12	1.19E+00	0.00E+00	0.00E+00	3.30E-131	-1.64E-122	2.03E-08
1.99E-05	304.74	3.61E+19	0.00E+00	1.19E+00	6.53E+05	-5.59E-03	2.13E+01	1.39E+05	2.48E-01	1.73E+05	3.69E-05	3.48E+04	7.01E+01	1.96E-02	1.42E+02	1.82E-07	3.04E-19	1.51E+01	4.21E-06	0.00E+00	4.48E+00	1.44E-01	1.95E+00	2.56E-03	6.12E-12	1.31E+01	7.57E-01	1.15E-02	2.67E-11	2.08E-09	4.63E-04	2.03E-01	2.37E-03	3.94E-07	8.53E-11	8.70E-12	9.51E-10	4.81E-04	-8.04E-12	2.10E-10	-1.76E-26	-1.16E-10	-1.35E-12	1.19E+00	0.00E+00	0.00E+00	3.30E-131	-1.80E-122	2.01E-08
2.00E-05	304.743	3.61E+19	0.00E+00	1.19E+00	6.53E+05	-5.59E-03	2.13E+01	1.39E+05	2.47E-01	1.73E+05	3.67E-05	3.48E+04	7.00E+01	1.96E-02	1.42E+02	1.82E-07	2.93E-19	1.51E+01	4.21E-06	0.00E+00	4.46E+00	1.44E-01	1.96E+00	2.54E-03	6.16E-12	1.32E+01	7.64E-01	1.15E-02	2.69E-11	2.08E-09	4.63E-04	1.99E-01	2.40E-03	3.89E-07	8.52E-11	9.05E-12	9.44E-10	4.81E-04	-7.57E-11	2.09E-10	-8.46E-26	-1.36E-10	-1.36E-12	1.19E+00	0.00E+00	0.00E+00	3.30E-131	-1.96E-122	2.00E-08
2.01E-05	304.746	3.61E+19	0.00E+00	1.18E+00	6.53E+05	-5.59E-03	2.13E+01	1.39E+05	2.47E-01	1.73E+05	3.66E-05	3.48E+04	6.98E+01	1.96E-02	1.42E+02	1.82E-07	2.82E-19	1.51E+01	4.21E-06	0.00E+00	4.43E+00	1.44E-01	1.96E+00	2.53E-03	6.19E-12	1.32E+01	7.70E-01	1.15E-02	2.70E-11	2.08E-09	4.63E-04	1.96E-01	2.43E-03	3.83E-07	8.51E-11	9.19E-12	9.37E-10	4.81E-04	-1.89E-10	2.08E-10	-2.13E-25	-1.58E-10	-1.35E-12	1.18E+00	0.00E+00	0.00E+00	3.28E-131	-2.14E-122	2.00E-08
2.02E-05	304.749	3.61E+19	0.00E+00	1.18E+00	6.53E+05	-5.59E-03	2.13E+01	1.39E+05	2.46E-01	1.73E+05	3.64E-05	3.48E+04	6.97E+01	1.95E-02	1.42E+02	1.81E-07	2.72E-19	1.51E+01	4.21E-06	0.00E+00	4.41E+00	1.44E-01	1.97E+00	2.51E-03	6.23E-12	1.32E+01	7.77E-01	1.15E-02	2.71E-11	2.08E-09	4.63E-04	1.93E-01	2.46E-03	3.76E-07	8.49E-11	9.09E-12	9.30E-10	4.81E-04	-3.61E-10	2.06E-10	-4.26E-25	-1.83E-10	-1.34E-12	1.18E+00	0.00E+00	0.00E+00	3.27E-131	-2.32E-122	2.01E-08
2.03E-05	304.752	3.61E+19	0.00E+00	1.17E+00	6.53E+05	-5.59E-03	2.13E+01	1.39E+05	2.46E-01	1.73E+05	3.63E-05	3.48E+04	6.95E+01	1.95E-02	1.42E+02	1.81E-07	2.62E-19	1.50E+01	4.21E-06	0.00E+00	4.39E+00	1.44E-01	1.98E+00	2.50E-03	6.27E-12	1.32E+01	7.84E-01	1.15E-02	2.73E-11	2.09E-09	4.63E-04	1.90E-01	2.49E-03	3.71E-07	8.48E-11	8.66E-12	9.24E-10	4.81E-04	-6.11E-10	2.05E-10	-7.53E-25	-2.11E-10	-1.31E-12	1.17E+00	0.00E+00	0.00E+00	3.25E-131	-2.52E-122	2.03E-08
2.04E-05	304.755	3.61E+19	0.00E+00	1.17E+00	6.53E+05	-5.59E-03	2.13E+01	1.39E+05	2.45E-01	1.73E+05	3.61E-05	3.48E+04	6.94E+01	1.95E-02	1.42E+02	1.81E-07	2.53E-19	1.50E+01	4.21E-06	0.00E+00	4.36E+00	1.44E-01	1.99E+00	2.48E-03	6.31E-12	1.32E+01	7.91E-01	1.16E-02	2.74E-11	2.09E-09	4.63E-04	1.87E-01	2.52E-03	3.71E-07	8.47E-11	7.71E-12	9.17E-10	4.81E-04	-9.57E-10	2.04E-10	-1.23E-24	-2.42E-10	-1.28E-12	1.17E+00	0.00E+00	0.00E+00	3.24E-131	-2.72E-122	2.03E-08
2.05E-05	304.758	3.61E+19	0.00E+00	1.16E+00	6.53E+05	-5.59E-03	2.13E+01	1.39E+05	2.44E-01	1.73E+05	3.60E-05	3.48E+04	6.92E+01	1.95E-02	1.42E+02	1.81E-07	2.43E-19	1.50E+01	4.21E-06	0.00E+00	4.34E+00	1.44E-01	1.99E+00	2.47E-03	6.35E-12	1.32E+01	7.98E-01	1.16E-02	2.75E-11	2.09E-09	4.63E-04	1.83E-01	2.55E-03	3.73E-07	8.46E-11	6.93E-12	9.11E-10	4.81E-04	-1.42E-09	2.03E-10	-1.89E-24	-2.77E-10	-1.23E-12	1.16E+00	0.00E+00	0.00E+00	3.24E-131	-2.93E-122	2.03E-08
2.06E-05	304.761	3.61E+19	0.00E+00	1.16E+00	6.53E+05	-5.59E-03	2.13E+01	1.39E+05	2.44E-01	1.73E+05	3.58E-05	3.48E+04	6.91E+01	1.95E-02	1.42E+02	1.81E-07	2.34E-19	1.50E+01	4.21E-06	0.00E+00	4.32E+00	1.44E-01	2.00E+00	2.45E-03	6.39E-12	1.32E+01	8.04E-01	1.16E-02	2.76E-11	2.09E-09	4.63E-04	1.81E-01	2.58E-03	3.78E-07	8.44E-11	6.82E-12	9.04E-10	4.81E-04	-2.02E-09	2.02E-10	-2.79E-24	-3.16E-10	-1.16E-12	1.16E+00	0.00E+00	0.00E+00	3.24E-131	-3.16E-122	2.01E-08
2.07E-05	304.764	3.61E+19	0.00E+00	1.16E+00	6.53E+05	-5.59E-03	2.13E+01	1.39E+05	2.43E-01	1.73E+05	3.57E-05	3.48E+04	6.90E+01	1.94E-02	1.42E+02	1.81E-07	2.26E-19	1.50E+01	4.20E-06	0.00E+00	4.30E+00	1.44E-01	2.01E+00	2.44E-03	6.43E-12	1.32E+01	8.11E-01	1.16E-02	2.78E-11	2.09E-09	4.63E-04	1.78E-01	2.61E-03	3.84E-07	8.43E-11	8.05E-12	8.98E-10	4.81E-04	-2.78E-09	2.00E-10	-3.97E-24	-3.59E-10	-1.08E-12	1.16E+00	0.00E+00	0.00E+00	3.26E-131	-3.39E-122	1.99E-08
2.08E-05	304.767	3.61E+19	0.00E+00	1.15E+00	6.53E+05	-5.59E-03	2.14E+01	1.39E+05	2.43E-01	1.73E+05	3.55E-05	3.48E+04	6.88E+01	1.94E-02	1.42E+02	1.81E-07	2.18E-19	1.50E+01	4.20E-06	0.00E+00	4.27E+00	1.44E-01	2.01E+00	2.42E-03	6.46E-12	1.32E+01	8.18E-01	1.16E-02	2.79E-11	2.09E-09	4.63E-04	1.75E-01	2.64E-03	3.89E-07	8.42E-11	9.44E-12	8.91E-10	4.81E-04	-3.74E-09	1.99E-10	-5.49E-24	-4.06E-10	-9.78E-13	1.15E+00	0.00E+00	0.00E+00	3.28E-131	-3.63E-122	1.96E-08
2.09E-05	304.769	3.61E+19	0.00E+00	1.15E+00	6.53E+05	-5.59E-03	2.14E+01	1.39E+05	2.42E-01	1.73E+05	3.54E-05	3.48E+04	6.87E+01	1.94E-02	1.42E+02	1.81E-07	2.10E-19	1.50E+01	4.20E-06	0.00E+00	4.25E+00	1.44E-01	2.02E+00	2.41E-03	6.50E-12	1.33E+01	8.25E-01	1.16E-02	2.80E-11	2.09E-09	4.63E-04	1.72E-01	2.67E-03	3.89E-07	8.41E-11	1.14E-11	8.85E-10	4.81E-04	-4.91E-09	1.98E-10	-7.43E-24	-4.57E-10	-8.56E-13	1.15E+00	0.00E+00	0.00E+00	3.30E-131	-3.87E-122	1.93E-08
2.10E-05	304.772	3.61E+19	0.00E+00	1.14E+00	6.53E+05	-5.59E-03	2.14E+01	1.39E+05	2.42E-01	1.73E+05	3.52E-05	3.48E+04	6.85E+01	1.94E-02	1.42E+02	1.81E-07	2.02E-19	1.50E+01	4.20E-06	0.00E+00	4.23E+00	1.44E-01	2.03E+00	2.39E-03	6.54E-12	1.33E+01	8.32E-01	1.16E-02	2.82E-11	2.09E-09	4.63E-04	1.69E-01	2.70E-03	3.80E-07	8.40E-11	1.34E-11	8.79E-10	4.81E-04	-6.33E-09	1.97E-10	-9.84E-24	-5.14E-10	-7.11E-13	1.14E+00	0.00E+00	0.00E+00	3.32E-131	-4.13E-122	1.90E-08
2.11E-05	304.775	3.61E+19	0.00E+00	1.14E+00	6.53E+05	-5.59E-03	2.14E+01	1.39E+05	2.41E-01	1.73E+05	3.51E-05	3.48E+04	6.84E+01	1.93E-02	1.42E+02	1.81E-07	1.95E-19	1.50E+01	4.20E-06	0.00E+00	4.21E+00	1.44E-01	2.03E+00	2.38E-03	6.58E-12	1.33E+01	8.39E-01	1.16E-02	2.83E-11	2.09E-09	4.63E-04	1.66E-01	2.73E-03	3.73E-07	8.38E-11	1.40E-11	8.73E-10	4.81E-04	-8.01E-09	1.96E-10	-1.28E-23	-5.76E-10	-5.38E-13	1.14E+00	0.00E+00	0.00E+00	3.33E-131	-4.38E-122	1.87E-08
2.12E-05	304.778	3.61E+19	0.00E+00	1.14E+00	6.53E+05	-5.59E-03	2.14E+01	1.39E+05	2.40E-01	1.73E+05	3.49E-05	3.48E+04	6.83E+01	1.93E-02	1.42E+02	1.81E-07	1.88E-19	1.50E+01	4.20E-06	0.00E+00	4.18E+00	1.44E-01	2.04E+00	2.36E-03	6.62E-12	1.33E+01	8.45E-01	1.16E-02	2.85E-11	2.09E-09	4.63E-04	1.64E-01	2.76E-03	3.72E-07	8.37E-11	8.39E-12	8.67E-10	4.81E-04	1.60E-11	1.95E-10	-1.09E-40	-4.79E-23	-1.64E-23	1.14E+00	0.00E+00	0.00E+00	1.27E-131	2.22E-142	1.85E-08
2.13E-05	304.781	3.61E+19	0.00E+00	1.13E+00	6.53E+05	-5.59E-03	2.14E+01	1.39E+05	2.40E-01	1.73E+05	3.48E-05	3.48E+04	6.81E+01	1.93E-02	1.42E+02	1.81E-07	1.81E-19	1.50E+01	4.20E-06	0.00E+00	4.16E+00	1.44E-01	2.04E+00	2.35E-03	6.65E-12	1.33E+01	8.52E-01	1.16E-02	2.86E-11	2.09E-09	4.63E-04	1.61E-01	2.79E-03	3.71E-07	8.36E-11	8.40E-12	8.61E-10	4.81E-04	1.60E-11	1.94E-10	-8.85E-40	-1.91E-22	-7.63E-23	1.13E+00	0.00E+00	0.00E+00	5.86E-132	2.21E-142	1.84E-08
2.14E-05	304.784	3.61E+19	0.00E+00	1.13E+00	6.53E+05	-5.59E-03	2.14E+01	1.39E+05	2.39E-01	1.73E+05	3.47E-05	3.48E+04	6.80E+01	1.93E-02	1.42E+02	1.81E-07	1.75E-19	1.50E+01	4.20E-06	0.00E+00	4.14E+00	1.44E-01	2.05E+00	2.33E-03	6.69E-12	1.33E+01	8.59E-01	1.16E-02	2.88E-11	2.09E-09	4.63E-04	1.59E-01	2.82E-03	3.69E-07	8.35E-11	8.40E-12	8.55E-10	4.81E-04	1.60E-11	1.92E-10	-3.01E-39	-4.25E-22	-1.79E-22	1.13E+00	0.00E+00	0.00E+00	3.71E-132	2.20E-142	1.82E-08
2.15E-05	304.787	3.61E+19	0.00E+00	1.12E+00	6.53E+05	-5.59E-03	2.14E+01	1.39E+05	2.39E-01	1.73E+05	3.45E-05	3.48E+04	6.78E+01	1.93E-02	1.42E+02	1.81E-07	1.69E-19	1.50E+01	4.20E-06	0.00E+00	4.12E+00	1.44E-01	2.06E+00	2.32E-03	6.73E-12	1.33E+01	8.66E-01	1.17E-02	2.89E-11	2.09E-09	4.63E-04	1.56E-01	2.85E-03	3.68E-07	8.33E-11	8.41E-12	8.49E-10	4.81E-04	1.60E-11	1.91E-10	-9.12E-39	-7.42E-22	-3.23E-22	1.12E+00	0.00E+00	0.00E+00	3.00E-132	2.20E-142	1.81E-08
2.16E-05	304.79	3.61E+19	0.00E+00	1.12E+00	6.53E+05	-5.59E-03	2.14E+01	1.39E+05	2.38E-01	1.73E+05	3.44E-05	3.48E+04	6.77E+01	1.92E-02	1.42E+02	1.81E-07	1.63E-19	1.50E+01	4.20E-06	0.00E+00	4.10E+00	1.44E-01	2.06E+00	2.31E-03	6.77E-12	1.33E+01	8.73E-01	1.17E-02	2.91E-11	2.09E-09	4.63E-04	1.54E-01	2.89E-03	3.67E-07	8.32E-11	8.41E-12	8.43E-10	4.81E-04	1.60E-11	1.90E-10	-2.18E-38	-1.13E-21	-5.06E-22	1.12E+00	0.00E+00	0.00E+00	2.75E-132	2.19E-142	1.79E-08
2.17E-05	304.792	3.61E+19	0.00E+00	1.12E+00	6.53E+05	-5.59E-03	2.14E+01	1.39E+05	2.38E-01	1.73E+05	3.42E-05	3.48E+04	6.76E+01	1.92E-02	1.42E+02	1.81E-07	1.57E-19	1.50E+01	4.20E-06	0.00E+00	4.08E+00	1.44E-01	2.07E+00	2.29E-03	6.80E-12	1.33E+01	8.80E-01	1.17E-02	2.92E-11	2.10E-09	4.63E-04	1.51E-01	2.92E-03	3.65E-07	8.31E-11	8.42E-12	8.38E-10	4.81E-04	1.61E-11	1.89E-10	-4.30E-38	-1.59E-21	-7.24E-22	1.12E+00	0.00E+00	0.00E+00	2.63E-132	2.18E-142	1.77E-08
2.18E-05	304.795	3.61E+19	0.00E+00	1.11E+00	6.53E+05	-5.59E-03	2.14E+01	1.39E+05	2.37E-01	1.73E+05	3.41E-05	3.48E+04	6.74E+01	1.92E-02	1.42E+02	1.81E-07	1.51E-19	1.50E+01	4.19E-06	0.00E+00	4.06E+00	1.44E-01	2.08E+00	2.28E-03	6.84E-12	1.33E+01	8.87E-01	1.17E-02	2.94E-11	2.10E-09	4.63E-04	1.49E-01	2.95E-03	3.64E-07	8.30E-11	8.42E-12	8.32E-10	4.81E-04	1.61E-11	1.88E-10	-7.46E-38	-2.09E-21	-9.77E-22	1.11E+00	0.00E+00	0.00E+00	2.58E-132	2.17E-142	1.76E-08
2.19E-05	304.798	3.61E+19	0.00E+00	1.11E+00	6.53E+05	-5.59E-03	2.14E+01	1.39E+05	2.36E-01	1.73E+05	3.39E-05	3.48E+04	6.73E+01	1.92E-02	1.42E+02	1.81E-07	1.46E-19	1.50E+01	4.19E-06	0.00E+00	4.03E+00	1.44E-01	2.08E+00	2.26E-03	6.88E-12	1.34E+01	8.94E-01	1.17E-02	2.95E-11	2.10E-09	4.63E-04	1.46E-01	2.98E-03	3.63E-07	8.28E-11	8.42E-12	8.27E-10	4.81E-04	1.61E-11	1.87E-10	-1.18E-37	-2.63E-21	-1.26E-21	1.11E+00	0.00E+00	0.00E+00	2.57E-132	2.17E-142	1.74E-08
2.20E-05	304.801	3.61E+19	0.00E+00	1.11E+00	6.53E+05	-5.59E-03	2.15E+01	1.39E+05	2.36E-01	1.73E+05	3.38E-05	3.48E+04	6.71E+01	1.91E-02	1.42E+02	1.81E-07	1.41E-19	1.49E+01	4.19E-06	0.00E+00	4.01E+00	1.44E-01	2.09E+00	2.25E-03	6.92E-12	1.34E+01	9.01E-01	1.17E-02	2.97E-11	2.10E-09	4.63E-04	1.44E-01	3.01E-03	3.61E-07	8.27E-11	8.43E-12	8.21E-10	4.81E-04	1.61E-11	1.86E-10	-1.75E-37	-3.21E-21	-1.57E-21	1.11E+00	0.00E+00	0.00E+00	2.56E-132	2.16E-142	1.73E-08
2.21E-05	304.804	3.61E+19	0.00E+00	1.10E+00	6.53E+05	-5.59E-03	2.15E+01	1.39E+05	2.35E-01	1.73E+05	3.37E-05	3.48E+04	6.70E+01	1.91E-02	1.42E+02	1.81E-07	1.36E-19	1.49E+01	4.19E-06	0.00E+00	3.99E+00	1.44E-01	2.09E+00	2.24E-03	6.95E-12	1.34E+01	9.07E-01	1.17E-02	2.98E-11	2.10E-09	4.63E-04	1.42E-01	3.04E-03	3.60E-07	8.26E-11	8.43E-12	8.16E-10	4.81E-04	1.61E-11	1.85E-10	-2.46E-37	-3.79E-21	-1.91E-21	1.10E+00	0.00E+00	0.00E+00	2.56E-132	2.15E-142	1.72E-08
2.22E-05	304.807	3.61E+19	0.00E+00	1.10E+00	6.53E+05	-5.59E-03	2.15E+01	1.39E+05	2.35E-01	1.73E+05	3.35E-05	3.48E+04	6.69E+01	1.91E-02	1.42E+02	1.81E-07	1.31E-19	1.49E+01	4.19E-06	0.00E+00	3.97E+00	1.44E-01	2.10E+00	2.22E-03	6.99E-12	1.34E+01	9.14E-01	1.17E-02	2.99E-11	2.10E-09	4.63E-04	1.40E-01	3.08E-03	3.59E-07	8.25E-11	8.44E-12	8.10E-10	4.81E-04	1.61E-11	1.84E-10	-3.31E-37	-4.38E-21	-2.26E-21	1.10E+00	0.00E+00	0.00E+00	2.55E-132	2.14E-142	1.70E-08
2.23E-05	304.809	3.61E+19	0.00E+00	1.09E+00	6.53E+05	-5.59E-03	2.15E+01	1.39E+05	2.34E-01	1.73E+05	3.34E-05	3.48E+04	6.67E+01	1.91E-02	1.42E+02	1.81E-07	1.26E-19	1.49E+01	4.19E-06	0.00E+00	3.95E+00	1.44E-01	2.11E+00	2.21E-03	7.03E-12	1.34E+01	9.21E-01	1.17E-02	3.01E-11	2.10E-09	4.63E-04	1.37E-01	3.11E-03	3.57E-07	8.24E-11	8.44E-12	8.05E-10	4.81E-04	1.61E-11	1.83E-10	-4.31E-37	-4.96E-21	-2.64E-21	1.09E+00	0.00E+00	0.00E+00	2.55E-132	2.14E-142	1.69E-08
2.24E-05	304.812	3.61E+19	0.00E+00	1.09E+00	6.53E+05	-5.59E-03	2.15E+01	1.39E+05	2.34E-01	1.73E+05	3.33E-05	3.48E+04	6.66E+01	1.91E-02	1.43E+02	1.81E-07	1.22E-19	1.49E+01	4.19E-06	0.00E+00	3.93E+00	1.44E-01	2.11E+00	2.20E-03	7.06E-12	1.34E+01	9.28E-01	1.17E-02	3.02E-11	2.10E-09	4.63E-04	1.35E-01	3.14E-03	3.56E-07	8.22E-11	8.44E-12	8.00E-10	4.81E-04	1.61E-11	1.82E-10	-5.43E-37	-5.51E-21	-3.03E-21	1.09E+00	0.00E+00	0.00E+00	2.55E-132	2.13E-142	1.67E-08
2.25E-05	304.815	3.61E+19	0.00E+00	1.09E+00	6.53E+05	-5.59E-03	2.15E+01	1.39E+05	2.33E-01	1.73E+05	3.31E-05	3.48E+04	6.65E+01	1.90E-02	1.43E+02	1.81E-07	1.18E-19	1.49E+01	4.19E-06	0.00E+00	3.91E+00	1.44E-01	2.12E+00	2.19E-03	7.10E-12	1.34E+01	9.35E-01	1.17E-02	3.04E-11	2.10E-09	4.63E-04	1.33E-01	3.17E-03	3.55E-07	8.21E-11	8.45E-12	7.94E-10	4.81E-04	1.61E-11	1.81E-10	-6.67E-37	-6.01E-21	-3.43E-21	1.09E+00	0.00E+00	0.00E+00	2.55E-132	2.12E-142	1.66E-08
2.26E-05	304.818	3.61E+19	0.00E+00	1.08E+00	6.53E+05	-5.59E-03	2.15E+01	1.39E+05	2.33E-01	1.73E+05	3.30E-05	3.48E+04	6.63E+01	1.90E-02	1.43E+02	1.81E-07	1.14E-19	1.49E+01	4.19E-06	0.00E+00	3.89E+00	1.44E-01	2.12E+00	2.17E-03	7.14E-12	1.34E+01	9.42E-01	1.18E-02	3.05E-11	2.10E-09	4.63E-04	1.31E-01	3.20E-03	3.53E-07	8.20E-11	8.45E-12	7.89E-10	4.81E-04	1.61E-11	1.80E-10	-7.99E-37	-6.47E-21	-3.83E-21	1.08E+00	0.00E+00	0.00E+00	2.55E-132	2.12E-142	1.65E-08
2.27E-05	304.82	3.61E+19	0.00E+00	1.08E+00	6.53E+05	-5.59E-03	2.15E+01	1.39E+05	2.32E-01	1.73E+05	3.29E-05	3.48E+04	6.62E+01	1.90E-02	1.43E+02	1.81E-07	1.10E-19	1.49E+01	4.19E-06	0.00E+00	3.87E+00	1.44E-01	2.13E+00	2.16E-03	7.17E-12	1.34E+01	9.49E-01	1.18E-02	3.07E-11	2.10E-09	4.63E-04	1.29E-01	3.24E-03	3.52E-07	8.19E-11	8.45E-12	7.84E-10	4.81E-04	1.62E-11	1.79E-10	-9.36E-37	-6.84E-21	-4.24E-21	1.08E+00	0.00E+00	0.00E+00	2.55E-132	2.11E-142	1.63E-08
2.28E-05	304.823	3.61E+19	0.00E+00	1.08E+00	6.53E+05	-5.59E-03	2.15E+01	1.39E+05	2.32E-01	1.73E+05	3.27E-05	3.48E+04	6.61E+01	1.90E-02	1.43E+02	1.81E-07	1.06E-19	1.49E+01	4.19E-06	0.00E+00	3.85E+00	1.44E-01	2.14E+00	2.15E-03	7.21E-12	1.34E+01	9.56E-01	1.18E-02	3.08E-11	2.10E-09	4.63E-04	1.27E-01	3.27E-03	3.51E-07	8.18E-11	8.46E-12	7.79E-10	4.81E-04	1.62E-11	1.78E-10	-1.08E-36	-7.13E-21	-4.64E-21	1.08E+00	0.00E+00	0.00E+00	2.55E-132	2.10E-142	1.62E-08
2.29E-05	304.826	3.61E+19	0.00E+00	1.07E+00	6.53E+05	-5.59E-03	2.15E+01	1.39E+05	2.31E-01	1.73E+05	3.26E-05	3.48E+04	6.59E+01	1.90E-02	1.43E+02	1.81E-07	1.02E-19	1.49E+01	4.19E-06	0.00E+00	3.83E+00	1.44E-01	2.14E+00	2.13E-03	7.25E-12	1.34E+01	9.63E-01	1.18E-02	3.09E-11	2.10E-09	4.63E-04	1.25E-01	3.30E-03	3.49E-07	8.16E-11	8.46E-12	7.74E-10	4.81E-04	1.62E-11	1.77E-10	-1.21E-36	-7.32E-21	-5.04E-21	1.07E+00	0.00E+00	0.00E+00	2.55E-132	2.10E-142	1.61E-08
2.30E-05	304.829	3.61E+19	0.00E+00	1.07E+00	6.53E+05	-5.59E-03	2.15E+01	1.39E+05	2.31E-01	1.73E+05	3.25E-05	3.48E+04	6.58E+01	1.89E-02	1.43E+02	1.81E-07	9.86E-20	1.49E+01	4.18E-06	0.00E+00	3.81E+00	1.44E-01	2.15E+00	2.12E-03	7.28E-12	1.34E+01	9.70E-01	1.18E-02	3.11E-11	2.10E-09	4.63E-04	1.23E-01	3.34E-03	3.48E-07	8.15E-11	8.47E-12	7.69E-10	4.81E-04	1.62E-11	1.76E-10	-1.33E-36	-7.38E-21	-5.43E-21	1.07E+00	0.00E+00	0.00E+00	2.55E-132	2.09E-142	1.60E-08
2.31E-05	304.831	3.61E+19	0.00E+00	1.07E+00	6.53E+05	-5.59E-03	2.15E+01	1.39E+05	2.30E-01	1.73E+05	3.23E-05	3.48E+04	6.57E+01	1.89E-02	1.43E+02	1.81E-07	9.52E-20	1.49E+01	4.18E-06	0.00E+00	3.79E+00	1.44E-01	2.15E+00	2.11E-03	7.32E-12	1.34E+01	9.77E-01	1.18E-02	3.12E-11	2.10E-09	4.63E-04	1.21E-01	3.37E-03	3.47E-07	8.14E-11	8.47E-12	7.64E-10	4.81E-04	1.62E-11	1.75E-10	-1.44E-36	-7.30E-21	-5.80E-21	1.07E+00	0.00E+00	0.00E+00	2.55E-132	2.08E-142	1.58E-08
2.32E-05	304.834	3.61E+19	0.00E+00	1.06E+00	6.53E+05	-5.59E-03	2.15E+01	1.39E+05	2.30E-01	1.73E+05	3.22E-05	3.48E+04	6.55E+01	1.89E-02	1.43E+02	1.80E-07	9.19E-20	1.49E+01	4.18E-06	0.00E+00	3.77E+00	1.44E-01	2.16E+00	2.10E-03	7.36E-12	1.34E+01	9.84E-01	1.18E-02	3.14E-11	2.10E-09	4.63E-04	1.19E-01	3.40E-03	3.46E-07	8.13E-11	8.47E-12	7.59E-10	4.81E-04	1.62E-11	1.74E-10	-1.53E-36	-7.05E-21	-6.15E-21	1.06E+00	0.00E+00	0.00E+00	2.55E-132	2.08E-142	1.57E-08
2.33E-05	304.837	3.61E+19	0.00E+00	1.06E+00	6.53E+05	-5.59E-03	2.16E+01	1.39E+05	2.29E-01	1.73E+05	3.21E-05	3.48E+04	6.54E+01	1.89E-02	1.43E+02	1.80E-07	8.87E-20	1.49E+01	4.18E-06	0.00E+00	3.75E+00	1.44E-01	2.16E+00	2.09E-03	7.39E-12	1.35E+01	9.91E-01	1.18E-02	3.15E-11	2.10E-09	4.63E-04	1.17E-01	3.44E-03	3.44E-07	8.12E-11	8.48E-12	7.55E-10	4.81E-04	1.62E-11	1.73E-10	-1.58E-36	-6.63E-21	-6.47E-21	1.06E+00	0.00E+00	0.00E+00	2.55E-132	2.07E-142	1.56E-08
2.34E-05	304.84	3.61E+19	0.00E+00	1.06E+00	6.53E+05	-5.59E-03	2.16E+01	1.39E+05	2.29E-01	1.73E+05	3.20E-05	3.48E+04	6.53E+01	1.88E-02	1.43E+02	1.80E-07	8.57E-20	1.49E+01	4.18E-06	0.00E+00	3.73E+00	1.44E-01	2.17E+00	2.07E-03	7.43E-12	1.35E+01	9.98E-01	1.18E-02	3.16E-11	2.10E-09	4.63E-04	1.16E-01	3.47E-03	3.43E-07	8.10E-11	8.48E-12	7.50E-10	4.81E-04	1.62E-11	1.72E-10	-1.59E-36	-6.01E-21	-6.75E-21	1.06E+00	0.00E+00	0.00E+00	2.55E-132	2.06E-142	1.55E-08
2.35E-05	304.842	3.61E+19	0.00E+00	1.05E+00	6.53E+05	-5.59E-03	2.16E+01	1.39E+05	2.28E-01	1.73E+05	3.18E-05	3.48E+04	6.52E+01	1.88E-02	1.43E+02	1.80E-07	8.28E-20	1.49E+01	4.18E-06	0.00E+00	3.72E+00	1.44E-01	2.17E+00	2.06E-03	7.46E-12	1.35E+01	1.00E+00	1.18E-02	3.18E-11	2.10E-09	4.63E-04	1.14E-01	3.50E-03	3.42E-07	8.09E-11	8.48E-12	7.45E-10	4.81E-04	1.62E-11	1.71E-10	-1.55E-36	-5.16E-21	-7.00E-21	1.05E+00	0.00E+00	0.00E+00	2.55E-132	2.06E-142	1.54E-08
2.36E-05	304.845	3.61E+19	0.00E+00	1.05E+00	6.53E+05	-5.59E-03	2.16E+01	1.39E+05	2.28E-01	1.73E+05	3.17E-05	3.48E+04	6.50E+01	1.88E-02	1.43E+02	1.80E-07	7.99E-20	1.49E+01	4.18E-06	0.00E+00	3.70E+00	1.44E-01	2.18E+00	2.05E-03	7.50E-12	1.35E+01	1.01E+00	1.18E-02	3.19E-11	2.10E-09	4.63E-04	1.12E-01	3.54E-03	3.41E-07	8.08E-11	8.49E-12	7.41E-10	4.81E-04	1.62E-11	1.70E-10	-1.46E-36	-4.08E-21	-7.21E-21	1.05E+00	0.00E+00	0.00E+00	2.55E-132	2.05E-142	1.52E-08
2.37E-05	304.848	3.61E+19	0.00E+00	1.05E+00	6.53E+05	-5.59E-03	2.16E+01	1.39E+05	2.27E-01	1.73E+05	3.16E-05	3.48E+04	6.49E+01	1.88E-02	1.43E+02	1.80E-07	7.72E-20	1.49E+01	4.18E-06	0.00E+00	3.68E+00	1.44E-01	2.18E+00	2.04E-03	7.53E-12	1.35E+01	1.02E+00	1.18E-02	3.21E-11	2.10E-09	4.63E-04	1.10E-01	3.57E-03	3.39E-07	8.07E-11	8.49E-12	7.36E-10	4.81E-04	1.62E-11	1.69E-10	-1.28E-36	-2.74E-21	-7.36E-21	1.05E+00	0.00E+00	0.00E+00	2.55E-132	2.04E-142	1.51E-08
2.38E-05	304.85	3.61E+19	0.00E+00	1.04E+00	6.53E+05	-5.59E-03	2.16E+01	1.39E+05	2.27E-01	1.73E+05	3.15E-05	3.48E+04	6.48E+01	1.88E-02	1.43E+02	1.80E-07	7.46E-20	1.49E+01	4.18E-06	0.00E+00	3.66E+00	1.44E-01	2.19E+00	2.03E-03	7.57E-12	1.35E+01	1.03E+00	1.19E-02	3.22E-11	2.10E-09	4.63E-04	1.09E-01	3.61E-03	3.38E-07	8.06E-11	8.50E-12	7.31E-10	4.81E-04	1.62E-11	1.68E-10	-1.03E-36	-1.11E-21	-7.45E-21	1.04E+00	0.00E+00	0.00E+00	2.55E-132	2.04E-142	1.50E-08
2.39E-05	304.853	3.61E+19	0.00E+00	1.04E+00	6.53E+05	-5.59E-03	2.16E+01	1.39E+05	2.26E-01	1.73E+05	3.13E-05	3.48E+04	6.46E+01	1.87E-02	1.43E+02	1.80E-07	7.20E-20	1.48E+01	4.18E-06	0.00E+00	3.64E+00	1.44E-01	2.20E+00	2.02E-03	7.61E-12	1.35E+01	1.03E+00	1.19E-02	3.23E-11	2.11E-09	4.63E-04	1.07E-01	3.64E-03	3.37E-07	8.04E-11	8.50E-12	7.27E-10	4.81E-04	1.63E-11	1.68E-10	-7.18E-37	4.45E-22	-7.48E-21	1.04E+00	0.00E+00	0.00E+00	2.55E-132	2.03E-142	1.49E-08
2.40E-05	304.856	3.61E+19	0.00E+00	1.04E+00	6.53E+05	-5.59E-03	2.16E+01	1.39E+05	2.26E-01	1.73E+05	3.12E-05	3.48E+04	6.45E+01	1.87E-02	1.43E+02	1.80E-07	6.96E-20	1.48E+01	4.18E-06	0.00E+00	3.62E+00	1.44E-01	2.20E+00	2.00E-03	7.64E-12	1.35E+01	1.04E+00	1.19E-02	3.25E-11	2.11E-09	4.63E-04	1.05E-01	3.67E-03	3.36E-07	8.03E-11	8.50E-12	7.22E-10	4.81E-04	1.63E-11	1.67E-10	-4.06E-37	1.29E-21	-7.44E-21	1.04E+00	0.00E+00	0.00E+00	2.55E-132	2.02E-142	1.48E-08
2.41E-05	304.858	3.61E+19	0.00E+00	1.03E+00	6.53E+05	-5.59E-03	2.16E+01	1.39E+05	2.25E-01	1.73E+05	3.11E-05	3.48E+04	6.44E+01	1.87E-02	1.43E+02	1.80E-07	6.72E-20	1.48E+01	4.18E-06	0.00E+00	3.60E+00	1.44E-01	2.21E+00	1.99E-03	7.68E-12	1.35E+01	1.05E+00	1.19E-02	3.26E-11	2.11E-09	4.63E-04	1.04E-01	3.71E-03	3.34E-07	8.02E-11	8.51E-12	7.18E-10	4.81E-04	1.63E-11	1.66E-10	-1.27E-37	1.01E-21	-7.31E-21	1.03E+00	0.00E+00	0.00E+00	2.55E-132	2.02E-142	1.47E-08
2.42E-05	304.861	3.61E+19	0.00E+00	1.03E+00	6.53E+05	-5.59E-03	2.16E+01	1.39E+05	2.25E-01	1.73E+05	3.10E-05	3.48E+04	6.43E+01	1.87E-02	1.43E+02	1.80E-07	6.50E-20	1.48E+01	4.18E-06	0.00E+00	3.59E+00	1.44E-01	2.21E+00	1.98E-03	7.71E-12	1.35E+01	1.05E+00	1.19E-02	3.28E-11	2.11E-09	4.63E-04	1.02E-01	3.74E-03	3.33E-07	8.01E-11	8.51E-12	7.14E-10	4.81E-04	1.63E-11	1.65E-10	5.81E-38	-1.10E-21	-7.11E-21	1.03E+00	0.00E+00	0.00E+00	2.55E-132	2.01E-142	1.46E-08
2.43E-05	304.864	3.61E+19	0.00E+00	1.03E+00	6.53E+05	-5.59E-03	2.16E+01	1.39E+05	2.24E-01	1.73E+05	3.09E-05	3.48E+04	6.41E+01	1.87E-02	1.43E+02	1.80E-07	6.28E-20	1.48E+01	4.17E-06	0.00E+00	3.57E+00	1.44E-01	2.22E+00	1.97E-03	7.75E-12	1.35E+01	1.06E+00	1.19E-02	3.29E-11	2.11E-09	4.63E-04	1.01E-01	3.78E-03	3.32E-07	8.00E-11	8.51E-12	7.09E-10	4.81E-04	1.63E-11	1.64E-10	6.74E-38	-5.93E-21	-6.81E-21	1.03E+00	0.00E+00	0.00E+00	2.55E-132	2.00E-142	1.45E-08
2.44E-05	304.866	3.61E+19	0.00E+00	1.02E+00	6.53E+05	-5.59E-03	2.16E+01	1.39E+05	2.24E-01	1.73E+05	3.07E-05	3.48E+04	6.40E+01	1.86E-02	1.43E+02	1.80E-07	6.06E-20	1.48E+01	4.17E-06	0.00E+00	3.55E+00	1.44E-01	2.22E+00	1.96E-03	7.78E-12	1.35E+01	1.07E+00	1.19E-02	3.30E-11	2.11E-09	4.63E-04	9.93E-02	3.81E-03	3.31E-07	7.99E-11	8.52E-12	7.05E-10	4.81E-04	1.63E-11	1.63E-10	-1.99E-37	-1.46E-20	-6.40E-21	1.02E+00	0.00E+00	0.00E+00	2.55E-132	2.00E-142	1.44E-08
2.45E-05	304.869	3.61E+19	0.00E+00	1.02E+00	6.53E+05	-5.59E-03	2.16E+01	1.39E+05	2.23E-01	1.73E+05	3.06E-05	3.48E+04	6.39E+01	1.86E-02	1.43E+02	1.80E-07	5.86E-20	1.48E+01	4.17E-06	0.00E+00	3.53E+00	1.44E-01	2.23E+00	1.95E-03	7.82E-12	1.35E+01	1.07E+00	1.19E-02	3.32E-11	2.11E-09	4.63E-04	9.78E-02	3.85E-03	3.30E-07	7.97E-11	8.52E-12	7.01E-10	4.81E-04	1.63E-11	1.62E-10	-8.63E-37	-2.83E-20	-5.89E-21	1.02E+00	0.00E+00	0.00E+00	2.55E-132	1.99E-142	1.43E-08
2.46E-05	304.872	3.61E+19	0.00E+00	1.02E+00	6.53E+05	-5.59E-03	2.16E+01	1.39E+05	2.23E-01	1.73E+05	3.05E-05	3.48E+04	6.38E+01	1.86E-02	1.43E+02	1.80E-07	5.66E-20	1.48E+01	4.17E-06	0.00E+00	3.52E+00	1.44E-01	2.23E+00	1.94E-03	7.85E-12	1.35E+01	1.08E+00	1.19E-02	3.33E-11	2.11E-09	4.63E-04	9.63E-02	3.88E-03	3.29E-07	7.96E-11	8.52E-12	6.96E-10	4.81E-04	1.63E-11	1.61E-10	-2.07E-36	-4.86E-20	-5.26E-21	1.02E+00	0.00E+00	0.00E+00	2.55E-132	1.99E-142	1.42E-08
2.47E-05	304.874	3.61E+19	0.00E+00	1.01E+00	6.53E+05	-5.59E-03	2.17E+01	1.39E+05	2.22E-01	1.73E+05	3.04E-05	3.48E+04	6.36E+01	1.86E-02	1.43E+02	1.80E-07	5.47E-20	1.48E+01	4.17E-06	0.00E+00	3.50E+00	1.44E-01	2.24E+00	1.93E-03	7.88E-12	1.35E+01	1.09E+00	1.19E-02	3.34E-11	2.11E-09	4.63E-04	9.49E-02	3.92E-03	3.27E-07	7.95E-11	8.53E-12	6.92E-10	4.81E-04	1.63E-11	1.61E-10	-3.98E-36	-7.72E-20	-4.50E-21	1.01E+00	0.00E+00	0.00E+00	2.55E-132	1.98E-142	1.41E-08
2.48E-05	304.877	3.61E+19	0.00E+00	1.01E+00	6.53E+05	-5.59E-03	2.17E+01	1.39E+05	2.22E-01	1.73E+05	3.03E-05	3.48E+04	6.35E+01	1.86E-02	1.43E+02	1.80E-07	5.29E-20	1.48E+01	4.17E-06	0.00E+00	3.48E+00	1.44E-01	2.24E+00	1.92E-03	7.92E-12	1.35E+01	1.10E+00	1.19E-02	3.36E-11	2.11E-09	4.63E-04	9.34E-02	3.95E-03	3.26E-07	7.94E-11	8.53E-12	6.88E-10	4.81E-04	1.63E-11	1.60E-10	-6.79E-36	-1.16E-19	-3.61E-21	1.01E+00	0.00E+00	0.00E+00	2.55E-132	1.97E-142	1.40E-08
2.49E-05	304.88	3.61E+19	0.00E+00	1.01E+00	6.53E+05	-5.59E-03	2.17E+01	1.39E+05	2.21E-01	1.73E+05	3.01E-05	3.48E+04	6.34E+01	1.85E-02	1.43E+02	1.80E-07	5.12E-20	1.48E+01	4.17E-06	0.00E+00	3.46E+00	1.44E-01	2.25E+00	1.91E-03	7.95E-12	1.35E+01	1.10E+00	1.19E-02	3.37E-11	2.11E-09	4.63E-04	9.21E-02	3.99E-03	3.25E-07	7.93E-11	8.53E-12	6.84E-10	4.81E-04	1.63E-11	1.59E-10	-1.07E-35	-1.68E-19	-2.60E-21	1.01E+00	0.00E+00	0.00E+00	2.55E-132	1.97E-142	1.39E-08
2.50E-05	304.882	3.61E+19	0.00E+00	1.01E+00	6.53E+05	-5.59E-03	2.17E+01	1.39E+05	2.21E-01	1.73E+05	3.00E-05	3.48E+04	6.33E+01	1.85E-02	1.43E+02	1.80E-07	4.95E-20	1.48E+01	4.17E-06	0.00E+00	3.45E+00	1.44E-01	2.25E+00	1.90E-03	7.99E-12	1.35E+01	1.11E+00	1.19E-02	3.38E-11	2.11E-09	4.63E-04	9.07E-02	4.02E-03	3.24E-07	7.92E-11	8.54E-12	6.80E-10	4.81E-04	1.63E-11	1.58E-10	-1.60E-35	-2.34E-19	-1.47E-21	1.01E+00	0.00E+00	0.00E+00	2.55E-132	1.96E-142	1.38E-08
2.51E-05	304.885	3.61E+19	0.00E+00	1.00E+00	6.53E+05	-5.59E-03	2.17E+01	1.39E+05	2.20E-01	1.73E+05	2.99E-05	3.48E+04	6.32E+01	1.85E-02	1.43E+02	1.80E-07	4.78E-20	1.48E+01	4.17E-06	0.00E+00	3.43E+00	1.44E-01	2.26E+00	1.89E-03	8.02E-12	1.35E+01	1.12E+00	1.19E-02	3.40E-11	2.11E-09	4.63E-04	8.93E-02	4.06E-03	3.23E-07	7.90E-11	8.54E-12	6.76E-10	4.81E-04	1.64E-11	1.57E-10	-2.29E-35	-3.18E-19	-2.32E-22	1.00E+00	0.00E+00	0.00E+00	2.55E-132	1.96E-142	1.37E-08
2.52E-05	304.887	3.61E+19	0.00E+00	9.99E-01	6.53E+05	-5.59E-03	2.17E+01	1.39E+05	2.20E-01	1.73E+05	2.98E-05	3.48E+04	6.30E+01	1.85E-02	1.43E+02	1.80E-07	4.62E-20	1.48E+01	4.17E-06	0.00E+00	3.41E+00	1.44E-01	2.26E+00	1.88E-03	8.06E-12	1.35E+01	1.12E+00	1.20E-02	3.41E-11	2.11E-09	4.63E-04	8.80E-02	4.09E-03	3.22E-07	7.89E-11	8.54E-12	6.72E-10	4.81E-04	1.64E-11	1.57E-10	-3.18E-35	-4.24E-19	7.22E-22	9.99E-01	0.00E+00	0.00E+00	2.55E-132	1.95E-142	1.36E-08
2.53E-05	304.89	3.61E+19	0.00E+00	9.96E-01	6.53E+05	-5.59E-03	2.17E+01	1.39E+05	2.19E-01	1.73E+05	2.97E-05	3.48E+04	6.29E+01	1.85E-02	1.43E+02	1.80E-07	4.47E-20	1.48E+01	4.17E-06	0.00E+00	3.39E+00	1.44E-01	2.26E+00	1.86E-03	8.09E-12	1.35E+01	1.13E+00	1.20E-02	3.42E-11	2.11E-09	4.63E-04	8.67E-02	4.13E-03	3.21E-07	7.88E-11	8.55E-12	6.68E-10	4.81E-04	1.64E-11	1.56E-10	-4.29E-35	-5.53E-19	1.10E-21	9.96E-01	0.00E+00	0.00E+00	2.55E-132	1.94E-142	1.36E-08
2.54E-05	304.893	3.61E+19	0.00E+00	9.93E-01	6.53E+05	-5.59E-03	2.17E+01	1.39E+05	2.19E-01	1.73E+05	2.96E-05	3.48E+04	6.28E+01	1.85E-02	1.43E+02	1.80E-07	4.32E-20	1.48E+01	4.17E-06	0.00E+00	3.38E+00	1.44E-01	2.27E+00	1.85E-03	8.12E-12	1.35E+01	1.14E+00	1.20E-02	3.44E-11	2.11E-09	4.63E-04	8.55E-02	4.17E-03	3.19E-07	7.87E-11	8.55E-12	6.64E-10	4.81E-04	1.64E-11	1.55E-10	-5.67E-35	-7.11E-19	5.45E-22	9.93E-01	0.00E+00	0.00E+00	2.55E-132	1.94E-142	1.35E-08
2.55E-05	304.895	3.61E+19	0.00E+00	9.90E-01	6.53E+05	-5.59E-03	2.17E+01	1.39E+05	2.18E-01	1.73E+05	2.95E-05	3.48E+04	6.27E+01	1.84E-02	1.43E+02	1.80E-07	4.18E-20	1.48E+01	4.17E-06	0.00E+00	3.36E+00	1.44E-01	2.27E+00	1.84E-03	8.16E-12	1.35E+01	1.15E+00	1.20E-02	3.45E-11	2.11E-09	4.63E-04	8.42E-02	4.20E-03	3.18E-07	7.86E-11	8.55E-12	6.60E-10	4.81E-04	1.64E-11	1.54E-10	-7.35E-35	-9.01E-19	-1.46E-21	9.90E-01	0.00E+00	0.00E+00	2.55E-132	1.93E-142	1.34E-08
2.56E-05	304.898	3.61E+19	0.00E+00	9.87E-01	6.53E+05	-5.59E-03	2.17E+01	1.39E+05	2.18E-01	1.73E+05	2.93E-05	3.48E+04	6.25E+01	1.84E-02	1.43E+02	1.80E-07	4.04E-20	1.48E+01	4.17E-06	0.00E+00	3.34E+00	1.44E-01	2.28E+00	1.83E-03	8.19E-12	1.35E+01	1.15E+00	1.20E-02	3.46E-11	2.11E-09	4.63E-04	8.30E-02	4.24E-03	3.17E-07	7.85E-11	8.55E-12	6.56E-10	4.81E-04	1.64E-11	1.53E-10	-9.37E-35	-1.13E-18	-5.55E-21	9.87E-01	0.00E+00	0.00E+00	2.55E-132	1.93E-142	1.33E-08
2.57E-05	304.9	3.61E+19	0.00E+00	9.85E-01	6.53E+05	-5.59E-03	2.17E+01	1.39E+05	2.17E-01	1.73E+05	2.92E-05	3.48E+04	6.24E+01	1.84E-02	1.43E+02	1.80E-07	3.91E-20	1.48E+01	4.16E-06	0.00E+00	3.33E+00	1.44E-01	2.28E+00	1.82E-03	8.22E-12	1.35E+01	1.16E+00	1.20E-02	3.48E-11	2.11E-09	4.63E-04	8.17E-02	4.27E-03	3.16E-07	7.84E-11	8.56E-12	6.52E-10	4.81E-04	1.64E-11	1.53E-10	-1.18E-34	-1.40E-18	-1.25E-20	9.84E-01	0.00E+00	0.00E+00	2.55E-132	1.92E-142	1.32E-08
2.58E-05	304.903	3.61E+19	0.00E+00	9.82E-01	6.53E+05	-5.59E-03	2.17E+01	1.39E+05	2.17E-01	1.73E+05	2.91E-05	3.48E+04	6.23E+01	1.84E-02	1.43E+02	1.80E-07	3.78E-20	1.48E+01	4.16E-06	0.00E+00	3.31E+00	1.44E-01	2.29E+00	1.81E-03	8.26E-12	1.35E+01	1.17E+00	1.20E-02	3.49E-11	2.11E-09	4.63E-04	8.05E-02	4.31E-03	3.15E-07	7.82E-11	8.56E-12	6.49E-10	4.81E-04	1.64E-11	1.52E-10	-1.46E-34	-1.71E-18	-2.34E-20	9.82E-01	0.00E+00	0.00E+00	2.55E-132	1.92E-142	1.31E-08
2.59E-05	304.905	3.61E+19	0.00E+00	9.79E-01	6.53E+05	-5.59E-03	2.17E+01	1.39E+05	2.17E-01	1.73E+05	2.90E-05	3.48E+04	6.22E+01	1.84E-02	1.43E+02	1.80E-07	3.66E-20	1.48E+01	4.16E-06	0.00E+00	3.30E+00	1.44E-01	2.29E+00	1.81E-03	8.29E-12	1.36E+01	1.17E+00	1.20E-02	3.50E-11	2.11E-09	4.63E-04	7.94E-02	4.35E-03	3.14E-07	7.81E-11	8.56E-12	6.45E-10	4.81E-04	1.64E-11	1.51E-10	-1.80E-34	-2.08E-18	-3.92E-20	9.79E-01	0.00E+00	0.00E+00	2.55E-132	1.91E-142	1.31E-08
2.60E-05	304.908	3.61E+19	0.00E+00	9.76E-01	6.53E+05	-5.59E-03	2.17E+01	1.39E+05	2.16E-01	1.73E+05	2.89E-05	3.48E+04	6.21E+01	1.83E-02	1.43E+02	1.80E-07	3.54E-20	1.47E+01	4.16E-06	0.00E+00	3.28E+00	1.44E-01	2.30E+00	1.80E-03	8.32E-12	1.36E+01	1.18E+00	1.20E-02	3.51E-11	2.11E-09	4.63E-04	7.82E-02	4.38E-03	3.13E-07	7.80E-11	8.57E-12	6.41E-10	4.81E-04	1.64E-11	1.50E-10	-2.19E-34	-2.50E-18	-6.13E-20	9.76E-01	0.00E+00	0.00E+00	2.55E-132	1.90E-142	1.30E-08
2.61E-05	304.91	3.61E+19	0.00E+00	9.73E-01	6.53E+05	-5.59E-03	2.17E+01	1.39E+05	2.16E-01	1.73E+05	2.88E-05	3.48E+04	6.20E+01	1.83E-02	1.43E+02	1.80E-07	3.42E-20	1.47E+01	4.16E-06	0.00E+00	3.26E+00	1.44E-01	2.30E+00	1.79E-03	8.36E-12	1.36E+01	1.19E+00	1.20E-02	3.53E-11	2.11E-09	4.63E-04	7.71E-02	4.42E-03	3.12E-07	7.79E-11	8.57E-12	6.38E-10	4.81E-04	1.64E-11	1.50E-10	-2.64E-34	-2.99E-18	-9.13E-20	9.73E-01	0.00E+00	0.00E+00	2.55E-132	1.90E-142	1.29E-08
2.62E-05	304.913	3.61E+19	0.00E+00	9.70E-01	6.53E+05	-5.59E-03	2.18E+01	1.39E+05	2.15E-01	1.73E+05	2.87E-05	3.48E+04	6.18E+01	1.83E-02	1.43E+02	1.80E-07	3.31E-20	1.47E+01	4.16E-06	0.00E+00	3.25E+00	1.44E-01	2.31E+00	1.78E-03	8.39E-12	1.36E+01	1.19E+00	1.20E-02	3.54E-11	2.11E-09	4.63E-04	7.60E-02	4.46E-03	3.11E-07	7.78E-11	8.57E-12	6.34E-10	4.81E-04	1.64E-11	1.49E-10	-3.16E-34	-3.55E-18	-1.31E-19	9.70E-01	0.00E+00	0.00E+00	2.55E-132	1.89E-142	1.28E-08
2.63E-05	304.916	3.61E+19	0.00E+00	9.67E-01	6.53E+05	-5.59E-03	2.18E+01	1.39E+05	2.15E-01	1.73E+05	2.86E-05	3.48E+04	6.17E+01	1.83E-02	1.43E+02	1.80E-07	3.20E-20	1.47E+01	4.16E-06	0.00E+00	3.23E+00	1.44E-01	2.31E+00	1.77E-03	8.42E-12	1.36E+01	1.20E+00	1.20E-02	3.55E-11	2.11E-09	4.63E-04	7.49E-02	4.49E-03	3.10E-07	7.77E-11	8.58E-12	6.30E-10	4.81E-04	1.64E-11	1.48E-10	-3.75E-34	-4.19E-18	-1.82E-19	9.67E-01	0.00E+00	0.00E+00	2.55E-132	1.89E-142	1.27E-08
2.64E-05	304.918	3.61E+19	0.00E+00	9.64E-01	6.53E+05	-5.59E-03	2.18E+01	1.39E+05	2.14E-01	1.73E+05	2.85E-05	3.48E+04	6.16E+01	1.83E-02	1.43E+02	1.80E-07	3.10E-20	1.47E+01	4.16E-06	0.00E+00	3.22E+00	1.44E-01	2.31E+00	1.76E-03	8.46E-12	1.36E+01	1.21E+00	1.20E-02	3.57E-11	2.11E-09	4.63E-04	7.38E-02	4.53E-03	3.09E-07	7.76E-11	8.58E-12	6.27E-10	4.81E-04	1.64E-11	1.47E-10	-4.42E-34	-4.92E-18	-2.47E-19	9.64E-01	0.00E+00	0.00E+00	2.55E-132	1.88E-142	1.27E-08
2.65E-05	304.921	3.61E+19	0.00E+00	9.62E-01	6.53E+05	-5.59E-03	2.18E+01	1.39E+05	2.14E-01	1.73E+05	2.84E-05	3.48E+04	6.15E+01	1.82E-02	1.43E+02	1.80E-07	3.00E-20	1.47E+01	4.16E-06	0.00E+00	3.20E+00	1.44E-01	2.32E+00	1.75E-03	8.49E-12	1.36E+01	1.22E+00	1.20E-02	3.58E-11	2.11E-09	4.63E-04	7.27E-02	4.57E-03	3.07E-07	7.74E-11	8.58E-12	6.23E-10	4.81E-04	1.65E-11	1.47E-10	-5.18E-34	-5.74E-18	-3.28E-19	9.62E-01	0.00E+00	0.00E+00	2.55E-132	1.88E-142	1.26E-08
2.66E-05	304.923	3.61E+19	0.00E+00	9.59E-01	6.53E+05	-5.59E-03	2.18E+01	1.39E+05	2.13E-01	1.73E+05	2.83E-05	3.48E+04	6.14E+01	1.82E-02	1.43E+02	1.80E-07	2.90E-20	1.47E+01	4.16E-06	0.00E+00	3.19E+00	1.44E-01	2.32E+00	1.74E-03	8.52E-12	1.36E+01	1.22E+00	1.20E-02	3.59E-11	2.11E-09	4.63E-04	7.17E-02	4.60E-03	3.06E-07	7.73E-11	8.59E-12	6.20E-10	4.81E-04	1.65E-11	1.46E-10	-6.04E-34	-6.67E-18	-4.28E-19	9.59E-01	0.00E+00	0.00E+00	2.55E-132	1.87E-142	1.25E-08
2.67E-05	304.926	3.61E+19	0.00E+00	9.56E-01	6.53E+05	-5.59E-03	2.18E+01	1.39E+05	2.13E-01	1.73E+05	2.81E-05	3.48E+04	6.13E+01	1.82E-02	1.43E+02	1.80E-07	2.81E-20	1.47E+01	4.16E-06	0.00E+00	3.17E+00	1.44E-01	2.33E+00	1.73E-03	8.55E-12	1.36E+01	1.23E+00	1.21E-02	3.60E-11	2.11E-09	4.63E-04	7.06E-02	4.64E-03	3.05E-07	7.72E-11	8.59E-12	6.16E-10	4.81E-04	1.65E-11	1.45E-10	-7.00E-34	-7.70E-18	-5.50E-19	9.56E-01	0.00E+00	0.00E+00	2.55E-132	1.87E-142	1.25E-08
2.68E-05	304.928	3.61E+19	0.00E+00	9.53E-01	6.53E+05	-5.59E-03	2.18E+01	1.39E+05	2.13E-01	1.73E+05	2.80E-05	3.48E+04	6.11E+01	1.82E-02	1.43E+02	1.79E-07	2.72E-20	1.47E+01	4.16E-06	0.00E+00	3.15E+00	1.44E-01	2.33E+00	1.72E-03	8.59E-12	1.36E+01	1.24E+00	1.21E-02	3.62E-11	2.11E-09	4.63E-04	6.96E-02	4.68E-03	3.04E-07	7.71E-11	8.59E-12	6.13E-10	4.81E-04	1.65E-11	1.44E-10	-8.07E-34	-8.86E-18	-6.98E-19	9.53E-01	0.00E+00	0.00E+00	2.55E-132	1.86E-142	1.24E-08
2.69E-05	304.931	3.61E+19	0.00E+00	9.51E-01	6.53E+05	-5.59E-03	2.18E+01	1.39E+05	2.12E-01	1.73E+05	2.79E-05	3.48E+04	6.10E+01	1.82E-02	1.43E+02	1.79E-07	2.63E-20	1.47E+01	4.16E-06	0.00E+00	3.14E+00	1.44E-01	2.33E+00	1.71E-03	8.62E-12	1.36E+01	1.24E+00	1.21E-02	3.63E-11	2.11E-09	4.63E-04	6.86E-02	4.72E-03	3.03E-07	7.70E-11	8.59E-12	6.09E-10	4.81E-04	1.65E-11	1.44E-10	-9.26E-34	-1.02E-17	-8.75E-19	9.51E-01	0.00E+00	0.00E+00	2.55E-132	1.86E-142	1.23E-08
2.70E-05	304.933	3.61E+19	0.00E+00	9.48E-01	6.53E+05	-5.59E-03	2.18E+01	1.39E+05	2.12E-01	1.73E+05	2.78E-05	3.48E+04	6.09E+01	1.82E-02	1.43E+02	1.79E-07	2.55E-20	1.47E+01	4.16E-06	0.00E+00	3.12E+00	1.44E-01	2.34E+00	1.70E-03	8.65E-12	1.36E+01	1.25E+00	1.21E-02	3.64E-11	2.11E-09	4.63E-04	6.77E-02	4.75E-03	3.02E-07	7.69E-11	8.60E-12	6.06E-10	4.81E-04	1.65E-11	1.43E-10	-1.06E-33	-1.16E-17	-1.08E-18	9.48E-01	0.00E+00	0.00E+00	2.55E-132	1.85E-142	1.23E-08
2.71E-05	304.936	3.61E+19	0.00E+00	9.45E-01	6.53E+05	-5.59E-03	2.18E+01	1.39E+05	2.11E-01	1.73E+05	2.77E-05	3.48E+04	6.08E+01	1.81E-02	1.43E+02	1.79E-07	2.47E-20	1.47E+01	4.16E-06	0.00E+00	3.11E+00	1.44E-01	2.34E+00	1.69E-03	8.68E-12	1.36E+01	1.26E+00	1.21E-02	3.66E-11	2.11E-09	4.63E-04	6.67E-02	4.79E-03	3.01E-07	7.68E-11	8.60E-12	6.03E-10	4.81E-04	1.65E-11	1.42E-10	-1.20E-33	-1.32E-17	-1.33E-18	9.45E-01	0.00E+00	0.00E+00	2.55E-132	1.85E-142	1.22E-08
2.72E-05	304.938	3.61E+19	0.00E+00	9.43E-01	6.53E+05	-5.59E-03	2.18E+01	1.39E+05	2.11E-01	1.73E+05	2.76E-05	3.48E+04	6.07E+01	1.81E-02	1.43E+02	1.79E-07	2.39E-20	1.47E+01	4.16E-06	0.00E+00	3.09E+00	1.44E-01	2.35E+00	1.68E-03	8.72E-12	1.36E+01	1.26E+00	1.21E-02	3.67E-11	2.11E-09	4.63E-04	6.57E-02	4.83E-03	3.00E-07	7.67E-11	8.60E-12	5.99E-10	4.81E-04	1.65E-11	1.42E-10	-1.36E-33	-1.49E-17	-1.62E-18	9.43E-01	0.00E+00	0.00E+00	2.55E-132	1.84E-142	1.21E-08
2.73E-05	304.94	3.61E+19	0.00E+00	9.40E-01	6.53E+05	-5.59E-03	2.18E+01	1.39E+05	2.10E-01	1.73E+05	2.75E-05	3.48E+04	6.06E+01	1.81E-02	1.43E+02	1.79E-07	2.31E-20	1.47E+01	4.15E-06	0.00E+00	3.08E+00	1.44E-01	2.35E+00	1.68E-03	8.75E-12	1.36E+01	1.27E+00	1.21E-02	3.68E-11	2.11E-09	4.63E-04	6.48E-02	4.87E-03	2.99E-07	7.65E-11	8.61E-12	5.96E-10	4.81E-04	1.65E-11	1.41E-10	-1.54E-33	-1.69E-17	-1.96E-18	9.40E-01	0.00E+00	0.00E+00	2.55E-132	1.83E-142	1.21E-08
2.74E-05	304.943	3.61E+19	0.00E+00	9.37E-01	6.53E+05	-5.59E-03	2.18E+01	1.39E+05	2.10E-01	1.73E+05	2.74E-05	3.48E+04	6.05E+01	1.81E-02	1.43E+02	1.79E-07	2.24E-20	1.47E+01	4.15E-06	0.00E+00	3.06E+00	1.44E-01	2.35E+00	1.67E-03	8.78E-12	1.36E+01	1.28E+00	1.21E-02	3.69E-11	2.11E-09	4.63E-04	6.39E-02	4.90E-03	2.98E-07	7.64E-11	8.61E-12	5.93E-10	4.81E-04	1.65E-11	1.40E-10	-1.73E-33	-1.90E-17	-2.35E-18	9.37E-01	0.00E+00	0.00E+00	2.55E-132	1.83E-142	1.20E-08
2.75E-05	304.945	3.61E+19	0.00E+00	9.35E-01	6.53E+05	-5.59E-03	2.18E+01	1.39E+05	2.10E-01	1.73E+05	2.73E-05	3.48E+04	6.03E+01	1.81E-02	1.43E+02	1.79E-07	2.17E-20	1.47E+01	4.15E-06	0.00E+00	3.05E+00	1.44E-01	2.36E+00	1.66E-03	8.81E-12	1.36E+01	1.29E+00	1.21E-02	3.71E-11	2.11E-09	4.63E-04	6.30E-02	4.94E-03	2.97E-07	7.63E-11	8.61E-12	5.89E-10	4.81E-04	1.65E-11	1.40E-10	-1.94E-33	-2.13E-17	-2.79E-18	9.35E-01	0.00E+00	0.00E+00	2.55E-132	1.82E-142	1.19E-08
2.76E-05	304.948	3.61E+19	0.00E+00	9.32E-01	6.53E+05	-5.59E-03	2.18E+01	1.39E+05	2.09E-01	1.73E+05	2.72E-05	3.48E+04	6.02E+01	1.80E-02	1.43E+02	1.79E-07	2.10E-20	1.47E+01	4.15E-06	0.00E+00	3.04E+00	1.44E-01	2.36E+00	1.65E-03	8.84E-12	1.36E+01	1.29E+00	1.21E-02	3.72E-11	2.11E-09	4.63E-04	6.21E-02	4.98E-03	2.96E-07	7.62E-11	8.61E-12	5.86E-10	4.81E-04	1.65E-11	1.39E-10	-2.17E-33	-2.39E-17	-3.31E-18	9.32E-01	0.00E+00	0.00E+00	2.55E-132	1.82E-142	1.19E-08
2.77E-05	304.95	3.61E+19	0.00E+00	9.29E-01	6.53E+05	-5.59E-03	2.18E+01	1.39E+05	2.09E-01	1.73E+05	2.71E-05	3.48E+04	6.01E+01	1.80E-02	1.43E+02	1.79E-07	2.03E-20	1.47E+01	4.15E-06	0.00E+00	3.02E+00	1.44E-01	2.37E+00	1.64E-03	8.87E-12	1.36E+01	1.30E+00	1.21E-02	3.73E-11	2.11E-09	4.63E-04	6.12E-02	5.02E-03	2.95E-07	7.61E-11	8.62E-12	5.83E-10	4.81E-04	1.65E-11	1.38E-10	-2.42E-33	-2.66E-17	-3.89E-18	9.29E-01	0.00E+00	0.00E+00	2.55E-132	1.81E-142	1.18E-08
2.78E-05	304.953	3.61E+19	0.00E+00	9.27E-01	6.53E+05	-5.59E-03	2.18E+01	1.39E+05	2.08E-01	1.73E+05	2.70E-05	3.48E+04	6.00E+01	1.80E-02	1.43E+02	1.79E-07	1.97E-20	1.47E+01	4.15E-06	0.00E+00	3.01E+00	1.44E-01	2.37E+00	1.63E-03	8.91E-12	1.36E+01	1.31E+00	1.21E-02	3.74E-11	2.11E-09	4.63E-04	6.04E-02	5.06E-03	2.94E-07	7.60E-11	8.62E-12	5.80E-10	4.81E-04	1.65E-11	1.38E-10	-2.69E-33	-2.97E-17	-4.55E-18	9.27E-01	0.00E+00	0.00E+00	2.55E-132	1.81E-142	1.17E-08
2.79E-05	304.955	3.61E+19	0.00E+00	9.24E-01	6.53E+05	-5.59E-03	2.18E+01	1.39E+05	2.08E-01	1.73E+05	2.69E-05	3.48E+04	5.99E+01	1.80E-02	1.43E+02	1.79E-07	1.91E-20	1.47E+01	4.15E-06	0.00E+00	2.99E+00	1.44E-01	2.37E+00	1.62E-03	8.94E-12	1.36E+01	1.31E+00	1.21E-02	3.75E-11	2.11E-09	4.63E-04	5.95E-02	5.09E-03	2.93E-07	7.59E-11	8.62E-12	5.77E-10	4.81E-04	1.65E-11	1.37E-10	-2.98E-33	-3.30E-17	-5.30E-18	9.24E-01	0.00E+00	0.00E+00	2.55E-132	1.80E-142	1.17E-08
2.80E-05	304.958	3.61E+19	0.00E+00	9.22E-01	6.53E+05	-5.59E-03	2.19E+01	1.39E+05	2.08E-01	1.73E+05	2.68E-05	3.48E+04	5.98E+01	1.80E-02	1.43E+02	1.79E-07	1.85E-20	1.47E+01	4.15E-06	0.00E+00	2.98E+00	1.44E-01	2.38E+00	1.62E-03	8.97E-12	1.36E+01	1.32E+00	1.21E-02	3.77E-11	2.11E-09	4.63E-04	5.87E-02	5.13E-03	2.92E-07	7.58E-11	8.62E-12	5.73E-10	4.81E-04	1.66E-11	1.36E-10	-3.30E-33	-3.65E-17	-6.14E-18	9.22E-01	0.00E+00	0.00E+00	2.55E-132	1.80E-142	1.16E-08
2.81E-05	304.96	3.61E+19	0.00E+00	9.19E-01	6.53E+05	-5.59E-03	2.19E+01	1.39E+05	2.07E-01	1.73E+05	2.67E-05	3.48E+04	5.97E+01	1.80E-02	1.43E+02	1.79E-07	1.79E-20	1.47E+01	4.15E-06	0.00E+00	2.96E+00	1.44E-01	2.38E+00	1.61E-03	9.00E-12	1.36E+01	1.33E+00	1.21E-02	3.78E-11	2.11E-09	4.63E-04	5.79E-02	5.17E-03	2.91E-07	7.57E-11	8.63E-12	5.70E-10	4.81E-04	1.66E-11	1.36E-10	-3.63E-33	-4.04E-17	-7.09E-18	9.19E-01	0.00E+00	0.00E+00	2.56E-132	1.79E-142	1.16E-08
2.82E-05	304.962	3.61E+19	0.00E+00	9.17E-01	6.53E+05	-5.59E-03	2.19E+01	1.39E+05	2.07E-01	1.73E+05	2.66E-05	3.48E+04	5.96E+01	1.79E-02	1.43E+02	1.79E-07	1.73E-20	1.47E+01	4.15E-06	0.00E+00	2.95E+00	1.44E-01	2.38E+00	1.60E-03	9.03E-12	1.36E+01	1.33E+00	1.21E-02	3.79E-11	2.11E-09	4.63E-04	5.71E-02	5.21E-03	2.90E-07	7.55E-11	8.63E-12	5.67E-10	4.81E-04	1.66E-11	1.35E-10	-4.00E-33	-4.46E-17	-8.14E-18	9.17E-01	0.00E+00	0.00E+00	2.56E-132	1.79E-142	1.15E-08
2.83E-05	304.965	3.61E+19	0.00E+00	9.14E-01	6.53E+05	-5.59E-03	2.19E+01	1.39E+05	2.06E-01	1.73E+05	2.65E-05	3.48E+04	5.95E+01	1.79E-02	1.43E+02	1.79E-07	1.68E-20	1.46E+01	4.15E-06	0.00E+00	2.94E+00	1.44E-01	2.39E+00	1.59E-03	9.06E-12	1.36E+01	1.34E+00	1.21E-02	3.80E-11	2.11E-09	4.63E-04	5.63E-02	5.25E-03	2.89E-07	7.54E-11	8.63E-12	5.64E-10	4.81E-04	1.66E-11	1.34E-10	-4.39E-33	-4.91E-17	-9.32E-18	9.14E-01	0.00E+00	0.00E+00	2.56E-132	1.78E-142	1.15E-08
2.84E-05	304.967	3.61E+19	0.00E+00	9.11E-01	6.53E+05	-5.59E-03	2.19E+01	1.39E+05	2.06E-01	1.73E+05	2.64E-05	3.48E+04	5.93E+01	1.79E-02	1.43E+02	1.79E-07	1.63E-20	1.46E+01	4.15E-06	0.00E+00	2.92E+00	1.44E-01	2.39E+00	1.58E-03	9.09E-12	1.36E+01	1.35E+00	1.21E-02	3.82E-11	2.11E-09	4.63E-04	5.55E-02	5.29E-03	2.88E-07	7.53E-11	8.64E-12	5.61E-10	4.81E-04	1.66E-11	1.34E-10	-4.80E-33	-5.40E-17	-1.06E-17	9.11E-01	0.00E+00	0.00E+00	2.56E-132	1.78E-142	1.14E-08
2.85E-05	304.97	3.61E+19	0.00E+00	9.09E-01	6.53E+05	-5.59E-03	2.19E+01	1.39E+05	2.05E-01	1.73E+05	2.63E-05	3.48E+04	5.92E+01	1.79E-02	1.43E+02	1.79E-07	1.58E-20	1.46E+01	4.15E-06	0.00E+00	2.91E+00	1.44E-01	2.40E+00	1.58E-03	9.12E-12	1.36E+01	1.36E+00	1.22E-02	3.83E-11	2.11E-09	4.63E-04	5.47E-02	5.33E-03	2.87E-07	7.52E-11	8.64E-12	5.58E-10	4.81E-04	1.66E-11	1.33E-10	-5.25E-33	-5.92E-17	-1.21E-17	9.09E-01	0.00E+00	0.00E+00	2.56E-132	1.77E-142	1.13E-08
2.86E-05	304.972	3.61E+19	0.00E+00	9.07E-01	6.53E+05	-5.59E-03	2.19E+01	1.39E+05	2.05E-01	1.73E+05	2.62E-05	3.48E+04	5.91E+01	1.79E-02	1.43E+02	1.79E-07	1.53E-20	1.46E+01	4.15E-06	0.00E+00	2.89E+00	1.44E-01	2.40E+00	1.57E-03	9.15E-12	1.36E+01	1.36E+00	1.22E-02	3.84E-11	2.11E-09	4.63E-04	5.40E-02	5.37E-03	2.87E-07	7.51E-11	8.64E-12	5.55E-10	4.81E-04	1.66E-11	1.33E-10	-5.72E-33	-6.49E-17	-1.37E-17	9.07E-01	0.00E+00	0.00E+00	2.56E-132	1.77E-142	1.13E-08
2.87E-05	304.974	3.61E+19	0.00E+00	9.04E-01	6.53E+05	-5.59E-03	2.19E+01	1.39E+05	2.05E-01	1.73E+05	2.61E-05	3.48E+04	5.90E+01	1.79E-02	1.43E+02	1.79E-07	1.48E-20	1.46E+01	4.15E-06	0.00E+00	2.88E+00	1.44E-01	2.40E+00	1.56E-03	9.18E-12	1.36E+01	1.37E+00	1.22E-02	3.85E-11	2.11E-09	4.63E-04	5.32E-02	5.40E-03	2.86E-07	7.50E-11	8.64E-12	5.52E-10	4.81E-04	1.66E-11	1.32E-10	-6.23E-33	-7.09E-17	-1.55E-17	9.04E-01	0.00E+00	0.00E+00	2.56E-132	1.76E-142	1.12E-08
2.88E-05	304.977	3.61E+19	0.00E+00	9.02E-01	6.53E+05	-5.59E-03	2.19E+01	1.39E+05	2.04E-01	1.73E+05	2.61E-05	3.48E+04	5.89E+01	1.78E-02	1.43E+02	1.79E-07	1.43E-20	1.46E+01	4.15E-06	0.00E+00	2.87E+00	1.44E-01	2.41E+00	1.55E-03	9.21E-12	1.36E+01	1.38E+00	1.22E-02	3.86E-11	2.11E-09	4.63E-04	5.25E-02	5.44E-03	2.85E-07	7.49E-11	8.65E-12	5.49E-10	4.81E-04	1.66E-11	1.31E-10	-6.77E-33	-7.74E-17	-1.74E-17	9.02E-01	0.00E+00	0.00E+00	2.56E-132	1.76E-142	1.12E-08
2.89E-05	304.979	3.61E+19	0.00E+00	8.99E-01	6.53E+05	-5.59E-03	2.19E+01	1.39E+05	2.04E-01	1.73E+05	2.60E-05	3.48E+04	5.88E+01	1.78E-02	1.43E+02	1.79E-07	1.39E-20	1.46E+01	4.15E-06	0.00E+00	2.85E+00	1.44E-01	2.41E+00	1.54E-03	9.24E-12	1.36E+01	1.38E+00	1.22E-02	3.88E-11	2.11E-09	4.63E-04	5.18E-02	5.48E-03	2.84E-07	7.48E-11	8.65E-12	5.46E-10	4.81E-04	1.66E-11	1.31E-10	-7.34E-33	-8.44E-17	-1.95E-17	8.99E-01	0.00E+00	0.00E+00	2.55E-132	1.76E-142	1.11E-08
2.90E-05	304.982	3.61E+19	0.00E+00	8.97E-01	6.53E+05	-5.59E-03	2.19E+01	1.39E+05	2.03E-01	1.73E+05	2.59E-05	3.48E+04	5.87E+01	1.78E-02	1.43E+02	1.79E-07	1.35E-20	1.46E+01	4.14E-06	0.00E+00	2.84E+00	1.44E-01	2.41E+00	1.54E-03	9.27E-12	1.36E+01	1.39E+00	1.22E-02	3.89E-11	2.11E-09	4.63E-04	5.10E-02	5.52E-03	2.83E-07	7.47E-11	8.65E-12	5.44E-10	4.81E-04	1.66E-11	1.30E-10	-7.94E-33	-9.18E-17	-2.19E-17	8.97E-01	0.00E+00	0.00E+00	2.55E-132	1.75E-142	1.11E-08
2.91E-05	304.984	3.61E+19	0.00E+00	8.94E-01	6.53E+05	-5.59E-03	2.19E+01	1.39E+05	2.03E-01	1.73E+05	2.58E-05	3.48E+04	5.86E+01	1.78E-02	1.43E+02	1.79E-07	1.30E-20	1.46E+01	4.14E-06	0.00E+00	2.83E+00	1.44E-01	2.42E+00	1.53E-03	9.30E-12	1.36E+01	1.40E+00	1.22E-02	3.90E-11	2.11E-09	4.63E-04	5.03E-02	5.56E-03	2.82E-07	7.46E-11	8.65E-12	5.41E-10	4.81E-04	1.66E-11	1.30E-10	-8.58E-33	-9.97E-17	-2.44E-17	8.94E-01	0.00E+00	0.00E+00	2.55E-132	1.75E-142	1.10E-08
2.92E-05	304.986	3.61E+19	0.00E+00	8.92E-01	6.53E+05	-5.59E-03	2.19E+01	1.39E+05	2.03E-01	1.73E+05	2.57E-05	3.48E+04	5.85E+01	1.78E-02	1.43E+02	1.79E-07	1.26E-20	1.46E+01	4.14E-06	0.00E+00	2.81E+00	1.44E-01	2.42E+00	1.52E-03	9.33E-12	1.36E+01	1.40E+00	1.22E-02	3.91E-11	2.11E-09	4.63E-04	4.97E-02	5.60E-03	2.81E-07	7.45E-11	8.66E-12	5.38E-10	4.81E-04	1.66E-11	1.29E-10	-9.26E-33	-1.08E-16	-2.72E-17	8.92E-01	0.00E+00	0.00E+00	2.55E-132	1.74E-142	1.10E-08
2.93E-05	304.989	3.61E+19	0.00E+00	8.90E-01	6.53E+05	-5.59E-03	2.19E+01	1.39E+05	2.02E-01	1.73E+05	2.56E-05	3.48E+04	5.84E+01	1.78E-02	1.43E+02	1.79E-07	1.23E-20	1.46E+01	4.14E-06	0.00E+00	2.80E+00	1.44E-01	2.42E+00	1.51E-03	9.36E-12	1.36E+01	1.41E+00	1.22E-02	3.92E-11	2.11E-09	4.63E-04	4.90E-02	5.64E-03	2.80E-07	7.44E-11	8.66E-12	5.35E-10	4.81E-04	1.66E-11	1.28E-10	-9.97E-33	-1.17E-16	-3.03E-17	8.90E-01	0.00E+00	0.00E+00	2.55E-132	1.74E-142	1.09E-08
2.94E-05	304.991	3.61E+19	0.00E+00	8.87E-01	6.53E+05	-5.59E-03	2.19E+01	1.39E+05	2.02E-01	1.73E+05	2.55E-05	3.48E+04	5.83E+01	1.77E-02	1.43E+02	1.79E-07	1.19E-20	1.46E+01	4.14E-06	0.00E+00	2.79E+00	1.44E-01	2.43E+00	1.51E-03	9.39E-12	1.36E+01	1.42E+00	1.22E-02	3.93E-11	2.11E-09	4.63E-04	4.83E-02	5.68E-03	2.79E-07	7.42E-11	8.66E-12	5.32E-10	4.81E-04	1.66E-11	1.28E-10	-1.07E-32	-1.27E-16	-3.36E-17	8.87E-01	0.00E+00	0.00E+00	2.55E-132	1.73E-142	1.09E-08
2.95E-05	304.993	3.61E+19	0.00E+00	8.85E-01	6.53E+05	-5.59E-03	2.19E+01	1.39E+05	2.02E-01	1.73E+05	2.54E-05	3.48E+04	5.82E+01	1.77E-02	1.43E+02	1.79E-07	1.15E-20	1.46E+01	4.14E-06	0.00E+00	2.78E+00	1.44E-01	2.43E+00	1.50E-03	9.42E-12	1.36E+01	1.42E+00	1.22E-02	3.95E-11	2.11E-09	4.63E-04	4.77E-02	5.72E-03	2.78E-07	7.41E-11	8.66E-12	5.29E-10	4.81E-04	1.66E-11	1.27E-10	-1.15E-32	-1.37E-16	-3.71E-17	8.85E-01	0.00E+00	0.00E+00	2.55E-132	1.73E-142	1.08E-08
2.96E-05	304.996	3.61E+19	0.00E+00	8.82E-01	6.53E+05	-5.59E-03	2.19E+01	1.39E+05	2.01E-01	1.73E+05	2.53E-05	3.48E+04	5.81E+01	1.77E-02	1.43E+02	1.79E-07	1.12E-20	1.46E+01	4.14E-06	0.00E+00	2.76E+00	1.44E-01	2.43E+00	1.49E-03	9.45E-12	1.36E+01	1.43E+00	1.22E-02	3.96E-11	2.11E-09	4.63E-04	4.70E-02	5.76E-03	2.77E-07	7.40E-11	8.67E-12	5.27E-10	4.81E-04	1.67E-11	1.27E-10	-1.23E-32	-1.48E-16	-4.10E-17	8.82E-01	0.00E+00	0.00E+00	2.55E-132	1.72E-142	1.08E-08
2.97E-05	304.998	3.61E+19	0.00E+00	8.80E-01	6.53E+05	-5.59E-03	2.19E+01	1.39E+05	2.01E-01	1.73E+05	2.52E-05	3.48E+04	5.80E+01	1.77E-02	1.43E+02	1.79E-07	1.08E-20	1.46E+01	4.14E-06	0.00E+00	2.75E+00	1.44E-01	2.44E+00	1.48E-03	9.48E-12	1.36E+01	1.44E+00	1.22E-02	3.97E-11	2.11E-09	4.63E-04	4.64E-02	5.80E-03	2.76E-07	7.39E-11	8.67E-12	5.24E-10	4.81E-04	1.67E-11	1.26E-10	-1.32E-32	-1.59E-16	-4.52E-17	8.80E-01	0.00E+00	0.00E+00	2.55E-132	1.72E-142	1.07E-08
2.98E-05	305	3.61E+19	0.00E+00	8.78E-01	6.53E+05	-5.59E-03	2.19E+01	1.39E+05	2.00E-01	1.73E+05	2.51E-05	3.48E+04	5.79E+01	1.77E-02	1.44E+02	1.79E-07	1.05E-20	1.46E+01	4.14E-06	0.00E+00	2.74E+00	1.44E-01	2.44E+00	1.48E-03	9.51E-12	1.36E+01	1.45E+00	1.22E-02	3.98E-11	2.11E-09	4.63E-04	4.57E-02	5.84E-03	2.76E-07	7.38E-11	8.67E-12	5.21E-10	4.81E-04	1.67E-11	1.26E-10	-1.41E-32	-1.72E-16	-4.97E-17	8.78E-01	0.00E+00	0.00E+00	2.55E-132	1.71E-142	1.07E-08
2.99E-05	305.003	3.61E+19	0.00E+00	8.75E-01	6.53E+05	-5.59E-03	2.19E+01	1.39E+05	2.00E-01	1.73E+05	2.50E-05	3.48E+04	5.78E+01	1.77E-02	1.44E+02	1.79E-07	1.02E-20	1.46E+01	4.14E-06	0.00E+00	2.72E+00	1.44E-01	2.44E+00	1.47E-03	9.54E-12	1.36E+01	1.45E+00	1.22E-02	3.99E-11	2.11E-09	4.63E-04	4.51E-02	5.88E-03	2.75E-07	7.37E-11	8.67E-12	5.19E-10	4.81E-04	1.67E-11	1.25E-10	-1.51E-32	-1.84E-16	-5.46E-17	8.75E-01	0.00E+00	0.00E+00	2.55E-132	1.71E-142	1.07E-08
3.00E-05	305.005	3.61E+19	0.00E+00	8.73E-01	6.53E+05	-5.59E-03	2.19E+01	1.39E+05	2.00E-01	1.73E+05	2.50E-05	3.48E+04	5.76E+01	1.76E-02	1.44E+02	1.79E-07	9.87E-21	1.46E+01	4.14E-06	0.00E+00	2.71E+00	1.44E-01	2.45E+00	1.46E-03	9.57E-12	1.36E+01	1.46E+00	1.22E-02	4.01E-11	2.11E-09	4.63E-04	4.45E-02	5.92E-03	2.74E-07	7.36E-11	8.68E-12	5.16E-10	4.81E-04	1.67E-11	1.24E-10	-1.61E-32	-1.98E-16	-5.99E-17	8.73E-01	0.00E+00	0.00E+00	2.56E-132	1.70E-142	1.06E-08
3.01E-05	305.007	3.61E+19	0.00E+00	8.71E-01	6.53E+05	-5.59E-03	2.20E+01	1.39E+05	1.99E-01	1.73E+05	2.49E-05	3.48E+04	5.75E+01	1.76E-02	1.44E+02	1.79E-07	9.57E-21	1.46E+01	4.14E-06	0.00E+00	2.70E+00	1.44E-01	2.45E+00	1.45E-03	9.60E-12	1.35E+01	1.47E+00	1.22E-02	4.02E-11	2.11E-09	4.63E-04	4.39E-02	5.96E-03	2.73E-07	7.35E-11	8.68E-12	5.13E-10	4.81E-04	1.67E-11	1.24E-10	-1.71E-32	-2.13E-16	-6.55E-17	8.71E-01	0.00E+00	0.00E+00	2.56E-132	1.70E-142	1.06E-08
3.02E-05	305.01	3.61E+19	0.00E+00	8.69E-01	6.53E+05	-5.59E-03	2.20E+01	1.39E+05	1.99E-01	1.73E+05	2.48E-05	3.48E+04	5.74E+01	1.76E-02	1.44E+02	1.79E-07	9.29E-21	1.46E+01	4.14E-06	0.00E+00	2.69E+00	1.44E-01	2.45E+00	1.45E-03	9.63E-12	1.35E+01	1.47E+00	1.22E-02	4.03E-11	2.11E-09	4.63E-04	4.33E-02	6.00E-03	2.72E-07	7.34E-11	8.68E-12	5.11E-10	4.81E-04	1.67E-11	1.23E-10	-1.82E-32	-2.28E-16	-7.16E-17	8.69E-01	0.00E+00	0.00E+00	2.56E-132	1.70E-142	1.05E-08
3.03E-05	305.012	3.61E+19	0.00E+00	8.66E-01	6.53E+05	-5.59E-03	2.20E+01	1.39E+05	1.98E-01	1.73E+05	2.47E-05	3.48E+04	5.73E+01	1.76E-02	1.44E+02	1.79E-07	9.01E-21	1.46E+01	4.14E-06	0.00E+00	2.68E+00	1.44E-01	2.45E+00	1.44E-03	9.66E-12	1.35E+01	1.48E+00	1.22E-02	4.04E-11	2.11E-09	4.63E-04	4.27E-02	6.04E-03	2.71E-07	7.33E-11	8.68E-12	5.08E-10	4.81E-04	1.67E-11	1.23E-10	-1.93E-32	-2.44E-16	-7.81E-17	8.66E-01	0.00E+00	0.00E+00	2.56E-132	1.69E-142	1.05E-08
3.04E-05	305.014	3.61E+19	0.00E+00	8.64E-01	6.53E+05	-5.59E-03	2.20E+01	1.39E+05	1.98E-01	1.73E+05	2.46E-05	3.48E+04	5.72E+01	1.76E-02	1.44E+02	1.79E-07	8.73E-21	1.46E+01	4.14E-06	0.00E+00	2.66E+00	1.44E-01	2.46E+00	1.43E-03	9.69E-12	1.35E+01	1.49E+00	1.23E-02	4.05E-11	2.11E-09	4.63E-04	4.22E-02	6.08E-03	2.70E-07	7.32E-11	8.69E-12	5.05E-10	4.81E-04	1.67E-11	1.22E-10	-2.05E-32	-2.61E-16	-8.51E-17	8.64E-01	0.00E+00	0.00E+00	2.56E-132	1.69E-142	1.04E-08
3.05E-05	305.016	3.61E+19	0.00E+00	8.62E-01	6.53E+05	-5.59E-03	2.20E+01	1.39E+05	1.98E-01	1.73E+05	2.45E-05	3.48E+04	5.71E+01	1.76E-02	1.44E+02	1.79E-07	8.47E-21	1.46E+01	4.14E-06	0.00E+00	2.65E+00	1.44E-01	2.46E+00	1.43E-03	9.72E-12	1.35E+01	1.49E+00	1.23E-02	4.06E-11	2.11E-09	4.63E-04	4.16E-02	6.12E-03	2.69E-07	7.31E-11	8.69E-12	5.03E-10	4.81E-04	1.67E-11	1.22E-10	-2.17E-32	-2.79E-16	-9.25E-17	8.62E-01	0.00E+00	0.00E+00	2.56E-132	1.68E-142	1.04E-08
3.06E-05	305.019	3.61E+19	0.00E+00	8.60E-01	6.53E+05	-5.59E-03	2.20E+01	1.39E+05	1.97E-01	1.73E+05	2.44E-05	3.48E+04	5.70E+01	1.75E-02	1.44E+02	1.79E-07	8.22E-21	1.46E+01	4.14E-06	0.00E+00	2.64E+00	1.44E-01	2.46E+00	1.42E-03	9.74E-12	1.35E+01	1.50E+00	1.23E-02	4.07E-11	2.11E-09	4.63E-04	4.10E-02	6.16E-03	2.69E-07	7.30E-11	8.69E-12	5.00E-10	4.81E-04	1.67E-11	1.21E-10	-2.30E-32	-2.98E-16	-1.00E-16	8.60E-01	0.00E+00	0.00E+00	2.56E-132	1.68E-142	1.04E-08
3.07E-05	305.021	3.61E+19	0.00E+00	8.57E-01	6.53E+05	-5.59E-03	2.20E+01	1.39E+05	1.97E-01	1.73E+05	2.43E-05	3.48E+04	5.69E+01	1.75E-02	1.44E+02	1.79E-07	7.97E-21	1.46E+01	4.14E-06	0.00E+00	2.63E+00	1.44E-01	2.47E+00	1.41E-03	9.77E-12	1.35E+01	1.51E+00	1.23E-02	4.09E-11	2.11E-09	4.63E-04	4.05E-02	6.20E-03	2.68E-07	7.29E-11	8.69E-12	4.98E-10	4.81E-04	1.67E-11	1.21E-10	-2.43E-32	-3.18E-16	-1.09E-16	8.57E-01	0.00E+00	0.00E+00	2.56E-132	1.67E-142	1.03E-08
3.08E-05	305.023	3.61E+19	0.00E+00	8.55E-01	6.53E+05	-5.59E-03	2.20E+01	1.39E+05	1.97E-01	1.73E+05	2.43E-05	3.48E+04	5.68E+01	1.75E-02	1.44E+02	1.79E-07	7.73E-21	1.46E+01	4.14E-06	0.00E+00	2.61E+00	1.44E-01	2.47E+00	1.41E-03	9.80E-12	1.35E+01	1.52E+00	1.23E-02	4.10E-11	2.11E-09	4.63E-04	4.00E-02	6.24E-03	2.67E-07	7.28E-11	8.69E-12	4.95E-10	4.81E-04	1.67E-11	1.20E-10	-2.57E-32	-3.38E-16	-1.18E-16	8.55E-01	0.00E+00	0.00E+00	2.56E-132	1.67E-142	1.03E-08
3.09E-05	305.026	3.61E+19	0.00E+00	8.53E-01	6.53E+05	-5.59E-03	2.20E+01	1.39E+05	1.96E-01	1.73E+05	2.42E-05	3.48E+04	5.67E+01	1.75E-02	1.44E+02	1.79E-07	7.50E-21	1.46E+01	4.14E-06	0.00E+00	2.60E+00	1.44E-01	2.47E+00	1.40E-03	9.83E-12	1.35E+01	1.52E+00	1.23E-02	4.11E-11	2.11E-09	4.63E-04	3.94E-02	6.28E-03	2.66E-07	7.27E-11	8.70E-12	4.93E-10	4.81E-04	1.67E-11	1.20E-10	-2.71E-32	-3.60E-16	-1.28E-16	8.53E-01	0.00E+00	0.00E+00	2.55E-132	1.67E-142	1.02E-08
3.10E-05	305.028	3.61E+19	0.00E+00	8.51E-01	6.53E+05	-5.59E-03	2.20E+01	1.39E+05	1.96E-01	1.73E+05	2.41E-05	3.48E+04	5.66E+01	1.75E-02	1.44E+02	1.79E-07	7.28E-21	1.45E+01	4.13E-06	0.00E+00	2.59E+00	1.44E-01	2.47E+00	1.39E-03	9.86E-12	1.35E+01	1.53E+00	1.23E-02	4.12E-11	2.11E-09	4.63E-04	3.89E-02	6.32E-03	2.65E-07	7.26E-11	8.70E-12	4.90E-10	4.81E-04	1.67E-11	1.19E-10	-2.85E-32	-3.83E-16	-1.38E-16	8.51E-01	0.00E+00	0.00E+00	2.55E-132	1.66E-142	1.02E-08
3.11E-05	305.03	3.61E+19	0.00E+00	8.49E-01	6.53E+05	-5.59E-03	2.20E+01	1.39E+05	1.96E-01	1.73E+05	2.40E-05	3.48E+04	5.65E+01	1.75E-02	1.44E+02	1.79E-07	7.06E-21	1.45E+01	4.13E-06	0.00E+00	2.58E+00	1.44E-01	2.48E+00	1.39E-03	9.89E-12	1.35E+01	1.54E+00	1.23E-02	4.13E-11	2.11E-09	4.63E-04	3.84E-02	6.36E-03	2.64E-07	7.25E-11	8.70E-12	4.88E-10	4.81E-04	1.67E-11	1.19E-10	-3.00E-32	-4.07E-16	-1.49E-16	8.49E-01	0.00E+00	0.00E+00	2.54E-132	1.66E-142	1.02E-08
3.12E-05	305.032	3.61E+19	0.00E+00	8.46E-01	6.53E+05	-5.59E-03	2.20E+01	1.39E+05	1.95E-01	1.73E+05	2.39E-05	3.48E+04	5.64E+01	1.74E-02	1.44E+02	1.79E-07	6.85E-21	1.45E+01	4.13E-06	0.00E+00	2.57E+00	1.44E-01	2.48E+00	1.38E-03	9.91E-12	1.35E+01	1.54E+00	1.23E-02	4.14E-11	2.11E-09	4.63E-04	3.79E-02	6.41E-03	2.64E-07	7.24E-11	8.70E-12	4.85E-10	4.81E-04	1.67E-11	1.18E-10	-3.15E-32	-4.33E-16	-1.60E-16	8.46E-01	0.00E+00	0.00E+00	2.54E-132	1.65E-142	1.01E-08
3.13E-05	305.035	3.61E+19	0.00E+00	8.44E-01	6.53E+05	-5.59E-03	2.20E+01	1.39E+05	1.95E-01	1.73E+05	2.38E-05	3.48E+04	5.63E+01	1.74E-02	1.44E+02	1.79E-07	6.65E-21	1.45E+01	4.13E-06	0.00E+00	2.56E+00	1.44E-01	2.48E+00	1.37E-03	9.94E-12	1.35E+01	1.55E+00	1.23E-02	4.15E-11	2.11E-09	4.63E-04	3.74E-02	6.45E-03	2.63E-07	7.22E-11	8.71E-12	4.83E-10	4.81E-04	1.68E-11	1.18E-10	-3.31E-32	-4.59E-16	-1.73E-16	8.44E-01	0.00E+00	0.00E+00	2.54E-132	1.65E-142	1.01E-08
3.14E-05	305.037	3.61E+19	0.00E+00	8.42E-01	6.53E+05	-5.59E-03	2.20E+01	1.39E+05	1.94E-01	1.73E+05	2.38E-05	3.48E+04	5.62E+01	1.74E-02	1.44E+02	1.79E-07	6.45E-21	1.45E+01	4.13E-06	0.00E+00	2.54E+00	1.44E-01	2.49E+00	1.37E-03	9.97E-12	1.35E+01	1.56E+00	1.23E-02	4.16E-11	2.11E-09	4.63E-04	3.69E-02	6.49E-03	2.62E-07	7.21E-11	8.71E-12	4.81E-10	4.81E-04	1.68E-11	1.17E-10	-3.47E-32	-4.87E-16	-1.86E-16	8.42E-01	0.00E+00	0.00E+00	2.54E-132	1.64E-142	1.01E-08
3.15E-05	305.039	3.61E+19	0.00E+00	8.40E-01	6.53E+05	-5.59E-03	2.20E+01	1.39E+05	1.94E-01	1.73E+05	2.37E-05	3.48E+04	5.61E+01	1.74E-02	1.44E+02	1.79E-07	6.26E-21	1.45E+01	4.13E-06	0.00E+00	2.53E+00	1.44E-01	2.49E+00	1.36E-03	1.00E-11	1.35E+01	1.56E+00	1.23E-02	4.18E-11	2.11E-09	4.63E-04	3.64E-02	6.53E-03	2.61E-07	7.20E-11	8.71E-12	4.78E-10	4.81E-04	1.68E-11	1.17E-10	-3.64E-32	-5.16E-16	-2.00E-16	8.40E-01	0.00E+00	0.00E+00	2.54E-132	1.64E-142	1.00E-08
3.16E-05	305.041	3.61E+19	0.00E+00	8.38E-01	6.53E+05	-5.59E-03	2.20E+01	1.39E+05	1.94E-01	1.73E+05	2.36E-05	3.48E+04	5.60E+01	1.74E-02	1.44E+02	1.78E-07	6.08E-21	1.45E+01	4.13E-06	0.00E+00	2.52E+00	1.44E-01	2.49E+00	1.35E-03	1.00E-11	1.35E+01	1.57E+00	1.23E-02	4.19E-11	2.11E-09	4.63E-04	3.59E-02	6.57E-03	2.60E-07	7.19E-11	8.71E-12	4.76E-10	4.81E-04	1.68E-11	1.16E-10	-3.81E-32	-5.46E-16	-2.14E-16	8.38E-01	0.00E+00	0.00E+00	2.54E-132	1.64E-142	1.00E-08
3.17E-05	305.044	3.61E+19	0.00E+00	8.36E-01	6.53E+05	-5.59E-03	2.20E+01	1.39E+05	1.93E-01	1.73E+05	2.35E-05	3.48E+04	5.59E+01	1.74E-02	1.44E+02	1.78E-07	5.90E-21	1.45E+01	4.13E-06	0.00E+00	2.51E+00	1.44E-01	2.49E+00	1.35E-03	1.01E-11	1.35E+01	1.58E+00	1.23E-02	4.20E-11	2.11E-09	4.63E-04	3.55E-02	6.61E-03	2.59E-07	7.18E-11	8.72E-12	4.73E-10	4.81E-04	1.68E-11	1.16E-10	-3.98E-32	-5.78E-16	-2.30E-16	8.36E-01	0.00E+00	0.00E+00	2.54E-132	1.63E-142	9.96E-09
3.18E-05	305.046	3.61E+19	0.00E+00	8.34E-01	6.53E+05	-5.59E-03	2.20E+01	1.39E+05	1.93E-01	1.73E+05	2.34E-05	3.48E+04	5.58E+01	1.73E-02	1.44E+02	1.78E-07	5.73E-21	1.45E+01	4.13E-06	0.00E+00	2.50E+00	1.44E-01	2.50E+00	1.34E-03	1.01E-11	1.35E+01	1.58E+00	1.23E-02	4.21E-11	2.11E-09	4.63E-04	3.50E-02	6.65E-03	2.59E-07	7.17E-11	8.72E-12	4.71E-10	4.81E-04	1.68E-11	1.15E-10	-4.16E-32	-6.11E-16	-2.46E-16	8.34E-01	0.00E+00	0.00E+00	2.55E-132	1.63E-142	9.93E-09
3.19E-05	305.048	3.61E+19	0.00E+00	8.32E-01	6.53E+05	-5.59E-03	2.20E+01	1.39E+05	1.93E-01	1.73E+05	2.33E-05	3.48E+04	5.57E+01	1.73E-02	1.44E+02	1.78E-07	5.56E-21	1.45E+01	4.13E-06	0.00E+00	2.49E+00	1.44E-01	2.50E+00	1.33E-03	1.01E-11	1.35E+01	1.59E+00	1.23E-02	4.22E-11	2.11E-09	4.63E-04	3.46E-02	6.69E-03	2.58E-07	7.16E-11	8.72E-12	4.69E-10	4.81E-04	1.68E-11	1.15E-10	-4.34E-32	-6.46E-16	-2.63E-16	8.32E-01	0.00E+00	0.00E+00	2.56E-132	1.62E-142	9.90E-09
3.20E-05	305.05	3.61E+19	0.00E+00	8.29E-01	6.53E+05	-5.59E-03	2.20E+01	1.39E+05	1.92E-01	1.73E+05	2.33E-05	3.48E+04	5.56E+01	1.73E-02	1.44E+02	1.78E-07	5.40E-21	1.45E+01	4.13E-06	0.00E+00	2.48E+00	1.44E-01	2.50E+00	1.33E-03	1.01E-11	1.35E+01	1.60E+00	1.23E-02	4.23E-11	2.11E-09	4.63E-04	3.41E-02	6.73E-03	2.57E-07	7.15E-11	8.72E-12	4.67E-10	4.81E-04	1.68E-11	1.14E-10	-4.53E-32	-6.82E-16	-2.81E-16	8.29E-01	0.00E+00	0.00E+00	2.57E-132	1.62E-142	9.87E-09
3.21E-05	305.052	3.61E+19	0.00E+00	8.27E-01	6.53E+05	-5.59E-03	2.20E+01	1.39E+05	1.92E-01	1.73E+05	2.32E-05	3.48E+04	5.56E+01	1.73E-02	1.44E+02	1.78E-07	5.24E-21	1.45E+01	4.13E-06	0.00E+00	2.47E+00	1.44E-01	2.50E+00	1.32E-03	1.02E-11	1.35E+01	1.60E+00	1.23E-02	4.24E-11	2.11E-09	4.63E-04	3.37E-02	6.78E-03	2.56E-07	7.14E-11	8.72E-12	4.64E-10	4.81E-04	1.68E-11	1.14E-10	-4.72E-32	-7.19E-16	-3.01E-16	8.27E-01	0.00E+00	0.00E+00	2.57E-132	1.62E-142	9.83E-09
3.22E-05	305.055	3.61E+19	0.00E+00	8.25E-01	6.53E+05	-5.59E-03	2.20E+01	1.39E+05	1.92E-01	1.73E+05	2.31E-05	3.48E+04	5.55E+01	1.73E-02	1.44E+02	1.78E-07	5.09E-21	1.45E+01	4.13E-06	0.00E+00	2.46E+00	1.44E-01	2.51E+00	1.31E-03	1.02E-11	1.35E+01	1.61E+00	1.23E-02	4.25E-11	2.11E-09	4.63E-04	3.32E-02	6.82E-03	2.55E-07	7.13E-11	8.73E-12	4.62E-10	4.81E-04	1.68E-11	1.13E-10	-4.91E-32	-7.58E-16	-3.21E-16	8.25E-01	0.00E+00	0.00E+00	2.58E-132	1.61E-142	9.80E-09
3.23E-05	305.057	3.61E+19	0.00E+00	8.23E-01	6.53E+05	-5.59E-03	2.20E+01	1.39E+05	1.91E-01	1.73E+05	2.30E-05	3.48E+04	5.54E+01	1.73E-02	1.44E+02	1.78E-07	4.94E-21	1.45E+01	4.13E-06	0.00E+00	2.44E+00	1.44E-01	2.51E+00	1.31E-03	1.02E-11	1.35E+01	1.62E+00	1.23E-02	4.26E-11	2.11E-09	4.63E-04	3.28E-02	6.86E-03	2.55E-07	7.12E-11	8.73E-12	4.60E-10	4.81E-04	1.68E-11	1.13E-10	-5.10E-32	-7.99E-16	-3.42E-16	8.23E-01	0.00E+00	0.00E+00	2.59E-132	1.61E-142	9.77E-09
3.24E-05	305.059	3.61E+19	0.00E+00	8.21E-01	6.53E+05	-5.59E-03	2.20E+01	1.39E+05	1.91E-01	1.73E+05	2.29E-05	3.48E+04	5.53E+01	1.73E-02	1.44E+02	1.78E-07	4.80E-21	1.45E+01	4.13E-06	0.00E+00	2.43E+00	1.44E-01	2.51E+00	1.30E-03	1.02E-11	1.35E+01	1.62E+00	1.23E-02	4.27E-11	2.11E-09	4.63E-04	3.24E-02	6.90E-03	2.54E-07	7.11E-11	8.73E-12	4.58E-10	4.81E-04	1.68E-11	1.12E-10	-5.29E-32	-8.41E-16	-3.64E-16	8.21E-01	0.00E+00	0.00E+00	2.59E-132	1.60E-142	9.74E-09
3.25E-05	305.061	3.61E+19	0.00E+00	8.19E-01	6.53E+05	-5.59E-03	2.20E+01	1.39E+05	1.91E-01	1.73E+05	2.29E-05	3.48E+04	5.52E+01	1.72E-02	1.44E+02	1.78E-07	4.66E-21	1.45E+01	4.13E-06	0.00E+00	2.42E+00	1.44E-01	2.51E+00	1.30E-03	1.03E-11	1.35E+01	1.63E+00	1.23E-02	4.29E-11	2.11E-09	4.63E-04	3.20E-02	6.94E-03	2.53E-07	7.10E-11	8.73E-12	4.55E-10	4.81E-04	1.68E-11	1.12E-10	-5.49E-32	-8.86E-16	-3.88E-16	8.19E-01	0.00E+00	0.00E+00	2.59E-132	1.60E-142	9.71E-09
3.26E-05	305.063	3.61E+19	0.00E+00	8.17E-01	6.53E+05	-5.59E-03	2.20E+01	1.39E+05	1.90E-01	1.73E+05	2.28E-05	3.48E+04	5.51E+01	1.72E-02	1.44E+02	1.78E-07	4.52E-21	1.45E+01	4.13E-06	0.00E+00	2.41E+00	1.44E-01	2.52E+00	1.29E-03	1.03E-11	1.35E+01	1.64E+00	1.24E-02	4.30E-11	2.10E-09	4.63E-04	3.15E-02	6.98E-03	2.52E-07	7.09E-11	8.74E-12	4.53E-10	4.81E-04	1.68E-11	1.11E-10	-5.69E-32	-9.31E-16	-4.12E-16	8.17E-01	0.00E+00	0.00E+00	2.58E-132	1.60E-142	9.68E-09
3.27E-05	305.066	3.61E+19	0.00E+00	8.15E-01	6.53E+05	-5.59E-03	2.21E+01	1.39E+05	1.90E-01	1.73E+05	2.27E-05	3.48E+04	5.50E+01	1.72E-02	1.44E+02	1.78E-07	4.39E-21	1.45E+01	4.13E-06	0.00E+00	2.40E+00	1.44E-01	2.52E+00	1.28E-03	1.03E-11	1.35E+01	1.65E+00	1.24E-02	4.31E-11	2.10E-09	4.63E-04	3.11E-02	7.03E-03	2.52E-07	7.08E-11	8.74E-12	4.51E-10	4.81E-04	1.68E-11	1.11E-10	-5.89E-32	-9.79E-16	-4.38E-16	8.15E-01	0.00E+00	0.00E+00	2.57E-132	1.59E-142	9.65E-09
3.28E-05	305.068	3.61E+19	0.00E+00	8.13E-01	6.53E+05	-5.59E-03	2.21E+01	1.39E+05	1.90E-01	1.73E+05	2.26E-05	3.48E+04	5.49E+01	1.72E-02	1.44E+02	1.78E-07	4.26E-21	1.45E+01	4.13E-06	0.00E+00	2.39E+00	1.44E-01	2.52E+00	1.28E-03	1.03E-11	1.35E+01	1.65E+00	1.24E-02	4.32E-11	2.10E-09	4.63E-04	3.07E-02	7.07E-03	2.51E-07	7.07E-11	8.74E-12	4.49E-10	4.81E-04	1.68E-11	1.11E-10	-6.09E-32	-1.03E-15	-4.65E-16	8.13E-01	0.00E+00	0.00E+00	2.56E-132	1.59E-142	9.62E-09
3.29E-05	305.07	3.61E+19	0.00E+00	8.11E-01	6.53E+05	-5.59E-03	2.21E+01	1.39E+05	1.89E-01	1.73E+05	2.26E-05	3.48E+04	5.48E+01	1.72E-02	1.44E+02	1.78E-07	4.14E-21	1.45E+01	4.13E-06	0.00E+00	2.38E+00	1.44E-01	2.52E+00	1.27E-03	1.04E-11	1.35E+01	1.66E+00	1.24E-02	4.33E-11	2.10E-09	4.63E-04	3.03E-02	7.11E-03	2.50E-07	7.06E-11	8.74E-12	4.47E-10	4.81E-04	1.68E-11	1.10E-10	-6.29E-32	-1.08E-15	-4.94E-16	8.11E-01	0.00E+00	0.00E+00	2.54E-132	1.58E-142	9.60E-09
3.30E-05	305.072	3.61E+19	0.00E+00	8.09E-01	6.53E+05	-5.59E-03	2.21E+01	1.39E+05	1.89E-01	1.73E+05	2.25E-05	3.48E+04	5.47E+01	1.72E-02	1.44E+02	1.78E-07	4.02E-21	1.45E+01	4.13E-06	0.00E+00	2.37E+00	1.44E-01	2.53E+00	1.27E-03	1.04E-11	1.35E+01	1.67E+00	1.24E-02	4.34E-11	2.10E-09	4.63E-04	3.00E-02	7.15E-03	2.49E-07	7.05E-11	8.74E-12	4.44E-10	4.81E-04	1.68E-11	1.10E-10	-6.49E-32	-1.13E-15	-5.23E-16	8.09E-01	0.00E+00	0.00E+00	2.52E-132	1.58E-142	9.57E-09
3.31E-05	305.074	3.61E+19	0.00E+00	8.07E-01	6.53E+05	-5.59E-03	2.21E+01	1.39E+05	1.89E-01	1.73E+05	2.24E-05	3.48E+04	5.46E+01	1.71E-02	1.44E+02	1.78E-07	3.91E-21	1.45E+01	4.12E-06	0.00E+00	2.36E+00	1.44E-01	2.53E+00	1.26E-03	1.04E-11	1.35E+01	1.67E+00	1.24E-02	4.35E-11	2.10E-09	4.63E-04	2.96E-02	7.19E-03	2.48E-07	7.04E-11	8.75E-12	4.42E-10	4.81E-04	1.68E-11	1.09E-10	-6.69E-32	-1.19E-15	-5.55E-16	8.07E-01	0.00E+00	0.00E+00	2.51E-132	1.58E-142	9.54E-09
3.32E-05	305.077	3.61E+19	0.00E+00	8.05E-01	6.53E+05	-5.59E-03	2.21E+01	1.39E+05	1.88E-01	1.73E+05	2.23E-05	3.48E+04	5.45E+01	1.71E-02	1.44E+02	1.78E-07	3.80E-21	1.45E+01	4.12E-06	0.00E+00	2.35E+00	1.44E-01	2.53E+00	1.25E-03	1.05E-11	1.35E+01	1.68E+00	1.24E-02	4.36E-11	2.10E-09	4.63E-04	2.92E-02	7.24E-03	2.48E-07	7.03E-11	8.75E-12	4.40E-10	4.81E-04	1.69E-11	1.09E-10	-6.89E-32	-1.25E-15	-5.87E-16	8.05E-01	0.00E+00	0.00E+00	2.49E-132	1.57E-142	9.51E-09
3.33E-05	305.079	3.61E+19	0.00E+00	8.03E-01	6.53E+05	-5.59E-03	2.21E+01	1.39E+05	1.88E-01	1.73E+05	2.23E-05	3.48E+04	5.44E+01	1.71E-02	1.44E+02	1.78E-07	3.69E-21	1.45E+01	4.12E-06	0.00E+00	2.34E+00	1.44E-01	2.53E+00	1.25E-03	1.05E-11	1.35E+01	1.69E+00	1.24E-02	4.37E-11	2.10E-09	4.63E-04	2.88E-02	7.28E-03	2.47E-07	7.02E-11	8.75E-12	4.38E-10	4.81E-04	1.69E-11	1.08E-10	-7.09E-32	-1.31E-15	-6.21E-16	8.03E-01	0.00E+00	0.00E+00	2.48E-132	1.57E-142	9.49E-09
3.33E-05	305.08	3.61E+19	0.00E+00	8.03E-01	6.53E+05	-5.59E-03	2.21E+01	1.39E+05	1.88E-01	1.73E+05	2.22E-05	3.48E+04	5.44E+01	1.71E-02	1.44E+02	1.78E-07	3.64E-21	1.45E+01	4.12E-06	0.00E+00	2.34E+00	1.44E-01	2.53E+00	1.25E-03	1.05E-11	1.35E+01	1.69E+00	1.24E-02	4.38E-11	2.10E-09	4.63E-04	2.87E-02	7.30E-03	2.47E-07	7.02E-11	8.75E-12	4.37E-10	4.81E-04	1.69E-11	1.08E-10	-7.17E-32	-1.33E-15	-6.36E-16	8.03E-01	0.00E+00	0.00E+00	2.48E-132	1.57E-142	9.48E-09
3.33E-05	305.106	3.61E+19	0.00E+00	8.70E-01	6.53E+05	-5.59E-03	2.21E+01	1.39E+05	4.38E-01	1.73E+05	3.99E-01	3.48E+04	5.44E+01	1.71E-02	1.44E+02	2.66E-01	2.90E-03	1.45E+01	1.09E-02	0.00E+00	2.34E+00	1.44E-01	2.53E+00	1.25E-03	1.05E-11	1.35E+01	1.69E+00	1.24E-02	4.38E-11	2.10E-09	4.63E-04	1.72E-01	7.30E-03	2.47E-07	7.20E-11	1.41E-09	4.37E-10	4.81E-04	-1.20E-09	1.08E-10	0.00E+00	1.39E-12	3.22E-04	8.06E-01	0.00E+00	0.00E+00	1.78E-02	3.91E-02	9.61E-09
3.33E-05	305.134	3.61E+19	0.00E+00	9.44E-01	6.53E+05	-5.59E-03	2.21E+01	1.39E+05	7.19E-01	1.73E+05	8.18E-01	3.48E+04	5.44E+01	1.72E-02	1.44E+02	5.56E-01	9.68E-03	1.46E+01	2.32E-02	0.00E+00	2.34E+00	1.44E-01	2.53E+00	1.25E-03	1.05E-11	1.35E+01	1.69E+00	1.24E-02	4.38E-11	2.10E-09	4.63E-04	3.28E-01	7.30E-03	2.49E-07	7.77E-11	2.22E-09	4.38E-10	4.81E-04	-1.35E-07	1.08E-10	0.00E+00	1.56E-11	9.75E-04	8.17E-01	0.00E+00	0.00E+00	3.72E-02	7.77E-02	9.78E-09
3.33E-05	305.166	3.61E+19	0.00E+00	1.02E+00	6.53E+05	-5.59E-03	2.21E+01	1.39E+05	1.03E+00	1.73E+05	1.26E+00	3.48E+04	5.44E+01	1.72E-02	1.44E+02	8.72E-01	2.06E-02	1.46E+01	3.71E-02	0.00E+00	2.34E+00	1.44E-01	2.53E+00	1.25E-03	1.05E-11	1.35E+01	1.69E+00	1.24E-02	4.38E-11	2.10E-09	4.63E-04	4.97E-01	7.30E-03	2.53E-07	8.74E-11	2.35E-09	4.39E-10	4.82E-04	-5.25E-07	1.08E-10	0.00E+00	6.06E-11	1.70E-03	8.33E-01	0.00E+00	0.00E+00	5.81E-02	1.16E-01	9.97E-09
3.33E-05	305.2	3.61E+19	0.00E+00	1.11E+00	6.53E+05	-5.59E-03	2.21E+01	1.39E+05	1.37E+00	1.73E+05	1.73E+00	3.48E+04	5.45E+01	1.73E-02	1.44E+02	1.22E+00	3.58E-02	1.47E+01	5.27E-02	0.00E+00	2.34E+00	1.44E-01	2.53E+00	1.25E-03	1.05E-11	1.35E+01	1.69E+00	1.24E-02	4.38E-11	2.10E-09	4.63E-04	6.80E-01	7.30E-03	2.57E-07	1.01E-10	2.10E-09	4.41E-10	4.82E-04	-5.24E-07	1.08E-10	0.00E+00	1.52E-10	2.39E-03	8.55E-01	0.00E+00	0.00E+00	8.09E-02	1.55E-01	1.02E-08
3.33E-05	305.237	3.61E+19	0.00E+00	1.20E+00	6.53E+05	-5.59E-03	2.21E+01	1.39E+05	1.75E+00	1.73E+05	2.22E+00	3.48E+04	5.45E+01	1.75E-02	1.44E+02	1.59E+00	5.57E-02	1.47E+01	7.02E-02	0.00E+00	2.34E+00	1.44E-01	2.53E+00	1.25E-03	1.05E-11	1.35E+01	1.69E+00	1.24E-02	4.38E-11	2.10E-09	4.63E-04	8.78E-01	7.30E-03	2.64E-07	1.20E-10	1.77E-09	4.43E-10	4.82E-04	-5.24E-07	1.08E-10	0.00E+00	3.03E-10	3.02E-03	8.82E-01	0.00E+00	0.00E+00	1.06E-01	1.94E-01	1.04E-08
3.33E-05	305.278	3.61E+19	0.00E+00	1.31E+00	6.53E+05	-5.59E-03	2.21E+01	1.39E+05	2.17E+00	1.73E+05	2.75E+00	3.48E+04	5.46E+01	1.77E-02	1.44E+02	2.00E+00	8.05E-02	1.48E+01	8.97E-02	0.00E+00	2.34E+00	1.44E-01	2.53E+00	1.25E-03	1.05E-11	1.35E+01	1.69E+00	1.24E-02	4.38E-11	2.10E-09	4.63E-04	1.09E+00	7.30E-03	2.72E-07	1.43E-10	1.52E-09	4.46E-10	4.82E-04	-5.23E-07	1.08E-10	0.00E+00	5.22E-10	3.59E-03	9.15E-01	0.00E+00	0.00E+00	1.32E-01	2.34E-01	1.07E-08
3.33E-05	305.322	3.61E+19	0.00E+00	1.42E+00	6.53E+05	-5.59E-03	2.21E+01	1.39E+05	2.62E+00	1.73E+05	3.31E+00	3.48E+04	5.46E+01	1.79E-02	1.45E+02	2.44E+00	1.11E-01	1.49E+01	1.11E-01	0.00E+00	2.34E+00	1.44E-01	2.53E+00	1.25E-03	1.05E-11	1.35E+01	1.69E+00	1.24E-02	4.38E-11	2.10E-09	4.63E-04	1.33E+00	7.30E-03	2.81E-07	1.71E-10	1.35E-09	4.50E-10	4.82E-04	1.24E-12	1.08E-10	0.00E+00	8.18E-10	4.12E-03	9.52E-01	0.00E+00	0.00E+00	1.61E-01	2.76E-01	1.10E-08
3.33E-05	305.37	3.60E+19	0.00E+00	1.54E+00	6.53E+05	-5.59E-03	2.21E+01	1.39E+05	3.12E+00	1.73E+05	3.91E+00	3.48E+04	5.47E+01	1.82E-02	1.45E+02	2.92E+00	1.46E-01	1.49E+01	1.36E-01	0.00E+00	2.34E+00	1.44E-01	2.53E+00	1.25E-03	1.05E-11	1.35E+01	1.69E+00	1.24E-02	4.38E-11	2.10E-09	4.63E-04	1.58E+00	7.30E-03	2.93E-07	2.05E-10	1.23E-09	4.55E-10	4.82E-04	1.02E-12	1.08E-10	0.00E+00	1.20E-09	4.63E-03	9.95E-01	0.00E+00	0.00E+00	1.93E-01	3.18E-01	1.14E-08
3.33E-05	305.423	3.60E+19	0.00E+00	1.67E+00	6.53E+05	-5.59E-03	2.21E+01	1.39E+05	3.67E+00	1.73E+05	4.55E+00	3.48E+04	5.48E+01	1.86E-02	1.45E+02	3.44E+00	1.88E-01	1.50E+01	1.62E-01	0.00E+00	2.34E+00	1.44E-01	2.53E+00	1.25E-03	1.05E-11	1.35E+01	1.69E+00	1.24E-02	4.38E-11	2.10E-09	4.63E-04	1.85E+00	7.30E-03	3.07E-07	2.44E-10	1.14E-09	4.60E-10	4.82E-04	-3.49E-11	1.08E-10	0.00E+00	1.68E-09	5.14E-03	1.04E+00	0.00E+00	0.00E+00	2.27E-01	3.63E-01	1.18E-08
3.33E-05	305.48	3.60E+19	0.00E+00	1.81E+00	6.53E+05	-5.59E-03	2.21E+01	1.39E+05	4.26E+00	1.73E+05	5.24E+00	3.48E+04	5.48E+01	1.90E-02	1.45E+02	4.01E+00	2.36E-01	1.51E+01	1.92E-01	0.00E+00	2.34E+00	1.44E-01	2.53E+00	1.25E-03	1.05E-11	1.35E+01	1.69E+00	1.24E-02	4.38E-11	2.10E-09	4.63E-04	2.15E+00	7.30E-03	3.23E-07	2.90E-10	1.07E-09	4.66E-10	4.82E-04	-5.44E-10	1.08E-10	0.00E+00	2.27E-09	5.65E-03	1.10E+00	0.00E+00	0.00E+00	2.64E-01	4.09E-01	1.23E-08
3.33E-05	305.542	3.60E+19	0.00E+00	1.96E+00	6.53E+05	-5.59E-03	2.21E+01	1.39E+05	4.91E+00	1.73E+05	5.97E+00	3.48E+04	5.49E+01	1.94E-02	1.46E+02	4.62E+00	2.91E-01	1.52E+01	2.24E-01	0.00E+00	2.34E+00	1.44E-01	2.53E+00	1.25E-03	1.05E-11	1.35E+01	1.69E+00	1.24E-02	4.38E-11	2.10E-09	4.63E-04	2.47E+00	7.30E-03	3.42E-07	3.42E-10	1.02E-09	4.74E-10	4.82E-04	-2.12E-09	1.08E-10	0.00E+00	2.99E-09	6.17E-03	1.16E+00	0.00E+00	0.00E+00	3.04E-01	4.58E-01	1.28E-08
3.33E-05	305.61	3.60E+19	0.00E+00	2.12E+00	6.53E+05	-5.59E-03	2.21E+01	1.39E+05	5.62E+00	1.73E+05	6.76E+00	3.48E+04	5.51E+01	2.00E-02	1.46E+02	5.29E+00	3.53E-01	1.53E+01	2.60E-01	0.00E+00	2.34E+00	1.44E-01	2.53E+00	1.25E-03	1.05E-11	1.35E+01	1.69E+00	1.24E-02	4.38E-11	2.10E-09	4.63E-04	2.82E+00	7.30E-03	3.63E-07	4.01E-10	9.74E-10	4.82E-10	4.82E-04	-3.68E-09	1.08E-10	0.00E+00	3.86E-09	6.73E-03	1.23E+00	0.00E+00	0.00E+00	3.47E-01	5.10E-01	1.34E-08
3.33E-05	305.683	3.60E+19	0.00E+00	2.30E+00	6.53E+05	-5.59E-03	2.21E+01	1.39E+05	6.39E+00	1.73E+05	7.61E+00	3.48E+04	5.52E+01	2.06E-02	1.47E+02	6.01E+00	4.23E-01	1.54E+01	3.00E-01	0.00E+00	2.34E+00	1.44E-01	2.53E+00	1.25E-03	1.05E-11	1.35E+01	1.69E+00	1.24E-02	4.38E-11	2.10E-09	4.63E-04	3.20E+00	7.30E-03	3.88E-07	4.67E-10	9.24E-10	4.91E-10	4.82E-04	-2.52E-09	1.08E-10	0.00E+00	4.91E-09	7.32E-03	1.30E+00	0.00E+00	0.00E+00	3.94E-01	5.64E-01	1.40E-08
3.33E-05	305.762	3.60E+19	0.00E+00	2.50E+00	6.53E+05	-5.59E-03	2.21E+01	1.39E+05	7.23E+00	1.73E+05	8.52E+00	3.48E+04	5.53E+01	2.13E-02	1.47E+02	6.79E+00	5.01E-01	1.55E+01	3.43E-01	0.00E+00	2.34E+00	1.44E-01	2.53E+00	1.25E-03	1.05E-11	1.35E+01	1.69E+00	1.24E-02	4.38E-11	2.10E-09	4.63E-04	3.62E+00	7.30E-03	4.16E-07	5.42E-10	1.01E-09	5.02E-10	4.82E-04	-1.05E-07	1.08E-10	0.00E+00	6.16E-09	7.96E-03	1.38E+00	0.00E+00	0.00E+00	4.45E-01	6.23E-01	1.48E-08
3.33E-05	305.849	3.60E+19	0.00E+00	2.71E+00	6.53E+05	-5.59E-03	2.21E+01	1.39E+05	8.14E+00	1.73E+05	9.50E+00	3.48E+04	5.55E+01	2.21E-02	1.48E+02	7.64E+00	5.89E-01	1.57E+01	3.90E-01	0.00E+00	2.34E+00	1.44E-01	2.53E+00	1.25E-03	1.05E-11	1.35E+01	1.69E+00	1.24E-02	4.38E-11	2.10E-09	4.63E-04	4.06E+00	7.30E-03	4.47E-07	6.25E-10	-1.68E-09	5.14E-10	4.82E-04	-5.44E-07	1.08E-10	0.00E+00	7.66E-09	8.64E-03	1.47E+00	0.00E+00	0.00E+00	5.01E-01	6.85E-01	1.56E-08
3.33E-05	305.942	3.60E+19	0.00E+00	2.94E+00	6.53E+05	-5.60E-03	2.21E+01	1.39E+05	9.13E+00	1.73E+05	1.06E+01	3.48E+04	5.57E+01	2.30E-02	1.48E+02	8.56E+00	6.86E-01	1.58E+01	4.42E-01	0.00E+00	2.34E+00	1.44E-01	2.53E+00	1.25E-03	1.05E-11	1.35E+01	1.69E+00	1.24E-02	4.38E-11	2.10E-09	4.63E-04	4.54E+00	7.30E-03	4.82E-07	7.18E-10	8.63E-10	5.28E-10	4.82E-04	3.90E-13	1.08E-10	0.00E+00	9.46E-09	9.37E-03	1.57E+00	0.00E+00	0.00E+00	5.61E-01	7.51E-01	1.65E-08
3.33E-05	306.044	3.60E+19	0.00E+00	3.19E+00	6.53E+05	-5.60E-03	2.21E+01	1.39E+05	1.02E+01	1.73E+05	1.17E+01	3.48E+04	5.59E+01	2.40E-02	1.49E+02	9.55E+00	7.94E-01	1.60E+01	4.99E-01	0.00E+00	2.35E+00	1.44E-01	2.53E+00	1.25E-03	1.05E-11	1.35E+01	1.69E+00	1.24E-02	4.38E-11	2.10E-09	4.63E-04	5.07E+00	7.30E-03	5.21E-07	8.21E-10	8.49E-10	5.43E-10	4.82E-04	3.53E-13	1.08E-10	0.00E+00	1.16E-08	1.02E-02	1.67E+00	0.00E+00	0.00E+00	6.26E-01	8.22E-01	1.76E-08
3.33E-05	306.154	3.60E+19	0.00E+00	3.45E+00	6.53E+05	-5.60E-03	2.21E+01	1.39E+05	1.14E+01	1.73E+05	1.29E+01	3.48E+04	5.61E+01	2.51E-02	1.50E+02	1.06E+01	9.14E-01	1.61E+01	5.62E-01	0.00E+00	2.35E+00	1.44E-01	2.53E+00	1.25E-03	1.05E-11	1.35E+01	1.69E+00	1.24E-02	4.38E-11	2.10E-09	4.63E-04	5.64E+00	7.30E-03	5.65E-07	9.35E-10	8.36E-10	5.60E-10	4.82E-04	3.22E-13	1.08E-10	0.00E+00	1.42E-08	1.10E-02	1.79E+00	0.00E+00	0.00E+00	6.96E-01	8.99E-01	1.88E-08
3.33E-05	306.274	3.59E+19	0.00E+00	3.75E+00	6.53E+05	-5.60E-03	2.21E+01	1.39E+05	1.27E+01	1.73E+05	1.43E+01	3.48E+04	5.63E+01	2.64E-02	1.51E+02	1.18E+01	1.05E+00	1.63E+01	6.30E-01	0.00E+00	2.35E+00	1.44E-01	2.53E+00	1.25E-03	1.05E-11	1.35E+01	1.69E+00	1.24E-02	4.38E-11	2.10E-09	4.63E-04	6.25E+00	7.30E-03	6.13E-07	1.06E-09	8.26E-10	5.79E-10	4.82E-04	2.93E-13	1.08E-10	0.00E+00	1.72E-08	1.20E-02	1.92E+00	0.00E+00	0.00E+00	7.73E-01	9.81E-01	2.01E-08
3.33E-05	306.404	3.59E+19	0.00E+00	4.06E+00	6.53E+05	-5.60E-03	2.21E+01	1.39E+05	1.40E+01	1.73E+05	1.57E+01	3.48E+04	5.66E+01	2.78E-02	1.52E+02	1.31E+01	1.19E+00	1.65E+01	7.04E-01	0.00E+00	2.35E+00	1.44E-01	2.53E+00	1.25E-03	1.05E-11	1.35E+01	1.69E+00	1.24E-02	4.38E-11	2.10E-09	4.63E-04	6.92E+00	7.30E-03	6.66E-07	1.20E-09	8.15E-10	6.00E-10	4.82E-04	3.10E-13	1.08E-10	0.00E+00	2.08E-08	1.30E-02	2.06E+00	0.00E+00	0.00E+00	8.56E-01	1.07E+00	2.17E-08
3.33E-05	306.545	3.59E+19	0.00E+00	4.40E+00	6.53E+05	-5.60E-03	2.21E+01	1.39E+05	1.55E+01	1.73E+05	1.73E+01	3.48E+04	5.69E+01	2.93E-02	1.53E+02	1.44E+01	1.35E+00	1.67E+01	7.85E-01	0.00E+00	2.35E+00	1.44E-01	2.53E+00	1.25E-03	1.05E-11	1.35E+01	1.69E+00	1.24E-02	4.38E-11	2.10E-09	4.63E-04	7.64E+00	7.30E-03	7.25E-07	1.35E-09	8.12E-10	6.23E-10	4.82E-04	2.49E-13	1.08E-10	0.00E+00	2.51E-08	1.41E-02	2.21E+00	0.00E+00	0.00E+00	9.45E-01	1.16E+00	2.34E-08
3.33E-05	306.697	3.59E+19	0.00E+00	4.77E+00	6.53E+05	-5.60E-03	2.21E+01	1.39E+05	1.72E+01	1.73E+05	1.89E+01	3.48E+04	5.72E+01	3.10E-02	1.54E+02	1.59E+01	1.52E+00	1.70E+01	8.74E-01	0.00E+00	2.36E+00	1.44E-01	2.53E+00	1.25E-03	1.05E-11	1.35E+01	1.69E+00	1.24E-02	4.38E-11	2.10E-09	4.63E-04	8.42E+00	7.30E-03	7.89E-07	1.52E-09	8.09E-10	6.48E-10	4.82E-04	2.31E-13	1.08E-10	0.00E+00	3.02E-08	1.52E-02	2.37E+00	0.00E+00	0.00E+00	1.04E+00	1.27E+00	2.54E-08
3.33E-05	306.863	3.59E+19	0.00E+00	5.17E+00	6.53E+05	-5.60E-03	2.21E+01	1.39E+05	1.89E+01	1.73E+05	2.08E+01	3.48E+04	5.76E+01	3.28E-02	1.55E+02	1.75E+01	1.71E+00	1.72E+01	9.70E-01	0.00E+00	2.36E+00	1.44E-01	2.53E+00	1.25E-03	1.05E-11	1.35E+01	1.69E+00	1.24E-02	4.38E-11	2.10E-09	4.63E-04	9.27E+00	7.30E-03	8.60E-07	1.70E-09	8.07E-10	6.76E-10	4.82E-04	2.14E-13	1.08E-10	0.00E+00	3.62E-08	1.65E-02	2.55E+00	0.00E+00	0.00E+00	1.15E+00	1.38E+00	2.77E-08
3.33E-05	307.042	3.59E+19	0.00E+00	5.61E+00	6.53E+05	-5.60E-03	2.21E+01	1.39E+05	2.08E+01	1.73E+05	2.27E+01	3.48E+04	5.79E+01	3.49E-02	1.57E+02	1.93E+01	1.92E+00	1.75E+01	1.07E+00	0.00E+00	2.36E+00	1.44E-01	2.53E+00	1.25E-03	1.05E-11	1.35E+01	1.69E+00	1.24E-02	4.38E-11	2.10E-09	4.63E-04	1.02E+01	7.30E-03	9.37E-07	1.90E-09	8.08E-10	7.07E-10	4.82E-04	1.99E-13	1.08E-10	0.00E+00	4.34E-08	1.79E-02	2.74E+00	0.00E+00	0.00E+00	1.26E+00	1.50E+00	3.03E-08
3.33E-05	307.236	3.58E+19	0.00E+00	6.08E+00	6.53E+05	-5.60E-03	2.21E+01	1.39E+05	2.29E+01	1.73E+05	2.49E+01	3.48E+04	5.84E+01	3.71E-02	1.58E+02	2.11E+01	2.15E+00	1.78E+01	1.19E+00	0.00E+00	2.37E+00	1.44E-01	2.53E+00	1.25E-03	1.05E-11	1.35E+01	1.69E+00	1.24E-02	4.38E-11	2.10E-09	4.63E-04	1.12E+01	7.30E-03	1.02E-06	2.12E-09	8.10E-10	7.41E-10	4.82E-04	1.86E-13	1.08E-10	0.00E+00	5.18E-08	1.94E-02	2.95E+00	0.00E+00	0.00E+00	1.39E+00	1.63E+00	3.33E-08
3.33E-05	307.447	3.58E+19	0.00E+00	6.59E+00	6.53E+05	-5.60E-03	2.21E+01	1.39E+05	2.52E+01	1.73E+05	2.72E+01	3.48E+04	5.88E+01	3.96E-02	1.60E+02	2.32E+01	2.40E+00	1.81E+01	1.31E+00	0.00E+00	2.37E+00	1.44E-01	2.53E+00	1.25E-03	1.05E-11	1.35E+01	1.69E+00	1.24E-02	4.38E-11	2.10E-09	4.63E-04	1.23E+01	7.30E-03	1.11E-06	2.36E-09	8.15E-10	7.78E-10	4.82E-04	1.75E-13	1.08E-10	0.00E+00	6.18E-08	2.10E-02	3.17E+00	0.00E+00	0.00E+00	1.52E+00	1.77E+00	3.66E-08
3.33E-05	307.784	3.58E+19	0.00E+00	6.54E+00	6.53E+05	-5.60E-03	2.21E+01	1.39E+05	3.55E+01	1.73E+05	9.27E+00	3.48E+04	7.73E+01	1.58E-01	2.08E+02	1.78E+01	8.49E+00	1.81E+01	3.35E+00	0.00E+00	2.56E+00	1.45E-01	2.53E+00	1.27E-03	1.05E-11	1.35E+01	1.69E+00	1.24E-02	4.38E-11	2.10E-09	4.64E-04	1.23E+01	7.30E-03	3.71E-06	8.38E-09	-3.22E-07	2.47E-09	5.32E-04	-5.02E-05	1.08E-10	0.00E+00	1.34E-11	1.14E-10	5.05E+00	0.00E+00	0.00E+00	1.48E+00	1.55E-02	1.86E-07
3.33E-05	308.17	3.57E+19	0.00E+00	5.71E+00	6.53E+05	-5.99E-03	2.57E+01	1.39E+05	5.41E+01	1.73E+05	8.77E-02	3.48E+04	1.27E+02	2.86E-01	2.60E+02	2.28E-01	7.18E-03	1.90E+01	7.34E+00	0.00E+00	6.60E+00	1.75E-01	2.53E+00	2.57E-03	1.09E-11	1.35E+01	1.69E+00	1.26E-02	4.41E-11	2.12E-09	4.65E-04	1.23E+01	7.29E-03	6.43E-06	1.32E-08	-9.99E-07	6.67E-09	2.51E-03	-1.97E-03	1.08E-10	0.00E+00	-1.89E-07	-6.41E-08	5.05E+00	0.00E+00	0.00E+00	6.57E-01	-3.31E-16	4.86E-07
3.34E-05	308.379	3.57E+19	0.00E+00	5.27E+00	6.53E+05	-5.99E-03	3.05E+01	1.39E+05	4.53E+01	1.73E+05	4.84E-02	3.48E+04	1.33E+02	2.62E-01	2.67E+02	1.25E-01	1.96E-03	2.02E+01	7.39E+00	0.00E+00	9.27E+00	2.06E-01	2.51E+00	5.56E-03	1.14E-11	1.35E+01	1.69E+00	1.31E-02	4.39E-11	2.18E-09	4.64E-04	1.23E+01	7.28E-03	8.09E-06	1.15E-08	-6.12E-07	9.10E-09	2.49E-03	-1.96E-03	1.08E-10	0.00E+00	-1.89E-07	-6.41E-08	5.03E+00	0.00E+00	0.00E+00	2.37E-01	-8.69E-08	4.81E-07
3.34E-05	308.53	3.57E+19	0.00E+00	5.11E+00	6.53E+05	-2.12E-02	3.45E+01	1.39E+05	3.73E+01	1.73E+05	3.14E-02	3.48E+04	1.37E+02	2.38E-01	2.72E+02	7.91E-02	8.56E-04	2.13E+01	7.09E+00	0.00E+00	1.02E+01	2.29E-01	2.51E+00	9.27E-03	1.18E-11	1.35E+01	1.70E+00	1.37E-02	4.37E-11	2.28E-09	4.64E-04	1.22E+01	7.28E-03	8.92E-06	9.84E-09	4.59E-12	1.24E-08	2.49E-03	1.58E-12	1.08E-10	0.00E+00	-6.51E-21	-2.49E-17	5.02E+00	0.00E+00	0.00E+00	8.97E-02	4.11E-145	4.76E-07
3.34E-05	308.642	3.57E+19	0.00E+00	5.04E+00	6.53E+05	-2.12E-02	3.76E+01	1.39E+05	3.04E+01	1.73E+05	2.11E-02	3.48E+04	1.39E+02	2.15E-01	2.75E+02	5.14E-02	3.92E-04	2.23E+01	6.62E+00	0.00E+00	1.04E+01	2.46E-01	2.50E+00	1.32E-02	1.22E-11	1.35E+01	1.70E+00	1.44E-02	4.36E-11	2.41E-09	4.64E-04	1.21E+01	7.27E-03	9.13E-06	8.40E-09	4.16E-12	1.63E-08	2.49E-03	2.00E-12	1.07E-10	0.00E+00	-1.54E-17	-1.20E-12	5.00E+00	0.00E+00	0.00E+00	3.45E-02	4.06E-145	4.72E-07
3.34E-05	308.728	3.57E+19	0.00E+00	5.00E+00	6.53E+05	-2.12E-02	4.02E+01	1.39E+05	2.48E+01	1.73E+05	1.45E-02	3.48E+04	1.41E+02	1.94E-01	2.77E+02	3.42E-02	1.85E-04	2.32E+01	6.08E+00	0.00E+00	1.03E+01	2.58E-01	2.49E+00	1.68E-02	1.26E-11	1.35E+01	1.70E+00	1.51E-02	4.34E-11	2.54E-09	4.64E-04	1.21E+01	7.27E-03	8.95E-06	7.13E-09	4.22E-12	2.04E-08	2.49E-03	-2.74E-12	1.07E-10	0.00E+00	-1.35E-12	-2.06E-09	4.99E+00	0.00E+00	0.00E+00	1.34E-02	4.03E-145	4.67E-07
3.34E-05	308.794	3.56E+19	0.00E+00	4.98E+00	6.53E+05	-2.12E-02	4.22E+01	1.39E+05	2.01E+01	1.73E+05	1.02E-02	3.48E+04	1.42E+02	1.75E-01	2.78E+02	2.32E-02	8.86E-05	2.40E+01	5.52E+00	0.00E+00	1.00E+01	2.66E-01	2.49E+00	2.01E-02	1.29E-11	1.36E+01	1.71E+00	1.57E-02	4.35E-11	2.68E-09	4.64E-04	1.20E+01	7.28E-03	8.54E-06	6.02E-09	-8.09E-09	2.45E-08	2.49E-03	-5.26E-08	1.07E-10	0.00E+00	-5.62E-10	-1.20E-05	4.97E+00	0.00E+00	0.00E+00	5.17E-03	4.01E-145	4.62E-07
3.35E-05	308.845	3.56E+19	0.00E+00	4.96E+00	6.53E+05	-2.12E-02	4.38E+01	1.39E+05	1.63E+01	1.73E+05	7.24E-03	3.48E+04	1.43E+02	1.58E-01	2.79E+02	1.59E-02	4.33E-05	2.46E+01	4.98E+00	0.00E+00	9.81E+00	2.73E-01	2.49E+00	2.30E-02	1.31E-11	1.36E+01	1.71E+00	1.63E-02	4.40E-11	2.82E-09	5.03E-04	1.19E+01	7.28E-03	8.02E-06	5.06E-09	-3.88E-05	2.83E-08	3.04E-03	-5.48E-04	1.19E-10	0.00E+00	-1.73E-09	-5.46E-05	4.96E+00	0.00E+00	0.00E+00	2.00E-03	4.00E-145	4.58E-07
3.35E-05	308.886	3.56E+19	0.00E+00	4.94E+00	6.53E+05	-2.12E-02	4.50E+01	1.39E+05	1.33E+01	1.73E+05	5.21E-03	3.48E+04	1.44E+02	1.43E-01	2.80E+02	1.11E-02	2.14E-05	2.53E+01	4.47E+00	0.00E+00	9.59E+00	2.77E-01	2.48E+00	2.53E-02	1.34E-11	1.36E+01	1.71E+00	1.68E-02	4.39E-11	2.94E-09	5.46E-04	1.18E+01	7.29E-03	7.45E-06	4.25E-09	-8.16E-05	3.16E-08	3.02E-03	-5.27E-04	1.32E-10	0.00E+00	-1.73E-09	-5.46E-05	4.94E+00	0.00E+00	0.00E+00	7.74E-04	3.98E-145	4.54E-07
3.35E-05	308.919	3.56E+19	0.00E+00	4.93E+00	6.53E+05	-2.56E-02	4.59E+01	1.39E+05	1.08E+01	1.73E+05	3.79E-03	3.48E+04	1.45E+02	1.29E-01	2.80E+02	7.80E-03	1.07E-05	2.58E+01	4.00E+00	0.00E+00	9.42E+00	2.80E-01	2.48E+00	2.73E-02	1.36E-11	1.37E+01	1.72E+00	1.72E-02	4.39E-11	3.05E-09	5.46E-04	1.17E+01	7.30E-03	6.87E-06	3.56E-09	3.43E-12	3.44E-08	3.02E-03	7.28E-12	1.32E-10	0.00E+00	-4.55E-27	-2.04E-21	4.93E+00	0.00E+00	0.00E+00	2.99E-04	1.86E-146	4.49E-07
3.35E-05	308.945	3.56E+19	0.00E+00	4.92E+00	6.53E+05	-2.56E-02	4.66E+01	1.39E+05	8.84E+00	1.73E+05	2.78E-03	3.48E+04	1.45E+02	1.17E-01	2.81E+02	5.52E-03	5.37E-06	2.63E+01	3.57E+00	0.00E+00	9.28E+00	2.83E-01	2.48E+00	2.88E-02	1.38E-11	1.37E+01	1.72E+00	1.76E-02	4.39E-11	3.14E-09	5.46E-04	1.17E+01	7.31E-03	6.31E-06	2.98E-09	3.33E-12	3.68E-08	3.02E-03	8.97E-12	1.31E-10	0.00E+00	-1.24E-23	-7.43E-20	4.91E+00	0.00E+00	0.00E+00	1.16E-04	1.86E-146	4.44E-07
3.36E-05	308.966	3.56E+19	0.00E+00	4.90E+00	6.53E+05	-2.56E-02	4.72E+01	1.39E+05	7.25E+00	1.73E+05	2.07E-03	3.48E+04	1.46E+02	1.06E-01	2.81E+02	3.91E-03	2.72E-06	2.67E+01	3.19E+00	0.00E+00	9.17E+00	2.85E-01	2.48E+00	3.01E-02	1.39E-11	1.38E+01	1.72E+00	1.79E-02	4.38E-11	3.22E-09	5.46E-04	1.16E+01	7.33E-03	5.79E-06	2.50E-09	3.38E-12	3.87E-08	3.02E-03	1.10E-11	1.31E-10	0.00E+00	-1.76E-23	-3.29E-17	4.90E+00	0.00E+00	0.00E+00	4.45E-05	1.85E-146	4.40E-07
3.36E-05	308.984	3.56E+19	0.00E+00	4.89E+00	6.53E+05	-2.56E-02	4.75E+01	1.39E+05	5.98E+00	1.73E+05	1.55E-03	3.48E+04	1.46E+02	9.61E-02	2.81E+02	2.78E-03	1.38E-06	2.71E+01	2.85E+00	0.00E+00	9.10E+00	2.86E-01	2.48E+00	3.10E-02	1.40E-11	1.38E+01	1.73E+00	1.81E-02	4.38E-11	3.29E-09	5.46E-04	1.15E+01	7.34E-03	5.30E-06	2.11E-09	-1.34E-11	4.02E-08	3.02E-03	1.70E-11	1.31E-10	0.00E+00	-1.09E-20	-2.19E-18	4.89E+00	0.00E+00	0.00E+00	1.71E-05	1.85E-146	4.35E-07
3.36E-05	308.998	3.56E+19	0.00E+00	4.87E+00	6.53E+05	-2.56E-02	4.78E+01	1.39E+05	4.97E+00	1.73E+05	1.18E-03	3.48E+04	1.47E+02	8.77E-02	2.81E+02	1.98E-03	6.99E-07	2.74E+01	2.55E+00	0.00E+00	9.04E+00	2.87E-01	2.48E+00	3.18E-02	1.41E-11	1.39E+01	1.73E+00	1.84E-02	4.53E-11	3.35E-09	5.51E-04	1.14E+01	7.36E-03	4.86E-06	1.79E-09	-5.41E-06	4.13E-08	3.37E-03	-3.56E-04	1.36E-10	0.00E+00	-2.33E-17	-2.05E-14	4.87E+00	0.00E+00	0.00E+00	6.58E-06	1.84E-146	4.31E-07
3.36E-05	309.009	3.56E+19	0.00E+00	4.86E+00	6.53E+05	-2.56E-02	4.79E+01	1.39E+05	4.16E+00	1.73E+05	9.19E-04	3.48E+04	1.47E+02	8.04E-02	2.81E+02	1.41E-03	3.55E-07	2.77E+01	2.28E+00	0.00E+00	9.01E+00	2.88E-01	2.49E+00	3.23E-02	1.42E-11	1.39E+01	1.74E+00	1.85E-02	4.66E-11	3.40E-09	5.51E-04	1.13E+01	7.37E-03	4.47E-06	1.53E-09	-5.39E-06	4.22E-08	3.69E-03	-6.72E-04	1.36E-10	0.00E+00	-2.45E-17	-2.05E-14	4.86E+00	0.00E+00	0.00E+00	2.53E-06	1.84E-146	4.27E-07
3.36E-05	309.019	3.56E+19	0.00E+00	4.84E+00	6.53E+05	-2.56E-02	4.80E+01	1.39E+05	3.51E+00	1.73E+05	7.27E-04	3.48E+04	1.47E+02	7.40E-02	2.81E+02	1.01E-03	1.81E-07	2.80E+01	2.05E+00	0.00E+00	8.99E+00	2.88E-01	2.49E+00	3.27E-02	1.43E-11	1.40E+01	1.74E+00	1.87E-02	4.65E-11	3.45E-09	5.51E-04	1.13E+01	7.39E-03	4.12E-06	1.32E-09	-5.37E-06	4.28E-08	3.66E-03	-6.45E-04	1.35E-10	0.00E+00	-2.45E-17	-2.05E-14	4.84E+00	0.00E+00	0.00E+00	9.67E-07	1.83E-146	4.22E-07
3.37E-05	309.026	3.56E+19	0.00E+00	4.83E+00	6.53E+05	-2.56E-02	4.80E+01	1.39E+05	3.00E+00	1.73E+05	5.89E-04	3.48E+04	1.48E+02	6.86E-02	2.81E+02	7.19E-04	9.17E-08	2.82E+01	1.84E+00	0.00E+00	8.99E+00	2.89E-01	2.49E+00	3.30E-02	1.43E-11	1.40E+01	1.74E+00	1.88E-02	4.65E-11	3.48E-09	5.51E-04	1.12E+01	7.41E-03	3.82E-06	1.16E-09	-5.35E-06	4.32E-08	3.64E-03	-6.18E-04	1.35E-10	0.00E+00	-2.45E-17	-2.05E-14	4.83E+00	0.00E+00	0.00E+00	3.70E-07	1.83E-146	4.18E-07
3.37E-05	309.033	3.56E+19	0.00E+00	4.81E+00	6.53E+05	-2.56E-02	4.80E+01	1.39E+05	2.60E+00	1.73E+05	4.89E-04	3.48E+04	1.48E+02	6.39E-02	2.81E+02	5.12E-04	4.66E-08	2.84E+01	1.66E+00	0.00E+00	8.99E+00	2.89E-01	2.49E+00	3.31E-02	1.44E-11	1.41E+01	1.75E+00	1.90E-02	4.64E-11	3.52E-09	5.51E-04	1.11E+01	7.43E-03	3.56E-06	1.02E-09	-5.33E-06	4.34E-08	3.61E-03	-5.91E-04	1.34E-10	0.00E+00	-2.46E-17	-2.05E-14	4.81E+00	0.00E+00	0.00E+00	1.41E-07	1.82E-146	4.14E-07
3.37E-05	309.039	3.56E+19	0.00E+00	4.80E+00	6.53E+05	-2.56E-02	4.79E+01	1.39E+05	2.27E+00	1.73E+05	4.17E-04	3.48E+04	1.48E+02	5.99E-02	2.81E+02	3.64E-04	2.37E-08	2.86E+01	1.50E+00	0.00E+00	9.00E+00	2.89E-01	2.49E+00	3.32E-02	1.44E-11	1.41E+01	1.75E+00	1.91E-02	4.64E-11	3.55E-09	5.51E-04	1.10E+01	7.44E-03	3.33E-06	9.16E-10	-5.32E-06	4.35E-08	3.58E-03	-5.64E-04	1.34E-10	0.00E+00	-2.44E-17	-2.06E-14	4.80E+00	0.00E+00	0.00E+00	5.37E-08	1.81E-146	4.09E-07
3.37E-05	309.044	3.56E+19	0.00E+00	4.78E+00	6.53E+05	-2.56E-02	4.78E+01	1.39E+05	2.02E+00	1.73E+05	3.64E-04	3.48E+04	1.49E+02	5.66E-02	2.81E+02	2.59E-04	1.20E-08	2.88E+01	1.36E+00	0.00E+00	9.02E+00	2.89E-01	2.49E+00	3.32E-02	1.44E-11	1.42E+01	1.75E+00	1.91E-02	4.63E-11	3.57E-09	5.51E-04	1.09E+01	7.46E-03	3.14E-06	8.31E-10	-5.30E-06	4.35E-08	3.56E-03	-5.37E-04	1.34E-10	0.00E+00	-2.39E-17	-2.07E-14	4.78E+00	0.00E+00	0.00E+00	2.04E-08	1.81E-146	4.05E-07
3.37E-05	309.048	3.56E+19	0.00E+00	4.77E+00	6.53E+05	-2.56E-02	4.77E+01	1.39E+05	1.82E+00	1.73E+05	3.26E-04	3.48E+04	1.49E+02	5.38E-02	2.82E+02	1.84E-04	6.16E-09	2.89E+01	1.24E+00	0.00E+00	9.04E+00	2.89E-01	2.50E+00	3.32E-02	1.44E-11	1.42E+01	1.76E+00	1.92E-02	4.63E-11	3.59E-09	5.51E-04	1.09E+01	7.48E-03	2.98E-06	7.64E-10	-5.29E-06	4.34E-08	3.53E-03	-5.11E-04	1.33E-10	0.00E+00	-2.66E-17	-2.02E-14	4.77E+00	0.00E+00	0.00E+00	7.75E-09	1.80E-146	4.01E-07
3.38E-05	309.052	3.56E+19	0.00E+00	4.76E+00	6.53E+05	-2.56E-02	4.76E+01	1.39E+05	1.66E+00	1.73E+05	2.99E-04	3.48E+04	1.49E+02	5.15E-02	2.82E+02	1.30E-04	3.18E-09	2.91E+01	1.14E+00	0.00E+00	9.07E+00	2.90E-01	2.50E+00	3.31E-02	1.45E-11	1.43E+01	1.76E+00	1.93E-02	4.63E-11	3.61E-09	5.51E-04	1.08E+01	7.50E-03	2.85E-06	7.11E-10	-5.27E-06	4.32E-08	3.50E-03	-4.84E-04	1.33E-10	0.00E+00	-3.50E-17	-1.83E-14	4.76E+00	0.00E+00	0.00E+00	2.93E-09	1.80E-146	3.97E-07
3.38E-05	309.055	3.56E+19	0.00E+00	4.74E+00	6.53E+05	-2.56E-02	4.74E+01	1.39E+05	1.54E+00	1.73E+05	2.79E-04	3.48E+04	1.50E+02	4.96E-02	2.82E+02	9.24E-05	1.68E-09	2.92E+01	1.04E+00	0.00E+00	9.10E+00	2.90E-01	2.50E+00	3.30E-02	1.45E-11	1.43E+01	1.77E+00	1.94E-02	4.62E-11	3.63E-09	5.51E-04	1.07E+01	7.52E-03	2.74E-06	6.69E-10	-5.26E-06	4.30E-08	3.47E-03	-4.57E-04	1.32E-10	0.00E+00	5.32E-18	-2.19E-14	4.74E+00	0.00E+00	0.00E+00	1.11E-09	1.79E-146	3.93E-07
3.38E-05	309.058	3.56E+19	0.00E+00	4.73E+00	6.53E+05	-2.56E-02	4.73E+01	1.39E+05	1.44E+00	1.73E+05	2.64E-04	3.48E+04	1.50E+02	4.80E-02	2.82E+02	6.55E-05	9.16E-10	2.93E+01	9.58E-01	0.00E+00	9.13E+00	2.90E-01	2.50E+00	3.29E-02	1.45E-11	1.44E+01	1.77E+00	1.94E-02	4.62E-11	3.65E-09	5.51E-04	1.06E+01	7.54E-03	2.64E-06	6.37E-10	-5.24E-06	4.27E-08	3.45E-03	-4.30E-04	1.32E-10	0.00E+00	-1.80E-15	-3.57E-14	4.73E+00	0.00E+00	0.00E+00	4.19E-10	1.79E-146	3.89E-07
3.38E-05	309.061	3.56E+19	0.00E+00	4.71E+00	6.53E+05	-2.56E-02	4.71E+01	1.39E+05	1.36E+00	1.73E+05	2.53E-04	3.48E+04	1.50E+02	4.68E-02	2.82E+02	4.64E-05	5.30E-10	2.95E+01	8.84E-01	0.00E+00	9.16E+00	2.90E-01	2.50E+00	3.27E-02	1.45E-11	1.44E+01	1.77E+00	1.95E-02	4.61E-11	3.67E-09	5.51E-04	1.05E+01	7.56E-03	2.56E-06	6.11E-10	-5.23E-06	4.24E-08	3.42E-03	-4.03E-04	1.32E-10	0.00E+00	-6.35E-14	-1.21E-12	4.71E+00	0.00E+00	0.00E+00	1.58E-10	1.78E-146	3.85E-07
3.38E-05	309.064	3.56E+19	0.00E+00	4.70E+00	6.53E+05	-2.56E-02	4.69E+01	1.39E+05	1.30E+00	1.73E+05	2.45E-04	3.48E+04	1.51E+02	4.57E-02	2.82E+02	3.30E-05	3.33E-10	2.96E+01	8.19E-01	0.00E+00	9.20E+00	2.90E-01	2.51E+00	3.26E-02	1.45E-11	1.45E+01	1.78E+00	1.95E-02	4.61E-11	3.68E-09	5.51E-04	1.04E+01	7.58E-03	2.51E-06	5.91E-10	-5.21E-06	4.21E-08	3.39E-03	-3.77E-04	1.31E-10	0.00E+00	-2.81E-13	-2.71E-13	4.70E+00	0.00E+00	0.00E+00	5.92E-11	1.78E-146	3.81E-07
3.39E-05	309.066	3.56E+19	0.00E+00	4.68E+00	6.53E+05	-2.56E-02	4.68E+01	1.39E+05	1.25E+00	1.73E+05	2.39E-04	3.48E+04	1.51E+02	4.49E-02	2.82E+02	2.34E-05	2.31E-10	2.97E+01	7.61E-01	0.00E+00	9.23E+00	2.90E-01	2.51E+00	3.24E-02	1.45E-11	1.45E+01	1.78E+00	1.96E-02	4.61E-11	3.70E-09	5.51E-04	1.04E+01	7.60E-03	2.46E-06	5.76E-10	-5.20E-06	4.17E-08	3.37E-03	-3.50E-04	1.31E-10	0.00E+00	-2.81E-13	-2.71E-13	4.68E+00	0.00E+00	0.00E+00	2.22E-11	1.77E-146	3.77E-07
3.39E-05	309.069	3.56E+19	0.00E+00	4.67E+00	6.53E+05	-2.56E-02	4.66E+01	1.39E+05	1.21E+00	1.73E+05	2.35E-04	3.48E+04	1.51E+02	4.43E-02	2.82E+02	1.67E-05	1.77E-10	2.97E+01	7.09E-01	0.00E+00	9.27E+00	2.90E-01	2.51E+00	3.22E-02	1.45E-11	1.46E+01	1.79E+00	1.97E-02	4.60E-11	3.71E-09	5.51E-04	1.03E+01	7.62E-03	2.41E-06	5.64E-10	-5.19E-06	4.14E-08	3.34E-03	-3.23E-04	1.30E-10	0.00E+00	-2.81E-13	-2.71E-13	4.67E+00	0.00E+00	0.00E+00	8.31E-12	1.77E-146	3.73E-07
3.39E-05	309.071	3.56E+19	0.00E+00	4.65E+00	6.53E+05	-2.56E-02	4.64E+01	1.39E+05	1.18E+00	1.73E+05	2.31E-04	3.48E+04	1.51E+02	4.37E-02	2.82E+02	1.20E-05	1.47E-10	2.98E+01	6.63E-01	0.00E+00	9.30E+00	2.90E-01	2.51E+00	3.20E-02	1.44E-11	1.46E+01	1.79E+00	1.97E-02	4.60E-11	3.73E-09	5.51E-04	1.02E+01	7.64E-03	2.38E-06	5.54E-10	-5.17E-06	4.10E-08	3.31E-03	-2.96E-04	1.30E-10	0.00E+00	-2.81E-13	-2.71E-13	4.65E+00	0.00E+00	0.00E+00	3.10E-12	1.76E-146	3.69E-07
3.39E-05	309.073	3.56E+19	0.00E+00	4.64E+00	6.53E+05	-2.56E-02	4.62E+01	1.39E+05	1.16E+00	1.73E+05	2.29E-04	3.48E+04	1.52E+02	4.33E-02	2.82E+02	8.69E-06	1.29E-10	2.99E+01	6.21E-01	0.00E+00	9.34E+00	2.90E-01	2.52E+00	3.18E-02	1.44E-11	1.47E+01	1.79E+00	1.98E-02	4.59E-11	3.74E-09	5.51E-04	1.01E+01	7.66E-03	2.35E-06	5.47E-10	-5.16E-06	4.06E-08	3.29E-03	-2.70E-04	1.30E-10	0.00E+00	-2.81E-13	-2.71E-13	4.64E+00	0.00E+00	0.00E+00	1.15E-12	1.75E-146	3.65E-07
3.40E-05	309.076	3.56E+19	0.00E+00	4.63E+00	6.53E+05	-2.56E-02	4.60E+01	1.39E+05	1.14E+00	1.73E+05	2.27E-04	3.48E+04	1.52E+02	4.30E-02	2.82E+02	6.36E-06	1.17E-10	3.00E+01	5.83E-01	0.00E+00	9.38E+00	2.90E-01	2.52E+00	3.16E-02	1.44E-11	1.47E+01	1.80E+00	1.98E-02	4.59E-11	3.75E-09	5.51E-04	1.00E+01	7.68E-03	2.33E-06	5.42E-10	-5.14E-06	4.02E-08	3.26E-03	-2.43E-04	1.29E-10	0.00E+00	-2.81E-13	-2.71E-13	4.63E+00	0.00E+00	0.00E+00	4.28E-13	1.75E-146	3.61E-07
3.40E-05	309.078	3.56E+19	0.00E+00	4.61E+00	6.53E+05	-2.56E-02	4.59E+01	1.39E+05	1.12E+00	1.73E+05	2.25E-04	3.48E+04	1.52E+02	4.27E-02	2.82E+02	4.73E-06	1.09E-10	3.00E+01	5.48E-01	0.00E+00	9.41E+00	2.90E-01	2.52E+00	3.14E-02	1.44E-11	1.48E+01	1.80E+00	1.99E-02	4.59E-11	3.76E-09	5.51E-04	9.96E+00	7.70E-03	2.31E-06	5.38E-10	-5.13E-06	3.99E-08	3.23E-03	-2.17E-04	1.29E-10	0.00E+00	-2.81E-13	-2.71E-13	4.61E+00	0.00E+00	0.00E+00	1.60E-13	1.74E-146	3.57E-07
3.40E-05	309.08	3.56E+19	0.00E+00	4.60E+00	6.53E+05	-2.56E-02	4.57E+01	1.39E+05	1.11E+00	1.73E+05	2.24E-04	3.48E+04	1.52E+02	4.25E-02	2.82E+02	3.60E-06	1.03E-10	3.01E+01	5.17E-01	0.00E+00	9.45E+00	2.90E-01	2.52E+00	3.12E-02	1.44E-11	1.48E+01	1.81E+00	1.99E-02	4.58E-11	3.78E-09	5.51E-04	9.88E+00	7.73E-03	2.29E-06	5.35E-10	-5.12E-06	3.95E-08	3.21E-03	-1.90E-04	1.28E-10	0.00E+00	-2.81E-13	-2.71E-13	4.60E+00	0.00E+00	0.00E+00	5.93E-14	1.74E-146	3.54E-07
3.40E-05	309.082	3.56E+19	0.00E+00	4.58E+00	6.53E+05	-2.56E-02	4.55E+01	1.39E+05	1.10E+00	1.73E+05	2.23E-04	3.48E+04	1.53E+02	4.23E-02	2.82E+02	2.80E-06	9.72E-11	3.02E+01	4.88E-01	0.00E+00	9.48E+00	2.90E-01	2.53E+00	3.10E-02	1.44E-11	1.49E+01	1.81E+00	2.00E-02	4.58E-11	3.79E-09	5.51E-04	9.80E+00	7.75E-03	2.28E-06	5.32E-10	-5.10E-06	3.91E-08	3.18E-03	-1.64E-04	1.28E-10	0.00E+00	-2.81E-13	-2.71E-13	4.58E+00	0.00E+00	0.00E+00	2.19E-14	1.73E-146	3.50E-07
3.41E-05	309.084	3.56E+19	0.00E+00	4.57E+00	6.53E+05	-2.56E-02	4.53E+01	1.39E+05	1.09E+00	1.73E+05	2.23E-04	3.48E+04	1.53E+02	4.21E-02	2.82E+02	2.25E-06	9.24E-11	3.02E+01	4.62E-01	0.00E+00	9.52E+00	2.91E-01	2.53E+00	3.08E-02	1.44E-11	1.49E+01	1.81E+00	2.00E-02	4.57E-11	3.80E-09	5.51E-04	9.72E+00	7.77E-03	2.26E-06	5.31E-10	-5.09E-06	3.87E-08	3.15E-03	-1.37E-04	1.28E-10	0.00E+00	-2.81E-13	-2.71E-13	4.57E+00	0.00E+00	0.00E+00	8.14E-15	1.73E-146	3.46E-07
3.41E-05	309.087	3.56E+19	0.00E+00	4.55E+00	6.53E+05	-2.56E-02	4.52E+01	1.39E+05	1.09E+00	1.73E+05	2.22E-04	3.48E+04	1.53E+02	4.20E-02	2.82E+02	1.86E-06	8.80E-11	3.03E+01	4.37E-01	0.00E+00	9.56E+00	2.91E-01	2.53E+00	3.06E-02	1.44E-11	1.50E+01	1.82E+00	2.00E-02	4.57E-11	3.81E-09	5.51E-04	9.64E+00	7.79E-03	2.25E-06	5.30E-10	-5.07E-06	3.83E-08	3.13E-03	-1.11E-04	1.27E-10	0.00E+00	-2.81E-13	-2.71E-13	4.55E+00	0.00E+00	0.00E+00	2.99E-15	1.72E-146	3.43E-07
3.41E-05	309.089	3.56E+19	0.00E+00	4.54E+00	6.53E+05	-2.56E-02	4.50E+01	1.39E+05	1.08E+00	1.73E+05	2.22E-04	3.48E+04	1.53E+02	4.19E-02	2.82E+02	1.60E-06	8.40E-11	3.03E+01	4.14E-01	0.00E+00	9.59E+00	2.91E-01	2.54E+00	3.04E-02	1.43E-11	1.50E+01	1.82E+00	2.01E-02	4.57E-11	3.83E-09	5.51E-04	9.56E+00	7.81E-03	2.24E-06	5.29E-10	-5.06E-06	3.79E-08	3.10E-03	-8.42E-05	1.27E-10	0.00E+00	-2.81E-13	-2.71E-13	4.54E+00	0.00E+00	0.00E+00	1.11E-15	1.72E-146	3.39E-07
3.41E-05	309.091	3.56E+19	0.00E+00	4.53E+00	6.53E+05	-2.56E-02	4.48E+01	1.39E+05	1.08E+00	1.73E+05	2.21E-04	3.48E+04	1.54E+02	4.18E-02	2.82E+02	1.41E-06	8.01E-11	3.04E+01	3.93E-01	0.00E+00	9.62E+00	2.91E-01	2.54E+00	3.01E-02	1.43E-11	1.51E+01	1.83E+00	2.01E-02	4.56E-11	3.84E-09	5.51E-04	9.48E+00	7.83E-03	2.23E-06	5.28E-10	-5.04E-06	3.75E-08	3.08E-03	-5.78E-05	1.26E-10	0.00E+00	-2.81E-13	-2.71E-13	4.53E+00	0.00E+00	0.00E+00	4.03E-16	1.71E-146	3.35E-07
3.41E-05	309.093	3.56E+19	0.00E+00	4.51E+00	6.53E+05	-2.56E-02	4.46E+01	1.39E+05	1.07E+00	1.73E+05	2.21E-04	3.48E+04	1.54E+02	4.17E-02	2.82E+02	1.28E-06	7.65E-11	3.04E+01	3.74E-01	0.00E+00	9.66E+00	2.91E-01	2.54E+00	2.99E-02	1.43E-11	1.51E+01	1.83E+00	2.02E-02	4.56E-11	3.85E-09	5.51E-04	9.40E+00	7.86E-03	2.22E-06	5.28E-10	-5.03E-06	3.71E-08	3.05E-03	-3.15E-05	1.26E-10	0.00E+00	-2.81E-13	-2.71E-13	4.51E+00	0.00E+00	0.00E+00	1.49E-16	1.71E-146	3.32E-07
3.42E-05	309.096	3.56E+19	0.00E+00	4.50E+00	6.53E+05	-2.56E-02	4.45E+01	1.39E+05	1.07E+00	1.73E+05	2.21E-04	3.48E+04	1.54E+02	4.16E-02	2.82E+02	1.19E-06	7.31E-11	3.05E+01	3.55E-01	0.00E+00	9.69E+00	2.91E-01	2.55E+00	2.97E-02	1.43E-11	1.52E+01	1.84E+00	2.02E-02	4.55E-11	3.86E-09	5.51E-04	9.32E+00	7.88E-03	2.21E-06	5.28E-10	-5.01E-06	3.67E-08	3.02E-03	-5.20E-06	1.25E-10	0.00E+00	-2.81E-13	-2.71E-13	4.50E+00	0.00E+00	0.00E+00	5.41E-17	1.70E-146	3.28E-07
3.42E-05	309.098	3.56E+19	0.00E+00	4.48E+00	6.53E+05	-2.56E-02	4.43E+01	1.39E+05	1.06E+00	1.73E+05	2.20E-04	3.48E+04	1.54E+02	4.15E-02	2.82E+02	1.13E-06	6.98E-11	3.05E+01	3.38E-01	0.00E+00	9.73E+00	2.91E-01	2.55E+00	2.95E-02	1.43E-11	1.52E+01	1.84E+00	2.03E-02	4.71E-11	3.87E-09	5.51E-04	9.24E+00	7.90E-03	2.21E-06	5.27E-10	-5.00E-06	3.63E-08	3.08E-03	-6.07E-05	1.25E-10	0.00E+00	-2.81E-13	-2.71E-13	4.48E+00	0.00E+00	0.00E+00	1.97E-17	1.70E-146	3.25E-07
3.42E-05	309.1	3.56E+19	0.00E+00	4.47E+00	6.53E+05	-2.56E-02	4.41E+01	1.39E+05	1.06E+00	1.73E+05	2.20E-04	3.48E+04	1.54E+02	4.15E-02	2.82E+02	1.09E-06	6.67E-11	3.06E+01	3.22E-01	0.00E+00	9.76E+00	2.91E-01	2.55E+00	2.93E-02	1.43E-11	1.53E+01	1.84E+00	2.03E-02	5.51E-11	3.89E-09	5.51E-04	9.16E+00	7.92E-03	2.20E-06	5.27E-10	-4.98E-06	3.59E-08	3.45E-03	-4.32E-04	1.25E-10	0.00E+00	-2.81E-13	-2.71E-13	4.47E+00	0.00E+00	0.00E+00	7.14E-18	1.69E-146	3.21E-07
3.42E-05	309.102	3.56E+19	0.00E+00	4.45E+00	6.53E+05	-2.56E-02	4.40E+01	1.39E+05	1.06E+00	1.73E+05	2.20E-04	3.48E+04	1.55E+02	4.14E-02	2.82E+02	1.06E-06	6.37E-11	3.06E+01	3.06E-01	0.00E+00	9.79E+00	2.91E-01	2.56E+00	2.90E-02	1.42E-11	1.53E+01	1.85E+00	2.04E-02	5.50E-11	3.90E-09	5.51E-04	9.08E+00	7.95E-03	2.19E-06	5.27E-10	-4.97E-06	3.55E-08	3.42E-03	-4.02E-04	1.24E-10	0.00E+00	-2.81E-13	-2.71E-13	4.45E+00	0.00E+00	0.00E+00	2.58E-18	1.68E-146	3.18E-07
3.43E-05	309.105	3.56E+19	0.00E+00	4.44E+00	6.53E+05	-2.56E-02	4.38E+01	1.39E+05	1.05E+00	1.73E+05	2.20E-04	3.48E+04	1.55E+02	4.13E-02	2.82E+02	1.04E-06	6.08E-11	3.06E+01	2.92E-01	0.00E+00	9.82E+00	2.91E-01	2.56E+00	2.88E-02	1.42E-11	1.54E+01	1.85E+00	2.04E-02	5.50E-11	3.91E-09	5.51E-04	9.00E+00	7.97E-03	2.18E-06	5.28E-10	-4.95E-06	3.51E-08	3.39E-03	-3.72E-04	1.24E-10	0.00E+00	-2.81E-13	-2.71E-13	4.44E+00	0.00E+00	0.00E+00	9.35E-19	1.68E-146	3.14E-07
3.43E-05	309.107	3.56E+19	0.00E+00	4.43E+00	6.53E+05	-2.56E-02	4.36E+01	1.39E+05	1.05E+00	1.73E+05	2.20E-04	3.48E+04	1.55E+02	4.13E-02	2.82E+02	1.02E-06	5.81E-11	3.07E+01	2.78E-01	0.00E+00	9.86E+00	2.91E-01	2.56E+00	2.86E-02	1.42E-11	1.54E+01	1.86E+00	2.05E-02	5.49E-11	3.92E-09	5.51E-04	8.92E+00	7.99E-03	2.18E-06	5.28E-10	-4.94E-06	3.47E-08	3.36E-03	-3.41E-04	1.23E-10	0.00E+00	-2.81E-13	-2.71E-13	4.43E+00	0.00E+00	0.00E+00	3.37E-19	1.67E-146	3.11E-07
3.43E-05	309.109	3.56E+19	0.00E+00	4.41E+00	6.53E+05	-2.56E-02	4.35E+01	1.39E+05	1.05E+00	1.73E+05	2.19E-04	3.48E+04	1.55E+02	4.12E-02	2.82E+02	1.01E-06	5.54E-11	3.07E+01	2.65E-01	0.00E+00	9.89E+00	2.91E-01	2.57E+00	2.84E-02	1.42E-11	1.55E+01	1.86E+00	2.05E-02	5.49E-11	3.93E-09	5.51E-04	8.84E+00	8.01E-03	2.17E-06	5.28E-10	-4.92E-06	3.43E-08	3.33E-03	-3.11E-04	1.23E-10	0.00E+00	-2.81E-13	-2.71E-13	4.41E+00	0.00E+00	0.00E+00	1.22E-19	1.67E-146	3.08E-07
3.43E-05	309.112	3.56E+19	0.00E+00	4.40E+00	6.53E+05	-2.56E-02	4.33E+01	1.39E+05	1.04E+00	1.73E+05	2.19E-04	3.48E+04	1.55E+02	4.12E-02	2.82E+02	1.00E-06	5.29E-11	3.07E+01	2.52E-01	0.00E+00	9.92E+00	2.91E-01	2.57E+00	2.82E-02	1.42E-11	1.56E+01	1.87E+00	2.06E-02	5.48E-11	3.94E-09	5.51E-04	8.76E+00	8.04E-03	2.16E-06	5.28E-10	-4.91E-06	3.39E-08	3.30E-03	-2.81E-04	1.22E-10	0.00E+00	-2.81E-13	-2.71E-13	4.40E+00	0.00E+00	0.00E+00	4.53E-20	1.66E-146	3.04E-07
3.44E-05	309.114	3.56E+19	0.00E+00	4.38E+00	6.53E+05	-2.56E-02	4.32E+01	1.39E+05	1.04E+00	1.73E+05	2.19E-04	3.48E+04	1.56E+02	4.11E-02	2.82E+02	9.99E-07	5.05E-11	3.07E+01	2.40E-01	0.00E+00	9.95E+00	2.91E-01	2.57E+00	2.80E-02	1.42E-11	1.56E+01	1.87E+00	2.06E-02	5.48E-11	3.96E-09	5.51E-04	8.68E+00	8.06E-03	2.15E-06	5.28E-10	-4.89E-06	3.35E-08	3.27E-03	-2.51E-04	1.22E-10	0.00E+00	-2.81E-13	-2.71E-13	4.38E+00	0.00E+00	0.00E+00	1.63E-20	1.66E-146	3.01E-07
3.44E-05	309.117	3.56E+19	0.00E+00	4.37E+00	6.53E+05	-2.56E-02	4.30E+01	1.39E+05	1.04E+00	1.73E+05	2.19E-04	3.48E+04	1.56E+02	4.10E-02	2.82E+02	9.94E-07	4.82E-11	3.08E+01	2.29E-01	0.00E+00	9.98E+00	2.91E-01	2.58E+00	2.77E-02	1.41E-11	1.57E+01	1.88E+00	2.07E-02	5.47E-11	3.97E-09	5.51E-04	8.60E+00	8.09E-03	2.15E-06	5.28E-10	-4.88E-06	3.31E-08	3.24E-03	-2.21E-04	1.22E-10	0.00E+00	-2.81E-13	-2.71E-13	4.37E+00	0.00E+00	0.00E+00	5.99E-21	1.65E-146	2.98E-07
3.44E-05	309.119	3.56E+19	0.00E+00	4.36E+00	6.53E+05	-2.56E-02	4.29E+01	1.39E+05	1.04E+00	1.73E+05	2.19E-04	3.48E+04	1.56E+02	4.10E-02	2.82E+02	9.90E-07	4.60E-11	3.08E+01	2.18E-01	0.00E+00	1.00E+01	2.91E-01	2.58E+00	2.75E-02	1.41E-11	1.57E+01	1.88E+00	2.07E-02	5.47E-11	3.98E-09	5.51E-04	8.53E+00	8.11E-03	2.14E-06	5.29E-10	-4.86E-06	3.28E-08	3.21E-03	-1.91E-04	1.21E-10	0.00E+00	-2.81E-13	-2.71E-13	4.36E+00	0.00E+00	0.00E+00	2.10E-21	1.65E-146	2.94E-07
3.44E-05	309.122	3.56E+19	0.00E+00	4.34E+00	6.53E+05	-2.56E-02	4.27E+01	1.39E+05	1.03E+00	1.73E+05	2.19E-04	3.48E+04	1.56E+02	4.09E-02	2.82E+02	9.87E-07	4.39E-11	3.08E+01	2.08E-01	0.00E+00	1.00E+01	2.91E-01	2.58E+00	2.73E-02	1.41E-11	1.58E+01	1.89E+00	2.07E-02	5.46E-11	3.99E-09	5.51E-04	8.45E+00	8.13E-03	2.13E-06	5.29E-10	-4.85E-06	3.24E-08	3.18E-03	-1.61E-04	1.21E-10	0.00E+00	-2.81E-13	-2.71E-13	4.34E+00	0.00E+00	0.00E+00	7.73E-22	1.64E-146	2.91E-07
3.45E-05	309.124	3.56E+19	0.00E+00	4.33E+00	6.53E+05	-2.56E-02	4.26E+01	1.39E+05	1.03E+00	1.73E+05	2.19E-04	3.48E+04	1.56E+02	4.09E-02	2.82E+02	9.84E-07	4.18E-11	3.08E+01	1.98E-01	0.00E+00	1.01E+01	2.92E-01	2.59E+00	2.71E-02	1.41E-11	1.58E+01	1.89E+00	2.08E-02	5.46E-11	4.00E-09	5.51E-04	8.37E+00	8.16E-03	2.13E-06	5.29E-10	-4.83E-06	3.20E-08	3.15E-03	-1.32E-04	1.20E-10	0.00E+00	-2.81E-13	-2.71E-13	4.33E+00	0.00E+00	0.00E+00	2.73E-22	1.64E-146	2.88E-07
3.45E-05	309.127	3.56E+19	0.00E+00	4.31E+00	6.53E+05	-2.56E-02	4.24E+01	1.39E+05	1.03E+00	1.73E+05	2.19E-04	3.48E+04	1.56E+02	4.08E-02	2.82E+02	9.82E-07	3.99E-11	3.09E+01	1.89E-01	0.00E+00	1.01E+01	2.92E-01	2.59E+00	2.69E-02	1.41E-11	1.59E+01	1.90E+00	2.08E-02	5.45E-11	4.01E-09	5.51E-04	8.29E+00	8.18E-03	2.12E-06	5.29E-10	-4.82E-06	3.16E-08	3.12E-03	-1.02E-04	1.20E-10	0.00E+00	-2.81E-13	-2.71E-13	4.31E+00	0.00E+00	0.00E+00	1.76E-23	1.63E-146	2.85E-07
3.45E-05	309.129	3.56E+19	0.00E+00	4.30E+00	6.53E+05	-2.56E-02	4.23E+01	1.39E+05	1.02E+00	1.73E+05	2.19E-04	3.48E+04	1.57E+02	4.08E-02	2.82E+02	9.80E-07	3.80E-11	3.09E+01	1.80E-01	0.00E+00	1.01E+01	2.92E-01	2.60E+00	2.67E-02	1.41E-11	1.59E+01	1.90E+00	2.09E-02	5.45E-11	4.02E-09	5.51E-04	8.21E+00	8.21E-03	2.11E-06	5.29E-10	-4.80E-06	3.13E-08	3.09E-03	-7.25E-05	1.19E-10	0.00E+00	-2.81E-13	-2.71E-13	4.30E+00	0.00E+00	0.00E+00	-5.99E-23	1.63E-146	2.82E-07
3.45E-05	309.132	3.56E+19	0.00E+00	4.29E+00	6.53E+05	-2.56E-02	4.21E+01	1.39E+05	1.02E+00	1.73E+05	2.19E-04	3.48E+04	1.57E+02	4.07E-02	2.82E+02	9.77E-07	3.62E-11	3.09E+01	1.72E-01	0.00E+00	1.01E+01	2.92E-01	2.60E+00	2.65E-02	1.40E-11	1.60E+01	1.91E+00	2.09E-02	5.44E-11	4.03E-09	5.51E-04	8.14E+00	8.23E-03	2.10E-06	5.29E-10	-4.78E-06	3.09E-08	3.06E-03	-4.29E-05	1.19E-10	0.00E+00	-2.81E-13	-2.71E-13	4.29E+00	0.00E+00	0.00E+00	-2.00E-23	1.62E-146	2.78E-07
3.46E-05	309.134	3.56E+19	0.00E+00	4.27E+00	6.53E+05	-2.56E-02	4.20E+01	1.39E+05	1.02E+00	1.73E+05	2.19E-04	3.48E+04	1.57E+02	4.06E-02	2.82E+02	9.75E-07	3.45E-11	3.09E+01	1.63E-01	0.00E+00	1.02E+01	2.92E-01	2.60E+00	2.62E-02	1.40E-11	1.60E+01	1.91E+00	2.10E-02	5.43E-11	4.04E-09	5.51E-04	8.06E+00	8.25E-03	2.10E-06	5.29E-10	-4.77E-06	3.05E-08	3.03E-03	-1.35E-05	1.18E-10	0.00E+00	-2.81E-13	-2.71E-13	4.27E+00	0.00E+00	0.00E+00	-5.42E-23	1.62E-146	2.75E-07
3.46E-05	309.137	3.56E+19	0.00E+00	4.26E+00	6.53E+05	-2.56E-02	4.18E+01	1.39E+05	1.02E+00	1.73E+05	2.19E-04	3.48E+04	1.57E+02	4.06E-02	2.82E+02	9.73E-07	3.29E-11	3.09E+01	1.56E-01	0.00E+00	1.02E+01	2.92E-01	2.61E+00	2.60E-02	1.40E-11	1.61E+01	1.92E+00	2.10E-02	5.48E-11	4.05E-09	5.51E-04	7.98E+00	8.28E-03	2.09E-06	5.29E-10	-4.75E-06	3.01E-08	3.03E-03	-9.79E-06	1.18E-10	0.00E+00	-2.81E-13	-2.71E-13	4.26E+00	0.00E+00	0.00E+00	-8.35E-23	1.61E-146	2.72E-07
3.46E-05	309.139	3.56E+19	0.00E+00	4.24E+00	6.53E+05	-2.56E-02	4.17E+01	1.39E+05	1.01E+00	1.73E+05	2.18E-04	3.48E+04	1.57E+02	4.05E-02	2.82E+02	9.71E-07	3.13E-11	3.10E+01	1.48E-01	0.00E+00	1.02E+01	2.92E-01	2.61E+00	2.58E-02	1.40E-11	1.62E+01	1.92E+00	2.11E-02	5.63E-11	4.06E-09	5.51E-04	7.91E+00	8.30E-03	2.08E-06	5.29E-10	-4.74E-06	2.98E-08	3.07E-03	-5.02E-05	1.18E-10	0.00E+00	-2.81E-13	-2.71E-13	4.24E+00	0.00E+00	0.00E+00	-8.35E-23	1.61E-146	2.69E-07
3.46E-05	309.142	3.56E+19	0.00E+00	4.23E+00	6.53E+05	-2.56E-02	4.16E+01	1.39E+05	1.01E+00	1.73E+05	2.18E-04	3.48E+04	1.57E+02	4.05E-02	2.82E+02	9.70E-07	2.98E-11	3.10E+01	1.41E-01	0.00E+00	1.02E+01	2.92E-01	2.62E+00	2.56E-02	1.40E-11	1.62E+01	1.93E+00	2.11E-02	5.62E-11	4.07E-09	5.51E-04	7.83E+00	8.33E-03	2.07E-06	5.29E-10	-4.72E-06	2.94E-08	3.04E-03	-2.01E-05	1.17E-10	0.00E+00	-2.81E-13	-2.71E-13	4.23E+00	0.00E+00	0.00E+00	-8.35E-23	1.60E-146	2.66E-07
3.47E-05	309.145	3.56E+19	0.00E+00	4.22E+00	6.53E+05	-2.56E-02	4.14E+01	1.39E+05	1.01E+00	1.73E+05	2.18E-04	3.48E+04	1.57E+02	4.04E-02	2.82E+02	9.68E-07	2.83E-11	3.10E+01	1.34E-01	0.00E+00	1.03E+01	2.92E-01	2.62E+00	2.54E-02	1.40E-11	1.63E+01	1.93E+00	2.12E-02	5.65E-11	4.09E-09	5.51E-04	7.75E+00	8.36E-03	2.07E-06	5.29E-10	-4.70E-06	2.90E-08	3.02E-03	-5.05E-06	1.17E-10	0.00E+00	-2.81E-13	-2.71E-13	4.22E+00	0.00E+00	0.00E+00	-8.35E-23	1.59E-146	2.63E-07
3.47E-05	309.147	3.56E+19	0.00E+00	4.20E+00	6.53E+05	-2.56E-02	4.13E+01	1.39E+05	1.00E+00	1.73E+05	2.18E-04	3.48E+04	1.58E+02	4.04E-02	2.82E+02	9.66E-07	2.70E-11	3.10E+01	1.28E-01	0.00E+00	1.03E+01	2.92E-01	2.62E+00	2.52E-02	1.39E-11	1.63E+01	1.94E+00	2.12E-02	5.71E-11	4.10E-09	5.51E-04	7.68E+00	8.38E-03	2.06E-06	5.29E-10	-4.69E-06	2.87E-08	3.02E-03	-6.28E-06	1.16E-10	0.00E+00	-2.81E-13	-2.71E-13	4.20E+00	0.00E+00	0.00E+00	-8.35E-23	1.59E-146	2.60E-07
3.47E-05	309.15	3.56E+19	0.00E+00	4.19E+00	6.53E+05	-2.56E-02	4.11E+01	1.39E+05	1.00E+00	1.73E+05	2.18E-04	3.48E+04	1.58E+02	4.03E-02	2.82E+02	9.64E-07	2.56E-11	3.10E+01	1.21E-01	0.00E+00	1.03E+01	2.92E-01	2.63E+00	2.50E-02	1.39E-11	1.64E+01	1.94E+00	2.12E-02	5.95E-11	4.11E-09	5.51E-04	7.60E+00	8.41E-03	2.05E-06	5.29E-10	-4.67E-06	2.83E-08	3.10E-03	-8.73E-05	1.16E-10	0.00E+00	-2.81E-13	-2.71E-13	4.19E+00	0.00E+00	0.00E+00	-8.35E-23	1.58E-146	2.57E-07
3.48E-05	309.153	3.56E+19	0.00E+00	4.17E+00	6.53E+05	-2.56E-02	4.10E+01	1.39E+05	9.97E-01	1.73E+05	2.18E-04	3.48E+04	1.58E+02	4.02E-02	2.82E+02	9.62E-07	2.44E-11	3.10E+01	1.15E-01	0.00E+00	1.03E+01	2.92E-01	2.63E+00	2.48E-02	1.39E-11	1.64E+01	1.95E+00	2.13E-02	5.94E-11	4.12E-09	5.51E-04	7.52E+00	8.43E-03	2.05E-06	5.29E-10	-4.65E-06	2.80E-08	3.07E-03	-5.60E-05	1.15E-10	0.00E+00	-2.81E-13	-2.71E-13	4.17E+00	0.00E+00	0.00E+00	-8.35E-23	1.58E-146	2.54E-07
3.48E-05	309.156	3.56E+19	0.00E+00	4.16E+00	6.53E+05	-2.56E-02	4.09E+01	1.39E+05	9.94E-01	1.73E+05	2.18E-04	3.48E+04	1.58E+02	4.02E-02	2.82E+02	9.60E-07	2.32E-11	3.10E+01	1.10E-01	0.00E+00	1.04E+01	2.92E-01	2.64E+00	2.45E-02	1.39E-11	1.65E+01	1.95E+00	2.13E-02	5.94E-11	4.13E-09	5.51E-04	7.45E+00	8.46E-03	2.04E-06	5.29E-10	-4.64E-06	2.76E-08	3.04E-03	-2.48E-05	1.15E-10	0.00E+00	-2.81E-13	-2.71E-13	4.16E+00	0.00E+00	0.00E+00	-8.35E-23	1.57E-146	2.52E-07
3.48E-05	309.158	3.56E+19	0.00E+00	4.15E+00	6.53E+05	-2.56E-02	4.08E+01	1.39E+05	9.91E-01	1.73E+05	2.18E-04	3.48E+04	1.58E+02	4.01E-02	2.82E+02	9.58E-07	2.20E-11	3.10E+01	1.04E-01	0.00E+00	1.04E+01	2.92E-01	2.64E+00	2.43E-02	1.39E-11	1.65E+01	1.96E+00	2.14E-02	5.95E-11	4.14E-09	5.51E-04	7.37E+00	8.49E-03	2.03E-06	5.29E-10	-4.62E-06	2.73E-08	3.02E-03	-2.53E-07	1.14E-10	0.00E+00	-2.81E-13	-2.71E-13	4.15E+00	0.00E+00	0.00E+00	-8.35E-23	1.57E-146	2.49E-07
3.48E-05	309.161	3.56E+19	0.00E+00	4.13E+00	6.53E+05	-2.56E-02	4.06E+01	1.39E+05	9.88E-01	1.73E+05	2.18E-04	3.48E+04	1.58E+02	4.01E-02	2.82E+02	9.56E-07	2.09E-11	3.10E+01	9.90E-02	0.00E+00	1.04E+01	2.92E-01	2.65E+00	2.41E-02	1.39E-11	1.66E+01	1.96E+00	2.14E-02	6.01E-11	4.15E-09	5.51E-04	7.30E+00	8.51E-03	2.02E-06	5.29E-10	-4.60E-06	2.69E-08	3.02E-03	-2.60E-06	1.14E-10	0.00E+00	-2.81E-13	-2.71E-13	4.13E+00	0.00E+00	0.00E+00	-8.35E-23	1.56E-146	2.46E-07
3.49E-05	309.164	3.56E+19	0.00E+00	4.12E+00	6.53E+05	-2.56E-02	4.05E+01	1.39E+05	9.85E-01	1.73E+05	2.18E-04	3.48E+04	1.58E+02	4.00E-02	2.82E+02	9.55E-07	1.98E-11	3.10E+01	9.40E-02	0.00E+00	1.04E+01	2.92E-01	2.65E+00	2.39E-02	1.38E-11	1.67E+01	1.97E+00	2.15E-02	6.07E-11	4.16E-09	5.51E-04	7.22E+00	8.54E-03	2.02E-06	5.29E-10	-4.59E-06	2.66E-08	3.02E-03	-7.14E-07	1.13E-10	0.00E+00	-2.81E-13	-2.71E-13	4.12E+00	0.00E+00	0.00E+00	-8.35E-23	1.56E-146	2.43E-07
3.49E-05	309.167	3.56E+19	0.00E+00	4.10E+00	6.53E+05	-2.56E-02	4.04E+01	1.39E+05	9.82E-01	1.73E+05	2.18E-04	3.48E+04	1.58E+02	3.99E-02	2.82E+02	9.53E-07	1.88E-11	3.11E+01	8.93E-02	0.00E+00	1.04E+01	2.92E-01	2.66E+00	2.37E-02	1.38E-11	1.67E+01	1.98E+00	2.15E-02	6.17E-11	4.17E-09	5.51E-04	7.15E+00	8.57E-03	2.01E-06	5.29E-10	-4.57E-06	2.62E-08	3.03E-03	-1.41E-05	1.13E-10	0.00E+00	-2.81E-13	-2.71E-13	4.10E+00	0.00E+00	0.00E+00	-8.35E-23	1.55E-146	2.40E-07
3.49E-05	309.17	3.56E+19	0.00E+00	4.09E+00	6.53E+05	-2.56E-02	4.03E+01	1.39E+05	9.79E-01	1.73E+05	2.18E-04	3.48E+04	1.58E+02	3.99E-02	2.83E+02	9.51E-07	1.79E-11	3.11E+01	8.47E-02	0.00E+00	1.05E+01	2.93E-01	2.66E+00	2.35E-02	1.38E-11	1.68E+01	1.98E+00	2.16E-02	6.21E-11	4.18E-09	5.51E-04	7.07E+00	8.59E-03	2.00E-06	5.29E-10	-4.55E-06	2.59E-08	3.02E-03	-3.45E-06	1.13E-10	0.00E+00	-2.81E-13	-2.71E-13	4.09E+00	0.00E+00	0.00E+00	-8.35E-23	1.55E-146	2.37E-07
3.50E-05	309.173	3.56E+19	0.00E+00	4.08E+00	6.53E+05	-2.56E-02	4.01E+01	1.39E+05	9.76E-01	1.73E+05	2.17E-04	3.48E+04	1.58E+02	3.98E-02	2.83E+02	9.49E-07	1.69E-11	3.11E+01	8.04E-02	0.00E+00	1.05E+01	2.93E-01	2.67E+00	2.33E-02	1.38E-11	1.68E+01	1.99E+00	2.16E-02	6.27E-11	4.18E-09	5.51E-04	7.00E+00	8.62E-03	1.99E-06	5.29E-10	-4.53E-06	2.55E-08	3.02E-03	-8.15E-07	1.12E-10	0.00E+00	-2.81E-13	-2.71E-13	4.08E+00	0.00E+00	0.00E+00	-8.35E-23	1.54E-146	2.35E-07
3.50E-05	309.176	3.56E+19	0.00E+00	4.06E+00	6.53E+05	-2.56E-02	4.00E+01	1.39E+05	9.73E-01	1.73E+05	2.17E-04	3.48E+04	1.59E+02	3.97E-02	2.83E+02	9.47E-07	1.61E-11	3.11E+01	7.63E-02	0.00E+00	1.05E+01	2.93E-01	2.67E+00	2.31E-02	1.38E-11	1.69E+01	1.99E+00	2.17E-02	6.39E-11	4.19E-09	5.51E-04	6.93E+00	8.65E-03	1.99E-06	5.29E-10	-4.52E-06	2.52E-08	3.04E-03	-2.62E-05	1.12E-10	0.00E+00	-2.81E-13	-2.71E-13	4.06E+00	0.00E+00	0.00E+00	-8.35E-23	1.54E-146	2.32E-07
3.50E-05	309.178	3.56E+19	0.00E+00	4.05E+00	6.53E+05	-2.56E-02	3.99E+01	1.39E+05	9.70E-01	1.73E+05	2.17E-04	3.48E+04	1.59E+02	3.97E-02	2.83E+02	9.46E-07	1.52E-11	3.11E+01	7.23E-02	0.00E+00	1.05E+01	2.93E-01	2.68E+00	2.29E-02	1.38E-11	1.69E+01	2.00E+00	2.17E-02	6.41E-11	4.20E-09	5.51E-04	6.85E+00	8.68E-03	1.98E-06	5.29E-10	-4.50E-06	2.49E-08	3.02E-03	-5.78E-06	1.11E-10	0.00E+00	-2.81E-13	-2.71E-13	4.05E+00	0.00E+00	0.00E+00	-8.35E-23	1.53E-146	2.29E-07
3.50E-05	309.181	3.56E+19	0.00E+00	4.03E+00	6.53E+05	-2.56E-02	3.98E+01	1.39E+05	9.67E-01	1.73E+05	2.17E-04	3.48E+04	1.59E+02	3.96E-02	2.83E+02	9.44E-07	1.44E-11	3.11E+01	6.85E-02	0.00E+00	1.05E+01	2.93E-01	2.68E+00	2.27E-02	1.37E-11	1.70E+01	2.00E+00	2.17E-02	6.62E-11	4.21E-09	5.51E-04	6.78E+00	8.70E-03	1.97E-06	5.28E-10	-4.48E-06	2.45E-08	3.08E-03	-6.45E-05	1.11E-10	0.00E+00	-2.81E-13	-2.71E-13	4.03E+00	0.00E+00	0.00E+00	-8.35E-23	1.53E-146	2.27E-07
3.51E-05	309.184	3.56E+19	0.00E+00	4.02E+00	6.53E+05	-2.56E-02	3.97E+01	1.39E+05	9.63E-01	1.73E+05	2.17E-04	3.48E+04	1.59E+02	3.95E-02	2.83E+02	9.42E-07	1.37E-11	3.11E+01	6.49E-02	0.00E+00	1.06E+01	2.93E-01	2.69E+00	2.25E-02	1.37E-11	1.71E+01	2.01E+00	2.18E-02	6.61E-11	4.22E-09	5.51E-04	6.71E+00	8.73E-03	1.97E-06	5.28E-10	-4.46E-06	2.42E-08	3.05E-03	-3.09E-05	1.10E-10	0.00E+00	-2.81E-13	-2.71E-13	4.02E+00	0.00E+00	0.00E+00	-8.35E-23	1.52E-146	2.24E-07
3.51E-05	309.187	3.56E+19	0.00E+00	4.01E+00	6.53E+05	-2.56E-02	3.96E+01	1.39E+05	9.60E-01	1.73E+05	2.17E-04	3.48E+04	1.59E+02	3.95E-02	2.83E+02	9.40E-07	1.29E-11	3.11E+01	6.15E-02	0.00E+00	1.06E+01	2.93E-01	2.69E+00	2.23E-02	1.37E-11	1.71E+01	2.02E+00	2.18E-02	6.62E-11	4.23E-09	5.51E-04	6.63E+00	8.76E-03	1.96E-06	5.28E-10	-4.45E-06	2.39E-08	3.02E-03	-6.28E-06	1.10E-10	0.00E+00	-2.81E-13	-2.71E-13	4.01E+00	0.00E+00	0.00E+00	-8.35E-23	1.52E-146	2.21E-07
3.51E-05	309.19	3.56E+19	0.00E+00	3.99E+00	6.53E+05	-2.56E-02	3.94E+01	1.39E+05	9.57E-01	1.73E+05	2.17E-04	3.48E+04	1.59E+02	3.94E-02	2.83E+02	9.39E-07	1.22E-11	3.11E+01	5.82E-02	0.00E+00	1.06E+01	2.93E-01	2.70E+00	2.21E-02	1.37E-11	1.72E+01	2.02E+00	2.19E-02	6.84E-11	4.24E-09	5.51E-04	6.56E+00	8.79E-03	1.95E-06	5.28E-10	-4.43E-06	2.35E-08	3.09E-03	-6.94E-05	1.09E-10	0.00E+00	-2.81E-13	-2.71E-13	3.99E+00	0.00E+00	0.00E+00	-8.35E-23	1.51E-146	2.19E-07
3.52E-05	309.193	3.56E+19	0.00E+00	3.98E+00	6.53E+05	-2.56E-02	3.93E+01	1.39E+05	9.54E-01	1.73E+05	2.17E-04	3.48E+04	1.59E+02	3.94E-02	2.83E+02	9.37E-07	1.16E-11	3.11E+01	5.51E-02	0.00E+00	1.06E+01	2.93E-01	2.70E+00	2.19E-02	1.37E-11	1.72E+01	2.03E+00	2.19E-02	6.83E-11	4.25E-09	5.51E-04	6.49E+00	8.82E-03	1.94E-06	5.28E-10	-4.41E-06	2.32E-08	3.05E-03	-3.50E-05	1.09E-10	0.00E+00	-2.81E-13	-2.71E-13	3.98E+00	0.00E+00	0.00E+00	-8.35E-23	1.51E-146	2.16E-07
3.52E-05	309.197	3.56E+19	0.00E+00	3.96E+00	6.53E+05	-2.56E-02	3.92E+01	1.39E+05	9.51E-01	1.73E+05	2.17E-04	3.48E+04	1.59E+02	3.93E-02	2.83E+02	9.35E-07	1.09E-11	3.11E+01	5.21E-02	0.00E+00	1.06E+01	2.93E-01	2.71E+00	2.17E-02	1.37E-11	1.73E+01	2.03E+00	2.20E-02	6.82E-11	4.26E-09	5.51E-04	6.42E+00	8.85E-03	1.94E-06	5.28E-10	-4.39E-06	2.29E-08	3.02E-03	-7.72E-07	1.08E-10	0.00E+00	-2.81E-13	-2.71E-13	3.96E+00	0.00E+00	0.00E+00	-8.35E-23	1.50E-146	2.14E-07
3.52E-05	309.2	3.56E+19	0.00E+00	3.95E+00	6.53E+05	-2.56E-02	3.91E+01	1.39E+05	9.48E-01	1.73E+05	2.16E-04	3.48E+04	1.59E+02	3.92E-02	2.83E+02	9.34E-07	1.03E-11	3.11E+01	4.93E-02	0.00E+00	1.06E+01	2.93E-01	2.72E+00	2.15E-02	1.36E-11	1.73E+01	2.04E+00	2.20E-02	6.91E-11	4.27E-09	5.51E-04	6.35E+00	8.88E-03	1.93E-06	5.27E-10	-4.37E-06	2.26E-08	3.03E-03	-9.68E-06	1.08E-10	0.00E+00	-2.81E-13	-2.71E-13	3.95E+00	0.00E+00	0.00E+00	-8.35E-23	1.49E-146	2.11E-07
3.52E-05	309.203	3.56E+19	0.00E+00	3.94E+00	6.53E+05	-2.56E-02	3.90E+01	1.39E+05	9.44E-01	1.73E+05	2.16E-04	3.48E+04	1.59E+02	3.92E-02	2.83E+02	9.32E-07	9.77E-12	3.11E+01	4.66E-02	0.00E+00	1.06E+01	2.93E-01	2.72E+00	2.13E-02	1.36E-11	1.74E+01	2.05E+00	2.21E-02	6.98E-11	4.28E-09	5.50E-04	6.27E+00	8.91E-03	1.92E-06	5.27E-10	-4.36E-06	2.23E-08	3.03E-03	-8.83E-06	1.07E-10	0.00E+00	-2.81E-13	-2.71E-13	3.94E+00	0.00E+00	0.00E+00	-8.35E-23	1.49E-146	2.09E-07
3.53E-05	309.206	3.56E+19	0.00E+00	3.92E+00	6.53E+05	-2.56E-02	3.89E+01	1.39E+05	9.41E-01	1.73E+05	2.16E-04	3.48E+04	1.59E+02	3.91E-02	2.83E+02	9.30E-07	9.23E-12	3.11E+01	4.40E-02	0.00E+00	1.07E+01	2.93E-01	2.73E+00	2.11E-02	1.36E-11	1.75E+01	2.05E+00	2.21E-02	7.25E-11	4.29E-09	5.50E-04	6.20E+00	8.94E-03	1.91E-06	5.27E-10	-4.34E-06	2.19E-08	3.11E-03	-8.83E-05	1.07E-10	0.00E+00	-2.81E-13	-2.71E-13	3.92E+00	0.00E+00	0.00E+00	-8.35E-23	1.48E-146	2.06E-07
3.53E-05	309.209	3.56E+19	0.00E+00	3.91E+00	6.53E+05	-2.56E-02	3.88E+01	1.39E+05	9.38E-01	1.73E+05	2.16E-04	3.48E+04	1.59E+02	3.90E-02	2.83E+02	9.29E-07	8.71E-12	3.11E+01	4.16E-02	0.00E+00	1.07E+01	2.93E-01	2.73E+00	2.09E-02	1.36E-11	1.75E+01	2.06E+00	2.21E-02	7.24E-11	4.29E-09	5.50E-04	6.13E+00	8.97E-03	1.91E-06	5.27E-10	-4.32E-06	2.16E-08	3.07E-03	-5.24E-05	1.06E-10	0.00E+00	-2.81E-13	-2.71E-13	3.91E+00	0.00E+00	0.00E+00	-8.35E-23	1.48E-146	2.04E-07
3.53E-05	309.212	3.56E+19	0.00E+00	3.89E+00	6.53E+05	-2.56E-02	3.87E+01	1.39E+05	9.35E-01	1.73E+05	2.16E-04	3.48E+04	1.59E+02	3.90E-02	2.83E+02	9.27E-07	8.22E-12	3.11E+01	3.93E-02	0.00E+00	1.07E+01	2.93E-01	2.74E+00	2.07E-02	1.36E-11	1.76E+01	2.07E+00	2.22E-02	7.23E-11	4.30E-09	5.50E-04	6.06E+00	9.00E-03	1.90E-06	5.26E-10	-4.30E-06	2.13E-08	3.03E-03	-1.67E-05	1.06E-10	0.00E+00	-2.81E-13	-2.71E-13	3.89E+00	0.00E+00	0.00E+00	-8.35E-23	1.47E-146	2.01E-07
3.54E-05	309.215	3.56E+19	0.00E+00	3.88E+00	6.53E+05	-2.56E-02	3.86E+01	1.39E+05	9.31E-01	1.73E+05	2.16E-04	3.48E+04	1.59E+02	3.89E-02	2.83E+02	9.25E-07	7.75E-12	3.11E+01	3.71E-02	0.00E+00	1.07E+01	2.93E-01	2.74E+00	2.05E-02	1.36E-11	1.76E+01	2.07E+00	2.22E-02	8.00E-11	4.31E-09	5.50E-04	5.99E+00	9.03E-03	1.89E-06	5.26E-10	-4.28E-06	2.10E-08	3.32E-03	-3.06E-04	1.05E-10	0.00E+00	-2.81E-13	-2.71E-13	3.88E+00	0.00E+00	0.00E+00	-8.35E-23	1.47E-146	1.99E-07
3.54E-05	309.219	3.56E+19	0.00E+00	3.87E+00	6.53E+05	-2.56E-02	3.85E+01	1.39E+05	9.28E-01	1.73E+05	2.16E-04	3.48E+04	1.59E+02	3.88E-02	2.83E+02	9.24E-07	7.30E-12	3.11E+01	3.50E-02	0.00E+00	1.07E+01	2.93E-01	2.75E+00	2.03E-02	1.35E-11	1.77E+01	2.08E+00	2.23E-02	7.99E-11	4.32E-09	5.50E-04	5.92E+00	9.06E-03	1.88E-06	5.26E-10	-4.26E-06	2.07E-08	3.28E-03	-2.67E-04	1.05E-10	0.00E+00	-2.81E-13	-2.71E-13	3.87E+00	0.00E+00	0.00E+00	-8.35E-23	1.46E-146	1.96E-07
3.54E-05	309.222	3.56E+19	0.00E+00	3.85E+00	6.53E+05	-2.56E-02	3.84E+01	1.39E+05	9.25E-01	1.73E+05	2.15E-04	3.48E+04	1.59E+02	3.88E-02	2.83E+02	9.22E-07	6.88E-12	3.11E+01	3.30E-02	0.00E+00	1.07E+01	2.93E-01	2.76E+00	2.01E-02	1.35E-11	1.78E+01	2.09E+00	2.23E-02	7.98E-11	4.33E-09	5.50E-04	5.85E+00	9.09E-03	1.88E-06	5.25E-10	-4.24E-06	2.04E-08	3.25E-03	-2.28E-04	1.04E-10	0.00E+00	-2.81E-13	-2.71E-13	3.85E+00	0.00E+00	0.00E+00	-8.35E-23	1.46E-146	1.94E-07
3.55E-05	309.225	3.56E+19	0.00E+00	3.84E+00	6.53E+05	-2.56E-02	3.83E+01	1.39E+05	9.22E-01	1.73E+05	2.15E-04	3.48E+04	1.59E+02	3.87E-02	2.83E+02	9.21E-07	6.48E-12	3.11E+01	3.11E-02	0.00E+00	1.07E+01	2.94E-01	2.76E+00	1.99E-02	1.35E-11	1.78E+01	2.09E+00	2.24E-02	7.97E-11	4.34E-09	5.50E-04	5.78E+00	9.12E-03	1.87E-06	5.25E-10	-4.22E-06	2.01E-08	3.21E-03	-1.89E-04	1.04E-10	0.00E+00	-2.81E-13	-2.71E-13	3.84E+00	0.00E+00	0.00E+00	-8.35E-23	1.45E-146	1.92E-07
3.55E-05	309.229	3.56E+19	0.00E+00	3.83E+00	6.53E+05	-2.56E-02	3.82E+01	1.39E+05	9.18E-01	1.73E+05	2.15E-04	3.48E+04	1.59E+02	3.86E-02	2.83E+02	9.19E-07	6.10E-12	3.11E+01	2.93E-02	0.00E+00	1.07E+01	2.94E-01	2.77E+00	1.97E-02	1.35E-11	1.79E+01	2.10E+00	2.24E-02	7.96E-11	4.34E-09	5.50E-04	5.71E+00	9.16E-03	1.86E-06	5.25E-10	-4.20E-06	1.98E-08	3.17E-03	-1.50E-04	1.03E-10	0.00E+00	-2.81E-13	-2.71E-13	3.83E+00	0.00E+00	0.00E+00	-8.35E-23	1.45E-146	1.89E-07
3.55E-05	309.232	3.56E+19	0.00E+00	3.81E+00	6.53E+05	-2.56E-02	3.81E+01	1.39E+05	9.15E-01	1.73E+05	2.15E-04	3.48E+04	1.59E+02	3.86E-02	2.83E+02	9.18E-07	5.74E-12	3.11E+01	2.76E-02	0.00E+00	1.07E+01	2.94E-01	2.78E+00	1.95E-02	1.35E-11	1.79E+01	2.11E+00	2.25E-02	7.95E-11	4.35E-09	5.50E-04	5.65E+00	9.19E-03	1.85E-06	5.24E-10	-4.18E-06	1.95E-08	3.13E-03	-1.12E-04	1.03E-10	0.00E+00	-2.81E-13	-2.71E-13	3.81E+00	0.00E+00	0.00E+00	-8.35E-23	1.44E-146	1.87E-07
3.56E-05	309.235	3.56E+19	0.00E+00	3.80E+00	6.53E+05	-2.56E-02	3.80E+01	1.39E+05	9.12E-01	1.73E+05	2.15E-04	3.48E+04	1.59E+02	3.85E-02	2.83E+02	9.16E-07	5.40E-12	3.11E+01	2.60E-02	0.00E+00	1.07E+01	2.94E-01	2.78E+00	1.93E-02	1.35E-11	1.80E+01	2.11E+00	2.25E-02	7.94E-11	4.36E-09	5.50E-04	5.58E+00	9.22E-03	1.85E-06	5.24E-10	-4.17E-06	1.92E-08	3.09E-03	-7.35E-05	1.02E-10	0.00E+00	-2.81E-13	-2.71E-13	3.80E+00	0.00E+00	0.00E+00	-8.35E-23	1.44E-146	1.85E-07
3.56E-05	309.239	3.56E+19	0.00E+00	3.78E+00	6.53E+05	-2.56E-02	3.79E+01	1.39E+05	9.09E-01	1.73E+05	2.14E-04	3.48E+04	1.59E+02	3.84E-02	2.83E+02	9.15E-07	5.08E-12	3.10E+01	2.44E-02	0.00E+00	1.07E+01	2.94E-01	2.79E+00	1.92E-02	1.35E-11	1.80E+01	2.12E+00	2.25E-02	7.93E-11	4.37E-09	5.50E-04	5.51E+00	9.25E-03	1.84E-06	5.24E-10	-4.15E-06	1.89E-08	3.05E-03	-3.53E-05	1.02E-10	0.00E+00	-2.81E-13	-2.71E-13	3.78E+00	0.00E+00	0.00E+00	-8.35E-23	1.43E-146	1.82E-07
3.56E-05	309.242	3.56E+19	0.00E+00	3.77E+00	6.53E+05	-2.56E-02	3.78E+01	1.39E+05	9.05E-01	1.73E+05	2.14E-04	3.48E+04	1.59E+02	3.84E-02	2.83E+02	9.13E-07	4.77E-12	3.10E+01	2.30E-02	0.00E+00	1.08E+01	2.94E-01	2.80E+00	1.90E-02	1.34E-11	1.81E+01	2.13E+00	2.26E-02	7.94E-11	4.38E-09	5.50E-04	5.44E+00	9.29E-03	1.83E-06	5.23E-10	-4.13E-06	1.87E-08	3.02E-03	-6.27E-06	1.01E-10	0.00E+00	-2.81E-13	-2.71E-13	3.77E+00	0.00E+00	0.00E+00	-8.35E-23	1.43E-146	1.80E-07
3.57E-05	309.245	3.56E+19	0.00E+00	3.76E+00	6.53E+05	-2.56E-02	3.77E+01	1.39E+05	9.02E-01	1.73E+05	2.14E-04	3.48E+04	1.59E+02	3.83E-02	2.83E+02	9.12E-07	4.48E-12	3.10E+01	2.16E-02	0.00E+00	1.08E+01	2.94E-01	2.80E+00	1.88E-02	1.34E-11	1.82E+01	2.13E+00	2.26E-02	8.02E-11	4.38E-09	5.50E-04	5.37E+00	9.32E-03	1.82E-06	5.23E-10	-4.11E-06	1.84E-08	3.02E-03	-6.43E-06	1.01E-10	0.00E+00	-2.81E-13	-2.71E-13	3.76E+00	0.00E+00	0.00E+00	-8.35E-23	1.42E-146	1.78E-07
3.57E-05	309.249	3.56E+19	0.00E+00	3.74E+00	6.53E+05	-2.56E-02	3.76E+01	1.39E+05	8.99E-01	1.73E+05	2.14E-04	3.48E+04	1.59E+02	3.82E-02	2.83E+02	9.10E-07	4.20E-12	3.10E+01	2.03E-02	0.00E+00	1.08E+01	2.94E-01	2.81E+00	1.86E-02	1.34E-11	1.82E+01	2.14E+00	2.27E-02	8.69E-11	4.39E-09	5.50E-04	5.31E+00	9.35E-03	1.82E-06	5.23E-10	-4.09E-06	1.81E-08	3.26E-03	-2.40E-04	1.00E-10	0.00E+00	-2.81E-13	-2.71E-13	3.74E+00	0.00E+00	0.00E+00	-8.35E-23	1.42E-146	1.76E-07
3.57E-05	309.252	3.56E+19	0.00E+00	3.73E+00	6.53E+05	-2.56E-02	3.75E+01	1.39E+05	8.95E-01	1.73E+05	2.13E-04	3.48E+04	1.59E+02	3.82E-02	2.83E+02	9.09E-07	3.94E-12	3.10E+01	1.91E-02	0.00E+00	1.08E+01	2.94E-01	2.82E+00	1.84E-02	1.34E-11	1.83E+01	2.15E+00	2.27E-02	8.68E-11	4.40E-09	5.50E-04	5.24E+00	9.39E-03	1.81E-06	5.22E-10	-4.07E-06	1.78E-08	3.22E-03	-1.99E-04	1.00E-10	0.00E+00	-2.81E-13	-2.71E-13	3.73E+00	0.00E+00	0.00E+00	-8.35E-23	1.41E-146	1.73E-07
3.58E-05	309.256	3.56E+19	0.00E+00	3.71E+00	6.53E+05	-2.56E-02	3.75E+01	1.39E+05	8.92E-01	1.73E+05	2.13E-04	3.48E+04	1.59E+02	3.81E-02	2.83E+02	9.07E-07	3.70E-12	3.10E+01	1.79E-02	0.00E+00	1.08E+01	2.94E-01	2.82E+00	1.82E-02	1.34E-11	1.83E+01	2.15E+00	2.28E-02	8.67E-11	4.41E-09	5.50E-04	5.17E+00	9.42E-03	1.80E-06	5.22E-10	-4.04E-06	1.75E-08	3.18E-03	-1.57E-04	9.95E-11	0.00E+00	-2.81E-13	-2.71E-13	3.71E+00	0.00E+00	0.00E+00	-8.35E-23	1.41E-146	1.71E-07
3.58E-05	309.259	3.56E+19	0.00E+00	3.70E+00	6.53E+05	-2.56E-02	3.74E+01	1.39E+05	8.89E-01	1.73E+05	2.13E-04	3.48E+04	1.59E+02	3.80E-02	2.83E+02	9.06E-07	3.46E-12	3.10E+01	1.68E-02	0.00E+00	1.08E+01	2.94E-01	2.83E+00	1.80E-02	1.34E-11	1.84E+01	2.16E+00	2.28E-02	8.65E-11	4.42E-09	5.50E-04	5.11E+00	9.46E-03	1.79E-06	5.21E-10	-4.02E-06	1.73E-08	3.13E-03	-1.16E-04	9.90E-11	0.00E+00	-2.81E-13	-2.71E-13	3.70E+00	0.00E+00	0.00E+00	-8.35E-23	1.40E-146	1.69E-07
3.58E-05	309.263	3.56E+19	0.00E+00	3.69E+00	6.53E+05	-2.56E-02	3.73E+01	1.39E+05	8.86E-01	1.73E+05	2.13E-04	3.48E+04	1.59E+02	3.80E-02	2.83E+02	9.05E-07	3.24E-12	3.10E+01	1.57E-02	0.00E+00	1.08E+01	2.94E-01	2.84E+00	1.79E-02	1.34E-11	1.85E+01	2.17E+00	2.28E-02	8.64E-11	4.42E-09	5.50E-04	5.04E+00	9.49E-03	1.79E-06	5.21E-10	-4.00E-06	1.70E-08	3.09E-03	-7.56E-05	9.85E-11	0.00E+00	-2.81E-13	-2.71E-13	3.69E+00	0.00E+00	0.00E+00	-8.35E-23	1.39E-146	1.67E-07
3.59E-05	309.267	3.56E+19	0.00E+00	3.67E+00	6.53E+05	-2.56E-02	3.72E+01	1.39E+05	8.82E-01	1.73E+05	2.12E-04	3.48E+04	1.59E+02	3.79E-02	2.83E+02	9.03E-07	3.04E-12	3.10E+01	1.48E-02	0.00E+00	1.08E+01	2.94E-01	2.84E+00	1.77E-02	1.33E-11	1.85E+01	2.18E+00	2.29E-02	8.63E-11	4.43E-09	5.50E-04	4.98E+00	9.53E-03	1.78E-06	5.21E-10	-3.98E-06	1.67E-08	3.05E-03	-3.50E-05	9.80E-11	0.00E+00	-2.81E-13	-2.71E-13	3.67E+00	0.00E+00	0.00E+00	-8.35E-23	1.39E-146	1.65E-07
3.59E-05	309.27	3.56E+19	0.00E+00	3.66E+00	6.53E+05	-2.56E-02	3.71E+01	1.39E+05	8.79E-01	1.73E+05	2.12E-04	3.48E+04	1.59E+02	3.78E-02	2.83E+02	9.02E-07	2.84E-12	3.10E+01	1.38E-02	0.00E+00	1.08E+01	2.94E-01	2.85E+00	1.75E-02	1.33E-11	1.86E+01	2.18E+00	2.29E-02	8.64E-11	4.44E-09	5.50E-04	4.91E+00	9.57E-03	1.77E-06	5.20E-10	-3.96E-06	1.65E-08	3.02E-03	-1.33E-06	9.75E-11	0.00E+00	-2.81E-13	-2.71E-13	3.66E+00	0.00E+00	0.00E+00	-8.35E-23	1.38E-146	1.63E-07
3.59E-05	309.274	3.56E+19	0.00E+00	3.64E+00	6.53E+05	-2.56E-02	3.70E+01	1.39E+05	8.76E-01	1.73E+05	2.12E-04	3.48E+04	1.59E+02	3.77E-02	2.83E+02	9.01E-07	2.66E-12	3.10E+01	1.29E-02	0.00E+00	1.08E+01	2.94E-01	2.86E+00	1.73E-02	1.33E-11	1.86E+01	2.19E+00	2.30E-02	9.08E-11	4.44E-09	5.50E-04	4.85E+00	9.60E-03	1.76E-06	5.20E-10	-3.94E-06	1.62E-08	3.16E-03	-1.39E-04	9.70E-11	0.00E+00	-2.81E-13	-2.71E-13	3.64E+00	0.00E+00	0.00E+00	-8.35E-23	1.38E-146	1.61E-07
3.60E-05	309.278	3.56E+19	0.00E+00	3.63E+00	6.53E+05	-2.56E-02	3.70E+01	1.39E+05	8.73E-01	1.73E+05	2.12E-04	3.48E+04	1.59E+02	3.77E-02	2.83E+02	9.00E-07	2.48E-12	3.10E+01	1.21E-02	0.00E+00	1.08E+01	2.94E-01	2.87E+00	1.71E-02	1.33E-11	1.87E+01	2.20E+00	2.30E-02	9.07E-11	4.45E-09	5.50E-04	4.78E+00	9.64E-03	1.76E-06	5.19E-10	-3.92E-06	1.60E-08	3.11E-03	-9.64E-05	9.65E-11	0.00E+00	-2.81E-13	-2.71E-13	3.63E+00	0.00E+00	0.00E+00	-8.35E-23	1.37E-146	1.59E-07
3.60E-05	309.281	3.56E+19	0.00E+00	3.62E+00	6.53E+05	-2.56E-02	3.69E+01	1.39E+05	8.69E-01	1.73E+05	2.11E-04	3.48E+04	1.59E+02	3.76E-02	2.83E+02	8.98E-07	2.32E-12	3.10E+01	1.13E-02	0.00E+00	1.08E+01	2.94E-01	2.87E+00	1.70E-02	1.33E-11	1.88E+01	2.21E+00	2.31E-02	9.05E-11	4.46E-09	5.50E-04	4.72E+00	9.68E-03	1.75E-06	5.19E-10	-3.90E-06	1.57E-08	3.07E-03	-5.42E-05	9.60E-11	0.00E+00	-2.81E-13	-2.71E-13	3.62E+00	0.00E+00	0.00E+00	-8.35E-23	1.37E-146	1.57E-07
3.60E-05	309.285	3.56E+19	0.00E+00	3.60E+00	6.53E+05	-2.56E-02	3.68E+01	1.39E+05	8.66E-01	1.73E+05	2.11E-04	3.48E+04	1.59E+02	3.75E-02	2.84E+02	8.97E-07	2.16E-12	3.10E+01	1.06E-02	0.00E+00	1.08E+01	2.94E-01	2.88E+00	1.68E-02	1.33E-11	1.88E+01	2.22E+00	2.31E-02	9.04E-11	4.47E-09	5.50E-04	4.65E+00	9.71E-03	1.74E-06	5.18E-10	-3.88E-06	1.55E-08	3.03E-03	-1.23E-05	9.54E-11	0.00E+00	-2.81E-13	-2.71E-13	3.60E+00	0.00E+00	0.00E+00	-8.35E-23	1.36E-146	1.54E-07
3.61E-05	309.289	3.56E+19	0.00E+00	3.59E+00	6.53E+05	-2.56E-02	3.67E+01	1.39E+05	8.63E-01	1.73E+05	2.11E-04	3.48E+04	1.59E+02	3.75E-02	2.84E+02	8.96E-07	2.02E-12	3.09E+01	9.90E-03	0.00E+00	1.08E+01	2.94E-01	2.89E+00	1.66E-02	1.33E-11	1.89E+01	2.22E+00	2.32E-02	9.11E-11	4.47E-09	5.50E-04	4.59E+00	9.75E-03	1.73E-06	5.18E-10	-3.86E-06	1.52E-08	3.02E-03	-1.42E-06	9.49E-11	0.00E+00	-2.81E-13	-2.71E-13	3.59E+00	0.00E+00	0.00E+00	-8.35E-23	1.36E-146	1.52E-07
3.61E-05	309.292	3.56E+19	0.00E+00	3.57E+00	6.53E+05	-2.56E-02	3.67E+01	1.39E+05	8.59E-01	1.73E+05	2.10E-04	3.48E+04	1.59E+02	3.74E-02	2.84E+02	8.95E-07	1.88E-12	3.09E+01	9.24E-03	0.00E+00	1.08E+01	2.95E-01	2.90E+00	1.64E-02	1.33E-11	1.89E+01	2.23E+00	2.32E-02	9.43E-11	4.48E-09	5.50E-04	4.53E+00	9.79E-03	1.73E-06	5.17E-10	-3.83E-06	1.50E-08	3.10E-03	-8.71E-05	9.44E-11	0.00E+00	-2.81E-13	-2.71E-13	3.57E+00	0.00E+00	0.00E+00	-8.35E-23	1.35E-146	1.50E-07
3.62E-05	309.296	3.56E+19	0.00E+00	3.56E+00	6.53E+05	-2.56E-02	3.66E+01	1.39E+05	8.56E-01	1.73E+05	2.10E-04	3.48E+04	1.59E+02	3.73E-02	2.84E+02	8.93E-07	1.75E-12	3.09E+01	8.62E-03	0.00E+00	1.08E+01	2.95E-01	2.91E+00	1.63E-02	1.33E-11	1.90E+01	2.24E+00	2.32E-02	9.41E-11	4.49E-09	5.50E-04	4.47E+00	9.83E-03	1.72E-06	5.17E-10	-3.81E-06	1.47E-08	3.06E-03	-4.36E-05	9.39E-11	0.00E+00	-2.81E-13	-2.71E-13	3.56E+00	0.00E+00	0.00E+00	-8.35E-23	1.35E-146	1.49E-07
3.62E-05	309.3	3.56E+19	0.00E+00	3.55E+00	6.53E+05	-2.56E-02	3.65E+01	1.39E+05	8.53E-01	1.73E+05	2.10E-04	3.48E+04	1.59E+02	3.73E-02	2.84E+02	8.92E-07	1.63E-12	3.09E+01	8.04E-03	0.00E+00	1.08E+01	2.95E-01	2.91E+00	1.61E-02	1.32E-11	1.91E+01	2.25E+00	2.33E-02	9.40E-11	4.49E-09	5.50E-04	4.40E+00	9.87E-03	1.71E-06	5.16E-10	-3.79E-06	1.45E-08	3.02E-03	-4.56E-07	9.34E-11	0.00E+00	-2.81E-13	-2.71E-13	3.55E+00	0.00E+00	0.00E+00	-8.35E-23	1.34E-146	1.47E-07
3.62E-05	309.304	3.56E+19	0.00E+00	3.53E+00	6.53E+05	-2.56E-02	3.64E+01	1.39E+05	8.49E-01	1.73E+05	2.09E-04	3.48E+04	1.59E+02	3.72E-02	2.84E+02	8.91E-07	1.52E-12	3.09E+01	7.50E-03	0.00E+00	1.08E+01	2.95E-01	2.92E+00	1.59E-02	1.32E-11	1.91E+01	2.26E+00	2.33E-02	9.51E-11	4.50E-09	5.50E-04	4.34E+00	9.91E-03	1.70E-06	5.16E-10	-3.77E-06	1.42E-08	3.02E-03	-3.47E-06	9.29E-11	0.00E+00	-2.81E-13	-2.71E-13	3.53E+00	0.00E+00	0.00E+00	-8.35E-23	1.34E-146	1.45E-07
3.63E-05	309.308	3.56E+19	0.00E+00	3.52E+00	6.53E+05	-2.56E-02	3.64E+01	1.39E+05	8.46E-01	1.73E+05	2.09E-04	3.48E+04	1.59E+02	3.71E-02	2.84E+02	8.90E-07	1.41E-12	3.09E+01	6.98E-03	0.00E+00	1.07E+01	2.95E-01	2.93E+00	1.58E-02	1.32E-11	1.92E+01	2.27E+00	2.34E-02	9.60E-11	4.51E-09	5.50E-04	4.28E+00	9.95E-03	1.70E-06	5.15E-10	-3.74E-06	1.40E-08	3.02E-03	-2.50E-06	9.23E-11	0.00E+00	-2.81E-13	-2.71E-13	3.52E+00	0.00E+00	0.00E+00	-8.35E-23	1.33E-146	1.43E-07
3.63E-05	309.312	3.56E+19	0.00E+00	3.50E+00	6.53E+05	-2.56E-02	3.63E+01	1.39E+05	8.43E-01	1.73E+05	2.09E-04	3.48E+04	1.58E+02	3.71E-02	2.84E+02	8.89E-07	1.31E-12	3.09E+01	6.50E-03	0.00E+00	1.07E+01	2.95E-01	2.94E+00	1.56E-02	1.32E-11	1.92E+01	2.27E+00	2.34E-02	9.71E-11	4.51E-09	5.50E-04	4.22E+00	9.99E-03	1.69E-06	5.15E-10	-3.72E-06	1.38E-08	3.02E-03	-5.55E-06	9.18E-11	0.00E+00	-2.81E-13	-2.71E-13	3.50E+00	0.00E+00	0.00E+00	-8.35E-23	1.33E-146	1.41E-07
3.64E-05	309.316	3.56E+19	0.00E+00	3.49E+00	6.53E+05	-2.56E-02	3.62E+01	1.39E+05	8.40E-01	1.73E+05	2.08E-04	3.48E+04	1.58E+02	3.70E-02	2.84E+02	8.88E-07	1.22E-12	3.09E+01	6.05E-03	0.00E+00	1.07E+01	2.95E-01	2.95E+00	1.54E-02	1.32E-11	1.93E+01	2.28E+00	2.35E-02	9.81E-11	4.52E-09	5.50E-04	4.16E+00	1.00E-02	1.68E-06	5.14E-10	-3.70E-06	1.35E-08	3.02E-03	-1.52E-06	9.13E-11	0.00E+00	-2.81E-13	-2.71E-13	3.49E+00	0.00E+00	0.00E+00	-8.35E-23	1.32E-146	1.39E-07
3.64E-05	309.32	3.56E+19	0.00E+00	3.47E+00	6.53E+05	-2.56E-02	3.62E+01	1.39E+05	8.36E-01	1.73E+05	2.08E-04	3.48E+04	1.58E+02	3.69E-02	2.84E+02	8.87E-07	1.13E-12	3.09E+01	5.62E-03	0.00E+00	1.07E+01	2.95E-01	2.96E+00	1.52E-02	1.32E-11	1.94E+01	2.29E+00	2.35E-02	9.92E-11	4.53E-09	5.50E-04	4.10E+00	1.01E-02	1.67E-06	5.13E-10	-3.68E-06	1.33E-08	3.02E-03	-4.71E-06	9.08E-11	0.00E+00	-2.81E-13	-2.71E-13	3.47E+00	0.00E+00	0.00E+00	-8.35E-23	1.32E-146	1.37E-07
3.64E-05	309.324	3.56E+19	0.00E+00	3.46E+00	6.53E+05	-2.56E-02	3.61E+01	1.39E+05	8.33E-01	1.73E+05	2.08E-04	3.48E+04	1.58E+02	3.68E-02	2.84E+02	8.86E-07	1.05E-12	3.09E+01	5.22E-03	0.00E+00	1.07E+01	2.95E-01	2.97E+00	1.51E-02	1.32E-11	1.94E+01	2.30E+00	2.35E-02	1.07E-10	4.53E-09	5.50E-04	4.04E+00	1.01E-02	1.67E-06	5.13E-10	-3.65E-06	1.31E-08	3.29E-03	-2.70E-04	9.02E-11	0.00E+00	-2.81E-13	-2.71E-13	3.46E+00	0.00E+00	0.00E+00	-8.35E-23	1.31E-146	1.35E-07
3.65E-05	309.328	3.56E+19	0.00E+00	3.45E+00	6.53E+05	-2.56E-02	3.60E+01	1.39E+05	8.30E-01	1.73E+05	2.07E-04	3.48E+04	1.58E+02	3.68E-02	2.84E+02	8.84E-07	9.71E-13	3.08E+01	4.85E-03	0.00E+00	1.07E+01	2.95E-01	2.97E+00	1.49E-02	1.32E-11	1.95E+01	2.31E+00	2.36E-02	1.07E-10	4.54E-09	5.50E-04	3.98E+00	1.02E-02	1.66E-06	5.12E-10	-3.63E-06	1.29E-08	3.24E-03	-2.21E-04	8.97E-11	0.00E+00	-2.81E-13	-2.71E-13	3.45E+00	0.00E+00	0.00E+00	-8.35E-23	1.30E-146	1.33E-07
3.65E-05	309.332	3.56E+19	0.00E+00	3.43E+00	6.53E+05	-2.56E-02	3.60E+01	1.39E+05	8.26E-01	1.73E+05	2.07E-04	3.48E+04	1.58E+02	3.67E-02	2.84E+02	8.83E-07	8.99E-13	3.08E+01	4.50E-03	0.00E+00	1.07E+01	2.95E-01	2.98E+00	1.48E-02	1.32E-11	1.95E+01	2.32E+00	2.36E-02	1.07E-10	4.54E-09	5.50E-04	3.92E+00	1.02E-02	1.65E-06	5.12E-10	-3.60E-06	1.26E-08	3.19E-03	-1.72E-04	8.92E-11	0.00E+00	-2.81E-13	-2.71E-13	3.43E+00	0.00E+00	0.00E+00	-8.35E-23	1.30E-146	1.31E-07
[truncated: 23,711 more rows]
[truncated: 18 more columns]
