# Supplementary material for: Dataset of numerical assessment on the combined effects of non-thermal plasma and water addition in hydrogen combustion
Source: Data Brief. 2025 Dec 19;64:112405. doi: 10.1016/j.dib.2025.112405 (PMC12813465; doi:10.1016/j.dib.2025.112405)
Supplement: Supplementary file 1 [file mmc1.zip › Research Data/Simulations for DOE/Run20.csv]

Time(s)	T_gas(K)	N_gas(#/cm^3)	AR	E	N2	He	H2O2	H2	H	O2	O	H2O	OH	HO2	O3	O(1D)	O(1S)	O2(a1)	O2(b1)	O2(c)	NO	N2O	NO2	HNO	HNO2	HONO	HONO2	N2H2	H2NN	HNOH	NH3	N	NO3	NH	NNH	NH2	H2NO	N2H4	N2H3	NH2OH	N^+	NH^+	H3^+	N2H^+	He^+	O^+	O2^+	N2^+	NH3^+
1.00E-11	900	1.22E+19	0.00E+00	5.22E-10	4.85E+05	1.09E-09	3.69E-21	3.08E+05	1.48E-10	1.29E+05	7.00E-11	7.71E+04	7.09E-12	8.31E-12	3.05E-14	4.62E-11	3.03E-13	1.10E-10	1.71E-12	0.00E+00	1.99E-15	5.56E-18	1.60E-31	1.88E-27	9.24E-45	1.78E-37	2.57E-53	5.21E-35	2.42E-40	1.05E-43	5.87E-33	3.10E-11	6.99E-53	1.12E-19	4.19E-20	9.61E-27	4.03E-38	2.04E-61	2.08E-52	3.03E-48	0.00E+00	5.28E-32	2.10E-13	7.07E-13	3.89E-28	5.68E-30	3.89E-12	9.37E-12	1.28E-34
2.00E-11	900	1.22E+19	0.00E+00	5.43E-10	4.85E+05	1.09E-09	1.48E-20	3.08E+05	3.03E-10	1.29E+05	1.43E-10	7.71E+04	1.50E-11	1.66E-11	1.23E-13	9.40E-11	7.90E-13	2.20E-10	3.51E-12	0.00E+00	8.07E-15	2.26E-17	1.28E-30	1.51E-26	1.51E-43	2.96E-36	8.54E-52	4.17E-34	1.94E-39	1.64E-42	9.08E-32	6.33E-11	2.17E-51	4.53E-19	1.70E-19	7.64E-26	6.24E-37	1.47E-60	3.33E-51	9.94E-47	0.00E+00	7.78E-31	7.72E-13	2.77E-12	7.82E-28	2.28E-29	7.94E-12	1.84E-11	3.79E-33
3.00E-11	900	1.22E+19	0.00E+00	5.64E-10	4.85E+05	1.09E-09	3.32E-20	3.08E+05	4.66E-10	1.29E+05	2.20E-10	7.71E+04	2.38E-11	2.49E-11	2.80E-13	1.44E-10	1.47E-12	3.30E-10	5.41E-12	0.00E+00	1.84E-14	5.16E-17	4.37E-30	5.14E-26	7.96E-43	1.57E-35	6.70E-51	1.42E-33	6.64E-39	8.31E-42	4.57E-31	9.68E-11	1.63E-50	1.03E-18	3.88E-19	2.60E-25	3.14E-36	1.66E-59	1.75E-50	7.77E-46	0.00E+00	3.66E-30	1.60E-12	6.13E-12	1.18E-27	5.15E-29	1.21E-11	2.72E-11	2.69E-32
4.00E-11	900	1.22E+19	0.00E+00	5.86E-10	4.85E+05	1.09E-09	5.91E-20	3.08E+05	6.36E-10	1.29E+05	3.00E-10	7.71E+04	3.34E-11	3.32E-11	5.03E-13	1.95E-10	2.34E-12	4.41E-10	7.39E-12	0.00E+00	3.31E-14	9.33E-17	1.05E-29	1.23E-25	2.64E-42	5.20E-35	2.95E-50	3.41E-33	1.59E-38	2.64E-41	1.45E-30	1.32E-10	6.98E-50	1.86E-18	6.99E-19	6.22E-25	9.97E-36	1.10E-58	5.82E-50	3.42E-45	0.00E+00	1.08E-29	2.62E-12	1.07E-11	1.58E-27	9.19E-29	1.65E-11	3.58E-11	1.08E-31
5.00E-11	900	1.22E+19	0.00E+00	6.10E-10	4.85E+05	1.09E-09	9.24E-20	3.08E+05	8.15E-10	1.29E+05	3.84E-10	7.71E+04	4.40E-11	4.15E-11	7.94E-13	2.48E-10	3.42E-12	5.52E-10	9.48E-12	0.00E+00	5.25E-14	1.48E-16	2.06E-29	2.42E-25	6.76E-42	1.34E-34	9.42E-50	6.73E-33	3.14E-38	6.48E-41	3.56E-30	1.68E-10	2.17E-49	2.95E-18	1.11E-18	1.23E-24	2.45E-35	5.01E-58	1.52E-49	1.09E-44	0.00E+00	2.47E-29	3.79E-12	1.65E-11	1.99E-27	1.44E-28	2.11E-11	4.41E-11	3.15E-31
6.00E-11	900	1.22E+19	0.00E+00	6.34E-10	4.85E+05	1.09E-09	1.33E-19	3.08E+05	1.00E-09	1.29E+05	4.72E-10	7.71E+04	5.55E-11	4.99E-11	1.16E-12	3.03E-10	4.70E-12	6.63E-10	1.17E-11	0.00E+00	7.66E-14	2.17E-16	3.60E-29	4.23E-25	1.48E-41	2.91E-34	2.46E-49	1.17E-32	5.50E-38	1.35E-40	7.43E-30	2.06E-10	5.51E-49	4.30E-18	1.62E-18	2.14E-24	5.11E-35	1.77E-57	3.39E-49	2.84E-44	0.00E+00	4.80E-29	5.06E-12	2.34E-11	2.40E-27	2.08E-28	2.58E-11	5.23E-11	7.55E-31
7.00E-11	900	1.22E+19	0.00E+00	6.59E-10	4.85E+05	1.09E-09	1.81E-19	3.08E+05	1.20E-09	1.29E+05	5.64E-10	7.71E+04	6.80E-11	5.82E-11	1.59E-12	3.60E-10	6.20E-12	7.75E-10	1.40E-11	0.00E+00	1.06E-13	3.00E-16	5.78E-29	6.79E-25	2.88E-41	5.68E-34	5.59E-49	1.89E-32	8.83E-38	2.52E-40	1.39E-29	2.45E-10	1.22E-48	5.93E-18	2.23E-18	3.43E-24	9.53E-35	5.21E-57	6.85E-49	6.46E-44	0.00E+00	8.37E-29	6.41E-12	3.14E-11	2.82E-27	2.85E-28	3.07E-11	6.03E-11	1.57E-30
8.00E-11	900	1.22E+19	0.00E+00	6.85E-10	4.85E+05	1.09E-09	2.37E-19	3.08E+05	1.40E-09	1.29E+05	6.60E-10	7.71E+04	8.15E-11	6.65E-11	2.10E-12	4.20E-10	7.92E-12	8.87E-10	1.64E-11	0.00E+00	1.40E-13	3.98E-16	8.71E-29	1.02E-24	5.20E-41	1.02E-33	1.15E-48	2.84E-32	1.33E-37	4.34E-40	2.39E-29	2.85E-10	2.45E-48	7.85E-18	2.95E-18	5.17E-24	1.64E-34	1.34E-56	1.28E-48	1.32E-43	0.00E+00	1.34E-28	7.80E-12	4.04E-11	3.25E-27	3.73E-28	3.58E-11	6.82E-11	2.96E-30
9.00E-11	900	1.22E+19	0.00E+00	7.12E-10	4.85E+05	1.09E-09	2.99E-19	3.08E+05	1.61E-09	1.29E+05	7.60E-10	7.71E+04	9.61E-11	7.48E-11	2.68E-12	4.81E-10	9.87E-12	9.99E-10	1.89E-11	0.00E+00	1.79E-13	5.12E-16	1.25E-28	1.47E-24	8.80E-41	1.72E-33	2.17E-48	4.09E-32	1.92E-37	7.01E-40	3.85E-29	3.28E-10	4.53E-48	1.01E-17	3.79E-18	7.44E-24	2.65E-34	3.10E-56	2.26E-48	2.50E-43	0.00E+00	2.03E-28	9.22E-12	5.05E-11	3.68E-27	4.75E-28	4.11E-11	7.60E-11	5.16E-30
1.00E-10	900	1.22E+19	0.00E+00	7.40E-10	4.85E+05	1.09E-09	3.70E-19	3.08E+05	1.83E-09	1.29E+05	8.64E-10	7.71E+04	1.12E-10	8.31E-11	3.35E-12	5.45E-10	1.20E-11	1.11E-09	2.15E-11	0.00E+00	2.25E-13	6.42E-16	1.74E-28	2.04E-24	1.42E-40	2.75E-33	3.85E-48	5.67E-32	2.67E-37	1.08E-39	5.92E-29	3.72E-10	7.88E-48	1.26E-17	4.74E-18	1.03E-23	4.07E-34	6.56E-56	3.81E-48	4.44E-43	0.00E+00	2.93E-28	1.07E-11	6.16E-11	4.12E-27	5.89E-28	4.66E-11	8.38E-11	8.46E-30
1.10E-10	900	1.22E+19	0.00E+00	7.69E-10	4.85E+05	1.09E-09	4.47E-19	3.08E+05	2.06E-09	1.29E+05	9.74E-10	7.71E+04	1.29E-10	9.14E-11	4.10E-12	6.11E-10	1.45E-11	1.22E-09	2.43E-11	0.00E+00	2.76E-13	7.90E-16	2.34E-28	2.74E-24	2.20E-40	4.22E-33	6.50E-48	7.62E-32	3.59E-37	1.59E-39	8.73E-29	4.17E-10	1.30E-47	1.55E-17	5.82E-18	1.39E-23	6.00E-34	1.29E-55	6.18E-48	7.50E-43	0.00E+00	4.06E-28	1.21E-11	7.37E-11	4.58E-27	7.16E-28	5.24E-11	9.15E-11	1.32E-29
1.20E-10	900	1.22E+19	0.00E+00	7.99E-10	4.85E+05	1.09E-09	5.32E-19	3.08E+05	2.30E-09	1.29E+05	1.09E-09	7.71E+04	1.47E-10	9.98E-11	4.93E-12	6.79E-10	1.72E-11	1.34E-09	2.72E-11	0.00E+00	3.32E-13	9.56E-16	3.06E-28	3.60E-24	3.29E-40	6.28E-33	1.05E-47	1.00E-31	4.72E-37	2.27E-39	1.25E-28	4.65E-10	2.07E-47	1.87E-17	7.02E-18	1.82E-23	8.57E-34	2.42E-55	9.72E-48	1.21E-42	0.00E+00	5.46E-28	1.35E-11	8.69E-11	5.04E-27	8.57E-28	5.83E-11	9.92E-11	1.98E-29
1.30E-10	900	1.22E+19	0.00E+00	8.31E-10	4.85E+05	1.09E-09	6.25E-19	3.08E+05	2.55E-09	1.29E+05	1.21E-09	7.71E+04	1.66E-10	1.08E-10	5.86E-12	7.50E-10	2.01E-11	1.45E-09	3.02E-11	0.00E+00	3.96E-13	1.14E-15	3.94E-28	4.62E-24	4.80E-40	9.07E-33	1.65E-47	1.28E-31	6.07E-37	3.15E-39	1.73E-28	5.14E-10	3.18E-47	2.22E-17	8.35E-18	2.34E-23	1.19E-33	4.30E-55	1.49E-47	1.90E-42	0.00E+00	7.15E-28	1.50E-11	1.01E-10	5.51E-27	1.01E-27	6.45E-11	1.07E-10	2.87E-29
1.40E-10	900	1.22E+19	0.00E+00	8.64E-10	4.85E+05	1.09E-09	7.25E-19	3.08E+05	2.81E-09	1.29E+05	1.33E-09	7.71E+04	1.87E-10	1.16E-10	6.87E-12	8.24E-10	2.33E-11	1.57E-09	3.34E-11	0.00E+00	4.65E-13	1.34E-15	4.97E-28	5.83E-24	6.83E-40	1.28E-32	2.50E-47	1.62E-31	7.67E-37	4.28E-39	2.35E-28	5.65E-10	4.73E-47	2.61E-17	9.82E-18	2.95E-23	1.61E-33	7.34E-55	2.22E-47	2.88E-42	0.00E+00	9.16E-28	1.64E-11	1.16E-10	5.99E-27	1.18E-27	7.10E-11	1.15E-10	4.05E-29
1.50E-10	900	1.22E+19	0.00E+00	8.98E-10	4.85E+05	1.09E-09	8.32E-19	3.08E+05	3.08E-09	1.29E+05	1.46E-09	7.71E+04	2.08E-10	1.25E-10	7.98E-12	9.01E-10	2.68E-11	1.68E-09	3.67E-11	0.00E+00	5.42E-13	1.57E-15	6.18E-28	7.25E-24	9.53E-40	1.77E-32	3.69E-47	2.01E-31	9.55E-37	5.68E-39	3.12E-28	6.19E-10	6.88E-47	3.04E-17	1.14E-17	3.67E-23	2.14E-33	1.21E-54	3.24E-47	4.25E-42	0.00E+00	1.15E-27	1.79E-11	1.32E-10	6.48E-27	1.36E-27	7.77E-11	1.22E-10	5.57E-29
1.60E-10	900	1.22E+19	0.00E+00	9.33E-10	4.85E+05	1.09E-09	9.46E-19	3.08E+05	3.36E-09	1.29E+05	1.60E-09	7.71E+04	2.32E-10	1.33E-10	9.18E-12	9.80E-10	3.06E-11	1.80E-09	4.01E-11	0.00E+00	6.25E-13	1.82E-15	7.57E-28	8.90E-24	1.31E-39	2.40E-32	5.33E-47	2.47E-31	1.17E-36	7.42E-39	4.07E-28	6.74E-10	9.77E-47	3.51E-17	1.32E-17	4.50E-23	2.80E-33	1.93E-54	4.66E-47	6.13E-42	0.00E+00	1.42E-27	1.93E-11	1.49E-10	6.98E-27	1.56E-27	8.46E-11	1.30E-10	7.50E-29
1.70E-10	900	1.22E+19	0.00E+00	9.70E-10	4.85E+05	1.09E-09	1.07E-18	3.08E+05	3.65E-09	1.29E+05	1.74E-09	7.71E+04	2.56E-10	1.41E-10	1.05E-11	1.06E-09	3.46E-11	1.91E-09	4.38E-11	0.00E+00	7.16E-13	2.08E-15	9.18E-28	1.08E-23	1.76E-39	3.20E-32	7.55E-47	2.99E-31	1.42E-36	9.54E-39	5.24E-28	7.32E-10	1.36E-46	4.02E-17	1.51E-17	5.45E-23	3.60E-33	3.01E-54	6.57E-47	8.68E-42	0.00E+00	1.74E-27	2.08E-11	1.67E-10	7.50E-27	1.77E-27	9.19E-11	1.38E-10	9.91E-29
1.80E-10	900	1.22E+19	0.00E+00	1.01E-09	4.85E+05	1.09E-09	1.20E-18	3.08E+05	3.95E-09	1.29E+05	1.88E-09	7.71E+04	2.83E-10	1.50E-10	1.19E-11	1.15E-09	3.90E-11	2.03E-09	4.75E-11	0.00E+00	8.14E-13	2.38E-15	1.10E-27	1.29E-23	2.35E-39	4.22E-32	1.05E-46	3.59E-31	1.71E-36	1.21E-38	6.64E-28	7.92E-10	1.87E-46	4.57E-17	1.71E-17	6.54E-23	4.56E-33	4.57E-54	9.14E-47	1.21E-41	0.00E+00	2.10E-27	2.22E-11	1.86E-10	8.03E-27	2.00E-27	9.94E-11	1.46E-10	1.29E-28
1.90E-10	900	1.22E+19	0.00E+00	1.05E-09	4.85E+05	1.09E-09	1.33E-18	3.08E+05	4.27E-09	1.29E+05	2.04E-09	7.71E+04	3.11E-10	1.58E-10	1.34E-11	1.24E-09	4.37E-11	2.15E-09	5.15E-11	0.00E+00	9.21E-13	2.69E-15	1.31E-27	1.54E-23	3.09E-39	5.48E-32	1.44E-46	4.27E-31	2.04E-36	1.51E-38	8.31E-28	8.54E-10	2.52E-46	5.17E-17	1.94E-17	7.77E-23	5.71E-33	6.80E-54	1.25E-46	1.65E-41	0.00E+00	2.50E-27	2.36E-11	2.07E-10	8.57E-27	2.24E-27	1.07E-10	1.54E-10	1.65E-28
2.00E-10	900	1.22E+19	0.00E+00	1.09E-09	4.85E+05	1.09E-09	1.48E-18	3.08E+05	4.59E-09	1.29E+05	2.20E-09	7.71E+04	3.40E-10	1.66E-10	1.51E-11	1.33E-09	4.87E-11	2.26E-09	5.56E-11	0.00E+00	1.04E-12	3.03E-15	1.54E-27	1.81E-23	4.02E-39	7.04E-32	1.94E-46	5.03E-31	2.40E-36	1.87E-38	1.03E-27	9.19E-10	3.35E-46	5.81E-17	2.17E-17	9.17E-23	7.07E-33	9.91E-54	1.70E-46	2.23E-41	0.00E+00	2.96E-27	2.51E-11	2.28E-10	9.13E-27	2.50E-27	1.15E-10	1.63E-10	2.09E-28
2.10E-10	900	1.22E+19	0.00E+00	1.13E-09	4.85E+05	1.09E-09	1.63E-18	3.08E+05	4.94E-09	1.29E+05	2.36E-09	7.71E+04	3.71E-10	1.75E-10	1.68E-11	1.42E-09	5.41E-11	2.38E-09	5.99E-11	0.00E+00	1.16E-12	3.40E-15	1.81E-27	2.12E-23	5.17E-39	8.96E-32	2.59E-46	5.88E-31	2.82E-36	2.30E-38	1.26E-27	9.86E-10	4.40E-46	6.50E-17	2.43E-17	1.07E-22	8.67E-33	1.42E-53	2.27E-46	2.97E-41	0.00E+00	3.47E-27	2.66E-11	2.50E-10	9.70E-27	2.77E-27	1.24E-10	1.71E-10	2.62E-28
2.20E-10	900	1.22E+19	0.00E+00	1.18E-09	4.85E+05	1.09E-09	1.79E-18	3.08E+05	5.29E-09	1.29E+05	2.54E-09	7.71E+04	4.04E-10	1.83E-10	1.87E-11	1.52E-09	5.98E-11	2.50E-09	6.44E-11	0.00E+00	1.29E-12	3.80E-15	2.10E-27	2.47E-23	6.60E-39	1.13E-31	3.41E-46	6.83E-31	3.28E-36	2.79E-38	1.53E-27	1.06E-09	5.72E-46	7.24E-17	2.71E-17	1.25E-22	1.05E-32	2.00E-53	3.00E-46	3.92E-41	0.00E+00	4.03E-27	2.80E-11	2.73E-10	1.03E-26	3.07E-27	1.33E-10	1.80E-10	3.24E-28
2.30E-10	900	1.22E+19	0.00E+00	1.22E-09	4.85E+05	1.09E-09	1.96E-18	3.08E+05	5.66E-09	1.29E+05	2.72E-09	7.71E+04	4.39E-10	1.91E-10	2.07E-11	1.63E-09	6.58E-11	2.62E-09	6.91E-11	0.00E+00	1.43E-12	4.22E-15	2.43E-27	2.85E-23	8.34E-39	1.41E-31	4.44E-46	7.89E-31	3.80E-36	3.37E-38	1.85E-27	1.13E-09	7.36E-46	8.03E-17	3.00E-17	1.44E-22	1.27E-32	2.79E-53	3.94E-46	5.10E-41	0.00E+00	4.67E-27	2.95E-11	2.98E-10	1.09E-26	3.38E-27	1.42E-10	1.89E-10	3.97E-28
2.40E-10	900	1.22E+19	0.00E+00	1.27E-09	4.85E+05	1.09E-09	2.13E-18	3.08E+05	6.04E-09	1.29E+05	2.91E-09	7.71E+04	4.75E-10	2.00E-10	2.28E-11	1.73E-09	7.23E-11	2.74E-09	7.40E-11	0.00E+00	1.58E-12	4.68E-15	2.79E-27	3.28E-23	1.05E-38	1.75E-31	5.74E-46	9.06E-31	4.37E-36	4.03E-38	2.21E-27	1.20E-09	9.38E-46	8.88E-17	3.31E-17	1.66E-22	1.52E-32	3.83E-53	5.11E-46	6.59E-41	0.00E+00	5.36E-27	3.11E-11	3.23E-10	1.15E-26	3.70E-27	1.51E-10	1.98E-10	4.83E-28
2.50E-10	900	1.22E+19	0.00E+00	1.32E-09	4.85E+05	1.09E-09	2.31E-18	3.08E+05	6.44E-09	1.29E+05	3.11E-09	7.71E+04	5.14E-10	2.08E-10	2.50E-11	1.84E-09	7.91E-11	2.86E-09	7.91E-11	0.00E+00	1.74E-12	5.16E-15	3.19E-27	3.74E-23	1.31E-38	2.15E-31	7.34E-46	1.03E-30	5.00E-36	4.78E-38	2.62E-27	1.28E-09	1.18E-45	9.78E-17	3.64E-17	1.89E-22	1.80E-32	5.19E-53	6.58E-46	8.42E-41	0.00E+00	6.14E-27	3.26E-11	3.50E-10	1.22E-26	4.05E-27	1.61E-10	2.07E-10	5.83E-28
2.60E-10	900	1.22E+19	0.00E+00	1.37E-09	4.85E+05	1.09E-09	2.50E-18	3.08E+05	6.86E-09	1.29E+05	3.31E-09	7.71E+04	5.54E-10	2.16E-10	2.74E-11	1.96E-09	8.64E-11	2.98E-09	8.44E-11	0.00E+00	1.91E-12	5.68E-15	3.63E-27	4.26E-23	1.62E-38	2.63E-31	9.31E-46	1.18E-30	5.70E-36	5.65E-38	3.10E-27	1.36E-09	1.49E-45	1.07E-16	4.00E-17	2.15E-22	2.13E-32	6.96E-53	8.41E-46	1.07E-40	0.00E+00	6.99E-27	3.42E-11	3.78E-10	1.28E-26	4.41E-27	1.71E-10	2.17E-10	6.98E-28
2.70E-10	900	1.22E+19	0.00E+00	1.43E-09	4.85E+05	1.09E-09	2.70E-18	3.08E+05	7.29E-09	1.29E+05	3.52E-09	7.71E+04	5.97E-10	2.25E-10	3.00E-11	2.08E-09	9.40E-11	3.10E-09	9.00E-11	0.00E+00	2.09E-12	6.23E-15	4.11E-27	4.82E-23	1.99E-38	3.20E-31	1.17E-45	1.33E-30	6.46E-36	6.63E-38	3.63E-27	1.45E-09	1.85E-45	1.18E-16	4.37E-17	2.44E-22	2.50E-32	9.24E-53	1.07E-45	1.35E-40	0.00E+00	7.92E-27	3.58E-11	4.07E-10	1.35E-26	4.80E-27	1.82E-10	2.27E-10	8.31E-28
2.80E-10	900	1.22E+19	0.00E+00	1.48E-09	4.85E+05	1.09E-09	2.90E-18	3.08E+05	7.74E-09	1.29E+05	3.75E-09	7.71E+04	6.42E-10	2.33E-10	3.27E-11	2.20E-09	1.02E-10	3.22E-09	9.57E-11	0.00E+00	2.29E-12	6.82E-15	4.63E-27	5.44E-23	2.43E-38	3.86E-31	1.47E-45	1.50E-30	7.31E-36	7.73E-38	4.24E-27	1.54E-09	2.29E-45	1.28E-16	4.77E-17	2.75E-22	2.91E-32	1.22E-52	1.34E-45	1.68E-40	0.00E+00	8.94E-27	3.75E-11	4.38E-10	1.42E-26	5.21E-27	1.93E-10	2.37E-10	9.84E-28
2.90E-10	900	1.22E+19	0.00E+00	1.54E-09	4.85E+05	1.09E-09	3.11E-18	3.08E+05	8.20E-09	1.29E+05	3.98E-09	7.71E+04	6.89E-10	2.41E-10	3.55E-11	2.33E-09	1.11E-10	3.35E-09	1.02E-10	0.00E+00	2.49E-12	7.44E-15	5.21E-27	6.11E-23	2.96E-38	4.64E-31	1.82E-45	1.69E-30	8.22E-36	8.98E-38	4.92E-27	1.63E-09	2.81E-45	1.40E-16	5.19E-17	3.09E-22	3.38E-32	1.59E-52	1.68E-45	2.09E-40	0.00E+00	1.01E-26	3.92E-11	4.70E-10	1.49E-26	5.63E-27	2.04E-10	2.47E-10	1.16E-27
3.00E-10	900	1.22E+19	0.00E+00	1.60E-09	4.85E+05	1.09E-09	3.33E-18	3.08E+05	8.69E-09	1.29E+05	4.22E-09	7.71E+04	7.38E-10	2.50E-10	3.85E-11	2.46E-09	1.20E-10	3.47E-09	1.08E-10	0.00E+00	2.71E-12	8.11E-15	5.83E-27	6.85E-23	3.59E-38	5.55E-31	2.25E-45	1.89E-30	9.23E-36	1.04E-37	5.69E-27	1.72E-09	3.43E-45	1.52E-16	5.63E-17	3.46E-22	3.91E-32	2.05E-52	2.09E-45	2.58E-40	0.00E+00	1.13E-26	4.09E-11	5.03E-10	1.57E-26	6.08E-27	2.16E-10	2.58E-10	1.36E-27
3.10E-10	900	1.22E+19	0.00E+00	1.67E-09	4.85E+05	1.09E-09	3.56E-18	3.08E+05	9.19E-09	1.29E+05	4.47E-09	7.71E+04	7.90E-10	2.58E-10	4.17E-11	2.60E-09	1.29E-10	3.60E-09	1.15E-10	0.00E+00	2.94E-12	8.81E-15	6.51E-27	7.64E-23	4.33E-38	6.61E-31	2.76E-45	2.10E-30	1.03E-35	1.19E-37	6.55E-27	1.82E-09	4.17E-45	1.65E-16	6.10E-17	3.86E-22	4.50E-32	2.63E-52	2.58E-45	3.16E-40	0.00E+00	1.26E-26	4.27E-11	5.38E-10	1.65E-26	6.55E-27	2.29E-10	2.69E-10	1.58E-27
3.20E-10	900	1.22E+19	0.00E+00	1.73E-09	4.85E+05	1.09E-09	3.79E-18	3.08E+05	9.71E-09	1.29E+05	4.73E-09	7.71E+04	8.45E-10	2.66E-10	4.50E-11	2.74E-09	1.39E-10	3.72E-09	1.21E-10	0.00E+00	3.18E-12	9.55E-15	7.24E-27	8.50E-23	5.20E-38	7.84E-31	3.37E-45	2.34E-30	1.15E-35	1.37E-37	7.50E-27	1.93E-09	5.04E-45	1.79E-16	6.60E-17	4.30E-22	5.15E-32	3.35E-52	3.18E-45	3.86E-40	0.00E+00	1.41E-26	4.46E-11	5.74E-10	1.73E-26	7.04E-27	2.42E-10	2.81E-10	1.83E-27
3.30E-10	900	1.22E+19	0.00E+00	1.80E-09	4.85E+05	1.09E-09	4.03E-18	3.08E+05	1.03E-08	1.29E+05	5.00E-09	7.71E+04	9.02E-10	2.75E-10	4.85E-11	2.89E-09	1.50E-10	3.85E-09	1.29E-10	0.00E+00	3.43E-12	1.03E-14	8.04E-27	9.44E-23	6.21E-38	9.25E-31	4.09E-45	2.59E-30	1.28E-35	1.56E-37	8.56E-27	2.03E-09	6.06E-45	1.93E-16	7.12E-17	4.77E-22	5.88E-32	4.24E-52	3.89E-45	4.69E-40	0.00E+00	1.57E-26	4.65E-11	6.11E-10	1.81E-26	7.56E-27	2.55E-10	2.93E-10	2.12E-27
3.40E-10	900	1.22E+19	0.00E+00	1.87E-09	4.85E+05	1.09E-09	4.28E-18	3.08E+05	1.08E-08	1.29E+05	5.29E-09	7.71E+04	9.62E-10	2.83E-10	5.22E-11	3.05E-09	1.61E-10	3.98E-09	1.36E-10	0.00E+00	3.70E-12	1.12E-14	8.89E-27	1.04E-22	7.40E-38	1.09E-30	4.95E-45	2.87E-30	1.42E-35	1.78E-37	9.74E-27	2.14E-09	7.26E-45	2.08E-16	7.67E-17	5.28E-22	6.69E-32	5.34E-52	4.73E-45	5.67E-40	0.00E+00	1.74E-26	4.84E-11	6.50E-10	1.90E-26	8.10E-27	2.69E-10	3.05E-10	2.44E-27
3.50E-10	900	1.22E+19	0.00E+00	1.95E-09	4.85E+05	1.09E-09	4.54E-18	3.08E+05	1.14E-08	1.29E+05	5.58E-09	7.71E+04	1.02E-09	2.91E-10	5.61E-11	3.21E-09	1.72E-10	4.10E-09	1.44E-10	0.00E+00	3.99E-12	1.21E-14	9.82E-27	1.15E-22	8.78E-38	1.28E-30	5.96E-45	3.16E-30	1.57E-35	2.01E-37	1.10E-26	2.26E-09	8.66E-45	2.24E-16	8.25E-17	5.83E-22	7.58E-32	6.67E-52	5.74E-45	6.82E-40	0.00E+00	1.93E-26	5.05E-11	6.91E-10	1.99E-26	8.67E-27	2.84E-10	3.18E-10	2.80E-27
3.60E-10	900	1.22E+19	0.00E+00	2.02E-09	4.85E+05	1.09E-09	4.80E-18	3.08E+05	1.20E-08	1.29E+05	5.89E-09	7.71E+04	1.09E-09	3.00E-10	6.02E-11	3.38E-09	1.84E-10	4.23E-09	1.52E-10	0.00E+00	4.29E-12	1.30E-14	1.08E-26	1.27E-22	1.04E-37	1.49E-30	7.14E-45	3.48E-30	1.73E-35	2.27E-37	1.25E-26	2.38E-09	1.03E-44	2.41E-16	8.86E-17	6.41E-22	8.57E-32	8.29E-52	6.92E-45	8.18E-40	0.00E+00	2.14E-26	5.25E-11	7.33E-10	2.08E-26	9.26E-27	2.99E-10	3.31E-10	3.21E-27
3.70E-10	900	1.22E+19	0.00E+00	2.10E-09	4.85E+05	1.09E-09	5.07E-18	3.08E+05	1.27E-08	1.29E+05	6.21E-09	7.71E+04	1.16E-09	3.08E-10	6.45E-11	3.55E-09	1.97E-10	4.36E-09	1.60E-10	0.00E+00	4.60E-12	1.40E-14	1.19E-26	1.39E-22	1.22E-37	1.74E-30	8.52E-45	3.82E-30	1.91E-35	2.56E-37	1.40E-26	2.51E-09	1.22E-44	2.59E-16	9.50E-17	7.05E-22	9.65E-32	1.03E-51	8.32E-45	9.76E-40	0.00E+00	2.37E-26	5.47E-11	7.78E-10	2.17E-26	9.89E-27	3.14E-10	3.45E-10	3.66E-27
3.80E-10	900	1.22E+19	0.00E+00	2.19E-09	4.85E+05	1.09E-09	5.35E-18	3.08E+05	1.33E-08	1.29E+05	6.54E-09	7.71E+04	1.23E-09	3.17E-10	6.90E-11	3.73E-09	2.11E-10	4.50E-09	1.69E-10	0.00E+00	4.93E-12	1.50E-14	1.30E-26	1.53E-22	1.44E-37	2.02E-30	1.01E-44	4.18E-30	2.10E-35	2.88E-37	1.58E-26	2.64E-09	1.44E-44	2.77E-16	1.02E-16	7.73E-22	1.08E-31	1.26E-51	9.96E-45	1.16E-39	0.00E+00	2.61E-26	5.70E-11	8.24E-10	2.27E-26	1.05E-26	3.31E-10	3.59E-10	4.16E-27
3.90E-10	900	1.22E+19	0.00E+00	2.27E-09	4.85E+05	1.09E-09	5.63E-18	3.08E+05	1.40E-08	1.29E+05	6.89E-09	7.71E+04	1.31E-09	3.25E-10	7.38E-11	3.92E-09	2.25E-10	4.63E-09	1.78E-10	0.00E+00	5.28E-12	1.61E-14	1.43E-26	1.67E-22	1.68E-37	2.33E-30	1.20E-44	4.57E-30	2.30E-35	3.22E-37	1.77E-26	2.77E-09	1.69E-44	2.97E-16	1.09E-16	8.46E-22	1.21E-31	1.55E-51	1.19E-44	1.38E-39	0.00E+00	2.88E-26	5.93E-11	8.71E-10	2.37E-26	1.12E-26	3.48E-10	3.74E-10	4.72E-27
4.00E-10	900	1.22E+19	0.00E+00	2.36E-09	4.85E+05	1.09E-09	5.93E-18	3.08E+05	1.47E-08	1.29E+05	7.25E-09	7.71E+04	1.39E-09	3.33E-10	7.88E-11	4.11E-09	2.39E-10	4.76E-09	1.88E-10	0.00E+00	5.65E-12	1.72E-14	1.56E-26	1.83E-22	1.97E-37	2.70E-30	1.42E-44	4.99E-30	2.52E-35	3.60E-37	1.97E-26	2.91E-09	1.98E-44	3.17E-16	1.16E-16	9.23E-22	1.36E-31	1.88E-51	1.41E-44	1.62E-39	0.00E+00	3.17E-26	6.17E-11	9.21E-10	2.48E-26	1.19E-26	3.65E-10	3.89E-10	5.34E-27
4.10E-10	900	1.22E+19	0.00E+00	2.46E-09	4.85E+05	1.09E-09	6.23E-18	3.08E+05	1.55E-08	1.29E+05	7.62E-09	7.71E+04	1.47E-09	3.42E-10	8.40E-11	4.31E-09	2.55E-10	4.90E-09	1.97E-10	0.00E+00	6.03E-12	1.84E-14	1.70E-26	1.99E-22	2.29E-37	3.10E-30	1.67E-44	5.44E-30	2.75E-35	4.01E-37	2.20E-26	3.06E-09	2.31E-44	3.39E-16	1.24E-16	1.01E-21	1.51E-31	2.29E-51	1.67E-44	1.91E-39	0.00E+00	3.48E-26	6.42E-11	9.73E-10	2.59E-26	1.27E-26	3.84E-10	4.05E-10	6.03E-27
4.20E-10	900	1.22E+19	0.00E+00	2.55E-09	4.85E+05	1.09E-09	6.53E-18	3.08E+05	1.62E-08	1.29E+05	8.01E-09	7.71E+04	1.55E-09	3.50E-10	8.94E-11	4.52E-09	2.71E-10	5.04E-09	2.08E-10	0.00E+00	6.44E-12	1.97E-14	1.85E-26	2.17E-22	2.66E-37	3.57E-30	1.96E-44	5.91E-30	3.01E-35	4.46E-37	2.45E-26	3.21E-09	2.69E-44	3.62E-16	1.32E-16	1.10E-21	1.68E-31	2.77E-51	1.98E-44	2.24E-39	0.00E+00	3.82E-26	6.68E-11	1.03E-09	2.70E-26	1.34E-26	4.03E-10	4.21E-10	6.79E-27
4.30E-10	900	1.22E+19	0.00E+00	2.65E-09	4.85E+05	1.09E-09	6.85E-18	3.08E+05	1.70E-08	1.29E+05	8.42E-09	7.71E+04	1.64E-09	3.58E-10	9.51E-11	4.74E-09	2.88E-10	5.17E-09	2.18E-10	0.00E+00	6.86E-12	2.10E-14	2.01E-26	2.36E-22	3.08E-37	4.09E-30	2.30E-44	6.42E-30	3.28E-35	4.95E-37	2.71E-26	3.37E-09	3.13E-44	3.86E-16	1.41E-16	1.19E-21	1.86E-31	3.33E-51	2.33E-44	2.63E-39	0.00E+00	4.20E-26	6.95E-11	1.08E-09	2.82E-26	1.42E-26	4.22E-10	4.38E-10	7.63E-27
4.40E-10	900	1.22E+19	0.00E+00	2.76E-09	4.85E+05	1.09E-09	7.17E-18	3.08E+05	1.79E-08	1.29E+05	8.84E-09	7.71E+04	1.74E-09	3.67E-10	1.01E-10	4.97E-09	3.05E-10	5.31E-09	2.30E-10	0.00E+00	7.31E-12	2.24E-14	2.18E-26	2.56E-22	3.57E-37	4.68E-30	2.68E-44	6.96E-30	3.57E-35	5.48E-37	3.00E-26	3.53E-09	3.62E-44	4.11E-16	1.50E-16	1.29E-21	2.06E-31	4.00E-51	2.73E-44	3.07E-39	0.00E+00	4.60E-26	7.22E-11	1.14E-09	2.94E-26	1.51E-26	4.43E-10	4.56E-10	8.56E-27
4.50E-10	900	1.22E+19	0.00E+00	2.87E-09	4.85E+05	1.09E-09	7.50E-18	3.08E+05	1.87E-08	1.29E+05	9.28E-09	7.71E+04	1.84E-09	3.75E-10	1.07E-10	5.20E-09	3.24E-10	5.45E-09	2.41E-10	0.00E+00	7.77E-12	2.39E-14	2.36E-26	2.77E-22	4.12E-37	5.34E-30	3.12E-44	7.53E-30	3.88E-35	6.06E-37	3.32E-26	3.70E-09	4.19E-44	4.37E-16	1.59E-16	1.40E-21	2.28E-31	4.90E-51	3.20E-44	3.57E-39	0.00E+00	5.04E-26	7.51E-11	1.20E-09	3.07E-26	1.60E-26	4.64E-10	4.74E-10	9.58E-27
4.60E-10	900	1.22E+19	0.00E+00	2.98E-09	4.85E+05	1.09E-09	7.84E-18	3.08E+05	1.96E-08	1.29E+05	9.74E-09	7.71E+04	1.94E-09	3.84E-10	1.14E-10	5.45E-09	3.43E-10	5.60E-09	2.53E-10	0.00E+00	8.26E-12	2.54E-14	2.55E-26	2.99E-22	4.74E-37	6.08E-30	3.62E-44	8.14E-30	4.21E-35	6.68E-37	3.66E-26	3.88E-09	4.83E-44	4.64E-16	1.69E-16	1.51E-21	2.51E-31	7.66E-51	3.73E-44	4.14E-39	0.00E+00	5.51E-26	7.81E-11	1.26E-09	3.20E-26	1.69E-26	4.87E-10	4.93E-10	1.07E-26
4.70E-10	900	1.22E+19	0.00E+00	3.10E-09	4.85E+05	1.09E-09	8.19E-18	3.08E+05	2.06E-08	1.29E+05	1.02E-08	7.71E+04	2.05E-09	3.92E-10	1.21E-10	5.70E-09	3.63E-10	5.74E-09	2.66E-10	0.00E+00	8.77E-12	2.71E-14	2.76E-26	3.23E-22	5.44E-37	6.92E-30	4.20E-44	8.78E-30	4.56E-35	7.35E-37	4.03E-26	4.06E-09	5.56E-44	4.93E-16	1.79E-16	1.63E-21	2.77E-31	1.27E-50	4.35E-44	4.80E-39	0.00E+00	6.03E-26	8.13E-11	1.33E-09	3.33E-26	1.78E-26	5.10E-10	5.13E-10	1.20E-26
4.80E-10	900	1.22E+19	0.00E+00	3.22E-09	4.85E+05	1.09E-09	8.54E-18	3.08E+05	2.15E-08	1.29E+05	1.07E-08	7.71E+04	2.16E-09	4.00E-10	1.28E-10	5.97E-09	3.84E-10	5.89E-09	2.79E-10	0.00E+00	9.31E-12	2.88E-14	2.97E-26	3.49E-22	6.24E-37	7.85E-30	4.85E-44	9.46E-30	4.94E-35	8.08E-37	4.42E-26	4.25E-09	6.38E-44	5.23E-16	1.90E-16	1.76E-21	3.04E-31	1.88E-50	5.05E-44	5.55E-39	0.00E+00	6.59E-26	8.45E-11	1.40E-09	3.47E-26	1.88E-26	5.34E-10	5.33E-10	1.33E-26
4.90E-10	900	1.22E+19	0.00E+00	3.35E-09	4.85E+05	1.09E-09	8.90E-18	3.08E+05	2.26E-08	1.29E+05	1.12E-08	7.71E+04	2.28E-09	4.09E-10	1.35E-10	6.24E-09	4.06E-10	6.03E-09	2.93E-10	0.00E+00	9.87E-12	3.05E-14	3.20E-26	3.76E-22	7.14E-37	8.89E-30	5.59E-44	1.02E-29	5.34E-35	8.87E-37	4.85E-26	4.45E-09	7.31E-44	5.55E-16	2.01E-16	1.90E-21	3.33E-31	2.54E-50	5.85E-44	6.39E-39	0.00E+00	7.19E-26	8.78E-11	1.47E-09	3.62E-26	1.99E-26	5.59E-10	5.55E-10	1.48E-26
5.00E-10	900	1.22E+19	0.00E+00	3.48E-09	4.85E+05	1.09E-09	9.27E-18	3.08E+05	2.36E-08	1.29E+05	1.18E-08	7.71E+04	2.40E-09	4.17E-10	1.43E-10	6.52E-09	4.29E-10	6.18E-09	3.07E-10	0.00E+00	1.05E-11	3.24E-14	3.45E-26	4.05E-22	8.16E-37	1.01E-29	6.44E-44	1.10E-29	5.77E-35	9.71E-37	5.31E-26	4.66E-09	8.36E-44	5.88E-16	2.13E-16	2.04E-21	3.65E-31	3.22E-50	6.77E-44	7.36E-39	0.00E+00	7.85E-26	9.13E-11	1.54E-09	3.77E-26	2.10E-26	5.85E-10	5.77E-10	1.65E-26
5.10E-10	900	1.22E+19	0.00E+00	3.62E-09	4.85E+05	1.09E-09	9.64E-18	3.08E+05	2.47E-08	1.29E+05	1.23E-08	7.71E+04	2.53E-09	4.26E-10	1.51E-10	6.82E-09	4.53E-10	6.33E-09	3.21E-10	0.00E+00	1.11E-11	3.43E-14	3.71E-26	4.35E-22	9.31E-37	1.14E-29	7.39E-44	1.18E-29	6.23E-35	1.06E-36	5.81E-26	4.87E-09	9.55E-44	6.22E-16	2.25E-16	2.20E-21	3.99E-31	3.89E-50	7.81E-44	8.45E-39	0.00E+00	8.57E-26	9.50E-11	1.62E-09	3.93E-26	2.21E-26	6.12E-10	6.00E-10	1.83E-26
5.20E-10	900	1.22E+19	0.00E+00	3.76E-09	4.85E+05	1.09E-09	1.00E-17	3.08E+05	2.58E-08	1.29E+05	1.29E-08	7.71E+04	2.66E-09	4.34E-10	1.60E-10	7.13E-09	4.78E-10	6.48E-09	3.37E-10	0.00E+00	1.17E-11	3.64E-14	3.98E-26	4.67E-22	1.06E-36	1.28E-29	8.47E-44	1.26E-29	6.72E-35	1.16E-36	6.34E-26	5.10E-09	1.09E-43	6.58E-16	2.38E-16	2.36E-21	4.36E-31	4.62E-50	8.99E-44	9.68E-39	0.00E+00	9.34E-26	9.87E-11	1.70E-09	4.09E-26	2.33E-26	6.40E-10	6.24E-10	2.03E-26
5.30E-10	900	1.22E+19	0.00E+00	3.91E-09	4.85E+05	1.09E-09	1.04E-17	3.08E+05	2.70E-08	1.29E+05	1.35E-08	7.71E+04	2.80E-09	4.42E-10	1.69E-10	7.45E-09	5.04E-10	6.64E-09	3.53E-10	0.00E+00	1.24E-11	3.85E-14	4.27E-26	5.01E-22	1.20E-36	1.44E-29	9.69E-44	1.35E-29	7.24E-35	1.26E-36	6.92E-26	5.33E-09	1.24E-43	6.96E-16	2.51E-16	2.53E-21	4.75E-31	5.40E-50	1.03E-43	1.11E-38	0.00E+00	1.02E-25	1.03E-10	1.78E-09	4.26E-26	2.45E-26	6.69E-10	6.48E-10	2.24E-26
5.40E-10	900	1.22E+19	0.00E+00	4.06E-09	4.85E+05	1.09E-09	1.08E-17	3.08E+05	2.82E-08	1.29E+05	1.41E-08	7.71E+04	2.94E-09	4.51E-10	1.78E-10	7.78E-09	5.31E-10	6.80E-09	3.69E-10	0.00E+00	1.31E-11	4.08E-14	4.58E-26	5.37E-22	1.37E-36	1.62E-29	1.11E-43	1.45E-29	7.80E-35	1.38E-36	7.53E-26	5.57E-09	1.41E-43	7.36E-16	2.65E-16	2.71E-21	5.17E-31	6.27E-50	1.19E-43	1.27E-38	0.00E+00	1.11E-25	1.07E-10	1.87E-09	4.44E-26	2.57E-26	6.99E-10	6.74E-10	2.48E-26
5.50E-10	900	1.22E+19	0.00E+00	4.22E-09	4.85E+05	1.09E-09	1.12E-17	3.08E+05	2.95E-08	1.29E+05	1.48E-08	7.71E+04	3.09E-09	4.59E-10	1.88E-10	8.12E-09	5.60E-10	6.95E-09	3.87E-10	0.00E+00	1.38E-11	4.31E-14	4.90E-26	5.75E-22	1.55E-36	1.82E-29	1.26E-43	1.55E-29	8.39E-35	1.50E-36	8.19E-26	5.82E-09	1.59E-43	7.77E-16	2.80E-16	2.91E-21	5.63E-31	7.21E-50	1.36E-43	1.44E-38	0.00E+00	1.21E-25	1.11E-10	1.96E-09	4.62E-26	2.71E-26	7.31E-10	7.01E-10	2.74E-26
5.60E-10	900	1.22E+19	0.00E+00	4.39E-09	4.85E+05	1.09E-09	1.16E-17	3.08E+05	3.08E-08	1.29E+05	1.55E-08	7.71E+04	3.25E-09	4.68E-10	1.98E-10	8.48E-09	5.89E-10	7.11E-09	4.05E-10	0.00E+00	1.46E-11	4.56E-14	5.24E-26	6.15E-22	1.75E-36	2.04E-29	1.44E-43	1.66E-29	9.02E-35	1.63E-36	8.89E-26	6.08E-09	1.81E-43	8.20E-16	2.95E-16	3.11E-21	6.11E-31	8.23E-50	1.55E-43	1.64E-38	0.00E+00	1.31E-25	1.15E-10	2.05E-09	4.81E-26	2.84E-26	7.63E-10	7.29E-10	3.02E-26
5.70E-10	900	1.22E+19	0.00E+00	4.56E-09	4.85E+05	1.09E-09	1.21E-17	3.08E+05	3.22E-08	1.29E+05	1.62E-08	7.71E+04	3.41E-09	4.76E-10	2.09E-10	8.85E-09	6.20E-10	7.28E-09	4.23E-10	0.00E+00	1.54E-11	4.81E-14	5.61E-26	6.57E-22	1.98E-36	2.29E-29	1.63E-43	1.77E-29	9.68E-35	1.76E-36	9.65E-26	6.35E-09	2.04E-43	8.65E-16	3.11E-16	3.32E-21	6.63E-31	9.31E-50	1.77E-43	1.87E-38	0.00E+00	1.43E-25	1.20E-10	2.15E-09	5.01E-26	2.99E-26	7.97E-10	7.58E-10	3.33E-26
5.80E-10	900	1.22E+19	0.00E+00	4.74E-09	4.85E+05	1.09E-09	1.25E-17	3.08E+05	3.36E-08	1.29E+05	1.69E-08	7.71E+04	3.58E-09	4.85E-10	2.20E-10	9.24E-09	6.52E-10	7.44E-09	4.43E-10	0.00E+00	1.62E-11	5.08E-14	5.99E-26	7.02E-22	2.24E-36	2.56E-29	1.85E-43	1.89E-29	1.04E-34	1.91E-36	1.05E-25	6.63E-09	2.30E-43	9.12E-16	3.27E-16	3.55E-21	7.18E-31	1.05E-49	2.02E-43	2.12E-38	0.00E+00	1.56E-25	1.25E-10	2.25E-09	5.21E-26	3.14E-26	8.33E-10	7.88E-10	3.67E-26
5.90E-10	900	1.22E+19	0.00E+00	4.93E-09	4.85E+05	1.09E-09	1.29E-17	3.08E+05	3.51E-08	1.29E+05	1.77E-08	7.71E+04	3.76E-09	4.93E-10	2.31E-10	9.64E-09	6.86E-10	7.61E-09	4.63E-10	0.00E+00	1.71E-11	5.36E-14	6.39E-26	7.49E-22	2.52E-36	2.86E-29	2.10E-43	2.01E-29	1.12E-34	2.07E-36	1.13E-25	6.93E-09	2.60E-43	9.61E-16	3.44E-16	3.79E-21	7.77E-31	1.17E-49	2.29E-43	2.40E-38	0.00E+00	1.69E-25	1.30E-10	2.35E-09	5.43E-26	3.29E-26	8.69E-10	8.19E-10	4.04E-26
6.00E-10	900	1.22E+19	0.00E+00	5.12E-09	4.85E+05	1.09E-09	1.34E-17	3.08E+05	3.67E-08	1.29E+05	1.85E-08	7.71E+04	3.95E-09	5.01E-10	2.43E-10	1.01E-08	7.21E-10	7.78E-09	4.84E-10	0.00E+00	1.80E-11	5.66E-14	6.81E-26	7.99E-22	2.84E-36	3.19E-29	2.38E-43	2.14E-29	1.20E-34	2.23E-36	1.22E-25	7.23E-09	2.93E-43	1.01E-15	3.62E-16	4.04E-21	8.40E-31	1.31E-49	2.60E-43	2.71E-38	0.00E+00	1.84E-25	1.35E-10	2.46E-09	5.65E-26	3.46E-26	9.08E-10	8.51E-10	4.45E-26
6.10E-10	900	1.22E+19	0.00E+00	5.32E-09	4.85E+05	1.09E-09	1.38E-17	3.08E+05	3.83E-08	1.29E+05	1.93E-08	7.71E+04	4.14E-09	5.10E-10	2.56E-10	1.05E-08	7.57E-10	7.96E-09	5.06E-10	0.00E+00	1.90E-11	5.96E-14	7.26E-26	8.51E-22	3.19E-36	3.56E-29	2.68E-43	2.28E-29	1.28E-34	2.41E-36	1.32E-25	7.55E-09	3.29E-43	1.07E-15	3.81E-16	4.30E-21	9.07E-31	1.46E-49	2.95E-43	3.06E-38	0.00E+00	2.00E-25	1.40E-10	2.57E-09	5.88E-26	3.62E-26	9.47E-10	8.85E-10	4.89E-26
6.20E-10	900	1.22E+19	0.00E+00	5.53E-09	4.85E+05	1.09E-09	1.43E-17	3.08E+05	4.00E-08	1.29E+05	2.01E-08	7.71E+04	4.34E-09	5.18E-10	2.69E-10	1.09E-08	7.95E-10	8.13E-09	5.29E-10	0.00E+00	2.00E-11	6.28E-14	7.73E-26	9.06E-22	3.58E-36	3.96E-29	3.03E-43	2.43E-29	1.37E-34	2.60E-36	1.42E-25	7.88E-09	3.70E-43	1.12E-15	4.01E-16	4.58E-21	9.78E-31	1.62E-49	3.34E-43	3.46E-38	0.00E+00	2.17E-25	1.46E-10	2.69E-09	6.11E-26	3.80E-26	9.89E-10	9.20E-10	5.36E-26
6.30E-10	900	1.22E+19	0.00E+00	5.75E-09	4.85E+05	1.09E-09	1.47E-17	3.08E+05	4.17E-08	1.29E+05	2.10E-08	7.71E+04	4.55E-09	5.27E-10	2.82E-10	1.14E-08	8.34E-10	8.31E-09	5.53E-10	0.00E+00	2.10E-11	6.62E-14	8.22E-26	9.64E-22	4.01E-36	4.41E-29	3.41E-43	2.58E-29	1.47E-34	2.81E-36	1.53E-25	8.22E-09	4.15E-43	1.18E-15	4.21E-16	4.87E-21	1.05E-30	1.80E-49	3.78E-43	3.90E-38	0.00E+00	2.36E-25	1.51E-10	2.81E-09	6.36E-26	3.98E-26	1.03E-09	9.56E-10	5.89E-26
6.40E-10	900	1.22E+19	0.00E+00	5.98E-09	4.85E+05	1.09E-09	1.52E-17	3.08E+05	4.35E-08	1.29E+05	2.20E-08	7.71E+04	4.77E-09	5.35E-10	2.97E-10	1.19E-08	8.75E-10	8.49E-09	5.77E-10	0.00E+00	2.21E-11	6.96E-14	8.74E-26	1.02E-21	4.50E-36	4.90E-29	3.84E-43	2.74E-29	1.57E-34	3.02E-36	1.65E-25	8.57E-09	4.65E-43	1.24E-15	4.43E-16	5.18E-21	1.14E-30	1.99E-49	4.27E-43	4.38E-38	0.00E+00	2.56E-25	1.57E-10	2.94E-09	6.62E-26	4.17E-26	1.08E-09	9.94E-10	6.46E-26
6.50E-10	900	1.22E+19	0.00E+00	6.22E-09	4.85E+05	1.09E-09	1.57E-17	3.08E+05	4.54E-08	1.29E+05	2.29E-08	7.71E+04	5.00E-09	5.44E-10	3.11E-10	1.24E-08	9.18E-10	8.68E-09	6.03E-10	0.00E+00	2.32E-11	7.33E-14	9.29E-26	1.09E-21	5.03E-36	5.45E-29	4.32E-43	2.91E-29	1.68E-34	3.25E-36	1.78E-25	8.94E-09	5.21E-43	1.30E-15	4.65E-16	5.50E-21	1.22E-30	2.20E-49	4.82E-43	4.93E-38	0.00E+00	2.78E-25	1.63E-10	3.07E-09	6.89E-26	4.37E-26	1.12E-09	1.03E-09	7.07E-26
6.60E-10	900	1.22E+19	0.00E+00	6.46E-09	4.85E+05	1.09E-09	1.62E-17	3.08E+05	4.73E-08	1.29E+05	2.39E-08	7.71E+04	5.23E-09	5.52E-10	3.27E-10	1.29E-08	9.63E-10	8.86E-09	6.30E-10	0.00E+00	2.44E-11	7.71E-14	9.86E-26	1.16E-21	5.63E-36	6.05E-29	4.85E-43	3.08E-29	1.80E-34	3.49E-36	1.91E-25	9.33E-09	5.82E-43	1.37E-15	4.88E-16	5.84E-21	1.31E-30	2.43E-49	5.43E-43	5.53E-38	0.00E+00	3.02E-25	1.70E-10	3.21E-09	7.16E-26	4.57E-26	1.17E-09	1.07E-09	7.75E-26
6.70E-10	900	1.22E+19	0.00E+00	6.72E-09	4.85E+05	1.09E-09	1.67E-17	3.08E+05	4.93E-08	1.29E+05	2.50E-08	7.71E+04	5.48E-09	5.61E-10	3.43E-10	1.35E-08	1.01E-09	9.06E-09	6.57E-10	0.00E+00	2.56E-11	8.11E-14	1.05E-25	1.23E-21	6.29E-36	6.70E-29	5.44E-43	3.27E-29	1.92E-34	3.75E-36	2.05E-25	9.73E-09	6.51E-43	1.44E-15	5.12E-16	6.20E-21	1.41E-30	2.68E-49	6.10E-43	6.21E-38	0.00E+00	3.28E-25	1.77E-10	3.35E-09	7.45E-26	4.79E-26	1.22E-09	1.12E-09	8.48E-26
6.80E-10	900	1.22E+19	0.00E+00	6.98E-09	4.85E+05	1.09E-09	1.72E-17	3.08E+05	5.15E-08	1.29E+05	2.61E-08	7.71E+04	5.74E-09	5.69E-10	3.59E-10	1.40E-08	1.06E-09	9.25E-09	6.86E-10	0.00E+00	2.69E-11	8.52E-14	1.11E-25	1.30E-21	7.02E-36	7.43E-29	6.10E-43	3.46E-29	2.05E-34	4.02E-36	2.20E-25	1.01E-08	7.26E-43	1.51E-15	5.37E-16	6.57E-21	1.51E-30	2.96E-49	6.86E-43	6.96E-38	0.00E+00	3.56E-25	1.84E-10	3.50E-09	7.75E-26	5.01E-26	1.27E-09	1.16E-09	9.28E-26
6.90E-10	900	1.22E+19	0.00E+00	7.26E-09	4.85E+05	1.09E-09	1.77E-17	3.08E+05	5.36E-08	1.29E+05	2.72E-08	7.71E+04	6.01E-09	5.78E-10	3.77E-10	1.46E-08	1.11E-09	9.45E-09	7.16E-10	0.00E+00	2.82E-11	8.95E-14	1.18E-25	1.38E-21	7.82E-36	8.22E-29	6.83E-43	3.67E-29	2.19E-34	4.31E-36	2.36E-25	1.06E-08	8.10E-43	1.59E-15	5.63E-16	6.96E-21	1.62E-30	3.26E-49	7.70E-43	7.79E-38	0.00E+00	3.86E-25	1.91E-10	3.65E-09	8.06E-26	5.24E-26	1.33E-09	1.21E-09	1.01E-25
7.00E-10	900	1.22E+19	0.00E+00	7.54E-09	4.85E+05	1.09E-09	1.82E-17	3.08E+05	5.59E-08	1.29E+05	2.84E-08	7.71E+04	6.28E-09	5.86E-10	3.95E-10	1.52E-08	1.16E-09	9.65E-09	7.48E-10	0.00E+00	2.96E-11	9.40E-14	1.25E-25	1.46E-21	8.71E-36	9.09E-29	7.63E-43	3.88E-29	2.34E-34	4.62E-36	2.53E-25	1.10E-08	9.02E-43	1.67E-15	5.90E-16	7.38E-21	1.74E-30	3.58E-49	8.64E-43	8.70E-38	0.00E+00	4.18E-25	1.98E-10	3.81E-09	8.38E-26	5.48E-26	1.38E-09	1.25E-09	1.11E-25
7.10E-10	900	1.22E+19	0.00E+00	7.84E-09	4.85E+05	1.09E-09	1.87E-17	3.08E+05	5.83E-08	1.29E+05	2.96E-08	7.71E+04	6.57E-09	5.95E-10	4.14E-10	1.59E-08	1.21E-09	9.86E-09	7.80E-10	0.00E+00	3.11E-11	9.87E-14	1.32E-25	1.55E-21	9.70E-36	1.01E-28	8.53E-43	4.10E-29	2.50E-34	4.95E-36	2.70E-25	1.15E-08	1.00E-42	1.75E-15	6.19E-16	7.81E-21	1.86E-30	3.94E-49	9.68E-43	9.72E-38	0.00E+00	4.54E-25	2.06E-10	3.98E-09	8.72E-26	5.73E-26	1.44E-09	1.30E-09	1.21E-25
7.20E-10	900	1.22E+19	0.00E+00	8.15E-09	4.85E+05	1.09E-09	1.93E-17	3.08E+05	6.07E-08	1.29E+05	3.08E-08	7.71E+04	6.88E-09	6.04E-10	4.33E-10	1.65E-08	1.27E-09	1.01E-08	8.14E-10	0.00E+00	3.26E-11	1.04E-13	1.40E-25	1.64E-21	1.08E-35	1.11E-28	9.52E-43	4.34E-29	2.67E-34	5.29E-36	2.89E-25	1.20E-08	1.12E-42	1.83E-15	6.48E-16	8.26E-21	1.99E-30	4.30E-49	1.08E-42	1.09E-37	0.00E+00	4.92E-25	2.14E-10	4.15E-09	9.07E-26	5.99E-26	1.50E-09	1.36E-09	1.32E-25
7.30E-10	900	1.22E+19	0.00E+00	8.47E-09	4.85E+05	1.09E-09	1.98E-17	3.08E+05	6.33E-08	1.29E+05	3.22E-08	7.71E+04	7.19E-09	6.12E-10	4.54E-10	1.72E-08	1.33E-09	1.03E-08	8.49E-10	0.00E+00	3.42E-11	1.09E-13	1.48E-25	1.73E-21	1.20E-35	1.23E-28	1.06E-42	4.58E-29	2.84E-34	5.66E-36	3.09E-25	1.25E-08	1.24E-42	1.92E-15	6.79E-16	8.74E-21	2.12E-30	4.65E-49	1.21E-42	1.21E-37	0.00E+00	5.33E-25	2.23E-10	4.33E-09	9.43E-26	6.26E-26	1.57E-09	1.41E-09	1.44E-25
7.40E-10	900	1.22E+19	0.00E+00	8.81E-09	4.85E+05	1.09E-09	2.04E-17	3.08E+05	6.60E-08	1.29E+05	3.35E-08	7.71E+04	7.52E-09	6.21E-10	4.75E-10	1.79E-08	1.39E-09	1.05E-08	8.85E-10	0.00E+00	3.58E-11	1.14E-13	1.56E-25	1.83E-21	1.33E-35	1.35E-28	1.18E-42	4.84E-29	3.03E-34	6.04E-36	3.30E-25	1.30E-08	1.38E-42	2.01E-15	7.11E-16	9.24E-21	2.27E-30	5.07E-49	1.35E-42	1.35E-37	0.00E+00	5.78E-25	2.32E-10	4.52E-09	9.81E-26	6.54E-26	1.63E-09	1.46E-09	1.57E-25
7.50E-10	900	1.22E+19	0.00E+00	9.15E-09	4.85E+05	1.09E-09	2.09E-17	3.08E+05	6.87E-08	1.29E+05	3.50E-08	7.71E+04	7.86E-09	6.29E-10	4.97E-10	1.87E-08	1.46E-09	1.07E-08	9.23E-10	0.00E+00	3.75E-11	1.20E-13	1.65E-25	1.93E-21	1.48E-35	1.49E-28	1.32E-42	5.11E-29	3.23E-34	6.45E-36	3.52E-25	1.35E-08	1.53E-42	2.11E-15	7.44E-16	9.76E-21	2.42E-30	5.57E-49	1.51E-42	1.50E-37	0.00E+00	6.27E-25	2.41E-10	4.71E-09	1.02E-25	6.84E-26	1.70E-09	1.52E-09	1.72E-25
7.60E-10	900	1.22E+19	0.00E+00	9.51E-09	4.85E+05	1.09E-09	2.15E-17	3.08E+05	7.16E-08	1.29E+05	3.64E-08	7.71E+04	8.21E-09	6.38E-10	5.20E-10	1.95E-08	1.52E-09	1.10E-08	9.63E-10	0.00E+00	3.93E-11	1.25E-13	1.74E-25	2.04E-21	1.64E-35	1.64E-28	1.47E-42	5.39E-29	3.45E-34	6.88E-36	3.76E-25	1.41E-08	1.70E-42	2.21E-15	7.79E-16	1.03E-20	2.58E-30	6.15E-49	1.68E-42	1.67E-37	0.00E+00	6.79E-25	2.50E-10	4.91E-09	1.06E-25	7.14E-26	1.77E-09	1.58E-09	1.87E-25
7.70E-10	900	1.22E+19	0.00E+00	9.89E-09	4.85E+05	1.09E-09	2.21E-17	3.08E+05	7.46E-08	1.29E+05	3.80E-08	7.71E+04	8.58E-09	6.47E-10	5.44E-10	2.03E-08	1.59E-09	1.12E-08	1.00E-09	0.00E+00	4.12E-11	1.31E-13	1.84E-25	2.15E-21	1.81E-35	1.81E-28	1.63E-42	5.69E-29	3.67E-34	7.33E-36	4.01E-25	1.47E-08	1.88E-42	2.31E-15	8.15E-16	1.09E-20	2.75E-30	6.79E-49	1.87E-42	1.85E-37	0.00E+00	7.36E-25	2.60E-10	5.12E-09	1.10E-25	7.46E-26	1.84E-09	1.64E-09	2.04E-25
7.80E-10	900	1.22E+19	0.00E+00	1.03E-08	4.85E+05	1.09E-09	2.26E-17	3.08E+05	7.77E-08	1.29E+05	3.96E-08	7.71E+04	8.97E-09	6.55E-10	5.69E-10	2.11E-08	1.66E-09	1.14E-08	1.05E-09	0.00E+00	4.31E-11	1.38E-13	1.94E-25	2.27E-21	2.01E-35	1.99E-28	1.81E-42	6.00E-29	3.92E-34	7.81E-36	4.27E-25	1.53E-08	2.08E-42	2.42E-15	8.52E-16	1.15E-20	2.93E-30	7.48E-49	2.09E-42	2.06E-37	0.00E+00	7.97E-25	2.70E-10	5.34E-09	1.15E-25	7.79E-26	1.92E-09	1.71E-09	2.22E-25
7.90E-10	900	1.22E+19	0.00E+00	1.07E-08	4.85E+05	1.09E-09	2.32E-17	3.08E+05	8.09E-08	1.29E+05	4.12E-08	7.71E+04	9.37E-09	6.64E-10	5.95E-10	2.20E-08	1.74E-09	1.17E-08	1.09E-09	0.00E+00	4.51E-11	1.44E-13	2.05E-25	2.40E-21	2.22E-35	2.19E-28	2.01E-42	6.32E-29	4.17E-34	8.32E-36	4.54E-25	1.59E-08	2.30E-42	2.54E-15	8.92E-16	1.21E-20	3.12E-30	8.23E-49	2.32E-42	2.29E-37	0.00E+00	8.63E-25	2.81E-10	5.57E-09	1.19E-25	8.13E-26	2.00E-09	1.78E-09	2.42E-25
8.00E-10	900	1.22E+19	0.00E+00	1.11E-08	4.85E+05	1.09E-09	2.38E-17	3.08E+05	8.42E-08	1.29E+05	4.30E-08	7.71E+04	9.78E-09	6.72E-10	6.22E-10	2.29E-08	1.82E-09	1.19E-08	1.14E-09	0.00E+00	4.72E-11	1.51E-13	2.16E-25	2.53E-21	2.45E-35	2.40E-28	2.23E-42	6.66E-29	4.45E-34	8.85E-36	4.84E-25	1.66E-08	2.55E-42	2.65E-15	9.32E-16	1.28E-20	3.32E-30	9.05E-49	2.58E-42	2.53E-37	0.00E+00	9.35E-25	2.92E-10	5.80E-09	1.24E-25	8.48E-26	2.08E-09	1.85E-09	2.63E-25
8.10E-10	900	1.22E+19	0.00E+00	1.15E-08	4.85E+05	1.09E-09	2.44E-17	3.08E+05	8.77E-08	1.29E+05	4.48E-08	7.71E+04	1.02E-08	6.81E-10	6.50E-10	2.38E-08	1.90E-09	1.22E-08	1.19E-09	0.00E+00	4.94E-11	1.58E-13	2.28E-25	2.66E-21	2.71E-35	2.64E-28	2.47E-42	7.01E-29	4.74E-34	9.42E-36	5.14E-25	1.73E-08	2.82E-42	2.78E-15	9.75E-16	1.35E-20	3.53E-30	9.95E-49	2.86E-42	2.81E-37	0.00E+00	1.01E-24	3.04E-10	6.05E-09	1.29E-25	8.85E-26	2.17E-09	1.92E-09	2.86E-25
8.20E-10	900	1.22E+19	0.00E+00	1.20E-08	4.85E+05	1.09E-09	2.50E-17	3.08E+05	9.13E-08	1.29E+05	4.67E-08	7.71E+04	1.07E-08	6.90E-10	6.80E-10	2.48E-08	1.98E-09	1.24E-08	1.24E-09	0.00E+00	5.17E-11	1.66E-13	2.40E-25	2.81E-21	2.99E-35	2.90E-28	2.73E-42	7.38E-29	5.05E-34	1.00E-35	5.47E-25	1.80E-08	3.11E-42	2.90E-15	1.02E-15	1.42E-20	3.76E-30	1.09E-48	3.18E-42	3.11E-37	0.00E+00	1.10E-24	3.16E-10	6.30E-09	1.34E-25	9.24E-26	2.26E-09	2.00E-09	3.12E-25
8.30E-10	900	1.22E+19	0.00E+00	1.25E-08	4.85E+05	1.09E-09	2.57E-17	3.08E+05	9.51E-08	1.29E+05	4.86E-08	7.71E+04	1.11E-08	6.99E-10	7.10E-10	2.58E-08	2.07E-09	1.27E-08	1.29E-09	0.00E+00	5.40E-11	1.73E-13	2.53E-25	2.96E-21	3.30E-35	3.18E-28	3.02E-42	7.77E-29	5.38E-34	1.06E-35	5.81E-25	1.87E-08	3.43E-42	3.04E-15	1.06E-15	1.49E-20	3.99E-30	1.20E-48	3.52E-42	3.44E-37	0.00E+00	1.19E-24	3.28E-10	6.57E-09	1.39E-25	9.64E-26	2.35E-09	2.08E-09	3.39E-25
8.40E-10	900	1.22E+19	0.00E+00	1.30E-08	4.85E+05	1.09E-09	2.63E-17	3.08E+05	9.90E-08	1.29E+05	5.06E-08	7.71E+04	1.16E-08	7.07E-10	7.42E-10	2.68E-08	2.16E-09	1.30E-08	1.34E-09	0.00E+00	5.65E-11	1.82E-13	2.66E-25	3.11E-21	3.64E-35	3.49E-28	3.34E-42	8.17E-29	5.73E-34	1.13E-35	6.17E-25	1.95E-08	3.79E-42	3.18E-15	1.11E-15	1.57E-20	4.24E-30	1.32E-48	3.90E-42	3.80E-37	0.00E+00	1.29E-24	3.41E-10	6.84E-09	1.45E-25	1.01E-25	2.45E-09	2.16E-09	3.69E-25
8.50E-10	900	1.22E+19	0.00E+00	1.35E-08	4.85E+05	1.09E-09	2.69E-17	3.08E+05	1.03E-07	1.29E+05	5.27E-08	7.71E+04	1.21E-08	7.16E-10	7.75E-10	2.79E-08	2.26E-09	1.33E-08	1.40E-09	0.00E+00	5.91E-11	1.90E-13	2.80E-25	3.27E-21	4.01E-35	3.83E-28	3.70E-42	8.60E-29	6.10E-34	1.20E-35	6.54E-25	2.03E-08	4.17E-42	3.32E-15	1.16E-15	1.65E-20	4.50E-30	1.46E-48	4.32E-42	4.20E-37	0.00E+00	1.39E-24	3.54E-10	7.13E-09	1.51E-25	1.05E-25	2.55E-09	2.24E-09	4.01E-25
8.60E-10	900	1.22E+19	0.00E+00	1.40E-08	4.85E+05	1.09E-09	2.76E-17	3.08E+05	1.07E-07	1.29E+05	5.49E-08	7.71E+04	1.27E-08	7.25E-10	8.09E-10	2.90E-08	2.36E-09	1.35E-08	1.46E-09	0.00E+00	6.17E-11	1.99E-13	2.95E-25	3.44E-21	4.42E-35	4.20E-28	4.08E-42	9.04E-29	6.50E-34	1.27E-35	6.94E-25	2.11E-08	4.60E-42	3.47E-15	1.21E-15	1.74E-20	4.77E-30	1.60E-48	4.78E-42	4.64E-37	0.00E+00	1.51E-24	3.68E-10	7.43E-09	1.57E-25	1.09E-25	2.65E-09	2.33E-09	4.35E-25
8.70E-10	900	1.22E+19	0.00E+00	1.46E-08	4.85E+05	1.09E-09	2.82E-17	3.08E+05	1.12E-07	1.29E+05	5.72E-08	7.71E+04	1.32E-08	7.33E-10	8.45E-10	3.02E-08	2.46E-09	1.38E-08	1.52E-09	0.00E+00	6.45E-11	2.08E-13	3.10E-25	3.62E-21	4.86E-35	4.60E-28	4.51E-42	9.50E-29	6.92E-34	1.35E-35	7.36E-25	2.20E-08	5.07E-42	3.63E-15	1.27E-15	1.83E-20	5.06E-30	1.76E-48	5.29E-42	5.12E-37	0.00E+00	1.63E-24	3.83E-10	7.74E-09	1.63E-25	1.14E-25	2.76E-09	2.42E-09	4.73E-25
8.80E-10	900	1.22E+19	0.00E+00	1.51E-08	4.85E+05	1.09E-09	2.89E-17	3.08E+05	1.16E-07	1.29E+05	5.95E-08	7.71E+04	1.38E-08	7.42E-10	8.82E-10	3.14E-08	2.57E-09	1.41E-08	1.58E-09	0.00E+00	6.74E-11	2.17E-13	3.26E-25	3.81E-21	5.35E-35	5.03E-28	4.97E-42	9.98E-29	7.38E-34	1.43E-35	7.80E-25	2.29E-08	5.58E-42	3.79E-15	1.32E-15	1.92E-20	5.36E-30	1.93E-48	5.85E-42	5.65E-37	0.00E+00	1.77E-24	3.98E-10	8.06E-09	1.69E-25	1.19E-25	2.88E-09	2.52E-09	5.14E-25
8.90E-10	900	1.22E+19	0.00E+00	1.57E-08	4.85E+05	1.09E-09	2.95E-17	3.08E+05	1.21E-07	1.29E+05	6.20E-08	7.71E+04	1.44E-08	7.51E-10	9.21E-10	3.27E-08	2.68E-09	1.45E-08	1.64E-09	0.00E+00	7.04E-11	2.27E-13	3.43E-25	4.00E-21	5.88E-35	5.51E-28	5.48E-42	1.05E-28	7.86E-34	1.51E-35	8.26E-25	2.38E-08	6.14E-42	3.96E-15	1.38E-15	2.02E-20	5.68E-30	2.12E-48	6.46E-42	6.23E-37	0.00E+00	1.91E-24	4.14E-10	8.39E-09	1.76E-25	1.24E-25	2.99E-09	2.62E-09	5.58E-25
9.00E-10	900	1.22E+19	0.00E+00	1.64E-08	4.85E+05	1.09E-09	3.02E-17	3.08E+05	1.26E-07	1.29E+05	6.46E-08	7.71E+04	1.50E-08	7.60E-10	9.61E-10	3.40E-08	2.79E-09	1.48E-08	1.71E-09	0.00E+00	7.35E-11	2.37E-13	3.61E-25	4.21E-21	6.47E-35	6.03E-28	6.04E-42	1.10E-28	8.37E-34	1.60E-35	8.75E-25	2.48E-08	6.75E-42	4.14E-15	1.44E-15	2.13E-20	6.01E-30	2.33E-48	7.13E-42	6.87E-37	0.00E+00	2.07E-24	4.30E-10	8.74E-09	1.83E-25	1.29E-25	3.11E-09	2.72E-09	6.06E-25
9.10E-10	900	1.22E+19	0.00E+00	1.70E-08	4.85E+05	1.09E-09	3.09E-17	3.08E+05	1.31E-07	1.29E+05	6.72E-08	7.71E+04	1.56E-08	7.69E-10	1.00E-09	3.54E-08	2.91E-09	1.51E-08	1.78E-09	0.00E+00	7.68E-11	2.48E-13	3.79E-25	4.42E-21	7.11E-35	6.59E-28	6.66E-42	1.15E-28	8.92E-34	1.70E-35	9.26E-25	2.58E-08	7.42E-42	4.32E-15	1.50E-15	2.23E-20	6.36E-30	2.56E-48	7.86E-42	7.56E-37	0.00E+00	2.24E-24	4.47E-10	9.10E-09	1.90E-25	1.35E-25	3.24E-09	2.83E-09	6.58E-25
9.20E-10	900	1.22E+19	0.00E+00	1.77E-08	4.85E+05	1.09E-09	3.16E-17	3.08E+05	1.36E-07	1.29E+05	7.00E-08	7.71E+04	1.63E-08	7.78E-10	1.05E-09	3.69E-08	3.04E-09	1.54E-08	1.86E-09	0.00E+00	8.02E-11	2.59E-13	3.98E-25	4.64E-21	7.80E-35	7.21E-28	7.33E-42	1.21E-28	9.50E-34	1.79E-35	9.79E-25	2.69E-08	8.15E-42	4.51E-15	1.57E-15	2.35E-20	6.73E-30	2.81E-48	8.67E-42	8.33E-37	0.00E+00	2.42E-24	4.65E-10	9.47E-09	1.98E-25	1.40E-25	3.37E-09	2.94E-09	7.14E-25
9.30E-10	900	1.22E+19	0.00E+00	1.84E-08	4.85E+05	1.09E-09	3.23E-17	3.08E+05	1.42E-07	1.29E+05	7.28E-08	7.71E+04	1.70E-08	7.87E-10	1.09E-09	3.83E-08	3.17E-09	1.58E-08	1.93E-09	0.00E+00	8.37E-11	2.71E-13	4.18E-25	4.87E-21	8.57E-35	7.88E-28	8.07E-42	1.27E-28	1.01E-33	1.90E-35	1.04E-24	2.80E-08	8.95E-42	4.71E-15	1.64E-15	2.46E-20	7.11E-30	3.09E-48	9.55E-42	9.16E-37	0.00E+00	2.62E-24	4.83E-10	9.86E-09	2.05E-25	1.46E-25	3.51E-09	3.06E-09	7.75E-25
9.40E-10	900	1.22E+19	0.00E+00	1.91E-08	4.85E+05	1.09E-09	3.30E-17	3.08E+05	1.48E-07	1.29E+05	7.58E-08	7.71E+04	1.77E-08	7.95E-10	1.14E-09	3.99E-08	3.30E-09	1.61E-08	2.01E-09	0.00E+00	8.74E-11	2.83E-13	4.39E-25	5.11E-21	9.40E-35	8.61E-28	8.88E-42	1.33E-28	1.08E-33	2.01E-35	1.09E-24	2.91E-08	9.83E-42	4.92E-15	1.71E-15	2.58E-20	7.52E-30	3.39E-48	1.05E-41	1.01E-36	0.00E+00	2.84E-24	5.02E-10	1.03E-08	2.14E-25	1.52E-25	3.65E-09	3.18E-09	8.41E-25
9.50E-10	900	1.22E+19	0.00E+00	1.98E-08	4.85E+05	1.09E-09	3.37E-17	3.08E+05	1.54E-07	1.29E+05	7.89E-08	7.71E+04	1.85E-08	8.04E-10	1.19E-09	4.15E-08	3.44E-09	1.65E-08	2.10E-09	0.00E+00	9.12E-11	2.95E-13	4.61E-25	5.37E-21	1.03E-34	9.40E-28	9.76E-42	1.40E-28	1.15E-33	2.12E-35	1.16E-24	3.03E-08	1.08E-41	5.13E-15	1.78E-15	2.71E-20	7.95E-30	3.72E-48	1.16E-41	1.11E-36	0.00E+00	3.07E-24	5.22E-10	1.07E-08	2.22E-25	1.59E-25	3.80E-09	3.30E-09	9.12E-25
9.60E-10	900	1.22E+19	0.00E+00	2.06E-08	4.85E+05	1.09E-09	3.44E-17	3.08E+05	1.60E-07	1.29E+05	8.21E-08	7.71E+04	1.92E-08	8.13E-10	1.24E-09	4.32E-08	3.59E-09	1.69E-08	2.18E-09	0.00E+00	9.52E-11	3.09E-13	4.84E-25	5.63E-21	1.13E-34	1.03E-27	1.07E-41	1.47E-28	1.22E-33	2.24E-35	1.22E-24	3.15E-08	1.18E-41	5.36E-15	1.86E-15	2.84E-20	8.39E-30	4.09E-48	1.27E-41	1.22E-36	0.00E+00	3.32E-24	5.43E-10	1.11E-08	2.31E-25	1.65E-25	3.95E-09	3.43E-09	9.90E-25
9.70E-10	900	1.22E+19	0.00E+00	2.14E-08	4.85E+05	1.09E-09	3.52E-17	3.08E+05	1.66E-07	1.29E+05	8.55E-08	7.71E+04	2.01E-08	8.22E-10	1.29E-09	4.49E-08	3.74E-09	1.73E-08	2.27E-09	0.00E+00	9.94E-11	3.22E-13	5.07E-25	5.90E-21	1.24E-34	1.12E-27	1.18E-41	1.54E-28	1.31E-33	2.36E-35	1.29E-24	3.28E-08	1.30E-41	5.59E-15	1.94E-15	2.98E-20	8.86E-30	4.48E-48	1.40E-41	1.34E-36	0.00E+00	3.59E-24	5.64E-10	1.16E-08	2.40E-25	1.72E-25	4.11E-09	3.57E-09	1.07E-24
9.80E-10	900	1.22E+19	0.00E+00	2.23E-08	4.85E+05	1.09E-09	3.59E-17	3.08E+05	1.73E-07	1.29E+05	8.90E-08	7.71E+04	2.09E-08	8.31E-10	1.35E-09	4.67E-08	3.90E-09	1.77E-08	2.36E-09	0.00E+00	1.04E-10	3.36E-13	5.32E-25	6.19E-21	1.36E-34	1.22E-27	1.29E-41	1.61E-28	1.39E-33	2.50E-35	1.36E-24	3.41E-08	1.42E-41	5.83E-15	2.02E-15	3.13E-20	9.35E-30	4.92E-48	1.54E-41	1.47E-36	0.00E+00	3.89E-24	5.86E-10	1.21E-08	2.49E-25	1.79E-25	4.28E-09	3.71E-09	1.16E-24
9.90E-10	900	1.22E+19	0.00E+00	2.32E-08	4.85E+05	1.09E-09	3.66E-17	3.08E+05	1.80E-07	1.29E+05	9.26E-08	7.71E+04	2.18E-08	8.40E-10	1.40E-09	4.86E-08	4.07E-09	1.81E-08	2.46E-09	0.00E+00	1.08E-10	3.51E-13	5.58E-25	6.49E-21	1.49E-34	1.33E-27	1.42E-41	1.69E-28	1.48E-33	2.63E-35	1.44E-24	3.55E-08	1.56E-41	6.08E-15	2.11E-15	3.28E-20	9.87E-30	5.39E-48	1.69E-41	1.61E-36	0.00E+00	4.20E-24	6.09E-10	1.25E-08	2.59E-25	1.87E-25	4.45E-09	3.85E-09	1.26E-24
1.00E-09	900	1.22E+19	0.00E+00	2.41E-08	4.85E+05	1.09E-09	3.74E-17	3.08E+05	1.87E-07	1.29E+05	9.64E-08	7.71E+04	2.27E-08	8.49E-10	1.46E-09	5.05E-08	4.24E-09	1.85E-08	2.56E-09	0.00E+00	1.13E-10	3.66E-13	5.85E-25	6.80E-21	1.63E-34	1.45E-27	1.56E-41	1.77E-28	1.58E-33	2.78E-35	1.51E-24	3.69E-08	1.71E-41	6.35E-15	2.20E-15	3.44E-20	1.04E-29	5.90E-48	1.86E-41	1.77E-36	0.00E+00	4.55E-24	6.33E-10	1.31E-08	2.70E-25	1.95E-25	4.63E-09	4.01E-09	1.37E-24
1.01E-09	900	1.22E+19	0.00E+00	2.50E-08	4.85E+05	1.09E-09	3.82E-17	3.08E+05	1.95E-07	1.29E+05	1.00E-07	7.71E+04	2.36E-08	8.59E-10	1.53E-09	5.25E-08	4.42E-09	1.89E-08	2.67E-09	0.00E+00	1.18E-10	3.82E-13	6.14E-25	7.13E-21	1.78E-34	1.58E-27	1.71E-41	1.85E-28	1.69E-33	2.93E-35	1.60E-24	3.84E-08	1.87E-41	6.62E-15	2.29E-15	3.60E-20	1.10E-29	6.45E-48	2.04E-41	1.94E-36	0.00E+00	4.92E-24	6.58E-10	1.36E-08	2.80E-25	2.03E-25	4.82E-09	4.16E-09	1.48E-24
1.02E-09	900	1.22E+19	0.00E+00	2.60E-08	4.85E+05	1.09E-09	3.89E-17	3.08E+05	2.03E-07	1.29E+05	1.04E-07	7.71E+04	2.46E-08	8.68E-10	1.59E-09	5.46E-08	4.60E-09	1.94E-08	2.78E-09	0.00E+00	1.23E-10	3.99E-13	6.43E-25	7.47E-21	1.95E-34	1.73E-27	1.87E-41	1.94E-28	1.80E-33	3.09E-35	1.68E-24	3.99E-08	2.05E-41	6.90E-15	2.39E-15	3.77E-20	1.16E-29	7.06E-48	2.24E-41	2.12E-36	0.00E+00	5.32E-24	6.84E-10	1.41E-08	2.91E-25	2.11E-25	5.01E-09	4.33E-09	1.61E-24
1.03E-09	900	1.22E+19	0.00E+00	2.71E-08	4.85E+05	1.09E-09	3.97E-17	3.08E+05	2.11E-07	1.29E+05	1.09E-07	7.71E+04	2.57E-08	8.77E-10	1.66E-09	5.68E-08	4.79E-09	1.98E-08	2.89E-09	0.00E+00	1.28E-10	4.16E-13	6.74E-25	7.82E-21	2.13E-34	1.88E-27	2.05E-41	2.03E-28	1.92E-33	3.25E-35	1.77E-24	4.16E-08	2.24E-41	7.20E-15	2.49E-15	3.95E-20	1.22E-29	7.74E-48	2.46E-41	2.32E-36	0.00E+00	5.75E-24	7.11E-10	1.47E-08	3.03E-25	2.20E-25	5.22E-09	4.50E-09	1.74E-24
1.04E-09	900	1.22E+19	0.00E+00	2.81E-08	4.85E+05	1.09E-09	4.05E-17	3.08E+05	2.19E-07	1.29E+05	1.13E-07	7.71E+04	2.67E-08	8.86E-10	1.73E-09	5.91E-08	4.99E-09	2.03E-08	3.01E-09	0.00E+00	1.33E-10	4.34E-13	7.06E-25	8.19E-21	2.33E-34	2.05E-27	2.25E-41	2.12E-28	2.05E-33	3.43E-35	1.87E-24	4.32E-08	2.45E-41	7.51E-15	2.59E-15	4.14E-20	1.28E-29	8.50E-48	2.69E-41	2.54E-36	0.00E+00	6.22E-24	7.40E-10	1.53E-08	3.15E-25	2.29E-25	5.43E-09	4.68E-09	1.89E-24
1.05E-09	900	1.22E+19	0.00E+00	2.92E-08	4.85E+05	1.09E-09	4.13E-17	3.08E+05	2.28E-07	1.29E+05	1.18E-07	7.71E+04	2.78E-08	8.95E-10	1.80E-09	6.15E-08	5.20E-09	2.08E-08	3.13E-09	0.00E+00	1.39E-10	4.53E-13	7.40E-25	8.57E-21	2.54E-34	2.23E-27	2.46E-41	2.22E-28	2.19E-33	3.61E-35	1.97E-24	4.50E-08	2.68E-41	7.82E-15	2.70E-15	4.33E-20	1.35E-29	9.32E-48	2.95E-41	2.79E-36	0.00E+00	6.73E-24	7.69E-10	1.59E-08	3.27E-25	2.38E-25	5.64E-09	4.86E-09	2.04E-24
1.06E-09	900	1.22E+19	0.00E+00	3.04E-08	4.85E+05	1.09E-09	4.21E-17	3.08E+05	2.37E-07	1.29E+05	1.22E-07	7.71E+04	2.90E-08	9.05E-10	1.87E-09	6.39E-08	5.42E-09	2.13E-08	3.25E-09	0.00E+00	1.45E-10	4.72E-13	7.75E-25	8.98E-21	2.78E-34	2.43E-27	2.70E-41	2.32E-28	2.33E-33	3.80E-35	2.07E-24	4.68E-08	2.93E-41	8.16E-15	2.82E-15	4.54E-20	1.42E-29	1.02E-47	3.24E-41	3.05E-36	0.00E+00	7.28E-24	7.99E-10	1.66E-08	3.40E-25	2.48E-25	5.87E-09	5.05E-09	2.21E-24
1.07E-09	900	1.22E+19	0.00E+00	3.16E-08	4.85E+05	1.09E-09	4.29E-17	3.08E+05	2.47E-07	1.29E+05	1.27E-07	7.71E+04	3.02E-08	9.14E-10	1.95E-09	6.65E-08	5.64E-09	2.18E-08	3.39E-09	0.00E+00	1.51E-10	4.93E-13	8.11E-25	9.39E-21	3.03E-34	2.65E-27	2.95E-41	2.43E-28	2.49E-33	4.00E-35	2.18E-24	4.86E-08	3.20E-41	8.50E-15	2.93E-15	4.75E-20	1.50E-29	1.12E-47	3.54E-41	3.34E-36	0.00E+00	7.87E-24	8.31E-10	1.72E-08	3.54E-25	2.58E-25	6.11E-09	5.25E-09	2.40E-24
1.08E-09	900	1.22E+19	0.00E+00	3.28E-08	4.85E+05	1.09E-09	4.37E-17	3.08E+05	2.57E-07	1.29E+05	1.32E-07	7.71E+04	3.15E-08	9.23E-10	2.03E-09	6.91E-08	5.87E-09	2.24E-08	3.52E-09	0.00E+00	1.58E-10	5.14E-13	8.49E-25	9.83E-21	3.31E-34	2.88E-27	3.23E-41	2.54E-28	2.66E-33	4.21E-35	2.29E-24	5.06E-08	3.50E-41	8.86E-15	3.06E-15	4.97E-20	1.58E-29	1.23E-47	3.88E-41	3.65E-36	0.00E+00	8.51E-24	8.63E-10	1.79E-08	3.68E-25	2.68E-25	6.35E-09	5.46E-09	2.60E-24
1.09E-09	900	1.22E+19	0.00E+00	3.41E-08	4.85E+05	1.09E-09	4.46E-17	3.08E+05	2.67E-07	1.29E+05	1.38E-07	7.71E+04	3.27E-08	9.33E-10	2.12E-09	7.19E-08	6.12E-09	2.29E-08	3.67E-09	0.00E+00	1.64E-10	5.36E-13	8.89E-25	1.03E-20	3.61E-34	3.13E-27	3.53E-41	2.65E-28	2.84E-33	4.43E-35	2.41E-24	5.26E-08	3.82E-41	9.24E-15	3.18E-15	5.20E-20	1.66E-29	1.34E-47	4.25E-41	3.99E-36	0.00E+00	9.20E-24	8.97E-10	1.87E-08	3.82E-25	2.79E-25	6.60E-09	5.68E-09	2.81E-24
1.10E-09	900	1.22E+19	0.00E+00	3.55E-08	4.85E+05	1.09E-09	4.54E-17	3.08E+05	2.78E-07	1.29E+05	1.43E-07	7.71E+04	3.41E-08	9.42E-10	2.21E-09	7.47E-08	6.37E-09	2.35E-08	3.81E-09	0.00E+00	1.71E-10	5.59E-13	9.31E-25	1.08E-20	3.94E-34	3.41E-27	3.86E-41	2.78E-28	3.03E-33	4.66E-35	2.54E-24	5.47E-08	4.17E-41	9.63E-15	3.32E-15	5.44E-20	1.74E-29	1.47E-47	4.65E-41	4.36E-36	0.00E+00	9.95E-24	9.33E-10	1.94E-08	3.97E-25	2.91E-25	6.87E-09	5.90E-09	3.05E-24
1.11E-09	900	1.22E+19	0.00E+00	3.69E-08	4.85E+05	1.09E-09	4.62E-17	3.08E+05	2.89E-07	1.29E+05	1.49E-07	7.71E+04	3.55E-08	9.52E-10	2.30E-09	7.77E-08	6.63E-09	2.41E-08	3.97E-09	0.00E+00	1.78E-10	5.82E-13	9.74E-25	1.13E-20	4.30E-34	3.71E-27	4.22E-41	2.90E-28	3.24E-33	4.89E-35	2.67E-24	5.69E-08	4.55E-41	1.00E-14	3.45E-15	5.69E-20	1.83E-29	1.61E-47	5.08E-41	4.76E-36	0.00E+00	1.08E-23	9.70E-10	2.02E-08	4.13E-25	3.03E-25	7.14E-09	6.13E-09	3.30E-24
1.12E-09	900	1.22E+19	0.00E+00	3.83E-08	4.85E+05	1.09E-09	4.71E-17	3.08E+05	3.00E-07	1.29E+05	1.55E-07	7.71E+04	3.70E-08	9.61E-10	2.39E-09	8.08E-08	6.90E-09	2.47E-08	4.13E-09	0.00E+00	1.86E-10	6.07E-13	1.02E-24	1.18E-20	4.69E-34	4.03E-27	4.61E-41	3.03E-28	3.46E-33	5.14E-35	2.80E-24	5.92E-08	4.97E-41	1.05E-14	3.60E-15	5.95E-20	1.93E-29	1.76E-47	5.56E-41	5.20E-36	0.00E+00	1.16E-23	1.01E-09	2.10E-08	4.29E-25	3.15E-25	7.43E-09	6.38E-09	3.57E-24
1.13E-09	900	1.22E+19	0.00E+00	3.98E-08	4.85E+05	1.09E-09	4.80E-17	3.08E+05	3.12E-07	1.29E+05	1.61E-07	7.71E+04	3.85E-08	9.71E-10	2.49E-09	8.40E-08	7.19E-09	2.53E-08	4.30E-09	0.00E+00	1.94E-10	6.33E-13	1.07E-24	1.23E-20	5.11E-34	4.38E-27	5.04E-41	3.17E-28	3.70E-33	5.41E-35	2.95E-24	6.16E-08	5.42E-41	1.09E-14	3.75E-15	6.22E-20	2.02E-29	1.93E-47	6.07E-41	5.68E-36	0.00E+00	1.26E-23	1.05E-09	2.19E-08	4.46E-25	3.28E-25	7.73E-09	6.63E-09	3.87E-24
1.14E-09	900	1.22E+19	0.00E+00	4.14E-08	4.85E+05	1.09E-09	4.88E-17	3.08E+05	3.25E-07	1.29E+05	1.68E-07	7.71E+04	4.01E-08	9.80E-10	2.60E-09	8.74E-08	7.48E-09	2.60E-08	4.47E-09	0.00E+00	2.02E-10	6.59E-13	1.12E-24	1.29E-20	5.57E-34	4.76E-27	5.50E-41	3.31E-28	3.95E-33	5.68E-35	3.10E-24	6.40E-08	5.91E-41	1.13E-14	3.90E-15	6.50E-20	2.13E-29	2.11E-47	6.64E-41	6.20E-36	0.00E+00	1.36E-23	1.09E-09	2.27E-08	4.64E-25	3.41E-25	8.04E-09	6.89E-09	4.18E-24
1.15E-09	900	1.22E+19	0.00E+00	4.30E-08	4.85E+05	1.09E-09	4.97E-17	3.08E+05	3.38E-07	1.29E+05	1.74E-07	7.71E+04	4.17E-08	9.90E-10	2.70E-09	9.09E-08	7.79E-09	2.66E-08	4.65E-09	0.00E+00	2.10E-10	6.87E-13	1.17E-24	1.34E-20	6.07E-34	5.18E-27	6.01E-41	3.46E-28	4.22E-33	5.97E-35	3.25E-24	6.66E-08	6.45E-41	1.18E-14	4.06E-15	6.79E-20	2.23E-29	2.30E-47	7.25E-41	6.77E-36	0.00E+00	1.47E-23	1.13E-09	2.37E-08	4.82E-25	3.55E-25	8.36E-09	7.16E-09	4.53E-24
1.16E-09	900	1.22E+19	0.00E+00	4.47E-08	4.85E+05	1.09E-09	5.06E-17	3.08E+05	3.51E-07	1.29E+05	1.81E-07	7.71E+04	4.34E-08	1.00E-09	2.81E-09	9.45E-08	8.11E-09	2.73E-08	4.84E-09	0.00E+00	2.19E-10	7.16E-13	1.22E-24	1.40E-20	6.61E-34	5.62E-27	6.56E-41	3.61E-28	4.52E-33	6.26E-35	3.41E-24	6.92E-08	7.04E-41	1.23E-14	4.23E-15	7.10E-20	2.35E-29	2.52E-47	7.92E-41	7.38E-36	0.00E+00	1.59E-23	1.18E-09	2.46E-08	5.01E-25	3.69E-25	8.69E-09	7.44E-09	4.90E-24
1.17E-09	900	1.22E+19	0.00E+00	4.65E-08	4.85E+05	1.09E-09	5.15E-17	3.08E+05	3.65E-07	1.29E+05	1.89E-07	7.71E+04	4.52E-08	1.01E-09	2.93E-09	9.82E-08	8.44E-09	2.80E-08	5.03E-09	0.00E+00	2.28E-10	7.46E-13	1.28E-24	1.47E-20	7.20E-34	6.11E-27	7.16E-41	3.77E-28	4.83E-33	6.58E-35	3.58E-24	7.20E-08	7.67E-41	1.28E-14	4.40E-15	7.42E-20	2.46E-29	2.75E-47	8.65E-41	8.06E-36	0.00E+00	1.72E-23	1.22E-09	2.56E-08	5.21E-25	3.84E-25	9.04E-09	7.74E-09	5.31E-24
1.18E-09	900	1.22E+19	0.00E+00	4.83E-08	4.85E+05	1.09E-09	5.24E-17	3.08E+05	3.80E-07	1.29E+05	1.96E-07	7.71E+04	4.70E-08	1.02E-09	3.05E-09	1.02E-07	8.78E-09	2.88E-08	5.23E-09	0.00E+00	2.37E-10	7.77E-13	1.33E-24	1.53E-20	7.84E-34	6.64E-27	7.81E-41	3.94E-28	5.17E-33	6.90E-35	3.76E-24	7.49E-08	8.36E-41	1.34E-14	4.59E-15	7.75E-20	2.58E-29	3.01E-47	9.44E-41	8.78E-36	0.00E+00	1.86E-23	1.27E-09	2.66E-08	5.41E-25	4.00E-25	9.40E-09	8.04E-09	5.74E-24
1.19E-09	900	1.22E+19	0.00E+00	5.02E-08	4.85E+05	1.09E-09	5.33E-17	3.08E+05	3.95E-07	1.29E+05	2.04E-07	7.71E+04	4.90E-08	1.03E-09	3.17E-09	1.06E-07	9.14E-09	2.95E-08	5.44E-09	0.00E+00	2.47E-10	8.10E-13	1.39E-24	1.60E-20	8.53E-34	7.21E-27	8.53E-41	4.11E-28	5.53E-33	7.24E-35	3.95E-24	7.79E-08	9.11E-41	1.39E-14	4.77E-15	8.10E-20	2.71E-29	3.29E-47	1.03E-40	9.58E-36	0.00E+00	2.01E-23	1.32E-09	2.77E-08	5.63E-25	4.16E-25	9.77E-09	8.36E-09	6.21E-24
1.20E-09	900	1.22E+19	0.00E+00	5.22E-08	4.85E+05	1.09E-09	5.42E-17	3.08E+05	4.11E-07	1.29E+05	2.12E-07	7.71E+04	5.09E-08	1.04E-09	3.30E-09	1.10E-07	9.51E-09	3.03E-08	5.66E-09	0.00E+00	2.57E-10	8.44E-13	1.46E-24	1.67E-20	9.29E-34	7.83E-27	9.30E-41	4.29E-28	5.91E-33	7.60E-35	4.14E-24	8.10E-08	9.93E-41	1.45E-14	4.97E-15	8.46E-20	2.84E-29	3.59E-47	1.12E-40	1.04E-35	0.00E+00	2.17E-23	1.37E-09	2.88E-08	5.85E-25	4.33E-25	1.02E-08	8.69E-09	6.72E-24
1.21E-09	900	1.22E+19	0.00E+00	5.43E-08	4.85E+05	1.09E-09	5.52E-17	3.08E+05	4.27E-07	1.29E+05	2.21E-07	7.71E+04	5.30E-08	1.05E-09	3.44E-09	1.15E-07	9.90E-09	3.12E-08	5.89E-09	0.00E+00	2.68E-10	8.79E-13	1.52E-24	1.75E-20	1.01E-33	8.50E-27	1.01E-40	4.48E-28	6.33E-33	7.97E-35	4.34E-24	8.42E-08	1.08E-40	1.51E-14	5.17E-15	8.83E-20	2.98E-29	3.92E-47	1.22E-40	1.14E-35	0.00E+00	2.35E-23	1.43E-09	2.99E-08	6.08E-25	4.50E-25	1.06E-08	9.03E-09	7.28E-24
1.22E-09	900	1.22E+19	0.00E+00	5.64E-08	4.85E+05	1.09E-09	5.61E-17	3.08E+05	4.44E-07	1.29E+05	2.30E-07	7.71E+04	5.52E-08	1.06E-09	3.58E-09	1.19E-07	1.03E-08	3.20E-08	6.12E-09	0.00E+00	2.79E-10	9.16E-13	1.59E-24	1.82E-20	1.10E-33	9.22E-27	1.11E-40	4.68E-28	6.78E-33	8.36E-35	4.55E-24	8.75E-08	1.18E-40	1.57E-14	5.38E-15	9.22E-20	3.13E-29	4.28E-47	1.34E-40	1.24E-35	0.00E+00	2.54E-23	1.48E-09	3.11E-08	6.32E-25	4.68E-25	1.10E-08	9.39E-09	7.87E-24
1.23E-09	900	1.22E+19	0.00E+00	5.87E-08	4.85E+05	1.09E-09	5.71E-17	3.08E+05	4.62E-07	1.29E+05	2.39E-07	7.71E+04	5.74E-08	1.07E-09	3.73E-09	1.24E-07	1.07E-08	3.29E-08	6.37E-09	0.00E+00	2.91E-10	9.54E-13	1.67E-24	1.91E-20	1.20E-33	1.00E-26	1.20E-40	4.88E-28	7.26E-33	8.77E-35	4.77E-24	9.10E-08	1.28E-40	1.64E-14	5.60E-15	9.63E-20	3.28E-29	4.68E-47	1.46E-40	1.35E-35	0.00E+00	2.74E-23	1.54E-09	3.24E-08	6.57E-25	4.87E-25	1.14E-08	9.76E-09	8.52E-24
1.24E-09	900	1.22E+19	0.00E+00	6.10E-08	4.85E+05	1.09E-09	5.80E-17	3.08E+05	4.80E-07	1.29E+05	2.48E-07	7.71E+04	5.97E-08	1.08E-09	3.88E-09	1.29E-07	1.12E-08	3.38E-08	6.62E-09	0.00E+00	3.03E-10	9.93E-13	1.74E-24	1.99E-20	1.30E-33	1.09E-26	1.31E-40	5.09E-28	7.77E-33	9.19E-35	5.00E-24	9.46E-08	1.40E-40	1.70E-14	5.83E-15	1.01E-19	3.44E-29	5.10E-47	1.59E-40	1.47E-35	0.00E+00	2.96E-23	1.60E-09	3.37E-08	6.83E-25	5.07E-25	1.19E-08	1.01E-08	9.21E-24
1.25E-09	900	1.22E+19	0.00E+00	6.34E-08	4.85E+05	1.09E-09	5.90E-17	3.08E+05	4.99E-07	1.29E+05	2.58E-07	7.71E+04	6.22E-08	1.09E-09	4.04E-09	1.34E-07	1.16E-08	3.47E-08	6.89E-09	0.00E+00	3.15E-10	1.03E-12	1.82E-24	2.08E-20	1.41E-33	1.18E-26	1.43E-40	5.31E-28	8.33E-33	9.63E-35	5.24E-24	9.84E-08	1.52E-40	1.77E-14	6.07E-15	1.05E-19	3.60E-29	5.57E-47	1.73E-40	1.60E-35	0.00E+00	3.20E-23	1.67E-09	3.50E-08	7.10E-25	5.27E-25	1.24E-08	1.05E-08	9.97E-24
1.26E-09	900	1.22E+19	0.00E+00	6.59E-08	4.85E+05	1.09E-09	6.00E-17	3.08E+05	5.19E-07	1.29E+05	2.69E-07	7.71E+04	6.47E-08	1.10E-09	4.20E-09	1.39E-07	1.21E-08	3.57E-08	7.16E-09	0.00E+00	3.28E-10	1.08E-12	1.90E-24	2.17E-20	1.54E-33	1.28E-26	1.56E-40	5.54E-28	8.92E-33	1.01E-34	5.50E-24	1.02E-07	1.66E-40	1.85E-14	6.32E-15	1.10E-19	3.78E-29	6.08E-47	1.88E-40	1.74E-35	0.00E+00	3.46E-23	1.73E-09	3.64E-08	7.38E-25	5.48E-25	1.28E-08	1.10E-08	1.08E-23
1.27E-09	900	1.22E+19	0.00E+00	6.85E-08	4.85E+05	1.09E-09	6.10E-17	3.08E+05	5.40E-07	1.29E+05	2.79E-07	7.71E+04	6.73E-08	1.11E-09	4.37E-09	1.45E-07	1.26E-08	3.67E-08	7.45E-09	0.00E+00	3.41E-10	1.12E-12	1.99E-24	2.26E-20	1.67E-33	1.39E-26	1.70E-40	5.78E-28	9.56E-33	1.06E-34	5.76E-24	1.06E-07	1.80E-40	1.92E-14	6.57E-15	1.14E-19	3.96E-29	6.63E-47	2.05E-40	1.90E-35	0.00E+00	3.74E-23	1.80E-09	3.79E-08	7.67E-25	5.70E-25	1.34E-08	1.14E-08	1.17E-23
1.28E-09	900	1.22E+19	0.00E+00	7.12E-08	4.85E+05	1.09E-09	6.20E-17	3.08E+05	5.61E-07	1.29E+05	2.90E-07	7.71E+04	7.00E-08	1.12E-09	4.55E-09	1.51E-07	1.31E-08	3.77E-08	7.75E-09	0.00E+00	3.55E-10	1.17E-12	2.07E-24	2.36E-20	1.82E-33	1.50E-26	1.85E-40	6.03E-28	1.02E-32	1.11E-34	6.03E-24	1.11E-07	1.96E-40	2.00E-14	6.84E-15	1.19E-19	4.14E-29	7.22E-47	2.23E-40	2.06E-35	0.00E+00	4.05E-23	1.87E-09	3.94E-08	7.97E-25	5.93E-25	1.39E-08	1.18E-08	1.26E-23
1.29E-09	900	1.22E+19	0.00E+00	7.40E-08	4.85E+05	1.09E-09	6.30E-17	3.08E+05	5.84E-07	1.29E+05	3.02E-07	7.71E+04	7.29E-08	1.13E-09	4.73E-09	1.57E-07	1.36E-08	3.88E-08	8.06E-09	0.00E+00	3.70E-10	1.22E-12	2.17E-24	2.46E-20	1.97E-33	1.63E-26	2.01E-40	6.29E-28	1.10E-32	1.16E-34	6.32E-24	1.15E-07	2.13E-40	2.08E-14	7.12E-15	1.24E-19	4.34E-29	7.88E-47	2.43E-40	2.25E-35	0.00E+00	4.37E-23	1.95E-09	4.09E-08	8.29E-25	6.17E-25	1.44E-08	1.23E-08	1.36E-23
1.30E-09	900	1.22E+19	0.00E+00	7.69E-08	4.85E+05	1.09E-09	6.40E-17	3.08E+05	6.07E-07	1.29E+05	3.14E-07	7.71E+04	7.58E-08	1.14E-09	4.92E-09	1.63E-07	1.42E-08	3.99E-08	8.38E-09	0.00E+00	3.85E-10	1.27E-12	2.26E-24	2.57E-20	2.14E-33	1.77E-26	2.19E-40	6.56E-28	1.18E-32	1.22E-34	6.61E-24	1.20E-07	2.32E-40	2.17E-14	7.41E-15	1.30E-19	4.54E-29	8.59E-47	2.65E-40	2.44E-35	0.00E+00	4.73E-23	2.02E-09	4.26E-08	8.62E-25	6.42E-25	1.50E-08	1.28E-08	1.48E-23
1.31E-09	900	1.22E+19	0.00E+00	7.99E-08	4.85E+05	1.09E-09	6.50E-17	3.08E+05	6.31E-07	1.29E+05	3.27E-07	7.71E+04	7.89E-08	1.15E-09	5.12E-09	1.69E-07	1.47E-08	4.11E-08	8.71E-09	0.00E+00	4.01E-10	1.32E-12	2.36E-24	2.68E-20	2.33E-33	1.92E-26	2.39E-40	6.84E-28	1.26E-32	1.27E-34	6.92E-24	1.24E-07	2.52E-40	2.25E-14	7.71E-15	1.35E-19	4.76E-29	9.38E-47	2.88E-40	2.66E-35	0.00E+00	5.11E-23	2.10E-09	4.43E-08	8.96E-25	6.67E-25	1.56E-08	1.33E-08	1.60E-23
1.32E-09	900	1.22E+19	0.00E+00	8.31E-08	4.85E+05	1.09E-09	6.61E-17	3.08E+05	6.56E-07	1.29E+05	3.40E-07	7.71E+04	8.20E-08	1.17E-09	5.33E-09	1.76E-07	1.53E-08	4.23E-08	9.06E-09	0.00E+00	4.17E-10	1.37E-12	2.47E-24	2.80E-20	2.53E-33	2.08E-26	2.60E-40	7.13E-28	1.35E-32	1.33E-34	7.25E-24	1.29E-07	2.75E-40	2.35E-14	8.02E-15	1.41E-19	4.98E-29	1.02E-46	3.13E-40	2.89E-35	0.00E+00	5.52E-23	2.19E-09	4.60E-08	9.31E-25	6.94E-25	1.62E-08	1.38E-08	1.73E-23
1.33E-09	900	1.22E+19	0.00E+00	8.64E-08	4.85E+05	1.09E-09	6.71E-17	3.08E+05	6.82E-07	1.29E+05	3.53E-07	7.71E+04	8.53E-08	1.18E-09	5.55E-09	1.83E-07	1.59E-08	4.35E-08	9.42E-09	0.00E+00	4.34E-10	1.43E-12	2.58E-24	2.92E-20	2.75E-33	2.26E-26	2.83E-40	7.43E-28	1.45E-32	1.39E-34	7.59E-24	1.34E-07	2.99E-40	2.44E-14	8.34E-15	1.47E-19	5.21E-29	1.12E-46	3.41E-40	3.14E-35	0.00E+00	5.97E-23	2.27E-09	4.79E-08	9.68E-25	7.22E-25	1.69E-08	1.44E-08	1.87E-23
1.34E-09	900	1.22E+19	0.00E+00	8.98E-08	4.85E+05	1.09E-09	6.82E-17	3.08E+05	7.09E-07	1.29E+05	3.67E-07	7.71E+04	8.88E-08	1.19E-09	5.77E-09	1.90E-07	1.66E-08	4.48E-08	9.80E-09	0.00E+00	4.52E-10	1.49E-12	2.69E-24	3.04E-20	2.98E-33	2.44E-26	3.08E-40	7.75E-28	1.56E-32	1.46E-34	7.94E-24	1.40E-07	3.25E-40	2.54E-14	8.68E-15	1.54E-19	5.45E-29	1.22E-46	3.71E-40	3.41E-35	0.00E+00	6.45E-23	2.36E-09	4.98E-08	1.01E-24	7.51E-25	1.75E-08	1.49E-08	2.02E-23
1.35E-09	900	1.22E+19	0.00E+00	9.33E-08	4.85E+05	1.09E-09	6.92E-17	3.08E+05	7.37E-07	1.29E+05	3.82E-07	7.71E+04	9.23E-08	1.20E-09	6.00E-09	1.98E-07	1.72E-08	4.62E-08	1.02E-08	0.00E+00	4.70E-10	1.55E-12	2.81E-24	3.17E-20	3.24E-33	2.65E-26	3.35E-40	8.08E-28	1.67E-32	1.53E-34	8.31E-24	1.45E-07	3.53E-40	2.65E-14	9.03E-15	1.60E-19	5.71E-29	1.33E-46	4.03E-40	3.71E-35	0.00E+00	6.97E-23	2.45E-09	5.18E-08	1.05E-24	7.81E-25	1.82E-08	1.55E-08	2.18E-23
1.36E-09	900	1.22E+19	0.00E+00	9.70E-08	4.85E+05	1.09E-09	7.03E-17	3.08E+05	7.67E-07	1.29E+05	3.97E-07	7.71E+04	9.61E-08	1.21E-09	6.24E-09	2.06E-07	1.79E-08	4.76E-08	1.06E-08	0.00E+00	4.89E-10	1.61E-12	2.94E-24	3.31E-20	3.51E-33	2.87E-26	3.64E-40	8.42E-28	1.80E-32	1.60E-34	8.69E-24	1.51E-07	3.84E-40	2.75E-14	9.39E-15	1.67E-19	5.97E-29	1.44E-46	4.38E-40	4.03E-35	0.00E+00	7.53E-23	2.55E-09	5.38E-08	1.09E-24	8.12E-25	1.90E-08	1.61E-08	2.36E-23
1.37E-09	900	1.22E+19	0.00E+00	1.01E-07	4.85E+05	1.09E-09	7.14E-17	3.08E+05	7.97E-07	1.29E+05	4.13E-07	7.71E+04	9.99E-08	1.22E-09	6.50E-09	2.14E-07	1.86E-08	4.90E-08	1.10E-08	0.00E+00	5.09E-10	1.68E-12	3.07E-24	3.45E-20	3.81E-33	3.11E-26	3.96E-40	8.77E-28	1.93E-32	1.67E-34	9.09E-24	1.57E-07	4.17E-40	2.86E-14	9.77E-15	1.74E-19	6.24E-29	1.57E-46	4.76E-40	4.38E-35	0.00E+00	8.14E-23	2.65E-09	5.60E-08	1.13E-24	8.44E-25	1.97E-08	1.68E-08	2.55E-23
1.38E-09	900	1.22E+19	0.00E+00	1.05E-07	4.85E+05	1.09E-09	7.25E-17	3.08E+05	8.29E-07	1.29E+05	4.29E-07	7.71E+04	1.04E-07	1.23E-09	6.76E-09	2.22E-07	1.94E-08	5.05E-08	1.15E-08	0.00E+00	5.30E-10	1.75E-12	3.21E-24	3.59E-20	4.14E-33	3.37E-26	4.31E-40	9.14E-28	2.07E-32	1.75E-34	9.50E-24	1.63E-07	4.54E-40	2.98E-14	1.02E-14	1.82E-19	6.53E-29	1.71E-46	5.18E-40	4.76E-35	0.00E+00	8.80E-23	2.76E-09	5.82E-08	1.17E-24	8.78E-25	2.05E-08	1.74E-08	2.76E-23
1.39E-09	900	1.22E+19	0.00E+00	1.09E-07	4.85E+05	1.09E-09	7.36E-17	3.08E+05	8.61E-07	1.29E+05	4.46E-07	7.71E+04	1.08E-07	1.25E-09	7.03E-09	2.31E-07	2.02E-08	5.20E-08	1.19E-08	0.00E+00	5.51E-10	1.82E-12	3.35E-24	3.75E-20	4.49E-33	3.65E-26	4.68E-40	9.53E-28	2.23E-32	1.83E-34	9.94E-24	1.70E-07	4.93E-40	3.10E-14	1.06E-14	1.89E-19	6.83E-29	1.87E-46	5.63E-40	5.17E-35	0.00E+00	9.51E-23	2.87E-09	6.05E-08	1.22E-24	9.13E-25	2.13E-08	1.81E-08	2.98E-23
1.40E-09	900	1.22E+19	0.00E+00	1.13E-07	4.85E+05	1.09E-09	7.47E-17	3.08E+05	8.96E-07	1.29E+05	4.64E-07	7.71E+04	1.12E-07	1.26E-09	7.31E-09	2.40E-07	2.10E-08	5.36E-08	1.24E-08	0.00E+00	5.73E-10	1.89E-12	3.50E-24	3.91E-20	4.87E-33	3.96E-26	5.09E-40	9.93E-28	2.39E-32	1.91E-34	1.04E-23	1.76E-07	5.36E-40	3.23E-14	1.10E-14	1.97E-19	7.14E-29	2.03E-46	6.11E-40	5.61E-35	0.00E+00	1.03E-22	2.98E-09	6.29E-08	1.27E-24	9.49E-25	2.22E-08	1.88E-08	3.23E-23
1.41E-09	900	1.22E+19	0.00E+00	1.18E-07	4.85E+05	1.09E-09	7.59E-17	3.08E+05	9.31E-07	1.29E+05	4.82E-07	7.71E+04	1.17E-07	1.27E-09	7.61E-09	2.50E-07	2.18E-08	5.53E-08	1.29E-08	0.00E+00	5.97E-10	1.97E-12	3.65E-24	4.07E-20	5.28E-33	4.29E-26	5.54E-40	1.03E-27	2.57E-32	2.00E-34	1.09E-23	1.83E-07	5.82E-40	3.36E-14	1.14E-14	2.06E-19	7.46E-29	2.21E-46	6.64E-40	6.10E-35	0.00E+00	1.11E-22	3.10E-09	6.54E-08	1.32E-24	9.87E-25	2.30E-08	1.96E-08	3.49E-23
1.42E-09	900	1.22E+19	0.00E+00	1.22E-07	4.85E+05	1.09E-09	7.70E-17	3.08E+05	9.68E-07	1.29E+05	5.01E-07	7.71E+04	1.22E-07	1.28E-09	7.91E-09	2.60E-07	2.27E-08	5.70E-08	1.34E-08	0.00E+00	6.21E-10	2.05E-12	3.81E-24	4.24E-20	5.73E-33	4.64E-26	6.02E-40	1.08E-27	2.76E-32	2.09E-34	1.14E-23	1.91E-07	6.33E-40	3.49E-14	1.19E-14	2.14E-19	7.80E-29	2.40E-46	7.22E-40	6.62E-35	0.00E+00	1.20E-22	3.22E-09	6.80E-08	1.37E-24	1.03E-24	2.39E-08	2.04E-08	3.77E-23
1.43E-09	900	1.22E+19	0.00E+00	1.27E-07	4.85E+05	1.09E-09	7.82E-17	3.08E+05	1.01E-06	1.29E+05	5.21E-07	7.71E+04	1.26E-07	1.29E-09	8.23E-09	2.70E-07	2.36E-08	5.88E-08	1.39E-08	0.00E+00	6.46E-10	2.13E-12	3.98E-24	4.42E-20	6.21E-33	5.03E-26	6.55E-40	1.12E-27	2.97E-32	2.18E-34	1.19E-23	1.98E-07	6.88E-40	3.63E-14	1.24E-14	2.23E-19	8.15E-29	2.62E-46	7.84E-40	7.19E-35	0.00E+00	1.30E-22	3.35E-09	7.07E-08	1.43E-24	1.07E-24	2.49E-08	2.12E-08	4.08E-23
1.44E-09	900	1.22E+19	0.00E+00	1.32E-07	4.85E+05	1.09E-09	7.93E-17	3.08E+05	1.05E-06	1.29E+05	5.42E-07	7.71E+04	1.32E-07	1.31E-09	8.56E-09	2.81E-07	2.45E-08	6.06E-08	1.45E-08	0.00E+00	6.72E-10	2.22E-12	4.16E-24	4.61E-20	6.74E-33	5.45E-26	7.11E-40	1.17E-27	3.19E-32	2.28E-34	1.24E-23	2.06E-07	7.47E-40	3.78E-14	1.29E-14	2.33E-19	8.52E-29	2.84E-46	8.51E-40	7.80E-35	0.00E+00	1.40E-22	3.48E-09	7.35E-08	1.48E-24	1.11E-24	2.59E-08	2.20E-08	4.41E-23
1.45E-09	900	1.22E+19	0.00E+00	1.37E-07	4.85E+05	1.09E-09	8.05E-17	3.08E+05	1.09E-06	1.29E+05	5.64E-07	7.71E+04	1.37E-07	1.32E-09	8.90E-09	2.92E-07	2.55E-08	6.25E-08	1.51E-08	0.00E+00	6.99E-10	2.31E-12	4.34E-24	4.80E-20	7.30E-33	5.90E-26	7.73E-40	1.22E-27	3.43E-32	2.38E-34	1.30E-23	2.14E-07	8.12E-40	3.93E-14	1.34E-14	2.43E-19	8.90E-29	3.09E-46	9.24E-40	8.46E-35	0.00E+00	1.52E-22	3.61E-09	7.64E-08	1.54E-24	1.15E-24	2.69E-08	2.29E-08	4.77E-23
1.46E-09	900	1.22E+19	0.00E+00	1.43E-07	4.85E+05	1.09E-09	8.17E-17	3.08E+05	1.13E-06	1.29E+05	5.86E-07	7.71E+04	1.42E-07	1.33E-09	9.26E-09	3.03E-07	2.65E-08	6.45E-08	1.56E-08	0.00E+00	7.27E-10	2.40E-12	4.53E-24	5.00E-20	7.92E-33	6.39E-26	8.41E-40	1.27E-27	3.69E-32	2.49E-34	1.35E-23	2.23E-07	8.82E-40	4.09E-14	1.39E-14	2.53E-19	9.30E-29	3.36E-46	1.00E-39	9.19E-35	0.00E+00	1.64E-22	3.76E-09	7.94E-08	1.60E-24	1.20E-24	2.80E-08	2.38E-08	5.15E-23
1.47E-09	900	1.22E+19	0.00E+00	1.48E-07	4.85E+05	1.09E-09	8.29E-17	3.08E+05	1.18E-06	1.29E+05	6.09E-07	7.71E+04	1.48E-07	1.35E-09	9.63E-09	3.15E-07	2.76E-08	6.66E-08	1.63E-08	0.00E+00	7.56E-10	2.50E-12	4.74E-24	5.21E-20	8.58E-33	6.91E-26	9.14E-40	1.32E-27	3.96E-32	2.60E-34	1.41E-23	2.32E-07	9.58E-40	4.26E-14	1.45E-14	2.63E-19	9.72E-29	3.66E-46	1.09E-39	9.97E-35	0.00E+00	1.77E-22	3.91E-09	8.26E-08	1.66E-24	1.25E-24	2.91E-08	2.47E-08	5.57E-23
1.48E-09	900	1.22E+19	0.00E+00	1.54E-07	4.85E+05	1.09E-09	8.41E-17	3.08E+05	1.22E-06	1.29E+05	6.33E-07	7.71E+04	1.54E-07	1.36E-09	1.00E-08	3.28E-07	2.87E-08	6.87E-08	1.69E-08	0.00E+00	7.87E-10	2.60E-12	4.95E-24	5.43E-20	9.31E-33	7.49E-26	9.93E-40	1.38E-27	4.26E-32	2.72E-34	1.48E-23	2.41E-07	1.04E-39	4.43E-14	1.51E-14	2.74E-19	1.01E-28	3.97E-46	1.18E-39	1.08E-34	0.00E+00	1.91E-22	4.06E-09	8.59E-08	1.73E-24	1.30E-24	3.02E-08	2.57E-08	6.02E-23
1.49E-09	900	1.22E+19	0.00E+00	1.60E-07	4.85E+05	1.09E-09	8.53E-17	3.08E+05	1.27E-06	1.29E+05	6.58E-07	7.71E+04	1.60E-07	1.37E-09	1.04E-08	3.41E-07	2.99E-08	7.09E-08	1.76E-08	0.00E+00	8.19E-10	2.70E-12	5.17E-24	5.66E-20	1.01E-32	8.11E-26	1.08E-39	1.43E-27	4.59E-32	2.84E-34	1.54E-23	2.50E-07	1.13E-39	4.61E-14	1.57E-14	2.86E-19	1.06E-28	4.32E-46	1.28E-39	1.17E-34	0.00E+00	2.07E-22	4.22E-09	8.93E-08	1.80E-24	1.35E-24	3.14E-08	2.67E-08	6.51E-23
1.50E-09	900	1.22E+19	0.00E+00	1.67E-07	4.85E+05	1.09E-09	8.66E-17	3.08E+05	1.32E-06	1.29E+05	6.85E-07	7.71E+04	1.66E-07	1.39E-09	1.08E-08	3.54E-07	3.10E-08	7.32E-08	1.83E-08	0.00E+00	8.51E-10	2.81E-12	5.39E-24	5.89E-20	1.09E-32	8.77E-26	1.17E-39	1.49E-27	4.93E-32	2.97E-34	1.61E-23	2.60E-07	1.23E-39	4.79E-14	1.63E-14	2.98E-19	1.11E-28	4.69E-46	1.39E-39	1.27E-34	0.00E+00	2.23E-22	4.39E-09	9.28E-08	1.87E-24	1.40E-24	3.27E-08	2.77E-08	7.03E-23
1.51E-09	900	1.22E+19	0.00E+00	1.73E-07	4.85E+05	1.09E-09	8.78E-17	3.08E+05	1.37E-06	1.29E+05	7.12E-07	7.71E+04	1.73E-07	1.40E-09	1.13E-08	3.68E-07	3.23E-08	7.56E-08	1.90E-08	0.00E+00	8.86E-10	2.92E-12	5.63E-24	6.14E-20	1.18E-32	9.50E-26	1.27E-39	1.55E-27	5.31E-32	3.10E-34	1.68E-23	2.71E-07	1.33E-39	4.98E-14	1.69E-14	3.10E-19	1.16E-28	5.10E-46	1.51E-39	1.38E-34	0.00E+00	2.41E-22	4.56E-09	9.65E-08	1.94E-24	1.46E-24	3.40E-08	2.88E-08	7.60E-23
1.52E-09	900	1.22E+19	0.00E+00	1.80E-07	4.85E+05	1.09E-09	8.91E-17	3.08E+05	1.43E-06	1.29E+05	7.40E-07	7.71E+04	1.80E-07	1.42E-09	1.17E-08	3.83E-07	3.36E-08	7.81E-08	1.98E-08	0.00E+00	9.21E-10	3.04E-12	5.89E-24	6.39E-20	1.28E-32	1.03E-25	1.38E-39	1.62E-27	5.71E-32	3.23E-34	1.76E-23	2.81E-07	1.45E-39	5.18E-14	1.76E-14	3.23E-19	1.21E-28	5.53E-46	1.64E-39	1.50E-34	0.00E+00	2.61E-22	4.74E-09	1.00E-07	2.02E-24	1.52E-24	3.53E-08	3.00E-08	8.22E-23
1.53E-09	900	1.22E+19	0.00E+00	1.87E-07	4.85E+05	1.09E-09	9.03E-17	3.08E+05	1.48E-06	1.29E+05	7.69E-07	7.71E+04	1.87E-07	1.43E-09	1.22E-08	3.98E-07	3.49E-08	8.07E-08	2.05E-08	0.00E+00	9.58E-10	3.17E-12	6.15E-24	6.66E-20	1.39E-32	1.11E-25	1.50E-39	1.69E-27	6.15E-32	3.38E-34	1.83E-23	2.92E-07	1.57E-39	5.39E-14	1.83E-14	3.37E-19	1.26E-28	6.01E-46	1.78E-39	1.62E-34	0.00E+00	2.82E-22	4.93E-09	1.04E-07	2.10E-24	1.58E-24	3.67E-08	3.12E-08	8.88E-23
1.54E-09	900	1.22E+19	0.00E+00	1.95E-07	4.85E+05	1.09E-09	9.16E-17	3.08E+05	1.54E-06	1.29E+05	8.00E-07	7.71E+04	1.95E-07	1.44E-09	1.27E-08	4.13E-07	3.63E-08	8.34E-08	2.14E-08	0.00E+00	9.97E-10	3.29E-12	6.42E-24	6.93E-20	1.51E-32	1.20E-25	1.63E-39	1.75E-27	6.62E-32	3.52E-34	1.91E-23	3.04E-07	1.71E-39	5.61E-14	1.91E-14	3.50E-19	1.32E-28	6.53E-46	1.93E-39	1.76E-34	0.00E+00	3.05E-22	5.12E-09	1.08E-07	2.18E-24	1.64E-24	3.82E-08	3.24E-08	9.60E-23
1.55E-09	900	1.22E+19	0.00E+00	2.02E-07	4.85E+05	1.09E-09	9.29E-17	3.08E+05	1.60E-06	1.29E+05	8.31E-07	7.71E+04	2.02E-07	1.46E-09	1.32E-08	4.30E-07	3.77E-08	8.61E-08	2.22E-08	0.00E+00	1.04E-09	3.42E-12	6.71E-24	7.22E-20	1.63E-32	1.30E-25	1.78E-39	1.83E-27	7.12E-32	3.68E-34	2.00E-23	3.16E-07	1.86E-39	5.83E-14	1.98E-14	3.65E-19	1.37E-28	7.08E-46	2.09E-39	1.91E-34	0.00E+00	3.29E-22	5.32E-09	1.13E-07	2.27E-24	1.70E-24	3.97E-08	3.37E-08	1.04E-22
1.56E-09	900	1.22E+19	0.00E+00	2.10E-07	4.85E+05	1.09E-09	9.42E-17	3.08E+05	1.67E-06	1.29E+05	8.64E-07	7.71E+04	2.10E-07	1.47E-09	1.37E-08	4.47E-07	3.92E-08	8.90E-08	2.31E-08	0.00E+00	1.08E-09	3.56E-12	7.01E-24	7.52E-20	1.77E-32	1.41E-25	1.93E-39	1.90E-27	7.67E-32	3.84E-34	2.09E-23	3.28E-07	2.02E-39	6.07E-14	2.06E-14	3.80E-19	1.43E-28	7.69E-46	2.27E-39	2.07E-34	0.00E+00	3.56E-22	5.53E-09	1.17E-07	2.36E-24	1.77E-24	4.12E-08	3.50E-08	1.12E-22
1.57E-09	900	1.22E+19	0.00E+00	2.19E-07	4.85E+05	1.09E-09	9.56E-17	3.08E+05	1.73E-06	1.29E+05	8.99E-07	7.71E+04	2.19E-07	1.49E-09	1.42E-08	4.64E-07	4.08E-08	9.20E-08	2.40E-08	0.00E+00	1.12E-09	3.71E-12	7.32E-24	7.83E-20	1.91E-32	1.53E-25	2.10E-39	1.98E-27	8.26E-32	4.01E-34	2.18E-23	3.41E-07	2.19E-39	6.31E-14	2.14E-14	3.96E-19	1.49E-28	8.34E-46	2.46E-39	2.24E-34	0.00E+00	3.84E-22	5.75E-09	1.22E-07	2.45E-24	1.84E-24	4.29E-08	3.64E-08	1.21E-22
1.58E-09	900	1.22E+19	0.00E+00	2.27E-07	4.85E+05	1.09E-09	9.69E-17	3.08E+05	1.80E-06	1.29E+05	9.34E-07	7.71E+04	2.28E-07	1.51E-09	1.48E-08	4.83E-07	4.24E-08	9.51E-08	2.50E-08	0.00E+00	1.17E-09	3.85E-12	7.65E-24	8.15E-20	2.07E-32	1.65E-25	2.28E-39	2.06E-27	8.89E-32	4.18E-34	2.27E-23	3.55E-07	2.38E-39	6.56E-14	2.23E-14	4.12E-19	1.56E-28	9.06E-46	2.66E-39	2.43E-34	0.00E+00	4.15E-22	5.98E-09	1.27E-07	2.55E-24	1.92E-24	4.46E-08	3.78E-08	1.31E-22
1.59E-09	900	1.22E+19	0.00E+00	2.36E-07	4.85E+05	1.09E-09	9.83E-17	3.08E+05	1.87E-06	1.29E+05	9.71E-07	7.71E+04	2.37E-07	1.52E-09	1.54E-08	5.02E-07	4.41E-08	9.83E-08	2.59E-08	0.00E+00	1.21E-09	4.01E-12	8.00E-24	8.49E-20	2.25E-32	1.79E-25	2.47E-39	2.14E-27	9.58E-32	4.37E-34	2.37E-23	3.69E-07	2.58E-39	6.82E-14	2.32E-14	4.29E-19	1.63E-28	9.83E-46	2.89E-39	2.63E-34	0.00E+00	4.49E-22	6.21E-09	1.32E-07	2.65E-24	1.99E-24	4.63E-08	3.93E-08	1.42E-22
1.60E-09	900	1.22E+19	0.00E+00	2.46E-07	4.85E+05	1.09E-09	9.96E-17	3.08E+05	1.95E-06	1.29E+05	1.01E-06	7.71E+04	2.46E-07	1.54E-09	1.60E-08	5.22E-07	4.59E-08	1.02E-07	2.70E-08	0.00E+00	1.26E-09	4.17E-12	8.36E-24	8.84E-20	2.43E-32	1.93E-25	2.69E-39	2.23E-27	1.03E-31	4.55E-34	2.47E-23	3.84E-07	2.81E-39	7.10E-14	2.41E-14	4.47E-19	1.70E-28	1.07E-45	3.13E-39	2.85E-34	0.00E+00	4.85E-22	6.46E-09	1.37E-07	2.75E-24	2.07E-24	4.81E-08	4.09E-08	1.53E-22
1.61E-09	900	1.22E+19	0.00E+00	2.55E-07	4.85E+05	1.09E-09	1.01E-16	3.08E+05	2.02E-06	1.29E+05	1.05E-06	7.71E+04	2.56E-07	1.55E-09	1.67E-08	5.42E-07	4.77E-08	1.05E-07	2.80E-08	0.00E+00	1.31E-09	4.34E-12	8.73E-24	9.20E-20	2.63E-32	2.09E-25	2.92E-39	2.32E-27	1.11E-31	4.75E-34	2.58E-23	3.99E-07	3.05E-39	7.38E-14	2.51E-14	4.65E-19	1.77E-28	1.16E-45	3.39E-39	3.09E-34	0.00E+00	5.24E-22	6.71E-09	1.42E-07	2.86E-24	2.15E-24	5.01E-08	4.25E-08	1.65E-22
1.62E-09	900	1.22E+19	0.00E+00	2.65E-07	4.85E+05	1.09E-09	1.02E-16	3.08E+05	2.10E-06	1.29E+05	1.09E-06	7.71E+04	2.66E-07	1.57E-09	1.73E-08	5.64E-07	4.96E-08	1.09E-07	2.92E-08	0.00E+00	1.36E-09	4.51E-12	9.13E-24	9.58E-20	2.85E-32	2.26E-25	3.17E-39	2.42E-27	1.20E-31	4.96E-34	2.69E-23	4.15E-07	3.31E-39	7.67E-14	2.61E-14	4.84E-19	1.85E-28	1.26E-45	3.68E-39	3.35E-34	0.00E+00	5.66E-22	6.98E-09	1.48E-07	2.97E-24	2.24E-24	5.20E-08	4.41E-08	1.79E-22
1.63E-09	900	1.22E+19	0.00E+00	2.76E-07	4.85E+05	1.09E-09	1.04E-16	3.08E+05	2.19E-06	1.29E+05	1.13E-06	7.71E+04	2.77E-07	1.59E-09	1.80E-08	5.86E-07	5.15E-08	1.12E-07	3.03E-08	0.00E+00	1.42E-09	4.69E-12	9.54E-24	9.97E-20	3.09E-32	2.45E-25	3.45E-39	2.52E-27	1.29E-31	5.17E-34	2.80E-23	4.31E-07	3.60E-39	7.98E-14	2.71E-14	5.04E-19	1.93E-28	1.36E-45	3.99E-39	3.63E-34	0.00E+00	6.12E-22	7.25E-09	1.54E-07	3.09E-24	2.33E-24	5.41E-08	4.59E-08	1.93E-22
1.64E-09	900	1.22E+19	0.00E+00	2.87E-07	4.85E+05	1.09E-09	1.05E-16	3.08E+05	2.27E-06	1.29E+05	1.18E-06	7.71E+04	2.88E-07	1.61E-09	1.87E-08	6.09E-07	5.36E-08	1.16E-07	3.15E-08	0.00E+00	1.47E-09	4.88E-12	9.98E-24	1.04E-19	3.34E-32	2.65E-25	3.75E-39	2.62E-27	1.39E-31	5.39E-34	2.93E-23	4.48E-07	3.91E-39	8.30E-14	2.82E-14	5.25E-19	2.01E-28	1.48E-45	4.32E-39	3.93E-34	0.00E+00	6.61E-22	7.54E-09	1.60E-07	3.21E-24	2.42E-24	5.62E-08	4.77E-08	2.09E-22
1.65E-09	900	1.22E+19	0.00E+00	2.98E-07	4.85E+05	1.09E-09	1.07E-16	3.08E+05	2.36E-06	1.29E+05	1.23E-06	7.71E+04	2.99E-07	1.62E-09	1.95E-08	6.33E-07	5.57E-08	1.20E-07	3.28E-08	0.00E+00	1.53E-09	5.08E-12	1.04E-23	1.08E-19	3.62E-32	2.87E-25	4.07E-39	2.73E-27	1.50E-31	5.63E-34	3.05E-23	4.66E-07	4.24E-39	8.63E-14	2.93E-14	5.46E-19	2.10E-28	1.60E-45	4.68E-39	4.26E-34	0.00E+00	7.14E-22	7.84E-09	1.66E-07	3.34E-24	2.51E-24	5.84E-08	4.96E-08	2.26E-22
1.66E-09	900	1.22E+19	0.00E+00	3.10E-07	4.85E+05	1.09E-09	1.08E-16	3.08E+05	2.46E-06	1.29E+05	1.27E-06	7.71E+04	3.11E-07	1.64E-09	2.02E-08	6.58E-07	5.79E-08	1.25E-07	3.41E-08	0.00E+00	1.60E-09	5.28E-12	1.09E-23	1.12E-19	3.91E-32	3.10E-25	4.43E-39	2.84E-27	1.61E-31	5.87E-34	3.18E-23	4.84E-07	4.61E-39	8.97E-14	3.05E-14	5.68E-19	2.19E-28	1.74E-45	5.07E-39	4.61E-34	0.00E+00	7.72E-22	8.15E-09	1.73E-07	3.47E-24	2.61E-24	6.08E-08	5.15E-08	2.44E-22
1.67E-09	900	1.22E+19	0.00E+00	3.22E-07	4.85E+05	1.09E-09	1.10E-16	3.08E+05	2.55E-06	1.29E+05	1.32E-06	7.71E+04	3.23E-07	1.66E-09	2.10E-08	6.84E-07	6.02E-08	1.29E-07	3.54E-08	0.00E+00	1.66E-09	5.49E-12	1.14E-23	1.17E-19	4.24E-32	3.35E-25	4.81E-39	2.95E-27	1.74E-31	6.12E-34	3.32E-23	5.03E-07	5.01E-39	9.33E-14	3.17E-14	5.92E-19	2.28E-28	1.88E-45	5.49E-39	5.00E-34	0.00E+00	8.34E-22	8.47E-09	1.80E-07	3.61E-24	2.72E-24	6.32E-08	5.36E-08	2.64E-22
1.68E-09	900	1.22E+19	0.00E+00	3.35E-07	4.85E+05	1.09E-09	1.11E-16	3.08E+05	2.65E-06	1.29E+05	1.38E-06	7.71E+04	3.36E-07	1.68E-09	2.19E-08	7.11E-07	6.26E-08	1.33E-07	3.68E-08	0.00E+00	1.72E-09	5.71E-12	1.19E-23	1.22E-19	4.59E-32	3.63E-25	5.23E-39	3.07E-27	1.88E-31	6.38E-34	3.46E-23	5.23E-07	5.44E-39	9.70E-14	3.29E-14	6.16E-19	2.38E-28	2.04E-45	5.95E-39	5.41E-34	0.00E+00	9.01E-22	8.80E-09	1.87E-07	3.75E-24	2.82E-24	6.57E-08	5.57E-08	2.85E-22
1.69E-09	900	1.22E+19	0.00E+00	3.48E-07	4.85E+05	1.09E-09	1.13E-16	3.08E+05	2.76E-06	1.29E+05	1.43E-06	7.71E+04	3.49E-07	1.70E-09	2.27E-08	7.39E-07	6.51E-08	1.38E-07	3.83E-08	0.00E+00	1.79E-09	5.94E-12	1.25E-23	1.27E-19	4.96E-32	3.92E-25	5.68E-39	3.20E-27	2.02E-31	6.65E-34	3.61E-23	5.44E-07	5.91E-39	1.01E-13	3.42E-14	6.41E-19	2.48E-28	2.22E-45	6.44E-39	5.86E-34	0.00E+00	9.74E-22	9.15E-09	1.94E-07	3.90E-24	2.94E-24	6.83E-08	5.79E-08	3.08E-22
1.70E-09	900	1.22E+19	0.00E+00	3.62E-07	4.85E+05	1.09E-09	1.14E-16	3.08E+05	2.87E-06	1.29E+05	1.49E-06	7.71E+04	3.63E-07	1.72E-09	2.37E-08	7.68E-07	6.77E-08	1.43E-07	3.98E-08	0.00E+00	1.86E-09	6.17E-12	1.31E-23	1.32E-19	5.37E-32	4.24E-25	6.17E-39	3.33E-27	2.18E-31	6.94E-34	3.76E-23	5.65E-07	6.43E-39	1.05E-13	3.56E-14	6.67E-19	2.58E-28	2.40E-45	6.98E-39	6.35E-34	0.00E+00	1.05E-21	9.51E-09	2.02E-07	4.05E-24	3.05E-24	7.09E-08	6.02E-08	3.33E-22
1.71E-09	900	1.22E+19	0.00E+00	3.76E-07	4.85E+05	1.09E-09	1.16E-16	3.08E+05	2.98E-06	1.29E+05	1.55E-06	7.71E+04	3.78E-07	1.74E-09	2.46E-08	7.99E-07	7.04E-08	1.48E-07	4.13E-08	0.00E+00	1.94E-09	6.42E-12	1.37E-23	1.37E-19	5.81E-32	4.59E-25	6.71E-39	3.46E-27	2.35E-31	7.23E-34	3.92E-23	5.88E-07	6.98E-39	1.09E-13	3.70E-14	6.94E-19	2.69E-28	2.60E-45	7.56E-39	6.87E-34	0.00E+00	1.14E-21	9.89E-09	2.10E-07	4.21E-24	3.17E-24	7.38E-08	6.25E-08	3.60E-22
1.72E-09	900	1.22E+19	0.00E+00	3.91E-07	4.85E+05	1.09E-09	1.17E-16	3.08E+05	3.10E-06	1.29E+05	1.61E-06	7.71E+04	3.93E-07	1.76E-09	2.56E-08	8.30E-07	7.32E-08	1.53E-07	4.30E-08	0.00E+00	2.02E-09	6.68E-12	1.43E-23	1.43E-19	6.29E-32	4.96E-25	7.30E-39	3.60E-27	2.53E-31	7.54E-34	4.08E-23	6.11E-07	7.59E-39	1.13E-13	3.85E-14	7.22E-19	2.81E-28	2.82E-45	8.19E-39	7.44E-34	0.00E+00	1.23E-21	1.03E-08	2.18E-07	4.38E-24	3.30E-24	7.67E-08	6.50E-08	3.89E-22
1.73E-09	900	1.22E+19	0.00E+00	4.06E-07	4.85E+05	1.09E-09	1.19E-16	3.08E+05	3.22E-06	1.29E+05	1.67E-06	7.71E+04	4.08E-07	1.78E-09	2.66E-08	8.63E-07	7.60E-08	1.59E-07	4.47E-08	0.00E+00	2.10E-09	6.94E-12	1.50E-23	1.49E-19	6.81E-32	5.37E-25	7.93E-39	3.75E-27	2.73E-31	7.86E-34	4.26E-23	6.35E-07	8.25E-39	1.18E-13	4.00E-14	7.52E-19	2.92E-28	3.06E-45	8.87E-39	8.06E-34	0.00E+00	1.33E-21	1.07E-08	2.27E-07	4.55E-24	3.43E-24	7.97E-08	6.76E-08	4.20E-22
1.74E-09	900	1.22E+19	0.00E+00	4.22E-07	4.85E+05	1.09E-09	1.21E-16	3.08E+05	3.35E-06	1.29E+05	1.74E-06	7.71E+04	4.24E-07	1.81E-09	2.76E-08	8.97E-07	7.91E-08	1.65E-07	4.65E-08	0.00E+00	2.18E-09	7.22E-12	1.57E-23	1.55E-19	7.37E-32	5.80E-25	8.62E-39	3.90E-27	2.95E-31	8.20E-34	4.44E-23	6.60E-07	8.97E-39	1.23E-13	4.16E-14	7.82E-19	3.05E-28	3.31E-45	9.60E-39	8.72E-34	0.00E+00	1.43E-21	1.11E-08	2.36E-07	4.73E-24	3.57E-24	8.28E-08	7.02E-08	4.54E-22
1.75E-09	900	1.22E+19	0.00E+00	4.39E-07	4.85E+05	1.09E-09	1.22E-16	3.08E+05	3.48E-06	1.29E+05	1.81E-06	7.71E+04	4.41E-07	1.83E-09	2.87E-08	9.33E-07	8.22E-08	1.70E-07	4.83E-08	0.00E+00	2.27E-09	7.51E-12	1.64E-23	1.61E-19	7.97E-32	6.28E-25	9.38E-39	4.05E-27	3.18E-31	8.54E-34	4.62E-23	6.86E-07	9.75E-39	1.28E-13	4.32E-14	8.14E-19	3.18E-28	3.59E-45	1.04E-38	9.44E-34	0.00E+00	1.55E-21	1.15E-08	2.45E-07	4.92E-24	3.71E-24	8.61E-08	7.30E-08	4.91E-22
1.76E-09	900	1.22E+19	0.00E+00	4.56E-07	4.85E+05	1.09E-09	1.24E-16	3.08E+05	3.62E-06	1.29E+05	1.88E-06	7.71E+04	4.59E-07	1.85E-09	2.99E-08	9.69E-07	8.55E-08	1.77E-07	5.02E-08	0.00E+00	2.36E-09	7.81E-12	1.72E-23	1.68E-19	8.62E-32	6.79E-25	1.02E-38	4.22E-27	3.43E-31	8.90E-34	4.82E-23	7.13E-07	1.06E-38	1.33E-13	4.49E-14	8.47E-19	3.31E-28	3.89E-45	1.13E-38	1.02E-33	0.00E+00	1.67E-21	1.20E-08	2.55E-07	5.11E-24	3.85E-24	8.95E-08	7.59E-08	5.30E-22
1.77E-09	900	1.22E+19	0.00E+00	4.74E-07	4.85E+05	1.09E-09	1.26E-16	3.08E+05	3.76E-06	1.29E+05	1.95E-06	7.71E+04	4.77E-07	1.88E-09	3.11E-08	1.01E-06	8.88E-08	1.83E-07	5.22E-08	0.00E+00	2.45E-09	8.12E-12	1.80E-23	1.74E-19	9.33E-32	7.34E-25	1.11E-38	4.39E-27	3.70E-31	9.28E-34	5.02E-23	7.41E-07	1.15E-38	1.38E-13	4.67E-14	8.81E-19	3.45E-28	4.22E-45	1.22E-38	1.11E-33	0.00E+00	1.81E-21	1.25E-08	2.65E-07	5.31E-24	4.01E-24	9.31E-08	7.89E-08	5.73E-22
1.78E-09	900	1.22E+19	0.00E+00	4.93E-07	4.85E+05	1.09E-09	1.27E-16	3.08E+05	3.91E-06	1.29E+05	2.03E-06	7.71E+04	4.96E-07	1.90E-09	3.23E-08	1.05E-06	9.24E-08	1.89E-07	5.42E-08	0.00E+00	2.55E-09	8.44E-12	1.89E-23	1.81E-19	1.01E-31	7.93E-25	1.21E-38	4.56E-27	3.99E-31	9.67E-34	5.23E-23	7.71E-07	1.25E-38	1.43E-13	4.86E-14	9.17E-19	3.59E-28	4.57E-45	1.32E-38	1.20E-33	0.00E+00	1.96E-21	1.30E-08	2.75E-07	5.52E-24	4.16E-24	9.67E-08	8.20E-08	6.19E-22
1.79E-09	900	1.22E+19	0.00E+00	5.12E-07	4.85E+05	1.09E-09	1.29E-16	3.08E+05	4.06E-06	1.29E+05	2.11E-06	7.71E+04	5.15E-07	1.93E-09	3.36E-08	1.09E-06	9.60E-08	1.96E-07	5.64E-08	0.00E+00	2.65E-09	8.78E-12	1.98E-23	1.89E-19	1.09E-31	8.58E-25	1.31E-38	4.75E-27	4.30E-31	1.01E-33	5.45E-23	8.01E-07	1.36E-38	1.49E-13	5.05E-14	9.54E-19	3.74E-28	4.95E-45	1.43E-38	1.30E-33	0.00E+00	2.11E-21	1.35E-08	2.86E-07	5.74E-24	4.33E-24	1.01E-07	8.52E-08	6.69E-22
1.80E-09	900	1.22E+19	0.00E+00	5.33E-07	4.85E+05	1.09E-09	1.31E-16	3.08E+05	4.23E-06	1.29E+05	2.19E-06	7.71E+04	5.36E-07	1.95E-09	3.49E-08	1.13E-06	9.98E-08	2.03E-07	5.86E-08	0.00E+00	2.75E-09	9.13E-12	2.07E-23	1.96E-19	1.18E-31	9.28E-25	1.43E-38	4.94E-27	4.64E-31	1.05E-33	5.68E-23	8.33E-07	1.48E-38	1.55E-13	5.25E-14	9.93E-19	3.90E-28	5.36E-45	1.55E-38	1.40E-33	0.00E+00	2.28E-21	1.40E-08	2.97E-07	5.97E-24	4.50E-24	1.05E-07	8.86E-08	7.23E-22
1.81E-09	900	1.22E+19	0.00E+00	5.54E-07	4.85E+05	1.09E-09	1.32E-16	3.08E+05	4.39E-06	1.29E+05	2.28E-06	7.71E+04	5.57E-07	1.98E-09	3.63E-08	1.18E-06	1.04E-07	2.11E-07	6.09E-08	0.00E+00	2.86E-09	9.49E-12	2.17E-23	2.04E-19	1.28E-31	1.00E-24	1.55E-38	5.14E-27	5.01E-31	1.09E-33	5.91E-23	8.66E-07	1.61E-38	1.61E-13	5.46E-14	1.03E-18	4.06E-28	5.81E-45	1.67E-38	1.52E-33	0.00E+00	2.47E-21	1.46E-08	3.09E-07	6.20E-24	4.68E-24	1.09E-07	9.21E-08	7.81E-22
1.82E-09	900	1.22E+19	0.00E+00	5.75E-07	4.85E+05	1.09E-09	1.34E-16	3.08E+05	4.57E-06	1.29E+05	2.37E-06	7.71E+04	5.79E-07	2.00E-09	3.77E-08	1.22E-06	1.08E-07	2.19E-07	6.33E-08	0.00E+00	2.98E-09	9.87E-12	2.28E-23	2.13E-19	1.38E-31	1.08E-24	1.69E-38	5.34E-27	5.40E-31	1.14E-33	6.16E-23	9.00E-07	1.76E-38	1.68E-13	5.68E-14	1.07E-18	4.23E-28	6.29E-45	1.81E-38	1.64E-33	0.00E+00	2.67E-21	1.51E-08	3.21E-07	6.45E-24	4.86E-24	1.13E-07	9.57E-08	8.44E-22
1.83E-09	900	1.22E+19	0.00E+00	5.98E-07	4.85E+05	1.09E-09	1.36E-16	3.08E+05	4.75E-06	1.29E+05	2.46E-06	7.71E+04	6.02E-07	2.03E-09	3.92E-08	1.27E-06	1.12E-07	2.27E-07	6.59E-08	0.00E+00	3.10E-09	1.03E-11	2.39E-23	2.21E-19	1.49E-31	1.17E-24	1.84E-38	5.56E-27	5.83E-31	1.19E-33	6.42E-23	9.35E-07	1.91E-38	1.74E-13	5.90E-14	1.12E-18	4.41E-28	6.81E-45	1.96E-38	1.78E-33	0.00E+00	2.88E-21	1.57E-08	3.34E-07	6.70E-24	5.06E-24	1.17E-07	9.95E-08	9.12E-22
1.84E-09	900	1.22E+19	0.00E+00	6.22E-07	4.85E+05	1.09E-09	1.38E-16	3.08E+05	4.93E-06	1.29E+05	2.56E-06	7.71E+04	6.26E-07	2.06E-09	4.08E-08	1.32E-06	1.17E-07	2.35E-07	6.85E-08	0.00E+00	3.22E-09	1.07E-11	2.50E-23	2.30E-19	1.62E-31	1.27E-24	2.00E-38	5.78E-27	6.29E-31	1.24E-33	6.68E-23	9.72E-07	2.08E-38	1.81E-13	6.13E-14	1.16E-18	4.59E-28	7.37E-45	2.12E-38	1.92E-33	0.00E+00	3.11E-21	1.64E-08	3.47E-07	6.97E-24	5.26E-24	1.22E-07	1.03E-07	9.86E-22
1.85E-09	900	1.22E+19	0.00E+00	6.46E-07	4.85E+05	1.09E-09	1.40E-16	3.08E+05	5.13E-06	1.29E+05	2.66E-06	7.71E+04	6.51E-07	2.09E-09	4.24E-08	1.37E-06	1.21E-07	2.44E-07	7.12E-08	0.00E+00	3.35E-09	1.11E-11	2.63E-23	2.39E-19	1.75E-31	1.37E-24	2.18E-38	6.01E-27	6.79E-31	1.29E-33	6.96E-23	1.01E-06	2.26E-38	1.88E-13	6.38E-14	1.21E-18	4.78E-28	7.98E-45	2.30E-38	2.08E-33	0.00E+00	3.36E-21	1.70E-08	3.61E-07	7.24E-24	5.46E-24	1.27E-07	1.08E-07	1.07E-21
1.86E-09	900	1.22E+19	0.00E+00	6.72E-07	4.85E+05	1.09E-09	1.42E-16	3.08E+05	5.33E-06	1.29E+05	2.77E-06	7.71E+04	6.76E-07	2.12E-09	4.41E-08	1.43E-06	1.26E-07	2.53E-07	7.40E-08	0.00E+00	3.48E-09	1.15E-11	2.75E-23	2.49E-19	1.89E-31	1.48E-24	2.37E-38	6.25E-27	7.32E-31	1.34E-33	7.25E-23	1.05E-06	2.46E-38	1.96E-13	6.63E-14	1.26E-18	4.98E-28	8.65E-45	2.48E-38	2.25E-33	0.00E+00	3.63E-21	1.77E-08	3.75E-07	7.53E-24	5.68E-24	1.32E-07	1.12E-07	1.15E-21
1.87E-09	900	1.22E+19	0.00E+00	6.98E-07	4.85E+05	1.09E-09	1.44E-16	3.08E+05	5.54E-06	1.29E+05	2.88E-06	7.71E+04	7.03E-07	2.15E-09	4.58E-08	1.48E-06	1.31E-07	2.62E-07	7.69E-08	0.00E+00	3.62E-09	1.20E-11	2.89E-23	2.59E-19	2.05E-31	1.60E-24	2.58E-38	6.51E-27	7.90E-31	1.40E-33	7.55E-23	1.09E-06	2.68E-38	2.04E-13	6.89E-14	1.31E-18	5.19E-28	9.36E-45	2.69E-38	2.44E-33	0.00E+00	3.93E-21	1.84E-08	3.90E-07	7.82E-24	5.90E-24	1.37E-07	1.16E-07	1.24E-21
1.88E-09	900	1.22E+19	0.00E+00	7.26E-07	4.85E+05	1.09E-09	1.45E-16	3.08E+05	5.76E-06	1.29E+05	2.99E-06	7.71E+04	7.31E-07	2.18E-09	4.76E-08	1.54E-06	1.36E-07	2.72E-07	7.99E-08	0.00E+00	3.76E-09	1.25E-11	3.04E-23	2.69E-19	2.21E-31	1.73E-24	2.82E-38	6.77E-27	8.53E-31	1.46E-33	7.86E-23	1.14E-06	2.92E-38	2.12E-13	7.16E-14	1.36E-18	5.40E-28	1.01E-44	2.91E-38	2.64E-33	0.00E+00	4.24E-21	1.91E-08	4.05E-07	8.13E-24	6.14E-24	1.42E-07	1.21E-07	1.34E-21
1.89E-09	900	1.22E+19	0.00E+00	7.54E-07	4.85E+05	1.09E-09	1.47E-16	3.08E+05	5.99E-06	1.29E+05	3.11E-06	7.71E+04	7.60E-07	2.22E-09	4.95E-08	1.60E-06	1.42E-07	2.82E-07	8.31E-08	0.00E+00	3.91E-09	1.30E-11	3.19E-23	2.80E-19	2.39E-31	1.87E-24	3.07E-38	7.04E-27	9.21E-31	1.52E-33	8.19E-23	1.18E-06	3.18E-38	2.20E-13	7.45E-14	1.42E-18	5.63E-28	1.10E-44	3.15E-38	2.85E-33	0.00E+00	4.58E-21	1.98E-08	4.21E-07	8.45E-24	6.38E-24	1.48E-07	1.26E-07	1.45E-21
1.90E-09	900	1.22E+19	0.00E+00	7.84E-07	4.85E+05	1.09E-09	1.49E-16	3.08E+05	6.22E-06	1.29E+05	3.23E-06	7.71E+04	7.90E-07	2.25E-09	5.15E-08	1.67E-06	1.47E-07	2.92E-07	8.64E-08	0.00E+00	4.06E-09	1.35E-11	3.35E-23	2.92E-19	2.59E-31	2.02E-24	3.34E-38	7.32E-27	9.94E-31	1.58E-33	8.53E-23	1.23E-06	3.47E-38	2.29E-13	7.74E-14	1.47E-18	5.86E-28	1.19E-44	3.41E-38	3.09E-33	0.00E+00	4.95E-21	2.06E-08	4.38E-07	8.79E-24	6.63E-24	1.54E-07	1.30E-07	1.57E-21
1.91E-09	900	1.22E+19	0.00E+00	8.15E-07	4.85E+05	1.09E-09	1.52E-16	3.08E+05	6.47E-06	1.29E+05	3.36E-06	7.71E+04	8.21E-07	2.29E-09	5.35E-08	1.73E-06	1.53E-07	3.03E-07	8.98E-08	0.00E+00	4.23E-09	1.40E-11	3.52E-23	3.03E-19	2.80E-31	2.19E-24	3.64E-38	7.61E-27	1.07E-30	1.65E-33	8.88E-23	1.28E-06	3.78E-38	2.38E-13	8.05E-14	1.53E-18	6.10E-28	1.29E-44	3.68E-38	3.34E-33	0.00E+00	5.35E-21	2.14E-08	4.55E-07	9.13E-24	6.89E-24	1.60E-07	1.36E-07	1.70E-21
1.92E-09	900	1.22E+19	0.00E+00	8.47E-07	4.85E+05	1.09E-09	1.54E-16	3.08E+05	6.72E-06	1.29E+05	3.49E-06	7.71E+04	8.54E-07	2.32E-09	5.56E-08	1.80E-06	1.59E-07	3.14E-07	9.33E-08	0.00E+00	4.39E-09	1.46E-11	3.70E-23	3.15E-19	3.02E-31	2.36E-24	3.97E-38	7.92E-27	1.16E-30	1.72E-33	9.25E-23	1.33E-06	4.12E-38	2.47E-13	8.37E-14	1.59E-18	6.35E-28	1.39E-44	3.99E-38	3.61E-33	0.00E+00	5.78E-21	2.23E-08	4.73E-07	9.49E-24	7.17E-24	1.66E-07	1.41E-07	1.83E-21
1.93E-09	900	1.22E+19	0.00E+00	8.81E-07	4.85E+05	1.09E-09	1.56E-16	3.08E+05	6.99E-06	1.29E+05	3.63E-06	7.71E+04	8.88E-07	2.36E-09	5.78E-08	1.87E-06	1.65E-07	3.26E-07	9.70E-08	0.00E+00	4.57E-09	1.51E-11	3.89E-23	3.28E-19	3.27E-31	2.56E-24	4.33E-38	8.23E-27	1.25E-30	1.79E-33	9.63E-23	1.38E-06	4.49E-38	2.57E-13	8.70E-14	1.66E-18	6.61E-28	1.51E-44	4.31E-38	3.91E-33	0.00E+00	6.25E-21	2.32E-08	4.92E-07	9.87E-24	7.45E-24	1.73E-07	1.47E-07	1.98E-21
1.94E-09	900	1.22E+19	0.00E+00	9.16E-07	4.85E+05	1.09E-09	1.58E-16	3.08E+05	7.27E-06	1.29E+05	3.77E-06	7.71E+04	9.23E-07	2.40E-09	6.01E-08	1.95E-06	1.72E-07	3.38E-07	1.01E-07	0.00E+00	4.75E-09	1.57E-11	4.09E-23	3.41E-19	3.54E-31	2.76E-24	4.72E-38	8.56E-27	1.35E-30	1.86E-33	1.00E-22	1.43E-06	4.90E-38	2.67E-13	9.04E-14	1.72E-18	6.89E-28	1.63E-44	4.67E-38	4.23E-33	0.00E+00	6.75E-21	2.41E-08	5.11E-07	1.03E-23	7.74E-24	1.80E-07	1.52E-07	2.14E-21
1.95E-09	900	1.22E+19	0.00E+00	9.52E-07	4.85E+05	1.09E-09	1.60E-16	3.08E+05	7.55E-06	1.29E+05	3.92E-06	7.71E+04	9.59E-07	2.44E-09	6.25E-08	2.02E-06	1.79E-07	3.51E-07	1.05E-07	0.00E+00	4.94E-09	1.64E-11	4.30E-23	3.55E-19	3.82E-31	2.99E-24	5.15E-38	8.90E-27	1.46E-30	1.94E-33	1.04E-22	1.49E-06	5.34E-38	2.78E-13	9.40E-14	1.79E-18	7.17E-28	1.77E-44	5.05E-38	4.57E-33	0.00E+00	7.29E-21	2.50E-08	5.31E-07	1.07E-23	8.05E-24	1.87E-07	1.58E-07	2.31E-21
1.96E-09	900	1.22E+19	0.00E+00	9.89E-07	4.85E+05	1.09E-09	1.62E-16	3.08E+05	7.85E-06	1.29E+05	4.08E-06	7.71E+04	9.97E-07	2.48E-09	6.50E-08	2.10E-06	1.86E-07	3.64E-07	1.09E-07	0.00E+00	5.13E-09	1.70E-11	4.52E-23	3.69E-19	4.13E-31	3.23E-24	5.62E-38	9.26E-27	1.57E-30	2.02E-33	1.09E-22	1.55E-06	5.82E-38	2.89E-13	9.77E-14	1.87E-18	7.46E-28	1.91E-44	5.46E-38	4.95E-33	0.00E+00	7.88E-21	2.60E-08	5.52E-07	1.11E-23	8.37E-24	1.94E-07	1.65E-07	2.50E-21
1.97E-09	900	1.22E+19	0.00E+00	1.03E-06	4.85E+05	1.09E-09	1.64E-16	3.08E+05	8.16E-06	1.29E+05	4.24E-06	7.71E+04	1.04E-06	2.52E-09	6.75E-08	2.19E-06	1.93E-07	3.78E-07	1.13E-07	0.00E+00	5.34E-09	1.77E-11	4.76E-23	3.84E-19	4.47E-31	3.49E-24	6.13E-38	9.63E-27	1.70E-30	2.11E-33	1.13E-22	1.61E-06	6.35E-38	3.00E-13	1.02E-13	1.94E-18	7.77E-28	2.07E-44	5.91E-38	5.35E-33	0.00E+00	8.52E-21	2.70E-08	5.74E-07	1.15E-23	8.70E-24	2.02E-07	1.71E-07	2.70E-21
1.98E-09	900	1.22E+19	0.00E+00	1.07E-06	4.85E+05	1.09E-09	1.67E-16	3.08E+05	8.48E-06	1.29E+05	4.40E-06	7.71E+04	1.08E-06	2.56E-09	7.02E-08	2.27E-06	2.01E-07	3.92E-07	1.18E-07	0.00E+00	5.55E-09	1.84E-11	5.01E-23	3.99E-19	4.83E-31	3.77E-24	6.69E-38	1.00E-26	1.83E-30	2.19E-33	1.18E-22	1.67E-06	6.94E-38	3.12E-13	1.06E-13	2.02E-18	8.09E-28	2.24E-44	6.39E-38	5.79E-33	0.00E+00	9.20E-21	2.81E-08	5.97E-07	1.20E-23	9.04E-24	2.10E-07	1.78E-07	2.92E-21
1.99E-09	900	1.22E+19	0.00E+00	1.11E-06	4.85E+05	1.09E-09	1.69E-16	3.08E+05	8.82E-06	1.29E+05	4.58E-06	7.71E+04	1.12E-06	2.61E-09	7.30E-08	2.36E-06	2.09E-07	4.07E-07	1.22E-07	0.00E+00	5.77E-09	1.91E-11	5.28E-23	4.15E-19	5.23E-31	4.08E-24	7.30E-38	1.04E-26	1.98E-30	2.28E-33	1.23E-22	1.74E-06	7.57E-38	3.24E-13	1.10E-13	2.10E-18	8.42E-28	2.42E-44	6.91E-38	6.26E-33	0.00E+00	9.94E-21	2.92E-08	6.21E-07	1.24E-23	9.40E-24	2.18E-07	1.85E-07	3.15E-21
2.00E-09	900	1.22E+19	0.00E+00	1.15E-06	4.85E+05	1.09E-09	1.71E-16	3.08E+05	9.17E-06	1.29E+05	4.76E-06	7.71E+04	1.16E-06	2.65E-09	7.59E-08	2.45E-06	2.17E-07	4.22E-07	1.27E-07	0.00E+00	6.00E-09	1.99E-11	5.56E-23	4.32E-19	5.65E-31	4.41E-24	7.97E-38	1.08E-26	2.14E-30	2.38E-33	1.28E-22	1.81E-06	8.27E-38	3.37E-13	1.14E-13	2.18E-18	8.76E-28	2.62E-44	7.47E-38	6.77E-33	0.00E+00	1.07E-20	3.04E-08	6.45E-07	1.29E-23	9.77E-24	2.27E-07	1.92E-07	3.41E-21
2.01E-09	900	1.22E+19	0.00E+00	1.20E-06	4.85E+05	1.09E-09	1.74E-16	3.08E+05	9.53E-06	1.29E+05	4.95E-06	7.71E+04	1.21E-06	2.70E-09	7.89E-08	2.55E-06	2.25E-07	4.38E-07	1.32E-07	0.00E+00	6.23E-09	2.07E-11	5.86E-23	4.49E-19	6.11E-31	4.76E-24	8.71E-38	1.13E-26	2.31E-30	2.48E-33	1.33E-22	1.88E-06	9.03E-38	3.51E-13	1.19E-13	2.27E-18	9.12E-28	2.84E-44	8.08E-38	7.32E-33	0.00E+00	1.16E-20	3.16E-08	6.70E-07	1.34E-23	1.02E-23	2.36E-07	2.00E-07	3.68E-21
2.02E-09	900	1.22E+19	0.00E+00	1.25E-06	4.85E+05	1.09E-09	1.76E-16	3.08E+05	9.90E-06	1.29E+05	5.14E-06	7.71E+04	1.26E-06	2.75E-09	8.20E-08	2.65E-06	2.34E-07	4.54E-07	1.37E-07	0.00E+00	6.48E-09	2.15E-11	6.18E-23	4.67E-19	6.60E-31	5.15E-24	9.52E-38	1.17E-26	2.49E-30	2.58E-33	1.38E-22	1.95E-06	9.86E-38	3.65E-13	1.23E-13	2.36E-18	9.49E-28	3.07E-44	8.74E-38	7.92E-33	0.00E+00	1.25E-20	3.28E-08	6.97E-07	1.40E-23	1.06E-23	2.45E-07	2.08E-07	3.98E-21
2.03E-09	900	1.22E+19	0.00E+00	1.30E-06	4.85E+05	1.09E-09	1.79E-16	3.08E+05	1.03E-05	1.29E+05	5.35E-06	7.71E+04	1.31E-06	2.80E-09	8.52E-08	2.76E-06	2.44E-07	4.72E-07	1.43E-07	0.00E+00	6.74E-09	2.23E-11	6.52E-23	4.86E-19	7.14E-31	5.57E-24	1.04E-37	1.22E-26	2.69E-30	2.69E-33	1.44E-22	2.03E-06	1.08E-37	3.79E-13	1.28E-13	2.46E-18	9.88E-28	3.32E-44	9.45E-38	8.56E-33	0.00E+00	1.36E-20	3.41E-08	7.24E-07	1.45E-23	1.10E-23	2.55E-07	2.16E-07	4.30E-21
2.04E-09	900	1.22E+19	0.00E+00	1.35E-06	4.85E+05	1.09E-09	1.81E-16	3.08E+05	1.07E-05	1.29E+05	5.56E-06	7.71E+04	1.36E-06	2.85E-09	8.86E-08	2.87E-06	2.53E-07	4.90E-07	1.49E-07	0.00E+00	7.00E-09	2.32E-11	6.87E-23	5.05E-19	7.72E-31	6.01E-24	1.14E-37	1.27E-26	2.90E-30	2.80E-33	1.50E-22	2.11E-06	1.18E-37	3.94E-13	1.33E-13	2.55E-18	1.03E-27	3.59E-44	1.02E-37	9.26E-33	0.00E+00	1.46E-20	3.55E-08	7.53E-07	1.51E-23	1.14E-23	2.65E-07	2.24E-07	4.64E-21
2.05E-09	900	1.22E+19	0.00E+00	1.40E-06	4.85E+05	1.09E-09	1.84E-16	3.08E+05	1.11E-05	1.29E+05	5.78E-06	7.71E+04	1.41E-06	2.91E-09	9.21E-08	2.98E-06	2.63E-07	5.08E-07	1.54E-07	0.00E+00	7.28E-09	2.42E-11	7.25E-23	5.25E-19	8.34E-31	6.50E-24	1.24E-37	1.32E-26	3.13E-30	2.91E-33	1.56E-22	2.19E-06	1.29E-37	4.10E-13	1.39E-13	2.66E-18	1.07E-27	3.89E-44	1.11E-37	1.00E-32	0.00E+00	1.58E-20	3.69E-08	7.83E-07	1.57E-23	1.19E-23	2.75E-07	2.33E-07	5.02E-21
2.06E-09	900	1.22E+19	0.00E+00	1.46E-06	4.85E+05	1.09E-09	1.87E-16	3.08E+05	1.16E-05	1.29E+05	6.00E-06	7.71E+04	1.47E-06	2.96E-09	9.57E-08	3.10E-06	2.74E-07	5.27E-07	1.61E-07	0.00E+00	7.57E-09	2.51E-11	7.66E-23	5.46E-19	9.02E-31	7.03E-24	1.36E-37	1.37E-26	3.38E-30	3.03E-33	1.62E-22	2.28E-06	1.41E-37	4.26E-13	1.44E-13	2.76E-18	1.11E-27	4.20E-44	1.20E-37	1.08E-32	0.00E+00	1.71E-20	3.83E-08	8.14E-07	1.63E-23	1.23E-23	2.86E-07	2.42E-07	5.42E-21
2.07E-09	900	1.22E+19	0.00E+00	1.51E-06	4.85E+05	1.09E-09	1.89E-16	3.08E+05	1.20E-05	1.29E+05	6.24E-06	7.71E+04	1.53E-06	3.02E-09	9.95E-08	3.22E-06	2.84E-07	5.48E-07	1.67E-07	0.00E+00	7.87E-09	2.61E-11	8.08E-23	5.68E-19	9.75E-31	7.59E-24	1.49E-37	1.42E-26	3.66E-30	3.16E-33	1.69E-22	2.37E-06	1.54E-37	4.43E-13	1.50E-13	2.87E-18	1.16E-27	4.55E-44	1.29E-37	1.17E-32	0.00E+00	1.85E-20	3.98E-08	8.46E-07	1.70E-23	1.28E-23	2.97E-07	2.52E-07	5.86E-21
2.08E-09	900	1.22E+19	0.00E+00	1.57E-06	4.85E+05	1.09E-09	1.92E-16	3.08E+05	1.25E-05	1.29E+05	6.49E-06	7.71E+04	1.59E-06	3.08E-09	1.03E-07	3.35E-06	2.96E-07	5.68E-07	1.73E-07	0.00E+00	8.18E-09	2.71E-11	8.54E-23	5.91E-19	1.05E-30	8.21E-24	1.63E-37	1.48E-26	3.95E-30	3.29E-33	1.76E-22	2.46E-06	1.69E-37	4.60E-13	1.56E-13	2.99E-18	1.21E-27	4.92E-44	1.40E-37	1.27E-32	0.00E+00	2.00E-20	4.14E-08	8.79E-07	1.76E-23	1.33E-23	3.09E-07	2.62E-07	6.33E-21
2.09E-09	900	1.22E+19	0.00E+00	1.64E-06	4.85E+05	1.09E-09	1.95E-16	3.08E+05	1.30E-05	1.29E+05	6.74E-06	7.71E+04	1.65E-06	3.14E-09	1.08E-07	3.48E-06	3.07E-07	5.90E-07	1.80E-07	0.00E+00	8.50E-09	2.82E-11	9.02E-23	6.14E-19	1.14E-30	8.87E-24	1.78E-37	1.54E-26	4.26E-30	3.43E-33	1.83E-22	2.56E-06	1.85E-37	4.78E-13	1.62E-13	3.11E-18	1.26E-27	5.32E-44	1.51E-37	1.37E-32	0.00E+00	2.16E-20	4.30E-08	9.14E-07	1.83E-23	1.38E-23	3.21E-07	2.72E-07	6.84E-21
2.10E-09	900	1.22E+19	0.00E+00	1.70E-06	4.85E+05	1.09E-09	1.98E-16	3.08E+05	1.35E-05	1.29E+05	7.01E-06	7.71E+04	1.72E-06	3.21E-09	1.12E-07	3.61E-06	3.19E-07	6.13E-07	1.87E-07	0.00E+00	8.84E-09	2.93E-11	9.54E-23	6.39E-19	1.23E-30	9.59E-24	1.95E-37	1.60E-26	4.60E-30	3.57E-33	1.90E-22	2.66E-06	2.02E-37	4.97E-13	1.68E-13	3.23E-18	1.31E-27	5.76E-44	1.63E-37	1.48E-32	0.00E+00	2.33E-20	4.47E-08	9.50E-07	1.91E-23	1.44E-23	3.34E-07	2.83E-07	7.39E-21
2.11E-09	900	1.22E+19	0.00E+00	1.77E-06	4.85E+05	1.09E-09	2.01E-16	3.08E+05	1.40E-05	1.29E+05	7.29E-06	7.71E+04	1.78E-06	3.27E-09	1.16E-07	3.76E-06	3.32E-07	6.36E-07	1.95E-07	0.00E+00	9.19E-09	3.05E-11	1.01E-22	6.64E-19	1.33E-30	1.04E-23	2.14E-37	1.66E-26	4.97E-30	3.72E-33	1.98E-22	2.77E-06	2.21E-37	5.17E-13	1.75E-13	3.36E-18	1.36E-27	6.23E-44	1.77E-37	1.60E-32	0.00E+00	2.52E-20	4.65E-08	9.88E-07	1.98E-23	1.50E-23	3.47E-07	2.94E-07	7.99E-21
2.12E-09	900	1.22E+19	0.00E+00	1.84E-06	4.85E+05	1.09E-09	2.04E-16	3.08E+05	1.46E-05	1.29E+05	7.57E-06	7.71E+04	1.85E-06	3.34E-09	1.21E-07	3.91E-06	3.45E-07	6.60E-07	2.03E-07	0.00E+00	9.55E-09	3.17E-11	1.07E-22	6.91E-19	1.44E-30	1.12E-23	2.34E-37	1.73E-26	5.37E-30	3.87E-33	2.06E-22	2.87E-06	2.43E-37	5.37E-13	1.82E-13	3.49E-18	1.41E-27	6.73E-44	1.91E-37	1.73E-32	0.00E+00	2.72E-20	4.83E-08	1.03E-06	2.06E-23	1.55E-23	3.61E-07	3.06E-07	8.63E-21
2.13E-09	900	1.22E+19	0.00E+00	1.91E-06	4.85E+05	1.09E-09	2.07E-16	3.08E+05	1.52E-05	1.29E+05	7.87E-06	7.71E+04	1.93E-06	3.41E-09	1.26E-07	4.06E-06	3.59E-07	6.86E-07	2.11E-07	0.00E+00	9.93E-09	3.29E-11	1.13E-22	7.18E-19	1.56E-30	1.21E-23	2.57E-37	1.80E-26	5.80E-30	4.03E-33	2.14E-22	2.99E-06	2.66E-37	5.59E-13	1.89E-13	3.63E-18	1.47E-27	7.28E-44	2.07E-37	1.87E-32	0.00E+00	2.94E-20	5.02E-08	1.07E-06	2.14E-23	1.62E-23	3.75E-07	3.18E-07	9.32E-21
2.14E-09	900	1.22E+19	0.00E+00	1.99E-06	4.85E+05	1.09E-09	2.10E-16	3.08E+05	1.58E-05	1.29E+05	8.18E-06	7.71E+04	2.00E-06	3.48E-09	1.31E-07	4.22E-06	3.73E-07	7.12E-07	2.19E-07	0.00E+00	1.03E-08	3.43E-11	1.19E-22	7.47E-19	1.68E-30	1.31E-23	2.82E-37	1.87E-26	6.26E-30	4.20E-33	2.23E-22	3.11E-06	2.92E-37	5.81E-13	1.96E-13	3.77E-18	1.53E-27	7.88E-44	2.23E-37	2.02E-32	0.00E+00	3.18E-20	5.22E-08	1.11E-06	2.22E-23	1.68E-23	3.90E-07	3.30E-07	1.01E-20
2.15E-09	900	1.22E+19	0.00E+00	2.06E-06	4.85E+05	1.09E-09	2.13E-16	3.08E+05	1.64E-05	1.29E+05	8.51E-06	7.71E+04	2.08E-06	3.56E-09	1.36E-07	4.39E-06	3.88E-07	7.39E-07	2.27E-07	0.00E+00	1.07E-08	3.56E-11	1.27E-22	7.77E-19	1.82E-30	1.41E-23	3.09E-37	1.94E-26	6.76E-30	4.37E-33	2.32E-22	3.23E-06	3.20E-37	6.04E-13	2.04E-13	3.93E-18	1.59E-27	8.52E-44	2.42E-37	2.19E-32	0.00E+00	3.43E-20	5.43E-08	1.15E-06	2.31E-23	1.75E-23	4.05E-07	3.43E-07	1.09E-20
2.16E-09	900	1.22E+19	0.00E+00	2.14E-06	4.85E+05	1.09E-09	2.16E-16	3.08E+05	1.70E-05	1.29E+05	8.84E-06	7.71E+04	2.16E-06	3.64E-09	1.41E-07	4.56E-06	4.03E-07	7.68E-07	2.36E-07	0.00E+00	1.12E-08	3.70E-11	1.34E-22	8.08E-19	1.96E-30	1.53E-23	3.39E-37	2.02E-26	7.30E-30	4.55E-33	2.41E-22	3.36E-06	3.51E-37	6.28E-13	2.12E-13	4.08E-18	1.66E-27	9.22E-44	2.61E-37	2.36E-32	0.00E+00	3.71E-20	5.64E-08	1.20E-06	2.40E-23	1.82E-23	4.21E-07	3.57E-07	1.18E-20
2.17E-09	900	1.22E+19	0.00E+00	2.23E-06	4.85E+05	1.09E-09	2.20E-16	3.08E+05	1.77E-05	1.29E+05	9.19E-06	7.71E+04	2.25E-06	3.72E-09	1.47E-07	4.74E-06	4.19E-07	7.97E-07	2.46E-07	0.00E+00	1.16E-08	3.85E-11	1.42E-22	8.40E-19	2.12E-30	1.65E-23	3.72E-37	2.10E-26	7.89E-30	4.74E-33	2.51E-22	3.49E-06	3.85E-37	6.52E-13	2.21E-13	4.24E-18	1.72E-27	9.97E-44	2.82E-37	2.55E-32	0.00E+00	4.01E-20	5.86E-08	1.25E-06	2.50E-23	1.89E-23	4.38E-07	3.71E-07	1.27E-20
2.18E-09	900	1.22E+19	0.00E+00	2.32E-06	4.85E+05	1.09E-09	2.23E-16	3.08E+05	1.84E-05	1.29E+05	9.56E-06	7.71E+04	2.34E-06	3.80E-09	1.52E-07	4.93E-06	4.35E-07	8.28E-07	2.55E-07	0.00E+00	1.21E-08	4.00E-11	1.51E-22	8.73E-19	2.29E-30	1.78E-23	4.08E-37	2.18E-26	8.52E-30	4.94E-33	2.61E-22	3.63E-06	4.23E-37	6.78E-13	2.29E-13	4.41E-18	1.79E-27	1.08E-43	3.05E-37	2.76E-32	0.00E+00	4.33E-20	6.10E-08	1.29E-06	2.60E-23	1.96E-23	4.55E-07	3.86E-07	1.37E-20
2.19E-09	900	1.22E+19	0.00E+00	2.41E-06	4.85E+05	1.09E-09	2.27E-16	3.08E+05	1.91E-05	1.29E+05	9.93E-06	7.71E+04	2.43E-06	3.89E-09	1.58E-07	5.12E-06	4.53E-07	8.60E-07	2.66E-07	0.00E+00	1.25E-08	4.16E-11	1.60E-22	9.08E-19	2.48E-30	1.93E-23	4.48E-37	2.27E-26	9.20E-30	5.14E-33	2.72E-22	3.77E-06	4.64E-37	7.05E-13	2.38E-13	4.59E-18	1.87E-27	1.17E-43	3.30E-37	2.99E-32	0.00E+00	4.68E-20	6.34E-08	1.35E-06	2.70E-23	2.04E-23	4.73E-07	4.01E-07	1.48E-20
2.20E-09	900	1.22E+19	0.00E+00	2.50E-06	4.85E+05	1.09E-09	2.30E-16	3.08E+05	1.99E-05	1.29E+05	1.03E-05	7.71E+04	2.53E-06	3.98E-09	1.65E-07	5.32E-06	4.71E-07	8.93E-07	2.76E-07	0.00E+00	1.30E-08	4.32E-11	1.69E-22	9.44E-19	2.68E-30	2.08E-23	4.93E-37	2.36E-26	9.94E-30	5.35E-33	2.83E-22	3.92E-06	5.10E-37	7.33E-13	2.48E-13	4.77E-18	1.94E-27	1.26E-43	3.57E-37	3.23E-32	0.00E+00	5.05E-20	6.59E-08	1.40E-06	2.81E-23	2.12E-23	4.92E-07	4.17E-07	1.60E-20
2.21E-09	900	1.22E+19	0.00E+00	2.60E-06	4.85E+05	1.09E-09	2.34E-16	3.08E+05	2.07E-05	1.29E+05	1.07E-05	7.71E+04	2.63E-06	4.07E-09	1.71E-07	5.53E-06	4.89E-07	9.27E-07	2.87E-07	0.00E+00	1.35E-08	4.49E-11	1.80E-22	9.82E-19	2.90E-30	2.25E-23	5.42E-37	2.46E-26	1.07E-29	5.58E-33	2.94E-22	4.07E-06	5.61E-37	7.62E-13	2.58E-13	4.96E-18	2.02E-27	1.36E-43	3.86E-37	3.49E-32	0.00E+00	5.46E-20	6.85E-08	1.45E-06	2.92E-23	2.20E-23	5.11E-07	4.33E-07	1.73E-20
2.22E-09	900	1.22E+19	0.00E+00	2.71E-06	4.85E+05	1.09E-09	2.38E-16	3.08E+05	2.15E-05	1.29E+05	1.12E-05	7.71E+04	2.73E-06	4.17E-09	1.78E-07	5.75E-06	5.08E-07	9.63E-07	2.98E-07	0.00E+00	1.41E-08	4.67E-11	1.91E-22	1.02E-18	3.13E-30	2.43E-23	5.95E-37	2.55E-26	1.16E-29	5.81E-33	3.06E-22	4.23E-06	6.16E-37	7.92E-13	2.68E-13	5.16E-18	2.10E-27	1.47E-43	4.17E-37	3.77E-32	0.00E+00	5.90E-20	7.12E-08	1.51E-06	3.03E-23	2.29E-23	5.31E-07	4.50E-07	1.87E-20
2.23E-09	900	1.22E+19	0.00E+00	2.81E-06	4.85E+05	1.09E-09	2.41E-16	3.08E+05	2.23E-05	1.29E+05	1.16E-05	7.71E+04	2.84E-06	4.27E-09	1.85E-07	5.98E-06	5.28E-07	1.00E-06	3.10E-07	0.00E+00	1.46E-08	4.86E-11	2.03E-22	1.06E-18	3.38E-30	2.63E-23	6.55E-37	2.65E-26	1.25E-29	6.05E-33	3.18E-22	4.40E-06	6.78E-37	8.23E-13	2.78E-13	5.36E-18	2.19E-27	1.59E-43	4.51E-37	4.08E-32	0.00E+00	6.37E-20	7.40E-08	1.57E-06	3.15E-23	2.38E-23	5.52E-07	4.68E-07	2.02E-20
2.24E-09	900	1.22E+19	0.00E+00	2.92E-06	4.85E+05	1.09E-09	2.45E-16	3.08E+05	2.32E-05	1.29E+05	1.21E-05	7.71E+04	2.95E-06	4.38E-09	1.92E-07	6.21E-06	5.49E-07	1.04E-06	3.22E-07	0.00E+00	1.52E-08	5.05E-11	2.15E-22	1.10E-18	3.66E-30	2.84E-23	7.20E-37	2.76E-26	1.35E-29	6.30E-33	3.31E-22	4.57E-06	7.46E-37	8.56E-13	2.89E-13	5.58E-18	2.27E-27	1.72E-43	4.87E-37	4.41E-32	0.00E+00	6.89E-20	7.69E-08	1.63E-06	3.28E-23	2.47E-23	5.74E-07	4.86E-07	2.19E-20
2.25E-09	900	1.22E+19	0.00E+00	3.04E-06	4.85E+05	1.09E-09	2.49E-16	3.08E+05	2.41E-05	1.29E+05	1.25E-05	7.71E+04	3.07E-06	4.48E-09	2.00E-07	6.46E-06	5.71E-07	1.08E-06	3.35E-07	0.00E+00	1.58E-08	5.25E-11	2.29E-22	1.15E-18	3.95E-30	3.07E-23	7.93E-37	2.87E-26	1.46E-29	6.56E-33	3.44E-22	4.76E-06	8.21E-37	8.90E-13	3.01E-13	5.80E-18	2.37E-27	1.86E-43	5.27E-37	4.76E-32	0.00E+00	7.44E-20	7.99E-08	1.70E-06	3.40E-23	2.57E-23	5.97E-07	5.06E-07	2.36E-20
2.26E-09	900	1.22E+19	0.00E+00	3.16E-06	4.85E+05	1.09E-09	2.53E-16	3.08E+05	2.51E-05	1.29E+05	1.30E-05	7.71E+04	3.19E-06	4.60E-09	2.08E-07	6.72E-06	5.94E-07	1.12E-06	3.48E-07	0.00E+00	1.64E-08	5.46E-11	2.43E-22	1.19E-18	4.27E-30	3.32E-23	8.73E-37	2.98E-26	1.58E-29	6.84E-33	3.58E-22	4.94E-06	9.04E-37	9.25E-13	3.13E-13	6.03E-18	2.46E-27	2.02E-43	5.70E-37	5.15E-32	0.00E+00	8.04E-20	8.31E-08	1.76E-06	3.54E-23	2.67E-23	6.20E-07	5.25E-07	2.55E-20
2.27E-09	900	1.22E+19	0.00E+00	3.28E-06	4.85E+05	1.09E-09	2.58E-16	3.08E+05	2.61E-05	1.29E+05	1.35E-05	7.71E+04	3.31E-06	4.71E-09	2.16E-07	6.98E-06	6.17E-07	1.16E-06	3.62E-07	0.00E+00	1.71E-08	5.67E-11	2.59E-22	1.24E-18	4.62E-30	3.59E-23	9.62E-37	3.10E-26	1.71E-29	7.12E-33	3.72E-22	5.14E-06	9.95E-37	9.61E-13	3.25E-13	6.27E-18	2.56E-27	2.18E-43	6.16E-37	5.57E-32	0.00E+00	8.69E-20	8.64E-08	1.83E-06	3.68E-23	2.78E-23	6.45E-07	5.46E-07	2.76E-20
2.28E-09	900	1.22E+19	0.00E+00	3.41E-06	4.85E+05	1.09E-09	2.62E-16	3.08E+05	2.71E-05	1.29E+05	1.41E-05	7.71E+04	3.45E-06	4.83E-09	2.24E-07	7.26E-06	6.41E-07	1.21E-06	3.76E-07	0.00E+00	1.78E-08	5.90E-11	2.75E-22	1.29E-18	4.99E-30	3.87E-23	1.06E-36	3.22E-26	1.84E-29	7.42E-33	3.87E-22	5.34E-06	1.10E-36	9.99E-13	3.38E-13	6.51E-18	2.66E-27	2.36E-43	6.65E-37	6.02E-32	0.00E+00	9.39E-20	8.98E-08	1.91E-06	3.82E-23	2.89E-23	6.70E-07	5.68E-07	2.98E-20
2.29E-09	900	1.22E+19	0.00E+00	3.55E-06	4.85E+05	1.09E-09	2.66E-16	3.08E+05	2.82E-05	1.29E+05	1.46E-05	7.71E+04	3.58E-06	4.95E-09	2.33E-07	7.54E-06	6.67E-07	1.26E-06	3.91E-07	0.00E+00	1.85E-08	6.13E-11	2.93E-22	1.34E-18	5.39E-30	4.19E-23	1.17E-36	3.35E-26	1.99E-29	7.73E-33	4.03E-22	5.55E-06	1.21E-36	1.04E-12	3.51E-13	6.77E-18	2.77E-27	2.55E-43	7.19E-37	6.50E-32	0.00E+00	1.01E-19	9.33E-08	1.98E-06	3.97E-23	3.00E-23	6.97E-07	5.90E-07	3.22E-20
2.30E-09	900	1.22E+19	0.00E+00	3.69E-06	4.85E+05	1.09E-09	2.71E-16	3.08E+05	2.93E-05	1.29E+05	1.52E-05	7.71E+04	3.72E-06	5.08E-09	2.43E-07	7.84E-06	6.93E-07	1.31E-06	4.07E-07	0.00E+00	1.92E-08	6.37E-11	3.12E-22	1.39E-18	5.83E-30	4.52E-23	1.29E-36	3.48E-26	2.15E-29	8.05E-33	4.19E-22	5.77E-06	1.33E-36	1.08E-12	3.65E-13	7.04E-18	2.88E-27	2.75E-43	7.78E-37	7.03E-32	0.00E+00	1.10E-19	9.70E-08	2.06E-06	4.13E-23	3.12E-23	7.24E-07	6.13E-07	3.48E-20
2.31E-09	900	1.22E+19	0.00E+00	3.83E-06	4.85E+05	1.09E-09	2.76E-16	3.08E+05	3.04E-05	1.29E+05	1.58E-05	7.71E+04	3.87E-06	5.22E-09	2.52E-07	8.15E-06	7.20E-07	1.36E-06	4.23E-07	0.00E+00	1.99E-08	6.62E-11	3.32E-22	1.45E-18	6.30E-30	4.89E-23	1.42E-36	3.62E-26	2.32E-29	8.39E-33	4.36E-22	6.00E-06	1.47E-36	1.12E-12	3.79E-13	7.32E-18	3.00E-27	2.98E-43	8.40E-37	7.60E-32	0.00E+00	1.18E-19	1.01E-07	2.14E-06	4.29E-23	3.24E-23	7.53E-07	6.38E-07	3.76E-20
2.32E-09	900	1.22E+19	0.00E+00	3.98E-06	4.85E+05	1.09E-09	2.81E-16	3.08E+05	3.16E-05	1.29E+05	1.64E-05	7.71E+04	4.02E-06	5.36E-09	2.62E-07	8.47E-06	7.49E-07	1.41E-06	4.39E-07	0.00E+00	2.07E-08	6.88E-11	3.54E-22	1.51E-18	6.81E-30	5.28E-23	1.57E-36	3.77E-26	2.51E-29	8.74E-33	4.53E-22	6.24E-06	1.62E-36	1.17E-12	3.94E-13	7.61E-18	3.12E-27	3.22E-43	9.08E-37	8.21E-32	0.00E+00	1.28E-19	1.05E-07	2.23E-06	4.46E-23	3.37E-23	7.83E-07	6.63E-07	4.06E-20
2.33E-09	900	1.22E+19	0.00E+00	4.14E-06	4.85E+05	1.09E-09	2.86E-16	3.08E+05	3.29E-05	1.29E+05	1.71E-05	7.71E+04	4.18E-06	5.50E-09	2.72E-07	8.80E-06	7.78E-07	1.46E-06	4.57E-07	0.00E+00	2.16E-08	7.16E-11	3.77E-22	1.57E-18	7.36E-30	5.71E-23	1.73E-36	3.91E-26	2.71E-29	9.11E-33	4.72E-22	6.48E-06	1.79E-36	1.21E-12	4.10E-13	7.91E-18	3.24E-27	3.48E-43	9.82E-37	8.88E-32	0.00E+00	1.38E-19	1.09E-07	2.31E-06	4.64E-23	3.51E-23	8.14E-07	6.89E-07	4.39E-20
2.34E-09	900	1.22E+19	0.00E+00	4.30E-06	4.85E+05	1.09E-09	2.91E-16	3.08E+05	3.42E-05	1.29E+05	1.78E-05	7.71E+04	4.35E-06	5.65E-09	2.83E-07	9.15E-06	8.09E-07	1.52E-06	4.75E-07	0.00E+00	2.24E-08	7.44E-11	4.02E-22	1.63E-18	7.95E-30	6.17E-23	1.91E-36	4.07E-26	2.93E-29	9.49E-33	4.91E-22	6.74E-06	1.98E-36	1.26E-12	4.26E-13	8.23E-18	3.37E-27	3.76E-43	1.06E-36	9.60E-32	0.00E+00	1.49E-19	1.13E-07	2.41E-06	4.82E-23	3.64E-23	8.46E-07	7.16E-07	4.74E-20
2.35E-09	900	1.22E+19	0.00E+00	4.47E-06	4.85E+05	1.09E-09	2.96E-16	3.08E+05	3.55E-05	1.29E+05	1.85E-05	7.71E+04	4.52E-06	5.80E-09	2.94E-07	9.51E-06	8.41E-07	1.58E-06	4.93E-07	0.00E+00	2.33E-08	7.73E-11	4.29E-22	1.69E-18	8.59E-30	6.67E-23	2.11E-36	4.23E-26	3.16E-29	9.89E-33	5.10E-22	7.00E-06	2.18E-36	1.31E-12	4.43E-13	8.55E-18	3.51E-27	4.07E-43	1.15E-36	1.04E-31	0.00E+00	1.61E-19	1.18E-07	2.50E-06	5.01E-23	3.79E-23	8.79E-07	7.44E-07	5.12E-20
2.36E-09	900	1.22E+19	0.00E+00	4.65E-06	4.85E+05	1.09E-09	3.01E-16	3.08E+05	3.69E-05	1.29E+05	1.92E-05	7.71E+04	4.70E-06	5.96E-09	3.06E-07	9.89E-06	8.74E-07	1.64E-06	5.13E-07	0.00E+00	2.42E-08	8.04E-11	4.57E-22	1.76E-18	9.28E-30	7.20E-23	2.33E-36	4.40E-26	3.42E-29	1.03E-32	5.31E-22	7.28E-06	2.41E-36	1.36E-12	4.60E-13	8.89E-18	3.65E-27	4.40E-43	1.24E-36	1.12E-31	0.00E+00	1.74E-19	1.22E-07	2.60E-06	5.21E-23	3.94E-23	9.14E-07	7.74E-07	5.53E-20
2.37E-09	900	1.22E+19	0.00E+00	4.83E-06	4.85E+05	1.09E-09	3.07E-16	3.08E+05	3.84E-05	1.29E+05	1.99E-05	7.71E+04	4.88E-06	6.13E-09	3.18E-07	1.03E-05	9.09E-07	1.71E-06	5.33E-07	0.00E+00	2.52E-08	8.36E-11	4.88E-22	1.83E-18	1.00E-29	7.78E-23	2.58E-36	4.57E-26	3.69E-29	1.07E-32	5.52E-22	7.57E-06	2.67E-36	1.42E-12	4.79E-13	9.25E-18	3.79E-27	4.75E-43	1.34E-36	1.21E-31	0.00E+00	1.88E-19	1.27E-07	2.70E-06	5.42E-23	4.09E-23	9.50E-07	8.04E-07	5.98E-20
2.38E-09	900	1.22E+19	0.00E+00	5.03E-06	4.85E+05	1.09E-09	3.13E-16	3.08E+05	3.99E-05	1.29E+05	2.07E-05	7.71E+04	5.08E-06	6.30E-09	3.31E-07	1.07E-05	9.45E-07	1.77E-06	5.54E-07	0.00E+00	2.62E-08	8.69E-11	5.21E-22	1.90E-18	1.08E-29	8.41E-23	2.85E-36	4.75E-26	3.99E-29	1.12E-32	5.74E-22	7.87E-06	2.95E-36	1.47E-12	4.97E-13	9.61E-18	3.94E-27	5.14E-43	1.45E-36	1.31E-31	0.00E+00	2.04E-19	1.32E-07	2.81E-06	5.63E-23	4.25E-23	9.87E-07	8.36E-07	6.46E-20
2.39E-09	900	1.22E+19	0.00E+00	5.22E-06	4.85E+05	1.09E-09	3.18E-16	3.08E+05	4.15E-05	1.29E+05	2.15E-05	7.71E+04	5.28E-06	6.48E-09	3.44E-07	1.11E-05	9.82E-07	1.84E-06	5.76E-07	0.00E+00	2.72E-08	9.03E-11	5.56E-22	1.98E-18	1.17E-29	9.09E-23	3.15E-36	4.94E-26	4.31E-29	1.17E-32	5.97E-22	8.18E-06	3.26E-36	1.53E-12	5.17E-13	9.99E-18	4.10E-27	5.55E-43	1.57E-36	1.42E-31	0.00E+00	2.20E-19	1.37E-07	2.92E-06	5.85E-23	4.42E-23	1.03E-06	8.69E-07	6.98E-20
2.40E-09	900	1.22E+19	0.00E+00	5.43E-06	4.85E+05	1.09E-09	3.24E-16	3.08E+05	4.31E-05	1.29E+05	2.24E-05	7.71E+04	5.48E-06	6.67E-09	3.57E-07	1.15E-05	1.02E-06	1.91E-06	5.99E-07	0.00E+00	2.83E-08	9.39E-11	5.94E-22	2.06E-18	1.27E-29	9.82E-23	3.49E-36	5.14E-26	4.65E-29	1.22E-32	6.21E-22	8.50E-06	3.61E-36	1.59E-12	5.38E-13	1.04E-17	4.26E-27	6.00E-43	1.69E-36	1.53E-31	0.00E+00	2.38E-19	1.43E-07	3.03E-06	6.08E-23	4.60E-23	1.07E-06	9.03E-07	7.54E-20
2.41E-09	900	1.22E+19	0.00E+00	5.64E-06	4.85E+05	1.09E-09	3.31E-16	3.08E+05	4.48E-05	1.29E+05	2.33E-05	7.71E+04	5.70E-06	6.86E-09	3.71E-07	1.20E-05	1.06E-06	1.99E-06	6.22E-07	0.00E+00	2.94E-08	9.76E-11	6.35E-22	2.14E-18	1.37E-29	1.06E-22	3.86E-36	5.34E-26	5.03E-29	1.27E-32	6.45E-22	8.83E-06	3.99E-36	1.65E-12	5.59E-13	1.08E-17	4.43E-27	6.49E-43	1.83E-36	1.65E-31	0.00E+00	2.57E-19	1.48E-07	3.15E-06	6.32E-23	4.78E-23	1.11E-06	9.39E-07	8.15E-20
2.42E-09	900	1.22E+19	0.00E+00	5.87E-06	4.85E+05	1.09E-09	3.37E-16	3.08E+05	4.66E-05	1.29E+05	2.42E-05	7.71E+04	5.93E-06	7.06E-09	3.86E-07	1.25E-05	1.10E-06	2.06E-06	6.47E-07	0.00E+00	3.05E-08	1.01E-10	6.79E-22	2.22E-18	1.48E-29	1.15E-22	4.27E-36	5.55E-26	5.43E-29	1.32E-32	6.71E-22	9.18E-06	4.42E-36	1.72E-12	5.81E-13	1.12E-17	4.61E-27	7.02E-43	1.98E-36	1.79E-31	0.00E+00	2.77E-19	1.54E-07	3.28E-06	6.57E-23	4.97E-23	1.15E-06	9.76E-07	8.80E-20
2.43E-09	900	1.22E+19	0.00E+00	6.10E-06	4.85E+05	1.09E-09	3.44E-16	3.08E+05	4.84E-05	1.29E+05	2.51E-05	7.71E+04	6.16E-06	7.27E-09	4.01E-07	1.30E-05	1.15E-06	2.15E-06	6.72E-07	0.00E+00	3.18E-08	1.05E-10	7.25E-22	2.31E-18	1.60E-29	1.24E-22	4.73E-36	5.77E-26	5.87E-29	1.38E-32	6.98E-22	9.54E-06	4.90E-36	1.79E-12	6.04E-13	1.17E-17	4.80E-27	7.58E-43	2.14E-36	1.93E-31	0.00E+00	3.00E-19	1.60E-07	3.41E-06	6.83E-23	5.16E-23	1.20E-06	1.01E-06	9.51E-20
2.44E-09	900	1.22E+19	0.00E+00	6.34E-06	4.85E+05	1.09E-09	3.51E-16	3.08E+05	5.03E-05	1.29E+05	2.61E-05	7.71E+04	6.40E-06	7.48E-09	4.17E-07	1.35E-05	1.19E-06	2.23E-06	6.99E-07	0.00E+00	3.30E-08	1.10E-10	7.76E-22	2.40E-18	1.73E-29	1.34E-22	5.25E-36	6.00E-26	6.34E-29	1.44E-32	7.26E-22	9.92E-06	5.43E-36	1.86E-12	6.28E-13	1.21E-17	4.99E-27	8.20E-43	2.31E-36	2.09E-31	0.00E+00	3.24E-19	1.67E-07	3.54E-06	7.10E-23	5.37E-23	1.25E-06	1.05E-06	1.03E-19
2.45E-09	900	1.22E+19	0.00E+00	6.59E-06	4.85E+05	1.09E-09	3.58E-16	3.08E+05	5.23E-05	1.29E+05	2.72E-05	7.71E+04	6.66E-06	7.71E-09	4.34E-07	1.40E-05	1.24E-06	2.32E-06	7.27E-07	0.00E+00	3.43E-08	1.14E-10	8.30E-22	2.50E-18	1.87E-29	1.45E-22	5.81E-36	6.24E-26	6.85E-29	1.50E-32	7.55E-22	1.03E-05	6.02E-36	1.93E-12	6.52E-13	1.26E-17	5.19E-27	8.86E-43	2.50E-36	2.26E-31	0.00E+00	3.50E-19	1.73E-07	3.68E-06	7.38E-23	5.58E-23	1.29E-06	1.10E-06	1.11E-19
2.46E-09	900	1.22E+19	0.00E+00	6.85E-06	4.85E+05	1.09E-09	3.65E-16	3.08E+05	5.44E-05	1.29E+05	2.82E-05	7.71E+04	6.92E-06	7.94E-09	4.51E-07	1.46E-05	1.29E-06	2.41E-06	7.55E-07	0.00E+00	3.57E-08	1.18E-10	8.88E-22	2.60E-18	2.02E-29	1.56E-22	6.45E-36	6.48E-26	7.40E-29	1.56E-32	7.85E-22	1.07E-05	6.67E-36	2.01E-12	6.78E-13	1.31E-17	5.39E-27	9.58E-43	2.70E-36	2.44E-31	0.00E+00	3.78E-19	1.80E-07	3.83E-06	7.67E-23	5.80E-23	1.35E-06	1.14E-06	1.20E-19
2.47E-09	900	1.22E+19	0.00E+00	7.12E-06	4.85E+05	1.09E-09	3.72E-16	3.08E+05	5.65E-05	1.29E+05	2.94E-05	7.71E+04	7.19E-06	8.18E-09	4.68E-07	1.51E-05	1.34E-06	2.50E-06	7.85E-07	0.00E+00	3.71E-08	1.23E-10	9.50E-22	2.70E-18	2.18E-29	1.69E-22	7.15E-36	6.74E-26	7.99E-29	1.63E-32	8.16E-22	1.11E-05	7.40E-36	2.09E-12	7.05E-13	1.36E-17	5.61E-27	1.04E-42	2.91E-36	2.63E-31	0.00E+00	4.09E-19	1.87E-07	3.98E-06	7.98E-23	6.03E-23	1.40E-06	1.18E-06	1.30E-19
2.48E-09	900	1.22E+19	0.00E+00	7.40E-06	4.85E+05	1.09E-09	3.80E-16	3.08E+05	5.88E-05	1.29E+05	3.05E-05	7.71E+04	7.48E-06	8.43E-09	4.87E-07	1.57E-05	1.39E-06	2.60E-06	8.16E-07	0.00E+00	3.85E-08	1.28E-10	1.02E-21	2.81E-18	2.35E-29	1.83E-22	7.93E-36	7.01E-26	8.63E-29	1.70E-32	8.49E-22	1.16E-05	8.21E-36	2.17E-12	7.33E-13	1.42E-17	5.83E-27	1.12E-42	3.15E-36	2.85E-31	0.00E+00	4.41E-19	1.95E-07	4.14E-06	8.29E-23	6.27E-23	1.45E-06	1.23E-06	1.40E-19
2.49E-09	900	1.22E+19	0.00E+00	7.69E-06	4.85E+05	1.09E-09	3.88E-16	3.08E+05	6.11E-05	1.29E+05	3.17E-05	7.71E+04	7.77E-06	8.69E-09	5.06E-07	1.64E-05	1.45E-06	2.70E-06	8.48E-07	0.00E+00	4.01E-08	1.33E-10	1.09E-21	2.92E-18	2.54E-29	1.97E-22	8.80E-36	7.28E-26	9.33E-29	1.77E-32	8.83E-22	1.20E-05	9.11E-36	2.25E-12	7.62E-13	1.47E-17	6.06E-27	1.21E-42	3.40E-36	3.08E-31	0.00E+00	4.77E-19	2.02E-07	4.30E-06	8.62E-23	6.51E-23	1.51E-06	1.28E-06	1.51E-19
2.50E-09	900	1.22E+19	0.00E+00	8.00E-06	4.85E+05	1.09E-09	3.96E-16	3.08E+05	6.35E-05	1.29E+05	3.30E-05	7.71E+04	8.08E-06	8.96E-09	5.26E-07	1.70E-05	1.50E-06	2.81E-06	8.82E-07	0.00E+00	4.16E-08	1.38E-10	1.17E-21	3.03E-18	2.75E-29	2.13E-22	9.77E-36	7.57E-26	1.01E-28	1.85E-32	9.18E-22	1.25E-05	1.01E-35	2.34E-12	7.92E-13	1.53E-17	6.31E-27	1.31E-42	3.68E-36	3.33E-31	0.00E+00	5.15E-19	2.10E-07	4.47E-06	8.96E-23	6.77E-23	1.57E-06	1.33E-06	1.64E-19
2.51E-09	900	1.22E+19	0.00E+00	8.31E-06	4.85E+05	1.09E-09	4.05E-16	3.08E+05	6.60E-05	1.29E+05	3.43E-05	7.71E+04	8.40E-06	9.24E-09	5.47E-07	1.77E-05	1.56E-06	2.92E-06	9.17E-07	0.00E+00	4.33E-08	1.44E-10	1.25E-21	3.15E-18	2.97E-29	2.30E-22	1.09E-35	7.87E-26	1.09E-28	1.93E-32	9.54E-22	1.30E-05	1.12E-35	2.44E-12	8.23E-13	1.59E-17	6.56E-27	1.41E-42	3.98E-36	3.59E-31	0.00E+00	5.57E-19	2.19E-07	4.65E-06	9.31E-23	7.04E-23	1.63E-06	1.38E-06	1.77E-19
2.52E-09	900	1.22E+19	0.00E+00	8.64E-06	4.85E+05	1.09E-09	4.13E-16	3.08E+05	6.86E-05	1.29E+05	3.56E-05	7.71E+04	8.73E-06	9.53E-09	5.69E-07	1.84E-05	1.62E-06	3.03E-06	9.53E-07	0.00E+00	4.50E-08	1.49E-10	1.34E-21	3.28E-18	3.21E-29	2.49E-22	1.21E-35	8.18E-26	1.18E-28	2.01E-32	9.92E-22	1.35E-05	1.25E-35	2.53E-12	8.55E-13	1.66E-17	6.82E-27	1.53E-42	4.30E-36	3.88E-31	0.00E+00	6.02E-19	2.27E-07	4.83E-06	9.68E-23	7.32E-23	1.70E-06	1.44E-06	1.91E-19
2.53E-09	900	1.22E+19	0.00E+00	8.98E-06	4.85E+05	1.09E-09	4.22E-16	3.08E+05	7.13E-05	1.29E+05	3.70E-05	7.71E+04	9.07E-06	9.83E-09	5.91E-07	1.91E-05	1.69E-06	3.15E-06	9.90E-07	0.00E+00	4.68E-08	1.55E-10	1.44E-21	3.41E-18	3.47E-29	2.69E-22	1.34E-35	8.51E-26	1.27E-28	2.10E-32	1.03E-21	1.41E-05	1.39E-35	2.63E-12	8.89E-13	1.72E-17	7.09E-27	1.65E-42	4.64E-36	4.20E-31	0.00E+00	6.50E-19	2.36E-07	5.02E-06	1.01E-22	7.60E-23	1.76E-06	1.49E-06	2.06E-19
2.54E-09	900	1.22E+19	0.00E+00	9.34E-06	4.85E+05	1.09E-09	4.32E-16	3.08E+05	7.41E-05	1.29E+05	3.85E-05	7.71E+04	9.43E-06	1.01E-08	6.14E-07	1.98E-05	1.75E-06	3.27E-06	1.03E-06	0.00E+00	4.86E-08	1.61E-10	1.54E-21	3.54E-18	3.75E-29	2.91E-22	1.49E-35	8.84E-26	1.37E-28	2.19E-32	1.07E-21	1.46E-05	1.54E-35	2.74E-12	9.24E-13	1.79E-17	7.37E-27	1.78E-42	5.02E-36	4.54E-31	0.00E+00	7.02E-19	2.46E-07	5.22E-06	1.05E-22	7.90E-23	1.83E-06	1.55E-06	2.23E-19
2.55E-09	900	1.22E+19	0.00E+00	9.70E-06	4.85E+05	1.09E-09	4.41E-16	3.08E+05	7.70E-05	1.29E+05	4.00E-05	7.71E+04	9.80E-06	1.05E-08	6.39E-07	2.06E-05	1.82E-06	3.40E-06	1.07E-06	0.00E+00	5.05E-08	1.68E-10	1.65E-21	3.68E-18	4.05E-29	3.14E-22	1.66E-35	9.19E-26	1.48E-28	2.29E-32	1.12E-21	1.52E-05	1.71E-35	2.84E-12	9.61E-13	1.86E-17	7.67E-27	1.93E-42	5.42E-36	4.90E-31	0.00E+00	7.59E-19	2.55E-07	5.42E-06	1.09E-22	8.22E-23	1.91E-06	1.61E-06	2.41E-19
2.56E-09	900	1.22E+19	0.00E+00	1.01E-05	4.85E+05	1.09E-09	4.51E-16	3.08E+05	8.01E-05	1.29E+05	4.16E-05	7.71E+04	1.02E-05	1.08E-08	6.64E-07	2.14E-05	1.90E-06	3.53E-06	1.11E-06	0.00E+00	5.25E-08	1.74E-10	1.77E-21	3.83E-18	4.38E-29	3.39E-22	1.84E-35	9.55E-26	1.60E-28	2.39E-32	1.16E-21	1.58E-05	1.91E-35	2.96E-12	9.99E-13	1.93E-17	7.97E-27	2.08E-42	5.86E-36	5.30E-31	0.00E+00	8.20E-19	2.65E-07	5.64E-06	1.13E-22	8.54E-23	1.98E-06	1.68E-06	2.60E-19
2.57E-09	900	1.22E+19	0.00E+00	1.05E-05	4.85E+05	1.09E-09	4.62E-16	3.08E+05	8.32E-05	1.29E+05	4.32E-05	7.71E+04	1.06E-05	1.12E-08	6.90E-07	2.23E-05	1.97E-06	3.67E-06	1.16E-06	0.00E+00	5.46E-08	1.81E-10	1.90E-21	3.98E-18	4.73E-29	3.67E-22	2.05E-35	9.93E-26	1.73E-28	2.50E-32	1.21E-21	1.64E-05	2.12E-35	3.07E-12	1.04E-12	2.01E-17	8.29E-27	2.25E-42	6.33E-36	5.72E-31	0.00E+00	8.86E-19	2.76E-07	5.86E-06	1.17E-22	8.88E-23	2.06E-06	1.74E-06	2.81E-19
2.58E-09	900	1.22E+19	0.00E+00	1.09E-05	4.85E+05	1.09E-09	4.72E-16	3.08E+05	8.65E-05	1.29E+05	4.49E-05	7.71E+04	1.10E-05	1.15E-08	7.17E-07	2.32E-05	2.05E-06	3.82E-06	1.20E-06	0.00E+00	5.68E-08	1.88E-10	2.04E-21	4.14E-18	5.11E-29	3.96E-22	2.28E-35	1.03E-25	1.87E-28	2.61E-32	1.25E-21	1.71E-05	2.36E-35	3.19E-12	1.08E-12	2.09E-17	8.62E-27	2.43E-42	6.85E-36	6.19E-31	0.00E+00	9.57E-19	2.87E-07	6.09E-06	1.22E-22	9.23E-23	2.14E-06	1.81E-06	3.04E-19
2.59E-09	900	1.22E+19	0.00E+00	1.13E-05	4.85E+05	1.09E-09	4.84E-16	3.08E+05	8.99E-05	1.29E+05	4.67E-05	7.71E+04	1.14E-05	1.19E-08	7.46E-07	2.41E-05	2.13E-06	3.96E-06	1.25E-06	0.00E+00	5.90E-08	1.96E-10	2.19E-21	4.30E-18	5.52E-29	4.28E-22	2.54E-35	1.07E-25	2.02E-28	2.72E-32	1.30E-21	1.77E-05	2.63E-35	3.32E-12	1.12E-12	2.17E-17	8.96E-27	2.63E-42	7.40E-36	6.68E-31	0.00E+00	1.03E-18	2.98E-07	6.33E-06	1.27E-22	9.59E-23	2.23E-06	1.88E-06	3.28E-19
2.60E-09	900	1.22E+19	0.00E+00	1.18E-05	4.85E+05	1.09E-09	4.95E-16	3.08E+05	9.35E-05	1.29E+05	4.86E-05	7.71E+04	1.19E-05	1.23E-08	7.75E-07	2.50E-05	2.21E-06	4.12E-06	1.30E-06	0.00E+00	6.13E-08	2.04E-10	2.35E-21	4.47E-18	5.97E-29	4.62E-22	2.83E-35	1.12E-25	2.18E-28	2.85E-32	1.36E-21	1.84E-05	2.92E-35	3.45E-12	1.17E-12	2.26E-17	9.32E-27	2.84E-42	7.99E-36	7.22E-31	0.00E+00	1.12E-18	3.10E-07	6.58E-06	1.32E-22	9.97E-23	2.31E-06	1.96E-06	3.55E-19
2.61E-09	900	1.22E+19	0.00E+00	1.22E-05	4.85E+05	1.09E-09	5.07E-16	3.08E+05	9.72E-05	1.29E+05	5.05E-05	7.71E+04	1.24E-05	1.27E-08	8.06E-07	2.60E-05	2.30E-06	4.28E-06	1.35E-06	0.00E+00	6.38E-08	2.12E-10	2.53E-21	4.65E-18	6.45E-29	5.00E-22	3.15E-35	1.16E-25	2.36E-28	2.97E-32	1.41E-21	1.92E-05	3.25E-35	3.59E-12	1.21E-12	2.35E-17	9.69E-27	3.07E-42	8.64E-36	7.81E-31	0.00E+00	1.21E-18	3.22E-07	6.84E-06	1.37E-22	1.04E-22	2.40E-06	2.04E-06	3.83E-19
2.62E-09	900	1.22E+19	0.00E+00	1.27E-05	4.85E+05	1.09E-09	5.19E-16	3.08E+05	1.01E-04	1.29E+05	5.25E-05	7.71E+04	1.29E-05	1.31E-08	8.37E-07	2.70E-05	2.39E-06	4.45E-06	1.40E-06	0.00E+00	6.63E-08	2.20E-10	2.71E-21	4.83E-18	6.97E-29	5.40E-22	3.50E-35	1.21E-25	2.55E-28	3.11E-32	1.47E-21	1.99E-05	3.63E-35	3.73E-12	1.26E-12	2.44E-17	1.01E-26	3.32E-42	9.34E-36	8.44E-31	0.00E+00	1.30E-18	3.35E-07	7.11E-06	1.43E-22	1.08E-22	2.50E-06	2.12E-06	4.14E-19
2.63E-09	900	1.22E+19	0.00E+00	1.32E-05	4.85E+05	1.09E-09	5.32E-16	3.08E+05	1.05E-04	1.29E+05	5.45E-05	7.71E+04	1.34E-05	1.36E-08	8.70E-07	2.81E-05	2.49E-06	4.62E-06	1.46E-06	0.00E+00	6.89E-08	2.29E-10	2.92E-21	5.02E-18	7.53E-29	5.83E-22	3.90E-35	1.25E-25	2.75E-28	3.25E-32	1.52E-21	2.07E-05	4.04E-35	3.88E-12	1.31E-12	2.54E-17	1.05E-26	3.59E-42	1.01E-35	9.12E-31	0.00E+00	1.41E-18	3.48E-07	7.39E-06	1.48E-22	1.12E-22	2.60E-06	2.20E-06	4.47E-19
2.64E-09	900	1.22E+19	0.00E+00	1.37E-05	4.85E+05	1.09E-09	5.45E-16	3.08E+05	1.09E-04	1.29E+05	5.67E-05	7.71E+04	1.39E-05	1.40E-08	9.05E-07	2.92E-05	2.58E-06	4.81E-06	1.52E-06	0.00E+00	7.16E-08	2.38E-10	3.13E-21	5.22E-18	8.14E-29	6.30E-22	4.35E-35	1.30E-25	2.97E-28	3.39E-32	1.58E-21	2.15E-05	4.50E-35	4.03E-12	1.36E-12	2.64E-17	1.09E-26	3.88E-42	1.09E-35	9.85E-31	0.00E+00	1.52E-18	3.62E-07	7.68E-06	1.54E-22	1.16E-22	2.70E-06	2.29E-06	4.83E-19
2.65E-09	900	1.22E+19	0.00E+00	1.43E-05	4.85E+05	1.09E-09	5.59E-16	3.08E+05	1.13E-04	1.29E+05	5.89E-05	7.71E+04	1.44E-05	1.45E-08	9.40E-07	3.04E-05	2.69E-06	4.99E-06	1.58E-06	0.00E+00	7.44E-08	2.47E-10	3.37E-21	5.43E-18	8.79E-29	6.81E-22	4.85E-35	1.35E-25	3.21E-28	3.55E-32	1.65E-21	2.24E-05	5.02E-35	4.19E-12	1.41E-12	2.74E-17	1.13E-26	4.19E-42	1.18E-35	1.06E-30	0.00E+00	1.65E-18	3.76E-07	7.99E-06	1.60E-22	1.21E-22	2.81E-06	2.38E-06	5.22E-19
2.66E-09	900	1.22E+19	0.00E+00	1.49E-05	4.85E+05	1.09E-09	5.73E-16	3.08E+05	1.18E-04	1.29E+05	6.13E-05	7.71E+04	1.50E-05	1.50E-08	9.78E-07	3.16E-05	2.79E-06	5.19E-06	1.64E-06	0.00E+00	7.74E-08	2.57E-10	3.62E-21	5.64E-18	9.50E-29	7.36E-22	5.41E-35	1.41E-25	3.47E-28	3.71E-32	1.71E-21	2.32E-05	5.60E-35	4.35E-12	1.47E-12	2.85E-17	1.18E-26	4.53E-42	1.27E-35	1.15E-30	0.00E+00	1.78E-18	3.91E-07	8.30E-06	1.66E-22	1.26E-22	2.92E-06	2.47E-06	5.64E-19
2.67E-09	900	1.22E+19	0.00E+00	1.54E-05	4.85E+05	1.09E-09	5.87E-16	3.08E+05	1.23E-04	1.29E+05	6.37E-05	7.71E+04	1.56E-05	1.55E-08	1.02E-06	3.28E-05	2.90E-06	5.39E-06	1.70E-06	0.00E+00	8.04E-08	2.67E-10	3.89E-21	5.86E-18	1.03E-28	7.95E-22	6.03E-35	1.46E-25	3.75E-28	3.88E-32	1.78E-21	2.42E-05	6.24E-35	4.53E-12	1.53E-12	2.96E-17	1.22E-26	4.90E-42	1.38E-35	1.24E-30	0.00E+00	1.92E-18	4.06E-07	8.63E-06	1.73E-22	1.31E-22	3.03E-06	2.57E-06	6.10E-19
2.68E-09	900	1.22E+19	0.00E+00	1.60E-05	4.85E+05	1.09E-09	6.03E-16	3.08E+05	1.27E-04	1.29E+05	6.62E-05	7.71E+04	1.62E-05	1.60E-08	1.06E-06	3.41E-05	3.02E-06	5.61E-06	1.77E-06	0.00E+00	8.36E-08	2.78E-10	4.18E-21	6.09E-18	1.11E-28	8.59E-22	6.73E-35	1.52E-25	4.05E-28	4.06E-32	1.85E-21	2.51E-05	6.96E-35	4.70E-12	1.59E-12	3.08E-17	1.27E-26	5.29E-42	1.49E-35	1.34E-30	0.00E+00	2.08E-18	4.22E-07	8.97E-06	1.80E-22	1.36E-22	3.15E-06	2.67E-06	6.59E-19
2.69E-09	900	1.22E+19	0.00E+00	1.67E-05	4.85E+05	1.09E-09	6.18E-16	3.08E+05	1.32E-04	1.29E+05	6.88E-05	7.71E+04	1.69E-05	1.66E-08	1.10E-06	3.55E-05	3.14E-06	5.83E-06	1.84E-06	0.00E+00	8.69E-08	2.89E-10	4.50E-21	6.34E-18	1.20E-28	9.29E-22	7.51E-35	1.58E-25	4.38E-28	4.25E-32	1.93E-21	2.61E-05	7.77E-35	4.89E-12	1.65E-12	3.20E-17	1.32E-26	5.72E-42	1.61E-35	1.45E-30	0.00E+00	2.24E-18	4.39E-07	9.32E-06	1.87E-22	1.41E-22	3.28E-06	2.78E-06	7.12E-19
2.70E-09	900	1.22E+19	0.00E+00	1.73E-05	4.85E+05	1.09E-09	6.35E-16	3.08E+05	1.38E-04	1.29E+05	7.15E-05	7.71E+04	1.75E-05	1.72E-08	1.14E-06	3.69E-05	3.26E-06	6.06E-06	1.91E-06	0.00E+00	9.03E-08	3.00E-10	4.84E-21	6.59E-18	1.29E-28	1.00E-21	8.38E-35	1.64E-25	4.73E-28	4.44E-32	2.00E-21	2.71E-05	8.67E-35	5.08E-12	1.72E-12	3.33E-17	1.38E-26	6.18E-42	1.74E-35	1.57E-30	0.00E+00	2.42E-18	4.56E-07	9.69E-06	1.94E-22	1.47E-22	3.41E-06	2.88E-06	7.69E-19
2.71E-09	900	1.22E+19	0.00E+00	1.80E-05	4.85E+05	1.09E-09	6.52E-16	3.08E+05	1.43E-04	1.29E+05	7.43E-05	7.71E+04	1.82E-05	1.78E-08	1.19E-06	3.83E-05	3.39E-06	6.29E-06	1.99E-06	0.00E+00	9.39E-08	3.12E-10	5.21E-21	6.85E-18	1.40E-28	1.08E-21	9.35E-35	1.71E-25	5.11E-28	4.65E-32	2.08E-21	2.82E-05	9.67E-35	5.28E-12	1.78E-12	3.46E-17	1.43E-26	6.68E-42	1.88E-35	1.69E-30	0.00E+00	2.62E-18	4.74E-07	1.01E-05	2.02E-22	1.53E-22	3.54E-06	3.00E-06	8.31E-19
2.72E-09	900	1.22E+19	0.00E+00	1.87E-05	4.85E+05	1.09E-09	6.69E-16	3.08E+05	1.49E-04	1.29E+05	7.73E-05	7.71E+04	1.89E-05	1.84E-08	1.23E-06	3.98E-05	3.52E-06	6.54E-06	2.07E-06	0.00E+00	9.76E-08	3.24E-10	5.60E-21	7.12E-18	1.51E-28	1.17E-21	1.04E-34	1.78E-25	5.52E-28	4.87E-32	2.16E-21	2.93E-05	1.08E-34	5.49E-12	1.86E-12	3.60E-17	1.49E-26	7.22E-42	2.03E-35	1.83E-30	0.00E+00	2.83E-18	4.93E-07	1.05E-05	2.10E-22	1.59E-22	3.68E-06	3.12E-06	8.98E-19
2.73E-09	900	1.22E+19	0.00E+00	1.95E-05	4.85E+05	1.09E-09	6.88E-16	3.08E+05	1.55E-04	1.29E+05	8.03E-05	7.71E+04	1.97E-05	1.90E-08	1.28E-06	4.14E-05	3.66E-06	6.80E-06	2.15E-06	0.00E+00	1.01E-07	3.37E-10	6.03E-21	7.40E-18	1.63E-28	1.27E-21	1.17E-34	1.85E-25	5.97E-28	5.10E-32	2.25E-21	3.05E-05	1.21E-34	5.71E-12	1.93E-12	3.74E-17	1.55E-26	7.80E-42	2.19E-35	1.98E-30	0.00E+00	3.06E-18	5.12E-07	1.09E-05	2.18E-22	1.65E-22	3.83E-06	3.24E-06	9.70E-19
2.74E-09	900	1.22E+19	0.00E+00	2.02E-05	4.85E+05	1.09E-09	7.07E-16	3.08E+05	1.61E-04	1.29E+05	8.35E-05	7.71E+04	2.05E-05	1.97E-08	1.33E-06	4.30E-05	3.81E-06	7.07E-06	2.23E-06	0.00E+00	1.05E-07	3.50E-10	6.49E-21	7.69E-18	1.77E-28	1.37E-21	1.30E-34	1.92E-25	6.45E-28	5.34E-32	2.34E-21	3.17E-05	1.35E-34	5.93E-12	2.00E-12	3.89E-17	1.61E-26	8.43E-42	2.37E-35	2.14E-30	0.00E+00	3.30E-18	5.32E-07	1.13E-05	2.27E-22	1.71E-22	3.98E-06	3.37E-06	1.05E-18
2.75E-09	900	1.22E+19	0.00E+00	2.10E-05	4.85E+05	1.09E-09	7.26E-16	3.08E+05	1.67E-04	1.29E+05	8.68E-05	7.71E+04	2.13E-05	2.04E-08	1.38E-06	4.47E-05	3.96E-06	7.34E-06	2.32E-06	0.00E+00	1.10E-07	3.64E-10	6.98E-21	7.99E-18	1.91E-28	1.48E-21	1.45E-34	2.00E-25	6.96E-28	5.59E-32	2.43E-21	3.29E-05	1.50E-34	6.17E-12	2.08E-12	4.04E-17	1.67E-26	9.11E-42	2.56E-35	2.31E-30	0.00E+00	3.57E-18	5.53E-07	1.18E-05	2.36E-22	1.78E-22	4.13E-06	3.50E-06	1.13E-18
2.76E-09	900	1.22E+19	0.00E+00	2.19E-05	4.85E+05	1.09E-09	7.47E-16	3.08E+05	1.74E-04	1.29E+05	9.02E-05	7.71E+04	2.21E-05	2.11E-08	1.44E-06	4.65E-05	4.11E-06	7.63E-06	2.41E-06	0.00E+00	1.14E-07	3.78E-10	7.51E-21	8.31E-18	2.06E-28	1.60E-21	1.62E-34	2.07E-25	7.52E-28	5.86E-32	2.53E-21	3.42E-05	1.68E-34	6.41E-12	2.17E-12	4.20E-17	1.74E-26	9.84E-42	2.76E-35	2.50E-30	0.00E+00	3.86E-18	5.75E-07	1.22E-05	2.45E-22	1.85E-22	4.30E-06	3.64E-06	1.22E-18
2.77E-09	900	1.22E+19	0.00E+00	2.27E-05	4.85E+05	1.09E-09	7.68E-16	3.08E+05	1.81E-04	1.29E+05	9.38E-05	7.71E+04	2.30E-05	2.19E-08	1.50E-06	4.83E-05	4.27E-06	7.93E-06	2.51E-06	0.00E+00	1.18E-07	3.93E-10	8.09E-21	8.64E-18	2.23E-28	1.73E-21	1.82E-34	2.16E-25	8.13E-28	6.14E-32	2.63E-21	3.56E-05	1.88E-34	6.66E-12	2.25E-12	4.36E-17	1.81E-26	1.06E-41	2.99E-35	2.70E-30	0.00E+00	4.17E-18	5.98E-07	1.27E-05	2.55E-22	1.93E-22	4.47E-06	3.78E-06	1.32E-18
2.78E-09	900	1.22E+19	0.00E+00	2.36E-05	4.85E+05	1.09E-09	7.90E-16	3.08E+05	1.88E-04	1.29E+05	9.75E-05	7.71E+04	2.39E-05	2.27E-08	1.56E-06	5.02E-05	4.44E-06	8.24E-06	2.61E-06	0.00E+00	1.23E-07	4.09E-10	8.71E-21	8.98E-18	2.41E-28	1.86E-21	2.03E-34	2.24E-25	8.78E-28	6.44E-32	2.73E-21	3.70E-05	2.10E-34	6.93E-12	2.34E-12	4.54E-17	1.88E-26	1.15E-41	3.23E-35	2.92E-30	0.00E+00	4.50E-18	6.22E-07	1.32E-05	2.65E-22	2.00E-22	4.64E-06	3.93E-06	1.43E-18
2.79E-09	900	1.22E+19	0.00E+00	2.46E-05	4.85E+05	1.09E-09	8.13E-16	3.08E+05	1.95E-04	1.29E+05	1.01E-04	7.71E+04	2.48E-05	2.35E-08	1.62E-06	5.22E-05	4.62E-06	8.57E-06	2.71E-06	0.00E+00	1.28E-07	4.25E-10	9.38E-21	9.34E-18	2.60E-28	2.01E-21	2.27E-34	2.33E-25	9.49E-28	6.75E-32	2.84E-21	3.84E-05	2.35E-34	7.20E-12	2.43E-12	4.72E-17	1.95E-26	1.24E-41	3.49E-35	3.15E-30	0.00E+00	4.86E-18	6.46E-07	1.37E-05	2.75E-22	2.08E-22	4.83E-06	4.09E-06	1.54E-18
2.80E-09	900	1.22E+19	0.00E+00	2.55E-05	4.85E+05	1.09E-09	8.37E-16	3.08E+05	2.03E-04	1.29E+05	1.05E-04	7.71E+04	2.58E-05	2.43E-08	1.68E-06	5.43E-05	4.80E-06	8.91E-06	2.82E-06	0.00E+00	1.33E-07	4.42E-10	1.01E-20	9.70E-18	2.81E-28	2.18E-21	2.54E-34	2.42E-25	1.03E-27	7.08E-32	2.95E-21	4.00E-05	2.62E-34	7.49E-12	2.53E-12	4.90E-17	2.03E-26	1.34E-41	3.77E-35	3.40E-30	0.00E+00	5.26E-18	6.72E-07	1.43E-05	2.86E-22	2.16E-22	5.02E-06	4.25E-06	1.67E-18
2.81E-09	900	1.22E+19	0.00E+00	2.65E-05	4.85E+05	1.09E-09	8.62E-16	3.08E+05	2.11E-04	1.29E+05	1.09E-04	7.71E+04	2.68E-05	2.52E-08	1.75E-06	5.64E-05	4.99E-06	9.26E-06	2.93E-06	0.00E+00	1.38E-07	4.59E-10	1.09E-20	1.01E-17	3.04E-28	2.35E-21	2.83E-34	2.52E-25	1.11E-27	7.43E-32	3.07E-21	4.15E-05	2.93E-34	7.78E-12	2.63E-12	5.10E-17	2.11E-26	1.45E-41	4.07E-35	3.68E-30	0.00E+00	5.68E-18	6.98E-07	1.48E-05	2.97E-22	2.25E-22	5.21E-06	4.42E-06	1.80E-18
2.82E-09	900	1.22E+19	0.00E+00	2.76E-05	4.85E+05	1.09E-09	8.88E-16	3.08E+05	2.19E-04	1.29E+05	1.14E-04	7.71E+04	2.79E-05	2.61E-08	1.82E-06	5.87E-05	5.19E-06	9.62E-06	3.04E-06	0.00E+00	1.44E-07	4.77E-10	1.17E-20	1.05E-17	3.28E-28	2.54E-21	3.17E-34	2.62E-25	1.20E-27	7.80E-32	3.19E-21	4.32E-05	3.28E-34	8.09E-12	2.73E-12	5.30E-17	2.19E-26	1.57E-41	4.40E-35	3.97E-30	0.00E+00	6.14E-18	7.26E-07	1.54E-05	3.09E-22	2.34E-22	5.42E-06	4.59E-06	1.95E-18
2.83E-09	900	1.22E+19	0.00E+00	2.87E-05	4.85E+05	1.09E-09	9.15E-16	3.08E+05	2.28E-04	1.29E+05	1.18E-04	7.71E+04	2.90E-05	2.71E-08	1.89E-06	6.10E-05	5.39E-06	1.00E-05	3.16E-06	0.00E+00	1.49E-07	4.96E-10	1.26E-20	1.09E-17	3.54E-28	2.75E-21	3.55E-34	2.72E-25	1.29E-27	8.19E-32	3.32E-21	4.49E-05	3.67E-34	8.41E-12	2.84E-12	5.51E-17	2.28E-26	1.69E-41	4.75E-35	4.30E-30	0.00E+00	6.63E-18	7.54E-07	1.60E-05	3.21E-22	2.43E-22	5.63E-06	4.77E-06	2.10E-18
2.84E-09	900	1.22E+19	0.00E+00	2.98E-05	4.85E+05	1.09E-09	9.43E-16	3.08E+05	2.37E-04	1.29E+05	1.23E-04	7.71E+04	3.01E-05	2.80E-08	1.96E-06	6.34E-05	5.60E-06	1.04E-05	3.29E-06	0.00E+00	1.55E-07	5.16E-10	1.36E-20	1.13E-17	3.83E-28	2.97E-21	3.97E-34	2.83E-25	1.40E-27	8.60E-32	3.45E-21	4.67E-05	4.10E-34	8.74E-12	2.95E-12	5.72E-17	2.37E-26	1.83E-41	5.14E-35	4.64E-30	0.00E+00	7.16E-18	7.84E-07	1.67E-05	3.34E-22	2.52E-22	5.86E-06	4.96E-06	2.27E-18
2.85E-09	900	1.22E+19	0.00E+00	3.10E-05	4.85E+05	1.09E-09	9.72E-16	3.08E+05	2.46E-04	1.29E+05	1.28E-04	7.71E+04	3.13E-05	2.91E-08	2.04E-06	6.59E-05	5.83E-06	1.08E-05	3.42E-06	0.00E+00	1.61E-07	5.36E-10	1.47E-20	1.18E-17	4.14E-28	3.20E-21	4.44E-34	2.94E-25	1.51E-27	9.03E-32	3.59E-21	4.85E-05	4.59E-34	9.08E-12	3.07E-12	5.95E-17	2.46E-26	1.98E-41	5.55E-35	5.01E-30	0.00E+00	7.74E-18	8.15E-07	1.73E-05	3.47E-22	2.62E-22	6.09E-06	5.15E-06	2.46E-18
2.86E-09	900	1.22E+19	0.00E+00	3.22E-05	4.85E+05	1.09E-09	1.00E-15	3.08E+05	2.56E-04	1.29E+05	1.33E-04	7.71E+04	3.25E-05	3.01E-08	2.12E-06	6.85E-05	6.06E-06	1.12E-05	3.55E-06	0.00E+00	1.68E-07	5.57E-10	1.58E-20	1.22E-17	4.47E-28	3.46E-21	4.96E-34	3.06E-25	1.63E-27	9.49E-32	3.73E-21	5.04E-05	5.14E-34	9.44E-12	3.19E-12	6.19E-17	2.56E-26	2.14E-41	6.00E-35	5.42E-30	0.00E+00	8.36E-18	8.47E-07	1.80E-05	3.61E-22	2.73E-22	6.33E-06	5.36E-06	2.65E-18
2.87E-09	900	1.22E+19	0.00E+00	3.35E-05	4.85E+05	1.09E-09	1.03E-15	3.08E+05	2.66E-04	1.29E+05	1.38E-04	7.71E+04	3.38E-05	3.12E-08	2.20E-06	7.12E-05	6.29E-06	1.17E-05	3.69E-06	0.00E+00	1.74E-07	5.79E-10	1.70E-20	1.27E-17	4.83E-28	3.74E-21	5.56E-34	3.18E-25	1.76E-27	9.97E-32	3.88E-21	5.24E-05	5.75E-34	9.82E-12	3.32E-12	6.43E-17	2.66E-26	2.31E-41	6.48E-35	5.86E-30	0.00E+00	9.03E-18	8.80E-07	1.87E-05	3.75E-22	2.83E-22	6.58E-06	5.57E-06	2.87E-18
2.88E-09	900	1.22E+19	0.00E+00	3.48E-05	4.85E+05	1.09E-09	1.07E-15	3.08E+05	2.76E-04	1.29E+05	1.44E-04	7.71E+04	3.52E-05	3.24E-08	2.29E-06	7.40E-05	6.54E-06	1.21E-05	3.84E-06	0.00E+00	1.81E-07	6.02E-10	1.84E-20	1.32E-17	5.22E-28	4.04E-21	6.22E-34	3.30E-25	1.90E-27	1.05E-31	4.03E-21	5.45E-05	6.43E-34	1.02E-11	3.45E-12	6.68E-17	2.77E-26	2.50E-41	7.00E-35	6.33E-30	0.00E+00	9.76E-18	9.15E-07	1.94E-05	3.90E-22	2.95E-22	6.84E-06	5.79E-06	3.10E-18
2.89E-09	900	1.22E+19	0.00E+00	3.62E-05	4.85E+05	1.09E-09	1.10E-15	3.08E+05	2.87E-04	1.29E+05	1.49E-04	7.71E+04	3.65E-05	3.36E-08	2.38E-06	7.69E-05	6.80E-06	1.26E-05	3.99E-06	0.00E+00	1.88E-07	6.26E-10	1.98E-20	1.38E-17	5.64E-28	4.37E-21	6.96E-34	3.43E-25	2.06E-27	1.10E-31	4.19E-21	5.66E-05	7.20E-34	1.06E-11	3.58E-12	6.95E-17	2.88E-26	2.70E-41	7.57E-35	6.84E-30	0.00E+00	1.05E-17	9.51E-07	2.02E-05	4.05E-22	3.06E-22	7.11E-06	6.02E-06	3.35E-18
2.90E-09	900	1.22E+19	0.00E+00	3.76E-05	4.85E+05	1.09E-09	1.14E-15	3.08E+05	2.99E-04	1.29E+05	1.55E-04	7.71E+04	3.80E-05	3.48E-08	2.47E-06	7.99E-05	7.07E-06	1.31E-05	4.15E-06	0.00E+00	1.96E-07	6.51E-10	2.13E-20	1.43E-17	6.09E-28	4.72E-21	7.79E-34	3.57E-25	2.22E-27	1.16E-31	4.36E-21	5.88E-05	8.06E-34	1.10E-11	3.72E-12	7.22E-17	2.99E-26	2.92E-41	8.18E-35	7.39E-30	0.00E+00	1.14E-17	9.89E-07	2.10E-05	4.21E-22	3.18E-22	7.39E-06	6.26E-06	3.62E-18
2.91E-09	900	1.22E+19	0.00E+00	3.91E-05	4.85E+05	1.09E-09	1.17E-15	3.08E+05	3.10E-04	1.29E+05	1.61E-04	7.71E+04	3.95E-05	3.61E-08	2.57E-06	8.31E-05	7.35E-06	1.36E-05	4.31E-06	0.00E+00	2.04E-07	6.76E-10	2.30E-20	1.49E-17	6.59E-28	5.10E-21	8.72E-34	3.71E-25	2.40E-27	1.22E-31	4.53E-21	6.12E-05	9.02E-34	1.15E-11	3.87E-12	7.51E-17	3.11E-26	3.15E-41	8.84E-35	7.98E-30	0.00E+00	1.23E-17	1.03E-06	2.18E-05	4.38E-22	3.31E-22	7.68E-06	6.50E-06	3.91E-18
2.92E-09	900	1.22E+19	0.00E+00	4.06E-05	4.85E+05	1.09E-09	1.21E-15	3.08E+05	3.23E-04	1.29E+05	1.68E-04	7.71E+04	4.10E-05	3.74E-08	2.67E-06	8.64E-05	7.64E-06	1.42E-05	4.48E-06	0.00E+00	2.12E-07	7.03E-10	2.48E-20	1.55E-17	7.12E-28	5.51E-21	9.77E-34	3.85E-25	2.59E-27	1.28E-31	4.71E-21	6.36E-05	1.01E-33	1.19E-11	4.02E-12	7.80E-17	3.23E-26	3.40E-41	9.55E-35	8.63E-30	0.00E+00	1.33E-17	1.07E-06	2.27E-05	4.55E-22	3.44E-22	7.98E-06	6.76E-06	4.22E-18
2.93E-09	900	1.22E+19	0.00E+00	4.22E-05	4.85E+05	1.09E-09	1.25E-15	3.08E+05	3.35E-04	1.29E+05	1.74E-04	7.71E+04	4.27E-05	3.88E-08	2.78E-06	8.98E-05	7.94E-06	1.47E-05	4.66E-06	0.00E+00	2.20E-07	7.31E-10	2.67E-20	1.61E-17	7.69E-28	5.95E-21	1.09E-33	4.01E-25	2.80E-27	1.35E-31	4.89E-21	6.61E-05	1.13E-33	1.24E-11	4.18E-12	8.11E-17	3.36E-26	3.68E-41	1.03E-34	9.32E-30	0.00E+00	1.44E-17	1.11E-06	2.36E-05	4.73E-22	3.58E-22	8.30E-06	7.03E-06	4.56E-18
2.94E-09	900	1.22E+19	0.00E+00	4.39E-05	4.85E+05	1.09E-09	1.30E-15	3.08E+05	3.49E-04	1.29E+05	1.81E-04	7.71E+04	4.44E-05	4.03E-08	2.89E-06	9.33E-05	8.25E-06	1.53E-05	4.84E-06	0.00E+00	2.29E-07	7.60E-10	2.88E-20	1.67E-17	8.31E-28	6.43E-21	1.23E-33	4.16E-25	3.03E-27	1.42E-31	5.09E-21	6.87E-05	1.27E-33	1.29E-11	4.35E-12	8.43E-17	3.50E-26	3.97E-41	1.11E-34	1.01E-29	0.00E+00	1.55E-17	1.15E-06	2.45E-05	4.92E-22	3.72E-22	8.62E-06	7.30E-06	4.93E-18
2.95E-09	900	1.22E+19	0.00E+00	4.56E-05	4.85E+05	1.09E-09	1.34E-15	3.08E+05	3.62E-04	1.29E+05	1.88E-04	7.71E+04	4.61E-05	4.18E-08	3.00E-06	9.70E-05	8.58E-06	1.59E-05	5.03E-06	0.00E+00	2.38E-07	7.90E-10	3.11E-20	1.74E-17	8.98E-28	6.95E-21	1.37E-33	4.33E-25	3.27E-27	1.50E-31	5.29E-21	7.14E-05	1.42E-33	1.34E-11	4.52E-12	8.77E-17	3.63E-26	4.29E-41	1.20E-34	1.09E-29	0.00E+00	1.68E-17	1.20E-06	2.55E-05	5.11E-22	3.86E-22	8.96E-06	7.59E-06	5.33E-18
2.96E-09	900	1.22E+19	0.00E+00	4.74E-05	4.85E+05	1.09E-09	1.39E-15	3.08E+05	3.77E-04	1.29E+05	1.96E-04	7.71E+04	4.79E-05	4.33E-08	3.12E-06	1.01E-04	8.92E-06	1.65E-05	5.23E-06	0.00E+00	2.47E-07	8.21E-10	3.36E-20	1.80E-17	9.70E-28	7.51E-21	1.54E-33	4.50E-25	3.54E-27	1.58E-31	5.50E-21	7.42E-05	1.59E-33	1.39E-11	4.70E-12	9.11E-17	3.78E-26	4.64E-41	1.30E-34	1.18E-29	0.00E+00	1.81E-17	1.25E-06	2.65E-05	5.31E-22	4.02E-22	9.32E-06	7.89E-06	5.76E-18
2.97E-09	900	1.22E+19	0.00E+00	4.93E-05	4.85E+05	1.09E-09	1.44E-15	3.08E+05	3.91E-04	1.29E+05	2.03E-04	7.71E+04	4.98E-05	4.49E-08	3.25E-06	1.05E-04	9.27E-06	1.72E-05	5.44E-06	0.00E+00	2.57E-07	8.53E-10	3.62E-20	1.88E-17	1.05E-27	8.11E-21	1.72E-33	4.68E-25	3.82E-27	1.67E-31	5.71E-21	7.72E-05	1.78E-33	1.45E-11	4.88E-12	9.47E-17	3.93E-26	5.01E-41	1.41E-34	1.27E-29	0.00E+00	1.96E-17	1.30E-06	2.76E-05	5.52E-22	4.17E-22	9.68E-06	8.20E-06	6.22E-18
2.98E-09	900	1.22E+19	0.00E+00	5.12E-05	4.85E+05	1.09E-09	1.49E-15	3.08E+05	4.07E-04	1.29E+05	2.11E-04	7.71E+04	5.18E-05	4.66E-08	3.37E-06	1.09E-04	9.63E-06	1.78E-05	5.65E-06	0.00E+00	2.67E-07	8.87E-10	3.90E-20	1.95E-17	1.13E-27	8.77E-21	1.93E-33	4.86E-25	4.13E-27	1.76E-31	5.94E-21	8.02E-05	2.00E-33	1.50E-11	5.08E-12	9.84E-17	4.08E-26	5.42E-41	1.52E-34	1.37E-29	0.00E+00	2.12E-17	1.35E-06	2.86E-05	5.74E-22	4.34E-22	1.01E-05	8.52E-06	6.72E-18
2.99E-09	900	1.22E+19	0.00E+00	5.33E-05	4.85E+05	1.09E-09	1.54E-15	3.08E+05	4.23E-04	1.29E+05	2.20E-04	7.71E+04	5.38E-05	4.84E-08	3.51E-06	1.13E-04	1.00E-05	1.85E-05	5.87E-06	0.00E+00	2.78E-07	9.22E-10	4.21E-20	2.03E-17	1.22E-27	9.47E-21	2.16E-33	5.05E-25	4.46E-27	1.86E-31	6.18E-21	8.34E-05	2.24E-33	1.56E-11	5.28E-12	1.02E-16	4.24E-26	5.86E-41	1.64E-34	1.48E-29	0.00E+00	2.29E-17	1.40E-06	2.98E-05	5.97E-22	4.51E-22	1.05E-05	8.86E-06	7.26E-18
3.00E-09	900	1.22E+19	0.00E+00	5.54E-05	4.85E+05	1.09E-09	1.59E-15	3.08E+05	4.40E-04	1.29E+05	2.28E-04	7.71E+04	5.59E-05	5.02E-08	3.64E-06	1.18E-04	1.04E-05	1.93E-05	6.11E-06	0.00E+00	2.88E-07	9.58E-10	4.54E-20	2.11E-17	1.32E-27	1.02E-20	2.42E-33	5.25E-25	4.82E-27	1.96E-31	6.42E-21	8.67E-05	2.51E-33	1.62E-11	5.48E-12	1.06E-16	4.41E-26	6.33E-41	1.77E-34	1.60E-29	0.00E+00	2.47E-17	1.46E-06	3.09E-05	6.20E-22	4.69E-22	1.09E-05	9.21E-06	7.84E-18
3.01E-09	900	1.22E+19	0.00E+00	5.76E-05	4.85E+05	1.09E-09	1.65E-15	3.08E+05	4.57E-04	1.29E+05	2.37E-04	7.71E+04	5.82E-05	5.21E-08	3.79E-06	1.22E-04	1.08E-05	2.00E-05	6.35E-06	0.00E+00	3.00E-07	9.96E-10	4.90E-20	2.19E-17	1.43E-27	1.11E-20	2.71E-33	5.46E-25	5.21E-27	2.07E-31	6.67E-21	9.01E-05	2.81E-33	1.69E-11	5.70E-12	1.11E-16	4.59E-26	6.84E-41	1.92E-34	1.73E-29	0.00E+00	2.67E-17	1.51E-06	3.22E-05	6.45E-22	4.87E-22	1.13E-05	9.57E-06	8.47E-18
3.02E-09	900	1.22E+19	0.00E+00	5.98E-05	4.85E+05	1.09E-09	1.71E-15	3.08E+05	4.75E-04	1.29E+05	2.47E-04	7.71E+04	6.04E-05	5.40E-08	3.94E-06	1.27E-04	1.12E-05	2.08E-05	6.60E-06	0.00E+00	3.12E-07	1.04E-09	5.29E-20	2.28E-17	1.54E-27	1.20E-20	3.04E-33	5.68E-25	5.63E-27	2.18E-31	6.94E-21	9.36E-05	3.15E-33	1.75E-11	5.92E-12	1.15E-16	4.77E-26	7.39E-41	2.07E-34	1.87E-29	0.00E+00	2.88E-17	1.57E-06	3.34E-05	6.70E-22	5.07E-22	1.18E-05	9.95E-06	9.16E-18
3.03E-09	900	1.22E+19	0.00E+00	6.22E-05	4.85E+05	1.09E-09	1.78E-15	3.08E+05	4.94E-04	1.29E+05	2.56E-04	7.71E+04	6.28E-05	5.61E-08	4.09E-06	1.32E-04	1.17E-05	2.16E-05	6.86E-06	0.00E+00	3.24E-07	1.08E-09	5.71E-20	2.37E-17	1.67E-27	1.29E-20	3.41E-33	5.90E-25	6.08E-27	2.31E-31	7.21E-21	9.73E-05	3.53E-33	1.82E-11	6.16E-12	1.19E-16	4.96E-26	7.98E-41	2.24E-34	2.02E-29	0.00E+00	3.12E-17	1.64E-06	3.48E-05	6.97E-22	5.27E-22	1.22E-05	1.03E-05	9.89E-18
3.04E-09	900	1.22E+19	0.00E+00	6.46E-05	4.85E+05	1.09E-09	1.84E-15	3.08E+05	5.13E-04	1.29E+05	2.67E-04	7.71E+04	6.53E-05	5.82E-08	4.25E-06	1.37E-04	1.22E-05	2.25E-05	7.13E-06	0.00E+00	3.37E-07	1.12E-09	6.16E-20	2.46E-17	1.80E-27	1.40E-20	3.82E-33	6.13E-25	6.57E-27	2.44E-31	7.50E-21	1.01E-04	3.95E-33	1.90E-11	6.40E-12	1.24E-16	5.15E-26	8.63E-41	2.42E-34	2.18E-29	0.00E+00	3.37E-17	1.70E-06	3.61E-05	7.24E-22	5.47E-22	1.27E-05	1.08E-05	1.07E-17
3.05E-09	900	1.22E+19	0.00E+00	6.72E-05	4.85E+05	1.09E-09	1.91E-15	3.08E+05	5.34E-04	1.29E+05	2.77E-04	7.71E+04	6.79E-05	6.04E-08	4.42E-06	1.43E-04	1.26E-05	2.34E-05	7.41E-06	0.00E+00	3.50E-07	1.16E-09	6.64E-20	2.56E-17	1.95E-27	1.51E-20	4.28E-33	6.38E-25	7.10E-27	2.58E-31	7.79E-21	1.05E-04	4.43E-33	1.97E-11	6.65E-12	1.29E-16	5.36E-26	9.32E-41	2.61E-34	2.36E-29	0.00E+00	3.64E-17	1.77E-06	3.76E-05	7.53E-22	5.69E-22	1.32E-05	1.12E-05	1.16E-17
3.06E-09	900	1.22E+19	0.00E+00	6.98E-05	4.85E+05	1.09E-09	1.98E-15	3.08E+05	5.55E-04	1.29E+05	2.88E-04	7.71E+04	7.06E-05	6.27E-08	4.60E-06	1.48E-04	1.31E-05	2.43E-05	7.70E-06	0.00E+00	3.64E-07	1.21E-09	7.17E-20	2.66E-17	2.10E-27	1.63E-20	4.80E-33	6.63E-25	7.67E-27	2.73E-31	8.10E-21	1.09E-04	4.97E-33	2.05E-11	6.92E-12	1.34E-16	5.57E-26	1.01E-40	2.82E-34	2.55E-29	0.00E+00	3.93E-17	1.84E-06	3.90E-05	7.83E-22	5.91E-22	1.37E-05	1.16E-05	1.25E-17
3.07E-09	900	1.22E+19	0.00E+00	7.26E-05	4.85E+05	1.09E-09	2.06E-15	3.08E+05	5.76E-04	1.29E+05	2.99E-04	7.71E+04	7.34E-05	6.51E-08	4.78E-06	1.54E-04	1.36E-05	2.53E-05	8.01E-06	0.00E+00	3.78E-07	1.26E-09	7.74E-20	2.76E-17	2.27E-27	1.76E-20	5.38E-33	6.89E-25	8.28E-27	2.89E-31	8.42E-21	1.14E-04	5.57E-33	2.13E-11	7.19E-12	1.39E-16	5.79E-26	1.09E-40	3.05E-34	2.76E-29	0.00E+00	4.25E-17	1.91E-06	4.06E-05	8.13E-22	6.15E-22	1.43E-05	1.21E-05	1.35E-17
3.08E-09	900	1.22E+19	0.00E+00	7.55E-05	4.85E+05	1.09E-09	2.14E-15	3.08E+05	5.99E-04	1.29E+05	3.11E-04	7.71E+04	7.62E-05	6.76E-08	4.97E-06	1.60E-04	1.42E-05	2.63E-05	8.32E-06	0.00E+00	3.93E-07	1.31E-09	8.35E-20	2.87E-17	2.46E-27	1.90E-20	6.04E-33	7.16E-25	8.95E-27	3.05E-31	8.76E-21	1.18E-04	6.24E-33	2.21E-11	7.47E-12	1.45E-16	6.02E-26	1.18E-40	3.30E-34	2.98E-29	0.00E+00	4.59E-17	1.98E-06	4.22E-05	8.45E-22	6.39E-22	1.48E-05	1.26E-05	1.46E-17
3.09E-09	900	1.22E+19	0.00E+00	7.84E-05	4.85E+05	1.09E-09	2.22E-15	3.08E+05	6.23E-04	1.29E+05	3.24E-04	7.71E+04	7.93E-05	7.01E-08	5.16E-06	1.67E-04	1.47E-05	2.73E-05	8.65E-06	0.00E+00	4.09E-07	1.36E-09	9.01E-20	2.99E-17	2.65E-27	2.05E-20	6.77E-33	7.44E-25	9.67E-27	3.23E-31	9.10E-21	1.23E-04	7.00E-33	2.30E-11	7.77E-12	1.51E-16	6.25E-26	1.27E-40	3.56E-34	3.22E-29	0.00E+00	4.96E-17	2.06E-06	4.38E-05	8.79E-22	6.64E-22	1.54E-05	1.30E-05	1.57E-17
3.10E-09	900	1.22E+19	0.00E+00	8.15E-05	4.85E+05	1.09E-09	2.31E-15	3.08E+05	6.47E-04	1.29E+05	3.36E-04	7.71E+04	8.24E-05	7.28E-08	5.37E-06	1.73E-04	1.53E-05	2.84E-05	8.99E-06	0.00E+00	4.25E-07	1.41E-09	9.73E-20	3.10E-17	2.87E-27	2.22E-20	7.59E-33	7.74E-25	1.04E-26	3.43E-31	9.46E-21	1.28E-04	7.85E-33	2.39E-11	8.07E-12	1.57E-16	6.50E-26	1.37E-40	3.85E-34	3.48E-29	0.00E+00	5.36E-17	2.14E-06	4.56E-05	9.14E-22	6.90E-22	1.60E-05	1.36E-05	1.70E-17
3.11E-09	900	1.22E+19	0.00E+00	8.48E-05	4.85E+05	1.09E-09	2.40E-15	3.08E+05	6.73E-04	1.29E+05	3.50E-04	7.71E+04	8.56E-05	7.56E-08	5.58E-06	1.80E-04	1.59E-05	2.95E-05	9.35E-06	0.00E+00	4.42E-07	1.47E-09	1.05E-19	3.23E-17	3.10E-27	2.40E-20	8.51E-33	8.04E-25	1.13E-26	3.63E-31	9.84E-21	1.33E-04	8.80E-33	2.49E-11	8.39E-12	1.63E-16	6.76E-26	1.48E-40	4.16E-34	3.76E-29	0.00E+00	5.79E-17	2.23E-06	4.74E-05	9.50E-22	7.18E-22	1.66E-05	1.41E-05	1.84E-17
3.12E-09	900	1.22E+19	0.00E+00	8.81E-05	4.85E+05	1.09E-09	2.50E-15	3.08E+05	7.00E-04	1.29E+05	3.63E-04	7.71E+04	8.90E-05	7.85E-08	5.80E-06	1.87E-04	1.66E-05	3.07E-05	9.72E-06	0.00E+00	4.59E-07	1.52E-09	1.13E-19	3.35E-17	3.35E-27	2.59E-20	9.55E-33	8.36E-25	1.22E-26	3.85E-31	1.02E-20	1.38E-04	9.87E-33	2.58E-11	8.72E-12	1.69E-16	7.03E-26	1.60E-40	4.49E-34	4.06E-29	0.00E+00	6.26E-17	2.32E-06	4.92E-05	9.87E-22	7.46E-22	1.73E-05	1.47E-05	1.99E-17
3.13E-09	900	1.22E+19	0.00E+00	9.16E-05	4.85E+05	1.09E-09	2.60E-15	3.08E+05	7.27E-04	1.29E+05	3.78E-04	7.71E+04	9.25E-05	8.15E-08	6.03E-06	1.95E-04	1.72E-05	3.19E-05	1.01E-05	0.00E+00	4.77E-07	1.58E-09	1.22E-19	3.49E-17	3.62E-27	2.80E-20	1.07E-32	8.69E-25	1.32E-26	4.08E-31	1.06E-20	1.43E-04	1.11E-32	2.69E-11	9.07E-12	1.76E-16	7.30E-26	1.73E-40	4.86E-34	4.39E-29	0.00E+00	6.76E-17	2.41E-06	5.12E-05	1.03E-21	7.75E-22	1.80E-05	1.52E-05	2.15E-17
3.14E-09	900	1.22E+19	0.00E+00	9.52E-05	4.85E+05	1.09E-09	2.71E-15	3.08E+05	7.56E-04	1.29E+05	3.93E-04	7.71E+04	9.62E-05	8.46E-08	6.27E-06	2.02E-04	1.79E-05	3.31E-05	1.05E-05	0.00E+00	4.96E-07	1.65E-09	1.32E-19	3.63E-17	3.91E-27	3.03E-20	1.20E-32	9.04E-25	1.42E-26	4.33E-31	1.10E-20	1.49E-04	1.24E-32	2.79E-11	9.43E-12	1.83E-16	7.59E-26	1.87E-40	5.25E-34	4.74E-29	0.00E+00	7.30E-17	2.50E-06	5.32E-05	1.07E-21	8.06E-22	1.87E-05	1.58E-05	2.32E-17
3.15E-09	900	1.22E+19	0.00E+00	9.89E-05	4.85E+05	1.09E-09	2.82E-15	3.08E+05	7.86E-04	1.29E+05	4.08E-04	7.71E+04	1.00E-04	8.79E-08	6.51E-06	2.10E-04	1.86E-05	3.44E-05	1.09E-05	0.00E+00	5.16E-07	1.71E-09	1.43E-19	3.77E-17	4.22E-27	3.27E-20	1.35E-32	9.39E-25	1.54E-26	4.60E-31	1.15E-20	1.55E-04	1.39E-32	2.90E-11	9.80E-12	1.90E-16	7.89E-26	2.02E-40	5.67E-34	5.12E-29	0.00E+00	7.89E-17	2.60E-06	5.53E-05	1.11E-21	8.38E-22	1.94E-05	1.65E-05	2.50E-17
3.16E-09	900	1.22E+19	0.00E+00	1.03E-04	4.85E+05	1.09E-09	2.94E-15	3.08E+05	8.17E-04	1.29E+05	4.24E-04	7.71E+04	1.04E-04	9.12E-08	6.77E-06	2.19E-04	1.93E-05	3.58E-05	1.13E-05	0.00E+00	5.36E-07	1.78E-09	1.54E-19	3.92E-17	4.56E-27	3.53E-20	1.51E-32	9.76E-25	1.66E-26	4.88E-31	1.19E-20	1.61E-04	1.56E-32	3.02E-11	1.02E-11	1.98E-16	8.20E-26	2.19E-40	6.13E-34	5.53E-29	0.00E+00	8.53E-17	2.70E-06	5.75E-05	1.15E-21	8.71E-22	2.02E-05	1.71E-05	2.71E-17
3.17E-09	900	1.22E+19	0.00E+00	1.07E-04	4.85E+05	1.09E-09	3.06E-15	3.08E+05	8.49E-04	1.29E+05	4.41E-04	7.71E+04	1.08E-04	9.47E-08	7.04E-06	2.27E-04	2.01E-05	3.72E-05	1.18E-05	0.00E+00	5.57E-07	1.85E-09	1.66E-19	4.07E-17	4.93E-27	3.82E-20	1.69E-32	1.01E-24	1.80E-26	5.18E-31	1.24E-20	1.67E-04	1.75E-32	3.13E-11	1.06E-11	2.05E-16	8.53E-26	2.36E-40	6.62E-34	5.98E-29	0.00E+00	9.21E-17	2.81E-06	5.97E-05	1.20E-21	9.05E-22	2.10E-05	1.78E-05	2.92E-17
3.18E-09	900	1.22E+19	0.00E+00	1.11E-04	4.85E+05	1.09E-09	3.19E-15	3.08E+05	8.82E-04	1.29E+05	4.58E-04	7.71E+04	1.12E-04	9.84E-08	7.31E-06	2.36E-04	2.09E-05	3.87E-05	1.23E-05	0.00E+00	5.79E-07	1.92E-09	1.79E-19	4.23E-17	5.33E-27	4.12E-20	1.90E-32	1.05E-24	1.94E-26	5.51E-31	1.29E-20	1.74E-04	1.97E-32	3.26E-11	1.10E-11	2.14E-16	8.86E-26	2.55E-40	7.15E-34	6.46E-29	0.00E+00	9.95E-17	2.92E-06	6.21E-05	1.25E-21	9.41E-22	2.18E-05	1.85E-05	3.16E-17
3.19E-09	900	1.22E+19	0.00E+00	1.16E-04	4.85E+05	1.09E-09	3.32E-15	3.08E+05	9.17E-04	1.29E+05	4.76E-04	7.71E+04	1.17E-04	1.02E-07	7.60E-06	2.46E-04	2.17E-05	4.02E-05	1.27E-05	0.00E+00	6.02E-07	2.00E-09	1.94E-19	4.40E-17	5.75E-27	4.46E-20	2.13E-32	1.10E-24	2.10E-26	5.85E-31	1.34E-20	1.81E-04	2.21E-32	3.39E-11	1.14E-11	2.22E-16	9.21E-26	2.76E-40	7.73E-34	6.98E-29	0.00E+00	1.08E-16	3.04E-06	6.46E-05	1.29E-21	9.78E-22	2.27E-05	1.92E-05	3.41E-17
3.20E-09	900	1.22E+19	0.00E+00	1.20E-04	4.85E+05	1.09E-09	3.47E-15	3.08E+05	9.53E-04	1.29E+05	4.95E-04	7.71E+04	1.21E-04	1.06E-07	7.90E-06	2.55E-04	2.26E-05	4.18E-05	1.32E-05	0.00E+00	6.26E-07	2.08E-09	2.09E-19	4.57E-17	6.22E-27	4.81E-20	2.39E-32	1.14E-24	2.27E-26	6.22E-31	1.39E-20	1.88E-04	2.47E-32	3.52E-11	1.19E-11	2.31E-16	9.58E-26	2.98E-40	8.35E-34	7.54E-29	0.00E+00	1.16E-16	3.16E-06	6.71E-05	1.35E-21	1.02E-21	2.36E-05	2.00E-05	3.69E-17
3.21E-09	900	1.22E+19	0.00E+00	1.25E-04	4.85E+05	1.09E-09	3.62E-15	3.08E+05	9.91E-04	1.29E+05	5.15E-04	7.71E+04	1.26E-04	1.10E-07	8.22E-06	2.65E-04	2.35E-05	4.34E-05	1.38E-05	0.00E+00	6.50E-07	2.16E-09	2.26E-19	4.76E-17	6.72E-27	5.20E-20	2.68E-32	1.18E-24	2.45E-26	6.62E-31	1.45E-20	1.95E-04	2.78E-32	3.66E-11	1.24E-11	2.40E-16	9.96E-26	3.22E-40	9.02E-34	8.15E-29	0.00E+00	1.26E-16	3.28E-06	6.98E-05	1.40E-21	1.06E-21	2.45E-05	2.08E-05	3.99E-17
3.22E-09	900	1.22E+19	0.00E+00	1.30E-04	4.85E+05	1.09E-09	3.78E-15	3.08E+05	1.03E-03	1.29E+05	5.35E-04	7.71E+04	1.31E-04	1.14E-07	8.54E-06	2.76E-04	2.44E-05	4.51E-05	1.43E-05	0.00E+00	6.76E-07	2.25E-09	2.44E-19	4.94E-17	7.26E-27	5.62E-20	3.01E-32	1.23E-24	2.64E-26	7.04E-31	1.51E-20	2.03E-04	3.12E-32	3.80E-11	1.28E-11	2.49E-16	1.04E-25	3.48E-40	9.75E-34	8.80E-29	0.00E+00	1.36E-16	3.41E-06	7.25E-05	1.45E-21	1.10E-21	2.55E-05	2.16E-05	4.31E-17
3.23E-09	900	1.22E+19	0.00E+00	1.35E-04	4.85E+05	1.09E-09	3.95E-15	3.08E+05	1.07E-03	1.29E+05	5.56E-04	7.71E+04	1.36E-04	1.19E-07	8.88E-06	2.87E-04	2.54E-05	4.69E-05	1.49E-05	0.00E+00	7.03E-07	2.33E-09	2.63E-19	5.14E-17	7.84E-27	6.07E-20	3.38E-32	1.28E-24	2.86E-26	7.49E-31	1.57E-20	2.11E-04	3.50E-32	3.95E-11	1.34E-11	2.59E-16	1.08E-25	3.76E-40	1.05E-33	9.51E-29	0.00E+00	1.47E-16	3.55E-06	7.54E-05	1.51E-21	1.14E-21	2.65E-05	2.24E-05	4.65E-17
3.24E-09	900	1.22E+19	0.00E+00	1.40E-04	4.85E+05	1.09E-09	4.12E-15	3.08E+05	1.11E-03	1.29E+05	5.78E-04	7.71E+04	1.42E-04	1.23E-07	9.23E-06	2.98E-04	2.64E-05	4.88E-05	1.55E-05	0.00E+00	7.30E-07	2.43E-09	2.84E-19	5.34E-17	8.47E-27	6.56E-20	3.79E-32	1.33E-24	3.09E-26	7.98E-31	1.63E-20	2.19E-04	3.92E-32	4.11E-11	1.39E-11	2.69E-16	1.12E-25	4.06E-40	1.14E-33	1.03E-28	0.00E+00	1.58E-16	3.69E-06	7.83E-05	1.57E-21	1.19E-21	2.75E-05	2.33E-05	5.03E-17
3.25E-09	900	1.22E+19	0.00E+00	1.46E-04	4.85E+05	1.09E-09	4.31E-15	3.08E+05	1.16E-03	1.29E+05	6.01E-04	7.71E+04	1.47E-04	1.28E-07	9.59E-06	3.10E-04	2.74E-05	5.07E-05	1.61E-05	0.00E+00	7.59E-07	2.52E-09	3.07E-19	5.55E-17	9.16E-27	7.09E-20	4.26E-32	1.38E-24	3.34E-26	8.50E-31	1.69E-20	2.28E-04	4.40E-32	4.27E-11	1.44E-11	2.80E-16	1.16E-25	4.39E-40	1.23E-33	1.11E-28	0.00E+00	1.71E-16	3.83E-06	8.14E-05	1.63E-21	1.23E-21	2.86E-05	2.42E-05	5.43E-17
3.26E-09	900	1.22E+19	0.00E+00	1.51E-04	4.85E+05	1.09E-09	4.51E-15	3.08E+05	1.20E-03	1.29E+05	6.25E-04	7.71E+04	1.53E-04	1.33E-07	9.97E-06	3.22E-04	2.85E-05	5.27E-05	1.67E-05	0.00E+00	7.89E-07	2.62E-09	3.31E-19	5.77E-17	9.89E-27	7.66E-20	4.78E-32	1.44E-24	3.60E-26	9.06E-31	1.76E-20	2.37E-04	4.94E-32	4.44E-11	1.50E-11	2.91E-16	1.21E-25	4.74E-40	1.33E-33	1.20E-28	0.00E+00	1.85E-16	3.98E-06	8.46E-05	1.70E-21	1.28E-21	2.98E-05	2.52E-05	5.87E-17
3.27E-09	900	1.22E+19	0.00E+00	1.57E-04	4.85E+05	1.09E-09	4.71E-15	3.08E+05	1.25E-03	1.29E+05	6.49E-04	7.71E+04	1.59E-04	1.38E-07	1.04E-05	3.35E-04	2.96E-05	5.48E-05	1.74E-05	0.00E+00	8.20E-07	2.72E-09	3.58E-19	6.00E-17	1.07E-26	8.28E-20	5.36E-32	1.49E-24	3.89E-26	9.65E-31	1.83E-20	2.46E-04	5.54E-32	4.62E-11	1.56E-11	3.03E-16	1.26E-25	5.12E-40	1.44E-33	1.30E-28	0.00E+00	2.00E-16	4.14E-06	8.80E-05	1.76E-21	1.33E-21	3.09E-05	2.62E-05	6.34E-17
3.28E-09	900	1.22E+19	0.00E+00	1.64E-04	4.85E+05	1.09E-09	4.93E-15	3.08E+05	1.30E-03	1.29E+05	6.75E-04	7.71E+04	1.65E-04	1.44E-07	1.08E-05	3.48E-04	3.08E-05	5.69E-05	1.80E-05	0.00E+00	8.53E-07	2.83E-09	3.86E-19	6.24E-17	1.15E-26	8.94E-20	6.01E-32	1.55E-24	4.21E-26	1.03E-30	1.90E-20	2.56E-04	6.22E-32	4.80E-11	1.62E-11	3.15E-16	1.31E-25	5.54E-40	1.55E-33	1.40E-28	0.00E+00	2.16E-16	4.30E-06	9.15E-05	1.83E-21	1.39E-21	3.21E-05	2.72E-05	6.85E-17
3.29E-09	900	1.22E+19	0.00E+00	1.70E-04	4.85E+05	1.09E-09	5.16E-15	3.08E+05	1.35E-03	1.29E+05	7.02E-04	7.71E+04	1.72E-04	1.49E-07	1.12E-05	3.62E-04	3.20E-05	5.92E-05	1.88E-05	0.00E+00	8.86E-07	2.94E-09	4.17E-19	6.49E-17	1.25E-26	9.66E-20	6.75E-32	1.62E-24	4.55E-26	1.10E-30	1.98E-20	2.66E-04	6.98E-32	4.99E-11	1.68E-11	3.27E-16	1.36E-25	5.98E-40	1.68E-33	1.51E-28	0.00E+00	2.33E-16	4.47E-06	9.51E-05	1.91E-21	1.44E-21	3.34E-05	2.83E-05	7.40E-17
3.30E-09	900	1.22E+19	0.00E+00	1.77E-04	4.85E+05	1.09E-09	5.41E-15	3.08E+05	1.40E-03	1.29E+05	7.29E-04	7.71E+04	1.79E-04	1.55E-07	1.16E-05	3.76E-04	3.32E-05	6.15E-05	1.95E-05	0.00E+00	9.21E-07	3.06E-09	4.51E-19	6.74E-17	1.35E-26	1.04E-19	7.57E-32	1.68E-24	4.91E-26	1.17E-30	2.05E-20	2.77E-04	7.83E-32	5.18E-11	1.75E-11	3.40E-16	1.41E-25	6.46E-40	1.81E-33	1.64E-28	0.00E+00	2.52E-16	4.65E-06	9.88E-05	1.98E-21	1.50E-21	3.47E-05	2.94E-05	8.00E-17
3.31E-09	900	1.22E+19	0.00E+00	1.84E-04	4.85E+05	1.09E-09	5.66E-15	3.08E+05	1.46E-03	1.29E+05	7.58E-04	7.71E+04	1.86E-04	1.61E-07	1.21E-05	3.91E-04	3.46E-05	6.39E-05	2.03E-05	0.00E+00	9.58E-07	3.18E-09	4.87E-19	7.01E-17	1.46E-26	1.13E-19	8.50E-32	1.75E-24	5.31E-26	1.25E-30	2.13E-20	2.88E-04	8.79E-32	5.39E-11	1.82E-11	3.53E-16	1.47E-25	6.98E-40	1.96E-33	1.77E-28	0.00E+00	2.72E-16	4.83E-06	1.03E-04	2.06E-21	1.56E-21	3.61E-05	3.06E-05	8.64E-17
3.32E-09	900	1.22E+19	0.00E+00	1.91E-04	4.85E+05	1.09E-09	5.94E-15	3.08E+05	1.52E-03	1.29E+05	7.88E-04	7.71E+04	1.93E-04	1.67E-07	1.26E-05	4.06E-04	3.59E-05	6.64E-05	2.11E-05	0.00E+00	9.95E-07	3.31E-09	5.26E-19	7.29E-17	1.57E-26	1.22E-19	9.54E-32	1.81E-24	5.74E-26	1.33E-30	2.22E-20	2.99E-04	9.87E-32	5.60E-11	1.89E-11	3.67E-16	1.52E-25	7.55E-40	2.11E-33	1.91E-28	0.00E+00	2.94E-16	5.02E-06	1.07E-04	2.14E-21	1.62E-21	3.75E-05	3.18E-05	9.34E-17
3.33E-09	900	1.22E+19	0.00E+00	1.99E-04	4.85E+05	1.09E-09	6.23E-15	3.08E+05	1.58E-03	1.29E+05	8.19E-04	7.71E+04	2.01E-04	1.74E-07	1.31E-05	4.22E-04	3.73E-05	6.91E-05	2.19E-05	0.00E+00	1.03E-06	3.44E-09	5.68E-19	7.58E-17	1.70E-26	1.32E-19	1.07E-31	1.89E-24	6.20E-26	1.43E-30	2.31E-20	3.11E-04	1.11E-31	5.82E-11	1.97E-11	3.82E-16	1.59E-25	8.16E-40	2.28E-33	2.06E-28	0.00E+00	3.18E-16	5.22E-06	1.11E-04	2.22E-21	1.68E-21	3.90E-05	3.30E-05	1.01E-16
3.34E-09	900	1.22E+19	0.00E+00	2.06E-04	4.85E+05	1.09E-09	6.53E-15	3.08E+05	1.64E-03	1.29E+05	8.51E-04	7.71E+04	2.09E-04	1.81E-07	1.36E-05	4.39E-04	3.88E-05	7.18E-05	2.28E-05	0.00E+00	1.08E-06	3.57E-09	6.13E-19	7.88E-17	1.84E-26	1.42E-19	1.20E-31	1.96E-24	6.70E-26	1.52E-30	2.40E-20	3.23E-04	1.24E-31	6.05E-11	2.04E-11	3.97E-16	1.65E-25	8.81E-40	2.47E-33	2.23E-28	0.00E+00	3.43E-16	5.43E-06	1.15E-04	2.31E-21	1.75E-21	4.05E-05	3.43E-05	1.09E-16
3.35E-09	900	1.22E+19	0.00E+00	2.15E-04	4.85E+05	1.09E-09	6.85E-15	3.08E+05	1.70E-03	1.29E+05	8.85E-04	7.71E+04	2.17E-04	1.88E-07	1.41E-05	4.56E-04	4.03E-05	7.46E-05	2.37E-05	0.00E+00	1.12E-06	3.71E-09	6.62E-19	8.19E-17	1.99E-26	1.54E-19	1.35E-31	2.04E-24	7.23E-26	1.63E-30	2.49E-20	3.36E-04	1.40E-31	6.29E-11	2.12E-11	4.12E-16	1.71E-25	9.52E-40	2.67E-33	2.41E-28	0.00E+00	3.71E-16	5.64E-06	1.20E-04	2.40E-21	1.82E-21	4.21E-05	3.57E-05	1.18E-16
3.36E-09	900	1.22E+19	0.00E+00	2.23E-04	4.85E+05	1.09E-09	7.20E-15	3.08E+05	1.77E-03	1.29E+05	9.20E-04	7.71E+04	2.25E-04	1.95E-07	1.47E-05	4.74E-04	4.19E-05	7.76E-05	2.46E-05	0.00E+00	1.16E-06	3.86E-09	7.15E-19	8.51E-17	2.15E-26	1.66E-19	1.51E-31	2.12E-24	7.82E-26	1.74E-30	2.59E-20	3.49E-04	1.57E-31	6.54E-11	2.21E-11	4.29E-16	1.78E-25	1.03E-39	2.88E-33	2.60E-28	0.00E+00	4.01E-16	5.87E-06	1.25E-04	2.50E-21	1.89E-21	4.38E-05	3.71E-05	1.27E-16
3.37E-09	900	1.22E+19	0.00E+00	2.32E-04	4.85E+05	1.09E-09	7.56E-15	3.08E+05	1.84E-03	1.29E+05	9.56E-04	7.71E+04	2.34E-04	2.03E-07	1.53E-05	4.93E-04	4.36E-05	8.06E-05	2.56E-05	0.00E+00	1.21E-06	4.01E-09	7.72E-19	8.85E-17	2.32E-26	1.79E-19	1.70E-31	2.20E-24	8.45E-26	1.86E-30	2.69E-20	3.63E-04	1.76E-31	6.80E-11	2.30E-11	4.46E-16	1.85E-25	1.11E-39	3.11E-33	2.81E-28	0.00E+00	4.33E-16	6.10E-06	1.30E-04	2.60E-21	1.96E-21	4.55E-05	3.86E-05	1.37E-16
3.38E-09	900	1.22E+19	0.00E+00	2.41E-04	4.85E+05	1.09E-09	7.94E-15	3.08E+05	1.91E-03	1.29E+05	9.94E-04	7.71E+04	2.43E-04	2.10E-07	1.59E-05	5.12E-04	4.53E-05	8.38E-05	2.66E-05	0.00E+00	1.26E-06	4.17E-09	8.34E-19	9.20E-17	2.50E-26	1.94E-19	1.91E-31	2.29E-24	9.12E-26	1.99E-30	2.80E-20	3.77E-04	1.97E-31	7.07E-11	2.39E-11	4.63E-16	1.92E-25	1.20E-39	3.36E-33	3.04E-28	0.00E+00	4.68E-16	6.34E-06	1.35E-04	2.70E-21	2.04E-21	4.73E-05	4.01E-05	1.49E-16
3.39E-09	900	1.22E+19	0.00E+00	2.50E-04	4.85E+05	1.09E-09	8.35E-15	3.08E+05	1.99E-03	1.29E+05	1.03E-03	7.71E+04	2.53E-04	2.19E-07	1.65E-05	5.33E-04	4.71E-05	8.71E-05	2.76E-05	0.00E+00	1.31E-06	4.34E-09	9.01E-19	9.57E-17	2.71E-26	2.10E-19	2.14E-31	2.38E-24	9.86E-26	2.13E-30	2.91E-20	3.92E-04	2.21E-31	7.34E-11	2.48E-11	4.81E-16	2.00E-25	1.30E-39	3.63E-33	3.28E-28	0.00E+00	5.06E-16	6.59E-06	1.40E-04	2.81E-21	2.12E-21	4.92E-05	4.17E-05	1.61E-16
3.40E-09	900	1.22E+19	0.00E+00	2.60E-04	4.85E+05	1.09E-09	8.78E-15	3.08E+05	2.07E-03	1.29E+05	1.07E-03	7.71E+04	2.63E-04	2.27E-07	1.71E-05	5.54E-04	4.90E-05	9.05E-05	2.87E-05	0.00E+00	1.36E-06	4.51E-09	9.73E-19	9.94E-17	2.92E-26	2.26E-19	2.40E-31	2.47E-24	1.07E-25	2.28E-30	3.03E-20	4.07E-04	2.49E-31	7.63E-11	2.58E-11	5.00E-16	2.08E-25	1.40E-39	3.93E-33	3.55E-28	0.00E+00	5.46E-16	6.85E-06	1.46E-04	2.92E-21	2.20E-21	5.11E-05	4.33E-05	1.73E-16
3.41E-09	900	1.22E+19	0.00E+00	2.71E-04	4.85E+05	1.09E-09	9.24E-15	3.08E+05	2.15E-03	1.29E+05	1.12E-03	7.71E+04	2.73E-04	2.36E-07	1.78E-05	5.75E-04	5.09E-05	9.41E-05	2.98E-05	0.00E+00	1.41E-06	4.68E-09	1.05E-18	1.03E-16	3.16E-26	2.45E-19	2.70E-31	2.57E-24	1.15E-25	2.44E-30	3.14E-20	4.24E-04	2.79E-31	7.94E-11	2.68E-11	5.20E-16	2.16E-25	1.52E-39	4.24E-33	3.83E-28	0.00E+00	5.90E-16	7.12E-06	1.51E-04	3.03E-21	2.29E-21	5.32E-05	4.50E-05	1.87E-16
3.42E-09	900	1.22E+19	0.00E+00	2.81E-04	4.85E+05	1.09E-09	9.72E-15	3.08E+05	2.23E-03	1.29E+05	1.16E-03	7.71E+04	2.84E-04	2.45E-07	1.85E-05	5.98E-04	5.29E-05	9.78E-05	3.10E-05	0.00E+00	1.47E-06	4.87E-09	1.14E-18	1.07E-16	3.41E-26	2.64E-19	3.03E-31	2.67E-24	1.24E-25	2.61E-30	3.27E-20	4.40E-04	3.13E-31	8.25E-11	2.79E-11	5.41E-16	2.25E-25	1.64E-39	4.58E-33	4.14E-28	0.00E+00	6.38E-16	7.40E-06	1.57E-04	3.15E-21	2.38E-21	5.53E-05	4.68E-05	2.02E-16
3.43E-09	900	1.22E+19	0.00E+00	2.92E-04	4.85E+05	1.09E-09	1.02E-14	3.08E+05	2.32E-03	1.29E+05	1.21E-03	7.71E+04	2.95E-04	2.55E-07	1.92E-05	6.22E-04	5.50E-05	1.02E-04	3.22E-05	0.00E+00	1.52E-06	5.06E-09	1.23E-18	1.12E-16	3.69E-26	2.86E-19	3.40E-31	2.78E-24	1.34E-25	2.80E-30	3.40E-20	4.58E-04	3.52E-31	8.57E-11	2.90E-11	5.62E-16	2.34E-25	1.77E-39	4.95E-33	4.47E-28	0.00E+00	6.89E-16	7.69E-06	1.63E-04	3.28E-21	2.48E-21	5.74E-05	4.86E-05	2.19E-16
3.44E-09	900	1.22E+19	0.00E+00	3.04E-04	4.85E+05	1.09E-09	1.08E-14	3.08E+05	2.41E-03	1.29E+05	1.25E-03	7.71E+04	3.07E-04	2.65E-07	2.00E-05	6.46E-04	5.71E-05	1.06E-04	3.35E-05	0.00E+00	1.58E-06	5.26E-09	1.32E-18	1.16E-16	3.99E-26	3.09E-19	3.82E-31	2.89E-24	1.45E-25	3.00E-30	3.53E-20	4.76E-04	3.95E-31	8.91E-11	3.01E-11	5.84E-16	2.43E-25	1.91E-39	5.35E-33	4.83E-28	0.00E+00	7.45E-16	7.99E-06	1.70E-04	3.41E-21	2.57E-21	5.97E-05	5.06E-05	2.36E-16
3.45E-09	900	1.22E+19	0.00E+00	3.16E-04	4.85E+05	1.09E-09	1.14E-14	3.08E+05	2.51E-03	1.29E+05	1.30E-03	7.71E+04	3.19E-04	2.75E-07	2.08E-05	6.72E-04	5.94E-05	1.10E-04	3.48E-05	0.00E+00	1.65E-06	5.47E-09	1.43E-18	1.21E-16	4.31E-26	3.33E-19	4.29E-31	3.00E-24	1.57E-25	3.21E-30	3.67E-20	4.94E-04	4.43E-31	9.26E-11	3.13E-11	6.07E-16	2.52E-25	2.07E-39	5.78E-33	5.22E-28	0.00E+00	8.05E-16	8.31E-06	1.77E-04	3.54E-21	2.68E-21	6.21E-05	5.26E-05	2.55E-16
3.46E-09	900	1.22E+19	0.00E+00	3.28E-04	4.85E+05	1.09E-09	1.20E-14	3.08E+05	2.61E-03	1.29E+05	1.35E-03	7.71E+04	3.32E-04	2.86E-07	2.16E-05	6.98E-04	6.17E-05	1.14E-04	3.62E-05	0.00E+00	1.71E-06	5.68E-09	1.55E-18	1.26E-16	4.65E-26	3.60E-19	4.81E-31	3.12E-24	1.69E-25	3.44E-30	3.82E-20	5.14E-04	4.98E-31	9.63E-11	3.25E-11	6.31E-16	2.62E-25	2.23E-39	6.25E-33	5.64E-28	0.00E+00	8.69E-16	8.64E-06	1.84E-04	3.68E-21	2.78E-21	6.45E-05	5.46E-05	2.76E-16
3.47E-09	900	1.22E+19	0.00E+00	3.41E-04	4.85E+05	1.09E-09	1.26E-14	3.08E+05	2.71E-03	1.29E+05	1.41E-03	7.71E+04	3.45E-04	2.97E-07	2.25E-05	7.26E-04	6.42E-05	1.19E-04	3.76E-05	0.00E+00	1.78E-06	5.91E-09	1.67E-18	1.31E-16	5.03E-26	3.89E-19	5.40E-31	3.24E-24	1.83E-25	3.69E-30	3.97E-20	5.34E-04	5.59E-31	1.00E-10	3.38E-11	6.56E-16	2.73E-25	2.41E-39	6.75E-33	6.10E-28	0.00E+00	9.39E-16	8.98E-06	1.91E-04	3.82E-21	2.89E-21	6.71E-05	5.68E-05	2.98E-16
3.48E-09	900	1.22E+19	0.00E+00	3.55E-04	4.85E+05	1.09E-09	1.33E-14	3.08E+05	2.82E-03	1.29E+05	1.46E-03	7.71E+04	3.59E-04	3.09E-07	2.34E-05	7.54E-04	6.67E-05	1.23E-04	3.91E-05	0.00E+00	1.85E-06	6.14E-09	1.80E-18	1.36E-16	5.43E-26	4.21E-19	6.06E-31	3.37E-24	1.98E-25	3.96E-30	4.12E-20	5.55E-04	6.27E-31	1.04E-10	3.51E-11	6.82E-16	2.83E-25	2.61E-39	7.30E-33	6.59E-28	0.00E+00	1.01E-15	9.33E-06	1.98E-04	3.98E-21	3.00E-21	6.97E-05	5.90E-05	3.22E-16
3.49E-09	900	1.22E+19	0.00E+00	3.69E-04	4.85E+05	1.09E-09	1.41E-14	3.08E+05	2.93E-03	1.29E+05	1.52E-03	7.71E+04	3.73E-04	3.21E-07	2.43E-05	7.84E-04	6.93E-05	1.28E-04	4.07E-05	0.00E+00	1.92E-06	6.38E-09	1.95E-18	1.41E-16	5.87E-26	4.54E-19	6.81E-31	3.51E-24	2.14E-25	4.25E-30	4.29E-20	5.77E-04	7.04E-31	1.08E-10	3.65E-11	7.09E-16	2.95E-25	2.82E-39	7.88E-33	7.12E-28	0.00E+00	1.10E-15	9.70E-06	2.06E-04	4.13E-21	3.12E-21	7.25E-05	6.14E-05	3.48E-16
3.50E-09	900	1.22E+19	0.00E+00	3.83E-04	4.85E+05	1.09E-09	1.49E-14	3.08E+05	3.04E-03	1.29E+05	1.58E-03	7.71E+04	3.87E-04	3.33E-07	2.52E-05	8.15E-04	7.21E-05	1.33E-04	4.23E-05	0.00E+00	2.00E-06	6.64E-09	2.10E-18	1.47E-16	6.34E-26	4.91E-19	7.64E-31	3.65E-24	2.31E-25	4.56E-30	4.46E-20	6.00E-04	7.91E-31	1.12E-10	3.80E-11	7.37E-16	3.06E-25	3.04E-39	8.52E-33	7.69E-28	0.00E+00	1.18E-15	1.01E-05	2.14E-04	4.30E-21	3.25E-21	7.53E-05	6.38E-05	3.76E-16
3.51E-09	900	1.22E+19	0.00E+00	3.99E-04	4.85E+05	1.09E-09	1.57E-14	3.08E+05	3.16E-03	1.29E+05	1.64E-03	7.71E+04	4.03E-04	3.46E-07	2.62E-05	8.47E-04	7.49E-05	1.39E-04	4.40E-05	0.00E+00	2.08E-06	6.90E-09	2.27E-18	1.53E-16	6.85E-26	5.30E-19	8.58E-31	3.79E-24	2.50E-25	4.89E-30	4.63E-20	6.24E-04	8.88E-31	1.17E-10	3.95E-11	7.66E-16	3.18E-25	3.29E-39	9.20E-33	8.31E-28	0.00E+00	1.28E-15	1.05E-05	2.23E-04	4.47E-21	3.37E-21	7.83E-05	6.63E-05	4.06E-16
3.52E-09	900	1.22E+19	0.00E+00	4.14E-04	4.85E+05	1.09E-09	1.66E-14	3.08E+05	3.29E-03	1.29E+05	1.71E-03	7.71E+04	4.19E-04	3.60E-07	2.73E-05	8.81E-04	7.79E-05	1.44E-04	4.57E-05	0.00E+00	2.16E-06	7.17E-09	2.46E-18	1.59E-16	7.40E-26	5.73E-19	9.64E-31	3.94E-24	2.70E-25	5.25E-30	4.82E-20	6.48E-04	9.97E-31	1.21E-10	4.10E-11	7.96E-16	3.31E-25	3.55E-39	9.94E-33	8.98E-28	0.00E+00	1.38E-15	1.09E-05	2.32E-04	4.64E-21	3.51E-21	8.14E-05	6.89E-05	4.39E-16
3.53E-09	900	1.22E+19	0.00E+00	4.31E-04	4.85E+05	1.09E-09	1.76E-14	3.08E+05	3.42E-03	1.29E+05	1.78E-03	7.71E+04	4.35E-04	3.74E-07	2.83E-05	9.15E-04	8.10E-05	1.50E-04	4.75E-05	0.00E+00	2.24E-06	7.45E-09	2.65E-18	1.65E-16	8.00E-26	6.19E-19	1.08E-30	4.09E-24	2.91E-25	5.64E-30	5.01E-20	6.74E-04	1.12E-30	1.26E-10	4.26E-11	8.28E-16	3.44E-25	3.84E-39	1.07E-32	9.70E-28	0.00E+00	1.49E-15	1.13E-05	2.41E-04	4.82E-21	3.65E-21	8.46E-05	7.16E-05	4.74E-16
3.54E-09	900	1.22E+19	0.00E+00	4.48E-04	4.85E+05	1.09E-09	1.86E-14	3.08E+05	3.55E-03	1.29E+05	1.85E-03	7.71E+04	4.52E-04	3.89E-07	2.95E-05	9.52E-04	8.42E-05	1.56E-04	4.94E-05	0.00E+00	2.33E-06	7.75E-09	2.87E-18	1.71E-16	8.64E-26	6.69E-19	1.21E-30	4.26E-24	3.15E-25	6.06E-30	5.20E-20	7.01E-04	1.26E-30	1.31E-10	4.43E-11	8.60E-16	3.58E-25	4.15E-39	1.16E-32	1.05E-27	0.00E+00	1.61E-15	1.18E-05	2.50E-04	5.01E-21	3.79E-21	8.79E-05	7.45E-05	5.13E-16
3.55E-09	900	1.22E+19	0.00E+00	4.65E-04	4.85E+05	1.09E-09	1.97E-14	3.08E+05	3.69E-03	1.29E+05	1.92E-03	7.71E+04	4.70E-04	4.04E-07	3.06E-05	9.89E-04	8.75E-05	1.62E-04	5.13E-05	0.00E+00	2.42E-06	8.05E-09	3.10E-18	1.78E-16	9.34E-26	7.23E-19	1.36E-30	4.43E-24	3.40E-25	6.51E-30	5.41E-20	7.28E-04	1.41E-30	1.36E-10	4.61E-11	8.94E-16	3.72E-25	4.48E-39	1.25E-32	1.13E-27	0.00E+00	1.74E-15	1.22E-05	2.60E-04	5.21E-21	3.94E-21	9.14E-05	7.74E-05	5.54E-16
3.56E-09	900	1.22E+19	0.00E+00	4.84E-04	4.85E+05	1.09E-09	2.09E-14	3.08E+05	3.84E-03	1.29E+05	1.99E-03	7.71E+04	4.89E-04	4.20E-07	3.18E-05	1.03E-03	9.09E-05	1.68E-04	5.33E-05	0.00E+00	2.52E-06	8.37E-09	3.34E-18	1.85E-16	1.01E-25	7.81E-19	1.53E-30	4.60E-24	3.68E-25	6.99E-30	5.62E-20	7.57E-04	1.58E-30	1.42E-10	4.79E-11	9.30E-16	3.86E-25	4.84E-39	1.36E-32	1.22E-27	0.00E+00	1.89E-15	1.27E-05	2.70E-04	5.42E-21	4.10E-21	9.50E-05	8.05E-05	5.98E-16
3.57E-09	900	1.22E+19	0.00E+00	5.03E-04	4.85E+05	1.09E-09	2.21E-14	3.08E+05	3.99E-03	1.29E+05	2.07E-03	7.71E+04	5.08E-04	4.36E-07	3.31E-05	1.07E-03	9.45E-05	1.75E-04	5.54E-05	0.00E+00	2.62E-06	8.70E-09	3.61E-18	1.93E-16	1.09E-25	8.44E-19	1.72E-30	4.78E-24	3.97E-25	7.51E-30	5.84E-20	7.87E-04	1.78E-30	1.47E-10	4.98E-11	9.66E-16	4.02E-25	5.23E-39	1.46E-32	1.32E-27	0.00E+00	2.04E-15	1.32E-05	2.81E-04	5.63E-21	4.26E-21	9.88E-05	8.36E-05	6.47E-16
3.58E-09	900	1.22E+19	0.00E+00	5.23E-04	4.85E+05	1.09E-09	2.34E-14	3.08E+05	4.15E-03	1.29E+05	2.16E-03	7.71E+04	5.28E-04	4.53E-07	3.44E-05	1.11E-03	9.82E-05	1.82E-04	5.76E-05	0.00E+00	2.72E-06	9.04E-09	3.90E-18	2.00E-16	1.18E-25	9.12E-19	1.93E-30	4.97E-24	4.29E-25	8.07E-30	6.07E-20	8.18E-04	2.00E-30	1.53E-10	5.18E-11	1.00E-15	4.17E-25	5.66E-39	1.58E-32	1.43E-27	0.00E+00	2.20E-15	1.37E-05	2.92E-04	5.85E-21	4.42E-21	1.03E-04	8.69E-05	6.99E-16
3.59E-09	900	1.22E+19	0.00E+00	5.43E-04	4.85E+05	1.09E-09	2.48E-14	3.08E+05	4.31E-03	1.29E+05	2.24E-03	7.71E+04	5.49E-04	4.71E-07	3.58E-05	1.15E-03	1.02E-04	1.89E-04	5.99E-05	0.00E+00	2.83E-06	9.40E-09	4.22E-18	2.08E-16	1.27E-25	9.85E-19	2.17E-30	5.17E-24	4.64E-25	8.68E-30	6.31E-20	8.50E-04	2.24E-30	1.59E-10	5.38E-11	1.04E-15	4.34E-25	6.11E-39	1.71E-32	1.54E-27	0.00E+00	2.38E-15	1.43E-05	3.04E-04	6.09E-21	4.60E-21	1.07E-04	9.04E-05	7.55E-16
3.60E-09	900	1.22E+19	0.00E+00	5.65E-04	4.85E+05	1.09E-09	2.63E-14	3.08E+05	4.48E-03	1.29E+05	2.33E-03	7.71E+04	5.70E-04	4.89E-07	3.72E-05	1.20E-03	1.06E-04	1.96E-04	6.23E-05	0.00E+00	2.94E-06	9.77E-09	4.56E-18	2.17E-16	1.38E-25	1.06E-18	2.43E-30	5.37E-24	5.01E-25	9.33E-30	6.56E-20	8.84E-04	2.52E-30	1.66E-10	5.59E-11	1.09E-15	4.51E-25	6.60E-39	1.85E-32	1.67E-27	0.00E+00	2.57E-15	1.48E-05	3.16E-04	6.33E-21	4.78E-21	1.11E-04	9.39E-05	8.16E-16
3.61E-09	900	1.22E+19	0.00E+00	5.87E-04	4.85E+05	1.09E-09	2.80E-14	3.08E+05	4.66E-03	1.29E+05	2.42E-03	7.71E+04	5.93E-04	5.09E-07	3.86E-05	1.25E-03	1.10E-04	2.04E-04	6.47E-05	0.00E+00	3.06E-06	1.02E-08	4.92E-18	2.25E-16	1.49E-25	1.15E-18	2.73E-30	5.58E-24	5.41E-25	1.00E-29	6.82E-20	9.18E-04	2.83E-30	1.72E-10	5.81E-11	1.13E-15	4.69E-25	7.14E-39	2.00E-32	1.80E-27	0.00E+00	2.78E-15	1.54E-05	3.28E-04	6.58E-21	4.97E-21	1.15E-04	9.76E-05	8.81E-16
3.62E-09	900	1.22E+19	0.00E+00	6.10E-04	4.85E+05	1.09E-09	2.97E-14	3.08E+05	4.84E-03	1.29E+05	2.52E-03	7.71E+04	6.16E-04	5.29E-07	4.02E-05	1.30E-03	1.15E-04	2.12E-04	6.73E-05	0.00E+00	3.18E-06	1.06E-08	5.32E-18	2.34E-16	1.61E-25	1.24E-18	3.07E-30	5.81E-24	5.85E-25	1.08E-29	7.09E-20	9.55E-04	3.17E-30	1.79E-10	6.04E-11	1.17E-15	4.87E-25	7.71E-39	2.16E-32	1.95E-27	0.00E+00	3.00E-15	1.60E-05	3.41E-04	6.83E-21	5.17E-21	1.20E-04	1.01E-04	9.52E-16
3.63E-09	900	1.22E+19	0.00E+00	6.34E-04	4.85E+05	1.09E-09	3.15E-14	3.08E+05	5.03E-03	1.29E+05	2.62E-03	7.71E+04	6.41E-04	5.49E-07	4.17E-05	1.35E-03	1.19E-04	2.20E-04	6.99E-05	0.00E+00	3.30E-06	1.10E-08	5.74E-18	2.44E-16	1.73E-25	1.34E-18	3.45E-30	6.04E-24	6.32E-25	1.16E-29	7.37E-20	9.92E-04	3.56E-30	1.86E-10	6.28E-11	1.22E-15	5.07E-25	8.33E-39	2.33E-32	2.10E-27	0.00E+00	3.24E-15	1.67E-05	3.54E-04	7.10E-21	5.37E-21	1.25E-04	1.05E-04	1.03E-15
3.64E-09	900	1.22E+19	0.00E+00	6.59E-04	4.85E+05	1.09E-09	3.35E-14	3.08E+05	5.23E-03	1.29E+05	2.72E-03	7.71E+04	6.66E-04	5.71E-07	4.34E-05	1.40E-03	1.24E-04	2.29E-04	7.27E-05	0.00E+00	3.43E-06	1.14E-08	6.21E-18	2.53E-16	1.87E-25	1.45E-18	3.87E-30	6.27E-24	6.83E-25	1.25E-29	7.66E-20	1.03E-03	4.00E-30	1.93E-10	6.53E-11	1.27E-15	5.27E-25	9.00E-39	2.52E-32	2.27E-27	0.00E+00	3.50E-15	1.73E-05	3.68E-04	7.38E-21	5.58E-21	1.29E-04	1.10E-04	1.11E-15
3.65E-09	900	1.22E+19	0.00E+00	6.85E-04	4.85E+05	1.09E-09	3.56E-14	3.08E+05	5.44E-03	1.29E+05	2.83E-03	7.71E+04	6.92E-04	5.93E-07	4.51E-05	1.46E-03	1.29E-04	2.38E-04	7.56E-05	0.00E+00	3.57E-06	1.19E-08	6.70E-18	2.63E-16	2.02E-25	1.57E-18	4.34E-30	6.52E-24	7.38E-25	1.34E-29	7.97E-20	1.07E-03	4.49E-30	2.01E-10	6.79E-11	1.32E-15	5.47E-25	9.73E-39	2.72E-32	2.46E-27	0.00E+00	3.78E-15	1.80E-05	3.83E-04	7.68E-21	5.80E-21	1.35E-04	1.14E-04	1.20E-15
3.66E-09	900	1.22E+19	0.00E+00	7.12E-04	4.85E+05	1.09E-09	3.79E-14	3.08E+05	5.65E-03	1.29E+05	2.94E-03	7.71E+04	7.20E-04	6.17E-07	4.69E-05	1.51E-03	1.34E-04	2.48E-04	7.85E-05	0.00E+00	3.71E-06	1.23E-08	7.24E-18	2.74E-16	2.19E-25	1.69E-18	4.88E-30	6.78E-24	7.97E-25	1.45E-29	8.28E-20	1.11E-03	5.05E-30	2.09E-10	7.05E-11	1.37E-15	5.69E-25	1.05E-38	2.94E-32	2.65E-27	0.00E+00	4.09E-15	1.87E-05	3.98E-04	7.98E-21	6.03E-21	1.40E-04	1.18E-04	1.30E-15
3.67E-09	900	1.22E+19	0.00E+00	7.40E-04	4.85E+05	1.09E-09	4.03E-14	3.08E+05	5.88E-03	1.29E+05	3.05E-03	7.71E+04	7.48E-04	6.41E-07	4.87E-05	1.57E-03	1.39E-04	2.57E-04	8.16E-05	0.00E+00	3.86E-06	1.28E-08	7.82E-18	2.85E-16	2.36E-25	1.83E-18	5.48E-30	7.05E-24	8.61E-25	1.56E-29	8.61E-20	1.16E-03	5.67E-30	2.17E-10	7.33E-11	1.42E-15	5.91E-25	1.14E-38	3.18E-32	2.87E-27	0.00E+00	4.42E-15	1.95E-05	4.14E-04	8.29E-21	6.27E-21	1.45E-04	1.23E-04	1.40E-15
3.68E-09	900	1.22E+19	0.00E+00	7.69E-04	4.85E+05	1.09E-09	4.29E-14	3.08E+05	6.11E-03	1.29E+05	3.17E-03	7.71E+04	7.77E-04	6.66E-07	5.07E-05	1.64E-03	1.45E-04	2.68E-04	8.49E-05	0.00E+00	4.01E-06	1.33E-08	8.45E-18	2.96E-16	2.55E-25	1.98E-18	6.15E-30	7.33E-24	9.30E-25	1.68E-29	8.95E-20	1.20E-03	6.36E-30	2.26E-10	7.62E-11	1.48E-15	6.15E-25	1.23E-38	3.43E-32	3.10E-27	0.00E+00	4.77E-15	2.02E-05	4.30E-04	8.62E-21	6.52E-21	1.51E-04	1.28E-04	1.51E-15
3.69E-09	900	1.22E+19	0.00E+00	8.00E-04	4.85E+05	1.09E-09	4.56E-14	3.08E+05	6.35E-03	1.29E+05	3.30E-03	7.71E+04	8.08E-04	6.92E-07	5.26E-05	1.70E-03	1.50E-04	2.78E-04	8.82E-05	0.00E+00	4.17E-06	1.38E-08	9.13E-18	3.08E-16	2.76E-25	2.14E-18	6.91E-30	7.62E-24	1.01E-24	1.81E-29	9.30E-20	1.25E-03	7.14E-30	2.35E-10	7.92E-11	1.54E-15	6.39E-25	1.33E-38	3.71E-32	3.35E-27	0.00E+00	5.16E-15	2.10E-05	4.47E-04	8.96E-21	6.77E-21	1.57E-04	1.33E-04	1.64E-15
3.70E-09	900	1.22E+19	0.00E+00	8.31E-04	4.85E+05	1.09E-09	4.86E-14	3.08E+05	6.60E-03	1.29E+05	3.43E-03	7.71E+04	8.40E-04	7.19E-07	5.47E-05	1.77E-03	1.56E-04	2.89E-04	9.17E-05	0.00E+00	4.33E-06	1.44E-08	9.87E-18	3.20E-16	2.98E-25	2.31E-18	7.76E-30	7.92E-24	1.09E-24	1.94E-29	9.67E-20	1.30E-03	8.02E-30	2.44E-10	8.23E-11	1.60E-15	6.64E-25	1.43E-38	4.01E-32	3.62E-27	0.00E+00	5.57E-15	2.19E-05	4.65E-04	9.31E-21	7.04E-21	1.63E-04	1.38E-04	1.77E-15
3.71E-09	900	1.22E+19	0.00E+00	8.64E-04	4.85E+05	1.09E-09	5.18E-14	3.08E+05	6.86E-03	1.29E+05	3.56E-03	7.71E+04	8.73E-04	7.48E-07	5.69E-05	1.84E-03	1.62E-04	3.00E-04	9.53E-05	0.00E+00	4.50E-06	1.50E-08	1.07E-17	3.33E-16	3.22E-25	2.49E-18	8.71E-30	8.24E-24	1.17E-24	2.09E-29	1.00E-19	1.35E-03	9.01E-30	2.53E-10	8.56E-11	1.66E-15	6.91E-25	1.55E-38	4.33E-32	3.91E-27	0.00E+00	6.02E-15	2.27E-05	4.83E-04	9.68E-21	7.32E-21	1.70E-04	1.44E-04	1.91E-15
3.72E-09	900	1.22E+19	0.00E+00	8.98E-04	4.85E+05	1.09E-09	5.52E-14	3.08E+05	7.13E-03	1.29E+05	3.70E-03	7.71E+04	9.08E-04	7.77E-07	5.91E-05	1.91E-03	1.69E-04	3.12E-04	9.91E-05	0.00E+00	4.68E-06	1.55E-08	1.15E-17	3.47E-16	3.48E-25	2.69E-18	9.78E-30	8.56E-24	1.27E-24	2.26E-29	1.04E-19	1.41E-03	1.01E-29	2.63E-10	8.90E-11	1.73E-15	7.18E-25	1.67E-38	4.68E-32	4.22E-27	0.00E+00	6.50E-15	2.36E-05	5.02E-04	1.01E-20	7.61E-21	1.76E-04	1.49E-04	2.06E-15
3.73E-09	900	1.22E+19	0.00E+00	9.34E-04	4.85E+05	1.09E-09	5.88E-14	3.08E+05	7.41E-03	1.29E+05	3.85E-03	7.71E+04	9.43E-04	8.08E-07	6.15E-05	1.99E-03	1.76E-04	3.25E-04	1.03E-04	0.00E+00	4.87E-06	1.62E-08	1.24E-17	3.60E-16	3.76E-25	2.91E-18	1.10E-29	8.90E-24	1.37E-24	2.43E-29	1.09E-19	1.46E-03	1.14E-29	2.74E-10	9.25E-11	1.80E-15	7.46E-25	1.81E-38	5.05E-32	4.56E-27	0.00E+00	7.03E-15	2.46E-05	5.22E-04	1.05E-20	7.91E-21	1.83E-04	1.55E-04	2.23E-15
3.74E-09	900	1.22E+19	0.00E+00	9.71E-04	4.85E+05	1.09E-09	6.28E-14	3.08E+05	7.71E-03	1.29E+05	4.00E-03	7.71E+04	9.81E-04	8.39E-07	6.39E-05	2.06E-03	1.82E-04	3.37E-04	1.07E-04	0.00E+00	5.06E-06	1.68E-08	1.34E-17	3.75E-16	4.06E-25	3.15E-18	1.23E-29	9.25E-24	1.48E-24	2.62E-29	1.13E-19	1.52E-03	1.28E-29	2.85E-10	9.61E-11	1.87E-15	7.76E-25	1.95E-38	5.46E-32	4.93E-27	0.00E+00	7.59E-15	2.55E-05	5.42E-04	1.09E-20	8.22E-21	1.91E-04	1.61E-04	2.41E-15
3.75E-09	900	1.22E+19	0.00E+00	1.01E-03	4.85E+05	1.09E-09	6.70E-14	3.08E+05	8.01E-03	1.29E+05	4.16E-03	7.71E+04	1.02E-03	8.72E-07	6.64E-05	2.14E-03	1.90E-04	3.51E-04	1.11E-04	0.00E+00	5.26E-06	1.75E-08	1.45E-17	3.90E-16	4.39E-25	3.40E-18	1.39E-29	9.62E-24	1.60E-24	2.82E-29	1.17E-19	1.58E-03	1.43E-29	2.96E-10	9.99E-11	1.94E-15	8.06E-25	2.11E-38	5.90E-32	5.33E-27	0.00E+00	8.20E-15	2.65E-05	5.64E-04	1.13E-20	8.54E-21	1.98E-04	1.68E-04	2.60E-15
3.76E-09	900	1.22E+19	0.00E+00	1.05E-03	4.85E+05	1.09E-09	7.15E-14	3.08E+05	8.33E-03	1.29E+05	4.33E-03	7.71E+04	1.06E-03	9.07E-07	6.90E-05	2.23E-03	1.97E-04	3.65E-04	1.16E-04	0.00E+00	5.46E-06	1.82E-08	1.57E-17	4.06E-16	4.74E-25	3.67E-18	1.56E-29	1.00E-23	1.73E-24	3.04E-29	1.22E-19	1.64E-03	1.61E-29	3.08E-10	1.04E-10	2.02E-15	8.38E-25	2.28E-38	6.37E-32	5.76E-27	0.00E+00	8.86E-15	2.76E-05	5.86E-04	1.17E-20	8.88E-21	2.06E-04	1.74E-04	2.81E-15
3.77E-09	900	1.22E+19	0.00E+00	1.09E-03	4.85E+05	1.09E-09	7.63E-14	3.08E+05	8.66E-03	1.29E+05	4.50E-03	7.71E+04	1.10E-03	9.42E-07	7.18E-05	2.32E-03	2.05E-04	3.79E-04	1.20E-04	0.00E+00	5.68E-06	1.89E-08	1.69E-17	4.22E-16	5.13E-25	3.97E-18	1.75E-29	1.04E-23	1.87E-24	3.28E-29	1.27E-19	1.71E-03	1.81E-29	3.20E-10	1.08E-10	2.10E-15	8.71E-25	2.47E-38	6.89E-32	6.22E-27	0.00E+00	9.58E-15	2.87E-05	6.09E-04	1.22E-20	9.23E-21	2.14E-04	1.81E-04	3.04E-15
3.78E-09	900	1.22E+19	0.00E+00	1.13E-03	4.85E+05	1.09E-09	8.15E-14	3.08E+05	9.00E-03	1.29E+05	4.67E-03	7.71E+04	1.14E-03	9.79E-07	7.46E-05	2.41E-03	2.13E-04	3.94E-04	1.25E-04	0.00E+00	5.90E-06	1.96E-08	1.83E-17	4.39E-16	5.54E-25	4.29E-18	1.96E-29	1.08E-23	2.02E-24	3.53E-29	1.32E-19	1.77E-03	2.03E-29	3.32E-10	1.12E-10	2.18E-15	9.06E-25	2.67E-38	7.44E-32	6.72E-27	0.00E+00	1.03E-14	2.98E-05	6.33E-04	1.27E-20	9.60E-21	2.23E-04	1.88E-04	3.28E-15
3.79E-09	900	1.22E+19	0.00E+00	1.18E-03	4.85E+05	1.09E-09	8.71E-14	3.08E+05	9.35E-03	1.29E+05	4.86E-03	7.71E+04	1.19E-03	1.02E-06	7.75E-05	2.50E-03	2.21E-04	4.09E-04	1.30E-04	0.00E+00	6.14E-06	2.04E-08	1.98E-17	4.56E-16	5.98E-25	4.63E-18	2.20E-29	1.12E-23	2.18E-24	3.81E-29	1.37E-19	1.84E-03	2.28E-29	3.45E-10	1.17E-10	2.26E-15	9.41E-25	2.88E-38	8.04E-32	7.26E-27	0.00E+00	1.12E-14	3.10E-05	6.58E-04	1.32E-20	9.97E-21	2.31E-04	1.96E-04	3.55E-15
3.80E-09	900	1.22E+19	0.00E+00	1.22E-03	4.85E+05	1.09E-09	9.31E-14	3.08E+05	9.72E-03	1.29E+05	5.05E-03	7.71E+04	1.24E-03	1.06E-06	8.06E-05	2.60E-03	2.30E-04	4.26E-04	1.35E-04	0.00E+00	6.38E-06	2.12E-08	2.14E-17	4.75E-16	6.47E-25	5.01E-18	2.47E-29	1.17E-23	2.36E-24	4.11E-29	1.42E-19	1.92E-03	2.56E-29	3.59E-10	1.21E-10	2.35E-15	9.79E-25	3.11E-38	8.69E-32	7.85E-27	0.00E+00	1.21E-14	3.22E-05	6.84E-04	1.37E-20	1.04E-20	2.41E-04	2.04E-04	3.83E-15
3.81E-09	900	1.22E+19	0.00E+00	1.27E-03	4.85E+05	1.09E-09	9.95E-14	3.08E+05	1.01E-02	1.29E+05	5.25E-03	7.71E+04	1.29E-03	1.10E-06	8.38E-05	2.71E-03	2.39E-04	4.42E-04	1.40E-04	0.00E+00	6.63E-06	2.20E-08	2.31E-17	4.94E-16	6.99E-25	5.41E-18	2.78E-29	1.22E-23	2.54E-24	4.43E-29	1.48E-19	1.99E-03	2.87E-29	3.73E-10	1.26E-10	2.45E-15	1.02E-24	3.36E-38	9.38E-32	8.48E-27	0.00E+00	1.31E-14	3.35E-05	7.11E-04	1.43E-20	1.08E-20	2.50E-04	2.12E-04	4.14E-15
3.82E-09	900	1.22E+19	0.00E+00	1.32E-03	4.85E+05	1.09E-09	1.06E-13	3.08E+05	1.05E-02	1.29E+05	5.46E-03	7.71E+04	1.34E-03	1.14E-06	8.71E-05	2.81E-03	2.49E-04	4.60E-04	1.46E-04	0.00E+00	6.89E-06	2.29E-08	2.50E-17	5.14E-16	7.55E-25	5.84E-18	3.12E-29	1.26E-23	2.75E-24	4.78E-29	1.54E-19	2.07E-03	3.23E-29	3.88E-10	1.31E-10	2.54E-15	1.06E-24	3.64E-38	1.01E-31	9.16E-27	0.00E+00	1.41E-14	3.48E-05	7.39E-04	1.48E-20	1.12E-20	2.60E-04	2.20E-04	4.48E-15
3.83E-09	900	1.22E+19	0.00E+00	1.37E-03	4.85E+05	1.09E-09	1.14E-13	3.08E+05	1.09E-02	1.29E+05	5.67E-03	7.71E+04	1.39E-03	1.19E-06	9.05E-05	2.92E-03	2.59E-04	4.78E-04	1.52E-04	0.00E+00	7.17E-06	2.38E-08	2.70E-17	5.34E-16	8.16E-25	6.31E-18	3.50E-29	1.31E-23	2.97E-24	5.15E-29	1.60E-19	2.15E-03	3.62E-29	4.03E-10	1.36E-10	2.64E-15	1.10E-24	3.93E-38	1.10E-31	9.90E-27	0.00E+00	1.52E-14	3.62E-05	7.68E-04	1.54E-20	1.16E-20	2.70E-04	2.29E-04	4.84E-15
3.84E-09	900	1.22E+19	0.00E+00	1.43E-03	4.85E+05	1.09E-09	1.22E-13	3.08E+05	1.13E-02	1.29E+05	5.89E-03	7.71E+04	1.44E-03	1.23E-06	9.41E-05	3.04E-03	2.69E-04	4.97E-04	1.58E-04	0.00E+00	7.45E-06	2.47E-08	2.91E-17	5.56E-16	8.81E-25	6.82E-18	3.93E-29	1.37E-23	3.21E-24	5.56E-29	1.66E-19	2.24E-03	4.07E-29	4.19E-10	1.42E-10	2.75E-15	1.14E-24	4.25E-38	1.18E-31	1.07E-26	0.00E+00	1.65E-14	3.76E-05	7.99E-04	1.60E-20	1.21E-20	2.81E-04	2.38E-04	5.23E-15
3.85E-09	900	1.22E+19	0.00E+00	1.49E-03	4.85E+05	1.09E-09	1.30E-13	3.08E+05	1.18E-02	1.29E+05	6.13E-03	7.71E+04	1.50E-03	1.28E-06	9.78E-05	3.16E-03	2.79E-04	5.17E-04	1.64E-04	0.00E+00	7.74E-06	2.57E-08	3.15E-17	5.78E-16	9.52E-25	7.37E-18	4.42E-29	1.42E-23	3.47E-24	6.00E-29	1.73E-19	2.33E-03	4.57E-29	4.36E-10	1.47E-10	2.86E-15	1.19E-24	4.59E-38	1.28E-31	1.16E-26	0.00E+00	1.78E-14	3.91E-05	8.30E-04	1.66E-20	1.26E-20	2.92E-04	2.47E-04	5.65E-15
3.86E-09	900	1.22E+19	0.00E+00	1.54E-03	4.85E+05	1.09E-09	1.40E-13	3.08E+05	1.23E-02	1.29E+05	6.37E-03	7.71E+04	1.56E-03	1.33E-06	1.02E-04	3.28E-03	2.90E-04	5.37E-04	1.70E-04	0.00E+00	8.05E-06	2.67E-08	3.40E-17	6.02E-16	1.03E-24	7.96E-18	4.96E-29	1.48E-23	3.75E-24	6.47E-29	1.80E-19	2.42E-03	5.13E-29	4.53E-10	1.53E-10	2.97E-15	1.23E-24	4.96E-38	1.38E-31	1.25E-26	0.00E+00	1.92E-14	4.06E-05	8.63E-04	1.73E-20	1.31E-20	3.03E-04	2.57E-04	6.10E-15
3.87E-09	900	1.22E+19	0.00E+00	1.61E-03	4.85E+05	1.09E-09	1.49E-13	3.08E+05	1.27E-02	1.29E+05	6.62E-03	7.71E+04	1.62E-03	1.39E-06	1.06E-04	3.41E-03	3.02E-04	5.58E-04	1.77E-04	0.00E+00	8.36E-06	2.78E-08	3.67E-17	6.26E-16	1.11E-24	8.61E-18	5.57E-29	1.54E-23	4.05E-24	6.98E-29	1.87E-19	2.51E-03	5.76E-29	4.71E-10	1.59E-10	3.09E-15	1.28E-24	5.36E-38	1.49E-31	1.35E-26	0.00E+00	2.08E-14	4.22E-05	8.97E-04	1.80E-20	1.36E-20	3.15E-04	2.67E-04	6.59E-15
3.88E-09	900	1.22E+19	0.00E+00	1.67E-03	4.85E+05	1.09E-09	1.60E-13	3.08E+05	1.32E-02	1.29E+05	6.88E-03	7.71E+04	1.69E-03	1.44E-06	1.10E-04	3.55E-03	3.14E-04	5.80E-04	1.84E-04	0.00E+00	8.69E-06	2.89E-08	3.97E-17	6.52E-16	1.20E-24	9.30E-18	6.26E-29	1.60E-23	4.37E-24	7.54E-29	1.94E-19	2.61E-03	6.47E-29	4.89E-10	1.65E-10	3.21E-15	1.33E-24	5.79E-38	1.61E-31	1.46E-26	0.00E+00	2.24E-14	4.39E-05	9.33E-04	1.87E-20	1.41E-20	3.28E-04	2.78E-04	7.12E-15
3.89E-09	900	1.22E+19	0.00E+00	1.73E-03	4.85E+05	1.09E-09	1.72E-13	3.08E+05	1.38E-02	1.29E+05	7.15E-03	7.71E+04	1.75E-03	1.50E-06	1.14E-04	3.69E-03	3.26E-04	6.03E-04	1.91E-04	0.00E+00	9.04E-06	3.00E-08	4.29E-17	6.78E-16	1.30E-24	1.00E-17	7.03E-29	1.66E-23	4.73E-24	8.13E-29	2.02E-19	2.71E-03	7.27E-29	5.09E-10	1.72E-10	3.33E-15	1.39E-24	6.26E-38	1.74E-31	1.57E-26	0.00E+00	2.42E-14	4.56E-05	9.69E-04	1.94E-20	1.47E-20	3.41E-04	2.89E-04	7.70E-15
3.90E-09	900.001	1.22E+19	0.00E+00	1.80E-03	4.85E+05	1.09E-09	1.84E-13	3.08E+05	1.43E-02	1.29E+05	7.44E-03	7.71E+04	1.82E-03	1.56E-06	1.19E-04	3.83E-03	3.39E-04	6.27E-04	1.99E-04	0.00E+00	9.39E-06	3.12E-08	4.63E-17	7.05E-16	1.40E-24	1.09E-17	7.89E-29	1.73E-23	5.11E-24	8.78E-29	2.10E-19	2.82E-03	8.16E-29	5.29E-10	1.79E-10	3.47E-15	1.44E-24	6.77E-38	1.88E-31	1.70E-26	0.00E+00	2.62E-14	4.74E-05	1.01E-03	2.02E-20	1.53E-20	3.54E-04	3.00E-04	8.32E-15
3.91E-09	900.001	1.22E+19	0.00E+00	1.87E-03	4.85E+05	1.09E-09	1.97E-13	3.08E+05	1.49E-02	1.29E+05	7.73E-03	7.71E+04	1.89E-03	1.62E-06	1.23E-04	3.98E-03	3.52E-04	6.52E-04	2.07E-04	0.00E+00	9.77E-06	3.24E-08	5.00E-17	7.34E-16	1.51E-24	1.17E-17	8.86E-29	1.79E-23	5.52E-24	9.48E-29	2.18E-19	2.93E-03	9.17E-29	5.49E-10	1.86E-10	3.60E-15	1.50E-24	7.31E-38	2.04E-31	1.84E-26	0.00E+00	2.83E-14	4.93E-05	1.05E-03	2.10E-20	1.59E-20	3.68E-04	3.12E-04	8.98E-15
3.92E-09	900.001	1.22E+19	0.00E+00	1.95E-03	4.85E+05	1.09E-09	2.11E-13	3.08E+05	1.55E-02	1.29E+05	8.03E-03	7.71E+04	1.97E-03	1.68E-06	1.28E-04	4.14E-03	3.66E-04	6.77E-04	2.15E-04	0.00E+00	1.02E-05	3.37E-08	5.41E-17	7.64E-16	1.64E-24	1.27E-17	9.95E-29	1.87E-23	5.96E-24	1.02E-28	2.27E-19	3.05E-03	1.03E-28	5.71E-10	1.93E-10	3.74E-15	1.56E-24	7.90E-38	2.20E-31	1.99E-26	0.00E+00	3.06E-14	5.12E-05	1.09E-03	2.18E-20	1.65E-20	3.83E-04	3.24E-04	9.71E-15
3.93E-09	900.001	1.22E+19	0.00E+00	2.02E-03	4.85E+05	1.09E-09	2.27E-13	3.08E+05	1.61E-02	1.29E+05	8.35E-03	7.71E+04	2.05E-03	1.75E-06	1.33E-04	4.30E-03	3.81E-04	7.04E-04	2.23E-04	0.00E+00	1.06E-05	3.50E-08	5.84E-17	7.95E-16	1.77E-24	1.37E-17	1.12E-28	1.94E-23	6.44E-24	1.10E-28	2.35E-19	3.17E-03	1.16E-28	5.94E-10	2.01E-10	3.89E-15	1.62E-24	8.54E-38	2.38E-31	2.15E-26	0.00E+00	3.30E-14	5.33E-05	1.13E-03	2.27E-20	1.71E-20	3.98E-04	3.37E-04	1.05E-14
3.94E-09	900.001	1.22E+19	0.00E+00	2.10E-03	4.85E+05	1.09E-09	2.43E-13	3.08E+05	1.67E-02	1.29E+05	8.68E-03	7.71E+04	2.13E-03	1.82E-06	1.39E-04	4.47E-03	3.96E-04	7.32E-04	2.32E-04	0.00E+00	1.10E-05	3.64E-08	6.31E-17	8.27E-16	1.91E-24	1.48E-17	1.26E-28	2.02E-23	6.96E-24	1.19E-28	2.45E-19	3.29E-03	1.30E-28	6.17E-10	2.08E-10	4.05E-15	1.68E-24	9.23E-38	2.57E-31	2.32E-26	0.00E+00	3.57E-14	5.54E-05	1.18E-03	2.36E-20	1.78E-20	4.13E-04	3.50E-04	1.13E-14
3.95E-09	900.001	1.22E+19	0.00E+00	2.19E-03	4.85E+05	1.09E-09	2.61E-13	3.08E+05	1.74E-02	1.29E+05	9.02E-03	7.71E+04	2.21E-03	1.89E-06	1.44E-04	4.65E-03	4.11E-04	7.61E-04	2.41E-04	0.00E+00	1.14E-05	3.79E-08	6.82E-17	8.61E-16	2.06E-24	1.60E-17	1.41E-28	2.10E-23	7.52E-24	1.29E-28	2.54E-19	3.42E-03	1.46E-28	6.42E-10	2.17E-10	4.21E-15	1.75E-24	9.98E-38	2.77E-31	2.51E-26	0.00E+00	3.86E-14	5.75E-05	1.22E-03	2.45E-20	1.85E-20	4.30E-04	3.64E-04	1.22E-14
3.96E-09	900.001	1.22E+19	0.00E+00	2.27E-03	4.85E+05	1.09E-09	2.80E-13	3.08E+05	1.81E-02	1.29E+05	9.38E-03	7.71E+04	2.30E-03	1.96E-06	1.50E-04	4.83E-03	4.28E-04	7.91E-04	2.51E-04	0.00E+00	1.18E-05	3.94E-08	7.37E-17	8.96E-16	2.23E-24	1.73E-17	1.58E-28	2.18E-23	8.13E-24	1.39E-28	2.64E-19	3.56E-03	1.64E-28	6.67E-10	2.25E-10	4.37E-15	1.82E-24	1.08E-37	3.00E-31	2.71E-26	0.00E+00	4.17E-14	5.98E-05	1.27E-03	2.55E-20	1.93E-20	4.47E-04	3.78E-04	1.32E-14
3.97E-09	900.001	1.22E+19	0.00E+00	2.36E-03	4.85E+05	1.09E-09	3.01E-13	3.08E+05	1.88E-02	1.29E+05	9.75E-03	7.71E+04	2.39E-03	2.04E-06	1.56E-04	5.03E-03	4.44E-04	8.22E-04	2.61E-04	0.00E+00	1.23E-05	4.09E-08	7.96E-17	9.33E-16	2.41E-24	1.87E-17	1.78E-28	2.27E-23	8.78E-24	1.50E-28	2.75E-19	3.70E-03	1.84E-28	6.93E-10	2.34E-10	4.54E-15	1.89E-24	1.17E-37	3.24E-31	2.92E-26	0.00E+00	4.50E-14	6.22E-05	1.32E-03	2.65E-20	2.00E-20	4.64E-04	3.93E-04	1.43E-14
3.98E-09	900.001	1.22E+19	0.00E+00	2.46E-03	4.85E+05	1.09E-09	3.23E-13	3.08E+05	1.95E-02	1.29E+05	1.01E-02	7.71E+04	2.48E-03	2.12E-06	1.62E-04	5.22E-03	4.62E-04	8.54E-04	2.71E-04	0.00E+00	1.28E-05	4.25E-08	8.60E-17	9.71E-16	2.60E-24	2.02E-17	2.00E-28	2.36E-23	9.49E-24	1.62E-28	2.86E-19	3.85E-03	2.07E-28	7.20E-10	2.43E-10	4.72E-15	1.97E-24	1.26E-37	3.50E-31	3.16E-26	0.00E+00	4.87E-14	6.46E-05	1.37E-03	2.75E-20	2.08E-20	4.83E-04	4.09E-04	1.54E-14
3.99E-09	900.001	1.22E+19	0.00E+00	2.55E-03	4.85E+05	1.09E-09	3.47E-13	3.08E+05	2.03E-02	1.29E+05	1.05E-02	7.71E+04	2.58E-03	2.20E-06	1.68E-04	5.43E-03	4.80E-04	8.88E-04	2.82E-04	0.00E+00	1.33E-05	4.42E-08	9.29E-17	1.01E-15	2.81E-24	2.18E-17	2.24E-28	2.45E-23	1.02E-23	1.75E-28	2.97E-19	4.00E-03	2.32E-28	7.49E-10	2.53E-10	4.91E-15	2.04E-24	1.36E-37	3.78E-31	3.41E-26	0.00E+00	5.26E-14	6.72E-05	1.43E-03	2.86E-20	2.16E-20	5.02E-04	4.25E-04	1.67E-14
4.00E-09	900.001	1.22E+19	0.00E+00	2.65E-03	4.85E+05	1.09E-09	3.72E-13	3.08E+05	2.11E-02	1.29E+05	1.09E-02	7.71E+04	2.68E-03	2.29E-06	1.75E-04	5.64E-03	4.99E-04	9.23E-04	2.93E-04	0.00E+00	1.38E-05	4.59E-08	1.00E-16	1.05E-15	3.04E-24	2.35E-17	2.52E-28	2.55E-23	1.11E-23	1.89E-28	3.09E-19	4.15E-03	2.60E-28	7.78E-10	2.63E-10	5.10E-15	2.12E-24	1.47E-37	4.08E-31	3.69E-26	0.00E+00	5.68E-14	6.98E-05	1.48E-03	2.97E-20	2.25E-20	5.22E-04	4.42E-04	1.80E-14
4.01E-09	900.001	1.22E+19	0.00E+00	2.76E-03	4.85E+05	1.09E-09	4.00E-13	3.08E+05	2.19E-02	1.29E+05	1.14E-02	7.71E+04	2.79E-03	2.38E-06	1.82E-04	5.87E-03	5.19E-04	9.59E-04	3.04E-04	0.00E+00	1.44E-05	4.78E-08	1.08E-16	1.10E-15	3.29E-24	2.54E-17	2.83E-28	2.65E-23	1.20E-23	2.04E-28	3.21E-19	4.32E-03	2.93E-28	8.09E-10	2.73E-10	5.31E-15	2.21E-24	1.59E-37	4.41E-31	3.99E-26	0.00E+00	6.14E-14	7.26E-05	1.54E-03	3.09E-20	2.34E-20	5.42E-04	4.59E-04	1.95E-14
4.02E-09	900.001	1.22E+19	0.00E+00	2.87E-03	4.85E+05	1.09E-09	4.30E-13	3.08E+05	2.28E-02	1.29E+05	1.18E-02	7.71E+04	2.90E-03	2.47E-06	1.89E-04	6.10E-03	5.39E-04	9.97E-04	3.16E-04	0.00E+00	1.49E-05	4.96E-08	1.17E-16	1.14E-15	3.55E-24	2.75E-17	3.18E-28	2.76E-23	1.29E-23	2.21E-28	3.34E-19	4.49E-03	3.29E-28	8.41E-10	2.84E-10	5.51E-15	2.29E-24	1.72E-37	4.77E-31	4.31E-26	0.00E+00	6.63E-14	7.54E-05	1.60E-03	3.21E-20	2.43E-20	5.63E-04	4.77E-04	2.11E-14
4.03E-09	900.001	1.22E+19	0.00E+00	2.98E-03	4.85E+05	1.09E-09	4.62E-13	3.08E+05	2.37E-02	1.29E+05	1.23E-02	7.71E+04	3.01E-03	2.57E-06	1.96E-04	6.34E-03	5.61E-04	1.04E-03	3.29E-04	0.00E+00	1.55E-05	5.16E-08	1.27E-16	1.19E-15	3.84E-24	2.97E-17	3.57E-28	2.87E-23	1.40E-23	2.39E-28	3.47E-19	4.67E-03	3.69E-28	8.74E-10	2.95E-10	5.73E-15	2.39E-24	1.86E-37	5.15E-31	4.65E-26	0.00E+00	7.17E-14	7.84E-05	1.67E-03	3.34E-20	2.52E-20	5.86E-04	4.96E-04	2.27E-14
4.04E-09	900.001	1.22E+19	0.00E+00	3.10E-03	4.85E+05	1.09E-09	4.97E-13	3.08E+05	2.46E-02	1.29E+05	1.28E-02	7.71E+04	3.13E-03	2.67E-06	2.04E-04	6.59E-03	5.83E-04	1.08E-03	3.42E-04	0.00E+00	1.62E-05	5.36E-08	1.37E-16	1.24E-15	4.14E-24	3.21E-17	4.01E-28	2.98E-23	1.51E-23	2.58E-28	3.60E-19	4.85E-03	4.14E-28	9.09E-10	3.07E-10	5.96E-15	2.48E-24	2.01E-37	5.57E-31	5.03E-26	0.00E+00	7.74E-14	8.15E-05	1.73E-03	3.47E-20	2.62E-20	6.09E-04	5.16E-04	2.46E-14
4.05E-09	900.001	1.22E+19	0.00E+00	3.22E-03	4.85E+05	1.09E-09	5.34E-13	3.08E+05	2.56E-02	1.29E+05	1.33E-02	7.71E+04	3.26E-03	2.78E-06	2.12E-04	6.85E-03	6.06E-04	1.12E-03	3.55E-04	0.00E+00	1.68E-05	5.58E-08	1.48E-16	1.29E-15	4.48E-24	3.47E-17	4.50E-28	3.10E-23	1.63E-23	2.79E-28	3.75E-19	5.04E-03	4.65E-28	9.45E-10	3.19E-10	6.19E-15	2.58E-24	2.17E-37	6.01E-31	5.43E-26	0.00E+00	8.37E-14	8.47E-05	1.80E-03	3.61E-20	2.73E-20	6.33E-04	5.36E-04	2.66E-14
4.06E-09	900.001	1.22E+19	0.00E+00	3.35E-03	4.85E+05	1.09E-09	5.74E-13	3.08E+05	2.66E-02	1.29E+05	1.38E-02	7.71E+04	3.38E-03	2.89E-06	2.20E-04	7.12E-03	6.30E-04	1.16E-03	3.69E-04	0.00E+00	1.74E-05	5.80E-08	1.60E-16	1.34E-15	4.84E-24	3.75E-17	5.05E-28	3.23E-23	1.76E-23	3.01E-28	3.89E-19	5.24E-03	5.23E-28	9.82E-10	3.32E-10	6.44E-15	2.68E-24	2.35E-37	6.50E-31	5.87E-26	0.00E+00	9.04E-14	8.81E-05	1.87E-03	3.75E-20	2.84E-20	6.58E-04	5.57E-04	2.87E-14
4.07E-09	900.001	1.22E+19	0.00E+00	3.48E-03	4.85E+05	1.09E-09	6.18E-13	3.08E+05	2.76E-02	1.29E+05	1.44E-02	7.71E+04	3.52E-03	3.00E-06	2.29E-04	7.40E-03	6.54E-04	1.21E-03	3.84E-04	0.00E+00	1.81E-05	6.02E-08	1.73E-16	1.40E-15	5.23E-24	4.05E-17	5.68E-28	3.36E-23	1.90E-23	3.26E-28	4.05E-19	5.45E-03	5.87E-28	1.02E-09	3.45E-10	6.69E-15	2.78E-24	2.54E-37	7.02E-31	6.34E-26	0.00E+00	9.77E-14	9.15E-05	1.95E-03	3.90E-20	2.95E-20	6.84E-04	5.79E-04	3.10E-14
4.08E-09	900.001	1.22E+19	0.00E+00	3.62E-03	4.85E+05	1.09E-09	6.65E-13	3.08E+05	2.87E-02	1.29E+05	1.49E-02	7.71E+04	3.66E-03	3.12E-06	2.38E-04	7.69E-03	6.80E-04	1.26E-03	3.99E-04	0.00E+00	1.89E-05	6.26E-08	1.86E-16	1.46E-15	5.65E-24	4.37E-17	6.37E-28	3.49E-23	2.06E-23	3.52E-28	4.21E-19	5.66E-03	6.59E-28	1.06E-09	3.58E-10	6.96E-15	2.89E-24	2.74E-37	7.59E-31	6.85E-26	0.00E+00	1.06E-13	9.52E-05	2.02E-03	4.05E-20	3.06E-20	7.11E-04	6.02E-04	3.35E-14
4.09E-09	900.001	1.22E+19	0.00E+00	3.76E-03	4.85E+05	1.09E-09	7.15E-13	3.08E+05	2.99E-02	1.29E+05	1.55E-02	7.71E+04	3.80E-03	3.24E-06	2.48E-04	8.00E-03	7.07E-04	1.31E-03	4.15E-04	0.00E+00	1.96E-05	6.51E-08	2.01E-16	1.52E-15	6.10E-24	4.72E-17	7.16E-28	3.63E-23	2.22E-23	3.81E-28	4.37E-19	5.89E-03	7.40E-28	1.10E-09	3.72E-10	7.23E-15	3.01E-24	2.97E-37	8.20E-31	7.40E-26	0.00E+00	1.14E-13	9.89E-05	2.10E-03	4.21E-20	3.18E-20	7.39E-04	6.26E-04	3.62E-14
4.10E-09	900.001	1.22E+19	0.00E+00	3.91E-03	4.85E+05	1.09E-09	7.69E-13	3.08E+05	3.10E-02	1.29E+05	1.61E-02	7.71E+04	3.95E-03	3.37E-06	2.57E-04	8.31E-03	7.35E-04	1.36E-03	4.31E-04	0.00E+00	2.04E-05	6.77E-08	2.18E-16	1.58E-15	6.59E-24	5.10E-17	8.04E-28	3.78E-23	2.40E-23	4.12E-28	4.55E-19	6.12E-03	8.31E-28	1.15E-09	3.87E-10	7.52E-15	3.13E-24	3.21E-37	8.86E-31	8.00E-26	0.00E+00	1.23E-13	1.03E-04	2.18E-03	4.38E-20	3.31E-20	7.68E-04	6.50E-04	3.91E-14
4.11E-09	900.001	1.22E+19	0.00E+00	4.06E-03	4.85E+05	1.09E-09	8.28E-13	3.08E+05	3.23E-02	1.29E+05	1.68E-02	7.71E+04	4.11E-03	3.50E-06	2.67E-04	8.64E-03	7.64E-04	1.41E-03	4.48E-04	0.00E+00	2.12E-05	7.03E-08	2.35E-16	1.65E-15	7.12E-24	5.52E-17	9.03E-28	3.93E-23	2.59E-23	4.45E-28	4.73E-19	6.36E-03	9.34E-28	1.19E-09	4.02E-10	7.81E-15	3.25E-24	3.47E-37	9.57E-31	8.64E-26	0.00E+00	1.33E-13	1.07E-04	2.27E-03	4.55E-20	3.44E-20	7.98E-04	6.76E-04	4.22E-14
4.12E-09	900.001	1.22E+19	0.00E+00	4.22E-03	4.85E+05	1.09E-09	8.91E-13	3.08E+05	3.35E-02	1.29E+05	1.74E-02	7.71E+04	4.27E-03	3.64E-06	2.78E-04	8.98E-03	7.94E-04	1.47E-03	4.66E-04	0.00E+00	2.20E-05	7.31E-08	2.54E-16	1.71E-15	7.70E-24	5.96E-17	1.01E-27	4.09E-23	2.80E-23	4.81E-28	4.91E-19	6.61E-03	1.05E-27	1.24E-09	4.18E-10	8.12E-15	3.38E-24	3.75E-37	1.03E-30	9.34E-26	0.00E+00	1.44E-13	1.11E-04	2.36E-03	4.73E-20	3.58E-20	8.30E-04	7.03E-04	4.56E-14
4.13E-09	900.001	1.22E+19	0.00E+00	4.39E-03	4.85E+05	1.09E-09	9.59E-13	3.08E+05	3.49E-02	1.29E+05	1.81E-02	7.71E+04	4.44E-03	3.79E-06	2.89E-04	9.33E-03	8.26E-04	1.53E-03	4.84E-04	0.00E+00	2.29E-05	7.60E-08	2.75E-16	1.79E-15	8.32E-24	6.44E-17	1.14E-27	4.25E-23	3.03E-23	5.21E-28	5.11E-19	6.87E-03	1.18E-27	1.29E-09	4.35E-10	8.44E-15	3.51E-24	4.05E-37	1.12E-30	1.01E-25	0.00E+00	1.55E-13	1.15E-04	2.45E-03	4.92E-20	3.72E-20	8.63E-04	7.30E-04	4.93E-14
4.14E-09	900.001	1.22E+19	0.00E+00	4.56E-03	4.85E+05	1.09E-09	1.03E-12	3.08E+05	3.62E-02	1.29E+05	1.88E-02	7.71E+04	4.61E-03	3.94E-06	3.00E-04	9.70E-03	8.58E-04	1.59E-03	5.03E-04	0.00E+00	2.38E-05	7.90E-08	2.97E-16	1.86E-15	8.99E-24	6.96E-17	1.28E-27	4.43E-23	3.27E-23	5.63E-28	5.31E-19	7.14E-03	1.32E-27	1.34E-09	4.52E-10	8.77E-15	3.65E-24	4.38E-37	1.21E-30	1.09E-25	0.00E+00	1.68E-13	1.20E-04	2.55E-03	5.11E-20	3.86E-20	8.97E-04	7.59E-04	5.33E-14
4.15E-09	900.001	1.22E+19	0.00E+00	4.74E-03	4.85E+05	1.09E-09	1.11E-12	3.08E+05	3.77E-02	1.29E+05	1.96E-02	7.71E+04	4.79E-03	4.09E-06	3.12E-04	1.01E-02	8.92E-04	1.65E-03	5.23E-04	0.00E+00	2.47E-05	8.21E-08	3.21E-16	1.94E-15	9.71E-24	7.52E-17	1.44E-27	4.60E-23	3.54E-23	6.09E-28	5.52E-19	7.42E-03	1.49E-27	1.39E-09	4.70E-10	9.12E-15	3.80E-24	4.73E-37	1.30E-30	1.18E-25	0.00E+00	1.81E-13	1.25E-04	2.65E-03	5.32E-20	4.02E-20	9.32E-04	7.89E-04	5.76E-14
4.16E-09	900.001	1.22E+19	0.00E+00	4.93E-03	4.85E+05	1.09E-09	1.20E-12	3.08E+05	3.92E-02	1.29E+05	2.03E-02	7.71E+04	4.98E-03	4.25E-06	3.25E-04	1.05E-02	9.27E-04	1.71E-03	5.44E-04	0.00E+00	2.57E-05	8.54E-08	3.46E-16	2.02E-15	1.05E-23	8.12E-17	1.61E-27	4.79E-23	3.82E-23	6.59E-28	5.74E-19	7.72E-03	1.67E-27	1.45E-09	4.88E-10	9.48E-15	3.95E-24	5.12E-37	1.41E-30	1.27E-25	0.00E+00	1.96E-13	1.30E-04	2.76E-03	5.52E-20	4.18E-20	9.69E-04	8.20E-04	6.22E-14
4.17E-09	900.001	1.22E+19	0.00E+00	5.13E-03	4.85E+05	1.09E-09	1.29E-12	3.08E+05	4.07E-02	1.29E+05	2.11E-02	7.71E+04	5.18E-03	4.42E-06	3.37E-04	1.09E-02	9.64E-04	1.78E-03	5.65E-04	0.00E+00	2.67E-05	8.87E-08	3.74E-16	2.11E-15	1.13E-23	8.77E-17	1.81E-27	4.98E-23	4.13E-23	7.13E-28	5.96E-19	8.02E-03	1.87E-27	1.50E-09	5.08E-10	9.85E-15	4.10E-24	5.54E-37	1.52E-30	1.38E-25	0.00E+00	2.12E-13	1.35E-04	2.86E-03	5.74E-20	4.34E-20	1.01E-03	8.53E-04	6.72E-14
4.18E-09	900.001	1.22E+19	0.00E+00	5.33E-03	4.85E+05	1.09E-09	1.39E-12	3.08E+05	4.23E-02	1.29E+05	2.20E-02	7.71E+04	5.38E-03	4.59E-06	3.51E-04	1.13E-02	1.00E-03	1.85E-03	5.88E-04	0.00E+00	2.78E-05	9.22E-08	4.04E-16	2.20E-15	1.22E-23	9.48E-17	2.03E-27	5.18E-23	4.46E-23	7.71E-28	6.20E-19	8.34E-03	2.10E-27	1.56E-09	5.28E-10	1.02E-14	4.27E-24	5.99E-37	1.65E-30	1.49E-25	0.00E+00	2.29E-13	1.40E-04	2.98E-03	5.97E-20	4.51E-20	1.05E-03	8.86E-04	7.26E-14
4.19E-09	900.002	1.22E+19	0.00E+00	5.54E-03	4.85E+05	1.09E-09	1.50E-12	3.08E+05	4.40E-02	1.29E+05	2.28E-02	7.71E+04	5.60E-03	4.77E-06	3.65E-04	1.18E-02	1.04E-03	1.93E-03	6.11E-04	0.00E+00	2.89E-05	9.59E-08	4.37E-16	2.29E-15	1.32E-23	1.02E-16	2.29E-27	5.39E-23	4.82E-23	8.35E-28	6.44E-19	8.67E-03	2.36E-27	1.62E-09	5.48E-10	1.06E-14	4.43E-24	6.47E-37	1.78E-30	1.61E-25	0.00E+00	2.47E-13	1.46E-04	3.10E-03	6.21E-20	4.69E-20	1.09E-03	9.21E-04	7.85E-14
4.20E-09	900.002	1.22E+19	0.00E+00	5.76E-03	4.85E+05	1.09E-09	1.61E-12	3.08E+05	4.57E-02	1.29E+05	2.37E-02	7.71E+04	5.82E-03	4.96E-06	3.79E-04	1.22E-02	1.08E-03	2.00E-03	6.35E-04	0.00E+00	3.00E-05	9.96E-08	4.72E-16	2.39E-15	1.43E-23	1.11E-16	2.57E-27	5.61E-23	5.21E-23	9.03E-28	6.70E-19	9.01E-03	2.65E-27	1.69E-09	5.70E-10	1.11E-14	4.61E-24	7.00E-37	1.92E-30	1.73E-25	0.00E+00	2.67E-13	1.51E-04	3.22E-03	6.45E-20	4.87E-20	1.13E-03	9.58E-04	8.48E-14
4.21E-09	900.002	1.22E+19	0.00E+00	5.98E-03	4.85E+05	1.09E-09	1.74E-12	3.08E+05	4.75E-02	1.29E+05	2.47E-02	7.71E+04	6.05E-03	5.16E-06	3.94E-04	1.27E-02	1.13E-03	2.08E-03	6.60E-04	0.00E+00	3.12E-05	1.04E-07	5.10E-16	2.49E-15	1.54E-23	1.20E-16	2.88E-27	5.84E-23	5.63E-23	9.77E-28	6.96E-19	9.37E-03	2.98E-27	1.75E-09	5.93E-10	1.15E-14	4.79E-24	7.57E-37	2.08E-30	1.87E-25	0.00E+00	2.89E-13	1.57E-04	3.34E-03	6.70E-20	5.07E-20	1.18E-03	9.95E-04	9.16E-14
4.22E-09	900.002	1.22E+19	0.00E+00	6.22E-03	4.85E+05	1.09E-09	1.87E-12	3.08E+05	4.94E-02	1.29E+05	2.57E-02	7.71E+04	6.28E-03	5.36E-06	4.09E-04	1.32E-02	1.17E-03	2.16E-03	6.86E-04	0.00E+00	3.24E-05	1.08E-07	5.51E-16	2.60E-15	1.67E-23	1.29E-16	3.24E-27	6.08E-23	6.08E-23	1.06E-27	7.23E-19	9.73E-03	3.35E-27	1.82E-09	6.16E-10	1.20E-14	4.98E-24	8.18E-37	2.24E-30	2.03E-25	0.00E+00	3.12E-13	1.64E-04	3.48E-03	6.97E-20	5.27E-20	1.22E-03	1.03E-03	9.90E-14
4.23E-09	900.002	1.22E+19	0.00E+00	6.47E-03	4.85E+05	1.09E-09	2.02E-12	3.08E+05	5.13E-02	1.29E+05	2.67E-02	7.71E+04	6.53E-03	5.57E-06	4.26E-04	1.37E-02	1.22E-03	2.25E-03	7.13E-04	0.00E+00	3.37E-05	1.12E-07	5.95E-16	2.71E-15	1.80E-23	1.40E-16	3.64E-27	6.32E-23	6.57E-23	1.15E-27	7.52E-19	1.01E-02	3.76E-27	1.90E-09	6.40E-10	1.24E-14	5.18E-24	8.85E-37	2.42E-30	2.19E-25	0.00E+00	3.37E-13	1.70E-04	3.61E-03	7.24E-20	5.48E-20	1.27E-03	1.08E-03	1.07E-13
4.24E-09	900.002	1.22E+19	0.00E+00	6.72E-03	4.85E+05	1.09E-09	2.17E-12	3.08E+05	5.34E-02	1.29E+05	2.77E-02	7.71E+04	6.79E-03	5.79E-06	4.42E-04	1.43E-02	1.26E-03	2.34E-03	7.41E-04	0.00E+00	3.50E-05	1.16E-07	6.43E-16	2.83E-15	1.95E-23	1.51E-16	4.08E-27	6.58E-23	7.10E-23	1.24E-27	7.82E-19	1.05E-02	4.22E-27	1.97E-09	6.66E-10	1.29E-14	5.38E-24	9.57E-37	2.62E-30	2.36E-25	0.00E+00	3.64E-13	1.77E-04	3.76E-03	7.53E-20	5.69E-20	1.32E-03	1.12E-03	1.16E-13
4.25E-09	900.002	1.22E+19	0.00E+00	6.99E-03	4.85E+05	1.09E-09	2.34E-12	3.08E+05	5.55E-02	1.29E+05	2.88E-02	7.71E+04	7.06E-03	6.02E-06	4.60E-04	1.49E-02	1.31E-03	2.43E-03	7.70E-04	0.00E+00	3.64E-05	1.21E-07	6.95E-16	2.95E-15	2.11E-23	1.63E-16	4.59E-27	6.85E-23	7.67E-23	1.34E-27	8.13E-19	1.09E-02	4.74E-27	2.05E-09	6.92E-10	1.34E-14	5.60E-24	1.03E-36	2.83E-30	2.55E-25	0.00E+00	3.93E-13	1.84E-04	3.90E-03	7.83E-20	5.92E-20	1.37E-03	1.16E-03	1.25E-13
4.26E-09	900.002	1.22E+19	0.00E+00	7.26E-03	4.85E+05	1.09E-09	2.53E-12	3.08E+05	5.77E-02	1.29E+05	2.99E-02	7.71E+04	7.34E-03	6.26E-06	4.78E-04	1.54E-02	1.37E-03	2.52E-03	8.01E-04	0.00E+00	3.78E-05	1.26E-07	7.51E-16	3.08E-15	2.27E-23	1.76E-16	5.15E-27	7.13E-23	8.29E-23	1.45E-27	8.45E-19	1.14E-02	5.33E-27	2.13E-09	7.19E-10	1.40E-14	5.82E-24	1.12E-36	3.06E-30	2.76E-25	0.00E+00	4.25E-13	1.91E-04	4.06E-03	8.14E-20	6.15E-20	1.43E-03	1.21E-03	1.35E-13
4.27E-09	900.002	1.22E+19	0.00E+00	7.55E-03	4.85E+05	1.09E-09	2.72E-12	3.08E+05	5.99E-02	1.29E+05	3.11E-02	7.71E+04	7.63E-03	6.51E-06	4.97E-04	1.60E-02	1.42E-03	2.62E-03	8.32E-04	0.00E+00	3.93E-05	1.31E-07	8.11E-16	3.22E-15	2.46E-23	1.90E-16	5.78E-27	7.42E-23	8.95E-23	1.57E-27	8.78E-19	1.18E-02	5.98E-27	2.21E-09	7.48E-10	1.45E-14	6.05E-24	1.21E-36	3.30E-30	2.98E-25	0.00E+00	4.59E-13	1.99E-04	4.22E-03	8.46E-20	6.39E-20	1.48E-03	1.26E-03	1.46E-13
4.28E-09	900.002	1.22E+19	0.00E+00	7.85E-03	4.85E+05	1.09E-09	2.94E-12	3.08E+05	6.23E-02	1.29E+05	3.24E-02	7.71E+04	7.93E-03	6.76E-06	5.16E-04	1.67E-02	1.48E-03	2.73E-03	8.65E-04	0.00E+00	4.09E-05	1.36E-07	8.77E-16	3.36E-15	2.66E-23	2.06E-16	6.50E-27	7.72E-23	9.67E-23	1.71E-27	9.13E-19	1.23E-02	6.72E-27	2.30E-09	7.77E-10	1.51E-14	6.29E-24	1.31E-36	3.57E-30	3.22E-25	0.00E+00	4.96E-13	2.06E-04	4.38E-03	8.79E-20	6.64E-20	1.54E-03	1.31E-03	1.57E-13
4.29E-09	900.002	1.22E+19	0.00E+00	8.16E-03	4.85E+05	1.09E-09	3.16E-12	3.08E+05	6.48E-02	1.29E+05	3.36E-02	7.71E+04	8.24E-03	7.03E-06	5.37E-04	1.73E-02	1.53E-03	2.84E-03	8.99E-04	0.00E+00	4.25E-05	1.41E-07	9.47E-16	3.50E-15	2.87E-23	2.22E-16	7.30E-27	8.04E-23	1.05E-22	1.85E-27	9.49E-19	1.28E-02	7.55E-27	2.39E-09	8.08E-10	1.57E-14	6.54E-24	1.42E-36	3.85E-30	3.48E-25	0.00E+00	5.36E-13	2.14E-04	4.56E-03	9.14E-20	6.91E-20	1.60E-03	1.36E-03	1.70E-13
4.30E-09	900.002	1.22E+19	0.00E+00	8.48E-03	4.85E+05	1.09E-09	3.41E-12	3.08E+05	6.73E-02	1.29E+05	3.50E-02	7.71E+04	8.57E-03	7.31E-06	5.58E-04	1.80E-02	1.59E-03	2.95E-03	9.35E-04	0.00E+00	4.42E-05	1.47E-07	1.02E-15	3.66E-15	3.10E-23	2.40E-16	8.19E-27	8.37E-23	1.13E-22	2.00E-27	9.86E-19	1.33E-02	8.47E-27	2.49E-09	8.40E-10	1.63E-14	6.80E-24	1.53E-36	4.16E-30	3.76E-25	0.00E+00	5.79E-13	2.23E-04	4.74E-03	9.50E-20	7.18E-20	1.67E-03	1.41E-03	1.84E-13
4.31E-09	900.002	1.22E+19	0.00E+00	8.81E-03	4.85E+05	1.09E-09	3.68E-12	3.08E+05	7.00E-02	1.29E+05	3.63E-02	7.71E+04	8.90E-03	7.60E-06	5.80E-04	1.87E-02	1.66E-03	3.06E-03	9.72E-04	0.00E+00	4.59E-05	1.53E-07	1.11E-15	3.82E-15	3.35E-23	2.59E-16	9.20E-27	8.71E-23	1.22E-22	2.17E-27	1.03E-18	1.38E-02	9.52E-27	2.58E-09	8.73E-10	1.69E-14	7.06E-24	1.66E-36	4.50E-30	4.06E-25	0.00E+00	6.26E-13	2.32E-04	4.92E-03	9.87E-20	7.46E-20	1.73E-03	1.47E-03	1.99E-13
4.32E-09	900.003	1.22E+19	0.00E+00	9.16E-03	4.85E+05	1.09E-09	3.97E-12	3.08E+05	7.27E-02	1.29E+05	3.78E-02	7.71E+04	9.25E-03	7.89E-06	6.03E-04	1.95E-02	1.72E-03	3.18E-03	1.01E-03	0.00E+00	4.77E-05	1.59E-07	1.19E-15	3.99E-15	3.62E-23	2.80E-16	1.03E-26	9.07E-23	1.32E-22	2.35E-27	1.07E-18	1.43E-02	1.07E-26	2.69E-09	9.07E-10	1.76E-14	7.34E-24	1.79E-36	4.86E-30	4.39E-25	0.00E+00	6.76E-13	2.41E-04	5.12E-03	1.03E-19	7.76E-20	1.80E-03	1.52E-03	2.15E-13
4.33E-09	900.003	1.22E+19	0.00E+00	9.52E-03	4.85E+05	1.09E-09	4.28E-12	3.08E+05	7.56E-02	1.29E+05	3.93E-02	7.71E+04	9.62E-03	8.21E-06	6.27E-04	2.02E-02	1.79E-03	3.31E-03	1.05E-03	0.00E+00	4.96E-05	1.65E-07	1.29E-15	4.17E-15	3.91E-23	3.03E-16	1.16E-26	9.44E-23	1.42E-22	2.55E-27	1.11E-18	1.49E-02	1.20E-26	2.79E-09	9.43E-10	1.83E-14	7.64E-24	1.94E-36	5.25E-30	4.75E-25	0.00E+00	7.31E-13	2.50E-04	5.32E-03	1.07E-19	8.06E-20	1.87E-03	1.58E-03	2.32E-13
4.34E-09	900.003	1.22E+19	0.00E+00	9.90E-03	4.85E+05	1.09E-09	4.62E-12	3.08E+05	7.86E-02	1.29E+05	4.08E-02	7.71E+04	1.00E-02	8.53E-06	6.51E-04	2.10E-02	1.86E-03	3.44E-03	1.09E-03	0.00E+00	5.16E-05	1.71E-07	1.39E-15	4.36E-15	4.23E-23	3.27E-16	1.30E-26	9.83E-23	1.54E-22	2.76E-27	1.15E-18	1.55E-02	1.35E-26	2.90E-09	9.80E-10	1.90E-14	7.94E-24	2.10E-36	5.68E-30	5.13E-25	0.00E+00	7.89E-13	2.60E-04	5.53E-03	1.11E-19	8.38E-20	1.94E-03	1.65E-03	2.51E-13
4.35E-09	900.003	1.22E+19	0.00E+00	1.03E-02	4.85E+05	1.09E-09	4.98E-12	3.08E+05	8.17E-02	1.29E+05	4.24E-02	7.71E+04	1.04E-02	8.87E-06	6.77E-04	2.19E-02	1.93E-03	3.58E-03	1.13E-03	0.00E+00	5.36E-05	1.78E-07	1.51E-15	4.55E-15	4.57E-23	3.53E-16	1.46E-26	1.02E-22	1.66E-22	2.99E-27	1.20E-18	1.61E-02	1.51E-26	3.02E-09	1.02E-09	1.98E-14	8.25E-24	2.27E-36	6.13E-30	5.54E-25	0.00E+00	8.53E-13	2.71E-04	5.75E-03	1.15E-19	8.71E-20	2.02E-03	1.71E-03	2.71E-13
4.36E-09	900.003	1.22E+19	0.00E+00	1.07E-02	4.85E+05	1.09E-09	5.37E-12	3.08E+05	8.49E-02	1.29E+05	4.41E-02	7.71E+04	1.08E-02	9.22E-06	7.04E-04	2.27E-02	2.01E-03	3.72E-03	1.18E-03	0.00E+00	5.57E-05	1.85E-07	1.63E-15	4.76E-15	4.93E-23	3.82E-16	1.64E-26	1.07E-22	1.80E-22	3.25E-27	1.24E-18	1.67E-02	1.70E-26	3.14E-09	1.06E-09	2.06E-14	8.58E-24	2.46E-36	6.63E-30	5.99E-25	0.00E+00	9.22E-13	2.81E-04	5.98E-03	1.20E-19	9.05E-20	2.10E-03	1.78E-03	2.93E-13
4.37E-09	900.003	1.22E+19	0.00E+00	1.11E-02	4.85E+05	1.09E-09	5.80E-12	3.08E+05	8.83E-02	1.29E+05	4.58E-02	7.71E+04	1.12E-02	9.58E-06	7.32E-04	2.36E-02	2.09E-03	3.86E-03	1.23E-03	0.00E+00	5.79E-05	1.92E-07	1.76E-15	4.97E-15	5.33E-23	4.13E-16	1.85E-26	1.11E-22	1.94E-22	3.52E-27	1.29E-18	1.74E-02	1.91E-26	3.26E-09	1.10E-09	2.14E-14	8.92E-24	2.66E-36	7.16E-30	6.47E-25	0.00E+00	9.96E-13	2.92E-04	6.21E-03	1.25E-19	9.41E-20	2.18E-03	1.85E-03	3.16E-13
4.38E-09	900.003	1.22E+19	0.00E+00	1.16E-02	4.85E+05	1.09E-09	6.25E-12	3.08E+05	9.17E-02	1.29E+05	4.76E-02	7.71E+04	1.17E-02	9.96E-06	7.61E-04	2.46E-02	2.17E-03	4.02E-03	1.27E-03	0.00E+00	6.02E-05	2.00E-07	1.90E-15	5.20E-15	5.76E-23	4.46E-16	2.07E-26	1.16E-22	2.10E-22	3.82E-27	1.34E-18	1.81E-02	2.14E-26	3.39E-09	1.14E-09	2.22E-14	9.27E-24	2.88E-36	7.74E-30	6.99E-25	0.00E+00	1.08E-12	3.04E-04	6.46E-03	1.29E-19	9.78E-20	2.27E-03	1.92E-03	3.42E-13
4.39E-09	900.003	1.22E+19	0.00E+00	1.20E-02	4.85E+05	1.09E-09	6.75E-12	3.08E+05	9.54E-02	1.29E+05	4.95E-02	7.71E+04	1.21E-02	1.03E-05	7.91E-04	2.55E-02	2.26E-03	4.18E-03	1.32E-03	0.00E+00	6.26E-05	2.08E-07	2.05E-15	5.44E-15	6.22E-23	4.82E-16	2.33E-26	1.20E-22	2.27E-22	4.14E-27	1.40E-18	1.88E-02	2.41E-26	3.52E-09	1.19E-09	2.31E-14	9.64E-24	3.11E-36	8.36E-30	7.55E-25	0.00E+00	1.16E-12	3.16E-04	6.71E-03	1.35E-19	1.02E-19	2.36E-03	2.00E-03	3.69E-13
4.40E-09	900.003	1.22E+19	0.00E+00	1.25E-02	4.85E+05	1.09E-09	7.28E-12	3.08E+05	9.91E-02	1.29E+05	5.15E-02	7.71E+04	1.26E-02	1.08E-05	8.22E-04	2.65E-02	2.35E-03	4.34E-03	1.38E-03	0.00E+00	6.51E-05	2.16E-07	2.22E-15	5.69E-15	6.72E-23	5.20E-16	2.62E-26	1.26E-22	2.45E-22	4.50E-27	1.45E-18	1.95E-02	2.71E-26	3.66E-09	1.24E-09	2.40E-14	1.00E-23	3.37E-36	9.03E-30	8.16E-25	0.00E+00	1.26E-12	3.28E-04	6.98E-03	1.40E-19	1.06E-19	2.45E-03	2.08E-03	3.99E-13
4.41E-09	900.004	1.22E+19	0.00E+00	1.30E-02	4.85E+05	1.09E-09	7.85E-12	3.08E+05	1.03E-01	1.29E+05	5.35E-02	7.71E+04	1.31E-02	1.12E-05	8.54E-04	2.76E-02	2.44E-03	4.51E-03	1.43E-03	0.00E+00	6.76E-05	2.25E-07	2.40E-15	5.95E-15	7.26E-23	5.62E-16	2.94E-26	1.31E-22	2.65E-22	4.88E-27	1.51E-18	2.03E-02	3.04E-26	3.80E-09	1.29E-09	2.49E-14	1.04E-23	3.65E-36	9.76E-30	8.81E-25	0.00E+00	1.36E-12	3.41E-04	7.25E-03	1.45E-19	1.10E-19	2.55E-03	2.16E-03	4.31E-13
4.42E-09	900.004	1.22E+19	0.00E+00	1.35E-02	4.85E+05	1.09E-09	8.48E-12	3.08E+05	1.07E-01	1.29E+05	5.56E-02	7.71E+04	1.36E-02	1.16E-05	8.88E-04	2.87E-02	2.54E-03	4.69E-03	1.49E-03	0.00E+00	7.03E-05	2.33E-07	2.59E-15	6.23E-15	7.85E-23	6.08E-16	3.30E-26	1.36E-22	2.86E-22	5.29E-27	1.57E-18	2.11E-02	3.41E-26	3.96E-09	1.34E-09	2.59E-14	1.08E-23	3.95E-36	1.05E-29	9.52E-25	0.00E+00	1.47E-12	3.55E-04	7.54E-03	1.51E-19	1.14E-19	2.65E-03	2.24E-03	4.65E-13
4.43E-09	900.004	1.22E+19	0.00E+00	1.40E-02	4.85E+05	1.09E-09	9.15E-12	3.08E+05	1.11E-01	1.29E+05	5.78E-02	7.71E+04	1.42E-02	1.21E-05	9.23E-04	2.98E-02	2.64E-03	4.87E-03	1.55E-03	0.00E+00	7.31E-05	2.43E-07	2.80E-15	6.52E-15	8.48E-23	6.56E-16	3.71E-26	1.42E-22	3.09E-22	5.75E-27	1.63E-18	2.19E-02	3.83E-26	4.11E-09	1.39E-09	2.70E-14	1.13E-23	4.27E-36	1.14E-29	1.03E-24	0.00E+00	1.58E-12	3.69E-04	7.84E-03	1.57E-19	1.19E-19	2.75E-03	2.33E-03	5.03E-13
4.44E-09	900.004	1.22E+19	0.00E+00	1.46E-02	4.85E+05	1.09E-09	9.87E-12	3.08E+05	1.16E-01	1.29E+05	6.01E-02	7.71E+04	1.47E-02	1.26E-05	9.59E-04	3.10E-02	2.74E-03	5.07E-03	1.61E-03	0.00E+00	7.59E-05	2.52E-07	3.02E-15	6.83E-15	9.16E-23	7.09E-16	4.16E-26	1.48E-22	3.34E-22	6.24E-27	1.70E-18	2.28E-02	4.30E-26	4.27E-09	1.44E-09	2.80E-14	1.17E-23	4.63E-36	1.23E-29	1.11E-24	0.00E+00	1.71E-12	3.83E-04	8.14E-03	1.63E-19	1.23E-19	2.86E-03	2.42E-03	5.43E-13
4.45E-09	900.004	1.22E+19	0.00E+00	1.51E-02	4.85E+05	1.09E-09	1.07E-11	3.08E+05	1.20E-01	1.29E+05	6.25E-02	7.71E+04	1.53E-02	1.31E-05	9.97E-04	3.22E-02	2.85E-03	5.27E-03	1.67E-03	0.00E+00	7.89E-05	2.62E-07	3.27E-15	7.15E-15	9.90E-23	7.66E-16	4.67E-26	1.54E-22	3.61E-22	6.78E-27	1.76E-18	2.37E-02	4.83E-26	4.44E-09	1.50E-09	2.91E-14	1.22E-23	5.01E-36	1.33E-29	1.20E-24	0.00E+00	1.85E-12	3.98E-04	8.47E-03	1.70E-19	1.28E-19	2.98E-03	2.52E-03	5.87E-13
4.46E-09	900.004	1.22E+19	0.00E+00	1.57E-02	4.85E+05	1.09E-09	1.15E-11	3.08E+05	1.25E-01	1.29E+05	6.49E-02	7.71E+04	1.59E-02	1.36E-05	1.04E-03	3.35E-02	2.96E-03	5.47E-03	1.74E-03	0.00E+00	8.21E-05	2.73E-07	3.53E-15	7.49E-15	1.07E-22	8.28E-16	5.25E-26	1.61E-22	3.90E-22	7.36E-27	1.83E-18	2.46E-02	5.43E-26	4.62E-09	1.56E-09	3.03E-14	1.27E-23	5.42E-36	1.44E-29	1.30E-24	0.00E+00	2.00E-12	4.14E-04	8.80E-03	1.76E-19	1.33E-19	3.09E-03	2.62E-03	6.34E-13
4.47E-09	900.005	1.22E+19	0.00E+00	1.64E-02	4.85E+05	1.09E-09	1.24E-11	3.08E+05	1.30E-01	1.29E+05	6.75E-02	7.71E+04	1.65E-02	1.41E-05	1.08E-03	3.48E-02	3.08E-03	5.69E-03	1.81E-03	0.00E+00	8.53E-05	2.83E-07	3.81E-15	7.84E-15	1.16E-22	8.95E-16	5.90E-26	1.67E-22	4.21E-22	8.00E-27	1.90E-18	2.56E-02	6.10E-26	4.80E-09	1.62E-09	3.15E-14	1.32E-23	5.87E-36	1.55E-29	1.40E-24	0.00E+00	2.16E-12	4.30E-04	9.15E-03	1.83E-19	1.39E-19	3.22E-03	2.72E-03	6.85E-13
4.48E-09	900.005	1.22E+19	0.00E+00	1.70E-02	4.85E+05	1.09E-09	1.34E-11	3.08E+05	1.35E-01	1.29E+05	7.02E-02	7.71E+04	1.72E-02	1.47E-05	1.12E-03	3.62E-02	3.20E-03	5.91E-03	1.88E-03	0.00E+00	8.87E-05	2.94E-07	4.12E-15	8.22E-15	1.25E-22	9.67E-16	6.62E-26	1.75E-22	4.55E-22	8.69E-27	1.98E-18	2.66E-02	6.85E-26	4.99E-09	1.68E-09	3.27E-14	1.37E-23	6.36E-36	1.68E-29	1.52E-24	0.00E+00	2.33E-12	4.47E-04	9.51E-03	1.91E-19	1.44E-19	3.34E-03	2.83E-03	7.41E-13
4.49E-09	900.005	1.22E+19	0.00E+00	1.77E-02	4.85E+05	1.09E-09	1.45E-11	3.08E+05	1.40E-01	1.29E+05	7.29E-02	7.71E+04	1.79E-02	1.52E-05	1.16E-03	3.76E-02	3.32E-03	6.15E-03	1.95E-03	0.00E+00	9.22E-05	3.06E-07	4.45E-15	8.61E-15	1.35E-22	1.04E-15	7.44E-26	1.82E-22	4.91E-22	9.44E-27	2.06E-18	2.77E-02	7.69E-26	5.19E-09	1.75E-09	3.40E-14	1.42E-23	6.88E-36	1.81E-29	1.64E-24	0.00E+00	2.52E-12	4.65E-04	9.88E-03	1.98E-19	1.50E-19	3.47E-03	2.94E-03	8.00E-13
4.50E-09	900.005	1.22E+19	0.00E+00	1.84E-02	4.85E+05	1.09E-09	1.56E-11	3.08E+05	1.46E-01	1.29E+05	7.58E-02	7.71E+04	1.86E-02	1.58E-05	1.21E-03	3.91E-02	3.46E-03	6.39E-03	2.03E-03	0.00E+00	9.58E-05	3.18E-07	4.81E-15	9.03E-15	1.46E-22	1.13E-15	8.35E-26	1.90E-22	5.31E-22	1.03E-26	2.14E-18	2.88E-02	8.64E-26	5.39E-09	1.82E-09	3.53E-14	1.48E-23	7.46E-36	1.96E-29	1.77E-24	0.00E+00	2.72E-12	4.83E-04	1.03E-02	2.06E-19	1.56E-19	3.61E-03	3.06E-03	8.65E-13
4.51E-09	900.005	1.22E+19	0.00E+00	1.91E-02	4.85E+05	1.09E-09	1.68E-11	3.08E+05	1.52E-01	1.29E+05	7.88E-02	7.71E+04	1.93E-02	1.65E-05	1.26E-03	4.06E-02	3.59E-03	6.64E-03	2.11E-03	0.00E+00	9.96E-05	3.31E-07	5.20E-15	9.47E-15	1.58E-22	1.22E-15	9.38E-26	1.98E-22	5.74E-22	1.12E-26	2.22E-18	2.99E-02	9.70E-26	5.60E-09	1.89E-09	3.67E-14	1.54E-23	8.08E-36	2.12E-29	1.91E-24	0.00E+00	2.94E-12	5.03E-04	1.07E-02	2.14E-19	1.62E-19	3.75E-03	3.18E-03	9.34E-13
4.52E-09	900.006	1.22E+19	0.00E+00	1.99E-02	4.85E+05	1.09E-09	1.82E-11	3.08E+05	1.58E-01	1.29E+05	8.19E-02	7.71E+04	2.01E-02	1.71E-05	1.31E-03	4.22E-02	3.73E-03	6.90E-03	2.19E-03	0.00E+00	1.04E-04	3.44E-07	5.62E-15	9.94E-15	1.70E-22	1.32E-15	1.05E-25	2.06E-22	6.20E-22	1.21E-26	2.31E-18	3.11E-02	1.09E-25	5.82E-09	1.97E-09	3.82E-14	1.60E-23	8.75E-36	2.29E-29	2.07E-24	0.00E+00	3.18E-12	5.22E-04	1.11E-02	2.23E-19	1.68E-19	3.90E-03	3.30E-03	1.01E-12
4.53E-09	900.006	1.22E+19	0.00E+00	2.06E-02	4.85E+05	1.09E-09	1.96E-11	3.08E+05	1.64E-01	1.29E+05	8.51E-02	7.71E+04	2.09E-02	1.78E-05	1.36E-03	4.39E-02	3.88E-03	7.18E-03	2.28E-03	0.00E+00	1.08E-04	3.57E-07	6.07E-15	1.04E-14	1.84E-22	1.42E-15	1.18E-25	2.15E-22	6.70E-22	1.32E-26	2.40E-18	3.23E-02	1.22E-25	6.05E-09	2.04E-09	3.97E-14	1.66E-23	9.48E-36	2.47E-29	2.23E-24	0.00E+00	3.44E-12	5.43E-04	1.15E-02	2.31E-19	1.75E-19	4.06E-03	3.43E-03	1.09E-12
4.54E-09	900.006	1.22E+19	0.00E+00	2.15E-02	4.85E+05	1.09E-09	2.12E-11	3.08E+05	1.70E-01	1.29E+05	8.85E-02	7.71E+04	2.17E-02	1.85E-05	1.41E-03	4.56E-02	4.03E-03	7.46E-03	2.37E-03	0.00E+00	1.12E-04	3.71E-07	6.56E-15	1.09E-14	1.99E-22	1.54E-15	1.33E-25	2.24E-22	7.24E-22	1.44E-26	2.50E-18	3.36E-02	1.37E-25	6.29E-09	2.13E-09	4.13E-14	1.73E-23	1.03E-35	2.67E-29	2.41E-24	0.00E+00	3.71E-12	5.64E-04	1.20E-02	2.40E-19	1.82E-19	4.22E-03	3.57E-03	1.18E-12
4.55E-09	900.006	1.22E+19	0.00E+00	2.23E-02	4.85E+05	1.09E-09	2.29E-11	3.08E+05	1.77E-01	1.29E+05	9.20E-02	7.71E+04	2.25E-02	1.92E-05	1.47E-03	4.74E-02	4.19E-03	7.75E-03	2.46E-03	0.00E+00	1.16E-04	3.86E-07	7.08E-15	1.15E-14	2.15E-22	1.66E-15	1.49E-25	2.34E-22	7.82E-22	1.56E-26	2.60E-18	3.49E-02	1.54E-25	6.54E-09	2.21E-09	4.29E-14	1.80E-23	1.11E-35	2.88E-29	2.60E-24	0.00E+00	4.01E-12	5.87E-04	1.25E-02	2.50E-19	1.89E-19	4.38E-03	3.71E-03	1.27E-12
4.56E-09	900.006	1.22E+19	0.00E+00	2.32E-02	4.85E+05	1.09E-09	2.47E-11	3.08E+05	1.84E-01	1.29E+05	9.56E-02	7.71E+04	2.34E-02	2.00E-05	1.53E-03	4.93E-02	4.36E-03	8.06E-03	2.56E-03	0.00E+00	1.21E-04	4.01E-07	7.65E-15	1.21E-14	2.32E-22	1.80E-15	1.68E-25	2.44E-22	8.45E-22	1.70E-26	2.70E-18	3.63E-02	1.73E-25	6.80E-09	2.30E-09	4.46E-14	1.87E-23	1.21E-35	3.12E-29	2.81E-24	0.00E+00	4.33E-12	6.10E-04	1.30E-02	2.60E-19	1.96E-19	4.56E-03	3.86E-03	1.38E-12
4.57E-09	900.007	1.22E+19	0.00E+00	2.41E-02	4.85E+05	1.09E-09	2.67E-11	3.08E+05	1.91E-01	1.29E+05	9.94E-02	7.71E+04	2.44E-02	2.08E-05	1.59E-03	5.12E-02	4.53E-03	8.38E-03	2.66E-03	0.00E+00	1.26E-04	4.17E-07	8.27E-15	1.27E-14	2.51E-22	1.94E-15	1.88E-25	2.55E-22	9.13E-22	1.85E-26	2.80E-18	3.77E-02	1.95E-25	7.07E-09	2.39E-09	4.63E-14	1.94E-23	1.31E-35	3.37E-29	3.04E-24	0.00E+00	4.68E-12	6.34E-04	1.35E-02	2.70E-19	2.04E-19	4.73E-03	4.01E-03	1.49E-12
4.58E-09	900.007	1.22E+19	0.00E+00	2.51E-02	4.85E+05	1.09E-09	2.88E-11	3.08E+05	1.99E-01	1.29E+05	1.03E-01	7.71E+04	2.53E-02	2.16E-05	1.65E-03	5.33E-02	4.71E-03	8.71E-03	2.76E-03	0.00E+00	1.31E-04	4.34E-07	8.94E-15	1.33E-14	2.71E-22	2.10E-15	2.11E-25	2.66E-22	9.86E-22	2.02E-26	2.92E-18	3.92E-02	2.19E-25	7.35E-09	2.48E-09	4.82E-14	2.02E-23	1.42E-35	3.64E-29	3.29E-24	0.00E+00	5.06E-12	6.59E-04	1.40E-02	2.81E-19	2.12E-19	4.92E-03	4.17E-03	1.61E-12
4.59E-09	900.007	1.22E+19	0.00E+00	2.60E-02	4.85E+05	1.09E-09	3.11E-11	3.08E+05	2.07E-01	1.29E+05	1.07E-01	7.71E+04	2.63E-02	2.24E-05	1.71E-03	5.54E-02	4.90E-03	9.05E-03	2.87E-03	0.00E+00	1.36E-04	4.51E-07	9.65E-15	1.40E-14	2.93E-22	2.27E-15	2.37E-25	2.78E-22	1.07E-21	2.20E-26	3.03E-18	4.08E-02	2.46E-25	7.64E-09	2.58E-09	5.01E-14	2.10E-23	1.54E-35	3.93E-29	3.55E-24	0.00E+00	5.47E-12	6.85E-04	1.46E-02	2.92E-19	2.21E-19	5.12E-03	4.33E-03	1.74E-12
4.60E-09	900.008	1.22E+19	0.00E+00	2.71E-02	4.85E+05	1.09E-09	3.36E-11	3.08E+05	2.15E-01	1.29E+05	1.12E-01	7.71E+04	2.74E-02	2.33E-05	1.78E-03	5.75E-02	5.09E-03	9.41E-03	2.99E-03	0.00E+00	1.41E-04	4.69E-07	1.04E-14	1.47E-14	3.16E-22	2.45E-15	2.67E-25	2.90E-22	1.15E-21	2.39E-26	3.15E-18	4.24E-02	2.76E-25	7.94E-09	2.68E-09	5.20E-14	2.19E-23	1.66E-35	4.25E-29	3.84E-24	0.00E+00	5.91E-12	7.12E-04	1.51E-02	3.03E-19	2.29E-19	5.32E-03	4.50E-03	1.87E-12
4.61E-09	900.008	1.22E+19	0.00E+00	2.81E-02	4.85E+05	1.09E-09	3.63E-11	3.08E+05	2.23E-01	1.29E+05	1.16E-01	7.71E+04	2.84E-02	2.42E-05	1.85E-03	5.98E-02	5.29E-03	9.78E-03	3.10E-03	0.00E+00	1.47E-04	4.87E-07	1.13E-14	1.55E-14	3.42E-22	2.64E-15	3.00E-25	3.03E-22	1.24E-21	2.61E-26	3.27E-18	4.40E-02	3.10E-25	8.25E-09	2.79E-09	5.41E-14	2.27E-23	1.80E-35	4.59E-29	4.14E-24	0.00E+00	6.38E-12	7.40E-04	1.57E-02	3.15E-19	2.38E-19	5.53E-03	4.68E-03	2.03E-12
4.62E-09	900.008	1.22E+19	0.00E+00	2.92E-02	4.85E+05	1.09E-09	3.91E-11	3.08E+05	2.32E-01	1.29E+05	1.21E-01	7.71E+04	2.96E-02	2.52E-05	1.93E-03	6.22E-02	5.50E-03	1.02E-02	3.23E-03	0.00E+00	1.52E-04	5.06E-07	1.22E-14	1.63E-14	3.69E-22	2.86E-15	3.36E-25	3.16E-22	1.34E-21	2.84E-26	3.40E-18	4.58E-02	3.48E-25	8.58E-09	2.90E-09	5.62E-14	2.36E-23	1.96E-35	4.96E-29	4.48E-24	0.00E+00	6.90E-12	7.69E-04	1.63E-02	3.28E-19	2.48E-19	5.75E-03	4.87E-03	2.19E-12
4.63E-09	900.008	1.22E+19	0.00E+00	3.04E-02	4.85E+05	1.09E-09	4.23E-11	3.08E+05	2.41E-01	1.29E+05	1.25E-01	7.71E+04	3.07E-02	2.62E-05	2.00E-03	6.46E-02	5.72E-03	1.06E-02	3.35E-03	0.00E+00	1.58E-04	5.26E-07	1.32E-14	1.71E-14	3.99E-22	3.09E-15	3.78E-25	3.30E-22	1.45E-21	3.10E-26	3.54E-18	4.76E-02	3.91E-25	8.92E-09	3.01E-09	5.85E-14	2.46E-23	2.12E-35	5.36E-29	4.84E-24	0.00E+00	7.45E-12	8.00E-04	1.70E-02	3.41E-19	2.57E-19	5.97E-03	5.06E-03	2.36E-12
4.64E-09	900.009	1.22E+19	0.00E+00	3.16E-02	4.85E+05	1.09E-09	4.57E-11	3.08E+05	2.51E-01	1.29E+05	1.30E-01	7.71E+04	3.19E-02	2.72E-05	2.08E-03	6.72E-02	5.94E-03	1.10E-02	3.49E-03	0.00E+00	1.65E-04	5.47E-07	1.42E-14	1.80E-14	4.31E-22	3.34E-15	4.24E-25	3.45E-22	1.57E-21	3.38E-26	3.68E-18	4.95E-02	4.39E-25	9.27E-09	3.13E-09	6.08E-14	2.56E-23	2.30E-35	5.79E-29	5.23E-24	0.00E+00	8.05E-12	8.31E-04	1.77E-02	3.54E-19	2.68E-19	6.21E-03	5.26E-03	2.56E-12
4.65E-09	900.009	1.22E+19	0.00E+00	3.28E-02	4.85E+05	1.09E-09	4.93E-11	3.08E+05	2.61E-01	1.29E+05	1.35E-01	7.71E+04	3.32E-02	2.83E-05	2.16E-03	6.98E-02	6.18E-03	1.14E-02	3.62E-03	0.00E+00	1.71E-04	5.69E-07	1.54E-14	1.90E-14	4.66E-22	3.60E-15	4.77E-25	3.60E-22	1.70E-21	3.69E-26	3.82E-18	5.14E-02	4.93E-25	9.63E-09	3.25E-09	6.32E-14	2.66E-23	2.50E-35	6.25E-29	5.65E-24	0.00E+00	8.70E-12	8.64E-04	1.84E-02	3.68E-19	2.78E-19	6.45E-03	5.46E-03	2.76E-12
4.66E-09	900.01	1.22E+19	0.00E+00	3.41E-02	4.85E+05	1.09E-09	5.32E-11	3.08E+05	2.71E-01	1.29E+05	1.41E-01	7.71E+04	3.45E-02	2.94E-05	2.25E-03	7.26E-02	6.42E-03	1.19E-02	3.77E-03	0.00E+00	1.78E-04	5.91E-07	1.66E-14	2.00E-14	5.03E-22	3.89E-15	5.35E-25	3.77E-22	1.83E-21	4.03E-26	3.97E-18	5.34E-02	5.54E-25	1.00E-08	3.38E-09	6.57E-14	2.77E-23	2.71E-35	6.76E-29	6.10E-24	0.00E+00	9.40E-12	8.98E-04	1.91E-02	3.83E-19	2.89E-19	6.71E-03	5.68E-03	2.98E-12
4.67E-09	900.01	1.22E+19	0.00E+00	3.55E-02	4.85E+05	1.09E-09	5.75E-11	3.08E+05	2.82E-01	1.29E+05	1.46E-01	7.71E+04	3.59E-02	3.06E-05	2.34E-03	7.55E-02	6.67E-03	1.23E-02	3.91E-03	0.00E+00	1.85E-04	6.14E-07	1.79E-14	2.11E-14	5.44E-22	4.21E-15	6.01E-25	3.94E-22	1.98E-21	4.39E-26	4.13E-18	5.55E-02	6.22E-25	1.04E-08	3.52E-09	6.82E-14	2.88E-23	2.94E-35	7.30E-29	6.59E-24	0.00E+00	1.02E-11	9.33E-04	1.98E-02	3.98E-19	3.01E-19	6.97E-03	5.90E-03	3.22E-12
4.68E-09	900.01	1.22E+19	0.00E+00	3.69E-02	4.85E+05	1.09E-09	6.21E-11	3.08E+05	2.93E-01	1.29E+05	1.52E-01	7.71E+04	3.73E-02	3.18E-05	2.43E-03	7.84E-02	6.94E-03	1.28E-02	4.07E-03	0.00E+00	1.92E-04	6.39E-07	1.94E-14	2.22E-14	5.87E-22	4.55E-15	6.75E-25	4.12E-22	2.14E-21	4.80E-26	4.29E-18	5.77E-02	6.98E-25	1.08E-08	3.65E-09	7.09E-14	2.99E-23	3.19E-35	7.89E-29	7.12E-24	0.00E+00	1.10E-11	9.70E-04	2.06E-02	4.13E-19	3.12E-19	7.25E-03	6.14E-03	3.48E-12
4.69E-09	900.011	1.22E+19	0.00E+00	3.83E-02	4.85E+05	1.09E-09	6.71E-11	3.08E+05	3.04E-01	1.29E+05	1.58E-01	7.71E+04	3.87E-02	3.30E-05	2.52E-03	8.15E-02	7.21E-03	1.33E-02	4.23E-03	0.00E+00	2.00E-04	6.64E-07	2.09E-14	2.35E-14	6.35E-22	4.91E-15	7.58E-25	4.30E-22	2.31E-21	5.24E-26	4.46E-18	6.00E-02	7.84E-25	1.12E-08	3.80E-09	7.37E-14	3.11E-23	3.47E-35	8.52E-29	7.70E-24	0.00E+00	1.19E-11	1.01E-03	2.14E-02	4.30E-19	3.25E-19	7.53E-03	6.38E-03	3.76E-12
4.70E-09	900.011	1.22E+19	0.00E+00	3.99E-02	4.85E+05	1.09E-09	7.24E-11	3.08E+05	3.17E-01	1.29E+05	1.64E-01	7.71E+04	4.03E-02	3.43E-05	2.62E-03	8.47E-02	7.49E-03	1.39E-02	4.40E-03	0.00E+00	2.08E-04	6.90E-07	2.26E-14	2.47E-14	6.86E-22	5.31E-15	8.52E-25	4.50E-22	2.50E-21	5.73E-26	4.64E-18	6.24E-02	8.81E-25	1.17E-08	3.95E-09	7.66E-14	3.24E-23	3.76E-35	9.21E-29	8.32E-24	0.00E+00	1.28E-11	1.05E-03	2.23E-02	4.47E-19	3.38E-19	7.83E-03	6.63E-03	4.07E-12
4.71E-09	900.012	1.22E+19	0.00E+00	4.14E-02	4.85E+05	1.09E-09	7.82E-11	3.08E+05	3.29E-01	1.29E+05	1.71E-01	7.71E+04	4.19E-02	3.57E-05	2.73E-03	8.81E-02	7.79E-03	1.44E-02	4.57E-03	0.00E+00	2.16E-04	7.17E-07	2.44E-14	2.61E-14	7.41E-22	5.73E-15	9.56E-25	4.71E-22	2.70E-21	6.26E-26	4.82E-18	6.48E-02	9.89E-25	1.22E-08	4.10E-09	7.97E-14	3.37E-23	4.09E-35	9.95E-29	8.99E-24	0.00E+00	1.38E-11	1.09E-03	2.32E-02	4.64E-19	3.51E-19	8.14E-03	6.89E-03	4.39E-12
4.72E-09	900.012	1.22E+19	0.00E+00	4.31E-02	4.85E+05	1.09E-09	8.45E-11	3.08E+05	3.42E-01	1.29E+05	1.78E-01	7.71E+04	4.35E-02	3.71E-05	2.83E-03	9.16E-02	8.10E-03	1.50E-02	4.75E-03	0.00E+00	2.24E-04	7.45E-07	2.64E-14	2.76E-14	8.00E-22	6.20E-15	1.07E-24	4.92E-22	2.91E-21	6.85E-26	5.01E-18	6.74E-02	1.11E-24	1.26E-08	4.27E-09	8.28E-14	3.50E-23	4.44E-35	1.08E-28	9.71E-24	0.00E+00	1.50E-11	1.13E-03	2.41E-02	4.83E-19	3.65E-19	8.46E-03	7.16E-03	4.75E-12
4.73E-09	900.012	1.22E+19	0.00E+00	4.48E-02	4.85E+05	1.09E-09	9.12E-11	3.08E+05	3.55E-01	1.29E+05	1.85E-01	7.71E+04	4.52E-02	3.86E-05	2.95E-03	9.52E-02	8.42E-03	1.56E-02	4.94E-03	0.00E+00	2.33E-04	7.75E-07	2.85E-14	2.91E-14	8.65E-22	6.69E-15	1.21E-24	5.15E-22	3.15E-21	7.49E-26	5.21E-18	7.01E-02	1.25E-24	1.31E-08	4.43E-09	8.61E-14	3.64E-23	4.82E-35	1.16E-28	1.05E-23	0.00E+00	1.62E-11	1.18E-03	2.50E-02	5.02E-19	3.79E-19	8.79E-03	7.45E-03	5.13E-12
4.74E-09	900.013	1.22E+19	0.00E+00	4.65E-02	4.85E+05	1.09E-09	9.85E-11	3.08E+05	3.70E-01	1.29E+05	1.92E-01	7.71E+04	4.70E-02	4.01E-05	3.06E-03	9.89E-02	8.75E-03	1.62E-02	5.13E-03	0.00E+00	2.43E-04	8.05E-07	3.08E-14	3.08E-14	9.34E-22	7.23E-15	1.35E-24	5.39E-22	3.40E-21	8.19E-26	5.42E-18	7.28E-02	1.40E-24	1.36E-08	4.61E-09	8.95E-14	3.79E-23	5.24E-35	1.26E-28	1.13E-23	0.00E+00	1.75E-11	1.22E-03	2.60E-02	5.21E-19	3.94E-19	9.14E-03	7.74E-03	5.54E-12
4.75E-09	900.013	1.22E+19	0.00E+00	4.84E-02	4.85E+05	1.09E-09	1.06E-10	3.08E+05	3.84E-01	1.29E+05	1.99E-01	7.71E+04	4.89E-02	4.17E-05	3.18E-03	1.03E-01	9.09E-03	1.68E-02	5.33E-03	0.00E+00	2.52E-04	8.37E-07	3.33E-14	3.25E-14	1.01E-21	7.81E-15	1.52E-24	5.65E-22	3.68E-21	8.97E-26	5.63E-18	7.57E-02	1.57E-24	1.42E-08	4.79E-09	9.30E-14	3.94E-23	5.69E-35	1.36E-28	1.22E-23	0.00E+00	1.89E-11	1.27E-03	2.70E-02	5.42E-19	4.10E-19	9.50E-03	8.05E-03	5.99E-12
4.76E-09	900.014	1.22E+19	0.00E+00	5.03E-02	4.85E+05	1.09E-09	1.15E-10	3.08E+05	3.99E-01	1.29E+05	2.07E-01	7.71E+04	5.08E-02	4.33E-05	3.31E-03	1.07E-01	9.45E-03	1.75E-02	5.55E-03	0.00E+00	2.62E-04	8.70E-07	3.60E-14	3.44E-14	1.09E-21	8.44E-15	1.71E-24	5.91E-22	3.97E-21	9.82E-26	5.85E-18	7.87E-02	1.77E-24	1.47E-08	4.98E-09	9.67E-14	4.10E-23	6.18E-35	1.47E-28	1.32E-23	0.00E+00	2.04E-11	1.32E-03	2.81E-02	5.63E-19	4.26E-19	9.88E-03	8.36E-03	6.47E-12
4.77E-09	900.015	1.22E+19	0.00E+00	5.23E-02	4.85E+05	1.09E-09	1.24E-10	3.08E+05	4.15E-01	1.29E+05	2.16E-01	7.71E+04	5.28E-02	4.50E-05	3.44E-03	1.11E-01	9.83E-03	1.82E-02	5.76E-03	0.00E+00	2.72E-04	9.05E-07	3.89E-14	3.64E-14	1.18E-21	9.12E-15	1.92E-24	6.19E-22	4.29E-21	1.07E-25	6.09E-18	8.18E-02	1.99E-24	1.53E-08	5.18E-09	1.00E-13	4.27E-23	6.72E-35	1.58E-28	1.43E-23	0.00E+00	2.20E-11	1.37E-03	2.92E-02	5.86E-19	4.43E-19	1.03E-02	8.69E-03	6.99E-12
4.78E-09	900.015	1.22E+19	0.00E+00	5.43E-02	4.85E+05	1.09E-09	1.34E-10	3.08E+05	4.31E-01	1.29E+05	2.24E-01	7.71E+04	5.49E-02	4.68E-05	3.58E-03	1.15E-01	1.02E-02	1.89E-02	5.99E-03	0.00E+00	2.83E-04	9.40E-07	4.20E-14	3.85E-14	1.27E-21	9.86E-15	2.16E-24	6.49E-22	4.64E-21	1.18E-25	6.33E-18	8.50E-02	2.23E-24	1.59E-08	5.38E-09	1.04E-13	4.44E-23	7.31E-35	1.71E-28	1.55E-23	0.00E+00	2.38E-11	1.43E-03	3.04E-02	6.09E-19	4.60E-19	1.07E-02	9.04E-03	7.55E-12
4.79E-09	900.016	1.22E+19	0.00E+00	5.65E-02	4.85E+05	1.09E-09	1.45E-10	3.08E+05	4.48E-01	1.29E+05	2.33E-01	7.71E+04	5.71E-02	4.87E-05	3.72E-03	1.20E-01	1.06E-02	1.96E-02	6.23E-03	0.00E+00	2.94E-04	9.77E-07	4.54E-14	4.07E-14	1.38E-21	1.07E-14	2.42E-24	6.80E-22	5.01E-21	1.29E-25	6.58E-18	8.84E-02	2.50E-24	1.66E-08	5.59E-09	1.09E-13	4.62E-23	7.95E-35	1.85E-28	1.67E-23	0.00E+00	2.57E-11	1.49E-03	3.16E-02	6.33E-19	4.78E-19	1.11E-02	9.39E-03	8.16E-12
4.80E-09	900.016	1.22E+19	0.00E+00	5.87E-02	4.85E+05	1.09E-09	1.56E-10	3.08E+05	4.66E-01	1.29E+05	2.42E-01	7.71E+04	5.93E-02	5.06E-05	3.86E-03	1.25E-01	1.10E-02	2.04E-02	6.47E-03	0.00E+00	3.06E-04	1.02E-06	4.91E-14	4.31E-14	1.49E-21	1.15E-14	2.72E-24	7.13E-22	5.41E-21	1.42E-25	6.84E-18	9.19E-02	2.81E-24	1.72E-08	5.81E-09	1.13E-13	4.81E-23	8.65E-35	2.00E-28	1.80E-23	0.00E+00	2.78E-11	1.54E-03	3.28E-02	6.58E-19	4.97E-19	1.15E-02	9.76E-03	8.82E-12
4.81E-09	900.017	1.22E+19	0.00E+00	6.10E-02	4.85E+05	1.09E-09	1.69E-10	3.08E+05	4.84E-01	1.29E+05	2.52E-01	7.71E+04	6.16E-02	5.26E-05	4.02E-03	1.30E-01	1.15E-02	2.12E-02	6.73E-03	0.00E+00	3.18E-04	1.06E-06	5.30E-14	4.57E-14	1.61E-21	1.24E-14	3.05E-24	7.47E-22	5.85E-21	1.55E-25	7.11E-18	9.55E-02	3.16E-24	1.79E-08	6.04E-09	1.17E-13	5.00E-23	9.41E-35	2.16E-28	1.95E-23	0.00E+00	3.00E-11	1.60E-03	3.41E-02	6.84E-19	5.17E-19	1.20E-02	1.01E-02	9.52E-12
4.82E-09	900.018	1.22E+19	0.00E+00	6.34E-02	4.85E+05	1.09E-09	1.83E-10	3.08E+05	5.04E-01	1.29E+05	2.62E-01	7.71E+04	6.41E-02	5.46E-05	4.17E-03	1.35E-01	1.19E-02	2.20E-02	6.99E-03	0.00E+00	3.31E-04	1.10E-06	5.73E-14	4.84E-14	1.74E-21	1.34E-14	3.43E-24	7.83E-22	6.32E-21	1.70E-25	7.39E-18	9.93E-02	3.55E-24	1.86E-08	6.28E-09	1.22E-13	5.20E-23	1.02E-34	2.33E-28	2.11E-23	0.00E+00	3.24E-11	1.67E-03	3.54E-02	7.11E-19	5.37E-19	1.25E-02	1.06E-02	1.03E-11
4.83E-09	900.018	1.22E+19	0.00E+00	6.59E-02	4.85E+05	1.09E-09	1.97E-10	3.08E+05	5.23E-01	1.29E+05	2.72E-01	7.71E+04	6.66E-02	5.68E-05	4.34E-03	1.40E-01	1.24E-02	2.29E-02	7.27E-03	0.00E+00	3.44E-04	1.14E-06	6.19E-14	5.13E-14	1.88E-21	1.45E-14	3.85E-24	8.22E-22	6.83E-21	1.87E-25	7.68E-18	1.03E-01	3.98E-24	1.93E-08	6.53E-09	1.27E-13	5.42E-23	1.11E-34	2.52E-28	2.28E-23	0.00E+00	3.50E-11	1.73E-03	3.68E-02	7.39E-19	5.58E-19	1.30E-02	1.10E-02	1.11E-11
4.84E-09	900.019	1.22E+19	0.00E+00	6.85E-02	4.85E+05	1.09E-09	2.13E-10	3.08E+05	5.44E-01	1.29E+05	2.83E-01	7.71E+04	6.92E-02	5.90E-05	4.51E-03	1.46E-01	1.29E-02	2.38E-02	7.56E-03	0.00E+00	3.57E-04	1.19E-06	6.69E-14	5.44E-14	2.03E-21	1.57E-14	4.33E-24	8.62E-22	7.38E-21	2.05E-25	7.98E-18	1.07E-01	4.47E-24	2.01E-08	6.79E-09	1.32E-13	5.64E-23	1.21E-34	2.72E-28	2.46E-23	0.00E+00	3.79E-11	1.80E-03	3.83E-02	7.68E-19	5.80E-19	1.35E-02	1.14E-02	1.20E-11
4.85E-09	900.02	1.22E+19	0.00E+00	7.12E-02	4.85E+05	1.09E-09	2.30E-10	3.08E+05	5.66E-01	1.29E+05	2.94E-01	7.71E+04	7.20E-02	6.14E-05	4.69E-03	1.51E-01	1.34E-02	2.48E-02	7.86E-03	0.00E+00	3.71E-04	1.23E-06	7.22E-14	5.77E-14	2.19E-21	1.69E-14	4.86E-24	9.05E-22	7.97E-21	2.25E-25	8.30E-18	1.11E-01	5.03E-24	2.09E-08	7.05E-09	1.37E-13	5.87E-23	1.32E-34	2.94E-28	2.66E-23	0.00E+00	4.09E-11	1.87E-03	3.98E-02	7.98E-19	6.03E-19	1.40E-02	1.18E-02	1.30E-11
4.86E-09	900.021	1.22E+19	0.00E+00	7.40E-02	4.85E+05	1.09E-09	2.49E-10	3.08E+05	5.88E-01	1.29E+05	3.05E-01	7.71E+04	7.48E-02	6.38E-05	4.87E-03	1.57E-01	1.39E-02	2.57E-02	8.17E-03	0.00E+00	3.86E-04	1.28E-06	7.80E-14	6.12E-14	2.37E-21	1.83E-14	5.46E-24	9.50E-22	8.61E-21	2.48E-25	8.62E-18	1.16E-01	5.64E-24	2.17E-08	7.33E-09	1.42E-13	6.11E-23	1.44E-34	3.18E-28	2.87E-23	0.00E+00	4.42E-11	1.95E-03	4.14E-02	8.30E-19	6.27E-19	1.45E-02	1.23E-02	1.40E-11
4.87E-09	900.021	1.22E+19	0.00E+00	7.70E-02	4.85E+05	1.09E-09	2.68E-10	3.08E+05	6.11E-01	1.29E+05	3.17E-01	7.71E+04	7.78E-02	6.63E-05	5.07E-03	1.64E-01	1.45E-02	2.68E-02	8.49E-03	0.00E+00	4.01E-04	1.33E-06	8.43E-14	6.50E-14	2.56E-21	1.98E-14	6.13E-24	9.98E-22	9.31E-21	2.72E-25	8.97E-18	1.20E-01	6.34E-24	2.26E-08	7.62E-09	1.48E-13	6.36E-23	1.57E-34	3.43E-28	3.10E-23	0.00E+00	4.77E-11	2.02E-03	4.30E-02	8.62E-19	6.52E-19	1.51E-02	1.28E-02	1.52E-11
4.88E-09	900.022	1.22E+19	0.00E+00	8.00E-02	4.85E+05	1.09E-09	2.90E-10	3.08E+05	6.35E-01	1.29E+05	3.30E-01	7.71E+04	8.08E-02	6.89E-05	5.27E-03	1.70E-01	1.50E-02	2.78E-02	8.82E-03	0.00E+00	4.17E-04	1.38E-06	9.11E-14	6.90E-14	2.76E-21	2.14E-14	6.88E-24	1.05E-21	1.01E-20	2.99E-25	9.32E-18	1.25E-01	7.12E-24	2.35E-08	7.92E-09	1.54E-13	6.62E-23	1.71E-34	3.71E-28	3.35E-23	0.00E+00	5.16E-11	2.10E-03	4.47E-02	8.96E-19	6.77E-19	1.57E-02	1.33E-02	1.64E-11
4.89E-09	900.023	1.22E+19	0.00E+00	8.32E-02	4.85E+05	1.09E-09	3.13E-10	3.08E+05	6.60E-01	1.29E+05	3.43E-01	7.71E+04	8.40E-02	7.16E-05	5.47E-03	1.77E-01	1.56E-02	2.89E-02	9.17E-03	0.00E+00	4.33E-04	1.44E-06	9.84E-14	7.33E-14	2.98E-21	2.31E-14	7.73E-24	1.10E-21	1.09E-20	3.29E-25	9.69E-18	1.30E-01	8.00E-24	2.44E-08	8.24E-09	1.60E-13	6.89E-23	1.86E-34	4.01E-28	3.62E-23	0.00E+00	5.57E-11	2.19E-03	4.65E-02	9.32E-19	7.04E-19	1.63E-02	1.38E-02	1.77E-11
4.90E-09	900.024	1.22E+19	0.00E+00	8.64E-02	4.85E+05	1.09E-09	3.38E-10	3.08E+05	6.86E-01	1.29E+05	3.56E-01	7.71E+04	8.73E-02	7.45E-05	5.69E-03	1.84E-01	1.63E-02	3.00E-02	9.53E-03	0.00E+00	4.51E-04	1.50E-06	1.06E-13	7.79E-14	3.22E-21	2.50E-14	8.68E-24	1.16E-21	1.17E-20	3.62E-25	1.01E-17	1.35E-01	8.98E-24	2.54E-08	8.56E-09	1.66E-13	7.17E-23	2.03E-34	4.33E-28	3.91E-23	0.00E+00	6.02E-11	2.27E-03	4.83E-02	9.68E-19	7.32E-19	1.70E-02	1.44E-02	1.91E-11
4.91E-09	900.025	1.22E+19	0.00E+00	8.98E-02	4.85E+05	1.09E-09	3.66E-10	3.08E+05	7.13E-01	1.29E+05	3.71E-01	7.71E+04	9.08E-02	7.74E-05	5.91E-03	1.91E-01	1.69E-02	3.12E-02	9.91E-03	0.00E+00	4.68E-04	1.56E-06	1.15E-13	8.29E-14	3.48E-21	2.70E-14	9.75E-24	1.22E-21	1.27E-20	3.99E-25	1.05E-17	1.41E-01	1.01E-23	2.64E-08	8.90E-09	1.73E-13	7.47E-23	2.21E-34	4.68E-28	4.23E-23	0.00E+00	6.51E-11	2.36E-03	5.02E-02	1.01E-18	7.61E-19	1.77E-02	1.49E-02	2.07E-11
4.92E-09	900.026	1.22E+19	0.00E+00	9.34E-02	4.85E+05	1.09E-09	3.95E-10	3.08E+05	7.42E-01	1.29E+05	3.85E-01	7.71E+04	9.44E-02	8.05E-05	6.15E-03	1.99E-01	1.76E-02	3.25E-02	1.03E-02	0.00E+00	4.87E-04	1.62E-06	1.24E-13	8.81E-14	3.76E-21	2.91E-14	1.10E-23	1.28E-21	1.37E-20	4.39E-25	1.09E-17	1.46E-01	1.13E-23	2.74E-08	9.25E-09	1.80E-13	7.78E-23	2.42E-34	5.06E-28	4.57E-23	0.00E+00	7.03E-11	2.46E-03	5.22E-02	1.05E-18	7.91E-19	1.83E-02	1.55E-02	2.23E-11
4.93E-09	900.027	1.22E+19	0.00E+00	9.71E-02	4.85E+05	1.09E-09	4.27E-10	3.08E+05	7.71E-01	1.29E+05	4.00E-01	7.71E+04	9.81E-02	8.36E-05	6.39E-03	2.06E-01	1.83E-02	3.37E-02	1.07E-02	0.00E+00	5.06E-04	1.68E-06	1.34E-13	9.38E-14	4.07E-21	3.15E-14	1.23E-23	1.35E-21	1.48E-20	4.84E-25	1.13E-17	1.52E-01	1.27E-23	2.85E-08	9.61E-09	1.87E-13	8.10E-23	2.64E-34	5.46E-28	4.93E-23	0.00E+00	7.60E-11	2.55E-03	5.43E-02	1.09E-18	8.22E-19	1.91E-02	1.61E-02	2.41E-11
4.94E-09	900.028	1.22E+19	0.00E+00	1.01E-01	4.85E+05	1.09E-09	4.61E-10	3.08E+05	8.01E-01	1.29E+05	4.16E-01	7.71E+04	1.02E-01	8.69E-05	6.64E-03	2.15E-01	1.90E-02	3.51E-02	1.11E-02	0.00E+00	5.26E-04	1.75E-06	1.45E-13	9.98E-14	4.39E-21	3.40E-14	1.38E-23	1.42E-21	1.60E-20	5.33E-25	1.18E-17	1.58E-01	1.43E-23	2.96E-08	9.99E-09	1.94E-13	8.44E-23	2.88E-34	5.90E-28	5.33E-23	0.00E+00	8.21E-11	2.65E-03	5.64E-02	1.13E-18	8.55E-19	1.98E-02	1.68E-02	2.61E-11
4.95E-09	900.029	1.22E+19	0.00E+00	1.05E-01	4.85E+05	1.09E-09	4.98E-10	3.08E+05	8.33E-01	1.29E+05	4.33E-01	7.71E+04	1.06E-01	9.04E-05	6.90E-03	2.23E-01	1.97E-02	3.65E-02	1.16E-02	0.00E+00	5.47E-04	1.82E-06	1.57E-13	1.06E-13	4.75E-21	3.67E-14	1.55E-23	1.49E-21	1.73E-20	5.88E-25	1.22E-17	1.64E-01	1.60E-23	3.08E-08	1.04E-08	2.02E-13	8.79E-23	3.14E-34	6.38E-28	5.76E-23	0.00E+00	8.87E-11	2.76E-03	5.86E-02	1.18E-18	8.88E-19	2.06E-02	1.74E-02	2.81E-11
4.96E-09	900.03	1.22E+19	0.00E+00	1.09E-01	4.85E+05	1.09E-09	5.38E-10	3.08E+05	8.66E-01	1.29E+05	4.50E-01	7.71E+04	1.10E-01	9.39E-05	7.18E-03	2.32E-01	2.05E-02	3.79E-02	1.20E-02	0.00E+00	5.68E-04	1.89E-06	1.69E-13	1.13E-13	5.13E-21	3.97E-14	1.74E-23	1.57E-21	1.87E-20	6.48E-25	1.27E-17	1.71E-01	1.80E-23	3.20E-08	1.08E-08	2.10E-13	9.15E-23	3.43E-34	6.89E-28	6.22E-23	0.00E+00	9.58E-11	2.87E-03	6.09E-02	1.22E-18	9.23E-19	2.14E-02	1.81E-02	3.04E-11
4.97E-09	900.032	1.22E+19	0.00E+00	1.13E-01	4.85E+05	1.09E-09	5.81E-10	3.08E+05	9.00E-01	1.29E+05	4.67E-01	7.71E+04	1.15E-01	9.76E-05	7.46E-03	2.41E-01	2.13E-02	3.94E-02	1.25E-02	0.00E+00	5.91E-04	1.96E-06	1.83E-13	1.21E-13	5.54E-21	4.29E-14	1.96E-23	1.66E-21	2.02E-20	7.15E-25	1.32E-17	1.77E-01	2.02E-23	3.32E-08	1.12E-08	2.18E-13	9.54E-23	3.75E-34	7.45E-28	6.72E-23	0.00E+00	1.04E-10	2.98E-03	6.33E-02	1.27E-18	9.60E-19	2.23E-02	1.89E-02	3.29E-11
4.98E-09	900.033	1.22E+19	0.00E+00	1.18E-01	4.85E+05	1.09E-09	6.28E-10	3.08E+05	9.35E-01	1.29E+05	4.86E-01	7.71E+04	1.19E-01	1.01E-04	7.75E-03	2.50E-01	2.21E-02	4.10E-02	1.30E-02	0.00E+00	6.14E-04	2.04E-06	1.98E-13	1.29E-13	5.99E-21	4.64E-14	2.20E-23	1.74E-21	2.18E-20	7.89E-25	1.37E-17	1.84E-01	2.27E-23	3.46E-08	1.17E-08	2.27E-13	9.94E-23	4.10E-34	8.05E-28	7.27E-23	0.00E+00	1.12E-10	3.10E-03	6.58E-02	1.32E-18	9.98E-19	2.31E-02	1.96E-02	3.55E-11
4.99E-09	900.034	1.22E+19	0.00E+00	1.22E-01	4.85E+05	1.09E-09	6.78E-10	3.08E+05	9.72E-01	1.29E+05	5.05E-01	7.71E+04	1.24E-01	1.05E-04	8.06E-03	2.60E-01	2.30E-02	4.26E-02	1.35E-02	0.00E+00	6.38E-04	2.12E-06	2.13E-13	1.37E-13	6.47E-21	5.01E-14	2.47E-23	1.84E-21	2.36E-20	8.71E-25	1.43E-17	1.92E-01	2.55E-23	3.59E-08	1.21E-08	2.35E-13	1.04E-22	4.48E-34	8.69E-28	7.85E-23	0.00E+00	1.21E-10	3.22E-03	6.84E-02	1.37E-18	1.04E-18	2.41E-02	2.04E-02	3.84E-11
5.00E-09	900.035	1.22E+19	0.00E+00	1.27E-01	4.85E+05	1.09E-09	7.33E-10	3.08E+05	1.01E+00	1.29E+05	5.25E-01	7.71E+04	1.29E-01	1.10E-04	8.38E-03	2.71E-01	2.39E-02	4.42E-02	1.40E-02	0.00E+00	6.63E-04	2.20E-06	2.31E-13	1.46E-13	6.99E-21	5.41E-14	2.77E-23	1.94E-21	2.55E-20	9.62E-25	1.48E-17	1.99E-01	2.87E-23	3.73E-08	1.26E-08	2.45E-13	1.08E-22	4.90E-34	9.39E-28	8.48E-23	0.00E+00	1.31E-10	3.35E-03	7.11E-02	1.43E-18	1.08E-18	2.50E-02	2.12E-02	4.14E-11
5.01E-09	900.037	1.22E+19	0.00E+00	1.32E-01	4.85E+05	1.09E-09	7.91E-10	3.08E+05	1.05E+00	1.29E+05	5.46E-01	7.71E+04	1.34E-01	1.14E-04	8.71E-03	2.81E-01	2.49E-02	4.60E-02	1.46E-02	0.00E+00	6.90E-04	2.29E-06	2.49E-13	1.56E-13	7.56E-21	5.85E-14	3.11E-23	2.05E-21	2.75E-20	1.06E-24	1.54E-17	2.07E-01	3.22E-23	3.88E-08	1.31E-08	2.54E-13	1.13E-22	5.36E-34	1.02E-27	9.16E-23	0.00E+00	1.41E-10	3.48E-03	7.39E-02	1.48E-18	1.12E-18	2.60E-02	2.20E-02	4.48E-11
5.02E-09	900.038	1.22E+19	0.00E+00	1.38E-01	4.85E+05	1.09E-09	8.55E-10	3.08E+05	1.09E+00	1.29E+05	5.67E-01	7.71E+04	1.39E-01	1.18E-04	9.05E-03	2.92E-01	2.59E-02	4.78E-02	1.52E-02	0.00E+00	7.17E-04	2.38E-06	2.69E-13	1.66E-13	8.16E-21	6.32E-14	3.50E-23	2.16E-21	2.97E-20	1.17E-24	1.60E-17	2.15E-01	3.62E-23	4.03E-08	1.36E-08	2.64E-13	1.17E-22	5.87E-34	1.10E-27	9.90E-23	0.00E+00	1.52E-10	3.62E-03	7.69E-02	1.54E-18	1.16E-18	2.70E-02	2.29E-02	4.84E-11
5.03E-09	900.04	1.22E+19	0.00E+00	1.43E-01	4.85E+05	1.09E-09	9.24E-10	3.08E+05	1.14E+00	1.29E+05	5.90E-01	7.71E+04	1.44E-01	1.23E-04	9.41E-03	3.04E-01	2.69E-02	4.97E-02	1.58E-02	0.00E+00	7.45E-04	2.47E-06	2.91E-13	1.78E-13	8.82E-21	6.83E-14	3.93E-23	2.28E-21	3.21E-20	1.30E-24	1.67E-17	2.24E-01	4.06E-23	4.19E-08	1.42E-08	2.75E-13	1.22E-22	6.42E-34	1.19E-27	1.07E-22	0.00E+00	1.65E-10	3.76E-03	7.99E-02	1.60E-18	1.21E-18	2.81E-02	2.38E-02	5.23E-11
5.04E-09	900.041	1.22E+19	0.00E+00	1.49E-01	4.85E+05	1.09E-09	9.98E-10	3.08E+05	1.18E+00	1.29E+05	6.13E-01	7.71E+04	1.50E-01	1.28E-04	9.78E-03	3.16E-01	2.79E-02	5.17E-02	1.64E-02	0.00E+00	7.75E-04	2.57E-06	3.14E-13	1.90E-13	9.53E-21	7.38E-14	4.41E-23	2.41E-21	3.47E-20	1.44E-24	1.73E-17	2.33E-01	4.56E-23	4.36E-08	1.47E-08	2.86E-13	1.28E-22	7.03E-34	1.28E-27	1.16E-22	0.00E+00	1.78E-10	3.91E-03	8.30E-02	1.66E-18	1.26E-18	2.92E-02	2.47E-02	5.65E-11
5.05E-09	900.043	1.22E+19	0.00E+00	1.54E-01	4.85E+05	1.09E-09	1.08E-09	3.08E+05	1.23E+00	1.29E+05	6.37E-01	7.71E+04	1.56E-01	1.33E-04	1.02E-02	3.28E-01	2.90E-02	5.37E-02	1.70E-02	0.00E+00	8.05E-04	2.67E-06	3.40E-13	2.03E-13	1.03E-20	7.97E-14	4.95E-23	2.54E-21	3.75E-20	1.59E-24	1.80E-17	2.42E-01	5.12E-23	4.53E-08	1.53E-08	2.97E-13	1.33E-22	7.70E-34	1.38E-27	1.25E-22	0.00E+00	1.92E-10	4.06E-03	8.63E-02	1.73E-18	1.31E-18	3.03E-02	2.57E-02	6.10E-11
5.06E-09	900.045	1.22E+19	0.00E+00	1.61E-01	4.85E+05	1.09E-09	1.16E-09	3.08E+05	1.27E+00	1.29E+05	6.62E-01	7.71E+04	1.62E-01	1.38E-04	1.06E-02	3.41E-01	3.02E-02	5.58E-02	1.77E-02	0.00E+00	8.37E-04	2.78E-06	3.67E-13	2.17E-13	1.11E-20	8.61E-14	5.56E-23	2.69E-21	4.05E-20	1.76E-24	1.87E-17	2.51E-01	5.75E-23	4.71E-08	1.59E-08	3.09E-13	1.39E-22	8.44E-34	1.49E-27	1.35E-22	0.00E+00	2.08E-10	4.22E-03	8.97E-02	1.80E-18	1.36E-18	3.15E-02	2.67E-02	6.59E-11
5.07E-09	900.047	1.22E+19	0.00E+00	1.67E-01	4.85E+05	1.09E-09	1.26E-09	3.08E+05	1.33E+00	1.29E+05	6.88E-01	7.71E+04	1.69E-01	1.44E-04	1.10E-02	3.55E-01	3.14E-02	5.80E-02	1.84E-02	0.00E+00	8.70E-04	2.89E-06	3.97E-13	2.31E-13	1.20E-20	9.30E-14	6.25E-23	2.84E-21	4.38E-20	1.95E-24	1.95E-17	2.61E-01	6.46E-23	4.90E-08	1.65E-08	3.21E-13	1.45E-22	9.25E-34	1.62E-27	1.46E-22	0.00E+00	2.24E-10	4.39E-03	9.33E-02	1.87E-18	1.41E-18	3.28E-02	2.78E-02	7.13E-11
5.08E-09	900.048	1.22E+19	0.00E+00	1.73E-01	4.85E+05	1.09E-09	1.36E-09	3.08E+05	1.38E+00	1.29E+05	7.15E-01	7.71E+04	1.75E-01	1.49E-04	1.14E-02	3.69E-01	3.26E-02	6.03E-02	1.91E-02	0.00E+00	9.04E-04	3.00E-06	4.28E-13	2.47E-13	1.30E-20	1.01E-13	7.02E-23	3.00E-21	4.73E-20	2.16E-24	2.02E-17	2.71E-01	7.26E-23	5.09E-08	1.72E-08	3.34E-13	1.51E-22	1.01E-33	1.75E-27	1.58E-22	0.00E+00	2.43E-10	4.56E-03	9.69E-02	1.94E-18	1.47E-18	3.41E-02	2.89E-02	7.70E-11
5.09E-09	900.05	1.22E+19	0.00E+00	1.80E-01	4.85E+05	1.09E-09	1.47E-09	3.08E+05	1.43E+00	1.29E+05	7.44E-01	7.71E+04	1.82E-01	1.55E-04	1.19E-02	3.83E-01	3.39E-02	6.27E-02	1.99E-02	0.00E+00	9.40E-04	3.12E-06	4.63E-13	2.65E-13	1.40E-20	1.09E-13	7.88E-23	3.18E-21	5.11E-20	2.39E-24	2.11E-17	2.82E-01	8.15E-23	5.29E-08	1.79E-08	3.47E-13	1.58E-22	1.11E-33	1.89E-27	1.70E-22	0.00E+00	2.62E-10	4.74E-03	1.01E-01	2.02E-18	1.53E-18	3.54E-02	3.00E-02	8.32E-11
5.10E-09	900.052	1.22E+19	0.00E+00	1.87E-01	4.85E+05	1.09E-09	1.59E-09	3.08E+05	1.49E+00	1.29E+05	7.73E-01	7.71E+04	1.89E-01	1.61E-04	1.23E-02	3.98E-01	3.52E-02	6.52E-02	2.07E-02	0.00E+00	9.77E-04	3.24E-06	5.00E-13	2.83E-13	1.52E-20	1.17E-13	8.85E-23	3.36E-21	5.52E-20	2.65E-24	2.19E-17	2.93E-01	9.16E-23	5.50E-08	1.86E-08	3.61E-13	1.65E-22	1.22E-33	2.04E-27	1.84E-22	0.00E+00	2.83E-10	4.93E-03	1.05E-01	2.10E-18	1.59E-18	3.68E-02	3.12E-02	8.99E-11
5.11E-09	900.054	1.22E+19	0.00E+00	1.95E-01	4.85E+05	1.09E-09	1.71E-09	3.08E+05	1.55E+00	1.29E+05	8.03E-01	7.71E+04	1.97E-01	1.68E-04	1.28E-02	4.14E-01	3.66E-02	6.77E-02	2.15E-02	0.00E+00	1.02E-03	3.37E-06	5.40E-13	3.03E-13	1.64E-20	1.27E-13	9.94E-23	3.56E-21	5.96E-20	2.94E-24	2.28E-17	3.05E-01	1.03E-22	5.72E-08	1.93E-08	3.75E-13	1.72E-22	1.34E-33	2.20E-27	1.99E-22	0.00E+00	3.06E-10	5.12E-03	1.09E-01	2.18E-18	1.65E-18	3.83E-02	3.24E-02	9.71E-11
5.12E-09	900.056	1.22E+19	0.00E+00	2.03E-01	4.85E+05	1.09E-09	1.85E-09	3.08E+05	1.61E+00	1.29E+05	8.35E-01	7.71E+04	2.05E-01	1.74E-04	1.33E-02	4.31E-01	3.81E-02	7.04E-02	2.23E-02	0.00E+00	1.06E-03	3.51E-06	5.84E-13	3.24E-13	1.77E-20	1.37E-13	1.12E-22	3.77E-21	6.44E-20	3.26E-24	2.37E-17	3.17E-01	1.15E-22	5.94E-08	2.01E-08	3.90E-13	1.80E-22	1.47E-33	2.38E-27	2.15E-22	0.00E+00	3.31E-10	5.33E-03	1.13E-01	2.27E-18	1.71E-18	3.98E-02	3.37E-02	1.05E-10
5.13E-09	900.059	1.22E+19	0.00E+00	2.10E-01	4.85E+05	1.09E-09	2.00E-09	3.08E+05	1.67E+00	1.29E+05	8.68E-01	7.71E+04	2.13E-01	1.81E-04	1.39E-02	4.48E-01	3.96E-02	7.32E-02	2.32E-02	0.00E+00	1.10E-03	3.64E-06	6.31E-13	3.47E-13	1.91E-20	1.48E-13	1.25E-22	4.00E-21	6.96E-20	3.62E-24	2.46E-17	3.29E-01	1.30E-22	6.18E-08	2.09E-08	4.05E-13	1.88E-22	1.62E-33	2.57E-27	2.32E-22	0.00E+00	3.57E-10	5.54E-03	1.18E-01	2.36E-18	1.78E-18	4.14E-02	3.50E-02	1.13E-10
5.14E-09	900.061	1.22E+19	0.00E+00	2.19E-01	4.85E+05	1.09E-09	2.16E-09	3.08E+05	1.74E+00	1.29E+05	9.02E-01	7.71E+04	2.21E-01	1.88E-04	1.44E-02	4.65E-01	4.11E-02	7.61E-02	2.41E-02	0.00E+00	1.14E-03	3.79E-06	6.82E-13	3.72E-13	2.07E-20	1.60E-13	1.41E-22	4.24E-21	7.52E-20	4.01E-24	2.56E-17	3.42E-01	1.46E-22	6.42E-08	2.17E-08	4.21E-13	1.96E-22	1.78E-33	2.78E-27	2.51E-22	0.00E+00	3.86E-10	5.75E-03	1.22E-01	2.45E-18	1.85E-18	4.30E-02	3.64E-02	1.22E-10
5.15E-09	900.063	1.22E+19	0.00E+00	2.27E-01	4.85E+05	1.09E-09	2.34E-09	3.08E+05	1.81E+00	1.29E+05	9.38E-01	7.71E+04	2.30E-01	1.96E-04	1.50E-02	4.84E-01	4.28E-02	7.91E-02	2.51E-02	0.00E+00	1.19E-03	3.94E-06	7.37E-13	3.99E-13	2.23E-20	1.73E-13	1.58E-22	4.49E-21	8.13E-20	4.46E-24	2.66E-17	3.56E-01	1.64E-22	6.67E-08	2.25E-08	4.38E-13	2.05E-22	1.95E-33	3.00E-27	2.71E-22	0.00E+00	4.17E-10	5.98E-03	1.27E-01	2.55E-18	1.93E-18	4.47E-02	3.78E-02	1.32E-10
5.16E-09	900.066	1.22E+19	0.00E+00	2.36E-01	4.85E+05	1.09E-09	2.52E-09	3.08E+05	1.88E+00	1.29E+05	9.75E-01	7.71E+04	2.39E-01	2.04E-04	1.56E-02	5.03E-01	4.44E-02	8.22E-02	2.61E-02	0.00E+00	1.23E-03	4.09E-06	7.96E-13	4.27E-13	2.41E-20	1.87E-13	1.78E-22	4.77E-21	8.78E-20	4.95E-24	2.76E-17	3.70E-01	1.84E-22	6.94E-08	2.34E-08	4.55E-13	2.15E-22	2.15E-33	3.24E-27	2.93E-22	0.00E+00	4.51E-10	6.22E-03	1.32E-01	2.65E-18	2.00E-18	4.64E-02	3.93E-02	1.43E-10
5.17E-09	900.069	1.22E+19	0.00E+00	2.46E-01	4.85E+05	1.09E-09	2.73E-09	3.08E+05	1.95E+00	1.29E+05	1.01E+00	7.71E+04	2.48E-01	2.12E-04	1.62E-02	5.22E-01	4.62E-02	8.54E-02	2.71E-02	0.00E+00	1.28E-03	4.25E-06	8.60E-13	4.58E-13	2.61E-20	2.02E-13	2.00E-22	5.06E-21	9.49E-20	5.50E-24	2.87E-17	3.85E-01	2.06E-22	7.21E-08	2.43E-08	4.73E-13	2.25E-22	2.36E-33	3.50E-27	3.16E-22	0.00E+00	4.87E-10	6.46E-03	1.37E-01	2.75E-18	2.08E-18	4.83E-02	4.09E-02	1.55E-10
5.18E-09	900.071	1.22E+19	0.00E+00	2.55E-01	4.85E+05	1.09E-09	2.95E-09	3.08E+05	2.03E+00	1.29E+05	1.05E+00	7.71E+04	2.58E-01	2.20E-04	1.68E-02	5.43E-01	4.80E-02	8.88E-02	2.82E-02	0.00E+00	1.33E-03	4.42E-06	9.29E-13	4.91E-13	2.82E-20	2.18E-13	2.24E-22	5.37E-21	1.03E-19	6.11E-24	2.99E-17	4.00E-01	2.32E-22	7.49E-08	2.53E-08	4.91E-13	2.35E-22	2.60E-33	3.79E-27	3.42E-22	0.00E+00	5.26E-10	6.72E-03	1.43E-01	2.86E-18	2.16E-18	5.02E-02	4.25E-02	1.67E-10
5.19E-09	900.074	1.22E+19	0.00E+00	2.66E-01	4.85E+05	1.09E-09	3.18E-09	3.08E+05	2.11E+00	1.29E+05	1.10E+00	7.71E+04	2.68E-01	2.29E-04	1.75E-02	5.64E-01	4.99E-02	9.23E-02	2.93E-02	0.00E+00	1.38E-03	4.60E-06	1.00E-12	5.26E-13	3.05E-20	2.36E-13	2.52E-22	5.70E-21	1.11E-19	6.79E-24	3.11E-17	4.16E-01	2.60E-22	7.79E-08	2.63E-08	5.11E-13	2.46E-22	2.86E-33	4.09E-27	3.69E-22	0.00E+00	5.68E-10	6.98E-03	1.48E-01	2.97E-18	2.25E-18	5.22E-02	4.42E-02	1.80E-10
5.20E-09	900.077	1.22E+19	0.00E+00	2.76E-01	4.85E+05	1.09E-09	3.44E-09	3.08E+05	2.19E+00	1.29E+05	1.14E+00	7.71E+04	2.79E-01	2.38E-04	1.82E-02	5.87E-01	5.19E-02	9.59E-02	3.04E-02	0.00E+00	1.44E-03	4.78E-06	1.08E-12	5.64E-13	3.29E-20	2.54E-13	2.83E-22	6.06E-21	1.20E-19	7.55E-24	3.23E-17	4.32E-01	2.92E-22	8.10E-08	2.73E-08	5.31E-13	2.58E-22	3.15E-33	4.42E-27	3.99E-22	0.00E+00	6.14E-10	7.26E-03	1.54E-01	3.09E-18	2.34E-18	5.42E-02	4.59E-02	1.95E-10
5.21E-09	900.08	1.22E+19	0.00E+00	2.87E-01	4.85E+05	1.09E-09	3.71E-09	3.08E+05	2.28E+00	1.29E+05	1.18E+00	7.71E+04	2.90E-01	2.47E-04	1.89E-02	6.10E-01	5.39E-02	9.97E-02	3.16E-02	0.00E+00	1.50E-03	4.97E-06	1.17E-12	6.06E-13	3.56E-20	2.75E-13	3.17E-22	6.44E-21	1.29E-19	8.40E-24	3.36E-17	4.49E-01	3.28E-22	8.42E-08	2.84E-08	5.52E-13	2.70E-22	3.48E-33	4.78E-27	4.31E-22	0.00E+00	6.63E-10	7.54E-03	1.60E-01	3.21E-18	2.43E-18	5.64E-02	4.77E-02	2.11E-10
5.22E-09	900.083	1.22E+19	0.00E+00	2.98E-01	4.85E+05	1.09E-09	4.01E-09	3.08E+05	2.37E+00	1.29E+05	1.23E+00	7.71E+04	3.01E-01	2.57E-04	1.96E-02	6.34E-01	5.61E-02	1.04E-01	3.29E-02	0.00E+00	1.55E-03	5.16E-06	1.27E-12	6.50E-13	3.84E-20	2.97E-13	3.56E-22	6.84E-21	1.40E-19	9.34E-24	3.49E-17	4.67E-01	3.69E-22	8.75E-08	2.95E-08	5.74E-13	2.83E-22	3.83E-33	5.16E-27	4.66E-22	0.00E+00	7.17E-10	7.84E-03	1.67E-01	3.34E-18	2.53E-18	5.86E-02	4.96E-02	2.28E-10
5.23E-09	900.086	1.22E+19	0.00E+00	3.10E-01	4.85E+05	1.09E-09	4.34E-09	3.08E+05	2.46E+00	1.29E+05	1.28E+00	7.71E+04	3.13E-01	2.67E-04	2.04E-02	6.59E-01	5.83E-02	1.08E-01	3.42E-02	0.00E+00	1.62E-03	5.37E-06	1.37E-12	6.97E-13	4.15E-20	3.21E-13	4.00E-22	7.28E-21	1.51E-19	1.04E-23	3.63E-17	4.85E-01	4.14E-22	9.10E-08	3.07E-08	5.96E-13	2.97E-22	4.22E-33	5.58E-27	5.03E-22	0.00E+00	7.74E-10	8.15E-03	1.73E-01	3.47E-18	2.62E-18	6.09E-02	5.16E-02	2.46E-10
5.24E-09	900.09	1.22E+19	0.00E+00	3.22E-01	4.85E+05	1.09E-09	4.68E-09	3.08E+05	2.56E+00	1.29E+05	1.33E+00	7.71E+04	3.26E-01	2.78E-04	2.12E-02	6.85E-01	6.06E-02	1.12E-01	3.55E-02	0.00E+00	1.68E-03	5.58E-06	1.48E-12	7.49E-13	4.49E-20	3.47E-13	4.50E-22	7.74E-21	1.63E-19	1.16E-23	3.77E-17	5.04E-01	4.65E-22	9.45E-08	3.19E-08	6.20E-13	3.12E-22	4.66E-33	6.02E-27	5.44E-22	0.00E+00	8.37E-10	8.47E-03	1.80E-01	3.61E-18	2.73E-18	6.33E-02	5.36E-02	2.66E-10
5.25E-09	900.093	1.22E+19	0.00E+00	3.35E-01	4.85E+05	1.09E-09	5.06E-09	3.08E+05	2.66E+00	1.29E+05	1.38E+00	7.71E+04	3.38E-01	2.88E-04	2.20E-02	7.12E-01	6.30E-02	1.16E-01	3.69E-02	0.00E+00	1.75E-03	5.80E-06	1.60E-12	8.04E-13	4.85E-20	3.75E-13	5.05E-22	8.24E-21	1.76E-19	1.29E-23	3.92E-17	5.24E-01	5.22E-22	9.83E-08	3.32E-08	6.44E-13	3.27E-22	5.14E-33	6.51E-27	5.87E-22	0.00E+00	9.04E-10	8.81E-03	1.87E-01	3.75E-18	2.84E-18	6.58E-02	5.57E-02	2.87E-10
5.26E-09	900.097	1.22E+19	0.00E+00	3.48E-01	4.85E+05	1.09E-09	5.47E-09	3.08E+05	2.76E+00	1.29E+05	1.44E+00	7.71E+04	3.52E-01	3.00E-04	2.29E-02	7.40E-01	6.55E-02	1.21E-01	3.84E-02	0.00E+00	1.82E-03	6.03E-06	1.73E-12	8.63E-13	5.24E-20	4.05E-13	5.67E-22	8.77E-21	1.90E-19	1.44E-23	4.08E-17	5.45E-01	5.87E-22	1.02E-07	3.45E-08	6.70E-13	3.44E-22	5.68E-33	7.03E-27	6.35E-22	0.00E+00	9.77E-10	9.16E-03	1.95E-01	3.90E-18	2.95E-18	6.84E-02	5.79E-02	3.10E-10
5.27E-09	900.101	1.22E+19	0.00E+00	3.62E-01	4.85E+05	1.09E-09	5.91E-09	3.08E+05	2.87E+00	1.29E+05	1.49E+00	7.71E+04	3.66E-01	3.12E-04	2.38E-02	7.69E-01	6.80E-02	1.26E-01	3.99E-02	0.00E+00	1.89E-03	6.26E-06	1.86E-12	9.28E-13	5.66E-20	4.37E-13	6.37E-22	9.34E-21	2.06E-19	1.60E-23	4.24E-17	5.66E-01	6.59E-22	1.06E-07	3.58E-08	6.96E-13	3.61E-22	6.27E-33	7.60E-27	6.86E-22	0.00E+00	1.06E-09	9.52E-03	2.02E-01	4.05E-18	3.06E-18	7.11E-02	6.02E-02	3.35E-10
5.28E-09	900.105	1.22E+19	0.00E+00	3.76E-01	4.85E+05	1.09E-09	6.38E-09	3.08E+05	2.99E+00	1.29E+05	1.55E+00	7.71E+04	3.80E-01	3.24E-04	2.47E-02	8.00E-01	7.07E-02	1.31E-01	4.15E-02	0.00E+00	1.96E-03	6.51E-06	2.01E-12	9.97E-13	6.12E-20	4.73E-13	7.15E-22	9.95E-21	2.22E-19	1.78E-23	4.41E-17	5.89E-01	7.40E-22	1.10E-07	3.73E-08	7.24E-13	3.80E-22	6.92E-33	8.21E-27	7.41E-22	0.00E+00	1.14E-09	9.89E-03	2.10E-01	4.21E-18	3.19E-18	7.39E-02	6.26E-02	3.62E-10
5.29E-09	900.109	1.22E+19	0.00E+00	3.91E-01	4.85E+05	1.09E-09	6.90E-09	3.08E+05	3.10E+00	1.29E+05	1.61E+00	7.71E+04	3.95E-01	3.37E-04	2.57E-02	8.31E-01	7.35E-02	1.36E-01	4.31E-02	0.00E+00	2.04E-03	6.77E-06	2.18E-12	1.07E-12	6.61E-20	5.11E-13	8.03E-22	1.06E-20	2.40E-19	1.99E-23	4.58E-17	6.12E-01	8.31E-22	1.15E-07	3.87E-08	7.52E-13	4.00E-22	7.65E-33	8.87E-27	8.00E-22	0.00E+00	1.23E-09	1.03E-02	2.19E-01	4.38E-18	3.31E-18	7.68E-02	6.50E-02	3.91E-10
5.30E-09	900.113	1.22E+19	0.00E+00	4.06E-01	4.85E+05	1.09E-09	7.45E-09	3.08E+05	3.23E+00	1.29E+05	1.68E+00	7.71E+04	4.11E-01	3.50E-04	2.67E-02	8.64E-01	7.64E-02	1.41E-01	4.48E-02	0.00E+00	2.12E-03	7.03E-06	2.35E-12	1.15E-12	7.14E-20	5.52E-13	9.02E-22	1.13E-20	2.60E-19	2.21E-23	4.77E-17	6.36E-01	9.33E-22	1.19E-07	4.03E-08	7.82E-13	4.21E-22	8.46E-33	9.59E-27	8.65E-22	0.00E+00	1.33E-09	1.07E-02	2.27E-01	4.55E-18	3.44E-18	7.98E-02	6.76E-02	4.23E-10
5.31E-09	900.118	1.22E+19	0.00E+00	4.22E-01	4.85E+05	1.09E-09	8.05E-09	3.08E+05	3.35E+00	1.29E+05	1.74E+00	7.71E+04	4.27E-01	3.64E-04	2.78E-02	8.98E-01	7.94E-02	1.47E-01	4.66E-02	0.00E+00	2.20E-03	7.31E-06	2.54E-12	1.24E-12	7.72E-20	5.96E-13	1.01E-21	1.21E-20	2.80E-19	2.47E-23	4.96E-17	6.61E-01	1.05E-21	1.24E-07	4.18E-08	8.13E-13	4.44E-22	9.35E-33	1.04E-26	9.34E-22	0.00E+00	1.44E-09	1.11E-02	2.36E-01	4.73E-18	3.58E-18	8.30E-02	7.03E-02	4.57E-10
5.32E-09	900.122	1.22E+19	0.00E+00	4.39E-01	4.85E+05	1.09E-09	8.70E-09	3.08E+05	3.49E+00	1.29E+05	1.81E+00	7.71E+04	4.44E-01	3.78E-04	2.89E-02	9.33E-01	8.26E-02	1.53E-01	4.84E-02	0.00E+00	2.29E-03	7.60E-06	2.75E-12	1.33E-12	8.34E-20	6.44E-13	1.14E-21	1.29E-20	3.03E-19	2.75E-23	5.15E-17	6.87E-01	1.18E-21	1.29E-07	4.35E-08	8.45E-13	4.68E-22	1.03E-32	1.12E-26	1.01E-21	0.00E+00	1.55E-09	1.15E-02	2.45E-01	4.92E-18	3.72E-18	8.63E-02	7.30E-02	4.93E-10
5.33E-09	900.127	1.22E+19	0.00E+00	4.56E-01	4.85E+05	1.09E-09	9.40E-09	3.08E+05	3.62E+00	1.29E+05	1.88E+00	7.71E+04	4.61E-01	3.93E-04	3.00E-02	9.70E-01	8.58E-02	1.59E-01	5.03E-02	0.00E+00	2.38E-03	7.90E-06	2.97E-12	1.43E-12	9.01E-20	6.96E-13	1.28E-21	1.37E-20	3.27E-19	3.07E-23	5.36E-17	7.14E-01	1.32E-21	1.34E-07	4.52E-08	8.79E-13	4.93E-22	1.15E-32	1.21E-26	1.09E-21	0.00E+00	1.68E-09	1.20E-02	2.55E-01	5.11E-18	3.87E-18	8.97E-02	7.59E-02	5.33E-10
5.34E-09	900.132	1.22E+19	0.00E+00	4.74E-01	4.85E+05	1.09E-09	1.02E-08	3.08E+05	3.77E+00	1.29E+05	1.96E+00	7.71E+04	4.79E-01	4.09E-04	3.12E-02	1.01E+00	8.92E-02	1.65E-01	5.23E-02	0.00E+00	2.47E-03	8.21E-06	3.21E-12	1.54E-12	9.73E-20	7.52E-13	1.44E-21	1.47E-20	3.54E-19	3.43E-23	5.57E-17	7.43E-01	1.48E-21	1.39E-07	4.70E-08	9.13E-13	5.21E-22	1.27E-32	1.31E-26	1.18E-21	0.00E+00	1.81E-09	1.25E-02	2.65E-01	5.32E-18	4.02E-18	9.32E-02	7.89E-02	5.76E-10
5.35E-09	900.137	1.22E+19	0.00E+00	4.93E-01	4.85E+05	1.09E-09	1.10E-08	3.08E+05	3.92E+00	1.29E+05	2.03E+00	7.71E+04	4.98E-01	4.25E-04	3.24E-02	1.05E+00	9.27E-02	1.71E-01	5.44E-02	0.00E+00	2.57E-03	8.54E-06	3.46E-12	1.65E-12	1.05E-19	8.13E-13	1.61E-21	1.57E-20	3.82E-19	3.82E-23	5.79E-17	7.72E-01	1.67E-21	1.45E-07	4.89E-08	9.49E-13	5.51E-22	1.40E-32	1.41E-26	1.27E-21	0.00E+00	1.96E-09	1.30E-02	2.76E-01	5.53E-18	4.18E-18	9.69E-02	8.20E-02	6.22E-10
5.36E-09	900.143	1.22E+19	0.00E+00	5.13E-01	4.85E+05	1.09E-09	1.18E-08	3.08E+05	4.07E+00	1.29E+05	2.11E+00	7.71E+04	5.18E-01	4.42E-04	3.37E-02	1.09E+00	9.64E-02	1.78E-01	5.65E-02	0.00E+00	2.67E-03	8.87E-06	3.74E-12	1.78E-12	1.14E-19	8.78E-13	1.81E-21	1.67E-20	4.13E-19	4.27E-23	6.03E-17	8.02E-01	1.87E-21	1.50E-07	5.08E-08	9.87E-13	5.82E-22	1.56E-32	1.53E-26	1.38E-21	0.00E+00	2.12E-09	1.35E-02	2.86E-01	5.74E-18	4.34E-18	1.01E-01	8.53E-02	6.72E-10
5.37E-09	900.149	1.22E+19	0.00E+00	5.33E-01	4.85E+05	1.09E-09	1.28E-08	3.08E+05	4.23E+00	1.29E+05	2.20E+00	7.71E+04	5.38E-01	4.59E-04	3.51E-02	1.13E+00	1.00E-01	1.85E-01	5.88E-02	0.00E+00	2.78E-03	9.22E-06	4.04E-12	1.92E-12	1.23E-19	9.49E-13	2.03E-21	1.79E-20	4.46E-19	4.76E-23	6.27E-17	8.34E-01	2.10E-21	1.56E-07	5.28E-08	1.03E-12	6.17E-22	1.72E-32	1.65E-26	1.49E-21	0.00E+00	2.29E-09	1.40E-02	2.98E-01	5.97E-18	4.51E-18	1.05E-01	8.86E-02	7.26E-10
5.38E-09	900.154	1.22E+19	0.00E+00	5.54E-01	4.85E+05	1.09E-09	1.38E-08	3.08E+05	4.40E+00	1.29E+05	2.28E+00	7.71E+04	5.60E-01	4.77E-04	3.64E-02	1.18E+00	1.04E-01	1.93E-01	6.11E-02	0.00E+00	2.89E-03	9.59E-06	4.37E-12	2.06E-12	1.33E-19	1.02E-12	2.28E-21	1.91E-20	4.82E-19	5.32E-23	6.52E-17	8.67E-01	2.36E-21	1.63E-07	5.49E-08	1.07E-12	6.53E-22	1.91E-32	1.78E-26	1.61E-21	0.00E+00	2.47E-09	1.46E-02	3.10E-01	6.21E-18	4.69E-18	1.09E-01	9.21E-02	7.85E-10
5.39E-09	900.16	1.22E+19	0.00E+00	5.76E-01	4.85E+05	1.09E-09	1.49E-08	3.08E+05	4.57E+00	1.29E+05	2.37E+00	7.71E+04	5.82E-01	4.96E-04	3.79E-02	1.22E+00	1.08E-01	2.00E-01	6.35E-02	0.00E+00	3.00E-03	9.96E-06	4.72E-12	2.22E-12	1.43E-19	1.11E-12	2.57E-21	2.04E-20	5.21E-19	5.94E-23	6.78E-17	9.01E-01	2.65E-21	1.69E-07	5.70E-08	1.11E-12	6.93E-22	2.12E-32	1.93E-26	1.74E-21	0.00E+00	2.67E-09	1.51E-02	3.22E-01	6.45E-18	4.88E-18	1.13E-01	9.58E-02	8.48E-10
5.40E-09	900.167	1.22E+19	0.00E+00	5.98E-01	4.85E+05	1.09E-09	1.61E-08	3.08E+05	4.75E+00	1.29E+05	2.47E+00	7.71E+04	6.05E-01	5.15E-04	3.94E-02	1.27E+00	1.13E-01	2.08E-01	6.60E-02	0.00E+00	3.12E-03	1.04E-05	5.10E-12	2.39E-12	1.55E-19	1.20E-12	2.88E-21	2.18E-20	5.63E-19	6.64E-23	7.05E-17	9.37E-01	2.98E-21	1.76E-07	5.93E-08	1.15E-12	7.36E-22	2.35E-32	2.08E-26	1.88E-21	0.00E+00	2.89E-09	1.57E-02	3.34E-01	6.70E-18	5.07E-18	1.18E-01	9.95E-02	9.16E-10
5.41E-09	900.173	1.22E+19	0.00E+00	6.22E-01	4.85E+05	1.09E-09	1.74E-08	3.08E+05	4.94E+00	1.29E+05	2.57E+00	7.71E+04	6.28E-01	5.36E-04	4.09E-02	1.32E+00	1.17E-01	2.16E-01	6.86E-02	0.00E+00	3.25E-03	1.08E-05	5.51E-12	2.57E-12	1.67E-19	1.29E-12	3.24E-21	2.34E-20	6.08E-19	7.42E-23	7.33E-17	9.73E-01	3.35E-21	1.83E-07	6.16E-08	1.20E-12	7.82E-22	2.61E-32	2.25E-26	2.03E-21	0.00E+00	3.12E-09	1.64E-02	3.48E-01	6.97E-18	5.27E-18	1.22E-01	1.03E-01	9.90E-10
5.42E-09	900.18	1.22E+19	0.00E+00	6.47E-01	4.85E+05	1.09E-09	1.88E-08	3.08E+05	5.13E+00	1.29E+05	2.67E+00	7.71E+04	6.53E-01	5.57E-04	4.25E-02	1.37E+00	1.22E-01	2.25E-01	7.13E-02	0.00E+00	3.37E-03	1.12E-05	5.95E-12	2.77E-12	1.81E-19	1.40E-12	3.63E-21	2.50E-20	6.57E-19	8.29E-23	7.62E-17	1.01E+00	3.76E-21	1.90E-07	6.41E-08	1.25E-12	8.31E-22	2.90E-32	2.43E-26	2.19E-21	0.00E+00	3.37E-09	1.70E-02	3.61E-01	7.24E-18	5.48E-18	1.27E-01	1.08E-01	1.07E-09
5.43E-09	900.187	1.22E+19	0.00E+00	6.72E-01	4.85E+05	1.09E-09	2.04E-08	3.08E+05	5.34E+00	1.29E+05	2.77E+00	7.71E+04	6.79E-01	5.79E-04	4.42E-02	1.43E+00	1.26E-01	2.34E-01	7.41E-02	0.00E+00	3.51E-03	1.16E-05	6.43E-12	2.98E-12	1.96E-19	1.51E-12	4.08E-21	2.68E-20	7.10E-19	9.26E-23	7.93E-17	1.05E+00	4.22E-21	1.97E-07	6.66E-08	1.29E-12	8.85E-22	3.21E-32	2.62E-26	2.37E-21	0.00E+00	3.64E-09	1.77E-02	3.76E-01	7.53E-18	5.69E-18	1.32E-01	1.12E-01	1.16E-09
5.44E-09	900.195	1.22E+19	0.00E+00	6.99E-01	4.85E+05	1.09E-09	2.20E-08	3.08E+05	5.55E+00	1.29E+05	2.88E+00	7.71E+04	7.06E-01	6.02E-04	4.60E-02	1.49E+00	1.31E-01	2.43E-01	7.70E-02	0.00E+00	3.65E-03	1.21E-05	6.95E-12	3.21E-12	2.11E-19	1.63E-12	4.58E-21	2.87E-20	7.67E-19	1.04E-22	8.24E-17	1.09E+00	4.74E-21	2.05E-07	6.92E-08	1.35E-12	9.44E-22	3.57E-32	2.84E-26	2.56E-21	0.00E+00	3.93E-09	1.84E-02	3.90E-01	7.83E-18	5.92E-18	1.37E-01	1.16E-01	1.25E-09
5.45E-09	900.202	1.22E+19	0.00E+00	7.26E-01	4.85E+05	1.09E-09	2.38E-08	3.08E+05	5.77E+00	1.29E+05	2.99E+00	7.71E+04	7.34E-01	6.25E-04	4.78E-02	1.54E+00	1.37E-01	2.52E-01	8.01E-02	0.00E+00	3.79E-03	1.26E-05	7.51E-12	3.46E-12	2.28E-19	1.76E-12	5.15E-21	3.07E-20	8.29E-19	1.16E-22	8.57E-17	1.14E+00	5.32E-21	2.13E-07	7.19E-08	1.40E-12	1.01E-21	3.97E-32	3.06E-26	2.76E-21	0.00E+00	4.25E-09	1.91E-02	4.06E-01	8.14E-18	6.15E-18	1.43E-01	1.21E-01	1.35E-09
5.46E-09	900.21	1.22E+19	0.00E+00	7.55E-01	4.85E+05	1.09E-09	2.57E-08	3.08E+05	5.99E+00	1.29E+05	3.11E+00	7.71E+04	7.63E-01	6.50E-04	4.96E-02	1.60E+00	1.42E-01	2.62E-01	8.32E-02	0.00E+00	3.94E-03	1.31E-05	8.12E-12	3.73E-12	2.47E-19	1.90E-12	5.78E-21	3.29E-20	8.95E-19	1.29E-22	8.92E-17	1.18E+00	5.98E-21	2.22E-07	7.48E-08	1.45E-12	1.08E-21	4.41E-32	3.31E-26	2.98E-21	0.00E+00	4.59E-09	1.99E-02	4.22E-01	8.46E-18	6.39E-18	1.48E-01	1.26E-01	1.46E-09
5.47E-09	900.219	1.22E+19	0.00E+00	7.85E-01	4.85E+05	1.09E-09	2.77E-08	3.08E+05	6.23E+00	1.29E+05	3.24E+00	7.71E+04	7.93E-01	6.76E-04	5.16E-02	1.67E+00	1.48E-01	2.73E-01	8.65E-02	0.00E+00	4.10E-03	1.36E-05	8.77E-12	4.01E-12	2.67E-19	2.06E-12	6.49E-21	3.52E-20	9.67E-19	1.45E-22	9.27E-17	1.23E+00	6.72E-21	2.30E-07	7.77E-08	1.51E-12	1.15E-21	4.90E-32	3.58E-26	3.22E-21	0.00E+00	4.96E-09	2.06E-02	4.38E-01	8.79E-18	6.64E-18	1.54E-01	1.31E-01	1.57E-09
5.48E-09	900.227	1.22E+19	0.00E+00	8.15E-01	4.85E+05	1.09E-09	3.00E-08	3.08E+05	6.48E+00	1.29E+05	3.36E+00	7.71E+04	8.24E-01	7.02E-04	5.36E-02	1.73E+00	1.53E-01	2.84E-01	8.99E-02	0.00E+00	4.26E-03	1.41E-05	9.47E-12	4.32E-12	2.88E-19	2.22E-12	7.29E-21	3.78E-20	1.05E-18	1.62E-22	9.65E-17	1.28E+00	7.54E-21	2.40E-07	8.08E-08	1.57E-12	1.23E-21	5.45E-32	3.87E-26	3.48E-21	0.00E+00	5.36E-09	2.14E-02	4.56E-01	9.14E-18	6.91E-18	1.60E-01	1.36E-01	1.70E-09
5.49E-09	900.236	1.22E+19	0.00E+00	8.48E-01	4.85E+05	1.09E-09	3.24E-08	3.08E+05	6.73E+00	1.29E+05	3.50E+00	7.71E+04	8.56E-01	7.30E-04	5.58E-02	1.80E+00	1.59E-01	2.95E-01	9.35E-02	0.00E+00	4.43E-03	1.47E-05	1.02E-11	4.66E-12	3.11E-19	2.40E-12	8.19E-21	4.05E-20	1.13E-18	1.81E-22	1.00E-16	1.33E+00	8.47E-21	2.49E-07	8.40E-08	1.63E-12	1.32E-21	6.06E-32	4.18E-26	3.76E-21	0.00E+00	5.79E-09	2.23E-02	4.74E-01	9.50E-18	7.18E-18	1.67E-01	1.41E-01	1.84E-09
5.50E-09	900.246	1.22E+19	0.00E+00	8.81E-01	4.85E+05	1.09E-09	3.50E-08	3.08E+05	7.00E+00	1.29E+05	3.63E+00	7.71E+04	8.90E-01	7.59E-04	5.79E-02	1.87E+00	1.66E-01	3.06E-01	9.72E-02	0.00E+00	4.60E-03	1.53E-05	1.11E-11	5.02E-12	3.36E-19	2.59E-12	9.20E-21	4.34E-20	1.22E-18	2.03E-22	1.04E-16	1.38E+00	9.51E-21	2.59E-07	8.73E-08	1.70E-12	1.42E-21	6.75E-32	4.52E-26	4.07E-21	0.00E+00	6.26E-09	2.32E-02	4.92E-01	9.87E-18	7.46E-18	1.73E-01	1.47E-01	1.99E-09
5.51E-09	900.255	1.22E+19	0.00E+00	9.16E-01	4.85E+05	1.09E-09	3.78E-08	3.08E+05	7.27E+00	1.29E+05	3.78E+00	7.71E+04	9.25E-01	7.89E-04	6.02E-02	1.95E+00	1.72E-01	3.18E-01	1.01E-01	0.00E+00	4.78E-03	1.59E-05	1.20E-11	5.41E-12	3.64E-19	2.80E-12	1.03E-20	4.66E-20	1.32E-18	2.27E-22	1.09E-16	1.43E+00	1.07E-20	2.69E-07	9.08E-08	1.77E-12	1.52E-21	7.51E-32	4.88E-26	4.39E-21	0.00E+00	6.76E-09	2.41E-02	5.12E-01	1.03E-17	7.76E-18	1.80E-01	1.52E-01	2.15E-09
5.52E-09	900.265	1.22E+19	0.00E+00	9.52E-01	4.85E+05	1.09E-09	4.08E-08	3.08E+05	7.56E+00	1.29E+05	3.93E+00	7.71E+04	9.62E-01	8.20E-04	6.26E-02	2.02E+00	1.79E-01	3.31E-01	1.05E-01	0.00E+00	4.97E-03	1.65E-05	1.29E-11	5.83E-12	3.93E-19	3.03E-12	1.16E-20	4.99E-20	1.42E-18	2.54E-22	1.13E-16	1.49E+00	1.20E-20	2.80E-07	9.43E-08	1.84E-12	1.64E-21	8.36E-32	5.27E-26	4.75E-21	0.00E+00	7.31E-09	2.50E-02	5.32E-01	1.07E-17	8.06E-18	1.87E-01	1.58E-01	2.32E-09
5.53E-09	900.276	1.22E+19	0.00E+00	9.89E-01	4.85E+05	1.09E-09	4.41E-08	3.08E+05	7.86E+00	1.29E+05	4.08E+00	7.71E+04	1.00E+00	8.52E-04	6.51E-02	2.10E+00	1.86E-01	3.44E-01	1.09E-01	0.00E+00	5.17E-03	1.71E-05	1.40E-11	6.29E-12	4.25E-19	3.27E-12	1.30E-20	5.36E-20	1.54E-18	2.84E-22	1.17E-16	1.55E+00	1.35E-20	2.91E-07	9.81E-08	1.91E-12	1.77E-21	9.31E-32	5.70E-26	5.13E-21	0.00E+00	7.89E-09	2.60E-02	5.53E-01	1.11E-17	8.38E-18	1.94E-01	1.65E-01	2.51E-09
5.54E-09	900.287	1.22E+19	0.00E+00	1.03E+00	4.85E+05	1.09E-09	4.77E-08	3.08E+05	8.17E+00	1.29E+05	4.24E+00	7.71E+04	1.04E+00	8.86E-04	6.76E-02	2.19E+00	1.93E-01	3.58E-01	1.13E-01	0.00E+00	5.37E-03	1.78E-05	1.51E-11	6.78E-12	4.59E-19	3.54E-12	1.46E-20	5.75E-20	1.66E-18	3.18E-22	1.22E-16	1.61E+00	1.51E-20	3.02E-07	1.02E-07	1.98E-12	1.91E-21	1.04E-31	6.16E-26	5.54E-21	0.00E+00	8.53E-09	2.71E-02	5.75E-01	1.15E-17	8.71E-18	2.02E-01	1.71E-01	2.71E-09
5.55E-09	900.298	1.22E+19	0.00E+00	1.07E+00	4.85E+05	1.09E-09	5.15E-08	3.08E+05	8.49E+00	1.29E+05	4.41E+00	7.71E+04	1.08E+00	9.21E-04	7.03E-02	2.27E+00	2.01E-01	3.72E-01	1.18E-01	0.00E+00	5.59E-03	1.85E-05	1.63E-11	7.31E-12	4.96E-19	3.82E-12	1.64E-20	6.17E-20	1.80E-18	3.56E-22	1.27E-16	1.67E+00	1.70E-20	3.14E-07	1.06E-07	2.06E-12	2.06E-21	1.15E-31	6.65E-26	5.99E-21	0.00E+00	9.21E-09	2.81E-02	5.98E-01	1.20E-17	9.05E-18	2.10E-01	1.78E-01	2.92E-09
5.56E-09	900.31	1.22E+19	0.00E+00	1.11E+00	4.85E+05	1.09E-09	5.57E-08	3.08E+05	8.82E+00	1.29E+05	4.58E+00	7.71E+04	1.12E+00	9.57E-04	7.31E-02	2.36E+00	2.09E-01	3.86E-01	1.23E-01	0.00E+00	5.81E-03	1.92E-05	1.76E-11	7.88E-12	5.36E-19	4.13E-12	1.85E-20	6.63E-20	1.94E-18	3.98E-22	1.32E-16	1.74E+00	1.91E-20	3.27E-07	1.10E-07	2.14E-12	2.23E-21	1.29E-31	7.19E-26	6.47E-21	0.00E+00	9.96E-09	2.92E-02	6.21E-01	1.25E-17	9.41E-18	2.18E-01	1.85E-01	3.16E-09
5.57E-09	900.322	1.22E+19	0.00E+00	1.16E+00	4.85E+05	1.09E-09	6.01E-08	3.08E+05	9.17E+00	1.29E+05	4.76E+00	7.71E+04	1.17E+00	9.95E-04	7.60E-02	2.46E+00	2.17E-01	4.02E-01	1.27E-01	0.00E+00	6.04E-03	2.00E-05	1.90E-11	8.49E-12	5.79E-19	4.46E-12	2.07E-20	7.12E-20	2.10E-18	4.46E-22	1.38E-16	1.81E+00	2.14E-20	3.40E-07	1.14E-07	2.23E-12	2.41E-21	1.43E-31	7.77E-26	6.99E-21	0.00E+00	1.08E-08	3.04E-02	6.46E-01	1.29E-17	9.78E-18	2.27E-01	1.92E-01	3.41E-09
5.58E-09	900.335	1.22E+19	0.00E+00	1.20E+00	4.85E+05	1.09E-09	6.50E-08	3.08E+05	9.53E+00	1.29E+05	4.95E+00	7.71E+04	1.21E+00	1.03E-03	7.89E-02	2.55E+00	2.26E-01	4.17E-01	1.32E-01	0.00E+00	6.27E-03	2.08E-05	2.05E-11	9.16E-12	6.26E-19	4.82E-12	2.33E-20	7.65E-20	2.27E-18	5.00E-22	1.43E-16	1.88E+00	2.41E-20	3.53E-07	1.19E-07	2.32E-12	2.61E-21	1.60E-31	8.40E-26	7.56E-21	0.00E+00	1.16E-08	3.16E-02	6.71E-01	1.35E-17	1.02E-17	2.36E-01	2.00E-01	3.69E-09
5.59E-09	900.348	1.22E+19	0.00E+00	1.25E+00	4.85E+05	1.09E-09	7.02E-08	3.08E+05	9.91E+00	1.29E+05	5.15E+00	7.71E+04	1.26E+00	1.07E-03	8.21E-02	2.65E+00	2.35E-01	4.34E-01	1.38E-01	0.00E+00	6.52E-03	2.16E-05	2.22E-11	9.88E-12	6.76E-19	5.21E-12	2.61E-20	8.22E-20	2.45E-18	5.60E-22	1.49E-16	1.95E+00	2.70E-20	3.67E-07	1.24E-07	2.41E-12	2.84E-21	1.78E-31	9.07E-26	8.16E-21	0.00E+00	1.26E-08	3.28E-02	6.98E-01	1.40E-17	1.06E-17	2.45E-01	2.08E-01	3.99E-09
5.60E-09	900.362	1.22E+19	0.00E+00	1.30E+00	4.85E+05	1.09E-09	7.58E-08	3.08E+05	1.03E+01	1.29E+05	5.35E+00	7.71E+04	1.31E+00	1.12E-03	8.53E-02	2.76E+00	2.44E-01	4.51E-01	1.43E-01	0.00E+00	6.78E-03	2.25E-05	2.40E-11	1.07E-11	7.31E-19	5.63E-12	2.94E-20	8.83E-20	2.64E-18	6.27E-22	1.55E-16	2.03E+00	3.04E-20	3.81E-07	1.29E-07	2.50E-12	3.08E-21	1.99E-31	9.81E-26	8.82E-21	0.00E+00	1.36E-08	3.41E-02	7.25E-01	1.45E-17	1.10E-17	2.55E-01	2.16E-01	4.31E-09
5.61E-09	900.376	1.22E+19	0.00E+00	1.35E+00	4.85E+05	1.09E-09	8.19E-08	3.08E+05	1.07E+01	1.29E+05	5.56E+00	7.71E+04	1.36E+00	1.16E-03	8.86E-02	2.87E+00	2.54E-01	4.69E-01	1.49E-01	0.00E+00	7.05E-03	2.33E-05	2.59E-11	1.15E-11	7.90E-19	6.08E-12	3.30E-20	9.49E-20	2.86E-18	7.02E-22	1.61E-16	2.11E+00	3.41E-20	3.97E-07	1.34E-07	2.60E-12	3.35E-21	2.22E-31	1.06E-25	9.53E-21	0.00E+00	1.47E-08	3.55E-02	7.54E-01	1.51E-17	1.14E-17	2.65E-01	2.24E-01	4.65E-09
5.62E-09	900.391	1.22E+19	0.00E+00	1.40E+00	4.85E+05	1.09E-09	8.85E-08	3.08E+05	1.11E+01	1.29E+05	5.78E+00	7.71E+04	1.42E+00	1.21E-03	9.21E-02	2.98E+00	2.64E-01	4.87E-01	1.55E-01	0.00E+00	7.33E-03	2.43E-05	2.80E-11	1.24E-11	8.54E-19	6.57E-12	3.70E-20	1.02E-19	3.09E-18	7.86E-22	1.68E-16	2.19E+00	3.83E-20	4.12E-07	1.39E-07	2.71E-12	3.65E-21	2.48E-31	1.15E-25	1.03E-20	0.00E+00	1.58E-08	3.69E-02	7.83E-01	1.57E-17	1.19E-17	2.75E-01	2.33E-01	5.03E-09
5.63E-09	900.406	1.22E+19	0.00E+00	1.46E+00	4.85E+05	1.09E-09	9.56E-08	3.08E+05	1.16E+01	1.29E+05	6.01E+00	7.71E+04	1.47E+00	1.25E-03	9.58E-02	3.10E+00	2.74E-01	5.06E-01	1.61E-01	0.00E+00	7.62E-03	2.52E-05	3.03E-11	1.34E-11	9.23E-19	7.10E-12	4.16E-20	1.10E-19	3.34E-18	8.81E-22	1.75E-16	2.28E+00	4.30E-20	4.29E-07	1.44E-07	2.81E-12	3.98E-21	2.76E-31	1.24E-25	1.11E-20	0.00E+00	1.71E-08	3.83E-02	8.14E-01	1.63E-17	1.23E-17	2.86E-01	2.42E-01	5.43E-09
5.64E-09	900.422	1.22E+19	0.00E+00	1.51E+00	4.85E+05	1.09E-09	1.03E-07	3.08E+05	1.20E+01	1.29E+05	6.25E+00	7.71E+04	1.53E+00	1.30E-03	9.95E-02	3.22E+00	2.85E-01	5.26E-01	1.67E-01	0.00E+00	7.92E-03	2.62E-05	3.27E-11	1.44E-11	9.97E-19	7.67E-12	4.67E-20	1.18E-19	3.60E-18	9.87E-22	1.82E-16	2.37E+00	4.83E-20	4.46E-07	1.50E-07	2.92E-12	4.35E-21	3.09E-31	1.34E-25	1.20E-20	0.00E+00	1.85E-08	3.98E-02	8.46E-01	1.70E-17	1.28E-17	2.97E-01	2.52E-01	5.87E-09
5.65E-09	900.439	1.22E+19	0.00E+00	1.57E+00	4.85E+05	1.09E-09	1.12E-07	3.08E+05	1.25E+01	1.29E+05	6.49E+00	7.71E+04	1.59E+00	1.36E-03	1.03E-01	3.35E+00	2.96E-01	5.47E-01	1.74E-01	0.00E+00	8.23E-03	2.72E-05	3.53E-11	1.56E-11	1.08E-18	8.29E-12	5.24E-20	1.27E-19	3.89E-18	1.11E-21	1.89E-16	2.46E+00	5.42E-20	4.63E-07	1.56E-07	3.04E-12	4.75E-21	3.44E-31	1.45E-25	1.30E-20	0.00E+00	2.00E-08	4.14E-02	8.80E-01	1.76E-17	1.33E-17	3.09E-01	2.62E-01	6.34E-09
5.66E-09	900.456	1.22E+19	0.00E+00	1.64E+00	4.85E+05	1.09E-09	1.21E-07	3.08E+05	1.30E+01	1.29E+05	6.75E+00	7.71E+04	1.65E+00	1.41E-03	1.08E-01	3.48E+00	3.08E-01	5.69E-01	1.80E-01	0.00E+00	8.56E-03	2.83E-05	3.82E-11	1.68E-11	1.16E-18	8.95E-12	5.89E-20	1.36E-19	4.21E-18	1.24E-21	1.97E-16	2.56E+00	6.09E-20	4.81E-07	1.62E-07	3.16E-12	5.20E-21	3.85E-31	1.56E-25	1.40E-20	0.00E+00	2.16E-08	4.30E-02	9.14E-01	1.83E-17	1.39E-17	3.21E-01	2.72E-01	6.85E-09
5.67E-09	900.474	1.22E+19	0.00E+00	1.70E+00	4.85E+05	1.09E-09	1.30E-07	3.08E+05	1.35E+01	1.29E+05	7.01E+00	7.71E+04	1.72E+00	1.46E-03	1.12E-01	3.62E+00	3.20E-01	5.91E-01	1.88E-01	0.00E+00	8.90E-03	2.94E-05	4.12E-11	1.81E-11	1.26E-18	9.67E-12	6.61E-20	1.47E-19	4.55E-18	1.39E-21	2.05E-16	2.66E+00	6.84E-20	5.01E-07	1.69E-07	3.29E-12	5.70E-21	4.30E-31	1.69E-25	1.52E-20	0.00E+00	2.33E-08	4.47E-02	9.50E-01	1.91E-17	1.44E-17	3.34E-01	2.83E-01	7.40E-09
5.68E-09	900.493	1.22E+19	0.00E+00	1.77E+00	4.85E+05	1.09E-09	1.41E-07	3.08E+05	1.40E+01	1.29E+05	7.29E+00	7.71E+04	1.79E+00	1.52E-03	1.16E-01	3.76E+00	3.32E-01	6.15E-01	1.95E-01	0.00E+00	9.25E-03	3.06E-05	4.46E-11	1.95E-11	1.36E-18	1.05E-11	7.43E-20	1.58E-19	4.91E-18	1.56E-21	2.13E-16	2.77E+00	7.68E-20	5.20E-07	1.75E-07	3.42E-12	6.25E-21	4.80E-31	1.82E-25	1.64E-20	0.00E+00	2.52E-08	4.65E-02	9.88E-01	1.98E-17	1.50E-17	3.47E-01	2.94E-01	8.00E-09
5.69E-09	900.512	1.22E+19	0.00E+00	1.84E+00	4.85E+05	1.09E-09	1.52E-07	3.08E+05	1.46E+01	1.29E+05	7.58E+00	7.71E+04	1.86E+00	1.58E-03	1.21E-01	3.91E+00	3.45E-01	6.39E-01	2.03E-01	0.00E+00	9.62E-03	3.18E-05	4.81E-11	2.11E-11	1.47E-18	1.13E-11	8.34E-20	1.70E-19	5.31E-18	1.75E-21	2.22E-16	2.88E+00	8.63E-20	5.41E-07	1.82E-07	3.55E-12	6.86E-21	5.36E-31	1.97E-25	1.77E-20	0.00E+00	2.72E-08	4.83E-02	1.03E+00	2.06E-17	1.56E-17	3.61E-01	3.06E-01	8.64E-09
5.70E-09	900.532	1.22E+19	0.00E+00	1.91E+00	4.85E+05	-4.38E-09	1.64E-07	3.08E+05	1.52E+01	1.29E+05	7.88E+00	7.71E+04	1.93E+00	1.64E-03	1.25E-01	4.06E+00	3.59E-01	6.64E-01	2.11E-01	0.00E+00	1.00E-02	3.31E-05	5.20E-11	2.28E-11	1.59E-18	1.22E-11	9.37E-20	1.83E-19	5.73E-18	1.96E-21	2.31E-16	2.99E+00	9.69E-20	5.62E-07	1.89E-07	3.69E-12	7.54E-21	5.99E-31	2.13E-25	1.91E-20	0.00E+00	2.94E-08	5.02E-02	1.07E+00	2.00E-17	1.62E-17	3.75E-01	3.18E-01	9.33E-09
5.71E-09	900.553	1.22E+19	0.00E+00	1.99E+00	4.85E+05	-4.38E-09	1.78E-07	3.08E+05	1.58E+01	1.29E+05	8.19E+00	7.71E+04	2.01E+00	1.71E-03	1.30E-01	4.22E+00	3.73E-01	6.90E-01	2.19E-01	0.00E+00	1.04E-02	3.44E-05	5.62E-11	2.46E-11	1.72E-18	1.32E-11	1.05E-19	1.97E-19	6.19E-18	2.19E-21	2.40E-16	3.11E+00	1.09E-19	5.85E-07	1.97E-07	3.84E-12	8.30E-21	6.70E-31	2.30E-25	2.07E-20	0.00E+00	3.18E-08	5.22E-02	1.11E+00	1.94E-17	1.67E-17	3.90E-01	3.30E-01	1.01E-08
5.72E-09	900.575	1.22E+19	0.00E+00	2.06E+00	4.85E+05	-4.38E-09	1.92E-07	3.08E+05	1.64E+01	1.29E+05	8.51E+00	7.71E+04	2.09E+00	1.78E-03	1.36E-01	4.39E+00	3.88E-01	7.17E-01	2.28E-01	0.00E+00	1.08E-02	3.57E-05	6.07E-11	2.65E-11	1.86E-18	1.42E-11	1.18E-19	2.12E-19	6.69E-18	2.46E-21	2.50E-16	3.23E+00	1.22E-19	6.08E-07	2.05E-07	3.99E-12	9.14E-21	7.49E-31	2.49E-25	2.23E-20	0.00E+00	3.43E-08	5.43E-02	1.15E+00	1.88E-17	1.73E-17	4.05E-01	3.43E-01	1.09E-08
5.73E-09	900.598	1.22E+19	0.00E+00	2.14E+00	4.85E+05	-4.38E-09	2.07E-07	3.08E+05	1.70E+01	1.29E+05	8.85E+00	7.71E+04	2.17E+00	1.85E-03	1.41E-01	4.56E+00	4.03E-01	7.46E-01	2.37E-01	0.00E+00	1.12E-02	3.71E-05	6.56E-11	2.86E-11	2.01E-18	1.54E-11	1.33E-19	2.28E-19	7.23E-18	2.76E-21	2.61E-16	3.36E+00	1.37E-19	6.32E-07	2.13E-07	4.15E-12	1.01E-20	8.37E-31	2.69E-25	2.41E-20	0.00E+00	3.71E-08	5.64E-02	1.20E+00	1.82E-17	1.78E-17	4.21E-01	3.57E-01	1.18E-08
5.74E-09	900.622	1.22E+19	0.00E+00	2.23E+00	4.85E+05	-4.38E-09	2.24E-07	3.08E+05	1.77E+01	1.29E+05	9.19E+00	7.71E+04	2.25E+00	1.92E-03	1.46E-01	4.74E+00	4.19E-01	7.75E-01	2.46E-01	0.00E+00	1.17E-02	3.86E-05	7.09E-11	3.09E-11	2.17E-18	1.66E-11	1.49E-19	2.46E-19	7.81E-18	3.09E-21	2.71E-16	3.49E+00	1.54E-19	6.57E-07	2.21E-07	4.32E-12	1.11E-20	9.36E-31	2.91E-25	2.61E-20	0.00E+00	4.01E-08	5.86E-02	1.25E+00	1.77E-17	1.84E-17	4.38E-01	3.71E-01	1.27E-08
5.75E-09	900.646	1.22E+19	0.00E+00	2.32E+00	4.85E+05	-4.38E-09	2.42E-07	3.08E+05	1.84E+01	1.29E+05	9.56E+00	7.71E+04	2.34E+00	1.99E-03	1.52E-01	4.93E+00	4.36E-01	8.06E-01	2.56E-01	0.00E+00	1.21E-02	4.01E-05	7.66E-11	3.33E-11	2.34E-18	1.80E-11	1.67E-19	2.64E-19	8.44E-18	3.47E-21	2.83E-16	3.63E+00	1.73E-19	6.83E-07	2.30E-07	4.49E-12	1.23E-20	1.05E-30	3.14E-25	2.82E-20	0.00E+00	4.33E-08	6.09E-02	1.30E+00	1.72E-17	1.89E-17	4.55E-01	3.85E-01	1.37E-08
5.76E-09	900.672	1.22E+19	0.00E+00	2.41E+00	4.85E+05	-4.38E-09	2.61E-07	3.08E+05	1.91E+01	1.29E+05	9.93E+00	7.71E+04	2.43E+00	2.07E-03	1.58E-01	5.12E+00	4.53E-01	8.37E-01	2.66E-01	0.00E+00	1.26E-02	4.17E-05	8.28E-11	3.60E-11	2.53E-18	1.94E-11	1.88E-19	2.85E-19	9.12E-18	3.89E-21	2.94E-16	3.77E+00	1.94E-19	7.10E-07	2.39E-07	4.66E-12	1.36E-20	1.17E-30	3.40E-25	3.04E-20	0.00E+00	4.68E-08	6.33E-02	1.35E+00	1.67E-17	1.94E-17	4.73E-01	4.01E-01	1.48E-08
5.77E-09	900.698	1.22E+19	0.00E+00	2.50E+00	4.85E+05	-4.38E-09	2.82E-07	3.08E+05	1.99E+01	1.29E+05	1.03E+01	7.71E+04	2.53E+00	2.15E-03	1.64E-01	5.32E+00	4.71E-01	8.70E-01	2.76E-01	0.00E+00	1.31E-02	4.33E-05	8.95E-11	3.88E-11	2.74E-18	2.10E-11	2.11E-19	3.07E-19	9.85E-18	4.36E-21	3.06E-16	3.92E+00	2.18E-19	7.38E-07	2.48E-07	4.85E-12	1.50E-20	1.31E-30	3.67E-25	3.29E-20	0.00E+00	5.05E-08	6.58E-02	1.40E+00	1.62E-17	1.98E-17	4.92E-01	4.16E-01	1.60E-08
5.78E-09	900.726	1.22E+19	0.00E+00	2.60E+00	4.85E+05	-4.38E-09	3.05E-07	3.08E+05	2.07E+01	1.29E+05	1.07E+01	7.71E+04	2.63E+00	2.24E-03	1.71E-01	5.53E+00	4.89E-01	9.05E-01	2.87E-01	0.00E+00	1.36E-02	4.51E-05	9.67E-11	4.19E-11	2.96E-18	2.27E-11	2.37E-19	3.30E-19	1.06E-17	4.89E-21	3.19E-16	4.07E+00	2.45E-19	7.67E-07	2.58E-07	5.04E-12	1.66E-20	1.47E-30	3.97E-25	3.55E-20	0.00E+00	5.46E-08	6.84E-02	1.45E+00	1.57E-17	2.03E-17	5.11E-01	4.33E-01	1.73E-08
5.79E-09	900.754	1.22E+19	0.00E+00	2.70E+00	4.85E+05	-4.38E-09	3.29E-07	3.08E+05	2.15E+01	1.29E+05	1.12E+01	7.71E+04	2.73E+00	2.33E-03	1.78E-01	5.75E+00	5.09E-01	9.40E-01	2.98E-01	0.00E+00	1.42E-02	4.68E-05	1.04E-10	4.53E-11	3.20E-18	2.45E-11	2.66E-19	3.56E-19	1.15E-17	5.48E-21	3.32E-16	4.23E+00	2.75E-19	7.98E-07	2.68E-07	5.24E-12	1.84E-20	1.64E-30	4.29E-25	3.84E-20	0.00E+00	5.90E-08	7.11E-02	1.51E+00	1.52E-17	2.08E-17	5.31E-01	4.50E-01	1.87E-08
5.80E-09	900.784	1.22E+19	0.00E+00	2.81E+00	4.85E+05	-4.38E-09	3.56E-07	3.08E+05	2.23E+01	1.29E+05	1.16E+01	7.71E+04	2.84E+00	2.42E-03	1.85E-01	5.98E+00	5.29E-01	9.77E-01	3.10E-01	0.00E+00	1.47E-02	4.87E-05	1.13E-10	4.89E-11	3.46E-18	2.65E-11	2.99E-19	3.84E-19	1.24E-17	6.15E-21	3.46E-16	4.40E+00	3.09E-19	8.29E-07	2.79E-07	5.45E-12	2.04E-20	1.84E-30	4.64E-25	4.15E-20	0.00E+00	6.37E-08	7.39E-02	1.57E+00	1.48E-17	2.12E-17	5.52E-01	4.68E-01	2.02E-08
5.81E-09	900.815	1.22E+19	0.00E+00	2.92E+00	4.85E+05	-4.38E-09	3.85E-07	3.08E+05	2.32E+01	1.29E+05	1.21E+01	7.71E+04	2.95E+00	2.51E-03	1.92E-01	6.21E+00	5.49E-01	1.02E+00	3.22E-01	0.00E+00	1.53E-02	5.06E-05	1.22E-10	5.28E-11	3.74E-18	2.86E-11	3.36E-19	4.13E-19	1.34E-17	6.90E-21	3.61E-16	4.57E+00	3.47E-19	8.62E-07	2.90E-07	5.67E-12	2.26E-20	2.05E-30	5.01E-25	4.48E-20	0.00E+00	6.88E-08	7.69E-02	1.63E+00	1.43E-17	2.16E-17	5.74E-01	4.86E-01	2.19E-08
5.82E-09	900.847	1.22E+19	0.00E+00	3.04E+00	4.85E+05	-4.38E-09	4.15E-07	3.08E+05	2.41E+01	1.29E+05	1.25E+01	7.71E+04	3.07E+00	2.61E-03	1.99E-01	6.46E+00	5.71E-01	1.06E+00	3.35E-01	0.00E+00	1.59E-02	5.26E-05	1.32E-10	5.70E-11	4.04E-18	3.09E-11	3.77E-19	4.45E-19	1.45E-17	7.74E-21	3.76E-16	4.75E+00	3.90E-19	8.97E-07	3.01E-07	5.90E-12	2.50E-20	2.30E-30	5.42E-25	4.85E-20	0.00E+00	7.44E-08	7.99E-02	1.70E+00	1.39E-17	2.20E-17	5.97E-01	5.05E-01	2.36E-08
5.83E-09	900.88	1.22E+19	0.00E+00	3.16E+00	4.85E+05	-4.38E-09	4.49E-07	3.08E+05	2.51E+01	1.29E+05	1.30E+01	7.71E+04	3.19E+00	2.72E-03	2.07E-01	6.71E+00	5.94E-01	1.10E+00	3.48E-01	0.00E+00	1.66E-02	5.47E-05	1.42E-10	6.15E-11	4.37E-18	3.34E-11	4.23E-19	4.80E-19	1.57E-17	8.68E-21	3.91E-16	4.94E+00	4.38E-19	9.32E-07	3.13E-07	6.13E-12	2.78E-20	2.57E-30	5.86E-25	5.24E-20	0.00E+00	8.04E-08	8.30E-02	1.76E+00	1.35E-17	2.24E-17	6.20E-01	5.25E-01	2.55E-08
5.84E-09	900.915	1.22E+19	0.00E+00	3.28E+00	4.85E+05	-4.38E-09	4.85E-07	3.08E+05	2.61E+01	1.29E+05	1.35E+01	7.71E+04	3.32E+00	2.82E-03	2.15E-01	6.98E+00	6.17E-01	1.14E+00	3.62E-01	0.00E+00	1.72E-02	5.68E-05	1.54E-10	6.64E-11	4.73E-18	3.61E-11	4.75E-19	5.17E-19	1.69E-17	9.74E-21	4.08E-16	5.14E+00	4.92E-19	9.69E-07	3.26E-07	6.38E-12	3.09E-20	2.88E-30	6.33E-25	5.66E-20	0.00E+00	8.68E-08	8.63E-02	1.83E+00	1.31E-17	2.28E-17	6.45E-01	5.46E-01	2.76E-08
5.85E-09	900.951	1.22E+19	0.00E+00	3.41E+00	4.85E+05	-4.38E-09	5.24E-07	3.08E+05	2.71E+01	1.29E+05	1.41E+01	7.71E+04	3.45E+00	2.93E-03	2.24E-01	7.25E+00	6.41E-01	1.19E+00	3.76E-01	0.00E+00	1.79E-02	5.91E-05	1.66E-10	7.17E-11	5.11E-18	3.90E-11	5.34E-19	5.58E-19	1.83E-17	1.09E-20	4.25E-16	5.34E+00	5.52E-19	1.01E-06	3.39E-07	6.63E-12	3.43E-20	3.23E-30	6.84E-25	6.11E-20	0.00E+00	9.38E-08	8.97E-02	1.91E+00	1.27E-17	2.32E-17	6.70E-01	5.67E-01	2.98E-08
5.86E-09	900.989	1.22E+19	0.00E+00	3.55E+00	4.85E+05	-4.38E-09	5.66E-07	3.08E+05	2.82E+01	1.29E+05	1.46E+01	7.71E+04	3.58E+00	3.05E-03	2.33E-01	7.54E+00	6.67E-01	1.23E+00	3.91E-01	0.00E+00	1.86E-02	6.14E-05	1.80E-10	7.74E-11	5.52E-18	4.21E-11	5.99E-19	6.01E-19	1.98E-17	1.23E-20	4.43E-16	5.55E+00	6.20E-19	1.05E-06	3.52E-07	6.89E-12	3.82E-20	3.61E-30	7.40E-25	6.61E-20	0.00E+00	1.01E-07	9.32E-02	1.98E+00	1.23E-17	2.36E-17	6.96E-01	5.90E-01	3.22E-08
5.87E-09	901.027	1.22E+19	0.00E+00	3.68E+00	4.85E+05	-4.38E-09	6.11E-07	3.08E+05	2.93E+01	1.29E+05	1.52E+01	7.71E+04	3.72E+00	3.17E-03	2.42E-01	7.83E+00	6.93E-01	1.28E+00	4.06E-01	0.00E+00	1.94E-02	6.38E-05	1.94E-10	8.36E-11	5.97E-18	4.55E-11	6.73E-19	6.48E-19	2.14E-17	1.38E-20	4.62E-16	5.77E+00	6.96E-19	1.09E-06	3.66E-07	7.17E-12	4.25E-20	4.05E-30	8.00E-25	7.14E-20	0.00E+00	1.09E-07	9.69E-02	2.06E+00	1.20E-17	2.39E-17	7.24E-01	6.13E-01	3.48E-08
5.88E-09	901.068	1.22E+19	0.00E+00	3.83E+00	4.85E+05	-3.28E-09	6.60E-07	3.08E+05	3.04E+01	1.29E+05	1.58E+01	7.71E+04	3.87E+00	3.29E-03	2.51E-01	8.14E+00	7.20E-01	1.33E+00	4.22E-01	0.00E+00	2.01E-02	6.63E-05	2.10E-10	9.03E-11	6.46E-18	4.92E-11	7.56E-19	6.99E-19	2.31E-17	1.54E-20	4.81E-16	6.00E+00	7.82E-19	1.13E-06	3.80E-07	7.46E-12	4.73E-20	4.53E-30	8.65E-25	7.71E-20	0.00E+00	1.18E-07	1.01E-01	2.14E+00	1.16E-17	2.43E-17	7.52E-01	6.37E-01	3.75E-08
5.89E-09	901.11	1.22E+19	0.00E+00	3.98E+00	4.85E+05	-3.28E-09	7.14E-07	3.08E+05	3.16E+01	1.29E+05	1.64E+01	7.71E+04	4.02E+00	3.42E-03	2.61E-01	8.46E+00	7.49E-01	1.38E+00	4.39E-01	0.00E+00	2.09E-02	6.89E-05	2.27E-10	9.75E-11	6.98E-18	5.31E-11	8.48E-19	7.54E-19	2.49E-17	1.73E-20	5.02E-16	6.23E+00	8.78E-19	1.18E-06	3.95E-07	7.76E-12	5.27E-20	5.08E-30	9.35E-25	8.34E-20	0.00E+00	1.28E-07	1.05E-01	2.23E+00	1.13E-17	2.46E-17	7.82E-01	6.62E-01	4.06E-08
5.90E-09	901.154	1.22E+19	0.00E+00	4.14E+00	4.85E+05	-3.28E-09	7.71E-07	3.08E+05	3.29E+01	1.29E+05	1.71E+01	7.71E+04	4.18E+00	3.56E-03	2.71E-01	8.80E+00	7.78E-01	1.44E+00	4.56E-01	0.00E+00	2.18E-02	7.17E-05	2.45E-10	1.05E-10	7.55E-18	5.74E-11	9.53E-19	8.13E-19	2.69E-17	1.94E-20	5.23E-16	6.48E+00	9.86E-19	1.22E-06	4.11E-07	8.07E-12	5.87E-20	5.69E-30	1.01E-24	9.01E-20	0.00E+00	1.38E-07	1.09E-01	2.31E+00	1.09E-17	2.49E-17	8.13E-01	6.88E-01	4.38E-08
5.91E-09	901.199	1.22E+19	0.00E+00	4.30E+00	4.85E+05	-3.28E-09	8.33E-07	3.08E+05	3.42E+01	1.29E+05	1.77E+01	7.71E+04	4.35E+00	3.70E-03	2.82E-01	9.14E+00	8.09E-01	1.50E+00	4.74E-01	0.00E+00	2.26E-02	7.45E-05	2.64E-10	1.14E-10	8.16E-18	6.20E-11	1.07E-18	8.76E-19	2.91E-17	2.18E-20	5.45E-16	6.73E+00	1.11E-18	1.27E-06	4.27E-07	8.39E-12	6.54E-20	6.38E-30	1.09E-24	9.73E-20	0.00E+00	1.49E-07	1.13E-01	2.40E+00	1.06E-17	2.52E-17	8.45E-01	7.15E-01	4.73E-08
5.92E-09	901.246	1.22E+19	0.00E+00	4.47E+00	4.85E+05	-3.28E-09	9.00E-07	3.08E+05	3.55E+01	1.29E+05	1.84E+01	7.71E+04	4.52E+00	3.84E-03	2.93E-01	9.50E+00	8.41E-01	1.55E+00	4.93E-01	0.00E+00	2.35E-02	7.74E-05	2.86E-10	1.23E-10	8.82E-18	6.70E-11	1.20E-18	9.45E-19	3.14E-17	2.45E-20	5.69E-16	7.00E+00	1.24E-18	1.32E-06	4.44E-07	8.73E-12	7.29E-20	7.14E-30	1.18E-24	1.05E-19	0.00E+00	1.61E-07	1.18E-01	2.50E+00	1.03E-17	2.55E-17	8.78E-01	7.44E-01	5.11E-08
5.93E-09	901.296	1.22E+19	0.00E+00	4.65E+00	4.85E+05	-3.28E-09	9.72E-07	3.08E+05	3.69E+01	1.29E+05	1.92E+01	7.71E+04	4.70E+00	3.99E-03	3.05E-01	9.88E+00	8.74E-01	1.62E+00	5.12E-01	0.00E+00	2.45E-02	8.05E-05	3.09E-10	1.33E-10	9.54E-18	7.24E-11	1.35E-18	1.02E-18	3.40E-17	2.74E-20	5.93E-16	7.27E+00	1.40E-18	1.38E-06	4.62E-07	9.08E-12	8.13E-20	8.01E-30	1.28E-24	1.14E-19	0.00E+00	1.74E-07	1.22E-01	2.60E+00	9.99E-18	2.58E-17	9.13E-01	7.73E-01	5.53E-08
5.94E-09	901.347	1.22E+19	0.00E+00	4.83E+00	4.85E+05	-3.28E-09	1.05E-06	3.08E+05	3.84E+01	1.29E+05	1.99E+01	7.71E+04	4.88E+00	4.15E-03	3.16E-01	1.03E+01	9.08E-01	1.68E+00	5.33E-01	0.00E+00	2.55E-02	8.36E-05	3.34E-10	1.43E-10	1.03E-17	7.83E-11	1.51E-18	1.10E-18	3.67E-17	3.08E-20	6.19E-16	7.56E+00	1.57E-18	1.43E-06	4.80E-07	9.44E-12	9.08E-20	8.97E-30	1.38E-24	1.23E-19	0.00E+00	1.88E-07	1.27E-01	2.70E+00	9.69E-18	2.61E-17	9.49E-01	8.03E-01	5.97E-08
5.95E-09	901.4	1.22E+19	0.00E+00	5.02E+00	4.85E+05	-3.28E-09	1.13E-06	3.08E+05	3.99E+01	1.29E+05	2.07E+01	7.71E+04	5.07E+00	4.32E-03	3.29E-01	1.07E+01	9.44E-01	1.75E+00	5.54E-01	0.00E+00	2.65E-02	8.69E-05	3.61E-10	1.55E-10	1.12E-17	8.46E-11	1.70E-18	1.19E-18	3.96E-17	3.46E-20	6.45E-16	7.86E+00	1.76E-18	1.49E-06	4.99E-07	9.82E-12	1.01E-19	1.01E-29	1.49E-24	1.33E-19	0.00E+00	2.03E-07	1.32E-01	2.81E+00	9.40E-18	2.64E-17	9.86E-01	8.35E-01	6.45E-08
5.96E-09	901.455	1.22E+19	0.00E+00	5.22E+00	4.85E+05	-3.28E-09	1.23E-06	3.08E+05	4.14E+01	1.29E+05	2.15E+01	7.71E+04	5.27E+00	4.48E-03	3.42E-01	1.11E+01	9.81E-01	1.81E+00	5.75E-01	0.00E+00	2.75E-02	9.04E-05	3.90E-10	1.67E-10	1.21E-17	9.14E-11	1.91E-18	1.28E-18	4.28E-17	3.88E-20	6.73E-16	8.17E+00	1.98E-18	1.55E-06	5.18E-07	1.02E-11	1.13E-19	1.13E-29	1.61E-24	1.43E-19	0.00E+00	2.19E-07	1.37E-01	2.92E+00	9.12E-18	2.67E-17	1.02E+00	8.68E-01	6.97E-08
5.97E-09	901.512	1.22E+19	0.00E+00	5.42E+00	4.85E+05	-3.28E-09	1.32E-06	3.08E+05	4.31E+01	1.29E+05	2.24E+01	7.71E+04	5.48E+00	4.66E-03	3.55E-01	1.15E+01	1.02E+00	1.89E+00	5.98E-01	0.00E+00	2.86E-02	9.39E-05	4.21E-10	1.80E-10	1.31E-17	9.87E-11	2.14E-18	1.38E-18	4.63E-17	4.35E-20	7.03E-16	8.49E+00	2.22E-18	1.61E-06	5.39E-07	1.06E-11	1.26E-19	1.26E-29	1.75E-24	1.55E-19	0.00E+00	2.37E-07	1.43E-01	3.03E+00	8.85E-18	2.69E-17	1.07E+00	9.02E-01	7.53E-08
5.98E-09	901.572	1.22E+19	0.00E+00	5.64E+00	4.85E+05	-3.28E-09	1.43E-06	3.08E+05	4.48E+01	1.29E+05	2.32E+01	7.71E+04	5.70E+00	4.84E-03	3.69E-01	1.20E+01	1.06E+00	1.96E+00	6.22E-01	0.00E+00	2.98E-02	9.76E-05	4.55E-10	1.95E-10	1.41E-17	1.07E-10	2.41E-18	1.49E-18	5.00E-17	4.88E-20	7.33E-16	8.82E+00	2.49E-18	1.67E-06	5.60E-07	1.11E-11	1.41E-19	1.42E-29	1.89E-24	1.68E-19	0.00E+00	2.56E-07	1.48E-01	3.15E+00	8.59E-18	2.72E-17	1.11E+00	9.38E-01	8.13E-08
5.99E-09	901.634	1.22E+19	0.00E+00	5.86E+00	4.85E+05	5.47E-10	1.54E-06	3.08E+05	4.65E+01	1.29E+05	2.42E+01	7.71E+04	5.92E+00	5.03E-03	3.83E-01	1.25E+01	1.10E+00	2.04E+00	6.46E-01	0.00E+00	3.10E-02	1.01E-04	4.91E-10	2.10E-10	1.53E-17	1.15E-10	2.70E-18	1.61E-18	5.40E-17	5.48E-20	7.65E-16	9.17E+00	2.80E-18	1.74E-06	5.82E-07	1.15E-11	1.58E-19	1.59E-29	2.04E-24	1.81E-19	0.00E+00	2.77E-07	1.54E-01	3.27E+00	1.05E-17	2.75E-17	1.15E+00	9.75E-01	8.78E-08
6.00E-09	901.698	1.22E+19	0.00E+00	6.09E+00	4.85E+05	5.47E-10	1.67E-06	3.08E+05	4.84E+01	1.29E+05	2.51E+01	7.71E+04	6.15E+00	5.23E-03	3.98E-01	1.29E+01	1.14E+00	2.12E+00	6.72E-01	0.00E+00	3.22E-02	1.05E-04	5.31E-10	2.27E-10	1.65E-17	1.25E-10	3.04E-18	1.73E-18	5.83E-17	6.15E-20	7.99E-16	9.53E+00	3.14E-18	1.81E-06	6.05E-07	1.20E-11	1.76E-19	1.78E-29	2.21E-24	1.96E-19	0.00E+00	2.99E-07	1.60E-01	3.40E+00	1.25E-17	2.78E-17	1.20E+00	1.01E+00	9.49E-08
6.01E-09	901.765	1.22E+19	0.00E+00	6.33E+00	4.85E+05	5.47E-10	1.80E-06	3.08E+05	5.03E+01	1.29E+05	2.61E+01	7.71E+04	6.40E+00	5.44E-03	4.14E-01	1.35E+01	1.19E+00	2.20E+00	6.98E-01	0.00E+00	3.35E-02	1.10E-04	5.74E-10	2.45E-10	1.79E-17	1.35E-10	3.41E-18	1.87E-18	6.30E-17	6.90E-20	8.34E-16	9.91E+00	3.53E-18	1.88E-06	6.29E-07	1.25E-11	1.97E-19	2.00E-29	2.39E-24	2.12E-19	0.00E+00	3.23E-07	1.66E-01	3.54E+00	1.45E-17	2.82E-17	1.24E+00	1.05E+00	1.03E-07
6.02E-09	901.834	1.22E+19	0.00E+00	6.58E+00	4.85E+05	5.47E-10	1.95E-06	3.08E+05	5.22E+01	1.29E+05	2.71E+01	7.71E+04	6.65E+00	5.65E-03	4.30E-01	1.40E+01	1.24E+00	2.29E+00	7.25E-01	0.00E+00	3.48E-02	1.14E-04	6.20E-10	2.65E-10	1.93E-17	1.45E-10	3.83E-18	2.02E-18	6.81E-17	7.75E-20	8.71E-16	1.03E+01	3.96E-18	1.96E-06	6.54E-07	1.30E-11	2.20E-19	2.24E-29	2.58E-24	2.29E-19	0.00E+00	3.49E-07	1.73E-01	3.68E+00	1.65E-17	2.87E-17	1.29E+00	1.09E+00	1.11E-07
6.03E-09	901.906	1.22E+19	0.00E+00	6.84E+00	4.85E+05	5.47E-10	2.10E-06	3.08E+05	5.43E+01	1.29E+05	2.82E+01	7.71E+04	6.91E+00	5.87E-03	4.47E-01	1.45E+01	1.29E+00	2.38E+00	7.54E-01	0.00E+00	3.62E-02	1.18E-04	6.70E-10	2.86E-10	2.09E-17	1.57E-10	4.30E-18	2.18E-18	7.35E-17	8.70E-20	9.10E-16	1.07E+01	4.45E-18	2.03E-06	6.80E-07	1.35E-11	2.46E-19	2.51E-29	2.80E-24	2.47E-19	0.00E+00	3.77E-07	1.80E-01	3.82E+00	1.85E-17	2.92E-17	1.34E+00	1.14E+00	1.20E-07
6.04E-09	901.981	1.22E+19	0.00E+00	7.11E+00	4.85E+05	5.47E-10	2.27E-06	3.08E+05	5.64E+01	1.29E+05	2.93E+01	7.71E+04	7.18E+00	6.10E-03	4.65E-01	1.51E+01	1.34E+00	2.47E+00	7.84E-01	0.00E+00	3.77E-02	1.23E-04	7.24E-10	3.09E-10	2.26E-17	1.70E-10	4.82E-18	2.35E-18	7.94E-17	9.76E-20	9.50E-16	1.11E+01	5.00E-18	2.12E-06	7.07E-07	1.40E-11	2.76E-19	2.81E-29	3.02E-24	2.67E-19	0.00E+00	4.07E-07	1.87E-01	3.97E+00	2.06E-17	2.97E-17	1.40E+00	1.18E+00	1.29E-07
6.05E-09	902.059	1.22E+19	0.00E+00	7.39E+00	4.85E+05	5.47E-10	2.45E-06	3.08E+05	5.87E+01	1.29E+05	3.05E+01	7.71E+04	7.46E+00	6.34E-03	4.83E-01	1.57E+01	1.39E+00	2.57E+00	8.15E-01	0.00E+00	3.92E-02	1.28E-04	7.82E-10	3.34E-10	2.45E-17	1.83E-10	5.42E-18	2.54E-18	8.58E-17	1.10E-19	9.93E-16	1.16E+01	5.61E-18	2.20E-06	7.35E-07	1.46E-11	3.08E-19	3.16E-29	3.27E-24	2.89E-19	0.00E+00	4.40E-07	1.94E-01	4.13E+00	2.28E-17	3.04E-17	1.45E+00	1.23E+00	1.40E-07
6.06E-09	902.141	1.22E+19	0.00E+00	7.68E+00	4.85E+05	5.47E-10	2.65E-06	3.08E+05	6.10E+01	1.29E+05	3.17E+01	7.71E+04	7.76E+00	6.59E-03	5.02E-01	1.63E+01	1.44E+00	2.67E+00	8.47E-01	0.00E+00	4.07E-02	1.33E-04	8.45E-10	3.61E-10	2.65E-17	1.98E-10	6.08E-18	2.74E-18	9.27E-17	1.23E-19	1.04E-15	1.20E+01	6.30E-18	2.29E-06	7.64E-07	1.52E-11	3.45E-19	3.54E-29	3.54E-24	3.12E-19	0.00E+00	4.75E-07	2.02E-01	4.29E+00	2.49E-17	3.11E-17	1.51E+00	1.28E+00	1.51E-07
6.07E-09	902.225	1.22E+19	0.00E+00	7.98E+00	4.85E+05	3.28E-09	2.86E-06	3.08E+05	6.34E+01	1.29E+05	3.29E+01	7.71E+04	8.06E+00	6.85E-03	5.21E-01	1.70E+01	1.50E+00	2.77E+00	8.80E-01	0.00E+00	4.24E-02	1.38E-04	9.13E-10	3.90E-10	2.86E-17	2.14E-10	6.83E-18	2.95E-18	1.00E-16	1.38E-19	1.08E-15	1.25E+01	7.07E-18	2.38E-06	7.94E-07	1.58E-11	3.86E-19	3.97E-29	3.83E-24	3.37E-19	0.00E+00	5.13E-07	2.10E-01	4.46E+00	4.20E-17	3.21E-17	1.57E+00	1.33E+00	1.63E-07
6.08E-09	902.312	1.22E+19	0.00E+00	8.29E+00	4.85E+05	3.28E-09	3.09E-06	3.08E+05	6.59E+01	1.29E+05	3.42E+01	7.71E+04	8.38E+00	7.12E-03	5.42E-01	1.76E+01	1.56E+00	2.88E+00	9.15E-01	0.00E+00	4.41E-02	1.44E-04	9.87E-10	4.21E-10	3.10E-17	2.31E-10	7.67E-18	3.19E-18	1.08E-16	1.55E-19	1.13E-15	1.30E+01	7.94E-18	2.48E-06	8.25E-07	1.65E-11	4.32E-19	4.45E-29	4.14E-24	3.65E-19	0.00E+00	5.54E-07	2.18E-01	4.63E+00	5.92E-17	3.35E-17	1.63E+00	1.38E+00	1.76E-07
6.09E-09	902.403	1.22E+19	0.00E+00	8.62E+00	4.85E+05	3.28E-09	3.34E-06	3.08E+05	6.84E+01	1.29E+05	3.55E+01	7.71E+04	8.71E+00	7.40E-03	5.63E-01	1.83E+01	1.62E+00	3.00E+00	9.50E-01	0.00E+00	4.58E-02	1.49E-04	1.07E-09	4.55E-10	3.35E-17	2.50E-10	8.61E-18	3.44E-18	1.17E-16	1.74E-19	1.19E-15	1.35E+01	8.92E-18	2.58E-06	8.58E-07	1.71E-11	4.84E-19	5.00E-29	4.48E-24	3.94E-19	0.00E+00	5.99E-07	2.27E-01	4.82E+00	7.67E-17	3.55E-17	1.69E+00	1.43E+00	1.90E-07
6.10E-09	902.498	1.22E+19	0.00E+00	8.96E+00	4.85E+05	3.28E-09	3.61E-06	3.08E+05	7.11E+01	1.29E+05	3.69E+01	7.71E+04	9.05E+00	7.69E-03	5.85E-01	1.90E+01	1.68E+00	3.11E+00	9.88E-01	0.00E+00	4.77E-02	1.55E-04	1.15E-09	4.91E-10	3.63E-17	2.70E-10	9.66E-18	3.71E-18	1.26E-16	1.95E-19	1.24E-15	1.40E+01	1.00E-17	2.68E-06	8.92E-07	1.79E-11	5.42E-19	5.61E-29	4.85E-24	4.26E-19	0.00E+00	6.47E-07	2.36E-01	5.01E+00	9.44E-17	3.80E-17	1.76E+00	1.49E+00	2.05E-07
6.11E-09	902.596	1.22E+19	0.00E+00	9.31E+00	4.85E+05	3.28E-09	3.90E-06	3.08E+05	7.39E+01	1.29E+05	3.84E+01	7.71E+04	9.41E+00	7.99E-03	6.07E-01	1.98E+01	1.75E+00	3.24E+00	1.03E+00	0.00E+00	4.96E-02	1.61E-04	1.25E-09	5.31E-10	3.92E-17	2.92E-10	1.08E-17	4.01E-18	1.36E-16	2.19E-19	1.30E-15	1.46E+01	1.12E-17	2.79E-06	9.27E-07	1.86E-11	6.07E-19	6.29E-29	5.25E-24	4.60E-19	0.00E+00	6.99E-07	2.45E-01	5.20E+00	1.12E-16	4.10E-17	1.83E+00	1.55E+00	2.22E-07
6.12E-09	902.698	1.22E+19	0.00E+00	9.68E+00	4.85E+05	3.28E-09	4.21E-06	3.08E+05	7.68E+01	1.29E+05	3.99E+01	7.71E+04	9.78E+00	8.30E-03	6.31E-01	2.06E+01	1.82E+00	3.36E+00	1.07E+00	0.00E+00	5.16E-02	1.68E-04	1.35E-09	5.73E-10	4.25E-17	3.15E-10	1.22E-17	4.33E-18	1.47E-16	2.46E-19	1.36E-15	1.51E+01	1.26E-17	2.90E-06	9.64E-07	1.94E-11	6.80E-19	7.06E-29	5.68E-24	4.98E-19	0.00E+00	7.55E-07	2.54E-01	5.41E+00	1.31E-16	4.46E-17	1.90E+00	1.61E+00	2.40E-07
6.13E-09	902.804	1.22E+19	0.00E+00	1.01E+01	4.85E+05	-1.09E-09	4.54E-06	3.08E+05	7.99E+01	1.29E+05	4.15E+01	7.71E+04	1.02E+01	8.63E-03	6.56E-01	2.14E+01	1.89E+00	3.50E+00	1.11E+00	0.00E+00	5.37E-02	1.74E-04	1.45E-09	6.19E-10	4.60E-17	3.41E-10	1.37E-17	4.67E-18	1.59E-16	2.76E-19	1.42E-15	1.57E+01	1.42E-17	3.01E-06	1.00E-06	2.02E-11	7.62E-19	7.92E-29	6.15E-24	5.38E-19	0.00E+00	8.16E-07	2.65E-01	5.62E+00	1.27E-16	4.83E-17	1.98E+00	1.67E+00	2.59E-07
6.14E-09	902.915	1.22E+19	0.00E+00	1.05E+01	4.85E+05	-1.09E-09	4.91E-06	3.08E+05	8.30E+01	1.29E+05	4.31E+01	7.71E+04	1.06E+01	8.96E-03	6.81E-01	2.22E+01	1.97E+00	3.63E+00	1.15E+00	0.00E+00	5.58E-02	1.81E-04	1.57E-09	6.69E-10	4.98E-17	3.68E-10	1.53E-17	5.04E-18	1.72E-16	3.10E-19	1.49E-15	1.64E+01	1.59E-17	3.14E-06	1.04E-06	2.10E-11	8.53E-19	8.88E-29	6.66E-24	5.82E-19	0.00E+00	8.81E-07	2.75E-01	5.84E+00	1.23E-16	5.20E-17	2.05E+00	1.74E+00	2.80E-07
6.15E-09	903.029	1.22E+19	0.00E+00	1.09E+01	4.85E+05	-1.09E-09	5.30E-06	3.08E+05	8.63E+01	1.29E+05	4.48E+01	7.71E+04	1.10E+01	9.31E-03	7.08E-01	2.31E+01	2.04E+00	3.78E+00	1.20E+00	0.00E+00	5.81E-02	1.88E-04	1.70E-09	7.23E-10	5.39E-17	3.98E-10	1.72E-17	5.44E-18	1.86E-16	3.48E-19	1.56E-15	1.70E+01	1.79E-17	3.26E-06	1.08E-06	2.19E-11	9.56E-19	9.97E-29	7.21E-24	6.29E-19	0.00E+00	9.52E-07	2.86E-01	6.07E+00	1.19E-16	5.55E-17	2.13E+00	1.81E+00	3.02E-07
6.16E-09	903.148	1.22E+19	0.00E+00	1.13E+01	4.85E+05	-1.09E-09	5.72E-06	3.08E+05	8.97E+01	1.29E+05	4.66E+01	7.71E+04	1.14E+01	9.68E-03	7.35E-01	2.40E+01	2.12E+00	3.92E+00	1.25E+00	0.00E+00	6.04E-02	1.96E-04	1.83E-09	7.81E-10	5.83E-17	4.30E-10	1.93E-17	5.87E-18	2.01E-16	3.90E-19	1.63E-15	1.77E+01	2.01E-17	3.39E-06	1.13E-06	2.28E-11	1.07E-18	1.12E-28	7.80E-24	6.80E-19	0.00E+00	1.03E-06	2.97E-01	6.31E+00	1.16E-16	5.90E-17	2.22E+00	1.88E+00	3.26E-07
6.17E-09	903.272	1.22E+19	0.00E+00	1.17E+01	4.85E+05	-1.09E-09	6.18E-06	3.08E+05	9.32E+01	1.29E+05	4.84E+01	7.71E+04	1.19E+01	1.01E-02	7.64E-01	2.49E+01	2.21E+00	4.08E+00	1.29E+00	0.00E+00	6.28E-02	2.03E-04	1.98E-09	8.44E-10	6.31E-17	4.65E-10	2.17E-17	6.34E-18	2.17E-16	4.38E-19	1.71E-15	1.84E+01	2.25E-17	3.53E-06	1.17E-06	2.38E-11	1.20E-18	1.26E-28	8.45E-24	7.36E-19	0.00E+00	1.11E-06	3.09E-01	6.56E+00	1.12E-16	6.23E-17	2.30E+00	1.95E+00	3.52E-07
6.18E-09	903.401	1.22E+19	0.00E+00	1.22E+01	4.85E+05	8.39E-18	6.68E-06	3.08E+05	9.68E+01	1.29E+05	5.03E+01	7.71E+04	1.23E+01	1.04E-02	7.93E-01	2.59E+01	2.29E+00	4.24E+00	1.34E+00	0.00E+00	6.54E-02	2.11E-04	2.14E-09	9.12E-10	6.83E-17	5.02E-10	2.44E-17	6.84E-18	2.34E-16	4.92E-19	1.79E-15	1.91E+01	2.53E-17	3.67E-06	1.22E-06	2.48E-11	1.34E-18	1.41E-28	9.15E-24	7.96E-19	0.00E+00	1.20E-06	3.21E-01	6.82E+00	1.09E-16	6.55E-17	2.40E+00	2.03E+00	3.81E-07
6.19E-09	903.534	1.22E+19	0.00E+00	1.27E+01	4.85E+05	1.67E-17	7.21E-06	3.08E+05	1.01E+02	1.29E+05	5.23E+01	7.71E+04	1.28E+01	1.09E-02	8.24E-01	2.69E+01	2.38E+00	4.41E+00	1.40E+00	0.00E+00	6.80E-02	2.20E-04	2.32E-09	9.85E-10	7.40E-17	5.43E-10	2.74E-17	7.39E-18	2.53E-16	5.52E-19	1.88E-15	1.98E+01	2.84E-17	3.82E-06	1.26E-06	2.58E-11	1.51E-18	1.58E-28	9.91E-24	8.60E-19	0.00E+00	1.30E-06	3.33E-01	7.08E+00	1.06E-16	6.87E-17	2.49E+00	2.11E+00	4.11E-07
6.20E-09	903.673	1.22E+19	0.00E+00	1.32E+01	4.85E+05	2.48E-17	7.79E-06	3.08E+05	1.05E+02	1.29E+05	5.43E+01	7.71E+04	1.33E+01	1.13E-02	8.56E-01	2.80E+01	2.48E+00	4.58E+00	1.45E+00	0.00E+00	7.08E-02	2.28E-04	2.50E-09	1.06E-09	8.01E-17	5.86E-10	3.07E-17	7.98E-18	2.73E-16	6.20E-19	1.97E-15	2.06E+01	3.19E-17	3.97E-06	1.31E-06	2.69E-11	1.69E-18	1.77E-28	1.07E-23	9.31E-19	0.00E+00	1.40E-06	3.46E-01	7.36E+00	1.03E-16	7.17E-17	2.59E+00	2.19E+00	4.44E-07
6.21E-09	903.817	1.22E+19	0.00E+00	1.37E+01	4.85E+05	3.28E-17	8.41E-06	3.08E+05	1.09E+02	1.29E+05	5.65E+01	7.71E+04	1.38E+01	1.17E-02	8.89E-01	2.91E+01	2.57E+00	4.76E+00	1.51E+00	0.00E+00	7.36E-02	2.37E-04	2.70E-09	1.15E-09	8.68E-17	6.33E-10	3.45E-17	8.61E-18	2.95E-16	6.96E-19	2.06E-15	2.14E+01	3.58E-17	4.14E-06	1.37E-06	2.81E-11	1.89E-18	1.99E-28	1.16E-23	1.01E-18	0.00E+00	1.51E-06	3.60E-01	7.65E+00	9.96E-17	7.47E-17	2.69E+00	2.28E+00	4.80E-07
6.22E-09	903.967	1.22E+19	0.00E+00	1.42E+01	4.85E+05	7.88E-18	9.08E-06	3.08E+05	1.13E+02	1.29E+05	5.87E+01	7.71E+04	1.44E+01	1.22E-02	9.24E-01	3.02E+01	2.67E+00	4.95E+00	1.57E+00	0.00E+00	7.66E-02	2.47E-04	2.92E-09	1.24E-09	9.40E-17	6.85E-10	3.87E-17	9.30E-18	3.19E-16	7.81E-19	2.16E-15	2.23E+01	4.01E-17	4.30E-06	1.42E-06	2.93E-11	2.12E-18	2.24E-28	1.26E-23	1.09E-18	0.00E+00	1.63E-06	3.74E-01	7.95E+00	9.67E-17	7.75E-17	2.79E+00	2.37E+00	5.18E-07
6.23E-09	904.123	1.22E+19	0.00E+00	1.48E+01	4.85E+05	1.56E-17	9.81E-06	3.08E+05	1.17E+02	1.29E+05	6.10E+01	7.71E+04	1.49E+01	1.27E-02	9.59E-01	3.14E+01	2.78E+00	5.14E+00	1.63E+00	0.00E+00	7.97E-02	2.56E-04	3.16E-09	1.34E-09	1.02E-16	7.40E-10	4.34E-17	1.00E-17	3.44E-16	8.77E-19	2.27E-15	2.31E+01	4.51E-17	4.48E-06	1.48E-06	3.05E-11	2.38E-18	2.51E-28	1.37E-23	1.18E-18	0.00E+00	1.76E-06	3.89E-01	8.26E+00	9.38E-17	8.03E-17	2.90E+00	2.46E+00	5.60E-07
6.24E-09	904.285	1.22E+19	0.00E+00	1.54E+01	4.85E+05	2.33E-17	1.06E-05	3.08E+05	1.22E+02	1.29E+05	6.34E+01	7.71E+04	1.55E+01	1.31E-02	9.96E-01	3.27E+01	2.89E+00	5.34E+00	1.69E+00	0.00E+00	8.30E-02	2.66E-04	3.41E-09	1.45E-09	1.10E-16	7.99E-10	4.87E-17	1.08E-17	3.72E-16	9.84E-19	2.39E-15	2.40E+01	5.06E-17	4.66E-06	1.54E-06	3.19E-11	2.67E-18	2.82E-28	1.48E-23	1.27E-18	0.00E+00	1.90E-06	4.04E-01	8.59E+00	9.10E-17	8.30E-17	3.02E+00	2.55E+00	6.04E-07
6.25E-09	904.453	1.22E+19	0.00E+00	1.60E+01	4.85E+05	3.08E-17	1.14E-05	3.08E+05	1.27E+02	1.29E+05	6.59E+01	7.71E+04	1.61E+01	1.37E-02	1.03E+00	3.39E+01	3.00E+00	5.55E+00	1.76E+00	0.00E+00	8.63E-02	2.77E-04	3.69E-09	1.57E-09	1.19E-16	8.64E-10	5.47E-17	1.17E-17	4.02E-16	1.10E-18	2.51E-15	2.50E+01	5.68E-17	4.85E-06	1.60E-06	3.32E-11	2.99E-18	3.16E-28	1.60E-23	1.38E-18	0.00E+00	2.06E-06	4.20E-01	8.92E+00	8.83E-17	8.56E-17	3.14E+00	2.66E+00	6.53E-07
6.26E-09	904.628	1.22E+19	0.00E+00	1.66E+01	4.85E+05	-1.09E-09	1.23E-05	3.08E+05	1.32E+02	1.29E+05	6.84E+01	7.71E+04	1.68E+01	1.42E-02	1.07E+00	3.53E+01	3.12E+00	5.77E+00	1.83E+00	0.00E+00	8.99E-02	2.88E-04	3.98E-09	1.69E-09	1.29E-16	9.33E-10	6.14E-17	1.26E-17	4.34E-16	1.24E-18	2.63E-15	2.60E+01	6.37E-17	5.04E-06	1.66E-06	3.47E-11	3.35E-18	3.55E-28	1.74E-23	1.49E-18	0.00E+00	2.22E-06	4.36E-01	9.27E+00	8.57E-17	8.82E-17	3.26E+00	2.76E+00	7.05E-07
6.27E-09	904.809	1.22E+19	0.00E+00	1.72E+01	4.85E+05	-1.09E-09	1.33E-05	3.08E+05	1.37E+02	1.29E+05	7.11E+01	7.71E+04	1.74E+01	1.47E-02	1.12E+00	3.67E+01	3.24E+00	5.99E+00	1.90E+00	0.00E+00	9.35E-02	2.99E-04	4.31E-09	1.83E-09	1.40E-16	1.01E-09	6.89E-17	1.36E-17	4.69E-16	1.39E-18	2.77E-15	2.70E+01	7.15E-17	5.25E-06	1.73E-06	3.62E-11	3.76E-18	3.99E-28	1.89E-23	1.62E-18	0.00E+00	2.40E-06	4.54E-01	9.64E+00	8.32E-17	9.06E-17	3.39E+00	2.87E+00	7.61E-07
6.28E-09	904.998	1.22E+19	0.00E+00	1.79E+01	4.85E+05	-1.09E-09	1.44E-05	3.08E+05	1.42E+02	1.29E+05	7.39E+01	7.71E+04	1.81E+01	1.53E-02	1.16E+00	3.81E+01	3.37E+00	6.23E+00	1.98E+00	0.00E+00	9.73E-02	3.11E-04	4.65E-09	1.98E-09	1.52E-16	1.09E-09	7.73E-17	1.47E-17	5.06E-16	1.56E-18	2.91E-15	2.81E+01	8.03E-17	5.46E-06	1.79E-06	3.79E-11	4.21E-18	4.48E-28	2.04E-23	1.75E-18	0.00E+00	2.59E-06	4.71E-01	1.00E+01	8.07E-17	9.30E-17	3.52E+00	2.98E+00	8.22E-07
6.29E-09	905.194	1.22E+19	0.00E+00	1.86E+01	4.85E+05	5.47E-10	1.55E-05	3.08E+05	1.48E+02	1.29E+05	7.68E+01	7.71E+04	1.88E+01	1.59E-02	1.20E+00	3.96E+01	3.50E+00	6.47E+00	2.05E+00	0.00E+00	1.01E-01	3.23E-04	5.03E-09	2.13E-09	1.65E-16	1.18E-09	8.68E-17	1.59E-17	5.47E-16	1.75E-18	3.06E-15	2.92E+01	9.01E-17	5.69E-06	1.87E-06	3.96E-11	4.72E-18	5.03E-28	2.22E-23	1.89E-18	0.00E+00	2.80E-06	4.90E-01	1.04E+01	8.52E-17	9.55E-17	3.66E+00	3.10E+00	8.88E-07
6.30E-09	905.397	1.22E+19	0.00E+00	1.93E+01	4.85E+05	5.47E-10	1.68E-05	3.08E+05	1.54E+02	1.29E+05	7.98E+01	7.71E+04	1.96E+01	1.65E-02	1.25E+00	4.11E+01	3.64E+00	6.73E+00	2.13E+00	0.00E+00	1.05E-01	3.35E-04	5.43E-09	2.31E-09	1.79E-16	1.27E-09	9.74E-17	1.72E-17	5.90E-16	1.97E-18	3.22E-15	3.03E+01	1.01E-16	5.92E-06	1.94E-06	4.13E-11	5.30E-18	5.65E-28	2.41E-23	2.05E-18	0.00E+00	3.02E-06	5.09E-01	1.08E+01	8.99E-17	9.80E-17	3.80E+00	3.22E+00	9.59E-07
6.31E-09	905.609	1.22E+19	0.00E+00	2.01E+01	4.85E+05	5.47E-10	1.81E-05	3.08E+05	1.60E+02	1.29E+05	8.30E+01	7.71E+04	2.03E+01	1.72E-02	1.30E+00	4.27E+01	3.78E+00	6.99E+00	2.22E+00	0.00E+00	1.10E-01	3.49E-04	5.87E-09	2.49E-09	1.94E-16	1.37E-09	1.09E-16	1.85E-17	6.38E-16	2.21E-18	3.39E-15	3.15E+01	1.14E-16	6.16E-06	2.02E-06	4.32E-11	5.94E-18	6.35E-28	2.61E-23	2.22E-18	0.00E+00	3.26E-06	5.29E-01	1.12E+01	9.47E-17	1.01E-16	3.95E+00	3.34E+00	1.04E-06
6.32E-09	905.829	1.22E+19	0.00E+00	2.09E+01	4.85E+05	-1.09E-09	1.96E-05	3.08E+05	1.66E+02	1.29E+05	8.62E+01	7.71E+04	2.11E+01	1.78E-02	1.35E+00	4.44E+01	3.93E+00	7.26E+00	2.30E+00	0.00E+00	1.14E-01	3.62E-04	6.35E-09	2.69E-09	2.10E-16	1.49E-09	1.23E-16	2.00E-17	6.89E-16	2.48E-18	3.57E-15	3.27E+01	1.27E-16	6.41E-06	2.10E-06	4.52E-11	6.66E-18	7.13E-28	2.83E-23	2.40E-18	0.00E+00	3.52E-06	5.50E-01	1.17E+01	9.19E-17	1.03E-16	4.10E+00	3.47E+00	1.12E-06
6.33E-09	906.057	1.21E+19	0.00E+00	2.17E+01	4.85E+05	-1.09E-09	2.11E-05	3.08E+05	1.72E+02	1.29E+05	8.96E+01	7.71E+04	2.19E+01	1.85E-02	1.40E+00	4.62E+01	4.08E+00	7.55E+00	2.39E+00	0.00E+00	1.19E-01	3.77E-04	6.86E-09	2.91E-09	2.28E-16	1.61E-09	1.38E-16	2.16E-17	7.44E-16	2.78E-18	3.76E-15	3.40E+01	1.43E-16	6.68E-06	2.18E-06	4.73E-11	7.47E-18	8.01E-28	3.08E-23	2.60E-18	0.00E+00	3.80E-06	5.71E-01	1.21E+01	8.92E-17	1.06E-16	4.26E+00	3.61E+00	1.21E-06
6.34E-09	906.294	1.21E+19	0.00E+00	2.26E+01	4.85E+05	-1.09E-09	2.28E-05	3.08E+05	1.79E+02	1.29E+05	9.31E+01	7.71E+04	2.28E+01	1.92E-02	1.45E+00	4.80E+01	4.24E+00	7.84E+00	2.49E+00	0.00E+00	1.24E-01	3.91E-04	7.41E-09	3.14E-09	2.47E-16	1.73E-09	1.54E-16	2.33E-17	8.03E-16	3.13E-18	3.96E-15	3.53E+01	1.60E-16	6.95E-06	2.27E-06	4.95E-11	8.38E-18	9.00E-28	3.34E-23	2.82E-18	0.00E+00	4.11E-06	5.94E-01	1.26E+01	8.65E-17	1.09E-16	4.43E+00	3.75E+00	1.30E-06
6.76E-09	906.551	1.21E+19	0.00E+00	2.25E+01	4.85E+05	-1.09E-09	2.84E-04	3.08E+05	1.97E+02	1.29E+05	1.13E+02	7.71E+04	4.60E+01	5.13E-02	3.35E+00	4.05E+01	9.37E+00	7.86E+00	3.31E+00	0.00E+00	3.34E-01	1.10E-03	5.84E-08	2.34E-08	4.16E-15	1.84E-08	4.91E-15	2.70E-16	5.73E-15	6.31E-17	5.59E-14	3.53E+01	3.55E-15	1.88E-05	5.70E-06	6.69E-10	1.71E-16	6.01E-26	1.39E-21	9.54E-17	0.00E+00	1.17E-06	1.59E-02	1.79E+01	2.44E-17	1.67E-16	4.37E+00	1.58E-01	9.19E-06
2.32E-08	906.998	1.21E+19	0.00E+00	2.06E+01	4.85E+05	-1.09E-09	7.76E-01	3.08E+05	3.30E+02	1.29E+05	2.01E+02	7.70E+04	1.85E+02	3.72E-01	9.52E+00	7.05E-01	7.73E-02	8.73E+00	7.37E+00	0.00E+00	7.37E+00	3.81E-02	6.60E-05	2.21E-05	3.58E-10	5.54E-05	7.14E-10	3.74E-12	1.58E-12	2.44E-12	9.01E-10	3.51E+01	1.97E-10	4.76E-04	2.65E-05	2.37E-07	6.99E-12	7.99E-19	3.70E-16	5.88E-12	0.00E+00	-1.01E-10	-5.10E-11	1.81E+01	1.07E-38	1.05E-16	2.56E+00	-1.28E-14	3.76E-05
4.30E-08	907.178	1.21E+19	0.00E+00	1.95E+01	4.85E+05	7.11E-09	2.14E+00	3.08E+05	3.78E+02	1.29E+05	2.07E+02	7.70E+04	1.79E+02	4.01E-01	9.80E+00	3.58E-01	9.39E-03	9.68E+00	7.35E+00	0.00E+00	1.40E+01	6.80E-02	2.92E-04	1.06E-04	3.56E-09	2.41E-04	7.00E-09	3.64E-11	4.59E-12	2.93E-11	6.69E-09	3.47E+01	2.00E-09	1.01E-03	3.06E-05	7.78E-07	8.11E-11	2.55E-17	4.76E-15	4.07E-11	0.00E+00	3.21E-20	-7.62E-15	1.80E+01	-1.55E-39	5.62E-17	1.41E+00	2.17E-128	3.73E-05
6.28E-08	907.356	1.21E+19	0.00E+00	1.88E+01	4.85E+05	7.11E-09	3.66E+00	3.08E+05	4.12E+02	1.29E+05	2.10E+02	7.71E+04	1.70E+02	4.20E-01	9.89E+00	2.47E-01	5.24E-03	1.05E+01	7.06E+00	0.00E+00	1.93E+01	8.65E-02	6.45E-04	2.50E-04	1.22E-08	5.17E-04	2.36E-08	1.29E-10	8.26E-12	1.16E-10	2.14E-08	3.43E+01	7.05E-09	1.53E-03	3.34E-05	1.58E-06	3.17E-10	1.76E-16	1.96E-14	1.20E-10	0.00E+00	1.78E-11	-3.28E-10	1.80E+01	1.77E-35	3.15E-17	7.96E-01	2.10E-128	3.71E-05
8.28E-08	907.505	1.21E+19	0.00E+00	1.84E+01	4.85E+05	7.11E-09	5.28E+00	3.08E+05	4.39E+02	1.29E+05	2.10E+02	7.71E+04	1.59E+02	4.35E-01	9.89E+00	1.77E-01	3.10E-03	1.12E+01	6.66E+00	0.00E+00	2.36E+01	9.80E-02	1.10E-03	4.48E-04	2.78E-08	8.54E-04	5.32E-08	3.09E-10	1.25E-11	3.01E-10	4.94E-08	3.39E+01	1.66E-08	2.03E-03	3.57E-05	2.65E-06	8.18E-10	6.73E-16	5.17E-14	2.57E-10	0.00E+00	-1.65E-07	-8.67E-08	1.80E+01	-3.77E-29	1.81E-17	4.54E-01	2.05E-128	3.69E-05
1.03E-07	907.631	1.21E+19	0.00E+00	1.82E+01	4.85E+05	-6.81E-07	7.00E+00	3.08E+05	4.62E+02	1.29E+05	2.10E+02	7.71E+04	1.49E+02	4.48E-01	9.85E+00	1.29E-01	1.94E-03	1.19E+01	6.22E+00	0.00E+00	2.69E+01	1.05E-01	1.62E-03	6.93E-04	5.16E-08	1.23E-03	9.68E-08	6.02E-10	1.71E-11	6.22E-10	9.50E-08	3.35E+01	3.15E-08	2.52E-03	3.76E-05	3.95E-06	1.68E-09	1.88E-15	1.08E-13	4.58E-10	0.00E+00	3.71E-25	-1.24E-19	1.80E+01	-1.97E-37	1.06E-17	2.61E-01	1.08E-129	3.66E-05
1.23E-07	907.742	1.21E+19	0.00E+00	1.81E+01	4.85E+05	-6.81E-07	8.79E+00	3.08E+05	4.82E+02	1.29E+05	2.09E+02	7.71E+04	1.39E+02	4.58E-01	9.78E+00	9.50E-02	1.29E-03	1.25E+01	5.76E+00	0.00E+00	2.97E+01	1.09E-01	2.21E-03	9.79E-04	8.42E-08	1.62E-03	1.55E-07	1.03E-09	2.21E-11	1.11E-09	1.63E-07	3.32E+01	5.25E-08	2.99E-03	3.93E-05	5.50E-06	3.01E-09	4.29E-15	1.94E-13	7.28E-10	0.00E+00	-3.40E-20	-5.31E-17	1.79E+01	-3.19E-35	6.23E-18	1.50E-01	1.07E-129	3.63E-05
1.43E-07	907.841	1.21E+19	0.00E+00	1.80E+01	4.85E+05	-6.81E-07	1.06E+01	3.08E+05	4.99E+02	1.29E+05	2.07E+02	7.71E+04	1.29E+02	4.68E-01	9.69E+00	7.06E-02	9.10E-04	1.30E+01	5.30E+00	0.00E+00	3.18E+01	1.12E-01	2.82E-03	1.30E-03	1.26E-07	2.02E-03	2.25E-07	1.62E-09	2.74E-11	1.81E-09	2.57E-07	3.28E+01	7.98E-08	3.44E-03	4.07E-05	7.27E-06	4.88E-09	8.55E-15	3.15E-13	1.07E-09	0.00E+00	-4.36E-18	-1.11E-14	1.79E+01	-3.67E-33	3.68E-18	8.68E-02	1.07E-129	3.60E-05
1.63E-07	907.932	1.21E+19	0.00E+00	1.79E+01	4.85E+05	-6.81E-07	1.25E+01	3.08E+05	5.14E+02	1.29E+05	2.05E+02	7.71E+04	1.20E+02	4.76E-01	9.58E+00	5.28E-02	6.86E-04	1.34E+01	4.87E+00	0.00E+00	3.36E+01	1.14E-01	3.47E-03	1.65E-03	1.76E-07	2.42E-03	3.08E-07	2.38E-09	3.30E-11	2.74E-09	3.82E-07	3.24E+01	1.14E-07	3.89E-03	4.20E-05	9.25E-06	7.38E-09	1.54E-14	4.77E-13	1.48E-09	0.00E+00	-7.79E-16	-1.64E-12	1.79E+01	-1.01E-31	2.18E-18	5.01E-02	1.06E-129	3.58E-05
1.84E-07	908.016	1.21E+19	0.00E+00	1.79E+01	4.85E+05	-6.81E-07	1.45E+01	3.08E+05	5.28E+02	1.29E+05	2.03E+02	7.72E+04	1.12E+02	4.83E-01	9.47E+00	3.97E-02	5.49E-04	1.39E+01	4.46E+00	0.00E+00	3.51E+01	1.15E-01	4.12E-03	2.03E-03	2.35E-07	2.81E-03	4.02E-07	3.34E-09	3.87E-11	3.94E-09	5.43E-07	3.20E+01	1.54E-07	4.32E-03	4.31E-05	1.14E-05	1.06E-08	2.59E-14	6.82E-13	1.97E-09	0.00E+00	-1.69E-13	-1.70E-12	1.78E+01	-1.72E-28	1.29E-18	2.89E-02	1.06E-129	3.55E-05
2.04E-07	908.096	1.21E+19	0.00E+00	1.78E+01	4.85E+05	-6.86E-07	1.65E+01	3.08E+05	5.40E+02	1.29E+05	2.01E+02	7.72E+04	1.04E+02	4.90E-01	9.36E+00	3.00E-02	4.63E-04	1.43E+01	4.09E+00	0.00E+00	3.63E+01	1.15E-01	4.79E-03	2.43E-03	3.03E-07	3.19E-03	5.05E-07	4.50E-09	4.47E-11	5.41E-09	7.43E-07	3.17E+01	2.00E-07	4.74E-03	4.41E-05	1.38E-05	1.45E-08	4.08E-14	9.35E-13	2.52E-09	0.00E+00	-7.61E-27	-7.85E-23	1.78E+01	-1.05E-38	7.68E-19	1.66E-02	5.53E-131	3.53E-05
2.25E-07	908.172	1.21E+19	0.00E+00	1.78E+01	4.85E+05	-6.86E-07	1.85E+01	3.08E+05	5.51E+02	1.29E+05	1.99E+02	7.72E+04	9.74E+01	4.96E-01	9.24E+00	2.28E-02	4.06E-04	1.46E+01	3.74E+00	0.00E+00	3.73E+01	1.16E-01	5.45E-03	2.85E-03	3.78E-07	3.56E-03	6.16E-07	5.89E-09	5.08E-11	7.20E-09	9.87E-07	3.13E+01	2.53E-07	5.14E-03	4.50E-05	1.64E-05	1.93E-08	6.15E-14	1.24E-12	3.14E-09	0.00E+00	-3.80E-24	-5.40E-20	1.78E+01	-8.25E-36	4.55E-19	9.56E-03	5.52E-131	3.50E-05
2.46E-07	908.245	1.21E+19	0.00E+00	1.78E+01	4.85E+05	-6.86E-07	2.06E+01	3.08E+05	5.61E+02	1.29E+05	1.96E+02	7.72E+04	9.11E+01	5.02E-01	9.12E+00	1.73E-02	3.68E-04	1.49E+01	3.43E+00	0.00E+00	3.82E+01	1.16E-01	6.11E-03	3.29E-03	4.61E-07	3.92E-03	7.33E-07	7.51E-09	5.71E-11	9.30E-09	1.28E-06	3.09E+01	3.11E-07	5.54E-03	4.59E-05	1.92E-05	2.50E-08	8.90E-14	1.59E-12	3.83E-09	0.00E+00	-6.33E-22	-6.17E-18	1.77E+01	-9.63E-37	2.70E-19	5.49E-03	5.51E-131	3.47E-05
2.67E-07	908.316	1.21E+19	0.00E+00	1.77E+01	4.85E+05	-6.86E-07	2.26E+01	3.08E+05	5.69E+02	1.29E+05	1.94E+02	7.72E+04	8.54E+01	5.07E-01	9.01E+00	1.32E-02	3.40E-04	1.52E+01	3.14E+00	0.00E+00	3.89E+01	1.16E-01	6.76E-03	3.74E-03	5.52E-07	4.26E-03	8.56E-07	9.39E-09	6.34E-11	1.17E-08	1.62E-06	3.06E+01	3.76E-07	5.92E-03	4.66E-05	2.21E-05	3.15E-08	1.25E-13	2.00E-12	4.57E-09	0.00E+00	-5.22E-20	-8.76E-16	1.77E+01	-5.79E-32	1.60E-19	3.15E-03	5.50E-131	3.45E-05
2.87E-07	908.385	1.21E+19	0.00E+00	1.77E+01	4.85E+05	-6.86E-07	2.47E+01	3.08E+05	5.78E+02	1.29E+05	1.92E+02	7.72E+04	8.03E+01	5.12E-01	8.89E+00	1.01E-02	3.19E-04	1.55E+01	2.88E+00	0.00E+00	3.95E+01	1.16E-01	7.40E-03	4.20E-03	6.49E-07	4.60E-03	9.83E-07	1.15E-08	6.98E-11	1.45E-08	2.02E-06	3.02E+01	4.45E-07	6.30E-03	4.73E-05	2.51E-05	3.90E-08	1.70E-13	2.47E-12	5.38E-09	0.00E+00	-6.64E-18	-4.92E-14	1.77E+01	-1.32E-29	9.49E-20	1.80E-03	5.49E-131	3.42E-05
3.08E-07	908.452	1.21E+19	0.00E+00	1.77E+01	4.85E+05	-6.86E-07	2.68E+01	3.08E+05	5.85E+02	1.29E+05	1.89E+02	7.72E+04	7.57E+01	5.16E-01	8.77E+00	7.72E-03	3.02E-04	1.57E+01	2.65E+00	0.00E+00	4.01E+01	1.16E-01	8.02E-03	4.68E-03	7.53E-07	4.91E-03	1.11E-06	1.39E-08	7.62E-11	1.77E-08	2.48E-06	2.99E+01	5.19E-07	6.66E-03	4.79E-05	2.84E-05	4.74E-08	2.26E-13	3.00E-12	6.24E-09	0.00E+00	-1.02E-15	-5.36E-12	1.77E+01	-8.08E-28	5.62E-20	1.03E-03	5.48E-131	3.40E-05
3.30E-07	908.518	1.21E+19	0.00E+00	1.76E+01	4.85E+05	-6.86E-07	2.90E+01	3.08E+05	5.92E+02	1.29E+05	1.87E+02	7.72E+04	7.16E+01	5.20E-01	8.65E+00	5.91E-03	2.88E-04	1.60E+01	2.44E+00	0.00E+00	4.06E+01	1.16E-01	8.64E-03	5.16E-03	8.62E-07	5.22E-03	1.25E-06	1.66E-08	8.26E-11	2.12E-08	3.01E-06	2.95E+01	5.98E-07	7.02E-03	4.85E-05	3.17E-05	5.69E-08	2.95E-13	3.58E-12	7.16E-09	0.00E+00	-7.21E-14	-1.37E-10	1.76E+01	-2.03E-27	3.32E-20	5.88E-04	5.47E-131	3.37E-05
3.51E-07	908.583	1.21E+19	0.00E+00	1.76E+01	4.85E+05	-6.83E-07	3.11E+01	3.08E+05	5.98E+02	1.29E+05	1.85E+02	7.72E+04	6.80E+01	5.24E-01	8.54E+00	4.52E-03	2.75E-04	1.62E+01	2.25E+00	0.00E+00	4.11E+01	1.16E-01	9.23E-03	5.65E-03	9.78E-07	5.52E-03	1.39E-06	1.95E-08	8.91E-11	2.51E-08	3.60E-06	2.92E+01	6.81E-07	7.36E-03	4.90E-05	3.53E-05	6.73E-08	3.78E-13	4.23E-12	8.14E-09	0.00E+00	-7.98E-27	-1.12E-23	1.76E+01	-2.96E-39	1.97E-20	3.35E-04	2.80E-132	3.35E-05
3.72E-07	908.648	1.21E+19	0.00E+00	1.76E+01	4.85E+05	-6.83E-07	3.33E+01	3.08E+05	6.03E+02	1.29E+05	1.82E+02	7.73E+04	6.48E+01	5.28E-01	8.43E+00	3.47E-03	2.64E-04	1.64E+01	2.08E+00	0.00E+00	4.15E+01	1.16E-01	9.81E-03	6.15E-03	1.10E-06	5.81E-03	1.53E-06	2.28E-08	9.55E-11	2.94E-08	4.26E-06	2.89E+01	7.68E-07	7.70E-03	4.95E-05	3.89E-05	7.88E-08	4.77E-13	4.93E-12	9.17E-09	0.00E+00	-9.45E-25	-9.51E-22	1.76E+01	-6.22E-38	1.16E-20	1.90E-04	2.79E-132	3.32E-05
3.94E-07	908.711	1.21E+19	0.00E+00	1.75E+01	4.85E+05	-6.83E-07	3.54E+01	3.08E+05	6.09E+02	1.29E+05	1.80E+02	7.73E+04	6.19E+01	5.32E-01	8.31E+00	2.66E-03	2.54E-04	1.65E+01	1.93E+00	0.00E+00	4.19E+01	1.16E-01	1.04E-02	6.65E-03	1.22E-06	6.09E-03	1.67E-06	2.63E-08	1.02E-10	3.41E-08	4.99E-06	2.85E+01	8.58E-07	8.02E-03	4.99E-05	4.27E-05	9.14E-08	5.93E-13	5.70E-12	1.03E-08	0.00E+00	-5.90E-24	-7.65E-21	1.75E+01	-7.63E-38	6.87E-21	1.08E-04	2.79E-132	3.30E-05
4.15E-07	908.775	1.21E+19	0.00E+00	1.75E+01	4.85E+05	-6.83E-07	3.76E+01	3.08E+05	6.13E+02	1.29E+05	1.78E+02	7.73E+04	5.93E+01	5.35E-01	8.20E+00	2.04E-03	2.45E-04	1.67E+01	1.79E+00	0.00E+00	4.23E+01	1.16E-01	1.09E-02	7.16E-03	1.36E-06	6.36E-03	1.81E-06	3.02E-08	1.08E-10	3.92E-08	5.81E-06	2.82E+01	9.51E-07	8.34E-03	5.03E-05	4.65E-05	1.05E-07	7.28E-13	6.53E-12	1.14E-08	0.00E+00	-1.22E-21	-7.34E-19	1.75E+01	-4.05E-34	4.06E-21	6.12E-05	2.78E-132	3.27E-05
4.37E-07	908.837	1.21E+19	0.00E+00	1.75E+01	4.85E+05	-6.83E-07	3.98E+01	3.08E+05	6.18E+02	1.29E+05	1.76E+02	7.73E+04	5.71E+01	5.38E-01	8.09E+00	1.56E-03	2.36E-04	1.68E+01	1.67E+00	0.00E+00	4.26E+01	1.16E-01	1.14E-02	7.67E-03	1.49E-06	6.62E-03	1.96E-06	3.43E-08	1.15E-10	4.46E-08	6.70E-06	2.79E+01	1.05E-06	8.65E-03	5.07E-05	5.05E-05	1.20E-07	8.85E-13	7.42E-12	1.26E-08	0.00E+00	-3.27E-21	-1.11E-17	1.75E+01	1.23E-34	2.39E-21	3.46E-05	2.78E-132	3.25E-05
4.58E-07	908.9	1.21E+19	0.00E+00	1.74E+01	4.85E+05	-6.83E-07	4.19E+01	3.08E+05	6.22E+02	1.29E+05	1.74E+02	7.73E+04	5.51E+01	5.41E-01	7.99E+00	1.20E-03	2.28E-04	1.70E+01	1.56E+00	0.00E+00	4.29E+01	1.16E-01	1.20E-02	8.19E-03	1.63E-06	6.88E-03	2.11E-06	3.88E-08	1.21E-10	5.05E-08	7.68E-06	2.75E+01	1.15E-06	8.95E-03	5.10E-05	5.46E-05	1.35E-07	1.06E-12	8.37E-12	1.39E-08	0.00E+00	-3.63E-20	-1.13E-17	1.74E+01	-5.06E-32	1.41E-21	1.96E-05	2.78E-132	3.22E-05
4.80E-07	908.962	1.21E+19	0.00E+00	1.74E+01	4.85E+05	-6.83E-07	4.41E+01	3.08E+05	6.25E+02	1.29E+05	1.72E+02	7.73E+04	5.33E+01	5.44E-01	7.88E+00	9.26E-04	2.21E-04	1.71E+01	1.46E+00	0.00E+00	4.33E+01	1.16E-01	1.24E-02	8.70E-03	1.77E-06	7.14E-03	2.26E-06	4.36E-08	1.27E-10	5.68E-08	8.74E-06	2.72E+01	1.25E-06	9.25E-03	5.13E-05	5.88E-05	1.52E-07	1.27E-12	9.38E-12	1.52E-08	0.00E+00	-7.05E-19	-4.51E-16	1.74E+01	-3.44E-32	8.31E-22	1.10E-05	2.77E-132	3.20E-05
5.02E-07	909.024	1.21E+19	0.00E+00	1.74E+01	4.85E+05	-6.83E-07	4.63E+01	3.08E+05	6.29E+02	1.29E+05	1.69E+02	7.73E+04	5.18E+01	5.47E-01	7.77E+00	7.15E-04	2.14E-04	1.72E+01	1.38E+00	0.00E+00	4.36E+01	1.16E-01	1.29E-02	9.23E-03	1.92E-06	7.39E-03	2.41E-06	4.86E-08	1.33E-10	6.34E-08	9.89E-06	2.69E+01	1.35E-06	9.53E-03	5.16E-05	6.31E-05	1.70E-07	1.49E-12	1.05E-11	1.66E-08	0.00E+00	-1.66E-19	-7.30E-15	1.74E+01	-4.99E-30	4.89E-22	6.20E-06	2.77E-132	3.17E-05
5.24E-07	909.086	1.21E+19	0.00E+00	1.74E+01	4.85E+05	-6.81E-07	4.85E+01	3.08E+05	6.32E+02	1.29E+05	1.67E+02	7.73E+04	5.04E+01	5.49E-01	7.67E+00	5.53E-04	2.07E-04	1.73E+01	1.30E+00	0.00E+00	4.39E+01	1.16E-01	1.34E-02	9.75E-03	2.07E-06	7.63E-03	2.56E-06	5.40E-08	1.39E-10	7.05E-08	1.11E-05	2.66E+01	1.45E-06	9.81E-03	5.19E-05	6.75E-05	1.89E-07	1.75E-12	1.16E-11	1.80E-08	0.00E+00	-1.65E-27	-1.09E-23	1.74E+01	-6.91E-42	2.88E-22	3.48E-06	1.39E-133	3.15E-05
5.47E-07	909.148	1.21E+19	0.00E+00	1.73E+01	4.85E+05	-6.81E-07	5.06E+01	3.08E+05	6.35E+02	1.29E+05	1.65E+02	7.73E+04	4.93E+01	5.52E-01	7.57E+00	4.30E-04	2.01E-04	1.74E+01	1.23E+00	0.00E+00	4.42E+01	1.16E-01	1.38E-02	1.03E-02	2.23E-06	7.88E-03	2.72E-06	5.98E-08	1.45E-10	7.80E-08	1.25E-05	2.63E+01	1.56E-06	1.01E-02	5.22E-05	7.19E-05	2.09E-07	2.04E-12	1.28E-11	1.95E-08	0.00E+00	-9.01E-28	-3.44E-21	1.73E+01	-5.10E-40	1.69E-22	1.95E-06	1.39E-133	3.13E-05
5.69E-07	909.21	1.21E+19	0.00E+00	1.73E+01	4.85E+05	-6.81E-07	5.28E+01	3.08E+05	6.38E+02	1.29E+05	1.63E+02	7.73E+04	4.82E+01	5.54E-01	7.47E+00	3.36E-04	1.94E-04	1.75E+01	1.16E+00	0.00E+00	4.45E+01	1.16E-01	1.42E-02	1.08E-02	2.39E-06	8.12E-03	2.88E-06	6.58E-08	1.51E-10	8.58E-08	1.39E-05	2.60E+01	1.66E-06	1.03E-02	5.24E-05	7.65E-05	2.30E-07	2.36E-12	1.40E-11	2.11E-08	0.00E+00	-1.33E-25	-1.15E-20	1.73E+01	-8.07E-39	9.94E-23	1.09E-06	1.38E-133	3.10E-05
5.91E-07	909.272	1.21E+19	0.00E+00	1.73E+01	4.85E+05	-6.81E-07	5.50E+01	3.08E+05	6.40E+02	1.29E+05	1.61E+02	7.73E+04	4.73E+01	5.57E-01	7.37E+00	2.65E-04	1.89E-04	1.76E+01	1.10E+00	0.00E+00	4.48E+01	1.16E-01	1.46E-02	1.13E-02	2.55E-06	8.36E-03	3.04E-06	7.21E-08	1.57E-10	9.41E-08	1.54E-05	2.57E+01	1.77E-06	1.06E-02	5.26E-05	8.11E-05	2.52E-07	2.71E-12	1.53E-11	2.27E-08	0.00E+00	-3.35E-25	-2.15E-21	1.73E+01	-1.13E-37	5.84E-23	6.10E-07	1.38E-133	3.08E-05
6.14E-07	909.334	1.21E+19	0.00E+00	1.72E+01	4.85E+05	-6.81E-07	5.71E+01	3.08E+05	6.42E+02	1.29E+05	1.59E+02	7.73E+04	4.65E+01	5.59E-01	7.27E+00	2.11E-04	1.83E-04	1.77E+01	1.05E+00	0.00E+00	4.51E+01	1.16E-01	1.50E-02	1.19E-02	2.72E-06	8.60E-03	3.20E-06	7.88E-08	1.63E-10	1.03E-07	1.71E-05	2.53E+01	1.88E-06	1.09E-02	5.28E-05	8.57E-05	2.75E-07	3.09E-12	1.67E-11	2.45E-08	0.00E+00	-1.86E-23	-7.92E-20	1.72E+01	-4.97E-39	3.42E-23	3.40E-07	1.38E-133	3.05E-05
6.36E-07	909.396	1.21E+19	0.00E+00	1.72E+01	4.85E+05	-6.81E-07	5.93E+01	3.08E+05	6.45E+02	1.29E+05	1.57E+02	7.73E+04	4.59E+01	5.61E-01	7.18E+00	1.69E-04	1.78E-04	1.78E+01	1.00E+00	0.00E+00	4.53E+01	1.16E-01	1.54E-02	1.24E-02	2.88E-06	8.84E-03	3.36E-06	8.58E-08	1.69E-10	1.12E-07	1.88E-05	2.50E+01	1.99E-06	1.11E-02	5.30E-05	9.05E-05	2.99E-07	3.52E-12	1.81E-11	2.63E-08	0.00E+00	-8.15E-23	-4.73E-19	1.72E+01	-6.24E-36	2.01E-23	1.89E-07	1.38E-133	3.03E-05
6.59E-07	909.458	1.21E+19	0.00E+00	1.72E+01	4.85E+05	-6.81E-07	6.15E+01	3.08E+05	6.47E+02	1.29E+05	1.55E+02	7.73E+04	4.53E+01	5.63E-01	7.08E+00	1.38E-04	1.73E-04	1.79E+01	9.63E-01	0.00E+00	4.56E+01	1.16E-01	1.58E-02	1.29E-02	3.06E-06	9.08E-03	3.53E-06	9.31E-08	1.74E-10	1.21E-07	2.07E-05	2.47E+01	2.09E-06	1.13E-02	5.32E-05	9.52E-05	3.25E-07	3.98E-12	1.96E-11	2.81E-08	0.00E+00	1.31E-23	-3.73E-19	1.72E+01	-2.99E-35	1.17E-23	1.05E-07	1.37E-133	3.01E-05
6.82E-07	909.521	1.21E+19	0.00E+00	1.71E+01	4.85E+05	-6.81E-07	6.36E+01	3.08E+05	6.49E+02	1.29E+05	1.54E+02	7.74E+04	4.48E+01	5.66E-01	6.99E+00	1.14E-04	1.68E-04	1.79E+01	9.24E-01	0.00E+00	4.59E+01	1.16E-01	1.61E-02	1.34E-02	3.23E-06	9.32E-03	3.70E-06	1.01E-07	1.80E-10	1.31E-07	2.27E-05	2.44E+01	2.20E-06	1.16E-02	5.34E-05	1.00E-04	3.51E-07	4.48E-12	2.11E-11	3.01E-08	0.00E+00	-2.32E-21	-4.24E-18	1.71E+01	-3.91E-36	6.87E-24	5.82E-08	1.37E-133	2.98E-05
7.05E-07	909.583	1.21E+19	0.00E+00	1.71E+01	4.85E+05	-6.81E-07	6.58E+01	3.08E+05	6.51E+02	1.29E+05	1.52E+02	7.74E+04	4.44E+01	5.68E-01	6.90E+00	9.55E-05	1.63E-04	1.80E+01	8.90E-01	0.00E+00	4.62E+01	1.16E-01	1.65E-02	1.40E-02	3.41E-06	9.56E-03	3.88E-06	1.09E-07	1.85E-10	1.41E-07	2.47E-05	2.41E+01	2.31E-06	1.18E-02	5.36E-05	1.05E-04	3.78E-07	5.03E-12	2.27E-11	3.22E-08	0.00E+00	-2.34E-20	-9.34E-17	1.71E+01	-4.16E-34	4.02E-24	3.22E-08	1.37E-133	2.96E-05
7.28E-07	909.646	1.21E+19	0.00E+00	1.71E+01	4.85E+05	-6.79E-07	6.79E+01	3.08E+05	6.53E+02	1.29E+05	1.50E+02	7.74E+04	4.40E+01	5.70E-01	6.81E+00	8.16E-05	1.59E-04	1.81E+01	8.58E-01	0.00E+00	4.64E+01	1.16E-01	1.68E-02	1.45E-02	3.59E-06	9.80E-03	4.05E-06	1.17E-07	1.90E-10	1.52E-07	2.69E-05	2.38E+01	2.42E-06	1.20E-02	5.37E-05	1.10E-04	4.06E-07	5.61E-12	2.43E-11	3.43E-08	0.00E+00	1.80E-28	-2.70E-22	1.71E+01	-2.09E-44	2.35E-24	1.78E-08	6.76E-135	2.94E-05
7.51E-07	909.709	1.21E+19	0.00E+00	1.70E+01	4.85E+05	-6.79E-07	7.00E+01	3.08E+05	6.54E+02	1.29E+05	1.48E+02	7.74E+04	4.37E+01	5.72E-01	6.72E+00	7.10E-05	1.55E-04	1.81E+01	8.29E-01	0.00E+00	4.67E+01	1.16E-01	1.71E-02	1.50E-02	3.78E-06	1.00E-02	4.23E-06	1.25E-07	1.95E-10	1.63E-07	2.92E-05	2.36E+01	2.52E-06	1.22E-02	5.39E-05	1.15E-04	4.36E-07	6.25E-12	2.60E-11	3.65E-08	0.00E+00	-2.86E-26	-4.21E-22	1.70E+01	-1.31E-42	1.37E-24	9.78E-09	6.75E-135	2.91E-05
7.75E-07	909.772	1.21E+19	0.00E+00	1.70E+01	4.85E+05	-6.79E-07	7.22E+01	3.08E+05	6.56E+02	1.29E+05	1.46E+02	7.74E+04	4.35E+01	5.74E-01	6.63E+00	6.29E-05	1.50E-04	1.82E+01	8.03E-01	0.00E+00	4.70E+01	1.16E-01	1.74E-02	1.55E-02	3.97E-06	1.03E-02	4.41E-06	1.34E-07	2.00E-10	1.74E-07	3.16E-05	2.33E+01	2.63E-06	1.24E-02	5.40E-05	1.20E-04	4.66E-07	6.93E-12	2.77E-11	3.89E-08	0.00E+00	-7.37E-25	-9.35E-21	1.70E+01	-6.32E-42	8.00E-25	5.37E-09	6.73E-135	2.89E-05
7.98E-07	909.835	1.21E+19	0.00E+00	1.70E+01	4.85E+05	-6.79E-07	7.43E+01	3.08E+05	6.57E+02	1.29E+05	1.45E+02	7.74E+04	4.33E+01	5.76E-01	6.54E+00	5.67E-05	1.46E-04	1.82E+01	7.79E-01	0.00E+00	4.72E+01	1.16E-01	1.76E-02	1.60E-02	4.16E-06	1.05E-02	4.59E-06	1.43E-07	2.05E-10	1.86E-07	3.42E-05	2.30E+01	2.73E-06	1.26E-02	5.42E-05	1.25E-04	4.97E-07	7.66E-12	2.95E-11	4.13E-08	0.00E+00	-2.45E-24	-4.21E-20	1.70E+01	-1.19E-40	4.66E-25	2.95E-09	6.72E-135	2.87E-05
8.22E-07	909.899	1.21E+19	0.00E+00	1.70E+01	4.85E+05	-6.79E-07	7.64E+01	3.08E+05	6.59E+02	1.29E+05	1.43E+02	7.74E+04	4.31E+01	5.77E-01	6.46E+00	5.19E-05	1.43E-04	1.83E+01	7.57E-01	0.00E+00	4.75E+01	1.16E-01	1.79E-02	1.66E-02	4.35E-06	1.08E-02	4.78E-06	1.53E-07	2.10E-10	1.98E-07	3.69E-05	2.27E+01	2.83E-06	1.28E-02	5.43E-05	1.30E-04	5.29E-07	8.44E-12	3.13E-11	4.38E-08	0.00E+00	-1.40E-24	1.07E-20	1.69E+01	-1.81E-40	2.71E-25	1.61E-09	6.71E-135	2.84E-05
8.46E-07	909.962	1.21E+19	0.00E+00	1.69E+01	4.85E+05	-6.79E-07	7.85E+01	3.08E+05	6.60E+02	1.29E+05	1.41E+02	7.74E+04	4.30E+01	5.79E-01	6.37E+00	4.83E-05	1.39E-04	1.83E+01	7.37E-01	0.00E+00	4.77E+01	1.16E-01	1.82E-02	1.71E-02	4.55E-06	1.10E-02	4.97E-06	1.63E-07	2.15E-10	2.10E-07	3.97E-05	2.24E+01	2.94E-06	1.30E-02	5.44E-05	1.35E-04	5.62E-07	9.27E-12	3.31E-11	4.65E-08	0.00E+00	-2.12E-24	-6.52E-19	1.69E+01	-2.00E-40	1.58E-25	8.80E-10	6.70E-135	2.82E-05
8.70E-07	910.026	1.21E+19	0.00E+00	1.69E+01	4.85E+05	-6.79E-07	8.06E+01	3.08E+05	6.62E+02	1.29E+05	1.39E+02	7.74E+04	4.28E+01	5.81E-01	6.29E+00	4.54E-05	1.35E-04	1.84E+01	7.18E-01	0.00E+00	4.80E+01	1.16E-01	1.84E-02	1.76E-02	4.75E-06	1.13E-02	5.17E-06	1.73E-07	2.20E-10	2.23E-07	4.26E-05	2.21E+01	3.04E-06	1.32E-02	5.46E-05	1.40E-04	5.96E-07	1.02E-11	3.50E-11	4.92E-08	0.00E+00	-6.73E-23	-6.67E-18	1.69E+01	-8.64E-39	9.18E-26	4.80E-10	6.69E-135	2.80E-05
8.94E-07	910.091	1.21E+19	0.00E+00	1.69E+01	4.85E+05	-6.79E-07	8.27E+01	3.08E+05	6.63E+02	1.29E+05	1.38E+02	7.74E+04	4.28E+01	5.83E-01	6.21E+00	4.31E-05	1.32E-04	1.84E+01	7.01E-01	0.00E+00	4.83E+01	1.16E-01	1.86E-02	1.81E-02	4.96E-06	1.15E-02	5.36E-06	1.83E-07	2.24E-10	2.36E-07	4.56E-05	2.18E+01	3.13E-06	1.34E-02	5.47E-05	1.45E-04	6.31E-07	1.11E-11	3.69E-11	5.21E-08	0.00E+00	-3.23E-22	-2.70E-17	1.69E+01	-4.39E-38	5.33E-26	2.61E-10	6.67E-135	2.78E-05
9.18E-07	910.155	1.21E+19	0.00E+00	1.68E+01	4.85E+05	-6.78E-07	8.48E+01	3.08E+05	6.64E+02	1.29E+05	1.36E+02	7.74E+04	4.27E+01	5.85E-01	6.13E+00	4.13E-05	1.29E-04	1.85E+01	6.84E-01	0.00E+00	4.85E+01	1.16E-01	1.88E-02	1.86E-02	5.16E-06	1.18E-02	5.56E-06	1.94E-07	2.29E-10	2.49E-07	4.88E-05	2.16E+01	3.23E-06	1.36E-02	5.48E-05	1.51E-04	6.67E-07	1.21E-11	3.89E-11	5.50E-08	0.00E+00	-7.27E-28	-6.17E-26	1.68E+01	-6.18E-45	3.09E-26	1.42E-10	3.24E-136	2.75E-05
9.42E-07	910.22	1.21E+19	0.00E+00	1.68E+01	4.85E+05	-6.78E-07	8.68E+01	3.08E+05	6.65E+02	1.29E+05	1.34E+02	7.74E+04	4.27E+01	5.86E-01	6.05E+00	3.99E-05	1.25E-04	1.85E+01	6.69E-01	0.00E+00	4.88E+01	1.16E-01	1.90E-02	1.91E-02	5.37E-06	1.20E-02	5.76E-06	2.04E-07	2.33E-10	2.63E-07	5.21E-05	2.13E+01	3.33E-06	1.37E-02	5.49E-05	1.56E-04	7.03E-07	1.32E-11	4.09E-11	5.81E-08	0.00E+00	-1.93E-27	-5.34E-23	1.68E+01	-1.18E-44	1.79E-26	7.67E-11	3.23E-136	2.73E-05
9.67E-07	910.285	1.21E+19	0.00E+00	1.68E+01	4.85E+05	-6.78E-07	8.89E+01	3.08E+05	6.66E+02	1.29E+05	1.33E+02	7.74E+04	4.27E+01	5.88E-01	5.97E+00	3.87E-05	1.22E-04	1.86E+01	6.55E-01	0.00E+00	4.90E+01	1.16E-01	1.92E-02	1.96E-02	5.59E-06	1.23E-02	5.97E-06	2.16E-07	2.38E-10	2.77E-07	5.56E-05	2.10E+01	3.42E-06	1.39E-02	5.50E-05	1.61E-04	7.41E-07	1.43E-11	4.29E-11	6.13E-08	0.00E+00	-1.70E-25	-5.87E-22	1.68E+01	-1.39E-42	1.04E-26	4.14E-11	3.23E-136	2.71E-05
9.91E-07	910.35	1.21E+19	0.00E+00	1.67E+01	4.85E+05	-6.78E-07	9.10E+01	3.08E+05	6.67E+02	1.29E+05	1.31E+02	7.74E+04	4.27E+01	5.90E-01	5.89E+00	3.78E-05	1.19E-04	1.86E+01	6.42E-01	0.00E+00	4.93E+01	1.16E-01	1.94E-02	2.01E-02	5.80E-06	1.26E-02	6.18E-06	2.27E-07	2.42E-10	2.92E-07	5.92E-05	2.07E+01	3.51E-06	1.40E-02	5.51E-05	1.66E-04	7.79E-07	1.55E-11	4.50E-11	6.46E-08	0.00E+00	-8.30E-25	-1.73E-21	1.67E+01	-3.61E-42	6.01E-27	2.23E-11	3.22E-136	2.69E-05
1.02E-06	910.416	1.21E+19	0.00E+00	1.67E+01	4.85E+05	-6.78E-07	9.30E+01	3.08E+05	6.69E+02	1.29E+05	1.30E+02	7.74E+04	4.27E+01	5.92E-01	5.82E+00	3.70E-05	1.16E-04	1.87E+01	6.30E-01	0.00E+00	4.95E+01	1.16E-01	1.96E-02	2.06E-02	6.03E-06	1.28E-02	6.39E-06	2.39E-07	2.46E-10	3.07E-07	6.29E-05	2.05E+01	3.60E-06	1.42E-02	5.52E-05	1.71E-04	8.18E-07	1.67E-11	4.71E-11	6.81E-08	0.00E+00	-1.82E-24	-2.21E-21	1.67E+01	1.27E-43	3.48E-27	1.20E-11	3.22E-136	2.66E-05
1.04E-06	910.482	1.21E+19	0.00E+00	1.67E+01	4.85E+05	-6.78E-07	9.51E+01	3.08E+05	6.70E+02	1.29E+05	1.28E+02	7.75E+04	4.27E+01	5.93E-01	5.74E+00	3.63E-05	1.13E-04	1.87E+01	6.18E-01	0.00E+00	4.98E+01	1.16E-01	1.98E-02	2.11E-02	6.25E-06	1.31E-02	6.61E-06	2.51E-07	2.50E-10	3.22E-07	6.67E-05	2.02E+01	3.69E-06	1.43E-02	5.53E-05	1.76E-04	8.58E-07	1.80E-11	4.92E-11	7.16E-08	0.00E+00	-1.52E-24	4.00E-22	1.67E+01	-6.10E-41	2.01E-27	6.44E-12	3.21E-136	2.64E-05
1.07E-06	910.548	1.21E+19	0.00E+00	1.66E+01	4.85E+05	-6.78E-07	9.71E+01	3.08E+05	6.71E+02	1.29E+05	1.27E+02	7.75E+04	4.27E+01	5.95E-01	5.67E+00	3.57E-05	1.10E-04	1.87E+01	6.07E-01	0.00E+00	5.00E+01	1.16E-01	1.99E-02	2.16E-02	6.48E-06	1.34E-02	6.82E-06	2.63E-07	2.54E-10	3.37E-07	7.07E-05	1.99E+01	3.77E-06	1.45E-02	5.54E-05	1.82E-04	8.99E-07	1.94E-11	5.14E-11	7.53E-08	0.00E+00	-1.79E-24	-3.13E-20	1.66E+01	-4.13E-40	1.16E-27	3.45E-12	3.20E-136	2.62E-05
1.09E-06	910.615	1.21E+19	0.00E+00	1.66E+01	4.85E+05	-6.78E-07	9.91E+01	3.08E+05	6.71E+02	1.29E+05	1.25E+02	7.75E+04	4.28E+01	5.97E-01	5.60E+00	3.51E-05	1.08E-04	1.88E+01	5.96E-01	0.00E+00	5.02E+01	1.16E-01	2.00E-02	2.21E-02	6.71E-06	1.37E-02	7.04E-06	2.75E-07	2.58E-10	3.53E-07	7.49E-05	1.97E+01	3.86E-06	1.46E-02	5.55E-05	1.87E-04	9.40E-07	2.08E-11	5.36E-11	7.92E-08	0.00E+00	-6.68E-23	-3.19E-19	1.66E+01	-7.27E-40	6.68E-28	1.84E-12	3.20E-136	2.60E-05
1.12E-06	910.682	1.21E+19	0.00E+00	1.66E+01	4.85E+05	-6.81E-07	1.01E+02	3.08E+05	6.72E+02	1.29E+05	1.24E+02	7.75E+04	4.28E+01	5.98E-01	5.53E+00	3.47E-05	1.05E-04	1.88E+01	5.86E-01	0.00E+00	5.05E+01	1.16E-01	2.02E-02	2.26E-02	6.94E-06	1.39E-02	7.27E-06	2.88E-07	2.62E-10	3.69E-07	7.92E-05	1.94E+01	3.94E-06	1.48E-02	5.56E-05	1.92E-04	9.82E-07	2.24E-11	5.58E-11	8.31E-08	0.00E+00	-7.44E-28	-1.81E-23	1.66E+01	-4.05E-47	3.85E-28	9.81E-13	1.53E-137	2.58E-05
1.14E-06	910.749	1.21E+19	0.00E+00	1.65E+01	4.85E+05	-6.81E-07	1.03E+02	3.08E+05	6.73E+02	1.29E+05	1.22E+02	7.75E+04	4.29E+01	6.00E-01	5.46E+00	3.42E-05	1.02E-04	1.88E+01	5.76E-01	0.00E+00	5.07E+01	1.16E-01	2.03E-02	2.31E-02	7.18E-06	1.42E-02	7.49E-06	3.01E-07	2.65E-10	3.85E-07	8.36E-05	1.91E+01	4.02E-06	1.49E-02	5.57E-05	1.97E-04	1.03E-06	2.39E-11	5.80E-11	8.72E-08	0.00E+00	-7.27E-27	-2.80E-21	1.65E+01	-3.24E-45	2.22E-28	5.22E-13	1.53E-137	2.55E-05
1.17E-06	910.817	1.21E+19	0.00E+00	1.65E+01	4.85E+05	-6.81E-07	1.05E+02	3.08E+05	6.74E+02	1.29E+05	1.21E+02	7.75E+04	4.29E+01	6.01E-01	5.39E+00	3.38E-05	1.00E-04	1.89E+01	5.67E-01	0.00E+00	5.09E+01	1.16E-01	2.04E-02	2.36E-02	7.42E-06	1.45E-02	7.72E-06	3.14E-07	2.69E-10	4.02E-07	8.82E-05	1.89E+01	4.09E-06	1.50E-02	5.58E-05	2.02E-04	1.07E-06	2.56E-11	6.02E-11	9.15E-08	0.00E+00	-8.28E-26	-5.80E-21	1.65E+01	-1.21E-44	1.27E-28	2.77E-13	1.52E-137	2.53E-05
1.19E-06	910.885	1.21E+19	0.00E+00	1.65E+01	4.85E+05	-6.81E-07	1.07E+02	3.08E+05	6.75E+02	1.29E+05	1.19E+02	7.75E+04	4.30E+01	6.03E-01	5.32E+00	3.35E-05	9.75E-05	1.89E+01	5.58E-01	0.00E+00	5.12E+01	1.16E-01	2.05E-02	2.41E-02	7.67E-06	1.48E-02	7.96E-06	3.27E-07	2.72E-10	4.19E-07	9.29E-05	1.86E+01	4.16E-06	1.51E-02	5.59E-05	2.07E-04	1.11E-06	2.73E-11	6.25E-11	9.58E-08	0.00E+00	-1.44E-24	-9.51E-21	1.65E+01	-2.23E-43	7.32E-29	1.46E-13	1.52E-137	2.51E-05
1.22E-06	910.953	1.21E+19	0.00E+00	1.64E+01	4.85E+05	-6.81E-07	1.09E+02	3.08E+05	6.76E+02	1.29E+05	1.18E+02	7.75E+04	4.31E+01	6.05E-01	5.25E+00	3.31E-05	9.51E-05	1.89E+01	5.49E-01	0.00E+00	5.14E+01	1.16E-01	2.06E-02	2.45E-02	7.92E-06	1.51E-02	8.19E-06	3.41E-07	2.76E-10	4.36E-07	9.78E-05	1.84E+01	4.24E-06	1.53E-02	5.60E-05	2.13E-04	1.16E-06	2.91E-11	6.47E-11	1.00E-07	0.00E+00	-5.88E-24	-3.52E-19	1.64E+01	-6.01E-43	4.19E-29	7.69E-14	1.52E-137	2.49E-05
1.24E-06	911.021	1.21E+19	0.00E+00	1.64E+01	4.85E+05	-6.81E-07	1.11E+02	3.08E+05	6.77E+02	1.29E+05	1.17E+02	7.75E+04	4.32E+01	6.06E-01	5.18E+00	3.28E-05	9.28E-05	1.90E+01	5.41E-01	0.00E+00	5.16E+01	1.16E-01	2.07E-02	2.50E-02	8.17E-06	1.54E-02	8.43E-06	3.55E-07	2.79E-10	4.54E-07	1.03E-04	1.81E+01	4.30E-06	1.54E-02	5.60E-05	2.18E-04	1.20E-06	3.10E-11	6.70E-11	1.05E-07	0.00E+00	-1.44E-23	-1.98E-18	1.64E+01	-6.20E-43	2.40E-29	4.04E-14	1.51E-137	2.47E-05
1.27E-06	911.09	1.21E+19	0.00E+00	1.64E+01	4.85E+05	-6.81E-07	1.13E+02	3.08E+05	6.77E+02	1.29E+05	1.15E+02	7.75E+04	4.32E+01	6.08E-01	5.12E+00	3.25E-05	9.05E-05	1.90E+01	5.32E-01	0.00E+00	5.19E+01	1.16E-01	2.08E-02	2.55E-02	8.43E-06	1.57E-02	8.67E-06	3.69E-07	2.83E-10	4.72E-07	1.08E-04	1.78E+01	4.37E-06	1.55E-02	5.61E-05	2.23E-04	1.25E-06	3.30E-11	6.93E-11	1.10E-07	-7.19E-41	-2.51E-23	-6.23E-18	1.64E+01	-6.24E-44	1.38E-29	2.15E-14	1.51E-137	2.45E-05
1.30E-06	911.16	1.21E+19	0.00E+00	1.63E+01	4.85E+05	-6.81E-07	1.15E+02	3.08E+05	6.78E+02	1.29E+05	1.14E+02	7.75E+04	4.33E+01	6.09E-01	5.06E+00	3.22E-05	8.83E-05	1.90E+01	5.25E-01	0.00E+00	5.21E+01	1.16E-01	2.09E-02	2.59E-02	8.69E-06	1.60E-02	8.92E-06	3.83E-07	2.86E-10	4.90E-07	1.13E-04	1.76E+01	4.43E-06	1.56E-02	5.62E-05	2.28E-04	1.30E-06	3.50E-11	7.16E-11	1.15E-07	-7.33E-40	-2.80E-23	-1.42E-17	1.63E+01	-7.41E-43	7.93E-30	1.14E-14	1.51E-137	2.43E-05
1.32E-06	911.229	1.21E+19	0.00E+00	1.63E+01	4.85E+05	-6.82E-07	1.17E+02	3.08E+05	6.79E+02	1.29E+05	1.13E+02	7.75E+04	4.34E+01	6.11E-01	4.99E+00	3.19E-05	8.62E-05	1.91E+01	5.17E-01	0.00E+00	5.23E+01	1.16E-01	2.10E-02	2.64E-02	8.96E-06	1.63E-02	9.16E-06	3.97E-07	2.89E-10	5.08E-07	1.19E-04	1.73E+01	4.50E-06	1.57E-02	5.63E-05	2.33E-04	1.35E-06	3.71E-11	7.40E-11	1.20E-07	0.00E+00	-1.29E-28	-1.52E-23	1.63E+01	-4.14E-51	4.53E-30	5.96E-15	7.10E-139	2.41E-05
1.35E-06	911.299	1.21E+19	0.00E+00	1.63E+01	4.85E+05	-6.82E-07	1.19E+02	3.08E+05	6.80E+02	1.29E+05	1.12E+02	7.75E+04	4.35E+01	6.12E-01	4.93E+00	3.16E-05	8.41E-05	1.91E+01	5.09E-01	0.00E+00	5.25E+01	1.16E-01	2.10E-02	2.69E-02	9.23E-06	1.67E-02	9.41E-06	4.12E-07	2.92E-10	5.26E-07	1.24E-04	1.71E+01	4.55E-06	1.58E-02	5.64E-05	2.38E-04	1.39E-06	3.93E-11	7.63E-11	1.25E-07	0.00E+00	-2.62E-26	-1.05E-21	1.63E+01	-1.21E-47	2.59E-30	3.10E-15	7.08E-139	2.39E-05
1.38E-06	911.37	1.21E+19	0.00E+00	1.62E+01	4.85E+05	-6.82E-07	1.21E+02	3.07E+05	6.80E+02	1.29E+05	1.10E+02	7.75E+04	4.36E+01	6.14E-01	4.87E+00	3.13E-05	8.20E-05	1.91E+01	5.02E-01	0.00E+00	5.28E+01	1.16E-01	2.11E-02	2.73E-02	9.50E-06	1.70E-02	9.66E-06	4.26E-07	2.95E-10	5.45E-07	1.30E-04	1.69E+01	4.61E-06	1.59E-02	5.64E-05	2.43E-04	1.44E-06	4.16E-11	7.86E-11	1.30E-07	0.00E+00	-9.14E-26	-6.94E-21	1.62E+01	-3.97E-47	1.48E-30	1.61E-15	7.07E-139	2.36E-05
1.40E-06	911.44	1.21E+19	0.00E+00	1.62E+01	4.85E+05	-6.82E-07	1.23E+02	3.07E+05	6.81E+02	1.29E+05	1.09E+02	7.76E+04	4.37E+01	6.15E-01	4.81E+00	3.11E-05	8.01E-05	1.91E+01	4.95E-01	0.00E+00	5.30E+01	1.16E-01	2.11E-02	2.78E-02	9.78E-06	1.73E-02	9.92E-06	4.41E-07	2.98E-10	5.64E-07	1.36E-04	1.66E+01	4.66E-06	1.60E-02	5.65E-05	2.48E-04	1.49E-06	4.39E-11	8.10E-11	1.36E-07	0.00E+00	-1.03E-25	-1.72E-20	1.62E+01	-1.32E-47	8.40E-31	8.36E-16	7.05E-139	2.34E-05
1.43E-06	911.512	1.21E+19	0.00E+00	1.62E+01	4.85E+05	-6.82E-07	1.25E+02	3.07E+05	6.82E+02	1.29E+05	1.08E+02	7.76E+04	4.38E+01	6.17E-01	4.75E+00	3.08E-05	7.81E-05	1.92E+01	4.88E-01	0.00E+00	5.32E+01	1.16E-01	2.12E-02	2.82E-02	1.01E-05	1.76E-02	1.02E-05	4.56E-07	3.01E-10	5.84E-07	1.42E-04	1.64E+01	4.71E-06	1.60E-02	5.66E-05	2.53E-04	1.54E-06	4.64E-11	8.33E-11	1.42E-07	0.00E+00	-5.35E-27	-2.02E-20	1.62E+01	-2.21E-46	4.78E-31	4.32E-16	7.04E-139	2.32E-05
1.46E-06	911.583	1.21E+19	0.00E+00	1.62E+01	4.85E+05	-6.82E-07	1.27E+02	3.07E+05	6.82E+02	1.29E+05	1.07E+02	7.76E+04	4.39E+01	6.18E-01	4.69E+00	3.06E-05	7.62E-05	1.92E+01	4.81E-01	0.00E+00	5.34E+01	1.16E-01	2.12E-02	2.86E-02	1.04E-05	1.80E-02	1.04E-05	4.71E-07	3.04E-10	6.03E-07	1.49E-04	1.61E+01	4.76E-06	1.61E-02	5.66E-05	2.57E-04	1.59E-06	4.89E-11	8.57E-11	1.48E-07	0.00E+00	-7.48E-25	6.44E-22	1.62E+01	-2.57E-45	2.71E-31	2.21E-16	7.03E-139	2.30E-05
1.49E-06	911.655	1.21E+19	0.00E+00	1.61E+01	4.85E+05	-6.82E-07	1.28E+02	3.07E+05	6.83E+02	1.29E+05	1.05E+02	7.76E+04	4.40E+01	6.19E-01	4.63E+00	3.04E-05	7.44E-05	1.92E+01	4.74E-01	0.00E+00	5.36E+01	1.16E-01	2.12E-02	2.91E-02	1.06E-05	1.83E-02	1.07E-05	4.86E-07	3.07E-10	6.23E-07	1.55E-04	1.59E+01	4.81E-06	1.62E-02	5.67E-05	2.62E-04	1.64E-06	5.15E-11	8.80E-11	1.54E-07	0.00E+00	-3.74E-24	-4.48E-20	1.61E+01	-9.84E-45	1.53E-31	1.13E-16	7.01E-139	2.28E-05
1.51E-06	911.727	1.21E+19	0.00E+00	1.61E+01	4.85E+05	-6.82E-07	1.30E+02	3.07E+05	6.84E+02	1.29E+05	1.04E+02	7.76E+04	4.41E+01	6.21E-01	4.58E+00	3.01E-05	7.25E-05	1.92E+01	4.67E-01	0.00E+00	5.38E+01	1.16E-01	2.13E-02	2.95E-02	1.09E-05	1.86E-02	1.10E-05	5.02E-07	3.10E-10	6.43E-07	1.62E-04	1.57E+01	4.85E-06	1.63E-02	5.68E-05	2.67E-04	1.69E-06	5.42E-11	9.04E-11	1.60E-07	0.00E+00	-1.01E-23	-4.40E-19	1.61E+01	-2.28E-44	8.68E-32	5.80E-17	7.00E-139	2.26E-05
1.54E-06	911.8	1.21E+19	0.00E+00	1.61E+01	4.85E+05	-6.82E-07	1.32E+02	3.07E+05	6.84E+02	1.29E+05	1.03E+02	7.76E+04	4.42E+01	6.22E-01	4.52E+00	2.99E-05	7.08E-05	1.93E+01	4.61E-01	0.00E+00	5.40E+01	1.16E-01	2.13E-02	2.99E-02	1.12E-05	1.90E-02	1.12E-05	5.17E-07	3.12E-10	6.63E-07	1.68E-04	1.54E+01	4.89E-06	1.63E-02	5.68E-05	2.72E-04	1.75E-06	5.70E-11	9.27E-11	1.66E-07	0.00E+00	-1.69E-28	-3.76E-24	1.61E+01	-1.42E-50	4.91E-32	2.96E-17	3.24E-140	2.24E-05
1.57E-06	911.873	1.21E+19	0.00E+00	1.60E+01	4.85E+05	-6.82E-07	1.34E+02	3.07E+05	6.85E+02	1.29E+05	1.02E+02	7.76E+04	4.43E+01	6.24E-01	4.47E+00	2.97E-05	6.91E-05	1.93E+01	4.54E-01	0.00E+00	5.43E+01	1.16E-01	2.13E-02	3.04E-02	1.15E-05	1.93E-02	1.15E-05	5.33E-07	3.15E-10	6.84E-07	1.75E-04	1.52E+01	4.93E-06	1.64E-02	5.69E-05	2.77E-04	1.80E-06	5.98E-11	9.50E-11	1.73E-07	0.00E+00	-3.29E-28	-5.19E-25	1.60E+01	-6.25E-50	2.78E-32	1.51E-17	3.23E-140	2.22E-05
1.60E-06	911.947	1.21E+19	0.00E+00	1.60E+01	4.85E+05	-6.82E-07	1.36E+02	3.07E+05	6.85E+02	1.29E+05	1.01E+02	7.76E+04	4.43E+01	6.25E-01	4.41E+00	2.95E-05	6.74E-05	1.93E+01	4.48E-01	0.00E+00	5.45E+01	1.16E-01	2.13E-02	3.08E-02	1.19E-05	1.97E-02	1.18E-05	5.49E-07	3.17E-10	7.04E-07	1.82E-04	1.50E+01	4.97E-06	1.65E-02	5.70E-05	2.81E-04	1.85E-06	6.28E-11	9.74E-11	1.79E-07	0.00E+00	-9.55E-27	-7.00E-23	1.60E+01	-1.37E-51	1.57E-32	7.68E-18	3.23E-140	2.20E-05
1.63E-06	912.021	1.21E+19	0.00E+00	1.60E+01	4.85E+05	-6.82E-07	1.38E+02	3.07E+05	6.86E+02	1.29E+05	9.98E+01	7.76E+04	4.44E+01	6.26E-01	4.36E+00	2.93E-05	6.57E-05	1.93E+01	4.41E-01	0.00E+00	5.47E+01	1.16E-01	2.13E-02	3.12E-02	1.22E-05	2.00E-02	1.20E-05	5.65E-07	3.20E-10	7.25E-07	1.90E-04	1.47E+01	5.00E-06	1.65E-02	5.70E-05	2.86E-04	1.90E-06	6.58E-11	9.97E-11	1.86E-07	-5.66E-46	-3.85E-26	-3.66E-22	1.60E+01	-7.37E-49	8.86E-33	3.89E-18	3.22E-140	2.18E-05
1.66E-06	912.095	1.21E+19	0.00E+00	1.59E+01	4.85E+05	-6.82E-07	1.40E+02	3.07E+05	6.86E+02	1.29E+05	9.87E+01	7.76E+04	4.45E+01	6.28E-01	4.31E+00	2.91E-05	6.41E-05	1.93E+01	4.35E-01	0.00E+00	5.49E+01	1.16E-01	2.13E-02	3.16E-02	1.25E-05	2.04E-02	1.23E-05	5.81E-07	3.22E-10	7.46E-07	1.97E-04	1.45E+01	5.03E-06	1.66E-02	5.71E-05	2.90E-04	1.96E-06	6.89E-11	1.02E-10	1.93E-07	-4.84E-43	-8.03E-26	-9.66E-22	1.59E+01	-4.09E-48	4.98E-33	1.96E-18	3.21E-140	2.16E-05
1.68E-06	912.17	1.21E+19	0.00E+00	1.59E+01	4.85E+05	-6.82E-07	1.41E+02	3.07E+05	6.87E+02	1.29E+05	9.77E+01	7.76E+04	4.46E+01	6.29E-01	4.26E+00	2.89E-05	6.26E-05	1.94E+01	4.29E-01	0.00E+00	5.51E+01	1.16E-01	2.13E-02	3.20E-02	1.28E-05	2.08E-02	1.26E-05	5.97E-07	3.25E-10	7.67E-07	2.05E-04	1.43E+01	5.06E-06	1.66E-02	5.72E-05	2.95E-04	2.01E-06	7.22E-11	1.04E-10	2.00E-07	-2.39E-42	-9.93E-26	-1.76E-21	1.59E+01	-1.09E-47	2.79E-33	9.79E-19	3.21E-140	2.14E-05
1.71E-06	912.245	1.21E+19	0.00E+00	1.59E+01	4.85E+05	-6.82E-07	1.43E+02	3.07E+05	6.87E+02	1.28E+05	9.66E+01	7.76E+04	4.47E+01	6.31E-01	4.21E+00	2.87E-05	6.10E-05	1.94E+01	4.23E-01	0.00E+00	5.53E+01	1.17E-01	2.13E-02	3.24E-02	1.31E-05	2.11E-02	1.29E-05	6.13E-07	3.27E-10	7.89E-07	2.12E-04	1.41E+01	5.09E-06	1.67E-02	5.72E-05	2.99E-04	2.06E-06	7.55E-11	1.07E-10	2.08E-07	-3.91E-42	-3.00E-26	-2.39E-21	1.59E+01	-1.90E-47	1.56E-33	4.86E-19	3.20E-140	2.12E-05
1.74E-06	912.321	1.21E+19	0.00E+00	1.58E+01	4.85E+05	-6.82E-07	1.45E+02	3.07E+05	6.88E+02	1.28E+05	9.56E+01	7.76E+04	4.48E+01	6.32E-01	4.16E+00	2.85E-05	5.96E-05	1.94E+01	4.17E-01	0.00E+00	5.55E+01	1.17E-01	2.13E-02	3.28E-02	1.35E-05	2.15E-02	1.32E-05	6.29E-07	3.29E-10	8.10E-07	2.20E-04	1.38E+01	5.11E-06	1.67E-02	5.73E-05	3.04E-04	2.12E-06	7.89E-11	1.09E-10	2.15E-07	0.00E+00	-1.66E-27	-2.55E-23	1.58E+01	-1.57E-52	8.77E-34	2.43E-19	1.45E-141	2.10E-05
1.77E-06	912.397	1.21E+19	0.00E+00	1.58E+01	4.85E+05	-6.82E-07	1.47E+02	3.07E+05	6.88E+02	1.28E+05	9.46E+01	7.77E+04	4.49E+01	6.33E-01	4.11E+00	2.83E-05	5.81E-05	1.94E+01	4.11E-01	0.00E+00	5.57E+01	1.17E-01	2.13E-02	3.32E-02	1.38E-05	2.19E-02	1.35E-05	6.45E-07	3.32E-10	8.32E-07	2.28E-04	1.36E+01	5.13E-06	1.68E-02	5.73E-05	3.08E-04	2.17E-06	8.24E-11	1.11E-10	2.23E-07	0.00E+00	-2.70E-28	-1.04E-23	1.58E+01	-9.81E-52	4.92E-34	1.21E-19	1.45E-141	2.08E-05
1.80E-06	912.473	1.21E+19	0.00E+00	1.58E+01	4.85E+05	-6.82E-07	1.49E+02	3.07E+05	6.89E+02	1.28E+05	9.36E+01	7.77E+04	4.50E+01	6.35E-01	4.06E+00	2.82E-05	5.67E-05	1.94E+01	4.05E-01	0.00E+00	5.59E+01	1.17E-01	2.13E-02	3.36E-02	1.42E-05	2.23E-02	1.37E-05	6.61E-07	3.34E-10	8.54E-07	2.37E-04	1.34E+01	5.15E-06	1.68E-02	5.74E-05	3.12E-04	2.23E-06	8.59E-11	1.13E-10	2.31E-07	0.00E+00	-6.57E-26	-2.09E-22	1.58E+01	-1.17E-50	2.76E-34	6.05E-20	1.45E-141	2.06E-05
1.83E-06	912.55	1.21E+19	0.00E+00	1.57E+01	4.85E+05	-6.82E-07	1.50E+02	3.07E+05	6.89E+02	1.28E+05	9.26E+01	7.77E+04	4.51E+01	6.36E-01	4.01E+00	2.80E-05	5.53E-05	1.94E+01	3.99E-01	0.00E+00	5.61E+01	1.17E-01	2.13E-02	3.40E-02	1.45E-05	2.27E-02	1.40E-05	6.78E-07	3.36E-10	8.76E-07	2.45E-04	1.32E+01	5.17E-06	1.69E-02	5.75E-05	3.17E-04	2.28E-06	8.96E-11	1.16E-10	2.39E-07	0.00E+00	-3.08E-25	-1.42E-21	1.57E+01	-2.54E-50	1.54E-34	2.99E-20	1.44E-141	2.05E-05
1.86E-06	912.628	1.21E+19	0.00E+00	1.57E+01	4.85E+05	-6.82E-07	1.52E+02	3.07E+05	6.90E+02	1.28E+05	9.17E+01	7.77E+04	4.52E+01	6.37E-01	3.97E+00	2.78E-05	5.39E-05	1.95E+01	3.93E-01	0.00E+00	5.62E+01	1.17E-01	2.12E-02	3.44E-02	1.49E-05	2.31E-02	1.43E-05	6.94E-07	3.38E-10	8.98E-07	2.54E-04	1.30E+01	5.18E-06	1.69E-02	5.75E-05	3.21E-04	2.34E-06	9.34E-11	1.18E-10	2.47E-07	-2.27E-42	-6.77E-25	-3.27E-21	1.57E+01	2.19E-52	8.56E-35	1.47E-20	1.44E-141	2.03E-05
1.89E-06	912.706	1.21E+19	0.00E+00	1.57E+01	4.85E+05	-6.82E-07	1.54E+02	3.07E+05	6.90E+02	1.28E+05	9.07E+01	7.77E+04	4.53E+01	6.39E-01	3.92E+00	2.77E-05	5.26E-05	1.95E+01	3.88E-01	0.00E+00	5.64E+01	1.17E-01	2.12E-02	3.48E-02	1.52E-05	2.35E-02	1.46E-05	7.11E-07	3.40E-10	9.20E-07	2.62E-04	1.28E+01	5.20E-06	1.69E-02	5.76E-05	3.25E-04	2.40E-06	9.72E-11	1.20E-10	2.55E-07	-2.24E-41	-8.81E-25	-3.79E-21	1.57E+01	-7.31E-50	4.75E-35	7.13E-21	1.44E-141	2.01E-05
1.92E-06	912.784	1.21E+19	0.00E+00	1.56E+01	4.85E+05	-6.82E-07	1.56E+02	3.07E+05	6.91E+02	1.28E+05	8.98E+01	7.77E+04	4.54E+01	6.40E-01	3.88E+00	2.75E-05	5.13E-05	1.95E+01	3.82E-01	0.00E+00	5.66E+01	1.17E-01	2.12E-02	3.51E-02	1.56E-05	2.39E-02	1.49E-05	7.27E-07	3.42E-10	9.42E-07	2.71E-04	1.26E+01	5.21E-06	1.70E-02	5.76E-05	3.29E-04	2.45E-06	1.01E-10	1.22E-10	2.64E-07	-7.80E-41	-3.89E-25	-3.75E-22	1.56E+01	-7.96E-49	2.64E-35	3.48E-21	1.44E-141	1.99E-05
1.95E-06	912.863	1.21E+19	0.00E+00	1.56E+01	4.85E+05	-6.82E-07	1.58E+02	3.07E+05	6.91E+02	1.28E+05	8.89E+01	7.77E+04	4.55E+01	6.41E-01	3.83E+00	2.74E-05	5.01E-05	1.95E+01	3.76E-01	0.00E+00	5.68E+01	1.17E-01	2.12E-02	3.55E-02	1.60E-05	2.43E-02	1.52E-05	7.43E-07	3.44E-10	9.65E-07	2.81E-04	1.23E+01	5.22E-06	1.70E-02	5.77E-05	3.33E-04	2.51E-06	1.05E-10	1.24E-10	2.72E-07	0.00E+00	-3.80E-28	-1.08E-22	1.56E+01	-3.68E-54	1.47E-35	1.70E-21	6.39E-143	1.97E-05
1.98E-06	912.943	1.21E+19	0.00E+00	1.56E+01	4.85E+05	-6.82E-07	1.59E+02	3.07E+05	6.92E+02	1.28E+05	8.80E+01	7.77E+04	4.56E+01	6.43E-01	3.79E+00	2.72E-05	4.88E-05	1.95E+01	3.71E-01	0.00E+00	5.70E+01	1.17E-01	2.11E-02	3.59E-02	1.64E-05	2.47E-02	1.55E-05	7.60E-07	3.46E-10	9.88E-07	2.90E-04	1.21E+01	5.22E-06	1.70E-02	5.77E-05	3.37E-04	2.56E-06	1.09E-10	1.26E-10	2.81E-07	0.00E+00	-1.02E-27	-6.42E-23	1.56E+01	-1.18E-53	8.14E-36	8.32E-22	6.37E-143	1.95E-05
2.01E-06	913.022	1.21E+19	0.00E+00	1.55E+01	4.85E+05	-6.82E-07	1.61E+02	3.07E+05	6.92E+02	1.28E+05	8.71E+01	7.77E+04	4.57E+01	6.44E-01	3.74E+00	2.71E-05	4.76E-05	1.95E+01	3.65E-01	0.00E+00	5.72E+01	1.17E-01	2.11E-02	3.62E-02	1.68E-05	2.51E-02	1.58E-05	7.76E-07	3.48E-10	1.01E-06	2.99E-04	1.19E+01	5.23E-06	1.70E-02	5.78E-05	3.41E-04	2.62E-06	1.14E-10	1.29E-10	2.90E-07	0.00E+00	-2.43E-26	-4.84E-22	1.55E+01	-2.17E-55	4.51E-36	4.05E-22	6.36E-143	1.93E-05
2.05E-06	913.103	1.21E+19	0.00E+00	1.55E+01	4.85E+05	-6.82E-07	1.63E+02	3.07E+05	6.92E+02	1.28E+05	8.63E+01	7.77E+04	4.58E+01	6.45E-01	3.70E+00	2.69E-05	4.65E-05	1.95E+01	3.60E-01	0.00E+00	5.74E+01	1.17E-01	2.10E-02	3.66E-02	1.71E-05	2.56E-02	1.61E-05	7.93E-07	3.50E-10	1.03E-06	3.09E-04	1.17E+01	5.23E-06	1.70E-02	5.78E-05	3.45E-04	2.68E-06	1.18E-10	1.31E-10	3.00E-07	6.35E-44	-9.51E-26	-5.57E-21	1.55E+01	-2.40E-52	2.50E-36	1.96E-22	6.34E-143	1.91E-05
2.08E-06	913.184	1.21E+19	0.00E+00	1.54E+01	4.85E+05	-6.82E-07	1.65E+02	3.07E+05	6.93E+02	1.28E+05	8.54E+01	7.77E+04	4.59E+01	6.47E-01	3.66E+00	2.68E-05	4.53E-05	1.95E+01	3.54E-01	0.00E+00	5.75E+01	1.17E-01	2.10E-02	3.69E-02	1.75E-05	2.60E-02	1.64E-05	8.09E-07	3.52E-10	1.06E-06	3.19E-04	1.15E+01	5.23E-06	1.71E-02	5.79E-05	3.49E-04	2.73E-06	1.22E-10	1.33E-10	3.09E-07	-2.86E-43	-2.05E-25	-1.87E-20	1.54E+01	-1.29E-51	1.37E-36	9.26E-23	6.33E-143	1.90E-05
2.11E-06	913.265	1.21E+19	0.00E+00	1.54E+01	4.85E+05	-6.82E-07	1.66E+02	3.07E+05	6.93E+02	1.28E+05	8.46E+01	7.78E+04	4.60E+01	6.48E-01	3.62E+00	2.67E-05	4.42E-05	1.95E+01	3.49E-01	0.00E+00	5.77E+01	1.17E-01	2.10E-02	3.73E-02	1.79E-05	2.64E-02	1.67E-05	8.26E-07	3.53E-10	1.08E-06	3.29E-04	1.13E+01	5.23E-06	1.71E-02	5.80E-05	3.52E-04	2.79E-06	1.27E-10	1.35E-10	3.19E-07	-1.39E-41	-2.98E-25	-4.09E-20	1.54E+01	-3.73E-51	7.49E-37	4.33E-23	6.32E-143	1.88E-05
2.14E-06	913.347	1.21E+19	0.00E+00	1.54E+01	4.85E+05	-6.82E-07	1.68E+02	3.07E+05	6.94E+02	1.28E+05	8.38E+01	7.78E+04	4.61E+01	6.49E-01	3.58E+00	2.65E-05	4.31E-05	1.95E+01	3.44E-01	0.00E+00	5.79E+01	1.17E-01	2.09E-02	3.76E-02	1.84E-05	2.69E-02	1.71E-05	8.42E-07	3.55E-10	1.10E-06	3.39E-04	1.11E+01	5.23E-06	1.71E-02	5.80E-05	3.56E-04	2.85E-06	1.31E-10	1.37E-10	3.29E-07	-6.53E-41	-2.59E-25	-6.97E-20	1.54E+01	-7.83E-51	4.11E-37	2.05E-23	6.30E-143	1.86E-05
2.17E-06	913.43	1.21E+19	0.00E+00	1.53E+01	4.85E+05	-6.82E-07	1.70E+02	3.07E+05	6.94E+02	1.28E+05	8.30E+01	7.78E+04	4.62E+01	6.50E-01	3.54E+00	2.64E-05	4.20E-05	1.96E+01	3.38E-01	0.00E+00	5.81E+01	1.17E-01	2.09E-02	3.80E-02	1.88E-05	2.73E-02	1.74E-05	8.58E-07	3.57E-10	1.13E-06	3.49E-04	1.09E+01	5.22E-06	1.71E-02	5.81E-05	3.60E-04	2.90E-06	1.36E-10	1.39E-10	3.38E-07	0.00E+00	6.08E-30	-3.76E-22	1.53E+01	-5.24E-56	2.26E-37	9.79E-24	2.74E-144	1.84E-05
2.21E-06	913.513	1.21E+19	0.00E+00	1.53E+01	4.85E+05	-6.82E-07	1.71E+02	3.07E+05	6.94E+02	1.28E+05	8.22E+01	7.78E+04	4.63E+01	6.52E-01	3.50E+00	2.63E-05	4.10E-05	1.96E+01	3.33E-01	0.00E+00	5.82E+01	1.17E-01	2.08E-02	3.83E-02	1.92E-05	2.78E-02	1.77E-05	8.75E-07	3.58E-10	1.15E-06	3.60E-04	1.08E+01	5.22E-06	1.71E-02	5.81E-05	3.63E-04	2.96E-06	1.41E-10	1.41E-10	3.49E-07	0.00E+00	-6.79E-29	-2.09E-22	1.53E+01	-1.13E-54	1.24E-37	4.66E-24	2.73E-144	1.82E-05
2.24E-06	913.597	1.20E+19	0.00E+00	1.53E+01	4.85E+05	-6.82E-07	1.73E+02	3.07E+05	6.95E+02	1.28E+05	8.14E+01	7.78E+04	4.64E+01	6.53E-01	3.47E+00	2.62E-05	4.00E-05	1.96E+01	3.28E-01	0.00E+00	5.84E+01	1.17E-01	2.08E-02	3.86E-02	1.96E-05	2.82E-02	1.80E-05	8.91E-07	3.60E-10	1.17E-06	3.71E-04	1.06E+01	5.21E-06	1.71E-02	5.82E-05	3.67E-04	3.02E-06	1.46E-10	1.43E-10	3.59E-07	0.00E+00	-1.56E-27	-7.71E-22	1.53E+01	-2.77E-54	6.82E-38	2.22E-24	2.72E-144	1.80E-05
2.27E-06	913.681	1.20E+19	0.00E+00	1.52E+01	4.85E+05	-6.82E-07	1.75E+02	3.07E+05	6.95E+02	1.28E+05	8.07E+01	7.78E+04	4.64E+01	6.54E-01	3.43E+00	2.61E-05	3.90E-05	1.96E+01	3.23E-01	0.00E+00	5.86E+01	1.17E-01	2.07E-02	3.90E-02	2.01E-05	2.87E-02	1.83E-05	9.07E-07	3.62E-10	1.20E-06	3.82E-04	1.04E+01	5.20E-06	1.71E-02	5.82E-05	3.70E-04	3.07E-06	1.51E-10	1.45E-10	3.70E-07	-1.09E-43	-5.21E-27	-7.81E-21	1.52E+01	-2.74E-54	3.76E-38	1.07E-24	2.72E-144	1.79E-05
2.30E-06	913.766	1.20E+19	0.00E+00	1.52E+01	4.85E+05	-6.82E-07	1.76E+02	3.07E+05	6.95E+02	1.28E+05	7.99E+01	7.78E+04	4.65E+01	6.55E-01	3.39E+00	2.60E-05	3.80E-05	1.96E+01	3.18E-01	0.00E+00	5.87E+01	1.17E-01	2.07E-02	3.93E-02	2.05E-05	2.92E-02	1.87E-05	9.23E-07	3.63E-10	1.22E-06	3.93E-04	1.02E+01	5.19E-06	1.71E-02	5.83E-05	3.73E-04	3.13E-06	1.56E-10	1.46E-10	3.80E-07	-1.12E-43	-8.97E-27	-2.65E-20	1.52E+01	4.01E-56	2.08E-38	5.18E-25	2.71E-144	1.77E-05
2.34E-06	913.851	1.20E+19	0.00E+00	1.52E+01	4.85E+05	-6.82E-07	1.78E+02	3.07E+05	6.96E+02	1.28E+05	7.92E+01	7.78E+04	4.66E+01	6.57E-01	3.36E+00	2.59E-05	3.71E-05	1.96E+01	3.13E-01	0.00E+00	5.89E+01	1.17E-01	2.06E-02	3.96E-02	2.10E-05	2.96E-02	1.90E-05	9.39E-07	3.65E-10	1.24E-06	4.04E-04	1.00E+01	5.17E-06	1.71E-02	5.83E-05	3.77E-04	3.19E-06	1.61E-10	1.48E-10	3.91E-07	3.50E-43	-8.13E-27	-6.17E-20	1.52E+01	-5.52E-54	1.13E-38	2.37E-25	2.71E-144	1.75E-05
2.37E-06	913.937	1.20E+19	0.00E+00	1.51E+01	4.85E+05	-6.81E-07	1.80E+02	3.07E+05	6.96E+02	1.28E+05	7.85E+01	7.78E+04	4.67E+01	6.58E-01	3.32E+00	2.58E-05	3.62E-05	1.96E+01	3.08E-01	0.00E+00	5.91E+01	1.17E-01	2.06E-02	3.99E-02	2.14E-05	3.01E-02	1.93E-05	9.55E-07	3.66E-10	1.27E-06	4.15E-04	9.82E+00	5.16E-06	1.71E-02	5.84E-05	3.80E-04	3.25E-06	1.66E-10	1.50E-10	4.02E-07	-1.59E-44	-1.09E-28	-1.71E-23	1.51E+01	-5.94E-59	6.13E-39	1.11E-25	9.06E-146	1.73E-05
2.41E-06	914.024	1.20E+19	0.00E+00	1.51E+01	4.85E+05	-6.81E-07	1.81E+02	3.07E+05	6.97E+02	1.28E+05	7.78E+01	7.78E+04	4.68E+01	6.59E-01	3.29E+00	2.57E-05	3.53E-05	1.96E+01	3.03E-01	0.00E+00	5.92E+01	1.17E-01	2.05E-02	4.02E-02	2.19E-05	3.06E-02	1.96E-05	9.71E-07	3.68E-10	1.29E-06	4.27E-04	9.64E+00	5.14E-06	1.71E-02	5.84E-05	3.83E-04	3.30E-06	1.72E-10	1.52E-10	4.14E-07	-4.52E-44	-2.45E-29	-3.12E-23	1.51E+01	-2.99E-57	3.34E-39	5.15E-26	-4.65E-143	1.72E-05
2.44E-06	914.111	1.20E+19	0.00E+00	1.51E+01	4.85E+05	-6.81E-07	1.83E+02	3.07E+05	6.97E+02	1.28E+05	7.71E+01	7.79E+04	4.69E+01	6.60E-01	3.25E+00	2.56E-05	3.44E-05	1.96E+01	2.98E-01	0.00E+00	5.94E+01	1.17E-01	2.05E-02	4.05E-02	2.24E-05	3.11E-02	2.00E-05	9.86E-07	3.69E-10	1.31E-06	4.39E-04	9.46E+00	5.13E-06	1.71E-02	5.85E-05	3.86E-04	3.36E-06	1.77E-10	1.53E-10	4.25E-07	-9.85E-43	-3.87E-27	-3.74E-23	1.51E+01	-1.63E-56	1.81E-39	2.40E-26	-2.77E-142	1.70E-05
2.47E-06	914.199	1.20E+19	0.00E+00	1.50E+01	4.85E+05	-6.81E-07	1.85E+02	3.07E+05	6.97E+02	1.28E+05	7.64E+01	7.79E+04	4.70E+01	6.62E-01	3.22E+00	2.55E-05	3.35E-05	1.96E+01	2.93E-01	0.00E+00	5.95E+01	1.17E-01	2.04E-02	4.08E-02	2.28E-05	3.16E-02	2.03E-05	1.00E-06	3.71E-10	1.34E-06	4.51E-04	9.29E+00	5.11E-06	1.70E-02	5.85E-05	3.89E-04	3.42E-06	1.83E-10	1.55E-10	4.37E-07	-3.28E-42	-1.94E-26	-7.10E-22	1.50E+01	-3.86E-56	9.91E-40	1.13E-26	-7.53E-142	1.68E-05
2.51E-06	914.287	1.20E+19	0.00E+00	1.50E+01	4.85E+05	-6.81E-07	1.86E+02	3.07E+05	6.98E+02	1.28E+05	7.57E+01	7.79E+04	4.71E+01	6.63E-01	3.19E+00	2.54E-05	3.27E-05	1.96E+01	2.88E-01	0.00E+00	5.97E+01	1.17E-01	2.03E-02	4.11E-02	2.33E-05	3.21E-02	2.06E-05	1.02E-06	3.72E-10	1.36E-06	4.63E-04	9.11E+00	5.09E-06	1.70E-02	5.86E-05	3.92E-04	3.47E-06	1.88E-10	1.57E-10	4.49E-07	-6.10E-42	-5.36E-26	-2.82E-21	1.50E+01	-6.57E-56	5.41E-40	5.33E-27	-1.49E-141	1.66E-05
2.54E-06	914.376	1.20E+19	0.00E+00	1.50E+01	4.85E+05	-6.81E-07	1.88E+02	3.07E+05	6.98E+02	1.28E+05	7.51E+01	7.79E+04	4.72E+01	6.64E-01	3.16E+00	2.53E-05	3.19E-05	1.96E+01	2.83E-01	0.00E+00	5.98E+01	1.17E-01	2.03E-02	4.14E-02	2.38E-05	3.26E-02	2.10E-05	1.03E-06	3.73E-10	1.39E-06	4.75E-04	8.94E+00	5.07E-06	1.70E-02	5.86E-05	3.95E-04	3.53E-06	1.94E-10	1.58E-10	4.61E-07	-7.95E-42	-1.12E-25	-7.09E-21	1.50E+01	-9.19E-56	2.89E-40	2.36E-27	-2.50E-141	1.65E-05
2.58E-06	914.466	1.20E+19	0.00E+00	1.49E+01	4.85E+05	-6.83E-07	1.90E+02	3.07E+05	6.98E+02	1.28E+05	7.44E+01	7.79E+04	4.73E+01	6.65E-01	3.12E+00	2.52E-05	3.11E-05	1.96E+01	2.78E-01	0.00E+00	6.00E+01	1.17E-01	2.02E-02	4.17E-02	2.43E-05	3.31E-02	2.13E-05	1.05E-06	3.75E-10	1.41E-06	4.88E-04	8.76E+00	5.05E-06	1.70E-02	5.87E-05	3.97E-04	3.58E-06	2.00E-10	1.60E-10	4.73E-07	0.00E+00	-1.49E-27	-2.65E-22	1.49E+01	-1.03E-62	1.56E-40	1.07E-27	4.61E-147	1.63E-05
2.62E-06	914.557	1.20E+19	0.00E+00	1.49E+01	4.85E+05	-6.83E-07	1.91E+02	3.07E+05	6.99E+02	1.28E+05	7.38E+01	7.79E+04	4.73E+01	6.67E-01	3.09E+00	2.51E-05	3.03E-05	1.96E+01	2.74E-01	0.00E+00	6.02E+01	1.17E-01	2.02E-02	4.20E-02	2.48E-05	3.37E-02	2.17E-05	1.06E-06	3.76E-10	1.43E-06	5.01E-04	8.59E+00	5.02E-06	1.70E-02	5.87E-05	4.00E-04	3.64E-06	2.06E-10	1.62E-10	4.86E-07	0.00E+00	-2.52E-28	-1.93E-22	1.49E+01	-5.96E-58	8.39E-41	4.87E-28	4.60E-147	1.61E-05
2.65E-06	914.648	1.20E+19	0.00E+00	1.48E+01	4.85E+05	-6.83E-07	1.93E+02	3.07E+05	6.99E+02	1.28E+05	7.32E+01	7.79E+04	4.74E+01	6.68E-01	3.06E+00	2.50E-05	2.95E-05	1.96E+01	2.69E-01	0.00E+00	6.03E+01	1.17E-01	2.01E-02	4.23E-02	2.54E-05	3.42E-02	2.20E-05	1.08E-06	3.77E-10	1.46E-06	5.14E-04	8.43E+00	5.00E-06	1.69E-02	5.88E-05	4.03E-04	3.70E-06	2.12E-10	1.63E-10	4.98E-07	0.00E+00	-5.07E-26	-3.66E-22	1.48E+01	-2.94E-57	4.51E-41	2.21E-28	4.59E-147	1.59E-05
2.69E-06	914.74	1.20E+19	0.00E+00	1.48E+01	4.85E+05	-6.83E-07	1.94E+02	3.07E+05	6.99E+02	1.28E+05	7.26E+01	7.79E+04	4.75E+01	6.69E-01	3.03E+00	2.50E-05	2.88E-05	1.96E+01	2.64E-01	0.00E+00	6.04E+01	1.17E-01	2.00E-02	4.25E-02	2.59E-05	3.47E-02	2.23E-05	1.09E-06	3.78E-10	1.48E-06	5.27E-04	8.26E+00	4.97E-06	1.69E-02	5.88E-05	4.05E-04	3.75E-06	2.18E-10	1.64E-10	5.11E-07	-1.32E-42	-2.57E-25	-5.64E-21	1.48E+01	-6.70E-57	2.44E-41	1.02E-28	4.58E-147	1.58E-05
2.72E-06	914.832	1.20E+19	0.00E+00	1.48E+01	4.85E+05	-6.83E-07	1.96E+02	3.07E+05	7.00E+02	1.28E+05	7.20E+01	7.79E+04	4.76E+01	6.70E-01	3.01E+00	2.49E-05	2.81E-05	1.95E+01	2.60E-01	0.00E+00	6.06E+01	1.17E-01	2.00E-02	4.28E-02	2.64E-05	3.53E-02	2.27E-05	1.11E-06	3.80E-10	1.50E-06	5.40E-04	8.10E+00	4.95E-06	1.69E-02	5.89E-05	4.08E-04	3.81E-06	2.24E-10	1.66E-10	5.24E-07	-1.02E-41	-7.12E-25	-2.10E-20	1.48E+01	-1.08E-56	1.31E-41	4.67E-29	4.57E-147	1.56E-05
2.76E-06	914.926	1.20E+19	0.00E+00	1.47E+01	4.85E+05	-6.83E-07	1.98E+02	3.07E+05	7.00E+02	1.28E+05	7.14E+01	7.80E+04	4.77E+01	6.72E-01	2.98E+00	2.48E-05	2.74E-05	1.95E+01	2.55E-01	0.00E+00	6.07E+01	1.17E-01	1.99E-02	4.31E-02	2.70E-05	3.58E-02	2.30E-05	1.12E-06	3.81E-10	1.53E-06	5.54E-04	7.93E+00	4.92E-06	1.68E-02	5.89E-05	4.10E-04	3.86E-06	2.30E-10	1.67E-10	5.38E-07	-3.99E-41	-1.49E-24	-5.10E-20	1.47E+01	-1.39E-56	6.94E-42	2.00E-29	4.55E-147	1.54E-05
2.80E-06	915.02	1.20E+19	0.00E+00	1.47E+01	4.85E+05	-6.82E-07	1.99E+02	3.07E+05	7.00E+02	1.28E+05	7.09E+01	7.80E+04	4.78E+01	6.73E-01	2.95E+00	2.48E-05	2.67E-05	1.95E+01	2.51E-01	0.00E+00	6.09E+01	1.17E-01	1.99E-02	4.33E-02	2.75E-05	3.64E-02	2.34E-05	1.14E-06	3.82E-10	1.55E-06	5.67E-04	7.77E+00	4.89E-06	1.68E-02	5.90E-05	4.12E-04	3.92E-06	2.36E-10	1.69E-10	5.51E-07	0.00E+00	-1.23E-27	-9.12E-23	1.47E+01	-6.48E-61	3.69E-42	8.82E-30	-5.26E-146	1.53E-05
2.84E-06	915.115	1.20E+19	0.00E+00	1.47E+01	4.85E+05	-6.82E-07	2.01E+02	3.07E+05	7.01E+02	1.28E+05	7.03E+01	7.80E+04	4.79E+01	6.74E-01	2.92E+00	2.47E-05	2.60E-05	1.95E+01	2.46E-01	0.00E+00	6.10E+01	1.17E-01	1.98E-02	4.36E-02	2.81E-05	3.70E-02	2.38E-05	1.15E-06	3.83E-10	1.57E-06	5.81E-04	7.61E+00	4.86E-06	1.68E-02	5.90E-05	4.14E-04	3.97E-06	2.43E-10	1.70E-10	5.65E-07	0.00E+00	3.57E-30	-6.66E-23	1.47E+01	-3.04E-60	1.96E-42	3.89E-30	-1.95E-146	1.51E-05
2.87E-06	915.21	1.20E+19	0.00E+00	1.46E+01	4.85E+05	-6.82E-07	2.02E+02	3.07E+05	7.01E+02	1.28E+05	6.98E+01	7.80E+04	4.79E+01	6.75E-01	2.89E+00	2.46E-05	2.53E-05	1.95E+01	2.42E-01	0.00E+00	6.12E+01	1.17E-01	1.97E-02	4.39E-02	2.86E-05	3.75E-02	2.41E-05	1.16E-06	3.84E-10	1.60E-06	5.95E-04	7.46E+00	4.83E-06	1.67E-02	5.91E-05	4.17E-04	4.02E-06	2.49E-10	1.71E-10	5.79E-07	-1.61E-42	-1.86E-26	-3.12E-22	1.46E+01	-5.69E-61	1.04E-42	1.72E-30	-1.12E-144	1.49E-05
2.91E-06	915.307	1.20E+19	0.00E+00	1.46E+01	4.85E+05	-6.82E-07	2.04E+02	3.07E+05	7.01E+02	1.28E+05	6.93E+01	7.80E+04	4.80E+01	6.77E-01	2.87E+00	2.46E-05	2.47E-05	1.95E+01	2.38E-01	0.00E+00	6.13E+01	1.17E-01	1.97E-02	4.41E-02	2.92E-05	3.81E-02	2.45E-05	1.18E-06	3.85E-10	1.62E-06	6.09E-04	7.30E+00	4.80E-06	1.67E-02	5.91E-05	4.19E-04	4.08E-06	2.56E-10	1.72E-10	5.93E-07	-8.57E-42	-1.04E-25	-3.44E-21	1.46E+01	-8.03E-60	5.54E-43	7.62E-31	-5.05E-144	1.48E-05
2.95E-06	915.404	1.20E+19	0.00E+00	1.46E+01	4.85E+05	-6.82E-07	2.06E+02	3.07E+05	7.02E+02	1.28E+05	6.87E+01	7.80E+04	4.81E+01	6.78E-01	2.84E+00	2.45E-05	2.41E-05	1.95E+01	2.33E-01	0.00E+00	6.14E+01	1.17E-01	1.96E-02	4.44E-02	2.98E-05	3.87E-02	2.48E-05	1.19E-06	3.87E-10	1.65E-06	6.24E-04	7.15E+00	4.77E-06	1.67E-02	5.92E-05	4.21E-04	4.13E-06	2.63E-10	1.74E-10	6.07E-07	-2.36E-41	-2.96E-25	-1.17E-20	1.46E+01	-6.70E-59	2.95E-43	3.41E-31	-1.31E-143	1.46E-05
2.99E-06	915.502	1.20E+19	0.00E+00	1.45E+01	4.85E+05	-6.82E-07	2.07E+02	3.07E+05	7.02E+02	1.28E+05	6.82E+01	7.80E+04	4.82E+01	6.79E-01	2.82E+00	2.45E-05	2.34E-05	1.95E+01	2.29E-01	0.00E+00	6.16E+01	1.17E-01	1.96E-02	4.46E-02	3.04E-05	3.93E-02	2.52E-05	1.20E-06	3.88E-10	1.67E-06	6.39E-04	7.00E+00	4.74E-06	1.66E-02	5.92E-05	4.23E-04	4.19E-06	2.69E-10	1.75E-10	6.21E-07	-5.17E-41	-6.14E-25	-2.69E-20	1.45E+01	-2.01E-58	1.54E-43	1.44E-31	-2.56E-143	1.44E-05
3.03E-06	915.601	1.20E+19	0.00E+00	1.45E+01	4.85E+05	-6.86E-07	2.09E+02	3.07E+05	7.02E+02	1.28E+05	6.77E+01	7.80E+04	4.83E+01	6.80E-01	2.79E+00	2.44E-05	2.28E-05	1.95E+01	2.25E-01	0.00E+00	6.17E+01	1.17E-01	1.95E-02	4.48E-02	3.10E-05	3.99E-02	2.56E-05	1.22E-06	3.89E-10	1.69E-06	6.53E-04	6.85E+00	4.71E-06	1.66E-02	5.93E-05	4.24E-04	4.24E-06	2.76E-10	1.76E-10	6.36E-07	0.00E+00	-1.90E-28	-3.64E-23	1.45E+01	-3.98E-62	8.11E-44	6.18E-32	6.66E-150	1.43E-05
3.07E-06	915.7	1.20E+19	0.00E+00	1.44E+01	4.85E+05	-6.86E-07	2.10E+02	3.07E+05	7.03E+02	1.28E+05	6.72E+01	7.80E+04	4.84E+01	6.82E-01	2.77E+00	2.44E-05	2.23E-05	1.95E+01	2.21E-01	0.00E+00	6.18E+01	1.17E-01	1.94E-02	4.51E-02	3.16E-05	4.05E-02	2.59E-05	1.23E-06	3.90E-10	1.72E-06	6.68E-04	6.70E+00	4.67E-06	1.65E-02	5.93E-05	4.26E-04	4.29E-06	2.83E-10	1.77E-10	6.51E-07	0.00E+00	-3.56E-29	-1.02E-22	1.44E+01	-6.24E-63	4.26E-44	2.65E-32	6.64E-150	1.41E-05
3.11E-06	915.801	1.20E+19	0.00E+00	1.44E+01	4.85E+05	-6.86E-07	2.12E+02	3.07E+05	7.03E+02	1.28E+05	6.68E+01	7.81E+04	4.84E+01	6.83E-01	2.74E+00	2.43E-05	2.17E-05	1.94E+01	2.16E-01	0.00E+00	6.20E+01	1.17E-01	1.94E-02	4.53E-02	3.23E-05	4.11E-02	2.63E-05	1.24E-06	3.91E-10	1.74E-06	6.84E-04	6.55E+00	4.64E-06	1.65E-02	5.94E-05	4.28E-04	4.34E-06	2.90E-10	1.78E-10	6.66E-07	7.34E-45	-6.42E-27	-2.62E-24	1.44E+01	-1.05E-60	2.23E-44	1.13E-32	6.62E-150	1.40E-05
3.15E-06	915.902	1.20E+19	0.00E+00	1.44E+01	4.85E+05	-6.86E-07	2.13E+02	3.07E+05	7.03E+02	1.28E+05	6.63E+01	7.81E+04	4.85E+01	6.84E-01	2.72E+00	2.43E-05	2.11E-05	1.94E+01	2.12E-01	0.00E+00	6.21E+01	1.17E-01	1.93E-02	4.55E-02	3.29E-05	4.17E-02	2.67E-05	1.26E-06	3.92E-10	1.76E-06	6.99E-04	6.41E+00	4.60E-06	1.64E-02	5.94E-05	4.29E-04	4.39E-06	2.97E-10	1.79E-10	6.81E-07	-1.28E-42	-3.21E-26	-1.33E-21	1.44E+01	-6.89E-60	1.17E-44	4.87E-33	6.61E-150	1.38E-05
3.19E-06	916.005	1.20E+19	0.00E+00	1.43E+01	4.86E+05	-6.86E-07	2.15E+02	3.07E+05	7.04E+02	1.28E+05	6.59E+01	7.81E+04	4.86E+01	6.85E-01	2.70E+00	2.42E-05	2.06E-05	1.94E+01	2.08E-01	0.00E+00	6.22E+01	1.17E-01	1.93E-02	4.57E-02	3.35E-05	4.23E-02	2.71E-05	1.27E-06	3.93E-10	1.78E-06	7.15E-04	6.27E+00	4.57E-06	1.64E-02	5.95E-05	4.31E-04	4.45E-06	3.04E-10	1.80E-10	6.97E-07	-6.24E-42	-8.71E-26	-6.27E-21	1.43E+01	-1.97E-59	6.14E-45	2.11E-33	6.59E-150	1.36E-05
3.23E-06	916.108	1.20E+19	0.00E+00	1.43E+01	4.86E+05	-6.87E-07	2.16E+02	3.07E+05	7.04E+02	1.28E+05	6.54E+01	7.81E+04	4.87E+01	6.87E-01	2.67E+00	2.42E-05	2.01E-05	1.94E+01	2.04E-01	0.00E+00	6.23E+01	1.17E-01	1.92E-02	4.59E-02	3.42E-05	4.30E-02	2.75E-05	1.28E-06	3.94E-10	1.81E-06	7.30E-04	6.13E+00	4.53E-06	1.63E-02	5.95E-05	4.32E-04	4.50E-06	3.12E-10	1.80E-10	7.12E-07	0.00E+00	-1.49E-29	-3.28E-24	1.43E+01	-3.71E-63	3.18E-45	8.82E-34	-2.44E-148	1.35E-05
3.27E-06	916.212	1.20E+19	0.00E+00	1.43E+01	4.86E+05	-6.87E-07	2.18E+02	3.07E+05	7.04E+02	1.28E+05	6.50E+01	7.81E+04	4.88E+01	6.88E-01	2.65E+00	2.41E-05	1.95E-05	1.94E+01	2.00E-01	0.00E+00	6.25E+01	1.17E-01	1.92E-02	4.62E-02	3.49E-05	4.36E-02	2.78E-05	1.29E-06	3.95E-10	1.83E-06	7.46E-04	5.99E+00	4.50E-06	1.63E-02	5.96E-05	4.34E-04	4.55E-06	3.19E-10	1.81E-10	7.28E-07	0.00E+00	6.11E-31	-4.60E-24	1.43E+01	-3.31E-63	1.65E-45	3.68E-34	1.41E-149	1.33E-05
3.31E-06	916.317	1.20E+19	0.00E+00	1.42E+01	4.86E+05	-6.87E-07	2.20E+02	3.07E+05	7.05E+02	1.28E+05	6.46E+01	7.81E+04	4.88E+01	6.89E-01	2.63E+00	2.41E-05	1.90E-05	1.94E+01	1.96E-01	0.00E+00	6.26E+01	1.17E-01	1.91E-02	4.64E-02	3.55E-05	4.43E-02	2.82E-05	1.30E-06	3.96E-10	1.85E-06	7.63E-04	5.85E+00	4.46E-06	1.62E-02	5.96E-05	4.35E-04	4.60E-06	3.26E-10	1.82E-10	7.44E-07	1.72E-45	-2.85E-28	-2.81E-23	1.42E+01	-7.61E-62	8.54E-46	1.53E-34	-5.85E-147	1.32E-05
3.36E-06	916.424	1.20E+19	0.00E+00	1.42E+01	4.86E+05	-6.87E-07	2.21E+02	3.07E+05	7.05E+02	1.28E+05	6.41E+01	7.81E+04	4.89E+01	6.91E-01	2.61E+00	2.41E-05	1.85E-05	1.93E+01	1.92E-01	0.00E+00	6.27E+01	1.17E-01	1.90E-02	4.66E-02	3.62E-05	4.49E-02	2.86E-05	1.31E-06	3.97E-10	1.88E-06	7.79E-04	5.71E+00	4.42E-06	1.62E-02	5.97E-05	4.36E-04	4.65E-06	3.34E-10	1.83E-10	7.61E-07	-1.50E-44	-1.46E-27	-3.63E-22	1.42E+01	-2.56E-61	4.42E-46	6.40E-35	-3.03E-146	1.30E-05
3.40E-06	916.531	1.20E+19	0.00E+00	1.41E+01	4.86E+05	-6.87E-07	2.23E+02	3.07E+05	7.05E+02	1.28E+05	6.37E+01	7.81E+04	4.90E+01	6.92E-01	2.59E+00	2.40E-05	1.80E-05	1.93E+01	1.89E-01	0.00E+00	6.28E+01	1.17E-01	1.90E-02	4.68E-02	3.69E-05	4.56E-02	2.90E-05	1.32E-06	3.97E-10	1.90E-06	7.96E-04	5.58E+00	4.39E-06	1.61E-02	5.98E-05	4.37E-04	4.70E-06	3.41E-10	1.84E-10	7.77E-07	-6.36E-44	-3.95E-27	-1.35E-21	1.41E+01	-5.23E-61	2.29E-46	2.70E-35	-8.35E-146	1.29E-05
3.44E-06	916.639	1.20E+19	0.00E+00	1.41E+01	4.86E+05	-6.85E-07	2.24E+02	3.07E+05	7.06E+02	1.28E+05	6.34E+01	7.82E+04	4.91E+01	6.93E-01	2.57E+00	2.40E-05	1.76E-05	1.93E+01	1.85E-01	0.00E+00	6.29E+01	1.17E-01	1.89E-02	4.70E-02	3.76E-05	4.63E-02	2.94E-05	1.33E-06	3.98E-10	1.92E-06	8.12E-04	5.45E+00	4.35E-06	1.60E-02	5.98E-05	4.39E-04	4.74E-06	3.49E-10	1.84E-10	7.94E-07	0.00E+00	-2.33E-28	-5.69E-22	1.41E+01	-5.10E-65	1.17E-46	1.09E-35	8.01E-153	1.27E-05
3.49E-06	916.748	1.20E+19	0.00E+00	1.41E+01	4.86E+05	-6.85E-07	2.26E+02	3.07E+05	7.06E+02	1.28E+05	6.30E+01	7.82E+04	4.92E+01	6.94E-01	2.55E+00	2.40E-05	1.71E-05	1.93E+01	1.81E-01	0.00E+00	6.31E+01	1.17E-01	1.89E-02	4.72E-02	3.84E-05	4.70E-02	2.98E-05	1.35E-06	3.99E-10	1.94E-06	8.29E-04	5.32E+00	4.31E-06	1.60E-02	5.99E-05	4.40E-04	4.79E-06	3.57E-10	1.85E-10	8.11E-07	0.00E+00	-2.52E-27	-1.35E-22	1.41E+01	-4.57E-65	6.00E-47	4.42E-36	7.98E-153	1.26E-05
3.53E-06	916.859	1.20E+19	0.00E+00	1.40E+01	4.86E+05	-6.85E-07	2.27E+02	3.07E+05	7.06E+02	1.28E+05	6.26E+01	7.82E+04	4.92E+01	6.96E-01	2.53E+00	2.39E-05	1.67E-05	1.92E+01	1.77E-01	0.00E+00	6.32E+01	1.17E-01	1.88E-02	4.73E-02	3.91E-05	4.77E-02	3.02E-05	1.35E-06	4.00E-10	1.96E-06	8.47E-04	5.19E+00	4.27E-06	1.59E-02	5.99E-05	4.40E-04	4.84E-06	3.64E-10	1.85E-10	8.28E-07	-1.68E-44	-2.79E-26	-6.95E-21	1.40E+01	-1.05E-63	3.06E-47	1.78E-36	7.96E-153	1.24E-05
3.57E-06	916.97	1.20E+19	0.00E+00	1.40E+01	4.86E+05	-6.85E-07	2.29E+02	3.07E+05	7.07E+02	1.28E+05	6.22E+01	7.82E+04	4.93E+01	6.97E-01	2.51E+00	2.39E-05	1.62E-05	1.92E+01	1.74E-01	0.00E+00	6.33E+01	1.17E-01	1.88E-02	4.75E-02	3.98E-05	4.84E-02	3.06E-05	1.36E-06	4.01E-10	1.99E-06	8.64E-04	5.06E+00	4.24E-06	1.58E-02	6.00E-05	4.41E-04	4.89E-06	3.72E-10	1.86E-10	8.45E-07	-1.01E-42	-9.19E-26	-5.46E-20	1.40E+01	-3.54E-63	1.58E-47	7.50E-37	7.94E-153	1.23E-05
3.62E-06	917.082	1.20E+19	0.00E+00	1.39E+01	4.86E+05	-6.85E-07	2.30E+02	3.07E+05	7.07E+02	1.28E+05	6.19E+01	7.82E+04	4.94E+01	6.98E-01	2.49E+00	2.39E-05	1.58E-05	1.92E+01	1.70E-01	0.00E+00	6.34E+01	1.17E-01	1.87E-02	4.77E-02	4.06E-05	4.91E-02	3.10E-05	1.37E-06	4.02E-10	2.01E-06	8.82E-04	4.94E+00	4.20E-06	1.58E-02	6.00E-05	4.42E-04	4.93E-06	3.80E-10	1.86E-10	8.63E-07	-5.65E-42	-2.02E-25	-1.79E-19	1.39E+01	-7.52E-63	8.09E-48	3.14E-37	7.92E-153	1.21E-05
3.66E-06	917.196	1.20E+19	0.00E+00	1.39E+01	4.86E+05	-6.86E-07	2.32E+02	3.07E+05	7.08E+02	1.28E+05	6.15E+01	7.82E+04	4.95E+01	7.00E-01	2.47E+00	2.39E-05	1.54E-05	1.92E+01	1.66E-01	0.00E+00	6.35E+01	1.17E-01	1.87E-02	4.79E-02	4.13E-05	4.98E-02	3.14E-05	1.38E-06	4.03E-10	2.03E-06	8.99E-04	4.82E+00	4.16E-06	1.57E-02	6.01E-05	4.43E-04	4.98E-06	3.88E-10	1.87E-10	8.81E-07	0.00E+00	-6.66E-29	-8.50E-22	1.39E+01	-1.88E-66	4.08E-48	1.23E-37	-5.89E-151	1.20E-05
3.71E-06	917.311	1.20E+19	0.00E+00	1.39E+01	4.86E+05	-6.86E-07	2.33E+02	3.07E+05	7.08E+02	1.28E+05	6.12E+01	7.82E+04	4.95E+01	7.01E-01	2.45E+00	2.39E-05	1.50E-05	1.91E+01	1.63E-01	0.00E+00	6.36E+01	1.17E-01	1.86E-02	4.80E-02	4.21E-05	5.06E-02	3.19E-05	1.39E-06	4.03E-10	2.05E-06	9.17E-04	4.70E+00	4.12E-06	1.56E-02	6.02E-05	4.43E-04	5.03E-06	3.96E-10	1.87E-10	8.99E-07	-8.86E-45	-2.41E-27	-1.11E-22	1.39E+01	-8.68E-66	2.06E-48	4.80E-38	-8.90E-153	1.18E-05
3.76E-06	917.427	1.20E+19	0.00E+00	1.38E+01	4.86E+05	-6.86E-07	2.35E+02	3.07E+05	7.08E+02	1.28E+05	6.09E+01	7.83E+04	4.96E+01	7.02E-01	2.44E+00	2.38E-05	1.46E-05	1.91E+01	1.59E-01	0.00E+00	6.37E+01	1.17E-01	1.86E-02	4.82E-02	4.29E-05	5.13E-02	3.23E-05	1.40E-06	4.04E-10	2.07E-06	9.36E-04	4.58E+00	4.09E-06	1.56E-02	6.02E-05	4.44E-04	5.07E-06	4.04E-10	1.87E-10	9.17E-07	-7.02E-42	-2.11E-26	-5.21E-21	1.38E+01	-1.00E-65	1.04E-48	1.88E-38	-1.35E-149	1.17E-05
3.80E-06	917.544	1.20E+19	0.00E+00	1.38E+01	4.86E+05	-6.86E-07	2.36E+02	3.07E+05	7.09E+02	1.28E+05	6.06E+01	7.83E+04	4.97E+01	7.04E-01	2.42E+00	2.38E-05	1.42E-05	1.91E+01	1.56E-01	0.00E+00	6.38E+01	1.17E-01	1.85E-02	4.84E-02	4.37E-05	5.20E-02	3.27E-05	1.41E-06	4.05E-10	2.09E-06	9.54E-04	4.46E+00	4.05E-06	1.55E-02	6.03E-05	4.44E-04	5.11E-06	4.12E-10	1.88E-10	9.35E-07	-2.96E-41	-6.66E-26	-3.83E-20	1.38E+01	1.07E-66	5.22E-49	7.46E-39	-7.04E-149	1.15E-05
3.85E-06	917.663	1.20E+19	0.00E+00	1.37E+01	4.86E+05	-6.86E-07	2.38E+02	3.07E+05	7.09E+02	1.28E+05	6.03E+01	7.83E+04	4.98E+01	7.05E-01	2.40E+00	2.38E-05	1.38E-05	1.91E+01	1.52E-01	0.00E+00	6.39E+01	1.17E-01	1.85E-02	4.85E-02	4.45E-05	5.28E-02	3.31E-05	1.42E-06	4.06E-10	2.11E-06	9.73E-04	4.34E+00	4.01E-06	1.54E-02	6.04E-05	4.45E-04	5.16E-06	4.21E-10	1.88E-10	9.54E-07	-6.60E-41	-1.39E-25	-1.18E-19	1.37E+01	-2.92E-65	2.61E-49	2.89E-39	-1.95E-148	1.14E-05
3.90E-06	917.783	1.20E+19	0.00E+00	1.37E+01	4.86E+05	-6.82E-07	2.39E+02	3.07E+05	7.10E+02	1.28E+05	6.00E+01	7.83E+04	4.98E+01	7.06E-01	2.38E+00	2.38E-05	1.34E-05	1.90E+01	1.49E-01	0.00E+00	6.40E+01	1.17E-01	1.84E-02	4.87E-02	4.54E-05	5.36E-02	3.36E-05	1.42E-06	4.07E-10	2.14E-06	9.91E-04	4.23E+00	3.97E-06	1.54E-02	6.04E-05	4.45E-04	5.20E-06	4.29E-10	1.88E-10	9.73E-07	0.00E+00	7.73E-30	-1.39E-21	1.37E+01	-5.90E-68	1.30E-49	1.09E-39	7.85E-156	1.12E-05
3.95E-06	917.904	1.20E+19	0.00E+00	1.37E+01	4.86E+05	-6.82E-07	2.41E+02	3.07E+05	7.10E+02	1.28E+05	5.97E+01	7.83E+04	4.99E+01	7.08E-01	2.37E+00	2.38E-05	1.30E-05	1.90E+01	1.46E-01	0.00E+00	6.41E+01	1.17E-01	1.84E-02	4.88E-02	4.62E-05	5.44E-02	3.40E-05	1.43E-06	4.07E-10	2.16E-06	1.01E-03	4.12E+00	3.93E-06	1.53E-02	6.05E-05	4.45E-04	5.24E-06	4.37E-10	1.88E-10	9.92E-07	0.00E+00	3.70E-30	-3.76E-21	1.37E+01	-1.46E-69	6.43E-50	4.09E-40	7.83E-156	1.11E-05
4.00E-06	918.026	1.20E+19	0.00E+00	1.36E+01	4.86E+05	-6.82E-07	2.42E+02	3.07E+05	7.11E+02	1.28E+05	5.94E+01	7.83E+04	5.00E+01	7.09E-01	2.35E+00	2.38E-05	1.27E-05	1.90E+01	1.42E-01	0.00E+00	6.42E+01	1.17E-01	1.83E-02	4.90E-02	4.71E-05	5.52E-02	3.44E-05	1.44E-06	4.08E-10	2.18E-06	1.03E-03	4.01E+00	3.90E-06	1.52E-02	6.06E-05	4.45E-04	5.29E-06	4.46E-10	1.88E-10	1.01E-06	0.00E+00	-1.65E-28	-1.51E-21	1.36E+01	-1.05E-66	3.18E-50	1.53E-40	7.81E-156	1.09E-05
4.05E-06	918.15	1.20E+19	0.00E+00	1.36E+01	4.86E+05	-6.82E-07	2.44E+02	3.07E+05	7.11E+02	1.28E+05	5.91E+01	7.84E+04	5.00E+01	7.10E-01	2.34E+00	2.38E-05	1.23E-05	1.89E+01	1.39E-01	0.00E+00	6.43E+01	1.17E-01	1.83E-02	4.91E-02	4.79E-05	5.60E-02	3.49E-05	1.44E-06	4.09E-10	2.20E-06	1.05E-03	3.90E+00	3.86E-06	1.51E-02	6.06E-05	4.45E-04	5.33E-06	4.54E-10	1.89E-10	1.03E-06	-9.37E-42	-4.50E-27	-7.76E-21	1.36E+01	-5.66E-66	1.56E-50	5.69E-41	7.79E-156	1.08E-05
4.10E-06	918.275	1.20E+19	0.00E+00	1.35E+01	4.86E+05	-6.82E-07	2.45E+02	3.07E+05	7.12E+02	1.28E+05	5.88E+01	7.84E+04	5.01E+01	7.12E-01	2.32E+00	2.38E-05	1.20E-05	1.89E+01	1.36E-01	0.00E+00	6.44E+01	1.17E-01	1.82E-02	4.93E-02	4.88E-05	5.68E-02	3.53E-05	1.45E-06	4.10E-10	2.22E-06	1.07E-03	3.79E+00	3.82E-06	1.51E-02	6.07E-05	4.45E-04	5.37E-06	4.63E-10	1.89E-10	1.05E-06	-5.34E-41	-1.98E-26	-9.02E-20	1.35E+01	-1.32E-65	7.62E-51	2.02E-41	7.76E-156	1.06E-05
4.15E-06	918.402	1.20E+19	0.00E+00	1.35E+01	4.86E+05	-6.85E-07	2.47E+02	3.07E+05	7.12E+02	1.28E+05	5.86E+01	7.84E+04	5.02E+01	7.13E-01	2.31E+00	2.38E-05	1.17E-05	1.89E+01	1.32E-01	0.00E+00	6.45E+01	1.17E-01	1.82E-02	4.94E-02	4.97E-05	5.76E-02	3.58E-05	1.45E-06	4.10E-10	2.24E-06	1.09E-03	3.68E+00	3.78E-06	1.50E-02	6.08E-05	4.45E-04	5.41E-06	4.71E-10	1.89E-10	1.07E-06	6.72E-47	2.21E-30	-6.35E-22	1.35E+01	-1.98E-69	3.72E-51	7.33E-42	-1.08E-153	1.05E-05
4.20E-06	918.53	1.20E+19	0.00E+00	1.35E+01	4.86E+05	-6.85E-07	2.48E+02	3.07E+05	7.13E+02	1.28E+05	5.83E+01	7.84E+04	5.03E+01	7.15E-01	2.29E+00	2.38E-05	1.13E-05	1.88E+01	1.29E-01	0.00E+00	6.46E+01	1.17E-01	1.81E-02	4.95E-02	5.07E-05	5.84E-02	3.62E-05	1.46E-06	4.11E-10	2.26E-06	1.11E-03	3.58E+00	3.75E-06	1.49E-02	6.08E-05	4.45E-04	5.45E-06	4.80E-10	1.88E-10	1.09E-06	-3.88E-45	-5.03E-29	-1.94E-22	1.35E+01	-1.45E-68	1.81E-51	2.67E-42	1.76E-154	1.04E-05
4.25E-06	918.66	1.20E+19	0.00E+00	1.34E+01	4.86E+05	-6.85E-07	2.50E+02	3.07E+05	7.13E+02	1.28E+05	5.81E+01	7.84E+04	5.03E+01	7.16E-01	2.28E+00	2.38E-05	1.10E-05	1.88E+01	1.26E-01	0.00E+00	6.47E+01	1.17E-01	1.81E-02	4.97E-02	5.16E-05	5.93E-02	3.67E-05	1.46E-06	4.12E-10	2.27E-06	1.13E-03	3.48E+00	3.71E-06	1.48E-02	6.09E-05	4.45E-04	5.48E-06	4.89E-10	1.88E-10	1.11E-06	-5.13E-42	-1.21E-27	-4.18E-21	1.34E+01	-1.49E-67	8.81E-52	9.63E-43	-1.70E-152	1.02E-05
4.30E-06	918.792	1.20E+19	0.00E+00	1.34E+01	4.86E+05	-6.85E-07	2.51E+02	3.07E+05	7.14E+02	1.28E+05	5.79E+01	7.84E+04	5.04E+01	7.17E-01	2.26E+00	2.38E-05	1.07E-05	1.87E+01	1.23E-01	0.00E+00	6.48E+01	1.17E-01	1.81E-02	4.98E-02	5.25E-05	6.01E-02	3.72E-05	1.47E-06	4.13E-10	2.29E-06	1.15E-03	3.38E+00	3.67E-06	1.48E-02	6.10E-05	4.45E-04	5.52E-06	4.97E-10	1.88E-10	1.13E-06	-2.81E-41	-4.28E-27	-3.65E-20	1.34E+01	-4.47E-67	4.30E-52	3.57E-43	-9.50E-152	1.01E-05
4.36E-06	918.925	1.20E+19	0.00E+00	1.33E+01	4.86E+05	-6.84E-07	2.53E+02	3.07E+05	7.14E+02	1.28E+05	5.76E+01	7.85E+04	5.05E+01	7.19E-01	2.25E+00	2.38E-05	1.04E-05	1.87E+01	1.20E-01	0.00E+00	6.49E+01	1.17E-01	1.80E-02	4.99E-02	5.35E-05	6.10E-02	3.76E-05	1.47E-06	4.13E-10	2.31E-06	1.17E-03	3.28E+00	3.64E-06	1.47E-02	6.11E-05	4.44E-04	5.56E-06	5.06E-10	1.88E-10	1.15E-06	0.00E+00	-8.06E-28	-1.71E-21	1.33E+01	-3.45E-70	2.06E-52	1.25E-43	6.39E-159	9.94E-06
4.41E-06	919.059	1.20E+19	0.00E+00	1.33E+01	4.86E+05	-6.84E-07	2.54E+02	3.07E+05	7.15E+02	1.28E+05	5.74E+01	7.85E+04	5.05E+01	7.20E-01	2.24E+00	2.38E-05	1.01E-05	1.87E+01	1.17E-01	0.00E+00	6.50E+01	1.17E-01	1.80E-02	5.00E-02	5.45E-05	6.19E-02	3.81E-05	1.48E-06	4.14E-10	2.33E-06	1.19E-03	3.18E+00	3.60E-06	1.46E-02	6.11E-05	4.44E-04	5.60E-06	5.15E-10	1.88E-10	1.17E-06	0.00E+00	-4.47E-28	-3.58E-21	1.33E+01	1.52E-71	9.89E-53	4.35E-44	6.37E-159	9.81E-06
4.46E-06	919.195	1.20E+19	0.00E+00	1.32E+01	4.86E+05	-6.84E-07	2.56E+02	3.07E+05	7.15E+02	1.28E+05	5.72E+01	7.85E+04	5.06E+01	7.22E-01	2.22E+00	2.38E-05	9.80E-06	1.86E+01	1.14E-01	0.00E+00	6.50E+01	1.17E-01	1.79E-02	5.01E-02	5.55E-05	6.28E-02	3.86E-05	1.48E-06	4.15E-10	2.35E-06	1.21E-03	3.09E+00	3.56E-06	1.45E-02	6.12E-05	4.43E-04	5.63E-06	5.24E-10	1.88E-10	1.19E-06	-2.63E-44	-2.70E-26	9.01E-22	1.32E+01	-6.91E-69	4.73E-53	1.51E-44	6.35E-159	9.67E-06
4.52E-06	919.334	1.20E+19	0.00E+00	1.32E+01	4.86E+05	-6.84E-07	2.57E+02	3.07E+05	7.16E+02	1.28E+05	5.70E+01	7.85E+04	5.07E+01	7.23E-01	2.21E+00	2.38E-05	9.52E-06	1.86E+01	1.11E-01	0.00E+00	6.51E+01	1.17E-01	1.79E-02	5.03E-02	5.65E-05	6.37E-02	3.91E-05	1.48E-06	4.16E-10	2.37E-06	1.23E-03	2.99E+00	3.53E-06	1.44E-02	6.13E-05	4.43E-04	5.67E-06	5.33E-10	1.87E-10	1.22E-06	-8.26E-43	-1.29E-25	-1.69E-20	1.32E+01	-3.68E-68	2.27E-53	5.43E-45	6.33E-159	9.53E-06
4.57E-06	919.473	1.20E+19	0.00E+00	1.32E+01	4.86E+05	-6.87E-07	2.59E+02	3.07E+05	7.16E+02	1.28E+05	5.68E+01	7.85E+04	5.08E+01	7.25E-01	2.20E+00	2.38E-05	9.24E-06	1.85E+01	1.08E-01	0.00E+00	6.52E+01	1.17E-01	1.79E-02	5.04E-02	5.75E-05	6.46E-02	3.96E-05	1.49E-06	4.16E-10	2.39E-06	1.26E-03	2.90E+00	3.49E-06	1.44E-02	6.14E-05	4.42E-04	5.70E-06	5.42E-10	1.87E-10	1.24E-06	0.00E+00	-4.03E-28	-1.20E-22	1.32E+01	-3.16E-72	1.07E-53	1.82E-45	-1.47E-156	9.40E-06
4.63E-06	919.615	1.20E+19	0.00E+00	1.31E+01	4.86E+05	-6.87E-07	2.61E+02	3.07E+05	7.17E+02	1.28E+05	5.66E+01	7.85E+04	5.08E+01	7.26E-01	2.19E+00	2.38E-05	8.97E-06	1.85E+01	1.05E-01	0.00E+00	6.53E+01	1.17E-01	1.78E-02	5.05E-02	5.86E-05	6.55E-02	4.01E-05	1.49E-06	4.17E-10	2.40E-06	1.28E-03	2.81E+00	3.46E-06	1.43E-02	6.15E-05	4.41E-04	5.73E-06	5.51E-10	1.86E-10	1.26E-06	0.00E+00	-3.20E-28	-3.99E-22	1.31E+01	1.20E-73	5.04E-54	6.12E-46	-1.83E-156	9.26E-06
4.69E-06	919.759	1.20E+19	0.00E+00	1.31E+01	4.86E+05	-6.87E-07	2.62E+02	3.07E+05	7.17E+02	1.28E+05	5.65E+01	7.86E+04	5.09E+01	7.28E-01	2.17E+00	2.38E-05	8.70E-06	1.84E+01	1.03E-01	0.00E+00	6.54E+01	1.17E-01	1.78E-02	5.06E-02	5.96E-05	6.65E-02	4.06E-05	1.49E-06	4.18E-10	2.42E-06	1.30E-03	2.72E+00	3.42E-06	1.42E-02	6.16E-05	4.41E-04	5.77E-06	5.60E-10	1.86E-10	1.28E-06	-5.67E-44	-3.94E-27	2.16E-23	1.31E+01	-9.11E-71	2.37E-54	2.05E-46	-5.97E-156	9.13E-06
4.75E-06	919.904	1.20E+19	0.00E+00	1.30E+01	4.86E+05	-6.87E-07	2.64E+02	3.07E+05	7.18E+02	1.28E+05	5.63E+01	7.86E+04	5.10E+01	7.29E-01	2.16E+00	2.39E-05	8.44E-06	1.84E+01	9.98E-02	0.00E+00	6.54E+01	1.17E-01	1.77E-02	5.07E-02	6.07E-05	6.75E-02	4.11E-05	1.49E-06	4.19E-10	2.44E-06	1.32E-03	2.63E+00	3.39E-06	1.41E-02	6.16E-05	4.40E-04	5.80E-06	5.69E-10	1.86E-10	1.30E-06	-8.66E-43	-4.17E-26	-1.17E-21	1.30E+01	-4.32E-70	1.12E-54	7.13E-47	-8.35E-155	8.99E-06
4.81E-06	920.052	1.20E+19	0.00E+00	1.30E+01	4.86E+05	-6.84E-07	2.65E+02	3.07E+05	7.19E+02	1.28E+05	5.61E+01	7.86E+04	5.10E+01	7.31E-01	2.15E+00	2.39E-05	8.19E-06	1.83E+01	9.71E-02	0.00E+00	6.55E+01	1.17E-01	1.77E-02	5.08E-02	6.18E-05	6.84E-02	4.16E-05	1.49E-06	4.19E-10	2.45E-06	1.35E-03	2.55E+00	3.36E-06	1.40E-02	6.17E-05	4.39E-04	5.83E-06	5.78E-10	1.85E-10	1.33E-06	0.00E+00	-3.97E-29	-1.06E-22	1.30E+01	-1.60E-73	5.18E-55	2.30E-47	4.52E-162	8.86E-06
4.87E-06	920.202	1.20E+19	0.00E+00	1.29E+01	4.86E+05	-6.84E-07	2.67E+02	3.07E+05	7.19E+02	1.28E+05	5.60E+01	7.86E+04	5.11E+01	7.33E-01	2.14E+00	2.39E-05	7.94E-06	1.83E+01	9.44E-02	0.00E+00	6.56E+01	1.17E-01	1.77E-02	5.08E-02	6.29E-05	6.94E-02	4.21E-05	1.49E-06	4.20E-10	2.47E-06	1.37E-03	2.46E+00	3.32E-06	1.39E-02	6.18E-05	4.38E-04	5.86E-06	5.87E-10	1.85E-10	1.35E-06	-2.53E-45	-5.22E-28	-2.63E-22	1.29E+01	-7.77E-73	2.40E-55	7.46E-48	4.51E-162	8.73E-06
4.93E-06	920.353	1.20E+19	0.00E+00	1.29E+01	4.86E+05	-6.84E-07	2.68E+02	3.06E+05	7.20E+02	1.28E+05	5.58E+01	7.86E+04	5.12E+01	7.34E-01	2.13E+00	2.39E-05	7.70E-06	1.82E+01	9.17E-02	0.00E+00	6.57E+01	1.17E-01	1.76E-02	5.09E-02	6.41E-05	7.04E-02	4.27E-05	1.49E-06	4.21E-10	2.49E-06	1.39E-03	2.38E+00	3.29E-06	1.39E-02	6.19E-05	4.37E-04	5.89E-06	5.96E-10	1.84E-10	1.37E-06	-8.33E-44	-2.85E-27	-4.84E-22	1.29E+01	-6.66E-72	1.10E-55	2.36E-48	4.49E-162	8.60E-06
4.99E-06	920.507	1.20E+19	0.00E+00	1.28E+01	4.86E+05	-6.84E-07	2.70E+02	3.06E+05	7.21E+02	1.28E+05	5.57E+01	7.87E+04	5.12E+01	7.36E-01	2.12E+00	2.40E-05	7.46E-06	1.82E+01	8.91E-02	0.00E+00	6.57E+01	1.17E-01	1.76E-02	5.10E-02	6.52E-05	7.14E-02	4.32E-05	1.49E-06	4.21E-10	2.50E-06	1.42E-03	2.30E+00	3.26E-06	1.38E-02	6.20E-05	4.36E-04	5.92E-06	6.05E-10	1.83E-10	1.40E-06	-1.29E-41	4.93E-28	-1.24E-20	1.28E+01	-1.06E-71	5.00E-56	6.72E-49	4.47E-162	8.47E-06
5.05E-06	920.664	1.20E+19	0.00E+00	1.28E+01	4.86E+05	-6.85E-07	2.72E+02	3.06E+05	7.21E+02	1.28E+05	5.55E+01	7.87E+04	5.13E+01	7.37E-01	2.11E+00	2.40E-05	7.23E-06	1.81E+01	8.66E-02	0.00E+00	6.58E+01	1.17E-01	1.76E-02	5.11E-02	6.64E-05	7.25E-02	4.37E-05	1.49E-06	4.22E-10	2.52E-06	1.44E-03	2.22E+00	3.23E-06	1.37E-02	6.21E-05	4.35E-04	5.95E-06	6.15E-10	1.83E-10	1.42E-06	0.00E+00	-8.38E-26	-3.61E-22	1.28E+01	-4.34E-76	2.27E-56	2.07E-49	-9.99E-160	8.33E-06
5.11E-06	920.822	1.20E+19	0.00E+00	1.27E+01	4.86E+05	-6.85E-07	2.73E+02	3.06E+05	7.22E+02	1.28E+05	5.54E+01	7.87E+04	5.14E+01	7.39E-01	2.10E+00	2.40E-05	7.00E-06	1.81E+01	8.40E-02	0.00E+00	6.59E+01	1.17E-01	1.75E-02	5.12E-02	6.76E-05	7.35E-02	4.43E-05	1.49E-06	4.23E-10	2.53E-06	1.46E-03	2.14E+00	3.20E-06	1.36E-02	6.22E-05	4.34E-04	5.97E-06	6.24E-10	1.82E-10	1.44E-06	-1.14E-42	6.98E-27	-2.93E-22	1.27E+01	-2.76E-75	1.03E-56	6.49E-50	-5.40E-161	8.21E-06
5.18E-06	920.983	1.20E+19	0.00E+00	1.27E+01	4.86E+05	-6.85E-07	2.75E+02	3.06E+05	7.23E+02	1.28E+05	5.53E+01	7.87E+04	5.14E+01	7.41E-01	2.09E+00	2.40E-05	6.78E-06	1.80E+01	8.15E-02	0.00E+00	6.59E+01	1.17E-01	1.75E-02	5.12E-02	6.89E-05	7.46E-02	4.48E-05	1.49E-06	4.24E-10	2.55E-06	1.49E-03	2.07E+00	3.16E-06	1.35E-02	6.23E-05	4.33E-04	6.00E-06	6.33E-10	1.81E-10	1.47E-06	9.11E-42	-2.25E-24	-4.07E-21	1.27E+01	-6.89E-74	4.64E-57	1.93E-50	-4.17E-158	8.08E-06
5.24E-06	921.147	1.20E+19	0.00E+00	1.27E+01	4.86E+05	-6.85E-07	2.76E+02	3.06E+05	7.23E+02	1.28E+05	5.52E+01	7.88E+04	5.15E+01	7.42E-01	2.08E+00	2.41E-05	6.56E-06	1.79E+01	7.91E-02	0.00E+00	6.60E+01	1.17E-01	1.75E-02	5.13E-02	7.01E-05	7.57E-02	4.54E-05	1.49E-06	4.24E-10	2.56E-06	1.51E-03	1.99E+00	3.13E-06	1.34E-02	6.24E-05	4.31E-04	6.02E-06	6.42E-10	1.80E-10	1.49E-06	-2.21E-40	-2.20E-23	-6.98E-20	1.27E+01	-1.28E-72	2.07E-57	5.62E-51	-3.08E-157	7.95E-06
5.31E-06	921.313	1.19E+19	0.00E+00	1.26E+01	4.86E+05	-6.87E-07	2.78E+02	3.06E+05	7.24E+02	1.28E+05	5.51E+01	7.88E+04	5.16E+01	7.44E-01	2.07E+00	2.41E-05	6.35E-06	1.79E+01	7.67E-02	0.00E+00	6.61E+01	1.17E-01	1.74E-02	5.14E-02	7.14E-05	7.68E-02	4.60E-05	1.48E-06	4.25E-10	2.58E-06	1.54E-03	1.92E+00	3.10E-06	1.33E-02	6.25E-05	4.30E-04	6.05E-06	6.52E-10	1.80E-10	1.52E-06	0.00E+00	-1.26E-28	-6.99E-23	1.26E+01	-5.49E-76	9.21E-58	1.65E-51	2.98E-165	7.82E-06
5.37E-06	921.482	1.19E+19	0.00E+00	1.26E+01	4.86E+05	-6.87E-07	2.80E+02	3.06E+05	7.25E+02	1.28E+05	5.50E+01	7.88E+04	5.16E+01	7.46E-01	2.06E+00	2.42E-05	6.14E-06	1.78E+01	7.43E-02	0.00E+00	6.61E+01	1.17E-01	1.74E-02	5.14E-02	7.27E-05	7.79E-02	4.66E-05	1.48E-06	4.26E-10	2.59E-06	1.56E-03	1.85E+00	3.08E-06	1.33E-02	6.26E-05	4.29E-04	6.07E-06	6.61E-10	1.79E-10	1.54E-06	0.00E+00	-1.34E-28	8.50E-24	1.26E+01	-6.82E-76	4.08E-58	4.80E-52	2.97E-165	7.69E-06
5.44E-06	921.653	1.19E+19	0.00E+00	1.25E+01	4.86E+05	-6.87E-07	2.81E+02	3.06E+05	7.26E+02	1.28E+05	5.49E+01	7.88E+04	5.17E+01	7.48E-01	2.05E+00	2.42E-05	5.94E-06	1.78E+01	7.19E-02	0.00E+00	6.62E+01	1.17E-01	1.74E-02	5.15E-02	7.40E-05	7.91E-02	4.71E-05	1.48E-06	4.27E-10	2.61E-06	1.59E-03	1.78E+00	3.05E-06	1.32E-02	6.27E-05	4.27E-04	6.10E-06	6.70E-10	1.78E-10	1.57E-06	-1.31E-44	-8.30E-27	-1.29E-21	1.25E+01	-3.92E-74	1.78E-58	1.30E-52	2.95E-165	7.57E-06
5.51E-06	921.827	1.19E+19	0.00E+00	1.25E+01	4.86E+05	-6.87E-07	2.83E+02	3.06E+05	7.27E+02	1.28E+05	5.48E+01	7.88E+04	5.18E+01	7.50E-01	2.04E+00	2.42E-05	5.74E-06	1.77E+01	6.96E-02	0.00E+00	6.63E+01	1.17E-01	1.74E-02	5.15E-02	7.54E-05	8.02E-02	4.77E-05	1.47E-06	4.27E-10	2.62E-06	1.61E-03	1.71E+00	3.02E-06	1.31E-02	6.29E-05	4.26E-04	6.12E-06	6.80E-10	1.77E-10	1.59E-06	0.00E+00	1.92E-30	-6.26E-22	1.25E+01	-3.35E-77	7.79E-59	3.65E-53	-7.22E-163	7.44E-06
5.58E-06	922.005	1.19E+19	0.00E+00	1.24E+01	4.86E+05	-6.87E-07	2.85E+02	3.06E+05	7.27E+02	1.28E+05	5.47E+01	7.89E+04	5.19E+01	7.51E-01	2.03E+00	2.43E-05	5.54E-06	1.76E+01	6.74E-02	0.00E+00	6.63E+01	1.17E-01	1.73E-02	5.16E-02	7.68E-05	8.14E-02	4.83E-05	1.47E-06	4.28E-10	2.63E-06	1.64E-03	1.65E+00	2.99E-06	1.30E-02	6.30E-05	4.24E-04	6.14E-06	6.89E-10	1.76E-10	1.62E-06	-3.93E-44	-2.33E-27	-1.60E-22	1.24E+01	-8.23E-77	3.39E-59	1.02E-53	1.15E-163	7.32E-06
5.65E-06	922.185	1.19E+19	0.00E+00	1.24E+01	4.86E+05	-6.87E-07	2.86E+02	3.06E+05	7.28E+02	1.28E+05	5.46E+01	7.89E+04	5.19E+01	7.53E-01	2.02E+00	2.43E-05	5.35E-06	1.76E+01	6.52E-02	0.00E+00	6.64E+01	1.18E-01	1.73E-02	5.16E-02	7.82E-05	8.26E-02	4.90E-05	1.46E-06	4.29E-10	2.64E-06	1.67E-03	1.58E+00	2.96E-06	1.29E-02	6.31E-05	4.23E-04	6.16E-06	6.98E-10	1.75E-10	1.65E-06	-5.37E-42	-1.36E-26	-1.04E-20	1.24E+01	-3.33E-75	1.45E-59	2.67E-54	-2.19E-161	7.20E-06
5.73E-06	922.368	1.19E+19	0.00E+00	1.23E+01	4.86E+05	-6.85E-07	2.88E+02	3.06E+05	7.29E+02	1.28E+05	5.46E+01	7.89E+04	5.20E+01	7.55E-01	2.02E+00	2.44E-05	5.17E-06	1.75E+01	6.30E-02	0.00E+00	6.64E+01	1.18E-01	1.73E-02	5.17E-02	7.96E-05	8.38E-02	4.96E-05	1.46E-06	4.30E-10	2.66E-06	1.69E-03	1.52E+00	2.94E-06	1.28E-02	6.32E-05	4.21E-04	6.18E-06	7.08E-10	1.74E-10	1.67E-06	0.00E+00	-2.99E-30	-6.85E-22	1.23E+01	-4.17E-80	6.23E-60	7.15E-55	1.96E-168	7.07E-06
5.80E-06	922.555	1.19E+19	0.00E+00	1.23E+01	4.86E+05	-6.85E-07	2.90E+02	3.06E+05	7.30E+02	1.28E+05	5.45E+01	7.89E+04	5.21E+01	7.57E-01	2.01E+00	2.44E-05	4.99E-06	1.74E+01	6.08E-02	0.00E+00	6.65E+01	1.18E-01	1.73E-02	5.17E-02	8.11E-05	8.50E-02	5.02E-05	1.45E-06	4.31E-10	2.67E-06	1.72E-03	1.45E+00	2.91E-06	1.28E-02	6.33E-05	4.19E-04	6.20E-06	7.17E-10	1.73E-10	1.70E-06	-3.18E-44	-2.28E-27	-5.87E-23	1.23E+01	-2.96E-77	2.65E-60	1.91E-55	1.95E-168	6.95E-06
5.88E-06	922.745	1.19E+19	0.00E+00	1.22E+01	4.86E+05	-6.85E-07	2.91E+02	3.06E+05	7.31E+02	1.28E+05	5.45E+01	7.90E+04	5.21E+01	7.59E-01	2.00E+00	2.45E-05	4.81E-06	1.73E+01	5.87E-02	0.00E+00	6.65E+01	1.18E-01	1.72E-02	5.17E-02	8.25E-05	8.63E-02	5.09E-05	1.45E-06	4.31E-10	2.68E-06	1.75E-03	1.39E+00	2.89E-06	1.27E-02	6.35E-05	4.18E-04	6.22E-06	7.26E-10	1.72E-10	1.73E-06	-7.81E-43	-1.27E-26	-7.39E-21	1.22E+01	-5.52E-77	1.11E-60	4.71E-56	1.94E-168	6.83E-06
5.95E-06	922.939	1.19E+19	0.00E+00	1.22E+01	4.86E+05	-6.87E-07	2.93E+02	3.06E+05	7.32E+02	1.28E+05	5.44E+01	7.90E+04	5.22E+01	7.61E-01	1.99E+00	2.45E-05	4.64E-06	1.73E+01	5.67E-02	0.00E+00	6.66E+01	1.18E-01	1.72E-02	5.18E-02	8.41E-05	8.76E-02	5.15E-05	1.44E-06	4.32E-10	2.69E-06	1.78E-03	1.33E+00	2.86E-06	1.26E-02	6.36E-05	4.16E-04	6.23E-06	7.36E-10	1.71E-10	1.75E-06	0.00E+00	-1.39E-28	-7.77E-23	1.22E+01	-3.61E-79	4.67E-61	1.20E-56	-5.36E-166	6.71E-06
6.03E-06	923.136	1.19E+19	0.00E+00	1.21E+01	4.86E+05	-6.87E-07	2.95E+02	3.06E+05	7.33E+02	1.28E+05	5.44E+01	7.90E+04	5.23E+01	7.63E-01	1.98E+00	2.46E-05	4.47E-06	1.72E+01	5.46E-02	0.00E+00	6.66E+01	1.18E-01	1.72E-02	5.18E-02	8.56E-05	8.89E-02	5.22E-05	1.43E-06	4.33E-10	2.70E-06	1.80E-03	1.28E+00	2.84E-06	1.25E-02	6.37E-05	4.14E-04	6.25E-06	7.45E-10	1.70E-10	1.78E-06	-7.02E-45	-1.71E-28	-9.17E-23	1.21E+01	-1.46E-78	1.94E-61	3.04E-57	-4.74E-166	6.59E-06
6.11E-06	923.337	1.19E+19	0.00E+00	1.21E+01	4.86E+05	-6.87E-07	2.97E+02	3.06E+05	7.34E+02	1.28E+05	5.43E+01	7.90E+04	5.23E+01	7.65E-01	1.98E+00	2.47E-05	4.30E-06	1.71E+01	5.27E-02	0.00E+00	6.67E+01	1.18E-01	1.72E-02	5.18E-02	8.72E-05	9.02E-02	5.28E-05	1.43E-06	4.34E-10	2.71E-06	1.83E-03	1.22E+00	2.81E-06	1.24E-02	6.39E-05	4.13E-04	6.27E-06	7.54E-10	1.68E-10	1.81E-06	-5.29E-43	-8.49E-27	-6.98E-22	1.21E+01	-1.72E-78	7.97E-62	7.02E-58	-2.71E-164	6.47E-06
6.19E-06	923.542	1.19E+19	0.00E+00	1.20E+01	4.86E+05	-6.84E-07	2.98E+02	3.06E+05	7.35E+02	1.28E+05	5.43E+01	7.91E+04	5.24E+01	7.67E-01	1.97E+00	2.47E-05	4.14E-06	1.70E+01	5.07E-02	0.00E+00	6.67E+01	1.18E-01	1.71E-02	5.18E-02	8.88E-05	9.16E-02	5.35E-05	1.42E-06	4.35E-10	2.72E-06	1.86E-03	1.17E+00	2.79E-06	1.23E-02	6.40E-05	4.11E-04	6.28E-06	7.64E-10	1.67E-10	1.84E-06	0.00E+00	-6.47E-29	-2.31E-22	1.20E+01	-4.69E-80	3.26E-62	1.69E-58	1.36E-171	6.35E-06
6.27E-06	923.751	1.19E+19	0.00E+00	1.20E+01	4.86E+05	-6.84E-07	3.00E+02	3.06E+05	7.36E+02	1.28E+05	5.43E+01	7.91E+04	5.25E+01	7.70E-01	1.96E+00	2.48E-05	3.98E-06	1.69E+01	4.88E-02	0.00E+00	6.68E+01	1.18E-01	1.71E-02	5.19E-02	9.05E-05	9.30E-02	5.42E-05	1.41E-06	4.36E-10	2.73E-06	1.89E-03	1.11E+00	2.77E-06	1.23E-02	6.42E-05	4.09E-04	6.29E-06	7.73E-10	1.66E-10	1.86E-06	-9.56E-45	-2.10E-27	-3.47E-22	1.20E+01	-1.34E-78	1.33E-62	4.03E-59	1.36E-171	6.23E-06
6.36E-06	923.964	1.19E+19	0.00E+00	1.19E+01	4.86E+05	-6.84E-07	3.02E+02	3.06E+05	7.37E+02	1.28E+05	5.43E+01	7.91E+04	5.26E+01	7.72E-01	1.95E+00	2.49E-05	3.83E-06	1.69E+01	4.69E-02	0.00E+00	6.68E+01	1.18E-01	1.71E-02	5.19E-02	9.22E-05	9.44E-02	5.49E-05	1.40E-06	4.36E-10	2.74E-06	1.92E-03	1.06E+00	2.75E-06	1.22E-02	6.43E-05	4.07E-04	6.31E-06	7.82E-10	1.65E-10	1.89E-06	-2.50E-42	-9.42E-27	-1.30E-20	1.19E+01	-4.78E-78	5.29E-63	8.65E-60	1.35E-171	6.11E-06
6.44E-06	924.182	1.19E+19	0.00E+00	1.18E+01	4.86E+05	-6.82E-07	3.04E+02	3.06E+05	7.38E+02	1.28E+05	5.43E+01	7.92E+04	5.26E+01	7.74E-01	1.95E+00	2.49E-05	3.68E-06	1.68E+01	4.51E-02	0.00E+00	6.69E+01	1.18E-01	1.71E-02	5.19E-02	9.39E-05	9.58E-02	5.57E-05	1.39E-06	4.37E-10	2.75E-06	1.95E-03	1.01E+00	2.72E-06	1.21E-02	6.45E-05	4.05E-04	6.32E-06	7.91E-10	1.63E-10	1.92E-06	0.00E+00	-2.22E-28	-1.07E-21	1.18E+01	-6.58E-81	2.11E-63	1.95E-60	-4.68E-169	5.99E-06
6.53E-06	924.404	1.19E+19	0.00E+00	1.18E+01	4.86E+05	-6.82E-07	3.06E+02	3.06E+05	7.39E+02	1.28E+05	5.43E+01	7.92E+04	5.27E+01	7.76E-01	1.94E+00	2.50E-05	3.53E-06	1.67E+01	4.33E-02	0.00E+00	6.69E+01	1.18E-01	1.70E-02	5.19E-02	9.57E-05	9.73E-02	5.64E-05	1.38E-06	4.38E-10	2.76E-06	1.98E-03	9.63E-01	2.70E-06	1.20E-02	6.46E-05	4.03E-04	6.33E-06	8.01E-10	1.62E-10	1.95E-06	3.49E-44	-6.40E-27	2.41E-22	1.18E+01	-9.42E-80	8.33E-64	4.36E-61	-5.51E-169	5.88E-06
6.62E-06	924.631	1.19E+19	0.00E+00	1.17E+01	4.86E+05	-6.82E-07	3.08E+02	3.06E+05	7.41E+02	1.28E+05	5.43E+01	7.92E+04	5.28E+01	7.79E-01	1.93E+00	2.51E-05	3.39E-06	1.66E+01	4.15E-02	0.00E+00	6.70E+01	1.18E-01	1.70E-02	5.19E-02	9.75E-05	9.88E-02	5.72E-05	1.37E-06	4.39E-10	2.77E-06	2.01E-03	9.16E-01	2.68E-06	1.19E-02	6.48E-05	4.02E-04	6.34E-06	8.10E-10	1.61E-10	1.98E-06	-1.27E-41	-2.94E-26	-5.77E-20	1.17E+01	-2.55E-79	3.23E-64	8.35E-62	-4.20E-167	5.76E-06
6.71E-06	924.863	1.19E+19	0.00E+00	1.17E+01	4.86E+05	-6.81E-07	3.10E+02	3.06E+05	7.42E+02	1.28E+05	5.43E+01	7.93E+04	5.29E+01	7.81E-01	1.93E+00	2.52E-05	3.25E-06	1.65E+01	3.98E-02	0.00E+00	6.70E+01	1.18E-01	1.70E-02	5.19E-02	9.94E-05	1.00E-01	5.79E-05	1.36E-06	4.40E-10	2.78E-06	2.04E-03	8.70E-01	2.66E-06	1.19E-02	6.49E-05	4.00E-04	6.35E-06	8.19E-10	1.59E-10	2.01E-06	0.00E+00	2.22E-32	-1.06E-22	1.17E+01	-4.68E-83	1.25E-64	1.76E-62	1.06E-174	5.65E-06
6.80E-06	925.101	1.19E+19	0.00E+00	1.16E+01	4.86E+05	-6.81E-07	3.12E+02	3.06E+05	7.43E+02	1.28E+05	5.43E+01	7.93E+04	5.29E+01	7.84E-01	1.92E+00	2.53E-05	3.11E-06	1.64E+01	3.81E-02	0.00E+00	6.70E+01	1.18E-01	1.70E-02	5.19E-02	1.01E-04	1.02E-01	5.87E-05	1.35E-06	4.41E-10	2.79E-06	2.08E-03	8.25E-01	2.64E-06	1.18E-02	6.51E-05	3.98E-04	6.36E-06	8.28E-10	1.58E-10	2.04E-06	-5.55E-44	-9.24E-30	-1.12E-24	1.16E+01	-3.11E-81	4.79E-65	3.63E-63	1.05E-174	5.53E-06
6.90E-06	925.344	1.19E+19	0.00E+00	1.16E+01	4.86E+05	-6.81E-07	3.14E+02	3.06E+05	7.44E+02	1.28E+05	5.43E+01	7.93E+04	5.30E+01	7.86E-01	1.91E+00	2.54E-05	2.98E-06	1.63E+01	3.65E-02	0.00E+00	6.71E+01	1.18E-01	1.69E-02	5.19E-02	1.03E-04	1.03E-01	5.95E-05	1.34E-06	4.42E-10	2.79E-06	2.11E-03	7.82E-01	2.63E-06	1.17E-02	6.53E-05	3.96E-04	6.36E-06	8.37E-10	1.57E-10	2.08E-06	-1.82E-42	-2.40E-28	-5.56E-21	1.16E+01	-2.17E-80	1.79E-65	6.01E-64	1.05E-174	5.42E-06
7.00E-06	925.593	1.19E+19	0.00E+00	1.15E+01	4.86E+05	-6.84E-07	3.16E+02	3.06E+05	7.46E+02	1.28E+05	5.44E+01	7.94E+04	5.31E+01	7.89E-01	1.91E+00	2.55E-05	2.85E-06	1.62E+01	3.48E-02	0.00E+00	6.71E+01	1.18E-01	1.69E-02	5.19E-02	1.05E-04	1.05E-01	6.03E-05	1.33E-06	4.43E-10	2.80E-06	2.14E-03	7.40E-01	2.61E-06	1.16E-02	6.55E-05	3.94E-04	6.37E-06	8.46E-10	1.55E-10	2.11E-06	-6.32E-48	-3.57E-28	-2.43E-22	1.15E+01	-2.13E-86	6.72E-66	1.17E-64	-4.55E-172	5.31E-06
7.09E-06	925.847	1.19E+19	0.00E+00	1.15E+01	4.86E+05	-6.84E-07	3.18E+02	3.06E+05	7.47E+02	1.28E+05	5.44E+01	7.94E+04	5.32E+01	7.91E-01	1.90E+00	2.56E-05	2.72E-06	1.61E+01	3.33E-02	0.00E+00	6.71E+01	1.18E-01	1.69E-02	5.18E-02	1.07E-04	1.07E-01	6.11E-05	1.32E-06	4.44E-10	2.81E-06	2.18E-03	6.99E-01	2.59E-06	1.16E-02	6.57E-05	3.92E-04	6.38E-06	8.55E-10	1.54E-10	2.14E-06	-7.83E-45	-2.96E-28	6.24E-23	1.15E+01	2.72E-85	2.51E-66	2.40E-65	-3.63E-172	5.19E-06
7.19E-06	926.104	1.19E+19	0.00E+00	1.14E+01	4.86E+05	-6.83E-07	3.20E+02	3.06E+05	7.49E+02	1.28E+05	5.45E+01	7.94E+04	5.33E+01	7.94E-01	1.90E+00	2.57E-05	2.60E-06	1.60E+01	3.18E-02	0.00E+00	6.72E+01	1.18E-01	1.69E-02	5.18E-02	1.09E-04	1.08E-01	6.20E-05	1.30E-06	4.45E-10	2.81E-06	2.21E-03	6.61E-01	2.57E-06	1.15E-02	6.59E-05	3.90E-04	6.38E-06	8.64E-10	1.52E-10	2.17E-06	-2.32E-44	-2.19E-27	-2.31E-20	1.14E+01	-7.10E-85	9.32E-67	4.53E-66	6.77E-178	5.08E-06
7.29E-06	926.362	1.19E+19	0.00E+00	1.13E+01	4.86E+05	-6.83E-07	3.22E+02	3.06E+05	7.50E+02	1.28E+05	5.45E+01	7.95E+04	5.33E+01	7.97E-01	1.89E+00	2.58E-05	2.49E-06	1.59E+01	3.03E-02	0.00E+00	6.72E+01	1.18E-01	1.69E-02	5.18E-02	1.11E-04	1.10E-01	6.28E-05	1.29E-06	4.46E-10	2.82E-06	2.24E-03	6.24E-01	2.56E-06	1.14E-02	6.60E-05	3.88E-04	6.39E-06	8.72E-10	1.51E-10	2.20E-06	-4.46E-43	-5.68E-26	-1.84E-20	1.13E+01	-1.28E-84	3.51E-67	8.80E-67	6.73E-178	4.98E-06
7.39E-06	926.619	1.19E+19	0.00E+00	1.13E+01	4.86E+05	-6.82E-07	3.24E+02	3.06E+05	7.51E+02	1.28E+05	5.46E+01	7.95E+04	5.34E+01	7.99E-01	1.88E+00	2.59E-05	2.38E-06	1.58E+01	2.90E-02	0.00E+00	6.72E+01	1.18E-01	1.68E-02	5.18E-02	1.13E-04	1.12E-01	6.36E-05	1.28E-06	4.48E-10	2.82E-06	2.28E-03	5.90E-01	2.54E-06	1.14E-02	6.62E-05	3.86E-04	6.39E-06	8.81E-10	1.49E-10	2.23E-06	0.00E+00	1.25E-30	-3.75E-21	1.13E+01	-9.05E-86	1.33E-67	1.68E-67	-3.00E-175	4.87E-06
7.49E-06	926.877	1.19E+19	0.00E+00	1.12E+01	4.86E+05	-6.82E-07	3.26E+02	3.06E+05	7.53E+02	1.28E+05	5.46E+01	7.95E+04	5.35E+01	8.02E-01	1.88E+00	2.60E-05	2.27E-06	1.57E+01	2.76E-02	0.00E+00	6.73E+01	1.18E-01	1.68E-02	5.18E-02	1.16E-04	1.13E-01	6.45E-05	1.26E-06	4.49E-10	2.83E-06	2.31E-03	5.57E-01	2.53E-06	1.13E-02	6.64E-05	3.85E-04	6.39E-06	8.88E-10	1.48E-10	2.27E-06	-8.15E-45	-1.23E-29	-3.34E-21	1.12E+01	-4.48E-85	5.11E-68	3.36E-68	3.22E-176	4.77E-06
7.59E-06	927.136	1.19E+19	0.00E+00	1.12E+01	4.86E+05	-6.85E-07	3.28E+02	3.06E+05	7.54E+02	1.28E+05	5.47E+01	7.96E+04	5.36E+01	8.05E-01	1.87E+00	2.61E-05	2.17E-06	1.56E+01	2.64E-02	0.00E+00	6.73E+01	1.18E-01	1.68E-02	5.17E-02	1.18E-04	1.15E-01	6.53E-05	1.25E-06	4.50E-10	2.83E-06	2.34E-03	5.27E-01	2.52E-06	1.12E-02	6.66E-05	3.83E-04	6.39E-06	8.96E-10	1.46E-10	2.30E-06	-1.26E-44	2.80E-31	-7.14E-22	1.12E+01	-1.05E-86	1.98E-68	6.58E-69	-1.15E-173	4.67E-06
7.69E-06	927.394	1.19E+19	0.00E+00	1.11E+01	4.86E+05	-6.85E-07	3.30E+02	3.06E+05	7.56E+02	1.28E+05	5.48E+01	7.96E+04	5.37E+01	8.08E-01	1.87E+00	2.62E-05	2.07E-06	1.55E+01	2.52E-02	0.00E+00	6.73E+01	1.18E-01	1.68E-02	5.17E-02	1.20E-04	1.17E-01	6.61E-05	1.24E-06	4.51E-10	2.83E-06	2.38E-03	4.98E-01	2.50E-06	1.12E-02	6.68E-05	3.81E-04	6.39E-06	9.04E-10	1.45E-10	2.33E-06	-7.13E-43	-6.04E-28	-8.72E-22	1.11E+01	-5.65E-85	7.77E-69	1.33E-69	-4.46E-173	4.58E-06
7.79E-06	927.654	1.19E+19	0.00E+00	1.11E+01	4.86E+05	-6.85E-07	3.32E+02	3.06E+05	7.57E+02	1.28E+05	5.49E+01	7.96E+04	5.37E+01	8.10E-01	1.86E+00	2.63E-05	1.98E-06	1.54E+01	2.41E-02	0.00E+00	6.73E+01	1.18E-01	1.68E-02	5.17E-02	1.22E-04	1.18E-01	6.70E-05	1.22E-06	4.52E-10	2.84E-06	2.41E-03	4.70E-01	2.49E-06	1.11E-02	6.70E-05	3.80E-04	6.39E-06	9.11E-10	1.43E-10	2.36E-06	0.00E+00	-1.57E-28	-3.07E-22	1.11E+01	-2.42E-88	3.07E-69	2.66E-70	2.50E-182	4.48E-06
7.89E-06	927.913	1.19E+19	0.00E+00	1.10E+01	4.86E+05	-6.85E-07	3.34E+02	3.06E+05	7.59E+02	1.28E+05	5.50E+01	7.97E+04	5.38E+01	8.13E-01	1.86E+00	2.64E-05	1.90E-06	1.53E+01	2.30E-02	0.00E+00	6.74E+01	1.18E-01	1.68E-02	5.16E-02	1.24E-04	1.20E-01	6.78E-05	1.21E-06	4.53E-10	2.84E-06	2.44E-03	4.44E-01	2.48E-06	1.10E-02	6.72E-05	3.78E-04	6.39E-06	9.18E-10	1.42E-10	2.39E-06	-3.16E-44	-4.00E-28	-5.12E-24	1.10E+01	-9.45E-87	1.23E-69	5.53E-71	2.49E-182	4.39E-06
7.99E-06	928.173	1.19E+19	0.00E+00	1.10E+01	4.86E+05	-6.86E-07	3.36E+02	3.06E+05	7.60E+02	1.27E+05	5.50E+01	7.97E+04	5.39E+01	8.16E-01	1.85E+00	2.66E-05	1.81E-06	1.52E+01	2.19E-02	0.00E+00	6.74E+01	1.18E-01	1.67E-02	5.16E-02	1.26E-04	1.22E-01	6.86E-05	1.20E-06	4.54E-10	2.84E-06	2.47E-03	4.20E-01	2.47E-06	1.10E-02	6.74E-05	3.77E-04	6.39E-06	9.25E-10	1.40E-10	2.42E-06	-2.40E-47	2.40E-30	-8.58E-22	1.10E+01	-1.02E-87	4.96E-70	1.14E-71	-7.92E-180	4.31E-06
8.09E-06	928.434	1.19E+19	0.00E+00	1.09E+01	4.86E+05	-6.86E-07	3.38E+02	3.06E+05	7.62E+02	1.27E+05	5.51E+01	7.97E+04	5.40E+01	8.19E-01	1.85E+00	2.67E-05	1.73E-06	1.51E+01	2.09E-02	0.00E+00	6.74E+01	1.18E-01	1.67E-02	5.15E-02	1.28E-04	1.23E-01	6.94E-05	1.18E-06	4.55E-10	2.84E-06	2.51E-03	3.97E-01	2.46E-06	1.09E-02	6.76E-05	3.75E-04	6.39E-06	9.31E-10	1.39E-10	2.45E-06	-5.15E-44	-4.65E-28	1.93E-23	1.09E+01	-9.36E-87	2.03E-70	2.50E-72	-1.18E-179	4.22E-06
8.19E-06	928.695	1.19E+19	0.00E+00	1.08E+01	4.86E+05	-6.88E-07	3.40E+02	3.05E+05	7.63E+02	1.27E+05	5.52E+01	7.98E+04	5.40E+01	8.21E-01	1.84E+00	2.68E-05	1.66E-06	1.50E+01	2.00E-02	0.00E+00	6.74E+01	1.18E-01	1.67E-02	5.15E-02	1.30E-04	1.25E-01	7.03E-05	1.17E-06	4.56E-10	2.84E-06	2.54E-03	3.75E-01	2.45E-06	1.09E-02	6.78E-05	3.74E-04	6.38E-06	9.37E-10	1.38E-10	2.48E-06	4.56E-46	-7.59E-28	-1.12E-20	1.08E+01	-4.29E-89	8.33E-71	5.29E-73	1.13E-185	4.14E-06
8.29E-06	928.956	1.19E+19	0.00E+00	1.08E+01	4.86E+05	-6.88E-07	3.42E+02	3.05E+05	7.65E+02	1.27E+05	5.53E+01	7.98E+04	5.41E+01	8.24E-01	1.84E+00	2.69E-05	1.59E-06	1.49E+01	1.91E-02	0.00E+00	6.74E+01	1.18E-01	1.67E-02	5.15E-02	1.32E-04	1.27E-01	7.11E-05	1.16E-06	4.58E-10	2.85E-06	2.57E-03	3.54E-01	2.44E-06	1.08E-02	6.80E-05	3.73E-04	6.38E-06	9.44E-10	1.36E-10	2.51E-06	1.39E-43	-7.18E-27	-2.61E-23	1.08E+01	-1.31E-88	3.46E-71	1.18E-73	1.12E-185	4.06E-06
8.39E-06	929.218	1.18E+19	0.00E+00	1.07E+01	4.86E+05	-6.86E-07	3.44E+02	3.05E+05	7.66E+02	1.27E+05	5.54E+01	7.99E+04	5.42E+01	8.27E-01	1.84E+00	2.70E-05	1.52E-06	1.48E+01	1.82E-02	0.00E+00	6.75E+01	1.18E-01	1.67E-02	5.14E-02	1.34E-04	1.28E-01	7.19E-05	1.14E-06	4.59E-10	2.85E-06	2.60E-03	3.35E-01	2.43E-06	1.08E-02	6.82E-05	3.71E-04	6.38E-06	9.49E-10	1.35E-10	2.54E-06	-8.28E-46	-1.21E-28	-1.02E-21	1.07E+01	-1.40E-89	1.45E-71	2.70E-74	-7.29E-183	3.98E-06
8.49E-06	929.48	1.18E+19	0.00E+00	1.07E+01	4.86E+05	-6.86E-07	3.46E+02	3.05E+05	7.68E+02	1.27E+05	5.55E+01	7.99E+04	5.43E+01	8.30E-01	1.83E+00	2.72E-05	1.45E-06	1.47E+01	1.74E-02	0.00E+00	6.75E+01	1.18E-01	1.67E-02	5.14E-02	1.37E-04	1.30E-01	7.27E-05	1.13E-06	4.60E-10	2.85E-06	2.63E-03	3.16E-01	2.42E-06	1.07E-02	6.84E-05	3.70E-04	6.37E-06	9.55E-10	1.34E-10	2.57E-06	-5.17E-43	-5.60E-28	2.44E-23	1.07E+01	-6.73E-89	6.10E-72	6.72E-75	-1.22E-182	3.90E-06
8.59E-06	929.743	1.18E+19	0.00E+00	1.06E+01	4.86E+05	-6.86E-07	3.48E+02	3.05E+05	7.69E+02	1.27E+05	5.56E+01	7.99E+04	5.43E+01	8.33E-01	1.83E+00	2.73E-05	1.39E-06	1.46E+01	1.66E-02	0.00E+00	6.75E+01	1.18E-01	1.66E-02	5.13E-02	1.39E-04	1.32E-01	7.35E-05	1.12E-06	4.61E-10	2.85E-06	2.67E-03	2.99E-01	2.41E-06	1.07E-02	6.87E-05	3.69E-04	6.37E-06	9.60E-10	1.32E-10	2.60E-06	1.54E-46	-8.75E-28	-1.50E-20	1.06E+01	-9.00E-91	2.60E-72	1.84E-75	2.65E-187	3.83E-06
8.69E-06	930.006	1.18E+19	0.00E+00	1.06E+01	4.86E+05	-6.86E-07	3.50E+02	3.05E+05	7.71E+02	1.27E+05	5.57E+01	8.00E+04	5.44E+01	8.35E-01	1.82E+00	2.74E-05	1.33E-06	1.45E+01	1.59E-02	0.00E+00	6.75E+01	1.18E-01	1.66E-02	5.13E-02	1.41E-04	1.33E-01	7.43E-05	1.11E-06	4.62E-10	2.85E-06	2.70E-03	2.82E-01	2.41E-06	1.07E-02	6.89E-05	3.68E-04	6.36E-06	9.66E-10	1.31E-10	2.62E-06	-4.58E-43	-6.84E-27	-8.25E-21	1.06E+01	-5.37E-90	1.12E-72	5.72E-76	2.64E-187	3.76E-06
8.79E-06	930.27	1.18E+19	0.00E+00	1.05E+01	4.86E+05	-6.86E-07	3.52E+02	3.05E+05	7.72E+02	1.27E+05	5.59E+01	8.00E+04	5.45E+01	8.38E-01	1.82E+00	2.75E-05	1.27E-06	1.44E+01	1.52E-02	0.00E+00	6.75E+01	1.18E-01	1.66E-02	5.12E-02	1.43E-04	1.35E-01	7.52E-05	1.09E-06	4.63E-10	2.85E-06	2.73E-03	2.67E-01	2.40E-06	1.06E-02	6.91E-05	3.67E-04	6.36E-06	9.71E-10	1.30E-10	2.65E-06	-5.97E-48	-2.49E-29	-5.79E-22	1.05E+01	-3.15E-92	4.83E-73	1.99E-76	2.02E-187	3.68E-06
8.89E-06	930.534	1.18E+19	0.00E+00	1.05E+01	4.86E+05	-6.86E-07	3.54E+02	3.05E+05	7.74E+02	1.27E+05	5.60E+01	8.00E+04	5.46E+01	8.41E-01	1.82E+00	2.77E-05	1.22E-06	1.43E+01	1.45E-02	0.00E+00	6.75E+01	1.18E-01	1.66E-02	5.12E-02	1.45E-04	1.37E-01	7.60E-05	1.08E-06	4.64E-10	2.85E-06	2.76E-03	2.52E-01	2.39E-06	1.06E-02	6.93E-05	3.66E-04	6.35E-06	9.75E-10	1.29E-10	2.68E-06	-1.75E-45	-1.91E-28	-3.46E-22	1.05E+01	-5.15E-91	2.11E-73	7.64E-77	2.01E-187	3.62E-06
8.99E-06	930.798	1.18E+19	0.00E+00	1.04E+01	4.86E+05	-6.87E-07	3.56E+02	3.05E+05	7.76E+02	1.27E+05	5.61E+01	8.01E+04	5.47E+01	8.44E-01	1.81E+00	2.78E-05	1.16E-06	1.42E+01	1.39E-02	0.00E+00	6.75E+01	1.18E-01	1.66E-02	5.11E-02	1.47E-04	1.38E-01	7.68E-05	1.07E-06	4.66E-10	2.85E-06	2.79E-03	2.39E-01	2.39E-06	1.05E-02	6.95E-05	3.65E-04	6.35E-06	9.80E-10	1.27E-10	2.71E-06	0.00E+00	1.23E-30	-1.26E-21	1.04E+01	-6.64E-92	9.30E-74	3.12E-77	1.73E-187	3.55E-06
9.09E-06	931.063	1.18E+19	0.00E+00	1.04E+01	4.86E+05	-6.87E-07	3.58E+02	3.05E+05	7.77E+02	1.27E+05	5.62E+01	8.01E+04	5.47E+01	8.47E-01	1.81E+00	2.79E-05	1.11E-06	1.41E+01	1.32E-02	0.00E+00	6.76E+01	1.18E-01	1.66E-02	5.11E-02	1.49E-04	1.40E-01	7.76E-05	1.05E-06	4.67E-10	2.85E-06	2.82E-03	2.25E-01	2.38E-06	1.05E-02	6.97E-05	3.64E-04	6.34E-06	9.84E-10	1.26E-10	2.74E-06	-2.60E-45	-4.24E-28	-1.15E-21	1.04E+01	-2.27E-91	4.13E-74	1.33E-77	1.72E-187	3.48E-06
9.19E-06	931.329	1.18E+19	0.00E+00	1.04E+01	4.86E+05	-6.88E-07	3.60E+02	3.05E+05	7.79E+02	1.27E+05	5.63E+01	8.01E+04	5.48E+01	8.50E-01	1.81E+00	2.81E-05	1.06E-06	1.40E+01	1.26E-02	0.00E+00	6.76E+01	1.18E-01	1.65E-02	5.10E-02	1.52E-04	1.42E-01	7.84E-05	1.04E-06	4.68E-10	2.85E-06	2.85E-03	2.13E-01	2.37E-06	1.05E-02	6.99E-05	3.63E-04	6.33E-06	9.89E-10	1.25E-10	2.76E-06	0.00E+00	-1.33E-29	-4.96E-23	1.04E+01	-9.17E-93	1.85E-74	5.81E-78	9.63E-188	3.42E-06
9.29E-06	931.595	1.18E+19	0.00E+00	1.03E+01	4.86E+05	-6.88E-07	3.62E+02	3.05E+05	7.80E+02	1.27E+05	5.65E+01	8.02E+04	5.49E+01	8.53E-01	1.80E+00	2.82E-05	1.02E-06	1.39E+01	1.21E-02	0.00E+00	6.76E+01	1.18E-01	1.65E-02	5.09E-02	1.54E-04	1.43E-01	7.92E-05	1.03E-06	4.69E-10	2.85E-06	2.88E-03	2.02E-01	2.37E-06	1.04E-02	7.01E-05	3.62E-04	6.33E-06	9.93E-10	1.24E-10	2.79E-06	-5.11E-46	2.92E-31	-9.76E-23	1.03E+01	-1.00E-91	8.34E-75	2.59E-78	9.59E-188	3.36E-06
9.39E-06	931.861	1.18E+19	0.00E+00	1.03E+01	4.86E+05	-6.86E-07	3.63E+02	3.05E+05	7.82E+02	1.27E+05	5.66E+01	8.02E+04	5.50E+01	8.56E-01	1.80E+00	2.83E-05	9.75E-07	1.38E+01	1.15E-02	0.00E+00	6.76E+01	1.18E-01	1.65E-02	5.09E-02	1.56E-04	1.45E-01	8.00E-05	1.02E-06	4.70E-10	2.84E-06	2.92E-03	1.91E-01	2.36E-06	1.04E-02	7.04E-05	3.61E-04	6.32E-06	9.97E-10	1.22E-10	2.82E-06	1.18E-46	-8.86E-29	-2.51E-22	1.03E+01	-1.38E-93	3.79E-75	1.17E-78	5.52E-188	3.30E-06
9.49E-06	932.128	1.18E+19	0.00E+00	1.02E+01	4.86E+05	-6.86E-07	3.65E+02	3.05E+05	7.84E+02	1.27E+05	5.67E+01	8.03E+04	5.50E+01	8.59E-01	1.79E+00	2.85E-05	9.33E-07	1.37E+01	1.10E-02	0.00E+00	6.76E+01	1.18E-01	1.65E-02	5.08E-02	1.58E-04	1.46E-01	8.08E-05	1.00E-06	4.72E-10	2.84E-06	2.95E-03	1.80E-01	2.36E-06	1.04E-02	7.06E-05	3.61E-04	6.31E-06	1.00E-09	1.21E-10	2.85E-06	-8.29E-45	-4.64E-29	-4.14E-22	1.02E+01	9.32E-95	1.74E-75	5.33E-79	5.49E-188	3.24E-06
9.59E-06	932.395	1.18E+19	0.00E+00	1.02E+01	4.86E+05	-6.91E-07	3.67E+02	3.05E+05	7.85E+02	1.27E+05	5.68E+01	8.03E+04	5.51E+01	8.62E-01	1.79E+00	2.86E-05	8.93E-07	1.36E+01	1.05E-02	0.00E+00	6.76E+01	1.18E-01	1.65E-02	5.08E-02	1.60E-04	1.48E-01	8.16E-05	9.92E-07	4.73E-10	2.84E-06	2.98E-03	1.70E-01	2.35E-06	1.03E-02	7.08E-05	3.60E-04	6.31E-06	1.00E-09	1.20E-10	2.87E-06	3.25E-47	5.35E-32	-6.61E-22	1.02E+01	-2.84E-93	8.03E-76	2.45E-79	4.51E-188	3.18E-06
9.69E-06	932.663	1.18E+19	0.00E+00	1.01E+01	4.86E+05	-6.91E-07	3.69E+02	3.05E+05	7.87E+02	1.27E+05	5.70E+01	8.03E+04	5.52E+01	8.65E-01	1.79E+00	2.88E-05	8.55E-07	1.35E+01	1.01E-02	0.00E+00	6.76E+01	1.18E-01	1.65E-02	5.07E-02	1.62E-04	1.50E-01	8.24E-05	9.80E-07	4.74E-10	2.84E-06	3.01E-03	1.61E-01	2.35E-06	1.03E-02	7.10E-05	3.59E-04	6.30E-06	1.01E-09	1.19E-10	2.90E-06	-1.54E-45	-2.42E-31	-6.39E-22	1.01E+01	-1.32E-92	3.74E-76	1.14E-79	4.49E-188	3.13E-06
9.79E-06	932.932	1.18E+19	0.00E+00	1.01E+01	4.86E+05	-6.89E-07	3.71E+02	3.05E+05	7.89E+02	1.27E+05	5.71E+01	8.04E+04	5.53E+01	8.68E-01	1.78E+00	2.89E-05	8.19E-07	1.34E+01	9.62E-03	0.00E+00	6.76E+01	1.18E-01	1.65E-02	5.07E-02	1.64E-04	1.51E-01	8.32E-05	9.68E-07	4.75E-10	2.84E-06	3.04E-03	1.52E-01	2.34E-06	1.03E-02	7.12E-05	3.59E-04	6.29E-06	1.01E-09	1.18E-10	2.93E-06	0.00E+00	-1.60E-29	-7.77E-22	1.01E+01	-1.11E-94	1.75E-76	5.32E-80	4.53E-188	3.07E-06
9.89E-06	933.2	1.18E+19	0.00E+00	1.00E+01	4.86E+05	-6.89E-07	3.73E+02	3.05E+05	7.90E+02	1.27E+05	5.73E+01	8.04E+04	5.53E+01	8.71E-01	1.78E+00	2.91E-05	7.84E-07	1.33E+01	9.20E-03	0.00E+00	6.76E+01	1.18E-01	1.64E-02	5.06E-02	1.67E-04	1.53E-01	8.40E-05	9.56E-07	4.76E-10	2.84E-06	3.07E-03	1.44E-01	2.34E-06	1.02E-02	7.15E-05	3.58E-04	6.28E-06	1.01E-09	1.17E-10	2.95E-06	-1.45E-45	-1.43E-28	-1.12E-21	1.00E+01	-4.49E-95	8.29E-77	2.51E-80	4.51E-188	3.02E-06
9.99E-06	933.47	1.18E+19	0.00E+00	9.99E+00	4.86E+05	-6.90E-07	3.75E+02	3.05E+05	7.92E+02	1.27E+05	5.74E+01	8.04E+04	5.54E+01	8.74E-01	1.78E+00	2.92E-05	7.50E-07	1.32E+01	8.79E-03	0.00E+00	6.76E+01	1.18E-01	1.64E-02	5.05E-02	1.69E-04	1.55E-01	8.48E-05	9.45E-07	4.78E-10	2.83E-06	3.10E-03	1.36E-01	2.33E-06	1.02E-02	7.17E-05	3.57E-04	6.27E-06	1.02E-09	1.16E-10	2.98E-06	-2.31E-47	1.04E-31	-1.44E-21	9.99E+00	-3.70E-95	3.94E-77	1.19E-80	4.89E-188	2.97E-06
1.01E-05	933.74	1.18E+19	0.00E+00	9.95E+00	4.86E+05	-6.90E-07	3.77E+02	3.05E+05	7.94E+02	1.27E+05	5.75E+01	8.05E+04	5.55E+01	8.77E-01	1.77E+00	2.93E-05	7.18E-07	1.31E+01	8.40E-03	0.00E+00	6.76E+01	1.18E-01	1.64E-02	5.05E-02	1.71E-04	1.56E-01	8.56E-05	9.33E-07	4.79E-10	2.83E-06	3.13E-03	1.29E-01	2.33E-06	1.02E-02	7.19E-05	3.57E-04	6.27E-06	1.02E-09	1.15E-10	3.01E-06	-6.01E-46	-1.30E-31	-2.27E-21	9.95E+00	-6.12E-95	1.89E-77	5.70E-81	4.87E-188	2.92E-06
1.02E-05	934.01	1.18E+19	0.00E+00	9.90E+00	4.86E+05	-6.90E-07	3.79E+02	3.05E+05	7.95E+02	1.27E+05	5.77E+01	8.05E+04	5.56E+01	8.80E-01	1.77E+00	2.95E-05	6.88E-07	1.30E+01	8.03E-03	0.00E+00	6.76E+01	1.18E-01	1.64E-02	5.04E-02	1.73E-04	1.58E-01	8.64E-05	9.22E-07	4.80E-10	2.83E-06	3.16E-03	1.22E-01	2.32E-06	1.02E-02	7.22E-05	3.56E-04	6.26E-06	1.02E-09	1.14E-10	3.03E-06	0.00E+00	-4.70E-31	-1.04E-22	9.90E+00	-3.13E-96	9.13E-78	2.74E-81	4.86E-188	2.87E-06
1.03E-05	934.281	1.18E+19	0.00E+00	9.86E+00	4.86E+05	-6.90E-07	3.81E+02	3.05E+05	7.97E+02	1.27E+05	5.78E+01	8.06E+04	5.57E+01	8.83E-01	1.77E+00	2.96E-05	6.58E-07	1.29E+01	7.68E-03	0.00E+00	6.76E+01	1.18E-01	1.64E-02	5.03E-02	1.75E-04	1.59E-01	8.72E-05	9.10E-07	4.81E-10	2.83E-06	3.19E-03	1.16E-01	2.32E-06	1.01E-02	7.24E-05	3.56E-04	6.25E-06	1.02E-09	1.13E-10	3.06E-06	-1.96E-46	-8.82E-30	-2.06E-22	9.86E+00	-1.09E-95	4.43E-78	1.33E-81	4.84E-188	2.82E-06
1.04E-05	934.552	1.18E+19	0.00E+00	9.82E+00	4.86E+05	-6.90E-07	3.83E+02	3.05E+05	7.99E+02	1.27E+05	5.80E+01	8.06E+04	5.57E+01	8.86E-01	1.77E+00	2.98E-05	6.30E-07	1.28E+01	7.34E-03	0.00E+00	6.77E+01	1.18E-01	1.64E-02	5.03E-02	1.77E-04	1.61E-01	8.80E-05	8.99E-07	4.83E-10	2.82E-06	3.22E-03	1.10E-01	2.32E-06	1.01E-02	7.26E-05	3.56E-04	6.24E-06	1.03E-09	1.12E-10	3.09E-06	0.00E+00	-6.53E-30	-5.01E-23	9.82E+00	-1.32E-96	2.17E-78	6.48E-82	4.58E-188	2.78E-06
1.05E-05	934.824	1.18E+19	0.00E+00	9.78E+00	4.86E+05	-6.90E-07	3.85E+02	3.05E+05	8.01E+02	1.27E+05	5.81E+01	8.06E+04	5.58E+01	8.89E-01	1.76E+00	3.00E-05	6.03E-07	1.27E+01	7.02E-03	0.00E+00	6.77E+01	1.18E-01	1.64E-02	5.02E-02	1.80E-04	1.63E-01	8.88E-05	8.88E-07	4.84E-10	2.82E-06	3.25E-03	1.04E-01	2.31E-06	1.01E-02	7.28E-05	3.55E-04	6.23E-06	1.03E-09	1.11E-10	3.11E-06	-1.49E-46	-9.31E-30	-1.71E-22	9.78E+00	-6.72E-96	1.07E-78	3.18E-82	4.56E-188	2.73E-06
1.06E-05	935.097	1.18E+19	0.00E+00	9.73E+00	4.86E+05	-6.92E-07	3.86E+02	3.05E+05	8.02E+02	1.27E+05	5.82E+01	8.07E+04	5.59E+01	8.92E-01	1.76E+00	3.01E-05	5.78E-07	1.26E+01	6.71E-03	0.00E+00	6.77E+01	1.18E-01	1.63E-02	5.02E-02	1.82E-04	1.64E-01	8.96E-05	8.78E-07	4.85E-10	2.82E-06	3.28E-03	9.82E-02	2.31E-06	1.01E-02	7.31E-05	3.55E-04	6.22E-06	1.03E-09	1.10E-10	3.14E-06	0.00E+00	-3.41E-29	-3.04E-21	9.73E+00	-2.11E-97	5.28E-79	1.57E-82	4.67E-188	2.69E-06
1.07E-05	935.369	1.18E+19	0.00E+00	9.69E+00	4.86E+05	-6.92E-07	3.88E+02	3.05E+05	8.04E+02	1.27E+05	5.84E+01	8.07E+04	5.60E+01	8.95E-01	1.76E+00	3.03E-05	5.53E-07	1.26E+01	6.42E-03	0.00E+00	6.77E+01	1.18E-01	1.63E-02	5.01E-02	1.84E-04	1.66E-01	9.04E-05	8.67E-07	4.87E-10	2.82E-06	3.31E-03	9.31E-02	2.31E-06	1.00E-02	7.33E-05	3.55E-04	6.21E-06	1.03E-09	1.09E-10	3.16E-06	1.49E-44	2.26E-30	-8.23E-21	9.69E+00	-1.87E-97	2.63E-79	7.84E-83	4.65E-188	2.64E-06
1.08E-05	935.643	1.18E+19	0.00E+00	9.65E+00	4.86E+05	-6.91E-07	3.90E+02	3.05E+05	8.06E+02	1.27E+05	5.85E+01	8.07E+04	5.60E+01	8.98E-01	1.75E+00	3.04E-05	5.30E-07	1.25E+01	6.14E-03	0.00E+00	6.77E+01	1.18E-01	1.63E-02	5.00E-02	1.86E-04	1.67E-01	9.12E-05	8.56E-07	4.88E-10	2.81E-06	3.34E-03	8.82E-02	2.30E-06	1.00E-02	7.36E-05	3.54E-04	6.20E-06	1.03E-09	1.08E-10	3.19E-06	-1.82E-44	-6.79E-28	-9.34E-23	9.65E+00	-1.96E-97	1.32E-79	3.92E-83	5.11E-188	2.60E-06
1.09E-05	935.917	1.18E+19	0.00E+00	9.61E+00	4.86E+05	-6.91E-07	3.92E+02	3.05E+05	8.08E+02	1.27E+05	5.87E+01	8.08E+04	5.61E+01	9.02E-01	1.75E+00	3.06E-05	5.07E-07	1.24E+01	5.87E-03	0.00E+00	6.77E+01	1.18E-01	1.63E-02	5.00E-02	1.88E-04	1.69E-01	9.20E-05	8.46E-07	4.89E-10	2.81E-06	3.37E-03	8.36E-02	2.30E-06	1.00E-02	7.38E-05	3.54E-04	6.20E-06	1.03E-09	1.07E-10	3.21E-06	1.22E-45	-2.14E-27	-1.64E-22	9.61E+00	2.42E-99	6.68E-80	1.98E-83	5.09E-188	2.56E-06
1.10E-05	936.191	1.18E+19	0.00E+00	9.57E+00	4.86E+05	-6.92E-07	3.94E+02	3.05E+05	8.09E+02	1.27E+05	5.88E+01	8.08E+04	5.62E+01	9.05E-01	1.75E+00	3.07E-05	4.86E-07	1.23E+01	5.62E-03	0.00E+00	6.77E+01	1.18E-01	1.63E-02	4.99E-02	1.91E-04	1.71E-01	9.28E-05	8.35E-07	4.90E-10	2.81E-06	3.40E-03	7.93E-02	2.30E-06	9.98E-03	7.40E-05	3.54E-04	6.19E-06	1.04E-09	1.06E-10	3.24E-06	-2.02E-45	-1.07E-31	-6.63E-22	9.57E+00	-1.62E-97	3.39E-80	1.00E-83	5.80E-188	2.52E-06
1.11E-05	936.467	1.18E+19	0.00E+00	9.53E+00	4.86E+05	-6.92E-07	3.96E+02	3.05E+05	8.11E+02	1.27E+05	5.90E+01	8.09E+04	5.63E+01	9.08E-01	1.74E+00	3.09E-05	4.65E-07	1.22E+01	5.38E-03	0.00E+00	6.77E+01	1.18E-01	1.63E-02	4.98E-02	1.93E-04	1.72E-01	9.36E-05	8.25E-07	4.92E-10	2.80E-06	3.43E-03	7.52E-02	2.29E-06	9.95E-03	7.43E-05	3.53E-04	6.18E-06	1.04E-09	1.05E-10	3.26E-06	-4.10E-48	6.69E-32	-1.76E-21	9.53E+00	-1.76E-97	1.74E-80	5.13E-84	5.78E-188	2.48E-06
1.12E-05	936.742	1.18E+19	0.00E+00	9.49E+00	4.86E+05	-6.93E-07	3.98E+02	3.05E+05	8.13E+02	1.27E+05	5.92E+01	8.09E+04	5.64E+01	9.11E-01	1.74E+00	3.11E-05	4.46E-07	1.21E+01	5.14E-03	0.00E+00	6.77E+01	1.18E-01	1.63E-02	4.98E-02	1.95E-04	1.74E-01	9.43E-05	8.15E-07	4.93E-10	2.80E-06	3.46E-03	7.13E-02	2.29E-06	9.93E-03	7.45E-05	3.53E-04	6.17E-06	1.04E-09	1.04E-10	3.29E-06	0.00E+00	-3.12E-29	-1.35E-21	9.49E+00	-5.53E-99	8.93E-81	2.63E-84	6.51E-188	2.44E-06
1.13E-05	937.018	1.17E+19	0.00E+00	9.45E+00	4.86E+05	-6.93E-07	4.00E+02	3.04E+05	8.15E+02	1.27E+05	5.93E+01	8.09E+04	5.64E+01	9.14E-01	1.74E+00	3.12E-05	4.27E-07	1.20E+01	4.92E-03	0.00E+00	6.77E+01	1.19E-01	1.62E-02	4.97E-02	1.97E-04	1.75E-01	9.51E-05	8.05E-07	4.94E-10	2.80E-06	3.49E-03	6.76E-02	2.29E-06	9.91E-03	7.48E-05	3.53E-04	6.16E-06	1.04E-09	1.03E-10	3.31E-06	6.69E-47	-7.25E-29	-4.02E-21	9.45E+00	-1.40E-99	4.63E-81	1.36E-84	6.49E-188	2.41E-06
1.14E-05	937.295	1.17E+19	0.00E+00	9.42E+00	4.86E+05	-6.87E-07	4.02E+02	3.04E+05	8.16E+02	1.27E+05	5.95E+01	8.10E+04	5.65E+01	9.18E-01	1.74E+00	3.14E-05	4.09E-07	1.19E+01	4.71E-03	0.00E+00	6.77E+01	1.19E-01	1.62E-02	4.96E-02	1.99E-04	1.77E-01	9.59E-05	7.96E-07	4.96E-10	2.80E-06	3.52E-03	6.42E-02	2.28E-06	9.90E-03	7.50E-05	3.53E-04	6.15E-06	1.04E-09	1.02E-10	3.34E-06	-3.65E-46	-1.75E-30	-9.93E-23	9.41E+00	-1.59E-98	2.41E-81	7.08E-85	7.28E-188	2.37E-06
1.15E-05	937.572	1.17E+19	0.00E+00	9.38E+00	4.86E+05	-6.87E-07	4.04E+02	3.04E+05	8.18E+02	1.27E+05	5.96E+01	8.10E+04	5.66E+01	9.21E-01	1.73E+00	3.16E-05	3.91E-07	1.18E+01	4.51E-03	0.00E+00	6.77E+01	1.19E-01	1.62E-02	4.96E-02	2.02E-04	1.79E-01	9.67E-05	7.86E-07	4.97E-10	2.79E-06	3.55E-03	6.10E-02	2.28E-06	9.88E-03	7.52E-05	3.53E-04	6.14E-06	1.04E-09	1.01E-10	3.36E-06	7.22E-47	-4.44E-30	-2.22E-22	9.38E+00	-2.07E-98	1.26E-81	3.71E-85	7.25E-188	2.34E-06
1.16E-05	937.85	1.17E+19	0.00E+00	9.34E+00	4.86E+05	-6.88E-07	4.05E+02	3.04E+05	8.20E+02	1.27E+05	5.98E+01	8.10E+04	5.67E+01	9.24E-01	1.73E+00	3.17E-05	3.75E-07	1.17E+01	4.32E-03	0.00E+00	6.77E+01	1.19E-01	1.62E-02	4.95E-02	2.04E-04	1.80E-01	9.75E-05	7.76E-07	4.99E-10	2.79E-06	3.58E-03	5.79E-02	2.28E-06	9.86E-03	7.55E-05	3.53E-04	6.13E-06	1.04E-09	1.00E-10	3.39E-06	-6.08E-46	-6.25E-32	-1.50E-21	9.34E+00	-5.21E-100	6.65E-82	1.95E-85	8.29E-188	2.30E-06
1.17E-05	938.128	1.17E+19	0.00E+00	9.30E+00	4.86E+05	-6.88E-07	4.07E+02	3.04E+05	8.22E+02	1.27E+05	5.99E+01	8.11E+04	5.68E+01	9.27E-01	1.73E+00	3.19E-05	3.59E-07	1.17E+01	4.13E-03	0.00E+00	6.77E+01	1.19E-01	1.62E-02	4.94E-02	2.06E-04	1.82E-01	9.82E-05	7.67E-07	5.00E-10	2.79E-06	3.61E-03	5.50E-02	2.27E-06	9.84E-03	7.57E-05	3.53E-04	6.12E-06	1.04E-09	9.95E-11	3.41E-06	-3.74E-46	-8.71E-30	-4.80E-21	9.30E+00	-7.32E-100	3.53E-82	1.03E-85	8.25E-188	2.27E-06
1.18E-05	938.407	1.17E+19	0.00E+00	9.26E+00	4.86E+05	-6.86E-07	4.09E+02	3.04E+05	8.24E+02	1.27E+05	6.01E+01	8.11E+04	5.69E+01	9.31E-01	1.72E+00	3.21E-05	3.44E-07	1.16E+01	3.96E-03	0.00E+00	6.77E+01	1.19E-01	1.62E-02	4.94E-02	2.08E-04	1.83E-01	9.90E-05	7.58E-07	5.01E-10	2.78E-06	3.64E-03	5.23E-02	2.27E-06	9.82E-03	7.60E-05	3.53E-04	6.11E-06	1.04E-09	9.87E-11	3.44E-06	-6.94E-47	-1.31E-29	-1.34E-21	9.26E+00	-2.64E-100	1.88E-82	5.49E-86	9.63E-188	2.24E-06
1.19E-05	938.687	1.17E+19	0.00E+00	9.23E+00	4.86E+05	-6.86E-07	4.11E+02	3.04E+05	8.26E+02	1.27E+05	6.03E+01	8.12E+04	5.69E+01	9.34E-01	1.72E+00	3.23E-05	3.30E-07	1.15E+01	3.79E-03	0.00E+00	6.77E+01	1.19E-01	1.62E-02	4.93E-02	2.11E-04	1.85E-01	9.98E-05	7.49E-07	5.03E-10	2.78E-06	3.67E-03	4.97E-02	2.27E-06	9.81E-03	7.62E-05	3.53E-04	6.10E-06	1.04E-09	9.78E-11	3.46E-06	2.55E-47	-2.31E-29	-4.56E-21	9.23E+00	-3.86E-100	1.01E-82	2.94E-86	9.59E-188	2.20E-06
1.20E-05	938.967	1.17E+19	0.00E+00	9.19E+00	4.86E+05	-6.88E-07	4.13E+02	3.04E+05	8.27E+02	1.27E+05	6.04E+01	8.12E+04	5.70E+01	9.37E-01	1.72E+00	3.24E-05	3.16E-07	1.14E+01	3.63E-03	0.00E+00	6.77E+01	1.19E-01	1.61E-02	4.92E-02	2.13E-04	1.86E-01	1.01E-04	7.40E-07	5.04E-10	2.78E-06	3.70E-03	4.73E-02	2.27E-06	9.79E-03	7.65E-05	3.52E-04	6.09E-06	1.04E-09	9.70E-11	3.48E-06	-6.84E-46	-5.49E-30	-1.96E-22	9.19E+00	3.82E-103	5.43E-83	1.58E-86	1.13E-187	2.17E-06
1.21E-05	939.247	1.17E+19	0.00E+00	9.15E+00	4.86E+05	-6.88E-07	4.15E+02	3.04E+05	8.29E+02	1.27E+05	6.06E+01	8.12E+04	5.71E+01	9.41E-01	1.72E+00	3.26E-05	3.02E-07	1.13E+01	3.48E-03	0.00E+00	6.77E+01	1.19E-01	1.61E-02	4.92E-02	2.15E-04	1.88E-01	1.01E-04	7.31E-07	5.05E-10	2.77E-06	3.73E-03	4.51E-02	2.26E-06	9.77E-03	7.67E-05	3.52E-04	6.08E-06	1.04E-09	9.62E-11	3.51E-06	-8.29E-46	-1.53E-29	-6.68E-22	9.15E+00	-1.16E-100	2.94E-83	8.56E-87	1.13E-187	2.14E-06
1.22E-05	939.528	1.17E+19	0.00E+00	9.12E+00	4.86E+05	-6.86E-07	4.17E+02	3.04E+05	8.31E+02	1.27E+05	6.08E+01	8.13E+04	5.72E+01	9.44E-01	1.71E+00	3.28E-05	2.90E-07	1.12E+01	3.33E-03	0.00E+00	6.77E+01	1.19E-01	1.61E-02	4.91E-02	2.17E-04	1.90E-01	1.02E-04	7.22E-07	5.07E-10	2.77E-06	3.76E-03	4.29E-02	2.26E-06	9.76E-03	7.70E-05	3.52E-04	6.07E-06	1.04E-09	9.54E-11	3.53E-06	-1.81E-47	-3.19E-31	-1.66E-22	9.12E+00	-8.44E-102	1.60E-83	4.65E-87	1.34E-187	2.11E-06
1.23E-05	939.81	1.17E+19	0.00E+00	9.08E+00	4.86E+05	-6.86E-07	4.19E+02	3.04E+05	8.33E+02	1.27E+05	6.09E+01	8.13E+04	5.73E+01	9.48E-01	1.71E+00	3.30E-05	2.78E-07	1.11E+01	3.19E-03	0.00E+00	6.77E+01	1.19E-01	1.61E-02	4.90E-02	2.19E-04	1.91E-01	1.03E-04	7.14E-07	5.08E-10	2.76E-06	3.79E-03	4.09E-02	2.26E-06	9.74E-03	7.73E-05	3.52E-04	6.06E-06	1.04E-09	9.47E-11	3.56E-06	-1.12E-46	-4.03E-31	-4.34E-22	9.08E+00	-1.71E-101	8.76E-84	2.54E-87	1.33E-187	2.08E-06
1.24E-05	940.092	1.17E+19	0.00E+00	9.05E+00	4.86E+05	-6.86E-07	4.21E+02	3.04E+05	8.35E+02	1.27E+05	6.11E+01	8.14E+04	5.74E+01	9.51E-01	1.71E+00	3.31E-05	2.66E-07	1.10E+01	3.06E-03	0.00E+00	6.77E+01	1.19E-01	1.61E-02	4.90E-02	2.22E-04	1.93E-01	1.04E-04	7.05E-07	5.10E-10	2.76E-06	3.82E-03	3.90E-02	2.26E-06	9.72E-03	7.75E-05	3.53E-04	6.05E-06	1.04E-09	9.39E-11	3.58E-06	-8.33E-47	-2.62E-30	-1.07E-22	9.05E+00	-2.21E-102	4.82E-84	1.40E-87	1.57E-187	2.06E-06
1.25E-05	940.375	1.17E+19	0.00E+00	9.01E+00	4.86E+05	-6.86E-07	4.22E+02	3.04E+05	8.37E+02	1.27E+05	6.13E+01	8.14E+04	5.74E+01	9.54E-01	1.70E+00	3.33E-05	2.55E-07	1.10E+01	2.93E-03	0.00E+00	6.77E+01	1.19E-01	1.61E-02	4.89E-02	2.24E-04	1.94E-01	1.04E-04	6.97E-07	5.11E-10	2.76E-06	3.85E-03	3.72E-02	2.25E-06	9.71E-03	7.78E-05	3.53E-04	6.04E-06	1.04E-09	9.31E-11	3.60E-06	-4.79E-46	-8.50E-30	-4.24E-22	9.01E+00	-2.78E-102	2.67E-84	7.72E-88	1.56E-187	2.03E-06
1.26E-05	940.659	1.17E+19	0.00E+00	8.98E+00	4.86E+05	-6.87E-07	4.24E+02	3.04E+05	8.39E+02	1.27E+05	6.14E+01	8.14E+04	5.75E+01	9.58E-01	1.70E+00	3.35E-05	2.44E-07	1.09E+01	2.81E-03	0.00E+00	6.77E+01	1.19E-01	1.61E-02	4.88E-02	2.26E-04	1.96E-01	1.05E-04	6.88E-07	5.13E-10	2.75E-06	3.88E-03	3.55E-02	2.25E-06	9.69E-03	7.80E-05	3.53E-04	6.03E-06	1.04E-09	9.24E-11	3.63E-06	-2.77E-46	-1.46E-30	-1.78E-23	8.98E+00	-2.17E-103	1.48E-84	4.28E-88	1.84E-187	2.00E-06
1.27E-05	940.943	1.17E+19	0.00E+00	8.94E+00	4.86E+05	-6.87E-07	4.26E+02	3.04E+05	8.41E+02	1.27E+05	6.16E+01	8.15E+04	5.76E+01	9.61E-01	1.70E+00	3.37E-05	2.34E-07	1.08E+01	2.70E-03	0.00E+00	6.77E+01	1.19E-01	1.61E-02	4.88E-02	2.28E-04	1.97E-01	1.06E-04	6.80E-07	5.14E-10	2.75E-06	3.91E-03	3.39E-02	2.25E-06	9.68E-03	7.83E-05	3.53E-04	6.02E-06	1.04E-09	9.17E-11	3.65E-06	-8.98E-46	-5.36E-30	-8.56E-23	8.94E+00	-2.29E-102	8.27E-85	2.39E-88	1.84E-187	1.98E-06
1.28E-05	941.227	1.17E+19	0.00E+00	8.91E+00	4.86E+05	-6.84E-07	4.28E+02	3.04E+05	8.43E+02	1.27E+05	6.18E+01	8.15E+04	5.77E+01	9.65E-01	1.70E+00	3.39E-05	2.24E-07	1.07E+01	2.59E-03	0.00E+00	6.77E+01	1.19E-01	1.60E-02	4.87E-02	2.31E-04	1.99E-01	1.07E-04	6.72E-07	5.15E-10	2.75E-06	3.94E-03	3.24E-02	2.25E-06	9.66E-03	7.86E-05	3.53E-04	6.01E-06	1.04E-09	9.09E-11	3.67E-06	-7.25E-47	4.60E-32	-1.98E-21	8.91E+00	-5.44E-103	4.64E-85	1.34E-88	2.18E-187	1.95E-06
1.29E-05	941.512	1.17E+19	0.00E+00	8.87E+00	4.86E+05	-6.84E-07	4.30E+02	3.04E+05	8.44E+02	1.27E+05	6.20E+01	8.16E+04	5.78E+01	9.68E-01	1.69E+00	3.41E-05	2.15E-07	1.06E+01	2.48E-03	0.00E+00	6.77E+01	1.19E-01	1.60E-02	4.86E-02	2.33E-04	2.00E-01	1.07E-04	6.64E-07	5.17E-10	2.74E-06	3.97E-03	3.09E-02	2.24E-06	9.65E-03	7.88E-05	3.53E-04	6.00E-06	1.04E-09	9.02E-11	3.70E-06	-2.04E-45	-1.11E-29	-6.96E-21	8.87E+00	-1.51E-102	2.62E-85	7.56E-89	2.18E-187	1.93E-06
1.30E-05	941.798	1.17E+19	0.00E+00	8.84E+00	4.86E+05	-6.84E-07	4.32E+02	3.04E+05	8.46E+02	1.27E+05	6.21E+01	8.16E+04	5.79E+01	9.72E-01	1.69E+00	3.43E-05	2.06E-07	1.06E+01	2.38E-03	0.00E+00	6.77E+01	1.19E-01	1.60E-02	4.85E-02	2.35E-04	2.02E-01	1.08E-04	6.57E-07	5.18E-10	2.74E-06	4.00E-03	2.96E-02	2.24E-06	9.64E-03	7.91E-05	3.53E-04	5.99E-06	1.04E-09	8.95E-11	3.72E-06	-2.98E-49	-2.76E-32	-2.12E-22	8.84E+00	-3.54E-103	1.48E-85	4.28E-89	2.60E-187	1.90E-06
1.31E-05	942.085	1.17E+19	0.00E+00	8.81E+00	4.86E+05	-6.84E-07	4.34E+02	3.04E+05	8.48E+02	1.27E+05	6.23E+01	8.16E+04	5.80E+01	9.75E-01	1.69E+00	3.45E-05	1.97E-07	1.05E+01	2.28E-03	0.00E+00	6.77E+01	1.19E-01	1.60E-02	4.85E-02	2.37E-04	2.04E-01	1.09E-04	6.49E-07	5.20E-10	2.74E-06	4.03E-03	2.83E-02	2.24E-06	9.62E-03	7.94E-05	3.53E-04	5.99E-06	1.04E-09	8.88E-11	3.74E-06	-1.39E-47	-5.76E-31	-6.88E-22	8.81E+00	-9.57E-103	8.47E-86	2.44E-89	2.59E-187	1.88E-06
1.32E-05	942.372	1.17E+19	0.00E+00	8.77E+00	4.86E+05	-6.84E-07	4.36E+02	3.04E+05	8.50E+02	1.27E+05	6.25E+01	8.17E+04	5.80E+01	9.79E-01	1.69E+00	3.47E-05	1.89E-07	1.04E+01	2.19E-03	0.00E+00	6.77E+01	1.19E-01	1.60E-02	4.84E-02	2.40E-04	2.05E-01	1.10E-04	6.41E-07	5.21E-10	2.73E-06	4.06E-03	2.71E-02	2.24E-06	9.61E-03	7.96E-05	3.53E-04	5.98E-06	1.04E-09	8.81E-11	3.77E-06	-1.92E-47	-3.64E-30	-1.18E-21	8.77E+00	-1.55E-104	4.84E-86	1.39E-89	3.10E-187	1.86E-06
1.33E-05	942.659	1.17E+19	0.00E+00	8.74E+00	4.86E+05	-6.84E-07	4.38E+02	3.04E+05	8.52E+02	1.27E+05	6.27E+01	8.17E+04	5.81E+01	9.83E-01	1.68E+00	3.49E-05	1.81E-07	1.03E+01	2.11E-03	0.00E+00	6.77E+01	1.19E-01	1.60E-02	4.83E-02	2.42E-04	2.07E-01	1.11E-04	6.34E-07	5.23E-10	2.73E-06	4.09E-03	2.60E-02	2.23E-06	9.59E-03	7.99E-05	3.53E-04	5.97E-06	1.03E-09	8.74E-11	3.79E-06	-2.15E-46	-8.81E-30	-4.50E-21	8.74E+00	-8.79E-104	2.79E-86	8.00E-90	3.09E-187	1.83E-06
1.34E-05	942.947	1.17E+19	0.00E+00	8.71E+00	4.86E+05	-6.80E-07	4.39E+02	3.04E+05	8.54E+02	1.27E+05	6.28E+01	8.18E+04	5.82E+01	9.86E-01	1.68E+00	3.51E-05	1.73E-07	1.02E+01	2.02E-03	0.00E+00	6.77E+01	1.19E-01	1.60E-02	4.83E-02	2.44E-04	2.08E-01	1.11E-04	6.27E-07	5.24E-10	2.72E-06	4.12E-03	2.50E-02	2.23E-06	9.58E-03	8.02E-05	3.54E-04	5.96E-06	1.03E-09	8.68E-11	3.81E-06	-3.68E-47	-5.41E-31	-6.06E-23	8.71E+00	-2.42E-104	1.61E-86	4.62E-90	3.69E-187	1.81E-06
1.35E-05	943.236	1.17E+19	0.00E+00	8.67E+00	4.86E+05	-6.80E-07	4.41E+02	3.04E+05	8.56E+02	1.27E+05	6.30E+01	8.18E+04	5.83E+01	9.90E-01	1.68E+00	3.53E-05	1.66E-07	1.02E+01	1.94E-03	0.00E+00	6.77E+01	1.19E-01	1.59E-02	4.82E-02	2.46E-04	2.10E-01	1.12E-04	6.19E-07	5.26E-10	2.72E-06	4.15E-03	2.40E-02	2.23E-06	9.57E-03	8.04E-05	3.54E-04	5.95E-06	1.03E-09	8.61E-11	3.84E-06	-1.98E-46	-1.53E-30	-2.12E-22	8.67E+00	-7.68E-104	9.35E-87	2.68E-90	3.68E-187	1.79E-06
1.36E-05	943.526	1.17E+19	0.00E+00	8.64E+00	4.86E+05	-6.85E-07	4.43E+02	3.04E+05	8.58E+02	1.26E+05	6.32E+01	8.18E+04	5.84E+01	9.93E-01	1.68E+00	3.55E-05	1.59E-07	1.01E+01	1.87E-03	0.00E+00	6.77E+01	1.19E-01	1.59E-02	4.81E-02	2.49E-04	2.11E-01	1.13E-04	6.12E-07	5.27E-10	2.72E-06	4.18E-03	2.30E-02	2.23E-06	9.55E-03	8.07E-05	3.54E-04	5.94E-06	1.03E-09	8.54E-11	3.86E-06	-8.40E-47	-1.71E-30	-5.51E-22	8.64E+00	-1.06E-105	5.44E-87	1.56E-90	4.41E-187	1.77E-06
1.37E-05	943.816	1.17E+19	0.00E+00	8.61E+00	4.86E+05	-6.85E-07	4.45E+02	3.04E+05	8.60E+02	1.26E+05	6.34E+01	8.19E+04	5.85E+01	9.97E-01	1.67E+00	3.57E-05	1.53E-07	9.99E+00	1.79E-03	0.00E+00	6.77E+01	1.19E-01	1.59E-02	4.81E-02	2.51E-04	2.13E-01	1.14E-04	6.05E-07	5.29E-10	2.71E-06	4.21E-03	2.22E-02	2.22E-06	9.54E-03	8.10E-05	3.54E-04	5.93E-06	1.03E-09	8.48E-11	3.88E-06	-5.93E-46	-4.45E-30	-2.07E-21	8.61E+00	-3.92E-105	3.19E-87	9.13E-91	4.40E-187	1.75E-06
1.38E-05	944.106	1.17E+19	0.00E+00	8.58E+00	4.86E+05	-6.83E-07	4.47E+02	3.04E+05	8.62E+02	1.26E+05	6.36E+01	8.19E+04	5.86E+01	1.00E+00	1.67E+00	3.59E-05	1.46E-07	9.92E+00	1.73E-03	0.00E+00	6.77E+01	1.19E-01	1.59E-02	4.80E-02	2.53E-04	2.14E-01	1.14E-04	5.98E-07	5.30E-10	2.71E-06	4.24E-03	2.13E-02	2.22E-06	9.53E-03	8.13E-05	3.54E-04	5.92E-06	1.03E-09	8.41E-11	3.90E-06	3.22E-48	-2.04E-30	-6.68E-22	8.58E+00	-1.20E-106	1.88E-87	5.36E-91	5.28E-187	1.73E-06
1.39E-05	944.397	1.17E+19	0.00E+00	8.55E+00	4.86E+05	-6.83E-07	4.49E+02	3.04E+05	8.64E+02	1.26E+05	6.38E+01	8.20E+04	5.87E+01	1.00E+00	1.67E+00	3.61E-05	1.40E-07	9.84E+00	1.66E-03	0.00E+00	6.77E+01	1.19E-01	1.59E-02	4.79E-02	2.55E-04	2.16E-01	1.15E-04	5.91E-07	5.32E-10	2.70E-06	4.26E-03	2.05E-02	2.22E-06	9.51E-03	8.16E-05	3.54E-04	5.91E-06	1.03E-09	8.35E-11	3.93E-06	-4.97E-46	-4.86E-30	-2.45E-21	8.55E+00	-7.25E-106	1.11E-87	3.17E-91	5.26E-187	1.71E-06
[truncated: 6,262 more rows]
[truncated: 18 more columns]
