# Supplementary material for: Dataset of numerical assessment on the combined effects of non-thermal plasma and water addition in hydrogen combustion
Source: Data Brief. 2025 Dec 19;64:112405. doi: 10.1016/j.dib.2025.112405 (PMC12813465; doi:10.1016/j.dib.2025.112405)
Supplement: Supplementary file 1 [file mmc1.zip › Research Data/Simulations for DOE/Run21.csv]

Time(s)	T_gas(K)	N_gas(#/cm^3)	AR	E	N2	He	H2O2	H2	H	O2	O	H2O	OH	HO2	O3	O(1D)	O(1S)	O2(a1)	O2(b1)	O2(c)	NO	N2O	NO2	HNO	HNO2	HONO	HONO2	N2H2	H2NN	HNOH	NH3	N	NO3	NH	NNH	NH2	H2NO	N2H4	N2H3	NH2OH	N^+	NH^+	H3^+	N2H^+	He^+	O^+	O2^+	N2^+	NH3^+
1.00E-11	900	4.08E+18	0.00E+00	1.53E-09	4.85E+05	1.09E-09	4.10E-22	3.08E+05	1.40E-10	1.29E+05	6.89E-11	7.71E+04	6.82E-12	2.77E-12	1.01E-14	4.56E-11	2.42E-13	4.11E-11	1.68E-12	0.00E+00	6.59E-16	1.83E-18	1.92E-32	2.25E-28	4.35E-46	8.25E-39	5.20E-55	3.32E-36	1.54E-41	5.03E-45	2.89E-34	3.06E-11	1.55E-54	3.70E-20	7.37E-21	1.17E-27	1.99E-39	1.88E-62	5.28E-54	6.42E-50	0.00E+00	7.55E-33	7.41E-14	2.39E-13	3.88E-28	1.89E-30	3.84E-12	9.48E-12	8.07E-36
2.00E-11	900	4.08E+18	0.00E+00	1.55E-09	4.85E+05	1.09E-09	1.64E-21	3.08E+05	2.82E-10	1.29E+05	1.39E-10	7.71E+04	1.39E-11	5.54E-12	4.02E-14	9.18E-11	5.44E-13	8.23E-11	3.40E-12	0.00E+00	2.65E-15	7.37E-18	1.45E-31	1.70E-27	5.83E-45	1.12E-37	1.23E-53	2.51E-35	1.17E-40	6.64E-44	3.70E-33	6.17E-11	3.35E-53	1.48E-19	2.96E-20	8.66E-27	2.54E-38	6.10E-62	7.00E-53	1.48E-48	0.00E+00	1.01E-31	2.88E-13	9.48E-13	7.77E-28	7.57E-30	7.74E-12	1.89E-11	1.75E-34
3.00E-11	900	4.08E+18	0.00E+00	1.57E-09	4.85E+05	1.09E-09	3.69E-21	3.08E+05	4.27E-10	1.29E+05	2.10E-10	7.71E+04	2.13E-11	8.31E-12	9.04E-14	1.38E-10	9.08E-13	1.24E-10	5.14E-12	0.00E+00	5.98E-15	1.67E-17	4.81E-31	5.65E-27	2.81E-44	5.48E-37	8.57E-53	8.32E-35	3.88E-40	3.14E-43	1.74E-32	9.31E-11	2.25E-52	3.35E-19	6.70E-20	2.86E-26	1.19E-37	2.49E-61	3.34E-52	1.03E-47	0.00E+00	4.75E-31	6.30E-13	2.12E-12	1.17E-27	1.71E-29	1.17E-11	2.81E-11	1.15E-33
4.00E-11	900	4.08E+18	0.00E+00	1.59E-09	4.85E+05	1.09E-09	6.57E-21	3.08E+05	5.74E-10	1.29E+05	2.82E-10	7.71E+04	2.89E-11	1.11E-11	1.61E-13	1.86E-10	1.33E-12	1.65E-10	6.91E-12	0.00E+00	1.07E-14	2.98E-17	1.14E-30	1.34E-26	8.93E-44	1.76E-36	3.70E-52	1.97E-34	9.19E-40	9.82E-43	5.42E-32	1.25E-10	9.42E-52	5.99E-19	1.20E-19	6.76E-26	3.72E-37	5.53E-61	1.06E-51	4.42E-47	0.00E+00	1.46E-30	1.09E-12	3.75E-12	1.56E-27	3.03E-29	1.57E-11	3.73E-11	4.74E-33
5.00E-11	900	4.08E+18	0.00E+00	1.61E-09	4.85E+05	1.09E-09	1.03E-20	3.08E+05	7.24E-10	1.29E+05	3.55E-10	7.71E+04	3.68E-11	1.38E-11	2.51E-13	2.34E-10	1.82E-12	2.06E-10	8.71E-12	0.00E+00	1.67E-14	4.68E-17	2.22E-30	2.61E-26	2.21E-43	4.35E-36	1.14E-51	3.85E-34	1.80E-39	2.39E-42	1.31E-31	1.57E-10	2.84E-51	9.40E-19	1.88E-19	1.32E-25	9.03E-37	1.52E-60	2.61E-51	1.36E-46	0.00E+00	3.47E-30	1.65E-12	5.82E-12	1.95E-27	4.75E-29	1.97E-11	4.63E-11	1.41E-32
6.00E-11	900	4.08E+18	0.00E+00	1.63E-09	4.85E+05	1.09E-09	1.48E-20	3.08E+05	8.76E-10	1.29E+05	4.30E-10	7.71E+04	4.50E-11	1.66E-11	3.61E-13	2.82E-10	2.37E-12	2.48E-10	1.05E-11	0.00E+00	2.42E-14	6.77E-17	3.85E-30	4.52E-26	4.64E-43	9.13E-36	2.85E-51	6.68E-34	3.12E-39	4.93E-42	2.71E-31	1.90E-10	6.99E-51	1.36E-18	2.72E-19	2.29E-25	1.86E-36	4.30E-60	5.48E-51	3.39E-46	0.00E+00	7.00E-30	2.32E-12	8.32E-12	2.35E-27	6.84E-29	2.38E-11	5.53E-11	3.41E-32
7.00E-11	900	4.08E+18	0.00E+00	1.65E-09	4.85E+05	1.09E-09	2.01E-20	3.08E+05	1.03E-09	1.29E+05	5.05E-10	7.71E+04	5.35E-11	1.94E-11	4.92E-13	3.31E-10	2.98E-12	2.90E-10	1.24E-11	0.00E+00	3.31E-14	9.27E-17	6.13E-30	7.21E-26	8.74E-43	1.71E-35	6.20E-51	1.06E-33	4.98E-39	9.11E-42	5.02E-31	2.23E-10	1.50E-50	1.86E-18	3.72E-19	3.64E-25	3.45E-36	1.13E-59	1.03E-50	7.37E-46	0.00E+00	1.26E-29	3.07E-12	1.13E-11	2.74E-27	9.32E-29	2.80E-11	6.42E-11	7.18E-32
8.00E-11	900	4.08E+18	0.00E+00	1.67E-09	4.85E+05	1.09E-09	2.63E-20	3.08E+05	1.19E-09	1.29E+05	5.82E-10	7.71E+04	6.22E-11	2.22E-11	6.42E-13	3.80E-10	3.66E-12	3.31E-10	1.43E-11	0.00E+00	4.34E-14	1.22E-16	9.18E-30	1.08E-25	1.52E-42	2.97E-35	1.22E-50	1.59E-33	7.47E-39	1.55E-41	8.55E-31	2.56E-10	2.91E-50	2.44E-18	4.88E-19	5.45E-25	5.87E-36	2.70E-59	1.80E-50	1.45E-45	0.00E+00	2.10E-29	3.90E-12	1.46E-11	3.14E-27	1.22E-28	3.22E-11	7.30E-11	1.37E-31
9.00E-11	900	4.08E+18	0.00E+00	1.69E-09	4.85E+05	1.09E-09	3.32E-20	3.08E+05	1.35E-09	1.29E+05	6.60E-10	7.71E+04	7.13E-11	2.49E-11	8.13E-13	4.31E-10	4.40E-12	3.73E-10	1.62E-11	0.00E+00	5.52E-14	1.55E-16	1.31E-29	1.54E-25	2.47E-42	4.83E-35	2.23E-50	2.28E-33	1.07E-38	2.49E-41	1.37E-30	2.90E-10	5.27E-50	3.10E-18	6.20E-19	7.79E-25	9.42E-36	6.02E-59	2.95E-50	2.65E-45	0.00E+00	3.29E-29	4.80E-12	1.84E-11	3.54E-27	1.54E-28	3.64E-11	8.17E-11	2.42E-31
1.00E-10	900	4.08E+18	0.00E+00	1.71E-09	4.85E+05	1.09E-09	4.10E-20	3.08E+05	1.51E-09	1.29E+05	7.39E-10	7.71E+04	8.06E-11	2.77E-11	1.00E-12	4.81E-10	5.21E-12	4.15E-10	1.82E-11	0.00E+00	6.85E-14	1.92E-16	1.81E-29	2.12E-25	3.84E-42	7.48E-35	3.84E-50	3.13E-33	1.47E-38	3.80E-41	2.09E-30	3.25E-10	8.95E-50	3.84E-18	7.70E-19	1.07E-24	1.44E-35	1.22E-58	4.63E-50	4.56E-45	0.00E+00	4.90E-29	5.77E-12	2.26E-11	3.94E-27	1.91E-28	4.08E-11	9.03E-11	4.03E-31
1.10E-10	900	4.08E+18	0.00E+00	1.74E-09	4.85E+05	1.09E-09	4.97E-20	3.08E+05	1.67E-09	1.29E+05	8.19E-10	7.71E+04	9.02E-11	3.05E-11	1.21E-12	5.33E-10	6.08E-12	4.57E-10	2.02E-11	0.00E+00	8.32E-14	2.34E-16	2.41E-29	2.83E-25	5.74E-42	1.11E-34	6.28E-50	4.19E-33	1.97E-38	5.58E-41	3.07E-30	3.60E-10	1.45E-49	4.67E-18	9.36E-19	1.43E-24	2.11E-35	2.36E-58	6.99E-50	7.46E-45	0.00E+00	7.02E-29	6.79E-12	2.72E-11	4.34E-27	2.31E-28	4.51E-11	9.88E-11	6.40E-31
1.20E-10	900	4.08E+18	0.00E+00	1.76E-09	4.85E+05	1.09E-09	5.91E-20	3.08E+05	1.84E-09	1.29E+05	9.01E-10	7.71E+04	1.00E-10	3.32E-11	1.45E-12	5.85E-10	7.02E-12	4.99E-10	2.22E-11	0.00E+00	9.94E-14	2.80E-16	3.14E-29	3.69E-25	8.29E-42	1.60E-34	9.84E-50	5.45E-33	2.57E-38	7.91E-41	4.35E-30	3.95E-10	2.25E-49	5.58E-18	1.12E-18	1.86E-24	2.99E-35	4.27E-58	1.02E-49	1.17E-44	0.00E+00	9.72E-29	7.87E-12	3.22E-11	4.75E-27	2.76E-28	4.96E-11	1.07E-10	9.72E-31
1.30E-10	900	4.08E+18	0.00E+00	1.78E-09	4.85E+05	1.09E-09	6.94E-20	3.08E+05	2.01E-09	1.29E+05	9.84E-10	7.71E+04	1.10E-10	3.60E-11	1.70E-12	6.37E-10	8.03E-12	5.42E-10	2.42E-11	0.00E+00	1.17E-13	3.30E-16	4.01E-29	4.70E-25	1.16E-41	2.25E-34	1.49E-49	6.96E-33	3.28E-38	1.09E-40	6.00E-30	4.31E-10	3.38E-49	6.58E-18	1.32E-18	2.38E-24	4.12E-35	7.41E-58	1.45E-49	1.77E-44	0.00E+00	1.31E-28	9.00E-12	3.75E-11	5.15E-27	3.24E-28	5.41E-11	1.16E-10	1.43E-30
1.40E-10	900	4.08E+18	0.00E+00	1.81E-09	4.85E+05	1.09E-09	8.05E-20	3.08E+05	2.19E-09	1.29E+05	1.07E-09	7.71E+04	1.21E-10	3.88E-11	1.97E-12	6.90E-10	9.10E-12	5.84E-10	2.63E-11	0.00E+00	1.37E-13	3.85E-16	5.02E-29	5.89E-25	1.60E-41	3.07E-34	2.19E-49	8.72E-33	4.11E-38	1.47E-40	8.09E-30	4.67E-10	4.92E-49	7.66E-18	1.54E-18	2.98E-24	5.56E-35	1.24E-57	2.03E-49	2.60E-44	0.00E+00	1.72E-28	1.02E-11	4.33E-11	5.56E-27	3.76E-28	5.86E-11	1.24E-10	2.04E-30
1.50E-10	900	4.08E+18	0.00E+00	1.83E-09	4.85E+05	1.09E-09	9.24E-20	3.08E+05	2.36E-09	1.29E+05	1.15E-09	7.71E+04	1.32E-10	4.15E-11	2.26E-12	7.44E-10	1.02E-11	6.26E-10	2.84E-11	0.00E+00	1.57E-13	4.44E-16	6.19E-29	7.27E-25	2.15E-41	4.12E-34	3.14E-49	1.08E-32	5.08E-38	1.94E-40	1.07E-29	5.04E-10	6.99E-49	8.84E-18	1.77E-18	3.68E-24	7.34E-35	1.99E-57	2.77E-49	3.73E-44	0.00E+00	2.22E-28	1.14E-11	4.94E-11	5.97E-27	4.32E-28	6.32E-11	1.32E-10	2.84E-30
1.60E-10	900	4.08E+18	0.00E+00	1.85E-09	4.85E+05	1.09E-09	1.05E-19	3.08E+05	2.54E-09	1.29E+05	1.24E-09	7.71E+04	1.43E-10	4.43E-11	2.57E-12	7.99E-10	1.15E-11	6.69E-10	3.06E-11	0.00E+00	1.80E-13	5.08E-16	7.54E-29	8.86E-25	2.84E-41	5.42E-34	4.41E-49	1.31E-32	6.20E-38	2.52E-40	1.39E-29	5.41E-10	9.72E-49	1.01E-17	2.03E-18	4.48E-24	9.52E-35	3.13E-57	3.73E-49	5.23E-44	0.00E+00	2.81E-28	1.26E-11	5.60E-11	6.38E-27	4.92E-28	6.79E-11	1.41E-10	3.87E-30
1.70E-10	900	4.08E+18	0.00E+00	1.88E-09	4.85E+05	1.09E-09	1.19E-19	3.08E+05	2.72E-09	1.29E+05	1.33E-09	7.71E+04	1.55E-10	4.71E-11	2.90E-12	8.54E-10	1.27E-11	7.12E-10	3.28E-11	0.00E+00	2.04E-13	5.77E-16	9.07E-29	1.07E-24	3.69E-41	7.02E-34	6.07E-49	1.58E-32	7.47E-38	3.22E-40	1.77E-29	5.78E-10	1.33E-48	1.14E-17	2.30E-18	5.39E-24	1.22E-34	4.78E-57	4.94E-49	7.19E-44	0.00E+00	3.51E-28	1.39E-11	6.29E-11	6.79E-27	5.57E-28	7.26E-11	1.49E-10	5.17E-30
1.80E-10	900	4.08E+18	0.00E+00	1.90E-09	4.85E+05	1.09E-09	1.33E-19	3.08E+05	2.90E-09	1.29E+05	1.42E-09	7.71E+04	1.66E-10	4.99E-11	3.25E-12	9.10E-10	1.41E-11	7.54E-10	3.50E-11	0.00E+00	2.30E-13	6.50E-16	1.08E-28	1.27E-24	4.73E-41	8.98E-34	8.21E-49	1.88E-32	8.91E-38	4.06E-40	2.23E-29	6.17E-10	1.78E-48	1.29E-17	2.59E-18	6.42E-24	1.53E-34	7.15E-57	6.47E-49	9.73E-44	0.00E+00	4.32E-28	1.52E-11	7.01E-11	7.21E-27	6.25E-28	7.74E-11	1.57E-10	6.79E-30
1.90E-10	900	4.08E+18	0.00E+00	1.93E-09	4.85E+05	1.09E-09	1.48E-19	3.08E+05	3.09E-09	1.29E+05	1.51E-09	7.71E+04	1.79E-10	5.26E-11	3.63E-12	9.66E-10	1.55E-11	7.97E-10	3.73E-11	0.00E+00	2.57E-13	7.28E-16	1.28E-28	1.50E-24	6.00E-41	1.13E-33	1.09E-48	2.22E-32	1.05E-37	5.05E-40	2.77E-29	6.55E-10	2.35E-48	1.44E-17	2.90E-18	7.57E-24	1.91E-34	1.05E-56	8.37E-49	1.30E-43	0.00E+00	5.26E-28	1.65E-11	7.78E-11	7.63E-27	6.97E-28	8.22E-11	1.65E-10	8.79E-30
2.00E-10	900	4.08E+18	0.00E+00	1.95E-09	4.85E+05	1.09E-09	1.64E-19	3.08E+05	3.28E-09	1.29E+05	1.60E-09	7.71E+04	1.91E-10	5.54E-11	4.02E-12	1.02E-09	1.70E-11	8.40E-10	3.96E-11	0.00E+00	2.86E-13	8.11E-16	1.49E-28	1.75E-24	7.53E-41	1.42E-33	1.44E-48	2.60E-32	1.23E-37	6.21E-40	3.41E-29	6.94E-10	3.06E-48	1.61E-17	3.23E-18	8.86E-24	2.35E-34	1.50E-56	1.07E-48	1.70E-43	0.00E+00	6.32E-28	1.79E-11	8.57E-11	8.04E-27	7.74E-28	8.71E-11	1.73E-10	1.12E-29
2.10E-10	900	4.08E+18	0.00E+00	1.98E-09	4.85E+05	1.09E-09	1.81E-19	3.08E+05	3.47E-09	1.29E+05	1.69E-09	7.71E+04	2.04E-10	5.82E-11	4.43E-12	1.08E-09	1.86E-11	8.83E-10	4.19E-11	0.00E+00	3.17E-13	8.99E-16	1.73E-28	2.04E-24	9.34E-41	1.75E-33	1.86E-48	3.02E-32	1.43E-37	7.57E-40	4.16E-29	7.34E-10	3.94E-48	1.78E-17	3.57E-18	1.03E-23	2.86E-34	2.13E-56	1.36E-48	2.21E-43	0.00E+00	7.53E-28	1.92E-11	9.41E-11	8.47E-27	8.54E-28	9.21E-11	1.81E-10	1.41E-29
2.20E-10	900	4.08E+18	0.00E+00	2.00E-09	4.85E+05	1.09E-09	1.99E-19	3.08E+05	3.66E-09	1.29E+05	1.79E-09	7.71E+04	2.17E-10	6.09E-11	4.87E-12	1.14E-09	2.02E-11	9.27E-10	4.43E-11	0.00E+00	3.49E-13	9.92E-16	2.00E-28	2.35E-24	1.15E-40	2.14E-33	2.39E-48	3.48E-32	1.66E-37	9.15E-40	5.02E-29	7.74E-10	5.02E-48	1.96E-17	3.94E-18	1.19E-23	3.45E-34	2.96E-56	1.71E-48	2.83E-43	0.00E+00	8.89E-28	2.06E-11	1.03E-10	8.89E-27	9.39E-28	9.72E-11	1.89E-10	1.76E-29
2.30E-10	900	4.08E+18	0.00E+00	2.03E-09	4.85E+05	1.09E-09	2.17E-19	3.08E+05	3.86E-09	1.29E+05	1.88E-09	7.71E+04	2.31E-10	6.37E-11	5.32E-12	1.20E-09	2.19E-11	9.70E-10	4.67E-11	0.00E+00	3.84E-13	1.09E-15	2.29E-28	2.69E-24	1.40E-40	2.60E-33	3.04E-48	3.99E-32	1.90E-37	1.10E-39	6.02E-29	8.15E-10	6.32E-48	2.15E-17	4.33E-18	1.36E-23	4.13E-34	4.06E-56	2.14E-48	3.60E-43	0.00E+00	1.04E-27	2.20E-11	1.12E-10	9.32E-27	1.03E-27	1.02E-10	1.97E-10	2.18E-29
2.40E-10	900	4.08E+18	0.00E+00	2.05E-09	4.85E+05	1.09E-09	2.37E-19	3.08E+05	4.06E-09	1.29E+05	1.98E-09	7.71E+04	2.44E-10	6.65E-11	5.80E-12	1.26E-09	2.37E-11	1.01E-09	4.91E-11	0.00E+00	4.20E-13	1.19E-15	2.61E-28	3.07E-24	1.70E-40	3.14E-33	3.82E-48	4.55E-32	2.17E-37	1.30E-39	7.15E-29	8.56E-10	7.90E-48	2.35E-17	4.73E-18	1.55E-23	4.92E-34	5.50E-56	2.65E-48	4.53E-43	0.00E+00	1.21E-27	2.34E-11	1.21E-10	9.75E-27	1.12E-27	1.07E-10	2.05E-10	2.66E-29
2.50E-10	900	4.08E+18	0.00E+00	2.08E-09	4.85E+05	1.09E-09	2.57E-19	3.08E+05	4.26E-09	1.29E+05	2.08E-09	7.71E+04	2.59E-10	6.93E-11	6.30E-12	1.32E-09	2.56E-11	1.06E-09	5.16E-11	0.00E+00	4.57E-13	1.30E-15	2.96E-28	3.48E-24	2.04E-40	3.76E-33	4.76E-48	5.16E-32	2.47E-37	1.54E-39	8.44E-29	8.98E-10	9.77E-48	2.57E-17	5.16E-18	1.76E-23	5.80E-34	7.36E-56	3.27E-48	5.64E-43	0.00E+00	1.40E-27	2.48E-11	1.31E-10	1.02E-26	1.22E-27	1.13E-10	2.12E-10	3.23E-29
2.60E-10	900	4.08E+18	0.00E+00	2.11E-09	4.85E+05	1.09E-09	2.78E-19	3.08E+05	4.47E-09	1.29E+05	2.18E-09	7.71E+04	2.73E-10	7.20E-11	6.81E-12	1.38E-09	2.75E-11	1.10E-09	5.41E-11	0.00E+00	4.97E-13	1.42E-15	3.35E-28	3.93E-24	2.44E-40	4.47E-33	5.89E-48	5.83E-32	2.79E-37	1.80E-39	9.91E-29	9.40E-10	1.20E-47	2.79E-17	5.61E-18	1.99E-23	6.81E-34	9.73E-56	4.00E-48	6.97E-43	0.00E+00	1.60E-27	2.62E-11	1.41E-10	1.06E-26	1.32E-27	1.18E-10	2.20E-10	3.89E-29
2.70E-10	900	4.08E+18	0.00E+00	2.13E-09	4.85E+05	1.09E-09	2.99E-19	3.08E+05	4.68E-09	1.29E+05	2.28E-09	7.71E+04	2.88E-10	7.48E-11	7.35E-12	1.44E-09	2.96E-11	1.14E-09	5.67E-11	0.00E+00	5.38E-13	1.54E-15	3.76E-28	4.42E-24	2.90E-40	5.29E-33	7.23E-48	6.55E-32	3.14E-37	2.10E-39	1.16E-28	9.83E-10	1.46E-47	3.02E-17	6.07E-18	2.23E-23	7.94E-34	1.27E-55	4.86E-48	8.56E-43	0.00E+00	1.83E-27	2.77E-11	1.52E-10	1.10E-26	1.42E-27	1.23E-10	2.28E-10	4.64E-29
2.80E-10	900	4.08E+18	0.00E+00	2.16E-09	4.85E+05	1.09E-09	3.22E-19	3.08E+05	4.89E-09	1.29E+05	2.38E-09	7.71E+04	3.04E-10	7.76E-11	7.91E-12	1.51E-09	3.17E-11	1.19E-09	5.93E-11	0.00E+00	5.82E-13	1.66E-15	4.21E-28	4.94E-24	3.43E-40	6.22E-33	8.81E-48	7.33E-32	3.52E-37	2.44E-39	1.34E-28	1.03E-09	1.77E-47	3.26E-17	6.56E-18	2.50E-23	9.20E-34	1.65E-55	5.88E-48	1.04E-42	0.00E+00	2.08E-27	2.91E-11	1.62E-10	1.15E-26	1.53E-27	1.29E-10	2.36E-10	5.51E-29
2.90E-10	900	4.08E+18	0.00E+00	2.19E-09	4.85E+05	1.09E-09	3.45E-19	3.08E+05	5.11E-09	1.29E+05	2.49E-09	7.71E+04	3.19E-10	8.03E-11	8.49E-12	1.57E-09	3.38E-11	1.23E-09	6.19E-11	0.00E+00	6.27E-13	1.79E-15	4.69E-28	5.51E-24	4.03E-40	7.28E-33	1.07E-47	8.17E-32	3.92E-37	2.81E-39	1.55E-28	1.07E-09	2.13E-47	3.52E-17	7.07E-18	2.78E-23	1.06E-33	2.12E-55	7.08E-48	1.26E-42	0.00E+00	2.34E-27	3.05E-11	1.73E-10	1.19E-26	1.65E-27	1.34E-10	2.44E-10	6.50E-29
3.00E-10	900	4.08E+18	0.00E+00	2.22E-09	4.85E+05	1.09E-09	3.70E-19	3.08E+05	5.32E-09	1.29E+05	2.59E-09	7.71E+04	3.35E-10	8.31E-11	9.09E-12	1.63E-09	3.61E-11	1.28E-09	6.46E-11	0.00E+00	6.74E-13	1.93E-15	5.21E-28	6.12E-24	4.72E-40	8.47E-33	1.28E-47	9.08E-32	4.37E-37	3.23E-39	1.77E-28	1.11E-09	2.54E-47	3.78E-17	7.60E-18	3.09E-23	1.22E-33	2.70E-55	8.48E-48	1.52E-42	0.00E+00	2.64E-27	3.20E-11	1.85E-10	1.24E-26	1.77E-27	1.40E-10	2.51E-10	7.62E-29
3.10E-10	900	4.08E+18	0.00E+00	2.25E-09	4.85E+05	1.09E-09	3.95E-19	3.08E+05	5.54E-09	1.29E+05	2.70E-09	7.71E+04	3.52E-10	8.59E-11	9.71E-12	1.70E-09	3.84E-11	1.32E-09	6.73E-11	0.00E+00	7.23E-13	2.07E-15	5.77E-28	6.78E-24	5.50E-40	9.82E-33	1.54E-47	1.01E-31	4.84E-37	3.69E-39	2.03E-28	1.16E-09	3.02E-47	4.06E-17	8.15E-18	3.42E-23	1.39E-33	3.41E-55	1.01E-47	1.82E-42	0.00E+00	2.95E-27	3.34E-11	1.97E-10	1.28E-26	1.89E-27	1.46E-10	2.59E-10	8.88E-29
3.20E-10	900	4.08E+18	0.00E+00	2.28E-09	4.85E+05	1.09E-09	4.21E-19	3.08E+05	5.77E-09	1.29E+05	2.81E-09	7.71E+04	3.69E-10	8.87E-11	1.04E-11	1.77E-09	4.09E-11	1.37E-09	7.01E-11	0.00E+00	7.74E-13	2.22E-15	6.37E-28	7.48E-24	6.38E-40	1.13E-32	1.83E-47	1.11E-31	5.35E-37	4.21E-39	2.31E-28	1.21E-09	3.58E-47	4.34E-17	8.73E-18	3.78E-23	1.59E-33	4.29E-55	1.20E-47	2.17E-42	0.00E+00	3.29E-27	3.48E-11	2.09E-10	1.33E-26	2.02E-27	1.51E-10	2.67E-10	1.03E-28
3.30E-10	900	4.08E+18	0.00E+00	2.31E-09	4.85E+05	1.09E-09	4.47E-19	3.08E+05	6.00E-09	1.29E+05	2.92E-09	7.71E+04	3.86E-10	9.14E-11	1.10E-11	1.83E-09	4.34E-11	1.41E-09	7.29E-11	0.00E+00	8.27E-13	2.37E-15	7.01E-28	8.23E-24	7.37E-40	1.30E-32	2.17E-47	1.22E-31	5.90E-37	4.77E-39	2.62E-28	1.25E-09	4.21E-47	4.64E-17	9.33E-18	4.16E-23	1.80E-33	5.34E-55	1.42E-47	2.57E-42	0.00E+00	3.66E-27	3.63E-11	2.21E-10	1.37E-26	2.15E-27	1.57E-10	2.74E-10	1.19E-28
3.40E-10	900	4.08E+18	0.00E+00	2.34E-09	4.85E+05	1.09E-09	4.75E-19	3.08E+05	6.23E-09	1.29E+05	3.04E-09	7.71E+04	4.03E-10	9.42E-11	1.17E-11	1.90E-09	4.60E-11	1.45E-09	7.57E-11	0.00E+00	8.81E-13	2.53E-15	7.69E-28	9.03E-24	8.48E-40	1.49E-32	2.56E-47	1.34E-31	6.48E-37	5.39E-39	2.96E-28	1.30E-09	4.93E-47	4.95E-17	9.94E-18	4.56E-23	2.03E-33	6.62E-55	1.67E-47	3.03E-42	0.00E+00	4.05E-27	3.77E-11	2.34E-10	1.42E-26	2.28E-27	1.63E-10	2.82E-10	1.37E-28
3.50E-10	900	4.08E+18	0.00E+00	2.37E-09	4.85E+05	1.09E-09	5.03E-19	3.08E+05	6.46E-09	1.29E+05	3.15E-09	7.71E+04	4.22E-10	9.70E-11	1.24E-11	1.97E-09	4.86E-11	1.50E-09	7.86E-11	0.00E+00	9.38E-13	2.70E-15	8.42E-28	9.89E-24	9.73E-40	1.70E-32	3.00E-47	1.47E-31	7.10E-37	6.07E-39	3.33E-28	1.35E-09	5.76E-47	5.27E-17	1.06E-17	5.00E-23	2.29E-33	8.15E-55	1.96E-47	3.55E-42	0.00E+00	4.47E-27	3.92E-11	2.47E-10	1.46E-26	2.43E-27	1.69E-10	2.90E-10	1.56E-28
3.60E-10	900	4.08E+18	0.00E+00	2.40E-09	4.85E+05	1.09E-09	5.32E-19	3.08E+05	6.70E-09	1.29E+05	3.27E-09	7.71E+04	4.40E-10	9.98E-11	1.32E-11	2.04E-09	5.14E-11	1.54E-09	8.15E-11	0.00E+00	9.97E-13	2.87E-15	9.19E-28	1.08E-23	1.11E-39	1.94E-32	3.51E-47	1.60E-31	7.77E-37	6.81E-39	3.74E-28	1.39E-09	6.69E-47	5.60E-17	1.13E-17	5.46E-23	2.57E-33	9.98E-55	2.29E-47	4.15E-42	0.00E+00	4.91E-27	4.06E-11	2.61E-10	1.51E-26	2.57E-27	1.75E-10	2.98E-10	1.78E-28
3.70E-10	900	4.08E+18	0.00E+00	2.43E-09	4.85E+05	1.09E-09	5.62E-19	3.08E+05	6.94E-09	1.29E+05	3.38E-09	7.71E+04	4.59E-10	1.03E-10	1.39E-11	2.11E-09	5.42E-11	1.59E-09	8.45E-11	0.00E+00	1.06E-12	3.05E-15	1.00E-27	1.18E-23	1.27E-39	2.20E-32	4.09E-47	1.75E-31	8.47E-37	7.62E-39	4.18E-28	1.44E-09	7.74E-47	5.94E-17	1.19E-17	5.94E-23	2.88E-33	1.22E-54	2.67E-47	4.84E-42	0.00E+00	5.39E-27	4.21E-11	2.74E-10	1.56E-26	2.72E-27	1.81E-10	3.05E-10	2.03E-28
3.80E-10	900	4.08E+18	0.00E+00	2.46E-09	4.85E+05	1.09E-09	5.93E-19	3.08E+05	7.18E-09	1.29E+05	3.50E-09	7.71E+04	4.78E-10	1.05E-10	1.47E-11	2.18E-09	5.72E-11	1.64E-09	8.76E-11	0.00E+00	1.12E-12	3.23E-15	1.09E-27	1.28E-23	1.44E-39	2.48E-32	4.75E-47	1.90E-31	9.23E-37	8.50E-39	4.67E-28	1.49E-09	8.93E-47	6.30E-17	1.27E-17	6.46E-23	3.21E-33	1.47E-54	3.11E-47	5.61E-42	0.00E+00	5.90E-27	4.35E-11	2.88E-10	1.60E-26	2.87E-27	1.87E-10	3.13E-10	2.29E-28
3.90E-10	900	4.08E+18	0.00E+00	2.49E-09	4.85E+05	1.09E-09	6.25E-19	3.08E+05	7.43E-09	1.29E+05	3.62E-09	7.71E+04	4.98E-10	1.08E-10	1.55E-11	2.25E-09	6.02E-11	1.68E-09	9.06E-11	0.00E+00	1.19E-12	3.42E-15	1.18E-27	1.39E-23	1.63E-39	2.80E-32	5.49E-47	2.06E-31	1.00E-36	9.46E-39	5.19E-28	1.54E-09	1.03E-46	6.66E-17	1.34E-17	7.01E-23	3.57E-33	1.78E-54	3.60E-47	6.49E-42	0.00E+00	6.43E-27	4.50E-11	3.03E-10	1.65E-26	3.03E-27	1.94E-10	3.21E-10	2.59E-28
4.00E-10	900	4.08E+18	0.00E+00	2.52E-09	4.85E+05	1.09E-09	6.57E-19	3.08E+05	7.68E-09	1.29E+05	3.75E-09	7.71E+04	5.18E-10	1.11E-10	1.63E-11	2.32E-09	6.33E-11	1.73E-09	9.37E-11	0.00E+00	1.25E-12	3.62E-15	1.28E-27	1.50E-23	1.85E-39	3.15E-32	6.33E-47	2.23E-31	1.09E-36	1.05E-38	5.76E-28	1.59E-09	1.18E-46	7.04E-17	1.41E-17	7.59E-23	3.96E-33	2.13E-54	4.15E-47	7.48E-42	0.00E+00	7.00E-27	4.64E-11	3.18E-10	1.70E-26	3.20E-27	2.00E-10	3.28E-10	2.91E-28
4.10E-10	900	4.08E+18	0.00E+00	2.56E-09	4.85E+05	1.09E-09	6.90E-19	3.08E+05	7.93E-09	1.29E+05	3.87E-09	7.71E+04	5.38E-10	1.14E-10	1.71E-11	2.40E-09	6.65E-11	1.77E-09	9.69E-11	0.00E+00	1.32E-12	3.82E-15	1.38E-27	1.62E-23	2.08E-39	3.53E-32	7.27E-47	2.41E-31	1.18E-36	1.16E-38	6.38E-28	1.64E-09	1.34E-46	7.43E-17	1.49E-17	8.20E-23	4.38E-33	2.55E-54	4.78E-47	8.59E-42	0.00E+00	7.60E-27	4.79E-11	3.33E-10	1.75E-26	3.36E-27	2.06E-10	3.36E-10	3.26E-28
4.20E-10	900	4.08E+18	0.00E+00	2.59E-09	4.85E+05	1.09E-09	7.25E-19	3.08E+05	8.19E-09	1.29E+05	4.00E-09	7.71E+04	5.59E-10	1.16E-10	1.80E-11	2.47E-09	6.98E-11	1.82E-09	1.00E-10	0.00E+00	1.40E-12	4.03E-15	1.49E-27	1.75E-23	2.34E-39	3.95E-32	8.33E-47	2.60E-31	1.27E-36	1.28E-38	7.04E-28	1.70E-09	1.53E-46	7.84E-17	1.57E-17	8.85E-23	4.84E-33	3.04E-54	5.49E-47	9.84E-42	0.00E+00	8.24E-27	4.93E-11	3.48E-10	1.80E-26	3.54E-27	2.13E-10	3.44E-10	3.65E-28
4.30E-10	900	4.08E+18	0.00E+00	2.62E-09	4.85E+05	1.09E-09	7.59E-19	3.08E+05	8.45E-09	1.29E+05	4.12E-09	7.71E+04	5.81E-10	1.19E-10	1.89E-11	2.55E-09	7.32E-11	1.86E-09	1.03E-10	0.00E+00	1.47E-12	4.25E-15	1.60E-27	1.89E-23	2.63E-39	4.41E-32	9.51E-47	2.80E-31	1.37E-36	1.41E-38	7.76E-28	1.75E-09	1.74E-46	8.25E-17	1.66E-17	9.53E-23	5.33E-33	3.60E-54	6.29E-47	1.12E-41	0.00E+00	8.91E-27	5.08E-11	3.64E-10	1.84E-26	3.71E-27	2.20E-10	3.52E-10	4.06E-28
4.40E-10	900	4.08E+18	0.00E+00	2.66E-09	4.85E+05	1.09E-09	7.95E-19	3.08E+05	8.71E-09	1.29E+05	4.25E-09	7.71E+04	6.03E-10	1.22E-10	1.98E-11	2.62E-09	7.66E-11	1.91E-09	1.07E-10	0.00E+00	1.55E-12	4.48E-15	1.73E-27	2.03E-23	2.95E-39	4.91E-32	1.08E-46	3.01E-31	1.48E-36	1.55E-38	8.53E-28	1.80E-09	1.97E-46	8.68E-17	1.74E-17	1.02E-22	5.86E-33	4.26E-54	7.18E-47	1.28E-41	0.00E+00	9.62E-27	5.22E-11	3.80E-10	1.89E-26	3.90E-27	2.26E-10	3.59E-10	4.52E-28
4.50E-10	900	4.08E+18	0.00E+00	2.69E-09	4.85E+05	1.09E-09	8.32E-19	3.08E+05	8.98E-09	1.29E+05	4.39E-09	7.71E+04	6.25E-10	1.25E-10	2.07E-11	2.70E-09	8.02E-11	1.96E-09	1.10E-10	0.00E+00	1.63E-12	4.71E-15	1.85E-27	2.18E-23	3.29E-39	5.45E-32	1.23E-46	3.23E-31	1.59E-36	1.71E-38	9.36E-28	1.86E-09	2.22E-46	9.12E-17	1.83E-17	1.10E-22	6.43E-33	5.01E-54	8.18E-47	1.45E-41	0.00E+00	1.04E-26	5.36E-11	3.96E-10	1.94E-26	4.08E-27	2.33E-10	3.67E-10	5.01E-28
4.60E-10	900	4.08E+18	0.00E+00	2.73E-09	4.85E+05	1.09E-09	8.69E-19	3.08E+05	9.25E-09	1.29E+05	4.52E-09	7.71E+04	6.48E-10	1.27E-10	2.17E-11	2.78E-09	8.39E-11	2.00E-09	1.13E-10	0.00E+00	1.71E-12	4.95E-15	1.99E-27	2.33E-23	3.67E-39	6.05E-32	1.39E-46	3.46E-31	1.70E-36	1.87E-38	1.02E-27	1.91E-09	2.50E-46	9.58E-17	1.92E-17	1.18E-22	7.04E-33	5.88E-54	9.31E-47	1.65E-41	0.00E+00	1.11E-26	5.51E-11	4.13E-10	1.99E-26	4.28E-27	2.40E-10	3.75E-10	5.55E-28
4.70E-10	900	4.08E+18	0.00E+00	2.76E-09	4.85E+05	1.09E-09	9.07E-19	3.08E+05	9.52E-09	1.29E+05	4.65E-09	7.71E+04	6.71E-10	1.30E-10	2.27E-11	2.86E-09	8.76E-11	2.05E-09	1.17E-10	0.00E+00	1.79E-12	5.19E-15	2.13E-27	2.50E-23	4.09E-39	6.70E-32	1.58E-46	3.70E-31	1.83E-36	2.04E-38	1.12E-27	1.97E-09	2.82E-46	1.00E-16	2.02E-17	1.26E-22	7.70E-33	6.87E-54	1.06E-46	1.86E-41	0.00E+00	1.20E-26	5.65E-11	4.30E-10	2.04E-26	4.47E-27	2.47E-10	3.83E-10	6.13E-28
4.80E-10	900	4.08E+18	0.00E+00	2.80E-09	4.85E+05	1.09E-09	9.46E-19	3.08E+05	9.80E-09	1.29E+05	4.79E-09	7.71E+04	6.95E-10	1.33E-10	2.37E-11	2.94E-09	9.15E-11	2.10E-09	1.20E-10	0.00E+00	1.88E-12	5.45E-15	2.27E-27	2.67E-23	4.55E-39	7.40E-32	1.78E-46	3.96E-31	1.95E-36	2.23E-38	1.22E-27	2.02E-09	3.16E-46	1.05E-16	2.11E-17	1.35E-22	8.40E-33	8.01E-54	1.19E-46	2.10E-41	0.00E+00	1.28E-26	5.79E-11	4.48E-10	2.09E-26	4.67E-27	2.54E-10	3.91E-10	6.75E-28
4.90E-10	900	4.08E+18	0.00E+00	2.84E-09	4.85E+05	1.09E-09	9.86E-19	3.08E+05	1.01E-08	1.29E+05	4.93E-09	7.71E+04	7.19E-10	1.36E-10	2.47E-11	3.02E-09	9.54E-11	2.14E-09	1.24E-10	0.00E+00	1.96E-12	5.71E-15	2.43E-27	2.85E-23	5.04E-39	8.16E-32	2.00E-46	4.23E-31	2.09E-36	2.42E-38	1.33E-27	2.08E-09	3.53E-46	1.10E-16	2.21E-17	1.44E-22	9.14E-33	9.31E-54	1.35E-46	2.36E-41	0.00E+00	1.37E-26	5.94E-11	4.65E-10	2.15E-26	4.88E-27	2.61E-10	3.99E-10	7.42E-28
5.00E-10	900	4.08E+18	0.00E+00	2.87E-09	4.85E+05	1.09E-09	1.03E-18	3.08E+05	1.04E-08	1.29E+05	5.07E-09	7.71E+04	7.44E-10	1.39E-10	2.58E-11	3.10E-09	9.95E-11	2.19E-09	1.28E-10	0.00E+00	2.05E-12	5.98E-15	2.59E-27	3.04E-23	5.58E-39	8.98E-32	2.25E-46	4.51E-31	2.23E-36	2.64E-38	1.45E-27	2.14E-09	3.95E-46	1.15E-16	2.31E-17	1.54E-22	9.94E-33	1.08E-53	1.52E-46	2.65E-41	0.00E+00	1.47E-26	6.08E-11	4.84E-10	2.20E-26	5.09E-27	2.68E-10	4.07E-10	8.15E-28
5.10E-10	900	4.08E+18	0.00E+00	2.91E-09	4.85E+05	1.09E-09	1.07E-18	3.08E+05	1.07E-08	1.29E+05	5.22E-09	7.71E+04	7.69E-10	1.41E-10	2.68E-11	3.19E-09	1.04E-10	2.24E-09	1.31E-10	0.00E+00	2.15E-12	6.25E-15	2.75E-27	3.24E-23	6.17E-39	9.88E-32	2.52E-46	4.80E-31	2.38E-36	2.86E-38	1.57E-27	2.20E-09	4.40E-46	1.21E-16	2.42E-17	1.64E-22	1.08E-32	1.25E-53	1.71E-46	2.97E-41	0.00E+00	1.56E-26	6.23E-11	5.02E-10	2.25E-26	5.31E-27	2.76E-10	4.15E-10	8.92E-28
5.20E-10	900	4.08E+18	0.00E+00	2.95E-09	4.85E+05	1.09E-09	1.11E-18	3.08E+05	1.10E-08	1.29E+05	5.36E-09	7.71E+04	7.95E-10	1.44E-10	2.79E-11	3.27E-09	1.08E-10	2.28E-09	1.35E-10	0.00E+00	2.24E-12	6.54E-15	2.93E-27	3.44E-23	6.81E-39	1.08E-31	2.82E-46	5.10E-31	2.54E-36	3.10E-38	1.70E-27	2.25E-09	4.90E-46	1.26E-16	2.53E-17	1.74E-22	1.17E-32	1.44E-53	1.92E-46	3.33E-41	0.00E+00	1.67E-26	6.37E-11	5.21E-10	2.30E-26	5.53E-27	2.83E-10	4.23E-10	9.76E-28
5.30E-10	900	4.08E+18	0.00E+00	2.99E-09	4.85E+05	1.09E-09	1.15E-18	3.08E+05	1.13E-08	1.29E+05	5.51E-09	7.71E+04	8.21E-10	1.47E-10	2.91E-11	3.36E-09	1.12E-10	2.33E-09	1.39E-10	0.00E+00	2.34E-12	6.83E-15	3.11E-27	3.66E-23	7.51E-39	1.19E-31	3.14E-46	5.42E-31	2.70E-36	3.36E-38	1.84E-27	2.31E-09	5.44E-46	1.31E-16	2.64E-17	1.85E-22	1.27E-32	1.65E-53	2.16E-46	3.71E-41	0.00E+00	1.77E-26	6.51E-11	5.40E-10	2.35E-26	5.76E-27	2.90E-10	4.31E-10	1.06E-27
5.40E-10	900	4.08E+18	0.00E+00	3.02E-09	4.85E+05	1.09E-09	1.20E-18	3.08E+05	1.16E-08	1.29E+05	5.66E-09	7.71E+04	8.48E-10	1.50E-10	3.02E-11	3.44E-09	1.17E-10	2.38E-09	1.43E-10	0.00E+00	2.44E-12	7.13E-15	3.31E-27	3.88E-23	8.27E-39	1.30E-31	3.50E-46	5.76E-31	2.87E-36	3.63E-38	1.99E-27	2.38E-09	6.03E-46	1.37E-16	2.75E-17	1.96E-22	1.37E-32	1.90E-53	2.41E-46	4.14E-41	0.00E+00	1.89E-26	6.66E-11	5.59E-10	2.41E-26	5.99E-27	2.98E-10	4.39E-10	1.16E-27
5.50E-10	900	4.08E+18	0.00E+00	3.06E-09	4.85E+05	1.09E-09	1.24E-18	3.08E+05	1.19E-08	1.29E+05	5.81E-09	7.71E+04	8.75E-10	1.52E-10	3.14E-11	3.53E-09	1.21E-10	2.43E-09	1.47E-10	0.00E+00	2.55E-12	7.44E-15	3.50E-27	4.12E-23	9.08E-39	1.42E-31	3.90E-46	6.10E-31	3.05E-36	3.91E-38	2.15E-27	2.44E-09	6.67E-46	1.43E-16	2.86E-17	2.08E-22	1.48E-32	2.17E-53	2.70E-46	4.60E-41	0.00E+00	2.00E-26	6.80E-11	5.79E-10	2.46E-26	6.23E-27	3.06E-10	4.47E-10	1.26E-27
5.60E-10	900	4.08E+18	0.00E+00	3.10E-09	4.85E+05	1.09E-09	1.29E-18	3.08E+05	1.22E-08	1.29E+05	5.96E-09	7.71E+04	9.03E-10	1.55E-10	3.26E-11	3.62E-09	1.26E-10	2.48E-09	1.50E-10	0.00E+00	2.65E-12	7.75E-15	3.71E-27	4.36E-23	9.97E-39	1.55E-31	4.33E-46	6.46E-31	3.23E-36	4.22E-38	2.32E-27	2.50E-09	7.38E-46	1.49E-16	2.98E-17	2.20E-22	1.59E-32	2.48E-53	3.01E-46	5.11E-41	0.00E+00	2.12E-26	6.95E-11	5.99E-10	2.52E-26	6.47E-27	3.14E-10	4.55E-10	1.37E-27
5.70E-10	900	4.08E+18	0.00E+00	3.14E-09	4.85E+05	1.09E-09	1.33E-18	3.08E+05	1.25E-08	1.29E+05	6.12E-09	7.71E+04	9.31E-10	1.58E-10	3.38E-11	3.71E-09	1.31E-10	2.52E-09	1.54E-10	0.00E+00	2.76E-12	8.08E-15	3.93E-27	4.61E-23	1.09E-38	1.69E-31	4.80E-46	6.84E-31	3.43E-36	4.54E-38	2.49E-27	2.56E-09	8.14E-46	1.55E-16	3.11E-17	2.33E-22	1.71E-32	2.82E-53	3.35E-46	5.66E-41	0.00E+00	2.25E-26	7.09E-11	6.20E-10	2.57E-26	6.72E-27	3.22E-10	4.63E-10	1.49E-27
5.80E-10	900	4.08E+18	0.00E+00	3.18E-09	4.85E+05	1.09E-09	1.38E-18	3.08E+05	1.28E-08	1.29E+05	6.28E-09	7.71E+04	9.60E-10	1.61E-10	3.51E-11	3.80E-09	1.36E-10	2.57E-09	1.59E-10	0.00E+00	2.87E-12	8.41E-15	4.15E-27	4.88E-23	1.20E-38	1.84E-31	5.31E-46	7.23E-31	3.63E-36	4.88E-38	2.68E-27	2.63E-09	8.96E-46	1.61E-16	3.23E-17	2.47E-22	1.84E-32	3.20E-53	3.72E-46	6.27E-41	0.00E+00	2.38E-26	7.24E-11	6.40E-10	2.63E-26	6.97E-27	3.30E-10	4.72E-10	1.61E-27
5.90E-10	900	4.08E+18	0.00E+00	3.23E-09	4.85E+05	1.09E-09	1.43E-18	3.08E+05	1.31E-08	1.29E+05	6.44E-09	7.71E+04	9.90E-10	1.64E-10	3.64E-11	3.89E-09	1.41E-10	2.62E-09	1.63E-10	0.00E+00	2.99E-12	8.75E-15	4.39E-27	5.15E-23	1.31E-38	2.00E-31	5.87E-46	7.64E-31	3.84E-36	5.24E-38	2.88E-27	2.69E-09	9.86E-46	1.68E-16	3.36E-17	2.61E-22	1.98E-32	3.63E-53	4.13E-46	6.93E-41	0.00E+00	2.52E-26	7.38E-11	6.62E-10	2.68E-26	7.23E-27	3.38E-10	4.80E-10	1.74E-27
6.00E-10	900	4.08E+18	0.00E+00	3.27E-09	4.85E+05	1.09E-09	1.48E-18	3.08E+05	1.35E-08	1.29E+05	6.60E-09	7.71E+04	1.02E-09	1.66E-10	3.77E-11	3.98E-09	1.46E-10	2.67E-09	1.67E-10	0.00E+00	3.10E-12	9.10E-15	4.63E-27	5.44E-23	1.43E-38	2.17E-31	6.48E-46	8.06E-31	4.06E-36	5.62E-38	3.09E-27	2.76E-09	1.08E-45	1.74E-16	3.49E-17	2.75E-22	2.12E-32	4.11E-53	4.58E-46	7.64E-41	0.00E+00	2.66E-26	7.53E-11	6.83E-10	2.74E-26	7.49E-27	3.46E-10	4.88E-10	1.88E-27
6.10E-10	900	4.08E+18	0.00E+00	3.31E-09	4.85E+05	1.09E-09	1.53E-18	3.08E+05	1.38E-08	1.29E+05	6.77E-09	7.71E+04	1.05E-09	1.69E-10	3.90E-11	4.08E-09	1.51E-10	2.72E-09	1.71E-10	0.00E+00	3.22E-12	9.46E-15	4.89E-27	5.74E-23	1.56E-38	2.36E-31	7.14E-46	8.50E-31	4.29E-36	6.03E-38	3.31E-27	2.82E-09	1.19E-45	1.81E-16	3.62E-17	2.90E-22	2.27E-32	4.65E-53	5.07E-46	8.42E-41	0.00E+00	2.81E-26	7.68E-11	7.05E-10	2.79E-26	7.76E-27	3.54E-10	4.97E-10	2.03E-27
6.20E-10	900	4.08E+18	0.00E+00	3.35E-09	4.85E+05	1.09E-09	1.58E-18	3.08E+05	1.41E-08	1.29E+05	6.93E-09	7.71E+04	1.08E-09	1.72E-10	4.03E-11	4.17E-09	1.56E-10	2.77E-09	1.75E-10	0.00E+00	3.35E-12	9.83E-15	5.15E-27	6.05E-23	1.70E-38	2.55E-31	7.85E-46	8.96E-31	4.53E-36	6.45E-38	3.54E-27	2.89E-09	1.30E-45	1.88E-16	3.76E-17	3.06E-22	2.43E-32	5.24E-53	5.60E-46	9.27E-41	0.00E+00	2.96E-26	7.82E-11	7.27E-10	2.85E-26	8.04E-27	3.63E-10	5.05E-10	2.19E-27
6.30E-10	900	4.08E+18	0.00E+00	3.40E-09	4.85E+05	1.09E-09	1.63E-18	3.08E+05	1.45E-08	1.29E+05	7.10E-09	7.71E+04	1.11E-09	1.75E-10	4.17E-11	4.27E-09	1.62E-10	2.82E-09	1.80E-10	0.00E+00	3.47E-12	1.02E-14	5.42E-27	6.37E-23	1.85E-38	2.76E-31	8.63E-46	9.43E-31	4.78E-36	6.90E-38	3.78E-27	2.96E-09	1.42E-45	1.95E-16	3.90E-17	3.22E-22	2.60E-32	5.89E-53	6.18E-46	1.02E-40	0.00E+00	3.12E-26	7.97E-11	7.50E-10	2.91E-26	8.32E-27	3.71E-10	5.14E-10	2.35E-27
6.40E-10	900	4.08E+18	0.00E+00	3.44E-09	4.85E+05	1.09E-09	1.68E-18	3.08E+05	1.48E-08	1.29E+05	7.27E-09	7.71E+04	1.15E-09	1.77E-10	4.31E-11	4.37E-09	1.67E-10	2.87E-09	1.84E-10	0.00E+00	3.60E-12	1.06E-14	5.71E-27	6.70E-23	2.01E-38	2.99E-31	9.47E-46	9.92E-31	5.04E-36	7.37E-38	4.04E-27	3.03E-09	1.55E-45	2.02E-16	4.04E-17	3.39E-22	2.78E-32	6.62E-53	6.82E-46	1.12E-40	0.00E+00	3.28E-26	8.12E-11	7.73E-10	2.97E-26	8.61E-27	3.80E-10	5.22E-10	2.53E-27
6.50E-10	900	4.08E+18	0.00E+00	3.49E-09	4.85E+05	1.09E-09	1.74E-18	3.08E+05	1.52E-08	1.29E+05	7.45E-09	7.71E+04	1.18E-09	1.80E-10	4.46E-11	4.47E-09	1.73E-10	2.92E-09	1.89E-10	0.00E+00	3.73E-12	1.10E-14	6.00E-27	7.04E-23	2.18E-38	3.22E-31	1.04E-45	1.04E-30	5.31E-36	7.86E-38	4.31E-27	3.10E-09	1.70E-45	2.10E-16	4.19E-17	3.56E-22	2.96E-32	7.43E-53	7.51E-46	1.22E-40	0.00E+00	3.45E-26	8.27E-11	7.96E-10	3.03E-26	8.90E-27	3.89E-10	5.31E-10	2.72E-27
6.60E-10	900	4.08E+18	0.00E+00	3.53E-09	4.85E+05	1.09E-09	1.79E-18	3.08E+05	1.55E-08	1.29E+05	7.63E-09	7.71E+04	1.21E-09	1.83E-10	4.60E-11	4.57E-09	1.79E-10	2.97E-09	1.93E-10	0.00E+00	3.87E-12	1.14E-14	6.30E-27	7.40E-23	2.37E-38	3.48E-31	1.14E-45	1.10E-30	5.58E-36	8.38E-38	4.60E-27	3.17E-09	1.85E-45	2.17E-16	4.34E-17	3.74E-22	3.16E-32	8.32E-53	8.25E-46	1.34E-40	0.00E+00	3.63E-26	8.41E-11	8.20E-10	3.09E-26	9.20E-27	3.98E-10	5.40E-10	2.91E-27
6.70E-10	900	4.08E+18	0.00E+00	3.58E-09	4.85E+05	1.09E-09	1.84E-18	3.08E+05	1.59E-08	1.29E+05	7.80E-09	7.71E+04	1.25E-09	1.86E-10	4.75E-11	4.67E-09	1.85E-10	3.02E-09	1.98E-10	0.00E+00	4.01E-12	1.18E-14	6.62E-27	7.77E-23	2.57E-38	3.75E-31	1.24E-45	1.15E-30	5.87E-36	8.93E-38	4.90E-27	3.24E-09	2.01E-45	2.25E-16	4.49E-17	3.93E-22	3.36E-32	9.30E-53	9.07E-46	1.47E-40	0.00E+00	3.81E-26	8.56E-11	8.44E-10	3.15E-26	9.50E-27	4.07E-10	5.49E-10	3.12E-27
6.80E-10	900	4.08E+18	0.00E+00	3.62E-09	4.85E+05	1.09E-09	1.90E-18	3.08E+05	1.62E-08	1.29E+05	7.99E-09	7.71E+04	1.28E-09	1.89E-10	4.91E-11	4.77E-09	1.91E-10	3.07E-09	2.03E-10	0.00E+00	4.15E-12	1.22E-14	6.94E-27	8.16E-23	2.78E-38	4.04E-31	1.36E-45	1.21E-30	6.17E-36	9.50E-38	5.21E-27	3.31E-09	2.19E-45	2.33E-16	4.65E-17	4.12E-22	3.58E-32	1.04E-52	9.95E-46	1.60E-40	0.00E+00	4.00E-26	8.71E-11	8.68E-10	3.21E-26	9.81E-27	4.16E-10	5.57E-10	3.34E-27
6.90E-10	900	4.08E+18	0.00E+00	3.67E-09	4.85E+05	1.09E-09	1.96E-18	3.08E+05	1.66E-08	1.29E+05	8.17E-09	7.71E+04	1.32E-09	1.91E-10	5.06E-11	4.88E-09	1.97E-10	3.12E-09	2.07E-10	0.00E+00	4.29E-12	1.27E-14	7.28E-27	8.55E-23	3.01E-38	4.35E-31	1.48E-45	1.27E-30	6.49E-36	1.01E-37	5.54E-27	3.39E-09	2.38E-45	2.41E-16	4.81E-17	4.32E-22	3.81E-32	1.16E-52	1.09E-45	1.75E-40	0.00E+00	4.20E-26	8.86E-11	8.93E-10	3.27E-26	1.01E-26	4.25E-10	5.66E-10	3.57E-27
7.00E-10	900	4.08E+18	0.00E+00	3.72E-09	4.85E+05	1.09E-09	2.01E-18	3.08E+05	1.70E-08	1.29E+05	8.36E-09	7.71E+04	1.35E-09	1.94E-10	5.22E-11	4.98E-09	2.03E-10	3.17E-09	2.12E-10	0.00E+00	4.44E-12	1.31E-14	7.63E-27	8.96E-23	3.25E-38	4.67E-31	1.62E-45	1.33E-30	6.81E-36	1.07E-37	5.89E-27	3.46E-09	2.58E-45	2.49E-16	4.98E-17	4.53E-22	4.04E-32	1.29E-52	1.19E-45	1.90E-40	0.00E+00	4.40E-26	9.02E-11	9.19E-10	3.33E-26	1.04E-26	4.34E-10	5.75E-10	3.82E-27
7.10E-10	900	4.08E+18	0.00E+00	3.77E-09	4.85E+05	1.09E-09	2.07E-18	3.08E+05	1.74E-08	1.29E+05	8.55E-09	7.71E+04	1.39E-09	1.97E-10	5.38E-11	5.09E-09	2.10E-10	3.22E-09	2.17E-10	0.00E+00	4.59E-12	1.36E-14	7.99E-27	9.39E-23	3.51E-38	5.02E-31	1.76E-45	1.39E-30	7.15E-36	1.14E-37	6.25E-27	3.54E-09	2.80E-45	2.58E-16	5.14E-17	4.74E-22	4.29E-32	1.43E-52	1.30E-45	2.07E-40	0.00E+00	4.61E-26	9.17E-11	9.44E-10	3.39E-26	1.08E-26	4.44E-10	5.84E-10	4.08E-27
7.20E-10	900	4.08E+18	0.00E+00	3.82E-09	4.85E+05	1.09E-09	2.13E-18	3.08E+05	1.77E-08	1.29E+05	8.74E-09	7.71E+04	1.42E-09	2.00E-10	5.54E-11	5.20E-09	2.16E-10	3.27E-09	2.22E-10	0.00E+00	4.74E-12	1.40E-14	8.37E-27	9.83E-23	3.79E-38	5.39E-31	1.91E-45	1.45E-30	7.49E-36	1.21E-37	6.63E-27	3.61E-09	3.03E-45	2.66E-16	5.31E-17	4.97E-22	4.55E-32	1.59E-52	1.43E-45	2.26E-40	0.00E+00	4.83E-26	9.32E-11	9.70E-10	3.46E-26	1.11E-26	4.53E-10	5.94E-10	4.35E-27
7.30E-10	900	4.08E+18	0.00E+00	3.86E-09	4.85E+05	1.09E-09	2.19E-18	3.08E+05	1.81E-08	1.29E+05	8.93E-09	7.71E+04	1.46E-09	2.02E-10	5.71E-11	5.31E-09	2.23E-10	3.32E-09	2.27E-10	0.00E+00	4.90E-12	1.45E-14	8.75E-27	1.03E-22	4.09E-38	5.78E-31	2.08E-45	1.52E-30	7.85E-36	1.28E-37	7.02E-27	3.69E-09	3.28E-45	2.75E-16	5.49E-17	5.19E-22	4.83E-32	1.76E-52	1.56E-45	2.45E-40	0.00E+00	5.05E-26	9.48E-11	9.96E-10	3.52E-26	1.14E-26	4.63E-10	6.03E-10	4.63E-27
7.40E-10	900	4.08E+18	0.00E+00	3.91E-09	4.85E+05	1.09E-09	2.25E-18	3.08E+05	1.85E-08	1.29E+05	9.13E-09	7.71E+04	1.50E-09	2.05E-10	5.88E-11	5.42E-09	2.30E-10	3.38E-09	2.32E-10	0.00E+00	5.06E-12	1.50E-14	9.15E-27	1.07E-22	4.41E-38	6.19E-31	2.26E-45	1.59E-30	8.23E-36	1.36E-37	7.44E-27	3.77E-09	3.55E-45	2.84E-16	5.67E-17	5.43E-22	5.11E-32	1.95E-52	1.70E-45	2.66E-40	0.00E+00	5.28E-26	9.63E-11	1.02E-09	3.58E-26	1.18E-26	4.73E-10	6.12E-10	4.93E-27
7.50E-10	900	4.08E+18	0.00E+00	3.97E-09	4.85E+05	1.09E-09	2.31E-18	3.08E+05	1.89E-08	1.29E+05	9.33E-09	7.71E+04	1.54E-09	2.08E-10	6.05E-11	5.53E-09	2.37E-10	3.43E-09	2.37E-10	0.00E+00	5.23E-12	1.55E-14	9.56E-27	1.12E-22	4.74E-38	6.63E-31	2.45E-45	1.66E-30	8.61E-36	1.43E-37	7.87E-27	3.85E-09	3.83E-45	2.93E-16	5.85E-17	5.68E-22	5.41E-32	2.15E-52	1.85E-45	2.88E-40	0.00E+00	5.52E-26	9.79E-11	1.05E-09	3.65E-26	1.21E-26	4.83E-10	6.22E-10	5.24E-27
7.60E-10	900	4.08E+18	0.00E+00	4.02E-09	4.85E+05	1.09E-09	2.37E-18	3.08E+05	1.93E-08	1.29E+05	9.53E-09	7.71E+04	1.58E-09	2.11E-10	6.23E-11	5.64E-09	2.44E-10	3.48E-09	2.42E-10	0.00E+00	5.39E-12	1.60E-14	9.99E-27	1.17E-22	5.10E-38	7.10E-31	2.65E-45	1.73E-30	9.01E-36	1.52E-37	8.32E-27	3.93E-09	4.14E-45	3.03E-16	6.03E-17	5.93E-22	5.72E-32	2.38E-52	2.01E-45	3.13E-40	0.00E+00	5.77E-26	9.94E-11	1.08E-09	3.71E-26	1.25E-26	4.93E-10	6.31E-10	5.57E-27
7.70E-10	900	4.08E+18	0.00E+00	4.07E-09	4.85E+05	1.09E-09	2.44E-18	3.08E+05	1.97E-08	1.29E+05	9.74E-09	7.71E+04	1.62E-09	2.14E-10	6.41E-11	5.76E-09	2.51E-10	3.53E-09	2.48E-10	0.00E+00	5.56E-12	1.65E-14	1.04E-26	1.22E-22	5.49E-38	7.59E-31	2.87E-45	1.81E-30	9.43E-36	1.60E-37	8.80E-27	4.01E-09	4.46E-45	3.12E-16	6.22E-17	6.19E-22	6.04E-32	2.62E-52	2.18E-45	3.38E-40	0.00E+00	6.02E-26	1.01E-10	1.11E-09	3.78E-26	1.29E-26	5.03E-10	6.41E-10	5.92E-27
7.80E-10	900	4.08E+18	0.00E+00	4.12E-09	4.85E+05	1.09E-09	2.50E-18	3.08E+05	2.01E-08	1.29E+05	9.95E-09	7.71E+04	1.66E-09	2.16E-10	6.59E-11	5.87E-09	2.58E-10	3.58E-09	2.53E-10	0.00E+00	5.74E-12	1.70E-14	1.09E-26	1.28E-22	5.90E-38	8.11E-31	3.11E-45	1.89E-30	9.85E-36	1.69E-37	9.29E-27	4.09E-09	4.81E-45	3.22E-16	6.41E-17	6.46E-22	6.38E-32	2.89E-52	2.37E-45	3.66E-40	0.00E+00	6.29E-26	1.03E-10	1.13E-09	3.85E-26	1.32E-26	5.14E-10	6.50E-10	6.28E-27
7.90E-10	900	4.08E+18	0.00E+00	4.18E-09	4.85E+05	1.09E-09	2.57E-18	3.08E+05	2.06E-08	1.29E+05	1.02E-08	7.71E+04	1.70E-09	2.19E-10	6.77E-11	5.99E-09	2.66E-10	3.64E-09	2.59E-10	0.00E+00	5.92E-12	1.76E-14	1.13E-26	1.33E-22	6.33E-38	8.66E-31	3.36E-45	1.97E-30	1.03E-35	1.79E-37	9.80E-27	4.18E-09	5.17E-45	3.32E-16	6.61E-17	6.73E-22	6.74E-32	3.18E-52	2.57E-45	3.95E-40	0.00E+00	6.56E-26	1.04E-10	1.16E-09	3.92E-26	1.36E-26	5.24E-10	6.60E-10	6.66E-27
8.00E-10	900	4.08E+18	0.00E+00	4.23E-09	4.85E+05	1.09E-09	2.63E-18	3.08E+05	2.10E-08	1.29E+05	1.04E-08	7.71E+04	1.75E-09	2.22E-10	6.96E-11	6.11E-09	2.73E-10	3.69E-09	2.64E-10	0.00E+00	6.10E-12	1.81E-14	1.18E-26	1.39E-22	6.79E-38	9.24E-31	3.62E-45	2.05E-30	1.08E-35	1.89E-37	1.03E-26	4.26E-09	5.57E-45	3.42E-16	6.81E-17	7.02E-22	7.10E-32	3.50E-52	2.79E-45	4.27E-40	0.00E+00	6.84E-26	1.06E-10	1.19E-09	3.98E-26	1.40E-26	5.35E-10	6.70E-10	7.06E-27
8.10E-10	900	4.08E+18	0.00E+00	4.28E-09	4.85E+05	1.09E-09	2.70E-18	3.08E+05	2.14E-08	1.29E+05	1.06E-08	7.71E+04	1.79E-09	2.25E-10	7.15E-11	6.23E-09	2.81E-10	3.74E-09	2.70E-10	0.00E+00	6.28E-12	1.87E-14	1.23E-26	1.45E-22	7.28E-38	9.85E-31	3.91E-45	2.14E-30	1.12E-35	1.99E-37	1.09E-26	4.35E-09	5.98E-45	3.53E-16	7.02E-17	7.31E-22	7.49E-32	3.84E-52	3.02E-45	4.61E-40	0.00E+00	7.13E-26	1.07E-10	1.22E-09	4.05E-26	1.44E-26	5.46E-10	6.80E-10	7.48E-27
8.20E-10	900	4.08E+18	0.00E+00	4.34E-09	4.85E+05	1.09E-09	2.76E-18	3.08E+05	2.19E-08	1.29E+05	1.08E-08	7.71E+04	1.83E-09	2.27E-10	7.35E-11	6.35E-09	2.89E-10	3.80E-09	2.76E-10	0.00E+00	6.47E-12	1.93E-14	1.28E-26	1.51E-22	7.80E-38	1.05E-30	4.22E-45	2.22E-30	1.17E-35	2.09E-37	1.15E-26	4.43E-09	6.43E-45	3.63E-16	7.23E-17	7.61E-22	7.89E-32	4.21E-52	3.27E-45	4.97E-40	0.00E+00	7.42E-26	1.09E-10	1.25E-09	4.12E-26	1.48E-26	5.57E-10	6.90E-10	7.92E-27
8.30E-10	900	4.08E+18	0.00E+00	4.40E-09	4.85E+05	1.09E-09	2.83E-18	3.08E+05	2.23E-08	1.29E+05	1.10E-08	7.71E+04	1.88E-09	2.30E-10	7.54E-11	6.48E-09	2.97E-10	3.85E-09	2.81E-10	0.00E+00	6.66E-12	1.99E-14	1.34E-26	1.57E-22	8.35E-38	1.12E-30	4.54E-45	2.31E-30	1.22E-35	2.20E-37	1.21E-26	4.52E-09	6.90E-45	3.74E-16	7.44E-17	7.93E-22	8.31E-32	4.61E-52	3.54E-45	5.35E-40	0.00E+00	7.73E-26	1.11E-10	1.28E-09	4.19E-26	1.52E-26	5.68E-10	7.00E-10	8.37E-27
8.40E-10	900	4.08E+18	0.00E+00	4.45E-09	4.85E+05	1.09E-09	2.90E-18	3.08E+05	2.27E-08	1.29E+05	1.13E-08	7.71E+04	1.92E-09	2.33E-10	7.74E-11	6.60E-09	3.05E-10	3.91E-09	2.87E-10	0.00E+00	6.86E-12	2.05E-14	1.39E-26	1.63E-22	8.94E-38	1.19E-30	4.89E-45	2.41E-30	1.27E-35	2.32E-37	1.27E-26	4.61E-09	7.40E-45	3.85E-16	7.66E-17	8.25E-22	8.74E-32	5.05E-52	3.82E-45	5.76E-40	0.00E+00	8.05E-26	1.12E-10	1.31E-09	4.26E-26	1.56E-26	5.79E-10	7.11E-10	8.85E-27
8.50E-10	900	4.08E+18	0.00E+00	4.51E-09	4.85E+05	1.09E-09	2.97E-18	3.08E+05	2.32E-08	1.29E+05	1.15E-08	7.71E+04	1.97E-09	2.36E-10	7.95E-11	6.73E-09	3.14E-10	3.96E-09	2.93E-10	0.00E+00	7.06E-12	2.11E-14	1.45E-26	1.70E-22	9.56E-38	1.27E-30	5.26E-45	2.50E-30	1.33E-35	2.44E-37	1.34E-26	4.70E-09	7.93E-45	3.97E-16	7.88E-17	8.58E-22	9.19E-32	5.52E-52	4.13E-45	6.20E-40	0.00E+00	8.38E-26	1.14E-10	1.34E-09	4.34E-26	1.60E-26	5.90E-10	7.21E-10	9.35E-27
8.60E-10	900	4.08E+18	0.00E+00	4.57E-09	4.85E+05	1.09E-09	3.04E-18	3.08E+05	2.37E-08	1.29E+05	1.17E-08	7.71E+04	2.02E-09	2.39E-10	8.16E-11	6.86E-09	3.22E-10	4.02E-09	2.99E-10	0.00E+00	7.27E-12	2.17E-14	1.50E-26	1.76E-22	1.02E-37	1.35E-30	5.65E-45	2.60E-30	1.38E-35	2.56E-37	1.41E-26	4.79E-09	8.49E-45	4.08E-16	8.10E-17	8.92E-22	9.66E-32	6.03E-52	4.45E-45	6.66E-40	0.00E+00	8.71E-26	1.16E-10	1.38E-09	4.41E-26	1.65E-26	6.02E-10	7.31E-10	9.88E-27
8.70E-10	900	4.08E+18	0.00E+00	4.63E-09	4.85E+05	1.09E-09	3.11E-18	3.08E+05	2.41E-08	1.29E+05	1.20E-08	7.71E+04	2.07E-09	2.41E-10	8.37E-11	6.99E-09	3.31E-10	4.07E-09	3.05E-10	0.00E+00	7.47E-12	2.23E-14	1.56E-26	1.83E-22	1.09E-37	1.43E-30	6.07E-45	2.70E-30	1.44E-35	2.69E-37	1.48E-26	4.89E-09	9.09E-45	4.20E-16	8.33E-17	9.27E-22	1.01E-31	6.59E-52	4.80E-45	7.15E-40	0.00E+00	9.06E-26	1.18E-10	1.41E-09	4.48E-26	1.69E-26	6.13E-10	7.42E-10	1.04E-26
8.80E-10	900	4.08E+18	0.00E+00	4.69E-09	4.85E+05	1.09E-09	3.18E-18	3.08E+05	2.46E-08	1.29E+05	1.22E-08	7.71E+04	2.11E-09	2.44E-10	8.58E-11	7.12E-09	3.39E-10	4.13E-09	3.12E-10	0.00E+00	7.69E-12	2.30E-14	1.62E-26	1.91E-22	1.17E-37	1.52E-30	6.52E-45	2.81E-30	1.50E-35	2.83E-37	1.55E-26	4.98E-09	9.72E-45	4.32E-16	8.57E-17	9.63E-22	1.07E-31	7.18E-52	5.17E-45	7.68E-40	0.00E+00	9.42E-26	1.19E-10	1.44E-09	4.56E-26	1.73E-26	6.25E-10	7.53E-10	1.10E-26
8.90E-10	900	4.08E+18	0.00E+00	4.75E-09	4.85E+05	1.09E-09	3.26E-18	3.08E+05	2.51E-08	1.29E+05	1.24E-08	7.71E+04	2.16E-09	2.47E-10	8.80E-11	7.25E-09	3.48E-10	4.18E-09	3.18E-10	0.00E+00	7.90E-12	2.36E-14	1.68E-26	1.98E-22	1.24E-37	1.61E-30	6.99E-45	2.92E-30	1.56E-35	2.97E-37	1.63E-26	5.08E-09	1.04E-44	4.44E-16	8.80E-17	1.00E-21	1.12E-31	7.82E-52	5.57E-45	8.24E-40	0.00E+00	9.79E-26	1.21E-10	1.48E-09	4.63E-26	1.78E-26	6.37E-10	7.64E-10	1.16E-26
9.00E-10	900	4.08E+18	0.00E+00	4.81E-09	4.85E+05	1.09E-09	3.33E-18	3.08E+05	2.56E-08	1.29E+05	1.27E-08	7.71E+04	2.21E-09	2.50E-10	9.02E-11	7.39E-09	3.58E-10	4.24E-09	3.24E-10	0.00E+00	8.12E-12	2.43E-14	1.75E-26	2.05E-22	1.33E-37	1.71E-30	7.50E-45	3.03E-30	1.62E-35	3.11E-37	1.71E-26	5.17E-09	1.11E-44	4.56E-16	9.05E-17	1.04E-21	1.17E-31	8.52E-52	5.99E-45	8.83E-40	0.00E+00	1.02E-25	1.23E-10	1.51E-09	4.71E-26	1.82E-26	6.49E-10	7.74E-10	1.22E-26
9.10E-10	900	4.08E+18	0.00E+00	4.87E-09	4.85E+05	1.09E-09	3.41E-18	3.08E+05	2.61E-08	1.29E+05	1.29E-08	7.71E+04	2.27E-09	2.52E-10	9.25E-11	7.52E-09	3.67E-10	4.29E-09	3.31E-10	0.00E+00	8.35E-12	2.50E-14	1.81E-26	2.13E-22	1.41E-37	1.82E-30	8.03E-45	3.14E-30	1.69E-35	3.26E-37	1.79E-26	5.27E-09	1.19E-44	4.69E-16	9.29E-17	1.08E-21	1.23E-31	9.26E-52	6.44E-45	9.46E-40	0.00E+00	1.06E-25	1.25E-10	1.54E-09	4.79E-26	1.87E-26	6.62E-10	7.86E-10	1.28E-26
9.20E-10	900	4.08E+18	0.00E+00	4.94E-09	4.85E+05	1.09E-09	3.48E-18	3.08E+05	2.66E-08	1.29E+05	1.32E-08	7.71E+04	2.32E-09	2.55E-10	9.48E-11	7.66E-09	3.76E-10	4.35E-09	3.37E-10	0.00E+00	8.58E-12	2.57E-14	1.88E-26	2.21E-22	1.51E-37	1.92E-30	8.60E-45	3.26E-30	1.76E-35	3.42E-37	1.87E-26	5.37E-09	1.26E-44	4.82E-16	9.54E-17	1.12E-21	1.29E-31	1.01E-51	6.92E-45	1.01E-39	0.00E+00	1.10E-25	1.26E-10	1.58E-09	4.86E-26	1.92E-26	6.74E-10	7.97E-10	1.35E-26
9.30E-10	900	4.08E+18	0.00E+00	5.00E-09	4.85E+05	1.09E-09	3.56E-18	3.08E+05	2.71E-08	1.29E+05	1.34E-08	7.71E+04	2.37E-09	2.58E-10	9.71E-11	7.80E-09	3.86E-10	4.41E-09	3.44E-10	0.00E+00	8.81E-12	2.64E-14	1.95E-26	2.29E-22	1.60E-37	2.04E-30	9.20E-45	3.38E-30	1.82E-35	3.58E-37	1.96E-26	5.47E-09	1.35E-44	4.95E-16	9.80E-17	1.16E-21	1.35E-31	1.09E-51	7.43E-45	1.08E-39	0.00E+00	1.14E-25	1.28E-10	1.61E-09	4.94E-26	1.96E-26	6.87E-10	8.08E-10	1.42E-26
9.40E-10	900	4.08E+18	0.00E+00	5.07E-09	4.85E+05	1.09E-09	3.63E-18	3.08E+05	2.76E-08	1.29E+05	1.37E-08	7.71E+04	2.42E-09	2.61E-10	9.94E-11	7.95E-09	3.96E-10	4.46E-09	3.51E-10	0.00E+00	9.05E-12	2.72E-14	2.02E-26	2.38E-22	1.71E-37	2.16E-30	9.84E-45	3.50E-30	1.90E-35	3.75E-37	2.06E-26	5.57E-09	1.44E-44	5.08E-16	1.01E-16	1.20E-21	1.41E-31	1.19E-51	7.98E-45	1.16E-39	0.00E+00	1.18E-25	1.30E-10	1.65E-09	5.02E-26	2.01E-26	6.99E-10	8.19E-10	1.50E-26
9.50E-10	900	4.08E+18	0.00E+00	5.13E-09	4.85E+05	1.09E-09	3.71E-18	3.08E+05	2.81E-08	1.29E+05	1.40E-08	7.71E+04	2.48E-09	2.64E-10	1.02E-10	8.09E-09	4.06E-10	4.52E-09	3.58E-10	0.00E+00	9.29E-12	2.79E-14	2.10E-26	2.46E-22	1.82E-37	2.28E-30	1.05E-44	3.62E-30	1.97E-35	3.92E-37	2.15E-26	5.68E-09	1.53E-44	5.22E-16	1.03E-16	1.24E-21	1.48E-31	1.29E-51	8.55E-45	1.24E-39	0.00E+00	1.22E-25	1.32E-10	1.68E-09	5.10E-26	2.06E-26	7.12E-10	8.31E-10	1.57E-26
9.60E-10	900	4.08E+18	0.00E+00	5.20E-09	4.85E+05	1.09E-09	3.79E-18	3.08E+05	2.86E-08	1.29E+05	1.42E-08	7.71E+04	2.53E-09	2.66E-10	1.04E-10	8.23E-09	4.16E-10	4.58E-09	3.64E-10	0.00E+00	9.53E-12	2.87E-14	2.17E-26	2.55E-22	1.93E-37	2.42E-30	1.12E-44	3.75E-30	2.04E-35	4.10E-37	2.25E-26	5.78E-09	1.63E-44	5.36E-16	1.06E-16	1.29E-21	1.55E-31	1.39E-51	9.17E-45	1.32E-39	0.00E+00	1.27E-25	1.34E-10	1.72E-09	5.18E-26	2.11E-26	7.25E-10	8.43E-10	1.65E-26
9.70E-10	900	4.08E+18	0.00E+00	5.27E-09	4.85E+05	1.09E-09	3.87E-18	3.08E+05	2.91E-08	1.29E+05	1.45E-08	7.71E+04	2.59E-09	2.69E-10	1.07E-10	8.38E-09	4.26E-10	4.63E-09	3.71E-10	0.00E+00	9.79E-12	2.94E-14	2.25E-26	2.64E-22	2.05E-37	2.56E-30	1.20E-44	3.89E-30	2.12E-35	4.29E-37	2.35E-26	5.89E-09	1.74E-44	5.50E-16	1.09E-16	1.34E-21	1.62E-31	1.51E-51	9.82E-45	1.41E-39	0.00E+00	1.32E-25	1.36E-10	1.76E-09	5.26E-26	2.16E-26	7.39E-10	8.54E-10	1.73E-26
9.80E-10	900	4.08E+18	0.00E+00	5.34E-09	4.85E+05	1.09E-09	3.95E-18	3.08E+05	2.97E-08	1.29E+05	1.48E-08	7.71E+04	2.65E-09	2.72E-10	1.09E-10	8.53E-09	4.36E-10	4.69E-09	3.79E-10	0.00E+00	1.00E-11	3.02E-14	2.33E-26	2.74E-22	2.18E-37	2.70E-30	1.28E-44	4.02E-30	2.20E-35	4.48E-37	2.46E-26	5.99E-09	1.85E-44	5.64E-16	1.12E-16	1.38E-21	1.69E-31	1.63E-51	1.05E-44	1.51E-39	0.00E+00	1.36E-25	1.37E-10	1.80E-09	5.35E-26	2.22E-26	7.52E-10	8.66E-10	1.82E-26
9.90E-10	900	4.08E+18	0.00E+00	5.40E-09	4.85E+05	1.09E-09	4.03E-18	3.08E+05	3.02E-08	1.29E+05	1.50E-08	7.71E+04	2.70E-09	2.75E-10	1.12E-10	8.68E-09	4.47E-10	4.75E-09	3.86E-10	0.00E+00	1.03E-11	3.10E-14	2.41E-26	2.83E-22	2.31E-37	2.85E-30	1.37E-44	4.16E-30	2.28E-35	4.69E-37	2.57E-26	6.10E-09	1.96E-44	5.79E-16	1.14E-16	1.43E-21	1.76E-31	1.76E-51	1.12E-44	1.61E-39	0.00E+00	1.41E-25	1.39E-10	1.83E-09	5.43E-26	2.27E-26	7.66E-10	8.78E-10	1.91E-26
1.00E-09	900	4.08E+18	0.00E+00	5.47E-09	4.85E+05	1.09E-09	4.11E-18	3.08E+05	3.08E-08	1.29E+05	1.53E-08	7.71E+04	2.76E-09	2.78E-10	1.14E-10	8.84E-09	4.58E-10	4.81E-09	3.93E-10	0.00E+00	1.06E-11	3.18E-14	2.49E-26	2.93E-22	2.45E-37	3.01E-30	1.46E-44	4.31E-30	2.37E-35	4.89E-37	2.68E-26	6.21E-09	2.08E-44	5.93E-16	1.17E-16	1.48E-21	1.84E-31	1.90E-51	1.20E-44	1.71E-39	0.00E+00	1.46E-25	1.41E-10	1.87E-09	5.52E-26	2.32E-26	7.79E-10	8.91E-10	2.00E-26
1.01E-09	900	4.08E+18	0.00E+00	5.55E-09	4.85E+05	1.09E-09	4.20E-18	3.08E+05	3.13E-08	1.29E+05	1.56E-08	7.71E+04	2.82E-09	2.80E-10	1.17E-10	8.99E-09	4.69E-10	4.87E-09	4.01E-10	0.00E+00	1.08E-11	3.27E-14	2.58E-26	3.03E-22	2.60E-37	3.18E-30	1.55E-44	4.45E-30	2.46E-35	5.11E-37	2.80E-26	6.32E-09	2.21E-44	6.09E-16	1.20E-16	1.53E-21	1.92E-31	2.06E-51	1.29E-44	1.82E-39	0.00E+00	1.52E-25	1.43E-10	1.91E-09	5.60E-26	2.38E-26	7.93E-10	9.03E-10	2.10E-26
1.02E-09	900	4.08E+18	0.00E+00	5.62E-09	4.85E+05	1.09E-09	4.28E-18	3.08E+05	3.19E-08	1.29E+05	1.59E-08	7.71E+04	2.88E-09	2.83E-10	1.20E-10	9.15E-09	4.80E-10	4.93E-09	4.08E-10	0.00E+00	1.11E-11	3.35E-14	2.67E-26	3.13E-22	2.76E-37	3.36E-30	1.65E-44	4.60E-30	2.55E-35	5.33E-37	2.92E-26	6.43E-09	2.35E-44	6.24E-16	1.23E-16	1.58E-21	2.01E-31	2.22E-51	1.37E-44	1.94E-39	0.00E+00	1.57E-25	1.45E-10	1.95E-09	5.69E-26	2.43E-26	8.08E-10	9.15E-10	2.20E-26
1.03E-09	900	4.08E+18	0.00E+00	5.69E-09	4.85E+05	1.09E-09	4.36E-18	3.08E+05	3.25E-08	1.29E+05	1.62E-08	7.71E+04	2.95E-09	2.86E-10	1.22E-10	9.31E-09	4.91E-10	4.99E-09	4.16E-10	0.00E+00	1.14E-11	3.44E-14	2.76E-26	3.24E-22	2.93E-37	3.54E-30	1.76E-44	4.76E-30	2.64E-35	5.56E-37	3.05E-26	6.55E-09	2.49E-44	6.40E-16	1.26E-16	1.64E-21	2.09E-31	2.39E-51	1.47E-44	2.07E-39	0.00E+00	1.63E-25	1.47E-10	1.99E-09	5.78E-26	2.49E-26	8.22E-10	9.28E-10	2.30E-26
1.04E-09	900	4.08E+18	0.00E+00	5.76E-09	4.85E+05	1.09E-09	4.45E-18	3.08E+05	3.31E-08	1.29E+05	1.65E-08	7.71E+04	3.01E-09	2.89E-10	1.25E-10	9.47E-09	5.03E-10	5.05E-09	4.23E-10	0.00E+00	1.17E-11	3.53E-14	2.85E-26	3.35E-22	3.10E-37	3.73E-30	1.87E-44	4.92E-30	2.73E-35	5.80E-37	3.18E-26	6.66E-09	2.64E-44	6.56E-16	1.29E-16	1.69E-21	2.18E-31	2.57E-51	1.56E-44	2.20E-39	0.00E+00	1.68E-25	1.49E-10	2.03E-09	5.87E-26	2.54E-26	8.36E-10	9.41E-10	2.41E-26
1.05E-09	900	4.08E+18	0.00E+00	5.84E-09	4.85E+05	1.09E-09	4.54E-18	3.08E+05	3.37E-08	1.29E+05	1.68E-08	7.71E+04	3.07E-09	2.91E-10	1.28E-10	9.63E-09	5.14E-10	5.11E-09	4.31E-10	0.00E+00	1.20E-11	3.62E-14	2.95E-26	3.46E-22	3.28E-37	3.94E-30	1.99E-44	5.08E-30	2.83E-35	6.04E-37	3.31E-26	6.78E-09	2.80E-44	6.72E-16	1.33E-16	1.75E-21	2.27E-31	2.77E-51	1.67E-44	2.34E-39	0.00E+00	1.74E-25	1.51E-10	2.07E-09	5.96E-26	2.60E-26	8.51E-10	9.54E-10	2.52E-26
1.06E-09	900	4.08E+18	0.00E+00	5.92E-09	4.85E+05	1.09E-09	4.62E-18	3.08E+05	3.43E-08	1.29E+05	1.71E-08	7.71E+04	3.14E-09	2.94E-10	1.31E-10	9.80E-09	5.26E-10	5.17E-09	4.39E-10	0.00E+00	1.23E-11	3.71E-14	3.04E-26	3.57E-22	3.48E-37	4.15E-30	2.11E-44	5.24E-30	2.93E-35	6.29E-37	3.45E-26	6.90E-09	2.97E-44	6.88E-16	1.36E-16	1.80E-21	2.37E-31	2.98E-51	1.78E-44	2.48E-39	0.00E+00	1.80E-25	1.53E-10	2.11E-09	6.05E-26	2.66E-26	8.66E-10	9.67E-10	2.64E-26
1.07E-09	900	4.08E+18	0.00E+00	5.99E-09	4.85E+05	1.09E-09	4.71E-18	3.08E+05	3.49E-08	1.29E+05	1.74E-08	7.71E+04	3.20E-09	2.97E-10	1.34E-10	9.96E-09	5.38E-10	5.23E-09	4.47E-10	0.00E+00	1.26E-11	3.80E-14	3.14E-26	3.69E-22	3.68E-37	4.37E-30	2.24E-44	5.41E-30	3.04E-35	6.55E-37	3.59E-26	7.02E-09	3.15E-44	7.05E-16	1.39E-16	1.86E-21	2.47E-31	3.21E-51	1.89E-44	2.64E-39	0.00E+00	1.86E-25	1.56E-10	2.16E-09	6.14E-26	2.72E-26	8.81E-10	9.80E-10	2.76E-26
1.08E-09	900	4.08E+18	0.00E+00	6.07E-09	4.85E+05	1.09E-09	4.80E-18	3.08E+05	3.55E-08	1.29E+05	1.77E-08	7.71E+04	3.27E-09	3.00E-10	1.37E-10	1.01E-08	5.51E-10	5.29E-09	4.55E-10	0.00E+00	1.29E-11	3.90E-14	3.24E-26	3.81E-22	3.89E-37	4.60E-30	2.38E-44	5.59E-30	3.14E-35	6.82E-37	3.74E-26	7.14E-09	3.33E-44	7.22E-16	1.42E-16	1.92E-21	2.57E-31	3.45E-51	2.02E-44	2.80E-39	0.00E+00	1.93E-25	1.58E-10	2.20E-09	6.23E-26	2.78E-26	8.96E-10	9.93E-10	2.89E-26
1.09E-09	900	4.08E+18	0.00E+00	6.15E-09	4.85E+05	1.09E-09	4.89E-18	3.08E+05	3.61E-08	1.29E+05	1.80E-08	7.71E+04	3.34E-09	3.03E-10	1.40E-10	1.03E-08	5.63E-10	5.35E-09	4.64E-10	0.00E+00	1.32E-11	3.99E-14	3.35E-26	3.93E-22	4.11E-37	4.84E-30	2.53E-44	5.76E-30	3.25E-35	7.10E-37	3.89E-26	7.27E-09	3.52E-44	7.40E-16	1.46E-16	1.99E-21	2.67E-31	3.70E-51	2.15E-44	2.97E-39	0.00E+00	1.99E-25	1.60E-10	2.24E-09	6.32E-26	2.84E-26	9.12E-10	1.01E-09	3.02E-26
1.10E-09	900	4.08E+18	0.00E+00	6.23E-09	4.85E+05	1.09E-09	4.98E-18	3.08E+05	3.67E-08	1.29E+05	1.83E-08	7.71E+04	3.41E-09	3.05E-10	1.43E-10	1.05E-08	5.76E-10	5.42E-09	4.72E-10	0.00E+00	1.35E-11	4.09E-14	3.45E-26	4.06E-22	4.35E-37	5.09E-30	2.68E-44	5.95E-30	3.36E-35	7.39E-37	4.05E-26	7.39E-09	3.73E-44	7.58E-16	1.49E-16	2.05E-21	2.78E-31	3.97E-51	2.28E-44	3.15E-39	0.00E+00	2.06E-25	1.62E-10	2.29E-09	6.42E-26	2.90E-26	9.28E-10	1.02E-09	3.15E-26
1.11E-09	900	4.08E+18	0.00E+00	6.31E-09	4.85E+05	1.09E-09	5.07E-18	3.08E+05	3.74E-08	1.29E+05	1.87E-08	7.71E+04	3.48E-09	3.08E-10	1.46E-10	1.07E-08	5.89E-10	5.48E-09	4.81E-10	0.00E+00	1.38E-11	4.19E-14	3.56E-26	4.18E-22	4.59E-37	5.35E-30	2.84E-44	6.13E-30	3.48E-35	7.69E-37	4.21E-26	7.52E-09	3.94E-44	7.76E-16	1.53E-16	2.11E-21	2.89E-31	4.26E-51	2.43E-44	3.34E-39	0.00E+00	2.13E-25	1.64E-10	2.33E-09	6.52E-26	2.97E-26	9.43E-10	1.03E-09	3.29E-26
1.12E-09	900	4.08E+18	0.00E+00	6.39E-09	4.85E+05	1.09E-09	5.16E-18	3.08E+05	3.80E-08	1.29E+05	1.90E-08	7.71E+04	3.55E-09	3.11E-10	1.49E-10	1.08E-08	6.02E-10	5.54E-09	4.89E-10	0.00E+00	1.41E-11	4.29E-14	3.68E-26	4.31E-22	4.85E-37	5.63E-30	3.01E-44	6.32E-30	3.60E-35	7.99E-37	4.38E-26	7.65E-09	4.17E-44	7.94E-16	1.56E-16	2.18E-21	3.01E-31	4.57E-51	2.58E-44	3.54E-39	0.00E+00	2.20E-25	1.66E-10	2.38E-09	6.61E-26	3.03E-26	9.60E-10	1.05E-09	3.44E-26
1.13E-09	900	4.08E+18	0.00E+00	6.47E-09	4.85E+05	1.09E-09	5.25E-18	3.08E+05	3.87E-08	1.29E+05	1.93E-08	7.71E+04	3.62E-09	3.14E-10	1.52E-10	1.10E-08	6.15E-10	5.60E-09	4.98E-10	0.00E+00	1.45E-11	4.39E-14	3.79E-26	4.45E-22	5.12E-37	5.92E-30	3.19E-44	6.52E-30	3.72E-35	8.31E-37	4.55E-26	7.77E-09	4.40E-44	8.12E-16	1.60E-16	2.25E-21	3.13E-31	4.90E-51	2.74E-44	3.76E-39	0.00E+00	2.27E-25	1.69E-10	2.42E-09	6.71E-26	3.09E-26	9.76E-10	1.06E-09	3.59E-26
1.14E-09	900	4.08E+18	0.00E+00	6.56E-09	4.85E+05	1.09E-09	5.35E-18	3.08E+05	3.93E-08	1.29E+05	1.97E-08	7.71E+04	3.69E-09	3.17E-10	1.55E-10	1.12E-08	6.29E-10	5.67E-09	5.07E-10	0.00E+00	1.48E-11	4.50E-14	3.91E-26	4.59E-22	5.41E-37	6.22E-30	3.38E-44	6.72E-30	3.84E-35	8.63E-37	4.73E-26	7.91E-09	4.65E-44	8.31E-16	1.63E-16	2.32E-21	3.25E-31	5.24E-51	2.91E-44	3.98E-39	0.00E+00	2.35E-25	1.71E-10	2.47E-09	6.81E-26	3.16E-26	9.92E-10	1.08E-09	3.74E-26
1.15E-09	900	4.08E+18	0.00E+00	6.64E-09	4.85E+05	1.09E-09	5.44E-18	3.08E+05	4.00E-08	1.29E+05	2.00E-08	7.71E+04	3.77E-09	3.19E-10	1.58E-10	1.14E-08	6.42E-10	5.73E-09	5.16E-10	0.00E+00	1.51E-11	4.61E-14	4.03E-26	4.73E-22	5.71E-37	6.53E-30	3.58E-44	6.92E-30	3.97E-35	8.97E-37	4.91E-26	8.04E-09	4.91E-44	8.51E-16	1.67E-16	2.39E-21	3.38E-31	5.61E-51	3.09E-44	4.21E-39	0.00E+00	2.43E-25	1.73E-10	2.52E-09	6.91E-26	3.23E-26	1.01E-09	1.09E-09	3.90E-26
1.16E-09	900	4.08E+18	0.00E+00	6.73E-09	4.85E+05	1.09E-09	5.54E-18	3.08E+05	4.07E-08	1.29E+05	2.04E-08	7.71E+04	3.84E-09	3.22E-10	1.62E-10	1.16E-08	6.56E-10	5.80E-09	5.25E-10	0.00E+00	1.55E-11	4.71E-14	4.15E-26	4.87E-22	6.02E-37	6.86E-30	3.79E-44	7.13E-30	4.11E-35	9.32E-37	5.10E-26	8.17E-09	5.18E-44	8.70E-16	1.71E-16	2.46E-21	3.51E-31	6.01E-51	3.28E-44	4.46E-39	0.00E+00	2.51E-25	1.75E-10	2.57E-09	7.01E-26	3.30E-26	1.03E-09	1.11E-09	4.07E-26
1.17E-09	900	4.08E+18	0.00E+00	6.82E-09	4.85E+05	1.09E-09	5.63E-18	3.08E+05	4.14E-08	1.29E+05	2.07E-08	7.71E+04	3.92E-09	3.25E-10	1.65E-10	1.18E-08	6.71E-10	5.86E-09	5.34E-10	0.00E+00	1.58E-11	4.83E-14	4.28E-26	5.02E-22	6.35E-37	7.20E-30	4.01E-44	7.35E-30	4.24E-35	9.67E-37	5.30E-26	8.31E-09	5.46E-44	8.90E-16	1.75E-16	2.54E-21	3.64E-31	6.42E-51	3.48E-44	4.71E-39	0.00E+00	2.59E-25	1.78E-10	2.61E-09	7.12E-26	3.36E-26	1.04E-09	1.12E-09	4.25E-26
1.18E-09	900	4.08E+18	0.00E+00	6.91E-09	4.85E+05	1.09E-09	5.73E-18	3.08E+05	4.21E-08	1.29E+05	2.11E-08	7.71E+04	4.00E-09	3.28E-10	1.68E-10	1.20E-08	6.85E-10	5.92E-09	5.44E-10	0.00E+00	1.62E-11	4.94E-14	4.40E-26	5.17E-22	6.69E-37	7.55E-30	4.24E-44	7.57E-30	4.38E-35	1.00E-36	5.50E-26	8.45E-09	5.76E-44	9.10E-16	1.79E-16	2.61E-21	3.78E-31	6.87E-51	3.69E-44	4.98E-39	0.00E+00	2.67E-25	1.80E-10	2.66E-09	7.22E-26	3.43E-26	1.06E-09	1.14E-09	4.43E-26
1.19E-09	900	4.08E+18	0.00E+00	7.00E-09	4.85E+05	1.09E-09	5.83E-18	3.08E+05	4.28E-08	1.29E+05	2.14E-08	7.71E+04	4.08E-09	3.31E-10	1.72E-10	1.21E-08	7.00E-10	5.99E-09	5.53E-10	0.00E+00	1.66E-11	5.05E-14	4.54E-26	5.32E-22	7.05E-37	7.93E-30	4.48E-44	7.79E-30	4.52E-35	1.04E-36	5.71E-26	8.59E-09	6.08E-44	9.31E-16	1.83E-16	2.69E-21	3.92E-31	7.33E-51	3.91E-44	5.27E-39	0.00E+00	2.76E-25	1.83E-10	2.71E-09	7.33E-26	3.51E-26	1.08E-09	1.15E-09	4.61E-26
1.20E-09	900	4.08E+18	0.00E+00	7.09E-09	4.85E+05	1.09E-09	5.93E-18	3.08E+05	4.35E-08	1.29E+05	2.18E-08	7.71E+04	4.16E-09	3.33E-10	1.75E-10	1.23E-08	7.14E-10	6.06E-09	5.63E-10	0.00E+00	1.69E-11	5.17E-14	4.67E-26	5.48E-22	7.43E-37	8.31E-30	4.73E-44	8.02E-30	4.67E-35	1.08E-36	5.92E-26	8.73E-09	6.40E-44	9.52E-16	1.87E-16	2.77E-21	4.07E-31	7.83E-51	4.14E-44	5.57E-39	0.00E+00	2.85E-25	1.85E-10	2.76E-09	7.43E-26	3.58E-26	1.10E-09	1.17E-09	4.80E-26
1.21E-09	900	4.08E+18	0.00E+00	7.18E-09	4.85E+05	1.09E-09	6.03E-18	3.08E+05	4.42E-08	1.29E+05	2.22E-08	7.71E+04	4.24E-09	3.36E-10	1.79E-10	1.25E-08	7.29E-10	6.12E-09	5.72E-10	0.00E+00	1.73E-11	5.29E-14	4.81E-26	5.64E-22	7.82E-37	8.72E-30	5.00E-44	8.25E-30	4.82E-35	1.12E-36	6.14E-26	8.88E-09	6.75E-44	9.73E-16	1.91E-16	2.85E-21	4.22E-31	8.36E-51	4.39E-44	5.88E-39	0.00E+00	2.94E-25	1.88E-10	2.81E-09	7.54E-26	3.65E-26	1.11E-09	1.18E-09	5.00E-26
1.22E-09	900	4.08E+18	0.00E+00	7.27E-09	4.85E+05	1.09E-09	6.13E-18	3.08E+05	4.50E-08	1.29E+05	2.26E-08	7.71E+04	4.32E-09	3.39E-10	1.82E-10	1.27E-08	7.45E-10	6.19E-09	5.82E-10	0.00E+00	1.77E-11	5.41E-14	4.95E-26	5.81E-22	8.23E-37	9.14E-30	5.28E-44	8.49E-30	4.98E-35	1.16E-36	6.37E-26	9.02E-09	7.11E-44	9.95E-16	1.95E-16	2.93E-21	4.37E-31	8.92E-51	4.65E-44	6.21E-39	0.00E+00	3.04E-25	1.90E-10	2.87E-09	7.65E-26	3.72E-26	1.13E-09	1.20E-09	5.21E-26
1.23E-09	900	4.08E+18	0.00E+00	7.37E-09	4.85E+05	1.09E-09	6.23E-18	3.08E+05	4.57E-08	1.29E+05	2.29E-08	7.71E+04	4.40E-09	3.42E-10	1.86E-10	1.29E-08	7.60E-10	6.26E-09	5.92E-10	0.00E+00	1.81E-11	5.53E-14	5.09E-26	5.98E-22	8.66E-37	9.57E-30	5.57E-44	8.73E-30	5.14E-35	1.20E-36	6.60E-26	9.17E-09	7.48E-44	1.02E-15	1.99E-16	3.02E-21	4.53E-31	9.51E-51	4.92E-44	6.55E-39	0.00E+00	3.13E-25	1.93E-10	2.92E-09	7.76E-26	3.80E-26	1.15E-09	1.21E-09	5.42E-26
1.24E-09	900	4.08E+18	0.00E+00	7.46E-09	4.85E+05	1.09E-09	6.33E-18	3.08E+05	4.65E-08	1.29E+05	2.33E-08	7.71E+04	4.49E-09	3.44E-10	1.90E-10	1.32E-08	7.76E-10	6.32E-09	6.02E-10	0.00E+00	1.85E-11	5.66E-14	5.24E-26	6.15E-22	9.12E-37	1.00E-29	5.88E-44	8.98E-30	5.30E-35	1.25E-36	6.84E-26	9.32E-09	7.88E-44	1.04E-15	2.04E-16	3.11E-21	4.70E-31	1.01E-50	5.20E-44	6.91E-39	0.00E+00	3.23E-25	1.95E-10	2.97E-09	7.87E-26	3.88E-26	1.17E-09	1.23E-09	5.64E-26
1.25E-09	900	4.08E+18	0.00E+00	7.56E-09	4.85E+05	1.09E-09	6.43E-18	3.08E+05	4.72E-08	1.29E+05	2.37E-08	7.71E+04	4.57E-09	3.47E-10	1.93E-10	1.34E-08	7.92E-10	6.39E-09	6.13E-10	0.00E+00	1.89E-11	5.78E-14	5.39E-26	6.32E-22	9.59E-37	1.05E-29	6.20E-44	9.24E-30	5.47E-35	1.29E-36	7.08E-26	9.47E-09	8.29E-44	1.06E-15	2.08E-16	3.20E-21	4.87E-31	1.08E-50	5.50E-44	7.29E-39	0.00E+00	3.34E-25	1.98E-10	3.03E-09	7.99E-26	3.95E-26	1.19E-09	1.25E-09	5.87E-26
1.26E-09	900	4.08E+18	0.00E+00	7.66E-09	4.85E+05	1.09E-09	6.54E-18	3.08E+05	4.80E-08	1.29E+05	2.41E-08	7.71E+04	4.66E-09	3.50E-10	1.97E-10	1.36E-08	8.08E-10	6.46E-09	6.23E-10	0.00E+00	1.93E-11	5.91E-14	5.54E-26	6.50E-22	1.01E-36	1.10E-29	6.54E-44	9.50E-30	5.64E-35	1.34E-36	7.34E-26	9.63E-09	8.72E-44	1.09E-15	2.12E-16	3.29E-21	5.04E-31	1.15E-50	5.81E-44	7.69E-39	0.00E+00	3.44E-25	2.00E-10	3.08E-09	8.10E-26	4.03E-26	1.21E-09	1.26E-09	6.11E-26
1.27E-09	900	4.08E+18	0.00E+00	7.76E-09	4.85E+05	1.09E-09	6.64E-18	3.08E+05	4.88E-08	1.29E+05	2.45E-08	7.71E+04	4.75E-09	3.53E-10	2.01E-10	1.38E-08	8.25E-10	6.53E-09	6.34E-10	0.00E+00	1.97E-11	6.04E-14	5.70E-26	6.69E-22	1.06E-36	1.15E-29	6.90E-44	9.76E-30	5.82E-35	1.39E-36	7.60E-26	9.78E-09	9.17E-44	1.11E-15	2.17E-16	3.38E-21	5.22E-31	1.22E-50	6.14E-44	8.11E-39	0.00E+00	3.55E-25	2.03E-10	3.14E-09	8.22E-26	4.11E-26	1.23E-09	1.28E-09	6.35E-26
1.28E-09	900	4.08E+18	0.00E+00	7.86E-09	4.85E+05	1.09E-09	6.74E-18	3.08E+05	4.96E-08	1.29E+05	2.49E-08	7.71E+04	4.84E-09	3.56E-10	2.05E-10	1.40E-08	8.41E-10	6.60E-09	6.44E-10	0.00E+00	2.02E-11	6.17E-14	5.86E-26	6.87E-22	1.11E-36	1.21E-29	7.27E-44	1.00E-29	6.00E-35	1.44E-36	7.86E-26	9.94E-09	9.64E-44	1.13E-15	2.21E-16	3.47E-21	5.40E-31	1.30E-50	6.49E-44	8.54E-39	0.00E+00	3.66E-25	2.06E-10	3.19E-09	8.34E-26	4.19E-26	1.25E-09	1.30E-09	6.60E-26
1.29E-09	900	4.08E+18	0.00E+00	7.96E-09	4.85E+05	1.09E-09	6.85E-18	3.08E+05	5.04E-08	1.29E+05	2.53E-08	7.71E+04	4.93E-09	3.58E-10	2.09E-10	1.42E-08	8.58E-10	6.67E-09	6.55E-10	0.00E+00	2.06E-11	6.31E-14	6.02E-26	7.07E-22	1.17E-36	1.26E-29	7.66E-44	1.03E-29	6.19E-35	1.49E-36	8.14E-26	1.01E-08	1.01E-43	1.16E-15	2.26E-16	3.57E-21	5.59E-31	1.38E-50	6.85E-44	9.00E-39	0.00E+00	3.78E-25	2.08E-10	3.25E-09	8.46E-26	4.27E-26	1.27E-09	1.31E-09	6.87E-26
1.30E-09	900	4.08E+18	0.00E+00	8.06E-09	4.85E+05	1.09E-09	6.96E-18	3.08E+05	5.12E-08	1.29E+05	2.58E-08	7.71E+04	5.03E-09	3.61E-10	2.13E-10	1.45E-08	8.76E-10	6.74E-09	6.66E-10	0.00E+00	2.10E-11	6.45E-14	6.19E-26	7.26E-22	1.23E-36	1.32E-29	8.07E-44	1.06E-29	6.38E-35	1.54E-36	8.42E-26	1.03E-08	1.06E-43	1.18E-15	2.31E-16	3.67E-21	5.79E-31	1.47E-50	7.23E-44	9.48E-39	0.00E+00	3.89E-25	2.11E-10	3.31E-09	8.58E-26	4.36E-26	1.29E-09	1.33E-09	7.14E-26
1.31E-09	900	4.08E+18	0.00E+00	8.17E-09	4.85E+05	1.09E-09	7.07E-18	3.08E+05	5.20E-08	1.29E+05	2.62E-08	7.71E+04	5.12E-09	3.64E-10	2.17E-10	1.47E-08	8.93E-10	6.81E-09	6.77E-10	0.00E+00	2.15E-11	6.59E-14	6.36E-26	7.46E-22	1.29E-36	1.38E-29	8.49E-44	1.09E-29	6.57E-35	1.59E-36	8.71E-26	1.04E-08	1.12E-43	1.21E-15	2.36E-16	3.77E-21	5.98E-31	1.56E-50	7.63E-44	9.98E-39	0.00E+00	4.01E-25	2.14E-10	3.36E-09	8.70E-26	4.44E-26	1.31E-09	1.35E-09	7.41E-26
1.32E-09	900	4.08E+18	0.00E+00	8.27E-09	4.85E+05	1.09E-09	7.17E-18	3.08E+05	5.29E-08	1.29E+05	2.66E-08	7.71E+04	5.22E-09	3.67E-10	2.21E-10	1.49E-08	9.11E-10	6.88E-09	6.89E-10	0.00E+00	2.19E-11	6.73E-14	6.53E-26	7.67E-22	1.36E-36	1.44E-29	8.94E-44	1.12E-29	6.77E-35	1.64E-36	9.01E-26	1.06E-08	1.17E-43	1.23E-15	2.41E-16	3.87E-21	6.19E-31	1.66E-50	8.05E-44	1.05E-38	0.00E+00	4.14E-25	2.17E-10	3.42E-09	8.82E-26	4.53E-26	1.33E-09	1.37E-09	7.70E-26
1.33E-09	900	4.08E+18	0.00E+00	8.38E-09	4.85E+05	1.09E-09	7.28E-18	3.08E+05	5.37E-08	1.29E+05	2.70E-08	7.71E+04	5.31E-09	3.70E-10	2.25E-10	1.51E-08	9.29E-10	6.95E-09	7.00E-10	0.00E+00	2.24E-11	6.87E-14	6.71E-26	7.87E-22	1.42E-36	1.51E-29	9.41E-44	1.15E-29	6.98E-35	1.70E-36	9.32E-26	1.08E-08	1.23E-43	1.26E-15	2.45E-16	3.98E-21	6.40E-31	1.77E-50	8.49E-44	1.11E-38	0.00E+00	4.27E-25	2.20E-10	3.48E-09	8.95E-26	4.61E-26	1.35E-09	1.39E-09	8.00E-26
1.34E-09	900	4.08E+18	0.00E+00	8.49E-09	4.85E+05	1.09E-09	7.39E-18	3.08E+05	5.46E-08	1.29E+05	2.75E-08	7.71E+04	5.41E-09	3.72E-10	2.30E-10	1.54E-08	9.47E-10	7.02E-09	7.12E-10	0.00E+00	2.28E-11	7.02E-14	6.89E-26	8.09E-22	1.49E-36	1.58E-29	9.90E-44	1.18E-29	7.19E-35	1.76E-36	9.63E-26	1.09E-08	1.29E-43	1.28E-15	2.51E-16	4.09E-21	6.62E-31	1.87E-50	8.95E-44	1.16E-38	0.00E+00	4.40E-25	2.22E-10	3.54E-09	9.07E-26	4.70E-26	1.37E-09	1.40E-09	8.31E-26
1.35E-09	900	4.08E+18	0.00E+00	8.60E-09	4.85E+05	1.09E-09	7.50E-18	3.08E+05	5.55E-08	1.29E+05	2.79E-08	7.71E+04	5.51E-09	3.75E-10	2.34E-10	1.56E-08	9.66E-10	7.10E-09	7.24E-10	0.00E+00	2.33E-11	7.17E-14	7.07E-26	8.30E-22	1.57E-36	1.65E-29	1.04E-43	1.21E-29	7.41E-35	1.82E-36	9.95E-26	1.11E-08	1.36E-43	1.31E-15	2.56E-16	4.20E-21	6.84E-31	2.00E-50	9.43E-44	1.22E-38	0.00E+00	4.53E-25	2.25E-10	3.60E-09	9.20E-26	4.79E-26	1.39E-09	1.42E-09	8.62E-26
1.36E-09	900	4.08E+18	0.00E+00	8.71E-09	4.85E+05	1.09E-09	7.62E-18	3.08E+05	5.63E-08	1.29E+05	2.84E-08	7.71E+04	5.61E-09	3.78E-10	2.38E-10	1.59E-08	9.85E-10	7.17E-09	7.35E-10	0.00E+00	2.38E-11	7.32E-14	7.26E-26	8.52E-22	1.64E-36	1.72E-29	1.09E-43	1.24E-29	7.63E-35	1.88E-36	1.03E-25	1.13E-08	1.42E-43	1.34E-15	2.61E-16	4.31E-21	7.07E-31	2.17E-50	9.94E-44	1.29E-38	0.00E+00	4.67E-25	2.28E-10	3.67E-09	9.33E-26	4.88E-26	1.42E-09	1.44E-09	8.95E-26
1.37E-09	900	4.08E+18	0.00E+00	8.82E-09	4.85E+05	1.09E-09	7.73E-18	3.08E+05	5.72E-08	1.29E+05	2.88E-08	7.71E+04	5.71E-09	3.81E-10	2.43E-10	1.61E-08	1.00E-09	7.24E-09	7.48E-10	0.00E+00	2.43E-11	7.48E-14	7.46E-26	8.75E-22	1.72E-36	1.80E-29	1.15E-43	1.27E-29	7.86E-35	1.94E-36	1.06E-25	1.15E-08	1.49E-43	1.36E-15	2.66E-16	4.42E-21	7.30E-31	2.38E-50	1.05E-43	1.35E-38	0.00E+00	4.81E-25	2.31E-10	3.73E-09	9.46E-26	4.97E-26	1.44E-09	1.46E-09	9.29E-26
1.38E-09	900	4.08E+18	0.00E+00	8.94E-09	4.85E+05	1.09E-09	7.84E-18	3.08E+05	5.81E-08	1.29E+05	2.93E-08	7.71E+04	5.82E-09	3.84E-10	2.47E-10	1.64E-08	1.02E-09	7.32E-09	7.60E-10	0.00E+00	2.48E-11	7.63E-14	7.65E-26	8.98E-22	1.80E-36	1.88E-29	1.21E-43	1.31E-29	8.10E-35	2.00E-36	1.10E-25	1.16E-08	1.57E-43	1.39E-15	2.71E-16	4.54E-21	7.54E-31	2.64E-50	1.10E-43	1.42E-38	0.00E+00	4.96E-25	2.34E-10	3.79E-09	9.59E-26	5.06E-26	1.46E-09	1.48E-09	9.64E-26
1.39E-09	900	4.08E+18	0.00E+00	9.05E-09	4.85E+05	1.09E-09	7.96E-18	3.08E+05	5.91E-08	1.29E+05	2.98E-08	7.71E+04	5.92E-09	3.86E-10	2.52E-10	1.66E-08	1.04E-09	7.39E-09	7.72E-10	0.00E+00	2.53E-11	7.79E-14	7.85E-26	9.22E-22	1.89E-36	1.96E-29	1.27E-43	1.34E-29	8.34E-35	2.07E-36	1.13E-25	1.18E-08	1.64E-43	1.42E-15	2.77E-16	4.66E-21	7.79E-31	2.95E-50	1.16E-43	1.49E-38	0.00E+00	5.11E-25	2.37E-10	3.86E-09	9.73E-26	5.16E-26	1.48E-09	1.50E-09	1.00E-25
1.40E-09	900	4.08E+18	0.00E+00	9.17E-09	4.85E+05	1.09E-09	8.07E-18	3.08E+05	6.00E-08	1.29E+05	3.03E-08	7.71E+04	6.03E-09	3.89E-10	2.56E-10	1.69E-08	1.06E-09	7.47E-09	7.85E-10	0.00E+00	2.58E-11	7.95E-14	8.06E-26	9.46E-22	1.98E-36	2.04E-29	1.33E-43	1.38E-29	8.58E-35	2.14E-36	1.17E-25	1.20E-08	1.72E-43	1.45E-15	2.82E-16	4.78E-21	8.04E-31	3.28E-50	1.22E-43	1.57E-38	0.00E+00	5.27E-25	2.41E-10	3.92E-09	9.86E-26	5.25E-26	1.51E-09	1.52E-09	1.04E-25
1.41E-09	900	4.08E+18	0.00E+00	9.29E-09	4.85E+05	1.09E-09	8.19E-18	3.08E+05	6.09E-08	1.29E+05	3.07E-08	7.71E+04	6.14E-09	3.92E-10	2.61E-10	1.71E-08	1.08E-09	7.54E-09	7.98E-10	0.00E+00	2.63E-11	8.12E-14	8.27E-26	9.70E-22	2.08E-36	2.13E-29	1.40E-43	1.41E-29	8.84E-35	2.21E-36	1.21E-25	1.22E-08	1.80E-43	1.48E-15	2.88E-16	4.90E-21	8.30E-31	3.63E-50	1.28E-43	1.64E-38	0.00E+00	5.42E-25	2.44E-10	3.99E-09	1.00E-25	5.35E-26	1.53E-09	1.54E-09	1.08E-25
1.42E-09	900	4.08E+18	0.00E+00	9.41E-09	4.85E+05	1.09E-09	8.30E-18	3.08E+05	6.19E-08	1.29E+05	3.12E-08	7.71E+04	6.25E-09	3.95E-10	2.66E-10	1.74E-08	1.10E-09	7.62E-09	8.10E-10	0.00E+00	2.68E-11	8.29E-14	8.48E-26	9.95E-22	2.17E-36	2.23E-29	1.47E-43	1.45E-29	9.09E-35	2.28E-36	1.25E-25	1.24E-08	1.89E-43	1.51E-15	2.94E-16	5.03E-21	8.57E-31	4.01E-50	1.35E-43	1.73E-38	0.00E+00	5.59E-25	2.47E-10	4.06E-09	1.01E-25	5.45E-26	1.55E-09	1.56E-09	1.12E-25
1.43E-09	900	4.08E+18	0.00E+00	9.53E-09	4.85E+05	1.09E-09	8.42E-18	3.08E+05	6.28E-08	1.29E+05	3.17E-08	7.71E+04	6.36E-09	3.98E-10	2.71E-10	1.76E-08	1.12E-09	7.70E-09	8.24E-10	0.00E+00	2.74E-11	8.46E-14	8.70E-26	1.02E-21	2.28E-36	2.32E-29	1.54E-43	1.48E-29	9.36E-35	2.35E-36	1.29E-25	1.26E-08	1.98E-43	1.54E-15	2.99E-16	5.16E-21	8.84E-31	4.40E-50	1.42E-43	1.81E-38	0.00E+00	5.76E-25	2.50E-10	4.13E-09	1.03E-25	5.55E-26	1.58E-09	1.58E-09	1.16E-25
1.44E-09	900	4.08E+18	0.00E+00	9.66E-09	4.85E+05	1.09E-09	8.54E-18	3.08E+05	6.38E-08	1.29E+05	3.22E-08	7.71E+04	6.48E-09	4.00E-10	2.75E-10	1.79E-08	1.15E-09	7.77E-09	8.37E-10	0.00E+00	2.79E-11	8.63E-14	8.92E-26	1.05E-21	2.38E-36	2.42E-29	1.62E-43	1.52E-29	9.63E-35	2.42E-36	1.33E-25	1.28E-08	2.07E-43	1.57E-15	3.05E-16	5.29E-21	9.12E-31	4.83E-50	1.49E-43	1.90E-38	0.00E+00	5.93E-25	2.53E-10	4.19E-09	1.04E-25	5.65E-26	1.60E-09	1.60E-09	1.20E-25
1.45E-09	900	4.08E+18	0.00E+00	9.78E-09	4.85E+05	1.09E-09	8.66E-18	3.08E+05	6.48E-08	1.29E+05	3.27E-08	7.71E+04	6.59E-09	4.03E-10	2.80E-10	1.82E-08	1.17E-09	7.85E-09	8.50E-10	0.00E+00	2.85E-11	8.80E-14	9.15E-26	1.07E-21	2.49E-36	2.52E-29	1.70E-43	1.56E-29	9.91E-35	2.50E-36	1.37E-25	1.30E-08	2.16E-43	1.60E-15	3.11E-16	5.42E-21	9.41E-31	5.27E-50	1.57E-43	1.99E-38	0.00E+00	6.11E-25	2.57E-10	4.26E-09	1.06E-25	5.75E-26	1.63E-09	1.62E-09	1.24E-25
1.46E-09	900	4.08E+18	0.00E+00	9.91E-09	4.85E+05	1.09E-09	8.78E-18	3.08E+05	6.58E-08	1.29E+05	3.33E-08	7.71E+04	6.71E-09	4.06E-10	2.85E-10	1.84E-08	1.19E-09	7.93E-09	8.64E-10	0.00E+00	2.90E-11	8.98E-14	9.38E-26	1.10E-21	2.61E-36	2.63E-29	1.78E-43	1.60E-29	1.02E-34	2.58E-36	1.41E-25	1.32E-08	2.27E-43	1.63E-15	3.17E-16	5.56E-21	9.70E-31	5.71E-50	1.65E-43	2.09E-38	0.00E+00	6.29E-25	2.60E-10	4.33E-09	1.07E-25	5.86E-26	1.65E-09	1.64E-09	1.29E-25
1.47E-09	900	4.08E+18	0.00E+00	1.00E-08	4.85E+05	1.09E-09	8.90E-18	3.08E+05	6.68E-08	1.29E+05	3.38E-08	7.71E+04	6.83E-09	4.09E-10	2.91E-10	1.87E-08	1.21E-09	8.01E-09	8.78E-10	0.00E+00	2.96E-11	9.16E-14	9.61E-26	1.13E-21	2.73E-36	2.74E-29	1.87E-43	1.64E-29	1.05E-34	2.66E-36	1.46E-25	1.34E-08	2.37E-43	1.66E-15	3.23E-16	5.70E-21	1.00E-30	6.16E-50	1.73E-43	2.19E-38	0.00E+00	6.47E-25	2.64E-10	4.41E-09	1.09E-25	5.96E-26	1.68E-09	1.66E-09	1.33E-25
1.48E-09	900	4.08E+18	0.00E+00	1.02E-08	4.85E+05	1.09E-09	9.02E-18	3.08E+05	6.79E-08	1.29E+05	3.43E-08	7.71E+04	6.95E-09	4.12E-10	2.96E-10	1.90E-08	1.23E-09	8.09E-09	8.92E-10	0.00E+00	3.02E-11	9.35E-14	9.85E-26	1.16E-21	2.86E-36	2.86E-29	1.96E-43	1.68E-29	1.08E-34	2.74E-36	1.50E-25	1.36E-08	2.48E-43	1.70E-15	3.29E-16	5.84E-21	1.03E-30	6.62E-50	1.82E-43	2.30E-38	0.00E+00	6.67E-25	2.67E-10	4.48E-09	1.10E-25	6.07E-26	1.70E-09	1.69E-09	1.38E-25
1.49E-09	900	4.08E+18	0.00E+00	1.03E-08	4.85E+05	1.09E-09	9.15E-18	3.08E+05	6.89E-08	1.29E+05	3.49E-08	7.71E+04	7.07E-09	4.14E-10	3.01E-10	1.93E-08	1.26E-09	8.17E-09	9.06E-10	0.00E+00	3.08E-11	9.53E-14	1.01E-25	1.18E-21	2.99E-36	2.98E-29	2.05E-43	1.72E-29	1.11E-34	2.83E-36	1.55E-25	1.38E-08	2.59E-43	1.73E-15	3.36E-16	5.99E-21	1.06E-30	7.09E-50	1.91E-43	2.41E-38	0.00E+00	6.86E-25	2.70E-10	4.55E-09	1.12E-25	6.18E-26	1.73E-09	1.71E-09	1.43E-25
1.50E-09	900	4.08E+18	0.00E+00	1.04E-08	4.85E+05	1.09E-09	9.27E-18	3.08E+05	7.00E-08	1.29E+05	3.54E-08	7.71E+04	7.19E-09	4.17E-10	3.06E-10	1.96E-08	1.28E-09	8.25E-09	9.20E-10	0.00E+00	3.14E-11	9.72E-14	1.03E-25	1.21E-21	3.12E-36	3.10E-29	2.15E-43	1.76E-29	1.14E-34	2.91E-36	1.59E-25	1.40E-08	2.71E-43	1.76E-15	3.42E-16	6.13E-21	1.10E-30	7.56E-50	2.01E-43	2.52E-38	0.00E+00	7.07E-25	2.74E-10	4.63E-09	1.13E-25	6.29E-26	1.75E-09	1.73E-09	1.48E-25
1.51E-09	900	4.08E+18	0.00E+00	1.06E-08	4.85E+05	1.09E-09	9.39E-18	3.08E+05	7.10E-08	1.29E+05	3.60E-08	7.71E+04	7.32E-09	4.20E-10	3.12E-10	1.99E-08	1.30E-09	8.33E-09	9.35E-10	0.00E+00	3.20E-11	9.91E-14	1.06E-25	1.24E-21	3.26E-36	3.23E-29	2.25E-43	1.80E-29	1.17E-34	3.00E-36	1.64E-25	1.42E-08	2.83E-43	1.80E-15	3.49E-16	6.29E-21	1.13E-30	8.05E-50	2.10E-43	2.64E-38	0.00E+00	7.28E-25	2.78E-10	4.70E-09	1.15E-25	6.40E-26	1.78E-09	1.75E-09	1.54E-25
1.52E-09	900	4.08E+18	0.00E+00	1.07E-08	4.85E+05	1.09E-09	9.52E-18	3.08E+05	7.21E-08	1.29E+05	3.65E-08	7.71E+04	7.45E-09	4.23E-10	3.17E-10	2.02E-08	1.33E-09	8.41E-09	9.49E-10	0.00E+00	3.26E-11	1.01E-13	1.09E-25	1.27E-21	3.41E-36	3.37E-29	2.36E-43	1.85E-29	1.21E-34	3.09E-36	1.69E-25	1.44E-08	2.96E-43	1.83E-15	3.55E-16	6.44E-21	1.16E-30	8.54E-50	2.21E-43	2.77E-38	0.00E+00	7.49E-25	2.81E-10	4.78E-09	1.16E-25	6.51E-26	1.81E-09	1.78E-09	1.59E-25
1.53E-09	900	4.08E+18	0.00E+00	1.08E-08	4.85E+05	1.09E-09	9.64E-18	3.08E+05	7.32E-08	1.29E+05	3.71E-08	7.71E+04	7.58E-09	4.26E-10	3.23E-10	2.05E-08	1.35E-09	8.50E-09	9.64E-10	0.00E+00	3.32E-11	1.03E-13	1.11E-25	1.30E-21	3.57E-36	3.50E-29	2.47E-43	1.89E-29	1.24E-34	3.19E-36	1.74E-25	1.46E-08	3.10E-43	1.87E-15	3.62E-16	6.60E-21	1.20E-30	9.04E-50	2.32E-43	2.90E-38	0.00E+00	7.71E-25	2.85E-10	4.86E-09	1.18E-25	6.62E-26	1.83E-09	1.80E-09	1.65E-25
1.54E-09	900	4.08E+18	0.00E+00	1.10E-08	4.85E+05	1.09E-09	9.77E-18	3.08E+05	7.43E-08	1.29E+05	3.77E-08	7.71E+04	7.71E-09	4.28E-10	3.28E-10	2.08E-08	1.38E-09	8.58E-09	9.80E-10	0.00E+00	3.39E-11	1.05E-13	1.14E-25	1.34E-21	3.72E-36	3.65E-29	2.58E-43	1.94E-29	1.28E-34	3.28E-36	1.80E-25	1.48E-08	3.23E-43	1.90E-15	3.69E-16	6.75E-21	1.23E-30	9.57E-50	2.43E-43	3.03E-38	0.00E+00	7.94E-25	2.89E-10	4.94E-09	1.20E-25	6.74E-26	1.86E-09	1.82E-09	1.70E-25
1.55E-09	900	4.08E+18	0.00E+00	1.11E-08	4.85E+05	1.09E-09	9.90E-18	3.08E+05	7.55E-08	1.29E+05	3.82E-08	7.71E+04	7.84E-09	4.31E-10	3.34E-10	2.11E-08	1.40E-09	8.66E-09	9.95E-10	0.00E+00	3.45E-11	1.07E-13	1.17E-25	1.37E-21	3.89E-36	3.80E-29	2.70E-43	1.98E-29	1.31E-34	3.38E-36	1.85E-25	1.51E-08	3.38E-43	1.94E-15	3.76E-16	6.92E-21	1.27E-30	1.01E-49	2.55E-43	3.17E-38	0.00E+00	8.17E-25	2.92E-10	5.02E-09	1.21E-25	6.86E-26	1.89E-09	1.85E-09	1.76E-25
1.56E-09	900	4.08E+18	0.00E+00	1.13E-08	4.85E+05	1.09E-09	1.00E-17	3.08E+05	7.66E-08	1.29E+05	3.88E-08	7.71E+04	7.97E-09	4.34E-10	3.40E-10	2.14E-08	1.43E-09	8.75E-09	1.01E-09	0.00E+00	3.51E-11	1.09E-13	1.19E-25	1.40E-21	4.06E-36	3.95E-29	2.83E-43	2.03E-29	1.35E-34	3.48E-36	1.90E-25	1.53E-08	3.53E-43	1.98E-15	3.82E-16	7.08E-21	1.31E-30	1.07E-49	2.67E-43	3.32E-38	0.00E+00	8.41E-25	2.96E-10	5.10E-09	1.23E-25	6.98E-26	1.92E-09	1.87E-09	1.82E-25
1.57E-09	900	4.08E+18	0.00E+00	1.14E-08	4.85E+05	1.09E-09	1.02E-17	3.08E+05	7.78E-08	1.29E+05	3.94E-08	7.71E+04	8.11E-09	4.37E-10	3.45E-10	2.17E-08	1.45E-09	8.83E-09	1.03E-09	0.00E+00	3.58E-11	1.11E-13	1.22E-25	1.43E-21	4.24E-36	4.11E-29	2.96E-43	2.08E-29	1.39E-34	3.58E-36	1.96E-25	1.55E-08	3.68E-43	2.01E-15	3.90E-16	7.25E-21	1.35E-30	1.13E-49	2.80E-43	3.47E-38	0.00E+00	8.65E-25	3.00E-10	5.18E-09	1.24E-25	7.10E-26	1.95E-09	1.90E-09	1.89E-25
1.58E-09	900	4.08E+18	0.00E+00	1.16E-08	4.85E+05	1.09E-09	1.03E-17	3.08E+05	7.90E-08	1.29E+05	4.00E-08	7.71E+04	8.25E-09	4.40E-10	3.51E-10	2.20E-08	1.48E-09	8.92E-09	1.04E-09	0.00E+00	3.65E-11	1.13E-13	1.25E-25	1.47E-21	4.43E-36	4.28E-29	3.09E-43	2.13E-29	1.42E-34	3.68E-36	2.02E-25	1.57E-08	3.85E-43	2.05E-15	3.97E-16	7.42E-21	1.39E-30	1.19E-49	2.93E-43	3.63E-38	0.00E+00	8.90E-25	3.04E-10	5.26E-09	1.26E-25	7.22E-26	1.98E-09	1.92E-09	1.95E-25
1.59E-09	900	4.08E+18	0.00E+00	1.17E-08	4.85E+05	1.09E-09	1.04E-17	3.08E+05	8.01E-08	1.29E+05	4.06E-08	7.71E+04	8.39E-09	4.42E-10	3.57E-10	2.23E-08	1.50E-09	9.00E-09	1.06E-09	0.00E+00	3.72E-11	1.16E-13	1.28E-25	1.50E-21	4.62E-36	4.45E-29	3.23E-43	2.17E-29	1.46E-34	3.79E-36	2.08E-25	1.60E-08	4.01E-43	2.09E-15	4.04E-16	7.60E-21	1.43E-30	1.25E-49	3.07E-43	3.80E-38	0.00E+00	9.16E-25	3.08E-10	5.34E-09	1.28E-25	7.34E-26	2.01E-09	1.95E-09	2.02E-25
1.60E-09	900	4.08E+18	0.00E+00	1.19E-08	4.85E+05	1.09E-09	1.06E-17	3.08E+05	8.13E-08	1.29E+05	4.13E-08	7.71E+04	8.53E-09	4.45E-10	3.63E-10	2.27E-08	1.53E-09	9.09E-09	1.07E-09	0.00E+00	3.79E-11	1.18E-13	1.31E-25	1.54E-21	4.82E-36	4.63E-29	3.38E-43	2.23E-29	1.50E-34	3.90E-36	2.14E-25	1.62E-08	4.19E-43	2.13E-15	4.11E-16	7.78E-21	1.47E-30	1.31E-49	3.21E-43	3.97E-38	0.00E+00	9.43E-25	3.12E-10	5.43E-09	1.30E-25	7.47E-26	2.04E-09	1.97E-09	2.09E-25
1.61E-09	900	4.08E+18	0.00E+00	1.20E-08	4.85E+05	1.09E-09	1.07E-17	3.08E+05	8.26E-08	1.29E+05	4.19E-08	7.71E+04	8.68E-09	4.48E-10	3.70E-10	2.30E-08	1.56E-09	9.18E-09	1.09E-09	0.00E+00	3.86E-11	1.20E-13	1.34E-25	1.57E-21	5.03E-36	4.81E-29	3.53E-43	2.28E-29	1.55E-34	4.01E-36	2.20E-25	1.65E-08	4.37E-43	2.17E-15	4.19E-16	7.96E-21	1.51E-30	1.38E-49	3.36E-43	4.15E-38	0.00E+00	9.70E-25	3.16E-10	5.51E-09	1.31E-25	7.59E-26	2.07E-09	2.00E-09	2.16E-25
1.62E-09	900	4.08E+18	0.00E+00	1.22E-08	4.85E+05	1.09E-09	1.08E-17	3.08E+05	8.38E-08	1.29E+05	4.25E-08	7.71E+04	8.82E-09	4.51E-10	3.76E-10	2.33E-08	1.58E-09	9.27E-09	1.11E-09	0.00E+00	3.93E-11	1.22E-13	1.37E-25	1.61E-21	5.25E-36	5.00E-29	3.69E-43	2.33E-29	1.59E-34	4.13E-36	2.26E-25	1.67E-08	4.56E-43	2.21E-15	4.26E-16	8.14E-21	1.55E-30	1.45E-49	3.52E-43	4.34E-38	0.00E+00	9.98E-25	3.20E-10	5.60E-09	1.33E-25	7.72E-26	2.10E-09	2.02E-09	2.23E-25
1.63E-09	900	4.08E+18	0.00E+00	1.23E-08	4.85E+05	1.09E-09	1.10E-17	3.08E+05	8.51E-08	1.29E+05	4.32E-08	7.71E+04	8.97E-09	4.54E-10	3.82E-10	2.37E-08	1.61E-09	9.36E-09	1.13E-09	0.00E+00	4.00E-11	1.25E-13	1.41E-25	1.65E-21	5.48E-36	5.20E-29	3.86E-43	2.38E-29	1.63E-34	4.25E-36	2.32E-25	1.70E-08	4.75E-43	2.25E-15	4.34E-16	8.33E-21	1.60E-30	1.52E-49	3.69E-43	4.53E-38	0.00E+00	1.03E-24	3.24E-10	5.69E-09	1.35E-25	7.85E-26	2.13E-09	2.05E-09	2.31E-25
1.64E-09	900	4.08E+18	0.00E+00	1.25E-08	4.85E+05	1.09E-09	1.11E-17	3.08E+05	8.63E-08	1.29E+05	4.38E-08	7.71E+04	9.12E-09	4.57E-10	3.89E-10	2.40E-08	1.64E-09	9.45E-09	1.14E-09	0.00E+00	4.07E-11	1.27E-13	1.44E-25	1.69E-21	5.71E-36	5.40E-29	4.03E-43	2.44E-29	1.68E-34	4.37E-36	2.39E-25	1.72E-08	4.96E-43	2.29E-15	4.42E-16	8.52E-21	1.64E-30	1.60E-49	3.86E-43	4.73E-38	0.00E+00	1.06E-24	3.29E-10	5.78E-09	1.37E-25	7.99E-26	2.16E-09	2.08E-09	2.39E-25
1.65E-09	900	4.08E+18	0.00E+00	1.27E-08	4.85E+05	1.09E-09	1.12E-17	3.08E+05	8.76E-08	1.29E+05	4.45E-08	7.71E+04	9.28E-09	4.59E-10	3.95E-10	2.44E-08	1.67E-09	9.54E-09	1.16E-09	0.00E+00	4.15E-11	1.29E-13	1.47E-25	1.73E-21	5.95E-36	5.62E-29	4.21E-43	2.49E-29	1.72E-34	4.49E-36	2.46E-25	1.75E-08	5.17E-43	2.33E-15	4.50E-16	8.72E-21	1.69E-30	1.68E-49	4.03E-43	4.94E-38	0.00E+00	1.09E-24	3.33E-10	5.87E-09	1.39E-25	8.12E-26	2.19E-09	2.10E-09	2.47E-25
1.66E-09	900	4.08E+18	0.00E+00	1.28E-08	4.85E+05	1.09E-09	1.14E-17	3.08E+05	8.89E-08	1.29E+05	4.52E-08	7.71E+04	9.43E-09	4.62E-10	4.02E-10	2.47E-08	1.70E-09	9.63E-09	1.18E-09	0.00E+00	4.22E-11	1.32E-13	1.50E-25	1.76E-21	6.21E-36	5.84E-29	4.40E-43	2.55E-29	1.77E-34	4.62E-36	2.53E-25	1.77E-08	5.39E-43	2.37E-15	4.58E-16	8.92E-21	1.74E-30	1.76E-49	4.22E-43	5.16E-38	0.00E+00	1.12E-24	3.37E-10	5.96E-09	1.41E-25	8.26E-26	2.22E-09	2.13E-09	2.55E-25
1.67E-09	900	4.08E+18	0.00E+00	1.30E-08	4.85E+05	1.09E-09	1.15E-17	3.08E+05	9.02E-08	1.29E+05	4.59E-08	7.71E+04	9.59E-09	4.65E-10	4.08E-10	2.51E-08	1.73E-09	9.72E-09	1.20E-09	0.00E+00	4.30E-11	1.34E-13	1.54E-25	1.80E-21	6.47E-36	6.06E-29	4.59E-43	2.60E-29	1.82E-34	4.74E-36	2.60E-25	1.80E-08	5.62E-43	2.42E-15	4.66E-16	9.12E-21	1.78E-30	1.84E-49	4.41E-43	5.39E-38	0.00E+00	1.15E-24	3.42E-10	6.06E-09	1.42E-25	8.39E-26	2.26E-09	2.16E-09	2.63E-25
1.68E-09	900	4.08E+18	0.00E+00	1.32E-08	4.85E+05	1.09E-09	1.16E-17	3.08E+05	9.16E-08	1.29E+05	4.66E-08	7.71E+04	9.75E-09	4.68E-10	4.15E-10	2.54E-08	1.76E-09	9.82E-09	1.21E-09	0.00E+00	4.38E-11	1.37E-13	1.57E-25	1.85E-21	6.74E-36	6.30E-29	4.79E-43	2.66E-29	1.87E-34	4.88E-36	2.67E-25	1.82E-08	5.85E-43	2.46E-15	4.74E-16	9.33E-21	1.83E-30	1.93E-49	4.61E-43	5.63E-38	0.00E+00	1.18E-24	3.46E-10	6.15E-09	1.44E-25	8.53E-26	2.29E-09	2.19E-09	2.72E-25
1.69E-09	900	4.08E+18	0.00E+00	1.33E-08	4.85E+05	1.09E-09	1.18E-17	3.08E+05	9.29E-08	1.29E+05	4.73E-08	7.71E+04	9.91E-09	4.71E-10	4.22E-10	2.58E-08	1.79E-09	9.91E-09	1.23E-09	0.00E+00	4.46E-11	1.39E-13	1.61E-25	1.89E-21	7.03E-36	6.54E-29	5.00E-43	2.72E-29	1.92E-34	5.01E-36	2.74E-25	1.85E-08	6.10E-43	2.50E-15	4.83E-16	9.54E-21	1.88E-30	2.02E-49	4.82E-43	5.87E-38	0.00E+00	1.22E-24	3.50E-10	6.24E-09	1.46E-25	8.68E-26	2.32E-09	2.21E-09	2.81E-25
1.70E-09	900	4.08E+18	0.00E+00	1.35E-08	4.85E+05	1.09E-09	1.19E-17	3.08E+05	9.43E-08	1.29E+05	4.80E-08	7.71E+04	1.01E-08	4.73E-10	4.29E-10	2.62E-08	1.82E-09	1.00E-08	1.25E-09	0.00E+00	4.54E-11	1.42E-13	1.65E-25	1.93E-21	7.32E-36	6.79E-29	5.22E-43	2.78E-29	1.97E-34	5.15E-36	2.82E-25	1.88E-08	6.35E-43	2.55E-15	4.91E-16	9.75E-21	1.94E-30	2.11E-49	5.04E-43	6.13E-38	0.00E+00	1.25E-24	3.55E-10	6.34E-09	1.48E-25	8.82E-26	2.36E-09	2.24E-09	2.91E-25
1.71E-09	900	4.08E+18	0.00E+00	1.37E-08	4.85E+05	1.09E-09	1.21E-17	3.08E+05	9.57E-08	1.29E+05	4.87E-08	7.71E+04	1.02E-08	4.76E-10	4.36E-10	2.66E-08	1.85E-09	1.01E-08	1.27E-09	0.00E+00	4.62E-11	1.44E-13	1.68E-25	1.97E-21	7.62E-36	7.06E-29	5.45E-43	2.84E-29	2.02E-34	5.29E-36	2.89E-25	1.91E-08	6.62E-43	2.60E-15	5.00E-16	9.97E-21	1.99E-30	2.20E-49	5.27E-43	6.39E-38	0.00E+00	1.29E-24	3.60E-10	6.44E-09	1.50E-25	8.97E-26	2.39E-09	2.27E-09	3.00E-25
1.72E-09	900	4.08E+18	0.00E+00	1.39E-08	4.85E+05	1.09E-09	1.22E-17	3.08E+05	9.71E-08	1.29E+05	4.94E-08	7.71E+04	1.04E-08	4.79E-10	4.43E-10	2.69E-08	1.88E-09	1.02E-08	1.29E-09	0.00E+00	4.70E-11	1.47E-13	1.72E-25	2.02E-21	7.94E-36	7.32E-29	5.68E-43	2.91E-29	2.07E-34	5.43E-36	2.97E-25	1.93E-08	6.89E-43	2.64E-15	5.09E-16	1.02E-20	2.04E-30	2.30E-49	5.50E-43	6.67E-38	0.00E+00	1.32E-24	3.64E-10	6.54E-09	1.52E-25	9.11E-26	2.43E-09	2.30E-09	3.10E-25
1.73E-09	900	4.08E+18	0.00E+00	1.40E-08	4.85E+05	1.09E-09	1.23E-17	3.08E+05	9.85E-08	1.29E+05	5.01E-08	7.71E+04	1.06E-08	4.82E-10	4.50E-10	2.73E-08	1.91E-09	1.03E-08	1.31E-09	0.00E+00	4.78E-11	1.50E-13	1.76E-25	2.06E-21	8.27E-36	7.60E-29	5.93E-43	2.97E-29	2.13E-34	5.58E-36	3.05E-25	1.96E-08	7.18E-43	2.69E-15	5.18E-16	1.04E-20	2.10E-30	2.40E-49	5.75E-43	6.96E-38	0.00E+00	1.36E-24	3.69E-10	6.64E-09	1.54E-25	9.26E-26	2.46E-09	2.33E-09	3.20E-25
1.74E-09	900	4.08E+18	0.00E+00	1.42E-08	4.85E+05	1.09E-09	1.25E-17	3.08E+05	1.00E-07	1.29E+05	5.09E-08	7.71E+04	1.08E-08	4.85E-10	4.58E-10	2.77E-08	1.94E-09	1.04E-08	1.33E-09	0.00E+00	4.87E-11	1.53E-13	1.80E-25	2.11E-21	8.61E-36	7.89E-29	6.18E-43	3.03E-29	2.19E-34	5.73E-36	3.13E-25	1.99E-08	7.47E-43	2.74E-15	5.27E-16	1.06E-20	2.15E-30	2.51E-49	6.00E-43	7.25E-38	0.00E+00	1.40E-24	3.74E-10	6.74E-09	1.56E-25	9.41E-26	2.50E-09	2.36E-09	3.31E-25
1.75E-09	900	4.08E+18	0.00E+00	1.44E-08	4.85E+05	1.09E-09	1.26E-17	3.08E+05	1.01E-07	1.29E+05	5.16E-08	7.71E+04	1.09E-08	4.88E-10	4.65E-10	2.81E-08	1.98E-09	1.05E-08	1.35E-09	0.00E+00	4.96E-11	1.55E-13	1.84E-25	2.15E-21	8.96E-36	8.19E-29	6.45E-43	3.10E-29	2.24E-34	5.88E-36	3.22E-25	2.02E-08	7.78E-43	2.79E-15	5.36E-16	1.09E-20	2.21E-30	2.61E-49	6.27E-43	7.56E-38	0.00E+00	1.44E-24	3.79E-10	6.84E-09	1.59E-25	9.57E-26	2.53E-09	2.39E-09	3.41E-25
1.76E-09	900	4.08E+18	0.00E+00	1.46E-08	4.85E+05	1.09E-09	1.28E-17	3.08E+05	1.03E-07	1.29E+05	5.24E-08	7.71E+04	1.11E-08	4.90E-10	4.73E-10	2.85E-08	2.01E-09	1.06E-08	1.37E-09	0.00E+00	5.04E-11	1.58E-13	1.88E-25	2.20E-21	9.33E-36	8.50E-29	6.72E-43	3.17E-29	2.30E-34	6.04E-36	3.30E-25	2.05E-08	8.10E-43	2.83E-15	5.45E-16	1.11E-20	2.27E-30	2.73E-49	6.54E-43	7.88E-38	0.00E+00	1.48E-24	3.84E-10	6.95E-09	1.61E-25	9.72E-26	2.57E-09	2.42E-09	3.52E-25
1.77E-09	900	4.08E+18	0.00E+00	1.48E-08	4.85E+05	1.09E-09	1.29E-17	3.08E+05	1.04E-07	1.29E+05	5.32E-08	7.71E+04	1.13E-08	4.93E-10	4.80E-10	2.89E-08	2.04E-09	1.07E-08	1.39E-09	0.00E+00	5.13E-11	1.61E-13	1.92E-25	2.25E-21	9.71E-36	8.82E-29	7.01E-43	3.23E-29	2.36E-34	6.20E-36	3.39E-25	2.08E-08	8.43E-43	2.88E-15	5.55E-16	1.14E-20	2.33E-30	2.84E-49	6.83E-43	8.22E-38	0.00E+00	1.52E-24	3.89E-10	7.05E-09	1.63E-25	9.88E-26	2.61E-09	2.46E-09	3.64E-25
1.78E-09	900	4.08E+18	0.00E+00	1.50E-08	4.85E+05	1.09E-09	1.31E-17	3.08E+05	1.06E-07	1.29E+05	5.40E-08	7.71E+04	1.15E-08	4.96E-10	4.88E-10	2.93E-08	2.08E-09	1.08E-08	1.41E-09	0.00E+00	5.22E-11	1.64E-13	1.96E-25	2.30E-21	1.01E-35	9.15E-29	7.30E-43	3.30E-29	2.43E-34	6.37E-36	3.48E-25	2.11E-08	8.77E-43	2.93E-15	5.64E-16	1.16E-20	2.39E-30	2.96E-49	7.13E-43	8.56E-38	0.00E+00	1.57E-24	3.94E-10	7.16E-09	1.65E-25	1.00E-25	2.65E-09	2.49E-09	3.76E-25
1.79E-09	900	4.08E+18	0.00E+00	1.52E-08	4.85E+05	1.09E-09	1.32E-17	3.08E+05	1.07E-07	1.29E+05	5.48E-08	7.71E+04	1.17E-08	4.99E-10	4.96E-10	2.98E-08	2.11E-09	1.09E-08	1.43E-09	0.00E+00	5.31E-11	1.67E-13	2.00E-25	2.35E-21	1.05E-35	9.49E-29	7.61E-43	3.37E-29	2.49E-34	6.53E-36	3.57E-25	2.14E-08	9.12E-43	2.99E-15	5.74E-16	1.19E-20	2.46E-30	3.09E-49	7.44E-43	8.92E-38	0.00E+00	1.61E-24	3.99E-10	7.27E-09	1.67E-25	1.02E-25	2.68E-09	2.52E-09	3.88E-25
1.80E-09	900	4.08E+18	0.00E+00	1.54E-08	4.85E+05	1.09E-09	1.34E-17	3.08E+05	1.09E-07	1.29E+05	5.56E-08	7.71E+04	1.18E-08	5.02E-10	5.04E-10	3.02E-08	2.15E-09	1.10E-08	1.45E-09	0.00E+00	5.41E-11	1.70E-13	2.04E-25	2.40E-21	1.09E-35	9.84E-29	7.93E-43	3.45E-29	2.56E-34	6.70E-36	3.67E-25	2.17E-08	9.49E-43	3.04E-15	5.84E-16	1.21E-20	2.52E-30	3.22E-49	7.76E-43	9.30E-38	0.00E+00	1.66E-24	4.04E-10	7.38E-09	1.69E-25	1.04E-25	2.72E-09	2.55E-09	4.00E-25
1.81E-09	900	4.08E+18	0.00E+00	1.56E-08	4.85E+05	1.09E-09	1.35E-17	3.08E+05	1.11E-07	1.29E+05	5.64E-08	7.71E+04	1.20E-08	5.04E-10	5.12E-10	3.06E-08	2.18E-09	1.11E-08	1.47E-09	0.00E+00	5.50E-11	1.73E-13	2.09E-25	2.45E-21	1.14E-35	1.02E-28	8.26E-43	3.52E-29	2.62E-34	6.88E-36	3.76E-25	2.20E-08	9.87E-43	3.09E-15	5.94E-16	1.24E-20	2.59E-30	3.35E-49	8.09E-43	9.68E-38	0.00E+00	1.70E-24	4.09E-10	7.49E-09	1.72E-25	1.05E-25	2.76E-09	2.59E-09	4.13E-25
1.82E-09	900	4.08E+18	0.00E+00	1.58E-08	4.85E+05	1.09E-09	1.37E-17	3.08E+05	1.12E-07	1.29E+05	5.72E-08	7.71E+04	1.22E-08	5.07E-10	5.20E-10	3.10E-08	2.22E-09	1.12E-08	1.50E-09	0.00E+00	5.59E-11	1.76E-13	2.13E-25	2.50E-21	1.18E-35	1.06E-28	8.60E-43	3.59E-29	2.69E-34	7.06E-36	3.86E-25	2.23E-08	1.03E-42	3.14E-15	6.04E-16	1.26E-20	2.65E-30	3.49E-49	8.44E-43	1.01E-37	0.00E+00	1.75E-24	4.15E-10	7.60E-09	1.74E-25	1.07E-25	2.80E-09	2.62E-09	4.26E-25
1.83E-09	900	4.08E+18	0.00E+00	1.60E-08	4.85E+05	1.09E-09	1.38E-17	3.08E+05	1.14E-07	1.29E+05	5.81E-08	7.71E+04	1.24E-08	5.10E-10	5.28E-10	3.15E-08	2.26E-09	1.13E-08	1.52E-09	0.00E+00	5.69E-11	1.79E-13	2.18E-25	2.55E-21	1.23E-35	1.10E-28	8.96E-43	3.67E-29	2.76E-34	7.24E-36	3.96E-25	2.26E-08	1.07E-42	3.20E-15	6.14E-16	1.29E-20	2.72E-30	3.63E-49	8.80E-43	1.05E-37	0.00E+00	1.80E-24	4.20E-10	7.72E-09	1.76E-25	1.09E-25	2.84E-09	2.65E-09	4.40E-25
1.84E-09	900	4.08E+18	0.00E+00	1.62E-08	4.85E+05	1.09E-09	1.40E-17	3.08E+05	1.15E-07	1.29E+05	5.89E-08	7.71E+04	1.26E-08	5.13E-10	5.37E-10	3.19E-08	2.29E-09	1.14E-08	1.54E-09	0.00E+00	5.79E-11	1.82E-13	2.22E-25	2.61E-21	1.28E-35	1.14E-28	9.33E-43	3.74E-29	2.84E-34	7.43E-36	4.06E-25	2.30E-08	1.11E-42	3.25E-15	6.24E-16	1.32E-20	2.79E-30	3.78E-49	9.18E-43	1.09E-37	0.00E+00	1.85E-24	4.25E-10	7.83E-09	1.79E-25	1.10E-25	2.88E-09	2.69E-09	4.54E-25
1.85E-09	900	4.08E+18	0.00E+00	1.64E-08	4.85E+05	1.09E-09	1.41E-17	3.08E+05	1.17E-07	1.29E+05	5.98E-08	7.71E+04	1.28E-08	5.16E-10	5.45E-10	3.24E-08	2.33E-09	1.15E-08	1.56E-09	0.00E+00	5.89E-11	1.85E-13	2.27E-25	2.66E-21	1.33E-35	1.18E-28	9.71E-43	3.82E-29	2.91E-34	7.62E-36	4.17E-25	2.33E-08	1.15E-42	3.31E-15	6.35E-16	1.34E-20	2.86E-30	3.94E-49	9.56E-43	1.14E-37	0.00E+00	1.90E-24	4.31E-10	7.95E-09	1.81E-25	1.12E-25	2.92E-09	2.72E-09	4.68E-25
1.86E-09	900	4.08E+18	0.00E+00	1.66E-08	4.85E+05	1.09E-09	1.43E-17	3.08E+05	1.19E-07	1.29E+05	6.07E-08	7.71E+04	1.30E-08	5.19E-10	5.54E-10	3.28E-08	2.37E-09	1.16E-08	1.59E-09	0.00E+00	5.99E-11	1.89E-13	2.32E-25	2.72E-21	1.38E-35	1.22E-28	1.01E-42	3.90E-29	2.98E-34	7.81E-36	4.27E-25	2.36E-08	1.20E-42	3.37E-15	6.45E-16	1.37E-20	2.93E-30	4.10E-49	9.97E-43	1.19E-37	0.00E+00	1.95E-24	4.37E-10	8.07E-09	1.83E-25	1.14E-25	2.97E-09	2.76E-09	4.83E-25
1.87E-09	900	4.08E+18	0.00E+00	1.68E-08	4.85E+05	1.09E-09	1.44E-17	3.08E+05	1.21E-07	1.29E+05	6.15E-08	7.71E+04	1.32E-08	5.21E-10	5.62E-10	3.33E-08	2.41E-09	1.17E-08	1.61E-09	0.00E+00	6.09E-11	1.92E-13	2.37E-25	2.77E-21	1.44E-35	1.27E-28	1.05E-42	3.98E-29	3.06E-34	8.01E-36	4.38E-25	2.40E-08	1.25E-42	3.42E-15	6.56E-16	1.40E-20	3.01E-30	4.26E-49	1.04E-42	1.23E-37	0.00E+00	2.01E-24	4.42E-10	8.19E-09	1.86E-25	1.16E-25	3.01E-09	2.80E-09	4.98E-25
1.88E-09	900	4.08E+18	0.00E+00	1.70E-08	4.85E+05	1.09E-09	1.46E-17	3.08E+05	1.22E-07	1.29E+05	6.24E-08	7.71E+04	1.34E-08	5.24E-10	5.71E-10	3.38E-08	2.45E-09	1.18E-08	1.63E-09	0.00E+00	6.20E-11	1.95E-13	2.42E-25	2.83E-21	1.49E-35	1.31E-28	1.09E-42	4.06E-29	3.14E-34	8.21E-36	4.49E-25	2.43E-08	1.30E-42	3.48E-15	6.67E-16	1.43E-20	3.09E-30	4.43E-49	1.08E-42	1.28E-37	0.00E+00	2.07E-24	4.48E-10	8.31E-09	1.88E-25	1.18E-25	3.05E-09	2.83E-09	5.14E-25
1.89E-09	900	4.08E+18	0.00E+00	1.73E-08	4.85E+05	1.09E-09	1.47E-17	3.08E+05	1.24E-07	1.29E+05	6.34E-08	7.71E+04	1.37E-08	5.27E-10	5.80E-10	3.42E-08	2.49E-09	1.20E-08	1.66E-09	0.00E+00	6.30E-11	1.99E-13	2.47E-25	2.89E-21	1.55E-35	1.36E-28	1.14E-42	4.15E-29	3.22E-34	8.42E-36	4.60E-25	2.47E-08	1.35E-42	3.54E-15	6.78E-16	1.46E-20	3.16E-30	4.61E-49	1.13E-42	1.34E-37	0.00E+00	2.12E-24	4.54E-10	8.44E-09	1.91E-25	1.19E-25	3.09E-09	2.87E-09	5.30E-25
1.90E-09	900	4.08E+18	0.00E+00	1.75E-08	4.85E+05	1.09E-09	1.49E-17	3.08E+05	1.26E-07	1.29E+05	6.43E-08	7.71E+04	1.39E-08	5.30E-10	5.89E-10	3.47E-08	2.53E-09	1.21E-08	1.68E-09	0.00E+00	6.41E-11	2.02E-13	2.52E-25	2.95E-21	1.61E-35	1.41E-28	1.18E-42	4.23E-29	3.31E-34	8.63E-36	4.72E-25	2.50E-08	1.40E-42	3.60E-15	6.90E-16	1.49E-20	3.24E-30	4.79E-49	1.17E-42	1.39E-37	0.00E+00	2.18E-24	4.60E-10	8.56E-09	1.93E-25	1.21E-25	3.14E-09	2.91E-09	5.46E-25
1.91E-09	900	4.08E+18	0.00E+00	1.77E-08	4.85E+05	1.09E-09	1.51E-17	3.08E+05	1.28E-07	1.29E+05	6.52E-08	7.71E+04	1.41E-08	5.33E-10	5.98E-10	3.52E-08	2.57E-09	1.22E-08	1.71E-09	0.00E+00	6.52E-11	2.05E-13	2.57E-25	3.01E-21	1.67E-35	1.46E-28	1.23E-42	4.32E-29	3.39E-34	8.84E-36	4.84E-25	2.54E-08	1.45E-42	3.66E-15	7.01E-16	1.52E-20	3.32E-30	4.98E-49	1.22E-42	1.45E-37	0.00E+00	2.24E-24	4.66E-10	8.69E-09	1.96E-25	1.23E-25	3.18E-09	2.94E-09	5.63E-25
1.92E-09	900	4.08E+18	0.00E+00	1.79E-08	4.85E+05	1.09E-09	1.52E-17	3.08E+05	1.29E-07	1.29E+05	6.62E-08	7.71E+04	1.43E-08	5.36E-10	6.08E-10	3.57E-08	2.61E-09	1.23E-08	1.73E-09	0.00E+00	6.63E-11	2.09E-13	2.62E-25	3.07E-21	1.74E-35	1.51E-28	1.28E-42	4.40E-29	3.48E-34	9.06E-36	4.96E-25	2.57E-08	1.51E-42	3.72E-15	7.13E-16	1.55E-20	3.40E-30	5.18E-49	1.27E-42	1.50E-37	0.00E+00	2.31E-24	4.72E-10	8.82E-09	1.99E-25	1.25E-25	3.23E-09	2.98E-09	5.81E-25
1.93E-09	900	4.08E+18	0.00E+00	1.82E-08	4.85E+05	1.09E-09	1.54E-17	3.08E+05	1.31E-07	1.29E+05	6.71E-08	7.71E+04	1.45E-08	5.38E-10	6.17E-10	3.62E-08	2.65E-09	1.24E-08	1.76E-09	0.00E+00	6.74E-11	2.13E-13	2.68E-25	3.14E-21	1.81E-35	1.57E-28	1.33E-42	4.49E-29	3.57E-34	9.29E-36	5.08E-25	2.61E-08	1.57E-42	3.79E-15	7.24E-16	1.58E-20	3.49E-30	5.38E-49	1.33E-42	1.56E-37	0.00E+00	2.37E-24	4.78E-10	8.95E-09	2.01E-25	1.27E-25	3.27E-09	3.02E-09	5.99E-25
1.94E-09	900	4.08E+18	0.00E+00	1.84E-08	4.85E+05	1.09E-09	1.55E-17	3.08E+05	1.33E-07	1.29E+05	6.81E-08	7.71E+04	1.48E-08	5.41E-10	6.27E-10	3.67E-08	2.69E-09	1.25E-08	1.78E-09	0.00E+00	6.85E-11	2.16E-13	2.73E-25	3.20E-21	1.88E-35	1.62E-28	1.39E-42	4.58E-29	3.66E-34	9.52E-36	5.20E-25	2.65E-08	1.63E-42	3.85E-15	7.36E-16	1.62E-20	3.57E-30	5.60E-49	1.38E-42	1.63E-37	0.00E+00	2.44E-24	4.84E-10	9.08E-09	2.04E-25	1.29E-25	3.32E-09	3.06E-09	6.18E-25
1.95E-09	900	4.08E+18	0.00E+00	1.86E-08	4.85E+05	1.09E-09	1.57E-17	3.08E+05	1.35E-07	1.29E+05	6.91E-08	7.71E+04	1.50E-08	5.44E-10	6.36E-10	3.72E-08	2.73E-09	1.26E-08	1.81E-09	0.00E+00	6.96E-11	2.20E-13	2.79E-25	3.26E-21	1.95E-35	1.68E-28	1.44E-42	4.67E-29	3.75E-34	9.75E-36	5.33E-25	2.68E-08	1.69E-42	3.91E-15	7.48E-16	1.65E-20	3.66E-30	5.81E-49	1.44E-42	1.69E-37	0.00E+00	2.50E-24	4.90E-10	9.21E-09	2.07E-25	1.31E-25	3.37E-09	3.10E-09	6.37E-25
1.96E-09	900	4.08E+18	0.00E+00	1.89E-08	4.85E+05	1.09E-09	1.59E-17	3.08E+05	1.37E-07	1.29E+05	7.01E-08	7.71E+04	1.52E-08	5.47E-10	6.46E-10	3.77E-08	2.78E-09	1.28E-08	1.84E-09	0.00E+00	7.08E-11	2.24E-13	2.84E-25	3.33E-21	2.02E-35	1.74E-28	1.50E-42	4.77E-29	3.85E-34	9.99E-36	5.46E-25	2.72E-08	1.75E-42	3.98E-15	7.61E-16	1.68E-20	3.75E-30	6.04E-49	1.50E-42	1.76E-37	0.00E+00	2.57E-24	4.97E-10	9.35E-09	2.09E-25	1.33E-25	3.41E-09	3.14E-09	6.56E-25
1.97E-09	900	4.08E+18	0.00E+00	1.91E-08	4.85E+05	1.09E-09	1.60E-17	3.08E+05	1.39E-07	1.29E+05	7.11E-08	7.71E+04	1.55E-08	5.50E-10	6.56E-10	3.83E-08	2.82E-09	1.29E-08	1.86E-09	0.00E+00	7.20E-11	2.28E-13	2.90E-25	3.40E-21	2.10E-35	1.80E-28	1.56E-42	4.86E-29	3.95E-34	1.02E-35	5.59E-25	2.76E-08	1.82E-42	4.05E-15	7.73E-16	1.72E-20	3.84E-30	6.27E-49	1.56E-42	1.83E-37	0.00E+00	2.64E-24	5.03E-10	9.48E-09	2.12E-25	1.35E-25	3.46E-09	3.18E-09	6.76E-25
1.98E-09	900	4.08E+18	0.00E+00	1.94E-08	4.85E+05	1.09E-09	1.62E-17	3.08E+05	1.41E-07	1.29E+05	7.21E-08	7.71E+04	1.57E-08	5.53E-10	6.66E-10	3.88E-08	2.87E-09	1.30E-08	1.89E-09	0.00E+00	7.32E-11	2.31E-13	2.96E-25	3.47E-21	2.18E-35	1.86E-28	1.62E-42	4.96E-29	4.05E-34	1.05E-35	5.73E-25	2.80E-08	1.89E-42	4.11E-15	7.86E-16	1.75E-20	3.94E-30	6.52E-49	1.62E-42	1.90E-37	0.00E+00	2.72E-24	5.10E-10	9.62E-09	2.15E-25	1.37E-25	3.51E-09	3.22E-09	6.97E-25
1.99E-09	900	4.08E+18	0.00E+00	1.96E-08	4.85E+05	1.09E-09	1.63E-17	3.08E+05	1.43E-07	1.29E+05	7.31E-08	7.71E+04	1.59E-08	5.55E-10	6.77E-10	3.93E-08	2.91E-09	1.31E-08	1.92E-09	0.00E+00	7.44E-11	2.35E-13	3.02E-25	3.54E-21	2.26E-35	1.93E-28	1.68E-42	5.06E-29	4.15E-34	1.07E-35	5.87E-25	2.84E-08	1.96E-42	4.18E-15	7.98E-16	1.79E-20	4.03E-30	6.77E-49	1.68E-42	1.97E-37	0.00E+00	2.79E-24	5.16E-10	9.76E-09	2.18E-25	1.39E-25	3.56E-09	3.26E-09	7.19E-25
2.00E-09	900	4.08E+18	0.00E+00	1.99E-08	4.85E+05	1.09E-09	1.65E-17	3.08E+05	1.45E-07	1.29E+05	7.42E-08	7.71E+04	1.62E-08	5.58E-10	6.87E-10	3.99E-08	2.96E-09	1.33E-08	1.94E-09	0.00E+00	7.56E-11	2.39E-13	3.08E-25	3.61E-21	2.35E-35	2.00E-28	1.75E-42	5.16E-29	4.26E-34	1.10E-35	6.01E-25	2.88E-08	2.03E-42	4.25E-15	8.11E-16	1.82E-20	4.13E-30	7.03E-49	1.75E-42	2.05E-37	0.00E+00	2.87E-24	5.23E-10	9.91E-09	2.21E-25	1.41E-25	3.61E-09	3.31E-09	7.41E-25
2.01E-09	900	4.08E+18	0.00E+00	2.01E-08	4.85E+05	1.09E-09	1.67E-17	3.08E+05	1.47E-07	1.29E+05	7.52E-08	7.71E+04	1.64E-08	5.61E-10	6.97E-10	4.04E-08	3.01E-09	1.34E-08	1.97E-09	0.00E+00	7.69E-11	2.43E-13	3.14E-25	3.68E-21	2.43E-35	2.07E-28	1.82E-42	5.26E-29	4.37E-34	1.13E-35	6.15E-25	2.92E-08	2.11E-42	4.32E-15	8.24E-16	1.86E-20	4.23E-30	7.30E-49	1.82E-42	2.13E-37	0.00E+00	2.95E-24	5.30E-10	1.01E-08	2.23E-25	1.44E-25	3.66E-09	3.35E-09	7.63E-25
2.02E-09	900	4.08E+18	0.00E+00	2.04E-08	4.85E+05	1.09E-09	1.68E-17	3.08E+05	1.49E-07	1.29E+05	7.63E-08	7.71E+04	1.67E-08	5.64E-10	7.08E-10	4.10E-08	3.05E-09	1.35E-08	2.00E-09	0.00E+00	7.81E-11	2.47E-13	3.20E-25	3.75E-21	2.53E-35	2.14E-28	1.89E-42	5.36E-29	4.48E-34	1.15E-35	6.30E-25	2.96E-08	2.19E-42	4.39E-15	8.38E-16	1.90E-20	4.33E-30	7.58E-49	1.90E-42	2.21E-37	0.00E+00	3.03E-24	5.37E-10	1.02E-08	2.26E-25	1.46E-25	3.71E-09	3.39E-09	7.86E-25
2.03E-09	900	4.08E+18	0.00E+00	2.07E-08	4.85E+05	1.09E-09	1.70E-17	3.08E+05	1.51E-07	1.29E+05	7.74E-08	7.71E+04	1.70E-08	5.67E-10	7.19E-10	4.16E-08	3.10E-09	1.36E-08	2.03E-09	0.00E+00	7.94E-11	2.52E-13	3.27E-25	3.82E-21	2.62E-35	2.21E-28	1.96E-42	5.46E-29	4.59E-34	1.18E-35	6.45E-25	3.00E-08	2.27E-42	4.46E-15	8.51E-16	1.93E-20	4.43E-30	7.87E-49	1.97E-42	2.30E-37	0.00E+00	3.11E-24	5.44E-10	1.03E-08	2.29E-25	1.48E-25	3.77E-09	3.44E-09	8.10E-25
2.04E-09	900	4.08E+18	0.00E+00	2.09E-08	4.85E+05	1.09E-09	1.72E-17	3.08E+05	1.53E-07	1.29E+05	7.85E-08	7.71E+04	1.72E-08	5.70E-10	7.30E-10	4.21E-08	3.15E-09	1.38E-08	2.06E-09	0.00E+00	8.07E-11	2.56E-13	3.33E-25	3.90E-21	2.72E-35	2.29E-28	2.03E-42	5.57E-29	4.71E-34	1.21E-35	6.60E-25	3.04E-08	2.36E-42	4.54E-15	8.65E-16	1.97E-20	4.53E-30	8.17E-49	2.05E-42	2.38E-37	0.00E+00	3.20E-24	5.51E-10	1.05E-08	2.32E-25	1.50E-25	3.82E-09	3.48E-09	8.35E-25
2.05E-09	900	4.08E+18	0.00E+00	2.12E-08	4.85E+05	1.09E-09	1.74E-17	3.08E+05	1.55E-07	1.29E+05	7.96E-08	7.71E+04	1.75E-08	5.73E-10	7.41E-10	4.27E-08	3.20E-09	1.39E-08	2.09E-09	0.00E+00	8.20E-11	2.60E-13	3.40E-25	3.98E-21	2.82E-35	2.37E-28	2.11E-42	5.68E-29	4.83E-34	1.24E-35	6.75E-25	3.08E-08	2.44E-42	4.61E-15	8.79E-16	2.01E-20	4.64E-30	8.48E-49	2.13E-42	2.48E-37	0.00E+00	3.29E-24	5.58E-10	1.06E-08	2.36E-25	1.53E-25	3.87E-09	3.53E-09	8.60E-25
2.06E-09	900	4.08E+18	0.00E+00	2.15E-08	4.85E+05	1.09E-09	1.75E-17	3.08E+05	1.58E-07	1.29E+05	8.08E-08	7.71E+04	1.77E-08	5.75E-10	7.52E-10	4.33E-08	3.25E-09	1.40E-08	2.12E-09	0.00E+00	8.33E-11	2.64E-13	3.46E-25	4.05E-21	2.92E-35	2.45E-28	2.19E-42	5.79E-29	4.95E-34	1.26E-35	6.91E-25	3.13E-08	2.53E-42	4.69E-15	8.93E-16	2.05E-20	4.75E-30	8.80E-49	2.21E-42	2.57E-37	0.00E+00	3.38E-24	5.65E-10	1.08E-08	2.39E-25	1.55E-25	3.93E-09	3.57E-09	8.86E-25
2.07E-09	900	4.08E+18	0.00E+00	2.18E-08	4.85E+05	1.09E-09	1.77E-17	3.08E+05	1.60E-07	1.29E+05	8.19E-08	7.71E+04	1.80E-08	5.78E-10	7.63E-10	4.39E-08	3.30E-09	1.41E-08	2.15E-09	0.00E+00	8.47E-11	2.69E-13	3.53E-25	4.13E-21	3.03E-35	2.54E-28	2.28E-42	5.90E-29	5.08E-34	1.29E-35	7.07E-25	3.17E-08	2.63E-42	4.76E-15	9.07E-16	2.09E-20	4.86E-30	9.13E-49	2.30E-42	2.67E-37	0.00E+00	3.47E-24	5.72E-10	1.10E-08	2.42E-25	1.57E-25	3.98E-09	3.62E-09	9.13E-25
2.08E-09	900	4.08E+18	0.00E+00	2.21E-08	4.85E+05	1.09E-09	1.79E-17	3.08E+05	1.62E-07	1.29E+05	8.31E-08	7.71E+04	1.83E-08	5.81E-10	7.75E-10	4.45E-08	3.35E-09	1.43E-08	2.18E-09	0.00E+00	8.61E-11	2.73E-13	3.60E-25	4.21E-21	3.14E-35	2.62E-28	2.36E-42	6.01E-29	5.21E-34	1.32E-35	7.24E-25	3.22E-08	2.72E-42	4.84E-15	9.21E-16	2.13E-20	4.97E-30	9.48E-49	2.39E-42	2.77E-37	0.00E+00	3.57E-24	5.80E-10	1.11E-08	2.45E-25	1.60E-25	4.04E-09	3.67E-09	9.40E-25
2.09E-09	900	4.08E+18	0.00E+00	2.23E-08	4.85E+05	1.09E-09	1.80E-17	3.08E+05	1.64E-07	1.29E+05	8.43E-08	7.71E+04	1.86E-08	5.84E-10	7.87E-10	4.51E-08	3.40E-09	1.44E-08	2.21E-09	0.00E+00	8.75E-11	2.78E-13	3.67E-25	4.30E-21	3.26E-35	2.71E-28	2.45E-42	6.13E-29	5.34E-34	1.36E-35	7.41E-25	3.26E-08	2.82E-42	4.92E-15	9.36E-16	2.17E-20	5.09E-30	9.84E-49	2.48E-42	2.88E-37	0.00E+00	3.66E-24	5.87E-10	1.13E-08	2.48E-25	1.62E-25	4.09E-09	3.71E-09	9.69E-25
2.10E-09	900	4.08E+18	0.00E+00	2.26E-08	4.85E+05	1.09E-09	1.82E-17	3.08E+05	1.67E-07	1.29E+05	8.54E-08	7.71E+04	1.89E-08	5.87E-10	7.98E-10	4.57E-08	3.45E-09	1.45E-08	2.24E-09	0.00E+00	8.89E-11	2.82E-13	3.74E-25	4.38E-21	3.38E-35	2.80E-28	2.55E-42	6.24E-29	5.47E-34	1.39E-35	7.58E-25	3.31E-08	2.93E-42	5.00E-15	9.51E-16	2.21E-20	5.21E-30	1.02E-48	2.58E-42	2.98E-37	0.00E+00	3.76E-24	5.95E-10	1.14E-08	2.51E-25	1.64E-25	4.15E-09	3.76E-09	9.98E-25
2.11E-09	900	4.08E+18	0.00E+00	2.29E-08	4.85E+05	1.09E-09	1.84E-17	3.08E+05	1.69E-07	1.29E+05	8.67E-08	7.71E+04	1.91E-08	5.90E-10	8.10E-10	4.64E-08	3.51E-09	1.47E-08	2.27E-09	0.00E+00	9.03E-11	2.87E-13	3.81E-25	4.46E-21	3.50E-35	2.90E-28	2.64E-42	6.36E-29	5.61E-34	1.42E-35	7.75E-25	3.35E-08	3.04E-42	5.08E-15	9.66E-16	2.26E-20	5.33E-30	1.06E-48	2.68E-42	3.10E-37	0.00E+00	3.87E-24	6.03E-10	1.16E-08	2.55E-25	1.67E-25	4.21E-09	3.81E-09	1.03E-24
2.12E-09	900	4.08E+18	0.00E+00	2.32E-08	4.85E+05	1.09E-09	1.86E-17	3.08E+05	1.71E-07	1.29E+05	8.79E-08	7.71E+04	1.94E-08	5.92E-10	8.22E-10	4.70E-08	3.56E-09	1.48E-08	2.31E-09	0.00E+00	9.18E-11	2.92E-13	3.88E-25	4.55E-21	3.63E-35	3.00E-28	2.74E-42	6.48E-29	5.75E-34	1.45E-35	7.93E-25	3.40E-08	3.15E-42	5.16E-15	9.81E-16	2.30E-20	5.45E-30	1.10E-48	2.78E-42	3.21E-37	0.00E+00	3.97E-24	6.11E-10	1.18E-08	2.58E-25	1.69E-25	4.27E-09	3.86E-09	1.06E-24
2.13E-09	900	4.08E+18	0.00E+00	2.35E-08	4.85E+05	1.09E-09	1.87E-17	3.08E+05	1.74E-07	1.29E+05	8.91E-08	7.71E+04	1.97E-08	5.95E-10	8.35E-10	4.76E-08	3.62E-09	1.50E-08	2.34E-09	0.00E+00	9.32E-11	2.96E-13	3.96E-25	4.64E-21	3.76E-35	3.10E-28	2.85E-42	6.61E-29	5.90E-34	1.48E-35	8.11E-25	3.45E-08	3.26E-42	5.24E-15	9.97E-16	2.34E-20	5.57E-30	1.14E-48	2.89E-42	3.33E-37	0.00E+00	4.08E-24	6.19E-10	1.19E-08	2.62E-25	1.72E-25	4.32E-09	3.91E-09	1.09E-24
2.14E-09	900	4.08E+18	0.00E+00	2.38E-08	4.85E+05	1.09E-09	1.89E-17	3.08E+05	1.76E-07	1.29E+05	9.04E-08	7.71E+04	2.00E-08	5.98E-10	8.47E-10	4.83E-08	3.67E-09	1.51E-08	2.37E-09	0.00E+00	9.47E-11	3.01E-13	4.04E-25	4.72E-21	3.90E-35	3.20E-28	2.95E-42	6.73E-29	6.04E-34	1.52E-35	8.30E-25	3.49E-08	3.38E-42	5.32E-15	1.01E-15	2.39E-20	5.70E-30	1.18E-48	3.00E-42	3.46E-37	0.00E+00	4.19E-24	6.27E-10	1.21E-08	2.65E-25	1.75E-25	4.38E-09	3.96E-09	1.12E-24
2.15E-09	900	4.08E+18	0.00E+00	2.41E-08	4.85E+05	1.09E-09	1.91E-17	3.08E+05	1.79E-07	1.29E+05	9.17E-08	7.71E+04	2.03E-08	6.01E-10	8.60E-10	4.90E-08	3.73E-09	1.52E-08	2.41E-09	0.00E+00	9.62E-11	3.06E-13	4.11E-25	4.81E-21	4.04E-35	3.31E-28	3.06E-42	6.86E-29	6.20E-34	1.55E-35	8.48E-25	3.54E-08	3.50E-42	5.41E-15	1.03E-15	2.43E-20	5.83E-30	1.22E-48	3.12E-42	3.59E-37	0.00E+00	4.31E-24	6.35E-10	1.23E-08	2.68E-25	1.77E-25	4.45E-09	4.01E-09	1.16E-24
2.16E-09	900	4.08E+18	0.00E+00	2.44E-08	4.85E+05	1.09E-09	1.93E-17	3.08E+05	1.81E-07	1.29E+05	9.30E-08	7.71E+04	2.06E-08	6.04E-10	8.73E-10	4.96E-08	3.79E-09	1.54E-08	2.44E-09	0.00E+00	9.78E-11	3.11E-13	4.19E-25	4.90E-21	4.18E-35	3.42E-28	3.18E-42	6.98E-29	6.35E-34	1.59E-35	8.68E-25	3.59E-08	3.63E-42	5.50E-15	1.04E-15	2.48E-20	5.96E-30	1.27E-48	3.24E-42	3.72E-37	0.00E+00	4.43E-24	6.43E-10	1.25E-08	2.72E-25	1.80E-25	4.51E-09	4.07E-09	1.19E-24
2.17E-09	900	4.08E+18	0.00E+00	2.48E-08	4.85E+05	1.09E-09	1.95E-17	3.08E+05	1.84E-07	1.29E+05	9.43E-08	7.71E+04	2.09E-08	6.07E-10	8.86E-10	5.03E-08	3.84E-09	1.55E-08	2.48E-09	0.00E+00	9.93E-11	3.16E-13	4.27E-25	5.00E-21	4.33E-35	3.54E-28	3.29E-42	7.11E-29	6.51E-34	1.62E-35	8.87E-25	3.64E-08	3.76E-42	5.58E-15	1.06E-15	2.53E-20	6.09E-30	1.31E-48	3.36E-42	3.86E-37	0.00E+00	4.55E-24	6.51E-10	1.26E-08	2.76E-25	1.82E-25	4.57E-09	4.12E-09	1.23E-24
2.18E-09	900	4.08E+18	0.00E+00	2.51E-08	4.85E+05	1.09E-09	1.96E-17	3.08E+05	1.86E-07	1.29E+05	9.56E-08	7.71E+04	2.13E-08	6.10E-10	8.99E-10	5.10E-08	3.90E-09	1.57E-08	2.51E-09	0.00E+00	1.01E-10	3.21E-13	4.35E-25	5.09E-21	4.49E-35	3.66E-28	3.42E-42	7.25E-29	6.67E-34	1.66E-35	9.07E-25	3.69E-08	3.89E-42	5.67E-15	1.08E-15	2.57E-20	6.23E-30	1.35E-48	3.49E-42	4.00E-37	0.00E+00	4.67E-24	6.60E-10	1.28E-08	2.79E-25	1.85E-25	4.63E-09	4.17E-09	1.26E-24
2.19E-09	900	4.08E+18	0.00E+00	2.54E-08	4.85E+05	1.09E-09	1.98E-17	3.08E+05	1.89E-07	1.29E+05	9.69E-08	7.71E+04	2.16E-08	6.12E-10	9.12E-10	5.17E-08	3.96E-09	1.58E-08	2.55E-09	0.00E+00	1.02E-10	3.26E-13	4.43E-25	5.19E-21	4.65E-35	3.78E-28	3.54E-42	7.38E-29	6.84E-34	1.70E-35	9.27E-25	3.74E-08	4.03E-42	5.76E-15	1.09E-15	2.62E-20	6.37E-30	1.40E-48	3.62E-42	4.15E-37	0.00E+00	4.80E-24	6.68E-10	1.30E-08	2.83E-25	1.88E-25	4.70E-09	4.23E-09	1.30E-24
2.20E-09	900	4.08E+18	0.00E+00	2.57E-08	4.85E+05	1.09E-09	2.00E-17	3.08E+05	1.91E-07	1.29E+05	9.83E-08	7.71E+04	2.19E-08	6.15E-10	9.26E-10	5.24E-08	4.02E-09	1.60E-08	2.58E-09	0.00E+00	1.04E-10	3.32E-13	4.52E-25	5.28E-21	4.82E-35	3.91E-28	3.67E-42	7.52E-29	7.01E-34	1.73E-35	9.48E-25	3.79E-08	4.17E-42	5.85E-15	1.11E-15	2.67E-20	6.51E-30	1.45E-48	3.76E-42	4.30E-37	0.00E+00	4.93E-24	6.77E-10	1.32E-08	2.87E-25	1.91E-25	4.76E-09	4.28E-09	1.34E-24
2.21E-09	900	4.08E+18	0.00E+00	2.61E-08	4.85E+05	1.09E-09	2.02E-17	3.08E+05	1.94E-07	1.29E+05	9.97E-08	7.71E+04	2.22E-08	6.18E-10	9.39E-10	5.31E-08	4.08E-09	1.61E-08	2.62E-09	0.00E+00	1.06E-10	3.37E-13	4.60E-25	5.38E-21	4.99E-35	4.04E-28	3.81E-42	7.65E-29	7.19E-34	1.77E-35	9.69E-25	3.85E-08	4.32E-42	5.95E-15	1.13E-15	2.72E-20	6.66E-30	1.50E-48	3.90E-42	4.46E-37	0.00E+00	5.06E-24	6.86E-10	1.34E-08	2.90E-25	1.93E-25	4.83E-09	4.34E-09	1.38E-24
2.22E-09	900	4.08E+18	0.00E+00	2.64E-08	4.85E+05	1.09E-09	2.04E-17	3.08E+05	1.97E-07	1.29E+05	1.01E-07	7.71E+04	2.26E-08	6.21E-10	9.53E-10	5.38E-08	4.14E-09	1.63E-08	2.66E-09	0.00E+00	1.07E-10	3.42E-13	4.69E-25	5.48E-21	5.16E-35	4.17E-28	3.95E-42	7.80E-29	7.37E-34	1.81E-35	9.90E-25	3.90E-08	4.48E-42	6.04E-15	1.15E-15	2.77E-20	6.80E-30	1.56E-48	4.04E-42	4.62E-37	0.00E+00	5.20E-24	6.95E-10	1.36E-08	2.94E-25	1.96E-25	4.89E-09	4.39E-09	1.42E-24
2.23E-09	900	4.08E+18	0.00E+00	2.68E-08	4.85E+05	1.09E-09	2.06E-17	3.08E+05	1.99E-07	1.29E+05	1.02E-07	7.71E+04	2.29E-08	6.24E-10	9.67E-10	5.46E-08	4.21E-09	1.64E-08	2.69E-09	0.00E+00	1.09E-10	3.48E-13	4.77E-25	5.59E-21	5.35E-35	4.31E-28	4.09E-42	7.94E-29	7.55E-34	1.85E-35	1.01E-24	3.95E-08	4.63E-42	6.13E-15	1.16E-15	2.82E-20	6.95E-30	1.61E-48	4.20E-42	4.79E-37	0.00E+00	5.34E-24	7.04E-10	1.37E-08	2.98E-25	1.99E-25	4.96E-09	4.45E-09	1.46E-24
2.24E-09	900	4.08E+18	0.00E+00	2.71E-08	4.85E+05	1.09E-09	2.07E-17	3.08E+05	2.02E-07	1.29E+05	1.04E-07	7.71E+04	2.32E-08	6.27E-10	9.81E-10	5.53E-08	4.27E-09	1.66E-08	2.73E-09	0.00E+00	1.11E-10	3.54E-13	4.86E-25	5.69E-21	5.54E-35	4.45E-28	4.24E-42	8.08E-29	7.74E-34	1.89E-35	1.03E-24	4.01E-08	4.80E-42	6.23E-15	1.18E-15	2.88E-20	7.11E-30	1.67E-48	4.35E-42	4.96E-37	0.00E+00	5.49E-24	7.13E-10	1.39E-08	3.02E-25	2.02E-25	5.03E-09	4.51E-09	1.50E-24
2.25E-09	900	4.08E+18	0.00E+00	2.75E-08	4.85E+05	1.09E-09	2.09E-17	3.08E+05	2.05E-07	1.29E+05	1.05E-07	7.71E+04	2.36E-08	6.30E-10	9.96E-10	5.61E-08	4.33E-09	1.67E-08	2.77E-09	0.00E+00	1.13E-10	3.59E-13	4.95E-25	5.79E-21	5.73E-35	4.60E-28	4.39E-42	8.23E-29	7.93E-34	1.93E-35	1.06E-24	4.06E-08	4.97E-42	6.33E-15	1.20E-15	2.93E-20	7.26E-30	1.74E-48	4.51E-42	5.14E-37	0.00E+00	5.64E-24	7.22E-10	1.41E-08	3.06E-25	2.05E-25	5.10E-09	4.57E-09	1.54E-24
2.26E-09	900	4.08E+18	0.00E+00	2.78E-08	4.85E+05	1.09E-09	2.11E-17	3.08E+05	2.08E-07	1.29E+05	1.07E-07	7.71E+04	2.39E-08	6.33E-10	1.01E-09	5.68E-08	4.40E-09	1.69E-08	2.81E-09	0.00E+00	1.14E-10	3.65E-13	5.04E-25	5.90E-21	5.93E-35	4.75E-28	4.55E-42	8.38E-29	8.13E-34	1.98E-35	1.08E-24	4.12E-08	5.14E-42	6.43E-15	1.22E-15	2.98E-20	7.42E-30	1.80E-48	4.68E-42	5.33E-37	0.00E+00	5.79E-24	7.32E-10	1.43E-08	3.10E-25	2.08E-25	5.17E-09	4.63E-09	1.59E-24
2.27E-09	900	4.08E+18	0.00E+00	2.82E-08	4.85E+05	1.09E-09	2.13E-17	3.08E+05	2.11E-07	1.29E+05	1.08E-07	7.71E+04	2.43E-08	6.35E-10	1.02E-09	5.76E-08	4.47E-09	1.71E-08	2.85E-09	0.00E+00	1.16E-10	3.71E-13	5.14E-25	6.01E-21	6.14E-35	4.90E-28	4.72E-42	8.53E-29	8.33E-34	2.02E-35	1.10E-24	4.17E-08	5.32E-42	6.53E-15	1.24E-15	3.04E-20	7.58E-30	1.87E-48	4.85E-42	5.52E-37	0.00E+00	5.95E-24	7.41E-10	1.45E-08	3.14E-25	2.11E-25	5.24E-09	4.69E-09	1.64E-24
2.28E-09	900	4.08E+18	0.00E+00	2.85E-08	4.85E+05	1.09E-09	2.15E-17	3.08E+05	2.14E-07	1.29E+05	1.10E-07	7.71E+04	2.46E-08	6.38E-10	1.04E-09	5.84E-08	4.53E-09	1.72E-08	2.89E-09	0.00E+00	1.18E-10	3.77E-13	5.23E-25	6.12E-21	6.36E-35	5.06E-28	4.89E-42	8.68E-29	8.54E-34	2.06E-35	1.13E-24	4.23E-08	5.51E-42	6.63E-15	1.26E-15	3.09E-20	7.75E-30	1.94E-48	5.03E-42	5.72E-37	0.00E+00	6.11E-24	7.51E-10	1.47E-08	3.18E-25	2.14E-25	5.31E-09	4.75E-09	1.68E-24
2.29E-09	900	4.08E+18	0.00E+00	2.89E-08	4.85E+05	1.09E-09	2.17E-17	3.08E+05	2.16E-07	1.29E+05	1.11E-07	7.71E+04	2.50E-08	6.41E-10	1.06E-09	5.92E-08	4.60E-09	1.74E-08	2.93E-09	0.00E+00	1.20E-10	3.83E-13	5.33E-25	6.23E-21	6.58E-35	5.23E-28	5.06E-42	8.84E-29	8.76E-34	2.11E-35	1.15E-24	4.29E-08	5.70E-42	6.73E-15	1.27E-15	3.15E-20	7.91E-30	2.01E-48	5.22E-42	5.93E-37	0.00E+00	6.28E-24	7.60E-10	1.49E-08	3.22E-25	2.17E-25	5.38E-09	4.81E-09	1.73E-24
2.30E-09	900	4.08E+18	0.00E+00	2.93E-08	4.85E+05	1.09E-09	2.19E-17	3.08E+05	2.19E-07	1.29E+05	1.13E-07	7.71E+04	2.54E-08	6.44E-10	1.07E-09	6.00E-08	4.67E-09	1.75E-08	2.97E-09	0.00E+00	1.22E-10	3.89E-13	5.42E-25	6.34E-21	6.81E-35	5.40E-28	5.25E-42	9.00E-29	8.97E-34	2.15E-35	1.18E-24	4.35E-08	5.90E-42	6.84E-15	1.29E-15	3.21E-20	8.08E-30	2.08E-48	5.41E-42	6.14E-37	0.00E+00	6.45E-24	7.70E-10	1.52E-08	3.26E-25	2.20E-25	5.46E-09	4.87E-09	1.78E-24
2.31E-09	900	4.08E+18	0.00E+00	2.97E-08	4.85E+05	1.09E-09	2.21E-17	3.08E+05	2.22E-07	1.29E+05	1.14E-07	7.71E+04	2.57E-08	6.47E-10	1.09E-09	6.08E-08	4.74E-09	1.77E-08	3.01E-09	0.00E+00	1.23E-10	3.95E-13	5.52E-25	6.46E-21	7.04E-35	5.58E-28	5.43E-42	9.16E-29	9.20E-34	2.20E-35	1.20E-24	4.41E-08	6.10E-42	6.94E-15	1.31E-15	3.26E-20	8.26E-30	2.16E-48	5.61E-42	6.36E-37	0.00E+00	6.62E-24	7.80E-10	1.54E-08	3.31E-25	2.24E-25	5.53E-09	4.93E-09	1.83E-24
2.32E-09	900	4.08E+18	0.00E+00	3.01E-08	4.85E+05	1.09E-09	2.23E-17	3.08E+05	2.25E-07	1.29E+05	1.16E-07	7.71E+04	2.61E-08	6.50E-10	1.10E-09	6.16E-08	4.81E-09	1.79E-08	3.05E-09	0.00E+00	1.25E-10	4.01E-13	5.62E-25	6.58E-21	7.29E-35	5.76E-28	5.63E-42	9.32E-29	9.43E-34	2.25E-35	1.23E-24	4.47E-08	6.32E-42	7.05E-15	1.33E-15	3.32E-20	8.43E-30	2.24E-48	5.81E-42	6.58E-37	0.00E+00	6.80E-24	7.90E-10	1.56E-08	3.35E-25	2.27E-25	5.61E-09	5.00E-09	1.89E-24
2.33E-09	900	4.08E+18	0.00E+00	3.04E-08	4.85E+05	1.09E-09	2.25E-17	3.08E+05	2.29E-07	1.29E+05	1.18E-07	7.71E+04	2.65E-08	6.53E-10	1.12E-09	6.24E-08	4.88E-09	1.81E-08	3.10E-09	0.00E+00	1.27E-10	4.07E-13	5.73E-25	6.70E-21	7.54E-35	5.94E-28	5.83E-42	9.49E-29	9.66E-34	2.30E-35	1.25E-24	4.53E-08	6.53E-42	7.16E-15	1.35E-15	3.38E-20	8.61E-30	2.32E-48	6.02E-42	6.82E-37	0.00E+00	6.98E-24	8.01E-10	1.58E-08	3.39E-25	2.30E-25	5.68E-09	5.06E-09	1.94E-24
2.34E-09	900	4.08E+18	0.00E+00	3.08E-08	4.85E+05	1.09E-09	2.26E-17	3.08E+05	2.32E-07	1.29E+05	1.19E-07	7.71E+04	2.69E-08	6.56E-10	1.13E-09	6.33E-08	4.95E-09	1.82E-08	3.14E-09	0.00E+00	1.29E-10	4.14E-13	5.83E-25	6.82E-21	7.80E-35	6.13E-28	6.03E-42	9.66E-29	9.90E-34	2.34E-35	1.28E-24	4.59E-08	6.76E-42	7.27E-15	1.37E-15	3.44E-20	8.80E-30	2.41E-48	6.24E-42	7.06E-37	0.00E+00	7.17E-24	8.11E-10	1.60E-08	3.44E-25	2.34E-25	5.76E-09	5.13E-09	2.00E-24
2.35E-09	900	4.08E+18	0.00E+00	3.12E-08	4.85E+05	1.09E-09	2.28E-17	3.08E+05	2.35E-07	1.29E+05	1.21E-07	7.71E+04	2.73E-08	6.58E-10	1.15E-09	6.41E-08	5.03E-09	1.84E-08	3.18E-09	0.00E+00	1.31E-10	4.20E-13	5.93E-25	6.94E-21	8.07E-35	6.33E-28	6.25E-42	9.83E-29	1.01E-33	2.39E-35	1.31E-24	4.65E-08	6.99E-42	7.38E-15	1.39E-15	3.51E-20	8.98E-30	2.49E-48	6.47E-42	7.31E-37	0.00E+00	7.37E-24	8.22E-10	1.62E-08	3.48E-25	2.37E-25	5.84E-09	5.20E-09	2.06E-24
2.36E-09	900	4.08E+18	0.00E+00	3.16E-08	4.85E+05	1.09E-09	2.30E-17	3.08E+05	2.38E-07	1.29E+05	1.23E-07	7.71E+04	2.77E-08	6.61E-10	1.17E-09	6.50E-08	5.10E-09	1.86E-08	3.23E-09	0.00E+00	1.33E-10	4.27E-13	6.04E-25	7.06E-21	8.34E-35	6.54E-28	6.47E-42	1.00E-28	1.04E-33	2.44E-35	1.34E-24	4.72E-08	7.23E-42	7.49E-15	1.42E-15	3.57E-20	9.17E-30	2.58E-48	6.70E-42	7.57E-37	0.00E+00	7.57E-24	8.32E-10	1.65E-08	3.53E-25	2.40E-25	5.92E-09	5.26E-09	2.12E-24
2.37E-09	900	4.08E+18	0.00E+00	3.21E-08	4.85E+05	1.09E-09	2.32E-17	3.08E+05	2.41E-07	1.29E+05	1.24E-07	7.71E+04	2.81E-08	6.64E-10	1.18E-09	6.59E-08	5.18E-09	1.88E-08	3.27E-09	0.00E+00	1.35E-10	4.33E-13	6.15E-25	7.19E-21	8.63E-35	6.75E-28	6.70E-42	1.02E-28	1.07E-33	2.50E-35	1.36E-24	4.78E-08	7.48E-42	7.61E-15	1.44E-15	3.63E-20	9.37E-30	2.68E-48	6.94E-42	7.83E-37	0.00E+00	7.77E-24	8.43E-10	1.67E-08	3.58E-25	2.44E-25	6.00E-09	5.33E-09	2.18E-24
2.38E-09	900	4.08E+18	0.00E+00	3.25E-08	4.85E+05	1.09E-09	2.34E-17	3.08E+05	2.45E-07	1.29E+05	1.26E-07	7.71E+04	2.85E-08	6.67E-10	1.20E-09	6.68E-08	5.25E-09	1.89E-08	3.32E-09	0.00E+00	1.37E-10	4.40E-13	6.26E-25	7.32E-21	8.92E-35	6.96E-28	6.93E-42	1.04E-28	1.09E-33	2.55E-35	1.39E-24	4.85E-08	7.73E-42	7.72E-15	1.46E-15	3.70E-20	9.56E-30	2.77E-48	7.19E-42	8.11E-37	0.00E+00	7.98E-24	8.54E-10	1.69E-08	3.62E-25	2.47E-25	6.08E-09	5.40E-09	2.24E-24
2.39E-09	900	4.08E+18	0.00E+00	3.29E-08	4.85E+05	1.09E-09	2.36E-17	3.08E+05	2.48E-07	1.29E+05	1.28E-07	7.71E+04	2.89E-08	6.70E-10	1.22E-09	6.77E-08	5.33E-09	1.91E-08	3.37E-09	0.00E+00	1.39E-10	4.47E-13	6.37E-25	7.45E-21	9.23E-35	7.19E-28	7.18E-42	1.05E-28	1.12E-33	2.60E-35	1.42E-24	4.91E-08	8.00E-42	7.84E-15	1.48E-15	3.76E-20	9.76E-30	2.87E-48	7.45E-42	8.39E-37	0.00E+00	8.20E-24	8.65E-10	1.72E-08	3.67E-25	2.51E-25	6.17E-09	5.47E-09	2.30E-24
2.40E-09	900	4.08E+18	0.00E+00	3.33E-08	4.85E+05	1.09E-09	2.38E-17	3.08E+05	2.51E-07	1.29E+05	1.30E-07	7.71E+04	2.93E-08	6.73E-10	1.24E-09	6.86E-08	5.41E-09	1.93E-08	3.41E-09	0.00E+00	1.42E-10	4.54E-13	6.49E-25	7.58E-21	9.54E-35	7.42E-28	7.43E-42	1.07E-28	1.15E-33	2.66E-35	1.45E-24	4.98E-08	8.27E-42	7.96E-15	1.50E-15	3.83E-20	9.97E-30	2.98E-48	7.72E-42	8.69E-37	0.00E+00	8.42E-24	8.76E-10	1.74E-08	3.72E-25	2.54E-25	6.25E-09	5.54E-09	2.37E-24
2.41E-09	900	4.08E+18	0.00E+00	3.38E-08	4.85E+05	1.09E-09	2.40E-17	3.08E+05	2.55E-07	1.29E+05	1.31E-07	7.71E+04	2.98E-08	6.76E-10	1.25E-09	6.95E-08	5.49E-09	1.95E-08	3.46E-09	0.00E+00	1.44E-10	4.61E-13	6.60E-25	7.72E-21	9.86E-35	7.65E-28	7.69E-42	1.09E-28	1.18E-33	2.71E-35	1.48E-24	5.05E-08	8.55E-42	8.08E-15	1.53E-15	3.90E-20	1.02E-29	3.08E-48	7.99E-42	8.99E-37	0.00E+00	8.64E-24	8.88E-10	1.77E-08	3.77E-25	2.58E-25	6.33E-09	5.61E-09	2.44E-24
2.42E-09	900	4.08E+18	0.00E+00	3.42E-08	4.85E+05	1.09E-09	2.42E-17	3.08E+05	2.58E-07	1.29E+05	1.33E-07	7.71E+04	3.02E-08	6.79E-10	1.27E-09	7.05E-08	5.57E-09	1.97E-08	3.51E-09	0.00E+00	1.46E-10	4.68E-13	6.72E-25	7.85E-21	1.02E-34	7.90E-28	7.95E-42	1.11E-28	1.20E-33	2.77E-35	1.51E-24	5.12E-08	8.84E-42	8.20E-15	1.55E-15	3.97E-20	1.04E-29	3.19E-48	8.28E-42	9.30E-37	0.00E+00	8.88E-24	8.99E-10	1.79E-08	3.82E-25	2.62E-25	6.42E-09	5.69E-09	2.51E-24
2.43E-09	900	4.08E+18	0.00E+00	3.46E-08	4.85E+05	1.09E-09	2.44E-17	3.08E+05	2.62E-07	1.29E+05	1.35E-07	7.71E+04	3.06E-08	6.82E-10	1.29E-09	7.14E-08	5.65E-09	1.99E-08	3.56E-09	0.00E+00	1.48E-10	4.75E-13	6.84E-25	7.99E-21	1.05E-34	8.15E-28	8.23E-42	1.13E-28	1.23E-33	2.82E-35	1.54E-24	5.19E-08	9.14E-42	8.33E-15	1.57E-15	4.04E-20	1.06E-29	3.31E-48	8.57E-42	9.62E-37	0.00E+00	9.12E-24	9.11E-10	1.81E-08	3.87E-25	2.66E-25	6.51E-09	5.76E-09	2.58E-24
2.44E-09	900	4.08E+18	0.00E+00	3.51E-08	4.85E+05	1.09E-09	2.46E-17	3.08E+05	2.65E-07	1.29E+05	1.37E-07	7.71E+04	3.11E-08	6.85E-10	1.31E-09	7.24E-08	5.73E-09	2.00E-08	3.61E-09	0.00E+00	1.50E-10	4.83E-13	6.96E-25	8.13E-21	1.09E-34	8.41E-28	8.52E-42	1.15E-28	1.27E-33	2.88E-35	1.57E-24	5.26E-08	9.45E-42	8.46E-15	1.59E-15	4.11E-20	1.08E-29	3.43E-48	8.87E-42	9.96E-37	0.00E+00	9.36E-24	9.23E-10	1.84E-08	3.92E-25	2.69E-25	6.60E-09	5.84E-09	2.65E-24
2.45E-09	900	4.08E+18	0.00E+00	3.55E-08	4.85E+05	1.09E-09	2.48E-17	3.08E+05	2.69E-07	1.29E+05	1.39E-07	7.71E+04	3.15E-08	6.87E-10	1.33E-09	7.33E-08	5.82E-09	2.02E-08	3.66E-09	0.00E+00	1.53E-10	4.90E-13	7.08E-25	8.27E-21	1.13E-34	8.67E-28	8.81E-42	1.17E-28	1.30E-33	2.94E-35	1.61E-24	5.33E-08	9.77E-42	8.58E-15	1.62E-15	4.18E-20	1.10E-29	3.55E-48	9.19E-42	1.03E-36	0.00E+00	9.61E-24	9.35E-10	1.87E-08	3.97E-25	2.73E-25	6.69E-09	5.91E-09	2.73E-24
2.46E-09	900	4.08E+18	0.00E+00	3.60E-08	4.85E+05	1.09E-09	2.50E-17	3.08E+05	2.73E-07	1.29E+05	1.41E-07	7.71E+04	3.20E-08	6.90E-10	1.35E-09	7.43E-08	5.90E-09	2.04E-08	3.71E-09	0.00E+00	1.55E-10	4.98E-13	7.20E-25	8.42E-21	1.16E-34	8.95E-28	9.11E-42	1.19E-28	1.33E-33	3.00E-35	1.64E-24	5.40E-08	1.01E-41	8.71E-15	1.64E-15	4.25E-20	1.13E-29	3.67E-48	9.51E-42	1.07E-36	0.00E+00	9.87E-24	9.47E-10	1.89E-08	4.02E-25	2.77E-25	6.78E-09	5.99E-09	2.80E-24
2.47E-09	900	4.08E+18	0.00E+00	3.65E-08	4.85E+05	1.09E-09	2.53E-17	3.08E+05	2.76E-07	1.29E+05	1.43E-07	7.71E+04	3.25E-08	6.93E-10	1.36E-09	7.53E-08	5.99E-09	2.06E-08	3.76E-09	0.00E+00	1.57E-10	5.05E-13	7.33E-25	8.56E-21	1.20E-34	9.23E-28	9.43E-42	1.21E-28	1.36E-33	3.06E-35	1.67E-24	5.47E-08	1.04E-41	8.84E-15	1.67E-15	4.33E-20	1.15E-29	3.81E-48	9.85E-42	1.10E-36	0.00E+00	1.01E-23	9.59E-10	1.92E-08	4.07E-25	2.81E-25	6.87E-09	6.07E-09	2.88E-24
2.48E-09	900	4.08E+18	0.00E+00	3.69E-08	4.85E+05	1.09E-09	2.55E-17	3.08E+05	2.80E-07	1.29E+05	1.45E-07	7.71E+04	3.29E-08	6.96E-10	1.38E-09	7.63E-08	6.07E-09	2.08E-08	3.81E-09	0.00E+00	1.60E-10	5.13E-13	7.46E-25	8.71E-21	1.24E-34	9.52E-28	9.75E-42	1.23E-28	1.40E-33	3.13E-35	1.71E-24	5.55E-08	1.08E-41	8.98E-15	1.69E-15	4.40E-20	1.17E-29	3.94E-48	1.02E-41	1.14E-36	0.00E+00	1.04E-23	9.72E-10	1.94E-08	4.13E-25	2.85E-25	6.96E-09	6.15E-09	2.97E-24
2.49E-09	900	4.08E+18	0.00E+00	3.74E-08	4.85E+05	1.09E-09	2.57E-17	3.08E+05	2.84E-07	1.29E+05	1.47E-07	7.71E+04	3.34E-08	6.99E-10	1.40E-09	7.74E-08	6.16E-09	2.10E-08	3.86E-09	0.00E+00	1.62E-10	5.21E-13	7.59E-25	8.86E-21	1.28E-34	9.82E-28	1.01E-41	1.25E-28	1.43E-33	3.19E-35	1.74E-24	5.62E-08	1.11E-41	9.11E-15	1.72E-15	4.48E-20	1.20E-29	4.08E-48	1.05E-41	1.18E-36	0.00E+00	1.07E-23	9.84E-10	1.97E-08	4.18E-25	2.89E-25	7.06E-09	6.23E-09	3.05E-24
2.50E-09	900	4.08E+18	0.00E+00	3.79E-08	4.85E+05	1.09E-09	2.59E-17	3.08E+05	2.88E-07	1.29E+05	1.49E-07	7.71E+04	3.39E-08	7.02E-10	1.42E-09	7.84E-08	6.25E-09	2.12E-08	3.91E-09	0.00E+00	1.64E-10	5.29E-13	7.72E-25	9.02E-21	1.33E-34	1.01E-27	1.04E-41	1.27E-28	1.47E-33	3.25E-35	1.78E-24	5.70E-08	1.15E-41	9.25E-15	1.74E-15	4.56E-20	1.22E-29	4.23E-48	1.09E-41	1.22E-36	0.00E+00	1.10E-23	9.97E-10	2.00E-08	4.23E-25	2.93E-25	7.15E-09	6.31E-09	3.14E-24
2.51E-09	900	4.08E+18	0.00E+00	3.84E-08	4.85E+05	1.09E-09	2.61E-17	3.08E+05	2.92E-07	1.29E+05	1.51E-07	7.71E+04	3.44E-08	7.05E-10	1.44E-09	7.94E-08	6.34E-09	2.14E-08	3.97E-09	0.00E+00	1.67E-10	5.37E-13	7.86E-25	9.17E-21	1.37E-34	1.04E-27	1.08E-41	1.29E-28	1.50E-33	3.32E-35	1.81E-24	5.77E-08	1.19E-41	9.39E-15	1.77E-15	4.64E-20	1.25E-29	4.38E-48	1.13E-41	1.26E-36	0.00E+00	1.13E-23	1.01E-09	2.03E-08	4.29E-25	2.97E-25	7.25E-09	6.39E-09	3.23E-24
2.52E-09	900	4.08E+18	0.00E+00	3.89E-08	4.85E+05	1.09E-09	2.63E-17	3.08E+05	2.96E-07	1.29E+05	1.53E-07	7.71E+04	3.49E-08	7.08E-10	1.46E-09	8.05E-08	6.43E-09	2.16E-08	4.02E-09	0.00E+00	1.69E-10	5.45E-13	7.99E-25	9.33E-21	1.42E-34	1.08E-27	1.12E-41	1.32E-28	1.54E-33	3.39E-35	1.85E-24	5.85E-08	1.23E-41	9.53E-15	1.79E-15	4.72E-20	1.27E-29	4.53E-48	1.17E-41	1.30E-36	0.00E+00	1.16E-23	1.02E-09	2.05E-08	4.35E-25	3.02E-25	7.35E-09	6.47E-09	3.32E-24
2.53E-09	900	4.08E+18	0.00E+00	3.94E-08	4.85E+05	1.09E-09	2.65E-17	3.08E+05	3.00E-07	1.29E+05	1.55E-07	7.71E+04	3.54E-08	7.11E-10	1.49E-09	8.16E-08	6.53E-09	2.19E-08	4.08E-09	0.00E+00	1.72E-10	5.53E-13	8.13E-25	9.49E-21	1.46E-34	1.11E-27	1.15E-41	1.34E-28	1.58E-33	3.46E-35	1.89E-24	5.93E-08	1.27E-41	9.67E-15	1.82E-15	4.80E-20	1.30E-29	4.69E-48	1.21E-41	1.35E-36	0.00E+00	1.19E-23	1.04E-09	2.08E-08	4.40E-25	3.06E-25	7.45E-09	6.55E-09	3.41E-24
2.54E-09	900	4.08E+18	0.00E+00	3.99E-08	4.85E+05	1.09E-09	2.67E-17	3.08E+05	3.04E-07	1.29E+05	1.57E-07	7.71E+04	3.59E-08	7.14E-10	1.51E-09	8.27E-08	6.62E-09	2.21E-08	4.13E-09	0.00E+00	1.75E-10	5.62E-13	8.27E-25	9.66E-21	1.51E-34	1.15E-27	1.19E-41	1.36E-28	1.62E-33	3.52E-35	1.92E-24	6.01E-08	1.31E-41	9.82E-15	1.85E-15	4.88E-20	1.32E-29	4.85E-48	1.25E-41	1.39E-36	0.00E+00	1.22E-23	1.05E-09	2.11E-08	4.46E-25	3.10E-25	7.55E-09	6.64E-09	3.51E-24
2.55E-09	900	4.08E+18	0.00E+00	4.04E-08	4.85E+05	1.09E-09	2.69E-17	3.08E+05	3.08E-07	1.29E+05	1.59E-07	7.71E+04	3.64E-08	7.17E-10	1.53E-09	8.38E-08	6.72E-09	2.23E-08	4.19E-09	0.00E+00	1.77E-10	5.70E-13	8.41E-25	9.82E-21	1.56E-34	1.18E-27	1.23E-41	1.38E-28	1.66E-33	3.60E-35	1.96E-24	6.09E-08	1.36E-41	9.96E-15	1.87E-15	4.96E-20	1.35E-29	5.02E-48	1.29E-41	1.44E-36	0.00E+00	1.25E-23	1.06E-09	2.14E-08	4.52E-25	3.15E-25	7.65E-09	6.73E-09	3.61E-24
2.56E-09	900	4.08E+18	0.00E+00	4.10E-08	4.85E+05	1.09E-09	2.71E-17	3.08E+05	3.12E-07	1.29E+05	1.61E-07	7.71E+04	3.69E-08	7.20E-10	1.55E-09	8.49E-08	6.81E-09	2.25E-08	4.25E-09	0.00E+00	1.80E-10	5.79E-13	8.56E-25	9.99E-21	1.61E-34	1.22E-27	1.27E-41	1.41E-28	1.70E-33	3.67E-35	2.00E-24	6.17E-08	1.40E-41	1.01E-14	1.90E-15	5.05E-20	1.38E-29	5.20E-48	1.34E-41	1.49E-36	0.00E+00	1.29E-23	1.08E-09	2.17E-08	4.58E-25	3.19E-25	7.75E-09	6.81E-09	3.71E-24
2.57E-09	900	4.08E+18	0.00E+00	4.15E-08	4.85E+05	1.09E-09	2.74E-17	3.08E+05	3.16E-07	1.29E+05	1.63E-07	7.71E+04	3.74E-08	7.22E-10	1.57E-09	8.60E-08	6.91E-09	2.27E-08	4.31E-09	0.00E+00	1.82E-10	5.88E-13	8.70E-25	1.02E-20	1.67E-34	1.26E-27	1.32E-41	1.43E-28	1.74E-33	3.74E-35	2.04E-24	6.26E-08	1.45E-41	1.03E-14	1.93E-15	5.13E-20	1.40E-29	5.38E-48	1.39E-41	1.54E-36	0.00E+00	1.32E-23	1.09E-09	2.20E-08	4.64E-25	3.23E-25	7.85E-09	6.90E-09	3.81E-24
2.58E-09	900	4.08E+18	0.00E+00	4.20E-08	4.85E+05	1.09E-09	2.76E-17	3.08E+05	3.21E-07	1.29E+05	1.66E-07	7.71E+04	3.80E-08	7.25E-10	1.59E-09	8.72E-08	7.01E-09	2.29E-08	4.37E-09	0.00E+00	1.85E-10	5.96E-13	8.85E-25	1.03E-20	1.72E-34	1.29E-27	1.36E-41	1.46E-28	1.78E-33	3.81E-35	2.08E-24	6.34E-08	1.49E-41	1.04E-14	1.96E-15	5.22E-20	1.43E-29	5.57E-48	1.43E-41	1.59E-36	0.00E+00	1.36E-23	1.11E-09	2.23E-08	4.70E-25	3.28E-25	7.96E-09	6.99E-09	3.92E-24
2.59E-09	900	4.08E+18	0.00E+00	4.26E-08	4.85E+05	1.09E-09	2.78E-17	3.08E+05	3.25E-07	1.29E+05	1.68E-07	7.71E+04	3.85E-08	7.28E-10	1.62E-09	8.83E-08	7.11E-09	2.32E-08	4.43E-09	0.00E+00	1.88E-10	6.05E-13	9.00E-25	1.05E-20	1.78E-34	1.33E-27	1.41E-41	1.48E-28	1.83E-33	3.89E-35	2.12E-24	6.43E-08	1.54E-41	1.06E-14	1.99E-15	5.31E-20	1.46E-29	5.77E-48	1.48E-41	1.64E-36	0.00E+00	1.39E-23	1.12E-09	2.26E-08	4.76E-25	3.33E-25	8.07E-09	7.08E-09	4.03E-24
2.60E-09	900	4.08E+18	0.00E+00	4.31E-08	4.85E+05	1.09E-09	2.80E-17	3.08E+05	3.29E-07	1.29E+05	1.70E-07	7.71E+04	3.91E-08	7.31E-10	1.64E-09	8.95E-08	7.21E-09	2.34E-08	4.49E-09	0.00E+00	1.91E-10	6.14E-13	9.16E-25	1.07E-20	1.84E-34	1.38E-27	1.46E-41	1.50E-28	1.87E-33	3.97E-35	2.17E-24	6.51E-08	1.59E-41	1.07E-14	2.01E-15	5.40E-20	1.49E-29	5.97E-48	1.53E-41	1.70E-36	0.00E+00	1.43E-23	1.13E-09	2.29E-08	4.82E-25	3.37E-25	8.18E-09	7.17E-09	4.14E-24
2.61E-09	900	4.08E+18	0.00E+00	4.37E-08	4.85E+05	1.09E-09	2.82E-17	3.08E+05	3.34E-07	1.29E+05	1.72E-07	7.71E+04	3.96E-08	7.34E-10	1.66E-09	9.07E-08	7.31E-09	2.36E-08	4.55E-09	0.00E+00	1.94E-10	6.24E-13	9.31E-25	1.09E-20	1.90E-34	1.42E-27	1.50E-41	1.53E-28	1.92E-33	4.04E-35	2.21E-24	6.60E-08	1.65E-41	1.09E-14	2.04E-15	5.49E-20	1.52E-29	6.17E-48	1.58E-41	1.76E-36	0.00E+00	1.47E-23	1.15E-09	2.32E-08	4.88E-25	3.42E-25	8.29E-09	7.27E-09	4.26E-24
2.62E-09	900	4.08E+18	0.00E+00	4.43E-08	4.85E+05	1.09E-09	2.84E-17	3.08E+05	3.38E-07	1.29E+05	1.75E-07	7.71E+04	4.02E-08	7.37E-10	1.68E-09	9.19E-08	7.42E-09	2.38E-08	4.61E-09	0.00E+00	1.96E-10	6.33E-13	9.47E-25	1.11E-20	1.96E-34	1.46E-27	1.55E-41	1.56E-28	1.97E-33	4.12E-35	2.25E-24	6.69E-08	1.70E-41	1.10E-14	2.07E-15	5.59E-20	1.55E-29	6.39E-48	1.64E-41	1.82E-36	0.00E+00	1.51E-23	1.16E-09	2.35E-08	4.95E-25	3.47E-25	8.40E-09	7.36E-09	4.38E-24
2.63E-09	900	4.08E+18	0.00E+00	4.48E-08	4.85E+05	1.09E-09	2.87E-17	3.08E+05	3.43E-07	1.29E+05	1.77E-07	7.71E+04	4.07E-08	7.40E-10	1.71E-09	9.32E-08	7.53E-09	2.41E-08	4.67E-09	0.00E+00	1.99E-10	6.43E-13	9.63E-25	1.12E-20	2.02E-34	1.51E-27	1.61E-41	1.58E-28	2.01E-33	4.20E-35	2.29E-24	6.78E-08	1.75E-41	1.12E-14	2.10E-15	5.68E-20	1.58E-29	6.61E-48	1.69E-41	1.88E-36	0.00E+00	1.55E-23	1.18E-09	2.38E-08	5.01E-25	3.52E-25	8.51E-09	7.46E-09	4.50E-24
2.64E-09	900	4.08E+18	0.00E+00	4.54E-08	4.85E+05	1.09E-09	2.89E-17	3.08E+05	3.47E-07	1.29E+05	1.80E-07	7.71E+04	4.13E-08	7.43E-10	1.73E-09	9.44E-08	7.63E-09	2.43E-08	4.74E-09	0.00E+00	2.02E-10	6.52E-13	9.80E-25	1.14E-20	2.09E-34	1.55E-27	1.66E-41	1.61E-28	2.06E-33	4.29E-35	2.34E-24	6.87E-08	1.81E-41	1.14E-14	2.13E-15	5.77E-20	1.61E-29	6.84E-48	1.75E-41	1.94E-36	0.00E+00	1.59E-23	1.19E-09	2.42E-08	5.08E-25	3.57E-25	8.63E-09	7.55E-09	4.63E-24
2.65E-09	900	4.08E+18	0.00E+00	4.60E-08	4.85E+05	1.09E-09	2.91E-17	3.08E+05	3.52E-07	1.29E+05	1.82E-07	7.71E+04	4.19E-08	7.46E-10	1.76E-09	9.57E-08	7.74E-09	2.46E-08	4.80E-09	0.00E+00	2.05E-10	6.62E-13	9.96E-25	1.16E-20	2.15E-34	1.60E-27	1.71E-41	1.63E-28	2.11E-33	4.37E-35	2.38E-24	6.96E-08	1.87E-41	1.15E-14	2.17E-15	5.87E-20	1.64E-29	7.07E-48	1.81E-41	2.00E-36	0.00E+00	1.63E-23	1.21E-09	2.45E-08	5.14E-25	3.62E-25	8.74E-09	7.65E-09	4.75E-24
2.66E-09	900	4.08E+18	0.00E+00	4.66E-08	4.85E+05	1.09E-09	2.93E-17	3.08E+05	3.57E-07	1.29E+05	1.84E-07	7.71E+04	4.25E-08	7.49E-10	1.78E-09	9.69E-08	7.85E-09	2.48E-08	4.87E-09	0.00E+00	2.08E-10	6.72E-13	1.01E-24	1.18E-20	2.22E-34	1.65E-27	1.77E-41	1.66E-28	2.17E-33	4.45E-35	2.43E-24	7.06E-08	1.93E-41	1.17E-14	2.20E-15	5.97E-20	1.67E-29	7.32E-48	1.87E-41	2.07E-36	0.00E+00	1.68E-23	1.23E-09	2.48E-08	5.21E-25	3.67E-25	8.86E-09	7.75E-09	4.89E-24
2.67E-09	900	4.08E+18	0.00E+00	4.72E-08	4.85E+05	1.09E-09	2.96E-17	3.08E+05	3.62E-07	1.29E+05	1.87E-07	7.71E+04	4.31E-08	7.52E-10	1.81E-09	9.82E-08	7.96E-09	2.50E-08	4.93E-09	0.00E+00	2.11E-10	6.82E-13	1.03E-24	1.20E-20	2.29E-34	1.70E-27	1.83E-41	1.69E-28	2.22E-33	4.54E-35	2.48E-24	7.15E-08	1.99E-41	1.19E-14	2.23E-15	6.07E-20	1.70E-29	7.57E-48	1.93E-41	2.14E-36	0.00E+00	1.72E-23	1.24E-09	2.52E-08	5.28E-25	3.72E-25	8.98E-09	7.85E-09	5.02E-24
2.68E-09	900	4.08E+18	0.00E+00	4.78E-08	4.85E+05	1.09E-09	2.98E-17	3.08E+05	3.66E-07	1.29E+05	1.89E-07	7.71E+04	4.37E-08	7.55E-10	1.83E-09	9.95E-08	8.08E-09	2.53E-08	5.00E-09	0.00E+00	2.14E-10	6.92E-13	1.05E-24	1.22E-20	2.37E-34	1.75E-27	1.89E-41	1.72E-28	2.28E-33	4.63E-35	2.53E-24	7.25E-08	2.06E-41	1.21E-14	2.26E-15	6.17E-20	1.74E-29	7.83E-48	2.00E-41	2.21E-36	0.00E+00	1.77E-23	1.26E-09	2.55E-08	5.35E-25	3.77E-25	9.10E-09	7.95E-09	5.16E-24
2.69E-09	900	4.08E+18	0.00E+00	4.84E-08	4.85E+05	1.09E-09	3.00E-17	3.08E+05	3.71E-07	1.29E+05	1.92E-07	7.71E+04	4.43E-08	7.58E-10	1.86E-09	1.01E-07	8.19E-09	2.55E-08	5.07E-09	0.00E+00	2.17E-10	7.02E-13	1.06E-24	1.24E-20	2.44E-34	1.80E-27	1.95E-41	1.74E-28	2.33E-33	4.72E-35	2.57E-24	7.35E-08	2.12E-41	1.22E-14	2.29E-15	6.27E-20	1.77E-29	8.10E-48	2.07E-41	2.28E-36	0.00E+00	1.81E-23	1.27E-09	2.59E-08	5.42E-25	3.82E-25	9.22E-09	8.06E-09	5.31E-24
2.70E-09	900	4.08E+18	0.00E+00	4.91E-08	4.85E+05	1.09E-09	3.02E-17	3.08E+05	3.76E-07	1.29E+05	1.95E-07	7.71E+04	4.50E-08	7.61E-10	1.88E-09	1.02E-07	8.31E-09	2.58E-08	5.14E-09	0.00E+00	2.21E-10	7.13E-13	1.08E-24	1.26E-20	2.52E-34	1.86E-27	2.02E-41	1.77E-28	2.39E-33	4.81E-35	2.62E-24	7.44E-08	2.19E-41	1.24E-14	2.33E-15	6.38E-20	1.80E-29	8.38E-48	2.14E-41	2.35E-36	0.00E+00	1.86E-23	1.29E-09	2.62E-08	5.49E-25	3.87E-25	9.34E-09	8.16E-09	5.45E-24
2.71E-09	900	4.08E+18	0.00E+00	4.97E-08	4.85E+05	1.09E-09	3.05E-17	3.08E+05	3.81E-07	1.29E+05	1.97E-07	7.71E+04	4.56E-08	7.64E-10	1.91E-09	1.04E-07	8.42E-09	2.61E-08	5.21E-09	0.00E+00	2.24E-10	7.23E-13	1.10E-24	1.28E-20	2.60E-34	1.92E-27	2.08E-41	1.80E-28	2.45E-33	4.90E-35	2.67E-24	7.54E-08	2.26E-41	1.26E-14	2.36E-15	6.48E-20	1.84E-29	8.66E-48	2.21E-41	2.43E-36	0.00E+00	1.91E-23	1.31E-09	2.66E-08	5.56E-25	3.93E-25	9.47E-09	8.27E-09	5.61E-24
2.72E-09	900	4.08E+18	0.00E+00	5.03E-08	4.85E+05	1.09E-09	3.07E-17	3.08E+05	3.87E-07	1.29E+05	2.00E-07	7.71E+04	4.62E-08	7.67E-10	1.94E-09	1.05E-07	8.54E-09	2.63E-08	5.28E-09	0.00E+00	2.27E-10	7.34E-13	1.12E-24	1.30E-20	2.69E-34	1.97E-27	2.15E-41	1.83E-28	2.51E-33	4.99E-35	2.72E-24	7.64E-08	2.34E-41	1.28E-14	2.39E-15	6.59E-20	1.87E-29	8.96E-48	2.28E-41	2.51E-36	0.00E+00	1.96E-23	1.32E-09	2.69E-08	5.63E-25	3.98E-25	9.60E-09	8.38E-09	5.76E-24
2.73E-09	900	4.08E+18	0.00E+00	5.10E-08	4.85E+05	1.09E-09	3.09E-17	3.08E+05	3.92E-07	1.29E+05	2.03E-07	7.71E+04	4.69E-08	7.70E-10	1.96E-09	1.06E-07	8.66E-09	2.66E-08	5.35E-09	0.00E+00	2.30E-10	7.45E-13	1.14E-24	1.33E-20	2.77E-34	2.03E-27	2.22E-41	1.86E-28	2.57E-33	5.09E-35	2.78E-24	7.75E-08	2.41E-41	1.30E-14	2.43E-15	6.70E-20	1.91E-29	9.26E-48	2.36E-41	2.59E-36	0.00E+00	2.02E-23	1.34E-09	2.73E-08	5.70E-25	4.04E-25	9.72E-09	8.48E-09	5.92E-24
2.74E-09	900	4.08E+18	0.00E+00	5.17E-08	4.85E+05	1.09E-09	3.11E-17	3.08E+05	3.97E-07	1.29E+05	2.05E-07	7.71E+04	4.75E-08	7.73E-10	1.99E-09	1.08E-07	8.79E-09	2.68E-08	5.42E-09	0.00E+00	2.34E-10	7.56E-13	1.16E-24	1.35E-20	2.86E-34	2.09E-27	2.29E-41	1.89E-28	2.64E-33	5.18E-35	2.83E-24	7.85E-08	2.49E-41	1.31E-14	2.46E-15	6.81E-20	1.94E-29	9.58E-48	2.43E-41	2.68E-36	0.00E+00	2.07E-23	1.36E-09	2.77E-08	5.78E-25	4.09E-25	9.85E-09	8.59E-09	6.09E-24
2.75E-09	900	4.08E+18	0.00E+00	5.23E-08	4.85E+05	1.09E-09	3.14E-17	3.08E+05	4.02E-07	1.29E+05	2.08E-07	7.71E+04	4.82E-08	7.76E-10	2.02E-09	1.09E-07	8.91E-09	2.71E-08	5.50E-09	0.00E+00	2.37E-10	7.67E-13	1.18E-24	1.37E-20	2.95E-34	2.16E-27	2.37E-41	1.92E-28	2.70E-33	5.28E-35	2.88E-24	7.96E-08	2.57E-41	1.33E-14	2.50E-15	6.92E-20	1.98E-29	9.91E-48	2.51E-41	2.76E-36	0.00E+00	2.12E-23	1.38E-09	2.80E-08	5.85E-25	4.15E-25	9.99E-09	8.71E-09	6.25E-24
2.76E-09	900	4.08E+18	0.00E+00	5.30E-08	4.85E+05	1.09E-09	3.16E-17	3.08E+05	4.08E-07	1.29E+05	2.11E-07	7.71E+04	4.89E-08	7.78E-10	2.04E-09	1.11E-07	9.04E-09	2.74E-08	5.57E-09	0.00E+00	2.41E-10	7.78E-13	1.19E-24	1.39E-20	3.04E-34	2.22E-27	2.45E-41	1.95E-28	2.77E-33	5.38E-35	2.94E-24	8.06E-08	2.65E-41	1.35E-14	2.53E-15	7.04E-20	2.02E-29	1.02E-47	2.60E-41	2.85E-36	0.00E+00	2.18E-23	1.39E-09	2.84E-08	5.93E-25	4.21E-25	1.01E-08	8.82E-09	6.43E-24
2.77E-09	900	4.08E+18	0.00E+00	5.37E-08	4.85E+05	1.09E-09	3.18E-17	3.08E+05	4.13E-07	1.29E+05	2.14E-07	7.71E+04	4.96E-08	7.81E-10	2.07E-09	1.12E-07	9.16E-09	2.76E-08	5.65E-09	0.00E+00	2.44E-10	7.90E-13	1.21E-24	1.41E-20	3.14E-34	2.29E-27	2.53E-41	1.98E-28	2.84E-33	5.48E-35	2.99E-24	8.17E-08	2.73E-41	1.37E-14	2.57E-15	7.15E-20	2.06E-29	1.06E-47	2.68E-41	2.95E-36	0.00E+00	2.24E-23	1.41E-09	2.88E-08	6.01E-25	4.27E-25	1.03E-08	8.93E-09	6.60E-24
2.78E-09	900	4.08E+18	0.00E+00	5.44E-08	4.85E+05	1.09E-09	3.21E-17	3.08E+05	4.19E-07	1.29E+05	2.17E-07	7.71E+04	5.03E-08	7.84E-10	2.10E-09	1.14E-07	9.29E-09	2.79E-08	5.72E-09	0.00E+00	2.48E-10	8.01E-13	1.23E-24	1.44E-20	3.24E-34	2.36E-27	2.61E-41	2.02E-28	2.91E-33	5.59E-35	3.05E-24	8.28E-08	2.82E-41	1.39E-14	2.61E-15	7.27E-20	2.10E-29	1.09E-47	2.77E-41	3.04E-36	0.00E+00	2.30E-23	1.43E-09	2.92E-08	6.08E-25	4.33E-25	1.04E-08	9.05E-09	6.79E-24
2.79E-09	900	4.08E+18	0.00E+00	5.51E-08	4.85E+05	1.09E-09	3.23E-17	3.08E+05	4.24E-07	1.29E+05	2.20E-07	7.71E+04	5.10E-08	7.87E-10	2.13E-09	1.15E-07	9.42E-09	2.82E-08	5.80E-09	0.00E+00	2.51E-10	8.13E-13	1.25E-24	1.46E-20	3.34E-34	2.43E-27	2.69E-41	2.05E-28	2.98E-33	5.69E-35	3.11E-24	8.39E-08	2.91E-41	1.41E-14	2.64E-15	7.39E-20	2.13E-29	1.13E-47	2.86E-41	3.14E-36	0.00E+00	2.36E-23	1.45E-09	2.96E-08	6.16E-25	4.39E-25	1.05E-08	9.17E-09	6.97E-24
2.80E-09	900	4.08E+18	0.00E+00	5.58E-08	4.85E+05	1.09E-09	3.25E-17	3.08E+05	4.30E-07	1.29E+05	2.23E-07	7.71E+04	5.17E-08	7.90E-10	2.16E-09	1.17E-07	9.55E-09	2.85E-08	5.88E-09	0.00E+00	2.55E-10	8.25E-13	1.28E-24	1.49E-20	3.45E-34	2.50E-27	2.78E-41	2.08E-28	3.05E-33	5.80E-35	3.16E-24	8.50E-08	3.00E-41	1.43E-14	2.68E-15	7.51E-20	2.17E-29	1.17E-47	2.96E-41	3.24E-36	0.00E+00	2.42E-23	1.47E-09	3.00E-08	6.24E-25	4.45E-25	1.07E-08	9.29E-09	7.17E-24
2.81E-09	900	4.08E+18	0.00E+00	5.65E-08	4.85E+05	1.09E-09	3.28E-17	3.08E+05	4.36E-07	1.29E+05	2.26E-07	7.71E+04	5.24E-08	7.93E-10	2.19E-09	1.18E-07	9.69E-09	2.88E-08	5.96E-09	0.00E+00	2.59E-10	8.37E-13	1.30E-24	1.51E-20	3.56E-34	2.58E-27	2.87E-41	2.11E-28	3.13E-33	5.91E-35	3.22E-24	8.61E-08	3.10E-41	1.45E-14	2.72E-15	7.63E-20	2.21E-29	1.21E-47	3.05E-41	3.35E-36	0.00E+00	2.49E-23	1.49E-09	3.04E-08	6.33E-25	4.51E-25	1.08E-08	9.41E-09	7.36E-24
2.82E-09	900	4.08E+18	0.00E+00	5.73E-08	4.85E+05	1.09E-09	3.30E-17	3.08E+05	4.42E-07	1.29E+05	2.29E-07	7.71E+04	5.31E-08	7.96E-10	2.22E-09	1.20E-07	9.82E-09	2.91E-08	6.04E-09	0.00E+00	2.62E-10	8.49E-13	1.32E-24	1.53E-20	3.67E-34	2.65E-27	2.96E-41	2.15E-28	3.21E-33	6.02E-35	3.28E-24	8.73E-08	3.19E-41	1.47E-14	2.76E-15	7.75E-20	2.26E-29	1.25E-47	3.15E-41	3.45E-36	0.00E+00	2.55E-23	1.51E-09	3.08E-08	6.41E-25	4.57E-25	1.10E-08	9.53E-09	7.57E-24
2.83E-09	900	4.08E+18	0.00E+00	5.80E-08	4.85E+05	1.09E-09	3.32E-17	3.08E+05	4.47E-07	1.29E+05	2.32E-07	7.71E+04	5.39E-08	7.99E-10	2.25E-09	1.21E-07	9.96E-09	2.94E-08	6.12E-09	0.00E+00	2.66E-10	8.62E-13	1.34E-24	1.56E-20	3.78E-34	2.73E-27	3.06E-41	2.18E-28	3.29E-33	6.13E-35	3.34E-24	8.85E-08	3.29E-41	1.50E-14	2.80E-15	7.88E-20	2.30E-29	1.29E-47	3.26E-41	3.56E-36	0.00E+00	2.62E-23	1.53E-09	3.12E-08	6.49E-25	4.63E-25	1.11E-08	9.65E-09	7.78E-24
2.84E-09	900	4.08E+18	0.00E+00	5.88E-08	4.85E+05	1.09E-09	3.35E-17	3.08E+05	4.53E-07	1.29E+05	2.35E-07	7.71E+04	5.46E-08	8.02E-10	2.28E-09	1.23E-07	1.01E-08	2.97E-08	6.21E-09	0.00E+00	2.70E-10	8.74E-13	1.36E-24	1.58E-20	3.90E-34	2.82E-27	3.16E-41	2.22E-28	3.37E-33	6.24E-35	3.41E-24	8.96E-08	3.40E-41	1.52E-14	2.84E-15	8.01E-20	2.34E-29	1.34E-47	3.36E-41	3.68E-36	0.00E+00	2.69E-23	1.55E-09	3.16E-08	6.58E-25	4.70E-25	1.13E-08	9.78E-09	7.99E-24
2.85E-09	900	4.08E+18	0.00E+00	5.95E-08	4.85E+05	1.09E-09	3.37E-17	3.08E+05	4.60E-07	1.29E+05	2.38E-07	7.71E+04	5.54E-08	8.05E-10	2.31E-09	1.25E-07	1.02E-08	3.00E-08	6.29E-09	0.00E+00	2.74E-10	8.87E-13	1.38E-24	1.61E-20	4.02E-34	2.90E-27	3.26E-41	2.25E-28	3.45E-33	6.36E-35	3.47E-24	9.08E-08	3.50E-41	1.54E-14	2.88E-15	8.13E-20	2.38E-29	1.38E-47	3.47E-41	3.80E-36	0.00E+00	2.76E-23	1.57E-09	3.21E-08	6.66E-25	4.76E-25	1.14E-08	9.91E-09	8.21E-24
2.86E-09	900	4.08E+18	0.00E+00	6.03E-08	4.85E+05	1.09E-09	3.40E-17	3.08E+05	4.66E-07	1.29E+05	2.41E-07	7.71E+04	5.62E-08	8.08E-10	2.35E-09	1.26E-07	1.04E-08	3.03E-08	6.37E-09	0.00E+00	2.78E-10	9.00E-13	1.41E-24	1.64E-20	4.15E-34	2.99E-27	3.36E-41	2.29E-28	3.54E-33	6.48E-35	3.53E-24	9.20E-08	3.61E-41	1.56E-14	2.92E-15	8.27E-20	2.43E-29	1.43E-47	3.58E-41	3.92E-36	0.00E+00	2.84E-23	1.59E-09	3.25E-08	6.75E-25	4.83E-25	1.16E-08	1.00E-08	8.44E-24
2.87E-09	900	4.08E+18	0.00E+00	6.11E-08	4.85E+05	1.09E-09	3.42E-17	3.08E+05	4.72E-07	1.29E+05	2.44E-07	7.71E+04	5.69E-08	8.11E-10	2.38E-09	1.28E-07	1.05E-08	3.06E-08	6.46E-09	0.00E+00	2.82E-10	9.13E-13	1.43E-24	1.66E-20	4.28E-34	3.07E-27	3.47E-41	2.33E-28	3.63E-33	6.60E-35	3.60E-24	9.33E-08	3.73E-41	1.58E-14	2.96E-15	8.40E-20	2.47E-29	1.47E-47	3.70E-41	4.04E-36	0.00E+00	2.91E-23	1.61E-09	3.29E-08	6.84E-25	4.89E-25	1.17E-08	1.02E-08	8.67E-24
2.88E-09	900	4.08E+18	0.00E+00	6.19E-08	4.85E+05	1.09E-09	3.44E-17	3.08E+05	4.78E-07	1.29E+05	2.48E-07	7.71E+04	5.77E-08	8.14E-10	2.41E-09	1.30E-07	1.07E-08	3.09E-08	6.55E-09	0.00E+00	2.86E-10	9.26E-13	1.45E-24	1.69E-20	4.41E-34	3.17E-27	3.58E-41	2.36E-28	3.72E-33	6.72E-35	3.66E-24	9.45E-08	3.84E-41	1.61E-14	3.00E-15	8.53E-20	2.52E-29	1.52E-47	3.82E-41	4.17E-36	0.00E+00	2.99E-23	1.63E-09	3.34E-08	6.93E-25	4.96E-25	1.19E-08	1.03E-08	8.90E-24
2.89E-09	900	4.08E+18	0.00E+00	6.27E-08	4.85E+05	1.09E-09	3.47E-17	3.08E+05	4.85E-07	1.29E+05	2.51E-07	7.71E+04	5.85E-08	8.17E-10	2.44E-09	1.31E-07	1.08E-08	3.12E-08	6.64E-09	0.00E+00	2.90E-10	9.40E-13	1.47E-24	1.72E-20	4.55E-34	3.26E-27	3.69E-41	2.40E-28	3.81E-33	6.84E-35	3.73E-24	9.58E-08	3.96E-41	1.63E-14	3.04E-15	8.67E-20	2.56E-29	1.57E-47	3.94E-41	4.30E-36	0.00E+00	3.07E-23	1.65E-09	3.38E-08	7.02E-25	5.03E-25	1.20E-08	1.04E-08	9.15E-24
2.90E-09	900	4.08E+18	0.00E+00	6.35E-08	4.85E+05	1.09E-09	3.49E-17	3.08E+05	4.91E-07	1.29E+05	2.54E-07	7.71E+04	5.94E-08	8.20E-10	2.48E-09	1.33E-07	1.10E-08	3.15E-08	6.73E-09	0.00E+00	2.94E-10	9.53E-13	1.50E-24	1.74E-20	4.69E-34	3.36E-27	3.81E-41	2.44E-28	3.90E-33	6.96E-35	3.80E-24	9.70E-08	4.09E-41	1.65E-14	3.09E-15	8.81E-20	2.61E-29	1.63E-47	4.07E-41	4.44E-36	0.00E+00	3.15E-23	1.67E-09	3.43E-08	7.11E-25	5.10E-25	1.22E-08	1.06E-08	9.40E-24
2.91E-09	900	4.08E+18	0.00E+00	6.43E-08	4.85E+05	1.09E-09	3.52E-17	3.08E+05	4.98E-07	1.29E+05	2.58E-07	7.71E+04	6.02E-08	8.23E-10	2.51E-09	1.35E-07	1.11E-08	3.18E-08	6.82E-09	0.00E+00	2.98E-10	9.67E-13	1.52E-24	1.77E-20	4.83E-34	3.45E-27	3.93E-41	2.48E-28	4.00E-33	7.09E-35	3.87E-24	9.83E-08	4.22E-41	1.68E-14	3.13E-15	8.95E-20	2.66E-29	1.68E-47	4.20E-41	4.58E-36	0.00E+00	3.23E-23	1.69E-09	3.47E-08	7.20E-25	5.17E-25	1.23E-08	1.07E-08	9.66E-24
2.92E-09	900	4.08E+18	0.00E+00	6.52E-08	4.85E+05	1.09E-09	3.54E-17	3.08E+05	5.04E-07	1.29E+05	2.61E-07	7.71E+04	6.10E-08	8.26E-10	2.55E-09	1.37E-07	1.13E-08	3.21E-08	6.91E-09	0.00E+00	3.02E-10	9.81E-13	1.55E-24	1.80E-20	4.98E-34	3.56E-27	4.06E-41	2.51E-28	4.10E-33	7.22E-35	3.94E-24	9.96E-08	4.35E-41	1.70E-14	3.17E-15	9.09E-20	2.71E-29	1.74E-47	4.34E-41	4.73E-36	0.00E+00	3.32E-23	1.71E-09	3.52E-08	7.29E-25	5.24E-25	1.25E-08	1.08E-08	9.92E-24
2.93E-09	900	4.08E+18	0.00E+00	6.60E-08	4.85E+05	1.09E-09	3.57E-17	3.08E+05	5.11E-07	1.29E+05	2.65E-07	7.71E+04	6.19E-08	8.29E-10	2.58E-09	1.38E-07	1.14E-08	3.25E-08	7.00E-09	0.00E+00	3.07E-10	9.95E-13	1.57E-24	1.83E-20	5.14E-34	3.66E-27	4.19E-41	2.55E-28	4.20E-33	7.35E-35	4.01E-24	1.01E-07	4.48E-41	1.72E-14	3.22E-15	9.24E-20	2.76E-29	1.79E-47	4.48E-41	4.87E-36	0.00E+00	3.41E-23	1.74E-09	3.57E-08	7.39E-25	5.31E-25	1.27E-08	1.10E-08	1.02E-23
2.94E-09	900	4.08E+18	0.00E+00	6.69E-08	4.85E+05	1.09E-09	3.59E-17	3.08E+05	5.18E-07	1.29E+05	2.68E-07	7.71E+04	6.27E-08	8.32E-10	2.62E-09	1.40E-07	1.16E-08	3.28E-08	7.10E-09	0.00E+00	3.11E-10	1.01E-12	1.60E-24	1.86E-20	5.30E-34	3.77E-27	4.32E-41	2.59E-28	4.31E-33	7.49E-35	4.08E-24	1.02E-07	4.62E-41	1.75E-14	3.26E-15	9.39E-20	2.81E-29	1.85E-47	4.62E-41	5.03E-36	0.00E+00	3.50E-23	1.76E-09	3.62E-08	7.48E-25	5.38E-25	1.28E-08	1.11E-08	1.05E-23
2.95E-09	900	4.08E+18	0.00E+00	6.77E-08	4.85E+05	1.09E-09	3.62E-17	3.08E+05	5.25E-07	1.29E+05	2.72E-07	7.71E+04	6.36E-08	8.36E-10	2.65E-09	1.42E-07	1.18E-08	3.31E-08	7.19E-09	0.00E+00	3.15E-10	1.02E-12	1.62E-24	1.89E-20	5.46E-34	3.88E-27	4.45E-41	2.63E-28	4.41E-33	7.62E-35	4.16E-24	1.04E-07	4.76E-41	1.77E-14	3.31E-15	9.53E-20	2.86E-29	1.91E-47	4.77E-41	5.19E-36	0.00E+00	3.59E-23	1.78E-09	3.66E-08	7.58E-25	5.45E-25	1.30E-08	1.13E-08	1.08E-23
2.96E-09	900	4.08E+18	0.00E+00	6.86E-08	4.85E+05	1.09E-09	3.64E-17	3.08E+05	5.32E-07	1.29E+05	2.76E-07	7.71E+04	6.45E-08	8.39E-10	2.69E-09	1.44E-07	1.19E-08	3.35E-08	7.29E-09	0.00E+00	3.20E-10	1.04E-12	1.65E-24	1.92E-20	5.63E-34	3.99E-27	4.59E-41	2.68E-28	4.52E-33	7.76E-35	4.23E-24	1.05E-07	4.91E-41	1.80E-14	3.36E-15	9.69E-20	2.91E-29	1.98E-47	4.92E-41	5.35E-36	0.00E+00	3.69E-23	1.80E-09	3.71E-08	7.68E-25	5.53E-25	1.32E-08	1.14E-08	1.11E-23
2.97E-09	900	4.08E+18	0.00E+00	6.95E-08	4.85E+05	1.09E-09	3.67E-17	3.08E+05	5.39E-07	1.29E+05	2.79E-07	7.71E+04	6.53E-08	8.42E-10	2.72E-09	1.46E-07	1.21E-08	3.38E-08	7.39E-09	0.00E+00	3.24E-10	1.05E-12	1.68E-24	1.95E-20	5.80E-34	4.11E-27	4.74E-41	2.72E-28	4.63E-33	7.90E-35	4.31E-24	1.06E-07	5.06E-41	1.82E-14	3.40E-15	9.84E-20	2.96E-29	2.04E-47	5.08E-41	5.52E-36	0.00E+00	3.78E-23	1.83E-09	3.76E-08	7.78E-25	5.60E-25	1.34E-08	1.16E-08	1.14E-23
2.98E-09	900	4.08E+18	0.00E+00	7.04E-08	4.85E+05	1.09E-09	3.69E-17	3.08E+05	5.46E-07	1.29E+05	2.83E-07	7.71E+04	6.63E-08	8.45E-10	2.76E-09	1.48E-07	1.23E-08	3.42E-08	7.48E-09	0.00E+00	3.29E-10	1.07E-12	1.70E-24	1.98E-20	5.98E-34	4.23E-27	4.89E-41	2.76E-28	4.75E-33	8.04E-35	4.39E-24	1.08E-07	5.22E-41	1.85E-14	3.45E-15	9.99E-20	3.01E-29	2.11E-47	5.24E-41	5.69E-36	0.00E+00	3.88E-23	1.85E-09	3.81E-08	7.88E-25	5.68E-25	1.35E-08	1.17E-08	1.17E-23
2.99E-09	900	4.08E+18	0.00E+00	7.13E-08	4.85E+05	1.09E-09	3.72E-17	3.08E+05	5.53E-07	1.29E+05	2.87E-07	7.71E+04	6.72E-08	8.48E-10	2.80E-09	1.50E-07	1.24E-08	3.45E-08	7.59E-09	0.00E+00	3.34E-10	1.08E-12	1.73E-24	2.01E-20	6.16E-34	4.36E-27	5.04E-41	2.80E-28	4.87E-33	8.19E-35	4.46E-24	1.09E-07	5.38E-41	1.88E-14	3.50E-15	1.02E-19	3.07E-29	2.18E-47	5.40E-41	5.87E-36	0.00E+00	3.99E-23	1.88E-09	3.87E-08	7.98E-25	5.76E-25	1.37E-08	1.19E-08	1.20E-23
3.00E-09	900	4.08E+18	0.00E+00	7.23E-08	4.85E+05	1.09E-09	3.74E-17	3.08E+05	5.60E-07	1.29E+05	2.91E-07	7.71E+04	6.81E-08	8.51E-10	2.84E-09	1.52E-07	1.26E-08	3.49E-08	7.69E-09	0.00E+00	3.38E-10	1.10E-12	1.76E-24	2.04E-20	6.35E-34	4.48E-27	5.20E-41	2.85E-28	4.99E-33	8.33E-35	4.54E-24	1.11E-07	5.55E-41	1.90E-14	3.55E-15	1.03E-19	3.12E-29	2.25E-47	5.58E-41	6.05E-36	0.00E+00	4.09E-23	1.90E-09	3.92E-08	8.09E-25	5.84E-25	1.39E-08	1.20E-08	1.23E-23
3.01E-09	900	4.08E+18	0.00E+00	7.32E-08	4.85E+05	1.09E-09	3.77E-17	3.08E+05	5.68E-07	1.29E+05	2.95E-07	7.71E+04	6.90E-08	8.54E-10	2.88E-09	1.54E-07	1.28E-08	3.52E-08	7.79E-09	0.00E+00	3.43E-10	1.12E-12	1.78E-24	2.07E-20	6.54E-34	4.61E-27	5.36E-41	2.89E-28	5.11E-33	8.48E-35	4.63E-24	1.12E-07	5.72E-41	1.93E-14	3.60E-15	1.05E-19	3.18E-29	2.32E-47	5.75E-41	6.24E-36	0.00E+00	4.20E-23	1.92E-09	3.97E-08	8.19E-25	5.91E-25	1.41E-08	1.22E-08	1.26E-23
3.02E-09	900	4.08E+18	0.00E+00	7.41E-08	4.85E+05	1.09E-09	3.79E-17	3.08E+05	5.75E-07	1.29E+05	2.98E-07	7.71E+04	7.00E-08	8.57E-10	2.92E-09	1.56E-07	1.29E-08	3.56E-08	7.89E-09	0.00E+00	3.48E-10	1.13E-12	1.81E-24	2.10E-20	6.74E-34	4.75E-27	5.53E-41	2.94E-28	5.24E-33	8.63E-35	4.71E-24	1.14E-07	5.89E-41	1.96E-14	3.65E-15	1.06E-19	3.23E-29	2.39E-47	5.93E-41	6.43E-36	0.00E+00	4.31E-23	1.95E-09	4.02E-08	8.30E-25	5.99E-25	1.43E-08	1.23E-08	1.30E-23
3.03E-09	900	4.08E+18	0.00E+00	7.51E-08	4.85E+05	1.09E-09	3.82E-17	3.08E+05	5.83E-07	1.29E+05	3.02E-07	7.71E+04	7.09E-08	8.60E-10	2.96E-09	1.58E-07	1.31E-08	3.60E-08	8.00E-09	0.00E+00	3.53E-10	1.15E-12	1.84E-24	2.14E-20	6.95E-34	4.89E-27	5.70E-41	2.98E-28	5.37E-33	8.79E-35	4.79E-24	1.15E-07	6.07E-41	1.99E-14	3.70E-15	1.08E-19	3.29E-29	2.47E-47	6.12E-41	6.63E-36	0.00E+00	4.43E-23	1.98E-09	4.08E-08	8.41E-25	6.08E-25	1.45E-08	1.25E-08	1.33E-23
3.04E-09	900	4.08E+18	0.00E+00	7.61E-08	4.85E+05	1.09E-09	3.84E-17	3.08E+05	5.91E-07	1.29E+05	3.06E-07	7.71E+04	7.19E-08	8.63E-10	3.00E-09	1.60E-07	1.33E-08	3.64E-08	8.11E-09	0.00E+00	3.58E-10	1.16E-12	1.87E-24	2.17E-20	7.16E-34	5.03E-27	5.88E-41	3.03E-28	5.51E-33	8.94E-35	4.88E-24	1.17E-07	6.26E-41	2.01E-14	3.75E-15	1.10E-19	3.35E-29	2.55E-47	6.31E-41	6.84E-36	0.00E+00	4.54E-23	2.00E-09	4.13E-08	8.52E-25	6.16E-25	1.47E-08	1.27E-08	1.37E-23
3.05E-09	900	4.08E+18	0.00E+00	7.71E-08	4.85E+05	1.09E-09	3.87E-17	3.08E+05	5.99E-07	1.29E+05	3.11E-07	7.71E+04	7.29E-08	8.66E-10	3.04E-09	1.62E-07	1.35E-08	3.67E-08	8.22E-09	0.00E+00	3.63E-10	1.18E-12	1.90E-24	2.21E-20	7.38E-34	5.18E-27	6.06E-41	3.07E-28	5.64E-33	9.10E-35	4.96E-24	1.18E-07	6.45E-41	2.04E-14	3.80E-15	1.11E-19	3.41E-29	2.64E-47	6.51E-41	7.05E-36	0.00E+00	4.66E-23	2.03E-09	4.19E-08	8.63E-25	6.24E-25	1.48E-08	1.28E-08	1.41E-23
3.06E-09	900	4.08E+18	0.00E+00	7.81E-08	4.85E+05	1.09E-09	3.90E-17	3.08E+05	6.07E-07	1.29E+05	3.15E-07	7.71E+04	7.39E-08	8.69E-10	3.08E-09	1.64E-07	1.37E-08	3.71E-08	8.33E-09	0.00E+00	3.68E-10	1.20E-12	1.93E-24	2.24E-20	7.60E-34	5.33E-27	6.25E-41	3.12E-28	5.79E-33	9.26E-35	5.05E-24	1.20E-07	6.65E-41	2.07E-14	3.85E-15	1.13E-19	3.47E-29	2.72E-47	6.72E-41	7.27E-36	0.00E+00	4.79E-23	2.05E-09	4.24E-08	8.74E-25	6.33E-25	1.50E-08	1.30E-08	1.45E-23
3.07E-09	900	4.08E+18	0.00E+00	7.91E-08	4.85E+05	1.09E-09	3.92E-17	3.08E+05	6.15E-07	1.29E+05	3.19E-07	7.71E+04	7.49E-08	8.72E-10	3.12E-09	1.66E-07	1.39E-08	3.75E-08	8.44E-09	0.00E+00	3.73E-10	1.22E-12	1.96E-24	2.27E-20	7.83E-34	5.48E-27	6.45E-41	3.17E-28	5.93E-33	9.42E-35	5.14E-24	1.21E-07	6.85E-41	2.10E-14	3.91E-15	1.15E-19	3.53E-29	2.81E-47	6.93E-41	7.50E-36	0.00E+00	4.92E-23	2.08E-09	4.30E-08	8.85E-25	6.41E-25	1.52E-08	1.32E-08	1.49E-23
3.08E-09	900	4.08E+18	0.00E+00	8.01E-08	4.85E+05	1.09E-09	3.95E-17	3.08E+05	6.23E-07	1.29E+05	3.23E-07	7.71E+04	7.60E-08	8.75E-10	3.16E-09	1.68E-07	1.41E-08	3.79E-08	8.55E-09	0.00E+00	3.79E-10	1.23E-12	1.99E-24	2.31E-20	8.07E-34	5.64E-27	6.65E-41	3.22E-28	6.08E-33	9.59E-35	5.23E-24	1.23E-07	7.06E-41	2.13E-14	3.96E-15	1.17E-19	3.59E-29	2.90E-47	7.15E-41	7.73E-36	0.00E+00	5.05E-23	2.11E-09	4.36E-08	8.97E-25	6.50E-25	1.54E-08	1.33E-08	1.53E-23
3.09E-09	900	4.08E+18	0.00E+00	8.11E-08	4.85E+05	1.09E-09	3.97E-17	3.08E+05	6.31E-07	1.29E+05	3.27E-07	7.71E+04	7.70E-08	8.78E-10	3.20E-09	1.71E-07	1.42E-08	3.83E-08	8.67E-09	0.00E+00	3.84E-10	1.25E-12	2.02E-24	2.35E-20	8.31E-34	5.80E-27	6.85E-41	3.27E-28	6.23E-33	9.76E-35	5.32E-24	1.25E-07	7.27E-41	2.16E-14	4.02E-15	1.19E-19	3.66E-29	2.99E-47	7.37E-41	7.97E-36	0.00E+00	5.18E-23	2.13E-09	4.41E-08	9.08E-25	6.59E-25	1.56E-08	1.35E-08	1.57E-23
3.10E-09	900	4.08E+18	0.00E+00	8.22E-08	4.85E+05	1.09E-09	4.00E-17	3.08E+05	6.39E-07	1.29E+05	3.32E-07	7.71E+04	7.80E-08	8.81E-10	3.25E-09	1.73E-07	1.44E-08	3.87E-08	8.78E-09	0.00E+00	3.89E-10	1.27E-12	2.05E-24	2.38E-20	8.56E-34	5.97E-27	7.06E-41	3.32E-28	6.39E-33	9.93E-35	5.42E-24	1.26E-07	7.49E-41	2.19E-14	4.07E-15	1.20E-19	3.72E-29	3.09E-47	7.60E-41	8.21E-36	0.00E+00	5.32E-23	2.16E-09	4.47E-08	9.20E-25	6.68E-25	1.59E-08	1.37E-08	1.61E-23
3.11E-09	900	4.08E+18	0.00E+00	8.33E-08	4.85E+05	1.09E-09	4.03E-17	3.08E+05	6.48E-07	1.29E+05	3.36E-07	7.71E+04	7.91E-08	8.84E-10	3.29E-09	1.75E-07	1.46E-08	3.91E-08	8.90E-09	0.00E+00	3.95E-10	1.29E-12	2.09E-24	2.42E-20	8.82E-34	6.15E-27	7.28E-41	3.37E-28	6.55E-33	1.01E-34	5.51E-24	1.28E-07	7.72E-41	2.22E-14	4.13E-15	1.22E-19	3.79E-29	3.19E-47	7.84E-41	8.46E-36	0.00E+00	5.46E-23	2.19E-09	4.53E-08	9.32E-25	6.77E-25	1.61E-08	1.39E-08	1.65E-23
3.12E-09	900	4.08E+18	0.00E+00	8.43E-08	4.85E+05	1.09E-09	4.05E-17	3.08E+05	6.56E-07	1.29E+05	3.41E-07	7.71E+04	8.02E-08	8.88E-10	3.34E-09	1.77E-07	1.48E-08	3.95E-08	9.02E-09	0.00E+00	4.00E-10	1.30E-12	2.12E-24	2.46E-20	9.09E-34	6.32E-27	7.51E-41	3.42E-28	6.71E-33	1.03E-34	5.61E-24	1.30E-07	7.96E-41	2.25E-14	4.19E-15	1.24E-19	3.85E-29	3.29E-47	8.08E-41	8.72E-36	0.00E+00	5.60E-23	2.22E-09	4.59E-08	9.44E-25	6.86E-25	1.63E-08	1.40E-08	1.70E-23
3.13E-09	900	4.08E+18	0.00E+00	8.54E-08	4.85E+05	1.09E-09	4.08E-17	3.08E+05	6.65E-07	1.29E+05	3.45E-07	7.71E+04	8.13E-08	8.91E-10	3.38E-09	1.80E-07	1.50E-08	3.99E-08	9.14E-09	0.00E+00	4.06E-10	1.32E-12	2.15E-24	2.49E-20	9.36E-34	6.51E-27	7.74E-41	3.47E-28	6.88E-33	1.05E-34	5.70E-24	1.31E-07	8.20E-41	2.28E-14	4.25E-15	1.26E-19	3.92E-29	3.40E-47	8.33E-41	8.99E-36	0.00E+00	5.75E-23	2.25E-09	4.65E-08	9.57E-25	6.95E-25	1.65E-08	1.42E-08	1.74E-23
3.14E-09	900	4.08E+18	0.00E+00	8.66E-08	4.85E+05	1.09E-09	4.11E-17	3.08E+05	6.74E-07	1.29E+05	3.50E-07	7.71E+04	8.24E-08	8.94E-10	3.43E-09	1.82E-07	1.52E-08	4.03E-08	9.26E-09	0.00E+00	4.12E-10	1.34E-12	2.19E-24	2.53E-20	9.64E-34	6.69E-27	7.98E-41	3.52E-28	7.05E-33	1.06E-34	5.80E-24	1.33E-07	8.45E-41	2.31E-14	4.30E-15	1.28E-19	3.99E-29	3.51E-47	8.59E-41	9.27E-36	0.00E+00	5.90E-23	2.28E-09	4.72E-08	9.69E-25	7.05E-25	1.67E-08	1.44E-08	1.79E-23
3.15E-09	900	4.08E+18	0.00E+00	8.77E-08	4.85E+05	1.09E-09	4.13E-17	3.08E+05	6.83E-07	1.29E+05	3.55E-07	7.71E+04	8.35E-08	8.97E-10	3.47E-09	1.84E-07	1.55E-08	4.08E-08	9.38E-09	0.00E+00	4.17E-10	1.36E-12	2.22E-24	2.57E-20	9.93E-34	6.89E-27	8.22E-41	3.58E-28	7.23E-33	1.08E-34	5.90E-24	1.35E-07	8.70E-41	2.35E-14	4.36E-15	1.30E-19	4.06E-29	3.62E-47	8.86E-41	9.55E-36	0.00E+00	6.06E-23	2.31E-09	4.78E-08	9.82E-25	7.14E-25	1.69E-08	1.46E-08	1.84E-23
3.16E-09	900	4.08E+18	0.00E+00	8.88E-08	4.85E+05	1.09E-09	4.16E-17	3.08E+05	6.92E-07	1.29E+05	3.59E-07	7.71E+04	8.47E-08	9.00E-10	3.52E-09	1.87E-07	1.57E-08	4.12E-08	9.51E-09	0.00E+00	4.23E-10	1.38E-12	2.25E-24	2.61E-20	1.02E-33	7.08E-27	8.47E-41	3.63E-28	7.41E-33	1.10E-34	6.01E-24	1.37E-07	8.96E-41	2.38E-14	4.42E-15	1.32E-19	4.13E-29	3.74E-47	9.13E-41	9.84E-36	0.00E+00	6.22E-23	2.34E-09	4.84E-08	9.94E-25	7.24E-25	1.72E-08	1.48E-08	1.89E-23
3.17E-09	900	4.08E+18	0.00E+00	9.00E-08	4.85E+05	1.09E-09	4.19E-17	3.08E+05	7.01E-07	1.29E+05	3.64E-07	7.71E+04	8.58E-08	9.03E-10	3.57E-09	1.89E-07	1.59E-08	4.16E-08	9.64E-09	0.00E+00	4.29E-10	1.40E-12	2.29E-24	2.65E-20	1.05E-33	7.29E-27	8.73E-41	3.69E-28	7.59E-33	1.12E-34	6.11E-24	1.38E-07	9.23E-41	2.41E-14	4.48E-15	1.34E-19	4.20E-29	3.86E-47	9.41E-41	1.01E-35	0.00E+00	6.38E-23	2.37E-09	4.91E-08	1.01E-24	7.33E-25	1.74E-08	1.50E-08	1.94E-23
3.18E-09	900	4.08E+18	0.00E+00	9.11E-08	4.85E+05	1.09E-09	4.21E-17	3.08E+05	7.10E-07	1.29E+05	3.69E-07	7.71E+04	8.70E-08	9.06E-10	3.62E-09	1.92E-07	1.61E-08	4.21E-08	9.76E-09	0.00E+00	4.35E-10	1.42E-12	2.33E-24	2.69E-20	1.08E-33	7.50E-27	9.00E-41	3.74E-28	7.78E-33	1.14E-34	6.21E-24	1.40E-07	9.51E-41	2.45E-14	4.55E-15	1.36E-19	4.27E-29	3.98E-47	9.70E-41	1.05E-35	0.00E+00	6.55E-23	2.40E-09	4.97E-08	1.02E-24	7.43E-25	1.76E-08	1.52E-08	1.99E-23
3.19E-09	900	4.08E+18	0.00E+00	9.23E-08	4.85E+05	1.09E-09	4.24E-17	3.08E+05	7.20E-07	1.29E+05	3.74E-07	7.71E+04	8.82E-08	9.09E-10	3.67E-09	1.94E-07	1.63E-08	4.25E-08	9.89E-09	0.00E+00	4.41E-10	1.44E-12	2.36E-24	2.73E-20	1.12E-33	7.71E-27	9.28E-41	3.80E-28	7.98E-33	1.16E-34	6.32E-24	1.42E-07	9.80E-41	2.48E-14	4.61E-15	1.38E-19	4.34E-29	4.11E-47	1.00E-40	1.08E-35	0.00E+00	6.72E-23	2.43E-09	5.04E-08	1.03E-24	7.53E-25	1.78E-08	1.54E-08	2.05E-23
3.20E-09	900	4.08E+18	0.00E+00	9.35E-08	4.85E+05	1.09E-09	4.27E-17	3.08E+05	7.29E-07	1.29E+05	3.79E-07	7.71E+04	8.94E-08	9.13E-10	3.72E-09	1.97E-07	1.65E-08	4.30E-08	1.00E-08	0.00E+00	4.47E-10	1.46E-12	2.40E-24	2.78E-20	1.15E-33	7.93E-27	9.56E-41	3.86E-28	8.18E-33	1.18E-34	6.43E-24	1.44E-07	1.01E-40	2.52E-14	4.67E-15	1.40E-19	4.42E-29	4.24E-47	1.03E-40	1.11E-35	0.00E+00	6.90E-23	2.46E-09	5.11E-08	1.05E-24	7.63E-25	1.81E-08	1.56E-08	2.10E-23
3.21E-09	900	4.08E+18	0.00E+00	9.47E-08	4.85E+05	1.09E-09	4.29E-17	3.08E+05	7.39E-07	1.29E+05	3.84E-07	7.71E+04	9.06E-08	9.16E-10	3.77E-09	2.00E-07	1.68E-08	4.34E-08	1.02E-08	0.00E+00	4.54E-10	1.48E-12	2.43E-24	2.82E-20	1.18E-33	8.16E-27	9.85E-41	3.92E-28	8.38E-33	1.20E-34	6.54E-24	1.46E-07	1.04E-40	2.55E-14	4.74E-15	1.42E-19	4.49E-29	4.38E-47	1.06E-40	1.14E-35	0.00E+00	7.08E-23	2.49E-09	5.17E-08	1.06E-24	7.74E-25	1.83E-08	1.58E-08	2.16E-23
3.22E-09	900	4.08E+18	0.00E+00	9.60E-08	4.85E+05	1.09E-09	4.32E-17	3.08E+05	7.49E-07	1.29E+05	3.89E-07	7.71E+04	9.18E-08	9.19E-10	3.82E-09	2.02E-07	1.70E-08	4.39E-08	1.03E-08	0.00E+00	4.60E-10	1.50E-12	2.47E-24	2.86E-20	1.22E-33	8.40E-27	1.02E-40	3.97E-28	8.59E-33	1.22E-34	6.65E-24	1.48E-07	1.07E-40	2.59E-14	4.80E-15	1.45E-19	4.57E-29	4.52E-47	1.10E-40	1.18E-35	0.00E+00	7.27E-23	2.52E-09	5.24E-08	1.07E-24	7.84E-25	1.86E-08	1.60E-08	2.22E-23
3.23E-09	900	4.08E+18	0.00E+00	9.72E-08	4.85E+05	1.09E-09	4.35E-17	3.08E+05	7.59E-07	1.29E+05	3.94E-07	7.71E+04	9.31E-08	9.22E-10	3.87E-09	2.05E-07	1.72E-08	4.44E-08	1.04E-08	0.00E+00	4.66E-10	1.52E-12	2.51E-24	2.90E-20	1.26E-33	8.64E-27	1.05E-40	4.03E-28	8.81E-33	1.24E-34	6.77E-24	1.50E-07	1.10E-40	2.62E-14	4.87E-15	1.47E-19	4.65E-29	4.66E-47	1.13E-40	1.21E-35	0.00E+00	7.46E-23	2.56E-09	5.31E-08	1.09E-24	7.95E-25	1.88E-08	1.62E-08	2.28E-23
3.24E-09	900	4.08E+18	0.00E+00	9.85E-08	4.85E+05	1.09E-09	4.38E-17	3.08E+05	7.69E-07	1.29E+05	3.99E-07	7.71E+04	9.44E-08	9.25E-10	3.92E-09	2.07E-07	1.75E-08	4.48E-08	1.06E-08	0.00E+00	4.73E-10	1.54E-12	2.55E-24	2.95E-20	1.29E-33	8.88E-27	1.08E-40	4.09E-28	9.03E-33	1.26E-34	6.88E-24	1.52E-07	1.14E-40	2.66E-14	4.94E-15	1.49E-19	4.73E-29	4.81E-47	1.16E-40	1.25E-35	0.00E+00	7.66E-23	2.59E-09	5.38E-08	1.10E-24	8.05E-25	1.90E-08	1.64E-08	2.34E-23
3.25E-09	900	4.08E+18	0.00E+00	9.98E-08	4.85E+05	1.09E-09	4.40E-17	3.08E+05	7.79E-07	1.29E+05	4.05E-07	7.71E+04	9.56E-08	9.28E-10	3.97E-09	2.10E-07	1.77E-08	4.53E-08	1.07E-08	0.00E+00	4.79E-10	1.56E-12	2.59E-24	2.99E-20	1.33E-33	9.14E-27	1.11E-40	4.16E-28	9.26E-33	1.28E-34	7.00E-24	1.54E-07	1.17E-40	2.70E-14	5.00E-15	1.51E-19	4.81E-29	4.96E-47	1.20E-40	1.29E-35	0.00E+00	7.86E-23	2.62E-09	5.45E-08	1.12E-24	8.16E-25	1.93E-08	1.66E-08	2.40E-23
3.26E-09	900	4.08E+18	0.00E+00	1.01E-07	4.85E+05	1.09E-09	4.43E-17	3.08E+05	7.89E-07	1.29E+05	4.10E-07	7.71E+04	9.69E-08	9.31E-10	4.03E-09	2.13E-07	1.79E-08	4.58E-08	1.09E-08	0.00E+00	4.86E-10	1.59E-12	2.63E-24	3.04E-20	1.37E-33	9.40E-27	1.14E-40	4.22E-28	9.49E-33	1.31E-34	7.12E-24	1.56E-07	1.20E-40	2.73E-14	5.07E-15	1.54E-19	4.89E-29	5.12E-47	1.24E-40	1.33E-35	0.00E+00	8.07E-23	2.66E-09	5.53E-08	1.13E-24	8.27E-25	1.96E-08	1.68E-08	2.46E-23
3.27E-09	900	4.08E+18	0.00E+00	1.02E-07	4.85E+05	1.09E-09	4.46E-17	3.08E+05	7.99E-07	1.29E+05	4.15E-07	7.71E+04	9.83E-08	9.35E-10	4.08E-09	2.16E-07	1.82E-08	4.63E-08	1.10E-08	0.00E+00	4.93E-10	1.61E-12	2.67E-24	3.09E-20	1.41E-33	9.66E-27	1.18E-40	4.28E-28	9.73E-33	1.33E-34	7.24E-24	1.58E-07	1.24E-40	2.77E-14	5.14E-15	1.56E-19	4.97E-29	5.28E-47	1.27E-40	1.37E-35	0.00E+00	8.28E-23	2.69E-09	5.60E-08	1.15E-24	8.38E-25	1.98E-08	1.70E-08	2.53E-23
3.28E-09	900	4.08E+18	0.00E+00	1.04E-07	4.85E+05	1.09E-09	4.49E-17	3.08E+05	8.10E-07	1.29E+05	4.21E-07	7.71E+04	9.96E-08	9.38E-10	4.13E-09	2.19E-07	1.84E-08	4.68E-08	1.11E-08	0.00E+00	4.99E-10	1.63E-12	2.71E-24	3.13E-20	1.45E-33	9.94E-27	1.21E-40	4.35E-28	9.97E-33	1.35E-34	7.36E-24	1.60E-07	1.28E-40	2.81E-14	5.21E-15	1.58E-19	5.06E-29	5.45E-47	1.31E-40	1.41E-35	0.00E+00	8.50E-23	2.73E-09	5.67E-08	1.16E-24	8.50E-25	2.01E-08	1.72E-08	2.60E-23
3.29E-09	900	4.08E+18	0.00E+00	1.05E-07	4.85E+05	1.09E-09	4.52E-17	3.08E+05	8.21E-07	1.29E+05	4.26E-07	7.71E+04	1.01E-07	9.41E-10	4.19E-09	2.21E-07	1.87E-08	4.73E-08	1.13E-08	0.00E+00	5.06E-10	1.65E-12	2.75E-24	3.18E-20	1.50E-33	1.02E-26	1.25E-40	4.41E-28	1.02E-32	1.37E-34	7.49E-24	1.62E-07	1.32E-40	2.85E-14	5.28E-15	1.61E-19	5.14E-29	5.62E-47	1.35E-40	1.45E-35	0.00E+00	8.73E-23	2.76E-09	5.75E-08	1.18E-24	8.61E-25	2.03E-08	1.75E-08	2.67E-23
3.30E-09	900	4.08E+18	0.00E+00	1.06E-07	4.85E+05	1.09E-09	4.54E-17	3.08E+05	8.32E-07	1.29E+05	4.32E-07	7.71E+04	1.02E-07	9.44E-10	4.25E-09	2.24E-07	1.89E-08	4.78E-08	1.14E-08	0.00E+00	5.13E-10	1.68E-12	2.79E-24	3.23E-20	1.54E-33	1.05E-26	1.29E-40	4.48E-28	1.05E-32	1.40E-34	7.61E-24	1.64E-07	1.36E-40	2.89E-14	5.36E-15	1.63E-19	5.23E-29	5.80E-47	1.39E-40	1.49E-35	0.00E+00	8.96E-23	2.80E-09	5.83E-08	1.19E-24	8.72E-25	2.06E-08	1.77E-08	2.74E-23
3.31E-09	900	4.08E+18	0.00E+00	1.08E-07	4.85E+05	1.09E-09	4.57E-17	3.08E+05	8.42E-07	1.29E+05	4.38E-07	7.71E+04	1.04E-07	9.47E-10	4.30E-09	2.27E-07	1.92E-08	4.83E-08	1.16E-08	0.00E+00	5.20E-10	1.70E-12	2.84E-24	3.28E-20	1.59E-33	1.08E-26	1.33E-40	4.54E-28	1.07E-32	1.42E-34	7.74E-24	1.66E-07	1.40E-40	2.93E-14	5.43E-15	1.66E-19	5.32E-29	5.98E-47	1.44E-40	1.54E-35	0.00E+00	9.19E-23	2.83E-09	5.90E-08	1.21E-24	8.84E-25	2.09E-08	1.79E-08	2.81E-23
3.32E-09	900	4.08E+18	0.00E+00	1.09E-07	4.85E+05	1.09E-09	4.60E-17	3.08E+05	8.54E-07	1.29E+05	4.44E-07	7.71E+04	1.05E-07	9.50E-10	4.36E-09	2.30E-07	1.94E-08	4.88E-08	1.18E-08	0.00E+00	5.28E-10	1.72E-12	2.88E-24	3.33E-20	1.63E-33	1.11E-26	1.37E-40	4.61E-28	1.10E-32	1.44E-34	7.87E-24	1.69E-07	1.44E-40	2.97E-14	5.50E-15	1.68E-19	5.41E-29	6.17E-47	1.48E-40	1.59E-35	0.00E+00	9.43E-23	2.87E-09	5.98E-08	1.22E-24	8.96E-25	2.12E-08	1.82E-08	2.89E-23
3.33E-09	900	4.08E+18	0.00E+00	1.11E-07	4.85E+05	1.09E-09	4.63E-17	3.08E+05	8.65E-07	1.29E+05	4.49E-07	7.71E+04	1.07E-07	9.54E-10	4.42E-09	2.33E-07	1.97E-08	4.93E-08	1.19E-08	0.00E+00	5.35E-10	1.75E-12	2.92E-24	3.38E-20	1.68E-33	1.14E-26	1.41E-40	4.68E-28	1.13E-32	1.47E-34	8.00E-24	1.71E-07	1.48E-40	3.01E-14	5.58E-15	1.71E-19	5.50E-29	6.36E-47	1.52E-40	1.63E-35	0.00E+00	9.68E-23	2.91E-09	6.06E-08	1.24E-24	9.08E-25	2.14E-08	1.84E-08	2.97E-23
3.34E-09	900	4.08E+18	0.00E+00	1.12E-07	4.85E+05	1.09E-09	4.66E-17	3.08E+05	8.76E-07	1.29E+05	4.55E-07	7.71E+04	1.08E-07	9.57E-10	4.48E-09	2.36E-07	2.00E-08	4.99E-08	1.21E-08	0.00E+00	5.42E-10	1.77E-12	2.97E-24	3.43E-20	1.73E-33	1.18E-26	1.45E-40	4.75E-28	1.16E-32	1.49E-34	8.14E-24	1.73E-07	1.52E-40	3.05E-14	5.65E-15	1.73E-19	5.59E-29	6.56E-47	1.57E-40	1.68E-35	0.00E+00	9.94E-23	2.95E-09	6.14E-08	1.25E-24	9.20E-25	2.17E-08	1.86E-08	3.05E-23
3.35E-09	900	4.08E+18	0.00E+00	1.13E-07	4.85E+05	1.09E-09	4.68E-17	3.08E+05	8.88E-07	1.29E+05	4.61E-07	7.71E+04	1.09E-07	9.60E-10	4.54E-09	2.39E-07	2.02E-08	5.04E-08	1.22E-08	0.00E+00	5.50E-10	1.80E-12	3.01E-24	3.48E-20	1.78E-33	1.21E-26	1.50E-40	4.82E-28	1.19E-32	1.52E-34	8.27E-24	1.75E-07	1.57E-40	3.09E-14	5.73E-15	1.76E-19	5.68E-29	6.77E-47	1.62E-40	1.73E-35	0.00E+00	1.02E-22	2.98E-09	6.22E-08	1.27E-24	9.32E-25	2.20E-08	1.89E-08	3.13E-23
3.36E-09	900	4.08E+18	0.00E+00	1.15E-07	4.85E+05	1.09E-09	4.71E-17	3.08E+05	8.99E-07	1.29E+05	4.68E-07	7.71E+04	1.11E-07	9.63E-10	4.60E-09	2.43E-07	2.05E-08	5.10E-08	1.24E-08	0.00E+00	5.57E-10	1.82E-12	3.06E-24	3.53E-20	1.83E-33	1.24E-26	1.54E-40	4.89E-28	1.22E-32	1.54E-34	8.41E-24	1.78E-07	1.61E-40	3.14E-14	5.81E-15	1.78E-19	5.78E-29	6.98E-47	1.67E-40	1.78E-35	0.00E+00	1.05E-22	3.02E-09	6.30E-08	1.29E-24	9.45E-25	2.23E-08	1.91E-08	3.21E-23
3.37E-09	900	4.08E+18	0.00E+00	1.16E-07	4.85E+05	1.09E-09	4.74E-17	3.08E+05	9.11E-07	1.29E+05	4.74E-07	7.71E+04	1.12E-07	9.67E-10	4.66E-09	2.46E-07	2.08E-08	5.15E-08	1.26E-08	0.00E+00	5.65E-10	1.85E-12	3.11E-24	3.58E-20	1.89E-33	1.28E-26	1.59E-40	4.96E-28	1.25E-32	1.57E-34	8.55E-24	1.80E-07	1.66E-40	3.18E-14	5.89E-15	1.81E-19	5.88E-29	7.19E-47	1.72E-40	1.84E-35	0.00E+00	1.07E-22	3.06E-09	6.39E-08	1.30E-24	9.58E-25	2.26E-08	1.94E-08	3.30E-23
3.38E-09	900	4.08E+18	0.00E+00	1.18E-07	4.85E+05	1.09E-09	4.77E-17	3.08E+05	9.23E-07	1.29E+05	4.80E-07	7.71E+04	1.14E-07	9.70E-10	4.72E-09	2.49E-07	2.11E-08	5.21E-08	1.27E-08	0.00E+00	5.73E-10	1.87E-12	3.15E-24	3.64E-20	1.94E-33	1.31E-26	1.63E-40	5.04E-28	1.28E-32	1.60E-34	8.69E-24	1.82E-07	1.71E-40	3.22E-14	5.97E-15	1.84E-19	5.97E-29	7.42E-47	1.77E-40	1.89E-35	0.00E+00	1.10E-22	3.10E-09	6.47E-08	1.32E-24	9.70E-25	2.29E-08	1.96E-08	3.39E-23
3.39E-09	900	4.08E+18	0.00E+00	1.19E-07	4.85E+05	1.09E-09	4.80E-17	3.08E+05	9.36E-07	1.29E+05	4.86E-07	7.71E+04	1.15E-07	9.73E-10	4.79E-09	2.52E-07	2.14E-08	5.26E-08	1.29E-08	0.00E+00	5.81E-10	1.90E-12	3.20E-24	3.69E-20	2.00E-33	1.35E-26	1.68E-40	5.11E-28	1.31E-32	1.62E-34	8.84E-24	1.85E-07	1.76E-40	3.27E-14	6.05E-15	1.86E-19	6.07E-29	7.65E-47	1.82E-40	1.95E-35	0.00E+00	1.13E-22	3.14E-09	6.56E-08	1.34E-24	9.83E-25	2.32E-08	1.99E-08	3.48E-23
3.40E-09	900	4.08E+18	0.00E+00	1.21E-07	4.85E+05	1.09E-09	4.83E-17	3.08E+05	9.48E-07	1.29E+05	4.93E-07	7.71E+04	1.17E-07	9.76E-10	4.85E-09	2.56E-07	2.16E-08	5.32E-08	1.31E-08	0.00E+00	5.89E-10	1.93E-12	3.25E-24	3.75E-20	2.06E-33	1.39E-26	1.73E-40	5.18E-28	1.34E-32	1.65E-34	8.98E-24	1.87E-07	1.81E-40	3.31E-14	6.13E-15	1.89E-19	6.17E-29	7.89E-47	1.88E-40	2.01E-35	0.00E+00	1.16E-22	3.18E-09	6.64E-08	1.36E-24	9.96E-25	2.35E-08	2.01E-08	3.57E-23
3.41E-09	900	4.08E+18	0.00E+00	1.23E-07	4.85E+05	1.09E-09	4.86E-17	3.08E+05	9.60E-07	1.29E+05	4.99E-07	7.71E+04	1.19E-07	9.79E-10	4.92E-09	2.59E-07	2.19E-08	5.38E-08	1.32E-08	0.00E+00	5.97E-10	1.95E-12	3.30E-24	3.80E-20	2.12E-33	1.43E-26	1.78E-40	5.26E-28	1.38E-32	1.68E-34	9.13E-24	1.90E-07	1.87E-40	3.36E-14	6.22E-15	1.92E-19	6.28E-29	8.13E-47	1.93E-40	2.06E-35	0.00E+00	1.19E-22	3.22E-09	6.73E-08	1.37E-24	1.01E-24	2.38E-08	2.04E-08	3.67E-23
3.42E-09	900	4.08E+18	0.00E+00	1.24E-07	4.85E+05	1.09E-09	4.89E-17	3.08E+05	9.73E-07	1.29E+05	5.06E-07	7.71E+04	1.20E-07	9.83E-10	4.98E-09	2.62E-07	2.22E-08	5.44E-08	1.34E-08	0.00E+00	6.05E-10	1.98E-12	3.35E-24	3.86E-20	2.18E-33	1.47E-26	1.84E-40	5.34E-28	1.41E-32	1.70E-34	9.28E-24	1.92E-07	1.92E-40	3.40E-14	6.30E-15	1.95E-19	6.38E-29	8.39E-47	1.99E-40	2.13E-35	0.00E+00	1.22E-22	3.27E-09	6.82E-08	1.39E-24	1.02E-24	2.41E-08	2.07E-08	3.77E-23
3.43E-09	900	4.08E+18	0.00E+00	1.26E-07	4.85E+05	1.09E-09	4.92E-17	3.08E+05	9.86E-07	1.29E+05	5.13E-07	7.71E+04	1.22E-07	9.86E-10	5.05E-09	2.66E-07	2.25E-08	5.50E-08	1.36E-08	0.00E+00	6.13E-10	2.01E-12	3.40E-24	3.91E-20	2.24E-33	1.51E-26	1.89E-40	5.42E-28	1.45E-32	1.73E-34	9.44E-24	1.95E-07	1.98E-40	3.45E-14	6.39E-15	1.98E-19	6.48E-29	8.65E-47	2.05E-40	2.19E-35	0.00E+00	1.26E-22	3.31E-09	6.91E-08	1.41E-24	1.04E-24	2.44E-08	2.09E-08	3.87E-23
3.44E-09	900	4.08E+18	0.00E+00	1.27E-07	4.85E+05	1.09E-09	4.95E-17	3.08E+05	9.99E-07	1.29E+05	5.19E-07	7.71E+04	1.23E-07	9.89E-10	5.12E-09	2.69E-07	2.28E-08	5.56E-08	1.38E-08	0.00E+00	6.22E-10	2.04E-12	3.45E-24	3.97E-20	2.31E-33	1.55E-26	1.95E-40	5.50E-28	1.48E-32	1.76E-34	9.59E-24	1.97E-07	2.04E-40	3.50E-14	6.47E-15	2.01E-19	6.59E-29	8.91E-47	2.11E-40	2.25E-35	0.00E+00	1.29E-22	3.35E-09	7.00E-08	1.43E-24	1.05E-24	2.47E-08	2.12E-08	3.97E-23
3.45E-09	900	4.08E+18	0.00E+00	1.29E-07	4.85E+05	1.09E-09	4.98E-17	3.08E+05	1.01E-06	1.29E+05	5.26E-07	7.71E+04	1.25E-07	9.93E-10	5.18E-09	2.73E-07	2.31E-08	5.62E-08	1.39E-08	0.00E+00	6.30E-10	2.06E-12	3.50E-24	4.03E-20	2.37E-33	1.60E-26	2.01E-40	5.58E-28	1.52E-32	1.79E-34	9.75E-24	2.00E-07	2.10E-40	3.55E-14	6.56E-15	2.04E-19	6.70E-29	9.19E-47	2.17E-40	2.32E-35	0.00E+00	1.32E-22	3.40E-09	7.09E-08	1.45E-24	1.06E-24	2.51E-08	2.15E-08	4.08E-23
3.46E-09	900	4.08E+18	0.00E+00	1.31E-07	4.85E+05	1.09E-09	5.01E-17	3.08E+05	1.03E-06	1.29E+05	5.33E-07	7.71E+04	1.27E-07	9.96E-10	5.25E-09	2.76E-07	2.35E-08	5.68E-08	1.41E-08	0.00E+00	6.39E-10	2.09E-12	3.56E-24	4.09E-20	2.44E-33	1.64E-26	2.07E-40	5.66E-28	1.56E-32	1.82E-34	9.91E-24	2.02E-07	2.16E-40	3.59E-14	6.65E-15	2.07E-19	6.81E-29	9.47E-47	2.24E-40	2.39E-35	0.00E+00	1.36E-22	3.44E-09	7.19E-08	1.46E-24	1.08E-24	2.54E-08	2.18E-08	4.18E-23
3.47E-09	900	4.08E+18	0.00E+00	1.32E-07	4.85E+05	1.09E-09	5.04E-17	3.08E+05	1.04E-06	1.29E+05	5.40E-07	7.71E+04	1.29E-07	9.99E-10	5.32E-09	2.80E-07	2.38E-08	5.74E-08	1.43E-08	0.00E+00	6.48E-10	2.12E-12	3.61E-24	4.15E-20	2.51E-33	1.69E-26	2.13E-40	5.74E-28	1.60E-32	1.85E-34	1.01E-23	2.05E-07	2.22E-40	3.64E-14	6.74E-15	2.10E-19	6.92E-29	9.77E-47	2.31E-40	2.46E-35	0.00E+00	1.39E-22	3.48E-09	7.28E-08	1.48E-24	1.09E-24	2.57E-08	2.20E-08	4.30E-23
3.48E-09	900	4.08E+18	0.00E+00	1.34E-07	4.85E+05	1.09E-09	5.06E-17	3.08E+05	1.05E-06	1.29E+05	5.47E-07	7.71E+04	1.30E-07	1.00E-09	5.40E-09	2.84E-07	2.41E-08	5.81E-08	1.45E-08	0.00E+00	6.57E-10	2.15E-12	3.66E-24	4.21E-20	2.58E-33	1.73E-26	2.19E-40	5.83E-28	1.64E-32	1.88E-34	1.02E-23	2.08E-07	2.29E-40	3.69E-14	6.83E-15	2.13E-19	7.03E-29	1.01E-46	2.38E-40	2.53E-35	0.00E+00	1.43E-22	3.53E-09	7.38E-08	1.50E-24	1.11E-24	2.61E-08	2.23E-08	4.41E-23
3.49E-09	900	4.08E+18	0.00E+00	1.36E-07	4.85E+05	1.09E-09	5.09E-17	3.08E+05	1.07E-06	1.29E+05	5.55E-07	7.71E+04	1.32E-07	1.01E-09	5.47E-09	2.87E-07	2.44E-08	5.87E-08	1.47E-08	0.00E+00	6.65E-10	2.18E-12	3.72E-24	4.28E-20	2.66E-33	1.78E-26	2.26E-40	5.91E-28	1.68E-32	1.91E-34	1.04E-23	2.10E-07	2.35E-40	3.74E-14	6.92E-15	2.16E-19	7.15E-29	1.04E-46	2.45E-40	2.61E-35	0.00E+00	1.47E-22	3.58E-09	7.48E-08	1.52E-24	1.12E-24	2.64E-08	2.26E-08	4.53E-23
3.50E-09	900	4.08E+18	0.00E+00	1.38E-07	4.85E+05	1.09E-09	5.12E-17	3.08E+05	1.08E-06	1.29E+05	5.62E-07	7.71E+04	1.34E-07	1.01E-09	5.54E-09	2.91E-07	2.47E-08	5.94E-08	1.49E-08	0.00E+00	6.75E-10	2.21E-12	3.77E-24	4.34E-20	2.74E-33	1.83E-26	2.32E-40	6.00E-28	1.72E-32	1.94E-34	1.06E-23	2.13E-07	2.42E-40	3.79E-14	7.02E-15	2.19E-19	7.27E-29	1.07E-46	2.52E-40	2.68E-35	0.00E+00	1.51E-22	3.62E-09	7.58E-08	1.54E-24	1.14E-24	2.68E-08	2.29E-08	4.65E-23
3.51E-09	900	4.08E+18	0.00E+00	1.40E-07	4.85E+05	1.09E-09	5.15E-17	3.08E+05	1.09E-06	1.29E+05	5.69E-07	7.71E+04	1.36E-07	1.01E-09	5.61E-09	2.95E-07	2.51E-08	6.00E-08	1.51E-08	0.00E+00	6.84E-10	2.24E-12	3.83E-24	4.40E-20	2.82E-33	1.88E-26	2.39E-40	6.08E-28	1.77E-32	1.97E-34	1.07E-23	2.16E-07	2.49E-40	3.85E-14	7.11E-15	2.23E-19	7.39E-29	1.10E-46	2.59E-40	2.76E-35	0.00E+00	1.55E-22	3.67E-09	7.68E-08	1.56E-24	1.15E-24	2.71E-08	2.32E-08	4.77E-23
3.52E-09	900	4.08E+18	0.00E+00	1.41E-07	4.85E+05	1.09E-09	5.19E-17	3.08E+05	1.11E-06	1.29E+05	5.77E-07	7.71E+04	1.37E-07	1.02E-09	5.69E-09	2.99E-07	2.54E-08	6.07E-08	1.53E-08	0.00E+00	6.93E-10	2.27E-12	3.89E-24	4.47E-20	2.90E-33	1.94E-26	2.46E-40	6.17E-28	1.81E-32	2.01E-34	1.09E-23	2.19E-07	2.57E-40	3.90E-14	7.21E-15	2.26E-19	7.51E-29	1.14E-46	2.67E-40	2.84E-35	0.00E+00	1.59E-22	3.72E-09	7.78E-08	1.58E-24	1.17E-24	2.75E-08	2.35E-08	4.90E-23
3.53E-09	900	4.08E+18	0.00E+00	1.43E-07	4.85E+05	1.09E-09	5.22E-17	3.08E+05	1.12E-06	1.29E+05	5.84E-07	7.71E+04	1.39E-07	1.02E-09	5.76E-09	3.03E-07	2.58E-08	6.14E-08	1.55E-08	0.00E+00	7.03E-10	2.30E-12	3.95E-24	4.53E-20	2.98E-33	1.99E-26	2.53E-40	6.26E-28	1.86E-32	2.04E-34	1.11E-23	2.22E-07	2.64E-40	3.95E-14	7.31E-15	2.29E-19	7.63E-29	1.17E-46	2.75E-40	2.93E-35	0.00E+00	1.63E-22	3.76E-09	7.88E-08	1.60E-24	1.18E-24	2.78E-08	2.38E-08	5.03E-23
3.54E-09	900	4.08E+18	0.00E+00	1.45E-07	4.85E+05	1.09E-09	5.25E-17	3.08E+05	1.14E-06	1.29E+05	5.92E-07	7.71E+04	1.41E-07	1.02E-09	5.84E-09	3.07E-07	2.61E-08	6.20E-08	1.57E-08	0.00E+00	7.12E-10	2.33E-12	4.01E-24	4.60E-20	3.07E-33	2.05E-26	2.61E-40	6.35E-28	1.91E-32	2.07E-34	1.13E-23	2.25E-07	2.72E-40	4.01E-14	7.41E-15	2.32E-19	7.75E-29	1.21E-46	2.83E-40	3.01E-35	0.00E+00	1.67E-22	3.81E-09	7.98E-08	1.62E-24	1.20E-24	2.82E-08	2.41E-08	5.17E-23
3.55E-09	900	4.08E+18	0.00E+00	1.47E-07	4.85E+05	1.09E-09	5.28E-17	3.08E+05	1.15E-06	1.29E+05	6.00E-07	7.71E+04	1.43E-07	1.03E-09	5.92E-09	3.11E-07	2.64E-08	6.27E-08	1.59E-08	0.00E+00	7.22E-10	2.37E-12	4.07E-24	4.67E-20	3.15E-33	2.10E-26	2.69E-40	6.45E-28	1.95E-32	2.10E-34	1.15E-23	2.28E-07	2.80E-40	4.06E-14	7.51E-15	2.36E-19	7.88E-29	1.24E-46	2.91E-40	3.10E-35	0.00E+00	1.72E-22	3.86E-09	8.09E-08	1.65E-24	1.22E-24	2.86E-08	2.44E-08	5.31E-23
3.56E-09	900	4.08E+18	0.00E+00	1.49E-07	4.85E+05	1.09E-09	5.31E-17	3.08E+05	1.17E-06	1.29E+05	6.08E-07	7.71E+04	1.45E-07	1.03E-09	6.00E-09	3.15E-07	2.68E-08	6.34E-08	1.61E-08	0.00E+00	7.32E-10	2.40E-12	4.13E-24	4.74E-20	3.24E-33	2.16E-26	2.77E-40	6.54E-28	2.00E-32	2.14E-34	1.16E-23	2.31E-07	2.88E-40	4.12E-14	7.61E-15	2.39E-19	8.00E-29	1.28E-46	3.00E-40	3.19E-35	0.00E+00	1.76E-22	3.91E-09	8.20E-08	1.67E-24	1.23E-24	2.89E-08	2.48E-08	5.45E-23
3.57E-09	900	4.08E+18	0.00E+00	1.51E-07	4.85E+05	1.09E-09	5.34E-17	3.08E+05	1.18E-06	1.29E+05	6.16E-07	7.71E+04	1.47E-07	1.03E-09	6.08E-09	3.19E-07	2.72E-08	6.41E-08	1.63E-08	0.00E+00	7.42E-10	2.43E-12	4.19E-24	4.81E-20	3.34E-33	2.22E-26	2.85E-40	6.63E-28	2.06E-32	2.17E-34	1.18E-23	2.34E-07	2.96E-40	4.17E-14	7.71E-15	2.43E-19	8.13E-29	1.32E-46	3.09E-40	3.28E-35	0.00E+00	1.81E-22	3.96E-09	8.30E-08	1.69E-24	1.25E-24	2.93E-08	2.51E-08	5.59E-23
3.58E-09	900	4.08E+18	0.00E+00	1.53E-07	4.85E+05	1.09E-09	5.37E-17	3.08E+05	1.20E-06	1.29E+05	6.24E-07	7.71E+04	1.49E-07	1.04E-09	6.16E-09	3.23E-07	2.75E-08	6.48E-08	1.65E-08	0.00E+00	7.52E-10	2.47E-12	4.25E-24	4.88E-20	3.43E-33	2.29E-26	2.93E-40	6.73E-28	2.11E-32	2.21E-34	1.20E-23	2.37E-07	3.05E-40	4.23E-14	7.81E-15	2.46E-19	8.26E-29	1.36E-46	3.18E-40	3.38E-35	0.00E+00	1.85E-22	4.02E-09	8.41E-08	1.71E-24	1.26E-24	2.97E-08	2.54E-08	5.74E-23
3.59E-09	900	4.08E+18	0.00E+00	1.55E-07	4.85E+05	1.09E-09	5.40E-17	3.08E+05	1.21E-06	1.29E+05	6.32E-07	7.71E+04	1.51E-07	1.04E-09	6.24E-09	3.27E-07	2.79E-08	6.56E-08	1.68E-08	0.00E+00	7.62E-10	2.50E-12	4.31E-24	4.95E-20	3.53E-33	2.35E-26	3.02E-40	6.83E-28	2.16E-32	2.24E-34	1.22E-23	2.40E-07	3.14E-40	4.29E-14	7.92E-15	2.50E-19	8.40E-29	1.40E-46	3.27E-40	3.48E-35	0.00E+00	1.90E-22	4.07E-09	8.52E-08	1.73E-24	1.28E-24	3.01E-08	2.57E-08	5.89E-23
3.60E-09	900	4.08E+18	0.00E+00	1.57E-07	4.85E+05	1.09E-09	5.43E-17	3.08E+05	1.23E-06	1.29E+05	6.40E-07	7.71E+04	1.53E-07	1.04E-09	6.32E-09	3.31E-07	2.83E-08	6.63E-08	1.70E-08	0.00E+00	7.72E-10	2.53E-12	4.38E-24	5.02E-20	3.63E-33	2.41E-26	3.10E-40	6.93E-28	2.22E-32	2.28E-34	1.24E-23	2.43E-07	3.23E-40	4.34E-14	8.03E-15	2.54E-19	8.53E-29	1.45E-46	3.37E-40	3.58E-35	0.00E+00	1.95E-22	4.12E-09	8.64E-08	1.76E-24	1.30E-24	3.05E-08	2.61E-08	6.05E-23
3.61E-09	900	4.08E+18	0.00E+00	1.59E-07	4.85E+05	1.09E-09	5.46E-17	3.08E+05	1.25E-06	1.29E+05	6.49E-07	7.71E+04	1.55E-07	1.05E-09	6.41E-09	3.36E-07	2.86E-08	6.70E-08	1.72E-08	0.00E+00	7.83E-10	2.57E-12	4.44E-24	5.09E-20	3.74E-33	2.48E-26	3.20E-40	7.02E-28	2.27E-32	2.32E-34	1.26E-23	2.46E-07	3.32E-40	4.40E-14	8.13E-15	2.57E-19	8.67E-29	1.49E-46	3.47E-40	3.68E-35	0.00E+00	2.01E-22	4.17E-09	8.75E-08	1.78E-24	1.32E-24	3.09E-08	2.64E-08	6.21E-23
3.62E-09	900	4.08E+18	0.00E+00	1.61E-07	4.85E+05	1.09E-09	5.49E-17	3.08E+05	1.26E-06	1.29E+05	6.57E-07	7.71E+04	1.57E-07	1.05E-09	6.49E-09	3.40E-07	2.90E-08	6.78E-08	1.74E-08	0.00E+00	7.94E-10	2.60E-12	4.51E-24	5.17E-20	3.84E-33	2.55E-26	3.29E-40	7.13E-28	2.33E-32	2.35E-34	1.28E-23	2.49E-07	3.42E-40	4.46E-14	8.24E-15	2.61E-19	8.81E-29	1.53E-46	3.57E-40	3.79E-35	0.00E+00	2.06E-22	4.23E-09	8.86E-08	1.80E-24	1.33E-24	3.13E-08	2.67E-08	6.38E-23
3.63E-09	900	4.08E+18	0.00E+00	1.63E-07	4.85E+05	1.09E-09	5.52E-17	3.08E+05	1.28E-06	1.29E+05	6.66E-07	7.71E+04	1.59E-07	1.05E-09	6.58E-09	3.45E-07	2.94E-08	6.85E-08	1.77E-08	0.00E+00	8.04E-10	2.64E-12	4.58E-24	5.24E-20	3.95E-33	2.62E-26	3.39E-40	7.23E-28	2.39E-32	2.39E-34	1.30E-23	2.53E-07	3.52E-40	4.52E-14	8.35E-15	2.65E-19	8.95E-29	1.58E-46	3.67E-40	3.90E-35	0.00E+00	2.11E-22	4.28E-09	8.98E-08	1.82E-24	1.35E-24	3.17E-08	2.71E-08	6.55E-23
3.64E-09	900	4.08E+18	0.00E+00	1.65E-07	4.85E+05	1.09E-09	5.56E-17	3.08E+05	1.30E-06	1.29E+05	6.75E-07	7.71E+04	1.61E-07	1.06E-09	6.67E-09	3.49E-07	2.98E-08	6.93E-08	1.79E-08	0.00E+00	8.15E-10	2.68E-12	4.65E-24	5.32E-20	4.07E-33	2.69E-26	3.48E-40	7.33E-28	2.45E-32	2.43E-34	1.32E-23	2.56E-07	3.62E-40	4.59E-14	8.47E-15	2.69E-19	9.09E-29	1.63E-46	3.78E-40	4.01E-35	0.00E+00	2.17E-22	4.34E-09	9.10E-08	1.85E-24	1.37E-24	3.21E-08	2.74E-08	6.72E-23
3.65E-09	900	4.08E+18	0.00E+00	1.67E-07	4.85E+05	1.09E-09	5.59E-17	3.08E+05	1.31E-06	1.29E+05	6.84E-07	7.71E+04	1.63E-07	1.06E-09	6.76E-09	3.54E-07	3.02E-08	7.01E-08	1.81E-08	0.00E+00	8.26E-10	2.71E-12	4.72E-24	5.40E-20	4.18E-33	2.77E-26	3.59E-40	7.44E-28	2.51E-32	2.47E-34	1.34E-23	2.59E-07	3.72E-40	4.65E-14	8.58E-15	2.73E-19	9.24E-29	1.68E-46	3.89E-40	4.13E-35	0.00E+00	2.22E-22	4.40E-09	9.22E-08	1.87E-24	1.39E-24	3.25E-08	2.78E-08	6.90E-23
3.66E-09	900	4.08E+18	0.00E+00	1.69E-07	4.85E+05	1.09E-09	5.62E-17	3.08E+05	1.33E-06	1.29E+05	6.93E-07	7.71E+04	1.66E-07	1.06E-09	6.85E-09	3.58E-07	3.06E-08	7.09E-08	1.84E-08	0.00E+00	8.38E-10	2.75E-12	4.79E-24	5.47E-20	4.30E-33	2.85E-26	3.69E-40	7.54E-28	2.58E-32	2.51E-34	1.37E-23	2.63E-07	3.83E-40	4.71E-14	8.70E-15	2.77E-19	9.38E-29	1.73E-46	4.01E-40	4.25E-35	0.00E+00	2.28E-22	4.45E-09	9.34E-08	1.90E-24	1.40E-24	3.30E-08	2.82E-08	7.08E-23
3.67E-09	900	4.08E+18	0.00E+00	1.71E-07	4.85E+05	1.09E-09	5.65E-17	3.08E+05	1.35E-06	1.29E+05	7.02E-07	7.71E+04	1.68E-07	1.07E-09	6.94E-09	3.63E-07	3.10E-08	7.17E-08	1.86E-08	0.00E+00	8.49E-10	2.79E-12	4.86E-24	5.55E-20	4.42E-33	2.92E-26	3.80E-40	7.65E-28	2.64E-32	2.55E-34	1.39E-23	2.66E-07	3.94E-40	4.78E-14	8.81E-15	2.81E-19	9.53E-29	1.78E-46	4.12E-40	4.37E-35	0.00E+00	2.34E-22	4.51E-09	9.46E-08	1.92E-24	1.42E-24	3.34E-08	2.85E-08	7.27E-23
3.68E-09	900	4.08E+18	0.00E+00	1.74E-07	4.85E+05	1.09E-09	5.68E-17	3.08E+05	1.37E-06	1.29E+05	7.11E-07	7.71E+04	1.70E-07	1.07E-09	7.03E-09	3.68E-07	3.14E-08	7.25E-08	1.89E-08	0.00E+00	8.60E-10	2.82E-12	4.93E-24	5.63E-20	4.55E-33	3.01E-26	3.91E-40	7.76E-28	2.71E-32	2.59E-34	1.41E-23	2.70E-07	4.06E-40	4.84E-14	8.93E-15	2.85E-19	9.69E-29	1.83E-46	4.24E-40	4.50E-35	0.00E+00	2.40E-22	4.57E-09	9.59E-08	1.95E-24	1.44E-24	3.38E-08	2.89E-08	7.47E-23
3.69E-09	900	4.08E+18	0.00E+00	1.76E-07	4.85E+05	1.09E-09	5.71E-17	3.08E+05	1.38E-06	1.29E+05	7.20E-07	7.71E+04	1.72E-07	1.07E-09	7.12E-09	3.72E-07	3.19E-08	7.33E-08	1.91E-08	0.00E+00	8.72E-10	2.86E-12	5.00E-24	5.71E-20	4.68E-33	3.09E-26	4.02E-40	7.87E-28	2.78E-32	2.63E-34	1.43E-23	2.73E-07	4.17E-40	4.91E-14	9.05E-15	2.89E-19	9.84E-29	1.89E-46	4.37E-40	4.63E-35	0.00E+00	2.47E-22	4.63E-09	9.71E-08	1.97E-24	1.46E-24	3.43E-08	2.93E-08	7.66E-23
3.70E-09	900	4.08E+18	0.00E+00	1.78E-07	4.85E+05	1.09E-09	5.75E-17	3.08E+05	1.40E-06	1.29E+05	7.30E-07	7.71E+04	1.75E-07	1.08E-09	7.22E-09	3.77E-07	3.23E-08	7.41E-08	1.94E-08	0.00E+00	8.84E-10	2.90E-12	5.08E-24	5.80E-20	4.81E-33	3.17E-26	4.14E-40	7.99E-28	2.85E-32	2.67E-34	1.45E-23	2.77E-07	4.29E-40	4.97E-14	9.17E-15	2.93E-19	1.00E-28	1.95E-46	4.50E-40	4.76E-35	0.00E+00	2.53E-22	4.69E-09	9.84E-08	2.00E-24	1.48E-24	3.47E-08	2.97E-08	7.87E-23
3.71E-09	900	4.08E+18	0.00E+00	1.81E-07	4.85E+05	1.09E-09	5.78E-17	3.08E+05	1.42E-06	1.29E+05	7.40E-07	7.71E+04	1.77E-07	1.08E-09	7.31E-09	3.82E-07	3.27E-08	7.50E-08	1.96E-08	0.00E+00	8.96E-10	2.94E-12	5.15E-24	5.88E-20	4.95E-33	3.26E-26	4.26E-40	8.10E-28	2.92E-32	2.71E-34	1.48E-23	2.80E-07	4.42E-40	5.04E-14	9.30E-15	2.97E-19	1.02E-28	2.00E-46	4.63E-40	4.90E-35	0.00E+00	2.60E-22	4.75E-09	9.97E-08	2.02E-24	1.50E-24	3.52E-08	3.00E-08	8.08E-23
3.72E-09	900	4.08E+18	0.00E+00	1.83E-07	4.85E+05	1.09E-09	5.81E-17	3.08E+05	1.44E-06	1.29E+05	7.49E-07	7.71E+04	1.79E-07	1.08E-09	7.41E-09	3.87E-07	3.31E-08	7.58E-08	1.99E-08	0.00E+00	9.08E-10	2.98E-12	5.23E-24	5.97E-20	5.09E-33	3.35E-26	4.39E-40	8.22E-28	2.99E-32	2.76E-34	1.50E-23	2.84E-07	4.54E-40	5.11E-14	9.42E-15	3.02E-19	1.03E-28	2.06E-46	4.76E-40	5.04E-35	0.00E+00	2.67E-22	4.81E-09	1.01E-07	2.05E-24	1.52E-24	3.56E-08	3.04E-08	8.29E-23
3.73E-09	900	4.08E+18	0.00E+00	1.85E-07	4.85E+05	1.09E-09	5.84E-17	3.08E+05	1.46E-06	1.29E+05	7.59E-07	7.71E+04	1.82E-07	1.09E-09	7.51E-09	3.92E-07	3.36E-08	7.67E-08	2.01E-08	0.00E+00	9.20E-10	3.02E-12	5.30E-24	6.05E-20	5.23E-33	3.44E-26	4.51E-40	8.33E-28	3.07E-32	2.80E-34	1.52E-23	2.88E-07	4.67E-40	5.18E-14	9.55E-15	3.06E-19	1.05E-28	2.13E-46	4.90E-40	5.19E-35	0.00E+00	2.74E-22	4.87E-09	1.02E-07	2.08E-24	1.54E-24	3.61E-08	3.08E-08	8.51E-23
3.74E-09	900	4.08E+18	0.00E+00	1.88E-07	4.85E+05	1.09E-09	5.88E-17	3.08E+05	1.48E-06	1.29E+05	7.69E-07	7.71E+04	1.84E-07	1.09E-09	7.61E-09	3.97E-07	3.40E-08	7.76E-08	2.04E-08	0.00E+00	9.33E-10	3.06E-12	5.38E-24	6.14E-20	5.38E-33	3.54E-26	4.64E-40	8.45E-28	3.15E-32	2.84E-34	1.55E-23	2.91E-07	4.81E-40	5.25E-14	9.68E-15	3.10E-19	1.06E-28	2.19E-46	5.04E-40	5.34E-35	0.00E+00	2.81E-22	4.94E-09	1.04E-07	2.10E-24	1.56E-24	3.66E-08	3.12E-08	8.74E-23
3.75E-09	900	4.08E+18	0.00E+00	1.90E-07	4.85E+05	1.09E-09	5.91E-17	3.08E+05	1.50E-06	1.29E+05	7.79E-07	7.71E+04	1.87E-07	1.09E-09	7.71E-09	4.03E-07	3.45E-08	7.84E-08	2.07E-08	0.00E+00	9.45E-10	3.11E-12	5.46E-24	6.23E-20	5.53E-33	3.64E-26	4.78E-40	8.57E-28	3.23E-32	2.89E-34	1.57E-23	2.95E-07	4.95E-40	5.32E-14	9.81E-15	3.15E-19	1.08E-28	2.26E-46	5.19E-40	5.49E-35	0.00E+00	2.88E-22	5.00E-09	1.05E-07	2.13E-24	1.58E-24	3.71E-08	3.16E-08	8.97E-23
3.76E-09	900	4.08E+18	0.00E+00	1.93E-07	4.85E+05	1.09E-09	5.94E-17	3.08E+05	1.52E-06	1.29E+05	7.89E-07	7.71E+04	1.89E-07	1.10E-09	7.81E-09	4.08E-07	3.49E-08	7.93E-08	2.09E-08	0.00E+00	9.58E-10	3.15E-12	5.54E-24	6.32E-20	5.69E-33	3.74E-26	4.92E-40	8.69E-28	3.31E-32	2.93E-34	1.60E-23	2.99E-07	5.09E-40	5.39E-14	9.94E-15	3.19E-19	1.10E-28	2.32E-46	5.34E-40	5.65E-35	0.00E+00	2.96E-22	5.07E-09	1.06E-07	2.16E-24	1.60E-24	3.75E-08	3.20E-08	9.21E-23
3.77E-09	900	4.08E+18	0.00E+00	1.95E-07	4.85E+05	1.09E-09	5.97E-17	3.08E+05	1.54E-06	1.29E+05	8.00E-07	7.71E+04	1.92E-07	1.10E-09	7.91E-09	4.13E-07	3.54E-08	8.02E-08	2.12E-08	0.00E+00	9.71E-10	3.19E-12	5.62E-24	6.41E-20	5.85E-33	3.84E-26	5.06E-40	8.82E-28	3.40E-32	2.98E-34	1.62E-23	3.03E-07	5.23E-40	5.46E-14	1.01E-14	3.24E-19	1.12E-28	2.39E-46	5.49E-40	5.81E-35	0.00E+00	3.04E-22	5.13E-09	1.08E-07	2.19E-24	1.62E-24	3.80E-08	3.25E-08	9.45E-23
3.78E-09	900	4.08E+18	0.00E+00	1.98E-07	4.85E+05	1.09E-09	6.01E-17	3.08E+05	1.56E-06	1.29E+05	8.10E-07	7.71E+04	1.94E-07	1.10E-09	8.02E-09	4.19E-07	3.59E-08	8.11E-08	2.15E-08	0.00E+00	9.84E-10	3.23E-12	5.71E-24	6.50E-20	6.02E-33	3.95E-26	5.21E-40	8.94E-28	3.48E-32	3.03E-34	1.65E-23	3.07E-07	5.39E-40	5.54E-14	1.02E-14	3.29E-19	1.13E-28	2.46E-46	5.65E-40	5.98E-35	0.00E+00	3.12E-22	5.20E-09	1.09E-07	2.21E-24	1.64E-24	3.85E-08	3.29E-08	9.70E-23
3.79E-09	900	4.08E+18	0.00E+00	2.00E-07	4.85E+05	1.09E-09	6.04E-17	3.08E+05	1.58E-06	1.29E+05	8.21E-07	7.71E+04	1.97E-07	1.11E-09	8.12E-09	4.24E-07	3.64E-08	8.21E-08	2.18E-08	0.00E+00	9.97E-10	3.28E-12	5.79E-24	6.59E-20	6.19E-33	4.05E-26	5.36E-40	9.07E-28	3.57E-32	3.08E-34	1.67E-23	3.11E-07	5.54E-40	5.61E-14	1.03E-14	3.33E-19	1.15E-28	2.54E-46	5.81E-40	6.15E-35	0.00E+00	3.20E-22	5.27E-09	1.11E-07	2.24E-24	1.67E-24	3.90E-08	3.33E-08	9.96E-23
3.80E-09	900	4.08E+18	0.00E+00	2.03E-07	4.85E+05	1.09E-09	6.07E-17	3.08E+05	1.60E-06	1.29E+05	8.32E-07	7.71E+04	1.99E-07	1.11E-09	8.23E-09	4.30E-07	3.68E-08	8.30E-08	2.21E-08	0.00E+00	1.01E-09	3.32E-12	5.88E-24	6.69E-20	6.36E-33	4.17E-26	5.51E-40	9.20E-28	3.66E-32	3.12E-34	1.70E-23	3.15E-07	5.70E-40	5.69E-14	1.05E-14	3.38E-19	1.17E-28	2.61E-46	5.98E-40	6.32E-35	0.00E+00	3.28E-22	5.33E-09	1.12E-07	2.27E-24	1.69E-24	3.95E-08	3.37E-08	1.02E-22
3.81E-09	900	4.08E+18	0.00E+00	2.05E-07	4.85E+05	1.09E-09	6.11E-17	3.08E+05	1.62E-06	1.29E+05	8.43E-07	7.71E+04	2.02E-07	1.12E-09	8.34E-09	4.35E-07	3.73E-08	8.40E-08	2.24E-08	0.00E+00	1.02E-09	3.37E-12	5.96E-24	6.78E-20	6.54E-33	4.28E-26	5.67E-40	9.33E-28	3.76E-32	3.17E-34	1.73E-23	3.19E-07	5.86E-40	5.76E-14	1.06E-14	3.43E-19	1.19E-28	2.69E-46	6.15E-40	6.50E-35	0.00E+00	3.37E-22	5.40E-09	1.14E-07	2.30E-24	1.71E-24	4.01E-08	3.42E-08	1.05E-22
3.82E-09	900	4.08E+18	0.00E+00	2.08E-07	4.85E+05	1.09E-09	6.14E-17	3.08E+05	1.64E-06	1.29E+05	8.54E-07	7.71E+04	2.05E-07	1.12E-09	8.45E-09	4.41E-07	3.78E-08	8.49E-08	2.26E-08	0.00E+00	1.04E-09	3.41E-12	6.05E-24	6.88E-20	6.72E-33	4.40E-26	5.83E-40	9.46E-28	3.85E-32	3.22E-34	1.75E-23	3.23E-07	6.03E-40	5.84E-14	1.08E-14	3.48E-19	1.21E-28	2.77E-46	6.33E-40	6.69E-35	0.00E+00	3.46E-22	5.47E-09	1.15E-07	2.33E-24	1.73E-24	4.06E-08	3.46E-08	1.08E-22
3.83E-09	900	4.08E+18	0.00E+00	2.11E-07	4.85E+05	1.09E-09	6.17E-17	3.08E+05	1.66E-06	1.29E+05	8.65E-07	7.71E+04	2.07E-07	1.12E-09	8.56E-09	4.47E-07	3.83E-08	8.59E-08	2.29E-08	0.00E+00	1.05E-09	3.46E-12	6.14E-24	6.98E-20	6.91E-33	4.52E-26	6.00E-40	9.60E-28	3.95E-32	3.27E-34	1.78E-23	3.28E-07	6.20E-40	5.92E-14	1.09E-14	3.53E-19	1.22E-28	2.85E-46	6.51E-40	6.88E-35	0.00E+00	3.55E-22	5.54E-09	1.17E-07	2.36E-24	1.76E-24	4.11E-08	3.51E-08	1.11E-22
3.84E-09	900	4.08E+18	0.00E+00	2.14E-07	4.85E+05	1.09E-09	6.21E-17	3.08E+05	1.68E-06	1.29E+05	8.76E-07	7.71E+04	2.10E-07	1.13E-09	8.67E-09	4.52E-07	3.88E-08	8.69E-08	2.32E-08	0.00E+00	1.07E-09	3.51E-12	6.23E-24	7.08E-20	7.11E-33	4.64E-26	6.18E-40	9.73E-28	4.05E-32	3.32E-34	1.81E-23	3.32E-07	6.38E-40	6.00E-14	1.11E-14	3.58E-19	1.24E-28	2.94E-46	6.70E-40	7.08E-35	0.00E+00	3.64E-22	5.62E-09	1.18E-07	2.39E-24	1.78E-24	4.17E-08	3.55E-08	1.14E-22
3.85E-09	900	4.08E+18	0.00E+00	2.16E-07	4.85E+05	1.09E-09	6.24E-17	3.08E+05	1.70E-06	1.29E+05	8.88E-07	7.71E+04	2.13E-07	1.13E-09	8.79E-09	4.58E-07	3.94E-08	8.79E-08	2.36E-08	0.00E+00	1.08E-09	3.55E-12	6.32E-24	7.18E-20	7.31E-33	4.77E-26	6.35E-40	9.87E-28	4.15E-32	3.38E-34	1.84E-23	3.36E-07	6.56E-40	6.08E-14	1.12E-14	3.63E-19	1.26E-28	3.02E-46	6.89E-40	7.28E-35	0.00E+00	3.74E-22	5.69E-09	1.20E-07	2.42E-24	1.80E-24	4.22E-08	3.60E-08	1.17E-22
3.86E-09	900	4.08E+18	0.00E+00	2.19E-07	4.85E+05	1.09E-09	6.27E-17	3.08E+05	1.73E-06	1.29E+05	8.99E-07	7.71E+04	2.16E-07	1.13E-09	8.91E-09	4.64E-07	3.99E-08	8.89E-08	2.39E-08	0.00E+00	1.10E-09	3.60E-12	6.42E-24	7.28E-20	7.51E-33	4.90E-26	6.54E-40	1.00E-27	4.26E-32	3.43E-34	1.87E-23	3.41E-07	6.75E-40	6.16E-14	1.13E-14	3.68E-19	1.28E-28	3.11E-46	7.09E-40	7.49E-35	0.00E+00	3.84E-22	5.76E-09	1.21E-07	2.45E-24	1.83E-24	4.27E-08	3.65E-08	1.20E-22
3.87E-09	900	4.08E+18	0.00E+00	2.22E-07	4.85E+05	1.09E-09	6.31E-17	3.08E+05	1.75E-06	1.29E+05	9.11E-07	7.71E+04	2.19E-07	1.14E-09	9.02E-09	4.70E-07	4.04E-08	8.99E-08	2.42E-08	0.00E+00	1.11E-09	3.65E-12	6.51E-24	7.39E-20	7.72E-33	5.03E-26	6.73E-40	1.01E-27	4.37E-32	3.48E-34	1.89E-23	3.45E-07	6.94E-40	6.24E-14	1.15E-14	3.73E-19	1.30E-28	3.21E-46	7.30E-40	7.70E-35	0.00E+00	3.94E-22	5.84E-09	1.23E-07	2.49E-24	1.85E-24	4.33E-08	3.69E-08	1.23E-22
3.88E-09	900	4.08E+18	0.00E+00	2.25E-07	4.85E+05	1.09E-09	6.34E-17	3.08E+05	1.77E-06	1.29E+05	9.23E-07	7.71E+04	2.21E-07	1.14E-09	9.14E-09	4.77E-07	4.09E-08	9.10E-08	2.45E-08	0.00E+00	1.12E-09	3.70E-12	6.61E-24	7.49E-20	7.94E-33	5.17E-26	6.92E-40	1.03E-27	4.48E-32	3.53E-34	1.92E-23	3.50E-07	7.14E-40	6.33E-14	1.17E-14	3.79E-19	1.32E-28	3.30E-46	7.50E-40	7.92E-35	0.00E+00	4.04E-22	5.91E-09	1.24E-07	2.52E-24	1.88E-24	4.39E-08	3.74E-08	1.26E-22
3.89E-09	900	4.08E+18	0.00E+00	2.28E-07	4.85E+05	1.09E-09	6.37E-17	3.08E+05	1.80E-06	1.29E+05	9.35E-07	7.71E+04	2.24E-07	1.14E-09	9.26E-09	4.83E-07	4.15E-08	9.20E-08	2.48E-08	0.00E+00	1.14E-09	3.75E-12	6.70E-24	7.60E-20	8.16E-33	5.31E-26	7.12E-40	1.04E-27	4.60E-32	3.59E-34	1.95E-23	3.54E-07	7.34E-40	6.41E-14	1.18E-14	3.84E-19	1.34E-28	3.40E-46	7.72E-40	8.14E-35	0.00E+00	4.15E-22	5.99E-09	1.26E-07	2.55E-24	1.90E-24	4.44E-08	3.79E-08	1.29E-22
3.90E-09	900	4.08E+18	0.00E+00	2.31E-07	4.85E+05	1.09E-09	6.41E-17	3.08E+05	1.82E-06	1.29E+05	9.47E-07	7.71E+04	2.27E-07	1.15E-09	9.38E-09	4.89E-07	4.20E-08	9.31E-08	2.51E-08	0.00E+00	1.16E-09	3.80E-12	6.80E-24	7.71E-20	8.39E-33	5.46E-26	7.32E-40	1.06E-27	4.71E-32	3.65E-34	1.98E-23	3.59E-07	7.55E-40	6.50E-14	1.20E-14	3.89E-19	1.36E-28	3.50E-46	7.94E-40	8.38E-35	0.00E+00	4.25E-22	6.07E-09	1.28E-07	2.58E-24	1.92E-24	4.50E-08	3.84E-08	1.33E-22
3.91E-09	900	4.08E+18	0.00E+00	2.34E-07	4.85E+05	1.09E-09	6.44E-17	3.08E+05	1.84E-06	1.29E+05	9.60E-07	7.71E+04	2.30E-07	1.15E-09	9.51E-09	4.95E-07	4.26E-08	9.41E-08	2.55E-08	0.00E+00	1.17E-09	3.85E-12	6.90E-24	7.82E-20	8.62E-33	5.61E-26	7.53E-40	1.07E-27	4.83E-32	3.70E-34	2.01E-23	3.63E-07	7.77E-40	6.59E-14	1.21E-14	3.95E-19	1.38E-28	3.60E-46	8.17E-40	8.61E-35	0.00E+00	4.37E-22	6.15E-09	1.29E-07	2.62E-24	1.95E-24	4.56E-08	3.89E-08	1.36E-22
3.92E-09	900	4.08E+18	0.00E+00	2.37E-07	4.85E+05	1.09E-09	6.48E-17	3.08E+05	1.87E-06	1.29E+05	9.72E-07	7.71E+04	2.33E-07	1.16E-09	9.63E-09	5.02E-07	4.32E-08	9.52E-08	2.58E-08	0.00E+00	1.19E-09	3.90E-12	7.00E-24	7.93E-20	8.87E-33	5.76E-26	7.75E-40	1.09E-27	4.96E-32	3.76E-34	2.05E-23	3.68E-07	7.99E-40	6.67E-14	1.23E-14	4.01E-19	1.41E-28	3.71E-46	8.40E-40	8.86E-35	0.00E+00	4.48E-22	6.23E-09	1.31E-07	2.65E-24	1.98E-24	4.62E-08	3.94E-08	1.40E-22
3.93E-09	900	4.08E+18	0.00E+00	2.40E-07	4.85E+05	1.09E-09	6.51E-17	3.08E+05	1.89E-06	1.29E+05	9.85E-07	7.71E+04	2.37E-07	1.16E-09	9.76E-09	5.08E-07	4.37E-08	9.63E-08	2.61E-08	0.00E+00	1.20E-09	3.96E-12	7.10E-24	8.04E-20	9.11E-33	5.92E-26	7.97E-40	1.10E-27	5.08E-32	3.82E-34	2.08E-23	3.73E-07	8.21E-40	6.76E-14	1.25E-14	4.06E-19	1.43E-28	3.82E-46	8.64E-40	9.11E-35	0.00E+00	4.60E-22	6.31E-09	1.33E-07	2.69E-24	2.00E-24	4.68E-08	3.99E-08	1.44E-22
3.94E-09	900	4.08E+18	0.00E+00	2.43E-07	4.85E+05	1.09E-09	6.55E-17	3.08E+05	1.92E-06	1.29E+05	9.98E-07	7.71E+04	2.40E-07	1.16E-09	9.89E-09	5.15E-07	4.43E-08	9.74E-08	2.65E-08	0.00E+00	1.22E-09	4.01E-12	7.21E-24	8.15E-20	9.37E-33	6.08E-26	8.20E-40	1.12E-27	5.21E-32	3.88E-34	2.11E-23	3.78E-07	8.45E-40	6.85E-14	1.26E-14	4.12E-19	1.45E-28	3.93E-46	8.89E-40	9.37E-35	0.00E+00	4.72E-22	6.39E-09	1.35E-07	2.72E-24	2.03E-24	4.74E-08	4.04E-08	1.47E-22
3.95E-09	900	4.08E+18	0.00E+00	2.46E-07	4.85E+05	1.09E-09	6.58E-17	3.08E+05	1.94E-06	1.29E+05	1.01E-06	7.71E+04	2.43E-07	1.17E-09	1.00E-08	5.22E-07	4.49E-08	9.86E-08	2.68E-08	0.00E+00	1.23E-09	4.07E-12	7.31E-24	8.27E-20	9.63E-33	6.25E-26	8.43E-40	1.13E-27	5.35E-32	3.93E-34	2.14E-23	3.83E-07	8.69E-40	6.95E-14	1.28E-14	4.18E-19	1.47E-28	4.05E-46	9.14E-40	9.63E-35	0.00E+00	4.84E-22	6.47E-09	1.36E-07	2.76E-24	2.06E-24	4.80E-08	4.09E-08	1.51E-22
3.96E-09	900	4.08E+18	0.00E+00	2.49E-07	4.85E+05	1.09E-09	6.62E-17	3.08E+05	1.97E-06	1.29E+05	1.02E-06	7.71E+04	2.46E-07	1.17E-09	1.02E-08	5.29E-07	4.55E-08	9.97E-08	2.72E-08	0.00E+00	1.25E-09	4.12E-12	7.42E-24	8.39E-20	9.90E-33	6.42E-26	8.68E-40	1.15E-27	5.49E-32	4.00E-34	2.17E-23	3.88E-07	8.94E-40	7.04E-14	1.30E-14	4.24E-19	1.49E-28	4.17E-46	9.40E-40	9.90E-35	0.00E+00	4.97E-22	6.56E-09	1.38E-07	2.79E-24	2.08E-24	4.87E-08	4.15E-08	1.55E-22
3.97E-09	900	4.08E+18	0.00E+00	2.53E-07	4.85E+05	1.09E-09	6.65E-17	3.08E+05	1.99E-06	1.29E+05	1.04E-06	7.71E+04	2.49E-07	1.17E-09	1.03E-08	5.35E-07	4.61E-08	1.01E-07	2.75E-08	0.00E+00	1.27E-09	4.18E-12	7.53E-24	8.50E-20	1.02E-32	6.59E-26	8.92E-40	1.17E-27	5.63E-32	4.06E-34	2.21E-23	3.93E-07	9.19E-40	7.13E-14	1.31E-14	4.30E-19	1.52E-28	4.29E-46	9.67E-40	1.02E-34	0.00E+00	5.10E-22	6.64E-09	1.40E-07	2.83E-24	2.11E-24	4.93E-08	4.20E-08	1.59E-22
3.98E-09	900	4.08E+18	0.00E+00	2.56E-07	4.85E+05	1.09E-09	6.69E-17	3.08E+05	2.02E-06	1.29E+05	1.05E-06	7.71E+04	2.53E-07	1.18E-09	1.04E-08	5.42E-07	4.67E-08	1.02E-07	2.79E-08	0.00E+00	1.29E-09	4.23E-12	7.64E-24	8.62E-20	1.05E-32	6.77E-26	9.18E-40	1.18E-27	5.77E-32	4.12E-34	2.24E-23	3.98E-07	9.45E-40	7.23E-14	1.33E-14	4.36E-19	1.54E-28	4.42E-46	9.94E-40	1.05E-34	0.00E+00	5.23E-22	6.73E-09	1.42E-07	2.87E-24	2.14E-24	5.00E-08	4.26E-08	1.64E-22
3.99E-09	900	4.08E+18	0.00E+00	2.59E-07	4.85E+05	1.09E-09	6.72E-17	3.08E+05	2.04E-06	1.29E+05	1.07E-06	7.71E+04	2.56E-07	1.18E-09	1.06E-08	5.50E-07	4.73E-08	1.03E-07	2.83E-08	0.00E+00	1.30E-09	4.29E-12	7.75E-24	8.75E-20	1.07E-32	6.96E-26	9.44E-40	1.20E-27	5.92E-32	4.18E-34	2.28E-23	4.03E-07	9.72E-40	7.33E-14	1.35E-14	4.42E-19	1.56E-28	4.55E-46	1.02E-39	1.08E-34	0.00E+00	5.37E-22	6.81E-09	1.44E-07	2.90E-24	2.17E-24	5.06E-08	4.31E-08	1.68E-22
4.00E-09	900	4.08E+18	0.00E+00	2.62E-07	4.85E+05	1.09E-09	6.76E-17	3.08E+05	2.07E-06	1.29E+05	1.08E-06	7.71E+04	2.59E-07	1.19E-09	1.07E-08	5.57E-07	4.79E-08	1.04E-07	2.86E-08	0.00E+00	1.32E-09	4.35E-12	7.87E-24	8.87E-20	1.10E-32	7.15E-26	9.71E-40	1.22E-27	6.07E-32	4.25E-34	2.31E-23	4.08E-07	9.99E-40	7.42E-14	1.37E-14	4.48E-19	1.59E-28	4.68E-46	1.05E-39	1.11E-34	0.00E+00	5.51E-22	6.90E-09	1.45E-07	2.94E-24	2.19E-24	5.13E-08	4.37E-08	1.72E-22
4.01E-09	900	4.08E+18	0.00E+00	2.66E-07	4.85E+05	1.09E-09	6.79E-17	3.08E+05	2.10E-06	1.29E+05	1.09E-06	7.71E+04	2.63E-07	1.19E-09	1.08E-08	5.64E-07	4.86E-08	1.06E-07	2.90E-08	0.00E+00	1.34E-09	4.41E-12	7.98E-24	8.99E-20	1.14E-32	7.34E-26	9.99E-40	1.23E-27	6.23E-32	4.31E-34	2.35E-23	4.14E-07	1.03E-39	7.52E-14	1.38E-14	4.55E-19	1.61E-28	4.82E-46	1.08E-39	1.14E-34	0.00E+00	5.66E-22	6.99E-09	1.47E-07	2.98E-24	2.22E-24	5.19E-08	4.42E-08	1.77E-22
4.02E-09	900	4.08E+18	0.00E+00	2.69E-07	4.85E+05	1.09E-09	6.83E-17	3.08E+05	2.13E-06	1.29E+05	1.11E-06	7.71E+04	2.66E-07	1.19E-09	1.10E-08	5.71E-07	4.92E-08	1.07E-07	2.94E-08	0.00E+00	1.36E-09	4.46E-12	8.10E-24	9.12E-20	1.17E-32	7.54E-26	1.03E-39	1.25E-27	6.38E-32	4.38E-34	2.38E-23	4.19E-07	1.06E-39	7.62E-14	1.40E-14	4.61E-19	1.64E-28	4.96E-46	1.11E-39	1.17E-34	0.00E+00	5.80E-22	7.08E-09	1.49E-07	3.02E-24	2.25E-24	5.26E-08	4.48E-08	1.82E-22
4.03E-09	900	4.08E+18	0.00E+00	2.73E-07	4.85E+05	1.09E-09	6.86E-17	3.08E+05	2.15E-06	1.29E+05	1.12E-06	7.71E+04	2.70E-07	1.20E-09	1.11E-08	5.79E-07	4.99E-08	1.08E-07	2.98E-08	0.00E+00	1.37E-09	4.52E-12	8.22E-24	9.25E-20	1.20E-32	7.75E-26	1.06E-39	1.27E-27	6.55E-32	4.44E-34	2.42E-23	4.25E-07	1.09E-39	7.73E-14	1.42E-14	4.67E-19	1.66E-28	5.10E-46	1.14E-39	1.20E-34	0.00E+00	5.96E-22	7.18E-09	1.51E-07	3.06E-24	2.28E-24	5.33E-08	4.54E-08	1.86E-22
4.04E-09	900	4.08E+18	0.00E+00	2.76E-07	4.85E+05	1.09E-09	6.90E-17	3.08E+05	2.18E-06	1.29E+05	1.14E-06	7.71E+04	2.73E-07	1.20E-09	1.13E-08	5.86E-07	5.05E-08	1.09E-07	3.02E-08	0.00E+00	1.39E-09	4.59E-12	8.34E-24	9.38E-20	1.23E-32	7.96E-26	1.09E-39	1.29E-27	6.72E-32	4.51E-34	2.45E-23	4.30E-07	1.12E-39	7.83E-14	1.44E-14	4.74E-19	1.69E-28	5.25E-46	1.18E-39	1.24E-34	0.00E+00	6.11E-22	7.27E-09	1.53E-07	3.10E-24	2.31E-24	5.40E-08	4.60E-08	1.91E-22
4.05E-09	900	4.08E+18	0.00E+00	2.80E-07	4.85E+05	1.09E-09	6.94E-17	3.08E+05	2.21E-06	1.29E+05	1.15E-06	7.71E+04	2.77E-07	1.20E-09	1.14E-08	5.94E-07	5.12E-08	1.11E-07	3.06E-08	0.00E+00	1.41E-09	4.65E-12	8.46E-24	9.51E-20	1.27E-32	8.17E-26	1.12E-39	1.30E-27	6.89E-32	4.58E-34	2.49E-23	4.36E-07	1.15E-39	7.93E-14	1.46E-14	4.81E-19	1.71E-28	5.40E-46	1.21E-39	1.27E-34	0.00E+00	6.27E-22	7.36E-09	1.55E-07	3.14E-24	2.34E-24	5.47E-08	4.66E-08	1.96E-22
4.06E-09	900	4.08E+18	0.00E+00	2.84E-07	4.85E+05	1.09E-09	6.97E-17	3.08E+05	2.24E-06	1.29E+05	1.17E-06	7.71E+04	2.81E-07	1.21E-09	1.16E-08	6.02E-07	5.19E-08	1.12E-07	3.10E-08	0.00E+00	1.43E-09	4.71E-12	8.58E-24	9.65E-20	1.30E-32	8.40E-26	1.15E-39	1.32E-27	7.07E-32	4.65E-34	2.53E-23	4.42E-07	1.18E-39	8.04E-14	1.48E-14	4.87E-19	1.74E-28	5.56E-46	1.24E-39	1.31E-34	0.00E+00	6.44E-22	7.46E-09	1.57E-07	3.18E-24	2.37E-24	5.54E-08	4.72E-08	2.02E-22
4.07E-09	900	4.08E+18	0.00E+00	2.87E-07	4.85E+05	1.09E-09	7.01E-17	3.08E+05	2.27E-06	1.29E+05	1.18E-06	7.71E+04	2.84E-07	1.21E-09	1.17E-08	6.09E-07	5.26E-08	1.13E-07	3.14E-08	0.00E+00	1.45E-09	4.77E-12	8.71E-24	9.78E-20	1.34E-32	8.62E-26	1.18E-39	1.34E-27	7.25E-32	4.72E-34	2.57E-23	4.47E-07	1.22E-39	8.15E-14	1.50E-14	4.94E-19	1.76E-28	5.72E-46	1.28E-39	1.34E-34	0.00E+00	6.61E-22	7.56E-09	1.59E-07	3.22E-24	2.40E-24	5.61E-08	4.78E-08	2.07E-22
4.08E-09	900	4.08E+18	0.00E+00	2.91E-07	4.85E+05	1.09E-09	7.04E-17	3.08E+05	2.30E-06	1.29E+05	1.20E-06	7.71E+04	2.88E-07	1.22E-09	1.19E-08	6.17E-07	5.32E-08	1.15E-07	3.18E-08	0.00E+00	1.47E-09	4.84E-12	8.83E-24	9.92E-20	1.38E-32	8.86E-26	1.22E-39	1.36E-27	7.43E-32	4.79E-34	2.61E-23	4.53E-07	1.25E-39	8.26E-14	1.52E-14	5.01E-19	1.79E-28	5.89E-46	1.32E-39	1.38E-34	0.00E+00	6.78E-22	7.65E-09	1.61E-07	3.26E-24	2.44E-24	5.69E-08	4.84E-08	2.12E-22
4.09E-09	900	4.08E+18	0.00E+00	2.95E-07	4.85E+05	1.09E-09	7.08E-17	3.08E+05	2.33E-06	1.29E+05	1.21E-06	7.71E+04	2.92E-07	1.22E-09	1.20E-08	6.25E-07	5.40E-08	1.16E-07	3.22E-08	0.00E+00	1.49E-09	4.90E-12	8.96E-24	1.01E-19	1.41E-32	9.10E-26	1.25E-39	1.38E-27	7.62E-32	4.86E-34	2.65E-23	4.59E-07	1.28E-39	8.37E-14	1.54E-14	5.08E-19	1.82E-28	6.06E-46	1.35E-39	1.42E-34	0.00E+00	6.96E-22	7.75E-09	1.64E-07	3.30E-24	2.47E-24	5.76E-08	4.90E-08	2.18E-22
4.10E-09	900	4.08E+18	0.00E+00	2.99E-07	4.85E+05	1.09E-09	7.12E-17	3.08E+05	2.36E-06	1.29E+05	1.23E-06	7.71E+04	2.96E-07	1.22E-09	1.22E-08	6.34E-07	5.47E-08	1.17E-07	3.26E-08	0.00E+00	1.51E-09	4.97E-12	9.09E-24	1.02E-19	1.45E-32	9.34E-26	1.29E-39	1.40E-27	7.82E-32	4.94E-34	2.69E-23	4.65E-07	1.32E-39	8.48E-14	1.56E-14	5.15E-19	1.85E-28	6.24E-46	1.39E-39	1.46E-34	0.00E+00	7.14E-22	7.85E-09	1.66E-07	3.35E-24	2.50E-24	5.84E-08	4.97E-08	2.24E-22
4.11E-09	900	4.08E+18	0.00E+00	3.03E-07	4.85E+05	1.09E-09	7.15E-17	3.08E+05	2.39E-06	1.29E+05	1.25E-06	7.71E+04	3.00E-07	1.23E-09	1.24E-08	6.42E-07	5.54E-08	1.19E-07	3.31E-08	0.00E+00	1.53E-09	5.03E-12	9.23E-24	1.03E-19	1.49E-32	9.60E-26	1.32E-39	1.42E-27	8.02E-32	5.01E-34	2.73E-23	4.71E-07	1.36E-39	8.59E-14	1.58E-14	5.23E-19	1.87E-28	6.42E-46	1.43E-39	1.50E-34	0.00E+00	7.33E-22	7.96E-09	1.68E-07	3.39E-24	2.53E-24	5.91E-08	5.03E-08	2.30E-22
4.12E-09	900	4.08E+18	0.00E+00	3.06E-07	4.85E+05	1.09E-09	7.19E-17	3.08E+05	2.42E-06	1.29E+05	1.26E-06	7.71E+04	3.04E-07	1.23E-09	1.25E-08	6.50E-07	5.61E-08	1.20E-07	3.35E-08	0.00E+00	1.55E-09	5.10E-12	9.36E-24	1.05E-19	1.53E-32	9.86E-26	1.36E-39	1.44E-27	8.23E-32	5.09E-34	2.77E-23	4.77E-07	1.40E-39	8.71E-14	1.60E-14	5.30E-19	1.90E-28	6.60E-46	1.47E-39	1.54E-34	0.00E+00	7.52E-22	8.06E-09	1.70E-07	3.43E-24	2.57E-24	5.99E-08	5.10E-08	2.36E-22
4.13E-09	900	4.08E+18	0.00E+00	3.10E-07	4.85E+05	1.09E-09	7.23E-17	3.08E+05	2.45E-06	1.29E+05	1.28E-06	7.71E+04	3.08E-07	1.24E-09	1.27E-08	6.59E-07	5.69E-08	1.22E-07	3.39E-08	0.00E+00	1.57E-09	5.17E-12	9.50E-24	1.06E-19	1.58E-32	1.01E-25	1.40E-39	1.46E-27	8.44E-32	5.16E-34	2.81E-23	4.83E-07	1.44E-39	8.82E-14	1.62E-14	5.37E-19	1.93E-28	6.80E-46	1.51E-39	1.59E-34	0.00E+00	7.72E-22	8.16E-09	1.72E-07	3.48E-24	2.60E-24	6.07E-08	5.16E-08	2.42E-22
4.14E-09	900	4.08E+18	0.00E+00	3.14E-07	4.85E+05	1.09E-09	7.26E-17	3.08E+05	2.48E-06	1.29E+05	1.29E-06	7.71E+04	3.12E-07	1.24E-09	1.28E-08	6.67E-07	5.76E-08	1.23E-07	3.44E-08	0.00E+00	1.59E-09	5.24E-12	9.64E-24	1.08E-19	1.62E-32	1.04E-25	1.44E-39	1.48E-27	8.66E-32	5.24E-34	2.85E-23	4.90E-07	1.48E-39	8.94E-14	1.64E-14	5.45E-19	1.96E-28	6.99E-46	1.55E-39	1.63E-34	0.00E+00	7.92E-22	8.27E-09	1.75E-07	3.52E-24	2.63E-24	6.15E-08	5.23E-08	2.48E-22
4.15E-09	900	4.08E+18	0.00E+00	3.19E-07	4.85E+05	1.09E-09	7.30E-17	3.08E+05	2.52E-06	1.29E+05	1.31E-06	7.71E+04	3.16E-07	1.24E-09	1.30E-08	6.76E-07	5.84E-08	1.24E-07	3.48E-08	0.00E+00	1.61E-09	5.31E-12	9.78E-24	1.09E-19	1.66E-32	1.07E-25	1.48E-39	1.50E-27	8.88E-32	5.32E-34	2.89E-23	4.96E-07	1.52E-39	9.06E-14	1.66E-14	5.52E-19	1.99E-28	7.19E-46	1.60E-39	1.68E-34	0.00E+00	8.13E-22	8.38E-09	1.77E-07	3.57E-24	2.67E-24	6.23E-08	5.30E-08	2.55E-22
4.16E-09	900	4.08E+18	0.00E+00	3.23E-07	4.85E+05	1.09E-09	7.34E-17	3.08E+05	2.55E-06	1.29E+05	1.33E-06	7.71E+04	3.20E-07	1.25E-09	1.32E-08	6.85E-07	5.91E-08	1.26E-07	3.53E-08	0.00E+00	1.63E-09	5.38E-12	9.92E-24	1.11E-19	1.71E-32	1.10E-25	1.52E-39	1.52E-27	9.11E-32	5.40E-34	2.94E-23	5.03E-07	1.56E-39	9.18E-14	1.69E-14	5.60E-19	2.02E-28	7.40E-46	1.64E-39	1.72E-34	0.00E+00	8.34E-22	8.49E-09	1.79E-07	3.61E-24	2.70E-24	6.31E-08	5.37E-08	2.62E-22
4.17E-09	900	4.08E+18	0.00E+00	3.27E-07	4.85E+05	1.09E-09	7.37E-17	3.08E+05	2.58E-06	1.29E+05	1.35E-06	7.71E+04	3.24E-07	1.25E-09	1.34E-08	6.94E-07	5.99E-08	1.27E-07	3.57E-08	0.00E+00	1.65E-09	5.45E-12	1.01E-23	1.12E-19	1.76E-32	1.13E-25	1.57E-39	1.54E-27	9.34E-32	5.48E-34	2.98E-23	5.09E-07	1.60E-39	9.30E-14	1.71E-14	5.68E-19	2.05E-28	7.62E-46	1.69E-39	1.77E-34	0.00E+00	8.56E-22	8.60E-09	1.81E-07	3.66E-24	2.74E-24	6.39E-08	5.44E-08	2.69E-22
4.18E-09	900	4.08E+18	0.00E+00	3.31E-07	4.85E+05	1.09E-09	7.41E-17	3.08E+05	2.62E-06	1.29E+05	1.36E-06	7.71E+04	3.29E-07	1.26E-09	1.35E-08	7.03E-07	6.07E-08	1.29E-07	3.62E-08	0.00E+00	1.68E-09	5.53E-12	1.02E-23	1.14E-19	1.81E-32	1.16E-25	1.61E-39	1.56E-27	9.58E-32	5.56E-34	3.03E-23	5.16E-07	1.65E-39	9.43E-14	1.73E-14	5.76E-19	2.08E-28	7.84E-46	1.74E-39	1.82E-34	0.00E+00	8.78E-22	8.71E-09	1.84E-07	3.71E-24	2.77E-24	6.47E-08	5.51E-08	2.76E-22
4.19E-09	900	4.08E+18	0.00E+00	3.35E-07	4.85E+05	1.09E-09	7.45E-17	3.08E+05	2.65E-06	1.29E+05	1.38E-06	7.71E+04	3.33E-07	1.26E-09	1.37E-08	7.12E-07	6.15E-08	1.30E-07	3.67E-08	0.00E+00	1.70E-09	5.60E-12	1.04E-23	1.16E-19	1.86E-32	1.19E-25	1.66E-39	1.58E-27	9.83E-32	5.65E-34	3.07E-23	5.23E-07	1.70E-39	9.55E-14	1.75E-14	5.84E-19	2.11E-28	8.06E-46	1.78E-39	1.87E-34	0.00E+00	9.01E-22	8.82E-09	1.86E-07	3.76E-24	2.81E-24	6.56E-08	5.58E-08	2.83E-22
4.20E-09	900	4.08E+18	0.00E+00	3.40E-07	4.85E+05	1.09E-09	7.49E-17	3.08E+05	2.68E-06	1.29E+05	1.40E-06	7.71E+04	3.37E-07	1.26E-09	1.39E-08	7.21E-07	6.23E-08	1.32E-07	3.72E-08	0.00E+00	1.72E-09	5.68E-12	1.05E-23	1.17E-19	1.91E-32	1.22E-25	1.70E-39	1.60E-27	1.01E-31	5.73E-34	3.12E-23	5.29E-07	1.74E-39	9.68E-14	1.78E-14	5.92E-19	2.14E-28	8.29E-46	1.83E-39	1.92E-34	0.00E+00	9.25E-22	8.94E-09	1.89E-07	3.81E-24	2.85E-24	6.64E-08	5.65E-08	2.90E-22
4.21E-09	900	4.08E+18	0.00E+00	3.44E-07	4.85E+05	1.09E-09	7.53E-17	3.08E+05	2.72E-06	1.29E+05	1.42E-06	7.71E+04	3.42E-07	1.27E-09	1.41E-08	7.30E-07	6.31E-08	1.34E-07	3.76E-08	0.00E+00	1.74E-09	5.75E-12	1.07E-23	1.19E-19	1.96E-32	1.25E-25	1.75E-39	1.63E-27	1.03E-31	5.82E-34	3.16E-23	5.36E-07	1.79E-39	9.81E-14	1.80E-14	6.00E-19	2.17E-28	8.53E-46	1.89E-39	1.98E-34	0.00E+00	9.49E-22	9.05E-09	1.91E-07	3.86E-24	2.89E-24	6.73E-08	5.73E-08	2.98E-22
4.22E-09	900	4.08E+18	0.00E+00	3.49E-07	4.85E+05	1.09E-09	7.56E-17	3.08E+05	2.75E-06	1.29E+05	1.44E-06	7.71E+04	3.46E-07	1.27E-09	1.43E-08	7.40E-07	6.40E-08	1.35E-07	3.81E-08	0.00E+00	1.77E-09	5.83E-12	1.08E-23	1.20E-19	2.01E-32	1.29E-25	1.80E-39	1.65E-27	1.06E-31	5.90E-34	3.21E-23	5.43E-07	1.84E-39	9.94E-14	1.82E-14	6.09E-19	2.21E-28	8.78E-46	1.94E-39	2.03E-34	0.00E+00	9.74E-22	9.17E-09	1.94E-07	3.91E-24	2.92E-24	6.82E-08	5.80E-08	3.06E-22
4.23E-09	900	4.08E+18	0.00E+00	3.53E-07	4.85E+05	1.09E-09	7.60E-17	3.08E+05	2.79E-06	1.29E+05	1.46E-06	7.71E+04	3.51E-07	1.28E-09	1.44E-08	7.50E-07	6.48E-08	1.37E-07	3.86E-08	0.00E+00	1.79E-09	5.91E-12	1.10E-23	1.22E-19	2.07E-32	1.32E-25	1.85E-39	1.67E-27	1.09E-31	5.99E-34	3.26E-23	5.50E-07	1.90E-39	1.01E-13	1.85E-14	6.17E-19	2.24E-28	9.03E-46	1.99E-39	2.09E-34	0.00E+00	1.00E-21	9.29E-09	1.96E-07	3.96E-24	2.96E-24	6.91E-08	5.87E-08	3.14E-22
4.24E-09	900	4.08E+18	0.00E+00	3.58E-07	4.85E+05	1.09E-09	7.64E-17	3.08E+05	2.83E-06	1.29E+05	1.47E-06	7.71E+04	3.55E-07	1.28E-09	1.46E-08	7.59E-07	6.57E-08	1.38E-07	3.91E-08	0.00E+00	1.81E-09	5.99E-12	1.11E-23	1.24E-19	2.13E-32	1.36E-25	1.90E-39	1.69E-27	1.12E-31	6.08E-34	3.31E-23	5.58E-07	1.95E-39	1.02E-13	1.87E-14	6.26E-19	2.27E-28	9.29E-46	2.05E-39	2.15E-34	0.00E+00	1.03E-21	9.41E-09	1.99E-07	4.01E-24	3.00E-24	7.00E-08	5.95E-08	3.22E-22
4.25E-09	900	4.08E+18	0.00E+00	3.62E-07	4.85E+05	1.09E-09	7.68E-17	3.08E+05	2.86E-06	1.29E+05	1.49E-06	7.71E+04	3.60E-07	1.29E-09	1.48E-08	7.69E-07	6.65E-08	1.40E-07	3.97E-08	0.00E+00	1.84E-09	6.07E-12	1.13E-23	1.26E-19	2.18E-32	1.39E-25	1.96E-39	1.72E-27	1.14E-31	6.17E-34	3.36E-23	5.65E-07	2.00E-39	1.03E-13	1.90E-14	6.34E-19	2.31E-28	9.55E-46	2.11E-39	2.21E-34	0.00E+00	1.05E-21	9.53E-09	2.01E-07	4.06E-24	3.04E-24	7.09E-08	6.03E-08	3.31E-22
4.26E-09	900	4.08E+18	0.00E+00	3.67E-07	4.85E+05	1.09E-09	7.72E-17	3.08E+05	2.90E-06	1.29E+05	1.51E-06	7.71E+04	3.65E-07	1.29E-09	1.50E-08	7.79E-07	6.74E-08	1.42E-07	4.02E-08	0.00E+00	1.86E-09	6.15E-12	1.15E-23	1.27E-19	2.24E-32	1.43E-25	2.01E-39	1.74E-27	1.17E-31	6.26E-34	3.41E-23	5.72E-07	2.06E-39	1.05E-13	1.92E-14	6.43E-19	2.34E-28	9.83E-46	2.17E-39	2.27E-34	0.00E+00	1.08E-21	9.65E-09	2.04E-07	4.11E-24	3.08E-24	7.18E-08	6.11E-08	3.39E-22
4.27E-09	900	4.08E+18	0.00E+00	3.72E-07	4.85E+05	1.09E-09	7.75E-17	3.08E+05	2.94E-06	1.29E+05	1.53E-06	7.71E+04	3.70E-07	1.29E-09	1.52E-08	7.89E-07	6.83E-08	1.43E-07	4.07E-08	0.00E+00	1.89E-09	6.23E-12	1.16E-23	1.29E-19	2.30E-32	1.47E-25	2.07E-39	1.76E-27	1.20E-31	6.36E-34	3.46E-23	5.80E-07	2.12E-39	1.06E-13	1.95E-14	6.52E-19	2.38E-28	1.01E-45	2.23E-39	2.33E-34	0.00E+00	1.11E-21	9.78E-09	2.07E-07	4.17E-24	3.12E-24	7.28E-08	6.19E-08	3.48E-22
4.28E-09	900	4.08E+18	0.00E+00	3.77E-07	4.85E+05	1.09E-09	7.79E-17	3.08E+05	2.98E-06	1.29E+05	1.55E-06	7.71E+04	3.75E-07	1.30E-09	1.54E-08	8.00E-07	6.92E-08	1.45E-07	4.12E-08	0.00E+00	1.91E-09	6.31E-12	1.18E-23	1.31E-19	2.37E-32	1.51E-25	2.13E-39	1.79E-27	1.24E-31	6.45E-34	3.51E-23	5.87E-07	2.18E-39	1.08E-13	1.97E-14	6.61E-19	2.41E-28	1.04E-45	2.29E-39	2.40E-34	0.00E+00	1.14E-21	9.91E-09	2.09E-07	4.22E-24	3.16E-24	7.37E-08	6.27E-08	3.57E-22
4.29E-09	900	4.08E+18	0.00E+00	3.82E-07	4.85E+05	1.09E-09	7.83E-17	3.08E+05	3.02E-06	1.29E+05	1.57E-06	7.71E+04	3.80E-07	1.30E-09	1.56E-08	8.10E-07	7.01E-08	1.47E-07	4.18E-08	0.00E+00	1.94E-09	6.40E-12	1.20E-23	1.33E-19	2.43E-32	1.55E-25	2.19E-39	1.81E-27	1.27E-31	6.55E-34	3.56E-23	5.95E-07	2.24E-39	1.09E-13	2.00E-14	6.70E-19	2.45E-28	1.07E-45	2.35E-39	2.46E-34	0.00E+00	1.17E-21	1.00E-08	2.12E-07	4.28E-24	3.20E-24	7.47E-08	6.35E-08	3.67E-22
4.30E-09	900	4.08E+18	0.00E+00	3.87E-07	4.85E+05	1.09E-09	7.87E-17	3.08E+05	3.06E-06	1.29E+05	1.59E-06	7.71E+04	3.85E-07	1.31E-09	1.58E-08	8.21E-07	7.10E-08	1.49E-07	4.23E-08	0.00E+00	1.96E-09	6.48E-12	1.21E-23	1.34E-19	2.50E-32	1.59E-25	2.25E-39	1.84E-27	1.30E-31	6.65E-34	3.61E-23	6.03E-07	2.30E-39	1.10E-13	2.03E-14	6.80E-19	2.48E-28	1.10E-45	2.42E-39	2.53E-34	0.00E+00	1.20E-21	1.02E-08	2.15E-07	4.33E-24	3.24E-24	7.56E-08	6.43E-08	3.77E-22
4.31E-09	900	4.08E+18	0.00E+00	3.92E-07	4.85E+05	1.09E-09	7.91E-17	3.08E+05	3.10E-06	1.29E+05	1.61E-06	7.71E+04	3.90E-07	1.31E-09	1.60E-08	8.31E-07	7.19E-08	1.50E-07	4.29E-08	0.00E+00	1.99E-09	6.57E-12	1.23E-23	1.36E-19	2.57E-32	1.64E-25	2.31E-39	1.86E-27	1.33E-31	6.74E-34	3.67E-23	6.10E-07	2.37E-39	1.12E-13	2.05E-14	6.89E-19	2.52E-28	1.13E-45	2.48E-39	2.60E-34	0.00E+00	1.23E-21	1.03E-08	2.18E-07	4.39E-24	3.29E-24	7.66E-08	6.51E-08	3.86E-22
4.32E-09	900	4.08E+18	0.00E+00	3.97E-07	4.85E+05	1.09E-09	7.95E-17	3.08E+05	3.14E-06	1.29E+05	1.64E-06	7.71E+04	3.95E-07	1.32E-09	1.62E-08	8.42E-07	7.29E-08	1.52E-07	4.34E-08	0.00E+00	2.02E-09	6.66E-12	1.25E-23	1.38E-19	2.64E-32	1.68E-25	2.38E-39	1.89E-27	1.37E-31	6.84E-34	3.72E-23	6.18E-07	2.43E-39	1.13E-13	2.08E-14	6.99E-19	2.56E-28	1.16E-45	2.55E-39	2.67E-34	0.00E+00	1.26E-21	1.04E-08	2.20E-07	4.44E-24	3.33E-24	7.76E-08	6.60E-08	3.97E-22
4.33E-09	900	4.08E+18	0.00E+00	4.02E-07	4.85E+05	1.09E-09	7.99E-17	3.08E+05	3.18E-06	1.29E+05	1.66E-06	7.71E+04	4.00E-07	1.32E-09	1.65E-08	8.53E-07	7.38E-08	1.54E-07	4.40E-08	0.00E+00	2.04E-09	6.74E-12	1.27E-23	1.40E-19	2.71E-32	1.73E-25	2.45E-39	1.91E-27	1.40E-31	6.94E-34	3.78E-23	6.26E-07	2.50E-39	1.15E-13	2.11E-14	7.08E-19	2.59E-28	1.20E-45	2.62E-39	2.75E-34	0.00E+00	1.29E-21	1.06E-08	2.23E-07	4.50E-24	3.37E-24	7.86E-08	6.68E-08	4.07E-22
4.34E-09	900	4.08E+18	0.00E+00	4.07E-07	4.85E+05	1.09E-09	8.03E-17	3.08E+05	3.22E-06	1.29E+05	1.68E-06	7.71E+04	4.05E-07	1.32E-09	1.67E-08	8.64E-07	7.48E-08	1.56E-07	4.46E-08	0.00E+00	2.07E-09	6.83E-12	1.29E-23	1.42E-19	2.78E-32	1.77E-25	2.51E-39	1.94E-27	1.44E-31	7.05E-34	3.83E-23	6.35E-07	2.57E-39	1.16E-13	2.14E-14	7.18E-19	2.63E-28	1.23E-45	2.70E-39	2.82E-34	0.00E+00	1.33E-21	1.07E-08	2.26E-07	4.56E-24	3.42E-24	7.97E-08	6.77E-08	4.18E-22
4.35E-09	900	4.08E+18	0.00E+00	4.12E-07	4.85E+05	1.09E-09	8.07E-17	3.08E+05	3.26E-06	1.29E+05	1.70E-06	7.71E+04	4.11E-07	1.33E-09	1.69E-08	8.75E-07	7.58E-08	1.58E-07	4.52E-08	0.00E+00	2.10E-09	6.92E-12	1.31E-23	1.44E-19	2.86E-32	1.82E-25	2.59E-39	1.97E-27	1.48E-31	7.15E-34	3.89E-23	6.43E-07	2.64E-39	1.18E-13	2.16E-14	7.28E-19	2.67E-28	1.27E-45	2.77E-39	2.90E-34	0.00E+00	1.36E-21	1.08E-08	2.29E-07	4.62E-24	3.46E-24	8.07E-08	6.86E-08	4.29E-22
4.36E-09	900	4.08E+18	0.00E+00	4.18E-07	4.85E+05	1.09E-09	8.11E-17	3.08E+05	3.30E-06	1.29E+05	1.72E-06	7.71E+04	4.16E-07	1.33E-09	1.71E-08	8.87E-07	7.68E-08	1.60E-07	4.57E-08	0.00E+00	2.12E-09	7.02E-12	1.33E-23	1.46E-19	2.94E-32	1.87E-25	2.66E-39	1.99E-27	1.51E-31	7.26E-34	3.94E-23	6.51E-07	2.72E-39	1.20E-13	2.19E-14	7.38E-19	2.71E-28	1.30E-45	2.85E-39	2.98E-34	0.00E+00	1.40E-21	1.10E-08	2.32E-07	4.68E-24	3.51E-24	8.17E-08	6.95E-08	4.40E-22
4.37E-09	900	4.08E+18	0.00E+00	4.23E-07	4.85E+05	1.09E-09	8.15E-17	3.08E+05	3.35E-06	1.29E+05	1.75E-06	7.71E+04	4.21E-07	1.34E-09	1.73E-08	8.98E-07	7.78E-08	1.62E-07	4.63E-08	0.00E+00	2.15E-09	7.11E-12	1.34E-23	1.48E-19	3.02E-32	1.92E-25	2.73E-39	2.02E-27	1.55E-31	7.36E-34	4.00E-23	6.60E-07	2.79E-39	1.21E-13	2.22E-14	7.48E-19	2.75E-28	1.34E-45	2.93E-39	3.06E-34	0.00E+00	1.44E-21	1.11E-08	2.35E-07	4.74E-24	3.55E-24	8.28E-08	7.04E-08	4.52E-22
4.38E-09	900	4.08E+18	0.00E+00	4.29E-07	4.85E+05	1.09E-09	8.19E-17	3.08E+05	3.39E-06	1.29E+05	1.77E-06	7.71E+04	4.27E-07	1.34E-09	1.76E-08	9.10E-07	7.88E-08	1.63E-07	4.70E-08	0.00E+00	2.18E-09	7.21E-12	1.36E-23	1.50E-19	3.10E-32	1.97E-25	2.81E-39	2.05E-27	1.59E-31	7.47E-34	4.06E-23	6.68E-07	2.87E-39	1.23E-13	2.25E-14	7.58E-19	2.79E-28	1.38E-45	3.01E-39	3.15E-34	0.00E+00	1.47E-21	1.13E-08	2.38E-07	4.80E-24	3.60E-24	8.39E-08	7.13E-08	4.64E-22
4.39E-09	900	4.08E+18	0.00E+00	4.34E-07	4.85E+05	1.09E-09	8.23E-17	3.08E+05	3.43E-06	1.29E+05	1.79E-06	7.71E+04	4.33E-07	1.35E-09	1.78E-08	9.22E-07	7.99E-08	1.65E-07	4.76E-08	0.00E+00	2.21E-09	7.30E-12	1.38E-23	1.52E-19	3.19E-32	2.02E-25	2.89E-39	2.08E-27	1.64E-31	7.58E-34	4.12E-23	6.77E-07	2.95E-39	1.24E-13	2.28E-14	7.69E-19	2.83E-28	1.42E-45	3.09E-39	3.24E-34	0.00E+00	1.51E-21	1.14E-08	2.41E-07	4.86E-24	3.65E-24	8.50E-08	7.22E-08	4.76E-22
4.40E-09	900	4.08E+18	0.00E+00	4.40E-07	4.85E+05	1.09E-09	8.27E-17	3.08E+05	3.48E-06	1.29E+05	1.81E-06	7.71E+04	4.38E-07	1.35E-09	1.80E-08	9.34E-07	8.09E-08	1.67E-07	4.82E-08	0.00E+00	2.24E-09	7.40E-12	1.40E-23	1.54E-19	3.27E-32	2.08E-25	2.97E-39	2.11E-27	1.68E-31	7.69E-34	4.18E-23	6.86E-07	3.03E-39	1.26E-13	2.31E-14	7.79E-19	2.87E-28	1.46E-45	3.18E-39	3.33E-34	0.00E+00	1.55E-21	1.16E-08	2.45E-07	4.93E-24	3.69E-24	8.61E-08	7.32E-08	4.88E-22
4.41E-09	900	4.08E+18	0.00E+00	4.45E-07	4.85E+05	1.09E-09	8.31E-17	3.08E+05	3.52E-06	1.29E+05	1.84E-06	7.71E+04	4.44E-07	1.36E-09	1.83E-08	9.46E-07	8.20E-08	1.69E-07	4.88E-08	0.00E+00	2.27E-09	7.50E-12	1.42E-23	1.56E-19	3.36E-32	2.13E-25	3.05E-39	2.13E-27	1.72E-31	7.81E-34	4.24E-23	6.95E-07	3.12E-39	1.28E-13	2.34E-14	7.90E-19	2.91E-28	1.50E-45	3.27E-39	3.42E-34	0.00E+00	1.59E-21	1.17E-08	2.48E-07	4.99E-24	3.74E-24	8.72E-08	7.41E-08	5.01E-22
4.42E-09	900	4.08E+18	0.00E+00	4.51E-07	4.85E+05	1.09E-09	8.35E-17	3.08E+05	3.57E-06	1.29E+05	1.86E-06	7.71E+04	4.50E-07	1.36E-09	1.85E-08	9.58E-07	8.31E-08	1.72E-07	4.95E-08	0.00E+00	2.30E-09	7.60E-12	1.45E-23	1.59E-19	3.45E-32	2.19E-25	3.14E-39	2.16E-27	1.77E-31	7.92E-34	4.30E-23	7.04E-07	3.21E-39	1.29E-13	2.37E-14	8.01E-19	2.96E-28	1.54E-45	3.36E-39	3.51E-34	0.00E+00	1.63E-21	1.19E-08	2.51E-07	5.06E-24	3.79E-24	8.84E-08	7.51E-08	5.14E-22
4.43E-09	900	4.08E+18	0.00E+00	4.57E-07	4.85E+05	1.09E-09	8.39E-17	3.08E+05	3.62E-06	1.29E+05	1.89E-06	7.71E+04	4.56E-07	1.36E-09	1.87E-08	9.71E-07	8.41E-08	1.74E-07	5.01E-08	0.00E+00	2.33E-09	7.70E-12	1.47E-23	1.61E-19	3.55E-32	2.25E-25	3.23E-39	2.19E-27	1.81E-31	8.04E-34	4.37E-23	7.13E-07	3.30E-39	1.31E-13	2.40E-14	8.12E-19	3.00E-28	1.58E-45	3.45E-39	3.61E-34	0.00E+00	1.68E-21	1.20E-08	2.54E-07	5.12E-24	3.84E-24	8.95E-08	7.60E-08	5.28E-22
4.44E-09	900	4.08E+18	0.00E+00	4.63E-07	4.85E+05	1.09E-09	8.43E-17	3.08E+05	3.66E-06	1.29E+05	1.91E-06	7.71E+04	4.62E-07	1.37E-09	1.90E-08	9.83E-07	8.52E-08	1.76E-07	5.08E-08	0.00E+00	2.36E-09	7.80E-12	1.49E-23	1.63E-19	3.64E-32	2.31E-25	3.32E-39	2.22E-27	1.86E-31	8.15E-34	4.43E-23	7.22E-07	3.39E-39	1.33E-13	2.43E-14	8.23E-19	3.04E-28	1.63E-45	3.55E-39	3.71E-34	0.00E+00	1.72E-21	1.22E-08	2.58E-07	5.19E-24	3.89E-24	9.07E-08	7.70E-08	5.42E-22
4.45E-09	900	4.08E+18	0.00E+00	4.69E-07	4.85E+05	1.09E-09	8.47E-17	3.08E+05	3.71E-06	1.29E+05	1.94E-06	7.71E+04	4.68E-07	1.37E-09	1.92E-08	9.96E-07	8.64E-08	1.78E-07	5.14E-08	0.00E+00	2.39E-09	7.90E-12	1.51E-23	1.65E-19	3.74E-32	2.37E-25	3.41E-39	2.25E-27	1.91E-31	8.27E-34	4.50E-23	7.32E-07	3.48E-39	1.35E-13	2.47E-14	8.35E-19	3.09E-28	1.67E-45	3.64E-39	3.81E-34	0.00E+00	1.77E-21	1.23E-08	2.61E-07	5.26E-24	3.94E-24	9.18E-08	7.80E-08	5.56E-22
4.46E-09	900	4.08E+18	0.00E+00	4.75E-07	4.85E+05	1.09E-09	8.51E-17	3.08E+05	3.76E-06	1.29E+05	1.96E-06	7.71E+04	4.74E-07	1.38E-09	1.95E-08	1.01E-06	8.75E-08	1.80E-07	5.21E-08	0.00E+00	2.42E-09	8.01E-12	1.53E-23	1.67E-19	3.85E-32	2.43E-25	3.51E-39	2.28E-27	1.95E-31	8.40E-34	4.56E-23	7.41E-07	3.58E-39	1.36E-13	2.50E-14	8.46E-19	3.13E-28	1.72E-45	3.75E-39	3.91E-34	0.00E+00	1.81E-21	1.25E-08	2.64E-07	5.32E-24	3.99E-24	9.30E-08	7.90E-08	5.71E-22
4.47E-09	900	4.08E+18	0.00E+00	4.81E-07	4.85E+05	1.09E-09	8.55E-17	3.08E+05	3.81E-06	1.29E+05	1.99E-06	7.71E+04	4.80E-07	1.38E-09	1.98E-08	1.02E-06	8.86E-08	1.82E-07	5.28E-08	0.00E+00	2.46E-09	8.11E-12	1.55E-23	1.70E-19	3.95E-32	2.50E-25	3.61E-39	2.31E-27	2.01E-31	8.52E-34	4.63E-23	7.51E-07	3.68E-39	1.38E-13	2.53E-14	8.58E-19	3.18E-28	1.77E-45	3.85E-39	4.02E-34	0.00E+00	1.86E-21	1.27E-08	2.68E-07	5.39E-24	4.05E-24	9.43E-08	8.01E-08	5.86E-22
4.48E-09	900	4.08E+18	0.00E+00	4.88E-07	4.85E+05	1.09E-09	8.59E-17	3.08E+05	3.86E-06	1.29E+05	2.01E-06	7.71E+04	4.86E-07	1.39E-09	2.00E-08	1.04E-06	8.98E-08	1.84E-07	5.35E-08	0.00E+00	2.49E-09	8.22E-12	1.58E-23	1.72E-19	4.06E-32	2.57E-25	3.71E-39	2.35E-27	2.06E-31	8.64E-34	4.70E-23	7.61E-07	3.79E-39	1.40E-13	2.57E-14	8.69E-19	3.23E-28	1.82E-45	3.95E-39	4.13E-34	0.00E+00	1.91E-21	1.28E-08	2.71E-07	5.46E-24	4.10E-24	9.55E-08	8.11E-08	6.01E-22
4.49E-09	900	4.08E+18	0.00E+00	4.94E-07	4.85E+05	1.09E-09	8.64E-17	3.08E+05	3.91E-06	1.29E+05	2.04E-06	7.71E+04	4.93E-07	1.39E-09	2.03E-08	1.05E-06	9.10E-08	1.87E-07	5.42E-08	0.00E+00	2.52E-09	8.33E-12	1.60E-23	1.74E-19	4.17E-32	2.64E-25	3.81E-39	2.38E-27	2.11E-31	8.77E-34	4.76E-23	7.71E-07	3.89E-39	1.42E-13	2.60E-14	8.81E-19	3.27E-28	1.87E-45	4.06E-39	4.25E-34	0.00E+00	1.96E-21	1.30E-08	2.75E-07	5.53E-24	4.15E-24	9.67E-08	8.22E-08	6.17E-22
4.50E-09	900	4.08E+18	0.00E+00	5.00E-07	4.85E+05	1.09E-09	8.68E-17	3.08E+05	3.96E-06	1.29E+05	2.07E-06	7.71E+04	4.99E-07	1.40E-09	2.05E-08	1.06E-06	9.22E-08	1.89E-07	5.49E-08	0.00E+00	2.55E-09	8.44E-12	1.62E-23	1.77E-19	4.28E-32	2.71E-25	3.92E-39	2.41E-27	2.16E-31	8.90E-34	4.83E-23	7.81E-07	4.00E-39	1.44E-13	2.63E-14	8.93E-19	3.32E-28	1.92E-45	4.18E-39	4.36E-34	0.00E+00	2.01E-21	1.32E-08	2.78E-07	5.61E-24	4.21E-24	9.80E-08	8.32E-08	6.33E-22
4.51E-09	900	4.08E+18	0.00E+00	5.07E-07	4.85E+05	1.09E-09	8.72E-17	3.08E+05	4.01E-06	1.29E+05	2.09E-06	7.71E+04	5.06E-07	1.40E-09	2.08E-08	1.08E-06	9.34E-08	1.91E-07	5.56E-08	0.00E+00	2.59E-09	8.55E-12	1.65E-23	1.79E-19	4.40E-32	2.78E-25	4.03E-39	2.44E-27	2.22E-31	9.03E-34	4.90E-23	7.91E-07	4.11E-39	1.46E-13	2.67E-14	9.06E-19	3.37E-28	1.98E-45	4.29E-39	4.48E-34	0.00E+00	2.06E-21	1.33E-08	2.82E-07	5.68E-24	4.26E-24	9.93E-08	8.43E-08	6.50E-22
4.52E-09	900	4.08E+18	0.00E+00	5.13E-07	4.85E+05	1.09E-09	8.76E-17	3.08E+05	4.06E-06	1.29E+05	2.12E-06	7.71E+04	5.13E-07	1.41E-09	2.11E-08	1.09E-06	9.46E-08	1.93E-07	5.63E-08	0.00E+00	2.62E-09	8.67E-12	1.67E-23	1.82E-19	4.52E-32	2.85E-25	4.14E-39	2.48E-27	2.28E-31	9.16E-34	4.97E-23	8.01E-07	4.23E-39	1.48E-13	2.70E-14	9.18E-19	3.42E-28	2.03E-45	4.41E-39	4.61E-34	0.00E+00	2.12E-21	1.35E-08	2.86E-07	5.75E-24	4.32E-24	1.01E-07	8.54E-08	6.67E-22
4.53E-09	900	4.08E+18	0.00E+00	5.20E-07	4.85E+05	1.09E-09	8.80E-17	3.08E+05	4.12E-06	1.29E+05	2.15E-06	7.71E+04	5.19E-07	1.41E-09	2.14E-08	1.10E-06	9.59E-08	1.96E-07	5.70E-08	0.00E+00	2.66E-09	8.78E-12	1.70E-23	1.84E-19	4.64E-32	2.93E-25	4.26E-39	2.51E-27	2.34E-31	9.29E-34	5.05E-23	8.12E-07	4.35E-39	1.49E-13	2.74E-14	9.31E-19	3.47E-28	2.09E-45	4.53E-39	4.73E-34	0.00E+00	2.17E-21	1.37E-08	2.89E-07	5.83E-24	4.37E-24	1.02E-07	8.65E-08	6.84E-22
4.54E-09	900	4.08E+18	0.00E+00	5.27E-07	4.85E+05	1.09E-09	8.85E-17	3.08E+05	4.17E-06	1.29E+05	2.18E-06	7.71E+04	5.26E-07	1.42E-09	2.16E-08	1.12E-06	9.71E-08	1.98E-07	5.78E-08	0.00E+00	2.69E-09	8.90E-12	1.72E-23	1.87E-19	4.76E-32	3.01E-25	4.38E-39	2.54E-27	2.40E-31	9.42E-34	5.12E-23	8.22E-07	4.47E-39	1.51E-13	2.78E-14	9.43E-19	3.52E-28	2.15E-45	4.66E-39	4.86E-34	0.00E+00	2.23E-21	1.39E-08	2.93E-07	5.90E-24	4.43E-24	1.03E-07	8.76E-08	7.02E-22
4.55E-09	900	4.08E+18	0.00E+00	5.34E-07	4.85E+05	1.09E-09	8.89E-17	3.08E+05	4.22E-06	1.29E+05	2.20E-06	7.71E+04	5.33E-07	1.42E-09	2.19E-08	1.13E-06	9.84E-08	2.01E-07	5.85E-08	0.00E+00	2.73E-09	9.02E-12	1.75E-23	1.89E-19	4.89E-32	3.09E-25	4.50E-39	2.58E-27	2.46E-31	9.56E-34	5.19E-23	8.33E-07	4.59E-39	1.53E-13	2.81E-14	9.56E-19	3.57E-28	2.21E-45	4.78E-39	4.99E-34	0.00E+00	2.29E-21	1.40E-08	2.97E-07	5.98E-24	4.49E-24	1.05E-07	8.88E-08	7.21E-22
4.56E-09	900	4.08E+18	0.00E+00	5.41E-07	4.85E+05	1.09E-09	8.93E-17	3.08E+05	4.28E-06	1.29E+05	2.23E-06	7.71E+04	5.40E-07	1.43E-09	2.22E-08	1.15E-06	9.97E-08	2.03E-07	5.93E-08	0.00E+00	2.76E-09	9.14E-12	1.77E-23	1.92E-19	5.03E-32	3.17E-25	4.63E-39	2.61E-27	2.52E-31	9.70E-34	5.27E-23	8.44E-07	4.72E-39	1.55E-13	2.85E-14	9.69E-19	3.62E-28	2.27E-45	4.92E-39	5.13E-34	0.00E+00	2.35E-21	1.42E-08	3.01E-07	6.06E-24	4.55E-24	1.06E-07	8.99E-08	7.40E-22
4.57E-09	900	4.08E+18	0.00E+00	5.48E-07	4.85E+05	1.09E-09	8.97E-17	3.08E+05	4.33E-06	1.29E+05	2.26E-06	7.71E+04	5.47E-07	1.43E-09	2.25E-08	1.16E-06	1.01E-07	2.06E-07	6.01E-08	0.00E+00	2.80E-09	9.26E-12	1.80E-23	1.94E-19	5.16E-32	3.26E-25	4.76E-39	2.65E-27	2.59E-31	9.84E-34	5.35E-23	8.55E-07	4.85E-39	1.58E-13	2.89E-14	9.82E-19	3.67E-28	2.34E-45	5.05E-39	5.27E-34	0.00E+00	2.41E-21	1.44E-08	3.05E-07	6.14E-24	4.61E-24	1.07E-07	9.11E-08	7.59E-22
4.58E-09	900	4.08E+18	0.00E+00	5.55E-07	4.85E+05	1.09E-09	9.02E-17	3.08E+05	4.39E-06	1.29E+05	2.29E-06	7.71E+04	5.54E-07	1.44E-09	2.28E-08	1.18E-06	1.02E-07	2.08E-07	6.09E-08	0.00E+00	2.84E-09	9.38E-12	1.82E-23	1.97E-19	5.30E-32	3.34E-25	4.89E-39	2.69E-27	2.66E-31	9.98E-34	5.42E-23	8.66E-07	4.99E-39	1.60E-13	2.92E-14	9.96E-19	3.73E-28	2.40E-45	5.19E-39	5.42E-34	0.00E+00	2.47E-21	1.46E-08	3.09E-07	6.21E-24	4.67E-24	1.09E-07	9.23E-08	7.79E-22
4.59E-09	900	4.08E+18	0.00E+00	5.62E-07	4.85E+05	1.09E-09	9.06E-17	3.08E+05	4.45E-06	1.29E+05	2.32E-06	7.71E+04	5.62E-07	1.44E-09	2.31E-08	1.19E-06	1.04E-07	2.11E-07	6.17E-08	0.00E+00	2.87E-09	9.50E-12	1.85E-23	2.00E-19	5.45E-32	3.43E-25	5.03E-39	2.72E-27	2.72E-31	1.01E-33	5.50E-23	8.77E-07	5.13E-39	1.62E-13	2.96E-14	1.01E-18	3.78E-28	2.47E-45	5.33E-39	5.56E-34	0.00E+00	2.54E-21	1.48E-08	3.13E-07	6.30E-24	4.73E-24	1.10E-07	9.35E-08	7.99E-22
4.60E-09	900	4.08E+18	0.00E+00	5.69E-07	4.85E+05	1.09E-09	9.10E-17	3.08E+05	4.51E-06	1.29E+05	2.35E-06	7.71E+04	5.69E-07	1.45E-09	2.34E-08	1.21E-06	1.05E-07	2.13E-07	6.25E-08	0.00E+00	2.91E-09	9.63E-12	1.88E-23	2.02E-19	5.59E-32	3.52E-25	5.17E-39	2.76E-27	2.79E-31	1.03E-33	5.58E-23	8.88E-07	5.27E-39	1.64E-13	3.00E-14	1.02E-18	3.83E-28	2.54E-45	5.48E-39	5.72E-34	0.00E+00	2.60E-21	1.50E-08	3.17E-07	6.38E-24	4.79E-24	1.12E-07	9.47E-08	8.20E-22
4.61E-09	900	4.08E+18	0.00E+00	5.77E-07	4.85E+05	1.09E-09	9.14E-17	3.08E+05	4.57E-06	1.29E+05	2.38E-06	7.71E+04	5.76E-07	1.45E-09	2.37E-08	1.23E-06	1.06E-07	2.16E-07	6.33E-08	0.00E+00	2.95E-09	9.76E-12	1.91E-23	2.05E-19	5.75E-32	3.62E-25	5.32E-39	2.80E-27	2.87E-31	1.04E-33	5.66E-23	9.00E-07	5.42E-39	1.66E-13	3.04E-14	1.04E-18	3.89E-28	2.61E-45	5.63E-39	5.87E-34	0.00E+00	2.67E-21	1.52E-08	3.21E-07	6.46E-24	4.85E-24	1.13E-07	9.59E-08	8.42E-22
4.62E-09	900	4.08E+18	0.00E+00	5.84E-07	4.85E+05	1.09E-09	9.19E-17	3.08E+05	4.62E-06	1.29E+05	2.41E-06	7.71E+04	5.84E-07	1.46E-09	2.40E-08	1.24E-06	1.08E-07	2.18E-07	6.41E-08	0.00E+00	2.99E-09	9.89E-12	1.93E-23	2.08E-19	5.90E-32	3.71E-25	5.47E-39	2.83E-27	2.94E-31	1.06E-33	5.74E-23	9.12E-07	5.57E-39	1.68E-13	3.08E-14	1.05E-18	3.95E-28	2.68E-45	5.78E-39	6.03E-34	0.00E+00	2.74E-21	1.54E-08	3.25E-07	6.54E-24	4.92E-24	1.14E-07	9.72E-08	8.64E-22
4.63E-09	900	4.08E+18	0.00E+00	5.92E-07	4.85E+05	1.09E-09	9.23E-17	3.08E+05	4.68E-06	1.29E+05	2.44E-06	7.71E+04	5.92E-07	1.46E-09	2.43E-08	1.26E-06	1.09E-07	2.21E-07	6.49E-08	0.00E+00	3.03E-09	1.00E-11	1.96E-23	2.11E-19	6.06E-32	3.81E-25	5.62E-39	2.87E-27	3.02E-31	1.07E-33	5.82E-23	9.24E-07	5.73E-39	1.70E-13	3.12E-14	1.07E-18	4.00E-28	2.76E-45	5.94E-39	6.20E-34	0.00E+00	2.81E-21	1.56E-08	3.29E-07	6.63E-24	4.98E-24	1.16E-07	9.84E-08	8.87E-22
4.64E-09	900	4.08E+18	0.00E+00	5.99E-07	4.85E+05	1.09E-09	9.28E-17	3.08E+05	4.75E-06	1.29E+05	2.48E-06	7.71E+04	5.99E-07	1.47E-09	2.46E-08	1.27E-06	1.11E-07	2.24E-07	6.58E-08	0.00E+00	3.07E-09	1.02E-11	1.99E-23	2.14E-19	6.22E-32	3.92E-25	5.78E-39	2.91E-27	3.10E-31	1.09E-33	5.91E-23	9.36E-07	5.89E-39	1.73E-13	3.16E-14	1.08E-18	4.06E-28	2.83E-45	6.10E-39	6.37E-34	0.00E+00	2.89E-21	1.58E-08	3.34E-07	6.71E-24	5.05E-24	1.17E-07	9.97E-08	9.10E-22
4.65E-09	900	4.08E+18	0.00E+00	6.07E-07	4.85E+05	1.09E-09	9.32E-17	3.08E+05	4.81E-06	1.29E+05	2.51E-06	7.71E+04	6.07E-07	1.47E-09	2.50E-08	1.29E-06	1.12E-07	2.26E-07	6.66E-08	0.00E+00	3.11E-09	1.03E-11	2.02E-23	2.17E-19	6.39E-32	4.02E-25	5.94E-39	2.95E-27	3.18E-31	1.10E-33	5.99E-23	9.48E-07	6.05E-39	1.75E-13	3.20E-14	1.09E-18	4.12E-28	2.91E-45	6.27E-39	6.54E-34	0.00E+00	2.96E-21	1.60E-08	3.38E-07	6.80E-24	5.11E-24	1.19E-07	1.01E-07	9.34E-22
4.66E-09	900	4.08E+18	0.00E+00	6.15E-07	4.85E+05	1.09E-09	9.36E-17	3.08E+05	4.87E-06	1.29E+05	2.54E-06	7.71E+04	6.15E-07	1.48E-09	2.53E-08	1.31E-06	1.14E-07	2.29E-07	6.75E-08	0.00E+00	3.15E-09	1.04E-11	2.05E-23	2.20E-19	6.56E-32	4.13E-25	6.11E-39	2.99E-27	3.26E-31	1.12E-33	6.08E-23	9.60E-07	6.22E-39	1.77E-13	3.25E-14	1.11E-18	4.18E-28	2.99E-45	6.44E-39	6.72E-34	0.00E+00	3.04E-21	1.62E-08	3.43E-07	6.89E-24	5.18E-24	1.21E-07	1.02E-07	9.59E-22
4.67E-09	900	4.08E+18	0.00E+00	6.23E-07	4.85E+05	1.09E-09	9.41E-17	3.08E+05	4.93E-06	1.29E+05	2.57E-06	7.71E+04	6.23E-07	1.48E-09	2.56E-08	1.32E-06	1.15E-07	2.32E-07	6.84E-08	0.00E+00	3.19E-09	1.06E-11	2.08E-23	2.23E-19	6.74E-32	4.24E-25	6.28E-39	3.03E-27	3.34E-31	1.14E-33	6.17E-23	9.73E-07	6.39E-39	1.80E-13	3.29E-14	1.12E-18	4.24E-28	3.08E-45	6.62E-39	6.90E-34	0.00E+00	3.12E-21	1.64E-08	3.47E-07	6.98E-24	5.25E-24	1.22E-07	1.04E-07	9.84E-22
4.68E-09	900	4.08E+18	0.00E+00	6.31E-07	4.85E+05	1.09E-09	9.45E-17	3.08E+05	5.00E-06	1.29E+05	2.61E-06	7.71E+04	6.31E-07	1.49E-09	2.59E-08	1.34E-06	1.17E-07	2.35E-07	6.93E-08	0.00E+00	3.23E-09	1.07E-11	2.11E-23	2.26E-19	6.92E-32	4.35E-25	6.46E-39	3.07E-27	3.43E-31	1.15E-33	6.25E-23	9.85E-07	6.57E-39	1.82E-13	3.33E-14	1.14E-18	4.30E-28	3.16E-45	6.80E-39	7.09E-34	0.00E+00	3.20E-21	1.66E-08	3.51E-07	7.07E-24	5.31E-24	1.24E-07	1.05E-07	1.01E-21
4.69E-09	900	4.08E+18	0.00E+00	6.39E-07	4.85E+05	1.09E-09	9.50E-17	3.08E+05	5.06E-06	1.29E+05	2.64E-06	7.71E+04	6.40E-07	1.49E-09	2.63E-08	1.36E-06	1.18E-07	2.38E-07	7.02E-08	0.00E+00	3.28E-09	1.08E-11	2.14E-23	2.29E-19	7.11E-32	4.47E-25	6.64E-39	3.11E-27	3.52E-31	1.17E-33	6.34E-23	9.98E-07	6.76E-39	1.84E-13	3.37E-14	1.16E-18	4.36E-28	3.25E-45	6.99E-39	7.28E-34	0.00E+00	3.28E-21	1.68E-08	3.56E-07	7.16E-24	5.38E-24	1.25E-07	1.06E-07	1.04E-21
4.70E-09	900	4.08E+18	0.00E+00	6.48E-07	4.85E+05	1.09E-09	9.54E-17	3.08E+05	5.13E-06	1.29E+05	2.68E-06	7.71E+04	6.48E-07	1.50E-09	2.66E-08	1.38E-06	1.20E-07	2.41E-07	7.11E-08	0.00E+00	3.32E-09	1.10E-11	2.17E-23	2.32E-19	7.30E-32	4.59E-25	6.82E-39	3.15E-27	3.61E-31	1.19E-33	6.43E-23	1.01E-06	6.94E-39	1.87E-13	3.42E-14	1.17E-18	4.42E-28	3.34E-45	7.18E-39	7.48E-34	0.00E+00	3.37E-21	1.70E-08	3.61E-07	7.26E-24	5.45E-24	1.27E-07	1.08E-07	1.06E-21
4.71E-09	900	4.08E+18	0.00E+00	6.56E-07	4.85E+05	1.09E-09	9.59E-17	3.08E+05	5.20E-06	1.29E+05	2.71E-06	7.71E+04	6.57E-07	1.50E-09	2.70E-08	1.39E-06	1.21E-07	2.44E-07	7.20E-08	0.00E+00	3.36E-09	1.11E-11	2.21E-23	2.35E-19	7.50E-32	4.71E-25	7.02E-39	3.20E-27	3.70E-31	1.20E-33	6.53E-23	1.02E-06	7.14E-39	1.89E-13	3.46E-14	1.19E-18	4.48E-28	3.43E-45	7.37E-39	7.69E-34	0.00E+00	3.46E-21	1.73E-08	3.65E-07	7.35E-24	5.53E-24	1.29E-07	1.09E-07	1.09E-21
4.72E-09	900	4.08E+18	0.00E+00	6.64E-07	4.85E+05	1.09E-09	9.63E-17	3.08E+05	5.26E-06	1.29E+05	2.75E-06	7.71E+04	6.65E-07	1.51E-09	2.73E-08	1.41E-06	1.23E-07	2.47E-07	7.30E-08	0.00E+00	3.41E-09	1.13E-11	2.24E-23	2.38E-19	7.70E-32	4.83E-25	7.21E-39	3.24E-27	3.80E-31	1.22E-33	6.62E-23	1.04E-06	7.34E-39	1.92E-13	3.51E-14	1.20E-18	4.55E-28	3.53E-45	7.58E-39	7.90E-34	0.00E+00	3.55E-21	1.75E-08	3.70E-07	7.44E-24	5.60E-24	1.30E-07	1.11E-07	1.12E-21
4.73E-09	900	4.08E+18	0.00E+00	6.73E-07	4.85E+05	1.09E-09	9.68E-17	3.08E+05	5.33E-06	1.29E+05	2.78E-06	7.71E+04	6.74E-07	1.51E-09	2.77E-08	1.43E-06	1.24E-07	2.50E-07	7.39E-08	0.00E+00	3.45E-09	1.14E-11	2.27E-23	2.41E-19	7.91E-32	4.96E-25	7.42E-39	3.28E-27	3.90E-31	1.24E-33	6.71E-23	1.05E-06	7.54E-39	1.94E-13	3.56E-14	1.22E-18	4.61E-28	3.63E-45	7.78E-39	8.11E-34	0.00E+00	3.64E-21	1.77E-08	3.75E-07	7.54E-24	5.67E-24	1.32E-07	1.12E-07	1.15E-21
4.74E-09	900	4.08E+18	0.00E+00	6.82E-07	4.85E+05	1.09E-09	9.72E-17	3.08E+05	5.40E-06	1.29E+05	2.82E-06	7.71E+04	6.83E-07	1.52E-09	2.80E-08	1.45E-06	1.26E-07	2.53E-07	7.49E-08	0.00E+00	3.50E-09	1.16E-11	2.31E-23	2.45E-19	8.12E-32	5.09E-25	7.62E-39	3.33E-27	4.00E-31	1.25E-33	6.81E-23	1.06E-06	7.75E-39	1.97E-13	3.60E-14	1.24E-18	4.68E-28	3.73E-45	8.00E-39	8.33E-34	0.00E+00	3.74E-21	1.79E-08	3.80E-07	7.64E-24	5.75E-24	1.34E-07	1.13E-07	1.18E-21
4.75E-09	900	4.08E+18	0.00E+00	6.91E-07	4.85E+05	1.09E-09	9.77E-17	3.08E+05	5.47E-06	1.29E+05	2.86E-06	7.71E+04	6.92E-07	1.52E-09	2.84E-08	1.47E-06	1.28E-07	2.56E-07	7.59E-08	0.00E+00	3.54E-09	1.17E-11	2.34E-23	2.48E-19	8.34E-32	5.23E-25	7.84E-39	3.37E-27	4.10E-31	1.27E-33	6.91E-23	1.08E-06	7.97E-39	1.99E-13	3.65E-14	1.25E-18	4.75E-28	3.83E-45	8.21E-39	8.56E-34	0.00E+00	3.83E-21	1.82E-08	3.85E-07	7.74E-24	5.82E-24	1.35E-07	1.15E-07	1.21E-21
4.76E-09	900	4.08E+18	0.00E+00	7.00E-07	4.85E+05	1.09E-09	9.81E-17	3.08E+05	5.54E-06	1.29E+05	2.89E-06	7.71E+04	7.01E-07	1.53E-09	2.88E-08	1.49E-06	1.29E-07	2.59E-07	7.68E-08	0.00E+00	3.59E-09	1.19E-11	2.37E-23	2.51E-19	8.57E-32	5.37E-25	8.06E-39	3.42E-27	4.21E-31	1.29E-33	7.01E-23	1.09E-06	8.19E-39	2.02E-13	3.70E-14	1.27E-18	4.81E-28	3.94E-45	8.44E-39	8.79E-34	0.00E+00	3.93E-21	1.84E-08	3.90E-07	7.84E-24	5.90E-24	1.37E-07	1.16E-07	1.24E-21
4.77E-09	900	4.08E+18	0.00E+00	7.09E-07	4.85E+05	1.09E-09	9.86E-17	3.08E+05	5.61E-06	1.29E+05	2.93E-06	7.71E+04	7.10E-07	1.54E-09	2.92E-08	1.51E-06	1.31E-07	2.62E-07	7.78E-08	0.00E+00	3.64E-09	1.20E-11	2.41E-23	2.55E-19	8.80E-32	5.51E-25	8.28E-39	3.46E-27	4.32E-31	1.31E-33	7.11E-23	1.11E-06	8.42E-39	2.05E-13	3.75E-14	1.29E-18	4.88E-28	4.05E-45	8.67E-39	9.03E-34	0.00E+00	4.04E-21	1.86E-08	3.95E-07	7.94E-24	5.97E-24	1.39E-07	1.18E-07	1.27E-21
4.78E-09	900	4.08E+18	0.00E+00	7.18E-07	4.85E+05	1.09E-09	9.90E-17	3.08E+05	5.69E-06	1.29E+05	2.97E-06	7.71E+04	7.19E-07	1.54E-09	2.95E-08	1.53E-06	1.33E-07	2.65E-07	7.89E-08	0.00E+00	3.69E-09	1.22E-11	2.45E-23	2.58E-19	9.03E-32	5.66E-25	8.52E-39	3.51E-27	4.43E-31	1.33E-33	7.21E-23	1.12E-06	8.66E-39	2.07E-13	3.79E-14	1.30E-18	4.95E-28	4.16E-45	8.90E-39	9.27E-34	0.00E+00	4.14E-21	1.89E-08	4.00E-07	8.04E-24	6.05E-24	1.41E-07	1.19E-07	1.31E-21
4.79E-09	900	4.08E+18	0.00E+00	7.27E-07	4.85E+05	1.09E-09	9.95E-17	3.08E+05	5.76E-06	1.29E+05	3.01E-06	7.71E+04	7.29E-07	1.55E-09	2.99E-08	1.55E-06	1.34E-07	2.69E-07	7.99E-08	0.00E+00	3.73E-09	1.24E-11	2.48E-23	2.62E-19	9.28E-32	5.81E-25	8.76E-39	3.56E-27	4.54E-31	1.35E-33	7.31E-23	1.14E-06	8.90E-39	2.10E-13	3.84E-14	1.32E-18	5.02E-28	4.28E-45	9.15E-39	9.53E-34	0.00E+00	4.25E-21	1.91E-08	4.05E-07	8.15E-24	6.13E-24	1.43E-07	1.21E-07	1.34E-21
4.80E-09	900	4.08E+18	0.00E+00	7.37E-07	4.85E+05	1.09E-09	1.00E-16	3.08E+05	5.84E-06	1.29E+05	3.05E-06	7.71E+04	7.38E-07	1.55E-09	3.03E-08	1.57E-06	1.36E-07	2.72E-07	8.09E-08	0.00E+00	3.78E-09	1.25E-11	2.52E-23	2.65E-19	9.52E-32	5.96E-25	9.00E-39	3.61E-27	4.66E-31	1.37E-33	7.41E-23	1.15E-06	9.15E-39	2.13E-13	3.90E-14	1.34E-18	5.09E-28	4.40E-45	9.40E-39	9.78E-34	0.00E+00	4.36E-21	1.94E-08	4.11E-07	8.25E-24	6.21E-24	1.44E-07	1.23E-07	1.38E-21
4.81E-09	900	4.08E+18	0.00E+00	7.46E-07	4.85E+05	1.09E-09	1.00E-16	3.08E+05	5.91E-06	1.29E+05	3.09E-06	7.71E+04	7.48E-07	1.56E-09	3.07E-08	1.59E-06	1.38E-07	2.75E-07	8.20E-08	0.00E+00	3.83E-09	1.27E-11	2.56E-23	2.69E-19	9.78E-32	6.12E-25	9.25E-39	3.65E-27	4.78E-31	1.39E-33	7.52E-23	1.17E-06	9.41E-39	2.16E-13	3.95E-14	1.36E-18	5.17E-28	4.52E-45	9.65E-39	1.00E-33	0.00E+00	4.48E-21	1.96E-08	4.16E-07	8.36E-24	6.29E-24	1.46E-07	1.24E-07	1.41E-21
4.82E-09	900	4.08E+18	0.00E+00	7.56E-07	4.85E+05	1.09E-09	1.01E-16	3.08E+05	5.99E-06	1.29E+05	3.13E-06	7.71E+04	7.57E-07	1.56E-09	3.11E-08	1.61E-06	1.40E-07	2.79E-07	8.31E-08	0.00E+00	3.88E-09	1.29E-11	2.59E-23	2.72E-19	1.00E-31	6.29E-25	9.51E-39	3.70E-27	4.91E-31	1.41E-33	7.63E-23	1.18E-06	9.67E-39	2.18E-13	4.00E-14	1.38E-18	5.24E-28	4.64E-45	9.91E-39	1.03E-33	0.00E+00	4.59E-21	1.99E-08	4.21E-07	8.47E-24	6.37E-24	1.48E-07	1.26E-07	1.45E-21
4.83E-09	900	4.08E+18	0.00E+00	7.66E-07	4.85E+05	1.09E-09	1.01E-16	3.08E+05	6.07E-06	1.29E+05	3.17E-06	7.71E+04	7.67E-07	1.57E-09	3.15E-08	1.63E-06	1.42E-07	2.82E-07	8.41E-08	0.00E+00	3.93E-09	1.30E-11	2.63E-23	2.76E-19	1.03E-31	6.45E-25	9.78E-39	3.75E-27	5.04E-31	1.43E-33	7.73E-23	1.20E-06	9.94E-39	2.21E-13	4.05E-14	1.40E-18	5.31E-28	4.77E-45	1.02E-38	1.06E-33	0.00E+00	4.71E-21	2.01E-08	4.27E-07	8.58E-24	6.46E-24	1.50E-07	1.27E-07	1.49E-21
4.84E-09	900	4.08E+18	0.00E+00	7.76E-07	4.85E+05	1.09E-09	1.02E-16	3.08E+05	6.15E-06	1.29E+05	3.21E-06	7.71E+04	7.77E-07	1.58E-09	3.19E-08	1.65E-06	1.43E-07	2.86E-07	8.52E-08	0.00E+00	3.99E-09	1.32E-11	2.67E-23	2.80E-19	1.06E-31	6.62E-25	1.01E-38	3.80E-27	5.17E-31	1.45E-33	7.84E-23	1.21E-06	1.02E-38	2.24E-13	4.10E-14	1.41E-18	5.39E-28	4.90E-45	1.05E-38	1.09E-33	0.00E+00	4.84E-21	2.04E-08	4.32E-07	8.69E-24	6.54E-24	1.52E-07	1.29E-07	1.53E-21
4.85E-09	900	4.08E+18	0.00E+00	7.86E-07	4.85E+05	1.09E-09	1.02E-16	3.08E+05	6.23E-06	1.29E+05	3.25E-06	7.71E+04	7.88E-07	1.58E-09	3.24E-08	1.67E-06	1.45E-07	2.89E-07	8.63E-08	0.00E+00	4.04E-09	1.34E-11	2.71E-23	2.84E-19	1.09E-31	6.80E-25	1.03E-38	3.86E-27	5.30E-31	1.47E-33	7.95E-23	1.23E-06	1.05E-38	2.27E-13	4.16E-14	1.43E-18	5.47E-28	5.04E-45	1.07E-38	1.12E-33	0.00E+00	4.96E-21	2.07E-08	4.38E-07	8.80E-24	6.63E-24	1.54E-07	1.31E-07	1.57E-21
4.86E-09	900	4.08E+18	0.00E+00	7.96E-07	4.85E+05	1.09E-09	1.03E-16	3.08E+05	6.31E-06	1.29E+05	3.29E-06	7.71E+04	7.98E-07	1.59E-09	3.28E-08	1.69E-06	1.47E-07	2.93E-07	8.75E-08	0.00E+00	4.09E-09	1.35E-11	2.75E-23	2.87E-19	1.12E-31	6.98E-25	1.06E-38	3.91E-27	5.44E-31	1.49E-33	8.07E-23	1.24E-06	1.08E-38	2.30E-13	4.21E-14	1.45E-18	5.54E-28	5.18E-45	1.10E-38	1.15E-33	0.00E+00	5.09E-21	2.09E-08	4.44E-07	8.92E-24	6.71E-24	1.56E-07	1.32E-07	1.61E-21
4.87E-09	900	4.08E+18	0.00E+00	8.06E-07	4.85E+05	1.09E-09	1.03E-16	3.08E+05	6.39E-06	1.29E+05	3.34E-06	7.71E+04	8.08E-07	1.59E-09	3.32E-08	1.71E-06	1.49E-07	2.97E-07	8.86E-08	0.00E+00	4.15E-09	1.37E-11	2.79E-23	2.91E-19	1.15E-31	7.17E-25	1.09E-38	3.96E-27	5.58E-31	1.51E-33	8.18E-23	1.26E-06	1.11E-38	2.33E-13	4.27E-14	1.47E-18	5.62E-28	5.32E-45	1.13E-38	1.18E-33	0.00E+00	5.23E-21	2.12E-08	4.49E-07	9.03E-24	6.80E-24	1.58E-07	1.34E-07	1.65E-21
4.88E-09	900	4.08E+18	0.00E+00	8.17E-07	4.85E+05	1.09E-09	1.04E-16	3.08E+05	6.47E-06	1.29E+05	3.38E-06	7.71E+04	8.19E-07	1.60E-09	3.36E-08	1.74E-06	1.51E-07	3.00E-07	8.98E-08	0.00E+00	4.20E-09	1.39E-11	2.84E-23	2.95E-19	1.18E-31	7.36E-25	1.12E-38	4.01E-27	5.72E-31	1.53E-33	8.30E-23	1.28E-06	1.14E-38	2.36E-13	4.32E-14	1.49E-18	5.70E-28	5.47E-45	1.16E-38	1.21E-33	0.00E+00	5.36E-21	2.15E-08	4.55E-07	9.15E-24	6.89E-24	1.60E-07	1.36E-07	1.69E-21
4.89E-09	900	4.08E+18	0.00E+00	8.27E-07	4.85E+05	1.09E-09	1.04E-16	3.08E+05	6.56E-06	1.29E+05	3.42E-06	7.71E+04	8.30E-07	1.61E-09	3.41E-08	1.76E-06	1.53E-07	3.04E-07	9.09E-08	0.00E+00	4.25E-09	1.41E-11	2.88E-23	2.99E-19	1.21E-31	7.55E-25	1.16E-38	4.07E-27	5.87E-31	1.55E-33	8.41E-23	1.29E-06	1.17E-38	2.39E-13	4.38E-14	1.51E-18	5.78E-28	5.62E-45	1.20E-38	1.24E-33	0.00E+00	5.51E-21	2.18E-08	4.61E-07	9.27E-24	6.98E-24	1.62E-07	1.38E-07	1.74E-21
4.90E-09	900	4.08E+18	0.00E+00	8.38E-07	4.85E+05	1.09E-09	1.05E-16	3.08E+05	6.64E-06	1.29E+05	3.47E-06	7.71E+04	8.40E-07	1.61E-09	3.45E-08	1.78E-06	1.55E-07	3.08E-07	9.21E-08	0.00E+00	4.31E-09	1.43E-11	2.92E-23	3.03E-19	1.24E-31	7.75E-25	1.19E-38	4.12E-27	6.02E-31	1.57E-33	8.53E-23	1.31E-06	1.21E-38	2.43E-13	4.44E-14	1.53E-18	5.86E-28	5.77E-45	1.23E-38	1.28E-33	0.00E+00	5.65E-21	2.20E-08	4.67E-07	9.39E-24	7.07E-24	1.64E-07	1.39E-07	1.79E-21
4.91E-09	900	4.08E+18	0.00E+00	8.49E-07	4.85E+05	1.09E-09	1.05E-16	3.08E+05	6.73E-06	1.29E+05	3.51E-06	7.71E+04	8.51E-07	1.62E-09	3.50E-08	1.80E-06	1.57E-07	3.11E-07	9.33E-08	0.00E+00	4.37E-09	1.45E-11	2.97E-23	3.07E-19	1.27E-31	7.96E-25	1.22E-38	4.18E-27	6.18E-31	1.60E-33	8.65E-23	1.33E-06	1.24E-38	2.46E-13	4.49E-14	1.55E-18	5.95E-28	5.93E-45	1.26E-38	1.31E-33	0.00E+00	5.80E-21	2.23E-08	4.73E-07	9.51E-24	7.16E-24	1.67E-07	1.41E-07	1.83E-21
4.92E-09	900	4.08E+18	0.00E+00	8.60E-07	4.85E+05	1.09E-09	1.06E-16	3.08E+05	6.82E-06	1.29E+05	3.56E-06	7.71E+04	8.63E-07	1.62E-09	3.54E-08	1.83E-06	1.59E-07	3.15E-07	9.45E-08	0.00E+00	4.42E-09	1.47E-11	3.01E-23	3.11E-19	1.31E-31	8.17E-25	1.26E-38	4.23E-27	6.34E-31	1.62E-33	8.78E-23	1.34E-06	1.27E-38	2.49E-13	4.55E-14	1.57E-18	6.03E-28	6.09E-45	1.30E-38	1.35E-33	0.00E+00	5.95E-21	2.26E-08	4.79E-07	9.64E-24	7.25E-24	1.69E-07	1.43E-07	1.88E-21
4.93E-09	900	4.08E+18	0.00E+00	8.71E-07	4.85E+05	1.09E-09	1.06E-16	3.08E+05	6.90E-06	1.29E+05	3.60E-06	7.71E+04	8.74E-07	1.63E-09	3.59E-08	1.85E-06	1.61E-07	3.19E-07	9.58E-08	0.00E+00	4.48E-09	1.48E-11	3.05E-23	3.16E-19	1.34E-31	8.39E-25	1.29E-38	4.29E-27	6.51E-31	1.64E-33	8.90E-23	1.36E-06	1.31E-38	2.52E-13	4.61E-14	1.60E-18	6.11E-28	6.26E-45	1.33E-38	1.38E-33	0.00E+00	6.10E-21	2.29E-08	4.86E-07	9.76E-24	7.35E-24	1.71E-07	1.45E-07	1.93E-21
4.94E-09	900	4.08E+18	0.00E+00	8.83E-07	4.85E+05	1.09E-09	1.07E-16	3.08E+05	6.99E-06	1.29E+05	3.65E-06	7.71E+04	8.85E-07	1.64E-09	3.64E-08	1.88E-06	1.63E-07	3.23E-07	9.70E-08	0.00E+00	4.54E-09	1.50E-11	3.10E-23	3.20E-19	1.38E-31	8.61E-25	1.33E-38	4.35E-27	6.68E-31	1.66E-33	9.02E-23	1.38E-06	1.35E-38	2.56E-13	4.67E-14	1.62E-18	6.20E-28	6.43E-45	1.37E-38	1.42E-33	0.00E+00	6.26E-21	2.32E-08	4.92E-07	9.89E-24	7.44E-24	1.73E-07	1.47E-07	1.98E-21
4.95E-09	900	4.08E+18	0.00E+00	8.94E-07	4.85E+05	1.09E-09	1.07E-16	3.08E+05	7.09E-06	1.29E+05	3.70E-06	7.71E+04	8.97E-07	1.64E-09	3.68E-08	1.90E-06	1.65E-07	3.27E-07	9.83E-08	0.00E+00	4.60E-09	1.52E-11	3.15E-23	3.24E-19	1.42E-31	8.84E-25	1.36E-38	4.40E-27	6.85E-31	1.69E-33	9.15E-23	1.40E-06	1.38E-38	2.59E-13	4.73E-14	1.64E-18	6.29E-28	6.61E-45	1.40E-38	1.46E-33	0.00E+00	6.43E-21	2.35E-08	4.98E-07	1.00E-23	7.54E-24	1.75E-07	1.49E-07	2.03E-21
4.96E-09	900	4.08E+18	0.00E+00	9.06E-07	4.85E+05	1.09E-09	1.08E-16	3.08E+05	7.18E-06	1.29E+05	3.75E-06	7.71E+04	9.09E-07	1.65E-09	3.73E-08	1.93E-06	1.68E-07	3.31E-07	9.96E-08	0.00E+00	4.66E-09	1.54E-11	3.19E-23	3.29E-19	1.45E-31	9.07E-25	1.40E-38	4.46E-27	7.03E-31	1.71E-33	9.28E-23	1.42E-06	1.42E-38	2.62E-13	4.80E-14	1.66E-18	6.38E-28	6.79E-45	1.44E-38	1.50E-33	0.00E+00	6.60E-21	2.38E-08	5.05E-07	1.01E-23	7.64E-24	1.78E-07	1.51E-07	2.08E-21
4.97E-09	900	4.08E+18	0.00E+00	9.17E-07	4.85E+05	1.09E-09	1.08E-16	3.08E+05	7.27E-06	1.29E+05	3.80E-06	7.71E+04	9.20E-07	1.66E-09	3.78E-08	1.95E-06	1.70E-07	3.35E-07	1.01E-07	0.00E+00	4.72E-09	1.56E-11	3.24E-23	3.33E-19	1.49E-31	9.31E-25	1.44E-38	4.52E-27	7.21E-31	1.74E-33	9.41E-23	1.43E-06	1.46E-38	2.66E-13	4.86E-14	1.68E-18	6.47E-28	6.98E-45	1.48E-38	1.54E-33	0.00E+00	6.77E-21	2.41E-08	5.11E-07	1.03E-23	7.74E-24	1.80E-07	1.53E-07	2.14E-21
4.98E-09	900	4.08E+18	0.00E+00	9.29E-07	4.85E+05	1.09E-09	1.09E-16	3.08E+05	7.37E-06	1.29E+05	3.84E-06	7.71E+04	9.33E-07	1.66E-09	3.83E-08	1.98E-06	1.72E-07	3.40E-07	1.02E-07	0.00E+00	4.78E-09	1.59E-11	3.29E-23	3.37E-19	1.53E-31	9.56E-25	1.48E-38	4.58E-27	7.40E-31	1.76E-33	9.54E-23	1.45E-06	1.50E-38	2.69E-13	4.92E-14	1.71E-18	6.56E-28	7.17E-45	1.52E-38	1.58E-33	0.00E+00	6.95E-21	2.44E-08	5.18E-07	1.04E-23	7.84E-24	1.82E-07	1.55E-07	2.20E-21
4.99E-09	900	4.08E+18	0.00E+00	9.41E-07	4.85E+05	1.09E-09	1.09E-16	3.08E+05	7.46E-06	1.29E+05	3.90E-06	7.71E+04	9.45E-07	1.67E-09	3.88E-08	2.00E-06	1.74E-07	3.44E-07	1.04E-07	0.00E+00	4.85E-09	1.61E-11	3.34E-23	3.42E-19	1.57E-31	9.81E-25	1.52E-38	4.64E-27	7.59E-31	1.79E-33	9.68E-23	1.47E-06	1.55E-38	2.73E-13	4.99E-14	1.73E-18	6.65E-28	7.37E-45	1.56E-38	1.62E-33	0.00E+00	7.13E-21	2.48E-08	5.25E-07	1.05E-23	7.94E-24	1.85E-07	1.57E-07	2.25E-21
5.00E-09	900	4.08E+18	0.00E+00	9.54E-07	4.85E+05	1.09E-09	1.10E-16	3.08E+05	7.56E-06	1.29E+05	3.95E-06	7.71E+04	9.57E-07	1.67E-09	3.93E-08	2.03E-06	1.77E-07	3.48E-07	1.05E-07	0.00E+00	4.91E-09	1.63E-11	3.39E-23	3.47E-19	1.62E-31	1.01E-24	1.57E-38	4.71E-27	7.79E-31	1.81E-33	9.81E-23	1.49E-06	1.59E-38	2.76E-13	5.05E-14	1.75E-18	6.74E-28	7.57E-45	1.60E-38	1.67E-33	0.00E+00	7.31E-21	2.51E-08	5.32E-07	1.07E-23	8.05E-24	1.87E-07	1.59E-07	2.31E-21
5.01E-09	900	4.08E+18	0.00E+00	9.66E-07	4.85E+05	1.09E-09	1.10E-16	3.08E+05	7.66E-06	1.29E+05	4.00E-06	7.71E+04	9.70E-07	1.68E-09	3.98E-08	2.05E-06	1.79E-07	3.52E-07	1.06E-07	0.00E+00	4.98E-09	1.65E-11	3.44E-23	3.51E-19	1.66E-31	1.03E-24	1.61E-38	4.77E-27	7.99E-31	1.84E-33	9.95E-23	1.51E-06	1.64E-38	2.80E-13	5.12E-14	1.78E-18	6.84E-28	7.78E-45	1.65E-38	1.71E-33	0.00E+00	7.51E-21	2.54E-08	5.39E-07	1.08E-23	8.15E-24	1.89E-07	1.61E-07	2.37E-21
5.02E-09	900	4.08E+18	0.00E+00	9.78E-07	4.85E+05	1.09E-09	1.11E-16	3.08E+05	7.76E-06	1.29E+05	4.05E-06	7.71E+04	9.82E-07	1.69E-09	4.03E-08	2.08E-06	1.81E-07	3.57E-07	1.08E-07	0.00E+00	5.04E-09	1.67E-11	3.50E-23	3.56E-19	1.70E-31	1.06E-24	1.66E-38	4.83E-27	8.20E-31	1.86E-33	1.01E-22	1.53E-06	1.68E-38	2.84E-13	5.19E-14	1.80E-18	6.93E-28	7.99E-45	1.69E-38	1.76E-33	0.00E+00	7.70E-21	2.57E-08	5.46E-07	1.10E-23	8.26E-24	1.92E-07	1.63E-07	2.44E-21
5.03E-09	900	4.08E+18	0.00E+00	9.91E-07	4.85E+05	1.09E-09	1.11E-16	3.08E+05	7.86E-06	1.29E+05	4.10E-06	7.71E+04	9.95E-07	1.69E-09	4.09E-08	2.11E-06	1.84E-07	3.61E-07	1.09E-07	0.00E+00	5.11E-09	1.69E-11	3.55E-23	3.61E-19	1.75E-31	1.09E-24	1.70E-38	4.90E-27	8.41E-31	1.89E-33	1.02E-22	1.55E-06	1.73E-38	2.87E-13	5.25E-14	1.82E-18	7.03E-28	8.21E-45	1.74E-38	1.81E-33	0.00E+00	7.90E-21	2.61E-08	5.53E-07	1.11E-23	8.36E-24	1.94E-07	1.65E-07	2.50E-21
5.04E-09	900	4.08E+18	0.00E+00	1.00E-06	4.85E+05	1.09E-09	1.12E-16	3.08E+05	7.96E-06	1.29E+05	4.16E-06	7.71E+04	1.01E-06	1.70E-09	4.14E-08	2.13E-06	1.86E-07	3.66E-07	1.10E-07	0.00E+00	5.17E-09	1.71E-11	3.60E-23	3.66E-19	1.80E-31	1.12E-24	1.75E-38	4.96E-27	8.63E-31	1.91E-33	1.04E-22	1.57E-06	1.78E-38	2.91E-13	5.32E-14	1.85E-18	7.13E-28	8.44E-45	1.79E-38	1.86E-33	0.00E+00	8.11E-21	2.64E-08	5.60E-07	1.12E-23	8.47E-24	1.97E-07	1.67E-07	2.56E-21
5.05E-09	900	4.08E+18	0.00E+00	1.02E-06	4.85E+05	1.09E-09	1.12E-16	3.08E+05	8.06E-06	1.29E+05	4.21E-06	7.71E+04	1.02E-06	1.71E-09	4.19E-08	2.16E-06	1.88E-07	3.70E-07	1.12E-07	0.00E+00	5.24E-09	1.74E-11	3.66E-23	3.70E-19	1.84E-31	1.15E-24	1.80E-38	5.03E-27	8.85E-31	1.94E-33	1.05E-22	1.59E-06	1.83E-38	2.95E-13	5.39E-14	1.87E-18	7.23E-28	8.67E-45	1.83E-38	1.91E-33	0.00E+00	8.32E-21	2.67E-08	5.67E-07	1.14E-23	8.58E-24	2.00E-07	1.69E-07	2.63E-21
5.06E-09	900	4.08E+18	0.00E+00	1.03E-06	4.85E+05	1.09E-09	1.13E-16	3.08E+05	8.17E-06	1.29E+05	4.26E-06	7.71E+04	1.03E-06	1.71E-09	4.25E-08	2.19E-06	1.91E-07	3.75E-07	1.13E-07	0.00E+00	5.31E-09	1.76E-11	3.71E-23	3.75E-19	1.89E-31	1.18E-24	1.85E-38	5.10E-27	9.08E-31	1.97E-33	1.07E-22	1.61E-06	1.88E-38	2.99E-13	5.46E-14	1.90E-18	7.33E-28	8.91E-45	1.88E-38	1.96E-33	0.00E+00	8.54E-21	2.71E-08	5.75E-07	1.15E-23	8.70E-24	2.02E-07	1.71E-07	2.70E-21
5.07E-09	900	4.08E+18	0.00E+00	1.04E-06	4.85E+05	1.09E-09	1.13E-16	3.08E+05	8.27E-06	1.29E+05	4.32E-06	7.71E+04	1.05E-06	1.72E-09	4.30E-08	2.22E-06	1.93E-07	3.80E-07	1.15E-07	0.00E+00	5.38E-09	1.78E-11	3.77E-23	3.80E-19	1.94E-31	1.21E-24	1.90E-38	5.16E-27	9.32E-31	2.00E-33	1.08E-22	1.63E-06	1.93E-38	3.03E-13	5.53E-14	1.92E-18	7.43E-28	9.15E-45	1.93E-38	2.01E-33	0.00E+00	8.76E-21	2.74E-08	5.82E-07	1.17E-23	8.81E-24	2.05E-07	1.74E-07	2.77E-21
5.08E-09	900	4.08E+18	0.00E+00	1.06E-06	4.85E+05	1.09E-09	1.14E-16	3.08E+05	8.38E-06	1.29E+05	4.38E-06	7.71E+04	1.06E-06	1.73E-09	4.36E-08	2.25E-06	1.96E-07	3.84E-07	1.16E-07	0.00E+00	5.45E-09	1.81E-11	3.83E-23	3.86E-19	2.00E-31	1.24E-24	1.96E-38	5.23E-27	9.56E-31	2.02E-33	1.10E-22	1.65E-06	1.99E-38	3.07E-13	5.61E-14	1.95E-18	7.53E-28	9.40E-45	1.99E-38	2.06E-33	0.00E+00	8.99E-21	2.78E-08	5.90E-07	1.18E-23	8.92E-24	2.07E-07	1.76E-07	2.84E-21
5.09E-09	900	4.08E+18	0.00E+00	1.07E-06	4.85E+05	1.09E-09	1.14E-16	3.08E+05	8.49E-06	1.29E+05	4.43E-06	7.71E+04	1.08E-06	1.74E-09	4.42E-08	2.28E-06	1.98E-07	3.89E-07	1.18E-07	0.00E+00	5.52E-09	1.83E-11	3.88E-23	3.91E-19	2.05E-31	1.27E-24	2.01E-38	5.30E-27	9.81E-31	2.05E-33	1.11E-22	1.67E-06	2.04E-38	3.11E-13	5.68E-14	1.97E-18	7.64E-28	9.66E-45	2.04E-38	2.12E-33	0.00E+00	9.23E-21	2.82E-08	5.97E-07	1.20E-23	9.04E-24	2.10E-07	1.78E-07	2.92E-21
5.10E-09	900	4.08E+18	0.00E+00	1.08E-06	4.85E+05	1.09E-09	1.15E-16	3.08E+05	8.60E-06	1.29E+05	4.49E-06	7.71E+04	1.09E-06	1.74E-09	4.47E-08	2.31E-06	2.01E-07	3.94E-07	1.19E-07	0.00E+00	5.59E-09	1.85E-11	3.94E-23	3.96E-19	2.10E-31	1.31E-24	2.07E-38	5.37E-27	1.01E-30	2.08E-33	1.13E-22	1.70E-06	2.10E-38	3.15E-13	5.75E-14	2.00E-18	7.75E-28	9.92E-45	2.09E-38	2.18E-33	0.00E+00	9.47E-21	2.85E-08	6.05E-07	1.22E-23	9.16E-24	2.13E-07	1.80E-07	3.00E-21
5.11E-09	900	4.08E+18	0.00E+00	1.10E-06	4.85E+05	1.09E-09	1.15E-16	3.08E+05	8.71E-06	1.29E+05	4.55E-06	7.71E+04	1.10E-06	1.75E-09	4.53E-08	2.34E-06	2.04E-07	3.99E-07	1.21E-07	0.00E+00	5.67E-09	1.88E-11	4.00E-23	4.01E-19	2.16E-31	1.34E-24	2.13E-38	5.44E-27	1.03E-30	2.11E-33	1.14E-22	1.72E-06	2.16E-38	3.19E-13	5.83E-14	2.03E-18	7.85E-28	1.02E-44	2.15E-38	2.23E-33	0.00E+00	9.72E-21	2.89E-08	6.13E-07	1.23E-23	9.28E-24	2.16E-07	1.83E-07	3.07E-21
5.12E-09	900	4.08E+18	0.00E+00	1.11E-06	4.85E+05	1.09E-09	1.16E-16	3.08E+05	8.83E-06	1.29E+05	4.61E-06	7.71E+04	1.12E-06	1.76E-09	4.59E-08	2.37E-06	2.06E-07	4.04E-07	1.22E-07	0.00E+00	5.74E-09	1.90E-11	4.07E-23	4.07E-19	2.22E-31	1.38E-24	2.19E-38	5.52E-27	1.06E-30	2.14E-33	1.16E-22	1.74E-06	2.22E-38	3.23E-13	5.90E-14	2.06E-18	7.96E-28	1.05E-44	2.21E-38	2.29E-33	0.00E+00	9.97E-21	2.93E-08	6.21E-07	1.25E-23	9.40E-24	2.18E-07	1.85E-07	3.15E-21
5.13E-09	900	4.08E+18	0.00E+00	1.13E-06	4.85E+05	1.09E-09	1.16E-16	3.08E+05	8.94E-06	1.29E+05	4.67E-06	7.71E+04	1.13E-06	1.76E-09	4.65E-08	2.40E-06	2.09E-07	4.09E-07	1.24E-07	0.00E+00	5.82E-09	1.93E-11	4.13E-23	4.12E-19	2.28E-31	1.42E-24	2.25E-38	5.59E-27	1.09E-30	2.17E-33	1.18E-22	1.76E-06	2.28E-38	3.27E-13	5.98E-14	2.08E-18	8.07E-28	1.08E-44	2.27E-38	2.36E-33	0.00E+00	1.02E-20	2.97E-08	6.29E-07	1.26E-23	9.52E-24	2.21E-07	1.88E-07	3.24E-21
5.14E-09	900	4.08E+18	0.00E+00	1.14E-06	4.85E+05	1.09E-09	1.17E-16	3.08E+05	9.06E-06	1.29E+05	4.73E-06	7.71E+04	1.15E-06	1.77E-09	4.71E-08	2.43E-06	2.12E-07	4.14E-07	1.26E-07	0.00E+00	5.89E-09	1.95E-11	4.19E-23	4.18E-19	2.34E-31	1.45E-24	2.31E-38	5.67E-27	1.12E-30	2.20E-33	1.19E-22	1.79E-06	2.35E-38	3.32E-13	6.06E-14	2.11E-18	8.19E-28	1.11E-44	2.33E-38	2.42E-33	0.00E+00	1.05E-20	3.00E-08	6.37E-07	1.28E-23	9.64E-24	2.24E-07	1.90E-07	3.32E-21
5.15E-09	900	4.08E+18	0.00E+00	1.16E-06	4.85E+05	1.09E-09	1.17E-16	3.08E+05	9.18E-06	1.29E+05	4.79E-06	7.71E+04	1.16E-06	1.78E-09	4.77E-08	2.46E-06	2.14E-07	4.19E-07	1.27E-07	0.00E+00	5.97E-09	1.98E-11	4.26E-23	4.23E-19	2.40E-31	1.49E-24	2.38E-38	5.74E-27	1.14E-30	2.23E-33	1.21E-22	1.81E-06	2.41E-38	3.36E-13	6.14E-14	2.14E-18	8.30E-28	1.14E-44	2.39E-38	2.48E-33	0.00E+00	1.08E-20	3.04E-08	6.46E-07	1.30E-23	9.77E-24	2.27E-07	1.92E-07	3.41E-21
5.16E-09	900	4.08E+18	0.00E+00	1.17E-06	4.85E+05	1.09E-09	1.18E-16	3.08E+05	9.29E-06	1.29E+05	4.85E-06	7.71E+04	1.18E-06	1.79E-09	4.83E-08	2.49E-06	2.17E-07	4.25E-07	1.29E-07	0.00E+00	6.05E-09	2.01E-11	4.32E-23	4.29E-19	2.46E-31	1.53E-24	2.45E-38	5.82E-27	1.17E-30	2.26E-33	1.22E-22	1.83E-06	2.48E-38	3.40E-13	6.22E-14	2.17E-18	8.42E-28	1.17E-44	2.46E-38	2.55E-33	0.00E+00	1.11E-20	3.08E-08	6.54E-07	1.31E-23	9.90E-24	2.30E-07	1.95E-07	3.50E-21
5.17E-09	900	4.08E+18	0.00E+00	1.19E-06	4.85E+05	1.09E-09	1.18E-16	3.08E+05	9.42E-06	1.29E+05	4.92E-06	7.71E+04	1.19E-06	1.79E-09	4.90E-08	2.52E-06	2.20E-07	4.30E-07	1.31E-07	0.00E+00	6.13E-09	2.03E-11	4.39E-23	4.35E-19	2.53E-31	1.57E-24	2.52E-38	5.89E-27	1.20E-30	2.29E-33	1.24E-22	1.86E-06	2.55E-38	3.45E-13	6.30E-14	2.20E-18	8.53E-28	1.20E-44	2.52E-38	2.62E-33	0.00E+00	1.13E-20	3.12E-08	6.62E-07	1.33E-23	1.00E-23	2.33E-07	1.98E-07	3.59E-21
5.18E-09	900	4.08E+18	0.00E+00	1.20E-06	4.85E+05	1.09E-09	1.19E-16	3.08E+05	9.54E-06	1.29E+05	4.98E-06	7.71E+04	1.21E-06	1.80E-09	4.96E-08	2.56E-06	2.23E-07	4.35E-07	1.32E-07	0.00E+00	6.21E-09	2.06E-11	4.45E-23	4.40E-19	2.60E-31	1.61E-24	2.59E-38	5.97E-27	1.24E-30	2.33E-33	1.26E-22	1.88E-06	2.62E-38	3.49E-13	6.38E-14	2.23E-18	8.65E-28	1.23E-44	2.59E-38	2.69E-33	0.00E+00	1.16E-20	3.16E-08	6.71E-07	1.35E-23	1.02E-23	2.36E-07	2.00E-07	3.68E-21
5.19E-09	900	4.08E+18	0.00E+00	1.22E-06	4.85E+05	1.09E-09	1.19E-16	3.08E+05	9.66E-06	1.29E+05	5.04E-06	7.71E+04	1.22E-06	1.81E-09	5.03E-08	2.59E-06	2.26E-07	4.41E-07	1.34E-07	0.00E+00	6.29E-09	2.09E-11	4.52E-23	4.46E-19	2.67E-31	1.66E-24	2.66E-38	6.05E-27	1.27E-30	2.36E-33	1.28E-22	1.90E-06	2.70E-38	3.54E-13	6.47E-14	2.26E-18	8.77E-28	1.26E-44	2.66E-38	2.76E-33	0.00E+00	1.19E-20	3.20E-08	6.80E-07	1.37E-23	1.03E-23	2.39E-07	2.03E-07	3.78E-21
5.20E-09	900	4.08E+18	0.00E+00	1.23E-06	4.85E+05	1.09E-09	1.20E-16	3.08E+05	9.79E-06	1.29E+05	5.11E-06	7.71E+04	1.24E-06	1.82E-09	5.09E-08	2.62E-06	2.29E-07	4.46E-07	1.36E-07	0.00E+00	6.37E-09	2.11E-11	4.59E-23	4.52E-19	2.74E-31	1.70E-24	2.74E-38	6.13E-27	1.30E-30	2.39E-33	1.29E-22	1.93E-06	2.77E-38	3.59E-13	6.55E-14	2.29E-18	8.89E-28	1.30E-44	2.73E-38	2.84E-33	0.00E+00	1.23E-20	3.25E-08	6.89E-07	1.38E-23	1.04E-23	2.42E-07	2.05E-07	3.88E-21
5.21E-09	900	4.08E+18	0.00E+00	1.25E-06	4.85E+05	1.09E-09	1.21E-16	3.08E+05	9.91E-06	1.29E+05	5.18E-06	7.71E+04	1.26E-06	1.82E-09	5.16E-08	2.66E-06	2.32E-07	4.52E-07	1.38E-07	0.00E+00	6.46E-09	2.14E-11	4.66E-23	4.58E-19	2.81E-31	1.74E-24	2.81E-38	6.21E-27	1.34E-30	2.42E-33	1.31E-22	1.95E-06	2.85E-38	3.63E-13	6.64E-14	2.32E-18	9.02E-28	1.33E-44	2.81E-38	2.91E-33	0.00E+00	1.26E-20	3.29E-08	6.98E-07	1.40E-23	1.06E-23	2.45E-07	2.08E-07	3.98E-21
5.22E-09	900	4.08E+18	0.00E+00	1.27E-06	4.85E+05	1.09E-09	1.21E-16	3.08E+05	1.00E-05	1.29E+05	5.24E-06	7.71E+04	1.27E-06	1.83E-09	5.22E-08	2.69E-06	2.35E-07	4.58E-07	1.39E-07	0.00E+00	6.54E-09	2.17E-11	4.74E-23	4.64E-19	2.89E-31	1.79E-24	2.89E-38	6.30E-27	1.37E-30	2.46E-33	1.33E-22	1.98E-06	2.93E-38	3.68E-13	6.72E-14	2.35E-18	9.14E-28	1.37E-44	2.88E-38	2.99E-33	0.00E+00	1.29E-20	3.33E-08	7.07E-07	1.42E-23	1.07E-23	2.49E-07	2.11E-07	4.09E-21
5.23E-09	900	4.08E+18	0.00E+00	1.28E-06	4.85E+05	1.09E-09	1.22E-16	3.08E+05	1.02E-05	1.29E+05	5.31E-06	7.71E+04	1.29E-06	1.84E-09	5.29E-08	2.73E-06	2.38E-07	4.63E-07	1.41E-07	0.00E+00	6.63E-09	2.20E-11	4.81E-23	4.71E-19	2.96E-31	1.84E-24	2.97E-38	6.38E-27	1.41E-30	2.49E-33	1.35E-22	2.01E-06	3.01E-38	3.73E-13	6.81E-14	2.38E-18	9.27E-28	1.41E-44	2.96E-38	3.07E-33	0.00E+00	1.32E-20	3.37E-08	7.16E-07	1.44E-23	1.08E-23	2.52E-07	2.13E-07	4.19E-21
5.24E-09	900	4.08E+18	0.00E+00	1.30E-06	4.85E+05	1.09E-09	1.22E-16	3.08E+05	1.03E-05	1.29E+05	5.38E-06	7.71E+04	1.31E-06	1.85E-09	5.36E-08	2.76E-06	2.41E-07	4.69E-07	1.43E-07	0.00E+00	6.71E-09	2.23E-11	4.88E-23	4.77E-19	3.04E-31	1.89E-24	3.06E-38	6.47E-27	1.44E-30	2.53E-33	1.37E-22	2.03E-06	3.10E-38	3.78E-13	6.90E-14	2.41E-18	9.40E-28	1.45E-44	3.04E-38	3.15E-33	0.00E+00	1.36E-20	3.42E-08	7.25E-07	1.46E-23	1.10E-23	2.55E-07	2.16E-07	4.30E-21
5.25E-09	900	4.08E+18	0.00E+00	1.32E-06	4.85E+05	1.09E-09	1.23E-16	3.08E+05	1.04E-05	1.29E+05	5.45E-06	7.71E+04	1.32E-06	1.86E-09	5.43E-08	2.80E-06	2.44E-07	4.75E-07	1.45E-07	0.00E+00	6.80E-09	2.25E-11	4.96E-23	4.83E-19	3.12E-31	1.94E-24	3.15E-38	6.55E-27	1.48E-30	2.56E-33	1.39E-22	2.06E-06	3.19E-38	3.83E-13	6.99E-14	2.44E-18	9.53E-28	1.49E-44	3.12E-38	3.24E-33	0.00E+00	1.39E-20	3.46E-08	7.35E-07	1.48E-23	1.11E-23	2.58E-07	2.19E-07	4.41E-21
5.26E-09	900	4.08E+18	0.00E+00	1.33E-06	4.85E+05	1.09E-09	1.23E-16	3.08E+05	1.06E-05	1.29E+05	5.52E-06	7.71E+04	1.34E-06	1.86E-09	5.50E-08	2.84E-06	2.47E-07	4.81E-07	1.47E-07	0.00E+00	6.89E-09	2.28E-11	5.04E-23	4.90E-19	3.21E-31	1.99E-24	3.24E-38	6.64E-27	1.52E-30	2.60E-33	1.41E-22	2.08E-06	3.28E-38	3.88E-13	7.08E-14	2.47E-18	9.66E-28	1.53E-44	3.20E-38	3.32E-33	0.00E+00	1.43E-20	3.51E-08	7.44E-07	1.49E-23	1.13E-23	2.62E-07	2.22E-07	4.53E-21
5.27E-09	900	4.08E+18	0.00E+00	1.35E-06	4.85E+05	1.09E-09	1.24E-16	3.08E+05	1.07E-05	1.29E+05	5.59E-06	7.71E+04	1.36E-06	1.87E-09	5.57E-08	2.87E-06	2.50E-07	4.87E-07	1.49E-07	0.00E+00	6.98E-09	2.31E-11	5.12E-23	4.96E-19	3.29E-31	2.04E-24	3.33E-38	6.73E-27	1.56E-30	2.63E-33	1.43E-22	2.11E-06	3.37E-38	3.93E-13	7.17E-14	2.51E-18	9.79E-28	1.57E-44	3.29E-38	3.41E-33	0.00E+00	1.47E-20	3.55E-08	7.54E-07	1.51E-23	1.14E-23	2.65E-07	2.25E-07	4.65E-21
5.28E-09	900	4.08E+18	0.00E+00	1.37E-06	4.85E+05	1.09E-09	1.24E-16	3.08E+05	1.09E-05	1.29E+05	5.67E-06	7.71E+04	1.38E-06	1.88E-09	5.65E-08	2.91E-06	2.54E-07	4.93E-07	1.51E-07	0.00E+00	7.07E-09	2.34E-11	5.20E-23	5.03E-19	3.38E-31	2.09E-24	3.42E-38	6.82E-27	1.60E-30	2.67E-33	1.44E-22	2.14E-06	3.47E-38	3.98E-13	7.27E-14	2.54E-18	9.93E-28	1.61E-44	3.38E-38	3.51E-33	0.00E+00	1.51E-20	3.60E-08	7.64E-07	1.53E-23	1.16E-23	2.69E-07	2.28E-07	4.77E-21
5.29E-09	900	4.08E+18	0.00E+00	1.39E-06	4.85E+05	1.09E-09	1.25E-16	3.08E+05	1.10E-05	1.29E+05	5.74E-06	7.71E+04	1.39E-06	1.89E-09	5.72E-08	2.95E-06	2.57E-07	5.00E-07	1.53E-07	0.00E+00	7.16E-09	2.38E-11	5.28E-23	5.10E-19	3.47E-31	2.15E-24	3.52E-38	6.91E-27	1.64E-30	2.71E-33	1.46E-22	2.17E-06	3.56E-38	4.03E-13	7.36E-14	2.58E-18	1.01E-27	1.65E-44	3.47E-38	3.60E-33	0.00E+00	1.55E-20	3.65E-08	7.74E-07	1.55E-23	1.17E-23	2.72E-07	2.31E-07	4.90E-21
5.30E-09	900	4.08E+18	0.00E+00	1.40E-06	4.85E+05	1.09E-09	1.26E-16	3.08E+05	1.11E-05	1.29E+05	5.82E-06	7.71E+04	1.41E-06	1.90E-09	5.79E-08	2.99E-06	2.60E-07	5.06E-07	1.55E-07	0.00E+00	7.26E-09	2.41E-11	5.36E-23	5.16E-19	3.56E-31	2.21E-24	3.62E-38	7.00E-27	1.68E-30	2.75E-33	1.49E-22	2.20E-06	3.66E-38	4.08E-13	7.46E-14	2.61E-18	1.02E-27	1.70E-44	3.56E-38	3.70E-33	0.00E+00	1.59E-20	3.69E-08	7.84E-07	1.57E-23	1.19E-23	2.76E-07	2.34E-07	5.02E-21
5.31E-09	900	4.08E+18	0.00E+00	1.42E-06	4.85E+05	1.09E-09	1.26E-16	3.08E+05	1.13E-05	1.29E+05	5.89E-06	7.71E+04	1.43E-06	1.90E-09	5.87E-08	3.02E-06	2.64E-07	5.12E-07	1.57E-07	0.00E+00	7.35E-09	2.44E-11	5.44E-23	5.23E-19	3.65E-31	2.26E-24	3.72E-38	7.09E-27	1.73E-30	2.78E-33	1.51E-22	2.22E-06	3.77E-38	4.14E-13	7.55E-14	2.64E-18	1.03E-27	1.74E-44	3.66E-38	3.79E-33	0.00E+00	1.63E-20	3.74E-08	7.94E-07	1.59E-23	1.20E-23	2.79E-07	2.37E-07	5.16E-21
5.32E-09	900	4.08E+18	0.00E+00	1.44E-06	4.85E+05	1.09E-09	1.27E-16	3.08E+05	1.14E-05	1.29E+05	5.97E-06	7.71E+04	1.45E-06	1.91E-09	5.95E-08	3.06E-06	2.67E-07	5.19E-07	1.59E-07	0.00E+00	7.45E-09	2.47E-11	5.53E-23	5.30E-19	3.75E-31	2.32E-24	3.83E-38	7.18E-27	1.77E-30	2.82E-33	1.53E-22	2.25E-06	3.88E-38	4.19E-13	7.65E-14	2.68E-18	1.05E-27	1.79E-44	3.76E-38	3.90E-33	0.00E+00	1.67E-20	3.79E-08	8.04E-07	1.61E-23	1.22E-23	2.83E-07	2.40E-07	5.29E-21
5.33E-09	900	4.08E+18	0.00E+00	1.46E-06	4.85E+05	1.09E-09	1.27E-16	3.08E+05	1.16E-05	1.29E+05	6.04E-06	7.71E+04	1.47E-06	1.92E-09	6.02E-08	3.10E-06	2.71E-07	5.25E-07	1.61E-07	0.00E+00	7.54E-09	2.50E-11	5.62E-23	5.37E-19	3.85E-31	2.38E-24	3.94E-38	7.28E-27	1.82E-30	2.86E-33	1.55E-22	2.28E-06	3.99E-38	4.25E-13	7.75E-14	2.71E-18	1.06E-27	1.84E-44	3.86E-38	4.00E-33	0.00E+00	1.71E-20	3.84E-08	8.15E-07	1.64E-23	1.23E-23	2.86E-07	2.43E-07	5.43E-21
5.34E-09	900	4.08E+18	0.00E+00	1.48E-06	4.85E+05	1.09E-09	1.28E-16	3.08E+05	1.17E-05	1.29E+05	6.12E-06	7.71E+04	1.49E-06	1.93E-09	6.10E-08	3.14E-06	2.74E-07	5.32E-07	1.63E-07	0.00E+00	7.64E-09	2.53E-11	5.70E-23	5.44E-19	3.95E-31	2.45E-24	4.05E-38	7.38E-27	1.86E-30	2.90E-33	1.57E-22	2.31E-06	4.10E-38	4.30E-13	7.85E-14	2.75E-18	1.08E-27	1.89E-44	3.96E-38	4.11E-33	0.00E+00	1.76E-20	3.89E-08	8.25E-07	1.66E-23	1.25E-23	2.90E-07	2.46E-07	5.57E-21
5.35E-09	900	4.08E+18	0.00E+00	1.50E-06	4.85E+05	1.09E-09	1.28E-16	3.08E+05	1.19E-05	1.29E+05	6.20E-06	7.71E+04	1.51E-06	1.94E-09	6.18E-08	3.19E-06	2.78E-07	5.39E-07	1.65E-07	0.00E+00	7.74E-09	2.57E-11	5.79E-23	5.52E-19	4.06E-31	2.51E-24	4.16E-38	7.47E-27	1.91E-30	2.94E-33	1.59E-22	2.34E-06	4.22E-38	4.36E-13	7.96E-14	2.79E-18	1.09E-27	1.94E-44	4.07E-38	4.22E-33	0.00E+00	1.81E-20	3.94E-08	8.36E-07	1.68E-23	1.27E-23	2.94E-07	2.49E-07	5.72E-21
5.36E-09	900	4.08E+18	0.00E+00	1.52E-06	4.85E+05	1.09E-09	1.29E-16	3.08E+05	1.20E-05	1.29E+05	6.28E-06	7.71E+04	1.53E-06	1.95E-09	6.26E-08	3.23E-06	2.81E-07	5.45E-07	1.67E-07	0.00E+00	7.84E-09	2.60E-11	5.89E-23	5.59E-19	4.17E-31	2.58E-24	4.28E-38	7.57E-27	1.96E-30	2.98E-33	1.61E-22	2.37E-06	4.34E-38	4.41E-13	8.06E-14	2.82E-18	1.11E-27	1.99E-44	4.17E-38	4.33E-33	0.00E+00	1.85E-20	3.99E-08	8.47E-07	1.70E-23	1.28E-23	2.98E-07	2.52E-07	5.87E-21
5.37E-09	900	4.08E+18	0.00E+00	1.54E-06	4.85E+05	1.09E-09	1.30E-16	3.08E+05	1.22E-05	1.29E+05	6.37E-06	7.71E+04	1.55E-06	1.96E-09	6.34E-08	3.27E-06	2.85E-07	5.52E-07	1.69E-07	0.00E+00	7.95E-09	2.64E-11	5.98E-23	5.66E-19	4.28E-31	2.65E-24	4.41E-38	7.67E-27	2.01E-30	3.02E-33	1.63E-22	2.40E-06	4.46E-38	4.47E-13	8.17E-14	2.86E-18	1.12E-27	2.05E-44	4.29E-38	4.45E-33	0.00E+00	1.90E-20	4.04E-08	8.58E-07	1.72E-23	1.30E-23	3.02E-07	2.56E-07	6.02E-21
5.38E-09	900	4.08E+18	0.00E+00	1.56E-06	4.85E+05	1.09E-09	1.30E-16	3.08E+05	1.23E-05	1.29E+05	6.45E-06	7.71E+04	1.57E-06	1.97E-09	6.43E-08	3.31E-06	2.89E-07	5.59E-07	1.71E-07	0.00E+00	8.05E-09	2.67E-11	6.07E-23	5.74E-19	4.39E-31	2.72E-24	4.53E-38	7.77E-27	2.07E-30	3.07E-33	1.66E-22	2.43E-06	4.59E-38	4.53E-13	8.27E-14	2.90E-18	1.14E-27	2.10E-44	4.40E-38	4.56E-33	0.00E+00	1.95E-20	4.09E-08	8.69E-07	1.74E-23	1.32E-23	3.06E-07	2.59E-07	6.18E-21
5.39E-09	900	4.08E+18	0.00E+00	1.58E-06	4.85E+05	1.09E-09	1.31E-16	3.08E+05	1.25E-05	1.29E+05	6.53E-06	7.71E+04	1.59E-06	1.97E-09	6.51E-08	3.35E-06	2.93E-07	5.66E-07	1.74E-07	0.00E+00	8.16E-09	2.71E-11	6.17E-23	5.82E-19	4.51E-31	2.79E-24	4.66E-38	7.88E-27	2.12E-30	3.11E-33	1.68E-22	2.47E-06	4.72E-38	4.59E-13	8.38E-14	2.94E-18	1.15E-27	2.16E-44	4.52E-38	4.69E-33	0.00E+00	2.00E-20	4.15E-08	8.80E-07	1.77E-23	1.33E-23	3.10E-07	2.62E-07	6.34E-21
5.40E-09	900	4.08E+18	0.00E+00	1.60E-06	4.85E+05	1.09E-09	1.31E-16	3.08E+05	1.27E-05	1.29E+05	6.62E-06	7.71E+04	1.61E-06	1.98E-09	6.59E-08	3.40E-06	2.96E-07	5.73E-07	1.76E-07	0.00E+00	8.26E-09	2.74E-11	6.27E-23	5.89E-19	4.63E-31	2.86E-24	4.79E-38	7.98E-27	2.18E-30	3.15E-33	1.70E-22	2.50E-06	4.85E-38	4.65E-13	8.49E-14	2.98E-18	1.17E-27	2.22E-44	4.64E-38	4.81E-33	0.00E+00	2.05E-20	4.20E-08	8.92E-07	1.79E-23	1.35E-23	3.14E-07	2.66E-07	6.51E-21
5.41E-09	900	4.08E+18	0.00E+00	1.62E-06	4.85E+05	1.09E-09	1.32E-16	3.08E+05	1.28E-05	1.29E+05	6.70E-06	7.71E+04	1.63E-06	1.99E-09	6.68E-08	3.44E-06	3.00E-07	5.81E-07	1.78E-07	0.00E+00	8.37E-09	2.78E-11	6.37E-23	5.97E-19	4.75E-31	2.94E-24	4.93E-38	8.09E-27	2.23E-30	3.19E-33	1.73E-22	2.53E-06	4.99E-38	4.71E-13	8.60E-14	3.02E-18	1.19E-27	2.28E-44	4.76E-38	4.94E-33	0.00E+00	2.11E-20	4.26E-08	9.03E-07	1.81E-23	1.37E-23	3.18E-07	2.69E-07	6.68E-21
5.42E-09	900	4.08E+18	0.00E+00	1.64E-06	4.85E+05	1.09E-09	1.33E-16	3.08E+05	1.30E-05	1.29E+05	6.79E-06	7.71E+04	1.65E-06	2.00E-09	6.77E-08	3.49E-06	3.04E-07	5.88E-07	1.80E-07	0.00E+00	8.48E-09	2.81E-11	6.47E-23	6.05E-19	4.88E-31	3.01E-24	5.07E-38	8.19E-27	2.29E-30	3.24E-33	1.75E-22	2.56E-06	5.13E-38	4.77E-13	8.71E-14	3.06E-18	1.20E-27	2.34E-44	4.89E-38	5.07E-33	0.00E+00	2.16E-20	4.31E-08	9.15E-07	1.84E-23	1.39E-23	3.22E-07	2.73E-07	6.85E-21
5.43E-09	900	4.08E+18	0.00E+00	1.66E-06	4.85E+05	1.09E-09	1.33E-16	3.08E+05	1.32E-05	1.29E+05	6.88E-06	7.71E+04	1.67E-06	2.01E-09	6.86E-08	3.53E-06	3.08E-07	5.95E-07	1.83E-07	0.00E+00	8.59E-09	2.85E-11	6.57E-23	6.13E-19	5.01E-31	3.09E-24	5.22E-38	8.30E-27	2.35E-30	3.28E-33	1.77E-22	2.60E-06	5.28E-38	4.83E-13	8.83E-14	3.10E-18	1.22E-27	2.40E-44	5.02E-38	5.21E-33	0.00E+00	2.22E-20	4.37E-08	9.27E-07	1.86E-23	1.40E-23	3.26E-07	2.76E-07	7.03E-21
5.44E-09	900	4.08E+18	0.00E+00	1.68E-06	4.85E+05	1.09E-09	1.34E-16	3.08E+05	1.33E-05	1.29E+05	6.97E-06	7.71E+04	1.69E-06	2.02E-09	6.94E-08	3.58E-06	3.12E-07	6.03E-07	1.85E-07	0.00E+00	8.70E-09	2.89E-11	6.68E-23	6.21E-19	5.14E-31	3.18E-24	5.37E-38	8.41E-27	2.41E-30	3.33E-33	1.80E-22	2.63E-06	5.43E-38	4.90E-13	8.94E-14	3.14E-18	1.24E-27	2.47E-44	5.16E-38	5.35E-33	0.00E+00	2.28E-20	4.42E-08	9.39E-07	1.88E-23	1.42E-23	3.30E-07	2.80E-07	7.21E-21
5.45E-09	900	4.08E+18	0.00E+00	1.70E-06	4.85E+05	1.09E-09	1.34E-16	3.08E+05	1.35E-05	1.29E+05	7.06E-06	7.71E+04	1.72E-06	2.03E-09	7.04E-08	3.62E-06	3.16E-07	6.11E-07	1.88E-07	0.00E+00	8.82E-09	2.93E-11	6.78E-23	6.30E-19	5.27E-31	3.26E-24	5.52E-38	8.52E-27	2.47E-30	3.37E-33	1.82E-22	2.66E-06	5.59E-38	4.96E-13	9.06E-14	3.18E-18	1.25E-27	2.54E-44	5.29E-38	5.49E-33	0.00E+00	2.34E-20	4.48E-08	9.51E-07	1.91E-23	1.44E-23	3.34E-07	2.83E-07	7.40E-21
5.46E-09	900	4.08E+18	0.00E+00	1.73E-06	4.85E+05	1.09E-09	1.35E-16	3.08E+05	1.37E-05	1.29E+05	7.15E-06	7.71E+04	1.74E-06	2.04E-09	7.13E-08	3.67E-06	3.20E-07	6.18E-07	1.90E-07	0.00E+00	8.93E-09	2.96E-11	6.89E-23	6.38E-19	5.41E-31	3.35E-24	5.68E-38	8.64E-27	2.54E-30	3.42E-33	1.85E-22	2.70E-06	5.75E-38	5.03E-13	9.18E-14	3.22E-18	1.27E-27	2.60E-44	5.44E-38	5.63E-33	0.00E+00	2.40E-20	4.54E-08	9.63E-07	1.93E-23	1.46E-23	3.39E-07	2.87E-07	7.60E-21
5.47E-09	900	4.08E+18	0.00E+00	1.75E-06	4.85E+05	1.09E-09	1.36E-16	3.08E+05	1.39E-05	1.29E+05	7.24E-06	7.71E+04	1.76E-06	2.05E-09	7.22E-08	3.72E-06	3.24E-07	6.26E-07	1.93E-07	0.00E+00	9.05E-09	3.00E-11	7.00E-23	6.46E-19	5.56E-31	3.43E-24	5.84E-38	8.75E-27	2.60E-30	3.47E-33	1.87E-22	2.73E-06	5.91E-38	5.09E-13	9.30E-14	3.27E-18	1.29E-27	2.67E-44	5.58E-38	5.79E-33	0.00E+00	2.46E-20	4.60E-08	9.76E-07	1.96E-23	1.48E-23	3.43E-07	2.91E-07	7.80E-21
5.48E-09	900	4.08E+18	0.00E+00	1.77E-06	4.85E+05	1.09E-09	1.36E-16	3.08E+05	1.41E-05	1.29E+05	7.34E-06	7.71E+04	1.78E-06	2.06E-09	7.31E-08	3.77E-06	3.29E-07	6.34E-07	1.95E-07	0.00E+00	9.17E-09	3.04E-11	7.11E-23	6.55E-19	5.71E-31	3.52E-24	6.01E-38	8.87E-27	2.67E-30	3.52E-33	1.90E-22	2.77E-06	6.08E-38	5.16E-13	9.42E-14	3.31E-18	1.30E-27	2.75E-44	5.73E-38	5.94E-33	0.00E+00	2.53E-20	4.66E-08	9.89E-07	1.98E-23	1.50E-23	3.48E-07	2.95E-07	8.00E-21
5.49E-09	900	4.08E+18	0.00E+00	1.79E-06	4.85E+05	1.09E-09	1.37E-16	3.08E+05	1.42E-05	1.29E+05	7.43E-06	7.71E+04	1.81E-06	2.07E-09	7.41E-08	3.82E-06	3.33E-07	6.42E-07	1.98E-07	0.00E+00	9.29E-09	3.08E-11	7.23E-23	6.64E-19	5.86E-31	3.62E-24	6.18E-38	8.98E-27	2.74E-30	3.56E-33	1.92E-22	2.81E-06	6.25E-38	5.23E-13	9.54E-14	3.35E-18	1.32E-27	2.82E-44	5.88E-38	6.10E-33	0.00E+00	2.59E-20	4.72E-08	1.00E-06	2.01E-23	1.52E-23	3.52E-07	2.98E-07	8.21E-21
5.50E-09	900	4.08E+18	0.00E+00	1.82E-06	4.85E+05	1.09E-09	1.37E-16	3.08E+05	1.44E-05	1.29E+05	7.53E-06	7.71E+04	1.83E-06	2.08E-09	7.50E-08	3.87E-06	3.37E-07	6.50E-07	2.00E-07	0.00E+00	9.41E-09	3.12E-11	7.35E-23	6.72E-19	6.01E-31	3.71E-24	6.36E-38	9.10E-27	2.81E-30	3.61E-33	1.95E-22	2.84E-06	6.43E-38	5.29E-13	9.66E-14	3.40E-18	1.34E-27	2.90E-44	6.04E-38	6.26E-33	0.00E+00	2.66E-20	4.78E-08	1.01E-06	2.04E-23	1.54E-23	3.57E-07	3.02E-07	8.42E-21
5.51E-09	900	4.08E+18	0.00E+00	1.84E-06	4.85E+05	1.09E-09	1.38E-16	3.08E+05	1.46E-05	1.29E+05	7.63E-06	7.71E+04	1.85E-06	2.09E-09	7.60E-08	3.92E-06	3.42E-07	6.58E-07	2.03E-07	0.00E+00	9.53E-09	3.16E-11	7.46E-23	6.81E-19	6.17E-31	3.81E-24	6.54E-38	9.22E-27	2.89E-30	3.66E-33	1.98E-22	2.88E-06	6.62E-38	5.36E-13	9.79E-14	3.44E-18	1.36E-27	2.97E-44	6.20E-38	6.43E-33	0.00E+00	2.73E-20	4.84E-08	1.03E-06	2.06E-23	1.56E-23	3.61E-07	3.06E-07	8.65E-21
5.52E-09	900	4.08E+18	0.00E+00	1.86E-06	4.85E+05	1.09E-09	1.39E-16	3.08E+05	1.48E-05	1.29E+05	7.73E-06	7.71E+04	1.88E-06	2.10E-09	7.70E-08	3.97E-06	3.46E-07	6.67E-07	2.05E-07	0.00E+00	9.66E-09	3.20E-11	7.59E-23	6.90E-19	6.33E-31	3.91E-24	6.73E-38	9.34E-27	2.96E-30	3.71E-33	2.01E-22	2.92E-06	6.81E-38	5.43E-13	9.92E-14	3.49E-18	1.38E-27	3.05E-44	6.37E-38	6.60E-33	0.00E+00	2.80E-20	4.90E-08	1.04E-06	2.09E-23	1.58E-23	3.66E-07	3.10E-07	8.87E-21
5.53E-09	900	4.08E+18	0.00E+00	1.89E-06	4.85E+05	1.09E-09	1.39E-16	3.08E+05	1.50E-05	1.29E+05	7.83E-06	7.71E+04	1.90E-06	2.11E-09	7.80E-08	4.02E-06	3.51E-07	6.75E-07	2.08E-07	0.00E+00	9.78E-09	3.25E-11	7.71E-23	7.00E-19	6.50E-31	4.01E-24	6.92E-38	9.47E-27	3.04E-30	3.77E-33	2.03E-22	2.95E-06	7.00E-38	5.50E-13	1.00E-13	3.53E-18	1.40E-27	3.14E-44	6.54E-38	6.77E-33	0.00E+00	2.87E-20	4.97E-08	1.05E-06	2.12E-23	1.60E-23	3.71E-07	3.14E-07	9.10E-21
5.54E-09	900	4.08E+18	0.00E+00	1.91E-06	4.85E+05	1.09E-09	1.40E-16	3.08E+05	1.52E-05	1.29E+05	7.93E-06	7.71E+04	1.93E-06	2.12E-09	7.90E-08	4.07E-06	3.55E-07	6.84E-07	2.11E-07	0.00E+00	9.91E-09	3.29E-11	7.83E-23	7.09E-19	6.67E-31	4.12E-24	7.12E-38	9.59E-27	3.12E-30	3.82E-33	2.06E-22	2.99E-06	7.21E-38	5.58E-13	1.02E-13	3.58E-18	1.42E-27	3.22E-44	6.71E-38	6.95E-33	0.00E+00	2.95E-20	5.03E-08	1.07E-06	2.14E-23	1.62E-23	3.76E-07	3.18E-07	9.34E-21
5.55E-09	900	4.08E+18	0.00E+00	1.94E-06	4.85E+05	1.09E-09	1.41E-16	3.08E+05	1.54E-05	1.29E+05	8.03E-06	7.71E+04	1.95E-06	2.13E-09	8.01E-08	4.12E-06	3.60E-07	6.92E-07	2.13E-07	0.00E+00	1.00E-08	3.33E-11	7.96E-23	7.18E-19	6.85E-31	4.23E-24	7.33E-38	9.72E-27	3.20E-30	3.87E-33	2.09E-22	3.03E-06	7.41E-38	5.65E-13	1.03E-13	3.63E-18	1.43E-27	3.31E-44	6.89E-38	7.14E-33	0.00E+00	3.03E-20	5.10E-08	1.08E-06	2.17E-23	1.64E-23	3.81E-07	3.22E-07	9.59E-21
5.56E-09	900	4.08E+18	0.00E+00	1.96E-06	4.85E+05	1.09E-09	1.41E-16	3.08E+05	1.56E-05	1.29E+05	8.14E-06	7.71E+04	1.98E-06	2.14E-09	8.11E-08	4.18E-06	3.64E-07	7.01E-07	2.16E-07	0.00E+00	1.02E-08	3.37E-11	8.09E-23	7.28E-19	7.03E-31	4.34E-24	7.54E-38	9.85E-27	3.28E-30	3.92E-33	2.12E-22	3.07E-06	7.63E-38	5.72E-13	1.04E-13	3.68E-18	1.45E-27	3.40E-44	7.07E-38	7.33E-33	0.00E+00	3.11E-20	5.16E-08	1.10E-06	2.20E-23	1.66E-23	3.85E-07	3.27E-07	9.84E-21
5.57E-09	900	4.08E+18	0.00E+00	1.99E-06	4.85E+05	1.09E-09	1.42E-16	3.08E+05	1.58E-05	1.29E+05	8.24E-06	7.71E+04	2.00E-06	2.15E-09	8.22E-08	4.23E-06	3.69E-07	7.10E-07	2.19E-07	0.00E+00	1.03E-08	3.42E-11	8.22E-23	7.37E-19	7.22E-31	4.45E-24	7.76E-38	9.98E-27	3.37E-30	3.98E-33	2.15E-22	3.11E-06	7.85E-38	5.80E-13	1.06E-13	3.73E-18	1.47E-27	3.49E-44	7.26E-38	7.53E-33	0.00E+00	3.19E-20	5.23E-08	1.11E-06	2.23E-23	1.68E-23	3.90E-07	3.31E-07	1.01E-20
5.58E-09	900	4.08E+18	0.00E+00	2.02E-06	4.85E+05	1.09E-09	1.43E-16	3.08E+05	1.60E-05	1.29E+05	8.35E-06	7.71E+04	2.03E-06	2.16E-09	8.32E-08	4.29E-06	3.74E-07	7.19E-07	2.22E-07	0.00E+00	1.04E-08	3.46E-11	8.36E-23	7.47E-19	7.41E-31	4.57E-24	7.98E-38	1.01E-26	3.46E-30	4.03E-33	2.18E-22	3.15E-06	8.07E-38	5.87E-13	1.07E-13	3.78E-18	1.49E-27	3.58E-44	7.46E-38	7.73E-33	0.00E+00	3.27E-20	5.30E-08	1.13E-06	2.26E-23	1.70E-23	3.96E-07	3.35E-07	1.04E-20
5.59E-09	900	4.08E+18	0.00E+00	2.04E-06	4.85E+05	1.09E-09	1.43E-16	3.08E+05	1.62E-05	1.29E+05	8.46E-06	7.71E+04	2.06E-06	2.17E-09	8.43E-08	4.34E-06	3.79E-07	7.28E-07	2.25E-07	0.00E+00	1.06E-08	3.51E-11	8.49E-23	7.57E-19	7.61E-31	4.69E-24	8.21E-38	1.02E-26	3.55E-30	4.09E-33	2.20E-22	3.19E-06	8.31E-38	5.95E-13	1.09E-13	3.83E-18	1.51E-27	3.68E-44	7.65E-38	7.93E-33	0.00E+00	3.36E-20	5.37E-08	1.14E-06	2.29E-23	1.73E-23	4.01E-07	3.40E-07	1.06E-20
5.60E-09	900	4.08E+18	0.00E+00	2.07E-06	4.85E+05	1.09E-09	1.44E-16	3.08E+05	1.64E-05	1.29E+05	8.57E-06	7.71E+04	2.08E-06	2.18E-09	8.54E-08	4.40E-06	3.84E-07	7.38E-07	2.28E-07	0.00E+00	1.07E-08	3.55E-11	8.63E-23	7.67E-19	7.81E-31	4.81E-24	8.45E-38	1.04E-26	3.64E-30	4.14E-33	2.23E-22	3.23E-06	8.55E-38	6.03E-13	1.10E-13	3.88E-18	1.54E-27	3.78E-44	7.86E-38	8.14E-33	0.00E+00	3.44E-20	5.44E-08	1.15E-06	2.32E-23	1.75E-23	4.06E-07	3.44E-07	1.09E-20
5.61E-09	900	4.08E+18	0.00E+00	2.09E-06	4.85E+05	1.09E-09	1.45E-16	3.08E+05	1.66E-05	1.29E+05	8.68E-06	7.71E+04	2.11E-06	2.19E-09	8.65E-08	4.46E-06	3.89E-07	7.47E-07	2.31E-07	0.00E+00	1.09E-08	3.60E-11	8.77E-23	7.77E-19	8.01E-31	4.94E-24	8.70E-38	1.05E-26	3.73E-30	4.20E-33	2.27E-22	3.28E-06	8.79E-38	6.11E-13	1.11E-13	3.93E-18	1.56E-27	3.88E-44	8.07E-38	8.36E-33	0.00E+00	3.53E-20	5.51E-08	1.17E-06	2.35E-23	1.77E-23	4.11E-07	3.48E-07	1.12E-20
5.62E-09	900	4.08E+18	0.00E+00	2.12E-06	4.85E+05	1.09E-09	1.45E-16	3.08E+05	1.68E-05	1.29E+05	8.79E-06	7.71E+04	2.14E-06	2.21E-09	8.76E-08	4.51E-06	3.94E-07	7.56E-07	2.34E-07	0.00E+00	1.10E-08	3.65E-11	8.92E-23	7.87E-19	8.23E-31	5.07E-24	8.95E-38	1.07E-26	3.83E-30	4.26E-33	2.30E-22	3.32E-06	9.05E-38	6.19E-13	1.13E-13	3.98E-18	1.58E-27	3.98E-44	8.28E-38	8.58E-33	0.00E+00	3.63E-20	5.58E-08	1.18E-06	2.38E-23	1.79E-23	4.17E-07	3.53E-07	1.15E-20
5.63E-09	900	4.08E+18	0.00E+00	2.15E-06	4.85E+05	1.09E-09	1.46E-16	3.08E+05	1.71E-05	1.29E+05	8.91E-06	7.71E+04	2.17E-06	2.22E-09	8.88E-08	4.57E-06	3.99E-07	7.66E-07	2.37E-07	0.00E+00	1.11E-08	3.70E-11	9.06E-23	7.98E-19	8.44E-31	5.20E-24	9.21E-38	1.08E-26	3.93E-30	4.32E-33	2.33E-22	3.36E-06	9.31E-38	6.27E-13	1.14E-13	4.03E-18	1.60E-27	4.09E-44	8.50E-38	8.81E-33	0.00E+00	3.72E-20	5.65E-08	1.20E-06	2.41E-23	1.82E-23	4.22E-07	3.58E-07	1.18E-20
5.64E-09	900	4.08E+18	0.00E+00	2.18E-06	4.85E+05	1.09E-09	1.47E-16	3.08E+05	1.73E-05	1.29E+05	9.02E-06	7.71E+04	2.19E-06	2.23E-09	8.99E-08	4.63E-06	4.04E-07	7.76E-07	2.40E-07	0.00E+00	1.13E-08	3.74E-11	9.21E-23	8.08E-19	8.67E-31	5.34E-24	9.47E-38	1.09E-26	4.03E-30	4.38E-33	2.36E-22	3.41E-06	9.58E-38	6.35E-13	1.16E-13	4.09E-18	1.62E-27	4.20E-44	8.73E-38	9.04E-33	0.00E+00	3.82E-20	5.73E-08	1.22E-06	2.44E-23	1.84E-23	4.27E-07	3.62E-07	1.21E-20
5.65E-09	900	4.08E+18	0.00E+00	2.21E-06	4.85E+05	1.09E-09	1.47E-16	3.08E+05	1.75E-05	1.29E+05	9.14E-06	7.71E+04	2.22E-06	2.24E-09	9.11E-08	4.69E-06	4.09E-07	7.86E-07	2.43E-07	0.00E+00	1.14E-08	3.79E-11	9.37E-23	8.19E-19	8.90E-31	5.48E-24	9.75E-38	1.11E-26	4.14E-30	4.44E-33	2.39E-22	3.45E-06	9.86E-38	6.43E-13	1.17E-13	4.14E-18	1.64E-27	4.31E-44	8.96E-38	9.28E-33	0.00E+00	3.92E-20	5.80E-08	1.23E-06	2.47E-23	1.86E-23	4.33E-07	3.67E-07	1.24E-20
5.66E-09	900	4.08E+18	0.00E+00	2.23E-06	4.85E+05	1.09E-09	1.48E-16	3.08E+05	1.77E-05	1.29E+05	9.26E-06	7.71E+04	2.25E-06	2.25E-09	9.23E-08	4.75E-06	4.15E-07	7.96E-07	2.46E-07	0.00E+00	1.16E-08	3.84E-11	9.52E-23	8.30E-19	9.13E-31	5.63E-24	1.00E-37	1.12E-26	4.25E-30	4.50E-33	2.42E-22	3.49E-06	1.01E-37	6.51E-13	1.19E-13	4.19E-18	1.67E-27	4.43E-44	9.20E-38	9.53E-33	0.00E+00	4.02E-20	5.88E-08	1.25E-06	2.50E-23	1.89E-23	4.39E-07	3.72E-07	1.27E-20
5.67E-09	900	4.08E+18	0.00E+00	2.26E-06	4.85E+05	1.09E-09	1.49E-16	3.08E+05	1.80E-05	1.29E+05	9.38E-06	7.71E+04	2.28E-06	2.26E-09	9.35E-08	4.81E-06	4.20E-07	8.06E-07	2.49E-07	0.00E+00	1.17E-08	3.89E-11	9.68E-23	8.41E-19	9.37E-31	5.77E-24	1.03E-37	1.14E-26	4.36E-30	4.56E-33	2.46E-22	3.54E-06	1.04E-37	6.60E-13	1.20E-13	4.25E-18	1.69E-27	4.55E-44	9.45E-38	9.78E-33	0.00E+00	4.12E-20	5.95E-08	1.26E-06	2.54E-23	1.91E-23	4.44E-07	3.76E-07	1.31E-20
5.68E-09	900	4.08E+18	0.00E+00	2.29E-06	4.85E+05	1.09E-09	1.49E-16	3.08E+05	1.82E-05	1.29E+05	9.50E-06	7.71E+04	2.31E-06	2.27E-09	9.47E-08	4.88E-06	4.26E-07	8.16E-07	2.53E-07	0.00E+00	1.19E-08	3.94E-11	9.84E-23	8.52E-19	9.62E-31	5.93E-24	1.06E-37	1.15E-26	4.47E-30	4.62E-33	2.49E-22	3.59E-06	1.07E-37	6.69E-13	1.22E-13	4.31E-18	1.71E-27	4.67E-44	9.70E-38	1.00E-32	0.00E+00	4.23E-20	6.03E-08	1.28E-06	2.57E-23	1.94E-23	4.50E-07	3.81E-07	1.34E-20
5.69E-09	900	4.08E+18	0.00E+00	2.32E-06	4.85E+05	1.09E-09	1.50E-16	3.08E+05	1.84E-05	1.29E+05	9.62E-06	7.71E+04	2.34E-06	2.29E-09	9.59E-08	4.94E-06	4.31E-07	8.26E-07	2.56E-07	0.00E+00	1.20E-08	4.00E-11	1.00E-22	8.63E-19	9.87E-31	6.08E-24	1.09E-37	1.17E-26	4.59E-30	4.68E-33	2.52E-22	3.63E-06	1.11E-37	6.77E-13	1.24E-13	4.36E-18	1.73E-27	4.80E-44	9.96E-38	1.03E-32	0.00E+00	4.34E-20	6.11E-08	1.30E-06	2.60E-23	1.96E-23	4.56E-07	3.86E-07	1.38E-20
5.70E-09	900	4.08E+18	0.00E+00	2.35E-06	4.85E+05	1.09E-09	1.51E-16	3.08E+05	1.87E-05	1.29E+05	9.75E-06	7.71E+04	2.37E-06	2.30E-09	9.72E-08	5.00E-06	4.37E-07	8.37E-07	2.59E-07	0.00E+00	1.22E-08	4.05E-11	1.02E-22	8.75E-19	1.01E-30	6.24E-24	1.13E-37	1.18E-26	4.71E-30	4.75E-33	2.56E-22	3.68E-06	1.14E-37	6.86E-13	1.25E-13	4.42E-18	1.76E-27	4.92E-44	1.02E-37	1.06E-32	0.00E+00	4.46E-20	6.19E-08	1.31E-06	2.64E-23	1.99E-23	4.62E-07	3.91E-07	1.41E-20
5.71E-09	900	4.08E+18	0.00E+00	2.38E-06	4.85E+05	1.09E-09	1.51E-16	3.08E+05	1.89E-05	1.29E+05	9.88E-06	7.71E+04	2.40E-06	2.31E-09	9.85E-08	5.07E-06	4.42E-07	8.48E-07	2.63E-07	0.00E+00	1.24E-08	4.10E-11	1.03E-22	8.86E-19	1.04E-30	6.41E-24	1.16E-37	1.20E-26	4.83E-30	4.81E-33	2.59E-22	3.73E-06	1.17E-37	6.95E-13	1.27E-13	4.48E-18	1.78E-27	5.06E-44	1.05E-37	1.09E-32	0.00E+00	4.57E-20	6.27E-08	1.33E-06	2.67E-23	2.02E-23	4.68E-07	3.96E-07	1.45E-20
5.72E-09	900	4.08E+18	0.00E+00	2.41E-06	4.85E+05	1.09E-09	1.52E-16	3.08E+05	1.92E-05	1.29E+05	1.00E-05	7.71E+04	2.43E-06	2.32E-09	9.97E-08	5.13E-06	4.48E-07	8.58E-07	2.66E-07	0.00E+00	1.25E-08	4.15E-11	1.05E-22	8.98E-19	1.07E-30	6.58E-24	1.19E-37	1.21E-26	4.96E-30	4.88E-33	2.63E-22	3.78E-06	1.20E-37	7.04E-13	1.28E-13	4.54E-18	1.81E-27	5.19E-44	1.08E-37	1.12E-32	0.00E+00	4.69E-20	6.35E-08	1.35E-06	2.70E-23	2.04E-23	4.74E-07	4.02E-07	1.49E-20
5.73E-09	900	4.08E+18	0.00E+00	2.45E-06	4.85E+05	1.09E-09	1.53E-16	3.08E+05	1.94E-05	1.29E+05	1.01E-05	7.71E+04	2.46E-06	2.34E-09	1.01E-07	5.20E-06	4.54E-07	8.69E-07	2.69E-07	0.00E+00	1.27E-08	4.21E-11	1.07E-22	9.10E-19	1.10E-30	6.75E-24	1.23E-37	1.23E-26	5.09E-30	4.95E-33	2.66E-22	3.82E-06	1.24E-37	7.13E-13	1.30E-13	4.60E-18	1.83E-27	5.33E-44	1.11E-37	1.15E-32	0.00E+00	4.82E-20	6.43E-08	1.37E-06	2.74E-23	2.07E-23	4.80E-07	4.07E-07	1.53E-20
5.74E-09	900	4.08E+18	0.00E+00	2.48E-06	4.85E+05	1.09E-09	1.53E-16	3.08E+05	1.97E-05	1.29E+05	1.03E-05	7.71E+04	2.50E-06	2.35E-09	1.02E-07	5.27E-06	4.60E-07	8.80E-07	2.73E-07	0.00E+00	1.28E-08	4.26E-11	1.09E-22	9.22E-19	1.12E-30	6.93E-24	1.26E-37	1.25E-26	5.22E-30	5.01E-33	2.70E-22	3.87E-06	1.28E-37	7.23E-13	1.32E-13	4.66E-18	1.85E-27	5.48E-44	1.14E-37	1.18E-32	0.00E+00	4.94E-20	6.51E-08	1.38E-06	2.78E-23	2.09E-23	4.86E-07	4.12E-07	1.57E-20
5.75E-09	900	4.08E+18	0.00E+00	2.51E-06	4.85E+05	1.09E-09	1.54E-16	3.08E+05	1.99E-05	1.29E+05	1.04E-05	7.71E+04	2.53E-06	2.36E-09	1.04E-07	5.34E-06	4.66E-07	8.92E-07	2.76E-07	0.00E+00	1.30E-08	4.32E-11	1.11E-22	9.34E-19	1.15E-30	7.11E-24	1.30E-37	1.26E-26	5.35E-30	5.08E-33	2.74E-22	3.92E-06	1.31E-37	7.32E-13	1.34E-13	4.72E-18	1.88E-27	5.62E-44	1.17E-37	1.21E-32	0.00E+00	5.07E-20	6.60E-08	1.40E-06	2.81E-23	2.12E-23	4.93E-07	4.17E-07	1.61E-20
5.76E-09	900	4.08E+18	0.00E+00	2.54E-06	4.85E+05	1.09E-09	1.55E-16	3.08E+05	2.02E-05	1.29E+05	1.05E-05	7.71E+04	2.56E-06	2.37E-09	1.05E-07	5.41E-06	4.72E-07	9.03E-07	2.80E-07	0.00E+00	1.32E-08	4.38E-11	1.12E-22	9.46E-19	1.19E-30	7.29E-24	1.34E-37	1.28E-26	5.49E-30	5.15E-33	2.77E-22	3.98E-06	1.35E-37	7.42E-13	1.35E-13	4.78E-18	1.91E-27	5.77E-44	1.20E-37	1.24E-32	0.00E+00	5.20E-20	6.68E-08	1.42E-06	2.85E-23	2.15E-23	4.99E-07	4.23E-07	1.65E-20
5.77E-09	900	4.08E+18	0.00E+00	2.57E-06	4.85E+05	1.09E-09	1.55E-16	3.08E+05	2.04E-05	1.29E+05	1.07E-05	7.71E+04	2.59E-06	2.39E-09	1.06E-07	5.48E-06	4.78E-07	9.14E-07	2.84E-07	0.00E+00	1.34E-08	4.43E-11	1.14E-22	9.59E-19	1.22E-30	7.49E-24	1.38E-37	1.30E-26	5.64E-30	5.22E-33	2.81E-22	4.03E-06	1.39E-37	7.51E-13	1.37E-13	4.85E-18	1.93E-27	5.93E-44	1.23E-37	1.27E-32	0.00E+00	5.34E-20	6.77E-08	1.44E-06	2.88E-23	2.18E-23	5.06E-07	4.28E-07	1.69E-20
5.78E-09	900	4.08E+18	0.00E+00	2.61E-06	4.85E+05	1.09E-09	1.56E-16	3.08E+05	2.07E-05	1.29E+05	1.08E-05	7.71E+04	2.63E-06	2.40E-09	1.08E-07	5.55E-06	4.84E-07	9.26E-07	2.87E-07	0.00E+00	1.35E-08	4.49E-11	1.16E-22	9.72E-19	1.25E-30	7.68E-24	1.42E-37	1.31E-26	5.78E-30	5.29E-33	2.85E-22	4.08E-06	1.43E-37	7.61E-13	1.39E-13	4.91E-18	1.96E-27	6.09E-44	1.26E-37	1.31E-32	0.00E+00	5.48E-20	6.86E-08	1.46E-06	2.92E-23	2.21E-23	5.12E-07	4.34E-07	1.74E-20
5.79E-09	900	4.08E+18	0.00E+00	2.64E-06	4.85E+05	1.09E-09	1.57E-16	3.08E+05	2.10E-05	1.29E+05	1.10E-05	7.71E+04	2.66E-06	2.41E-09	1.09E-07	5.62E-06	4.91E-07	9.38E-07	2.91E-07	0.00E+00	1.37E-08	4.55E-11	1.18E-22	9.84E-19	1.28E-30	7.89E-24	1.46E-37	1.33E-26	5.94E-30	5.37E-33	2.89E-22	4.13E-06	1.47E-37	7.71E-13	1.41E-13	4.97E-18	1.98E-27	6.25E-44	1.29E-37	1.34E-32	0.00E+00	5.62E-20	6.95E-08	1.48E-06	2.96E-23	2.23E-23	5.19E-07	4.40E-07	1.78E-20
5.80E-09	900	4.08E+18	0.00E+00	2.68E-06	4.85E+05	1.09E-09	1.58E-16	3.08E+05	2.12E-05	1.29E+05	1.11E-05	7.71E+04	2.70E-06	2.43E-09	1.11E-07	5.69E-06	4.97E-07	9.50E-07	2.95E-07	0.00E+00	1.39E-08	4.61E-11	1.20E-22	9.97E-19	1.32E-30	8.09E-24	1.50E-37	1.35E-26	6.09E-30	5.44E-33	2.93E-22	4.19E-06	1.52E-37	7.81E-13	1.42E-13	5.04E-18	2.01E-27	6.42E-44	1.33E-37	1.38E-32	0.00E+00	5.77E-20	7.04E-08	1.49E-06	3.00E-23	2.26E-23	5.25E-07	4.45E-07	1.83E-20
5.81E-09	900	4.08E+18	0.00E+00	2.71E-06	4.85E+05	1.09E-09	1.58E-16	3.08E+05	2.15E-05	1.29E+05	1.12E-05	7.71E+04	2.73E-06	2.44E-09	1.12E-07	5.77E-06	5.04E-07	9.62E-07	2.99E-07	0.00E+00	1.41E-08	4.67E-11	1.22E-22	1.01E-18	1.35E-30	8.31E-24	1.55E-37	1.37E-26	6.25E-30	5.51E-33	2.97E-22	4.24E-06	1.56E-37	7.91E-13	1.44E-13	5.11E-18	2.04E-27	6.59E-44	1.36E-37	1.41E-32	0.00E+00	5.92E-20	7.13E-08	1.51E-06	3.04E-23	2.29E-23	5.32E-07	4.51E-07	1.88E-20
5.82E-09	900	4.08E+18	0.00E+00	2.75E-06	4.85E+05	1.09E-09	1.59E-16	3.08E+05	2.18E-05	1.29E+05	1.14E-05	7.71E+04	2.77E-06	2.45E-09	1.13E-07	5.84E-06	5.10E-07	9.74E-07	3.03E-07	0.00E+00	1.42E-08	4.73E-11	1.24E-22	1.02E-18	1.39E-30	8.52E-24	1.59E-37	1.38E-26	6.41E-30	5.59E-33	3.01E-22	4.30E-06	1.61E-37	8.02E-13	1.46E-13	5.17E-18	2.07E-27	6.76E-44	1.40E-37	1.45E-32	0.00E+00	6.08E-20	7.22E-08	1.53E-06	3.08E-23	2.32E-23	5.39E-07	4.57E-07	1.93E-20
5.83E-09	900	4.08E+18	0.00E+00	2.78E-06	4.85E+05	1.09E-09	1.60E-16	3.08E+05	2.21E-05	1.29E+05	1.15E-05	7.71E+04	2.80E-06	2.47E-09	1.15E-07	5.92E-06	5.17E-07	9.87E-07	3.07E-07	0.00E+00	1.44E-08	4.79E-11	1.26E-22	1.04E-18	1.42E-30	8.75E-24	1.64E-37	1.40E-26	6.58E-30	5.67E-33	3.05E-22	4.35E-06	1.65E-37	8.12E-13	1.48E-13	5.24E-18	2.09E-27	6.95E-44	1.44E-37	1.49E-32	0.00E+00	6.23E-20	7.32E-08	1.55E-06	3.12E-23	2.35E-23	5.46E-07	4.63E-07	1.98E-20
5.84E-09	900	4.08E+18	0.00E+00	2.82E-06	4.85E+05	1.09E-09	1.61E-16	3.08E+05	2.24E-05	1.29E+05	1.17E-05	7.71E+04	2.84E-06	2.48E-09	1.16E-07	5.99E-06	5.23E-07	9.99E-07	3.11E-07	0.00E+00	1.46E-08	4.85E-11	1.29E-22	1.05E-18	1.46E-30	8.98E-24	1.69E-37	1.42E-26	6.75E-30	5.74E-33	3.09E-22	4.41E-06	1.70E-37	8.23E-13	1.50E-13	5.31E-18	2.12E-27	7.13E-44	1.48E-37	1.53E-32	0.00E+00	6.40E-20	7.41E-08	1.57E-06	3.16E-23	2.38E-23	5.53E-07	4.69E-07	2.03E-20
5.85E-09	900	4.08E+18	0.00E+00	2.85E-06	4.85E+05	1.09E-09	1.61E-16	3.08E+05	2.27E-05	1.29E+05	1.18E-05	7.71E+04	2.88E-06	2.49E-09	1.18E-07	6.07E-06	5.30E-07	1.01E-06	3.15E-07	0.00E+00	1.48E-08	4.92E-11	1.31E-22	1.06E-18	1.50E-30	9.21E-24	1.74E-37	1.44E-26	6.93E-30	5.82E-33	3.13E-22	4.47E-06	1.75E-37	8.33E-13	1.52E-13	5.38E-18	2.15E-27	7.32E-44	1.51E-37	1.57E-32	0.00E+00	6.56E-20	7.51E-08	1.59E-06	3.20E-23	2.41E-23	5.61E-07	4.75E-07	2.08E-20
5.86E-09	900	4.08E+18	0.00E+00	2.89E-06	4.85E+05	1.09E-09	1.62E-16	3.08E+05	2.30E-05	1.29E+05	1.20E-05	7.71E+04	2.92E-06	2.51E-09	1.20E-07	6.15E-06	5.37E-07	1.02E-06	3.19E-07	0.00E+00	1.50E-08	4.98E-11	1.33E-22	1.08E-18	1.54E-30	9.46E-24	1.79E-37	1.46E-26	7.11E-30	5.90E-33	3.17E-22	4.52E-06	1.81E-37	8.44E-13	1.54E-13	5.45E-18	2.18E-27	7.52E-44	1.55E-37	1.61E-32	0.00E+00	6.74E-20	7.61E-08	1.61E-06	3.24E-23	2.45E-23	5.68E-07	4.81E-07	2.14E-20
5.87E-09	900	4.08E+18	0.00E+00	2.93E-06	4.85E+05	1.09E-09	1.63E-16	3.08E+05	2.32E-05	1.29E+05	1.21E-05	7.71E+04	2.95E-06	2.52E-09	1.21E-07	6.23E-06	5.44E-07	1.04E-06	3.23E-07	0.00E+00	1.52E-08	5.05E-11	1.35E-22	1.09E-18	1.58E-30	9.70E-24	1.84E-37	1.48E-26	7.29E-30	5.98E-33	3.22E-22	4.58E-06	1.86E-37	8.55E-13	1.56E-13	5.52E-18	2.21E-27	7.72E-44	1.60E-37	1.65E-32	0.00E+00	6.91E-20	7.70E-08	1.64E-06	3.28E-23	2.48E-23	5.75E-07	4.87E-07	2.19E-20
5.88E-09	900	4.08E+18	0.00E+00	2.97E-06	4.85E+05	1.09E-09	1.64E-16	3.08E+05	2.36E-05	1.29E+05	1.23E-05	7.71E+04	2.99E-06	2.54E-09	1.23E-07	6.31E-06	5.51E-07	1.05E-06	3.27E-07	0.00E+00	1.54E-08	5.11E-11	1.38E-22	1.11E-18	1.62E-30	9.96E-24	1.89E-37	1.50E-26	7.48E-30	6.06E-33	3.26E-22	4.64E-06	1.91E-37	8.66E-13	1.58E-13	5.60E-18	2.24E-27	7.93E-44	1.64E-37	1.70E-32	0.00E+00	7.09E-20	7.80E-08	1.66E-06	3.32E-23	2.51E-23	5.83E-07	4.94E-07	2.25E-20
5.89E-09	900	4.08E+18	0.00E+00	3.01E-06	4.85E+05	1.09E-09	1.64E-16	3.08E+05	2.39E-05	1.29E+05	1.25E-05	7.71E+04	3.03E-06	2.55E-09	1.24E-07	6.39E-06	5.58E-07	1.06E-06	3.31E-07	0.00E+00	1.56E-08	5.18E-11	1.40E-22	1.12E-18	1.66E-30	1.02E-23	1.95E-37	1.52E-26	7.68E-30	6.15E-33	3.30E-22	4.70E-06	1.97E-37	8.78E-13	1.60E-13	5.67E-18	2.27E-27	8.14E-44	1.68E-37	1.74E-32	0.00E+00	7.28E-20	7.91E-08	1.68E-06	3.37E-23	2.54E-23	5.90E-07	5.00E-07	2.31E-20
5.90E-09	900	4.08E+18	0.00E+00	3.04E-06	4.85E+05	1.09E-09	1.65E-16	3.08E+05	2.42E-05	1.29E+05	1.26E-05	7.71E+04	3.07E-06	2.57E-09	1.26E-07	6.48E-06	5.66E-07	1.08E-06	3.36E-07	0.00E+00	1.58E-08	5.25E-11	1.43E-22	1.14E-18	1.71E-30	1.05E-23	2.01E-37	1.54E-26	7.88E-30	6.23E-33	3.35E-22	4.76E-06	2.03E-37	8.89E-13	1.62E-13	5.75E-18	2.30E-27	8.35E-44	1.73E-37	1.79E-32	0.00E+00	7.47E-20	8.01E-08	1.70E-06	3.41E-23	2.58E-23	5.98E-07	5.07E-07	2.37E-20
5.91E-09	900	4.08E+18	0.00E+00	3.08E-06	4.85E+05	1.09E-09	1.66E-16	3.08E+05	2.45E-05	1.29E+05	1.28E-05	7.71E+04	3.11E-06	2.58E-09	1.27E-07	6.56E-06	5.73E-07	1.09E-06	3.40E-07	0.00E+00	1.60E-08	5.31E-11	1.45E-22	1.15E-18	1.75E-30	1.08E-23	2.07E-37	1.56E-26	8.09E-30	6.32E-33	3.39E-22	4.83E-06	2.09E-37	9.01E-13	1.64E-13	5.82E-18	2.33E-27	8.58E-44	1.77E-37	1.83E-32	0.00E+00	7.66E-20	8.11E-08	1.72E-06	3.46E-23	2.61E-23	6.06E-07	5.13E-07	2.43E-20
5.92E-09	900	4.08E+18	0.00E+00	3.12E-06	4.85E+05	1.09E-09	1.67E-16	3.08E+05	2.48E-05	1.29E+05	1.30E-05	7.71E+04	3.15E-06	2.60E-09	1.29E-07	6.65E-06	5.80E-07	1.11E-06	3.44E-07	0.00E+00	1.62E-08	5.38E-11	1.48E-22	1.17E-18	1.80E-30	1.10E-23	2.13E-37	1.58E-26	8.30E-30	6.40E-33	3.44E-22	4.89E-06	2.15E-37	9.12E-13	1.66E-13	5.90E-18	2.36E-27	8.81E-44	1.82E-37	1.88E-32	0.00E+00	7.86E-20	8.22E-08	1.75E-06	3.50E-23	2.64E-23	6.14E-07	5.20E-07	2.49E-20
5.93E-09	900	4.08E+18	0.00E+00	3.16E-06	4.85E+05	1.09E-09	1.67E-16	3.08E+05	2.51E-05	1.29E+05	1.31E-05	7.71E+04	3.19E-06	2.61E-09	1.31E-07	6.73E-06	5.88E-07	1.12E-06	3.49E-07	0.00E+00	1.64E-08	5.45E-11	1.50E-22	1.18E-18	1.85E-30	1.13E-23	2.19E-37	1.60E-26	8.51E-30	6.49E-33	3.48E-22	4.95E-06	2.21E-37	9.24E-13	1.69E-13	5.98E-18	2.39E-27	9.04E-44	1.87E-37	1.93E-32	0.00E+00	8.07E-20	8.32E-08	1.77E-06	3.55E-23	2.68E-23	6.21E-07	5.27E-07	2.56E-20
5.94E-09	900	4.08E+18	0.00E+00	3.21E-06	4.85E+05	1.09E-09	1.68E-16	3.08E+05	2.54E-05	1.29E+05	1.33E-05	7.71E+04	3.23E-06	2.63E-09	1.33E-07	6.82E-06	5.96E-07	1.13E-06	3.53E-07	0.00E+00	1.66E-08	5.53E-11	1.53E-22	1.20E-18	1.89E-30	1.16E-23	2.26E-37	1.62E-26	8.73E-30	6.58E-33	3.53E-22	5.02E-06	2.28E-37	9.36E-13	1.71E-13	6.05E-18	2.43E-27	9.28E-44	1.92E-37	1.98E-32	0.00E+00	8.28E-20	8.43E-08	1.79E-06	3.59E-23	2.71E-23	6.30E-07	5.33E-07	2.63E-20
5.95E-09	900	4.08E+18	0.00E+00	3.25E-06	4.85E+05	1.09E-09	1.69E-16	3.08E+05	2.58E-05	1.29E+05	1.35E-05	7.71E+04	3.27E-06	2.64E-09	1.34E-07	6.91E-06	6.03E-07	1.15E-06	3.58E-07	0.00E+00	1.69E-08	5.60E-11	1.55E-22	1.21E-18	1.94E-30	1.19E-23	2.33E-37	1.64E-26	8.96E-30	6.67E-33	3.58E-22	5.08E-06	2.35E-37	9.49E-13	1.73E-13	6.13E-18	2.46E-27	9.53E-44	1.97E-37	2.04E-32	0.00E+00	8.50E-20	8.54E-08	1.81E-06	3.64E-23	2.75E-23	6.38E-07	5.40E-07	2.69E-20
5.96E-09	900	4.08E+18	0.00E+00	3.29E-06	4.85E+05	1.09E-09	1.70E-16	3.08E+05	2.61E-05	1.29E+05	1.36E-05	7.71E+04	3.32E-06	2.66E-09	1.36E-07	7.00E-06	6.11E-07	1.16E-06	3.63E-07	0.00E+00	1.71E-08	5.67E-11	1.58E-22	1.23E-18	2.00E-30	1.23E-23	2.39E-37	1.66E-26	9.20E-30	6.76E-33	3.63E-22	5.15E-06	2.42E-37	9.61E-13	1.75E-13	6.21E-18	2.49E-27	9.79E-44	2.02E-37	2.09E-32	0.00E+00	8.72E-20	8.65E-08	1.84E-06	3.69E-23	2.78E-23	6.46E-07	5.47E-07	2.76E-20
5.97E-09	900	4.08E+18	0.00E+00	3.33E-06	4.85E+05	1.09E-09	1.71E-16	3.08E+05	2.65E-05	1.29E+05	1.38E-05	7.71E+04	3.36E-06	2.68E-09	1.38E-07	7.09E-06	6.19E-07	1.18E-06	3.67E-07	0.00E+00	1.73E-08	5.74E-11	1.61E-22	1.25E-18	2.05E-30	1.26E-23	2.47E-37	1.68E-26	9.44E-30	6.85E-33	3.68E-22	5.21E-06	2.49E-37	9.73E-13	1.78E-13	6.30E-18	2.53E-27	1.00E-43	2.07E-37	2.15E-32	0.00E+00	8.95E-20	8.76E-08	1.86E-06	3.73E-23	2.82E-23	6.54E-07	5.54E-07	2.84E-20
5.98E-09	900	4.08E+18	0.00E+00	3.38E-06	4.85E+05	1.09E-09	1.71E-16	3.08E+05	2.68E-05	1.29E+05	1.40E-05	7.71E+04	3.40E-06	2.69E-09	1.40E-07	7.18E-06	6.27E-07	1.19E-06	3.72E-07	0.00E+00	1.75E-08	5.82E-11	1.64E-22	1.26E-18	2.10E-30	1.29E-23	2.54E-37	1.71E-26	9.68E-30	6.94E-33	3.73E-22	5.28E-06	2.56E-37	9.86E-13	1.80E-13	6.38E-18	2.56E-27	1.03E-43	2.13E-37	2.20E-32	0.00E+00	9.18E-20	8.88E-08	1.89E-06	3.78E-23	2.86E-23	6.63E-07	5.62E-07	2.91E-20
5.99E-09	900	4.08E+18	0.00E+00	3.42E-06	4.85E+05	1.09E-09	1.72E-16	3.08E+05	2.71E-05	1.29E+05	1.42E-05	7.71E+04	3.45E-06	2.71E-09	1.41E-07	7.27E-06	6.35E-07	1.21E-06	3.77E-07	0.00E+00	1.78E-08	5.90E-11	1.67E-22	1.28E-18	2.16E-30	1.32E-23	2.62E-37	1.73E-26	9.94E-30	7.04E-33	3.78E-22	5.35E-06	2.64E-37	9.99E-13	1.82E-13	6.46E-18	2.59E-27	1.06E-43	2.18E-37	2.26E-32	0.00E+00	9.42E-20	8.99E-08	1.91E-06	3.83E-23	2.89E-23	6.72E-07	5.69E-07	2.99E-20
6.00E-09	900	4.08E+18	0.00E+00	3.46E-06	4.85E+05	1.09E-09	1.73E-16	3.08E+05	2.75E-05	1.29E+05	1.44E-05	7.71E+04	3.49E-06	2.72E-09	1.43E-07	7.37E-06	6.44E-07	1.22E-06	3.82E-07	0.00E+00	1.80E-08	5.97E-11	1.70E-22	1.30E-18	2.21E-30	1.36E-23	2.69E-37	1.75E-26	1.02E-29	7.13E-33	3.83E-22	5.42E-06	2.72E-37	1.01E-12	1.85E-13	6.55E-18	2.63E-27	1.09E-43	2.24E-37	2.32E-32	0.00E+00	9.67E-20	9.11E-08	1.93E-06	3.88E-23	2.93E-23	6.80E-07	5.76E-07	3.07E-20
6.01E-09	900	4.08E+18	0.00E+00	3.51E-06	4.85E+05	1.09E-09	1.74E-16	3.08E+05	2.79E-05	1.29E+05	1.45E-05	7.71E+04	3.54E-06	2.74E-09	1.45E-07	7.46E-06	6.52E-07	1.24E-06	3.87E-07	0.00E+00	1.82E-08	6.05E-11	1.73E-22	1.31E-18	2.27E-30	1.40E-23	2.77E-37	1.77E-26	1.05E-29	7.23E-33	3.88E-22	5.49E-06	2.80E-37	1.03E-12	1.87E-13	6.63E-18	2.66E-27	1.12E-43	2.30E-37	2.38E-32	0.00E+00	9.92E-20	9.23E-08	1.96E-06	3.93E-23	2.97E-23	6.89E-07	5.84E-07	3.15E-20
6.02E-09	900	4.08E+18	0.00E+00	3.55E-06	4.85E+05	1.09E-09	1.75E-16	3.08E+05	2.82E-05	1.29E+05	1.47E-05	7.71E+04	3.59E-06	2.76E-09	1.47E-07	7.56E-06	6.61E-07	1.26E-06	3.92E-07	0.00E+00	1.85E-08	6.13E-11	1.76E-22	1.33E-18	2.33E-30	1.43E-23	2.86E-37	1.80E-26	1.07E-29	7.33E-33	3.93E-22	5.56E-06	2.89E-37	1.04E-12	1.89E-13	6.72E-18	2.70E-27	1.15E-43	2.36E-37	2.44E-32	0.00E+00	1.02E-19	9.35E-08	1.99E-06	3.98E-23	3.01E-23	6.98E-07	5.91E-07	3.23E-20
6.03E-09	900	4.08E+18	0.00E+00	3.60E-06	4.85E+05	1.09E-09	1.76E-16	3.08E+05	2.86E-05	1.29E+05	1.49E-05	7.71E+04	3.63E-06	2.77E-09	1.49E-07	7.66E-06	6.69E-07	1.27E-06	3.97E-07	0.00E+00	1.87E-08	6.21E-11	1.79E-22	1.35E-18	2.39E-30	1.47E-23	2.94E-37	1.82E-26	1.10E-29	7.43E-33	3.98E-22	5.63E-06	2.97E-37	1.05E-12	1.92E-13	6.81E-18	2.74E-27	1.18E-43	2.43E-37	2.51E-32	0.00E+00	1.04E-19	9.47E-08	2.01E-06	4.03E-23	3.05E-23	7.07E-07	5.99E-07	3.31E-20
6.04E-09	900	4.08E+18	0.00E+00	3.65E-06	4.85E+05	1.09E-09	1.76E-16	3.08E+05	2.90E-05	1.29E+05	1.51E-05	7.71E+04	3.68E-06	2.79E-09	1.51E-07	7.76E-06	6.78E-07	1.29E-06	4.02E-07	0.00E+00	1.89E-08	6.29E-11	1.82E-22	1.37E-18	2.46E-30	1.51E-23	3.03E-37	1.84E-26	1.13E-29	7.53E-33	4.04E-22	5.71E-06	3.06E-37	1.07E-12	1.94E-13	6.90E-18	2.77E-27	1.21E-43	2.49E-37	2.58E-32	0.00E+00	1.07E-19	9.59E-08	2.04E-06	4.09E-23	3.09E-23	7.16E-07	6.07E-07	3.40E-20
6.05E-09	900	4.08E+18	0.00E+00	3.69E-06	4.85E+05	1.09E-09	1.77E-16	3.08E+05	2.93E-05	1.29E+05	1.53E-05	7.71E+04	3.73E-06	2.81E-09	1.53E-07	7.86E-06	6.87E-07	1.30E-06	4.07E-07	0.00E+00	1.92E-08	6.37E-11	1.85E-22	1.38E-18	2.52E-30	1.55E-23	3.12E-37	1.87E-26	1.16E-29	7.63E-33	4.09E-22	5.78E-06	3.15E-37	1.08E-12	1.97E-13	6.99E-18	2.81E-27	1.24E-43	2.56E-37	2.64E-32	0.00E+00	1.10E-19	9.72E-08	2.06E-06	4.14E-23	3.13E-23	7.26E-07	6.15E-07	3.49E-20
6.06E-09	900	4.08E+18	0.00E+00	3.74E-06	4.85E+05	1.09E-09	1.78E-16	3.08E+05	2.97E-05	1.29E+05	1.55E-05	7.71E+04	3.78E-06	2.83E-09	1.55E-07	7.96E-06	6.96E-07	1.32E-06	4.13E-07	0.00E+00	1.94E-08	6.45E-11	1.89E-22	1.40E-18	2.59E-30	1.59E-23	3.22E-37	1.89E-26	1.19E-29	7.74E-33	4.14E-22	5.86E-06	3.25E-37	1.09E-12	1.99E-13	7.08E-18	2.85E-27	1.27E-43	2.62E-37	2.71E-32	0.00E+00	1.13E-19	9.84E-08	2.09E-06	4.19E-23	3.17E-23	7.35E-07	6.23E-07	3.58E-20
6.07E-09	900	4.08E+18	0.00E+00	3.79E-06	4.85E+05	1.09E-09	1.79E-16	3.08E+05	3.01E-05	1.29E+05	1.57E-05	7.71E+04	3.82E-06	2.84E-09	1.57E-07	8.07E-06	7.05E-07	1.34E-06	4.18E-07	0.00E+00	1.97E-08	6.54E-11	1.92E-22	1.42E-18	2.66E-30	1.63E-23	3.31E-37	1.92E-26	1.22E-29	7.84E-33	4.20E-22	5.93E-06	3.35E-37	1.11E-12	2.02E-13	7.18E-18	2.89E-27	1.31E-43	2.69E-37	2.79E-32	0.00E+00	1.16E-19	9.97E-08	2.12E-06	4.25E-23	3.21E-23	7.45E-07	6.31E-07	3.67E-20
6.08E-09	900	4.08E+18	0.00E+00	3.84E-06	4.85E+05	1.09E-09	1.80E-16	3.08E+05	3.05E-05	1.29E+05	1.59E-05	7.71E+04	3.87E-06	2.86E-09	1.59E-07	8.17E-06	7.14E-07	1.36E-06	4.23E-07	0.00E+00	1.99E-08	6.62E-11	1.95E-22	1.44E-18	2.73E-30	1.67E-23	3.41E-37	1.94E-26	1.25E-29	7.95E-33	4.26E-22	6.01E-06	3.45E-37	1.12E-12	2.05E-13	7.27E-18	2.92E-27	1.34E-43	2.76E-37	2.86E-32	0.00E+00	1.19E-19	1.01E-07	2.15E-06	4.30E-23	3.25E-23	7.54E-07	6.39E-07	3.77E-20
6.09E-09	900	4.08E+18	0.00E+00	3.89E-06	4.85E+05	1.09E-09	1.81E-16	3.08E+05	3.09E-05	1.29E+05	1.61E-05	7.71E+04	3.92E-06	2.88E-09	1.61E-07	8.28E-06	7.23E-07	1.37E-06	4.29E-07	0.00E+00	2.02E-08	6.71E-11	1.99E-22	1.46E-18	2.80E-30	1.72E-23	3.52E-37	1.97E-26	1.29E-29	8.06E-33	4.31E-22	6.09E-06	3.55E-37	1.14E-12	2.07E-13	7.37E-18	2.96E-27	1.38E-43	2.84E-37	2.93E-32	0.00E+00	1.22E-19	1.02E-07	2.17E-06	4.36E-23	3.29E-23	7.64E-07	6.47E-07	3.87E-20
6.10E-09	900	4.08E+18	0.00E+00	3.94E-06	4.85E+05	1.09E-09	1.82E-16	3.08E+05	3.13E-05	1.29E+05	1.63E-05	7.71E+04	3.98E-06	2.90E-09	1.63E-07	8.38E-06	7.32E-07	1.39E-06	4.34E-07	0.00E+00	2.05E-08	6.80E-11	2.03E-22	1.48E-18	2.87E-30	1.76E-23	3.62E-37	1.99E-26	1.32E-29	8.17E-33	4.37E-22	6.17E-06	3.66E-37	1.15E-12	2.10E-13	7.46E-18	3.00E-27	1.41E-43	2.91E-37	3.01E-32	0.00E+00	1.25E-19	1.04E-07	2.20E-06	4.42E-23	3.33E-23	7.74E-07	6.56E-07	3.97E-20
6.11E-09	900	4.08E+18	0.00E+00	3.99E-06	4.85E+05	1.09E-09	1.82E-16	3.08E+05	3.17E-05	1.29E+05	1.66E-05	7.71E+04	4.03E-06	2.92E-09	1.65E-07	8.49E-06	7.42E-07	1.41E-06	4.40E-07	0.00E+00	2.07E-08	6.89E-11	2.06E-22	1.50E-18	2.95E-30	1.81E-23	3.73E-37	2.02E-26	1.35E-29	8.28E-33	4.43E-22	6.25E-06	3.77E-37	1.17E-12	2.13E-13	7.56E-18	3.04E-27	1.45E-43	2.99E-37	3.09E-32	0.00E+00	1.28E-19	1.05E-07	2.23E-06	4.47E-23	3.38E-23	7.84E-07	6.64E-07	4.07E-20
6.12E-09	900	4.08E+18	0.00E+00	4.04E-06	4.85E+05	1.09E-09	1.83E-16	3.08E+05	3.21E-05	1.29E+05	1.68E-05	7.71E+04	4.08E-06	2.94E-09	1.67E-07	8.60E-06	7.52E-07	1.43E-06	4.46E-07	0.00E+00	2.10E-08	6.98E-11	2.10E-22	1.52E-18	3.02E-30	1.86E-23	3.85E-37	2.05E-26	1.39E-29	8.39E-33	4.49E-22	6.33E-06	3.88E-37	1.18E-12	2.16E-13	7.66E-18	3.08E-27	1.49E-43	3.07E-37	3.17E-32	0.00E+00	1.32E-19	1.06E-07	2.26E-06	4.53E-23	3.42E-23	7.94E-07	6.73E-07	4.18E-20
6.13E-09	900	4.08E+18	0.00E+00	4.10E-06	4.85E+05	1.09E-09	1.84E-16	3.08E+05	3.25E-05	1.29E+05	1.70E-05	7.71E+04	4.13E-06	2.95E-09	1.69E-07	8.71E-06	7.61E-07	1.44E-06	4.52E-07	0.00E+00	2.13E-08	7.07E-11	2.14E-22	1.54E-18	3.10E-30	1.90E-23	3.96E-37	2.07E-26	1.43E-29	8.51E-33	4.55E-22	6.41E-06	4.00E-37	1.20E-12	2.18E-13	7.76E-18	3.13E-27	1.53E-43	3.15E-37	3.26E-32	0.00E+00	1.35E-19	1.08E-07	2.29E-06	4.59E-23	3.47E-23	8.04E-07	6.82E-07	4.29E-20
6.14E-09	900	4.08E+18	0.00E+00	4.15E-06	4.85E+05	1.09E-09	1.85E-16	3.08E+05	3.29E-05	1.29E+05	1.72E-05	7.71E+04	4.19E-06	2.97E-09	1.72E-07	8.83E-06	7.71E-07	1.46E-06	4.57E-07	0.00E+00	2.16E-08	7.16E-11	2.18E-22	1.56E-18	3.19E-30	1.95E-23	4.08E-37	2.10E-26	1.46E-29	8.62E-33	4.61E-22	6.49E-06	4.12E-37	1.21E-12	2.21E-13	7.86E-18	3.17E-27	1.57E-43	3.23E-37	3.34E-32	0.00E+00	1.39E-19	1.09E-07	2.32E-06	4.65E-23	3.51E-23	8.15E-07	6.90E-07	4.40E-20
6.15E-09	900	4.08E+18	0.00E+00	4.20E-06	4.85E+05	1.09E-09	1.86E-16	3.08E+05	3.34E-05	1.29E+05	1.74E-05	7.71E+04	4.24E-06	2.99E-09	1.74E-07	8.94E-06	7.81E-07	1.48E-06	4.63E-07	0.00E+00	2.18E-08	7.25E-11	2.22E-22	1.58E-18	3.27E-30	2.01E-23	4.21E-37	2.13E-26	1.50E-29	8.74E-33	4.67E-22	6.58E-06	4.25E-37	1.23E-12	2.24E-13	7.97E-18	3.21E-27	1.61E-43	3.32E-37	3.43E-32	0.00E+00	1.42E-19	1.11E-07	2.35E-06	4.71E-23	3.56E-23	8.26E-07	6.99E-07	4.52E-20
6.16E-09	900	4.08E+18	0.00E+00	4.26E-06	4.85E+05	1.09E-09	1.87E-16	3.08E+05	3.38E-05	1.29E+05	1.77E-05	7.71E+04	4.30E-06	3.01E-09	1.76E-07	9.06E-06	7.91E-07	1.50E-06	4.69E-07	0.00E+00	2.21E-08	7.35E-11	2.26E-22	1.60E-18	3.36E-30	2.06E-23	4.33E-37	2.16E-26	1.54E-29	8.86E-33	4.74E-22	6.66E-06	4.38E-37	1.24E-12	2.27E-13	8.07E-18	3.25E-27	1.66E-43	3.41E-37	3.52E-32	0.00E+00	1.46E-19	1.12E-07	2.38E-06	4.77E-23	3.60E-23	8.36E-07	7.08E-07	4.63E-20
6.17E-09	900	4.08E+18	0.00E+00	4.31E-06	4.85E+05	1.09E-09	1.88E-16	3.08E+05	3.42E-05	1.29E+05	1.79E-05	7.71E+04	4.35E-06	3.03E-09	1.78E-07	9.18E-06	8.02E-07	1.52E-06	4.75E-07	0.00E+00	2.24E-08	7.44E-11	2.30E-22	1.62E-18	3.44E-30	2.11E-23	4.47E-37	2.18E-26	1.58E-29	8.98E-33	4.80E-22	6.75E-06	4.51E-37	1.26E-12	2.30E-13	8.18E-18	3.30E-27	1.70E-43	3.50E-37	3.62E-32	0.00E+00	1.50E-19	1.13E-07	2.41E-06	4.83E-23	3.65E-23	8.47E-07	7.18E-07	4.75E-20
6.18E-09	900	4.08E+18	0.00E+00	4.37E-06	4.85E+05	1.09E-09	1.89E-16	3.08E+05	3.47E-05	1.29E+05	1.81E-05	7.71E+04	4.41E-06	3.05E-09	1.81E-07	9.30E-06	8.12E-07	1.54E-06	4.82E-07	0.00E+00	2.27E-08	7.54E-11	2.34E-22	1.64E-18	3.53E-30	2.17E-23	4.60E-37	2.21E-26	1.62E-29	9.10E-33	4.86E-22	6.84E-06	4.65E-37	1.28E-12	2.33E-13	8.28E-18	3.34E-27	1.74E-43	3.59E-37	3.71E-32	0.00E+00	1.54E-19	1.15E-07	2.44E-06	4.90E-23	3.70E-23	8.58E-07	7.27E-07	4.88E-20
6.19E-09	900	4.08E+18	0.00E+00	4.43E-06	4.85E+05	1.09E-09	1.90E-16	3.08E+05	3.51E-05	1.29E+05	1.84E-05	7.71E+04	4.47E-06	3.07E-09	1.83E-07	9.42E-06	8.23E-07	1.56E-06	4.88E-07	0.00E+00	2.30E-08	7.64E-11	2.38E-22	1.66E-18	3.63E-30	2.22E-23	4.74E-37	2.24E-26	1.66E-29	9.23E-33	4.93E-22	6.93E-06	4.79E-37	1.29E-12	2.36E-13	8.39E-18	3.39E-27	1.79E-43	3.68E-37	3.81E-32	0.00E+00	1.58E-19	1.16E-07	2.47E-06	4.96E-23	3.75E-23	8.69E-07	7.36E-07	5.01E-20
6.20E-09	900	4.08E+18	0.00E+00	4.48E-06	4.85E+05	1.09E-09	1.91E-16	3.08E+05	3.56E-05	1.29E+05	1.86E-05	7.71E+04	4.52E-06	3.09E-09	1.85E-07	9.54E-06	8.33E-07	1.58E-06	4.94E-07	0.00E+00	2.33E-08	7.74E-11	2.43E-22	1.68E-18	3.72E-30	2.28E-23	4.89E-37	2.27E-26	1.71E-29	9.35E-33	4.99E-22	7.02E-06	4.93E-37	1.31E-12	2.39E-13	8.50E-18	3.43E-27	1.84E-43	3.78E-37	3.91E-32	0.00E+00	1.62E-19	1.18E-07	2.50E-06	5.02E-23	3.79E-23	8.81E-07	7.46E-07	5.14E-20
6.21E-09	900	4.08E+18	0.00E+00	4.54E-06	4.85E+05	1.09E-09	1.91E-16	3.08E+05	3.61E-05	1.29E+05	1.88E-05	7.71E+04	4.58E-06	3.11E-09	1.88E-07	9.66E-06	8.44E-07	1.60E-06	5.01E-07	0.00E+00	2.36E-08	7.84E-11	2.47E-22	1.70E-18	3.82E-30	2.34E-23	5.04E-37	2.30E-26	1.75E-29	9.48E-33	5.06E-22	7.11E-06	5.08E-37	1.33E-12	2.42E-13	8.61E-18	3.48E-27	1.89E-43	3.88E-37	4.01E-32	0.00E+00	1.66E-19	1.19E-07	2.54E-06	5.09E-23	3.84E-23	8.92E-07	7.56E-07	5.27E-20
6.22E-09	900	4.08E+18	0.00E+00	4.60E-06	4.85E+05	1.09E-09	1.92E-16	3.08E+05	3.65E-05	1.29E+05	1.91E-05	7.71E+04	4.64E-06	3.13E-09	1.90E-07	9.79E-06	8.55E-07	1.62E-06	5.07E-07	0.00E+00	2.39E-08	7.94E-11	2.52E-22	1.73E-18	3.92E-30	2.40E-23	5.19E-37	2.33E-26	1.80E-29	9.61E-33	5.13E-22	7.20E-06	5.24E-37	1.35E-12	2.45E-13	8.73E-18	3.52E-27	1.94E-43	3.98E-37	4.12E-32	0.00E+00	1.71E-19	1.21E-07	2.57E-06	5.16E-23	3.89E-23	9.04E-07	7.65E-07	5.41E-20
6.23E-09	900	4.08E+18	0.00E+00	4.66E-06	4.85E+05	1.09E-09	1.93E-16	3.08E+05	3.70E-05	1.29E+05	1.93E-05	7.71E+04	4.70E-06	3.16E-09	1.93E-07	9.91E-06	8.66E-07	1.64E-06	5.14E-07	0.00E+00	2.42E-08	8.04E-11	2.56E-22	1.75E-18	4.02E-30	2.47E-23	5.35E-37	2.36E-26	1.84E-29	9.74E-33	5.20E-22	7.29E-06	5.40E-37	1.36E-12	2.48E-13	8.84E-18	3.57E-27	1.99E-43	4.09E-37	4.23E-32	0.00E+00	1.75E-19	1.23E-07	2.60E-06	5.22E-23	3.94E-23	9.15E-07	7.75E-07	5.55E-20
6.24E-09	900	4.08E+18	0.00E+00	4.72E-06	4.85E+05	1.09E-09	1.94E-16	3.08E+05	3.75E-05	1.29E+05	1.96E-05	7.71E+04	4.76E-06	3.18E-09	1.95E-07	1.00E-05	8.78E-07	1.66E-06	5.20E-07	0.00E+00	2.45E-08	8.15E-11	2.61E-22	1.77E-18	4.13E-30	2.53E-23	5.52E-37	2.39E-26	1.89E-29	9.87E-33	5.27E-22	7.39E-06	5.57E-37	1.38E-12	2.52E-13	8.96E-18	3.62E-27	2.04E-43	4.20E-37	4.34E-32	0.00E+00	1.80E-19	1.24E-07	2.64E-06	5.29E-23	4.00E-23	9.27E-07	7.85E-07	5.70E-20
6.25E-09	900	4.08E+18	0.00E+00	4.78E-06	4.85E+05	1.09E-09	1.95E-16	3.08E+05	3.80E-05	1.29E+05	1.98E-05	7.71E+04	4.83E-06	3.20E-09	1.98E-07	1.02E-05	8.89E-07	1.68E-06	5.27E-07	0.00E+00	2.49E-08	8.26E-11	2.66E-22	1.80E-18	4.24E-30	2.60E-23	5.69E-37	2.42E-26	1.94E-29	1.00E-32	5.34E-22	7.48E-06	5.74E-37	1.40E-12	2.55E-13	9.07E-18	3.67E-27	2.10E-43	4.31E-37	4.45E-32	0.00E+00	1.84E-19	1.26E-07	2.67E-06	5.36E-23	4.05E-23	9.39E-07	7.96E-07	5.84E-20
6.26E-09	900	4.08E+18	0.00E+00	4.84E-06	4.85E+05	1.09E-09	1.96E-16	3.08E+05	3.85E-05	1.29E+05	2.01E-05	7.71E+04	4.89E-06	3.22E-09	2.00E-07	1.03E-05	9.01E-07	1.71E-06	5.34E-07	0.00E+00	2.52E-08	8.36E-11	2.71E-22	1.82E-18	4.35E-30	2.67E-23	5.86E-37	2.46E-26	1.99E-29	1.01E-32	5.41E-22	7.58E-06	5.91E-37	1.42E-12	2.58E-13	9.19E-18	3.72E-27	2.15E-43	4.42E-37	4.57E-32	0.00E+00	1.89E-19	1.27E-07	2.71E-06	5.43E-23	4.10E-23	9.51E-07	8.06E-07	6.00E-20
6.27E-09	900	4.08E+18	0.00E+00	4.91E-06	4.85E+05	1.09E-09	1.97E-16	3.08E+05	3.90E-05	1.29E+05	2.03E-05	7.71E+04	4.95E-06	3.24E-09	2.03E-07	1.04E-05	9.12E-07	1.73E-06	5.41E-07	0.00E+00	2.55E-08	8.47E-11	2.76E-22	1.84E-18	4.46E-30	2.74E-23	6.04E-37	2.49E-26	2.04E-29	1.03E-32	5.48E-22	7.68E-06	6.10E-37	1.44E-12	2.62E-13	9.31E-18	3.77E-27	2.21E-43	4.54E-37	4.69E-32	0.00E+00	1.94E-19	1.29E-07	2.74E-06	5.50E-23	4.15E-23	9.64E-07	8.16E-07	6.15E-20
6.28E-09	900	4.08E+18	0.00E+00	4.97E-06	4.85E+05	1.09E-09	1.98E-16	3.08E+05	3.95E-05	1.29E+05	2.06E-05	7.71E+04	5.02E-06	3.27E-09	2.06E-07	1.06E-05	9.24E-07	1.75E-06	5.48E-07	0.00E+00	2.58E-08	8.58E-11	2.81E-22	1.87E-18	4.58E-30	2.81E-23	6.23E-37	2.52E-26	2.10E-29	1.04E-32	5.55E-22	7.78E-06	6.28E-37	1.45E-12	2.65E-13	9.44E-18	3.82E-27	2.27E-43	4.66E-37	4.82E-32	0.00E+00	1.99E-19	1.31E-07	2.78E-06	5.57E-23	4.21E-23	9.76E-07	8.27E-07	6.32E-20
6.29E-09	900	4.08E+18	0.00E+00	5.04E-06	4.85E+05	1.09E-09	1.99E-16	3.08E+05	4.00E-05	1.29E+05	2.09E-05	7.71E+04	5.08E-06	3.29E-09	2.08E-07	1.07E-05	9.36E-07	1.77E-06	5.55E-07	0.00E+00	2.62E-08	8.69E-11	2.87E-22	1.89E-18	4.70E-30	2.88E-23	6.42E-37	2.55E-26	2.15E-29	1.06E-32	5.63E-22	7.88E-06	6.48E-37	1.47E-12	2.68E-13	9.56E-18	3.87E-27	2.33E-43	4.78E-37	4.94E-32	0.00E+00	2.04E-19	1.32E-07	2.81E-06	5.64E-23	4.26E-23	9.89E-07	8.38E-07	6.48E-20
6.30E-09	900	4.08E+18	0.00E+00	5.10E-06	4.85E+05	1.09E-09	2.00E-16	3.08E+05	4.05E-05	1.29E+05	2.12E-05	7.71E+04	5.15E-06	3.31E-09	2.11E-07	1.09E-05	9.48E-07	1.79E-06	5.62E-07	0.00E+00	2.65E-08	8.81E-11	2.92E-22	1.92E-18	4.83E-30	2.96E-23	6.62E-37	2.59E-26	2.21E-29	1.07E-32	5.70E-22	7.98E-06	6.68E-37	1.49E-12	2.72E-13	9.69E-18	3.92E-27	2.39E-43	4.91E-37	5.07E-32	0.00E+00	2.10E-19	1.34E-07	2.85E-06	5.72E-23	4.32E-23	1.00E-06	8.49E-07	6.65E-20
6.31E-09	900	4.08E+18	0.00E+00	5.17E-06	4.85E+05	1.09E-09	2.01E-16	3.08E+05	4.10E-05	1.29E+05	2.14E-05	7.71E+04	5.21E-06	3.33E-09	2.14E-07	1.10E-05	9.61E-07	1.82E-06	5.70E-07	0.00E+00	2.69E-08	8.92E-11	2.98E-22	1.94E-18	4.95E-30	3.03E-23	6.82E-37	2.62E-26	2.27E-29	1.08E-32	5.78E-22	8.09E-06	6.88E-37	1.51E-12	2.75E-13	9.81E-18	3.97E-27	2.45E-43	5.04E-37	5.21E-32	0.00E+00	2.15E-19	1.36E-07	2.89E-06	5.79E-23	4.37E-23	1.01E-06	8.60E-07	6.82E-20
6.32E-09	900	4.08E+18	0.00E+00	5.23E-06	4.85E+05	1.09E-09	2.02E-16	3.08E+05	4.16E-05	1.29E+05	2.17E-05	7.71E+04	5.28E-06	3.36E-09	2.16E-07	1.11E-05	9.73E-07	1.84E-06	5.77E-07	0.00E+00	2.72E-08	9.04E-11	3.03E-22	1.97E-18	5.08E-30	3.11E-23	7.03E-37	2.65E-26	2.33E-29	1.10E-32	5.86E-22	8.19E-06	7.10E-37	1.53E-12	2.79E-13	9.94E-18	4.02E-27	2.52E-43	5.17E-37	5.34E-32	0.00E+00	2.21E-19	1.38E-07	2.92E-06	5.86E-23	4.43E-23	1.03E-06	8.71E-07	7.00E-20
6.33E-09	900	4.08E+18	0.00E+00	5.30E-06	4.85E+05	1.09E-09	2.03E-16	3.08E+05	4.21E-05	1.29E+05	2.20E-05	7.71E+04	5.35E-06	3.38E-09	2.19E-07	1.13E-05	9.86E-07	1.86E-06	5.85E-07	0.00E+00	2.76E-08	9.16E-11	3.09E-22	1.99E-18	5.22E-30	3.20E-23	7.25E-37	2.69E-26	2.39E-29	1.11E-32	5.93E-22	8.30E-06	7.32E-37	1.55E-12	2.83E-13	1.01E-17	4.08E-27	2.58E-43	5.30E-37	5.48E-32	0.00E+00	2.27E-19	1.39E-07	2.96E-06	5.94E-23	4.49E-23	1.04E-06	8.82E-07	7.19E-20
6.34E-09	900	4.08E+18	0.00E+00	5.37E-06	4.85E+05	1.09E-09	2.04E-16	3.08E+05	4.26E-05	1.29E+05	2.23E-05	7.71E+04	5.42E-06	3.41E-09	2.22E-07	1.14E-05	9.99E-07	1.89E-06	5.92E-07	0.00E+00	2.79E-08	9.28E-11	3.15E-22	2.02E-18	5.35E-30	3.28E-23	7.48E-37	2.72E-26	2.45E-29	1.13E-32	6.01E-22	8.40E-06	7.54E-37	1.57E-12	2.86E-13	1.02E-17	4.13E-27	2.65E-43	5.44E-37	5.63E-32	0.00E+00	2.32E-19	1.41E-07	3.00E-06	6.02E-23	4.55E-23	1.05E-06	8.94E-07	7.37E-20
6.35E-09	900	4.08E+18	0.00E+00	5.44E-06	4.85E+05	1.09E-09	2.05E-16	3.08E+05	4.32E-05	1.29E+05	2.26E-05	7.71E+04	5.49E-06	3.43E-09	2.25E-07	1.16E-05	1.01E-06	1.91E-06	6.00E-07	0.00E+00	2.83E-08	9.40E-11	3.21E-22	2.05E-18	5.49E-30	3.37E-23	7.71E-37	2.76E-26	2.51E-29	1.15E-32	6.09E-22	8.51E-06	7.78E-37	1.59E-12	2.90E-13	1.03E-17	4.19E-27	2.72E-43	5.59E-37	5.78E-32	0.00E+00	2.39E-19	1.43E-07	3.04E-06	6.10E-23	4.60E-23	1.07E-06	9.05E-07	7.57E-20
6.36E-09	900	4.08E+18	0.00E+00	5.51E-06	4.85E+05	1.09E-09	2.06E-16	3.08E+05	4.38E-05	1.29E+05	2.29E-05	7.71E+04	5.56E-06	3.45E-09	2.28E-07	1.17E-05	1.02E-06	1.94E-06	6.08E-07	0.00E+00	2.87E-08	9.52E-11	3.27E-22	2.07E-18	5.64E-30	3.45E-23	7.95E-37	2.80E-26	2.58E-29	1.16E-32	6.17E-22	8.62E-06	8.02E-37	1.61E-12	2.94E-13	1.05E-17	4.24E-27	2.80E-43	5.74E-37	5.93E-32	0.00E+00	2.45E-19	1.45E-07	3.08E-06	6.18E-23	4.66E-23	1.08E-06	9.17E-07	7.76E-20
6.37E-09	900	4.08E+18	0.00E+00	5.58E-06	4.85E+05	1.09E-09	2.07E-16	3.08E+05	4.43E-05	1.29E+05	2.32E-05	7.71E+04	5.63E-06	3.48E-09	2.31E-07	1.19E-05	1.04E-06	1.96E-06	6.16E-07	0.00E+00	2.90E-08	9.64E-11	3.33E-22	2.10E-18	5.79E-30	3.54E-23	8.20E-37	2.83E-26	2.65E-29	1.18E-32	6.26E-22	8.74E-06	8.27E-37	1.63E-12	2.98E-13	1.06E-17	4.30E-27	2.87E-43	5.89E-37	6.09E-32	0.00E+00	2.51E-19	1.47E-07	3.12E-06	6.26E-23	4.73E-23	1.10E-06	9.29E-07	7.97E-20
6.38E-09	900	4.08E+18	0.00E+00	5.66E-06	4.85E+05	1.09E-09	2.08E-16	3.08E+05	4.49E-05	1.29E+05	2.35E-05	7.71E+04	5.71E-06	3.50E-09	2.34E-07	1.20E-05	1.05E-06	1.99E-06	6.24E-07	0.00E+00	2.94E-08	9.77E-11	3.40E-22	2.13E-18	5.94E-30	3.64E-23	8.45E-37	2.87E-26	2.71E-29	1.19E-32	6.34E-22	8.85E-06	8.53E-37	1.65E-12	3.02E-13	1.07E-17	4.36E-27	2.95E-43	6.04E-37	6.25E-32	0.00E+00	2.58E-19	1.49E-07	3.16E-06	6.34E-23	4.79E-23	1.11E-06	9.41E-07	8.18E-20
6.39E-09	900	4.08E+18	0.00E+00	5.73E-06	4.85E+05	1.09E-09	2.09E-16	3.08E+05	4.55E-05	1.29E+05	2.38E-05	7.71E+04	5.78E-06	3.53E-09	2.37E-07	1.22E-05	1.07E-06	2.01E-06	6.32E-07	0.00E+00	2.98E-08	9.90E-11	3.46E-22	2.15E-18	6.09E-30	3.73E-23	8.72E-37	2.91E-26	2.79E-29	1.21E-32	6.42E-22	8.96E-06	8.80E-37	1.68E-12	3.05E-13	1.09E-17	4.41E-27	3.02E-43	6.20E-37	6.41E-32	0.00E+00	2.64E-19	1.51E-07	3.20E-06	6.42E-23	4.85E-23	1.13E-06	9.53E-07	8.39E-20
6.40E-09	900	4.08E+18	0.00E+00	5.80E-06	4.85E+05	1.09E-09	2.11E-16	3.08E+05	4.61E-05	1.29E+05	2.41E-05	7.71E+04	5.86E-06	3.56E-09	2.40E-07	1.23E-05	1.08E-06	2.04E-06	6.40E-07	0.00E+00	3.02E-08	1.00E-10	3.53E-22	2.18E-18	6.25E-30	3.83E-23	8.99E-37	2.95E-26	2.86E-29	1.23E-32	6.51E-22	9.08E-06	9.07E-37	1.70E-12	3.09E-13	1.10E-17	4.47E-27	3.10E-43	6.37E-37	6.58E-32	0.00E+00	2.71E-19	1.53E-07	3.24E-06	6.50E-23	4.91E-23	1.14E-06	9.65E-07	8.61E-20
6.41E-09	900	4.08E+18	0.00E+00	5.88E-06	4.85E+05	1.09E-09	2.12E-16	3.08E+05	4.67E-05	1.29E+05	2.44E-05	7.71E+04	5.93E-06	3.58E-09	2.43E-07	1.25E-05	1.09E-06	2.07E-06	6.48E-07	0.00E+00	3.06E-08	1.02E-10	3.60E-22	2.21E-18	6.42E-30	3.93E-23	9.27E-37	2.98E-26	2.93E-29	1.24E-32	6.60E-22	9.20E-06	9.35E-37	1.72E-12	3.13E-13	1.12E-17	4.53E-27	3.19E-43	6.53E-37	6.75E-32	0.00E+00	2.78E-19	1.55E-07	3.28E-06	6.59E-23	4.98E-23	1.15E-06	9.78E-07	8.83E-20
6.42E-09	900	4.08E+18	0.00E+00	5.96E-06	4.85E+05	1.09E-09	2.13E-16	3.08E+05	4.73E-05	1.29E+05	2.47E-05	7.71E+04	6.01E-06	3.61E-09	2.46E-07	1.27E-05	1.11E-06	2.09E-06	6.57E-07	0.00E+00	3.10E-08	1.03E-10	3.66E-22	2.24E-18	6.59E-30	4.03E-23	9.56E-37	3.02E-26	3.01E-29	1.26E-32	6.68E-22	9.32E-06	9.65E-37	1.74E-12	3.18E-13	1.13E-17	4.59E-27	3.27E-43	6.71E-37	6.93E-32	0.00E+00	2.86E-19	1.57E-07	3.33E-06	6.67E-23	5.04E-23	1.17E-06	9.91E-07	9.07E-20
6.43E-09	900	4.08E+18	0.00E+00	6.03E-06	4.85E+05	1.09E-09	2.14E-16	3.08E+05	4.79E-05	1.29E+05	2.50E-05	7.71E+04	6.09E-06	3.63E-09	2.50E-07	1.28E-05	1.12E-06	2.12E-06	6.65E-07	0.00E+00	3.14E-08	1.04E-10	3.74E-22	2.27E-18	6.76E-30	4.14E-23	9.86E-37	3.06E-26	3.09E-29	1.28E-32	6.77E-22	9.44E-06	9.95E-37	1.76E-12	3.22E-13	1.15E-17	4.65E-27	3.36E-43	6.88E-37	7.11E-32	0.00E+00	2.93E-19	1.59E-07	3.37E-06	6.76E-23	5.11E-23	1.18E-06	1.00E-06	9.30E-20
6.44E-09	900	4.08E+18	0.00E+00	6.11E-06	4.85E+05	1.09E-09	2.15E-16	3.08E+05	4.85E-05	1.29E+05	2.53E-05	7.71E+04	6.17E-06	3.66E-09	2.53E-07	1.30E-05	1.14E-06	2.15E-06	6.74E-07	0.00E+00	3.18E-08	1.06E-10	3.81E-22	2.30E-18	6.94E-30	4.25E-23	1.02E-36	3.10E-26	3.17E-29	1.29E-32	6.86E-22	9.56E-06	1.03E-36	1.79E-12	3.26E-13	1.16E-17	4.72E-27	3.45E-43	7.06E-37	7.30E-32	0.00E+00	3.01E-19	1.61E-07	3.41E-06	6.85E-23	5.17E-23	1.20E-06	1.02E-06	9.55E-20
6.45E-09	900	4.08E+18	0.00E+00	6.19E-06	4.85E+05	1.09E-09	2.16E-16	3.08E+05	4.91E-05	1.29E+05	2.57E-05	7.71E+04	6.25E-06	3.69E-09	2.56E-07	1.32E-05	1.15E-06	2.17E-06	6.82E-07	0.00E+00	3.22E-08	1.07E-10	3.88E-22	2.33E-18	7.12E-30	4.36E-23	1.05E-36	3.14E-26	3.25E-29	1.31E-32	6.95E-22	9.69E-06	1.06E-36	1.81E-12	3.30E-13	1.18E-17	4.78E-27	3.54E-43	7.25E-37	7.49E-32	0.00E+00	3.09E-19	1.63E-07	3.46E-06	6.94E-23	5.24E-23	1.22E-06	1.03E-06	9.79E-20
6.46E-09	900	4.08E+18	0.00E+00	6.27E-06	4.85E+05	1.09E-09	2.17E-16	3.08E+05	4.98E-05	1.29E+05	2.60E-05	7.71E+04	6.33E-06	3.72E-09	2.59E-07	1.33E-05	1.17E-06	2.20E-06	6.91E-07	0.00E+00	3.26E-08	1.08E-10	3.96E-22	2.36E-18	7.31E-30	4.47E-23	1.08E-36	3.18E-26	3.34E-29	1.33E-32	7.05E-22	9.81E-06	1.09E-36	1.83E-12	3.34E-13	1.19E-17	4.84E-27	3.63E-43	7.44E-37	7.69E-32	0.00E+00	3.17E-19	1.65E-07	3.50E-06	7.03E-23	5.31E-23	1.23E-06	1.04E-06	1.01E-19
6.47E-09	900	4.08E+18	0.00E+00	6.35E-06	4.85E+05	1.09E-09	2.18E-16	3.08E+05	5.04E-05	1.29E+05	2.63E-05	7.71E+04	6.41E-06	3.74E-09	2.63E-07	1.35E-05	1.18E-06	2.23E-06	7.00E-07	0.00E+00	3.30E-08	1.10E-10	4.04E-22	2.39E-18	7.50E-30	4.59E-23	1.12E-36	3.23E-26	3.42E-29	1.35E-32	7.14E-22	9.94E-06	1.13E-36	1.86E-12	3.39E-13	1.21E-17	4.91E-27	3.73E-43	7.64E-37	7.89E-32	0.00E+00	3.25E-19	1.67E-07	3.55E-06	7.12E-23	5.38E-23	1.25E-06	1.06E-06	1.03E-19
6.48E-09	900	4.08E+18	0.00E+00	6.43E-06	4.85E+05	1.09E-09	2.19E-16	3.08E+05	5.11E-05	1.29E+05	2.67E-05	7.71E+04	6.50E-06	3.77E-09	2.66E-07	1.37E-05	1.20E-06	2.26E-06	7.09E-07	0.00E+00	3.35E-08	1.11E-10	4.11E-22	2.42E-18	7.70E-30	4.71E-23	1.15E-36	3.27E-26	3.51E-29	1.37E-32	7.24E-22	1.01E-05	1.16E-36	1.88E-12	3.43E-13	1.22E-17	4.97E-27	3.83E-43	7.84E-37	8.10E-32	0.00E+00	3.34E-19	1.69E-07	3.59E-06	7.21E-23	5.45E-23	1.26E-06	1.07E-06	1.06E-19
6.49E-09	900	4.08E+18	0.00E+00	6.52E-06	4.85E+05	1.09E-09	2.21E-16	3.08E+05	5.17E-05	1.29E+05	2.70E-05	7.71E+04	6.58E-06	3.80E-09	2.70E-07	1.39E-05	1.21E-06	2.29E-06	7.19E-07	0.00E+00	3.39E-08	1.13E-10	4.20E-22	2.45E-18	7.90E-30	4.83E-23	1.19E-36	3.31E-26	3.60E-29	1.38E-32	7.33E-22	1.02E-05	1.20E-36	1.91E-12	3.48E-13	1.24E-17	5.04E-27	3.93E-43	8.05E-37	8.31E-32	0.00E+00	3.42E-19	1.71E-07	3.64E-06	7.30E-23	5.52E-23	1.28E-06	1.08E-06	1.09E-19
6.50E-09	900	4.08E+18	0.00E+00	6.60E-06	4.85E+05	1.09E-09	2.22E-16	3.08E+05	5.24E-05	1.29E+05	2.74E-05	7.71E+04	6.67E-06	3.83E-09	2.73E-07	1.40E-05	1.23E-06	2.32E-06	7.28E-07	0.00E+00	3.43E-08	1.14E-10	4.28E-22	2.49E-18	8.11E-30	4.96E-23	1.23E-36	3.35E-26	3.70E-29	1.40E-32	7.43E-22	1.03E-05	1.24E-36	1.93E-12	3.52E-13	1.26E-17	5.10E-27	4.03E-43	8.26E-37	8.53E-32	0.00E+00	3.51E-19	1.74E-07	3.69E-06	7.40E-23	5.59E-23	1.30E-06	1.10E-06	1.11E-19
6.51E-09	900	4.08E+18	0.00E+00	6.69E-06	4.85E+05	1.09E-09	2.23E-16	3.08E+05	5.31E-05	1.29E+05	2.77E-05	7.71E+04	6.75E-06	3.86E-09	2.77E-07	1.42E-05	1.24E-06	2.35E-06	7.37E-07	0.00E+00	3.48E-08	1.16E-10	4.36E-22	2.52E-18	8.32E-30	5.09E-23	1.26E-36	3.40E-26	3.80E-29	1.42E-32	7.53E-22	1.05E-05	1.28E-36	1.96E-12	3.57E-13	1.27E-17	5.17E-27	4.14E-43	8.47E-37	8.76E-32	0.00E+00	3.60E-19	1.76E-07	3.74E-06	7.49E-23	5.66E-23	1.31E-06	1.11E-06	1.14E-19
6.52E-09	900	4.08E+18	0.00E+00	6.78E-06	4.85E+05	1.09E-09	2.24E-16	3.08E+05	5.38E-05	1.29E+05	2.81E-05	7.71E+04	6.84E-06	3.89E-09	2.80E-07	1.44E-05	1.26E-06	2.38E-06	7.47E-07	0.00E+00	3.52E-08	1.17E-10	4.45E-22	2.55E-18	8.54E-30	5.23E-23	1.30E-36	3.44E-26	3.89E-29	1.44E-32	7.63E-22	1.06E-05	1.32E-36	1.98E-12	3.61E-13	1.29E-17	5.24E-27	4.25E-43	8.70E-37	8.99E-32	0.00E+00	3.70E-19	1.78E-07	3.79E-06	7.59E-23	5.73E-23	1.33E-06	1.13E-06	1.17E-19
6.53E-09	900	4.08E+18	0.00E+00	6.86E-06	4.85E+05	1.09E-09	2.25E-16	3.08E+05	5.45E-05	1.29E+05	2.85E-05	7.71E+04	6.93E-06	3.92E-09	2.84E-07	1.46E-05	1.28E-06	2.41E-06	7.57E-07	0.00E+00	3.57E-08	1.19E-10	4.54E-22	2.59E-18	8.76E-30	5.36E-23	1.35E-36	3.49E-26	4.00E-29	1.46E-32	7.73E-22	1.07E-05	1.36E-36	2.01E-12	3.66E-13	1.31E-17	5.31E-27	4.36E-43	8.93E-37	9.23E-32	0.00E+00	3.80E-19	1.81E-07	3.83E-06	7.69E-23	5.81E-23	1.35E-06	1.14E-06	1.20E-19
6.54E-09	900	4.08E+18	0.00E+00	6.95E-06	4.85E+05	1.09E-09	2.26E-16	3.08E+05	5.52E-05	1.29E+05	2.88E-05	7.71E+04	7.02E-06	3.95E-09	2.88E-07	1.48E-05	1.29E-06	2.44E-06	7.67E-07	0.00E+00	3.62E-08	1.20E-10	4.63E-22	2.62E-18	8.99E-30	5.50E-23	1.39E-36	3.53E-26	4.10E-29	1.48E-32	7.83E-22	1.09E-05	1.40E-36	2.03E-12	3.71E-13	1.32E-17	5.38E-27	4.48E-43	9.16E-37	9.47E-32	0.00E+00	3.89E-19	1.83E-07	3.88E-06	7.79E-23	5.88E-23	1.37E-06	1.16E-06	1.24E-19
6.55E-09	900	4.08E+18	0.00E+00	7.04E-06	4.85E+05	1.09E-09	2.28E-16	3.08E+05	5.59E-05	1.29E+05	2.92E-05	7.71E+04	7.11E-06	3.98E-09	2.91E-07	1.50E-05	1.31E-06	2.47E-06	7.76E-07	0.00E+00	3.66E-08	1.22E-10	4.72E-22	2.65E-18	9.23E-30	5.65E-23	1.43E-36	3.58E-26	4.21E-29	1.50E-32	7.94E-22	1.10E-05	1.45E-36	2.06E-12	3.76E-13	1.34E-17	5.45E-27	4.59E-43	9.40E-37	9.72E-32	0.00E+00	4.00E-19	1.85E-07	3.93E-06	7.89E-23	5.96E-23	1.38E-06	1.17E-06	1.27E-19
6.56E-09	900	4.08E+18	0.00E+00	7.13E-06	4.85E+05	1.09E-09	2.29E-16	3.08E+05	5.66E-05	1.29E+05	2.96E-05	7.71E+04	7.20E-06	4.01E-09	2.95E-07	1.52E-05	1.33E-06	2.50E-06	7.87E-07	0.00E+00	3.71E-08	1.23E-10	4.81E-22	2.69E-18	9.47E-30	5.79E-23	1.48E-36	3.63E-26	4.32E-29	1.52E-32	8.04E-22	1.12E-05	1.49E-36	2.09E-12	3.81E-13	1.36E-17	5.53E-27	4.72E-43	9.65E-37	9.97E-32	0.00E+00	4.10E-19	1.88E-07	3.99E-06	7.99E-23	6.04E-23	1.40E-06	1.19E-06	1.30E-19
6.57E-09	900	4.08E+18	0.00E+00	7.23E-06	4.85E+05	1.09E-09	2.30E-16	3.08E+05	5.74E-05	1.29E+05	3.00E-05	7.71E+04	7.30E-06	4.04E-09	2.99E-07	1.54E-05	1.34E-06	2.53E-06	7.97E-07	0.00E+00	3.76E-08	1.25E-10	4.91E-22	2.72E-18	9.72E-30	5.95E-23	1.53E-36	3.67E-26	4.43E-29	1.54E-32	8.15E-22	1.13E-05	1.54E-36	2.11E-12	3.85E-13	1.38E-17	5.60E-27	4.84E-43	9.91E-37	1.02E-31	0.00E+00	4.21E-19	1.90E-07	4.04E-06	8.10E-23	6.12E-23	1.42E-06	1.20E-06	1.34E-19
6.58E-09	900	4.08E+18	0.00E+00	7.32E-06	4.85E+05	1.09E-09	2.31E-16	3.08E+05	5.81E-05	1.29E+05	3.04E-05	7.71E+04	7.39E-06	4.07E-09	3.03E-07	1.56E-05	1.36E-06	2.57E-06	8.07E-07	0.00E+00	3.81E-08	1.27E-10	5.01E-22	2.76E-18	9.97E-30	6.10E-23	1.58E-36	3.72E-26	4.55E-29	1.56E-32	8.26E-22	1.15E-05	1.59E-36	2.14E-12	3.90E-13	1.39E-17	5.67E-27	4.97E-43	1.02E-36	1.05E-31	0.00E+00	4.32E-19	1.93E-07	4.09E-06	8.20E-23	6.20E-23	1.44E-06	1.22E-06	1.37E-19
6.59E-09	900	4.08E+18	0.00E+00	7.42E-06	4.85E+05	1.09E-09	2.33E-16	3.08E+05	5.89E-05	1.29E+05	3.08E-05	7.71E+04	7.49E-06	4.10E-09	3.07E-07	1.58E-05	1.38E-06	2.60E-06	8.18E-07	0.00E+00	3.86E-08	1.28E-10	5.11E-22	2.80E-18	1.02E-29	6.26E-23	1.63E-36	3.77E-26	4.66E-29	1.58E-32	8.37E-22	1.16E-05	1.64E-36	2.17E-12	3.96E-13	1.41E-17	5.75E-27	5.10E-43	1.04E-36	1.08E-31	0.00E+00	4.43E-19	1.95E-07	4.14E-06	8.31E-23	6.28E-23	1.46E-06	1.23E-06	1.41E-19
6.60E-09	900	4.08E+18	0.00E+00	7.51E-06	4.85E+05	1.09E-09	2.34E-16	3.08E+05	5.96E-05	1.29E+05	3.12E-05	7.71E+04	7.58E-06	4.14E-09	3.11E-07	1.60E-05	1.40E-06	2.63E-06	8.28E-07	0.00E+00	3.91E-08	1.30E-10	5.21E-22	2.83E-18	1.05E-29	6.43E-23	1.68E-36	3.82E-26	4.79E-29	1.61E-32	8.48E-22	1.18E-05	1.69E-36	2.20E-12	4.01E-13	1.43E-17	5.82E-27	5.24E-43	1.07E-36	1.11E-31	0.00E+00	4.55E-19	1.98E-07	4.20E-06	8.42E-23	6.36E-23	1.48E-06	1.25E-06	1.44E-19
6.61E-09	900	4.08E+18	0.00E+00	7.61E-06	4.85E+05	1.09E-09	2.35E-16	3.08E+05	6.04E-05	1.29E+05	3.16E-05	7.71E+04	7.68E-06	4.17E-09	3.15E-07	1.62E-05	1.41E-06	2.67E-06	8.39E-07	0.00E+00	3.96E-08	1.32E-10	5.31E-22	2.87E-18	1.08E-29	6.59E-23	1.73E-36	3.87E-26	4.91E-29	1.63E-32	8.59E-22	1.19E-05	1.75E-36	2.23E-12	4.06E-13	1.45E-17	5.90E-27	5.37E-43	1.10E-36	1.14E-31	0.00E+00	4.67E-19	2.00E-07	4.25E-06	8.53E-23	6.44E-23	1.49E-06	1.27E-06	1.48E-19
6.62E-09	900	4.08E+18	0.00E+00	7.71E-06	4.85E+05	1.09E-09	2.36E-16	3.08E+05	6.12E-05	1.29E+05	3.20E-05	7.71E+04	7.78E-06	4.20E-09	3.19E-07	1.64E-05	1.43E-06	2.70E-06	8.50E-07	0.00E+00	4.01E-08	1.33E-10	5.42E-22	2.91E-18	1.11E-29	6.77E-23	1.79E-36	3.92E-26	5.04E-29	1.65E-32	8.70E-22	1.21E-05	1.80E-36	2.26E-12	4.11E-13	1.47E-17	5.98E-27	5.52E-43	1.13E-36	1.17E-31	0.00E+00	4.79E-19	2.03E-07	4.31E-06	8.64E-23	6.52E-23	1.51E-06	1.28E-06	1.52E-19
6.63E-09	900	4.08E+18	0.00E+00	7.81E-06	4.85E+05	1.09E-09	2.38E-16	3.08E+05	6.20E-05	1.29E+05	3.24E-05	7.71E+04	7.88E-06	4.24E-09	3.23E-07	1.66E-05	1.45E-06	2.74E-06	8.61E-07	0.00E+00	4.06E-08	1.35E-10	5.53E-22	2.94E-18	1.14E-29	6.94E-23	1.84E-36	3.97E-26	5.17E-29	1.67E-32	8.82E-22	1.22E-05	1.86E-36	2.29E-12	4.17E-13	1.49E-17	6.06E-27	5.66E-43	1.16E-36	1.20E-31	0.00E+00	4.91E-19	2.05E-07	4.36E-06	8.75E-23	6.61E-23	1.53E-06	1.30E-06	1.56E-19
6.64E-09	900	4.08E+18	0.00E+00	7.91E-06	4.85E+05	1.09E-09	2.39E-16	3.08E+05	6.28E-05	1.29E+05	3.28E-05	7.71E+04	7.99E-06	4.27E-09	3.27E-07	1.68E-05	1.47E-06	2.77E-06	8.72E-07	0.00E+00	4.11E-08	1.37E-10	5.64E-22	2.98E-18	1.17E-29	7.13E-23	1.90E-36	4.02E-26	5.31E-29	1.70E-32	8.94E-22	1.24E-05	1.92E-36	2.32E-12	4.22E-13	1.51E-17	6.14E-27	5.81E-43	1.19E-36	1.23E-31	0.00E+00	5.04E-19	2.08E-07	4.42E-06	8.86E-23	6.70E-23	1.55E-06	1.32E-06	1.60E-19
6.65E-09	900	4.08E+18	0.00E+00	8.01E-06	4.85E+05	1.09E-09	2.40E-16	3.08E+05	6.36E-05	1.29E+05	3.32E-05	7.71E+04	8.09E-06	4.30E-09	3.31E-07	1.70E-05	1.49E-06	2.81E-06	8.83E-07	0.00E+00	4.17E-08	1.39E-10	5.76E-22	3.02E-18	1.20E-29	7.31E-23	1.97E-36	4.07E-26	5.45E-29	1.72E-32	9.05E-22	1.25E-05	1.98E-36	2.35E-12	4.27E-13	1.53E-17	6.22E-27	5.96E-43	1.22E-36	1.26E-31	0.00E+00	5.17E-19	2.11E-07	4.48E-06	8.98E-23	6.78E-23	1.57E-06	1.33E-06	1.64E-19
6.66E-09	900	4.08E+18	0.00E+00	8.12E-06	4.85E+05	1.09E-09	2.41E-16	3.08E+05	6.44E-05	1.29E+05	3.37E-05	7.71E+04	8.19E-06	4.34E-09	3.36E-07	1.73E-05	1.51E-06	2.84E-06	8.95E-07	0.00E+00	4.22E-08	1.40E-10	5.87E-22	3.06E-18	1.23E-29	7.50E-23	2.03E-36	4.13E-26	5.59E-29	1.74E-32	9.17E-22	1.27E-05	2.05E-36	2.38E-12	4.33E-13	1.55E-17	6.30E-27	6.12E-43	1.25E-36	1.29E-31	0.00E+00	5.31E-19	2.13E-07	4.53E-06	9.09E-23	6.87E-23	1.59E-06	1.35E-06	1.68E-19
6.67E-09	900	4.08E+18	0.00E+00	8.22E-06	4.85E+05	1.09E-09	2.43E-16	3.08E+05	6.53E-05	1.29E+05	3.41E-05	7.71E+04	8.30E-06	4.37E-09	3.40E-07	1.75E-05	1.53E-06	2.88E-06	9.07E-07	0.00E+00	4.28E-08	1.42E-10	5.99E-22	3.10E-18	1.26E-29	7.70E-23	2.09E-36	4.18E-26	5.73E-29	1.77E-32	9.29E-22	1.29E-05	2.11E-36	2.41E-12	4.39E-13	1.57E-17	6.39E-27	6.28E-43	1.28E-36	1.33E-31	0.00E+00	5.45E-19	2.16E-07	4.59E-06	9.21E-23	6.96E-23	1.61E-06	1.37E-06	1.73E-19
6.68E-09	900	4.08E+18	0.00E+00	8.33E-06	4.85E+05	1.09E-09	2.44E-16	3.08E+05	6.61E-05	1.29E+05	3.45E-05	7.71E+04	8.41E-06	4.41E-09	3.45E-07	1.77E-05	1.55E-06	2.92E-06	9.18E-07	0.00E+00	4.33E-08	1.44E-10	6.12E-22	3.14E-18	1.29E-29	7.90E-23	2.16E-36	4.24E-26	5.88E-29	1.79E-32	9.42E-22	1.30E-05	2.18E-36	2.44E-12	4.44E-13	1.59E-17	6.47E-27	6.45E-43	1.32E-36	1.36E-31	0.00E+00	5.59E-19	2.19E-07	4.65E-06	9.33E-23	7.05E-23	1.64E-06	1.39E-06	1.77E-19
6.69E-09	900	4.08E+18	0.00E+00	8.44E-06	4.85E+05	1.09E-09	2.45E-16	3.08E+05	6.70E-05	1.29E+05	3.50E-05	7.71E+04	8.52E-06	4.45E-09	3.49E-07	1.79E-05	1.57E-06	2.96E-06	9.30E-07	0.00E+00	4.39E-08	1.46E-10	6.24E-22	3.18E-18	1.33E-29	8.11E-23	2.23E-36	4.29E-26	6.04E-29	1.81E-32	9.54E-22	1.32E-05	2.25E-36	2.47E-12	4.50E-13	1.61E-17	6.56E-27	6.62E-43	1.35E-36	1.40E-31	0.00E+00	5.74E-19	2.22E-07	4.71E-06	9.45E-23	7.14E-23	1.66E-06	1.40E-06	1.82E-19
6.70E-09	900	4.08E+18	0.00E+00	8.55E-06	4.85E+05	1.09E-09	2.47E-16	3.08E+05	6.79E-05	1.29E+05	3.54E-05	7.71E+04	8.63E-06	4.48E-09	3.54E-07	1.82E-05	1.59E-06	2.99E-06	9.42E-07	0.00E+00	4.45E-08	1.48E-10	6.37E-22	3.22E-18	1.36E-29	8.32E-23	2.31E-36	4.35E-26	6.19E-29	1.84E-32	9.67E-22	1.34E-05	2.32E-36	2.50E-12	4.56E-13	1.63E-17	6.64E-27	6.80E-43	1.39E-36	1.43E-31	0.00E+00	5.89E-19	2.25E-07	4.78E-06	9.58E-23	7.23E-23	1.68E-06	1.42E-06	1.87E-19
6.71E-09	900	4.08E+18	0.00E+00	8.66E-06	4.85E+05	1.09E-09	2.48E-16	3.08E+05	6.87E-05	1.29E+05	3.59E-05	7.71E+04	8.74E-06	4.52E-09	3.58E-07	1.84E-05	1.61E-06	3.03E-06	9.55E-07	0.00E+00	4.50E-08	1.50E-10	6.50E-22	3.27E-18	1.40E-29	8.54E-23	2.38E-36	4.40E-26	6.36E-29	1.86E-32	9.80E-22	1.35E-05	2.40E-36	2.53E-12	4.62E-13	1.65E-17	6.73E-27	6.97E-43	1.43E-36	1.47E-31	0.00E+00	6.04E-19	2.28E-07	4.84E-06	9.70E-23	7.33E-23	1.70E-06	1.44E-06	1.92E-19
6.72E-09	900	4.08E+18	0.00E+00	8.77E-06	4.85E+05	1.09E-09	2.50E-16	3.08E+05	6.96E-05	1.29E+05	3.64E-05	7.71E+04	8.85E-06	4.56E-09	3.63E-07	1.87E-05	1.63E-06	3.07E-06	9.67E-07	0.00E+00	4.56E-08	1.52E-10	6.63E-22	3.31E-18	1.43E-29	8.76E-23	2.46E-36	4.46E-26	6.52E-29	1.89E-32	9.93E-22	1.37E-05	2.48E-36	2.57E-12	4.68E-13	1.67E-17	6.82E-27	7.16E-43	1.46E-36	1.51E-31	0.00E+00	6.20E-19	2.31E-07	4.90E-06	9.83E-23	7.42E-23	1.72E-06	1.46E-06	1.97E-19
6.73E-09	900	4.08E+18	0.00E+00	8.88E-06	4.85E+05	1.09E-09	2.51E-16	3.08E+05	7.05E-05	1.29E+05	3.68E-05	7.71E+04	8.97E-06	4.59E-09	3.68E-07	1.89E-05	1.65E-06	3.11E-06	9.80E-07	0.00E+00	4.62E-08	1.54E-10	6.77E-22	3.35E-18	1.47E-29	8.99E-23	2.54E-36	4.52E-26	6.69E-29	1.92E-32	1.01E-21	1.39E-05	2.56E-36	2.60E-12	4.74E-13	1.69E-17	6.91E-27	7.35E-43	1.50E-36	1.55E-31	0.00E+00	6.36E-19	2.34E-07	4.96E-06	9.95E-23	7.52E-23	1.74E-06	1.48E-06	2.02E-19
6.74E-09	900	4.08E+18	0.00E+00	9.00E-06	4.85E+05	1.09E-09	2.52E-16	3.08E+05	7.14E-05	1.29E+05	3.73E-05	7.71E+04	9.09E-06	4.63E-09	3.72E-07	1.91E-05	1.67E-06	3.15E-06	9.92E-07	0.00E+00	4.68E-08	1.56E-10	6.91E-22	3.40E-18	1.51E-29	9.23E-23	2.62E-36	4.58E-26	6.87E-29	1.94E-32	1.02E-21	1.41E-05	2.64E-36	2.63E-12	4.80E-13	1.72E-17	7.00E-27	7.54E-43	1.54E-36	1.59E-31	0.00E+00	6.53E-19	2.37E-07	5.03E-06	1.01E-22	7.62E-23	1.77E-06	1.50E-06	2.07E-19
6.75E-09	900	4.08E+18	0.00E+00	9.12E-06	4.85E+05	1.09E-09	2.54E-16	3.08E+05	7.24E-05	1.29E+05	3.78E-05	7.71E+04	9.20E-06	4.67E-09	3.77E-07	1.94E-05	1.70E-06	3.19E-06	1.01E-06	0.00E+00	4.74E-08	1.58E-10	7.05E-22	3.44E-18	1.55E-29	9.47E-23	2.71E-36	4.64E-26	7.05E-29	1.97E-32	1.03E-21	1.43E-05	2.73E-36	2.67E-12	4.86E-13	1.74E-17	7.09E-27	7.74E-43	1.58E-36	1.63E-31	0.00E+00	6.70E-19	2.40E-07	5.09E-06	1.02E-22	7.72E-23	1.79E-06	1.52E-06	2.12E-19
6.76E-09	900	4.08E+18	0.00E+00	9.23E-06	4.85E+05	1.09E-09	2.55E-16	3.08E+05	7.33E-05	1.29E+05	3.83E-05	7.71E+04	9.32E-06	4.71E-09	3.82E-07	1.96E-05	1.72E-06	3.23E-06	1.02E-06	0.00E+00	4.80E-08	1.60E-10	7.20E-22	3.49E-18	1.59E-29	9.72E-23	2.79E-36	4.70E-26	7.23E-29	2.00E-32	1.05E-21	1.44E-05	2.82E-36	2.70E-12	4.93E-13	1.76E-17	7.19E-27	7.95E-43	1.62E-36	1.68E-31	0.00E+00	6.87E-19	2.43E-07	5.16E-06	1.03E-22	7.82E-23	1.81E-06	1.54E-06	2.18E-19
6.77E-09	900	4.08E+18	0.00E+00	9.35E-06	4.85E+05	1.09E-09	2.57E-16	3.08E+05	7.43E-05	1.29E+05	3.88E-05	7.71E+04	9.45E-06	4.75E-09	3.87E-07	1.99E-05	1.74E-06	3.27E-06	1.03E-06	0.00E+00	4.87E-08	1.62E-10	7.35E-22	3.53E-18	1.63E-29	9.97E-23	2.89E-36	4.76E-26	7.42E-29	2.02E-32	1.06E-21	1.46E-05	2.91E-36	2.74E-12	4.99E-13	1.78E-17	7.28E-27	8.15E-43	1.67E-36	1.72E-31	0.00E+00	7.05E-19	2.46E-07	5.23E-06	1.05E-22	7.92E-23	1.84E-06	1.56E-06	2.24E-19
6.78E-09	900	4.08E+18	0.00E+00	9.47E-06	4.85E+05	1.09E-09	2.58E-16	3.08E+05	7.52E-05	1.29E+05	3.93E-05	7.71E+04	9.57E-06	4.79E-09	3.92E-07	2.02E-05	1.76E-06	3.32E-06	1.04E-06	0.00E+00	4.93E-08	1.64E-10	7.50E-22	3.58E-18	1.67E-29	1.02E-22	2.98E-36	4.82E-26	7.61E-29	2.05E-32	1.07E-21	1.48E-05	3.01E-36	2.77E-12	5.06E-13	1.81E-17	7.38E-27	8.37E-43	1.71E-36	1.77E-31	0.00E+00	7.24E-19	2.49E-07	5.29E-06	1.06E-22	8.02E-23	1.86E-06	1.58E-06	2.30E-19
6.79E-09	900	4.08E+18	0.00E+00	9.60E-06	4.85E+05	1.09E-09	2.60E-16	3.08E+05	7.62E-05	1.29E+05	3.98E-05	7.71E+04	9.69E-06	4.83E-09	3.97E-07	2.04E-05	1.79E-06	3.36E-06	1.06E-06	0.00E+00	4.99E-08	1.66E-10	7.66E-22	3.62E-18	1.72E-29	1.05E-22	3.08E-36	4.88E-26	7.81E-29	2.08E-32	1.09E-21	1.50E-05	3.10E-36	2.81E-12	5.12E-13	1.83E-17	7.48E-27	8.59E-43	1.75E-36	1.81E-31	0.00E+00	7.42E-19	2.52E-07	5.36E-06	1.08E-22	8.13E-23	1.89E-06	1.60E-06	2.36E-19
6.80E-09	900	4.08E+18	0.00E+00	9.72E-06	4.85E+05	1.09E-09	2.61E-16	3.08E+05	7.72E-05	1.29E+05	4.03E-05	7.71E+04	9.82E-06	4.87E-09	4.02E-07	2.07E-05	1.81E-06	3.40E-06	1.07E-06	0.00E+00	5.06E-08	1.68E-10	7.82E-22	3.67E-18	1.76E-29	1.08E-22	3.18E-36	4.95E-26	8.02E-29	2.11E-32	1.10E-21	1.52E-05	3.21E-36	2.85E-12	5.19E-13	1.86E-17	7.58E-27	8.82E-43	1.80E-36	1.86E-31	0.00E+00	7.62E-19	2.56E-07	5.43E-06	1.09E-22	8.23E-23	1.91E-06	1.62E-06	2.42E-19
6.81E-09	900	4.08E+18	0.00E+00	9.85E-06	4.85E+05	1.09E-09	2.62E-16	3.08E+05	7.82E-05	1.29E+05	4.08E-05	7.71E+04	9.95E-06	4.91E-09	4.07E-07	2.10E-05	1.83E-06	3.45E-06	1.09E-06	0.00E+00	5.12E-08	1.70E-10	7.98E-22	3.72E-18	1.81E-29	1.11E-22	3.28E-36	5.01E-26	8.23E-29	2.14E-32	1.12E-21	1.54E-05	3.31E-36	2.88E-12	5.25E-13	1.88E-17	7.68E-27	9.05E-43	1.85E-36	1.91E-31	0.00E+00	7.82E-19	2.59E-07	5.50E-06	1.10E-22	8.34E-23	1.93E-06	1.64E-06	2.48E-19
6.82E-09	900	4.08E+18	0.00E+00	9.98E-06	4.85E+05	1.09E-09	2.64E-16	3.08E+05	7.92E-05	1.29E+05	4.14E-05	7.71E+04	1.01E-05	4.96E-09	4.13E-07	2.12E-05	1.86E-06	3.49E-06	1.10E-06	0.00E+00	5.19E-08	1.73E-10	8.15E-22	3.77E-18	1.86E-29	1.13E-22	3.39E-36	5.08E-26	8.44E-29	2.17E-32	1.13E-21	1.56E-05	3.42E-36	2.92E-12	5.32E-13	1.90E-17	7.78E-27	9.29E-43	1.90E-36	1.96E-31	0.00E+00	8.02E-19	2.62E-07	5.57E-06	1.12E-22	8.45E-23	1.96E-06	1.66E-06	2.55E-19
6.83E-09	900	4.08E+18	0.00E+00	1.01E-05	4.85E+05	1.09E-09	2.65E-16	3.08E+05	8.02E-05	1.29E+05	4.19E-05	7.71E+04	1.02E-05	5.00E-09	4.18E-07	2.15E-05	1.88E-06	3.54E-06	1.11E-06	0.00E+00	5.26E-08	1.75E-10	8.32E-22	3.82E-18	1.91E-29	1.16E-22	3.50E-36	5.14E-26	8.66E-29	2.20E-32	1.15E-21	1.58E-05	3.53E-36	2.96E-12	5.39E-13	1.93E-17	7.88E-27	9.53E-43	1.95E-36	2.01E-31	0.00E+00	8.23E-19	2.66E-07	5.65E-06	1.13E-22	8.56E-23	1.99E-06	1.68E-06	2.61E-19
6.84E-09	900	4.08E+18	0.00E+00	1.02E-05	4.85E+05	1.09E-09	2.67E-16	3.08E+05	8.13E-05	1.29E+05	4.25E-05	7.71E+04	1.03E-05	5.04E-09	4.24E-07	2.18E-05	1.90E-06	3.58E-06	1.13E-06	0.00E+00	5.33E-08	1.77E-10	8.49E-22	3.87E-18	1.96E-29	1.20E-22	3.62E-36	5.21E-26	8.89E-29	2.23E-32	1.16E-21	1.60E-05	3.65E-36	3.00E-12	5.46E-13	1.95E-17	7.98E-27	9.79E-43	2.00E-36	2.06E-31	0.00E+00	8.45E-19	2.69E-07	5.72E-06	1.15E-22	8.67E-23	2.01E-06	1.70E-06	2.68E-19
6.85E-09	900	4.08E+18	0.00E+00	1.04E-05	4.85E+05	1.09E-09	2.69E-16	3.08E+05	8.23E-05	1.29E+05	4.30E-05	7.71E+04	1.05E-05	5.09E-09	4.29E-07	2.21E-05	1.93E-06	3.63E-06	1.14E-06	0.00E+00	5.40E-08	1.79E-10	8.67E-22	3.92E-18	2.01E-29	1.23E-22	3.74E-36	5.28E-26	9.12E-29	2.26E-32	1.18E-21	1.62E-05	3.77E-36	3.04E-12	5.53E-13	1.98E-17	8.09E-27	1.00E-42	2.05E-36	2.12E-31	0.00E+00	8.67E-19	2.73E-07	5.79E-06	1.16E-22	8.78E-23	2.04E-06	1.73E-06	2.75E-19
6.86E-09	900	4.08E+18	0.00E+00	1.05E-05	4.85E+05	1.09E-09	2.70E-16	3.08E+05	8.34E-05	1.29E+05	4.36E-05	7.71E+04	1.06E-05	5.13E-09	4.35E-07	2.23E-05	1.95E-06	3.68E-06	1.16E-06	0.00E+00	5.47E-08	1.82E-10	8.86E-22	3.97E-18	2.06E-29	1.26E-22	3.86E-36	5.35E-26	9.36E-29	2.29E-32	1.19E-21	1.64E-05	3.90E-36	3.08E-12	5.61E-13	2.01E-17	8.20E-27	1.03E-42	2.10E-36	2.17E-31	0.00E+00	8.89E-19	2.76E-07	5.87E-06	1.18E-22	8.89E-23	2.06E-06	1.75E-06	2.82E-19
6.87E-09	900	4.08E+18	0.00E+00	1.06E-05	4.85E+05	1.09E-09	2.72E-16	3.08E+05	8.45E-05	1.29E+05	4.41E-05	7.71E+04	1.07E-05	5.17E-09	4.40E-07	2.26E-05	1.98E-06	3.72E-06	1.17E-06	0.00E+00	5.54E-08	1.84E-10	9.04E-22	4.02E-18	2.11E-29	1.29E-22	3.99E-36	5.42E-26	9.60E-29	2.32E-32	1.21E-21	1.67E-05	4.03E-36	3.12E-12	5.68E-13	2.03E-17	8.31E-27	1.06E-42	2.16E-36	2.23E-31	0.00E+00	9.13E-19	2.80E-07	5.95E-06	1.19E-22	9.01E-23	2.09E-06	1.77E-06	2.90E-19
6.88E-09	900	4.08E+18	0.00E+00	1.08E-05	4.85E+05	1.09E-09	2.73E-16	3.08E+05	8.56E-05	1.29E+05	4.47E-05	7.71E+04	1.09E-05	5.22E-09	4.46E-07	2.29E-05	2.00E-06	3.77E-06	1.19E-06	0.00E+00	5.61E-08	1.86E-10	9.24E-22	4.07E-18	2.17E-29	1.33E-22	4.12E-36	5.49E-26	9.85E-29	2.35E-32	1.22E-21	1.69E-05	4.16E-36	3.16E-12	5.75E-13	2.06E-17	8.42E-27	1.09E-42	2.22E-36	2.29E-31	0.00E+00	9.37E-19	2.84E-07	6.02E-06	1.21E-22	9.13E-23	2.12E-06	1.79E-06	2.97E-19
6.89E-09	900	4.08E+18	0.00E+00	1.09E-05	4.85E+05	1.09E-09	2.75E-16	3.08E+05	8.67E-05	1.29E+05	4.53E-05	7.71E+04	1.10E-05	5.27E-09	4.52E-07	2.32E-05	2.03E-06	3.82E-06	1.20E-06	0.00E+00	5.68E-08	1.89E-10	9.43E-22	4.13E-18	2.23E-29	1.36E-22	4.26E-36	5.56E-26	1.01E-28	2.38E-32	1.24E-21	1.71E-05	4.30E-36	3.20E-12	5.83E-13	2.09E-17	8.53E-27	1.11E-42	2.27E-36	2.35E-31	0.00E+00	9.61E-19	2.87E-07	6.10E-06	1.22E-22	9.24E-23	2.14E-06	1.82E-06	3.05E-19
6.90E-09	900	4.08E+18	0.00E+00	1.11E-05	4.85E+05	1.09E-09	2.76E-16	3.08E+05	8.78E-05	1.29E+05	4.59E-05	7.71E+04	1.12E-05	5.31E-09	4.58E-07	2.35E-05	2.06E-06	3.87E-06	1.22E-06	0.00E+00	5.76E-08	1.91E-10	9.63E-22	4.18E-18	2.28E-29	1.40E-22	4.40E-36	5.63E-26	1.04E-28	2.42E-32	1.26E-21	1.73E-05	4.44E-36	3.24E-12	5.90E-13	2.11E-17	8.64E-27	1.14E-42	2.33E-36	2.41E-31	0.00E+00	9.86E-19	2.91E-07	6.18E-06	1.24E-22	9.36E-23	2.17E-06	1.84E-06	3.13E-19
6.91E-09	900	4.08E+18	0.00E+00	1.12E-05	4.85E+05	1.09E-09	2.78E-16	3.08E+05	8.90E-05	1.29E+05	4.65E-05	7.71E+04	1.13E-05	5.36E-09	4.64E-07	2.38E-05	2.08E-06	3.92E-06	1.24E-06	0.00E+00	5.83E-08	1.94E-10	9.84E-22	4.23E-18	2.34E-29	1.43E-22	4.55E-36	5.71E-26	1.06E-28	2.45E-32	1.27E-21	1.75E-05	4.59E-36	3.28E-12	5.98E-13	2.14E-17	8.75E-27	1.17E-42	2.39E-36	2.47E-31	0.00E+00	1.01E-18	2.95E-07	6.26E-06	1.26E-22	9.49E-23	2.20E-06	1.86E-06	3.21E-19
6.92E-09	900	4.08E+18	0.00E+00	1.14E-05	4.85E+05	1.09E-09	2.80E-16	3.08E+05	9.01E-05	1.29E+05	4.71E-05	7.71E+04	1.15E-05	5.41E-09	4.70E-07	2.41E-05	2.11E-06	3.97E-06	1.25E-06	0.00E+00	5.91E-08	1.96E-10	1.00E-21	4.29E-18	2.41E-29	1.47E-22	4.70E-36	5.78E-26	1.09E-28	2.48E-32	1.29E-21	1.78E-05	4.74E-36	3.32E-12	6.06E-13	2.17E-17	8.87E-27	1.21E-42	2.46E-36	2.54E-31	0.00E+00	1.04E-18	2.99E-07	6.34E-06	1.27E-22	9.61E-23	2.23E-06	1.89E-06	3.29E-19
6.93E-09	900	4.08E+18	0.00E+00	1.15E-05	4.85E+05	1.09E-09	2.81E-16	3.08E+05	9.13E-05	1.29E+05	4.77E-05	7.71E+04	1.16E-05	5.46E-09	4.76E-07	2.45E-05	2.14E-06	4.02E-06	1.27E-06	0.00E+00	5.98E-08	1.99E-10	1.03E-21	4.35E-18	2.47E-29	1.51E-22	4.86E-36	5.86E-26	1.12E-28	2.52E-32	1.31E-21	1.80E-05	4.90E-36	3.37E-12	6.14E-13	2.20E-17	8.99E-27	1.24E-42	2.52E-36	2.61E-31	0.00E+00	1.07E-18	3.02E-07	6.42E-06	1.29E-22	9.73E-23	2.26E-06	1.91E-06	3.38E-19
6.94E-09	900	4.08E+18	0.00E+00	1.16E-05	4.85E+05	1.09E-09	2.83E-16	3.08E+05	9.25E-05	1.29E+05	4.83E-05	7.71E+04	1.18E-05	5.50E-09	4.82E-07	2.48E-05	2.17E-06	4.07E-06	1.28E-06	0.00E+00	6.06E-08	2.01E-10	1.05E-21	4.40E-18	2.53E-29	1.55E-22	5.02E-36	5.93E-26	1.15E-28	2.55E-32	1.32E-21	1.82E-05	5.06E-36	3.41E-12	6.21E-13	2.22E-17	9.10E-27	1.27E-42	2.59E-36	2.67E-31	0.00E+00	1.09E-18	3.06E-07	6.51E-06	1.30E-22	9.86E-23	2.29E-06	1.94E-06	3.47E-19
6.95E-09	900	4.08E+18	0.00E+00	1.18E-05	4.85E+05	1.09E-09	2.85E-16	3.08E+05	9.37E-05	1.29E+05	4.89E-05	7.71E+04	1.19E-05	5.55E-09	4.88E-07	2.51E-05	2.19E-06	4.13E-06	1.30E-06	0.00E+00	6.14E-08	2.04E-10	1.07E-21	4.46E-18	2.60E-29	1.59E-22	5.19E-36	6.01E-26	1.18E-28	2.59E-32	1.34E-21	1.85E-05	5.23E-36	3.46E-12	6.30E-13	2.25E-17	9.22E-27	1.30E-42	2.66E-36	2.74E-31	0.00E+00	1.12E-18	3.10E-07	6.59E-06	1.32E-22	9.99E-23	2.32E-06	1.96E-06	3.56E-19
6.96E-09	900	4.08E+18	0.00E+00	1.20E-05	4.85E+05	1.09E-09	2.86E-16	3.08E+05	9.49E-05	1.29E+05	4.96E-05	7.71E+04	1.21E-05	5.60E-09	4.95E-07	2.54E-05	2.22E-06	4.18E-06	1.32E-06	0.00E+00	6.22E-08	2.07E-10	1.09E-21	4.52E-18	2.67E-29	1.63E-22	5.36E-36	6.09E-26	1.21E-28	2.62E-32	1.36E-21	1.87E-05	5.41E-36	3.50E-12	6.38E-13	2.28E-17	9.35E-27	1.34E-42	2.73E-36	2.82E-31	0.00E+00	1.15E-18	3.14E-07	6.68E-06	1.34E-22	1.01E-22	2.35E-06	1.99E-06	3.65E-19
6.97E-09	900	4.08E+18	0.00E+00	1.21E-05	4.85E+05	1.09E-09	2.88E-16	3.08E+05	9.61E-05	1.29E+05	5.02E-05	7.71E+04	1.22E-05	5.65E-09	5.01E-07	2.58E-05	2.25E-06	4.23E-06	1.34E-06	0.00E+00	6.30E-08	2.09E-10	1.12E-21	4.58E-18	2.74E-29	1.67E-22	5.54E-36	6.17E-26	1.24E-28	2.66E-32	1.38E-21	1.89E-05	5.59E-36	3.55E-12	6.46E-13	2.31E-17	9.47E-27	1.37E-42	2.80E-36	2.89E-31	0.00E+00	1.18E-18	3.18E-07	6.77E-06	1.36E-22	1.02E-22	2.38E-06	2.01E-06	3.75E-19
6.98E-09	900	4.08E+18	0.00E+00	1.23E-05	4.85E+05	1.09E-09	2.90E-16	3.08E+05	9.74E-05	1.29E+05	5.09E-05	7.71E+04	1.24E-05	5.70E-09	5.07E-07	2.61E-05	2.28E-06	4.29E-06	1.35E-06	0.00E+00	6.38E-08	2.12E-10	1.14E-21	4.64E-18	2.81E-29	1.72E-22	5.73E-36	6.25E-26	1.28E-28	2.69E-32	1.40E-21	1.92E-05	5.78E-36	3.59E-12	6.54E-13	2.34E-17	9.59E-27	1.41E-42	2.87E-36	2.97E-31	0.00E+00	1.21E-18	3.23E-07	6.85E-06	1.37E-22	1.04E-22	2.41E-06	2.04E-06	3.85E-19
6.99E-09	900	4.08E+18	0.00E+00	1.24E-05	4.85E+05	1.09E-09	2.92E-16	3.08E+05	9.86E-05	1.29E+05	5.15E-05	7.71E+04	1.25E-05	5.76E-09	5.14E-07	2.64E-05	2.31E-06	4.34E-06	1.37E-06	0.00E+00	6.47E-08	2.15E-10	1.17E-21	4.70E-18	2.88E-29	1.76E-22	5.92E-36	6.33E-26	1.31E-28	2.73E-32	1.41E-21	1.94E-05	5.97E-36	3.64E-12	6.63E-13	2.37E-17	9.72E-27	1.45E-42	2.95E-36	3.04E-31	0.00E+00	1.24E-18	3.27E-07	6.94E-06	1.39E-22	1.05E-22	2.44E-06	2.07E-06	3.95E-19
7.00E-09	900	4.08E+18	0.00E+00	1.26E-05	4.85E+05	1.09E-09	2.93E-16	3.08E+05	9.99E-05	1.29E+05	5.22E-05	7.71E+04	1.27E-05	5.81E-09	5.21E-07	2.68E-05	2.34E-06	4.40E-06	1.39E-06	0.00E+00	6.55E-08	2.18E-10	1.19E-21	4.76E-18	2.96E-29	1.81E-22	6.12E-36	6.41E-26	1.34E-28	2.77E-32	1.43E-21	1.97E-05	6.17E-36	3.69E-12	6.72E-13	2.40E-17	9.85E-27	1.48E-42	3.02E-36	3.12E-31	0.00E+00	1.28E-18	3.31E-07	7.03E-06	1.41E-22	1.07E-22	2.47E-06	2.09E-06	4.05E-19
7.01E-09	900	4.08E+18	0.00E+00	1.27E-05	4.85E+05	1.09E-09	2.95E-16	3.08E+05	1.01E-04	1.29E+05	5.29E-05	7.71E+04	1.29E-05	5.86E-09	5.27E-07	2.71E-05	2.37E-06	4.46E-06	1.41E-06	0.00E+00	6.64E-08	2.21E-10	1.22E-21	4.82E-18	3.04E-29	1.85E-22	6.33E-36	6.50E-26	1.38E-28	2.81E-32	1.45E-21	1.99E-05	6.38E-36	3.73E-12	6.80E-13	2.44E-17	9.98E-27	1.52E-42	3.10E-36	3.21E-31	0.00E+00	1.31E-18	3.35E-07	7.12E-06	1.43E-22	1.08E-22	2.50E-06	2.12E-06	4.16E-19
7.02E-09	900	4.08E+18	0.00E+00	1.29E-05	4.85E+05	1.09E-09	2.97E-16	3.08E+05	1.03E-04	1.29E+05	5.36E-05	7.71E+04	1.30E-05	5.92E-09	5.34E-07	2.75E-05	2.40E-06	4.51E-06	1.42E-06	0.00E+00	6.72E-08	2.23E-10	1.24E-21	4.88E-18	3.12E-29	1.90E-22	6.54E-36	6.58E-26	1.41E-28	2.85E-32	1.47E-21	2.02E-05	6.60E-36	3.78E-12	6.89E-13	2.47E-17	1.01E-26	1.56E-42	3.19E-36	3.29E-31	0.00E+00	1.34E-18	3.40E-07	7.22E-06	1.45E-22	1.09E-22	2.54E-06	2.15E-06	4.26E-19
7.03E-09	900	4.08E+18	0.00E+00	1.31E-05	4.85E+05	1.09E-09	2.99E-16	3.08E+05	1.04E-04	1.29E+05	5.43E-05	7.71E+04	1.32E-05	5.97E-09	5.41E-07	2.78E-05	2.43E-06	4.57E-06	1.44E-06	0.00E+00	6.81E-08	2.26E-10	1.27E-21	4.95E-18	3.20E-29	1.95E-22	6.77E-36	6.67E-26	1.45E-28	2.89E-32	1.49E-21	2.05E-05	6.82E-36	3.83E-12	6.98E-13	2.50E-17	1.02E-26	1.60E-42	3.27E-36	3.38E-31	0.00E+00	1.38E-18	3.44E-07	7.31E-06	1.47E-22	1.11E-22	2.57E-06	2.18E-06	4.38E-19
7.04E-09	900	4.08E+18	0.00E+00	1.33E-05	4.85E+05	1.09E-09	3.01E-16	3.08E+05	1.05E-04	1.29E+05	5.50E-05	7.71E+04	1.34E-05	6.03E-09	5.48E-07	2.82E-05	2.46E-06	4.63E-06	1.46E-06	0.00E+00	6.90E-08	2.29E-10	1.30E-21	5.01E-18	3.28E-29	2.00E-22	6.99E-36	6.75E-26	1.49E-28	2.93E-32	1.51E-21	2.07E-05	7.05E-36	3.88E-12	7.07E-13	2.53E-17	1.04E-26	1.65E-42	3.35E-36	3.46E-31	0.00E+00	1.42E-18	3.49E-07	7.40E-06	1.48E-22	1.12E-22	2.60E-06	2.20E-06	4.49E-19
7.05E-09	900	4.08E+18	0.00E+00	1.34E-05	4.85E+05	1.09E-09	3.03E-16	3.08E+05	1.07E-04	1.29E+05	5.57E-05	7.71E+04	1.36E-05	6.08E-09	5.55E-07	2.86E-05	2.50E-06	4.69E-06	1.48E-06	0.00E+00	6.99E-08	2.32E-10	1.33E-21	5.08E-18	3.37E-29	2.06E-22	7.23E-36	6.84E-26	1.53E-28	2.97E-32	1.53E-21	2.10E-05	7.29E-36	3.93E-12	7.16E-13	2.57E-17	1.05E-26	1.69E-42	3.44E-36	3.56E-31	0.00E+00	1.45E-18	3.53E-07	7.50E-06	1.50E-22	1.14E-22	2.64E-06	2.23E-06	4.61E-19
7.06E-09	900	4.08E+18	0.00E+00	1.36E-05	4.85E+05	1.09E-09	3.04E-16	3.08E+05	1.08E-04	1.29E+05	5.64E-05	7.71E+04	1.37E-05	6.14E-09	5.63E-07	2.89E-05	2.53E-06	4.75E-06	1.50E-06	0.00E+00	7.08E-08	2.35E-10	1.36E-21	5.14E-18	3.45E-29	2.11E-22	7.48E-36	6.93E-26	1.57E-28	3.01E-32	1.55E-21	2.13E-05	7.54E-36	3.98E-12	7.26E-13	2.60E-17	1.07E-26	1.73E-42	3.53E-36	3.65E-31	0.00E+00	1.49E-18	3.58E-07	7.60E-06	1.52E-22	1.15E-22	2.67E-06	2.26E-06	4.73E-19
7.07E-09	900	4.08E+18	0.00E+00	1.38E-05	4.85E+05	1.09E-09	3.06E-16	3.08E+05	1.09E-04	1.29E+05	5.71E-05	7.71E+04	1.39E-05	6.19E-09	5.70E-07	2.93E-05	2.56E-06	4.81E-06	1.52E-06	0.00E+00	7.17E-08	2.38E-10	1.39E-21	5.21E-18	3.55E-29	2.17E-22	7.73E-36	7.02E-26	1.61E-28	3.05E-32	1.57E-21	2.16E-05	7.79E-36	4.03E-12	7.35E-13	2.63E-17	1.08E-26	1.78E-42	3.63E-36	3.74E-31	0.00E+00	1.53E-18	3.62E-07	7.70E-06	1.54E-22	1.17E-22	2.71E-06	2.29E-06	4.85E-19
7.08E-09	900	4.08E+18	0.00E+00	1.40E-05	4.85E+05	1.09E-09	3.08E-16	3.08E+05	1.11E-04	1.29E+05	5.79E-05	7.71E+04	1.41E-05	6.25E-09	5.77E-07	2.97E-05	2.60E-06	4.87E-06	1.54E-06	0.00E+00	7.26E-08	2.41E-10	1.42E-21	5.28E-18	3.64E-29	2.22E-22	7.99E-36	7.11E-26	1.65E-28	3.09E-32	1.59E-21	2.18E-05	8.06E-36	4.09E-12	7.45E-13	2.67E-17	1.09E-26	1.83E-42	3.72E-36	3.84E-31	0.00E+00	1.57E-18	3.67E-07	7.80E-06	1.56E-22	1.18E-22	2.74E-06	2.32E-06	4.98E-19
7.09E-09	900	4.08E+18	0.00E+00	1.41E-05	4.85E+05	1.09E-09	3.10E-16	3.08E+05	1.12E-04	1.29E+05	5.86E-05	7.71E+04	1.43E-05	6.31E-09	5.85E-07	3.01E-05	2.63E-06	4.94E-06	1.56E-06	0.00E+00	7.36E-08	2.45E-10	1.45E-21	5.35E-18	3.73E-29	2.28E-22	8.27E-36	7.20E-26	1.69E-28	3.13E-32	1.61E-21	2.21E-05	8.33E-36	4.14E-12	7.54E-13	2.70E-17	1.11E-26	1.87E-42	3.82E-36	3.94E-31	0.00E+00	1.61E-18	3.72E-07	7.90E-06	1.58E-22	1.20E-22	2.78E-06	2.35E-06	5.11E-19
7.10E-09	900	4.08E+18	0.00E+00	1.43E-05	4.85E+05	1.09E-09	3.12E-16	3.08E+05	1.14E-04	1.29E+05	5.94E-05	7.71E+04	1.45E-05	6.37E-09	5.92E-07	3.05E-05	2.66E-06	5.00E-06	1.58E-06	0.00E+00	7.45E-08	2.48E-10	1.48E-21	5.42E-18	3.83E-29	2.34E-22	8.55E-36	7.30E-26	1.74E-28	3.18E-32	1.63E-21	2.24E-05	8.62E-36	4.19E-12	7.64E-13	2.74E-17	1.12E-26	1.92E-42	3.92E-36	4.05E-31	0.00E+00	1.65E-18	3.77E-07	8.00E-06	1.60E-22	1.21E-22	2.81E-06	2.38E-06	5.24E-19
7.11E-09	900	4.08E+18	0.00E+00	1.45E-05	4.85E+05	1.09E-09	3.14E-16	3.08E+05	1.15E-04	1.29E+05	6.02E-05	7.71E+04	1.46E-05	6.43E-09	6.00E-07	3.09E-05	2.70E-06	5.07E-06	1.60E-06	0.00E+00	7.55E-08	2.51E-10	1.51E-21	5.49E-18	3.93E-29	2.40E-22	8.84E-36	7.39E-26	1.78E-28	3.22E-32	1.66E-21	2.27E-05	8.91E-36	4.25E-12	7.74E-13	2.77E-17	1.14E-26	1.97E-42	4.02E-36	4.15E-31	0.00E+00	1.70E-18	3.81E-07	8.10E-06	1.62E-22	1.23E-22	2.85E-06	2.41E-06	5.38E-19
7.12E-09	900	4.08E+18	0.00E+00	1.47E-05	4.85E+05	1.09E-09	3.16E-16	3.08E+05	1.17E-04	1.29E+05	6.09E-05	7.71E+04	1.48E-05	6.49E-09	6.08E-07	3.13E-05	2.73E-06	5.13E-06	1.62E-06	0.00E+00	7.65E-08	2.54E-10	1.55E-21	5.56E-18	4.03E-29	2.46E-22	9.14E-36	7.49E-26	1.83E-28	3.27E-32	1.68E-21	2.30E-05	9.22E-36	4.30E-12	7.84E-13	2.81E-17	1.15E-26	2.03E-42	4.13E-36	4.26E-31	0.00E+00	1.74E-18	3.86E-07	8.21E-06	1.65E-22	1.24E-22	2.89E-06	2.44E-06	5.52E-19
7.13E-09	900	4.08E+18	0.00E+00	1.49E-05	4.85E+05	1.09E-09	3.18E-16	3.08E+05	1.18E-04	1.29E+05	6.17E-05	7.71E+04	1.50E-05	6.55E-09	6.16E-07	3.17E-05	2.77E-06	5.20E-06	1.64E-06	0.00E+00	7.75E-08	2.58E-10	1.58E-21	5.63E-18	4.14E-29	2.53E-22	9.46E-36	7.59E-26	1.88E-28	3.31E-32	1.70E-21	2.33E-05	9.53E-36	4.36E-12	7.94E-13	2.85E-17	1.17E-26	2.08E-42	4.24E-36	4.37E-31	0.00E+00	1.79E-18	3.91E-07	8.32E-06	1.67E-22	1.26E-22	2.92E-06	2.48E-06	5.66E-19
7.14E-09	900	4.08E+18	0.00E+00	1.51E-05	4.85E+05	1.09E-09	3.20E-16	3.08E+05	1.20E-04	1.29E+05	6.25E-05	7.71E+04	1.52E-05	6.61E-09	6.24E-07	3.21E-05	2.80E-06	5.27E-06	1.66E-06	0.00E+00	7.85E-08	2.61E-10	1.61E-21	5.71E-18	4.25E-29	2.59E-22	9.78E-36	7.69E-26	1.93E-28	3.36E-32	1.72E-21	2.36E-05	9.86E-36	4.42E-12	8.05E-13	2.88E-17	1.18E-26	2.13E-42	4.35E-36	4.49E-31	0.00E+00	1.83E-18	3.96E-07	8.42E-06	1.69E-22	1.28E-22	2.96E-06	2.51E-06	5.81E-19
7.15E-09	900	4.08E+18	0.00E+00	1.53E-05	4.85E+05	1.09E-09	3.22E-16	3.08E+05	1.21E-04	1.29E+05	6.33E-05	7.71E+04	1.54E-05	6.68E-09	6.32E-07	3.25E-05	2.84E-06	5.33E-06	1.68E-06	0.00E+00	7.95E-08	2.64E-10	1.65E-21	5.78E-18	4.36E-29	2.66E-22	1.01E-35	7.79E-26	1.98E-28	3.40E-32	1.74E-21	2.39E-05	1.02E-35	4.47E-12	8.15E-13	2.92E-17	1.20E-26	2.19E-42	4.46E-36	4.61E-31	0.00E+00	1.88E-18	4.02E-07	8.53E-06	1.71E-22	1.29E-22	3.00E-06	2.54E-06	5.96E-19
7.16E-09	900	4.08E+18	0.00E+00	1.55E-05	4.85E+05	1.09E-09	3.24E-16	3.08E+05	1.23E-04	1.29E+05	6.42E-05	7.71E+04	1.56E-05	6.74E-09	6.40E-07	3.29E-05	2.88E-06	5.40E-06	1.71E-06	0.00E+00	8.05E-08	2.68E-10	1.69E-21	5.86E-18	4.47E-29	2.73E-22	1.05E-35	7.89E-26	2.03E-28	3.45E-32	1.77E-21	2.42E-05	1.05E-35	4.53E-12	8.26E-13	2.96E-17	1.21E-26	2.25E-42	4.58E-36	4.73E-31	0.00E+00	1.93E-18	4.07E-07	8.64E-06	1.73E-22	1.31E-22	3.04E-06	2.57E-06	6.12E-19
7.17E-09	900	4.08E+18	0.00E+00	1.57E-05	4.85E+05	1.09E-09	3.26E-16	3.08E+05	1.24E-04	1.29E+05	6.50E-05	7.71E+04	1.58E-05	6.81E-09	6.48E-07	3.33E-05	2.91E-06	5.47E-06	1.73E-06	0.00E+00	8.16E-08	2.71E-10	1.72E-21	5.93E-18	4.59E-29	2.80E-22	1.08E-35	7.99E-26	2.08E-28	3.50E-32	1.79E-21	2.45E-05	1.09E-35	4.59E-12	8.36E-13	3.00E-17	1.23E-26	2.31E-42	4.70E-36	4.85E-31	0.00E+00	1.98E-18	4.12E-07	8.76E-06	1.76E-22	1.33E-22	3.08E-06	2.61E-06	6.28E-19
7.18E-09	900	4.08E+18	0.00E+00	1.59E-05	4.85E+05	1.09E-09	3.28E-16	3.08E+05	1.26E-04	1.29E+05	6.58E-05	7.71E+04	1.60E-05	6.87E-09	6.57E-07	3.38E-05	2.95E-06	5.54E-06	1.75E-06	0.00E+00	8.26E-08	2.75E-10	1.76E-21	6.01E-18	4.71E-29	2.88E-22	1.12E-35	8.09E-26	2.14E-28	3.55E-32	1.81E-21	2.48E-05	1.13E-35	4.65E-12	8.47E-13	3.04E-17	1.25E-26	2.37E-42	4.82E-36	4.98E-31	0.00E+00	2.03E-18	4.17E-07	8.87E-06	1.78E-22	1.34E-22	3.12E-06	2.64E-06	6.44E-19
7.19E-09	900	4.08E+18	0.00E+00	1.61E-05	4.85E+05	1.09E-09	3.30E-16	3.08E+05	1.28E-04	1.29E+05	6.67E-05	7.71E+04	1.62E-05	6.94E-09	6.65E-07	3.42E-05	2.99E-06	5.61E-06	1.77E-06	0.00E+00	8.37E-08	2.78E-10	1.80E-21	6.09E-18	4.84E-29	2.95E-22	1.16E-35	8.20E-26	2.19E-28	3.60E-32	1.84E-21	2.52E-05	1.17E-35	4.71E-12	8.58E-13	3.08E-17	1.26E-26	2.43E-42	4.95E-36	5.11E-31	0.00E+00	2.08E-18	4.23E-07	8.99E-06	1.80E-22	1.36E-22	3.16E-06	2.68E-06	6.61E-19
7.20E-09	900	4.08E+18	0.00E+00	1.63E-05	4.85E+05	1.09E-09	3.33E-16	3.08E+05	1.29E-04	1.29E+05	6.76E-05	7.71E+04	1.65E-05	7.00E-09	6.74E-07	3.47E-05	3.03E-06	5.69E-06	1.80E-06	0.00E+00	8.48E-08	2.82E-10	1.84E-21	6.17E-18	4.96E-29	3.03E-22	1.20E-35	8.31E-26	2.25E-28	3.65E-32	1.86E-21	2.55E-05	1.21E-35	4.77E-12	8.69E-13	3.12E-17	1.28E-26	2.49E-42	5.08E-36	5.24E-31	0.00E+00	2.14E-18	4.28E-07	9.10E-06	1.83E-22	1.38E-22	3.20E-06	2.71E-06	6.79E-19
7.21E-09	900	4.08E+18	0.00E+00	1.65E-05	4.85E+05	1.09E-09	3.35E-16	3.08E+05	1.31E-04	1.29E+05	6.84E-05	7.71E+04	1.67E-05	7.07E-09	6.83E-07	3.51E-05	3.07E-06	5.76E-06	1.82E-06	0.00E+00	8.59E-08	2.86E-10	1.88E-21	6.25E-18	5.09E-29	3.11E-22	1.24E-35	8.41E-26	2.31E-28	3.70E-32	1.89E-21	2.58E-05	1.25E-35	4.83E-12	8.81E-13	3.16E-17	1.30E-26	2.56E-42	5.21E-36	5.38E-31	0.00E+00	2.19E-18	4.34E-07	9.22E-06	1.85E-22	1.40E-22	3.24E-06	2.74E-06	6.96E-19
7.22E-09	900	4.08E+18	0.00E+00	1.67E-05	4.85E+05	1.09E-09	3.37E-16	3.08E+05	1.33E-04	1.29E+05	6.93E-05	7.71E+04	1.69E-05	7.14E-09	6.92E-07	3.56E-05	3.11E-06	5.84E-06	1.84E-06	0.00E+00	8.70E-08	2.89E-10	1.93E-21	6.33E-18	5.23E-29	3.19E-22	1.28E-35	8.52E-26	2.37E-28	3.75E-32	1.91E-21	2.62E-05	1.29E-35	4.90E-12	8.92E-13	3.20E-17	1.31E-26	2.63E-42	5.35E-36	5.52E-31	0.00E+00	2.25E-18	4.40E-07	9.34E-06	1.87E-22	1.42E-22	3.28E-06	2.78E-06	7.15E-19
7.23E-09	900	4.08E+18	0.00E+00	1.69E-05	4.85E+05	1.09E-09	3.39E-16	3.08E+05	1.34E-04	1.29E+05	7.02E-05	7.71E+04	1.71E-05	7.21E-09	7.01E-07	3.60E-05	3.15E-06	5.91E-06	1.87E-06	0.00E+00	8.82E-08	2.93E-10	1.97E-21	6.41E-18	5.36E-29	3.27E-22	1.33E-35	8.64E-26	2.43E-28	3.80E-32	1.94E-21	2.65E-05	1.34E-35	4.96E-12	9.04E-13	3.24E-17	1.33E-26	2.70E-42	5.49E-36	5.67E-31	0.00E+00	2.31E-18	4.45E-07	9.46E-06	1.90E-22	1.43E-22	3.33E-06	2.82E-06	7.33E-19
7.24E-09	900	4.08E+18	0.00E+00	1.72E-05	4.85E+05	1.09E-09	3.41E-16	3.08E+05	1.36E-04	1.29E+05	7.11E-05	7.71E+04	1.73E-05	7.28E-09	7.10E-07	3.65E-05	3.19E-06	5.99E-06	1.89E-06	0.00E+00	8.93E-08	2.97E-10	2.01E-21	6.49E-18	5.50E-29	3.36E-22	1.37E-35	8.75E-26	2.49E-28	3.86E-32	1.96E-21	2.68E-05	1.38E-35	5.02E-12	9.15E-13	3.28E-17	1.35E-26	2.77E-42	5.63E-36	5.82E-31	0.00E+00	2.37E-18	4.51E-07	9.58E-06	1.92E-22	1.45E-22	3.37E-06	2.85E-06	7.52E-19
7.25E-09	900	4.08E+18	0.00E+00	1.74E-05	4.85E+05	1.09E-09	3.44E-16	3.08E+05	1.38E-04	1.29E+05	7.21E-05	7.71E+04	1.76E-05	7.35E-09	7.19E-07	3.70E-05	3.23E-06	6.06E-06	1.92E-06	0.00E+00	9.05E-08	3.01E-10	2.06E-21	6.58E-18	5.65E-29	3.45E-22	1.42E-35	8.86E-26	2.56E-28	3.91E-32	1.99E-21	2.72E-05	1.43E-35	5.09E-12	9.27E-13	3.32E-17	1.37E-26	2.84E-42	5.78E-36	5.97E-31	0.00E+00	2.43E-18	4.57E-07	9.71E-06	1.95E-22	1.47E-22	3.41E-06	2.89E-06	7.72E-19
7.26E-09	900	4.08E+18	0.00E+00	1.76E-05	4.85E+05	1.09E-09	3.46E-16	3.08E+05	1.40E-04	1.29E+05	7.30E-05	7.71E+04	1.78E-05	7.43E-09	7.28E-07	3.74E-05	3.27E-06	6.14E-06	1.94E-06	0.00E+00	9.16E-08	3.05E-10	2.11E-21	6.67E-18	5.79E-29	3.54E-22	1.47E-35	8.98E-26	2.63E-28	3.96E-32	2.01E-21	2.75E-05	1.48E-35	5.16E-12	9.39E-13	3.37E-17	1.38E-26	2.92E-42	5.93E-36	6.13E-31	0.00E+00	2.50E-18	4.63E-07	9.84E-06	1.97E-22	1.49E-22	3.46E-06	2.93E-06	7.92E-19
7.27E-09	900	4.08E+18	0.00E+00	1.78E-05	4.85E+05	1.09E-09	3.48E-16	3.08E+05	1.42E-04	1.29E+05	7.40E-05	7.71E+04	1.80E-05	7.50E-09	7.38E-07	3.79E-05	3.32E-06	6.22E-06	1.97E-06	0.00E+00	9.28E-08	3.09E-10	2.15E-21	6.75E-18	5.95E-29	3.63E-22	1.52E-35	9.09E-26	2.69E-28	4.02E-32	2.04E-21	2.79E-05	1.53E-35	5.22E-12	9.52E-13	3.41E-17	1.40E-26	2.99E-42	6.09E-36	6.29E-31	0.00E+00	2.56E-18	4.69E-07	9.96E-06	2.00E-22	1.51E-22	3.50E-06	2.97E-06	8.13E-19
7.28E-09	900	4.08E+18	0.00E+00	1.81E-05	4.85E+05	1.09E-09	3.50E-16	3.08E+05	1.43E-04	1.29E+05	7.49E-05	7.71E+04	1.82E-05	7.57E-09	7.47E-07	3.84E-05	3.36E-06	6.30E-06	1.99E-06	0.00E+00	9.40E-08	3.13E-10	2.20E-21	6.84E-18	6.10E-29	3.73E-22	1.57E-35	9.21E-26	2.76E-28	4.08E-32	2.07E-21	2.83E-05	1.59E-35	5.29E-12	9.64E-13	3.46E-17	1.42E-26	3.07E-42	6.25E-36	6.45E-31	0.00E+00	2.63E-18	4.75E-07	1.01E-05	2.02E-22	1.53E-22	3.55E-06	3.00E-06	8.34E-19
7.29E-09	900	4.08E+18	0.00E+00	1.83E-05	4.85E+05	1.09E-09	3.53E-16	3.08E+05	1.45E-04	1.29E+05	7.59E-05	7.71E+04	1.85E-05	7.65E-09	7.57E-07	3.89E-05	3.40E-06	6.38E-06	2.02E-06	0.00E+00	9.53E-08	3.17E-10	2.25E-21	6.93E-18	6.26E-29	3.82E-22	1.63E-35	9.33E-26	2.84E-28	4.13E-32	2.09E-21	2.86E-05	1.64E-35	5.36E-12	9.76E-13	3.50E-17	1.44E-26	3.15E-42	6.41E-36	6.62E-31	0.00E+00	2.70E-18	4.81E-07	1.02E-05	2.05E-22	1.55E-22	3.59E-06	3.04E-06	8.56E-19
7.30E-09	900	4.08E+18	0.00E+00	1.85E-05	4.85E+05	1.09E-09	3.55E-16	3.08E+05	1.47E-04	1.29E+05	7.69E-05	7.71E+04	1.87E-05	7.72E-09	7.67E-07	3.94E-05	3.45E-06	6.47E-06	2.04E-06	0.00E+00	9.65E-08	3.21E-10	2.30E-21	7.02E-18	6.43E-29	3.92E-22	1.69E-35	9.45E-26	2.91E-28	4.19E-32	2.12E-21	2.90E-05	1.70E-35	5.43E-12	9.89E-13	3.55E-17	1.46E-26	3.23E-42	6.58E-36	6.79E-31	0.00E+00	2.77E-18	4.87E-07	1.04E-05	2.08E-22	1.57E-22	3.64E-06	3.08E-06	8.78E-19
7.31E-09	900	4.08E+18	0.00E+00	1.88E-05	4.85E+05	1.09E-09	3.58E-16	3.08E+05	1.49E-04	1.29E+05	7.79E-05	7.71E+04	1.90E-05	7.80E-09	7.77E-07	3.99E-05	3.49E-06	6.55E-06	2.07E-06	0.00E+00	9.77E-08	3.25E-10	2.36E-21	7.11E-18	6.59E-29	4.03E-22	1.74E-35	9.58E-26	2.99E-28	4.25E-32	2.15E-21	2.94E-05	1.76E-35	5.50E-12	1.00E-12	3.59E-17	1.48E-26	3.32E-42	6.75E-36	6.97E-31	0.00E+00	2.84E-18	4.94E-07	1.05E-05	2.10E-22	1.59E-22	3.69E-06	3.12E-06	9.01E-19
7.32E-09	900	4.08E+18	0.00E+00	1.90E-05	4.85E+05	1.09E-09	3.60E-16	3.08E+05	1.51E-04	1.29E+05	7.89E-05	7.71E+04	1.92E-05	7.88E-09	7.87E-07	4.05E-05	3.54E-06	6.64E-06	2.10E-06	0.00E+00	9.90E-08	3.29E-10	2.41E-21	7.20E-18	6.77E-29	4.13E-22	1.81E-35	9.70E-26	3.07E-28	4.31E-32	2.18E-21	2.98E-05	1.82E-35	5.57E-12	1.01E-12	3.64E-17	1.50E-26	3.41E-42	6.93E-36	7.15E-31	0.00E+00	2.91E-18	5.00E-07	1.06E-05	2.13E-22	1.61E-22	3.74E-06	3.16E-06	9.25E-19
7.33E-09	900	4.08E+18	0.00E+00	1.93E-05	4.85E+05	1.09E-09	3.62E-16	3.08E+05	1.53E-04	1.29E+05	7.99E-05	7.71E+04	1.95E-05	7.96E-09	7.97E-07	4.10E-05	3.58E-06	6.72E-06	2.12E-06	0.00E+00	1.00E-07	3.33E-10	2.47E-21	7.30E-18	6.94E-29	4.24E-22	1.87E-35	9.83E-26	3.15E-28	4.37E-32	2.21E-21	3.01E-05	1.88E-35	5.64E-12	1.03E-12	3.69E-17	1.52E-26	3.50E-42	7.11E-36	7.34E-31	0.00E+00	2.99E-18	5.07E-07	1.08E-05	2.16E-22	1.63E-22	3.78E-06	3.20E-06	9.49E-19
7.34E-09	900	4.08E+18	0.00E+00	1.95E-05	4.85E+05	1.09E-09	3.65E-16	3.08E+05	1.55E-04	1.29E+05	8.09E-05	7.71E+04	1.97E-05	8.04E-09	8.07E-07	4.15E-05	3.63E-06	6.81E-06	2.15E-06	0.00E+00	1.02E-07	3.38E-10	2.52E-21	7.39E-18	7.13E-29	4.35E-22	1.93E-35	9.96E-26	3.23E-28	4.43E-32	2.24E-21	3.05E-05	1.95E-35	5.72E-12	1.04E-12	3.74E-17	1.54E-26	3.59E-42	7.30E-36	7.53E-31	0.00E+00	3.07E-18	5.13E-07	1.09E-05	2.19E-22	1.65E-22	3.83E-06	3.25E-06	9.74E-19
7.35E-09	900	4.08E+18	0.00E+00	1.98E-05	4.85E+05	1.09E-09	3.67E-16	3.08E+05	1.57E-04	1.29E+05	8.20E-05	7.71E+04	2.00E-05	8.12E-09	8.18E-07	4.21E-05	3.68E-06	6.90E-06	2.18E-06	0.00E+00	1.03E-07	3.42E-10	2.58E-21	7.49E-18	7.31E-29	4.46E-22	2.00E-35	1.01E-25	3.31E-28	4.49E-32	2.26E-21	3.09E-05	2.02E-35	5.79E-12	1.06E-12	3.78E-17	1.56E-26	3.68E-42	7.49E-36	7.73E-31	0.00E+00	3.15E-18	5.20E-07	1.10E-05	2.21E-22	1.67E-22	3.88E-06	3.29E-06	9.99E-19
7.36E-09	900	4.08E+18	0.00E+00	2.00E-05	4.85E+05	1.09E-09	3.70E-16	3.08E+05	1.59E-04	1.29E+05	8.31E-05	7.71E+04	2.02E-05	8.20E-09	8.29E-07	4.26E-05	3.72E-06	6.99E-06	2.21E-06	0.00E+00	1.04E-07	3.47E-10	2.64E-21	7.59E-18	7.50E-29	4.58E-22	2.07E-35	1.02E-25	3.40E-28	4.56E-32	2.29E-21	3.13E-05	2.09E-35	5.87E-12	1.07E-12	3.83E-17	1.58E-26	3.78E-42	7.69E-36	7.94E-31	0.00E+00	3.23E-18	5.27E-07	1.12E-05	2.24E-22	1.70E-22	3.93E-06	3.33E-06	1.03E-18
7.37E-09	900	4.08E+18	0.00E+00	2.03E-05	4.85E+05	1.09E-09	3.73E-16	3.08E+05	1.61E-04	1.29E+05	8.41E-05	7.71E+04	2.05E-05	8.28E-09	8.39E-07	4.32E-05	3.77E-06	7.08E-06	2.24E-06	0.00E+00	1.06E-07	3.51E-10	2.70E-21	7.69E-18	7.70E-29	4.70E-22	2.14E-35	1.03E-25	3.49E-28	4.62E-32	2.32E-21	3.17E-05	2.16E-35	5.94E-12	1.08E-12	3.88E-17	1.60E-26	3.88E-42	7.89E-36	8.14E-31	0.00E+00	3.32E-18	5.33E-07	1.13E-05	2.27E-22	1.72E-22	3.98E-06	3.37E-06	1.05E-18
7.38E-09	900	4.08E+18	0.00E+00	2.05E-05	4.85E+05	1.09E-09	3.75E-16	3.08E+05	1.63E-04	1.29E+05	8.52E-05	7.71E+04	2.08E-05	8.37E-09	8.50E-07	4.37E-05	3.82E-06	7.17E-06	2.27E-06	0.00E+00	1.07E-07	3.56E-10	2.76E-21	7.79E-18	7.90E-29	4.82E-22	2.22E-35	1.05E-25	3.58E-28	4.69E-32	2.35E-21	3.22E-05	2.24E-35	6.02E-12	1.10E-12	3.93E-17	1.62E-26	3.98E-42	8.09E-36	8.36E-31	0.00E+00	3.40E-18	5.40E-07	1.15E-05	2.30E-22	1.74E-22	4.04E-06	3.42E-06	1.08E-18
7.39E-09	900	4.08E+18	0.00E+00	2.08E-05	4.85E+05	1.09E-09	3.78E-16	3.08E+05	1.65E-04	1.29E+05	8.63E-05	7.71E+04	2.10E-05	8.45E-09	8.61E-07	4.43E-05	3.87E-06	7.26E-06	2.30E-06	0.00E+00	1.08E-07	3.60E-10	2.82E-21	7.89E-18	8.11E-29	4.95E-22	2.30E-35	1.06E-25	3.67E-28	4.75E-32	2.39E-21	3.26E-05	2.32E-35	6.10E-12	1.11E-12	3.99E-17	1.64E-26	4.08E-42	8.31E-36	8.58E-31	0.00E+00	3.49E-18	5.47E-07	1.16E-05	2.33E-22	1.76E-22	4.09E-06	3.46E-06	1.11E-18
7.40E-09	900	4.08E+18	0.00E+00	2.11E-05	4.85E+05	1.09E-09	3.80E-16	3.08E+05	1.67E-04	1.29E+05	8.75E-05	7.71E+04	2.13E-05	8.54E-09	8.72E-07	4.49E-05	3.92E-06	7.35E-06	2.33E-06	0.00E+00	1.10E-07	3.65E-10	2.89E-21	7.99E-18	8.32E-29	5.08E-22	2.38E-35	1.08E-25	3.77E-28	4.82E-32	2.42E-21	3.30E-05	2.40E-35	6.18E-12	1.13E-12	4.04E-17	1.66E-26	4.19E-42	8.52E-36	8.80E-31	0.00E+00	3.58E-18	5.54E-07	1.18E-05	2.36E-22	1.79E-22	4.14E-06	3.51E-06	1.14E-18
7.41E-09	900	4.08E+18	0.00E+00	2.14E-05	4.85E+05	1.09E-09	3.83E-16	3.08E+05	1.70E-04	1.29E+05	8.86E-05	7.71E+04	2.16E-05	8.62E-09	8.84E-07	4.54E-05	3.97E-06	7.45E-06	2.36E-06	0.00E+00	1.11E-07	3.70E-10	2.96E-21	8.09E-18	8.54E-29	5.21E-22	2.46E-35	1.09E-25	3.87E-28	4.89E-32	2.45E-21	3.34E-05	2.48E-35	6.26E-12	1.14E-12	4.09E-17	1.68E-26	4.30E-42	8.75E-36	9.03E-31	0.00E+00	3.68E-18	5.62E-07	1.19E-05	2.39E-22	1.81E-22	4.20E-06	3.55E-06	1.17E-18
7.42E-09	900	4.08E+18	0.00E+00	2.16E-05	4.85E+05	1.09E-09	3.86E-16	3.08E+05	1.72E-04	1.29E+05	8.97E-05	7.71E+04	2.19E-05	8.71E-09	8.95E-07	4.60E-05	4.02E-06	7.55E-06	2.39E-06	0.00E+00	1.13E-07	3.75E-10	3.02E-21	8.20E-18	8.76E-29	5.35E-22	2.55E-35	1.10E-25	3.97E-28	4.96E-32	2.48E-21	3.39E-05	2.57E-35	6.34E-12	1.15E-12	4.14E-17	1.70E-26	4.42E-42	8.98E-36	9.27E-31	0.00E+00	3.77E-18	5.69E-07	1.21E-05	2.42E-22	1.83E-22	4.25E-06	3.60E-06	1.20E-18
7.43E-09	900	4.08E+18	0.00E+00	2.19E-05	4.85E+05	1.09E-09	3.88E-16	3.08E+05	1.74E-04	1.29E+05	9.09E-05	7.71E+04	2.21E-05	8.80E-09	9.07E-07	4.66E-05	4.08E-06	7.64E-06	2.42E-06	0.00E+00	1.14E-07	3.79E-10	3.09E-21	8.31E-18	8.99E-29	5.49E-22	2.64E-35	1.12E-25	4.07E-28	5.03E-32	2.51E-21	3.43E-05	2.66E-35	6.42E-12	1.17E-12	4.20E-17	1.73E-26	4.53E-42	9.21E-36	9.51E-31	0.00E+00	3.87E-18	5.76E-07	1.22E-05	2.46E-22	1.86E-22	4.30E-06	3.65E-06	1.23E-18
7.44E-09	900	4.08E+18	0.00E+00	2.22E-05	4.85E+05	1.09E-09	3.91E-16	3.08E+05	1.76E-04	1.29E+05	9.21E-05	7.71E+04	2.24E-05	8.89E-09	9.19E-07	4.72E-05	4.13E-06	7.74E-06	2.45E-06	0.00E+00	1.16E-07	3.84E-10	3.17E-21	8.41E-18	9.23E-29	5.63E-22	2.73E-35	1.13E-25	4.18E-28	5.10E-32	2.55E-21	3.47E-05	2.76E-35	6.51E-12	1.18E-12	4.25E-17	1.75E-26	4.65E-42	9.45E-36	9.76E-31	0.00E+00	3.97E-18	5.84E-07	1.24E-05	2.49E-22	1.88E-22	4.36E-06	3.69E-06	1.26E-18
7.45E-09	900	4.08E+18	0.00E+00	2.25E-05	4.85E+05	1.09E-09	3.94E-16	3.08E+05	1.79E-04	1.29E+05	9.33E-05	7.71E+04	2.27E-05	8.98E-09	9.31E-07	4.78E-05	4.18E-06	7.84E-06	2.48E-06	0.00E+00	1.17E-07	3.89E-10	3.24E-21	8.52E-18	9.47E-29	5.78E-22	2.83E-35	1.15E-25	4.29E-28	5.17E-32	2.58E-21	3.52E-05	2.85E-35	6.59E-12	1.20E-12	4.31E-17	1.77E-26	4.77E-42	9.70E-36	1.00E-30	0.00E+00	4.08E-18	5.91E-07	1.26E-05	2.52E-22	1.90E-22	4.42E-06	3.74E-06	1.29E-18
7.46E-09	900	4.08E+18	0.00E+00	2.28E-05	4.85E+05	1.09E-09	3.97E-16	3.08E+05	1.81E-04	1.29E+05	9.45E-05	7.71E+04	2.30E-05	9.08E-09	9.43E-07	4.85E-05	4.24E-06	7.94E-06	2.51E-06	0.00E+00	1.19E-07	3.94E-10	3.31E-21	8.63E-18	9.72E-29	5.93E-22	2.93E-35	1.16E-25	4.40E-28	5.25E-32	2.61E-21	3.57E-05	2.96E-35	6.68E-12	1.22E-12	4.36E-17	1.80E-26	4.90E-42	9.96E-36	1.03E-30	0.00E+00	4.18E-18	5.99E-07	1.27E-05	2.55E-22	1.93E-22	4.47E-06	3.79E-06	1.33E-18
7.47E-09	900	4.08E+18	0.00E+00	2.31E-05	4.85E+05	1.09E-09	4.00E-16	3.08E+05	1.83E-04	1.29E+05	9.57E-05	7.71E+04	2.33E-05	9.17E-09	9.55E-07	4.91E-05	4.29E-06	8.05E-06	2.55E-06	0.00E+00	1.20E-07	3.99E-10	3.39E-21	8.75E-18	9.97E-29	6.08E-22	3.04E-35	1.18E-25	4.51E-28	5.32E-32	2.65E-21	3.61E-05	3.06E-35	6.76E-12	1.23E-12	4.42E-17	1.82E-26	5.03E-42	1.02E-35	1.05E-30	0.00E+00	4.29E-18	6.07E-07	1.29E-05	2.59E-22	1.95E-22	4.53E-06	3.84E-06	1.36E-18
7.48E-09	900	4.08E+18	0.00E+00	2.34E-05	4.85E+05	1.09E-09	4.02E-16	3.08E+05	1.86E-04	1.29E+05	9.70E-05	7.71E+04	2.36E-05	9.26E-09	9.67E-07	4.97E-05	4.35E-06	8.15E-06	2.58E-06	0.00E+00	1.22E-07	4.05E-10	3.47E-21	8.86E-18	1.02E-28	6.24E-22	3.14E-35	1.19E-25	4.63E-28	5.40E-32	2.68E-21	3.66E-05	3.17E-35	6.85E-12	1.25E-12	4.48E-17	1.84E-26	5.16E-42	1.05E-35	1.08E-30	0.00E+00	4.40E-18	6.15E-07	1.31E-05	2.62E-22	1.98E-22	4.59E-06	3.89E-06	1.40E-18
7.49E-09	900	4.08E+18	0.00E+00	2.37E-05	4.85E+05	1.09E-09	4.05E-16	3.08E+05	1.88E-04	1.29E+05	9.82E-05	7.71E+04	2.39E-05	9.36E-09	9.80E-07	5.04E-05	4.40E-06	8.26E-06	2.61E-06	0.00E+00	1.23E-07	4.10E-10	3.55E-21	8.98E-18	1.05E-28	6.41E-22	3.26E-35	1.21E-25	4.75E-28	5.47E-32	2.72E-21	3.71E-05	3.28E-35	6.94E-12	1.26E-12	4.54E-17	1.87E-26	5.29E-42	1.08E-35	1.11E-30	0.00E+00	4.52E-18	6.23E-07	1.32E-05	2.65E-22	2.00E-22	4.65E-06	3.94E-06	1.43E-18
7.50E-09	900	4.08E+18	0.00E+00	2.40E-05	4.85E+05	1.09E-09	4.08E-16	3.08E+05	1.90E-04	1.29E+05	9.95E-05	7.71E+04	2.42E-05	9.46E-09	9.93E-07	5.10E-05	4.46E-06	8.36E-06	2.65E-06	0.00E+00	1.25E-07	4.15E-10	3.63E-21	9.09E-18	1.08E-28	6.57E-22	3.37E-35	1.22E-25	4.88E-28	5.55E-32	2.75E-21	3.75E-05	3.40E-35	7.03E-12	1.28E-12	4.59E-17	1.89E-26	5.43E-42	1.10E-35	1.14E-30	0.00E+00	4.64E-18	6.31E-07	1.34E-05	2.69E-22	2.03E-22	4.71E-06	3.99E-06	1.47E-18
7.51E-09	900	4.08E+18	0.00E+00	2.43E-05	4.85E+05	1.09E-09	4.11E-16	3.08E+05	1.93E-04	1.29E+05	1.01E-04	7.71E+04	2.45E-05	9.56E-09	1.01E-06	5.17E-05	4.52E-06	8.47E-06	2.68E-06	0.00E+00	1.27E-07	4.21E-10	3.72E-21	9.21E-18	1.11E-28	6.75E-22	3.49E-35	1.24E-25	5.00E-28	5.63E-32	2.79E-21	3.80E-05	3.52E-35	7.12E-12	1.30E-12	4.65E-17	1.92E-26	5.58E-42	1.13E-35	1.17E-30	0.00E+00	4.76E-18	6.39E-07	1.36E-05	2.72E-22	2.06E-22	4.77E-06	4.04E-06	1.51E-18
7.52E-09	900	4.08E+18	0.00E+00	2.46E-05	4.85E+05	1.09E-09	4.14E-16	3.08E+05	1.95E-04	1.29E+05	1.02E-04	7.71E+04	2.49E-05	9.66E-09	1.02E-06	5.24E-05	4.58E-06	8.58E-06	2.71E-06	0.00E+00	1.28E-07	4.26E-10	3.81E-21	9.33E-18	1.13E-28	6.92E-22	3.62E-35	1.26E-25	5.13E-28	5.71E-32	2.83E-21	3.85E-05	3.65E-35	7.21E-12	1.31E-12	4.72E-17	1.94E-26	5.72E-42	1.16E-35	1.20E-30	0.00E+00	4.88E-18	6.47E-07	1.38E-05	2.76E-22	2.08E-22	4.83E-06	4.09E-06	1.55E-18
7.53E-09	900	4.08E+18	0.00E+00	2.49E-05	4.85E+05	1.09E-09	4.17E-16	3.08E+05	1.98E-04	1.29E+05	1.03E-04	7.71E+04	2.52E-05	9.76E-09	1.03E-06	5.30E-05	4.64E-06	8.69E-06	2.75E-06	0.00E+00	1.30E-07	4.32E-10	3.89E-21	9.45E-18	1.16E-28	7.10E-22	3.75E-35	1.27E-25	5.27E-28	5.79E-32	2.86E-21	3.90E-05	3.78E-35	7.31E-12	1.33E-12	4.78E-17	1.97E-26	5.87E-42	1.19E-35	1.23E-30	0.00E+00	5.01E-18	6.56E-07	1.39E-05	2.79E-22	2.11E-22	4.90E-06	4.15E-06	1.59E-18
7.54E-09	900	4.08E+18	0.00E+00	2.53E-05	4.85E+05	1.09E-09	4.20E-16	3.08E+05	2.01E-04	1.29E+05	1.05E-04	7.71E+04	2.55E-05	9.86E-09	1.05E-06	5.37E-05	4.70E-06	8.81E-06	2.79E-06	0.00E+00	1.32E-07	4.37E-10	3.99E-21	9.58E-18	1.19E-28	7.29E-22	3.88E-35	1.29E-25	5.41E-28	5.87E-32	2.90E-21	3.95E-05	3.91E-35	7.40E-12	1.35E-12	4.84E-17	1.99E-26	6.03E-42	1.22E-35	1.26E-30	0.00E+00	5.14E-18	6.64E-07	1.41E-05	2.83E-22	2.14E-22	4.96E-06	4.20E-06	1.63E-18
7.55E-09	900	4.08E+18	0.00E+00	2.56E-05	4.85E+05	1.09E-09	4.23E-16	3.08E+05	2.03E-04	1.29E+05	1.06E-04	7.71E+04	2.58E-05	9.96E-09	1.06E-06	5.44E-05	4.76E-06	8.92E-06	2.82E-06	0.00E+00	1.33E-07	4.43E-10	4.08E-21	9.70E-18	1.23E-28	7.48E-22	4.02E-35	1.31E-25	5.55E-28	5.96E-32	2.94E-21	4.00E-05	4.05E-35	7.50E-12	1.37E-12	4.90E-17	2.02E-26	6.18E-42	1.26E-35	1.30E-30	0.00E+00	5.28E-18	6.73E-07	1.43E-05	2.87E-22	2.17E-22	5.03E-06	4.26E-06	1.67E-18
7.56E-09	900	4.08E+18	0.00E+00	2.59E-05	4.85E+05	1.09E-09	4.27E-16	3.08E+05	2.06E-04	1.29E+05	1.08E-04	7.71E+04	2.62E-05	1.01E-08	1.07E-06	5.51E-05	4.82E-06	9.04E-06	2.86E-06	0.00E+00	1.35E-07	4.49E-10	4.18E-21	9.83E-18	1.26E-28	7.68E-22	4.16E-35	1.32E-25	5.69E-28	6.04E-32	2.98E-21	4.06E-05	4.20E-35	7.59E-12	1.38E-12	4.97E-17	2.05E-26	6.35E-42	1.29E-35	1.33E-30	0.00E+00	5.41E-18	6.82E-07	1.45E-05	2.90E-22	2.19E-22	5.09E-06	4.31E-06	1.72E-18
7.57E-09	900	4.08E+18	0.00E+00	2.63E-05	4.85E+05	1.09E-09	4.30E-16	3.08E+05	2.08E-04	1.29E+05	1.09E-04	7.71E+04	2.65E-05	1.02E-08	1.09E-06	5.59E-05	4.88E-06	9.15E-06	2.90E-06	0.00E+00	1.37E-07	4.55E-10	4.27E-21	9.96E-18	1.29E-28	7.88E-22	4.31E-35	1.34E-25	5.84E-28	6.13E-32	3.02E-21	4.11E-05	4.35E-35	7.69E-12	1.40E-12	5.03E-17	2.07E-26	6.51E-42	1.32E-35	1.37E-30	0.00E+00	5.56E-18	6.90E-07	1.47E-05	2.94E-22	2.22E-22	5.16E-06	4.37E-06	1.76E-18
7.58E-09	900	4.08E+18	0.00E+00	2.66E-05	4.85E+05	1.09E-09	4.33E-16	3.08E+05	2.11E-04	1.29E+05	1.10E-04	7.71E+04	2.69E-05	1.03E-08	1.10E-06	5.66E-05	4.95E-06	9.27E-06	2.93E-06	0.00E+00	1.38E-07	4.60E-10	4.37E-21	1.01E-17	1.32E-28	8.08E-22	4.47E-35	1.36E-25	5.99E-28	6.22E-32	3.06E-21	4.16E-05	4.50E-35	7.79E-12	1.42E-12	5.10E-17	2.10E-26	6.68E-42	1.36E-35	1.40E-30	0.00E+00	5.70E-18	6.99E-07	1.49E-05	2.98E-22	2.25E-22	5.22E-06	4.42E-06	1.81E-18
7.59E-09	900	4.08E+18	0.00E+00	2.69E-05	4.85E+05	1.09E-09	4.36E-16	3.08E+05	2.14E-04	1.29E+05	1.12E-04	7.71E+04	2.72E-05	1.04E-08	1.11E-06	5.73E-05	5.01E-06	9.39E-06	2.97E-06	0.00E+00	1.40E-07	4.66E-10	4.48E-21	1.02E-17	1.36E-28	8.29E-22	4.63E-35	1.38E-25	6.15E-28	6.31E-32	3.10E-21	4.22E-05	4.66E-35	7.89E-12	1.44E-12	5.16E-17	2.13E-26	6.86E-42	1.39E-35	1.44E-30	0.00E+00	5.85E-18	7.08E-07	1.51E-05	3.02E-22	2.28E-22	5.29E-06	4.48E-06	1.86E-18
7.60E-09	900	4.08E+18	0.00E+00	2.73E-05	4.85E+05	1.09E-09	4.39E-16	3.08E+05	2.17E-04	1.29E+05	1.13E-04	7.71E+04	2.76E-05	1.05E-08	1.13E-06	5.81E-05	5.08E-06	9.51E-06	3.01E-06	0.00E+00	1.42E-07	4.72E-10	4.58E-21	1.03E-17	1.40E-28	8.51E-22	4.79E-35	1.39E-25	6.31E-28	6.40E-32	3.14E-21	4.27E-05	4.83E-35	8.00E-12	1.46E-12	5.23E-17	2.15E-26	7.04E-42	1.43E-35	1.48E-30	0.00E+00	6.00E-18	7.18E-07	1.53E-05	3.06E-22	2.31E-22	5.36E-06	4.54E-06	1.90E-18
7.61E-09	900	4.08E+18	0.00E+00	2.76E-05	4.85E+05	1.09E-09	4.43E-16	3.08E+05	2.20E-04	1.29E+05	1.15E-04	7.71E+04	2.79E-05	1.06E-08	1.14E-06	5.88E-05	5.14E-06	9.64E-06	3.05E-06	0.00E+00	1.44E-07	4.79E-10	4.69E-21	1.05E-17	1.43E-28	8.73E-22	4.97E-35	1.41E-25	6.48E-28	6.49E-32	3.18E-21	4.33E-05	5.01E-35	8.10E-12	1.48E-12	5.30E-17	2.18E-26	7.23E-42	1.47E-35	1.52E-30	0.00E+00	6.16E-18	7.27E-07	1.54E-05	3.10E-22	2.34E-22	5.43E-06	4.60E-06	1.95E-18
7.62E-09	900	4.08E+18	0.00E+00	2.80E-05	4.85E+05	1.09E-09	4.46E-16	3.08E+05	2.22E-04	1.29E+05	1.16E-04	7.71E+04	2.83E-05	1.07E-08	1.16E-06	5.96E-05	5.21E-06	9.76E-06	3.09E-06	0.00E+00	1.46E-07	4.85E-10	4.80E-21	1.06E-17	1.47E-28	8.96E-22	5.15E-35	1.43E-25	6.65E-28	6.58E-32	3.22E-21	4.38E-05	5.19E-35	8.21E-12	1.49E-12	5.37E-17	2.21E-26	7.41E-42	1.51E-35	1.55E-30	0.00E+00	6.32E-18	7.36E-07	1.56E-05	3.14E-22	2.37E-22	5.50E-06	4.66E-06	2.01E-18
7.63E-09	900	4.08E+18	0.00E+00	2.84E-05	4.85E+05	1.09E-09	4.49E-16	3.08E+05	2.25E-04	1.29E+05	1.18E-04	7.71E+04	2.87E-05	1.08E-08	1.17E-06	6.03E-05	5.28E-06	9.89E-06	3.13E-06	0.00E+00	1.48E-07	4.91E-10	4.92E-21	1.08E-17	1.51E-28	9.20E-22	5.33E-35	1.45E-25	6.82E-28	6.68E-32	3.26E-21	4.44E-05	5.37E-35	8.31E-12	1.51E-12	5.44E-17	2.24E-26	7.61E-42	1.55E-35	1.60E-30	0.00E+00	6.49E-18	7.46E-07	1.59E-05	3.18E-22	2.40E-22	5.57E-06	4.72E-06	2.06E-18
7.64E-09	900	4.08E+18	0.00E+00	2.87E-05	4.85E+05	1.09E-09	4.53E-16	3.08E+05	2.28E-04	1.29E+05	1.19E-04	7.71E+04	2.90E-05	1.10E-08	1.19E-06	6.11E-05	5.35E-06	1.00E-05	3.17E-06	0.00E+00	1.50E-07	4.98E-10	5.03E-21	1.09E-17	1.55E-28	9.44E-22	5.52E-35	1.47E-25	7.00E-28	6.77E-32	3.30E-21	4.50E-05	5.57E-35	8.42E-12	1.53E-12	5.51E-17	2.27E-26	7.81E-42	1.59E-35	1.64E-30	0.00E+00	6.65E-18	7.56E-07	1.61E-05	3.22E-22	2.43E-22	5.64E-06	4.78E-06	2.11E-18
7.65E-09	900	4.08E+18	0.00E+00	2.91E-05	4.85E+05	1.09E-09	4.56E-16	3.08E+05	2.31E-04	1.29E+05	1.21E-04	7.71E+04	2.94E-05	1.11E-08	1.20E-06	6.19E-05	5.42E-06	1.01E-05	3.21E-06	0.00E+00	1.52E-07	5.04E-10	5.15E-21	1.10E-17	1.59E-28	9.68E-22	5.72E-35	1.49E-25	7.18E-28	6.87E-32	3.35E-21	4.56E-05	5.77E-35	8.53E-12	1.55E-12	5.58E-17	2.30E-26	8.01E-42	1.63E-35	1.68E-30	0.00E+00	6.83E-18	7.66E-07	1.63E-05	3.26E-22	2.46E-22	5.72E-06	4.84E-06	2.17E-18
7.66E-09	900	4.08E+18	0.00E+00	2.95E-05	4.85E+05	1.09E-09	4.60E-16	3.08E+05	2.34E-04	1.29E+05	1.22E-04	7.71E+04	2.98E-05	1.12E-08	1.22E-06	6.27E-05	5.49E-06	1.03E-05	3.25E-06	0.00E+00	1.54E-07	5.11E-10	5.27E-21	1.12E-17	1.63E-28	9.94E-22	5.93E-35	1.51E-25	7.37E-28	6.97E-32	3.39E-21	4.61E-05	5.98E-35	8.64E-12	1.57E-12	5.65E-17	2.33E-26	8.22E-42	1.67E-35	1.72E-30	0.00E+00	7.01E-18	7.75E-07	1.65E-05	3.30E-22	2.50E-22	5.79E-06	4.91E-06	2.22E-18
7.67E-09	900	4.08E+18	0.00E+00	2.99E-05	4.85E+05	1.09E-09	4.63E-16	3.08E+05	2.37E-04	1.29E+05	1.24E-04	7.71E+04	3.02E-05	1.13E-08	1.24E-06	6.35E-05	5.56E-06	1.04E-05	3.29E-06	0.00E+00	1.56E-07	5.17E-10	5.40E-21	1.13E-17	1.67E-28	1.02E-21	6.14E-35	1.53E-25	7.56E-28	7.07E-32	3.44E-21	4.67E-05	6.19E-35	8.75E-12	1.59E-12	5.73E-17	2.36E-26	8.44E-42	1.71E-35	1.77E-30	0.00E+00	7.19E-18	7.86E-07	1.67E-05	3.35E-22	2.53E-22	5.87E-06	4.97E-06	2.28E-18
7.68E-09	900	4.08E+18	0.00E+00	3.03E-05	4.85E+05	1.09E-09	4.67E-16	3.08E+05	2.40E-04	1.29E+05	1.26E-04	7.71E+04	3.06E-05	1.14E-08	1.25E-06	6.44E-05	5.63E-06	1.05E-05	3.34E-06	0.00E+00	1.58E-07	5.24E-10	5.53E-21	1.15E-17	1.72E-28	1.05E-21	6.37E-35	1.55E-25	7.76E-28	7.17E-32	3.48E-21	4.74E-05	6.42E-35	8.87E-12	1.62E-12	5.80E-17	2.39E-26	8.66E-42	1.76E-35	1.82E-30	0.00E+00	7.38E-18	7.96E-07	1.69E-05	3.39E-22	2.56E-22	5.94E-06	5.03E-06	2.34E-18
7.69E-09	900	4.08E+18	0.00E+00	3.06E-05	4.85E+05	1.09E-09	4.71E-16	3.08E+05	2.43E-04	1.29E+05	1.27E-04	7.71E+04	3.10E-05	1.16E-08	1.27E-06	6.52E-05	5.70E-06	1.07E-05	3.38E-06	0.00E+00	1.60E-07	5.31E-10	5.66E-21	1.16E-17	1.76E-28	1.07E-21	6.60E-35	1.57E-25	7.96E-28	7.28E-32	3.53E-21	4.80E-05	6.65E-35	8.98E-12	1.64E-12	5.88E-17	2.42E-26	8.89E-42	1.81E-35	1.86E-30	0.00E+00	7.57E-18	8.06E-07	1.71E-05	3.43E-22	2.60E-22	6.02E-06	5.10E-06	2.40E-18
7.70E-09	900	4.08E+18	0.00E+00	3.10E-05	4.85E+05	1.09E-09	4.74E-16	3.08E+05	2.47E-04	1.29E+05	1.29E-04	7.71E+04	3.14E-05	1.17E-08	1.28E-06	6.61E-05	5.78E-06	1.08E-05	3.42E-06	0.00E+00	1.62E-07	5.38E-10	5.79E-21	1.18E-17	1.81E-28	1.10E-21	6.84E-35	1.59E-25	8.17E-28	7.38E-32	3.57E-21	4.86E-05	6.89E-35	9.10E-12	1.66E-12	5.95E-17	2.45E-26	9.12E-42	1.85E-35	1.91E-30	0.00E+00	7.77E-18	8.17E-07	1.74E-05	3.48E-22	2.63E-22	6.10E-06	5.16E-06	2.47E-18
7.71E-09	900	4.08E+18	0.00E+00	3.14E-05	4.85E+05	1.09E-09	4.78E-16	3.08E+05	2.50E-04	1.29E+05	1.30E-04	7.71E+04	3.18E-05	1.18E-08	1.30E-06	6.69E-05	5.85E-06	1.10E-05	3.47E-06	0.00E+00	1.64E-07	5.45E-10	5.93E-21	1.19E-17	1.85E-28	1.13E-21	7.08E-35	1.61E-25	8.38E-28	7.49E-32	3.62E-21	4.92E-05	7.14E-35	9.22E-12	1.68E-12	6.03E-17	2.49E-26	9.36E-42	1.90E-35	1.96E-30	0.00E+00	7.97E-18	8.27E-07	1.76E-05	3.52E-22	2.66E-22	6.18E-06	5.23E-06	2.53E-18
7.72E-09	900	4.08E+18	0.00E+00	3.19E-05	4.85E+05	1.09E-09	4.82E-16	3.08E+05	2.53E-04	1.29E+05	1.32E-04	7.71E+04	3.22E-05	1.19E-08	1.32E-06	6.78E-05	5.93E-06	1.11E-05	3.51E-06	0.00E+00	1.66E-07	5.52E-10	6.07E-21	1.21E-17	1.90E-28	1.16E-21	7.34E-35	1.63E-25	8.60E-28	7.60E-32	3.67E-21	4.99E-05	7.40E-35	9.34E-12	1.70E-12	6.11E-17	2.52E-26	9.61E-42	1.95E-35	2.01E-30	0.00E+00	8.18E-18	8.38E-07	1.78E-05	3.57E-22	2.70E-22	6.26E-06	5.30E-06	2.60E-18
7.73E-09	900	4.08E+18	0.00E+00	3.23E-05	4.85E+05	1.09E-09	4.85E-16	3.08E+05	2.56E-04	1.29E+05	1.34E-04	7.71E+04	3.26E-05	1.21E-08	1.34E-06	6.87E-05	6.00E-06	1.12E-05	3.56E-06	0.00E+00	1.68E-07	5.59E-10	6.22E-21	1.22E-17	1.95E-28	1.19E-21	7.61E-35	1.65E-25	8.83E-28	7.71E-32	3.71E-21	5.05E-05	7.67E-35	9.46E-12	1.72E-12	6.19E-17	2.55E-26	9.86E-42	2.00E-35	2.07E-30	0.00E+00	8.39E-18	8.49E-07	1.80E-05	3.62E-22	2.73E-22	6.34E-06	5.37E-06	2.66E-18
7.74E-09	900	4.08E+18	0.00E+00	3.27E-05	4.85E+05	1.09E-09	4.89E-16	3.08E+05	2.60E-04	1.29E+05	1.36E-04	7.71E+04	3.30E-05	1.22E-08	1.35E-06	6.96E-05	6.08E-06	1.14E-05	3.61E-06	0.00E+00	1.70E-07	5.66E-10	6.37E-21	1.24E-17	2.00E-28	1.22E-21	7.89E-35	1.67E-25	9.06E-28	7.82E-32	3.76E-21	5.12E-05	7.95E-35	9.58E-12	1.75E-12	6.27E-17	2.59E-26	1.01E-41	2.05E-35	2.12E-30	0.00E+00	8.61E-18	8.60E-07	1.83E-05	3.66E-22	2.77E-22	6.42E-06	5.44E-06	2.73E-18
7.75E-09	900	4.08E+18	0.00E+00	3.31E-05	4.85E+05	1.09E-09	4.93E-16	3.08E+05	2.63E-04	1.29E+05	1.37E-04	7.71E+04	3.35E-05	1.23E-08	1.37E-06	7.05E-05	6.16E-06	1.15E-05	3.65E-06	0.00E+00	1.72E-07	5.73E-10	6.52E-21	1.26E-17	2.06E-28	1.25E-21	8.17E-35	1.69E-25	9.29E-28	7.94E-32	3.81E-21	5.18E-05	8.24E-35	9.71E-12	1.77E-12	6.35E-17	2.62E-26	1.04E-41	2.11E-35	2.18E-30	0.00E+00	8.84E-18	8.71E-07	1.85E-05	3.71E-22	2.80E-22	6.51E-06	5.51E-06	2.81E-18
7.76E-09	900	4.08E+18	0.00E+00	3.35E-05	4.85E+05	1.09E-09	4.97E-16	3.08E+05	2.66E-04	1.29E+05	1.39E-04	7.71E+04	3.39E-05	1.25E-08	1.39E-06	7.14E-05	6.24E-06	1.17E-05	3.70E-06	0.00E+00	1.75E-07	5.81E-10	6.68E-21	1.27E-17	2.11E-28	1.29E-21	8.47E-35	1.71E-25	9.54E-28	8.05E-32	3.86E-21	5.25E-05	8.54E-35	9.83E-12	1.79E-12	6.43E-17	2.65E-26	1.07E-41	2.16E-35	2.23E-30	0.00E+00	9.07E-18	8.82E-07	1.87E-05	3.76E-22	2.84E-22	6.59E-06	5.58E-06	2.88E-18
7.77E-09	900	4.08E+18	0.00E+00	3.40E-05	4.85E+05	1.09E-09	5.01E-16	3.08E+05	2.70E-04	1.29E+05	1.41E-04	7.71E+04	3.43E-05	1.26E-08	1.41E-06	7.23E-05	6.32E-06	1.18E-05	3.75E-06	0.00E+00	1.77E-07	5.88E-10	6.84E-21	1.29E-17	2.16E-28	1.32E-21	8.78E-35	1.74E-25	9.79E-28	8.17E-32	3.91E-21	5.32E-05	8.85E-35	9.96E-12	1.81E-12	6.52E-17	2.69E-26	1.09E-41	2.22E-35	2.29E-30	0.00E+00	9.31E-18	8.94E-07	1.90E-05	3.81E-22	2.88E-22	6.68E-06	5.65E-06	2.95E-18
7.78E-09	900	4.08E+18	0.00E+00	3.44E-05	4.85E+05	1.09E-09	5.05E-16	3.08E+05	2.73E-04	1.29E+05	1.43E-04	7.71E+04	3.48E-05	1.27E-08	1.42E-06	7.32E-05	6.40E-06	1.20E-05	3.80E-06	0.00E+00	1.79E-07	5.96E-10	7.00E-21	1.31E-17	2.22E-28	1.35E-21	9.10E-35	1.76E-25	1.00E-27	8.29E-32	3.96E-21	5.39E-05	9.17E-35	1.01E-11	1.84E-12	6.60E-17	2.72E-26	1.12E-41	2.28E-35	2.35E-30	0.00E+00	9.55E-18	9.05E-07	1.92E-05	3.86E-22	2.91E-22	6.76E-06	5.73E-06	3.03E-18
7.79E-09	900	4.08E+18	0.00E+00	3.49E-05	4.85E+05	1.09E-09	5.09E-16	3.08E+05	2.77E-04	1.29E+05	1.45E-04	7.71E+04	3.52E-05	1.29E-08	1.44E-06	7.42E-05	6.49E-06	1.21E-05	3.85E-06	0.00E+00	1.82E-07	6.04E-10	7.17E-21	1.32E-17	2.28E-28	1.39E-21	9.43E-35	1.78E-25	1.03E-27	8.41E-32	4.02E-21	5.46E-05	9.51E-35	1.02E-11	1.86E-12	6.69E-17	2.76E-26	1.15E-41	2.34E-35	2.41E-30	0.00E+00	9.80E-18	9.17E-07	1.95E-05	3.91E-22	2.95E-22	6.85E-06	5.80E-06	3.11E-18
7.80E-09	900	4.08E+18	0.00E+00	3.53E-05	4.85E+05	1.09E-09	5.13E-16	3.08E+05	2.80E-04	1.29E+05	1.47E-04	7.71E+04	3.57E-05	1.30E-08	1.46E-06	7.51E-05	6.57E-06	1.23E-05	3.90E-06	0.00E+00	1.84E-07	6.12E-10	7.34E-21	1.34E-17	2.34E-28	1.43E-21	9.78E-35	1.80E-25	1.06E-27	8.54E-32	4.07E-21	5.53E-05	9.86E-35	1.04E-11	1.89E-12	6.77E-17	2.79E-26	1.18E-41	2.40E-35	2.48E-30	0.00E+00	1.01E-17	9.29E-07	1.97E-05	3.96E-22	2.99E-22	6.94E-06	5.88E-06	3.19E-18
7.81E-09	900	4.08E+18	0.00E+00	3.58E-05	4.85E+05	1.09E-09	5.17E-16	3.08E+05	2.84E-04	1.29E+05	1.48E-04	7.71E+04	3.62E-05	1.32E-08	1.48E-06	7.61E-05	6.66E-06	1.25E-05	3.95E-06	0.00E+00	1.86E-07	6.20E-10	7.52E-21	1.36E-17	2.40E-28	1.46E-21	1.01E-34	1.83E-25	1.08E-27	8.66E-32	4.12E-21	5.60E-05	1.02E-34	1.05E-11	1.91E-12	6.86E-17	2.83E-26	1.21E-41	2.46E-35	2.54E-30	0.00E+00	1.03E-17	9.41E-07	2.00E-05	4.01E-22	3.03E-22	7.03E-06	5.95E-06	3.27E-18
7.82E-09	900	4.08E+18	0.00E+00	3.62E-05	4.85E+05	1.09E-09	5.22E-16	3.08E+05	2.88E-04	1.29E+05	1.50E-04	7.71E+04	3.66E-05	1.33E-08	1.50E-06	7.71E-05	6.74E-06	1.26E-05	4.00E-06	0.00E+00	1.89E-07	6.28E-10	7.70E-21	1.38E-17	2.46E-28	1.50E-21	1.05E-34	1.85E-25	1.11E-27	8.79E-32	4.17E-21	5.67E-05	1.06E-34	1.06E-11	1.93E-12	6.95E-17	2.87E-26	1.24E-41	2.53E-35	2.61E-30	0.00E+00	1.06E-17	9.53E-07	2.03E-05	4.06E-22	3.07E-22	7.12E-06	6.03E-06	3.36E-18
7.83E-09	900	4.08E+18	0.00E+00	3.67E-05	4.85E+05	1.09E-09	5.26E-16	3.08E+05	2.92E-04	1.29E+05	1.52E-04	7.71E+04	3.71E-05	1.35E-08	1.52E-06	7.81E-05	6.83E-06	1.28E-05	4.05E-06	0.00E+00	1.91E-07	6.36E-10	7.89E-21	1.39E-17	2.53E-28	1.54E-21	1.09E-34	1.88E-25	1.14E-27	8.92E-32	4.23E-21	5.75E-05	1.10E-34	1.08E-11	1.96E-12	7.04E-17	2.91E-26	1.28E-41	2.59E-35	2.68E-30	0.00E+00	1.09E-17	9.66E-07	2.05E-05	4.11E-22	3.11E-22	7.21E-06	6.11E-06	3.45E-18
7.84E-09	900	4.08E+18	0.00E+00	3.72E-05	4.85E+05	1.09E-09	5.30E-16	3.08E+05	2.95E-04	1.29E+05	1.54E-04	7.71E+04	3.76E-05	1.36E-08	1.54E-06	7.91E-05	6.92E-06	1.30E-05	4.10E-06	0.00E+00	1.94E-07	6.44E-10	8.08E-21	1.41E-17	2.59E-28	1.58E-21	1.13E-34	1.90E-25	1.17E-27	9.05E-32	4.28E-21	5.82E-05	1.14E-34	1.09E-11	1.99E-12	7.13E-17	2.94E-26	1.31E-41	2.66E-35	2.75E-30	0.00E+00	1.11E-17	9.78E-07	2.08E-05	4.17E-22	3.15E-22	7.31E-06	6.19E-06	3.54E-18
7.85E-09	900	4.08E+18	0.00E+00	3.77E-05	4.85E+05	1.09E-09	5.34E-16	3.08E+05	2.99E-04	1.29E+05	1.56E-04	7.71E+04	3.81E-05	1.38E-08	1.56E-06	8.02E-05	7.01E-06	1.31E-05	4.16E-06	0.00E+00	1.96E-07	6.52E-10	8.27E-21	1.43E-17	2.66E-28	1.62E-21	1.17E-34	1.92E-25	1.20E-27	9.18E-32	4.34E-21	5.90E-05	1.18E-34	1.10E-11	2.01E-12	7.23E-17	2.98E-26	1.35E-41	2.73E-35	2.82E-30	0.00E+00	1.14E-17	9.91E-07	2.11E-05	4.22E-22	3.19E-22	7.40E-06	6.27E-06	3.63E-18
7.86E-09	900	4.08E+18	0.00E+00	3.82E-05	4.85E+05	1.09E-09	5.39E-16	3.08E+05	3.03E-04	1.29E+05	1.58E-04	7.71E+04	3.86E-05	1.39E-08	1.58E-06	8.12E-05	7.10E-06	1.33E-05	4.21E-06	0.00E+00	1.99E-07	6.61E-10	8.47E-21	1.45E-17	2.73E-28	1.67E-21	1.21E-34	1.95E-25	1.23E-27	9.32E-32	4.40E-21	5.97E-05	1.22E-34	1.12E-11	2.04E-12	7.32E-17	3.02E-26	1.38E-41	2.80E-35	2.89E-30	0.00E+00	1.17E-17	1.00E-06	2.13E-05	4.28E-22	3.23E-22	7.50E-06	6.35E-06	3.73E-18
7.87E-09	900	4.08E+18	0.00E+00	3.87E-05	4.85E+05	1.09E-09	5.43E-16	3.08E+05	3.07E-04	1.29E+05	1.60E-04	7.71E+04	3.91E-05	1.41E-08	1.60E-06	8.22E-05	7.19E-06	1.35E-05	4.26E-06	0.00E+00	2.01E-07	6.70E-10	8.68E-21	1.47E-17	2.80E-28	1.71E-21	1.26E-34	1.98E-25	1.27E-27	9.46E-32	4.45E-21	6.05E-05	1.27E-34	1.13E-11	2.06E-12	7.41E-17	3.06E-26	1.42E-41	2.87E-35	2.97E-30	0.00E+00	1.20E-17	1.02E-06	2.16E-05	4.33E-22	3.27E-22	7.59E-06	6.43E-06	3.82E-18
7.88E-09	900	4.08E+18	0.00E+00	3.92E-05	4.85E+05	1.09E-09	5.48E-16	3.08E+05	3.11E-04	1.29E+05	1.62E-04	7.71E+04	3.96E-05	1.42E-08	1.62E-06	8.33E-05	7.29E-06	1.36E-05	4.32E-06	0.00E+00	2.04E-07	6.78E-10	8.89E-21	1.49E-17	2.88E-28	1.75E-21	1.30E-34	2.00E-25	1.30E-27	9.60E-32	4.51E-21	6.13E-05	1.31E-34	1.15E-11	2.09E-12	7.51E-17	3.10E-26	1.45E-41	2.95E-35	3.05E-30	0.00E+00	1.24E-17	1.03E-06	2.19E-05	4.39E-22	3.32E-22	7.69E-06	6.51E-06	3.92E-18
7.89E-09	900	4.08E+18	0.00E+00	3.97E-05	4.85E+05	1.09E-09	5.52E-16	3.08E+05	3.15E-04	1.29E+05	1.65E-04	7.71E+04	4.01E-05	1.44E-08	1.64E-06	8.44E-05	7.38E-06	1.38E-05	4.38E-06	0.00E+00	2.07E-07	6.87E-10	9.11E-21	1.51E-17	2.95E-28	1.80E-21	1.35E-34	2.03E-25	1.33E-27	9.74E-32	4.57E-21	6.21E-05	1.36E-34	1.16E-11	2.12E-12	7.61E-17	3.14E-26	1.49E-41	3.03E-35	3.13E-30	0.00E+00	1.27E-17	1.04E-06	2.22E-05	4.44E-22	3.36E-22	7.79E-06	6.60E-06	4.03E-18
7.90E-09	900	4.08E+18	0.00E+00	4.02E-05	4.85E+05	1.09E-09	5.57E-16	3.08E+05	3.19E-04	1.29E+05	1.67E-04	7.71E+04	4.06E-05	1.46E-08	1.66E-06	8.55E-05	7.48E-06	1.40E-05	4.43E-06	0.00E+00	2.09E-07	6.96E-10	9.33E-21	1.53E-17	3.03E-28	1.85E-21	1.40E-34	2.05E-25	1.37E-27	9.89E-32	4.63E-21	6.29E-05	1.41E-34	1.18E-11	2.15E-12	7.71E-17	3.18E-26	1.53E-41	3.11E-35	3.21E-30	0.00E+00	1.30E-17	1.06E-06	2.25E-05	4.50E-22	3.40E-22	7.89E-06	6.68E-06	4.13E-18
7.91E-09	900	4.08E+18	0.00E+00	4.07E-05	4.85E+05	1.09E-09	5.62E-16	3.08E+05	3.23E-04	1.29E+05	1.69E-04	7.71E+04	4.11E-05	1.47E-08	1.68E-06	8.66E-05	7.57E-06	1.42E-05	4.49E-06	0.00E+00	2.12E-07	7.05E-10	9.55E-21	1.55E-17	3.11E-28	1.89E-21	1.45E-34	2.08E-25	1.40E-27	1.00E-31	4.69E-21	6.37E-05	1.47E-34	1.19E-11	2.17E-12	7.81E-17	3.22E-26	1.57E-41	3.19E-35	3.29E-30	0.00E+00	1.34E-17	1.07E-06	2.27E-05	4.56E-22	3.45E-22	8.00E-06	6.77E-06	4.24E-18
7.92E-09	900	4.08E+18	0.00E+00	4.12E-05	4.85E+05	1.09E-09	5.66E-16	3.08E+05	3.27E-04	1.29E+05	1.71E-04	7.71E+04	4.17E-05	1.49E-08	1.71E-06	8.77E-05	7.67E-06	1.44E-05	4.55E-06	0.00E+00	2.15E-07	7.14E-10	9.79E-21	1.57E-17	3.19E-28	1.94E-21	1.51E-34	2.11E-25	1.44E-27	1.02E-31	4.75E-21	6.45E-05	1.52E-34	1.21E-11	2.20E-12	7.91E-17	3.27E-26	1.61E-41	3.27E-35	3.38E-30	0.00E+00	1.37E-17	1.08E-06	2.30E-05	4.62E-22	3.49E-22	8.10E-06	6.86E-06	4.35E-18
7.93E-09	900	4.08E+18	0.00E+00	4.18E-05	4.85E+05	1.09E-09	5.71E-16	3.08E+05	3.32E-04	1.29E+05	1.73E-04	7.71E+04	4.22E-05	1.51E-08	1.73E-06	8.89E-05	7.77E-06	1.45E-05	4.61E-06	0.00E+00	2.18E-07	7.23E-10	1.00E-20	1.59E-17	3.27E-28	2.00E-21	1.56E-34	2.13E-25	1.48E-27	1.03E-31	4.82E-21	6.54E-05	1.58E-34	1.22E-11	2.23E-12	8.01E-17	3.31E-26	1.65E-41	3.36E-35	3.47E-30	0.00E+00	1.41E-17	1.10E-06	2.33E-05	4.68E-22	3.54E-22	8.21E-06	6.95E-06	4.46E-18
7.94E-09	900	4.08E+18	0.00E+00	4.23E-05	4.85E+05	1.09E-09	5.76E-16	3.08E+05	3.36E-04	1.29E+05	1.76E-04	7.71E+04	4.28E-05	1.52E-08	1.75E-06	9.00E-05	7.87E-06	1.47E-05	4.67E-06	0.00E+00	2.20E-07	7.33E-10	1.03E-20	1.61E-17	3.36E-28	2.05E-21	1.62E-34	2.16E-25	1.52E-27	1.05E-31	4.88E-21	6.62E-05	1.63E-34	1.24E-11	2.26E-12	8.12E-17	3.35E-26	1.70E-41	3.45E-35	3.56E-30	0.00E+00	1.44E-17	1.11E-06	2.36E-05	4.74E-22	3.58E-22	8.31E-06	7.04E-06	4.58E-18
7.95E-09	900	4.08E+18	0.00E+00	4.29E-05	4.85E+05	1.09E-09	5.81E-16	3.08E+05	3.40E-04	1.29E+05	1.78E-04	7.71E+04	4.33E-05	1.54E-08	1.77E-06	9.12E-05	7.97E-06	1.49E-05	4.73E-06	0.00E+00	2.23E-07	7.42E-10	1.05E-20	1.63E-17	3.45E-28	2.10E-21	1.68E-34	2.19E-25	1.56E-27	1.06E-31	4.94E-21	6.71E-05	1.69E-34	1.26E-11	2.29E-12	8.22E-17	3.40E-26	1.74E-41	3.54E-35	3.65E-30	0.00E+00	1.48E-17	1.13E-06	2.40E-05	4.80E-22	3.63E-22	8.42E-06	7.13E-06	4.70E-18
7.96E-09	900	4.08E+18	0.00E+00	4.34E-05	4.85E+05	1.09E-09	5.86E-16	3.08E+05	3.45E-04	1.29E+05	1.80E-04	7.71E+04	4.39E-05	1.56E-08	1.80E-06	9.24E-05	8.08E-06	1.51E-05	4.79E-06	0.00E+00	2.26E-07	7.52E-10	1.08E-20	1.65E-17	3.54E-28	2.16E-21	1.74E-34	2.22E-25	1.60E-27	1.08E-31	5.01E-21	6.80E-05	1.76E-34	1.27E-11	2.32E-12	8.33E-17	3.44E-26	1.79E-41	3.63E-35	3.74E-30	0.00E+00	1.52E-17	1.14E-06	2.43E-05	4.86E-22	3.68E-22	8.53E-06	7.22E-06	4.82E-18
7.97E-09	900	4.08E+18	0.00E+00	4.40E-05	4.85E+05	1.09E-09	5.91E-16	3.08E+05	3.49E-04	1.29E+05	1.82E-04	7.71E+04	4.44E-05	1.57E-08	1.82E-06	9.36E-05	8.18E-06	1.53E-05	4.85E-06	0.00E+00	2.29E-07	7.62E-10	1.10E-20	1.67E-17	3.63E-28	2.21E-21	1.81E-34	2.25E-25	1.64E-27	1.10E-31	5.07E-21	6.88E-05	1.82E-34	1.29E-11	2.35E-12	8.44E-17	3.49E-26	1.84E-41	3.72E-35	3.84E-30	0.00E+00	1.56E-17	1.16E-06	2.46E-05	4.93E-22	3.72E-22	8.64E-06	7.32E-06	4.95E-18
7.98E-09	900	4.08E+18	0.00E+00	4.46E-05	4.85E+05	1.09E-09	5.96E-16	3.08E+05	3.54E-04	1.29E+05	1.85E-04	7.71E+04	4.50E-05	1.59E-08	1.84E-06	9.48E-05	8.29E-06	1.55E-05	4.91E-06	0.00E+00	2.32E-07	7.72E-10	1.13E-20	1.69E-17	3.72E-28	2.27E-21	1.88E-34	2.28E-25	1.68E-27	1.11E-31	5.14E-21	6.97E-05	1.89E-34	1.31E-11	2.38E-12	8.55E-17	3.53E-26	1.88E-41	3.82E-35	3.94E-30	0.00E+00	1.60E-17	1.17E-06	2.49E-05	4.99E-22	3.77E-22	8.75E-06	7.41E-06	5.08E-18
7.99E-09	900	4.08E+18	0.00E+00	4.51E-05	4.85E+05	1.09E-09	6.01E-16	3.08E+05	3.58E-04	1.29E+05	1.87E-04	7.71E+04	4.56E-05	1.61E-08	1.87E-06	9.60E-05	8.40E-06	1.57E-05	4.98E-06	0.00E+00	2.35E-07	7.82E-10	1.16E-20	1.71E-17	3.82E-28	2.33E-21	1.95E-34	2.31E-25	1.73E-27	1.13E-31	5.21E-21	7.06E-05	1.96E-34	1.32E-11	2.41E-12	8.66E-17	3.58E-26	1.93E-41	3.92E-35	4.05E-30	0.00E+00	1.64E-17	1.19E-06	2.52E-05	5.06E-22	3.82E-22	8.87E-06	7.51E-06	5.21E-18
8.00E-09	900	4.08E+18	0.00E+00	4.57E-05	4.85E+05	1.09E-09	6.06E-16	3.08E+05	3.63E-04	1.29E+05	1.90E-04	7.71E+04	4.62E-05	1.63E-08	1.89E-06	9.73E-05	8.51E-06	1.59E-05	5.04E-06	0.00E+00	2.38E-07	7.92E-10	1.19E-20	1.74E-17	3.92E-28	2.39E-21	2.02E-34	2.34E-25	1.77E-27	1.15E-31	5.27E-21	7.16E-05	2.03E-34	1.34E-11	2.44E-12	8.77E-17	3.62E-26	1.98E-41	4.02E-35	4.15E-30	0.00E+00	1.68E-17	1.20E-06	2.55E-05	5.12E-22	3.87E-22	8.98E-06	7.61E-06	5.35E-18
8.01E-09	900	4.08E+18	0.00E+00	4.63E-05	4.85E+05	1.09E-09	6.12E-16	3.08E+05	3.68E-04	1.29E+05	1.92E-04	7.71E+04	4.68E-05	1.65E-08	1.92E-06	9.85E-05	8.62E-06	1.61E-05	5.11E-06	0.00E+00	2.41E-07	8.02E-10	1.22E-20	1.76E-17	4.02E-28	2.45E-21	2.09E-34	2.37E-25	1.82E-27	1.16E-31	5.34E-21	7.25E-05	2.11E-34	1.36E-11	2.47E-12	8.89E-17	3.67E-26	2.04E-41	4.13E-35	4.26E-30	0.00E+00	1.73E-17	1.22E-06	2.59E-05	5.19E-22	3.92E-22	9.10E-06	7.70E-06	5.49E-18
8.02E-09	900	4.08E+18	0.00E+00	4.69E-05	4.85E+05	1.09E-09	6.17E-16	3.08E+05	3.73E-04	1.29E+05	1.95E-04	7.71E+04	4.74E-05	1.67E-08	1.94E-06	9.98E-05	8.73E-06	1.63E-05	5.17E-06	0.00E+00	2.44E-07	8.13E-10	1.25E-20	1.78E-17	4.13E-28	2.52E-21	2.17E-34	2.40E-25	1.87E-27	1.18E-31	5.41E-21	7.34E-05	2.19E-34	1.38E-11	2.50E-12	9.00E-17	3.72E-26	2.09E-41	4.24E-35	4.37E-30	0.00E+00	1.77E-17	1.23E-06	2.62E-05	5.26E-22	3.97E-22	9.22E-06	7.80E-06	5.63E-18
8.03E-09	900	4.08E+18	0.00E+00	4.75E-05	4.85E+05	1.09E-09	6.22E-16	3.08E+05	3.77E-04	1.29E+05	1.97E-04	7.71E+04	4.80E-05	1.69E-08	1.97E-06	1.01E-04	8.84E-06	1.65E-05	5.24E-06	0.00E+00	2.48E-07	8.23E-10	1.28E-20	1.80E-17	4.24E-28	2.58E-21	2.25E-34	2.43E-25	1.91E-27	1.20E-31	5.48E-21	7.44E-05	2.27E-34	1.39E-11	2.54E-12	9.12E-17	3.77E-26	2.14E-41	4.35E-35	4.49E-30	0.00E+00	1.82E-17	1.25E-06	2.66E-05	5.32E-22	4.02E-22	9.34E-06	7.91E-06	5.78E-18
8.04E-09	900	4.08E+18	0.00E+00	4.81E-05	4.85E+05	1.09E-09	6.28E-16	3.08E+05	3.82E-04	1.29E+05	2.00E-04	7.71E+04	4.86E-05	1.70E-08	1.99E-06	1.02E-04	8.96E-06	1.68E-05	5.31E-06	0.00E+00	2.51E-07	8.34E-10	1.31E-20	1.83E-17	4.35E-28	2.65E-21	2.33E-34	2.46E-25	1.96E-27	1.22E-31	5.56E-21	7.53E-05	2.35E-34	1.41E-11	2.57E-12	9.24E-17	3.82E-26	2.20E-41	4.46E-35	4.60E-30	0.00E+00	1.87E-17	1.27E-06	2.69E-05	5.39E-22	4.08E-22	9.46E-06	8.01E-06	5.93E-18
8.05E-09	900	4.08E+18	0.00E+00	4.88E-05	4.85E+05	1.09E-09	6.34E-16	3.08E+05	3.87E-04	1.29E+05	2.02E-04	7.71E+04	4.93E-05	1.72E-08	2.02E-06	1.04E-04	9.07E-06	1.70E-05	5.38E-06	0.00E+00	2.54E-07	8.45E-10	1.34E-20	1.85E-17	4.46E-28	2.72E-21	2.42E-34	2.49E-25	2.02E-27	1.24E-31	5.63E-21	7.63E-05	2.44E-34	1.43E-11	2.60E-12	9.36E-17	3.87E-26	2.26E-41	4.58E-35	4.73E-30	0.00E+00	1.92E-17	1.28E-06	2.73E-05	5.46E-22	4.13E-22	9.58E-06	8.11E-06	6.08E-18
8.06E-09	900	4.08E+18	0.00E+00	4.94E-05	4.85E+05	1.09E-09	6.39E-16	3.08E+05	3.92E-04	1.29E+05	2.05E-04	7.71E+04	4.99E-05	1.74E-08	2.04E-06	1.05E-04	9.19E-06	1.72E-05	5.45E-06	0.00E+00	2.57E-07	8.56E-10	1.37E-20	1.88E-17	4.58E-28	2.79E-21	2.51E-34	2.52E-25	2.07E-27	1.26E-31	5.70E-21	7.73E-05	2.53E-34	1.45E-11	2.64E-12	9.48E-17	3.92E-26	2.32E-41	4.70E-35	4.85E-30	0.00E+00	1.97E-17	1.30E-06	2.76E-05	5.53E-22	4.18E-22	9.70E-06	8.22E-06	6.24E-18
8.07E-09	900	4.08E+18	0.00E+00	5.00E-05	4.85E+05	1.09E-09	6.45E-16	3.08E+05	3.97E-04	1.29E+05	2.08E-04	7.71E+04	5.06E-05	1.76E-08	2.07E-06	1.06E-04	9.31E-06	1.74E-05	5.52E-06	0.00E+00	2.61E-07	8.67E-10	1.41E-20	1.90E-17	4.70E-28	2.86E-21	2.61E-34	2.56E-25	2.12E-27	1.27E-31	5.78E-21	7.83E-05	2.63E-34	1.47E-11	2.67E-12	9.60E-17	3.97E-26	2.38E-41	4.82E-35	4.98E-30	0.00E+00	2.02E-17	1.32E-06	2.80E-05	5.61E-22	4.24E-22	9.83E-06	8.32E-06	6.41E-18
8.08E-09	900	4.08E+18	0.00E+00	5.07E-05	4.85E+05	1.09E-09	6.51E-16	3.08E+05	4.03E-04	1.29E+05	2.10E-04	7.71E+04	5.12E-05	1.78E-08	2.10E-06	1.08E-04	9.43E-06	1.76E-05	5.59E-06	0.00E+00	2.64E-07	8.78E-10	1.44E-20	1.93E-17	4.82E-28	2.94E-21	2.70E-34	2.59E-25	2.18E-27	1.29E-31	5.85E-21	7.93E-05	2.72E-34	1.49E-11	2.71E-12	9.73E-17	4.02E-26	2.44E-41	4.95E-35	5.11E-30	0.00E+00	2.07E-17	1.33E-06	2.83E-05	5.68E-22	4.29E-22	9.96E-06	8.43E-06	6.57E-18
8.09E-09	900	4.08E+18	0.00E+00	5.13E-05	4.85E+05	1.09E-09	6.56E-16	3.08E+05	4.08E-04	1.29E+05	2.13E-04	7.71E+04	5.19E-05	1.80E-08	2.13E-06	1.09E-04	9.55E-06	1.79E-05	5.66E-06	0.00E+00	2.67E-07	8.89E-10	1.48E-20	1.95E-17	4.95E-28	3.02E-21	2.80E-34	2.62E-25	2.23E-27	1.31E-31	5.93E-21	8.04E-05	2.82E-34	1.51E-11	2.74E-12	9.85E-17	4.07E-26	2.50E-41	5.08E-35	5.24E-30	0.00E+00	2.13E-17	1.35E-06	2.87E-05	5.75E-22	4.35E-22	1.01E-05	8.54E-06	6.74E-18
8.10E-09	900	4.08E+18	0.00E+00	5.20E-05	4.85E+05	1.09E-09	6.62E-16	3.08E+05	4.13E-04	1.29E+05	2.16E-04	7.71E+04	5.26E-05	1.83E-08	2.15E-06	1.11E-04	9.68E-06	1.81E-05	5.74E-06	0.00E+00	2.71E-07	9.01E-10	1.51E-20	1.98E-17	5.07E-28	3.09E-21	2.91E-34	2.66E-25	2.29E-27	1.33E-31	6.00E-21	8.14E-05	2.93E-34	1.52E-11	2.78E-12	9.98E-17	4.13E-26	2.57E-41	5.21E-35	5.38E-30	0.00E+00	2.18E-17	1.37E-06	2.91E-05	5.83E-22	4.40E-22	1.02E-05	8.65E-06	6.92E-18
8.11E-09	900	4.08E+18	0.00E+00	5.27E-05	4.85E+05	1.09E-09	6.68E-16	3.08E+05	4.18E-04	1.29E+05	2.19E-04	7.71E+04	5.32E-05	1.85E-08	2.18E-06	1.12E-04	9.80E-06	1.83E-05	5.81E-06	0.00E+00	2.74E-07	9.13E-10	1.55E-20	2.00E-17	5.21E-28	3.18E-21	3.02E-34	2.69E-25	2.35E-27	1.35E-31	6.08E-21	8.25E-05	3.04E-34	1.54E-11	2.81E-12	1.01E-16	4.18E-26	2.64E-41	5.35E-35	5.52E-30	0.00E+00	2.24E-17	1.39E-06	2.94E-05	5.90E-22	4.46E-22	1.04E-05	8.77E-06	7.10E-18
8.12E-09	900	4.08E+18	0.00E+00	5.34E-05	4.85E+05	1.09E-09	6.74E-16	3.08E+05	4.24E-04	1.29E+05	2.21E-04	7.71E+04	5.39E-05	1.87E-08	2.21E-06	1.14E-04	9.93E-06	1.86E-05	5.89E-06	0.00E+00	2.78E-07	9.24E-10	1.59E-20	2.03E-17	5.34E-28	3.26E-21	3.13E-34	2.73E-25	2.41E-27	1.37E-31	6.16E-21	8.35E-05	3.15E-34	1.56E-11	2.85E-12	1.02E-16	4.23E-26	2.71E-41	5.49E-35	5.66E-30	0.00E+00	2.30E-17	1.40E-06	2.98E-05	5.98E-22	4.52E-22	1.05E-05	8.88E-06	7.29E-18
8.13E-09	900	4.08E+18	0.00E+00	5.41E-05	4.85E+05	1.09E-09	6.80E-16	3.08E+05	4.29E-04	1.29E+05	2.24E-04	7.71E+04	5.46E-05	1.89E-08	2.24E-06	1.15E-04	1.01E-05	1.88E-05	5.96E-06	0.00E+00	2.82E-07	9.36E-10	1.63E-20	2.05E-17	5.48E-28	3.34E-21	3.25E-34	2.76E-25	2.48E-27	1.40E-31	6.24E-21	8.46E-05	3.27E-34	1.58E-11	2.89E-12	1.04E-16	4.29E-26	2.78E-41	5.63E-35	5.81E-30	0.00E+00	2.36E-17	1.42E-06	3.02E-05	6.06E-22	4.58E-22	1.06E-05	8.99E-06	7.48E-18
8.14E-09	900	4.08E+18	0.00E+00	5.48E-05	4.85E+05	1.09E-09	6.87E-16	3.08E+05	4.35E-04	1.29E+05	2.27E-04	7.71E+04	5.53E-05	1.91E-08	2.27E-06	1.17E-04	1.02E-05	1.91E-05	6.04E-06	0.00E+00	2.85E-07	9.49E-10	1.67E-20	2.08E-17	5.63E-28	3.43E-21	3.37E-34	2.80E-25	2.54E-27	1.42E-31	6.32E-21	8.57E-05	3.39E-34	1.61E-11	2.92E-12	1.05E-16	4.35E-26	2.85E-41	5.78E-35	5.96E-30	0.00E+00	2.42E-17	1.44E-06	3.06E-05	6.14E-22	4.64E-22	1.08E-05	9.11E-06	7.67E-18
8.15E-09	900	4.08E+18	0.00E+00	5.55E-05	4.85E+05	1.09E-09	6.93E-16	3.08E+05	4.41E-04	1.29E+05	2.30E-04	7.71E+04	5.61E-05	1.93E-08	2.30E-06	1.18E-04	1.03E-05	1.93E-05	6.12E-06	0.00E+00	2.89E-07	9.61E-10	1.71E-20	2.11E-17	5.77E-28	3.52E-21	3.49E-34	2.84E-25	2.61E-27	1.44E-31	6.41E-21	8.68E-05	3.52E-34	1.63E-11	2.96E-12	1.06E-16	4.40E-26	2.92E-41	5.93E-35	6.12E-30	0.00E+00	2.48E-17	1.46E-06	3.10E-05	6.22E-22	4.70E-22	1.09E-05	9.23E-06	7.87E-18
8.16E-09	900	4.08E+18	0.00E+00	5.62E-05	4.85E+05	1.09E-09	6.99E-16	3.08E+05	4.46E-04	1.29E+05	2.33E-04	7.71E+04	5.68E-05	1.96E-08	2.33E-06	1.20E-04	1.05E-05	1.96E-05	6.20E-06	0.00E+00	2.93E-07	9.73E-10	1.75E-20	2.13E-17	5.92E-28	3.61E-21	3.63E-34	2.87E-25	2.68E-27	1.46E-31	6.49E-21	8.80E-05	3.65E-34	1.65E-11	3.00E-12	1.08E-16	4.46E-26	3.00E-41	6.08E-35	6.28E-30	0.00E+00	2.55E-17	1.48E-06	3.14E-05	6.30E-22	4.76E-22	1.10E-05	9.35E-06	8.08E-18
8.17E-09	900	4.08E+18	0.00E+00	5.69E-05	4.85E+05	1.09E-09	7.06E-16	3.08E+05	4.52E-04	1.29E+05	2.36E-04	7.71E+04	5.75E-05	1.98E-08	2.36E-06	1.21E-04	1.06E-05	1.98E-05	6.28E-06	0.00E+00	2.97E-07	9.86E-10	1.80E-20	2.16E-17	6.08E-28	3.71E-21	3.76E-34	2.91E-25	2.75E-27	1.48E-31	6.58E-21	8.91E-05	3.79E-34	1.67E-11	3.04E-12	1.09E-16	4.52E-26	3.08E-41	6.24E-35	6.44E-30	0.00E+00	2.61E-17	1.50E-06	3.18E-05	6.38E-22	4.82E-22	1.12E-05	9.47E-06	8.29E-18
8.18E-09	900	4.08E+18	0.00E+00	5.77E-05	4.85E+05	1.09E-09	7.12E-16	3.08E+05	4.58E-04	1.29E+05	2.39E-04	7.71E+04	5.83E-05	2.00E-08	2.39E-06	1.23E-04	1.07E-05	2.01E-05	6.36E-06	0.00E+00	3.00E-07	9.99E-10	1.84E-20	2.19E-17	6.24E-28	3.80E-21	3.90E-34	2.95E-25	2.82E-27	1.51E-31	6.66E-21	9.03E-05	3.93E-34	1.69E-11	3.08E-12	1.11E-16	4.58E-26	3.16E-41	6.41E-35	6.61E-30	0.00E+00	2.68E-17	1.52E-06	3.22E-05	6.46E-22	4.88E-22	1.13E-05	9.59E-06	8.51E-18
8.19E-09	900	4.08E+18	0.00E+00	5.84E-05	4.85E+05	1.09E-09	7.19E-16	3.08E+05	4.64E-04	1.29E+05	2.42E-04	7.71E+04	5.90E-05	2.03E-08	2.42E-06	1.24E-04	1.09E-05	2.03E-05	6.44E-06	0.00E+00	3.04E-07	1.01E-09	1.89E-20	2.22E-17	6.40E-28	3.90E-21	4.05E-34	2.99E-25	2.89E-27	1.53E-31	6.75E-21	9.14E-05	4.08E-34	1.71E-11	3.12E-12	1.12E-16	4.64E-26	3.24E-41	6.57E-35	6.78E-30	0.00E+00	2.75E-17	1.54E-06	3.26E-05	6.55E-22	4.95E-22	1.15E-05	9.72E-06	8.73E-18
8.20E-09	900	4.08E+18	0.00E+00	5.92E-05	4.85E+05	1.09E-09	7.26E-16	3.08E+05	4.70E-04	1.29E+05	2.45E-04	7.71E+04	5.98E-05	2.05E-08	2.45E-06	1.26E-04	1.10E-05	2.06E-05	6.53E-06	0.00E+00	3.08E-07	1.03E-09	1.93E-20	2.25E-17	6.57E-28	4.01E-21	4.20E-34	3.02E-25	2.97E-27	1.55E-31	6.84E-21	9.26E-05	4.23E-34	1.73E-11	3.16E-12	1.14E-16	4.70E-26	3.33E-41	6.75E-35	6.96E-30	0.00E+00	2.82E-17	1.56E-06	3.31E-05	6.63E-22	5.01E-22	1.16E-05	9.84E-06	8.96E-18
8.21E-09	900	4.08E+18	0.00E+00	5.99E-05	4.85E+05	1.09E-09	7.32E-16	3.08E+05	4.76E-04	1.29E+05	2.49E-04	7.71E+04	6.06E-05	2.07E-08	2.48E-06	1.28E-04	1.12E-05	2.09E-05	6.61E-06	0.00E+00	3.12E-07	1.04E-09	1.98E-20	2.28E-17	6.74E-28	4.11E-21	4.36E-34	3.06E-25	3.04E-27	1.58E-31	6.93E-21	9.38E-05	4.39E-34	1.76E-11	3.20E-12	1.15E-16	4.76E-26	3.41E-41	6.92E-35	7.14E-30	0.00E+00	2.90E-17	1.58E-06	3.35E-05	6.72E-22	5.08E-22	1.18E-05	9.97E-06	9.19E-18
8.22E-09	900	4.08E+18	0.00E+00	6.07E-05	4.85E+05	1.09E-09	7.39E-16	3.08E+05	4.82E-04	1.29E+05	2.52E-04	7.71E+04	6.14E-05	2.10E-08	2.51E-06	1.29E-04	1.13E-05	2.11E-05	6.70E-06	0.00E+00	3.16E-07	1.05E-09	2.03E-20	2.31E-17	6.92E-28	4.22E-21	4.52E-34	3.10E-25	3.12E-27	1.60E-31	7.02E-21	9.50E-05	4.56E-34	1.78E-11	3.24E-12	1.17E-16	4.82E-26	3.50E-41	7.10E-35	7.33E-30	0.00E+00	2.97E-17	1.60E-06	3.39E-05	6.80E-22	5.14E-22	1.19E-05	1.01E-05	9.43E-18
8.23E-09	900	4.08E+18	0.00E+00	6.15E-05	4.85E+05	1.09E-09	7.46E-16	3.08E+05	4.88E-04	1.29E+05	2.55E-04	7.71E+04	6.22E-05	2.12E-08	2.55E-06	1.31E-04	1.14E-05	2.14E-05	6.78E-06	0.00E+00	3.20E-07	1.07E-09	2.08E-20	2.34E-17	7.10E-28	4.33E-21	4.69E-34	3.14E-25	3.21E-27	1.63E-31	7.11E-21	9.63E-05	4.73E-34	1.80E-11	3.28E-12	1.18E-16	4.88E-26	3.60E-41	7.29E-35	7.52E-30	0.00E+00	3.05E-17	1.62E-06	3.44E-05	6.89E-22	5.21E-22	1.21E-05	1.02E-05	9.68E-18
8.24E-09	900	4.08E+18	0.00E+00	6.23E-05	4.85E+05	1.09E-09	7.53E-16	3.08E+05	4.95E-04	1.29E+05	2.58E-04	7.71E+04	6.30E-05	2.15E-08	2.58E-06	1.33E-04	1.16E-05	2.17E-05	6.87E-06	0.00E+00	3.25E-07	1.08E-09	2.13E-20	2.37E-17	7.28E-28	4.44E-21	4.87E-34	3.19E-25	3.29E-27	1.65E-31	7.20E-21	9.75E-05	4.91E-34	1.83E-11	3.33E-12	1.20E-16	4.95E-26	3.69E-41	7.48E-35	7.72E-30	0.00E+00	3.13E-17	1.64E-06	3.48E-05	6.98E-22	5.28E-22	1.22E-05	1.04E-05	9.93E-18
8.25E-09	900	4.08E+18	0.00E+00	6.31E-05	4.85E+05	1.09E-09	7.60E-16	3.08E+05	5.01E-04	1.29E+05	2.62E-04	7.71E+04	6.38E-05	2.17E-08	2.61E-06	1.34E-04	1.17E-05	2.20E-05	6.96E-06	0.00E+00	3.29E-07	1.09E-09	2.19E-20	2.40E-17	7.47E-28	4.56E-21	5.05E-34	3.23E-25	3.38E-27	1.68E-31	7.29E-21	9.88E-05	5.09E-34	1.85E-11	3.37E-12	1.21E-16	5.01E-26	3.79E-41	7.68E-35	7.92E-30	0.00E+00	3.21E-17	1.66E-06	3.53E-05	7.07E-22	5.34E-22	1.24E-05	1.05E-05	1.02E-17
8.26E-09	900	4.08E+18	0.00E+00	6.39E-05	4.85E+05	1.09E-09	7.68E-16	3.08E+05	5.08E-04	1.29E+05	2.65E-04	7.71E+04	6.46E-05	2.20E-08	2.65E-06	1.36E-04	1.19E-05	2.23E-05	7.05E-06	0.00E+00	3.33E-07	1.11E-09	2.24E-20	2.43E-17	7.67E-28	4.68E-21	5.24E-34	3.27E-25	3.46E-27	1.71E-31	7.39E-21	1.00E-04	5.28E-34	1.87E-11	3.41E-12	1.23E-16	5.08E-26	3.89E-41	7.88E-35	8.13E-30	0.00E+00	3.29E-17	1.68E-06	3.57E-05	7.16E-22	5.41E-22	1.26E-05	1.06E-05	1.05E-17
8.27E-09	900	4.08E+18	0.00E+00	6.48E-05	4.85E+05	1.09E-09	7.75E-16	3.08E+05	5.14E-04	1.29E+05	2.69E-04	7.71E+04	6.54E-05	2.22E-08	2.68E-06	1.38E-04	1.21E-05	2.25E-05	7.14E-06	0.00E+00	3.37E-07	1.12E-09	2.30E-20	2.46E-17	7.87E-28	4.80E-21	5.44E-34	3.31E-25	3.55E-27	1.73E-31	7.49E-21	1.01E-04	5.48E-34	1.90E-11	3.46E-12	1.24E-16	5.14E-26	3.99E-41	8.08E-35	8.34E-30	0.00E+00	3.38E-17	1.70E-06	3.62E-05	7.26E-22	5.48E-22	1.27E-05	1.08E-05	1.07E-17
8.28E-09	900	4.08E+18	0.00E+00	6.56E-05	4.85E+05	1.09E-09	7.82E-16	3.08E+05	5.21E-04	1.29E+05	2.72E-04	7.71E+04	6.63E-05	2.25E-08	2.72E-06	1.40E-04	1.22E-05	2.28E-05	7.24E-06	0.00E+00	3.42E-07	1.14E-09	2.35E-20	2.49E-17	8.08E-28	4.92E-21	5.65E-34	3.35E-25	3.65E-27	1.76E-31	7.58E-21	1.03E-04	5.69E-34	1.92E-11	3.50E-12	1.26E-16	5.21E-26	4.09E-41	8.29E-35	8.56E-30	0.00E+00	3.47E-17	1.73E-06	3.67E-05	7.35E-22	5.56E-22	1.29E-05	1.09E-05	1.10E-17
8.29E-09	900	4.08E+18	0.00E+00	6.65E-05	4.85E+05	1.09E-09	7.90E-16	3.08E+05	5.28E-04	1.29E+05	2.76E-04	7.71E+04	6.72E-05	2.28E-08	2.75E-06	1.41E-04	1.24E-05	2.31E-05	7.33E-06	0.00E+00	3.46E-07	1.15E-09	2.41E-20	2.53E-17	8.29E-28	5.05E-21	5.86E-34	3.40E-25	3.74E-27	1.79E-31	7.68E-21	1.04E-04	5.90E-34	1.95E-11	3.55E-12	1.28E-16	5.28E-26	4.20E-41	8.51E-35	8.78E-30	0.00E+00	3.56E-17	1.75E-06	3.71E-05	7.45E-22	5.63E-22	1.31E-05	1.11E-05	1.13E-17
8.30E-09	900	4.08E+18	0.00E+00	6.73E-05	4.85E+05	1.09E-09	7.98E-16	3.08E+05	5.35E-04	1.29E+05	2.79E-04	7.71E+04	6.80E-05	2.30E-08	2.79E-06	1.43E-04	1.25E-05	2.34E-05	7.43E-06	0.00E+00	3.51E-07	1.17E-09	2.47E-20	2.56E-17	8.50E-28	5.19E-21	6.08E-34	3.44E-25	3.84E-27	1.81E-31	7.78E-21	1.05E-04	6.13E-34	1.97E-11	3.59E-12	1.29E-16	5.35E-26	4.31E-41	8.73E-35	9.01E-30	0.00E+00	3.65E-17	1.77E-06	3.76E-05	7.54E-22	5.70E-22	1.32E-05	1.12E-05	1.16E-17
8.31E-09	900	4.08E+18	0.00E+00	6.82E-05	4.85E+05	1.09E-09	8.05E-16	3.08E+05	5.42E-04	1.29E+05	2.83E-04	7.71E+04	6.89E-05	2.33E-08	2.82E-06	1.45E-04	1.27E-05	2.37E-05	7.52E-06	0.00E+00	3.55E-07	1.18E-09	2.53E-20	2.59E-17	8.73E-28	5.32E-21	6.31E-34	3.49E-25	3.94E-27	1.84E-31	7.88E-21	1.07E-04	6.36E-34	2.00E-11	3.64E-12	1.31E-16	5.42E-26	4.42E-41	8.96E-35	9.25E-30	0.00E+00	3.75E-17	1.79E-06	3.81E-05	7.64E-22	5.77E-22	1.34E-05	1.13E-05	1.19E-17
8.32E-09	900	4.08E+18	0.00E+00	6.91E-05	4.85E+05	1.09E-09	8.13E-16	3.08E+05	5.49E-04	1.29E+05	2.87E-04	7.71E+04	6.98E-05	2.36E-08	2.86E-06	1.47E-04	1.29E-05	2.40E-05	7.62E-06	0.00E+00	3.60E-07	1.20E-09	2.60E-20	2.63E-17	8.96E-28	5.46E-21	6.55E-34	3.53E-25	4.04E-27	1.87E-31	7.99E-21	1.08E-04	6.60E-34	2.03E-11	3.69E-12	1.33E-16	5.49E-26	4.54E-41	9.20E-35	9.49E-30	0.00E+00	3.85E-17	1.82E-06	3.86E-05	7.74E-22	5.85E-22	1.36E-05	1.15E-05	1.22E-17
8.33E-09	900	4.08E+18	0.00E+00	7.00E-05	4.85E+05	1.09E-09	8.21E-16	3.08E+05	5.56E-04	1.29E+05	2.90E-04	7.71E+04	7.07E-05	2.39E-08	2.90E-06	1.49E-04	1.30E-05	2.44E-05	7.72E-06	0.00E+00	3.65E-07	1.21E-09	2.66E-20	2.66E-17	9.19E-28	5.60E-21	6.80E-34	3.58E-25	4.15E-27	1.90E-31	8.09E-21	1.10E-04	6.85E-34	2.05E-11	3.74E-12	1.34E-16	5.56E-26	4.66E-41	9.44E-35	9.74E-30	0.00E+00	3.95E-17	1.84E-06	3.91E-05	7.84E-22	5.93E-22	1.37E-05	1.16E-05	1.25E-17
8.34E-09	900	4.08E+18	0.00E+00	7.09E-05	4.85E+05	1.09E-09	8.29E-16	3.08E+05	5.63E-04	1.29E+05	2.94E-04	7.71E+04	7.16E-05	2.41E-08	2.93E-06	1.51E-04	1.32E-05	2.47E-05	7.82E-06	0.00E+00	3.69E-07	1.23E-09	2.73E-20	2.69E-17	9.43E-28	5.75E-21	7.05E-34	3.62E-25	4.26E-27	1.93E-31	8.20E-21	1.11E-04	7.11E-34	2.08E-11	3.78E-12	1.36E-16	5.63E-26	4.78E-41	9.68E-35	1.00E-29	0.00E+00	4.05E-17	1.86E-06	3.96E-05	7.94E-22	6.00E-22	1.39E-05	1.18E-05	1.29E-17
8.35E-09	900	4.08E+18	0.00E+00	7.18E-05	4.85E+05	1.09E-09	8.37E-16	3.08E+05	5.70E-04	1.29E+05	2.98E-04	7.71E+04	7.26E-05	2.44E-08	2.97E-06	1.53E-04	1.34E-05	2.50E-05	7.92E-06	0.00E+00	3.74E-07	1.24E-09	2.80E-20	2.73E-17	9.68E-28	5.90E-21	7.32E-34	3.67E-25	4.37E-27	1.96E-31	8.30E-21	1.12E-04	7.38E-34	2.11E-11	3.83E-12	1.38E-16	5.71E-26	4.90E-41	9.94E-35	1.03E-29	0.00E+00	4.16E-17	1.89E-06	4.01E-05	8.05E-22	6.08E-22	1.41E-05	1.19E-05	1.32E-17
8.36E-09	900	4.08E+18	0.00E+00	7.27E-05	4.85E+05	1.09E-09	8.45E-16	3.08E+05	5.78E-04	1.29E+05	3.02E-04	7.71E+04	7.35E-05	2.47E-08	3.01E-06	1.55E-04	1.35E-05	2.53E-05	8.02E-06	0.00E+00	3.79E-07	1.26E-09	2.87E-20	2.76E-17	9.93E-28	6.05E-21	7.60E-34	3.72E-25	4.48E-27	1.99E-31	8.41E-21	1.14E-04	7.66E-34	2.13E-11	3.88E-12	1.40E-16	5.78E-26	5.03E-41	1.02E-34	1.05E-29	0.00E+00	4.26E-17	1.91E-06	4.07E-05	8.15E-22	6.16E-22	1.43E-05	1.21E-05	1.35E-17
8.37E-09	900	4.08E+18	0.00E+00	7.37E-05	4.85E+05	1.09E-09	8.54E-16	3.08E+05	5.85E-04	1.29E+05	3.06E-04	7.71E+04	7.45E-05	2.50E-08	3.05E-06	1.57E-04	1.37E-05	2.56E-05	8.13E-06	0.00E+00	3.84E-07	1.28E-09	2.94E-20	2.80E-17	1.02E-27	6.21E-21	7.89E-34	3.77E-25	4.60E-27	2.03E-31	8.52E-21	1.15E-04	7.95E-34	2.16E-11	3.93E-12	1.41E-16	5.85E-26	5.16E-41	1.05E-34	1.08E-29	0.00E+00	4.38E-17	1.94E-06	4.12E-05	8.26E-22	6.24E-22	1.45E-05	1.23E-05	1.39E-17
8.38E-09	900	4.08E+18	0.00E+00	7.46E-05	4.85E+05	1.09E-09	8.62E-16	3.08E+05	5.93E-04	1.29E+05	3.10E-04	7.71E+04	7.54E-05	2.53E-08	3.09E-06	1.59E-04	1.39E-05	2.60E-05	8.23E-06	0.00E+00	3.89E-07	1.29E-09	3.01E-20	2.84E-17	1.05E-27	6.37E-21	8.19E-34	3.82E-25	4.72E-27	2.06E-31	8.63E-21	1.17E-04	8.25E-34	2.19E-11	3.99E-12	1.43E-16	5.93E-26	5.30E-41	1.07E-34	1.11E-29	0.00E+00	4.49E-17	1.96E-06	4.17E-05	8.36E-22	6.32E-22	1.47E-05	1.24E-05	1.43E-17
8.39E-09	900	4.08E+18	0.00E+00	7.56E-05	4.85E+05	1.09E-09	8.71E-16	3.08E+05	6.00E-04	1.29E+05	3.14E-04	7.71E+04	7.64E-05	2.56E-08	3.13E-06	1.61E-04	1.41E-05	2.63E-05	8.34E-06	0.00E+00	3.94E-07	1.31E-09	3.09E-20	2.87E-17	1.07E-27	6.54E-21	8.50E-34	3.87E-25	4.84E-27	2.09E-31	8.74E-21	1.18E-04	8.56E-34	2.22E-11	4.04E-12	1.45E-16	6.01E-26	5.44E-41	1.10E-34	1.14E-29	0.00E+00	4.61E-17	1.99E-06	4.23E-05	8.47E-22	6.40E-22	1.49E-05	1.26E-05	1.46E-17
8.40E-09	900	4.08E+18	0.00E+00	7.66E-05	4.85E+05	1.09E-09	8.79E-16	3.08E+05	6.08E-04	1.29E+05	3.18E-04	7.71E+04	7.74E-05	2.59E-08	3.17E-06	1.63E-04	1.43E-05	2.67E-05	8.45E-06	0.00E+00	3.99E-07	1.33E-09	3.17E-20	2.91E-17	1.10E-27	6.71E-21	8.82E-34	3.92E-25	4.97E-27	2.13E-31	8.86E-21	1.20E-04	8.89E-34	2.25E-11	4.09E-12	1.47E-16	6.09E-26	5.58E-41	1.13E-34	1.17E-29	0.00E+00	4.73E-17	2.01E-06	4.28E-05	8.58E-22	6.49E-22	1.50E-05	1.27E-05	1.50E-17
8.41E-09	900	4.08E+18	0.00E+00	7.76E-05	4.85E+05	1.09E-09	8.88E-16	3.08E+05	6.16E-04	1.29E+05	3.22E-04	7.71E+04	7.84E-05	2.62E-08	3.21E-06	1.65E-04	1.44E-05	2.70E-05	8.56E-06	0.00E+00	4.04E-07	1.34E-09	3.25E-20	2.95E-17	1.13E-27	6.89E-21	9.15E-34	3.97E-25	5.10E-27	2.16E-31	8.97E-21	1.21E-04	9.22E-34	2.27E-11	4.14E-12	1.49E-16	6.17E-26	5.73E-41	1.16E-34	1.20E-29	0.00E+00	4.85E-17	2.04E-06	4.34E-05	8.69E-22	6.57E-22	1.52E-05	1.29E-05	1.54E-17
8.42E-09	900	4.08E+18	0.00E+00	7.86E-05	4.85E+05	1.09E-09	8.97E-16	3.08E+05	6.24E-04	1.29E+05	3.26E-04	7.71E+04	7.94E-05	2.65E-08	3.25E-06	1.67E-04	1.46E-05	2.74E-05	8.67E-06	0.00E+00	4.09E-07	1.36E-09	3.33E-20	2.99E-17	1.16E-27	7.07E-21	9.50E-34	4.02E-25	5.23E-27	2.20E-31	9.09E-21	1.23E-04	9.57E-34	2.30E-11	4.20E-12	1.51E-16	6.25E-26	5.88E-41	1.19E-34	1.23E-29	0.00E+00	4.98E-17	2.07E-06	4.39E-05	8.81E-22	6.66E-22	1.54E-05	1.31E-05	1.58E-17
8.43E-09	900	4.08E+18	0.00E+00	7.96E-05	4.85E+05	1.09E-09	9.06E-16	3.08E+05	6.32E-04	1.29E+05	3.30E-04	7.71E+04	8.05E-05	2.68E-08	3.30E-06	1.69E-04	1.48E-05	2.77E-05	8.78E-06	0.00E+00	4.15E-07	1.38E-09	3.41E-20	3.03E-17	1.19E-27	7.25E-21	9.86E-34	4.07E-25	5.37E-27	2.23E-31	9.21E-21	1.25E-04	9.94E-34	2.33E-11	4.25E-12	1.53E-16	6.33E-26	6.03E-41	1.22E-34	1.26E-29	0.00E+00	5.11E-17	2.09E-06	4.45E-05	8.92E-22	6.74E-22	1.56E-05	1.32E-05	1.62E-17
8.44E-09	900	4.08E+18	0.00E+00	8.06E-05	4.85E+05	1.09E-09	9.15E-16	3.08E+05	6.40E-04	1.29E+05	3.35E-04	7.71E+04	8.15E-05	2.72E-08	3.34E-06	1.72E-04	1.50E-05	2.81E-05	8.90E-06	0.00E+00	4.20E-07	1.40E-09	3.50E-20	3.07E-17	1.22E-27	7.44E-21	1.02E-33	4.12E-25	5.51E-27	2.27E-31	9.33E-21	1.26E-04	1.03E-33	2.36E-11	4.31E-12	1.55E-16	6.41E-26	6.19E-41	1.25E-34	1.29E-29	0.00E+00	5.24E-17	2.12E-06	4.51E-05	9.04E-22	6.83E-22	1.58E-05	1.34E-05	1.66E-17
8.45E-09	900	4.08E+18	0.00E+00	8.17E-05	4.85E+05	1.09E-09	9.25E-16	3.08E+05	6.49E-04	1.29E+05	3.39E-04	7.71E+04	8.26E-05	2.75E-08	3.38E-06	1.74E-04	1.52E-05	2.84E-05	9.01E-06	0.00E+00	4.26E-07	1.42E-09	3.58E-20	3.11E-17	1.25E-27	7.64E-21	1.06E-33	4.18E-25	5.66E-27	2.30E-31	9.45E-21	1.28E-04	1.07E-33	2.40E-11	4.36E-12	1.57E-16	6.49E-26	6.35E-41	1.29E-34	1.33E-29	0.00E+00	5.38E-17	2.15E-06	4.57E-05	9.15E-22	6.92E-22	1.60E-05	1.36E-05	1.71E-17
8.46E-09	900	4.08E+18	0.00E+00	8.28E-05	4.85E+05	1.09E-09	9.34E-16	3.08E+05	6.57E-04	1.29E+05	3.43E-04	7.71E+04	8.36E-05	2.78E-08	3.43E-06	1.76E-04	1.54E-05	2.88E-05	9.13E-06	0.00E+00	4.31E-07	1.43E-09	3.67E-20	3.15E-17	1.29E-27	7.84E-21	1.10E-33	4.23E-25	5.80E-27	2.34E-31	9.57E-21	1.30E-04	1.11E-33	2.43E-11	4.42E-12	1.59E-16	6.58E-26	6.52E-41	1.32E-34	1.36E-29	0.00E+00	5.52E-17	2.18E-06	4.63E-05	9.27E-22	7.01E-22	1.63E-05	1.38E-05	1.75E-17
8.47E-09	900	4.08E+18	0.00E+00	8.38E-05	4.85E+05	1.09E-09	9.44E-16	3.08E+05	6.66E-04	1.29E+05	3.48E-04	7.71E+04	8.47E-05	2.82E-08	3.47E-06	1.78E-04	1.56E-05	2.92E-05	9.25E-06	0.00E+00	4.37E-07	1.45E-09	3.77E-20	3.19E-17	1.32E-27	8.04E-21	1.15E-33	4.29E-25	5.95E-27	2.38E-31	9.70E-21	1.31E-04	1.15E-33	2.46E-11	4.48E-12	1.61E-16	6.66E-26	6.69E-41	1.35E-34	1.40E-29	0.00E+00	5.66E-17	2.20E-06	4.69E-05	9.39E-22	7.10E-22	1.65E-05	1.39E-05	1.80E-17
8.48E-09	900	4.08E+18	0.00E+00	8.49E-05	4.85E+05	1.09E-09	9.53E-16	3.08E+05	6.74E-04	1.29E+05	3.52E-04	7.71E+04	8.58E-05	2.85E-08	3.51E-06	1.81E-04	1.58E-05	2.96E-05	9.37E-06	0.00E+00	4.42E-07	1.47E-09	3.86E-20	3.23E-17	1.35E-27	8.25E-21	1.19E-33	4.34E-25	6.11E-27	2.42E-31	9.83E-21	1.33E-04	1.20E-33	2.49E-11	4.53E-12	1.63E-16	6.75E-26	6.86E-41	1.39E-34	1.43E-29	0.00E+00	5.81E-17	2.23E-06	4.75E-05	9.51E-22	7.19E-22	1.67E-05	1.41E-05	1.84E-17
8.49E-09	900	4.08E+18	0.00E+00	8.60E-05	4.85E+05	1.09E-09	9.63E-16	3.08E+05	6.83E-04	1.29E+05	3.57E-04	7.71E+04	8.69E-05	2.88E-08	3.56E-06	1.83E-04	1.60E-05	2.99E-05	9.49E-06	0.00E+00	4.48E-07	1.49E-09	3.96E-20	3.27E-17	1.39E-27	8.47E-21	1.23E-33	4.40E-25	6.27E-27	2.46E-31	9.95E-21	1.35E-04	1.24E-33	2.52E-11	4.59E-12	1.65E-16	6.84E-26	7.04E-41	1.43E-34	1.47E-29	0.00E+00	5.96E-17	2.26E-06	4.81E-05	9.64E-22	7.28E-22	1.69E-05	1.43E-05	1.89E-17
8.50E-09	900	4.08E+18	0.00E+00	8.71E-05	4.85E+05	1.09E-09	9.73E-16	3.08E+05	6.92E-04	1.29E+05	3.61E-04	7.71E+04	8.81E-05	2.92E-08	3.61E-06	1.85E-04	1.62E-05	3.03E-05	9.61E-06	0.00E+00	4.54E-07	1.51E-09	4.06E-20	3.31E-17	1.43E-27	8.69E-21	1.28E-33	4.46E-25	6.43E-27	2.50E-31	1.01E-20	1.36E-04	1.29E-33	2.55E-11	4.65E-12	1.67E-16	6.93E-26	7.23E-41	1.46E-34	1.51E-29	0.00E+00	6.12E-17	2.29E-06	4.87E-05	9.76E-22	7.38E-22	1.71E-05	1.45E-05	1.94E-17
8.51E-09	900	4.08E+18	0.00E+00	8.83E-05	4.85E+05	1.09E-09	9.83E-16	3.08E+05	7.01E-04	1.29E+05	3.66E-04	7.71E+04	8.92E-05	2.95E-08	3.65E-06	1.88E-04	1.64E-05	3.07E-05	9.74E-06	0.00E+00	4.60E-07	1.53E-09	4.16E-20	3.36E-17	1.46E-27	8.92E-21	1.33E-33	4.51E-25	6.60E-27	2.54E-31	1.02E-20	1.38E-04	1.34E-33	2.59E-11	4.71E-12	1.69E-16	7.02E-26	7.42E-41	1.50E-34	1.55E-29	0.00E+00	6.28E-17	2.32E-06	4.93E-05	9.89E-22	7.47E-22	1.73E-05	1.47E-05	1.99E-17
8.52E-09	900	4.08E+18	0.00E+00	8.94E-05	4.85E+05	1.09E-09	9.93E-16	3.08E+05	7.10E-04	1.29E+05	3.71E-04	7.71E+04	9.04E-05	2.99E-08	3.70E-06	1.90E-04	1.66E-05	3.11E-05	9.86E-06	0.00E+00	4.66E-07	1.55E-09	4.27E-20	3.40E-17	1.50E-27	9.15E-21	1.38E-33	4.57E-25	6.77E-27	2.58E-31	1.03E-20	1.40E-04	1.39E-33	2.62E-11	4.77E-12	1.72E-16	7.11E-26	7.61E-41	1.54E-34	1.59E-29	0.00E+00	6.44E-17	2.35E-06	5.00E-05	1.00E-21	7.57E-22	1.76E-05	1.49E-05	2.05E-17
8.53E-09	900	4.08E+18	0.00E+00	9.06E-05	4.85E+05	1.09E-09	1.00E-15	3.08E+05	7.19E-04	1.29E+05	3.76E-04	7.71E+04	9.15E-05	3.02E-08	3.75E-06	1.93E-04	1.69E-05	3.15E-05	9.99E-06	0.00E+00	4.72E-07	1.57E-09	4.37E-20	3.44E-17	1.54E-27	9.39E-21	1.43E-33	4.63E-25	6.95E-27	2.62E-31	1.05E-20	1.42E-04	1.44E-33	2.66E-11	4.84E-12	1.74E-16	7.20E-26	7.81E-41	1.58E-34	1.63E-29	0.00E+00	6.61E-17	2.38E-06	5.06E-05	1.01E-21	7.67E-22	1.78E-05	1.51E-05	2.10E-17
8.54E-09	900	4.08E+18	0.00E+00	9.18E-05	4.85E+05	1.09E-09	1.01E-15	3.08E+05	7.29E-04	1.29E+05	3.81E-04	7.71E+04	9.27E-05	3.06E-08	3.80E-06	1.95E-04	1.71E-05	3.19E-05	1.01E-05	0.00E+00	4.78E-07	1.59E-09	4.48E-20	3.49E-17	1.58E-27	9.63E-21	1.49E-33	4.69E-25	7.13E-27	2.67E-31	1.06E-20	1.44E-04	1.50E-33	2.69E-11	4.90E-12	1.76E-16	7.30E-26	8.01E-41	1.62E-34	1.68E-29	0.00E+00	6.79E-17	2.41E-06	5.13E-05	1.03E-21	7.77E-22	1.80E-05	1.53E-05	2.15E-17
8.55E-09	900	4.08E+18	0.00E+00	9.29E-05	4.85E+05	1.09E-09	1.02E-15	3.08E+05	7.38E-04	1.29E+05	3.86E-04	7.71E+04	9.39E-05	3.10E-08	3.85E-06	1.98E-04	1.73E-05	3.23E-05	1.03E-05	0.00E+00	4.84E-07	1.61E-09	4.60E-20	3.53E-17	1.62E-27	9.88E-21	1.54E-33	4.75E-25	7.32E-27	2.71E-31	1.08E-20	1.45E-04	1.56E-33	2.72E-11	4.96E-12	1.78E-16	7.39E-26	8.22E-41	1.67E-34	1.72E-29	0.00E+00	6.96E-17	2.44E-06	5.19E-05	1.04E-21	7.87E-22	1.83E-05	1.55E-05	2.21E-17
8.56E-09	900	4.08E+18	0.00E+00	9.41E-05	4.85E+05	1.09E-09	1.04E-15	3.08E+05	7.48E-04	1.29E+05	3.91E-04	7.71E+04	9.51E-05	3.14E-08	3.90E-06	2.00E-04	1.75E-05	3.28E-05	1.04E-05	0.00E+00	4.91E-07	1.63E-09	4.71E-20	3.58E-17	1.66E-27	1.01E-20	1.60E-33	4.82E-25	7.51E-27	2.75E-31	1.09E-20	1.47E-04	1.62E-33	2.76E-11	5.03E-12	1.81E-16	7.49E-26	8.44E-41	1.71E-34	1.76E-29	0.00E+00	7.15E-17	2.48E-06	5.26E-05	1.05E-21	7.97E-22	1.85E-05	1.57E-05	2.27E-17
8.57E-09	900	4.08E+18	0.00E+00	9.54E-05	4.85E+05	1.09E-09	1.05E-15	3.08E+05	7.57E-04	1.29E+05	3.96E-04	7.71E+04	9.64E-05	3.17E-08	3.95E-06	2.03E-04	1.77E-05	3.32E-05	1.05E-05	0.00E+00	4.97E-07	1.65E-09	4.83E-20	3.63E-17	1.71E-27	1.04E-20	1.67E-33	4.88E-25	7.71E-27	2.80E-31	1.10E-20	1.49E-04	1.68E-33	2.80E-11	5.09E-12	1.83E-16	7.59E-26	8.66E-41	1.75E-34	1.81E-29	0.00E+00	7.33E-17	2.51E-06	5.33E-05	1.07E-21	8.08E-22	1.87E-05	1.59E-05	2.33E-17
8.58E-09	900	4.08E+18	0.00E+00	9.66E-05	4.85E+05	1.09E-09	1.06E-15	3.08E+05	7.67E-04	1.29E+05	4.01E-04	7.71E+04	9.76E-05	3.21E-08	4.00E-06	2.06E-04	1.80E-05	3.36E-05	1.07E-05	0.00E+00	5.03E-07	1.67E-09	4.96E-20	3.67E-17	1.75E-27	1.07E-20	1.73E-33	4.94E-25	7.91E-27	2.85E-31	1.12E-20	1.51E-04	1.74E-33	2.83E-11	5.16E-12	1.86E-16	7.68E-26	8.89E-41	1.80E-34	1.86E-29	0.00E+00	7.52E-17	2.54E-06	5.40E-05	1.08E-21	8.18E-22	1.90E-05	1.61E-05	2.39E-17
8.59E-09	900	4.08E+18	0.00E+00	9.79E-05	4.85E+05	1.09E-09	1.07E-15	3.08E+05	7.77E-04	1.29E+05	4.06E-04	7.71E+04	9.89E-05	3.25E-08	4.05E-06	2.08E-04	1.82E-05	3.41E-05	1.08E-05	0.00E+00	5.10E-07	1.70E-09	5.08E-20	3.72E-17	1.80E-27	1.10E-20	1.79E-33	5.01E-25	8.12E-27	2.89E-31	1.13E-20	1.53E-04	1.81E-33	2.87E-11	5.23E-12	1.88E-16	7.78E-26	9.12E-41	1.85E-34	1.91E-29	0.00E+00	7.72E-17	2.57E-06	5.47E-05	1.10E-21	8.29E-22	1.92E-05	1.63E-05	2.45E-17
8.60E-09	900	4.08E+18	0.00E+00	9.91E-05	4.85E+05	1.09E-09	1.08E-15	3.08E+05	7.87E-04	1.29E+05	4.11E-04	7.71E+04	1.00E-04	3.29E-08	4.10E-06	2.11E-04	1.84E-05	3.45E-05	1.09E-05	0.00E+00	5.17E-07	1.72E-09	5.21E-20	3.77E-17	1.84E-27	1.12E-20	1.86E-33	5.07E-25	8.33E-27	2.94E-31	1.15E-20	1.55E-04	1.88E-33	2.91E-11	5.29E-12	1.90E-16	7.89E-26	9.36E-41	1.90E-34	1.96E-29	0.00E+00	7.92E-17	2.61E-06	5.54E-05	1.11E-21	8.39E-22	1.95E-05	1.65E-05	2.51E-17
8.61E-09	900	4.08E+18	0.00E+00	1.00E-04	4.85E+05	1.09E-09	1.09E-15	3.08E+05	7.97E-04	1.29E+05	4.17E-04	7.71E+04	1.01E-04	3.33E-08	4.16E-06	2.14E-04	1.87E-05	3.49E-05	1.11E-05	0.00E+00	5.23E-07	1.74E-09	5.34E-20	3.82E-17	1.89E-27	1.15E-20	1.93E-33	5.14E-25	8.55E-27	2.99E-31	1.16E-20	1.57E-04	1.95E-33	2.94E-11	5.36E-12	1.93E-16	7.99E-26	9.60E-41	1.95E-34	2.01E-29	0.00E+00	8.13E-17	2.64E-06	5.61E-05	1.13E-21	8.50E-22	1.97E-05	1.67E-05	2.58E-17
8.62E-09	900	4.08E+18	0.00E+00	1.02E-04	4.85E+05	1.09E-09	1.10E-15	3.08E+05	8.08E-04	1.29E+05	4.22E-04	7.71E+04	1.03E-04	3.37E-08	4.21E-06	2.16E-04	1.89E-05	3.54E-05	1.12E-05	0.00E+00	5.30E-07	1.76E-09	5.48E-20	3.87E-17	1.94E-27	1.18E-20	2.01E-33	5.20E-25	8.77E-27	3.04E-31	1.18E-20	1.59E-04	2.02E-33	2.98E-11	5.43E-12	1.95E-16	8.09E-26	9.85E-41	2.00E-34	2.06E-29	0.00E+00	8.34E-17	2.68E-06	5.69E-05	1.14E-21	8.61E-22	2.00E-05	1.69E-05	2.65E-17
8.63E-09	900	4.08E+18	0.00E+00	1.03E-04	4.85E+05	1.09E-09	1.12E-15	3.08E+05	8.18E-04	1.29E+05	4.27E-04	7.71E+04	1.04E-04	3.41E-08	4.27E-06	2.19E-04	1.92E-05	3.59E-05	1.14E-05	0.00E+00	5.37E-07	1.79E-09	5.62E-20	3.92E-17	1.99E-27	1.22E-20	2.09E-33	5.27E-25	9.00E-27	3.09E-31	1.19E-20	1.61E-04	2.10E-33	3.02E-11	5.50E-12	1.98E-16	8.20E-26	1.01E-40	2.05E-34	2.11E-29	0.00E+00	8.56E-17	2.71E-06	5.76E-05	1.15E-21	8.73E-22	2.02E-05	1.71E-05	2.72E-17
8.64E-09	900	4.08E+18	0.00E+00	1.04E-04	4.85E+05	1.09E-09	1.13E-15	3.08E+05	8.29E-04	1.29E+05	4.33E-04	7.71E+04	1.05E-04	3.45E-08	4.32E-06	2.22E-04	1.94E-05	3.63E-05	1.15E-05	0.00E+00	5.44E-07	1.81E-09	5.76E-20	3.97E-17	2.05E-27	1.25E-20	2.17E-33	5.34E-25	9.23E-27	3.15E-31	1.21E-20	1.63E-04	2.18E-33	3.06E-11	5.57E-12	2.00E-16	8.31E-26	1.04E-40	2.10E-34	2.17E-29	0.00E+00	8.78E-17	2.75E-06	5.83E-05	1.17E-21	8.84E-22	2.05E-05	1.74E-05	2.79E-17
8.65E-09	900	4.08E+18	0.00E+00	1.06E-04	4.85E+05	1.09E-09	1.14E-15	3.08E+05	8.40E-04	1.29E+05	4.39E-04	7.71E+04	1.07E-04	3.50E-08	4.38E-06	2.25E-04	1.97E-05	3.68E-05	1.17E-05	0.00E+00	5.51E-07	1.83E-09	5.90E-20	4.02E-17	2.10E-27	1.28E-20	2.25E-33	5.41E-25	9.47E-27	3.20E-31	1.22E-20	1.65E-04	2.27E-33	3.10E-11	5.65E-12	2.03E-16	8.41E-26	1.06E-40	2.16E-34	2.23E-29	0.00E+00	9.01E-17	2.78E-06	5.91E-05	1.18E-21	8.95E-22	2.08E-05	1.76E-05	2.86E-17
8.66E-09	900	4.08E+18	0.00E+00	1.07E-04	4.85E+05	1.09E-09	1.15E-15	3.08E+05	8.51E-04	1.29E+05	4.44E-04	7.71E+04	1.08E-04	3.54E-08	4.43E-06	2.28E-04	1.99E-05	3.73E-05	1.18E-05	0.00E+00	5.58E-07	1.86E-09	6.05E-20	4.07E-17	2.15E-27	1.31E-20	2.34E-33	5.48E-25	9.72E-27	3.25E-31	1.24E-20	1.68E-04	2.35E-33	3.14E-11	5.72E-12	2.06E-16	8.52E-26	1.09E-40	2.21E-34	2.28E-29	0.00E+00	9.25E-17	2.82E-06	5.99E-05	1.20E-21	9.07E-22	2.10E-05	1.78E-05	2.94E-17
8.67E-09	900	4.08E+18	0.00E+00	1.09E-04	4.85E+05	1.09E-09	1.16E-15	3.08E+05	8.62E-04	1.29E+05	4.50E-04	7.71E+04	1.10E-04	3.58E-08	4.49E-06	2.31E-04	2.02E-05	3.78E-05	1.20E-05	0.00E+00	5.65E-07	1.88E-09	6.21E-20	4.13E-17	2.21E-27	1.35E-20	2.42E-33	5.55E-25	9.98E-27	3.31E-31	1.26E-20	1.70E-04	2.44E-33	3.18E-11	5.79E-12	2.08E-16	8.63E-26	1.12E-40	2.27E-34	2.34E-29	0.00E+00	9.49E-17	2.85E-06	6.06E-05	1.22E-21	9.19E-22	2.13E-05	1.81E-05	3.01E-17
8.68E-09	900	4.08E+18	0.00E+00	1.10E-04	4.85E+05	1.09E-09	1.18E-15	3.08E+05	8.73E-04	1.29E+05	4.56E-04	7.71E+04	1.11E-04	3.62E-08	4.55E-06	2.34E-04	2.05E-05	3.82E-05	1.21E-05	0.00E+00	5.73E-07	1.90E-09	6.37E-20	4.18E-17	2.27E-27	1.38E-20	2.52E-33	5.62E-25	1.02E-26	3.36E-31	1.27E-20	1.72E-04	2.54E-33	3.22E-11	5.87E-12	2.11E-16	8.75E-26	1.15E-40	2.33E-34	2.41E-29	0.00E+00	9.74E-17	2.89E-06	6.14E-05	1.23E-21	9.31E-22	2.16E-05	1.83E-05	3.09E-17
8.69E-09	900	4.08E+18	0.00E+00	1.11E-04	4.85E+05	1.09E-09	1.19E-15	3.08E+05	8.84E-04	1.29E+05	4.62E-04	7.71E+04	1.13E-04	3.67E-08	4.61E-06	2.37E-04	2.07E-05	3.87E-05	1.23E-05	0.00E+00	5.80E-07	1.93E-09	6.53E-20	4.23E-17	2.33E-27	1.42E-20	2.61E-33	5.70E-25	1.05E-26	3.42E-31	1.29E-20	1.74E-04	2.63E-33	3.26E-11	5.94E-12	2.14E-16	8.86E-26	1.18E-40	2.39E-34	2.47E-29	0.00E+00	9.99E-17	2.93E-06	6.22E-05	1.25E-21	9.43E-22	2.19E-05	1.85E-05	3.17E-17
8.70E-09	900	4.08E+18	0.00E+00	1.13E-04	4.85E+05	1.09E-09	1.20E-15	3.08E+05	8.96E-04	1.29E+05	4.68E-04	7.71E+04	1.14E-04	3.71E-08	4.67E-06	2.40E-04	2.10E-05	3.92E-05	1.24E-05	0.00E+00	5.88E-07	1.95E-09	6.69E-20	4.29E-17	2.39E-27	1.46E-20	2.71E-33	5.77E-25	1.08E-26	3.48E-31	1.31E-20	1.77E-04	2.74E-33	3.31E-11	6.02E-12	2.17E-16	8.98E-26	1.21E-40	2.45E-34	2.53E-29	0.00E+00	1.03E-16	2.97E-06	6.30E-05	1.26E-21	9.55E-22	2.22E-05	1.88E-05	3.25E-17
8.71E-09	900	4.08E+18	0.00E+00	1.14E-04	4.85E+05	1.09E-09	1.22E-15	3.08E+05	9.07E-04	1.29E+05	4.74E-04	7.71E+04	1.15E-04	3.76E-08	4.73E-06	2.43E-04	2.13E-05	3.97E-05	1.26E-05	0.00E+00	5.95E-07	1.98E-09	6.86E-20	4.35E-17	2.45E-27	1.49E-20	2.82E-33	5.84E-25	1.11E-26	3.54E-31	1.32E-20	1.79E-04	2.84E-33	3.35E-11	6.10E-12	2.19E-16	9.09E-26	1.24E-40	2.52E-34	2.60E-29	0.00E+00	1.05E-16	3.00E-06	6.39E-05	1.28E-21	9.67E-22	2.24E-05	1.90E-05	3.34E-17
8.72E-09	900	4.08E+18	0.00E+00	1.16E-04	4.85E+05	1.09E-09	1.23E-15	3.08E+05	9.19E-04	1.29E+05	4.80E-04	7.71E+04	1.17E-04	3.80E-08	4.79E-06	2.46E-04	2.15E-05	4.03E-05	1.28E-05	0.00E+00	6.03E-07	2.01E-09	7.04E-20	4.40E-17	2.51E-27	1.53E-20	2.93E-33	5.92E-25	1.13E-26	3.60E-31	1.34E-20	1.81E-04	2.95E-33	3.39E-11	6.18E-12	2.22E-16	9.21E-26	1.28E-40	2.58E-34	2.67E-29	0.00E+00	1.08E-16	3.04E-06	6.47E-05	1.30E-21	9.80E-22	2.27E-05	1.93E-05	3.43E-17
8.73E-09	900	4.08E+18	0.00E+00	1.17E-04	4.85E+05	1.09E-09	1.24E-15	3.08E+05	9.31E-04	1.29E+05	4.86E-04	7.71E+04	1.18E-04	3.85E-08	4.85E-06	2.49E-04	2.18E-05	4.08E-05	1.29E-05	0.00E+00	6.11E-07	2.03E-09	7.22E-20	4.46E-17	2.58E-27	1.57E-20	3.04E-33	6.00E-25	1.16E-26	3.66E-31	1.36E-20	1.83E-04	3.06E-33	3.44E-11	6.26E-12	2.25E-16	9.33E-26	1.31E-40	2.65E-34	2.74E-29	0.00E+00	1.11E-16	3.08E-06	6.55E-05	1.31E-21	9.93E-22	2.30E-05	1.95E-05	3.52E-17
8.74E-09	900	4.08E+18	0.00E+00	1.19E-04	4.85E+05	1.09E-09	1.26E-15	3.08E+05	9.43E-04	1.29E+05	4.93E-04	7.71E+04	1.20E-04	3.90E-08	4.92E-06	2.53E-04	2.21E-05	4.13E-05	1.31E-05	0.00E+00	6.19E-07	2.06E-09	7.40E-20	4.52E-17	2.65E-27	1.61E-20	3.16E-33	6.08E-25	1.20E-26	3.72E-31	1.38E-20	1.86E-04	3.18E-33	3.48E-11	6.34E-12	2.28E-16	9.45E-26	1.34E-40	2.72E-34	2.81E-29	0.00E+00	1.14E-16	3.12E-06	6.64E-05	1.33E-21	1.01E-21	2.33E-05	1.98E-05	3.61E-17
8.75E-09	900	4.08E+18	0.00E+00	1.20E-04	4.85E+05	1.09E-09	1.27E-15	3.08E+05	9.55E-04	1.29E+05	4.99E-04	7.71E+04	1.22E-04	3.95E-08	4.98E-06	2.56E-04	2.24E-05	4.19E-05	1.33E-05	0.00E+00	6.27E-07	2.08E-09	7.59E-20	4.58E-17	2.72E-27	1.66E-20	3.28E-33	6.15E-25	1.23E-26	3.79E-31	1.39E-20	1.88E-04	3.30E-33	3.53E-11	6.42E-12	2.31E-16	9.58E-26	1.38E-40	2.79E-34	2.88E-29	0.00E+00	1.17E-16	3.16E-06	6.72E-05	1.35E-21	1.02E-21	2.36E-05	2.00E-05	3.70E-17
8.76E-09	900	4.08E+18	0.00E+00	1.22E-04	4.85E+05	1.09E-09	1.29E-15	3.08E+05	9.68E-04	1.29E+05	5.06E-04	7.71E+04	1.23E-04	3.99E-08	5.04E-06	2.59E-04	2.27E-05	4.24E-05	1.34E-05	0.00E+00	6.35E-07	2.11E-09	7.78E-20	4.63E-17	2.79E-27	1.70E-20	3.40E-33	6.23E-25	1.26E-26	3.85E-31	1.41E-20	1.91E-04	3.43E-33	3.57E-11	6.51E-12	2.34E-16	9.70E-26	1.41E-40	2.87E-34	2.96E-29	0.00E+00	1.20E-16	3.20E-06	6.81E-05	1.37E-21	1.03E-21	2.39E-05	2.03E-05	3.80E-17
8.77E-09	900	4.08E+18	0.00E+00	1.23E-04	4.85E+05	1.09E-09	1.30E-15	3.08E+05	9.80E-04	1.29E+05	5.12E-04	7.71E+04	1.25E-04	4.04E-08	5.11E-06	2.63E-04	2.30E-05	4.29E-05	1.36E-05	0.00E+00	6.43E-07	2.14E-09	7.98E-20	4.70E-17	2.86E-27	1.74E-20	3.53E-33	6.31E-25	1.29E-26	3.92E-31	1.43E-20	1.93E-04	3.56E-33	3.62E-11	6.59E-12	2.37E-16	9.83E-26	1.45E-40	2.94E-34	3.03E-29	0.00E+00	1.23E-16	3.25E-06	6.90E-05	1.38E-21	1.05E-21	2.43E-05	2.05E-05	3.90E-17
8.78E-09	900	4.08E+18	0.00E+00	1.25E-04	4.85E+05	1.09E-09	1.32E-15	3.08E+05	9.93E-04	1.29E+05	5.19E-04	7.71E+04	1.26E-04	4.09E-08	5.18E-06	2.66E-04	2.33E-05	4.35E-05	1.38E-05	0.00E+00	6.52E-07	2.17E-09	8.18E-20	4.76E-17	2.94E-27	1.79E-20	3.67E-33	6.40E-25	1.32E-26	3.99E-31	1.45E-20	1.96E-04	3.70E-33	3.67E-11	6.68E-12	2.40E-16	9.95E-26	1.49E-40	3.02E-34	3.11E-29	0.00E+00	1.26E-16	3.29E-06	6.99E-05	1.40E-21	1.06E-21	2.46E-05	2.08E-05	4.00E-17
8.79E-09	900	4.08E+18	0.00E+00	1.27E-04	4.85E+05	1.09E-09	1.33E-15	3.08E+05	1.01E-03	1.29E+05	5.26E-04	7.71E+04	1.28E-04	4.14E-08	5.24E-06	2.70E-04	2.36E-05	4.41E-05	1.40E-05	0.00E+00	6.60E-07	2.19E-09	8.39E-20	4.82E-17	3.01E-27	1.84E-20	3.81E-33	6.48E-25	1.36E-26	4.06E-31	1.47E-20	1.98E-04	3.84E-33	3.71E-11	6.76E-12	2.43E-16	1.01E-25	1.53E-40	3.10E-34	3.20E-29	0.00E+00	1.29E-16	3.33E-06	7.08E-05	1.42E-21	1.07E-21	2.49E-05	2.11E-05	4.11E-17
8.80E-09	900	4.08E+18	0.00E+00	1.28E-04	4.85E+05	1.09E-09	1.35E-15	3.08E+05	1.02E-03	1.29E+05	5.32E-04	7.71E+04	1.30E-04	4.19E-08	5.31E-06	2.73E-04	2.39E-05	4.46E-05	1.42E-05	0.00E+00	6.69E-07	2.22E-09	8.61E-20	4.88E-17	3.09E-27	1.88E-20	3.96E-33	6.56E-25	1.40E-26	4.13E-31	1.49E-20	2.01E-04	3.99E-33	3.76E-11	6.85E-12	2.46E-16	1.02E-25	1.57E-40	3.18E-34	3.28E-29	0.00E+00	1.33E-16	3.37E-06	7.17E-05	1.44E-21	1.09E-21	2.52E-05	2.13E-05	4.21E-17
8.81E-09	900	4.08E+18	0.00E+00	1.30E-04	4.85E+05	1.09E-09	1.36E-15	3.08E+05	1.03E-03	1.29E+05	5.39E-04	7.71E+04	1.31E-04	4.25E-08	5.38E-06	2.77E-04	2.42E-05	4.52E-05	1.43E-05	0.00E+00	6.77E-07	2.25E-09	8.83E-20	4.94E-17	3.17E-27	1.93E-20	4.11E-33	6.65E-25	1.43E-26	4.20E-31	1.51E-20	2.03E-04	4.14E-33	3.81E-11	6.94E-12	2.50E-16	1.03E-25	1.61E-40	3.26E-34	3.36E-29	0.00E+00	1.36E-16	3.42E-06	7.26E-05	1.46E-21	1.10E-21	2.55E-05	2.16E-05	4.32E-17
8.82E-09	900	4.08E+18	0.00E+00	1.32E-04	4.85E+05	1.09E-09	1.38E-15	3.08E+05	1.05E-03	1.29E+05	5.46E-04	7.71E+04	1.33E-04	4.30E-08	5.45E-06	2.80E-04	2.45E-05	4.58E-05	1.45E-05	0.00E+00	6.86E-07	2.28E-09	9.05E-20	5.01E-17	3.26E-27	1.98E-20	4.27E-33	6.74E-25	1.47E-26	4.27E-31	1.53E-20	2.06E-04	4.30E-33	3.86E-11	7.03E-12	2.53E-16	1.05E-25	1.65E-40	3.35E-34	3.45E-29	0.00E+00	1.40E-16	3.46E-06	7.36E-05	1.48E-21	1.11E-21	2.59E-05	2.19E-05	4.44E-17
8.83E-09	900	4.08E+18	0.00E+00	1.33E-04	4.85E+05	1.09E-09	1.39E-15	3.08E+05	1.06E-03	1.29E+05	5.53E-04	7.71E+04	1.35E-04	4.35E-08	5.52E-06	2.84E-04	2.48E-05	4.64E-05	1.47E-05	0.00E+00	6.95E-07	2.31E-09	9.28E-20	5.07E-17	3.34E-27	2.04E-20	4.43E-33	6.82E-25	1.51E-26	4.35E-31	1.55E-20	2.09E-04	4.47E-33	3.91E-11	7.12E-12	2.56E-16	1.06E-25	1.70E-40	3.43E-34	3.54E-29	0.00E+00	1.43E-16	3.51E-06	7.45E-05	1.49E-21	1.13E-21	2.62E-05	2.22E-05	4.55E-17
8.84E-09	900	4.08E+18	0.00E+00	1.35E-04	4.85E+05	1.09E-09	1.41E-15	3.08E+05	1.07E-03	1.29E+05	5.61E-04	7.71E+04	1.37E-04	4.40E-08	5.59E-06	2.87E-04	2.51E-05	4.70E-05	1.49E-05	0.00E+00	7.04E-07	2.34E-09	9.52E-20	5.14E-17	3.43E-27	2.09E-20	4.61E-33	6.91E-25	1.55E-26	4.43E-31	1.57E-20	2.11E-04	4.64E-33	3.96E-11	7.21E-12	2.60E-16	1.08E-25	1.74E-40	3.52E-34	3.64E-29	0.00E+00	1.47E-16	3.55E-06	7.55E-05	1.51E-21	1.14E-21	2.65E-05	2.25E-05	4.67E-17
8.85E-09	900	4.08E+18	0.00E+00	1.37E-04	4.85E+05	1.09E-09	1.42E-15	3.08E+05	1.09E-03	1.29E+05	5.68E-04	7.71E+04	1.38E-04	4.46E-08	5.66E-06	2.91E-04	2.55E-05	4.76E-05	1.51E-05	0.00E+00	7.13E-07	2.37E-09	9.76E-20	5.21E-17	3.52E-27	2.14E-20	4.78E-33	7.00E-25	1.59E-26	4.50E-31	1.59E-20	2.14E-04	4.82E-33	4.01E-11	7.31E-12	2.63E-16	1.09E-25	1.79E-40	3.61E-34	3.73E-29	0.00E+00	1.51E-16	3.60E-06	7.65E-05	1.53E-21	1.16E-21	2.69E-05	2.28E-05	4.79E-17
8.86E-09	900	4.08E+18	0.00E+00	1.39E-04	4.85E+05	1.09E-09	1.44E-15	3.08E+05	1.10E-03	1.29E+05	5.75E-04	7.71E+04	1.40E-04	4.51E-08	5.74E-06	2.95E-04	2.58E-05	4.82E-05	1.53E-05	0.00E+00	7.22E-07	2.40E-09	1.00E-19	5.27E-17	3.61E-27	2.20E-20	4.97E-33	7.09E-25	1.63E-26	4.58E-31	1.61E-20	2.17E-04	5.01E-33	4.06E-11	7.40E-12	2.66E-16	1.10E-25	1.83E-40	3.71E-34	3.83E-29	0.00E+00	1.55E-16	3.65E-06	7.75E-05	1.55E-21	1.17E-21	2.72E-05	2.31E-05	4.92E-17
8.87E-09	900	4.08E+18	0.00E+00	1.40E-04	4.85E+05	1.09E-09	1.46E-15	3.08E+05	1.12E-03	1.29E+05	5.83E-04	7.71E+04	1.42E-04	4.57E-08	5.81E-06	2.99E-04	2.61E-05	4.89E-05	1.55E-05	0.00E+00	7.32E-07	2.43E-09	1.03E-19	5.34E-17	3.70E-27	2.26E-20	5.16E-33	7.19E-25	1.67E-26	4.66E-31	1.63E-20	2.20E-04	5.20E-33	4.12E-11	7.50E-12	2.70E-16	1.12E-25	1.88E-40	3.81E-34	3.93E-29	0.00E+00	1.59E-16	3.69E-06	7.85E-05	1.57E-21	1.19E-21	2.76E-05	2.34E-05	5.05E-17
8.88E-09	900	4.08E+18	0.00E+00	1.42E-04	4.85E+05	1.09E-09	1.47E-15	3.08E+05	1.13E-03	1.29E+05	5.90E-04	7.71E+04	1.44E-04	4.63E-08	5.89E-06	3.03E-04	2.65E-05	4.95E-05	1.57E-05	0.00E+00	7.41E-07	2.46E-09	1.05E-19	5.41E-17	3.80E-27	2.32E-20	5.36E-33	7.28E-25	1.71E-26	4.75E-31	1.65E-20	2.23E-04	5.40E-33	4.17E-11	7.60E-12	2.73E-16	1.13E-25	1.93E-40	3.91E-34	4.03E-29	0.00E+00	1.63E-16	3.74E-06	7.95E-05	1.59E-21	1.20E-21	2.79E-05	2.37E-05	5.18E-17
8.89E-09	900	4.08E+18	0.00E+00	1.44E-04	4.85E+05	1.09E-09	1.49E-15	3.08E+05	1.14E-03	1.29E+05	5.98E-04	7.71E+04	1.46E-04	4.68E-08	5.96E-06	3.07E-04	2.68E-05	5.01E-05	1.59E-05	0.00E+00	7.51E-07	2.50E-09	1.08E-19	5.48E-17	3.90E-27	2.38E-20	5.57E-33	7.37E-25	1.76E-26	4.83E-31	1.67E-20	2.26E-04	5.61E-33	4.23E-11	7.69E-12	2.77E-16	1.15E-25	1.98E-40	4.01E-34	4.14E-29	0.00E+00	1.67E-16	3.79E-06	8.05E-05	1.61E-21	1.22E-21	2.83E-05	2.40E-05	5.31E-17
[truncated: 10,753 more rows]
[truncated: 18 more columns]
