# Supplementary material for: Dataset of numerical assessment on the combined effects of non-thermal plasma and water addition in hydrogen combustion
Source: Data Brief. 2025 Dec 19;64:112405. doi: 10.1016/j.dib.2025.112405 (PMC12813465; doi:10.1016/j.dib.2025.112405)
Supplement: Supplementary file 1 [file mmc1.zip › Research Data/Simulations for DOE/Run22.csv]

Time(s)	T_gas(K)	N_gas(#/cm^3)	AR	E	N2	He	H2O2	H2	H	O2	O	H2O	OH	HO2	O3	O(1D)	O(1S)	O2(a1)	O2(b1)	O2(c)	NO	N2O	NO2	HNO	HNO2	HONO	HONO2	N2H2	H2NN	HNOH	NH3	N	NO3	NH	NNH	NH2	H2NO	N2H4	N2H3	NH2OH	N^+	NH^+	H3^+	N2H^+	He^+	O^+	O2^+	N2^+	NH3^+
1.00E-11	300	3.67E+19	0.00E+00	2.02E-10	5.26E+05	0.00E+00	2.38E-31	3.34E+05	1.51E-10	1.40E+05	7.86E-11	1.09E-19	4.30E-13	5.54E-15	2.29E-12	5.31E-11	5.52E-13	8.19E-12	2.07E-12	0.00E+00	4.42E-15	1.12E-17	1.42E-34	1.77E-34	3.15E-64	1.43E-36	4.74E-56	1.24E-50	1.03E-46	5.08E-58	4.57E-54	3.35E-11	1.90E-54	3.17E-31	4.97E-23	2.63E-44	1.74E-56	5.32E-77	1.65E-74	4.73E-65	0.00E+00	4.58E-31	5.77E-13	2.24E-12	0.00E+00	0.00E+00	4.20E-12	9.11E-12	3.69E-33
2.00E-11	300	3.67E+19	0.00E+00	2.26E-10	5.26E+05	0.00E+00	8.15E-30	3.34E+05	3.25E-10	1.40E+05	1.64E-10	8.96E-19	1.78E-12	2.33E-14	9.42E-12	1.12E-10	1.80E-12	1.73E-11	4.47E-12	0.00E+00	1.84E-14	4.71E-17	2.41E-33	3.07E-33	2.08E-62	4.79E-35	6.25E-54	2.17E-49	1.79E-45	3.61E-56	3.53E-52	7.09E-11	1.28E-52	1.32E-30	2.07E-22	8.79E-43	1.24E-54	5.21E-76	4.15E-72	1.21E-62	0.00E+00	5.85E-30	1.79E-12	8.46E-12	0.00E+00	0.00E+00	8.88E-12	1.73E-11	1.01E-31
3.00E-11	300	3.67E+19	0.00E+00	2.52E-10	5.26E+05	0.00E+00	6.71E-29	3.34E+05	5.22E-10	1.40E+05	2.57E-10	3.11E-18	4.17E-12	5.50E-14	2.18E-11	1.78E-10	3.82E-12	2.75E-11	7.23E-12	0.00E+00	4.29E-14	1.11E-16	1.30E-32	1.70E-32	2.75E-61	3.87E-34	1.17E-52	1.21E-48	9.95E-45	4.71E-55	5.07E-51	1.13E-10	1.60E-51	3.08E-30	4.87E-22	7.13E-42	1.61E-53	2.06E-75	1.16E-70	3.39E-61	0.00E+00	2.42E-29	3.18E-12	1.81E-11	0.00E+00	0.00E+00	1.41E-11	2.49E-11	6.83E-31
4.00E-11	300	3.67E+19	0.00E+00	2.81E-10	5.26E+05	0.00E+00	3.06E-28	3.34E+05	7.46E-10	1.40E+05	3.58E-10	7.59E-18	7.70E-12	1.03E-13	3.99E-11	2.52E-10	6.67E-12	3.89E-11	1.04E-11	0.00E+00	7.93E-14	2.07E-16	4.40E-32	5.86E-32	1.82E-60	1.74E-33	9.54E-52	4.17E-48	3.44E-44	3.02E-54	3.55E-50	1.59E-10	9.87E-51	5.70E-30	9.01E-22	3.21E-41	1.04E-52	1.03E-74	1.26E-69	3.69E-60	0.00E+00	6.34E-29	4.59E-12	3.09E-11	0.00E+00	0.00E+00	1.99E-11	3.21E-11	2.58E-30
5.00E-11	300	3.67E+19	0.00E+00	3.14E-10	5.26E+05	0.00E+00	1.01E-27	3.34E+05	9.98E-10	1.40E+05	4.69E-10	1.53E-17	1.25E-11	1.68E-13	6.43E-11	3.33E-10	1.05E-11	5.16E-11	1.40E-11	0.00E+00	1.29E-13	3.39E-16	1.15E-31	1.56E-31	8.25E-60	5.66E-33	4.99E-51	1.11E-47	9.18E-44	1.32E-53	1.68E-49	2.11E-10	4.15E-50	9.26E-30	1.47E-21	1.05E-40	4.52E-52	1.88E-74	8.27E-69	2.41E-59	0.00E+00	1.31E-28	5.96E-12	4.67E-11	0.00E+00	0.00E+00	2.64E-11	3.93E-11	7.16E-30
6.00E-11	300	3.67E+19	0.00E+00	3.50E-10	5.26E+05	0.00E+00	2.73E-27	3.34E+05	1.28E-09	1.40E+05	5.91E-10	2.72E-17	1.88E-11	2.54E-13	9.56E-11	4.25E-10	1.53E-11	6.58E-11	1.82E-11	0.00E+00	1.93E-13	5.13E-16	2.56E-31	3.53E-31	2.92E-59	1.50E-32	1.97E-50	2.52E-47	2.08E-43	4.51E-53	6.19E-49	2.69E-10	1.37E-49	1.39E-29	2.20E-21	2.78E-40	1.54E-51	4.89E-74	3.91E-68	1.14E-58	0.00E+00	2.34E-28	7.29E-12	6.55E-11	0.00E+00	0.00E+00	3.37E-11	4.65E-11	1.63E-29
7.00E-11	300	3.67E+19	0.00E+00	3.91E-10	5.26E+05	0.00E+00	6.39E-27	3.34E+05	1.60E-09	1.40E+05	7.25E-10	4.45E-17	2.66E-11	3.62E-13	1.34E-10	5.26E-10	2.12E-11	8.16E-11	2.29E-11	0.00E+00	2.74E-13	7.33E-16	5.10E-31	7.15E-31	8.73E-59	3.48E-32	6.38E-50	5.10E-47	4.21E-43	1.30E-52	1.91E-48	3.34E-10	3.84E-49	1.97E-29	3.12E-21	6.44E-40	4.45E-51	1.26E-73	1.47E-67	4.29E-58	0.00E+00	3.79E-28	8.62E-12	8.72E-11	0.00E+00	0.00E+00	4.18E-11	5.40E-11	3.27E-29
8.00E-11	300	3.67E+19	0.00E+00	4.36E-10	5.26E+05	0.00E+00	1.35E-26	3.34E+05	1.96E-09	1.40E+05	8.73E-10	6.84E-17	3.62E-11	4.95E-13	1.82E-10	6.39E-10	2.85E-11	9.93E-11	2.82E-11	0.00E+00	3.73E-13	1.01E-15	9.38E-31	1.33E-30	2.30E-58	7.27E-32	1.80E-49	9.51E-47	7.85E-43	3.32E-52	5.19E-48	4.06E-10	9.52E-49	2.68E-29	4.25E-21	1.34E-39	1.14E-50	2.95E-73	4.73E-67	1.38E-57	0.00E+00	5.77E-28	9.97E-12	1.12E-10	0.00E+00	0.00E+00	5.08E-11	6.19E-11	5.97E-29
9.00E-11	300	3.67E+19	0.00E+00	4.87E-10	5.26E+05	0.00E+00	2.63E-26	3.34E+05	2.35E-09	1.40E+05	1.04E-09	1.00E-16	4.77E-11	6.57E-13	2.38E-10	7.65E-10	3.71E-11	1.19E-10	3.43E-11	0.00E+00	4.93E-13	1.34E-15	1.62E-30	2.34E-30	5.53E-58	1.40E-31	4.54E-49	1.67E-46	1.38E-42	7.72E-52	1.28E-47	4.87E-10	2.16E-48	3.54E-29	5.60E-21	2.60E-39	2.64E-50	9.04E-73	1.34E-66	3.90E-57	0.00E+00	8.38E-28	1.14E-11	1.40E-10	0.00E+00	0.00E+00	6.09E-11	7.03E-11	1.02E-28
1.00E-10	300	3.67E+19	0.00E+00	5.44E-10	5.26E+05	0.00E+00	4.83E-26	3.34E+05	2.80E-09	1.40E+05	1.22E-09	1.42E-16	6.15E-11	8.51E-13	3.04E-10	9.06E-10	4.72E-11	1.41E-10	4.11E-11	0.00E+00	6.35E-13	1.74E-15	2.67E-30	3.90E-30	1.23E-57	2.55E-31	1.05E-48	2.78E-46	2.29E-42	1.67E-51	2.91E-47	5.77E-10	4.54E-48	4.57E-29	7.21E-21	4.72E-39	5.71E-50	2.77E-72	3.44E-66	1.00E-56	0.00E+00	1.18E-27	1.29E-11	1.72E-10	0.00E+00	0.00E+00	7.22E-11	7.95E-11	1.64E-28
1.10E-10	300	3.67E+19	0.00E+00	6.07E-10	5.26E+05	0.00E+00	8.43E-26	3.34E+05	3.30E-09	1.40E+05	1.42E-09	1.96E-16	7.77E-11	1.08E-12	3.82E-10	1.06E-09	5.91E-11	1.66E-10	4.88E-11	0.00E+00	8.03E-13	2.21E-15	4.24E-30	6.26E-30	2.58E-57	4.42E-31	2.29E-48	4.46E-46	3.68E-42	3.40E-51	6.24E-47	6.77E-10	9.04E-48	5.77E-29	9.10E-21	8.16E-39	1.16E-49	8.16E-72	8.17E-66	2.38E-56	0.00E+00	1.61E-27	1.45E-11	2.08E-10	0.00E+00	0.00E+00	8.48E-11	8.95E-11	2.54E-28
1.20E-10	300	3.67E+19	0.00E+00	6.77E-10	5.26E+05	0.00E+00	1.41E-25	3.34E+05	3.86E-09	1.40E+05	1.64E-09	2.62E-16	9.66E-11	1.35E-12	4.72E-10	1.24E-09	7.29E-11	1.93E-10	5.75E-11	0.00E+00	1.00E-12	2.77E-15	6.52E-30	9.73E-30	5.13E-57	7.36E-31	4.69E-48	6.92E-46	5.71E-42	6.60E-51	1.27E-46	7.89E-10	1.72E-47	7.19E-29	1.13E-20	1.36E-38	2.26E-49	2.25E-71	1.82E-65	5.28E-56	0.00E+00	2.17E-27	1.63E-11	2.48E-10	0.00E+00	0.00E+00	9.88E-11	1.00E-10	3.80E-28
1.30E-10	300	3.67E+19	0.00E+00	7.55E-10	5.26E+05	0.00E+00	2.29E-25	3.34E+05	4.49E-09	1.40E+05	1.88E-09	3.45E-16	1.19E-10	1.66E-12	5.76E-10	1.43E-09	8.88E-11	2.24E-10	6.73E-11	0.00E+00	1.23E-12	3.42E-15	9.76E-30	1.47E-29	9.81E-57	1.18E-30	9.19E-48	1.05E-45	8.64E-42	1.23E-50	2.47E-46	9.14E-10	3.14E-47	8.83E-29	1.39E-20	2.18E-38	4.22E-49	5.85E-71	3.83E-65	1.11E-55	0.00E+00	2.88E-27	1.82E-11	2.94E-10	0.00E+00	0.00E+00	1.14E-10	1.13E-10	5.53E-28
1.40E-10	300	3.67E+19	0.00E+00	8.43E-10	5.26E+05	0.00E+00	3.61E-25	3.34E+05	5.18E-09	1.40E+05	2.15E-09	4.45E-16	1.44E-10	2.03E-12	6.95E-10	1.65E-09	1.07E-10	2.58E-10	7.84E-11	0.00E+00	1.49E-12	4.17E-15	1.43E-29	2.18E-29	1.81E-56	1.85E-30	1.73E-47	2.58E-45	1.28E-41	2.22E-50	4.63E-46	1.05E-09	5.55E-47	1.07E-28	1.68E-20	3.40E-38	7.60E-49	7.43E-65	7.72E-65	2.24E-55	0.00E+00	3.78E-27	2.04E-11	3.44E-10	0.00E+00	0.00E+00	1.32E-10	1.26E-10	7.88E-28
1.50E-10	300	3.67E+19	0.00E+00	9.41E-10	5.26E+05	0.00E+00	5.54E-25	3.34E+05	5.97E-09	1.40E+05	2.46E-09	5.67E-16	1.73E-10	2.45E-12	8.31E-10	1.89E-09	1.28E-10	2.96E-10	9.07E-11	0.00E+00	1.79E-12	5.05E-15	2.06E-29	3.17E-29	3.23E-56	2.82E-30	3.15E-47	6.25E-45	1.85E-41	3.89E-50	8.41E-46	1.21E-09	9.54E-47	1.29E-28	2.02E-20	5.18E-38	1.33E-48	3.05E-64	1.50E-64	4.34E-55	0.00E+00	4.91E-27	2.28E-11	4.00E-10	0.00E+00	0.00E+00	1.51E-10	1.41E-10	1.10E-27
1.60E-10	300	3.67E+19	0.00E+00	1.05E-09	5.26E+05	0.00E+00	8.33E-25	3.34E+05	6.84E-09	1.40E+05	2.79E-09	7.12E-16	2.06E-10	2.93E-12	9.86E-10	2.16E-09	1.52E-10	3.38E-10	1.05E-10	0.00E+00	2.14E-12	6.06E-15	2.91E-29	4.52E-29	5.63E-56	4.22E-30	5.58E-47	1.02E-44	2.64E-41	6.65E-50	1.49E-45	1.38E-09	1.60E-46	1.54E-28	2.41E-20	7.73E-38	2.28E-48	5.68E-64	2.80E-64	8.11E-55	0.00E+00	6.35E-27	2.55E-11	4.64E-10	0.00E+00	0.00E+00	1.73E-10	1.58E-10	1.52E-27
1.70E-10	300	3.67E+19	0.00E+00	1.17E-09	5.26E+05	0.00E+00	1.23E-24	3.34E+05	7.81E-09	1.40E+05	3.17E-09	8.85E-16	2.44E-10	3.48E-12	1.16E-09	2.46E-09	1.79E-10	3.86E-10	1.20E-10	0.00E+00	2.54E-12	7.21E-15	4.07E-29	6.37E-29	9.58E-56	6.19E-30	9.62E-47	1.50E-44	3.71E-41	1.11E-49	2.57E-45	1.58E-09	2.64E-46	1.83E-28	2.85E-20	1.13E-37	3.81E-48	9.13E-64	5.09E-64	1.47E-54	0.00E+00	8.15E-27	2.84E-11	5.34E-10	0.00E+00	0.00E+00	1.97E-10	1.76E-10	2.06E-27
1.80E-10	300	3.67E+19	0.00E+00	1.31E-09	5.26E+05	0.00E+00	1.79E-24	3.34E+05	8.90E-09	1.40E+05	3.58E-09	1.09E-15	2.88E-10	4.11E-12	1.36E-09	2.79E-09	2.09E-10	4.39E-10	1.38E-10	0.00E+00	2.99E-12	8.54E-15	5.61E-29	8.85E-29	1.60E-55	8.93E-30	1.62E-46	2.06E-44	5.15E-41	1.83E-49	4.34E-45	1.79E-09	4.26E-46	2.15E-28	3.35E-20	1.63E-37	6.25E-48	1.34E-63	9.02E-64	2.61E-54	0.00E+00	1.04E-26	3.17E-11	6.13E-10	0.00E+00	0.00E+00	2.25E-10	1.97E-10	2.77E-27
1.90E-10	300	3.67E+19	0.00E+00	1.46E-09	5.26E+05	0.00E+00	2.56E-24	3.34E+05	1.01E-08	1.40E+05	4.05E-09	1.33E-15	3.37E-10	4.82E-12	1.59E-09	3.16E-09	2.44E-10	4.98E-10	1.57E-10	0.00E+00	3.50E-12	1.00E-14	7.67E-29	1.22E-28	2.62E-55	1.27E-29	2.69E-46	2.72E-44	7.07E-41	2.95E-49	7.21E-45	2.04E-09	6.78E-46	2.52E-28	3.91E-20	2.32E-37	1.01E-47	1.88E-63	1.56E-63	4.51E-54	0.00E+00	1.33E-26	3.54E-11	7.00E-10	0.00E+00	0.00E+00	2.55E-10	2.19E-10	3.69E-27
2.00E-10	300	3.67E+19	0.00E+00	1.63E-09	5.26E+05	0.00E+00	3.61E-24	3.34E+05	1.15E-08	1.40E+05	4.56E-09	1.61E-15	3.92E-10	5.63E-12	1.84E-09	3.58E-09	2.83E-10	5.64E-10	1.79E-10	0.00E+00	4.08E-12	1.18E-14	1.04E-28	1.66E-28	4.23E-55	1.79E-29	4.38E-46	3.51E-44	9.61E-41	4.69E-49	1.18E-44	2.31E-09	1.06E-45	2.94E-28	4.55E-20	3.26E-37	1.61E-47	2.55E-63	2.65E-63	7.65E-54	0.00E+00	1.69E-26	3.95E-11	7.98E-10	0.00E+00	0.00E+00	2.88E-10	2.45E-10	4.87E-27
2.10E-10	300	3.67E+19	0.00E+00	1.82E-09	5.26E+05	0.00E+00	5.05E-24	3.34E+05	1.30E-08	1.40E+05	5.13E-09	1.93E-15	4.55E-10	6.55E-12	2.13E-09	4.04E-09	3.27E-10	6.37E-10	2.04E-10	0.00E+00	4.74E-12	1.37E-14	1.39E-28	2.24E-28	6.74E-55	2.49E-29	7.03E-46	4.45E-44	1.30E-40	7.37E-49	1.90E-44	2.61E-09	1.65E-45	3.41E-28	5.28E-20	4.52E-37	2.52E-47	3.39E-63	4.42E-63	1.27E-53	0.00E+00	2.14E-26	4.41E-11	9.08E-10	0.00E+00	0.00E+00	3.26E-10	2.73E-10	6.38E-27
2.20E-10	300	3.67E+19	0.00E+00	2.03E-09	5.26E+05	0.00E+00	6.98E-24	3.34E+05	1.47E-08	1.40E+05	5.77E-09	2.31E-15	5.26E-10	7.59E-12	2.45E-09	4.56E-09	3.77E-10	7.19E-10	2.31E-10	0.00E+00	5.48E-12	1.59E-14	1.85E-28	3.00E-28	1.06E-54	3.42E-29	1.11E-45	5.57E-44	1.73E-40	1.14E-48	3.01E-44	2.94E-09	2.53E-45	3.95E-28	6.09E-20	6.21E-37	3.92E-47	4.44E-63	7.24E-63	2.09E-53	0.00E+00	2.71E-26	4.92E-11	1.03E-09	0.00E+00	0.00E+00	3.68E-10	3.05E-10	8.32E-27
2.30E-10	300	3.67E+19	0.00E+00	2.26E-09	5.26E+05	0.00E+00	9.57E-24	3.34E+05	1.66E-08	1.40E+05	6.49E-09	2.74E-15	6.06E-10	8.77E-12	2.81E-09	5.14E-09	4.33E-10	8.11E-10	2.62E-10	0.00E+00	6.32E-12	1.84E-14	2.45E-28	3.99E-28	1.65E-54	4.67E-29	1.74E-45	6.81E-44	2.30E-40	1.76E-48	4.72E-44	3.32E-09	3.84E-45	4.55E-28	7.01E-20	8.46E-37	6.02E-47	5.50E-63	1.17E-62	3.37E-53	0.00E+00	3.42E-26	5.50E-11	1.17E-09	0.00E+00	0.00E+00	4.15E-10	3.41E-10	1.08E-26
2.40E-10	300	3.67E+19	0.00E+00	2.53E-09	5.26E+05	0.00E+00	1.30E-23	3.34E+05	1.87E-08	1.40E+05	7.28E-09	3.24E-15	6.96E-10	1.01E-11	3.22E-09	5.78E-09	4.96E-10	9.13E-10	2.97E-10	0.00E+00	7.27E-12	2.12E-14	3.23E-28	5.28E-28	2.53E-54	6.32E-29	2.69E-45	8.22E-44	3.04E-40	2.68E-48	7.34E-44	3.73E-09	5.79E-45	5.23E-28	8.04E-20	1.14E-36	9.17E-47	6.68E-63	1.87E-62	5.37E-53	0.00E+00	4.31E-26	6.13E-11	1.32E-09	0.00E+00	0.00E+00	4.67E-10	3.80E-10	1.39E-26
2.50E-10	300	3.67E+19	0.00E+00	2.82E-09	5.26E+05	0.00E+00	1.76E-23	3.34E+05	2.10E-08	1.40E+05	8.16E-09	3.81E-15	7.97E-10	1.16E-11	3.67E-09	6.50E-09	5.66E-10	1.03E-09	3.35E-10	0.00E+00	8.33E-12	2.44E-14	4.23E-28	6.95E-28	3.86E-54	8.49E-29	4.13E-45	1.03E-43	4.00E-40	4.04E-48	1.13E-43	4.20E-09	8.65E-45	5.99E-28	9.20E-20	1.53E-36	1.38E-46	8.86E-63	2.94E-62	8.46E-53	0.00E+00	5.42E-26	6.84E-11	1.49E-09	0.00E+00	0.00E+00	5.26E-10	4.24E-10	1.79E-26
2.60E-10	300	3.67E+19	0.00E+00	3.14E-09	5.26E+05	0.00E+00	2.35E-23	3.34E+05	2.37E-08	1.40E+05	9.15E-09	4.47E-15	9.11E-10	1.33E-11	4.18E-09	7.30E-09	6.46E-10	1.15E-09	3.78E-10	0.00E+00	9.52E-12	2.80E-14	5.51E-28	9.10E-28	5.85E-54	1.13E-28	6.27E-45	1.26E-43	5.22E-40	6.06E-48	1.72E-43	4.72E-09	1.28E-44	6.85E-28	1.05E-19	2.05E-36	2.07E-46	1.14E-62	4.59E-62	1.32E-52	0.00E+00	6.82E-26	7.64E-11	1.68E-09	0.00E+00	0.00E+00	5.91E-10	4.73E-10	2.29E-26
2.70E-10	300	3.67E+19	0.00E+00	3.51E-09	5.26E+05	0.00E+00	3.13E-23	3.34E+05	2.66E-08	1.40E+05	1.03E-08	5.21E-15	1.04E-09	1.52E-11	4.76E-09	8.19E-09	7.34E-10	1.30E-09	4.26E-10	0.00E+00	1.09E-11	3.20E-14	7.15E-28	1.19E-27	8.78E-54	1.50E-28	9.44E-45	1.56E-43	6.80E-40	9.02E-48	2.60E-43	5.30E-09	1.90E-44	7.82E-28	1.20E-19	2.71E-36	3.09E-46	1.46E-62	7.08E-62	2.03E-52	0.00E+00	8.56E-26	8.52E-11	1.89E-09	0.00E+00	0.00E+00	6.64E-10	5.28E-10	2.92E-26
2.80E-10	300	3.67E+19	0.00E+00	3.92E-09	5.26E+05	0.00E+00	4.15E-23	3.34E+05	2.99E-08	1.40E+05	1.15E-08	6.06E-15	1.18E-09	1.73E-11	5.40E-09	9.18E-09	8.34E-10	1.45E-09	4.80E-10	0.00E+00	1.24E-11	3.66E-14	9.24E-28	1.54E-27	1.31E-53	1.99E-28	1.41E-44	1.92E-43	8.81E-40	1.34E-47	3.91E-43	5.95E-09	2.78E-44	8.90E-28	1.36E-19	3.57E-36	4.57E-46	1.86E-62	1.08E-61	3.11E-52	0.00E+00	1.07E-25	9.51E-11	2.12E-09	0.00E+00	0.00E+00	7.45E-10	5.90E-10	3.72E-26
2.90E-10	300	3.67E+19	0.00E+00	4.37E-09	5.26E+05	0.00E+00	5.47E-23	3.34E+05	3.36E-08	1.40E+05	1.28E-08	7.03E-15	1.34E-09	1.97E-11	6.12E-09	1.03E-08	9.45E-10	1.63E-09	5.40E-10	0.00E+00	1.41E-11	4.17E-14	1.19E-27	1.99E-27	1.94E-53	2.61E-28	2.10E-44	2.36E-43	1.14E-39	1.96E-47	5.83E-43	6.67E-09	4.06E-44	1.01E-27	1.54E-19	4.68E-36	6.73E-46	2.36E-62	1.65E-61	4.72E-52	0.00E+00	1.35E-25	1.06E-10	2.39E-09	0.00E+00	0.00E+00	8.35E-10	6.58E-10	4.72E-26
3.00E-10	300	3.67E+19	0.00E+00	4.88E-09	5.26E+05	0.00E+00	7.18E-23	3.34E+05	3.76E-08	1.40E+05	1.44E-08	8.13E-15	1.52E-09	2.23E-11	6.92E-09	1.15E-08	1.07E-09	1.83E-09	6.07E-10	0.00E+00	1.60E-11	4.74E-14	1.53E-27	2.56E-27	2.86E-53	3.41E-28	3.10E-44	2.90E-43	1.46E-39	2.88E-47	8.65E-43	7.48E-09	5.91E-44	1.15E-27	1.75E-19	6.11E-36	9.85E-46	2.99E-62	2.48E-61	7.11E-52	0.00E+00	1.69E-25	1.18E-10	2.68E-09	0.00E+00	0.00E+00	9.36E-10	7.34E-10	5.98E-26
3.10E-10	300	3.67E+19	0.00E+00	5.44E-09	5.26E+05	0.00E+00	9.38E-23	3.34E+05	4.22E-08	1.40E+05	1.61E-08	9.37E-15	1.72E-09	2.53E-11	7.82E-09	1.29E-08	1.21E-09	2.05E-09	6.82E-10	0.00E+00	1.81E-11	5.39E-14	1.96E-27	3.30E-27	4.20E-53	4.44E-28	4.56E-44	3.56E-43	1.88E-39	4.19E-47	1.28E-42	8.38E-09	8.55E-44	1.30E-27	1.98E-19	7.95E-36	1.44E-45	3.76E-62	3.72E-61	1.06E-51	0.00E+00	2.11E-25	1.32E-10	3.01E-09	0.00E+00	0.00E+00	1.05E-09	8.20E-10	7.57E-26
3.20E-10	300	3.67E+19	0.00E+00	6.07E-09	5.26E+05	0.00E+00	1.22E-22	3.34E+05	4.73E-08	1.40E+05	1.80E-08	1.08E-14	1.95E-09	2.87E-11	8.82E-09	1.45E-08	1.37E-09	2.30E-09	7.66E-10	0.00E+00	2.05E-11	6.11E-14	2.50E-27	4.22E-27	6.14E-53	5.76E-28	6.67E-44	4.29E-43	2.40E-39	6.09E-47	1.87E-42	9.39E-09	1.23E-43	1.47E-27	2.24E-19	1.03E-35	2.08E-45	4.29E-62	5.53E-61	1.58E-51	0.00E+00	2.64E-25	1.48E-10	3.37E-09	0.00E+00	0.00E+00	1.18E-09	9.15E-10	9.56E-26
3.30E-10	300	3.67E+19	0.00E+00	6.78E-09	5.26E+05	0.00E+00	1.58E-22	3.34E+05	5.30E-08	1.40E+05	2.01E-08	1.24E-14	2.20E-09	3.25E-11	9.95E-09	1.62E-08	1.54E-09	2.57E-09	8.59E-10	0.00E+00	2.31E-11	6.92E-14	3.19E-27	5.40E-27	8.93E-53	7.45E-28	9.72E-44	5.31E-43	3.07E-39	8.80E-47	2.74E-42	1.05E-08	1.77E-43	1.66E-27	2.53E-19	1.33E-35	3.01E-45	5.56E-62	8.18E-61	2.34E-51	0.00E+00	3.30E-25	1.65E-10	3.78E-09	0.00E+00	0.00E+00	1.32E-09	1.02E-09	1.20E-25
3.40E-10	300	3.67E+19	0.00E+00	7.56E-09	5.26E+05	0.00E+00	2.05E-22	3.34E+05	5.93E-08	1.40E+05	2.25E-08	1.42E-14	2.48E-09	3.67E-11	1.12E-08	1.81E-08	1.73E-09	2.88E-09	9.64E-10	0.00E+00	2.61E-11	7.83E-14	4.06E-27	6.89E-27	1.29E-52	9.60E-28	1.41E-43	6.54E-43	3.91E-39	1.27E-46	3.98E-42	1.18E-08	2.54E-43	1.88E-27	2.85E-19	1.71E-35	4.34E-45	7.05E-62	1.20E-60	3.44E-51	0.00E+00	4.13E-25	1.84E-10	4.24E-09	0.00E+00	0.00E+00	1.47E-09	1.14E-09	1.52E-25
3.50E-10	300	3.67E+19	0.00E+00	8.44E-09	5.26E+05	0.00E+00	2.64E-22	3.34E+05	6.64E-08	1.40E+05	2.51E-08	1.62E-14	2.80E-09	4.14E-11	1.26E-08	2.02E-08	1.95E-09	3.22E-09	1.08E-09	0.00E+00	2.94E-11	8.84E-14	5.16E-27	8.77E-27	1.87E-52	1.23E-27	2.04E-43	8.08E-43	4.97E-39	1.82E-46	5.78E-42	1.32E-08	3.63E-43	2.12E-27	3.21E-19	2.20E-35	6.24E-45	8.94E-62	1.76E-60	5.04E-51	0.00E+00	5.16E-25	2.05E-10	4.75E-09	0.00E+00	0.00E+00	1.65E-09	1.27E-09	1.91E-25
3.60E-10	300	3.67E+19	0.00E+00	9.42E-09	5.26E+05	0.00E+00	3.39E-22	3.34E+05	7.43E-08	1.40E+05	2.80E-08	1.85E-14	3.15E-09	4.67E-11	1.42E-08	2.26E-08	2.20E-09	3.60E-09	1.21E-09	0.00E+00	3.32E-11	9.98E-14	6.54E-27	1.11E-26	2.69E-52	1.58E-27	2.93E-43	9.97E-43	6.30E-39	2.61E-46	8.34E-42	1.47E-08	5.18E-43	2.39E-27	3.61E-19	2.81E-35	8.93E-45	1.13E-61	2.57E-60	7.35E-51	0.00E+00	6.45E-25	2.29E-10	5.31E-09	0.00E+00	0.00E+00	1.84E-09	1.42E-09	2.40E-25
3.70E-10	300	3.67E+19	0.00E+00	1.05E-08	5.26E+05	0.00E+00	4.34E-22	3.34E+05	8.31E-08	1.40E+05	3.13E-08	2.10E-14	3.55E-09	5.26E-11	1.59E-08	2.53E-08	2.47E-09	4.02E-09	1.36E-09	0.00E+00	3.73E-11	1.13E-13	8.27E-27	1.41E-26	3.86E-52	2.02E-27	4.21E-43	1.23E-42	7.99E-39	3.73E-46	1.20E-41	1.65E-08	7.37E-43	2.69E-27	4.06E-19	3.59E-35	1.28E-44	1.42E-61	3.74E-60	1.07E-50	0.00E+00	8.05E-25	2.55E-10	5.95E-09	0.00E+00	0.00E+00	2.06E-09	1.58E-09	3.01E-25
3.80E-10	300	3.67E+19	0.00E+00	1.17E-08	5.26E+05	0.00E+00	5.55E-22	3.34E+05	9.30E-08	1.40E+05	3.50E-08	2.39E-14	3.99E-09	5.93E-11	1.79E-08	2.83E-08	2.77E-09	4.50E-09	1.52E-09	0.00E+00	4.20E-11	1.27E-13	1.05E-26	1.79E-26	5.52E-52	2.58E-27	6.03E-43	1.52E-42	1.01E-38	5.31E-46	1.72E-41	1.84E-08	1.05E-42	3.02E-27	4.57E-19	4.58E-35	1.82E-44	1.79E-61	5.41E-60	1.54E-50	0.00E+00	1.00E-24	2.85E-10	6.65E-09	0.00E+00	0.00E+00	2.30E-09	1.77E-09	3.77E-25
3.90E-10	300	3.67E+19	0.00E+00	1.31E-08	5.26E+05	0.00E+00	7.09E-22	3.34E+05	1.04E-07	1.40E+05	3.91E-08	2.72E-14	4.48E-09	6.67E-11	2.01E-08	3.16E-08	3.11E-09	5.03E-09	1.70E-09	0.00E+00	4.72E-11	1.43E-13	1.32E-26	2.26E-26	7.88E-52	3.29E-27	8.61E-43	1.88E-42	1.28E-38	7.56E-46	2.47E-41	2.06E-08	1.48E-42	3.40E-27	5.13E-19	5.83E-35	2.59E-44	2.25E-61	7.81E-60	2.23E-50	0.00E+00	1.25E-24	3.18E-10	7.44E-09	0.00E+00	0.00E+00	2.57E-09	1.97E-09	4.73E-25
4.00E-10	300	3.67E+19	0.00E+00	1.46E-08	5.26E+05	0.00E+00	9.03E-22	3.34E+05	1.16E-07	1.40E+05	4.36E-08	3.08E-14	5.03E-09	7.49E-11	2.25E-08	3.53E-08	3.49E-09	5.62E-09	1.90E-09	0.00E+00	5.31E-11	1.61E-13	1.66E-26	2.85E-26	1.12E-51	4.18E-27	1.23E-42	2.33E-42	1.61E-38	1.07E-45	3.53E-41	2.30E-08	2.10E-42	3.82E-27	5.76E-19	7.40E-35	3.67E-44	2.78E-61	1.12E-59	3.20E-50	0.00E+00	1.56E-24	3.55E-10	8.32E-09	0.00E+00	0.00E+00	2.88E-09	2.20E-09	5.92E-25
4.10E-10	300	3.67E+19	0.00E+00	1.63E-08	5.26E+05	0.00E+00	1.15E-21	3.34E+05	1.30E-07	1.40E+05	4.87E-08	3.49E-14	5.65E-09	8.42E-11	2.52E-08	3.94E-08	3.92E-09	6.28E-09	2.13E-09	0.00E+00	5.96E-11	1.81E-13	2.10E-26	3.60E-26	1.59E-51	5.30E-27	1.74E-42	2.89E-42	2.03E-38	1.52E-45	5.02E-41	2.57E-08	2.96E-42	4.29E-27	6.46E-19	9.38E-35	5.20E-44	3.59E-61	1.61E-59	4.58E-50	0.00E+00	1.95E-24	3.96E-10	9.30E-09	0.00E+00	0.00E+00	3.22E-09	2.46E-09	7.41E-25
4.20E-10	300	3.67E+19	0.00E+00	1.82E-08	5.26E+05	0.00E+00	1.46E-21	3.34E+05	1.45E-07	1.40E+05	5.44E-08	3.95E-14	6.33E-09	9.45E-11	2.83E-08	4.40E-08	4.39E-09	7.02E-09	2.38E-09	0.00E+00	6.69E-11	2.03E-13	2.64E-26	4.54E-26	2.26E-51	6.71E-27	2.47E-42	3.64E-42	2.55E-38	2.15E-45	7.14E-41	2.87E-08	4.17E-42	4.81E-27	7.24E-19	1.19E-34	7.36E-44	5.47E-61	2.30E-59	6.55E-50	0.00E+00	2.43E-24	4.42E-10	1.04E-08	0.00E+00	0.00E+00	3.59E-09	2.74E-09	9.27E-25
4.30E-10	300	3.67E+19	0.00E+00	2.03E-08	5.26E+05	0.00E+00	1.85E-21	3.34E+05	1.62E-07	1.40E+05	6.07E-08	4.47E-14	7.10E-09	1.06E-10	3.17E-08	4.92E-08	4.92E-09	7.84E-09	2.66E-09	0.00E+00	7.50E-11	2.28E-13	3.31E-26	5.71E-26	3.20E-51	8.49E-27	3.50E-42	4.55E-42	3.21E-38	3.03E-45	1.01E-40	3.21E-08	5.88E-42	5.40E-27	8.12E-19	1.50E-34	1.04E-43	7.61E-61	3.29E-59	9.35E-50	0.00E+00	3.04E-24	4.93E-10	1.16E-08	0.00E+00	0.00E+00	4.01E-09	3.06E-09	1.16E-24
4.40E-10	300	3.67E+19	0.00E+00	2.27E-08	5.26E+05	0.00E+00	2.34E-21	3.34E+05	1.81E-07	1.40E+05	6.78E-08	5.04E-14	7.96E-09	1.19E-10	3.55E-08	5.49E-08	5.51E-09	8.76E-09	2.98E-09	0.00E+00	8.41E-11	2.56E-13	4.16E-26	7.18E-26	4.53E-51	1.07E-26	4.95E-42	5.68E-42	4.03E-38	4.28E-45	1.44E-40	3.58E-08	8.27E-42	6.05E-27	9.10E-19	1.89E-34	1.46E-43	1.04E-60	4.68E-59	1.33E-49	0.00E+00	3.79E-24	5.50E-10	1.30E-08	0.00E+00	0.00E+00	4.48E-09	3.41E-09	1.45E-24
4.50E-10	300	3.67E+19	0.00E+00	2.53E-08	5.26E+05	0.00E+00	2.95E-21	3.34E+05	2.02E-07	1.40E+05	7.57E-08	5.69E-14	8.92E-09	1.33E-10	3.97E-08	6.13E-08	6.17E-09	9.78E-09	3.33E-09	0.00E+00	9.42E-11	2.87E-13	5.22E-26	9.02E-26	6.40E-51	1.35E-26	6.99E-42	7.07E-42	5.06E-38	6.03E-45	2.03E-40	4.00E-08	1.16E-41	6.78E-27	1.02E-18	2.39E-34	2.06E-43	1.38E-60	6.65E-59	1.89E-49	0.00E+00	4.72E-24	6.14E-10	1.45E-08	0.00E+00	0.00E+00	5.01E-09	3.81E-09	1.81E-24
4.60E-10	300	3.67E+19	0.00E+00	2.82E-08	5.26E+05	0.00E+00	3.73E-21	3.34E+05	2.26E-07	1.40E+05	8.45E-08	6.41E-14	9.98E-09	1.50E-10	4.44E-08	6.84E-08	6.90E-09	1.09E-08	3.72E-09	0.00E+00	1.06E-10	3.21E-13	6.55E-26	1.13E-25	9.02E-51	1.71E-26	9.86E-42	8.80E-42	6.35E-38	8.48E-45	2.87E-40	4.47E-08	1.63E-41	7.60E-27	1.14E-18	3.01E-34	2.90E-43	1.81E-60	9.43E-59	2.68E-49	0.00E+00	5.88E-24	6.85E-10	1.62E-08	0.00E+00	0.00E+00	5.59E-09	4.25E-09	2.26E-24
4.70E-10	300	3.67E+19	0.00E+00	3.15E-08	5.26E+05	0.00E+00	4.70E-21	3.34E+05	2.53E-07	1.40E+05	9.43E-08	7.23E-14	1.12E-08	1.68E-10	4.97E-08	7.64E-08	7.72E-09	1.22E-08	4.15E-09	0.00E+00	1.18E-10	3.60E-13	8.21E-26	1.42E-25	1.27E-50	2.15E-26	1.39E-41	1.09E-41	7.96E-38	1.19E-44	4.05E-40	4.99E-08	2.29E-41	8.51E-27	1.28E-18	3.78E-34	4.08E-43	2.35E-60	1.33E-58	3.79E-49	0.00E+00	7.33E-24	7.65E-10	1.81E-08	0.00E+00	0.00E+00	6.24E-09	4.74E-09	2.82E-24
4.80E-10	300	3.67E+19	0.00E+00	3.51E-08	5.26E+05	0.00E+00	5.92E-21	3.34E+05	2.82E-07	1.40E+05	1.05E-07	8.13E-14	1.25E-08	1.88E-10	5.56E-08	8.53E-08	8.64E-09	1.36E-08	4.64E-09	0.00E+00	1.32E-10	4.04E-13	1.03E-25	1.78E-25	1.79E-50	2.70E-26	1.95E-41	1.36E-41	9.97E-38	1.67E-44	5.70E-40	5.57E-08	3.21E-41	9.53E-27	1.43E-18	4.76E-34	5.73E-43	3.02E-60	1.89E-58	5.36E-49	0.00E+00	9.14E-24	8.54E-10	2.02E-08	0.00E+00	0.00E+00	6.97E-09	5.29E-09	3.52E-24
4.90E-10	300	3.67E+19	0.00E+00	3.92E-08	5.26E+05	0.00E+00	7.45E-21	3.34E+05	3.15E-07	1.40E+05	1.17E-07	9.15E-14	1.40E-08	2.10E-10	6.22E-08	9.52E-08	9.66E-09	1.52E-08	5.18E-09	0.00E+00	1.48E-10	4.52E-13	1.29E-25	2.23E-25	2.51E-50	3.40E-26	2.74E-41	1.68E-41	1.25E-37	2.35E-44	8.02E-40	6.22E-08	4.49E-41	1.07E-26	1.60E-18	5.97E-34	8.03E-43	3.69E-60	2.66E-58	7.56E-49	0.00E+00	1.14E-23	9.53E-10	2.26E-08	0.00E+00	0.00E+00	7.78E-09	5.91E-09	4.40E-24
5.00E-10	300	3.67E+19	0.00E+00	4.38E-08	5.26E+05	0.00E+00	9.36E-21	3.34E+05	3.52E-07	1.40E+05	1.31E-07	1.03E-13	1.57E-08	2.35E-10	6.95E-08	1.06E-07	1.08E-08	1.70E-08	5.79E-09	0.00E+00	1.66E-10	5.06E-13	1.61E-25	2.79E-25	3.53E-50	4.26E-26	3.85E-41	2.08E-41	1.56E-37	3.29E-44	1.13E-39	6.94E-08	6.29E-41	1.19E-26	1.79E-18	7.50E-34	1.13E-42	4.46E-60	3.75E-58	1.06E-48	0.00E+00	1.42E-23	1.06E-09	2.52E-08	0.00E+00	0.00E+00	8.69E-09	6.59E-09	5.48E-24
5.10E-10	300	3.67E+19	0.00E+00	4.88E-08	5.26E+05	0.00E+00	1.18E-20	3.34E+05	3.93E-07	1.40E+05	1.46E-07	1.16E-13	1.75E-08	2.63E-10	7.77E-08	1.19E-07	1.21E-08	1.90E-08	6.47E-09	0.00E+00	1.85E-10	5.67E-13	2.02E-25	3.50E-25	4.95E-50	5.35E-26	5.40E-41	2.59E-41	1.96E-37	4.61E-44	1.58E-39	7.75E-08	8.79E-41	1.33E-26	2.00E-18	9.40E-34	1.58E-42	5.85E-60	5.28E-58	1.50E-48	0.00E+00	1.77E-23	1.19E-09	2.82E-08	0.00E+00	0.00E+00	9.70E-09	7.35E-09	6.84E-24
5.20E-10	300	3.67E+19	0.00E+00	5.45E-08	5.26E+05	0.00E+00	1.48E-20	3.34E+05	4.38E-07	1.40E+05	1.63E-07	1.30E-13	1.96E-08	2.94E-10	8.68E-08	1.32E-07	1.35E-08	2.12E-08	7.23E-09	0.00E+00	2.07E-10	6.34E-13	2.52E-25	4.38E-25	6.93E-50	6.71E-26	7.57E-41	3.21E-41	2.44E-37	6.45E-44	2.22E-39	8.66E-08	1.23E-40	1.49E-26	2.24E-18	1.18E-33	2.21E-42	7.48E-60	7.43E-58	2.11E-48	0.00E+00	2.20E-23	1.32E-09	3.14E-08	0.00E+00	0.00E+00	1.08E-08	8.21E-09	8.53E-24
5.30E-10	300	3.67E+19	0.00E+00	6.08E-08	5.26E+05	0.00E+00	1.85E-20	3.34E+05	4.89E-07	1.40E+05	1.82E-07	1.46E-13	2.19E-08	3.29E-10	9.70E-08	1.48E-07	1.51E-08	2.36E-08	8.07E-09	0.00E+00	2.32E-10	7.10E-13	3.15E-25	5.47E-25	9.71E-50	8.41E-26	1.06E-40	3.99E-41	3.06E-37	9.02E-44	3.11E-39	9.66E-08	1.72E-40	1.67E-26	2.50E-18	1.48E-33	3.09E-42	9.60E-60	1.04E-57	2.96E-48	0.00E+00	2.75E-23	1.48E-09	3.51E-08	0.00E+00	0.00E+00	1.21E-08	9.16E-09	1.06E-23
5.40E-10	300	3.67E+19	0.00E+00	6.79E-08	5.26E+05	0.00E+00	2.32E-20	3.34E+05	5.46E-07	1.40E+05	2.03E-07	1.63E-13	2.45E-08	3.68E-10	1.08E-07	1.65E-07	1.69E-08	2.64E-08	9.01E-09	0.00E+00	2.59E-10	7.94E-13	3.94E-25	6.84E-25	1.36E-49	1.05E-25	1.48E-40	4.95E-41	3.82E-37	1.26E-43	4.36E-39	1.08E-07	2.40E-40	1.87E-26	2.79E-18	1.85E-33	4.32E-42	1.23E-59	1.47E-57	4.15E-48	0.00E+00	3.42E-23	1.65E-09	3.92E-08	0.00E+00	0.00E+00	1.35E-08	1.02E-08	1.33E-23
5.50E-10	300	3.67E+19	0.00E+00	7.58E-08	5.26E+05	0.00E+00	2.91E-20	3.34E+05	6.10E-07	1.40E+05	2.27E-07	1.83E-13	2.73E-08	4.12E-10	1.21E-07	1.84E-07	1.88E-08	2.94E-08	1.01E-08	0.00E+00	2.90E-10	8.88E-13	4.92E-25	8.55E-25	1.90E-49	1.32E-25	2.07E-40	6.15E-41	4.77E-37	1.76E-43	6.10E-39	1.20E-07	3.35E-40	2.09E-26	3.12E-18	2.31E-33	6.03E-42	1.56E-59	2.05E-57	5.82E-48	0.00E+00	4.26E-23	1.84E-09	4.37E-08	0.00E+00	0.00E+00	1.51E-08	1.14E-08	1.65E-23
5.60E-10	300	3.67E+19	0.00E+00	8.45E-08	5.26E+05	0.00E+00	3.65E-20	3.34E+05	6.81E-07	1.40E+05	2.53E-07	2.06E-13	3.06E-08	4.60E-10	1.35E-07	2.06E-07	2.10E-08	3.29E-08	1.12E-08	0.00E+00	3.24E-10	9.93E-13	6.14E-25	1.07E-24	2.66E-49	1.65E-25	2.90E-40	7.63E-41	5.96E-37	2.46E-43	8.53E-39	1.34E-07	4.67E-40	2.33E-26	3.49E-18	2.89E-33	8.42E-42	1.99E-59	2.88E-57	8.16E-48	0.00E+00	5.31E-23	2.05E-09	4.88E-08	0.00E+00	0.00E+00	1.68E-08	1.27E-08	2.06E-23
5.70E-10	300	3.67E+19	0.00E+00	9.43E-08	5.26E+05	0.00E+00	4.57E-20	3.34E+05	7.60E-07	1.40E+05	2.83E-07	2.30E-13	3.41E-08	5.14E-10	1.51E-07	2.29E-07	2.35E-08	3.67E-08	1.25E-08	0.00E+00	3.62E-10	1.11E-12	7.67E-25	1.33E-24	3.71E-49	2.07E-25	4.05E-40	9.48E-41	7.44E-37	3.43E-43	1.19E-38	1.50E-07	6.52E-40	2.61E-26	3.90E-18	3.62E-33	1.18E-41	2.55E-59	4.03E-57	1.14E-47	0.00E+00	6.61E-23	2.29E-09	5.45E-08	0.00E+00	0.00E+00	1.88E-08	1.42E-08	2.57E-23
5.80E-10	300	3.67E+19	0.00E+00	1.05E-07	5.26E+05	0.00E+00	5.71E-20	3.34E+05	8.49E-07	1.40E+05	3.16E-07	2.58E-13	3.81E-08	5.75E-10	1.69E-07	2.56E-07	2.63E-08	4.09E-08	1.40E-08	0.00E+00	4.04E-10	1.24E-12	9.57E-25	1.67E-24	5.19E-49	2.58E-25	5.66E-40	1.18E-40	9.28E-37	4.79E-43	1.67E-38	1.67E-07	9.09E-40	2.91E-26	4.35E-18	4.52E-33	1.64E-41	3.06E-59	5.64E-57	1.60E-47	0.00E+00	8.24E-23	2.56E-09	6.09E-08	0.00E+00	0.00E+00	2.10E-08	1.59E-08	3.20E-23
5.90E-10	300	3.67E+19	0.00E+00	1.17E-07	5.26E+05	0.00E+00	7.15E-20	3.34E+05	9.47E-07	1.40E+05	3.52E-07	2.89E-13	4.26E-08	6.42E-10	1.89E-07	2.86E-07	2.93E-08	4.57E-08	1.56E-08	0.00E+00	4.52E-10	1.39E-12	1.19E-24	2.08E-24	7.24E-49	3.23E-25	7.90E-40	1.46E-40	1.16E-36	6.68E-43	2.33E-38	1.87E-07	1.27E-39	3.25E-26	4.86E-18	5.65E-33	2.29E-41	3.89E-59	7.89E-57	2.23E-47	0.00E+00	1.03E-22	2.85E-09	6.79E-08	0.00E+00	0.00E+00	2.34E-08	1.77E-08	3.99E-23
6.00E-10	300	3.67E+19	0.00E+00	1.31E-07	5.26E+05	0.00E+00	8.94E-20	3.34E+05	1.06E-06	1.40E+05	3.93E-07	3.24E-13	4.76E-08	7.18E-10	2.11E-07	3.19E-07	3.28E-08	5.10E-08	1.75E-08	0.00E+00	5.05E-10	1.55E-12	1.49E-24	2.60E-24	1.01E-48	4.03E-25	1.10E-39	1.82E-40	1.45E-36	9.32E-43	3.25E-38	2.09E-07	1.76E-39	3.64E-26	5.43E-18	7.06E-33	3.19E-41	5.13E-59	1.10E-56	3.12E-47	0.00E+00	1.28E-22	3.18E-09	7.58E-08	0.00E+00	0.00E+00	2.61E-08	1.97E-08	4.97E-23
6.10E-10	300	3.67E+19	0.00E+00	1.46E-07	5.26E+05	0.00E+00	1.12E-19	3.34E+05	1.18E-06	1.40E+05	4.39E-07	3.62E-13	5.32E-08	8.02E-10	2.35E-07	3.56E-07	3.66E-08	5.69E-08	1.95E-08	0.00E+00	5.64E-10	1.73E-12	1.86E-24	3.24E-24	1.41E-48	5.04E-25	1.54E-39	2.26E-40	1.80E-36	1.30E-42	4.53E-38	2.33E-07	2.46E-39	4.06E-26	6.06E-18	8.82E-33	4.45E-41	6.72E-59	1.54E-56	4.36E-47	0.00E+00	1.59E-22	3.55E-09	8.46E-08	0.00E+00	0.00E+00	2.91E-08	2.20E-08	6.20E-23
6.20E-10	300	3.67E+19	0.00E+00	1.63E-07	5.26E+05	0.00E+00	1.40E-19	3.34E+05	1.32E-06	1.40E+05	4.90E-07	4.05E-13	5.94E-08	8.96E-10	2.63E-07	3.97E-07	4.08E-08	6.35E-08	2.18E-08	0.00E+00	6.30E-10	1.93E-12	2.32E-24	4.04E-24	1.97E-48	6.29E-25	2.14E-39	2.81E-40	2.25E-36	1.81E-42	6.32E-38	2.60E-07	3.43E-39	4.54E-26	6.77E-18	1.10E-32	6.20E-41	8.87E-59	2.15E-56	6.09E-47	0.00E+00	1.98E-22	3.97E-09	9.45E-08	0.00E+00	0.00E+00	3.25E-08	2.46E-08	7.72E-23
6.30E-10	300	3.67E+19	0.00E+00	1.82E-07	5.26E+05	0.00E+00	1.74E-19	3.34E+05	1.47E-06	1.40E+05	5.46E-07	4.54E-13	6.63E-08	1.00E-09	2.93E-07	4.44E-07	4.56E-08	7.09E-08	2.43E-08	0.00E+00	7.03E-10	2.16E-12	2.89E-24	5.04E-24	2.74E-48	7.86E-25	2.99E-39	3.49E-40	2.80E-36	2.52E-42	8.82E-38	2.90E-07	4.77E-39	5.07E-26	7.56E-18	1.37E-32	8.64E-41	1.18E-58	3.00E-56	8.49E-47	0.00E+00	2.47E-22	4.43E-09	1.05E-07	0.00E+00	0.00E+00	3.63E-08	2.74E-08	9.62E-23
6.40E-10	300	3.67E+19	0.00E+00	2.03E-07	5.26E+05	0.00E+00	2.18E-19	3.34E+05	1.64E-06	1.40E+05	6.10E-07	5.07E-13	7.40E-08	1.12E-09	3.27E-07	4.95E-07	5.09E-08	7.91E-08	2.71E-08	0.00E+00	7.86E-10	2.41E-12	3.61E-24	6.29E-24	3.82E-48	9.81E-25	4.16E-39	4.34E-40	3.50E-36	3.51E-42	1.23E-37	3.24E-07	6.64E-39	5.66E-26	8.44E-18	1.72E-32	1.20E-40	1.57E-58	4.19E-56	1.18E-46	0.00E+00	3.08E-22	4.94E-09	1.18E-07	0.00E+00	0.00E+00	4.05E-08	3.06E-08	1.20E-22
6.50E-10	300	3.67E+19	0.00E+00	2.27E-07	5.26E+05	0.00E+00	2.72E-19	3.34E+05	1.83E-06	1.40E+05	6.81E-07	5.67E-13	8.27E-08	1.25E-09	3.65E-07	5.52E-07	5.68E-08	8.83E-08	3.03E-08	0.00E+00	8.77E-10	2.70E-12	4.50E-24	7.84E-24	5.32E-48	1.22E-24	5.80E-39	5.40E-40	4.36E-36	4.89E-42	1.71E-37	3.61E-07	9.25E-39	6.32E-26	9.42E-18	2.14E-32	1.68E-40	2.12E-58	5.84E-56	1.65E-46	0.00E+00	3.83E-22	5.51E-09	1.31E-07	0.00E+00	0.00E+00	4.52E-08	3.42E-08	1.49E-22
6.60E-10	300	3.67E+19	0.00E+00	2.53E-07	5.26E+05	0.00E+00	3.39E-19	3.34E+05	2.04E-06	1.40E+05	7.59E-07	6.34E-13	9.23E-08	1.39E-09	4.08E-07	6.17E-07	6.35E-08	9.86E-08	3.38E-08	0.00E+00	9.80E-10	3.01E-12	5.61E-24	9.77E-24	7.42E-48	1.53E-24	8.08E-39	6.72E-40	5.44E-36	6.81E-42	2.39E-37	4.03E-07	1.29E-38	7.05E-26	1.05E-17	2.67E-32	2.33E-40	2.89E-58	8.14E-56	2.30E-46	0.00E+00	4.77E-22	6.15E-09	1.47E-07	0.00E+00	0.00E+00	5.05E-08	3.81E-08	1.86E-22
6.70E-10	300	3.67E+19	0.00E+00	2.83E-07	5.26E+05	0.00E+00	4.24E-19	3.34E+05	2.28E-06	1.40E+05	8.48E-07	7.09E-13	1.03E-07	1.56E-09	4.55E-07	6.88E-07	7.08E-08	1.10E-07	3.77E-08	0.00E+00	1.09E-09	3.36E-12	6.99E-24	1.22E-23	1.03E-47	1.91E-24	1.12E-38	8.35E-40	6.78E-36	9.49E-42	3.32E-37	4.50E-07	1.79E-38	7.88E-26	1.17E-17	3.33E-32	3.25E-40	3.79E-58	1.13E-55	3.21E-46	0.00E+00	5.94E-22	6.86E-09	1.64E-07	0.00E+00	0.00E+00	5.63E-08	4.26E-08	2.32E-22
6.80E-10	300	3.67E+19	0.00E+00	3.15E-07	5.26E+05	0.00E+00	5.28E-19	3.34E+05	2.55E-06	1.40E+05	9.46E-07	7.93E-13	1.15E-07	1.74E-09	5.08E-07	7.68E-07	7.91E-08	1.23E-07	4.21E-08	0.00E+00	1.22E-09	3.75E-12	8.72E-24	1.52E-23	1.44E-47	2.38E-24	1.57E-38	1.04E-39	8.45E-36	1.32E-41	4.63E-37	5.02E-07	2.49E-38	8.79E-26	1.31E-17	4.15E-32	4.52E-40	5.37E-58	1.58E-55	4.47E-46	0.00E+00	7.40E-22	7.66E-09	1.83E-07	0.00E+00	0.00E+00	6.29E-08	4.75E-08	2.89E-22
6.90E-10	300	3.67E+19	0.00E+00	3.52E-07	5.26E+05	0.00E+00	6.59E-19	3.34E+05	2.84E-06	1.40E+05	1.06E-06	8.86E-13	1.28E-07	1.94E-09	5.67E-07	8.57E-07	8.83E-08	1.37E-07	4.70E-08	0.00E+00	1.36E-09	4.19E-12	1.09E-23	1.89E-23	2.00E-47	2.96E-24	2.18E-38	1.29E-39	1.05E-35	1.84E-41	6.45E-37	5.61E-07	3.47E-38	9.82E-26	1.46E-17	5.18E-32	6.29E-40	7.68E-58	2.20E-55	6.23E-46	0.00E+00	9.22E-22	8.55E-09	2.04E-07	0.00E+00	0.00E+00	7.01E-08	5.30E-08	3.60E-22
7.00E-10	300	3.67E+19	0.00E+00	3.93E-07	5.26E+05	0.00E+00	8.22E-19	3.34E+05	3.17E-06	1.40E+05	1.18E-06	9.91E-13	1.43E-07	2.17E-09	6.33E-07	9.56E-07	9.86E-08	1.53E-07	5.24E-08	0.00E+00	1.52E-09	4.68E-12	1.35E-23	2.36E-23	2.79E-47	3.70E-24	3.03E-38	1.61E-39	1.31E-35	2.56E-41	8.98E-37	6.26E-07	4.83E-38	1.10E-25	1.63E-17	6.46E-32	8.76E-40	1.10E-57	3.07E-55	8.68E-46	0.00E+00	1.15E-21	9.54E-09	2.27E-07	0.00E+00	0.00E+00	7.83E-08	5.91E-08	4.48E-22
7.10E-10	300	3.67E+19	0.00E+00	4.38E-07	5.26E+05	0.00E+00	1.03E-18	3.34E+05	3.54E-06	1.40E+05	1.31E-06	1.11E-12	1.60E-07	2.42E-09	7.07E-07	1.07E-06	1.10E-07	1.71E-07	5.85E-08	0.00E+00	1.70E-09	5.23E-12	1.69E-23	2.94E-23	3.88E-47	4.61E-24	4.22E-38	2.00E-39	1.63E-35	3.56E-41	1.25E-36	6.98E-07	6.71E-38	1.22E-25	1.82E-17	8.05E-32	1.22E-39	1.60E-57	4.27E-55	1.21E-45	0.00E+00	1.43E-21	1.06E-08	2.54E-07	0.00E+00	0.00E+00	8.74E-08	6.60E-08	5.58E-22
7.20E-10	300	3.67E+19	0.00E+00	4.89E-07	5.26E+05	0.00E+00	1.28E-18	3.34E+05	3.95E-06	1.40E+05	1.47E-06	1.24E-12	1.79E-07	2.70E-09	7.89E-07	1.19E-06	1.23E-07	1.90E-07	6.53E-08	0.00E+00	1.90E-09	5.83E-12	2.10E-23	3.67E-23	5.40E-47	5.75E-24	5.88E-38	2.49E-39	2.04E-35	4.95E-41	1.74E-36	7.79E-07	9.34E-38	1.37E-25	2.04E-17	1.00E-31	1.69E-39	2.33E-57	5.94E-55	1.68E-45	0.00E+00	1.78E-21	1.19E-08	2.83E-07	0.00E+00	0.00E+00	9.75E-08	7.37E-08	6.95E-22
7.30E-10	300	3.67E+19	0.00E+00	5.46E-07	5.26E+05	0.00E+00	1.59E-18	3.34E+05	4.41E-06	1.40E+05	1.64E-06	1.38E-12	1.99E-07	3.01E-09	8.81E-07	1.33E-06	1.37E-07	2.13E-07	7.29E-08	0.00E+00	2.12E-09	6.51E-12	2.62E-23	4.57E-23	7.52E-47	7.16E-24	8.18E-38	3.11E-39	2.54E-35	6.89E-41	2.42E-36	8.69E-07	1.30E-37	1.53E-25	2.27E-17	1.25E-31	2.36E-39	3.43E-57	8.27E-55	2.34E-45	0.00E+00	2.22E-21	1.33E-08	3.16E-07	0.00E+00	0.00E+00	1.09E-07	8.22E-08	8.65E-22
7.40E-10	300	3.67E+19	0.00E+00	6.09E-07	5.26E+05	0.00E+00	1.99E-18	3.34E+05	4.92E-06	1.40E+05	1.83E-06	1.54E-12	2.23E-07	3.36E-09	9.83E-07	1.48E-06	1.53E-07	2.37E-07	8.13E-08	0.00E+00	2.36E-09	7.27E-12	3.26E-23	5.69E-23	1.05E-46	8.93E-24	1.14E-37	3.87E-39	3.16E-35	9.58E-41	3.37E-36	9.70E-07	1.81E-37	1.70E-25	2.54E-17	1.56E-31	3.28E-39	5.09E-57	1.15E-54	3.26E-45	0.00E+00	2.76E-21	1.48E-08	3.53E-07	0.00E+00	0.00E+00	1.21E-07	9.17E-08	1.08E-21
7.50E-10	300	3.67E+19	0.00E+00	6.80E-07	5.26E+05	0.00E+00	2.48E-18	3.34E+05	5.49E-06	1.40E+05	2.04E-06	1.72E-12	2.48E-07	3.76E-09	1.10E-06	1.66E-06	1.71E-07	2.65E-07	9.07E-08	0.00E+00	2.64E-09	8.12E-12	4.07E-23	7.09E-23	1.45E-46	1.11E-23	1.58E-37	4.81E-39	3.94E-35	1.33E-40	4.68E-36	1.08E-06	2.51E-37	1.90E-25	2.83E-17	1.94E-31	4.56E-39	7.59E-57	1.60E-54	4.54E-45	0.00E+00	3.44E-21	1.65E-08	3.94E-07	0.00E+00	0.00E+00	1.36E-07	1.02E-07	1.34E-21
7.60E-10	300	3.67E+19	0.00E+00	7.59E-07	5.26E+05	0.00E+00	3.09E-18	3.34E+05	6.13E-06	1.40E+05	2.28E-06	1.93E-12	2.77E-07	4.19E-09	1.22E-06	1.85E-06	1.91E-07	2.95E-07	1.01E-07	0.00E+00	2.95E-09	9.06E-12	5.07E-23	8.84E-23	2.02E-46	1.39E-23	2.20E-37	5.99E-39	4.91E-35	1.85E-40	6.52E-36	1.21E-06	3.49E-37	2.12E-25	3.16E-17	2.42E-31	6.34E-39	1.12E-56	2.23E-54	6.31E-45	0.00E+00	4.29E-21	1.84E-08	4.39E-07	0.00E+00	0.00E+00	1.51E-07	1.14E-07	1.67E-21
7.70E-10	300	3.67E+19	0.00E+00	8.47E-07	5.26E+05	0.00E+00	3.85E-18	3.34E+05	6.84E-06	1.40E+05	2.54E-06	2.15E-12	3.10E-07	4.68E-09	1.37E-06	2.06E-06	2.13E-07	3.30E-07	1.13E-07	0.00E+00	3.29E-09	1.01E-11	6.31E-23	1.10E-22	2.81E-46	1.73E-23	3.06E-37	7.45E-39	6.11E-35	2.58E-40	9.07E-36	1.35E-06	4.86E-37	2.37E-25	3.53E-17	3.02E-31	8.82E-39	1.71E-56	3.10E-54	8.78E-45	0.00E+00	5.34E-21	2.06E-08	4.90E-07	0.00E+00	0.00E+00	1.69E-07	1.27E-07	2.08E-21
7.80E-10	300	3.67E+19	0.00E+00	9.45E-07	5.26E+05	0.00E+00	4.80E-18	3.34E+05	7.63E-06	1.40E+05	2.83E-06	2.40E-12	3.45E-07	5.22E-09	1.53E-06	2.30E-06	2.37E-07	3.68E-07	1.26E-07	0.00E+00	3.67E-09	1.13E-11	7.86E-23	1.37E-22	3.92E-46	2.15E-23	4.26E-37	9.28E-39	7.62E-35	3.58E-40	1.26E-35	1.51E-06	6.76E-37	2.64E-25	3.94E-17	3.76E-31	1.23E-38	2.60E-56	4.31E-54	1.22E-44	0.00E+00	6.65E-21	2.29E-08	5.47E-07	0.00E+00	0.00E+00	1.88E-07	1.42E-07	2.59E-21
7.90E-10	300	3.67E+19	0.00E+00	1.05E-06	5.26E+05	0.00E+00	5.98E-18	3.34E+05	8.52E-06	1.40E+05	3.16E-06	2.68E-12	3.86E-07	5.83E-09	1.70E-06	2.57E-06	2.65E-07	4.11E-07	1.41E-07	0.00E+00	4.10E-09	1.26E-11	9.80E-23	1.71E-22	5.45E-46	2.68E-23	5.92E-37	1.16E-38	9.49E-35	4.98E-40	1.75E-35	1.68E-06	9.39E-37	2.95E-25	4.39E-17	4.69E-31	1.71E-38	3.96E-56	5.99E-54	1.70E-44	0.00E+00	8.28E-21	2.56E-08	6.11E-07	0.00E+00	0.00E+00	2.10E-07	1.59E-07	3.23E-21
8.00E-10	300	3.67E+19	0.00E+00	1.18E-06	5.26E+05	0.00E+00	7.46E-18	3.34E+05	9.50E-06	1.40E+05	3.53E-06	2.99E-12	4.30E-07	6.51E-09	1.90E-06	2.87E-06	2.96E-07	4.58E-07	1.57E-07	0.00E+00	4.57E-09	1.41E-11	1.22E-22	2.13E-22	7.57E-46	3.34E-23	8.23E-37	1.44E-38	1.18E-34	6.93E-40	2.44E-35	1.87E-06	1.31E-36	3.29E-25	4.90E-17	5.84E-31	2.37E-38	6.06E-56	8.32E-54	2.36E-44	0.00E+00	1.03E-20	2.86E-08	6.82E-07	0.00E+00	0.00E+00	2.35E-07	1.77E-07	4.02E-21
8.10E-10	300	3.67E+19	0.00E+00	1.31E-06	5.26E+05	0.00E+00	9.29E-18	3.34E+05	1.06E-05	1.40E+05	3.94E-06	3.34E-12	4.80E-07	7.26E-09	2.12E-06	3.20E-06	3.30E-07	5.11E-07	1.75E-07	0.00E+00	5.10E-09	1.57E-11	1.52E-22	2.65E-22	1.05E-45	4.17E-23	1.14E-36	1.79E-38	1.47E-34	9.64E-40	3.39E-35	2.09E-06	1.82E-36	3.68E-25	5.47E-17	7.27E-31	3.30E-38	9.28E-56	1.16E-53	3.29E-44	0.00E+00	1.28E-20	3.19E-08	7.61E-07	0.00E+00	0.00E+00	2.62E-07	1.98E-07	5.01E-21
8.20E-10	300	3.67E+19	0.00E+00	1.47E-06	5.26E+05	0.00E+00	1.16E-17	3.34E+05	1.18E-05	1.40E+05	4.40E-06	3.73E-12	5.36E-07	8.11E-09	2.37E-06	3.57E-06	3.68E-07	5.71E-07	1.96E-07	0.00E+00	5.69E-09	1.75E-11	1.89E-22	3.30E-22	1.46E-45	5.19E-23	1.59E-36	2.23E-38	1.83E-34	1.34E-39	4.72E-35	2.33E-06	2.52E-36	4.10E-25	6.11E-17	9.06E-31	4.59E-38	1.43E-55	1.61E-53	4.57E-44	0.00E+00	1.60E-20	3.56E-08	8.49E-07	0.00E+00	0.00E+00	2.92E-07	2.21E-07	6.24E-21
8.30E-10	300	3.67E+19	0.00E+00	1.64E-06	5.26E+05	0.00E+00	1.44E-17	3.34E+05	1.32E-05	1.40E+05	4.90E-06	4.17E-12	5.98E-07	9.05E-09	2.64E-06	3.98E-06	4.11E-07	6.37E-07	2.18E-07	0.00E+00	6.36E-09	1.96E-11	2.36E-22	4.12E-22	2.04E-45	6.47E-23	2.21E-36	2.78E-38	2.28E-34	1.86E-39	6.56E-35	2.61E-06	3.51E-36	4.58E-25	6.82E-17	1.13E-30	6.38E-38	2.19E-55	2.23E-53	6.36E-44	0.00E+00	1.99E-20	3.97E-08	9.47E-07	0.00E+00	0.00E+00	3.26E-07	2.46E-07	7.77E-21
8.40E-10	300	3.67E+19	0.00E+00	1.82E-06	5.26E+05	0.00E+00	1.80E-17	3.34E+05	1.47E-05	1.40E+05	5.47E-06	4.65E-12	6.68E-07	1.01E-08	2.95E-06	4.44E-06	4.59E-07	7.11E-07	2.44E-07	0.00E+00	7.09E-09	2.18E-11	2.94E-22	5.13E-22	2.83E-45	8.05E-23	3.08E-36	3.46E-38	2.85E-34	2.59E-39	9.12E-35	2.91E-06	4.88E-36	5.11E-25	7.61E-17	1.41E-30	8.86E-38	3.38E-55	3.10E-53	8.85E-44	0.00E+00	2.48E-20	4.43E-08	1.06E-06	0.00E+00	0.00E+00	3.64E-07	2.75E-07	9.68E-21
8.50E-10	300	3.67E+19	0.00E+00	2.04E-06	5.26E+05	0.00E+00	2.24E-17	3.34E+05	1.64E-05	1.40E+05	6.11E-06	5.20E-12	7.45E-07	1.13E-08	3.29E-06	4.96E-06	5.12E-07	7.93E-07	2.72E-07	0.00E+00	7.92E-09	2.44E-11	3.66E-22	6.39E-22	3.94E-45	1.00E-22	4.28E-36	4.31E-38	3.54E-34	3.60E-39	1.27E-34	3.24E-06	6.78E-36	5.71E-25	8.49E-17	1.75E-30	1.23E-37	5.20E-55	4.31E-53	1.23E-43	0.00E+00	3.09E-20	4.95E-08	1.18E-06	0.00E+00	0.00E+00	4.06E-07	3.07E-07	1.21E-20
8.60E-10	300	3.67E+19	0.00E+00	2.27E-06	5.26E+05	0.00E+00	2.79E-17	3.34E+05	1.84E-05	1.40E+05	6.82E-06	5.80E-12	8.32E-07	1.26E-08	3.67E-06	5.53E-06	5.71E-07	8.85E-07	3.04E-07	0.00E+00	8.84E-09	2.72E-11	4.56E-22	7.95E-22	5.47E-45	1.25E-22	5.95E-36	5.36E-38	4.41E-34	5.00E-39	1.76E-34	3.62E-06	9.43E-36	6.37E-25	9.48E-17	2.18E-30	1.71E-37	8.04E-55	5.99E-53	1.71E-43	0.00E+00	3.85E-20	5.52E-08	1.32E-06	0.00E+00	0.00E+00	4.53E-07	3.42E-07	1.50E-20
8.70E-10	300	3.67E+19	0.00E+00	2.54E-06	5.26E+05	0.00E+00	3.47E-17	3.34E+05	2.05E-05	1.40E+05	7.61E-06	6.47E-12	9.28E-07	1.40E-08	4.10E-06	6.18E-06	6.38E-07	9.88E-07	3.39E-07	0.00E+00	9.86E-09	3.04E-11	5.68E-22	9.91E-22	7.61E-45	1.56E-22	8.27E-36	6.68E-38	5.50E-34	6.96E-39	2.45E-34	4.04E-06	1.31E-35	7.11E-25	1.06E-16	2.72E-30	2.38E-37	1.24E-54	8.31E-53	2.38E-43	0.00E+00	4.79E-20	6.16E-08	1.47E-06	0.00E+00	0.00E+00	5.06E-07	3.82E-07	1.87E-20
8.80E-10	300	3.67E+19	0.00E+00	2.83E-06	5.26E+05	0.00E+00	4.33E-17	3.34E+05	2.29E-05	1.40E+05	8.49E-06	7.23E-12	1.04E-06	1.57E-08	4.57E-06	6.89E-06	7.12E-07	1.10E-06	3.78E-07	0.00E+00	1.10E-08	3.39E-11	7.07E-22	1.23E-21	1.06E-44	1.94E-22	1.15E-35	8.31E-38	6.85E-34	9.67E-39	3.41E-34	4.51E-06	1.82E-35	7.94E-25	1.18E-16	3.39E-30	3.31E-37	1.92E-54	1.15E-52	3.31E-43	0.00E+00	5.97E-20	6.87E-08	1.64E-06	0.00E+00	0.00E+00	5.64E-07	4.26E-07	2.33E-20
8.90E-10	300	3.67E+19	0.00E+00	3.16E-06	5.26E+05	0.00E+00	5.39E-17	3.34E+05	2.55E-05	1.40E+05	9.47E-06	8.07E-12	1.16E-06	1.75E-08	5.10E-06	7.69E-06	7.94E-07	1.23E-06	4.22E-07	0.00E+00	1.23E-08	3.78E-11	8.81E-22	1.54E-21	1.47E-44	2.42E-22	1.60E-35	1.04E-37	8.53E-34	1.34E-38	4.74E-34	5.03E-06	2.53E-35	8.86E-25	1.32E-16	4.22E-30	4.60E-37	2.97E-54	1.60E-52	4.60E-43	0.00E+00	7.43E-20	7.67E-08	1.83E-06	0.00E+00	0.00E+00	6.30E-07	4.76E-07	2.90E-20
9.00E-10	300	3.67E+19	0.00E+00	3.52E-06	5.26E+05	0.00E+00	6.72E-17	3.34E+05	2.85E-05	1.40E+05	1.06E-05	9.01E-12	1.29E-06	1.95E-08	5.69E-06	8.58E-06	8.86E-07	1.37E-06	4.71E-07	0.00E+00	1.37E-08	4.22E-11	1.10E-21	1.91E-21	2.04E-44	3.01E-22	2.22E-35	1.29E-37	1.06E-33	1.87E-38	6.59E-34	5.62E-06	3.52E-35	9.89E-25	1.47E-16	5.26E-30	6.40E-37	4.59E-54	2.22E-52	6.40E-43	0.00E+00	9.25E-20	8.56E-08	2.04E-06	0.00E+00	0.00E+00	7.03E-07	5.31E-07	3.61E-20
9.10E-10	300	3.67E+19	0.00E+00	3.93E-06	5.26E+05	0.00E+00	8.37E-17	3.34E+05	3.18E-05	1.40E+05	1.18E-05	1.01E-11	1.44E-06	2.18E-08	6.35E-06	9.58E-06	9.89E-07	1.53E-06	5.25E-07	0.00E+00	1.53E-08	4.71E-11	1.37E-21	2.38E-21	2.84E-44	3.75E-22	3.09E-35	1.61E-37	1.32E-33	2.60E-38	9.17E-34	6.27E-06	4.89E-35	1.10E-24	1.64E-16	6.56E-30	8.89E-37	7.10E-54	3.09E-52	8.89E-43	0.00E+00	1.15E-19	9.55E-08	2.28E-06	0.00E+00	0.00E+00	7.84E-07	5.92E-07	4.50E-20
9.20E-10	300	3.67E+19	0.00E+00	4.39E-06	5.26E+05	0.00E+00	1.04E-16	3.34E+05	3.55E-05	1.40E+05	1.32E-05	1.12E-11	1.61E-06	2.43E-08	7.09E-06	1.07E-05	1.10E-06	1.71E-06	5.86E-07	0.00E+00	1.71E-08	5.26E-11	1.70E-21	2.97E-21	3.95E-44	4.67E-22	4.29E-35	2.00E-37	1.65E-33	3.61E-38	1.27E-33	6.99E-06	6.80E-35	1.23E-24	1.83E-16	8.17E-30	1.24E-36	1.10E-53	4.28E-52	1.24E-42	0.00E+00	1.43E-19	1.07E-07	2.54E-06	0.00E+00	0.00E+00	8.75E-07	6.61E-07	5.60E-20
9.30E-10	300	3.67E+19	0.00E+00	4.90E-06	5.26E+05	0.00E+00	1.30E-16	3.34E+05	3.96E-05	1.40E+05	1.47E-05	1.25E-11	1.79E-06	2.71E-08	7.91E-06	1.19E-05	1.23E-06	1.91E-06	6.54E-07	0.00E+00	1.91E-08	5.87E-11	2.12E-21	3.70E-21	5.49E-44	5.82E-22	5.97E-35	2.49E-37	2.05E-33	5.02E-38	1.77E-33	7.80E-06	9.45E-35	1.38E-24	2.04E-16	1.02E-29	1.72E-36	1.70E-53	5.94E-52	1.72E-42	0.00E+00	1.79E-19	1.19E-07	2.84E-06	0.00E+00	0.00E+00	9.77E-07	7.38E-07	6.98E-20
9.40E-10	300	3.67E+19	0.00E+00	5.47E-06	5.26E+05	0.00E+00	1.62E-16	3.34E+05	4.42E-05	1.40E+05	1.64E-05	1.40E-11	2.00E-06	3.03E-08	8.83E-06	1.33E-05	1.37E-06	2.13E-06	7.30E-07	0.00E+00	2.13E-08	6.55E-11	2.64E-21	4.61E-21	7.63E-44	7.24E-22	8.29E-35	3.10E-37	2.56E-33	6.98E-38	2.46E-33	8.71E-06	1.31E-34	1.54E-24	2.28E-16	1.27E-29	2.39E-36	2.63E-53	8.23E-52	2.39E-42	0.00E+00	2.23E-19	1.33E-07	3.17E-06	0.00E+00	0.00E+00	1.09E-06	8.23E-07	8.69E-20
9.50E-10	300	3.67E+19	0.00E+00	6.10E-06	5.26E+05	0.00E+00	2.01E-16	3.34E+05	4.93E-05	1.40E+05	1.83E-05	1.56E-11	2.23E-06	3.38E-08	9.86E-06	1.49E-05	1.53E-06	2.38E-06	8.15E-07	0.00E+00	2.37E-08	7.31E-11	3.29E-21	5.74E-21	1.06E-43	9.02E-22	1.15E-34	3.86E-37	3.18E-33	9.70E-38	3.43E-33	9.72E-06	1.83E-34	1.71E-24	2.55E-16	1.58E-29	3.32E-36	4.07E-53	1.14E-51	3.32E-42	0.00E+00	2.77E-19	1.48E-07	3.53E-06	0.00E+00	0.00E+00	1.22E-06	9.19E-07	1.08E-19
9.60E-10	300	3.67E+19	0.00E+00	6.81E-06	5.26E+05	0.00E+00	2.51E-16	3.34E+05	5.50E-05	1.40E+05	2.04E-05	1.74E-11	2.49E-06	3.77E-08	1.10E-05	1.66E-05	1.71E-06	2.65E-06	9.09E-07	0.00E+00	2.65E-08	8.15E-11	4.09E-21	7.15E-21	1.47E-43	1.12E-21	1.60E-34	4.81E-37	3.96E-33	1.35E-37	4.76E-33	1.08E-05	2.54E-34	1.91E-24	2.84E-16	1.97E-29	4.61E-36	6.29E-53	1.58E-51	4.62E-42	0.00E+00	3.45E-19	1.65E-07	3.94E-06	0.00E+00	0.00E+00	1.36E-06	1.03E-06	1.35E-19
9.70E-10	300	3.67E+19	0.00E+00	7.60E-06	5.26E+05	0.00E+00	3.12E-16	3.34E+05	6.14E-05	1.40E+05	2.28E-05	1.94E-11	2.78E-06	4.21E-08	1.23E-05	1.85E-05	1.91E-06	2.96E-06	1.01E-06	0.00E+00	2.96E-08	9.10E-11	5.10E-21	8.90E-21	2.05E-43	1.40E-21	2.23E-34	5.99E-37	4.94E-33	1.87E-37	6.63E-33	1.21E-05	3.53E-34	2.14E-24	3.17E-16	2.46E-29	6.41E-36	9.72E-53	2.19E-51	6.43E-42	0.00E+00	4.30E-19	1.85E-07	4.40E-06	0.00E+00	0.00E+00	1.51E-06	1.14E-06	1.68E-19
9.80E-10	300	3.67E+19	0.00E+00	8.48E-06	5.26E+05	0.00E+00	3.89E-16	3.34E+05	6.85E-05	1.40E+05	2.54E-05	2.17E-11	3.10E-06	4.70E-08	1.37E-05	2.06E-05	2.13E-06	3.30E-06	1.13E-06	0.00E+00	3.30E-08	1.02E-10	6.35E-21	1.11E-20	2.85E-43	1.74E-21	3.09E-34	7.46E-37	6.15E-33	2.60E-37	9.21E-33	1.35E-05	4.90E-34	2.39E-24	3.54E-16	3.06E-29	8.91E-36	1.50E-52	3.03E-51	8.94E-42	0.00E+00	5.35E-19	2.06E-07	4.91E-06	0.00E+00	0.00E+00	1.69E-06	1.28E-06	2.09E-19
9.90E-10	300	3.67E+19	0.00E+00	9.46E-06	5.26E+05	0.00E+00	4.85E-16	3.34E+05	7.64E-05	1.40E+05	2.84E-05	2.42E-11	3.46E-06	5.24E-08	1.53E-05	2.30E-05	2.38E-06	3.69E-06	1.26E-06	0.00E+00	3.68E-08	1.13E-10	7.91E-21	1.38E-20	3.96E-43	2.17E-21	4.30E-34	9.28E-37	7.66E-33	3.62E-37	1.28E-32	1.51E-05	6.81E-34	2.67E-24	3.95E-16	3.81E-29	1.24E-35	2.32E-52	4.19E-51	1.24E-41	0.00E+00	6.67E-19	2.30E-07	5.48E-06	0.00E+00	0.00E+00	1.89E-06	1.42E-06	2.60E-19
1.00E-09	300	3.67E+19	0.00E+00	1.06E-05	5.26E+05	0.00E+00	6.04E-16	3.34E+05	8.53E-05	1.40E+05	3.17E-05	2.70E-11	3.87E-06	5.85E-08	1.71E-05	2.57E-05	2.66E-06	4.11E-06	1.41E-06	0.00E+00	4.11E-08	1.26E-10	9.85E-21	1.72E-20	5.50E-43	2.70E-21	5.98E-34	1.16E-36	9.54E-33	5.03E-37	1.78E-32	1.68E-05	9.47E-34	2.98E-24	4.41E-16	4.75E-29	1.72E-35	3.59E-52	5.80E-51	1.73E-41	0.00E+00	8.30E-19	2.56E-07	6.12E-06	0.00E+00	0.00E+00	2.11E-06	1.59E-06	3.24E-19
1.01E-09	300	3.67E+19	0.00E+00	1.18E-05	5.26E+05	0.00E+00	7.52E-16	3.34E+05	9.52E-05	1.40E+05	3.53E-05	3.02E-11	4.31E-06	6.53E-08	1.90E-05	2.87E-05	2.96E-06	4.59E-06	1.57E-06	0.00E+00	4.58E-08	1.41E-10	1.23E-20	2.14E-20	7.65E-43	3.37E-21	8.31E-34	1.44E-36	1.19E-32	6.99E-37	2.48E-32	1.88E-05	1.32E-33	3.32E-24	4.92E-16	5.93E-29	2.39E-35	5.54E-52	8.02E-51	2.41E-41	0.00E+00	1.03E-18	2.86E-07	6.83E-06	0.00E+00	0.00E+00	2.35E-06	1.77E-06	4.04E-19
1.02E-09	300	3.67E+19	0.00E+00	1.32E-05	5.26E+05	0.00E+00	9.36E-16	3.34E+05	1.06E-04	1.40E+05	3.94E-05	3.37E-11	4.81E-06	7.29E-08	2.12E-05	3.20E-05	3.31E-06	5.12E-06	1.76E-06	0.00E+00	5.12E-08	1.58E-10	1.53E-20	2.67E-20	1.06E-42	4.19E-21	1.15E-33	1.79E-36	1.48E-32	9.71E-37	3.45E-32	2.10E-05	1.83E-33	3.71E-24	5.49E-16	7.39E-29	3.33E-35	8.55E-52	1.11E-50	3.35E-41	0.00E+00	1.29E-18	3.19E-07	7.62E-06	0.00E+00	0.00E+00	2.62E-06	1.98E-06	5.03E-19
1.03E-09	300	3.67E+19	0.00E+00	1.47E-05	5.26E+05	0.00E+00	1.17E-15	3.34E+05	1.19E-04	1.40E+05	4.40E-05	3.76E-11	5.37E-06	8.13E-08	2.37E-05	3.57E-05	3.69E-06	5.72E-06	1.96E-06	0.00E+00	5.71E-08	1.76E-10	1.90E-20	3.32E-20	1.48E-42	5.22E-21	1.61E-33	2.23E-36	1.84E-32	1.35E-36	4.80E-32	2.34E-05	2.54E-33	4.15E-24	6.12E-16	9.22E-29	4.62E-35	1.32E-51	1.53E-50	4.66E-41	0.00E+00	1.60E-18	3.56E-07	8.50E-06	0.00E+00	0.00E+00	2.93E-06	2.21E-06	6.26E-19
1.04E-09	300	3.67E+19	0.00E+00	1.64E-05	5.26E+05	0.00E+00	1.45E-15	3.34E+05	1.32E-04	1.40E+05	4.91E-05	4.19E-11	6.00E-06	9.07E-08	2.65E-05	3.99E-05	4.12E-06	6.38E-06	2.19E-06	0.00E+00	6.37E-08	1.96E-10	2.37E-20	4.14E-20	2.05E-42	6.50E-21	2.23E-33	2.78E-36	2.29E-32	1.88E-36	6.67E-32	2.61E-05	3.53E-33	4.63E-24	6.83E-16	1.15E-28	6.42E-35	2.03E-51	2.11E-50	6.48E-41	0.00E+00	2.00E-18	3.98E-07	9.49E-06	0.00E+00	0.00E+00	3.27E-06	2.47E-06	7.80E-19
1.05E-09	300	3.67E+19	0.00E+00	1.83E-05	5.26E+05	0.00E+00	1.81E-15	3.34E+05	1.48E-04	1.40E+05	5.48E-05	4.68E-11	6.69E-06	1.01E-07	2.95E-05	4.45E-05	4.60E-06	7.12E-06	2.44E-06	0.00E+00	7.11E-08	2.19E-10	2.95E-20	5.15E-20	2.85E-42	8.10E-21	3.10E-33	3.46E-36	2.86E-32	2.61E-36	9.29E-32	2.91E-05	4.91E-33	5.18E-24	7.63E-16	1.43E-28	8.93E-35	3.13E-51	2.91E-50	9.01E-41	0.00E+00	2.49E-18	4.44E-07	1.06E-05	0.00E+00	0.00E+00	3.64E-06	2.75E-06	9.71E-19
1.06E-09	300	3.67E+19	0.00E+00	2.04E-05	5.26E+05	0.00E+00	2.25E-15	3.34E+05	1.65E-04	1.40E+05	6.12E-05	5.22E-11	7.47E-06	1.13E-07	3.30E-05	4.97E-05	5.13E-06	7.95E-06	2.72E-06	0.00E+00	7.93E-08	2.44E-10	3.68E-20	6.42E-20	3.97E-42	1.01E-20	4.31E-33	4.31E-36	3.56E-32	3.62E-36	1.29E-31	3.25E-05	6.83E-33	5.78E-24	8.51E-16	1.79E-28	1.24E-34	4.82E-51	4.00E-50	1.25E-40	0.00E+00	3.10E-18	4.95E-07	1.18E-05	0.00E+00	0.00E+00	4.07E-06	3.07E-06	1.21E-18
1.07E-09	300	3.67E+19	0.00E+00	2.28E-05	5.26E+05	0.00E+00	2.81E-15	3.34E+05	1.84E-04	1.40E+05	6.83E-05	5.83E-11	8.33E-06	1.26E-07	3.68E-05	5.54E-05	5.72E-06	8.87E-06	3.04E-06	0.00E+00	8.86E-08	2.73E-10	4.58E-20	7.99E-20	5.51E-42	1.26E-20	5.99E-33	5.37E-36	4.43E-32	5.04E-36	1.80E-31	3.63E-05	9.49E-33	6.46E-24	9.50E-16	2.23E-28	1.72E-34	7.42E-51	5.51E-50	1.75E-40	0.00E+00	3.86E-18	5.53E-07	1.32E-05	0.00E+00	0.00E+00	4.54E-06	3.43E-06	1.51E-18
1.08E-09	300	3.67E+19	0.00E+00	2.54E-05	5.26E+05	0.00E+00	3.49E-15	3.34E+05	2.05E-04	1.40E+05	7.62E-05	6.50E-11	9.30E-06	1.41E-07	4.10E-05	6.19E-05	6.39E-06	9.89E-06	3.39E-06	0.00E+00	9.88E-08	3.04E-10	5.70E-20	9.95E-20	7.66E-42	1.56E-20	8.32E-33	6.69E-36	5.52E-32	7.00E-36	2.50E-31	4.05E-05	1.32E-32	7.22E-24	1.06E-15	2.79E-28	2.40E-34	1.14E-50	7.57E-50	2.43E-40	0.00E+00	4.80E-18	6.17E-07	1.47E-05	0.00E+00	0.00E+00	5.06E-06	3.82E-06	1.88E-18
1.09E-09	300	3.67E+19	0.00E+00	2.83E-05	5.26E+05	0.00E+00	4.35E-15	3.34E+05	2.29E-04	1.40E+05	8.50E-05	7.26E-11	1.04E-05	1.57E-07	4.58E-05	6.90E-05	7.13E-06	1.10E-05	3.79E-06	0.00E+00	1.10E-07	3.40E-10	7.10E-20	1.24E-19	1.06E-41	1.95E-20	1.16E-32	8.33E-36	6.87E-32	9.73E-36	3.49E-31	4.52E-05	1.83E-32	8.08E-24	1.18E-15	3.48E-28	3.33E-34	1.75E-50	1.04E-49	3.38E-40	0.00E+00	5.98E-18	6.88E-07	1.64E-05	0.00E+00	0.00E+00	5.65E-06	4.27E-06	2.34E-18
1.10E-09	300	3.67E+19	0.00E+00	3.16E-05	5.26E+05	0.00E+00	5.42E-15	3.34E+05	2.56E-04	1.40E+05	9.49E-05	8.10E-11	1.16E-05	1.75E-07	5.11E-05	7.70E-05	7.96E-06	1.23E-05	4.23E-06	0.00E+00	1.23E-07	3.79E-10	8.84E-20	1.54E-19	1.48E-41	2.43E-20	1.61E-32	1.04E-35	8.56E-32	1.35E-35	4.86E-31	5.04E-05	2.55E-32	9.03E-24	1.32E-15	4.34E-28	4.63E-34	2.69E-50	1.43E-49	4.71E-40	0.00E+00	7.45E-18	7.68E-07	1.83E-05	0.00E+00	0.00E+00	6.31E-06	4.76E-06	2.91E-18
1.11E-09	300	3.67E+19	0.00E+00	3.53E-05	5.26E+05	0.00E+00	6.75E-15	3.34E+05	2.85E-04	1.40E+05	1.06E-04	9.04E-11	1.29E-05	1.96E-07	5.70E-05	8.60E-05	8.88E-06	1.38E-05	4.72E-06	0.00E+00	1.37E-07	4.23E-10	1.10E-19	1.92E-19	2.06E-41	3.02E-20	2.23E-32	1.29E-35	1.07E-31	1.88E-35	6.76E-31	5.62E-05	3.54E-32	1.01E-23	1.47E-15	5.42E-28	6.43E-34	4.12E-50	1.95E-49	6.56E-40	0.00E+00	9.28E-18	8.57E-07	2.05E-05	0.00E+00	0.00E+00	7.04E-06	5.32E-06	3.62E-18
1.12E-09	300	3.67E+19	0.00E+00	3.94E-05	5.26E+05	0.00E+00	8.41E-15	3.34E+05	3.18E-04	1.40E+05	1.18E-04	1.01E-10	1.44E-05	2.18E-07	6.36E-05	9.59E-05	9.91E-06	1.53E-05	5.26E-06	0.00E+00	1.53E-07	4.72E-10	1.37E-19	2.39E-19	2.86E-41	3.76E-20	3.11E-32	1.61E-35	1.33E-31	2.61E-35	9.42E-31	6.28E-05	4.92E-32	1.13E-23	1.64E-15	6.77E-28	8.94E-34	6.30E-50	2.67E-49	9.15E-40	0.00E+00	1.16E-17	9.57E-07	2.28E-05	0.00E+00	0.00E+00	7.85E-06	5.93E-06	4.51E-18
1.13E-09	300	3.67E+19	0.00E+00	4.40E-05	5.26E+05	0.00E+00	1.05E-14	3.34E+05	3.55E-04	1.40E+05	1.32E-04	1.13E-10	1.61E-05	2.44E-07	7.10E-05	1.07E-04	1.11E-05	1.71E-05	5.87E-06	0.00E+00	1.71E-07	5.27E-10	1.71E-19	2.98E-19	3.97E-41	4.69E-20	4.32E-32	2.00E-35	1.65E-31	3.63E-35	1.31E-30	7.00E-05	6.84E-32	1.26E-23	1.83E-15	8.47E-28	1.24E-33	9.63E-50	3.64E-49	1.27E-39	0.00E+00	1.44E-17	1.07E-06	2.55E-05	0.00E+00	0.00E+00	8.77E-06	6.62E-06	5.62E-18
1.14E-09	300	3.67E+19	0.00E+00	4.91E-05	5.26E+05	0.00E+00	1.30E-14	3.34E+05	3.96E-04	1.40E+05	1.47E-04	1.26E-10	1.80E-05	2.72E-07	7.93E-05	1.19E-04	1.23E-05	1.91E-05	6.55E-06	0.00E+00	1.91E-07	5.88E-10	2.13E-19	3.71E-19	5.52E-41	5.84E-20	6.00E-32	2.50E-35	2.06E-31	5.05E-35	1.83E-30	7.82E-05	9.50E-32	1.42E-23	2.05E-15	1.06E-27	1.73E-33	1.47E-49	4.97E-49	1.78E-39	0.00E+00	1.79E-17	1.19E-06	2.84E-05	0.00E+00	0.00E+00	9.78E-06	7.39E-06	7.00E-18
1.15E-09	300	3.67E+19	0.00E+00	5.47E-05	5.26E+05	0.00E+00	1.62E-14	3.34E+05	4.42E-04	1.40E+05	1.64E-04	1.40E-10	2.00E-05	3.03E-07	8.85E-05	1.33E-04	1.38E-05	2.13E-05	7.31E-06	0.00E+00	2.13E-07	6.56E-10	2.65E-19	4.62E-19	7.67E-41	7.27E-20	8.34E-32	3.11E-35	2.56E-31	7.01E-35	2.55E-30	8.72E-05	1.32E-31	1.58E-23	2.28E-15	1.32E-27	2.40E-33	2.24E-49	6.76E-49	2.48E-39	0.00E+00	2.23E-17	1.33E-06	3.17E-05	0.00E+00	0.00E+00	1.09E-05	8.24E-06	8.72E-18
1.16E-09	300	3.67E+19	0.00E+00	6.11E-05	5.26E+05	0.00E+00	2.02E-14	3.34E+05	4.94E-04	1.40E+05	1.83E-04	1.56E-10	2.24E-05	3.39E-07	9.87E-05	1.49E-04	1.54E-05	2.38E-05	8.16E-06	0.00E+00	2.38E-07	7.32E-10	3.30E-19	5.76E-19	1.07E-40	9.06E-20	1.16E-31	3.87E-35	3.19E-31	9.75E-35	3.56E-30	9.73E-05	1.84E-31	1.78E-23	2.55E-15	1.66E-27	3.34E-33	3.41E-49	9.18E-49	3.46E-39	0.00E+00	2.78E-17	1.48E-06	3.54E-05	0.00E+00	0.00E+00	1.22E-05	9.20E-06	1.09E-17
1.17E-09	300	3.67E+19	0.00E+00	6.82E-05	5.26E+05	0.00E+00	2.52E-14	3.34E+05	5.51E-04	1.40E+05	2.05E-04	1.75E-10	2.50E-05	3.78E-07	1.10E-04	1.66E-04	1.71E-05	2.66E-05	9.11E-06	0.00E+00	2.65E-07	8.17E-10	4.11E-19	7.17E-19	1.48E-40	1.13E-19	1.61E-31	4.82E-35	3.98E-31	1.35E-34	4.97E-30	1.09E-04	2.55E-31	1.99E-23	2.84E-15	2.08E-27	4.64E-33	5.18E-49	1.25E-48	4.82E-39	0.00E+00	3.46E-17	1.66E-06	3.95E-05	0.00E+00	0.00E+00	1.36E-05	1.03E-05	1.35E-17
1.18E-09	300	3.67E+19	0.00E+00	7.61E-05	5.26E+05	0.00E+00	3.14E-14	3.34E+05	6.15E-04	1.40E+05	2.28E-04	1.95E-10	2.79E-05	4.22E-07	1.23E-04	1.85E-04	1.91E-05	2.96E-05	1.02E-05	0.00E+00	2.96E-07	9.12E-10	5.12E-19	8.93E-19	2.06E-40	1.40E-19	2.24E-31	6.00E-35	4.95E-31	1.88E-34	6.94E-30	1.21E-04	3.54E-31	2.23E-23	3.17E-15	2.60E-27	6.44E-33	7.85E-49	1.69E-48	6.74E-39	0.00E+00	4.31E-17	1.85E-06	4.41E-05	0.00E+00	0.00E+00	1.52E-05	1.15E-05	1.68E-17
1.19E-09	300	3.67E+19	0.00E+00	8.49E-05	5.26E+05	0.00E+00	3.91E-14	3.34E+05	6.86E-04	1.40E+05	2.55E-04	2.17E-10	3.11E-05	4.70E-07	1.37E-04	2.07E-04	2.14E-05	3.31E-05	1.13E-05	0.00E+00	3.30E-07	1.02E-09	6.37E-19	1.11E-18	2.86E-40	1.75E-19	3.11E-31	7.48E-35	6.17E-31	2.62E-34	9.69E-30	1.35E-04	4.93E-31	2.50E-23	3.54E-15	3.26E-27	8.96E-33	1.19E-48	2.28E-48	9.41E-39	0.00E+00	5.37E-17	2.06E-06	4.92E-05	0.00E+00	0.00E+00	1.69E-05	1.28E-05	2.10E-17
1.20E-09	300	3.67E+19	0.00E+00	9.48E-05	5.26E+05	0.00E+00	4.87E-14	3.34E+05	7.65E-04	1.40E+05	2.84E-04	2.43E-10	3.47E-05	5.25E-07	1.53E-04	2.31E-04	2.38E-05	3.69E-05	1.27E-05	0.00E+00	3.69E-07	1.14E-09	7.94E-19	1.39E-18	3.98E-40	2.18E-19	4.32E-31	9.31E-35	7.68E-31	3.64E-34	1.36E-29	1.51E-04	6.85E-31	2.81E-23	3.95E-15	4.09E-27	1.24E-32	1.80E-48	3.07E-48	1.32E-38	0.00E+00	6.69E-17	2.30E-06	5.49E-05	0.00E+00	0.00E+00	1.89E-05	1.43E-05	2.61E-17
1.21E-09	300	3.67E+19	0.00E+00	1.06E-04	5.26E+05	0.00E+00	6.06E-14	3.34E+05	8.54E-04	1.40E+05	3.17E-04	2.71E-10	3.87E-05	5.86E-07	1.71E-04	2.58E-04	2.66E-05	4.12E-05	1.41E-05	0.00E+00	4.11E-07	1.27E-09	9.88E-19	1.73E-18	5.53E-40	2.71E-19	6.01E-31	1.16E-34	9.57E-31	5.05E-34	1.90E-29	1.68E-04	9.52E-31	3.16E-23	4.41E-15	5.14E-27	1.73E-32	2.71E-48	4.13E-48	1.84E-38	0.00E+00	8.33E-17	2.57E-06	6.13E-05	0.00E+00	0.00E+00	2.11E-05	1.59E-05	3.25E-17
1.22E-09	300	3.67E+19	0.00E+00	1.18E-04	5.26E+05	0.00E+00	7.55E-14	3.34E+05	9.53E-04	1.40E+05	3.54E-04	3.02E-10	4.32E-05	6.54E-07	1.91E-04	2.87E-04	2.97E-05	4.60E-05	1.58E-05	0.00E+00	4.59E-07	1.41E-09	1.23E-18	2.15E-18	7.69E-40	3.38E-19	8.35E-31	1.44E-34	1.19E-30	7.02E-34	2.65E-29	1.88E-04	1.32E-30	3.55E-23	4.92E-15	6.46E-27	2.40E-32	4.08E-48	5.55E-48	2.57E-38	0.00E+00	1.04E-16	2.87E-06	6.84E-05	0.00E+00	0.00E+00	2.35E-05	1.78E-05	4.05E-17
1.23E-09	300	3.67E+19	0.00E+00	1.32E-04	5.26E+05	0.00E+00	9.40E-14	3.34E+05	1.06E-03	1.40E+05	3.95E-04	3.37E-10	4.82E-05	7.30E-07	2.13E-04	3.21E-04	3.31E-05	5.13E-05	1.76E-05	0.00E+00	5.12E-07	1.58E-09	1.53E-18	2.68E-18	1.07E-39	4.21E-19	1.16E-30	1.80E-34	1.48E-30	9.76E-34	3.72E-29	2.10E-04	1.84E-30	3.99E-23	5.49E-15	8.13E-27	3.34E-32	6.13E-48	7.43E-48	3.61E-38	0.00E+00	1.29E-16	3.20E-06	7.63E-05	0.00E+00	0.00E+00	2.63E-05	1.98E-05	5.04E-17
1.24E-09	300	3.67E+19	0.00E+00	1.47E-04	5.26E+05	0.00E+00	1.17E-13	3.34E+05	1.19E-03	1.40E+05	4.41E-04	3.76E-10	5.38E-05	8.14E-07	2.37E-04	3.58E-04	3.70E-05	5.73E-05	1.96E-05	0.00E+00	5.72E-07	1.76E-09	1.91E-18	3.33E-18	1.48E-39	5.24E-19	1.61E-30	2.24E-34	1.85E-30	1.36E-33	5.21E-29	2.34E-04	2.55E-30	4.49E-23	6.13E-15	1.02E-26	4.64E-32	9.20E-48	9.95E-48	5.06E-38	0.00E+00	1.61E-16	3.57E-06	8.51E-05	0.00E+00	0.00E+00	2.93E-05	2.21E-05	6.28E-17
1.25E-09	300	3.67E+19	0.00E+00	1.64E-04	5.26E+05	0.00E+00	1.46E-13	3.34E+05	1.32E-03	1.40E+05	4.92E-04	4.20E-10	6.00E-05	9.09E-07	2.65E-04	3.99E-04	4.12E-05	6.39E-05	2.19E-05	0.00E+00	6.38E-07	1.97E-09	2.38E-18	4.15E-18	2.06E-39	6.53E-19	2.24E-30	2.79E-34	2.30E-30	1.89E-33	7.31E-29	2.61E-04	3.55E-30	5.07E-23	6.84E-15	1.29E-26	6.45E-32	1.38E-47	1.33E-47	7.09E-38	0.00E+00	2.00E-16	3.98E-06	9.50E-05	0.00E+00	0.00E+00	3.27E-05	2.47E-05	7.82E-17
1.26E-09	300	3.67E+19	0.00E+00	1.83E-04	5.26E+05	0.00E+00	1.82E-13	3.34E+05	1.48E-03	1.40E+05	5.49E-04	4.69E-10	6.70E-05	1.01E-06	2.96E-04	4.46E-04	4.60E-05	7.13E-05	2.44E-05	0.00E+00	7.12E-07	2.19E-09	2.96E-18	5.17E-18	2.87E-39	8.13E-19	3.12E-30	3.47E-34	2.87E-30	2.62E-33	1.03E-28	2.92E-04	4.93E-30	5.72E-23	7.64E-15	1.63E-26	8.97E-32	2.06E-47	1.78E-47	9.96E-38	0.00E+00	2.49E-16	4.45E-06	1.06E-04	0.00E+00	0.00E+00	3.65E-05	2.76E-05	9.74E-17
1.27E-09	300	3.67E+19	0.00E+00	2.04E-04	5.26E+05	0.00E+00	2.26E-13	3.34E+05	1.65E-03	1.40E+05	6.13E-04	5.23E-10	7.48E-05	1.13E-06	3.30E-04	4.97E-04	5.14E-05	7.96E-05	2.73E-05	0.00E+00	7.95E-07	2.45E-09	3.69E-18	6.44E-18	3.99E-39	1.01E-18	4.33E-30	4.33E-34	3.57E-30	3.64E-33	1.44E-28	3.25E-04	6.86E-30	6.46E-23	8.52E-15	2.06E-26	1.25E-31	3.08E-47	2.37E-47	1.40E-37	0.00E+00	3.11E-16	4.96E-06	1.18E-04	0.00E+00	0.00E+00	4.07E-05	3.08E-05	1.21E-16
1.28E-09	300	3.67E+19	0.00E+00	2.28E-04	5.26E+05	0.00E+00	2.82E-13	3.34E+05	1.84E-03	1.40E+05	6.84E-04	5.84E-10	8.35E-05	1.26E-06	3.68E-04	5.55E-04	5.73E-05	8.88E-05	3.04E-05	0.00E+00	8.87E-07	2.73E-09	4.59E-18	8.01E-18	5.54E-39	1.26E-18	6.02E-30	5.39E-34	4.45E-30	5.06E-33	2.03E-28	3.63E-04	9.53E-30	7.31E-23	9.51E-15	2.61E-26	1.73E-31	4.59E-47	3.16E-47	1.97E-37	0.00E+00	3.87E-16	5.54E-06	1.32E-04	0.00E+00	0.00E+00	4.54E-05	3.43E-05	1.51E-16
1.29E-09	300	3.67E+19	0.00E+00	2.54E-04	5.26E+05	0.00E+00	3.51E-13	3.34E+05	2.05E-03	1.40E+05	7.63E-04	6.51E-10	9.31E-05	1.41E-06	4.11E-04	6.19E-04	6.40E-05	9.91E-05	3.40E-05	0.00E+00	9.90E-07	3.05E-09	5.72E-18	9.98E-18	7.70E-39	1.57E-18	8.36E-30	6.71E-34	5.54E-30	7.03E-33	2.86E-28	4.05E-04	1.32E-29	8.29E-23	1.06E-14	3.30E-26	2.41E-31	6.84E-47	4.21E-47	2.78E-37	0.00E+00	4.82E-16	6.18E-06	1.47E-04	0.00E+00	0.00E+00	5.07E-05	3.83E-05	1.88E-16
1.30E-09	300	3.67E+19	0.00E+00	2.84E-04	5.26E+05	0.00E+00	4.37E-13	3.34E+05	2.29E-03	1.40E+05	8.51E-04	7.27E-10	1.04E-04	1.57E-06	4.59E-04	6.91E-04	7.14E-05	1.11E-04	3.79E-05	0.00E+00	1.10E-06	3.40E-09	7.12E-18	1.24E-17	1.07E-38	1.95E-18	1.16E-29	8.35E-34	6.90E-30	9.78E-33	4.04E-28	4.52E-04	1.84E-29	9.41E-23	1.18E-14	4.20E-26	3.35E-31	1.02E-46	5.62E-47	3.92E-37	0.00E+00	6.00E-16	6.89E-06	1.64E-04	0.00E+00	0.00E+00	5.66E-05	4.27E-05	2.34E-16
1.31E-09	300	3.67E+19	0.00E+00	3.17E-04	5.26E+05	0.00E+00	5.44E-13	3.34E+05	2.56E-03	1.40E+05	9.50E-04	8.11E-10	1.16E-04	1.76E-06	5.12E-04	7.71E-04	7.97E-05	1.23E-04	4.23E-05	0.00E+00	1.23E-06	3.80E-09	8.87E-18	1.55E-17	1.49E-38	2.43E-18	1.62E-29	1.04E-33	8.59E-30	1.36E-32	5.71E-28	5.05E-04	2.56E-29	1.07E-22	1.32E-14	5.34E-26	4.65E-31	1.52E-46	7.50E-47	5.54E-37	0.00E+00	7.47E-16	7.69E-06	1.84E-04	0.00E+00	0.00E+00	6.32E-05	4.77E-05	2.92E-16
1.32E-09	300	3.67E+19	0.00E+00	3.54E-04	5.26E+05	0.00E+00	6.77E-13	3.34E+05	2.86E-03	1.40E+05	1.06E-03	9.05E-10	1.29E-04	1.96E-06	5.71E-04	8.61E-04	8.89E-05	1.38E-04	4.72E-05	0.00E+00	1.38E-06	4.24E-09	1.10E-17	1.93E-17	2.07E-38	3.03E-18	2.25E-29	1.30E-33	1.07E-29	1.89E-32	8.09E-28	5.63E-04	3.56E-29	1.22E-22	1.48E-14	6.81E-26	6.46E-31	2.26E-46	1.00E-46	7.85E-37	0.00E+00	9.31E-16	8.59E-06	2.05E-04	0.00E+00	0.00E+00	7.05E-05	5.32E-05	3.63E-16
1.33E-09	300	3.67E+19	0.00E+00	3.95E-04	5.26E+05	0.00E+00	8.43E-13	3.34E+05	3.19E-03	1.40E+05	1.18E-03	1.01E-09	1.44E-04	2.19E-06	6.37E-04	9.61E-04	9.92E-05	1.54E-04	5.27E-05	0.00E+00	1.53E-06	4.73E-09	1.38E-17	2.40E-17	2.87E-38	3.78E-18	3.12E-29	1.61E-33	1.33E-29	2.62E-32	1.15E-27	6.29E-04	4.94E-29	1.39E-22	1.65E-14	8.69E-26	8.98E-31	3.37E-46	1.34E-46	1.11E-36	0.00E+00	1.16E-15	9.58E-06	2.29E-04	0.00E+00	0.00E+00	7.87E-05	5.94E-05	4.53E-16
1.34E-09	300	3.67E+19	0.00E+00	4.40E-04	5.26E+05	0.00E+00	1.05E-12	3.34E+05	3.56E-03	1.40E+05	1.32E-03	1.13E-09	1.61E-04	2.44E-06	7.11E-04	1.07E-03	1.11E-04	1.72E-04	5.88E-05	0.00E+00	1.71E-06	5.28E-09	1.71E-17	2.99E-17	3.99E-38	4.70E-18	4.34E-29	2.01E-33	1.66E-29	3.65E-32	1.63E-27	7.01E-04	6.87E-29	1.60E-22	1.84E-14	1.11E-25	1.25E-30	5.03E-46	1.80E-46	1.58E-36	0.00E+00	1.44E-15	1.07E-05	2.55E-04	0.00E+00	0.00E+00	8.78E-05	6.63E-05	5.64E-16
1.35E-09	300	3.67E+19	0.00E+00	4.91E-04	5.26E+05	0.00E+00	1.31E-12	3.34E+05	3.97E-03	1.40E+05	1.47E-03	1.26E-09	1.80E-04	2.72E-06	7.94E-04	1.20E-03	1.24E-04	1.91E-04	6.56E-05	0.00E+00	1.91E-06	5.89E-09	2.13E-17	3.72E-17	5.55E-38	5.86E-18	6.03E-29	2.50E-33	2.07E-29	5.07E-32	2.32E-27	7.83E-04	9.54E-29	1.83E-22	2.05E-14	1.43E-25	1.74E-30	7.52E-46	2.43E-46	2.25E-36	0.00E+00	1.80E-15	1.19E-05	2.85E-04	0.00E+00	0.00E+00	9.80E-05	7.40E-05	7.02E-16
1.36E-09	300	3.67E+19	0.00E+00	5.48E-04	5.26E+05	0.00E+00	1.63E-12	3.34E+05	4.43E-03	1.40E+05	1.64E-03	1.40E-09	2.01E-04	3.04E-06	8.86E-04	1.34E-03	1.38E-04	2.14E-04	7.32E-05	0.00E+00	2.13E-06	6.57E-09	2.66E-17	4.64E-17	7.71E-38	7.29E-18	8.38E-29	3.12E-33	2.57E-29	7.04E-32	3.31E-27	8.74E-04	1.33E-28	2.11E-22	2.29E-14	1.84E-25	2.41E-30	1.13E-45	3.28E-46	3.21E-36	0.00E+00	2.24E-15	1.33E-05	3.18E-04	0.00E+00	0.00E+00	1.09E-04	8.26E-05	8.74E-16
1.37E-09	300	3.67E+19	0.00E+00	6.12E-04	5.26E+05	0.00E+00	2.03E-12	3.34E+05	4.94E-03	1.40E+05	1.84E-03	1.57E-09	2.24E-04	3.39E-06	9.89E-04	1.49E-03	1.54E-04	2.38E-04	8.17E-05	0.00E+00	2.38E-06	7.33E-09	3.31E-17	5.78E-17	1.07E-37	9.08E-18	1.16E-28	3.88E-33	3.20E-29	9.79E-32	4.73E-27	9.75E-04	1.84E-28	2.44E-22	2.55E-14	2.37E-25	3.35E-30	1.70E-45	4.45E-46	4.59E-36	0.00E+00	2.79E-15	1.49E-05	3.54E-04	0.00E+00	0.00E+00	1.22E-04	9.21E-05	1.09E-15
1.38E-09	300	3.67E+19	0.00E+00	6.83E-04	5.26E+05	0.00E+00	2.53E-12	3.34E+05	5.52E-03	1.40E+05	2.05E-03	1.75E-09	2.50E-04	3.78E-06	1.10E-03	1.66E-03	1.72E-04	2.66E-04	9.12E-05	0.00E+00	2.66E-06	8.18E-09	4.12E-17	7.19E-17	1.49E-37	1.13E-17	1.62E-28	4.83E-33	3.99E-29	1.36E-31	6.78E-27	1.09E-03	2.56E-28	2.83E-22	2.85E-14	3.06E-25	4.66E-30	2.56E-45	6.07E-46	6.58E-36	0.00E+00	3.47E-15	1.66E-05	3.96E-04	0.00E+00	0.00E+00	1.36E-04	1.03E-04	1.36E-15
1.39E-09	300	3.67E+19	0.00E+00	7.62E-04	5.26E+05	0.00E+00	3.15E-12	3.34E+05	6.16E-03	1.40E+05	2.29E-03	1.95E-09	2.79E-04	4.22E-06	1.23E-03	1.86E-03	1.92E-04	2.97E-04	1.02E-04	0.00E+00	2.96E-06	9.13E-09	5.13E-17	8.96E-17	2.07E-37	1.41E-17	2.25E-28	6.02E-33	4.97E-29	1.89E-31	9.73E-27	1.21E-03	3.56E-28	3.30E-22	3.18E-14	3.96E-25	6.47E-30	3.87E-45	8.32E-46	9.45E-36	0.00E+00	4.32E-15	1.85E-05	4.41E-04	0.00E+00	0.00E+00	1.52E-04	1.15E-04	1.69E-15
1.40E-09	300	3.67E+19	0.00E+00	8.50E-04	5.26E+05	0.00E+00	3.92E-12	3.34E+05	6.87E-03	1.40E+05	2.55E-03	2.18E-09	3.11E-04	4.71E-06	1.37E-03	2.07E-03	2.14E-04	3.31E-04	1.14E-04	0.00E+00	3.31E-06	1.02E-08	6.39E-17	1.12E-16	2.88E-37	1.75E-17	3.12E-28	7.50E-33	6.19E-29	2.63E-31	1.40E-26	1.35E-03	4.95E-28	3.86E-22	3.55E-14	5.15E-25	9.00E-30	5.89E-45	1.15E-45	1.36E-35	0.00E+00	5.39E-15	2.07E-05	4.93E-04	0.00E+00	0.00E+00	1.70E-04	1.28E-04	2.10E-15
1.41E-09	300	3.67E+19	0.00E+00	9.49E-04	5.26E+05	0.00E+00	4.88E-12	3.34E+05	7.67E-03	1.40E+05	2.85E-03	2.43E-09	3.47E-04	5.26E-06	1.53E-03	2.31E-03	2.39E-04	3.70E-04	1.27E-04	0.00E+00	3.69E-06	1.14E-08	7.96E-17	1.39E-16	4.00E-37	2.18E-17	4.34E-28	9.34E-33	7.71E-29	3.65E-31	2.02E-26	1.51E-03	6.88E-28	4.53E-22	3.96E-14	6.70E-25	1.25E-29	9.00E-45	1.59E-45	1.96E-35	0.00E+00	6.71E-15	2.30E-05	5.50E-04	0.00E+00	0.00E+00	1.89E-04	1.43E-04	2.62E-15
1.42E-09	300	3.67E+19	0.00E+00	1.06E-03	5.26E+05	0.00E+00	6.08E-12	3.34E+05	8.55E-03	1.40E+05	3.18E-03	2.71E-09	3.88E-04	5.87E-06	1.71E-03	2.58E-03	2.66E-04	4.13E-04	1.41E-04	0.00E+00	4.12E-06	1.27E-08	9.91E-17	1.73E-16	5.56E-37	2.72E-17	6.04E-28	1.16E-32	9.60E-29	5.08E-31	2.93E-26	1.69E-03	9.56E-28	5.35E-22	4.42E-14	8.75E-25	1.74E-29	1.38E-44	2.23E-45	2.84E-35	0.00E+00	8.35E-15	2.57E-05	6.14E-04	0.00E+00	0.00E+00	2.11E-04	1.59E-04	3.26E-15
1.43E-09	300	3.67E+19	0.00E+00	1.18E-03	5.26E+05	0.00E+00	7.57E-12	3.34E+05	9.55E-03	1.40E+05	3.54E-03	3.03E-09	4.33E-04	6.55E-06	1.91E-03	2.88E-03	2.97E-04	4.60E-04	1.58E-04	0.00E+00	4.60E-06	1.42E-08	1.23E-16	2.15E-16	7.72E-37	3.39E-17	8.39E-28	1.45E-32	1.20E-28	7.05E-31	4.25E-26	1.88E-03	1.33E-27	6.34E-22	4.93E-14	1.15E-24	2.41E-29	2.13E-44	3.20E-45	4.12E-35	0.00E+00	1.04E-14	2.87E-05	6.85E-04	0.00E+00	0.00E+00	2.36E-04	1.78E-04	4.06E-15
1.44E-09	300	3.67E+19	0.00E+00	1.32E-03	5.26E+05	0.00E+00	9.43E-12	3.34E+05	1.07E-02	1.40E+05	3.96E-03	3.38E-09	4.83E-04	7.31E-06	2.13E-03	3.21E-03	3.32E-04	5.14E-04	1.76E-04	0.00E+00	5.13E-06	1.58E-08	1.54E-16	2.68E-16	1.07E-36	4.22E-17	1.17E-27	1.80E-32	1.49E-28	9.80E-31	6.18E-26	2.10E-03	1.85E-27	7.57E-22	5.50E-14	1.51E-24	3.36E-29	3.32E-44	4.46E-45	6.00E-35	0.00E+00	1.30E-14	3.20E-05	7.64E-04	0.00E+00	0.00E+00	2.63E-04	1.99E-04	5.06E-15
1.45E-09	300	3.67E+19	0.00E+00	1.47E-03	5.26E+05	0.00E+00	1.17E-11	3.34E+05	1.19E-02	1.40E+05	4.41E-03	3.77E-09	5.39E-04	8.16E-06	2.38E-03	3.58E-03	3.70E-04	5.73E-04	1.97E-04	0.00E+00	5.73E-06	1.76E-08	1.91E-16	3.34E-16	1.49E-36	5.26E-17	1.62E-27	2.25E-32	1.85E-28	1.36E-30	9.01E-26	2.34E-03	2.57E-27	9.09E-22	6.14E-14	1.98E-24	4.66E-29	7.73E-44	-1.88E-44	8.75E-35	0.00E+00	1.61E-14	3.57E-05	8.53E-04	0.00E+00	0.00E+00	2.93E-04	2.22E-04	6.30E-15
1.46E-09	300.001	3.67E+19	0.00E+00	1.64E-03	5.26E+05	0.00E+00	1.46E-11	3.34E+05	1.33E-02	1.40E+05	4.93E-03	4.21E-09	6.01E-04	9.10E-06	2.65E-03	4.00E-03	4.13E-04	6.40E-04	2.19E-04	0.00E+00	6.39E-06	1.97E-08	2.38E-16	4.16E-16	2.07E-36	6.55E-17	2.25E-27	2.80E-32	2.31E-28	1.89E-30	1.32E-25	2.62E-03	3.57E-27	1.10E-21	6.85E-14	2.61E-24	6.48E-29	1.17E-43	-2.60E-44	1.28E-34	0.00E+00	2.01E-14	3.99E-05	9.52E-04	0.00E+00	0.00E+00	3.27E-04	2.47E-04	7.84E-15
1.47E-09	300.001	3.67E+19	0.00E+00	1.83E-03	5.26E+05	0.00E+00	1.82E-11	3.34E+05	1.48E-02	1.40E+05	5.50E-03	4.69E-09	6.71E-04	1.02E-05	2.96E-03	4.46E-03	4.61E-04	7.14E-04	2.45E-04	0.00E+00	7.13E-06	2.20E-08	2.97E-16	5.18E-16	2.88E-36	8.15E-17	3.13E-27	3.48E-32	2.88E-28	2.63E-30	1.93E-25	2.92E-03	4.96E-27	1.33E-21	7.65E-14	3.46E-24	9.01E-29	1.68E-43	-2.43E-44	1.88E-34	0.00E+00	2.50E-14	4.45E-05	1.06E-03	0.00E+00	0.00E+00	3.65E-04	2.76E-04	9.77E-15
1.48E-09	300.001	3.67E+19	0.00E+00	2.05E-03	5.26E+05	0.00E+00	2.27E-11	3.34E+05	1.65E-02	1.40E+05	6.14E-03	5.24E-09	7.49E-04	1.13E-05	3.30E-03	4.98E-03	5.14E-04	7.97E-04	2.73E-04	0.00E+00	7.96E-06	2.45E-08	3.70E-16	6.45E-16	4.00E-36	1.02E-16	4.35E-27	4.34E-32	3.58E-28	3.66E-30	2.84E-25	3.26E-03	6.89E-27	1.63E-21	8.53E-14	4.59E-24	1.25E-28	3.49E-43	-1.20E-43	2.76E-34	0.00E+00	3.12E-14	4.97E-05	1.19E-03	0.00E+00	0.00E+00	4.08E-04	3.08E-04	1.22E-14
1.49E-09	300.001	3.67E+19	0.00E+00	2.28E-03	5.26E+05	0.00E+00	2.82E-11	3.34E+05	1.84E-02	1.40E+05	6.85E-03	5.85E-09	8.36E-04	1.26E-05	3.69E-03	5.56E-03	5.74E-04	8.89E-04	3.05E-04	0.00E+00	8.88E-06	2.74E-08	4.61E-16	8.04E-16	5.56E-36	1.26E-16	6.04E-27	5.40E-32	4.46E-28	5.08E-30	4.19E-25	3.64E-03	9.57E-27	2.01E-21	9.52E-14	6.10E-24	1.74E-28	5.53E-43	-1.85E-43	4.07E-34	0.00E+00	3.88E-14	5.54E-05	1.32E-03	0.00E+00	0.00E+00	4.55E-04	3.44E-04	1.52E-14
1.50E-09	300.001	3.67E+19	0.00E+00	2.55E-03	5.26E+05	0.00E+00	3.52E-11	3.34E+05	2.06E-02	1.40E+05	7.64E-03	6.52E-09	9.33E-04	1.41E-05	4.12E-03	6.20E-03	6.41E-04	9.92E-04	3.40E-04	0.00E+00	9.91E-06	3.05E-08	5.74E-16	1.00E-15	7.73E-36	1.57E-16	8.40E-27	6.73E-32	5.55E-28	7.07E-30	6.19E-25	4.06E-03	1.33E-26	2.49E-21	1.06E-13	8.12E-24	2.42E-28	1.71E-42	-1.11E-42	6.01E-34	0.00E+00	4.83E-14	6.19E-05	1.48E-03	0.00E+00	0.00E+00	5.08E-04	3.84E-04	1.89E-14
1.51E-09	300.001	3.67E+19	0.00E+00	2.84E-03	5.26E+05	0.00E+00	4.38E-11	3.34E+05	2.30E-02	1.40E+05	8.53E-03	7.28E-09	1.04E-03	1.58E-05	4.59E-03	6.92E-03	7.15E-04	1.11E-03	3.80E-04	0.00E+00	1.11E-05	3.41E-08	7.14E-16	1.25E-15	1.07E-35	1.96E-16	1.17E-26	8.38E-32	6.92E-28	9.82E-30	9.16E-25	4.53E-03	1.85E-26	3.10E-21	1.19E-13	1.08E-23	3.36E-28	1.42E-42	-4.45E-43	8.89E-34	0.00E+00	6.02E-14	6.90E-05	1.65E-03	0.00E+00	0.00E+00	5.67E-04	4.28E-04	2.35E-14
1.52E-09	300.001	3.67E+19	0.00E+00	3.17E-03	5.26E+05	0.00E+00	5.45E-11	3.34E+05	2.56E-02	1.40E+05	9.52E-03	8.13E-09	1.16E-03	1.76E-05	5.13E-03	7.73E-03	7.98E-04	1.24E-03	4.24E-04	0.00E+00	1.23E-05	3.80E-08	8.90E-16	1.55E-15	1.49E-35	2.44E-16	1.62E-26	1.04E-31	8.61E-28	1.36E-29	1.36E-24	5.05E-03	2.57E-26	3.89E-21	1.32E-13	1.45E-23	4.67E-28	8.83E-42	-7.23E-42	1.32E-33	0.00E+00	7.49E-14	7.70E-05	1.84E-03	0.00E+00	0.00E+00	6.33E-04	4.78E-04	2.93E-14
1.53E-09	300.001	3.67E+19	0.00E+00	3.54E-03	5.26E+05	0.00E+00	6.79E-11	3.34E+05	2.86E-02	1.40E+05	1.06E-02	9.07E-09	1.30E-03	1.96E-05	5.72E-03	8.62E-03	8.90E-04	1.38E-03	4.73E-04	0.00E+00	1.38E-05	4.24E-08	1.11E-15	1.93E-15	2.08E-35	3.04E-16	2.26E-26	1.30E-31	1.07E-27	1.90E-29	2.02E-24	5.64E-03	3.57E-26	4.92E-21	1.48E-13	1.94E-23	6.49E-28	4.71E-42	-2.04E-42	1.96E-33	0.00E+00	9.33E-14	8.60E-05	2.05E-03	0.00E+00	0.00E+00	7.06E-04	5.33E-04	3.64E-14
1.54E-09	300.001	3.67E+19	0.00E+00	3.95E-03	5.26E+05	0.00E+00	8.46E-11	3.34E+05	3.19E-02	1.40E+05	1.18E-02	1.01E-08	1.45E-03	2.19E-05	6.38E-03	9.62E-03	9.94E-04	1.54E-03	5.28E-04	0.00E+00	1.54E-05	4.73E-08	1.38E-15	2.41E-15	2.88E-35	3.79E-16	3.13E-26	1.62E-31	1.34E-27	2.64E-29	3.01E-24	6.29E-03	4.96E-26	6.26E-21	1.65E-13	2.59E-23	9.02E-28	4.71E-41	-4.26E-41	2.92E-33	0.00E+00	1.16E-13	9.60E-05	2.29E-03	0.00E+00	0.00E+00	7.88E-04	5.95E-04	4.54E-14
1.55E-09	300.001	3.67E+19	0.00E+00	4.41E-03	5.26E+05	0.00E+00	1.05E-10	3.34E+05	3.56E-02	1.40E+05	1.32E-02	1.13E-08	1.61E-03	2.44E-05	7.12E-03	1.07E-02	1.11E-03	1.72E-03	5.89E-04	0.00E+00	1.72E-05	5.28E-08	1.72E-15	3.00E-15	4.01E-35	4.72E-16	4.36E-26	2.02E-31	1.66E-27	3.66E-29	4.49E-24	7.02E-03	6.90E-26	8.02E-21	1.84E-13	3.48E-23	1.25E-27	3.67E-41	-2.92E-41	4.36E-33	0.00E+00	1.45E-13	1.07E-04	2.55E-03	0.00E+00	0.00E+00	8.79E-04	6.64E-04	5.65E-14
1.56E-09	300.002	3.67E+19	0.00E+00	4.92E-03	5.26E+05	0.00E+00	1.31E-10	3.34E+05	3.97E-02	1.40E+05	1.48E-02	1.26E-08	1.80E-03	2.73E-05	7.95E-03	1.20E-02	1.24E-03	1.92E-03	6.57E-04	0.00E+00	1.91E-05	5.90E-08	2.14E-15	3.73E-15	5.57E-35	5.87E-16	6.05E-26	2.51E-31	2.07E-27	5.09E-29	6.70E-24	7.84E-03	9.59E-26	1.03E-20	2.05E-13	4.67E-23	1.74E-27	1.30E-40	-1.17E-40	6.50E-33	0.00E+00	1.80E-13	1.19E-04	2.85E-03	0.00E+00	0.00E+00	9.81E-04	7.41E-04	7.04E-14
1.57E-09	300.002	3.67E+19	0.00E+00	5.49E-03	5.26E+05	0.00E+00	1.63E-10	3.34E+05	4.44E-02	1.40E+05	1.65E-02	1.41E-08	2.01E-03	3.04E-05	8.87E-03	1.34E-02	1.38E-03	2.14E-03	7.33E-04	0.00E+00	2.14E-05	6.58E-08	2.66E-15	4.65E-15	7.74E-35	7.31E-16	8.41E-26	3.13E-31	2.58E-27	7.08E-29	1.00E-23	8.75E-03	1.33E-25	1.34E-20	2.29E-13	6.27E-23	2.42E-27	1.17E-40	-9.44E-41	9.72E-33	0.00E+00	2.25E-13	1.33E-04	3.18E-03	0.00E+00	0.00E+00	1.09E-03	8.27E-04	8.77E-14
1.58E-09	300.002	3.67E+19	0.00E+00	6.13E-03	5.26E+05	0.00E+00	2.03E-10	3.34E+05	4.95E-02	1.40E+05	1.84E-02	1.57E-08	2.24E-03	3.40E-05	9.90E-03	1.49E-02	1.54E-03	2.39E-03	8.19E-04	0.00E+00	2.38E-05	7.34E-08	3.32E-15	5.79E-15	1.08E-34	9.11E-16	1.17E-25	3.90E-31	3.21E-27	9.83E-29	1.50E-23	9.76E-03	1.85E-25	1.75E-20	2.56E-13	8.43E-23	3.37E-27	1.68E-39	-1.64E-39	1.46E-32	0.00E+00	2.80E-13	1.49E-04	3.55E-03	0.00E+00	0.00E+00	1.22E-03	9.23E-04	1.09E-13
1.59E-09	300.002	3.67E+19	0.00E+00	6.84E-03	5.26E+05	0.00E+00	2.53E-10	3.34E+05	5.52E-02	1.40E+05	2.05E-02	1.75E-08	2.50E-03	3.79E-05	1.10E-02	1.67E-02	1.72E-03	2.66E-03	9.13E-04	0.00E+00	2.66E-05	8.19E-08	4.13E-15	7.21E-15	1.50E-34	1.13E-15	1.62E-25	4.85E-31	4.00E-27	1.37E-28	2.24E-23	1.09E-02	2.57E-25	2.29E-20	2.85E-13	1.13E-22	4.68E-27	2.66E-39	-2.60E-39	2.18E-32	0.00E+00	3.48E-13	1.66E-04	3.96E-03	0.00E+00	0.00E+00	1.36E-03	1.03E-03	1.36E-13
1.60E-09	300.003	3.67E+19	0.00E+00	7.63E-03	5.26E+05	0.00E+00	3.16E-10	3.34E+05	6.16E-02	1.40E+05	2.29E-02	1.95E-08	2.79E-03	4.23E-05	1.23E-02	1.86E-02	1.92E-03	2.97E-03	1.02E-03	0.00E+00	2.97E-05	9.14E-08	5.15E-15	8.98E-15	2.08E-34	1.41E-15	2.26E-25	6.05E-31	4.98E-27	1.90E-28	3.36E-23	1.22E-02	3.58E-25	3.01E-20	3.18E-13	1.52E-22	6.50E-27	6.29E-39	-6.18E-39	3.26E-32	0.00E+00	4.34E-13	1.85E-04	4.42E-03	0.00E+00	0.00E+00	1.52E-03	1.15E-03	1.69E-13
1.61E-09	300.003	3.67E+19	0.00E+00	8.52E-03	5.26E+05	0.00E+00	3.93E-10	3.34E+05	6.88E-02	1.40E+05	2.55E-02	2.18E-08	3.12E-03	4.72E-05	1.38E-02	2.07E-02	2.14E-03	3.32E-03	1.14E-03	0.00E+00	3.31E-05	1.02E-07	6.41E-15	1.12E-14	2.89E-34	1.76E-15	3.14E-25	7.53E-31	6.21E-27	2.64E-28	5.04E-23	1.36E-02	4.97E-25	3.99E-20	3.55E-13	2.04E-22	9.04E-27	1.25E-38	-1.23E-38	4.89E-32	0.00E+00	5.40E-13	2.07E-04	4.93E-03	0.00E+00	0.00E+00	1.70E-03	1.28E-03	2.11E-13
1.62E-09	300.003	3.67E+19	0.00E+00	9.50E-03	5.26E+05	0.00E+00	4.89E-10	3.34E+05	7.68E-02	1.40E+05	2.85E-02	2.43E-08	3.48E-03	5.27E-05	1.54E-02	2.31E-02	2.39E-03	3.70E-03	1.27E-03	0.00E+00	3.70E-05	1.14E-07	7.98E-15	1.39E-14	4.02E-34	2.19E-15	4.36E-25	9.38E-31	7.73E-27	3.67E-28	7.54E-23	1.51E-02	6.91E-25	5.30E-20	3.97E-13	2.74E-22	1.26E-26	6.40E-38	-6.36E-38	7.32E-32	0.00E+00	6.73E-13	2.31E-04	5.51E-03	0.00E+00	0.00E+00	1.89E-03	1.43E-03	2.63E-13
1.63E-09	300.004	3.67E+19	0.00E+00	1.06E-02	5.26E+05	0.00E+00	6.10E-10	3.34E+05	8.57E-02	1.40E+05	3.18E-02	2.72E-08	3.88E-03	5.88E-05	1.71E-02	2.58E-02	2.67E-03	4.13E-03	1.42E-03	0.00E+00	4.13E-05	1.27E-07	9.94E-15	1.74E-14	5.58E-34	2.73E-15	6.06E-25	1.17E-30	9.63E-27	5.10E-28	1.13E-22	1.69E-02	9.60E-25	7.07E-20	4.43E-13	3.67E-22	1.75E-26	9.41E-38	-9.35E-38	1.10E-31	0.00E+00	8.38E-13	2.58E-04	6.14E-03	0.00E+00	0.00E+00	2.11E-03	1.60E-03	3.27E-13
1.64E-09	300.004	3.67E+19	0.00E+00	1.18E-02	5.26E+05	0.00E+00	7.59E-10	3.34E+05	9.56E-02	1.40E+05	3.55E-02	3.03E-08	4.33E-03	6.56E-05	1.91E-02	2.88E-02	2.98E-03	4.61E-03	1.58E-03	0.00E+00	4.61E-05	1.42E-07	1.24E-14	2.16E-14	7.76E-34	3.40E-15	8.42E-25	1.46E-30	1.20E-26	7.09E-28	1.69E-22	1.89E-02	1.33E-24	9.47E-20	4.94E-13	4.91E-22	2.43E-26	4.99E-37	-4.98E-37	1.64E-31	0.00E+00	1.04E-12	2.87E-04	6.86E-03	0.00E+00	0.00E+00	2.36E-03	1.78E-03	4.07E-13
1.65E-09	300.004	3.67E+19	0.00E+00	1.32E-02	5.26E+05	0.00E+00	9.45E-10	3.34E+05	1.07E-01	1.40E+05	3.96E-02	3.38E-08	4.84E-03	7.32E-05	2.13E-02	3.22E-02	3.32E-03	5.15E-03	1.76E-03	0.00E+00	5.14E-05	1.58E-07	1.54E-14	2.69E-14	1.08E-33	4.23E-15	1.17E-24	1.81E-30	1.49E-26	9.85E-28	2.53E-22	2.10E-02	1.85E-24	1.27E-19	5.51E-13	6.56E-22	3.37E-26	1.41E-36	-1.41E-36	2.45E-31	0.00E+00	1.30E-12	3.21E-04	7.65E-03	0.00E+00	0.00E+00	2.63E-03	1.99E-03	5.07E-13
1.66E-09	300.005	3.67E+19	0.00E+00	1.47E-02	5.26E+05	0.00E+00	1.18E-09	3.34E+05	1.19E-01	1.40E+05	4.42E-02	3.78E-08	5.40E-03	8.17E-05	2.38E-02	3.59E-02	3.71E-03	5.74E-03	1.97E-03	0.00E+00	5.74E-05	1.77E-07	1.92E-14	3.35E-14	1.50E-33	5.27E-15	1.63E-24	2.26E-30	1.86E-26	1.37E-27	3.77E-22	2.35E-02	2.58E-24	1.72E-19	6.15E-13	8.75E-22	4.68E-26	4.40E-36	-4.40E-36	3.66E-31	0.00E+00	1.62E-12	3.58E-04	8.54E-03	0.00E+00	0.00E+00	2.94E-03	2.22E-03	6.32E-13
1.67E-09	300.005	3.67E+19	0.00E+00	1.64E-02	5.26E+05	0.00E+00	1.47E-09	3.34E+05	1.33E-01	1.40E+05	4.93E-02	4.21E-08	6.02E-03	9.11E-05	2.66E-02	4.01E-02	4.14E-03	6.41E-03	2.20E-03	0.00E+00	6.40E-05	1.97E-07	2.39E-14	4.17E-14	2.08E-33	6.56E-15	2.26E-24	2.81E-30	2.32E-26	1.90E-27	5.62E-22	2.62E-02	3.58E-24	2.32E-19	6.86E-13	1.16E-21	6.51E-26	7.51E-36	-7.50E-36	5.46E-31	0.00E+00	2.01E-12	3.99E-04	9.53E-03	0.00E+00	0.00E+00	3.28E-03	2.48E-03	7.87E-13
1.68E-09	300.006	3.67E+19	0.00E+00	1.84E-02	5.26E+05	0.00E+00	1.83E-09	3.34E+05	1.48E-01	1.40E+05	5.51E-02	4.70E-08	6.72E-03	1.02E-04	2.97E-02	4.47E-02	4.62E-03	7.15E-03	2.45E-03	0.00E+00	7.14E-05	2.20E-07	2.98E-14	5.20E-14	2.89E-33	8.17E-15	3.14E-24	3.51E-30	2.88E-26	2.64E-27	8.37E-22	2.92E-02	4.98E-24	3.15E-19	7.66E-13	1.55E-21	9.05E-26	8.97E-35	-8.97E-35	8.13E-31	0.00E+00	2.51E-12	4.46E-04	1.06E-02	0.00E+00	0.00E+00	3.66E-03	2.76E-03	9.80E-13
1.69E-09	300.007	3.67E+19	0.00E+00	2.05E-02	5.26E+05	0.00E+00	2.27E-09	3.34E+05	1.65E-01	1.40E+05	6.14E-02	5.25E-08	7.50E-03	1.13E-04	3.31E-02	4.99E-02	5.15E-03	7.98E-03	2.74E-03	0.00E+00	7.97E-05	2.45E-07	3.71E-14	6.47E-14	4.02E-33	1.02E-14	4.37E-24	4.37E-30	3.59E-26	3.67E-27	1.24E-21	3.26E-02	6.92E-24	4.28E-19	8.55E-13	2.05E-21	1.26E-25	1.94E-34	-1.94E-34	1.21E-30	0.00E+00	3.12E-12	4.97E-04	1.19E-02	0.00E+00	0.00E+00	4.08E-03	3.08E-03	1.22E-12
1.70E-09	300.008	3.67E+19	0.00E+00	2.29E-02	5.26E+05	0.00E+00	2.83E-09	3.34E+05	1.85E-01	1.40E+05	6.86E-02	5.86E-08	8.37E-03	1.27E-04	3.69E-02	5.57E-02	5.75E-03	8.90E-03	3.05E-03	0.00E+00	8.89E-05	2.74E-07	4.62E-14	8.06E-14	5.59E-33	1.27E-14	6.07E-24	5.45E-30	4.47E-26	5.11E-27	1.84E-21	3.64E-02	9.61E-24	5.83E-19	9.54E-13	2.71E-21	1.75E-25	1.57E-33	-1.57E-33	1.79E-30	0.00E+00	3.89E-12	5.55E-04	1.32E-02	0.00E+00	0.00E+00	4.56E-03	3.44E-03	1.52E-12
1.71E-09	300.009	3.67E+19	0.00E+00	2.55E-02	5.26E+05	0.00E+00	3.53E-09	3.34E+05	2.06E-01	1.40E+05	7.65E-02	6.54E-08	9.34E-03	1.41E-04	4.12E-02	6.21E-02	6.42E-03	9.94E-03	3.41E-03	0.00E+00	9.93E-05	3.06E-07	5.75E-14	1.00E-13	7.77E-33	1.58E-14	8.44E-24	6.79E-30	5.57E-26	7.10E-27	2.73E-21	4.06E-02	1.34E-23	7.95E-19	1.06E-12	3.56E-21	2.43E-25	1.85E-33	-1.85E-33	2.65E-30	0.00E+00	4.85E-12	6.20E-04	1.48E-02	0.00E+00	0.00E+00	5.09E-03	3.84E-03	1.89E-12
1.72E-09	300.009	3.67E+19	0.00E+00	2.85E-02	5.26E+05	0.00E+00	4.39E-09	3.34E+05	2.30E-01	1.40E+05	8.54E-02	7.29E-08	1.04E-02	1.58E-04	4.60E-02	6.93E-02	7.16E-03	1.11E-02	3.80E-03	0.00E+00	1.11E-04	3.41E-07	7.16E-14	1.25E-13	1.08E-32	1.97E-14	1.17E-23	8.47E-30	6.94E-26	9.86E-27	4.02E-21	4.54E-02	1.86E-23	1.09E-18	1.19E-12	4.68E-21	3.38E-25	4.78E-33	-4.78E-33	3.91E-30	0.00E+00	6.04E-12	6.91E-04	1.65E-02	0.00E+00	0.00E+00	5.68E-03	4.29E-03	2.36E-12
1.73E-09	300.011	3.67E+19	0.00E+00	3.18E-02	5.26E+05	0.00E+00	5.47E-09	3.34E+05	2.57E-01	1.40E+05	9.53E-02	8.14E-08	1.16E-02	1.76E-04	5.13E-02	7.74E-02	7.99E-03	1.24E-02	4.24E-03	0.00E+00	1.24E-04	3.81E-07	8.92E-14	1.56E-13	1.50E-32	2.45E-14	1.63E-23	1.06E-29	8.64E-26	1.37E-26	5.92E-21	5.06E-02	2.58E-23	1.49E-18	1.33E-12	6.13E-21	4.69E-25	1.44E-32	-1.44E-32	5.75E-30	0.00E+00	7.52E-12	7.72E-04	1.84E-02	0.00E+00	0.00E+00	6.33E-03	4.78E-03	2.93E-12
1.74E-09	300.012	3.67E+19	0.00E+00	3.55E-02	5.26E+05	0.00E+00	6.81E-09	3.34E+05	2.86E-01	1.40E+05	1.06E-01	9.08E-08	1.30E-02	1.96E-04	5.73E-02	8.63E-02	8.92E-03	1.38E-02	4.74E-03	0.00E+00	1.38E-04	4.25E-07	1.11E-13	1.94E-13	2.09E-32	3.05E-14	2.26E-23	1.32E-29	1.08E-25	1.91E-26	8.68E-21	5.65E-02	3.59E-23	2.04E-18	1.48E-12	7.99E-21	6.52E-25	7.13E-34	-7.12E-34	8.44E-30	0.00E+00	9.36E-12	8.61E-04	2.05E-02	0.00E+00	0.00E+00	7.07E-03	5.34E-03	3.65E-12
1.75E-09	300.013	3.67E+19	0.00E+00	3.96E-02	5.26E+05	0.00E+00	8.48E-09	3.34E+05	3.20E-01	1.40E+05	1.19E-01	1.01E-07	1.45E-02	2.19E-04	6.39E-02	9.63E-02	9.95E-03	1.54E-02	5.29E-03	0.00E+00	1.54E-04	4.74E-07	1.38E-13	2.41E-13	2.90E-32	3.80E-14	3.15E-23	1.65E-29	1.34E-25	2.65E-26	1.27E-20	6.30E-02	4.98E-23	2.81E-18	1.65E-12	1.04E-20	9.06E-25	2.51E-31	-2.51E-31	1.23E-29	0.00E+00	1.17E-11	9.61E-04	2.29E-02	0.00E+00	0.00E+00	7.89E-03	5.96E-03	4.55E-12
1.76E-09	300.015	3.67E+19	0.00E+00	4.42E-02	5.26E+05	0.00E+00	1.06E-08	3.34E+05	3.57E-01	1.40E+05	1.32E-01	1.13E-07	1.62E-02	2.45E-04	7.13E-02	1.08E-01	1.11E-02	1.72E-02	5.90E-03	0.00E+00	1.72E-04	5.29E-07	1.72E-13	3.01E-13	4.03E-32	4.73E-14	4.37E-23	2.07E-29	1.67E-25	3.68E-26	1.85E-20	7.03E-02	6.93E-23	3.86E-18	1.84E-12	1.35E-20	1.26E-24	1.54E-30	-1.54E-30	1.80E-29	0.00E+00	1.45E-11	1.07E-03	2.56E-02	0.00E+00	0.00E+00	8.80E-03	6.65E-03	5.67E-12
1.77E-09	300.016	3.67E+19	0.00E+00	4.93E-02	5.26E+05	0.00E+00	1.32E-08	3.34E+05	3.98E-01	1.40E+05	1.48E-01	1.26E-07	1.80E-02	2.73E-04	7.96E-02	1.20E-01	1.24E-02	1.92E-02	6.58E-03	0.00E+00	1.92E-04	5.90E-07	2.15E-13	3.75E-13	5.60E-32	5.89E-14	6.08E-23	2.59E-29	2.08E-25	5.11E-26	2.69E-20	7.85E-02	9.63E-23	5.31E-18	2.06E-12	1.74E-20	1.75E-24	3.35E-30	-3.35E-30	2.62E-29	0.00E+00	1.81E-11	1.20E-03	2.85E-02	0.00E+00	0.00E+00	9.82E-03	7.42E-03	7.06E-12
1.78E-09	300.018	3.67E+19	0.00E+00	5.50E-02	5.26E+05	0.00E+00	1.64E-08	3.34E+05	4.44E-01	1.40E+05	1.65E-01	1.41E-07	2.01E-02	3.05E-04	8.88E-02	1.34E-01	1.38E-02	2.14E-02	7.34E-03	0.00E+00	2.14E-04	6.59E-07	2.67E-13	4.66E-13	7.78E-32	7.34E-14	8.45E-23	3.27E-29	2.59E-25	7.11E-26	3.91E-20	8.76E-02	1.34E-22	7.32E-18	2.30E-12	2.25E-20	2.43E-24	1.19E-30	-1.19E-30	3.80E-29	0.00E+00	2.25E-11	1.34E-03	3.19E-02	0.00E+00	0.00E+00	1.10E-02	8.28E-03	8.79E-12
1.79E-09	300.02	3.67E+19	0.00E+00	6.14E-02	5.26E+05	0.00E+00	2.04E-08	3.34E+05	4.96E-01	1.40E+05	1.84E-01	1.57E-07	2.25E-02	3.40E-04	9.91E-02	1.49E-01	1.54E-02	2.39E-02	8.20E-03	0.00E+00	2.39E-04	7.35E-07	3.33E-13	5.81E-13	1.08E-31	9.14E-14	1.17E-22	4.14E-29	3.22E-25	9.88E-26	5.64E-20	9.78E-02	1.86E-22	1.01E-17	2.56E-12	2.89E-20	3.38E-24	2.55E-29	-2.55E-29	5.49E-29	0.00E+00	2.80E-11	1.49E-03	3.55E-02	0.00E+00	0.00E+00	1.22E-02	9.24E-03	1.09E-11
1.80E-09	300.023	3.67E+19	0.00E+00	6.85E-02	5.26E+05	0.00E+00	2.54E-08	3.34E+05	5.53E-01	1.40E+05	2.05E-01	1.75E-07	2.51E-02	3.79E-04	1.11E-01	1.67E-01	1.72E-02	2.67E-02	9.15E-03	0.00E+00	2.66E-04	8.21E-07	4.15E-13	7.23E-13	1.50E-31	1.14E-13	1.63E-22	5.29E-29	4.02E-25	1.37E-25	8.13E-20	1.09E-01	2.58E-22	1.39E-17	2.86E-12	3.70E-20	4.70E-24	2.06E-28	-2.06E-28	7.91E-29	0.00E+00	3.49E-11	1.66E-03	3.97E-02	0.00E+00	0.00E+00	1.37E-02	1.03E-02	1.36E-11
1.81E-09	300.025	3.67E+19	0.00E+00	7.64E-02	5.26E+05	0.00E+00	3.16E-08	3.34E+05	6.17E-01	1.40E+05	2.29E-01	1.96E-07	2.80E-02	4.23E-04	1.23E-01	1.86E-01	1.92E-02	2.98E-02	1.02E-02	0.00E+00	2.97E-04	9.16E-07	5.16E-13	9.01E-13	2.09E-31	1.42E-13	2.27E-22	6.84E-29	5.00E-25	1.91E-25	1.17E-19	1.22E-01	3.59E-22	1.92E-17	3.19E-12	4.73E-20	6.53E-24	5.64E-28	-5.64E-28	1.14E-28	0.00E+00	4.35E-11	1.86E-03	4.43E-02	0.00E+00	0.00E+00	1.52E-02	1.15E-02	1.70E-11
1.82E-09	300.028	3.67E+19	0.00E+00	8.53E-02	5.26E+05	0.00E+00	3.94E-08	3.34E+05	6.89E-01	1.40E+05	2.56E-01	2.19E-07	3.12E-02	4.72E-04	1.38E-01	2.08E-01	2.14E-02	3.32E-02	1.14E-02	0.00E+00	3.32E-04	1.02E-06	6.43E-13	1.12E-12	2.90E-31	1.76E-13	3.15E-22	8.99E-29	6.23E-25	2.65E-25	1.68E-19	1.36E-01	4.99E-22	2.66E-17	3.56E-12	6.03E-20	9.07E-24	3.04E-28	-3.04E-28	1.63E-28	0.00E+00	5.42E-11	2.07E-03	4.94E-02	0.00E+00	0.00E+00	1.70E-02	1.28E-02	2.11E-11
1.83E-09	300.032	3.67E+19	0.00E+00	9.52E-02	5.26E+05	0.00E+00	4.90E-08	3.34E+05	7.69E-01	1.40E+05	2.85E-01	2.44E-07	3.48E-02	5.27E-04	1.54E-01	2.32E-01	2.39E-02	3.71E-02	1.27E-02	0.00E+00	3.70E-04	1.14E-06	8.01E-13	1.40E-12	4.03E-31	2.20E-13	4.38E-22	1.21E-28	7.76E-25	3.69E-25	2.39E-19	1.52E-01	6.94E-22	3.68E-17	3.97E-12	7.67E-20	1.26E-23	1.12E-26	-1.12E-26	2.33E-28	0.00E+00	6.74E-11	2.31E-03	5.51E-02	0.00E+00	0.00E+00	1.90E-02	1.43E-02	2.63E-11
1.84E-09	300.035	3.67E+19	0.00E+00	1.06E-01	5.26E+05	0.00E+00	6.11E-08	3.34E+05	8.58E-01	1.40E+05	3.19E-01	2.72E-07	3.89E-02	5.88E-04	1.72E-01	2.59E-01	2.67E-02	4.14E-02	1.42E-02	0.00E+00	4.13E-04	1.27E-06	9.97E-13	1.74E-12	5.61E-31	2.74E-13	6.09E-22	1.68E-28	9.66E-25	5.12E-25	3.41E-19	1.69E-01	9.64E-22	5.09E-17	4.43E-12	9.74E-20	1.75E-23	1.18E-25	-1.18E-25	3.32E-28	0.00E+00	8.40E-11	2.58E-03	6.15E-02	0.00E+00	0.00E+00	2.12E-02	1.60E-02	3.28E-11
1.85E-09	300.04	3.67E+19	0.00E+00	1.19E-01	5.26E+05	0.00E+00	7.61E-08	3.34E+05	9.57E-01	1.40E+05	3.55E-01	3.04E-07	4.34E-02	6.56E-04	1.91E-01	2.89E-01	2.98E-02	4.62E-02	1.58E-02	0.00E+00	4.61E-04	1.42E-06	1.24E-12	2.17E-12	7.79E-31	3.41E-13	8.46E-22	2.42E-28	1.20E-24	7.12E-25	4.86E-19	1.89E-01	1.34E-21	7.04E-17	4.95E-12	1.23E-19	2.44E-23	3.97E-25	-3.97E-25	4.73E-28	0.00E+00	1.05E-10	2.88E-03	6.87E-02	0.00E+00	0.00E+00	2.36E-02	1.78E-02	4.08E-11
1.86E-09	300.044	3.67E+19	0.00E+00	1.32E-01	5.26E+05	0.00E+00	9.47E-08	3.34E+05	1.07E+00	1.40E+05	3.97E-01	3.39E-07	4.84E-02	7.33E-04	2.14E-01	3.22E-01	3.33E-02	5.15E-02	1.77E-02	0.00E+00	5.15E-04	1.58E-06	1.55E-12	2.70E-12	1.08E-30	4.24E-13	1.18E-21	3.65E-28	1.50E-24	9.89E-25	6.89E-19	2.11E-01	1.86E-21	9.75E-17	5.52E-12	1.56E-19	3.39E-23	4.52E-25	-4.52E-25	6.71E-28	0.00E+00	1.30E-10	3.21E-03	7.66E-02	0.00E+00	0.00E+00	2.64E-02	1.99E-02	5.09E-11
1.87E-09	300.049	3.67E+19	0.00E+00	1.48E-01	5.26E+05	0.00E+00	1.18E-07	3.34E+05	1.19E+00	1.40E+05	4.43E-01	3.79E-07	5.40E-02	8.17E-04	2.38E-01	3.59E-01	3.71E-02	5.75E-02	1.97E-02	0.00E+00	5.74E-04	1.77E-06	1.93E-12	3.36E-12	1.51E-30	5.28E-13	1.63E-21	5.75E-28	1.87E-24	1.38E-24	9.77E-19	2.35E-01	2.59E-21	1.35E-16	6.16E-12	1.97E-19	4.70E-23	4.74E-24	-4.74E-24	9.51E-28	0.00E+00	1.62E-10	3.58E-03	8.55E-02	0.00E+00	0.00E+00	2.94E-02	2.22E-02	6.33E-11
1.88E-09	300.055	3.67E+19	0.00E+00	1.65E-01	5.26E+05	0.00E+00	1.47E-07	3.34E+05	1.33E+00	1.40E+05	4.94E-01	4.22E-07	6.03E-02	9.12E-04	2.66E-01	4.01E-01	4.14E-02	6.42E-02	2.20E-02	0.00E+00	6.41E-04	1.97E-06	2.40E-12	4.18E-12	2.09E-30	6.58E-13	2.27E-21	9.48E-28	2.33E-24	1.91E-24	1.38E-18	2.62E-01	3.60E-21	1.87E-16	6.88E-12	2.49E-19	6.54E-23	1.09E-22	-1.09E-22	1.35E-27	0.00E+00	2.02E-10	4.00E-03	9.54E-02	0.00E+00	0.00E+00	3.28E-02	2.48E-02	7.89E-11
1.89E-09	300.061	3.67E+19	0.00E+00	1.84E-01	5.26E+05	0.00E+00	1.83E-07	3.34E+05	1.48E+00	1.40E+05	5.51E-01	4.72E-07	6.73E-02	1.02E-03	2.97E-01	4.48E-01	4.62E-02	7.16E-02	2.46E-02	0.00E+00	7.15E-04	2.20E-06	2.99E-12	5.21E-12	2.91E-30	8.20E-13	3.15E-21	1.62E-27	2.90E-24	2.66E-24	1.95E-18	2.93E-01	5.00E-21	2.59E-16	7.68E-12	3.13E-19	9.09E-23	5.19E-22	-5.19E-22	1.90E-27	0.00E+00	2.52E-10	4.46E-03	1.06E-01	0.00E+00	0.00E+00	3.66E-02	2.77E-02	9.82E-11
1.90E-09	300.068	3.67E+19	0.00E+00	2.05E-01	5.26E+05	0.00E+00	2.28E-07	3.34E+05	1.66E+00	1.40E+05	6.15E-01	5.26E-07	7.51E-02	1.14E-03	3.31E-01	4.99E-01	5.16E-02	7.99E-02	2.74E-02	0.00E+00	7.98E-04	2.46E-06	3.72E-12	6.49E-12	4.04E-30	1.02E-12	4.38E-21	2.88E-27	3.61E-24	3.69E-24	2.75E-18	3.27E-01	6.94E-21	3.59E-16	8.57E-12	3.95E-19	1.26E-22	9.75E-22	-9.75E-22	2.68E-27	0.00E+00	3.13E-10	4.98E-03	1.19E-01	0.00E+00	0.00E+00	4.09E-02	3.09E-02	1.22E-10
1.91E-09	300.076	3.67E+19	0.00E+00	2.29E-01	5.26E+05	0.00E+00	2.83E-07	3.34E+05	1.85E+00	1.40E+05	6.87E-01	5.87E-07	8.38E-02	1.27E-03	3.70E-01	5.57E-01	5.76E-02	8.92E-02	3.06E-02	0.00E+00	8.91E-04	2.74E-06	4.63E-12	8.08E-12	5.62E-30	1.27E-12	6.09E-21	5.22E-27	4.49E-24	5.13E-24	3.87E-18	3.65E-01	9.65E-21	4.98E-16	9.57E-12	4.96E-19	1.76E-22	1.43E-22	-1.43E-22	3.77E-27	0.00E+00	3.90E-10	5.56E-03	1.33E-01	0.00E+00	0.00E+00	4.56E-02	3.45E-02	1.52E-10
1.92E-09	300.085	3.67E+19	0.00E+00	2.55E-01	5.26E+05	0.00E+00	3.53E-07	3.34E+05	2.06E+00	1.40E+05	7.66E-01	6.56E-07	9.35E-02	1.41E-03	4.12E-01	6.22E-01	6.42E-02	9.95E-02	3.41E-02	0.00E+00	9.94E-04	3.06E-06	5.77E-12	1.01E-11	7.81E-30	1.58E-12	8.47E-21	9.64E-27	5.60E-24	7.13E-24	5.44E-18	4.07E-01	1.34E-20	6.91E-16	1.07E-11	6.23E-19	2.44E-22	3.66E-21	-3.66E-21	5.31E-27	0.00E+00	4.86E-10	6.20E-03	1.48E-01	0.00E+00	0.00E+00	5.09E-02	3.85E-02	1.90E-10
1.93E-09	300.095	3.67E+19	0.00E+00	2.85E-01	5.26E+05	0.00E+00	4.39E-07	3.34E+05	2.30E+00	1.40E+05	8.55E-01	7.32E-07	1.04E-01	1.58E-03	4.60E-01	6.94E-01	7.17E-02	1.11E-01	3.81E-02	0.00E+00	1.11E-03	3.42E-06	7.18E-12	1.25E-11	1.09E-29	1.97E-12	1.18E-20	1.81E-26	6.97E-24	9.91E-24	7.64E-18	4.54E-01	1.86E-20	9.59E-16	1.19E-11	7.82E-19	3.39E-22	3.41E-20	-3.41E-20	7.46E-27	0.00E+00	6.05E-10	6.92E-03	1.65E-01	0.00E+00	0.00E+00	5.68E-02	4.29E-02	2.36E-10
1.94E-09	300.106	3.67E+19	0.00E+00	3.18E-01	5.26E+05	0.00E+00	5.47E-07	3.34E+05	2.57E+00	1.40E+05	9.54E-01	8.17E-07	1.16E-01	1.76E-03	5.14E-01	7.74E-01	8.00E-02	1.24E-01	4.25E-02	0.00E+00	1.24E-03	3.81E-06	8.95E-12	1.56E-11	1.51E-29	2.45E-12	1.63E-20	3.42E-26	8.68E-24	1.38E-23	1.07E-17	5.07E-01	2.59E-20	1.33E-15	1.33E-11	9.82E-19	4.71E-22	9.49E-20	-9.49E-20	1.05E-26	0.00E+00	7.53E-10	7.72E-03	1.84E-01	0.00E+00	0.00E+00	6.34E-02	4.79E-02	2.94E-10
1.95E-09	300.118	3.67E+19	0.00E+00	3.55E-01	5.26E+05	0.00E+00	6.81E-07	3.34E+05	2.87E+00	1.40E+05	1.06E+00	9.12E-07	1.30E-01	1.96E-03	5.73E-01	8.64E-01	8.93E-02	1.38E-01	4.74E-02	0.00E+00	1.38E-03	4.25E-06	1.11E-11	1.94E-11	2.10E-29	3.06E-12	2.27E-20	6.51E-26	1.08E-23	1.91E-23	1.50E-17	5.65E-01	3.60E-20	1.84E-15	1.48E-11	1.23E-18	6.55E-22	8.99E-20	-8.99E-20	1.47E-26	0.00E+00	9.38E-10	8.62E-03	2.06E-01	0.00E+00	0.00E+00	7.08E-02	5.34E-02	3.66E-10
1.96E-09	300.132	3.67E+19	0.00E+00	3.96E-01	5.26E+05	0.00E+00	8.48E-07	3.34E+05	3.20E+00	1.40E+05	1.19E+00	1.02E-06	1.45E-01	2.19E-03	6.39E-01	9.64E-01	9.96E-02	1.54E-01	5.29E-02	0.00E+00	1.54E-03	4.75E-06	1.39E-11	2.42E-11	2.92E-29	3.81E-12	3.16E-20	1.26E-25	1.35E-23	2.66E-23	2.10E-17	6.31E-01	5.00E-20	2.56E-15	1.66E-11	1.53E-18	9.10E-22	2.98E-18	-2.98E-18	2.06E-26	0.00E+00	1.17E-09	9.62E-03	2.29E-01	0.00E+00	0.00E+00	7.90E-02	5.96E-02	4.56E-10
1.97E-09	300.147	3.67E+19	0.00E+00	4.42E-01	5.26E+05	0.00E+00	1.06E-06	3.34E+05	3.57E+00	1.40E+05	1.33E+00	1.14E-06	1.62E-01	2.45E-03	7.13E-01	1.08E+00	1.11E-01	1.72E-01	5.90E-02	0.00E+00	1.72E-03	5.30E-06	1.73E-11	3.01E-11	4.05E-29	4.74E-12	4.39E-20	2.70E-25	1.68E-23	3.70E-23	3.14E-17	7.04E-01	6.95E-20	3.55E-15	1.85E-11	-3.15E-20	1.26E-21	2.20E-17	-2.20E-17	3.07E-26	0.00E+00	1.45E-09	1.07E-02	2.56E-01	0.00E+00	0.00E+00	8.81E-02	6.65E-02	5.68E-10
1.98E-09	300.165	3.67E+19	0.00E+00	4.93E-01	5.26E+05	0.00E+00	1.31E-06	3.34E+05	3.98E+00	1.40E+05	1.48E+00	1.27E-06	1.81E-01	2.73E-03	7.96E-01	1.20E+00	1.24E-01	1.92E-01	6.59E-02	0.00E+00	1.92E-03	5.91E-06	2.15E-11	3.75E-11	5.64E-29	5.90E-12	6.10E-20	6.17E-25	2.09E-23	5.14E-23	6.58E-17	7.86E-01	9.66E-20	4.93E-15	2.07E-11	-2.22E-17	1.76E-21	6.05E-17	-6.05E-17	6.45E-26	0.00E+00	1.81E-09	1.20E-02	2.86E-01	0.00E+00	0.00E+00	9.83E-02	7.43E-02	7.07E-10
1.99E-09	300.184	3.67E+19	0.00E+00	5.50E-01	5.26E+05	0.00E+00	1.64E-06	3.34E+05	4.45E+00	1.40E+05	1.65E+00	1.42E-06	2.01E-01	3.04E-03	8.88E-01	1.34E+00	1.38E-01	2.14E-01	7.35E-02	0.00E+00	2.14E-03	6.60E-06	2.68E-11	4.67E-11	7.83E-29	7.35E-12	8.47E-20	1.25E-24	2.61E-23	7.15E-23	7.48E-17	8.77E-01	1.34E-19	6.84E-15	2.31E-11	-1.43E-17	2.44E-21	3.91E-17	-3.91E-17	7.33E-26	0.00E+00	2.26E-09	1.34E-02	3.19E-01	0.00E+00	0.00E+00	1.10E-01	8.29E-02	8.81E-10
2.00E-09	300.205	3.67E+19	0.00E+00	6.14E-01	5.26E+05	0.00E+00	2.04E-06	3.34E+05	4.96E+00	1.40E+05	1.84E+00	1.58E-06	2.25E-01	3.40E-03	9.91E-01	1.50E+00	1.54E-01	2.39E-01	8.20E-02	0.00E+00	2.39E-03	7.36E-06	3.34E-11	5.82E-11	1.09E-28	9.15E-12	1.18E-19	2.43E-24	3.25E-23	9.93E-23	1.86E-16	9.78E-01	1.86E-19	9.50E-15	2.57E-11	-1.02E-16	3.39E-21	2.51E-16	-2.51E-16	1.83E-25	0.00E+00	2.81E-09	1.49E-02	3.56E-01	0.00E+00	0.00E+00	1.22E-01	9.25E-02	1.10E-09
2.01E-09	300.229	3.67E+19	0.00E+00	6.85E-01	5.26E+05	0.00E+00	2.53E-06	3.34E+05	5.54E+00	1.40E+05	2.06E+00	1.77E-06	2.51E-01	3.79E-03	1.11E+00	1.67E+00	1.72E-01	2.67E-01	9.15E-02	0.00E+00	2.67E-03	8.21E-06	4.16E-11	7.25E-11	1.51E-28	1.14E-11	1.64E-19	1.43E-23	4.05E-23	1.38E-22	4.64E-16	1.09E+00	2.59E-19	1.32E-14	2.87E-11	-3.47E-16	4.72E-21	6.24E-15	-6.24E-15	4.56E-25	0.00E+00	3.50E-09	1.66E-02	3.97E-01	0.00E+00	0.00E+00	1.37E-01	1.03E-01	1.37E-09
2.02E-09	300.255	3.67E+19	0.00E+00	7.65E-01	5.26E+05	0.00E+00	3.15E-06	3.34E+05	6.18E+00	1.40E+05	2.30E+00	1.97E-06	2.80E-01	4.23E-03	1.23E+00	1.86E+00	1.92E-01	2.98E-01	1.02E-01	0.00E+00	2.98E-03	9.16E-06	5.17E-11	9.02E-11	2.11E-28	1.42E-11	2.27E-19	1.07E-22	5.05E-23	1.92E-22	3.28E-16	1.22E+00	3.60E-19	1.83E-14	3.21E-11	-1.66E-16	6.56E-21	3.63E-14	-3.63E-14	3.27E-25	0.00E+00	4.35E-09	1.86E-02	4.43E-01	0.00E+00	0.00E+00	1.52E-01	1.15E-01	1.70E-09
2.03E-09	300.285	3.67E+19	0.00E+00	8.53E-01	5.26E+05	0.00E+00	3.92E-06	3.34E+05	6.89E+00	1.40E+05	2.56E+00	2.20E-06	3.12E-01	4.72E-03	1.38E+00	2.08E+00	2.15E-01	3.32E-01	1.14E-01	0.00E+00	3.33E-03	1.02E-05	6.44E-11	1.12E-10	2.93E-28	1.77E-11	3.16E-19	5.23E-22	6.32E-23	2.67E-22	2.89E-15	1.36E+00	5.00E-19	2.54E-14	3.58E-11	-2.67E-15	9.12E-21	1.26E-13	-1.26E-13	2.85E-24	0.00E+00	5.42E-09	2.07E-02	4.94E-01	0.00E+00	0.00E+00	1.70E-01	1.28E-01	2.12E-09
2.04E-09	300.318	3.67E+19	0.00E+00	9.52E-01	5.26E+05	0.00E+00	4.88E-06	3.34E+05	7.69E+00	1.40E+05	2.86E+00	2.46E-06	3.49E-01	5.26E-03	1.54E+00	2.32E+00	2.39E-01	3.71E-01	1.27E-01	0.00E+00	3.71E-03	1.14E-05	8.03E-11	1.40E-10	4.07E-28	2.20E-11	4.39E-19	1.85E-21	7.92E-23	3.71E-22	1.04E-15	1.52E+00	6.95E-19	3.52E-14	4.00E-11	-7.22E-16	1.27E-20	3.25E-13	-3.25E-13	1.08E-24	0.00E+00	6.75E-09	2.31E-02	5.52E-01	0.00E+00	0.00E+00	1.90E-01	1.43E-01	2.64E-09
2.05E-09	300.354	3.67E+19	0.00E+00	1.06E+00	5.26E+05	0.00E+00	6.07E-06	3.34E+05	8.58E+00	1.40E+05	3.19E+00	2.75E-06	3.89E-01	5.87E-03	1.71E+00	2.59E+00	2.67E-01	4.14E-01	1.42E-01	0.00E+00	4.15E-03	1.27E-05	9.99E-11	1.74E-10	5.66E-28	2.74E-11	6.09E-19	5.20E-21	9.94E-23	5.15E-22	3.80E-14	1.69E+00	9.65E-19	4.89E-14	4.47E-11	-3.76E-14	1.78E-20	6.74E-13	-6.74E-13	3.77E-23	0.00E+00	8.40E-09	2.58E-02	6.15E-01	0.00E+00	0.00E+00	2.12E-01	1.60E-01	3.28E-09
2.06E-09	300.396	3.66E+19	0.00E+00	1.19E+00	5.26E+05	0.00E+00	7.55E-06	3.34E+05	9.58E+00	1.40E+05	3.56E+00	3.07E-06	4.34E-01	6.55E-03	1.91E+00	2.89E+00	2.98E-01	4.62E-01	1.58E-01	0.00E+00	4.63E-03	1.42E-05	1.24E-10	2.17E-10	7.87E-28	3.41E-11	8.46E-19	1.21E-20	1.25E-22	7.17E-22	3.43E-14	1.89E+00	1.34E-18	6.79E-14	4.99E-11	-3.37E-14	2.51E-20	1.15E-12	-1.15E-12	3.42E-23	0.00E+00	1.05E-08	2.88E-02	6.87E-01	0.00E+00	0.00E+00	2.36E-01	1.78E-01	4.09E-09
2.07E-09	300.441	3.66E+19	0.00E+00	1.32E+00	5.26E+05	0.00E+00	9.39E-06	3.34E+05	1.07E+01	1.40E+05	3.97E+00	3.43E-06	4.84E-01	7.30E-03	2.13E+00	3.22E+00	3.33E-01	5.15E-01	1.77E-01	0.00E+00	5.16E-03	1.59E-05	1.55E-10	2.70E-10	1.09E-27	4.25E-11	1.18E-18	2.39E-20	1.56E-22	9.96E-22	3.69E-13	2.11E+00	1.86E-18	9.42E-14	5.58E-11	-3.69E-13	3.64E-20	1.57E-12	-1.57E-12	3.70E-22	0.00E+00	1.30E-08	3.21E-02	7.66E-01	0.00E+00	0.00E+00	2.64E-01	1.99E-01	5.09E-09
2.08E-09	300.492	3.66E+19	0.00E+00	1.48E+00	5.26E+05	0.00E+00	1.17E-05	3.34E+05	1.19E+01	1.40E+05	4.43E+00	3.83E-06	5.40E-01	8.14E-03	2.38E+00	3.59E+00	3.71E-01	5.75E-01	1.97E-01	0.00E+00	5.77E-03	1.77E-05	1.93E-10	3.36E-10	1.52E-27	5.29E-11	1.63E-18	3.89E-20	1.93E-22	1.38E-21	6.72E-13	2.35E+00	2.59E-18	1.31E-13	6.23E-11	-6.71E-13	5.83E-20	1.44E-12	-1.44E-12	6.67E-22	0.00E+00	1.62E-08	3.58E-02	8.55E-01	0.00E+00	0.00E+00	2.94E-01	2.22E-01	6.33E-09
2.09E-09	300.549	3.66E+19	0.00E+00	1.65E+00	5.26E+05	0.00E+00	1.45E-05	3.34E+05	1.33E+01	1.40E+05	4.95E+00	4.28E-06	6.03E-01	9.08E-03	2.65E+00	4.01E+00	4.14E-01	6.41E-01	2.20E-01	0.00E+00	6.44E-03	1.97E-05	2.40E-10	4.18E-10	2.12E-27	6.58E-11	2.27E-18	4.78E-20	2.40E-22	1.93E-21	5.38E-12	2.62E+00	3.60E-18	1.81E-13	6.96E-11	-5.38E-12	1.05E-19	-1.88E-15	1.88E-15	5.49E-21	0.00E+00	2.02E-08	4.00E-02	9.54E-01	0.00E+00	0.00E+00	3.28E-01	2.48E-01	7.88E-09
2.10E-09	300.613	3.66E+19	0.00E+00	1.84E+00	5.26E+05	-1.10E-08	1.81E-05	3.34E+05	1.48E+01	1.40E+05	5.52E+00	4.79E-06	6.73E-01	1.01E-02	2.96E+00	4.47E+00	4.62E-01	7.16E-01	2.45E-01	0.00E+00	7.18E-03	2.20E-05	2.99E-10	5.21E-10	2.95E-27	8.20E-11	3.15E-18	4.84E-20	2.99E-22	2.68E-21	5.38E-12	2.93E+00	4.99E-18	2.51E-13	7.77E-11	3.81E-17	2.14E-19	2.51E-15	-6.33E-16	5.49E-21	0.00E+00	2.51E-08	4.46E-02	1.06E+00	0.00E+00	0.00E+00	3.66E-01	2.77E-01	9.81E-09
2.11E-09	300.684	3.66E+19	0.00E+00	2.05E+00	5.26E+05	-1.10E-08	2.24E-05	3.34E+05	1.66E+01	1.40E+05	6.16E+00	5.35E-06	7.50E-01	1.13E-02	3.30E+00	4.99E+00	5.15E-01	7.98E-01	2.74E-01	0.00E+00	8.02E-03	2.46E-05	3.73E-10	6.49E-10	4.10E-27	1.02E-10	4.37E-18	4.94E-20	3.72E-22	3.72E-21	5.38E-12	3.27E+00	6.94E-18	3.49E-13	8.69E-11	4.71E-17	3.43E-19	2.51E-15	-6.33E-16	5.49E-21	0.00E+00	3.13E-08	4.98E-02	1.19E+00	0.00E+00	0.00E+00	4.09E-01	3.09E-01	1.22E-08
2.12E-09	300.763	3.66E+19	0.00E+00	2.29E+00	5.26E+05	-1.10E-08	2.79E-05	3.34E+05	1.85E+01	1.40E+05	6.88E+00	5.98E-06	8.37E-01	1.26E-02	3.68E+00	5.57E+00	5.75E-01	8.91E-01	3.05E-01	0.00E+00	8.95E-03	2.74E-05	4.64E-10	8.07E-10	5.71E-27	1.27E-10	6.07E-18	5.14E-20	4.62E-22	5.17E-21	5.38E-12	3.64E+00	9.63E-18	4.84E-13	9.71E-11	5.86E-17	4.97E-19	2.51E-15	-6.33E-16	5.49E-21	0.00E+00	3.89E-08	5.55E-02	1.32E+00	0.00E+00	0.00E+00	4.56E-01	3.44E-01	1.52E-08
2.13E-09	300.851	3.66E+19	0.00E+00	2.55E+00	5.26E+05	-1.10E-08	3.47E-05	3.34E+05	2.06E+01	1.40E+05	7.67E+00	6.69E-06	9.34E-01	1.40E-02	4.10E+00	6.21E+00	6.42E-01	9.94E-01	3.41E-01	0.00E+00	1.00E-02	3.06E-05	5.78E-10	1.00E-09	7.94E-27	1.58E-10	8.43E-18	5.51E-20	5.76E-22	7.20E-21	5.38E-12	4.06E+00	1.34E-17	6.70E-13	1.09E-10	7.30E-17	6.81E-19	2.51E-15	-6.33E-16	5.49E-21	0.00E+00	4.85E-08	6.20E-02	1.48E+00	0.00E+00	0.00E+00	5.09E-01	3.84E-01	1.89E-08
2.14E-09	300.95	3.66E+19	0.00E+00	2.85E+00	5.26E+05	-1.10E-08	4.30E-05	3.34E+05	2.30E+01	1.40E+05	8.56E+00	7.49E-06	1.04E+00	1.56E-02	4.57E+00	6.93E+00	7.16E-01	1.11E+00	3.80E-01	0.00E+00	1.12E-02	3.41E-05	7.19E-10	1.25E-09	1.11E-26	1.97E-10	1.17E-17	6.21E-20	7.18E-22	1.00E-20	5.39E-12	4.53E+00	1.86E-17	9.29E-13	1.21E-10	7.53E-17	9.06E-19	2.51E-15	-6.33E-16	5.49E-21	0.00E+00	6.03E-08	6.91E-02	1.65E+00	0.00E+00	0.00E+00	5.67E-01	4.28E-01	2.36E-08
2.15E-09	301.059	3.66E+19	0.00E+00	3.17E+00	5.26E+05	-1.10E-08	5.34E-05	3.34E+05	2.56E+01	1.40E+05	9.55E+00	8.38E-06	1.16E+00	1.74E-02	5.10E+00	7.73E+00	7.98E-01	1.24E+00	4.24E-01	0.00E+00	1.25E-02	3.81E-05	8.96E-10	1.56E-09	1.54E-26	2.45E-10	1.63E-17	7.54E-20	8.95E-22	1.39E-20	5.40E-12	5.06E+00	2.58E-17	1.29E-12	1.36E-10	-9.75E-15	1.18E-18	2.51E-15	-6.33E-16	5.51E-21	0.00E+00	7.51E-08	7.71E-02	1.84E+00	0.00E+00	0.00E+00	6.33E-01	4.78E-01	2.93E-08
2.16E-09	301.182	3.66E+19	0.00E+00	3.54E+00	5.26E+05	-1.21E-08	6.63E-05	3.34E+05	2.86E+01	1.40E+05	1.07E+01	9.38E-06	1.30E+00	1.94E-02	5.68E+00	8.62E+00	8.91E-01	1.38E+00	4.73E-01	0.00E+00	1.39E-02	4.25E-05	1.12E-09	1.94E-09	2.14E-26	3.05E-10	2.26E-17	1.00E-19	1.12E-21	1.94E-20	5.40E-12	5.64E+00	3.58E-17	1.78E-12	1.52E-10	1.43E-16	1.53E-18	2.51E-15	1.02E-26	5.51E-21	0.00E+00	9.34E-08	8.60E-02	2.05E+00	0.00E+00	0.00E+00	7.06E-01	5.33E-01	3.65E-08
2.17E-09	301.318	3.65E+19	0.00E+00	3.95E+00	5.26E+05	-1.21E-08	8.23E-05	3.34E+05	3.19E+01	1.40E+05	1.19E+01	1.05E-05	1.45E+00	2.16E-02	6.33E+00	9.62E+00	9.93E-01	1.54E+00	5.28E-01	0.00E+00	1.55E-02	4.74E-05	1.39E-09	2.41E-09	2.99E-26	3.80E-10	3.13E-17	1.48E-19	1.40E-21	2.69E-20	5.41E-12	6.29E+00	4.97E-17	2.47E-12	1.70E-10	1.79E-16	1.96E-18	2.51E-15	1.03E-26	5.52E-21	0.00E+00	1.16E-07	9.59E-02	2.29E+00	0.00E+00	0.00E+00	7.88E-01	5.95E-01	4.54E-08
2.18E-09	301.47	3.65E+19	0.00E+00	4.41E+00	5.26E+05	-1.21E-08	1.02E-04	3.34E+05	3.56E+01	1.40E+05	1.33E+01	1.18E-05	1.61E+00	2.41E-02	7.05E+00	1.07E+01	1.11E+00	1.72E+00	5.88E-01	0.00E+00	1.74E-02	5.29E-05	1.73E-09	3.00E-09	4.16E-26	4.72E-10	4.34E-17	2.36E-19	1.74E-21	3.75E-20	5.42E-12	7.02E+00	6.90E-17	3.42E-12	1.90E-10	2.26E-16	2.52E-18	2.51E-15	1.05E-26	5.53E-21	0.00E+00	1.45E-07	1.07E-01	2.55E+00	0.00E+00	0.00E+00	8.78E-01	6.63E-01	5.64E-08
2.19E-09	301.639	3.65E+19	0.00E+00	4.91E+00	5.26E+05	-1.21E-08	1.27E-04	3.34E+05	3.97E+01	1.40E+05	1.48E+01	1.32E-05	1.80E+00	2.68E-02	7.86E+00	1.20E+01	1.24E+00	1.91E+00	6.56E-01	0.00E+00	1.94E-02	5.90E-05	2.15E-09	3.73E-09	5.80E-26	5.88E-10	6.03E-17	4.03E-19	2.18E-21	5.21E-20	5.43E-12	7.83E+00	9.58E-17	4.73E-12	2.13E-10	2.15E-16	3.24E-18	2.51E-15	9.32E-27	5.54E-21	0.00E+00	1.80E-07	1.19E-01	2.85E+00	0.00E+00	0.00E+00	9.80E-01	7.40E-01	7.02E-08
2.20E-09	301.828	3.65E+19	0.00E+00	5.48E+00	5.26E+05	-1.10E-08	1.57E-04	3.34E+05	4.43E+01	1.40E+05	1.65E+01	1.48E-05	2.01E+00	2.99E-02	8.75E+00	1.33E+01	1.38E+00	2.13E+00	7.32E-01	0.00E+00	2.16E-02	6.58E-05	2.68E-09	4.64E-09	8.08E-26	7.31E-10	8.36E-17	7.14E-19	2.72E-21	7.25E-20	5.45E-12	8.73E+00	1.33E-16	6.54E-12	2.39E-10	3.57E-16	4.17E-18	2.51E-15	1.09E-26	5.56E-21	0.00E+00	2.24E-07	1.33E-01	3.17E+00	0.00E+00	0.00E+00	1.09E+00	8.25E-01	8.73E-08
2.21E-09	302.039	3.64E+19	0.00E+00	6.11E+00	5.26E+05	-1.10E-08	1.94E-04	3.34E+05	4.94E+01	1.40E+05	1.84E+01	1.66E-05	2.24E+00	3.33E-02	9.75E+00	1.49E+01	1.54E+00	2.38E+00	8.16E-01	0.00E+00	2.42E-02	7.34E-05	3.34E-09	5.77E-09	1.13E-25	9.10E-10	1.16E-16	1.29E-18	3.41E-21	1.01E-19	5.47E-12	9.74E+00	1.84E-16	9.04E-12	2.67E-10	4.52E-16	5.40E-18	2.51E-15	1.12E-26	5.59E-21	0.00E+00	2.78E-07	1.48E-01	3.54E+00	0.00E+00	0.00E+00	1.22E+00	9.20E-01	1.09E-07
2.22E-09	302.273	3.64E+19	0.00E+00	6.81E+00	5.26E+05	-1.10E-08	2.40E-04	3.34E+05	5.50E+01	1.40E+05	2.06E+01	1.86E-05	2.49E+00	3.70E-02	1.09E+01	1.66E+01	1.71E+00	2.65E+00	9.10E-01	0.00E+00	2.70E-02	8.18E-05	4.15E-09	7.18E-09	1.57E-25	1.13E-09	1.61E-16	2.37E-18	4.27E-21	1.40E-19	5.50E-12	1.09E+01	2.56E-16	1.25E-11	3.00E-10	5.73E-16	7.03E-18	2.51E-15	1.15E-26	5.62E-21	0.00E+00	3.46E-07	1.65E-01	3.95E+00	0.00E+00	0.00E+00	1.36E+00	1.03E+00	1.35E-07
2.23E-09	302.535	3.64E+19	0.00E+00	7.60E+00	5.26E+05	-1.21E-08	2.97E-04	3.34E+05	6.14E+01	1.40E+05	2.30E+01	2.09E-05	2.78E+00	4.12E-02	1.21E+01	1.85E+01	1.91E+00	2.96E+00	1.01E+00	0.00E+00	3.02E-02	9.12E-05	5.17E-09	8.93E-09	2.19E-25	1.41E-09	2.23E-16	4.36E-18	5.35E-21	1.95E-19	5.54E-12	1.21E+01	3.55E-16	1.72E-11	3.36E-10	7.27E-16	9.21E-18	2.51E-15	1.18E-26	5.67E-21	0.00E+00	4.30E-07	1.85E-01	4.40E+00	0.00E+00	0.00E+00	1.51E+00	1.14E+00	1.68E-07
2.61E-09	302.771	3.64E+19	0.00E+00	7.55E+00	5.26E+05	-1.32E-08	2.36E-02	3.34E+05	7.59E+01	1.40E+05	9.62E+00	2.98E-04	1.29E+01	1.90E-01	4.44E+01	1.33E+01	7.45E+00	2.96E+00	2.04E+00	0.00E+00	1.55E-01	5.78E-04	8.59E-08	2.79E-07	8.00E-23	1.23E-07	7.84E-14	6.13E-13	1.62E-19	3.61E-17	2.05E-10	1.21E+01	2.02E-14	3.20E-09	1.53E-09	1.06E-13	1.36E-15	2.52E-15	-4.39E-18	7.02E-19	0.00E+00	1.72E-10	6.14E-07	6.08E+00	0.00E+00	0.00E+00	1.47E+00	1.02E-04	2.32E-06
1.88E-08	303.052	3.63E+19	0.00E+00	6.55E+00	5.26E+05	-1.32E-08	5.98E+00	3.34E+05	1.01E+02	1.40E+05	7.39E-02	4.68E-02	3.36E+01	3.17E-01	8.36E+01	1.47E-01	1.26E+01	3.25E+00	4.59E+00	0.00E+00	3.78E+00	2.65E-02	1.35E-05	8.85E-04	8.01E-19	6.75E-04	1.17E-09	1.03E-04	1.52E-15	5.42E-12	2.98E-07	1.21E+01	7.65E-13	4.54E-06	3.72E-09	-2.75E-07	1.79E-10	6.24E-05	-6.24E-05	2.48E-15	0.00E+00	-4.12E-12	-2.04E-08	6.06E+00	0.00E+00	0.00E+00	4.91E-01	-1.38E-14	3.89E-06
3.86E-08	303.297	3.63E+19	0.00E+00	6.18E+00	5.26E+05	-4.85E-04	1.28E+01	3.34E+05	8.95E+01	1.40E+05	5.04E-02	1.14E-01	3.77E+01	2.99E-01	8.96E+01	9.86E-02	1.17E+01	3.53E+00	5.49E+00	0.00E+00	5.55E+00	5.13E-02	8.26E-05	5.16E-03	9.83E-18	4.06E-03	1.65E-08	7.99E-04	1.56E-15	6.54E-11	3.23E-07	1.22E+01	5.64E-12	8.07E-06	4.38E-09	1.31E-13	2.14E-09	6.24E-05	2.91E-15	2.74E-15	0.00E+00	-1.30E-15	-2.34E-10	6.04E+00	0.00E+00	0.00E+00	1.45E-01	2.45E-148	3.84E-06
5.84E-08	303.491	3.63E+19	0.00E+00	6.06E+00	5.26E+05	-4.85E-04	1.87E+01	3.34E+05	7.84E+01	1.40E+05	3.72E-02	1.87E-01	4.08E+01	2.80E-01	9.38E+01	6.86E-02	1.09E+01	3.75E+00	6.19E+00	0.00E+00	5.94E+00	7.01E-02	2.20E-04	1.26E-02	3.93E-17	1.08E-02	7.39E-08	2.15E-03	1.60E-15	2.36E-10	3.48E-07	1.22E+01	1.82E-11	1.01E-05	5.67E-09	1.50E-13	7.71E-09	6.24E-05	3.67E-15	3.06E-15	0.00E+00	-1.20E-11	-3.77E-07	6.01E+00	0.00E+00	0.00E+00	4.46E-02	2.40E-148	3.79E-06
7.84E-08	303.65	3.63E+19	0.00E+00	6.01E+00	5.26E+05	-4.85E-04	2.38E+01	3.34E+05	6.82E+01	1.40E+05	2.86E-02	2.65E-01	4.32E+01	2.61E-01	9.68E+01	4.92E-02	1.00E+01	3.92E+00	6.75E+00	0.00E+00	5.74E+00	8.46E-02	4.19E-04	2.20E-02	9.95E-17	2.09E-02	2.06E-07	3.94E-03	1.65E-15	5.34E-10	3.73E-07	1.22E+01	3.97E-11	1.12E-05	7.07E-09	1.73E-13	1.74E-08	6.24E-05	4.53E-15	3.46E-15	0.00E+00	-1.20E-11	-3.77E-07	5.99E+00	0.00E+00	0.00E+00	1.39E-02	2.38E-148	3.75E-06
9.84E-08	303.782	3.62E+19	0.00E+00	5.97E+00	5.26E+05	-4.85E-04	2.82E+01	3.34E+05	5.92E+01	1.40E+05	2.26E-02	3.48E-01	4.51E+01	2.44E-01	9.90E+01	3.61E-02	9.24E+00	4.06E+00	7.22E+00	0.00E+00	5.33E+00	9.56E-02	6.73E-04	3.23E-02	1.97E-16	3.38E-02	4.46E-07	5.96E-03	1.70E-15	9.46E-10	3.98E-07	1.21E+01	7.06E-11	1.16E-05	8.22E-09	2.01E-13	3.07E-08	6.24E-05	5.53E-15	3.95E-15	0.00E+00	-1.40E-24	-4.14E-22	5.97E+00	0.00E+00	0.00E+00	4.33E-03	1.16E-149	3.70E-06
1.19E-07	303.893	3.62E+19	0.00E+00	5.95E+00	5.26E+05	-4.85E-04	3.19E+01	3.34E+05	5.13E+01	1.40E+05	1.82E-02	4.34E-01	4.67E+01	2.27E-01	1.01E+02	2.71E-02	8.50E+00	4.17E+00	7.62E+00	0.00E+00	4.87E+00	1.04E-01	9.70E-04	4.26E-02	3.36E-16	4.93E-02	8.25E-07	8.02E-03	1.76E-15	1.44E-09	4.23E-07	1.21E+01	1.11E-10	1.16E-05	8.98E-09	2.32E-13	4.67E-08	6.24E-05	6.68E-15	4.54E-15	0.00E+00	-3.08E-24	-3.86E-18	5.95E+00	0.00E+00	0.00E+00	1.35E-03	1.16E-149	3.65E-06
1.39E-07	303.986	3.62E+19	0.00E+00	5.93E+00	5.26E+05	-4.85E-04	3.51E+01	3.34E+05	4.44E+01	1.40E+05	1.49E-02	5.22E-01	4.81E+01	2.11E-01	1.02E+02	2.07E-02	7.81E+00	4.26E+00	7.96E+00	0.00E+00	4.43E+00	1.11E-01	1.30E-03	5.24E-02	5.16E-16	6.68E-02	1.37E-06	1.00E-02	1.82E-15	1.99E-09	4.47E-07	1.21E+01	1.61E-10	1.14E-05	9.35E-09	2.66E-13	6.42E-08	6.24E-05	8.04E-15	5.25E-15	0.00E+00	-2.79E-20	-7.57E-16	5.93E+00	0.00E+00	0.00E+00	4.21E-04	1.15E-149	3.61E-06
1.59E-07	304.065	3.62E+19	0.00E+00	5.91E+00	5.26E+05	-4.85E-04	3.78E+01	3.34E+05	3.84E+01	1.40E+05	1.24E-02	6.14E-01	4.94E+01	1.97E-01	1.03E+02	1.62E-02	7.18E+00	4.33E+00	8.26E+00	0.00E+00	4.05E+00	1.15E-01	1.67E-03	6.15E-02	7.36E-16	8.62E-02	2.10E-06	1.19E-02	1.87E-15	2.57E-09	4.72E-07	1.21E+01	2.23E-10	1.10E-05	9.38E-09	3.05E-13	8.24E-08	6.24E-05	9.62E-15	6.08E-15	0.00E+00	-1.45E-17	-2.44E-14	5.91E+00	0.00E+00	0.00E+00	1.31E-04	1.15E-149	3.56E-06
1.80E-07	304.133	3.62E+19	0.00E+00	5.88E+00	5.26E+05	-4.85E-04	4.00E+01	3.34E+05	3.33E+01	1.40E+05	1.05E-02	7.07E-01	5.06E+01	1.83E-01	1.04E+02	1.28E-02	6.59E+00	4.39E+00	8.53E+00	0.00E+00	3.73E+00	1.19E-01	2.06E-03	6.98E-02	9.96E-16	1.07E-01	3.05E-06	1.37E-02	1.93E-15	3.14E-09	4.96E-07	1.20E+01	2.97E-10	1.05E-05	9.15E-09	3.36E-13	1.01E-07	6.24E-05	1.15E-14	7.07E-15	0.00E+00	-3.35E-15	2.97E-13	5.88E+00	0.00E+00	0.00E+00	4.09E-05	1.15E-149	3.52E-06
2.00E-07	304.192	3.62E+19	0.00E+00	5.86E+00	5.26E+05	-4.85E-04	4.19E+01	3.34E+05	2.88E+01	1.40E+05	8.94E-03	8.04E-01	5.17E+01	1.70E-01	1.05E+02	1.03E-02	6.05E+00	4.45E+00	8.78E+00	0.00E+00	3.46E+00	1.22E-01	2.47E-03	7.73E-02	1.29E-15	1.29E-01	4.23E-06	1.52E-02	1.98E-15	3.70E-09	5.20E-07	1.20E+01	3.87E-10	1.00E-05	8.73E-09	-1.07E-11	1.18E-07	6.24E-05	9.11E-15	8.10E-15	0.00E+00	-5.10E-13	-1.01E-09	5.86E+00	0.00E+00	0.00E+00	1.27E-05	1.14E-149	3.48E-06
2.21E-07	304.242	3.62E+19	0.00E+00	5.84E+00	5.26E+05	-4.85E-04	4.35E+01	3.34E+05	2.49E+01	1.40E+05	7.69E-03	9.02E-01	5.28E+01	1.59E-01	1.05E+02	8.42E-03	5.54E+00	4.49E+00	9.00E+00	0.00E+00	3.24E+00	1.24E-01	2.90E-03	8.38E-02	1.62E-15	1.53E-01	5.67E-06	1.67E-02	2.03E-15	4.24E-09	5.43E-07	1.20E+01	4.95E-10	9.47E-06	8.20E-09	4.51E-13	1.35E-07	6.24E-05	1.62E-14	9.44E-15	0.00E+00	-1.55E-27	-5.50E-22	5.84E+00	0.00E+00	0.00E+00	3.97E-06	5.49E-151	3.43E-06
2.41E-07	304.285	3.62E+19	0.00E+00	5.82E+00	5.26E+05	-4.85E-04	4.48E+01	3.34E+05	2.16E+01	1.40E+05	6.68E-03	1.00E+00	5.38E+01	1.48E-01	1.06E+02	6.96E-03	5.08E+00	4.53E+00	9.20E+00	0.00E+00	3.06E+00	1.26E-01	3.36E-03	8.96E-02	1.97E-15	1.77E-01	7.39E-06	1.79E-02	2.08E-15	4.74E-09	5.66E-07	1.19E+01	6.25E-10	8.93E-06	7.59E-09	5.12E-13	1.50E-07	6.24E-05	1.91E-14	1.10E-14	0.00E+00	-6.40E-25	-3.21E-20	5.82E+00	0.00E+00	0.00E+00	1.23E-06	5.47E-151	3.39E-06
2.62E-07	304.322	3.62E+19	0.00E+00	5.80E+00	5.26E+05	-4.85E-04	4.59E+01	3.34E+05	1.87E+01	1.40E+05	5.85E-03	1.11E+00	5.49E+01	1.38E-01	1.06E+02	5.81E-03	4.65E+00	4.57E+00	9.39E+00	0.00E+00	2.91E+00	1.27E-01	3.82E-03	9.46E-02	2.36E-15	2.03E-01	9.41E-06	1.90E-02	2.14E-15	5.20E-09	5.89E-07	1.19E+01	7.80E-10	8.41E-06	6.97E-09	5.81E-13	1.64E-07	6.24E-05	2.25E-14	1.28E-14	0.00E+00	-3.26E-24	-1.11E-18	5.80E+00	0.00E+00	0.00E+00	3.83E-07	5.45E-151	3.35E-06
2.83E-07	304.355	3.62E+19	0.00E+00	5.78E+00	5.26E+05	-4.85E-04	4.67E+01	3.34E+05	1.62E+01	1.40E+05	5.16E-03	1.21E+00	5.59E+01	1.28E-01	1.07E+02	4.90E-03	4.26E+00	4.60E+00	9.56E+00	0.00E+00	2.79E+00	1.29E-01	4.31E-03	9.90E-02	2.76E-15	2.29E-01	1.18E-05	2.00E-02	2.20E-15	5.62E-09	6.12E-07	1.19E+01	9.65E-10	7.90E-06	6.35E-09	6.58E-13	1.76E-07	6.24E-05	2.65E-14	1.49E-14	0.00E+00	-1.85E-22	-2.32E-17	5.78E+00	0.00E+00	0.00E+00	1.19E-07	5.43E-151	3.31E-06
3.04E-07	304.382	3.62E+19	0.00E+00	5.76E+00	5.26E+05	-4.85E-04	4.74E+01	3.34E+05	1.41E+01	1.40E+05	4.57E-03	1.32E+00	5.68E+01	1.20E-01	1.07E+02	4.17E-03	3.90E+00	4.63E+00	9.73E+00	0.00E+00	2.70E+00	1.29E-01	4.81E-03	1.03E-01	3.19E-15	2.56E-01	1.44E-05	2.09E-02	2.27E-15	6.01E-09	6.34E-07	1.18E+01	1.19E-09	7.41E-06	5.75E-09	7.45E-13	1.88E-07	6.24E-05	2.71E-14	1.74E-14	0.00E+00	-5.35E-21	-4.38E-18	5.76E+00	0.00E+00	0.00E+00	3.68E-08	5.41E-151	3.30E-06
3.25E-07	304.407	3.62E+19	0.00E+00	5.74E+00	5.26E+05	-4.85E-04	4.79E+01	3.34E+05	1.23E+01	1.40E+05	4.08E-03	1.43E+00	5.78E+01	1.12E-01	1.07E+02	3.58E-03	3.56E+00	4.65E+00	9.88E+00	0.00E+00	2.62E+00	1.30E-01	5.32E-03	1.06E-01	3.63E-15	2.84E-01	1.75E-05	2.17E-02	2.36E-15	6.36E-09	6.57E-07	1.18E+01	1.45E-09	6.96E-06	5.18E-09	9.18E-13	1.98E-07	6.24E-05	-6.06E-13	2.03E-14	0.00E+00	-2.41E-19	-5.49E-15	5.74E+00	0.00E+00	0.00E+00	1.14E-08	5.39E-151	4.38E-06
3.46E-07	304.428	3.62E+19	0.00E+00	5.71E+00	5.26E+05	-4.85E-04	4.83E+01	3.34E+05	1.07E+01	1.40E+05	3.65E-03	1.54E+00	5.87E+01	1.04E-01	1.07E+02	3.10E-03	3.25E+00	4.68E+00	1.00E+01	0.00E+00	2.56E+00	1.30E-01	5.85E-03	1.09E-01	4.09E-15	3.13E-01	2.09E-05	2.24E-02	1.32E-11	6.67E-09	7.93E-06	1.18E+01	1.76E-09	6.52E-06	4.65E-09	-7.19E-06	2.06E-07	2.93E-02	-2.93E-02	1.07E-12	0.00E+00	-3.30E-15	-9.49E-15	5.71E+00	0.00E+00	0.00E+00	3.52E-09	5.37E-151	4.61E-06
3.68E-07	304.446	3.62E+19	0.00E+00	5.69E+00	5.26E+05	-4.85E-04	4.86E+01	3.34E+05	9.33E+00	1.40E+05	3.29E-03	1.66E+00	5.96E+01	9.74E-02	1.08E+02	2.70E-03	2.97E+00	4.70E+00	1.02E+01	0.00E+00	2.52E+00	1.31E-01	6.40E-03	1.11E-01	4.56E-15	3.42E-01	2.48E-05	2.30E-02	1.32E-11	6.95E-09	7.93E-06	1.17E+01	2.12E-09	6.11E-06	4.17E-09	-7.16E-06	2.14E-07	2.92E-02	-2.92E-02	1.07E-12	0.00E+00	-3.30E-15	-9.49E-15	5.69E+00	0.00E+00	0.00E+00	1.09E-09	5.35E-151	4.55E-06
3.89E-07	304.462	3.62E+19	0.00E+00	5.67E+00	5.26E+05	-4.85E-04	4.88E+01	3.34E+05	8.18E+00	1.40E+05	2.97E-03	1.77E+00	6.05E+01	9.12E-02	1.08E+02	2.36E-03	2.71E+00	4.72E+00	1.03E+01	0.00E+00	2.48E+00	1.31E-01	6.96E-03	1.13E-01	5.04E-15	3.72E-01	2.90E-05	2.35E-02	1.32E-11	7.20E-09	7.93E-06	1.17E+01	2.54E-09	5.74E-06	3.75E-09	-7.13E-06	2.20E-07	2.91E-02	-2.91E-02	1.07E-12	0.00E+00	-3.30E-15	-9.49E-15	5.67E+00	0.00E+00	0.00E+00	3.35E-10	5.33E-151	4.50E-06
4.11E-07	304.475	3.62E+19	0.00E+00	5.65E+00	5.26E+05	-4.85E-04	4.89E+01	3.34E+05	7.19E+00	1.40E+05	2.69E-03	1.89E+00	6.14E+01	8.56E-02	1.08E+02	2.08E-03	2.47E+00	4.74E+00	1.04E+01	0.00E+00	2.46E+00	1.31E-01	7.53E-03	1.15E-01	5.53E-15	4.03E-01	3.37E-05	2.40E-02	1.32E-11	7.43E-09	7.93E-06	1.17E+01	3.04E-09	5.39E-06	3.36E-09	-7.10E-06	2.26E-07	2.90E-02	-2.90E-02	1.07E-12	-6.82E-38	-3.30E-15	-9.49E-15	5.65E+00	0.00E+00	0.00E+00	1.03E-10	5.31E-151	4.44E-06
4.32E-07	304.487	3.62E+19	0.00E+00	5.63E+00	5.26E+05	-4.85E-04	4.89E+01	3.34E+05	6.34E+00	1.40E+05	2.44E-03	2.02E+00	6.23E+01	8.04E-02	1.08E+02	1.84E-03	2.26E+00	4.76E+00	1.05E+01	0.00E+00	2.44E+00	1.31E-01	8.12E-03	1.16E-01	6.03E-15	4.35E-01	3.90E-05	2.44E-02	1.32E-11	7.63E-09	7.93E-06	1.16E+01	3.61E-09	5.07E-06	3.03E-09	-7.08E-06	2.31E-07	2.90E-02	-2.89E-02	1.07E-12	-2.33E-37	-3.30E-15	-9.49E-15	5.63E+00	0.00E+00	0.00E+00	3.15E-11	5.29E-151	4.38E-06
4.54E-07	304.497	3.62E+19	0.00E+00	5.61E+00	5.26E+05	-4.85E-04	4.89E+01	3.34E+05	5.61E+00	1.40E+05	2.22E-03	2.14E+00	6.32E+01	7.57E-02	1.08E+02	1.64E-03	2.06E+00	4.78E+00	1.06E+01	0.00E+00	2.43E+00	1.31E-01	8.73E-03	1.17E-01	6.53E-15	4.67E-01	4.47E-05	2.48E-02	1.31E-11	7.81E-09	7.93E-06	1.16E+01	4.27E-09	4.78E-06	2.73E-09	-7.05E-06	2.35E-07	2.89E-02	-2.88E-02	1.06E-12	-3.90E-36	-3.30E-15	-9.55E-15	5.61E+00	0.00E+00	0.00E+00	9.72E-12	5.27E-151	4.33E-06
4.76E-07	304.506	3.62E+19	0.00E+00	5.59E+00	5.26E+05	-4.85E-04	4.88E+01	3.34E+05	4.99E+00	1.40E+05	2.03E-03	2.27E+00	6.40E+01	7.15E-02	1.08E+02	1.46E-03	1.87E+00	4.80E+00	1.07E+01	0.00E+00	2.42E+00	1.31E-01	9.35E-03	1.18E-01	7.04E-15	5.00E-01	5.09E-05	2.51E-02	1.31E-11	7.97E-09	7.93E-06	1.16E+01	5.03E-09	4.51E-06	2.47E-09	-7.02E-06	2.38E-07	2.88E-02	-2.87E-02	1.06E-12	-9.19E-35	-3.30E-15	-9.79E-15	5.59E+00	0.00E+00	0.00E+00	2.99E-12	5.25E-151	4.27E-06
4.98E-07	304.514	3.62E+19	0.00E+00	5.57E+00	5.26E+05	-4.85E-04	4.87E+01	3.34E+05	4.46E+00	1.40E+05	1.86E-03	2.40E+00	6.48E+01	6.76E-02	1.09E+02	1.30E-03	1.70E+00	4.81E+00	1.08E+01	0.00E+00	2.42E+00	1.32E-01	9.98E-03	1.19E-01	7.56E-15	5.33E-01	5.77E-05	2.54E-02	1.31E-11	8.12E-09	7.93E-06	1.15E+01	5.90E-09	4.27E-06	2.24E-09	-6.99E-06	2.41E-07	2.87E-02	-2.86E-02	1.06E-12	-2.94E-34	-3.30E-15	-1.03E-14	5.57E+00	0.00E+00	0.00E+00	9.17E-13	5.23E-151	4.22E-06
5.20E-07	304.521	3.62E+19	0.00E+00	5.55E+00	5.26E+05	-4.85E-04	4.85E+01	3.34E+05	4.00E+00	1.40E+05	1.70E-03	2.53E+00	6.57E+01	6.41E-02	1.09E+02	1.17E-03	1.55E+00	4.83E+00	1.09E+01	0.00E+00	2.43E+00	1.32E-01	1.06E-02	1.19E-01	8.08E-15	5.67E-01	6.51E-05	2.57E-02	1.31E-11	8.25E-09	7.93E-06	1.15E+01	6.90E-09	4.05E-06	2.04E-09	-6.96E-06	2.43E-07	2.86E-02	-2.85E-02	1.06E-12	5.67E-35	-3.30E-15	-1.06E-14	5.55E+00	0.00E+00	0.00E+00	2.83E-13	5.21E-151	4.17E-06
5.42E-07	304.527	3.61E+19	0.00E+00	5.53E+00	5.26E+05	-4.85E-04	4.83E+01	3.34E+05	3.62E+00	1.40E+05	1.56E-03	2.66E+00	6.65E+01	6.10E-02	1.09E+02	1.05E-03	1.41E+00	4.85E+00	1.10E+01	0.00E+00	2.43E+00	1.32E-01	1.13E-02	1.20E-01	8.62E-15	6.01E-01	7.31E-05	2.59E-02	1.31E-11	8.37E-09	7.93E-06	1.14E+01	8.02E-09	3.85E-06	1.87E-09	-6.94E-06	2.45E-07	2.85E-02	-2.84E-02	1.06E-12	-7.37E-33	-3.29E-15	-8.96E-15	5.53E+00	0.00E+00	0.00E+00	8.61E-14	5.19E-151	4.11E-06
5.64E-07	304.532	3.61E+19	0.00E+00	5.51E+00	5.26E+05	-4.85E-04	4.81E+01	3.34E+05	3.29E+00	1.40E+05	1.44E-03	2.80E+00	6.73E+01	5.82E-02	1.09E+02	9.44E-04	1.28E+00	4.86E+00	1.11E+01	0.00E+00	2.44E+00	1.32E-01	1.20E-02	1.20E-01	9.15E-15	6.36E-01	8.17E-05	2.61E-02	1.31E-11	8.48E-09	7.93E-06	1.14E+01	9.29E-09	3.66E-06	1.72E-09	-6.91E-06	2.46E-07	2.84E-02	-2.83E-02	1.06E-12	-5.40E-32	-3.30E-15	-1.29E-14	5.51E+00	0.00E+00	0.00E+00	2.62E-14	5.17E-151	4.06E-06
5.87E-07	304.537	3.61E+19	0.00E+00	5.49E+00	5.26E+05	-4.85E-04	4.79E+01	3.34E+05	3.01E+00	1.40E+05	1.32E-03	2.93E+00	6.81E+01	5.57E-02	1.09E+02	8.50E-04	1.16E+00	4.88E+00	1.11E+01	0.00E+00	2.46E+00	1.32E-01	1.27E-02	1.20E-01	9.70E-15	6.72E-01	9.10E-05	2.63E-02	1.31E-11	8.58E-09	7.93E-06	1.14E+01	1.07E-08	3.51E-06	1.59E-09	-6.88E-06	2.47E-07	2.83E-02	-2.82E-02	1.05E-12	-6.97E-30	-3.48E-15	-9.98E-14	5.49E+00	0.00E+00	0.00E+00	7.96E-15	5.15E-151	4.01E-06
6.09E-07	304.541	3.61E+19	0.00E+00	5.47E+00	5.26E+05	-4.85E-04	4.76E+01	3.34E+05	2.77E+00	1.40E+05	1.22E-03	3.08E+00	6.89E+01	5.35E-02	1.09E+02	7.66E-04	1.05E+00	4.90E+00	1.12E+01	0.00E+00	2.47E+00	1.32E-01	1.34E-02	1.20E-01	1.03E-14	7.08E-01	1.01E-04	2.65E-02	1.31E-11	8.67E-09	7.93E-06	1.13E+01	1.23E-08	3.36E-06	1.49E-09	-6.86E-06	2.48E-07	2.82E-02	-2.81E-02	1.05E-12	-6.58E-24	-3.48E-15	-9.97E-14	5.47E+00	0.00E+00	0.00E+00	2.42E-15	5.14E-151	3.96E-06
6.32E-07	304.544	3.61E+19	0.00E+00	5.45E+00	5.26E+05	-4.85E-04	4.74E+01	3.34E+05	2.57E+00	1.40E+05	1.13E-03	3.22E+00	6.96E+01	5.16E-02	1.09E+02	6.91E-04	9.56E-01	4.91E+00	1.13E+01	0.00E+00	2.49E+00	1.32E-01	1.42E-02	1.20E-01	1.08E-14	7.45E-01	1.12E-04	2.67E-02	1.31E-11	8.76E-09	7.93E-06	1.13E+01	1.41E-08	3.24E-06	1.39E-09	-6.83E-06	2.49E-07	2.80E-02	-2.80E-02	1.05E-12	-5.19E-23	-3.48E-15	-9.97E-14	5.45E+00	0.00E+00	0.00E+00	7.32E-16	5.12E-151	3.91E-06
6.55E-07	304.547	3.61E+19	0.00E+00	5.43E+00	5.26E+05	-4.85E-04	4.71E+01	3.34E+05	2.40E+00	1.40E+05	1.05E-03	3.36E+00	7.04E+01	4.99E-02	1.09E+02	6.23E-04	8.66E-01	4.93E+00	1.13E+01	0.00E+00	2.51E+00	1.32E-01	1.49E-02	1.20E-01	1.14E-14	7.82E-01	1.23E-04	2.68E-02	1.31E-11	8.84E-09	7.93E-06	1.12E+01	1.62E-08	3.12E-06	1.32E-09	-6.81E-06	2.49E-07	2.79E-02	-2.79E-02	1.05E-12	-8.61E-22	-3.48E-15	-9.97E-14	5.43E+00	0.00E+00	0.00E+00	2.20E-16	5.10E-151	3.86E-06
6.78E-07	304.55	3.61E+19	0.00E+00	5.41E+00	5.26E+05	-4.85E-04	4.68E+01	3.34E+05	2.25E+00	1.40E+05	9.70E-04	3.51E+00	7.11E+01	4.84E-02	1.09E+02	5.63E-04	7.84E-01	4.94E+00	1.14E+01	0.00E+00	2.53E+00	1.32E-01	1.57E-02	1.20E-01	1.20E-14	8.20E-01	1.36E-04	2.70E-02	1.31E-11	8.91E-09	7.93E-06	1.12E+01	1.84E-08	3.02E-06	1.25E-09	-6.78E-06	2.49E-07	2.78E-02	-2.78E-02	1.05E-12	-5.39E-22	-3.48E-15	-9.97E-14	5.41E+00	0.00E+00	0.00E+00	6.62E-17	5.08E-151	3.81E-06
7.01E-07	304.552	3.61E+19	0.00E+00	5.38E+00	5.26E+05	-4.85E-04	4.65E+01	3.34E+05	2.13E+00	1.40E+05	9.02E-04	3.66E+00	7.18E+01	4.70E-02	1.09E+02	5.08E-04	7.10E-01	4.96E+00	1.14E+01	0.00E+00	2.55E+00	1.32E-01	1.65E-02	1.20E-01	1.26E-14	8.58E-01	1.49E-04	2.71E-02	1.30E-11	8.98E-09	7.93E-06	1.11E+01	2.09E-08	2.94E-06	1.19E-09	-6.76E-06	2.49E-07	2.77E-02	-2.77E-02	1.05E-12	-1.56E-20	-3.48E-15	-9.97E-14	5.38E+00	0.00E+00	0.00E+00	1.97E-17	5.06E-151	3.76E-06
7.24E-07	304.555	3.61E+19	0.00E+00	5.36E+00	5.26E+05	-4.85E-04	4.62E+01	3.34E+05	2.02E+00	1.40E+05	8.40E-04	3.82E+00	7.26E+01	4.59E-02	1.09E+02	4.58E-04	6.42E-01	4.97E+00	1.15E+01	0.00E+00	2.58E+00	1.32E-01	1.73E-02	1.20E-01	1.32E-14	8.97E-01	1.63E-04	2.73E-02	1.30E-11	9.05E-09	7.93E-06	1.11E+01	2.37E-08	2.86E-06	1.15E-09	-6.73E-06	2.49E-07	2.76E-02	-2.75E-02	1.04E-12	-1.87E-19	-3.48E-15	-9.97E-14	5.36E+00	0.00E+00	0.00E+00	5.90E-18	5.04E-151	3.71E-06
7.47E-07	304.557	3.61E+19	0.00E+00	5.34E+00	5.26E+05	-4.85E-04	4.59E+01	3.34E+05	1.94E+00	1.40E+05	7.84E-04	3.97E+00	7.33E+01	4.49E-02	1.09E+02	4.14E-04	5.80E-01	4.98E+00	1.15E+01	0.00E+00	2.60E+00	1.32E-01	1.81E-02	1.19E-01	1.38E-14	9.36E-01	1.78E-04	2.74E-02	1.30E-11	9.12E-09	7.93E-06	1.11E+01	2.68E-08	2.80E-06	1.11E-09	-6.71E-06	2.48E-07	2.75E-02	-2.74E-02	1.04E-12	-5.96E-19	-3.48E-15	-9.97E-14	5.34E+00	0.00E+00	0.00E+00	1.80E-18	5.02E-151	3.67E-06
7.70E-07	304.558	3.61E+19	0.00E+00	5.32E+00	5.26E+05	-4.85E-04	4.56E+01	3.34E+05	1.86E+00	1.40E+05	7.33E-04	4.13E+00	7.40E+01	4.41E-02	1.09E+02	3.73E-04	5.24E-01	5.00E+00	1.16E+01	0.00E+00	2.62E+00	1.32E-01	1.90E-02	1.19E-01	1.45E-14	9.76E-01	1.93E-04	2.75E-02	1.30E-11	9.18E-09	7.93E-06	1.10E+01	3.01E-08	2.74E-06	1.07E-09	-6.68E-06	2.48E-07	2.74E-02	-2.73E-02	1.04E-12	-4.86E-19	-3.48E-15	-9.97E-14	5.32E+00	0.00E+00	0.00E+00	5.49E-19	5.00E-151	3.62E-06
7.94E-07	304.56	3.61E+19	0.00E+00	5.30E+00	5.26E+05	-4.85E-04	4.53E+01	3.34E+05	1.80E+00	1.40E+05	6.87E-04	4.29E+00	7.46E+01	4.34E-02	1.09E+02	3.37E-04	4.73E-01	5.01E+00	1.16E+01	0.00E+00	2.65E+00	1.32E-01	1.99E-02	1.19E-01	1.52E-14	1.02E+00	2.10E-04	2.76E-02	1.30E-11	9.24E-09	7.93E-06	1.10E+01	3.39E-08	2.69E-06	1.05E-09	-6.66E-06	2.47E-07	2.73E-02	-2.72E-02	1.04E-12	-1.32E-18	-3.47E-15	-9.97E-14	5.30E+00	0.00E+00	0.00E+00	1.64E-19	4.98E-151	3.57E-06
8.18E-07	304.562	3.61E+19	0.00E+00	5.28E+00	5.26E+05	-4.85E-04	4.50E+01	3.34E+05	1.75E+00	1.40E+05	6.46E-04	4.45E+00	7.53E+01	4.28E-02	1.09E+02	3.04E-04	4.27E-01	5.03E+00	1.17E+01	0.00E+00	2.68E+00	1.32E-01	2.08E-02	1.18E-01	1.59E-14	1.06E+00	2.28E-04	2.77E-02	1.30E-11	9.30E-09	7.93E-06	1.09E+01	3.80E-08	2.65E-06	1.02E-09	-6.64E-06	2.47E-07	2.72E-02	-2.71E-02	1.04E-12	-4.55E-17	-3.47E-15	-9.97E-14	5.28E+00	0.00E+00	0.00E+00	5.15E-20	4.96E-151	3.53E-06
8.41E-07	304.563	3.61E+19	0.00E+00	5.26E+00	5.26E+05	-4.85E-04	4.47E+01	3.34E+05	1.71E+00	1.40E+05	6.08E-04	4.62E+00	7.60E+01	4.22E-02	1.09E+02	2.74E-04	3.85E-01	5.04E+00	1.17E+01	0.00E+00	2.70E+00	1.32E-01	2.17E-02	1.18E-01	1.66E-14	1.10E+00	2.47E-04	2.79E-02	1.30E-11	9.35E-09	7.93E-06	1.09E+01	4.25E-08	2.61E-06	1.01E-09	-6.61E-06	2.46E-07	2.70E-02	-2.70E-02	1.04E-12	-2.30E-16	-3.46E-15	-9.97E-14	5.26E+00	0.00E+00	0.00E+00	1.42E-20	4.95E-151	3.48E-06
8.65E-07	304.564	3.61E+19	0.00E+00	5.24E+00	5.26E+05	-4.85E-04	4.44E+01	3.34E+05	1.67E+00	1.40E+05	5.74E-04	4.78E+00	7.66E+01	4.18E-02	1.09E+02	2.47E-04	3.47E-01	5.05E+00	1.17E+01	0.00E+00	2.73E+00	1.32E-01	2.27E-02	1.18E-01	1.73E-14	1.14E+00	2.67E-04	2.80E-02	1.30E-11	9.41E-09	7.93E-06	1.08E+01	4.74E-08	2.58E-06	9.92E-10	-6.59E-06	2.45E-07	2.69E-02	-2.69E-02	1.03E-12	-4.51E-16	-3.34E-15	-9.97E-14	5.24E+00	0.00E+00	0.00E+00	5.04E-21	4.93E-151	3.44E-06
8.89E-07	304.566	3.61E+19	0.00E+00	5.22E+00	5.26E+05	-4.85E-04	4.41E+01	3.34E+05	1.64E+00	1.40E+05	5.44E-04	4.95E+00	7.73E+01	4.14E-02	1.09E+02	2.22E-04	3.12E-01	5.06E+00	1.18E+01	0.00E+00	2.76E+00	1.32E-01	2.36E-02	1.17E-01	1.81E-14	1.18E+00	2.89E-04	2.81E-02	1.30E-11	9.46E-09	7.93E-06	1.08E+01	5.28E-08	2.56E-06	9.81E-10	-6.57E-06	2.44E-07	2.68E-02	-2.67E-02	1.03E-12	-2.42E-18	-2.81E-15	-9.97E-14	5.22E+00	0.00E+00	0.00E+00	1.10E-21	4.91E-151	3.39E-06
9.13E-07	304.567	3.61E+19	0.00E+00	5.20E+00	5.26E+05	-4.85E-04	4.38E+01	3.34E+05	1.62E+00	1.40E+05	5.16E-04	5.12E+00	7.79E+01	4.11E-02	1.09E+02	2.00E-04	2.81E-01	5.08E+00	1.18E+01	0.00E+00	2.79E+00	1.32E-01	2.47E-02	1.17E-01	1.89E-14	1.23E+00	3.11E-04	2.82E-02	1.30E-11	9.52E-09	7.92E-06	1.07E+01	5.86E-08	2.53E-06	9.72E-10	-6.55E-06	2.43E-07	2.67E-02	-2.66E-02	1.03E-12	-4.26E-15	-1.42E-15	-9.97E-14	5.20E+00	0.00E+00	0.00E+00	5.14E-22	4.89E-151	3.35E-06
9.38E-07	304.568	3.61E+19	0.00E+00	5.18E+00	5.26E+05	-4.85E-04	4.35E+01	3.34E+05	1.60E+00	1.40E+05	4.91E-04	5.30E+00	7.85E+01	4.09E-02	1.09E+02	1.80E-04	2.52E-01	5.09E+00	1.18E+01	0.00E+00	2.82E+00	1.32E-01	2.57E-02	1.16E-01	1.97E-14	1.27E+00	3.35E-04	2.83E-02	1.30E-11	9.57E-09	7.92E-06	1.07E+01	6.50E-08	2.51E-06	9.66E-10	-6.52E-06	2.42E-07	2.66E-02	-2.65E-02	1.03E-12	-3.64E-14	-6.79E-16	-9.94E-14	5.18E+00	0.00E+00	0.00E+00	6.60E-23	4.87E-151	3.30E-06
9.62E-07	304.569	3.61E+19	0.00E+00	5.17E+00	5.26E+05	-4.85E-04	4.32E+01	3.34E+05	1.58E+00	1.40E+05	4.69E-04	5.48E+00	7.91E+01	4.07E-02	1.09E+02	1.62E-04	2.27E-01	5.10E+00	1.18E+01	0.00E+00	2.85E+00	1.32E-01	2.67E-02	1.16E-01	2.06E-14	1.31E+00	3.60E-04	2.84E-02	1.30E-11	9.62E-09	7.92E-06	1.06E+01	7.20E-08	2.50E-06	9.61E-10	-6.50E-06	2.41E-07	2.64E-02	-2.64E-02	1.03E-12	-9.84E-14	-6.91E-14	-9.72E-14	5.17E+00	0.00E+00	0.00E+00	-1.69E-22	4.85E-151	3.26E-06
9.87E-07	304.57	3.61E+19	0.00E+00	5.15E+00	5.26E+05	-4.85E-04	4.29E+01	3.34E+05	1.57E+00	1.40E+05	4.48E-04	5.66E+00	7.97E+01	4.05E-02	1.09E+02	1.45E-04	2.03E-01	5.12E+00	1.18E+01	0.00E+00	2.88E+00	1.32E-01	2.78E-02	1.15E-01	2.15E-14	1.36E+00	3.86E-04	2.85E-02	1.30E-11	9.67E-09	7.92E-06	1.06E+01	7.96E-08	2.49E-06	9.58E-10	-6.48E-06	2.40E-07	2.63E-02	-2.63E-02	1.02E-12	-3.45E-14	-4.83E-13	-8.51E-14	5.15E+00	0.00E+00	0.00E+00	-6.41E-23	4.83E-151	3.22E-06
1.01E-06	304.572	3.61E+19	0.00E+00	5.13E+00	5.26E+05	-4.85E-04	4.26E+01	3.34E+05	1.56E+00	1.40E+05	4.30E-04	5.84E+00	8.03E+01	4.04E-02	1.10E+02	1.30E-04	1.83E-01	5.13E+00	1.19E+01	0.00E+00	2.90E+00	1.32E-01	2.89E-02	1.15E-01	2.25E-14	1.40E+00	4.14E-04	2.86E-02	1.29E-11	9.72E-09	7.92E-06	1.05E+01	8.78E-08	2.48E-06	9.57E-10	-6.46E-06	2.39E-07	2.62E-02	-2.61E-02	1.02E-12	-5.20E-13	-1.70E-12	-3.25E-14	5.13E+00	0.00E+00	0.00E+00	-2.11E-22	4.82E-151	3.18E-06
1.04E-06	304.573	3.61E+19	0.00E+00	5.11E+00	5.26E+05	-4.85E-04	4.23E+01	3.34E+05	1.55E+00	1.40E+05	4.14E-04	6.02E+00	8.09E+01	4.03E-02	1.10E+02	1.17E-04	1.64E-01	5.14E+00	1.19E+01	0.00E+00	2.93E+00	1.32E-01	3.00E-02	1.14E-01	2.34E-14	1.45E+00	4.43E-04	2.87E-02	1.29E-11	9.78E-09	7.92E-06	1.05E+01	9.67E-08	2.46E-06	9.57E-10	-6.44E-06	2.38E-07	2.61E-02	-2.60E-02	1.02E-12	-8.51E-12	-3.35E-12	-3.77E-13	5.11E+00	0.00E+00	0.00E+00	-9.21E-23	4.80E-151	3.13E-06
1.06E-06	304.574	3.61E+19	0.00E+00	5.09E+00	5.26E+05	-4.85E-04	4.20E+01	3.34E+05	1.54E+00	1.40E+05	3.99E-04	6.21E+00	8.14E+01	4.02E-02	1.10E+02	1.05E-04	1.47E-01	5.15E+00	1.19E+01	0.00E+00	2.96E+00	1.32E-01	3.12E-02	1.14E-01	2.45E-14	1.49E+00	4.74E-04	2.88E-02	1.29E-11	9.83E-09	7.92E-06	1.05E+01	1.06E-07	2.45E-06	9.57E-10	-6.42E-06	2.37E-07	2.59E-02	-2.59E-02	1.02E-12	-1.19E-11	-8.15E-13	-6.14E-12	5.09E+00	0.00E+00	0.00E+00	-1.65E-22	4.78E-151	3.09E-06
1.09E-06	304.575	3.61E+19	0.00E+00	5.07E+00	5.26E+05	-4.85E-04	4.17E+01	3.34E+05	1.54E+00	1.40E+05	3.86E-04	6.40E+00	8.20E+01	4.01E-02	1.10E+02	9.40E-05	1.31E-01	5.17E+00	1.19E+01	0.00E+00	2.99E+00	1.32E-01	3.24E-02	1.14E-01	2.55E-14	1.54E+00	5.07E-04	2.89E-02	1.29E-11	9.88E-09	7.92E-06	1.04E+01	1.17E-07	2.43E-06	9.59E-10	-6.40E-06	2.36E-07	2.58E-02	-2.57E-02	1.02E-12	-1.10E-10	-7.41E-11	-1.12E-10	5.07E+00	0.00E+00	0.00E+00	-1.62E-22	4.76E-151	3.05E-06
1.11E-06	304.576	3.61E+19	0.00E+00	5.05E+00	5.26E+05	-4.85E-04	4.14E+01	3.34E+05	1.53E+00	1.40E+05	3.74E-04	6.59E+00	8.25E+01	4.01E-02	1.10E+02	8.42E-05	1.17E-01	5.18E+00	1.19E+01	0.00E+00	3.02E+00	1.32E-01	3.36E-02	1.13E-01	2.66E-14	1.58E+00	5.41E-04	2.90E-02	1.29E-11	9.93E-09	7.92E-06	1.03E+01	1.28E-07	2.44E-06	9.61E-10	-6.37E-06	2.35E-07	2.57E-02	-2.56E-02	1.01E-12	-7.24E-11	-2.19E-10	-5.68E-10	5.05E+00	0.00E+00	0.00E+00	-1.62E-22	4.74E-151	3.01E-06
1.14E-06	304.577	3.61E+19	0.00E+00	5.03E+00	5.26E+05	-4.85E-04	4.11E+01	3.34E+05	1.53E+00	1.40E+05	3.63E-04	6.78E+00	8.31E+01	4.00E-02	1.10E+02	7.53E-05	1.05E-01	5.19E+00	1.19E+01	0.00E+00	3.06E+00	1.32E-01	3.49E-02	1.12E-01	2.78E-14	1.63E+00	5.76E-04	2.91E-02	1.29E-11	9.98E-09	7.92E-06	1.03E+01	1.40E-07	2.43E-06	9.64E-10	-6.35E-06	2.34E-07	2.56E-02	-2.55E-02	1.01E-12	-9.70E-11	-2.30E-10	-5.55E-10	5.03E+00	0.00E+00	0.00E+00	-1.62E-22	4.72E-151	2.97E-06
1.16E-06	304.579	3.61E+19	0.00E+00	5.01E+00	5.26E+05	-4.85E-04	4.09E+01	3.34E+05	1.53E+00	1.40E+05	3.54E-04	6.98E+00	8.36E+01	4.00E-02	1.10E+02	6.73E-05	9.36E-02	5.20E+00	1.19E+01	0.00E+00	3.09E+00	1.32E-01	3.62E-02	1.12E-01	2.90E-14	1.68E+00	6.14E-04	2.92E-02	1.29E-11	1.00E-08	7.92E-06	1.02E+01	1.53E-07	2.43E-06	9.67E-10	-6.33E-06	2.32E-07	2.54E-02	-2.54E-02	1.01E-12	-1.21E-10	-2.35E-10	-5.42E-10	5.01E+00	0.00E+00	0.00E+00	-1.62E-22	4.71E-151	2.93E-06
1.19E-06	304.58	3.61E+19	0.00E+00	4.99E+00	5.26E+05	-4.85E-04	4.06E+01	3.34E+05	1.53E+00	1.40E+05	3.45E-04	7.18E+00	8.41E+01	4.00E-02	1.10E+02	6.02E-05	8.35E-02	5.21E+00	1.19E+01	0.00E+00	3.12E+00	1.32E-01	3.75E-02	1.11E-01	3.02E-14	1.72E+00	6.53E-04	2.94E-02	1.29E-11	1.01E-08	7.92E-06	1.02E+01	1.67E-07	2.42E-06	9.71E-10	-6.31E-06	2.31E-07	2.53E-02	-2.52E-02	1.01E-12	-1.19E-10	-2.35E-10	-5.44E-10	4.99E+00	0.00E+00	0.00E+00	-1.62E-22	4.69E-151	2.89E-06
1.21E-06	304.581	3.61E+19	0.00E+00	4.97E+00	5.26E+05	-4.85E-04	4.03E+01	3.34E+05	1.53E+00	1.40E+05	3.38E-04	7.38E+00	8.46E+01	4.00E-02	1.10E+02	5.37E-05	7.44E-02	5.23E+00	1.19E+01	0.00E+00	3.15E+00	1.32E-01	3.88E-02	1.11E-01	3.15E-14	1.77E+00	6.95E-04	2.95E-02	1.29E-11	1.01E-08	7.92E-06	1.01E+01	1.82E-07	2.42E-06	9.75E-10	-6.30E-06	2.30E-07	2.52E-02	-2.51E-02	1.01E-12	-1.19E-10	-2.35E-10	-5.43E-10	4.97E+00	0.00E+00	0.00E+00	-1.62E-22	4.67E-151	2.86E-06
1.24E-06	304.583	3.61E+19	0.00E+00	4.95E+00	5.26E+05	-4.85E-04	4.01E+01	3.34E+05	1.53E+00	1.40E+05	3.31E-04	7.58E+00	8.51E+01	4.00E-02	1.10E+02	4.79E-05	6.63E-02	5.24E+00	1.19E+01	0.00E+00	3.18E+00	1.32E-01	4.02E-02	1.10E-01	3.29E-14	1.82E+00	7.38E-04	2.96E-02	1.29E-11	1.02E-08	7.92E-06	1.01E+01	1.98E-07	2.42E-06	9.80E-10	-6.28E-06	2.29E-07	2.50E-02	-2.50E-02	1.00E-12	-1.19E-10	-2.35E-10	-5.43E-10	4.95E+00	0.00E+00	0.00E+00	-1.62E-22	4.65E-151	2.82E-06
1.27E-06	304.584	3.61E+19	0.00E+00	4.93E+00	5.26E+05	-4.85E-04	3.98E+01	3.34E+05	1.53E+00	1.40E+05	3.25E-04	7.79E+00	8.56E+01	4.00E-02	1.10E+02	4.27E-05	5.90E-02	5.25E+00	1.19E+01	0.00E+00	3.21E+00	1.32E-01	4.16E-02	1.10E-01	3.43E-14	1.87E+00	7.84E-04	2.97E-02	1.29E-11	1.02E-08	7.92E-06	1.00E+01	2.16E-07	2.41E-06	9.85E-10	-6.26E-06	2.27E-07	2.49E-02	-2.48E-02	1.00E-12	-1.19E-10	-2.35E-10	-5.43E-10	4.93E+00	0.00E+00	0.00E+00	-1.62E-22	4.63E-151	2.78E-06
1.29E-06	304.585	3.61E+19	0.00E+00	4.91E+00	5.26E+05	-4.85E-04	3.95E+01	3.34E+05	1.53E+00	1.40E+05	3.20E-04	8.00E+00	8.61E+01	4.00E-02	1.10E+02	3.80E-05	5.25E-02	5.26E+00	1.19E+01	0.00E+00	3.24E+00	1.32E-01	4.31E-02	1.09E-01	3.57E-14	1.92E+00	8.31E-04	2.98E-02	1.28E-11	1.03E-08	7.92E-06	9.99E+00	2.35E-07	2.41E-06	9.89E-10	-6.24E-06	2.26E-07	2.48E-02	-2.47E-02	1.00E-12	-1.19E-10	-2.35E-10	-5.43E-10	4.91E+00	0.00E+00	0.00E+00	-1.62E-22	4.62E-151	2.74E-06
1.32E-06	304.587	3.61E+19	0.00E+00	4.89E+00	5.26E+05	-4.85E-04	3.93E+01	3.34E+05	1.54E+00	1.40E+05	3.15E-04	8.21E+00	8.66E+01	4.01E-02	1.10E+02	3.38E-05	4.66E-02	5.27E+00	1.19E+01	0.00E+00	3.27E+00	1.32E-01	4.46E-02	1.09E-01	3.72E-14	1.97E+00	8.81E-04	2.99E-02	1.28E-11	1.03E-08	7.92E-06	9.93E+00	2.55E-07	2.41E-06	9.94E-10	-6.22E-06	2.25E-07	2.46E-02	-2.46E-02	9.97E-13	-1.19E-10	-2.35E-10	-5.43E-10	4.89E+00	0.00E+00	0.00E+00	-1.62E-22	4.60E-151	2.71E-06
1.35E-06	304.588	3.61E+19	0.00E+00	4.87E+00	5.26E+05	-4.85E-04	3.90E+01	3.34E+05	1.54E+00	1.40E+05	3.11E-04	8.42E+00	8.70E+01	4.01E-02	1.10E+02	3.01E-05	4.14E-02	5.29E+00	1.19E+01	0.00E+00	3.30E+00	1.32E-01	4.61E-02	1.08E-01	3.88E-14	2.02E+00	9.33E-04	3.00E-02	1.28E-11	1.04E-08	7.92E-06	9.88E+00	2.76E-07	2.41E-06	1.00E-09	-6.20E-06	2.23E-07	2.45E-02	-2.44E-02	9.95E-13	-1.19E-10	-2.35E-10	-5.43E-10	4.87E+00	0.00E+00	0.00E+00	-1.62E-22	4.58E-151	2.67E-06
1.37E-06	304.59	3.61E+19	0.00E+00	4.85E+00	5.26E+05	-4.85E-04	3.88E+01	3.34E+05	1.54E+00	1.40E+05	3.07E-04	8.64E+00	8.75E+01	4.01E-02	1.10E+02	2.67E-05	3.67E-02	5.30E+00	1.19E+01	0.00E+00	3.33E+00	1.32E-01	4.77E-02	1.08E-01	4.05E-14	2.07E+00	9.88E-04	3.01E-02	1.28E-11	1.04E-08	7.92E-06	9.83E+00	2.99E-07	2.40E-06	1.00E-09	-6.18E-06	2.22E-07	2.43E-02	-2.43E-02	9.93E-13	-1.19E-10	-2.35E-10	-5.43E-10	4.85E+00	0.00E+00	0.00E+00	-1.62E-22	4.56E-151	2.64E-06
1.40E-06	304.591	3.61E+19	0.00E+00	4.83E+00	5.26E+05	-4.85E-04	3.85E+01	3.34E+05	1.54E+00	1.40E+05	3.04E-04	8.86E+00	8.79E+01	4.01E-02	1.10E+02	2.37E-05	3.25E-02	5.31E+00	1.19E+01	0.00E+00	3.36E+00	1.32E-01	4.92E-02	1.07E-01	4.22E-14	2.12E+00	1.04E-03	3.02E-02	1.28E-11	1.05E-08	7.92E-06	9.77E+00	3.23E-07	2.40E-06	1.01E-09	-6.16E-06	2.21E-07	2.42E-02	-2.41E-02	9.91E-13	-1.19E-10	-2.35E-10	-5.43E-10	4.83E+00	0.00E+00	0.00E+00	-1.61E-22	4.54E-151	2.60E-06
1.43E-06	304.593	3.61E+19	0.00E+00	4.82E+00	5.26E+05	-4.85E-04	3.83E+01	3.34E+05	1.54E+00	1.40E+05	3.01E-04	9.08E+00	8.84E+01	4.02E-02	1.10E+02	2.11E-05	2.88E-02	5.32E+00	1.18E+01	0.00E+00	3.39E+00	1.32E-01	5.09E-02	1.06E-01	4.39E-14	2.17E+00	1.10E-03	3.03E-02	1.28E-11	1.05E-08	7.92E-06	9.72E+00	3.49E-07	2.40E-06	1.02E-09	-6.15E-06	2.19E-07	2.41E-02	-2.40E-02	9.88E-13	-1.19E-10	-2.35E-10	-5.43E-10	4.82E+00	0.00E+00	0.00E+00	-1.61E-22	4.53E-151	2.56E-06
1.45E-06	304.595	3.61E+19	0.00E+00	4.80E+00	5.26E+05	-4.85E-04	3.81E+01	3.34E+05	1.55E+00	1.40E+05	2.98E-04	9.30E+00	8.88E+01	4.02E-02	1.10E+02	1.87E-05	2.55E-02	5.33E+00	1.18E+01	0.00E+00	3.42E+00	1.32E-01	5.26E-02	1.06E-01	4.58E-14	2.22E+00	1.17E-03	3.04E-02	1.28E-11	1.06E-08	7.92E-06	9.66E+00	3.77E-07	2.40E-06	1.02E-09	-6.13E-06	2.18E-07	2.39E-02	-2.39E-02	9.86E-13	-1.19E-10	-2.35E-10	-5.43E-10	4.80E+00	0.00E+00	0.00E+00	-1.61E-22	4.51E-151	2.53E-06
1.48E-06	304.596	3.61E+19	0.00E+00	4.78E+00	5.26E+05	-4.85E-04	3.78E+01	3.34E+05	1.55E+00	1.40E+05	2.96E-04	9.53E+00	8.92E+01	4.02E-02	1.10E+02	1.65E-05	2.25E-02	5.34E+00	1.18E+01	0.00E+00	3.45E+00	1.32E-01	5.43E-02	1.05E-01	4.77E-14	2.27E+00	1.23E-03	3.05E-02	1.28E-11	1.06E-08	7.92E-06	9.61E+00	4.07E-07	2.40E-06	1.03E-09	-6.11E-06	2.16E-07	2.38E-02	-2.37E-02	9.84E-13	-1.19E-10	-2.35E-10	-5.43E-10	4.78E+00	0.00E+00	0.00E+00	-1.61E-22	4.49E-151	2.50E-06
1.51E-06	304.598	3.61E+19	0.00E+00	4.76E+00	5.26E+05	-4.85E-04	3.76E+01	3.34E+05	1.55E+00	1.40E+05	2.94E-04	9.76E+00	8.96E+01	4.02E-02	1.10E+02	1.46E-05	1.99E-02	5.36E+00	1.18E+01	0.00E+00	3.48E+00	1.32E-01	5.60E-02	1.05E-01	4.96E-14	2.33E+00	1.30E-03	3.06E-02	1.28E-11	1.07E-08	7.92E-06	9.55E+00	4.39E-07	2.39E-06	1.03E-09	-6.09E-06	2.15E-07	2.36E-02	-2.36E-02	9.81E-13	-1.19E-10	-2.35E-10	-5.43E-10	4.76E+00	0.00E+00	0.00E+00	-1.59E-22	4.47E-151	2.46E-06
1.54E-06	304.6	3.61E+19	0.00E+00	4.74E+00	5.26E+05	-4.85E-04	3.74E+01	3.34E+05	1.55E+00	1.40E+05	2.92E-04	9.99E+00	9.00E+01	4.03E-02	1.10E+02	1.29E-05	1.75E-02	5.37E+00	1.18E+01	0.00E+00	3.51E+00	1.32E-01	5.78E-02	1.04E-01	5.17E-14	2.38E+00	1.37E-03	3.08E-02	1.28E-11	1.07E-08	7.92E-06	9.50E+00	4.72E-07	2.39E-06	1.04E-09	-6.08E-06	2.14E-07	2.35E-02	-2.34E-02	9.79E-13	-1.19E-10	-2.35E-10	-5.43E-10	4.74E+00	0.00E+00	0.00E+00	-1.60E-22	4.45E-151	2.43E-06
1.57E-06	304.602	3.61E+19	0.00E+00	4.72E+00	5.26E+05	-4.85E-04	3.72E+01	3.34E+05	1.56E+00	1.40E+05	2.91E-04	1.02E+01	9.04E+01	4.03E-02	1.10E+02	1.14E-05	1.54E-02	5.38E+00	1.18E+01	0.00E+00	3.54E+00	1.32E-01	5.97E-02	1.03E-01	5.38E-14	2.43E+00	1.44E-03	3.09E-02	1.28E-11	1.08E-08	7.92E-06	9.44E+00	5.08E-07	2.39E-06	1.04E-09	-6.06E-06	2.12E-07	2.34E-02	-2.33E-02	9.76E-13	-1.19E-10	-2.35E-10	-5.43E-10	4.72E+00	0.00E+00	0.00E+00	-1.63E-22	4.44E-151	2.39E-06
1.59E-06	304.604	3.61E+19	0.00E+00	4.70E+00	5.26E+05	-4.85E-04	3.69E+01	3.34E+05	1.56E+00	1.40E+05	2.89E-04	1.05E+01	9.08E+01	4.03E-02	1.10E+02	1.01E-05	1.36E-02	5.39E+00	1.17E+01	0.00E+00	3.56E+00	1.32E-01	6.16E-02	1.03E-01	5.60E-14	2.48E+00	1.52E-03	3.10E-02	1.27E-11	1.08E-08	7.92E-06	9.38E+00	5.46E-07	2.39E-06	1.05E-09	-6.04E-06	2.11E-07	2.32E-02	-2.32E-02	9.74E-13	-1.19E-10	-2.35E-10	-5.43E-10	4.70E+00	0.00E+00	0.00E+00	-1.62E-22	4.42E-151	2.36E-06
1.62E-06	304.606	3.61E+19	0.00E+00	4.68E+00	5.26E+05	-4.85E-04	3.67E+01	3.34E+05	1.56E+00	1.40E+05	2.88E-04	1.07E+01	9.12E+01	4.03E-02	1.10E+02	8.91E-06	1.20E-02	5.40E+00	1.17E+01	0.00E+00	3.59E+00	1.32E-01	6.35E-02	1.02E-01	5.83E-14	2.54E+00	1.60E-03	3.11E-02	1.27E-11	1.09E-08	7.92E-06	9.33E+00	5.87E-07	2.38E-06	1.05E-09	-6.03E-06	2.09E-07	2.31E-02	-2.30E-02	9.72E-13	-1.19E-10	-2.35E-10	-5.43E-10	4.68E+00	0.00E+00	0.00E+00	-1.57E-22	4.40E-151	2.33E-06
1.65E-06	304.608	3.61E+19	0.00E+00	4.66E+00	5.26E+05	-4.85E-04	3.65E+01	3.34E+05	1.56E+00	1.40E+05	2.87E-04	1.09E+01	9.16E+01	4.04E-02	1.10E+02	7.85E-06	1.05E-02	5.42E+00	1.17E+01	0.00E+00	3.62E+00	1.32E-01	6.54E-02	1.02E-01	6.07E-14	2.59E+00	1.68E-03	3.12E-02	1.27E-11	1.10E-08	7.92E-06	9.27E+00	6.30E-07	2.38E-06	1.06E-09	-6.01E-06	2.08E-07	2.29E-02	-2.29E-02	9.69E-13	-1.19E-10	-2.35E-10	-5.43E-10	4.66E+00	0.00E+00	0.00E+00	-1.58E-22	4.38E-151	2.30E-06
1.68E-06	304.61	3.61E+19	0.00E+00	4.64E+00	5.26E+05	-4.85E-04	3.63E+01	3.34E+05	1.56E+00	1.40E+05	2.86E-04	1.12E+01	9.20E+01	4.04E-02	1.10E+02	6.92E-06	9.22E-03	5.43E+00	1.17E+01	0.00E+00	3.65E+00	1.32E-01	6.75E-02	1.01E-01	6.32E-14	2.65E+00	1.77E-03	3.13E-02	1.27E-11	1.10E-08	7.92E-06	9.21E+00	6.76E-07	2.38E-06	1.06E-09	-5.99E-06	2.06E-07	2.28E-02	-2.27E-02	9.67E-13	-1.19E-10	-2.35E-10	-5.43E-10	4.64E+00	0.00E+00	0.00E+00	-1.67E-22	4.36E-151	2.27E-06
1.71E-06	304.612	3.61E+19	0.00E+00	4.63E+00	5.26E+05	-4.85E-04	3.61E+01	3.34E+05	1.57E+00	1.40E+05	2.85E-04	1.14E+01	9.23E+01	4.04E-02	1.10E+02	6.09E-06	8.08E-03	5.44E+00	1.17E+01	0.00E+00	3.68E+00	1.32E-01	6.95E-02	1.00E-01	6.57E-14	2.70E+00	1.86E-03	3.14E-02	1.27E-11	1.11E-08	7.92E-06	9.16E+00	7.24E-07	2.38E-06	1.07E-09	-5.98E-06	2.05E-07	2.26E-02	-2.26E-02	9.64E-13	-1.19E-10	-2.35E-10	-5.43E-10	4.63E+00	0.00E+00	0.00E+00	-1.66E-22	4.35E-151	2.23E-06
1.74E-06	304.614	3.61E+19	0.00E+00	4.61E+00	5.26E+05	-4.85E-04	3.59E+01	3.34E+05	1.57E+00	1.40E+05	2.85E-04	1.17E+01	9.27E+01	4.04E-02	1.10E+02	5.36E-06	7.08E-03	5.45E+00	1.16E+01	0.00E+00	3.71E+00	1.32E-01	7.16E-02	9.98E-02	6.84E-14	2.76E+00	1.96E-03	3.15E-02	1.27E-11	1.11E-08	7.92E-06	9.10E+00	7.76E-07	2.37E-06	1.08E-09	-5.96E-06	2.03E-07	2.25E-02	-2.24E-02	9.62E-13	-1.19E-10	-2.35E-10	-5.43E-10	4.61E+00	0.00E+00	0.00E+00	-1.48E-22	4.33E-151	2.20E-06
1.77E-06	304.617	3.61E+19	0.00E+00	4.59E+00	5.26E+05	-4.85E-04	3.57E+01	3.34E+05	1.57E+00	1.40E+05	2.84E-04	1.19E+01	9.30E+01	4.04E-02	1.10E+02	4.71E-06	6.19E-03	5.46E+00	1.16E+01	0.00E+00	3.74E+00	1.32E-01	7.38E-02	9.92E-02	7.11E-14	2.81E+00	2.06E-03	3.17E-02	1.27E-11	1.12E-08	7.92E-06	9.04E+00	8.31E-07	2.37E-06	1.08E-09	-5.95E-06	2.02E-07	2.23E-02	-2.23E-02	9.59E-13	-1.19E-10	-2.35E-10	-5.43E-10	4.59E+00	0.00E+00	0.00E+00	-1.50E-22	4.31E-151	2.17E-06
1.80E-06	304.619	3.61E+19	0.00E+00	4.57E+00	5.26E+05	-4.85E-04	3.55E+01	3.34E+05	1.57E+00	1.40E+05	2.83E-04	1.22E+01	9.33E+01	4.05E-02	1.10E+02	4.14E-06	5.41E-03	5.48E+00	1.16E+01	0.00E+00	3.76E+00	1.32E-01	7.60E-02	9.86E-02	7.39E-14	2.87E+00	2.16E-03	3.18E-02	1.27E-11	1.12E-08	7.92E-06	8.98E+00	8.89E-07	2.37E-06	1.09E-09	-5.93E-06	2.00E-07	2.22E-02	-2.21E-02	9.56E-13	-1.19E-10	-2.35E-10	-5.43E-10	4.57E+00	0.00E+00	0.00E+00	-1.85E-22	4.29E-151	2.14E-06
1.83E-06	304.621	3.61E+19	0.00E+00	4.55E+00	5.26E+05	-4.85E-04	3.53E+01	3.34E+05	1.57E+00	1.40E+05	2.83E-04	1.25E+01	9.37E+01	4.05E-02	1.10E+02	3.64E-06	4.73E-03	5.49E+00	1.16E+01	0.00E+00	3.79E+00	1.32E-01	7.83E-02	9.80E-02	7.69E-14	2.93E+00	2.26E-03	3.19E-02	1.27E-11	1.13E-08	7.92E-06	8.92E+00	9.50E-07	2.37E-06	1.09E-09	-5.91E-06	1.99E-07	2.21E-02	-2.20E-02	9.54E-13	-1.19E-10	-2.35E-10	-5.43E-10	4.55E+00	0.00E+00	0.00E+00	-1.81E-22	4.28E-151	2.11E-06
1.86E-06	304.624	3.61E+19	0.00E+00	4.53E+00	5.26E+05	-4.85E-04	3.51E+01	3.34E+05	1.57E+00	1.40E+05	2.82E-04	1.27E+01	9.40E+01	4.05E-02	1.10E+02	3.20E-06	4.12E-03	5.50E+00	1.15E+01	0.00E+00	3.82E+00	1.32E-01	8.06E-02	9.74E-02	7.99E-14	2.98E+00	2.38E-03	3.20E-02	1.26E-11	1.13E-08	7.92E-06	8.86E+00	1.01E-06	2.36E-06	1.10E-09	-5.90E-06	1.97E-07	2.19E-02	-2.18E-02	9.51E-13	-1.19E-10	-2.35E-10	-5.43E-10	4.53E+00	0.00E+00	0.00E+00	-1.20E-22	4.26E-151	2.08E-06
1.89E-06	304.626	3.61E+19	0.00E+00	4.51E+00	5.26E+05	-4.85E-04	3.49E+01	3.34E+05	1.58E+00	1.40E+05	2.82E-04	1.30E+01	9.43E+01	4.05E-02	1.10E+02	2.81E-06	3.59E-03	5.51E+00	1.15E+01	0.00E+00	3.85E+00	1.32E-01	8.29E-02	9.67E-02	8.30E-14	3.04E+00	2.49E-03	3.21E-02	1.26E-11	1.14E-08	7.92E-06	8.81E+00	1.08E-06	2.36E-06	1.10E-09	-5.88E-06	1.96E-07	2.18E-02	-2.17E-02	9.49E-13	-1.19E-10	-2.35E-10	-5.43E-10	4.51E+00	0.00E+00	0.00E+00	-1.38E-22	4.24E-151	2.05E-06
1.92E-06	304.629	3.61E+19	0.00E+00	4.49E+00	5.26E+05	-4.85E-04	3.48E+01	3.34E+05	1.58E+00	1.40E+05	2.82E-04	1.32E+01	9.46E+01	4.05E-02	1.10E+02	2.46E-06	3.12E-03	5.52E+00	1.15E+01	0.00E+00	3.87E+00	1.32E-01	8.53E-02	9.61E-02	8.63E-14	3.10E+00	2.61E-03	3.22E-02	1.26E-11	1.14E-08	7.92E-06	8.75E+00	1.16E-06	2.36E-06	1.11E-09	-5.87E-06	1.94E-07	2.16E-02	-2.15E-02	9.46E-13	-1.19E-10	-2.35E-10	-5.43E-10	4.49E+00	0.00E+00	0.00E+00	-2.48E-22	4.22E-151	2.02E-06
1.95E-06	304.631	3.61E+19	0.00E+00	4.48E+00	5.26E+05	-4.85E-04	3.46E+01	3.34E+05	1.58E+00	1.40E+05	2.81E-04	1.35E+01	9.49E+01	4.05E-02	1.10E+02	2.16E-06	2.71E-03	5.54E+00	1.14E+01	0.00E+00	3.90E+00	1.32E-01	8.78E-02	9.55E-02	8.96E-14	3.16E+00	2.74E-03	3.24E-02	1.26E-11	1.15E-08	7.92E-06	8.69E+00	1.23E-06	2.35E-06	1.11E-09	-5.85E-06	1.93E-07	2.15E-02	-2.14E-02	9.43E-13	-1.19E-10	-2.35E-10	-5.43E-10	4.48E+00	0.00E+00	0.00E+00	-1.91E-22	4.21E-151	2.00E-06
1.98E-06	304.634	3.61E+19	0.00E+00	4.46E+00	5.26E+05	-4.85E-04	3.44E+01	3.34E+05	1.58E+00	1.40E+05	2.81E-04	1.38E+01	9.52E+01	4.05E-02	1.10E+02	1.90E-06	2.36E-03	5.55E+00	1.14E+01	0.00E+00	3.92E+00	1.32E-01	9.03E-02	9.49E-02	9.31E-14	3.21E+00	2.87E-03	3.25E-02	1.26E-11	1.15E-08	7.92E-06	8.63E+00	1.31E-06	2.35E-06	1.12E-09	-5.84E-06	1.91E-07	2.13E-02	-2.12E-02	9.41E-13	-1.19E-10	-2.35E-10	-5.43E-10	4.46E+00	0.00E+00	0.00E+00	-4.82E-23	4.19E-151	1.97E-06
2.01E-06	304.636	3.61E+19	0.00E+00	4.44E+00	5.26E+05	-4.85E-04	3.42E+01	3.34E+05	1.58E+00	1.40E+05	2.81E-04	1.41E+01	9.55E+01	4.05E-02	1.10E+02	1.67E-06	2.04E-03	5.56E+00	1.14E+01	0.00E+00	3.95E+00	1.32E-01	9.29E-02	9.42E-02	9.67E-14	3.27E+00	3.00E-03	3.26E-02	1.26E-11	1.16E-08	7.92E-06	8.57E+00	1.40E-06	2.35E-06	1.12E-09	-5.83E-06	1.90E-07	2.12E-02	-2.11E-02	9.38E-13	-1.19E-10	-2.35E-10	-5.43E-10	4.44E+00	0.00E+00	0.00E+00	-2.83E-22	4.17E-151	1.94E-06
2.04E-06	304.639	3.61E+19	0.00E+00	4.42E+00	5.26E+05	-4.85E-04	3.41E+01	3.34E+05	1.58E+00	1.40E+05	2.80E-04	1.43E+01	9.58E+01	4.05E-02	1.10E+02	1.46E-06	1.77E-03	5.57E+00	1.13E+01	0.00E+00	3.98E+00	1.32E-01	9.55E-02	9.36E-02	1.00E-13	3.33E+00	3.14E-03	3.27E-02	1.26E-11	1.16E-08	7.92E-06	8.51E+00	1.49E-06	2.34E-06	1.13E-09	-5.81E-06	1.88E-07	2.10E-02	-2.09E-02	9.35E-13	-1.19E-10	-2.35E-10	-5.43E-10	4.42E+00	0.00E+00	0.00E+00	-5.37E-22	4.15E-151	1.91E-06
2.07E-06	304.642	3.61E+19	0.00E+00	4.40E+00	5.26E+05	-4.85E-04	3.39E+01	3.34E+05	1.58E+00	1.40E+05	2.80E-04	1.46E+01	9.61E+01	4.06E-02	1.10E+02	1.28E-06	1.53E-03	5.59E+00	1.13E+01	0.00E+00	4.00E+00	1.32E-01	9.82E-02	9.30E-02	1.04E-13	3.39E+00	3.28E-03	3.28E-02	1.26E-11	1.17E-08	7.92E-06	8.45E+00	1.59E-06	2.34E-06	1.13E-09	-5.80E-06	1.87E-07	2.08E-02	-2.08E-02	9.32E-13	-1.19E-10	-2.35E-10	-5.43E-10	4.40E+00	0.00E+00	0.00E+00	-1.34E-22	4.14E-151	1.88E-06
2.10E-06	304.645	3.61E+19	0.00E+00	4.38E+00	5.26E+05	-4.85E-04	3.37E+01	3.34E+05	1.58E+00	1.40E+05	2.80E-04	1.49E+01	9.63E+01	4.06E-02	1.10E+02	1.13E-06	1.32E-03	5.60E+00	1.13E+01	0.00E+00	4.03E+00	1.32E-01	1.01E-01	9.23E-02	1.08E-13	3.45E+00	3.44E-03	3.29E-02	1.26E-11	1.17E-08	7.92E-06	8.39E+00	1.69E-06	2.34E-06	1.14E-09	-5.78E-06	1.85E-07	2.07E-02	-2.06E-02	9.30E-13	-1.19E-10	-2.35E-10	-5.43E-10	4.38E+00	0.00E+00	0.00E+00	-3.47E-22	4.12E-151	1.86E-06
2.14E-06	304.648	3.61E+19	0.00E+00	4.36E+00	5.26E+05	-4.85E-04	3.36E+01	3.34E+05	1.58E+00	1.40E+05	2.80E-04	1.52E+01	9.66E+01	4.06E-02	1.10E+02	9.94E-07	1.14E-03	5.61E+00	1.12E+01	0.00E+00	4.05E+00	1.32E-01	1.04E-01	9.17E-02	1.12E-13	3.51E+00	3.59E-03	3.31E-02	1.25E-11	1.18E-08	7.92E-06	8.33E+00	1.79E-06	2.33E-06	1.14E-09	-5.77E-06	1.84E-07	2.05E-02	-2.05E-02	9.27E-13	-1.19E-10	-2.35E-10	-5.43E-10	4.36E+00	0.00E+00	0.00E+00	-1.56E-21	4.10E-151	1.83E-06
2.17E-06	304.651	3.61E+19	0.00E+00	4.35E+00	5.26E+05	-4.85E-04	3.34E+01	3.34E+05	1.58E+00	1.40E+05	2.79E-04	1.55E+01	9.68E+01	4.06E-02	1.10E+02	8.76E-07	9.81E-04	5.62E+00	1.12E+01	0.00E+00	4.08E+00	1.32E-01	1.07E-01	9.10E-02	1.17E-13	3.57E+00	3.75E-03	3.32E-02	1.25E-11	1.18E-08	7.92E-06	8.27E+00	1.91E-06	2.33E-06	1.15E-09	-5.76E-06	1.82E-07	2.04E-02	-2.03E-02	9.24E-13	-1.19E-10	-2.35E-10	-5.43E-10	4.35E+00	0.00E+00	0.00E+00	-1.74E-21	4.08E-151	1.80E-06
2.20E-06	304.654	3.61E+19	0.00E+00	4.33E+00	5.26E+05	-4.85E-04	3.32E+01	3.34E+05	1.58E+00	1.40E+05	2.79E-04	1.58E+01	9.71E+01	4.06E-02	1.10E+02	7.73E-07	8.44E-04	5.64E+00	1.12E+01	0.00E+00	4.10E+00	1.32E-01	1.10E-01	9.04E-02	1.21E-13	3.63E+00	3.92E-03	3.33E-02	1.25E-11	1.19E-08	7.92E-06	8.21E+00	2.02E-06	2.32E-06	1.15E-09	-5.74E-06	1.80E-07	2.02E-02	-2.02E-02	9.21E-13	-1.19E-10	-2.35E-10	-5.43E-10	4.33E+00	0.00E+00	0.00E+00	-8.04E-22	4.07E-151	1.78E-06
2.23E-06	304.657	3.61E+19	0.00E+00	4.31E+00	5.26E+05	-4.85E-04	3.31E+01	3.34E+05	1.58E+00	1.40E+05	2.79E-04	1.61E+01	9.73E+01	4.06E-02	1.10E+02	6.84E-07	7.26E-04	5.65E+00	1.11E+01	0.00E+00	4.12E+00	1.32E-01	1.12E-01	8.98E-02	1.25E-13	3.69E+00	4.10E-03	3.34E-02	1.25E-11	1.19E-08	7.92E-06	8.15E+00	2.15E-06	2.32E-06	1.15E-09	-5.73E-06	1.79E-07	2.01E-02	-2.00E-02	9.18E-13	-1.19E-10	-2.35E-10	-5.43E-10	4.31E+00	0.00E+00	0.00E+00	-5.59E-22	4.05E-151	1.75E-06
2.27E-06	304.66	3.61E+19	0.00E+00	4.29E+00	5.26E+05	-4.85E-04	3.29E+01	3.34E+05	1.58E+00	1.40E+05	2.79E-04	1.64E+01	9.76E+01	4.06E-02	1.10E+02	6.06E-07	6.23E-04	5.66E+00	1.11E+01	0.00E+00	4.15E+00	1.32E-01	1.16E-01	8.91E-02	1.30E-13	3.76E+00	4.28E-03	3.35E-02	1.25E-11	1.20E-08	7.92E-06	8.08E+00	2.28E-06	2.32E-06	1.16E-09	-5.71E-06	1.77E-07	1.99E-02	-1.99E-02	9.16E-13	-1.19E-10	-2.35E-10	-5.43E-10	4.29E+00	0.00E+00	0.00E+00	-4.84E-22	4.03E-151	1.73E-06
2.30E-06	304.663	3.61E+19	0.00E+00	4.27E+00	5.26E+05	-4.85E-04	3.28E+01	3.34E+05	1.58E+00	1.40E+05	2.78E-04	1.67E+01	9.78E+01	4.06E-02	1.10E+02	5.38E-07	5.33E-04	5.67E+00	1.11E+01	0.00E+00	4.17E+00	1.32E-01	1.19E-01	8.85E-02	1.35E-13	3.82E+00	4.47E-03	3.37E-02	1.25E-11	1.20E-08	7.92E-06	8.02E+00	2.42E-06	2.31E-06	1.16E-09	-5.70E-06	1.76E-07	1.98E-02	-1.97E-02	9.13E-13	-1.19E-10	-2.35E-10	-5.43E-10	4.27E+00	0.00E+00	0.00E+00	-1.31E-22	4.02E-151	1.70E-06
2.33E-06	304.666	3.61E+19	0.00E+00	4.25E+00	5.26E+05	-4.85E-04	3.26E+01	3.34E+05	1.58E+00	1.40E+05	2.78E-04	1.70E+01	9.80E+01	4.06E-02	1.10E+02	4.80E-07	4.56E-04	5.69E+00	1.10E+01	0.00E+00	4.19E+00	1.32E-01	1.22E-01	8.78E-02	1.40E-13	3.88E+00	4.66E-03	3.38E-02	1.25E-11	1.21E-08	7.92E-06	7.96E+00	2.56E-06	2.31E-06	1.17E-09	-5.69E-06	1.74E-07	1.96E-02	-1.96E-02	9.10E-13	-1.19E-10	-2.35E-10	-5.43E-10	4.25E+00	0.00E+00	0.00E+00	1.24E-22	4.00E-151	1.68E-06
2.37E-06	304.669	3.61E+19	0.00E+00	4.24E+00	5.26E+05	-4.85E-04	3.25E+01	3.34E+05	1.58E+00	1.40E+05	2.78E-04	1.73E+01	9.82E+01	4.05E-02	1.10E+02	4.29E-07	3.90E-04	5.70E+00	1.10E+01	0.00E+00	4.22E+00	1.32E-01	1.25E-01	8.72E-02	1.45E-13	3.94E+00	4.87E-03	3.39E-02	1.25E-11	1.21E-08	7.92E-06	7.90E+00	2.72E-06	2.30E-06	1.17E-09	-5.68E-06	1.72E-07	1.95E-02	-1.94E-02	9.07E-13	-1.19E-10	-2.35E-10	-5.43E-10	4.24E+00	0.00E+00	0.00E+00	-6.60E-22	3.98E-151	1.65E-06
2.40E-06	304.672	3.61E+19	0.00E+00	4.22E+00	5.26E+05	-4.85E-04	3.24E+01	3.34E+05	1.58E+00	1.40E+05	2.77E-04	1.76E+01	9.84E+01	4.05E-02	1.10E+02	3.85E-07	3.33E-04	5.71E+00	1.09E+01	0.00E+00	4.24E+00	1.32E-01	1.28E-01	8.65E-02	1.50E-13	4.01E+00	5.08E-03	3.40E-02	1.24E-11	1.22E-08	7.92E-06	7.84E+00	2.88E-06	2.30E-06	1.18E-09	-5.66E-06	1.71E-07	1.93E-02	-1.92E-02	9.04E-13	-1.19E-10	-2.35E-10	-5.43E-10	4.22E+00	0.00E+00	0.00E+00	-2.83E-21	3.96E-151	1.63E-06
2.44E-06	304.676	3.61E+19	0.00E+00	4.20E+00	5.26E+05	-4.85E-04	3.22E+01	3.34E+05	1.58E+00	1.40E+05	2.77E-04	1.79E+01	9.86E+01	4.05E-02	1.10E+02	3.47E-07	2.83E-04	5.73E+00	1.09E+01	0.00E+00	4.26E+00	1.32E-01	1.32E-01	8.59E-02	1.56E-13	4.07E+00	5.29E-03	3.42E-02	1.24E-11	1.22E-08	7.92E-06	7.78E+00	3.05E-06	2.29E-06	1.18E-09	-5.65E-06	1.69E-07	1.92E-02	-1.91E-02	9.01E-13	-1.19E-10	-2.35E-10	-5.43E-10	4.20E+00	0.00E+00	0.00E+00	-4.56E-21	3.95E-151	1.60E-06
2.47E-06	304.679	3.61E+19	0.00E+00	4.18E+00	5.26E+05	-4.85E-04	3.21E+01	3.34E+05	1.58E+00	1.40E+05	2.77E-04	1.82E+01	9.88E+01	4.05E-02	1.10E+02	3.14E-07	2.41E-04	5.74E+00	1.09E+01	0.00E+00	4.28E+00	1.32E-01	1.35E-01	8.53E-02	1.61E-13	4.13E+00	5.52E-03	3.43E-02	1.24E-11	1.23E-08	7.92E-06	7.72E+00	3.23E-06	2.29E-06	1.18E-09	-5.64E-06	1.68E-07	1.90E-02	-1.89E-02	8.98E-13	-1.19E-10	-2.35E-10	-5.43E-10	4.18E+00	0.00E+00	0.00E+00	-3.17E-21	3.93E-151	1.58E-06
2.51E-06	304.683	3.61E+19	0.00E+00	4.16E+00	5.26E+05	-4.85E-04	3.20E+01	3.34E+05	1.58E+00	1.40E+05	2.76E-04	1.85E+01	9.90E+01	4.05E-02	1.10E+02	2.85E-07	2.05E-04	5.75E+00	1.08E+01	0.00E+00	4.30E+00	1.32E-01	1.39E-01	8.46E-02	1.67E-13	4.20E+00	5.75E-03	3.44E-02	1.24E-11	1.24E-08	7.92E-06	7.65E+00	3.41E-06	2.29E-06	1.19E-09	-5.63E-06	1.66E-07	1.88E-02	-1.88E-02	8.95E-13	-1.19E-10	-2.35E-10	-5.43E-10	4.16E+00	0.00E+00	0.00E+00	-3.70E-22	3.91E-151	1.56E-06
2.54E-06	304.686	3.61E+19	0.00E+00	4.14E+00	5.26E+05	-4.85E-04	3.18E+01	3.34E+05	1.58E+00	1.40E+05	2.76E-04	1.89E+01	9.92E+01	4.05E-02	1.10E+02	2.61E-07	1.74E-04	5.77E+00	1.08E+01	0.00E+00	4.32E+00	1.32E-01	1.42E-01	8.40E-02	1.73E-13	4.26E+00	6.00E-03	3.45E-02	1.24E-11	1.24E-08	7.92E-06	7.59E+00	3.61E-06	2.28E-06	1.19E-09	-5.61E-06	1.65E-07	1.87E-02	-1.86E-02	8.92E-13	-1.19E-10	-2.35E-10	-5.43E-10	4.14E+00	0.00E+00	0.00E+00	-1.81E-21	3.90E-151	1.53E-06
2.58E-06	304.69	3.61E+19	0.00E+00	4.13E+00	5.26E+05	-4.85E-04	3.17E+01	3.34E+05	1.58E+00	1.40E+05	2.75E-04	1.92E+01	9.94E+01	4.05E-02	1.10E+02	2.40E-07	1.47E-04	5.78E+00	1.07E+01	0.00E+00	4.34E+00	1.32E-01	1.46E-01	8.33E-02	1.79E-13	4.33E+00	6.25E-03	3.47E-02	1.24E-11	1.25E-08	7.92E-06	7.53E+00	3.82E-06	2.28E-06	1.20E-09	-5.60E-06	1.63E-07	1.85E-02	-1.85E-02	8.89E-13	-1.19E-10	-2.35E-10	-5.43E-10	4.13E+00	0.00E+00	0.00E+00	-1.03E-20	3.88E-151	1.51E-06
2.61E-06	304.693	3.61E+19	0.00E+00	4.11E+00	5.26E+05	-4.85E-04	3.16E+01	3.34E+05	1.58E+00	1.40E+05	2.75E-04	1.95E+01	9.95E+01	4.05E-02	1.10E+02	2.21E-07	1.24E-04	5.79E+00	1.07E+01	0.00E+00	4.36E+00	1.32E-01	1.50E-01	8.27E-02	1.86E-13	4.39E+00	6.51E-03	3.48E-02	1.24E-11	1.25E-08	7.92E-06	7.47E+00	4.03E-06	2.27E-06	1.20E-09	-5.59E-06	1.61E-07	1.84E-02	-1.83E-02	8.86E-13	-1.19E-10	-2.35E-10	-5.43E-10	4.11E+00	0.00E+00	0.00E+00	-1.75E-20	3.86E-151	1.49E-06
2.65E-06	304.697	3.61E+19	0.00E+00	4.09E+00	5.26E+05	-1.42E-01	3.15E+01	3.34E+05	1.58E+00	1.40E+05	2.75E-04	1.99E+01	9.97E+01	4.05E-02	1.10E+02	2.05E-07	1.05E-04	5.81E+00	1.06E+01	0.00E+00	4.38E+00	1.32E-01	1.53E-01	8.20E-02	1.92E-13	4.46E+00	6.78E-03	3.49E-02	1.33E-11	1.26E-08	7.93E-06	7.40E+00	4.26E-06	2.27E-06	1.20E-09	2.20E-12	1.60E-07	1.84E-02	1.49E-10	9.06E-13	-2.99E-44	-1.36E-27	-1.68E-23	4.09E+00	0.00E+00	0.00E+00	3.90E-142	-9.95E-150	1.46E-06
2.68E-06	304.701	3.61E+19	0.00E+00	4.07E+00	5.26E+05	-1.42E-01	3.13E+01	3.34E+05	1.58E+00	1.40E+05	2.74E-04	2.02E+01	9.99E+01	4.04E-02	1.10E+02	1.92E-07	8.83E-05	5.82E+00	1.06E+01	0.00E+00	4.40E+00	1.32E-01	1.57E-01	8.14E-02	1.99E-13	4.52E+00	7.05E-03	3.50E-02	1.43E-11	1.26E-08	7.94E-06	7.34E+00	4.50E-06	2.26E-06	1.21E-09	2.16E-12	1.58E-07	1.84E-02	1.49E-10	9.26E-13	-2.67E-43	-1.74E-26	-1.07E-21	4.07E+00	0.00E+00	0.00E+00	4.85E-142	-1.83E-148	1.44E-06
2.72E-06	304.704	3.61E+19	0.00E+00	4.05E+00	5.26E+05	-1.42E-01	3.12E+01	3.34E+05	1.57E+00	1.40E+05	2.74E-04	2.05E+01	1.00E+02	4.04E-02	1.10E+02	1.80E-07	7.43E-05	5.83E+00	1.06E+01	0.00E+00	4.42E+00	1.32E-01	1.61E-01	8.07E-02	2.06E-13	4.59E+00	7.34E-03	3.52E-02	1.52E-11	1.27E-08	7.95E-06	7.28E+00	4.75E-06	2.26E-06	1.21E-09	2.12E-12	1.57E-07	1.84E-02	1.50E-10	9.46E-13	-1.32E-41	-5.72E-26	-1.80E-21	4.05E+00	0.00E+00	0.00E+00	5.08E-142	-3.24E-147	1.42E-06
2.76E-06	304.708	3.61E+19	0.00E+00	4.04E+00	5.26E+05	-1.42E-01	3.11E+01	3.34E+05	1.57E+00	1.40E+05	2.73E-04	2.09E+01	1.00E+02	4.04E-02	1.10E+02	1.70E-07	6.24E-05	5.85E+00	1.05E+01	0.00E+00	4.44E+00	1.32E-01	1.65E-01	8.01E-02	2.13E-13	4.66E+00	7.64E-03	3.53E-02	1.62E-11	1.27E-08	7.97E-06	7.22E+00	5.02E-06	2.25E-06	1.21E-09	2.09E-12	1.55E-07	1.84E-02	1.50E-10	9.65E-13	-8.45E-41	-1.00E-25	-6.05E-22	4.04E+00	0.00E+00	0.00E+00	5.14E-142	-1.65E-146	1.40E-06
2.79E-06	304.712	3.61E+19	0.00E+00	4.02E+00	5.26E+05	-1.42E-01	3.10E+01	3.34E+05	1.57E+00	1.40E+05	2.73E-04	2.12E+01	1.00E+02	4.04E-02	1.10E+02	1.61E-07	5.23E-05	5.86E+00	1.05E+01	0.00E+00	4.45E+00	1.32E-01	1.69E-01	7.94E-02	2.20E-13	4.73E+00	7.95E-03	3.54E-02	1.72E-11	1.28E-08	7.98E-06	7.15E+00	5.30E-06	2.25E-06	1.22E-09	2.05E-12	1.53E-07	1.84E-02	1.50E-10	9.85E-13	-3.07E-40	-9.38E-26	-3.63E-20	4.02E+00	0.00E+00	0.00E+00	5.15E-142	-5.19E-146	1.38E-06
2.83E-06	304.716	3.61E+19	0.00E+00	4.00E+00	5.26E+05	-1.42E-01	3.09E+01	3.34E+05	1.57E+00	1.40E+05	2.72E-04	2.16E+01	1.00E+02	4.04E-02	1.10E+02	1.53E-07	4.37E-05	5.87E+00	1.04E+01	0.00E+00	4.47E+00	1.32E-01	1.74E-01	7.88E-02	2.28E-13	4.79E+00	8.27E-03	3.56E-02	1.82E-11	1.28E-08	7.99E-06	7.09E+00	5.59E-06	2.24E-06	1.22E-09	2.02E-12	1.52E-07	1.84E-02	1.51E-10	1.00E-12	-8.15E-40	3.04E-26	-2.05E-19	4.00E+00	0.00E+00	0.00E+00	5.15E-142	-1.25E-145	1.36E-06
2.87E-06	304.72	3.61E+19	0.00E+00	3.98E+00	5.26E+05	-1.42E-01	3.08E+01	3.34E+05	1.57E+00	1.40E+05	2.72E-04	2.19E+01	1.01E+02	4.03E-02	1.10E+02	1.47E-07	3.65E-05	5.89E+00	1.04E+01	0.00E+00	4.49E+00	1.32E-01	1.78E-01	7.81E-02	2.36E-13	4.86E+00	8.60E-03	3.57E-02	1.92E-11	1.29E-08	8.00E-06	7.03E+00	5.89E-06	2.24E-06	1.23E-09	1.99E-12	1.50E-07	1.84E-02	1.51E-10	1.02E-12	-1.78E-39	-1.65E-26	-6.66E-19	3.98E+00	0.00E+00	0.00E+00	5.15E-142	-2.57E-145	1.33E-06
2.91E-06	304.724	3.61E+19	0.00E+00	3.96E+00	5.26E+05	-1.42E-01	3.07E+01	3.34E+05	1.57E+00	1.40E+05	2.71E-04	2.23E+01	1.01E+02	4.03E-02	1.10E+02	1.41E-07	3.04E-05	5.90E+00	1.03E+01	0.00E+00	4.50E+00	1.32E-01	1.82E-01	7.75E-02	2.44E-13	4.93E+00	8.95E-03	3.58E-02	2.02E-11	1.29E-08	8.01E-06	6.97E+00	6.21E-06	2.23E-06	1.23E-09	1.95E-12	1.49E-07	1.84E-02	1.52E-10	1.04E-12	-3.42E-39	-7.67E-25	-1.64E-18	3.96E+00	0.00E+00	0.00E+00	5.16E-142	-4.71E-145	1.31E-06
2.95E-06	304.728	3.61E+19	0.00E+00	3.94E+00	5.26E+05	-1.42E-01	3.06E+01	3.34E+05	1.56E+00	1.40E+05	2.71E-04	2.27E+01	1.01E+02	4.03E-02	1.10E+02	1.36E-07	2.53E-05	5.91E+00	1.03E+01	0.00E+00	4.52E+00	1.32E-01	1.87E-01	7.68E-02	2.52E-13	5.00E+00	9.30E-03	3.59E-02	2.13E-11	1.30E-08	8.02E-06	6.90E+00	6.55E-06	2.23E-06	1.23E-09	1.92E-12	1.47E-07	1.84E-02	1.52E-10	1.06E-12	-5.96E-39	-2.62E-24	-3.43E-18	3.94E+00	0.00E+00	0.00E+00	5.16E-142	-7.97E-145	1.29E-06
2.99E-06	304.732	3.61E+19	0.00E+00	3.93E+00	5.26E+05	-1.42E-01	3.05E+01	3.34E+05	1.56E+00	1.40E+05	2.70E-04	2.30E+01	1.01E+02	4.03E-02	1.10E+02	1.32E-07	2.10E-05	5.93E+00	1.02E+01	0.00E+00	4.54E+00	1.32E-01	1.91E-01	7.62E-02	2.61E-13	5.07E+00	9.67E-03	3.61E-02	2.23E-11	1.30E-08	8.03E-06	6.84E+00	6.90E-06	2.22E-06	1.24E-09	1.89E-12	1.45E-07	1.84E-02	1.53E-10	1.08E-12	-9.66E-39	-5.44E-24	-6.40E-18	3.93E+00	0.00E+00	0.00E+00	5.15E-142	-1.27E-144	1.27E-06
3.02E-06	304.736	3.61E+19	0.00E+00	3.91E+00	5.26E+05	-1.42E-01	3.04E+01	3.34E+05	1.56E+00	1.40E+05	2.69E-04	2.34E+01	1.01E+02	4.02E-02	1.10E+02	1.28E-07	1.74E-05	5.94E+00	1.02E+01	0.00E+00	4.55E+00	1.32E-01	1.96E-01	7.55E-02	2.70E-13	5.14E+00	1.00E-02	3.62E-02	2.34E-11	1.31E-08	8.04E-06	6.78E+00	7.27E-06	2.22E-06	1.24E-09	1.86E-12	1.44E-07	1.84E-02	1.53E-10	1.09E-12	-1.48E-38	-8.04E-24	-1.10E-17	3.91E+00	0.00E+00	0.00E+00	5.14E-142	-1.92E-144	1.25E-06
3.06E-06	304.741	3.61E+19	0.00E+00	3.89E+00	5.26E+05	-1.42E-01	3.03E+01	3.34E+05	1.56E+00	1.40E+05	2.69E-04	2.38E+01	1.01E+02	4.02E-02	1.10E+02	1.24E-07	1.44E-05	5.96E+00	1.01E+01	0.00E+00	4.56E+00	1.32E-01	2.01E-01	7.49E-02	2.79E-13	5.21E+00	1.04E-02	3.63E-02	2.45E-11	1.31E-08	8.05E-06	6.71E+00	7.65E-06	2.21E-06	1.24E-09	1.83E-12	1.42E-07	1.84E-02	1.53E-10	1.11E-12	-2.15E-38	-7.70E-24	-1.77E-17	3.89E+00	0.00E+00	0.00E+00	5.14E-142	-2.80E-144	1.23E-06
3.10E-06	304.745	3.61E+19	0.00E+00	3.87E+00	5.26E+05	-1.42E-01	3.02E+01	3.34E+05	1.56E+00	1.40E+05	2.68E-04	2.41E+01	1.01E+02	4.02E-02	1.10E+02	1.21E-07	1.19E-05	5.97E+00	1.01E+01	0.00E+00	4.58E+00	1.32E-01	2.05E-01	7.43E-02	2.88E-13	5.28E+00	1.08E-02	3.65E-02	2.56E-11	1.32E-08	8.07E-06	6.65E+00	8.06E-06	2.20E-06	1.25E-09	1.80E-12	1.41E-07	1.84E-02	1.54E-10	1.13E-12	-2.86E-38	-1.65E-24	-2.72E-17	3.87E+00	0.00E+00	0.00E+00	5.15E-142	-3.94E-144	1.21E-06
3.14E-06	304.749	3.61E+19	0.00E+00	3.85E+00	5.26E+05	-1.42E-01	3.01E+01	3.34E+05	1.56E+00	1.40E+05	2.67E-04	2.45E+01	1.01E+02	4.02E-02	1.10E+02	1.19E-07	9.79E-06	5.99E+00	1.00E+01	0.00E+00	4.59E+00	1.32E-01	2.10E-01	7.36E-02	2.98E-13	5.35E+00	1.13E-02	3.66E-02	2.67E-11	1.32E-08	8.08E-06	6.59E+00	8.48E-06	2.20E-06	1.25E-09	1.77E-12	1.39E-07	1.84E-02	1.54E-10	1.15E-12	-2.49E-38	-2.30E-24	-4.01E-17	3.85E+00	0.00E+00	0.00E+00	5.15E-142	-5.39E-144	1.19E-06
3.19E-06	304.754	3.61E+19	0.00E+00	3.84E+00	5.26E+05	-1.42E-01	3.00E+01	3.34E+05	1.55E+00	1.40E+05	2.67E-04	2.49E+01	1.01E+02	4.01E-02	1.10E+02	1.16E-07	8.05E-06	6.00E+00	1.00E+01	0.00E+00	4.60E+00	1.32E-01	2.15E-01	7.30E-02	3.07E-13	5.42E+00	1.17E-02	3.67E-02	2.78E-11	1.33E-08	8.09E-06	6.52E+00	8.93E-06	2.19E-06	1.25E-09	1.74E-12	1.37E-07	1.84E-02	1.55E-10	1.16E-12	6.79E-39	-4.23E-23	-5.70E-17	3.84E+00	0.00E+00	0.00E+00	5.14E-142	-7.18E-144	1.18E-06
3.23E-06	304.758	3.61E+19	0.00E+00	3.82E+00	5.26E+05	-1.42E-01	2.99E+01	3.34E+05	1.55E+00	1.40E+05	2.66E-04	2.53E+01	1.02E+02	4.01E-02	1.10E+02	1.14E-07	6.60E-06	6.01E+00	9.95E+00	0.00E+00	4.62E+00	1.32E-01	2.20E-01	7.23E-02	3.18E-13	5.49E+00	1.22E-02	3.69E-02	2.89E-11	1.33E-08	8.10E-06	6.46E+00	9.39E-06	2.19E-06	1.25E-09	1.71E-12	1.36E-07	1.84E-02	1.55E-10	1.18E-12	-1.28E-38	-1.88E-22	-7.87E-17	3.82E+00	0.00E+00	0.00E+00	5.14E-142	-9.33E-144	1.16E-06
3.27E-06	304.763	3.61E+19	0.00E+00	3.80E+00	5.26E+05	-1.42E-01	2.98E+01	3.34E+05	1.55E+00	1.40E+05	2.65E-04	2.57E+01	1.02E+02	4.01E-02	1.10E+02	1.12E-07	5.40E-06	6.03E+00	9.90E+00	0.00E+00	4.63E+00	1.32E-01	2.25E-01	7.17E-02	3.28E-13	5.56E+00	1.26E-02	3.70E-02	3.00E-11	1.34E-08	8.11E-06	6.40E+00	9.88E-06	2.18E-06	1.26E-09	1.68E-12	1.34E-07	1.84E-02	1.55E-10	1.20E-12	-3.09E-37	-5.49E-22	-1.06E-16	3.80E+00	0.00E+00	0.00E+00	5.14E-142	-1.18E-143	1.14E-06
3.31E-06	304.767	3.61E+19	0.00E+00	3.78E+00	5.26E+05	-1.42E-01	2.97E+01	3.34E+05	1.55E+00	1.40E+05	2.65E-04	2.61E+01	1.02E+02	4.00E-02	1.10E+02	1.11E-07	4.41E-06	6.04E+00	9.84E+00	0.00E+00	4.64E+00	1.32E-01	2.31E-01	7.10E-02	3.39E-13	5.63E+00	1.31E-02	3.71E-02	3.12E-11	1.34E-08	8.12E-06	6.33E+00	1.04E-05	2.18E-06	1.26E-09	1.65E-12	1.33E-07	1.84E-02	1.56E-10	1.21E-12	-1.35E-36	-1.30E-21	-1.38E-16	3.78E+00	0.00E+00	0.00E+00	5.14E-142	-1.47E-143	1.12E-06
3.35E-06	304.772	3.61E+19	0.00E+00	3.76E+00	5.26E+05	-1.42E-01	2.96E+01	3.34E+05	1.54E+00	1.40E+05	2.64E-04	2.65E+01	1.02E+02	4.00E-02	1.10E+02	1.09E-07	3.59E-06	6.06E+00	9.79E+00	0.00E+00	4.65E+00	1.32E-01	2.36E-01	7.04E-02	3.50E-13	5.70E+00	1.36E-02	3.73E-02	3.24E-11	1.35E-08	8.13E-06	6.27E+00	1.09E-05	2.17E-06	1.26E-09	1.63E-12	1.31E-07	1.84E-02	1.56E-10	1.23E-12	-3.93E-36	-2.68E-21	-1.77E-16	3.76E+00	0.00E+00	0.00E+00	5.14E-142	-1.77E-143	1.10E-06
3.39E-06	304.777	3.61E+19	0.00E+00	3.74E+00	5.26E+05	-1.42E-01	2.96E+01	3.34E+05	1.54E+00	1.40E+05	2.63E-04	2.69E+01	1.02E+02	4.00E-02	1.10E+02	1.07E-07	2.92E-06	6.07E+00	9.74E+00	0.00E+00	4.66E+00	1.32E-01	2.42E-01	6.98E-02	3.61E-13	5.78E+00	1.41E-02	3.74E-02	3.35E-11	1.35E-08	8.14E-06	6.21E+00	1.15E-05	2.16E-06	1.27E-09	1.60E-12	1.30E-07	1.84E-02	1.57E-10	1.24E-12	-9.25E-36	-5.02E-21	-2.23E-16	3.74E+00	0.00E+00	0.00E+00	5.15E-142	-2.09E-143	1.08E-06
3.44E-06	304.781	3.61E+19	0.00E+00	3.73E+00	5.26E+05	-1.42E-01	2.95E+01	3.34E+05	1.54E+00	1.40E+05	2.62E-04	2.73E+01	1.02E+02	3.99E-02	1.10E+02	1.06E-07	2.37E-06	6.09E+00	9.69E+00	0.00E+00	4.67E+00	1.32E-01	2.47E-01	6.91E-02	3.73E-13	5.85E+00	1.46E-02	3.75E-02	3.47E-11	1.36E-08	8.15E-06	6.14E+00	1.21E-05	2.16E-06	1.27E-09	1.57E-12	1.28E-07	1.84E-02	1.57E-10	1.26E-12	-1.90E-35	-8.78E-21	-2.74E-16	3.73E+00	0.00E+00	0.00E+00	5.15E-142	-2.40E-143	1.06E-06
3.48E-06	304.786	3.61E+19	0.00E+00	3.71E+00	5.26E+05	-1.42E-01	2.94E+01	3.34E+05	1.54E+00	1.40E+05	2.62E-04	2.77E+01	1.02E+02	3.99E-02	1.10E+02	1.05E-07	1.91E-06	6.10E+00	9.64E+00	0.00E+00	4.68E+00	1.32E-01	2.53E-01	6.85E-02	3.85E-13	5.92E+00	1.52E-02	3.77E-02	3.59E-11	1.36E-08	8.16E-06	6.08E+00	1.27E-05	2.15E-06	1.27E-09	1.55E-12	1.26E-07	1.84E-02	1.58E-10	1.27E-12	-3.56E-35	-1.45E-20	-3.30E-16	3.71E+00	0.00E+00	0.00E+00	5.15E-142	-2.68E-143	1.05E-06
3.53E-06	304.791	3.61E+19	0.00E+00	3.69E+00	5.26E+05	-1.42E-01	2.93E+01	3.34E+05	1.53E+00	1.40E+05	2.61E-04	2.81E+01	1.02E+02	3.99E-02	1.10E+02	1.04E-07	1.54E-06	6.12E+00	9.59E+00	0.00E+00	4.69E+00	1.32E-01	2.59E-01	6.79E-02	3.98E-13	6.00E+00	1.58E-02	3.78E-02	3.72E-11	1.37E-08	8.17E-06	6.01E+00	1.33E-05	2.15E-06	1.27E-09	1.52E-12	1.25E-07	1.84E-02	1.58E-10	1.29E-12	-6.17E-35	-2.29E-20	-3.90E-16	3.69E+00	0.00E+00	0.00E+00	5.15E-142	-2.87E-143	1.03E-06
3.57E-06	304.796	3.61E+19	0.00E+00	3.67E+00	5.26E+05	-1.42E-01	2.93E+01	3.34E+05	1.53E+00	1.40E+05	2.60E-04	2.86E+01	1.02E+02	3.98E-02	1.10E+02	1.02E-07	1.24E-06	6.13E+00	9.53E+00	0.00E+00	4.70E+00	1.32E-01	2.64E-01	6.72E-02	4.11E-13	6.07E+00	1.63E-02	3.80E-02	3.84E-11	1.37E-08	8.18E-06	5.95E+00	1.40E-05	2.14E-06	1.28E-09	1.50E-12	1.23E-07	1.84E-02	1.58E-10	1.30E-12	-1.01E-34	-3.48E-20	-4.51E-16	3.67E+00	0.00E+00	0.00E+00	5.15E-142	-2.94E-143	1.01E-06
3.61E-06	304.801	3.61E+19	0.00E+00	3.65E+00	5.26E+05	-1.42E-01	2.92E+01	3.34E+05	1.53E+00	1.40E+05	2.59E-04	2.90E+01	1.02E+02	3.98E-02	1.10E+02	1.01E-07	9.97E-07	6.15E+00	9.48E+00	0.00E+00	4.71E+00	1.32E-01	2.70E-01	6.66E-02	4.24E-13	6.15E+00	1.69E-02	3.81E-02	3.97E-11	1.37E-08	8.19E-06	5.89E+00	1.47E-05	2.14E-06	1.28E-09	1.47E-12	1.22E-07	1.84E-02	1.59E-10	1.32E-12	-1.57E-34	-5.12E-20	-5.09E-16	3.65E+00	0.00E+00	0.00E+00	5.15E-142	-2.80E-143	9.95E-07
3.66E-06	304.806	3.61E+19	0.00E+00	3.64E+00	5.26E+05	-1.42E-01	2.91E+01	3.34E+05	1.52E+00	1.40E+05	2.58E-04	2.94E+01	1.02E+02	3.98E-02	1.10E+02	1.00E-07	7.98E-07	6.16E+00	9.43E+00	0.00E+00	4.71E+00	1.32E-01	2.77E-01	6.60E-02	4.37E-13	6.22E+00	1.76E-02	3.82E-02	4.09E-11	1.38E-08	8.20E-06	5.82E+00	1.54E-05	2.13E-06	1.28E-09	1.45E-12	1.20E-07	1.84E-02	1.59E-10	1.33E-12	-2.34E-34	-7.34E-20	-5.61E-16	3.64E+00	0.00E+00	0.00E+00	5.15E-142	-2.37E-143	9.78E-07
3.71E-06	304.811	3.61E+19	0.00E+00	3.62E+00	5.26E+05	-1.42E-01	2.91E+01	3.34E+05	1.52E+00	1.40E+05	2.57E-04	2.99E+01	1.02E+02	3.97E-02	1.10E+02	9.91E-08	6.37E-07	6.18E+00	9.37E+00	0.00E+00	4.72E+00	1.32E-01	2.83E-01	6.53E-02	4.51E-13	6.30E+00	1.82E-02	3.84E-02	4.22E-11	1.38E-08	8.21E-06	5.76E+00	1.62E-05	2.12E-06	1.28E-09	1.42E-12	1.19E-07	1.84E-02	1.60E-10	1.34E-12	-3.37E-34	-1.03E-19	-5.99E-16	3.62E+00	0.00E+00	0.00E+00	5.15E-142	-1.55E-143	9.62E-07
3.75E-06	304.816	3.61E+19	0.00E+00	3.60E+00	5.26E+05	-1.42E-01	2.90E+01	3.34E+05	1.52E+00	1.40E+05	2.56E-04	3.03E+01	1.02E+02	3.97E-02	1.10E+02	9.82E-08	5.07E-07	6.19E+00	9.32E+00	0.00E+00	4.72E+00	1.32E-01	2.89E-01	6.47E-02	4.66E-13	6.37E+00	1.89E-02	3.85E-02	4.35E-11	1.39E-08	8.21E-06	5.70E+00	1.70E-05	2.12E-06	1.29E-09	1.40E-12	1.17E-07	1.84E-02	1.60E-10	1.36E-12	-4.66E-34	-1.40E-19	-6.15E-16	3.60E+00	0.00E+00	0.00E+00	5.15E-142	-3.62E-144	9.45E-07
3.80E-06	304.821	3.61E+19	0.00E+00	3.58E+00	5.26E+05	-1.42E-01	2.89E+01	3.34E+05	1.52E+00	1.40E+05	2.56E-04	3.08E+01	1.02E+02	3.96E-02	1.10E+02	9.72E-08	4.02E-07	6.21E+00	9.26E+00	0.00E+00	4.73E+00	1.32E-01	2.96E-01	6.41E-02	4.80E-13	6.45E+00	1.96E-02	3.87E-02	4.48E-11	1.39E-08	8.22E-06	5.63E+00	1.78E-05	2.11E-06	1.29E-09	1.38E-12	1.16E-07	1.84E-02	1.61E-10	1.37E-12	-6.24E-34	-1.88E-19	-5.98E-16	3.58E+00	0.00E+00	0.00E+00	5.15E-142	-1.56E-144	9.29E-07
3.85E-06	304.826	3.61E+19	0.00E+00	3.56E+00	5.26E+05	-1.42E-01	2.89E+01	3.34E+05	1.51E+00	1.40E+05	2.55E-04	3.12E+01	1.02E+02	3.96E-02	1.10E+02	9.63E-08	3.18E-07	6.23E+00	9.21E+00	0.00E+00	4.73E+00	1.32E-01	3.02E-01	6.35E-02	4.96E-13	6.53E+00	2.03E-02	3.88E-02	4.62E-11	1.40E-08	8.23E-06	5.57E+00	1.87E-05	2.10E-06	1.29E-09	1.36E-12	1.14E-07	1.84E-02	1.61E-10	1.38E-12	-8.06E-34	-2.47E-19	-5.35E-16	3.56E+00	0.00E+00	0.00E+00	5.15E-142	-3.86E-143	9.13E-07
3.89E-06	304.832	3.61E+19	0.00E+00	3.54E+00	5.26E+05	-1.42E-01	2.88E+01	3.34E+05	1.51E+00	1.40E+05	2.54E-04	3.17E+01	1.02E+02	3.96E-02	1.10E+02	9.54E-08	2.51E-07	6.24E+00	9.15E+00	0.00E+00	4.74E+00	1.32E-01	3.09E-01	6.28E-02	5.11E-13	6.61E+00	2.10E-02	3.89E-02	4.75E-11	1.40E-08	8.24E-06	5.51E+00	1.96E-05	2.10E-06	1.29E-09	1.33E-12	1.13E-07	1.84E-02	1.61E-10	1.40E-12	-1.00E-33	-3.19E-19	-4.08E-16	3.54E+00	0.00E+00	0.00E+00	5.15E-142	-1.70E-142	8.97E-07
3.94E-06	304.837	3.61E+19	0.00E+00	3.53E+00	5.26E+05	-1.42E-01	2.88E+01	3.34E+05	1.51E+00	1.40E+05	2.53E-04	3.21E+01	1.02E+02	3.95E-02	1.11E+02	9.45E-08	1.98E-07	6.26E+00	9.09E+00	0.00E+00	4.74E+00	1.32E-01	3.16E-01	6.22E-02	5.27E-13	6.68E+00	2.18E-02	3.91E-02	4.89E-11	1.41E-08	8.25E-06	5.44E+00	2.06E-05	2.09E-06	1.30E-09	1.31E-12	1.11E-07	1.84E-02	1.62E-10	1.41E-12	-1.20E-33	-4.06E-19	-1.98E-16	3.53E+00	0.00E+00	0.00E+00	5.15E-142	-4.87E-142	8.81E-07
3.99E-06	304.843	3.61E+19	0.00E+00	3.51E+00	5.26E+05	-1.42E-01	2.87E+01	3.34E+05	1.50E+00	1.40E+05	2.52E-04	3.26E+01	1.02E+02	3.95E-02	1.11E+02	9.37E-08	1.55E-07	6.27E+00	9.04E+00	0.00E+00	4.75E+00	1.32E-01	3.23E-01	6.16E-02	5.44E-13	6.76E+00	2.26E-02	3.92E-02	5.03E-11	1.41E-08	8.26E-06	5.38E+00	2.16E-05	2.09E-06	1.30E-09	1.29E-12	1.10E-07	1.84E-02	1.62E-10	1.42E-12	-1.36E-33	-5.07E-19	-2.73E-18	3.51E+00	0.00E+00	0.00E+00	5.14E-142	-1.12E-141	8.66E-07
4.04E-06	304.848	3.61E+19	0.00E+00	3.49E+00	5.26E+05	-1.42E-01	2.86E+01	3.34E+05	1.50E+00	1.40E+05	2.51E-04	3.31E+01	1.02E+02	3.94E-02	1.11E+02	9.28E-08	1.21E-07	6.29E+00	8.98E+00	0.00E+00	4.75E+00	1.32E-01	3.30E-01	6.10E-02	5.61E-13	6.84E+00	2.34E-02	3.94E-02	5.17E-11	1.42E-08	8.27E-06	5.32E+00	2.26E-05	2.08E-06	1.30E-09	1.27E-12	1.08E-07	1.84E-02	1.63E-10	1.43E-12	-1.45E-33	-6.23E-19	-2.45E-16	3.49E+00	0.00E+00	0.00E+00	5.15E-142	-2.27E-141	8.50E-07
4.09E-06	304.854	3.61E+19	0.00E+00	3.47E+00	5.26E+05	-1.42E-01	2.86E+01	3.34E+05	1.50E+00	1.40E+05	2.50E-04	3.36E+01	1.02E+02	3.94E-02	1.11E+02	9.20E-08	9.44E-08	6.31E+00	8.92E+00	0.00E+00	4.75E+00	1.32E-01	3.37E-01	6.04E-02	5.78E-13	6.92E+00	2.42E-02	3.95E-02	5.31E-11	1.42E-08	8.28E-06	5.25E+00	2.37E-05	2.07E-06	1.30E-09	1.25E-12	1.07E-07	1.84E-02	1.63E-10	1.44E-12	-1.39E-33	-7.52E-19	-1.79E-15	3.47E+00	0.00E+00	0.00E+00	5.15E-142	-4.19E-141	8.35E-07
4.14E-06	304.859	3.61E+19	0.00E+00	3.45E+00	5.26E+05	-1.42E-01	2.85E+01	3.34E+05	1.49E+00	1.40E+05	2.49E-04	3.40E+01	1.02E+02	3.94E-02	1.11E+02	9.12E-08	7.33E-08	6.32E+00	8.86E+00	0.00E+00	4.75E+00	1.32E-01	3.44E-01	5.98E-02	5.97E-13	7.00E+00	2.51E-02	3.97E-02	5.45E-11	1.43E-08	8.29E-06	5.19E+00	2.49E-05	2.07E-06	1.31E-09	1.23E-12	1.05E-07	1.84E-02	1.64E-10	1.46E-12	-1.10E-33	-8.94E-19	-6.20E-15	3.45E+00	0.00E+00	0.00E+00	5.15E-142	-7.21E-141	8.20E-07
4.19E-06	304.865	3.61E+19	0.00E+00	3.43E+00	5.26E+05	-1.42E-01	2.85E+01	3.34E+05	1.49E+00	1.40E+05	2.48E-04	3.45E+01	1.02E+02	3.93E-02	1.11E+02	9.04E-08	5.67E-08	6.34E+00	8.81E+00	0.00E+00	4.75E+00	1.32E-01	3.52E-01	5.92E-02	6.15E-13	7.08E+00	2.60E-02	3.98E-02	5.60E-11	1.43E-08	8.30E-06	5.13E+00	2.61E-05	2.06E-06	1.31E-09	1.21E-12	1.04E-07	1.84E-02	1.64E-10	1.47E-12	-4.94E-34	-1.04E-18	-1.59E-14	3.43E+00	0.00E+00	0.00E+00	5.14E-142	-1.18E-140	8.05E-07
4.25E-06	304.871	3.61E+19	0.00E+00	3.42E+00	5.26E+05	-1.42E-01	2.84E+01	3.34E+05	1.49E+00	1.40E+05	2.47E-04	3.50E+01	1.02E+02	3.93E-02	1.11E+02	8.97E-08	4.37E-08	6.35E+00	8.75E+00	0.00E+00	4.75E+00	1.32E-01	3.59E-01	5.85E-02	6.34E-13	7.16E+00	2.70E-02	4.00E-02	5.75E-11	1.44E-08	8.30E-06	5.06E+00	2.73E-05	2.05E-06	1.31E-09	1.19E-12	1.02E-07	1.84E-02	1.65E-10	1.48E-12	2.26E-34	-1.19E-18	-3.46E-14	3.42E+00	0.00E+00	0.00E+00	5.15E-142	-1.84E-140	7.91E-07
4.30E-06	304.877	3.61E+19	0.00E+00	3.40E+00	5.26E+05	-1.42E-01	2.84E+01	3.34E+05	1.48E+00	1.40E+05	2.46E-04	3.55E+01	1.02E+02	3.92E-02	1.11E+02	8.89E-08	3.36E-08	6.37E+00	8.69E+00	0.00E+00	4.75E+00	1.32E-01	3.67E-01	5.79E-02	6.54E-13	7.24E+00	2.79E-02	4.01E-02	5.90E-11	1.44E-08	8.31E-06	5.00E+00	2.87E-05	2.05E-06	1.31E-09	1.17E-12	1.01E-07	1.84E-02	1.65E-10	1.49E-12	-7.63E-34	-1.33E-18	-6.72E-14	3.40E+00	0.00E+00	0.00E+00	5.15E-142	-2.76E-140	7.76E-07
4.35E-06	304.883	3.61E+19	0.00E+00	3.38E+00	5.26E+05	-1.42E-01	2.84E+01	3.34E+05	1.48E+00	1.40E+05	2.44E-04	3.60E+01	1.02E+02	3.92E-02	1.11E+02	8.82E-08	2.57E-08	6.39E+00	8.63E+00	0.00E+00	4.75E+00	1.32E-01	3.75E-01	5.73E-02	6.74E-13	7.32E+00	2.89E-02	4.03E-02	6.05E-11	1.44E-08	8.32E-06	4.94E+00	3.00E-05	2.04E-06	1.31E-09	1.15E-12	9.93E-08	1.84E-02	1.65E-10	1.50E-12	-7.64E-33	-1.44E-18	-1.21E-13	3.38E+00	0.00E+00	0.00E+00	5.15E-142	-4.02E-140	7.62E-07
4.40E-06	304.889	3.61E+19	0.00E+00	3.36E+00	5.26E+05	-1.42E-01	2.83E+01	3.34E+05	1.47E+00	1.40E+05	2.43E-04	3.66E+01	1.02E+02	3.91E-02	1.11E+02	8.75E-08	1.96E-08	6.40E+00	8.57E+00	0.00E+00	4.75E+00	1.32E-01	3.83E-01	5.67E-02	6.95E-13	7.40E+00	2.99E-02	4.04E-02	6.20E-11	1.45E-08	8.33E-06	4.87E+00	3.15E-05	2.03E-06	1.32E-09	1.13E-12	9.78E-08	1.84E-02	1.66E-10	1.51E-12	-2.82E-32	-1.50E-18	-2.03E-13	3.36E+00	0.00E+00	0.00E+00	5.14E-142	-5.68E-140	7.48E-07
4.46E-06	304.895	3.61E+19	0.00E+00	3.34E+00	5.26E+05	-1.42E-01	2.83E+01	3.34E+05	1.47E+00	1.40E+05	2.42E-04	3.71E+01	1.02E+02	3.91E-02	1.11E+02	8.68E-08	1.49E-08	6.42E+00	8.51E+00	0.00E+00	4.74E+00	1.32E-01	3.91E-01	5.61E-02	7.16E-13	7.49E+00	3.10E-02	4.06E-02	6.36E-11	1.45E-08	8.34E-06	4.81E+00	3.30E-05	2.03E-06	1.32E-09	1.11E-12	9.64E-08	1.84E-02	1.66E-10	1.52E-12	-7.50E-32	-1.48E-18	-3.25E-13	3.34E+00	0.00E+00	0.00E+00	5.14E-142	-7.83E-140	7.34E-07
4.51E-06	304.901	3.61E+19	0.00E+00	3.32E+00	5.26E+05	-1.42E-01	2.82E+01	3.34E+05	1.47E+00	1.40E+05	2.41E-04	3.76E+01	1.02E+02	3.90E-02	1.11E+02	8.61E-08	1.13E-08	6.44E+00	8.45E+00	0.00E+00	4.74E+00	1.32E-01	4.00E-01	5.55E-02	7.38E-13	7.57E+00	3.21E-02	4.07E-02	6.51E-11	1.46E-08	8.35E-06	4.75E+00	3.45E-05	2.02E-06	1.32E-09	1.09E-12	9.50E-08	1.84E-02	1.67E-10	1.53E-12	-1.66E-31	-1.34E-18	-4.92E-13	3.32E+00	0.00E+00	0.00E+00	5.15E-142	-1.05E-139	7.20E-07
4.57E-06	304.907	3.61E+19	0.00E+00	3.31E+00	5.26E+05	-1.42E-01	2.82E+01	3.34E+05	1.46E+00	1.40E+05	2.40E-04	3.81E+01	1.02E+02	3.90E-02	1.11E+02	8.54E-08	8.51E-09	6.46E+00	8.39E+00	0.00E+00	4.74E+00	1.32E-01	4.08E-01	5.49E-02	7.61E-13	7.65E+00	3.32E-02	4.09E-02	6.67E-11	1.46E-08	8.35E-06	4.69E+00	3.62E-05	2.01E-06	1.32E-09	1.08E-12	9.36E-08	1.84E-02	1.67E-10	1.54E-12	-3.26E-31	-1.02E-18	-7.04E-13	3.31E+00	0.00E+00	0.00E+00	5.15E-142	-1.38E-139	7.06E-07
4.63E-06	304.913	3.61E+19	0.00E+00	3.29E+00	5.26E+05	-1.42E-01	2.82E+01	3.34E+05	1.46E+00	1.40E+05	2.39E-04	3.87E+01	1.02E+02	3.89E-02	1.11E+02	8.47E-08	6.39E-09	6.47E+00	8.32E+00	0.00E+00	4.73E+00	1.32E-01	4.17E-01	5.44E-02	7.84E-13	7.74E+00	3.44E-02	4.10E-02	6.84E-11	1.47E-08	8.36E-06	4.62E+00	3.79E-05	2.01E-06	1.32E-09	1.06E-12	9.21E-08	1.84E-02	1.68E-10	1.55E-12	-5.86E-31	-4.92E-19	-9.43E-13	3.29E+00	0.00E+00	0.00E+00	5.14E-142	-1.77E-139	6.93E-07
4.68E-06	304.92	3.61E+19	0.00E+00	3.27E+00	5.26E+05	-1.42E-01	2.81E+01	3.34E+05	1.46E+00	1.40E+05	2.37E-04	3.92E+01	1.02E+02	3.89E-02	1.11E+02	8.41E-08	4.79E-09	6.49E+00	8.26E+00	0.00E+00	4.73E+00	1.32E-01	4.26E-01	5.38E-02	8.08E-13	7.82E+00	3.56E-02	4.12E-02	7.00E-11	1.47E-08	8.37E-06	4.56E+00	3.97E-05	2.00E-06	1.32E-09	1.04E-12	9.07E-08	1.84E-02	1.68E-10	1.56E-12	-9.79E-31	-1.56E-20	-1.17E-12	3.27E+00	0.00E+00	0.00E+00	5.14E-142	-2.21E-139	6.79E-07
4.74E-06	304.926	3.61E+19	0.00E+00	3.25E+00	5.26E+05	-1.42E-01	2.81E+01	3.34E+05	1.45E+00	1.40E+05	2.36E-04	3.98E+01	1.01E+02	3.88E-02	1.11E+02	8.34E-08	3.57E-09	6.51E+00	8.20E+00	0.00E+00	4.72E+00	1.32E-01	4.35E-01	5.32E-02	8.33E-13	7.90E+00	3.69E-02	4.13E-02	7.17E-11	1.48E-08	8.38E-06	4.50E+00	4.16E-05	1.99E-06	1.33E-09	1.02E-12	8.93E-08	1.84E-02	1.68E-10	1.57E-12	-1.54E-30	2.56E-20	-1.29E-12	3.25E+00	0.00E+00	0.00E+00	5.14E-142	-2.70E-139	6.66E-07
4.80E-06	304.933	3.61E+19	0.00E+00	3.23E+00	5.26E+05	-1.42E-01	2.81E+01	3.34E+05	1.45E+00	1.40E+05	2.35E-04	4.03E+01	1.01E+02	3.88E-02	1.11E+02	8.28E-08	2.66E-09	6.53E+00	8.14E+00	0.00E+00	4.71E+00	1.32E-01	4.44E-01	5.26E-02	8.58E-13	7.99E+00	3.82E-02	4.15E-02	7.33E-11	1.48E-08	8.39E-06	4.44E+00	4.35E-05	1.99E-06	1.33E-09	1.01E-12	8.80E-08	1.84E-02	1.69E-10	1.58E-12	-2.32E-30	-8.61E-19	-1.19E-12	3.23E+00	0.00E+00	0.00E+00	5.14E-142	-3.19E-139	6.53E-07
4.86E-06	304.939	3.61E+19	0.00E+00	3.21E+00	5.26E+05	-1.42E-01	2.80E+01	3.34E+05	1.44E+00	1.40E+05	2.34E-04	4.09E+01	1.01E+02	3.87E-02	1.11E+02	8.22E-08	1.97E-09	6.54E+00	8.07E+00	0.00E+00	4.71E+00	1.32E-01	4.53E-01	5.20E-02	8.84E-13	8.07E+00	3.95E-02	4.16E-02	7.51E-11	1.48E-08	8.39E-06	4.37E+00	4.56E-05	1.98E-06	1.33E-09	9.91E-13	8.66E-08	1.84E-02	1.69E-10	1.58E-12	-3.35E-30	-3.19E-18	-1.06E-12	3.21E+00	0.00E+00	0.00E+00	5.15E-142	-3.67E-139	6.40E-07
4.92E-06	304.946	3.61E+19	0.00E+00	3.19E+00	5.26E+05	-1.42E-01	2.80E+01	3.34E+05	1.44E+00	1.40E+05	2.32E-04	4.15E+01	1.01E+02	3.86E-02	1.11E+02	8.16E-08	1.45E-09	6.56E+00	8.01E+00	0.00E+00	4.70E+00	1.32E-01	4.63E-01	5.14E-02	9.11E-13	8.16E+00	4.09E-02	4.18E-02	7.68E-11	1.49E-08	8.40E-06	4.31E+00	4.78E-05	1.97E-06	1.33E-09	9.75E-13	8.52E-08	1.84E-02	1.70E-10	1.59E-12	-4.66E-30	-7.51E-18	-9.58E-12	3.19E+00	0.00E+00	0.00E+00	5.15E-142	-4.06E-139	6.28E-07
4.98E-06	304.953	3.61E+19	0.00E+00	3.18E+00	5.26E+05	-1.42E-01	2.80E+01	3.34E+05	1.44E+00	1.40E+05	2.31E-04	4.21E+01	1.01E+02	3.86E-02	1.11E+02	8.10E-08	1.07E-09	6.58E+00	7.94E+00	0.00E+00	4.69E+00	1.32E-01	4.73E-01	5.09E-02	9.39E-13	8.25E+00	4.23E-02	4.19E-02	7.85E-11	1.49E-08	8.41E-06	4.25E+00	5.00E-05	1.96E-06	1.33E-09	9.59E-13	8.39E-08	1.84E-02	1.70E-10	1.60E-12	-6.28E-30	-1.42E-17	-4.35E-11	3.18E+00	0.00E+00	0.00E+00	5.15E-142	-4.27E-139	6.15E-07
5.04E-06	304.96	3.61E+19	0.00E+00	3.16E+00	5.26E+05	-1.42E-01	2.80E+01	3.34E+05	1.43E+00	1.40E+05	2.30E-04	4.27E+01	1.01E+02	3.85E-02	1.11E+02	8.04E-08	7.79E-10	6.60E+00	7.88E+00	0.00E+00	4.68E+00	1.32E-01	4.83E-01	5.03E-02	9.67E-13	8.34E+00	4.38E-02	4.21E-02	8.03E-11	1.50E-08	8.42E-06	4.19E+00	5.24E-05	1.96E-06	1.33E-09	9.43E-13	8.25E-08	1.84E-02	1.71E-10	1.61E-12	-8.20E-30	-2.35E-17	-1.34E-10	3.16E+00	0.00E+00	0.00E+00	5.15E-142	-4.21E-139	6.03E-07
5.11E-06	304.967	3.61E+19	0.00E+00	3.14E+00	5.26E+05	-1.42E-01	2.79E+01	3.34E+05	1.43E+00	1.40E+05	2.29E-04	4.33E+01	1.01E+02	3.85E-02	1.11E+02	7.99E-08	5.67E-10	6.62E+00	7.81E+00	0.00E+00	4.67E+00	1.32E-01	4.93E-01	4.97E-02	9.96E-13	8.42E+00	4.54E-02	4.23E-02	8.21E-11	1.50E-08	8.43E-06	4.12E+00	5.48E-05	1.95E-06	1.34E-09	9.28E-13	8.12E-08	1.84E-02	1.71E-10	1.62E-12	-1.04E-29	-3.50E-17	-3.30E-10	3.14E+00	0.00E+00	0.00E+00	5.15E-142	-3.71E-139	5.90E-07
5.17E-06	304.974	3.61E+19	0.00E+00	3.12E+00	5.26E+05	-1.42E-01	2.79E+01	3.34E+05	1.42E+00	1.40E+05	2.27E-04	4.39E+01	1.01E+02	3.84E-02	1.11E+02	7.93E-08	4.12E-10	6.64E+00	7.75E+00	0.00E+00	4.66E+00	1.32E-01	5.03E-01	4.91E-02	1.03E-12	8.51E+00	4.69E-02	4.24E-02	8.40E-11	1.51E-08	8.43E-06	4.06E+00	5.74E-05	1.94E-06	1.34E-09	9.12E-13	7.98E-08	1.84E-02	1.72E-10	1.62E-12	-1.28E-29	-4.75E-17	-7.02E-10	3.12E+00	0.00E+00	0.00E+00	5.15E-142	-2.59E-139	5.78E-07
5.24E-06	304.981	3.61E+19	0.00E+00	3.10E+00	5.26E+05	-1.42E-01	2.79E+01	3.34E+05	1.42E+00	1.40E+05	2.26E-04	4.45E+01	1.01E+02	3.84E-02	1.11E+02	7.88E-08	2.99E-10	6.65E+00	7.68E+00	0.00E+00	4.65E+00	1.32E-01	5.13E-01	4.86E-02	1.06E-12	8.60E+00	4.86E-02	4.26E-02	8.58E-11	1.51E-08	8.44E-06	4.00E+00	6.01E-05	1.93E-06	1.34E-09	8.98E-13	7.85E-08	1.84E-02	1.72E-10	1.63E-12	-1.53E-29	-5.81E-17	-1.35E-09	3.10E+00	0.00E+00	0.00E+00	5.15E-142	-8.33E-140	5.66E-07
5.30E-06	304.988	3.61E+19	0.00E+00	3.08E+00	5.26E+05	-1.42E-01	2.79E+01	3.34E+05	1.41E+00	1.40E+05	2.24E-04	4.51E+01	1.00E+02	3.83E-02	1.11E+02	7.83E-08	2.16E-10	6.67E+00	7.61E+00	0.00E+00	4.63E+00	1.32E-01	5.24E-01	4.80E-02	1.09E-12	8.69E+00	5.03E-02	4.27E-02	8.77E-11	1.51E-08	8.45E-06	3.94E+00	6.29E-05	1.93E-06	1.34E-09	8.83E-13	7.72E-08	1.84E-02	1.73E-10	1.64E-12	-1.77E-29	-6.15E-17	-2.39E-09	3.08E+00	0.00E+00	0.00E+00	5.15E-142	6.83E-140	5.54E-07
5.37E-06	304.995	3.61E+19	0.00E+00	3.06E+00	5.26E+05	-1.42E-01	2.79E+01	3.34E+05	1.41E+00	1.40E+05	2.23E-04	4.58E+01	1.00E+02	3.82E-02	1.11E+02	7.78E-08	1.56E-10	6.69E+00	7.55E+00	0.00E+00	4.62E+00	1.32E-01	5.35E-01	4.74E-02	1.12E-12	8.78E+00	5.21E-02	4.29E-02	8.97E-11	1.52E-08	8.46E-06	3.88E+00	6.59E-05	1.92E-06	1.34E-09	8.69E-13	7.59E-08	1.84E-02	1.73E-10	1.64E-12	-1.96E-29	-4.75E-17	-3.98E-09	3.06E+00	0.00E+00	0.00E+00	5.15E-142	-1.51E-139	5.43E-07
5.44E-06	305.003	3.61E+19	0.00E+00	3.04E+00	5.26E+05	-1.42E-01	2.79E+01	3.34E+05	1.40E+00	1.40E+05	2.22E-04	4.64E+01	1.00E+02	3.82E-02	1.11E+02	7.73E-08	1.12E-10	6.71E+00	7.48E+00	0.00E+00	4.61E+00	1.32E-01	5.46E-01	4.69E-02	1.16E-12	8.87E+00	5.39E-02	4.31E-02	9.16E-11	1.52E-08	8.46E-06	3.82E+00	6.90E-05	1.91E-06	1.34E-09	8.54E-13	7.46E-08	1.84E-02	1.73E-10	1.65E-12	-2.06E-29	-2.55E-18	-6.26E-09	3.04E+00	0.00E+00	0.00E+00	5.15E-142	-1.41E-138	5.31E-07
5.51E-06	305.01	3.61E+19	0.00E+00	3.02E+00	5.26E+05	-1.42E-01	2.79E+01	3.34E+05	1.40E+00	1.40E+05	2.20E-04	4.71E+01	1.00E+02	3.81E-02	1.11E+02	7.68E-08	8.03E-11	6.73E+00	7.41E+00	0.00E+00	4.59E+00	1.32E-01	5.57E-01	4.63E-02	1.19E-12	8.96E+00	5.58E-02	4.32E-02	9.36E-11	1.53E-08	8.47E-06	3.75E+00	7.22E-05	1.90E-06	1.34E-09	8.41E-13	7.33E-08	1.84E-02	1.74E-10	1.66E-12	-2.00E-29	6.14E-18	-9.39E-09	3.02E+00	0.00E+00	0.00E+00	5.15E-142	-4.89E-138	5.20E-07
5.58E-06	305.018	3.61E+19	0.00E+00	3.00E+00	5.26E+05	-1.42E-01	2.78E+01	3.34E+05	1.39E+00	1.40E+05	2.19E-04	4.77E+01	9.99E+01	3.81E-02	1.11E+02	7.63E-08	5.82E-11	6.75E+00	7.34E+00	0.00E+00	4.58E+00	1.32E-01	5.69E-01	4.58E-02	1.23E-12	9.05E+00	5.77E-02	4.34E-02	9.56E-11	1.53E-08	8.48E-06	3.69E+00	7.56E-05	1.89E-06	1.34E-09	8.27E-13	7.20E-08	1.84E-02	1.74E-10	1.66E-12	-1.68E-29	-1.98E-16	-1.35E-08	3.00E+00	0.00E+00	0.00E+00	5.15E-142	-1.25E-137	5.09E-07
5.65E-06	305.026	3.61E+19	0.00E+00	2.98E+00	5.26E+05	-1.42E-01	2.78E+01	3.34E+05	1.39E+00	1.40E+05	2.17E-04	4.84E+01	9.98E+01	3.80E-02	1.11E+02	7.59E-08	4.24E-11	6.77E+00	7.27E+00	0.00E+00	4.56E+00	1.32E-01	5.81E-01	4.52E-02	1.27E-12	9.15E+00	5.98E-02	4.36E-02	9.76E-11	1.54E-08	8.49E-06	3.63E+00	7.92E-05	1.89E-06	1.35E-09	8.13E-13	7.08E-08	1.84E-02	1.75E-10	1.67E-12	-1.01E-29	-9.76E-16	-1.84E-08	2.98E+00	0.00E+00	0.00E+00	5.15E-142	-2.69E-137	4.97E-07
5.72E-06	305.033	3.61E+19	0.00E+00	2.97E+00	5.26E+05	-1.42E-01	2.78E+01	3.34E+05	1.39E+00	1.40E+05	2.16E-04	4.91E+01	9.96E+01	3.79E-02	1.11E+02	7.55E-08	3.09E-11	6.79E+00	7.20E+00	0.00E+00	4.54E+00	1.32E-01	5.93E-01	4.46E-02	1.30E-12	9.24E+00	6.19E-02	4.37E-02	9.97E-11	1.54E-08	8.49E-06	3.57E+00	8.30E-05	1.88E-06	1.35E-09	8.00E-13	6.95E-08	1.84E-02	1.75E-10	1.67E-12	-1.26E-30	-2.95E-15	-2.41E-08	2.97E+00	0.00E+00	0.00E+00	5.14E-142	-5.22E-137	4.86E-07
5.80E-06	305.041	3.61E+19	0.00E+00	2.95E+00	5.26E+05	-1.42E-01	2.78E+01	3.34E+05	1.38E+00	1.40E+05	2.14E-04	4.98E+01	9.94E+01	3.79E-02	1.11E+02	7.50E-08	2.26E-11	6.81E+00	7.13E+00	0.00E+00	4.52E+00	1.32E-01	6.05E-01	4.41E-02	1.34E-12	9.33E+00	6.40E-02	4.39E-02	1.02E-10	1.54E-08	8.50E-06	3.51E+00	8.69E-05	1.87E-06	1.35E-09	7.87E-13	6.83E-08	1.84E-02	1.76E-10	1.68E-12	-4.49E-30	-7.11E-15	-2.99E-08	2.95E+00	0.00E+00	0.00E+00	5.15E-142	-9.36E-137	4.76E-07
5.87E-06	305.049	3.61E+19	0.00E+00	2.93E+00	5.26E+05	-1.42E-01	2.78E+01	3.34E+05	1.38E+00	1.40E+05	2.13E-04	5.05E+01	9.93E+01	3.78E-02	1.11E+02	7.46E-08	1.67E-11	6.83E+00	7.06E+00	0.00E+00	4.50E+00	1.32E-01	6.17E-01	4.36E-02	1.38E-12	9.43E+00	6.63E-02	4.41E-02	1.04E-10	1.55E-08	8.51E-06	3.45E+00	9.10E-05	1.86E-06	1.35E-09	7.74E-13	6.70E-08	1.84E-02	1.76E-10	1.68E-12	-5.07E-29	-1.49E-14	-3.48E-08	2.93E+00	0.00E+00	0.00E+00	5.15E-142	-1.58E-136	4.65E-07
5.95E-06	305.058	3.61E+19	0.00E+00	2.91E+00	5.26E+05	-1.42E-01	2.78E+01	3.34E+05	1.37E+00	1.40E+05	2.11E-04	5.12E+01	9.91E+01	3.77E-02	1.11E+02	7.42E-08	1.26E-11	6.85E+00	6.98E+00	0.00E+00	4.48E+00	1.33E-01	6.30E-01	4.30E-02	1.43E-12	9.52E+00	6.86E-02	4.43E-02	1.06E-10	1.55E-08	8.52E-06	3.39E+00	9.53E-05	1.85E-06	1.35E-09	7.62E-13	6.58E-08	1.84E-02	1.77E-10	1.69E-12	-1.98E-28	-2.83E-14	-3.69E-08	2.91E+00	0.00E+00	0.00E+00	5.15E-142	-2.56E-136	4.54E-07
6.03E-06	305.066	3.61E+19	0.00E+00	2.89E+00	5.26E+05	-1.42E-01	2.78E+01	3.34E+05	1.37E+00	1.40E+05	2.10E-04	5.19E+01	9.89E+01	3.77E-02	1.11E+02	7.38E-08	9.63E-12	6.87E+00	6.91E+00	0.00E+00	4.46E+00	1.33E-01	6.43E-01	4.25E-02	1.47E-12	9.62E+00	7.11E-02	4.44E-02	1.08E-10	1.56E-08	8.52E-06	3.33E+00	9.98E-05	1.85E-06	1.35E-09	7.50E-13	6.46E-08	1.84E-02	1.77E-10	1.69E-12	-5.41E-28	-5.01E-14	-3.37E-08	2.89E+00	0.00E+00	0.00E+00	5.14E-142	-3.97E-136	4.44E-07
6.11E-06	305.074	3.61E+19	0.00E+00	2.87E+00	5.26E+05	-1.42E-01	2.78E+01	3.34E+05	1.36E+00	1.40E+05	2.08E-04	5.27E+01	9.87E+01	3.76E-02	1.11E+02	7.35E-08	7.48E-12	6.89E+00	6.84E+00	0.00E+00	4.44E+00	1.33E-01	6.57E-01	4.19E-02	1.51E-12	9.71E+00	7.36E-02	4.46E-02	1.11E-10	1.56E-08	8.53E-06	3.27E+00	1.05E-04	1.84E-06	1.35E-09	7.37E-13	6.34E-08	1.84E-02	1.78E-10	1.70E-12	-1.23E-27	-8.39E-14	-2.13E-08	2.87E+00	0.00E+00	0.00E+00	5.15E-142	-5.97E-136	4.33E-07
6.19E-06	305.083	3.61E+19	0.00E+00	2.85E+00	5.26E+05	-1.42E-01	2.78E+01	3.34E+05	1.36E+00	1.40E+05	2.06E-04	5.34E+01	9.85E+01	3.75E-02	1.11E+02	7.31E-08	5.87E-12	6.91E+00	6.76E+00	0.00E+00	4.42E+00	1.33E-01	6.70E-01	4.14E-02	1.56E-12	9.81E+00	7.62E-02	4.48E-02	1.13E-10	1.56E-08	8.54E-06	3.21E+00	1.10E-04	1.83E-06	1.35E-09	7.26E-13	6.22E-08	1.84E-02	1.78E-10	1.70E-12	-2.44E-27	-1.37E-13	-9.19E-08	2.85E+00	0.00E+00	0.00E+00	5.15E-142	-8.73E-136	4.23E-07
6.27E-06	305.091	3.61E+19	0.00E+00	2.83E+00	5.26E+05	-1.42E-01	2.78E+01	3.34E+05	1.35E+00	1.40E+05	2.05E-04	5.42E+01	9.83E+01	3.75E-02	1.11E+02	7.28E-08	4.68E-12	6.93E+00	6.69E+00	0.00E+00	4.40E+00	1.33E-01	6.84E-01	4.08E-02	1.61E-12	9.91E+00	7.89E-02	4.50E-02	1.15E-10	1.57E-08	8.54E-06	3.15E+00	1.15E-04	1.82E-06	1.35E-09	7.14E-13	6.10E-08	1.84E-02	1.79E-10	1.70E-12	-6.39E-27	-4.75E-12	-2.48E-06	2.83E+00	0.00E+00	0.00E+00	5.15E-142	-1.07E-135	4.13E-07
6.35E-06	305.1	3.61E+19	0.00E+00	2.81E+00	5.26E+05	-1.42E-01	2.78E+01	3.34E+05	1.35E+00	1.40E+05	2.03E-04	5.50E+01	9.81E+01	3.74E-02	1.11E+02	7.24E-08	3.78E-12	6.96E+00	6.61E+00	0.00E+00	4.37E+00	1.33E-01	6.98E-01	4.03E-02	1.66E-12	1.00E+01	8.17E-02	4.51E-02	1.18E-10	1.57E-08	8.55E-06	3.09E+00	1.20E-04	1.81E-06	1.35E-09	7.02E-13	5.99E-08	1.84E-02	1.79E-10	1.71E-12	-1.78E-20	-4.74E-12	-2.47E-06	2.81E+00	0.00E+00	0.00E+00	5.15E-142	-2.65E-129	4.03E-07
6.44E-06	305.109	3.61E+19	0.00E+00	2.79E+00	5.26E+05	-1.42E-01	2.78E+01	3.34E+05	1.34E+00	1.40E+05	2.01E-04	5.58E+01	9.79E+01	3.73E-02	1.11E+02	7.21E-08	3.10E-12	6.98E+00	6.54E+00	0.00E+00	4.35E+00	1.33E-01	7.12E-01	3.98E-02	1.71E-12	1.01E+01	8.46E-02	4.53E-02	1.20E-10	1.58E-08	8.56E-06	3.03E+00	1.26E-04	1.80E-06	1.35E-09	6.91E-13	5.87E-08	1.84E-02	1.80E-10	1.71E-12	-5.52E-20	-4.74E-12	-2.47E-06	2.79E+00	0.00E+00	0.00E+00	5.15E-142	-1.21E-128	3.93E-07
6.53E-06	305.118	3.61E+19	0.00E+00	2.77E+00	5.26E+05	-1.42E-01	2.78E+01	3.34E+05	1.33E+00	1.40E+05	2.00E-04	5.66E+01	9.77E+01	3.72E-02	1.11E+02	7.18E-08	2.57E-12	7.00E+00	6.46E+00	0.00E+00	4.32E+00	1.33E-01	7.27E-01	3.93E-02	1.76E-12	1.02E+01	8.77E-02	4.55E-02	1.22E-10	1.58E-08	8.57E-06	2.97E+00	1.32E-04	1.79E-06	1.35E-09	6.80E-13	5.76E-08	1.84E-02	1.80E-10	1.71E-12	-4.82E-21	-4.74E-12	-2.47E-06	2.77E+00	0.00E+00	0.00E+00	5.15E-142	-2.38E-128	3.84E-07
6.61E-06	305.128	3.61E+19	0.00E+00	2.75E+00	5.26E+05	-1.42E-01	2.79E+01	3.34E+05	1.33E+00	1.40E+05	1.98E-04	5.74E+01	9.74E+01	3.72E-02	1.11E+02	7.15E-08	2.14E-12	7.02E+00	6.38E+00	0.00E+00	4.29E+00	1.33E-01	7.42E-01	3.87E-02	1.82E-12	1.03E+01	9.08E-02	4.57E-02	1.25E-10	1.58E-08	8.57E-06	2.91E+00	1.38E-04	1.78E-06	1.35E-09	6.69E-13	5.64E-08	1.84E-02	1.81E-10	1.72E-12	-2.42E-19	-4.74E-12	-2.47E-06	2.75E+00	0.00E+00	0.00E+00	5.15E-142	-3.23E-128	3.74E-07
6.71E-06	305.137	3.61E+19	0.00E+00	2.73E+00	5.26E+05	-1.42E-01	2.79E+01	3.34E+05	1.32E+00	1.40E+05	1.96E-04	5.82E+01	9.72E+01	3.71E-02	1.11E+02	7.13E-08	1.80E-12	7.04E+00	6.30E+00	0.00E+00	4.27E+00	1.33E-01	7.58E-01	3.82E-02	1.87E-12	1.04E+01	9.41E-02	4.59E-02	1.28E-10	1.59E-08	8.58E-06	2.85E+00	1.45E-04	1.77E-06	1.35E-09	6.58E-13	5.53E-08	1.84E-02	1.81E-10	1.72E-12	-2.17E-18	-4.74E-12	-2.47E-06	2.73E+00	0.00E+00	0.00E+00	5.15E-142	-3.11E-128	3.64E-07
6.80E-06	305.147	3.61E+19	0.00E+00	2.71E+00	5.26E+05	-1.42E-01	2.79E+01	3.34E+05	1.32E+00	1.40E+05	1.94E-04	5.91E+01	9.69E+01	3.70E-02	1.11E+02	7.10E-08	1.52E-12	7.07E+00	6.22E+00	0.00E+00	4.24E+00	1.33E-01	7.73E-01	3.77E-02	1.93E-12	1.05E+01	9.75E-02	4.61E-02	1.30E-10	1.59E-08	8.59E-06	2.79E+00	1.52E-04	1.76E-06	1.35E-09	6.48E-13	5.42E-08	1.84E-02	1.82E-10	1.72E-12	-8.40E-18	-4.74E-12	-2.47E-06	2.71E+00	0.00E+00	0.00E+00	5.15E-142	-1.32E-128	3.55E-07
6.89E-06	305.156	3.61E+19	0.00E+00	2.68E+00	5.26E+05	-1.42E-01	2.79E+01	3.34E+05	1.31E+00	1.40E+05	1.92E-04	6.00E+01	9.67E+01	3.69E-02	1.11E+02	7.08E-08	1.28E-12	7.09E+00	6.14E+00	0.00E+00	4.21E+00	1.33E-01	7.90E-01	3.71E-02	1.99E-12	1.06E+01	1.01E-01	4.63E-02	1.33E-10	1.60E-08	8.59E-06	2.73E+00	1.60E-04	1.75E-06	1.35E-09	6.37E-13	5.31E-08	1.84E-02	1.82E-10	1.72E-12	-2.28E-17	-4.74E-12	-2.47E-06	2.68E+00	0.00E+00	0.00E+00	5.15E-142	-2.47E-129	3.46E-07
6.99E-06	305.166	3.61E+19	0.00E+00	2.66E+00	5.26E+05	-1.42E-01	2.79E+01	3.34E+05	1.31E+00	1.40E+05	1.91E-04	6.09E+01	9.64E+01	3.69E-02	1.12E+02	7.05E-08	1.08E-12	7.11E+00	6.06E+00	0.00E+00	4.18E+00	1.33E-01	8.06E-01	3.66E-02	2.05E-12	1.07E+01	1.05E-01	4.64E-02	1.36E-10	1.60E-08	8.60E-06	2.67E+00	1.68E-04	1.75E-06	1.35E-09	6.27E-13	5.20E-08	1.84E-02	1.83E-10	1.72E-12	-5.07E-17	-4.74E-12	-2.47E-06	2.66E+00	0.00E+00	0.00E+00	5.15E-142	-1.42E-127	3.37E-07
7.09E-06	305.176	3.61E+19	0.00E+00	2.64E+00	5.26E+05	-1.42E-01	2.79E+01	3.34E+05	1.30E+00	1.40E+05	1.89E-04	6.18E+01	9.62E+01	3.68E-02	1.12E+02	7.03E-08	9.17E-13	7.14E+00	5.98E+00	0.00E+00	4.14E+00	1.33E-01	8.23E-01	3.61E-02	2.12E-12	1.08E+01	1.09E-01	4.66E-02	1.38E-10	1.60E-08	8.61E-06	2.61E+00	1.76E-04	1.74E-06	1.35E-09	6.17E-13	5.09E-08	1.84E-02	1.83E-10	1.73E-12	-9.83E-17	-4.74E-12	-2.47E-06	2.64E+00	0.00E+00	0.00E+00	5.15E-142	-7.10E-127	3.28E-07
7.19E-06	305.186	3.61E+19	0.00E+00	2.62E+00	5.26E+05	-1.42E-01	2.80E+01	3.34E+05	1.29E+00	1.40E+05	1.87E-04	6.27E+01	9.59E+01	3.67E-02	1.12E+02	7.01E-08	7.77E-13	7.16E+00	5.90E+00	0.00E+00	4.11E+00	1.33E-01	8.40E-01	3.56E-02	2.18E-12	1.09E+01	1.13E-01	4.68E-02	1.41E-10	1.61E-08	8.62E-06	2.55E+00	1.84E-04	1.73E-06	1.35E-09	6.07E-13	4.98E-08	1.84E-02	1.84E-10	1.73E-12	-1.72E-16	-4.74E-12	-2.47E-06	2.62E+00	0.00E+00	0.00E+00	5.15E-142	-2.12E-126	3.19E-07
7.29E-06	305.197	3.61E+19	0.00E+00	2.60E+00	5.26E+05	-1.42E-01	2.80E+01	3.34E+05	1.29E+00	1.40E+05	1.85E-04	6.36E+01	9.56E+01	3.66E-02	1.12E+02	6.99E-08	6.59E-13	7.18E+00	5.82E+00	0.00E+00	4.08E+00	1.33E-01	8.57E-01	3.51E-02	2.25E-12	1.10E+01	1.17E-01	4.70E-02	1.44E-10	1.61E-08	8.62E-06	2.50E+00	1.93E-04	1.72E-06	1.35E-09	5.98E-13	4.88E-08	1.84E-02	1.84E-10	1.73E-12	-2.76E-16	-4.74E-12	-2.47E-06	2.60E+00	0.00E+00	0.00E+00	5.15E-142	-4.90E-126	3.10E-07
7.39E-06	305.207	3.61E+19	0.00E+00	2.58E+00	5.26E+05	-1.42E-01	2.80E+01	3.34E+05	1.28E+00	1.40E+05	1.83E-04	6.45E+01	9.54E+01	3.65E-02	1.12E+02	6.97E-08	5.61E-13	7.21E+00	5.74E+00	0.00E+00	4.04E+00	1.33E-01	8.74E-01	3.46E-02	2.31E-12	1.11E+01	1.21E-01	4.72E-02	1.47E-10	1.61E-08	8.63E-06	2.44E+00	2.02E-04	1.71E-06	1.35E-09	5.89E-13	4.78E-08	1.84E-02	1.85E-10	1.73E-12	-4.52E-44	-6.24E-28	-1.17E-21	2.58E+00	0.00E+00	0.00E+00	7.94E-143	5.38E-154	3.02E-07
7.49E-06	305.217	3.61E+19	0.00E+00	2.56E+00	5.26E+05	-1.42E-01	2.80E+01	3.34E+05	1.28E+00	1.40E+05	1.81E-04	6.54E+01	9.51E+01	3.65E-02	1.12E+02	6.96E-08	4.78E-13	7.23E+00	5.66E+00	0.00E+00	4.01E+00	1.33E-01	8.91E-01	3.41E-02	2.38E-12	1.12E+01	1.25E-01	4.74E-02	1.49E-10	1.62E-08	8.64E-06	2.39E+00	2.12E-04	1.70E-06	1.35E-09	5.80E-13	4.69E-08	1.84E-02	1.85E-10	1.73E-12	-1.19E-43	-1.79E-27	-4.29E-21	2.56E+00	0.00E+00	0.00E+00	4.60E-143	5.34E-154	2.94E-07
7.59E-06	305.226	3.61E+19	0.00E+00	2.54E+00	5.26E+05	-1.42E-01	2.81E+01	3.34E+05	1.27E+00	1.40E+05	1.79E-04	6.63E+01	9.48E+01	3.64E-02	1.12E+02	6.94E-08	4.07E-13	7.25E+00	5.58E+00	0.00E+00	3.98E+00	1.33E-01	9.08E-01	3.37E-02	2.45E-12	1.13E+01	1.29E-01	4.76E-02	1.52E-10	1.62E-08	8.64E-06	2.33E+00	2.21E-04	1.69E-06	1.35E-09	5.72E-13	4.59E-08	1.84E-02	1.85E-10	1.73E-12	9.30E-46	-2.17E-27	-8.46E-21	2.54E+00	0.00E+00	0.00E+00	4.01E-143	5.29E-154	2.87E-07
7.69E-06	305.236	3.61E+19	0.00E+00	2.52E+00	5.26E+05	-1.42E-01	2.81E+01	3.34E+05	1.27E+00	1.40E+05	1.78E-04	6.72E+01	9.45E+01	3.63E-02	1.12E+02	6.93E-08	3.48E-13	7.27E+00	5.50E+00	0.00E+00	3.94E+00	1.33E-01	9.24E-01	3.32E-02	2.52E-12	1.14E+01	1.33E-01	4.78E-02	1.55E-10	1.62E-08	8.65E-06	2.28E+00	2.31E-04	1.68E-06	1.35E-09	5.64E-13	4.50E-08	1.84E-02	1.86E-10	1.73E-12	-9.29E-43	-3.41E-28	-1.27E-20	2.52E+00	0.00E+00	0.00E+00	4.01E-143	5.25E-154	2.79E-07
7.79E-06	305.246	3.61E+19	0.00E+00	2.50E+00	5.26E+05	-1.42E-01	2.81E+01	3.34E+05	1.26E+00	1.40E+05	1.76E-04	6.81E+01	9.42E+01	3.62E-02	1.12E+02	6.92E-08	2.97E-13	7.29E+00	5.43E+00	0.00E+00	3.91E+00	1.33E-01	9.41E-01	3.28E-02	2.59E-12	1.15E+01	1.38E-01	4.79E-02	1.58E-10	1.63E-08	8.65E-06	2.23E+00	2.41E-04	1.67E-06	1.35E-09	5.57E-13	4.42E-08	1.84E-02	1.86E-10	1.73E-12	-6.98E-42	-2.02E-27	-1.59E-20	2.50E+00	0.00E+00	0.00E+00	4.01E-143	5.21E-154	2.72E-07
7.89E-06	305.256	3.61E+19	0.00E+00	2.48E+00	5.26E+05	-1.42E-01	2.81E+01	3.34E+05	1.26E+00	1.40E+05	1.74E-04	6.90E+01	9.40E+01	3.62E-02	1.12E+02	6.91E-08	2.54E-13	7.32E+00	5.35E+00	0.00E+00	3.88E+00	1.33E-01	9.58E-01	3.24E-02	2.66E-12	1.16E+01	1.42E-01	4.81E-02	1.60E-10	1.63E-08	8.66E-06	2.18E+00	2.52E-04	1.66E-06	1.35E-09	5.49E-13	4.33E-08	1.84E-02	1.87E-10	1.73E-12	-2.50E-41	-2.46E-26	-1.68E-20	2.48E+00	0.00E+00	0.00E+00	4.02E-143	5.18E-154	2.65E-07
7.99E-06	305.266	3.61E+19	0.00E+00	2.47E+00	5.26E+05	-1.42E-01	2.82E+01	3.34E+05	1.25E+00	1.40E+05	1.72E-04	6.99E+01	9.37E+01	3.61E-02	1.12E+02	6.90E-08	2.18E-13	7.34E+00	5.28E+00	0.00E+00	3.84E+00	1.33E-01	9.75E-01	3.19E-02	2.73E-12	1.17E+01	1.46E-01	4.83E-02	1.63E-10	1.63E-08	8.67E-06	2.14E+00	2.62E-04	1.65E-06	1.35E-09	5.42E-13	4.25E-08	1.84E-02	1.87E-10	1.73E-12	-6.46E-41	-7.94E-26	-1.41E-20	2.47E+00	0.00E+00	0.00E+00	4.06E-143	5.14E-154	2.59E-07
8.09E-06	305.275	3.61E+19	0.00E+00	2.45E+00	5.26E+05	-1.42E-01	2.82E+01	3.34E+05	1.24E+00	1.40E+05	1.71E-04	7.08E+01	9.34E+01	3.60E-02	1.12E+02	6.90E-08	1.87E-13	7.36E+00	5.20E+00	0.00E+00	3.81E+00	1.33E-01	9.92E-01	3.15E-02	2.80E-12	1.18E+01	1.51E-01	4.85E-02	1.66E-10	1.64E-08	8.67E-06	2.09E+00	2.73E-04	1.64E-06	1.35E-09	5.35E-13	4.17E-08	1.84E-02	1.88E-10	1.73E-12	-1.38E-40	-1.52E-25	-6.51E-21	2.45E+00	0.00E+00	0.00E+00	4.02E-143	5.10E-154	2.52E-07
8.19E-06	305.285	3.61E+19	0.00E+00	2.43E+00	5.26E+05	-1.42E-01	2.82E+01	3.34E+05	1.24E+00	1.40E+05	1.69E-04	7.17E+01	9.31E+01	3.59E-02	1.12E+02	6.89E-08	1.60E-13	7.38E+00	5.13E+00	0.00E+00	3.77E+00	1.33E-01	1.01E+00	3.11E-02	2.88E-12	1.19E+01	1.56E-01	4.86E-02	1.68E-10	1.64E-08	8.68E-06	2.05E+00	2.85E-04	1.63E-06	1.35E-09	5.29E-13	4.10E-08	1.84E-02	1.88E-10	1.73E-12	-2.59E-40	-1.85E-25	2.29E-21	2.43E+00	0.00E+00	0.00E+00	3.95E-143	5.06E-154	2.46E-07
8.29E-06	305.295	3.61E+19	0.00E+00	2.41E+00	5.26E+05	-1.42E-01	2.83E+01	3.34E+05	1.23E+00	1.40E+05	1.67E-04	7.25E+01	9.29E+01	3.59E-02	1.12E+02	6.88E-08	1.38E-13	7.40E+00	5.06E+00	0.00E+00	3.74E+00	1.33E-01	1.03E+00	3.07E-02	2.95E-12	1.20E+01	1.60E-01	4.88E-02	1.71E-10	1.64E-08	8.68E-06	2.00E+00	2.96E-04	1.62E-06	1.35E-09	5.22E-13	4.02E-08	1.84E-02	1.89E-10	1.72E-12	-4.30E-40	-8.36E-26	-7.52E-21	2.41E+00	0.00E+00	0.00E+00	3.98E-143	5.03E-154	2.40E-07
8.39E-06	305.304	3.61E+19	0.00E+00	2.40E+00	5.26E+05	-1.42E-01	2.83E+01	3.34E+05	1.23E+00	1.40E+05	1.66E-04	7.34E+01	9.26E+01	3.58E-02	1.12E+02	6.88E-08	1.18E-13	7.42E+00	4.99E+00	0.00E+00	3.71E+00	1.33E-01	1.04E+00	3.03E-02	3.02E-12	1.20E+01	1.65E-01	4.90E-02	1.74E-10	1.64E-08	8.69E-06	1.96E+00	3.08E-04	1.61E-06	1.35E-09	5.16E-13	3.95E-08	1.84E-02	1.89E-10	1.72E-12	-4.86E-40	8.30E-27	-8.00E-20	2.40E+00	0.00E+00	0.00E+00	4.04E-143	4.99E-154	2.34E-07
8.49E-06	305.314	3.61E+19	0.00E+00	2.38E+00	5.26E+05	-1.42E-01	2.83E+01	3.34E+05	1.22E+00	1.40E+05	1.64E-04	7.43E+01	9.23E+01	3.57E-02	1.12E+02	6.88E-08	1.02E-13	7.44E+00	4.92E+00	0.00E+00	3.67E+00	1.33E-01	1.06E+00	3.00E-02	3.10E-12	1.21E+01	1.70E-01	4.91E-02	1.76E-10	1.65E-08	8.69E-06	1.92E+00	3.20E-04	1.60E-06	1.35E-09	5.11E-13	3.88E-08	1.84E-02	1.89E-10	1.72E-12	-1.33E-40	-4.26E-25	-2.94E-19	2.38E+00	0.00E+00	0.00E+00	4.01E-143	4.95E-154	2.28E-07
8.59E-06	305.323	3.61E+19	0.00E+00	2.36E+00	5.26E+05	-1.42E-01	2.84E+01	3.34E+05	1.22E+00	1.40E+05	1.62E-04	7.52E+01	9.20E+01	3.56E-02	1.12E+02	6.87E-08	8.81E-14	7.46E+00	4.85E+00	0.00E+00	3.64E+00	1.33E-01	1.07E+00	2.96E-02	3.17E-12	1.22E+01	1.75E-01	4.93E-02	1.79E-10	1.65E-08	8.70E-06	1.88E+00	3.32E-04	1.59E-06	1.35E-09	5.05E-13	3.81E-08	1.84E-02	1.90E-10	1.72E-12	-1.51E-40	-2.49E-24	-7.70E-19	2.36E+00	0.00E+00	0.00E+00	3.96E-143	4.92E-154	2.23E-07
8.69E-06	305.333	3.61E+19	0.00E+00	2.34E+00	5.26E+05	-1.42E-01	2.84E+01	3.34E+05	1.21E+00	1.40E+05	1.61E-04	7.61E+01	9.17E+01	3.56E-02	1.12E+02	6.87E-08	7.62E-14	7.48E+00	4.78E+00	0.00E+00	3.60E+00	1.33E-01	1.09E+00	2.92E-02	3.25E-12	1.23E+01	1.79E-01	4.94E-02	1.82E-10	1.65E-08	8.71E-06	1.84E+00	3.45E-04	1.58E-06	1.35E-09	4.99E-13	3.74E-08	1.84E-02	1.90E-10	1.72E-12	-2.98E-39	-8.05E-24	-1.68E-18	2.34E+00	0.00E+00	0.00E+00	4.01E-143	4.88E-154	2.17E-07
8.79E-06	305.342	3.61E+19	0.00E+00	2.33E+00	5.26E+05	-1.42E-01	2.84E+01	3.34E+05	1.21E+00	1.40E+05	1.59E-04	7.69E+01	9.15E+01	3.55E-02	1.12E+02	6.87E-08	6.60E-14	7.50E+00	4.71E+00	0.00E+00	3.57E+00	1.33E-01	1.11E+00	2.89E-02	3.32E-12	1.24E+01	1.84E-01	4.96E-02	1.84E-10	1.65E-08	8.71E-06	1.80E+00	3.58E-04	1.57E-06	1.35E-09	4.94E-13	3.68E-08	1.84E-02	1.91E-10	1.72E-12	-1.36E-38	-1.99E-23	-3.27E-18	2.33E+00	0.00E+00	0.00E+00	4.05E-143	4.85E-154	2.12E-07
8.89E-06	305.351	3.61E+19	0.00E+00	2.31E+00	5.26E+05	-1.42E-01	2.85E+01	3.34E+05	1.20E+00	1.40E+05	1.57E-04	7.78E+01	9.12E+01	3.54E-02	1.12E+02	6.87E-08	5.73E-14	7.52E+00	4.65E+00	0.00E+00	3.54E+00	1.33E-01	1.12E+00	2.85E-02	3.40E-12	1.24E+01	1.89E-01	4.98E-02	1.87E-10	1.66E-08	8.72E-06	1.76E+00	3.71E-04	1.57E-06	1.34E-09	4.89E-13	3.62E-08	1.84E-02	1.91E-10	1.71E-12	-4.05E-38	-4.21E-23	-5.83E-18	2.31E+00	0.00E+00	0.00E+00	4.00E-143	4.82E-154	2.07E-07
8.99E-06	305.361	3.61E+19	0.00E+00	2.30E+00	5.26E+05	-1.42E-01	2.85E+01	3.34E+05	1.20E+00	1.40E+05	1.56E-04	7.87E+01	9.09E+01	3.54E-02	1.12E+02	6.87E-08	4.98E-14	7.54E+00	4.58E+00	0.00E+00	3.50E+00	1.33E-01	1.14E+00	2.82E-02	3.48E-12	1.25E+01	1.94E-01	4.99E-02	1.90E-10	1.66E-08	8.72E-06	1.72E+00	3.84E-04	1.56E-06	1.34E-09	4.84E-13	3.56E-08	1.84E-02	1.91E-10	1.71E-12	-9.57E-38	-7.96E-23	-9.74E-18	2.30E+00	0.00E+00	0.00E+00	3.96E-143	4.78E-154	2.02E-07
9.09E-06	305.37	3.60E+19	0.00E+00	2.28E+00	5.26E+05	-1.42E-01	2.85E+01	3.34E+05	1.19E+00	1.40E+05	1.54E-04	7.95E+01	9.06E+01	3.53E-02	1.12E+02	6.87E-08	4.34E-14	7.56E+00	4.52E+00	0.00E+00	3.47E+00	1.33E-01	1.16E+00	2.79E-02	3.55E-12	1.26E+01	2.00E-01	5.01E-02	1.92E-10	1.66E-08	8.73E-06	1.69E+00	3.98E-04	1.55E-06	1.34E-09	4.79E-13	3.50E-08	1.84E-02	1.92E-10	1.71E-12	-1.96E-37	-1.39E-22	-1.55E-17	2.28E+00	0.00E+00	0.00E+00	4.02E-143	4.75E-154	1.98E-07
9.19E-06	305.379	3.60E+19	0.00E+00	2.26E+00	5.26E+05	-1.42E-01	2.86E+01	3.34E+05	1.19E+00	1.40E+05	1.53E-04	8.04E+01	9.04E+01	3.52E-02	1.12E+02	6.87E-08	3.80E-14	7.58E+00	4.45E+00	0.00E+00	3.44E+00	1.33E-01	1.17E+00	2.76E-02	3.63E-12	1.27E+01	2.05E-01	5.02E-02	1.95E-10	1.66E-08	8.73E-06	1.65E+00	4.12E-04	1.54E-06	1.34E-09	4.75E-13	3.44E-08	1.84E-02	1.92E-10	1.71E-12	-3.62E-37	-2.29E-22	-2.35E-17	2.26E+00	0.00E+00	0.00E+00	4.06E-143	4.72E-154	1.93E-07
9.29E-06	305.388	3.60E+19	0.00E+00	2.25E+00	5.26E+05	-1.42E-01	2.86E+01	3.34E+05	1.18E+00	1.40E+05	1.51E-04	8.13E+01	9.01E+01	3.51E-02	1.12E+02	6.87E-08	3.33E-14	7.59E+00	4.39E+00	0.00E+00	3.40E+00	1.33E-01	1.19E+00	2.72E-02	3.71E-12	1.27E+01	2.10E-01	5.04E-02	1.98E-10	1.67E-08	8.73E-06	1.62E+00	4.26E-04	1.53E-06	1.34E-09	4.70E-13	3.39E-08	1.84E-02	1.93E-10	1.71E-12	-6.20E-37	-3.58E-22	-3.45E-17	2.25E+00	0.00E+00	0.00E+00	3.98E-143	4.69E-154	1.89E-07
9.39E-06	305.397	3.60E+19	0.00E+00	2.23E+00	5.26E+05	-1.42E-01	2.87E+01	3.34E+05	1.18E+00	1.40E+05	1.50E-04	8.21E+01	8.98E+01	3.51E-02	1.12E+02	6.87E-08	2.92E-14	7.61E+00	4.33E+00	0.00E+00	3.37E+00	1.33E-01	1.21E+00	2.69E-02	3.79E-12	1.28E+01	2.15E-01	5.05E-02	2.00E-10	1.67E-08	8.74E-06	1.58E+00	4.41E-04	1.52E-06	1.34E-09	4.66E-13	3.33E-08	1.84E-02	1.93E-10	1.70E-12	-9.99E-37	-5.38E-22	-4.92E-17	2.23E+00	0.00E+00	0.00E+00	3.88E-143	4.65E-154	1.84E-07
9.49E-06	305.407	3.60E+19	0.00E+00	2.22E+00	5.26E+05	-1.42E-01	2.87E+01	3.34E+05	1.17E+00	1.40E+05	1.48E-04	8.30E+01	8.95E+01	3.50E-02	1.12E+02	6.88E-08	2.57E-14	7.63E+00	4.27E+00	0.00E+00	3.34E+00	1.33E-01	1.22E+00	2.66E-02	3.87E-12	1.29E+01	2.21E-01	5.06E-02	2.03E-10	1.67E-08	8.74E-06	1.55E+00	4.56E-04	1.51E-06	1.34E-09	4.62E-13	3.28E-08	1.84E-02	1.93E-10	1.70E-12	-1.53E-36	-7.82E-22	-6.82E-17	2.22E+00	0.00E+00	0.00E+00	3.88E-143	4.62E-154	1.80E-07
9.59E-06	305.416	3.60E+19	0.00E+00	2.20E+00	5.26E+05	-1.42E-01	2.87E+01	3.34E+05	1.17E+00	1.40E+05	1.47E-04	8.38E+01	8.92E+01	3.49E-02	1.12E+02	6.88E-08	2.27E-14	7.65E+00	4.21E+00	0.00E+00	3.31E+00	1.33E-01	1.24E+00	2.63E-02	3.95E-12	1.30E+01	2.26E-01	5.08E-02	2.05E-10	1.67E-08	8.75E-06	1.52E+00	4.71E-04	1.50E-06	1.34E-09	4.58E-13	3.23E-08	1.84E-02	1.94E-10	1.70E-12	-2.25E-36	-1.10E-21	-9.25E-17	2.20E+00	0.00E+00	0.00E+00	3.95E-143	4.59E-154	1.76E-07
9.69E-06	305.425	3.60E+19	0.00E+00	2.19E+00	5.26E+05	-1.42E-01	2.88E+01	3.34E+05	1.17E+00	1.40E+05	1.45E-04	8.47E+01	8.90E+01	3.49E-02	1.12E+02	6.88E-08	2.01E-14	7.67E+00	4.15E+00	0.00E+00	3.27E+00	1.33E-01	1.25E+00	2.60E-02	4.03E-12	1.30E+01	2.32E-01	5.09E-02	2.08E-10	1.67E-08	8.75E-06	1.49E+00	4.86E-04	1.50E-06	1.34E-09	4.54E-13	3.18E-08	1.84E-02	1.94E-10	1.69E-12	-3.20E-36	-1.52E-21	-1.23E-16	2.19E+00	0.00E+00	0.00E+00	4.06E-143	4.56E-154	1.72E-07
9.79E-06	305.434	3.60E+19	0.00E+00	2.18E+00	5.26E+05	-1.42E-01	2.88E+01	3.34E+05	1.16E+00	1.40E+05	1.44E-04	8.55E+01	8.87E+01	3.48E-02	1.12E+02	6.89E-08	1.79E-14	7.68E+00	4.09E+00	0.00E+00	3.24E+00	1.33E-01	1.27E+00	2.57E-02	4.11E-12	1.31E+01	2.37E-01	5.11E-02	2.10E-10	1.68E-08	8.76E-06	1.46E+00	5.02E-04	1.49E-06	1.33E-09	4.50E-13	3.13E-08	1.84E-02	1.94E-10	1.69E-12	-4.41E-36	-2.04E-21	-1.61E-16	2.18E+00	0.00E+00	0.00E+00	4.09E-143	4.53E-154	1.68E-07
9.89E-06	305.442	3.60E+19	0.00E+00	2.16E+00	5.26E+05	-1.42E-01	2.88E+01	3.34E+05	1.16E+00	1.40E+05	1.42E-04	8.64E+01	8.84E+01	3.47E-02	1.12E+02	6.89E-08	1.59E-14	7.70E+00	4.03E+00	0.00E+00	3.21E+00	1.33E-01	1.28E+00	2.55E-02	4.19E-12	1.32E+01	2.43E-01	5.12E-02	2.13E-10	1.68E-08	8.76E-06	1.43E+00	5.18E-04	1.48E-06	1.33E-09	4.47E-13	3.08E-08	1.84E-02	1.95E-10	1.69E-12	-5.93E-36	-2.69E-21	-2.06E-16	2.16E+00	0.00E+00	0.00E+00	4.02E-143	4.50E-154	1.65E-07
9.99E-06	305.451	3.60E+19	0.00E+00	2.15E+00	5.26E+05	-1.42E-01	2.89E+01	3.34E+05	1.15E+00	1.40E+05	1.41E-04	8.72E+01	8.82E+01	3.47E-02	1.12E+02	6.90E-08	1.42E-14	7.72E+00	3.97E+00	0.00E+00	3.18E+00	1.33E-01	1.30E+00	2.52E-02	4.27E-12	1.32E+01	2.48E-01	5.13E-02	2.16E-10	1.68E-08	8.77E-06	1.40E+00	5.34E-04	1.47E-06	1.33E-09	4.43E-13	3.04E-08	1.84E-02	1.95E-10	1.69E-12	-7.80E-36	-3.50E-21	-2.61E-16	2.15E+00	0.00E+00	0.00E+00	3.85E-143	4.47E-154	1.61E-07
1.01E-05	305.46	3.60E+19	0.00E+00	2.13E+00	5.26E+05	-1.42E-01	2.89E+01	3.34E+05	1.15E+00	1.40E+05	1.39E-04	8.80E+01	8.79E+01	3.46E-02	1.12E+02	6.90E-08	1.28E-14	7.73E+00	3.91E+00	0.00E+00	3.14E+00	1.33E-01	1.32E+00	2.49E-02	4.35E-12	1.33E+01	2.54E-01	5.15E-02	2.18E-10	1.68E-08	8.77E-06	1.37E+00	5.51E-04	1.46E-06	1.33E-09	4.40E-13	2.99E-08	1.84E-02	1.95E-10	1.68E-12	-1.01E-35	-4.47E-21	-3.27E-16	2.13E+00	0.00E+00	0.00E+00	3.80E-143	4.45E-154	1.57E-07
1.02E-05	305.469	3.60E+19	0.00E+00	2.12E+00	5.26E+05	-1.42E-01	2.90E+01	3.34E+05	1.14E+00	1.40E+05	1.38E-04	8.89E+01	8.76E+01	3.45E-02	1.12E+02	6.91E-08	1.15E-14	7.75E+00	3.86E+00	0.00E+00	3.11E+00	1.33E-01	1.33E+00	2.46E-02	4.43E-12	1.34E+01	2.60E-01	5.16E-02	2.21E-10	1.68E-08	8.77E-06	1.34E+00	5.68E-04	1.45E-06	1.33E-09	4.36E-13	2.95E-08	1.84E-02	1.96E-10	1.68E-12	-1.27E-35	-5.64E-21	-4.04E-16	2.12E+00	0.00E+00	0.00E+00	3.90E-143	4.42E-154	1.54E-07
1.03E-05	305.478	3.60E+19	0.00E+00	2.11E+00	5.26E+05	-1.42E-01	2.90E+01	3.34E+05	1.14E+00	1.40E+05	1.37E-04	8.97E+01	8.73E+01	3.45E-02	1.12E+02	6.91E-08	1.04E-14	7.77E+00	3.80E+00	0.00E+00	3.08E+00	1.33E-01	1.35E+00	2.44E-02	4.51E-12	1.34E+01	2.65E-01	5.17E-02	2.23E-10	1.68E-08	8.78E-06	1.32E+00	5.85E-04	1.45E-06	1.33E-09	4.33E-13	2.91E-08	1.84E-02	1.96E-10	1.68E-12	-1.59E-35	-7.03E-21	-4.94E-16	2.11E+00	0.00E+00	0.00E+00	4.16E-143	4.39E-154	1.51E-07
1.04E-05	305.486	3.60E+19	0.00E+00	2.09E+00	5.26E+05	-1.42E-01	2.90E+01	3.34E+05	1.13E+00	1.40E+05	1.35E-04	9.06E+01	8.71E+01	3.44E-02	1.12E+02	6.92E-08	9.38E-15	7.78E+00	3.75E+00	0.00E+00	3.05E+00	1.33E-01	1.36E+00	2.41E-02	4.60E-12	1.35E+01	2.71E-01	5.19E-02	2.26E-10	1.69E-08	8.78E-06	1.29E+00	6.02E-04	1.44E-06	1.33E-09	4.30E-13	2.86E-08	1.84E-02	1.96E-10	1.67E-12	-1.95E-35	-8.67E-21	-5.98E-16	2.09E+00	0.00E+00	0.00E+00	4.37E-143	4.36E-154	1.48E-07
1.05E-05	305.495	3.60E+19	0.00E+00	2.08E+00	5.26E+05	-1.42E-01	2.91E+01	3.34E+05	1.13E+00	1.40E+05	1.34E-04	9.14E+01	8.68E+01	3.44E-02	1.12E+02	6.93E-08	8.51E-15	7.80E+00	3.69E+00	0.00E+00	3.02E+00	1.34E-01	1.38E+00	2.39E-02	4.68E-12	1.35E+01	2.77E-01	5.20E-02	2.28E-10	1.69E-08	8.79E-06	1.26E+00	6.20E-04	1.43E-06	1.32E-09	4.27E-13	2.82E-08	1.84E-02	1.97E-10	1.67E-12	-2.37E-35	-1.06E-20	-7.17E-16	2.08E+00	0.00E+00	0.00E+00	4.25E-143	4.34E-154	1.44E-07
1.06E-05	305.504	3.60E+19	0.00E+00	2.07E+00	5.26E+05	-1.42E-01	2.91E+01	3.34E+05	1.13E+00	1.40E+05	1.33E-04	9.22E+01	8.65E+01	3.43E-02	1.12E+02	6.93E-08	7.75E-15	7.81E+00	3.64E+00	0.00E+00	2.99E+00	1.34E-01	1.39E+00	2.36E-02	4.76E-12	1.36E+01	2.83E-01	5.21E-02	2.31E-10	1.69E-08	8.79E-06	1.24E+00	6.38E-04	1.42E-06	1.32E-09	4.24E-13	2.78E-08	1.84E-02	1.97E-10	1.67E-12	-2.83E-35	-1.28E-20	-8.53E-16	2.07E+00	0.00E+00	0.00E+00	3.89E-143	4.31E-154	1.41E-07
1.07E-05	305.512	3.60E+19	0.00E+00	2.05E+00	5.26E+05	-1.42E-01	2.91E+01	3.34E+05	1.12E+00	1.40E+05	1.31E-04	9.30E+01	8.63E+01	3.42E-02	1.12E+02	6.94E-08	7.07E-15	7.83E+00	3.59E+00	0.00E+00	2.96E+00	1.34E-01	1.41E+00	2.34E-02	4.85E-12	1.37E+01	2.89E-01	5.22E-02	2.33E-10	1.69E-08	8.80E-06	1.21E+00	6.56E-04	1.41E-06	1.32E-09	4.21E-13	2.75E-08	1.84E-02	1.97E-10	1.66E-12	-3.35E-35	-1.53E-20	-1.01E-15	2.05E+00	0.00E+00	0.00E+00	3.45E-143	4.28E-154	1.38E-07
1.08E-05	305.521	3.60E+19	0.00E+00	2.04E+00	5.26E+05	-1.42E-01	2.92E+01	3.34E+05	1.12E+00	1.40E+05	1.30E-04	9.39E+01	8.60E+01	3.42E-02	1.12E+02	6.95E-08	6.48E-15	7.84E+00	3.53E+00	0.00E+00	2.93E+00	1.34E-01	1.42E+00	2.31E-02	4.93E-12	1.37E+01	2.95E-01	5.24E-02	2.36E-10	1.69E-08	8.80E-06	1.19E+00	6.75E-04	1.41E-06	1.32E-09	4.18E-13	2.71E-08	1.84E-02	1.98E-10	1.66E-12	-3.91E-35	-1.82E-20	-1.18E-15	2.04E+00	0.00E+00	0.00E+00	3.52E-143	4.26E-154	1.35E-07
1.09E-05	305.529	3.60E+19	0.00E+00	2.03E+00	5.26E+05	-1.42E-01	2.92E+01	3.34E+05	1.11E+00	1.40E+05	1.29E-04	9.47E+01	8.58E+01	3.41E-02	1.12E+02	6.95E-08	5.95E-15	7.86E+00	3.48E+00	0.00E+00	2.90E+00	1.34E-01	1.44E+00	2.29E-02	5.01E-12	1.38E+01	3.01E-01	5.25E-02	2.38E-10	1.69E-08	8.80E-06	1.17E+00	6.94E-04	1.40E-06	1.32E-09	4.16E-13	2.67E-08	1.84E-02	1.98E-10	1.66E-12	-4.51E-35	-2.15E-20	-1.37E-15	2.03E+00	0.00E+00	0.00E+00	3.98E-143	4.23E-154	1.33E-07
1.10E-05	305.538	3.60E+19	0.00E+00	2.02E+00	5.26E+05	-1.42E-01	2.93E+01	3.34E+05	1.11E+00	1.40E+05	1.27E-04	9.55E+01	8.55E+01	3.40E-02	1.12E+02	6.96E-08	5.47E-15	7.87E+00	3.43E+00	0.00E+00	2.87E+00	1.34E-01	1.45E+00	2.26E-02	5.10E-12	1.38E+01	3.07E-01	5.26E-02	2.41E-10	1.69E-08	8.81E-06	1.14E+00	7.13E-04	1.39E-06	1.32E-09	4.13E-13	2.64E-08	1.84E-02	1.98E-10	1.65E-12	-5.15E-35	-2.51E-20	-1.59E-15	2.02E+00	0.00E+00	0.00E+00	4.79E-143	4.20E-154	1.30E-07
1.11E-05	305.546	3.60E+19	0.00E+00	2.01E+00	5.26E+05	-1.42E-01	2.93E+01	3.34E+05	1.10E+00	1.40E+05	1.26E-04	9.63E+01	8.52E+01	3.40E-02	1.13E+02	6.97E-08	5.05E-15	7.89E+00	3.38E+00	0.00E+00	2.84E+00	1.34E-01	1.47E+00	2.24E-02	5.18E-12	1.39E+01	3.13E-01	5.27E-02	2.43E-10	1.70E-08	8.81E-06	1.12E+00	7.32E-04	1.38E-06	1.31E-09	4.11E-13	2.60E-08	1.84E-02	1.99E-10	1.65E-12	-5.81E-35	-2.92E-20	-1.83E-15	2.01E+00	0.00E+00	0.00E+00	5.08E-143	4.18E-154	1.27E-07
1.12E-05	305.555	3.60E+19	0.00E+00	1.99E+00	5.26E+05	-1.42E-01	2.93E+01	3.34E+05	1.10E+00	1.40E+05	1.25E-04	9.71E+01	8.50E+01	3.39E-02	1.13E+02	6.98E-08	4.67E-15	7.90E+00	3.33E+00	0.00E+00	2.81E+00	1.34E-01	1.48E+00	2.22E-02	5.27E-12	1.39E+01	3.19E-01	5.28E-02	2.45E-10	1.70E-08	8.81E-06	1.10E+00	7.52E-04	1.37E-06	1.31E-09	4.08E-13	2.57E-08	1.84E-02	1.99E-10	1.65E-12	-6.47E-35	-3.38E-20	-2.09E-15	1.99E+00	0.00E+00	0.00E+00	4.16E-143	4.15E-154	1.25E-07
1.13E-05	305.563	3.60E+19	0.00E+00	1.98E+00	5.26E+05	-1.42E-01	2.94E+01	3.34E+05	1.10E+00	1.40E+05	1.24E-04	9.79E+01	8.47E+01	3.39E-02	1.13E+02	6.98E-08	4.33E-15	7.92E+00	3.28E+00	0.00E+00	2.78E+00	1.34E-01	1.50E+00	2.20E-02	5.35E-12	1.40E+01	3.25E-01	5.30E-02	2.48E-10	1.70E-08	8.82E-06	1.08E+00	7.72E-04	1.37E-06	1.31E-09	4.06E-13	2.53E-08	1.84E-02	1.99E-10	1.64E-12	-7.11E-35	-3.88E-20	-2.37E-15	1.98E+00	0.00E+00	0.00E+00	1.68E-143	4.13E-154	1.22E-07
1.14E-05	305.571	3.60E+19	0.00E+00	1.97E+00	5.26E+05	-1.42E-01	2.94E+01	3.34E+05	1.09E+00	1.40E+05	1.23E-04	9.88E+01	8.45E+01	3.38E-02	1.13E+02	6.99E-08	4.02E-15	7.93E+00	3.24E+00	0.00E+00	2.75E+00	1.34E-01	1.51E+00	2.17E-02	5.44E-12	1.40E+01	3.32E-01	5.31E-02	2.50E-10	1.70E-08	8.82E-06	1.06E+00	7.92E-04	1.36E-06	1.31E-09	4.03E-13	2.50E-08	1.84E-02	2.00E-10	1.64E-12	-7.72E-35	-4.43E-20	-2.68E-15	1.97E+00	0.00E+00	0.00E+00	-1.62E-143	4.10E-154	1.20E-07
1.15E-05	305.58	3.60E+19	0.00E+00	1.96E+00	5.26E+05	-1.42E-01	2.94E+01	3.34E+05	1.09E+00	1.40E+05	1.21E-04	9.96E+01	8.42E+01	3.37E-02	1.13E+02	7.00E-08	3.75E-15	7.95E+00	3.19E+00	0.00E+00	2.72E+00	1.34E-01	1.53E+00	2.15E-02	5.52E-12	1.41E+01	3.38E-01	5.32E-02	2.53E-10	1.70E-08	8.83E-06	1.04E+00	8.13E-04	1.35E-06	1.31E-09	4.01E-13	2.47E-08	1.84E-02	2.00E-10	1.64E-12	-8.25E-35	-5.03E-20	-3.01E-15	1.96E+00	0.00E+00	0.00E+00	-4.09E-143	4.08E-154	1.17E-07
1.16E-05	305.588	3.60E+19	0.00E+00	1.95E+00	5.26E+05	-1.42E-01	2.95E+01	3.34E+05	1.08E+00	1.40E+05	1.20E-04	1.00E+02	8.39E+01	3.37E-02	1.13E+02	7.01E-08	3.49E-15	7.96E+00	3.14E+00	0.00E+00	2.70E+00	1.34E-01	1.54E+00	2.13E-02	5.61E-12	1.41E+01	3.44E-01	5.33E-02	2.55E-10	1.70E-08	8.83E-06	1.02E+00	8.33E-04	1.34E-06	1.31E-09	3.99E-13	2.44E-08	1.84E-02	2.00E-10	1.63E-12	-8.67E-35	-5.68E-20	-3.37E-15	1.95E+00	0.00E+00	0.00E+00	-2.64E-143	4.06E-154	1.15E-07
1.17E-05	305.596	3.60E+19	0.00E+00	1.94E+00	5.26E+05	-1.42E-01	2.95E+01	3.34E+05	1.08E+00	1.40E+05	1.19E-04	1.01E+02	8.37E+01	3.36E-02	1.13E+02	7.02E-08	3.26E-15	7.97E+00	3.10E+00	0.00E+00	2.67E+00	1.34E-01	1.55E+00	2.11E-02	5.69E-12	1.42E+01	3.51E-01	5.34E-02	2.58E-10	1.70E-08	8.83E-06	9.96E-01	8.55E-04	1.34E-06	1.30E-09	3.97E-13	2.41E-08	1.84E-02	2.00E-10	1.63E-12	-8.94E-35	-6.38E-20	-3.75E-15	1.94E+00	0.00E+00	0.00E+00	3.83E-143	4.03E-154	1.13E-07
1.18E-05	305.604	3.60E+19	0.00E+00	1.92E+00	5.26E+05	-1.42E-01	2.96E+01	3.34E+05	1.08E+00	1.40E+05	1.18E-04	1.02E+02	8.34E+01	3.36E-02	1.13E+02	7.02E-08	3.05E-15	7.99E+00	3.05E+00	0.00E+00	2.64E+00	1.34E-01	1.57E+00	2.09E-02	5.78E-12	1.42E+01	3.57E-01	5.35E-02	2.60E-10	1.70E-08	8.84E-06	9.77E-01	8.76E-04	1.33E-06	1.30E-09	3.95E-13	2.38E-08	1.84E-02	2.01E-10	1.63E-12	-8.99E-35	-7.13E-20	-4.15E-15	1.92E+00	0.00E+00	0.00E+00	1.04E-142	4.01E-154	1.10E-07
1.19E-05	305.612	3.60E+19	0.00E+00	1.91E+00	5.26E+05	-1.42E-01	2.96E+01	3.34E+05	1.07E+00	1.40E+05	1.17E-04	1.03E+02	8.32E+01	3.35E-02	1.13E+02	7.03E-08	2.86E-15	8.00E+00	3.00E+00	0.00E+00	2.61E+00	1.34E-01	1.58E+00	2.07E-02	5.86E-12	1.43E+01	3.64E-01	5.36E-02	2.62E-10	1.70E-08	8.84E-06	9.58E-01	8.98E-04	1.32E-06	1.30E-09	3.93E-13	2.35E-08	1.84E-02	2.01E-10	1.62E-12	-8.77E-35	-7.92E-20	-4.57E-15	1.91E+00	0.00E+00	0.00E+00	1.26E-142	3.99E-154	1.08E-07
1.20E-05	305.62	3.60E+19	0.00E+00	1.90E+00	5.26E+05	-1.42E-01	2.96E+01	3.34E+05	1.07E+00	1.40E+05	1.16E-04	1.04E+02	8.29E+01	3.34E-02	1.13E+02	7.04E-08	2.69E-15	8.01E+00	2.96E+00	0.00E+00	2.59E+00	1.34E-01	1.60E+00	2.05E-02	5.95E-12	1.43E+01	3.70E-01	5.37E-02	2.65E-10	1.70E-08	8.84E-06	9.40E-01	9.20E-04	1.31E-06	1.30E-09	3.90E-13	2.32E-08	1.84E-02	2.01E-10	1.62E-12	-8.20E-35	-8.75E-20	-5.02E-15	1.90E+00	0.00E+00	0.00E+00	2.24E-143	3.96E-154	1.06E-07
1.21E-05	305.629	3.60E+19	0.00E+00	1.89E+00	5.26E+05	-1.42E-01	2.97E+01	3.34E+05	1.07E+00	1.40E+05	1.14E-04	1.04E+02	8.27E+01	3.34E-02	1.13E+02	7.05E-08	2.52E-15	8.03E+00	2.92E+00	0.00E+00	2.56E+00	1.34E-01	1.61E+00	2.03E-02	6.04E-12	1.44E+01	3.77E-01	5.38E-02	2.67E-10	1.71E-08	8.85E-06	9.22E-01	9.42E-04	1.31E-06	1.30E-09	3.88E-13	2.29E-08	1.84E-02	2.02E-10	1.62E-12	-7.22E-35	-9.62E-20	-5.48E-15	1.89E+00	0.00E+00	0.00E+00	-1.94E-142	3.94E-154	1.04E-07
1.22E-05	305.637	3.60E+19	0.00E+00	1.88E+00	5.26E+05	-1.42E-01	2.97E+01	3.34E+05	1.06E+00	1.40E+05	1.13E-04	1.05E+02	8.24E+01	3.33E-02	1.13E+02	7.06E-08	2.37E-15	8.04E+00	2.87E+00	0.00E+00	2.53E+00	1.34E-01	1.62E+00	2.01E-02	6.12E-12	1.44E+01	3.83E-01	5.39E-02	2.69E-10	1.71E-08	8.85E-06	9.05E-01	9.64E-04	1.30E-06	1.29E-09	3.87E-13	2.26E-08	1.84E-02	2.02E-10	1.61E-12	-5.72E-35	-1.05E-19	-5.95E-15	1.88E+00	0.00E+00	0.00E+00	-5.00E-142	3.92E-154	1.02E-07
1.23E-05	305.645	3.60E+19	0.00E+00	1.87E+00	5.26E+05	-1.42E-01	2.97E+01	3.34E+05	1.06E+00	1.40E+05	1.12E-04	1.06E+02	8.22E+01	3.33E-02	1.13E+02	7.07E-08	2.24E-15	8.05E+00	2.83E+00	0.00E+00	2.51E+00	1.34E-01	1.64E+00	1.99E-02	6.21E-12	1.44E+01	3.90E-01	5.40E-02	2.72E-10	1.71E-08	8.85E-06	8.88E-01	9.87E-04	1.29E-06	1.29E-09	3.86E-13	2.24E-08	1.84E-02	2.02E-10	1.61E-12	-3.62E-35	-1.14E-19	-6.42E-15	1.87E+00	0.00E+00	0.00E+00	-7.63E-142	3.90E-154	1.00E-07
1.24E-05	305.653	3.60E+19	0.00E+00	1.86E+00	5.26E+05	-1.42E-01	2.98E+01	3.34E+05	1.05E+00	1.40E+05	1.11E-04	1.07E+02	8.19E+01	3.32E-02	1.13E+02	7.07E-08	2.11E-15	8.07E+00	2.79E+00	0.00E+00	2.48E+00	1.34E-01	1.65E+00	1.97E-02	6.29E-12	1.45E+01	3.96E-01	5.41E-02	2.74E-10	1.71E-08	8.86E-06	8.71E-01	1.01E-03	1.28E-06	1.29E-09	3.84E-13	2.21E-08	1.84E-02	2.02E-10	1.61E-12	-1.36E-35	-1.24E-19	-6.90E-15	1.86E+00	0.00E+00	0.00E+00	-8.08E-142	3.88E-154	9.83E-08
1.25E-05	305.66	3.60E+19	0.00E+00	1.85E+00	5.26E+05	-1.42E-01	2.98E+01	3.34E+05	1.05E+00	1.40E+05	1.10E-04	1.08E+02	8.17E+01	3.32E-02	1.13E+02	7.08E-08	1.99E-15	8.08E+00	2.75E+00	0.00E+00	2.46E+00	1.34E-01	1.66E+00	1.95E-02	6.38E-12	1.45E+01	4.03E-01	5.42E-02	2.76E-10	1.71E-08	8.86E-06	8.54E-01	1.03E-03	1.28E-06	1.29E-09	3.81E-13	2.18E-08	1.84E-02	2.03E-10	1.60E-12	1.86E-36	-1.33E-19	-7.38E-15	1.85E+00	0.00E+00	0.00E+00	-4.13E-142	3.85E-154	9.65E-08
1.26E-05	305.668	3.60E+19	0.00E+00	1.84E+00	5.26E+05	-1.42E-01	2.99E+01	3.34E+05	1.05E+00	1.40E+05	1.09E-04	1.08E+02	8.14E+01	3.31E-02	1.13E+02	7.09E-08	1.88E-15	8.09E+00	2.71E+00	0.00E+00	2.43E+00	1.34E-01	1.68E+00	1.93E-02	6.47E-12	1.46E+01	4.10E-01	5.43E-02	2.79E-10	1.71E-08	8.86E-06	8.38E-01	1.06E-03	1.27E-06	1.29E-09	3.78E-13	2.16E-08	1.84E-02	2.03E-10	1.60E-12	-4.20E-36	-1.42E-19	-7.84E-15	1.84E+00	0.00E+00	0.00E+00	1.77E-142	3.83E-154	9.47E-08
1.27E-05	305.676	3.60E+19	0.00E+00	1.83E+00	5.26E+05	-1.42E-01	2.99E+01	3.34E+05	1.04E+00	1.40E+05	1.08E-04	1.09E+02	8.12E+01	3.30E-02	1.13E+02	7.10E-08	1.78E-15	8.10E+00	2.67E+00	0.00E+00	2.40E+00	1.34E-01	1.69E+00	1.91E-02	6.55E-12	1.46E+01	4.16E-01	5.44E-02	2.81E-10	1.71E-08	8.87E-06	8.23E-01	1.08E-03	1.26E-06	1.29E-09	3.76E-13	2.13E-08	1.84E-02	2.04E-10	1.60E-12	-5.40E-35	-1.51E-19	-8.28E-15	1.83E+00	0.00E+00	0.00E+00	6.10E-142	3.81E-154	9.29E-08
1.28E-05	305.684	3.60E+19	0.00E+00	1.82E+00	5.26E+05	-1.42E-01	2.99E+01	3.34E+05	1.04E+00	1.40E+05	1.07E-04	1.10E+02	8.10E+01	3.30E-02	1.13E+02	7.11E-08	1.68E-15	8.11E+00	2.63E+00	0.00E+00	2.38E+00	1.34E-01	1.70E+00	1.90E-02	6.64E-12	1.46E+01	4.23E-01	5.45E-02	2.83E-10	1.71E-08	8.87E-06	8.07E-01	1.11E-03	1.26E-06	1.28E-09	3.77E-13	2.11E-08	1.84E-02	2.03E-10	1.59E-12	-1.78E-34	-1.59E-19	-8.69E-15	1.82E+00	0.00E+00	0.00E+00	2.80E-142	3.79E-154	9.12E-08
1.29E-05	305.692	3.60E+19	0.00E+00	1.81E+00	5.26E+05	-1.42E-01	3.00E+01	3.34E+05	1.04E+00	1.40E+05	1.06E-04	1.11E+02	8.07E+01	3.29E-02	1.13E+02	7.12E-08	1.59E-15	8.13E+00	2.59E+00	0.00E+00	2.36E+00	1.34E-01	1.72E+00	1.88E-02	6.73E-12	1.47E+01	4.30E-01	5.46E-02	2.86E-10	1.71E-08	8.87E-06	7.92E-01	1.13E-03	1.25E-06	1.28E-09	3.75E-13	2.09E-08	1.84E-02	2.04E-10	1.59E-12	-4.17E-34	-1.66E-19	-9.05E-15	1.81E+00	0.00E+00	0.00E+00	-5.32E-142	3.77E-154	8.95E-08
1.30E-05	305.7	3.60E+19	0.00E+00	1.80E+00	5.26E+05	-1.42E-01	3.00E+01	3.34E+05	1.03E+00	1.40E+05	1.05E-04	1.11E+02	8.05E+01	3.29E-02	1.13E+02	7.13E-08	1.51E-15	8.14E+00	2.55E+00	0.00E+00	2.33E+00	1.34E-01	1.73E+00	1.86E-02	6.82E-12	1.47E+01	4.37E-01	5.47E-02	2.88E-10	1.71E-08	8.88E-06	7.78E-01	1.15E-03	1.24E-06	1.28E-09	3.72E-13	2.06E-08	1.84E-02	2.04E-10	1.58E-12	-8.21E-34	-1.72E-19	-9.35E-15	1.80E+00	0.00E+00	0.00E+00	-8.76E-142	3.75E-154	8.79E-08
1.31E-05	305.707	3.60E+19	0.00E+00	1.79E+00	5.26E+05	-1.42E-01	3.00E+01	3.34E+05	1.03E+00	1.40E+05	1.04E-04	1.12E+02	8.02E+01	3.28E-02	1.13E+02	7.14E-08	1.43E-15	8.15E+00	2.51E+00	0.00E+00	2.31E+00	1.34E-01	1.74E+00	1.84E-02	6.90E-12	1.47E+01	4.44E-01	5.48E-02	2.90E-10	1.71E-08	8.88E-06	7.63E-01	1.18E-03	1.23E-06	1.28E-09	3.72E-13	2.04E-08	1.84E-02	2.04E-10	1.58E-12	-3.51E-46	-3.74E-29	-1.61E-22	1.79E+00	0.00E+00	0.00E+00	2.61E-144	-5.48E-151	8.62E-08
1.32E-05	305.715	3.60E+19	0.00E+00	1.78E+00	5.26E+05	-1.42E-01	3.01E+01	3.34E+05	1.03E+00	1.40E+05	1.03E-04	1.13E+02	8.00E+01	3.28E-02	1.13E+02	7.14E-08	1.36E-15	8.16E+00	2.47E+00	0.00E+00	2.28E+00	1.34E-01	1.76E+00	1.83E-02	6.99E-12	1.48E+01	4.50E-01	5.49E-02	2.92E-10	1.71E-08	8.88E-06	7.49E-01	1.20E-03	1.23E-06	1.28E-09	3.70E-13	2.02E-08	1.84E-02	2.05E-10	1.58E-12	-5.68E-46	-1.41E-28	-6.39E-22	1.78E+00	0.00E+00	0.00E+00	3.05E-144	-2.48E-150	8.47E-08
1.33E-05	305.723	3.60E+19	0.00E+00	1.77E+00	5.26E+05	-1.42E-01	3.01E+01	3.34E+05	1.02E+00	1.40E+05	1.02E-04	1.14E+02	7.98E+01	3.27E-02	1.13E+02	7.15E-08	1.29E-15	8.17E+00	2.44E+00	0.00E+00	2.26E+00	1.34E-01	1.77E+00	1.81E-02	7.08E-12	1.48E+01	4.57E-01	5.50E-02	2.95E-10	1.71E-08	8.88E-06	7.36E-01	1.23E-03	1.22E-06	1.27E-09	3.69E-13	2.00E-08	1.84E-02	2.05E-10	1.57E-12	1.47E-46	-2.89E-28	-1.39E-21	1.77E+00	0.00E+00	0.00E+00	3.13E-144	-5.55E-150	8.32E-08
1.34E-05	305.73	3.60E+19	0.00E+00	1.76E+00	5.26E+05	-1.42E-01	3.01E+01	3.34E+05	1.02E+00	1.40E+05	1.01E-04	1.14E+02	7.95E+01	3.27E-02	1.13E+02	7.16E-08	1.22E-15	8.18E+00	2.40E+00	0.00E+00	2.24E+00	1.34E-01	1.78E+00	1.79E-02	7.16E-12	1.49E+01	4.64E-01	5.51E-02	2.97E-10	1.72E-08	8.89E-06	7.22E-01	1.26E-03	1.21E-06	1.27E-09	3.67E-13	1.97E-08	1.84E-02	2.05E-10	1.57E-12	-2.34E-45	-4.52E-28	-2.37E-21	1.76E+00	0.00E+00	0.00E+00	3.15E-144	-9.48E-150	8.17E-08
1.35E-05	305.738	3.60E+19	0.00E+00	1.75E+00	5.26E+05	-1.42E-01	3.02E+01	3.34E+05	1.01E+00	1.40E+05	9.99E-05	1.15E+02	7.93E+01	3.26E-02	1.13E+02	7.17E-08	1.16E-15	8.19E+00	2.36E+00	0.00E+00	2.21E+00	1.34E-01	1.79E+00	1.78E-02	7.25E-12	1.49E+01	4.71E-01	5.52E-02	2.99E-10	1.72E-08	8.89E-06	7.09E-01	1.28E-03	1.21E-06	1.27E-09	3.66E-13	1.95E-08	1.84E-02	2.05E-10	1.57E-12	-1.44E-44	-6.01E-28	-3.52E-21	1.75E+00	0.00E+00	0.00E+00	3.16E-144	-1.39E-149	8.02E-08
1.36E-05	305.746	3.60E+19	0.00E+00	1.74E+00	5.26E+05	-1.42E-01	3.02E+01	3.34E+05	1.01E+00	1.40E+05	9.90E-05	1.16E+02	7.91E+01	3.26E-02	1.13E+02	7.18E-08	1.10E-15	8.20E+00	2.33E+00	0.00E+00	2.19E+00	1.34E-01	1.81E+00	1.76E-02	7.34E-12	1.49E+01	4.78E-01	5.53E-02	3.01E-10	1.72E-08	8.89E-06	6.96E-01	1.31E-03	1.20E-06	1.27E-09	3.65E-13	1.93E-08	1.84E-02	2.06E-10	1.56E-12	-4.24E-44	-7.01E-28	-4.77E-21	1.74E+00	0.00E+00	0.00E+00	3.16E-144	-1.85E-149	7.88E-08
1.37E-05	305.753	3.60E+19	0.00E+00	1.73E+00	5.26E+05	-1.42E-01	3.02E+01	3.34E+05	1.01E+00	1.40E+05	9.80E-05	1.17E+02	7.88E+01	3.25E-02	1.13E+02	7.19E-08	1.05E-15	8.21E+00	2.29E+00	0.00E+00	2.17E+00	1.34E-01	1.82E+00	1.74E-02	7.42E-12	1.49E+01	4.85E-01	5.53E-02	3.04E-10	1.72E-08	8.90E-06	6.83E-01	1.33E-03	1.19E-06	1.26E-09	3.63E-13	1.91E-08	1.84E-02	2.06E-10	1.56E-12	-9.23E-44	-7.19E-28	-6.06E-21	1.73E+00	0.00E+00	0.00E+00	3.16E-144	-2.28E-149	7.74E-08
1.38E-05	305.761	3.60E+19	0.00E+00	1.72E+00	5.26E+05	-1.42E-01	3.03E+01	3.34E+05	1.00E+00	1.40E+05	9.71E-05	1.17E+02	7.86E+01	3.24E-02	1.13E+02	7.19E-08	9.96E-16	8.22E+00	2.26E+00	0.00E+00	2.14E+00	1.34E-01	1.83E+00	1.73E-02	7.51E-12	1.50E+01	4.92E-01	5.54E-02	3.06E-10	1.72E-08	8.90E-06	6.71E-01	1.36E-03	1.19E-06	1.26E-09	3.62E-13	1.89E-08	1.84E-02	2.06E-10	1.56E-12	-1.70E-43	-6.21E-28	-7.32E-21	1.72E+00	0.00E+00	0.00E+00	3.16E-144	-2.64E-149	7.60E-08
1.39E-05	305.768	3.60E+19	0.00E+00	1.72E+00	5.26E+05	-1.42E-01	3.03E+01	3.34E+05	1.00E+00	1.40E+05	9.62E-05	1.18E+02	7.84E+01	3.24E-02	1.13E+02	7.20E-08	9.47E-16	8.23E+00	2.22E+00	0.00E+00	2.12E+00	1.34E-01	1.84E+00	1.71E-02	7.60E-12	1.50E+01	4.99E-01	5.55E-02	3.08E-10	1.72E-08	8.90E-06	6.59E-01	1.39E-03	1.18E-06	1.26E-09	3.61E-13	1.87E-08	1.84E-02	2.06E-10	1.55E-12	-2.80E-43	-3.72E-28	-8.49E-21	1.72E+00	0.00E+00	0.00E+00	3.16E-144	-2.90E-149	7.47E-08
1.40E-05	305.775	3.60E+19	0.00E+00	1.71E+00	5.26E+05	-1.42E-01	3.03E+01	3.34E+05	9.98E-01	1.40E+05	9.53E-05	1.19E+02	7.81E+01	3.23E-02	1.13E+02	7.21E-08	9.01E-16	8.24E+00	2.19E+00	0.00E+00	2.10E+00	1.34E-01	1.86E+00	1.70E-02	7.69E-12	1.50E+01	5.06E-01	5.56E-02	3.10E-10	1.72E-08	8.91E-06	6.47E-01	1.42E-03	1.17E-06	1.26E-09	3.59E-13	1.85E-08	1.84E-02	2.06E-10	1.55E-12	-4.26E-43	3.46E-29	-9.50E-21	1.71E+00	0.00E+00	0.00E+00	3.16E-144	-3.02E-149	7.34E-08
1.41E-05	305.783	3.60E+19	0.00E+00	1.70E+00	5.26E+05	-1.42E-01	3.04E+01	3.34E+05	9.95E-01	1.40E+05	9.44E-05	1.20E+02	7.79E+01	3.23E-02	1.13E+02	7.22E-08	8.57E-16	8.25E+00	2.16E+00	0.00E+00	2.08E+00	1.34E-01	1.87E+00	1.68E-02	7.77E-12	1.51E+01	5.14E-01	5.57E-02	3.13E-10	1.72E-08	8.91E-06	6.36E-01	1.44E-03	1.17E-06	1.26E-09	3.58E-13	1.83E-08	1.84E-02	2.07E-10	1.55E-12	-6.11E-43	-1.47E-28	-1.03E-20	1.70E+00	0.00E+00	0.00E+00	3.16E-144	-2.95E-149	7.21E-08
1.42E-05	305.79	3.60E+19	0.00E+00	1.69E+00	5.26E+05	-1.42E-01	3.04E+01	3.34E+05	9.91E-01	1.40E+05	9.35E-05	1.20E+02	7.77E+01	3.22E-02	1.13E+02	7.23E-08	8.16E-16	8.26E+00	2.12E+00	0.00E+00	2.06E+00	1.34E-01	1.88E+00	1.67E-02	7.86E-12	1.51E+01	5.21E-01	5.58E-02	3.15E-10	1.72E-08	8.91E-06	6.24E-01	1.47E-03	1.16E-06	1.25E-09	3.57E-13	1.81E-08	1.84E-02	2.07E-10	1.54E-12	-8.36E-43	-2.38E-27	-1.07E-20	1.69E+00	0.00E+00	0.00E+00	3.16E-144	-2.66E-149	7.09E-08
1.43E-05	305.798	3.60E+19	0.00E+00	1.68E+00	5.26E+05	-1.42E-01	3.05E+01	3.34E+05	9.88E-01	1.40E+05	9.26E-05	1.21E+02	7.75E+01	3.22E-02	1.13E+02	7.24E-08	7.77E-16	8.27E+00	2.09E+00	0.00E+00	2.04E+00	1.34E-01	1.89E+00	1.65E-02	7.95E-12	1.51E+01	5.28E-01	5.58E-02	3.17E-10	1.72E-08	8.91E-06	6.13E-01	1.50E-03	1.15E-06	1.25E-09	3.56E-13	1.79E-08	1.84E-02	2.07E-10	1.54E-12	-1.10E-42	-8.88E-27	-1.08E-20	1.68E+00	0.00E+00	0.00E+00	3.16E-144	-2.10E-149	6.97E-08
1.44E-05	305.805	3.60E+19	0.00E+00	1.67E+00	5.26E+05	-1.42E-01	3.05E+01	3.34E+05	9.85E-01	1.40E+05	9.18E-05	1.22E+02	7.72E+01	3.21E-02	1.13E+02	7.24E-08	7.40E-16	8.28E+00	2.06E+00	0.00E+00	2.01E+00	1.34E-01	1.90E+00	1.64E-02	8.03E-12	1.52E+01	5.35E-01	5.59E-02	3.19E-10	1.72E-08	8.92E-06	6.02E-01	1.53E-03	1.15E-06	1.25E-09	3.55E-13	1.78E-08	1.84E-02	2.07E-10	1.54E-12	-1.39E-42	-2.26E-26	-1.04E-20	1.67E+00	0.00E+00	0.00E+00	3.16E-144	-1.24E-149	6.85E-08
1.45E-05	305.812	3.60E+19	0.00E+00	1.66E+00	5.26E+05	-1.42E-01	3.05E+01	3.34E+05	9.82E-01	1.40E+05	9.09E-05	1.23E+02	7.70E+01	3.21E-02	1.13E+02	7.25E-08	7.05E-16	8.29E+00	2.03E+00	0.00E+00	1.99E+00	1.34E-01	1.92E+00	1.62E-02	8.12E-12	1.52E+01	5.42E-01	5.60E-02	3.21E-10	1.72E-08	8.92E-06	5.92E-01	1.56E-03	1.14E-06	1.25E-09	3.53E-13	1.76E-08	1.84E-02	2.08E-10	1.53E-12	-1.71E-42	-4.71E-26	-9.52E-21	1.66E+00	0.00E+00	0.00E+00	3.16E-144	-3.56E-150	6.73E-08
1.46E-05	305.82	3.60E+19	0.00E+00	1.66E+00	5.26E+05	-1.42E-01	3.06E+01	3.34E+05	9.78E-01	1.40E+05	9.01E-05	1.23E+02	7.68E+01	3.20E-02	1.13E+02	7.26E-08	6.72E-16	8.30E+00	2.00E+00	0.00E+00	1.97E+00	1.34E-01	1.93E+00	1.61E-02	8.21E-12	1.52E+01	5.49E-01	5.61E-02	3.23E-10	1.72E-08	8.92E-06	5.81E-01	1.58E-03	1.14E-06	1.25E-09	3.52E-13	1.74E-08	1.84E-02	2.08E-10	1.53E-12	-2.05E-42	-8.69E-26	-7.99E-21	1.66E+00	0.00E+00	0.00E+00	3.16E-144	1.34E-151	6.62E-08
1.47E-05	305.827	3.60E+19	0.00E+00	1.65E+00	5.26E+05	-1.42E-01	3.06E+01	3.34E+05	9.75E-01	1.40E+05	8.92E-05	1.24E+02	7.66E+01	3.20E-02	1.13E+02	7.27E-08	6.41E-16	8.31E+00	1.97E+00	0.00E+00	1.95E+00	1.34E-01	1.94E+00	1.59E-02	8.30E-12	1.52E+01	5.57E-01	5.61E-02	3.26E-10	1.72E-08	8.93E-06	5.71E-01	1.61E-03	1.13E-06	1.24E-09	3.51E-13	1.72E-08	1.84E-02	2.08E-10	1.53E-12	-2.37E-42	-1.47E-25	-5.75E-21	1.65E+00	0.00E+00	0.00E+00	3.16E-144	-7.56E-150	6.51E-08
1.48E-05	305.834	3.60E+19	0.00E+00	1.64E+00	5.26E+05	-1.42E-01	3.06E+01	3.34E+05	9.72E-01	1.40E+05	8.84E-05	1.25E+02	7.63E+01	3.19E-02	1.13E+02	7.28E-08	6.11E-16	8.32E+00	1.94E+00	0.00E+00	1.93E+00	1.34E-01	1.95E+00	1.58E-02	8.38E-12	1.53E+01	5.64E-01	5.62E-02	3.28E-10	1.72E-08	8.93E-06	5.61E-01	1.64E-03	1.12E-06	1.24E-09	3.50E-13	1.71E-08	1.84E-02	2.08E-10	1.52E-12	-2.63E-42	-2.33E-25	-2.86E-21	1.64E+00	0.00E+00	0.00E+00	3.16E-144	-3.50E-149	6.40E-08
1.49E-05	305.841	3.60E+19	0.00E+00	1.63E+00	5.26E+05	-1.42E-01	3.07E+01	3.34E+05	9.69E-01	1.40E+05	8.76E-05	1.26E+02	7.61E+01	3.19E-02	1.13E+02	7.29E-08	5.82E-16	8.33E+00	1.91E+00	0.00E+00	1.91E+00	1.34E-01	1.96E+00	1.56E-02	8.47E-12	1.53E+01	5.71E-01	5.63E-02	3.30E-10	1.72E-08	8.93E-06	5.51E-01	1.67E-03	1.12E-06	1.24E-09	3.49E-13	1.69E-08	1.84E-02	2.09E-10	1.52E-12	-2.75E-42	-3.52E-25	3.64E-22	1.63E+00	0.00E+00	0.00E+00	3.16E-144	-9.22E-149	6.29E-08
1.50E-05	305.848	3.60E+19	0.00E+00	1.62E+00	5.26E+05	-1.42E-01	3.07E+01	3.34E+05	9.66E-01	1.40E+05	8.68E-05	1.26E+02	7.59E+01	3.18E-02	1.13E+02	7.29E-08	5.55E-16	8.34E+00	1.88E+00	0.00E+00	1.89E+00	1.34E-01	1.97E+00	1.55E-02	8.56E-12	1.53E+01	5.79E-01	5.64E-02	3.32E-10	1.72E-08	8.93E-06	5.42E-01	1.70E-03	1.11E-06	1.24E-09	3.48E-13	1.67E-08	1.84E-02	2.09E-10	1.52E-12	-2.17E-42	-5.11E-25	1.06E-21	1.62E+00	0.00E+00	0.00E+00	3.16E-144	-1.91E-148	6.19E-08
1.51E-05	305.856	3.60E+19	0.00E+00	1.62E+00	5.26E+05	-1.42E-01	3.07E+01	3.34E+05	9.63E-01	1.40E+05	8.60E-05	1.27E+02	7.57E+01	3.18E-02	1.13E+02	7.30E-08	5.30E-16	8.35E+00	1.85E+00	0.00E+00	1.87E+00	1.34E-01	1.98E+00	1.54E-02	8.64E-12	1.53E+01	5.86E-01	5.64E-02	3.34E-10	1.72E-08	8.94E-06	5.32E-01	1.73E-03	1.10E-06	1.24E-09	3.47E-13	1.66E-08	1.84E-02	2.09E-10	1.51E-12	-9.19E-43	-7.19E-25	-3.78E-21	1.62E+00	0.00E+00	0.00E+00	3.16E-144	-3.45E-148	6.09E-08
1.52E-05	305.863	3.60E+19	0.00E+00	1.61E+00	5.26E+05	-1.42E-01	3.08E+01	3.34E+05	9.60E-01	1.40E+05	8.52E-05	1.28E+02	7.55E+01	3.17E-02	1.13E+02	7.31E-08	5.05E-16	8.36E+00	1.82E+00	0.00E+00	1.85E+00	1.34E-01	1.99E+00	1.52E-02	8.73E-12	1.53E+01	5.93E-01	5.65E-02	3.36E-10	1.72E-08	8.94E-06	5.23E-01	1.76E-03	1.10E-06	1.23E-09	3.46E-13	1.64E-08	1.84E-02	2.09E-10	1.51E-12	1.88E-44	-9.84E-25	-1.85E-20	1.61E+00	0.00E+00	0.00E+00	3.16E-144	-5.70E-148	5.99E-08
1.53E-05	305.87	3.60E+19	0.00E+00	1.60E+00	5.26E+05	-1.42E-01	3.08E+01	3.34E+05	9.57E-01	1.40E+05	8.44E-05	1.29E+02	7.53E+01	3.17E-02	1.13E+02	7.32E-08	4.82E-16	8.36E+00	1.79E+00	0.00E+00	1.84E+00	1.34E-01	2.01E+00	1.51E-02	8.82E-12	1.54E+01	6.01E-01	5.66E-02	3.38E-10	1.72E-08	8.94E-06	5.14E-01	1.79E-03	1.09E-06	1.23E-09	3.45E-13	1.62E-08	1.84E-02	2.10E-10	1.51E-12	-1.94E-43	-1.32E-24	-4.84E-20	1.60E+00	0.00E+00	0.00E+00	3.16E-144	-8.83E-148	5.89E-08
1.54E-05	305.877	3.60E+19	0.00E+00	1.59E+00	5.26E+05	-1.42E-01	3.08E+01	3.34E+05	9.54E-01	1.40E+05	8.37E-05	1.29E+02	7.50E+01	3.16E-02	1.13E+02	7.32E-08	4.60E-16	8.37E+00	1.76E+00	0.00E+00	1.82E+00	1.34E-01	2.02E+00	1.50E-02	8.90E-12	1.54E+01	6.08E-01	5.67E-02	3.40E-10	1.72E-08	8.94E-06	5.05E-01	1.82E-03	1.09E-06	1.23E-09	3.44E-13	1.61E-08	1.84E-02	2.10E-10	1.50E-12	-2.90E-42	-1.72E-24	-9.99E-20	1.59E+00	0.00E+00	0.00E+00	3.16E-144	-1.30E-147	5.80E-08
1.55E-05	305.884	3.60E+19	0.00E+00	1.59E+00	5.26E+05	-1.42E-01	3.08E+01	3.34E+05	9.51E-01	1.40E+05	8.29E-05	1.30E+02	7.48E+01	3.16E-02	1.13E+02	7.33E-08	4.39E-16	8.38E+00	1.74E+00	0.00E+00	1.80E+00	1.34E-01	2.03E+00	1.48E-02	8.99E-12	1.54E+01	6.16E-01	5.67E-02	3.42E-10	1.72E-08	8.95E-06	4.96E-01	1.86E-03	1.08E-06	1.23E-09	3.43E-13	1.59E-08	1.84E-02	2.10E-10	1.50E-12	-9.78E-42	-2.22E-24	-1.81E-19	1.59E+00	0.00E+00	0.00E+00	3.16E-144	-1.85E-147	5.70E-08
1.56E-05	305.891	3.60E+19	0.00E+00	1.58E+00	5.26E+05	-1.42E-01	3.09E+01	3.34E+05	9.48E-01	1.40E+05	8.22E-05	1.31E+02	7.46E+01	3.15E-02	1.13E+02	7.34E-08	4.20E-16	8.39E+00	1.71E+00	0.00E+00	1.78E+00	1.34E-01	2.04E+00	1.47E-02	9.07E-12	1.54E+01	6.23E-01	5.68E-02	3.45E-10	1.72E-08	8.95E-06	4.88E-01	1.89E-03	1.07E-06	1.22E-09	3.42E-13	1.58E-08	1.84E-02	2.10E-10	1.50E-12	-2.27E-41	-2.82E-24	-2.99E-19	1.58E+00	0.00E+00	0.00E+00	3.16E-144	-2.54E-147	5.61E-08
1.57E-05	305.898	3.60E+19	0.00E+00	1.57E+00	5.26E+05	-1.42E-01	3.09E+01	3.34E+05	9.45E-01	1.40E+05	8.14E-05	1.31E+02	7.44E+01	3.15E-02	1.13E+02	7.35E-08	4.01E-16	8.40E+00	1.68E+00	0.00E+00	1.76E+00	1.34E-01	2.05E+00	1.46E-02	9.16E-12	1.55E+01	6.30E-01	5.69E-02	3.47E-10	1.72E-08	8.95E-06	4.80E-01	1.92E-03	1.07E-06	1.22E-09	3.41E-13	1.56E-08	1.84E-02	2.10E-10	1.49E-12	-4.37E-41	-3.53E-24	-4.64E-19	1.57E+00	0.00E+00	0.00E+00	3.16E-144	-3.41E-147	5.52E-08
1.58E-05	305.905	3.60E+19	0.00E+00	1.56E+00	5.26E+05	-1.42E-01	3.09E+01	3.34E+05	9.42E-01	1.40E+05	8.07E-05	1.32E+02	7.42E+01	3.14E-02	1.13E+02	7.35E-08	3.83E-16	8.40E+00	1.66E+00	0.00E+00	1.74E+00	1.34E-01	2.06E+00	1.44E-02	9.25E-12	1.55E+01	6.38E-01	5.69E-02	3.49E-10	1.72E-08	8.95E-06	4.71E-01	1.95E-03	1.06E-06	1.22E-09	3.41E-13	1.55E-08	1.84E-02	2.11E-10	1.49E-12	-7.52E-41	-4.36E-24	-6.87E-19	1.56E+00	0.00E+00	0.00E+00	3.16E-144	-4.47E-147	5.43E-08
1.59E-05	305.912	3.60E+19	0.00E+00	1.56E+00	5.26E+05	-1.42E-01	3.10E+01	3.34E+05	9.39E-01	1.40E+05	8.00E-05	1.33E+02	7.40E+01	3.14E-02	1.13E+02	7.36E-08	3.66E-16	8.41E+00	1.63E+00	0.00E+00	1.73E+00	1.34E-01	2.07E+00	1.43E-02	9.33E-12	1.55E+01	6.45E-01	5.70E-02	3.51E-10	1.72E-08	8.96E-06	4.63E-01	1.98E-03	1.06E-06	1.22E-09	3.40E-13	1.53E-08	1.84E-02	2.11E-10	1.49E-12	-1.20E-40	-5.34E-24	-9.80E-19	1.56E+00	0.00E+00	0.00E+00	3.16E-144	-5.76E-147	5.35E-08
1.60E-05	305.919	3.60E+19	0.00E+00	1.55E+00	5.26E+05	-1.42E-01	3.10E+01	3.34E+05	9.36E-01	1.40E+05	7.92E-05	1.34E+02	7.38E+01	3.14E-02	1.13E+02	7.37E-08	3.49E-16	8.42E+00	1.61E+00	0.00E+00	1.71E+00	1.34E-01	2.08E+00	1.42E-02	9.42E-12	1.55E+01	6.53E-01	5.71E-02	3.53E-10	1.72E-08	8.96E-06	4.56E-01	2.01E-03	1.05E-06	1.22E-09	3.39E-13	1.52E-08	1.84E-02	2.11E-10	1.48E-12	-1.80E-40	-6.46E-24	-1.36E-18	1.55E+00	0.00E+00	0.00E+00	3.16E-144	-7.30E-147	5.26E-08
1.61E-05	305.925	3.60E+19	0.00E+00	1.54E+00	5.26E+05	-1.42E-01	3.10E+01	3.34E+05	9.33E-01	1.40E+05	7.85E-05	1.34E+02	7.36E+01	3.13E-02	1.13E+02	7.38E-08	3.34E-16	8.43E+00	1.58E+00	0.00E+00	1.69E+00	1.34E-01	2.09E+00	1.41E-02	9.50E-12	1.55E+01	6.60E-01	5.71E-02	3.55E-10	1.72E-08	8.96E-06	4.48E-01	2.05E-03	1.05E-06	1.21E-09	3.38E-13	1.50E-08	1.84E-02	2.11E-10	1.48E-12	-2.60E-40	-7.76E-24	-1.83E-18	1.54E+00	0.00E+00	0.00E+00	3.16E-144	-9.13E-147	5.18E-08
1.62E-05	305.932	3.60E+19	0.00E+00	1.53E+00	5.26E+05	-1.42E-01	3.11E+01	3.34E+05	9.30E-01	1.40E+05	7.78E-05	1.35E+02	7.34E+01	3.13E-02	1.13E+02	7.38E-08	3.19E-16	8.43E+00	1.56E+00	0.00E+00	1.67E+00	1.34E-01	2.10E+00	1.39E-02	9.59E-12	1.55E+01	6.68E-01	5.72E-02	3.57E-10	1.72E-08	8.96E-06	4.40E-01	2.08E-03	1.04E-06	1.21E-09	3.37E-13	1.49E-08	1.84E-02	2.11E-10	1.48E-12	-3.61E-40	-9.23E-24	-2.41E-18	1.53E+00	0.00E+00	0.00E+00	3.16E-144	-1.13E-146	5.10E-08
1.63E-05	305.939	3.60E+19	0.00E+00	1.53E+00	5.26E+05	-1.42E-01	3.11E+01	3.34E+05	9.27E-01	1.40E+05	7.71E-05	1.36E+02	7.32E+01	3.12E-02	1.13E+02	7.39E-08	3.05E-16	8.44E+00	1.53E+00	0.00E+00	1.66E+00	1.34E-01	2.11E+00	1.38E-02	9.67E-12	1.56E+01	6.75E-01	5.72E-02	3.59E-10	1.72E-08	8.97E-06	4.33E-01	2.11E-03	1.03E-06	1.21E-09	3.36E-13	1.48E-08	1.84E-02	2.12E-10	1.47E-12	-4.88E-40	-1.09E-23	-3.11E-18	1.53E+00	0.00E+00	0.00E+00	3.16E-144	-1.37E-146	5.02E-08
1.64E-05	305.946	3.60E+19	0.00E+00	1.52E+00	5.26E+05	-1.42E-01	3.11E+01	3.34E+05	9.25E-01	1.40E+05	7.65E-05	1.36E+02	7.30E+01	3.12E-02	1.13E+02	7.40E-08	2.91E-16	8.45E+00	1.51E+00	0.00E+00	1.64E+00	1.34E-01	2.12E+00	1.37E-02	9.76E-12	1.56E+01	6.83E-01	5.73E-02	3.61E-10	1.72E-08	8.97E-06	4.26E-01	2.15E-03	1.03E-06	1.21E-09	3.36E-13	1.46E-08	1.84E-02	2.12E-10	1.47E-12	-6.43E-40	-1.28E-23	-3.96E-18	1.52E+00	0.00E+00	0.00E+00	3.16E-144	-1.66E-146	4.94E-08
1.65E-05	305.953	3.60E+19	0.00E+00	1.51E+00	5.26E+05	-1.42E-01	3.12E+01	3.34E+05	9.22E-01	1.39E+05	7.58E-05	1.37E+02	7.28E+01	3.11E-02	1.13E+02	7.41E-08	2.79E-16	8.46E+00	1.48E+00	0.00E+00	1.62E+00	1.34E-01	2.13E+00	1.36E-02	9.84E-12	1.56E+01	6.91E-01	5.74E-02	3.63E-10	1.72E-08	8.97E-06	4.19E-01	2.18E-03	1.02E-06	1.21E-09	3.35E-13	1.45E-08	1.84E-02	2.12E-10	1.47E-12	-8.30E-40	-1.49E-23	-4.97E-18	1.51E+00	0.00E+00	0.00E+00	3.16E-144	-1.98E-146	4.87E-08
1.66E-05	305.959	3.60E+19	0.00E+00	1.51E+00	5.26E+05	-1.42E-01	3.12E+01	3.34E+05	9.19E-01	1.39E+05	7.51E-05	1.38E+02	7.26E+01	3.11E-02	1.13E+02	7.41E-08	2.66E-16	8.46E+00	1.46E+00	0.00E+00	1.61E+00	1.34E-01	2.14E+00	1.35E-02	9.93E-12	1.56E+01	6.98E-01	5.74E-02	3.65E-10	1.72E-08	8.97E-06	4.12E-01	2.21E-03	1.02E-06	1.20E-09	3.34E-13	1.44E-08	1.84E-02	2.12E-10	1.46E-12	-1.05E-39	-1.72E-23	-6.16E-18	1.51E+00	0.00E+00	0.00E+00	3.16E-144	-2.35E-146	4.79E-08
1.67E-05	305.966	3.60E+19	0.00E+00	1.50E+00	5.26E+05	-1.42E-01	3.12E+01	3.34E+05	9.16E-01	1.39E+05	7.45E-05	1.39E+02	7.24E+01	3.10E-02	1.13E+02	7.42E-08	2.55E-16	8.47E+00	1.44E+00	0.00E+00	1.59E+00	1.34E-01	2.15E+00	1.34E-02	1.00E-11	1.56E+01	7.06E-01	5.75E-02	3.67E-10	1.72E-08	8.98E-06	4.05E-01	2.25E-03	1.01E-06	1.20E-09	3.33E-13	1.42E-08	1.84E-02	2.12E-10	1.46E-12	-1.31E-39	-1.98E-23	-7.54E-18	1.50E+00	0.00E+00	0.00E+00	3.16E-144	-2.77E-146	4.72E-08
1.68E-05	305.973	3.60E+19	0.00E+00	1.49E+00	5.26E+05	-1.42E-01	3.12E+01	3.34E+05	9.13E-01	1.39E+05	7.38E-05	1.39E+02	7.22E+01	3.10E-02	1.13E+02	7.43E-08	2.44E-16	8.48E+00	1.42E+00	0.00E+00	1.58E+00	1.34E-01	2.16E+00	1.32E-02	1.01E-11	1.56E+01	7.13E-01	5.75E-02	3.69E-10	1.72E-08	8.98E-06	3.98E-01	2.28E-03	1.01E-06	1.20E-09	3.32E-13	1.41E-08	1.84E-02	2.13E-10	1.46E-12	-1.61E-39	-2.27E-23	-9.13E-18	1.49E+00	0.00E+00	0.00E+00	3.16E-144	-3.24E-146	4.65E-08
1.69E-05	305.979	3.60E+19	0.00E+00	1.49E+00	5.26E+05	-1.42E-01	3.13E+01	3.34E+05	9.11E-01	1.39E+05	7.32E-05	1.40E+02	7.20E+01	3.09E-02	1.13E+02	7.43E-08	2.33E-16	8.48E+00	1.39E+00	0.00E+00	1.56E+00	1.34E-01	2.17E+00	1.31E-02	1.02E-11	1.57E+01	7.21E-01	5.76E-02	3.71E-10	1.72E-08	8.98E-06	3.91E-01	2.32E-03	1.00E-06	1.20E-09	3.32E-13	1.40E-08	1.84E-02	2.13E-10	1.45E-12	-1.96E-39	-2.59E-23	-1.10E-17	1.49E+00	0.00E+00	0.00E+00	3.16E-144	-3.76E-146	4.58E-08
1.70E-05	305.986	3.60E+19	0.00E+00	1.48E+00	5.26E+05	-1.42E-01	3.13E+01	3.34E+05	9.08E-01	1.39E+05	7.25E-05	1.41E+02	7.18E+01	3.09E-02	1.13E+02	7.44E-08	2.23E-16	8.49E+00	1.37E+00	0.00E+00	1.55E+00	1.34E-01	2.18E+00	1.30E-02	1.03E-11	1.57E+01	7.29E-01	5.77E-02	3.73E-10	1.72E-08	8.98E-06	3.85E-01	2.35E-03	9.96E-07	1.19E-09	3.31E-13	1.38E-08	1.84E-02	2.13E-10	1.45E-12	-2.35E-39	-2.93E-23	-1.30E-17	1.48E+00	0.00E+00	0.00E+00	3.16E-144	-4.33E-146	4.51E-08
1.71E-05	305.993	3.60E+19	0.00E+00	1.47E+00	5.26E+05	-1.42E-01	3.13E+01	3.34E+05	9.05E-01	1.39E+05	7.19E-05	1.41E+02	7.16E+01	3.08E-02	1.13E+02	7.45E-08	2.13E-16	8.50E+00	1.35E+00	0.00E+00	1.53E+00	1.34E-01	2.19E+00	1.29E-02	1.04E-11	1.57E+01	7.36E-01	5.77E-02	3.75E-10	1.72E-08	8.99E-06	3.79E-01	2.38E-03	9.91E-07	1.19E-09	3.30E-13	1.37E-08	1.84E-02	2.13E-10	1.45E-12	-2.79E-39	-3.30E-23	-1.54E-17	1.47E+00	0.00E+00	0.00E+00	3.16E-144	-4.97E-146	4.44E-08
1.72E-05	305.999	3.60E+19	0.00E+00	1.47E+00	5.26E+05	-1.42E-01	3.14E+01	3.34E+05	9.03E-01	1.39E+05	7.13E-05	1.42E+02	7.14E+01	3.08E-02	1.13E+02	7.45E-08	2.04E-16	8.50E+00	1.33E+00	0.00E+00	1.51E+00	1.34E-01	2.20E+00	1.28E-02	1.04E-11	1.57E+01	7.44E-01	5.78E-02	3.77E-10	1.72E-08	8.99E-06	3.73E-01	2.42E-03	9.85E-07	1.19E-09	3.30E-13	1.36E-08	1.84E-02	2.13E-10	1.44E-12	-3.28E-39	-3.71E-23	-1.81E-17	1.47E+00	0.00E+00	0.00E+00	3.16E-144	-5.66E-146	4.38E-08
1.73E-05	306.006	3.60E+19	0.00E+00	1.46E+00	5.26E+05	-1.42E-01	3.14E+01	3.34E+05	9.00E-01	1.39E+05	7.07E-05	1.43E+02	7.12E+01	3.08E-02	1.14E+02	7.46E-08	1.95E-16	8.51E+00	1.31E+00	0.00E+00	1.50E+00	1.34E-01	2.21E+00	1.27E-02	1.05E-11	1.57E+01	7.52E-01	5.78E-02	3.79E-10	1.72E-08	8.99E-06	3.66E-01	2.45E-03	9.80E-07	1.19E-09	3.29E-13	1.35E-08	1.84E-02	2.14E-10	1.44E-12	-3.82E-39	-4.14E-23	-2.10E-17	1.46E+00	0.00E+00	0.00E+00	3.16E-144	-6.42E-146	4.31E-08
1.74E-05	306.013	3.60E+19	0.00E+00	1.45E+00	5.26E+05	-1.42E-01	3.14E+01	3.34E+05	8.97E-01	1.39E+05	7.00E-05	1.43E+02	7.10E+01	3.07E-02	1.14E+02	7.47E-08	1.87E-16	8.52E+00	1.29E+00	0.00E+00	1.48E+00	1.34E-01	2.22E+00	1.26E-02	1.06E-11	1.57E+01	7.59E-01	5.79E-02	3.81E-10	1.72E-08	8.99E-06	3.60E-01	2.49E-03	9.75E-07	1.19E-09	3.28E-13	1.34E-08	1.84E-02	2.14E-10	1.44E-12	-4.41E-39	-4.61E-23	-2.43E-17	1.45E+00	0.00E+00	0.00E+00	3.16E-144	-7.24E-146	4.25E-08
1.75E-05	306.019	3.60E+19	0.00E+00	1.45E+00	5.26E+05	-1.42E-01	3.14E+01	3.34E+05	8.95E-01	1.39E+05	6.94E-05	1.44E+02	7.08E+01	3.07E-02	1.14E+02	7.47E-08	1.79E-16	8.52E+00	1.27E+00	0.00E+00	1.47E+00	1.34E-01	2.22E+00	1.25E-02	1.07E-11	1.57E+01	7.67E-01	5.79E-02	3.83E-10	1.72E-08	9.00E-06	3.55E-01	2.53E-03	9.69E-07	1.18E-09	3.27E-13	1.32E-08	1.84E-02	2.14E-10	1.44E-12	-5.05E-39	-5.10E-23	-2.80E-17	1.45E+00	0.00E+00	0.00E+00	3.16E-144	-8.13E-146	4.19E-08
1.76E-05	306.026	3.60E+19	0.00E+00	1.44E+00	5.26E+05	-1.42E-01	3.15E+01	3.34E+05	8.92E-01	1.39E+05	6.88E-05	1.45E+02	7.06E+01	3.06E-02	1.14E+02	7.48E-08	1.71E-16	8.53E+00	1.25E+00	0.00E+00	1.46E+00	1.34E-01	2.23E+00	1.24E-02	1.08E-11	1.57E+01	7.75E-01	5.80E-02	3.85E-10	1.72E-08	9.00E-06	3.49E-01	2.56E-03	9.64E-07	1.18E-09	3.27E-13	1.31E-08	1.84E-02	2.14E-10	1.43E-12	-5.75E-39	-5.63E-23	-3.20E-17	1.44E+00	0.00E+00	0.00E+00	3.16E-144	-9.08E-146	4.12E-08
1.77E-05	306.032	3.60E+19	0.00E+00	1.44E+00	5.26E+05	-1.42E-01	3.15E+01	3.34E+05	8.89E-01	1.39E+05	6.83E-05	1.45E+02	7.04E+01	3.06E-02	1.14E+02	7.48E-08	1.64E-16	8.53E+00	1.23E+00	0.00E+00	1.44E+00	1.34E-01	2.24E+00	1.23E-02	1.09E-11	1.58E+01	7.82E-01	5.81E-02	3.87E-10	1.72E-08	9.00E-06	3.43E-01	2.60E-03	9.59E-07	1.18E-09	3.26E-13	1.30E-08	1.84E-02	2.14E-10	1.43E-12	-6.49E-39	-6.18E-23	-3.64E-17	1.44E+00	0.00E+00	0.00E+00	3.16E-144	-1.01E-145	4.06E-08
1.78E-05	306.038	3.60E+19	0.00E+00	1.43E+00	5.26E+05	-1.42E-01	3.15E+01	3.34E+05	8.87E-01	1.39E+05	6.77E-05	1.46E+02	7.02E+01	3.05E-02	1.14E+02	7.49E-08	1.57E-16	8.54E+00	1.21E+00	0.00E+00	1.43E+00	1.34E-01	2.25E+00	1.22E-02	1.09E-11	1.58E+01	7.90E-01	5.81E-02	3.88E-10	1.72E-08	9.00E-06	3.38E-01	2.63E-03	9.54E-07	1.18E-09	3.25E-13	1.29E-08	1.84E-02	2.15E-10	1.43E-12	-7.28E-39	-6.77E-23	-4.13E-17	1.43E+00	0.00E+00	0.00E+00	3.16E-144	-1.12E-145	4.01E-08
1.79E-05	306.045	3.60E+19	0.00E+00	1.42E+00	5.26E+05	-1.42E-01	3.16E+01	3.34E+05	8.84E-01	1.39E+05	6.71E-05	1.47E+02	7.00E+01	3.05E-02	1.14E+02	7.50E-08	1.51E-16	8.54E+00	1.19E+00	0.00E+00	1.41E+00	1.34E-01	2.26E+00	1.21E-02	1.10E-11	1.58E+01	7.98E-01	5.82E-02	3.90E-10	1.72E-08	9.00E-06	3.32E-01	2.67E-03	9.49E-07	1.17E-09	3.25E-13	1.28E-08	1.84E-02	2.15E-10	1.42E-12	-8.12E-39	-7.38E-23	-4.65E-17	1.42E+00	0.00E+00	0.00E+00	3.16E-144	-1.23E-145	3.95E-08
1.80E-05	306.051	3.60E+19	0.00E+00	1.42E+00	5.26E+05	-1.42E-01	3.16E+01	3.34E+05	8.82E-01	1.39E+05	6.65E-05	1.47E+02	6.98E+01	3.05E-02	1.14E+02	7.50E-08	1.44E-16	8.55E+00	1.17E+00	0.00E+00	1.40E+00	1.34E-01	2.27E+00	1.20E-02	1.11E-11	1.58E+01	8.06E-01	5.82E-02	3.92E-10	1.72E-08	9.01E-06	3.27E-01	2.71E-03	9.44E-07	1.17E-09	3.24E-13	1.27E-08	1.84E-02	2.15E-10	1.42E-12	-9.00E-39	-8.01E-23	-5.23E-17	1.42E+00	0.00E+00	0.00E+00	3.16E-144	-1.36E-145	3.89E-08
1.81E-05	306.058	3.60E+19	0.00E+00	1.41E+00	5.26E+05	-1.42E-01	3.16E+01	3.34E+05	8.79E-01	1.39E+05	6.60E-05	1.48E+02	6.97E+01	3.04E-02	1.14E+02	7.51E-08	1.38E-16	8.56E+00	1.15E+00	0.00E+00	1.39E+00	1.34E-01	2.28E+00	1.19E-02	1.12E-11	1.58E+01	8.13E-01	5.83E-02	3.94E-10	1.72E-08	9.01E-06	3.22E-01	2.74E-03	9.39E-07	1.17E-09	3.24E-13	1.26E-08	1.84E-02	2.15E-10	1.42E-12	-9.91E-39	-8.67E-23	-5.85E-17	1.41E+00	0.00E+00	0.00E+00	3.16E-144	-1.48E-145	3.84E-08
1.82E-05	306.064	3.60E+19	0.00E+00	1.41E+00	5.26E+05	-1.42E-01	3.16E+01	3.34E+05	8.77E-01	1.39E+05	6.54E-05	1.49E+02	6.95E+01	3.04E-02	1.14E+02	7.52E-08	1.32E-16	8.56E+00	1.13E+00	0.00E+00	1.37E+00	1.34E-01	2.29E+00	1.18E-02	1.13E-11	1.58E+01	8.21E-01	5.83E-02	3.96E-10	1.72E-08	9.01E-06	3.17E-01	2.78E-03	9.34E-07	1.17E-09	3.23E-13	1.24E-08	1.84E-02	2.15E-10	1.42E-12	-1.09E-38	-9.34E-23	-6.51E-17	1.41E+00	0.00E+00	0.00E+00	3.16E-144	-1.62E-145	3.78E-08
1.83E-05	306.07	3.60E+19	0.00E+00	1.40E+00	5.26E+05	-1.42E-01	3.17E+01	3.34E+05	8.74E-01	1.39E+05	6.49E-05	1.49E+02	6.93E+01	3.03E-02	1.14E+02	7.52E-08	1.27E-16	8.57E+00	1.11E+00	0.00E+00	1.36E+00	1.35E-01	2.29E+00	1.17E-02	1.14E-11	1.58E+01	8.29E-01	5.84E-02	3.98E-10	1.72E-08	9.01E-06	3.12E-01	2.82E-03	9.29E-07	1.17E-09	3.22E-13	1.23E-08	1.84E-02	2.16E-10	1.41E-12	-1.18E-38	-1.00E-22	-7.23E-17	1.40E+00	0.00E+00	0.00E+00	3.16E-144	-1.76E-145	3.73E-08
1.84E-05	306.077	3.60E+19	0.00E+00	1.39E+00	5.26E+05	-1.42E-01	3.17E+01	3.34E+05	8.72E-01	1.39E+05	6.43E-05	1.50E+02	6.91E+01	3.03E-02	1.14E+02	7.53E-08	1.22E-16	8.57E+00	1.10E+00	0.00E+00	1.35E+00	1.35E-01	2.30E+00	1.16E-02	1.14E-11	1.58E+01	8.37E-01	5.84E-02	4.00E-10	1.72E-08	9.02E-06	3.07E-01	2.85E-03	9.24E-07	1.16E-09	3.22E-13	1.22E-08	1.84E-02	2.16E-10	1.41E-12	-1.28E-38	-1.07E-22	-8.00E-17	1.39E+00	0.00E+00	0.00E+00	3.16E-144	-1.90E-145	3.68E-08
1.85E-05	306.083	3.60E+19	0.00E+00	1.39E+00	5.26E+05	-1.42E-01	3.17E+01	3.34E+05	8.69E-01	1.39E+05	6.38E-05	1.51E+02	6.89E+01	3.02E-02	1.14E+02	7.53E-08	1.17E-16	8.58E+00	1.08E+00	0.00E+00	1.33E+00	1.35E-01	2.31E+00	1.15E-02	1.15E-11	1.58E+01	8.44E-01	5.85E-02	4.02E-10	1.72E-08	9.02E-06	3.02E-01	2.89E-03	9.19E-07	1.16E-09	3.21E-13	1.21E-08	1.84E-02	2.16E-10	1.41E-12	-1.38E-38	-1.15E-22	-8.82E-17	1.39E+00	0.00E+00	0.00E+00	3.16E-144	-2.05E-145	3.62E-08
1.86E-05	306.089	3.60E+19	0.00E+00	1.38E+00	5.26E+05	-1.42E-01	3.17E+01	3.34E+05	8.67E-01	1.39E+05	6.33E-05	1.51E+02	6.87E+01	3.02E-02	1.14E+02	7.54E-08	1.12E-16	8.58E+00	1.06E+00	0.00E+00	1.32E+00	1.35E-01	2.32E+00	1.14E-02	1.16E-11	1.58E+01	8.52E-01	5.85E-02	4.04E-10	1.72E-08	9.02E-06	2.97E-01	2.93E-03	9.14E-07	1.16E-09	3.20E-13	1.20E-08	1.84E-02	2.16E-10	1.40E-12	-1.48E-38	-1.22E-22	-9.69E-17	1.38E+00	0.00E+00	0.00E+00	3.16E-144	-2.20E-145	3.57E-08
1.87E-05	306.096	3.60E+19	0.00E+00	1.38E+00	5.26E+05	-1.42E-01	3.18E+01	3.34E+05	8.64E-01	1.39E+05	6.27E-05	1.52E+02	6.85E+01	3.02E-02	1.14E+02	7.54E-08	1.07E-16	8.59E+00	1.05E+00	0.00E+00	1.31E+00	1.35E-01	2.33E+00	1.13E-02	1.17E-11	1.58E+01	8.60E-01	5.86E-02	4.05E-10	1.72E-08	9.02E-06	2.92E-01	2.97E-03	9.09E-07	1.16E-09	3.20E-13	1.19E-08	1.84E-02	2.16E-10	1.40E-12	-1.57E-38	-1.29E-22	-1.06E-16	1.38E+00	0.00E+00	0.00E+00	3.16E-144	-2.36E-145	3.52E-08
1.88E-05	306.102	3.60E+19	0.00E+00	1.37E+00	5.26E+05	-1.42E-01	3.18E+01	3.34E+05	8.62E-01	1.39E+05	6.22E-05	1.53E+02	6.84E+01	3.01E-02	1.14E+02	7.55E-08	1.03E-16	8.59E+00	1.03E+00	0.00E+00	1.29E+00	1.35E-01	2.34E+00	1.12E-02	1.18E-11	1.59E+01	8.68E-01	5.86E-02	4.07E-10	1.72E-08	9.02E-06	2.88E-01	3.01E-03	9.05E-07	1.15E-09	3.19E-13	1.18E-08	1.84E-02	2.17E-10	1.40E-12	-1.66E-38	-1.36E-22	-1.16E-16	1.37E+00	0.00E+00	0.00E+00	3.16E-144	-2.52E-145	3.47E-08
1.89E-05	306.108	3.60E+19	0.00E+00	1.37E+00	5.26E+05	-1.42E-01	3.18E+01	3.34E+05	8.59E-01	1.39E+05	6.17E-05	1.53E+02	6.82E+01	3.01E-02	1.14E+02	7.56E-08	9.86E-17	8.60E+00	1.01E+00	0.00E+00	1.28E+00	1.35E-01	2.34E+00	1.11E-02	1.18E-11	1.59E+01	8.75E-01	5.86E-02	4.09E-10	1.72E-08	9.03E-06	2.83E-01	3.04E-03	9.00E-07	1.15E-09	3.19E-13	1.17E-08	1.84E-02	2.17E-10	1.39E-12	-1.75E-38	-1.43E-22	-1.26E-16	1.37E+00	0.00E+00	0.00E+00	3.16E-144	-2.68E-145	3.43E-08
1.90E-05	306.114	3.60E+19	0.00E+00	1.36E+00	5.26E+05	-1.42E-01	3.18E+01	3.34E+05	8.57E-01	1.39E+05	6.12E-05	1.54E+02	6.80E+01	3.00E-02	1.14E+02	7.56E-08	9.46E-17	8.60E+00	9.96E-01	0.00E+00	1.27E+00	1.35E-01	2.35E+00	1.10E-02	1.19E-11	1.59E+01	8.83E-01	5.87E-02	4.11E-10	1.72E-08	9.03E-06	2.79E-01	3.08E-03	8.95E-07	1.15E-09	3.18E-13	1.16E-08	1.84E-02	2.17E-10	1.39E-12	-1.82E-38	-1.49E-22	-1.37E-16	1.36E+00	0.00E+00	0.00E+00	3.16E-144	-2.84E-145	3.38E-08
1.91E-05	306.121	3.60E+19	0.00E+00	1.35E+00	5.26E+05	-1.42E-01	3.19E+01	3.34E+05	8.54E-01	1.39E+05	6.07E-05	1.55E+02	6.78E+01	3.00E-02	1.14E+02	7.57E-08	9.07E-17	8.61E+00	9.80E-01	0.00E+00	1.26E+00	1.35E-01	2.36E+00	1.09E-02	1.20E-11	1.59E+01	8.91E-01	5.87E-02	4.13E-10	1.72E-08	9.03E-06	2.75E-01	3.12E-03	8.90E-07	1.15E-09	3.18E-13	1.15E-08	1.84E-02	2.17E-10	1.39E-12	-1.89E-38	-1.56E-22	-1.49E-16	1.35E+00	0.00E+00	0.00E+00	3.16E-144	-3.00E-145	3.33E-08
1.92E-05	306.127	3.60E+19	0.00E+00	1.35E+00	5.26E+05	-1.42E-01	3.19E+01	3.34E+05	8.52E-01	1.39E+05	6.02E-05	1.55E+02	6.76E+01	3.00E-02	1.14E+02	7.57E-08	8.71E-17	8.61E+00	9.64E-01	0.00E+00	1.25E+00	1.35E-01	2.37E+00	1.08E-02	1.21E-11	1.59E+01	8.99E-01	5.88E-02	4.15E-10	1.72E-08	9.03E-06	2.70E-01	3.16E-03	8.86E-07	1.15E-09	3.17E-13	1.14E-08	1.84E-02	2.17E-10	1.39E-12	-1.95E-38	-1.62E-22	-1.61E-16	1.35E+00	0.00E+00	0.00E+00	3.16E-144	-3.16E-145	3.29E-08
1.93E-05	306.133	3.60E+19	0.00E+00	1.34E+00	5.26E+05	-1.42E-01	3.19E+01	3.34E+05	8.50E-01	1.39E+05	5.97E-05	1.56E+02	6.75E+01	2.99E-02	1.14E+02	7.58E-08	8.35E-17	8.62E+00	9.48E-01	0.00E+00	1.23E+00	1.35E-01	2.37E+00	1.07E-02	1.22E-11	1.59E+01	9.07E-01	5.88E-02	4.17E-10	1.72E-08	9.03E-06	2.66E-01	3.20E-03	8.81E-07	1.14E-09	3.17E-13	1.13E-08	1.84E-02	2.17E-10	1.38E-12	-1.99E-38	-1.67E-22	-1.74E-16	1.34E+00	0.00E+00	0.00E+00	3.16E-144	-3.32E-145	3.24E-08
1.94E-05	306.139	3.60E+19	0.00E+00	1.34E+00	5.26E+05	-1.42E-01	3.20E+01	3.34E+05	8.47E-01	1.39E+05	5.92E-05	1.57E+02	6.73E+01	2.99E-02	1.14E+02	7.58E-08	8.02E-17	8.62E+00	9.33E-01	0.00E+00	1.22E+00	1.35E-01	2.38E+00	1.06E-02	1.22E-11	1.59E+01	9.14E-01	5.89E-02	4.18E-10	1.72E-08	9.04E-06	2.62E-01	3.24E-03	8.77E-07	1.14E-09	3.16E-13	1.12E-08	1.84E-02	2.18E-10	1.38E-12	-2.01E-38	-1.72E-22	-1.87E-16	1.34E+00	0.00E+00	0.00E+00	3.16E-144	-3.47E-145	3.20E-08
1.95E-05	306.145	3.60E+19	0.00E+00	1.33E+00	5.26E+05	-1.42E-01	3.20E+01	3.34E+05	8.45E-01	1.39E+05	5.88E-05	1.57E+02	6.71E+01	2.98E-02	1.14E+02	7.59E-08	7.69E-17	8.63E+00	9.18E-01	0.00E+00	1.21E+00	1.35E-01	2.39E+00	1.06E-02	1.23E-11	1.59E+01	9.22E-01	5.89E-02	4.20E-10	1.72E-08	9.04E-06	2.58E-01	3.28E-03	8.72E-07	1.14E-09	3.15E-13	1.11E-08	1.84E-02	2.18E-10	1.38E-12	-2.01E-38	-1.75E-22	-2.01E-16	1.33E+00	0.00E+00	0.00E+00	3.16E-144	-3.62E-145	3.16E-08
1.96E-05	306.151	3.60E+19	0.00E+00	1.33E+00	5.26E+05	-1.42E-01	3.20E+01	3.34E+05	8.43E-01	1.39E+05	5.83E-05	1.58E+02	6.69E+01	2.98E-02	1.14E+02	7.59E-08	7.39E-17	8.63E+00	9.03E-01	0.00E+00	1.20E+00	1.35E-01	2.40E+00	1.05E-02	1.24E-11	1.59E+01	9.30E-01	5.90E-02	4.22E-10	1.72E-08	9.04E-06	2.54E-01	3.32E-03	8.67E-07	1.14E-09	3.15E-13	1.11E-08	1.84E-02	2.18E-10	1.38E-12	-1.99E-38	-1.79E-22	-2.15E-16	1.33E+00	0.00E+00	0.00E+00	3.16E-144	-3.75E-145	3.11E-08
1.97E-05	306.157	3.60E+19	0.00E+00	1.32E+00	5.26E+05	-1.42E-01	3.20E+01	3.34E+05	8.40E-01	1.39E+05	5.78E-05	1.59E+02	6.68E+01	2.97E-02	1.14E+02	7.60E-08	7.09E-17	8.63E+00	8.89E-01	0.00E+00	1.19E+00	1.35E-01	2.40E+00	1.04E-02	1.25E-11	1.59E+01	9.38E-01	5.90E-02	4.24E-10	1.72E-08	9.04E-06	2.50E-01	3.36E-03	8.63E-07	1.14E-09	3.14E-13	1.10E-08	1.84E-02	2.18E-10	1.37E-12	-1.93E-38	-1.80E-22	-2.30E-16	1.32E+00	0.00E+00	0.00E+00	3.16E-144	-3.88E-145	3.07E-08
1.98E-05	306.163	3.60E+19	0.00E+00	1.32E+00	5.26E+05	-1.42E-01	3.20E+01	3.34E+05	8.38E-01	1.39E+05	5.74E-05	1.59E+02	6.66E+01	2.97E-02	1.14E+02	7.60E-08	6.81E-17	8.64E+00	8.74E-01	0.00E+00	1.18E+00	1.35E-01	2.41E+00	1.03E-02	1.26E-11	1.59E+01	9.46E-01	5.90E-02	4.26E-10	1.72E-08	9.04E-06	2.46E-01	3.40E-03	8.58E-07	1.13E-09	3.14E-13	1.09E-08	1.84E-02	2.18E-10	1.37E-12	-1.85E-38	-1.81E-22	-2.45E-16	1.32E+00	0.00E+00	0.00E+00	3.16E-144	-3.99E-145	3.03E-08
1.99E-05	306.169	3.60E+19	0.00E+00	1.31E+00	5.26E+05	-1.42E-01	3.21E+01	3.34E+05	8.36E-01	1.39E+05	5.69E-05	1.60E+02	6.64E+01	2.97E-02	1.14E+02	7.61E-08	6.54E-17	8.64E+00	8.60E-01	0.00E+00	1.17E+00	1.35E-01	2.42E+00	1.02E-02	1.26E-11	1.59E+01	9.54E-01	5.91E-02	4.27E-10	1.72E-08	9.05E-06	2.43E-01	3.44E-03	8.54E-07	1.13E-09	3.13E-13	1.08E-08	1.84E-02	2.18E-10	1.37E-12	-1.72E-38	-1.81E-22	-2.61E-16	1.31E+00	0.00E+00	0.00E+00	3.16E-144	-4.09E-145	2.99E-08
2.00E-05	306.175	3.60E+19	0.00E+00	1.31E+00	5.26E+05	-1.42E-01	3.21E+01	3.34E+05	8.33E-01	1.39E+05	5.65E-05	1.61E+02	6.62E+01	2.96E-02	1.14E+02	7.61E-08	6.28E-17	8.65E+00	8.46E-01	0.00E+00	1.15E+00	1.35E-01	2.43E+00	1.01E-02	1.27E-11	1.59E+01	9.61E-01	5.91E-02	4.29E-10	1.71E-08	9.05E-06	2.39E-01	3.48E-03	8.50E-07	1.13E-09	3.13E-13	1.07E-08	1.84E-02	2.19E-10	1.37E-12	-1.56E-38	-1.79E-22	-2.77E-16	1.31E+00	0.00E+00	0.00E+00	3.16E-144	-4.17E-145	2.95E-08
2.01E-05	306.181	3.60E+19	0.00E+00	1.30E+00	5.26E+05	-1.42E-01	3.21E+01	3.34E+05	8.31E-01	1.39E+05	5.60E-05	1.61E+02	6.61E+01	2.96E-02	1.14E+02	7.62E-08	6.03E-17	8.65E+00	8.32E-01	0.00E+00	1.14E+00	1.35E-01	2.43E+00	1.01E-02	1.28E-11	1.59E+01	9.69E-01	5.92E-02	4.31E-10	1.71E-08	9.05E-06	2.35E-01	3.52E-03	8.45E-07	1.13E-09	3.12E-13	1.06E-08	1.84E-02	2.19E-10	1.36E-12	-1.34E-38	-1.75E-22	-2.93E-16	1.30E+00	0.00E+00	0.00E+00	3.16E-144	-4.23E-145	2.91E-08
2.02E-05	306.187	3.60E+19	0.00E+00	1.30E+00	5.26E+05	-1.42E-01	3.21E+01	3.34E+05	8.29E-01	1.39E+05	5.56E-05	1.62E+02	6.59E+01	2.96E-02	1.14E+02	7.62E-08	5.79E-17	8.66E+00	8.19E-01	0.00E+00	1.13E+00	1.35E-01	2.44E+00	9.97E-03	1.29E-11	1.59E+01	9.77E-01	5.92E-02	4.33E-10	1.71E-08	9.05E-06	2.32E-01	3.56E-03	8.41E-07	1.12E-09	3.12E-13	1.05E-08	1.84E-02	2.19E-10	1.36E-12	-1.08E-38	-1.69E-22	-3.10E-16	1.30E+00	0.00E+00	0.00E+00	3.16E-144	-4.26E-145	2.88E-08
2.03E-05	306.193	3.60E+19	0.00E+00	1.29E+00	5.26E+05	-1.42E-01	3.22E+01	3.34E+05	8.27E-01	1.39E+05	5.51E-05	1.62E+02	6.57E+01	2.95E-02	1.14E+02	7.63E-08	5.56E-17	8.66E+00	8.06E-01	0.00E+00	1.12E+00	1.35E-01	2.45E+00	9.89E-03	1.30E-11	1.59E+01	9.85E-01	5.92E-02	4.34E-10	1.71E-08	9.05E-06	2.28E-01	3.60E-03	8.36E-07	1.12E-09	3.11E-13	1.04E-08	1.84E-02	2.19E-10	1.36E-12	-7.51E-39	-1.61E-22	-3.27E-16	1.29E+00	0.00E+00	0.00E+00	3.16E-144	-4.27E-145	2.84E-08
2.04E-05	306.199	3.60E+19	0.00E+00	1.29E+00	5.26E+05	-1.42E-01	3.22E+01	3.34E+05	8.24E-01	1.39E+05	5.47E-05	1.63E+02	6.56E+01	2.95E-02	1.14E+02	7.63E-08	5.35E-17	8.66E+00	7.92E-01	0.00E+00	1.11E+00	1.35E-01	2.45E+00	9.81E-03	1.30E-11	1.59E+01	9.93E-01	5.93E-02	4.36E-10	1.71E-08	9.06E-06	2.25E-01	3.64E-03	8.32E-07	1.12E-09	3.11E-13	1.03E-08	1.84E-02	2.19E-10	1.35E-12	-3.61E-39	-1.51E-22	-3.45E-16	1.29E+00	0.00E+00	0.00E+00	3.15E-144	-4.25E-145	2.80E-08
2.05E-05	306.205	3.60E+19	0.00E+00	1.28E+00	5.26E+05	-1.42E-01	3.22E+01	3.34E+05	8.22E-01	1.39E+05	5.43E-05	1.64E+02	6.54E+01	2.94E-02	1.14E+02	7.64E-08	5.14E-17	8.67E+00	7.79E-01	0.00E+00	1.10E+00	1.35E-01	2.46E+00	9.74E-03	1.31E-11	1.59E+01	1.00E+00	5.93E-02	4.38E-10	1.71E-08	9.06E-06	2.22E-01	3.68E-03	8.28E-07	1.12E-09	3.11E-13	1.03E-08	1.84E-02	2.19E-10	1.35E-12	-2.56E-40	-1.38E-22	-3.62E-16	1.28E+00	0.00E+00	0.00E+00	3.16E-144	-4.19E-145	2.77E-08
2.06E-05	306.211	3.60E+19	0.00E+00	1.28E+00	5.26E+05	-1.42E-01	3.22E+01	3.34E+05	8.20E-01	1.39E+05	5.39E-05	1.64E+02	6.52E+01	2.94E-02	1.14E+02	7.64E-08	4.94E-17	8.67E+00	7.67E-01	0.00E+00	1.09E+00	1.35E-01	2.47E+00	9.66E-03	1.32E-11	1.59E+01	1.01E+00	5.94E-02	4.40E-10	1.71E-08	9.06E-06	2.18E-01	3.72E-03	8.24E-07	1.12E-09	3.10E-13	1.02E-08	1.84E-02	2.20E-10	1.35E-12	-8.60E-48	-1.42E-30	-2.22E-23	1.28E+00	0.00E+00	0.00E+00	1.09E-144	5.54E-157	2.73E-08
2.07E-05	306.217	3.59E+19	0.00E+00	1.27E+00	5.26E+05	-1.42E-01	3.23E+01	3.34E+05	8.18E-01	1.39E+05	5.34E-05	1.65E+02	6.51E+01	2.94E-02	1.14E+02	7.65E-08	4.74E-17	8.67E+00	7.54E-01	0.00E+00	1.08E+00	1.35E-01	2.47E+00	9.58E-03	1.33E-11	1.59E+01	1.02E+00	5.94E-02	4.41E-10	1.71E-08	9.06E-06	2.15E-01	3.76E-03	8.19E-07	1.11E-09	3.10E-13	1.01E-08	1.84E-02	2.20E-10	1.35E-12	-5.13E-48	-5.66E-30	-9.10E-23	1.27E+00	0.00E+00	0.00E+00	5.02E-145	5.52E-157	2.70E-08
2.08E-05	306.223	3.59E+19	0.00E+00	1.27E+00	5.26E+05	-1.42E-01	3.23E+01	3.34E+05	8.16E-01	1.39E+05	5.30E-05	1.66E+02	6.49E+01	2.93E-02	1.14E+02	7.65E-08	4.56E-17	8.68E+00	7.42E-01	0.00E+00	1.07E+00	1.35E-01	2.48E+00	9.50E-03	1.33E-11	1.59E+01	1.02E+00	5.94E-02	4.43E-10	1.71E-08	9.06E-06	2.12E-01	3.81E-03	8.15E-07	1.11E-09	3.09E-13	1.00E-08	1.84E-02	2.20E-10	1.34E-12	-6.12E-47	-1.22E-29	-2.03E-22	1.27E+00	0.00E+00	0.00E+00	3.34E-145	5.49E-157	2.66E-08
2.09E-05	306.228	3.59E+19	0.00E+00	1.26E+00	5.26E+05	-1.42E-01	3.23E+01	3.34E+05	8.13E-01	1.39E+05	5.26E-05	1.66E+02	6.47E+01	2.93E-02	1.14E+02	7.65E-08	4.38E-17	8.68E+00	7.30E-01	0.00E+00	1.06E+00	1.35E-01	2.49E+00	9.43E-03	1.34E-11	1.59E+01	1.03E+00	5.95E-02	4.45E-10	1.71E-08	9.07E-06	2.09E-01	3.85E-03	8.11E-07	1.11E-09	3.09E-13	9.94E-09	1.84E-02	2.20E-10	1.34E-12	-2.41E-46	-2.04E-29	-3.54E-22	1.26E+00	0.00E+00	0.00E+00	2.84E-145	5.47E-157	2.63E-08
2.10E-05	306.234	3.59E+19	0.00E+00	1.26E+00	5.26E+05	-1.42E-01	3.23E+01	3.34E+05	8.11E-01	1.39E+05	5.22E-05	1.67E+02	6.46E+01	2.92E-02	1.14E+02	7.66E-08	4.21E-17	8.69E+00	7.18E-01	0.00E+00	1.05E+00	1.35E-01	2.49E+00	9.35E-03	1.35E-11	1.59E+01	1.04E+00	5.95E-02	4.47E-10	1.71E-08	9.07E-06	2.06E-01	3.89E-03	8.07E-07	1.11E-09	3.08E-13	9.86E-09	1.84E-02	2.20E-10	1.34E-12	-5.53E-46	-2.94E-29	-5.39E-22	1.26E+00	0.00E+00	0.00E+00	2.64E-145	5.45E-157	2.59E-08
2.11E-05	306.24	3.59E+19	0.00E+00	1.25E+00	5.26E+05	-1.42E-01	3.24E+01	3.34E+05	8.09E-01	1.39E+05	5.18E-05	1.67E+02	6.44E+01	2.92E-02	1.14E+02	7.66E-08	4.05E-17	8.69E+00	7.06E-01	0.00E+00	1.04E+00	1.35E-01	2.50E+00	9.28E-03	1.36E-11	1.59E+01	1.05E+00	5.96E-02	4.48E-10	1.71E-08	9.07E-06	2.03E-01	3.93E-03	8.03E-07	1.11E-09	3.08E-13	9.78E-09	1.84E-02	2.20E-10	1.34E-12	-9.65E-46	-3.84E-29	-7.51E-22	1.25E+00	0.00E+00	0.00E+00	2.56E-145	5.43E-157	2.56E-08
2.12E-05	306.246	3.59E+19	0.00E+00	1.25E+00	5.26E+05	-1.42E-01	3.24E+01	3.34E+05	8.07E-01	1.39E+05	5.14E-05	1.68E+02	6.42E+01	2.92E-02	1.14E+02	7.67E-08	3.90E-17	8.69E+00	6.94E-01	0.00E+00	1.03E+00	1.35E-01	2.51E+00	9.20E-03	1.37E-11	1.59E+01	1.06E+00	5.96E-02	4.50E-10	1.71E-08	9.07E-06	2.00E-01	3.97E-03	7.99E-07	1.10E-09	3.07E-13	9.70E-09	1.84E-02	2.21E-10	1.33E-12	-1.43E-45	-4.64E-29	-9.86E-22	1.25E+00	0.00E+00	0.00E+00	2.54E-145	5.41E-157	2.53E-08
2.13E-05	306.252	3.59E+19	0.00E+00	1.24E+00	5.26E+05	-1.42E-01	3.24E+01	3.34E+05	8.05E-01	1.39E+05	5.10E-05	1.69E+02	6.41E+01	2.91E-02	1.14E+02	7.67E-08	3.75E-17	8.70E+00	6.83E-01	0.00E+00	1.02E+00	1.35E-01	2.51E+00	9.13E-03	1.37E-11	1.59E+01	1.06E+00	5.96E-02	4.52E-10	1.71E-08	9.07E-06	1.97E-01	4.02E-03	7.95E-07	1.10E-09	3.07E-13	9.62E-09	1.84E-02	2.21E-10	1.33E-12	-1.92E-45	-5.27E-29	-1.24E-21	1.24E+00	0.00E+00	0.00E+00	2.53E-145	5.39E-157	2.50E-08
2.14E-05	306.257	3.59E+19	0.00E+00	1.24E+00	5.26E+05	-1.42E-01	3.24E+01	3.34E+05	8.03E-01	1.39E+05	5.06E-05	1.69E+02	6.39E+01	2.91E-02	1.14E+02	7.68E-08	3.61E-17	8.70E+00	6.72E-01	0.00E+00	1.01E+00	1.35E-01	2.52E+00	9.06E-03	1.38E-11	1.59E+01	1.07E+00	5.97E-02	4.53E-10	1.71E-08	9.08E-06	1.94E-01	4.06E-03	7.91E-07	1.10E-09	3.06E-13	9.55E-09	1.84E-02	2.21E-10	1.33E-12	-2.40E-45	-5.61E-29	-1.50E-21	1.24E+00	0.00E+00	0.00E+00	2.53E-145	5.37E-157	2.47E-08
2.15E-05	306.263	3.59E+19	0.00E+00	1.23E+00	5.26E+05	-1.42E-01	3.24E+01	3.34E+05	8.01E-01	1.39E+05	5.03E-05	1.70E+02	6.38E+01	2.91E-02	1.14E+02	7.68E-08	3.47E-17	8.70E+00	6.61E-01	0.00E+00	1.00E+00	1.35E-01	2.53E+00	8.99E-03	1.39E-11	1.59E+01	1.08E+00	5.97E-02	4.55E-10	1.71E-08	9.08E-06	1.91E-01	4.10E-03	7.87E-07	1.10E-09	3.06E-13	9.47E-09	1.84E-02	2.21E-10	1.33E-12	-2.85E-45	-5.57E-29	-1.76E-21	1.23E+00	0.00E+00	0.00E+00	2.52E-145	5.35E-157	2.44E-08
2.16E-05	306.269	3.59E+19	0.00E+00	1.23E+00	5.26E+05	-1.42E-01	3.25E+01	3.34E+05	7.99E-01	1.39E+05	4.99E-05	1.71E+02	6.36E+01	2.90E-02	1.14E+02	7.68E-08	3.34E-17	8.71E+00	6.50E-01	0.00E+00	9.96E-01	1.35E-01	2.53E+00	8.92E-03	1.40E-11	1.59E+01	1.09E+00	5.97E-02	4.57E-10	1.71E-08	9.08E-06	1.88E-01	4.14E-03	7.83E-07	1.09E-09	3.06E-13	9.40E-09	1.84E-02	2.21E-10	1.32E-12	-3.27E-45	-5.06E-29	-2.02E-21	1.23E+00	0.00E+00	0.00E+00	2.52E-145	5.33E-157	2.41E-08
2.17E-05	306.274	3.59E+19	0.00E+00	1.22E+00	5.26E+05	-1.42E-01	3.25E+01	3.34E+05	7.96E-01	1.39E+05	4.95E-05	1.71E+02	6.34E+01	2.90E-02	1.14E+02	7.69E-08	3.21E-17	8.71E+00	6.39E-01	0.00E+00	9.87E-01	1.35E-01	2.54E+00	8.84E-03	1.40E-11	1.59E+01	1.09E+00	5.98E-02	4.59E-10	1.71E-08	9.08E-06	1.85E-01	4.19E-03	7.79E-07	1.09E-09	3.05E-13	9.32E-09	1.84E-02	2.21E-10	1.32E-12	-3.62E-45	-3.95E-29	-2.26E-21	1.22E+00	0.00E+00	0.00E+00	2.52E-145	5.31E-157	2.38E-08
2.18E-05	306.28	3.59E+19	0.00E+00	1.22E+00	5.26E+05	-1.42E-01	3.25E+01	3.34E+05	7.94E-01	1.39E+05	4.91E-05	1.72E+02	6.33E+01	2.89E-02	1.14E+02	7.69E-08	3.09E-17	8.71E+00	6.29E-01	0.00E+00	9.78E-01	1.35E-01	2.54E+00	8.77E-03	1.41E-11	1.59E+01	1.10E+00	5.98E-02	4.60E-10	1.71E-08	9.08E-06	1.83E-01	4.23E-03	7.75E-07	1.09E-09	3.05E-13	9.25E-09	1.84E-02	2.22E-10	1.32E-12	-3.93E-45	-2.15E-29	-2.49E-21	1.22E+00	0.00E+00	0.00E+00	2.52E-145	5.29E-157	2.35E-08
2.19E-05	306.286	3.59E+19	0.00E+00	1.22E+00	5.26E+05	-1.42E-01	3.25E+01	3.34E+05	7.92E-01	1.39E+05	4.88E-05	1.72E+02	6.31E+01	2.89E-02	1.14E+02	7.70E-08	2.97E-17	8.71E+00	6.18E-01	0.00E+00	9.69E-01	1.35E-01	2.55E+00	8.71E-03	1.42E-11	1.59E+01	1.11E+00	5.98E-02	4.62E-10	1.71E-08	9.09E-06	1.80E-01	4.27E-03	7.71E-07	1.09E-09	3.04E-13	9.18E-09	1.84E-02	2.22E-10	1.32E-12	-4.18E-45	-4.23E-30	-2.68E-21	1.22E+00	0.00E+00	0.00E+00	2.53E-145	5.27E-157	2.32E-08
2.20E-05	306.291	3.59E+19	0.00E+00	1.21E+00	5.26E+05	-1.42E-01	3.26E+01	3.34E+05	7.90E-01	1.39E+05	4.84E-05	1.73E+02	6.30E+01	2.89E-02	1.14E+02	7.70E-08	2.86E-17	8.72E+00	6.08E-01	0.00E+00	9.61E-01	1.35E-01	2.56E+00	8.64E-03	1.43E-11	1.59E+01	1.12E+00	5.99E-02	4.64E-10	1.71E-08	9.09E-06	1.78E-01	4.32E-03	7.67E-07	1.09E-09	3.04E-13	9.10E-09	1.84E-02	2.22E-10	1.31E-12	-4.38E-45	-6.52E-32	-2.84E-21	1.21E+00	0.00E+00	0.00E+00	2.53E-145	5.26E-157	2.29E-08
2.21E-05	306.297	3.59E+19	0.00E+00	1.21E+00	5.26E+05	-1.42E-01	3.26E+01	3.34E+05	7.88E-01	1.39E+05	4.81E-05	1.74E+02	6.28E+01	2.88E-02	1.14E+02	7.70E-08	2.76E-17	8.72E+00	5.98E-01	0.00E+00	9.52E-01	1.35E-01	2.56E+00	8.57E-03	1.43E-11	1.59E+01	1.13E+00	5.99E-02	4.65E-10	1.71E-08	9.09E-06	1.75E-01	4.36E-03	7.63E-07	1.08E-09	3.04E-13	9.03E-09	1.84E-02	2.22E-10	1.31E-12	-4.55E-45	-2.61E-29	-2.95E-21	1.21E+00	0.00E+00	0.00E+00	2.53E-145	5.24E-157	2.26E-08
2.22E-05	306.303	3.59E+19	0.00E+00	1.20E+00	5.26E+05	-1.42E-01	3.26E+01	3.34E+05	7.86E-01	1.39E+05	4.77E-05	1.74E+02	6.27E+01	2.88E-02	1.14E+02	7.71E-08	2.65E-17	8.72E+00	5.88E-01	0.00E+00	9.44E-01	1.35E-01	2.57E+00	8.50E-03	1.44E-11	1.59E+01	1.13E+00	5.99E-02	4.67E-10	1.71E-08	9.09E-06	1.72E-01	4.40E-03	7.59E-07	1.08E-09	3.03E-13	8.96E-09	1.84E-02	2.22E-10	1.31E-12	-4.71E-45	-1.05E-28	-3.01E-21	1.20E+00	0.00E+00	0.00E+00	2.52E-145	5.22E-157	2.24E-08
2.23E-05	306.308	3.59E+19	0.00E+00	1.20E+00	5.26E+05	-1.42E-01	3.26E+01	3.34E+05	7.84E-01	1.39E+05	4.74E-05	1.75E+02	6.25E+01	2.88E-02	1.14E+02	7.71E-08	2.55E-17	8.73E+00	5.78E-01	0.00E+00	9.35E-01	1.35E-01	2.57E+00	8.44E-03	1.45E-11	1.59E+01	1.14E+00	6.00E-02	4.69E-10	1.70E-08	9.09E-06	1.70E-01	4.45E-03	7.56E-07	1.08E-09	3.03E-13	8.89E-09	1.84E-02	2.22E-10	1.31E-12	-4.90E-45	-2.64E-28	-2.99E-21	1.20E+00	0.00E+00	0.00E+00	2.52E-145	5.20E-157	2.21E-08
2.24E-05	306.314	3.59E+19	0.00E+00	1.19E+00	5.26E+05	-1.42E-01	3.26E+01	3.34E+05	7.82E-01	1.39E+05	4.70E-05	1.75E+02	6.24E+01	2.87E-02	1.14E+02	7.72E-08	2.46E-17	8.73E+00	5.69E-01	0.00E+00	9.27E-01	1.35E-01	2.58E+00	8.37E-03	1.45E-11	1.59E+01	1.15E+00	6.00E-02	4.70E-10	1.70E-08	9.09E-06	1.68E-01	4.49E-03	7.52E-07	1.08E-09	3.02E-13	8.82E-09	1.84E-02	2.22E-10	1.31E-12	-5.20E-45	-5.37E-28	-2.90E-21	1.19E+00	0.00E+00	0.00E+00	2.52E-145	5.18E-157	2.18E-08
2.25E-05	306.319	3.59E+19	0.00E+00	1.19E+00	5.26E+05	-1.42E-01	3.27E+01	3.34E+05	7.80E-01	1.39E+05	4.67E-05	1.76E+02	6.22E+01	2.87E-02	1.14E+02	7.72E-08	2.37E-17	8.73E+00	5.59E-01	0.00E+00	9.19E-01	1.35E-01	2.58E+00	8.30E-03	1.46E-11	1.59E+01	1.16E+00	6.00E-02	4.72E-10	1.70E-08	9.10E-06	1.65E-01	4.54E-03	7.48E-07	1.08E-09	3.02E-13	8.76E-09	1.84E-02	2.23E-10	1.30E-12	-5.69E-45	-9.62E-28	-2.72E-21	1.19E+00	0.00E+00	0.00E+00	2.52E-145	5.16E-157	2.16E-08
2.26E-05	306.325	3.59E+19	0.00E+00	1.19E+00	5.26E+05	-1.42E-01	3.27E+01	3.34E+05	7.78E-01	1.39E+05	4.63E-05	1.77E+02	6.20E+01	2.87E-02	1.14E+02	7.72E-08	2.28E-17	8.73E+00	5.50E-01	0.00E+00	9.11E-01	1.35E-01	2.59E+00	8.24E-03	1.47E-11	1.59E+01	1.17E+00	6.01E-02	4.73E-10	1.70E-08	9.10E-06	1.63E-01	4.58E-03	7.44E-07	1.07E-09	3.02E-13	8.69E-09	1.84E-02	2.23E-10	1.30E-12	-6.38E-45	-1.58E-27	-2.44E-21	1.19E+00	0.00E+00	0.00E+00	2.52E-145	5.14E-157	2.13E-08
2.27E-05	306.33	3.59E+19	0.00E+00	1.18E+00	5.26E+05	-1.42E-01	3.27E+01	3.34E+05	7.76E-01	1.39E+05	4.60E-05	1.77E+02	6.19E+01	2.86E-02	1.14E+02	7.73E-08	2.20E-17	8.74E+00	5.41E-01	0.00E+00	9.03E-01	1.35E-01	2.60E+00	8.18E-03	1.48E-11	1.59E+01	1.17E+00	6.01E-02	4.75E-10	1.70E-08	9.10E-06	1.61E-01	4.62E-03	7.41E-07	1.07E-09	3.01E-13	8.62E-09	1.84E-02	2.23E-10	1.30E-12	-7.32E-45	-2.45E-27	-2.05E-21	1.18E+00	0.00E+00	0.00E+00	2.53E-145	5.13E-157	2.11E-08
2.28E-05	306.336	3.59E+19	0.00E+00	1.18E+00	5.26E+05	-1.42E-01	3.27E+01	3.34E+05	7.74E-01	1.39E+05	4.57E-05	1.78E+02	6.17E+01	2.86E-02	1.14E+02	7.73E-08	2.12E-17	8.74E+00	5.32E-01	0.00E+00	8.95E-01	1.35E-01	2.60E+00	8.11E-03	1.48E-11	1.59E+01	1.18E+00	6.01E-02	4.77E-10	1.70E-08	9.10E-06	1.58E-01	4.67E-03	7.37E-07	1.07E-09	3.01E-13	8.55E-09	1.84E-02	2.23E-10	1.30E-12	-8.56E-45	-3.61E-27	-1.53E-21	1.18E+00	0.00E+00	0.00E+00	2.53E-145	5.11E-157	2.08E-08
2.29E-05	306.341	3.59E+19	0.00E+00	1.17E+00	5.26E+05	-1.42E-01	3.27E+01	3.34E+05	7.72E-01	1.39E+05	4.54E-05	1.78E+02	6.16E+01	2.86E-02	1.14E+02	7.73E-08	2.04E-17	8.74E+00	5.23E-01	0.00E+00	8.87E-01	1.35E-01	2.61E+00	8.05E-03	1.49E-11	1.59E+01	1.19E+00	6.01E-02	4.78E-10	1.70E-08	9.10E-06	1.56E-01	4.71E-03	7.33E-07	1.07E-09	3.01E-13	8.49E-09	1.84E-02	2.23E-10	1.29E-12	-1.02E-44	-5.13E-27	-8.72E-22	1.17E+00	0.00E+00	0.00E+00	2.53E-145	5.09E-157	2.06E-08
2.30E-05	306.347	3.59E+19	0.00E+00	1.17E+00	5.26E+05	-1.42E-01	3.28E+01	3.34E+05	7.70E-01	1.39E+05	4.50E-05	1.79E+02	6.14E+01	2.85E-02	1.14E+02	7.74E-08	1.96E-17	8.74E+00	5.14E-01	0.00E+00	8.79E-01	1.35E-01	2.61E+00	7.99E-03	1.50E-11	1.59E+01	1.20E+00	6.02E-02	4.80E-10	1.70E-08	9.11E-06	1.54E-01	4.76E-03	7.30E-07	1.07E-09	3.00E-13	8.42E-09	1.84E-02	2.23E-10	1.29E-12	-1.77E-44	-7.07E-27	-2.40E-22	1.17E+00	0.00E+00	0.00E+00	2.53E-145	5.07E-157	2.03E-08
2.31E-05	306.352	3.59E+19	0.00E+00	1.17E+00	5.26E+05	-1.42E-01	3.28E+01	3.34E+05	7.68E-01	1.39E+05	4.47E-05	1.80E+02	6.13E+01	2.85E-02	1.14E+02	7.74E-08	1.89E-17	8.75E+00	5.06E-01	0.00E+00	8.72E-01	1.35E-01	2.62E+00	7.93E-03	1.51E-11	1.59E+01	1.20E+00	6.02E-02	4.82E-10	1.70E-08	9.11E-06	1.52E-01	4.80E-03	7.26E-07	1.06E-09	3.00E-13	8.36E-09	1.84E-02	2.23E-10	1.29E-12	-4.14E-44	-9.51E-27	5.61E-23	1.17E+00	0.00E+00	0.00E+00	2.53E-145	5.05E-157	2.01E-08
2.32E-05	306.358	3.59E+19	0.00E+00	1.16E+00	5.26E+05	-1.42E-01	3.28E+01	3.34E+05	7.66E-01	1.39E+05	4.44E-05	1.80E+02	6.11E+01	2.84E-02	1.14E+02	7.74E-08	1.82E-17	8.75E+00	4.97E-01	0.00E+00	8.64E-01	1.35E-01	2.62E+00	7.86E-03	1.51E-11	1.59E+01	1.21E+00	6.02E-02	4.83E-10	1.70E-08	9.11E-06	1.50E-01	4.85E-03	7.22E-07	1.06E-09	2.99E-13	8.29E-09	1.84E-02	2.24E-10	1.29E-12	-8.95E-44	-1.25E-26	-2.28E-22	1.16E+00	0.00E+00	0.00E+00	2.53E-145	5.04E-157	1.99E-08
2.33E-05	306.363	3.59E+19	0.00E+00	1.16E+00	5.26E+05	-1.42E-01	3.28E+01	3.34E+05	7.65E-01	1.39E+05	4.41E-05	1.81E+02	6.10E+01	2.84E-02	1.14E+02	7.75E-08	1.76E-17	8.75E+00	4.89E-01	0.00E+00	8.57E-01	1.35E-01	2.63E+00	7.80E-03	1.52E-11	1.59E+01	1.22E+00	6.03E-02	4.85E-10	1.70E-08	9.11E-06	1.47E-01	4.89E-03	7.19E-07	1.06E-09	2.99E-13	8.23E-09	1.84E-02	2.24E-10	1.29E-12	-1.74E-43	-1.62E-26	-1.45E-21	1.16E+00	0.00E+00	0.00E+00	2.52E-145	5.02E-157	1.96E-08
2.34E-05	306.369	3.59E+19	0.00E+00	1.15E+00	5.26E+05	-1.42E-01	3.28E+01	3.34E+05	7.63E-01	1.39E+05	4.38E-05	1.81E+02	6.08E+01	2.84E-02	1.14E+02	7.75E-08	1.70E-17	8.75E+00	4.81E-01	0.00E+00	8.49E-01	1.35E-01	2.63E+00	7.74E-03	1.53E-11	1.59E+01	1.23E+00	6.03E-02	4.86E-10	1.70E-08	9.11E-06	1.45E-01	4.94E-03	7.15E-07	1.06E-09	2.99E-13	8.17E-09	1.84E-02	2.24E-10	1.28E-12	-3.07E-43	-2.07E-26	-4.04E-21	1.15E+00	0.00E+00	0.00E+00	2.53E-145	5.00E-157	1.94E-08
2.35E-05	306.374	3.59E+19	0.00E+00	1.15E+00	5.26E+05	-1.42E-01	3.29E+01	3.34E+05	7.61E-01	1.39E+05	4.35E-05	1.82E+02	6.07E+01	2.83E-02	1.14E+02	7.75E-08	1.63E-17	8.76E+00	4.73E-01	0.00E+00	8.42E-01	1.35E-01	2.64E+00	7.68E-03	1.53E-11	1.59E+01	1.24E+00	6.03E-02	4.88E-10	1.70E-08	9.11E-06	1.43E-01	4.98E-03	7.12E-07	1.06E-09	2.98E-13	8.11E-09	1.84E-02	2.24E-10	1.28E-12	-5.05E-43	-2.60E-26	-8.49E-21	1.15E+00	0.00E+00	0.00E+00	2.53E-145	4.98E-157	1.92E-08
2.36E-05	306.379	3.59E+19	0.00E+00	1.15E+00	5.26E+05	-1.42E-01	3.29E+01	3.34E+05	7.59E-01	1.39E+05	4.32E-05	1.82E+02	6.06E+01	2.83E-02	1.14E+02	7.76E-08	1.58E-17	8.76E+00	4.65E-01	0.00E+00	8.35E-01	1.35E-01	2.64E+00	7.62E-03	1.54E-11	1.59E+01	1.24E+00	6.03E-02	4.89E-10	1.70E-08	9.12E-06	1.41E-01	5.03E-03	7.08E-07	1.05E-09	2.98E-13	8.04E-09	1.84E-02	2.24E-10	1.28E-12	-7.86E-43	-3.23E-26	-1.54E-20	1.15E+00	0.00E+00	0.00E+00	2.53E-145	4.97E-157	1.90E-08
2.37E-05	306.385	3.59E+19	0.00E+00	1.14E+00	5.26E+05	-1.42E-01	3.29E+01	3.34E+05	7.57E-01	1.39E+05	4.29E-05	1.83E+02	6.04E+01	2.83E-02	1.14E+02	7.76E-08	1.52E-17	8.76E+00	4.57E-01	0.00E+00	8.28E-01	1.35E-01	2.65E+00	7.57E-03	1.55E-11	1.59E+01	1.25E+00	6.04E-02	4.91E-10	1.70E-08	9.12E-06	1.39E-01	5.07E-03	7.05E-07	1.05E-09	2.98E-13	7.98E-09	1.84E-02	2.24E-10	1.28E-12	-1.17E-42	-3.97E-26	-2.53E-20	1.14E+00	0.00E+00	0.00E+00	2.53E-145	4.95E-157	1.88E-08
2.38E-05	306.39	3.59E+19	0.00E+00	1.14E+00	5.26E+05	-1.42E-01	3.29E+01	3.34E+05	7.55E-01	1.39E+05	4.26E-05	1.84E+02	6.03E+01	2.82E-02	1.14E+02	7.76E-08	1.47E-17	8.76E+00	4.49E-01	0.00E+00	8.21E-01	1.35E-01	2.65E+00	7.51E-03	1.56E-11	1.59E+01	1.26E+00	6.04E-02	4.93E-10	1.70E-08	9.12E-06	1.38E-01	5.12E-03	7.01E-07	1.05E-09	2.97E-13	7.92E-09	1.84E-02	2.24E-10	1.27E-12	-1.67E-42	-4.84E-26	-3.90E-20	1.14E+00	0.00E+00	0.00E+00	2.53E-145	4.93E-157	1.85E-08
2.39E-05	306.396	3.59E+19	0.00E+00	1.13E+00	5.26E+05	-1.42E-01	3.29E+01	3.34E+05	7.53E-01	1.39E+05	4.23E-05	1.84E+02	6.01E+01	2.82E-02	1.14E+02	7.77E-08	1.41E-17	8.76E+00	4.42E-01	0.00E+00	8.14E-01	1.35E-01	2.66E+00	7.45E-03	1.56E-11	1.59E+01	1.27E+00	6.04E-02	4.94E-10	1.70E-08	9.12E-06	1.36E-01	5.17E-03	6.98E-07	1.05E-09	2.97E-13	7.86E-09	1.84E-02	2.25E-10	1.27E-12	-2.32E-42	-5.83E-26	-5.73E-20	1.13E+00	0.00E+00	0.00E+00	2.53E-145	4.92E-157	1.83E-08
2.40E-05	306.401	3.59E+19	0.00E+00	1.13E+00	5.26E+05	-1.42E-01	3.29E+01	3.34E+05	7.51E-01	1.39E+05	4.20E-05	1.85E+02	6.00E+01	2.82E-02	1.14E+02	7.77E-08	1.36E-17	8.77E+00	4.34E-01	0.00E+00	8.07E-01	1.35E-01	2.66E+00	7.39E-03	1.57E-11	1.59E+01	1.27E+00	6.05E-02	4.96E-10	1.70E-08	9.12E-06	1.34E-01	5.21E-03	6.95E-07	1.05E-09	2.97E-13	7.80E-09	1.84E-02	2.25E-10	1.27E-12	-3.14E-42	-6.97E-26	-8.09E-20	1.13E+00	0.00E+00	0.00E+00	2.53E-145	4.90E-157	1.81E-08
2.41E-05	306.406	3.59E+19	0.00E+00	1.13E+00	5.26E+05	-1.42E-01	3.30E+01	3.34E+05	7.50E-01	1.39E+05	4.17E-05	1.85E+02	5.98E+01	2.81E-02	1.14E+02	7.77E-08	1.31E-17	8.77E+00	4.27E-01	0.00E+00	8.00E-01	1.35E-01	2.67E+00	7.34E-03	1.58E-11	1.59E+01	1.28E+00	6.05E-02	4.97E-10	1.69E-08	9.12E-06	1.32E-01	5.26E-03	6.91E-07	1.04E-09	2.96E-13	7.75E-09	1.84E-02	2.25E-10	1.27E-12	-4.15E-42	-8.27E-26	-1.11E-19	1.13E+00	0.00E+00	0.00E+00	2.53E-145	4.88E-157	1.79E-08
2.42E-05	306.411	3.59E+19	0.00E+00	1.12E+00	5.26E+05	-1.42E-01	3.30E+01	3.34E+05	7.48E-01	1.39E+05	4.14E-05	1.86E+02	5.97E+01	2.81E-02	1.14E+02	7.78E-08	1.27E-17	8.77E+00	4.20E-01	0.00E+00	7.93E-01	1.35E-01	2.67E+00	7.28E-03	1.58E-11	1.59E+01	1.29E+00	6.05E-02	4.99E-10	1.69E-08	9.13E-06	1.30E-01	5.30E-03	6.88E-07	1.04E-09	2.96E-13	7.69E-09	1.84E-02	2.25E-10	1.27E-12	-5.38E-42	-9.75E-26	-1.48E-19	1.12E+00	0.00E+00	0.00E+00	2.53E-145	4.87E-157	1.77E-08
2.43E-05	306.417	3.59E+19	0.00E+00	1.12E+00	5.26E+05	-1.42E-01	3.30E+01	3.34E+05	7.46E-01	1.39E+05	4.11E-05	1.87E+02	5.95E+01	2.81E-02	1.14E+02	7.78E-08	1.22E-17	8.77E+00	4.13E-01	0.00E+00	7.87E-01	1.35E-01	2.68E+00	7.23E-03	1.59E-11	1.59E+01	1.30E+00	6.05E-02	5.00E-10	1.69E-08	9.13E-06	1.28E-01	5.35E-03	6.85E-07	1.04E-09	2.96E-13	7.63E-09	1.84E-02	2.25E-10	1.26E-12	-6.87E-42	-1.14E-25	-1.94E-19	1.12E+00	0.00E+00	0.00E+00	2.53E-145	4.85E-157	1.75E-08
2.44E-05	306.422	3.59E+19	0.00E+00	1.11E+00	5.26E+05	-1.42E-01	3.30E+01	3.34E+05	7.44E-01	1.39E+05	4.09E-05	1.87E+02	5.94E+01	2.80E-02	1.14E+02	7.78E-08	1.18E-17	8.77E+00	4.06E-01	0.00E+00	7.80E-01	1.35E-01	2.68E+00	7.17E-03	1.60E-11	1.59E+01	1.31E+00	6.06E-02	5.02E-10	1.69E-08	9.13E-06	1.27E-01	5.40E-03	6.81E-07	1.04E-09	2.95E-13	7.57E-09	1.84E-02	2.25E-10	1.26E-12	-8.63E-42	-1.33E-25	-2.49E-19	1.11E+00	0.00E+00	0.00E+00	2.53E-145	4.84E-157	1.73E-08
2.45E-05	306.427	3.59E+19	0.00E+00	1.11E+00	5.26E+05	-1.42E-01	3.30E+01	3.34E+05	7.42E-01	1.39E+05	4.06E-05	1.88E+02	5.93E+01	2.80E-02	1.14E+02	7.79E-08	1.14E-17	8.78E+00	3.99E-01	0.00E+00	7.74E-01	1.35E-01	2.69E+00	7.12E-03	1.60E-11	1.59E+01	1.31E+00	6.06E-02	5.04E-10	1.69E-08	9.13E-06	1.25E-01	5.44E-03	6.78E-07	1.04E-09	2.95E-13	7.52E-09	1.84E-02	2.25E-10	1.26E-12	-1.07E-41	-1.54E-25	-3.14E-19	1.11E+00	0.00E+00	0.00E+00	2.53E-145	4.82E-157	1.71E-08
2.46E-05	306.432	3.59E+19	0.00E+00	1.11E+00	5.26E+05	-1.42E-01	3.31E+01	3.34E+05	7.41E-01	1.39E+05	4.03E-05	1.88E+02	5.91E+01	2.80E-02	1.14E+02	7.79E-08	1.10E-17	8.78E+00	3.92E-01	0.00E+00	7.67E-01	1.35E-01	2.69E+00	7.06E-03	1.61E-11	1.59E+01	1.32E+00	6.06E-02	5.05E-10	1.69E-08	9.13E-06	1.23E-01	5.49E-03	6.75E-07	1.03E-09	2.95E-13	7.46E-09	1.84E-02	2.26E-10	1.26E-12	-1.31E-41	-1.77E-25	-3.91E-19	1.11E+00	0.00E+00	0.00E+00	2.53E-145	4.80E-157	1.70E-08
2.47E-05	306.438	3.59E+19	0.00E+00	1.10E+00	5.26E+05	-1.42E-01	3.31E+01	3.34E+05	7.39E-01	1.39E+05	4.00E-05	1.89E+02	5.90E+01	2.79E-02	1.14E+02	7.79E-08	1.06E-17	8.78E+00	3.85E-01	0.00E+00	7.61E-01	1.35E-01	2.69E+00	7.01E-03	1.62E-11	1.59E+01	1.33E+00	6.06E-02	5.07E-10	1.69E-08	9.13E-06	1.22E-01	5.54E-03	6.72E-07	1.03E-09	2.95E-13	7.40E-09	1.84E-02	2.26E-10	1.26E-12	-1.59E-41	-2.03E-25	-4.82E-19	1.10E+00	0.00E+00	0.00E+00	2.53E-145	4.79E-157	1.68E-08
2.48E-05	306.443	3.59E+19	0.00E+00	1.10E+00	5.26E+05	-1.42E-01	3.31E+01	3.34E+05	7.37E-01	1.39E+05	3.98E-05	1.89E+02	5.88E+01	2.79E-02	1.14E+02	7.79E-08	1.02E-17	8.78E+00	3.79E-01	0.00E+00	7.55E-01	1.35E-01	2.70E+00	6.96E-03	1.62E-11	1.59E+01	1.34E+00	6.07E-02	5.08E-10	1.69E-08	9.14E-06	1.20E-01	5.58E-03	6.68E-07	1.03E-09	2.94E-13	7.35E-09	1.84E-02	2.26E-10	1.25E-12	-1.91E-41	-2.32E-25	-5.87E-19	1.10E+00	0.00E+00	0.00E+00	2.53E-145	4.77E-157	1.66E-08
2.49E-05	306.448	3.59E+19	0.00E+00	1.10E+00	5.26E+05	-1.42E-01	3.31E+01	3.34E+05	7.35E-01	1.39E+05	3.95E-05	1.90E+02	5.87E+01	2.79E-02	1.14E+02	7.80E-08	9.89E-18	8.78E+00	3.72E-01	0.00E+00	7.48E-01	1.35E-01	2.70E+00	6.91E-03	1.63E-11	1.59E+01	1.34E+00	6.07E-02	5.10E-10	1.69E-08	9.14E-06	1.18E-01	5.63E-03	6.65E-07	1.03E-09	2.94E-13	7.30E-09	1.84E-02	2.26E-10	1.25E-12	-2.27E-41	-2.63E-25	-7.08E-19	1.10E+00	0.00E+00	0.00E+00	2.53E-145	4.76E-157	1.64E-08
2.50E-05	306.453	3.59E+19	0.00E+00	1.09E+00	5.26E+05	-1.42E-01	3.31E+01	3.34E+05	7.33E-01	1.39E+05	3.93E-05	1.91E+02	5.86E+01	2.78E-02	1.14E+02	7.80E-08	9.55E-18	8.79E+00	3.66E-01	0.00E+00	7.42E-01	1.35E-01	2.71E+00	6.85E-03	1.64E-11	1.59E+01	1.35E+00	6.07E-02	5.11E-10	1.69E-08	9.14E-06	1.17E-01	5.68E-03	6.62E-07	1.03E-09	2.94E-13	7.24E-09	1.84E-02	2.26E-10	1.25E-12	-2.68E-41	-2.98E-25	-8.47E-19	1.09E+00	0.00E+00	0.00E+00	2.53E-145	4.74E-157	1.62E-08
2.51E-05	306.458	3.59E+19	0.00E+00	1.09E+00	5.26E+05	-1.42E-01	3.31E+01	3.34E+05	7.32E-01	1.39E+05	3.90E-05	1.91E+02	5.84E+01	2.78E-02	1.14E+02	7.80E-08	9.22E-18	8.79E+00	3.60E-01	0.00E+00	7.36E-01	1.35E-01	2.71E+00	6.80E-03	1.64E-11	1.58E+01	1.36E+00	6.07E-02	5.13E-10	1.69E-08	9.14E-06	1.15E-01	5.72E-03	6.59E-07	1.02E-09	2.93E-13	7.19E-09	1.84E-02	2.26E-10	1.25E-12	-3.13E-41	-3.36E-25	-1.00E-18	1.09E+00	0.00E+00	0.00E+00	2.53E-145	4.73E-157	1.61E-08
2.52E-05	306.464	3.59E+19	0.00E+00	1.09E+00	5.26E+05	-1.42E-01	3.32E+01	3.34E+05	7.30E-01	1.39E+05	3.87E-05	1.92E+02	5.83E+01	2.78E-02	1.14E+02	7.80E-08	8.90E-18	8.79E+00	3.54E-01	0.00E+00	7.30E-01	1.35E-01	2.72E+00	6.75E-03	1.65E-11	1.58E+01	1.37E+00	6.08E-02	5.14E-10	1.69E-08	9.14E-06	1.14E-01	5.77E-03	6.56E-07	1.02E-09	2.93E-13	7.14E-09	1.84E-02	2.26E-10	1.25E-12	-3.64E-41	-3.77E-25	-1.18E-18	1.09E+00	0.00E+00	0.00E+00	2.53E-145	4.71E-157	1.59E-08
2.53E-05	306.469	3.59E+19	0.00E+00	1.08E+00	5.26E+05	-1.42E-01	3.32E+01	3.34E+05	7.28E-01	1.39E+05	3.85E-05	1.92E+02	5.82E+01	2.77E-02	1.14E+02	7.81E-08	8.60E-18	8.79E+00	3.48E-01	0.00E+00	7.24E-01	1.35E-01	2.72E+00	6.70E-03	1.66E-11	1.58E+01	1.37E+00	6.08E-02	5.16E-10	1.69E-08	9.14E-06	1.12E-01	5.82E-03	6.53E-07	1.02E-09	2.93E-13	7.08E-09	1.84E-02	2.27E-10	1.24E-12	-4.20E-41	-4.22E-25	-1.38E-18	1.08E+00	0.00E+00	0.00E+00	2.53E-145	4.69E-157	1.57E-08
2.54E-05	306.474	3.59E+19	0.00E+00	1.08E+00	5.26E+05	-1.42E-01	3.32E+01	3.34E+05	7.26E-01	1.39E+05	3.82E-05	1.93E+02	5.80E+01	2.77E-02	1.14E+02	7.81E-08	8.31E-18	8.79E+00	3.42E-01	0.00E+00	7.18E-01	1.35E-01	2.72E+00	6.65E-03	1.66E-11	1.58E+01	1.38E+00	6.08E-02	5.17E-10	1.69E-08	9.15E-06	1.11E-01	5.86E-03	6.49E-07	1.02E-09	2.92E-13	7.03E-09	1.84E-02	2.27E-10	1.24E-12	-4.82E-41	-4.71E-25	-1.61E-18	1.08E+00	0.00E+00	0.00E+00	2.53E-145	4.68E-157	1.55E-08
2.55E-05	306.479	3.59E+19	0.00E+00	1.08E+00	5.26E+05	-1.42E-01	3.32E+01	3.34E+05	7.25E-01	1.39E+05	3.80E-05	1.93E+02	5.79E+01	2.77E-02	1.14E+02	7.81E-08	8.02E-18	8.79E+00	3.36E-01	0.00E+00	7.13E-01	1.35E-01	2.73E+00	6.60E-03	1.67E-11	1.58E+01	1.39E+00	6.08E-02	5.19E-10	1.69E-08	9.15E-06	1.09E-01	5.91E-03	6.46E-07	1.02E-09	2.92E-13	6.98E-09	1.84E-02	2.27E-10	1.24E-12	-5.49E-41	-5.24E-25	-1.86E-18	1.08E+00	0.00E+00	0.00E+00	2.53E-145	4.66E-157	1.54E-08
2.56E-05	306.484	3.59E+19	0.00E+00	1.07E+00	5.26E+05	-1.42E-01	3.32E+01	3.34E+05	7.23E-01	1.39E+05	3.77E-05	1.94E+02	5.78E+01	2.76E-02	1.14E+02	7.82E-08	7.75E-18	8.80E+00	3.30E-01	0.00E+00	7.07E-01	1.35E-01	2.73E+00	6.55E-03	1.68E-11	1.58E+01	1.40E+00	6.08E-02	5.20E-10	1.69E-08	9.15E-06	1.08E-01	5.96E-03	6.43E-07	1.01E-09	2.92E-13	6.93E-09	1.84E-02	2.27E-10	1.24E-12	-6.23E-41	-5.81E-25	-2.13E-18	1.07E+00	0.00E+00	0.00E+00	2.53E-145	4.65E-157	1.52E-08
2.57E-05	306.489	3.59E+19	0.00E+00	1.07E+00	5.26E+05	-1.42E-01	3.32E+01	3.34E+05	7.21E-01	1.39E+05	3.75E-05	1.94E+02	5.76E+01	2.76E-02	1.14E+02	7.82E-08	7.49E-18	8.80E+00	3.25E-01	0.00E+00	7.01E-01	1.35E-01	2.74E+00	6.50E-03	1.68E-11	1.58E+01	1.41E+00	6.09E-02	5.22E-10	1.68E-08	9.15E-06	1.06E-01	6.01E-03	6.40E-07	1.01E-09	2.92E-13	6.88E-09	1.84E-02	2.27E-10	1.24E-12	-7.02E-41	-6.42E-25	-2.44E-18	1.07E+00	0.00E+00	0.00E+00	2.53E-145	4.64E-157	1.51E-08
2.58E-05	306.494	3.59E+19	0.00E+00	1.07E+00	5.26E+05	-1.42E-01	3.33E+01	3.34E+05	7.20E-01	1.39E+05	3.73E-05	1.95E+02	5.75E+01	2.76E-02	1.14E+02	7.82E-08	7.23E-18	8.80E+00	3.19E-01	0.00E+00	6.96E-01	1.35E-01	2.74E+00	6.46E-03	1.69E-11	1.58E+01	1.41E+00	6.09E-02	5.23E-10	1.68E-08	9.15E-06	1.05E-01	6.05E-03	6.37E-07	1.01E-09	2.91E-13	6.83E-09	1.84E-02	2.27E-10	1.23E-12	-7.87E-41	-7.08E-25	-2.78E-18	1.07E+00	0.00E+00	0.00E+00	2.53E-145	4.62E-157	1.49E-08
2.59E-05	306.499	3.59E+19	0.00E+00	1.06E+00	5.26E+05	-1.42E-01	3.33E+01	3.34E+05	7.18E-01	1.39E+05	3.70E-05	1.96E+02	5.74E+01	2.76E-02	1.14E+02	7.82E-08	6.99E-18	8.80E+00	3.14E-01	0.00E+00	6.90E-01	1.35E-01	2.74E+00	6.41E-03	1.70E-11	1.58E+01	1.42E+00	6.09E-02	5.25E-10	1.68E-08	9.15E-06	1.04E-01	6.10E-03	6.34E-07	1.01E-09	2.91E-13	6.78E-09	1.84E-02	2.27E-10	1.23E-12	-8.79E-41	-7.78E-25	-3.15E-18	1.06E+00	0.00E+00	0.00E+00	2.53E-145	4.61E-157	1.47E-08
2.60E-05	306.504	3.59E+19	0.00E+00	1.06E+00	5.26E+05	-1.42E-01	3.33E+01	3.34E+05	7.16E-01	1.39E+05	3.68E-05	1.96E+02	5.72E+01	2.75E-02	1.14E+02	7.83E-08	6.76E-18	8.80E+00	3.08E-01	0.00E+00	6.85E-01	1.35E-01	2.75E+00	6.36E-03	1.70E-11	1.58E+01	1.43E+00	6.09E-02	5.26E-10	1.68E-08	9.15E-06	1.02E-01	6.15E-03	6.31E-07	1.01E-09	2.91E-13	6.73E-09	1.84E-02	2.27E-10	1.23E-12	-9.75E-41	-8.53E-25	-3.56E-18	1.06E+00	0.00E+00	0.00E+00	2.52E-145	4.59E-157	1.46E-08
2.61E-05	306.509	3.59E+19	0.00E+00	1.05E+00	5.26E+05	-1.42E-01	3.33E+01	3.34E+05	7.15E-01	1.39E+05	3.66E-05	1.97E+02	5.71E+01	2.75E-02	1.14E+02	7.83E-08	6.53E-18	8.80E+00	3.03E-01	0.00E+00	6.79E-01	1.35E-01	2.75E+00	6.31E-03	1.71E-11	1.58E+01	1.44E+00	6.10E-02	5.27E-10	1.68E-08	9.16E-06	1.01E-01	6.20E-03	6.28E-07	1.00E-09	2.91E-13	6.68E-09	1.84E-02	2.28E-10	1.23E-12	-1.08E-40	-9.33E-25	-4.00E-18	1.05E+00	0.00E+00	0.00E+00	2.52E-145	4.58E-157	1.44E-08
2.62E-05	306.514	3.59E+19	0.00E+00	1.05E+00	5.26E+05	-1.42E-01	3.33E+01	3.34E+05	7.13E-01	1.39E+05	3.63E-05	1.97E+02	5.70E+01	2.75E-02	1.14E+02	7.83E-08	6.31E-18	8.80E+00	2.98E-01	0.00E+00	6.74E-01	1.35E-01	2.76E+00	6.27E-03	1.72E-11	1.58E+01	1.44E+00	6.10E-02	5.29E-10	1.68E-08	9.16E-06	9.96E-02	6.25E-03	6.25E-07	1.00E-09	2.90E-13	6.63E-09	1.84E-02	2.28E-10	1.23E-12	-1.19E-40	-1.02E-24	-4.48E-18	1.05E+00	0.00E+00	0.00E+00	2.52E-145	4.56E-157	1.43E-08
2.63E-05	306.519	3.59E+19	0.00E+00	1.05E+00	5.26E+05	-1.42E-01	3.33E+01	3.34E+05	7.11E-01	1.39E+05	3.61E-05	1.98E+02	5.68E+01	2.74E-02	1.14E+02	7.83E-08	6.10E-18	8.81E+00	2.93E-01	0.00E+00	6.68E-01	1.35E-01	2.76E+00	6.22E-03	1.72E-11	1.58E+01	1.45E+00	6.10E-02	5.30E-10	1.68E-08	9.16E-06	9.83E-02	6.29E-03	6.23E-07	1.00E-09	2.90E-13	6.58E-09	1.84E-02	2.28E-10	1.22E-12	-1.30E-40	-1.11E-24	-5.00E-18	1.05E+00	0.00E+00	0.00E+00	2.52E-145	4.55E-157	1.41E-08
2.64E-05	306.524	3.59E+19	0.00E+00	1.05E+00	5.26E+05	-1.42E-01	3.34E+01	3.34E+05	7.10E-01	1.39E+05	3.59E-05	1.98E+02	5.67E+01	2.74E-02	1.14E+02	7.83E-08	5.90E-18	8.81E+00	2.88E-01	0.00E+00	6.63E-01	1.35E-01	2.76E+00	6.18E-03	1.73E-11	1.58E+01	1.46E+00	6.10E-02	5.32E-10	1.68E-08	9.16E-06	9.70E-02	6.34E-03	6.20E-07	9.99E-10	2.90E-13	6.54E-09	1.84E-02	2.28E-10	1.22E-12	-1.41E-40	-1.20E-24	-5.57E-18	1.05E+00	0.00E+00	0.00E+00	2.52E-145	4.53E-157	1.40E-08
2.65E-05	306.529	3.59E+19	0.00E+00	1.04E+00	5.26E+05	-1.42E-01	3.34E+01	3.34E+05	7.08E-01	1.39E+05	3.57E-05	1.99E+02	5.66E+01	2.74E-02	1.14E+02	7.84E-08	5.70E-18	8.81E+00	2.83E-01	0.00E+00	6.58E-01	1.35E-01	2.77E+00	6.13E-03	1.74E-11	1.58E+01	1.47E+00	6.10E-02	5.33E-10	1.68E-08	9.16E-06	9.58E-02	6.39E-03	6.17E-07	9.97E-10	2.89E-13	6.49E-09	1.84E-02	2.28E-10	1.22E-12	-1.53E-40	-1.30E-24	-6.18E-18	1.04E+00	0.00E+00	0.00E+00	2.52E-145	4.52E-157	1.39E-08
2.66E-05	306.534	3.59E+19	0.00E+00	1.04E+00	5.26E+05	-1.42E-01	3.34E+01	3.34E+05	7.06E-01	1.39E+05	3.54E-05	1.99E+02	5.64E+01	2.73E-02	1.14E+02	7.84E-08	5.51E-18	8.81E+00	2.78E-01	0.00E+00	6.53E-01	1.35E-01	2.77E+00	6.09E-03	1.74E-11	1.58E+01	1.47E+00	6.11E-02	5.35E-10	1.68E-08	9.16E-06	9.45E-02	6.44E-03	6.14E-07	9.96E-10	2.89E-13	6.44E-09	1.84E-02	2.28E-10	1.22E-12	-1.65E-40	-1.41E-24	-6.83E-18	1.04E+00	0.00E+00	0.00E+00	2.52E-145	4.51E-157	1.37E-08
2.67E-05	306.539	3.59E+19	0.00E+00	1.04E+00	5.26E+05	-1.42E-01	3.34E+01	3.34E+05	7.05E-01	1.39E+05	3.52E-05	2.00E+02	5.63E+01	2.73E-02	1.14E+02	7.84E-08	5.33E-18	8.81E+00	2.73E-01	0.00E+00	6.48E-01	1.35E-01	2.77E+00	6.04E-03	1.75E-11	1.57E+01	1.48E+00	6.11E-02	5.36E-10	1.68E-08	9.17E-06	9.33E-02	6.49E-03	6.11E-07	9.94E-10	2.89E-13	6.40E-09	1.84E-02	2.28E-10	1.22E-12	-1.78E-40	-1.52E-24	-7.54E-18	1.04E+00	0.00E+00	0.00E+00	2.52E-145	4.49E-157	1.36E-08
2.68E-05	306.544	3.59E+19	0.00E+00	1.03E+00	5.26E+05	-1.42E-01	3.34E+01	3.34E+05	7.03E-01	1.39E+05	3.50E-05	2.00E+02	5.62E+01	2.73E-02	1.14E+02	7.84E-08	5.16E-18	8.81E+00	2.68E-01	0.00E+00	6.43E-01	1.35E-01	2.78E+00	6.00E-03	1.76E-11	1.57E+01	1.49E+00	6.11E-02	5.38E-10	1.68E-08	9.17E-06	9.21E-02	6.54E-03	6.08E-07	9.92E-10	2.89E-13	6.35E-09	1.84E-02	2.28E-10	1.21E-12	-1.90E-40	-1.63E-24	-8.29E-18	1.03E+00	0.00E+00	0.00E+00	2.53E-145	4.48E-157	1.34E-08
2.69E-05	306.549	3.59E+19	0.00E+00	1.03E+00	5.26E+05	-1.42E-01	3.34E+01	3.34E+05	7.01E-01	1.39E+05	3.48E-05	2.01E+02	5.61E+01	2.72E-02	1.14E+02	7.85E-08	4.99E-18	8.81E+00	2.64E-01	0.00E+00	6.38E-01	1.35E-01	2.78E+00	5.95E-03	1.76E-11	1.57E+01	1.50E+00	6.11E-02	5.39E-10	1.68E-08	9.17E-06	9.09E-02	6.58E-03	6.05E-07	9.90E-10	2.88E-13	6.31E-09	1.84E-02	2.29E-10	1.21E-12	-2.03E-40	-1.76E-24	-9.10E-18	1.03E+00	0.00E+00	0.00E+00	2.53E-145	4.46E-157	1.33E-08
2.70E-05	306.554	3.59E+19	0.00E+00	1.03E+00	5.26E+05	-1.42E-01	3.35E+01	3.34E+05	7.00E-01	1.39E+05	3.46E-05	2.02E+02	5.59E+01	2.72E-02	1.14E+02	7.85E-08	4.82E-18	8.81E+00	2.59E-01	0.00E+00	6.33E-01	1.35E-01	2.78E+00	5.91E-03	1.77E-11	1.57E+01	1.50E+00	6.11E-02	5.40E-10	1.68E-08	9.17E-06	8.98E-02	6.63E-03	6.03E-07	9.88E-10	2.88E-13	6.26E-09	1.84E-02	2.29E-10	1.21E-12	-2.15E-40	-1.88E-24	-9.96E-18	1.03E+00	0.00E+00	0.00E+00	2.53E-145	4.45E-157	1.32E-08
2.71E-05	306.559	3.59E+19	0.00E+00	1.02E+00	5.26E+05	-1.42E-01	3.35E+01	3.34E+05	6.98E-01	1.39E+05	3.44E-05	2.02E+02	5.58E+01	2.72E-02	1.14E+02	7.85E-08	4.67E-18	8.82E+00	2.55E-01	0.00E+00	6.28E-01	1.35E-01	2.79E+00	5.87E-03	1.77E-11	1.57E+01	1.51E+00	6.12E-02	5.42E-10	1.68E-08	9.17E-06	8.86E-02	6.68E-03	6.00E-07	9.86E-10	2.88E-13	6.22E-09	1.84E-02	2.29E-10	1.21E-12	-2.26E-40	-2.01E-24	-1.09E-17	1.02E+00	0.00E+00	0.00E+00	2.53E-145	4.44E-157	1.30E-08
2.72E-05	306.564	3.59E+19	0.00E+00	1.02E+00	5.26E+05	-1.42E-01	3.35E+01	3.34E+05	6.97E-01	1.39E+05	3.42E-05	2.03E+02	5.57E+01	2.71E-02	1.14E+02	7.85E-08	4.51E-18	8.82E+00	2.50E-01	0.00E+00	6.23E-01	1.35E-01	2.79E+00	5.83E-03	1.78E-11	1.57E+01	1.52E+00	6.12E-02	5.43E-10	1.68E-08	9.17E-06	8.75E-02	6.73E-03	5.97E-07	9.84E-10	2.88E-13	6.17E-09	1.84E-02	2.29E-10	1.21E-12	-2.38E-40	-2.15E-24	-1.18E-17	1.02E+00	0.00E+00	0.00E+00	2.53E-145	4.42E-157	1.29E-08
2.73E-05	306.569	3.59E+19	0.00E+00	1.02E+00	5.26E+05	-1.42E-01	3.35E+01	3.34E+05	6.95E-01	1.39E+05	3.39E-05	2.03E+02	5.56E+01	2.71E-02	1.14E+02	7.86E-08	4.37E-18	8.82E+00	2.46E-01	0.00E+00	6.18E-01	1.35E-01	2.79E+00	5.78E-03	1.79E-11	1.57E+01	1.53E+00	6.12E-02	5.45E-10	1.67E-08	9.17E-06	8.64E-02	6.78E-03	5.94E-07	9.83E-10	2.87E-13	6.13E-09	1.84E-02	2.29E-10	1.21E-12	-2.48E-40	-2.29E-24	-1.29E-17	1.02E+00	0.00E+00	0.00E+00	2.53E-145	4.41E-157	1.28E-08
2.74E-05	306.573	3.59E+19	0.00E+00	1.01E+00	5.26E+05	-1.42E-01	3.35E+01	3.34E+05	6.93E-01	1.39E+05	3.37E-05	2.04E+02	5.54E+01	2.71E-02	1.14E+02	7.86E-08	4.23E-18	8.82E+00	2.42E-01	0.00E+00	6.14E-01	1.35E-01	2.80E+00	5.74E-03	1.79E-11	1.57E+01	1.53E+00	6.12E-02	5.46E-10	1.67E-08	9.18E-06	8.53E-02	6.83E-03	5.92E-07	9.81E-10	2.87E-13	6.08E-09	1.84E-02	2.29E-10	1.20E-12	-2.57E-40	-2.43E-24	-1.40E-17	1.01E+00	0.00E+00	0.00E+00	2.53E-145	4.40E-157	1.27E-08
2.75E-05	306.578	3.59E+19	0.00E+00	1.01E+00	5.26E+05	-1.42E-01	3.35E+01	3.34E+05	6.92E-01	1.39E+05	3.35E-05	2.04E+02	5.53E+01	2.71E-02	1.14E+02	7.86E-08	4.09E-18	8.82E+00	2.38E-01	0.00E+00	6.09E-01	1.35E-01	2.80E+00	5.70E-03	1.80E-11	1.57E+01	1.54E+00	6.12E-02	5.47E-10	1.67E-08	9.18E-06	8.42E-02	6.88E-03	5.89E-07	9.79E-10	2.87E-13	6.04E-09	1.84E-02	2.29E-10	1.20E-12	-2.66E-40	-2.58E-24	-1.51E-17	1.01E+00	0.00E+00	0.00E+00	2.53E-145	4.38E-157	1.25E-08
2.76E-05	306.583	3.59E+19	0.00E+00	1.01E+00	5.26E+05	-1.42E-01	3.35E+01	3.34E+05	6.90E-01	1.39E+05	3.33E-05	2.05E+02	5.52E+01	2.70E-02	1.14E+02	7.86E-08	3.96E-18	8.82E+00	2.33E-01	0.00E+00	6.04E-01	1.35E-01	2.80E+00	5.66E-03	1.81E-11	1.57E+01	1.55E+00	6.13E-02	5.49E-10	1.67E-08	9.18E-06	8.32E-02	6.93E-03	5.86E-07	9.77E-10	2.87E-13	6.00E-09	1.84E-02	2.29E-10	1.20E-12	-2.73E-40	-2.73E-24	-1.64E-17	1.01E+00	0.00E+00	0.00E+00	2.53E-145	4.37E-157	1.24E-08
2.77E-05	306.588	3.59E+19	0.00E+00	1.00E+00	5.26E+05	-1.42E-01	3.36E+01	3.34E+05	6.89E-01	1.39E+05	3.31E-05	2.05E+02	5.51E+01	2.70E-02	1.14E+02	7.86E-08	3.83E-18	8.82E+00	2.29E-01	0.00E+00	6.00E-01	1.35E-01	2.81E+00	5.62E-03	1.81E-11	1.57E+01	1.56E+00	6.13E-02	5.50E-10	1.67E-08	9.18E-06	8.21E-02	6.97E-03	5.84E-07	9.75E-10	2.87E-13	5.96E-09	1.84E-02	2.30E-10	1.20E-12	-2.78E-40	-2.89E-24	-1.76E-17	1.00E+00	0.00E+00	0.00E+00	2.53E-145	4.36E-157	1.23E-08
2.78E-05	306.593	3.59E+19	0.00E+00	1.00E+00	5.26E+05	-1.42E-01	3.36E+01	3.34E+05	6.87E-01	1.39E+05	3.30E-05	2.06E+02	5.49E+01	2.70E-02	1.14E+02	7.87E-08	3.71E-18	8.82E+00	2.25E-01	0.00E+00	5.95E-01	1.35E-01	2.81E+00	5.58E-03	1.82E-11	1.57E+01	1.56E+00	6.13E-02	5.52E-10	1.67E-08	9.18E-06	8.11E-02	7.02E-03	5.81E-07	9.74E-10	2.86E-13	5.91E-09	1.84E-02	2.30E-10	1.20E-12	-2.81E-40	-3.05E-24	-1.90E-17	1.00E+00	0.00E+00	0.00E+00	2.53E-145	4.34E-157	1.22E-08
2.79E-05	306.597	3.59E+19	0.00E+00	9.98E-01	5.26E+05	-1.42E-01	3.36E+01	3.34E+05	6.86E-01	1.39E+05	3.28E-05	2.06E+02	5.48E+01	2.69E-02	1.14E+02	7.87E-08	3.59E-18	8.82E+00	2.22E-01	0.00E+00	5.91E-01	1.35E-01	2.81E+00	5.54E-03	1.82E-11	1.57E+01	1.57E+00	6.13E-02	5.53E-10	1.67E-08	9.18E-06	8.01E-02	7.07E-03	5.78E-07	9.72E-10	2.86E-13	5.87E-09	1.84E-02	2.30E-10	1.20E-12	-2.81E-40	-3.21E-24	-2.04E-17	9.98E-01	0.00E+00	0.00E+00	2.53E-145	4.33E-157	1.20E-08
2.80E-05	306.602	3.59E+19	0.00E+00	9.95E-01	5.26E+05	-1.42E-01	3.36E+01	3.34E+05	6.84E-01	1.39E+05	3.26E-05	2.07E+02	5.47E+01	2.69E-02	1.14E+02	7.87E-08	3.47E-18	8.82E+00	2.18E-01	0.00E+00	5.86E-01	1.35E-01	2.82E+00	5.50E-03	1.83E-11	1.57E+01	1.58E+00	6.13E-02	5.54E-10	1.67E-08	9.18E-06	7.91E-02	7.12E-03	5.76E-07	9.70E-10	2.86E-13	5.83E-09	1.84E-02	2.30E-10	1.19E-12	-2.79E-40	-3.38E-24	-2.19E-17	9.95E-01	0.00E+00	0.00E+00	2.53E-145	4.32E-157	1.19E-08
2.81E-05	306.607	3.59E+19	0.00E+00	9.92E-01	5.26E+05	-1.42E-01	3.36E+01	3.34E+05	6.83E-01	1.39E+05	3.24E-05	2.07E+02	5.46E+01	2.69E-02	1.14E+02	7.87E-08	3.36E-18	8.83E+00	2.14E-01	0.00E+00	5.82E-01	1.35E-01	2.82E+00	5.46E-03	1.84E-11	1.56E+01	1.59E+00	6.13E-02	5.56E-10	1.67E-08	9.19E-06	7.81E-02	7.17E-03	5.73E-07	9.68E-10	2.86E-13	5.79E-09	1.84E-02	2.30E-10	1.19E-12	-2.74E-40	-3.55E-24	-2.35E-17	9.92E-01	0.00E+00	0.00E+00	2.53E-145	4.31E-157	1.18E-08
2.82E-05	306.612	3.59E+19	0.00E+00	9.90E-01	5.26E+05	-1.42E-01	3.36E+01	3.34E+05	6.81E-01	1.39E+05	3.22E-05	2.08E+02	5.44E+01	2.69E-02	1.14E+02	7.87E-08	3.26E-18	8.83E+00	2.10E-01	0.00E+00	5.78E-01	1.35E-01	2.82E+00	5.42E-03	1.84E-11	1.56E+01	1.59E+00	6.14E-02	5.57E-10	1.67E-08	9.19E-06	7.71E-02	7.22E-03	5.71E-07	9.66E-10	2.85E-13	5.75E-09	1.84E-02	2.30E-10	1.19E-12	-2.65E-40	-3.72E-24	-2.51E-17	9.89E-01	0.00E+00	0.00E+00	2.52E-145	4.29E-157	1.17E-08
2.83E-05	306.616	3.59E+19	0.00E+00	9.87E-01	5.26E+05	-1.42E-01	3.36E+01	3.34E+05	6.80E-01	1.39E+05	3.20E-05	2.08E+02	5.43E+01	2.68E-02	1.14E+02	7.88E-08	3.15E-18	8.83E+00	2.07E-01	0.00E+00	5.73E-01	1.35E-01	2.83E+00	5.38E-03	1.85E-11	1.56E+01	1.60E+00	6.14E-02	5.58E-10	1.67E-08	9.19E-06	7.62E-02	7.27E-03	5.68E-07	9.65E-10	2.85E-13	5.71E-09	1.84E-02	2.30E-10	1.19E-12	-2.52E-40	-3.89E-24	-2.68E-17	9.87E-01	0.00E+00	0.00E+00	2.52E-145	4.28E-157	1.16E-08
2.84E-05	306.621	3.59E+19	0.00E+00	9.84E-01	5.26E+05	-1.42E-01	3.37E+01	3.34E+05	6.78E-01	1.39E+05	3.18E-05	2.09E+02	5.42E+01	2.68E-02	1.14E+02	7.88E-08	3.05E-18	8.83E+00	2.03E-01	0.00E+00	5.69E-01	1.35E-01	2.83E+00	5.34E-03	1.85E-11	1.56E+01	1.61E+00	6.14E-02	5.60E-10	1.67E-08	9.19E-06	7.52E-02	7.32E-03	5.65E-07	9.63E-10	2.85E-13	5.67E-09	1.84E-02	2.30E-10	1.19E-12	-2.35E-40	-4.06E-24	-2.86E-17	9.84E-01	0.00E+00	0.00E+00	2.52E-145	4.27E-157	1.15E-08
2.85E-05	306.626	3.59E+19	0.00E+00	9.81E-01	5.26E+05	-1.42E-01	3.37E+01	3.34E+05	6.77E-01	1.39E+05	3.16E-05	2.10E+02	5.41E+01	2.68E-02	1.14E+02	7.88E-08	2.96E-18	8.83E+00	1.99E-01	0.00E+00	5.65E-01	1.35E-01	2.83E+00	5.31E-03	1.86E-11	1.56E+01	1.62E+00	6.14E-02	5.61E-10	1.67E-08	9.19E-06	7.43E-02	7.37E-03	5.63E-07	9.61E-10	2.85E-13	5.63E-09	1.84E-02	2.30E-10	1.19E-12	-2.13E-40	-4.23E-24	-3.05E-17	9.81E-01	0.00E+00	0.00E+00	2.52E-145	4.26E-157	1.14E-08
2.86E-05	306.631	3.59E+19	0.00E+00	9.78E-01	5.26E+05	-1.42E-01	3.37E+01	3.34E+05	6.75E-01	1.39E+05	3.14E-05	2.10E+02	5.40E+01	2.67E-02	1.14E+02	7.88E-08	2.87E-18	8.83E+00	1.96E-01	0.00E+00	5.61E-01	1.35E-01	2.83E+00	5.27E-03	1.87E-11	1.56E+01	1.62E+00	6.14E-02	5.63E-10	1.67E-08	9.19E-06	7.34E-02	7.42E-03	5.60E-07	9.59E-10	2.85E-13	5.59E-09	1.84E-02	2.31E-10	1.18E-12	-1.86E-40	-4.40E-24	-3.24E-17	9.78E-01	0.00E+00	0.00E+00	2.52E-145	4.24E-157	1.13E-08
2.87E-05	306.635	3.59E+19	0.00E+00	9.75E-01	5.26E+05	-1.42E-01	3.37E+01	3.34E+05	6.74E-01	1.39E+05	3.13E-05	2.11E+02	5.38E+01	2.67E-02	1.14E+02	7.88E-08	2.78E-18	8.83E+00	1.92E-01	0.00E+00	5.57E-01	1.35E-01	2.84E+00	5.23E-03	1.87E-11	1.56E+01	1.63E+00	6.14E-02	5.64E-10	1.66E-08	9.19E-06	7.25E-02	7.47E-03	5.58E-07	9.57E-10	2.84E-13	5.55E-09	1.84E-02	2.31E-10	1.18E-12	-1.53E-40	-4.56E-24	-3.45E-17	9.75E-01	0.00E+00	0.00E+00	2.52E-145	4.23E-157	1.12E-08
2.88E-05	306.64	3.59E+19	0.00E+00	9.72E-01	5.26E+05	-1.42E-01	3.37E+01	3.34E+05	6.72E-01	1.39E+05	3.11E-05	2.11E+02	5.37E+01	2.67E-02	1.14E+02	7.88E-08	2.69E-18	8.83E+00	1.89E-01	0.00E+00	5.53E-01	1.35E-01	2.84E+00	5.19E-03	1.88E-11	1.56E+01	1.64E+00	6.15E-02	5.65E-10	1.66E-08	9.20E-06	7.16E-02	7.52E-03	5.55E-07	9.56E-10	2.84E-13	5.52E-09	1.84E-02	2.31E-10	1.18E-12	-1.13E-40	-4.73E-24	-3.66E-17	9.72E-01	0.00E+00	0.00E+00	2.52E-145	4.22E-157	1.11E-08
2.89E-05	306.645	3.59E+19	0.00E+00	9.69E-01	5.26E+05	-1.42E-01	3.37E+01	3.34E+05	6.71E-01	1.39E+05	3.09E-05	2.12E+02	5.36E+01	2.66E-02	1.14E+02	7.89E-08	2.61E-18	8.83E+00	1.86E-01	0.00E+00	5.49E-01	1.35E-01	2.84E+00	5.16E-03	1.88E-11	1.56E+01	1.65E+00	6.15E-02	5.67E-10	1.66E-08	9.20E-06	7.07E-02	7.57E-03	5.53E-07	9.54E-10	2.84E-13	5.48E-09	1.84E-02	2.31E-10	1.18E-12	-6.61E-41	-4.89E-24	-3.87E-17	9.69E-01	0.00E+00	0.00E+00	2.53E-145	4.21E-157	1.09E-08
2.90E-05	306.649	3.59E+19	0.00E+00	9.67E-01	5.26E+05	-1.42E-01	3.37E+01	3.34E+05	6.69E-01	1.39E+05	3.07E-05	2.12E+02	5.35E+01	2.66E-02	1.14E+02	7.89E-08	2.52E-18	8.83E+00	1.83E-01	0.00E+00	5.45E-01	1.35E-01	2.84E+00	5.12E-03	1.89E-11	1.56E+01	1.65E+00	6.15E-02	5.68E-10	1.66E-08	9.20E-06	6.98E-02	7.62E-03	5.51E-07	9.52E-10	2.84E-13	5.44E-09	1.84E-02	2.31E-10	1.18E-12	-2.77E-41	-5.04E-24	-4.10E-17	9.67E-01	0.00E+00	0.00E+00	2.53E-145	4.19E-157	1.08E-08
2.91E-05	306.654	3.59E+19	0.00E+00	9.64E-01	5.26E+05	-1.42E-01	3.38E+01	3.34E+05	6.68E-01	1.39E+05	3.06E-05	2.13E+02	5.34E+01	2.66E-02	1.14E+02	7.89E-08	2.45E-18	8.83E+00	1.79E-01	0.00E+00	5.41E-01	1.35E-01	2.85E+00	5.09E-03	1.90E-11	1.56E+01	1.66E+00	6.15E-02	5.69E-10	1.66E-08	9.20E-06	6.90E-02	7.67E-03	5.48E-07	9.50E-10	2.84E-13	5.40E-09	1.84E-02	2.31E-10	1.18E-12	2.08E-42	-5.20E-24	-4.33E-17	9.64E-01	0.00E+00	0.00E+00	2.53E-145	4.18E-157	1.07E-08
2.92E-05	306.659	3.59E+19	0.00E+00	9.61E-01	5.26E+05	-1.42E-01	3.38E+01	3.34E+05	6.66E-01	1.39E+05	3.04E-05	2.13E+02	5.33E+01	2.66E-02	1.14E+02	7.89E-08	2.37E-18	8.83E+00	1.76E-01	0.00E+00	5.37E-01	1.35E-01	2.85E+00	5.05E-03	1.90E-11	1.56E+01	1.67E+00	6.15E-02	5.71E-10	1.66E-08	9.20E-06	6.82E-02	7.72E-03	5.46E-07	9.49E-10	2.83E-13	5.37E-09	1.84E-02	2.31E-10	1.17E-12	1.65E-41	-5.34E-24	-4.57E-17	9.61E-01	0.00E+00	0.00E+00	2.53E-145	4.17E-157	1.06E-08
2.93E-05	306.663	3.59E+19	0.00E+00	9.58E-01	5.26E+05	-1.42E-01	3.38E+01	3.34E+05	6.65E-01	1.39E+05	3.02E-05	2.14E+02	5.31E+01	2.65E-02	1.14E+02	7.89E-08	2.30E-18	8.83E+00	1.73E-01	0.00E+00	5.33E-01	1.35E-01	2.85E+00	5.02E-03	1.91E-11	1.55E+01	1.68E+00	6.15E-02	5.72E-10	1.66E-08	9.20E-06	6.73E-02	7.77E-03	5.43E-07	9.47E-10	2.83E-13	5.33E-09	1.84E-02	2.31E-10	1.17E-12	6.83E-42	-5.47E-24	-4.82E-17	9.58E-01	0.00E+00	0.00E+00	2.53E-145	4.16E-157	1.05E-08
2.94E-05	306.668	3.59E+19	0.00E+00	9.56E-01	5.26E+05	-1.42E-01	3.38E+01	3.34E+05	6.63E-01	1.39E+05	3.01E-05	2.14E+02	5.30E+01	2.65E-02	1.14E+02	7.90E-08	2.23E-18	8.84E+00	1.70E-01	0.00E+00	5.29E-01	1.35E-01	2.86E+00	4.98E-03	1.91E-11	1.55E+01	1.68E+00	6.16E-02	5.73E-10	1.66E-08	9.20E-06	6.65E-02	7.82E-03	5.41E-07	9.45E-10	2.83E-13	5.29E-09	1.84E-02	2.32E-10	1.17E-12	-3.77E-41	-5.60E-24	-5.08E-17	9.56E-01	0.00E+00	0.00E+00	2.53E-145	4.15E-157	1.05E-08
2.95E-05	306.672	3.59E+19	0.00E+00	9.53E-01	5.26E+05	-1.42E-01	3.38E+01	3.34E+05	6.62E-01	1.39E+05	2.99E-05	2.15E+02	5.29E+01	2.65E-02	1.14E+02	7.90E-08	2.16E-18	8.84E+00	1.67E-01	0.00E+00	5.25E-01	1.35E-01	2.86E+00	4.95E-03	1.92E-11	1.55E+01	1.69E+00	6.16E-02	5.75E-10	1.66E-08	9.21E-06	6.57E-02	7.87E-03	5.39E-07	9.43E-10	2.83E-13	5.26E-09	1.84E-02	2.32E-10	1.17E-12	-1.30E-40	-5.72E-24	-5.35E-17	9.53E-01	0.00E+00	0.00E+00	2.53E-145	4.13E-157	1.04E-08
2.96E-05	306.677	3.59E+19	0.00E+00	9.50E-01	5.26E+05	-1.42E-01	3.38E+01	3.34E+05	6.60E-01	1.39E+05	2.97E-05	2.15E+02	5.28E+01	2.64E-02	1.14E+02	7.90E-08	2.09E-18	8.84E+00	1.64E-01	0.00E+00	5.22E-01	1.35E-01	2.86E+00	4.91E-03	1.93E-11	1.55E+01	1.70E+00	6.16E-02	5.76E-10	1.66E-08	9.21E-06	6.49E-02	7.92E-03	5.36E-07	9.42E-10	2.83E-13	5.22E-09	1.84E-02	2.32E-10	1.17E-12	-2.85E-40	-5.82E-24	-5.62E-17	9.50E-01	0.00E+00	0.00E+00	2.53E-145	4.12E-157	1.03E-08
2.97E-05	306.682	3.59E+19	0.00E+00	9.48E-01	5.26E+05	-1.42E-01	3.38E+01	3.34E+05	6.59E-01	1.39E+05	2.96E-05	2.16E+02	5.27E+01	2.64E-02	1.14E+02	7.90E-08	2.03E-18	8.84E+00	1.61E-01	0.00E+00	5.18E-01	1.35E-01	2.86E+00	4.88E-03	1.93E-11	1.55E+01	1.71E+00	6.16E-02	5.77E-10	1.66E-08	9.21E-06	6.41E-02	7.97E-03	5.34E-07	9.40E-10	2.82E-13	5.18E-09	1.84E-02	2.32E-10	1.17E-12	-5.20E-40	-5.91E-24	-5.90E-17	9.47E-01	0.00E+00	0.00E+00	2.52E-145	4.11E-157	1.02E-08
2.98E-05	306.686	3.59E+19	0.00E+00	9.45E-01	5.26E+05	-1.42E-01	3.38E+01	3.34E+05	6.58E-01	1.39E+05	2.94E-05	2.16E+02	5.26E+01	2.64E-02	1.14E+02	7.90E-08	1.97E-18	8.84E+00	1.58E-01	0.00E+00	5.14E-01	1.35E-01	2.87E+00	4.84E-03	1.94E-11	1.55E+01	1.71E+00	6.16E-02	5.78E-10	1.66E-08	9.21E-06	6.34E-02	8.02E-03	5.31E-07	9.38E-10	2.82E-13	5.15E-09	1.84E-02	2.32E-10	1.16E-12	-8.57E-40	-5.99E-24	-6.19E-17	9.45E-01	0.00E+00	0.00E+00	2.52E-145	4.10E-157	1.01E-08
2.99E-05	306.691	3.59E+19	0.00E+00	9.42E-01	5.26E+05	-1.42E-01	3.39E+01	3.34E+05	6.56E-01	1.39E+05	2.92E-05	2.17E+02	5.25E+01	2.64E-02	1.14E+02	7.90E-08	1.91E-18	8.84E+00	1.56E-01	0.00E+00	5.11E-01	1.35E-01	2.87E+00	4.81E-03	1.94E-11	1.55E+01	1.72E+00	6.16E-02	5.80E-10	1.66E-08	9.21E-06	6.26E-02	8.07E-03	5.29E-07	9.37E-10	2.82E-13	5.11E-09	1.84E-02	2.32E-10	1.16E-12	-1.32E-39	-6.05E-24	-6.48E-17	9.42E-01	0.00E+00	0.00E+00	2.52E-145	4.09E-157	9.99E-09
3.00E-05	306.695	3.59E+19	0.00E+00	9.40E-01	5.26E+05	-1.42E-01	3.39E+01	3.34E+05	6.55E-01	1.39E+05	2.91E-05	2.17E+02	5.23E+01	2.63E-02	1.14E+02	7.90E-08	1.85E-18	8.84E+00	1.53E-01	0.00E+00	5.07E-01	1.35E-01	2.87E+00	4.78E-03	1.95E-11	1.55E+01	1.73E+00	6.17E-02	5.81E-10	1.66E-08	9.21E-06	6.19E-02	8.12E-03	5.27E-07	9.35E-10	2.82E-13	5.08E-09	1.84E-02	2.32E-10	1.16E-12	-1.93E-39	-6.09E-24	-6.78E-17	9.39E-01	0.00E+00	0.00E+00	2.52E-145	4.08E-157	9.90E-09
3.01E-05	306.7	3.59E+19	0.00E+00	9.37E-01	5.26E+05	-1.42E-01	3.39E+01	3.34E+05	6.53E-01	1.39E+05	2.89E-05	2.18E+02	5.22E+01	2.63E-02	1.14E+02	7.91E-08	1.79E-18	8.84E+00	1.50E-01	0.00E+00	5.04E-01	1.35E-01	2.87E+00	4.74E-03	1.95E-11	1.55E+01	1.73E+00	6.17E-02	5.82E-10	1.66E-08	9.21E-06	6.11E-02	8.17E-03	5.25E-07	9.33E-10	2.82E-13	5.05E-09	1.84E-02	2.32E-10	1.16E-12	-2.71E-39	-6.12E-24	-7.09E-17	9.37E-01	0.00E+00	0.00E+00	2.51E-145	4.06E-157	9.81E-09
3.02E-05	306.704	3.59E+19	0.00E+00	9.34E-01	5.26E+05	-1.43E-01	3.39E+01	3.34E+05	6.52E-01	1.39E+05	2.88E-05	2.18E+02	5.21E+01	2.63E-02	1.14E+02	7.91E-08	1.74E-18	8.84E+00	1.48E-01	0.00E+00	5.00E-01	1.35E-01	2.87E+00	4.71E-03	1.96E-11	1.55E+01	1.74E+00	6.17E-02	5.84E-10	1.65E-08	9.22E-06	6.04E-02	8.22E-03	5.22E-07	9.32E-10	2.81E-13	5.01E-09	1.84E-02	2.32E-10	1.16E-12	-3.71E-39	-6.12E-24	-7.41E-17	9.34E-01	0.00E+00	0.00E+00	2.51E-145	4.05E-157	9.72E-09
3.03E-05	306.709	3.59E+19	0.00E+00	9.32E-01	5.26E+05	-1.42E-01	3.39E+01	3.34E+05	6.50E-01	1.39E+05	2.86E-05	2.19E+02	5.20E+01	2.63E-02	1.14E+02	7.91E-08	1.69E-18	8.84E+00	1.45E-01	0.00E+00	4.97E-01	1.35E-01	2.88E+00	4.68E-03	1.96E-11	1.55E+01	1.75E+00	6.17E-02	5.85E-10	1.65E-08	9.22E-06	5.97E-02	8.27E-03	5.20E-07	9.30E-10	2.81E-13	4.98E-09	1.84E-02	2.33E-10	1.16E-12	-4.96E-39	-6.09E-24	-7.73E-17	9.32E-01	0.00E+00	0.00E+00	2.51E-145	4.04E-157	9.63E-09
3.04E-05	306.713	3.59E+19	0.00E+00	9.29E-01	5.26E+05	-1.43E-01	3.39E+01	3.34E+05	6.49E-01	1.39E+05	2.85E-05	2.19E+02	5.19E+01	2.62E-02	1.14E+02	7.91E-08	1.64E-18	8.84E+00	1.42E-01	0.00E+00	4.93E-01	1.35E-01	2.88E+00	4.65E-03	1.97E-11	1.55E+01	1.76E+00	6.17E-02	5.86E-10	1.65E-08	9.22E-06	5.90E-02	8.32E-03	5.18E-07	9.28E-10	2.81E-13	4.94E-09	1.84E-02	2.33E-10	1.16E-12	-1.17E-47	-4.62E-31	-2.92E-23	9.29E-01	0.00E+00	0.00E+00	1.15E-145	-1.49E-154	9.55E-09
3.05E-05	306.718	3.59E+19	0.00E+00	9.27E-01	5.26E+05	-1.43E-01	3.39E+01	3.34E+05	6.48E-01	1.39E+05	2.83E-05	2.20E+02	5.18E+01	2.62E-02	1.14E+02	7.91E-08	1.59E-18	8.84E+00	1.40E-01	0.00E+00	4.90E-01	1.35E-01	2.88E+00	4.61E-03	1.98E-11	1.54E+01	1.76E+00	6.17E-02	5.87E-10	1.65E-08	9.22E-06	5.83E-02	8.37E-03	5.16E-07	9.26E-10	2.81E-13	4.91E-09	1.84E-02	2.33E-10	1.15E-12	-5.14E-47	-1.80E-30	-1.17E-22	9.27E-01	0.00E+00	0.00E+00	5.87E-146	-1.20E-153	9.46E-09
3.06E-05	306.722	3.59E+19	0.00E+00	9.24E-01	5.26E+05	-1.42E-01	3.39E+01	3.34E+05	6.46E-01	1.39E+05	2.82E-05	2.20E+02	5.17E+01	2.62E-02	1.14E+02	7.91E-08	1.54E-18	8.84E+00	1.37E-01	0.00E+00	4.86E-01	1.35E-01	2.88E+00	4.58E-03	1.98E-11	1.54E+01	1.77E+00	6.17E-02	5.89E-10	1.65E-08	9.22E-06	5.76E-02	8.42E-03	5.13E-07	9.25E-10	2.81E-13	4.88E-09	1.84E-02	2.33E-10	1.15E-12	-1.43E-46	-3.96E-30	-2.61E-22	9.24E-01	0.00E+00	0.00E+00	3.65E-146	-3.22E-153	9.38E-09
3.07E-05	306.727	3.59E+19	0.00E+00	9.21E-01	5.26E+05	-1.43E-01	3.40E+01	3.34E+05	6.45E-01	1.39E+05	2.80E-05	2.21E+02	5.16E+01	2.61E-02	1.14E+02	7.92E-08	1.49E-18	8.84E+00	1.35E-01	0.00E+00	4.83E-01	1.35E-01	2.89E+00	4.55E-03	1.99E-11	1.54E+01	1.78E+00	6.18E-02	5.90E-10	1.65E-08	9.22E-06	5.69E-02	8.47E-03	5.11E-07	9.23E-10	2.81E-13	4.85E-09	1.84E-02	2.33E-10	1.15E-12	-3.22E-46	-6.84E-30	-4.59E-22	9.21E-01	0.00E+00	0.00E+00	2.75E-146	-6.17E-153	9.30E-09
3.08E-05	306.731	3.59E+19	0.00E+00	9.19E-01	5.26E+05	-1.43E-01	3.40E+01	3.34E+05	6.44E-01	1.39E+05	2.79E-05	2.21E+02	5.15E+01	2.61E-02	1.14E+02	7.92E-08	1.45E-18	8.84E+00	1.33E-01	0.00E+00	4.80E-01	1.35E-01	2.89E+00	4.52E-03	1.99E-11	1.54E+01	1.79E+00	6.18E-02	5.91E-10	1.65E-08	9.22E-06	5.62E-02	8.52E-03	5.09E-07	9.21E-10	2.80E-13	4.81E-09	1.84E-02	2.33E-10	1.15E-12	-6.18E-46	-1.03E-29	-7.08E-22	9.19E-01	0.00E+00	0.00E+00	2.37E-146	-9.97E-153	9.22E-09
3.09E-05	306.736	3.59E+19	0.00E+00	9.16E-01	5.26E+05	-1.43E-01	3.40E+01	3.34E+05	6.42E-01	1.39E+05	2.77E-05	2.22E+02	5.13E+01	2.61E-02	1.14E+02	7.92E-08	1.41E-18	8.84E+00	1.30E-01	0.00E+00	4.77E-01	1.35E-01	2.89E+00	4.49E-03	2.00E-11	1.54E+01	1.79E+00	6.18E-02	5.93E-10	1.65E-08	9.23E-06	5.56E-02	8.57E-03	5.07E-07	9.20E-10	2.80E-13	4.78E-09	1.84E-02	2.33E-10	1.15E-12	-1.06E-45	-1.42E-29	-1.00E-21	9.16E-01	0.00E+00	0.00E+00	2.20E-146	-1.45E-152	9.14E-09
3.10E-05	306.74	3.59E+19	0.00E+00	9.14E-01	5.26E+05	-1.43E-01	3.40E+01	3.34E+05	6.41E-01	1.39E+05	2.76E-05	2.22E+02	5.12E+01	2.61E-02	1.14E+02	7.92E-08	1.36E-18	8.84E+00	1.28E-01	0.00E+00	4.73E-01	1.35E-01	2.89E+00	4.46E-03	2.00E-11	1.54E+01	1.80E+00	6.18E-02	5.94E-10	1.65E-08	9.23E-06	5.49E-02	8.62E-03	5.05E-07	9.18E-10	2.80E-13	4.75E-09	1.84E-02	2.33E-10	1.15E-12	-1.68E-45	-1.85E-29	-1.35E-21	9.14E-01	0.00E+00	0.00E+00	2.11E-146	-1.98E-152	9.06E-09
3.11E-05	306.745	3.59E+19	0.00E+00	9.11E-01	5.26E+05	-1.43E-01	3.40E+01	3.34E+05	6.40E-01	1.39E+05	2.74E-05	2.23E+02	5.11E+01	2.60E-02	1.14E+02	7.92E-08	1.32E-18	8.84E+00	1.26E-01	0.00E+00	4.70E-01	1.35E-01	2.89E+00	4.43E-03	2.01E-11	1.54E+01	1.81E+00	6.18E-02	5.95E-10	1.65E-08	9.23E-06	5.43E-02	8.68E-03	5.02E-07	9.16E-10	2.80E-13	4.72E-09	1.84E-02	2.33E-10	1.15E-12	-2.50E-45	-2.28E-29	-1.72E-21	9.11E-01	0.00E+00	0.00E+00	2.08E-146	-2.57E-152	8.98E-09
3.12E-05	306.749	3.59E+19	0.00E+00	9.09E-01	5.26E+05	-1.43E-01	3.40E+01	3.34E+05	6.38E-01	1.39E+05	2.73E-05	2.23E+02	5.10E+01	2.60E-02	1.14E+02	7.92E-08	1.29E-18	8.84E+00	1.23E-01	0.00E+00	4.67E-01	1.35E-01	2.90E+00	4.40E-03	2.01E-11	1.54E+01	1.81E+00	6.18E-02	5.96E-10	1.65E-08	9.23E-06	5.37E-02	8.73E-03	5.00E-07	9.15E-10	2.80E-13	4.69E-09	1.84E-02	2.33E-10	1.14E-12	-3.56E-45	-2.72E-29	-2.14E-21	9.09E-01	0.00E+00	0.00E+00	2.06E-146	-3.21E-152	8.90E-09
3.13E-05	306.754	3.59E+19	0.00E+00	9.07E-01	5.26E+05	-1.43E-01	3.40E+01	3.34E+05	6.37E-01	1.39E+05	2.71E-05	2.24E+02	5.09E+01	2.60E-02	1.14E+02	7.92E-08	1.25E-18	8.85E+00	1.21E-01	0.00E+00	4.64E-01	1.35E-01	2.90E+00	4.37E-03	2.02E-11	1.54E+01	1.82E+00	6.18E-02	5.98E-10	1.65E-08	9.23E-06	5.30E-02	8.78E-03	4.98E-07	9.13E-10	2.80E-13	4.66E-09	1.84E-02	2.34E-10	1.14E-12	-4.90E-45	-3.13E-29	-2.59E-21	9.06E-01	0.00E+00	0.00E+00	2.05E-146	-3.89E-152	8.83E-09
3.14E-05	306.758	3.59E+19	0.00E+00	9.04E-01	5.26E+05	-1.43E-01	3.40E+01	3.34E+05	6.36E-01	1.39E+05	2.70E-05	2.24E+02	5.08E+01	2.60E-02	1.14E+02	7.93E-08	1.21E-18	8.85E+00	1.19E-01	0.00E+00	4.61E-01	1.35E-01	2.90E+00	4.34E-03	2.03E-11	1.54E+01	1.83E+00	6.18E-02	5.99E-10	1.65E-08	9.23E-06	5.24E-02	8.83E-03	4.96E-07	9.12E-10	2.79E-13	4.63E-09	1.84E-02	2.34E-10	1.14E-12	-6.54E-45	-3.50E-29	-3.06E-21	9.04E-01	0.00E+00	0.00E+00	2.05E-146	-4.60E-152	8.75E-09
3.15E-05	306.762	3.59E+19	0.00E+00	9.02E-01	5.26E+05	-1.43E-01	3.41E+01	3.34E+05	6.34E-01	1.39E+05	2.69E-05	2.25E+02	5.07E+01	2.59E-02	1.14E+02	7.93E-08	1.18E-18	8.85E+00	1.17E-01	0.00E+00	4.58E-01	1.35E-01	2.90E+00	4.31E-03	2.03E-11	1.53E+01	1.84E+00	6.19E-02	6.00E-10	1.65E-08	9.23E-06	5.18E-02	8.88E-03	4.94E-07	9.10E-10	2.79E-13	4.59E-09	1.84E-02	2.34E-10	1.14E-12	-8.53E-45	-3.82E-29	-3.55E-21	9.02E-01	0.00E+00	0.00E+00	2.04E-146	-5.34E-152	8.68E-09
3.16E-05	306.767	3.59E+19	0.00E+00	8.99E-01	5.26E+05	-1.43E-01	3.41E+01	3.34E+05	6.33E-01	1.39E+05	2.67E-05	2.25E+02	5.06E+01	2.59E-02	1.14E+02	7.93E-08	1.14E-18	8.85E+00	1.15E-01	0.00E+00	4.55E-01	1.35E-01	2.90E+00	4.28E-03	2.04E-11	1.53E+01	1.84E+00	6.19E-02	6.01E-10	1.64E-08	9.23E-06	5.12E-02	8.93E-03	4.92E-07	9.08E-10	2.79E-13	4.56E-09	1.84E-02	2.34E-10	1.14E-12	-1.09E-44	-4.07E-29	-4.06E-21	8.99E-01	0.00E+00	0.00E+00	2.04E-146	-6.08E-152	8.60E-09
3.17E-05	306.771	3.59E+19	0.00E+00	8.97E-01	5.26E+05	-1.43E-01	3.41E+01	3.34E+05	6.32E-01	1.39E+05	2.66E-05	2.26E+02	5.05E+01	2.59E-02	1.14E+02	7.93E-08	1.11E-18	8.85E+00	1.13E-01	0.00E+00	4.52E-01	1.35E-01	2.91E+00	4.25E-03	2.04E-11	1.53E+01	1.85E+00	6.19E-02	6.03E-10	1.64E-08	9.24E-06	5.06E-02	8.98E-03	4.90E-07	9.07E-10	2.79E-13	4.53E-09	1.84E-02	2.34E-10	1.14E-12	-1.36E-44	-4.22E-29	-4.58E-21	8.97E-01	0.00E+00	0.00E+00	2.04E-146	-6.83E-152	8.53E-09
3.18E-05	306.775	3.59E+19	0.00E+00	8.94E-01	5.26E+05	-1.43E-01	3.41E+01	3.34E+05	6.30E-01	1.39E+05	2.65E-05	2.26E+02	5.04E+01	2.59E-02	1.14E+02	7.93E-08	1.08E-18	8.85E+00	1.11E-01	0.00E+00	4.49E-01	1.35E-01	2.91E+00	4.23E-03	2.05E-11	1.53E+01	1.86E+00	6.19E-02	6.04E-10	1.64E-08	9.24E-06	5.00E-02	9.03E-03	4.88E-07	9.05E-10	2.79E-13	4.50E-09	1.84E-02	2.34E-10	1.14E-12	-1.68E-44	-4.25E-29	-5.11E-21	8.94E-01	0.00E+00	0.00E+00	2.04E-146	-7.56E-152	8.46E-09
3.19E-05	306.78	3.59E+19	0.00E+00	8.92E-01	5.26E+05	-1.43E-01	3.41E+01	3.34E+05	6.29E-01	1.39E+05	2.63E-05	2.27E+02	5.03E+01	2.58E-02	1.14E+02	7.93E-08	1.04E-18	8.85E+00	1.09E-01	0.00E+00	4.46E-01	1.35E-01	2.91E+00	4.20E-03	2.05E-11	1.53E+01	1.86E+00	6.19E-02	6.05E-10	1.64E-08	9.24E-06	4.95E-02	9.08E-03	4.86E-07	9.03E-10	2.79E-13	4.48E-09	1.84E-02	2.34E-10	1.13E-12	-2.04E-44	-4.15E-29	-5.63E-21	8.92E-01	0.00E+00	0.00E+00	2.04E-146	-8.27E-152	8.39E-09
3.20E-05	306.784	3.59E+19	0.00E+00	8.90E-01	5.26E+05	-1.43E-01	3.41E+01	3.34E+05	6.28E-01	1.39E+05	2.62E-05	2.27E+02	5.02E+01	2.58E-02	1.14E+02	7.93E-08	1.01E-18	8.85E+00	1.07E-01	0.00E+00	4.43E-01	1.35E-01	2.91E+00	4.17E-03	2.06E-11	1.53E+01	1.87E+00	6.19E-02	6.06E-10	1.64E-08	9.24E-06	4.89E-02	9.13E-03	4.84E-07	9.02E-10	2.79E-13	4.45E-09	1.84E-02	2.34E-10	1.13E-12	-2.44E-44	-3.89E-29	-6.15E-21	8.90E-01	0.00E+00	0.00E+00	2.04E-146	-8.94E-152	8.32E-09
3.21E-05	306.788	3.59E+19	0.00E+00	8.87E-01	5.26E+05	-1.43E-01	3.41E+01	3.34E+05	6.26E-01	1.39E+05	2.61E-05	2.28E+02	5.01E+01	2.58E-02	1.14E+02	7.93E-08	9.85E-19	8.85E+00	1.05E-01	0.00E+00	4.40E-01	1.35E-01	2.91E+00	4.14E-03	2.06E-11	1.53E+01	1.88E+00	6.19E-02	6.07E-10	1.64E-08	9.24E-06	4.83E-02	9.18E-03	4.82E-07	9.00E-10	2.78E-13	4.42E-09	1.84E-02	2.34E-10	1.13E-12	-2.89E-44	-3.45E-29	-6.66E-21	8.87E-01	0.00E+00	0.00E+00	2.04E-146	-9.55E-152	8.25E-09
3.22E-05	306.793	3.59E+19	0.00E+00	8.85E-01	5.26E+05	-1.43E-01	3.41E+01	3.34E+05	6.25E-01	1.39E+05	2.59E-05	2.28E+02	5.00E+01	2.57E-02	1.14E+02	7.94E-08	9.57E-19	8.85E+00	1.03E-01	0.00E+00	4.37E-01	1.35E-01	2.91E+00	4.11E-03	2.07E-11	1.53E+01	1.88E+00	6.19E-02	6.09E-10	1.64E-08	9.24E-06	4.78E-02	9.23E-03	4.80E-07	8.99E-10	2.78E-13	4.39E-09	1.84E-02	2.35E-10	1.13E-12	-3.39E-44	-2.81E-29	-7.15E-21	8.85E-01	0.00E+00	0.00E+00	2.04E-146	-1.01E-151	8.18E-09
3.23E-05	306.797	3.59E+19	0.00E+00	8.83E-01	5.26E+05	-1.43E-01	3.41E+01	3.34E+05	6.24E-01	1.39E+05	2.58E-05	2.29E+02	4.99E+01	2.57E-02	1.14E+02	7.94E-08	9.29E-19	8.85E+00	1.01E-01	0.00E+00	4.34E-01	1.35E-01	2.92E+00	4.09E-03	2.07E-11	1.53E+01	1.89E+00	6.20E-02	6.10E-10	1.64E-08	9.24E-06	4.72E-02	9.29E-03	4.78E-07	8.97E-10	2.78E-13	4.36E-09	1.84E-02	2.35E-10	1.13E-12	-3.93E-44	-1.93E-29	-7.61E-21	8.83E-01	0.00E+00	0.00E+00	2.04E-146	-1.06E-151	8.11E-09
3.24E-05	306.801	3.59E+19	0.00E+00	8.80E-01	5.26E+05	-1.43E-01	3.42E+01	3.34E+05	6.22E-01	1.39E+05	2.57E-05	2.29E+02	4.98E+01	2.57E-02	1.14E+02	7.94E-08	9.03E-19	8.85E+00	9.94E-02	0.00E+00	4.32E-01	1.35E-01	2.92E+00	4.06E-03	2.08E-11	1.53E+01	1.90E+00	6.20E-02	6.11E-10	1.64E-08	9.24E-06	4.67E-02	9.34E-03	4.76E-07	8.95E-10	2.78E-13	4.33E-09	1.84E-02	2.35E-10	1.13E-12	-4.52E-44	-9.05E-30	-8.03E-21	8.80E-01	0.00E+00	0.00E+00	2.04E-146	-1.09E-151	8.05E-09
3.25E-05	306.806	3.59E+19	0.00E+00	8.78E-01	5.26E+05	-1.43E-01	3.42E+01	3.34E+05	6.21E-01	1.39E+05	2.55E-05	2.30E+02	4.97E+01	2.57E-02	1.14E+02	7.94E-08	8.77E-19	8.85E+00	9.76E-02	0.00E+00	4.29E-01	1.35E-01	2.92E+00	4.03E-03	2.08E-11	1.53E+01	1.91E+00	6.20E-02	6.12E-10	1.64E-08	9.25E-06	4.62E-02	9.39E-03	4.74E-07	8.94E-10	2.78E-13	4.30E-09	1.84E-02	2.35E-10	1.13E-12	-5.16E-44	-1.41E-30	-8.42E-21	8.78E-01	0.00E+00	0.00E+00	2.04E-146	-1.12E-151	7.98E-09
3.26E-05	306.81	3.59E+19	0.00E+00	8.76E-01	5.26E+05	-1.43E-01	3.42E+01	3.34E+05	6.20E-01	1.39E+05	2.54E-05	2.30E+02	4.96E+01	2.56E-02	1.14E+02	7.94E-08	8.52E-19	8.85E+00	9.59E-02	0.00E+00	4.26E-01	1.35E-01	2.92E+00	4.01E-03	2.09E-11	1.52E+01	1.91E+00	6.20E-02	6.13E-10	1.64E-08	9.25E-06	4.57E-02	9.44E-03	4.72E-07	8.92E-10	2.78E-13	4.28E-09	1.84E-02	2.35E-10	1.12E-12	-5.84E-44	2.66E-31	-8.75E-21	8.76E-01	0.00E+00	0.00E+00	2.04E-146	-1.13E-151	7.91E-09
3.27E-05	306.814	3.59E+19	0.00E+00	8.73E-01	5.26E+05	-1.43E-01	3.42E+01	3.34E+05	6.19E-01	1.39E+05	2.53E-05	2.31E+02	4.95E+01	2.56E-02	1.15E+02	7.94E-08	8.28E-19	8.85E+00	9.42E-02	0.00E+00	4.23E-01	1.35E-01	2.92E+00	3.98E-03	2.09E-11	1.52E+01	1.92E+00	6.20E-02	6.15E-10	1.64E-08	9.25E-06	4.51E-02	9.49E-03	4.70E-07	8.91E-10	2.77E-13	4.25E-09	1.84E-02	2.35E-10	1.12E-12	-6.58E-44	-1.01E-29	-9.03E-21	8.73E-01	0.00E+00	0.00E+00	2.04E-146	-1.13E-151	7.85E-09
3.28E-05	306.818	3.59E+19	0.00E+00	8.71E-01	5.26E+05	-1.43E-01	3.42E+01	3.34E+05	6.17E-01	1.39E+05	2.52E-05	2.31E+02	4.94E+01	2.56E-02	1.15E+02	7.94E-08	8.04E-19	8.85E+00	9.25E-02	0.00E+00	4.21E-01	1.35E-01	2.92E+00	3.95E-03	2.10E-11	1.52E+01	1.93E+00	6.20E-02	6.16E-10	1.64E-08	9.25E-06	4.46E-02	9.54E-03	4.68E-07	8.89E-10	2.77E-13	4.22E-09	1.84E-02	2.35E-10	1.12E-12	-7.35E-44	-4.08E-29	-9.25E-21	8.71E-01	0.00E+00	0.00E+00	2.05E-146	-1.11E-151	7.79E-09
3.29E-05	306.823	3.59E+19	0.00E+00	8.69E-01	5.26E+05	-1.43E-01	3.42E+01	3.34E+05	6.16E-01	1.39E+05	2.50E-05	2.31E+02	4.92E+01	2.56E-02	1.15E+02	7.94E-08	7.82E-19	8.85E+00	9.08E-02	0.00E+00	4.18E-01	1.35E-01	2.93E+00	3.93E-03	2.10E-11	1.52E+01	1.93E+00	6.20E-02	6.17E-10	1.64E-08	9.25E-06	4.41E-02	9.59E-03	4.66E-07	8.88E-10	2.77E-13	4.19E-09	1.84E-02	2.35E-10	1.12E-12	-8.18E-44	-1.03E-28	-9.39E-21	8.69E-01	0.00E+00	0.00E+00	2.05E-146	-1.07E-151	7.72E-09
3.30E-05	306.827	3.59E+19	0.00E+00	8.67E-01	5.26E+05	-1.43E-01	3.42E+01	3.34E+05	6.15E-01	1.39E+05	2.49E-05	2.32E+02	4.91E+01	2.55E-02	1.15E+02	7.95E-08	7.60E-19	8.85E+00	8.92E-02	0.00E+00	4.15E-01	1.35E-01	2.93E+00	3.90E-03	2.11E-11	1.52E+01	1.94E+00	6.20E-02	6.18E-10	1.63E-08	9.25E-06	4.36E-02	9.64E-03	4.64E-07	8.86E-10	2.77E-13	4.17E-09	1.84E-02	2.35E-10	1.12E-12	-9.04E-44	-2.10E-28	-9.44E-21	8.67E-01	0.00E+00	0.00E+00	2.05E-146	-1.02E-151	7.66E-09
3.31E-05	306.831	3.59E+19	0.00E+00	8.64E-01	5.26E+05	-1.43E-01	3.42E+01	3.34E+05	6.14E-01	1.39E+05	2.48E-05	2.32E+02	4.90E+01	2.55E-02	1.15E+02	7.95E-08	7.38E-19	8.85E+00	8.76E-02	0.00E+00	4.13E-01	1.35E-01	2.93E+00	3.88E-03	2.11E-11	1.52E+01	1.95E+00	6.20E-02	6.19E-10	1.63E-08	9.25E-06	4.31E-02	9.69E-03	4.62E-07	8.84E-10	2.77E-13	4.14E-09	1.84E-02	2.35E-10	1.12E-12	-9.95E-44	-3.80E-28	-9.41E-21	8.64E-01	0.00E+00	0.00E+00	2.04E-146	-9.36E-152	7.60E-09
3.32E-05	306.835	3.59E+19	0.00E+00	8.62E-01	5.26E+05	-1.43E-01	3.42E+01	3.34E+05	6.12E-01	1.39E+05	2.47E-05	2.33E+02	4.89E+01	2.55E-02	1.15E+02	7.95E-08	7.17E-19	8.85E+00	8.60E-02	0.00E+00	4.10E-01	1.35E-01	2.93E+00	3.85E-03	2.12E-11	1.52E+01	1.95E+00	6.21E-02	6.21E-10	1.63E-08	9.25E-06	4.27E-02	9.75E-03	4.60E-07	8.83E-10	2.77E-13	4.11E-09	1.84E-02	2.36E-10	1.12E-12	-1.09E-43	-6.34E-28	-9.28E-21	8.62E-01	0.00E+00	0.00E+00	2.04E-146	-8.33E-152	7.54E-09
3.33E-05	306.84	3.59E+19	0.00E+00	8.60E-01	5.26E+05	-1.43E-01	3.42E+01	3.34E+05	6.11E-01	1.39E+05	2.46E-05	2.33E+02	4.88E+01	2.55E-02	1.15E+02	7.95E-08	6.97E-19	8.85E+00	8.45E-02	0.00E+00	4.08E-01	1.35E-01	2.93E+00	3.83E-03	2.12E-11	1.52E+01	1.96E+00	6.21E-02	6.22E-10	1.63E-08	9.26E-06	4.22E-02	9.80E-03	4.59E-07	8.81E-10	2.77E-13	4.09E-09	1.84E-02	2.36E-10	1.12E-12	-1.19E-43	-9.95E-28	-9.04E-21	8.60E-01	0.00E+00	0.00E+00	2.04E-146	-7.04E-152	7.48E-09
3.33E-05	306.841	3.59E+19	0.00E+00	8.59E-01	5.26E+05	-1.43E-01	3.43E+01	3.34E+05	6.11E-01	1.39E+05	2.45E-05	2.34E+02	4.88E+01	2.55E-02	1.15E+02	7.95E-08	6.89E-19	8.85E+00	8.38E-02	0.00E+00	4.07E-01	1.35E-01	2.93E+00	3.82E-03	2.13E-11	1.52E+01	1.96E+00	6.21E-02	6.22E-10	1.63E-08	9.26E-06	4.20E-02	9.82E-03	4.58E-07	8.81E-10	2.77E-13	4.08E-09	1.84E-02	2.36E-10	1.11E-12	-1.23E-43	-1.19E-27	-8.90E-21	8.59E-01	0.00E+00	0.00E+00	2.04E-146	-6.40E-152	7.45E-09
3.33E-05	306.871	3.59E+19	0.00E+00	9.56E-01	5.26E+05	-1.43E-01	3.43E+01	3.34E+05	1.31E+00	1.39E+05	3.63E-01	2.34E+02	4.88E+01	2.55E-02	1.15E+02	2.45E-01	2.52E-03	8.89E+00	9.33E-02	0.00E+00	4.07E-01	1.35E-01	2.93E+00	3.82E-03	2.13E-11	1.52E+01	1.96E+00	6.21E-02	6.22E-10	1.63E-08	9.26E-06	1.97E-01	9.82E-03	4.59E-07	8.94E-10	7.49E-11	4.08E-09	1.84E-02	-1.63E-08	1.11E-12	0.00E+00	1.28E-11	2.63E-03	8.69E-01	0.00E+00	0.00E+00	1.93E-02	4.22E-02	7.46E-09
3.33E-05	306.906	3.59E+19	0.00E+00	1.06E+00	5.26E+05	-1.43E-01	3.43E+01	3.34E+05	2.11E+00	1.39E+05	7.59E-01	2.34E+02	4.88E+01	2.56E-02	1.15E+02	5.17E-01	8.17E-03	8.93E+00	1.04E-01	0.00E+00	4.07E-01	1.35E-01	2.93E+00	3.82E-03	2.13E-11	1.52E+01	1.96E+00	6.21E-02	6.22E-10	1.63E-08	9.26E-06	3.70E-01	9.82E-03	4.63E-07	9.37E-10	1.56E-10	4.08E-09	1.84E-02	-2.32E-07	1.12E-12	0.00E+00	1.42E-10	8.16E-03	8.97E-01	0.00E+00	0.00E+00	4.09E-02	8.02E-02	7.46E-09
3.33E-05	306.944	3.59E+19	0.00E+00	1.18E+00	5.26E+05	-1.43E-01	3.43E+01	3.34E+05	3.02E+00	1.39E+05	1.19E+00	2.34E+02	4.88E+01	2.57E-02	1.15E+02	8.19E-01	1.73E-02	8.98E+00	1.17E-01	0.00E+00	4.07E-01	1.35E-01	2.93E+00	3.82E-03	2.13E-11	1.52E+01	1.96E+00	6.21E-02	6.22E-10	1.63E-08	9.26E-06	5.62E-01	9.82E-03	4.70E-07	1.01E-09	1.94E-10	4.08E-09	1.84E-02	-2.14E-07	1.12E-12	0.00E+00	5.56E-10	1.46E-02	9.41E-01	0.00E+00	0.00E+00	6.48E-02	1.15E-01	7.48E-09
3.33E-05	306.987	3.59E+19	0.00E+00	1.32E+00	5.26E+05	-1.43E-01	3.43E+01	3.34E+05	4.04E+00	1.39E+05	1.66E+00	2.34E+02	4.88E+01	2.59E-02	1.15E+02	1.16E+00	3.01E-02	9.03E+00	1.31E-01	0.00E+00	4.07E-01	1.35E-01	2.93E+00	3.82E-03	2.13E-11	1.52E+01	1.96E+00	6.21E-02	6.22E-10	1.63E-08	9.26E-06	7.75E-01	9.82E-03	4.80E-07	1.12E-09	2.06E-10	4.08E-09	1.84E-02	-1.94E-07	1.12E-12	0.00E+00	1.42E-09	2.11E-02	9.99E-01	0.00E+00	0.00E+00	9.15E-02	1.49E-01	7.53E-09
3.33E-05	307.036	3.59E+19	0.00E+00	1.47E+00	5.26E+05	-1.43E-01	3.43E+01	3.34E+05	5.19E+00	1.39E+05	2.18E+00	2.34E+02	4.89E+01	2.62E-02	1.15E+02	1.53E+00	4.72E-02	9.09E+00	1.48E-01	0.00E+00	4.07E-01	1.35E-01	2.93E+00	3.82E-03	2.13E-11	1.52E+01	1.96E+00	6.21E-02	6.22E-10	1.63E-08	9.26E-06	1.01E+00	9.82E-03	4.94E-07	1.27E-09	2.10E-10	4.08E-09	1.84E-02	-1.69E-07	1.12E-12	0.00E+00	2.89E-09	2.74E-02	1.07E+00	0.00E+00	0.00E+00	1.21E-01	1.82E-01	7.64E-09
3.33E-05	307.09	3.58E+19	0.00E+00	1.63E+00	5.26E+05	-1.43E-01	3.43E+01	3.34E+05	6.48E+00	1.39E+05	2.75E+00	2.34E+02	4.89E+01	2.66E-02	1.15E+02	1.94E+00	6.88E-02	9.15E+00	1.67E-01	0.00E+00	4.07E-01	1.35E-01	2.93E+00	3.82E-03	2.13E-11	1.52E+01	1.96E+00	6.21E-02	6.22E-10	1.63E-08	9.26E-06	1.28E+00	9.82E-03	5.13E-07	1.46E-09	2.11E-10	4.08E-09	1.84E-02	-1.48E-07	1.12E-12	0.00E+00	5.09E-09	3.36E-02	1.16E+00	0.00E+00	0.00E+00	1.54E-01	2.15E-01	7.84E-09
3.33E-05	307.151	3.58E+19	0.00E+00	1.82E+00	5.26E+05	-1.42E-01	3.43E+01	3.34E+05	7.93E+00	1.39E+05	3.38E+00	2.34E+02	4.89E+01	2.71E-02	1.15E+02	2.40E+00	9.54E-02	9.22E+00	1.88E-01	0.00E+00	4.08E-01	1.35E-01	2.93E+00	3.82E-03	2.13E-11	1.52E+01	1.96E+00	6.21E-02	6.22E-10	1.63E-08	9.26E-06	1.57E+00	9.82E-03	5.36E-07	1.70E-09	2.12E-10	4.08E-09	1.84E-02	-1.27E-07	1.12E-12	0.00E+00	8.20E-09	3.97E-02	1.25E+00	0.00E+00	0.00E+00	1.91E-01	2.50E-01	8.20E-09
3.33E-05	307.219	3.58E+19	0.00E+00	2.02E+00	5.26E+05	-1.42E-01	3.43E+01	3.34E+05	9.54E+00	1.39E+05	4.06E+00	2.34E+02	4.90E+01	2.76E-02	1.15E+02	2.92E+00	1.28E-01	9.30E+00	2.12E-01	0.00E+00	4.08E-01	1.35E-01	2.93E+00	3.82E-03	2.13E-11	1.52E+01	1.96E+00	6.21E-02	6.22E-10	1.63E-08	9.26E-06	1.90E+00	9.82E-03	5.64E-07	1.99E-09	2.13E-10	4.08E-09	1.84E-02	-1.05E-07	1.12E-12	0.00E+00	1.24E-08	4.59E-02	1.37E+00	0.00E+00	0.00E+00	2.32E-01	2.86E-01	8.77E-09
3.33E-05	307.294	3.58E+19	0.00E+00	2.25E+00	5.26E+05	-1.43E-01	3.43E+01	3.34E+05	1.13E+01	1.39E+05	4.82E+00	2.34E+02	4.90E+01	2.83E-02	1.15E+02	3.49E+00	1.66E-01	9.39E+00	2.39E-01	0.00E+00	4.09E-01	1.35E-01	2.93E+00	3.82E-03	2.13E-11	1.52E+01	1.96E+00	6.21E-02	6.22E-10	1.63E-08	9.26E-06	2.26E+00	9.82E-03	5.99E-07	2.34E-09	2.13E-10	4.08E-09	1.84E-02	1.34E-11	1.12E-12	0.00E+00	1.79E-08	5.24E-02	1.49E+00	0.00E+00	0.00E+00	2.77E-01	3.25E-01	9.65E-09
3.33E-05	307.378	3.58E+19	0.00E+00	2.51E+00	5.26E+05	-1.42E-01	3.43E+01	3.34E+05	1.34E+01	1.39E+05	5.66E+00	2.34E+02	4.91E+01	2.92E-02	1.16E+02	4.12E+00	2.11E-01	9.49E+00	2.70E-01	0.00E+00	4.09E-01	1.35E-01	2.93E+00	3.82E-03	2.13E-11	1.52E+01	1.96E+00	6.21E-02	6.22E-10	1.63E-08	9.26E-06	2.67E+00	9.82E-03	6.39E-07	2.75E-09	2.13E-10	4.08E-09	1.84E-02	1.15E-11	1.12E-12	0.00E+00	2.50E-08	5.92E-02	1.64E+00	0.00E+00	0.00E+00	3.28E-01	3.66E-01	1.10E-08
3.33E-05	307.472	3.58E+19	0.00E+00	2.79E+00	5.26E+05	-1.42E-01	3.43E+01	3.34E+05	1.56E+01	1.39E+05	6.59E+00	2.34E+02	4.92E+01	3.02E-02	1.16E+02	4.82E+00	2.64E-01	9.60E+00	3.04E-01	0.00E+00	4.10E-01	1.35E-01	2.93E+00	3.82E-03	2.13E-11	1.52E+01	1.96E+00	6.21E-02	6.22E-10	1.63E-08	9.27E-06	3.12E+00	9.82E-03	6.87E-07	3.23E-09	2.13E-10	4.08E-09	1.84E-02	9.95E-12	1.12E-12	0.00E+00	3.40E-08	6.65E-02	1.80E+00	0.00E+00	0.00E+00	3.84E-01	4.11E-01	1.28E-08
3.33E-05	307.576	3.58E+19	0.00E+00	3.11E+00	5.26E+05	-1.42E-01	3.43E+01	3.34E+05	1.81E+01	1.39E+05	7.62E+00	2.34E+02	4.92E+01	3.13E-02	1.16E+02	5.60E+00	3.25E-01	9.72E+00	3.43E-01	0.00E+00	4.11E-01	1.35E-01	2.93E+00	3.82E-03	2.13E-11	1.52E+01	1.96E+00	6.21E-02	6.22E-10	1.63E-08	9.27E-06	3.62E+00	9.82E-03	7.43E-07	3.79E-09	2.14E-10	4.08E-09	1.84E-02	-2.53E-12	1.12E-12	0.00E+00	4.55E-08	7.45E-02	1.98E+00	0.00E+00	0.00E+00	4.47E-01	4.61E-01	1.54E-08
3.33E-05	307.692	3.58E+19	0.00E+00	3.46E+00	5.26E+05	-1.42E-01	3.43E+01	3.34E+05	2.09E+01	1.39E+05	8.75E+00	2.34E+02	4.93E+01	3.27E-02	1.17E+02	6.46E+00	3.95E-01	9.86E+00	3.87E-01	0.00E+00	4.12E-01	1.35E-01	2.93E+00	3.82E-03	2.13E-11	1.52E+01	1.96E+00	6.21E-02	6.22E-10	1.63E-08	9.27E-06	4.18E+00	9.82E-03	8.07E-07	4.44E-09	2.15E-10	4.08E-09	1.84E-02	-5.02E-11	1.12E-12	0.00E+00	6.00E-08	8.33E-02	2.18E+00	0.00E+00	0.00E+00	5.17E-01	5.15E-01	1.89E-08
3.33E-05	307.822	3.58E+19	0.00E+00	3.85E+00	5.26E+05	-1.42E-01	3.43E+01	3.34E+05	2.40E+01	1.39E+05	1.00E+01	2.34E+02	4.94E+01	3.42E-02	1.17E+02	7.43E+00	4.76E-01	1.00E+01	4.35E-01	0.00E+00	4.13E-01	1.35E-01	2.93E+00	3.82E-03	2.13E-11	1.52E+01	1.96E+00	6.21E-02	6.22E-10	1.63E-08	9.28E-06	4.81E+00	9.82E-03	8.81E-07	5.18E-09	1.69E-10	4.08E-09	1.84E-02	-1.46E-08	1.12E-12	0.00E+00	7.83E-08	9.29E-02	2.41E+00	0.00E+00	0.00E+00	5.94E-01	5.75E-01	2.37E-08
3.33E-05	307.966	3.57E+19	0.00E+00	4.28E+00	5.26E+05	-1.42E-01	3.43E+01	3.34E+05	2.75E+01	1.39E+05	1.14E+01	2.34E+02	4.96E+01	3.60E-02	1.18E+02	8.50E+00	5.67E-01	1.02E+01	4.90E-01	0.00E+00	4.15E-01	1.35E-01	2.93E+00	3.82E-03	2.13E-11	1.52E+01	1.96E+00	6.21E-02	6.22E-10	1.63E-08	9.28E-06	5.50E+00	9.82E-03	9.66E-07	6.03E-09	2.17E-10	4.08E-09	1.84E-02	5.99E-12	1.12E-12	0.00E+00	1.01E-07	1.04E-01	2.66E+00	0.00E+00	0.00E+00	6.81E-01	6.41E-01	3.00E-08
3.33E-05	308.126	3.57E+19	0.00E+00	4.76E+00	5.26E+05	-1.42E-01	3.43E+01	3.34E+05	3.13E+01	1.39E+05	1.29E+01	2.34E+02	4.97E+01	3.80E-02	1.18E+02	9.68E+00	6.72E-01	1.04E+01	5.51E-01	0.00E+00	4.16E-01	1.35E-01	2.93E+00	3.82E-03	2.13E-11	1.52E+01	1.96E+00	6.21E-02	6.22E-10	1.63E-08	9.28E-06	6.27E+00	9.82E-03	1.06E-06	6.99E-09	2.19E-10	4.08E-09	1.84E-02	5.35E-12	1.12E-12	0.00E+00	1.30E-07	1.15E-01	2.93E+00	0.00E+00	0.00E+00	7.77E-01	7.15E-01	3.83E-08
3.33E-05	308.304	3.57E+19	0.00E+00	5.30E+00	5.26E+05	-1.42E-01	3.43E+01	3.34E+05	3.56E+01	1.39E+05	1.47E+01	2.34E+02	4.99E+01	4.03E-02	1.19E+02	1.10E+01	7.90E-01	1.06E+01	6.19E-01	0.00E+00	4.18E-01	1.35E-01	2.93E+00	3.82E-03	2.13E-11	1.52E+01	1.96E+00	6.21E-02	6.22E-10	1.63E-08	9.29E-06	7.12E+00	9.82E-03	1.17E-06	8.09E-09	2.21E-10	4.08E-09	1.84E-02	4.81E-12	1.12E-12	0.00E+00	1.66E-07	1.28E-01	3.24E+00	0.00E+00	0.00E+00	8.83E-01	7.96E-01	4.91E-08
3.33E-05	308.502	3.57E+19	0.00E+00	5.89E+00	5.26E+05	-1.42E-01	3.43E+01	3.34E+05	4.04E+01	1.39E+05	1.66E+01	2.34E+02	5.01E+01	4.29E-02	1.20E+02	1.25E+01	9.23E-01	1.08E+01	6.96E-01	0.00E+00	4.20E-01	1.35E-01	2.93E+00	3.82E-03	2.13E-11	1.52E+01	1.96E+00	6.21E-02	6.22E-10	1.63E-08	9.29E-06	8.07E+00	9.82E-03	1.29E-06	9.33E-09	2.23E-10	4.08E-09	1.84E-02	4.35E-12	1.12E-12	0.00E+00	2.11E-07	1.43E-01	3.59E+00	0.00E+00	0.00E+00	1.00E+00	8.86E-01	6.30E-08
3.33E-05	308.722	3.57E+19	0.00E+00	6.56E+00	5.26E+05	-1.42E-01	3.43E+01	3.34E+05	4.57E+01	1.39E+05	1.87E+01	2.34E+02	5.03E+01	4.59E-02	1.21E+02	1.41E+01	1.07E+00	1.11E+01	7.81E-01	0.00E+00	4.22E-01	1.35E-01	2.93E+00	3.82E-03	2.13E-11	1.52E+01	1.96E+00	6.21E-02	6.22E-10	1.63E-08	9.30E-06	9.13E+00	9.82E-03	1.43E-06	1.07E-08	2.26E-10	4.08E-09	1.84E-02	3.95E-12	1.12E-12	0.00E+00	2.67E-07	1.59E-01	3.97E+00	0.00E+00	0.00E+00	1.13E+00	9.87E-01	8.10E-08
3.33E-05	308.968	3.56E+19	0.00E+00	7.29E+00	5.26E+05	-1.42E-01	3.42E+01	3.34E+05	5.16E+01	1.39E+05	2.10E+01	2.34E+02	5.05E+01	4.92E-02	1.22E+02	1.59E+01	1.24E+00	1.14E+01	8.76E-01	0.00E+00	4.25E-01	1.35E-01	2.93E+00	3.82E-03	2.13E-11	1.52E+01	1.96E+00	6.21E-02	6.22E-10	1.63E-08	9.31E-06	1.03E+01	9.82E-03	1.59E-06	1.23E-08	2.30E-10	4.08E-09	1.84E-02	3.60E-12	1.12E-12	0.00E+00	3.38E-07	1.77E-01	4.40E+00	0.00E+00	0.00E+00	1.28E+00	1.10E+00	1.04E-07
3.33E-05	309.24	3.56E+19	0.00E+00	8.11E+00	5.26E+05	-1.42E-01	3.42E+01	3.34E+05	5.82E+01	1.39E+05	2.36E+01	2.34E+02	5.08E+01	5.30E-02	1.23E+02	1.79E+01	1.43E+00	1.17E+01	9.82E-01	0.00E+00	4.28E-01	1.35E-01	2.93E+00	3.82E-03	2.13E-11	1.52E+01	1.96E+00	6.21E-02	6.22E-10	1.63E-08	9.32E-06	1.16E+01	9.82E-03	1.76E-06	1.41E-08	2.34E-10	4.09E-09	1.84E-02	3.30E-12	1.12E-12	0.00E+00	4.25E-07	1.97E-01	4.87E+00	0.00E+00	0.00E+00	1.44E+00	1.22E+00	1.33E-07
3.33E-05	309.469	3.56E+19	0.00E+00	8.07E+00	5.26E+05	-1.42E-01	3.43E+01	3.34E+05	7.18E+01	1.39E+05	1.13E+01	2.34E+02	6.02E+01	1.84E-01	1.53E+02	1.34E+01	6.65E+00	1.17E+01	1.93E+00	0.00E+00	5.42E-01	1.36E-01	2.93E+00	3.84E-03	2.13E-11	1.52E+01	1.96E+00	6.21E-02	6.22E-10	1.63E-08	9.54E-06	1.16E+01	9.82E-03	5.40E-06	6.24E-08	8.99E-11	4.14E-09	1.86E-02	-2.27E-04	1.13E-12	0.00E+00	3.31E-10	1.51E-06	6.67E+00	0.00E+00	0.00E+00	1.40E+00	1.95E-04	2.14E-06
3.33E-05	309.765	3.55E+19	0.00E+00	7.10E+00	5.26E+05	-1.42E-01	3.93E+01	3.34E+05	9.78E+01	1.39E+05	8.45E-02	2.33E+02	8.28E+01	3.20E-01	1.94E+02	1.54E-01	1.09E+01	1.19E+01	4.44E+00	0.00E+00	4.07E+00	1.60E-01	2.91E+00	5.93E-03	2.19E-11	1.52E+01	1.97E+00	6.24E-02	6.17E-10	1.64E-08	1.02E-05	1.16E+01	9.78E-03	9.10E-06	1.21E-07	-3.74E-07	7.14E-09	1.85E-02	-1.71E-04	1.15E-12	0.00E+00	-7.83E-08	-4.29E-08	6.64E+00	0.00E+00	0.00E+00	4.56E-01	-1.33E-08	3.87E-06
3.34E-05	310.011	3.55E+19	0.00E+00	6.74E+00	5.26E+05	-1.44E-01	4.51E+01	3.34E+05	8.78E+01	1.39E+05	5.69E-02	2.33E+02	8.89E+01	3.04E-01	1.99E+02	1.04E-01	8.90E+00	1.22E+01	5.30E+00	0.00E+00	6.06E+00	1.83E-01	2.89E+00	1.08E-02	2.26E-11	1.52E+01	1.97E+00	6.33E-02	6.12E-10	1.65E-08	1.03E-05	1.16E+01	9.72E-03	1.24E-05	1.11E-07	7.14E-13	1.30E-08	1.85E-02	4.18E-12	1.15E-12	0.00E+00	-7.44E-16	1.23E-10	6.62E+00	0.00E+00	0.00E+00	1.27E-01	3.89E-148	3.82E-06
3.34E-05	310.207	3.55E+19	0.00E+00	6.63E+00	5.26E+05	-1.44E-01	5.03E+01	3.34E+05	7.79E+01	1.39E+05	4.11E-02	2.33E+02	9.35E+01	2.86E-01	2.03E+02	7.29E-02	7.24E+00	1.24E+01	5.97E+00	0.00E+00	6.70E+00	2.02E-01	2.86E+00	1.81E-02	2.32E-11	1.52E+01	1.97E+00	6.46E-02	6.07E-10	1.67E-08	1.04E-05	1.16E+01	9.67E-03	1.48E-05	1.01E-07	6.81E-13	2.22E-08	1.85E-02	5.06E-12	1.16E-12	0.00E+00	-4.04E-12	-3.05E-07	6.59E+00	0.00E+00	0.00E+00	3.67E-02	3.83E-148	3.77E-06
3.34E-05	310.366	3.55E+19	0.00E+00	6.58E+00	5.26E+05	-1.44E-01	5.48E+01	3.34E+05	6.86E+01	1.39E+05	3.05E-02	2.33E+02	9.73E+01	2.69E-01	2.06E+02	5.20E-02	5.87E+00	1.25E+01	6.50E+00	0.00E+00	6.71E+00	2.15E-01	2.84E+00	2.68E-02	2.38E-11	1.52E+01	1.97E+00	6.63E-02	6.02E-10	1.71E-08	1.04E-05	1.16E+01	9.63E-03	1.61E-05	9.13E-08	6.76E-13	3.49E-08	1.85E-02	6.08E-12	1.16E-12	0.00E+00	-4.04E-12	-3.05E-07	6.57E+00	0.00E+00	0.00E+00	1.07E-02	3.80E-148	3.72E-06
3.34E-05	310.497	3.55E+19	0.00E+00	6.54E+00	5.26E+05	-1.44E-01	5.86E+01	3.34E+05	6.02E+01	1.39E+05	2.31E-02	2.33E+02	1.00E+02	2.52E-01	2.07E+02	3.78E-02	4.75E+00	1.27E+01	6.94E+00	0.00E+00	6.44E+00	2.26E-01	2.83E+00	3.62E-02	2.44E-11	1.52E+01	1.98E+00	6.81E-02	5.98E-10	1.76E-08	1.05E-05	1.15E+01	9.59E-03	1.67E-05	8.25E-08	6.88E-13	5.06E-08	1.85E-02	7.24E-12	1.16E-12	0.00E+00	-7.21E-26	-7.35E-20	6.54E+00	0.00E+00	0.00E+00	3.13E-03	1.86E-149	3.67E-06
3.34E-05	310.606	3.54E+19	0.00E+00	6.52E+00	5.26E+05	-1.44E-01	6.18E+01	3.34E+05	5.26E+01	1.39E+05	1.77E-02	2.33E+02	1.03E+02	2.36E-01	2.09E+02	2.78E-02	3.84E+00	1.28E+01	7.31E+00	0.00E+00	6.07E+00	2.34E-01	2.81E+00	4.56E-02	2.49E-11	1.52E+01	1.98E+00	7.00E-02	5.95E-10	1.82E-08	1.05E-05	1.15E+01	9.57E-03	1.68E-05	7.43E-08	7.12E-13	6.84E-08	1.85E-02	8.59E-12	1.16E-12	0.00E+00	-4.65E-24	-4.43E-17	6.52E+00	0.00E+00	0.00E+00	9.16E-04	1.85E-149	3.62E-06
3.35E-05	310.698	3.54E+19	0.00E+00	6.49E+00	5.26E+05	-1.44E-01	6.46E+01	3.34E+05	4.60E+01	1.39E+05	1.36E-02	2.33E+02	1.05E+02	2.21E-01	2.10E+02	2.07E-02	3.10E+00	1.29E+01	7.62E+00	0.00E+00	5.69E+00	2.41E-01	2.80E+00	5.46E-02	2.53E-11	1.53E+01	1.98E+00	7.19E-02	5.92E-10	1.88E-08	1.06E-05	1.14E+01	9.54E-03	1.66E-05	6.68E-08	7.48E-13	8.74E-08	1.85E-02	1.02E-11	1.16E-12	0.00E+00	-4.79E-20	-9.81E-15	6.49E+00	0.00E+00	0.00E+00	2.68E-04	1.84E-149	3.58E-06
3.35E-05	310.775	3.54E+19	0.00E+00	6.47E+00	5.26E+05	-1.44E-01	6.69E+01	3.34E+05	4.01E+01	1.39E+05	1.06E-02	2.33E+02	1.07E+02	2.06E-01	2.10E+02	1.56E-02	2.49E+00	1.29E+01	7.88E+00	0.00E+00	5.35E+00	2.46E-01	2.79E+00	6.30E-02	2.58E-11	1.53E+01	1.98E+00	7.37E-02	5.89E-10	1.94E-08	1.06E-05	1.13E+01	9.53E-03	1.61E-05	5.99E-08	7.93E-13	1.07E-07	1.85E-02	1.19E-11	1.17E-12	0.00E+00	-3.16E-17	-2.08E-12	6.47E+00	0.00E+00	0.00E+00	7.84E-05	1.83E-149	3.53E-06
3.35E-05	310.84	3.54E+19	0.00E+00	6.44E+00	5.26E+05	-1.44E-01	6.88E+01	3.34E+05	3.50E+01	1.39E+05	8.30E-03	2.33E+02	1.09E+02	1.93E-01	2.11E+02	1.18E-02	2.01E+00	1.30E+01	8.11E+00	0.00E+00	5.04E+00	2.49E-01	2.78E+00	7.07E-02	2.61E-11	1.53E+01	1.99E+00	7.53E-02	5.87E-10	2.01E-08	1.07E-05	1.13E+01	9.51E-03	1.55E-05	5.35E-08	8.18E-13	1.26E-07	1.85E-02	1.38E-11	1.17E-12	0.00E+00	-1.36E-14	-3.52E-10	6.44E+00	0.00E+00	0.00E+00	2.29E-05	1.83E-149	3.48E-06
3.35E-05	310.895	3.54E+19	0.00E+00	6.42E+00	5.26E+05	-1.44E-01	7.04E+01	3.34E+05	3.06E+01	1.39E+05	6.54E-03	2.33E+02	1.11E+02	1.80E-01	2.11E+02	9.00E-03	1.61E+00	1.31E+01	8.32E+00	0.00E+00	4.78E+00	2.52E-01	2.77E+00	7.76E-02	2.65E-11	1.54E+01	1.99E+00	7.68E-02	5.85E-10	2.07E-08	1.07E-05	1.12E+01	9.51E-03	1.48E-05	4.78E-08	3.24E-12	1.44E-07	1.85E-02	1.08E-11	1.17E-12	0.00E+00	-4.28E-12	-1.22E-07	6.42E+00	0.00E+00	0.00E+00	6.69E-06	1.82E-149	3.44E-06
3.36E-05	310.942	3.54E+19	0.00E+00	6.39E+00	5.26E+05	-1.44E-01	7.17E+01	3.34E+05	2.67E+01	1.39E+05	5.19E-03	2.33E+02	1.13E+02	1.69E-01	2.12E+02	6.89E-03	1.30E+00	1.31E+01	8.50E+00	0.00E+00	4.56E+00	2.55E-01	2.77E+00	8.36E-02	2.68E-11	1.54E+01	1.99E+00	7.82E-02	5.83E-10	2.13E-08	1.55E-05	1.12E+01	9.50E-03	1.41E-05	4.26E-08	-4.77E-06	1.61E-07	1.85E-02	1.92E-11	2.05E-12	0.00E+00	-1.75E-26	-1.00E-20	6.39E+00	0.00E+00	0.00E+00	1.95E-06	8.75E-151	3.39E-06
3.36E-05	310.981	3.54E+19	0.00E+00	6.37E+00	5.26E+05	-1.44E-01	7.27E+01	3.34E+05	2.34E+01	1.39E+05	4.14E-03	2.33E+02	1.14E+02	1.58E-01	2.12E+02	5.30E-03	1.04E+00	1.32E+01	8.67E+00	0.00E+00	4.39E+00	2.56E-01	2.76E+00	8.89E-02	2.71E-11	1.55E+01	2.00E+00	7.95E-02	5.81E-10	2.19E-08	2.54E-04	1.11E+01	9.50E-03	1.34E-05	3.79E-08	-2.44E-04	1.76E-07	1.85E-02	2.23E-11	4.34E-11	0.00E+00	-3.83E-24	-1.89E-19	6.37E+00	0.00E+00	0.00E+00	5.70E-07	8.71E-151	3.35E-06
3.36E-05	311.015	3.54E+19	0.00E+00	6.34E+00	5.26E+05	-1.44E-01	7.35E+01	3.34E+05	2.04E+01	1.39E+05	3.33E-03	2.34E+02	1.16E+02	1.48E-01	2.12E+02	4.08E-03	8.33E-01	1.32E+01	8.81E+00	0.00E+00	4.24E+00	2.58E-01	2.76E+00	9.36E-02	2.73E-11	1.55E+01	2.00E+00	8.06E-02	5.80E-10	2.24E-08	2.54E-04	1.11E+01	9.51E-03	1.27E-05	3.37E-08	-2.44E-04	1.90E-07	1.85E-02	2.59E-11	4.33E-11	0.00E+00	-3.38E-24	-2.01E-19	6.34E+00	0.00E+00	0.00E+00	1.66E-07	8.68E-151	3.30E-06
3.36E-05	311.044	3.54E+19	0.00E+00	6.32E+00	5.26E+05	-1.44E-01	7.41E+01	3.34E+05	1.79E+01	1.39E+05	2.71E-03	2.34E+02	1.17E+02	1.38E-01	2.12E+02	3.15E-03	6.66E-01	1.32E+01	8.95E+00	0.00E+00	4.13E+00	2.59E-01	2.76E+00	9.75E-02	2.75E-11	1.55E+01	2.00E+00	8.16E-02	5.78E-10	2.29E-08	2.54E-04	1.10E+01	9.51E-03	1.20E-05	3.00E-08	-2.44E-04	2.03E-07	1.85E-02	3.00E-11	4.32E-11	0.00E+00	-4.94E-24	-1.90E-19	6.32E+00	0.00E+00	0.00E+00	4.84E-08	8.65E-151	3.26E-06
3.36E-05	311.068	3.54E+19	0.00E+00	6.29E+00	5.26E+05	-1.44E-01	7.45E+01	3.34E+05	1.57E+01	1.39E+05	2.22E-03	2.34E+02	1.19E+02	1.30E-01	2.12E+02	2.43E-03	5.33E-01	1.33E+01	9.07E+00	0.00E+00	4.03E+00	2.60E-01	2.75E+00	1.01E-01	2.77E-11	1.56E+01	2.01E+00	8.25E-02	5.77E-10	2.34E-08	2.54E-04	1.09E+01	9.52E-03	1.13E-05	2.67E-08	-2.44E-04	2.14E-07	1.85E-02	3.46E-11	4.31E-11	0.00E+00	-1.33E-24	-3.78E-19	6.29E+00	0.00E+00	0.00E+00	1.41E-08	8.61E-151	3.22E-06
3.37E-05	311.089	3.54E+19	0.00E+00	6.27E+00	5.26E+05	-1.44E-01	7.48E+01	3.34E+05	1.39E+01	1.39E+05	1.84E-03	2.34E+02	1.20E+02	1.22E-01	2.12E+02	1.88E-03	4.25E-01	1.33E+01	9.19E+00	0.00E+00	3.96E+00	2.60E-01	2.75E+00	1.04E-01	2.79E-11	1.56E+01	2.01E+00	8.33E-02	5.76E-10	2.38E-08	2.54E-04	1.09E+01	9.53E-03	1.07E-05	2.38E-08	-2.44E-04	2.23E-07	1.85E-02	3.99E-11	4.30E-11	0.00E+00	-1.07E-21	-1.49E-17	6.27E+00	0.00E+00	0.00E+00	4.10E-09	8.58E-151	3.17E-06
3.37E-05	311.107	3.54E+19	0.00E+00	6.25E+00	5.26E+05	-1.44E-01	7.50E+01	3.34E+05	1.22E+01	1.39E+05	1.55E-03	2.35E+02	1.21E+02	1.15E-01	2.12E+02	1.46E-03	3.39E-01	1.33E+01	9.29E+00	0.00E+00	3.91E+00	2.61E-01	2.75E+00	1.06E-01	2.81E-11	1.57E+01	2.01E+00	8.40E-02	5.75E-10	2.42E-08	2.54E-04	1.08E+01	9.54E-03	1.01E-05	2.13E-08	-2.43E-04	2.32E-07	1.85E-02	4.57E-11	4.29E-11	0.00E+00	-6.65E-21	-5.97E-17	6.25E+00	0.00E+00	0.00E+00	1.19E-09	8.55E-151	3.13E-06
3.37E-05	311.122	3.54E+19	0.00E+00	6.22E+00	5.26E+05	-1.44E-01	7.50E+01	3.34E+05	1.08E+01	1.39E+05	1.32E-03	2.35E+02	1.22E+02	1.08E-01	2.12E+02	1.13E-03	2.70E-01	1.34E+01	9.38E+00	0.00E+00	3.86E+00	2.61E-01	2.75E+00	1.08E-01	2.82E-11	1.57E+01	2.02E+00	8.47E-02	5.75E-10	2.45E-08	2.54E-04	1.07E+01	9.56E-03	9.50E-06	1.91E-08	-2.43E-04	2.39E-07	1.85E-02	5.22E-11	4.28E-11	0.00E+00	-1.85E-21	-7.35E-18	6.22E+00	0.00E+00	0.00E+00	3.45E-10	8.51E-151	3.09E-06
3.37E-05	311.135	3.54E+19	0.00E+00	6.20E+00	5.26E+05	-1.44E-01	7.50E+01	3.34E+05	9.63E+00	1.39E+05	1.14E-03	2.35E+02	1.24E+02	1.02E-01	2.12E+02	8.72E-04	2.15E-01	1.34E+01	9.47E+00	0.00E+00	3.84E+00	2.61E-01	2.75E+00	1.10E-01	2.83E-11	1.58E+01	2.02E+00	8.52E-02	5.74E-10	2.48E-08	2.54E-04	1.07E+01	9.57E-03	8.98E-06	1.72E-08	-2.43E-04	2.44E-07	1.85E-02	5.94E-11	4.27E-11	0.00E+00	-5.63E-20	-2.29E-15	6.20E+00	0.00E+00	0.00E+00	1.00E-10	8.48E-151	3.05E-06
3.37E-05	311.146	3.54E+19	0.00E+00	6.17E+00	5.26E+05	-1.44E-01	7.49E+01	3.34E+05	8.60E+00	1.39E+05	1.00E-03	2.35E+02	1.25E+02	9.64E-02	2.12E+02	6.75E-04	1.71E-01	1.34E+01	9.55E+00	0.00E+00	3.82E+00	2.62E-01	2.75E+00	1.11E-01	2.84E-11	1.58E+01	2.02E+00	8.58E-02	5.73E-10	2.51E-08	2.54E-04	1.06E+01	9.59E-03	8.50E-06	1.55E-08	-2.43E-04	2.49E-07	1.85E-02	6.73E-11	4.26E-11	0.00E+00	-3.66E-17	-5.88E-13	6.17E+00	0.00E+00	0.00E+00	2.89E-11	8.45E-151	3.01E-06
3.38E-05	311.156	3.54E+19	0.00E+00	6.15E+00	5.26E+05	-1.44E-01	7.47E+01	3.34E+05	7.72E+00	1.39E+05	8.99E-04	2.36E+02	1.26E+02	9.14E-02	2.12E+02	5.22E-04	1.35E-01	1.35E+01	9.63E+00	0.00E+00	3.81E+00	2.62E-01	2.75E+00	1.12E-01	2.85E-11	1.59E+01	2.03E+00	8.62E-02	5.73E-10	2.53E-08	2.54E-04	1.05E+01	9.60E-03	8.07E-06	1.40E-08	-2.43E-04	2.53E-07	1.85E-02	6.91E-11	4.25E-11	0.00E+00	-4.52E-15	-2.88E-11	6.15E+00	0.00E+00	0.00E+00	8.35E-12	8.42E-151	2.97E-06
3.38E-05	311.164	3.54E+19	0.00E+00	6.13E+00	5.26E+05	-1.44E-01	7.45E+01	3.34E+05	6.96E+00	1.39E+05	8.17E-04	2.36E+02	1.27E+02	8.69E-02	2.12E+02	4.03E-04	1.07E-01	1.35E+01	9.69E+00	0.00E+00	3.81E+00	2.62E-01	2.75E+00	1.13E-01	2.85E-11	1.59E+01	2.03E+00	8.66E-02	5.72E-10	2.56E-08	2.54E-04	1.05E+01	9.62E-03	7.66E-06	1.28E-08	-2.43E-04	2.56E-07	1.86E-02	-8.33E-06	4.24E-11	0.00E+00	-2.17E-13	-8.17E-10	6.13E+00	0.00E+00	0.00E+00	2.41E-12	8.38E-151	2.93E-06
3.38E-05	311.171	3.54E+19	0.00E+00	6.10E+00	5.26E+05	-1.44E-01	7.42E+01	3.34E+05	6.32E+00	1.39E+05	7.55E-04	2.36E+02	1.28E+02	8.29E-02	2.12E+02	3.12E-04	8.50E-02	1.35E+01	9.76E+00	0.00E+00	3.81E+00	2.62E-01	2.75E+00	1.13E-01	2.86E-11	1.60E+01	2.03E+00	8.70E-02	5.72E-10	2.58E-08	2.54E-04	1.04E+01	9.64E-03	7.30E-06	1.17E-08	-2.43E-04	2.59E-07	1.85E-02	-1.28E-06	4.23E-11	0.00E+00	-2.17E-13	-8.17E-10	6.10E+00	0.00E+00	0.00E+00	6.94E-13	8.35E-151	2.89E-06
3.38E-05	311.177	3.54E+19	0.00E+00	6.08E+00	5.26E+05	-1.44E-01	7.39E+01	3.34E+05	5.76E+00	1.39E+05	7.07E-04	2.37E+02	1.29E+02	7.93E-02	2.12E+02	2.41E-04	6.72E-02	1.35E+01	9.81E+00	0.00E+00	3.82E+00	2.62E-01	2.75E+00	1.14E-01	2.86E-11	1.60E+01	2.04E+00	8.74E-02	5.72E-10	2.60E-08	2.54E-04	1.03E+01	9.66E-03	6.98E-06	1.08E-08	-2.43E-04	2.60E-07	1.85E-02	-2.46E-06	4.22E-11	0.00E+00	-2.17E-13	-8.17E-10	6.08E+00	0.00E+00	0.00E+00	2.00E-13	8.32E-151	2.85E-06
3.39E-05	311.182	3.54E+19	0.00E+00	6.05E+00	5.26E+05	-1.44E-01	7.35E+01	3.34E+05	5.29E+00	1.39E+05	6.70E-04	2.37E+02	1.30E+02	7.61E-02	2.12E+02	1.86E-04	5.30E-02	1.36E+01	9.87E+00	0.00E+00	3.83E+00	2.62E-01	2.75E+00	1.14E-01	2.86E-11	1.61E+01	2.04E+00	8.77E-02	5.72E-10	2.61E-08	2.54E-04	1.03E+01	9.68E-03	6.68E-06	1.00E-08	-2.43E-04	2.61E-07	1.85E-02	-2.46E-06	4.21E-11	0.00E+00	-2.17E-13	-8.17E-10	6.05E+00	0.00E+00	0.00E+00	5.73E-14	8.29E-151	2.81E-06
3.39E-05	311.187	3.54E+19	0.00E+00	6.03E+00	5.26E+05	-1.44E-01	7.32E+01	3.34E+05	4.90E+00	1.39E+05	6.43E-04	2.37E+02	1.31E+02	7.32E-02	2.12E+02	1.43E-04	4.18E-02	1.36E+01	9.91E+00	0.00E+00	3.85E+00	2.63E-01	2.76E+00	1.14E-01	2.86E-11	1.61E+01	2.04E+00	8.80E-02	5.72E-10	2.63E-08	2.54E-04	1.02E+01	9.70E-03	6.42E-06	9.34E-09	-2.43E-04	2.62E-07	1.85E-02	-2.11E-06	4.19E-11	0.00E+00	-2.17E-13	-8.17E-10	6.03E+00	0.00E+00	0.00E+00	1.64E-14	8.25E-151	2.78E-06
3.39E-05	311.191	3.54E+19	0.00E+00	6.01E+00	5.26E+05	-1.44E-01	7.28E+01	3.34E+05	4.56E+00	1.39E+05	6.22E-04	2.38E+02	1.32E+02	7.07E-02	2.12E+02	1.10E-04	3.29E-02	1.36E+01	9.96E+00	0.00E+00	3.87E+00	2.63E-01	2.76E+00	1.14E-01	2.87E-11	1.62E+01	2.05E+00	8.83E-02	5.72E-10	2.64E-08	2.54E-04	1.01E+01	9.73E-03	6.19E-06	8.77E-09	-2.43E-04	2.62E-07	1.85E-02	-5.68E-07	4.18E-11	0.00E+00	-2.17E-13	-8.17E-10	6.01E+00	0.00E+00	0.00E+00	4.71E-15	8.22E-151	2.74E-06
3.39E-05	311.195	3.54E+19	0.00E+00	5.98E+00	5.26E+05	-1.44E-01	7.24E+01	3.34E+05	4.27E+00	1.39E+05	6.07E-04	2.38E+02	1.33E+02	6.85E-02	2.12E+02	8.50E-05	2.59E-02	1.36E+01	1.00E+01	0.00E+00	3.89E+00	2.63E-01	2.76E+00	1.14E-01	2.87E-11	1.62E+01	2.05E+00	8.85E-02	5.72E-10	2.66E-08	2.54E-04	1.01E+01	9.75E-03	5.99E-06	8.29E-09	-2.43E-04	2.62E-07	1.85E-02	-8.99E-08	4.17E-11	0.00E+00	-2.17E-13	-8.17E-10	5.98E+00	0.00E+00	0.00E+00	1.35E-15	8.19E-151	2.70E-06
3.39E-05	311.198	3.54E+19	0.00E+00	5.96E+00	5.26E+05	-1.44E-01	7.19E+01	3.34E+05	4.03E+00	1.39E+05	5.96E-04	2.38E+02	1.34E+02	6.66E-02	2.12E+02	6.54E-05	2.03E-02	1.37E+01	1.00E+01	0.00E+00	3.92E+00	2.63E-01	2.76E+00	1.13E-01	2.86E-11	1.63E+01	2.06E+00	8.88E-02	5.72E-10	2.67E-08	2.54E-04	1.00E+01	9.77E-03	5.81E-06	7.88E-09	-2.43E-04	2.62E-07	1.85E-02	-9.60E-07	4.16E-11	0.00E+00	-2.17E-13	-8.17E-10	5.96E+00	0.00E+00	0.00E+00	3.84E-16	8.16E-151	2.67E-06
3.40E-05	311.201	3.54E+19	0.00E+00	5.94E+00	5.26E+05	-1.44E-01	7.15E+01	3.34E+05	3.82E+00	1.39E+05	5.88E-04	2.39E+02	1.35E+02	6.50E-02	2.12E+02	5.04E-05	1.59E-02	1.37E+01	1.01E+01	0.00E+00	3.95E+00	2.63E-01	2.76E+00	1.13E-01	2.86E-11	1.64E+01	2.06E+00	8.90E-02	5.72E-10	2.68E-08	2.54E-04	9.94E+00	9.80E-03	5.65E-06	7.54E-09	-2.43E-04	2.61E-07	1.85E-02	-1.41E-07	4.15E-11	0.00E+00	-2.17E-13	-8.17E-10	5.94E+00	0.00E+00	0.00E+00	1.10E-16	8.13E-151	2.63E-06
3.40E-05	311.204	3.54E+19	0.00E+00	5.91E+00	5.26E+05	-1.44E-01	7.11E+01	3.34E+05	3.65E+00	1.39E+05	5.82E-04	2.39E+02	1.36E+02	6.35E-02	2.12E+02	3.87E-05	1.25E-02	1.37E+01	1.01E+01	0.00E+00	3.98E+00	2.63E-01	2.77E+00	1.13E-01	2.86E-11	1.64E+01	2.06E+00	8.92E-02	5.73E-10	2.69E-08	2.54E-04	9.87E+00	9.82E-03	5.51E-06	7.25E-09	-2.43E-04	2.60E-07	1.85E-02	-4.02E-06	4.14E-11	0.00E+00	-2.17E-13	-8.17E-10	5.91E+00	0.00E+00	0.00E+00	3.12E-17	8.09E-151	2.60E-06
3.40E-05	311.207	3.54E+19	0.00E+00	5.89E+00	5.26E+05	-1.44E-01	7.06E+01	3.34E+05	3.51E+00	1.39E+05	5.78E-04	2.39E+02	1.37E+02	6.23E-02	2.12E+02	2.98E-05	9.74E-03	1.37E+01	1.01E+01	0.00E+00	4.01E+00	2.63E-01	2.77E+00	1.12E-01	2.86E-11	1.65E+01	2.07E+00	8.94E-02	5.73E-10	2.71E-08	2.54E-04	9.80E+00	9.85E-03	5.39E-06	7.01E-09	-2.43E-04	2.59E-07	1.85E-02	-3.79E-06	4.13E-11	0.00E+00	-2.17E-13	-8.17E-10	5.89E+00	0.00E+00	0.00E+00	8.86E-18	8.06E-151	2.56E-06
3.40E-05	311.209	3.54E+19	0.00E+00	5.87E+00	5.26E+05	-1.44E-01	7.02E+01	3.34E+05	3.38E+00	1.39E+05	5.76E-04	2.40E+02	1.38E+02	6.13E-02	2.12E+02	2.29E-05	7.60E-03	1.37E+01	1.01E+01	0.00E+00	4.04E+00	2.63E-01	2.77E+00	1.12E-01	2.85E-11	1.65E+01	2.07E+00	8.96E-02	5.73E-10	2.72E-08	2.54E-04	9.73E+00	9.87E-03	5.29E-06	6.81E-09	-2.43E-04	2.58E-07	1.85E-02	-8.68E-07	4.11E-11	0.00E+00	-2.17E-13	-8.17E-10	5.87E+00	0.00E+00	0.00E+00	2.51E-18	8.03E-151	2.53E-06
3.41E-05	311.212	3.54E+19	0.00E+00	5.84E+00	5.26E+05	-1.44E-01	6.97E+01	3.34E+05	3.28E+00	1.39E+05	5.75E-04	2.40E+02	1.39E+02	6.04E-02	2.12E+02	1.76E-05	5.92E-03	1.38E+01	1.01E+01	0.00E+00	4.07E+00	2.63E-01	2.77E+00	1.11E-01	2.85E-11	1.66E+01	2.08E+00	8.98E-02	5.74E-10	2.73E-08	2.54E-04	9.66E+00	9.90E-03	5.20E-06	6.65E-09	-2.43E-04	2.57E-07	1.85E-02	-3.42E-06	4.10E-11	0.00E+00	-2.17E-13	-8.17E-10	5.84E+00	0.00E+00	0.00E+00	7.11E-19	8.00E-151	2.49E-06
3.41E-05	311.214	3.54E+19	0.00E+00	5.82E+00	5.26E+05	-1.44E-01	6.93E+01	3.34E+05	3.20E+00	1.39E+05	5.75E-04	2.40E+02	1.40E+02	5.96E-02	2.12E+02	1.36E-05	4.61E-03	1.38E+01	1.02E+01	0.00E+00	4.11E+00	2.63E-01	2.78E+00	1.10E-01	2.85E-11	1.66E+01	2.08E+00	9.00E-02	5.74E-10	2.74E-08	2.54E-04	9.59E+00	9.92E-03	5.13E-06	6.51E-09	-2.43E-04	2.55E-07	1.85E-02	-3.90E-08	4.09E-11	0.00E+00	-2.17E-13	-8.17E-10	5.82E+00	0.00E+00	0.00E+00	2.01E-19	7.97E-151	2.46E-06
3.41E-05	311.217	3.54E+19	0.00E+00	5.80E+00	5.26E+05	-1.44E-01	6.88E+01	3.34E+05	3.13E+00	1.39E+05	5.75E-04	2.41E+02	1.41E+02	5.90E-02	2.12E+02	1.04E-05	3.58E-03	1.38E+01	1.02E+01	0.00E+00	4.14E+00	2.63E-01	2.78E+00	1.10E-01	2.84E-11	1.67E+01	2.08E+00	9.02E-02	5.75E-10	2.75E-08	2.54E-04	9.51E+00	9.95E-03	5.06E-06	6.41E-09	-2.43E-04	2.54E-07	1.85E-02	-2.81E-08	4.08E-11	0.00E+00	-2.17E-13	-8.17E-10	5.80E+00	0.00E+00	0.00E+00	5.67E-20	7.94E-151	2.43E-06
3.41E-05	311.219	3.54E+19	0.00E+00	5.78E+00	5.26E+05	-1.44E-01	6.84E+01	3.34E+05	3.07E+00	1.39E+05	5.75E-04	2.41E+02	1.42E+02	5.85E-02	2.12E+02	8.06E-06	2.78E-03	1.38E+01	1.02E+01	0.00E+00	4.17E+00	2.63E-01	2.78E+00	1.09E-01	2.84E-11	1.68E+01	2.09E+00	9.04E-02	5.76E-10	2.76E-08	2.54E-04	9.44E+00	9.98E-03	5.00E-06	6.32E-09	-2.43E-04	2.52E-07	1.85E-02	2.15E-10	4.07E-11	0.00E+00	-2.17E-13	-8.17E-10	5.78E+00	0.00E+00	0.00E+00	1.60E-20	7.90E-151	2.39E-06
3.41E-05	311.221	3.54E+19	0.00E+00	5.75E+00	5.26E+05	-1.44E-01	6.79E+01	3.34E+05	3.02E+00	1.39E+05	5.76E-04	2.42E+02	1.42E+02	5.80E-02	2.12E+02	6.23E-06	2.15E-03	1.39E+01	1.02E+01	0.00E+00	4.21E+00	2.64E-01	2.78E+00	1.09E-01	2.83E-11	1.68E+01	2.09E+00	9.06E-02	5.76E-10	2.77E-08	2.54E-04	9.37E+00	1.00E-02	4.95E-06	6.25E-09	-2.43E-04	2.50E-07	1.85E-02	2.20E-10	4.05E-11	0.00E+00	-2.17E-13	-8.17E-10	5.75E+00	0.00E+00	0.00E+00	4.51E-21	7.87E-151	2.36E-06
3.42E-05	311.223	3.54E+19	0.00E+00	5.73E+00	5.26E+05	-1.44E-01	6.75E+01	3.34E+05	2.99E+00	1.39E+05	5.78E-04	2.42E+02	1.43E+02	5.76E-02	2.12E+02	4.84E-06	1.66E-03	1.39E+01	1.02E+01	0.00E+00	4.24E+00	2.64E-01	2.79E+00	1.08E-01	2.83E-11	1.69E+01	2.10E+00	9.07E-02	5.77E-10	2.77E-08	2.54E-04	9.30E+00	1.00E-02	4.91E-06	6.19E-09	-2.43E-04	2.48E-07	1.85E-02	2.24E-10	4.04E-11	0.00E+00	-2.17E-13	-8.17E-10	5.73E+00	0.00E+00	0.00E+00	1.26E-21	7.84E-151	2.33E-06
3.42E-05	311.226	3.54E+19	0.00E+00	5.71E+00	5.26E+05	-1.44E-01	6.70E+01	3.34E+05	2.95E+00	1.39E+05	5.79E-04	2.42E+02	1.44E+02	5.73E-02	2.12E+02	3.77E-06	1.28E-03	1.39E+01	1.02E+01	0.00E+00	4.28E+00	2.64E-01	2.79E+00	1.07E-01	2.82E-11	1.69E+01	2.10E+00	9.09E-02	5.78E-10	2.78E-08	2.54E-04	9.23E+00	1.01E-02	4.88E-06	6.15E-09	-2.43E-04	2.46E-07	1.85E-02	2.28E-10	4.03E-11	0.00E+00	-2.17E-13	-8.17E-10	5.71E+00	0.00E+00	0.00E+00	3.49E-22	7.81E-151	2.30E-06
3.42E-05	311.228	3.54E+19	0.00E+00	5.68E+00	5.26E+05	-1.44E-01	6.66E+01	3.34E+05	2.93E+00	1.39E+05	5.80E-04	2.43E+02	1.45E+02	5.71E-02	2.12E+02	2.95E-06	9.89E-04	1.39E+01	1.02E+01	0.00E+00	4.31E+00	2.64E-01	2.79E+00	1.06E-01	2.82E-11	1.70E+01	2.11E+00	9.11E-02	5.78E-10	2.79E-08	2.54E-04	9.15E+00	1.01E-02	4.84E-06	6.12E-09	-2.43E-04	2.44E-07	1.85E-02	2.31E-10	4.02E-11	0.00E+00	-2.17E-13	-8.17E-10	5.68E+00	0.00E+00	0.00E+00	9.28E-23	7.78E-151	2.27E-06
3.42E-05	311.23	3.54E+19	0.00E+00	5.66E+00	5.26E+05	-1.44E-01	6.62E+01	3.34E+05	2.91E+00	1.39E+05	5.82E-04	2.43E+02	1.46E+02	5.69E-02	2.12E+02	2.33E-06	7.61E-04	1.39E+01	1.02E+01	0.00E+00	4.35E+00	2.64E-01	2.80E+00	1.06E-01	2.81E-11	1.71E+01	2.11E+00	9.13E-02	5.79E-10	2.80E-08	2.54E-04	9.08E+00	1.01E-02	4.82E-06	6.10E-09	-2.43E-04	2.42E-07	1.85E-02	2.34E-10	4.00E-11	0.00E+00	-2.17E-13	-8.17E-10	5.66E+00	0.00E+00	0.00E+00	2.53E-23	7.75E-151	2.23E-06
3.43E-05	311.233	3.54E+19	0.00E+00	5.64E+00	5.26E+05	-1.44E-01	6.57E+01	3.34E+05	2.89E+00	1.39E+05	5.83E-04	2.43E+02	1.46E+02	5.68E-02	2.12E+02	1.86E-06	5.85E-04	1.40E+01	1.02E+01	0.00E+00	4.38E+00	2.64E-01	2.80E+00	1.05E-01	2.81E-11	1.71E+01	2.12E+00	9.14E-02	5.80E-10	2.81E-08	2.54E-04	9.01E+00	1.01E-02	4.79E-06	6.08E-09	-2.43E-04	2.40E-07	1.85E-02	2.37E-10	3.99E-11	0.00E+00	-2.17E-13	-8.17E-10	5.64E+00	0.00E+00	0.00E+00	6.29E-24	7.72E-151	2.20E-06
3.43E-05	311.235	3.54E+19	0.00E+00	5.62E+00	5.26E+05	-1.44E-01	6.53E+01	3.34E+05	2.88E+00	1.39E+05	5.85E-04	2.44E+02	1.47E+02	5.66E-02	2.12E+02	1.50E-06	4.48E-04	1.40E+01	1.01E+01	0.00E+00	4.42E+00	2.64E-01	2.80E+00	1.04E-01	2.80E-11	1.72E+01	2.12E+00	9.16E-02	5.81E-10	2.82E-08	2.54E-04	8.93E+00	1.02E-02	4.77E-06	6.08E-09	-2.43E-04	2.38E-07	1.85E-02	2.39E-10	3.98E-11	0.00E+00	-2.17E-13	-8.17E-10	5.62E+00	0.00E+00	0.00E+00	1.21E-24	7.69E-151	2.17E-06
3.43E-05	311.238	3.54E+19	0.00E+00	5.59E+00	5.26E+05	-1.44E-01	6.49E+01	3.34E+05	2.87E+00	1.39E+05	5.86E-04	2.44E+02	1.48E+02	5.65E-02	2.12E+02	1.22E-06	3.43E-04	1.40E+01	1.01E+01	0.00E+00	4.45E+00	2.64E-01	2.81E+00	1.04E-01	2.80E-11	1.72E+01	2.12E+00	9.18E-02	5.82E-10	2.83E-08	2.54E-04	8.86E+00	1.02E-02	4.75E-06	6.07E-09	-2.43E-04	2.36E-07	1.85E-02	2.41E-10	3.97E-11	0.00E+00	-2.17E-13	-8.17E-10	5.59E+00	0.00E+00	0.00E+00	5.09E-25	7.66E-151	2.14E-06
3.43E-05	311.241	3.54E+19	0.00E+00	5.57E+00	5.26E+05	-1.44E-01	6.45E+01	3.34E+05	2.86E+00	1.39E+05	5.87E-04	2.45E+02	1.49E+02	5.65E-02	2.12E+02	1.01E-06	2.62E-04	1.40E+01	1.01E+01	0.00E+00	4.48E+00	2.64E-01	2.81E+00	1.03E-01	2.79E-11	1.73E+01	2.13E+00	9.20E-02	5.83E-10	2.84E-08	2.54E-04	8.79E+00	1.02E-02	4.74E-06	6.07E-09	-2.43E-04	2.34E-07	1.85E-02	2.43E-10	3.95E-11	0.00E+00	-2.17E-13	-8.17E-10	5.57E+00	0.00E+00	0.00E+00	-1.13E-24	7.63E-151	2.12E-06
3.44E-05	311.243	3.54E+19	0.00E+00	5.55E+00	5.26E+05	-1.44E-01	6.41E+01	3.34E+05	2.86E+00	1.39E+05	5.89E-04	2.45E+02	1.49E+02	5.64E-02	2.12E+02	8.56E-07	2.00E-04	1.40E+01	1.01E+01	0.00E+00	4.52E+00	2.64E-01	2.81E+00	1.02E-01	2.78E-11	1.74E+01	2.13E+00	9.21E-02	5.84E-10	2.84E-08	2.54E-04	8.71E+00	1.03E-02	4.72E-06	6.08E-09	-2.43E-04	2.32E-07	1.85E-02	2.44E-10	3.94E-11	0.00E+00	-2.17E-13	-8.17E-10	5.55E+00	0.00E+00	0.00E+00	-1.13E-24	7.60E-151	2.09E-06
3.44E-05	311.246	3.54E+19	0.00E+00	5.53E+00	5.26E+05	-1.44E-01	6.37E+01	3.34E+05	2.85E+00	1.39E+05	5.90E-04	2.46E+02	1.50E+02	5.64E-02	2.12E+02	7.36E-07	1.52E-04	1.41E+01	1.01E+01	0.00E+00	4.55E+00	2.64E-01	2.82E+00	1.01E-01	2.78E-11	1.74E+01	2.14E+00	9.23E-02	5.85E-10	2.85E-08	2.54E-04	8.64E+00	1.03E-02	4.71E-06	6.09E-09	-2.43E-04	2.30E-07	1.85E-02	2.46E-10	3.93E-11	0.00E+00	-2.17E-13	-8.17E-10	5.53E+00	0.00E+00	0.00E+00	-6.07E-25	7.56E-151	2.06E-06
3.44E-05	311.249	3.54E+19	0.00E+00	5.50E+00	5.26E+05	-1.44E-01	6.33E+01	3.34E+05	2.85E+00	1.39E+05	5.91E-04	2.46E+02	1.51E+02	5.63E-02	2.12E+02	6.44E-07	1.16E-04	1.41E+01	1.01E+01	0.00E+00	4.58E+00	2.64E-01	2.82E+00	1.01E-01	2.77E-11	1.75E+01	2.14E+00	9.25E-02	5.86E-10	2.86E-08	2.54E-04	8.57E+00	1.03E-02	4.70E-06	6.10E-09	-2.43E-04	2.28E-07	1.85E-02	2.47E-10	3.91E-11	0.00E+00	-2.17E-13	-8.17E-10	5.50E+00	0.00E+00	0.00E+00	-3.21E-24	7.53E-151	2.03E-06
3.44E-05	311.252	3.54E+19	0.00E+00	5.48E+00	5.26E+05	-1.44E-01	6.29E+01	3.34E+05	2.85E+00	1.39E+05	5.92E-04	2.46E+02	1.51E+02	5.63E-02	2.12E+02	5.75E-07	8.79E-05	1.41E+01	1.00E+01	0.00E+00	4.62E+00	2.64E-01	2.82E+00	9.98E-02	2.77E-11	1.76E+01	2.15E+00	9.27E-02	5.87E-10	2.87E-08	2.54E-04	8.49E+00	1.04E-02	4.69E-06	6.11E-09	-2.43E-04	2.26E-07	1.85E-02	2.49E-10	3.90E-11	0.00E+00	-2.17E-13	-8.17E-10	5.48E+00	0.00E+00	0.00E+00	-1.16E-24	7.50E-151	2.00E-06
3.45E-05	311.255	3.54E+19	0.00E+00	5.46E+00	5.26E+05	-1.44E-01	6.25E+01	3.34E+05	2.85E+00	1.39E+05	5.93E-04	2.47E+02	1.52E+02	5.63E-02	2.12E+02	5.23E-07	6.66E-05	1.41E+01	1.00E+01	0.00E+00	4.65E+00	2.64E-01	2.83E+00	9.90E-02	2.76E-11	1.76E+01	2.15E+00	9.28E-02	5.88E-10	2.88E-08	2.54E-04	8.42E+00	1.04E-02	4.68E-06	6.12E-09	-2.43E-04	2.24E-07	1.85E-02	2.50E-10	3.89E-11	0.00E+00	-2.17E-13	-8.17E-10	5.46E+00	0.00E+00	0.00E+00	-3.63E-24	7.47E-151	1.97E-06
3.45E-05	311.258	3.54E+19	0.00E+00	5.44E+00	5.26E+05	-1.44E-01	6.22E+01	3.34E+05	2.85E+00	1.39E+05	5.94E-04	2.47E+02	1.52E+02	5.63E-02	2.12E+02	4.83E-07	5.03E-05	1.41E+01	9.98E+00	0.00E+00	4.68E+00	2.64E-01	2.83E+00	9.82E-02	2.75E-11	1.77E+01	2.16E+00	9.30E-02	5.89E-10	2.89E-08	2.54E-04	8.34E+00	1.04E-02	4.67E-06	6.14E-09	-2.43E-04	2.21E-07	1.85E-02	2.51E-10	3.87E-11	0.00E+00	-2.17E-13	-8.17E-10	5.44E+00	0.00E+00	0.00E+00	-6.24E-24	7.44E-151	1.95E-06
3.45E-05	311.261	3.54E+19	0.00E+00	5.42E+00	5.26E+05	-1.44E-01	6.18E+01	3.34E+05	2.85E+00	1.39E+05	5.94E-04	2.48E+02	1.53E+02	5.63E-02	2.12E+02	4.53E-07	3.80E-05	1.41E+01	9.95E+00	0.00E+00	4.71E+00	2.64E-01	2.84E+00	9.74E-02	2.75E-11	1.78E+01	2.16E+00	9.32E-02	5.90E-10	2.89E-08	2.54E-04	8.27E+00	1.05E-02	4.66E-06	6.15E-09	-2.43E-04	2.19E-07	1.85E-02	2.52E-10	3.86E-11	0.00E+00	-2.17E-13	-8.17E-10	5.42E+00	0.00E+00	0.00E+00	-1.10E-24	7.41E-151	1.92E-06
3.45E-05	311.265	3.54E+19	0.00E+00	5.39E+00	5.26E+05	-1.44E-01	6.14E+01	3.34E+05	2.85E+00	1.39E+05	5.95E-04	2.48E+02	1.54E+02	5.63E-02	2.12E+02	4.30E-07	2.86E-05	1.42E+01	9.92E+00	0.00E+00	4.74E+00	2.65E-01	2.84E+00	9.67E-02	2.74E-11	1.78E+01	2.17E+00	9.33E-02	5.91E-10	2.90E-08	2.54E-04	8.19E+00	1.05E-02	4.65E-06	6.17E-09	-2.43E-04	2.17E-07	1.85E-02	2.53E-10	3.85E-11	0.00E+00	-2.17E-13	-8.17E-10	5.39E+00	0.00E+00	0.00E+00	-1.28E-23	7.38E-151	1.89E-06
3.46E-05	311.268	3.54E+19	0.00E+00	5.37E+00	5.26E+05	-1.44E-01	6.11E+01	3.34E+05	2.85E+00	1.39E+05	5.96E-04	2.49E+02	1.54E+02	5.63E-02	2.12E+02	4.12E-07	2.15E-05	1.42E+01	9.89E+00	0.00E+00	4.77E+00	2.65E-01	2.84E+00	9.59E-02	2.73E-11	1.79E+01	2.18E+00	9.35E-02	5.92E-10	2.91E-08	2.54E-04	8.12E+00	1.05E-02	4.64E-06	6.19E-09	-2.43E-04	2.15E-07	1.85E-02	2.54E-10	3.83E-11	0.00E+00	-2.17E-13	-8.17E-10	5.37E+00	0.00E+00	0.00E+00	-8.07E-24	7.35E-151	1.87E-06
3.46E-05	311.271	3.54E+19	0.00E+00	5.35E+00	5.26E+05	-1.44E-01	6.07E+01	3.34E+05	2.85E+00	1.39E+05	5.96E-04	2.49E+02	1.55E+02	5.63E-02	2.12E+02	3.99E-07	1.61E-05	1.42E+01	9.85E+00	0.00E+00	4.80E+00	2.65E-01	2.85E+00	9.51E-02	2.73E-11	1.79E+01	2.18E+00	9.37E-02	5.93E-10	2.92E-08	2.54E-04	8.05E+00	1.06E-02	4.63E-06	6.20E-09	-2.43E-04	2.13E-07	1.85E-02	2.54E-10	3.82E-11	0.00E+00	-2.17E-13	-8.17E-10	5.35E+00	0.00E+00	0.00E+00	-9.95E-24	7.32E-151	1.84E-06
3.46E-05	311.275	3.54E+19	0.00E+00	5.33E+00	5.26E+05	-1.44E-01	6.04E+01	3.34E+05	2.86E+00	1.39E+05	5.97E-04	2.49E+02	1.55E+02	5.63E-02	2.12E+02	3.89E-07	1.21E-05	1.42E+01	9.82E+00	0.00E+00	4.83E+00	2.65E-01	2.85E+00	9.43E-02	2.72E-11	1.80E+01	2.19E+00	9.39E-02	5.94E-10	2.93E-08	2.54E-04	7.97E+00	1.06E-02	4.62E-06	6.22E-09	-2.42E-04	2.10E-07	1.85E-02	2.55E-10	3.80E-11	0.00E+00	-2.17E-13	-8.17E-10	5.33E+00	0.00E+00	0.00E+00	-4.38E-23	7.29E-151	1.81E-06
3.47E-05	311.279	3.54E+19	0.00E+00	5.31E+00	5.26E+05	-1.44E-01	6.00E+01	3.34E+05	2.86E+00	1.39E+05	5.97E-04	2.50E+02	1.56E+02	5.63E-02	2.13E+02	3.81E-07	9.02E-06	1.42E+01	9.78E+00	0.00E+00	4.86E+00	2.65E-01	2.86E+00	9.36E-02	2.71E-11	1.81E+01	2.19E+00	9.40E-02	5.95E-10	2.93E-08	2.54E-04	7.90E+00	1.06E-02	4.61E-06	6.24E-09	-2.42E-04	2.08E-07	1.85E-02	2.56E-10	3.79E-11	0.00E+00	-2.17E-13	-8.17E-10	5.31E+00	0.00E+00	0.00E+00	-4.97E-23	7.26E-151	1.79E-06
3.47E-05	311.282	3.54E+19	0.00E+00	5.28E+00	5.26E+05	-1.44E-01	5.97E+01	3.34E+05	2.86E+00	1.39E+05	5.97E-04	2.50E+02	1.56E+02	5.64E-02	2.13E+02	3.74E-07	6.73E-06	1.43E+01	9.74E+00	0.00E+00	4.88E+00	2.65E-01	2.86E+00	9.28E-02	2.71E-11	1.81E+01	2.20E+00	9.42E-02	5.96E-10	2.94E-08	2.54E-04	7.82E+00	1.07E-02	4.60E-06	6.26E-09	-2.42E-04	2.06E-07	1.85E-02	2.57E-10	3.78E-11	0.00E+00	-2.17E-13	-8.17E-10	5.28E+00	0.00E+00	0.00E+00	-8.47E-24	7.23E-151	1.76E-06
3.47E-05	311.286	3.54E+19	0.00E+00	5.26E+00	5.26E+05	-1.44E-01	5.94E+01	3.34E+05	2.86E+00	1.39E+05	5.97E-04	2.51E+02	1.57E+02	5.64E-02	2.13E+02	3.69E-07	5.01E-06	1.43E+01	9.71E+00	0.00E+00	4.91E+00	2.65E-01	2.87E+00	9.20E-02	2.70E-11	1.82E+01	2.20E+00	9.44E-02	5.97E-10	2.95E-08	2.54E-04	7.75E+00	1.07E-02	4.59E-06	6.27E-09	-2.42E-04	2.04E-07	1.85E-02	2.58E-10	3.76E-11	0.00E+00	-2.17E-13	-8.17E-10	5.26E+00	0.00E+00	0.00E+00	-2.16E-23	7.20E-151	1.74E-06
3.47E-05	311.29	3.54E+19	0.00E+00	5.24E+00	5.26E+05	-1.44E-01	5.91E+01	3.34E+05	2.86E+00	1.39E+05	5.97E-04	2.51E+02	1.57E+02	5.64E-02	2.13E+02	3.65E-07	3.72E-06	1.43E+01	9.67E+00	0.00E+00	4.94E+00	2.65E-01	2.87E+00	9.12E-02	2.69E-11	1.83E+01	2.21E+00	9.46E-02	5.98E-10	2.96E-08	2.54E-04	7.67E+00	1.07E-02	4.58E-06	6.29E-09	-2.42E-04	2.02E-07	1.85E-02	2.58E-10	3.75E-11	0.00E+00	-2.17E-13	-8.17E-10	5.24E+00	0.00E+00	0.00E+00	-1.26E-22	7.17E-151	1.71E-06
3.48E-05	311.294	3.54E+19	0.00E+00	5.22E+00	5.26E+05	-1.44E-01	5.88E+01	3.34E+05	2.86E+00	1.39E+05	5.97E-04	2.52E+02	1.58E+02	5.64E-02	2.13E+02	3.62E-07	2.76E-06	1.43E+01	9.62E+00	0.00E+00	4.96E+00	2.65E-01	2.88E+00	9.04E-02	2.69E-11	1.83E+01	2.21E+00	9.47E-02	6.00E-10	2.97E-08	2.54E-04	7.60E+00	1.08E-02	4.57E-06	6.31E-09	-2.42E-04	1.99E-07	1.85E-02	2.59E-10	3.73E-11	0.00E+00	-2.17E-13	-8.17E-10	5.22E+00	0.00E+00	0.00E+00	-1.43E-22	7.14E-151	1.69E-06
3.48E-05	311.298	3.54E+19	0.00E+00	5.20E+00	5.26E+05	-1.44E-01	5.85E+01	3.34E+05	2.86E+00	1.39E+05	5.97E-04	2.52E+02	1.58E+02	5.64E-02	2.13E+02	3.60E-07	2.04E-06	1.43E+01	9.58E+00	0.00E+00	4.99E+00	2.65E-01	2.88E+00	8.97E-02	2.68E-11	1.84E+01	2.22E+00	9.49E-02	6.01E-10	2.97E-08	2.54E-04	7.52E+00	1.08E-02	4.56E-06	6.32E-09	-2.42E-04	1.97E-07	1.85E-02	2.60E-10	3.72E-11	0.00E+00	-2.17E-13	-8.17E-10	5.20E+00	0.00E+00	0.00E+00	-2.42E-23	7.12E-151	1.67E-06
3.48E-05	311.302	3.54E+19	0.00E+00	5.18E+00	5.26E+05	-1.44E-01	5.81E+01	3.34E+05	2.87E+00	1.39E+05	5.97E-04	2.53E+02	1.59E+02	5.64E-02	2.13E+02	3.57E-07	1.51E-06	1.44E+01	9.54E+00	0.00E+00	5.01E+00	2.65E-01	2.89E+00	8.89E-02	2.67E-11	1.85E+01	2.23E+00	9.51E-02	6.02E-10	2.98E-08	2.54E-04	7.45E+00	1.08E-02	4.56E-06	6.34E-09	-2.42E-04	1.95E-07	1.85E-02	2.61E-10	3.70E-11	0.00E+00	-2.17E-13	-8.17E-10	5.18E+00	0.00E+00	0.00E+00	-7.49E-23	7.09E-151	1.64E-06
3.48E-05	311.306	3.54E+19	0.00E+00	5.15E+00	5.26E+05	-1.44E-01	5.79E+01	3.34E+05	2.87E+00	1.39E+05	5.97E-04	2.53E+02	1.59E+02	5.64E-02	2.13E+02	3.55E-07	1.11E-06	1.44E+01	9.49E+00	0.00E+00	5.04E+00	2.65E-01	2.89E+00	8.81E-02	2.67E-11	1.85E+01	2.23E+00	9.53E-02	6.03E-10	2.99E-08	2.54E-04	7.38E+00	1.09E-02	4.55E-06	6.35E-09	-2.42E-04	1.93E-07	1.85E-02	2.61E-10	3.69E-11	0.00E+00	-2.17E-13	-8.17E-10	5.15E+00	0.00E+00	0.00E+00	-3.73E-22	7.06E-151	1.62E-06
3.49E-05	311.311	3.54E+19	0.00E+00	5.13E+00	5.26E+05	-1.44E-01	5.76E+01	3.34E+05	2.87E+00	1.39E+05	5.97E-04	2.54E+02	1.59E+02	5.64E-02	2.13E+02	3.54E-07	8.17E-07	1.44E+01	9.45E+00	0.00E+00	5.06E+00	2.65E-01	2.90E+00	8.74E-02	2.66E-11	1.86E+01	2.24E+00	9.54E-02	6.04E-10	3.00E-08	2.54E-04	7.30E+00	1.09E-02	4.54E-06	6.37E-09	-2.42E-04	1.91E-07	1.85E-02	2.62E-10	3.68E-11	0.00E+00	-2.17E-13	-8.17E-10	5.13E+00	0.00E+00	0.00E+00	-3.62E-22	7.03E-151	1.60E-06
3.49E-05	311.315	3.54E+19	0.00E+00	5.11E+00	5.26E+05	-1.44E-01	5.73E+01	3.34E+05	2.87E+00	1.39E+05	5.96E-04	2.54E+02	1.60E+02	5.64E-02	2.13E+02	3.52E-07	6.00E-07	1.44E+01	9.40E+00	0.00E+00	5.08E+00	2.65E-01	2.90E+00	8.66E-02	2.65E-11	1.87E+01	2.24E+00	9.56E-02	6.06E-10	3.01E-08	2.54E-04	7.23E+00	1.09E-02	4.53E-06	6.39E-09	-2.42E-04	1.89E-07	1.85E-02	2.63E-10	3.66E-11	0.00E+00	-2.17E-13	-8.17E-10	5.11E+00	0.00E+00	0.00E+00	-5.27E-23	7.00E-151	1.57E-06
3.49E-05	311.319	3.54E+19	0.00E+00	5.09E+00	5.26E+05	-1.44E-01	5.70E+01	3.34E+05	2.87E+00	1.39E+05	5.96E-04	2.55E+02	1.60E+02	5.64E-02	2.13E+02	3.51E-07	4.39E-07	1.44E+01	9.35E+00	0.00E+00	5.10E+00	2.65E-01	2.91E+00	8.58E-02	2.65E-11	1.87E+01	2.25E+00	9.58E-02	6.07E-10	3.01E-08	2.54E-04	7.15E+00	1.10E-02	4.52E-06	6.40E-09	-2.42E-04	1.86E-07	1.85E-02	2.64E-10	3.65E-11	0.00E+00	-2.17E-13	-8.17E-10	5.09E+00	0.00E+00	0.00E+00	-4.03E-22	6.97E-151	1.55E-06
3.50E-05	311.324	3.54E+19	0.00E+00	5.07E+00	5.26E+05	-1.44E-01	5.67E+01	3.34E+05	2.87E+00	1.39E+05	5.95E-04	2.55E+02	1.61E+02	5.64E-02	2.13E+02	3.49E-07	3.22E-07	1.44E+01	9.30E+00	0.00E+00	5.13E+00	2.65E-01	2.91E+00	8.51E-02	2.64E-11	1.88E+01	2.26E+00	9.60E-02	6.08E-10	3.02E-08	2.54E-04	7.08E+00	1.10E-02	4.51E-06	6.41E-09	-2.42E-04	1.84E-07	1.85E-02	2.64E-10	3.63E-11	0.00E+00	-2.17E-13	-8.17E-10	5.07E+00	0.00E+00	0.00E+00	-1.23E-21	6.94E-151	1.53E-06
3.50E-05	311.328	3.54E+19	0.00E+00	5.05E+00	5.26E+05	-1.44E-01	5.64E+01	3.34E+05	2.87E+00	1.39E+05	5.95E-04	2.56E+02	1.61E+02	5.64E-02	2.13E+02	3.48E-07	2.35E-07	1.45E+01	9.25E+00	0.00E+00	5.15E+00	2.66E-01	2.92E+00	8.43E-02	2.63E-11	1.89E+01	2.26E+00	9.61E-02	6.10E-10	3.03E-08	2.54E-04	7.01E+00	1.11E-02	4.50E-06	6.43E-09	-2.42E-04	1.82E-07	1.85E-02	2.65E-10	3.62E-11	0.00E+00	-2.17E-13	-8.17E-10	5.05E+00	0.00E+00	0.00E+00	-7.86E-22	6.91E-151	1.51E-06
3.50E-05	311.333	3.54E+19	0.00E+00	5.03E+00	5.26E+05	-1.44E-01	5.62E+01	3.34E+05	2.87E+00	1.39E+05	5.94E-04	2.56E+02	1.61E+02	5.64E-02	2.13E+02	3.47E-07	1.72E-07	1.45E+01	9.20E+00	0.00E+00	5.17E+00	2.66E-01	2.92E+00	8.35E-02	2.63E-11	1.89E+01	2.27E+00	9.63E-02	6.11E-10	3.04E-08	2.54E-04	6.93E+00	1.11E-02	4.49E-06	6.44E-09	-2.42E-04	1.80E-07	1.85E-02	2.66E-10	3.60E-11	0.00E+00	-2.17E-13	-8.17E-10	5.03E+00	0.00E+00	0.00E+00	-2.38E-22	6.88E-151	1.49E-06
3.50E-05	311.338	3.54E+19	0.00E+00	5.01E+00	5.26E+05	-1.44E-01	5.59E+01	3.34E+05	2.87E+00	1.39E+05	5.93E-04	2.57E+02	1.62E+02	5.64E-02	2.13E+02	3.46E-07	1.25E-07	1.45E+01	9.15E+00	0.00E+00	5.19E+00	2.66E-01	2.93E+00	8.28E-02	2.62E-11	1.90E+01	2.27E+00	9.65E-02	6.12E-10	3.04E-08	2.54E-04	6.86E+00	1.11E-02	4.48E-06	6.46E-09	-2.42E-04	1.78E-07	1.85E-02	2.66E-10	3.59E-11	0.00E+00	-2.17E-13	-8.17E-10	5.01E+00	0.00E+00	0.00E+00	-2.22E-21	6.85E-151	1.46E-06
3.51E-05	311.343	3.54E+19	0.00E+00	4.98E+00	5.26E+05	-1.44E-01	5.57E+01	3.34E+05	2.87E+00	1.39E+05	5.92E-04	2.57E+02	1.62E+02	5.64E-02	2.13E+02	3.45E-07	9.14E-08	1.45E+01	9.10E+00	0.00E+00	5.20E+00	2.66E-01	2.94E+00	8.20E-02	2.61E-11	1.91E+01	2.28E+00	9.67E-02	6.14E-10	3.05E-08	2.54E-04	6.78E+00	1.12E-02	4.47E-06	6.47E-09	-2.42E-04	1.76E-07	1.85E-02	2.67E-10	3.57E-11	0.00E+00	-2.17E-13	-8.17E-10	4.98E+00	0.00E+00	0.00E+00	-3.87E-21	6.82E-151	1.44E-06
3.51E-05	311.348	3.54E+19	0.00E+00	4.96E+00	5.26E+05	-1.44E-01	5.54E+01	3.34E+05	2.87E+00	1.39E+05	5.92E-04	2.58E+02	1.62E+02	5.64E-02	2.13E+02	3.44E-07	6.68E-08	1.45E+01	9.04E+00	0.00E+00	5.22E+00	2.66E-01	2.94E+00	8.13E-02	2.61E-11	1.91E+01	2.29E+00	9.69E-02	6.15E-10	3.06E-08	2.54E-04	6.71E+00	1.12E-02	4.46E-06	6.48E-09	-2.42E-04	1.74E-07	1.85E-02	2.68E-10	3.56E-11	0.00E+00	-2.17E-13	-8.17E-10	4.96E+00	0.00E+00	0.00E+00	-1.26E-21	6.79E-151	1.42E-06
3.51E-05	311.353	3.54E+19	0.00E+00	4.94E+00	5.26E+05	-1.44E-01	5.52E+01	3.34E+05	2.87E+00	1.39E+05	5.91E-04	2.59E+02	1.63E+02	5.63E-02	2.13E+02	3.43E-07	4.89E-08	1.46E+01	8.99E+00	0.00E+00	5.24E+00	2.66E-01	2.95E+00	8.05E-02	2.60E-11	1.92E+01	2.29E+00	9.70E-02	6.16E-10	3.07E-08	2.54E-04	6.64E+00	1.12E-02	4.45E-06	6.49E-09	-2.42E-04	1.72E-07	1.85E-02	2.69E-10	3.54E-11	0.00E+00	-2.17E-13	-8.17E-10	4.94E+00	0.00E+00	0.00E+00	6.95E-22	6.77E-151	1.40E-06
3.52E-05	311.358	3.54E+19	0.00E+00	4.92E+00	5.26E+05	-1.44E-01	5.49E+01	3.34E+05	2.86E+00	1.39E+05	5.90E-04	2.59E+02	1.63E+02	5.63E-02	2.13E+02	3.42E-07	3.59E-08	1.46E+01	8.93E+00	0.00E+00	5.26E+00	2.66E-01	2.95E+00	7.98E-02	2.59E-11	1.93E+01	2.30E+00	9.72E-02	6.18E-10	3.07E-08	2.54E-04	6.57E+00	1.13E-02	4.44E-06	6.51E-09	-2.42E-04	1.70E-07	1.85E-02	2.69E-10	3.52E-11	0.00E+00	-2.17E-13	-8.17E-10	4.92E+00	0.00E+00	0.00E+00	-9.28E-22	6.74E-151	1.38E-06
3.52E-05	311.363	3.54E+19	0.00E+00	4.90E+00	5.26E+05	-1.44E-01	5.47E+01	3.34E+05	2.86E+00	1.39E+05	5.89E-04	2.60E+02	1.63E+02	5.63E-02	2.13E+02	3.41E-07	2.65E-08	1.46E+01	8.88E+00	0.00E+00	5.27E+00	2.66E-01	2.96E+00	7.90E-02	2.59E-11	1.94E+01	2.31E+00	9.74E-02	6.19E-10	3.08E-08	2.54E-04	6.49E+00	1.13E-02	4.43E-06	6.52E-09	-2.42E-04	1.67E-07	1.85E-02	2.70E-10	3.51E-11	0.00E+00	-2.17E-13	-8.17E-10	4.90E+00	0.00E+00	0.00E+00	-3.49E-21	6.71E-151	1.36E-06
3.52E-05	311.368	3.54E+19	0.00E+00	4.88E+00	5.26E+05	-1.44E-01	5.45E+01	3.34E+05	2.86E+00	1.39E+05	5.88E-04	2.60E+02	1.63E+02	5.63E-02	2.13E+02	3.40E-07	1.97E-08	1.46E+01	8.82E+00	0.00E+00	5.29E+00	2.66E-01	2.97E+00	7.83E-02	2.58E-11	1.94E+01	2.31E+00	9.76E-02	6.21E-10	3.09E-08	2.54E-04	6.42E+00	1.14E-02	4.42E-06	6.53E-09	-2.42E-04	1.65E-07	1.85E-02	2.71E-10	3.49E-11	0.00E+00	-2.17E-13	-8.17E-10	4.88E+00	0.00E+00	0.00E+00	-1.83E-21	6.68E-151	1.34E-06
3.52E-05	311.373	3.54E+19	0.00E+00	4.86E+00	5.26E+05	-1.44E-01	5.42E+01	3.34E+05	2.86E+00	1.39E+05	5.86E-04	2.61E+02	1.64E+02	5.63E-02	2.13E+02	3.39E-07	1.47E-08	1.46E+01	8.77E+00	0.00E+00	5.30E+00	2.66E-01	2.97E+00	7.75E-02	2.57E-11	1.95E+01	2.32E+00	9.78E-02	6.22E-10	3.09E-08	2.54E-04	6.35E+00	1.14E-02	4.41E-06	6.54E-09	-2.42E-04	1.63E-07	1.85E-02	2.72E-10	3.48E-11	0.00E+00	-2.17E-13	-8.17E-10	4.86E+00	0.00E+00	0.00E+00	1.09E-21	6.65E-151	1.32E-06
3.53E-05	311.379	3.54E+19	0.00E+00	4.84E+00	5.26E+05	-1.44E-01	5.40E+01	3.34E+05	2.86E+00	1.39E+05	5.85E-04	2.61E+02	1.64E+02	5.63E-02	2.13E+02	3.39E-07	1.11E-08	1.47E+01	8.71E+00	0.00E+00	5.31E+00	2.66E-01	2.98E+00	7.68E-02	2.57E-11	1.96E+01	2.33E+00	9.79E-02	6.23E-10	3.10E-08	2.54E-04	6.28E+00	1.15E-02	4.39E-06	6.55E-09	-2.42E-04	1.61E-07	1.85E-02	2.72E-10	3.46E-11	0.00E+00	-2.17E-13	-8.17E-10	4.84E+00	0.00E+00	0.00E+00	-3.53E-21	6.62E-151	1.30E-06
3.53E-05	311.384	3.54E+19	0.00E+00	4.82E+00	5.26E+05	-1.44E-01	5.38E+01	3.34E+05	2.86E+00	1.39E+05	5.84E-04	2.62E+02	1.64E+02	5.62E-02	2.13E+02	3.38E-07	8.54E-09	1.47E+01	8.65E+00	0.00E+00	5.33E+00	2.66E-01	2.99E+00	7.61E-02	2.56E-11	1.96E+01	2.34E+00	9.81E-02	6.25E-10	3.11E-08	2.54E-04	6.20E+00	1.15E-02	4.38E-06	6.56E-09	-2.42E-04	1.59E-07	1.85E-02	2.73E-10	3.45E-11	0.00E+00	-2.17E-13	-8.17E-10	4.82E+00	0.00E+00	0.00E+00	-2.16E-20	6.59E-151	1.28E-06
3.53E-05	311.39	3.54E+19	0.00E+00	4.80E+00	5.26E+05	-1.44E-01	5.36E+01	3.34E+05	2.85E+00	1.39E+05	5.83E-04	2.62E+02	1.64E+02	5.62E-02	2.13E+02	3.37E-07	6.66E-09	1.47E+01	8.59E+00	0.00E+00	5.34E+00	2.66E-01	2.99E+00	7.53E-02	2.55E-11	1.97E+01	2.34E+00	9.83E-02	6.26E-10	3.12E-08	2.54E-04	6.13E+00	1.15E-02	4.37E-06	6.57E-09	-2.42E-04	1.57E-07	1.85E-02	2.74E-10	3.43E-11	0.00E+00	-2.17E-13	-8.17E-10	4.80E+00	0.00E+00	0.00E+00	-4.26E-20	6.56E-151	1.26E-06
3.54E-05	311.395	3.54E+19	0.00E+00	4.77E+00	5.26E+05	-1.44E-01	5.34E+01	3.34E+05	2.85E+00	1.39E+05	5.81E-04	2.63E+02	1.65E+02	5.62E-02	2.13E+02	3.36E-07	5.30E-09	1.47E+01	8.53E+00	0.00E+00	5.35E+00	2.66E-01	3.00E+00	7.46E-02	2.55E-11	1.98E+01	2.35E+00	9.85E-02	6.28E-10	3.12E-08	2.54E-04	6.06E+00	1.16E-02	4.36E-06	6.58E-09	-2.42E-04	1.55E-07	1.85E-02	2.74E-10	3.42E-11	0.00E+00	-2.17E-13	-8.17E-10	4.77E+00	0.00E+00	0.00E+00	-4.03E-20	6.54E-151	1.24E-06
3.54E-05	311.401	3.54E+19	0.00E+00	4.75E+00	5.26E+05	-1.45E-01	5.32E+01	3.34E+05	2.85E+00	1.39E+05	5.80E-04	2.64E+02	1.65E+02	5.62E-02	2.13E+02	3.35E-07	4.29E-09	1.47E+01	8.47E+00	0.00E+00	5.36E+00	2.66E-01	3.01E+00	7.39E-02	2.54E-11	1.98E+01	2.36E+00	9.87E-02	6.29E-10	3.13E-08	2.54E-04	5.99E+00	1.16E-02	4.35E-06	6.59E-09	4.17E-12	1.53E-07	1.85E-02	2.75E-10	3.41E-11	-8.94E-46	-1.19E-29	-2.66E-22	4.75E+00	0.00E+00	0.00E+00	5.70E-142	-1.75E-148	1.23E-06
3.54E-05	311.407	3.54E+19	0.00E+00	4.73E+00	5.26E+05	-1.45E-01	5.30E+01	3.34E+05	2.85E+00	1.39E+05	5.78E-04	2.64E+02	1.65E+02	5.62E-02	2.13E+02	3.35E-07	3.55E-09	1.47E+01	8.41E+00	0.00E+00	5.37E+00	2.66E-01	3.01E+00	7.32E-02	2.54E-11	1.99E+01	2.36E+00	9.88E-02	6.31E-10	3.14E-08	2.54E-04	5.92E+00	1.17E-02	4.34E-06	6.60E-09	4.14E-12	1.51E-07	1.85E-02	2.76E-10	3.40E-11	-5.60E-44	-2.24E-28	2.01E-23	4.73E+00	0.00E+00	0.00E+00	7.12E-142	-1.95E-148	1.21E-06
3.55E-05	311.413	3.54E+19	0.00E+00	4.71E+00	5.26E+05	-1.45E-01	5.28E+01	3.34E+05	2.85E+00	1.39E+05	5.77E-04	2.65E+02	1.65E+02	5.61E-02	2.13E+02	3.34E-07	3.01E-09	1.48E+01	8.35E+00	0.00E+00	5.38E+00	2.67E-01	3.02E+00	7.25E-02	2.53E-11	2.00E+01	2.37E+00	9.90E-02	6.33E-10	3.14E-08	2.54E-04	5.85E+00	1.17E-02	4.33E-06	6.61E-09	4.12E-12	1.49E-07	1.85E-02	2.77E-10	3.39E-11	-2.24E-42	-1.25E-27	-8.10E-21	4.71E+00	0.00E+00	0.00E+00	7.48E-142	-7.80E-147	1.19E-06
3.55E-05	311.419	3.53E+19	0.00E+00	4.69E+00	5.26E+05	-1.45E-01	5.26E+01	3.34E+05	2.84E+00	1.39E+05	5.75E-04	2.65E+02	1.65E+02	5.61E-02	2.13E+02	3.33E-07	2.59E-09	1.48E+01	8.29E+00	0.00E+00	5.39E+00	2.67E-01	3.03E+00	7.18E-02	2.52E-11	2.00E+01	2.38E+00	9.92E-02	6.34E-10	3.15E-08	2.54E-04	5.78E+00	1.18E-02	4.32E-06	6.61E-09	4.09E-12	1.47E-07	1.85E-02	2.77E-10	3.38E-11	-1.25E-41	-2.44E-27	-6.41E-20	4.69E+00	0.00E+00	0.00E+00	7.58E-142	-3.94E-146	1.17E-06
3.55E-05	311.425	3.53E+19	0.00E+00	4.67E+00	5.26E+05	-1.45E-01	5.24E+01	3.34E+05	2.84E+00	1.39E+05	5.74E-04	2.66E+02	1.66E+02	5.61E-02	2.13E+02	3.32E-07	2.28E-09	1.48E+01	8.23E+00	0.00E+00	5.39E+00	2.67E-01	3.03E+00	7.10E-02	2.52E-11	2.01E+01	2.39E+00	9.94E-02	6.36E-10	3.16E-08	2.54E-04	5.71E+00	1.18E-02	4.31E-06	6.62E-09	4.06E-12	1.45E-07	1.85E-02	2.78E-10	3.37E-11	-3.79E-41	6.43E-28	-2.41E-19	4.67E+00	0.00E+00	0.00E+00	7.59E-142	-1.16E-145	1.15E-06
3.56E-05	311.431	3.53E+19	0.00E+00	4.65E+00	5.26E+05	-1.45E-01	5.22E+01	3.34E+05	2.84E+00	1.39E+05	5.72E-04	2.67E+02	1.66E+02	5.60E-02	2.13E+02	3.32E-07	2.03E-09	1.48E+01	8.17E+00	0.00E+00	5.40E+00	2.67E-01	3.04E+00	7.03E-02	2.51E-11	2.02E+01	2.39E+00	9.96E-02	6.37E-10	3.16E-08	2.54E-04	5.64E+00	1.18E-02	4.29E-06	6.63E-09	4.04E-12	1.43E-07	1.85E-02	2.79E-10	3.36E-11	-8.05E-41	-6.77E-27	-6.44E-19	4.65E+00	0.00E+00	0.00E+00	7.59E-142	-2.62E-145	1.14E-06
3.56E-05	311.437	3.53E+19	0.00E+00	4.63E+00	5.26E+05	-1.45E-01	5.20E+01	3.34E+05	2.83E+00	1.39E+05	5.70E-04	2.67E+02	1.66E+02	5.60E-02	2.13E+02	3.31E-07	1.84E-09	1.48E+01	8.11E+00	0.00E+00	5.41E+00	2.67E-01	3.05E+00	6.96E-02	2.51E-11	2.03E+01	2.40E+00	9.98E-02	6.39E-10	3.17E-08	2.54E-04	5.57E+00	1.19E-02	4.28E-06	6.64E-09	4.01E-12	1.41E-07	1.85E-02	2.80E-10	3.34E-11	-1.29E-40	-7.77E-26	-1.40E-18	4.63E+00	0.00E+00	0.00E+00	7.59E-142	-5.01E-145	1.12E-06
3.56E-05	311.443	3.53E+19	0.00E+00	4.61E+00	5.26E+05	-1.45E-01	5.18E+01	3.34E+05	2.83E+00	1.39E+05	5.69E-04	2.68E+02	1.66E+02	5.60E-02	2.13E+02	3.30E-07	1.68E-09	1.49E+01	8.04E+00	0.00E+00	5.41E+00	2.67E-01	3.06E+00	6.90E-02	2.50E-11	2.03E+01	2.41E+00	9.99E-02	6.41E-10	3.18E-08	2.54E-04	5.50E+00	1.19E-02	4.27E-06	6.64E-09	3.99E-12	1.39E-07	1.85E-02	2.80E-10	3.33E-11	-1.50E-40	-2.86E-25	-2.67E-18	4.61E+00	0.00E+00	0.00E+00	7.59E-142	-8.51E-145	1.10E-06
3.57E-05	311.449	3.53E+19	0.00E+00	4.59E+00	5.26E+05	-1.45E-01	5.17E+01	3.34E+05	2.83E+00	1.39E+05	5.67E-04	2.69E+02	1.66E+02	5.59E-02	2.13E+02	3.30E-07	1.55E-09	1.49E+01	7.98E+00	0.00E+00	5.42E+00	2.67E-01	3.06E+00	6.83E-02	2.49E-11	2.04E+01	2.42E+00	1.00E-01	6.42E-10	3.18E-08	2.54E-04	5.43E+00	1.20E-02	4.26E-06	6.65E-09	3.97E-12	1.38E-07	1.85E-02	2.81E-10	3.32E-11	-9.23E-41	-7.26E-25	-4.61E-18	4.59E+00	0.00E+00	0.00E+00	7.60E-142	-1.32E-144	1.09E-06
3.57E-05	311.456	3.53E+19	0.00E+00	4.57E+00	5.26E+05	-1.45E-01	5.15E+01	3.34E+05	2.82E+00	1.39E+05	5.65E-04	2.69E+02	1.66E+02	5.59E-02	2.13E+02	3.29E-07	1.43E-09	1.49E+01	7.92E+00	0.00E+00	5.42E+00	2.67E-01	3.07E+00	6.76E-02	2.49E-11	2.05E+01	2.43E+00	1.00E-01	6.44E-10	3.19E-08	2.54E-04	5.36E+00	1.20E-02	4.25E-06	6.66E-09	3.94E-12	1.36E-07	1.85E-02	2.82E-10	3.31E-11	5.64E-42	-1.52E-24	-7.42E-18	4.57E+00	0.00E+00	0.00E+00	7.59E-142	-1.93E-144	1.07E-06
3.57E-05	311.462	3.53E+19	0.00E+00	4.55E+00	5.26E+05	-1.45E-01	5.13E+01	3.34E+05	2.82E+00	1.39E+05	5.63E-04	2.70E+02	1.66E+02	5.59E-02	2.13E+02	3.29E-07	1.33E-09	1.49E+01	7.85E+00	0.00E+00	5.42E+00	2.67E-01	3.08E+00	6.69E-02	2.48E-11	2.05E+01	2.43E+00	1.00E-01	6.46E-10	3.20E-08	2.54E-04	5.29E+00	1.21E-02	4.24E-06	6.66E-09	3.92E-12	1.34E-07	1.85E-02	2.83E-10	3.30E-11	-4.23E-41	-2.83E-24	-1.13E-17	4.55E+00	0.00E+00	0.00E+00	7.59E-142	-2.66E-144	1.05E-06
3.58E-05	311.468	3.53E+19	0.00E+00	4.53E+00	5.26E+05	-1.45E-01	5.12E+01	3.34E+05	2.82E+00	1.39E+05	5.61E-04	2.70E+02	1.67E+02	5.58E-02	2.13E+02	3.28E-07	1.25E-09	1.49E+01	7.79E+00	0.00E+00	5.43E+00	2.67E-01	3.09E+00	6.62E-02	2.48E-11	2.06E+01	2.44E+00	1.01E-01	6.48E-10	3.20E-08	2.54E-04	5.22E+00	1.21E-02	4.22E-06	6.67E-09	3.90E-12	1.32E-07	1.85E-02	2.83E-10	3.29E-11	-6.54E-40	-4.83E-24	-1.65E-17	4.53E+00	0.00E+00	0.00E+00	7.59E-142	-3.54E-144	1.04E-06
3.58E-05	311.475	3.53E+19	0.00E+00	4.51E+00	5.26E+05	-1.45E-01	5.10E+01	3.34E+05	2.81E+00	1.39E+05	5.59E-04	2.71E+02	1.67E+02	5.58E-02	2.13E+02	3.27E-07	1.17E-09	1.49E+01	7.72E+00	0.00E+00	5.43E+00	2.67E-01	3.10E+00	6.55E-02	2.47E-11	2.07E+01	2.45E+00	1.01E-01	6.49E-10	3.21E-08	2.54E-04	5.15E+00	1.22E-02	4.21E-06	6.67E-09	3.87E-12	1.30E-07	1.85E-02	2.84E-10	3.28E-11	-2.55E-39	-7.72E-24	-2.33E-17	4.51E+00	0.00E+00	0.00E+00	7.59E-142	-4.54E-144	1.02E-06
3.58E-05	311.482	3.53E+19	0.00E+00	4.49E+00	5.26E+05	-1.45E-01	5.09E+01	3.34E+05	2.81E+00	1.39E+05	5.57E-04	2.72E+02	1.67E+02	5.57E-02	2.13E+02	3.27E-07	1.10E-09	1.50E+01	7.66E+00	0.00E+00	5.43E+00	2.67E-01	3.11E+00	6.49E-02	2.46E-11	2.07E+01	2.46E+00	1.01E-01	6.51E-10	3.22E-08	2.54E-04	5.09E+00	1.22E-02	4.20E-06	6.68E-09	3.85E-12	1.28E-07	1.85E-02	2.85E-10	3.27E-11	-6.80E-39	-1.17E-23	-3.20E-17	4.49E+00	0.00E+00	0.00E+00	7.59E-142	-5.66E-144	1.01E-06
3.59E-05	311.488	3.53E+19	0.00E+00	4.47E+00	5.26E+05	-1.45E-01	5.07E+01	3.34E+05	2.81E+00	1.39E+05	5.55E-04	2.72E+02	1.67E+02	5.57E-02	2.13E+02	3.26E-07	1.03E-09	1.50E+01	7.59E+00	0.00E+00	5.43E+00	2.67E-01	3.11E+00	6.42E-02	2.46E-11	2.08E+01	2.47E+00	1.01E-01	6.53E-10	3.22E-08	2.54E-04	5.02E+00	1.23E-02	4.19E-06	6.68E-09	3.83E-12	1.27E-07	1.85E-02	2.85E-10	3.26E-11	-1.48E-38	-1.68E-23	-4.28E-17	4.47E+00	0.00E+00	0.00E+00	7.59E-142	-6.89E-144	9.90E-07
3.59E-05	311.495	3.53E+19	0.00E+00	4.44E+00	5.26E+05	-1.45E-01	5.06E+01	3.34E+05	2.80E+00	1.39E+05	5.53E-04	2.73E+02	1.67E+02	5.57E-02	2.13E+02	3.26E-07	9.69E-10	1.50E+01	7.53E+00	0.00E+00	5.43E+00	2.67E-01	3.12E+00	6.36E-02	2.45E-11	2.09E+01	2.48E+00	1.01E-01	6.55E-10	3.23E-08	2.54E-04	4.95E+00	1.23E-02	4.18E-06	6.69E-09	3.81E-12	1.25E-07	1.85E-02	2.86E-10	3.25E-11	-2.84E-38	-2.30E-23	-5.60E-17	4.44E+00	0.00E+00	0.00E+00	7.59E-142	-8.18E-144	9.75E-07
3.59E-05	311.502	3.53E+19	0.00E+00	4.42E+00	5.26E+05	-1.45E-01	5.04E+01	3.34E+05	2.80E+00	1.39E+05	5.51E-04	2.74E+02	1.67E+02	5.56E-02	2.13E+02	3.25E-07	9.12E-10	1.50E+01	7.46E+00	0.00E+00	5.43E+00	2.67E-01	3.13E+00	6.29E-02	2.45E-11	2.10E+01	2.48E+00	1.02E-01	6.57E-10	3.23E-08	2.54E-04	4.89E+00	1.24E-02	4.16E-06	6.69E-09	3.79E-12	1.23E-07	1.85E-02	2.87E-10	3.24E-11	-4.92E-38	-3.00E-23	-7.17E-17	4.42E+00	0.00E+00	0.00E+00	7.59E-142	-9.49E-144	9.59E-07
3.60E-05	311.509	3.53E+19	0.00E+00	4.40E+00	5.26E+05	-1.45E-01	5.03E+01	3.34E+05	2.79E+00	1.39E+05	5.49E-04	2.74E+02	1.67E+02	5.56E-02	2.13E+02	3.25E-07	8.58E-10	1.50E+01	7.40E+00	0.00E+00	5.42E+00	2.67E-01	3.14E+00	6.23E-02	2.44E-11	2.10E+01	2.49E+00	1.02E-01	6.59E-10	3.24E-08	2.54E-04	4.82E+00	1.24E-02	4.15E-06	6.70E-09	3.77E-12	1.21E-07	1.85E-02	2.88E-10	3.23E-11	-7.87E-38	-3.68E-23	-8.99E-17	4.40E+00	0.00E+00	0.00E+00	7.59E-142	-1.07E-143	9.44E-07
3.60E-05	311.516	3.53E+19	0.00E+00	4.38E+00	5.26E+05	-1.45E-01	5.01E+01	3.34E+05	2.79E+00	1.39E+05	5.46E-04	2.75E+02	1.67E+02	5.55E-02	2.13E+02	3.24E-07	8.07E-10	1.51E+01	7.33E+00	0.00E+00	5.42E+00	2.67E-01	3.15E+00	6.16E-02	2.44E-11	2.11E+01	2.50E+00	1.02E-01	6.60E-10	3.25E-08	2.54E-04	4.75E+00	1.25E-02	4.14E-06	6.70E-09	3.75E-12	1.19E-07	1.85E-02	2.88E-10	3.21E-11	-1.18E-37	-4.19E-23	-1.10E-16	4.38E+00	0.00E+00	0.00E+00	7.59E-142	-1.18E-143	9.30E-07
3.61E-05	311.523	3.53E+19	0.00E+00	4.36E+00	5.26E+05	-1.45E-01	5.00E+01	3.34E+05	2.78E+00	1.39E+05	5.44E-04	2.76E+02	1.67E+02	5.55E-02	2.13E+02	3.24E-07	7.59E-10	1.51E+01	7.26E+00	0.00E+00	5.42E+00	2.68E-01	3.16E+00	6.10E-02	2.43E-11	2.12E+01	2.51E+00	1.02E-01	6.62E-10	3.25E-08	2.54E-04	4.69E+00	1.25E-02	4.13E-06	6.71E-09	3.73E-12	1.18E-07	1.85E-02	2.89E-10	3.20E-11	-1.64E-37	-4.27E-23	-1.32E-16	4.36E+00	0.00E+00	0.00E+00	7.59E-142	-1.25E-143	9.15E-07
3.61E-05	311.53	3.53E+19	0.00E+00	4.34E+00	5.26E+05	-1.45E-01	4.99E+01	3.34E+05	2.78E+00	1.39E+05	5.42E-04	2.77E+02	1.67E+02	5.54E-02	2.13E+02	3.24E-07	7.14E-10	1.51E+01	7.20E+00	0.00E+00	5.41E+00	2.68E-01	3.17E+00	6.03E-02	2.43E-11	2.12E+01	2.52E+00	1.02E-01	6.64E-10	3.26E-08	2.54E-04	4.62E+00	1.26E-02	4.11E-06	6.71E-09	3.72E-12	1.16E-07	1.85E-02	2.90E-10	3.19E-11	-2.15E-37	-3.53E-23	-1.55E-16	4.34E+00	0.00E+00	0.00E+00	7.59E-142	-1.26E-143	9.00E-07
3.61E-05	311.538	3.53E+19	0.00E+00	4.32E+00	5.26E+05	-1.45E-01	4.97E+01	3.34E+05	2.77E+00	1.39E+05	5.39E-04	2.77E+02	1.67E+02	5.54E-02	2.13E+02	3.23E-07	6.71E-10	1.51E+01	7.13E+00	0.00E+00	5.41E+00	2.68E-01	3.18E+00	5.97E-02	2.42E-11	2.13E+01	2.53E+00	1.03E-01	6.66E-10	3.26E-08	2.54E-04	4.56E+00	1.27E-02	4.10E-06	6.71E-09	3.70E-12	1.14E-07	1.85E-02	2.91E-10	3.18E-11	-2.60E-37	-1.53E-23	-1.76E-16	4.32E+00	0.00E+00	0.00E+00	7.59E-142	-1.18E-143	8.86E-07
3.62E-05	311.545	3.53E+19	0.00E+00	4.30E+00	5.26E+05	-1.45E-01	4.96E+01	3.34E+05	2.77E+00	1.39E+05	5.37E-04	2.78E+02	1.67E+02	5.54E-02	2.13E+02	3.23E-07	6.30E-10	1.51E+01	7.06E+00	0.00E+00	5.40E+00	2.68E-01	3.18E+00	5.91E-02	2.42E-11	2.14E+01	2.54E+00	1.03E-01	6.68E-10	3.27E-08	2.54E-04	4.49E+00	1.27E-02	4.09E-06	6.72E-09	3.68E-12	1.13E-07	1.85E-02	2.91E-10	3.17E-11	-2.87E-37	6.04E-25	-1.94E-16	4.30E+00	0.00E+00	0.00E+00	7.59E-142	-9.77E-144	8.72E-07
3.62E-05	311.552	3.53E+19	0.00E+00	4.28E+00	5.26E+05	-1.45E-01	4.95E+01	3.34E+05	2.77E+00	1.39E+05	5.35E-04	2.79E+02	1.67E+02	5.53E-02	2.13E+02	3.23E-07	5.92E-10	1.51E+01	7.00E+00	0.00E+00	5.39E+00	2.68E-01	3.19E+00	5.85E-02	2.41E-11	2.15E+01	2.55E+00	1.03E-01	6.70E-10	3.27E-08	2.54E-04	4.43E+00	1.28E-02	4.08E-06	6.72E-09	3.66E-12	1.11E-07	1.85E-02	2.92E-10	3.16E-11	-2.74E-37	-1.80E-23	-2.04E-16	4.28E+00	0.00E+00	0.00E+00	7.59E-142	-5.91E-144	8.58E-07
3.62E-05	311.56	3.53E+19	0.00E+00	4.26E+00	5.26E+05	-1.45E-01	4.94E+01	3.34E+05	2.76E+00	1.39E+05	5.32E-04	2.79E+02	1.67E+02	5.53E-02	2.13E+02	3.22E-07	5.56E-10	1.52E+01	6.93E+00	0.00E+00	5.39E+00	2.68E-01	3.20E+00	5.78E-02	2.41E-11	2.15E+01	2.56E+00	1.03E-01	6.72E-10	3.28E-08	2.54E-04	4.36E+00	1.28E-02	4.06E-06	6.72E-09	3.65E-12	1.09E-07	1.85E-02	2.93E-10	3.15E-11	-1.93E-37	-1.27E-22	-2.02E-16	4.26E+00	0.00E+00	0.00E+00	7.59E-142	7.27E-146	8.44E-07
3.63E-05	311.567	3.53E+19	0.00E+00	4.24E+00	5.26E+05	-1.45E-01	4.93E+01	3.34E+05	2.76E+00	1.39E+05	5.30E-04	2.80E+02	1.67E+02	5.52E-02	2.13E+02	3.22E-07	5.21E-10	1.52E+01	6.86E+00	0.00E+00	5.38E+00	2.68E-01	3.21E+00	5.72E-02	2.40E-11	2.16E+01	2.57E+00	1.03E-01	6.74E-10	3.29E-08	2.54E-04	4.30E+00	1.29E-02	4.05E-06	6.72E-09	3.63E-12	1.08E-07	1.85E-02	2.93E-10	3.13E-11	-5.65E-38	-4.12E-22	-1.82E-16	4.24E+00	0.00E+00	0.00E+00	7.59E-142	2.06E-144	8.31E-07
3.63E-05	311.575	3.53E+19	0.00E+00	4.22E+00	5.26E+05	-1.45E-01	4.91E+01	3.34E+05	2.75E+00	1.39E+05	5.27E-04	2.81E+02	1.67E+02	5.52E-02	2.13E+02	3.22E-07	4.89E-10	1.52E+01	6.79E+00	0.00E+00	5.37E+00	2.68E-01	3.22E+00	5.66E-02	2.40E-11	2.17E+01	2.58E+00	1.03E-01	6.76E-10	3.29E-08	2.54E-04	4.24E+00	1.29E-02	4.04E-06	6.73E-09	3.61E-12	1.06E-07	1.85E-02	2.94E-10	3.12E-11	6.42E-38	-9.99E-22	-1.36E-16	4.22E+00	0.00E+00	0.00E+00	7.59E-142	-1.09E-143	8.17E-07
3.64E-05	311.583	3.53E+19	0.00E+00	4.20E+00	5.26E+05	-1.45E-01	4.90E+01	3.34E+05	2.74E+00	1.39E+05	5.25E-04	2.82E+02	1.67E+02	5.51E-02	2.13E+02	3.21E-07	4.58E-10	1.52E+01	6.72E+00	0.00E+00	5.36E+00	2.68E-01	3.23E+00	5.60E-02	2.40E-11	2.17E+01	2.59E+00	1.04E-01	6.78E-10	3.30E-08	2.54E-04	4.18E+00	1.30E-02	4.03E-06	6.73E-09	3.60E-12	1.05E-07	1.85E-02	2.95E-10	3.11E-11	-5.80E-38	-2.06E-21	-5.74E-17	4.20E+00	0.00E+00	0.00E+00	7.59E-142	-5.91E-143	8.04E-07
3.64E-05	311.59	3.53E+19	0.00E+00	4.18E+00	5.26E+05	-1.45E-01	4.89E+01	3.34E+05	2.74E+00	1.39E+05	5.22E-04	2.82E+02	1.67E+02	5.50E-02	2.14E+02	3.21E-07	4.29E-10	1.52E+01	6.66E+00	0.00E+00	5.35E+00	2.68E-01	3.24E+00	5.54E-02	2.39E-11	2.18E+01	2.60E+00	1.04E-01	6.81E-10	3.30E-08	2.54E-04	4.11E+00	1.31E-02	4.01E-06	6.73E-09	3.58E-12	1.03E-07	1.85E-02	2.96E-10	3.10E-11	-8.63E-37	-3.87E-21	-7.72E-19	4.18E+00	0.00E+00	0.00E+00	7.59E-142	-1.75E-142	7.91E-07
3.64E-05	311.598	3.53E+19	0.00E+00	4.16E+00	5.26E+05	-1.45E-01	4.88E+01	3.34E+05	2.73E+00	1.39E+05	5.20E-04	2.83E+02	1.67E+02	5.50E-02	2.14E+02	3.21E-07	4.01E-10	1.53E+01	6.59E+00	0.00E+00	5.34E+00	2.68E-01	3.25E+00	5.48E-02	2.39E-11	2.19E+01	2.61E+00	1.04E-01	6.83E-10	3.31E-08	2.54E-04	4.05E+00	1.31E-02	4.00E-06	6.73E-09	3.57E-12	1.01E-07	1.85E-02	2.96E-10	3.09E-11	-3.07E-36	-6.78E-21	-6.57E-17	4.16E+00	0.00E+00	0.00E+00	7.59E-142	-4.04E-142	7.78E-07
3.65E-05	311.606	3.53E+19	0.00E+00	4.14E+00	5.26E+05	-1.45E-01	4.87E+01	3.34E+05	2.73E+00	1.39E+05	5.17E-04	2.84E+02	1.67E+02	5.49E-02	2.14E+02	3.20E-07	3.76E-10	1.53E+01	6.52E+00	0.00E+00	5.33E+00	2.68E-01	3.26E+00	5.42E-02	2.38E-11	2.20E+01	2.62E+00	1.04E-01	6.85E-10	3.31E-08	2.54E-04	3.99E+00	1.32E-02	3.99E-06	6.73E-09	3.55E-12	9.98E-08	1.85E-02	2.97E-10	3.08E-11	-7.78E-36	-1.13E-20	-4.40E-16	4.14E+00	0.00E+00	0.00E+00	7.59E-142	-8.13E-142	7.65E-07
3.65E-05	311.614	3.53E+19	0.00E+00	4.12E+00	5.26E+05	-1.45E-01	4.86E+01	3.34E+05	2.72E+00	1.39E+05	5.14E-04	2.85E+02	1.67E+02	5.49E-02	2.14E+02	3.20E-07	3.51E-10	1.53E+01	6.45E+00	0.00E+00	5.31E+00	2.68E-01	3.27E+00	5.37E-02	2.38E-11	2.20E+01	2.63E+00	1.04E-01	6.87E-10	3.32E-08	2.54E-04	3.93E+00	1.32E-02	3.97E-06	6.73E-09	3.54E-12	9.83E-08	1.85E-02	2.98E-10	3.06E-11	-1.65E-35	-1.81E-20	-1.42E-15	4.12E+00	0.00E+00	0.00E+00	7.59E-142	-1.49E-141	7.52E-07
3.66E-05	311.622	3.53E+19	0.00E+00	4.10E+00	5.26E+05	-1.45E-01	4.85E+01	3.34E+05	2.72E+00	1.39E+05	5.12E-04	2.85E+02	1.67E+02	5.48E-02	2.14E+02	3.20E-07	3.28E-10	1.53E+01	6.38E+00	0.00E+00	5.30E+00	2.68E-01	3.28E+00	5.31E-02	2.38E-11	2.21E+01	2.64E+00	1.05E-01	6.89E-10	3.32E-08	2.54E-04	3.87E+00	1.33E-02	3.96E-06	6.73E-09	3.52E-12	9.68E-08	1.85E-02	2.98E-10	3.05E-11	-3.13E-35	-2.79E-20	-3.46E-15	4.10E+00	0.00E+00	0.00E+00	7.59E-142	-2.54E-141	7.40E-07
3.66E-05	311.63	3.53E+19	0.00E+00	4.08E+00	5.26E+05	-1.45E-01	4.84E+01	3.34E+05	2.71E+00	1.39E+05	5.09E-04	2.86E+02	1.67E+02	5.48E-02	2.14E+02	3.20E-07	3.06E-10	1.53E+01	6.31E+00	0.00E+00	5.29E+00	2.68E-01	3.30E+00	5.25E-02	2.37E-11	2.22E+01	2.65E+00	1.05E-01	6.91E-10	3.33E-08	2.54E-04	3.81E+00	1.34E-02	3.95E-06	6.73E-09	3.51E-12	9.53E-08	1.85E-02	2.99E-10	3.04E-11	-5.48E-35	-4.20E-20	-7.18E-15	4.08E+00	0.00E+00	0.00E+00	7.59E-142	-4.12E-141	7.28E-07
3.66E-05	311.639	3.53E+19	0.00E+00	4.06E+00	5.26E+05	-1.45E-01	4.84E+01	3.34E+05	2.71E+00	1.39E+05	5.06E-04	2.87E+02	1.67E+02	5.47E-02	2.14E+02	3.20E-07	2.86E-10	1.53E+01	6.25E+00	0.00E+00	5.27E+00	2.68E-01	3.31E+00	5.19E-02	2.37E-11	2.22E+01	2.66E+00	1.05E-01	6.94E-10	3.33E-08	2.54E-04	3.75E+00	1.34E-02	3.93E-06	6.73E-09	3.49E-12	9.38E-08	1.85E-02	3.00E-10	3.03E-11	-9.02E-35	-6.14E-20	-1.34E-14	4.06E+00	0.00E+00	0.00E+00	7.59E-142	-6.40E-141	7.16E-07
3.67E-05	311.647	3.53E+19	0.00E+00	4.04E+00	5.26E+05	-1.45E-01	4.83E+01	3.34E+05	2.70E+00	1.39E+05	5.03E-04	2.88E+02	1.66E+02	5.47E-02	2.14E+02	3.19E-07	2.67E-10	1.54E+01	6.18E+00	0.00E+00	5.25E+00	2.68E-01	3.32E+00	5.14E-02	2.37E-11	2.23E+01	2.67E+00	1.05E-01	6.96E-10	3.34E-08	2.54E-04	3.69E+00	1.35E-02	3.92E-06	6.73E-09	3.48E-12	9.24E-08	1.85E-02	3.01E-10	3.01E-11	-1.41E-34	-8.77E-20	-2.32E-14	4.04E+00	0.00E+00	0.00E+00	7.59E-142	-9.59E-141	7.03E-07
3.67E-05	311.655	3.53E+19	0.00E+00	4.02E+00	5.26E+05	-1.45E-01	4.82E+01	3.34E+05	2.69E+00	1.39E+05	5.01E-04	2.89E+02	1.66E+02	5.46E-02	2.14E+02	3.19E-07	2.48E-10	1.54E+01	6.11E+00	0.00E+00	5.24E+00	2.68E-01	3.33E+00	5.08E-02	2.36E-11	2.24E+01	2.68E+00	1.05E-01	6.98E-10	3.34E-08	2.54E-04	3.63E+00	1.36E-02	3.91E-06	6.73E-09	3.47E-12	9.09E-08	1.85E-02	3.01E-10	3.00E-11	-2.12E-34	-1.23E-19	-3.81E-14	4.02E+00	0.00E+00	0.00E+00	7.59E-142	-1.39E-140	6.92E-07
3.68E-05	311.664	3.53E+19	0.00E+00	4.00E+00	5.26E+05	-1.45E-01	4.81E+01	3.34E+05	2.69E+00	1.39E+05	4.98E-04	2.89E+02	1.66E+02	5.45E-02	2.14E+02	3.19E-07	2.31E-10	1.54E+01	6.04E+00	0.00E+00	5.22E+00	2.69E-01	3.34E+00	5.03E-02	2.36E-11	2.24E+01	2.69E+00	1.06E-01	7.01E-10	3.35E-08	2.54E-04	3.57E+00	1.36E-02	3.89E-06	6.73E-09	3.45E-12	8.95E-08	1.85E-02	3.02E-10	2.99E-11	-3.08E-34	-1.68E-19	-5.96E-14	4.00E+00	0.00E+00	0.00E+00	7.59E-142	-1.97E-140	6.80E-07
3.68E-05	311.672	3.53E+19	0.00E+00	3.98E+00	5.26E+05	-1.45E-01	4.80E+01	3.34E+05	2.68E+00	1.39E+05	4.95E-04	2.90E+02	1.66E+02	5.45E-02	2.14E+02	3.19E-07	2.15E-10	1.54E+01	5.97E+00	0.00E+00	5.20E+00	2.69E-01	3.35E+00	4.97E-02	2.36E-11	2.25E+01	2.70E+00	1.06E-01	7.03E-10	3.35E-08	2.54E-04	3.51E+00	1.37E-02	3.88E-06	6.73E-09	3.44E-12	8.81E-08	1.85E-02	3.03E-10	2.98E-11	-4.32E-34	-2.27E-19	-9.00E-14	3.98E+00	0.00E+00	0.00E+00	7.59E-142	-2.73E-140	6.68E-07
3.69E-05	311.681	3.53E+19	0.00E+00	3.96E+00	5.26E+05	-1.45E-01	4.80E+01	3.34E+05	2.68E+00	1.39E+05	4.92E-04	2.91E+02	1.66E+02	5.44E-02	2.14E+02	3.19E-07	2.00E-10	1.54E+01	5.90E+00	0.00E+00	5.18E+00	2.69E-01	3.36E+00	4.92E-02	2.35E-11	2.26E+01	2.71E+00	1.06E-01	7.05E-10	3.36E-08	2.54E-04	3.45E+00	1.38E-02	3.86E-06	6.73E-09	3.43E-12	8.67E-08	1.85E-02	3.03E-10	2.97E-11	-5.88E-34	-3.01E-19	-1.32E-13	3.96E+00	0.00E+00	0.00E+00	7.59E-142	-3.71E-140	6.57E-07
3.69E-05	311.69	3.53E+19	0.00E+00	3.94E+00	5.26E+05	-1.45E-01	4.79E+01	3.34E+05	2.67E+00	1.39E+05	4.89E-04	2.92E+02	1.66E+02	5.44E-02	2.14E+02	3.19E-07	1.86E-10	1.55E+01	5.83E+00	0.00E+00	5.17E+00	2.69E-01	3.37E+00	4.86E-02	2.35E-11	2.27E+01	2.72E+00	1.06E-01	7.08E-10	3.36E-08	2.54E-04	3.40E+00	1.38E-02	3.85E-06	6.73E-09	3.42E-12	8.53E-08	1.85E-02	3.04E-10	2.95E-11	-7.79E-34	-3.92E-19	-1.88E-13	3.94E+00	0.00E+00	0.00E+00	7.58E-142	-4.94E-140	6.46E-07
3.69E-05	311.699	3.53E+19	0.00E+00	3.92E+00	5.26E+05	-1.45E-01	4.78E+01	3.34E+05	2.66E+00	1.39E+05	4.86E-04	2.93E+02	1.66E+02	5.43E-02	2.14E+02	3.19E-07	1.73E-10	1.55E+01	5.76E+00	0.00E+00	5.15E+00	2.69E-01	3.39E+00	4.81E-02	2.35E-11	2.27E+01	2.74E+00	1.06E-01	7.10E-10	3.37E-08	2.54E-04	3.34E+00	1.39E-02	3.84E-06	6.73E-09	3.40E-12	8.40E-08	1.85E-02	3.05E-10	2.94E-11	-1.00E-33	-5.02E-19	-2.61E-13	3.92E+00	0.00E+00	0.00E+00	7.59E-142	-6.46E-140	6.34E-07
3.70E-05	311.708	3.53E+19	0.00E+00	3.90E+00	5.26E+05	-1.45E-01	4.77E+01	3.34E+05	2.66E+00	1.39E+05	4.83E-04	2.94E+02	1.66E+02	5.42E-02	2.14E+02	3.19E-07	1.60E-10	1.55E+01	5.69E+00	0.00E+00	5.12E+00	2.69E-01	3.40E+00	4.76E-02	2.35E-11	2.28E+01	2.75E+00	1.07E-01	7.13E-10	3.37E-08	2.54E-04	3.28E+00	1.40E-02	3.82E-06	6.73E-09	3.39E-12	8.27E-08	1.85E-02	3.06E-10	2.93E-11	-1.25E-33	-6.32E-19	-3.57E-13	3.90E+00	0.00E+00	0.00E+00	7.59E-142	-8.33E-140	6.23E-07
3.70E-05	311.717	3.53E+19	0.00E+00	3.88E+00	5.26E+05	-1.45E-01	4.77E+01	3.34E+05	2.65E+00	1.39E+05	4.80E-04	2.94E+02	1.65E+02	5.42E-02	2.14E+02	3.18E-07	1.49E-10	1.55E+01	5.63E+00	0.00E+00	5.10E+00	2.69E-01	3.41E+00	4.70E-02	2.35E-11	2.29E+01	2.76E+00	1.07E-01	7.15E-10	3.38E-08	2.54E-04	3.23E+00	1.41E-02	3.81E-06	6.73E-09	3.38E-12	8.13E-08	1.85E-02	3.06E-10	2.91E-11	-1.52E-33	-7.83E-19	-4.78E-13	3.88E+00	0.00E+00	0.00E+00	7.59E-142	-1.06E-139	6.13E-07
3.71E-05	311.726	3.53E+19	0.00E+00	3.86E+00	5.26E+05	-1.45E-01	4.76E+01	3.34E+05	2.65E+00	1.39E+05	4.77E-04	2.95E+02	1.65E+02	5.41E-02	2.14E+02	3.18E-07	1.38E-10	1.55E+01	5.56E+00	0.00E+00	5.08E+00	2.69E-01	3.42E+00	4.65E-02	2.34E-11	2.29E+01	2.77E+00	1.07E-01	7.18E-10	3.38E-08	2.54E-04	3.17E+00	1.41E-02	3.79E-06	6.73E-09	3.37E-12	8.00E-08	1.85E-02	3.07E-10	2.90E-11	-1.78E-33	-9.53E-19	-6.30E-13	3.86E+00	0.00E+00	0.00E+00	7.59E-142	-1.32E-139	6.02E-07
3.71E-05	311.735	3.53E+19	0.00E+00	3.84E+00	5.26E+05	-1.45E-01	4.76E+01	3.34E+05	2.64E+00	1.39E+05	4.74E-04	2.96E+02	1.65E+02	5.40E-02	2.14E+02	3.18E-07	1.27E-10	1.55E+01	5.49E+00	0.00E+00	5.06E+00	2.69E-01	3.43E+00	4.60E-02	2.34E-11	2.30E+01	2.78E+00	1.07E-01	7.20E-10	3.39E-08	2.54E-04	3.12E+00	1.42E-02	3.78E-06	6.72E-09	3.36E-12	7.88E-08	1.85E-02	3.08E-10	2.89E-11	-1.99E-33	-1.14E-18	-8.17E-13	3.84E+00	0.00E+00	0.00E+00	7.58E-142	-1.63E-139	5.91E-07
3.72E-05	311.744	3.53E+19	0.00E+00	3.82E+00	5.26E+05	-1.45E-01	4.75E+01	3.34E+05	2.63E+00	1.39E+05	4.71E-04	2.97E+02	1.65E+02	5.40E-02	2.14E+02	3.18E-07	1.18E-10	1.56E+01	5.42E+00	0.00E+00	5.04E+00	2.69E-01	3.45E+00	4.55E-02	2.34E-11	2.31E+01	2.80E+00	1.07E-01	7.23E-10	3.39E-08	2.54E-04	3.06E+00	1.43E-02	3.77E-06	6.72E-09	3.35E-12	7.75E-08	1.85E-02	3.08E-10	2.88E-11	-2.11E-33	-1.33E-18	-1.04E-12	3.82E+00	0.00E+00	0.00E+00	7.59E-142	-1.97E-139	5.81E-07
3.72E-05	311.754	3.53E+19	0.00E+00	3.80E+00	5.26E+05	-1.45E-01	4.74E+01	3.34E+05	2.63E+00	1.39E+05	4.68E-04	2.98E+02	1.65E+02	5.39E-02	2.14E+02	3.18E-07	1.09E-10	1.56E+01	5.35E+00	0.00E+00	5.01E+00	2.69E-01	3.46E+00	4.50E-02	2.34E-11	2.32E+01	2.81E+00	1.08E-01	7.26E-10	3.39E-08	2.54E-04	3.01E+00	1.44E-02	3.75E-06	6.72E-09	3.34E-12	7.62E-08	1.85E-02	3.09E-10	2.86E-11	-2.06E-33	-1.52E-18	-1.29E-12	3.80E+00	0.00E+00	0.00E+00	7.60E-142	-2.36E-139	5.70E-07
3.73E-05	311.763	3.53E+19	0.00E+00	3.78E+00	5.26E+05	-1.45E-01	4.74E+01	3.34E+05	2.62E+00	1.39E+05	4.65E-04	2.99E+02	1.64E+02	5.38E-02	2.14E+02	3.18E-07	1.00E-10	1.56E+01	5.28E+00	0.00E+00	4.99E+00	2.69E-01	3.47E+00	4.45E-02	2.34E-11	2.32E+01	2.82E+00	1.08E-01	7.28E-10	3.40E-08	2.55E-04	2.95E+00	1.44E-02	3.74E-06	6.72E-09	3.33E-12	7.50E-08	1.85E-02	3.10E-10	2.85E-11	-1.75E-33	-1.68E-18	-1.39E-12	3.78E+00	0.00E+00	0.00E+00	7.60E-142	-2.77E-139	5.60E-07
3.73E-05	311.773	3.53E+19	0.00E+00	3.76E+00	5.26E+05	-1.45E-01	4.73E+01	3.34E+05	2.61E+00	1.39E+05	4.62E-04	3.00E+02	1.64E+02	5.38E-02	2.14E+02	3.18E-07	9.27E-11	1.56E+01	5.21E+00	0.00E+00	4.96E+00	2.69E-01	3.48E+00	4.40E-02	2.34E-11	2.33E+01	2.84E+00	1.08E-01	7.31E-10	3.40E-08	2.55E-04	2.90E+00	1.45E-02	3.72E-06	6.72E-09	3.32E-12	7.38E-08	1.85E-02	3.11E-10	2.84E-11	-1.07E-33	-1.78E-18	-1.39E-12	3.76E+00	0.00E+00	0.00E+00	7.59E-142	-3.20E-139	5.50E-07
3.74E-05	311.782	3.53E+19	0.00E+00	3.74E+00	5.26E+05	-1.45E-01	4.73E+01	3.34E+05	2.61E+00	1.39E+05	4.59E-04	3.01E+02	1.64E+02	5.37E-02	2.14E+02	3.18E-07	8.54E-11	1.56E+01	5.14E+00	0.00E+00	4.93E+00	2.69E-01	3.50E+00	4.35E-02	2.34E-11	2.34E+01	2.85E+00	1.08E-01	7.34E-10	3.41E-08	2.55E-04	2.85E+00	1.46E-02	3.71E-06	6.71E-09	3.31E-12	7.26E-08	1.85E-02	3.11E-10	2.82E-11	-4.23E-35	-1.79E-18	-1.34E-12	3.74E+00	0.00E+00	0.00E+00	7.58E-142	-3.62E-139	5.40E-07
3.74E-05	311.792	3.53E+19	0.00E+00	3.72E+00	5.26E+05	-1.45E-01	4.73E+01	3.34E+05	2.60E+00	1.39E+05	4.55E-04	3.02E+02	1.64E+02	5.36E-02	2.14E+02	3.18E-07	7.86E-11	1.57E+01	5.07E+00	0.00E+00	4.91E+00	2.69E-01	3.51E+00	4.30E-02	2.33E-11	2.34E+01	2.86E+00	1.08E-01	7.36E-10	3.41E-08	2.55E-04	2.79E+00	1.47E-02	3.69E-06	6.71E-09	3.30E-12	7.14E-08	1.85E-02	3.12E-10	2.81E-11	2.16E-34	-1.66E-18	-1.33E-12	3.72E+00	0.00E+00	0.00E+00	7.59E-142	-4.00E-139	5.30E-07
3.75E-05	311.802	3.53E+19	0.00E+00	3.70E+00	5.26E+05	-1.45E-01	4.72E+01	3.34E+05	2.59E+00	1.39E+05	4.52E-04	3.03E+02	1.64E+02	5.36E-02	2.14E+02	3.18E-07	7.23E-11	1.57E+01	5.00E+00	0.00E+00	4.88E+00	2.69E-01	3.52E+00	4.25E-02	2.33E-11	2.35E+01	2.88E+00	1.09E-01	7.39E-10	3.41E-08	2.55E-04	2.74E+00	1.48E-02	3.68E-06	6.71E-09	3.29E-12	7.02E-08	1.85E-02	3.13E-10	2.80E-11	-3.24E-33	-1.31E-18	-1.34E-12	3.70E+00	0.00E+00	0.00E+00	7.59E-142	-4.30E-139	5.21E-07
3.75E-05	311.812	3.53E+19	0.00E+00	3.68E+00	5.26E+05	-1.45E-01	4.72E+01	3.34E+05	2.59E+00	1.39E+05	4.49E-04	3.04E+02	1.63E+02	5.35E-02	2.14E+02	3.18E-07	6.64E-11	1.57E+01	4.93E+00	0.00E+00	4.85E+00	2.69E-01	3.54E+00	4.20E-02	2.33E-11	2.36E+01	2.89E+00	1.09E-01	7.42E-10	3.42E-08	2.55E-04	2.69E+00	1.48E-02	3.66E-06	6.70E-09	3.28E-12	6.91E-08	1.85E-02	3.13E-10	2.78E-11	-1.61E-32	-6.59E-19	-1.36E-12	3.68E+00	0.00E+00	0.00E+00	7.59E-142	-4.45E-139	5.11E-07
3.76E-05	311.822	3.53E+19	0.00E+00	3.66E+00	5.26E+05	-1.45E-01	4.71E+01	3.34E+05	2.58E+00	1.39E+05	4.46E-04	3.05E+02	1.63E+02	5.34E-02	2.14E+02	3.19E-07	6.10E-11	1.57E+01	4.87E+00	0.00E+00	4.82E+00	2.69E-01	3.55E+00	4.15E-02	2.33E-11	2.36E+01	2.90E+00	1.09E-01	7.45E-10	3.42E-08	2.55E-04	2.64E+00	1.49E-02	3.65E-06	6.70E-09	3.27E-12	6.79E-08	1.85E-02	3.14E-10	2.77E-11	-4.80E-32	7.37E-20	-1.36E-12	3.66E+00	0.00E+00	0.00E+00	7.59E-142	-4.36E-139	5.02E-07
3.76E-05	311.832	3.53E+19	0.00E+00	3.64E+00	5.26E+05	-1.45E-01	4.71E+01	3.34E+05	2.57E+00	1.39E+05	4.42E-04	3.06E+02	1.63E+02	5.34E-02	2.14E+02	3.19E-07	5.59E-11	1.57E+01	4.80E+00	0.00E+00	4.79E+00	2.69E-01	3.56E+00	4.11E-02	2.33E-11	2.37E+01	2.92E+00	1.09E-01	7.48E-10	3.43E-08	2.55E-04	2.59E+00	1.50E-02	3.63E-06	6.69E-09	3.26E-12	6.68E-08	1.85E-02	3.15E-10	2.76E-11	-1.13E-31	-8.32E-19	-1.36E-12	3.64E+00	0.00E+00	0.00E+00	7.59E-142	-3.94E-139	4.92E-07
3.77E-05	311.842	3.53E+19	0.00E+00	3.62E+00	5.26E+05	-1.45E-01	4.71E+01	3.34E+05	2.56E+00	1.39E+05	4.39E-04	3.07E+02	1.63E+02	5.33E-02	2.14E+02	3.19E-07	5.12E-11	1.57E+01	4.73E+00	0.00E+00	4.76E+00	2.70E-01	3.58E+00	4.06E-02	2.33E-11	2.38E+01	2.93E+00	1.09E-01	7.50E-10	3.43E-08	2.55E-04	2.54E+00	1.51E-02	3.61E-06	6.69E-09	3.25E-12	6.57E-08	1.85E-02	3.15E-10	2.74E-11	-2.33E-31	-7.09E-18	-1.35E-12	3.62E+00	0.00E+00	0.00E+00	7.59E-142	-3.05E-139	4.83E-07
3.77E-05	311.852	3.53E+19	0.00E+00	3.60E+00	5.26E+05	-1.45E-01	4.70E+01	3.34E+05	2.56E+00	1.39E+05	4.36E-04	3.08E+02	1.62E+02	5.32E-02	2.14E+02	3.19E-07	4.69E-11	1.58E+01	4.66E+00	0.00E+00	4.73E+00	2.70E-01	3.59E+00	4.01E-02	2.34E-11	2.38E+01	2.95E+00	1.10E-01	7.53E-10	3.43E-08	2.55E-04	2.49E+00	1.52E-02	3.60E-06	6.69E-09	3.24E-12	6.46E-08	1.85E-02	3.16E-10	2.73E-11	-4.32E-31	-2.56E-17	-1.35E-12	3.60E+00	0.00E+00	0.00E+00	7.59E-142	-1.52E-139	4.74E-07
3.78E-05	311.863	3.53E+19	0.00E+00	3.58E+00	5.26E+05	-1.45E-01	4.70E+01	3.34E+05	2.55E+00	1.39E+05	4.32E-04	3.09E+02	1.62E+02	5.31E-02	2.14E+02	3.19E-07	4.29E-11	1.58E+01	4.59E+00	0.00E+00	4.70E+00	2.70E-01	3.61E+00	3.97E-02	2.34E-11	2.39E+01	2.96E+00	1.10E-01	7.56E-10	3.44E-08	2.55E-04	2.44E+00	1.53E-02	3.58E-06	6.68E-09	3.24E-12	6.36E-08	1.85E-02	3.17E-10	2.72E-11	-7.46E-31	-6.76E-17	-1.35E-12	3.58E+00	0.00E+00	0.00E+00	7.59E-142	5.01E-140	4.65E-07
3.78E-05	311.874	3.53E+19	0.00E+00	3.56E+00	5.26E+05	-1.45E-01	4.70E+01	3.34E+05	2.54E+00	1.39E+05	4.29E-04	3.10E+02	1.62E+02	5.31E-02	2.14E+02	3.19E-07	3.91E-11	1.58E+01	4.52E+00	0.00E+00	4.67E+00	2.70E-01	3.62E+00	3.92E-02	2.34E-11	2.40E+01	2.98E+00	1.10E-01	7.59E-10	3.44E-08	2.55E-04	2.39E+00	1.54E-02	3.57E-06	6.68E-09	3.23E-12	6.25E-08	1.85E-02	3.18E-10	2.70E-11	-1.21E-30	-1.50E-16	-1.36E-12	3.56E+00	0.00E+00	0.00E+00	7.59E-142	-1.38E-139	4.56E-07
3.79E-05	311.884	3.53E+19	0.00E+00	3.54E+00	5.26E+05	-1.45E-01	4.69E+01	3.34E+05	2.53E+00	1.39E+05	4.26E-04	3.11E+02	1.61E+02	5.30E-02	2.14E+02	3.19E-07	3.57E-11	1.58E+01	4.45E+00	0.00E+00	4.64E+00	2.70E-01	3.64E+00	3.88E-02	2.34E-11	2.40E+01	2.99E+00	1.10E-01	7.62E-10	3.44E-08	2.55E-04	2.34E+00	1.55E-02	3.55E-06	6.67E-09	3.22E-12	6.15E-08	1.85E-02	3.18E-10	2.69E-11	-1.86E-30	-2.96E-16	-1.35E-12	3.54E+00	0.00E+00	0.00E+00	7.59E-142	-1.81E-138	4.47E-07
3.80E-05	311.895	3.53E+19	0.00E+00	3.51E+00	5.26E+05	-1.45E-01	4.69E+01	3.34E+05	2.53E+00	1.39E+05	4.22E-04	3.12E+02	1.61E+02	5.29E-02	2.14E+02	3.19E-07	3.25E-11	1.58E+01	4.38E+00	0.00E+00	4.60E+00	2.70E-01	3.65E+00	3.83E-02	2.34E-11	2.41E+01	3.01E+00	1.10E-01	7.66E-10	3.45E-08	2.55E-04	2.29E+00	1.56E-02	3.53E-06	6.67E-09	3.21E-12	6.04E-08	1.85E-02	3.19E-10	2.68E-11	-2.72E-30	-5.38E-16	-1.35E-12	3.51E+00	0.00E+00	0.00E+00	7.59E-142	-7.12E-138	4.39E-07
3.80E-05	311.906	3.53E+19	0.00E+00	3.49E+00	5.26E+05	-1.45E-01	4.69E+01	3.34E+05	2.52E+00	1.39E+05	4.19E-04	3.13E+02	1.61E+02	5.28E-02	2.14E+02	3.20E-07	2.96E-11	1.58E+01	4.31E+00	0.00E+00	4.57E+00	2.70E-01	3.67E+00	3.79E-02	2.34E-11	2.42E+01	3.02E+00	1.11E-01	7.69E-10	3.45E-08	2.55E-04	2.25E+00	1.57E-02	3.52E-06	6.66E-09	3.20E-12	5.94E-08	1.85E-02	3.20E-10	2.66E-11	-3.81E-30	-9.18E-16	-1.35E-12	3.49E+00	0.00E+00	0.00E+00	7.59E-142	-1.97E-137	4.30E-07
3.81E-05	311.917	3.53E+19	0.00E+00	3.47E+00	5.26E+05	-1.45E-01	4.69E+01	3.34E+05	2.51E+00	1.39E+05	4.15E-04	3.14E+02	1.61E+02	5.28E-02	2.15E+02	3.20E-07	2.69E-11	1.59E+01	4.25E+00	0.00E+00	4.53E+00	2.70E-01	3.68E+00	3.74E-02	2.34E-11	2.42E+01	3.04E+00	1.11E-01	7.72E-10	3.45E-08	2.55E-04	2.20E+00	1.58E-02	3.50E-06	6.65E-09	3.20E-12	5.84E-08	1.85E-02	3.20E-10	2.65E-11	-4.82E-45	-6.72E-29	-3.26E-22	3.47E+00	0.00E+00	0.00E+00	1.65E-142	1.05E-153	4.22E-07
3.81E-05	311.928	3.53E+19	0.00E+00	3.45E+00	5.26E+05	-1.45E-01	4.69E+01	3.34E+05	2.50E+00	1.39E+05	4.12E-04	3.15E+02	1.60E+02	5.27E-02	2.15E+02	3.20E-07	2.44E-11	1.59E+01	4.18E+00	0.00E+00	4.50E+00	2.70E-01	3.70E+00	3.70E-02	2.35E-11	2.43E+01	3.05E+00	1.11E-01	7.75E-10	3.46E-08	2.55E-04	2.15E+00	1.59E-02	3.48E-06	6.65E-09	3.19E-12	5.74E-08	1.85E-02	3.21E-10	2.63E-11	-3.96E-44	-1.07E-28	-1.22E-21	3.45E+00	0.00E+00	0.00E+00	8.43E-143	1.05E-153	4.13E-07
3.82E-05	311.939	3.53E+19	0.00E+00	3.43E+00	5.26E+05	-1.45E-01	4.69E+01	3.34E+05	2.50E+00	1.39E+05	4.09E-04	3.16E+02	1.60E+02	5.26E-02	2.15E+02	3.20E-07	2.21E-11	1.59E+01	4.11E+00	0.00E+00	4.46E+00	2.70E-01	3.71E+00	3.65E-02	2.35E-11	2.44E+01	3.07E+00	1.11E-01	7.78E-10	3.46E-08	2.55E-04	2.11E+00	1.60E-02	3.47E-06	6.64E-09	3.18E-12	5.65E-08	1.85E-02	3.22E-10	2.62E-11	-1.35E-43	2.30E-29	-2.37E-21	3.43E+00	0.00E+00	0.00E+00	6.90E-143	1.04E-153	4.05E-07
3.83E-05	311.951	3.53E+19	0.00E+00	3.41E+00	5.26E+05	-1.45E-01	4.68E+01	3.34E+05	2.49E+00	1.39E+05	4.05E-04	3.17E+02	1.60E+02	5.25E-02	2.15E+02	3.20E-07	2.00E-11	1.59E+01	4.04E+00	0.00E+00	4.43E+00	2.70E-01	3.73E+00	3.61E-02	2.35E-11	2.44E+01	3.09E+00	1.11E-01	7.82E-10	3.46E-08	2.55E-04	2.06E+00	1.61E-02	3.45E-06	6.64E-09	3.18E-12	5.55E-08	1.85E-02	3.23E-10	2.61E-11	-4.91E-44	-7.33E-28	-3.49E-21	3.41E+00	0.00E+00	0.00E+00	5.84E-143	1.04E-153	3.97E-07
3.83E-05	311.962	3.53E+19	0.00E+00	3.39E+00	5.26E+05	-1.45E-01	4.68E+01	3.34E+05	2.48E+00	1.39E+05	4.02E-04	3.18E+02	1.59E+02	5.24E-02	2.15E+02	3.20E-07	1.81E-11	1.59E+01	3.97E+00	0.00E+00	4.39E+00	2.70E-01	3.74E+00	3.57E-02	2.35E-11	2.45E+01	3.10E+00	1.12E-01	7.85E-10	3.47E-08	2.55E-04	2.01E+00	1.62E-02	3.43E-06	6.63E-09	3.17E-12	5.46E-08	1.85E-02	3.23E-10	2.59E-11	-1.43E-43	-5.13E-27	-4.30E-21	3.39E+00	0.00E+00	0.00E+00	5.95E-143	1.03E-153	3.89E-07
3.84E-05	311.974	3.53E+19	0.00E+00	3.37E+00	5.26E+05	-1.45E-01	4.68E+01	3.34E+05	2.47E+00	1.39E+05	3.98E-04	3.19E+02	1.59E+02	5.24E-02	2.15E+02	3.21E-07	1.63E-11	1.59E+01	3.91E+00	0.00E+00	4.35E+00	2.70E-01	3.76E+00	3.52E-02	2.36E-11	2.46E+01	3.12E+00	1.12E-01	7.88E-10	3.47E-08	2.55E-04	1.97E+00	1.63E-02	3.42E-06	6.62E-09	3.16E-12	5.36E-08	1.85E-02	3.24E-10	2.58E-11	-2.95E-42	-1.77E-26	-4.53E-21	3.37E+00	0.00E+00	0.00E+00	5.97E-143	1.02E-153	3.81E-07
3.84E-05	311.986	3.53E+19	0.00E+00	3.35E+00	5.26E+05	-1.45E-01	4.68E+01	3.34E+05	2.46E+00	1.39E+05	3.94E-04	3.20E+02	1.59E+02	5.23E-02	2.15E+02	3.21E-07	1.47E-11	1.60E+01	3.84E+00	0.00E+00	4.31E+00	2.70E-01	3.77E+00	3.48E-02	2.36E-11	2.46E+01	3.14E+00	1.12E-01	7.92E-10	3.47E-08	2.55E-04	1.93E+00	1.64E-02	3.40E-06	6.61E-09	3.16E-12	5.27E-08	1.85E-02	3.25E-10	2.56E-11	-1.35E-41	-4.52E-26	-3.96E-21	3.35E+00	0.00E+00	0.00E+00	5.92E-143	1.02E-153	3.73E-07
3.85E-05	311.998	3.53E+19	0.00E+00	3.33E+00	5.26E+05	-1.45E-01	4.68E+01	3.34E+05	2.46E+00	1.39E+05	3.91E-04	3.22E+02	1.58E+02	5.22E-02	2.15E+02	3.21E-07	1.32E-11	1.60E+01	3.77E+00	0.00E+00	4.28E+00	2.70E-01	3.79E+00	3.44E-02	2.36E-11	2.47E+01	3.16E+00	1.12E-01	7.95E-10	3.48E-08	2.55E-04	1.88E+00	1.65E-02	3.38E-06	6.61E-09	3.15E-12	5.18E-08	1.85E-02	3.25E-10	2.55E-11	-3.93E-41	-9.61E-26	-2.36E-21	3.33E+00	0.00E+00	0.00E+00	5.90E-143	1.01E-153	3.66E-07
3.86E-05	312.01	3.53E+19	0.00E+00	3.31E+00	5.26E+05	-1.45E-01	4.68E+01	3.34E+05	2.45E+00	1.39E+05	3.87E-04	3.23E+02	1.58E+02	5.21E-02	2.15E+02	3.21E-07	1.19E-11	1.60E+01	3.70E+00	0.00E+00	4.24E+00	2.70E-01	3.81E+00	3.40E-02	2.37E-11	2.48E+01	3.17E+00	1.12E-01	7.99E-10	3.48E-08	2.55E-04	1.84E+00	1.66E-02	3.36E-06	6.60E-09	3.14E-12	5.09E-08	1.85E-02	3.26E-10	2.53E-11	-9.03E-41	-1.82E-25	2.84E-23	3.31E+00	0.00E+00	0.00E+00	5.91E-143	1.00E-153	3.58E-07
3.86E-05	312.022	3.53E+19	0.00E+00	3.29E+00	5.26E+05	-1.45E-01	4.68E+01	3.34E+05	2.44E+00	1.39E+05	3.84E-04	3.24E+02	1.57E+02	5.20E-02	2.15E+02	3.22E-07	1.07E-11	1.60E+01	3.63E+00	0.00E+00	4.20E+00	2.70E-01	3.82E+00	3.35E-02	2.37E-11	2.48E+01	3.19E+00	1.13E-01	8.02E-10	3.48E-08	2.55E-04	1.80E+00	1.67E-02	3.34E-06	6.59E-09	3.14E-12	5.01E-08	1.85E-02	3.27E-10	2.52E-11	-1.77E-40	-3.16E-25	-2.16E-21	3.29E+00	0.00E+00	0.00E+00	5.91E-143	9.98E-154	3.50E-07
3.87E-05	312.034	3.53E+19	0.00E+00	3.27E+00	5.26E+05	-1.45E-01	4.68E+01	3.34E+05	2.43E+00	1.39E+05	3.80E-04	3.25E+02	1.57E+02	5.19E-02	2.15E+02	3.22E-07	9.55E-12	1.60E+01	3.57E+00	0.00E+00	4.16E+00	2.70E-01	3.84E+00	3.31E-02	2.38E-11	2.49E+01	3.21E+00	1.13E-01	8.06E-10	3.48E-08	2.55E-04	1.75E+00	1.69E-02	3.33E-06	6.58E-09	3.13E-12	4.92E-08	1.85E-02	3.28E-10	2.51E-11	-3.10E-40	-5.18E-25	-1.97E-20	3.27E+00	0.00E+00	0.00E+00	5.90E-143	9.92E-154	3.43E-07
3.88E-05	312.047	3.53E+19	0.00E+00	3.25E+00	5.26E+05	-1.45E-01	4.68E+01	3.34E+05	2.42E+00	1.39E+05	3.76E-04	3.26E+02	1.57E+02	5.18E-02	2.15E+02	3.22E-07	8.54E-12	1.60E+01	3.50E+00	0.00E+00	4.12E+00	2.70E-01	3.86E+00	3.27E-02	2.38E-11	2.50E+01	3.23E+00	1.13E-01	8.10E-10	3.49E-08	2.55E-04	1.71E+00	1.70E-02	3.31E-06	6.57E-09	3.13E-12	4.84E-08	1.85E-02	3.28E-10	2.49E-11	-4.99E-40	-8.06E-25	-7.00E-20	3.25E+00	0.00E+00	0.00E+00	5.90E-143	9.85E-154	3.36E-07
3.88E-05	312.059	3.53E+19	0.00E+00	3.23E+00	5.26E+05	-1.45E-01	4.68E+01	3.34E+05	2.41E+00	1.39E+05	3.73E-04	3.28E+02	1.56E+02	5.18E-02	2.15E+02	3.22E-07	7.62E-12	1.61E+01	3.43E+00	0.00E+00	4.07E+00	2.70E-01	3.87E+00	3.23E-02	2.39E-11	2.50E+01	3.25E+00	1.13E-01	8.13E-10	3.49E-08	2.55E-04	1.67E+00	1.71E-02	3.29E-06	6.57E-09	3.12E-12	4.75E-08	1.85E-02	3.29E-10	2.48E-11	-7.48E-40	-1.21E-24	-1.78E-19	3.23E+00	0.00E+00	0.00E+00	5.91E-143	9.79E-154	3.29E-07
3.89E-05	312.072	3.53E+19	0.00E+00	3.20E+00	5.26E+05	-1.45E-01	4.68E+01	3.34E+05	2.41E+00	1.39E+05	3.69E-04	3.29E+02	1.56E+02	5.17E-02	2.15E+02	3.23E-07	6.79E-12	1.61E+01	3.37E+00	0.00E+00	4.03E+00	2.71E-01	3.89E+00	3.19E-02	2.39E-11	2.51E+01	3.27E+00	1.13E-01	8.17E-10	3.49E-08	2.55E-04	1.63E+00	1.72E-02	3.27E-06	6.56E-09	3.11E-12	4.67E-08	1.85E-02	3.30E-10	2.46E-11	-1.06E-39	-1.75E-24	-3.75E-19	3.20E+00	0.00E+00	0.00E+00	5.90E-143	9.72E-154	3.21E-07
3.90E-05	312.085	3.53E+19	0.00E+00	3.18E+00	5.26E+05	-1.45E-01	4.68E+01	3.34E+05	2.40E+00	1.39E+05	3.65E-04	3.30E+02	1.55E+02	5.16E-02	2.15E+02	3.23E-07	6.04E-12	1.61E+01	3.30E+00	0.00E+00	3.99E+00	2.71E-01	3.91E+00	3.15E-02	2.40E-11	2.51E+01	3.29E+00	1.14E-01	8.21E-10	3.49E-08	2.55E-04	1.59E+00	1.74E-02	3.25E-06	6.55E-09	3.11E-12	4.59E-08	1.85E-02	3.31E-10	2.45E-11	-1.43E-39	-2.45E-24	-7.06E-19	3.18E+00	0.00E+00	0.00E+00	5.90E-143	9.66E-154	3.14E-07
3.91E-05	312.098	3.53E+19	0.00E+00	3.16E+00	5.26E+05	-1.45E-01	4.68E+01	3.34E+05	2.39E+00	1.39E+05	3.62E-04	3.31E+02	1.55E+02	5.15E-02	2.15E+02	3.23E-07	5.36E-12	1.61E+01	3.23E+00	0.00E+00	3.95E+00	2.71E-01	3.92E+00	3.11E-02	2.40E-11	2.52E+01	3.31E+00	1.14E-01	8.25E-10	3.50E-08	2.55E-04	1.55E+00	1.75E-02	3.23E-06	6.54E-09	3.10E-12	4.51E-08	1.85E-02	3.31E-10	2.43E-11	-1.84E-39	-3.37E-24	-1.22E-18	3.16E+00	0.00E+00	0.00E+00	5.90E-143	9.60E-154	3.07E-07
3.91E-05	312.112	3.53E+19	0.00E+00	3.14E+00	5.26E+05	-1.45E-01	4.69E+01	3.34E+05	2.38E+00	1.39E+05	3.58E-04	3.33E+02	1.55E+02	5.14E-02	2.15E+02	3.24E-07	4.75E-12	1.61E+01	3.17E+00	0.00E+00	3.90E+00	2.71E-01	3.94E+00	3.07E-02	2.41E-11	2.53E+01	3.33E+00	1.14E-01	8.29E-10	3.50E-08	2.55E-04	1.51E+00	1.76E-02	3.21E-06	6.53E-09	3.10E-12	4.43E-08	1.85E-02	3.32E-10	2.42E-11	-2.28E-39	-4.52E-24	-1.99E-18	3.14E+00	0.00E+00	0.00E+00	5.91E-143	9.53E-154	3.01E-07
3.92E-05	312.125	3.53E+19	0.00E+00	3.12E+00	5.26E+05	-1.45E-01	4.69E+01	3.34E+05	2.37E+00	1.39E+05	3.54E-04	3.34E+02	1.54E+02	5.13E-02	2.15E+02	3.24E-07	4.20E-12	1.61E+01	3.10E+00	0.00E+00	3.86E+00	2.71E-01	3.96E+00	3.03E-02	2.42E-11	2.53E+01	3.35E+00	1.14E-01	8.33E-10	3.50E-08	2.55E-04	1.47E+00	1.78E-02	3.19E-06	6.52E-09	3.09E-12	4.35E-08	1.85E-02	3.33E-10	2.40E-11	-2.71E-39	-5.96E-24	-3.09E-18	3.12E+00	0.00E+00	0.00E+00	5.91E-143	9.47E-154	2.94E-07
3.93E-05	312.139	3.53E+19	0.00E+00	3.10E+00	5.26E+05	-1.45E-01	4.69E+01	3.34E+05	2.36E+00	1.39E+05	3.51E-04	3.35E+02	1.54E+02	5.12E-02	2.15E+02	3.24E-07	3.70E-12	1.62E+01	3.03E+00	0.00E+00	3.81E+00	2.71E-01	3.98E+00	2.99E-02	2.43E-11	2.54E+01	3.37E+00	1.14E-01	8.37E-10	3.50E-08	2.55E-04	1.43E+00	1.79E-02	3.17E-06	6.51E-09	3.09E-12	4.27E-08	1.85E-02	3.34E-10	2.39E-11	-3.11E-39	-7.73E-24	-4.61E-18	3.10E+00	0.00E+00	0.00E+00	5.90E-143	9.40E-154	2.87E-07
3.94E-05	312.153	3.53E+19	0.00E+00	3.08E+00	5.26E+05	-1.45E-01	4.69E+01	3.34E+05	2.35E+00	1.39E+05	3.47E-04	3.37E+02	1.53E+02	5.11E-02	2.15E+02	3.24E-07	3.26E-12	1.62E+01	2.97E+00	0.00E+00	3.77E+00	2.71E-01	4.00E+00	2.95E-02	2.43E-11	2.54E+01	3.39E+00	1.15E-01	8.41E-10	3.51E-08	2.55E-04	1.39E+00	1.81E-02	3.15E-06	6.50E-09	3.08E-12	4.20E-08	1.85E-02	3.34E-10	2.37E-11	-3.40E-39	-9.88E-24	-6.66E-18	3.08E+00	0.00E+00	0.00E+00	5.90E-143	9.34E-154	2.81E-07
3.94E-05	312.167	3.53E+19	0.00E+00	3.05E+00	5.26E+05	-1.45E-01	4.69E+01	3.34E+05	2.34E+00	1.39E+05	3.43E-04	3.38E+02	1.53E+02	5.10E-02	2.15E+02	3.25E-07	2.86E-12	1.62E+01	2.90E+00	0.00E+00	3.72E+00	2.71E-01	4.01E+00	2.91E-02	2.44E-11	2.55E+01	3.42E+00	1.15E-01	8.45E-10	3.51E-08	2.55E-04	1.35E+00	1.82E-02	3.13E-06	6.48E-09	3.08E-12	4.12E-08	1.85E-02	3.35E-10	2.36E-11	-3.52E-39	-1.25E-23	-9.37E-18	3.05E+00	0.00E+00	0.00E+00	5.90E-143	9.27E-154	2.74E-07
3.95E-05	312.181	3.53E+19	0.00E+00	3.03E+00	5.26E+05	-1.45E-01	4.69E+01	3.34E+05	2.33E+00	1.39E+05	3.39E-04	3.40E+02	1.52E+02	5.09E-02	2.15E+02	3.25E-07	2.51E-12	1.62E+01	2.84E+00	0.00E+00	3.67E+00	2.71E-01	4.03E+00	2.87E-02	2.45E-11	2.55E+01	3.44E+00	1.15E-01	8.49E-10	3.51E-08	2.55E-04	1.32E+00	1.84E-02	3.11E-06	6.47E-09	3.08E-12	4.05E-08	1.85E-02	3.36E-10	2.34E-11	-3.39E-39	-1.55E-23	-1.29E-17	3.03E+00	0.00E+00	0.00E+00	5.91E-143	9.21E-154	2.68E-07
3.96E-05	312.196	3.53E+19	0.00E+00	3.01E+00	5.26E+05	-1.45E-01	4.70E+01	3.34E+05	2.32E+00	1.39E+05	3.35E-04	3.41E+02	1.52E+02	5.08E-02	2.15E+02	3.25E-07	2.19E-12	1.62E+01	2.77E+00	0.00E+00	3.63E+00	2.71E-01	4.05E+00	2.83E-02	2.46E-11	2.56E+01	3.46E+00	1.15E-01	8.54E-10	3.51E-08	2.55E-04	1.28E+00	1.85E-02	3.09E-06	6.46E-09	3.07E-12	3.98E-08	1.85E-02	3.37E-10	2.33E-11	-2.88E-39	-1.90E-23	-1.74E-17	3.01E+00	0.00E+00	0.00E+00	5.91E-143	9.14E-154	2.61E-07
3.97E-05	312.21	3.53E+19	0.00E+00	2.99E+00	5.26E+05	-1.45E-01	4.70E+01	3.34E+05	2.31E+00	1.39E+05	3.31E-04	3.42E+02	1.51E+02	5.07E-02	2.15E+02	3.26E-07	1.91E-12	1.62E+01	2.71E+00	0.00E+00	3.58E+00	2.71E-01	4.07E+00	2.79E-02	2.47E-11	2.57E+01	3.49E+00	1.16E-01	8.58E-10	3.51E-08	2.55E-04	1.24E+00	1.87E-02	3.07E-06	6.45E-09	3.07E-12	3.91E-08	1.85E-02	3.37E-10	2.31E-11	-1.88E-39	-2.30E-23	-2.30E-17	2.99E+00	0.00E+00	0.00E+00	5.90E-143	9.07E-154	2.55E-07
3.98E-05	312.225	3.53E+19	0.00E+00	2.97E+00	5.26E+05	-1.45E-01	4.70E+01	3.34E+05	2.30E+00	1.39E+05	3.28E-04	3.44E+02	1.51E+02	5.06E-02	2.15E+02	3.26E-07	1.66E-12	1.63E+01	2.64E+00	0.00E+00	3.53E+00	2.71E-01	4.09E+00	2.75E-02	2.48E-11	2.57E+01	3.51E+00	1.16E-01	8.62E-10	3.52E-08	2.55E-04	1.21E+00	1.88E-02	3.04E-06	6.44E-09	3.06E-12	3.83E-08	1.85E-02	3.38E-10	2.29E-11	-4.52E-40	-2.74E-23	-2.99E-17	2.97E+00	0.00E+00	0.00E+00	5.90E-143	9.01E-154	2.49E-07
3.99E-05	312.24	3.53E+19	0.00E+00	2.95E+00	5.26E+05	-1.45E-01	4.71E+01	3.34E+05	2.29E+00	1.39E+05	3.24E-04	3.45E+02	1.50E+02	5.05E-02	2.15E+02	3.27E-07	1.44E-12	1.63E+01	2.58E+00	0.00E+00	3.48E+00	2.71E-01	4.11E+00	2.71E-02	2.49E-11	2.58E+01	3.54E+00	1.16E-01	8.67E-10	3.52E-08	2.55E-04	1.17E+00	1.90E-02	3.02E-06	6.42E-09	3.06E-12	3.77E-08	1.85E-02	3.39E-10	2.28E-11	4.05E-40	-3.21E-23	-3.83E-17	2.95E+00	0.00E+00	0.00E+00	5.91E-143	8.94E-154	2.43E-07
3.99E-05	312.256	3.53E+19	0.00E+00	2.92E+00	5.26E+05	-1.45E-01	4.71E+01	3.34E+05	2.28E+00	1.39E+05	3.20E-04	3.47E+02	1.50E+02	5.04E-02	2.15E+02	3.27E-07	1.24E-12	1.63E+01	2.51E+00	0.00E+00	3.43E+00	2.71E-01	4.13E+00	2.67E-02	2.50E-11	2.58E+01	3.56E+00	1.16E-01	8.72E-10	3.52E-08	2.55E-04	1.14E+00	1.92E-02	3.00E-06	6.41E-09	3.06E-12	3.70E-08	1.85E-02	3.40E-10	2.26E-11	-2.49E-39	-3.69E-23	-4.84E-17	2.92E+00	0.00E+00	0.00E+00	5.91E-143	8.87E-154	2.37E-07
4.00E-05	312.271	3.53E+19	0.00E+00	2.90E+00	5.26E+05	-1.45E-01	4.71E+01	3.34E+05	2.27E+00	1.39E+05	3.16E-04	3.49E+02	1.49E+02	5.03E-02	2.15E+02	3.27E-07	1.07E-12	1.63E+01	2.45E+00	0.00E+00	3.38E+00	2.71E-01	4.15E+00	2.63E-02	2.51E-11	2.59E+01	3.59E+00	1.16E-01	8.76E-10	3.52E-08	2.55E-04	1.10E+00	1.93E-02	2.98E-06	6.40E-09	3.05E-12	3.63E-08	1.85E-02	3.41E-10	2.25E-11	-1.56E-38	-4.15E-23	-6.02E-17	2.90E+00	0.00E+00	0.00E+00	5.90E-143	8.80E-154	2.31E-07
4.01E-05	312.287	3.53E+19	0.00E+00	2.88E+00	5.26E+05	-1.45E-01	4.72E+01	3.34E+05	2.26E+00	1.39E+05	3.12E-04	3.50E+02	1.49E+02	5.02E-02	2.16E+02	3.28E-07	9.21E-13	1.63E+01	2.38E+00	0.00E+00	3.33E+00	2.71E-01	4.17E+00	2.59E-02	2.52E-11	2.59E+01	3.61E+00	1.17E-01	8.81E-10	3.52E-08	2.55E-04	1.07E+00	1.95E-02	2.95E-06	6.38E-09	3.05E-12	3.56E-08	1.85E-02	3.41E-10	2.23E-11	-5.03E-38	-4.52E-23	-7.39E-17	2.88E+00	0.00E+00	0.00E+00	5.89E-143	8.74E-154	2.25E-07
4.02E-05	312.303	3.52E+19	0.00E+00	2.86E+00	5.26E+05	-1.45E-01	4.72E+01	3.34E+05	2.25E+00	1.39E+05	3.08E-04	3.52E+02	1.48E+02	5.01E-02	2.16E+02	3.28E-07	7.89E-13	1.63E+01	2.32E+00	0.00E+00	3.28E+00	2.71E-01	4.19E+00	2.56E-02	2.53E-11	2.60E+01	3.64E+00	1.17E-01	8.86E-10	3.52E-08	2.55E-04	1.04E+00	1.97E-02	2.93E-06	6.37E-09	3.04E-12	3.49E-08	1.85E-02	3.42E-10	2.21E-11	-1.25E-37	-4.73E-23	-8.93E-17	2.86E+00	0.00E+00	0.00E+00	5.91E-143	8.67E-154	2.20E-07
4.03E-05	312.32	3.52E+19	0.00E+00	2.83E+00	5.26E+05	-1.45E-01	4.72E+01	3.34E+05	2.24E+00	1.39E+05	3.04E-04	3.53E+02	1.47E+02	4.99E-02	2.16E+02	3.28E-07	6.74E-13	1.64E+01	2.25E+00	0.00E+00	3.23E+00	2.71E-01	4.21E+00	2.52E-02	2.54E-11	2.60E+01	3.67E+00	1.17E-01	8.91E-10	3.52E-08	2.55E-04	1.00E+00	1.99E-02	2.91E-06	6.35E-09	3.04E-12	3.43E-08	1.85E-02	3.43E-10	2.20E-11	-2.67E-37	-4.64E-23	-1.06E-16	2.83E+00	0.00E+00	0.00E+00	5.91E-143	8.60E-154	2.14E-07
4.04E-05	312.336	3.52E+19	0.00E+00	2.81E+00	5.26E+05	-1.45E-01	4.73E+01	3.34E+05	2.23E+00	1.39E+05	3.00E-04	3.55E+02	1.47E+02	4.98E-02	2.16E+02	3.29E-07	5.73E-13	1.64E+01	2.19E+00	0.00E+00	3.18E+00	2.71E-01	4.23E+00	2.48E-02	2.56E-11	2.61E+01	3.70E+00	1.17E-01	8.96E-10	3.52E-08	2.55E-04	9.71E-01	2.01E-02	2.88E-06	6.34E-09	3.04E-12	3.36E-08	1.85E-02	3.44E-10	2.18E-11	-5.13E-37	-4.08E-23	-1.24E-16	2.81E+00	0.00E+00	0.00E+00	5.88E-143	8.53E-154	2.08E-07
4.05E-05	312.353	3.52E+19	0.00E+00	2.79E+00	5.26E+05	-1.45E-01	4.73E+01	3.34E+05	2.22E+00	1.39E+05	2.96E-04	3.57E+02	1.46E+02	4.97E-02	2.16E+02	3.29E-07	4.87E-13	1.64E+01	2.13E+00	0.00E+00	3.13E+00	2.71E-01	4.25E+00	2.44E-02	2.57E-11	2.61E+01	3.73E+00	1.18E-01	9.01E-10	3.53E-08	2.55E-04	9.39E-01	2.03E-02	2.86E-06	6.32E-09	3.03E-12	3.30E-08	1.85E-02	3.45E-10	2.17E-11	-9.05E-37	-2.84E-23	-1.42E-16	2.79E+00	0.00E+00	0.00E+00	5.89E-143	8.46E-154	2.03E-07
4.06E-05	312.37	3.52E+19	0.00E+00	2.77E+00	5.26E+05	-1.45E-01	4.74E+01	3.34E+05	2.21E+00	1.39E+05	2.92E-04	3.58E+02	1.46E+02	4.96E-02	2.16E+02	3.30E-07	4.14E-13	1.64E+01	2.07E+00	0.00E+00	3.08E+00	2.71E-01	4.27E+00	2.40E-02	2.58E-11	2.62E+01	3.75E+00	1.18E-01	9.06E-10	3.53E-08	2.55E-04	9.09E-01	2.05E-02	2.84E-06	6.31E-09	3.03E-12	3.24E-08	1.85E-02	3.46E-10	2.15E-11	-1.49E-36	-6.60E-24	-1.59E-16	2.77E+00	0.00E+00	0.00E+00	5.94E-143	8.39E-154	1.98E-07
4.07E-05	312.386	3.52E+19	0.00E+00	2.74E+00	5.26E+05	-1.45E-01	4.74E+01	3.34E+05	2.20E+00	1.39E+05	2.88E-04	3.60E+02	1.45E+02	4.95E-02	2.16E+02	3.30E-07	3.52E-13	1.64E+01	2.01E+00	0.00E+00	3.03E+00	2.71E-01	4.29E+00	2.36E-02	2.60E-11	2.62E+01	3.78E+00	1.18E-01	9.11E-10	3.53E-08	2.55E-04	8.79E-01	2.07E-02	2.81E-06	6.29E-09	3.03E-12	3.18E-08	1.85E-02	3.46E-10	2.13E-11	-2.28E-36	3.21E-24	-1.72E-16	2.74E+00	0.00E+00	0.00E+00	5.92E-143	8.33E-154	1.93E-07
4.08E-05	312.402	3.52E+19	0.00E+00	2.72E+00	5.26E+05	-1.45E-01	4.74E+01	3.34E+05	2.19E+00	1.39E+05	2.85E-04	3.62E+02	1.44E+02	4.94E-02	2.16E+02	3.30E-07	2.99E-13	1.64E+01	1.95E+00	0.00E+00	2.98E+00	2.72E-01	4.31E+00	2.33E-02	2.61E-11	2.62E+01	3.81E+00	1.18E-01	9.16E-10	3.53E-08	2.55E-04	8.51E-01	2.09E-02	2.79E-06	6.27E-09	3.03E-12	3.12E-08	1.85E-02	3.47E-10	2.12E-11	-3.22E-36	-1.03E-22	-1.79E-16	2.72E+00	0.00E+00	0.00E+00	5.89E-143	8.26E-154	1.88E-07
4.09E-05	312.419	3.52E+19	0.00E+00	2.70E+00	5.26E+05	-1.45E-01	4.75E+01	3.34E+05	2.18E+00	1.39E+05	2.81E-04	3.63E+02	1.44E+02	4.93E-02	2.16E+02	3.31E-07	2.54E-13	1.64E+01	1.90E+00	0.00E+00	2.93E+00	2.72E-01	4.33E+00	2.29E-02	2.63E-11	2.63E+01	3.84E+00	1.18E-01	9.21E-10	3.53E-08	2.55E-04	8.24E-01	2.11E-02	2.76E-06	6.26E-09	3.02E-12	3.06E-08	1.85E-02	3.48E-10	2.10E-11	-4.13E-36	-5.47E-22	-1.78E-16	2.70E+00	0.00E+00	0.00E+00	5.90E-143	8.20E-154	1.83E-07
4.10E-05	312.435	3.52E+19	0.00E+00	2.68E+00	5.26E+05	-1.45E-01	4.75E+01	3.34E+05	2.17E+00	1.39E+05	2.77E-04	3.65E+02	1.43E+02	4.92E-02	2.16E+02	3.31E-07	2.16E-13	1.64E+01	1.84E+00	0.00E+00	2.89E+00	2.72E-01	4.35E+00	2.26E-02	2.64E-11	2.63E+01	3.87E+00	1.19E-01	9.26E-10	3.53E-08	2.55E-04	7.97E-01	2.13E-02	2.74E-06	6.24E-09	3.02E-12	3.01E-08	1.85E-02	3.49E-10	2.09E-11	-3.46E-45	-4.39E-29	-1.01E-21	2.68E+00	0.00E+00	0.00E+00	9.23E-144	-4.04E-150	1.79E-07
4.11E-05	312.451	3.52E+19	0.00E+00	2.66E+00	5.26E+05	-1.45E-01	4.76E+01	3.34E+05	2.16E+00	1.39E+05	2.74E-04	3.67E+02	1.43E+02	4.90E-02	2.16E+02	3.32E-07	1.84E-13	1.65E+01	1.79E+00	0.00E+00	2.84E+00	2.72E-01	4.37E+00	2.23E-02	2.65E-11	2.63E+01	3.90E+00	1.19E-01	9.31E-10	3.53E-08	2.55E-04	7.72E-01	2.15E-02	2.72E-06	6.22E-09	3.02E-12	2.96E-08	1.85E-02	3.50E-10	2.07E-11	-2.03E-44	1.08E-29	-3.40E-21	2.66E+00	0.00E+00	0.00E+00	5.18E-144	-1.41E-149	1.74E-07
4.12E-05	312.467	3.52E+19	0.00E+00	2.64E+00	5.26E+05	-1.45E-01	4.76E+01	3.34E+05	2.15E+00	1.39E+05	2.70E-04	3.68E+02	1.42E+02	4.89E-02	2.16E+02	3.32E-07	1.57E-13	1.65E+01	1.74E+00	0.00E+00	2.79E+00	2.72E-01	4.39E+00	2.19E-02	2.67E-11	2.64E+01	3.93E+00	1.19E-01	9.36E-10	3.53E-08	2.55E-04	7.48E-01	2.17E-02	2.70E-06	6.21E-09	3.02E-12	2.91E-08	1.85E-02	3.50E-10	2.06E-11	-5.31E-44	-1.23E-27	-6.03E-21	2.64E+00	0.00E+00	0.00E+00	4.56E-144	-2.33E-149	1.70E-07
[truncated: 20,949 more rows]
[truncated: 18 more columns]
