# Supplementary material for: Dataset of numerical assessment on the combined effects of non-thermal plasma and water addition in hydrogen combustion
Source: Data Brief. 2025 Dec 19;64:112405. doi: 10.1016/j.dib.2025.112405 (PMC12813465; doi:10.1016/j.dib.2025.112405)
Supplement: Supplementary file 1 [file mmc1.zip › Research Data/Simulations for DOE/Run25.csv]

Time(s)	T_gas(K)	N_gas(#/cm^3)	AR	E	N2	He	H2O2	H2	H	O2	O	H2O	OH	HO2	O3	O(1D)	O(1S)	O2(a1)	O2(b1)	O2(c)	NO	N2O	NO2	HNO	HNO2	HONO	HONO2	N2H2	H2NN	HNOH	NH3	N	NO3	NH	NNH	NH2	H2NO	N2H4	N2H3	NH2OH	N^+	NH^+	H3^+	N2H^+	He^+	O^+	O2^+	N2^+	NH3^+
1.00E-11	900	1.22E+19	0.00E+00	5.65E-10	5.26E+05	0.00E+00	4.69E-21	3.34E+05	1.53E-10	1.40E+05	7.72E-11	2.92E-18	1.40E-13	9.75E-12	3.64E-14	5.12E-11	3.32E-13	1.02E-10	1.96E-12	0.00E+00	2.25E-15	6.64E-18	1.96E-31	2.30E-27	1.17E-44	3.21E-39	5.31E-55	6.68E-35	3.11E-40	1.38E-43	7.49E-33	3.23E-11	9.35E-53	1.26E-19	4.96E-20	1.16E-26	5.21E-38	2.08E-61	2.87E-52	1.32E-49	0.00E+00	6.04E-32	2.31E-13	7.79E-13	0.00E+00	0.00E+00	4.04E-12	9.49E-12	1.58E-34
2.00E-11	900	1.22E+19	0.00E+00	5.86E-10	5.26E+05	0.00E+00	1.88E-20	3.34E+05	3.14E-10	1.40E+05	1.58E-10	2.34E-17	5.68E-13	1.95E-11	1.47E-13	1.04E-10	8.82E-13	2.05E-10	4.03E-12	0.00E+00	9.10E-15	2.70E-17	1.57E-30	1.84E-26	1.84E-43	1.05E-37	3.45E-53	5.36E-34	2.50E-39	2.18E-42	1.18E-31	6.58E-11	2.92E-51	5.11E-19	2.01E-19	9.31E-26	8.22E-37	1.79E-60	4.63E-51	6.14E-48	0.00E+00	8.84E-31	8.44E-13	3.05E-12	0.00E+00	0.00E+00	8.24E-12	1.86E-11	4.69E-33
3.00E-11	900	1.22E+19	0.00E+00	6.07E-10	5.26E+05	0.00E+00	4.22E-20	3.34E+05	4.82E-10	1.40E+05	2.42E-10	7.98E-17	1.29E-12	2.92E-11	3.34E-13	1.59E-10	1.66E-12	3.07E-10	6.19E-12	0.00E+00	2.07E-14	6.17E-17	5.34E-30	6.27E-26	9.31E-43	7.96E-37	3.86E-52	1.83E-33	8.51E-39	1.10E-41	5.96E-31	1.01E-10	2.20E-50	1.16E-18	4.59E-19	3.17E-25	4.15E-36	2.31E-59	2.42E-50	6.04E-47	0.00E+00	4.12E-30	1.73E-12	6.72E-12	0.00E+00	0.00E+00	1.26E-11	2.73E-11	3.32E-32
4.00E-11	900	1.22E+19	0.00E+00	6.30E-10	5.26E+05	0.00E+00	7.50E-20	3.34E+05	6.58E-10	1.40E+05	3.30E-10	1.91E-16	2.33E-12	3.90E-11	6.00E-13	2.16E-10	2.66E-12	4.10E-10	8.46E-12	0.00E+00	3.73E-14	1.11E-16	1.28E-29	1.50E-25	2.97E-42	3.39E-36	2.17E-51	4.37E-33	2.04E-38	3.49E-41	1.89E-30	1.37E-10	9.38E-50	2.09E-18	8.27E-19	7.58E-25	1.32E-35	1.59E-58	8.07E-50	3.17E-46	0.00E+00	1.21E-29	2.82E-12	1.17E-11	0.00E+00	0.00E+00	1.71E-11	3.58E-11	1.32E-31
5.00E-11	900	1.22E+19	0.00E+00	6.54E-10	5.26E+05	0.00E+00	1.17E-19	3.34E+05	8.41E-10	1.40E+05	4.22E-10	3.76E-16	3.68E-12	4.88E-11	9.46E-13	2.75E-10	3.91E-12	5.14E-10	1.08E-11	0.00E+00	5.91E-14	1.77E-16	2.52E-29	2.96E-25	7.31E-42	1.05E-35	8.34E-51	8.62E-33	4.03E-38	8.56E-41	4.64E-30	1.74E-10	2.91E-49	3.31E-18	1.31E-18	1.50E-24	3.23E-35	7.33E-58	2.10E-49	1.16E-45	0.00E+00	2.73E-29	4.04E-12	1.79E-11	0.00E+00	0.00E+00	2.18E-11	4.39E-11	3.84E-31
6.00E-11	900	1.22E+19	0.00E+00	6.78E-10	5.26E+05	0.00E+00	1.69E-19	3.34E+05	1.03E-09	1.40E+05	5.18E-10	6.56E-16	5.37E-12	5.85E-11	1.38E-12	3.37E-10	5.40E-12	6.17E-10	1.33E-11	0.00E+00	8.61E-14	2.58E-16	4.39E-29	5.16E-25	1.53E-41	2.66E-35	2.53E-50	1.51E-32	7.04E-38	1.79E-40	9.69E-30	2.13E-10	7.39E-49	4.83E-18	1.91E-18	2.61E-24	6.75E-35	2.60E-57	4.70E-49	3.40E-45	0.00E+00	5.27E-29	5.36E-12	2.54E-11	0.00E+00	0.00E+00	2.66E-11	5.19E-11	9.13E-31
7.00E-11	900	1.22E+19	0.00E+00	7.03E-10	5.26E+05	0.00E+00	2.30E-19	3.34E+05	1.23E-09	1.40E+05	6.18E-10	1.05E-15	7.40E-12	6.83E-11	1.89E-12	4.00E-10	7.15E-12	7.22E-10	1.59E-11	0.00E+00	1.19E-13	3.57E-16	7.04E-29	8.27E-25	2.88E-41	5.87E-35	6.48E-50	2.41E-32	1.13E-37	3.34E-40	1.81E-29	2.53E-10	1.64E-48	6.66E-18	2.63E-18	4.18E-24	1.26E-34	7.70E-57	9.47E-49	8.52E-45	0.00E+00	9.10E-29	6.73E-12	3.40E-11	0.00E+00	0.00E+00	3.17E-11	5.96E-11	1.89E-30
8.00E-11	900	1.22E+19	0.00E+00	7.29E-10	5.26E+05	0.00E+00	3.00E-19	3.34E+05	1.44E-09	1.40E+05	7.23E-10	1.59E-15	9.79E-12	7.80E-11	2.50E-12	4.66E-10	9.16E-12	8.26E-10	1.87E-11	0.00E+00	1.57E-13	4.74E-16	1.06E-28	1.25E-24	4.99E-41	1.17E-34	1.47E-49	3.64E-32	1.71E-37	5.73E-40	3.11E-29	2.95E-10	3.27E-48	8.81E-18	3.48E-18	6.30E-24	2.16E-34	1.98E-56	1.77E-48	1.90E-44	0.00E+00	1.45E-28	8.13E-12	4.36E-11	0.00E+00	0.00E+00	3.69E-11	6.72E-11	3.54E-30
9.00E-11	900	1.22E+19	0.00E+00	7.56E-10	5.26E+05	0.00E+00	3.80E-19	3.34E+05	1.66E-09	1.40E+05	8.32E-10	2.28E-15	1.25E-11	8.78E-11	3.19E-12	5.35E-10	1.14E-11	9.31E-10	2.15E-11	0.00E+00	2.01E-13	6.10E-16	1.53E-28	1.79E-24	8.12E-41	2.15E-34	3.04E-49	5.23E-32	2.46E-37	9.25E-40	5.02E-29	3.38E-10	6.05E-48	1.13E-17	4.47E-18	9.06E-24	3.49E-34	4.58E-56	3.12E-48	3.87E-44	0.00E+00	2.18E-28	9.54E-12	5.44E-11	0.00E+00	0.00E+00	4.23E-11	7.46E-11	6.14E-30
1.00E-10	900	1.22E+19	0.00E+00	7.85E-10	5.26E+05	0.00E+00	4.69E-19	3.34E+05	1.88E-09	1.40E+05	9.46E-10	3.16E-15	1.57E-11	9.75E-11	3.98E-12	6.06E-10	1.40E-11	1.04E-09	2.45E-11	0.00E+00	2.52E-13	7.64E-16	2.11E-28	2.48E-24	1.26E-40	3.72E-34	5.83E-49	7.25E-32	3.41E-37	1.42E-39	7.70E-29	3.83E-10	1.05E-47	1.41E-17	5.59E-18	1.25E-23	5.36E-34	9.68E-56	5.24E-48	7.33E-44	0.00E+00	3.11E-28	1.10E-11	6.62E-11	0.00E+00	0.00E+00	4.79E-11	8.20E-11	1.00E-29
1.10E-10	900	1.22E+19	0.00E+00	8.14E-10	5.26E+05	0.00E+00	5.68E-19	3.34E+05	2.11E-09	1.40E+05	1.06E-09	4.24E-15	1.92E-11	1.07E-10	4.87E-12	6.79E-10	1.69E-11	1.14E-09	2.76E-11	0.00E+00	3.09E-13	9.40E-16	2.84E-28	3.34E-24	1.88E-40	6.12E-34	1.05E-48	9.74E-32	4.58E-37	2.10E-39	1.14E-28	4.29E-10	1.74E-47	1.73E-17	6.84E-18	1.69E-23	7.91E-34	1.91E-55	8.50E-48	1.31E-43	0.00E+00	4.28E-28	1.24E-11	7.90E-11	0.00E+00	0.00E+00	5.38E-11	8.92E-11	1.56E-29
1.20E-10	900	1.22E+19	0.00E+00	8.44E-10	5.26E+05	0.00E+00	6.76E-19	3.34E+05	2.36E-09	1.40E+05	1.19E-09	5.56E-15	2.32E-11	1.17E-10	5.86E-12	7.55E-10	2.00E-11	1.25E-09	3.09E-11	0.00E+00	3.72E-13	1.14E-15	3.72E-28	4.37E-24	2.71E-40	9.67E-34	1.81E-48	1.28E-31	6.02E-37	2.99E-39	1.62E-28	4.78E-10	2.76E-47	2.09E-17	8.25E-18	2.21E-23	1.13E-33	3.57E-55	1.33E-47	2.23E-43	0.00E+00	5.71E-28	1.38E-11	9.28E-11	0.00E+00	0.00E+00	5.98E-11	9.64E-11	2.32E-29
1.30E-10	900	1.22E+19	0.00E+00	8.76E-10	5.26E+05	0.00E+00	7.93E-19	3.34E+05	2.61E-09	1.40E+05	1.32E-09	7.14E-15	2.76E-11	1.27E-10	6.95E-12	8.34E-10	2.35E-11	1.35E-09	3.43E-11	0.00E+00	4.42E-13	1.35E-15	4.78E-28	5.62E-24	3.81E-40	1.47E-33	2.98E-48	1.64E-31	7.74E-37	4.15E-39	2.25E-28	5.28E-10	4.22E-47	2.48E-17	9.81E-18	2.84E-23	1.57E-33	6.34E-55	2.04E-47	3.65E-43	0.00E+00	7.42E-28	1.51E-11	1.08E-10	0.00E+00	0.00E+00	6.61E-11	1.04E-10	3.35E-29
1.40E-10	900	1.22E+19	0.00E+00	9.08E-10	5.26E+05	0.00E+00	9.20E-19	3.34E+05	2.87E-09	1.40E+05	1.45E-09	9.00E-15	3.24E-11	1.37E-10	8.15E-12	9.16E-10	2.73E-11	1.46E-09	3.79E-11	0.00E+00	5.20E-13	1.60E-15	6.03E-28	7.08E-24	5.23E-40	2.18E-33	4.73E-48	2.07E-31	9.77E-37	5.63E-39	3.05E-28	5.80E-10	6.28E-47	2.92E-17	1.15E-17	3.58E-23	2.13E-33	1.08E-54	3.03E-47	5.78E-43	0.00E+00	9.44E-28	1.65E-11	1.23E-10	0.00E+00	0.00E+00	7.26E-11	1.11E-10	4.70E-29
1.50E-10	900	1.22E+19	0.00E+00	9.42E-10	5.26E+05	0.00E+00	1.06E-18	3.34E+05	3.14E-09	1.40E+05	1.59E-09	1.12E-14	3.77E-11	1.46E-10	9.45E-12	1.00E-09	3.14E-11	1.57E-09	4.16E-11	0.00E+00	6.05E-13	1.86E-15	7.49E-28	8.80E-24	7.06E-40	3.15E-33	7.30E-48	2.57E-31	1.22E-36	7.48E-39	4.05E-28	6.34E-10	9.12E-47	3.39E-17	1.34E-17	4.45E-23	2.82E-33	1.78E-54	4.43E-47	8.87E-43	0.00E+00	1.18E-27	1.79E-11	1.40E-10	0.00E+00	0.00E+00	7.93E-11	1.18E-10	6.44E-29
1.60E-10	900	1.22E+19	0.00E+00	9.77E-10	5.26E+05	0.00E+00	1.20E-18	3.34E+05	3.42E-09	1.40E+05	1.74E-09	1.37E-14	4.34E-11	1.56E-10	1.09E-11	1.09E-09	3.58E-11	1.68E-09	4.55E-11	0.00E+00	6.97E-13	2.15E-15	9.18E-28	1.08E-23	9.35E-40	4.45E-33	1.10E-47	3.15E-31	1.49E-36	9.76E-39	5.29E-28	6.90E-10	1.29E-46	3.91E-17	1.54E-17	5.45E-23	3.68E-33	2.85E-54	6.35E-47	1.33E-42	0.00E+00	1.45E-27	1.92E-11	1.58E-10	0.00E+00	0.00E+00	8.63E-11	1.25E-10	8.63E-29
1.70E-10	900	1.22E+19	0.00E+00	1.01E-09	5.26E+05	0.00E+00	1.36E-18	3.34E+05	3.72E-09	1.40E+05	1.89E-09	1.66E-14	4.97E-11	1.66E-10	1.24E-11	1.18E-09	4.06E-11	1.78E-09	4.95E-11	0.00E+00	7.98E-13	2.47E-15	1.11E-27	1.31E-23	1.22E-39	6.15E-33	1.61E-47	3.81E-31	1.81E-36	1.25E-38	6.80E-28	7.48E-10	1.80E-46	4.48E-17	1.76E-17	6.60E-23	4.73E-33	4.43E-54	8.95E-47	1.94E-42	0.00E+00	1.76E-27	2.05E-11	1.77E-10	0.00E+00	0.00E+00	9.36E-11	1.32E-10	1.14E-28
1.80E-10	900	1.22E+19	0.00E+00	1.05E-09	5.26E+05	0.00E+00	1.52E-18	3.34E+05	4.02E-09	1.40E+05	2.05E-09	1.99E-14	5.65E-11	1.76E-10	1.41E-11	1.28E-09	4.58E-11	1.89E-09	5.38E-11	0.00E+00	9.07E-13	2.81E-15	1.33E-27	1.57E-23	1.58E-39	8.37E-33	2.31E-47	4.57E-31	2.17E-36	1.59E-38	8.61E-28	8.08E-10	2.46E-46	5.09E-17	2.00E-17	7.92E-23	5.99E-33	6.71E-54	1.24E-46	2.78E-42	0.00E+00	2.10E-27	2.19E-11	1.96E-10	0.00E+00	0.00E+00	1.01E-10	1.39E-10	1.47E-28
1.90E-10	900	1.22E+19	0.00E+00	1.09E-09	5.26E+05	0.00E+00	1.69E-18	3.34E+05	4.34E-09	1.40E+05	2.21E-09	2.36E-14	6.38E-11	1.85E-10	1.59E-11	1.37E-09	5.14E-11	2.00E-09	5.82E-11	0.00E+00	1.02E-12	3.19E-15	1.58E-27	1.86E-23	2.01E-39	1.12E-32	3.27E-47	5.42E-31	2.58E-36	1.99E-38	1.08E-27	8.70E-10	3.32E-46	5.75E-17	2.26E-17	9.41E-23	7.50E-33	9.97E-54	1.70E-46	3.90E-42	0.00E+00	2.49E-27	2.32E-11	2.17E-10	0.00E+00	0.00E+00	1.09E-10	1.47E-10	1.88E-28
2.00E-10	900	1.22E+19	0.00E+00	1.13E-09	5.26E+05	0.00E+00	1.88E-18	3.34E+05	4.67E-09	1.40E+05	2.38E-09	2.78E-14	7.16E-11	1.95E-10	1.78E-11	1.48E-09	5.73E-11	2.11E-09	6.28E-11	0.00E+00	1.15E-12	3.59E-15	1.87E-27	2.19E-23	2.54E-39	1.48E-32	4.53E-47	6.38E-31	3.05E-36	2.46E-38	1.33E-27	9.35E-10	4.41E-46	6.46E-17	2.54E-17	1.11E-22	9.28E-33	1.45E-53	2.30E-46	5.40E-42	0.00E+00	2.93E-27	2.45E-11	2.39E-10	0.00E+00	0.00E+00	1.17E-10	1.54E-10	2.36E-28
2.10E-10	900	1.22E+19	0.00E+00	1.17E-09	5.26E+05	0.00E+00	2.07E-18	3.34E+05	5.01E-09	1.40E+05	2.56E-09	3.26E-14	8.00E-11	2.05E-10	1.98E-11	1.58E-09	6.36E-11	2.22E-09	6.76E-11	0.00E+00	1.29E-12	4.02E-15	2.18E-27	2.56E-23	3.18E-39	1.94E-32	6.20E-47	7.46E-31	3.57E-36	3.02E-38	1.63E-27	1.00E-09	5.78E-46	7.22E-17	2.83E-17	1.30E-22	1.14E-32	2.08E-53	3.07E-46	7.37E-42	0.00E+00	3.41E-27	2.59E-11	2.62E-10	0.00E+00	0.00E+00	1.25E-10	1.62E-10	2.95E-28
2.20E-10	900	1.22E+19	0.00E+00	1.22E-09	5.26E+05	0.00E+00	2.27E-18	3.34E+05	5.36E-09	1.40E+05	2.74E-09	3.78E-14	8.90E-11	2.15E-10	2.20E-11	1.69E-09	7.04E-11	2.34E-09	7.26E-11	0.00E+00	1.43E-12	4.48E-15	2.54E-27	2.98E-23	3.94E-39	2.50E-32	8.36E-47	8.66E-31	4.15E-36	3.66E-38	1.98E-27	1.07E-09	7.51E-46	8.03E-17	3.15E-17	1.51E-22	1.38E-32	2.93E-53	4.06E-46	9.92E-42	0.00E+00	3.95E-27	2.72E-11	2.85E-10	0.00E+00	0.00E+00	1.34E-10	1.70E-10	3.63E-28
2.30E-10	900	1.22E+19	0.00E+00	1.26E-09	5.26E+05	0.00E+00	2.48E-18	3.34E+05	5.73E-09	1.40E+05	2.94E-09	4.37E-14	9.87E-11	2.24E-10	2.43E-11	1.80E-09	7.76E-11	2.45E-09	7.78E-11	0.00E+00	1.59E-12	4.98E-15	2.93E-27	3.44E-23	4.86E-39	3.19E-32	1.11E-46	9.99E-31	4.80E-36	4.41E-38	2.39E-27	1.14E-09	9.64E-46	8.90E-17	3.49E-17	1.74E-22	1.66E-32	4.07E-53	5.31E-46	1.32E-41	0.00E+00	4.54E-27	2.85E-11	3.10E-10	0.00E+00	0.00E+00	1.43E-10	1.78E-10	4.44E-28
2.40E-10	900	1.22E+19	0.00E+00	1.31E-09	5.26E+05	0.00E+00	2.70E-18	3.34E+05	6.11E-09	1.40E+05	3.14E-09	5.01E-14	1.09E-10	2.34E-10	2.68E-11	1.92E-09	8.53E-11	2.56E-09	8.32E-11	0.00E+00	1.75E-12	5.51E-15	3.36E-27	3.95E-23	5.94E-39	4.04E-32	1.47E-46	1.15E-30	5.52E-36	5.27E-38	2.86E-27	1.22E-09	1.23E-45	9.83E-17	3.84E-17	2.00E-22	1.99E-32	5.58E-53	6.88E-46	1.73E-41	0.00E+00	5.19E-27	2.99E-11	3.36E-10	0.00E+00	0.00E+00	1.53E-10	1.86E-10	5.37E-28
2.50E-10	900	1.22E+19	0.00E+00	1.36E-09	5.26E+05	0.00E+00	2.93E-18	3.34E+05	6.50E-09	1.40E+05	3.34E-09	5.72E-14	1.20E-10	2.44E-10	2.94E-11	2.04E-09	9.34E-11	2.67E-09	8.89E-11	0.00E+00	1.93E-12	6.08E-15	3.84E-27	4.51E-23	7.23E-39	5.08E-32	1.92E-46	1.31E-30	6.31E-36	6.26E-38	3.39E-27	1.30E-09	1.55E-45	1.08E-16	4.23E-17	2.28E-22	2.36E-32	7.56E-53	8.85E-46	2.26E-41	0.00E+00	5.90E-27	3.13E-11	3.63E-10	0.00E+00	0.00E+00	1.62E-10	1.94E-10	6.46E-28
2.60E-10	900	1.22E+19	0.00E+00	1.41E-09	5.26E+05	0.00E+00	3.17E-18	3.34E+05	6.91E-09	1.40E+05	3.56E-09	6.51E-14	1.31E-10	2.54E-10	3.22E-11	2.17E-09	1.02E-10	2.79E-09	9.48E-11	0.00E+00	2.11E-12	6.69E-15	4.37E-27	5.13E-23	8.74E-39	6.32E-32	2.47E-46	1.49E-30	7.18E-36	7.38E-38	4.00E-27	1.38E-09	1.94E-45	1.19E-16	4.63E-17	2.59E-22	2.79E-32	1.01E-52	1.13E-45	2.91E-41	0.00E+00	6.69E-27	3.27E-11	3.92E-10	0.00E+00	0.00E+00	1.72E-10	2.02E-10	7.71E-28
2.70E-10	900	1.22E+19	0.00E+00	1.46E-09	5.26E+05	0.00E+00	3.42E-18	3.34E+05	7.33E-09	1.40E+05	3.78E-09	7.36E-14	1.44E-10	2.63E-10	3.52E-11	2.30E-09	1.11E-10	2.90E-09	1.01E-10	0.00E+00	2.31E-12	7.33E-15	4.94E-27	5.80E-23	1.05E-38	7.82E-32	3.17E-46	1.68E-30	8.14E-36	8.66E-38	4.69E-27	1.46E-09	2.41E-45	1.30E-16	5.06E-17	2.93E-22	3.27E-32	1.34E-52	1.43E-45	3.72E-41	0.00E+00	7.54E-27	3.41E-11	4.21E-10	0.00E+00	0.00E+00	1.83E-10	2.11E-10	9.14E-28
2.80E-10	900	1.22E+19	0.00E+00	1.52E-09	5.26E+05	0.00E+00	3.68E-18	3.34E+05	7.77E-09	1.40E+05	4.02E-09	8.30E-14	1.57E-10	2.73E-10	3.83E-11	2.44E-09	1.21E-10	3.02E-09	1.07E-10	0.00E+00	2.52E-12	8.01E-15	5.57E-27	6.54E-23	1.26E-38	9.60E-32	4.03E-46	1.89E-30	9.19E-36	1.01E-37	5.47E-27	1.55E-09	2.97E-45	1.42E-16	5.51E-17	3.31E-22	3.81E-32	1.77E-52	1.80E-45	4.72E-41	0.00E+00	8.47E-27	3.56E-11	4.52E-10	0.00E+00	0.00E+00	1.94E-10	2.20E-10	1.08E-27
2.90E-10	900	1.22E+19	0.00E+00	1.57E-09	5.26E+05	0.00E+00	3.95E-18	3.34E+05	8.23E-09	1.40E+05	4.26E-09	9.32E-14	1.71E-10	2.83E-10	4.16E-11	2.58E-09	1.31E-10	3.13E-09	1.14E-10	0.00E+00	2.74E-12	8.74E-15	6.26E-27	7.35E-23	1.50E-38	1.17E-31	5.08E-46	2.12E-30	1.03E-35	1.17E-37	6.35E-27	1.64E-09	3.65E-45	1.54E-16	5.99E-17	3.71E-22	4.42E-32	2.30E-52	2.24E-45	5.95E-41	0.00E+00	9.49E-27	3.71E-11	4.84E-10	0.00E+00	0.00E+00	2.05E-10	2.29E-10	1.26E-27
3.00E-10	900	1.22E+19	0.00E+00	1.63E-09	5.26E+05	0.00E+00	4.23E-18	3.34E+05	8.71E-09	1.40E+05	4.51E-09	1.04E-13	1.85E-10	2.93E-10	4.51E-11	2.72E-09	1.41E-10	3.25E-09	1.21E-10	0.00E+00	2.98E-12	9.51E-15	7.00E-27	8.22E-23	1.79E-38	1.42E-31	6.36E-46	2.38E-30	1.16E-35	1.35E-37	7.33E-27	1.73E-09	4.45E-45	1.67E-16	6.50E-17	4.15E-22	5.11E-32	2.97E-52	2.79E-45	7.44E-41	0.00E+00	1.06E-26	3.87E-11	5.17E-10	0.00E+00	0.00E+00	2.17E-10	2.38E-10	1.48E-27
3.10E-10	900	1.22E+19	0.00E+00	1.69E-09	5.26E+05	0.00E+00	4.51E-18	3.34E+05	9.20E-09	1.40E+05	4.78E-09	1.16E-13	2.01E-10	3.03E-10	4.87E-11	2.87E-09	1.53E-10	3.37E-09	1.28E-10	0.00E+00	3.23E-12	1.03E-14	7.81E-27	9.17E-23	2.11E-38	1.72E-31	7.91E-46	2.65E-30	1.29E-35	1.56E-37	8.43E-27	1.83E-09	5.39E-45	1.81E-16	7.03E-17	4.63E-22	5.87E-32	3.81E-52	3.44E-45	9.24E-41	0.00E+00	1.18E-26	4.02E-11	5.51E-10	0.00E+00	0.00E+00	2.29E-10	2.48E-10	1.71E-27
3.20E-10	900	1.22E+19	0.00E+00	1.75E-09	5.26E+05	0.00E+00	4.81E-18	3.34E+05	9.71E-09	1.40E+05	5.05E-09	1.29E-13	2.17E-10	3.12E-10	5.26E-11	3.03E-09	1.65E-10	3.49E-09	1.36E-10	0.00E+00	3.49E-12	1.12E-14	8.68E-27	1.02E-22	2.49E-38	2.06E-31	9.77E-46	2.94E-30	1.44E-35	1.78E-37	9.66E-27	1.93E-09	6.51E-45	1.96E-16	7.60E-17	5.15E-22	6.72E-32	4.84E-52	4.22E-45	1.14E-40	0.00E+00	1.31E-26	4.19E-11	5.87E-10	0.00E+00	0.00E+00	2.41E-10	2.58E-10	1.98E-27
3.30E-10	900	1.22E+19	0.00E+00	1.82E-09	5.26E+05	0.00E+00	5.12E-18	3.34E+05	1.02E-08	1.40E+05	5.33E-09	1.43E-13	2.34E-10	3.22E-10	5.67E-11	3.19E-09	1.77E-10	3.61E-09	1.43E-10	0.00E+00	3.77E-12	1.21E-14	9.63E-27	1.13E-22	2.93E-38	2.46E-31	1.20E-45	3.26E-30	1.60E-35	2.03E-37	1.10E-26	2.03E-09	7.82E-45	2.12E-16	8.19E-17	5.71E-22	7.67E-32	6.12E-52	5.16E-45	1.40E-40	0.00E+00	1.45E-26	4.35E-11	6.25E-10	0.00E+00	0.00E+00	2.54E-10	2.68E-10	2.28E-27
3.40E-10	900	1.22E+19	0.00E+00	1.89E-09	5.26E+05	0.00E+00	5.43E-18	3.34E+05	1.08E-08	1.40E+05	5.63E-09	1.58E-13	2.52E-10	3.32E-10	6.09E-11	3.36E-09	1.90E-10	3.73E-09	1.51E-10	0.00E+00	4.06E-12	1.31E-14	1.06E-26	1.25E-22	3.43E-38	2.93E-31	1.47E-45	3.60E-30	1.77E-35	2.31E-37	1.25E-26	2.14E-09	9.34E-45	2.28E-16	8.81E-17	6.32E-22	8.72E-32	7.69E-52	6.27E-45	1.71E-40	0.00E+00	1.61E-26	4.52E-11	6.63E-10	0.00E+00	0.00E+00	2.68E-10	2.79E-10	2.62E-27
3.50E-10	900	1.22E+19	0.00E+00	1.96E-09	5.26E+05	0.00E+00	5.75E-18	3.34E+05	1.14E-08	1.40E+05	5.94E-09	1.75E-13	2.71E-10	3.42E-10	6.54E-11	3.54E-09	2.04E-10	3.85E-09	1.60E-10	0.00E+00	4.37E-12	1.41E-14	1.17E-26	1.38E-22	4.01E-38	3.47E-31	1.79E-45	3.97E-30	1.96E-35	2.62E-37	1.42E-26	2.25E-09	1.11E-44	2.45E-16	9.46E-17	6.97E-22	9.87E-32	9.60E-52	7.59E-45	2.08E-40	0.00E+00	1.77E-26	4.70E-11	7.04E-10	0.00E+00	0.00E+00	2.82E-10	2.90E-10	3.00E-27
3.60E-10	900	1.22E+19	0.00E+00	2.03E-09	5.26E+05	0.00E+00	6.09E-18	3.34E+05	1.19E-08	1.40E+05	6.25E-09	1.92E-13	2.91E-10	3.51E-10	7.01E-11	3.72E-09	2.18E-10	3.97E-09	1.69E-10	0.00E+00	4.69E-12	1.52E-14	1.29E-26	1.52E-22	4.67E-38	4.09E-31	2.16E-45	4.36E-30	2.16E-35	2.96E-37	1.60E-26	2.37E-09	1.32E-44	2.63E-16	1.02E-16	7.67E-22	1.11E-31	1.19E-51	9.14E-45	2.52E-40	0.00E+00	1.95E-26	4.88E-11	7.46E-10	0.00E+00	0.00E+00	2.96E-10	3.01E-10	3.42E-27
3.70E-10	900	1.22E+19	0.00E+00	2.11E-09	5.26E+05	0.00E+00	6.43E-18	3.34E+05	1.26E-08	1.40E+05	6.58E-09	2.11E-13	3.12E-10	3.61E-10	7.50E-11	3.91E-09	2.33E-10	4.10E-09	1.78E-10	0.00E+00	5.03E-12	1.63E-14	1.42E-26	1.67E-22	5.43E-38	4.81E-31	2.61E-45	4.78E-30	2.38E-35	3.33E-37	1.80E-26	2.49E-09	1.56E-44	2.83E-16	1.09E-16	8.42E-22	1.25E-31	1.47E-51	1.10E-44	3.03E-40	0.00E+00	2.15E-26	5.07E-11	7.89E-10	0.00E+00	0.00E+00	3.11E-10	3.13E-10	3.88E-27
3.80E-10	900	1.22E+19	0.00E+00	2.18E-09	5.26E+05	0.00E+00	6.78E-18	3.34E+05	1.32E-08	1.40E+05	6.93E-09	2.31E-13	3.34E-10	3.71E-10	8.02E-11	4.10E-09	2.49E-10	4.22E-09	1.87E-10	0.00E+00	5.39E-12	1.75E-14	1.55E-26	1.82E-22	6.29E-38	5.64E-31	3.13E-45	5.23E-30	2.61E-35	3.74E-37	2.02E-26	2.61E-09	1.83E-44	3.03E-16	1.16E-16	9.22E-22	1.41E-31	1.81E-51	1.31E-44	3.63E-40	0.00E+00	2.36E-26	5.27E-11	8.34E-10	0.00E+00	0.00E+00	3.27E-10	3.25E-10	4.40E-27
3.90E-10	900	1.22E+19	0.00E+00	2.27E-09	5.26E+05	0.00E+00	7.15E-18	3.34E+05	1.39E-08	1.40E+05	7.28E-09	2.53E-13	3.57E-10	3.81E-10	8.56E-11	4.30E-09	2.66E-10	4.35E-09	1.97E-10	0.00E+00	5.76E-12	1.87E-14	1.70E-26	2.00E-22	7.28E-38	6.59E-31	3.74E-45	5.72E-30	2.86E-35	4.18E-37	2.26E-26	2.74E-09	2.15E-44	3.24E-16	1.24E-16	1.01E-21	1.58E-31	2.21E-51	1.56E-44	4.34E-40	0.00E+00	2.59E-26	5.47E-11	8.81E-10	0.00E+00	0.00E+00	3.43E-10	3.38E-10	4.98E-27
4.00E-10	900	1.22E+19	0.00E+00	2.35E-09	5.26E+05	0.00E+00	7.52E-18	3.34E+05	1.45E-08	1.40E+05	7.66E-09	2.76E-13	3.82E-10	3.91E-10	9.13E-11	4.51E-09	2.83E-10	4.47E-09	2.07E-10	0.00E+00	6.15E-12	2.00E-14	1.85E-26	2.18E-22	8.40E-38	7.67E-31	4.45E-45	6.23E-30	3.13E-35	4.67E-37	2.53E-26	2.88E-09	2.52E-44	3.46E-16	1.33E-16	1.10E-21	1.76E-31	2.70E-51	1.85E-44	5.16E-40	0.00E+00	2.84E-26	5.68E-11	9.29E-10	0.00E+00	0.00E+00	3.60E-10	3.51E-10	5.61E-27
4.10E-10	900	1.22E+19	0.00E+00	2.44E-09	5.26E+05	0.00E+00	7.90E-18	3.34E+05	1.52E-08	1.40E+05	8.04E-09	3.00E-13	4.07E-10	4.00E-10	9.72E-11	4.73E-09	3.01E-10	4.60E-09	2.18E-10	0.00E+00	6.56E-12	2.14E-14	2.02E-26	2.37E-22	9.67E-38	8.90E-31	5.28E-45	6.78E-30	3.41E-35	5.20E-37	2.82E-26	3.02E-09	2.94E-44	3.69E-16	1.41E-16	1.20E-21	1.96E-31	4.03E-51	2.19E-44	6.12E-40	0.00E+00	3.11E-26	5.90E-11	9.80E-10	0.00E+00	0.00E+00	3.78E-10	3.64E-10	6.31E-27
4.20E-10	900	1.22E+19	0.00E+00	2.53E-09	5.26E+05	0.00E+00	8.29E-18	3.34E+05	1.60E-08	1.40E+05	8.44E-09	3.26E-13	4.34E-10	4.10E-10	1.03E-10	4.95E-09	3.20E-10	4.73E-09	2.29E-10	0.00E+00	7.00E-12	2.29E-14	2.20E-26	2.58E-22	1.11E-37	1.03E-30	6.24E-45	7.37E-30	3.72E-35	5.78E-37	3.13E-26	3.16E-09	3.41E-44	3.93E-16	1.50E-16	1.30E-21	2.18E-31	6.73E-51	2.58E-44	7.23E-40	0.00E+00	3.40E-26	6.12E-11	1.03E-09	0.00E+00	0.00E+00	3.96E-10	3.78E-10	7.09E-27
4.30E-10	900	1.22E+19	0.00E+00	2.62E-09	5.26E+05	0.00E+00	8.69E-18	3.34E+05	1.67E-08	1.40E+05	8.85E-09	3.54E-13	4.62E-10	4.20E-10	1.10E-10	5.19E-09	3.40E-10	4.86E-09	2.41E-10	0.00E+00	7.45E-12	2.44E-14	2.38E-26	2.80E-22	1.28E-37	1.19E-30	7.35E-45	7.99E-30	4.05E-35	6.41E-37	3.47E-26	3.31E-09	3.96E-44	4.19E-16	1.60E-16	1.41E-21	2.42E-31	1.01E-50	3.04E-44	8.51E-40	0.00E+00	3.71E-26	6.35E-11	1.09E-09	0.00E+00	0.00E+00	4.15E-10	3.93E-10	7.94E-27
4.40E-10	900	1.22E+19	0.00E+00	2.72E-09	5.26E+05	0.00E+00	9.10E-18	3.34E+05	1.75E-08	1.40E+05	9.29E-09	3.84E-13	4.91E-10	4.30E-10	1.17E-10	5.43E-09	3.61E-10	4.99E-09	2.53E-10	0.00E+00	7.92E-12	2.60E-14	2.59E-26	3.03E-22	1.46E-37	1.37E-30	8.64E-45	8.65E-30	4.40E-35	7.09E-37	3.84E-26	3.47E-09	4.58E-44	4.45E-16	1.70E-16	1.53E-21	2.67E-31	1.38E-50	3.56E-44	9.99E-40	0.00E+00	4.05E-26	6.59E-11	1.14E-09	0.00E+00	0.00E+00	4.34E-10	4.07E-10	8.88E-27
4.50E-10	900	1.22E+19	0.00E+00	2.82E-09	5.26E+05	0.00E+00	9.52E-18	3.34E+05	1.84E-08	1.40E+05	9.73E-09	4.15E-13	5.21E-10	4.39E-10	1.24E-10	5.68E-09	3.83E-10	5.13E-09	2.65E-10	0.00E+00	8.42E-12	2.77E-14	2.80E-26	3.28E-22	1.67E-37	1.57E-30	1.01E-44	9.36E-30	4.78E-35	7.83E-37	4.24E-26	3.63E-09	5.28E-44	4.73E-16	1.80E-16	1.66E-21	2.95E-31	1.76E-50	4.16E-44	1.17E-39	0.00E+00	4.42E-26	6.84E-11	1.20E-09	0.00E+00	0.00E+00	4.54E-10	4.23E-10	9.91E-27
4.60E-10	900	1.22E+19	0.00E+00	2.93E-09	5.26E+05	0.00E+00	9.95E-18	3.34E+05	1.92E-08	1.40E+05	1.02E-08	4.49E-13	5.53E-10	4.49E-10	1.31E-10	5.94E-09	4.06E-10	5.26E-09	2.78E-10	0.00E+00	8.94E-12	2.94E-14	3.02E-26	3.55E-22	1.90E-37	1.80E-30	1.18E-44	1.01E-29	5.18E-35	8.63E-37	4.67E-26	3.80E-09	6.08E-44	5.02E-16	1.91E-16	1.79E-21	3.25E-31	2.14E-50	4.84E-44	1.36E-39	0.00E+00	4.82E-26	7.10E-11	1.26E-09	0.00E+00	0.00E+00	4.75E-10	4.39E-10	1.10E-26
4.70E-10	900	1.22E+19	0.00E+00	3.04E-09	5.26E+05	0.00E+00	1.04E-17	3.34E+05	2.01E-08	1.40E+05	1.07E-08	4.84E-13	5.87E-10	4.59E-10	1.39E-10	6.21E-09	4.29E-10	5.40E-09	2.92E-10	0.00E+00	9.48E-12	3.12E-14	3.26E-26	3.83E-22	2.17E-37	2.06E-30	1.38E-44	1.09E-29	5.60E-35	9.49E-37	5.14E-26	3.97E-09	6.98E-44	5.33E-16	2.02E-16	1.94E-21	3.58E-31	2.56E-50	5.63E-44	1.59E-39	0.00E+00	5.25E-26	7.36E-11	1.33E-09	0.00E+00	0.00E+00	4.97E-10	4.55E-10	1.23E-26
4.80E-10	900	1.22E+19	0.00E+00	3.15E-09	5.26E+05	0.00E+00	1.08E-17	3.34E+05	2.10E-08	1.40E+05	1.12E-08	5.22E-13	6.22E-10	4.69E-10	1.47E-10	6.49E-09	4.54E-10	5.54E-09	3.05E-10	0.00E+00	1.00E-11	3.32E-14	3.52E-26	4.13E-22	2.47E-37	2.35E-30	1.60E-44	1.17E-29	6.06E-35	1.04E-36	5.64E-26	4.15E-09	8.00E-44	5.65E-16	2.14E-16	2.09E-21	3.93E-31	3.01E-50	6.53E-44	1.84E-39	0.00E+00	5.71E-26	7.64E-11	1.39E-09	0.00E+00	0.00E+00	5.19E-10	4.73E-10	1.36E-26
4.90E-10	900	1.22E+19	0.00E+00	3.27E-09	5.26E+05	0.00E+00	1.13E-17	3.34E+05	2.20E-08	1.40E+05	1.17E-08	5.62E-13	6.58E-10	4.79E-10	1.55E-10	6.78E-09	4.80E-10	5.68E-09	3.20E-10	0.00E+00	1.06E-11	3.52E-14	3.79E-26	4.45E-22	2.80E-37	2.67E-30	1.85E-44	1.26E-29	6.54E-35	1.14E-36	6.18E-26	4.34E-09	9.15E-44	5.98E-16	2.27E-16	2.25E-21	4.30E-31	3.51E-50	7.55E-44	2.14E-39	0.00E+00	6.21E-26	7.92E-11	1.46E-09	0.00E+00	0.00E+00	5.43E-10	4.90E-10	1.51E-26
5.00E-10	900	1.22E+19	0.00E+00	3.39E-09	5.26E+05	0.00E+00	1.18E-17	3.34E+05	2.29E-08	1.40E+05	1.22E-08	6.04E-13	6.97E-10	4.88E-10	1.64E-10	7.08E-09	5.07E-10	5.82E-09	3.35E-10	0.00E+00	1.13E-11	3.73E-14	4.07E-26	4.78E-22	3.18E-37	3.04E-30	2.14E-44	1.36E-29	7.06E-35	1.25E-36	6.76E-26	4.53E-09	1.04E-43	6.33E-16	2.39E-16	2.42E-21	4.71E-31	4.07E-50	8.72E-44	2.47E-39	0.00E+00	6.75E-26	8.22E-11	1.53E-09	0.00E+00	0.00E+00	5.67E-10	5.09E-10	1.68E-26
5.10E-10	900	1.22E+19	0.00E+00	3.51E-09	5.26E+05	0.00E+00	1.22E-17	3.34E+05	2.40E-08	1.40E+05	1.28E-08	6.49E-13	7.36E-10	4.98E-10	1.73E-10	7.39E-09	5.35E-10	5.96E-09	3.51E-10	0.00E+00	1.19E-11	3.95E-14	4.38E-26	5.13E-22	3.60E-37	3.44E-30	2.47E-44	1.45E-29	7.61E-35	1.37E-36	7.39E-26	4.73E-09	1.19E-43	6.69E-16	2.53E-16	2.59E-21	5.15E-31	4.66E-50	1.00E-43	2.85E-39	0.00E+00	7.34E-26	8.53E-11	1.60E-09	0.00E+00	0.00E+00	5.92E-10	5.28E-10	1.85E-26
5.20E-10	900	1.22E+19	0.00E+00	3.65E-09	5.26E+05	0.00E+00	1.27E-17	3.34E+05	2.50E-08	1.40E+05	1.34E-08	6.96E-13	7.78E-10	5.08E-10	1.83E-10	7.71E-09	5.64E-10	6.11E-09	3.67E-10	0.00E+00	1.26E-11	4.18E-14	4.69E-26	5.51E-22	4.07E-37	3.90E-30	2.84E-44	1.56E-29	8.19E-35	1.49E-36	8.06E-26	4.94E-09	1.35E-43	7.07E-16	2.67E-16	2.78E-21	5.61E-31	5.31E-50	1.15E-43	3.27E-39	0.00E+00	7.97E-26	8.85E-11	1.68E-09	0.00E+00	0.00E+00	6.18E-10	5.48E-10	2.05E-26
5.30E-10	900	1.22E+19	0.00E+00	3.78E-09	5.26E+05	0.00E+00	1.32E-17	3.34E+05	2.61E-08	1.40E+05	1.40E-08	7.45E-13	8.22E-10	5.18E-10	1.93E-10	8.05E-09	5.95E-10	6.26E-09	3.84E-10	0.00E+00	1.33E-11	4.42E-14	5.03E-26	5.90E-22	4.60E-37	4.41E-30	3.26E-44	1.67E-29	8.81E-35	1.62E-36	8.79E-26	5.16E-09	1.54E-43	7.47E-16	2.82E-16	2.98E-21	6.12E-31	6.01E-50	1.32E-43	3.76E-39	0.00E+00	8.65E-26	9.18E-11	1.76E-09	0.00E+00	0.00E+00	6.46E-10	5.68E-10	2.26E-26
5.40E-10	900	1.22E+19	0.00E+00	3.92E-09	5.26E+05	0.00E+00	1.37E-17	3.34E+05	2.73E-08	1.40E+05	1.46E-08	7.98E-13	8.67E-10	5.28E-10	2.03E-10	8.40E-09	6.27E-10	6.41E-09	4.01E-10	0.00E+00	1.40E-11	4.67E-14	5.39E-26	6.32E-22	5.19E-37	4.97E-30	3.74E-44	1.78E-29	9.47E-35	1.77E-36	9.56E-26	5.38E-09	1.74E-43	7.88E-16	2.97E-16	3.19E-21	6.66E-31	6.78E-50	1.52E-43	4.31E-39	0.00E+00	9.39E-26	9.52E-11	1.84E-09	0.00E+00	0.00E+00	6.74E-10	5.90E-10	2.49E-26
5.50E-10	900	1.22E+19	0.00E+00	4.07E-09	5.26E+05	0.00E+00	1.42E-17	3.34E+05	2.85E-08	1.40E+05	1.53E-08	8.53E-13	9.14E-10	5.38E-10	2.14E-10	8.76E-09	6.60E-10	6.56E-09	4.20E-10	0.00E+00	1.48E-11	4.94E-14	5.76E-26	6.76E-22	5.84E-37	5.60E-30	4.28E-44	1.91E-29	1.02E-34	1.92E-36	1.04E-25	5.61E-09	1.97E-43	8.31E-16	3.13E-16	3.42E-21	7.23E-31	7.62E-50	1.73E-43	4.92E-39	0.00E+00	1.02E-25	9.88E-11	1.92E-09	0.00E+00	0.00E+00	7.03E-10	6.12E-10	2.74E-26
5.60E-10	900	1.22E+19	0.00E+00	4.22E-09	5.26E+05	0.00E+00	1.48E-17	3.34E+05	2.97E-08	1.40E+05	1.59E-08	9.12E-13	9.63E-10	5.47E-10	2.25E-10	9.13E-09	6.94E-10	6.71E-09	4.39E-10	0.00E+00	1.56E-11	5.21E-14	6.16E-26	7.23E-22	6.58E-37	6.30E-30	4.89E-44	2.04E-29	1.09E-34	2.08E-36	1.13E-25	5.86E-09	2.23E-43	8.76E-16	3.29E-16	3.65E-21	7.85E-31	8.55E-50	1.98E-43	5.62E-39	0.00E+00	1.10E-25	1.02E-10	2.01E-09	0.00E+00	0.00E+00	7.33E-10	6.35E-10	3.02E-26
5.70E-10	900	1.22E+19	0.00E+00	4.38E-09	5.26E+05	0.00E+00	1.53E-17	3.34E+05	3.10E-08	1.40E+05	1.66E-08	9.73E-13	1.01E-09	5.57E-10	2.37E-10	9.52E-09	7.30E-10	6.87E-09	4.58E-10	0.00E+00	1.64E-11	5.50E-14	6.58E-26	7.72E-22	7.39E-37	7.08E-30	5.57E-44	2.17E-29	1.17E-34	2.26E-36	1.22E-25	6.11E-09	2.51E-43	9.23E-16	3.47E-16	3.90E-21	8.51E-31	9.56E-50	2.25E-43	6.41E-39	0.00E+00	1.20E-25	1.06E-10	2.10E-09	0.00E+00	0.00E+00	7.64E-10	6.58E-10	3.32E-26
5.80E-10	900	1.22E+19	0.00E+00	4.54E-09	5.26E+05	0.00E+00	1.58E-17	3.34E+05	3.23E-08	1.40E+05	1.74E-08	1.04E-12	1.07E-09	5.67E-10	2.49E-10	9.92E-09	7.68E-10	7.02E-09	4.79E-10	0.00E+00	1.73E-11	5.80E-14	7.02E-26	8.23E-22	8.30E-37	7.94E-30	6.34E-44	2.31E-29	1.25E-34	2.44E-36	1.32E-25	6.37E-09	2.83E-43	9.72E-16	3.64E-16	4.16E-21	9.21E-31	1.07E-49	2.56E-43	7.29E-39	0.00E+00	1.30E-25	1.10E-10	2.20E-09	0.00E+00	0.00E+00	7.97E-10	6.83E-10	3.64E-26
5.90E-10	900	1.22E+19	0.00E+00	4.71E-09	5.26E+05	0.00E+00	1.64E-17	3.34E+05	3.37E-08	1.40E+05	1.81E-08	1.11E-12	1.12E-09	5.77E-10	2.62E-10	1.03E-08	8.07E-10	7.18E-09	5.00E-10	0.00E+00	1.82E-11	6.11E-14	7.48E-26	8.77E-22	9.31E-37	8.90E-30	7.20E-44	2.47E-29	1.34E-34	2.64E-36	1.43E-25	6.64E-09	3.18E-43	1.02E-15	3.83E-16	4.43E-21	9.96E-31	1.19E-49	2.90E-43	8.27E-39	0.00E+00	1.40E-25	1.14E-10	2.29E-09	0.00E+00	0.00E+00	8.31E-10	7.08E-10	4.00E-26
6.00E-10	900	1.22E+19	0.00E+00	4.89E-09	5.26E+05	0.00E+00	1.69E-17	3.34E+05	3.51E-08	1.40E+05	1.89E-08	1.18E-12	1.18E-09	5.87E-10	2.75E-10	1.08E-08	8.47E-10	7.35E-09	5.22E-10	0.00E+00	1.92E-11	6.44E-14	7.97E-26	9.35E-22	1.04E-36	9.96E-30	8.17E-44	2.62E-29	1.44E-34	2.86E-36	1.54E-25	6.92E-09	3.58E-43	1.08E-15	4.03E-16	4.72E-21	1.08E-30	1.33E-49	3.29E-43	9.38E-39	0.00E+00	1.52E-25	1.19E-10	2.39E-09	0.00E+00	0.00E+00	8.66E-10	7.35E-10	4.38E-26
6.10E-10	900	1.22E+19	0.00E+00	5.07E-09	5.26E+05	0.00E+00	1.75E-17	3.34E+05	3.65E-08	1.40E+05	1.97E-08	1.25E-12	1.24E-09	5.97E-10	2.89E-10	1.12E-08	8.90E-10	7.51E-09	5.45E-10	0.00E+00	2.01E-11	6.78E-14	8.48E-26	9.95E-22	1.17E-36	1.11E-29	9.25E-44	2.79E-29	1.54E-34	3.08E-36	1.67E-25	7.21E-09	4.01E-43	1.13E-15	4.23E-16	5.03E-21	1.16E-30	1.47E-49	3.73E-43	1.06E-38	0.00E+00	1.65E-25	1.23E-10	2.50E-09	0.00E+00	0.00E+00	9.02E-10	7.62E-10	4.80E-26
6.20E-10	900	1.22E+19	0.00E+00	5.26E-09	5.26E+05	0.00E+00	1.81E-17	3.34E+05	3.81E-08	1.40E+05	2.06E-08	1.33E-12	1.31E-09	6.06E-10	3.04E-10	1.17E-08	9.34E-10	7.68E-09	5.68E-10	0.00E+00	2.12E-11	7.13E-14	9.02E-26	1.06E-21	1.30E-36	1.24E-29	1.05E-43	2.96E-29	1.64E-34	3.32E-36	1.80E-25	7.51E-09	4.50E-43	1.19E-15	4.44E-16	5.35E-21	1.25E-30	1.64E-49	4.21E-43	1.20E-38	0.00E+00	1.78E-25	1.28E-10	2.61E-09	0.00E+00	0.00E+00	9.39E-10	7.91E-10	5.25E-26
6.30E-10	900	1.22E+19	0.00E+00	5.45E-09	5.26E+05	0.00E+00	1.87E-17	3.34E+05	3.97E-08	1.40E+05	2.14E-08	1.42E-12	1.37E-09	6.16E-10	3.18E-10	1.22E-08	9.79E-10	7.85E-09	5.93E-10	0.00E+00	2.22E-11	7.50E-14	9.59E-26	1.12E-21	1.46E-36	1.38E-29	1.18E-43	3.15E-29	1.76E-34	3.58E-36	1.93E-25	7.82E-09	5.04E-43	1.25E-15	4.66E-16	5.68E-21	1.35E-30	1.82E-49	4.75E-43	1.36E-38	0.00E+00	1.93E-25	1.32E-10	2.72E-09	0.00E+00	0.00E+00	9.78E-10	8.20E-10	5.74E-26
6.40E-10	900	1.22E+19	0.00E+00	5.65E-09	5.26E+05	0.00E+00	1.93E-17	3.34E+05	4.13E-08	1.40E+05	2.24E-08	1.50E-12	1.44E-09	6.26E-10	3.34E-10	1.27E-08	1.03E-09	8.02E-09	6.19E-10	0.00E+00	2.34E-11	7.89E-14	1.02E-25	1.19E-21	1.63E-36	1.54E-29	1.33E-43	3.34E-29	1.87E-34	3.85E-36	2.08E-25	8.14E-09	5.63E-43	1.31E-15	4.89E-16	6.03E-21	1.45E-30	2.02E-49	5.36E-43	1.53E-38	0.00E+00	2.09E-25	1.37E-10	2.84E-09	0.00E+00	0.00E+00	1.02E-09	8.51E-10	6.28E-26
6.50E-10	900	1.22E+19	0.00E+00	5.87E-09	5.26E+05	0.00E+00	1.99E-17	3.34E+05	4.30E-08	1.40E+05	2.33E-08	1.60E-12	1.51E-09	6.36E-10	3.50E-10	1.32E-08	1.08E-09	8.20E-09	6.45E-10	0.00E+00	2.45E-11	8.29E-14	1.08E-25	1.27E-21	1.81E-36	1.72E-29	1.50E-43	3.54E-29	2.00E-34	4.14E-36	2.24E-25	8.48E-09	6.29E-43	1.38E-15	5.12E-16	6.40E-21	1.56E-30	2.24E-49	6.03E-43	1.72E-38	0.00E+00	2.25E-25	1.42E-10	2.96E-09	0.00E+00	0.00E+00	1.06E-09	8.83E-10	6.86E-26
6.60E-10	900	1.22E+19	0.00E+00	6.08E-09	5.26E+05	0.00E+00	2.05E-17	3.34E+05	4.48E-08	1.40E+05	2.43E-08	1.69E-12	1.59E-09	6.46E-10	3.67E-10	1.37E-08	1.13E-09	8.38E-09	6.73E-10	0.00E+00	2.57E-11	8.71E-14	1.15E-25	1.34E-21	2.02E-36	1.91E-29	1.69E-43	3.75E-29	2.13E-34	4.44E-36	2.40E-25	8.82E-09	7.02E-43	1.45E-15	5.37E-16	6.79E-21	1.67E-30	2.49E-49	6.78E-43	1.93E-38	0.00E+00	2.44E-25	1.48E-10	3.09E-09	0.00E+00	0.00E+00	1.10E-09	9.16E-10	7.49E-26
6.70E-10	900	1.22E+19	0.00E+00	6.31E-09	5.26E+05	0.00E+00	2.11E-17	3.34E+05	4.66E-08	1.40E+05	2.53E-08	1.79E-12	1.66E-09	6.56E-10	3.84E-10	1.43E-08	1.18E-09	8.56E-09	7.01E-10	0.00E+00	2.70E-11	9.15E-14	1.22E-25	1.42E-21	2.25E-36	2.12E-29	1.90E-43	3.97E-29	2.28E-34	4.77E-36	2.58E-25	9.19E-09	7.82E-43	1.52E-15	5.63E-16	7.20E-21	1.79E-30	2.75E-49	7.61E-43	2.17E-38	0.00E+00	2.64E-25	1.53E-10	3.22E-09	0.00E+00	0.00E+00	1.15E-09	9.50E-10	8.17E-26
6.80E-10	900	1.22E+19	0.00E+00	6.55E-09	5.26E+05	0.00E+00	2.18E-17	3.34E+05	4.85E-08	1.40E+05	2.63E-08	1.90E-12	1.74E-09	6.66E-10	4.03E-10	1.49E-08	1.24E-09	8.75E-09	7.31E-10	0.00E+00	2.83E-11	9.60E-14	1.29E-25	1.51E-21	2.50E-36	2.35E-29	2.13E-43	4.20E-29	2.43E-34	5.11E-36	2.76E-25	9.56E-09	8.71E-43	1.59E-15	5.90E-16	7.63E-21	1.92E-30	3.05E-49	8.53E-43	2.44E-38	0.00E+00	2.85E-25	1.59E-10	3.36E-09	0.00E+00	0.00E+00	1.20E-09	9.85E-10	8.90E-26
6.90E-10	900	1.22E+19	0.00E+00	6.79E-09	5.26E+05	0.00E+00	2.24E-17	3.34E+05	5.05E-08	1.40E+05	2.74E-08	2.01E-12	1.83E-09	6.75E-10	4.21E-10	1.55E-08	1.30E-09	8.94E-09	7.62E-10	0.00E+00	2.96E-11	1.01E-13	1.36E-25	1.60E-21	2.78E-36	2.60E-29	2.38E-43	4.44E-29	2.58E-34	5.47E-36	2.96E-25	9.95E-09	9.69E-43	1.67E-15	6.17E-16	8.07E-21	2.06E-30	3.35E-49	9.56E-43	2.73E-38	0.00E+00	3.08E-25	1.65E-10	3.50E-09	0.00E+00	0.00E+00	1.25E-09	1.02E-09	9.70E-26
7.00E-10	900	1.22E+19	0.00E+00	7.04E-09	5.26E+05	0.00E+00	2.31E-17	3.34E+05	5.26E-08	1.40E+05	2.86E-08	2.13E-12	1.91E-09	6.85E-10	4.41E-10	1.61E-08	1.36E-09	9.13E-09	7.94E-10	0.00E+00	3.11E-11	1.06E-13	1.44E-25	1.69E-21	3.08E-36	2.88E-29	2.67E-43	4.70E-29	2.75E-34	5.86E-36	3.17E-25	1.04E-08	1.08E-42	1.75E-15	6.46E-16	8.54E-21	2.20E-30	3.67E-49	1.07E-42	3.06E-38	0.00E+00	3.33E-25	1.71E-10	3.64E-09	0.00E+00	0.00E+00	1.30E-09	1.06E-09	1.06E-25
7.10E-10	900	1.22E+19	0.00E+00	7.30E-09	5.26E+05	0.00E+00	2.37E-17	3.34E+05	5.47E-08	1.40E+05	2.98E-08	2.25E-12	2.00E-09	6.95E-10	4.61E-10	1.67E-08	1.42E-09	9.32E-09	8.27E-10	0.00E+00	3.25E-11	1.11E-13	1.53E-25	1.79E-21	3.42E-36	3.18E-29	2.98E-43	4.96E-29	2.93E-34	6.26E-36	3.39E-25	1.08E-08	1.20E-42	1.83E-15	6.76E-16	9.03E-21	2.36E-30	4.05E-49	1.20E-42	3.42E-38	0.00E+00	3.59E-25	1.77E-10	3.80E-09	0.00E+00	0.00E+00	1.35E-09	1.10E-09	1.15E-25
7.20E-10	900	1.22E+19	0.00E+00	7.58E-09	5.26E+05	0.00E+00	2.44E-17	3.34E+05	5.69E-08	1.40E+05	3.10E-08	2.38E-12	2.10E-09	7.05E-10	4.83E-10	1.74E-08	1.48E-09	9.53E-09	8.61E-10	0.00E+00	3.41E-11	1.16E-13	1.61E-25	1.89E-21	3.79E-36	3.52E-29	3.33E-43	5.24E-29	3.12E-34	6.69E-36	3.62E-25	1.12E-08	1.33E-42	1.92E-15	7.07E-16	9.55E-21	2.52E-30	4.49E-49	1.33E-42	3.81E-38	0.00E+00	3.88E-25	1.84E-10	3.95E-09	0.00E+00	0.00E+00	1.40E-09	1.14E-09	1.25E-25
7.30E-10	900	1.22E+19	0.00E+00	7.86E-09	5.26E+05	0.00E+00	2.51E-17	3.34E+05	5.92E-08	1.40E+05	3.22E-08	2.51E-12	2.19E-09	7.15E-10	5.05E-10	1.81E-08	1.55E-09	9.73E-09	8.97E-10	0.00E+00	3.57E-11	1.22E-13	1.70E-25	2.00E-21	4.20E-36	3.89E-29	3.72E-43	5.53E-29	3.32E-34	7.15E-36	3.86E-25	1.17E-08	1.47E-42	2.01E-15	7.40E-16	1.01E-20	2.69E-30	4.99E-49	1.49E-42	4.26E-38	0.00E+00	4.19E-25	1.91E-10	4.12E-09	0.00E+00	0.00E+00	1.46E-09	1.18E-09	1.36E-25
7.40E-10	900	1.22E+19	0.00E+00	8.15E-09	5.26E+05	0.00E+00	2.58E-17	3.34E+05	6.15E-08	1.40E+05	3.36E-08	2.65E-12	2.30E-09	7.25E-10	5.28E-10	1.88E-08	1.62E-09	9.94E-09	9.34E-10	0.00E+00	3.73E-11	1.28E-13	1.80E-25	2.11E-21	4.65E-36	4.29E-29	4.15E-43	5.84E-29	3.53E-34	7.63E-36	4.12E-25	1.21E-08	1.63E-42	2.10E-15	7.73E-16	1.07E-20	2.87E-30	5.54E-49	1.66E-42	4.74E-38	0.00E+00	4.52E-25	1.98E-10	4.29E-09	0.00E+00	0.00E+00	1.52E-09	1.23E-09	1.48E-25
7.50E-10	900	1.22E+19	0.00E+00	8.46E-09	5.26E+05	0.00E+00	2.65E-17	3.34E+05	6.40E-08	1.40E+05	3.49E-08	2.80E-12	2.40E-09	7.35E-10	5.51E-10	1.95E-08	1.69E-09	1.02E-08	9.73E-10	0.00E+00	3.91E-11	1.34E-13	1.90E-25	2.22E-21	5.14E-36	4.73E-29	4.62E-43	6.15E-29	3.76E-34	8.14E-36	4.40E-25	1.26E-08	1.80E-42	2.20E-15	8.08E-16	1.12E-20	3.06E-30	6.13E-49	1.85E-42	5.28E-38	0.00E+00	4.88E-25	2.05E-10	4.46E-09	0.00E+00	0.00E+00	1.58E-09	1.27E-09	1.61E-25
7.60E-10	900	1.22E+19	0.00E+00	8.77E-09	5.26E+05	0.00E+00	2.72E-17	3.34E+05	6.66E-08	1.40E+05	3.63E-08	2.95E-12	2.51E-09	7.45E-10	5.76E-10	2.03E-08	1.77E-09	1.04E-08	1.01E-09	0.00E+00	4.09E-11	1.40E-13	2.01E-25	2.35E-21	5.68E-36	5.21E-29	5.14E-43	6.49E-29	3.99E-34	8.67E-36	4.69E-25	1.31E-08	2.00E-42	2.30E-15	8.45E-16	1.19E-20	3.26E-30	6.79E-49	2.06E-42	5.88E-38	0.00E+00	5.27E-25	2.13E-10	4.65E-09	0.00E+00	0.00E+00	1.64E-09	1.32E-09	1.75E-25
7.70E-10	900	1.22E+19	0.00E+00	9.10E-09	5.26E+05	0.00E+00	2.79E-17	3.34E+05	6.92E-08	1.40E+05	3.78E-08	3.11E-12	2.63E-09	7.55E-10	6.02E-10	2.11E-08	1.85E-09	1.06E-08	1.05E-09	0.00E+00	4.27E-11	1.46E-13	2.11E-25	2.47E-21	6.28E-36	5.74E-29	5.71E-43	6.83E-29	4.25E-34	9.24E-36	4.99E-25	1.36E-08	2.21E-42	2.40E-15	8.82E-16	1.25E-20	3.48E-30	7.51E-49	2.28E-42	6.53E-38	0.00E+00	5.69E-25	2.21E-10	4.83E-09	0.00E+00	0.00E+00	1.71E-09	1.37E-09	1.90E-25
7.80E-10	900	1.22E+19	0.00E+00	9.44E-09	5.26E+05	0.00E+00	2.87E-17	3.34E+05	7.19E-08	1.40E+05	3.93E-08	3.28E-12	2.74E-09	7.65E-10	6.28E-10	2.20E-08	1.93E-09	1.08E-08	1.10E-09	0.00E+00	4.47E-11	1.53E-13	2.23E-25	2.61E-21	6.93E-36	6.32E-29	6.35E-43	7.20E-29	4.51E-34	9.83E-36	5.31E-25	1.42E-08	2.44E-42	2.51E-15	9.22E-16	1.32E-20	3.70E-30	8.31E-49	2.54E-42	7.25E-38	0.00E+00	6.14E-25	2.29E-10	5.03E-09	0.00E+00	0.00E+00	1.77E-09	1.42E-09	2.06E-25
7.90E-10	900	1.22E+19	0.00E+00	9.79E-09	5.26E+05	0.00E+00	2.94E-17	3.34E+05	7.48E-08	1.40E+05	4.09E-08	3.45E-12	2.87E-09	7.75E-10	6.56E-10	2.28E-08	2.02E-09	1.10E-08	1.14E-09	0.00E+00	4.67E-11	1.60E-13	2.35E-25	2.75E-21	7.65E-36	6.94E-29	7.04E-43	7.57E-29	4.80E-34	1.05E-35	5.65E-25	1.47E-08	2.69E-42	2.62E-15	9.62E-16	1.39E-20	3.94E-30	9.19E-49	2.82E-42	8.05E-38	0.00E+00	6.62E-25	2.38E-10	5.23E-09	0.00E+00	0.00E+00	1.84E-09	1.47E-09	2.24E-25
8.00E-10	900	1.22E+19	0.00E+00	1.02E-08	5.26E+05	0.00E+00	3.02E-17	3.34E+05	7.77E-08	1.40E+05	4.26E-08	3.63E-12	3.00E-09	7.84E-10	6.85E-10	2.37E-08	2.10E-09	1.13E-08	1.19E-09	0.00E+00	4.88E-11	1.68E-13	2.47E-25	2.89E-21	8.43E-36	7.63E-29	7.81E-43	7.97E-29	5.10E-34	1.11E-35	6.01E-25	1.53E-08	2.97E-42	2.74E-15	1.00E-15	1.46E-20	4.18E-30	1.02E-48	3.12E-42	8.92E-38	0.00E+00	7.14E-25	2.47E-10	5.45E-09	0.00E+00	0.00E+00	1.92E-09	1.53E-09	2.42E-25
8.10E-10	900	1.22E+19	0.00E+00	1.05E-08	5.26E+05	0.00E+00	3.09E-17	3.34E+05	8.08E-08	1.40E+05	4.43E-08	3.82E-12	3.13E-09	7.94E-10	7.15E-10	2.46E-08	2.20E-09	1.15E-08	1.24E-09	0.00E+00	5.10E-11	1.75E-13	2.61E-25	3.05E-21	9.29E-36	8.38E-29	8.65E-43	8.38E-29	5.41E-34	1.18E-35	6.39E-25	1.59E-08	3.27E-42	2.87E-15	1.05E-15	1.54E-20	4.45E-30	1.12E-48	3.46E-42	9.88E-38	0.00E+00	7.71E-25	2.56E-10	5.66E-09	0.00E+00	0.00E+00	1.99E-09	1.59E-09	2.63E-25
8.20E-10	900	1.22E+19	0.00E+00	1.09E-08	5.26E+05	0.00E+00	3.17E-17	3.34E+05	8.40E-08	1.40E+05	4.60E-08	4.02E-12	3.27E-09	8.04E-10	7.46E-10	2.56E-08	2.29E-09	1.18E-08	1.29E-09	0.00E+00	5.32E-11	1.83E-13	2.74E-25	3.21E-21	1.02E-35	9.20E-29	9.58E-43	8.81E-29	5.75E-34	1.25E-35	6.78E-25	1.65E-08	3.60E-42	2.99E-15	1.09E-15	1.62E-20	4.72E-30	1.24E-48	3.83E-42	1.09E-37	0.00E+00	8.31E-25	2.65E-10	5.89E-09	0.00E+00	0.00E+00	2.07E-09	1.64E-09	2.85E-25
8.30E-10	900	1.22E+19	0.00E+00	1.13E-08	5.26E+05	0.00E+00	3.25E-17	3.34E+05	8.73E-08	1.40E+05	4.79E-08	4.23E-12	3.41E-09	8.14E-10	7.78E-10	2.66E-08	2.39E-09	1.20E-08	1.34E-09	0.00E+00	5.56E-11	1.92E-13	2.88E-25	3.37E-21	1.13E-35	1.01E-28	1.06E-42	9.26E-29	6.11E-34	1.33E-35	7.20E-25	1.72E-08	3.96E-42	3.13E-15	1.14E-15	1.70E-20	5.01E-30	1.37E-48	4.23E-42	1.21E-37	0.00E+00	8.97E-25	2.75E-10	6.13E-09	0.00E+00	0.00E+00	2.15E-09	1.71E-09	3.09E-25
8.40E-10	900	1.22E+19	0.00E+00	1.18E-08	5.26E+05	0.00E+00	3.33E-17	3.34E+05	9.07E-08	1.40E+05	4.98E-08	4.45E-12	3.56E-09	8.24E-10	8.12E-10	2.76E-08	2.49E-09	1.23E-08	1.39E-09	0.00E+00	5.80E-11	2.00E-13	3.03E-25	3.55E-21	1.24E-35	1.11E-28	1.17E-42	9.73E-29	6.49E-34	1.41E-35	7.63E-25	1.79E-08	4.36E-42	3.26E-15	1.19E-15	1.79E-20	5.32E-30	1.51E-48	4.68E-42	1.34E-37	0.00E+00	9.67E-25	2.85E-10	6.37E-09	0.00E+00	0.00E+00	2.23E-09	1.77E-09	3.35E-25
8.50E-10	900	1.22E+19	0.00E+00	1.22E-08	5.26E+05	0.00E+00	3.41E-17	3.34E+05	9.42E-08	1.40E+05	5.17E-08	4.67E-12	3.72E-09	8.34E-10	8.46E-10	2.87E-08	2.60E-09	1.25E-08	1.45E-09	0.00E+00	6.06E-11	2.09E-13	3.19E-25	3.73E-21	1.36E-35	1.21E-28	1.30E-42	1.02E-28	6.89E-34	1.50E-35	8.09E-25	1.86E-08	4.80E-42	3.41E-15	1.24E-15	1.88E-20	5.64E-30	1.67E-48	5.17E-42	1.48E-37	0.00E+00	1.04E-24	2.96E-10	6.63E-09	0.00E+00	0.00E+00	2.32E-09	1.84E-09	3.63E-25
8.60E-10	900	1.22E+19	0.00E+00	1.26E-08	5.26E+05	0.00E+00	3.49E-17	3.34E+05	9.79E-08	1.40E+05	5.38E-08	4.91E-12	3.88E-09	8.44E-10	8.83E-10	2.98E-08	2.71E-09	1.28E-08	1.51E-09	0.00E+00	6.32E-11	2.18E-13	3.35E-25	3.92E-21	1.50E-35	1.33E-28	1.43E-42	1.07E-28	7.31E-34	1.59E-35	8.58E-25	1.93E-08	5.27E-42	3.55E-15	1.30E-15	1.98E-20	5.97E-30	1.85E-48	5.71E-42	1.63E-37	0.00E+00	1.12E-24	3.07E-10	6.89E-09	0.00E+00	0.00E+00	2.41E-09	1.90E-09	3.93E-25
8.70E-10	900	1.22E+19	0.00E+00	1.31E-08	5.26E+05	0.00E+00	3.57E-17	3.34E+05	1.02E-07	1.40E+05	5.59E-08	5.16E-12	4.04E-09	8.54E-10	9.20E-10	3.10E-08	2.83E-09	1.31E-08	1.57E-09	0.00E+00	6.59E-11	2.28E-13	3.52E-25	4.11E-21	1.64E-35	1.45E-28	1.58E-42	1.13E-28	7.76E-34	1.68E-35	9.09E-25	2.00E-08	5.79E-42	3.71E-15	1.35E-15	2.08E-20	6.33E-30	2.04E-48	6.30E-42	1.80E-37	0.00E+00	1.21E-24	3.18E-10	7.16E-09	0.00E+00	0.00E+00	2.51E-09	1.97E-09	4.25E-25
8.80E-10	900	1.22E+19	0.00E+00	1.36E-08	5.26E+05	0.00E+00	3.65E-17	3.34E+05	1.06E-07	1.40E+05	5.81E-08	5.41E-12	4.22E-09	8.64E-10	9.59E-10	3.22E-08	2.94E-09	1.34E-08	1.63E-09	0.00E+00	6.88E-11	2.38E-13	3.70E-25	4.32E-21	1.80E-35	1.59E-28	1.74E-42	1.18E-28	8.24E-34	1.78E-35	9.62E-25	2.08E-08	6.35E-42	3.87E-15	1.41E-15	2.18E-20	6.70E-30	2.24E-48	6.94E-42	1.98E-37	0.00E+00	1.31E-24	3.30E-10	7.44E-09	0.00E+00	0.00E+00	2.60E-09	2.05E-09	4.60E-25
8.90E-10	900	1.22E+19	0.00E+00	1.41E-08	5.26E+05	0.00E+00	3.74E-17	3.34E+05	1.10E-07	1.40E+05	6.04E-08	5.68E-12	4.40E-09	8.74E-10	9.99E-10	3.34E-08	3.07E-09	1.37E-08	1.69E-09	0.00E+00	7.17E-11	2.49E-13	3.89E-25	4.54E-21	1.98E-35	1.74E-28	1.92E-42	1.24E-28	8.75E-34	1.88E-35	1.02E-24	2.16E-08	6.97E-42	4.04E-15	1.47E-15	2.29E-20	7.09E-30	2.47E-48	7.65E-42	2.18E-37	0.00E+00	1.41E-24	3.43E-10	7.74E-09	0.00E+00	0.00E+00	2.70E-09	2.12E-09	4.98E-25
9.00E-10	900	1.22E+19	0.00E+00	1.46E-08	5.26E+05	0.00E+00	3.82E-17	3.34E+05	1.14E-07	1.40E+05	6.28E-08	5.96E-12	4.59E-09	8.84E-10	1.04E-09	3.47E-08	3.20E-09	1.40E-08	1.76E-09	0.00E+00	7.48E-11	2.59E-13	4.08E-25	4.76E-21	2.17E-35	1.90E-28	2.11E-42	1.30E-28	9.29E-34	1.99E-35	1.08E-24	2.24E-08	7.65E-42	4.21E-15	1.53E-15	2.41E-20	7.50E-30	2.73E-48	8.42E-42	2.40E-37	0.00E+00	1.52E-24	3.55E-10	8.04E-09	0.00E+00	0.00E+00	2.81E-09	2.20E-09	5.39E-25
9.10E-10	900	1.22E+19	0.00E+00	1.52E-08	5.26E+05	0.00E+00	3.91E-17	3.34E+05	1.18E-07	1.40E+05	6.52E-08	6.25E-12	4.78E-09	8.94E-10	1.08E-09	3.60E-08	3.33E-09	1.43E-08	1.83E-09	0.00E+00	7.80E-11	2.71E-13	4.28E-25	4.99E-21	2.38E-35	2.08E-28	2.32E-42	1.36E-28	9.86E-34	2.11E-35	1.14E-24	2.33E-08	8.38E-42	4.39E-15	1.59E-15	2.52E-20	7.93E-30	3.00E-48	9.26E-42	2.65E-37	0.00E+00	1.64E-24	3.69E-10	8.36E-09	0.00E+00	0.00E+00	2.92E-09	2.29E-09	5.83E-25
9.20E-10	900	1.22E+19	0.00E+00	1.57E-08	5.26E+05	0.00E+00	4.00E-17	3.34E+05	1.23E-07	1.40E+05	6.78E-08	6.56E-12	4.98E-09	9.05E-10	1.13E-09	3.74E-08	3.47E-09	1.46E-08	1.90E-09	0.00E+00	8.13E-11	2.82E-13	4.49E-25	5.24E-21	2.60E-35	2.27E-28	2.56E-42	1.43E-28	1.05E-33	2.23E-35	1.20E-24	2.42E-08	9.18E-42	4.58E-15	1.66E-15	2.65E-20	8.38E-30	3.31E-48	1.02E-41	2.91E-37	0.00E+00	1.76E-24	3.82E-10	8.69E-09	0.00E+00	0.00E+00	3.03E-09	2.37E-09	6.30E-25
9.30E-10	900	1.22E+19	0.00E+00	1.63E-08	5.26E+05	0.00E+00	4.08E-17	3.34E+05	1.28E-07	1.40E+05	7.04E-08	6.88E-12	5.19E-09	9.15E-10	1.18E-09	3.89E-08	3.61E-09	1.49E-08	1.98E-09	0.00E+00	8.48E-11	2.95E-13	4.71E-25	5.49E-21	2.85E-35	2.47E-28	2.81E-42	1.50E-28	1.11E-33	2.35E-35	1.27E-24	2.52E-08	1.01E-41	4.77E-15	1.73E-15	2.77E-20	8.85E-30	3.64E-48	1.12E-41	3.20E-37	0.00E+00	1.90E-24	3.97E-10	9.03E-09	0.00E+00	0.00E+00	3.15E-09	2.46E-09	6.81E-25
9.40E-10	900	1.22E+19	0.00E+00	1.69E-08	5.26E+05	0.00E+00	4.17E-17	3.34E+05	1.33E-07	1.40E+05	7.32E-08	7.21E-12	5.41E-09	9.25E-10	1.23E-09	4.04E-08	3.76E-09	1.52E-08	2.05E-09	0.00E+00	8.84E-11	3.07E-13	4.94E-25	5.76E-21	3.12E-35	2.70E-28	3.09E-42	1.57E-28	1.18E-33	2.48E-35	1.34E-24	2.61E-08	1.10E-41	4.97E-15	1.80E-15	2.91E-20	9.34E-30	4.00E-48	1.23E-41	3.51E-37	0.00E+00	2.05E-24	4.11E-10	9.38E-09	0.00E+00	0.00E+00	3.27E-09	2.55E-09	7.36E-25
9.50E-10	900	1.22E+19	0.00E+00	1.76E-08	5.26E+05	0.00E+00	4.26E-17	3.34E+05	1.38E-07	1.40E+05	7.60E-08	7.55E-12	5.64E-09	9.35E-10	1.28E-09	4.19E-08	3.92E-09	1.56E-08	2.14E-09	0.00E+00	9.21E-11	3.20E-13	5.18E-25	6.03E-21	3.41E-35	2.94E-28	3.39E-42	1.64E-28	1.25E-33	2.62E-35	1.42E-24	2.71E-08	1.20E-41	5.18E-15	1.87E-15	3.05E-20	9.86E-30	4.39E-48	1.35E-41	3.86E-37	0.00E+00	2.21E-24	4.27E-10	9.74E-09	0.00E+00	0.00E+00	3.39E-09	2.65E-09	7.96E-25
9.60E-10	900	1.22E+19	0.00E+00	1.82E-08	5.26E+05	0.00E+00	4.35E-17	3.34E+05	1.43E-07	1.40E+05	7.90E-08	7.91E-12	5.87E-09	9.45E-10	1.33E-09	4.35E-08	4.08E-09	1.59E-08	2.22E-09	0.00E+00	9.59E-11	3.34E-13	5.42E-25	6.32E-21	3.73E-35	3.21E-28	3.72E-42	1.72E-28	1.33E-33	2.77E-35	1.49E-24	2.82E-08	1.32E-41	5.40E-15	1.95E-15	3.19E-20	1.04E-29	4.82E-48	1.48E-41	4.23E-37	0.00E+00	2.38E-24	4.43E-10	1.01E-08	0.00E+00	0.00E+00	3.53E-09	2.74E-09	8.60E-25
9.70E-10	900	1.22E+19	0.00E+00	1.89E-08	5.26E+05	0.00E+00	4.45E-17	3.34E+05	1.49E-07	1.40E+05	8.20E-08	8.28E-12	6.12E-09	9.55E-10	1.38E-09	4.52E-08	4.25E-09	1.63E-08	2.31E-09	0.00E+00	9.99E-11	3.48E-13	5.68E-25	6.62E-21	4.08E-35	3.50E-28	4.08E-42	1.80E-28	1.41E-33	2.92E-35	1.58E-24	2.92E-08	1.44E-41	5.62E-15	2.03E-15	3.35E-20	1.10E-29	5.30E-48	1.63E-41	4.64E-37	0.00E+00	2.56E-24	4.59E-10	1.05E-08	0.00E+00	0.00E+00	3.66E-09	2.85E-09	9.29E-25
9.80E-10	900	1.22E+19	0.00E+00	1.96E-08	5.26E+05	0.00E+00	4.54E-17	3.34E+05	1.54E-07	1.40E+05	8.52E-08	8.67E-12	6.37E-09	9.65E-10	1.44E-09	4.69E-08	4.42E-09	1.67E-08	2.40E-09	0.00E+00	1.04E-10	3.63E-13	5.95E-25	6.93E-21	4.46E-35	3.81E-28	4.48E-42	1.88E-28	1.50E-33	3.08E-35	1.66E-24	3.04E-08	1.57E-41	5.86E-15	2.11E-15	3.50E-20	1.16E-29	5.83E-48	1.78E-41	5.09E-37	0.00E+00	2.76E-24	4.76E-10	1.09E-08	0.00E+00	0.00E+00	3.80E-09	2.95E-09	1.00E-24
9.90E-10	900	1.22E+19	0.00E+00	2.03E-08	5.26E+05	0.00E+00	4.63E-17	3.34E+05	1.60E-07	1.40E+05	8.85E-08	9.07E-12	6.63E-09	9.75E-10	1.50E-09	4.87E-08	4.60E-09	1.70E-08	2.49E-09	0.00E+00	1.08E-10	3.78E-13	6.23E-25	7.26E-21	4.87E-35	4.15E-28	4.91E-42	1.97E-28	1.59E-33	3.24E-35	1.75E-24	3.15E-08	1.72E-41	6.10E-15	2.20E-15	3.67E-20	1.22E-29	6.40E-48	1.95E-41	5.57E-37	0.00E+00	2.97E-24	4.94E-10	1.13E-08	0.00E+00	0.00E+00	3.95E-09	3.06E-09	1.08E-24
1.00E-09	900	1.22E+19	0.00E+00	2.11E-08	5.26E+05	0.00E+00	4.73E-17	3.34E+05	1.66E-07	1.40E+05	9.19E-08	9.50E-12	6.91E-09	9.85E-10	1.56E-09	5.05E-08	4.79E-09	1.74E-08	2.59E-09	0.00E+00	1.13E-10	3.94E-13	6.53E-25	7.60E-21	5.32E-35	4.52E-28	5.38E-42	2.06E-28	1.69E-33	3.42E-35	1.85E-24	3.27E-08	1.88E-41	6.35E-15	2.29E-15	3.84E-20	1.29E-29	7.03E-48	2.14E-41	6.11E-37	0.00E+00	3.20E-24	5.12E-10	1.18E-08	0.00E+00	0.00E+00	4.10E-09	3.18E-09	1.17E-24
1.01E-09	900	1.22E+19	0.00E+00	2.19E-08	5.26E+05	0.00E+00	4.82E-17	3.34E+05	1.73E-07	1.40E+05	9.55E-08	9.93E-12	7.19E-09	9.96E-10	1.62E-09	5.25E-08	4.98E-09	1.78E-08	2.69E-09	0.00E+00	1.18E-10	4.11E-13	6.83E-25	7.95E-21	5.81E-35	4.92E-28	5.89E-42	2.15E-28	1.80E-33	3.60E-35	1.94E-24	3.40E-08	2.05E-41	6.61E-15	2.38E-15	4.02E-20	1.35E-29	7.72E-48	2.34E-41	6.68E-37	0.00E+00	3.45E-24	5.31E-10	1.22E-08	0.00E+00	0.00E+00	4.25E-09	3.29E-09	1.26E-24
1.02E-09	900	1.22E+19	0.00E+00	2.27E-08	5.26E+05	0.00E+00	4.92E-17	3.34E+05	1.79E-07	1.40E+05	9.92E-08	1.04E-11	7.49E-09	1.01E-09	1.69E-09	5.45E-08	5.18E-09	1.82E-08	2.79E-09	0.00E+00	1.22E-10	4.28E-13	7.15E-25	8.32E-21	6.34E-35	5.35E-28	6.44E-42	2.25E-28	1.91E-33	3.79E-35	2.05E-24	3.53E-08	2.24E-41	6.89E-15	2.48E-15	4.20E-20	1.43E-29	8.47E-48	2.56E-41	7.31E-37	0.00E+00	3.72E-24	5.51E-10	1.27E-08	0.00E+00	0.00E+00	4.42E-09	3.42E-09	1.37E-24
1.03E-09	900	1.22E+19	0.00E+00	2.35E-08	5.26E+05	0.00E+00	5.02E-17	3.34E+05	1.86E-07	1.40E+05	1.03E-07	1.09E-11	7.79E-09	1.02E-09	1.76E-09	5.65E-08	5.39E-09	1.87E-08	2.90E-09	0.00E+00	1.27E-10	4.46E-13	7.48E-25	8.70E-21	6.91E-35	5.82E-28	7.05E-42	2.35E-28	2.03E-33	3.99E-35	2.15E-24	3.66E-08	2.44E-41	7.17E-15	2.58E-15	4.40E-20	1.50E-29	9.29E-48	2.81E-41	8.00E-37	0.00E+00	4.00E-24	5.72E-10	1.32E-08	0.00E+00	0.00E+00	4.59E-09	3.54E-09	1.47E-24
1.04E-09	900	1.22E+19	0.00E+00	2.44E-08	5.26E+05	0.00E+00	5.12E-17	3.34E+05	1.93E-07	1.40E+05	1.07E-07	1.14E-11	8.11E-09	1.03E-09	1.83E-09	5.87E-08	5.61E-09	1.91E-08	3.01E-09	0.00E+00	1.33E-10	4.64E-13	7.83E-25	9.10E-21	7.54E-35	6.33E-28	7.71E-42	2.46E-28	2.15E-33	4.20E-35	2.27E-24	3.80E-08	2.66E-41	7.46E-15	2.68E-15	4.60E-20	1.58E-29	1.02E-47	3.07E-41	8.75E-37	0.00E+00	4.31E-24	5.93E-10	1.37E-08	0.00E+00	0.00E+00	4.76E-09	3.68E-09	1.59E-24
1.05E-09	900	1.22E+19	0.00E+00	2.53E-08	5.26E+05	0.00E+00	5.22E-17	3.34E+05	2.01E-07	1.40E+05	1.11E-07	1.19E-11	8.44E-09	1.04E-09	1.90E-09	6.09E-08	5.84E-09	1.96E-08	3.13E-09	0.00E+00	1.38E-10	4.83E-13	8.19E-25	9.51E-21	8.21E-35	6.87E-28	8.43E-42	2.57E-28	2.29E-33	4.42E-35	2.38E-24	3.95E-08	2.90E-41	7.77E-15	2.79E-15	4.81E-20	1.66E-29	1.12E-47	3.35E-41	9.56E-37	0.00E+00	4.65E-24	6.15E-10	1.42E-08	0.00E+00	0.00E+00	4.94E-09	3.81E-09	1.72E-24
1.06E-09	900	1.22E+19	0.00E+00	2.63E-08	5.26E+05	0.00E+00	5.32E-17	3.34E+05	2.08E-07	1.40E+05	1.15E-07	1.24E-11	8.78E-09	1.05E-09	1.98E-09	6.32E-08	6.07E-09	2.00E-08	3.25E-09	0.00E+00	1.44E-10	5.03E-13	8.56E-25	9.94E-21	8.95E-35	7.47E-28	9.21E-42	2.68E-28	2.43E-33	4.65E-35	2.51E-24	4.10E-08	3.16E-41	8.08E-15	2.90E-15	5.02E-20	1.75E-29	1.22E-47	3.66E-41	1.04E-36	0.00E+00	5.00E-24	6.38E-10	1.48E-08	0.00E+00	0.00E+00	5.13E-09	3.96E-09	1.85E-24
1.07E-09	900	1.22E+19	0.00E+00	2.73E-08	5.26E+05	0.00E+00	5.42E-17	3.34E+05	2.16E-07	1.40E+05	1.20E-07	1.30E-11	9.13E-09	1.06E-09	2.06E-09	6.56E-08	6.31E-09	2.05E-08	3.37E-09	0.00E+00	1.49E-10	5.24E-13	8.96E-25	1.04E-20	9.75E-35	8.11E-28	1.01E-41	2.80E-28	2.58E-33	4.88E-35	2.64E-24	4.25E-08	3.45E-41	8.41E-15	3.02E-15	5.25E-20	1.84E-29	1.34E-47	4.00E-41	1.14E-36	0.00E+00	5.39E-24	6.62E-10	1.54E-08	0.00E+00	0.00E+00	5.33E-09	4.10E-09	2.00E-24
1.08E-09	900	1.22E+19	0.00E+00	2.83E-08	5.26E+05	0.00E+00	5.52E-17	3.34E+05	2.24E-07	1.40E+05	1.24E-07	1.36E-11	9.50E-09	1.07E-09	2.14E-09	6.81E-08	6.56E-09	2.10E-08	3.51E-09	0.00E+00	1.56E-10	5.46E-13	9.36E-25	1.09E-20	1.06E-34	8.81E-28	1.10E-41	2.92E-28	2.75E-33	5.13E-35	2.77E-24	4.42E-08	3.75E-41	8.75E-15	3.14E-15	5.49E-20	1.93E-29	1.47E-47	4.37E-41	1.24E-36	0.00E+00	5.80E-24	6.87E-10	1.59E-08	0.00E+00	0.00E+00	5.53E-09	4.26E-09	2.16E-24
1.09E-09	900	1.22E+19	0.00E+00	2.93E-08	5.26E+05	0.00E+00	5.62E-17	3.34E+05	2.33E-07	1.40E+05	1.29E-07	1.42E-11	9.89E-09	1.08E-09	2.22E-09	7.07E-08	6.82E-09	2.15E-08	3.64E-09	0.00E+00	1.62E-10	5.68E-13	9.79E-25	1.13E-20	1.16E-34	9.57E-28	1.20E-41	3.05E-28	2.92E-33	5.39E-35	2.91E-24	4.58E-08	4.09E-41	9.10E-15	3.27E-15	5.73E-20	2.03E-29	1.61E-47	4.77E-41	1.36E-36	0.00E+00	6.25E-24	7.12E-10	1.66E-08	0.00E+00	0.00E+00	5.74E-09	4.41E-09	2.33E-24
1.10E-09	900	1.22E+19	0.00E+00	3.04E-08	5.26E+05	0.00E+00	5.73E-17	3.34E+05	2.42E-07	1.40E+05	1.34E-07	1.48E-11	1.03E-08	1.09E-09	2.31E-09	7.33E-08	7.10E-09	2.20E-08	3.78E-09	0.00E+00	1.68E-10	5.91E-13	1.02E-24	1.18E-20	1.26E-34	1.04E-27	1.31E-41	3.19E-28	3.10E-33	5.67E-35	3.06E-24	4.76E-08	4.45E-41	9.47E-15	3.40E-15	5.99E-20	2.13E-29	1.76E-47	5.20E-41	1.48E-36	0.00E+00	6.73E-24	7.39E-10	1.72E-08	0.00E+00	0.00E+00	5.96E-09	4.58E-09	2.51E-24
1.11E-09	900	1.22E+19	0.00E+00	3.15E-08	5.26E+05	0.00E+00	5.83E-17	3.34E+05	2.51E-07	1.40E+05	1.39E-07	1.54E-11	1.07E-08	1.10E-09	2.40E-09	7.61E-08	7.38E-09	2.25E-08	3.93E-09	0.00E+00	1.75E-10	6.15E-13	1.07E-24	1.24E-20	1.37E-34	1.13E-27	1.43E-41	3.33E-28	3.30E-33	5.95E-35	3.21E-24	4.94E-08	4.84E-41	9.85E-15	3.53E-15	6.25E-20	2.24E-29	1.92E-47	5.67E-41	1.62E-36	0.00E+00	7.25E-24	7.66E-10	1.78E-08	0.00E+00	0.00E+00	6.18E-09	4.75E-09	2.71E-24
1.12E-09	900	1.22E+19	0.00E+00	3.27E-08	5.26E+05	0.00E+00	5.94E-17	3.34E+05	2.61E-07	1.40E+05	1.44E-07	1.61E-11	1.11E-08	1.11E-09	2.50E-09	7.90E-08	7.67E-09	2.31E-08	4.08E-09	0.00E+00	1.82E-10	6.40E-13	1.12E-24	1.29E-20	1.49E-34	1.22E-27	1.56E-41	3.47E-28	3.51E-33	6.25E-35	3.37E-24	5.13E-08	5.27E-41	1.02E-14	3.67E-15	6.53E-20	2.35E-29	2.10E-47	6.18E-41	1.76E-36	0.00E+00	7.80E-24	7.95E-10	1.85E-08	0.00E+00	0.00E+00	6.42E-09	4.93E-09	2.92E-24
1.13E-09	900	1.22E+19	0.00E+00	3.39E-08	5.26E+05	0.00E+00	6.05E-17	3.34E+05	2.70E-07	1.40E+05	1.50E-07	1.68E-11	1.16E-08	1.12E-09	2.60E-09	8.20E-08	7.97E-09	2.37E-08	4.23E-09	0.00E+00	1.89E-10	6.66E-13	1.17E-24	1.35E-20	1.62E-34	1.33E-27	1.70E-41	3.62E-28	3.73E-33	6.56E-35	3.54E-24	5.32E-08	5.73E-41	1.07E-14	3.81E-15	6.82E-20	2.46E-29	2.30E-47	6.74E-41	1.92E-36	0.00E+00	8.40E-24	8.24E-10	1.92E-08	0.00E+00	0.00E+00	6.66E-09	5.11E-09	3.15E-24
1.14E-09	900	1.22E+19	0.00E+00	3.52E-08	5.26E+05	0.00E+00	6.16E-17	3.34E+05	2.81E-07	1.40E+05	1.56E-07	1.76E-11	1.20E-08	1.13E-09	2.70E-09	8.51E-08	8.29E-09	2.42E-08	4.39E-09	0.00E+00	1.97E-10	6.93E-13	1.22E-24	1.41E-20	1.76E-34	1.44E-27	1.85E-41	3.78E-28	3.97E-33	6.88E-35	3.71E-24	5.52E-08	6.23E-41	1.11E-14	3.96E-15	7.11E-20	2.58E-29	2.51E-47	7.34E-41	2.09E-36	0.00E+00	9.04E-24	8.55E-10	2.00E-08	0.00E+00	0.00E+00	6.91E-09	5.30E-09	3.40E-24
1.15E-09	900	1.22E+19	0.00E+00	3.65E-08	5.26E+05	0.00E+00	6.27E-17	3.34E+05	2.91E-07	1.40E+05	1.62E-07	1.83E-11	1.25E-08	1.14E-09	2.80E-09	8.83E-08	8.61E-09	2.49E-08	4.56E-09	0.00E+00	2.05E-10	7.21E-13	1.27E-24	1.47E-20	1.91E-34	1.56E-27	2.02E-41	3.94E-28	4.23E-33	7.22E-35	3.89E-24	5.73E-08	6.77E-41	1.15E-14	4.12E-15	7.43E-20	2.71E-29	2.74E-47	8.00E-41	2.28E-36	0.00E+00	9.74E-24	8.87E-10	2.07E-08	0.00E+00	0.00E+00	7.17E-09	5.50E-09	3.66E-24
1.16E-09	900	1.22E+19	0.00E+00	3.79E-08	5.26E+05	0.00E+00	6.38E-17	3.34E+05	3.02E-07	1.40E+05	1.68E-07	1.91E-11	1.30E-08	1.15E-09	2.91E-09	9.16E-08	8.95E-09	2.55E-08	4.74E-09	0.00E+00	2.13E-10	7.50E-13	1.33E-24	1.53E-20	2.08E-34	1.69E-27	2.20E-41	4.11E-28	4.50E-33	7.57E-35	4.08E-24	5.95E-08	7.36E-41	1.20E-14	4.28E-15	7.75E-20	2.84E-29	3.00E-47	8.71E-41	2.48E-36	0.00E+00	1.05E-23	9.20E-10	2.15E-08	0.00E+00	0.00E+00	7.44E-09	5.70E-09	3.95E-24
1.17E-09	900	1.22E+19	0.00E+00	3.93E-08	5.26E+05	0.00E+00	6.49E-17	3.34E+05	3.14E-07	1.40E+05	1.74E-07	1.99E-11	1.35E-08	1.16E-09	3.03E-09	9.51E-08	9.30E-09	2.61E-08	4.92E-09	0.00E+00	2.21E-10	7.80E-13	1.39E-24	1.60E-20	2.26E-34	1.83E-27	2.39E-41	4.28E-28	4.79E-33	7.94E-35	4.28E-24	6.17E-08	8.00E-41	1.25E-14	4.45E-15	8.08E-20	2.98E-29	3.27E-47	9.48E-41	2.70E-36	0.00E+00	1.13E-23	9.54E-10	2.23E-08	0.00E+00	0.00E+00	7.72E-09	5.92E-09	4.25E-24
1.18E-09	900	1.22E+19	0.00E+00	4.07E-08	5.26E+05	0.00E+00	6.60E-17	3.34E+05	3.26E-07	1.40E+05	1.81E-07	2.08E-11	1.40E-08	1.17E-09	3.15E-09	9.86E-08	9.66E-09	2.68E-08	5.11E-09	0.00E+00	2.30E-10	8.12E-13	1.45E-24	1.67E-20	2.45E-34	1.98E-27	2.60E-41	4.47E-28	5.09E-33	8.32E-35	4.49E-24	6.40E-08	8.69E-41	1.30E-14	4.62E-15	8.43E-20	3.13E-29	3.57E-47	1.03E-40	2.93E-36	0.00E+00	1.22E-23	9.90E-10	2.32E-08	0.00E+00	0.00E+00	8.02E-09	6.14E-09	4.59E-24
1.19E-09	900	1.22E+19	0.00E+00	4.23E-08	5.26E+05	0.00E+00	6.72E-17	3.34E+05	3.38E-07	1.40E+05	1.88E-07	2.17E-11	1.46E-08	1.18E-09	3.27E-09	1.02E-07	1.00E-08	2.75E-08	5.30E-09	0.00E+00	2.39E-10	8.44E-13	1.51E-24	1.74E-20	2.66E-34	2.15E-27	2.83E-41	4.65E-28	5.42E-33	8.72E-35	4.70E-24	6.65E-08	9.44E-41	1.35E-14	4.81E-15	8.80E-20	3.28E-29	3.90E-47	1.12E-40	3.19E-36	0.00E+00	1.31E-23	1.03E-09	2.41E-08	0.00E+00	0.00E+00	8.32E-09	6.36E-09	4.94E-24
1.20E-09	900	1.22E+19	0.00E+00	4.38E-08	5.26E+05	0.00E+00	6.83E-17	3.34E+05	3.51E-07	1.40E+05	1.95E-07	2.26E-11	1.52E-08	1.19E-09	3.40E-09	1.06E-07	1.04E-08	2.82E-08	5.50E-09	0.00E+00	2.49E-10	8.78E-13	1.58E-24	1.82E-20	2.89E-34	2.33E-27	3.08E-41	4.85E-28	5.78E-33	9.14E-35	4.93E-24	6.90E-08	1.03E-40	1.40E-14	4.99E-15	9.17E-20	3.43E-29	4.25E-47	1.22E-40	3.47E-36	0.00E+00	1.41E-23	1.06E-09	2.50E-08	0.00E+00	0.00E+00	8.63E-09	6.60E-09	5.33E-24
1.21E-09	900	1.22E+19	0.00E+00	4.55E-08	5.26E+05	0.00E+00	6.95E-17	3.34E+05	3.64E-07	1.40E+05	2.02E-07	2.36E-11	1.58E-08	1.20E-09	3.53E-09	1.10E-07	1.08E-08	2.89E-08	5.71E-09	0.00E+00	2.59E-10	9.13E-13	1.65E-24	1.89E-20	3.13E-34	2.52E-27	3.35E-41	5.06E-28	6.15E-33	9.57E-35	5.16E-24	7.16E-08	1.11E-40	1.46E-14	5.19E-15	9.57E-20	3.60E-29	4.63E-47	1.33E-40	3.77E-36	0.00E+00	1.52E-23	1.10E-09	2.59E-08	0.00E+00	0.00E+00	8.96E-09	6.85E-09	5.74E-24
1.22E-09	900	1.22E+19	0.00E+00	4.72E-08	5.26E+05	0.00E+00	7.06E-17	3.34E+05	3.78E-07	1.40E+05	2.10E-07	2.46E-11	1.64E-08	1.21E-09	3.67E-09	1.14E-07	1.13E-08	2.97E-08	5.93E-09	0.00E+00	2.69E-10	9.49E-13	1.72E-24	1.97E-20	3.40E-34	2.73E-27	3.65E-41	5.27E-28	6.56E-33	1.00E-34	5.41E-24	7.43E-08	1.21E-40	1.51E-14	5.39E-15	9.97E-20	3.77E-29	5.05E-47	1.44E-40	4.10E-36	0.00E+00	1.63E-23	1.15E-09	2.69E-08	0.00E+00	0.00E+00	9.30E-09	7.10E-09	6.19E-24
1.23E-09	900	1.22E+19	0.00E+00	4.89E-08	5.26E+05	0.00E+00	7.18E-17	3.34E+05	3.92E-07	1.40E+05	2.18E-07	2.56E-11	1.70E-08	1.23E-09	3.81E-09	1.19E-07	1.17E-08	3.04E-08	6.16E-09	0.00E+00	2.79E-10	9.87E-13	1.79E-24	2.06E-20	3.69E-34	2.95E-27	3.96E-41	5.49E-28	6.98E-33	1.05E-34	5.66E-24	7.71E-08	1.31E-40	1.57E-14	5.60E-15	1.04E-19	3.94E-29	5.51E-47	1.57E-40	4.46E-36	0.00E+00	1.76E-23	1.19E-09	2.79E-08	0.00E+00	0.00E+00	9.65E-09	7.37E-09	6.67E-24
1.24E-09	900	1.22E+19	0.00E+00	5.07E-08	5.26E+05	0.00E+00	7.30E-17	3.34E+05	4.07E-07	1.40E+05	2.26E-07	2.67E-11	1.77E-08	1.24E-09	3.96E-09	1.23E-07	1.22E-08	3.12E-08	6.39E-09	0.00E+00	2.90E-10	1.03E-12	1.87E-24	2.15E-20	4.00E-34	3.20E-27	4.31E-41	5.72E-28	7.44E-33	1.10E-34	5.93E-24	8.00E-08	1.42E-40	1.63E-14	5.82E-15	1.08E-19	4.13E-29	6.01E-47	1.70E-40	4.84E-36	0.00E+00	1.89E-23	1.23E-09	2.90E-08	0.00E+00	0.00E+00	1.00E-08	7.64E-09	7.19E-24
1.25E-09	900	1.22E+19	0.00E+00	5.26E-08	5.26E+05	0.00E+00	7.42E-17	3.34E+05	4.22E-07	1.40E+05	2.35E-07	2.78E-11	1.84E-08	1.25E-09	4.11E-09	1.28E-07	1.26E-08	3.21E-08	6.63E-09	0.00E+00	3.02E-10	1.07E-12	1.95E-24	2.24E-20	4.33E-34	3.46E-27	4.68E-41	5.96E-28	7.93E-33	1.15E-34	6.21E-24	8.30E-08	1.54E-40	1.70E-14	6.04E-15	1.13E-19	4.32E-29	6.55E-47	1.85E-40	5.26E-36	0.00E+00	2.04E-23	1.28E-09	3.01E-08	0.00E+00	0.00E+00	1.04E-08	7.93E-09	7.74E-24
1.26E-09	900	1.22E+19	0.00E+00	5.46E-08	5.26E+05	0.00E+00	7.54E-17	3.34E+05	4.38E-07	1.40E+05	2.43E-07	2.90E-11	1.91E-08	1.26E-09	4.27E-09	1.33E-07	1.31E-08	3.29E-08	6.88E-09	0.00E+00	3.13E-10	1.11E-12	2.03E-24	2.33E-20	4.70E-34	3.74E-27	5.09E-41	6.20E-28	8.46E-33	1.20E-34	6.50E-24	8.61E-08	1.68E-40	1.76E-14	6.27E-15	1.18E-19	4.52E-29	7.13E-47	2.01E-40	5.71E-36	0.00E+00	2.19E-23	1.33E-09	3.12E-08	0.00E+00	0.00E+00	1.08E-08	8.22E-09	8.34E-24
1.27E-09	900	1.22E+19	0.00E+00	5.66E-08	5.26E+05	0.00E+00	7.67E-17	3.34E+05	4.54E-07	1.40E+05	2.53E-07	3.02E-11	1.98E-08	1.27E-09	4.43E-09	1.37E-07	1.36E-08	3.38E-08	7.15E-09	0.00E+00	3.26E-10	1.15E-12	2.12E-24	2.43E-20	5.09E-34	4.05E-27	5.53E-41	6.46E-28	9.02E-33	1.26E-34	6.80E-24	8.94E-08	1.82E-40	1.83E-14	6.52E-15	1.23E-19	4.73E-29	7.77E-47	2.18E-40	6.20E-36	0.00E+00	2.36E-23	1.38E-09	3.24E-08	0.00E+00	0.00E+00	1.12E-08	8.53E-09	8.99E-24
1.28E-09	900	1.22E+19	0.00E+00	5.87E-08	5.26E+05	0.00E+00	7.79E-17	3.34E+05	4.71E-07	1.40E+05	2.62E-07	3.15E-11	2.06E-08	1.28E-09	4.61E-09	1.43E-07	1.41E-08	3.47E-08	7.42E-09	0.00E+00	3.38E-10	1.20E-12	2.21E-24	2.53E-20	5.52E-34	4.38E-27	6.00E-41	6.73E-28	9.62E-33	1.32E-34	7.11E-24	9.27E-08	1.97E-40	1.90E-14	6.77E-15	1.28E-19	4.95E-29	8.46E-47	2.37E-40	6.73E-36	0.00E+00	2.54E-23	1.43E-09	3.36E-08	0.00E+00	0.00E+00	1.16E-08	8.84E-09	9.68E-24
1.29E-09	900	1.22E+19	0.00E+00	6.09E-08	5.26E+05	0.00E+00	7.91E-17	3.34E+05	4.89E-07	1.40E+05	2.72E-07	3.28E-11	2.14E-08	1.29E-09	4.78E-09	1.48E-07	1.47E-08	3.57E-08	7.70E-09	0.00E+00	3.52E-10	1.24E-12	2.31E-24	2.64E-20	5.98E-34	4.73E-27	6.52E-41	7.01E-28	1.03E-32	1.38E-34	7.44E-24	9.62E-08	2.14E-40	1.98E-14	7.03E-15	1.33E-19	5.18E-29	9.21E-47	2.57E-40	7.30E-36	0.00E+00	2.73E-23	1.48E-09	3.49E-08	0.00E+00	0.00E+00	1.20E-08	9.17E-09	1.04E-23
1.30E-09	900	1.22E+19	0.00E+00	6.32E-08	5.26E+05	0.00E+00	8.04E-17	3.34E+05	5.07E-07	1.40E+05	2.82E-07	3.41E-11	2.22E-08	1.30E-09	4.97E-09	1.54E-07	1.53E-08	3.67E-08	7.99E-09	0.00E+00	3.65E-10	1.29E-12	2.40E-24	2.74E-20	6.48E-34	5.12E-27	7.07E-41	7.29E-28	1.09E-32	1.44E-34	7.78E-24	9.98E-08	2.32E-40	2.06E-14	7.30E-15	1.39E-19	5.41E-29	1.00E-46	2.79E-40	7.92E-36	0.00E+00	2.94E-23	1.53E-09	3.62E-08	0.00E+00	0.00E+00	1.25E-08	9.52E-09	1.12E-23
1.31E-09	900	1.22E+19	0.00E+00	6.56E-08	5.26E+05	0.00E+00	8.16E-17	3.34E+05	5.26E-07	1.40E+05	2.93E-07	3.55E-11	2.31E-08	1.31E-09	5.16E-09	1.59E-07	1.58E-08	3.77E-08	8.29E-09	0.00E+00	3.79E-10	1.34E-12	2.51E-24	2.86E-20	7.01E-34	5.53E-27	7.68E-41	7.59E-28	1.17E-32	1.51E-34	8.13E-24	1.04E-07	2.51E-40	2.14E-14	7.58E-15	1.44E-19	5.66E-29	1.09E-46	3.02E-40	8.59E-36	0.00E+00	3.17E-23	1.59E-09	3.75E-08	0.00E+00	0.00E+00	1.30E-08	9.87E-09	1.21E-23
1.32E-09	900	1.22E+19	0.00E+00	6.80E-08	5.26E+05	0.00E+00	8.29E-17	3.34E+05	5.46E-07	1.40E+05	3.04E-07	3.70E-11	2.40E-08	1.32E-09	5.36E-09	1.65E-07	1.65E-08	3.87E-08	8.61E-09	0.00E+00	3.94E-10	1.40E-12	2.61E-24	2.98E-20	7.59E-34	5.98E-27	8.33E-41	7.90E-28	1.25E-32	1.58E-34	8.50E-24	1.07E-07	2.72E-40	2.22E-14	7.87E-15	1.50E-19	5.92E-29	1.19E-46	3.28E-40	9.31E-36	0.00E+00	3.41E-23	1.65E-09	3.90E-08	0.00E+00	0.00E+00	1.34E-08	1.02E-08	1.30E-23
1.33E-09	900	1.22E+19	0.00E+00	7.05E-08	5.26E+05	0.00E+00	8.42E-17	3.34E+05	5.67E-07	1.40E+05	3.16E-07	3.85E-11	2.49E-08	1.33E-09	5.56E-09	1.71E-07	1.71E-08	3.98E-08	8.93E-09	0.00E+00	4.09E-10	1.45E-12	2.73E-24	3.10E-20	8.22E-34	6.46E-27	9.04E-41	8.23E-28	1.33E-32	1.65E-34	8.88E-24	1.11E-07	2.95E-40	2.30E-14	8.18E-15	1.57E-19	6.19E-29	1.29E-46	3.55E-40	1.01E-35	0.00E+00	3.67E-23	1.71E-09	4.04E-08	0.00E+00	0.00E+00	1.40E-08	1.06E-08	1.40E-23
1.34E-09	900	1.22E+19	0.00E+00	7.32E-08	5.26E+05	0.00E+00	8.55E-17	3.34E+05	5.88E-07	1.40E+05	3.27E-07	4.01E-11	2.59E-08	1.35E-09	5.78E-09	1.78E-07	1.77E-08	4.09E-08	9.27E-09	0.00E+00	4.25E-10	1.51E-12	2.84E-24	3.23E-20	8.90E-34	6.98E-27	9.81E-41	8.56E-28	1.42E-32	1.72E-34	9.28E-24	1.16E-07	3.19E-40	2.39E-14	8.49E-15	1.63E-19	6.46E-29	1.40E-46	3.85E-40	1.09E-35	0.00E+00	3.95E-23	1.78E-09	4.19E-08	0.00E+00	0.00E+00	1.45E-08	1.10E-08	1.51E-23
1.35E-09	900	1.22E+19	0.00E+00	7.59E-08	5.26E+05	0.00E+00	8.68E-17	3.34E+05	6.10E-07	1.40E+05	3.40E-07	4.18E-11	2.69E-08	1.36E-09	6.00E-09	1.85E-07	1.84E-08	4.21E-08	9.62E-09	0.00E+00	4.42E-10	1.57E-12	2.96E-24	3.36E-20	9.63E-34	7.54E-27	1.06E-40	8.91E-28	1.52E-32	1.80E-34	9.70E-24	1.20E-07	3.46E-40	2.49E-14	8.81E-15	1.70E-19	6.75E-29	1.52E-46	4.18E-40	1.19E-35	0.00E+00	4.25E-23	1.84E-09	4.35E-08	0.00E+00	0.00E+00	1.50E-08	1.14E-08	1.63E-23
1.36E-09	900	1.22E+19	0.00E+00	7.87E-08	5.26E+05	0.00E+00	8.81E-17	3.34E+05	6.33E-07	1.40E+05	3.53E-07	4.35E-11	2.79E-08	1.37E-09	6.23E-09	1.91E-07	1.91E-08	4.33E-08	9.98E-09	0.00E+00	4.59E-10	1.63E-12	3.09E-24	3.50E-20	1.04E-33	8.15E-27	1.15E-40	9.27E-28	1.62E-32	1.88E-34	1.01E-23	1.25E-07	3.75E-40	2.58E-14	9.15E-15	1.77E-19	7.06E-29	1.65E-46	4.53E-40	1.29E-35	0.00E+00	4.57E-23	1.91E-09	4.52E-08	0.00E+00	0.00E+00	1.56E-08	1.19E-08	1.75E-23
1.37E-09	900	1.22E+19	0.00E+00	8.16E-08	5.26E+05	0.00E+00	8.95E-17	3.34E+05	6.57E-07	1.40E+05	3.66E-07	4.52E-11	2.90E-08	1.38E-09	6.46E-09	1.99E-07	1.99E-08	4.45E-08	1.04E-08	0.00E+00	4.77E-10	1.69E-12	3.22E-24	3.64E-20	1.13E-33	8.80E-27	1.25E-40	9.64E-28	1.73E-32	1.96E-34	1.06E-23	1.29E-07	4.06E-40	2.68E-14	9.50E-15	1.84E-19	7.37E-29	1.80E-46	4.90E-40	1.39E-35	0.00E+00	4.92E-23	1.98E-09	4.69E-08	0.00E+00	0.00E+00	1.62E-08	1.23E-08	1.89E-23
1.38E-09	900	1.22E+19	0.00E+00	8.47E-08	5.26E+05	0.00E+00	9.08E-17	3.34E+05	6.81E-07	1.40E+05	3.80E-07	4.71E-11	3.01E-08	1.39E-09	6.71E-09	2.06E-07	2.06E-08	4.58E-08	1.08E-08	0.00E+00	4.95E-10	1.76E-12	3.35E-24	3.79E-20	1.22E-33	9.51E-27	1.36E-40	1.00E-27	1.85E-32	2.05E-34	1.11E-23	1.34E-07	4.40E-40	2.79E-14	9.86E-15	1.92E-19	7.70E-29	1.95E-46	5.31E-40	1.51E-35	0.00E+00	5.30E-23	2.06E-09	4.86E-08	0.00E+00	0.00E+00	1.68E-08	1.28E-08	2.03E-23
1.39E-09	900	1.22E+19	0.00E+00	8.78E-08	5.26E+05	0.00E+00	9.22E-17	3.34E+05	7.07E-07	1.40E+05	3.94E-07	4.90E-11	3.13E-08	1.40E-09	6.97E-09	2.14E-07	2.14E-08	4.71E-08	1.12E-08	0.00E+00	5.14E-10	1.83E-12	3.49E-24	3.94E-20	1.32E-33	1.03E-26	1.47E-40	1.04E-27	1.98E-32	2.14E-34	1.15E-23	1.39E-07	4.76E-40	2.89E-14	1.02E-14	1.99E-19	8.04E-29	2.12E-46	5.75E-40	1.63E-35	0.00E+00	5.70E-23	2.13E-09	5.05E-08	0.00E+00	0.00E+00	1.74E-08	1.32E-08	2.19E-23
1.40E-09	900	1.22E+19	0.00E+00	9.11E-08	5.26E+05	0.00E+00	9.35E-17	3.34E+05	7.33E-07	1.40E+05	4.09E-07	5.10E-11	3.25E-08	1.41E-09	7.23E-09	2.22E-07	2.22E-08	4.85E-08	1.16E-08	0.00E+00	5.34E-10	1.90E-12	3.64E-24	4.11E-20	1.43E-33	1.11E-26	1.59E-40	1.09E-27	2.11E-32	2.24E-34	1.21E-23	1.44E-07	5.15E-40	3.00E-14	1.06E-14	2.07E-19	8.39E-29	2.30E-46	6.23E-40	1.77E-35	0.00E+00	6.13E-23	2.21E-09	5.23E-08	0.00E+00	0.00E+00	1.81E-08	1.37E-08	2.36E-23
1.41E-09	900	1.22E+19	0.00E+00	9.45E-08	5.26E+05	0.00E+00	9.49E-17	3.34E+05	7.61E-07	1.40E+05	4.24E-07	5.30E-11	3.37E-08	1.43E-09	7.51E-09	2.30E-07	2.31E-08	4.99E-08	1.20E-08	0.00E+00	5.54E-10	1.97E-12	3.79E-24	4.27E-20	1.54E-33	1.20E-26	1.73E-40	1.13E-27	2.26E-32	2.33E-34	1.26E-23	1.50E-07	5.58E-40	3.12E-14	1.10E-14	2.16E-19	8.76E-29	2.49E-46	6.75E-40	1.91E-35	0.00E+00	6.60E-23	2.30E-09	5.43E-08	0.00E+00	0.00E+00	1.87E-08	1.42E-08	2.54E-23
1.42E-09	900	1.22E+19	0.00E+00	9.80E-08	5.26E+05	0.00E+00	9.63E-17	3.34E+05	7.89E-07	1.40E+05	4.40E-07	5.52E-11	3.50E-08	1.44E-09	7.80E-09	2.39E-07	2.40E-08	5.14E-08	1.25E-08	0.00E+00	5.76E-10	2.05E-12	3.95E-24	4.44E-20	1.67E-33	1.29E-26	1.87E-40	1.17E-27	2.41E-32	2.44E-34	1.31E-23	1.55E-07	6.04E-40	3.24E-14	1.15E-14	2.25E-19	9.15E-29	2.71E-46	7.30E-40	2.07E-35	0.00E+00	7.10E-23	2.38E-09	5.64E-08	0.00E+00	0.00E+00	1.94E-08	1.48E-08	2.73E-23
1.43E-09	900	1.22E+19	0.00E+00	1.02E-07	5.26E+05	0.00E+00	9.77E-17	3.34E+05	8.19E-07	1.40E+05	4.56E-07	5.74E-11	3.63E-08	1.45E-09	8.09E-09	2.48E-07	2.49E-08	5.29E-08	1.29E-08	0.00E+00	5.98E-10	2.12E-12	4.12E-24	4.62E-20	1.80E-33	1.39E-26	2.03E-40	1.22E-27	2.58E-32	2.54E-34	1.37E-23	1.61E-07	6.54E-40	3.36E-14	1.19E-14	2.34E-19	9.55E-29	2.93E-46	7.91E-40	2.24E-35	0.00E+00	7.64E-23	2.47E-09	5.85E-08	0.00E+00	0.00E+00	2.02E-08	1.53E-08	2.94E-23
1.44E-09	900	1.22E+19	0.00E+00	1.05E-07	5.26E+05	0.00E+00	9.91E-17	3.34E+05	8.50E-07	1.40E+05	4.74E-07	5.97E-11	3.77E-08	1.46E-09	8.40E-09	2.57E-07	2.58E-08	5.45E-08	1.34E-08	0.00E+00	6.21E-10	2.21E-12	4.29E-24	4.81E-20	1.95E-33	1.51E-26	2.20E-40	1.27E-27	2.76E-32	2.65E-34	1.43E-23	1.67E-07	7.07E-40	3.49E-14	1.23E-14	2.43E-19	9.96E-29	3.18E-46	8.56E-40	2.43E-35	0.00E+00	8.23E-23	2.56E-09	6.07E-08	0.00E+00	0.00E+00	2.09E-08	1.59E-08	3.17E-23
1.45E-09	900	1.22E+19	0.00E+00	1.09E-07	5.26E+05	0.00E+00	1.01E-16	3.34E+05	8.81E-07	1.40E+05	4.91E-07	6.21E-11	3.92E-08	1.47E-09	8.72E-09	2.66E-07	2.68E-08	5.61E-08	1.39E-08	0.00E+00	6.44E-10	2.29E-12	4.47E-24	5.00E-20	2.11E-33	1.63E-26	2.38E-40	1.32E-27	2.95E-32	2.77E-34	1.49E-23	1.73E-07	7.66E-40	3.63E-14	1.28E-14	2.53E-19	1.04E-28	3.45E-46	9.26E-40	2.63E-35	0.00E+00	8.85E-23	2.66E-09	6.29E-08	0.00E+00	0.00E+00	2.17E-08	1.65E-08	3.41E-23
1.46E-09	900	1.22E+19	0.00E+00	1.13E-07	5.26E+05	0.00E+00	1.02E-16	3.34E+05	9.14E-07	1.40E+05	5.10E-07	6.46E-11	4.07E-08	1.49E-09	9.05E-09	2.76E-07	2.78E-08	5.78E-08	1.45E-08	0.00E+00	6.69E-10	2.38E-12	4.66E-24	5.21E-20	2.28E-33	1.75E-26	2.58E-40	1.37E-27	3.16E-32	2.89E-34	1.56E-23	1.80E-07	8.28E-40	3.76E-14	1.33E-14	2.63E-19	1.08E-28	3.74E-46	1.00E-39	2.84E-35	0.00E+00	9.53E-23	2.76E-09	6.53E-08	0.00E+00	0.00E+00	2.25E-08	1.71E-08	3.68E-23
1.47E-09	900	1.22E+19	0.00E+00	1.18E-07	5.26E+05	0.00E+00	1.03E-16	3.34E+05	9.49E-07	1.40E+05	5.29E-07	6.71E-11	4.22E-08	1.50E-09	9.39E-09	2.87E-07	2.89E-08	5.95E-08	1.50E-08	0.00E+00	6.94E-10	2.47E-12	4.86E-24	5.41E-20	2.46E-33	1.89E-26	2.79E-40	1.43E-27	3.38E-32	3.01E-34	1.62E-23	1.87E-07	8.96E-40	3.91E-14	1.38E-14	2.74E-19	1.13E-28	4.05E-46	1.08E-39	3.07E-35	0.00E+00	1.03E-22	2.86E-09	6.77E-08	0.00E+00	0.00E+00	2.34E-08	1.77E-08	3.96E-23
1.48E-09	900	1.22E+19	0.00E+00	1.22E-07	5.26E+05	0.00E+00	1.05E-16	3.34E+05	9.84E-07	1.40E+05	5.49E-07	6.98E-11	4.38E-08	1.51E-09	9.75E-09	2.98E-07	3.00E-08	6.13E-08	1.56E-08	0.00E+00	7.21E-10	2.57E-12	5.06E-24	5.63E-20	2.66E-33	2.04E-26	3.02E-40	1.48E-27	3.61E-32	3.14E-34	1.69E-23	1.94E-07	9.70E-40	4.06E-14	1.43E-14	2.85E-19	1.18E-28	4.39E-46	1.17E-39	3.32E-35	0.00E+00	1.10E-22	2.96E-09	7.03E-08	0.00E+00	0.00E+00	2.42E-08	1.84E-08	4.26E-23
1.49E-09	900	1.22E+19	0.00E+00	1.27E-07	5.26E+05	0.00E+00	1.06E-16	3.34E+05	1.02E-06	1.40E+05	5.69E-07	7.26E-11	4.55E-08	1.52E-09	1.01E-08	3.09E-07	3.11E-08	6.32E-08	1.61E-08	0.00E+00	7.49E-10	2.66E-12	5.28E-24	5.86E-20	2.87E-33	2.20E-26	3.27E-40	1.54E-27	3.87E-32	3.28E-34	1.77E-23	2.01E-07	1.05E-39	4.21E-14	1.49E-14	2.96E-19	1.23E-28	4.76E-46	1.27E-39	3.59E-35	0.00E+00	1.19E-22	3.08E-09	7.29E-08	0.00E+00	0.00E+00	2.51E-08	1.91E-08	4.59E-23
1.50E-09	900	1.22E+19	0.00E+00	1.31E-07	5.26E+05	0.00E+00	1.08E-16	3.34E+05	1.06E-06	1.40E+05	5.91E-07	7.55E-11	4.72E-08	1.54E-09	1.05E-08	3.20E-07	3.23E-08	6.51E-08	1.67E-08	0.00E+00	7.77E-10	2.77E-12	5.50E-24	6.09E-20	3.10E-33	2.38E-26	3.55E-40	1.60E-27	4.14E-32	3.42E-34	1.84E-23	2.08E-07	1.14E-39	4.37E-14	1.54E-14	3.08E-19	1.28E-28	5.16E-46	1.37E-39	3.89E-35	0.00E+00	1.28E-22	3.19E-09	7.57E-08	0.00E+00	0.00E+00	2.61E-08	1.98E-08	4.94E-23
1.51E-09	900	1.22E+19	0.00E+00	1.36E-07	5.26E+05	0.00E+00	1.09E-16	3.34E+05	1.10E-06	1.40E+05	6.13E-07	7.85E-11	4.90E-08	1.55E-09	1.09E-08	3.32E-07	3.35E-08	6.71E-08	1.74E-08	0.00E+00	8.07E-10	2.87E-12	5.73E-24	6.33E-20	3.35E-33	2.56E-26	3.84E-40	1.67E-27	4.43E-32	3.57E-34	1.92E-23	2.16E-07	1.23E-39	4.54E-14	1.60E-14	3.20E-19	1.34E-28	5.58E-46	1.48E-39	4.20E-35	0.00E+00	1.37E-22	3.31E-09	7.85E-08	0.00E+00	0.00E+00	2.71E-08	2.05E-08	5.31E-23
1.52E-09	900	1.22E+19	0.00E+00	1.41E-07	5.26E+05	0.00E+00	1.11E-16	3.34E+05	1.14E-06	1.40E+05	6.36E-07	8.16E-11	5.09E-08	1.56E-09	1.13E-08	3.45E-07	3.48E-08	6.92E-08	1.80E-08	0.00E+00	8.37E-10	2.98E-12	5.97E-24	6.58E-20	3.62E-33	2.77E-26	4.16E-40	1.73E-27	4.74E-32	3.72E-34	2.00E-23	2.24E-07	1.33E-39	4.71E-14	1.66E-14	3.33E-19	1.39E-28	6.05E-46	1.60E-39	4.54E-35	0.00E+00	1.48E-22	3.43E-09	8.14E-08	0.00E+00	0.00E+00	2.81E-08	2.13E-08	5.72E-23
1.53E-09	900	1.22E+19	0.00E+00	1.47E-07	5.26E+05	0.00E+00	1.12E-16	3.34E+05	1.18E-06	1.40E+05	6.60E-07	8.48E-11	5.28E-08	1.57E-09	1.17E-08	3.57E-07	3.61E-08	7.13E-08	1.87E-08	0.00E+00	8.69E-10	3.10E-12	6.22E-24	6.84E-20	3.91E-33	2.98E-26	4.50E-40	1.80E-27	5.08E-32	3.88E-34	2.09E-23	2.33E-07	1.44E-39	4.89E-14	1.73E-14	3.46E-19	1.45E-28	6.55E-46	1.73E-39	4.91E-35	0.00E+00	1.59E-22	3.56E-09	8.45E-08	0.00E+00	0.00E+00	2.91E-08	2.21E-08	6.16E-23
1.54E-09	900	1.22E+19	0.00E+00	1.52E-07	5.26E+05	0.00E+00	1.14E-16	3.34E+05	1.23E-06	1.40E+05	6.84E-07	8.82E-11	5.48E-08	1.59E-09	1.22E-08	3.71E-07	3.74E-08	7.35E-08	1.94E-08	0.00E+00	9.02E-10	3.22E-12	6.48E-24	7.12E-20	4.22E-33	3.22E-26	4.87E-40	1.87E-27	5.44E-32	4.04E-34	2.18E-23	2.41E-07	1.55E-39	5.08E-14	1.79E-14	3.60E-19	1.51E-28	7.09E-46	1.87E-39	5.30E-35	0.00E+00	1.71E-22	3.69E-09	8.76E-08	0.00E+00	0.00E+00	3.02E-08	2.29E-08	6.63E-23
1.55E-09	900	1.22E+19	0.00E+00	1.58E-07	5.26E+05	0.00E+00	1.15E-16	3.34E+05	1.27E-06	1.40E+05	7.10E-07	9.17E-11	5.69E-08	1.60E-09	1.26E-08	3.85E-07	3.89E-08	7.58E-08	2.01E-08	0.00E+00	9.37E-10	3.34E-12	6.75E-24	7.40E-20	4.55E-33	3.47E-26	5.27E-40	1.94E-27	5.83E-32	4.21E-34	2.27E-23	2.50E-07	1.68E-39	5.27E-14	1.86E-14	3.74E-19	1.58E-28	7.68E-46	2.02E-39	5.73E-35	0.00E+00	1.84E-22	3.83E-09	9.09E-08	0.00E+00	0.00E+00	3.13E-08	2.37E-08	7.14E-23
1.56E-09	900	1.22E+19	0.00E+00	1.64E-07	5.26E+05	0.00E+00	1.17E-16	3.34E+05	1.32E-06	1.40E+05	7.37E-07	9.53E-11	5.91E-08	1.61E-09	1.31E-08	3.99E-07	4.03E-08	7.82E-08	2.09E-08	0.00E+00	9.72E-10	3.47E-12	7.04E-24	7.69E-20	4.91E-33	3.74E-26	5.70E-40	2.02E-27	6.24E-32	4.39E-34	2.36E-23	2.60E-07	1.82E-39	5.47E-14	1.93E-14	3.89E-19	1.65E-28	8.31E-46	2.19E-39	6.19E-35	0.00E+00	1.98E-22	3.97E-09	9.43E-08	0.00E+00	0.00E+00	3.25E-08	2.46E-08	7.68E-23
1.57E-09	900	1.22E+19	0.00E+00	1.70E-07	5.26E+05	0.00E+00	1.19E-16	3.34E+05	1.37E-06	1.40E+05	7.64E-07	9.90E-11	6.13E-08	1.63E-09	1.36E-08	4.14E-07	4.19E-08	8.07E-08	2.17E-08	0.00E+00	1.01E-09	3.60E-12	7.33E-24	7.99E-20	5.30E-33	4.03E-26	6.17E-40	2.10E-27	6.69E-32	4.57E-34	2.46E-23	2.69E-07	1.97E-39	5.68E-14	2.00E-14	4.04E-19	1.71E-28	8.99E-46	2.36E-39	6.69E-35	0.00E+00	2.13E-22	4.12E-09	9.79E-08	0.00E+00	0.00E+00	3.37E-08	2.55E-08	8.27E-23
1.58E-09	900	1.22E+19	0.00E+00	1.76E-07	5.26E+05	0.00E+00	1.20E-16	3.34E+05	1.42E-06	1.40E+05	7.93E-07	1.03E-10	6.36E-08	1.64E-09	1.41E-08	4.29E-07	4.34E-08	8.32E-08	2.25E-08	0.00E+00	1.05E-09	3.74E-12	7.64E-24	8.31E-20	5.72E-33	4.35E-26	6.68E-40	2.18E-27	7.17E-32	4.76E-34	2.57E-23	2.79E-07	2.13E-39	5.90E-14	2.08E-14	4.20E-19	1.79E-28	9.73E-46	2.55E-39	7.23E-35	0.00E+00	2.30E-22	4.27E-09	1.02E-07	0.00E+00	0.00E+00	3.50E-08	2.65E-08	8.90E-23
1.59E-09	900	1.22E+19	0.00E+00	1.83E-07	5.26E+05	0.00E+00	1.22E-16	3.34E+05	1.47E-06	1.40E+05	8.23E-07	1.07E-10	6.60E-08	1.65E-09	1.47E-08	4.45E-07	4.51E-08	8.59E-08	2.33E-08	0.00E+00	1.09E-09	3.88E-12	7.97E-24	8.64E-20	6.18E-33	4.69E-26	7.23E-40	2.27E-27	7.68E-32	4.96E-34	2.67E-23	2.90E-07	2.30E-39	6.12E-14	2.16E-14	4.36E-19	1.86E-28	1.05E-45	2.76E-39	7.80E-35	0.00E+00	2.47E-22	4.43E-09	1.05E-07	0.00E+00	0.00E+00	3.63E-08	2.75E-08	9.58E-23
1.60E-09	900	1.22E+19	0.00E+00	1.89E-07	5.26E+05	0.00E+00	1.23E-16	3.34E+05	1.53E-06	1.40E+05	8.53E-07	1.11E-10	6.85E-08	1.67E-09	1.52E-08	4.62E-07	4.68E-08	8.86E-08	2.42E-08	0.00E+00	1.13E-09	4.03E-12	8.30E-24	8.97E-20	6.67E-33	5.05E-26	7.82E-40	2.35E-27	8.23E-32	5.17E-34	2.78E-23	3.01E-07	2.49E-39	6.35E-14	2.24E-14	4.53E-19	1.94E-28	1.14E-45	2.98E-39	8.43E-35	0.00E+00	2.66E-22	4.60E-09	1.09E-07	0.00E+00	0.00E+00	3.76E-08	2.85E-08	1.03E-22
1.61E-09	900	1.22E+19	0.00E+00	1.96E-07	5.26E+05	0.00E+00	1.25E-16	3.34E+05	1.59E-06	1.40E+05	8.85E-07	1.15E-10	7.11E-08	1.68E-09	1.58E-08	4.79E-07	4.85E-08	9.15E-08	2.51E-08	0.00E+00	1.17E-09	4.18E-12	8.65E-24	9.33E-20	7.19E-33	5.45E-26	8.47E-40	2.45E-27	8.82E-32	5.39E-34	2.90E-23	3.12E-07	2.69E-39	6.59E-14	2.32E-14	4.71E-19	2.02E-28	1.23E-45	3.21E-39	9.10E-35	0.00E+00	2.86E-22	4.77E-09	1.13E-07	0.00E+00	0.00E+00	3.90E-08	2.96E-08	1.11E-22
1.62E-09	900	1.22E+19	0.00E+00	2.04E-07	5.26E+05	0.00E+00	1.27E-16	3.34E+05	1.65E-06	1.40E+05	9.18E-07	1.20E-10	7.38E-08	1.69E-09	1.64E-08	4.97E-07	5.04E-08	9.44E-08	2.61E-08	0.00E+00	1.22E-09	4.34E-12	9.02E-24	9.69E-20	7.76E-33	5.87E-26	9.16E-40	2.54E-27	9.46E-32	5.61E-34	3.02E-23	3.24E-07	2.91E-39	6.84E-14	2.41E-14	4.90E-19	2.10E-28	1.33E-45	3.47E-39	9.83E-35	0.00E+00	3.08E-22	4.95E-09	1.18E-07	0.00E+00	0.00E+00	4.05E-08	3.07E-08	1.19E-22
1.63E-09	900	1.22E+19	0.00E+00	2.11E-07	5.26E+05	0.00E+00	1.28E-16	3.34E+05	1.71E-06	1.40E+05	9.53E-07	1.25E-10	7.66E-08	1.71E-09	1.70E-08	5.16E-07	5.23E-08	9.75E-08	2.70E-08	0.00E+00	1.26E-09	4.50E-12	9.40E-24	1.01E-19	8.37E-33	6.33E-26	9.91E-40	2.64E-27	1.01E-31	5.84E-34	3.14E-23	3.36E-07	3.15E-39	7.10E-14	2.50E-14	5.09E-19	2.19E-28	1.44E-45	3.75E-39	1.06E-34	0.00E+00	3.31E-22	5.13E-09	1.22E-07	0.00E+00	0.00E+00	4.20E-08	3.18E-08	1.29E-22
1.64E-09	900	1.22E+19	0.00E+00	2.19E-07	5.26E+05	0.00E+00	1.30E-16	3.34E+05	1.77E-06	1.40E+05	9.88E-07	1.30E-10	7.95E-08	1.72E-09	1.76E-08	5.35E-07	5.42E-08	1.01E-07	2.80E-08	0.00E+00	1.31E-09	4.67E-12	9.80E-24	1.05E-19	9.03E-33	6.82E-26	1.07E-39	2.74E-27	1.09E-31	6.08E-34	3.27E-23	3.48E-07	3.40E-39	7.37E-14	2.59E-14	5.29E-19	2.28E-28	1.56E-45	4.05E-39	1.15E-34	0.00E+00	3.57E-22	5.32E-09	1.27E-07	0.00E+00	0.00E+00	4.36E-08	3.30E-08	1.38E-22
1.65E-09	900	1.22E+19	0.00E+00	2.27E-07	5.26E+05	0.00E+00	1.32E-16	3.34E+05	1.84E-06	1.40E+05	1.03E-06	1.35E-10	8.25E-08	1.74E-09	1.83E-08	5.55E-07	5.63E-08	1.04E-07	2.91E-08	0.00E+00	1.36E-09	4.85E-12	1.02E-23	1.09E-19	9.74E-33	7.35E-26	1.16E-39	2.85E-27	1.17E-31	6.33E-34	3.41E-23	3.61E-07	3.68E-39	7.65E-14	2.69E-14	5.49E-19	2.37E-28	1.68E-45	4.37E-39	1.24E-34	0.00E+00	3.84E-22	5.52E-09	1.31E-07	0.00E+00	0.00E+00	4.52E-08	3.42E-08	1.49E-22
1.66E-09	900	1.22E+19	0.00E+00	2.36E-07	5.26E+05	0.00E+00	1.33E-16	3.34E+05	1.91E-06	1.40E+05	1.06E-06	1.40E-10	8.56E-08	1.75E-09	1.90E-08	5.75E-07	5.84E-08	1.07E-07	3.02E-08	0.00E+00	1.41E-09	5.03E-12	1.07E-23	1.13E-19	1.05E-32	7.92E-26	1.26E-39	2.96E-27	1.25E-31	6.60E-34	3.55E-23	3.75E-07	3.98E-39	7.94E-14	2.79E-14	5.71E-19	2.47E-28	1.82E-45	4.71E-39	1.33E-34	0.00E+00	4.13E-22	5.73E-09	1.36E-07	0.00E+00	0.00E+00	4.69E-08	3.55E-08	1.60E-22
1.67E-09	900	1.22E+19	0.00E+00	2.45E-07	5.26E+05	0.00E+00	1.35E-16	3.34E+05	1.98E-06	1.40E+05	1.10E-06	1.45E-10	8.88E-08	1.77E-09	1.97E-08	5.97E-07	6.06E-08	1.11E-07	3.13E-08	0.00E+00	1.46E-09	5.23E-12	1.11E-23	1.17E-19	1.13E-32	8.54E-26	1.36E-39	3.07E-27	1.34E-31	6.87E-34	3.70E-23	3.89E-07	4.30E-39	8.24E-14	2.90E-14	5.93E-19	2.57E-28	1.97E-45	5.09E-39	1.44E-34	0.00E+00	4.44E-22	5.94E-09	1.41E-07	0.00E+00	0.00E+00	4.87E-08	3.68E-08	1.72E-22
1.68E-09	900	1.22E+19	0.00E+00	2.54E-07	5.26E+05	0.00E+00	1.37E-16	3.34E+05	2.05E-06	1.40E+05	1.14E-06	1.51E-10	9.22E-08	1.78E-09	2.05E-08	6.19E-07	6.29E-08	1.14E-07	3.25E-08	0.00E+00	1.52E-09	5.42E-12	1.16E-23	1.22E-19	1.22E-32	9.20E-26	1.47E-39	3.19E-27	1.44E-31	7.15E-34	3.85E-23	4.03E-07	4.65E-39	8.55E-14	3.01E-14	6.16E-19	2.68E-28	2.13E-45	5.49E-39	1.55E-34	0.00E+00	4.78E-22	6.16E-09	1.47E-07	0.00E+00	0.00E+00	5.05E-08	3.82E-08	1.86E-22
1.69E-09	900	1.22E+19	0.00E+00	2.63E-07	5.26E+05	0.00E+00	1.38E-16	3.34E+05	2.13E-06	1.40E+05	1.19E-06	1.57E-10	9.57E-08	1.80E-09	2.12E-08	6.42E-07	6.52E-08	1.18E-07	3.37E-08	0.00E+00	1.58E-09	5.63E-12	1.21E-23	1.27E-19	1.32E-32	9.92E-26	1.59E-39	3.31E-27	1.54E-31	7.44E-34	4.00E-23	4.18E-07	5.03E-39	8.87E-14	3.12E-14	6.40E-19	2.79E-28	2.30E-45	5.93E-39	1.68E-34	0.00E+00	5.14E-22	6.39E-09	1.52E-07	0.00E+00	0.00E+00	5.24E-08	3.96E-08	2.00E-22
1.70E-09	900	1.22E+19	0.00E+00	2.73E-07	5.26E+05	0.00E+00	1.40E-16	3.34E+05	2.21E-06	1.40E+05	1.23E-06	1.63E-10	9.93E-08	1.81E-09	2.20E-08	6.66E-07	6.77E-08	1.22E-07	3.50E-08	0.00E+00	1.64E-09	5.84E-12	1.26E-23	1.32E-19	1.42E-32	1.07E-25	1.72E-39	3.44E-27	1.66E-31	7.75E-34	4.17E-23	4.34E-07	5.44E-39	9.21E-14	3.24E-14	6.65E-19	2.90E-28	2.48E-45	6.40E-39	1.81E-34	0.00E+00	5.53E-22	6.63E-09	1.58E-07	0.00E+00	0.00E+00	5.43E-08	4.11E-08	2.15E-22
1.71E-09	900	1.22E+19	0.00E+00	2.83E-07	5.26E+05	0.00E+00	1.42E-16	3.34E+05	2.29E-06	1.40E+05	1.28E-06	1.69E-10	1.03E-07	1.83E-09	2.29E-08	6.91E-07	7.02E-08	1.26E-07	3.63E-08	0.00E+00	1.70E-09	6.06E-12	1.31E-23	1.37E-19	1.53E-32	1.15E-25	1.86E-39	3.58E-27	1.78E-31	8.06E-34	4.34E-23	4.50E-07	5.89E-39	9.55E-14	3.36E-14	6.91E-19	3.02E-28	2.68E-45	6.90E-39	1.95E-34	0.00E+00	5.95E-22	6.88E-09	1.64E-07	0.00E+00	0.00E+00	5.63E-08	4.26E-08	2.31E-22
1.72E-09	900	1.22E+19	0.00E+00	2.94E-07	5.26E+05	0.00E+00	1.44E-16	3.34E+05	2.37E-06	1.40E+05	1.33E-06	1.76E-10	1.07E-07	1.84E-09	2.37E-08	7.17E-07	7.29E-08	1.30E-07	3.76E-08	0.00E+00	1.76E-09	6.29E-12	1.37E-23	1.42E-19	1.65E-32	1.24E-25	2.02E-39	3.71E-27	1.91E-31	8.39E-34	4.51E-23	4.67E-07	6.37E-39	9.91E-14	3.49E-14	7.17E-19	3.14E-28	2.90E-45	7.45E-39	2.11E-34	0.00E+00	6.41E-22	7.13E-09	1.70E-07	0.00E+00	0.00E+00	5.84E-08	4.42E-08	2.49E-22
1.73E-09	900	1.22E+19	0.00E+00	3.05E-07	5.26E+05	0.00E+00	1.45E-16	3.34E+05	2.46E-06	1.40E+05	1.38E-06	1.82E-10	1.11E-07	1.86E-09	2.46E-08	7.44E-07	7.56E-08	1.35E-07	3.90E-08	0.00E+00	1.83E-09	6.53E-12	1.43E-23	1.47E-19	1.78E-32	1.34E-25	2.18E-39	3.86E-27	2.05E-31	8.73E-34	4.70E-23	4.84E-07	6.89E-39	1.03E-13	3.62E-14	7.45E-19	3.27E-28	3.13E-45	8.03E-39	2.27E-34	0.00E+00	6.89E-22	7.40E-09	1.76E-07	0.00E+00	0.00E+00	6.06E-08	4.59E-08	2.68E-22
1.74E-09	900	1.22E+19	0.00E+00	3.16E-07	5.26E+05	0.00E+00	1.47E-16	3.34E+05	2.55E-06	1.40E+05	1.43E-06	1.89E-10	1.15E-07	1.87E-09	2.55E-08	7.71E-07	7.84E-08	1.39E-07	4.05E-08	0.00E+00	1.90E-09	6.78E-12	1.49E-23	1.53E-19	1.92E-32	1.44E-25	2.36E-39	4.00E-27	2.20E-31	9.09E-34	4.89E-23	5.02E-07	7.45E-39	1.07E-13	3.75E-14	7.74E-19	3.40E-28	3.38E-45	8.67E-39	2.45E-34	0.00E+00	7.42E-22	7.67E-09	1.83E-07	0.00E+00	0.00E+00	6.29E-08	4.76E-08	2.88E-22
1.75E-09	900	1.22E+19	0.00E+00	3.28E-07	5.26E+05	0.00E+00	1.49E-16	3.34E+05	2.65E-06	1.40E+05	1.48E-06	1.97E-10	1.19E-07	1.89E-09	2.65E-08	8.00E-07	8.14E-08	1.44E-07	4.20E-08	0.00E+00	1.97E-09	7.03E-12	1.56E-23	1.59E-19	2.07E-32	1.55E-25	2.55E-39	4.16E-27	2.36E-31	9.45E-34	5.08E-23	5.21E-07	8.06E-39	1.11E-13	3.89E-14	8.04E-19	3.54E-28	3.65E-45	9.35E-39	2.65E-34	0.00E+00	7.98E-22	7.96E-09	1.89E-07	0.00E+00	0.00E+00	6.52E-08	4.93E-08	3.10E-22
1.76E-09	900	1.22E+19	0.00E+00	3.40E-07	5.26E+05	0.00E+00	1.51E-16	3.34E+05	2.75E-06	1.40E+05	1.53E-06	2.04E-10	1.24E-07	1.91E-09	2.75E-08	8.30E-07	8.44E-08	1.49E-07	4.36E-08	0.00E+00	2.04E-09	7.30E-12	1.62E-23	1.65E-19	2.23E-32	1.67E-25	2.76E-39	4.32E-27	2.53E-31	9.84E-34	5.29E-23	5.41E-07	8.72E-39	1.15E-13	4.04E-14	8.35E-19	3.68E-28	3.94E-45	1.01E-38	2.85E-34	0.00E+00	8.59E-22	8.26E-09	1.96E-07	0.00E+00	0.00E+00	6.77E-08	5.12E-08	3.34E-22
1.77E-09	900	1.22E+19	0.00E+00	3.53E-07	5.26E+05	0.00E+00	1.53E-16	3.34E+05	2.85E-06	1.40E+05	1.59E-06	2.12E-10	1.29E-07	1.92E-09	2.85E-08	8.61E-07	8.76E-08	1.54E-07	4.52E-08	0.00E+00	2.12E-09	7.57E-12	1.70E-23	1.72E-19	2.40E-32	1.80E-25	2.99E-39	4.48E-27	2.71E-31	1.02E-33	5.50E-23	5.61E-07	9.43E-39	1.19E-13	4.19E-14	8.67E-19	3.83E-28	4.25E-45	1.09E-38	3.08E-34	0.00E+00	9.24E-22	8.56E-09	2.04E-07	0.00E+00	0.00E+00	7.02E-08	5.31E-08	3.59E-22
1.78E-09	900	1.22E+19	0.00E+00	3.66E-07	5.26E+05	0.00E+00	1.55E-16	3.34E+05	2.96E-06	1.40E+05	1.65E-06	2.20E-10	1.33E-07	1.94E-09	2.96E-08	8.93E-07	9.09E-08	1.59E-07	4.69E-08	0.00E+00	2.20E-09	7.86E-12	1.77E-23	1.78E-19	2.59E-32	1.94E-25	3.24E-39	4.65E-27	2.91E-31	1.06E-33	5.72E-23	5.82E-07	1.02E-38	1.24E-13	4.35E-14	9.01E-19	3.98E-28	4.59E-45	1.17E-38	3.32E-34	0.00E+00	9.94E-22	8.88E-09	2.11E-07	0.00E+00	0.00E+00	7.28E-08	5.51E-08	3.87E-22
1.79E-09	900	1.22E+19	0.00E+00	3.79E-07	5.26E+05	0.00E+00	1.57E-16	3.34E+05	3.07E-06	1.40E+05	1.71E-06	2.29E-10	1.38E-07	1.96E-09	3.07E-08	9.26E-07	9.43E-08	1.64E-07	4.86E-08	0.00E+00	2.28E-09	8.16E-12	1.85E-23	1.85E-19	2.79E-32	2.09E-25	3.50E-39	4.83E-27	3.13E-31	1.11E-33	5.95E-23	6.03E-07	1.10E-38	1.28E-13	4.51E-14	9.35E-19	4.14E-28	4.96E-45	1.27E-38	3.58E-34	0.00E+00	1.07E-21	9.21E-09	2.19E-07	0.00E+00	0.00E+00	7.55E-08	5.71E-08	4.16E-22
1.80E-09	900	1.22E+19	0.00E+00	3.93E-07	5.26E+05	0.00E+00	1.59E-16	3.34E+05	3.18E-06	1.40E+05	1.78E-06	2.38E-10	1.44E-07	1.98E-09	3.18E-08	9.61E-07	9.78E-08	1.70E-07	5.05E-08	0.00E+00	2.37E-09	8.46E-12	1.93E-23	1.92E-19	3.01E-32	2.25E-25	3.79E-39	5.02E-27	3.36E-31	1.15E-33	6.19E-23	6.26E-07	1.19E-38	1.33E-13	4.68E-14	9.71E-19	4.31E-28	5.35E-45	1.36E-38	3.86E-34	0.00E+00	1.15E-21	9.56E-09	2.28E-07	0.00E+00	0.00E+00	7.83E-08	5.92E-08	4.48E-22
1.81E-09	900	1.22E+19	0.00E+00	4.08E-07	5.26E+05	0.00E+00	1.60E-16	3.34E+05	3.30E-06	1.40E+05	1.84E-06	2.47E-10	1.49E-07	1.99E-09	3.30E-08	9.97E-07	1.02E-07	1.76E-07	5.23E-08	0.00E+00	2.46E-09	8.78E-12	2.01E-23	2.00E-19	3.24E-32	2.42E-25	4.10E-39	5.21E-27	3.61E-31	1.20E-33	6.44E-23	6.49E-07	1.29E-38	1.38E-13	4.85E-14	1.01E-18	4.48E-28	5.78E-45	1.47E-38	4.16E-34	0.00E+00	1.24E-21	9.91E-09	2.36E-07	0.00E+00	0.00E+00	8.13E-08	6.15E-08	4.82E-22
1.82E-09	900	1.22E+19	0.00E+00	4.23E-07	5.26E+05	0.00E+00	1.62E-16	3.34E+05	3.42E-06	1.40E+05	1.91E-06	2.56E-10	1.55E-07	2.01E-09	3.43E-08	1.03E-06	1.05E-07	1.82E-07	5.43E-08	0.00E+00	2.55E-09	9.11E-12	2.10E-23	2.07E-19	3.50E-32	2.61E-25	4.44E-39	5.41E-27	3.87E-31	1.25E-33	6.70E-23	6.74E-07	1.40E-38	1.43E-13	5.04E-14	1.05E-18	4.66E-28	6.24E-45	1.59E-38	4.49E-34	0.00E+00	1.33E-21	1.03E-08	2.45E-07	0.00E+00	0.00E+00	8.43E-08	6.37E-08	5.18E-22
1.83E-09	900	1.22E+19	0.00E+00	4.39E-07	5.26E+05	0.00E+00	1.64E-16	3.34E+05	3.55E-06	1.40E+05	1.98E-06	2.66E-10	1.60E-07	2.03E-09	3.55E-08	1.07E-06	1.09E-07	1.88E-07	5.63E-08	0.00E+00	2.64E-09	9.46E-12	2.20E-23	2.15E-19	3.77E-32	2.81E-25	4.81E-39	5.61E-27	4.16E-31	1.30E-33	6.96E-23	6.99E-07	1.51E-38	1.49E-13	5.22E-14	1.09E-18	4.85E-28	6.73E-45	1.71E-38	4.84E-34	0.00E+00	1.43E-21	1.07E-08	2.54E-07	0.00E+00	0.00E+00	8.74E-08	6.61E-08	5.58E-22
1.84E-09	900	1.22E+19	0.00E+00	4.55E-07	5.26E+05	0.00E+00	1.66E-16	3.34E+05	3.68E-06	1.40E+05	2.06E-06	2.76E-10	1.66E-07	2.05E-09	3.69E-08	1.11E-06	1.13E-07	1.95E-07	5.84E-08	0.00E+00	2.74E-09	9.81E-12	2.30E-23	2.23E-19	4.06E-32	3.02E-25	5.21E-39	5.83E-27	4.47E-31	1.35E-33	7.24E-23	7.25E-07	1.64E-38	1.54E-13	5.42E-14	1.13E-18	5.04E-28	7.26E-45	1.84E-38	5.21E-34	0.00E+00	1.54E-21	1.11E-08	2.63E-07	0.00E+00	0.00E+00	9.07E-08	6.86E-08	6.00E-22
1.85E-09	900	1.22E+19	0.00E+00	4.72E-07	5.26E+05	0.00E+00	1.68E-16	3.34E+05	3.82E-06	1.40E+05	2.13E-06	2.87E-10	1.73E-07	2.07E-09	3.83E-08	1.15E-06	1.18E-07	2.01E-07	6.06E-08	0.00E+00	2.85E-09	1.02E-11	2.40E-23	2.32E-19	4.37E-32	3.26E-25	5.64E-39	6.05E-27	4.80E-31	1.40E-33	7.53E-23	7.52E-07	1.77E-38	1.60E-13	5.62E-14	1.17E-18	5.24E-28	7.84E-45	1.99E-38	5.62E-34	0.00E+00	1.66E-21	1.15E-08	2.73E-07	0.00E+00	0.00E+00	9.41E-08	7.11E-08	6.46E-22
1.86E-09	900	1.22E+19	0.00E+00	4.90E-07	5.26E+05	0.00E+00	1.70E-16	3.34E+05	3.96E-06	1.40E+05	2.21E-06	2.98E-10	1.79E-07	2.09E-09	3.97E-08	1.20E-06	1.22E-07	2.08E-07	6.29E-08	0.00E+00	2.95E-09	1.06E-11	2.51E-23	2.41E-19	4.71E-32	3.51E-25	6.11E-39	6.28E-27	5.15E-31	1.46E-33	7.83E-23	7.80E-07	1.92E-38	1.66E-13	5.83E-14	1.22E-18	5.45E-28	8.46E-45	2.14E-38	6.06E-34	0.00E+00	1.79E-21	1.19E-08	2.83E-07	0.00E+00	0.00E+00	9.76E-08	7.38E-08	6.95E-22
1.87E-09	900	1.22E+19	0.00E+00	5.08E-07	5.26E+05	0.00E+00	1.72E-16	3.34E+05	4.11E-06	1.40E+05	2.30E-06	3.09E-10	1.86E-07	2.11E-09	4.12E-08	1.24E-06	1.27E-07	2.15E-07	6.52E-08	0.00E+00	3.06E-09	1.10E-11	2.62E-23	2.50E-19	5.08E-32	3.78E-25	6.62E-39	6.52E-27	5.54E-31	1.52E-33	8.14E-23	8.09E-07	2.08E-38	1.72E-13	6.05E-14	1.26E-18	5.67E-28	9.12E-45	2.31E-38	6.53E-34	0.00E+00	1.92E-21	1.23E-08	2.94E-07	0.00E+00	0.00E+00	1.01E-07	7.65E-08	7.48E-22
1.88E-09	900	1.22E+19	0.00E+00	5.27E-07	5.26E+05	0.00E+00	1.74E-16	3.34E+05	4.26E-06	1.40E+05	2.38E-06	3.21E-10	1.93E-07	2.13E-09	4.27E-08	1.29E-06	1.31E-07	2.23E-07	6.77E-08	0.00E+00	3.18E-09	1.14E-11	2.74E-23	2.60E-19	5.47E-32	4.07E-25	7.17E-39	6.76E-27	5.95E-31	1.58E-33	8.46E-23	8.39E-07	2.25E-38	1.79E-13	6.28E-14	1.31E-18	5.89E-28	9.84E-45	2.49E-38	7.04E-34	0.00E+00	2.07E-21	1.28E-08	3.05E-07	0.00E+00	0.00E+00	1.05E-07	7.94E-08	8.05E-22
1.89E-09	900	1.22E+19	0.00E+00	5.47E-07	5.26E+05	0.00E+00	1.77E-16	3.34E+05	4.42E-06	1.40E+05	2.47E-06	3.33E-10	2.00E-07	2.15E-09	4.43E-08	1.34E-06	1.36E-07	2.31E-07	7.02E-08	0.00E+00	3.30E-09	1.18E-11	2.86E-23	2.70E-19	5.89E-32	4.38E-25	7.76E-39	7.02E-27	6.39E-31	1.64E-33	8.80E-23	8.70E-07	2.44E-38	1.86E-13	6.51E-14	1.36E-18	6.12E-28	1.06E-44	2.68E-38	7.59E-34	0.00E+00	2.22E-21	1.33E-08	3.16E-07	0.00E+00	0.00E+00	1.09E-07	8.23E-08	8.66E-22
1.90E-09	900	1.22E+19	0.00E+00	5.67E-07	5.26E+05	0.00E+00	1.79E-16	3.34E+05	4.59E-06	1.40E+05	2.56E-06	3.46E-10	2.07E-07	2.17E-09	4.60E-08	1.39E-06	1.41E-07	2.39E-07	7.28E-08	0.00E+00	3.42E-09	1.22E-11	2.99E-23	2.80E-19	6.35E-32	4.72E-25	8.41E-39	7.29E-27	6.86E-31	1.70E-33	9.14E-23	9.03E-07	2.64E-38	1.93E-13	6.76E-14	1.41E-18	6.37E-28	1.15E-44	2.89E-38	8.18E-34	0.00E+00	2.39E-21	1.38E-08	3.28E-07	0.00E+00	0.00E+00	1.13E-07	8.54E-08	9.32E-22
1.91E-09	900	1.22E+19	0.00E+00	5.88E-07	5.26E+05	0.00E+00	1.81E-16	3.34E+05	4.76E-06	1.40E+05	2.66E-06	3.59E-10	2.15E-07	2.19E-09	4.77E-08	1.44E-06	1.47E-07	2.47E-07	7.55E-08	0.00E+00	3.55E-09	1.27E-11	3.13E-23	2.91E-19	6.84E-32	5.08E-25	9.11E-39	7.56E-27	7.37E-31	1.77E-33	9.50E-23	9.36E-07	2.86E-38	2.00E-13	7.01E-14	1.47E-18	6.62E-28	1.24E-44	3.12E-38	8.81E-34	0.00E+00	2.57E-21	1.43E-08	3.40E-07	0.00E+00	0.00E+00	1.17E-07	8.86E-08	1.00E-21
1.92E-09	900	1.22E+19	0.00E+00	6.10E-07	5.26E+05	0.00E+00	1.83E-16	3.34E+05	4.94E-06	1.40E+05	2.76E-06	3.72E-10	2.23E-07	2.22E-09	4.95E-08	1.49E-06	1.52E-07	2.56E-07	7.84E-08	0.00E+00	3.68E-09	1.32E-11	3.28E-23	3.02E-19	7.36E-32	5.47E-25	9.88E-39	7.85E-27	7.92E-31	1.84E-33	9.88E-23	9.71E-07	3.10E-38	2.07E-13	7.27E-14	1.52E-18	6.88E-28	1.33E-44	3.36E-38	9.50E-34	0.00E+00	2.77E-21	1.48E-08	3.53E-07	0.00E+00	0.00E+00	1.22E-07	9.19E-08	1.08E-21
1.93E-09	900	1.22E+19	0.00E+00	6.33E-07	5.26E+05	0.00E+00	1.85E-16	3.34E+05	5.12E-06	1.40E+05	2.86E-06	3.87E-10	2.32E-07	2.24E-09	5.13E-08	1.55E-06	1.58E-07	2.65E-07	8.13E-08	0.00E+00	3.82E-09	1.37E-11	3.43E-23	3.13E-19	7.93E-32	5.89E-25	1.07E-38	8.15E-27	8.51E-31	1.91E-33	1.03E-22	1.01E-06	3.36E-38	2.15E-13	7.54E-14	1.58E-18	7.15E-28	1.44E-44	3.62E-38	1.02E-33	0.00E+00	2.98E-21	1.54E-08	3.66E-07	0.00E+00	0.00E+00	1.26E-07	9.53E-08	1.16E-21
1.94E-09	900	1.22E+19	0.00E+00	6.57E-07	5.26E+05	0.00E+00	1.87E-16	3.34E+05	5.31E-06	1.40E+05	2.97E-06	4.01E-10	2.40E-07	2.26E-09	5.33E-08	1.60E-06	1.64E-07	2.74E-07	8.43E-08	0.00E+00	3.96E-09	1.42E-11	3.59E-23	3.25E-19	8.54E-32	6.34E-25	1.16E-38	8.46E-27	9.15E-31	1.99E-33	1.07E-22	1.05E-06	3.64E-38	2.23E-13	7.83E-14	1.64E-18	7.43E-28	1.55E-44	3.90E-38	1.10E-33	0.00E+00	3.21E-21	1.59E-08	3.80E-07	0.00E+00	0.00E+00	1.31E-07	9.89E-08	1.25E-21
1.95E-09	900	1.22E+19	0.00E+00	6.81E-07	5.26E+05	0.00E+00	1.89E-16	3.34E+05	5.51E-06	1.40E+05	3.08E-06	4.17E-10	2.49E-07	2.29E-09	5.52E-08	1.66E-06	1.70E-07	2.84E-07	8.75E-08	0.00E+00	4.11E-09	1.47E-11	3.76E-23	3.37E-19	9.20E-32	6.82E-25	1.26E-38	8.78E-27	9.83E-31	2.07E-33	1.11E-22	1.08E-06	3.95E-38	2.32E-13	8.12E-14	1.70E-18	7.72E-28	1.67E-44	4.20E-38	1.19E-33	0.00E+00	3.45E-21	1.65E-08	3.94E-07	0.00E+00	0.00E+00	1.36E-07	1.03E-07	1.34E-21
1.96E-09	900	1.22E+19	0.00E+00	7.06E-07	5.26E+05	0.00E+00	1.92E-16	3.34E+05	5.72E-06	1.40E+05	3.19E-06	4.32E-10	2.59E-07	2.31E-09	5.73E-08	1.73E-06	1.76E-07	2.93E-07	9.07E-08	0.00E+00	4.27E-09	1.53E-11	3.93E-23	3.50E-19	9.91E-32	7.34E-25	1.36E-38	9.11E-27	1.06E-30	2.15E-33	1.15E-22	1.12E-06	4.28E-38	2.40E-13	8.42E-14	1.77E-18	8.02E-28	1.80E-44	4.53E-38	1.28E-33	0.00E+00	3.71E-21	1.72E-08	4.09E-07	0.00E+00	0.00E+00	1.41E-07	1.06E-07	1.45E-21
1.97E-09	900	1.22E+19	0.00E+00	7.33E-07	5.26E+05	0.00E+00	1.94E-16	3.34E+05	5.93E-06	1.40E+05	3.31E-06	4.49E-10	2.68E-07	2.34E-09	5.95E-08	1.79E-06	1.83E-07	3.04E-07	9.41E-08	0.00E+00	4.43E-09	1.59E-11	4.12E-23	3.64E-19	1.07E-31	7.91E-25	1.48E-38	9.46E-27	1.14E-30	2.23E-33	1.20E-22	1.17E-06	4.64E-38	2.49E-13	8.74E-14	1.84E-18	8.34E-28	1.94E-44	4.88E-38	1.38E-33	0.00E+00	3.99E-21	1.78E-08	4.24E-07	0.00E+00	0.00E+00	1.46E-07	1.10E-07	1.56E-21
1.98E-09	900	1.22E+19	0.00E+00	7.60E-07	5.26E+05	0.00E+00	1.96E-16	3.34E+05	6.15E-06	1.40E+05	3.44E-06	4.66E-10	2.78E-07	2.36E-09	6.17E-08	1.86E-06	1.90E-07	3.15E-07	9.76E-08	0.00E+00	4.59E-09	1.64E-11	4.31E-23	3.77E-19	1.15E-31	8.51E-25	1.60E-38	9.81E-27	1.22E-30	2.32E-33	1.24E-22	1.21E-06	5.03E-38	2.59E-13	9.06E-14	1.91E-18	8.66E-28	2.09E-44	5.26E-38	1.49E-33	0.00E+00	4.30E-21	1.85E-08	4.40E-07	0.00E+00	0.00E+00	1.51E-07	1.14E-07	1.67E-21
1.99E-09	900	1.22E+19	0.00E+00	7.88E-07	5.26E+05	0.00E+00	1.99E-16	3.34E+05	6.38E-06	1.40E+05	3.57E-06	4.83E-10	2.89E-07	2.39E-09	6.40E-08	1.93E-06	1.97E-07	3.26E-07	1.01E-07	0.00E+00	4.76E-09	1.71E-11	4.52E-23	3.92E-19	1.24E-31	9.16E-25	1.74E-38	1.02E-26	1.31E-30	2.41E-33	1.29E-22	1.25E-06	5.45E-38	2.68E-13	9.40E-14	1.98E-18	9.00E-28	2.26E-44	5.67E-38	1.60E-33	0.00E+00	4.62E-21	1.91E-08	4.56E-07	0.00E+00	0.00E+00	1.57E-07	1.19E-07	1.80E-21
2.00E-09	900	1.22E+19	0.00E+00	8.18E-07	5.26E+05	0.00E+00	2.01E-16	3.34E+05	6.62E-06	1.40E+05	3.70E-06	5.02E-10	3.00E-07	2.41E-09	6.64E-08	2.00E-06	2.04E-07	3.37E-07	1.05E-07	0.00E+00	4.94E-09	1.77E-11	4.74E-23	4.07E-19	1.33E-31	9.86E-25	1.89E-38	1.06E-26	1.41E-30	2.51E-33	1.34E-22	1.30E-06	5.92E-38	2.78E-13	9.75E-14	2.05E-18	9.35E-28	2.43E-44	6.10E-38	1.72E-33	0.00E+00	4.97E-21	1.99E-08	4.73E-07	0.00E+00	0.00E+00	1.63E-07	1.23E-07	1.94E-21
2.01E-09	900	1.22E+19	0.00E+00	8.48E-07	5.26E+05	0.00E+00	2.03E-16	3.34E+05	6.86E-06	1.40E+05	3.84E-06	5.21E-10	3.11E-07	2.44E-09	6.89E-08	2.07E-06	2.12E-07	3.49E-07	1.09E-07	0.00E+00	5.13E-09	1.84E-11	4.97E-23	4.22E-19	1.44E-31	1.06E-24	2.05E-38	1.10E-26	1.51E-30	2.61E-33	1.40E-22	1.35E-06	6.42E-38	2.89E-13	1.01E-13	2.13E-18	9.72E-28	2.62E-44	6.57E-38	1.86E-33	0.00E+00	5.35E-21	2.06E-08	4.91E-07	0.00E+00	0.00E+00	1.69E-07	1.28E-07	2.09E-21
2.02E-09	900	1.22E+19	0.00E+00	8.80E-07	5.26E+05	0.00E+00	2.06E-16	3.34E+05	7.12E-06	1.40E+05	3.98E-06	5.40E-10	3.22E-07	2.47E-09	7.14E-08	2.15E-06	2.20E-07	3.62E-07	1.13E-07	0.00E+00	5.32E-09	1.91E-11	5.21E-23	4.38E-19	1.55E-31	1.14E-24	2.22E-38	1.14E-26	1.63E-30	2.71E-33	1.45E-22	1.40E-06	6.97E-38	2.99E-13	1.05E-13	2.21E-18	1.01E-27	2.83E-44	7.08E-38	2.00E-33	0.00E+00	5.76E-21	2.14E-08	5.09E-07	0.00E+00	0.00E+00	1.75E-07	1.32E-07	2.24E-21
2.03E-09	900	1.22E+19	0.00E+00	9.12E-07	5.26E+05	0.00E+00	2.08E-16	3.34E+05	7.38E-06	1.40E+05	4.13E-06	5.61E-10	3.35E-07	2.50E-09	7.41E-08	2.23E-06	2.28E-07	3.74E-07	1.17E-07	0.00E+00	5.52E-09	1.98E-11	5.46E-23	4.55E-19	1.66E-31	1.23E-24	2.41E-38	1.18E-26	1.75E-30	2.81E-33	1.51E-22	1.45E-06	7.56E-38	3.11E-13	1.09E-13	2.30E-18	1.05E-27	3.05E-44	7.63E-38	2.16E-33	0.00E+00	6.20E-21	2.22E-08	5.28E-07	0.00E+00	0.00E+00	1.82E-07	1.37E-07	2.42E-21
2.04E-09	900	1.22E+19	0.00E+00	9.46E-07	5.26E+05	0.00E+00	2.11E-16	3.34E+05	7.66E-06	1.40E+05	4.28E-06	5.82E-10	3.47E-07	2.53E-09	7.69E-08	2.31E-06	2.36E-07	3.88E-07	1.22E-07	0.00E+00	5.73E-09	2.05E-11	5.73E-23	4.72E-19	1.79E-31	1.32E-24	2.62E-38	1.23E-26	1.88E-30	2.92E-33	1.57E-22	1.51E-06	8.21E-38	3.22E-13	1.13E-13	2.38E-18	1.09E-27	3.29E-44	8.22E-38	2.32E-33	0.00E+00	6.67E-21	2.30E-08	5.48E-07	0.00E+00	0.00E+00	1.89E-07	1.43E-07	2.60E-21
2.05E-09	900	1.22E+19	0.00E+00	9.82E-07	5.26E+05	0.00E+00	2.13E-16	3.34E+05	7.95E-06	1.40E+05	4.44E-06	6.04E-10	3.60E-07	2.56E-09	7.97E-08	2.40E-06	2.45E-07	4.02E-07	1.26E-07	0.00E+00	5.94E-09	2.13E-11	6.01E-23	4.90E-19	1.93E-31	1.43E-24	2.85E-38	1.27E-26	2.02E-30	3.04E-33	1.63E-22	1.56E-06	8.91E-38	3.34E-13	1.17E-13	2.47E-18	1.13E-27	3.54E-44	8.85E-38	2.50E-33	0.00E+00	7.17E-21	2.38E-08	5.68E-07	0.00E+00	0.00E+00	1.96E-07	1.48E-07	2.80E-21
2.06E-09	900	1.22E+19	0.00E+00	1.02E-06	5.26E+05	0.00E+00	2.15E-16	3.34E+05	8.24E-06	1.40E+05	4.61E-06	6.27E-10	3.73E-07	2.59E-09	8.27E-08	2.49E-06	2.54E-07	4.16E-07	1.31E-07	0.00E+00	6.16E-09	2.21E-11	6.31E-23	5.08E-19	2.08E-31	1.53E-24	3.09E-38	1.32E-26	2.17E-30	3.16E-33	1.69E-22	1.62E-06	9.68E-38	3.47E-13	1.22E-13	2.57E-18	1.18E-27	3.82E-44	9.54E-38	2.69E-33	0.00E+00	7.72E-21	2.47E-08	5.90E-07	0.00E+00	0.00E+00	2.03E-07	1.53E-07	3.01E-21
2.07E-09	900	1.22E+19	0.00E+00	1.06E-06	5.26E+05	0.00E+00	2.18E-16	3.34E+05	8.55E-06	1.40E+05	4.78E-06	6.51E-10	3.87E-07	2.62E-09	8.58E-08	2.58E-06	2.64E-07	4.31E-07	1.36E-07	0.00E+00	6.39E-09	2.29E-11	6.63E-23	5.27E-19	2.24E-31	1.65E-24	3.36E-38	1.37E-26	2.34E-30	3.28E-33	1.75E-22	1.68E-06	1.05E-37	3.60E-13	1.26E-13	2.66E-18	1.22E-27	4.11E-44	1.03E-37	2.90E-33	0.00E+00	8.30E-21	2.57E-08	6.11E-07	0.00E+00	0.00E+00	2.10E-07	1.59E-07	3.24E-21
2.08E-09	900	1.22E+19	0.00E+00	1.10E-06	5.26E+05	0.00E+00	2.21E-16	3.34E+05	8.87E-06	1.40E+05	4.96E-06	6.75E-10	4.02E-07	2.65E-09	8.90E-08	2.68E-06	2.74E-07	4.46E-07	1.41E-07	0.00E+00	6.63E-09	2.38E-11	6.96E-23	5.47E-19	2.41E-31	1.78E-24	3.65E-38	1.42E-26	2.51E-30	3.41E-33	1.82E-22	1.74E-06	1.14E-37	3.73E-13	1.31E-13	2.77E-18	1.27E-27	4.43E-44	1.11E-37	3.13E-33	0.00E+00	8.93E-21	2.66E-08	6.34E-07	0.00E+00	0.00E+00	2.18E-07	1.65E-07	3.48E-21
2.09E-09	900	1.22E+19	0.00E+00	1.14E-06	5.26E+05	0.00E+00	2.23E-16	3.34E+05	9.20E-06	1.40E+05	5.14E-06	7.01E-10	4.17E-07	2.68E-09	9.23E-08	2.78E-06	2.84E-07	4.62E-07	1.46E-07	0.00E+00	6.88E-09	2.47E-11	7.31E-23	5.68E-19	2.59E-31	1.91E-24	3.97E-38	1.47E-26	2.70E-30	3.54E-33	1.89E-22	1.81E-06	1.24E-37	3.87E-13	1.36E-13	2.87E-18	1.32E-27	4.78E-44	1.19E-37	3.37E-33	0.00E+00	9.61E-21	2.76E-08	6.58E-07	0.00E+00	0.00E+00	2.26E-07	1.71E-07	3.75E-21
2.10E-09	900	1.22E+19	0.00E+00	1.18E-06	5.26E+05	0.00E+00	2.26E-16	3.34E+05	9.54E-06	1.40E+05	5.33E-06	7.27E-10	4.32E-07	2.72E-09	9.58E-08	2.88E-06	2.94E-07	4.79E-07	1.51E-07	0.00E+00	7.14E-09	2.56E-11	7.68E-23	5.89E-19	2.79E-31	2.06E-24	4.31E-38	1.53E-26	2.90E-30	3.68E-33	1.97E-22	1.88E-06	1.35E-37	4.02E-13	1.41E-13	2.98E-18	1.37E-27	5.15E-44	1.28E-37	3.62E-33	0.00E+00	1.03E-20	2.86E-08	6.82E-07	0.00E+00	0.00E+00	2.35E-07	1.77E-07	4.03E-21
2.11E-09	900	1.22E+19	0.00E+00	1.22E-06	5.26E+05	0.00E+00	2.28E-16	3.34E+05	9.90E-06	1.40E+05	5.53E-06	7.55E-10	4.49E-07	2.75E-09	9.93E-08	2.99E-06	3.05E-07	4.96E-07	1.57E-07	0.00E+00	7.40E-09	2.65E-11	8.07E-23	6.12E-19	3.01E-31	2.22E-24	4.69E-38	1.59E-26	3.12E-30	3.82E-33	2.04E-22	1.95E-06	1.47E-37	4.17E-13	1.46E-13	3.09E-18	1.42E-27	5.55E-44	1.38E-37	3.90E-33	0.00E+00	1.11E-20	2.97E-08	7.08E-07	0.00E+00	0.00E+00	2.44E-07	1.84E-07	4.34E-21
2.12E-09	900	1.22E+19	0.00E+00	1.27E-06	5.26E+05	0.00E+00	2.31E-16	3.34E+05	1.03E-05	1.40E+05	5.74E-06	7.83E-10	4.65E-07	2.79E-09	1.03E-07	3.10E-06	3.17E-07	5.14E-07	1.63E-07	0.00E+00	7.68E-09	2.75E-11	8.49E-23	6.35E-19	3.24E-31	2.39E-24	5.10E-38	1.65E-26	3.36E-30	3.97E-33	2.12E-22	2.02E-06	1.59E-37	4.32E-13	1.51E-13	3.21E-18	1.48E-27	5.98E-44	1.49E-37	4.20E-33	0.00E+00	1.20E-20	3.08E-08	7.34E-07	0.00E+00	0.00E+00	2.53E-07	1.91E-07	4.67E-21
2.13E-09	900	1.22E+19	0.00E+00	1.32E-06	5.26E+05	0.00E+00	2.34E-16	3.34E+05	1.06E-05	1.40E+05	5.95E-06	8.13E-10	4.83E-07	2.82E-09	1.07E-07	3.21E-06	3.29E-07	5.32E-07	1.69E-07	0.00E+00	7.97E-09	2.86E-11	8.93E-23	6.59E-19	3.48E-31	2.57E-24	5.55E-38	1.71E-26	3.61E-30	4.13E-33	2.20E-22	2.09E-06	1.73E-37	4.49E-13	1.57E-13	3.33E-18	1.53E-27	6.44E-44	1.60E-37	4.53E-33	0.00E+00	1.29E-20	3.19E-08	7.62E-07	0.00E+00	0.00E+00	2.62E-07	1.98E-07	5.02E-21
2.14E-09	900	1.22E+19	0.00E+00	1.36E-06	5.26E+05	0.00E+00	2.37E-16	3.34E+05	1.10E-05	1.40E+05	6.17E-06	8.43E-10	5.01E-07	2.86E-09	1.11E-07	3.33E-06	3.41E-07	5.52E-07	1.75E-07	0.00E+00	8.27E-09	2.96E-11	9.39E-23	6.84E-19	3.75E-31	2.76E-24	6.03E-38	1.77E-26	3.88E-30	4.29E-33	2.29E-22	2.17E-06	1.89E-37	4.65E-13	1.63E-13	3.45E-18	1.59E-27	6.94E-44	1.73E-37	4.87E-33	0.00E+00	1.39E-20	3.31E-08	7.90E-07	0.00E+00	0.00E+00	2.72E-07	2.05E-07	5.40E-21
2.15E-09	900	1.22E+19	0.00E+00	1.42E-06	5.26E+05	0.00E+00	2.39E-16	3.34E+05	1.15E-05	1.40E+05	6.40E-06	8.75E-10	5.20E-07	2.90E-09	1.15E-07	3.46E-06	3.54E-07	5.71E-07	1.82E-07	0.00E+00	8.57E-09	3.07E-11	9.88E-23	7.09E-19	4.04E-31	2.98E-24	6.57E-38	1.84E-26	4.17E-30	4.45E-33	2.38E-22	2.25E-06	2.05E-37	4.83E-13	1.69E-13	3.58E-18	1.65E-27	7.48E-44	1.86E-37	5.25E-33	0.00E+00	1.49E-20	3.44E-08	8.19E-07	0.00E+00	0.00E+00	2.82E-07	2.13E-07	5.81E-21
2.16E-09	900	1.22E+19	0.00E+00	1.47E-06	5.26E+05	0.00E+00	2.42E-16	3.34E+05	1.19E-05	1.40E+05	6.64E-06	9.08E-10	5.39E-07	2.94E-09	1.19E-07	3.59E-06	3.67E-07	5.92E-07	1.89E-07	0.00E+00	8.89E-09	3.19E-11	1.04E-22	7.36E-19	4.35E-31	3.20E-24	7.15E-38	1.91E-26	4.49E-30	4.63E-33	2.47E-22	2.34E-06	2.24E-37	5.01E-13	1.75E-13	3.72E-18	1.72E-27	8.05E-44	2.00E-37	5.65E-33	0.00E+00	1.60E-20	3.57E-08	8.50E-07	0.00E+00	0.00E+00	2.93E-07	2.21E-07	6.26E-21
2.17E-09	900	1.22E+19	0.00E+00	1.52E-06	5.26E+05	0.00E+00	2.45E-16	3.34E+05	1.23E-05	1.40E+05	6.89E-06	9.42E-10	5.59E-07	2.98E-09	1.24E-07	3.72E-06	3.80E-07	6.14E-07	1.96E-07	0.00E+00	9.23E-09	3.31E-11	1.10E-22	7.64E-19	4.68E-31	3.45E-24	7.79E-38	1.98E-26	4.82E-30	4.80E-33	2.56E-22	2.42E-06	2.43E-37	5.19E-13	1.82E-13	3.86E-18	1.78E-27	8.68E-44	2.15E-37	6.09E-33	0.00E+00	1.73E-20	3.70E-08	8.82E-07	0.00E+00	0.00E+00	3.03E-07	2.29E-07	6.73E-21
2.18E-09	900	1.22E+19	0.00E+00	1.58E-06	5.26E+05	0.00E+00	2.48E-16	3.34E+05	1.28E-05	1.40E+05	7.15E-06	9.77E-10	5.80E-07	3.02E-09	1.28E-07	3.86E-06	3.95E-07	6.36E-07	2.03E-07	0.00E+00	9.57E-09	3.43E-11	1.15E-22	7.93E-19	5.04E-31	3.71E-24	8.48E-38	2.06E-26	5.19E-30	4.99E-33	2.66E-22	2.52E-06	2.65E-37	5.39E-13	1.89E-13	4.01E-18	1.85E-27	9.35E-44	2.32E-37	6.55E-33	0.00E+00	1.86E-20	3.84E-08	9.15E-07	0.00E+00	0.00E+00	3.15E-07	2.38E-07	7.24E-21
2.19E-09	900	1.22E+19	0.00E+00	1.64E-06	5.26E+05	0.00E+00	2.51E-16	3.34E+05	1.33E-05	1.40E+05	7.41E-06	1.01E-09	6.02E-07	3.07E-09	1.33E-07	4.00E-06	4.09E-07	6.59E-07	2.11E-07	0.00E+00	9.93E-09	3.56E-11	1.22E-22	8.23E-19	5.42E-31	3.99E-24	9.24E-38	2.13E-26	5.58E-30	5.19E-33	2.76E-22	2.61E-06	2.89E-37	5.59E-13	1.96E-13	4.16E-18	1.92E-27	1.01E-43	2.50E-37	7.06E-33	0.00E+00	2.00E-20	3.98E-08	9.49E-07	0.00E+00	0.00E+00	3.27E-07	2.47E-07	7.79E-21
2.20E-09	900	1.22E+19	0.00E+00	1.70E-06	5.26E+05	0.00E+00	2.54E-16	3.34E+05	1.38E-05	1.40E+05	7.69E-06	1.05E-09	6.24E-07	3.11E-09	1.38E-07	4.15E-06	4.25E-07	6.83E-07	2.18E-07	0.00E+00	1.03E-08	3.69E-11	1.28E-22	8.54E-19	5.84E-31	4.30E-24	1.01E-37	2.21E-26	6.00E-30	5.39E-33	2.87E-22	2.71E-06	3.15E-37	5.80E-13	2.03E-13	4.31E-18	2.00E-27	1.08E-43	2.69E-37	7.60E-33	0.00E+00	2.15E-20	4.13E-08	9.84E-07	0.00E+00	0.00E+00	3.39E-07	2.56E-07	8.38E-21
2.21E-09	900	1.22E+19	0.00E+00	1.76E-06	5.26E+05	0.00E+00	2.57E-16	3.34E+05	1.43E-05	1.40E+05	7.98E-06	1.09E-09	6.47E-07	3.16E-09	1.43E-07	4.31E-06	4.41E-07	7.07E-07	2.27E-07	0.00E+00	1.07E-08	3.83E-11	1.35E-22	8.86E-19	6.28E-31	4.62E-24	1.10E-37	2.30E-26	6.45E-30	5.60E-33	2.98E-22	2.81E-06	3.43E-37	6.01E-13	2.11E-13	4.48E-18	2.07E-27	1.17E-43	2.90E-37	8.18E-33	0.00E+00	2.31E-20	4.28E-08	1.02E-06	0.00E+00	0.00E+00	3.51E-07	2.65E-07	9.02E-21
2.22E-09	900	1.22E+19	0.00E+00	1.83E-06	5.26E+05	0.00E+00	2.60E-16	3.34E+05	1.48E-05	1.40E+05	8.27E-06	1.13E-09	6.71E-07	3.20E-09	1.49E-07	4.47E-06	4.57E-07	7.33E-07	2.35E-07	0.00E+00	1.11E-08	3.97E-11	1.42E-22	9.19E-19	6.76E-31	4.98E-24	1.20E-37	2.38E-26	6.94E-30	5.81E-33	3.09E-22	2.91E-06	3.74E-37	6.24E-13	2.18E-13	4.64E-18	2.15E-27	1.26E-43	3.12E-37	8.81E-33	0.00E+00	2.49E-20	4.44E-08	1.06E-06	0.00E+00	0.00E+00	3.64E-07	2.75E-07	9.71E-21
2.23E-09	900	1.22E+19	0.00E+00	1.90E-06	5.26E+05	0.00E+00	2.63E-16	3.34E+05	1.54E-05	1.40E+05	8.58E-06	1.18E-09	6.97E-07	3.25E-09	1.54E-07	4.63E-06	4.74E-07	7.60E-07	2.44E-07	0.00E+00	1.15E-08	4.12E-11	1.50E-22	9.54E-19	7.28E-31	5.36E-24	1.31E-37	2.47E-26	7.46E-30	6.04E-33	3.21E-22	3.02E-06	4.08E-37	6.47E-13	2.27E-13	4.82E-18	2.24E-27	1.36E-43	3.36E-37	9.48E-33	0.00E+00	2.68E-20	4.61E-08	1.10E-06	0.00E+00	0.00E+00	3.78E-07	2.86E-07	1.04E-20
2.24E-09	900	1.22E+19	0.00E+00	1.97E-06	5.26E+05	0.00E+00	2.67E-16	3.34E+05	1.59E-05	1.40E+05	8.90E-06	1.22E-09	7.23E-07	3.30E-09	1.60E-07	4.81E-06	4.92E-07	7.87E-07	2.53E-07	0.00E+00	1.19E-08	4.28E-11	1.59E-22	9.89E-19	7.83E-31	5.76E-24	1.42E-37	2.57E-26	8.02E-30	6.27E-33	3.33E-22	3.13E-06	4.45E-37	6.71E-13	2.35E-13	5.00E-18	2.32E-27	1.46E-43	3.61E-37	1.02E-32	0.00E+00	2.88E-20	4.78E-08	1.14E-06	0.00E+00	0.00E+00	3.92E-07	2.96E-07	1.12E-20
2.25E-09	900	1.22E+19	0.00E+00	2.04E-06	5.26E+05	0.00E+00	2.70E-16	3.34E+05	1.65E-05	1.40E+05	9.23E-06	1.27E-09	7.49E-07	3.35E-09	1.66E-07	4.99E-06	5.10E-07	8.16E-07	2.62E-07	0.00E+00	1.24E-08	4.44E-11	1.67E-22	1.03E-18	8.43E-31	6.20E-24	1.55E-37	2.66E-26	8.63E-30	6.51E-33	3.46E-22	3.25E-06	4.86E-37	6.96E-13	2.44E-13	5.19E-18	2.41E-27	1.57E-43	3.89E-37	1.10E-32	0.00E+00	3.10E-20	4.95E-08	1.18E-06	0.00E+00	0.00E+00	4.07E-07	3.07E-07	1.21E-20
2.26E-09	900	1.22E+19	0.00E+00	2.12E-06	5.26E+05	0.00E+00	2.73E-16	3.34E+05	1.71E-05	1.40E+05	9.58E-06	1.31E-09	7.77E-07	3.41E-09	1.72E-07	5.17E-06	5.29E-07	8.46E-07	2.72E-07	0.00E+00	1.28E-08	4.60E-11	1.77E-22	1.07E-18	9.08E-31	6.67E-24	1.70E-37	2.76E-26	9.28E-30	6.77E-33	3.59E-22	3.37E-06	5.30E-37	7.22E-13	2.53E-13	5.38E-18	2.50E-27	1.69E-43	4.19E-37	1.18E-32	0.00E+00	3.33E-20	5.14E-08	1.23E-06	0.00E+00	0.00E+00	4.22E-07	3.19E-07	1.30E-20
2.27E-09	900	1.22E+19	0.00E+00	2.19E-06	5.26E+05	0.00E+00	2.77E-16	3.34E+05	1.78E-05	1.40E+05	9.93E-06	1.36E-09	8.06E-07	3.46E-09	1.79E-07	5.36E-06	5.49E-07	8.76E-07	2.82E-07	0.00E+00	1.33E-08	4.77E-11	1.87E-22	1.11E-18	9.77E-31	7.18E-24	1.85E-37	2.86E-26	9.98E-30	7.03E-33	3.73E-22	3.50E-06	5.79E-37	7.49E-13	2.62E-13	5.58E-18	2.60E-27	1.82E-43	4.51E-37	1.27E-32	0.00E+00	3.59E-20	5.33E-08	1.27E-06	0.00E+00	0.00E+00	4.38E-07	3.31E-07	1.40E-20
2.28E-09	900	1.22E+19	0.00E+00	2.28E-06	5.26E+05	0.00E+00	2.80E-16	3.34E+05	1.84E-05	1.40E+05	1.03E-05	1.41E-09	8.37E-07	3.52E-09	1.85E-07	5.56E-06	5.69E-07	9.08E-07	2.93E-07	0.00E+00	1.38E-08	4.95E-11	1.97E-22	1.15E-18	1.05E-30	7.73E-24	2.02E-37	2.97E-26	1.07E-29	7.30E-33	3.87E-22	3.63E-06	6.32E-37	7.77E-13	2.72E-13	5.79E-18	2.70E-27	1.96E-43	4.86E-37	1.37E-32	0.00E+00	3.86E-20	5.53E-08	1.32E-06	0.00E+00	0.00E+00	4.54E-07	3.43E-07	1.51E-20
2.29E-09	900	1.22E+19	0.00E+00	2.36E-06	5.26E+05	0.00E+00	2.83E-16	3.34E+05	1.91E-05	1.40E+05	1.07E-05	1.47E-09	8.68E-07	3.58E-09	1.92E-07	5.77E-06	5.90E-07	9.42E-07	3.04E-07	0.00E+00	1.43E-08	5.14E-11	2.09E-22	1.19E-18	1.13E-30	8.32E-24	2.21E-37	3.08E-26	1.15E-29	7.58E-33	4.02E-22	3.76E-06	6.91E-37	8.06E-13	2.82E-13	6.01E-18	2.80E-27	2.11E-43	5.23E-37	1.48E-32	0.00E+00	4.15E-20	5.74E-08	1.37E-06	0.00E+00	0.00E+00	4.71E-07	3.56E-07	1.62E-20
2.30E-09	900	1.22E+19	0.00E+00	2.45E-06	5.26E+05	0.00E+00	2.87E-16	3.34E+05	1.98E-05	1.40E+05	1.11E-05	1.52E-09	9.00E-07	3.64E-09	1.99E-07	5.99E-06	6.13E-07	9.76E-07	3.15E-07	0.00E+00	1.49E-08	5.33E-11	2.21E-22	1.23E-18	1.22E-30	8.95E-24	2.42E-37	3.20E-26	1.24E-29	7.88E-33	4.17E-22	3.90E-06	7.55E-37	8.36E-13	2.93E-13	6.24E-18	2.91E-27	2.28E-43	5.63E-37	1.59E-32	0.00E+00	4.47E-20	5.95E-08	1.42E-06	0.00E+00	0.00E+00	4.88E-07	3.69E-07	1.74E-20
2.31E-09	900	1.22E+19	0.00E+00	2.54E-06	5.26E+05	0.00E+00	2.91E-16	3.34E+05	2.06E-05	1.40E+05	1.15E-05	1.58E-09	9.34E-07	3.70E-09	2.07E-07	6.21E-06	6.35E-07	1.01E-06	3.27E-07	0.00E+00	1.54E-08	5.53E-11	2.33E-22	1.28E-18	1.31E-30	9.63E-24	2.64E-37	3.32E-26	1.33E-29	8.18E-33	4.33E-22	4.05E-06	8.26E-37	8.68E-13	3.04E-13	6.47E-18	3.02E-27	2.45E-43	6.06E-37	1.71E-32	0.00E+00	4.81E-20	6.17E-08	1.47E-06	0.00E+00	0.00E+00	5.07E-07	3.83E-07	1.88E-20
2.32E-09	900	1.22E+19	0.00E+00	2.64E-06	5.26E+05	0.00E+00	2.94E-16	3.34E+05	2.13E-05	1.40E+05	1.19E-05	1.64E-09	9.69E-07	3.76E-09	2.14E-07	6.44E-06	6.59E-07	1.05E-06	3.39E-07	0.00E+00	1.60E-08	5.73E-11	2.47E-22	1.33E-18	1.41E-30	1.04E-23	2.89E-37	3.44E-26	1.44E-29	8.50E-33	4.50E-22	4.20E-06	9.03E-37	9.00E-13	3.15E-13	6.72E-18	3.13E-27	2.64E-43	6.52E-37	1.84E-32	0.00E+00	5.17E-20	6.40E-08	1.53E-06	0.00E+00	0.00E+00	5.25E-07	3.97E-07	2.02E-20
2.33E-09	900	1.22E+19	0.00E+00	2.73E-06	5.26E+05	0.00E+00	2.98E-16	3.34E+05	2.21E-05	1.40E+05	1.24E-05	1.70E-09	1.00E-06	3.83E-09	2.22E-07	6.68E-06	6.84E-07	1.09E-06	3.52E-07	0.00E+00	1.66E-08	5.95E-11	2.61E-22	1.38E-18	1.52E-30	1.12E-23	3.16E-37	3.57E-26	1.54E-29	8.83E-33	4.67E-22	4.35E-06	9.88E-37	9.34E-13	3.27E-13	6.97E-18	3.25E-27	2.84E-43	7.02E-37	1.98E-32	0.00E+00	5.56E-20	6.64E-08	1.58E-06	0.00E+00	0.00E+00	5.45E-07	4.12E-07	2.17E-20
2.34E-09	900	1.22E+19	0.00E+00	2.84E-06	5.26E+05	0.00E+00	3.02E-16	3.34E+05	2.30E-05	1.40E+05	1.28E-05	1.76E-09	1.04E-06	3.89E-09	2.31E-07	6.93E-06	7.09E-07	1.13E-06	3.65E-07	0.00E+00	1.72E-08	6.17E-11	2.77E-22	1.43E-18	1.63E-30	1.20E-23	3.46E-37	3.71E-26	1.66E-29	9.17E-33	4.85E-22	4.52E-06	1.08E-36	9.69E-13	3.39E-13	7.23E-18	3.38E-27	3.06E-43	7.56E-37	2.13E-32	0.00E+00	5.98E-20	6.89E-08	1.64E-06	0.00E+00	0.00E+00	5.65E-07	4.27E-07	2.34E-20
2.35E-09	900	1.22E+19	0.00E+00	2.94E-06	5.26E+05	0.00E+00	3.06E-16	3.34E+05	2.38E-05	1.40E+05	1.33E-05	1.83E-09	1.08E-06	3.96E-09	2.39E-07	7.19E-06	7.36E-07	1.17E-06	3.78E-07	0.00E+00	1.78E-08	6.40E-11	2.93E-22	1.48E-18	1.76E-30	1.29E-23	3.79E-37	3.84E-26	1.79E-29	9.53E-33	5.03E-22	4.68E-06	1.18E-36	1.00E-12	3.52E-13	7.50E-18	3.50E-27	3.30E-43	8.13E-37	2.30E-32	0.00E+00	6.44E-20	7.14E-08	1.70E-06	0.00E+00	0.00E+00	5.86E-07	4.43E-07	2.51E-20
2.36E-09	900	1.22E+19	0.00E+00	3.05E-06	5.26E+05	0.00E+00	3.10E-16	3.34E+05	2.47E-05	1.40E+05	1.38E-05	1.90E-09	1.12E-06	4.04E-09	2.48E-07	7.46E-06	7.63E-07	1.21E-06	3.92E-07	0.00E+00	1.85E-08	6.64E-11	3.10E-22	1.54E-18	1.89E-30	1.39E-23	4.15E-37	3.99E-26	1.92E-29	9.90E-33	5.22E-22	4.86E-06	1.30E-36	1.04E-12	3.65E-13	7.78E-18	3.64E-27	3.55E-43	8.76E-37	2.47E-32	0.00E+00	6.93E-20	7.41E-08	1.77E-06	0.00E+00	0.00E+00	6.08E-07	4.59E-07	2.70E-20
2.37E-09	900	1.22E+19	0.00E+00	3.16E-06	5.26E+05	0.00E+00	3.13E-16	3.34E+05	2.56E-05	1.40E+05	1.43E-05	1.97E-09	1.16E-06	4.11E-09	2.57E-07	7.73E-06	7.91E-07	1.26E-06	4.07E-07	0.00E+00	1.92E-08	6.89E-11	3.29E-22	1.60E-18	2.04E-30	1.50E-23	4.55E-37	4.14E-26	2.07E-29	1.03E-32	5.42E-22	5.04E-06	1.42E-36	1.08E-12	3.78E-13	8.07E-18	3.78E-27	3.82E-43	9.43E-37	2.66E-32	0.00E+00	7.45E-20	7.69E-08	1.83E-06	0.00E+00	0.00E+00	6.31E-07	4.76E-07	2.91E-20
2.38E-09	900	1.22E+19	0.00E+00	3.28E-06	5.26E+05	0.00E+00	3.18E-16	3.34E+05	2.66E-05	1.40E+05	1.49E-05	2.04E-09	1.21E-06	4.19E-09	2.67E-07	8.02E-06	8.21E-07	1.30E-06	4.22E-07	0.00E+00	1.99E-08	7.14E-11	3.49E-22	1.66E-18	2.19E-30	1.61E-23	4.98E-37	4.29E-26	2.22E-29	1.07E-32	5.63E-22	5.23E-06	1.56E-36	1.12E-12	3.92E-13	8.38E-18	3.92E-27	4.11E-43	1.01E-36	2.86E-32	0.00E+00	8.02E-20	7.97E-08	1.90E-06	0.00E+00	0.00E+00	6.54E-07	4.94E-07	3.13E-20
2.39E-09	900	1.22E+19	0.00E+00	3.40E-06	5.26E+05	0.00E+00	3.22E-16	3.34E+05	2.76E-05	1.40E+05	1.54E-05	2.12E-09	1.25E-06	4.27E-09	2.77E-07	8.32E-06	8.52E-07	1.35E-06	4.38E-07	0.00E+00	2.07E-08	7.41E-11	3.70E-22	1.72E-18	2.36E-30	1.73E-23	5.46E-37	4.45E-26	2.39E-29	1.11E-32	5.84E-22	5.42E-06	1.70E-36	1.16E-12	4.07E-13	8.69E-18	4.07E-27	4.43E-43	1.09E-36	3.08E-32	0.00E+00	8.63E-20	8.27E-08	1.97E-06	0.00E+00	0.00E+00	6.79E-07	5.13E-07	3.37E-20
2.40E-09	900	1.22E+19	0.00E+00	3.53E-06	5.26E+05	0.00E+00	3.26E-16	3.34E+05	2.86E-05	1.40E+05	1.60E-05	2.20E-09	1.30E-06	4.35E-09	2.87E-07	8.63E-06	8.83E-07	1.40E-06	4.54E-07	0.00E+00	2.14E-08	7.69E-11	3.92E-22	1.78E-18	2.54E-30	1.86E-23	5.99E-37	4.62E-26	2.57E-29	1.15E-32	6.06E-22	5.62E-06	1.87E-36	1.21E-12	4.22E-13	9.02E-18	4.22E-27	4.77E-43	1.18E-36	3.32E-32	0.00E+00	9.28E-20	8.58E-08	2.05E-06	0.00E+00	0.00E+00	7.04E-07	5.32E-07	3.62E-20
2.41E-09	900	1.22E+19	0.00E+00	3.66E-06	5.26E+05	0.00E+00	3.30E-16	3.34E+05	2.97E-05	1.40E+05	1.66E-05	2.28E-09	1.35E-06	4.43E-09	2.98E-07	8.95E-06	9.16E-07	1.45E-06	4.71E-07	0.00E+00	2.22E-08	7.97E-11	4.16E-22	1.85E-18	2.73E-30	2.01E-23	6.57E-37	4.79E-26	2.77E-29	1.20E-32	6.29E-22	5.83E-06	2.05E-36	1.25E-12	4.38E-13	9.35E-18	4.38E-27	5.13E-43	1.27E-36	3.57E-32	0.00E+00	9.99E-20	8.90E-08	2.12E-06	0.00E+00	0.00E+00	7.30E-07	5.51E-07	3.90E-20
2.42E-09	900	1.22E+19	0.00E+00	3.80E-06	5.26E+05	0.00E+00	3.35E-16	3.34E+05	3.08E-05	1.40E+05	1.72E-05	2.37E-09	1.40E-06	4.52E-09	3.09E-07	9.28E-06	9.50E-07	1.50E-06	4.89E-07	0.00E+00	2.31E-08	8.27E-11	4.41E-22	1.92E-18	2.94E-30	2.16E-23	7.20E-37	4.97E-26	2.98E-29	1.24E-32	6.53E-22	6.05E-06	2.25E-36	1.30E-12	4.54E-13	9.70E-18	4.55E-27	5.53E-43	1.36E-36	3.84E-32	0.00E+00	1.07E-19	9.23E-08	2.20E-06	0.00E+00	0.00E+00	7.57E-07	5.72E-07	4.19E-20
2.43E-09	900	1.22E+19	0.00E+00	3.94E-06	5.26E+05	0.00E+00	3.39E-16	3.34E+05	3.19E-05	1.40E+05	1.78E-05	2.45E-09	1.45E-06	4.61E-09	3.21E-07	9.63E-06	9.86E-07	1.56E-06	5.07E-07	0.00E+00	2.39E-08	8.58E-11	4.69E-22	1.99E-18	3.16E-30	2.32E-23	7.91E-37	5.16E-26	3.20E-29	1.29E-32	6.78E-22	6.28E-06	2.47E-36	1.35E-12	4.71E-13	1.01E-17	4.72E-27	5.95E-43	1.47E-36	4.14E-32	0.00E+00	1.16E-19	9.57E-08	2.28E-06	0.00E+00	0.00E+00	7.86E-07	5.93E-07	4.51E-20
2.44E-09	900	1.22E+19	0.00E+00	4.09E-06	5.26E+05	0.00E+00	3.44E-16	3.34E+05	3.31E-05	1.40E+05	1.85E-05	2.55E-09	1.50E-06	4.71E-09	3.33E-07	9.99E-06	1.02E-06	1.62E-06	5.26E-07	0.00E+00	2.48E-08	8.90E-11	4.98E-22	2.07E-18	3.41E-30	2.50E-23	8.68E-37	5.35E-26	3.44E-29	1.34E-32	7.04E-22	6.51E-06	2.71E-36	1.40E-12	4.89E-13	1.04E-17	4.90E-27	6.41E-43	1.58E-36	4.45E-32	0.00E+00	1.24E-19	9.93E-08	2.37E-06	0.00E+00	0.00E+00	8.15E-07	6.15E-07	4.85E-20
2.45E-09	900	1.22E+19	0.00E+00	4.24E-06	5.26E+05	0.00E+00	3.48E-16	3.34E+05	3.43E-05	1.40E+05	1.92E-05	2.64E-09	1.56E-06	4.80E-09	3.45E-07	1.04E-05	1.06E-06	1.67E-06	5.45E-07	0.00E+00	2.57E-08	9.23E-11	5.29E-22	2.14E-18	3.66E-30	2.69E-23	9.53E-37	5.55E-26	3.70E-29	1.39E-32	7.30E-22	6.75E-06	2.98E-36	1.45E-12	5.07E-13	1.08E-17	5.08E-27	6.90E-43	1.70E-36	4.79E-32	0.00E+00	1.34E-19	1.03E-07	2.46E-06	0.00E+00	0.00E+00	8.45E-07	6.38E-07	5.22E-20
2.46E-09	900	1.22E+19	0.00E+00	4.40E-06	5.26E+05	0.00E+00	3.53E-16	3.34E+05	3.56E-05	1.40E+05	1.99E-05	2.74E-09	1.62E-06	4.90E-09	3.58E-07	1.07E-05	1.10E-06	1.74E-06	5.66E-07	0.00E+00	2.67E-08	9.58E-11	5.62E-22	2.22E-18	3.94E-30	2.89E-23	1.05E-36	5.76E-26	3.98E-29	1.45E-32	7.58E-22	7.00E-06	3.27E-36	1.50E-12	5.26E-13	1.12E-17	5.28E-27	7.42E-43	1.83E-36	5.16E-32	0.00E+00	1.44E-19	1.07E-07	2.55E-06	0.00E+00	0.00E+00	8.77E-07	6.62E-07	5.62E-20
2.47E-09	900	1.22E+19	0.00E+00	4.56E-06	5.26E+05	0.00E+00	3.58E-16	3.34E+05	3.69E-05	1.40E+05	2.06E-05	2.84E-09	1.68E-06	5.00E-09	3.71E-07	1.11E-05	1.14E-06	1.80E-06	5.87E-07	0.00E+00	2.77E-08	9.93E-11	5.97E-22	2.31E-18	4.24E-30	3.11E-23	1.15E-36	5.97E-26	4.28E-29	1.50E-32	7.87E-22	7.27E-06	3.59E-36	1.56E-12	5.46E-13	1.17E-17	5.48E-27	7.99E-43	1.97E-36	5.55E-32	0.00E+00	1.55E-19	1.11E-07	2.64E-06	0.00E+00	0.00E+00	9.09E-07	6.87E-07	6.05E-20
2.48E-09	900	1.22E+19	0.00E+00	4.73E-06	5.26E+05	0.00E+00	3.63E-16	3.34E+05	3.83E-05	1.40E+05	2.14E-05	2.95E-09	1.74E-06	5.11E-09	3.85E-07	1.16E-05	1.18E-06	1.87E-06	6.09E-07	0.00E+00	2.87E-08	1.03E-10	6.35E-22	2.39E-18	4.57E-30	3.35E-23	1.27E-36	6.20E-26	4.61E-29	1.56E-32	8.16E-22	7.54E-06	3.95E-36	1.62E-12	5.66E-13	1.21E-17	5.68E-27	8.60E-43	2.12E-36	5.98E-32	0.00E+00	1.67E-19	1.15E-07	2.74E-06	0.00E+00	0.00E+00	9.43E-07	7.12E-07	6.51E-20
2.49E-09	900	1.22E+19	0.00E+00	4.91E-06	5.26E+05	0.00E+00	3.68E-16	3.34E+05	3.97E-05	1.40E+05	2.22E-05	3.06E-09	1.80E-06	5.22E-09	3.99E-07	1.20E-05	1.23E-06	1.94E-06	6.31E-07	0.00E+00	2.98E-08	1.07E-10	6.76E-22	2.48E-18	4.91E-30	3.60E-23	1.39E-36	6.43E-26	4.96E-29	1.62E-32	8.47E-22	7.82E-06	4.34E-36	1.68E-12	5.87E-13	1.26E-17	5.90E-27	9.26E-43	2.28E-36	6.43E-32	0.00E+00	1.79E-19	1.19E-07	2.84E-06	0.00E+00	0.00E+00	9.78E-07	7.39E-07	7.00E-20
2.50E-09	900	1.22E+19	0.00E+00	5.09E-06	5.26E+05	0.00E+00	3.73E-16	3.34E+05	4.12E-05	1.40E+05	2.30E-05	3.17E-09	1.87E-06	5.34E-09	4.14E-07	1.24E-05	1.27E-06	2.01E-06	6.55E-07	0.00E+00	3.09E-08	1.11E-10	7.19E-22	2.58E-18	5.29E-30	3.88E-23	1.53E-36	6.67E-26	5.33E-29	1.69E-32	8.79E-22	8.11E-06	4.77E-36	1.74E-12	6.09E-13	1.30E-17	6.12E-27	9.97E-43	2.45E-36	6.92E-32	0.00E+00	1.93E-19	1.24E-07	2.95E-06	0.00E+00	0.00E+00	1.01E-06	7.66E-07	7.53E-20
2.51E-09	900	1.22E+19	0.00E+00	5.28E-06	5.26E+05	0.00E+00	3.79E-16	3.34E+05	4.28E-05	1.40E+05	2.39E-05	3.29E-09	1.94E-06	5.45E-09	4.30E-07	1.29E-05	1.32E-06	2.08E-06	6.79E-07	0.00E+00	3.21E-08	1.15E-10	7.65E-22	2.67E-18	5.69E-30	4.17E-23	1.68E-36	6.92E-26	5.74E-29	1.75E-32	9.12E-22	8.41E-06	5.25E-36	1.80E-12	6.32E-13	1.35E-17	6.35E-27	1.07E-42	2.64E-36	7.45E-32	0.00E+00	2.08E-19	1.28E-07	3.06E-06	0.00E+00	0.00E+00	1.05E-06	7.95E-07	8.10E-20
2.52E-09	900	1.22E+19	0.00E+00	5.48E-06	5.26E+05	0.00E+00	3.84E-16	3.34E+05	4.43E-05	1.40E+05	2.48E-05	3.42E-09	2.01E-06	5.57E-09	4.46E-07	1.34E-05	1.37E-06	2.16E-06	7.05E-07	0.00E+00	3.33E-08	1.19E-10	8.14E-22	2.77E-18	6.12E-30	4.49E-23	1.85E-36	7.18E-26	6.17E-29	1.82E-32	9.47E-22	8.72E-06	5.78E-36	1.87E-12	6.55E-13	1.40E-17	6.59E-27	1.16E-42	2.84E-36	8.02E-32	0.00E+00	2.23E-19	1.33E-07	3.17E-06	0.00E+00	0.00E+00	1.09E-06	8.25E-07	8.72E-20
2.53E-09	900	1.22E+19	0.00E+00	5.68E-06	5.26E+05	0.00E+00	3.90E-16	3.34E+05	4.60E-05	1.40E+05	2.57E-05	3.54E-09	2.09E-06	5.70E-09	4.62E-07	1.39E-05	1.42E-06	2.24E-06	7.31E-07	0.00E+00	3.45E-08	1.24E-10	8.67E-22	2.88E-18	6.59E-30	4.83E-23	2.04E-36	7.44E-26	6.64E-29	1.89E-32	9.82E-22	9.05E-06	6.37E-36	1.94E-12	6.79E-13	1.45E-17	6.84E-27	1.24E-42	3.06E-36	8.63E-32	0.00E+00	2.40E-19	1.38E-07	3.29E-06	0.00E+00	0.00E+00	1.13E-06	8.55E-07	9.38E-20
2.54E-09	900	1.22E+19	0.00E+00	5.89E-06	5.26E+05	0.00E+00	3.95E-16	3.34E+05	4.77E-05	1.40E+05	2.67E-05	3.68E-09	2.17E-06	5.83E-09	4.80E-07	1.44E-05	1.47E-06	2.32E-06	7.58E-07	0.00E+00	3.58E-08	1.28E-10	9.23E-22	2.99E-18	7.09E-30	5.20E-23	2.25E-36	7.72E-26	7.14E-29	1.97E-32	1.02E-21	9.39E-06	7.01E-36	2.01E-12	7.05E-13	1.51E-17	7.10E-27	1.34E-42	3.29E-36	9.28E-32	0.00E+00	2.59E-19	1.43E-07	3.41E-06	0.00E+00	0.00E+00	1.17E-06	8.87E-07	1.01E-19
2.55E-09	900	1.22E+19	0.00E+00	6.11E-06	5.26E+05	0.00E+00	4.01E-16	3.34E+05	4.95E-05	1.40E+05	2.77E-05	3.81E-09	2.25E-06	5.97E-09	4.98E-07	1.49E-05	1.53E-06	2.41E-06	7.86E-07	0.00E+00	3.71E-08	1.33E-10	9.84E-22	3.10E-18	7.63E-30	5.59E-23	2.48E-36	8.01E-26	7.68E-29	2.04E-32	1.06E-21	9.74E-06	7.72E-36	2.09E-12	7.31E-13	1.56E-17	7.37E-27	1.44E-42	3.54E-36	9.99E-32	0.00E+00	2.78E-19	1.48E-07	3.54E-06	0.00E+00	0.00E+00	1.22E-06	9.20E-07	1.09E-19
2.56E-09	900	1.22E+19	0.00E+00	6.34E-06	5.26E+05	0.00E+00	4.07E-16	3.34E+05	5.13E-05	1.40E+05	2.87E-05	3.96E-09	2.33E-06	6.11E-09	5.16E-07	1.55E-05	1.59E-06	2.49E-06	8.16E-07	0.00E+00	3.85E-08	1.38E-10	1.05E-21	3.21E-18	8.21E-30	6.02E-23	2.73E-36	8.31E-26	8.26E-29	2.12E-32	1.10E-21	1.01E-05	8.51E-36	2.17E-12	7.58E-13	1.62E-17	7.64E-27	1.55E-42	3.81E-36	1.08E-31	0.00E+00	2.99E-19	1.54E-07	3.67E-06	0.00E+00	0.00E+00	1.26E-06	9.55E-07	1.17E-19
2.57E-09	900	1.22E+19	0.00E+00	6.58E-06	5.26E+05	0.00E+00	4.13E-16	3.34E+05	5.32E-05	1.40E+05	2.98E-05	4.10E-09	2.42E-06	6.25E-09	5.35E-07	1.61E-05	1.65E-06	2.59E-06	8.46E-07	0.00E+00	3.99E-08	1.43E-10	1.12E-21	3.33E-18	8.84E-30	6.48E-23	3.01E-36	8.62E-26	8.89E-29	2.21E-32	1.14E-21	1.05E-05	9.38E-36	2.25E-12	7.87E-13	1.68E-17	7.93E-27	1.67E-42	4.10E-36	1.16E-31	0.00E+00	3.22E-19	1.60E-07	3.81E-06	0.00E+00	0.00E+00	1.31E-06	9.90E-07	1.26E-19
2.58E-09	900	1.22E+19	0.00E+00	6.82E-06	5.26E+05	0.00E+00	4.20E-16	3.34E+05	5.52E-05	1.40E+05	3.09E-05	4.26E-09	2.51E-06	6.40E-09	5.55E-07	1.67E-05	1.71E-06	2.68E-06	8.77E-07	0.00E+00	4.14E-08	1.49E-10	1.19E-21	3.46E-18	9.51E-30	6.97E-23	3.32E-36	8.94E-26	9.56E-29	2.29E-32	1.18E-21	1.09E-05	1.03E-35	2.33E-12	8.16E-13	1.75E-17	8.23E-27	1.80E-42	4.41E-36	1.25E-31	0.00E+00	3.46E-19	1.66E-07	3.95E-06	0.00E+00	0.00E+00	1.36E-06	1.03E-06	1.35E-19
2.59E-09	900	1.22E+19	0.00E+00	7.07E-06	5.26E+05	0.00E+00	4.26E-16	3.34E+05	5.73E-05	1.40E+05	3.20E-05	4.42E-09	2.60E-06	6.55E-09	5.76E-07	1.73E-05	1.77E-06	2.78E-06	9.10E-07	0.00E+00	4.30E-08	1.54E-10	1.27E-21	3.59E-18	1.02E-29	7.50E-23	3.66E-36	9.28E-26	1.03E-28	2.39E-32	1.23E-21	1.13E-05	1.14E-35	2.42E-12	8.46E-13	1.81E-17	8.54E-27	1.93E-42	4.75E-36	1.34E-31	0.00E+00	3.73E-19	1.72E-07	4.10E-06	0.00E+00	0.00E+00	1.41E-06	1.07E-06	1.45E-19
2.60E-09	900	1.22E+19	0.00E+00	7.34E-06	5.26E+05	0.00E+00	4.33E-16	3.34E+05	5.94E-05	1.40E+05	3.32E-05	4.58E-09	2.70E-06	6.71E-09	5.97E-07	1.79E-05	1.84E-06	2.88E-06	9.44E-07	0.00E+00	4.46E-08	1.60E-10	1.36E-21	3.72E-18	1.10E-29	8.07E-23	4.03E-36	9.62E-26	1.11E-28	2.48E-32	1.27E-21	1.17E-05	1.26E-35	2.51E-12	8.78E-13	1.88E-17	8.86E-27	2.08E-42	5.11E-36	1.44E-31	0.00E+00	4.01E-19	1.78E-07	4.25E-06	0.00E+00	0.00E+00	1.46E-06	1.10E-06	1.57E-19
2.61E-09	900	1.22E+19	0.00E+00	7.61E-06	5.26E+05	0.00E+00	4.39E-16	3.34E+05	6.16E-05	1.40E+05	3.45E-05	4.75E-09	2.80E-06	6.88E-09	6.20E-07	1.86E-05	1.90E-06	2.99E-06	9.79E-07	0.00E+00	4.62E-08	1.66E-10	1.45E-21	3.86E-18	1.18E-29	8.68E-23	4.45E-36	9.98E-26	1.19E-28	2.58E-32	1.32E-21	1.21E-05	1.39E-35	2.60E-12	9.11E-13	1.95E-17	9.20E-27	2.24E-42	5.50E-36	1.55E-31	0.00E+00	4.31E-19	1.85E-07	4.41E-06	0.00E+00	0.00E+00	1.52E-06	1.15E-06	1.68E-19
2.62E-09	900	1.22E+19	0.00E+00	7.90E-06	5.26E+05	0.00E+00	4.46E-16	3.34E+05	6.39E-05	1.40E+05	3.57E-05	4.93E-09	2.90E-06	7.05E-09	6.43E-07	1.93E-05	1.98E-06	3.10E-06	1.02E-06	0.00E+00	4.80E-08	1.72E-10	1.54E-21	4.00E-18	1.27E-29	9.34E-23	4.91E-36	1.04E-25	1.28E-28	2.68E-32	1.37E-21	1.26E-05	1.53E-35	2.70E-12	9.44E-13	2.02E-17	9.54E-27	2.41E-42	5.92E-36	1.67E-31	0.00E+00	4.64E-19	1.92E-07	4.57E-06	0.00E+00	0.00E+00	1.57E-06	1.19E-06	1.81E-19
2.63E-09	900	1.22E+19	0.00E+00	8.19E-06	5.26E+05	0.00E+00	4.53E-16	3.34E+05	6.63E-05	1.40E+05	3.71E-05	5.11E-09	3.01E-06	7.23E-09	6.67E-07	2.00E-05	2.05E-06	3.22E-06	1.05E-06	0.00E+00	4.97E-08	1.78E-10	1.65E-21	4.15E-18	1.37E-29	1.00E-22	5.43E-36	1.07E-25	1.38E-28	2.78E-32	1.42E-21	1.30E-05	1.69E-35	2.80E-12	9.80E-13	2.10E-17	9.90E-27	2.59E-42	6.37E-36	1.80E-31	0.00E+00	4.99E-19	1.99E-07	4.74E-06	0.00E+00	0.00E+00	1.63E-06	1.23E-06	1.95E-19
2.64E-09	900	1.22E+19	0.00E+00	8.49E-06	5.26E+05	0.00E+00	4.61E-16	3.34E+05	6.88E-05	1.40E+05	3.85E-05	5.31E-09	3.12E-06	7.41E-09	6.92E-07	2.08E-05	2.13E-06	3.33E-06	1.09E-06	0.00E+00	5.16E-08	1.85E-10	1.76E-21	4.31E-18	1.48E-29	1.08E-22	5.99E-36	1.11E-25	1.48E-28	2.89E-32	1.48E-21	1.35E-05	1.87E-35	2.90E-12	1.02E-12	2.18E-17	1.03E-26	2.79E-42	6.85E-36	1.93E-31	0.00E+00	5.37E-19	2.06E-07	4.92E-06	0.00E+00	0.00E+00	1.69E-06	1.28E-06	2.10E-19
2.65E-09	900	1.22E+19	0.00E+00	8.81E-06	5.26E+05	0.00E+00	4.68E-16	3.34E+05	7.13E-05	1.40E+05	3.99E-05	5.50E-09	3.24E-06	7.60E-09	7.17E-07	2.15E-05	2.20E-06	3.46E-06	1.13E-06	0.00E+00	5.35E-08	1.92E-10	1.88E-21	4.47E-18	1.59E-29	1.16E-22	6.62E-36	1.16E-25	1.59E-28	3.01E-32	1.53E-21	1.40E-05	2.07E-35	3.01E-12	1.05E-12	2.26E-17	1.07E-26	3.01E-42	7.37E-36	2.08E-31	0.00E+00	5.78E-19	2.14E-07	5.10E-06	0.00E+00	0.00E+00	1.76E-06	1.33E-06	2.26E-19
2.66E-09	900	1.22E+19	0.00E+00	9.14E-06	5.26E+05	0.00E+00	4.76E-16	3.34E+05	7.40E-05	1.40E+05	4.14E-05	5.71E-09	3.36E-06	7.80E-09	7.44E-07	2.23E-05	2.29E-06	3.59E-06	1.18E-06	0.00E+00	5.55E-08	1.99E-10	2.01E-21	4.64E-18	1.71E-29	1.25E-22	7.32E-36	1.20E-25	1.72E-28	3.13E-32	1.59E-21	1.46E-05	2.28E-35	3.13E-12	1.09E-12	2.34E-17	1.11E-26	3.24E-42	7.94E-36	2.24E-31	0.00E+00	6.22E-19	2.22E-07	5.29E-06	0.00E+00	0.00E+00	1.82E-06	1.38E-06	2.43E-19
2.67E-09	900	1.22E+19	0.00E+00	9.48E-06	5.26E+05	0.00E+00	4.84E-16	3.34E+05	7.68E-05	1.40E+05	4.29E-05	5.92E-09	3.49E-06	8.00E-09	7.72E-07	2.32E-05	2.37E-06	3.72E-06	1.22E-06	0.00E+00	5.76E-08	2.07E-10	2.14E-21	4.81E-18	1.84E-29	1.35E-22	8.09E-36	1.24E-25	1.85E-28	3.25E-32	1.65E-21	1.51E-05	2.52E-35	3.24E-12	1.13E-12	2.43E-17	1.15E-26	3.48E-42	8.54E-36	2.41E-31	0.00E+00	6.69E-19	2.30E-07	5.49E-06	0.00E+00	0.00E+00	1.89E-06	1.43E-06	2.61E-19
2.68E-09	900	1.22E+19	0.00E+00	9.83E-06	5.26E+05	0.00E+00	4.92E-16	3.34E+05	7.96E-05	1.40E+05	4.45E-05	6.14E-09	3.62E-06	8.21E-09	8.01E-07	2.40E-05	2.46E-06	3.86E-06	1.26E-06	0.00E+00	5.97E-08	2.14E-10	2.29E-21	4.99E-18	1.98E-29	1.45E-22	8.94E-36	1.29E-25	1.99E-28	3.38E-32	1.71E-21	1.57E-05	2.79E-35	3.36E-12	1.18E-12	2.52E-17	1.19E-26	3.75E-42	9.19E-36	2.59E-31	0.00E+00	7.20E-19	2.39E-07	5.70E-06	0.00E+00	0.00E+00	1.96E-06	1.48E-06	2.81E-19
2.69E-09	900	1.22E+19	0.00E+00	1.02E-05	5.26E+05	0.00E+00	5.00E-16	3.34E+05	8.26E-05	1.40E+05	4.62E-05	6.37E-09	3.75E-06	8.43E-09	8.30E-07	2.49E-05	2.55E-06	4.00E-06	1.31E-06	0.00E+00	6.20E-08	2.22E-10	2.45E-21	5.18E-18	2.13E-29	1.56E-22	9.89E-36	1.34E-25	2.14E-28	3.52E-32	1.77E-21	1.62E-05	3.08E-35	3.49E-12	1.22E-12	2.62E-17	1.24E-26	4.03E-42	9.89E-36	2.79E-31	0.00E+00	7.74E-19	2.48E-07	5.91E-06	0.00E+00	0.00E+00	2.03E-06	1.54E-06	3.02E-19
2.70E-09	900	1.22E+19	0.00E+00	1.06E-05	5.26E+05	0.00E+00	5.09E-16	3.34E+05	8.57E-05	1.40E+05	4.79E-05	6.61E-09	3.89E-06	8.66E-09	8.61E-07	2.59E-05	2.65E-06	4.15E-06	1.36E-06	0.00E+00	6.43E-08	2.31E-10	2.62E-21	5.37E-18	2.29E-29	1.68E-22	1.09E-35	1.39E-25	2.30E-28	3.66E-32	1.84E-21	1.69E-05	3.41E-35	3.62E-12	1.27E-12	2.71E-17	1.28E-26	4.34E-42	1.06E-35	3.00E-31	0.00E+00	8.33E-19	2.57E-07	6.13E-06	0.00E+00	0.00E+00	2.11E-06	1.59E-06	3.25E-19
2.71E-09	900	1.22E+19	0.00E+00	1.10E-05	5.26E+05	0.00E+00	5.18E-16	3.34E+05	8.88E-05	1.40E+05	4.97E-05	6.86E-09	4.04E-06	8.89E-09	8.93E-07	2.68E-05	2.75E-06	4.30E-06	1.41E-06	0.00E+00	6.67E-08	2.39E-10	2.80E-21	5.57E-18	2.46E-29	1.81E-22	1.21E-35	1.44E-25	2.47E-28	3.81E-32	1.91E-21	1.75E-05	3.77E-35	3.75E-12	1.31E-12	2.81E-17	1.33E-26	4.67E-42	1.15E-35	3.23E-31	0.00E+00	8.96E-19	2.66E-07	6.36E-06	0.00E+00	0.00E+00	2.19E-06	1.65E-06	3.50E-19
2.72E-09	900	1.22E+19	0.00E+00	1.14E-05	5.26E+05	0.00E+00	5.27E-16	3.34E+05	9.22E-05	1.40E+05	5.15E-05	7.11E-09	4.19E-06	9.13E-09	9.27E-07	2.78E-05	2.85E-06	4.46E-06	1.46E-06	0.00E+00	6.92E-08	2.48E-10	2.99E-21	5.78E-18	2.65E-29	1.94E-22	1.34E-35	1.49E-25	2.66E-28	3.96E-32	1.98E-21	1.81E-05	4.18E-35	3.89E-12	1.36E-12	2.92E-17	1.38E-26	5.03E-42	1.23E-35	3.48E-31	0.00E+00	9.64E-19	2.76E-07	6.59E-06	0.00E+00	0.00E+00	2.27E-06	1.71E-06	3.77E-19
2.73E-09	900	1.22E+19	0.00E+00	1.18E-05	5.26E+05	0.00E+00	5.36E-16	3.34E+05	9.56E-05	1.40E+05	5.34E-05	7.38E-09	4.34E-06	9.39E-09	9.61E-07	2.89E-05	2.95E-06	4.63E-06	1.52E-06	0.00E+00	7.17E-08	2.57E-10	3.20E-21	5.99E-18	2.85E-29	2.09E-22	1.48E-35	1.55E-25	2.86E-28	4.12E-32	2.06E-21	1.88E-05	4.62E-35	4.04E-12	1.41E-12	3.03E-17	1.43E-26	5.41E-42	1.33E-35	3.74E-31	0.00E+00	1.04E-18	2.87E-07	6.84E-06	0.00E+00	0.00E+00	2.35E-06	1.78E-06	4.05E-19
2.74E-09	900	1.22E+19	0.00E+00	1.22E-05	5.26E+05	0.00E+00	5.45E-16	3.34E+05	9.92E-05	1.40E+05	5.54E-05	7.66E-09	4.51E-06	9.65E-09	9.97E-07	2.99E-05	3.06E-06	4.80E-06	1.58E-06	0.00E+00	7.44E-08	2.67E-10	3.42E-21	6.22E-18	3.07E-29	2.25E-22	1.64E-35	1.61E-25	3.08E-28	4.28E-32	2.13E-21	1.95E-05	5.12E-35	4.19E-12	1.47E-12	3.14E-17	1.49E-26	5.82E-42	1.43E-35	4.03E-31	0.00E+00	1.12E-18	2.97E-07	7.09E-06	0.00E+00	0.00E+00	2.44E-06	1.84E-06	4.36E-19
2.75E-09	900	1.22E+19	0.00E+00	1.27E-05	5.26E+05	0.00E+00	5.55E-16	3.34E+05	1.03E-04	1.40E+05	5.75E-05	7.94E-09	4.67E-06	9.92E-09	1.03E-06	3.10E-05	3.18E-06	4.97E-06	1.63E-06	0.00E+00	7.72E-08	2.77E-10	3.66E-21	6.45E-18	3.30E-29	2.42E-22	1.82E-35	1.67E-25	3.31E-28	4.46E-32	2.21E-21	2.02E-05	5.67E-35	4.34E-12	1.52E-12	3.26E-17	1.54E-26	6.27E-42	1.54E-35	4.33E-31	0.00E+00	1.20E-18	3.08E-07	7.36E-06	0.00E+00	0.00E+00	2.53E-06	1.91E-06	4.69E-19
2.76E-09	900	1.22E+19	0.00E+00	1.32E-05	5.26E+05	0.00E+00	5.65E-16	3.34E+05	1.07E-04	1.40E+05	5.96E-05	8.24E-09	4.85E-06	1.02E-08	1.07E-06	3.22E-05	3.30E-06	5.16E-06	1.69E-06	0.00E+00	8.00E-08	2.87E-10	3.92E-21	6.69E-18	3.55E-29	2.60E-22	2.01E-35	1.73E-25	3.56E-28	4.64E-32	2.30E-21	2.10E-05	6.28E-35	4.51E-12	1.58E-12	3.38E-17	1.60E-26	6.74E-42	1.65E-35	4.66E-31	0.00E+00	1.29E-18	3.20E-07	7.63E-06	0.00E+00	0.00E+00	2.63E-06	1.98E-06	5.05E-19
2.77E-09	900	1.22E+19	0.00E+00	1.37E-05	5.26E+05	0.00E+00	5.76E-16	3.34E+05	1.11E-04	1.40E+05	6.19E-05	8.54E-09	5.03E-06	1.05E-08	1.11E-06	3.34E-05	3.42E-06	5.35E-06	1.76E-06	0.00E+00	8.30E-08	2.98E-10	4.19E-21	6.94E-18	3.82E-29	2.80E-22	2.23E-35	1.79E-25	3.83E-28	4.83E-32	2.38E-21	2.18E-05	6.96E-35	4.67E-12	1.63E-12	3.51E-17	1.66E-26	7.26E-42	1.78E-35	5.02E-31	0.00E+00	1.39E-18	3.32E-07	7.92E-06	0.00E+00	0.00E+00	2.72E-06	2.06E-06	5.43E-19
2.78E-09	900	1.22E+19	0.00E+00	1.42E-05	5.26E+05	0.00E+00	5.87E-16	3.34E+05	1.15E-04	1.40E+05	6.42E-05	8.86E-09	5.22E-06	1.08E-08	1.15E-06	3.46E-05	3.55E-06	5.55E-06	1.82E-06	0.00E+00	8.61E-08	3.09E-10	4.49E-21	7.20E-18	4.11E-29	3.01E-22	2.47E-35	1.86E-25	4.12E-28	5.02E-32	2.47E-21	2.26E-05	7.71E-35	4.85E-12	1.70E-12	3.64E-17	1.72E-26	7.81E-42	1.91E-35	5.40E-31	0.00E+00	1.50E-18	3.44E-07	8.21E-06	0.00E+00	0.00E+00	2.83E-06	2.13E-06	5.84E-19
2.79E-09	900	1.22E+19	0.00E+00	1.47E-05	5.26E+05	0.00E+00	5.98E-16	3.34E+05	1.19E-04	1.40E+05	6.66E-05	9.19E-09	5.41E-06	1.11E-08	1.20E-06	3.59E-05	3.68E-06	5.75E-06	1.89E-06	0.00E+00	8.93E-08	3.21E-10	4.81E-21	7.47E-18	4.43E-29	3.24E-22	2.74E-35	1.93E-25	4.44E-28	5.23E-32	2.57E-21	2.34E-05	8.54E-35	5.03E-12	1.76E-12	3.77E-17	1.79E-26	8.40E-42	2.06E-35	5.81E-31	0.00E+00	1.61E-18	3.57E-07	8.52E-06	0.00E+00	0.00E+00	2.93E-06	2.21E-06	6.28E-19
2.80E-09	900	1.22E+19	0.00E+00	1.52E-05	5.26E+05	0.00E+00	6.09E-16	3.34E+05	1.23E-04	1.40E+05	6.90E-05	9.54E-09	5.61E-06	1.14E-08	1.24E-06	3.73E-05	3.82E-06	5.97E-06	1.96E-06	0.00E+00	9.27E-08	3.32E-10	5.15E-21	7.75E-18	4.76E-29	3.49E-22	3.04E-35	2.00E-25	4.77E-28	5.44E-32	2.66E-21	2.43E-05	9.47E-35	5.22E-12	1.82E-12	3.91E-17	1.85E-26	9.04E-42	2.22E-35	6.25E-31	0.00E+00	1.73E-18	3.70E-07	8.83E-06	0.00E+00	0.00E+00	3.04E-06	2.30E-06	6.76E-19
2.81E-09	900	1.22E+19	0.00E+00	1.58E-05	5.26E+05	0.00E+00	6.21E-16	3.34E+05	1.28E-04	1.40E+05	7.16E-05	9.89E-09	5.82E-06	1.18E-08	1.29E-06	3.87E-05	3.96E-06	6.19E-06	2.04E-06	0.00E+00	9.61E-08	3.45E-10	5.51E-21	8.04E-18	5.13E-29	3.75E-22	3.37E-35	2.08E-25	5.13E-28	5.67E-32	2.76E-21	2.52E-05	1.05E-34	5.41E-12	1.89E-12	4.06E-17	1.92E-26	9.73E-42	2.38E-35	6.73E-31	0.00E+00	1.86E-18	3.84E-07	9.16E-06	0.00E+00	0.00E+00	3.15E-06	2.38E-06	7.27E-19
2.82E-09	900	1.22E+19	0.00E+00	1.64E-05	5.26E+05	0.00E+00	6.33E-16	3.34E+05	1.33E-04	1.40E+05	7.43E-05	1.03E-08	6.04E-06	1.21E-08	1.34E-06	4.01E-05	4.11E-06	6.42E-06	2.11E-06	0.00E+00	9.97E-08	3.58E-10	5.90E-21	8.34E-18	5.52E-29	4.04E-22	3.73E-35	2.15E-25	5.52E-28	5.90E-32	2.87E-21	2.61E-05	1.16E-34	5.61E-12	1.96E-12	4.21E-17	1.99E-26	1.05E-41	2.56E-35	7.24E-31	0.00E+00	2.00E-18	3.98E-07	9.50E-06	0.00E+00	0.00E+00	3.27E-06	2.47E-06	7.83E-19
2.83E-09	900	1.22E+19	0.00E+00	1.70E-05	5.26E+05	0.00E+00	6.46E-16	3.34E+05	1.38E-04	1.40E+05	7.71E-05	1.06E-08	6.26E-06	1.25E-08	1.39E-06	4.16E-05	4.26E-06	6.66E-06	2.19E-06	0.00E+00	1.03E-07	3.71E-10	6.32E-21	8.65E-18	5.93E-29	4.34E-22	4.14E-35	2.23E-25	5.94E-28	6.14E-32	2.97E-21	2.71E-05	1.29E-34	5.82E-12	2.04E-12	4.37E-17	2.07E-26	1.13E-41	2.76E-35	7.79E-31	0.00E+00	2.16E-18	4.13E-07	9.86E-06	0.00E+00	0.00E+00	3.39E-06	2.56E-06	8.42E-19
2.84E-09	900	1.22E+19	0.00E+00	1.77E-05	5.26E+05	0.00E+00	6.58E-16	3.34E+05	1.43E-04	1.40E+05	7.99E-05	1.10E-08	6.50E-06	1.28E-08	1.44E-06	4.31E-05	4.42E-06	6.90E-06	2.27E-06	0.00E+00	1.07E-07	3.85E-10	6.78E-21	8.97E-18	6.38E-29	4.67E-22	4.60E-35	2.32E-25	6.39E-28	6.40E-32	3.08E-21	2.81E-05	1.43E-34	6.04E-12	2.11E-12	4.53E-17	2.15E-26	1.21E-41	2.97E-35	8.38E-31	0.00E+00	2.32E-18	4.29E-07	1.02E-05	0.00E+00	0.00E+00	3.52E-06	2.66E-06	9.06E-19
2.85E-09	900	1.22E+19	0.00E+00	1.83E-05	5.26E+05	0.00E+00	6.72E-16	3.34E+05	1.48E-04	1.40E+05	8.29E-05	1.15E-08	6.74E-06	1.32E-08	1.49E-06	4.47E-05	4.58E-06	7.16E-06	2.36E-06	0.00E+00	1.11E-07	3.99E-10	7.26E-21	9.31E-18	6.87E-29	5.03E-22	5.10E-35	2.40E-25	6.88E-28	6.66E-32	3.20E-21	2.92E-05	1.59E-34	6.26E-12	2.19E-12	4.70E-17	2.23E-26	1.30E-41	3.20E-35	9.02E-31	0.00E+00	2.50E-18	4.45E-07	1.06E-05	0.00E+00	0.00E+00	3.65E-06	2.76E-06	9.75E-19
2.86E-09	900	1.22E+19	0.00E+00	1.90E-05	5.26E+05	0.00E+00	6.85E-16	3.34E+05	1.54E-04	1.40E+05	8.60E-05	1.19E-08	6.99E-06	1.36E-08	1.55E-06	4.64E-05	4.75E-06	7.43E-06	2.44E-06	0.00E+00	1.15E-07	4.14E-10	7.78E-21	9.65E-18	7.39E-29	5.41E-22	5.66E-35	2.49E-25	7.40E-28	6.94E-32	3.32E-21	3.03E-05	1.76E-34	6.50E-12	2.27E-12	4.88E-17	2.31E-26	1.40E-41	3.44E-35	9.70E-31	0.00E+00	2.69E-18	4.61E-07	1.10E-05	0.00E+00	0.00E+00	3.79E-06	2.86E-06	1.05E-18
2.87E-09	900	1.22E+19	0.00E+00	1.97E-05	5.26E+05	0.00E+00	7.00E-16	3.34E+05	1.60E-04	1.40E+05	8.92E-05	1.23E-08	7.25E-06	1.40E-08	1.60E-06	4.81E-05	4.93E-06	7.70E-06	2.53E-06	0.00E+00	1.20E-07	4.30E-10	8.34E-21	1.00E-17	7.95E-29	5.82E-22	6.28E-35	2.59E-25	7.96E-28	7.23E-32	3.44E-21	3.14E-05	1.96E-34	6.74E-12	2.36E-12	5.06E-17	2.40E-26	1.51E-41	3.70E-35	1.04E-30	0.00E+00	2.89E-18	4.78E-07	1.14E-05	0.00E+00	0.00E+00	3.93E-06	2.97E-06	1.13E-18
2.88E-09	900	1.22E+19	0.00E+00	2.04E-05	5.26E+05	0.00E+00	7.14E-16	3.34E+05	1.65E-04	1.40E+05	9.25E-05	1.28E-08	7.52E-06	1.44E-08	1.66E-06	4.99E-05	5.11E-06	7.99E-06	2.63E-06	0.00E+00	1.24E-07	4.46E-10	8.94E-21	1.04E-17	8.56E-29	6.26E-22	6.97E-35	2.68E-25	8.56E-28	7.53E-32	3.57E-21	3.26E-05	2.17E-34	6.99E-12	2.44E-12	5.25E-17	2.49E-26	1.63E-41	3.98E-35	1.12E-30	0.00E+00	3.11E-18	4.96E-07	1.18E-05	0.00E+00	0.00E+00	4.07E-06	3.08E-06	1.21E-18
2.89E-09	900	1.22E+19	0.00E+00	2.12E-05	5.26E+05	0.00E+00	7.29E-16	3.34E+05	1.72E-04	1.40E+05	9.60E-05	1.33E-08	7.80E-06	1.49E-08	1.73E-06	5.18E-05	5.31E-06	8.29E-06	2.73E-06	0.00E+00	1.29E-07	4.62E-10	9.58E-21	1.08E-17	9.21E-29	6.74E-22	7.74E-35	2.78E-25	9.21E-28	7.85E-32	3.71E-21	3.38E-05	2.41E-34	7.25E-12	2.54E-12	5.44E-17	2.58E-26	1.75E-41	4.28E-35	1.21E-30	0.00E+00	3.34E-18	5.15E-07	1.23E-05	0.00E+00	0.00E+00	4.23E-06	3.19E-06	1.31E-18
2.90E-09	900	1.22E+19	0.00E+00	2.20E-05	5.26E+05	0.00E+00	7.45E-16	3.34E+05	1.78E-04	1.40E+05	9.95E-05	1.38E-08	8.09E-06	1.54E-08	1.79E-06	5.37E-05	5.50E-06	8.59E-06	2.83E-06	0.00E+00	1.34E-07	4.79E-10	1.03E-20	1.12E-17	9.91E-29	7.25E-22	8.60E-35	2.89E-25	9.91E-28	8.18E-32	3.85E-21	3.50E-05	2.68E-34	7.52E-12	2.63E-12	5.65E-17	2.68E-26	1.88E-41	4.61E-35	1.30E-30	0.00E+00	3.60E-18	5.34E-07	1.27E-05	0.00E+00	0.00E+00	4.38E-06	3.31E-06	1.40E-18
2.91E-09	900	1.22E+19	0.00E+00	2.28E-05	5.26E+05	0.00E+00	7.61E-16	3.34E+05	1.85E-04	1.40E+05	1.03E-04	1.43E-08	8.39E-06	1.58E-08	1.86E-06	5.57E-05	5.71E-06	8.91E-06	2.93E-06	0.00E+00	1.39E-07	4.97E-10	1.10E-20	1.16E-17	1.07E-28	7.80E-22	9.55E-35	3.00E-25	1.07E-27	8.53E-32	3.99E-21	3.63E-05	2.98E-34	7.80E-12	2.73E-12	5.86E-17	2.78E-26	2.03E-41	4.96E-35	1.40E-30	0.00E+00	3.87E-18	5.54E-07	1.32E-05	0.00E+00	0.00E+00	4.55E-06	3.43E-06	1.51E-18
2.92E-09	900	1.22E+19	0.00E+00	2.37E-05	5.26E+05	0.00E+00	7.78E-16	3.34E+05	1.92E-04	1.40E+05	1.07E-04	1.48E-08	8.70E-06	1.63E-08	1.93E-06	5.78E-05	5.92E-06	9.24E-06	3.04E-06	0.00E+00	1.44E-07	5.16E-10	1.18E-20	1.20E-17	1.15E-28	8.39E-22	1.06E-34	3.11E-25	1.15E-27	8.89E-32	4.14E-21	3.77E-05	3.31E-34	8.09E-12	2.83E-12	6.07E-17	2.88E-26	2.18E-41	5.34E-35	1.51E-30	0.00E+00	4.17E-18	5.74E-07	1.37E-05	0.00E+00	0.00E+00	4.72E-06	3.56E-06	1.63E-18
2.93E-09	900	1.22E+19	0.00E+00	2.45E-05	5.26E+05	0.00E+00	7.95E-16	3.34E+05	1.99E-04	1.40E+05	1.11E-04	1.54E-08	9.03E-06	1.68E-08	2.00E-06	6.00E-05	6.14E-06	9.59E-06	3.16E-06	0.00E+00	1.49E-07	5.35E-10	1.27E-20	1.25E-17	1.23E-28	9.03E-22	1.18E-34	3.22E-25	1.23E-27	9.27E-32	4.29E-21	3.91E-05	3.68E-34	8.39E-12	2.94E-12	6.30E-17	2.99E-26	2.35E-41	5.74E-35	1.62E-30	0.00E+00	4.48E-18	5.96E-07	1.42E-05	0.00E+00	0.00E+00	4.89E-06	3.69E-06	1.75E-18
2.94E-09	900	1.22E+19	0.00E+00	2.54E-05	5.26E+05	0.00E+00	8.13E-16	3.34E+05	2.06E-04	1.40E+05	1.15E-04	1.59E-08	9.36E-06	1.74E-08	2.07E-06	6.22E-05	6.37E-06	9.94E-06	3.27E-06	0.00E+00	1.55E-07	5.55E-10	1.36E-20	1.29E-17	1.33E-28	9.72E-22	1.31E-34	3.34E-25	1.33E-27	9.67E-32	4.45E-21	4.05E-05	4.08E-34	8.71E-12	3.04E-12	6.54E-17	3.10E-26	2.52E-41	6.18E-35	1.74E-30	0.00E+00	4.82E-18	6.18E-07	1.47E-05	0.00E+00	0.00E+00	5.07E-06	3.83E-06	1.88E-18
2.95E-09	900	1.22E+19	0.00E+00	2.64E-05	5.26E+05	0.00E+00	8.31E-16	3.34E+05	2.14E-04	1.40E+05	1.20E-04	1.65E-08	9.71E-06	1.79E-08	2.15E-06	6.45E-05	6.61E-06	1.03E-05	3.40E-06	0.00E+00	1.60E-07	5.76E-10	1.46E-20	1.34E-17	1.43E-28	1.05E-21	1.46E-34	3.47E-25	1.43E-27	1.01E-31	4.62E-21	4.20E-05	4.54E-34	9.03E-12	3.16E-12	6.78E-17	3.22E-26	2.72E-41	6.65E-35	1.88E-30	0.00E+00	5.19E-18	6.41E-07	1.53E-05	0.00E+00	0.00E+00	5.26E-06	3.97E-06	2.03E-18
2.96E-09	900	1.22E+19	0.00E+00	2.74E-05	5.26E+05	0.00E+00	8.50E-16	3.34E+05	2.22E-04	1.40E+05	1.24E-04	1.71E-08	1.01E-05	1.85E-08	2.23E-06	6.69E-05	6.85E-06	1.07E-05	3.52E-06	0.00E+00	1.66E-07	5.97E-10	1.57E-20	1.39E-17	1.54E-28	1.12E-21	1.62E-34	3.60E-25	1.54E-27	1.05E-31	4.79E-21	4.36E-05	5.04E-34	9.37E-12	3.28E-12	7.03E-17	3.34E-26	2.92E-41	7.15E-35	2.02E-30	0.00E+00	5.58E-18	6.65E-07	1.59E-05	0.00E+00	0.00E+00	5.46E-06	4.12E-06	2.18E-18
2.97E-09	900	1.22E+19	0.00E+00	2.84E-05	5.26E+05	0.00E+00	8.70E-16	3.34E+05	2.30E-04	1.40E+05	1.29E-04	1.78E-08	1.05E-05	1.91E-08	2.31E-06	6.94E-05	7.11E-06	1.11E-05	3.65E-06	0.00E+00	1.73E-07	6.19E-10	1.68E-20	1.44E-17	1.65E-28	1.21E-21	1.80E-34	3.73E-25	1.65E-27	1.10E-31	4.97E-21	4.52E-05	5.61E-34	9.72E-12	3.40E-12	7.29E-17	3.46E-26	3.15E-41	7.70E-35	2.17E-30	0.00E+00	6.00E-18	6.90E-07	1.65E-05	0.00E+00	0.00E+00	5.66E-06	4.28E-06	2.34E-18
2.98E-09	900	1.22E+19	0.00E+00	2.95E-05	5.26E+05	0.00E+00	8.90E-16	3.34E+05	2.39E-04	1.40E+05	1.33E-04	1.84E-08	1.08E-05	1.97E-08	2.40E-06	7.20E-05	7.37E-06	1.15E-05	3.79E-06	0.00E+00	1.79E-07	6.42E-10	1.80E-20	1.50E-17	1.78E-28	1.30E-21	2.00E-34	3.87E-25	1.78E-27	1.14E-31	5.16E-21	4.69E-05	6.23E-34	1.01E-11	3.52E-12	7.57E-17	3.59E-26	3.38E-41	8.28E-35	2.34E-30	0.00E+00	6.46E-18	7.15E-07	1.71E-05	0.00E+00	0.00E+00	5.87E-06	4.44E-06	2.52E-18
2.99E-09	900	1.22E+19	0.00E+00	3.06E-05	5.26E+05	0.00E+00	9.12E-16	3.34E+05	2.47E-04	1.40E+05	1.38E-04	1.91E-08	1.12E-05	2.03E-08	2.49E-06	7.47E-05	7.65E-06	1.19E-05	3.93E-06	0.00E+00	1.86E-07	6.66E-10	1.93E-20	1.55E-17	1.91E-28	1.40E-21	2.22E-34	4.01E-25	1.91E-27	1.19E-31	5.35E-21	4.87E-05	6.93E-34	1.05E-11	3.66E-12	7.85E-17	3.73E-26	3.64E-41	8.91E-35	2.51E-30	0.00E+00	6.95E-18	7.42E-07	1.77E-05	0.00E+00	0.00E+00	6.09E-06	4.60E-06	2.71E-18
3.00E-09	900	1.22E+19	0.00E+00	3.17E-05	5.26E+05	0.00E+00	9.33E-16	3.34E+05	2.57E-04	1.40E+05	1.43E-04	1.98E-08	1.17E-05	2.10E-08	2.58E-06	7.75E-05	7.93E-06	1.24E-05	4.08E-06	0.00E+00	1.93E-07	6.91E-10	2.08E-20	1.61E-17	2.06E-28	1.51E-21	2.47E-34	4.16E-25	2.06E-27	1.25E-31	5.55E-21	5.05E-05	7.71E-34	1.08E-11	3.79E-12	8.14E-17	3.87E-26	3.92E-41	9.59E-35	2.70E-30	0.00E+00	7.48E-18	7.70E-07	1.84E-05	0.00E+00	0.00E+00	6.32E-06	4.77E-06	2.92E-18
3.01E-09	900	1.22E+19	0.00E+00	3.29E-05	5.26E+05	0.00E+00	9.56E-16	3.34E+05	2.66E-04	1.40E+05	1.49E-04	2.06E-08	1.21E-05	2.17E-08	2.68E-06	8.03E-05	8.23E-06	1.28E-05	4.23E-06	0.00E+00	2.00E-07	7.17E-10	2.23E-20	1.67E-17	2.22E-28	1.62E-21	2.75E-34	4.32E-25	2.22E-27	1.30E-31	5.76E-21	5.24E-05	8.57E-34	1.12E-11	3.93E-12	8.45E-17	4.01E-26	4.22E-41	1.03E-34	2.91E-30	0.00E+00	8.05E-18	7.98E-07	1.90E-05	0.00E+00	0.00E+00	6.55E-06	4.95E-06	3.14E-18
3.02E-09	900	1.22E+19	0.00E+00	3.41E-05	5.26E+05	0.00E+00	9.79E-16	3.34E+05	2.76E-04	1.40E+05	1.54E-04	2.13E-08	1.25E-05	2.24E-08	2.78E-06	8.33E-05	8.54E-06	1.33E-05	4.39E-06	0.00E+00	2.07E-07	7.44E-10	2.39E-20	1.73E-17	2.38E-28	1.74E-21	3.06E-34	4.48E-25	2.38E-27	1.36E-31	5.97E-21	5.43E-05	9.54E-34	1.17E-11	4.08E-12	8.76E-17	4.16E-26	4.54E-41	1.11E-34	3.13E-30	0.00E+00	8.66E-18	8.28E-07	1.98E-05	0.00E+00	0.00E+00	6.80E-06	5.13E-06	3.38E-18
3.03E-09	900	1.22E+19	0.00E+00	3.54E-05	5.26E+05	0.00E+00	1.00E-15	3.34E+05	2.86E-04	1.40E+05	1.60E-04	2.21E-08	1.30E-05	2.31E-08	2.88E-06	8.64E-05	8.85E-06	1.38E-05	4.55E-06	0.00E+00	2.15E-07	7.71E-10	2.57E-20	1.80E-17	2.57E-28	1.88E-21	3.40E-34	4.65E-25	2.56E-27	1.42E-31	6.20E-21	5.63E-05	1.06E-33	1.21E-11	4.23E-12	9.09E-17	4.32E-26	4.88E-41	1.19E-34	3.37E-30	0.00E+00	9.31E-18	8.59E-07	2.05E-05	0.00E+00	0.00E+00	7.05E-06	5.33E-06	3.64E-18
3.04E-09	900	1.22E+19	0.00E+00	3.67E-05	5.26E+05	0.00E+00	1.03E-15	3.34E+05	2.97E-04	1.40E+05	1.66E-04	2.30E-08	1.35E-05	2.39E-08	2.99E-06	8.97E-05	9.18E-06	1.43E-05	4.72E-06	0.00E+00	2.23E-07	8.00E-10	2.76E-20	1.87E-17	2.76E-28	2.02E-21	3.79E-34	4.82E-25	2.76E-27	1.48E-31	6.43E-21	5.84E-05	1.18E-33	1.26E-11	4.39E-12	9.43E-17	4.48E-26	5.25E-41	1.28E-34	3.63E-30	0.00E+00	1.00E-17	8.91E-07	2.13E-05	0.00E+00	0.00E+00	7.31E-06	5.52E-06	3.91E-18
3.05E-09	900	1.22E+19	0.00E+00	3.81E-05	5.26E+05	0.00E+00	1.05E-15	3.34E+05	3.08E-04	1.40E+05	1.72E-04	2.38E-08	1.40E-05	2.47E-08	3.10E-06	9.30E-05	9.53E-06	1.49E-05	4.90E-06	0.00E+00	2.31E-07	8.30E-10	2.96E-20	1.94E-17	2.97E-28	2.17E-21	4.21E-34	5.00E-25	2.97E-27	1.55E-31	6.67E-21	6.06E-05	1.31E-33	1.30E-11	4.55E-12	9.78E-17	4.64E-26	5.65E-41	1.38E-34	3.90E-30	0.00E+00	1.08E-17	9.24E-07	2.20E-05	0.00E+00	0.00E+00	7.59E-06	5.73E-06	4.21E-18
3.06E-09	900	1.22E+19	0.00E+00	3.95E-05	5.26E+05	0.00E+00	1.08E-15	3.34E+05	3.20E-04	1.40E+05	1.79E-04	2.47E-08	1.45E-05	2.55E-08	3.21E-06	9.65E-05	9.88E-06	1.54E-05	5.08E-06	0.00E+00	2.40E-07	8.61E-10	3.18E-20	2.01E-17	3.20E-28	2.34E-21	4.69E-34	5.19E-25	3.19E-27	1.62E-31	6.92E-21	6.29E-05	1.46E-33	1.35E-11	4.72E-12	1.01E-16	4.82E-26	6.08E-41	1.49E-34	4.20E-30	0.00E+00	1.16E-17	9.59E-07	2.29E-05	0.00E+00	0.00E+00	7.87E-06	5.94E-06	4.53E-18
3.07E-09	900	1.22E+19	0.00E+00	4.09E-05	5.26E+05	0.00E+00	1.11E-15	3.34E+05	3.31E-04	1.40E+05	1.85E-04	2.56E-08	1.51E-05	2.63E-08	3.33E-06	1.00E-04	1.02E-05	1.60E-05	5.27E-06	0.00E+00	2.49E-07	8.93E-10	3.41E-20	2.08E-17	3.44E-28	2.52E-21	5.21E-34	5.38E-25	3.44E-27	1.69E-31	7.18E-21	6.52E-05	1.63E-33	1.40E-11	4.90E-12	1.05E-16	5.00E-26	6.54E-41	1.60E-34	4.52E-30	0.00E+00	1.25E-17	9.94E-07	2.37E-05	0.00E+00	0.00E+00	8.16E-06	6.16E-06	4.87E-18
3.08E-09	900	1.22E+19	0.00E+00	4.25E-05	5.26E+05	0.00E+00	1.14E-15	3.34E+05	3.44E-04	1.40E+05	1.92E-04	2.66E-08	1.56E-05	2.72E-08	3.46E-06	1.04E-04	1.06E-05	1.66E-05	5.46E-06	0.00E+00	2.58E-07	9.26E-10	3.66E-20	2.16E-17	3.70E-28	2.71E-21	5.80E-34	5.58E-25	3.70E-27	1.77E-31	7.45E-21	6.76E-05	1.81E-33	1.45E-11	5.08E-12	1.09E-16	5.18E-26	7.04E-41	1.72E-34	4.86E-30	0.00E+00	1.34E-17	1.03E-06	2.46E-05	0.00E+00	0.00E+00	8.47E-06	6.39E-06	5.24E-18
3.09E-09	900	1.22E+19	0.00E+00	4.40E-05	5.26E+05	0.00E+00	1.17E-15	3.34E+05	3.57E-04	1.40E+05	1.99E-04	2.76E-08	1.62E-05	2.81E-08	3.59E-06	1.08E-04	1.10E-05	1.72E-05	5.67E-06	0.00E+00	2.68E-07	9.61E-10	3.93E-20	2.24E-17	3.98E-28	2.91E-21	6.46E-34	5.79E-25	3.98E-27	1.85E-31	7.72E-21	7.02E-05	2.01E-33	1.51E-11	5.27E-12	1.13E-16	5.38E-26	7.58E-41	1.85E-34	5.23E-30	0.00E+00	1.44E-17	1.07E-06	2.55E-05	0.00E+00	0.00E+00	8.78E-06	6.63E-06	5.64E-18
3.10E-09	900	1.22E+19	0.00E+00	4.57E-05	5.26E+05	0.00E+00	1.20E-15	3.34E+05	3.70E-04	1.40E+05	2.07E-04	2.86E-08	1.68E-05	2.91E-08	3.72E-06	1.12E-04	1.14E-05	1.78E-05	5.88E-06	0.00E+00	2.78E-07	9.96E-10	4.23E-20	2.33E-17	4.28E-28	3.13E-21	7.19E-34	6.00E-25	4.28E-27	1.94E-31	8.01E-21	7.28E-05	2.24E-33	1.56E-11	5.47E-12	1.17E-16	5.58E-26	8.15E-41	1.99E-34	5.62E-30	0.00E+00	1.55E-17	1.11E-06	2.65E-05	0.00E+00	0.00E+00	9.11E-06	6.88E-06	6.07E-18
3.11E-09	900	1.22E+19	0.00E+00	4.74E-05	5.26E+05	0.00E+00	1.23E-15	3.34E+05	3.84E-04	1.40E+05	2.15E-04	2.97E-08	1.74E-05	3.00E-08	3.86E-06	1.16E-04	1.19E-05	1.85E-05	6.10E-06	0.00E+00	2.88E-07	1.03E-09	4.54E-20	2.41E-17	4.61E-28	3.37E-21	8.01E-34	6.23E-25	4.60E-27	2.03E-31	8.31E-21	7.55E-05	2.50E-33	1.62E-11	5.67E-12	1.22E-16	5.79E-26	8.77E-41	2.14E-34	6.05E-30	0.00E+00	1.67E-17	1.15E-06	2.75E-05	0.00E+00	0.00E+00	9.45E-06	7.14E-06	6.53E-18
3.12E-09	900	1.22E+19	0.00E+00	4.92E-05	5.26E+05	0.00E+00	1.27E-15	3.34E+05	3.98E-04	1.40E+05	2.23E-04	3.08E-08	1.81E-05	3.11E-08	4.00E-06	1.20E-04	1.23E-05	1.92E-05	6.32E-06	0.00E+00	2.99E-07	1.07E-09	4.88E-20	2.50E-17	4.96E-28	3.63E-21	8.91E-34	6.46E-25	4.95E-27	2.12E-31	8.62E-21	7.83E-05	2.78E-33	1.68E-11	5.88E-12	1.26E-16	6.00E-26	9.44E-41	2.31E-34	6.51E-30	0.00E+00	1.80E-17	1.19E-06	2.85E-05	0.00E+00	0.00E+00	9.80E-06	7.40E-06	7.02E-18
3.13E-09	900	1.22E+19	0.00E+00	5.10E-05	5.26E+05	0.00E+00	1.30E-15	3.34E+05	4.13E-04	1.40E+05	2.31E-04	3.19E-08	1.88E-05	3.21E-08	4.15E-06	1.25E-04	1.28E-05	1.99E-05	6.56E-06	0.00E+00	3.10E-07	1.11E-09	5.24E-20	2.60E-17	5.33E-28	3.90E-21	9.92E-34	6.70E-25	5.33E-27	2.22E-31	8.95E-21	8.12E-05	3.09E-33	1.74E-11	6.10E-12	1.31E-16	6.23E-26	1.02E-40	2.48E-34	7.01E-30	0.00E+00	1.94E-17	1.24E-06	2.95E-05	0.00E+00	0.00E+00	1.02E-05	7.68E-06	7.56E-18
3.14E-09	900	1.22E+19	0.00E+00	5.29E-05	5.26E+05	0.00E+00	1.34E-15	3.34E+05	4.28E-04	1.40E+05	2.39E-04	3.31E-08	1.95E-05	3.32E-08	4.31E-06	1.29E-04	1.32E-05	2.06E-05	6.80E-06	0.00E+00	3.21E-07	1.15E-09	5.63E-20	2.69E-17	5.74E-28	4.20E-21	1.10E-33	6.95E-25	5.73E-27	2.33E-31	9.28E-21	8.42E-05	3.44E-33	1.81E-11	6.33E-12	1.36E-16	6.46E-26	1.09E-40	2.67E-34	7.54E-30	0.00E+00	2.08E-17	1.28E-06	3.06E-05	0.00E+00	0.00E+00	1.05E-05	7.96E-06	8.13E-18
3.15E-09	900	1.22E+19	0.00E+00	5.49E-05	5.26E+05	0.00E+00	1.38E-15	3.34E+05	4.44E-04	1.40E+05	2.48E-04	3.43E-08	2.02E-05	3.43E-08	4.47E-06	1.34E-04	1.37E-05	2.14E-05	7.06E-06	0.00E+00	3.33E-07	1.20E-09	6.04E-20	2.79E-17	6.17E-28	4.52E-21	1.23E-33	7.21E-25	6.17E-27	2.44E-31	9.63E-21	8.74E-05	3.84E-33	1.88E-11	6.56E-12	1.41E-16	6.70E-26	1.18E-40	2.87E-34	8.11E-30	0.00E+00	2.24E-17	1.33E-06	3.18E-05	0.00E+00	0.00E+00	1.09E-05	8.26E-06	8.75E-18
3.16E-09	900	1.22E+19	0.00E+00	5.69E-05	5.26E+05	0.00E+00	1.42E-15	3.34E+05	4.61E-04	1.40E+05	2.58E-04	3.56E-08	2.09E-05	3.55E-08	4.63E-06	1.39E-04	1.42E-05	2.22E-05	7.32E-06	0.00E+00	3.46E-07	1.24E-09	6.49E-20	2.90E-17	6.64E-28	4.86E-21	1.37E-33	7.48E-25	6.63E-27	2.55E-31	9.99E-21	9.06E-05	4.27E-33	1.95E-11	6.81E-12	1.46E-16	6.95E-26	1.27E-40	3.09E-34	8.73E-30	0.00E+00	2.41E-17	1.38E-06	3.30E-05	0.00E+00	0.00E+00	1.13E-05	8.57E-06	9.41E-18
3.17E-09	900	1.22E+19	0.00E+00	5.90E-05	5.26E+05	0.00E+00	1.46E-15	3.34E+05	4.78E-04	1.40E+05	2.67E-04	3.70E-08	2.17E-05	3.67E-08	4.81E-06	1.44E-04	1.48E-05	2.30E-05	7.59E-06	0.00E+00	3.59E-07	1.29E-09	6.98E-20	3.00E-17	7.15E-28	5.23E-21	1.53E-33	7.76E-25	7.14E-27	2.68E-31	1.04E-20	9.40E-05	4.76E-33	2.02E-11	7.06E-12	1.52E-16	7.21E-26	1.36E-40	3.33E-34	9.39E-30	0.00E+00	2.59E-17	1.43E-06	3.42E-05	0.00E+00	0.00E+00	1.18E-05	8.89E-06	1.01E-17
3.18E-09	900	1.22E+19	0.00E+00	6.12E-05	5.26E+05	0.00E+00	1.50E-15	3.34E+05	4.96E-04	1.40E+05	2.77E-04	3.83E-08	2.25E-05	3.80E-08	4.98E-06	1.50E-04	1.53E-05	2.39E-05	7.88E-06	0.00E+00	3.72E-07	1.34E-09	7.50E-20	3.12E-17	7.69E-28	5.63E-21	1.70E-33	8.05E-25	7.68E-27	2.80E-31	1.07E-20	9.75E-05	5.30E-33	2.09E-11	7.32E-12	1.57E-16	7.48E-26	1.46E-40	3.58E-34	1.01E-29	0.00E+00	2.79E-17	1.49E-06	3.55E-05	0.00E+00	0.00E+00	1.22E-05	9.22E-06	1.09E-17
3.19E-09	900	1.22E+19	0.00E+00	6.35E-05	5.26E+05	0.00E+00	1.54E-15	3.34E+05	5.14E-04	1.40E+05	2.87E-04	3.98E-08	2.34E-05	3.93E-08	5.17E-06	1.55E-04	1.59E-05	2.48E-05	8.17E-06	0.00E+00	3.86E-07	1.38E-09	8.06E-20	3.23E-17	8.27E-28	6.05E-21	1.89E-33	8.35E-25	8.26E-27	2.94E-31	1.11E-20	1.01E-04	5.90E-33	2.17E-11	7.60E-12	1.63E-16	7.76E-26	1.58E-40	3.85E-34	1.09E-29	0.00E+00	3.00E-17	1.54E-06	3.68E-05	0.00E+00	0.00E+00	1.27E-05	9.56E-06	1.17E-17
3.20E-09	900	1.22E+19	0.00E+00	6.59E-05	5.26E+05	0.00E+00	1.59E-15	3.34E+05	5.33E-04	1.40E+05	2.98E-04	4.12E-08	2.42E-05	4.06E-08	5.36E-06	1.61E-04	1.65E-05	2.57E-05	8.47E-06	0.00E+00	4.00E-07	1.44E-09	8.66E-20	3.35E-17	8.90E-28	6.51E-21	2.11E-33	8.66E-25	8.89E-27	3.08E-31	1.16E-20	1.05E-04	6.58E-33	2.25E-11	7.88E-12	1.69E-16	8.05E-26	1.70E-40	4.14E-34	1.17E-29	0.00E+00	3.23E-17	1.60E-06	3.82E-05	0.00E+00	0.00E+00	1.31E-05	9.92E-06	1.26E-17
3.21E-09	900	1.22E+19	0.00E+00	6.83E-05	5.26E+05	0.00E+00	1.64E-15	3.34E+05	5.53E-04	1.40E+05	3.09E-04	4.28E-08	2.51E-05	4.21E-08	5.56E-06	1.67E-04	1.71E-05	2.66E-05	8.79E-06	0.00E+00	4.15E-07	1.49E-09	9.30E-20	3.48E-17	9.58E-28	7.01E-21	2.35E-33	8.98E-25	9.56E-27	3.23E-31	1.20E-20	1.09E-04	7.33E-33	2.34E-11	8.17E-12	1.76E-16	8.35E-26	1.82E-40	4.46E-34	1.26E-29	0.00E+00	3.47E-17	1.66E-06	3.96E-05	0.00E+00	0.00E+00	1.36E-05	1.03E-05	1.36E-17
3.22E-09	900	1.22E+19	0.00E+00	7.09E-05	5.26E+05	0.00E+00	1.69E-15	3.34E+05	5.74E-04	1.40E+05	3.21E-04	4.44E-08	2.61E-05	4.35E-08	5.77E-06	1.73E-04	1.77E-05	2.76E-05	9.12E-06	0.00E+00	4.31E-07	1.55E-09	1.00E-19	3.61E-17	1.03E-27	7.54E-21	2.62E-33	9.32E-25	1.03E-26	3.39E-31	1.24E-20	1.13E-04	8.16E-33	2.42E-11	8.48E-12	1.82E-16	8.66E-26	1.96E-40	4.80E-34	1.35E-29	0.00E+00	3.74E-17	1.72E-06	4.10E-05	0.00E+00	0.00E+00	1.41E-05	1.07E-05	1.46E-17
3.23E-09	900	1.22E+19	0.00E+00	7.35E-05	5.26E+05	0.00E+00	1.74E-15	3.34E+05	5.95E-04	1.40E+05	3.33E-04	4.60E-08	2.70E-05	4.50E-08	5.99E-06	1.80E-04	1.84E-05	2.87E-05	9.46E-06	0.00E+00	4.47E-07	1.60E-09	1.07E-19	3.74E-17	1.11E-27	8.11E-21	2.92E-33	9.66E-25	1.11E-26	3.56E-31	1.29E-20	1.17E-04	9.09E-33	2.51E-11	8.79E-12	1.89E-16	8.99E-26	2.11E-40	5.16E-34	1.46E-29	0.00E+00	4.02E-17	1.78E-06	4.26E-05	0.00E+00	0.00E+00	1.47E-05	1.11E-05	1.57E-17
3.24E-09	900	1.22E+19	0.00E+00	7.62E-05	5.26E+05	0.00E+00	1.79E-15	3.34E+05	6.17E-04	1.40E+05	3.45E-04	4.77E-08	2.81E-05	4.66E-08	6.21E-06	1.86E-04	1.91E-05	2.97E-05	9.81E-06	0.00E+00	4.63E-07	1.66E-09	1.15E-19	3.88E-17	1.19E-27	8.73E-21	3.25E-33	1.00E-24	1.19E-26	3.74E-31	1.34E-20	1.21E-04	1.01E-32	2.61E-11	9.12E-12	1.96E-16	9.32E-26	2.27E-40	5.55E-34	1.57E-29	0.00E+00	4.33E-17	1.85E-06	4.42E-05	0.00E+00	0.00E+00	1.52E-05	1.15E-05	1.69E-17
3.25E-09	900	1.22E+19	0.00E+00	7.91E-05	5.26E+05	0.00E+00	1.85E-15	3.34E+05	6.40E-04	1.40E+05	3.58E-04	4.95E-08	2.91E-05	4.82E-08	6.44E-06	1.93E-04	1.98E-05	3.08E-05	1.02E-05	0.00E+00	4.81E-07	1.72E-09	1.24E-19	4.03E-17	1.28E-27	9.39E-21	3.62E-33	1.04E-24	1.28E-26	3.93E-31	1.39E-20	1.26E-04	1.13E-32	2.71E-11	9.46E-12	2.03E-16	9.67E-26	2.45E-40	5.98E-34	1.69E-29	0.00E+00	4.66E-17	1.92E-06	4.58E-05	0.00E+00	0.00E+00	1.58E-05	1.19E-05	1.82E-17
3.26E-09	900	1.22E+19	0.00E+00	8.20E-05	5.26E+05	0.00E+00	1.91E-15	3.34E+05	6.64E-04	1.40E+05	3.71E-04	5.14E-08	3.02E-05	4.99E-08	6.68E-06	2.00E-04	2.05E-05	3.20E-05	1.06E-05	0.00E+00	4.99E-07	1.79E-09	1.33E-19	4.18E-17	1.38E-27	1.01E-20	4.04E-33	1.08E-24	1.38E-26	4.13E-31	1.44E-20	1.31E-04	1.26E-32	2.81E-11	9.81E-12	2.11E-16	1.00E-25	2.63E-40	6.43E-34	1.81E-29	0.00E+00	5.01E-17	1.99E-06	4.75E-05	0.00E+00	0.00E+00	1.64E-05	1.23E-05	1.96E-17
3.27E-09	900	1.22E+19	0.00E+00	8.51E-05	5.26E+05	0.00E+00	1.97E-15	3.34E+05	6.89E-04	1.40E+05	3.85E-04	5.33E-08	3.13E-05	5.17E-08	6.93E-06	2.08E-04	2.13E-05	3.32E-05	1.09E-05	0.00E+00	5.17E-07	1.86E-09	1.43E-19	4.33E-17	1.49E-27	1.09E-20	4.50E-33	1.12E-24	1.48E-26	4.34E-31	1.49E-20	1.36E-04	1.40E-32	2.91E-11	1.02E-11	2.19E-16	1.04E-25	2.83E-40	6.92E-34	1.95E-29	0.00E+00	5.39E-17	2.07E-06	4.93E-05	0.00E+00	0.00E+00	1.70E-05	1.28E-05	2.10E-17
3.28E-09	900	1.22E+19	0.00E+00	8.82E-05	5.26E+05	0.00E+00	2.03E-15	3.34E+05	7.15E-04	1.40E+05	4.00E-04	5.53E-08	3.25E-05	5.35E-08	7.19E-06	2.16E-04	2.21E-05	3.44E-05	1.14E-05	0.00E+00	5.36E-07	1.92E-09	1.54E-19	4.50E-17	1.60E-27	1.17E-20	5.01E-33	1.16E-24	1.60E-26	4.56E-31	1.55E-20	1.41E-04	1.56E-32	3.02E-11	1.06E-11	2.27E-16	1.08E-25	3.05E-40	7.44E-34	2.10E-29	0.00E+00	5.80E-17	2.14E-06	5.11E-05	0.00E+00	0.00E+00	1.76E-05	1.33E-05	2.26E-17
3.29E-09	900	1.22E+19	0.00E+00	9.15E-05	5.26E+05	0.00E+00	2.10E-15	3.34E+05	7.41E-04	1.40E+05	4.14E-04	5.73E-08	3.37E-05	5.54E-08	7.45E-06	2.24E-04	2.29E-05	3.57E-05	1.18E-05	0.00E+00	5.56E-07	2.00E-09	1.66E-19	4.66E-17	1.72E-27	1.26E-20	5.59E-33	1.20E-24	1.72E-26	4.80E-31	1.61E-20	1.46E-04	1.74E-32	3.13E-11	1.10E-11	2.35E-16	1.12E-25	3.28E-40	8.01E-34	2.26E-29	0.00E+00	6.24E-17	2.22E-06	5.30E-05	0.00E+00	0.00E+00	1.83E-05	1.38E-05	2.44E-17
3.30E-09	900	1.22E+19	0.00E+00	9.49E-05	5.26E+05	0.00E+00	2.17E-15	3.34E+05	7.69E-04	1.40E+05	4.30E-04	5.95E-08	3.49E-05	5.73E-08	7.73E-06	2.32E-04	2.38E-05	3.70E-05	1.22E-05	0.00E+00	5.77E-07	2.07E-09	1.78E-19	4.84E-17	1.85E-27	1.35E-20	6.23E-33	1.25E-24	1.85E-26	5.04E-31	1.67E-20	1.51E-04	1.94E-32	3.25E-11	1.14E-11	2.44E-16	1.16E-25	3.53E-40	8.62E-34	2.43E-29	0.00E+00	6.71E-17	2.31E-06	5.50E-05	0.00E+00	0.00E+00	1.89E-05	1.43E-05	2.62E-17
3.31E-09	900	1.22E+19	0.00E+00	9.85E-05	5.26E+05	0.00E+00	2.24E-15	3.34E+05	7.97E-04	1.40E+05	4.46E-04	6.17E-08	3.62E-05	5.93E-08	8.02E-06	2.41E-04	2.47E-05	3.84E-05	1.27E-05	0.00E+00	5.99E-07	2.15E-09	1.91E-19	5.02E-17	1.99E-27	1.46E-20	6.94E-33	1.30E-24	1.99E-26	5.31E-31	1.73E-20	1.57E-04	2.16E-32	3.37E-11	1.18E-11	2.53E-16	1.20E-25	3.79E-40	9.27E-34	2.62E-29	0.00E+00	7.22E-17	2.39E-06	5.71E-05	0.00E+00	0.00E+00	1.96E-05	1.48E-05	2.82E-17
3.32E-09	900	1.22E+19	0.00E+00	1.02E-04	5.26E+05	0.00E+00	2.31E-15	3.34E+05	8.27E-04	1.40E+05	4.62E-04	6.40E-08	3.76E-05	6.14E-08	8.32E-06	2.50E-04	2.56E-05	3.98E-05	1.31E-05	0.00E+00	6.21E-07	2.23E-09	2.06E-19	5.21E-17	2.14E-27	1.57E-20	7.73E-33	1.34E-24	2.14E-26	5.59E-31	1.79E-20	1.63E-04	2.41E-32	3.50E-11	1.22E-11	2.63E-16	1.25E-25	4.08E-40	9.97E-34	2.81E-29	0.00E+00	7.77E-17	2.48E-06	5.92E-05	0.00E+00	0.00E+00	2.04E-05	1.54E-05	3.03E-17
3.33E-09	900	1.22E+19	0.00E+00	1.06E-04	5.26E+05	0.00E+00	2.39E-15	3.34E+05	8.58E-04	1.40E+05	4.80E-04	6.64E-08	3.90E-05	6.36E-08	8.63E-06	2.59E-04	2.65E-05	4.13E-05	1.36E-05	0.00E+00	6.44E-07	2.31E-09	2.21E-19	5.40E-17	2.30E-27	1.69E-20	8.62E-33	1.39E-24	2.30E-26	5.88E-31	1.86E-20	1.69E-04	2.69E-32	3.63E-11	1.27E-11	2.72E-16	1.30E-25	4.39E-40	1.07E-33	3.03E-29	0.00E+00	8.36E-17	2.57E-06	6.14E-05	0.00E+00	0.00E+00	2.11E-05	1.60E-05	3.26E-17
3.34E-09	900	1.22E+19	0.00E+00	1.10E-04	5.26E+05	0.00E+00	2.47E-15	3.34E+05	8.90E-04	1.40E+05	4.98E-04	6.88E-08	4.04E-05	6.59E-08	8.95E-06	2.69E-04	2.75E-05	4.29E-05	1.41E-05	0.00E+00	6.68E-07	2.40E-09	2.38E-19	5.60E-17	2.48E-27	1.81E-20	9.61E-33	1.45E-24	2.47E-26	6.20E-31	1.93E-20	1.75E-04	3.00E-32	3.76E-11	1.32E-11	2.83E-16	1.34E-25	4.73E-40	1.15E-33	3.26E-29	0.00E+00	8.99E-17	2.67E-06	6.37E-05	0.00E+00	0.00E+00	2.19E-05	1.65E-05	3.51E-17
3.35E-09	900	1.22E+19	0.00E+00	1.14E-04	5.26E+05	0.00E+00	2.56E-15	3.34E+05	9.23E-04	1.40E+05	5.16E-04	7.14E-08	4.20E-05	6.82E-08	9.28E-06	2.79E-04	2.85E-05	4.44E-05	1.47E-05	0.00E+00	6.93E-07	2.49E-09	2.56E-19	5.81E-17	2.67E-27	1.95E-20	1.07E-32	1.50E-24	2.66E-26	6.53E-31	2.00E-20	1.82E-04	3.34E-32	3.90E-11	1.36E-11	2.93E-16	1.39E-25	5.09E-40	1.24E-33	3.50E-29	0.00E+00	9.68E-17	2.77E-06	6.60E-05	0.00E+00	0.00E+00	2.27E-05	1.72E-05	3.78E-17
3.36E-09	900	1.22E+19	0.00E+00	1.18E-04	5.26E+05	0.00E+00	2.65E-15	3.34E+05	9.57E-04	1.40E+05	5.35E-04	7.41E-08	4.35E-05	7.07E-08	9.63E-06	2.89E-04	2.96E-05	4.61E-05	1.52E-05	0.00E+00	7.19E-07	2.58E-09	2.75E-19	6.03E-17	2.87E-27	2.10E-20	1.19E-32	1.56E-24	2.86E-26	6.88E-31	2.08E-20	1.88E-04	3.72E-32	4.05E-11	1.41E-11	3.04E-16	1.45E-25	5.47E-40	1.34E-33	3.77E-29	0.00E+00	1.04E-16	2.87E-06	6.85E-05	0.00E+00	0.00E+00	2.36E-05	1.78E-05	4.06E-17
3.37E-09	900	1.22E+19	0.00E+00	1.23E-04	5.26E+05	0.00E+00	2.74E-15	3.34E+05	9.93E-04	1.40E+05	5.55E-04	7.68E-08	4.51E-05	7.32E-08	9.99E-06	3.00E-04	3.07E-05	4.78E-05	1.58E-05	0.00E+00	7.45E-07	2.68E-09	2.96E-19	6.25E-17	3.09E-27	2.26E-20	1.33E-32	1.61E-24	3.08E-26	7.25E-31	2.16E-20	1.95E-04	4.15E-32	4.20E-11	1.47E-11	3.15E-16	1.50E-25	5.89E-40	1.44E-33	4.06E-29	0.00E+00	1.12E-16	2.98E-06	7.11E-05	0.00E+00	0.00E+00	2.45E-05	1.85E-05	4.37E-17
3.38E-09	900	1.22E+19	0.00E+00	1.27E-04	5.26E+05	0.00E+00	2.84E-15	3.34E+05	1.03E-03	1.40E+05	5.76E-04	7.97E-08	4.68E-05	7.58E-08	1.04E-05	3.11E-04	3.18E-05	4.96E-05	1.64E-05	0.00E+00	7.73E-07	2.77E-09	3.18E-19	6.49E-17	3.32E-27	2.43E-20	1.48E-32	1.67E-24	3.32E-26	7.65E-31	2.24E-20	2.03E-04	4.63E-32	4.35E-11	1.52E-11	3.27E-16	1.56E-25	6.33E-40	1.55E-33	4.37E-29	0.00E+00	1.20E-16	3.09E-06	7.37E-05	0.00E+00	0.00E+00	2.54E-05	1.92E-05	4.70E-17
3.39E-09	900	1.22E+19	0.00E+00	1.32E-04	5.26E+05	0.00E+00	2.94E-15	3.34E+05	1.07E-03	1.40E+05	5.97E-04	8.27E-08	4.86E-05	7.85E-08	1.07E-05	3.22E-04	3.30E-05	5.14E-05	1.70E-05	0.00E+00	8.02E-07	2.88E-09	3.42E-19	6.73E-17	3.57E-27	2.61E-20	1.66E-32	1.74E-24	3.57E-26	8.07E-31	2.32E-20	2.10E-04	5.16E-32	4.52E-11	1.58E-11	3.39E-16	1.61E-25	6.82E-40	1.66E-33	4.70E-29	0.00E+00	1.30E-16	3.20E-06	7.64E-05	0.00E+00	0.00E+00	2.63E-05	1.99E-05	5.06E-17
3.40E-09	900	1.22E+19	0.00E+00	1.37E-04	5.26E+05	0.00E+00	3.05E-15	3.34E+05	1.11E-03	1.40E+05	6.20E-04	8.57E-08	5.04E-05	8.13E-08	1.11E-05	3.34E-04	3.43E-05	5.34E-05	1.76E-05	0.00E+00	8.32E-07	2.99E-09	3.68E-19	6.98E-17	3.84E-27	2.81E-20	1.85E-32	1.80E-24	3.84E-26	8.52E-31	2.41E-20	2.18E-04	5.75E-32	4.68E-11	1.64E-11	3.52E-16	1.68E-25	7.33E-40	1.79E-33	5.05E-29	0.00E+00	1.39E-16	3.32E-06	7.93E-05	0.00E+00	0.00E+00	2.73E-05	2.06E-05	5.45E-17
3.41E-09	900	1.22E+19	0.00E+00	1.42E-04	5.26E+05	0.00E+00	3.16E-15	3.34E+05	1.15E-03	1.40E+05	6.43E-04	8.89E-08	5.22E-05	8.42E-08	1.16E-05	3.47E-04	3.55E-05	5.53E-05	1.83E-05	0.00E+00	8.63E-07	3.10E-09	3.95E-19	7.24E-17	4.14E-27	3.03E-20	2.06E-32	1.87E-24	4.13E-26	8.99E-31	2.50E-20	2.26E-04	6.42E-32	4.86E-11	1.70E-11	3.65E-16	1.74E-25	7.89E-40	1.93E-33	5.44E-29	0.00E+00	1.50E-16	3.45E-06	8.22E-05	0.00E+00	0.00E+00	2.83E-05	2.14E-05	5.86E-17
3.42E-09	900	1.22E+19	0.00E+00	1.47E-04	5.26E+05	0.00E+00	3.28E-15	3.34E+05	1.19E-03	1.40E+05	6.67E-04	9.22E-08	5.42E-05	8.72E-08	1.20E-05	3.60E-04	3.69E-05	5.74E-05	1.89E-05	0.00E+00	8.95E-07	3.21E-09	4.25E-19	7.51E-17	4.45E-27	3.26E-20	2.29E-32	1.94E-24	4.44E-26	9.49E-31	2.59E-20	2.35E-04	7.15E-32	5.04E-11	1.76E-11	3.79E-16	1.80E-25	8.49E-40	2.07E-33	5.85E-29	0.00E+00	1.61E-16	3.58E-06	8.53E-05	0.00E+00	0.00E+00	2.94E-05	2.22E-05	6.30E-17
3.43E-09	900	1.22E+19	0.00E+00	1.53E-04	5.26E+05	0.00E+00	3.40E-15	3.34E+05	1.24E-03	1.40E+05	6.92E-04	9.57E-08	5.62E-05	9.04E-08	1.24E-05	3.73E-04	3.82E-05	5.95E-05	1.97E-05	0.00E+00	9.28E-07	3.33E-09	4.57E-19	7.79E-17	4.79E-27	3.50E-20	2.56E-32	2.01E-24	4.78E-26	1.00E-30	2.69E-20	2.43E-04	7.98E-32	5.23E-11	1.83E-11	3.93E-16	1.87E-25	9.13E-40	2.23E-33	6.29E-29	0.00E+00	1.74E-16	3.71E-06	8.85E-05	0.00E+00	0.00E+00	3.05E-05	2.30E-05	6.78E-17
3.44E-09	900	1.22E+19	0.00E+00	1.58E-04	5.26E+05	0.00E+00	3.53E-15	3.34E+05	1.28E-03	1.40E+05	7.17E-04	9.92E-08	5.83E-05	9.36E-08	1.29E-05	3.87E-04	3.97E-05	6.18E-05	2.04E-05	0.00E+00	9.63E-07	3.46E-09	4.91E-19	8.08E-17	5.15E-27	3.77E-20	2.85E-32	2.08E-24	5.14E-26	1.06E-30	2.79E-20	2.52E-04	8.89E-32	5.42E-11	1.90E-11	4.07E-16	1.94E-25	9.83E-40	2.40E-33	6.77E-29	0.00E+00	1.87E-16	3.85E-06	9.18E-05	0.00E+00	0.00E+00	3.16E-05	2.39E-05	7.30E-17
3.45E-09	900	1.22E+19	0.00E+00	1.64E-04	5.26E+05	0.00E+00	3.66E-15	3.34E+05	1.33E-03	1.40E+05	7.44E-04	1.03E-07	6.05E-05	9.70E-08	1.34E-05	4.02E-04	4.11E-05	6.41E-05	2.11E-05	0.00E+00	9.99E-07	3.58E-09	5.28E-19	8.38E-17	5.54E-27	4.05E-20	3.18E-32	2.16E-24	5.53E-26	1.12E-30	2.89E-20	2.62E-04	9.92E-32	5.62E-11	1.97E-11	4.23E-16	2.01E-25	1.06E-39	2.58E-33	7.29E-29	0.00E+00	2.01E-16	3.99E-06	9.52E-05	0.00E+00	0.00E+00	3.28E-05	2.47E-05	7.85E-17
3.46E-09	900	1.22E+19	0.00E+00	1.70E-04	5.26E+05	0.00E+00	3.80E-15	3.34E+05	1.38E-03	1.40E+05	7.72E-04	1.07E-07	6.27E-05	1.01E-07	1.39E-05	4.17E-04	4.27E-05	6.64E-05	2.19E-05	0.00E+00	1.04E-06	3.72E-09	5.68E-19	8.70E-17	5.96E-27	4.36E-20	3.55E-32	2.24E-24	5.95E-26	1.18E-30	3.00E-20	2.72E-04	1.11E-31	5.83E-11	2.04E-11	4.38E-16	2.09E-25	1.14E-39	2.78E-33	7.84E-29	0.00E+00	2.16E-16	4.14E-06	9.87E-05	0.00E+00	0.00E+00	3.40E-05	2.57E-05	8.45E-17
3.47E-09	900	1.22E+19	0.00E+00	1.77E-04	5.26E+05	0.00E+00	3.95E-15	3.34E+05	1.43E-03	1.40E+05	8.00E-04	1.11E-07	6.51E-05	1.04E-07	1.44E-05	4.32E-04	4.43E-05	6.89E-05	2.27E-05	0.00E+00	1.07E-06	3.86E-09	6.11E-19	9.02E-17	6.42E-27	4.69E-20	3.96E-32	2.33E-24	6.40E-26	1.25E-30	3.11E-20	2.82E-04	1.23E-31	6.05E-11	2.12E-11	4.55E-16	2.16E-25	1.22E-39	2.99E-33	8.43E-29	0.00E+00	2.33E-16	4.29E-06	1.02E-04	0.00E+00	0.00E+00	3.53E-05	2.66E-05	9.09E-17
3.48E-09	900	1.22E+19	0.00E+00	1.83E-04	5.26E+05	0.00E+00	4.10E-15	3.34E+05	1.48E-03	1.40E+05	8.30E-04	1.15E-07	6.75E-05	1.08E-07	1.49E-05	4.48E-04	4.59E-05	7.15E-05	2.36E-05	0.00E+00	1.11E-06	4.00E-09	6.57E-19	9.36E-17	6.90E-27	5.05E-20	4.41E-32	2.41E-24	6.89E-26	1.33E-30	3.22E-20	2.92E-04	1.38E-31	6.28E-11	2.19E-11	4.72E-16	2.25E-25	1.32E-39	3.22E-33	9.07E-29	0.00E+00	2.50E-16	4.45E-06	1.06E-04	0.00E+00	0.00E+00	3.66E-05	2.76E-05	9.78E-17
3.49E-09	900	1.22E+19	0.00E+00	1.90E-04	5.26E+05	0.00E+00	4.26E-15	3.34E+05	1.54E-03	1.40E+05	8.61E-04	1.19E-07	7.00E-05	1.12E-07	1.55E-05	4.65E-04	4.76E-05	7.41E-05	2.45E-05	0.00E+00	1.16E-06	4.15E-09	7.07E-19	9.71E-17	7.43E-27	5.43E-20	4.92E-32	2.50E-24	7.41E-26	1.40E-30	3.34E-20	3.03E-04	1.53E-31	6.51E-11	2.28E-11	4.89E-16	2.33E-25	1.42E-39	3.46E-33	9.76E-29	0.00E+00	2.69E-16	4.62E-06	1.10E-04	0.00E+00	0.00E+00	3.79E-05	2.86E-05	1.05E-16
3.50E-09	900	1.22E+19	0.00E+00	1.97E-04	5.26E+05	0.00E+00	4.43E-15	3.34E+05	1.60E-03	1.40E+05	8.93E-04	1.24E-07	7.26E-05	1.16E-07	1.61E-05	4.82E-04	4.94E-05	7.69E-05	2.54E-05	0.00E+00	1.20E-06	4.30E-09	7.60E-19	1.01E-16	7.99E-27	5.85E-20	5.49E-32	2.60E-24	7.98E-26	1.49E-30	3.47E-20	3.14E-04	1.71E-31	6.75E-11	2.36E-11	5.07E-16	2.42E-25	1.52E-39	3.72E-33	1.05E-28	0.00E+00	2.90E-16	4.79E-06	1.14E-04	0.00E+00	0.00E+00	3.93E-05	2.97E-05	1.13E-16
3.51E-09	900	1.22E+19	0.00E+00	2.05E-04	5.26E+05	0.00E+00	4.61E-15	3.34E+05	1.66E-03	1.40E+05	9.27E-04	1.28E-07	7.53E-05	1.20E-07	1.67E-05	5.00E-04	5.12E-05	7.98E-05	2.63E-05	0.00E+00	1.24E-06	4.46E-09	8.17E-19	1.04E-16	8.60E-27	6.29E-20	6.12E-32	2.69E-24	8.58E-26	1.57E-30	3.60E-20	3.26E-04	1.91E-31	7.00E-11	2.45E-11	5.26E-16	2.51E-25	1.64E-39	4.00E-33	1.13E-28	0.00E+00	3.12E-16	4.97E-06	1.19E-04	0.00E+00	0.00E+00	4.08E-05	3.08E-05	1.22E-16
3.52E-09	900	1.22E+19	0.00E+00	2.12E-04	5.26E+05	0.00E+00	4.80E-15	3.34E+05	1.72E-03	1.40E+05	9.61E-04	1.33E-07	7.81E-05	1.24E-07	1.73E-05	5.19E-04	5.31E-05	8.27E-05	2.73E-05	0.00E+00	1.29E-06	4.63E-09	8.79E-19	1.08E-16	9.25E-27	6.77E-20	6.83E-32	2.79E-24	9.23E-26	1.67E-30	3.73E-20	3.38E-04	2.13E-31	7.26E-11	2.54E-11	5.46E-16	2.60E-25	1.77E-39	4.31E-33	1.22E-28	0.00E+00	3.36E-16	5.16E-06	1.23E-04	0.00E+00	0.00E+00	4.23E-05	3.20E-05	1.31E-16
3.53E-09	900	1.22E+19	0.00E+00	2.20E-04	5.26E+05	0.00E+00	5.00E-15	3.34E+05	1.78E-03	1.40E+05	9.97E-04	1.38E-07	8.10E-05	1.29E-07	1.79E-05	5.38E-04	5.51E-05	8.58E-05	2.83E-05	0.00E+00	1.34E-06	4.80E-09	9.45E-19	1.12E-16	9.95E-27	7.28E-20	7.61E-32	2.90E-24	9.93E-26	1.77E-30	3.87E-20	3.51E-04	2.37E-31	7.53E-11	2.63E-11	5.66E-16	2.70E-25	1.90E-39	4.64E-33	1.31E-28	0.00E+00	3.61E-16	5.35E-06	1.28E-04	0.00E+00	0.00E+00	4.39E-05	3.32E-05	1.41E-16
3.54E-09	900	1.22E+19	0.00E+00	2.28E-04	5.26E+05	0.00E+00	5.20E-15	3.34E+05	1.85E-03	1.40E+05	1.03E-03	1.43E-07	8.41E-05	1.34E-07	1.86E-05	5.58E-04	5.72E-05	8.90E-05	2.94E-05	0.00E+00	1.39E-06	4.98E-09	1.02E-18	1.17E-16	1.07E-26	7.83E-20	8.49E-32	3.01E-24	1.07E-25	1.87E-30	4.02E-20	3.64E-04	2.65E-31	7.81E-11	2.73E-11	5.87E-16	2.80E-25	2.04E-39	4.99E-33	1.41E-28	0.00E+00	3.88E-16	5.55E-06	1.32E-04	0.00E+00	0.00E+00	4.55E-05	3.44E-05	1.52E-16
3.55E-09	900	1.22E+19	0.00E+00	2.37E-04	5.26E+05	0.00E+00	5.42E-15	3.34E+05	1.92E-03	1.40E+05	1.07E-03	1.48E-07	8.72E-05	1.38E-07	1.93E-05	5.79E-04	5.93E-05	9.23E-05	3.05E-05	0.00E+00	1.44E-06	5.17E-09	1.09E-18	1.21E-16	1.15E-26	8.43E-20	9.47E-32	3.12E-24	1.15E-25	1.99E-30	4.17E-20	3.77E-04	2.95E-31	8.11E-11	2.83E-11	6.09E-16	2.90E-25	2.20E-39	5.37E-33	1.51E-28	0.00E+00	4.18E-16	5.75E-06	1.37E-04	0.00E+00	0.00E+00	4.72E-05	3.57E-05	1.63E-16
3.56E-09	900	1.22E+19	0.00E+00	2.46E-04	5.26E+05	0.00E+00	5.65E-15	3.34E+05	1.99E-03	1.40E+05	1.11E-03	1.54E-07	9.04E-05	1.43E-07	2.00E-05	6.01E-04	6.15E-05	9.58E-05	3.16E-05	0.00E+00	1.49E-06	5.36E-09	1.18E-18	1.26E-16	1.24E-26	9.07E-20	1.06E-31	3.23E-24	1.24E-25	2.11E-30	4.32E-20	3.91E-04	3.29E-31	8.41E-11	2.94E-11	6.32E-16	3.01E-25	2.37E-39	5.77E-33	1.63E-28	0.00E+00	4.50E-16	5.97E-06	1.42E-04	0.00E+00	0.00E+00	4.90E-05	3.70E-05	1.76E-16
3.57E-09	900	1.22E+19	0.00E+00	2.55E-04	5.26E+05	0.00E+00	5.89E-15	3.34E+05	2.06E-03	1.40E+05	1.15E-03	1.60E-07	9.38E-05	1.49E-07	2.08E-05	6.23E-04	6.38E-05	9.93E-05	3.28E-05	0.00E+00	1.55E-06	5.56E-09	1.26E-18	1.30E-16	1.33E-26	9.75E-20	1.18E-31	3.35E-24	1.33E-25	2.24E-30	4.48E-20	4.06E-04	3.67E-31	8.72E-11	3.05E-11	6.55E-16	3.12E-25	2.55E-39	6.21E-33	1.75E-28	0.00E+00	4.84E-16	6.19E-06	1.48E-04	0.00E+00	0.00E+00	5.08E-05	3.84E-05	1.89E-16
3.58E-09	900	1.22E+19	0.00E+00	2.64E-04	5.26E+05	0.00E+00	6.14E-15	3.34E+05	2.14E-03	1.40E+05	1.20E-03	1.66E-07	9.73E-05	1.54E-07	2.15E-05	6.46E-04	6.62E-05	1.03E-04	3.40E-05	0.00E+00	1.61E-06	5.77E-09	1.36E-18	1.35E-16	1.43E-26	1.05E-19	1.31E-31	3.48E-24	1.43E-25	2.38E-30	4.65E-20	4.21E-04	4.10E-31	9.05E-11	3.16E-11	6.80E-16	3.24E-25	2.74E-39	6.68E-33	1.89E-28	0.00E+00	5.20E-16	6.42E-06	1.53E-04	0.00E+00	0.00E+00	5.27E-05	3.98E-05	2.03E-16
3.59E-09	900	1.22E+19	0.00E+00	2.74E-04	5.26E+05	0.00E+00	6.41E-15	3.34E+05	2.22E-03	1.40E+05	1.24E-03	1.72E-07	1.01E-04	1.60E-07	2.23E-05	6.70E-04	6.86E-05	1.07E-04	3.53E-05	0.00E+00	1.67E-06	5.98E-09	1.46E-18	1.40E-16	1.54E-26	1.13E-19	1.47E-31	3.61E-24	1.54E-25	2.52E-30	4.82E-20	4.37E-04	4.57E-31	9.38E-11	3.28E-11	7.05E-16	3.36E-25	2.95E-39	7.19E-33	2.03E-28	0.00E+00	5.60E-16	6.66E-06	1.59E-04	0.00E+00	0.00E+00	5.47E-05	4.13E-05	2.19E-16
3.60E-09	900	1.22E+19	0.00E+00	2.84E-04	5.26E+05	0.00E+00	6.69E-15	3.34E+05	2.30E-03	1.40E+05	1.29E-03	1.78E-07	1.05E-04	1.66E-07	2.32E-05	6.95E-04	7.12E-05	1.11E-04	3.66E-05	0.00E+00	1.73E-06	6.20E-09	1.57E-18	1.45E-16	1.66E-26	1.21E-19	1.64E-31	3.74E-24	1.66E-25	2.68E-30	5.00E-20	4.53E-04	5.10E-31	9.73E-11	3.40E-11	7.31E-16	3.48E-25	3.17E-39	7.74E-33	2.18E-28	0.00E+00	6.02E-16	6.91E-06	1.65E-04	0.00E+00	0.00E+00	5.67E-05	4.28E-05	2.35E-16
3.61E-09	900	1.22E+19	0.00E+00	2.95E-04	5.26E+05	0.00E+00	6.98E-15	3.34E+05	2.39E-03	1.40E+05	1.34E-03	1.85E-07	1.09E-04	1.72E-07	2.40E-05	7.21E-04	7.39E-05	1.15E-04	3.80E-05	0.00E+00	1.79E-06	6.44E-09	1.69E-18	1.51E-16	1.79E-26	1.31E-19	1.82E-31	3.88E-24	1.78E-25	2.85E-30	5.19E-20	4.70E-04	5.69E-31	1.01E-10	3.53E-11	7.59E-16	3.61E-25	3.41E-39	8.32E-33	2.35E-28	0.00E+00	6.48E-16	7.17E-06	1.71E-04	0.00E+00	0.00E+00	5.88E-05	4.44E-05	2.53E-16
3.62E-09	900	1.22E+19	0.00E+00	3.06E-04	5.26E+05	0.00E+00	7.29E-15	3.34E+05	2.48E-03	1.40E+05	1.39E-03	1.92E-07	1.13E-04	1.78E-07	2.49E-05	7.48E-04	7.66E-05	1.19E-04	3.94E-05	0.00E+00	1.86E-06	6.67E-09	1.82E-18	1.56E-16	1.92E-26	1.41E-19	2.04E-31	4.03E-24	1.92E-25	3.03E-30	5.38E-20	4.87E-04	6.35E-31	1.05E-10	3.66E-11	7.87E-16	3.75E-25	3.67E-39	8.96E-33	2.53E-28	0.00E+00	6.97E-16	7.43E-06	1.77E-04	0.00E+00	0.00E+00	6.10E-05	4.61E-05	2.72E-16
3.63E-09	900	1.22E+19	0.00E+00	3.17E-04	5.26E+05	0.00E+00	7.62E-15	3.34E+05	2.57E-03	1.40E+05	1.44E-03	1.99E-07	1.17E-04	1.84E-07	2.58E-05	7.76E-04	7.95E-05	1.24E-04	4.08E-05	0.00E+00	1.93E-06	6.92E-09	1.96E-18	1.62E-16	2.07E-26	1.51E-19	2.27E-31	4.18E-24	2.06E-25	3.22E-30	5.58E-20	5.06E-04	7.08E-31	1.09E-10	3.80E-11	8.16E-16	3.89E-25	3.95E-39	9.64E-33	2.72E-28	0.00E+00	7.50E-16	7.71E-06	1.84E-04	0.00E+00	0.00E+00	6.33E-05	4.78E-05	2.93E-16
3.64E-09	900	1.22E+19	0.00E+00	3.29E-04	5.26E+05	0.00E+00	7.96E-15	3.34E+05	2.67E-03	1.40E+05	1.49E-03	2.06E-07	1.21E-04	1.91E-07	2.68E-05	8.05E-04	8.24E-05	1.28E-04	4.24E-05	0.00E+00	2.00E-06	7.18E-09	2.11E-18	1.68E-16	2.22E-26	1.63E-19	2.53E-31	4.34E-24	2.22E-25	3.42E-30	5.79E-20	5.24E-04	7.90E-31	1.13E-10	3.94E-11	8.47E-16	4.03E-25	4.25E-39	1.04E-32	2.93E-28	0.00E+00	8.07E-16	8.00E-06	1.91E-04	0.00E+00	0.00E+00	6.56E-05	4.96E-05	3.15E-16
3.65E-09	900	1.22E+19	0.00E+00	3.41E-04	5.26E+05	0.00E+00	8.33E-15	3.34E+05	2.77E-03	1.40E+05	1.55E-03	2.14E-07	1.26E-04	1.98E-07	2.78E-05	8.35E-04	8.55E-05	1.33E-04	4.39E-05	0.00E+00	2.08E-06	7.45E-09	2.27E-18	1.75E-16	2.39E-26	1.75E-19	2.83E-31	4.50E-24	2.39E-25	3.64E-30	6.01E-20	5.44E-04	8.81E-31	1.17E-10	4.09E-11	8.78E-16	4.18E-25	4.57E-39	1.12E-32	3.15E-28	0.00E+00	8.68E-16	8.29E-06	1.98E-04	0.00E+00	0.00E+00	6.81E-05	5.14E-05	3.39E-16
3.66E-09	900	1.22E+19	0.00E+00	3.54E-04	5.26E+05	0.00E+00	8.71E-15	3.34E+05	2.87E-03	1.40E+05	1.60E-03	2.22E-07	1.30E-04	2.05E-07	2.88E-05	8.66E-04	8.87E-05	1.38E-04	4.56E-05	0.00E+00	2.15E-06	7.73E-09	2.44E-18	1.81E-16	2.58E-26	1.88E-19	3.15E-31	4.66E-24	2.57E-25	3.88E-30	6.23E-20	5.64E-04	9.83E-31	1.21E-10	4.24E-11	9.11E-16	4.34E-25	4.92E-39	1.20E-32	3.39E-28	0.00E+00	9.34E-16	8.60E-06	2.05E-04	0.00E+00	0.00E+00	7.06E-05	5.33E-05	3.65E-16
3.67E-09	900	1.22E+19	0.00E+00	3.67E-04	5.26E+05	0.00E+00	9.12E-15	3.34E+05	2.98E-03	1.40E+05	1.66E-03	2.30E-07	1.35E-04	2.13E-07	2.99E-05	8.98E-04	9.20E-05	1.43E-04	4.73E-05	0.00E+00	2.23E-06	8.01E-09	2.62E-18	1.88E-16	2.77E-26	2.03E-19	3.52E-31	4.84E-24	2.77E-25	4.13E-30	6.46E-20	5.85E-04	1.10E-30	1.26E-10	4.40E-11	9.45E-16	4.50E-25	5.29E-39	1.29E-32	3.64E-28	0.00E+00	1.01E-15	8.92E-06	2.13E-04	0.00E+00	0.00E+00	7.33E-05	5.53E-05	3.92E-16
3.68E-09	900	1.22E+19	0.00E+00	3.81E-04	5.26E+05	0.00E+00	9.55E-15	3.34E+05	3.09E-03	1.40E+05	1.73E-03	2.39E-07	1.40E-04	2.21E-07	3.10E-05	9.31E-04	9.54E-05	1.49E-04	4.90E-05	0.00E+00	2.32E-06	8.31E-09	2.82E-18	1.95E-16	2.98E-26	2.18E-19	3.92E-31	5.02E-24	2.98E-25	4.39E-30	6.71E-20	6.07E-04	1.22E-30	1.30E-10	4.56E-11	9.80E-16	4.67E-25	5.69E-39	1.39E-32	3.92E-28	0.00E+00	1.08E-15	9.26E-06	2.21E-04	0.00E+00	0.00E+00	7.60E-05	5.74E-05	4.22E-16
3.69E-09	900	1.22E+19	0.00E+00	3.95E-04	5.26E+05	0.00E+00	1.00E-14	3.34E+05	3.20E-03	1.40E+05	1.79E-03	2.48E-07	1.45E-04	2.29E-07	3.22E-05	9.66E-04	9.90E-05	1.54E-04	5.09E-05	0.00E+00	2.40E-06	8.62E-09	3.03E-18	2.02E-16	3.21E-26	2.35E-19	4.38E-31	5.21E-24	3.20E-25	4.68E-30	6.95E-20	6.30E-04	1.36E-30	1.35E-10	4.73E-11	1.02E-15	4.84E-25	6.13E-39	1.49E-32	4.22E-28	0.00E+00	1.16E-15	9.60E-06	2.29E-04	0.00E+00	0.00E+00	7.88E-05	5.95E-05	4.54E-16
3.70E-09	900	1.22E+19	0.00E+00	4.10E-04	5.26E+05	0.00E+00	1.05E-14	3.34E+05	3.32E-03	1.40E+05	1.86E-03	2.57E-07	1.51E-04	2.37E-07	3.34E-05	1.00E-03	1.03E-04	1.60E-04	5.28E-05	0.00E+00	2.49E-06	8.94E-09	3.26E-18	2.10E-16	3.45E-26	2.52E-19	4.88E-31	5.40E-24	3.44E-25	4.98E-30	7.21E-20	6.53E-04	1.52E-30	1.40E-10	4.91E-11	1.05E-15	5.02E-25	6.59E-39	1.61E-32	4.54E-28	0.00E+00	1.25E-15	9.96E-06	2.38E-04	0.00E+00	0.00E+00	8.18E-05	6.17E-05	4.89E-16
3.71E-09	900	1.22E+19	0.00E+00	4.25E-04	5.26E+05	0.00E+00	1.10E-14	3.34E+05	3.44E-03	1.40E+05	1.93E-03	2.66E-07	1.57E-04	2.46E-07	3.46E-05	1.04E-03	1.06E-04	1.66E-04	5.47E-05	0.00E+00	2.59E-06	9.28E-09	3.51E-18	2.18E-16	3.71E-26	2.72E-19	5.45E-31	5.60E-24	3.71E-25	5.31E-30	7.48E-20	6.77E-04	1.70E-30	1.46E-10	5.09E-11	1.09E-15	5.21E-25	7.09E-39	1.73E-32	4.88E-28	0.00E+00	1.35E-15	1.03E-05	2.46E-04	0.00E+00	0.00E+00	8.48E-05	6.40E-05	5.26E-16
3.72E-09	900	1.22E+19	0.00E+00	4.41E-04	5.26E+05	0.00E+00	1.15E-14	3.34E+05	3.57E-03	1.40E+05	2.00E-03	2.76E-07	1.62E-04	2.55E-07	3.59E-05	1.08E-03	1.10E-04	1.72E-04	5.68E-05	0.00E+00	2.68E-06	9.62E-09	3.78E-18	2.26E-16	3.99E-26	2.92E-19	6.08E-31	5.81E-24	3.99E-25	5.66E-30	7.76E-20	7.03E-04	1.89E-30	1.51E-10	5.28E-11	1.13E-15	5.40E-25	7.63E-39	1.86E-32	5.25E-28	0.00E+00	1.45E-15	1.07E-05	2.56E-04	0.00E+00	0.00E+00	8.80E-05	6.64E-05	5.66E-16
3.73E-09	900	1.22E+19	0.00E+00	4.58E-04	5.26E+05	0.00E+00	1.21E-14	3.34E+05	3.71E-03	1.40E+05	2.07E-03	2.87E-07	1.68E-04	2.64E-07	3.73E-05	1.12E-03	1.15E-04	1.78E-04	5.89E-05	0.00E+00	2.78E-06	9.98E-09	4.06E-18	2.34E-16	4.30E-26	3.14E-19	6.78E-31	6.03E-24	4.29E-25	6.04E-30	8.05E-20	7.29E-04	2.11E-30	1.57E-10	5.48E-11	1.18E-15	5.61E-25	8.21E-39	2.00E-32	5.65E-28	0.00E+00	1.56E-15	1.11E-05	2.65E-04	0.00E+00	0.00E+00	9.12E-05	6.89E-05	6.09E-16
3.74E-09	900	1.22E+19	0.00E+00	4.75E-04	5.26E+05	0.00E+00	1.27E-14	3.34E+05	3.84E-03	1.40E+05	2.15E-03	2.97E-07	1.75E-04	2.74E-07	3.87E-05	1.16E-03	1.19E-04	1.85E-04	6.11E-05	0.00E+00	2.88E-06	1.04E-08	4.37E-18	2.43E-16	4.62E-26	3.38E-19	7.57E-31	6.25E-24	4.62E-25	6.44E-30	8.35E-20	7.56E-04	2.36E-30	1.62E-10	5.68E-11	1.22E-15	5.82E-25	8.84E-39	2.15E-32	6.08E-28	0.00E+00	1.68E-15	1.15E-05	2.75E-04	0.00E+00	0.00E+00	9.46E-05	7.15E-05	6.55E-16
3.75E-09	900	1.22E+19	0.00E+00	4.92E-04	5.26E+05	0.00E+00	1.33E-14	3.34E+05	3.99E-03	1.40E+05	2.23E-03	3.08E-07	1.81E-04	2.84E-07	4.01E-05	1.20E-03	1.23E-04	1.92E-04	6.33E-05	0.00E+00	2.99E-06	1.07E-08	4.70E-18	2.52E-16	4.97E-26	3.64E-19	8.44E-31	6.49E-24	4.97E-25	6.87E-30	8.66E-20	7.84E-04	2.63E-30	1.68E-10	5.89E-11	1.27E-15	6.03E-25	9.51E-39	2.32E-32	6.54E-28	0.00E+00	1.80E-15	1.20E-05	2.85E-04	0.00E+00	0.00E+00	9.82E-05	7.41E-05	7.05E-16
3.76E-09	900	1.22E+19	0.00E+00	5.11E-04	5.26E+05	0.00E+00	1.40E-14	3.34E+05	4.13E-03	1.40E+05	2.31E-03	3.20E-07	1.88E-04	2.95E-07	4.16E-05	1.25E-03	1.28E-04	1.99E-04	6.57E-05	0.00E+00	3.10E-06	1.11E-08	5.06E-18	2.62E-16	5.35E-26	3.92E-19	9.42E-31	6.73E-24	5.34E-25	7.33E-30	8.99E-20	8.13E-04	2.94E-30	1.75E-10	6.11E-11	1.31E-15	6.26E-25	1.02E-38	2.49E-32	7.04E-28	0.00E+00	1.94E-15	1.24E-05	2.96E-04	0.00E+00	0.00E+00	1.02E-04	7.69E-05	7.58E-16
3.77E-09	900	1.22E+19	0.00E+00	5.30E-04	5.26E+05	0.00E+00	1.47E-14	3.34E+05	4.29E-03	1.40E+05	2.40E-03	3.32E-07	1.95E-04	3.06E-07	4.31E-05	1.29E-03	1.33E-04	2.06E-04	6.81E-05	0.00E+00	3.22E-06	1.16E-08	5.44E-18	2.72E-16	5.76E-26	4.21E-19	1.05E-30	6.98E-24	5.75E-25	7.82E-30	9.32E-20	8.44E-04	3.28E-30	1.81E-10	6.34E-11	1.36E-15	6.49E-25	1.10E-38	2.68E-32	7.57E-28	0.00E+00	2.09E-15	1.29E-05	3.07E-04	0.00E+00	0.00E+00	1.06E-04	7.97E-05	8.16E-16
3.78E-09	900	1.22E+19	0.00E+00	5.49E-04	5.26E+05	0.00E+00	1.54E-14	3.34E+05	4.45E-03	1.40E+05	2.49E-03	3.44E-07	2.02E-04	3.17E-07	4.47E-05	1.34E-03	1.38E-04	2.14E-04	7.07E-05	0.00E+00	3.34E-06	1.20E-08	5.85E-18	2.82E-16	6.20E-26	4.53E-19	1.17E-30	7.24E-24	6.18E-25	8.35E-30	9.67E-20	8.75E-04	3.65E-30	1.88E-10	6.57E-11	1.41E-15	6.73E-25	1.18E-38	2.89E-32	8.15E-28	0.00E+00	2.25E-15	1.33E-05	3.18E-04	0.00E+00	0.00E+00	1.10E-04	8.27E-05	8.77E-16
3.79E-09	900	1.22E+19	0.00E+00	5.70E-04	5.26E+05	0.00E+00	1.62E-14	3.34E+05	4.61E-03	1.40E+05	2.58E-03	3.57E-07	2.10E-04	3.28E-07	4.64E-05	1.39E-03	1.43E-04	2.22E-04	7.33E-05	0.00E+00	3.46E-06	1.24E-08	6.29E-18	2.93E-16	6.67E-26	4.88E-19	1.31E-30	7.51E-24	6.65E-25	8.91E-30	1.00E-19	9.08E-04	4.08E-30	1.95E-10	6.82E-11	1.47E-15	6.98E-25	1.27E-38	3.11E-32	8.76E-28	0.00E+00	2.42E-15	1.38E-05	3.30E-04	0.00E+00	0.00E+00	1.14E-04	8.58E-05	9.44E-16
3.80E-09	900	1.22E+19	0.00E+00	5.91E-04	5.26E+05	0.00E+00	1.71E-14	3.34E+05	4.79E-03	1.40E+05	2.68E-03	3.70E-07	2.18E-04	3.41E-07	4.81E-05	1.44E-03	1.48E-04	2.30E-04	7.61E-05	0.00E+00	3.59E-06	1.29E-08	6.77E-18	3.04E-16	7.17E-26	5.25E-19	1.46E-30	7.79E-24	7.16E-25	9.52E-30	1.04E-19	9.42E-04	4.55E-30	2.02E-10	7.07E-11	1.52E-15	7.24E-25	1.37E-38	3.34E-32	9.43E-28	0.00E+00	2.60E-15	1.44E-05	3.42E-04	0.00E+00	0.00E+00	1.18E-04	8.90E-05	1.02E-15
3.81E-09	900	1.22E+19	0.00E+00	6.13E-04	5.26E+05	0.00E+00	1.80E-14	3.34E+05	4.96E-03	1.40E+05	2.78E-03	3.84E-07	2.26E-04	3.53E-07	4.99E-05	1.50E-03	1.53E-04	2.39E-04	7.89E-05	0.00E+00	3.73E-06	1.34E-08	7.28E-18	3.15E-16	7.72E-26	5.64E-19	1.63E-30	8.08E-24	7.70E-25	1.02E-29	1.08E-19	9.77E-04	5.08E-30	2.10E-10	7.34E-11	1.58E-15	7.51E-25	1.48E-38	3.60E-32	1.01E-27	0.00E+00	2.80E-15	1.49E-05	3.55E-04	0.00E+00	0.00E+00	1.22E-04	9.23E-05	1.09E-15
3.82E-09	900	1.22E+19	0.00E+00	6.36E-04	5.26E+05	0.00E+00	1.89E-14	3.34E+05	5.15E-03	1.40E+05	2.88E-03	3.98E-07	2.34E-04	3.66E-07	5.18E-05	1.55E-03	1.59E-04	2.48E-04	8.18E-05	0.00E+00	3.87E-06	1.39E-08	7.83E-18	3.27E-16	8.30E-26	6.07E-19	1.82E-30	8.39E-24	8.29E-25	1.09E-29	1.12E-19	1.01E-03	5.66E-30	2.18E-10	7.61E-11	1.64E-15	7.79E-25	1.59E-38	3.87E-32	1.09E-27	0.00E+00	3.01E-15	1.54E-05	3.68E-04	0.00E+00	0.00E+00	1.27E-04	9.57E-05	1.18E-15
3.83E-09	900	1.22E+19	0.00E+00	6.60E-04	5.26E+05	0.00E+00	1.99E-14	3.34E+05	5.34E-03	1.40E+05	2.99E-03	4.13E-07	2.43E-04	3.80E-07	5.37E-05	1.61E-03	1.65E-04	2.57E-04	8.49E-05	0.00E+00	4.01E-06	1.44E-08	8.43E-18	3.39E-16	8.93E-26	6.53E-19	2.03E-30	8.70E-24	8.91E-25	1.16E-29	1.16E-19	1.05E-03	6.32E-30	2.26E-10	7.89E-11	1.70E-15	8.08E-25	1.71E-38	4.16E-32	1.17E-27	0.00E+00	3.24E-15	1.60E-05	3.82E-04	0.00E+00	0.00E+00	1.32E-04	9.93E-05	1.26E-15
3.84E-09	900	1.22E+19	0.00E+00	6.84E-04	5.26E+05	0.00E+00	2.10E-14	3.34E+05	5.54E-03	1.40E+05	3.10E-03	4.29E-07	2.52E-04	3.94E-07	5.57E-05	1.67E-03	1.71E-04	2.67E-04	8.80E-05	0.00E+00	4.16E-06	1.49E-08	9.07E-18	3.52E-16	9.61E-26	7.03E-19	2.26E-30	9.03E-24	9.59E-25	1.24E-29	1.20E-19	1.09E-03	7.05E-30	2.34E-10	8.19E-11	1.76E-15	8.38E-25	1.84E-38	4.48E-32	1.26E-27	0.00E+00	3.49E-15	1.66E-05	3.96E-04	0.00E+00	0.00E+00	1.36E-04	1.03E-04	1.36E-15
3.85E-09	900	1.22E+19	0.00E+00	7.10E-04	5.26E+05	0.00E+00	2.21E-14	3.34E+05	5.75E-03	1.40E+05	3.21E-03	4.45E-07	2.61E-04	4.08E-07	5.78E-05	1.73E-03	1.78E-04	2.77E-04	9.13E-05	0.00E+00	4.31E-06	1.55E-08	9.75E-18	3.65E-16	1.03E-25	7.56E-19	2.52E-30	9.36E-24	1.03E-24	1.33E-29	1.25E-19	1.13E-03	7.87E-30	2.43E-10	8.49E-11	1.83E-15	8.70E-25	1.98E-38	4.82E-32	1.36E-27	0.00E+00	3.75E-15	1.72E-05	4.11E-04	0.00E+00	0.00E+00	1.42E-04	1.07E-04	1.46E-15
3.86E-09	900	1.22E+19	0.00E+00	7.36E-04	5.26E+05	0.00E+00	2.33E-14	3.34E+05	5.96E-03	1.40E+05	3.33E-03	4.61E-07	2.71E-04	4.23E-07	5.99E-05	1.80E-03	1.84E-04	2.87E-04	9.47E-05	0.00E+00	4.47E-06	1.61E-08	1.05E-17	3.79E-16	1.11E-25	8.14E-19	2.82E-30	9.71E-24	1.11E-24	1.42E-29	1.30E-19	1.17E-03	8.78E-30	2.52E-10	8.81E-11	1.89E-15	9.02E-25	2.13E-38	5.18E-32	1.46E-27	0.00E+00	4.03E-15	1.79E-05	4.26E-04	0.00E+00	0.00E+00	1.47E-04	1.11E-04	1.58E-15
3.87E-09	900	1.22E+19	0.00E+00	7.64E-04	5.26E+05	0.00E+00	2.46E-14	3.34E+05	6.18E-03	1.40E+05	3.46E-03	4.78E-07	2.81E-04	4.39E-07	6.22E-05	1.87E-03	1.91E-04	2.98E-04	9.82E-05	0.00E+00	4.64E-06	1.67E-08	1.13E-17	3.93E-16	1.20E-25	8.75E-19	3.14E-30	1.01E-23	1.19E-24	1.52E-29	1.34E-19	1.22E-03	9.79E-30	2.61E-10	9.14E-11	1.96E-15	9.36E-25	2.29E-38	5.58E-32	1.57E-27	0.00E+00	4.34E-15	1.85E-05	4.42E-04	0.00E+00	0.00E+00	1.52E-04	1.15E-04	1.69E-15
3.88E-09	900	1.22E+19	0.00E+00	7.92E-04	5.26E+05	0.00E+00	2.60E-14	3.34E+05	6.41E-03	1.40E+05	3.59E-03	4.96E-07	2.91E-04	4.55E-07	6.45E-05	1.94E-03	1.98E-04	3.09E-04	1.02E-04	0.00E+00	4.81E-06	1.73E-08	1.21E-17	4.08E-16	1.29E-25	9.42E-19	3.51E-30	1.05E-23	1.29E-24	1.62E-29	1.39E-19	1.26E-03	1.09E-29	2.71E-10	9.48E-11	2.04E-15	9.71E-25	2.46E-38	6.00E-32	1.69E-27	0.00E+00	4.67E-15	1.92E-05	4.59E-04	0.00E+00	0.00E+00	1.58E-04	1.19E-04	1.82E-15
3.89E-09	900	1.22E+19	0.00E+00	8.21E-04	5.26E+05	0.00E+00	2.74E-14	3.34E+05	6.65E-03	1.40E+05	3.72E-03	5.15E-07	3.02E-04	4.72E-07	6.69E-05	2.01E-03	2.06E-04	3.20E-04	1.06E-04	0.00E+00	4.99E-06	1.79E-08	1.31E-17	4.23E-16	1.39E-25	1.01E-18	3.91E-30	1.08E-23	1.38E-24	1.74E-29	1.45E-19	1.31E-03	1.22E-29	2.81E-10	9.83E-11	2.11E-15	1.01E-24	2.65E-38	6.46E-32	1.82E-27	0.00E+00	5.02E-15	2.00E-05	4.76E-04	0.00E+00	0.00E+00	1.64E-04	1.24E-04	1.96E-15
3.90E-09	900	1.22E+19	0.00E+00	8.52E-04	5.26E+05	0.00E+00	2.90E-14	3.34E+05	6.90E-03	1.40E+05	3.86E-03	5.34E-07	3.14E-04	4.89E-07	6.94E-05	2.08E-03	2.13E-04	3.32E-04	1.10E-04	0.00E+00	5.18E-06	1.86E-08	1.41E-17	4.39E-16	1.49E-25	1.09E-18	4.36E-30	1.12E-23	1.49E-24	1.86E-29	1.50E-19	1.36E-03	1.36E-29	2.92E-10	1.02E-10	2.19E-15	1.04E-24	2.85E-38	6.95E-32	1.96E-27	0.00E+00	5.41E-15	2.07E-05	4.94E-04	0.00E+00	0.00E+00	1.70E-04	1.28E-04	2.11E-15
3.91E-09	900	1.22E+19	0.00E+00	8.84E-04	5.26E+05	0.00E+00	3.06E-14	3.34E+05	7.16E-03	1.40E+05	4.00E-03	5.54E-07	3.25E-04	5.07E-07	7.20E-05	2.16E-03	2.21E-04	3.44E-04	1.14E-04	0.00E+00	5.37E-06	1.93E-08	1.51E-17	4.56E-16	1.60E-25	1.17E-18	4.87E-30	1.17E-23	1.60E-24	1.99E-29	1.56E-19	1.41E-03	1.52E-29	3.02E-10	1.06E-10	2.27E-15	1.08E-24	3.07E-38	7.47E-32	2.11E-27	0.00E+00	5.82E-15	2.15E-05	5.12E-04	0.00E+00	0.00E+00	1.76E-04	1.33E-04	2.27E-15
3.92E-09	900	1.22E+19	0.00E+00	9.17E-04	5.26E+05	0.00E+00	3.23E-14	3.34E+05	7.42E-03	1.40E+05	4.15E-03	5.74E-07	3.37E-04	5.26E-07	7.47E-05	2.24E-03	2.29E-04	3.57E-04	1.18E-04	0.00E+00	5.57E-06	2.00E-08	1.63E-17	4.73E-16	1.73E-25	1.26E-18	5.43E-30	1.21E-23	1.72E-24	2.13E-29	1.61E-19	1.46E-03	1.69E-29	3.14E-10	1.10E-10	2.36E-15	1.12E-24	3.30E-38	8.04E-32	2.27E-27	0.00E+00	6.26E-15	2.23E-05	5.31E-04	0.00E+00	0.00E+00	1.83E-04	1.38E-04	2.44E-15
3.93E-09	900	1.22E+19	0.00E+00	9.51E-04	5.26E+05	0.00E+00	3.42E-14	3.34E+05	7.70E-03	1.40E+05	4.31E-03	5.96E-07	3.50E-04	5.46E-07	7.74E-05	2.32E-03	2.38E-04	3.71E-04	1.22E-04	0.00E+00	5.78E-06	2.07E-08	1.75E-17	4.91E-16	1.86E-25	1.36E-18	6.06E-30	1.26E-23	1.85E-24	2.28E-29	1.67E-19	1.51E-03	1.89E-29	3.25E-10	1.14E-10	2.45E-15	1.17E-24	3.55E-38	8.65E-32	2.44E-27	0.00E+00	6.73E-15	2.31E-05	5.51E-04	0.00E+00	0.00E+00	1.90E-04	1.43E-04	2.63E-15
3.94E-09	900	1.22E+19	0.00E+00	9.86E-04	5.26E+05	0.00E+00	3.62E-14	3.34E+05	7.99E-03	1.40E+05	4.47E-03	6.18E-07	3.63E-04	5.66E-07	8.03E-05	2.41E-03	2.47E-04	3.84E-04	1.27E-04	0.00E+00	6.00E-06	2.15E-08	1.88E-17	5.09E-16	2.00E-25	1.46E-18	6.77E-30	1.30E-23	1.99E-24	2.44E-29	1.74E-19	1.57E-03	2.11E-29	3.38E-10	1.18E-10	2.54E-15	1.21E-24	3.82E-38	9.31E-32	2.63E-27	0.00E+00	7.24E-15	2.40E-05	5.71E-04	0.00E+00	0.00E+00	1.97E-04	1.49E-04	2.83E-15
3.95E-09	900	1.22E+19	0.00E+00	1.02E-03	5.26E+05	0.00E+00	3.83E-14	3.34E+05	8.28E-03	1.40E+05	4.63E-03	6.41E-07	3.77E-04	5.87E-07	8.33E-05	2.50E-03	2.56E-04	3.99E-04	1.32E-04	0.00E+00	6.22E-06	2.23E-08	2.02E-17	5.29E-16	2.15E-25	1.57E-18	7.55E-30	1.35E-23	2.14E-24	2.62E-29	1.80E-19	1.63E-03	2.35E-29	3.50E-10	1.22E-10	2.63E-15	1.25E-24	4.11E-38	1.00E-31	2.82E-27	0.00E+00	7.79E-15	2.48E-05	5.93E-04	0.00E+00	0.00E+00	2.04E-04	1.54E-04	3.04E-15
3.96E-09	900	1.22E+19	0.00E+00	1.06E-03	5.26E+05	0.00E+00	4.05E-14	3.34E+05	8.59E-03	1.40E+05	4.80E-03	6.65E-07	3.91E-04	6.09E-07	8.64E-05	2.59E-03	2.66E-04	4.13E-04	1.37E-04	0.00E+00	6.45E-06	2.31E-08	2.18E-17	5.49E-16	2.31E-25	1.69E-18	8.42E-30	1.40E-23	2.31E-24	2.80E-29	1.87E-19	1.69E-03	2.63E-29	3.63E-10	1.27E-10	2.73E-15	1.30E-24	4.43E-38	1.08E-31	3.04E-27	0.00E+00	8.38E-15	2.58E-05	6.15E-04	0.00E+00	0.00E+00	2.12E-04	1.60E-04	3.27E-15
3.97E-09	900	1.22E+19	0.00E+00	1.10E-03	5.26E+05	0.00E+00	4.29E-14	3.34E+05	8.91E-03	1.40E+05	4.98E-03	6.90E-07	4.05E-04	6.31E-07	8.96E-05	2.69E-03	2.76E-04	4.29E-04	1.42E-04	0.00E+00	6.69E-06	2.40E-08	2.34E-17	5.69E-16	2.49E-25	1.82E-18	9.40E-30	1.45E-23	2.48E-24	3.00E-29	1.94E-19	1.75E-03	2.93E-29	3.77E-10	1.32E-10	2.83E-15	1.35E-24	4.76E-38	1.16E-31	3.27E-27	0.00E+00	9.02E-15	2.67E-05	6.38E-04	0.00E+00	0.00E+00	2.19E-04	1.66E-04	3.52E-15
3.98E-09	900	1.22E+19	0.00E+00	1.14E-03	5.26E+05	0.00E+00	4.55E-14	3.34E+05	9.24E-03	1.40E+05	5.17E-03	7.15E-07	4.20E-04	6.55E-07	9.30E-05	2.79E-03	2.86E-04	4.45E-04	1.47E-04	0.00E+00	6.94E-06	2.49E-08	2.52E-17	5.91E-16	2.68E-25	1.96E-18	1.05E-29	1.51E-23	2.67E-24	3.22E-29	2.01E-19	1.82E-03	3.27E-29	3.91E-10	1.37E-10	2.94E-15	1.40E-24	5.13E-38	1.25E-31	3.52E-27	0.00E+00	9.71E-15	2.77E-05	6.61E-04	0.00E+00	0.00E+00	2.28E-04	1.72E-04	3.79E-15
3.99E-09	900	1.22E+19	0.00E+00	1.18E-03	5.26E+05	0.00E+00	4.82E-14	3.34E+05	9.59E-03	1.40E+05	5.36E-03	7.42E-07	4.36E-04	6.79E-07	9.64E-05	2.89E-03	2.96E-04	4.61E-04	1.52E-04	0.00E+00	7.20E-06	2.58E-08	2.71E-17	6.13E-16	2.88E-25	2.11E-18	1.17E-29	1.57E-23	2.87E-24	3.45E-29	2.08E-19	1.89E-03	3.65E-29	4.05E-10	1.42E-10	3.05E-15	1.45E-24	5.52E-38	1.34E-31	3.79E-27	0.00E+00	1.04E-14	2.88E-05	6.86E-04	0.00E+00	0.00E+00	2.36E-04	1.78E-04	4.08E-15
4.00E-09	900	1.22E+19	0.00E+00	1.23E-03	5.26E+05	0.00E+00	5.11E-14	3.34E+05	9.95E-03	1.40E+05	5.56E-03	7.70E-07	4.52E-04	7.04E-07	1.00E-04	3.00E-03	3.08E-04	4.79E-04	1.58E-04	0.00E+00	7.47E-06	2.68E-08	2.92E-17	6.37E-16	3.10E-25	2.27E-18	1.31E-29	1.62E-23	3.09E-24	3.70E-29	2.16E-19	1.96E-03	4.07E-29	4.20E-10	1.47E-10	3.16E-15	1.51E-24	5.94E-38	1.44E-31	4.07E-27	0.00E+00	1.12E-14	2.98E-05	7.12E-04	0.00E+00	0.00E+00	2.45E-04	1.85E-04	4.39E-15
4.01E-09	900	1.22E+19	0.00E+00	1.27E-03	5.26E+05	0.00E+00	5.42E-14	3.34E+05	1.03E-02	1.40E+05	5.77E-03	7.98E-07	4.69E-04	7.30E-07	1.04E-04	3.11E-03	3.19E-04	4.96E-04	1.64E-04	0.00E+00	7.74E-06	2.78E-08	3.14E-17	6.61E-16	3.33E-25	2.44E-18	1.46E-29	1.69E-23	3.33E-24	3.97E-29	2.24E-19	2.03E-03	4.54E-29	4.36E-10	1.52E-10	3.28E-15	1.56E-24	6.39E-38	1.55E-31	4.38E-27	0.00E+00	1.21E-14	3.09E-05	7.38E-04	0.00E+00	0.00E+00	2.54E-04	1.92E-04	4.72E-15
4.02E-09	900	1.22E+19	0.00E+00	1.32E-03	5.26E+05	0.00E+00	5.74E-14	3.34E+05	1.07E-02	1.40E+05	5.98E-03	8.28E-07	4.86E-04	7.57E-07	1.08E-04	3.23E-03	3.31E-04	5.15E-04	1.70E-04	0.00E+00	8.03E-06	2.88E-08	3.38E-17	6.86E-16	3.59E-25	2.62E-18	1.63E-29	1.75E-23	3.58E-24	4.25E-29	2.33E-19	2.11E-03	5.07E-29	4.52E-10	1.58E-10	3.40E-15	1.62E-24	6.87E-38	1.67E-31	4.71E-27	0.00E+00	1.30E-14	3.21E-05	7.66E-04	0.00E+00	0.00E+00	2.63E-04	1.99E-04	5.08E-15
4.03E-09	900	1.22E+19	0.00E+00	1.37E-03	5.26E+05	0.00E+00	6.10E-14	3.34E+05	1.11E-02	1.40E+05	6.21E-03	8.59E-07	5.05E-04	7.85E-07	1.12E-04	3.35E-03	3.43E-04	5.34E-04	1.76E-04	0.00E+00	8.33E-06	2.99E-08	3.63E-17	7.12E-16	3.86E-25	2.82E-18	1.81E-29	1.81E-23	3.85E-24	4.56E-29	2.41E-19	2.18E-03	5.66E-29	4.69E-10	1.64E-10	3.53E-15	1.68E-24	7.40E-38	1.80E-31	5.07E-27	0.00E+00	1.40E-14	3.33E-05	7.94E-04	0.00E+00	0.00E+00	2.73E-04	2.06E-04	5.46E-15
4.04E-09	900	1.22E+19	0.00E+00	1.42E-03	5.26E+05	0.00E+00	6.47E-14	3.34E+05	1.15E-02	1.40E+05	6.44E-03	8.91E-07	5.23E-04	8.14E-07	1.16E-04	3.47E-03	3.56E-04	5.54E-04	1.83E-04	0.00E+00	8.64E-06	3.10E-08	3.91E-17	7.39E-16	4.15E-25	3.04E-18	2.02E-29	1.88E-23	4.14E-24	4.89E-29	2.50E-19	2.26E-03	6.31E-29	4.87E-10	1.70E-10	3.66E-15	1.74E-24	7.96E-38	1.93E-31	5.46E-27	0.00E+00	1.51E-14	3.45E-05	8.24E-04	0.00E+00	0.00E+00	2.83E-04	2.14E-04	5.88E-15
4.05E-09	900	1.22E+19	0.00E+00	1.47E-03	5.26E+05	0.00E+00	6.87E-14	3.34E+05	1.19E-02	1.40E+05	6.68E-03	9.24E-07	5.43E-04	8.44E-07	1.20E-04	3.60E-03	3.69E-04	5.75E-04	1.90E-04	0.00E+00	8.96E-06	3.22E-08	4.20E-17	7.67E-16	4.47E-25	3.27E-18	2.26E-29	1.95E-23	4.46E-24	5.25E-29	2.60E-19	2.35E-03	7.04E-29	5.05E-10	1.76E-10	3.79E-15	1.81E-24	8.56E-38	2.08E-31	5.87E-27	0.00E+00	1.62E-14	3.58E-05	8.54E-04	0.00E+00	0.00E+00	2.94E-04	2.22E-04	6.32E-15
4.06E-09	900	1.22E+19	0.00E+00	1.53E-03	5.26E+05	0.00E+00	7.30E-14	3.34E+05	1.24E-02	1.40E+05	6.93E-03	9.58E-07	5.63E-04	8.76E-07	1.25E-04	3.74E-03	3.83E-04	5.96E-04	1.97E-04	0.00E+00	9.30E-06	3.34E-08	4.52E-17	7.96E-16	4.80E-25	3.51E-18	2.52E-29	2.03E-23	4.79E-24	5.63E-29	2.69E-19	2.44E-03	7.86E-29	5.23E-10	1.83E-10	3.93E-15	1.88E-24	9.22E-38	2.24E-31	6.32E-27	0.00E+00	1.74E-14	3.72E-05	8.86E-04	0.00E+00	0.00E+00	3.05E-04	2.30E-04	6.80E-15
4.07E-09	900	1.22E+19	0.00E+00	1.59E-03	5.26E+05	0.00E+00	7.76E-14	3.34E+05	1.28E-02	1.40E+05	7.18E-03	9.94E-07	5.84E-04	9.08E-07	1.29E-04	3.88E-03	3.97E-04	6.18E-04	2.04E-04	0.00E+00	9.65E-06	3.46E-08	4.87E-17	8.27E-16	5.17E-25	3.78E-18	2.81E-29	2.10E-23	5.16E-24	6.04E-29	2.79E-19	2.53E-03	8.77E-29	5.43E-10	1.90E-10	4.08E-15	1.95E-24	9.92E-38	2.41E-31	6.80E-27	0.00E+00	1.87E-14	3.85E-05	9.19E-04	0.00E+00	0.00E+00	3.16E-04	2.39E-04	7.32E-15
4.08E-09	900	1.22E+19	0.00E+00	1.65E-03	5.26E+05	0.00E+00	8.24E-14	3.34E+05	1.33E-02	1.40E+05	7.45E-03	1.03E-06	6.06E-04	9.42E-07	1.34E-04	4.02E-03	4.12E-04	6.41E-04	2.12E-04	0.00E+00	1.00E-05	3.59E-08	5.24E-17	8.58E-16	5.56E-25	4.07E-18	3.14E-29	2.18E-23	5.55E-24	6.48E-29	2.90E-19	2.62E-03	9.79E-29	5.63E-10	1.97E-10	4.23E-15	2.02E-24	1.07E-37	2.59E-31	7.31E-27	0.00E+00	2.02E-14	4.00E-05	9.53E-04	0.00E+00	0.00E+00	3.28E-04	2.48E-04	7.87E-15
4.09E-09	900.001	1.22E+19	0.00E+00	1.71E-03	5.26E+05	0.00E+00	8.77E-14	3.34E+05	1.38E-02	1.40E+05	7.73E-03	1.07E-06	6.28E-04	9.77E-07	1.39E-04	4.17E-03	4.27E-04	6.65E-04	2.20E-04	0.00E+00	1.04E-05	3.72E-08	5.63E-17	8.91E-16	5.98E-25	4.38E-18	3.50E-29	2.26E-23	5.97E-24	6.96E-29	3.01E-19	2.72E-03	1.09E-28	5.84E-10	2.04E-10	4.39E-15	2.09E-24	1.15E-37	2.79E-31	7.87E-27	0.00E+00	2.17E-14	4.15E-05	9.89E-04	0.00E+00	0.00E+00	3.40E-04	2.57E-04	8.47E-15
4.10E-09	900.001	1.22E+19	0.00E+00	1.77E-03	5.26E+05	0.00E+00	9.32E-14	3.34E+05	1.43E-02	1.40E+05	8.02E-03	1.11E-06	6.52E-04	1.01E-06	1.44E-04	4.33E-03	4.43E-04	6.90E-04	2.28E-04	0.00E+00	1.08E-05	3.86E-08	6.06E-17	9.25E-16	6.44E-25	4.71E-18	3.91E-29	2.35E-23	6.42E-24	7.47E-29	3.12E-19	2.82E-03	1.22E-28	6.06E-10	2.12E-10	4.55E-15	2.17E-24	1.24E-37	3.00E-31	8.46E-27	0.00E+00	2.33E-14	4.30E-05	1.03E-03	0.00E+00	0.00E+00	3.53E-04	2.67E-04	9.11E-15
4.11E-09	900.001	1.22E+19	0.00E+00	1.84E-03	5.26E+05	0.00E+00	9.92E-14	3.34E+05	1.49E-02	1.40E+05	8.32E-03	1.15E-06	6.76E-04	1.05E-06	1.50E-04	4.49E-03	4.60E-04	7.16E-04	2.36E-04	0.00E+00	1.12E-05	4.01E-08	6.52E-17	9.60E-16	6.93E-25	5.07E-18	4.36E-29	2.44E-23	6.91E-24	8.02E-29	3.23E-19	2.93E-03	1.36E-28	6.29E-10	2.20E-10	4.72E-15	2.25E-24	1.33E-37	3.23E-31	9.11E-27	0.00E+00	2.51E-14	4.46E-05	1.06E-03	0.00E+00	0.00E+00	3.66E-04	2.77E-04	9.81E-15
4.12E-09	900.001	1.22E+19	0.00E+00	1.91E-03	5.26E+05	0.00E+00	1.06E-13	3.34E+05	1.54E-02	1.40E+05	8.63E-03	1.19E-06	7.01E-04	1.09E-06	1.55E-04	4.66E-03	4.77E-04	7.42E-04	2.45E-04	0.00E+00	1.16E-05	4.16E-08	7.01E-17	9.97E-16	7.45E-25	5.45E-18	4.87E-29	2.53E-23	7.44E-24	8.61E-29	3.35E-19	3.03E-03	1.52E-28	6.52E-10	2.28E-10	4.90E-15	2.34E-24	1.43E-37	3.47E-31	9.80E-27	0.00E+00	2.70E-14	4.63E-05	1.10E-03	0.00E+00	0.00E+00	3.80E-04	2.87E-04	1.06E-14
4.13E-09	900.001	1.22E+19	0.00E+00	1.98E-03	5.26E+05	0.00E+00	1.12E-13	3.34E+05	1.60E-02	1.40E+05	8.95E-03	1.24E-06	7.27E-04	1.13E-06	1.61E-04	4.83E-03	4.95E-04	7.70E-04	2.54E-04	0.00E+00	1.20E-05	4.31E-08	7.55E-17	1.04E-15	8.02E-25	5.86E-18	5.43E-29	2.62E-23	8.00E-24	9.24E-29	3.48E-19	3.15E-03	1.69E-28	6.76E-10	2.36E-10	5.08E-15	2.42E-24	1.54E-37	3.74E-31	1.05E-26	0.00E+00	2.91E-14	4.80E-05	1.14E-03	0.00E+00	0.00E+00	3.94E-04	2.98E-04	1.14E-14
4.14E-09	900.001	1.22E+19	0.00E+00	2.05E-03	5.26E+05	0.00E+00	1.20E-13	3.34E+05	1.66E-02	1.40E+05	9.28E-03	1.28E-06	7.54E-04	1.17E-06	1.67E-04	5.01E-03	5.13E-04	7.99E-04	2.64E-04	0.00E+00	1.25E-05	4.47E-08	8.12E-17	1.08E-15	8.62E-25	6.31E-18	6.06E-29	2.72E-23	8.61E-24	9.93E-29	3.61E-19	3.27E-03	1.89E-28	7.01E-10	2.45E-10	5.27E-15	2.51E-24	1.66E-37	4.02E-31	1.13E-26	0.00E+00	3.13E-14	4.98E-05	1.19E-03	0.00E+00	0.00E+00	4.09E-04	3.09E-04	1.22E-14
4.15E-09	900.001	1.22E+19	0.00E+00	2.13E-03	5.26E+05	0.00E+00	1.27E-13	3.34E+05	1.72E-02	1.40E+05	9.63E-03	1.33E-06	7.82E-04	1.22E-06	1.73E-04	5.20E-03	5.32E-04	8.28E-04	2.74E-04	0.00E+00	1.29E-05	4.64E-08	8.73E-17	1.12E-15	9.28E-25	6.79E-18	6.76E-29	2.82E-23	9.26E-24	1.07E-28	3.74E-19	3.39E-03	2.11E-28	7.28E-10	2.54E-10	5.47E-15	2.61E-24	1.78E-37	4.32E-31	1.22E-26	0.00E+00	3.37E-14	5.16E-05	1.23E-03	0.00E+00	0.00E+00	4.24E-04	3.20E-04	1.31E-14
4.16E-09	900.001	1.22E+19	0.00E+00	2.21E-03	5.26E+05	0.00E+00	1.36E-13	3.34E+05	1.79E-02	1.40E+05	9.98E-03	1.38E-06	8.12E-04	1.26E-06	1.80E-04	5.39E-03	5.52E-04	8.59E-04	2.84E-04	0.00E+00	1.34E-05	4.81E-08	9.40E-17	1.16E-15	9.98E-25	7.30E-18	7.55E-29	2.93E-23	9.96E-24	1.15E-28	3.88E-19	3.51E-03	2.35E-28	7.55E-10	2.64E-10	5.67E-15	2.70E-24	1.92E-37	4.65E-31	1.31E-26	0.00E+00	3.62E-14	5.36E-05	1.28E-03	0.00E+00	0.00E+00	4.40E-04	3.32E-04	1.41E-14
4.17E-09	900.001	1.22E+19	0.00E+00	2.29E-03	5.26E+05	0.00E+00	1.45E-13	3.34E+05	1.85E-02	1.40E+05	1.04E-02	1.43E-06	8.42E-04	1.31E-06	1.86E-04	5.59E-03	5.73E-04	8.91E-04	2.94E-04	0.00E+00	1.39E-05	4.99E-08	1.01E-16	1.20E-15	1.07E-24	7.86E-18	8.42E-29	3.04E-23	1.07E-23	1.23E-28	4.03E-19	3.64E-03	2.63E-28	7.83E-10	2.74E-10	5.88E-15	2.80E-24	2.07E-37	5.01E-31	1.41E-26	0.00E+00	3.90E-14	5.56E-05	1.33E-03	0.00E+00	0.00E+00	4.56E-04	3.44E-04	1.52E-14
4.18E-09	900.001	1.22E+19	0.00E+00	2.37E-03	5.26E+05	0.00E+00	1.54E-13	3.34E+05	1.92E-02	1.40E+05	1.07E-02	1.49E-06	8.73E-04	1.36E-06	1.93E-04	5.80E-03	5.94E-04	9.24E-04	3.05E-04	0.00E+00	1.44E-05	5.18E-08	1.09E-16	1.25E-15	1.16E-24	8.45E-18	9.40E-29	3.16E-23	1.15E-23	1.32E-28	4.18E-19	3.78E-03	2.93E-28	8.12E-10	2.84E-10	6.10E-15	2.91E-24	2.22E-37	5.39E-31	1.52E-26	0.00E+00	4.19E-14	5.76E-05	1.37E-03	0.00E+00	0.00E+00	4.73E-04	3.57E-04	1.64E-14
4.19E-09	900.001	1.22E+19	0.00E+00	2.46E-03	5.26E+05	0.00E+00	1.65E-13	3.34E+05	1.99E-02	1.40E+05	1.11E-02	1.54E-06	9.06E-04	1.41E-06	2.00E-04	6.01E-03	6.16E-04	9.59E-04	3.17E-04	0.00E+00	1.50E-05	5.37E-08	1.17E-16	1.30E-15	1.24E-24	9.09E-18	1.05E-28	3.27E-23	1.24E-23	1.42E-28	4.33E-19	3.92E-03	3.27E-28	8.42E-10	2.94E-10	6.33E-15	3.02E-24	2.39E-37	5.79E-31	1.63E-26	0.00E+00	4.51E-14	5.98E-05	1.43E-03	0.00E+00	0.00E+00	4.91E-04	3.71E-04	1.76E-14
4.20E-09	900.001	1.22E+19	0.00E+00	2.55E-03	5.26E+05	0.00E+00	1.75E-13	3.34E+05	2.07E-02	1.40E+05	1.16E-02	1.60E-06	9.39E-04	1.46E-06	2.08E-04	6.24E-03	6.39E-04	9.95E-04	3.28E-04	0.00E+00	1.55E-05	5.57E-08	1.26E-16	1.35E-15	1.34E-24	9.78E-18	1.17E-28	3.40E-23	1.33E-23	1.53E-28	4.49E-19	4.07E-03	3.65E-28	8.73E-10	3.05E-10	6.57E-15	3.13E-24	2.58E-37	6.23E-31	1.76E-26	0.00E+00	4.85E-14	6.20E-05	1.48E-03	0.00E+00	0.00E+00	5.09E-04	3.84E-04	1.89E-14
4.21E-09	900.001	1.22E+19	0.00E+00	2.65E-03	5.26E+05	0.00E+00	1.87E-13	3.34E+05	2.14E-02	1.40E+05	1.20E-02	1.66E-06	9.74E-04	1.51E-06	2.16E-04	6.47E-03	6.63E-04	1.03E-03	3.41E-04	0.00E+00	1.61E-05	5.78E-08	1.35E-16	1.40E-15	1.44E-24	1.05E-17	1.31E-28	3.53E-23	1.44E-23	1.64E-28	4.66E-19	4.22E-03	4.07E-28	9.06E-10	3.17E-10	6.81E-15	3.25E-24	2.77E-37	6.71E-31	1.89E-26	0.00E+00	5.22E-14	6.43E-05	1.53E-03	0.00E+00	0.00E+00	5.28E-04	3.99E-04	2.04E-14
4.22E-09	900.001	1.22E+19	0.00E+00	2.75E-03	5.26E+05	0.00E+00	2.00E-13	3.34E+05	2.22E-02	1.40E+05	1.24E-02	1.72E-06	1.01E-03	1.57E-06	2.24E-04	6.71E-03	6.88E-04	1.07E-03	3.53E-04	0.00E+00	1.67E-05	5.99E-08	1.46E-16	1.46E-15	1.55E-24	1.13E-17	1.46E-28	3.66E-23	1.55E-23	1.76E-28	4.83E-19	4.37E-03	4.54E-28	9.40E-10	3.29E-10	7.06E-15	3.37E-24	2.98E-37	7.22E-31	2.04E-26	0.00E+00	5.62E-14	6.67E-05	1.59E-03	0.00E+00	0.00E+00	5.48E-04	4.14E-04	2.19E-14
4.23E-09	900.001	1.22E+19	0.00E+00	2.85E-03	5.26E+05	0.00E+00	2.13E-13	3.34E+05	2.31E-02	1.40E+05	1.29E-02	1.78E-06	1.05E-03	1.63E-06	2.32E-04	6.96E-03	7.13E-04	1.11E-03	3.67E-04	0.00E+00	1.73E-05	6.21E-08	1.57E-16	1.51E-15	1.67E-24	1.22E-17	1.63E-28	3.80E-23	1.66E-23	1.90E-28	5.02E-19	4.54E-03	5.07E-28	9.75E-10	3.41E-10	7.33E-15	3.49E-24	3.21E-37	7.76E-31	2.19E-26	0.00E+00	6.04E-14	6.92E-05	1.65E-03	0.00E+00	0.00E+00	5.68E-04	4.29E-04	2.36E-14
4.24E-09	900.001	1.22E+19	0.00E+00	2.95E-03	5.26E+05	0.00E+00	2.28E-13	3.34E+05	2.39E-02	1.40E+05	1.34E-02	1.85E-06	1.09E-03	1.69E-06	2.41E-04	7.22E-03	7.40E-04	1.15E-03	3.80E-04	0.00E+00	1.80E-05	6.45E-08	1.69E-16	1.57E-15	1.79E-24	1.31E-17	1.81E-28	3.94E-23	1.79E-23	2.04E-28	5.20E-19	4.71E-03	5.66E-28	1.01E-09	3.54E-10	7.60E-15	3.62E-24	3.46E-37	8.35E-31	2.36E-26	0.00E+00	6.50E-14	7.18E-05	1.71E-03	0.00E+00	0.00E+00	5.89E-04	4.45E-04	2.54E-14
4.25E-09	900.001	1.22E+19	0.00E+00	3.06E-03	5.26E+05	0.00E+00	2.43E-13	3.34E+05	2.48E-02	1.40E+05	1.39E-02	1.92E-06	1.13E-03	1.75E-06	2.50E-04	7.49E-03	7.67E-04	1.19E-03	3.94E-04	0.00E+00	1.86E-05	6.69E-08	1.81E-16	1.63E-15	1.93E-24	1.41E-17	2.03E-28	4.09E-23	1.92E-23	2.19E-28	5.40E-19	4.88E-03	6.31E-28	1.05E-09	3.67E-10	7.88E-15	3.76E-24	3.72E-37	8.99E-31	2.54E-26	0.00E+00	6.99E-14	7.44E-05	1.78E-03	0.00E+00	0.00E+00	6.11E-04	4.61E-04	2.73E-14
4.26E-09	900.001	1.22E+19	0.00E+00	3.18E-03	5.26E+05	0.00E+00	2.60E-13	3.34E+05	2.57E-02	1.40E+05	1.44E-02	1.99E-06	1.17E-03	1.82E-06	2.59E-04	7.77E-03	7.96E-04	1.24E-03	4.09E-04	0.00E+00	1.93E-05	6.93E-08	1.95E-16	1.69E-15	2.07E-24	1.52E-17	2.26E-28	4.24E-23	2.07E-23	2.36E-28	5.60E-19	5.06E-03	7.04E-28	1.09E-09	3.80E-10	8.18E-15	3.90E-24	4.00E-37	9.67E-31	2.73E-26	0.00E+00	7.52E-14	7.72E-05	1.84E-03	0.00E+00	0.00E+00	6.34E-04	4.79E-04	2.94E-14
4.27E-09	900.001	1.22E+19	0.00E+00	3.30E-03	5.26E+05	0.00E+00	2.77E-13	3.34E+05	2.67E-02	1.40E+05	1.49E-02	2.07E-06	1.21E-03	1.88E-06	2.69E-04	8.06E-03	8.25E-04	1.28E-03	4.24E-04	0.00E+00	2.00E-05	7.19E-08	2.10E-16	1.76E-15	2.23E-24	1.63E-17	2.52E-28	4.40E-23	2.23E-23	2.53E-28	5.81E-19	5.25E-03	7.86E-28	1.13E-09	3.95E-10	8.48E-15	4.04E-24	4.31E-37	1.04E-30	2.93E-26	0.00E+00	8.10E-14	8.01E-05	1.91E-03	0.00E+00	0.00E+00	6.57E-04	4.96E-04	3.16E-14
4.28E-09	900.001	1.22E+19	0.00E+00	3.42E-03	5.26E+05	0.00E+00	2.96E-13	3.34E+05	2.77E-02	1.40E+05	1.55E-02	2.14E-06	1.26E-03	1.95E-06	2.79E-04	8.36E-03	8.56E-04	1.33E-03	4.40E-04	0.00E+00	2.08E-05	7.46E-08	2.26E-16	1.83E-15	2.40E-24	1.76E-17	2.81E-28	4.57E-23	2.40E-23	2.72E-28	6.02E-19	5.45E-03	8.77E-28	1.17E-09	4.09E-10	8.80E-15	4.20E-24	4.64E-37	1.12E-30	3.16E-26	0.00E+00	8.71E-14	8.31E-05	1.98E-03	0.00E+00	0.00E+00	6.82E-04	5.15E-04	3.40E-14
4.29E-09	900.001	1.22E+19	0.00E+00	3.55E-03	5.26E+05	0.00E+00	3.17E-13	3.34E+05	2.87E-02	1.40E+05	1.61E-02	2.22E-06	1.31E-03	2.03E-06	2.89E-04	8.67E-03	8.88E-04	1.38E-03	4.56E-04	0.00E+00	2.16E-05	7.74E-08	2.43E-16	1.90E-15	2.58E-24	1.89E-17	3.14E-28	4.74E-23	2.58E-23	2.93E-28	6.25E-19	5.65E-03	9.79E-28	1.21E-09	4.25E-10	9.12E-15	4.35E-24	4.99E-37	1.20E-30	3.40E-26	0.00E+00	9.37E-14	8.62E-05	2.06E-03	0.00E+00	0.00E+00	7.07E-04	5.34E-04	3.66E-14
4.30E-09	900.001	1.22E+19	0.00E+00	3.68E-03	5.26E+05	0.00E+00	3.39E-13	3.34E+05	2.98E-02	1.40E+05	1.67E-02	2.31E-06	1.35E-03	2.10E-06	3.00E-04	8.99E-03	9.21E-04	1.43E-03	4.73E-04	0.00E+00	2.24E-05	8.03E-08	2.62E-16	1.98E-15	2.78E-24	2.03E-17	3.50E-28	4.92E-23	2.77E-23	3.15E-28	6.48E-19	5.86E-03	1.09E-27	1.26E-09	4.40E-10	9.46E-15	4.51E-24	5.37E-37	1.30E-30	3.66E-26	0.00E+00	1.01E-13	8.94E-05	2.13E-03	0.00E+00	0.00E+00	7.34E-04	5.54E-04	3.94E-14
4.31E-09	900.001	1.22E+19	0.00E+00	3.82E-03	5.26E+05	0.00E+00	3.62E-13	3.34E+05	3.09E-02	1.40E+05	1.73E-02	2.39E-06	1.40E-03	2.18E-06	3.11E-04	9.33E-03	9.56E-04	1.49E-03	4.91E-04	0.00E+00	2.32E-05	8.33E-08	2.81E-16	2.05E-15	2.99E-24	2.19E-17	3.91E-28	5.11E-23	2.98E-23	3.39E-28	6.72E-19	6.08E-03	1.22E-27	1.31E-09	4.57E-10	9.82E-15	4.68E-24	5.78E-37	1.39E-30	3.93E-26	0.00E+00	1.08E-13	9.27E-05	2.21E-03	0.00E+00	0.00E+00	7.61E-04	5.75E-04	4.24E-14
4.32E-09	900.001	1.22E+19	0.00E+00	3.96E-03	5.26E+05	0.00E+00	3.87E-13	3.34E+05	3.21E-02	1.40E+05	1.79E-02	2.48E-06	1.46E-03	2.26E-06	3.22E-04	9.68E-03	9.91E-04	1.54E-03	5.09E-04	0.00E+00	2.41E-05	8.64E-08	3.03E-16	2.13E-15	3.22E-24	2.35E-17	4.36E-28	5.31E-23	3.21E-23	3.65E-28	6.97E-19	6.31E-03	1.36E-27	1.35E-09	4.74E-10	1.02E-14	4.86E-24	6.23E-37	1.50E-30	4.23E-26	0.00E+00	1.17E-13	9.62E-05	2.29E-03	0.00E+00	0.00E+00	7.89E-04	5.96E-04	4.56E-14
4.33E-09	900.001	1.22E+19	0.00E+00	4.11E-03	5.26E+05	0.00E+00	4.14E-13	3.34E+05	3.33E-02	1.40E+05	1.86E-02	2.57E-06	1.51E-03	2.34E-06	3.34E-04	1.00E-02	1.03E-03	1.60E-03	5.28E-04	0.00E+00	2.50E-05	8.96E-08	3.26E-16	2.22E-15	3.46E-24	2.53E-17	4.87E-28	5.51E-23	3.45E-23	3.92E-28	7.23E-19	6.54E-03	1.52E-27	1.41E-09	4.91E-10	1.06E-14	5.04E-24	6.70E-37	1.61E-30	4.55E-26	0.00E+00	1.26E-13	9.97E-05	2.38E-03	0.00E+00	0.00E+00	8.19E-04	6.18E-04	4.90E-14
4.34E-09	900.001	1.22E+19	0.00E+00	4.26E-03	5.26E+05	0.00E+00	4.43E-13	3.34E+05	3.45E-02	1.40E+05	1.93E-02	2.67E-06	1.57E-03	2.43E-06	3.47E-04	1.04E-02	1.07E-03	1.66E-03	5.48E-04	0.00E+00	2.59E-05	9.29E-08	3.50E-16	2.31E-15	3.72E-24	2.72E-17	5.43E-28	5.72E-23	3.72E-23	4.22E-28	7.50E-19	6.79E-03	1.69E-27	1.46E-09	5.10E-10	1.10E-14	5.23E-24	7.21E-37	1.74E-30	4.90E-26	0.00E+00	1.35E-13	1.03E-04	2.47E-03	0.00E+00	0.00E+00	8.49E-04	6.41E-04	5.27E-14
4.35E-09	900.001	1.22E+19	0.00E+00	4.42E-03	5.26E+05	0.00E+00	4.74E-13	3.34E+05	3.58E-02	1.40E+05	2.00E-02	2.77E-06	1.63E-03	2.52E-06	3.60E-04	1.08E-02	1.11E-03	1.72E-03	5.68E-04	0.00E+00	2.69E-05	9.64E-08	3.77E-16	2.40E-15	4.01E-24	2.93E-17	6.06E-28	5.93E-23	4.00E-23	4.54E-28	7.78E-19	7.04E-03	1.89E-27	1.51E-09	5.29E-10	1.14E-14	5.42E-24	7.77E-37	1.87E-30	5.27E-26	0.00E+00	1.45E-13	1.07E-04	2.56E-03	0.00E+00	0.00E+00	8.81E-04	6.65E-04	5.67E-14
4.36E-09	900.001	1.22E+19	0.00E+00	4.58E-03	5.26E+05	0.00E+00	5.07E-13	3.34E+05	3.71E-02	1.40E+05	2.07E-02	2.87E-06	1.69E-03	2.62E-06	3.73E-04	1.12E-02	1.15E-03	1.79E-03	5.90E-04	0.00E+00	2.79E-05	1.00E-07	4.06E-16	2.49E-15	4.31E-24	3.15E-17	6.77E-28	6.16E-23	4.30E-23	4.89E-28	8.07E-19	7.30E-03	2.11E-27	1.57E-09	5.48E-10	1.18E-14	5.62E-24	8.36E-37	2.01E-30	5.67E-26	0.00E+00	1.56E-13	1.11E-04	2.65E-03	0.00E+00	0.00E+00	9.14E-04	6.90E-04	6.11E-14
4.37E-09	900.001	1.22E+19	0.00E+00	4.75E-03	5.26E+05	0.00E+00	5.43E-13	3.34E+05	3.85E-02	1.40E+05	2.15E-02	2.98E-06	1.75E-03	2.71E-06	3.87E-04	1.16E-02	1.19E-03	1.85E-03	6.12E-04	0.00E+00	2.89E-05	1.04E-07	4.36E-16	2.59E-15	4.64E-24	3.39E-17	7.55E-28	6.39E-23	4.63E-23	5.27E-28	8.37E-19	7.57E-03	2.35E-27	1.63E-09	5.69E-10	1.22E-14	5.83E-24	9.00E-37	2.16E-30	6.10E-26	0.00E+00	1.68E-13	1.15E-04	2.75E-03	0.00E+00	0.00E+00	9.48E-04	7.16E-04	6.57E-14
4.38E-09	900.001	1.22E+19	0.00E+00	4.93E-03	5.26E+05	0.00E+00	5.81E-13	3.34E+05	3.99E-02	1.40E+05	2.23E-02	3.09E-06	1.81E-03	2.81E-06	4.02E-04	1.20E-02	1.23E-03	1.92E-03	6.34E-04	0.00E+00	3.00E-05	1.08E-07	4.69E-16	2.69E-15	4.99E-24	3.65E-17	8.43E-28	6.64E-23	4.98E-23	5.67E-28	8.68E-19	7.85E-03	2.63E-27	1.69E-09	5.90E-10	1.27E-14	6.05E-24	9.69E-37	2.33E-30	6.56E-26	0.00E+00	1.81E-13	1.20E-04	2.86E-03	0.00E+00	0.00E+00	9.83E-04	7.42E-04	7.07E-14
4.39E-09	900.002	1.22E+19	0.00E+00	5.11E-03	5.26E+05	0.00E+00	6.22E-13	3.34E+05	4.14E-02	1.40E+05	2.32E-02	3.20E-06	1.88E-03	2.92E-06	4.16E-04	1.25E-02	1.28E-03	1.99E-03	6.58E-04	0.00E+00	3.11E-05	1.12E-07	5.05E-16	2.80E-15	5.37E-24	3.93E-17	9.41E-28	6.89E-23	5.36E-23	6.10E-28	9.00E-19	8.15E-03	2.93E-27	1.75E-09	6.12E-10	1.32E-14	6.28E-24	1.04E-36	2.50E-30	7.06E-26	0.00E+00	1.95E-13	1.24E-04	2.96E-03	0.00E+00	0.00E+00	1.02E-03	7.70E-04	7.60E-14
4.40E-09	900.002	1.22E+19	0.00E+00	5.30E-03	5.26E+05	0.00E+00	6.66E-13	3.34E+05	4.30E-02	1.40E+05	2.40E-02	3.32E-06	1.95E-03	3.03E-06	4.32E-04	1.30E-02	1.33E-03	2.07E-03	6.83E-04	0.00E+00	3.22E-05	1.16E-07	5.43E-16	2.91E-15	5.78E-24	4.23E-17	1.05E-27	7.15E-23	5.76E-23	6.57E-28	9.34E-19	8.45E-03	3.27E-27	1.82E-09	6.35E-10	1.36E-14	6.51E-24	1.12E-36	2.69E-30	7.60E-26	0.00E+00	2.10E-13	1.29E-04	3.07E-03	0.00E+00	0.00E+00	1.06E-03	7.99E-04	8.18E-14
4.41E-09	900.002	1.22E+19	0.00E+00	5.50E-03	5.26E+05	0.00E+00	7.14E-13	3.34E+05	4.46E-02	1.40E+05	2.49E-02	3.45E-06	2.03E-03	3.14E-06	4.48E-04	1.34E-02	1.38E-03	2.14E-03	7.08E-04	0.00E+00	3.34E-05	1.20E-07	5.85E-16	3.03E-15	6.22E-24	4.55E-17	1.17E-27	7.43E-23	6.20E-23	7.08E-28	9.69E-19	8.77E-03	3.65E-27	1.88E-09	6.58E-10	1.42E-14	6.75E-24	1.21E-36	2.90E-30	8.17E-26	0.00E+00	2.25E-13	1.34E-04	3.19E-03	0.00E+00	0.00E+00	1.10E-03	8.28E-04	8.80E-14
4.42E-09	900.002	1.22E+19	0.00E+00	5.71E-03	5.26E+05	0.00E+00	7.64E-13	3.34E+05	4.62E-02	1.40E+05	2.58E-02	3.58E-06	2.10E-03	3.26E-06	4.65E-04	1.39E-02	1.43E-03	2.22E-03	7.34E-04	0.00E+00	3.47E-05	1.24E-07	6.29E-16	3.15E-15	6.69E-24	4.89E-17	1.31E-27	7.71E-23	6.67E-23	7.62E-28	1.00E-18	9.09E-03	4.07E-27	1.95E-09	6.83E-10	1.47E-14	7.00E-24	1.30E-36	3.12E-30	8.79E-26	0.00E+00	2.43E-13	1.39E-04	3.31E-03	0.00E+00	0.00E+00	1.14E-03	8.59E-04	9.47E-14
4.43E-09	900.002	1.22E+19	0.00E+00	5.92E-03	5.26E+05	0.00E+00	8.19E-13	3.34E+05	4.79E-02	1.40E+05	2.68E-02	3.71E-06	2.18E-03	3.38E-06	4.82E-04	1.45E-02	1.48E-03	2.31E-03	7.62E-04	0.00E+00	3.60E-05	1.29E-07	6.77E-16	3.28E-15	7.19E-24	5.26E-17	1.46E-27	8.01E-23	7.18E-23	8.21E-28	1.04E-18	9.43E-03	4.55E-27	2.03E-09	7.08E-10	1.52E-14	7.27E-24	1.40E-36	3.35E-30	9.46E-26	0.00E+00	2.61E-13	1.44E-04	3.43E-03	0.00E+00	0.00E+00	1.18E-03	8.91E-04	1.02E-13
4.44E-09	900.002	1.22E+19	0.00E+00	6.14E-03	5.26E+05	0.00E+00	8.78E-13	3.34E+05	4.97E-02	1.40E+05	2.78E-02	3.85E-06	2.26E-03	3.50E-06	5.00E-04	1.50E-02	1.54E-03	2.39E-03	7.90E-04	0.00E+00	3.73E-05	1.34E-07	7.28E-16	3.41E-15	7.74E-24	5.66E-17	1.63E-27	8.31E-23	7.72E-23	8.84E-28	1.08E-18	9.78E-03	5.07E-27	2.10E-09	7.35E-10	1.58E-14	7.54E-24	1.51E-36	3.61E-30	1.02E-25	0.00E+00	2.81E-13	1.49E-04	3.56E-03	0.00E+00	0.00E+00	1.22E-03	9.25E-04	1.10E-13
4.45E-09	900.002	1.22E+19	0.00E+00	6.37E-03	5.26E+05	0.00E+00	9.40E-13	3.34E+05	5.16E-02	1.40E+05	2.88E-02	3.99E-06	2.34E-03	3.63E-06	5.19E-04	1.56E-02	1.59E-03	2.48E-03	8.19E-04	0.00E+00	3.87E-05	1.39E-07	7.83E-16	3.55E-15	8.33E-24	6.09E-17	1.82E-27	8.63E-23	8.31E-23	9.52E-28	1.12E-18	1.01E-02	5.66E-27	2.18E-09	7.62E-10	1.64E-14	7.82E-24	1.62E-36	3.88E-30	1.09E-25	0.00E+00	3.02E-13	1.55E-04	3.69E-03	0.00E+00	0.00E+00	1.27E-03	9.59E-04	1.18E-13
4.46E-09	900.002	1.22E+19	0.00E+00	6.61E-03	5.26E+05	0.00E+00	1.01E-12	3.34E+05	5.35E-02	1.40E+05	2.99E-02	4.14E-06	2.43E-03	3.77E-06	5.38E-04	1.61E-02	1.65E-03	2.57E-03	8.50E-04	0.00E+00	4.02E-05	1.44E-07	8.43E-16	3.69E-15	8.96E-24	6.55E-17	2.03E-27	8.96E-23	8.94E-23	1.03E-27	1.16E-18	1.05E-02	6.32E-27	2.26E-09	7.91E-10	1.70E-14	8.11E-24	1.75E-36	4.18E-30	1.18E-25	0.00E+00	3.25E-13	1.60E-04	3.83E-03	0.00E+00	0.00E+00	1.32E-03	9.95E-04	1.27E-13
4.47E-09	900.002	1.22E+19	0.00E+00	6.85E-03	5.26E+05	0.00E+00	1.08E-12	3.34E+05	5.55E-02	1.40E+05	3.10E-02	4.29E-06	2.52E-03	3.91E-06	5.58E-04	1.67E-02	1.72E-03	2.67E-03	8.82E-04	0.00E+00	4.17E-05	1.49E-07	9.07E-16	3.84E-15	9.64E-24	7.05E-17	2.26E-27	9.31E-23	9.62E-23	1.11E-27	1.21E-18	1.09E-02	7.05E-27	2.34E-09	8.20E-10	1.76E-14	8.41E-24	1.88E-36	4.49E-30	1.27E-25	0.00E+00	3.50E-13	1.66E-04	3.97E-03	0.00E+00	0.00E+00	1.37E-03	1.03E-03	1.37E-13
4.48E-09	900.002	1.22E+19	0.00E+00	7.11E-03	5.26E+05	0.00E+00	1.16E-12	3.34E+05	5.76E-02	1.40E+05	3.22E-02	4.45E-06	2.62E-03	4.05E-06	5.79E-04	1.74E-02	1.78E-03	2.77E-03	9.15E-04	0.00E+00	4.32E-05	1.55E-07	9.75E-16	4.00E-15	1.04E-23	7.59E-17	2.52E-27	9.67E-23	1.03E-22	1.19E-27	1.25E-18	1.13E-02	7.87E-27	2.43E-09	8.51E-10	1.83E-14	8.73E-24	2.03E-36	4.83E-30	1.36E-25	0.00E+00	3.76E-13	1.73E-04	4.12E-03	0.00E+00	0.00E+00	1.42E-03	1.07E-03	1.47E-13
4.49E-09	900.002	1.22E+19	0.00E+00	7.37E-03	5.26E+05	0.00E+00	1.24E-12	3.34E+05	5.97E-02	1.40E+05	3.34E-02	4.62E-06	2.71E-03	4.21E-06	6.00E-04	1.80E-02	1.85E-03	2.87E-03	9.49E-04	0.00E+00	4.48E-05	1.61E-07	1.05E-15	4.16E-15	1.12E-23	8.16E-17	2.82E-27	1.00E-22	1.11E-22	1.28E-27	1.30E-18	1.17E-02	8.78E-27	2.52E-09	8.82E-10	1.90E-14	9.05E-24	2.18E-36	5.20E-30	1.47E-25	0.00E+00	4.05E-13	1.79E-04	4.27E-03	0.00E+00	0.00E+00	1.47E-03	1.11E-03	1.58E-13
4.50E-09	900.002	1.22E+19	0.00E+00	7.65E-03	5.26E+05	0.00E+00	1.33E-12	3.34E+05	6.19E-02	1.40E+05	3.46E-02	4.79E-06	2.81E-03	4.36E-06	6.23E-04	1.87E-02	1.91E-03	2.98E-03	9.84E-04	0.00E+00	4.65E-05	1.67E-07	1.13E-15	4.34E-15	1.20E-23	8.78E-17	3.14E-27	1.04E-22	1.20E-22	1.38E-27	1.35E-18	1.22E-02	9.80E-27	2.62E-09	9.15E-10	1.97E-14	9.39E-24	2.35E-36	5.59E-30	1.58E-25	0.00E+00	4.35E-13	1.86E-04	4.43E-03	0.00E+00	0.00E+00	1.52E-03	1.15E-03	1.70E-13
4.51E-09	900.002	1.22E+19	0.00E+00	7.93E-03	5.26E+05	0.00E+00	1.43E-12	3.34E+05	6.42E-02	1.40E+05	3.59E-02	4.97E-06	2.92E-03	4.52E-06	6.46E-04	1.94E-02	1.99E-03	3.09E-03	1.02E-03	0.00E+00	4.82E-05	1.73E-07	1.21E-15	4.51E-15	1.29E-23	9.45E-17	3.51E-27	1.08E-22	1.29E-22	1.49E-27	1.40E-18	1.26E-02	1.09E-26	2.71E-09	9.49E-10	2.04E-14	9.74E-24	2.53E-36	6.02E-30	1.70E-25	0.00E+00	4.68E-13	1.93E-04	4.60E-03	0.00E+00	0.00E+00	1.58E-03	1.19E-03	1.83E-13
4.52E-09	900.002	1.22E+19	0.00E+00	8.23E-03	5.26E+05	0.00E+00	1.53E-12	3.34E+05	6.66E-02	1.40E+05	3.73E-02	5.15E-06	3.03E-03	4.69E-06	6.70E-04	2.01E-02	2.06E-03	3.21E-03	1.06E-03	0.00E+00	5.00E-05	1.79E-07	1.31E-15	4.70E-15	1.39E-23	1.02E-16	3.91E-27	1.12E-22	1.39E-22	1.61E-27	1.45E-18	1.31E-02	1.22E-26	2.82E-09	9.85E-10	2.12E-14	1.01E-23	2.73E-36	6.48E-30	1.83E-25	0.00E+00	5.04E-13	2.00E-04	4.77E-03	0.00E+00	0.00E+00	1.64E-03	1.24E-03	1.97E-13
4.53E-09	900.003	1.22E+19	0.00E+00	8.53E-03	5.26E+05	0.00E+00	1.64E-12	3.34E+05	6.91E-02	1.40E+05	3.86E-02	5.35E-06	3.14E-03	4.87E-06	6.95E-04	2.09E-02	2.14E-03	3.33E-03	1.10E-03	0.00E+00	5.19E-05	1.86E-07	1.41E-15	4.90E-15	1.50E-23	1.09E-16	4.37E-27	1.17E-22	1.49E-22	1.73E-27	1.50E-18	1.36E-02	1.36E-26	2.92E-09	1.02E-09	2.20E-14	1.05E-23	2.94E-36	6.97E-30	1.97E-25	0.00E+00	5.42E-13	2.07E-04	4.94E-03	0.00E+00	0.00E+00	1.70E-03	1.28E-03	2.12E-13
4.54E-09	900.003	1.22E+19	0.00E+00	8.85E-03	5.26E+05	0.00E+00	1.76E-12	3.34E+05	7.17E-02	1.40E+05	4.01E-02	5.55E-06	3.26E-03	5.05E-06	7.21E-04	2.16E-02	2.22E-03	3.45E-03	1.14E-03	0.00E+00	5.38E-05	1.93E-07	1.51E-15	5.10E-15	1.61E-23	1.18E-16	4.88E-27	1.21E-22	1.61E-22	1.87E-27	1.56E-18	1.41E-02	1.52E-26	3.03E-09	1.06E-09	2.28E-14	1.09E-23	3.17E-36	7.50E-30	2.12E-25	0.00E+00	5.83E-13	2.15E-04	5.13E-03	0.00E+00	0.00E+00	1.76E-03	1.33E-03	2.28E-13
4.55E-09	900.003	1.22E+19	0.00E+00	9.18E-03	5.26E+05	0.00E+00	1.89E-12	3.34E+05	7.43E-02	1.40E+05	4.16E-02	5.75E-06	3.38E-03	5.24E-06	7.48E-04	2.24E-02	2.30E-03	3.58E-03	1.18E-03	0.00E+00	5.58E-05	2.00E-07	1.63E-15	5.31E-15	1.73E-23	1.27E-16	5.44E-27	1.26E-22	1.73E-22	2.02E-27	1.62E-18	1.46E-02	1.70E-26	3.14E-09	1.10E-09	2.36E-14	1.13E-23	3.41E-36	8.07E-30	2.28E-25	0.00E+00	6.28E-13	2.23E-04	5.32E-03	0.00E+00	0.00E+00	1.83E-03	1.38E-03	2.45E-13
4.56E-09	900.003	1.22E+19	0.00E+00	9.52E-03	5.26E+05	0.00E+00	2.03E-12	3.34E+05	7.71E-02	1.40E+05	4.31E-02	5.97E-06	3.51E-03	5.43E-06	7.76E-04	2.33E-02	2.38E-03	3.71E-03	1.23E-03	0.00E+00	5.79E-05	2.08E-07	1.75E-15	5.53E-15	1.86E-23	1.36E-16	6.07E-27	1.31E-22	1.86E-22	2.17E-27	1.68E-18	1.52E-02	1.89E-26	3.26E-09	1.14E-09	2.45E-14	1.17E-23	3.67E-36	8.68E-30	2.45E-25	0.00E+00	6.75E-13	2.31E-04	5.52E-03	0.00E+00	0.00E+00	1.90E-03	1.43E-03	2.64E-13
4.57E-09	900.003	1.22E+19	0.00E+00	9.88E-03	5.26E+05	0.00E+00	2.18E-12	3.34E+05	8.00E-02	1.40E+05	4.47E-02	6.19E-06	3.64E-03	5.63E-06	8.04E-04	2.41E-02	2.47E-03	3.85E-03	1.27E-03	0.00E+00	6.00E-05	2.15E-07	1.88E-15	5.77E-15	2.00E-23	1.47E-16	6.78E-27	1.36E-22	2.00E-22	2.35E-27	1.74E-18	1.57E-02	2.11E-26	3.38E-09	1.18E-09	2.54E-14	1.21E-23	3.96E-36	9.34E-30	2.63E-25	0.00E+00	7.27E-13	2.40E-04	5.72E-03	0.00E+00	0.00E+00	1.97E-03	1.49E-03	2.84E-13
4.58E-09	900.003	1.22E+19	0.00E+00	1.02E-02	5.26E+05	0.00E+00	2.34E-12	3.34E+05	8.30E-02	1.40E+05	4.64E-02	6.42E-06	3.77E-03	5.84E-06	8.34E-04	2.50E-02	2.57E-03	3.99E-03	1.32E-03	0.00E+00	6.23E-05	2.24E-07	2.03E-15	6.01E-15	2.16E-23	1.58E-16	7.56E-27	1.41E-22	2.15E-22	2.53E-27	1.80E-18	1.63E-02	2.36E-26	3.51E-09	1.23E-09	2.64E-14	1.26E-23	4.26E-36	1.00E-29	2.83E-25	0.00E+00	7.82E-13	2.49E-04	5.94E-03	0.00E+00	0.00E+00	2.04E-03	1.54E-03	3.05E-13
4.59E-09	900.003	1.22E+19	0.00E+00	1.06E-02	5.26E+05	0.00E+00	2.51E-12	3.34E+05	8.61E-02	1.40E+05	4.81E-02	6.66E-06	3.91E-03	6.06E-06	8.65E-04	2.60E-02	2.66E-03	4.14E-03	1.37E-03	0.00E+00	6.46E-05	2.32E-07	2.18E-15	6.27E-15	2.32E-23	1.70E-16	8.44E-27	1.47E-22	2.31E-22	2.73E-27	1.87E-18	1.69E-02	2.63E-26	3.64E-09	1.27E-09	2.73E-14	1.31E-23	4.59E-36	1.08E-29	3.05E-25	0.00E+00	8.41E-13	2.58E-04	6.16E-03	0.00E+00	0.00E+00	2.12E-03	1.60E-03	3.28E-13
4.60E-09	900.003	1.22E+19	0.00E+00	1.10E-02	5.26E+05	0.00E+00	2.69E-12	3.34E+05	8.93E-02	1.40E+05	4.99E-02	6.91E-06	4.06E-03	6.29E-06	8.98E-04	2.69E-02	2.76E-03	4.30E-03	1.42E-03	0.00E+00	6.70E-05	2.40E-07	2.35E-15	6.53E-15	2.49E-23	1.82E-16	9.42E-27	1.53E-22	2.49E-22	2.95E-27	1.94E-18	1.76E-02	2.94E-26	3.77E-09	1.32E-09	2.84E-14	1.35E-23	4.95E-36	1.16E-29	3.28E-25	0.00E+00	9.05E-13	2.68E-04	6.39E-03	0.00E+00	0.00E+00	2.20E-03	1.66E-03	3.53E-13
4.61E-09	900.003	1.22E+19	0.00E+00	1.14E-02	5.26E+05	0.00E+00	2.89E-12	3.34E+05	9.26E-02	1.40E+05	5.18E-02	7.16E-06	4.21E-03	6.52E-06	9.31E-04	2.79E-02	2.86E-03	4.46E-03	1.47E-03	0.00E+00	6.95E-05	2.49E-07	2.52E-15	6.81E-15	2.68E-23	1.96E-16	1.05E-26	1.59E-22	2.68E-22	3.18E-27	2.01E-18	1.82E-02	3.28E-26	3.91E-09	1.37E-09	2.94E-14	1.41E-23	5.33E-36	1.25E-29	3.53E-25	0.00E+00	9.73E-13	2.78E-04	6.62E-03	0.00E+00	0.00E+00	2.28E-03	1.72E-03	3.80E-13
4.62E-09	900.004	1.22E+19	0.00E+00	1.19E-02	5.26E+05	0.00E+00	3.10E-12	3.34E+05	9.60E-02	1.40E+05	5.37E-02	7.43E-06	4.37E-03	6.76E-06	9.66E-04	2.90E-02	2.97E-03	4.62E-03	1.53E-03	0.00E+00	7.21E-05	2.59E-07	2.72E-15	7.10E-15	2.89E-23	2.11E-16	1.17E-26	1.65E-22	2.88E-22	3.43E-27	2.09E-18	1.89E-02	3.66E-26	4.06E-09	1.42E-09	3.05E-14	1.46E-23	5.74E-36	1.35E-29	3.80E-25	0.00E+00	1.05E-12	2.88E-04	6.87E-03	0.00E+00	0.00E+00	2.36E-03	1.79E-03	4.09E-13
4.63E-09	900.004	1.22E+19	0.00E+00	1.23E-02	5.26E+05	0.00E+00	3.33E-12	3.34E+05	9.96E-02	1.40E+05	5.57E-02	7.71E-06	4.53E-03	7.02E-06	1.00E-03	3.01E-02	3.08E-03	4.79E-03	1.58E-03	0.00E+00	7.48E-05	2.68E-07	2.92E-15	7.41E-15	3.11E-23	2.27E-16	1.31E-26	1.71E-22	3.10E-22	3.71E-27	2.17E-18	1.96E-02	4.08E-26	4.21E-09	1.47E-09	3.16E-14	1.51E-23	6.19E-36	1.45E-29	4.09E-25	0.00E+00	1.13E-12	2.99E-04	7.13E-03	0.00E+00	0.00E+00	2.45E-03	1.85E-03	4.40E-13
4.64E-09	900.004	1.22E+19	0.00E+00	1.28E-02	5.26E+05	0.00E+00	3.57E-12	3.34E+05	1.03E-01	1.40E+05	5.78E-02	8.00E-06	4.70E-03	7.28E-06	1.04E-03	3.12E-02	3.19E-03	4.97E-03	1.64E-03	0.00E+00	7.76E-05	2.78E-07	3.14E-15	7.73E-15	3.34E-23	2.45E-16	1.46E-26	1.78E-22	3.34E-22	4.00E-27	2.25E-18	2.03E-02	4.55E-26	4.37E-09	1.53E-09	3.28E-14	1.57E-23	6.67E-36	1.56E-29	4.40E-25	0.00E+00	1.21E-12	3.10E-04	7.39E-03	0.00E+00	0.00E+00	2.54E-03	1.92E-03	4.73E-13
4.65E-09	900.004	1.22E+19	0.00E+00	1.32E-02	5.26E+05	0.00E+00	3.84E-12	3.34E+05	1.07E-01	1.40E+05	5.99E-02	8.29E-06	4.87E-03	7.55E-06	1.08E-03	3.23E-02	3.31E-03	5.16E-03	1.70E-03	0.00E+00	8.05E-05	2.89E-07	3.38E-15	8.06E-15	3.60E-23	2.63E-16	1.63E-26	1.85E-22	3.59E-22	4.32E-27	2.33E-18	2.11E-02	5.08E-26	4.53E-09	1.58E-09	3.40E-14	1.63E-23	7.18E-36	1.68E-29	4.73E-25	0.00E+00	1.30E-12	3.21E-04	7.67E-03	0.00E+00	0.00E+00	2.64E-03	1.99E-03	5.09E-13
4.66E-09	900.004	1.22E+19	0.00E+00	1.37E-02	5.26E+05	0.00E+00	4.12E-12	3.34E+05	1.11E-01	1.40E+05	6.22E-02	8.60E-06	5.05E-03	7.83E-06	1.12E-03	3.36E-02	3.44E-03	5.35E-03	1.77E-03	0.00E+00	8.35E-05	2.99E-07	3.64E-15	8.42E-15	3.87E-23	2.83E-16	1.82E-26	1.93E-22	3.86E-22	4.67E-27	2.42E-18	2.19E-02	5.67E-26	4.70E-09	1.64E-09	3.53E-14	1.69E-23	7.74E-36	1.80E-29	5.09E-25	0.00E+00	1.40E-12	3.33E-04	7.95E-03	0.00E+00	0.00E+00	2.74E-03	2.07E-03	5.48E-13
4.67E-09	900.004	1.22E+19	0.00E+00	1.42E-02	5.26E+05	0.00E+00	4.42E-12	3.34E+05	1.15E-01	1.40E+05	6.45E-02	8.92E-06	5.24E-03	8.12E-06	1.16E-03	3.48E-02	3.56E-03	5.55E-03	1.83E-03	0.00E+00	8.66E-05	3.11E-07	3.92E-15	8.79E-15	4.16E-23	3.05E-16	2.03E-26	2.00E-22	4.15E-22	5.04E-27	2.51E-18	2.27E-02	6.33E-26	4.87E-09	1.70E-09	3.66E-14	1.75E-23	8.34E-36	1.94E-29	5.47E-25	0.00E+00	1.51E-12	3.46E-04	8.25E-03	0.00E+00	0.00E+00	2.84E-03	2.14E-03	5.90E-13
4.68E-09	900.004	1.22E+19	0.00E+00	1.48E-02	5.26E+05	0.00E+00	4.75E-12	3.34E+05	1.20E-01	1.40E+05	6.69E-02	9.25E-06	5.44E-03	8.42E-06	1.20E-03	3.61E-02	3.70E-03	5.76E-03	1.90E-03	0.00E+00	8.98E-05	3.22E-07	4.21E-15	9.17E-15	4.48E-23	3.28E-16	2.26E-26	2.08E-22	4.47E-22	5.45E-27	2.60E-18	2.35E-02	7.06E-26	5.05E-09	1.77E-09	3.80E-14	1.82E-23	8.99E-36	2.09E-29	5.89E-25	0.00E+00	1.62E-12	3.59E-04	8.56E-03	0.00E+00	0.00E+00	2.95E-03	2.22E-03	6.34E-13
4.69E-09	900.005	1.22E+19	0.00E+00	1.53E-02	5.26E+05	0.00E+00	5.10E-12	3.34E+05	1.24E-01	1.40E+05	6.94E-02	9.60E-06	5.64E-03	8.74E-06	1.25E-03	3.74E-02	3.84E-03	5.97E-03	1.97E-03	0.00E+00	9.31E-05	3.34E-07	4.53E-15	9.58E-15	4.82E-23	3.52E-16	2.53E-26	2.16E-22	4.81E-22	5.89E-27	2.70E-18	2.44E-02	7.88E-26	5.24E-09	1.83E-09	3.94E-14	1.88E-23	9.69E-36	2.25E-29	6.34E-25	0.00E+00	1.75E-12	3.72E-04	8.88E-03	0.00E+00	0.00E+00	3.05E-03	2.31E-03	6.82E-13
4.70E-09	900.005	1.22E+19	0.00E+00	1.59E-02	5.26E+05	0.00E+00	5.48E-12	3.34E+05	1.29E-01	1.40E+05	7.20E-02	9.96E-06	5.85E-03	9.06E-06	1.29E-03	3.88E-02	3.98E-03	6.19E-03	2.04E-03	0.00E+00	9.66E-05	3.47E-07	4.88E-15	1.00E-14	5.18E-23	3.79E-16	2.82E-26	2.25E-22	5.17E-22	6.37E-27	2.80E-18	2.53E-02	8.79E-26	5.44E-09	1.90E-09	4.09E-14	1.96E-23	1.04E-35	2.42E-29	6.82E-25	0.00E+00	1.88E-12	3.86E-04	9.21E-03	0.00E+00	0.00E+00	3.17E-03	2.39E-03	7.34E-13
4.71E-09	900.005	1.22E+19	0.00E+00	1.65E-02	5.26E+05	0.00E+00	5.89E-12	3.34E+05	1.33E-01	1.40E+05	7.46E-02	1.03E-05	6.07E-03	9.40E-06	1.34E-03	4.03E-02	4.13E-03	6.42E-03	2.12E-03	0.00E+00	1.00E-04	3.60E-07	5.25E-15	1.04E-14	5.58E-23	4.08E-16	3.15E-26	2.34E-22	5.57E-22	6.88E-27	2.90E-18	2.63E-02	9.81E-26	5.64E-09	1.97E-09	4.24E-14	2.03E-23	1.13E-35	2.60E-29	7.33E-25	0.00E+00	2.02E-12	4.00E-04	9.55E-03	0.00E+00	0.00E+00	3.29E-03	2.48E-03	7.90E-13
4.72E-09	900.005	1.22E+19	0.00E+00	1.71E-02	5.26E+05	0.00E+00	6.32E-12	3.34E+05	1.38E-01	1.40E+05	7.74E-02	1.07E-05	6.29E-03	9.75E-06	1.39E-03	4.18E-02	4.28E-03	6.66E-03	2.20E-03	0.00E+00	1.04E-04	3.73E-07	5.64E-15	1.09E-14	6.00E-23	4.39E-16	3.51E-26	2.43E-22	5.99E-22	7.44E-27	3.01E-18	2.72E-02	1.10E-25	5.85E-09	2.05E-09	4.40E-14	2.10E-23	1.21E-35	2.80E-29	7.89E-25	0.00E+00	2.18E-12	4.15E-04	9.91E-03	0.00E+00	0.00E+00	3.41E-03	2.57E-03	8.50E-13
4.73E-09	900.005	1.22E+19	0.00E+00	1.77E-02	5.26E+05	0.00E+00	6.79E-12	3.34E+05	1.44E-01	1.40E+05	8.03E-02	1.11E-05	6.53E-03	1.01E-05	1.44E-03	4.33E-02	4.44E-03	6.91E-03	2.28E-03	0.00E+00	1.08E-04	3.87E-07	6.07E-15	1.14E-14	6.46E-23	4.72E-16	3.92E-26	2.53E-22	6.44E-22	8.04E-27	3.12E-18	2.83E-02	1.22E-25	6.07E-09	2.12E-09	4.56E-14	2.18E-23	1.31E-35	3.01E-29	8.49E-25	0.00E+00	2.34E-12	4.31E-04	1.03E-02	0.00E+00	0.00E+00	3.54E-03	2.67E-03	9.14E-13
4.74E-09	900.005	1.22E+19	0.00E+00	1.84E-02	5.26E+05	0.00E+00	7.30E-12	3.34E+05	1.49E-01	1.40E+05	8.33E-02	1.15E-05	6.77E-03	1.05E-05	1.50E-03	4.50E-02	4.61E-03	7.17E-03	2.37E-03	0.00E+00	1.12E-04	4.01E-07	6.53E-15	1.19E-14	6.95E-23	5.08E-16	4.37E-26	2.63E-22	6.93E-22	8.70E-27	3.24E-18	2.93E-02	1.36E-25	6.30E-09	2.20E-09	4.73E-14	2.26E-23	1.41E-35	3.24E-29	9.13E-25	0.00E+00	2.52E-12	4.47E-04	1.07E-02	0.00E+00	0.00E+00	3.67E-03	2.77E-03	9.84E-13
4.75E-09	900.006	1.22E+19	0.00E+00	1.91E-02	5.26E+05	0.00E+00	7.84E-12	3.34E+05	1.54E-01	1.40E+05	8.64E-02	1.20E-05	7.02E-03	1.09E-05	1.55E-03	4.66E-02	4.78E-03	7.43E-03	2.45E-03	0.00E+00	1.16E-04	4.16E-07	7.03E-15	1.25E-14	7.47E-23	5.47E-16	4.88E-26	2.74E-22	7.46E-22	9.41E-27	3.36E-18	3.04E-02	1.52E-25	6.53E-09	2.28E-09	4.91E-14	2.35E-23	1.52E-35	3.48E-29	9.83E-25	0.00E+00	2.71E-12	4.63E-04	1.11E-02	0.00E+00	0.00E+00	3.80E-03	2.87E-03	1.06E-12
4.76E-09	900.006	1.22E+19	0.00E+00	1.98E-02	5.26E+05	0.00E+00	8.42E-12	3.34E+05	1.60E-01	1.40E+05	8.96E-02	1.24E-05	7.28E-03	1.13E-05	1.61E-03	4.84E-02	4.95E-03	7.71E-03	2.55E-03	0.00E+00	1.20E-04	4.32E-07	7.56E-15	1.30E-14	8.04E-23	5.88E-16	5.45E-26	2.85E-22	8.02E-22	1.02E-26	3.49E-18	3.15E-02	1.70E-25	6.77E-09	2.37E-09	5.09E-14	2.44E-23	1.64E-35	3.75E-29	1.06E-24	0.00E+00	2.92E-12	4.81E-04	1.15E-02	0.00E+00	0.00E+00	3.95E-03	2.98E-03	1.14E-12
4.77E-09	900.006	1.22E+19	0.00E+00	2.05E-02	5.26E+05	0.00E+00	9.05E-12	3.34E+05	1.66E-01	1.40E+05	9.29E-02	1.29E-05	7.56E-03	1.17E-05	1.67E-03	5.02E-02	5.14E-03	8.00E-03	2.64E-03	0.00E+00	1.25E-04	4.48E-07	8.14E-15	1.36E-14	8.65E-23	6.33E-16	6.08E-26	2.97E-22	8.63E-22	1.10E-26	3.62E-18	3.27E-02	1.90E-25	7.03E-09	2.46E-09	5.28E-14	2.53E-23	1.77E-35	4.03E-29	1.14E-24	0.00E+00	3.14E-12	4.99E-04	1.19E-02	0.00E+00	0.00E+00	4.09E-03	3.09E-03	1.23E-12
4.78E-09	900.006	1.22E+19	0.00E+00	2.13E-02	5.26E+05	0.00E+00	9.72E-12	3.34E+05	1.72E-01	1.40E+05	9.64E-02	1.33E-05	7.84E-03	1.21E-05	1.73E-03	5.20E-02	5.33E-03	8.30E-03	2.74E-03	0.00E+00	1.29E-04	4.64E-07	8.75E-15	1.43E-14	9.31E-23	6.81E-16	6.78E-26	3.09E-22	9.29E-22	1.19E-26	3.75E-18	3.39E-02	2.12E-25	7.29E-09	2.55E-09	5.48E-14	2.62E-23	1.91E-35	4.34E-29	1.22E-24	0.00E+00	3.38E-12	5.17E-04	1.23E-02	0.00E+00	0.00E+00	4.25E-03	3.21E-03	1.32E-12
4.79E-09	900.007	1.22E+19	0.00E+00	2.21E-02	5.26E+05	0.00E+00	1.04E-11	3.34E+05	1.79E-01	1.40E+05	1.00E-01	1.38E-05	8.13E-03	1.26E-05	1.80E-03	5.40E-02	5.53E-03	8.61E-03	2.84E-03	0.00E+00	1.34E-04	4.82E-07	9.42E-15	1.49E-14	1.00E-22	7.33E-16	7.57E-26	3.21E-22	9.99E-22	1.29E-26	3.89E-18	3.52E-02	2.36E-25	7.56E-09	2.64E-09	5.68E-14	2.72E-23	2.06E-35	4.67E-29	1.32E-24	0.00E+00	3.63E-12	5.36E-04	1.28E-02	0.00E+00	0.00E+00	4.40E-03	3.33E-03	1.42E-12
4.80E-09	900.007	1.22E+19	0.00E+00	2.29E-02	5.26E+05	0.00E+00	1.12E-11	3.34E+05	1.85E-01	1.40E+05	1.04E-01	1.44E-05	8.43E-03	1.31E-05	1.87E-03	5.60E-02	5.74E-03	8.93E-03	2.95E-03	0.00E+00	1.39E-04	5.00E-07	1.01E-14	1.56E-14	1.08E-22	7.88E-16	8.45E-26	3.35E-22	1.08E-21	1.40E-26	4.04E-18	3.65E-02	2.63E-25	7.84E-09	2.74E-09	5.89E-14	2.82E-23	2.22E-35	5.02E-29	1.42E-24	0.00E+00	3.91E-12	5.56E-04	1.33E-02	0.00E+00	0.00E+00	4.57E-03	3.45E-03	1.53E-12
4.81E-09	900.007	1.22E+19	0.00E+00	2.38E-02	5.26E+05	0.00E+00	1.21E-11	3.34E+05	1.92E-01	1.40E+05	1.08E-01	1.49E-05	8.75E-03	1.35E-05	1.94E-03	5.81E-02	5.95E-03	9.26E-03	3.06E-03	0.00E+00	1.44E-04	5.18E-07	1.09E-14	1.64E-14	1.16E-22	8.48E-16	9.43E-26	3.48E-22	1.16E-21	1.51E-26	4.19E-18	3.79E-02	2.94E-25	8.13E-09	2.84E-09	6.11E-14	2.93E-23	2.40E-35	5.40E-29	1.52E-24	0.00E+00	4.20E-12	5.77E-04	1.38E-02	0.00E+00	0.00E+00	4.74E-03	3.58E-03	1.64E-12
4.82E-09	900.007	1.22E+19	0.00E+00	2.46E-02	5.26E+05	0.00E+00	1.30E-11	3.34E+05	2.00E-01	1.40E+05	1.12E-01	1.54E-05	9.07E-03	1.41E-05	2.01E-03	6.02E-02	6.17E-03	9.60E-03	3.17E-03	0.00E+00	1.50E-04	5.38E-07	1.17E-14	1.71E-14	1.25E-22	9.12E-16	1.05E-25	3.63E-22	1.24E-21	1.64E-26	4.34E-18	3.93E-02	3.28E-25	8.43E-09	2.95E-09	6.34E-14	3.04E-23	2.59E-35	5.81E-29	1.64E-24	0.00E+00	4.52E-12	5.99E-04	1.43E-02	0.00E+00	0.00E+00	4.91E-03	3.71E-03	1.77E-12
4.83E-09	900.008	1.22E+19	0.00E+00	2.56E-02	5.26E+05	0.00E+00	1.39E-11	3.34E+05	2.07E-01	1.40E+05	1.16E-01	1.60E-05	9.41E-03	1.46E-05	2.08E-03	6.25E-02	6.40E-03	9.96E-03	3.29E-03	0.00E+00	1.55E-04	5.58E-07	1.26E-14	1.80E-14	1.34E-22	9.81E-16	1.17E-25	3.78E-22	1.34E-21	1.78E-26	4.50E-18	4.07E-02	3.66E-25	8.75E-09	3.06E-09	6.58E-14	3.15E-23	2.79E-35	6.25E-29	1.76E-24	0.00E+00	4.87E-12	6.21E-04	1.48E-02	0.00E+00	0.00E+00	5.10E-03	3.85E-03	1.90E-12
4.84E-09	900.008	1.22E+19	0.00E+00	2.65E-02	5.26E+05	0.00E+00	1.50E-11	3.34E+05	2.15E-01	1.40E+05	1.20E-01	1.66E-05	9.76E-03	1.51E-05	2.16E-03	6.48E-02	6.64E-03	1.03E-02	3.41E-03	0.00E+00	1.61E-04	5.78E-07	1.36E-14	1.88E-14	1.44E-22	1.06E-15	1.31E-25	3.93E-22	1.44E-21	1.93E-26	4.67E-18	4.22E-02	4.09E-25	9.07E-09	3.17E-09	6.82E-14	3.27E-23	3.01E-35	6.73E-29	1.90E-24	0.00E+00	5.24E-12	6.44E-04	1.54E-02	0.00E+00	0.00E+00	5.29E-03	3.99E-03	2.04E-12
4.85E-09	900.008	1.22E+19	0.00E+00	2.75E-02	5.26E+05	0.00E+00	1.61E-11	3.34E+05	2.23E-01	1.40E+05	1.25E-01	1.72E-05	1.01E-02	1.57E-05	2.24E-03	6.72E-02	6.89E-03	1.07E-02	3.54E-03	0.00E+00	1.67E-04	6.00E-07	1.46E-14	1.97E-14	1.55E-22	1.14E-15	1.46E-25	4.10E-22	1.55E-21	2.09E-26	4.85E-18	4.38E-02	4.56E-25	9.41E-09	3.29E-09	7.08E-14	3.39E-23	3.25E-35	7.24E-29	2.04E-24	0.00E+00	5.63E-12	6.68E-04	1.59E-02	0.00E+00	0.00E+00	5.48E-03	4.14E-03	2.20E-12
4.86E-09	900.009	1.22E+19	0.00E+00	2.85E-02	5.26E+05	0.00E+00	1.73E-11	3.34E+05	2.31E-01	1.40E+05	1.29E-01	1.79E-05	1.05E-02	1.63E-05	2.32E-03	6.97E-02	7.14E-03	1.11E-02	3.67E-03	0.00E+00	1.73E-04	6.22E-07	1.57E-14	2.07E-14	1.67E-22	1.22E-15	1.63E-25	4.27E-22	1.67E-21	2.26E-26	5.03E-18	4.54E-02	5.09E-25	9.76E-09	3.41E-09	7.34E-14	3.52E-23	3.51E-35	7.79E-29	2.20E-24	0.00E+00	6.06E-12	6.93E-04	1.65E-02	0.00E+00	0.00E+00	5.69E-03	4.30E-03	2.37E-12
4.87E-09	900.009	1.22E+19	0.00E+00	2.96E-02	5.26E+05	0.00E+00	1.86E-11	3.34E+05	2.40E-01	1.40E+05	1.34E-01	1.85E-05	1.09E-02	1.69E-05	2.41E-03	7.23E-02	7.41E-03	1.15E-02	3.81E-03	0.00E+00	1.80E-04	6.46E-07	1.69E-14	2.17E-14	1.80E-22	1.32E-15	1.82E-25	4.45E-22	1.79E-21	2.46E-26	5.21E-18	4.71E-02	5.68E-25	1.01E-08	3.54E-09	7.61E-14	3.65E-23	3.79E-35	8.38E-29	2.36E-24	0.00E+00	6.52E-12	7.19E-04	1.71E-02	0.00E+00	0.00E+00	5.90E-03	4.46E-03	2.55E-12
4.88E-09	900.009	1.22E+19	0.00E+00	3.07E-02	5.26E+05	0.00E+00	2.00E-11	3.34E+05	2.49E-01	1.40E+05	1.39E-01	1.92E-05	1.13E-02	1.75E-05	2.50E-03	7.50E-02	7.68E-03	1.20E-02	3.95E-03	0.00E+00	1.87E-04	6.70E-07	1.82E-14	2.28E-14	1.93E-22	1.41E-15	2.03E-25	4.64E-22	1.93E-21	2.66E-26	5.41E-18	4.89E-02	6.34E-25	1.05E-08	3.67E-09	7.90E-14	3.79E-23	4.09E-35	9.02E-29	2.54E-24	0.00E+00	7.02E-12	7.45E-04	1.78E-02	0.00E+00	0.00E+00	6.12E-03	4.62E-03	2.74E-12
4.89E-09	900.01	1.22E+19	0.00E+00	3.18E-02	5.26E+05	0.00E+00	2.15E-11	3.34E+05	2.58E-01	1.40E+05	1.44E-01	1.99E-05	1.17E-02	1.81E-05	2.59E-03	7.78E-02	7.97E-03	1.24E-02	4.10E-03	0.00E+00	1.94E-04	6.94E-07	1.96E-14	2.39E-14	2.08E-22	1.52E-15	2.27E-25	4.83E-22	2.08E-21	2.89E-26	5.61E-18	5.07E-02	7.07E-25	1.09E-08	3.81E-09	8.19E-14	3.93E-23	4.42E-35	9.70E-29	2.74E-24	0.00E+00	7.55E-12	7.73E-04	1.84E-02	0.00E+00	0.00E+00	6.35E-03	4.79E-03	2.95E-12
4.90E-09	900.01	1.22E+19	0.00E+00	3.30E-02	5.26E+05	0.00E+00	2.31E-11	3.34E+05	2.67E-01	1.40E+05	1.50E-01	2.07E-05	1.22E-02	1.88E-05	2.69E-03	8.07E-02	8.27E-03	1.29E-02	4.25E-03	0.00E+00	2.01E-04	7.20E-07	2.11E-14	2.51E-14	2.24E-22	1.64E-15	2.53E-25	5.04E-22	2.23E-21	3.14E-26	5.82E-18	5.26E-02	7.89E-25	1.13E-08	3.95E-09	8.50E-14	4.08E-23	4.77E-35	1.04E-28	2.94E-24	0.00E+00	8.12E-12	8.02E-04	1.91E-02	0.00E+00	0.00E+00	6.58E-03	4.97E-03	3.17E-12
4.91E-09	900.01	1.22E+19	0.00E+00	3.43E-02	5.26E+05	0.00E+00	2.48E-11	3.34E+05	2.77E-01	1.40E+05	1.55E-01	2.15E-05	1.26E-02	1.95E-05	2.79E-03	8.37E-02	8.58E-03	1.33E-02	4.41E-03	0.00E+00	2.08E-04	7.47E-07	2.27E-14	2.63E-14	2.41E-22	1.76E-15	2.82E-25	5.25E-22	2.40E-21	3.41E-26	6.04E-18	5.46E-02	8.81E-25	1.17E-08	4.10E-09	8.81E-14	4.23E-23	5.15E-35	1.12E-28	3.17E-24	0.00E+00	8.74E-12	8.32E-04	1.98E-02	0.00E+00	0.00E+00	6.83E-03	5.16E-03	3.41E-12
4.92E-09	900.011	1.22E+19	0.00E+00	3.55E-02	5.26E+05	0.00E+00	2.67E-11	3.34E+05	2.88E-01	1.40E+05	1.61E-01	2.23E-05	1.31E-02	2.03E-05	2.89E-03	8.68E-02	8.89E-03	1.38E-02	4.57E-03	0.00E+00	2.16E-04	7.75E-07	2.44E-14	2.77E-14	2.59E-22	1.90E-15	3.15E-25	5.48E-22	2.59E-21	3.70E-26	6.26E-18	5.66E-02	9.83E-25	1.22E-08	4.25E-09	9.14E-14	4.39E-23	5.57E-35	1.21E-28	3.41E-24	0.00E+00	9.40E-12	8.63E-04	2.06E-02	0.00E+00	0.00E+00	7.08E-03	5.35E-03	3.67E-12
4.93E-09	900.011	1.22E+19	0.00E+00	3.69E-02	5.26E+05	0.00E+00	2.87E-11	3.34E+05	2.98E-01	1.40E+05	1.67E-01	2.31E-05	1.36E-02	2.10E-05	3.00E-03	9.01E-02	9.23E-03	1.44E-02	4.74E-03	0.00E+00	2.24E-04	8.04E-07	2.62E-14	2.90E-14	2.79E-22	2.04E-15	3.52E-25	5.71E-22	2.78E-21	4.02E-26	6.49E-18	5.87E-02	1.10E-24	1.26E-08	4.41E-09	9.48E-14	4.56E-23	6.01E-35	1.30E-28	3.67E-24	0.00E+00	1.01E-11	8.95E-04	2.14E-02	0.00E+00	0.00E+00	7.35E-03	5.55E-03	3.95E-12
4.94E-09	900.011	1.22E+19	0.00E+00	3.82E-02	5.26E+05	0.00E+00	3.09E-11	3.34E+05	3.10E-01	1.40E+05	1.73E-01	2.40E-05	1.41E-02	2.18E-05	3.11E-03	9.34E-02	9.57E-03	1.49E-02	4.92E-03	0.00E+00	2.32E-04	8.34E-07	2.82E-14	3.05E-14	3.00E-22	2.19E-15	3.93E-25	5.96E-22	2.99E-21	4.36E-26	6.74E-18	6.09E-02	1.22E-24	1.31E-08	4.57E-09	9.83E-14	4.73E-23	6.50E-35	1.40E-28	3.94E-24	0.00E+00	1.09E-11	9.28E-04	2.21E-02	0.00E+00	0.00E+00	7.62E-03	5.76E-03	4.25E-12
4.95E-09	900.012	1.22E+19	0.00E+00	3.97E-02	5.26E+05	0.00E+00	3.32E-11	3.34E+05	3.21E-01	1.40E+05	1.80E-01	2.48E-05	1.46E-02	2.26E-05	3.23E-03	9.69E-02	9.93E-03	1.54E-02	5.10E-03	0.00E+00	2.41E-04	8.65E-07	3.04E-14	3.21E-14	3.23E-22	2.36E-15	4.38E-25	6.22E-22	3.22E-21	4.74E-26	6.99E-18	6.32E-02	1.37E-24	1.36E-08	4.74E-09	1.02E-13	4.91E-23	7.02E-35	1.50E-28	4.24E-24	0.00E+00	1.17E-11	9.63E-04	2.30E-02	0.00E+00	0.00E+00	7.91E-03	5.97E-03	4.57E-12
4.96E-09	900.012	1.22E+19	0.00E+00	4.11E-02	5.26E+05	0.00E+00	3.57E-11	3.34E+05	3.33E-01	1.40E+05	1.86E-01	2.58E-05	1.51E-02	2.34E-05	3.35E-03	1.01E-01	1.03E-02	1.60E-02	5.29E-03	0.00E+00	2.50E-04	8.97E-07	3.27E-14	3.38E-14	3.47E-22	2.54E-15	4.89E-25	6.49E-22	3.47E-21	5.15E-26	7.25E-18	6.55E-02	1.52E-24	1.41E-08	4.92E-09	1.06E-13	5.09E-23	7.59E-35	1.62E-28	4.57E-24	0.00E+00	1.26E-11	9.99E-04	2.38E-02	0.00E+00	0.00E+00	8.20E-03	6.19E-03	4.92E-12
4.97E-09	900.013	1.22E+19	0.00E+00	4.27E-02	5.26E+05	0.00E+00	3.84E-11	3.34E+05	3.45E-01	1.40E+05	1.93E-01	2.67E-05	1.57E-02	2.43E-05	3.47E-03	1.04E-01	1.07E-02	1.66E-02	5.49E-03	0.00E+00	2.59E-04	9.31E-07	3.51E-14	3.55E-14	3.74E-22	2.73E-15	5.46E-25	6.77E-22	3.73E-21	5.61E-26	7.52E-18	6.80E-02	1.70E-24	1.46E-08	5.11E-09	1.10E-13	5.28E-23	8.20E-35	1.74E-28	4.91E-24	0.00E+00	1.36E-11	1.04E-03	2.47E-02	0.00E+00	0.00E+00	8.51E-03	6.42E-03	5.29E-12
4.98E-09	900.013	1.22E+19	0.00E+00	4.42E-02	5.26E+05	0.00E+00	4.12E-11	3.34E+05	3.58E-01	1.40E+05	2.00E-01	2.77E-05	1.63E-02	2.52E-05	3.60E-03	1.08E-01	1.11E-02	1.72E-02	5.69E-03	0.00E+00	2.69E-04	9.65E-07	3.78E-14	3.74E-14	4.02E-22	2.94E-15	6.09E-25	7.07E-22	4.01E-21	6.10E-26	7.80E-18	7.05E-02	1.90E-24	1.51E-08	5.30E-09	1.14E-13	5.48E-23	8.87E-35	1.87E-28	5.29E-24	0.00E+00	1.46E-11	1.07E-03	2.56E-02	0.00E+00	0.00E+00	8.82E-03	6.66E-03	5.69E-12
4.99E-09	900.014	1.22E+19	0.00E+00	4.59E-02	5.26E+05	0.00E+00	4.44E-11	3.34E+05	3.72E-01	1.40E+05	2.08E-01	2.88E-05	1.69E-02	2.62E-05	3.74E-03	1.12E-01	1.15E-02	1.79E-02	5.91E-03	0.00E+00	2.79E-04	1.00E-06	4.07E-14	3.93E-14	4.33E-22	3.16E-15	6.79E-25	7.38E-22	4.32E-21	6.63E-26	8.09E-18	7.31E-02	2.12E-24	1.57E-08	5.49E-09	1.18E-13	5.69E-23	9.59E-35	2.02E-28	5.69E-24	0.00E+00	1.57E-11	1.11E-03	2.66E-02	0.00E+00	0.00E+00	9.15E-03	6.91E-03	6.12E-12
5.00E-09	900.014	1.22E+19	0.00E+00	4.76E-02	5.26E+05	0.00E+00	4.77E-11	3.34E+05	3.85E-01	1.40E+05	2.16E-01	2.98E-05	1.75E-02	2.71E-05	3.88E-03	1.16E-01	1.19E-02	1.85E-02	6.13E-03	0.00E+00	2.89E-04	1.04E-06	4.38E-14	4.14E-14	4.65E-22	3.40E-15	7.58E-25	7.70E-22	4.64E-21	7.22E-26	8.39E-18	7.58E-02	2.36E-24	1.63E-08	5.70E-09	1.22E-13	5.90E-23	1.04E-34	2.17E-28	6.12E-24	0.00E+00	1.69E-11	1.16E-03	2.76E-02	0.00E+00	0.00E+00	9.49E-03	7.17E-03	6.59E-12
5.01E-09	900.015	1.22E+19	0.00E+00	4.94E-02	5.26E+05	0.00E+00	5.13E-11	3.34E+05	4.00E-01	1.40E+05	2.24E-01	3.09E-05	1.82E-02	2.81E-05	4.02E-03	1.21E-01	1.24E-02	1.92E-02	6.35E-03	0.00E+00	3.00E-04	1.08E-06	4.71E-14	4.36E-14	5.01E-22	3.66E-15	8.46E-25	8.05E-22	5.00E-21	7.86E-26	8.70E-18	7.87E-02	2.64E-24	1.69E-08	5.91E-09	1.27E-13	6.13E-23	1.12E-34	2.33E-28	6.58E-24	0.00E+00	1.82E-11	1.20E-03	2.86E-02	0.00E+00	0.00E+00	9.85E-03	7.44E-03	7.09E-12
5.02E-09	900.015	1.22E+19	0.00E+00	5.12E-02	5.26E+05	0.00E+00	5.51E-11	3.34E+05	4.15E-01	1.40E+05	2.32E-01	3.21E-05	1.89E-02	2.92E-05	4.17E-03	1.25E-01	1.28E-02	2.00E-02	6.59E-03	0.00E+00	3.11E-04	1.12E-06	5.06E-14	4.59E-14	5.39E-22	3.94E-15	9.44E-25	8.41E-22	5.37E-21	8.56E-26	9.03E-18	8.16E-02	2.94E-24	1.75E-08	6.13E-09	1.32E-13	6.36E-23	1.21E-34	2.51E-28	7.08E-24	0.00E+00	1.95E-11	1.24E-03	2.97E-02	0.00E+00	0.00E+00	1.02E-02	7.71E-03	7.63E-12
5.03E-09	900.016	1.22E+19	0.00E+00	5.31E-02	5.26E+05	0.00E+00	5.93E-11	3.34E+05	4.30E-01	1.40E+05	2.41E-01	3.33E-05	1.96E-02	3.03E-05	4.33E-03	1.30E-01	1.33E-02	2.07E-02	6.84E-03	0.00E+00	3.23E-04	1.16E-06	5.45E-14	4.84E-14	5.80E-22	4.24E-15	1.05E-24	8.78E-22	5.78E-21	9.32E-26	9.36E-18	8.46E-02	3.29E-24	1.82E-08	6.36E-09	1.37E-13	6.60E-23	1.31E-34	2.70E-28	7.62E-24	0.00E+00	2.10E-11	1.29E-03	3.08E-02	0.00E+00	0.00E+00	1.06E-02	8.00E-03	8.21E-12
5.04E-09	900.016	1.22E+19	0.00E+00	5.51E-02	5.26E+05	0.00E+00	6.38E-11	3.34E+05	4.46E-01	1.40E+05	2.50E-01	3.45E-05	2.03E-02	3.14E-05	4.49E-03	1.35E-01	1.38E-02	2.15E-02	7.09E-03	0.00E+00	3.35E-04	1.20E-06	5.86E-14	5.11E-14	6.24E-22	4.56E-15	1.18E-24	9.18E-22	6.22E-21	1.02E-25	9.71E-18	8.78E-02	3.67E-24	1.89E-08	6.59E-09	1.42E-13	6.85E-23	1.42E-34	2.91E-28	8.20E-24	0.00E+00	2.26E-11	1.34E-03	3.19E-02	0.00E+00	0.00E+00	1.10E-02	8.30E-03	8.83E-12
5.05E-09	900.017	1.22E+19	0.00E+00	5.72E-02	5.26E+05	0.00E+00	6.86E-11	3.34E+05	4.63E-01	1.40E+05	2.59E-01	3.58E-05	2.10E-02	3.26E-05	4.65E-03	1.40E-01	1.43E-02	2.23E-02	7.35E-03	0.00E+00	3.48E-04	1.25E-06	6.31E-14	5.38E-14	6.71E-22	4.91E-15	1.31E-24	9.60E-22	6.69E-21	1.11E-25	1.01E-17	9.11E-02	4.09E-24	1.96E-08	6.84E-09	1.47E-13	7.11E-23	1.54E-34	3.13E-28	8.82E-24	0.00E+00	2.43E-11	1.39E-03	3.31E-02	0.00E+00	0.00E+00	1.14E-02	8.61E-03	9.50E-12
5.06E-09	900.018	1.22E+19	0.00E+00	5.93E-02	5.26E+05	0.00E+00	7.37E-11	3.34E+05	4.80E-01	1.40E+05	2.68E-01	3.71E-05	2.18E-02	3.38E-05	4.83E-03	1.45E-01	1.48E-02	2.31E-02	7.63E-03	0.00E+00	3.60E-04	1.29E-06	6.79E-14	5.68E-14	7.22E-22	5.28E-15	1.46E-24	1.00E-21	7.20E-21	1.21E-25	1.05E-17	9.44E-02	4.57E-24	2.03E-08	7.09E-09	1.53E-13	7.38E-23	1.67E-34	3.36E-28	9.49E-24	0.00E+00	2.62E-11	1.44E-03	3.43E-02	0.00E+00	0.00E+00	1.18E-02	8.93E-03	1.02E-11
5.07E-09	900.018	1.22E+19	0.00E+00	6.15E-02	5.26E+05	0.00E+00	7.93E-11	3.34E+05	4.98E-01	1.40E+05	2.78E-01	3.85E-05	2.26E-02	3.51E-05	5.01E-03	1.50E-01	1.54E-02	2.40E-02	7.91E-03	0.00E+00	3.74E-04	1.34E-06	7.30E-14	6.00E-14	7.77E-22	5.68E-15	1.63E-24	1.05E-21	7.75E-21	1.32E-25	1.08E-17	9.80E-02	5.09E-24	2.10E-08	7.36E-09	1.58E-13	7.66E-23	1.80E-34	3.62E-28	1.02E-23	0.00E+00	2.82E-11	1.49E-03	3.56E-02	0.00E+00	0.00E+00	1.23E-02	9.26E-03	1.10E-11
5.08E-09	900.019	1.22E+19	0.00E+00	6.38E-02	5.26E+05	0.00E+00	8.53E-11	3.34E+05	5.17E-01	1.40E+05	2.89E-01	4.00E-05	2.35E-02	3.64E-05	5.19E-03	1.56E-01	1.60E-02	2.49E-02	8.21E-03	0.00E+00	3.88E-04	1.39E-06	7.86E-14	6.33E-14	8.36E-22	6.11E-15	1.82E-24	1.10E-21	8.34E-21	1.44E-25	1.12E-17	1.02E-01	5.69E-24	2.18E-08	7.63E-09	1.64E-13	7.95E-23	1.95E-34	3.89E-28	1.10E-23	0.00E+00	3.03E-11	1.55E-03	3.70E-02	0.00E+00	0.00E+00	1.27E-02	9.60E-03	1.18E-11
5.09E-09	900.02	1.22E+19	0.00E+00	6.62E-02	5.26E+05	0.00E+00	9.17E-11	3.34E+05	5.36E-01	1.40E+05	3.00E-01	4.15E-05	2.44E-02	3.77E-05	5.39E-03	1.62E-01	1.66E-02	2.58E-02	8.51E-03	0.00E+00	4.02E-04	1.44E-06	8.45E-14	6.68E-14	8.99E-22	6.57E-15	2.04E-24	1.15E-21	8.97E-21	1.57E-25	1.17E-17	1.05E-01	6.35E-24	2.26E-08	7.92E-09	1.70E-13	8.25E-23	2.12E-34	4.19E-28	1.18E-23	0.00E+00	3.26E-11	1.61E-03	3.83E-02	0.00E+00	0.00E+00	1.32E-02	9.96E-03	1.27E-11
5.10E-09	900.02	1.22E+19	0.00E+00	6.86E-02	5.26E+05	0.00E+00	9.86E-11	3.34E+05	5.56E-01	1.40E+05	3.11E-01	4.30E-05	2.53E-02	3.91E-05	5.59E-03	1.68E-01	1.72E-02	2.67E-02	8.83E-03	0.00E+00	4.17E-04	1.50E-06	9.09E-14	7.06E-14	9.67E-22	7.07E-15	2.27E-24	1.20E-21	9.65E-21	1.71E-25	1.21E-17	1.09E-01	7.08E-24	2.35E-08	8.21E-09	1.77E-13	8.56E-23	2.29E-34	4.51E-28	1.27E-23	0.00E+00	3.51E-11	1.67E-03	3.98E-02	0.00E+00	0.00E+00	1.37E-02	1.03E-02	1.37E-11
5.11E-09	900.021	1.22E+19	0.00E+00	7.12E-02	5.26E+05	0.00E+00	1.06E-10	3.34E+05	5.76E-01	1.40E+05	3.22E-01	4.46E-05	2.62E-02	4.06E-05	5.80E-03	1.74E-01	1.78E-02	2.77E-02	9.16E-03	0.00E+00	4.33E-04	1.55E-06	9.78E-14	7.46E-14	1.04E-21	7.61E-15	2.53E-24	1.26E-21	1.04E-20	1.87E-25	1.26E-17	1.13E-01	7.90E-24	2.44E-08	8.52E-09	1.83E-13	8.89E-23	2.48E-34	4.85E-28	1.37E-23	0.00E+00	3.77E-11	1.73E-03	4.12E-02	0.00E+00	0.00E+00	1.42E-02	1.07E-02	1.47E-11
5.12E-09	900.022	1.22E+19	0.00E+00	7.38E-02	5.26E+05	0.00E+00	1.14E-10	3.34E+05	5.98E-01	1.40E+05	3.34E-01	4.63E-05	2.72E-02	4.21E-05	6.01E-03	1.80E-01	1.85E-02	2.88E-02	9.50E-03	0.00E+00	4.49E-04	1.61E-06	1.05E-13	7.89E-14	1.12E-21	8.19E-15	2.83E-24	1.32E-21	1.12E-20	2.04E-25	1.30E-17	1.18E-01	8.82E-24	2.53E-08	8.84E-09	1.90E-13	9.22E-23	2.69E-34	5.22E-28	1.47E-23	0.00E+00	4.06E-11	1.79E-03	4.28E-02	0.00E+00	0.00E+00	1.47E-02	1.11E-02	1.58E-11
5.13E-09	900.023	1.22E+19	0.00E+00	7.66E-02	5.26E+05	0.00E+00	1.23E-10	3.34E+05	6.20E-01	1.40E+05	3.47E-01	4.80E-05	2.82E-02	4.36E-05	6.24E-03	1.87E-01	1.92E-02	2.98E-02	9.85E-03	0.00E+00	4.66E-04	1.67E-06	1.13E-13	8.34E-14	1.20E-21	8.81E-15	3.16E-24	1.38E-21	1.20E-20	2.23E-25	1.35E-17	1.22E-01	9.84E-24	2.62E-08	9.17E-09	1.97E-13	9.58E-23	2.92E-34	5.61E-28	1.58E-23	0.00E+00	4.37E-11	1.86E-03	4.44E-02	0.00E+00	0.00E+00	1.53E-02	1.15E-02	1.71E-11
5.14E-09	900.024	1.22E+19	0.00E+00	7.94E-02	5.26E+05	0.00E+00	1.32E-10	3.34E+05	6.43E-01	1.40E+05	3.60E-01	4.98E-05	2.92E-02	4.53E-05	6.47E-03	1.94E-01	1.99E-02	3.10E-02	1.02E-02	0.00E+00	4.83E-04	1.73E-06	1.22E-13	8.82E-14	1.30E-21	9.48E-15	3.52E-24	1.45E-21	1.29E-20	2.44E-25	1.40E-17	1.27E-01	1.10E-23	2.72E-08	9.51E-09	2.04E-13	9.94E-23	3.17E-34	6.04E-28	1.70E-23	0.00E+00	4.70E-11	1.93E-03	4.60E-02	0.00E+00	0.00E+00	1.58E-02	1.20E-02	1.83E-11
5.15E-09	900.025	1.22E+19	0.00E+00	8.24E-02	5.26E+05	0.00E+00	1.42E-10	3.34E+05	6.67E-01	1.40E+05	3.73E-01	5.16E-05	3.03E-02	4.70E-05	6.71E-03	2.01E-01	2.06E-02	3.21E-02	1.06E-02	0.00E+00	5.01E-04	1.80E-06	1.31E-13	9.34E-14	1.39E-21	1.02E-14	3.93E-24	1.52E-21	1.39E-20	2.67E-25	1.45E-17	1.31E-01	1.23E-23	2.82E-08	9.86E-09	2.12E-13	1.03E-22	3.43E-34	6.50E-28	1.83E-23	0.00E+00	5.06E-11	2.00E-03	4.77E-02	0.00E+00	0.00E+00	1.64E-02	1.24E-02	1.97E-11
5.16E-09	900.026	1.22E+19	0.00E+00	8.55E-02	5.26E+05	0.00E+00	1.53E-10	3.34E+05	6.92E-01	1.40E+05	3.87E-01	5.36E-05	3.15E-02	4.87E-05	6.96E-03	2.09E-01	2.14E-02	3.33E-02	1.10E-02	0.00E+00	5.20E-04	1.86E-06	1.41E-13	9.88E-14	1.50E-21	1.10E-14	4.39E-24	1.59E-21	1.50E-20	2.92E-25	1.51E-17	1.36E-01	1.37E-23	2.93E-08	1.02E-08	2.20E-13	1.07E-22	3.73E-34	6.99E-28	1.97E-23	0.00E+00	5.44E-11	2.08E-03	4.95E-02	0.00E+00	0.00E+00	1.70E-02	1.29E-02	2.12E-11
5.17E-09	900.026	1.22E+19	0.00E+00	8.86E-02	5.26E+05	0.00E+00	1.64E-10	3.34E+05	7.18E-01	1.40E+05	4.01E-01	5.55E-05	3.26E-02	5.05E-05	7.22E-03	2.17E-01	2.22E-02	3.45E-02	1.14E-02	0.00E+00	5.39E-04	1.93E-06	1.52E-13	1.05E-13	1.61E-21	1.18E-14	4.90E-24	1.67E-21	1.61E-20	3.19E-25	1.56E-17	1.41E-01	1.53E-23	3.03E-08	1.06E-08	2.28E-13	1.11E-22	4.04E-34	7.52E-28	2.12E-23	0.00E+00	5.85E-11	2.15E-03	5.14E-02	0.00E+00	0.00E+00	1.77E-02	1.33E-02	2.28E-11
5.18E-09	900.027	1.22E+19	0.00E+00	9.20E-02	5.26E+05	0.00E+00	1.77E-10	3.34E+05	7.45E-01	1.40E+05	4.16E-01	5.76E-05	3.38E-02	5.24E-05	7.49E-03	2.25E-01	2.30E-02	3.58E-02	1.18E-02	0.00E+00	5.59E-04	2.01E-06	1.63E-13	1.11E-13	1.74E-21	1.27E-14	5.46E-24	1.75E-21	1.73E-20	3.49E-25	1.62E-17	1.46E-01	1.70E-23	3.15E-08	1.10E-08	2.37E-13	1.15E-22	4.39E-34	8.09E-28	2.28E-23	0.00E+00	6.30E-11	2.23E-03	5.33E-02	0.00E+00	0.00E+00	1.83E-02	1.38E-02	2.46E-11
5.19E-09	900.028	1.22E+19	0.00E+00	9.54E-02	5.26E+05	0.00E+00	1.90E-10	3.34E+05	7.72E-01	1.40E+05	4.32E-01	5.98E-05	3.51E-02	5.44E-05	7.77E-03	2.33E-01	2.39E-02	3.72E-02	1.23E-02	0.00E+00	5.80E-04	2.08E-06	1.76E-13	1.17E-13	1.87E-21	1.37E-14	6.10E-24	1.83E-21	1.86E-20	3.82E-25	1.68E-17	1.52E-01	1.90E-23	3.26E-08	1.14E-08	2.45E-13	1.20E-22	4.76E-34	8.71E-28	2.46E-23	0.00E+00	6.77E-11	2.32E-03	5.53E-02	0.00E+00	0.00E+00	1.90E-02	1.44E-02	2.64E-11
5.20E-09	900.03	1.22E+19	0.00E+00	9.89E-02	5.26E+05	0.00E+00	2.04E-10	3.34E+05	8.01E-01	1.40E+05	4.48E-01	6.20E-05	3.64E-02	5.64E-05	8.06E-03	2.42E-01	2.48E-02	3.85E-02	1.27E-02	0.00E+00	6.02E-04	2.16E-06	1.89E-13	1.25E-13	2.01E-21	1.47E-14	6.80E-24	1.92E-21	2.01E-20	4.19E-25	1.75E-17	1.58E-01	2.12E-23	3.39E-08	1.18E-08	2.55E-13	1.25E-22	5.17E-34	9.37E-28	2.64E-23	0.00E+00	7.29E-11	2.40E-03	5.73E-02	0.00E+00	0.00E+00	1.97E-02	1.49E-02	2.85E-11
5.21E-09	900.031	1.22E+19	0.00E+00	1.03E-01	5.26E+05	0.00E+00	2.20E-10	3.34E+05	8.31E-01	1.40E+05	4.65E-01	6.43E-05	3.78E-02	5.85E-05	8.36E-03	2.51E-01	2.57E-02	4.00E-02	1.32E-02	0.00E+00	6.24E-04	2.24E-06	2.03E-13	1.32E-13	2.16E-21	1.58E-14	7.59E-24	2.02E-21	2.16E-20	4.59E-25	1.81E-17	1.63E-01	2.37E-23	3.51E-08	1.23E-08	2.64E-13	1.29E-22	5.62E-34	1.01E-27	2.84E-23	0.00E+00	7.84E-11	2.49E-03	5.94E-02	0.00E+00	0.00E+00	2.05E-02	1.55E-02	3.06E-11
5.22E-09	900.032	1.22E+19	0.00E+00	1.06E-01	5.26E+05	0.00E+00	2.36E-10	3.34E+05	8.62E-01	1.40E+05	4.82E-01	6.67E-05	3.92E-02	6.07E-05	8.67E-03	2.60E-01	2.66E-02	4.15E-02	1.37E-02	0.00E+00	6.47E-04	2.32E-06	2.19E-13	1.40E-13	2.33E-21	1.70E-14	8.47E-24	2.12E-21	2.32E-20	5.03E-25	1.88E-17	1.70E-01	2.64E-23	3.64E-08	1.27E-08	2.74E-13	1.34E-22	6.11E-34	1.08E-27	3.06E-23	0.00E+00	8.44E-11	2.59E-03	6.17E-02	0.00E+00	0.00E+00	2.12E-02	1.60E-02	3.29E-11
5.23E-09	900.033	1.22E+19	0.00E+00	1.10E-01	5.26E+05	0.00E+00	2.54E-10	3.34E+05	8.94E-01	1.40E+05	5.00E-01	6.92E-05	4.06E-02	6.29E-05	8.99E-03	2.70E-01	2.76E-02	4.30E-02	1.42E-02	0.00E+00	6.71E-04	2.41E-06	2.35E-13	1.49E-13	2.50E-21	1.83E-14	9.46E-24	2.23E-21	2.50E-20	5.51E-25	1.95E-17	1.76E-01	2.95E-23	3.78E-08	1.32E-08	2.84E-13	1.39E-22	6.64E-34	1.17E-27	3.29E-23	0.00E+00	9.08E-11	2.68E-03	6.40E-02	0.00E+00	0.00E+00	2.20E-02	1.66E-02	3.54E-11
5.24E-09	900.034	1.22E+19	0.00E+00	1.15E-01	5.26E+05	0.00E+00	2.73E-10	3.34E+05	9.27E-01	1.40E+05	5.18E-01	7.18E-05	4.21E-02	6.53E-05	9.32E-03	2.80E-01	2.87E-02	4.46E-02	1.47E-02	0.00E+00	6.96E-04	2.50E-06	2.53E-13	1.58E-13	2.69E-21	1.97E-14	1.06E-23	2.34E-21	2.69E-20	6.05E-25	2.02E-17	1.82E-01	3.29E-23	3.92E-08	1.37E-08	2.95E-13	1.45E-22	7.21E-34	1.26E-27	3.54E-23	0.00E+00	9.76E-11	2.78E-03	6.63E-02	0.00E+00	0.00E+00	2.28E-02	1.72E-02	3.81E-11
5.25E-09	900.035	1.22E+19	0.00E+00	1.19E-01	5.26E+05	0.00E+00	2.94E-10	3.34E+05	9.62E-01	1.40E+05	5.38E-01	7.44E-05	4.37E-02	6.77E-05	9.67E-03	2.90E-01	2.97E-02	4.63E-02	1.53E-02	0.00E+00	7.22E-04	2.59E-06	2.72E-13	1.67E-13	2.90E-21	2.12E-14	1.18E-23	2.46E-21	2.89E-20	6.64E-25	2.10E-17	1.89E-01	3.67E-23	4.07E-08	1.42E-08	3.06E-13	1.50E-22	7.85E-34	1.35E-27	3.81E-23	0.00E+00	1.05E-10	2.88E-03	6.88E-02	0.00E+00	0.00E+00	2.37E-02	1.79E-02	4.10E-11
5.26E-09	900.037	1.22E+19	0.00E+00	1.23E-01	5.26E+05	0.00E+00	3.16E-10	3.34E+05	9.98E-01	1.40E+05	5.58E-01	7.72E-05	4.53E-02	7.02E-05	1.00E-02	3.01E-01	3.08E-02	4.80E-02	1.59E-02	0.00E+00	7.49E-04	2.69E-06	2.93E-13	1.78E-13	3.12E-21	2.28E-14	1.31E-23	2.59E-21	3.11E-20	7.28E-25	2.17E-17	1.96E-01	4.10E-23	4.22E-08	1.47E-08	3.17E-13	1.56E-22	8.53E-34	1.45E-27	4.10E-23	0.00E+00	1.13E-10	2.99E-03	7.14E-02	0.00E+00	0.00E+00	2.46E-02	1.86E-02	4.41E-11
5.27E-09	900.038	1.22E+19	0.00E+00	1.28E-01	5.26E+05	0.00E+00	3.40E-10	3.34E+05	1.03E+00	1.40E+05	5.79E-01	8.01E-05	4.70E-02	7.28E-05	1.04E-02	3.12E-01	3.20E-02	4.98E-02	1.64E-02	0.00E+00	7.77E-04	2.79E-06	3.15E-13	1.89E-13	3.36E-21	2.45E-14	1.47E-23	2.72E-21	3.35E-20	8.00E-25	2.26E-17	2.04E-01	4.57E-23	4.37E-08	1.53E-08	3.29E-13	1.62E-22	9.28E-34	1.56E-27	4.41E-23	0.00E+00	1.22E-10	3.10E-03	7.40E-02	0.00E+00	0.00E+00	2.55E-02	1.92E-02	4.75E-11
5.28E-09	900.04	1.22E+19	0.00E+00	1.33E-01	5.26E+05	0.00E+00	3.66E-10	3.34E+05	1.07E+00	1.40E+05	6.00E-01	8.31E-05	4.88E-02	7.55E-05	1.08E-02	3.24E-01	3.32E-02	5.16E-02	1.71E-02	0.00E+00	8.06E-04	2.89E-06	3.39E-13	2.01E-13	3.61E-21	2.64E-14	1.64E-23	2.86E-21	3.60E-20	8.78E-25	2.34E-17	2.11E-01	5.10E-23	4.54E-08	1.59E-08	3.41E-13	1.69E-22	1.01E-33	1.68E-27	4.74E-23	0.00E+00	1.31E-10	3.22E-03	7.68E-02	0.00E+00	0.00E+00	2.64E-02	2.00E-02	5.11E-11
5.29E-09	900.041	1.22E+19	0.00E+00	1.37E-01	5.26E+05	0.00E+00	3.94E-10	3.34E+05	1.11E+00	1.40E+05	6.23E-01	8.62E-05	5.06E-02	7.84E-05	1.12E-02	3.36E-01	3.44E-02	5.36E-02	1.77E-02	0.00E+00	8.36E-04	3.00E-06	3.65E-13	2.13E-13	3.88E-21	2.84E-14	1.83E-23	3.01E-21	3.87E-20	9.65E-25	2.43E-17	2.19E-01	5.69E-23	4.71E-08	1.65E-08	3.54E-13	1.75E-22	1.10E-33	1.81E-27	5.10E-23	0.00E+00	1.41E-10	3.34E-03	7.97E-02	0.00E+00	0.00E+00	2.74E-02	2.07E-02	5.50E-11
5.30E-09	900.043	1.22E+19	0.00E+00	1.43E-01	5.26E+05	0.00E+00	4.23E-10	3.34E+05	1.15E+00	1.40E+05	6.46E-01	8.94E-05	5.25E-02	8.13E-05	1.16E-02	3.49E-01	3.57E-02	5.56E-02	1.83E-02	0.00E+00	8.67E-04	3.11E-06	3.93E-13	2.27E-13	4.18E-21	3.05E-14	2.04E-23	3.17E-21	4.17E-20	1.06E-24	2.52E-17	2.27E-01	6.35E-23	4.88E-08	1.71E-08	3.67E-13	1.82E-22	1.20E-33	1.95E-27	5.49E-23	0.00E+00	1.51E-10	3.46E-03	8.26E-02	0.00E+00	0.00E+00	2.84E-02	2.15E-02	5.91E-11
5.31E-09	900.044	1.22E+19	0.00E+00	1.48E-01	5.26E+05	0.00E+00	4.56E-10	3.34E+05	1.20E+00	1.40E+05	6.70E-01	9.27E-05	5.44E-02	8.43E-05	1.20E-02	3.62E-01	3.70E-02	5.76E-02	1.90E-02	0.00E+00	9.00E-04	3.23E-06	4.22E-13	2.41E-13	4.50E-21	3.29E-14	2.27E-23	3.34E-21	4.48E-20	1.17E-24	2.61E-17	2.36E-01	7.09E-23	5.06E-08	1.77E-08	3.81E-13	1.89E-22	1.31E-33	2.09E-27	5.91E-23	0.00E+00	1.63E-10	3.59E-03	8.57E-02	0.00E+00	0.00E+00	2.95E-02	2.23E-02	6.36E-11
5.32E-09	900.046	1.22E+19	0.00E+00	1.53E-01	5.26E+05	0.00E+00	4.90E-10	3.34E+05	1.24E+00	1.40E+05	6.95E-01	9.61E-05	5.65E-02	8.74E-05	1.25E-02	3.75E-01	3.84E-02	5.98E-02	1.97E-02	0.00E+00	9.33E-04	3.35E-06	4.55E-13	2.56E-13	4.84E-21	3.54E-14	2.54E-23	3.52E-21	4.82E-20	1.28E-24	2.71E-17	2.44E-01	7.91E-23	5.25E-08	1.84E-08	3.95E-13	1.97E-22	1.42E-33	2.25E-27	6.36E-23	0.00E+00	1.75E-10	3.73E-03	8.89E-02	0.00E+00	0.00E+00	3.06E-02	2.31E-02	6.84E-11
5.33E-09	900.048	1.22E+19	0.00E+00	1.59E-01	5.26E+05	0.00E+00	5.27E-10	3.34E+05	1.29E+00	1.40E+05	7.21E-01	9.97E-05	5.86E-02	9.07E-05	1.30E-02	3.89E-01	3.98E-02	6.20E-02	2.05E-02	0.00E+00	9.68E-04	3.47E-06	4.89E-13	2.73E-13	5.20E-21	3.80E-14	2.83E-23	3.71E-21	5.19E-20	1.41E-24	2.81E-17	2.54E-01	8.83E-23	5.45E-08	1.90E-08	4.10E-13	2.04E-22	1.55E-33	2.42E-27	6.84E-23	0.00E+00	1.89E-10	3.87E-03	9.22E-02	0.00E+00	0.00E+00	3.17E-02	2.40E-02	7.36E-11
5.34E-09	900.049	1.22E+19	0.00E+00	1.65E-01	5.26E+05	0.00E+00	5.67E-10	3.34E+05	1.34E+00	1.40E+05	7.47E-01	1.03E-04	6.08E-02	9.41E-05	1.34E-02	4.03E-01	4.13E-02	6.43E-02	2.12E-02	0.00E+00	1.00E-03	3.60E-06	5.26E-13	2.91E-13	5.60E-21	4.09E-14	3.16E-23	3.91E-21	5.58E-20	1.55E-24	2.92E-17	2.63E-01	9.85E-23	5.65E-08	1.98E-08	4.25E-13	2.12E-22	1.69E-33	2.61E-27	7.36E-23	0.00E+00	2.03E-10	4.01E-03	9.56E-02	0.00E+00	0.00E+00	3.29E-02	2.49E-02	7.92E-11
5.35E-09	900.051	1.22E+19	0.00E+00	1.71E-01	5.26E+05	0.00E+00	6.10E-10	3.34E+05	1.39E+00	1.40E+05	7.75E-01	1.07E-04	6.30E-02	9.76E-05	1.39E-02	4.18E-01	4.29E-02	6.67E-02	2.20E-02	0.00E+00	1.04E-03	3.74E-06	5.66E-13	3.09E-13	6.02E-21	4.40E-14	3.53E-23	4.12E-21	6.01E-20	1.71E-24	3.03E-17	2.73E-01	1.10E-22	5.86E-08	2.05E-08	4.41E-13	2.21E-22	1.84E-33	2.81E-27	7.92E-23	0.00E+00	2.18E-10	4.16E-03	9.92E-02	0.00E+00	0.00E+00	3.41E-02	2.58E-02	8.52E-11
5.36E-09	900.053	1.22E+19	0.00E+00	1.78E-01	5.26E+05	0.00E+00	6.56E-10	3.34E+05	1.44E+00	1.40E+05	8.04E-01	1.11E-04	6.54E-02	1.01E-04	1.45E-02	4.34E-01	4.45E-02	6.92E-02	2.29E-02	0.00E+00	1.08E-03	3.87E-06	6.09E-13	3.29E-13	6.48E-21	4.74E-14	3.94E-23	4.35E-21	6.46E-20	1.88E-24	3.14E-17	2.83E-01	1.23E-22	6.08E-08	2.13E-08	4.57E-13	2.30E-22	2.01E-33	3.02E-27	8.52E-23	0.00E+00	2.35E-10	4.31E-03	1.03E-01	0.00E+00	0.00E+00	3.54E-02	2.67E-02	9.17E-11
5.37E-09	900.055	1.22E+19	0.00E+00	1.84E-01	5.26E+05	0.00E+00	7.06E-10	3.34E+05	1.49E+00	1.40E+05	8.34E-01	1.15E-04	6.78E-02	1.05E-04	1.50E-02	4.50E-01	4.61E-02	7.18E-02	2.37E-02	0.00E+00	1.12E-03	4.02E-06	6.55E-13	3.51E-13	6.97E-21	5.10E-14	4.39E-23	4.58E-21	6.95E-20	2.07E-24	3.26E-17	2.93E-01	1.37E-22	6.31E-08	2.20E-08	4.74E-13	2.39E-22	2.19E-33	3.25E-27	9.16E-23	0.00E+00	2.53E-10	4.47E-03	1.07E-01	0.00E+00	0.00E+00	3.67E-02	2.77E-02	9.87E-11
5.38E-09	900.057	1.22E+19	0.00E+00	1.91E-01	5.26E+05	0.00E+00	7.59E-10	3.34E+05	1.55E+00	1.40E+05	8.65E-01	1.20E-04	7.03E-02	1.09E-04	1.56E-02	4.67E-01	4.78E-02	7.45E-02	2.46E-02	0.00E+00	1.16E-03	4.17E-06	7.05E-13	3.74E-13	7.50E-21	5.48E-14	4.90E-23	4.84E-21	7.48E-20	2.28E-24	3.38E-17	3.04E-01	1.53E-22	6.54E-08	2.29E-08	4.92E-13	2.48E-22	2.40E-33	3.50E-27	9.86E-23	0.00E+00	2.72E-10	4.64E-03	1.11E-01	0.00E+00	0.00E+00	3.81E-02	2.88E-02	1.06E-10
5.39E-09	900.059	1.22E+19	0.00E+00	1.98E-01	5.26E+05	0.00E+00	8.17E-10	3.34E+05	1.60E+00	1.40E+05	8.97E-01	1.24E-04	7.29E-02	1.13E-04	1.61E-02	4.84E-01	4.96E-02	7.72E-02	2.55E-02	0.00E+00	1.21E-03	4.32E-06	7.58E-13	3.99E-13	8.07E-21	5.90E-14	5.47E-23	5.11E-21	8.05E-20	2.51E-24	3.50E-17	3.16E-01	1.71E-22	6.79E-08	2.37E-08	5.10E-13	2.58E-22	2.62E-33	3.76E-27	1.06E-22	0.00E+00	2.92E-10	4.81E-03	1.15E-01	0.00E+00	0.00E+00	3.95E-02	2.98E-02	1.14E-10
5.40E-09	900.061	1.22E+19	0.00E+00	2.06E-01	5.26E+05	0.00E+00	8.79E-10	3.34E+05	1.66E+00	1.40E+05	9.31E-01	1.29E-04	7.57E-02	1.17E-04	1.67E-02	5.02E-01	5.15E-02	8.01E-02	2.65E-02	0.00E+00	1.25E-03	4.48E-06	8.16E-13	4.25E-13	8.69E-21	6.35E-14	6.11E-23	5.40E-21	8.66E-20	2.77E-24	3.63E-17	3.27E-01	1.90E-22	7.04E-08	2.46E-08	5.29E-13	2.69E-22	2.86E-33	4.05E-27	1.14E-22	0.00E+00	3.15E-10	4.99E-03	1.19E-01	0.00E+00	0.00E+00	4.10E-02	3.10E-02	1.23E-10
5.41E-09	900.064	1.22E+19	0.00E+00	2.13E-01	5.26E+05	0.00E+00	9.45E-10	3.34E+05	1.73E+00	1.40E+05	9.65E-01	1.34E-04	7.85E-02	1.22E-04	1.74E-02	5.21E-01	5.34E-02	8.31E-02	2.74E-02	0.00E+00	1.30E-03	4.65E-06	8.78E-13	4.53E-13	9.35E-21	6.83E-14	6.81E-23	5.70E-21	9.32E-20	3.06E-24	3.77E-17	3.40E-01	2.12E-22	7.30E-08	2.55E-08	5.49E-13	2.79E-22	3.12E-33	4.35E-27	1.23E-22	0.00E+00	3.39E-10	5.18E-03	1.24E-01	0.00E+00	0.00E+00	4.25E-02	3.21E-02	1.32E-10
5.42E-09	900.066	1.22E+19	0.00E+00	2.21E-01	5.26E+05	0.00E+00	1.02E-09	3.34E+05	1.79E+00	1.40E+05	1.00E+00	1.39E-04	8.14E-02	1.26E-04	1.80E-02	5.41E-01	5.54E-02	8.62E-02	2.85E-02	0.00E+00	1.35E-03	4.82E-06	9.45E-13	4.83E-13	1.01E-20	7.35E-14	7.60E-23	6.03E-21	1.00E-19	3.37E-24	3.91E-17	3.52E-01	2.37E-22	7.57E-08	2.65E-08	5.69E-13	2.91E-22	3.41E-33	4.68E-27	1.32E-22	0.00E+00	3.64E-10	5.37E-03	1.28E-01	0.00E+00	0.00E+00	4.41E-02	3.33E-02	1.42E-10
5.43E-09	900.069	1.22E+19	0.00E+00	2.29E-01	5.26E+05	0.00E+00	1.09E-09	3.34E+05	1.86E+00	1.40E+05	1.04E+00	1.44E-04	8.44E-02	1.31E-04	1.87E-02	5.61E-01	5.74E-02	8.94E-02	2.95E-02	0.00E+00	1.40E-03	5.00E-06	1.02E-12	5.16E-13	1.08E-20	7.91E-14	8.49E-23	6.37E-21	1.08E-19	3.72E-24	4.06E-17	3.65E-01	2.65E-22	7.85E-08	2.75E-08	5.90E-13	3.03E-22	3.73E-33	5.04E-27	1.42E-22	0.00E+00	3.92E-10	5.57E-03	1.33E-01	0.00E+00	0.00E+00	4.57E-02	3.45E-02	1.53E-10
5.44E-09	900.071	1.22E+19	0.00E+00	2.38E-01	5.26E+05	0.00E+00	1.18E-09	3.34E+05	1.93E+00	1.40E+05	1.08E+00	1.49E-04	8.76E-02	1.36E-04	1.94E-02	5.82E-01	5.96E-02	9.27E-02	3.06E-02	0.00E+00	1.45E-03	5.19E-06	1.09E-12	5.50E-13	1.16E-20	8.51E-14	9.47E-23	6.74E-21	1.16E-19	4.11E-24	4.21E-17	3.79E-01	2.95E-22	8.15E-08	2.85E-08	6.12E-13	3.15E-22	4.08E-33	5.42E-27	1.53E-22	0.00E+00	4.22E-10	5.78E-03	1.38E-01	0.00E+00	0.00E+00	4.74E-02	3.58E-02	1.65E-10
5.45E-09	900.074	1.22E+19	0.00E+00	2.47E-01	5.26E+05	0.00E+00	1.27E-09	3.34E+05	2.00E+00	1.40E+05	1.12E+00	1.55E-04	9.08E-02	1.41E-04	2.01E-02	6.03E-01	6.18E-02	9.62E-02	3.18E-02	0.00E+00	1.50E-03	5.38E-06	1.18E-12	5.87E-13	1.25E-20	9.15E-14	1.06E-22	7.13E-21	1.25E-19	4.53E-24	4.37E-17	3.93E-01	3.29E-22	8.45E-08	2.95E-08	6.35E-13	3.28E-22	4.47E-33	5.83E-27	1.64E-22	0.00E+00	4.54E-10	5.99E-03	1.43E-01	0.00E+00	0.00E+00	4.92E-02	3.72E-02	1.77E-10
5.46E-09	900.076	1.22E+19	0.00E+00	2.56E-01	5.26E+05	0.00E+00	1.36E-09	3.34E+05	2.07E+00	1.40E+05	1.16E+00	1.60E-04	9.42E-02	1.46E-04	2.08E-02	6.26E-01	6.41E-02	9.98E-02	3.29E-02	0.00E+00	1.56E-03	5.58E-06	1.27E-12	6.27E-13	1.35E-20	9.85E-14	1.18E-22	7.54E-21	1.34E-19	5.01E-24	4.53E-17	4.08E-01	3.68E-22	8.77E-08	3.06E-08	6.59E-13	3.41E-22	4.89E-33	6.28E-27	1.77E-22	0.00E+00	4.88E-10	6.22E-03	1.48E-01	0.00E+00	0.00E+00	5.10E-02	3.85E-02	1.91E-10
5.47E-09	900.079	1.22E+19	0.00E+00	2.66E-01	5.26E+05	0.00E+00	1.46E-09	3.34E+05	2.15E+00	1.40E+05	1.20E+00	1.66E-04	9.77E-02	1.51E-04	2.16E-02	6.49E-01	6.65E-02	1.03E-01	3.42E-02	0.00E+00	1.62E-03	5.79E-06	1.36E-12	6.70E-13	1.45E-20	1.06E-13	1.32E-22	7.99E-21	1.44E-19	5.53E-24	4.70E-17	4.23E-01	4.10E-22	9.09E-08	3.18E-08	6.84E-13	3.56E-22	5.35E-33	6.75E-27	1.90E-22	0.00E+00	5.25E-10	6.45E-03	1.54E-01	0.00E+00	0.00E+00	5.29E-02	4.00E-02	2.05E-10
5.48E-09	900.082	1.22E+19	0.00E+00	2.75E-01	5.26E+05	0.00E+00	1.58E-09	3.34E+05	2.23E+00	1.40E+05	1.25E+00	1.73E-04	1.01E-01	1.57E-04	2.24E-02	6.73E-01	6.90E-02	1.07E-01	3.54E-02	0.00E+00	1.68E-03	6.01E-06	1.47E-12	7.15E-13	1.56E-20	1.14E-13	1.47E-22	8.46E-21	1.55E-19	6.11E-24	4.88E-17	4.39E-01	4.58E-22	9.43E-08	3.30E-08	7.09E-13	3.70E-22	5.86E-33	7.27E-27	2.05E-22	0.00E+00	5.65E-10	6.69E-03	1.60E-01	0.00E+00	0.00E+00	5.49E-02	4.15E-02	2.21E-10
5.49E-09	900.085	1.22E+19	0.00E+00	2.86E-01	5.26E+05	0.00E+00	1.70E-09	3.34E+05	2.31E+00	1.40E+05	1.29E+00	1.79E-04	1.05E-01	1.63E-04	2.33E-02	6.98E-01	7.15E-02	1.11E-01	3.68E-02	0.00E+00	1.74E-03	6.23E-06	1.58E-12	7.64E-13	1.68E-20	1.23E-13	1.64E-22	8.96E-21	1.67E-19	6.75E-24	5.06E-17	4.55E-01	5.11E-22	9.78E-08	3.42E-08	7.35E-13	3.86E-22	6.42E-33	7.82E-27	2.20E-22	0.00E+00	6.08E-10	6.94E-03	1.66E-01	0.00E+00	0.00E+00	5.70E-02	4.30E-02	2.37E-10
5.50E-09	900.089	1.22E+19	0.00E+00	2.96E-01	5.26E+05	0.00E+00	1.82E-09	3.34E+05	2.40E+00	1.40E+05	1.34E+00	1.86E-04	1.09E-01	1.69E-04	2.41E-02	7.24E-01	7.42E-02	1.15E-01	3.81E-02	0.00E+00	1.80E-03	6.46E-06	1.70E-12	8.16E-13	1.81E-20	1.32E-13	1.83E-22	9.49E-21	1.80E-19	7.47E-24	5.25E-17	4.72E-01	5.70E-22	1.01E-07	3.55E-08	7.63E-13	4.02E-22	7.04E-33	8.41E-27	2.37E-22	0.00E+00	6.54E-10	7.20E-03	1.72E-01	0.00E+00	0.00E+00	5.91E-02	4.46E-02	2.55E-10
5.51E-09	900.092	1.22E+19	0.00E+00	3.07E-01	5.26E+05	0.00E+00	1.96E-09	3.34E+05	2.49E+00	1.40E+05	1.39E+00	1.93E-04	1.13E-01	1.75E-04	2.50E-02	7.51E-01	7.70E-02	1.20E-01	3.96E-02	0.00E+00	1.87E-03	6.71E-06	1.82E-12	8.72E-13	1.94E-20	1.42E-13	2.04E-22	1.01E-20	1.94E-19	8.26E-24	5.45E-17	4.90E-01	6.36E-22	1.05E-07	3.68E-08	7.91E-13	4.19E-22	7.72E-33	9.05E-27	2.55E-22	0.00E+00	7.04E-10	7.47E-03	1.78E-01	0.00E+00	0.00E+00	6.13E-02	4.63E-02	2.75E-10
5.52E-09	900.095	1.22E+19	0.00E+00	3.19E-01	5.26E+05	0.00E+00	2.11E-09	3.34E+05	2.58E+00	1.40E+05	1.44E+00	2.00E-04	1.17E-01	1.82E-04	2.60E-02	7.79E-01	7.98E-02	1.24E-01	4.10E-02	0.00E+00	1.94E-03	6.96E-06	1.96E-12	9.33E-13	2.09E-20	1.53E-13	2.28E-22	1.07E-20	2.08E-19	9.13E-24	5.65E-17	5.08E-01	7.10E-22	1.09E-07	3.82E-08	8.21E-13	4.37E-22	8.47E-33	9.74E-27	2.74E-22	0.00E+00	7.57E-10	7.74E-03	1.85E-01	0.00E+00	0.00E+00	6.36E-02	4.80E-02	2.96E-10
5.53E-09	900.099	1.22E+19	0.00E+00	3.31E-01	5.26E+05	0.00E+00	2.27E-09	3.34E+05	2.68E+00	1.40E+05	1.50E+00	2.07E-04	1.22E-01	1.88E-04	2.69E-02	8.08E-01	8.28E-02	1.29E-01	4.26E-02	0.00E+00	2.01E-03	7.21E-06	2.11E-12	9.97E-13	2.25E-20	1.64E-13	2.54E-22	1.13E-20	2.24E-19	1.01E-23	5.86E-17	5.27E-01	7.92E-22	1.13E-07	3.96E-08	8.51E-13	4.56E-22	9.29E-33	1.05E-26	2.95E-22	0.00E+00	8.14E-10	8.03E-03	1.92E-01	0.00E+00	0.00E+00	6.59E-02	4.98E-02	3.18E-10
5.54E-09	900.102	1.22E+19	0.00E+00	3.43E-01	5.26E+05	0.00E+00	2.44E-09	3.34E+05	2.78E+00	1.40E+05	1.55E+00	2.15E-04	1.26E-01	1.95E-04	2.79E-02	8.38E-01	8.59E-02	1.34E-01	4.41E-02	0.00E+00	2.09E-03	7.48E-06	2.27E-12	1.07E-12	2.42E-20	1.77E-13	2.84E-22	1.20E-20	2.41E-19	1.12E-23	6.08E-17	5.46E-01	8.84E-22	1.17E-07	4.11E-08	8.83E-13	4.76E-22	1.02E-32	1.13E-26	3.18E-22	0.00E+00	8.76E-10	8.33E-03	1.99E-01	0.00E+00	0.00E+00	6.84E-02	5.16E-02	3.42E-10
5.55E-09	900.106	1.22E+19	0.00E+00	3.56E-01	5.26E+05	0.00E+00	2.63E-09	3.34E+05	2.88E+00	1.40E+05	1.61E+00	2.23E-04	1.31E-01	2.03E-04	2.90E-02	8.70E-01	8.91E-02	1.39E-01	4.58E-02	0.00E+00	2.16E-03	7.76E-06	2.44E-12	1.14E-12	2.60E-20	1.90E-13	3.17E-22	1.27E-20	2.59E-19	1.24E-23	6.31E-17	5.67E-01	9.87E-22	1.22E-07	4.26E-08	9.16E-13	4.97E-22	1.12E-32	1.21E-26	3.42E-22	0.00E+00	9.43E-10	8.64E-03	2.06E-01	0.00E+00	0.00E+00	7.09E-02	5.36E-02	3.68E-10
5.56E-09	900.11	1.22E+19	0.00E+00	3.69E-01	5.26E+05	0.00E+00	2.83E-09	3.34E+05	2.99E+00	1.40E+05	1.67E+00	2.31E-04	1.36E-01	2.10E-04	3.00E-02	9.02E-01	9.24E-02	1.44E-01	4.75E-02	0.00E+00	2.25E-03	8.05E-06	2.63E-12	1.22E-12	2.80E-20	2.05E-13	3.53E-22	1.35E-20	2.79E-19	1.37E-23	6.55E-17	5.88E-01	1.10E-21	1.26E-07	4.42E-08	9.50E-13	5.18E-22	1.23E-32	1.30E-26	3.68E-22	0.00E+00	1.01E-09	8.96E-03	2.14E-01	0.00E+00	0.00E+00	7.36E-02	5.56E-02	3.96E-10
5.57E-09	900.114	1.22E+19	0.00E+00	3.83E-01	5.26E+05	0.00E+00	3.04E-09	3.34E+05	3.10E+00	1.40E+05	1.73E+00	2.40E-04	1.41E-01	2.18E-04	3.12E-02	9.36E-01	9.58E-02	1.49E-01	4.93E-02	0.00E+00	2.33E-03	8.35E-06	2.83E-12	1.31E-12	3.01E-20	2.20E-13	3.94E-22	1.44E-20	3.00E-19	1.52E-23	6.79E-17	6.10E-01	1.23E-21	1.31E-07	4.58E-08	9.86E-13	5.41E-22	1.35E-32	1.40E-26	3.96E-22	0.00E+00	1.09E-09	9.30E-03	2.22E-01	0.00E+00	0.00E+00	7.63E-02	5.76E-02	4.26E-10
5.58E-09	900.119	1.22E+19	0.00E+00	3.97E-01	5.26E+05	0.00E+00	3.27E-09	3.34E+05	3.22E+00	1.40E+05	1.80E+00	2.49E-04	1.46E-01	2.26E-04	3.23E-02	9.70E-01	9.94E-02	1.55E-01	5.11E-02	0.00E+00	2.42E-03	8.66E-06	3.04E-12	1.40E-12	3.24E-20	2.37E-13	4.40E-22	1.53E-20	3.23E-19	1.68E-23	7.05E-17	6.33E-01	1.37E-21	1.36E-07	4.75E-08	1.02E-12	5.66E-22	1.48E-32	1.51E-26	4.26E-22	0.00E+00	1.17E-09	9.64E-03	2.30E-01	0.00E+00	0.00E+00	7.92E-02	5.98E-02	4.58E-10
5.59E-09	900.123	1.22E+19	0.00E+00	4.12E-01	5.26E+05	0.00E+00	3.52E-09	3.34E+05	3.33E+00	1.40E+05	1.86E+00	2.58E-04	1.52E-01	2.35E-04	3.35E-02	1.01E+00	1.03E-01	1.60E-01	5.30E-02	0.00E+00	2.51E-03	8.98E-06	3.28E-12	1.50E-12	3.49E-20	2.55E-13	4.91E-22	1.62E-20	3.48E-19	1.86E-23	7.31E-17	6.56E-01	1.53E-21	1.41E-07	4.93E-08	1.06E-12	5.91E-22	1.63E-32	1.63E-26	4.58E-22	0.00E+00	1.26E-09	1.00E-02	2.39E-01	0.00E+00	0.00E+00	8.21E-02	6.20E-02	4.93E-10
5.60E-09	900.128	1.22E+19	0.00E+00	4.27E-01	5.26E+05	0.00E+00	3.79E-09	3.34E+05	3.46E+00	1.40E+05	1.93E+00	2.68E-04	1.57E-01	2.43E-04	3.48E-02	1.04E+00	1.07E-01	1.66E-01	5.50E-02	0.00E+00	2.60E-03	9.32E-06	3.52E-12	1.60E-12	3.76E-20	2.74E-13	5.48E-22	1.72E-20	3.74E-19	2.06E-23	7.59E-17	6.81E-01	1.71E-21	1.46E-07	5.11E-08	1.10E-12	6.18E-22	1.79E-32	1.75E-26	4.93E-22	0.00E+00	1.36E-09	1.04E-02	2.47E-01	0.00E+00	0.00E+00	8.52E-02	6.43E-02	5.31E-10
5.61E-09	900.132	1.22E+19	0.00E+00	4.43E-01	5.26E+05	0.00E+00	4.07E-09	3.34E+05	3.59E+00	1.40E+05	2.01E+00	2.78E-04	1.63E-01	2.52E-04	3.61E-02	1.08E+00	1.11E-01	1.73E-01	5.70E-02	0.00E+00	2.70E-03	9.67E-06	3.79E-12	1.71E-12	4.04E-20	2.95E-13	6.11E-22	1.83E-20	4.02E-19	2.29E-23	7.87E-17	7.06E-01	1.91E-21	1.52E-07	5.30E-08	1.14E-12	6.47E-22	1.97E-32	1.88E-26	5.30E-22	0.00E+00	1.46E-09	1.08E-02	2.57E-01	0.00E+00	0.00E+00	8.83E-02	6.67E-02	5.71E-10
5.62E-09	900.137	1.22E+19	0.00E+00	4.60E-01	5.26E+05	0.00E+00	4.38E-09	3.34E+05	3.72E+00	1.40E+05	2.08E+00	2.88E-04	1.69E-01	2.62E-04	3.74E-02	1.12E+00	1.15E-01	1.79E-01	5.91E-02	0.00E+00	2.80E-03	1.00E-05	4.08E-12	1.83E-12	4.35E-20	3.17E-13	6.82E-22	1.95E-20	4.33E-19	2.53E-23	8.17E-17	7.32E-01	2.13E-21	1.57E-07	5.50E-08	1.18E-12	6.77E-22	2.17E-32	2.02E-26	5.70E-22	0.00E+00	1.57E-09	1.12E-02	2.66E-01	0.00E+00	0.00E+00	9.16E-02	6.92E-02	6.14E-10
5.63E-09	900.142	1.22E+19	0.00E+00	4.77E-01	5.26E+05	0.00E+00	4.71E-09	3.34E+05	3.86E+00	1.40E+05	2.16E+00	2.99E-04	1.75E-01	2.72E-04	3.88E-02	1.17E+00	1.19E-01	1.86E-01	6.13E-02	0.00E+00	2.90E-03	1.04E-05	4.39E-12	1.97E-12	4.68E-20	3.41E-13	7.61E-22	2.07E-20	4.66E-19	2.81E-23	8.47E-17	7.59E-01	2.37E-21	1.63E-07	5.71E-08	1.23E-12	7.08E-22	2.39E-32	2.18E-26	6.14E-22	0.00E+00	1.69E-09	1.16E-02	2.76E-01	0.00E+00	0.00E+00	9.51E-02	7.18E-02	6.61E-10
5.64E-09	900.148	1.22E+19	0.00E+00	4.94E-01	5.26E+05	0.00E+00	5.07E-09	3.34E+05	4.00E+00	1.40E+05	2.24E+00	3.10E-04	1.82E-01	2.82E-04	4.02E-02	1.21E+00	1.24E-01	1.93E-01	6.36E-02	0.00E+00	3.01E-03	1.08E-05	4.72E-12	2.10E-12	5.03E-20	3.67E-13	8.50E-22	2.21E-20	5.01E-19	3.12E-23	8.79E-17	7.88E-01	2.65E-21	1.69E-07	5.92E-08	1.27E-12	7.42E-22	2.63E-32	2.34E-26	6.60E-22	0.00E+00	1.82E-09	1.20E-02	2.86E-01	0.00E+00	0.00E+00	9.86E-02	7.45E-02	7.11E-10
5.65E-09	900.153	1.22E+19	0.00E+00	5.13E-01	5.26E+05	0.00E+00	5.46E-09	3.34E+05	4.15E+00	1.40E+05	2.32E+00	3.21E-04	1.89E-01	2.92E-04	4.17E-02	1.25E+00	1.28E-01	2.00E-01	6.60E-02	0.00E+00	3.12E-03	1.12E-05	5.08E-12	2.25E-12	5.42E-20	3.95E-13	9.48E-22	2.35E-20	5.39E-19	3.46E-23	9.12E-17	8.17E-01	2.96E-21	1.76E-07	6.14E-08	1.32E-12	7.78E-22	2.90E-32	2.52E-26	7.10E-22	0.00E+00	1.96E-09	1.25E-02	2.97E-01	0.00E+00	0.00E+00	1.02E-01	7.72E-02	7.65E-10
5.66E-09	900.159	1.22E+19	0.00E+00	5.32E-01	5.26E+05	0.00E+00	5.87E-09	3.34E+05	4.31E+00	1.40E+05	2.41E+00	3.33E-04	1.96E-01	3.03E-04	4.33E-02	1.30E+00	1.33E-01	2.07E-01	6.85E-02	0.00E+00	3.24E-03	1.16E-05	5.47E-12	2.42E-12	5.83E-20	4.25E-13	1.06E-21	2.50E-20	5.80E-19	3.83E-23	9.47E-17	8.47E-01	3.30E-21	1.82E-07	6.37E-08	1.37E-12	8.15E-22	3.19E-32	2.71E-26	7.64E-22	0.00E+00	2.11E-09	1.29E-02	3.08E-01	0.00E+00	0.00E+00	1.06E-01	8.01E-02	8.23E-10
5.67E-09	900.165	1.22E+19	0.00E+00	5.52E-01	5.26E+05	0.00E+00	6.31E-09	3.34E+05	4.47E+00	1.40E+05	2.50E+00	3.46E-04	2.03E-01	3.14E-04	4.49E-02	1.35E+00	1.38E-01	2.15E-01	7.10E-02	0.00E+00	3.36E-03	1.20E-05	5.88E-12	2.59E-12	6.27E-20	4.57E-13	1.18E-21	2.67E-20	6.24E-19	4.25E-23	9.82E-17	8.79E-01	3.68E-21	1.89E-07	6.61E-08	1.42E-12	8.56E-22	3.52E-32	2.92E-26	8.22E-22	0.00E+00	2.27E-09	1.34E-02	3.20E-01	0.00E+00	0.00E+00	1.10E-01	8.31E-02	8.85E-10
5.68E-09	900.171	1.22E+19	0.00E+00	5.72E-01	5.26E+05	0.00E+00	6.79E-09	3.34E+05	4.63E+00	1.40E+05	2.59E+00	3.59E-04	2.11E-01	3.26E-04	4.66E-02	1.40E+00	1.43E-01	2.23E-01	7.36E-02	0.00E+00	3.48E-03	1.25E-05	6.33E-12	2.77E-12	6.75E-20	4.92E-13	1.32E-21	2.84E-20	6.71E-19	4.72E-23	1.02E-16	9.12E-01	4.11E-21	1.96E-07	6.85E-08	1.47E-12	8.98E-22	3.88E-32	3.14E-26	8.85E-22	0.00E+00	2.44E-09	1.39E-02	3.32E-01	0.00E+00	0.00E+00	1.14E-01	8.62E-02	9.52E-10
5.69E-09	900.177	1.22E+19	0.00E+00	5.94E-01	5.26E+05	0.00E+00	7.31E-09	3.34E+05	4.81E+00	1.40E+05	2.69E+00	3.72E-04	2.19E-01	3.38E-04	4.83E-02	1.45E+00	1.49E-01	2.31E-01	7.64E-02	0.00E+00	3.61E-03	1.30E-05	6.81E-12	2.97E-12	7.26E-20	5.30E-13	1.47E-21	3.03E-20	7.22E-19	5.24E-23	1.06E-16	9.46E-01	4.58E-21	2.03E-07	7.11E-08	1.53E-12	9.44E-22	4.28E-32	3.38E-26	9.52E-22	0.00E+00	2.62E-09	1.44E-02	3.44E-01	0.00E+00	0.00E+00	1.18E-01	8.94E-02	1.02E-09
5.70E-09	900.184	1.22E+19	0.00E+00	6.16E-01	5.26E+05	0.00E+00	7.86E-09	3.34E+05	4.99E+00	1.40E+05	2.79E+00	3.86E-04	2.27E-01	3.51E-04	5.01E-02	1.50E+00	1.54E-01	2.40E-01	7.92E-02	0.00E+00	3.75E-03	1.34E-05	7.32E-12	3.19E-12	7.81E-20	5.70E-13	1.64E-21	3.23E-20	7.77E-19	5.82E-23	1.10E-16	9.81E-01	5.12E-21	2.11E-07	7.37E-08	1.59E-12	9.92E-22	4.72E-32	3.64E-26	1.02E-21	0.00E+00	2.82E-09	1.50E-02	3.57E-01	0.00E+00	0.00E+00	1.23E-01	9.27E-02	1.10E-09
5.71E-09	900.191	1.22E+19	0.00E+00	6.39E-01	5.26E+05	0.00E+00	8.46E-09	3.34E+05	5.17E+00	1.40E+05	2.89E+00	4.00E-04	2.35E-01	3.64E-04	5.20E-02	1.56E+00	1.60E-01	2.49E-01	8.22E-02	0.00E+00	3.89E-03	1.39E-05	7.88E-12	3.42E-12	8.40E-20	6.13E-13	1.83E-21	3.44E-20	8.36E-19	6.46E-23	1.14E-16	1.02E+00	5.71E-21	2.19E-07	7.65E-08	1.65E-12	1.04E-21	5.20E-32	3.91E-26	1.10E-21	0.00E+00	3.04E-09	1.55E-02	3.70E-01	0.00E+00	0.00E+00	1.27E-01	9.62E-02	1.19E-09
5.72E-09	900.198	1.22E+19	0.00E+00	6.62E-01	5.26E+05	0.00E+00	9.10E-09	3.34E+05	5.36E+00	1.40E+05	3.00E+00	4.15E-04	2.44E-01	3.77E-04	5.39E-02	1.62E+00	1.66E-01	2.58E-01	8.52E-02	0.00E+00	4.03E-03	1.45E-05	8.48E-12	3.66E-12	9.04E-20	6.60E-13	2.04E-21	3.67E-20	8.99E-19	7.17E-23	1.18E-16	1.06E+00	6.37E-21	2.27E-07	7.93E-08	1.71E-12	1.10E-21	5.74E-32	4.21E-26	1.19E-21	0.00E+00	3.27E-09	1.61E-02	3.84E-01	0.00E+00	0.00E+00	1.32E-01	9.97E-02	1.28E-09
5.73E-09	900.205	1.22E+19	0.00E+00	6.87E-01	5.26E+05	0.00E+00	9.79E-09	3.34E+05	5.56E+00	1.40E+05	3.11E+00	4.31E-04	2.53E-01	3.91E-04	5.59E-02	1.68E+00	1.72E-01	2.68E-01	8.84E-02	0.00E+00	4.18E-03	1.50E-05	9.12E-12	3.93E-12	9.73E-20	7.10E-13	2.28E-21	3.91E-20	9.68E-19	7.96E-23	1.23E-16	1.09E+00	7.11E-21	2.36E-07	8.23E-08	1.77E-12	1.16E-21	6.34E-32	4.53E-26	1.28E-21	0.00E+00	3.52E-09	1.67E-02	3.98E-01	0.00E+00	0.00E+00	1.37E-01	1.03E-01	1.37E-09
5.74E-09	900.213	1.22E+19	0.00E+00	7.13E-01	5.26E+05	0.00E+00	1.05E-08	3.34E+05	5.77E+00	1.40E+05	3.23E+00	4.47E-04	2.62E-01	4.06E-04	5.80E-02	1.74E+00	1.78E-01	2.78E-01	9.17E-02	0.00E+00	4.34E-03	1.55E-05	9.81E-12	4.21E-12	1.05E-19	7.63E-13	2.54E-21	4.17E-20	1.04E-18	8.85E-23	1.27E-16	1.14E+00	7.93E-21	2.44E-07	8.53E-08	1.84E-12	1.22E-21	7.00E-32	4.87E-26	1.37E-21	0.00E+00	3.78E-09	1.73E-02	4.13E-01	0.00E+00	0.00E+00	1.42E-01	1.07E-01	1.48E-09
5.75E-09	900.221	1.22E+19	0.00E+00	7.39E-01	5.26E+05	0.00E+00	1.13E-08	3.34E+05	5.99E+00	1.40E+05	3.35E+00	4.63E-04	2.72E-01	4.21E-04	6.02E-02	1.81E+00	1.85E-01	2.88E-01	9.51E-02	0.00E+00	4.50E-03	1.61E-05	1.06E-11	4.52E-12	1.13E-19	8.21E-13	2.84E-21	4.46E-20	1.12E-18	9.83E-23	1.32E-16	1.18E+00	8.85E-21	2.53E-07	8.85E-08	1.91E-12	1.29E-21	7.73E-32	5.24E-26	1.48E-21	0.00E+00	4.07E-09	1.80E-02	4.28E-01	0.00E+00	0.00E+00	1.47E-01	1.11E-01	1.59E-09
5.76E-09	900.229	1.22E+19	0.00E+00	7.67E-01	5.26E+05	0.00E+00	1.22E-08	3.34E+05	6.21E+00	1.40E+05	3.47E+00	4.81E-04	2.82E-01	4.37E-04	6.24E-02	1.87E+00	1.92E-01	2.99E-01	9.87E-02	0.00E+00	4.67E-03	1.67E-05	1.14E-11	4.85E-12	1.21E-19	8.84E-13	3.17E-21	4.76E-20	1.20E-18	1.09E-22	1.37E-16	1.22E+00	9.88E-21	2.63E-07	9.18E-08	1.98E-12	1.36E-21	8.54E-32	5.64E-26	1.59E-21	0.00E+00	4.38E-09	1.86E-02	4.44E-01	0.00E+00	0.00E+00	1.53E-01	1.15E-01	1.71E-09
5.77E-09	900.238	1.22E+19	0.00E+00	7.95E-01	5.26E+05	0.00E+00	1.31E-08	3.34E+05	6.44E+00	1.40E+05	3.60E+00	4.99E-04	2.93E-01	4.53E-04	6.47E-02	1.94E+00	1.99E-01	3.10E-01	1.02E-01	0.00E+00	4.84E-03	1.74E-05	1.22E-11	5.20E-12	1.30E-19	9.51E-13	3.54E-21	5.08E-20	1.30E-18	1.21E-22	1.42E-16	1.27E+00	1.10E-20	2.73E-07	9.52E-08	2.05E-12	1.43E-21	9.44E-32	6.07E-26	1.71E-21	0.00E+00	4.71E-09	1.93E-02	4.61E-01	0.00E+00	0.00E+00	1.59E-01	1.20E-01	1.84E-09
5.78E-09	900.246	1.22E+19	0.00E+00	8.25E-01	5.26E+05	0.00E+00	1.41E-08	3.34E+05	6.68E+00	1.40E+05	3.74E+00	5.17E-04	3.04E-01	4.70E-04	6.71E-02	2.02E+00	2.07E-01	3.21E-01	1.06E-01	0.00E+00	5.03E-03	1.80E-05	1.32E-11	5.58E-12	1.40E-19	1.02E-12	3.95E-21	5.42E-20	1.39E-18	1.35E-22	1.48E-16	1.31E+00	1.23E-20	2.83E-07	9.88E-08	2.13E-12	1.52E-21	1.04E-31	6.53E-26	1.84E-21	0.00E+00	5.07E-09	2.00E-02	4.78E-01	0.00E+00	0.00E+00	1.64E-01	1.24E-01	1.98E-09
5.79E-09	900.256	1.22E+19	0.00E+00	8.56E-01	5.26E+05	0.00E+00	1.52E-08	3.34E+05	6.93E+00	1.40E+05	3.87E+00	5.36E-04	3.15E-01	4.87E-04	6.96E-02	2.09E+00	2.14E-01	3.33E-01	1.10E-01	0.00E+00	5.21E-03	1.87E-05	1.41E-11	5.99E-12	1.51E-19	1.10E-12	4.40E-21	5.79E-20	1.50E-18	1.50E-22	1.53E-16	1.36E+00	1.37E-20	2.93E-07	1.02E-07	2.21E-12	1.61E-21	1.15E-31	7.03E-26	1.98E-21	0.00E+00	5.45E-09	2.08E-02	4.96E-01	0.00E+00	0.00E+00	1.71E-01	1.29E-01	2.13E-09
5.80E-09	900.265	1.22E+19	0.00E+00	8.88E-01	5.26E+05	0.00E+00	1.63E-08	3.34E+05	7.19E+00	1.40E+05	4.02E+00	5.56E-04	3.27E-01	5.06E-04	7.22E-02	2.17E+00	2.22E-01	3.46E-01	1.14E-01	0.00E+00	5.41E-03	1.94E-05	1.52E-11	6.43E-12	1.63E-19	1.18E-12	4.91E-21	6.19E-20	1.61E-18	1.67E-22	1.59E-16	1.41E+00	1.53E-20	3.04E-07	1.06E-07	2.29E-12	1.70E-21	1.28E-31	7.56E-26	2.13E-21	0.00E+00	5.87E-09	2.16E-02	5.14E-01	0.00E+00	0.00E+00	1.77E-01	1.34E-01	2.29E-09
5.81E-09	900.275	1.22E+19	0.00E+00	9.21E-01	5.26E+05	0.00E+00	1.76E-08	3.34E+05	7.45E+00	1.40E+05	4.17E+00	5.77E-04	3.39E-01	5.24E-04	7.49E-02	2.25E+00	2.30E-01	3.59E-01	1.18E-01	0.00E+00	5.61E-03	2.01E-05	1.64E-11	6.90E-12	1.75E-19	1.27E-12	5.48E-21	6.61E-20	1.74E-18	1.85E-22	1.65E-16	1.47E+00	1.71E-20	3.16E-07	1.10E-07	2.37E-12	1.80E-21	1.41E-31	8.14E-26	2.29E-21	0.00E+00	6.31E-09	2.24E-02	5.33E-01	0.00E+00	0.00E+00	1.84E-01	1.39E-01	2.46E-09
5.82E-09	900.285	1.22E+19	0.00E+00	9.55E-01	5.26E+05	0.00E+00	1.89E-08	3.34E+05	7.73E+00	1.40E+05	4.32E+00	5.99E-04	3.51E-01	5.44E-04	7.77E-02	2.33E+00	2.39E-01	3.72E-01	1.23E-01	0.00E+00	5.82E-03	2.08E-05	1.76E-11	7.40E-12	1.88E-19	1.37E-12	6.12E-21	7.07E-20	1.87E-18	2.06E-22	1.71E-16	1.52E+00	1.91E-20	3.28E-07	1.14E-07	2.46E-12	1.92E-21	1.56E-31	8.76E-26	2.46E-21	0.00E+00	6.79E-09	2.32E-02	5.53E-01	0.00E+00	0.00E+00	1.90E-01	1.44E-01	2.65E-09
5.83E-09	900.296	1.22E+19	0.00E+00	9.90E-01	5.26E+05	0.00E+00	2.03E-08	3.34E+05	8.02E+00	1.40E+05	4.48E+00	6.21E-04	3.65E-01	5.64E-04	8.06E-02	2.42E+00	2.48E-01	3.86E-01	1.27E-01	0.00E+00	6.04E-03	2.16E-05	1.90E-11	7.94E-12	2.03E-19	1.47E-12	6.83E-21	7.55E-20	2.01E-18	2.29E-22	1.78E-16	1.58E+00	2.13E-20	3.40E-07	1.19E-07	2.55E-12	2.04E-21	1.73E-31	9.42E-26	2.65E-21	0.00E+00	7.31E-09	2.41E-02	5.74E-01	0.00E+00	0.00E+00	1.97E-01	1.49E-01	2.85E-09
5.84E-09	900.307	1.22E+19	0.00E+00	1.03E+00	5.26E+05	0.00E+00	2.19E-08	3.34E+05	8.32E+00	1.40E+05	4.65E+00	6.44E-04	3.78E-01	5.85E-04	8.36E-02	2.51E+00	2.57E-01	4.00E-01	1.32E-01	0.00E+00	6.26E-03	2.24E-05	2.04E-11	8.53E-12	2.18E-19	1.59E-12	7.62E-21	8.08E-20	2.16E-18	2.55E-22	1.85E-16	1.64E+00	2.38E-20	3.52E-07	1.23E-07	2.65E-12	2.17E-21	1.91E-31	1.01E-25	2.85E-21	0.00E+00	7.86E-09	2.50E-02	5.95E-01	0.00E+00	0.00E+00	2.05E-01	1.55E-01	3.07E-09
5.85E-09	900.318	1.22E+19	0.00E+00	1.07E+00	5.26E+05	0.00E+00	2.35E-08	3.34E+05	8.63E+00	1.40E+05	4.82E+00	6.68E-04	3.92E-01	6.07E-04	8.67E-02	2.60E+00	2.67E-01	4.15E-01	1.37E-01	0.00E+00	6.49E-03	2.32E-05	2.19E-11	9.15E-12	2.35E-19	1.71E-12	8.50E-21	8.64E-20	2.33E-18	2.84E-22	1.92E-16	1.70E+00	2.65E-20	3.66E-07	1.28E-07	2.75E-12	2.31E-21	2.12E-31	1.09E-25	3.07E-21	0.00E+00	8.46E-09	2.59E-02	6.17E-01	0.00E+00	0.00E+00	2.12E-01	1.60E-01	3.30E-09
5.86E-09	900.33	1.22E+19	0.00E+00	1.11E+00	5.26E+05	0.00E+00	2.53E-08	3.34E+05	8.95E+00	1.40E+05	5.00E+00	6.93E-04	4.07E-01	6.30E-04	8.99E-02	2.70E+00	2.77E-01	4.31E-01	1.42E-01	0.00E+00	6.74E-03	2.41E-05	2.36E-11	9.83E-12	2.52E-19	1.84E-12	9.49E-21	9.24E-20	2.50E-18	3.15E-22	1.99E-16	1.76E+00	2.96E-20	3.79E-07	1.32E-07	2.85E-12	2.46E-21	2.35E-31	1.17E-25	3.30E-21	0.00E+00	9.10E-09	2.68E-02	6.40E-01	0.00E+00	0.00E+00	2.20E-01	1.66E-01	3.55E-09
5.87E-09	900.342	1.22E+19	0.00E+00	1.15E+00	5.26E+05	0.00E+00	2.72E-08	3.34E+05	9.28E+00	1.40E+05	5.19E+00	7.19E-04	4.22E-01	6.53E-04	9.33E-02	2.80E+00	2.87E-01	4.47E-01	1.48E-01	0.00E+00	6.99E-03	2.50E-05	2.54E-11	1.06E-11	2.72E-19	1.98E-12	1.06E-20	9.88E-20	2.69E-18	3.51E-22	2.06E-16	1.83E+00	3.30E-20	3.93E-07	1.37E-07	2.96E-12	2.62E-21	2.60E-31	1.26E-25	3.55E-21	0.00E+00	9.79E-09	2.78E-02	6.64E-01	0.00E+00	0.00E+00	2.29E-01	1.73E-01	3.82E-09
5.88E-09	900.355	1.22E+19	0.00E+00	1.19E+00	5.26E+05	0.00E+00	2.93E-08	3.34E+05	9.63E+00	1.40E+05	5.38E+00	7.46E-04	4.38E-01	6.77E-04	9.67E-02	2.91E+00	2.98E-01	4.63E-01	1.53E-01	0.00E+00	7.25E-03	2.59E-05	2.73E-11	1.13E-11	2.92E-19	2.13E-12	1.18E-20	1.06E-19	2.90E-18	3.90E-22	2.14E-16	1.89E+00	3.68E-20	4.08E-07	1.42E-07	3.07E-12	2.80E-21	2.88E-31	1.36E-25	3.82E-21	0.00E+00	1.05E-08	2.89E-02	6.89E-01	0.00E+00	0.00E+00	2.37E-01	1.79E-01	4.11E-09
5.89E-09	900.368	1.22E+19	0.00E+00	1.23E+00	5.26E+05	0.00E+00	3.15E-08	3.34E+05	9.99E+00	1.40E+05	5.58E+00	7.73E-04	4.54E-01	7.03E-04	1.00E-01	3.01E+00	3.09E-01	4.81E-01	1.59E-01	0.00E+00	7.52E-03	2.69E-05	2.94E-11	1.22E-11	3.14E-19	2.29E-12	1.32E-20	1.13E-19	3.12E-18	4.35E-22	2.23E-16	1.96E+00	4.11E-20	4.23E-07	1.48E-07	3.18E-12	3.00E-21	3.19E-31	1.46E-25	4.11E-21	0.00E+00	1.13E-08	3.00E-02	7.15E-01	0.00E+00	0.00E+00	2.46E-01	1.86E-01	4.42E-09
5.90E-09	900.382	1.22E+19	0.00E+00	1.28E+00	5.26E+05	0.00E+00	3.39E-08	3.34E+05	1.04E+01	1.40E+05	5.79E+00	8.02E-04	4.71E-01	7.29E-04	1.04E-01	3.13E+00	3.20E-01	4.98E-01	1.65E-01	0.00E+00	7.80E-03	2.79E-05	3.16E-11	1.31E-11	3.38E-19	2.46E-12	1.47E-20	1.21E-19	3.35E-18	4.84E-22	2.31E-16	2.04E+00	4.59E-20	4.39E-07	1.53E-07	3.30E-12	3.21E-21	3.54E-31	1.57E-25	4.42E-21	0.00E+00	1.22E-08	3.11E-02	7.41E-01	0.00E+00	0.00E+00	2.55E-01	1.93E-01	4.76E-09
5.91E-09	900.396	1.22E+19	0.00E+00	1.33E+00	5.26E+05	0.00E+00	3.65E-08	3.34E+05	1.07E+01	1.40E+05	6.01E+00	8.32E-04	4.88E-01	7.56E-04	1.08E-01	3.24E+00	3.32E-01	5.17E-01	1.71E-01	0.00E+00	8.09E-03	2.89E-05	3.40E-11	1.40E-11	3.64E-19	2.65E-12	1.64E-20	1.30E-19	3.61E-18	5.38E-22	2.40E-16	2.11E+00	5.12E-20	4.55E-07	1.59E-07	3.43E-12	3.44E-21	3.92E-31	1.69E-25	4.76E-21	0.00E+00	1.31E-08	3.22E-02	7.69E-01	0.00E+00	0.00E+00	2.65E-01	2.00E-01	5.12E-09
5.92E-09	900.411	1.22E+19	0.00E+00	1.38E+00	5.26E+05	0.00E+00	3.92E-08	3.34E+05	1.11E+01	1.40E+05	6.23E+00	8.63E-04	5.07E-01	7.84E-04	1.12E-01	3.36E+00	3.45E-01	5.36E-01	1.77E-01	0.00E+00	8.40E-03	3.00E-05	3.66E-11	1.51E-11	3.92E-19	2.85E-12	1.83E-20	1.39E-19	3.88E-18	5.99E-22	2.49E-16	2.19E+00	5.71E-20	4.73E-07	1.65E-07	3.55E-12	3.69E-21	4.35E-31	1.82E-25	5.12E-21	0.00E+00	1.41E-08	3.34E-02	7.97E-01	0.00E+00	0.00E+00	2.74E-01	2.07E-01	5.51E-09
5.93E-09	900.426	1.22E+19	0.00E+00	1.43E+00	5.26E+05	0.00E+00	4.22E-08	3.34E+05	1.16E+01	1.40E+05	6.46E+00	8.95E-04	5.25E-01	8.13E-04	1.16E-01	3.49E+00	3.57E-01	5.56E-01	1.84E-01	0.00E+00	8.71E-03	3.11E-05	3.94E-11	1.62E-11	4.22E-19	3.06E-12	2.04E-20	1.49E-19	4.18E-18	6.67E-22	2.59E-16	2.27E+00	6.38E-20	4.90E-07	1.71E-07	3.69E-12	3.96E-21	4.82E-31	1.96E-25	5.51E-21	0.00E+00	1.52E-08	3.47E-02	8.27E-01	0.00E+00	0.00E+00	2.85E-01	2.15E-01	5.93E-09
5.94E-09	900.442	1.22E+19	0.00E+00	1.48E+00	5.26E+05	0.00E+00	4.54E-08	3.34E+05	1.20E+01	1.40E+05	6.70E+00	9.29E-04	5.45E-01	8.43E-04	1.20E-01	3.62E+00	3.71E-01	5.77E-01	1.91E-01	0.00E+00	9.03E-03	3.23E-05	4.24E-11	1.74E-11	4.54E-19	3.30E-12	2.28E-20	1.59E-19	4.49E-18	7.42E-22	2.68E-16	2.36E+00	7.11E-20	5.08E-07	1.77E-07	3.83E-12	4.26E-21	5.35E-31	2.11E-25	5.93E-21	0.00E+00	1.63E-08	3.60E-02	8.58E-01	0.00E+00	0.00E+00	2.95E-01	2.23E-01	6.37E-09
5.95E-09	900.459	1.22E+19	0.00E+00	1.54E+00	5.26E+05	0.00E+00	4.89E-08	3.34E+05	1.24E+01	1.40E+05	6.95E+00	9.63E-04	5.65E-01	8.75E-04	1.25E-01	3.75E+00	3.85E-01	5.98E-01	1.98E-01	0.00E+00	9.37E-03	3.35E-05	4.56E-11	1.87E-11	4.88E-19	3.55E-12	2.55E-20	1.71E-19	4.83E-18	8.27E-22	2.79E-16	2.45E+00	7.94E-20	5.27E-07	1.84E-07	3.97E-12	4.59E-21	5.94E-31	2.27E-25	6.38E-21	0.00E+00	1.76E-08	3.73E-02	8.90E-01	0.00E+00	0.00E+00	3.06E-01	2.31E-01	6.86E-09
5.96E-09	900.476	1.22E+19	0.00E+00	1.59E+00	5.26E+05	0.00E+00	5.26E-08	3.34E+05	1.29E+01	1.40E+05	7.21E+00	9.99E-04	5.86E-01	9.07E-04	1.30E-01	3.89E+00	3.99E-01	6.21E-01	2.05E-01	0.00E+00	9.72E-03	3.48E-05	4.91E-11	2.01E-11	5.26E-19	3.82E-12	2.84E-20	1.83E-19	5.20E-18	9.20E-22	2.89E-16	2.54E+00	8.86E-20	5.47E-07	1.91E-07	4.12E-12	4.95E-21	6.59E-31	2.44E-25	6.86E-21	0.00E+00	1.89E-08	3.87E-02	9.23E-01	0.00E+00	0.00E+00	3.18E-01	2.40E-01	7.38E-09
5.97E-09	900.493	1.22E+19	0.00E+00	1.65E+00	5.26E+05	0.00E+00	5.66E-08	3.34E+05	1.34E+01	1.40E+05	7.48E+00	1.04E-03	6.08E-01	9.41E-04	1.34E-01	4.04E+00	4.14E-01	6.44E-01	2.13E-01	0.00E+00	1.01E-02	3.60E-05	5.28E-11	2.16E-11	5.66E-19	4.11E-12	3.17E-20	1.96E-19	5.60E-18	1.02E-21	3.01E-16	2.63E+00	9.89E-20	5.68E-07	1.98E-07	4.27E-12	5.34E-21	7.31E-31	2.63E-25	7.38E-21	0.00E+00	2.03E-08	4.01E-02	9.57E-01	0.00E+00	0.00E+00	3.29E-01	2.49E-01	7.94E-09
5.98E-09	900.512	1.22E+19	0.00E+00	1.71E+00	5.26E+05	0.00E+00	6.08E-08	3.34E+05	1.39E+01	1.40E+05	7.76E+00	1.07E-03	6.31E-01	9.76E-04	1.39E-01	4.19E+00	4.29E-01	6.68E-01	2.21E-01	0.00E+00	1.05E-02	3.74E-05	5.68E-11	2.32E-11	6.09E-19	4.42E-12	3.54E-20	2.10E-19	6.02E-18	1.14E-21	3.12E-16	2.73E+00	1.10E-19	5.89E-07	2.05E-07	4.43E-12	5.77E-21	8.12E-31	2.83E-25	7.94E-21	0.00E+00	2.19E-08	4.16E-02	9.93E-01	0.00E+00	0.00E+00	3.42E-01	2.58E-01	8.54E-09
5.99E-09	900.531	1.22E+19	0.00E+00	1.78E+00	5.26E+05	-9.93E-09	6.54E-08	3.34E+05	1.44E+01	1.40E+05	8.05E+00	1.11E-03	6.54E-01	1.01E-03	1.44E-01	4.34E+00	4.45E-01	6.93E-01	2.29E-01	0.00E+00	1.09E-02	3.88E-05	6.11E-11	2.49E-11	6.55E-19	4.75E-12	3.95E-20	2.25E-19	6.48E-18	1.27E-21	3.24E-16	2.83E+00	1.23E-19	6.11E-07	2.13E-07	4.60E-12	6.24E-21	9.01E-31	3.04E-25	8.55E-21	0.00E+00	2.35E-08	4.32E-02	1.03E+00	0.00E+00	0.00E+00	3.54E-01	2.68E-01	9.19E-09
6.00E-09	900.551	1.22E+19	0.00E+00	1.84E+00	5.26E+05	-9.93E-09	7.04E-08	3.34E+05	1.49E+01	1.40E+05	8.35E+00	1.16E-03	6.79E-01	1.05E-03	1.50E-01	4.51E+00	4.62E-01	7.18E-01	2.37E-01	0.00E+00	1.13E-02	4.02E-05	6.58E-11	2.67E-11	7.05E-19	5.11E-12	4.40E-20	2.41E-19	6.97E-18	1.42E-21	3.37E-16	2.94E+00	1.37E-19	6.34E-07	2.21E-07	4.77E-12	6.76E-21	1.00E-30	3.28E-25	9.19E-21	0.00E+00	2.53E-08	4.48E-02	1.07E+00	0.00E+00	0.00E+00	3.68E-01	2.78E-01	9.88E-09
6.01E-09	900.571	1.22E+19	0.00E+00	1.91E+00	5.26E+05	-9.93E-09	7.57E-08	3.34E+05	1.55E+01	1.40E+05	8.66E+00	1.20E-03	7.04E-01	1.09E-03	1.55E-01	4.67E+00	4.79E-01	7.45E-01	2.46E-01	0.00E+00	1.17E-02	4.17E-05	7.07E-11	2.87E-11	7.59E-19	5.50E-12	4.92E-20	2.58E-19	7.50E-18	1.58E-21	3.50E-16	3.05E+00	1.53E-19	6.57E-07	2.29E-07	4.95E-12	7.32E-21	1.11E-30	3.53E-25	9.89E-21	0.00E+00	2.72E-08	4.64E-02	1.11E+00	0.00E+00	0.00E+00	3.81E-01	2.88E-01	1.06E-08
6.02E-09	900.592	1.22E+19	0.00E+00	1.98E+00	5.26E+05	-9.93E-09	8.15E-08	3.34E+05	1.61E+01	1.40E+05	8.98E+00	1.24E-03	7.30E-01	1.13E-03	1.61E-01	4.85E+00	4.97E-01	7.73E-01	2.55E-01	0.00E+00	1.21E-02	4.33E-05	7.61E-11	3.09E-11	8.17E-19	5.92E-12	5.48E-20	2.77E-19	8.06E-18	1.76E-21	3.63E-16	3.16E+00	1.71E-19	6.82E-07	2.38E-07	5.13E-12	7.95E-21	1.23E-30	3.79E-25	1.06E-20	0.00E+00	2.93E-08	4.82E-02	1.15E+00	0.00E+00	0.00E+00	3.96E-01	2.99E-01	1.14E-08
6.03E-09	900.614	1.22E+19	0.00E+00	2.06E+00	5.26E+05	-9.93E-09	8.77E-08	3.34E+05	1.67E+01	1.40E+05	9.32E+00	1.29E-03	7.57E-01	1.17E-03	1.67E-01	5.03E+00	5.15E-01	8.02E-01	2.65E-01	0.00E+00	1.26E-02	4.49E-05	8.19E-11	3.32E-11	8.79E-19	6.37E-12	6.12E-20	2.97E-19	8.68E-18	1.96E-21	3.77E-16	3.28E+00	1.91E-19	7.07E-07	2.47E-07	5.33E-12	8.63E-21	1.37E-30	4.08E-25	1.15E-20	0.00E+00	3.15E-08	5.00E-02	1.19E+00	0.00E+00	0.00E+00	4.10E-01	3.10E-01	1.23E-08
6.04E-09	900.637	1.22E+19	0.00E+00	2.13E+00	5.26E+05	-9.93E-09	9.43E-08	3.34E+05	1.73E+01	1.40E+05	9.66E+00	1.34E-03	7.85E-01	1.22E-03	1.73E-01	5.22E+00	5.34E-01	8.32E-01	2.75E-01	0.00E+00	1.30E-02	4.66E-05	8.81E-11	3.57E-11	9.46E-19	6.85E-12	6.83E-20	3.18E-19	9.33E-18	2.18E-21	3.92E-16	3.40E+00	2.13E-19	7.34E-07	2.56E-07	5.52E-12	9.39E-21	1.52E-30	4.39E-25	1.23E-20	0.00E+00	3.39E-08	5.18E-02	1.24E+00	0.00E+00	0.00E+00	4.26E-01	3.21E-01	1.32E-08
6.05E-09	900.661	1.22E+19	0.00E+00	2.21E+00	5.26E+05	-9.93E-09	1.01E-07	3.34E+05	1.79E+01	1.40E+05	1.00E+01	1.39E-03	8.15E-01	1.26E-03	1.80E-01	5.41E+00	5.54E-01	8.62E-01	2.85E-01	0.00E+00	1.35E-02	4.83E-05	9.48E-11	3.83E-11	1.02E-18	7.37E-12	7.62E-20	3.41E-19	1.00E-17	2.43E-21	4.07E-16	3.53E+00	2.38E-19	7.61E-07	2.65E-07	5.73E-12	1.02E-20	1.69E-30	4.73E-25	1.33E-20	0.00E+00	3.65E-08	5.38E-02	1.28E+00	0.00E+00	0.00E+00	4.41E-01	3.33E-01	1.42E-08
6.06E-09	900.686	1.22E+19	0.00E+00	2.30E+00	5.26E+05	-9.93E-09	1.09E-07	3.34E+05	1.86E+01	1.40E+05	1.04E+01	1.44E-03	8.45E-01	1.31E-03	1.87E-01	5.61E+00	5.75E-01	8.95E-01	2.95E-01	0.00E+00	1.40E-02	5.01E-05	1.02E-10	4.12E-11	1.10E-18	7.93E-12	8.50E-20	3.66E-19	1.08E-17	2.71E-21	4.23E-16	3.66E+00	2.65E-19	7.90E-07	2.75E-07	5.95E-12	1.11E-20	1.88E-30	5.09E-25	1.43E-20	0.00E+00	3.93E-08	5.58E-02	1.33E+00	0.00E+00	0.00E+00	4.58E-01	3.46E-01	1.53E-08
6.07E-09	900.711	1.22E+19	0.00E+00	2.38E+00	5.26E+05	-9.93E-09	1.17E-07	3.34E+05	1.93E+01	1.40E+05	1.08E+01	1.49E-03	8.76E-01	1.36E-03	1.93E-01	5.82E+00	5.96E-01	9.28E-01	3.06E-01	0.00E+00	1.46E-02	5.20E-05	1.10E-10	4.43E-11	1.18E-18	8.53E-12	9.49E-20	3.93E-19	1.16E-17	3.02E-21	4.39E-16	3.79E+00	2.96E-19	8.19E-07	2.85E-07	6.17E-12	1.22E-20	2.09E-30	5.48E-25	1.53E-20	0.00E+00	4.22E-08	5.78E-02	1.38E+00	0.00E+00	0.00E+00	4.75E-01	3.59E-01	1.65E-08
6.08E-09	900.738	1.22E+19	0.00E+00	2.47E+00	5.26E+05	-9.93E-09	1.26E-07	3.34E+05	2.00E+01	1.40E+05	1.12E+01	1.55E-03	9.09E-01	1.41E-03	2.01E-01	6.04E+00	6.18E-01	9.62E-01	3.18E-01	0.00E+00	1.51E-02	5.39E-05	1.18E-10	4.76E-11	1.27E-18	9.18E-12	1.06E-19	4.21E-19	1.25E-17	3.36E-21	4.56E-16	3.93E+00	3.30E-19	8.50E-07	2.96E-07	6.40E-12	1.33E-20	2.32E-30	5.89E-25	1.65E-20	0.00E+00	4.54E-08	6.00E-02	1.43E+00	0.00E+00	0.00E+00	4.92E-01	3.72E-01	1.77E-08
6.09E-09	900.765	1.22E+19	0.00E+00	2.56E+00	5.26E+05	-9.93E-09	1.36E-07	3.34E+05	2.07E+01	1.40E+05	1.16E+01	1.61E-03	9.43E-01	1.46E-03	2.08E-01	6.26E+00	6.41E-01	9.98E-01	3.30E-01	0.00E+00	1.57E-02	5.59E-05	1.27E-10	5.11E-11	1.37E-18	9.88E-12	1.18E-19	4.52E-19	1.35E-17	3.74E-21	4.74E-16	4.08E+00	3.69E-19	8.82E-07	3.07E-07	6.64E-12	1.45E-20	2.58E-30	6.34E-25	1.78E-20	0.00E+00	4.89E-08	6.22E-02	1.48E+00	0.00E+00	0.00E+00	5.11E-01	3.86E-01	1.91E-08
6.10E-09	900.794	1.22E+19	0.00E+00	2.66E+00	5.26E+05	-9.93E-09	1.46E-07	3.34E+05	2.15E+01	1.40E+05	1.20E+01	1.67E-03	9.78E-01	1.51E-03	2.16E-01	6.49E+00	6.65E-01	1.04E+00	3.42E-01	0.00E+00	1.63E-02	5.80E-05	1.37E-10	5.50E-11	1.47E-18	1.06E-11	1.32E-19	4.85E-19	1.45E-17	4.17E-21	4.93E-16	4.23E+00	4.11E-19	9.15E-07	3.19E-07	6.89E-12	1.59E-20	2.87E-30	6.83E-25	1.91E-20	0.00E+00	5.26E-08	6.45E-02	1.54E+00	0.00E+00	0.00E+00	5.30E-01	4.00E-01	2.05E-08
6.11E-09	900.823	1.22E+19	0.00E+00	2.76E+00	5.26E+05	-9.93E-09	1.57E-07	3.34E+05	2.23E+01	1.40E+05	1.25E+01	1.73E-03	1.01E+00	1.57E-03	2.24E-01	6.74E+00	6.90E-01	1.07E+00	3.55E-01	0.00E+00	1.69E-02	6.01E-05	1.47E-10	5.91E-11	1.58E-18	1.14E-11	1.47E-19	5.21E-19	1.56E-17	4.65E-21	5.12E-16	4.39E+00	4.59E-19	9.49E-07	3.30E-07	7.15E-12	1.74E-20	3.20E-30	7.35E-25	2.06E-20	0.00E+00	5.66E-08	6.69E-02	1.60E+00	0.00E+00	0.00E+00	5.50E-01	4.15E-01	2.21E-08
6.12E-09	900.854	1.22E+19	0.00E+00	2.86E+00	5.26E+05	-9.93E-09	1.69E-07	3.34E+05	2.31E+01	1.40E+05	1.29E+01	1.79E-03	1.05E+00	1.63E-03	2.32E-01	6.99E+00	7.16E-01	1.11E+00	3.68E-01	0.00E+00	1.75E-02	6.24E-05	1.58E-10	6.35E-11	1.70E-18	1.23E-11	1.64E-19	5.59E-19	1.68E-17	5.18E-21	5.32E-16	4.55E+00	5.12E-19	9.85E-07	3.43E-07	7.42E-12	1.90E-20	3.55E-30	7.91E-25	2.21E-20	0.00E+00	6.09E-08	6.94E-02	1.66E+00	0.00E+00	0.00E+00	5.70E-01	4.30E-01	2.38E-08
6.13E-09	900.886	1.22E+19	0.00E+00	2.96E+00	5.26E+05	-9.93E-09	1.82E-07	3.34E+05	2.40E+01	1.40E+05	1.34E+01	1.86E-03	1.09E+00	1.69E-03	2.41E-01	7.25E+00	7.42E-01	1.16E+00	3.81E-01	0.00E+00	1.82E-02	6.47E-05	1.70E-10	6.83E-11	1.83E-18	1.32E-11	1.83E-19	6.00E-19	1.80E-17	5.78E-21	5.53E-16	4.72E+00	5.71E-19	1.02E-06	3.55E-07	7.70E-12	2.09E-20	3.95E-30	8.51E-25	2.38E-20	0.00E+00	6.55E-08	7.20E-02	1.72E+00	0.00E+00	0.00E+00	5.91E-01	4.46E-01	2.56E-08
6.14E-09	900.918	1.22E+19	0.00E+00	3.08E+00	5.26E+05	-9.93E-09	1.96E-07	3.34E+05	2.49E+01	1.40E+05	1.39E+01	1.93E-03	1.13E+00	1.75E-03	2.50E-01	7.52E+00	7.70E-01	1.20E+00	3.96E-01	0.00E+00	1.88E-02	6.71E-05	1.83E-10	7.34E-11	1.97E-18	1.42E-11	2.04E-19	6.43E-19	1.94E-17	6.44E-21	5.75E-16	4.90E+00	6.38E-19	1.06E-06	3.69E-07	7.99E-12	2.29E-20	4.40E-30	9.16E-25	2.56E-20	0.00E+00	7.04E-08	7.47E-02	1.78E+00	0.00E+00	0.00E+00	6.13E-01	4.63E-01	2.75E-08
6.15E-09	900.953	1.22E+19	0.00E+00	3.19E+00	5.26E+05	-9.93E-09	2.11E-07	3.34E+05	2.58E+01	1.40E+05	1.44E+01	2.00E-03	1.17E+00	1.82E-03	2.59E-01	7.80E+00	7.99E-01	1.24E+00	4.10E-01	0.00E+00	1.95E-02	6.96E-05	1.97E-10	7.89E-11	2.13E-18	1.53E-11	2.28E-19	6.91E-19	2.09E-17	7.18E-21	5.98E-16	5.08E+00	7.11E-19	1.10E-06	3.82E-07	8.29E-12	2.52E-20	4.89E-30	9.86E-25	2.76E-20	0.00E+00	7.58E-08	7.75E-02	1.85E+00	0.00E+00	0.00E+00	6.36E-01	4.80E-01	2.96E-08
6.16E-09	900.988	1.22E+19	0.00E+00	3.31E+00	5.26E+05	-9.93E-09	2.27E-07	3.34E+05	2.68E+01	1.40E+05	1.50E+01	2.08E-03	1.22E+00	1.88E-03	2.68E-01	8.09E+00	8.28E-01	1.29E+00	4.26E-01	0.00E+00	2.03E-02	7.22E-05	2.12E-10	8.49E-11	2.29E-18	1.65E-11	2.54E-19	7.41E-19	2.24E-17	8.00E-21	6.21E-16	5.27E+00	7.94E-19	1.14E-06	3.97E-07	8.60E-12	2.76E-20	5.44E-30	1.06E-24	2.97E-20	0.00E+00	8.15E-08	8.04E-02	1.92E+00	0.00E+00	0.00E+00	6.60E-01	4.98E-01	3.18E-08
6.17E-09	901.025	1.22E+19	0.00E+00	3.43E+00	5.26E+05	-9.93E-09	2.44E-07	3.34E+05	2.78E+01	1.40E+05	1.55E+01	2.15E-03	1.26E+00	1.95E-03	2.78E-01	8.39E+00	8.59E-01	1.34E+00	4.42E-01	0.00E+00	2.10E-02	7.49E-05	2.28E-10	9.12E-11	2.46E-18	1.77E-11	2.84E-19	7.96E-19	2.41E-17	8.92E-21	6.46E-16	5.47E+00	8.86E-19	1.18E-06	4.12E-07	8.92E-12	3.04E-20	6.05E-30	1.14E-24	3.19E-20	0.00E+00	8.77E-08	8.33E-02	1.99E+00	0.00E+00	0.00E+00	6.84E-01	5.17E-01	3.42E-08
6.18E-09	901.063	1.22E+19	0.00E+00	3.56E+00	5.26E+05	-1.10E-08	2.62E-07	3.34E+05	2.88E+01	1.40E+05	1.61E+01	2.23E-03	1.31E+00	2.02E-03	2.89E-01	8.70E+00	8.91E-01	1.39E+00	4.58E-01	0.00E+00	2.18E-02	7.77E-05	2.45E-10	9.81E-11	2.65E-18	1.91E-11	3.17E-19	8.55E-19	2.60E-17	9.94E-21	6.71E-16	5.67E+00	9.88E-19	1.23E-06	4.27E-07	9.26E-12	3.35E-20	6.74E-30	1.23E-24	3.43E-20	0.00E+00	9.43E-08	8.64E-02	2.06E+00	0.00E+00	0.00E+00	7.10E-01	5.36E-01	3.68E-08
6.19E-09	901.103	1.22E+19	0.00E+00	3.69E+00	5.26E+05	-1.10E-08	2.82E-07	3.34E+05	2.99E+01	1.40E+05	1.67E+01	2.32E-03	1.36E+00	2.10E-03	2.99E-01	9.02E+00	9.24E-01	1.44E+00	4.75E-01	0.00E+00	2.26E-02	8.06E-05	2.64E-10	1.05E-10	2.86E-18	2.05E-11	3.53E-19	9.18E-19	2.79E-17	1.11E-20	6.98E-16	5.88E+00	1.10E-18	1.27E-06	4.43E-07	9.61E-12	3.69E-20	7.50E-30	1.32E-24	3.69E-20	0.00E+00	1.01E-07	8.97E-02	2.14E+00	0.00E+00	0.00E+00	7.36E-01	5.56E-01	3.96E-08
6.20E-09	901.144	1.22E+19	0.00E+00	3.83E+00	5.26E+05	-1.10E-08	3.03E-07	3.34E+05	3.10E+01	1.40E+05	1.73E+01	2.40E-03	1.41E+00	2.18E-03	3.11E-01	9.36E+00	9.59E-01	1.49E+00	4.93E-01	0.00E+00	2.35E-02	8.35E-05	2.84E-10	1.13E-10	3.07E-18	2.21E-11	3.94E-19	9.85E-19	3.01E-17	1.24E-20	7.26E-16	6.10E+00	1.23E-18	1.32E-06	4.59E-07	9.97E-12	4.06E-20	8.35E-30	1.42E-24	3.97E-20	0.00E+00	1.09E-07	9.30E-02	2.22E+00	0.00E+00	0.00E+00	7.63E-01	5.76E-01	4.26E-08
6.21E-09	901.186	1.22E+19	0.00E+00	3.97E+00	5.26E+05	-1.10E-08	3.26E-07	3.34E+05	3.22E+01	1.40E+05	1.80E+01	2.49E-03	1.46E+00	2.26E-03	3.22E-01	9.71E+00	9.94E-01	1.55E+00	5.11E-01	0.00E+00	2.44E-02	8.67E-05	3.06E-10	1.22E-10	3.31E-18	2.38E-11	4.40E-19	1.06E-18	3.23E-17	1.38E-20	7.55E-16	6.33E+00	1.37E-18	1.37E-06	4.76E-07	1.03E-11	4.48E-20	9.29E-30	1.53E-24	4.28E-20	0.00E+00	1.17E-07	9.65E-02	2.30E+00	0.00E+00	0.00E+00	7.92E-01	5.98E-01	4.59E-08
6.22E-09	901.23	1.22E+19	0.00E+00	4.12E+00	5.26E+05	-1.10E-08	3.51E-07	3.34E+05	3.34E+01	1.40E+05	1.87E+01	2.59E-03	1.52E+00	2.34E-03	3.34E-01	1.01E+01	1.03E+00	1.60E+00	5.30E-01	0.00E+00	2.53E-02	8.99E-05	3.29E-10	1.31E-10	3.56E-18	2.56E-11	4.91E-19	1.14E-18	3.48E-17	1.54E-20	7.85E-16	6.56E+00	1.53E-18	1.42E-06	4.94E-07	1.07E-11	4.94E-20	1.03E-29	1.65E-24	4.60E-20	0.00E+00	1.26E-07	1.00E-01	2.39E+00	0.00E+00	0.00E+00	8.21E-01	6.20E-01	4.93E-08
6.23E-09	901.276	1.22E+19	0.00E+00	4.27E+00	5.26E+05	-1.10E-08	3.78E-07	3.34E+05	3.46E+01	1.40E+05	1.93E+01	2.68E-03	1.57E+00	2.43E-03	3.46E-01	1.04E+01	1.07E+00	1.66E+00	5.50E-01	0.00E+00	2.62E-02	9.32E-05	3.54E-10	1.41E-10	3.84E-18	2.75E-11	5.48E-19	1.22E-18	3.74E-17	1.71E-20	8.17E-16	6.81E+00	1.71E-18	1.48E-06	5.13E-07	1.11E-11	5.46E-20	1.15E-29	1.78E-24	4.95E-20	0.00E+00	1.36E-07	1.04E-01	2.48E+00	0.00E+00	0.00E+00	8.52E-01	6.43E-01	5.31E-08
6.24E-09	901.323	1.22E+19	0.00E+00	4.43E+00	5.26E+05	-1.10E-08	4.06E-07	3.34E+05	3.59E+01	1.40E+05	2.01E+01	2.78E-03	1.63E+00	2.52E-03	3.59E-01	1.08E+01	1.11E+00	1.73E+00	5.70E-01	0.00E+00	2.72E-02	9.67E-05	3.81E-10	1.52E-10	4.13E-18	2.96E-11	6.11E-19	1.31E-18	4.03E-17	1.91E-20	8.50E-16	7.06E+00	1.91E-18	1.53E-06	5.32E-07	1.16E-11	6.03E-20	1.28E-29	1.91E-24	5.33E-20	0.00E+00	1.46E-07	1.08E-01	2.57E+00	0.00E+00	0.00E+00	8.83E-01	6.67E-01	5.71E-08
6.25E-09	901.373	1.22E+19	0.00E+00	4.60E+00	5.26E+05	-1.10E-08	4.37E-07	3.34E+05	3.72E+01	1.40E+05	2.08E+01	2.89E-03	1.69E+00	2.61E-03	3.72E-01	1.12E+01	1.15E+00	1.79E+00	5.91E-01	0.00E+00	2.83E-02	1.00E-04	4.10E-10	1.63E-10	4.45E-18	3.19E-11	6.82E-19	1.41E-18	4.33E-17	2.13E-20	8.84E-16	7.32E+00	2.13E-18	1.59E-06	5.52E-07	1.20E-11	6.66E-20	1.43E-29	2.06E-24	5.73E-20	0.00E+00	1.57E-07	1.12E-01	2.66E+00	0.00E+00	0.00E+00	9.16E-01	6.92E-01	6.14E-08
6.26E-09	901.424	1.22E+19	0.00E+00	4.77E+00	5.26E+05	-1.10E-08	4.70E-07	3.34E+05	3.86E+01	1.40E+05	2.16E+01	2.99E-03	1.75E+00	2.71E-03	3.86E-01	1.16E+01	1.19E+00	1.86E+00	6.13E-01	0.00E+00	2.93E-02	1.04E-04	4.41E-10	1.75E-10	4.79E-18	3.43E-11	7.61E-19	1.51E-18	4.66E-17	2.37E-20	9.20E-16	7.59E+00	2.37E-18	1.65E-06	5.72E-07	1.25E-11	7.37E-20	1.59E-29	2.22E-24	6.17E-20	0.00E+00	1.69E-07	1.16E-01	2.76E+00	0.00E+00	0.00E+00	9.50E-01	7.18E-01	6.61E-08
6.27E-09	901.477	1.22E+19	0.00E+00	4.94E+00	5.26E+05	-1.10E-08	5.06E-07	3.34E+05	4.00E+01	1.40E+05	2.24E+01	3.11E-03	1.82E+00	2.81E-03	4.00E-01	1.21E+01	1.24E+00	1.93E+00	6.36E-01	0.00E+00	3.04E-02	1.08E-04	4.74E-10	1.89E-10	5.16E-18	3.69E-11	8.49E-19	1.62E-18	5.01E-17	2.65E-20	9.57E-16	7.88E+00	2.65E-18	1.71E-06	5.94E-07	1.29E-11	8.15E-20	1.77E-29	2.39E-24	6.64E-20	0.00E+00	1.82E-07	1.20E-01	2.86E+00	0.00E+00	0.00E+00	9.86E-01	7.44E-01	7.11E-08
6.28E-09	901.531	1.22E+19	0.00E+00	5.13E+00	5.26E+05	-1.10E-08	5.44E-07	3.34E+05	4.15E+01	1.40E+05	2.32E+01	3.22E-03	1.89E+00	2.92E-03	4.15E-01	1.25E+01	1.28E+00	2.00E+00	6.60E-01	0.00E+00	3.16E-02	1.12E-04	5.10E-10	2.03E-10	5.55E-18	3.97E-11	9.47E-19	1.74E-18	5.39E-17	2.95E-20	9.96E-16	8.17E+00	2.96E-18	1.78E-06	6.16E-07	1.34E-11	9.02E-20	1.97E-29	2.57E-24	7.14E-20	0.00E+00	1.96E-07	1.25E-01	2.97E+00	0.00E+00	0.00E+00	1.02E+00	7.72E-01	7.65E-08
6.29E-09	901.588	1.22E+19	0.00E+00	5.32E+00	5.26E+05	-1.21E-08	5.85E-07	3.34E+05	4.31E+01	1.40E+05	2.41E+01	3.34E-03	1.96E+00	3.02E-03	4.31E-01	1.30E+01	1.33E+00	2.07E+00	6.84E-01	0.00E+00	3.28E-02	1.16E-04	5.49E-10	2.18E-10	5.98E-18	4.27E-11	1.06E-18	1.87E-18	5.80E-17	3.29E-20	1.04E-15	8.47E+00	3.30E-18	1.84E-06	6.39E-07	1.39E-11	9.98E-20	2.19E-29	2.77E-24	7.68E-20	0.00E+00	2.11E-07	1.29E-01	3.08E+00	0.00E+00	0.00E+00	1.06E+00	8.01E-01	8.22E-08
6.30E-09	901.647	1.22E+19	0.00E+00	5.52E+00	5.26E+05	-1.21E-08	6.29E-07	3.34E+05	4.47E+01	1.40E+05	2.50E+01	3.47E-03	2.03E+00	3.14E-03	4.47E-01	1.35E+01	1.38E+00	2.15E+00	7.10E-01	0.00E+00	3.40E-02	1.20E-04	5.91E-10	2.35E-10	6.44E-18	4.59E-11	1.18E-18	2.01E-18	6.24E-17	3.67E-20	1.08E-15	8.79E+00	3.68E-18	1.91E-06	6.62E-07	1.45E-11	1.11E-19	2.44E-29	2.98E-24	8.27E-20	0.00E+00	2.27E-07	1.34E-01	3.20E+00	0.00E+00	0.00E+00	1.10E+00	8.30E-01	8.85E-08
6.31E-09	901.709	1.22E+19	0.00E+00	5.72E+00	5.26E+05	-1.21E-08	6.77E-07	3.34E+05	4.63E+01	1.40E+05	2.59E+01	3.60E-03	2.11E+00	3.25E-03	4.63E-01	1.40E+01	1.43E+00	2.23E+00	7.36E-01	0.00E+00	3.53E-02	1.25E-04	6.36E-10	2.52E-10	6.94E-18	4.94E-11	1.32E-18	2.16E-18	6.71E-17	4.09E-20	1.12E-15	9.11E+00	4.11E-18	1.98E-06	6.87E-07	1.50E-11	1.23E-19	2.72E-29	3.21E-24	8.90E-20	0.00E+00	2.44E-07	1.39E-01	3.31E+00	0.00E+00	0.00E+00	1.14E+00	8.61E-01	9.52E-08
6.32E-09	901.772	1.22E+19	0.00E+00	5.93E+00	5.26E+05	-1.21E-08	7.28E-07	3.34E+05	4.80E+01	1.40E+05	2.69E+01	3.73E-03	2.18E+00	3.37E-03	4.80E-01	1.45E+01	1.49E+00	2.31E+00	7.63E-01	0.00E+00	3.66E-02	1.29E-04	6.84E-10	2.71E-10	7.47E-18	5.32E-11	1.47E-18	2.32E-18	7.22E-17	4.56E-20	1.17E-15	9.45E+00	4.58E-18	2.06E-06	7.13E-07	1.56E-11	1.36E-19	3.03E-29	3.45E-24	9.58E-20	0.00E+00	2.62E-07	1.44E-01	3.44E+00	0.00E+00	0.00E+00	1.18E+00	8.93E-01	1.02E-07
6.33E-09	901.838	1.22E+19	0.00E+00	6.15E+00	5.26E+05	-1.21E-08	7.83E-07	3.34E+05	4.98E+01	1.40E+05	2.79E+01	3.87E-03	2.27E+00	3.50E-03	4.98E-01	1.50E+01	1.54E+00	2.40E+00	7.92E-01	0.00E+00	3.80E-02	1.34E-04	7.36E-10	2.92E-10	8.04E-18	5.72E-11	1.64E-18	2.50E-18	7.77E-17	5.09E-20	1.22E-15	9.80E+00	5.11E-18	2.14E-06	7.39E-07	1.62E-11	1.51E-19	3.38E-29	3.72E-24	1.03E-19	0.00E+00	2.82E-07	1.49E-01	3.57E+00	0.00E+00	0.00E+00	1.23E+00	9.26E-01	1.10E-07
6.34E-09	901.906	1.22E+19	0.00E+00	6.38E+00	5.26E+05	-1.21E-08	8.42E-07	3.34E+05	5.17E+01	1.40E+05	2.89E+01	4.01E-03	2.35E+00	3.63E-03	5.16E-01	1.56E+01	1.60E+00	2.49E+00	8.21E-01	0.00E+00	3.94E-02	1.39E-04	7.92E-10	3.14E-10	8.66E-18	6.15E-11	1.83E-18	2.68E-18	8.36E-17	5.67E-20	1.27E-15	1.02E+01	5.70E-18	2.22E-06	7.67E-07	1.68E-11	1.67E-19	3.76E-29	4.01E-24	1.11E-19	0.00E+00	3.03E-07	1.55E-01	3.70E+00	0.00E+00	0.00E+00	1.27E+00	9.61E-01	1.18E-07
6.35E-09	901.977	1.22E+19	0.00E+00	6.62E+00	5.26E+05	-1.21E-08	9.06E-07	3.34E+05	5.36E+01	1.40E+05	3.00E+01	4.16E-03	2.44E+00	3.76E-03	5.35E-01	1.62E+01	1.66E+00	2.58E+00	8.52E-01	0.00E+00	4.09E-02	1.44E-04	8.52E-10	3.37E-10	9.33E-18	6.62E-11	2.04E-18	2.88E-18	8.99E-17	6.33E-20	1.32E-15	1.05E+01	6.36E-18	2.30E-06	7.96E-07	1.74E-11	1.85E-19	4.19E-29	4.31E-24	1.19E-19	0.00E+00	3.26E-07	1.61E-01	3.84E+00	0.00E+00	0.00E+00	1.32E+00	9.97E-01	1.27E-07
6.36E-09	902.051	1.22E+19	0.00E+00	6.87E+00	5.26E+05	-1.21E-08	9.74E-07	3.34E+05	5.56E+01	1.40E+05	3.11E+01	4.32E-03	2.53E+00	3.90E-03	5.55E-01	1.68E+01	1.72E+00	2.68E+00	8.83E-01	0.00E+00	4.24E-02	1.50E-04	9.16E-10	3.63E-10	1.01E-17	7.12E-11	2.27E-18	3.10E-18	9.67E-17	7.05E-20	1.38E-15	1.09E+01	7.10E-18	2.39E-06	8.25E-07	1.81E-11	2.06E-19	4.67E-29	4.64E-24	1.28E-19	0.00E+00	3.51E-07	1.67E-01	3.98E+00	0.00E+00	0.00E+00	1.37E+00	1.03E+00	1.37E-07
6.37E-09	902.127	1.22E+19	0.00E+00	7.12E+00	5.26E+05	-1.21E-08	1.05E-06	3.34E+05	5.77E+01	1.40E+05	3.22E+01	4.48E-03	2.62E+00	4.04E-03	5.76E-01	1.74E+01	1.78E+00	2.77E+00	9.16E-01	0.00E+00	4.40E-02	1.55E-04	9.86E-10	3.90E-10	1.08E-17	7.67E-11	2.54E-18	3.33E-18	1.04E-16	7.87E-20	1.43E-15	1.13E+01	7.92E-18	2.48E-06	8.56E-07	1.88E-11	2.28E-19	5.21E-29	5.00E-24	1.38E-19	0.00E+00	3.78E-07	1.73E-01	4.13E+00	0.00E+00	0.00E+00	1.42E+00	1.07E+00	1.47E-07
6.38E-09	902.206	1.22E+19	0.00E+00	7.39E+00	5.26E+05	-1.21E-08	1.13E-06	3.34E+05	5.98E+01	1.40E+05	3.34E+01	4.65E-03	2.72E+00	4.19E-03	5.97E-01	1.80E+01	1.85E+00	2.88E+00	9.50E-01	0.00E+00	4.57E-02	1.61E-04	1.06E-09	4.20E-10	1.17E-17	8.25E-11	2.83E-18	3.58E-18	1.12E-16	8.77E-20	1.50E-15	1.18E+01	8.84E-18	2.57E-06	8.88E-07	1.95E-11	2.53E-19	5.80E-29	5.39E-24	1.49E-19	0.00E+00	4.06E-07	1.79E-01	4.28E+00	0.00E+00	0.00E+00	1.47E+00	1.11E+00	1.59E-07
6.39E-09	902.288	1.22E+19	0.00E+00	7.66E+00	5.26E+05	-1.21E-08	1.21E-06	3.34E+05	6.20E+01	1.40E+05	3.47E+01	4.82E-03	2.82E+00	4.35E-03	6.19E-01	1.87E+01	1.92E+00	2.98E+00	9.86E-01	0.00E+00	4.74E-02	1.67E-04	1.14E-09	4.52E-10	1.26E-17	8.87E-11	3.16E-18	3.85E-18	1.20E-16	9.78E-20	1.56E-15	1.22E+01	9.86E-18	2.67E-06	9.21E-07	2.03E-11	2.81E-19	6.46E-29	5.80E-24	1.60E-19	0.00E+00	4.37E-07	1.86E-01	4.44E+00	0.00E+00	0.00E+00	1.53E+00	1.15E+00	1.71E-07
6.40E-09	902.373	1.22E+19	0.00E+00	7.94E+00	5.26E+05	-1.21E-08	1.30E-06	3.34E+05	6.43E+01	1.40E+05	3.60E+01	5.00E-03	2.92E+00	4.51E-03	6.41E-01	1.94E+01	1.99E+00	3.10E+00	1.02E+00	0.00E+00	4.92E-02	1.73E-04	1.23E-09	4.86E-10	1.35E-17	9.55E-11	3.52E-18	4.13E-18	1.29E-16	1.09E-19	1.62E-15	1.27E+01	1.10E-17	2.77E-06	9.56E-07	2.11E-11	3.12E-19	7.20E-29	6.25E-24	1.72E-19	0.00E+00	4.70E-07	1.93E-01	4.60E+00	0.00E+00	0.00E+00	1.58E+00	1.20E+00	1.84E-07
6.41E-09	902.461	1.22E+19	0.00E+00	8.24E+00	5.26E+05	-1.21E-08	1.40E-06	3.34E+05	6.67E+01	1.40E+05	3.73E+01	5.19E-03	3.03E+00	4.68E-03	6.65E-01	2.01E+01	2.06E+00	3.21E+00	1.06E+00	0.00E+00	5.11E-02	1.80E-04	1.32E-09	5.22E-10	1.46E-17	1.03E-10	3.93E-18	4.44E-18	1.39E-16	1.22E-19	1.69E-15	1.31E+01	1.23E-17	2.87E-06	9.91E-07	2.19E-11	3.47E-19	8.03E-29	6.73E-24	1.85E-19	0.00E+00	5.06E-07	2.00E-01	4.77E+00	0.00E+00	0.00E+00	1.64E+00	1.24E+00	1.97E-07
6.42E-09	902.552	1.22E+19	0.00E+00	8.54E+00	5.26E+05	-1.21E-08	1.51E-06	3.34E+05	6.92E+01	1.40E+05	3.87E+01	5.38E-03	3.15E+00	4.85E-03	6.90E-01	2.09E+01	2.14E+00	3.33E+00	1.10E+00	0.00E+00	5.30E-02	1.87E-04	1.42E-09	5.62E-10	1.57E-17	1.11E-10	4.38E-18	4.77E-18	1.50E-16	1.36E-19	1.77E-15	1.36E+01	1.37E-17	2.98E-06	1.03E-06	2.27E-11	3.86E-19	8.95E-29	7.25E-24	2.00E-19	0.00E+00	5.44E-07	2.08E-01	4.95E+00	0.00E+00	0.00E+00	1.70E+00	1.29E+00	2.12E-07
6.43E-09	902.647	1.22E+19	0.00E+00	8.86E+00	5.26E+05	-1.43E-08	1.62E-06	3.34E+05	7.18E+01	1.40E+05	4.01E+01	5.58E-03	3.26E+00	5.03E-03	7.15E-01	2.17E+01	2.22E+00	3.45E+00	1.14E+00	0.00E+00	5.50E-02	1.93E-04	1.53E-09	6.05E-10	1.69E-17	1.19E-10	4.89E-18	5.13E-18	1.61E-16	1.51E-19	1.84E-15	1.41E+01	1.53E-17	3.10E-06	1.07E-06	2.36E-11	4.29E-19	9.97E-29	7.81E-24	2.15E-19	0.00E+00	5.85E-07	2.15E-01	5.13E+00	0.00E+00	0.00E+00	1.77E+00	1.33E+00	2.28E-07
6.44E-09	902.745	1.22E+19	0.00E+00	9.19E+00	5.26E+05	-1.43E-08	1.75E-06	3.34E+05	7.44E+01	1.40E+05	4.16E+01	5.79E-03	3.38E+00	5.22E-03	7.41E-01	2.25E+01	2.30E+00	3.58E+00	1.18E+00	0.00E+00	5.71E-02	2.01E-04	1.65E-09	6.50E-10	1.82E-17	1.28E-10	5.45E-18	5.52E-18	1.73E-16	1.69E-19	1.92E-15	1.46E+01	1.70E-17	3.21E-06	1.11E-06	2.45E-11	4.77E-19	1.11E-28	8.42E-24	2.31E-19	0.00E+00	6.29E-07	2.23E-01	5.32E+00	0.00E+00	0.00E+00	1.83E+00	1.38E+00	2.46E-07
6.45E-09	902.847	1.22E+19	0.00E+00	9.53E+00	5.26E+05	-1.43E-08	1.88E-06	3.34E+05	7.72E+01	1.40E+05	4.32E+01	6.01E-03	3.51E+00	5.41E-03	7.68E-01	2.33E+01	2.39E+00	3.71E+00	1.23E+00	0.00E+00	5.93E-02	2.08E-04	1.77E-09	6.99E-10	1.97E-17	1.38E-10	6.08E-18	5.93E-18	1.86E-16	1.88E-19	2.01E-15	1.52E+01	1.90E-17	3.34E-06	1.15E-06	2.55E-11	5.30E-19	1.24E-28	9.07E-24	2.49E-19	0.00E+00	6.77E-07	2.32E-01	5.52E+00	0.00E+00	0.00E+00	1.90E+00	1.43E+00	2.64E-07
6.46E-09	902.953	1.22E+19	0.00E+00	9.89E+00	5.26E+05	-1.43E-08	2.02E-06	3.34E+05	8.01E+01	1.40E+05	4.48E+01	6.23E-03	3.64E+00	5.61E-03	7.97E-01	2.42E+01	2.47E+00	3.85E+00	1.27E+00	0.00E+00	6.16E-02	2.16E-04	1.91E-09	7.52E-10	2.12E-17	1.48E-10	6.79E-18	6.37E-18	2.01E-16	2.10E-19	2.09E-15	1.58E+01	2.12E-17	3.46E-06	1.19E-06	2.65E-11	5.89E-19	1.38E-28	9.77E-24	2.68E-19	0.00E+00	7.28E-07	2.40E-01	5.73E+00	0.00E+00	0.00E+00	1.97E+00	1.49E+00	2.84E-07
6.47E-09	903.063	1.22E+19	0.00E+00	1.03E+01	5.26E+05	-1.43E-08	2.17E-06	3.34E+05	8.30E+01	1.40E+05	4.64E+01	6.46E-03	3.77E+00	5.82E-03	8.26E-01	2.51E+01	2.57E+00	3.99E+00	1.32E+00	0.00E+00	6.39E-02	2.24E-04	2.05E-09	8.09E-10	2.28E-17	1.59E-10	7.57E-18	6.85E-18	2.16E-16	2.34E-19	2.18E-15	1.63E+01	2.37E-17	3.59E-06	1.24E-06	2.75E-11	6.55E-19	1.54E-28	1.05E-23	2.88E-19	0.00E+00	7.83E-07	2.49E-01	5.94E+00	0.00E+00	0.00E+00	2.04E+00	1.54E+00	3.06E-07
6.48E-09	903.176	1.22E+19	0.00E+00	1.06E+01	5.26E+05	-1.10E-08	2.33E-06	3.34E+05	8.61E+01	1.40E+05	4.82E+01	6.70E-03	3.91E+00	6.03E-03	8.56E-01	2.60E+01	2.66E+00	4.14E+00	1.37E+00	0.00E+00	6.63E-02	2.32E-04	2.21E-09	8.71E-10	2.46E-17	1.71E-10	8.44E-18	7.36E-18	2.32E-16	2.61E-19	2.28E-15	1.69E+01	2.64E-17	3.73E-06	1.28E-06	2.86E-11	7.29E-19	1.72E-28	1.13E-23	3.10E-19	0.00E+00	8.42E-07	2.58E-01	6.16E+00	0.00E+00	0.00E+00	2.12E+00	1.60E+00	3.29E-07
6.49E-09	903.294	1.22E+19	0.00E+00	1.10E+01	5.26E+05	-1.10E-08	2.51E-06	3.34E+05	8.93E+01	1.40E+05	4.99E+01	6.95E-03	4.06E+00	6.25E-03	8.87E-01	2.70E+01	2.76E+00	4.30E+00	1.42E+00	0.00E+00	6.89E-02	2.41E-04	2.37E-09	9.37E-10	2.65E-17	1.84E-10	9.42E-18	7.91E-18	2.50E-16	2.91E-19	2.38E-15	1.76E+01	2.94E-17	3.87E-06	1.33E-06	2.97E-11	8.11E-19	1.91E-28	1.22E-23	3.34E-19	0.00E+00	9.06E-07	2.68E-01	6.39E+00	0.00E+00	0.00E+00	2.20E+00	1.66E+00	3.54E-07
6.50E-09	903.416	1.22E+19	0.00E+00	1.14E+01	5.26E+05	-1.10E-08	2.70E-06	3.34E+05	9.26E+01	1.40E+05	5.18E+01	7.21E-03	4.21E+00	6.48E-03	9.20E-01	2.79E+01	2.86E+00	4.46E+00	1.47E+00	0.00E+00	7.15E-02	2.50E-04	2.55E-09	1.01E-09	2.86E-17	1.98E-10	1.05E-17	8.51E-18	2.69E-16	3.25E-19	2.49E-15	1.82E+01	3.28E-17	4.02E-06	1.38E-06	3.09E-11	9.02E-19	2.13E-28	1.32E-23	3.60E-19	0.00E+00	9.74E-07	2.78E-01	6.63E+00	0.00E+00	0.00E+00	2.28E+00	1.72E+00	3.80E-07
6.51E-09	903.543	1.22E+19	0.00E+00	1.19E+01	5.26E+05	-1.10E-08	2.90E-06	3.34E+05	9.61E+01	1.40E+05	5.37E+01	7.48E-03	4.37E+00	6.72E-03	9.54E-01	2.90E+01	2.97E+00	4.62E+00	1.53E+00	0.00E+00	7.42E-02	2.59E-04	2.75E-09	1.08E-09	3.08E-17	2.14E-10	1.17E-17	9.15E-18	2.89E-16	3.63E-19	2.60E-15	1.89E+01	3.66E-17	4.17E-06	1.43E-06	3.21E-11	1.00E-18	2.38E-28	1.42E-23	3.87E-19	0.00E+00	1.05E-06	2.88E-01	6.87E+00	0.00E+00	0.00E+00	2.36E+00	1.79E+00	4.09E-07
7.30E-09	903.693	1.22E+19	0.00E+00	1.18E+01	5.26E+05	-1.43E-08	1.23E-04	3.34E+05	1.14E+02	1.40E+05	7.40E+01	5.88E-02	1.59E+01	2.77E-02	2.95E+00	2.40E+01	9.45E+00	4.63E+00	2.55E+00	0.00E+00	2.92E-01	1.16E-03	5.22E-08	1.84E-08	2.47E-15	8.24E-09	2.27E-15	3.21E-16	4.58E-15	2.60E-17	6.27E-14	1.89E+01	3.17E-15	1.65E-05	4.96E-06	4.92E-10	7.24E-17	7.20E-26	1.62E-21	4.19E-17	0.00E+00	9.84E-09	6.47E-05	9.49E+00	0.00E+00	0.00E+00	2.33E+00	2.86E-03	4.36E-06
2.70E-08	903.744	1.22E+19	0.00E+00	1.11E+01	5.26E+05	-8.82E-09	3.27E-01	3.34E+05	1.96E+02	1.40E+05	1.19E+02	5.36E+00	4.72E+01	2.28E-01	6.42E+00	4.61E-01	1.87E+01	4.91E+00	5.94E+00	0.00E+00	4.90E+00	2.73E-02	3.21E-05	1.08E-05	8.60E-11	1.17E-05	1.09E-10	2.16E-12	7.40E-13	5.13E-13	3.88E-10	1.87E+01	6.96E-11	3.21E-04	1.66E-05	1.16E-07	1.54E-12	2.22E-19	1.39E-16	8.13E-13	0.00E+00	-2.89E-12	-3.01E-07	9.48E+00	0.00E+00	0.00E+00	1.65E+00	-6.67E-14	9.56E-06
4.67E-08	903.842	1.22E+19	0.00E+00	1.07E+01	5.26E+05	-8.82E-09	8.32E-01	3.34E+05	2.16E+02	1.40E+05	1.24E+02	1.13E+01	4.75E+01	2.42E-01	6.71E+00	2.75E-01	1.73E+01	5.09E+00	6.57E+00	0.00E+00	8.44E+00	4.35E-02	1.18E-04	4.15E-05	6.32E-10	4.22E-05	8.18E-10	1.58E-11	1.82E-12	4.34E-12	2.66E-09	1.86E+01	5.33E-10	6.19E-04	1.84E-05	3.98E-07	1.28E-11	5.36E-18	1.54E-15	5.47E-12	0.00E+00	-2.89E-12	-3.01E-07	9.47E+00	0.00E+00	0.00E+00	1.19E+00	-6.67E-14	9.52E-06
6.66E-08	903.927	1.22E+19	0.00E+00	1.03E+01	5.26E+05	-8.82E-09	1.38E+00	3.34E+05	2.31E+02	1.40E+05	1.28E+02	1.71E+01	4.67E+01	2.51E-01	6.90E+00	1.96E-01	1.59E+01	5.20E+00	7.02E+00	0.00E+00	1.12E+01	5.34E-02	2.47E-04	9.01E-05	1.99E-09	8.69E-05	2.60E-09	5.11E-11	3.09E-12	1.52E-11	8.56E-09	1.84E+01	1.74E-09	9.11E-04	1.97E-05	8.43E-07	4.44E-11	3.49E-17	6.25E-15	1.70E-11	0.00E+00	-2.89E-12	-3.01E-07	9.46E+00	0.00E+00	0.00E+00	8.69E-01	-6.67E-14	9.48E-06
8.65E-08	903.997	1.22E+19	0.00E+00	1.01E+01	5.26E+05	-8.82E-09	1.96E+00	3.34E+05	2.43E+02	1.40E+05	1.30E+02	2.29E+01	4.55E+01	2.58E-01	7.02E+00	1.44E-01	1.46E+01	5.28E+00	7.37E+00	0.00E+00	1.34E+01	5.93E-02	4.12E-04	1.54E-04	4.41E-09	1.42E-04	5.80E-09	1.18E-10	4.49E-12	3.67E-11	1.99E-08	1.82E+01	4.01E-09	1.20E-03	2.07E-05	1.45E-06	1.07E-10	1.31E-16	1.66E-14	3.82E-11	0.00E+00	-2.89E-12	-3.01E-07	9.45E+00	0.00E+00	0.00E+00	6.38E-01	-6.67E-14	9.44E-06
1.07E-07	904.055	1.22E+19	0.00E+00	9.92E+00	5.26E+05	-8.82E-09	2.57E+00	3.34E+05	2.52E+02	1.40E+05	1.32E+02	2.85E+01	4.40E+01	2.64E-01	7.09E+00	1.08E-01	1.34E+01	5.34E+00	7.66E+00	0.00E+00	1.51E+01	6.29E-02	6.05E-04	2.32E-04	8.06E-09	2.03E-04	1.06E-08	2.25E-10	6.01E-12	7.25E-11	3.85E-08	1.80E+01	7.57E-09	1.48E-03	2.16E-05	2.20E-06	2.11E-10	3.64E-16	3.48E-14	7.12E-11	0.00E+00	-2.89E-12	-3.01E-07	9.44E+00	0.00E+00	0.00E+00	4.71E-01	-6.67E-14	9.40E-06
1.27E-07	904.105	1.22E+19	0.00E+00	9.78E+00	5.26E+05	-8.82E-09	3.20E+00	3.34E+05	2.61E+02	1.40E+05	1.33E+02	3.40E+01	4.24E+01	2.69E-01	7.14E+00	8.22E-02	1.23E+01	5.38E+00	7.90E+00	0.00E+00	1.64E+01	6.51E-02	8.19E-04	3.21E-04	1.31E-08	2.70E-04	1.72E-08	3.81E-10	7.63E-12	1.26E-10	6.63E-08	1.78E+01	1.26E-08	1.75E-03	2.23E-05	3.11E-06	3.65E-10	8.29E-16	6.32E-14	1.18E-10	0.00E+00	-2.89E-12	-3.01E-07	9.44E+00	0.00E+00	0.00E+00	3.48E-01	-6.67E-14	9.36E-06
1.47E-07	904.149	1.22E+19	0.00E+00	9.69E+00	5.26E+05	-8.82E-09	3.85E+00	3.34E+05	2.68E+02	1.40E+05	1.33E+02	3.92E+01	4.08E+01	2.74E-01	7.16E+00	6.35E-02	1.12E+01	5.41E+00	8.11E+00	0.00E+00	1.75E+01	6.64E-02	1.05E-03	4.20E-04	1.95E-08	3.39E-04	2.55E-08	5.95E-10	9.33E-12	1.99E-10	1.05E-07	1.76E+01	1.93E-08	2.01E-03	2.30E-05	4.16E-06	5.79E-10	1.65E-15	1.04E-13	1.80E-10	0.00E+00	-2.89E-12	-3.01E-07	9.43E+00	0.00E+00	0.00E+00	2.58E-01	-6.67E-14	9.32E-06
1.67E-07	904.188	1.22E+19	0.00E+00	9.61E+00	5.26E+05	-8.82E-09	4.52E+00	3.34E+05	2.75E+02	1.40E+05	1.33E+02	4.43E+01	3.93E+01	2.78E-01	7.17E+00	4.98E-02	1.02E+01	5.43E+00	8.30E+00	0.00E+00	1.83E+01	6.71E-02	1.29E-03	5.27E-04	2.74E-08	4.10E-04	3.57E-08	8.73E-10	1.11E-11	2.96E-10	1.57E-07	1.74E+01	2.77E-08	2.27E-03	2.36E-05	5.35E-06	8.60E-10	2.99E-15	1.58E-13	2.58E-10	0.00E+00	-2.89E-12	-3.01E-07	9.42E+00	0.00E+00	0.00E+00	1.92E-01	-6.67E-14	9.29E-06
1.88E-07	904.224	1.22E+19	0.00E+00	9.55E+00	5.26E+05	-8.82E-09	5.21E+00	3.34E+05	2.81E+02	1.40E+05	1.33E+02	4.92E+01	3.78E+01	2.82E-01	7.16E+00	3.96E-02	9.32E+00	5.46E+00	8.48E+00	0.00E+00	1.90E+01	6.76E-02	1.55E-03	6.42E-04	3.67E-08	4.81E-04	4.75E-08	1.22E-09	1.30E-11	4.18E-10	2.24E-07	1.73E+01	3.79E-08	2.53E-03	2.41E-05	6.68E-06	1.22E-09	5.03E-15	2.28E-13	3.54E-10	0.00E+00	-2.89E-12	-3.01E-07	9.41E+00	0.00E+00	0.00E+00	1.42E-01	-6.67E-14	9.25E-06
2.08E-07	904.258	1.22E+19	0.00E+00	9.51E+00	5.26E+05	-2.28E-07	5.91E+00	3.34E+05	2.87E+02	1.40E+05	1.33E+02	5.40E+01	3.64E+01	2.86E-01	7.14E+00	3.18E-02	8.49E+00	5.48E+00	8.64E+00	0.00E+00	1.96E+01	6.79E-02	1.81E-03	7.63E-04	4.75E-08	5.53E-04	6.11E-08	1.65E-09	1.49E-11	5.69E-10	3.07E-07	1.71E+01	5.00E-08	2.77E-03	2.46E-05	8.14E-06	1.65E-09	7.97E-15	3.15E-13	4.68E-10	0.00E+00	-3.07E-27	3.81E-23	9.40E+00	0.00E+00	0.00E+00	1.06E-01	2.70E-128	9.21E-06
2.29E-07	904.29	1.22E+19	0.00E+00	9.47E+00	5.26E+05	-2.28E-07	6.62E+00	3.34E+05	2.93E+02	1.40E+05	1.32E+02	5.86E+01	3.51E+01	2.89E-01	7.11E+00	2.59E-02	7.72E+00	5.50E+00	8.79E+00	0.00E+00	2.01E+01	6.80E-02	2.07E-03	8.89E-04	5.97E-08	6.24E-04	7.63E-08	2.16E-09	1.69E-11	7.49E-10	4.10E-07	1.69E+01	6.38E-08	3.01E-03	2.51E-05	9.73E-06	2.18E-09	1.21E-14	4.20E-13	6.02E-10	0.00E+00	-1.29E-24	-5.92E-19	9.39E+00	0.00E+00	0.00E+00	7.87E-02	2.69E-128	9.18E-06
2.50E-07	904.321	1.22E+19	0.00E+00	9.44E+00	5.26E+05	-2.28E-07	7.35E+00	3.34E+05	2.98E+02	1.40E+05	1.32E+02	6.31E+01	3.40E+01	2.93E-01	7.07E+00	2.14E-02	7.01E+00	5.52E+00	8.93E+00	0.00E+00	2.05E+01	6.81E-02	2.34E-03	1.02E-03	7.34E-08	6.95E-04	9.30E-08	2.76E-09	1.89E-11	9.62E-10	5.33E-07	1.67E+01	7.96E-08	3.25E-03	2.56E-05	1.14E-05	2.80E-09	1.76E-14	5.44E-13	7.55E-10	0.00E+00	-3.59E-23	-7.03E-17	9.38E+00	0.00E+00	0.00E+00	5.84E-02	2.68E-128	9.14E-06
2.70E-07	904.35	1.22E+19	0.00E+00	9.42E+00	5.26E+05	-2.28E-07	8.09E+00	3.34E+05	3.03E+02	1.40E+05	1.31E+02	6.74E+01	3.29E+01	2.96E-01	7.03E+00	1.78E-02	6.36E+00	5.54E+00	9.07E+00	0.00E+00	2.08E+01	6.82E-02	2.61E-03	1.16E-03	8.84E-08	7.66E-04	1.11E-07	3.45E-09	2.10E-11	1.21E-09	6.78E-07	1.65E+01	9.71E-08	3.48E-03	2.60E-05	1.33E-05	3.53E-09	2.48E-14	6.89E-13	9.29E-10	0.00E+00	-7.85E-22	-3.53E-15	9.38E+00	0.00E+00	0.00E+00	4.34E-02	2.67E-128	9.10E-06
2.91E-07	904.379	1.22E+19	0.00E+00	9.40E+00	5.26E+05	-2.28E-07	8.84E+00	3.34E+05	3.08E+02	1.40E+05	1.30E+02	7.16E+01	3.19E+01	2.99E-01	6.98E+00	1.50E-02	5.77E+00	5.56E+00	9.21E+00	0.00E+00	2.11E+01	6.82E-02	2.88E-03	1.30E-03	1.05E-07	8.35E-04	1.31E-07	4.25E-09	2.31E-11	1.49E-09	8.49E-07	1.63E+01	1.16E-07	3.70E-03	2.64E-05	1.52E-05	4.36E-09	3.40E-14	8.55E-13	1.12E-09	0.00E+00	-1.75E-18	-8.74E-14	9.37E+00	0.00E+00	0.00E+00	3.22E-02	2.67E-128	9.07E-06
3.12E-07	904.407	1.22E+19	0.00E+00	9.38E+00	5.26E+05	-2.28E-07	9.61E+00	3.34E+05	3.13E+02	1.40E+05	1.29E+02	7.58E+01	3.10E+01	3.02E-01	6.92E+00	1.27E-02	5.22E+00	5.58E+00	9.34E+00	0.00E+00	2.14E+01	6.83E-02	3.15E-03	1.44E-03	1.23E-07	9.04E-04	1.52E-07	5.14E-09	2.53E-11	1.81E-09	1.05E-06	1.61E+01	1.37E-07	3.92E-03	2.68E-05	1.73E-05	5.30E-09	4.55E-14	1.04E-12	1.34E-09	0.00E+00	-4.55E-16	7.87E-13	9.36E+00	0.00E+00	0.00E+00	2.39E-02	2.66E-128	9.03E-06
3.33E-07	904.434	1.22E+19	0.00E+00	9.37E+00	5.26E+05	-2.28E-07	1.04E+01	3.34E+05	3.17E+02	1.40E+05	1.28E+02	7.98E+01	3.02E+01	3.05E-01	6.87E+00	1.09E-02	4.73E+00	5.60E+00	9.46E+00	0.00E+00	2.17E+01	6.83E-02	3.41E-03	1.59E-03	1.42E-07	9.73E-04	1.75E-07	6.14E-09	2.75E-11	2.17E-09	1.27E-06	1.60E+01	1.60E-07	4.13E-03	2.72E-05	1.94E-05	6.37E-09	5.98E-14	1.25E-12	1.58E-09	0.00E+00	-3.29E-14	-3.74E-10	9.35E+00	0.00E+00	0.00E+00	1.77E-02	2.66E-128	9.00E-06
3.55E-07	904.461	1.22E+19	0.00E+00	9.35E+00	5.26E+05	-2.28E-07	1.12E+01	3.34E+05	3.22E+02	1.40E+05	1.27E+02	8.38E+01	2.94E+01	3.08E-01	6.80E+00	9.35E-03	4.27E+00	5.62E+00	9.59E+00	0.00E+00	2.19E+01	6.83E-02	3.68E-03	1.74E-03	1.62E-07	1.04E-03	1.98E-07	7.26E-09	2.97E-11	2.58E-09	1.53E-06	1.58E+01	1.85E-07	4.34E-03	2.76E-05	2.17E-05	7.55E-09	7.72E-14	1.49E-12	1.84E-09	0.00E+00	-1.15E-14	-2.03E-08	9.34E+00	0.00E+00	0.00E+00	1.31E-02	2.66E-128	8.96E-06
3.76E-07	904.488	1.22E+19	0.00E+00	9.34E+00	5.26E+05	-2.28E-07	1.20E+01	3.34E+05	3.26E+02	1.40E+05	1.26E+02	8.76E+01	2.87E+01	3.10E-01	6.74E+00	8.11E-03	3.86E+00	5.64E+00	9.71E+00	0.00E+00	2.21E+01	6.83E-02	3.94E-03	1.90E-03	1.83E-07	1.11E-03	2.23E-07	8.48E-09	3.20E-11	3.02E-09	1.81E-06	1.56E+01	2.11E-07	4.54E-03	2.80E-05	2.40E-05	8.87E-09	9.80E-14	1.74E-12	2.13E-09	0.00E+00	-1.09E-11	-2.46E-07	9.33E+00	0.00E+00	0.00E+00	9.65E-03	2.65E-128	8.92E-06
3.97E-07	904.514	1.22E+19	0.00E+00	9.33E+00	5.26E+05	-2.28E-07	1.28E+01	3.34E+05	3.30E+02	1.40E+05	1.25E+02	9.15E+01	2.81E+01	3.13E-01	6.67E+00	7.07E-03	3.48E+00	5.66E+00	9.82E+00	0.00E+00	2.23E+01	6.83E-02	4.20E-03	2.06E-03	2.06E-07	1.17E-03	2.50E-07	9.82E-09	3.43E-11	3.51E-09	2.13E-06	1.54E+01	2.38E-07	4.74E-03	2.83E-05	2.65E-05	1.03E-08	1.23E-13	2.02E-12	2.44E-09	0.00E+00	-6.69E-11	-1.44E-06	9.32E+00	0.00E+00	0.00E+00	7.13E-03	2.65E-128	8.89E-06
4.19E-07	904.541	1.22E+19	0.00E+00	9.32E+00	5.26E+05	-2.28E-07	1.36E+01	3.34E+05	3.34E+02	1.40E+05	1.23E+02	9.52E+01	2.76E+01	3.16E-01	6.60E+00	6.19E-03	3.13E+00	5.68E+00	9.94E+00	0.00E+00	2.25E+01	6.83E-02	4.46E-03	2.22E-03	2.30E-07	1.24E-03	2.77E-07	1.13E-08	3.67E-11	4.05E-09	2.49E-06	1.52E+01	2.67E-07	4.93E-03	2.87E-05	2.90E-05	1.19E-08	1.52E-13	2.33E-12	2.78E-09	0.00E+00	-8.15E-08	-1.26E-06	9.32E+00	0.00E+00	0.00E+00	5.25E-03	2.65E-128	8.99E-06
4.40E-07	904.567	1.22E+19	0.00E+00	9.31E+00	5.26E+05	-2.28E-07	1.44E+01	3.34E+05	3.38E+02	1.40E+05	1.22E+02	9.89E+01	2.71E+01	3.18E-01	6.53E+00	5.45E-03	2.82E+00	5.70E+00	1.01E+01	0.00E+00	2.27E+01	6.83E-02	4.71E-03	2.38E-03	2.55E-07	1.31E-03	3.06E-07	1.29E-08	3.91E-11	4.63E-09	2.89E-06	1.51E+01	2.97E-07	5.11E-03	2.90E-05	3.16E-05	1.36E-08	1.86E-13	2.66E-12	3.14E-09	0.00E+00	-7.60E-08	-1.26E-06	9.31E+00	0.00E+00	0.00E+00	3.87E-03	2.64E-128	8.95E-06
4.62E-07	904.593	1.22E+19	0.00E+00	9.30E+00	5.26E+05	-2.28E-07	1.52E+01	3.34E+05	3.41E+02	1.40E+05	1.21E+02	1.03E+02	2.66E+01	3.21E-01	6.46E+00	4.81E-03	2.54E+00	5.72E+00	1.02E+01	0.00E+00	2.29E+01	6.83E-02	4.96E-03	2.55E-03	2.81E-07	1.37E-03	3.36E-07	1.46E-08	4.15E-11	5.27E-09	3.32E-06	1.49E+01	3.28E-07	5.29E-03	2.93E-05	3.43E-05	1.55E-08	2.25E-13	3.01E-12	3.53E-09	0.00E+00	-7.60E-08	-1.26E-06	9.30E+00	0.00E+00	0.00E+00	2.85E-03	2.64E-128	8.91E-06
4.84E-07	904.619	1.22E+19	0.00E+00	9.29E+00	5.26E+05	-2.28E-07	1.61E+01	3.34E+05	3.45E+02	1.40E+05	1.20E+02	1.06E+02	2.62E+01	3.23E-01	6.39E+00	4.26E-03	2.28E+00	5.74E+00	1.03E+01	0.00E+00	2.30E+01	6.83E-02	5.20E-03	2.72E-03	3.09E-07	1.44E-03	3.67E-07	1.64E-08	4.40E-11	5.95E-09	3.80E-06	1.47E+01	3.61E-07	5.47E-03	2.96E-05	3.71E-05	1.75E-08	2.70E-13	3.38E-12	3.94E-09	0.00E+00	-7.60E-08	-1.26E-06	9.29E+00	0.00E+00	0.00E+00	2.09E-03	2.64E-128	8.88E-06
5.06E-07	904.645	1.22E+19	0.00E+00	9.28E+00	5.26E+05	-2.28E-07	1.69E+01	3.34E+05	3.48E+02	1.40E+05	1.18E+02	1.10E+02	2.58E+01	3.25E-01	6.31E+00	3.78E-03	2.05E+00	5.76E+00	1.04E+01	0.00E+00	2.32E+01	6.83E-02	5.44E-03	2.89E-03	3.37E-07	1.51E-03	3.99E-07	1.84E-08	4.64E-11	6.68E-09	4.32E-06	1.45E+01	3.95E-07	5.64E-03	2.99E-05	4.00E-05	1.97E-08	3.21E-13	3.78E-12	4.39E-09	0.00E+00	-7.60E-08	-1.26E-06	9.28E+00	0.00E+00	0.00E+00	1.53E-03	2.64E-128	8.84E-06
5.28E-07	904.671	1.22E+19	0.00E+00	9.27E+00	5.26E+05	-2.28E-07	1.78E+01	3.34E+05	3.52E+02	1.40E+05	1.17E+02	1.13E+02	2.54E+01	3.28E-01	6.24E+00	3.36E-03	1.83E+00	5.78E+00	1.05E+01	0.00E+00	2.34E+01	6.83E-02	5.68E-03	3.07E-03	3.67E-07	1.57E-03	4.33E-07	2.04E-08	4.89E-11	7.47E-09	4.88E-06	1.44E+01	4.29E-07	5.81E-03	3.02E-05	4.29E-05	2.21E-08	3.79E-13	4.21E-12	4.86E-09	0.00E+00	-7.60E-08	-1.26E-06	9.27E+00	0.00E+00	0.00E+00	1.12E-03	2.63E-128	8.80E-06
5.50E-07	904.697	1.22E+19	0.00E+00	9.26E+00	5.26E+05	-2.28E-07	1.87E+01	3.34E+05	3.55E+02	1.40E+05	1.15E+02	1.17E+02	2.51E+01	3.30E-01	6.16E+00	2.99E-03	1.64E+00	5.80E+00	1.06E+01	0.00E+00	2.35E+01	6.83E-02	5.91E-03	3.25E-03	3.97E-07	1.64E-03	4.67E-07	2.26E-08	5.14E-11	8.32E-09	5.49E-06	1.42E+01	4.65E-07	5.97E-03	3.05E-05	4.59E-05	2.46E-08	4.44E-13	4.66E-12	5.36E-09	0.00E+00	-7.60E-08	-1.26E-06	9.26E+00	0.00E+00	0.00E+00	8.23E-04	2.63E-128	8.77E-06
5.73E-07	904.723	1.22E+19	0.00E+00	9.25E+00	5.26E+05	-2.28E-07	1.95E+01	3.34E+05	3.58E+02	1.40E+05	1.14E+02	1.20E+02	2.48E+01	3.32E-01	6.09E+00	2.67E-03	1.47E+00	5.82E+00	1.07E+01	0.00E+00	2.37E+01	6.83E-02	6.14E-03	3.43E-03	4.29E-07	1.70E-03	5.02E-07	2.50E-08	5.40E-11	9.22E-09	6.15E-06	1.40E+01	5.01E-07	6.13E-03	3.08E-05	4.89E-05	2.73E-08	5.17E-13	5.13E-12	5.90E-09	0.00E+00	-7.60E-08	-1.26E-06	9.25E+00	0.00E+00	0.00E+00	6.01E-04	2.63E-128	8.73E-06
5.95E-07	904.749	1.22E+19	0.00E+00	9.25E+00	5.26E+05	-2.28E-07	2.04E+01	3.34E+05	3.61E+02	1.40E+05	1.13E+02	1.24E+02	2.45E+01	3.34E-01	6.01E+00	2.38E-03	1.31E+00	5.84E+00	1.08E+01	0.00E+00	2.39E+01	6.83E-02	6.36E-03	3.61E-03	4.62E-07	1.77E-03	5.39E-07	2.74E-08	5.65E-11	1.02E-08	6.86E-06	1.39E+01	5.39E-07	6.28E-03	3.11E-05	5.20E-05	3.01E-08	5.98E-13	5.62E-12	6.46E-09	0.00E+00	-7.60E-08	-1.26E-06	9.25E+00	0.00E+00	0.00E+00	4.39E-04	2.63E-128	8.69E-06
6.18E-07	904.775	1.22E+19	0.00E+00	9.24E+00	5.26E+05	-1.87E-06	2.13E+01	3.34E+05	3.65E+02	1.40E+05	1.11E+02	1.27E+02	2.42E+01	3.37E-01	5.94E+00	2.12E-03	1.17E+00	5.86E+00	1.09E+01	0.00E+00	2.40E+01	6.83E-02	6.58E-03	3.79E-03	4.96E-07	1.83E-03	5.77E-07	3.00E-08	5.91E-11	1.12E-08	7.63E-06	1.37E+01	5.77E-07	6.43E-03	3.13E-05	5.52E-05	3.32E-08	6.88E-13	6.13E-12	7.05E-09	0.00E+00	-6.41E-29	-1.53E-24	9.24E+00	0.00E+00	0.00E+00	3.20E-04	1.34E-129	8.66E-06
6.40E-07	904.801	1.22E+19	0.00E+00	9.23E+00	5.26E+05	-1.87E-06	2.22E+01	3.34E+05	3.68E+02	1.40E+05	1.10E+02	1.31E+02	2.40E+01	3.39E-01	5.86E+00	1.90E-03	1.05E+00	5.88E+00	1.10E+01	0.00E+00	2.42E+01	6.83E-02	6.79E-03	3.98E-03	5.30E-07	1.90E-03	6.15E-07	3.28E-08	6.17E-11	1.23E-08	8.44E-06	1.35E+01	6.15E-07	6.58E-03	3.16E-05	5.84E-05	3.64E-08	7.88E-13	6.67E-12	7.68E-09	0.00E+00	-1.58E-27	-1.23E-22	9.23E+00	0.00E+00	0.00E+00	2.33E-04	1.34E-129	8.62E-06
6.63E-07	904.828	1.22E+19	0.00E+00	9.22E+00	5.26E+05	-1.87E-06	2.31E+01	3.34E+05	3.70E+02	1.40E+05	1.09E+02	1.34E+02	2.37E+01	3.41E-01	5.78E+00	1.69E-03	9.34E-01	5.90E+00	1.11E+01	0.00E+00	2.44E+01	6.83E-02	7.00E-03	4.17E-03	5.66E-07	1.97E-03	6.55E-07	3.56E-08	6.43E-11	1.34E-08	9.31E-06	1.34E+01	6.55E-07	6.72E-03	3.19E-05	6.17E-05	3.98E-08	8.97E-13	7.23E-12	8.34E-09	0.00E+00	-3.64E-26	-1.90E-21	9.22E+00	0.00E+00	0.00E+00	1.69E-04	1.34E-129	8.58E-06
6.86E-07	904.854	1.22E+19	0.00E+00	9.21E+00	5.26E+05	-1.87E-06	2.40E+01	3.34E+05	3.73E+02	1.40E+05	1.07E+02	1.38E+02	2.35E+01	3.43E-01	5.71E+00	1.51E-03	8.32E-01	5.92E+00	1.12E+01	0.00E+00	2.45E+01	6.83E-02	7.20E-03	4.36E-03	6.03E-07	2.03E-03	6.96E-07	3.86E-08	6.69E-11	1.46E-08	1.02E-05	1.32E+01	6.94E-07	6.86E-03	3.21E-05	6.50E-05	4.33E-08	1.02E-12	7.81E-12	9.03E-09	0.00E+00	-9.70E-26	-5.62E-21	9.21E+00	0.00E+00	0.00E+00	1.23E-04	1.34E-129	8.55E-06
7.09E-07	904.881	1.22E+19	0.00E+00	9.20E+00	5.26E+05	-1.87E-06	2.50E+01	3.34E+05	3.76E+02	1.40E+05	1.06E+02	1.41E+02	2.33E+01	3.45E-01	5.63E+00	1.35E-03	7.40E-01	5.94E+00	1.13E+01	0.00E+00	2.47E+01	6.83E-02	7.39E-03	4.56E-03	6.41E-07	2.10E-03	7.37E-07	4.17E-08	6.96E-11	1.59E-08	1.12E-05	1.30E+01	7.34E-07	6.99E-03	3.23E-05	6.84E-05	4.71E-08	1.15E-12	8.41E-12	9.75E-09	0.00E+00	-5.46E-28	-2.92E-21	9.20E+00	0.00E+00	0.00E+00	8.93E-05	1.34E-129	8.51E-06
7.32E-07	904.908	1.22E+19	0.00E+00	9.19E+00	5.26E+05	-1.87E-06	2.59E+01	3.34E+05	3.79E+02	1.40E+05	1.05E+02	1.44E+02	2.31E+01	3.47E-01	5.56E+00	1.20E-03	6.58E-01	5.96E+00	1.13E+01	0.00E+00	2.48E+01	6.83E-02	7.59E-03	4.75E-03	6.80E-07	2.17E-03	7.80E-07	4.50E-08	7.22E-11	1.72E-08	1.23E-05	1.29E+01	7.75E-07	7.12E-03	3.26E-05	7.18E-05	5.11E-08	1.29E-12	9.03E-12	1.05E-08	0.00E+00	-1.44E-24	-1.98E-20	9.19E+00	0.00E+00	0.00E+00	6.46E-05	1.34E-129	8.48E-06
7.55E-07	904.934	1.22E+19	0.00E+00	9.18E+00	5.26E+05	-1.87E-06	2.68E+01	3.34E+05	3.81E+02	1.40E+05	1.03E+02	1.48E+02	2.29E+01	3.49E-01	5.49E+00	1.08E-03	5.84E-01	5.98E+00	1.14E+01	0.00E+00	2.50E+01	6.83E-02	7.77E-03	4.95E-03	7.20E-07	2.23E-03	8.24E-07	4.83E-08	7.48E-11	1.86E-08	1.34E-05	1.27E+01	8.16E-07	7.25E-03	3.28E-05	7.53E-05	5.53E-08	1.45E-12	9.67E-12	1.13E-08	0.00E+00	-1.24E-23	-3.54E-19	9.18E+00	0.00E+00	0.00E+00	4.67E-05	1.34E-129	8.44E-06
7.79E-07	904.961	1.22E+19	0.00E+00	9.17E+00	5.26E+05	-1.87E-06	2.78E+01	3.34E+05	3.84E+02	1.40E+05	1.02E+02	1.51E+02	2.28E+01	3.51E-01	5.41E+00	9.59E-04	5.18E-01	6.00E+00	1.15E+01	0.00E+00	2.51E+01	6.83E-02	7.95E-03	5.15E-03	7.61E-07	2.30E-03	8.68E-07	5.18E-08	7.75E-11	2.01E-08	1.46E-05	1.26E+01	8.57E-07	7.37E-03	3.30E-05	7.88E-05	5.96E-08	1.61E-12	1.03E-11	1.21E-08	0.00E+00	-4.31E-23	-1.72E-18	9.17E+00	0.00E+00	0.00E+00	3.38E-05	1.33E-129	8.40E-06
8.02E-07	904.989	1.22E+19	0.00E+00	9.16E+00	5.26E+05	-1.87E-06	2.87E+01	3.34E+05	3.87E+02	1.40E+05	1.01E+02	1.54E+02	2.26E+01	3.53E-01	5.34E+00	8.55E-04	4.59E-01	6.02E+00	1.16E+01	0.00E+00	2.53E+01	6.83E-02	8.13E-03	5.35E-03	8.03E-07	2.37E-03	9.14E-07	5.54E-08	8.02E-11	2.16E-08	1.58E-05	1.24E+01	8.98E-07	7.49E-03	3.33E-05	8.23E-05	6.42E-08	1.79E-12	1.10E-11	1.30E-08	0.00E+00	-7.39E-23	-4.57E-18	9.16E+00	0.00E+00	0.00E+00	2.43E-05	1.33E-129	8.37E-06
8.26E-07	905.016	1.22E+19	0.00E+00	9.15E+00	5.26E+05	-1.87E-06	2.97E+01	3.34E+05	3.89E+02	1.40E+05	9.92E+01	1.58E+02	2.25E+01	3.55E-01	5.27E+00	7.62E-04	4.07E-01	6.04E+00	1.17E+01	0.00E+00	2.54E+01	6.83E-02	8.30E-03	5.55E-03	8.46E-07	2.44E-03	9.60E-07	5.92E-08	8.28E-11	2.32E-08	1.71E-05	1.22E+01	9.39E-07	7.60E-03	3.35E-05	8.58E-05	6.90E-08	1.99E-12	1.17E-11	1.39E-08	0.00E+00	1.53E-24	-6.87E-18	9.15E+00	0.00E+00	0.00E+00	1.75E-05	1.33E-129	8.33E-06
8.50E-07	905.043	1.22E+19	0.00E+00	9.15E+00	5.26E+05	-1.87E-06	3.06E+01	3.34E+05	3.91E+02	1.40E+05	9.79E+01	1.61E+02	2.23E+01	3.57E-01	5.20E+00	6.79E-04	3.60E-01	6.06E+00	1.18E+01	0.00E+00	2.56E+01	6.83E-02	8.47E-03	5.75E-03	8.90E-07	2.51E-03	1.01E-06	6.30E-08	8.55E-11	2.49E-08	1.85E-05	1.21E+01	9.80E-07	7.72E-03	3.37E-05	8.94E-05	7.40E-08	2.20E-12	1.24E-11	1.48E-08	0.00E+00	-2.47E-22	-2.04E-18	9.15E+00	0.00E+00	0.00E+00	1.26E-05	1.33E-129	8.29E-06
8.73E-07	905.071	1.22E+19	0.00E+00	9.14E+00	5.26E+05	-1.87E-06	3.16E+01	3.34E+05	3.94E+02	1.40E+05	9.66E+01	1.65E+02	2.22E+01	3.59E-01	5.13E+00	6.05E-04	3.18E-01	6.08E+00	1.18E+01	0.00E+00	2.57E+01	6.83E-02	8.63E-03	5.96E-03	9.35E-07	2.58E-03	1.06E-06	6.70E-08	8.82E-11	2.66E-08	1.99E-05	1.19E+01	1.02E-06	7.82E-03	3.39E-05	9.30E-05	7.92E-08	2.42E-12	1.31E-11	1.58E-08	0.00E+00	-3.67E-21	-4.93E-18	9.14E+00	0.00E+00	0.00E+00	9.05E-06	1.33E-129	8.26E-06
8.98E-07	905.099	1.22E+19	0.00E+00	9.13E+00	5.26E+05	-1.87E-06	3.26E+01	3.34E+05	3.96E+02	1.40E+05	9.54E+01	1.68E+02	2.20E+01	3.60E-01	5.06E+00	5.38E-04	2.81E-01	6.10E+00	1.19E+01	0.00E+00	2.59E+01	6.83E-02	8.78E-03	6.17E-03	9.81E-07	2.65E-03	1.10E-06	7.11E-08	9.08E-11	2.84E-08	2.14E-05	1.18E+01	1.06E-06	7.93E-03	3.41E-05	9.66E-05	8.46E-08	2.66E-12	1.39E-11	1.68E-08	0.00E+00	-1.70E-20	-1.44E-16	9.13E+00	0.00E+00	0.00E+00	6.49E-06	1.33E-129	8.22E-06
9.22E-07	905.127	1.22E+19	0.00E+00	9.12E+00	5.26E+05	-1.87E-06	3.35E+01	3.34E+05	3.98E+02	1.40E+05	9.41E+01	1.71E+02	2.19E+01	3.62E-01	4.99E+00	4.79E-04	2.48E-01	6.12E+00	1.20E+01	0.00E+00	2.60E+01	6.83E-02	8.94E-03	6.37E-03	1.03E-06	2.72E-03	1.15E-06	7.54E-08	9.35E-11	3.03E-08	2.30E-05	1.16E+01	1.10E-06	8.03E-03	3.43E-05	1.00E-04	9.02E-08	2.92E-12	1.46E-11	1.79E-08	0.00E+00	-5.07E-20	-7.51E-16	9.12E+00	0.00E+00	0.00E+00	4.65E-06	1.33E-129	8.18E-06
9.46E-07	905.155	1.22E+19	0.00E+00	9.11E+00	5.26E+05	-1.87E-06	3.45E+01	3.34E+05	4.01E+02	1.40E+05	9.29E+01	1.75E+02	2.18E+01	3.64E-01	4.92E+00	4.27E-04	2.19E-01	6.14E+00	1.21E+01	0.00E+00	2.61E+01	6.83E-02	9.08E-03	6.58E-03	1.08E-06	2.79E-03	1.20E-06	7.97E-08	9.62E-11	3.23E-08	2.46E-05	1.15E+01	1.14E-06	8.13E-03	3.45E-05	1.04E-04	9.61E-08	3.19E-12	1.54E-11	1.90E-08	0.00E+00	-1.14E-19	-2.39E-15	9.11E+00	0.00E+00	0.00E+00	3.32E-06	1.33E-129	8.15E-06
9.70E-07	905.183	1.22E+19	0.00E+00	9.10E+00	5.26E+05	-1.87E-06	3.55E+01	3.34E+05	4.03E+02	1.40E+05	9.17E+01	1.78E+02	2.17E+01	3.66E-01	4.85E+00	3.80E-04	1.93E-01	6.15E+00	1.22E+01	0.00E+00	2.63E+01	6.83E-02	9.22E-03	6.80E-03	1.12E-06	2.86E-03	1.26E-06	8.42E-08	9.89E-11	3.43E-08	2.64E-05	1.13E+01	1.18E-06	8.23E-03	3.47E-05	1.08E-04	1.02E-07	3.48E-12	1.62E-11	2.01E-08	0.00E+00	-2.01E-19	-5.71E-15	9.10E+00	0.00E+00	0.00E+00	2.37E-06	1.32E-129	8.11E-06
9.95E-07	905.212	1.22E+19	0.00E+00	9.09E+00	5.26E+05	-1.87E-06	3.65E+01	3.34E+05	4.05E+02	1.40E+05	9.05E+01	1.81E+02	2.16E+01	3.67E-01	4.79E+00	3.38E-04	1.69E-01	6.17E+00	1.22E+01	0.00E+00	2.64E+01	6.83E-02	9.36E-03	7.01E-03	1.17E-06	2.93E-03	1.31E-06	8.88E-08	1.02E-10	3.64E-08	2.82E-05	1.12E+01	1.22E-06	8.32E-03	3.49E-05	1.11E-04	1.08E-07	3.79E-12	1.70E-11	2.13E-08	0.00E+00	-2.69E-19	-1.10E-14	9.09E+00	0.00E+00	0.00E+00	1.69E-06	1.32E-129	8.07E-06
1.02E-06	905.24	1.22E+19	0.00E+00	9.08E+00	5.26E+05	-1.87E-06	3.75E+01	3.34E+05	4.07E+02	1.40E+05	8.93E+01	1.85E+02	2.14E+01	3.69E-01	4.72E+00	3.01E-04	1.49E-01	6.19E+00	1.23E+01	0.00E+00	2.66E+01	6.83E-02	9.49E-03	7.22E-03	1.23E-06	3.00E-03	1.36E-06	9.34E-08	1.04E-10	3.86E-08	3.01E-05	1.10E+01	1.26E-06	8.41E-03	3.50E-05	1.15E-04	1.15E-07	4.12E-12	1.78E-11	2.25E-08	0.00E+00	-2.04E-19	-1.73E-14	9.08E+00	0.00E+00	0.00E+00	1.20E-06	1.32E-129	8.04E-06
1.04E-06	905.269	1.22E+19	0.00E+00	9.07E+00	5.26E+05	-1.87E-06	3.85E+01	3.34E+05	4.09E+02	1.40E+05	8.81E+01	1.88E+02	2.13E+01	3.71E-01	4.66E+00	2.68E-04	1.31E-01	6.21E+00	1.24E+01	0.00E+00	2.67E+01	6.83E-02	9.62E-03	7.44E-03	1.28E-06	3.07E-03	1.41E-06	9.82E-08	1.07E-10	4.09E-08	3.20E-05	1.09E+01	1.30E-06	8.49E-03	3.52E-05	1.19E-04	1.22E-07	4.46E-12	1.86E-11	2.37E-08	0.00E+00	-2.23E-22	-2.08E-14	9.07E+00	0.00E+00	0.00E+00	8.54E-07	1.32E-129	8.00E-06
1.07E-06	905.298	1.22E+19	0.00E+00	9.06E+00	5.26E+05	-1.87E-06	3.95E+01	3.34E+05	4.11E+02	1.40E+05	8.70E+01	1.91E+02	2.12E+01	3.73E-01	4.59E+00	2.38E-04	1.15E-01	6.23E+00	1.24E+01	0.00E+00	2.68E+01	6.83E-02	9.74E-03	7.65E-03	1.33E-06	3.15E-03	1.47E-06	1.03E-07	1.10E-10	4.32E-08	3.41E-05	1.07E+01	1.34E-06	8.58E-03	3.54E-05	1.22E-04	1.29E-07	4.83E-12	1.95E-11	2.50E-08	0.00E+00	-1.26E-28	-4.23E-24	9.06E+00	0.00E+00	0.00E+00	6.06E-07	6.62E-131	7.96E-06
1.09E-06	905.328	1.22E+19	0.00E+00	9.05E+00	5.26E+05	-1.87E-06	4.05E+01	3.34E+05	4.13E+02	1.40E+05	8.58E+01	1.95E+02	2.12E+01	3.74E-01	4.53E+00	2.12E-04	1.01E-01	6.25E+00	1.25E+01	0.00E+00	2.70E+01	6.83E-02	9.85E-03	7.87E-03	1.38E-06	3.22E-03	1.52E-06	1.08E-07	1.12E-10	4.56E-08	3.62E-05	1.06E+01	1.38E-06	8.66E-03	3.56E-05	1.26E-04	1.36E-07	5.21E-12	2.03E-11	2.63E-08	0.00E+00	-4.81E-28	-4.79E-23	9.05E+00	0.00E+00	0.00E+00	4.29E-07	6.62E-131	7.93E-06
1.12E-06	905.357	1.22E+19	0.00E+00	9.04E+00	5.26E+05	-1.87E-06	4.15E+01	3.34E+05	4.15E+02	1.40E+05	8.47E+01	1.98E+02	2.11E+01	3.76E-01	4.47E+00	1.90E-04	8.87E-02	6.27E+00	1.26E+01	0.00E+00	2.71E+01	6.83E-02	9.97E-03	8.09E-03	1.44E-06	3.29E-03	1.58E-06	1.13E-07	1.15E-10	4.81E-08	3.84E-05	1.05E+01	1.42E-06	8.73E-03	3.57E-05	1.30E-04	1.43E-07	5.62E-12	2.11E-11	2.77E-08	0.00E+00	-1.87E-27	-1.46E-22	9.04E+00	0.00E+00	0.00E+00	3.03E-07	6.61E-131	7.89E-06
1.15E-06	905.387	1.22E+19	0.00E+00	9.03E+00	5.26E+05	-1.87E-06	4.25E+01	3.34E+05	4.16E+02	1.40E+05	8.36E+01	2.02E+02	2.10E+01	3.77E-01	4.41E+00	1.69E-04	7.78E-02	6.29E+00	1.26E+01	0.00E+00	2.72E+01	6.83E-02	1.01E-02	8.31E-03	1.49E-06	3.37E-03	1.64E-06	1.18E-07	1.17E-10	5.07E-08	4.07E-05	1.03E+01	1.46E-06	8.81E-03	3.59E-05	1.34E-04	1.51E-07	6.05E-12	2.20E-11	2.91E-08	0.00E+00	-4.01E-26	-3.60E-21	9.03E+00	0.00E+00	0.00E+00	2.14E-07	6.60E-131	7.85E-06
1.17E-06	905.416	1.22E+19	0.00E+00	9.02E+00	5.26E+05	-1.87E-06	4.36E+01	3.34E+05	4.18E+02	1.40E+05	8.25E+01	2.05E+02	2.09E+01	3.79E-01	4.35E+00	1.51E-04	6.82E-02	6.31E+00	1.27E+01	0.00E+00	2.74E+01	6.83E-02	1.02E-02	8.53E-03	1.55E-06	3.44E-03	1.69E-06	1.24E-07	1.20E-10	5.34E-08	4.30E-05	1.02E+01	1.50E-06	8.88E-03	3.60E-05	1.37E-04	1.59E-07	6.49E-12	2.29E-11	3.06E-08	0.00E+00	-1.75E-25	-1.72E-20	9.02E+00	0.00E+00	0.00E+00	1.51E-07	6.60E-131	7.82E-06
1.20E-06	905.446	1.22E+19	0.00E+00	9.01E+00	5.26E+05	-1.87E-06	4.46E+01	3.34E+05	4.20E+02	1.40E+05	8.15E+01	2.08E+02	2.08E+01	3.81E-01	4.29E+00	1.35E-04	5.98E-02	6.33E+00	1.28E+01	0.00E+00	2.75E+01	6.83E-02	1.03E-02	8.75E-03	1.61E-06	3.52E-03	1.75E-06	1.29E-07	1.23E-10	5.61E-08	4.55E-05	1.00E+01	1.53E-06	8.95E-03	3.62E-05	1.41E-04	1.67E-07	6.96E-12	2.37E-11	3.21E-08	-1.93E-42	-4.21E-25	-4.71E-20	9.01E+00	0.00E+00	0.00E+00	1.06E-07	6.59E-131	7.78E-06
1.22E-06	905.477	1.22E+19	0.00E+00	9.00E+00	5.26E+05	-1.87E-06	4.56E+01	3.34E+05	4.21E+02	1.40E+05	8.04E+01	2.12E+02	2.07E+01	3.82E-01	4.24E+00	1.21E-04	5.24E-02	6.35E+00	1.28E+01	0.00E+00	2.76E+01	6.83E-02	1.04E-02	8.97E-03	1.67E-06	3.60E-03	1.81E-06	1.35E-07	1.25E-10	5.89E-08	4.80E-05	9.89E+00	1.57E-06	9.02E-03	3.63E-05	1.45E-04	1.75E-07	7.46E-12	2.46E-11	3.36E-08	-8.45E-42	-6.38E-25	-9.07E-20	9.00E+00	0.00E+00	0.00E+00	7.45E-08	6.58E-131	7.74E-06
1.25E-06	905.507	1.22E+19	0.00E+00	8.99E+00	5.26E+05	-1.87E-06	4.67E+01	3.34E+05	4.23E+02	1.40E+05	7.94E+01	2.15E+02	2.07E+01	3.84E-01	4.18E+00	1.09E-04	4.59E-02	6.37E+00	1.29E+01	0.00E+00	2.78E+01	6.83E-02	1.05E-02	9.19E-03	1.73E-06	3.67E-03	1.87E-06	1.40E-07	1.28E-10	6.18E-08	5.07E-05	9.75E+00	1.60E-06	9.08E-03	3.65E-05	1.48E-04	1.84E-07	7.97E-12	2.55E-11	3.52E-08	3.84E-45	-3.20E-25	-1.15E-19	8.99E+00	0.00E+00	0.00E+00	5.22E-08	6.57E-131	7.71E-06
1.27E-06	905.538	1.22E+19	0.00E+00	8.98E+00	5.26E+05	-1.87E-06	4.77E+01	3.34E+05	4.25E+02	1.40E+05	7.84E+01	2.19E+02	2.06E+01	3.85E-01	4.12E+00	9.82E-05	4.02E-02	6.39E+00	1.29E+01	0.00E+00	2.79E+01	6.83E-02	1.05E-02	9.41E-03	1.79E-06	3.75E-03	1.93E-06	1.46E-07	1.30E-10	6.48E-08	5.34E-05	9.61E+00	1.64E-06	9.14E-03	3.66E-05	1.52E-04	1.93E-07	8.51E-12	2.64E-11	3.68E-08	-5.61E-41	-3.91E-25	-2.92E-20	8.98E+00	0.00E+00	0.00E+00	3.65E-08	6.57E-131	7.67E-06
1.30E-06	905.569	1.22E+19	0.00E+00	8.97E+00	5.26E+05	-1.87E-06	4.87E+01	3.34E+05	4.26E+02	1.40E+05	7.74E+01	2.22E+02	2.05E+01	3.87E-01	4.07E+00	8.86E-05	3.53E-02	6.41E+00	1.30E+01	0.00E+00	2.80E+01	6.83E-02	1.06E-02	9.64E-03	1.85E-06	3.83E-03	1.99E-06	1.52E-07	1.33E-10	6.79E-08	5.62E-05	9.48E+00	1.67E-06	9.20E-03	3.68E-05	1.56E-04	2.02E-07	9.07E-12	2.73E-11	3.85E-08	-5.71E-40	-1.27E-23	-3.08E-19	8.97E+00	0.00E+00	0.00E+00	2.55E-08	6.56E-131	7.64E-06
1.33E-06	905.6	1.22E+19	0.00E+00	8.96E+00	5.26E+05	-1.87E-06	4.98E+01	3.34E+05	4.28E+02	1.40E+05	7.64E+01	2.26E+02	2.05E+01	3.88E-01	4.02E+00	8.02E-05	3.09E-02	6.43E+00	1.31E+01	0.00E+00	2.82E+01	6.83E-02	1.07E-02	9.86E-03	1.91E-06	3.91E-03	2.05E-06	1.58E-07	1.36E-10	7.11E-08	5.91E-05	9.34E+00	1.71E-06	9.26E-03	3.69E-05	1.59E-04	2.11E-07	9.66E-12	2.82E-11	4.02E-08	-1.80E-39	-6.73E-23	-4.43E-18	8.96E+00	0.00E+00	0.00E+00	1.78E-08	6.55E-131	7.60E-06
1.35E-06	905.631	1.22E+19	0.00E+00	8.95E+00	5.26E+05	-1.87E-06	5.08E+01	3.34E+05	4.29E+02	1.40E+05	7.54E+01	2.29E+02	2.04E+01	3.90E-01	3.96E+00	7.28E-05	2.71E-02	6.45E+00	1.31E+01	0.00E+00	2.83E+01	6.83E-02	1.08E-02	1.01E-02	1.98E-06	3.99E-03	2.11E-06	1.64E-07	1.38E-10	7.43E-08	6.21E-05	9.21E+00	1.74E-06	9.31E-03	3.70E-05	1.63E-04	2.21E-07	1.03E-11	2.91E-11	4.19E-08	-2.32E-39	-2.11E-22	-2.17E-17	8.95E+00	0.00E+00	0.00E+00	1.24E-08	6.55E-131	7.56E-06
1.38E-06	905.663	1.22E+19	0.00E+00	8.94E+00	5.26E+05	-1.87E-06	5.19E+01	3.34E+05	4.31E+02	1.40E+05	7.45E+01	2.33E+02	2.04E+01	3.91E-01	3.91E+00	6.64E-05	2.38E-02	6.47E+00	1.32E+01	0.00E+00	2.84E+01	6.83E-02	1.08E-02	1.03E-02	2.04E-06	4.07E-03	2.18E-06	1.70E-07	1.41E-10	7.76E-08	6.52E-05	9.08E+00	1.77E-06	9.36E-03	3.72E-05	1.67E-04	2.31E-07	1.09E-11	3.00E-11	4.37E-08	2.14E-39	-4.98E-22	-6.98E-17	8.94E+00	0.00E+00	0.00E+00	8.62E-09	6.54E-131	7.53E-06
1.41E-06	905.694	1.22E+19	0.00E+00	8.93E+00	5.26E+05	-1.87E-06	5.30E+01	3.34E+05	4.32E+02	1.40E+05	7.35E+01	2.36E+02	2.03E+01	3.93E-01	3.86E+00	6.07E-05	2.10E-02	6.49E+00	1.32E+01	0.00E+00	2.85E+01	6.83E-02	1.09E-02	1.05E-02	2.11E-06	4.15E-03	2.24E-06	1.76E-07	1.43E-10	8.10E-08	6.83E-05	8.95E+00	1.80E-06	9.41E-03	3.73E-05	1.70E-04	2.41E-07	1.16E-11	3.09E-11	4.56E-08	-1.03E-38	-9.58E-22	-1.75E-16	8.93E+00	0.00E+00	0.00E+00	5.98E-09	6.53E-131	7.49E-06
1.44E-06	905.726	1.22E+19	0.00E+00	8.92E+00	5.26E+05	-1.87E-06	5.40E+01	3.34E+05	4.33E+02	1.40E+05	7.26E+01	2.40E+02	2.02E+01	3.94E-01	3.81E+00	5.57E-05	1.85E-02	6.51E+00	1.33E+01	0.00E+00	2.87E+01	6.83E-02	1.10E-02	1.08E-02	2.17E-06	4.23E-03	2.30E-06	1.82E-07	1.46E-10	8.45E-08	7.16E-05	8.82E+00	1.83E-06	9.46E-03	3.74E-05	1.74E-04	2.51E-07	1.23E-11	3.18E-11	4.75E-08	-1.35E-37	-1.52E-21	-3.68E-16	8.92E+00	0.00E+00	0.00E+00	4.14E-09	6.52E-131	7.45E-06
1.46E-06	905.758	1.22E+19	0.00E+00	8.91E+00	5.26E+05	-1.87E-06	5.51E+01	3.34E+05	4.35E+02	1.40E+05	7.17E+01	2.43E+02	2.02E+01	3.96E-01	3.76E+00	5.13E-05	1.63E-02	6.53E+00	1.33E+01	0.00E+00	2.88E+01	6.84E-02	1.10E-02	1.10E-02	2.24E-06	4.31E-03	2.37E-06	1.88E-07	1.48E-10	8.81E-08	7.50E-05	8.69E+00	1.86E-06	9.50E-03	3.75E-05	1.77E-04	2.61E-07	1.30E-11	3.27E-11	4.94E-08	-5.41E-37	-1.89E-21	-6.71E-16	8.91E+00	0.00E+00	0.00E+00	2.86E-09	6.52E-131	7.42E-06
1.49E-06	905.791	1.22E+19	0.00E+00	8.90E+00	5.26E+05	-1.87E-06	5.62E+01	3.34E+05	4.36E+02	1.40E+05	7.08E+01	2.47E+02	2.02E+01	3.97E-01	3.71E+00	4.75E-05	1.44E-02	6.55E+00	1.34E+01	0.00E+00	2.89E+01	6.84E-02	1.11E-02	1.12E-02	2.31E-06	4.40E-03	2.43E-06	1.94E-07	1.50E-10	9.17E-08	7.84E-05	8.56E+00	1.89E-06	9.54E-03	3.77E-05	1.81E-04	2.72E-07	1.37E-11	3.36E-11	5.14E-08	-1.37E-36	-1.38E-21	-1.08E-15	8.90E+00	0.00E+00	0.00E+00	1.97E-09	6.51E-131	7.38E-06
1.52E-06	905.823	1.22E+19	0.00E+00	8.89E+00	5.26E+05	-1.87E-06	5.72E+01	3.34E+05	4.37E+02	1.40E+05	7.00E+01	2.50E+02	2.01E+01	3.99E-01	3.67E+00	4.42E-05	1.27E-02	6.57E+00	1.34E+01	0.00E+00	2.90E+01	6.84E-02	1.11E-02	1.14E-02	2.38E-06	4.48E-03	2.50E-06	2.01E-07	1.53E-10	9.55E-08	8.20E-05	8.43E+00	1.92E-06	9.58E-03	3.78E-05	1.84E-04	2.83E-07	1.45E-11	3.45E-11	5.34E-08	0.00E+00	-9.31E-31	-2.29E-23	8.89E+00	0.00E+00	0.00E+00	1.36E-09	3.20E-132	7.34E-06
1.55E-06	905.856	1.22E+19	0.00E+00	8.88E+00	5.26E+05	-1.87E-06	5.83E+01	3.34E+05	4.39E+02	1.40E+05	6.91E+01	2.54E+02	2.01E+01	4.00E-01	3.62E+00	4.12E-05	1.13E-02	6.59E+00	1.35E+01	0.00E+00	2.91E+01	6.84E-02	1.12E-02	1.17E-02	2.45E-06	4.56E-03	2.56E-06	2.07E-07	1.55E-10	9.93E-08	8.56E-05	8.31E+00	1.95E-06	9.62E-03	3.79E-05	1.88E-04	2.94E-07	1.53E-11	3.54E-11	5.55E-08	0.00E+00	-4.89E-29	-1.40E-22	8.88E+00	0.00E+00	0.00E+00	9.33E-10	3.20E-132	7.31E-06
1.57E-06	905.889	1.22E+19	0.00E+00	8.87E+00	5.26E+05	-1.87E-06	5.94E+01	3.34E+05	4.40E+02	1.40E+05	6.83E+01	2.57E+02	2.00E+01	4.01E-01	3.57E+00	3.87E-05	1.00E-02	6.61E+00	1.35E+01	0.00E+00	2.93E+01	6.84E-02	1.12E-02	1.19E-02	2.52E-06	4.65E-03	2.63E-06	2.14E-07	1.58E-10	1.03E-07	8.94E-05	8.18E+00	1.98E-06	9.65E-03	3.80E-05	1.91E-04	3.06E-07	1.61E-11	3.63E-11	5.77E-08	0.00E+00	-3.60E-29	-1.98E-21	8.87E+00	0.00E+00	0.00E+00	6.40E-10	3.20E-132	7.27E-06
1.60E-06	905.922	1.22E+19	0.00E+00	8.86E+00	5.26E+05	-1.87E-06	6.05E+01	3.34E+05	4.41E+02	1.40E+05	6.75E+01	2.61E+02	2.00E+01	4.03E-01	3.53E+00	3.64E-05	8.96E-03	6.63E+00	1.36E+01	0.00E+00	2.94E+01	6.84E-02	1.13E-02	1.21E-02	2.60E-06	4.74E-03	2.70E-06	2.20E-07	1.60E-10	1.07E-07	9.32E-05	8.06E+00	2.00E-06	9.69E-03	3.81E-05	1.95E-04	3.18E-07	1.69E-11	3.72E-11	5.98E-08	0.00E+00	-3.06E-27	-6.93E-21	8.86E+00	0.00E+00	0.00E+00	4.38E-10	3.19E-132	7.23E-06
1.63E-06	905.956	1.22E+19	0.00E+00	8.85E+00	5.26E+05	-1.87E-06	6.15E+01	3.34E+05	4.42E+02	1.40E+05	6.67E+01	2.65E+02	2.00E+01	4.04E-01	3.49E+00	3.44E-05	8.02E-03	6.65E+00	1.36E+01	0.00E+00	2.95E+01	6.84E-02	1.13E-02	1.23E-02	2.67E-06	4.82E-03	2.76E-06	2.27E-07	1.62E-10	1.11E-07	9.72E-05	7.94E+00	2.03E-06	9.72E-03	3.82E-05	1.98E-04	3.29E-07	1.78E-11	3.81E-11	6.21E-08	0.00E+00	-1.49E-26	-1.33E-20	8.85E+00	0.00E+00	0.00E+00	2.99E-10	3.19E-132	7.20E-06
1.66E-06	905.989	1.22E+19	0.00E+00	8.84E+00	5.26E+05	-1.87E-06	6.26E+01	3.34E+05	4.43E+02	1.40E+05	6.59E+01	2.68E+02	1.99E+01	4.05E-01	3.44E+00	3.27E-05	7.20E-03	6.67E+00	1.36E+01	0.00E+00	2.96E+01	6.84E-02	1.14E-02	1.26E-02	2.75E-06	4.91E-03	2.83E-06	2.34E-07	1.65E-10	1.15E-07	1.01E-04	7.82E+00	2.05E-06	9.75E-03	3.83E-05	2.02E-04	3.42E-07	1.87E-11	3.89E-11	6.43E-08	-2.86E-44	-3.84E-26	-1.49E-20	8.84E+00	0.00E+00	0.00E+00	2.04E-10	3.18E-132	7.16E-06
1.69E-06	906.023	1.22E+19	0.00E+00	8.83E+00	5.26E+05	-1.87E-06	6.37E+01	3.34E+05	4.44E+02	1.40E+05	6.51E+01	2.72E+02	1.99E+01	4.07E-01	3.40E+00	3.12E-05	6.48E-03	6.69E+00	1.37E+01	0.00E+00	2.97E+01	6.84E-02	1.14E-02	1.28E-02	2.82E-06	5.00E-03	2.90E-06	2.40E-07	1.67E-10	1.20E-07	1.05E-04	7.70E+00	2.07E-06	9.77E-03	3.84E-05	2.05E-04	3.54E-07	1.97E-11	3.98E-11	6.66E-08	2.92E-43	-7.11E-26	-1.48E-21	8.83E+00	0.00E+00	0.00E+00	1.38E-10	3.18E-132	7.12E-06
1.72E-06	906.058	1.21E+19	0.00E+00	8.82E+00	5.26E+05	-1.87E-06	6.48E+01	3.34E+05	4.45E+02	1.40E+05	6.44E+01	2.76E+02	1.99E+01	4.08E-01	3.36E+00	2.99E-05	5.86E-03	6.71E+00	1.37E+01	0.00E+00	2.98E+01	6.84E-02	1.14E-02	1.30E-02	2.90E-06	5.09E-03	2.97E-06	2.47E-07	1.69E-10	1.24E-07	1.10E-04	7.58E+00	2.10E-06	9.80E-03	3.85E-05	2.08E-04	3.67E-07	2.06E-11	4.07E-11	6.90E-08	3.55E-41	-1.22E-25	-1.20E-20	8.82E+00	0.00E+00	0.00E+00	9.39E-11	3.18E-132	7.09E-06
1.75E-06	906.092	1.21E+19	0.00E+00	8.81E+00	5.26E+05	-1.87E-06	6.59E+01	3.34E+05	4.46E+02	1.40E+05	6.36E+01	2.79E+02	1.99E+01	4.09E-01	3.32E+00	2.87E-05	5.32E-03	6.73E+00	1.38E+01	0.00E+00	2.99E+01	6.84E-02	1.15E-02	1.32E-02	2.98E-06	5.18E-03	3.04E-06	2.54E-07	1.72E-10	1.28E-07	1.14E-04	7.46E+00	2.12E-06	9.82E-03	3.86E-05	2.12E-04	3.79E-07	2.16E-11	4.16E-11	7.14E-08	-1.63E-40	-2.36E-25	-2.29E-19	8.81E+00	0.00E+00	0.00E+00	6.36E-11	3.17E-132	7.05E-06
1.78E-06	906.127	1.21E+19	0.00E+00	8.80E+00	5.26E+05	-1.87E-06	6.70E+01	3.34E+05	4.47E+02	1.40E+05	6.29E+01	2.83E+02	1.98E+01	4.11E-01	3.28E+00	2.77E-05	4.84E-03	6.75E+00	1.38E+01	0.00E+00	3.00E+01	6.84E-02	1.15E-02	1.35E-02	3.06E-06	5.27E-03	3.11E-06	2.61E-07	1.74E-10	1.33E-07	1.18E-04	7.34E+00	2.14E-06	9.84E-03	3.87E-05	2.15E-04	3.92E-07	2.26E-11	4.24E-11	7.39E-08	-1.57E-39	-4.85E-25	-1.06E-18	8.80E+00	0.00E+00	0.00E+00	4.30E-11	3.17E-132	7.01E-06
1.81E-06	906.162	1.21E+19	0.00E+00	8.79E+00	5.26E+05	-1.87E-06	6.81E+01	3.34E+05	4.48E+02	1.40E+05	6.22E+01	2.87E+02	1.98E+01	4.12E-01	3.24E+00	2.67E-05	4.43E-03	6.77E+00	1.38E+01	0.00E+00	3.02E+01	6.84E-02	1.15E-02	1.37E-02	3.14E-06	5.36E-03	3.18E-06	2.68E-07	1.76E-10	1.37E-07	1.23E-04	7.22E+00	2.16E-06	9.86E-03	3.88E-05	2.18E-04	4.06E-07	2.37E-11	4.33E-11	7.64E-08	-6.02E-39	-8.78E-25	-3.23E-18	8.79E+00	0.00E+00	0.00E+00	2.90E-11	3.17E-132	6.98E-06
1.84E-06	906.197	1.21E+19	0.00E+00	8.78E+00	5.26E+05	-1.87E-06	6.92E+01	3.34E+05	4.49E+02	1.40E+05	6.15E+01	2.91E+02	1.98E+01	4.13E-01	3.20E+00	2.59E-05	4.07E-03	6.79E+00	1.39E+01	0.00E+00	3.03E+01	6.84E-02	1.15E-02	1.39E-02	3.22E-06	5.45E-03	3.25E-06	2.74E-07	1.78E-10	1.42E-07	1.28E-04	7.11E+00	2.18E-06	9.88E-03	3.89E-05	2.21E-04	4.19E-07	2.48E-11	4.41E-11	7.90E-08	-1.58E-38	-1.11E-24	-7.76E-18	8.78E+00	0.00E+00	0.00E+00	1.95E-11	3.16E-132	6.94E-06
1.87E-06	906.232	1.21E+19	0.00E+00	8.77E+00	5.26E+05	-1.87E-06	7.03E+01	3.34E+05	4.50E+02	1.40E+05	6.08E+01	2.95E+02	1.98E+01	4.15E-01	3.16E+00	2.52E-05	3.75E-03	6.81E+00	1.39E+01	0.00E+00	3.04E+01	6.84E-02	1.15E-02	1.41E-02	3.30E-06	5.55E-03	3.33E-06	2.81E-07	1.80E-10	1.47E-07	1.32E-04	6.99E+00	2.20E-06	9.89E-03	3.89E-05	2.24E-04	4.33E-07	2.59E-11	4.49E-11	8.16E-08	-3.23E-38	-2.23E-25	-1.59E-17	8.77E+00	0.00E+00	0.00E+00	1.31E-11	3.16E-132	6.90E-06
1.90E-06	906.268	1.21E+19	0.00E+00	8.76E+00	5.26E+05	-1.87E-06	7.14E+01	3.34E+05	4.51E+02	1.40E+05	6.01E+01	2.98E+02	1.98E+01	4.16E-01	3.13E+00	2.46E-05	3.47E-03	6.83E+00	1.39E+01	0.00E+00	3.05E+01	6.84E-02	1.16E-02	1.43E-02	3.39E-06	5.64E-03	3.40E-06	2.88E-07	1.82E-10	1.52E-07	1.37E-04	6.88E+00	2.21E-06	9.90E-03	3.90E-05	2.27E-04	4.47E-07	2.70E-11	4.58E-11	8.43E-08	-5.40E-38	-1.15E-25	-2.90E-17	8.76E+00	0.00E+00	0.00E+00	8.79E-12	3.15E-132	6.87E-06
1.93E-06	906.304	1.21E+19	0.00E+00	8.75E+00	5.26E+05	-1.87E-06	7.25E+01	3.34E+05	4.52E+02	1.40E+05	5.95E+01	3.02E+02	1.98E+01	4.17E-01	3.09E+00	2.40E-05	3.22E-03	6.85E+00	1.40E+01	0.00E+00	3.06E+01	6.84E-02	1.16E-02	1.46E-02	3.47E-06	5.74E-03	3.47E-06	2.95E-07	1.85E-10	1.57E-07	1.42E-04	6.77E+00	2.23E-06	9.92E-03	3.91E-05	2.30E-04	4.61E-07	2.82E-11	4.66E-11	8.70E-08	-7.31E-38	-1.52E-23	-4.78E-17	8.75E+00	0.00E+00	0.00E+00	5.87E-12	3.15E-132	6.83E-06
1.96E-06	906.34	1.21E+19	0.00E+00	8.74E+00	5.26E+05	-1.88E-06	7.36E+01	3.34E+05	4.53E+02	1.40E+05	5.88E+01	3.06E+02	1.97E+01	4.18E-01	3.05E+00	2.35E-05	3.00E-03	6.87E+00	1.40E+01	0.00E+00	3.07E+01	6.84E-02	1.16E-02	1.48E-02	3.56E-06	5.83E-03	3.55E-06	3.02E-07	1.87E-10	1.62E-07	1.47E-04	6.66E+00	2.25E-06	9.92E-03	3.92E-05	2.33E-04	4.75E-07	2.94E-11	4.74E-11	8.98E-08	0.00E+00	-9.23E-30	-1.74E-25	8.74E+00	0.00E+00	0.00E+00	3.92E-12	1.52E-133	6.79E-06
1.99E-06	906.376	1.21E+19	0.00E+00	8.73E+00	5.26E+05	-1.88E-06	7.47E+01	3.34E+05	4.54E+02	1.39E+05	5.82E+01	3.10E+02	1.97E+01	4.20E-01	3.02E+00	2.31E-05	2.81E-03	6.90E+00	1.40E+01	0.00E+00	3.08E+01	6.84E-02	1.16E-02	1.50E-02	3.65E-06	5.93E-03	3.62E-06	3.09E-07	1.89E-10	1.67E-07	1.53E-04	6.55E+00	2.26E-06	9.93E-03	3.93E-05	2.36E-04	4.90E-07	3.06E-11	4.82E-11	9.26E-08	0.00E+00	-2.83E-30	4.01E-26	8.73E+00	0.00E+00	0.00E+00	2.61E-12	1.52E-133	6.76E-06
2.02E-06	906.413	1.21E+19	0.00E+00	8.72E+00	5.26E+05	-1.88E-06	7.58E+01	3.34E+05	4.54E+02	1.39E+05	5.76E+01	3.14E+02	1.97E+01	4.21E-01	2.99E+00	2.26E-05	2.64E-03	6.92E+00	1.41E+01	0.00E+00	3.09E+01	6.84E-02	1.16E-02	1.52E-02	3.74E-06	6.03E-03	3.69E-06	3.16E-07	1.91E-10	1.72E-07	1.58E-04	6.44E+00	2.28E-06	9.94E-03	3.93E-05	2.39E-04	5.05E-07	3.19E-11	4.90E-11	9.55E-08	0.00E+00	-1.89E-28	-2.99E-24	8.71E+00	0.00E+00	0.00E+00	1.73E-12	1.52E-133	6.72E-06
2.05E-06	906.45	1.21E+19	0.00E+00	8.70E+00	5.26E+05	-1.88E-06	7.69E+01	3.34E+05	4.55E+02	1.39E+05	5.69E+01	3.18E+02	1.97E+01	4.22E-01	2.95E+00	2.23E-05	2.48E-03	6.94E+00	1.41E+01	0.00E+00	3.10E+01	6.84E-02	1.16E-02	1.54E-02	3.83E-06	6.13E-03	3.77E-06	3.23E-07	1.93E-10	1.77E-07	1.63E-04	6.33E+00	2.29E-06	9.94E-03	3.94E-05	2.42E-04	5.20E-07	3.32E-11	4.97E-11	9.85E-08	5.99E-46	-8.51E-28	-1.81E-23	8.70E+00	0.00E+00	0.00E+00	1.15E-12	1.52E-133	6.68E-06
2.08E-06	906.487	1.21E+19	0.00E+00	8.69E+00	5.26E+05	-1.88E-06	7.81E+01	3.34E+05	4.56E+02	1.39E+05	5.63E+01	3.22E+02	1.97E+01	4.23E-01	2.92E+00	2.19E-05	2.34E-03	6.96E+00	1.41E+01	0.00E+00	3.11E+01	6.84E-02	1.16E-02	1.57E-02	3.92E-06	6.23E-03	3.85E-06	3.30E-07	1.95E-10	1.82E-07	1.69E-04	6.22E+00	2.30E-06	9.94E-03	3.95E-05	2.45E-04	5.35E-07	3.45E-11	5.05E-11	1.01E-07	-3.86E-45	-2.18E-27	-5.28E-23	8.69E+00	0.00E+00	0.00E+00	7.58E-13	1.51E-133	6.64E-06
2.11E-06	906.524	1.21E+19	0.00E+00	8.68E+00	5.26E+05	-1.88E-06	7.92E+01	3.34E+05	4.57E+02	1.39E+05	5.58E+01	3.26E+02	1.97E+01	4.25E-01	2.89E+00	2.16E-05	2.21E-03	6.98E+00	1.41E+01	0.00E+00	3.12E+01	6.84E-02	1.16E-02	1.59E-02	4.01E-06	6.33E-03	3.92E-06	3.38E-07	1.97E-10	1.88E-07	1.74E-04	6.12E+00	2.32E-06	9.94E-03	3.95E-05	2.48E-04	5.50E-07	3.58E-11	5.13E-11	1.05E-07	-9.84E-44	-4.26E-27	-1.13E-22	8.68E+00	0.00E+00	0.00E+00	4.99E-13	1.51E-133	6.61E-06
2.15E-06	906.562	1.21E+19	0.00E+00	8.67E+00	5.26E+05	-1.88E-06	8.03E+01	3.34E+05	4.57E+02	1.39E+05	5.52E+01	3.30E+02	1.97E+01	4.26E-01	2.86E+00	2.13E-05	2.10E-03	7.00E+00	1.42E+01	0.00E+00	3.13E+01	6.84E-02	1.16E-02	1.61E-02	4.11E-06	6.44E-03	4.00E-06	3.45E-07	1.99E-10	1.93E-07	1.80E-04	6.01E+00	2.33E-06	9.94E-03	3.96E-05	2.50E-04	5.66E-07	3.72E-11	5.20E-11	1.08E-07	-4.37E-43	-6.99E-27	-2.00E-22	8.67E+00	0.00E+00	0.00E+00	3.28E-13	1.51E-133	6.57E-06
2.18E-06	906.6	1.21E+19	0.00E+00	8.66E+00	5.26E+05	-1.88E-06	8.14E+01	3.34E+05	4.58E+02	1.39E+05	5.46E+01	3.34E+02	1.97E+01	4.27E-01	2.82E+00	2.11E-05	2.00E-03	7.03E+00	1.42E+01	0.00E+00	3.14E+01	6.84E-02	1.16E-02	1.63E-02	4.20E-06	6.54E-03	4.08E-06	3.52E-07	2.01E-10	1.99E-07	1.86E-04	5.91E+00	2.34E-06	9.94E-03	3.97E-05	2.53E-04	5.82E-07	3.86E-11	5.27E-11	1.11E-07	-1.21E-42	-9.88E-27	-3.07E-22	8.66E+00	0.00E+00	0.00E+00	2.15E-13	1.51E-133	6.53E-06
2.21E-06	906.638	1.21E+19	0.00E+00	8.65E+00	5.26E+05	-1.88E-06	8.25E+01	3.34E+05	4.59E+02	1.39E+05	5.41E+01	3.38E+02	1.97E+01	4.28E-01	2.79E+00	2.08E-05	1.90E-03	7.05E+00	1.42E+01	0.00E+00	3.15E+01	6.84E-02	1.16E-02	1.65E-02	4.30E-06	6.65E-03	4.15E-06	3.59E-07	2.02E-10	2.04E-07	1.92E-04	5.81E+00	2.35E-06	9.93E-03	3.97E-05	2.56E-04	5.98E-07	4.01E-11	5.34E-11	1.14E-07	-2.49E-42	-1.20E-26	-4.16E-22	8.65E+00	0.00E+00	0.00E+00	1.40E-13	1.51E-133	6.50E-06
2.24E-06	906.677	1.21E+19	0.00E+00	8.64E+00	5.26E+05	-1.88E-06	8.37E+01	3.34E+05	4.59E+02	1.39E+05	5.35E+01	3.42E+02	1.97E+01	4.30E-01	2.77E+00	2.06E-05	1.81E-03	7.07E+00	1.42E+01	0.00E+00	3.16E+01	6.84E-02	1.16E-02	1.67E-02	4.40E-06	6.75E-03	4.23E-06	3.66E-07	2.04E-10	2.10E-07	1.98E-04	5.70E+00	2.36E-06	9.93E-03	3.98E-05	2.58E-04	6.14E-07	4.16E-11	5.41E-11	1.17E-07	-3.99E-42	-1.18E-26	-4.95E-22	8.64E+00	0.00E+00	0.00E+00	9.11E-14	1.51E-133	6.46E-06
2.28E-06	906.716	1.21E+19	0.00E+00	8.63E+00	5.26E+05	-1.88E-06	8.48E+01	3.34E+05	4.60E+02	1.39E+05	5.30E+01	3.47E+02	1.97E+01	4.31E-01	2.74E+00	2.04E-05	1.73E-03	7.09E+00	1.42E+01	0.00E+00	3.17E+01	6.84E-02	1.16E-02	1.69E-02	4.50E-06	6.86E-03	4.31E-06	3.73E-07	2.06E-10	2.16E-07	2.04E-04	5.60E+00	2.37E-06	9.92E-03	3.99E-05	2.61E-04	6.30E-07	4.31E-11	5.48E-11	1.21E-07	-5.04E-42	-7.21E-27	-4.95E-22	8.63E+00	0.00E+00	0.00E+00	5.89E-14	1.50E-133	6.42E-06
2.31E-06	906.755	1.21E+19	0.00E+00	8.61E+00	5.26E+05	-1.88E-06	8.59E+01	3.34E+05	4.61E+02	1.39E+05	5.25E+01	3.51E+02	1.97E+01	4.32E-01	2.71E+00	2.02E-05	1.65E-03	7.11E+00	1.43E+01	0.00E+00	3.18E+01	6.84E-02	1.16E-02	1.72E-02	4.60E-06	6.97E-03	4.39E-06	3.80E-07	2.08E-10	2.22E-07	2.11E-04	5.50E+00	2.37E-06	9.91E-03	3.99E-05	2.63E-04	6.47E-07	4.46E-11	5.55E-11	1.24E-07	-4.66E-42	2.42E-27	-3.52E-22	8.61E+00	0.00E+00	0.00E+00	3.80E-14	1.50E-133	6.39E-06
2.34E-06	906.794	1.21E+19	0.00E+00	8.60E+00	5.26E+05	-1.88E-06	8.70E+01	3.34E+05	4.61E+02	1.39E+05	5.20E+01	3.55E+02	1.98E+01	4.33E-01	2.68E+00	2.00E-05	1.58E-03	7.14E+00	1.43E+01	0.00E+00	3.19E+01	6.84E-02	1.16E-02	1.74E-02	4.70E-06	7.08E-03	4.47E-06	3.87E-07	2.10E-10	2.28E-07	2.17E-04	5.40E+00	2.38E-06	9.90E-03	4.00E-05	2.65E-04	6.63E-07	4.62E-11	5.61E-11	1.27E-07	-1.96E-42	-7.58E-27	-3.42E-23	8.60E+00	0.00E+00	0.00E+00	2.47E-14	1.50E-133	6.35E-06
2.38E-06	906.834	1.21E+19	0.00E+00	8.59E+00	5.26E+05	-1.88E-06	8.82E+01	3.34E+05	4.62E+02	1.39E+05	5.15E+01	3.59E+02	1.98E+01	4.34E-01	2.65E+00	1.99E-05	1.52E-03	7.16E+00	1.43E+01	0.00E+00	3.20E+01	6.84E-02	1.16E-02	1.76E-02	4.81E-06	7.19E-03	4.55E-06	3.94E-07	2.11E-10	2.34E-07	2.23E-04	5.31E+00	2.39E-06	9.89E-03	4.01E-05	2.68E-04	6.80E-07	4.78E-11	5.67E-11	1.31E-07	-1.29E-42	-1.01E-25	-1.37E-22	8.59E+00	0.00E+00	0.00E+00	1.61E-14	1.50E-133	6.31E-06
2.41E-06	906.874	1.21E+19	0.00E+00	8.58E+00	5.26E+05	-1.88E-06	8.93E+01	3.34E+05	4.62E+02	1.39E+05	5.10E+01	3.64E+02	1.98E+01	4.36E-01	2.63E+00	1.97E-05	1.45E-03	7.18E+00	1.43E+01	0.00E+00	3.20E+01	6.84E-02	1.16E-02	1.78E-02	4.91E-06	7.30E-03	4.64E-06	4.01E-07	2.13E-10	2.40E-07	2.30E-04	5.21E+00	2.39E-06	9.87E-03	4.01E-05	2.70E-04	6.97E-07	4.94E-11	5.74E-11	1.34E-07	0.00E+00	1.08E-30	-1.94E-22	8.58E+00	0.00E+00	0.00E+00	1.03E-14	-1.22E-133	6.28E-06
2.44E-06	906.915	1.21E+19	0.00E+00	8.57E+00	5.26E+05	-1.88E-06	9.04E+01	3.34E+05	4.63E+02	1.39E+05	5.06E+01	3.68E+02	1.98E+01	4.37E-01	2.60E+00	1.96E-05	1.40E-03	7.21E+00	1.43E+01	0.00E+00	3.21E+01	6.84E-02	1.16E-02	1.80E-02	5.02E-06	7.42E-03	4.72E-06	4.08E-07	2.15E-10	2.46E-07	2.37E-04	5.11E+00	2.40E-06	9.86E-03	4.02E-05	2.72E-04	7.14E-07	5.11E-11	5.80E-11	1.38E-07	0.00E+00	-3.38E-29	2.42E-23	8.57E+00	0.00E+00	0.00E+00	6.63E-15	-2.61E-132	6.24E-06
2.48E-06	906.955	1.21E+19	0.00E+00	8.56E+00	5.26E+05	-1.88E-06	9.16E+01	3.34E+05	4.63E+02	1.39E+05	5.01E+01	3.73E+02	1.98E+01	4.38E-01	2.58E+00	1.94E-05	1.34E-03	7.23E+00	1.43E+01	0.00E+00	3.22E+01	6.84E-02	1.16E-02	1.82E-02	5.13E-06	7.53E-03	4.80E-06	4.14E-07	2.16E-10	2.52E-07	2.44E-04	5.02E+00	2.40E-06	9.84E-03	4.02E-05	2.74E-04	7.32E-07	5.28E-11	5.86E-11	1.42E-07	0.00E+00	-4.61E-28	-2.23E-21	8.56E+00	0.00E+00	0.00E+00	4.24E-15	-9.05E-132	6.20E-06
2.51E-06	906.996	1.21E+19	0.00E+00	8.54E+00	5.26E+05	-1.88E-06	9.27E+01	3.34E+05	4.64E+02	1.39E+05	4.96E+01	3.77E+02	1.98E+01	4.39E-01	2.55E+00	1.93E-05	1.29E-03	7.25E+00	1.43E+01	0.00E+00	3.23E+01	6.84E-02	1.16E-02	1.84E-02	5.24E-06	7.65E-03	4.88E-06	4.21E-07	2.18E-10	2.58E-07	2.51E-04	4.93E+00	2.41E-06	9.82E-03	4.03E-05	2.77E-04	7.49E-07	5.45E-11	5.91E-11	1.46E-07	-1.34E-43	-6.61E-28	-1.50E-20	8.54E+00	0.00E+00	0.00E+00	2.71E-15	-1.85E-131	6.16E-06
2.55E-06	907.037	1.21E+19	0.00E+00	8.53E+00	5.26E+05	-1.88E-06	9.38E+01	3.34E+05	4.65E+02	1.39E+05	4.92E+01	3.81E+02	1.98E+01	4.40E-01	2.53E+00	1.92E-05	1.24E-03	7.28E+00	1.44E+01	0.00E+00	3.24E+01	6.84E-02	1.16E-02	1.86E-02	5.35E-06	7.77E-03	4.97E-06	4.28E-07	2.20E-10	2.65E-07	2.58E-04	4.83E+00	2.41E-06	9.80E-03	4.03E-05	2.79E-04	7.67E-07	5.62E-11	5.97E-11	1.49E-07	-2.10E-43	7.95E-29	-4.53E-20	8.53E+00	0.00E+00	0.00E+00	1.72E-15	-2.80E-131	6.13E-06
2.58E-06	907.079	1.21E+19	0.00E+00	8.52E+00	5.26E+05	-1.88E-06	9.50E+01	3.34E+05	4.65E+02	1.39E+05	4.88E+01	3.86E+02	1.99E+01	4.41E-01	2.50E+00	1.90E-05	1.19E-03	7.30E+00	1.44E+01	0.00E+00	3.25E+01	6.84E-02	1.15E-02	1.88E-02	5.46E-06	7.89E-03	5.05E-06	4.35E-07	2.21E-10	2.71E-07	2.65E-04	4.74E+00	2.41E-06	9.78E-03	4.04E-05	2.81E-04	7.85E-07	5.80E-11	6.02E-11	1.53E-07	-5.48E-43	-1.87E-26	-9.59E-20	8.52E+00	0.00E+00	0.00E+00	1.09E-15	-3.27E-131	6.09E-06
2.62E-06	907.121	1.21E+19	0.00E+00	8.51E+00	5.26E+05	-1.88E-06	9.61E+01	3.33E+05	4.66E+02	1.39E+05	4.84E+01	3.91E+02	1.99E+01	4.43E-01	2.48E+00	1.89E-05	1.15E-03	7.33E+00	1.44E+01	0.00E+00	3.26E+01	6.84E-02	1.15E-02	1.90E-02	5.57E-06	8.01E-03	5.14E-06	4.42E-07	2.23E-10	2.77E-07	2.72E-04	4.65E+00	2.41E-06	9.76E-03	4.04E-05	2.83E-04	8.03E-07	5.98E-11	6.07E-11	1.57E-07	-1.01E-41	-1.05E-25	-1.60E-19	8.51E+00	0.00E+00	0.00E+00	6.89E-16	-2.44E-131	6.05E-06
2.66E-06	907.163	1.21E+19	0.00E+00	8.50E+00	5.26E+05	-1.88E-06	9.72E+01	3.33E+05	4.66E+02	1.39E+05	4.79E+01	3.95E+02	1.99E+01	4.44E-01	2.46E+00	1.88E-05	1.10E-03	7.35E+00	1.44E+01	0.00E+00	3.27E+01	6.85E-02	1.15E-02	1.92E-02	5.69E-06	8.13E-03	5.22E-06	4.48E-07	2.24E-10	2.84E-07	2.80E-04	4.56E+00	2.41E-06	9.73E-03	4.05E-05	2.84E-04	8.21E-07	6.17E-11	6.12E-11	1.61E-07	-4.57E-41	-3.29E-25	-2.19E-19	8.50E+00	0.00E+00	0.00E+00	4.32E-16	-7.63E-133	6.02E-06
2.69E-06	907.206	1.21E+19	0.00E+00	8.49E+00	5.26E+05	-1.88E-06	9.84E+01	3.33E+05	4.67E+02	1.39E+05	4.75E+01	4.00E+02	1.99E+01	4.45E-01	2.43E+00	1.87E-05	1.06E-03	7.37E+00	1.44E+01	0.00E+00	3.27E+01	6.85E-02	1.15E-02	1.94E-02	5.81E-06	8.25E-03	5.31E-06	4.55E-07	2.26E-10	2.90E-07	2.87E-04	4.47E+00	2.41E-06	9.71E-03	4.05E-05	2.86E-04	8.39E-07	6.36E-11	6.17E-11	1.65E-07	-1.27E-40	-7.87E-25	-2.43E-19	8.49E+00	0.00E+00	0.00E+00	2.66E-16	-1.01E-131	5.98E-06
2.73E-06	907.249	1.21E+19	0.00E+00	8.47E+00	5.26E+05	-1.88E-06	9.95E+01	3.33E+05	4.67E+02	1.39E+05	4.71E+01	4.05E+02	2.00E+01	4.46E-01	2.41E+00	1.86E-05	1.02E-03	7.40E+00	1.44E+01	0.00E+00	3.28E+01	6.85E-02	1.15E-02	1.96E-02	5.93E-06	8.38E-03	5.40E-06	4.61E-07	2.27E-10	2.97E-07	2.95E-04	4.38E+00	2.41E-06	9.68E-03	4.06E-05	2.88E-04	8.57E-07	6.55E-11	6.22E-11	1.69E-07	-2.76E-40	-1.60E-24	-1.91E-19	8.47E+00	0.00E+00	0.00E+00	1.61E-16	-1.22E-130	5.94E-06
2.77E-06	907.292	1.21E+19	0.00E+00	8.46E+00	5.26E+05	-1.88E-06	1.01E+02	3.33E+05	4.67E+02	1.39E+05	4.68E+01	4.09E+02	2.00E+01	4.47E-01	2.39E+00	1.85E-05	9.84E-04	7.42E+00	1.44E+01	0.00E+00	3.29E+01	6.85E-02	1.15E-02	1.98E-02	6.05E-06	8.50E-03	5.49E-06	4.68E-07	2.29E-10	3.04E-07	3.02E-04	4.30E+00	2.41E-06	9.65E-03	4.06E-05	2.90E-04	8.76E-07	6.74E-11	6.26E-11	1.73E-07	-5.01E-40	-2.93E-24	-1.63E-20	8.46E+00	0.00E+00	0.00E+00	9.65E-17	-4.00E-130	5.91E-06
2.80E-06	907.336	1.21E+19	0.00E+00	8.45E+00	5.26E+05	-1.88E-06	1.02E+02	3.33E+05	4.68E+02	1.39E+05	4.64E+01	4.14E+02	2.00E+01	4.48E-01	2.37E+00	1.84E-05	9.48E-04	7.45E+00	1.44E+01	0.00E+00	3.30E+01	6.85E-02	1.14E-02	2.00E-02	6.17E-06	8.63E-03	5.58E-06	4.74E-07	2.30E-10	3.11E-07	3.10E-04	4.21E+00	2.41E-06	9.62E-03	4.07E-05	2.91E-04	8.94E-07	6.94E-11	6.31E-11	1.78E-07	-9.76E-40	-5.05E-24	5.86E-20	8.45E+00	0.00E+00	0.00E+00	6.06E-17	-8.65E-130	5.87E-06
2.84E-06	907.38	1.21E+19	0.00E+00	8.44E+00	5.26E+05	-1.88E-06	1.03E+02	3.33E+05	4.68E+02	1.39E+05	4.60E+01	4.19E+02	2.00E+01	4.49E-01	2.35E+00	1.83E-05	9.13E-04	7.47E+00	1.44E+01	0.00E+00	3.31E+01	6.85E-02	1.14E-02	2.02E-02	6.30E-06	8.76E-03	5.67E-06	4.81E-07	2.32E-10	3.17E-07	3.18E-04	4.13E+00	2.41E-06	9.59E-03	4.07E-05	2.93E-04	9.13E-07	7.13E-11	6.35E-11	1.82E-07	0.00E+00	-2.40E-24	-1.03E-17	8.44E+00	0.00E+00	0.00E+00	3.76E-17	3.27E-136	5.83E-06
2.88E-06	907.425	1.21E+19	0.00E+00	8.42E+00	5.26E+05	-1.88E-06	1.04E+02	3.33E+05	4.69E+02	1.39E+05	4.57E+01	4.24E+02	2.01E+01	4.51E-01	2.33E+00	1.82E-05	8.80E-04	7.50E+00	1.44E+01	0.00E+00	3.31E+01	6.85E-02	1.14E-02	2.03E-02	6.42E-06	8.89E-03	5.76E-06	4.87E-07	2.33E-10	3.24E-07	3.26E-04	4.04E+00	2.41E-06	9.56E-03	4.08E-05	2.94E-04	9.32E-07	7.34E-11	6.39E-11	1.86E-07	0.00E+00	-2.40E-23	-1.02E-18	8.42E+00	0.00E+00	0.00E+00	2.32E-17	3.27E-136	5.79E-06
2.92E-06	907.469	1.21E+19	0.00E+00	8.41E+00	5.26E+05	-1.88E-06	1.05E+02	3.33E+05	4.69E+02	1.39E+05	4.53E+01	4.29E+02	2.01E+01	4.52E-01	2.31E+00	1.82E-05	8.47E-04	7.53E+00	1.44E+01	0.00E+00	3.32E+01	6.85E-02	1.14E-02	2.05E-02	6.55E-06	9.03E-03	5.85E-06	4.93E-07	2.34E-10	3.31E-07	3.35E-04	3.96E+00	2.41E-06	9.53E-03	4.08E-05	2.96E-04	9.51E-07	7.54E-11	6.43E-11	1.91E-07	0.00E+00	-2.58E-22	-1.22E-16	8.41E+00	0.00E+00	0.00E+00	1.43E-17	3.26E-136	5.76E-06
2.95E-06	907.515	1.21E+19	0.00E+00	8.40E+00	5.26E+05	-1.88E-06	1.06E+02	3.33E+05	4.70E+02	1.39E+05	4.50E+01	4.34E+02	2.01E+01	4.53E-01	2.29E+00	1.81E-05	8.16E-04	7.55E+00	1.44E+01	0.00E+00	3.33E+01	6.85E-02	1.14E-02	2.07E-02	6.68E-06	9.16E-03	5.94E-06	5.00E-07	2.36E-10	3.38E-07	3.43E-04	3.88E+00	2.40E-06	9.49E-03	4.08E-05	2.97E-04	9.70E-07	7.75E-11	6.46E-11	1.95E-07	0.00E+00	-8.07E-22	-9.13E-16	8.40E+00	0.00E+00	0.00E+00	8.78E-18	3.26E-136	5.72E-06
2.99E-06	907.56	1.21E+19	0.00E+00	8.39E+00	5.26E+05	-1.88E-06	1.08E+02	3.33E+05	4.70E+02	1.39E+05	4.46E+01	4.39E+02	2.02E+01	4.54E-01	2.27E+00	1.80E-05	7.86E-04	7.58E+00	1.44E+01	0.00E+00	3.34E+01	6.85E-02	1.14E-02	2.09E-02	6.81E-06	9.30E-03	6.03E-06	5.06E-07	2.37E-10	3.45E-07	3.51E-04	3.80E+00	2.40E-06	9.46E-03	4.09E-05	2.98E-04	9.89E-07	7.96E-11	6.50E-11	2.00E-07	-1.33E-38	-1.49E-21	-2.85E-15	8.39E+00	0.00E+00	0.00E+00	5.36E-18	3.25E-136	5.68E-06
3.03E-06	907.606	1.21E+19	0.00E+00	8.37E+00	5.26E+05	-1.88E-06	1.09E+02	3.33E+05	4.71E+02	1.39E+05	4.43E+01	4.44E+02	2.02E+01	4.55E-01	2.25E+00	1.79E-05	7.58E-04	7.60E+00	1.44E+01	0.00E+00	3.34E+01	6.85E-02	1.13E-02	2.11E-02	6.95E-06	9.44E-03	6.13E-06	5.12E-07	2.38E-10	3.52E-07	3.60E-04	3.72E+00	2.40E-06	9.42E-03	4.09E-05	3.00E-04	1.01E-06	8.17E-11	6.53E-11	2.04E-07	-1.57E-37	-1.39E-21	-6.04E-15	8.37E+00	0.00E+00	0.00E+00	3.26E-18	3.25E-136	5.64E-06
3.07E-06	907.653	1.21E+19	0.00E+00	8.36E+00	5.26E+05	-1.88E-06	1.10E+02	3.33E+05	4.71E+02	1.39E+05	4.40E+01	4.49E+02	2.02E+01	4.56E-01	2.24E+00	1.79E-05	7.30E-04	7.63E+00	1.44E+01	0.00E+00	3.35E+01	6.85E-02	1.13E-02	2.13E-02	7.08E-06	9.58E-03	6.22E-06	5.18E-07	2.40E-10	3.60E-07	3.69E-04	3.64E+00	2.39E-06	9.38E-03	4.10E-05	3.01E-04	1.03E-06	8.39E-11	6.56E-11	2.09E-07	-1.77E-36	-1.55E-22	-9.85E-15	8.36E+00	0.00E+00	0.00E+00	1.98E-18	3.24E-136	5.61E-06
3.11E-06	907.7	1.21E+19	0.00E+00	8.35E+00	5.26E+05	-1.88E-06	1.11E+02	3.33E+05	4.71E+02	1.39E+05	4.37E+01	4.55E+02	2.03E+01	4.57E-01	2.22E+00	1.78E-05	7.03E-04	7.66E+00	1.44E+01	0.00E+00	3.36E+01	6.85E-02	1.13E-02	2.14E-02	7.22E-06	9.72E-03	6.32E-06	5.24E-07	2.41E-10	3.67E-07	3.77E-04	3.56E+00	2.39E-06	9.34E-03	4.10E-05	3.02E-04	1.05E-06	8.61E-11	6.59E-11	2.14E-07	-8.05E-36	6.60E-23	-1.27E-14	8.35E+00	0.00E+00	0.00E+00	1.18E-18	3.24E-136	5.57E-06
3.15E-06	907.747	1.21E+19	0.00E+00	8.34E+00	5.26E+05	-1.88E-06	1.12E+02	3.33E+05	4.72E+02	1.39E+05	4.34E+01	4.60E+02	2.03E+01	4.59E-01	2.20E+00	1.78E-05	6.77E-04	7.69E+00	1.44E+01	0.00E+00	3.37E+01	6.85E-02	1.13E-02	2.16E-02	7.36E-06	9.86E-03	6.41E-06	5.29E-07	2.42E-10	3.74E-07	3.86E-04	3.48E+00	2.38E-06	9.30E-03	4.11E-05	3.03E-04	1.07E-06	8.83E-11	6.61E-11	2.19E-07	-2.01E-35	-6.47E-22	-1.18E-14	8.34E+00	0.00E+00	0.00E+00	7.01E-19	3.23E-136	5.53E-06
3.19E-06	907.795	1.21E+19	0.00E+00	8.32E+00	5.26E+05	-1.88E-06	1.13E+02	3.33E+05	4.72E+02	1.39E+05	4.31E+01	4.65E+02	2.03E+01	4.60E-01	2.18E+00	1.77E-05	6.53E-04	7.71E+00	1.43E+01	0.00E+00	3.37E+01	6.85E-02	1.13E-02	2.18E-02	7.50E-06	1.00E-02	6.51E-06	5.35E-07	2.43E-10	3.81E-07	3.95E-04	3.41E+00	2.37E-06	9.26E-03	4.11E-05	3.04E-04	1.09E-06	9.05E-11	6.64E-11	2.23E-07	-3.54E-35	-5.05E-23	-3.45E-15	8.32E+00	0.00E+00	0.00E+00	4.13E-19	3.23E-136	5.49E-06
3.23E-06	907.843	1.21E+19	0.00E+00	8.31E+00	5.26E+05	-1.88E-06	1.14E+02	3.33E+05	4.73E+02	1.39E+05	4.28E+01	4.71E+02	2.04E+01	4.61E-01	2.17E+00	1.76E-05	6.29E-04	7.74E+00	1.43E+01	0.00E+00	3.38E+01	6.85E-02	1.12E-02	2.20E-02	7.65E-06	1.02E-02	6.61E-06	5.41E-07	2.44E-10	3.89E-07	4.04E-04	3.33E+00	2.37E-06	9.22E-03	4.12E-05	3.05E-04	1.11E-06	9.28E-11	6.66E-11	2.28E-07	-4.75E-35	-5.64E-21	-6.74E-16	8.31E+00	0.00E+00	0.00E+00	2.44E-19	3.22E-136	5.46E-06
3.28E-06	907.891	1.21E+19	0.00E+00	8.30E+00	5.26E+05	-1.88E-06	1.16E+02	3.33E+05	4.73E+02	1.39E+05	4.25E+01	4.76E+02	2.04E+01	4.62E-01	2.15E+00	1.76E-05	6.06E-04	7.77E+00	1.43E+01	0.00E+00	3.39E+01	6.85E-02	1.12E-02	2.21E-02	7.80E-06	1.03E-02	6.71E-06	5.46E-07	2.46E-10	3.96E-07	4.14E-04	3.26E+00	2.36E-06	9.17E-03	4.12E-05	3.06E-04	1.13E-06	9.51E-11	6.68E-11	2.33E-07	0.00E+00	-9.47E-29	-4.44E-25	8.30E+00	0.00E+00	0.00E+00	1.45E-19	-1.55E-134	5.42E-06
3.32E-06	907.94	1.21E+19	0.00E+00	8.28E+00	5.26E+05	-1.88E-06	1.17E+02	3.33E+05	4.73E+02	1.39E+05	4.23E+01	4.82E+02	2.05E+01	4.63E-01	2.14E+00	1.75E-05	5.83E-04	7.80E+00	1.43E+01	0.00E+00	3.39E+01	6.85E-02	1.12E-02	2.23E-02	7.94E-06	1.05E-02	6.81E-06	5.52E-07	2.47E-10	4.03E-07	4.23E-04	3.18E+00	2.35E-06	9.13E-03	4.12E-05	3.07E-04	1.14E-06	9.74E-11	6.70E-11	2.39E-07	-7.13E-44	7.21E-30	-5.80E-25	8.28E+00	0.00E+00	0.00E+00	8.60E-20	-1.59E-135	5.38E-06
3.36E-06	907.99	1.21E+19	0.00E+00	8.27E+00	5.26E+05	-1.88E-06	1.18E+02	3.33E+05	4.74E+02	1.39E+05	4.20E+01	4.87E+02	2.05E+01	4.64E-01	2.12E+00	1.75E-05	5.62E-04	7.83E+00	1.43E+01	0.00E+00	3.40E+01	6.85E-02	1.12E-02	2.25E-02	8.09E-06	1.06E-02	6.91E-06	5.57E-07	2.48E-10	4.11E-07	4.33E-04	3.11E+00	2.35E-06	9.08E-03	4.13E-05	3.07E-04	1.16E-06	9.98E-11	6.72E-11	2.44E-07	-5.81E-43	-7.81E-28	-2.04E-24	8.27E+00	0.00E+00	0.00E+00	5.08E-20	-2.97E-133	5.34E-06
3.40E-06	908.04	1.21E+19	0.00E+00	8.26E+00	5.26E+05	-1.88E-06	1.19E+02	3.33E+05	4.74E+02	1.39E+05	4.17E+01	4.93E+02	2.06E+01	4.65E-01	2.11E+00	1.75E-05	5.41E-04	7.86E+00	1.43E+01	0.00E+00	3.41E+01	6.85E-02	1.12E-02	2.26E-02	8.25E-06	1.08E-02	7.01E-06	5.62E-07	2.49E-10	4.18E-07	4.42E-04	3.04E+00	2.34E-06	9.04E-03	4.13E-05	3.08E-04	1.18E-06	1.02E-10	6.73E-11	2.49E-07	-1.28E-42	-5.32E-27	-2.86E-23	8.26E+00	0.00E+00	0.00E+00	2.99E-20	-1.43E-132	5.31E-06
3.45E-06	908.09	1.21E+19	0.00E+00	8.24E+00	5.26E+05	-1.88E-06	1.20E+02	3.33E+05	4.74E+02	1.39E+05	4.15E+01	4.99E+02	2.06E+01	4.67E-01	2.09E+00	1.74E-05	5.21E-04	7.88E+00	1.43E+01	0.00E+00	3.41E+01	6.85E-02	1.11E-02	2.28E-02	8.40E-06	1.09E-02	7.11E-06	5.67E-07	2.50E-10	4.26E-07	4.52E-04	2.97E+00	2.33E-06	8.99E-03	4.14E-05	3.08E-04	1.20E-06	1.05E-10	6.75E-11	2.54E-07	-1.44E-42	-1.60E-26	-1.06E-22	8.24E+00	0.00E+00	0.00E+00	1.75E-20	-3.75E-132	5.27E-06
3.49E-06	908.141	1.21E+19	0.00E+00	8.23E+00	5.26E+05	-1.88E-06	1.21E+02	3.33E+05	4.75E+02	1.39E+05	4.13E+01	5.05E+02	2.06E+01	4.68E-01	2.08E+00	1.74E-05	5.02E-04	7.91E+00	1.42E+01	0.00E+00	3.42E+01	6.85E-02	1.11E-02	2.29E-02	8.56E-06	1.11E-02	7.21E-06	5.72E-07	2.51E-10	4.33E-07	4.62E-04	2.90E+00	2.32E-06	8.94E-03	4.14E-05	3.09E-04	1.22E-06	1.07E-10	6.76E-11	2.60E-07	-2.85E-44	-3.40E-26	-2.53E-22	8.23E+00	0.00E+00	0.00E+00	1.02E-20	-7.36E-132	5.23E-06
3.53E-06	908.193	1.21E+19	0.00E+00	8.22E+00	5.26E+05	-1.88E-06	1.23E+02	3.33E+05	4.75E+02	1.39E+05	4.10E+01	5.11E+02	2.07E+01	4.69E-01	2.07E+00	1.73E-05	4.83E-04	7.94E+00	1.42E+01	0.00E+00	3.43E+01	6.85E-02	1.11E-02	2.31E-02	8.72E-06	1.12E-02	7.32E-06	5.77E-07	2.52E-10	4.41E-07	4.72E-04	2.83E+00	2.31E-06	8.89E-03	4.14E-05	3.09E-04	1.24E-06	1.09E-10	6.77E-11	2.65E-07	-3.12E-42	-5.84E-26	-4.79E-22	8.22E+00	0.00E+00	0.00E+00	5.88E-21	-1.18E-131	5.19E-06
3.58E-06	908.245	1.21E+19	0.00E+00	8.20E+00	5.26E+05	-1.88E-06	1.24E+02	3.33E+05	4.76E+02	1.39E+05	4.08E+01	5.17E+02	2.07E+01	4.70E-01	2.05E+00	1.73E-05	4.65E-04	7.97E+00	1.42E+01	0.00E+00	3.43E+01	6.85E-02	1.11E-02	2.33E-02	8.89E-06	1.14E-02	7.42E-06	5.82E-07	2.53E-10	4.49E-07	4.82E-04	2.76E+00	2.30E-06	8.84E-03	4.15E-05	3.10E-04	1.26E-06	1.12E-10	6.78E-11	2.71E-07	-3.65E-41	-8.46E-26	-7.65E-22	8.20E+00	0.00E+00	0.00E+00	3.38E-21	-1.58E-131	5.16E-06
3.62E-06	908.298	1.21E+19	0.00E+00	8.19E+00	5.26E+05	-1.88E-06	1.25E+02	3.33E+05	4.76E+02	1.39E+05	4.06E+01	5.23E+02	2.08E+01	4.71E-01	2.04E+00	1.73E-05	4.48E-04	8.00E+00	1.42E+01	0.00E+00	3.44E+01	6.85E-02	1.11E-02	2.34E-02	9.05E-06	1.16E-02	7.53E-06	5.87E-07	2.54E-10	4.56E-07	4.92E-04	2.69E+00	2.29E-06	8.79E-03	4.15E-05	3.10E-04	1.28E-06	1.14E-10	6.78E-11	2.76E-07	-1.43E-40	-1.03E-25	-1.07E-21	8.19E+00	0.00E+00	0.00E+00	1.92E-21	-1.72E-131	5.12E-06
3.67E-06	908.351	1.21E+19	0.00E+00	8.17E+00	5.26E+05	-1.88E-06	1.26E+02	3.33E+05	4.76E+02	1.39E+05	4.04E+01	5.29E+02	2.08E+01	4.72E-01	2.03E+00	1.72E-05	4.31E-04	8.04E+00	1.42E+01	0.00E+00	3.45E+01	6.85E-02	1.10E-02	2.36E-02	9.22E-06	1.17E-02	7.64E-06	5.91E-07	2.55E-10	4.64E-07	5.02E-04	2.63E+00	2.29E-06	8.74E-03	4.16E-05	3.10E-04	1.30E-06	1.17E-10	6.79E-11	2.82E-07	-3.74E-40	-1.00E-25	-1.30E-21	8.17E+00	0.00E+00	0.00E+00	1.08E-21	-1.27E-131	5.08E-06
3.71E-06	908.405	1.21E+19	0.00E+00	8.16E+00	5.26E+05	-1.88E-06	1.27E+02	3.33E+05	4.77E+02	1.39E+05	4.01E+01	5.35E+02	2.09E+01	4.74E-01	2.01E+00	1.72E-05	4.15E-04	8.07E+00	1.41E+01	0.00E+00	3.45E+01	6.85E-02	1.10E-02	2.37E-02	9.39E-06	1.19E-02	7.75E-06	5.96E-07	2.56E-10	4.72E-07	5.13E-04	2.56E+00	2.28E-06	8.69E-03	4.16E-05	3.10E-04	1.32E-06	1.19E-10	6.79E-11	2.87E-07	1.16E-48	-1.33E-28	-4.64E-23	8.16E+00	0.00E+00	0.00E+00	6.17E-22	6.61E-139	5.04E-06
3.76E-06	908.459	1.21E+19	0.00E+00	8.15E+00	5.26E+05	-1.88E-06	1.29E+02	3.33E+05	4.77E+02	1.39E+05	3.99E+01	5.41E+02	2.09E+01	4.75E-01	2.00E+00	1.72E-05	3.99E-04	8.10E+00	1.41E+01	0.00E+00	3.46E+01	6.85E-02	1.10E-02	2.39E-02	9.56E-06	1.21E-02	7.86E-06	6.00E-07	2.57E-10	4.79E-07	5.23E-04	2.50E+00	2.27E-06	8.63E-03	4.17E-05	3.11E-04	1.34E-06	1.22E-10	6.79E-11	2.93E-07	2.41E-46	9.88E-30	-3.18E-23	8.15E+00	0.00E+00	0.00E+00	3.49E-22	6.60E-139	5.00E-06
3.81E-06	908.514	1.21E+19	0.00E+00	8.13E+00	5.26E+05	-1.88E-06	1.30E+02	3.33E+05	4.78E+02	1.39E+05	3.97E+01	5.48E+02	2.10E+01	4.76E-01	1.99E+00	1.72E-05	3.84E-04	8.13E+00	1.41E+01	0.00E+00	3.46E+01	6.85E-02	1.10E-02	2.40E-02	9.74E-06	1.23E-02	7.97E-06	6.04E-07	2.58E-10	4.87E-07	5.34E-04	2.44E+00	2.25E-06	8.58E-03	4.17E-05	3.11E-04	1.36E-06	1.25E-10	6.79E-11	2.99E-07	-1.50E-43	-8.08E-28	-1.58E-22	8.13E+00	0.00E+00	0.00E+00	1.97E-22	6.59E-139	4.97E-06
3.85E-06	908.569	1.21E+19	0.00E+00	8.12E+00	5.26E+05	-1.88E-06	1.31E+02	3.33E+05	4.78E+02	1.39E+05	3.96E+01	5.54E+02	2.10E+01	4.77E-01	1.98E+00	1.71E-05	3.70E-04	8.16E+00	1.40E+01	0.00E+00	3.47E+01	6.86E-02	1.10E-02	2.42E-02	9.92E-06	1.24E-02	8.08E-06	6.08E-07	2.59E-10	4.95E-07	5.45E-04	2.37E+00	2.24E-06	8.52E-03	4.18E-05	3.11E-04	1.38E-06	1.27E-10	6.79E-11	3.05E-07	-9.43E-43	-4.93E-27	-1.88E-21	8.12E+00	0.00E+00	0.00E+00	1.11E-22	6.58E-139	4.93E-06
3.90E-06	908.625	1.21E+19	0.00E+00	8.10E+00	5.26E+05	-1.88E-06	1.32E+02	3.33E+05	4.78E+02	1.39E+05	3.94E+01	5.61E+02	2.11E+01	4.78E-01	1.97E+00	1.71E-05	3.56E-04	8.20E+00	1.40E+01	0.00E+00	3.48E+01	6.86E-02	1.09E-02	2.43E-02	1.01E-05	1.26E-02	8.20E-06	6.12E-07	2.60E-10	5.03E-07	5.56E-04	2.31E+00	2.23E-06	8.47E-03	4.18E-05	3.10E-04	1.40E-06	1.30E-10	6.78E-11	3.11E-07	-2.60E-42	-1.40E-26	-6.67E-21	8.10E+00	0.00E+00	0.00E+00	6.17E-23	6.57E-139	4.89E-06
3.95E-06	908.682	1.21E+19	0.00E+00	8.09E+00	5.26E+05	-1.88E-06	1.33E+02	3.33E+05	4.79E+02	1.39E+05	3.92E+01	5.68E+02	2.11E+01	4.79E-01	1.96E+00	1.71E-05	3.42E-04	8.23E+00	1.40E+01	0.00E+00	3.48E+01	6.86E-02	1.09E-02	2.44E-02	1.03E-05	1.28E-02	8.31E-06	6.16E-07	2.60E-10	5.11E-07	5.67E-04	2.25E+00	2.22E-06	8.41E-03	4.18E-05	3.10E-04	1.42E-06	1.33E-10	6.77E-11	3.17E-07	-5.05E-42	-2.85E-26	-1.57E-20	8.09E+00	0.00E+00	0.00E+00	3.41E-23	6.56E-139	4.85E-06
4.00E-06	908.739	1.21E+19	0.00E+00	8.07E+00	5.26E+05	-1.88E-06	1.35E+02	3.33E+05	4.79E+02	1.39E+05	3.90E+01	5.74E+02	2.12E+01	4.81E-01	1.95E+00	1.71E-05	3.29E-04	8.26E+00	1.39E+01	0.00E+00	3.49E+01	6.86E-02	1.09E-02	2.46E-02	1.05E-05	1.30E-02	8.43E-06	6.19E-07	2.61E-10	5.18E-07	5.78E-04	2.19E+00	2.21E-06	8.35E-03	4.19E-05	3.10E-04	1.44E-06	1.35E-10	6.77E-11	3.23E-07	-7.35E-42	-4.61E-26	-2.94E-20	8.07E+00	0.00E+00	0.00E+00	1.88E-23	6.54E-139	4.81E-06
4.05E-06	908.797	1.21E+19	0.00E+00	8.06E+00	5.26E+05	-1.88E-06	1.36E+02	3.33E+05	4.80E+02	1.39E+05	3.88E+01	5.81E+02	2.12E+01	4.82E-01	1.94E+00	1.71E-05	3.16E-04	8.30E+00	1.39E+01	0.00E+00	3.49E+01	6.86E-02	1.09E-02	2.47E-02	1.07E-05	1.32E-02	8.55E-06	6.23E-07	2.62E-10	5.26E-07	5.89E-04	2.13E+00	2.20E-06	8.30E-03	4.19E-05	3.10E-04	1.46E-06	1.38E-10	6.76E-11	3.30E-07	-7.58E-42	-6.04E-26	-4.66E-20	8.06E+00	0.00E+00	0.00E+00	1.02E-23	6.53E-139	4.77E-06
4.10E-06	908.856	1.21E+19	0.00E+00	8.04E+00	5.26E+05	-1.88E-06	1.37E+02	3.33E+05	4.80E+02	1.39E+05	3.87E+01	5.88E+02	2.13E+01	4.83E-01	1.93E+00	1.71E-05	3.04E-04	8.33E+00	1.39E+01	0.00E+00	3.50E+01	6.86E-02	1.09E-02	2.48E-02	1.09E-05	1.34E-02	8.67E-06	6.26E-07	2.63E-10	5.34E-07	6.00E-04	2.08E+00	2.19E-06	8.24E-03	4.20E-05	3.09E-04	1.48E-06	1.41E-10	6.75E-11	3.36E-07	-2.89E-42	-6.01E-26	-6.46E-20	8.04E+00	0.00E+00	0.00E+00	5.47E-24	6.52E-139	4.74E-06
4.15E-06	908.915	1.21E+19	0.00E+00	8.03E+00	5.26E+05	-1.88E-06	1.38E+02	3.33E+05	4.81E+02	1.39E+05	3.85E+01	5.95E+02	2.13E+01	4.84E-01	1.92E+00	1.71E-05	2.93E-04	8.36E+00	1.38E+01	0.00E+00	3.50E+01	6.86E-02	1.09E-02	2.50E-02	1.11E-05	1.36E-02	8.79E-06	6.29E-07	2.64E-10	5.42E-07	6.12E-04	2.02E+00	2.18E-06	8.18E-03	4.20E-05	3.09E-04	1.50E-06	1.43E-10	6.73E-11	3.42E-07	0.00E+00	-1.60E-28	-4.23E-23	8.03E+00	0.00E+00	0.00E+00	2.96E-24	-1.18E-136	4.70E-06
4.20E-06	908.976	1.21E+19	0.00E+00	8.01E+00	5.26E+05	-1.88E-06	1.39E+02	3.33E+05	4.81E+02	1.39E+05	3.84E+01	6.02E+02	2.14E+01	4.85E-01	1.91E+00	1.71E-05	2.81E-04	8.40E+00	1.38E+01	0.00E+00	3.51E+01	6.86E-02	1.08E-02	2.51E-02	1.13E-05	1.38E-02	8.91E-06	6.32E-07	2.65E-10	5.50E-07	6.23E-04	1.96E+00	2.16E-06	8.12E-03	4.21E-05	3.08E-04	1.52E-06	1.46E-10	6.72E-11	3.49E-07	0.00E+00	1.01E-29	-1.68E-23	8.01E+00	0.00E+00	0.00E+00	1.60E-24	7.12E-138	4.66E-06
4.25E-06	909.036	1.21E+19	0.00E+00	8.00E+00	5.26E+05	-1.88E-06	1.41E+02	3.33E+05	4.82E+02	1.39E+05	3.82E+01	6.10E+02	2.15E+01	4.87E-01	1.90E+00	1.71E-05	2.70E-04	8.43E+00	1.38E+01	0.00E+00	3.51E+01	6.86E-02	1.08E-02	2.52E-02	1.15E-05	1.40E-02	9.04E-06	6.35E-07	2.65E-10	5.58E-07	6.35E-04	1.91E+00	2.15E-06	8.06E-03	4.21E-05	3.08E-04	1.54E-06	1.49E-10	6.70E-11	3.55E-07	-1.79E-43	-4.96E-27	-2.73E-22	8.00E+00	0.00E+00	0.00E+00	8.56E-25	-3.29E-135	4.62E-06
4.31E-06	909.098	1.21E+19	0.00E+00	7.98E+00	5.26E+05	-1.88E-06	1.42E+02	3.33E+05	4.82E+02	1.39E+05	3.81E+01	6.17E+02	2.15E+01	4.88E-01	1.89E+00	1.70E-05	2.60E-04	8.47E+00	1.37E+01	0.00E+00	3.52E+01	6.86E-02	1.08E-02	2.54E-02	1.17E-05	1.42E-02	9.16E-06	6.38E-07	2.66E-10	5.66E-07	6.47E-04	1.86E+00	2.14E-06	8.00E-03	4.22E-05	3.07E-04	1.56E-06	1.52E-10	6.68E-11	3.62E-07	-1.99E-42	-2.74E-26	-2.21E-21	7.98E+00	0.00E+00	0.00E+00	4.58E-25	-1.80E-134	4.58E-06
4.36E-06	909.16	1.21E+19	0.00E+00	7.97E+00	5.26E+05	-1.88E-06	1.43E+02	3.33E+05	4.82E+02	1.39E+05	3.80E+01	6.25E+02	2.16E+01	4.89E-01	1.88E+00	1.70E-05	2.49E-04	8.51E+00	1.37E+01	0.00E+00	3.52E+01	6.86E-02	1.08E-02	2.55E-02	1.19E-05	1.44E-02	9.29E-06	6.41E-07	2.67E-10	5.73E-07	6.59E-04	1.80E+00	2.13E-06	7.94E-03	4.22E-05	3.06E-04	1.58E-06	1.55E-10	6.66E-11	3.69E-07	-6.39E-42	-7.80E-26	-7.11E-21	7.97E+00	0.00E+00	0.00E+00	2.42E-25	-5.08E-134	4.54E-06
4.41E-06	909.224	1.21E+19	0.00E+00	7.95E+00	5.26E+05	-1.88E-06	1.44E+02	3.33E+05	4.83E+02	1.39E+05	3.78E+01	6.32E+02	2.16E+01	4.90E-01	1.87E+00	1.70E-05	2.39E-04	8.54E+00	1.36E+01	0.00E+00	3.53E+01	6.86E-02	1.08E-02	2.56E-02	1.21E-05	1.46E-02	9.42E-06	6.43E-07	2.68E-10	5.81E-07	6.71E-04	1.75E+00	2.11E-06	7.88E-03	4.23E-05	3.06E-04	1.60E-06	1.57E-10	6.64E-11	3.75E-07	-1.18E-41	-1.59E-25	-1.57E-20	7.95E+00	0.00E+00	0.00E+00	1.27E-25	-1.03E-133	4.51E-06
4.47E-06	909.288	1.21E+19	0.00E+00	7.94E+00	5.26E+05	-1.88E-06	1.45E+02	3.33E+05	4.83E+02	1.39E+05	3.77E+01	6.40E+02	2.17E+01	4.91E-01	1.86E+00	1.70E-05	2.30E-04	8.58E+00	1.36E+01	0.00E+00	3.53E+01	6.86E-02	1.08E-02	2.57E-02	1.23E-05	1.48E-02	9.55E-06	6.45E-07	2.68E-10	5.89E-07	6.83E-04	1.70E+00	2.10E-06	7.82E-03	4.24E-05	3.05E-04	1.62E-06	1.60E-10	6.62E-11	3.82E-07	-8.97E-42	-2.54E-25	-2.73E-20	7.94E+00	0.00E+00	0.00E+00	6.58E-26	-1.62E-133	4.47E-06
4.52E-06	909.352	1.21E+19	0.00E+00	7.92E+00	5.26E+05	-1.88E-06	1.47E+02	3.33E+05	4.84E+02	1.39E+05	3.76E+01	6.48E+02	2.18E+01	4.93E-01	1.86E+00	1.71E-05	2.21E-04	8.62E+00	1.35E+01	0.00E+00	3.54E+01	6.86E-02	1.07E-02	2.58E-02	1.26E-05	1.50E-02	9.68E-06	6.47E-07	2.69E-10	5.97E-07	6.96E-04	1.65E+00	2.09E-06	7.75E-03	4.24E-05	3.04E-04	1.64E-06	1.63E-10	6.60E-11	3.89E-07	3.10E-42	-3.24E-25	-3.96E-20	7.92E+00	0.00E+00	0.00E+00	3.34E-26	-2.01E-133	4.43E-06
4.58E-06	909.418	1.21E+19	0.00E+00	7.90E+00	5.26E+05	-1.88E-06	1.48E+02	3.33E+05	4.85E+02	1.39E+05	3.75E+01	6.56E+02	2.18E+01	4.94E-01	1.85E+00	1.71E-05	2.12E-04	8.65E+00	1.35E+01	0.00E+00	3.54E+01	6.86E-02	1.07E-02	2.60E-02	1.28E-05	1.53E-02	9.81E-06	6.49E-07	2.70E-10	6.05E-07	7.08E-04	1.60E+00	2.08E-06	7.69E-03	4.25E-05	3.03E-04	1.65E-06	1.66E-10	6.57E-11	3.96E-07	-9.45E-41	-3.06E-25	-4.84E-20	7.90E+00	0.00E+00	0.00E+00	1.70E-26	-1.74E-133	4.39E-06
4.63E-06	909.485	1.21E+19	0.00E+00	7.89E+00	5.26E+05	-1.88E-06	1.49E+02	3.33E+05	4.85E+02	1.39E+05	3.74E+01	6.64E+02	2.19E+01	4.95E-01	1.84E+00	1.71E-05	2.03E-04	8.69E+00	1.34E+01	0.00E+00	3.55E+01	6.86E-02	1.07E-02	2.61E-02	1.30E-05	1.55E-02	9.95E-06	6.51E-07	2.71E-10	6.13E-07	7.21E-04	1.55E+00	2.06E-06	7.63E-03	4.25E-05	3.02E-04	1.67E-06	1.69E-10	6.55E-11	4.03E-07	0.00E+00	3.66E-31	-3.56E-22	7.89E+00	0.00E+00	0.00E+00	8.70E-27	1.25E-141	4.35E-06
4.69E-06	909.552	1.21E+19	0.00E+00	7.87E+00	5.26E+05	-1.88E-06	1.50E+02	3.33E+05	4.86E+02	1.39E+05	3.73E+01	6.72E+02	2.19E+01	4.97E-01	1.83E+00	1.71E-05	1.95E-04	8.73E+00	1.34E+01	0.00E+00	3.55E+01	6.86E-02	1.07E-02	2.62E-02	1.32E-05	1.57E-02	1.01E-05	6.53E-07	2.71E-10	6.21E-07	7.33E-04	1.50E+00	2.05E-06	7.57E-03	4.26E-05	3.01E-04	1.69E-06	1.72E-10	6.52E-11	4.10E-07	6.78E-45	-5.73E-30	-1.76E-22	7.87E+00	0.00E+00	0.00E+00	4.41E-27	1.25E-141	4.31E-06
4.75E-06	909.621	1.21E+19	0.00E+00	7.85E+00	5.26E+05	-1.88E-06	1.52E+02	3.33E+05	4.86E+02	1.39E+05	3.72E+01	6.80E+02	2.20E+01	4.98E-01	1.83E+00	1.71E-05	1.87E-04	8.77E+00	1.33E+01	0.00E+00	3.56E+01	6.86E-02	1.07E-02	2.63E-02	1.35E-05	1.60E-02	1.02E-05	6.54E-07	2.72E-10	6.28E-07	7.46E-04	1.45E+00	2.04E-06	7.50E-03	4.26E-05	2.99E-04	1.71E-06	1.75E-10	6.49E-11	4.18E-07	-8.96E-43	-2.28E-28	-1.97E-21	7.85E+00	0.00E+00	0.00E+00	2.22E-27	1.24E-141	4.27E-06
4.81E-06	909.69	1.21E+19	0.00E+00	7.84E+00	5.26E+05	-1.88E-06	1.53E+02	3.33E+05	4.87E+02	1.39E+05	3.71E+01	6.89E+02	2.21E+01	4.99E-01	1.82E+00	1.71E-05	1.79E-04	8.81E+00	1.33E+01	0.00E+00	3.56E+01	6.86E-02	1.07E-02	2.64E-02	1.37E-05	1.62E-02	1.04E-05	6.56E-07	2.73E-10	6.36E-07	7.59E-04	1.41E+00	2.03E-06	7.44E-03	4.27E-05	2.98E-04	1.73E-06	1.78E-10	6.46E-11	4.25E-07	-1.98E-41	-1.09E-27	-2.45E-20	7.84E+00	0.00E+00	0.00E+00	1.11E-27	1.24E-141	4.23E-06
4.87E-06	909.761	1.21E+19	0.00E+00	7.82E+00	5.26E+05	-1.88E-06	1.54E+02	3.33E+05	4.87E+02	1.39E+05	3.70E+01	6.98E+02	2.21E+01	5.00E-01	1.81E+00	1.71E-05	1.72E-04	8.85E+00	1.32E+01	0.00E+00	3.56E+01	6.86E-02	1.06E-02	2.65E-02	1.40E-05	1.64E-02	1.05E-05	6.57E-07	2.74E-10	6.44E-07	7.72E-04	1.36E+00	2.01E-06	7.38E-03	4.28E-05	2.97E-04	1.75E-06	1.81E-10	6.43E-11	4.32E-07	-9.27E-41	-1.98E-27	-1.04E-19	7.82E+00	0.00E+00	0.00E+00	5.41E-28	1.24E-141	4.19E-06
4.93E-06	909.832	1.21E+19	0.00E+00	7.80E+00	5.26E+05	-1.88E-06	1.55E+02	3.33E+05	4.88E+02	1.39E+05	3.69E+01	7.06E+02	2.22E+01	5.02E-01	1.81E+00	1.71E-05	1.65E-04	8.89E+00	1.32E+01	0.00E+00	3.57E+01	6.86E-02	1.06E-02	2.66E-02	1.42E-05	1.67E-02	1.07E-05	6.58E-07	2.74E-10	6.52E-07	7.85E-04	1.32E+00	2.00E-06	7.31E-03	4.28E-05	2.96E-04	1.76E-06	1.84E-10	6.39E-11	4.40E-07	-2.64E-40	-1.39E-28	-2.96E-19	7.80E+00	0.00E+00	0.00E+00	2.63E-28	1.24E-141	4.15E-06
4.99E-06	909.905	1.21E+19	0.00E+00	7.79E+00	5.26E+05	-1.88E-06	1.57E+02	3.33E+05	4.89E+02	1.39E+05	3.68E+01	7.15E+02	2.23E+01	5.03E-01	1.80E+00	1.71E-05	1.58E-04	8.93E+00	1.31E+01	0.00E+00	3.57E+01	6.86E-02	1.06E-02	2.67E-02	1.45E-05	1.69E-02	1.08E-05	6.58E-07	2.75E-10	6.60E-07	7.99E-04	1.27E+00	1.99E-06	7.25E-03	4.29E-05	2.94E-04	1.78E-06	1.87E-10	6.36E-11	4.47E-07	-5.67E-40	-4.12E-27	-6.66E-19	7.79E+00	0.00E+00	0.00E+00	1.27E-28	1.23E-141	4.11E-06
5.05E-06	909.979	1.21E+19	0.00E+00	7.77E+00	5.26E+05	-1.88E-06	1.58E+02	3.33E+05	4.89E+02	1.39E+05	3.67E+01	7.25E+02	2.23E+01	5.04E-01	1.80E+00	1.72E-05	1.51E-04	8.97E+00	1.30E+01	0.00E+00	3.58E+01	6.86E-02	1.06E-02	2.68E-02	1.48E-05	1.72E-02	1.10E-05	6.59E-07	2.76E-10	6.67E-07	8.12E-04	1.23E+00	1.97E-06	7.19E-03	4.30E-05	2.93E-04	1.80E-06	1.90E-10	6.32E-11	4.55E-07	-9.98E-40	-4.57E-26	-1.29E-18	7.77E+00	0.00E+00	0.00E+00	5.73E-29	1.23E-141	4.08E-06
5.12E-06	910.053	1.21E+19	0.00E+00	7.75E+00	5.26E+05	-1.88E-06	1.59E+02	3.33E+05	4.90E+02	1.39E+05	3.67E+01	7.34E+02	2.24E+01	5.06E-01	1.79E+00	1.72E-05	1.44E-04	9.02E+00	1.30E+01	0.00E+00	3.58E+01	6.86E-02	1.06E-02	2.69E-02	1.50E-05	1.75E-02	1.11E-05	6.59E-07	2.76E-10	6.75E-07	8.26E-04	1.19E+00	1.96E-06	7.12E-03	4.31E-05	2.91E-04	1.82E-06	1.93E-10	6.29E-11	4.63E-07	6.39E-49	1.14E-31	-1.65E-22	7.75E+00	0.00E+00	0.00E+00	2.74E-29	-3.72E-139	4.04E-06
5.18E-06	910.129	1.21E+19	0.00E+00	7.73E+00	5.26E+05	-1.88E-06	1.61E+02	3.33E+05	4.91E+02	1.39E+05	3.66E+01	7.43E+02	2.25E+01	5.07E-01	1.79E+00	1.72E-05	1.38E-04	9.06E+00	1.29E+01	0.00E+00	3.58E+01	6.86E-02	1.06E-02	2.70E-02	1.53E-05	1.77E-02	1.13E-05	6.60E-07	2.77E-10	6.83E-07	8.40E-04	1.15E+00	1.95E-06	7.06E-03	4.31E-05	2.89E-04	1.83E-06	1.96E-10	6.25E-11	4.70E-07	-3.95E-45	-1.78E-30	-7.68E-23	7.73E+00	0.00E+00	0.00E+00	1.30E-29	1.17E-139	4.00E-06
5.25E-06	910.207	1.21E+19	0.00E+00	7.72E+00	5.26E+05	-1.88E-06	1.62E+02	3.33E+05	4.91E+02	1.39E+05	3.65E+01	7.53E+02	2.26E+01	5.09E-01	1.78E+00	1.72E-05	1.32E-04	9.10E+00	1.28E+01	0.00E+00	3.59E+01	6.86E-02	1.06E-02	2.71E-02	1.56E-05	1.80E-02	1.14E-05	6.60E-07	2.78E-10	6.90E-07	8.53E-04	1.11E+00	1.93E-06	6.99E-03	4.32E-05	2.88E-04	1.85E-06	1.99E-10	6.21E-11	4.78E-07	-9.65E-44	-1.04E-28	-1.37E-21	7.72E+00	0.00E+00	0.00E+00	6.12E-30	-1.14E-137	3.96E-06
5.31E-06	910.285	1.21E+19	0.00E+00	7.70E+00	5.26E+05	-1.88E-06	1.63E+02	3.33E+05	4.92E+02	1.39E+05	3.65E+01	7.63E+02	2.26E+01	5.10E-01	1.78E+00	1.73E-05	1.26E-04	9.15E+00	1.28E+01	0.00E+00	3.59E+01	6.87E-02	1.06E-02	2.71E-02	1.59E-05	1.83E-02	1.16E-05	6.59E-07	2.78E-10	6.98E-07	8.67E-04	1.07E+00	1.92E-06	6.93E-03	4.33E-05	2.86E-04	1.87E-06	2.02E-10	6.17E-11	4.86E-07	-5.65E-42	-6.86E-28	-1.94E-20	7.70E+00	0.00E+00	0.00E+00	2.83E-30	-8.82E-137	3.92E-06
5.38E-06	910.365	1.21E+19	0.00E+00	7.68E+00	5.26E+05	-1.88E-06	1.64E+02	3.33E+05	4.93E+02	1.39E+05	3.64E+01	7.73E+02	2.27E+01	5.11E-01	1.77E+00	1.73E-05	1.21E-04	9.19E+00	1.27E+01	0.00E+00	3.60E+01	6.87E-02	1.05E-02	2.72E-02	1.62E-05	1.86E-02	1.18E-05	6.59E-07	2.79E-10	7.05E-07	8.82E-04	1.03E+00	1.91E-06	6.87E-03	4.34E-05	2.84E-04	1.88E-06	2.05E-10	6.13E-11	4.94E-07	-3.26E-41	-1.96E-27	-8.79E-20	7.68E+00	0.00E+00	0.00E+00	1.24E-30	-3.23E-136	3.88E-06
5.45E-06	910.446	1.21E+19	0.00E+00	7.66E+00	5.26E+05	-1.88E-06	1.66E+02	3.33E+05	4.94E+02	1.39E+05	3.64E+01	7.83E+02	2.28E+01	5.13E-01	1.77E+00	1.73E-05	1.15E-04	9.24E+00	1.26E+01	0.00E+00	3.60E+01	6.87E-02	1.05E-02	2.73E-02	1.65E-05	1.88E-02	1.19E-05	6.59E-07	2.80E-10	7.13E-07	8.96E-04	9.92E-01	1.90E-06	6.80E-03	4.34E-05	2.82E-04	1.90E-06	2.08E-10	6.09E-11	5.03E-07	-1.06E-40	-3.38E-27	-2.60E-19	7.66E+00	0.00E+00	0.00E+00	4.70E-31	-8.48E-136	3.84E-06
5.52E-06	910.528	1.21E+19	0.00E+00	7.64E+00	5.26E+05	-1.88E-06	1.67E+02	3.33E+05	4.94E+02	1.39E+05	3.64E+01	7.93E+02	2.28E+01	5.14E-01	1.76E+00	1.73E-05	1.10E-04	9.28E+00	1.25E+01	0.00E+00	3.60E+01	6.87E-02	1.05E-02	2.74E-02	1.68E-05	1.91E-02	1.21E-05	6.58E-07	2.81E-10	7.20E-07	9.10E-04	9.55E-01	1.88E-06	6.74E-03	4.35E-05	2.81E-04	1.92E-06	2.11E-10	6.05E-11	5.11E-07	-2.58E-40	-3.13E-27	-6.12E-19	7.64E+00	0.00E+00	0.00E+00	1.57E-31	-1.84E-135	3.80E-06
5.59E-06	910.612	1.21E+19	0.00E+00	7.63E+00	5.26E+05	-1.88E-06	1.68E+02	3.33E+05	4.95E+02	1.39E+05	3.63E+01	8.04E+02	2.29E+01	5.16E-01	1.76E+00	1.74E-05	1.05E-04	9.33E+00	1.25E+01	0.00E+00	3.61E+01	6.87E-02	1.05E-02	2.75E-02	1.71E-05	1.94E-02	1.23E-05	6.57E-07	2.81E-10	7.28E-07	9.25E-04	9.18E-01	1.87E-06	6.68E-03	4.36E-05	2.79E-04	1.93E-06	2.14E-10	6.00E-11	5.19E-07	-1.21E-48	1.96E-32	-4.34E-23	7.63E+00	0.00E+00	0.00E+00	7.01E-32	2.18E-144	3.76E-06
5.66E-06	910.698	1.21E+19	0.00E+00	7.61E+00	5.26E+05	-1.88E-06	1.70E+02	3.33E+05	4.96E+02	1.39E+05	3.63E+01	8.15E+02	2.30E+01	5.17E-01	1.75E+00	1.74E-05	1.00E-04	9.38E+00	1.24E+01	0.00E+00	3.61E+01	6.87E-02	1.05E-02	2.76E-02	1.74E-05	1.97E-02	1.24E-05	6.56E-07	2.82E-10	7.35E-07	9.39E-04	8.83E-01	1.86E-06	6.61E-03	4.37E-05	2.77E-04	1.95E-06	2.17E-10	5.96E-11	5.28E-07	-1.90E-46	-3.07E-31	-9.94E-24	7.61E+00	0.00E+00	0.00E+00	3.10E-32	2.17E-144	3.72E-06
5.73E-06	910.785	1.21E+19	0.00E+00	7.59E+00	5.26E+05	-1.88E-06	1.71E+02	3.33E+05	4.97E+02	1.39E+05	3.63E+01	8.26E+02	2.31E+01	5.19E-01	1.75E+00	1.75E-05	9.54E-05	9.42E+00	1.23E+01	0.00E+00	3.61E+01	6.87E-02	1.05E-02	2.76E-02	1.77E-05	2.00E-02	1.26E-05	6.55E-07	2.83E-10	7.42E-07	9.54E-04	8.48E-01	1.84E-06	6.55E-03	4.38E-05	2.75E-04	1.96E-06	2.20E-10	5.91E-11	5.36E-07	-8.95E-44	-3.07E-29	-6.28E-22	7.59E+00	0.00E+00	0.00E+00	1.35E-32	2.17E-144	3.68E-06
5.80E-06	910.873	1.21E+19	0.00E+00	7.57E+00	5.26E+05	-1.88E-06	1.73E+02	3.33E+05	4.98E+02	1.39E+05	3.62E+01	8.37E+02	2.31E+01	5.20E-01	1.75E+00	1.75E-05	9.09E-05	9.47E+00	1.22E+01	0.00E+00	3.62E+01	6.87E-02	1.05E-02	2.77E-02	1.81E-05	2.04E-02	1.28E-05	6.53E-07	2.83E-10	7.50E-07	9.69E-04	8.14E-01	1.83E-06	6.49E-03	4.39E-05	2.73E-04	1.98E-06	2.24E-10	5.87E-11	5.45E-07	-2.59E-42	-2.07E-28	-7.61E-21	7.57E+00	0.00E+00	0.00E+00	5.76E-33	2.16E-144	3.63E-06
5.88E-06	910.964	1.21E+19	0.00E+00	7.55E+00	5.26E+05	-1.88E-06	1.74E+02	3.33E+05	4.99E+02	1.39E+05	3.62E+01	8.49E+02	2.32E+01	5.22E-01	1.74E+00	1.75E-05	8.66E-05	9.52E+00	1.21E+01	0.00E+00	3.62E+01	6.87E-02	1.05E-02	2.78E-02	1.84E-05	2.07E-02	1.30E-05	6.51E-07	2.84E-10	7.57E-07	9.84E-04	7.81E-01	1.82E-06	6.43E-03	4.40E-05	2.70E-04	1.99E-06	2.27E-10	5.82E-11	5.53E-07	-1.36E-41	-6.11E-28	-3.33E-20	7.55E+00	0.00E+00	0.00E+00	2.39E-33	2.16E-144	3.59E-06
5.96E-06	911.056	1.21E+19	0.00E+00	7.53E+00	5.26E+05	-1.88E-06	1.75E+02	3.33E+05	5.00E+02	1.39E+05	3.62E+01	8.61E+02	2.33E+01	5.23E-01	1.74E+00	1.76E-05	8.24E-05	9.57E+00	1.20E+01	0.00E+00	3.62E+01	6.87E-02	1.04E-02	2.78E-02	1.88E-05	2.10E-02	1.32E-05	6.49E-07	2.85E-10	7.64E-07	1.00E-03	7.49E-01	1.81E-06	6.36E-03	4.41E-05	2.68E-04	2.01E-06	2.30E-10	5.77E-11	5.62E-07	-4.15E-41	-9.53E-28	-9.69E-20	7.53E+00	0.00E+00	0.00E+00	9.96E-34	2.15E-144	3.55E-06
6.03E-06	911.15	1.21E+19	0.00E+00	7.51E+00	5.26E+05	-1.88E-06	1.77E+02	3.33E+05	5.01E+02	1.39E+05	3.62E+01	8.73E+02	2.34E+01	5.25E-01	1.74E+00	1.76E-05	7.83E-05	9.62E+00	1.19E+01	0.00E+00	3.62E+01	6.87E-02	1.04E-02	2.79E-02	1.91E-05	2.13E-02	1.34E-05	6.47E-07	2.86E-10	7.71E-07	1.02E-03	7.18E-01	1.79E-06	6.30E-03	4.42E-05	2.66E-04	2.02E-06	2.33E-10	5.72E-11	5.71E-07	0.00E+00	5.31E-32	-8.85E-23	7.51E+00	0.00E+00	0.00E+00	4.13E-34	-1.54E-141	3.51E-06
6.11E-06	911.245	1.21E+19	0.00E+00	7.49E+00	5.26E+05	-1.88E-06	1.78E+02	3.33E+05	5.02E+02	1.39E+05	3.62E+01	8.85E+02	2.35E+01	5.27E-01	1.73E+00	1.77E-05	7.44E-05	9.67E+00	1.19E+01	0.00E+00	3.63E+01	6.87E-02	1.04E-02	2.80E-02	1.95E-05	2.17E-02	1.36E-05	6.45E-07	2.86E-10	7.78E-07	1.03E-03	6.87E-01	1.78E-06	6.24E-03	4.43E-05	2.64E-04	2.04E-06	2.36E-10	5.68E-11	5.80E-07	-4.67E-46	-5.08E-29	-1.85E-22	7.49E+00	0.00E+00	0.00E+00	1.70E-34	-2.49E-141	3.47E-06
6.19E-06	911.343	1.21E+19	0.00E+00	7.47E+00	5.26E+05	-1.88E-06	1.80E+02	3.33E+05	5.03E+02	1.39E+05	3.62E+01	8.97E+02	2.36E+01	5.28E-01	1.73E+00	1.77E-05	7.07E-05	9.72E+00	1.18E+01	0.00E+00	3.63E+01	6.87E-02	1.04E-02	2.80E-02	1.99E-05	2.20E-02	1.38E-05	6.43E-07	2.87E-10	7.85E-07	1.05E-03	6.57E-01	1.77E-06	6.18E-03	4.44E-05	2.62E-04	2.05E-06	2.40E-10	5.63E-11	5.89E-07	-1.40E-45	-3.47E-28	7.02E-24	7.47E+00	0.00E+00	0.00E+00	6.89E-35	-3.63E-142	3.43E-06
6.28E-06	911.443	1.21E+19	0.00E+00	7.45E+00	5.26E+05	-1.88E-06	1.81E+02	3.33E+05	5.04E+02	1.39E+05	3.62E+01	9.10E+02	2.36E+01	5.30E-01	1.73E+00	1.78E-05	6.71E-05	9.77E+00	1.17E+01	0.00E+00	3.63E+01	6.87E-02	1.04E-02	2.81E-02	2.02E-05	2.24E-02	1.40E-05	6.40E-07	2.88E-10	7.92E-07	1.06E-03	6.28E-01	1.76E-06	6.12E-03	4.45E-05	2.59E-04	2.06E-06	2.43E-10	5.58E-11	5.98E-07	-8.58E-44	-1.08E-27	-4.10E-22	7.45E+00	0.00E+00	0.00E+00	2.78E-35	-3.53E-140	3.39E-06
6.36E-06	911.545	1.21E+19	0.00E+00	7.42E+00	5.26E+05	-1.88E-06	1.83E+02	3.33E+05	5.05E+02	1.39E+05	3.62E+01	9.23E+02	2.37E+01	5.32E-01	1.73E+00	1.78E-05	6.36E-05	9.82E+00	1.16E+01	0.00E+00	3.64E+01	6.87E-02	1.04E-02	2.81E-02	2.06E-05	2.28E-02	1.42E-05	6.37E-07	2.89E-10	7.99E-07	1.08E-03	5.99E-01	1.75E-06	6.06E-03	4.46E-05	2.57E-04	2.08E-06	2.46E-10	5.52E-11	6.08E-07	-6.79E-43	-2.41E-27	-3.00E-21	7.42E+00	0.00E+00	0.00E+00	1.07E-35	-9.59E-140	3.35E-06
6.45E-06	911.649	1.21E+19	0.00E+00	7.40E+00	5.26E+05	-1.88E-06	1.84E+02	3.33E+05	5.06E+02	1.39E+05	3.62E+01	9.37E+02	2.38E+01	5.33E-01	1.72E+00	1.79E-05	6.03E-05	9.88E+00	1.15E+01	0.00E+00	3.64E+01	6.87E-02	1.04E-02	2.82E-02	2.10E-05	2.31E-02	1.44E-05	6.34E-07	2.90E-10	8.05E-07	1.09E-03	5.72E-01	1.73E-06	6.01E-03	4.48E-05	2.55E-04	2.09E-06	2.49E-10	5.47E-11	6.17E-07	-2.39E-42	-4.34E-27	-8.91E-21	7.40E+00	0.00E+00	0.00E+00	4.10E-36	-5.53E-140	3.31E-06
6.53E-06	911.755	1.21E+19	0.00E+00	7.38E+00	5.26E+05	-1.88E-06	1.86E+02	3.33E+05	5.07E+02	1.39E+05	3.62E+01	9.51E+02	2.39E+01	5.35E-01	1.72E+00	1.80E-05	5.71E-05	9.93E+00	1.13E+01	0.00E+00	3.64E+01	6.87E-02	1.04E-02	2.83E-02	2.15E-05	2.35E-02	1.46E-05	6.31E-07	2.91E-10	8.12E-07	1.11E-03	5.45E-01	1.72E-06	5.95E-03	4.49E-05	2.52E-04	2.10E-06	2.53E-10	5.42E-11	6.27E-07	0.00E+00	-4.42E-29	-3.46E-23	7.38E+00	0.00E+00	0.00E+00	1.56E-36	3.41E-147	3.26E-06
6.62E-06	911.864	1.21E+19	0.00E+00	7.36E+00	5.26E+05	-1.88E-06	1.87E+02	3.33E+05	5.09E+02	1.39E+05	3.63E+01	9.65E+02	2.40E+01	5.37E-01	1.72E+00	1.80E-05	5.40E-05	9.98E+00	1.12E+01	0.00E+00	3.64E+01	6.87E-02	1.04E-02	2.83E-02	2.19E-05	2.39E-02	1.48E-05	6.27E-07	2.91E-10	8.19E-07	1.13E-03	5.19E-01	1.71E-06	5.89E-03	4.50E-05	2.50E-04	2.11E-06	2.56E-10	5.37E-11	6.36E-07	-8.91E-47	4.43E-31	-2.62E-23	7.36E+00	0.00E+00	0.00E+00	5.88E-37	3.40E-147	3.22E-06
6.71E-06	911.975	1.21E+19	0.00E+00	7.34E+00	5.26E+05	-1.88E-06	1.89E+02	3.33E+05	5.10E+02	1.39E+05	3.63E+01	9.79E+02	2.41E+01	5.39E-01	1.72E+00	1.81E-05	5.10E-05	1.00E+01	1.11E+01	0.00E+00	3.65E+01	6.87E-02	1.04E-02	2.84E-02	2.23E-05	2.43E-02	1.51E-05	6.23E-07	2.92E-10	8.25E-07	1.15E-03	4.93E-01	1.70E-06	5.84E-03	4.52E-05	2.47E-04	2.13E-06	2.59E-10	5.31E-11	6.46E-07	-1.05E-43	-5.19E-28	-2.09E-22	7.34E+00	0.00E+00	0.00E+00	2.18E-37	3.39E-147	3.18E-06
6.81E-06	912.089	1.21E+19	0.00E+00	7.31E+00	5.26E+05	-1.88E-06	1.90E+02	3.33E+05	5.11E+02	1.39E+05	3.63E+01	9.94E+02	2.42E+01	5.41E-01	1.72E+00	1.82E-05	4.82E-05	1.01E+01	1.10E+01	0.00E+00	3.65E+01	6.87E-02	1.03E-02	2.84E-02	2.28E-05	2.47E-02	1.53E-05	6.19E-07	2.93E-10	8.31E-07	1.16E-03	4.68E-01	1.69E-06	5.78E-03	4.53E-05	2.45E-04	2.14E-06	2.62E-10	5.26E-11	6.56E-07	-7.12E-43	-2.96E-27	-2.36E-21	7.31E+00	0.00E+00	0.00E+00	7.92E-38	3.37E-147	3.14E-06
6.90E-06	912.206	1.21E+19	0.00E+00	7.29E+00	5.26E+05	-1.88E-06	1.92E+02	3.33E+05	5.13E+02	1.39E+05	3.64E+01	1.01E+03	2.43E+01	5.42E-01	1.72E+00	1.82E-05	4.55E-05	1.02E+01	1.09E+01	0.00E+00	3.65E+01	6.87E-02	1.03E-02	2.85E-02	2.32E-05	2.52E-02	1.55E-05	6.15E-07	2.94E-10	8.38E-07	1.18E-03	4.45E-01	1.68E-06	5.73E-03	4.54E-05	2.42E-04	2.15E-06	2.66E-10	5.21E-11	6.66E-07	-1.86E-42	-8.46E-27	-8.49E-21	7.29E+00	0.00E+00	0.00E+00	2.75E-38	3.36E-147	3.09E-06
7.00E-06	912.326	1.21E+19	0.00E+00	7.27E+00	5.26E+05	-1.87E-06	1.94E+02	3.33E+05	5.14E+02	1.39E+05	3.64E+01	1.03E+03	2.44E+01	5.44E-01	1.71E+00	1.83E-05	4.28E-05	1.02E+01	1.08E+01	0.00E+00	3.65E+01	6.87E-02	1.03E-02	2.85E-02	2.37E-05	2.56E-02	1.58E-05	6.11E-07	2.95E-10	8.44E-07	1.20E-03	4.21E-01	1.67E-06	5.68E-03	4.56E-05	2.40E-04	2.16E-06	2.69E-10	5.15E-11	6.76E-07	7.31E-49	-7.75E-30	-1.24E-23	7.27E+00	0.00E+00	0.00E+00	9.55E-39	-1.44E-144	3.05E-06
7.10E-06	912.449	1.21E+19	0.00E+00	7.24E+00	5.26E+05	-1.87E-06	1.95E+02	3.33E+05	5.16E+02	1.39E+05	3.65E+01	1.04E+03	2.45E+01	5.46E-01	1.71E+00	1.84E-05	4.03E-05	1.03E+01	1.06E+01	0.00E+00	3.65E+01	6.88E-02	1.03E-02	2.85E-02	2.42E-05	2.60E-02	1.60E-05	6.06E-07	2.96E-10	8.50E-07	1.21E-03	3.99E-01	1.66E-06	5.62E-03	4.57E-05	2.37E-04	2.17E-06	2.72E-10	5.10E-11	6.87E-07	-6.34E-45	-3.24E-30	-3.89E-24	7.24E+00	0.00E+00	0.00E+00	3.26E-39	-6.65E-145	3.01E-06
7.20E-06	912.573	1.21E+19	0.00E+00	7.22E+00	5.26E+05	-1.87E-06	1.97E+02	3.33E+05	5.17E+02	1.39E+05	3.65E+01	1.06E+03	2.46E+01	5.48E-01	1.71E+00	1.85E-05	3.80E-05	1.03E+01	1.05E+01	0.00E+00	3.66E+01	6.88E-02	1.03E-02	2.86E-02	2.47E-05	2.65E-02	1.63E-05	6.02E-07	2.97E-10	8.56E-07	1.23E-03	3.77E-01	1.65E-06	5.57E-03	4.59E-05	2.35E-04	2.18E-06	2.76E-10	5.04E-11	6.97E-07	-1.50E-43	-2.86E-28	-4.35E-23	7.22E+00	0.00E+00	0.00E+00	1.13E-39	-5.98E-143	2.97E-06
7.30E-06	912.697	1.21E+19	0.00E+00	7.20E+00	5.26E+05	-1.87E-06	1.98E+02	3.33E+05	5.19E+02	1.39E+05	3.66E+01	1.07E+03	2.47E+01	5.50E-01	1.71E+00	1.85E-05	3.57E-05	1.04E+01	1.04E+01	0.00E+00	3.66E+01	6.88E-02	1.03E-02	2.86E-02	2.52E-05	2.70E-02	1.65E-05	5.97E-07	2.98E-10	8.61E-07	1.25E-03	3.57E-01	1.64E-06	5.53E-03	4.61E-05	2.32E-04	2.19E-06	2.79E-10	4.99E-11	7.07E-07	-5.62E-43	-1.38E-27	-3.91E-22	7.20E+00	0.00E+00	0.00E+00	3.79E-40	-2.88E-142	2.92E-06
7.40E-06	912.822	1.21E+19	0.00E+00	7.17E+00	5.26E+05	-1.87E-06	2.00E+02	3.33E+05	5.20E+02	1.39E+05	3.67E+01	1.09E+03	2.48E+01	5.52E-01	1.71E+00	1.86E-05	3.37E-05	1.04E+01	1.03E+01	0.00E+00	3.66E+01	6.88E-02	1.03E-02	2.86E-02	2.57E-05	2.74E-02	1.68E-05	5.92E-07	2.99E-10	8.67E-07	1.27E-03	3.38E-01	1.63E-06	5.48E-03	4.62E-05	2.30E-04	2.20E-06	2.82E-10	4.94E-11	7.17E-07	-8.78E-43	-3.47E-27	-8.67E-22	7.17E+00	0.00E+00	0.00E+00	1.30E-40	-7.26E-142	2.88E-06
7.50E-06	912.947	1.21E+19	0.00E+00	7.15E+00	5.26E+05	-1.87E-06	2.02E+02	3.33E+05	5.22E+02	1.39E+05	3.67E+01	1.11E+03	2.49E+01	5.54E-01	1.71E+00	1.87E-05	3.17E-05	1.05E+01	1.01E+01	0.00E+00	3.66E+01	6.88E-02	1.03E-02	2.87E-02	2.61E-05	2.79E-02	1.70E-05	5.87E-07	3.00E-10	8.72E-07	1.28E-03	3.20E-01	1.62E-06	5.44E-03	4.64E-05	2.28E-04	2.21E-06	2.85E-10	4.89E-11	7.27E-07	7.53E-48	5.37E-31	-4.85E-22	7.15E+00	0.00E+00	0.00E+00	4.45E-41	4.61E-150	2.84E-06
7.60E-06	913.073	1.21E+19	0.00E+00	7.13E+00	5.26E+05	-1.87E-06	2.03E+02	3.33E+05	5.23E+02	1.39E+05	3.68E+01	1.12E+03	2.50E+01	5.56E-01	1.71E+00	1.88E-05	2.99E-05	1.05E+01	1.00E+01	0.00E+00	3.66E+01	6.88E-02	1.03E-02	2.87E-02	2.66E-05	2.83E-02	1.73E-05	5.82E-07	3.01E-10	8.77E-07	1.30E-03	3.02E-01	1.61E-06	5.39E-03	4.65E-05	2.25E-04	2.21E-06	2.88E-10	4.83E-11	7.37E-07	-1.61E-45	-1.97E-28	-2.54E-22	7.13E+00	0.00E+00	0.00E+00	1.54E-41	4.59E-150	2.80E-06
7.70E-06	913.199	1.21E+19	0.00E+00	7.10E+00	5.26E+05	-1.87E-06	2.05E+02	3.33E+05	5.25E+02	1.39E+05	3.69E+01	1.14E+03	2.51E+01	5.58E-01	1.71E+00	1.89E-05	2.81E-05	1.06E+01	9.89E+00	0.00E+00	3.67E+01	6.88E-02	1.02E-02	2.87E-02	2.72E-05	2.88E-02	1.76E-05	5.77E-07	3.03E-10	8.82E-07	1.32E-03	2.86E-01	1.60E-06	5.35E-03	4.67E-05	2.23E-04	2.22E-06	2.91E-10	4.78E-11	7.47E-07	-2.30E-44	-1.34E-27	-9.08E-21	7.10E+00	0.00E+00	0.00E+00	5.27E-42	4.58E-150	2.77E-06
7.80E-06	913.325	1.21E+19	0.00E+00	7.08E+00	5.26E+05	-1.87E-06	2.07E+02	3.33E+05	5.27E+02	1.39E+05	3.70E+01	1.16E+03	2.52E+01	5.60E-01	1.71E+00	1.90E-05	2.65E-05	1.07E+01	9.76E+00	0.00E+00	3.67E+01	6.88E-02	1.02E-02	2.88E-02	2.77E-05	2.92E-02	1.78E-05	5.71E-07	3.04E-10	8.86E-07	1.34E-03	2.71E-01	1.59E-06	5.32E-03	4.69E-05	2.21E-04	2.23E-06	2.94E-10	4.74E-11	7.56E-07	-7.15E-43	-4.80E-27	-1.20E-19	7.08E+00	0.00E+00	0.00E+00	1.76E-42	4.56E-150	2.73E-06
7.90E-06	913.452	1.21E+19	0.00E+00	7.06E+00	5.26E+05	-1.87E-06	2.08E+02	3.33E+05	5.28E+02	1.39E+05	3.71E+01	1.17E+03	2.53E+01	5.62E-01	1.71E+00	1.90E-05	2.50E-05	1.07E+01	9.63E+00	0.00E+00	3.67E+01	6.88E-02	1.02E-02	2.88E-02	2.82E-05	2.97E-02	1.81E-05	5.66E-07	3.05E-10	8.91E-07	1.35E-03	2.56E-01	1.58E-06	5.28E-03	4.70E-05	2.19E-04	2.23E-06	2.97E-10	4.69E-11	7.66E-07	0.00E+00	-1.64E-29	-7.87E-23	7.06E+00	0.00E+00	0.00E+00	6.11E-43	-3.56E-147	2.69E-06
8.00E-06	913.579	1.20E+19	0.00E+00	7.03E+00	5.26E+05	-1.87E-06	2.10E+02	3.33E+05	5.30E+02	1.39E+05	3.72E+01	1.19E+03	2.54E+01	5.64E-01	1.71E+00	1.91E-05	2.36E-05	1.08E+01	9.51E+00	0.00E+00	3.67E+01	6.88E-02	1.02E-02	2.88E-02	2.87E-05	3.02E-02	1.83E-05	5.61E-07	3.06E-10	8.95E-07	1.37E-03	2.42E-01	1.58E-06	5.25E-03	4.72E-05	2.17E-04	2.24E-06	2.99E-10	4.64E-11	7.75E-07	-6.92E-45	1.59E-30	-2.06E-22	7.03E+00	0.00E+00	0.00E+00	2.14E-43	-2.50E-148	2.65E-06
8.10E-06	913.706	1.20E+19	0.00E+00	7.01E+00	5.26E+05	-1.87E-06	2.11E+02	3.33E+05	5.32E+02	1.39E+05	3.72E+01	1.21E+03	2.55E+01	5.66E-01	1.71E+00	1.92E-05	2.22E-05	1.08E+01	9.38E+00	0.00E+00	3.67E+01	6.88E-02	1.02E-02	2.88E-02	2.92E-05	3.06E-02	1.86E-05	5.56E-07	3.07E-10	8.99E-07	1.38E-03	2.29E-01	1.57E-06	5.21E-03	4.74E-05	2.15E-04	2.24E-06	3.02E-10	4.59E-11	7.85E-07	-1.40E-43	-2.17E-28	1.98E-23	7.01E+00	0.00E+00	0.00E+00	7.72E-44	-5.11E-146	2.62E-06
8.20E-06	913.834	1.20E+19	0.00E+00	6.99E+00	5.26E+05	-1.87E-06	2.13E+02	3.33E+05	5.33E+02	1.39E+05	3.73E+01	1.23E+03	2.56E+01	5.68E-01	1.71E+00	1.93E-05	2.10E-05	1.09E+01	9.25E+00	0.00E+00	3.67E+01	6.88E-02	1.02E-02	2.88E-02	2.97E-05	3.11E-02	1.89E-05	5.50E-07	3.08E-10	9.03E-07	1.40E-03	2.17E-01	1.56E-06	5.18E-03	4.76E-05	2.13E-04	2.25E-06	3.05E-10	4.55E-11	7.94E-07	-4.72E-43	-1.43E-27	-1.43E-21	6.99E+00	0.00E+00	0.00E+00	2.73E-44	-3.55E-145	2.58E-06
8.30E-06	913.962	1.20E+19	0.00E+00	6.97E+00	5.26E+05	-1.87E-06	2.14E+02	3.33E+05	5.35E+02	1.39E+05	3.74E+01	1.24E+03	2.57E+01	5.70E-01	1.71E+00	1.94E-05	1.98E-05	1.09E+01	9.13E+00	0.00E+00	3.67E+01	6.88E-02	1.02E-02	2.89E-02	3.02E-05	3.16E-02	1.91E-05	5.45E-07	3.09E-10	9.06E-07	1.42E-03	2.05E-01	1.55E-06	5.16E-03	4.77E-05	2.11E-04	2.25E-06	3.07E-10	4.50E-11	8.04E-07	0.00E+00	1.57E-32	-1.90E-22	6.97E+00	0.00E+00	0.00E+00	9.65E-45	5.25E-153	2.55E-06
8.40E-06	914.091	1.20E+19	0.00E+00	6.95E+00	5.26E+05	-1.87E-06	2.16E+02	3.33E+05	5.37E+02	1.39E+05	3.75E+01	1.26E+03	2.58E+01	5.72E-01	1.72E+00	1.95E-05	1.87E-05	1.10E+01	9.00E+00	0.00E+00	3.67E+01	6.88E-02	1.02E-02	2.89E-02	3.07E-05	3.20E-02	1.94E-05	5.40E-07	3.10E-10	9.10E-07	1.43E-03	1.94E-01	1.55E-06	5.13E-03	4.79E-05	2.09E-04	2.26E-06	3.10E-10	4.46E-11	8.13E-07	-3.49E-46	-6.03E-29	-3.07E-22	6.95E+00	0.00E+00	0.00E+00	3.43E-45	5.23E-153	2.51E-06
8.50E-06	914.22	1.20E+19	0.00E+00	6.92E+00	5.26E+05	-1.87E-06	2.17E+02	3.33E+05	5.38E+02	1.39E+05	3.76E+01	1.28E+03	2.59E+01	5.74E-01	1.72E+00	1.96E-05	1.76E-05	1.10E+01	8.87E+00	0.00E+00	3.67E+01	6.88E-02	1.02E-02	2.89E-02	3.13E-05	3.25E-02	1.96E-05	5.34E-07	3.11E-10	9.13E-07	1.45E-03	1.84E-01	1.54E-06	5.10E-03	4.81E-05	2.08E-04	2.26E-06	3.13E-10	4.42E-11	8.22E-07	-6.16E-45	-4.18E-28	3.22E-23	6.92E+00	0.00E+00	0.00E+00	1.25E-45	5.21E-153	2.48E-06
8.60E-06	914.35	1.20E+19	0.00E+00	6.90E+00	5.26E+05	-1.87E-06	2.19E+02	3.33E+05	5.40E+02	1.39E+05	3.77E+01	1.29E+03	2.60E+01	5.76E-01	1.72E+00	1.97E-05	1.66E-05	1.10E+01	8.75E+00	0.00E+00	3.68E+01	6.88E-02	1.02E-02	2.89E-02	3.18E-05	3.30E-02	1.99E-05	5.29E-07	3.13E-10	9.16E-07	1.46E-03	1.74E-01	1.54E-06	5.08E-03	4.83E-05	2.06E-04	2.27E-06	3.15E-10	4.38E-11	8.31E-07	-2.13E-44	-1.31E-27	-3.98E-22	6.90E+00	0.00E+00	0.00E+00	4.59E-46	5.20E-153	2.45E-06
8.70E-06	914.48	1.20E+19	0.00E+00	6.88E+00	5.26E+05	-1.87E-06	2.21E+02	3.33E+05	5.42E+02	1.39E+05	3.78E+01	1.31E+03	2.61E+01	5.78E-01	1.72E+00	1.98E-05	1.57E-05	1.11E+01	8.62E+00	0.00E+00	3.68E+01	6.88E-02	1.01E-02	2.89E-02	3.23E-05	3.35E-02	2.02E-05	5.24E-07	3.14E-10	9.19E-07	1.48E-03	1.65E-01	1.53E-06	5.06E-03	4.85E-05	2.05E-04	2.27E-06	3.17E-10	4.33E-11	8.40E-07	3.00E-48	8.22E-32	-1.14E-21	6.88E+00	0.00E+00	0.00E+00	1.64E-46	-4.04E-150	2.41E-06
8.80E-06	914.61	1.20E+19	0.00E+00	6.86E+00	5.26E+05	-1.87E-06	2.22E+02	3.33E+05	5.44E+02	1.39E+05	3.80E+01	1.33E+03	2.62E+01	5.80E-01	1.72E+00	1.99E-05	1.48E-05	1.11E+01	8.50E+00	0.00E+00	3.68E+01	6.88E-02	1.01E-02	2.89E-02	3.28E-05	3.39E-02	2.04E-05	5.18E-07	3.15E-10	9.22E-07	1.50E-03	1.56E-01	1.52E-06	5.03E-03	4.86E-05	2.03E-04	2.27E-06	3.20E-10	4.29E-11	8.49E-07	-1.83E-45	-1.17E-31	-1.78E-21	6.86E+00	0.00E+00	0.00E+00	5.97E-47	-3.98E-150	2.38E-06
8.90E-06	914.741	1.20E+19	0.00E+00	6.84E+00	5.26E+05	-1.87E-06	2.24E+02	3.33E+05	5.45E+02	1.39E+05	3.81E+01	1.35E+03	2.63E+01	5.82E-01	1.72E+00	2.00E-05	1.40E-05	1.12E+01	8.37E+00	0.00E+00	3.68E+01	6.88E-02	1.01E-02	2.89E-02	3.34E-05	3.44E-02	2.07E-05	5.13E-07	3.16E-10	9.25E-07	1.51E-03	1.47E-01	1.52E-06	5.01E-03	4.88E-05	2.01E-04	2.28E-06	3.22E-10	4.26E-11	8.58E-07	-3.09E-44	-2.31E-29	1.24E-22	6.84E+00	0.00E+00	0.00E+00	2.14E-47	-1.86E-149	2.35E-06
9.00E-06	914.872	1.20E+19	0.00E+00	6.82E+00	5.26E+05	-1.87E-06	2.25E+02	3.33E+05	5.47E+02	1.39E+05	3.82E+01	1.36E+03	2.64E+01	5.84E-01	1.72E+00	2.01E-05	1.32E-05	1.12E+01	8.25E+00	0.00E+00	3.68E+01	6.88E-02	1.01E-02	2.89E-02	3.39E-05	3.49E-02	2.09E-05	5.08E-07	3.17E-10	9.28E-07	1.53E-03	1.40E-01	1.51E-06	5.00E-03	4.90E-05	2.00E-04	2.28E-06	3.24E-10	4.22E-11	8.67E-07	-8.82E-43	-5.25E-28	-4.16E-20	6.82E+00	0.00E+00	0.00E+00	7.31E-48	-3.94E-148	2.32E-06
9.10E-06	915.004	1.20E+19	0.00E+00	6.80E+00	5.26E+05	-1.87E-06	2.27E+02	3.33E+05	5.49E+02	1.39E+05	3.83E+01	1.38E+03	2.65E+01	5.86E-01	1.72E+00	2.02E-05	1.25E-05	1.13E+01	8.13E+00	0.00E+00	3.68E+01	6.88E-02	1.01E-02	2.90E-02	3.44E-05	3.54E-02	2.12E-05	5.03E-07	3.19E-10	9.30E-07	1.54E-03	1.32E-01	1.51E-06	4.98E-03	4.92E-05	1.99E-04	2.28E-06	3.27E-10	4.18E-11	8.76E-07	0.00E+00	-2.56E-31	-5.67E-23	6.80E+00	0.00E+00	0.00E+00	2.65E-48	4.91E-156	2.29E-06
9.20E-06	915.136	1.20E+19	0.00E+00	6.77E+00	5.26E+05	-1.87E-06	2.28E+02	3.33E+05	5.51E+02	1.39E+05	3.84E+01	1.40E+03	2.66E+01	5.88E-01	1.73E+00	2.03E-05	1.18E-05	1.13E+01	8.00E+00	0.00E+00	3.68E+01	6.89E-02	1.01E-02	2.90E-02	3.50E-05	3.58E-02	2.15E-05	4.97E-07	3.20E-10	9.33E-07	1.56E-03	1.25E-01	1.50E-06	4.96E-03	4.94E-05	1.97E-04	2.28E-06	3.29E-10	4.14E-11	8.84E-07	-8.69E-49	-1.41E-30	-1.23E-22	6.77E+00	0.00E+00	0.00E+00	9.78E-49	4.90E-156	2.26E-06
9.30E-06	915.269	1.20E+19	0.00E+00	6.75E+00	5.26E+05	-1.87E-06	2.30E+02	3.32E+05	5.53E+02	1.39E+05	3.85E+01	1.42E+03	2.67E+01	5.90E-01	1.73E+00	2.04E-05	1.11E-05	1.13E+01	7.88E+00	0.00E+00	3.68E+01	6.89E-02	1.01E-02	2.90E-02	3.55E-05	3.63E-02	2.17E-05	4.92E-07	3.21E-10	9.35E-07	1.57E-03	1.18E-01	1.50E-06	4.95E-03	4.96E-05	1.96E-04	2.28E-06	3.31E-10	4.11E-11	8.93E-07	1.10E-46	-1.75E-29	-2.87E-23	6.75E+00	0.00E+00	0.00E+00	3.55E-49	4.89E-156	2.23E-06
9.40E-06	915.402	1.20E+19	0.00E+00	6.73E+00	5.26E+05	-1.87E-06	2.31E+02	3.32E+05	5.54E+02	1.39E+05	3.87E+01	1.44E+03	2.67E+01	5.92E-01	1.73E+00	2.05E-05	1.05E-05	1.14E+01	7.76E+00	0.00E+00	3.68E+01	6.89E-02	1.01E-02	2.90E-02	3.61E-05	3.68E-02	2.20E-05	4.87E-07	3.22E-10	9.37E-07	1.59E-03	1.12E-01	1.50E-06	4.93E-03	4.98E-05	1.95E-04	2.29E-06	3.33E-10	4.07E-11	9.01E-07	-1.53E-45	-5.86E-29	-9.86E-23	6.73E+00	0.00E+00	0.00E+00	1.24E-49	4.87E-156	2.20E-06
9.50E-06	915.536	1.20E+19	0.00E+00	6.71E+00	5.26E+05	-1.87E-06	2.33E+02	3.32E+05	5.56E+02	1.39E+05	3.88E+01	1.45E+03	2.68E+01	5.94E-01	1.73E+00	2.06E-05	9.94E-06	1.14E+01	7.64E+00	0.00E+00	3.68E+01	6.89E-02	1.01E-02	2.90E-02	3.66E-05	3.73E-02	2.23E-05	4.82E-07	3.24E-10	9.39E-07	1.60E-03	1.06E-01	1.49E-06	4.92E-03	5.00E-05	1.94E-04	2.29E-06	3.35E-10	4.04E-11	9.10E-07	9.65E-48	-2.25E-31	-4.14E-22	6.71E+00	0.00E+00	0.00E+00	4.56E-50	-1.39E-153	2.17E-06
9.60E-06	915.67	1.20E+19	0.00E+00	6.69E+00	5.26E+05	-1.87E-06	2.34E+02	3.32E+05	5.58E+02	1.39E+05	3.89E+01	1.47E+03	2.69E+01	5.96E-01	1.73E+00	2.07E-05	9.40E-06	1.15E+01	7.52E+00	0.00E+00	3.68E+01	6.89E-02	1.01E-02	2.90E-02	3.71E-05	3.78E-02	2.25E-05	4.77E-07	3.25E-10	9.41E-07	1.62E-03	1.00E-01	1.49E-06	4.91E-03	5.02E-05	1.93E-04	2.29E-06	3.37E-10	4.00E-11	9.19E-07	-5.42E-46	-2.09E-29	-9.82E-22	6.69E+00	0.00E+00	0.00E+00	1.70E-50	-3.28E-153	2.14E-06
9.70E-06	915.805	1.20E+19	0.00E+00	6.67E+00	5.26E+05	-1.87E-06	2.36E+02	3.32E+05	5.60E+02	1.39E+05	3.90E+01	1.49E+03	2.70E+01	5.98E-01	1.73E+00	2.08E-05	8.88E-06	1.15E+01	7.40E+00	0.00E+00	3.68E+01	6.89E-02	1.01E-02	2.90E-02	3.77E-05	3.83E-02	2.28E-05	4.72E-07	3.26E-10	9.43E-07	1.63E-03	9.50E-02	1.48E-06	4.90E-03	5.04E-05	1.92E-04	2.29E-06	3.39E-10	3.97E-11	9.27E-07	-2.26E-45	-1.10E-28	-6.00E-22	6.67E+00	0.00E+00	0.00E+00	6.29E-51	1.59E-154	2.12E-06
9.80E-06	915.94	1.20E+19	0.00E+00	6.65E+00	5.26E+05	-1.87E-06	2.37E+02	3.32E+05	5.62E+02	1.39E+05	3.92E+01	1.51E+03	2.71E+01	6.00E-01	1.74E+00	2.09E-05	8.40E-06	1.15E+01	7.28E+00	0.00E+00	3.68E+01	6.89E-02	1.00E-02	2.90E-02	3.82E-05	3.87E-02	2.31E-05	4.67E-07	3.27E-10	9.45E-07	1.65E-03	9.00E-02	1.48E-06	4.89E-03	5.05E-05	1.91E-04	2.29E-06	3.41E-10	3.94E-11	9.35E-07	-9.07E-45	-3.26E-28	-1.03E-22	6.65E+00	0.00E+00	0.00E+00	2.25E-51	-2.56E-152	2.09E-06
9.90E-06	916.075	1.20E+19	0.00E+00	6.63E+00	5.26E+05	-1.87E-06	2.39E+02	3.32E+05	5.64E+02	1.39E+05	3.93E+01	1.53E+03	2.72E+01	6.02E-01	1.74E+00	2.10E-05	7.94E-06	1.16E+01	7.16E+00	0.00E+00	3.68E+01	6.89E-02	1.00E-02	2.90E-02	3.88E-05	3.92E-02	2.33E-05	4.62E-07	3.29E-10	9.46E-07	1.66E-03	8.52E-02	1.48E-06	4.88E-03	5.07E-05	1.90E-04	2.29E-06	3.43E-10	3.90E-11	9.44E-07	-6.84E-47	-2.24E-30	-5.12E-22	6.63E+00	0.00E+00	0.00E+00	8.38E-52	3.83E-159	2.06E-06
1.00E-05	916.211	1.20E+19	0.00E+00	6.61E+00	5.26E+05	-1.87E-06	2.40E+02	3.32E+05	5.66E+02	1.39E+05	3.94E+01	1.55E+03	2.73E+01	6.04E-01	1.74E+00	2.12E-05	7.50E-06	1.16E+01	7.05E+00	0.00E+00	3.68E+01	6.89E-02	1.00E-02	2.90E-02	3.93E-05	3.97E-02	2.36E-05	4.57E-07	3.30E-10	9.48E-07	1.68E-03	8.07E-02	1.47E-06	4.87E-03	5.09E-05	1.89E-04	2.29E-06	3.45E-10	3.87E-11	9.52E-07	-6.21E-45	-4.59E-29	-1.38E-21	6.61E+00	0.00E+00	0.00E+00	3.17E-52	3.82E-159	2.04E-06
1.01E-05	916.348	1.20E+19	0.00E+00	6.59E+00	5.26E+05	-1.87E-06	2.42E+02	3.32E+05	5.68E+02	1.39E+05	3.95E+01	1.56E+03	2.74E+01	6.06E-01	1.74E+00	2.13E-05	7.09E-06	1.16E+01	6.93E+00	0.00E+00	3.68E+01	6.89E-02	1.00E-02	2.90E-02	3.99E-05	4.02E-02	2.39E-05	4.52E-07	3.31E-10	9.50E-07	1.69E-03	7.64E-02	1.47E-06	4.86E-03	5.11E-05	1.88E-04	2.29E-06	3.46E-10	3.84E-11	9.60E-07	-3.02E-44	-1.90E-28	-1.47E-21	6.59E+00	0.00E+00	0.00E+00	1.19E-52	3.81E-159	2.01E-06
1.02E-05	916.485	1.20E+19	0.00E+00	6.57E+00	5.26E+05	-1.87E-06	2.43E+02	3.32E+05	5.70E+02	1.39E+05	3.97E+01	1.58E+03	2.75E+01	6.08E-01	1.74E+00	2.14E-05	6.71E-06	1.16E+01	6.81E+00	0.00E+00	3.68E+01	6.89E-02	1.00E-02	2.90E-02	4.05E-05	4.07E-02	2.41E-05	4.47E-07	3.33E-10	9.51E-07	1.71E-03	7.23E-02	1.46E-06	4.86E-03	5.13E-05	1.87E-04	2.29E-06	3.48E-10	3.81E-11	9.69E-07	-6.95E-44	-4.84E-28	-1.49E-22	6.57E+00	0.00E+00	0.00E+00	4.32E-53	3.80E-159	1.99E-06
1.03E-05	916.622	1.20E+19	0.00E+00	6.55E+00	5.26E+05	-1.87E-06	2.45E+02	3.32E+05	5.72E+02	1.39E+05	3.98E+01	1.60E+03	2.76E+01	6.10E-01	1.75E+00	2.15E-05	6.34E-06	1.17E+01	6.70E+00	0.00E+00	3.68E+01	6.89E-02	1.00E-02	2.90E-02	4.10E-05	4.12E-02	2.44E-05	4.42E-07	3.34E-10	9.52E-07	1.72E-03	6.85E-02	1.46E-06	4.85E-03	5.15E-05	1.86E-04	2.29E-06	3.50E-10	3.78E-11	9.77E-07	1.32E-49	1.49E-33	-4.34E-23	6.55E+00	0.00E+00	0.00E+00	1.63E-53	-2.34E-156	1.96E-06
1.04E-05	916.76	1.20E+19	0.00E+00	6.53E+00	5.26E+05	-1.87E-06	2.46E+02	3.32E+05	5.73E+02	1.39E+05	3.99E+01	1.62E+03	2.77E+01	6.12E-01	1.75E+00	2.16E-05	6.00E-06	1.17E+01	6.59E+00	0.00E+00	3.69E+01	6.89E-02	9.99E-03	2.90E-02	4.16E-05	4.17E-02	2.47E-05	4.38E-07	3.35E-10	9.54E-07	1.73E-03	6.49E-02	1.46E-06	4.85E-03	5.18E-05	1.86E-04	2.29E-06	3.51E-10	3.75E-11	9.85E-07	-1.13E-49	1.20E-33	-1.13E-22	6.53E+00	0.00E+00	0.00E+00	6.24E-54	-6.95E-156	1.94E-06
1.05E-05	916.899	1.20E+19	0.00E+00	6.51E+00	5.26E+05	-1.87E-06	2.48E+02	3.32E+05	5.75E+02	1.39E+05	4.01E+01	1.64E+03	2.78E+01	6.14E-01	1.75E+00	2.17E-05	5.68E-06	1.17E+01	6.47E+00	0.00E+00	3.69E+01	6.89E-02	9.98E-03	2.90E-02	4.21E-05	4.22E-02	2.49E-05	4.33E-07	3.37E-10	9.55E-07	1.75E-03	6.15E-02	1.46E-06	4.84E-03	5.20E-05	1.85E-04	2.30E-06	3.53E-10	3.73E-11	9.93E-07	3.62E-50	-1.78E-33	-1.29E-22	6.51E+00	0.00E+00	0.00E+00	2.37E-54	-6.48E-156	1.91E-06
1.06E-05	917.038	1.20E+19	0.00E+00	6.50E+00	5.26E+05	-1.87E-06	2.49E+02	3.32E+05	5.77E+02	1.39E+05	4.02E+01	1.66E+03	2.79E+01	6.16E-01	1.75E+00	2.18E-05	5.37E-06	1.18E+01	6.36E+00	0.00E+00	3.69E+01	6.89E-02	9.97E-03	2.90E-02	4.27E-05	4.27E-02	2.52E-05	4.28E-07	3.38E-10	9.56E-07	1.76E-03	5.83E-02	1.45E-06	4.84E-03	5.22E-05	1.84E-04	2.30E-06	3.55E-10	3.70E-11	1.00E-06	-6.51E-47	-1.02E-31	-2.20E-23	6.50E+00	0.00E+00	0.00E+00	8.37E-55	1.03E-156	1.89E-06
1.07E-05	917.177	1.20E+19	0.00E+00	6.48E+00	5.26E+05	-1.87E-06	2.50E+02	3.32E+05	5.79E+02	1.39E+05	4.04E+01	1.68E+03	2.80E+01	6.18E-01	1.75E+00	2.20E-05	5.08E-06	1.18E+01	6.25E+00	0.00E+00	3.69E+01	6.89E-02	9.96E-03	2.90E-02	4.33E-05	4.32E-02	2.55E-05	4.24E-07	3.39E-10	9.57E-07	1.78E-03	5.52E-02	1.45E-06	4.84E-03	5.24E-05	1.84E-04	2.30E-06	3.56E-10	3.67E-11	1.01E-06	-3.26E-48	-1.40E-31	-1.14E-23	6.48E+00	0.00E+00	0.00E+00	3.20E-55	-3.63E-154	1.87E-06
1.08E-05	917.318	1.20E+19	0.00E+00	6.46E+00	5.26E+05	-1.87E-06	2.52E+02	3.32E+05	5.81E+02	1.39E+05	4.05E+01	1.70E+03	2.81E+01	6.20E-01	1.76E+00	2.21E-05	4.80E-06	1.18E+01	6.14E+00	0.00E+00	3.69E+01	6.89E-02	9.95E-03	2.90E-02	4.39E-05	4.37E-02	2.57E-05	4.19E-07	3.41E-10	9.58E-07	1.79E-03	5.23E-02	1.45E-06	4.83E-03	5.26E-05	1.83E-04	2.30E-06	3.58E-10	3.65E-11	1.02E-06	-1.14E-46	-2.05E-31	-3.74E-23	6.46E+00	0.00E+00	0.00E+00	1.24E-55	-1.26E-153	1.84E-06
1.09E-05	917.458	1.20E+19	0.00E+00	6.44E+00	5.26E+05	-1.87E-06	2.53E+02	3.32E+05	5.83E+02	1.39E+05	4.06E+01	1.71E+03	2.82E+01	6.22E-01	1.76E+00	2.22E-05	4.55E-06	1.18E+01	6.03E+00	0.00E+00	3.69E+01	6.89E-02	9.94E-03	2.90E-02	4.44E-05	4.42E-02	2.60E-05	4.15E-07	3.42E-10	9.59E-07	1.81E-03	4.96E-02	1.44E-06	4.83E-03	5.28E-05	1.83E-04	2.30E-06	3.59E-10	3.62E-11	1.03E-06	-1.60E-46	-1.19E-31	-5.71E-23	6.44E+00	0.00E+00	0.00E+00	4.78E-56	-1.66E-153	1.82E-06
1.10E-05	917.599	1.20E+19	0.00E+00	6.42E+00	5.26E+05	-1.87E-06	2.55E+02	3.32E+05	5.85E+02	1.39E+05	4.08E+01	1.73E+03	2.83E+01	6.24E-01	1.76E+00	2.23E-05	4.30E-06	1.18E+01	5.92E+00	0.00E+00	3.69E+01	6.89E-02	9.93E-03	2.90E-02	4.50E-05	4.47E-02	2.63E-05	4.11E-07	3.44E-10	9.60E-07	1.82E-03	4.70E-02	1.44E-06	4.83E-03	5.30E-05	1.82E-04	2.30E-06	3.61E-10	3.59E-11	1.03E-06	-7.06E-47	-5.30E-30	-4.89E-23	6.42E+00	0.00E+00	0.00E+00	1.72E-56	-5.54E-154	1.80E-06
1.11E-05	917.741	1.20E+19	0.00E+00	6.40E+00	5.26E+05	-1.87E-06	2.56E+02	3.32E+05	5.87E+02	1.39E+05	4.09E+01	1.75E+03	2.84E+01	6.26E-01	1.76E+00	2.24E-05	4.07E-06	1.19E+01	5.81E+00	0.00E+00	3.69E+01	6.89E-02	9.92E-03	2.90E-02	4.56E-05	4.52E-02	2.66E-05	4.06E-07	3.45E-10	9.61E-07	1.83E-03	4.46E-02	1.44E-06	4.83E-03	5.32E-05	1.82E-04	2.30E-06	3.62E-10	3.57E-11	1.04E-06	-2.33E-48	-8.54E-31	-3.07E-23	6.40E+00	0.00E+00	0.00E+00	6.65E-57	6.50E-164	1.78E-06
1.12E-05	917.883	1.20E+19	0.00E+00	6.38E+00	5.26E+05	-1.87E-06	2.58E+02	3.32E+05	5.89E+02	1.39E+05	4.11E+01	1.77E+03	2.85E+01	6.28E-01	1.77E+00	2.26E-05	3.85E-06	1.19E+01	5.71E+00	0.00E+00	3.69E+01	6.89E-02	9.91E-03	2.90E-02	4.62E-05	4.57E-02	2.68E-05	4.02E-07	3.46E-10	9.62E-07	1.85E-03	4.23E-02	1.44E-06	4.83E-03	5.34E-05	1.81E-04	2.29E-06	3.64E-10	3.55E-11	1.05E-06	-1.31E-46	-2.43E-30	-1.39E-22	6.38E+00	0.00E+00	0.00E+00	2.61E-57	6.48E-164	1.76E-06
1.13E-05	918.026	1.20E+19	0.00E+00	6.37E+00	5.26E+05	-1.87E-06	2.59E+02	3.32E+05	5.91E+02	1.39E+05	4.12E+01	1.79E+03	2.86E+01	6.31E-01	1.77E+00	2.27E-05	3.65E-06	1.19E+01	5.60E+00	0.00E+00	3.69E+01	6.89E-02	9.90E-03	2.90E-02	4.67E-05	4.62E-02	2.71E-05	3.98E-07	3.48E-10	9.62E-07	1.86E-03	4.01E-02	1.43E-06	4.83E-03	5.36E-05	1.81E-04	2.29E-06	3.65E-10	3.52E-11	1.06E-06	-6.52E-46	-1.96E-30	-2.69E-22	6.36E+00	0.00E+00	0.00E+00	1.02E-57	6.46E-164	1.74E-06
1.14E-05	918.169	1.20E+19	0.00E+00	6.35E+00	5.26E+05	-1.87E-06	2.61E+02	3.32E+05	5.94E+02	1.39E+05	4.14E+01	1.81E+03	2.87E+01	6.33E-01	1.77E+00	2.28E-05	3.45E-06	1.19E+01	5.50E+00	0.00E+00	3.69E+01	6.89E-02	9.89E-03	2.90E-02	4.73E-05	4.67E-02	2.74E-05	3.94E-07	3.49E-10	9.63E-07	1.88E-03	3.81E-02	1.43E-06	4.83E-03	5.39E-05	1.80E-04	2.29E-06	3.66E-10	3.50E-11	1.07E-06	1.16E-45	5.84E-32	-3.55E-22	6.35E+00	0.00E+00	0.00E+00	3.72E-58	6.44E-164	1.72E-06
1.15E-05	918.312	1.20E+19	0.00E+00	6.33E+00	5.26E+05	-1.87E-06	2.62E+02	3.32E+05	5.96E+02	1.39E+05	4.15E+01	1.83E+03	2.88E+01	6.35E-01	1.77E+00	2.29E-05	3.27E-06	1.19E+01	5.39E+00	0.00E+00	3.69E+01	6.89E-02	9.88E-03	2.90E-02	4.79E-05	4.72E-02	2.77E-05	3.90E-07	3.51E-10	9.64E-07	1.89E-03	3.61E-02	1.43E-06	4.83E-03	5.41E-05	1.80E-04	2.29E-06	3.68E-10	3.48E-11	1.07E-06	-1.23E-44	-3.01E-29	-1.54E-22	6.33E+00	0.00E+00	0.00E+00	1.46E-58	-4.39E-161	1.69E-06
1.16E-05	918.457	1.20E+19	0.00E+00	6.31E+00	5.26E+05	-1.87E-06	2.64E+02	3.32E+05	5.98E+02	1.39E+05	4.17E+01	1.85E+03	2.89E+01	6.37E-01	1.77E+00	2.31E-05	3.09E-06	1.19E+01	5.29E+00	0.00E+00	3.69E+01	6.90E-02	9.88E-03	2.90E-02	4.85E-05	4.77E-02	2.79E-05	3.86E-07	3.52E-10	9.64E-07	1.91E-03	3.43E-02	1.43E-06	4.84E-03	5.43E-05	1.80E-04	2.29E-06	3.69E-10	3.46E-11	1.08E-06	-4.02E-45	-1.13E-28	-4.39E-22	6.31E+00	0.00E+00	0.00E+00	5.78E-59	-1.49E-160	1.67E-06
1.17E-05	918.601	1.20E+19	0.00E+00	6.29E+00	5.26E+05	-1.87E-06	2.65E+02	3.32E+05	6.00E+02	1.39E+05	4.18E+01	1.87E+03	2.90E+01	6.39E-01	1.78E+00	2.32E-05	2.93E-06	1.20E+01	5.19E+00	0.00E+00	3.69E+01	6.90E-02	9.87E-03	2.90E-02	4.91E-05	4.82E-02	2.82E-05	3.82E-07	3.54E-10	9.65E-07	1.92E-03	3.26E-02	1.42E-06	4.84E-03	5.45E-05	1.80E-04	2.29E-06	3.70E-10	3.43E-11	1.09E-06	-7.55E-44	-1.82E-28	-6.43E-22	6.29E+00	0.00E+00	0.00E+00	2.30E-59	-2.12E-160	1.66E-06
1.18E-05	918.747	1.20E+19	0.00E+00	6.28E+00	5.26E+05	-1.87E-06	2.67E+02	3.32E+05	6.02E+02	1.39E+05	4.20E+01	1.89E+03	2.91E+01	6.41E-01	1.78E+00	2.33E-05	2.77E-06	1.20E+01	5.09E+00	0.00E+00	3.69E+01	6.90E-02	9.86E-03	2.90E-02	4.97E-05	4.87E-02	2.85E-05	3.78E-07	3.55E-10	9.66E-07	1.93E-03	3.09E-02	1.42E-06	4.84E-03	5.47E-05	1.79E-04	2.29E-06	3.71E-10	3.41E-11	1.10E-06	-9.00E-43	-1.66E-28	-5.49E-22	6.27E+00	0.00E+00	0.00E+00	8.45E-60	-1.27E-160	1.64E-06
1.19E-05	918.893	1.20E+19	0.00E+00	6.26E+00	5.26E+05	-1.87E-06	2.68E+02	3.32E+05	6.04E+02	1.39E+05	4.21E+01	1.91E+03	2.92E+01	6.43E-01	1.78E+00	2.34E-05	2.62E-06	1.20E+01	4.99E+00	0.00E+00	3.69E+01	6.90E-02	9.85E-03	2.89E-02	5.03E-05	4.92E-02	2.88E-05	3.74E-07	3.57E-10	9.66E-07	1.95E-03	2.94E-02	1.42E-06	4.84E-03	5.50E-05	1.79E-04	2.29E-06	3.73E-10	3.39E-11	1.11E-06	-2.00E-46	-3.33E-31	-6.61E-24	6.26E+00	0.00E+00	0.00E+00	3.34E-60	4.02E-167	1.62E-06
1.20E-05	919.039	1.20E+19	0.00E+00	6.24E+00	5.26E+05	-1.87E-06	2.70E+02	3.32E+05	6.06E+02	1.39E+05	4.23E+01	1.93E+03	2.93E+01	6.45E-01	1.78E+00	2.36E-05	2.48E-06	1.20E+01	4.89E+00	0.00E+00	3.69E+01	6.90E-02	9.84E-03	2.89E-02	5.09E-05	4.97E-02	2.90E-05	3.70E-07	3.58E-10	9.67E-07	1.96E-03	2.79E-02	1.42E-06	4.85E-03	5.52E-05	1.79E-04	2.29E-06	3.74E-10	3.37E-11	1.11E-06	-3.98E-46	-1.19E-30	-3.48E-23	6.24E+00	0.00E+00	0.00E+00	1.35E-60	4.01E-167	1.60E-06
1.21E-05	919.186	1.20E+19	0.00E+00	6.22E+00	5.26E+05	-1.87E-06	2.71E+02	3.32E+05	6.08E+02	1.39E+05	4.24E+01	1.95E+03	2.94E+01	6.47E-01	1.79E+00	2.37E-05	2.35E-06	1.20E+01	4.80E+00	0.00E+00	3.69E+01	6.90E-02	9.83E-03	2.89E-02	5.15E-05	5.02E-02	2.93E-05	3.66E-07	3.60E-10	9.67E-07	1.98E-03	2.65E-02	1.42E-06	4.85E-03	5.54E-05	1.79E-04	2.29E-06	3.75E-10	3.35E-11	1.12E-06	5.22E-47	-1.95E-30	-7.54E-23	6.22E+00	0.00E+00	0.00E+00	5.50E-61	4.00E-167	1.58E-06
1.22E-05	919.333	1.20E+19	0.00E+00	6.20E+00	5.26E+05	-1.87E-06	2.73E+02	3.32E+05	6.10E+02	1.39E+05	4.26E+01	1.97E+03	2.95E+01	6.50E-01	1.79E+00	2.38E-05	2.23E-06	1.20E+01	4.70E+00	0.00E+00	3.69E+01	6.90E-02	9.82E-03	2.89E-02	5.21E-05	5.07E-02	2.96E-05	3.63E-07	3.61E-10	9.67E-07	1.99E-03	2.52E-02	1.41E-06	4.85E-03	5.56E-05	1.78E-04	2.29E-06	3.76E-10	3.33E-11	1.13E-06	-1.84E-45	-1.93E-30	-1.17E-22	6.20E+00	0.00E+00	0.00E+00	2.25E-61	3.99E-167	1.56E-06
1.23E-05	919.482	1.20E+19	0.00E+00	6.19E+00	5.26E+05	-1.87E-06	2.74E+02	3.32E+05	6.12E+02	1.39E+05	4.28E+01	1.99E+03	2.96E+01	6.52E-01	1.79E+00	2.40E-05	2.11E-06	1.20E+01	4.61E+00	0.00E+00	3.69E+01	6.90E-02	9.81E-03	2.89E-02	5.27E-05	5.13E-02	2.99E-05	3.59E-07	3.63E-10	9.68E-07	2.01E-03	2.40E-02	1.41E-06	4.86E-03	5.59E-05	1.78E-04	2.29E-06	3.77E-10	3.31E-11	1.14E-06	-5.13E-46	1.24E-32	-8.79E-22	6.19E+00	0.00E+00	0.00E+00	9.01E-62	-4.29E-164	1.54E-06
[truncated: 7,228 more rows]
[truncated: 18 more columns]
