# Supplementary material for: Dataset of numerical assessment on the combined effects of non-thermal plasma and water addition in hydrogen combustion
Source: Data Brief. 2025 Dec 19;64:112405. doi: 10.1016/j.dib.2025.112405 (PMC12813465; doi:10.1016/j.dib.2025.112405)
Supplement: Supplementary file 1 [file mmc1.zip › Research Data/Simulations for DOE/Run29.csv]

Time(s)	T_gas(K)	N_gas(#/cm^3)	AR	E	N2	He	H2O2	H2	H	O2	O	H2O	OH	HO2	O3	O(1D)	O(1S)	O2(a1)	O2(b1)	O2(c)	NO	N2O	NO2	HNO	HNO2	HONO	HONO2	N2H2	H2NN	HNOH	NH3	N	NO3	NH	NNH	NH2	H2NO	N2H4	N2H3	NH2OH	N^+	NH^+	H3^+	N2H^+	He^+	O^+	O2^+	N2^+	NH3^+
1.00E-11	300	1.22E+19	0.00E+00	5.22E-10	4.85E+05	1.09E-09	2.18E-28	3.08E+05	1.39E-10	1.29E+05	6.94E-11	7.71E+04	7.10E-12	9.69E-16	6.28E-13	4.61E-11	3.03E-13	6.89E-12	1.71E-12	0.00E+00	1.27E-15	3.04E-18	4.66E-36	6.15E-36	1.68E-64	1.38E-36	6.21E-57	1.53E-52	3.79E-48	3.20E-60	1.20E-54	3.10E-11	8.13E-57	9.15E-32	5.76E-24	2.09E-44	1.09E-58	1.38E-77	4.78E-76	1.49E-64	0.00E+00	5.28E-32	2.10E-13	7.07E-13	3.92E-28	3.30E-30	3.89E-12	9.37E-12	1.28E-34
2.00E-11	300	1.22E+19	0.00E+00	5.43E-10	4.85E+05	1.09E-09	1.75E-27	3.08E+05	2.86E-10	1.29E+05	1.41E-10	7.71E+04	1.50E-11	3.95E-15	2.54E-12	9.39E-11	7.90E-13	1.40E-11	3.52E-12	0.00E+00	5.16E-15	1.23E-17	7.55E-35	1.01E-34	5.47E-63	2.31E-35	4.22E-55	2.51E-51	6.21E-47	2.13E-58	4.20E-53	6.33E-11	5.31E-55	3.71E-31	2.34E-23	3.52E-43	7.28E-57	2.95E-76	6.48E-74	1.05E-62	0.00E+00	7.78E-31	7.72E-13	2.77E-12	7.92E-28	1.33E-29	7.94E-12	1.84E-11	3.79E-33
3.00E-11	300	1.22E+19	0.00E+00	5.64E-10	4.85E+05	1.09E-09	5.94E-27	3.08E+05	4.41E-10	1.29E+05	2.15E-10	7.71E+04	2.39E-11	9.04E-15	5.76E-12	1.43E-10	1.47E-12	2.15E-11	5.42E-12	0.00E+00	1.18E-14	2.82E-17	3.88E-34	5.22E-34	4.24E-62	1.23E-34	4.98E-54	1.30E-50	3.23E-46	2.47E-57	3.48E-52	9.68E-11	6.05E-54	8.45E-31	5.34E-23	1.87E-42	8.45E-56	9.10E-76	1.12E-72	1.28E-61	0.00E+00	3.66E-30	1.60E-12	6.13E-12	1.20E-27	3.01E-29	1.21E-11	2.72E-11	2.69E-32
4.00E-11	300	1.22E+19	0.00E+00	5.86E-10	4.85E+05	1.09E-09	1.42E-26	3.08E+05	6.03E-10	1.29E+05	2.90E-10	7.71E+04	3.36E-11	1.63E-14	1.04E-11	1.95E-10	2.34E-12	2.92E-11	7.42E-12	0.00E+00	2.12E-14	5.10E-17	1.25E-33	1.70E-33	1.86E-61	4.09E-34	2.95E-53	4.24E-50	1.05E-45	1.44E-56	1.63E-51	1.32E-10	3.47E-53	1.52E-30	9.65E-23	6.25E-42	4.92E-55	1.11E-75	8.74E-72	7.80E-61	0.00E+00	1.08E-29	2.62E-12	1.07E-11	1.62E-27	5.39E-29	1.65E-11	3.58E-11	1.08E-31
5.00E-11	300	1.22E+19	0.00E+00	6.10E-10	4.85E+05	1.09E-09	2.79E-26	3.08E+05	7.73E-10	1.29E+05	3.69E-10	7.71E+04	4.43E-11	2.60E-14	1.63E-11	2.48E-10	3.42E-12	3.73E-11	9.52E-12	0.00E+00	3.36E-14	8.09E-17	3.12E-33	4.26E-33	5.90E-61	1.05E-33	1.18E-52	1.07E-49	2.64E-45	5.67E-56	5.49E-51	1.68E-10	1.35E-52	2.41E-30	1.53E-22	1.61E-41	1.94E-54	3.33E-75	4.32E-71	3.22E-60	0.00E+00	2.47E-29	3.79E-12	1.65E-11	2.05E-27	8.49E-29	2.11E-11	4.41E-11	3.15E-31
6.00E-11	300	1.22E+19	0.00E+00	6.34E-10	4.85E+05	1.09E-09	4.86E-26	3.08E+05	9.51E-10	1.29E+05	4.49E-10	7.71E+04	5.59E-11	3.81E-14	2.38E-11	3.03E-10	4.70E-12	4.56E-11	1.17E-11	0.00E+00	4.90E-14	1.18E-16	6.61E-33	9.11E-33	1.53E-60	2.29E-33	3.75E-52	2.28E-49	5.66E-45	1.77E-55	1.52E-50	2.06E-10	4.13E-52	3.52E-30	2.24E-22	3.52E-41	6.04E-54	4.68E-75	1.63E-70	1.05E-59	0.00E+00	4.80E-29	5.06E-12	2.34E-11	2.49E-27	1.23E-28	2.58E-11	5.23E-11	7.54E-31
7.00E-11	300	1.22E+19	0.00E+00	6.59E-10	4.85E+05	1.09E-09	7.77E-26	3.08E+05	1.14E-09	1.29E+05	5.33E-10	7.71E+04	6.86E-11	5.27E-14	3.27E-11	3.60E-10	6.20E-12	5.43E-11	1.40E-11	0.00E+00	6.76E-14	1.64E-16	1.25E-32	1.74E-32	3.48E-60	4.48E-33	1.01E-51	4.37E-49	1.08E-44	4.66E-55	3.65E-50	2.45E-10	1.08E-51	4.85E-30	3.09E-22	6.87E-41	1.60E-53	5.69E-75	5.08E-70	2.89E-59	0.00E+00	8.37E-29	6.41E-12	3.14E-11	2.94E-27	1.69E-28	3.07E-11	6.03E-11	1.57E-30
8.00E-11	300	1.22E+19	0.00E+00	6.85E-10	4.85E+05	1.09E-09	1.17E-25	3.08E+05	1.33E-09	1.29E+05	6.19E-10	7.71E+04	8.23E-11	7.00E-14	4.32E-11	4.19E-10	7.92E-12	6.33E-11	1.65E-11	0.00E+00	8.94E-14	2.18E-16	2.19E-32	3.06E-32	7.13E-60	8.04E-33	2.39E-51	7.69E-49	1.90E-44	1.09E-54	7.92E-50	2.85E-10	2.48E-51	6.42E-30	4.09E-22	1.24E-40	3.73E-53	9.06E-75	1.38E-69	7.05E-59	0.00E+00	1.34E-28	7.80E-12	4.04E-11	3.40E-27	2.23E-28	3.58E-11	6.82E-11	2.96E-30
9.00E-11	300	1.22E+19	0.00E+00	7.12E-10	4.85E+05	1.09E-09	1.68E-25	3.08E+05	1.53E-09	1.29E+05	7.07E-10	7.71E+04	9.71E-11	9.01E-14	5.52E-11	4.80E-10	9.87E-12	7.27E-11	1.90E-11	0.00E+00	1.15E-13	2.80E-16	3.59E-32	5.05E-32	1.35E-59	1.36E-32	5.17E-51	1.27E-48	3.15E-44	2.32E-54	1.58E-49	3.28E-10	5.21E-51	8.24E-30	5.26E-22	2.09E-40	7.94E-53	1.35E-74	3.33E-69	1.56E-58	0.00E+00	2.03E-28	9.22E-12	5.05E-11	3.88E-27	2.84E-28	4.11E-11	7.60E-11	5.16E-30
1.00E-10	300	1.22E+19	0.00E+00	7.40E-10	4.85E+05	1.09E-09	2.32E-25	3.08E+05	1.75E-09	1.29E+05	7.99E-10	7.71E+04	1.13E-10	1.13E-13	6.89E-11	5.44E-10	1.21E-11	8.25E-11	2.17E-11	0.00E+00	1.44E-13	3.51E-16	5.61E-32	7.94E-32	2.40E-59	2.17E-32	1.03E-50	2.00E-48	4.95E-44	4.57E-54	2.97E-49	3.72E-10	1.01E-50	1.03E-29	6.58E-22	3.35E-40	1.56E-52	3.00E-74	7.35E-69	3.20E-58	0.00E+00	2.93E-28	1.07E-11	6.16E-11	4.37E-27	3.54E-28	4.66E-11	8.38E-11	8.46E-30
1.10E-10	300	1.22E+19	0.00E+00	7.69E-10	4.85E+05	1.09E-09	3.12E-25	3.08E+05	1.97E-09	1.29E+05	8.94E-10	7.71E+04	1.30E-10	1.39E-13	8.43E-11	6.10E-10	1.45E-11	9.26E-11	2.45E-11	0.00E+00	1.76E-13	4.32E-16	8.41E-32	1.20E-31	4.07E-59	3.35E-32	1.94E-50	3.02E-48	7.48E-44	8.48E-54	5.29E-49	4.17E-10	1.86E-50	1.27E-29	8.08E-22	5.15E-40	2.90E-52	5.17E-74	1.51E-68	6.17E-58	0.00E+00	4.06E-28	1.21E-11	7.37E-11	4.87E-27	4.32E-28	5.24E-11	9.15E-11	1.32E-29
1.20E-10	300	1.22E+19	0.00E+00	7.99E-10	4.85E+05	1.09E-09	4.08E-25	3.08E+05	2.20E-09	1.29E+05	9.92E-10	7.71E+04	1.49E-10	1.68E-13	1.01E-10	6.78E-10	1.72E-11	1.03E-10	2.74E-11	0.00E+00	2.13E-13	5.23E-16	1.22E-31	1.75E-31	6.61E-59	4.98E-32	3.48E-50	4.41E-48	1.09E-43	1.50E-53	9.03E-49	4.65E-10	3.24E-50	1.53E-29	9.75E-22	7.67E-40	5.13E-52	7.43E-74	2.94E-68	1.13E-57	0.00E+00	5.46E-28	1.35E-11	8.69E-11	5.38E-27	5.18E-28	5.83E-11	9.92E-11	1.98E-29
1.30E-10	300	1.22E+19	0.00E+00	8.31E-10	4.85E+05	1.09E-09	5.23E-25	3.08E+05	2.44E-09	1.29E+05	1.09E-09	7.71E+04	1.68E-10	2.01E-13	1.20E-10	7.49E-10	2.01E-11	1.14E-10	3.05E-11	0.00E+00	2.53E-13	6.24E-16	1.72E-31	2.49E-31	1.04E-58	7.20E-32	5.98E-50	6.27E-48	1.55E-43	2.54E-53	1.49E-48	5.14E-10	5.42E-50	1.82E-29	1.16E-21	1.11E-39	8.68E-52	9.89E-74	5.44E-68	1.99E-57	0.00E+00	7.15E-28	1.50E-11	1.01E-10	5.91E-27	6.14E-28	6.45E-11	1.07E-10	2.87E-29
1.40E-10	300	1.22E+19	0.00E+00	8.64E-10	4.85E+05	1.09E-09	6.60E-25	3.08E+05	2.69E-09	1.29E+05	1.20E-09	7.71E+04	1.89E-10	2.37E-13	1.41E-10	8.22E-10	2.33E-11	1.25E-10	3.37E-11	0.00E+00	2.98E-13	7.35E-16	2.38E-31	3.45E-31	1.58E-58	1.02E-31	9.90E-50	8.70E-48	2.15E-43	4.15E-53	2.37E-48	5.65E-10	8.77E-50	2.14E-29	1.37E-21	1.57E-39	1.42E-51	1.29E-73	9.66E-68	3.36E-57	0.00E+00	9.16E-28	1.64E-11	1.16E-10	6.46E-27	7.18E-28	7.10E-11	1.15E-10	4.05E-29
1.50E-10	300	1.22E+19	0.00E+00	8.98E-10	4.85E+05	1.09E-09	8.18E-25	3.08E+05	2.95E-09	1.29E+05	1.31E-09	7.71E+04	2.12E-10	2.76E-13	1.64E-10	8.98E-10	2.68E-11	1.37E-10	3.71E-11	0.00E+00	3.46E-13	8.58E-16	3.21E-31	4.68E-31	2.35E-58	1.40E-31	1.59E-49	1.18E-47	2.93E-43	6.57E-53	3.68E-48	6.19E-10	1.37E-49	2.49E-29	1.59E-21	2.17E-39	2.25E-51	1.67E-73	1.65E-67	5.52E-57	0.00E+00	1.15E-27	1.79E-11	1.32E-10	7.02E-27	8.32E-28	7.77E-11	1.22E-10	5.57E-29
1.60E-10	300	1.22E+19	0.00E+00	9.33E-10	4.85E+05	1.09E-09	1.00E-24	3.08E+05	3.22E-09	1.29E+05	1.42E-09	7.71E+04	2.35E-10	3.19E-13	1.89E-10	9.77E-10	3.06E-11	1.50E-10	4.06E-11	0.00E+00	4.00E-13	9.93E-16	4.27E-31	6.25E-31	3.41E-58	1.91E-31	2.48E-49	1.58E-47	3.91E-43	1.01E-52	5.59E-48	6.74E-10	2.10E-49	2.87E-29	1.84E-21	2.94E-39	3.47E-51	2.18E-73	2.75E-67	8.80E-57	0.00E+00	1.42E-27	1.93E-11	1.49E-10	7.60E-27	9.55E-28	8.46E-11	1.30E-10	7.50E-29
1.70E-10	300	1.22E+19	0.00E+00	9.70E-10	4.85E+05	1.09E-09	1.21E-24	3.08E+05	3.50E-09	1.29E+05	1.53E-09	7.71E+04	2.61E-10	3.67E-13	2.15E-10	1.06E-09	3.46E-11	1.62E-10	4.43E-11	0.00E+00	4.58E-13	1.14E-15	5.58E-31	8.22E-31	4.86E-58	2.55E-31	3.79E-49	2.08E-47	5.14E-43	1.53E-52	8.31E-48	7.32E-10	3.14E-49	3.29E-29	2.10E-21	3.93E-39	5.24E-51	2.77E-73	4.44E-67	1.37E-56	0.00E+00	1.74E-27	2.08E-11	1.67E-10	8.20E-27	1.09E-27	9.18E-11	1.38E-10	9.91E-29
1.80E-10	300	1.22E+19	0.00E+00	1.01E-09	4.85E+05	1.09E-09	1.45E-24	3.08E+05	3.80E-09	1.29E+05	1.65E-09	7.71E+04	2.87E-10	4.18E-13	2.44E-10	1.14E-09	3.90E-11	1.76E-10	4.82E-11	0.00E+00	5.21E-13	1.30E-15	7.19E-31	1.07E-30	6.82E-58	3.35E-31	5.67E-49	2.69E-47	6.66E-43	2.26E-52	1.21E-47	7.92E-10	4.59E-49	3.74E-29	2.39E-21	5.18E-39	7.74E-51	3.49E-73	7.00E-67	2.09E-56	0.00E+00	2.10E-27	2.22E-11	1.86E-10	8.81E-27	1.23E-27	9.94E-11	1.46E-10	1.29E-28
1.90E-10	300	1.22E+19	0.00E+00	1.05E-09	4.85E+05	1.09E-09	1.73E-24	3.08E+05	4.11E-09	1.29E+05	1.78E-09	7.71E+04	3.16E-10	4.73E-13	2.76E-10	1.23E-09	4.37E-11	1.90E-10	5.22E-11	0.00E+00	5.89E-13	1.47E-15	9.17E-31	1.36E-30	9.41E-58	4.36E-31	8.31E-49	3.45E-47	8.53E-43	3.28E-52	1.74E-47	8.54E-10	6.59E-49	4.23E-29	2.70E-21	6.73E-39	1.12E-50	4.78E-73	1.08E-66	3.13E-56	0.00E+00	2.50E-27	2.36E-11	2.07E-10	9.45E-27	1.39E-27	1.07E-10	1.54E-10	1.65E-28
2.00E-10	300	1.22E+19	0.00E+00	1.09E-09	4.85E+05	1.09E-09	2.03E-24	3.08E+05	4.43E-09	1.29E+05	1.90E-09	7.71E+04	3.46E-10	5.33E-13	3.09E-10	1.32E-09	4.87E-11	2.04E-10	5.64E-11	0.00E+00	6.62E-13	1.66E-15	1.16E-30	1.73E-30	1.28E-57	5.61E-31	1.20E-48	4.36E-47	1.08E-42	4.68E-52	2.46E-47	9.19E-10	9.31E-49	4.76E-29	3.04E-21	8.66E-39	1.60E-50	7.85E-73	1.63E-66	4.60E-56	0.00E+00	2.96E-27	2.51E-11	2.28E-10	1.01E-26	1.55E-27	1.15E-10	1.63E-10	2.09E-28
2.10E-10	300	1.22E+19	0.00E+00	1.13E-09	4.85E+05	1.09E-09	2.37E-24	3.08E+05	4.76E-09	1.29E+05	2.04E-09	7.71E+04	3.78E-10	5.97E-13	3.45E-10	1.42E-09	5.41E-11	2.19E-10	6.08E-11	0.00E+00	7.40E-13	1.86E-15	1.44E-30	2.17E-30	1.72E-57	7.13E-31	1.70E-48	5.47E-47	1.36E-42	6.58E-52	3.43E-47	9.86E-10	1.30E-48	5.32E-29	3.40E-21	1.10E-38	2.25E-50	1.26E-72	2.42E-66	6.65E-56	0.00E+00	3.47E-27	2.66E-11	2.50E-10	1.08E-26	1.73E-27	1.24E-10	1.71E-10	2.62E-28
2.20E-10	300	1.22E+19	0.00E+00	1.18E-09	4.85E+05	1.09E-09	2.76E-24	3.08E+05	5.11E-09	1.29E+05	2.18E-09	7.71E+04	4.11E-10	6.66E-13	3.83E-10	1.52E-09	5.98E-11	2.34E-10	6.54E-11	0.00E+00	8.25E-13	2.08E-15	1.78E-30	2.69E-30	2.29E-57	8.99E-31	2.38E-48	6.80E-47	1.68E-42	9.12E-52	4.73E-47	1.06E-09	1.78E-48	5.93E-29	3.79E-21	1.39E-38	3.12E-50	1.90E-72	3.54E-66	9.48E-56	0.00E+00	4.03E-27	2.80E-11	2.73E-10	1.15E-26	1.92E-27	1.33E-10	1.80E-10	3.24E-28
2.30E-10	300	1.22E+19	0.00E+00	1.22E-09	4.85E+05	1.09E-09	3.18E-24	3.08E+05	5.47E-09	1.29E+05	2.32E-09	7.71E+04	4.47E-10	7.41E-13	4.24E-10	1.62E-09	6.58E-11	2.51E-10	7.02E-11	0.00E+00	9.15E-13	2.31E-15	2.19E-30	3.32E-30	3.02E-57	1.12E-30	3.30E-48	8.38E-47	2.08E-42	1.25E-51	6.45E-47	1.13E-09	2.42E-48	6.57E-29	4.20E-21	1.74E-38	4.27E-50	2.75E-72	5.10E-66	1.33E-55	0.00E+00	4.67E-27	2.95E-11	2.98E-10	1.22E-26	2.12E-27	1.42E-10	1.89E-10	3.97E-28
2.40E-10	300	1.22E+19	0.00E+00	1.27E-09	4.85E+05	1.09E-09	3.65E-24	3.08E+05	5.84E-09	1.29E+05	2.47E-09	7.71E+04	4.84E-10	8.20E-13	4.67E-10	1.72E-09	7.23E-11	2.67E-10	7.52E-11	0.00E+00	1.01E-12	2.56E-15	2.67E-30	4.06E-30	3.94E-57	1.39E-30	4.51E-48	1.03E-46	2.54E-42	1.69E-51	8.71E-47	1.20E-09	3.25E-48	7.27E-29	4.64E-21	2.15E-38	5.79E-50	3.94E-72	7.24E-66	1.86E-55	0.00E+00	5.36E-27	3.11E-11	3.23E-10	1.29E-26	2.33E-27	1.51E-10	1.98E-10	4.83E-28
2.50E-10	300	1.22E+19	0.00E+00	1.32E-09	4.85E+05	1.09E-09	4.17E-24	3.08E+05	6.23E-09	1.29E+05	2.62E-09	7.71E+04	5.23E-10	9.04E-13	5.14E-10	1.83E-09	7.91E-11	2.85E-10	8.04E-11	0.00E+00	1.11E-12	2.82E-15	3.23E-30	4.93E-30	5.10E-57	1.72E-30	6.10E-48	1.25E-46	3.09E-42	2.27E-51	1.16E-46	1.28E-09	4.32E-48	8.00E-29	5.11E-21	2.65E-38	7.76E-50	5.71E-72	1.02E-65	2.55E-55	0.00E+00	6.14E-27	3.26E-11	3.50E-10	1.37E-26	2.55E-27	1.61E-10	2.07E-10	5.83E-28
2.60E-10	300	1.22E+19	0.00E+00	1.37E-09	4.85E+05	1.09E-09	4.74E-24	3.08E+05	6.64E-09	1.29E+05	2.78E-09	7.71E+04	5.65E-10	9.95E-13	5.63E-10	1.95E-09	8.64E-11	3.03E-10	8.59E-11	0.00E+00	1.22E-12	3.11E-15	3.88E-30	5.96E-30	6.55E-57	2.10E-30	8.17E-48	1.50E-46	3.73E-42	3.01E-51	1.54E-46	1.36E-09	5.68E-48	8.79E-29	5.61E-21	3.24E-38	1.03E-49	8.38E-72	1.41E-65	3.48E-55	0.00E+00	6.98E-27	3.42E-11	3.78E-10	1.45E-26	2.79E-27	1.71E-10	2.17E-10	6.98E-28
2.70E-10	300	1.22E+19	0.00E+00	1.43E-09	4.85E+05	1.09E-09	5.36E-24	3.08E+05	7.06E-09	1.29E+05	2.94E-09	7.71E+04	6.08E-10	1.09E-12	6.15E-10	2.07E-09	9.40E-11	3.22E-10	9.16E-11	0.00E+00	1.34E-12	3.41E-15	4.64E-30	7.16E-30	8.35E-57	2.55E-30	1.09E-47	1.81E-46	4.47E-42	3.96E-51	2.03E-46	1.45E-09	7.42E-48	9.62E-29	6.14E-21	3.94E-38	1.36E-49	1.23E-71	1.94E-65	4.69E-55	0.00E+00	7.92E-27	3.58E-11	4.07E-10	1.53E-26	3.04E-27	1.82E-10	2.27E-10	8.31E-28
2.80E-10	300	1.22E+19	0.00E+00	1.48E-09	4.85E+05	1.09E-09	6.05E-24	3.08E+05	7.50E-09	1.29E+05	3.11E-09	7.71E+04	6.54E-10	1.19E-12	6.70E-10	2.19E-09	1.02E-10	3.41E-10	9.75E-11	0.00E+00	1.46E-12	3.73E-15	5.52E-30	8.54E-30	1.06E-56	3.08E-30	1.43E-47	2.16E-46	5.34E-42	5.18E-51	2.65E-46	1.54E-09	9.62E-48	1.05E-28	6.70E-21	4.76E-38	1.77E-49	1.80E-71	2.64E-65	6.27E-55	0.00E+00	8.94E-27	3.75E-11	4.38E-10	1.62E-26	3.31E-27	1.93E-10	2.37E-10	9.84E-28
2.90E-10	300	1.22E+19	0.00E+00	1.54E-09	4.85E+05	1.09E-09	6.79E-24	3.08E+05	7.96E-09	1.29E+05	3.29E-09	7.71E+04	7.03E-10	1.30E-12	7.28E-10	2.32E-09	1.11E-10	3.62E-10	1.04E-10	0.00E+00	1.59E-12	4.07E-15	6.54E-30	1.02E-29	1.33E-56	3.71E-30	1.87E-47	2.56E-46	6.34E-42	6.71E-51	3.43E-46	1.63E-09	1.24E-47	1.15E-28	7.29E-21	5.72E-38	2.30E-49	2.62E-71	3.55E-65	8.32E-55	0.00E+00	1.01E-26	3.92E-11	4.70E-10	1.70E-26	3.59E-27	2.04E-10	2.47E-10	1.16E-27
3.00E-10	300	1.22E+19	0.00E+00	1.60E-09	4.85E+05	1.09E-09	7.60E-24	3.08E+05	8.43E-09	1.29E+05	3.47E-09	7.71E+04	7.53E-10	1.42E-12	7.89E-10	2.45E-09	1.20E-10	3.83E-10	1.10E-10	0.00E+00	1.73E-12	4.44E-15	7.71E-30	1.20E-29	1.67E-56	4.44E-30	2.42E-47	3.03E-46	7.50E-42	8.64E-51	4.41E-46	1.72E-09	1.58E-47	1.24E-28	7.92E-21	6.84E-38	2.96E-49	3.77E-71	4.75E-65	1.10E-54	0.00E+00	1.13E-26	4.09E-11	5.03E-10	1.80E-26	3.88E-27	2.16E-10	2.58E-10	1.36E-27
3.10E-10	300	1.22E+19	0.00E+00	1.67E-09	4.85E+05	1.09E-09	8.48E-24	3.08E+05	8.93E-09	1.29E+05	3.66E-09	7.71E+04	8.06E-10	1.54E-12	8.54E-10	2.59E-09	1.29E-10	4.05E-10	1.17E-10	0.00E+00	1.88E-12	4.82E-15	9.04E-30	1.41E-29	2.07E-56	5.28E-30	3.12E-47	3.57E-46	8.83E-42	1.10E-50	5.65E-46	1.82E-09	2.01E-47	1.35E-28	8.59E-21	8.14E-38	3.78E-49	5.40E-71	6.30E-65	1.43E-54	0.00E+00	1.26E-26	4.27E-11	5.37E-10	1.89E-26	4.20E-27	2.29E-10	2.69E-10	1.58E-27
3.20E-10	300	1.22E+19	0.00E+00	1.73E-09	4.85E+05	1.09E-09	9.44E-24	3.08E+05	9.44E-09	1.29E+05	3.86E-09	7.71E+04	8.62E-10	1.67E-12	9.22E-10	2.73E-09	1.39E-10	4.28E-10	1.24E-10	0.00E+00	2.03E-12	5.23E-15	1.06E-29	1.66E-29	2.57E-56	6.27E-30	4.00E-47	4.18E-46	1.04E-41	1.40E-50	7.19E-46	1.93E-09	2.53E-47	1.46E-28	9.29E-21	9.65E-38	4.81E-49	7.67E-71	8.30E-65	1.86E-54	0.00E+00	1.41E-26	4.46E-11	5.74E-10	1.99E-26	4.52E-27	2.42E-10	2.81E-10	1.83E-27
3.30E-10	300	1.22E+19	0.00E+00	1.80E-09	4.85E+05	1.09E-09	1.05E-23	3.08E+05	9.98E-09	1.29E+05	4.06E-09	7.71E+04	9.21E-10	1.80E-12	9.94E-10	2.88E-09	1.50E-10	4.51E-10	1.31E-10	0.00E+00	2.20E-12	5.66E-15	1.23E-29	1.94E-29	3.17E-56	7.40E-30	5.09E-47	4.88E-46	1.21E-41	1.77E-50	9.09E-46	2.03E-09	3.18E-47	1.58E-28	1.00E-20	1.14E-37	6.07E-49	1.08E-70	1.09E-64	2.40E-54	0.00E+00	1.57E-26	4.65E-11	6.11E-10	2.09E-26	4.87E-27	2.55E-10	2.93E-10	2.12E-27
3.40E-10	300	1.22E+19	0.00E+00	1.87E-09	4.85E+05	1.09E-09	1.16E-23	3.08E+05	1.05E-08	1.29E+05	4.27E-09	7.71E+04	9.82E-10	1.95E-12	1.07E-09	3.03E-09	1.61E-10	4.76E-10	1.39E-10	0.00E+00	2.37E-12	6.12E-15	1.43E-29	2.26E-29	3.89E-56	8.71E-30	6.45E-47	5.69E-46	1.41E-41	2.23E-50	1.15E-45	2.14E-09	3.97E-47	1.70E-28	1.08E-20	1.34E-37	7.64E-49	1.51E-70	1.41E-64	3.08E-54	0.00E+00	1.74E-26	4.84E-11	6.50E-10	2.19E-26	5.23E-27	2.69E-10	3.05E-10	2.44E-27
3.50E-10	300	1.22E+19	0.00E+00	1.95E-09	4.85E+05	1.09E-09	1.28E-23	3.08E+05	1.11E-08	1.29E+05	4.49E-09	7.71E+04	1.05E-09	2.10E-12	1.15E-09	3.19E-09	1.72E-10	5.02E-10	1.47E-10	0.00E+00	2.55E-12	6.60E-15	1.65E-29	2.62E-29	4.76E-56	1.02E-29	8.13E-47	6.60E-46	1.63E-41	2.79E-50	1.44E-45	2.26E-09	4.93E-47	1.83E-28	1.16E-20	1.57E-37	9.56E-49	2.10E-70	1.82E-64	3.93E-54	0.00E+00	1.93E-26	5.04E-11	6.91E-10	2.30E-26	5.61E-27	2.84E-10	3.18E-10	2.80E-27
3.60E-10	300	1.22E+19	0.00E+00	2.02E-09	4.85E+05	1.09E-09	1.41E-23	3.08E+05	1.17E-08	1.29E+05	4.72E-09	7.71E+04	1.11E-09	2.26E-12	1.23E-09	3.36E-09	1.84E-10	5.28E-10	1.55E-10	0.00E+00	2.74E-12	7.11E-15	1.91E-29	3.03E-29	5.81E-56	1.19E-29	1.02E-46	7.63E-46	1.89E-41	3.48E-50	1.79E-45	2.38E-09	6.10E-47	1.97E-28	1.25E-20	1.83E-37	1.19E-48	2.91E-70	2.34E-64	5.00E-54	0.00E+00	2.14E-26	5.25E-11	7.33E-10	2.41E-26	6.01E-27	2.99E-10	3.31E-10	3.21E-27
3.70E-10	300	1.22E+19	0.00E+00	2.10E-09	4.85E+05	1.09E-09	1.55E-23	3.08E+05	1.23E-08	1.29E+05	4.96E-09	7.71E+04	1.18E-09	2.43E-12	1.32E-09	3.53E-09	1.97E-10	5.56E-10	1.64E-10	0.00E+00	2.94E-12	7.64E-15	2.19E-29	3.50E-29	7.05E-56	1.39E-29	1.27E-46	8.80E-46	2.18E-41	4.31E-50	2.22E-45	2.51E-09	7.52E-47	2.12E-28	1.34E-20	2.14E-37	1.48E-48	3.99E-70	2.99E-64	6.31E-54	0.00E+00	2.37E-26	5.47E-11	7.78E-10	2.53E-26	6.42E-27	3.14E-10	3.45E-10	3.66E-27
3.80E-10	300	1.22E+19	0.00E+00	2.19E-09	4.85E+05	1.09E-09	1.70E-23	3.08E+05	1.30E-08	1.29E+05	5.20E-09	7.71E+04	1.26E-09	2.60E-12	1.41E-09	3.71E-09	2.11E-10	5.85E-10	1.73E-10	0.00E+00	3.16E-12	8.21E-15	2.51E-29	4.02E-29	8.53E-56	1.61E-29	1.58E-46	1.01E-45	2.51E-41	5.32E-50	2.75E-45	2.64E-09	9.23E-47	2.27E-28	1.44E-20	2.48E-37	1.82E-48	5.44E-70	3.79E-64	7.94E-54	0.00E+00	2.61E-26	5.70E-11	8.23E-10	2.65E-26	6.86E-27	3.31E-10	3.59E-10	4.16E-27
3.90E-10	300	1.22E+19	0.00E+00	2.27E-09	4.85E+05	1.09E-09	1.86E-23	3.08E+05	1.37E-08	1.29E+05	5.46E-09	7.71E+04	1.34E-09	2.79E-12	1.51E-09	3.90E-09	2.25E-10	6.15E-10	1.82E-10	0.00E+00	3.38E-12	8.81E-15	2.88E-29	4.62E-29	1.03E-55	1.87E-29	1.95E-46	1.16E-45	2.87E-41	6.54E-50	3.39E-45	2.77E-09	1.13E-46	2.43E-28	1.54E-20	2.87E-37	2.24E-48	7.37E-70	4.80E-64	9.94E-54	0.00E+00	2.88E-26	5.93E-11	8.71E-10	2.77E-26	7.32E-27	3.48E-10	3.74E-10	4.72E-27
4.00E-10	300	1.22E+19	0.00E+00	2.36E-09	4.85E+05	1.09E-09	2.03E-23	3.08E+05	1.44E-08	1.29E+05	5.72E-09	7.71E+04	1.42E-09	2.99E-12	1.61E-09	4.09E-09	2.39E-10	6.46E-10	1.92E-10	0.00E+00	3.61E-12	9.43E-15	3.28E-29	5.29E-29	1.24E-55	2.16E-29	2.41E-46	1.33E-45	3.29E-41	8.02E-50	4.17E-45	2.91E-09	1.37E-46	2.60E-28	1.64E-20	3.31E-37	2.74E-48	9.94E-70	6.04E-64	1.24E-53	0.00E+00	3.17E-26	6.17E-11	9.21E-10	2.90E-26	7.80E-27	3.65E-10	3.89E-10	5.34E-27
4.10E-10	300	1.22E+19	0.00E+00	2.46E-09	4.85E+05	1.09E-09	2.22E-23	3.08E+05	1.51E-08	1.29E+05	5.99E-09	7.71E+04	1.50E-09	3.19E-12	1.72E-09	4.29E-09	2.55E-10	6.79E-10	2.02E-10	0.00E+00	3.86E-12	1.01E-14	3.74E-29	6.04E-29	1.49E-55	2.49E-29	2.96E-46	1.52E-45	3.75E-41	9.79E-50	5.10E-45	3.06E-09	1.67E-46	2.77E-28	1.75E-20	3.81E-37	3.35E-48	1.33E-69	7.56E-64	1.54E-53	0.00E+00	3.48E-26	6.42E-11	9.73E-10	3.04E-26	8.30E-27	3.84E-10	4.05E-10	6.02E-27
4.20E-10	300	1.22E+19	0.00E+00	2.55E-09	4.85E+05	1.09E-09	2.41E-23	3.08E+05	1.59E-08	1.29E+05	6.28E-09	7.71E+04	1.59E-09	3.41E-12	1.83E-09	4.50E-09	2.71E-10	7.12E-10	2.13E-10	0.00E+00	4.12E-12	1.08E-14	4.25E-29	6.88E-29	1.78E-55	2.86E-29	3.62E-46	1.73E-45	4.27E-41	1.19E-49	6.23E-45	3.21E-09	2.02E-46	2.96E-28	1.87E-20	4.38E-37	4.08E-48	1.78E-69	9.44E-64	1.90E-53	0.00E+00	3.82E-26	6.68E-11	1.03E-09	3.18E-26	8.82E-27	4.03E-10	4.21E-10	6.79E-27
4.30E-10	300	1.22E+19	0.00E+00	2.65E-09	4.85E+05	1.09E-09	2.63E-23	3.08E+05	1.67E-08	1.29E+05	6.57E-09	7.71E+04	1.68E-09	3.64E-12	1.95E-09	4.71E-09	2.88E-10	7.47E-10	2.24E-10	0.00E+00	4.39E-12	1.15E-14	4.81E-29	7.82E-29	2.12E-55	3.28E-29	4.41E-46	1.96E-45	4.86E-41	1.44E-49	7.58E-45	3.37E-09	2.43E-46	3.16E-28	1.99E-20	5.02E-37	4.95E-48	2.36E-69	1.17E-63	2.35E-53	0.00E+00	4.20E-26	6.95E-11	1.08E-09	3.32E-26	9.37E-27	4.22E-10	4.38E-10	7.63E-27
4.40E-10	300	1.22E+19	0.00E+00	2.76E-09	4.85E+05	1.09E-09	2.85E-23	3.08E+05	1.75E-08	1.29E+05	6.88E-09	7.71E+04	1.78E-09	3.88E-12	2.07E-09	4.94E-09	3.05E-10	7.84E-10	2.35E-10	0.00E+00	4.67E-12	1.23E-14	5.45E-29	8.87E-29	2.52E-55	3.75E-29	5.36E-46	2.22E-45	5.51E-41	1.75E-49	9.19E-45	3.53E-09	2.93E-46	3.36E-28	2.12E-20	5.74E-37	5.98E-48	3.12E-69	1.45E-63	2.89E-53	0.00E+00	4.60E-26	7.22E-11	1.14E-09	3.47E-26	9.94E-27	4.43E-10	4.56E-10	8.56E-27
4.50E-10	300	1.22E+19	0.00E+00	2.87E-09	4.85E+05	1.09E-09	3.10E-23	3.08E+05	1.83E-08	1.29E+05	7.20E-09	7.71E+04	1.88E-09	4.13E-12	2.20E-09	5.17E-09	3.24E-10	8.21E-10	2.47E-10	0.00E+00	4.97E-12	1.31E-14	6.16E-29	1.01E-28	3.00E-55	4.28E-29	6.50E-46	2.56E-45	6.24E-41	2.11E-49	1.11E-44	3.70E-09	3.51E-46	3.57E-28	2.25E-20	6.55E-37	7.21E-48	2.57E-65	1.79E-63	3.53E-53	0.00E+00	5.04E-26	7.51E-11	1.20E-09	3.63E-26	1.05E-26	4.64E-10	4.74E-10	9.58E-27
4.60E-10	300	1.22E+19	0.00E+00	2.98E-09	4.85E+05	1.09E-09	3.35E-23	3.08E+05	1.92E-08	1.29E+05	7.53E-09	7.71E+04	1.98E-09	4.39E-12	2.33E-09	5.42E-09	3.43E-10	8.61E-10	2.59E-10	0.00E+00	5.28E-12	1.39E-14	6.94E-29	1.14E-28	3.55E-55	4.88E-29	7.86E-46	3.66E-45	7.05E-41	2.53E-49	1.34E-44	3.88E-09	4.20E-46	3.80E-28	2.39E-20	7.46E-37	8.67E-48	4.72E-64	2.21E-63	4.31E-53	0.00E+00	5.51E-26	7.81E-11	1.26E-09	3.79E-26	1.12E-26	4.87E-10	4.93E-10	1.07E-26
4.70E-10	300	1.22E+19	0.00E+00	3.10E-09	4.85E+05	1.09E-09	3.63E-23	3.08E+05	2.02E-08	1.29E+05	7.87E-09	7.71E+04	2.09E-09	4.67E-12	2.47E-09	5.67E-09	3.63E-10	9.02E-10	2.72E-10	0.00E+00	5.61E-12	1.48E-14	7.81E-29	1.28E-28	4.20E-55	5.54E-29	9.47E-46	5.70E-45	7.95E-41	3.04E-49	1.61E-44	4.06E-09	5.01E-46	4.03E-28	2.54E-20	8.48E-37	1.04E-47	1.46E-63	2.70E-63	5.25E-53	0.00E+00	6.03E-26	8.12E-11	1.33E-09	3.95E-26	1.18E-26	5.10E-10	5.13E-10	1.20E-26
4.80E-10	300	1.22E+19	0.00E+00	3.22E-09	4.85E+05	1.09E-09	3.92E-23	3.08E+05	2.11E-08	1.29E+05	8.23E-09	7.71E+04	2.21E-09	4.96E-12	2.62E-09	5.93E-09	3.84E-10	9.44E-10	2.86E-10	0.00E+00	5.95E-12	1.57E-14	8.78E-29	1.45E-28	4.96E-55	6.29E-29	1.14E-45	8.18E-45	8.95E-41	3.64E-49	1.94E-44	4.25E-09	5.96E-46	4.28E-28	2.69E-20	9.62E-37	1.25E-47	2.72E-63	3.31E-63	6.38E-53	0.00E+00	6.59E-26	8.45E-11	1.40E-09	4.13E-26	1.25E-26	5.34E-10	5.33E-10	1.33E-26
4.90E-10	300	1.22E+19	0.00E+00	3.35E-09	4.85E+05	1.09E-09	4.24E-23	3.08E+05	2.21E-08	1.29E+05	8.60E-09	7.71E+04	2.33E-09	5.26E-12	2.77E-09	6.20E-09	4.06E-10	9.88E-10	3.00E-10	0.00E+00	6.31E-12	1.67E-14	9.86E-29	1.63E-28	5.85E-55	7.13E-29	1.37E-45	1.08E-44	1.01E-40	4.34E-49	2.32E-44	4.45E-09	7.08E-46	4.54E-28	2.85E-20	1.09E-36	1.49E-47	4.12E-63	4.03E-63	7.72E-53	0.00E+00	7.19E-26	8.78E-11	1.47E-09	4.31E-26	1.32E-26	5.59E-10	5.55E-10	1.48E-26
5.00E-10	300	1.22E+19	0.00E+00	3.48E-09	4.85E+05	1.09E-09	4.57E-23	3.08E+05	2.32E-08	1.29E+05	8.98E-09	7.71E+04	2.45E-09	5.58E-12	2.93E-09	6.48E-09	4.29E-10	1.03E-09	3.14E-10	0.00E+00	6.69E-12	1.77E-14	1.10E-28	1.83E-28	6.88E-55	8.07E-29	1.63E-45	1.35E-44	1.13E-40	5.17E-49	2.77E-44	4.66E-09	8.40E-46	4.81E-28	3.02E-20	1.23E-36	1.77E-47	5.55E-63	4.89E-63	9.32E-53	0.00E+00	7.85E-26	9.13E-11	1.54E-09	4.49E-26	1.40E-26	5.85E-10	5.77E-10	1.65E-26
5.10E-10	300	1.22E+19	0.00E+00	3.62E-09	4.85E+05	1.09E-09	4.93E-23	3.08E+05	2.42E-08	1.29E+05	9.38E-09	7.71E+04	2.58E-09	5.91E-12	3.10E-09	6.78E-09	4.53E-10	1.08E-09	3.30E-10	0.00E+00	7.08E-12	1.88E-14	1.24E-28	2.05E-28	8.07E-55	9.11E-29	1.95E-45	1.61E-44	1.27E-40	6.15E-49	3.30E-44	4.87E-09	9.93E-46	5.09E-28	3.20E-20	1.39E-36	2.10E-47	7.00E-63	5.93E-63	1.12E-52	0.00E+00	8.57E-26	9.50E-11	1.62E-09	4.69E-26	1.47E-26	6.12E-10	6.00E-10	1.83E-26
5.20E-10	300	1.22E+19	0.00E+00	3.76E-09	4.85E+05	1.09E-09	5.30E-23	3.08E+05	2.54E-08	1.29E+05	9.80E-09	7.71E+04	2.72E-09	6.26E-12	3.27E-09	7.08E-09	4.78E-10	1.13E-09	3.45E-10	0.00E+00	7.49E-12	1.99E-14	1.38E-28	2.30E-28	9.46E-55	1.03E-28	2.32E-45	1.89E-44	1.42E-40	7.29E-49	3.93E-44	5.10E-09	1.17E-45	5.39E-28	3.38E-20	1.57E-36	2.50E-47	8.56E-63	7.17E-63	1.35E-52	0.00E+00	9.34E-26	9.87E-11	1.70E-09	4.89E-26	1.55E-26	6.40E-10	6.24E-10	2.03E-26
5.30E-10	300	1.22E+19	0.00E+00	3.91E-09	4.85E+05	1.09E-09	5.71E-23	3.08E+05	2.65E-08	1.29E+05	1.02E-08	7.71E+04	2.86E-09	6.62E-12	3.45E-09	7.40E-09	5.04E-10	1.18E-09	3.62E-10	0.00E+00	7.92E-12	2.11E-14	1.54E-28	2.57E-28	1.11E-54	1.16E-28	2.76E-45	2.18E-44	1.59E-40	8.63E-49	4.67E-44	5.33E-09	1.38E-45	5.70E-28	3.57E-20	1.76E-36	2.95E-47	1.03E-62	8.64E-63	1.62E-52	0.00E+00	1.02E-25	1.03E-10	1.78E-09	5.10E-26	1.64E-26	6.69E-10	6.48E-10	2.24E-26
5.40E-10	300	1.22E+19	0.00E+00	4.06E-09	4.85E+05	1.09E-09	6.13E-23	3.08E+05	2.77E-08	1.29E+05	1.07E-08	7.71E+04	3.01E-09	7.00E-12	3.64E-09	7.73E-09	5.31E-10	1.24E-09	3.79E-10	0.00E+00	8.37E-12	2.23E-14	1.72E-28	2.87E-28	1.29E-54	1.30E-28	3.27E-45	2.50E-44	1.77E-40	1.02E-48	5.54E-44	5.57E-09	1.62E-45	6.02E-28	3.77E-20	1.98E-36	3.49E-47	1.22E-62	1.04E-62	1.93E-52	0.00E+00	1.11E-25	1.07E-10	1.87E-09	5.31E-26	1.73E-26	6.99E-10	6.74E-10	2.48E-26
5.50E-10	300	1.22E+19	0.00E+00	4.22E-09	4.85E+05	1.09E-09	6.59E-23	3.08E+05	2.90E-08	1.29E+05	1.11E-08	7.71E+04	3.16E-09	7.40E-12	3.84E-09	8.07E-09	5.60E-10	1.29E-09	3.97E-10	0.00E+00	8.84E-12	2.36E-14	1.92E-28	3.20E-28	1.51E-54	1.46E-28	3.88E-45	2.84E-44	1.98E-40	1.20E-48	6.55E-44	5.82E-09	1.91E-45	6.36E-28	3.98E-20	2.22E-36	4.12E-47	1.42E-62	1.25E-62	2.31E-52	0.00E+00	1.21E-25	1.11E-10	1.96E-09	5.54E-26	1.82E-26	7.30E-10	7.01E-10	2.74E-26
5.60E-10	300	1.22E+19	0.00E+00	4.39E-09	4.85E+05	1.09E-09	7.07E-23	3.08E+05	3.03E-08	1.29E+05	1.16E-08	7.71E+04	3.33E-09	7.82E-12	4.05E-09	8.42E-09	5.89E-10	1.35E-09	4.15E-10	0.00E+00	9.33E-12	2.50E-14	2.13E-28	3.57E-28	1.76E-54	1.64E-28	4.58E-45	3.19E-44	2.20E-40	1.42E-48	7.73E-44	6.08E-09	2.24E-45	6.71E-28	4.20E-20	2.49E-36	4.85E-47	1.65E-62	1.49E-62	2.75E-52	0.00E+00	1.31E-25	1.15E-10	2.05E-09	5.77E-26	1.91E-26	7.63E-10	7.29E-10	3.02E-26
5.70E-10	300	1.22E+19	0.00E+00	4.56E-09	4.85E+05	1.09E-09	7.59E-23	3.08E+05	3.17E-08	1.29E+05	1.21E-08	7.71E+04	3.49E-09	8.25E-12	4.26E-09	8.79E-09	6.20E-10	1.41E-09	4.35E-10	0.00E+00	9.85E-12	2.64E-14	2.37E-28	3.97E-28	2.05E-54	1.84E-28	5.40E-45	3.57E-44	2.45E-40	1.66E-48	9.12E-44	6.35E-09	2.62E-45	7.08E-28	4.43E-20	2.79E-36	5.70E-47	1.89E-62	1.78E-62	3.27E-52	0.00E+00	1.43E-25	1.20E-10	2.15E-09	6.01E-26	2.01E-26	7.97E-10	7.57E-10	3.33E-26
5.80E-10	300	1.22E+19	0.00E+00	4.74E-09	4.85E+05	1.09E-09	8.14E-23	3.08E+05	3.31E-08	1.29E+05	1.26E-08	7.71E+04	3.67E-09	8.70E-12	4.49E-09	9.17E-09	6.52E-10	1.47E-09	4.55E-10	0.00E+00	1.04E-11	2.78E-14	2.63E-28	4.42E-28	2.38E-54	2.05E-28	6.36E-45	3.96E-44	2.72E-40	1.95E-48	1.07E-43	6.63E-09	3.06E-45	7.47E-28	4.67E-20	3.12E-36	6.69E-47	2.15E-62	2.13E-62	3.88E-52	0.00E+00	1.56E-25	1.25E-10	2.25E-09	6.27E-26	2.12E-26	8.33E-10	7.88E-10	3.67E-26
5.90E-10	300	1.22E+19	0.00E+00	4.93E-09	4.85E+05	1.09E-09	8.72E-23	3.08E+05	3.46E-08	1.29E+05	1.32E-08	7.71E+04	3.85E-09	9.18E-12	4.72E-09	9.57E-09	6.86E-10	1.54E-09	4.76E-10	0.00E+00	1.09E-11	2.94E-14	2.92E-28	4.91E-28	2.77E-54	2.29E-28	7.48E-45	4.37E-44	3.02E-40	2.29E-48	1.26E-43	6.93E-09	3.57E-45	7.87E-28	4.92E-20	3.49E-36	7.83E-47	2.43E-62	2.53E-62	4.60E-52	0.00E+00	1.69E-25	1.30E-10	2.35E-09	6.53E-26	2.22E-26	8.69E-10	8.19E-10	4.04E-26
6.00E-10	300	1.22E+19	0.00E+00	5.12E-09	4.85E+05	1.09E-09	9.33E-23	3.08E+05	3.61E-08	1.29E+05	1.37E-08	7.71E+04	4.04E-09	9.68E-12	4.97E-09	9.99E-09	7.21E-10	1.61E-09	4.97E-10	0.00E+00	1.15E-11	3.10E-14	3.23E-28	5.45E-28	3.21E-54	2.56E-28	8.78E-45	4.81E-44	3.36E-40	2.68E-48	1.48E-43	7.23E-09	4.16E-45	8.29E-28	5.17E-20	3.89E-36	9.17E-47	2.73E-62	3.01E-62	5.44E-52	0.00E+00	1.84E-25	1.35E-10	2.46E-09	6.80E-26	2.34E-26	9.07E-10	8.51E-10	4.45E-26
6.10E-10	300	1.22E+19	0.00E+00	5.32E-09	4.85E+05	1.09E-09	9.99E-23	3.08E+05	3.77E-08	1.29E+05	1.43E-08	7.71E+04	4.24E-09	1.02E-11	5.22E-09	1.04E-08	7.57E-10	1.68E-09	5.20E-10	0.00E+00	1.21E-11	3.27E-14	3.58E-28	6.05E-28	3.72E-54	2.86E-28	1.03E-44	5.27E-44	3.72E-40	3.13E-48	1.74E-43	7.55E-09	4.84E-45	8.73E-28	5.44E-20	4.33E-36	1.07E-46	3.06E-62	3.57E-62	6.42E-52	0.00E+00	2.00E-25	1.40E-10	2.57E-09	7.08E-26	2.45E-26	9.47E-10	8.85E-10	4.89E-26
6.20E-10	300	1.22E+19	0.00E+00	5.53E-09	4.85E+05	1.09E-09	1.07E-22	3.08E+05	3.94E-08	1.29E+05	1.49E-08	7.71E+04	4.44E-09	1.07E-11	5.49E-09	1.09E-08	7.95E-10	1.75E-09	5.43E-10	0.00E+00	1.28E-11	3.44E-14	3.96E-28	6.70E-28	4.31E-54	3.18E-28	1.20E-44	5.76E-44	4.12E-40	3.65E-48	2.03E-43	7.88E-09	5.63E-45	9.18E-28	5.73E-20	4.82E-36	1.25E-46	3.42E-62	4.22E-62	7.57E-52	0.00E+00	2.17E-25	1.45E-10	2.69E-09	7.37E-26	2.58E-26	9.88E-10	9.20E-10	5.36E-26
6.30E-10	300	1.22E+19	0.00E+00	5.75E-09	4.85E+05	1.09E-09	1.14E-22	3.08E+05	4.11E-08	1.29E+05	1.56E-08	7.71E+04	4.66E-09	1.13E-11	5.77E-09	1.13E-08	8.35E-10	1.82E-09	5.68E-10	0.00E+00	1.34E-11	3.63E-14	4.37E-28	7.42E-28	4.98E-54	3.54E-28	1.41E-44	6.28E-44	4.56E-40	4.25E-48	2.37E-43	8.22E-09	6.54E-45	9.66E-28	6.02E-20	5.37E-36	1.46E-46	3.81E-62	4.99E-62	8.91E-52	0.00E+00	2.36E-25	1.51E-10	2.81E-09	7.68E-26	2.70E-26	1.03E-09	9.56E-10	5.89E-26
6.40E-10	300	1.22E+19	0.00E+00	5.98E-09	4.85E+05	1.09E-09	1.22E-22	3.08E+05	4.29E-08	1.29E+05	1.62E-08	7.71E+04	4.88E-09	1.19E-11	6.06E-09	1.18E-08	8.76E-10	1.90E-09	5.93E-10	0.00E+00	1.41E-11	3.82E-14	4.83E-28	8.21E-28	5.75E-54	3.94E-28	1.64E-44	6.83E-44	5.04E-40	4.95E-48	2.77E-43	8.57E-09	7.58E-45	1.02E-27	6.33E-20	5.96E-36	1.69E-46	4.22E-62	5.88E-62	1.05E-51	0.00E+00	2.56E-25	1.57E-10	2.94E-09	7.99E-26	2.84E-26	1.08E-09	9.94E-10	6.45E-26
6.50E-10	300	1.22E+19	0.00E+00	6.22E-09	4.85E+05	1.09E-09	1.31E-22	3.08E+05	4.48E-08	1.29E+05	1.69E-08	7.71E+04	5.12E-09	1.25E-11	6.36E-09	1.23E-08	9.19E-10	1.99E-09	6.20E-10	0.00E+00	1.48E-11	4.02E-14	5.33E-28	9.08E-28	6.64E-54	4.37E-28	1.92E-44	7.42E-44	5.57E-40	5.76E-48	3.23E-43	8.94E-09	8.78E-45	1.07E-27	6.65E-20	6.62E-36	1.97E-46	4.67E-62	6.93E-62	1.23E-51	0.00E+00	2.78E-25	1.63E-10	3.07E-09	8.32E-26	2.97E-26	1.12E-09	1.03E-09	7.07E-26
6.60E-10	300	1.22E+19	0.00E+00	6.46E-09	4.85E+05	1.09E-09	1.39E-22	3.08E+05	4.67E-08	1.29E+05	1.76E-08	7.71E+04	5.36E-09	1.31E-11	6.67E-09	1.28E-08	9.63E-10	2.07E-09	6.47E-10	0.00E+00	1.56E-11	4.23E-14	5.88E-28	1.00E-27	7.66E-54	4.85E-28	2.23E-44	8.03E-44	6.15E-40	6.68E-48	3.76E-43	9.33E-09	1.02E-44	1.12E-27	6.98E-20	7.34E-36	2.29E-46	5.16E-62	8.15E-62	1.44E-51	0.00E+00	3.02E-25	1.70E-10	3.21E-09	8.66E-26	3.12E-26	1.17E-09	1.07E-09	7.75E-26
6.70E-10	300	1.22E+19	0.00E+00	6.72E-09	4.85E+05	1.09E-09	1.49E-22	3.08E+05	4.87E-08	1.29E+05	1.83E-08	7.71E+04	5.61E-09	1.38E-11	7.00E-09	1.34E-08	1.01E-09	2.16E-09	6.76E-10	0.00E+00	1.64E-11	4.44E-14	6.48E-28	1.11E-27	8.83E-54	5.38E-28	2.59E-44	8.69E-44	6.78E-40	7.75E-48	4.38E-43	9.73E-09	1.17E-44	1.18E-27	7.33E-20	8.14E-36	2.65E-46	5.69E-62	9.57E-62	1.68E-51	0.00E+00	3.28E-25	1.77E-10	3.35E-09	9.02E-26	3.27E-26	1.22E-09	1.12E-09	8.48E-26
6.80E-10	300	1.22E+19	0.00E+00	6.98E-09	4.85E+05	1.09E-09	1.59E-22	3.08E+05	5.08E-08	1.29E+05	1.91E-08	7.71E+04	5.88E-09	1.45E-11	7.34E-09	1.39E-08	1.06E-09	2.25E-09	7.06E-10	0.00E+00	1.72E-11	4.67E-14	7.13E-28	1.22E-27	1.02E-53	5.96E-28	3.01E-44	9.38E-44	7.47E-40	8.98E-48	5.09E-43	1.01E-08	1.36E-44	1.24E-27	7.69E-20	9.01E-36	3.07E-46	6.26E-62	1.12E-61	1.97E-51	0.00E+00	3.55E-25	1.84E-10	3.50E-09	9.39E-26	3.42E-26	1.27E-09	1.16E-09	9.28E-26
6.90E-10	300	1.22E+19	0.00E+00	7.26E-09	4.85E+05	1.09E-09	1.70E-22	3.08E+05	5.30E-08	1.29E+05	1.99E-08	7.71E+04	6.15E-09	1.52E-11	7.69E-09	1.45E-08	1.11E-09	2.35E-09	7.37E-10	0.00E+00	1.81E-11	4.91E-14	7.85E-28	1.35E-27	1.17E-53	6.60E-28	3.50E-44	1.01E-43	8.23E-40	1.04E-47	5.90E-43	1.06E-08	1.57E-44	1.30E-27	8.06E-20	9.97E-36	3.56E-46	6.88E-62	1.32E-61	2.30E-51	0.00E+00	3.86E-25	1.91E-10	3.65E-09	9.77E-26	3.58E-26	1.33E-09	1.21E-09	1.01E-25
7.00E-10	300	1.22E+19	0.00E+00	7.54E-09	4.85E+05	1.09E-09	1.81E-22	3.08E+05	5.52E-08	1.29E+05	2.07E-08	7.71E+04	6.44E-09	1.60E-11	8.06E-09	1.51E-08	1.16E-09	2.45E-09	7.69E-10	0.00E+00	1.90E-11	5.15E-14	8.63E-28	1.48E-27	1.34E-53	7.30E-28	4.05E-44	1.09E-43	9.06E-40	1.20E-47	6.84E-43	1.10E-08	1.80E-44	1.36E-27	8.46E-20	1.10E-35	4.11E-46	7.55E-62	1.54E-61	2.68E-51	0.00E+00	4.18E-25	1.98E-10	3.81E-09	1.02E-25	3.75E-26	1.38E-09	1.25E-09	1.11E-25
7.10E-10	300	1.22E+19	0.00E+00	7.84E-09	4.85E+05	1.09E-09	1.93E-22	3.08E+05	5.76E-08	1.29E+05	2.16E-08	7.71E+04	6.73E-09	1.68E-11	8.44E-09	1.58E-08	1.22E-09	2.55E-09	8.02E-10	0.00E+00	1.99E-11	5.41E-14	9.49E-28	1.63E-27	1.54E-53	8.07E-28	4.69E-44	1.17E-43	9.97E-40	1.39E-47	7.93E-43	1.15E-08	2.08E-44	1.43E-27	8.87E-20	1.22E-35	4.75E-46	8.27E-62	1.80E-61	3.12E-51	0.00E+00	4.54E-25	2.06E-10	3.98E-09	1.06E-25	3.93E-26	1.44E-09	1.30E-09	1.21E-25
7.20E-10	300	1.22E+19	0.00E+00	8.15E-09	4.85E+05	1.09E-09	2.06E-22	3.08E+05	6.00E-08	1.29E+05	2.25E-08	7.71E+04	7.04E-09	1.76E-11	8.84E-09	1.64E-08	1.27E-09	2.66E-09	8.37E-10	0.00E+00	2.08E-11	5.68E-14	1.04E-27	1.79E-27	1.77E-53	8.92E-28	5.43E-44	1.25E-43	1.10E-39	1.60E-47	9.17E-43	1.20E-08	2.39E-44	1.50E-27	9.29E-20	1.34E-35	5.48E-46	8.82E-62	2.10E-61	3.63E-51	0.00E+00	4.92E-25	2.14E-10	4.15E-09	1.10E-25	4.11E-26	1.50E-09	1.36E-09	1.32E-25
7.30E-10	300	1.22E+19	0.00E+00	8.47E-09	4.85E+05	1.09E-09	2.19E-22	3.08E+05	6.26E-08	1.29E+05	2.34E-08	7.71E+04	7.36E-09	1.85E-11	9.26E-09	1.71E-08	1.33E-09	2.77E-09	8.73E-10	0.00E+00	2.19E-11	5.96E-14	1.14E-27	1.97E-27	2.03E-53	9.84E-28	6.27E-44	1.31E-43	1.20E-39	1.85E-47	1.06E-42	1.25E-08	2.75E-44	1.57E-27	9.73E-20	1.48E-35	6.32E-46	9.06E-62	2.44E-61	4.22E-51	0.00E+00	5.33E-25	2.23E-10	4.33E-09	1.15E-25	4.30E-26	1.57E-09	1.41E-09	1.44E-25
7.40E-10	300	1.22E+19	0.00E+00	8.80E-09	4.85E+05	1.09E-09	2.34E-22	3.08E+05	6.52E-08	1.29E+05	2.43E-08	7.71E+04	7.70E-09	1.94E-11	9.69E-09	1.78E-08	1.39E-09	2.89E-09	9.11E-10	0.00E+00	2.29E-11	6.25E-14	1.26E-27	2.17E-27	2.33E-53	1.09E-27	7.24E-44	1.39E-43	1.32E-39	2.13E-47	1.22E-42	1.30E-08	3.16E-44	1.65E-27	1.02E-19	1.63E-35	7.29E-46	9.64E-62	2.84E-61	4.90E-51	0.00E+00	5.78E-25	2.32E-10	4.52E-09	1.19E-25	4.50E-26	1.63E-09	1.46E-09	1.57E-25
7.50E-10	300	1.22E+19	0.00E+00	9.15E-09	4.85E+05	1.09E-09	2.49E-22	3.08E+05	6.80E-08	1.29E+05	2.53E-08	7.71E+04	8.05E-09	2.03E-11	1.01E-08	1.85E-08	1.46E-09	3.01E-09	9.50E-10	0.00E+00	2.40E-11	6.56E-14	1.38E-27	2.38E-27	2.67E-53	1.20E-27	8.35E-44	1.48E-43	1.45E-39	2.45E-47	1.41E-42	1.35E-08	3.62E-44	1.73E-27	1.07E-19	1.80E-35	8.39E-46	1.05E-61	3.31E-61	5.68E-51	0.00E+00	6.26E-25	2.41E-10	4.71E-09	1.24E-25	4.70E-26	1.70E-09	1.52E-09	1.72E-25
7.60E-10	300	1.22E+19	0.00E+00	9.51E-09	4.85E+05	1.09E-09	2.66E-22	3.08E+05	7.08E-08	1.29E+05	2.64E-08	7.71E+04	8.41E-09	2.13E-11	1.06E-08	1.93E-08	1.52E-09	3.13E-09	9.91E-10	0.00E+00	2.51E-11	6.88E-14	1.51E-27	2.61E-27	3.05E-53	1.32E-27	9.63E-44	1.60E-43	1.59E-39	2.82E-47	1.63E-42	1.41E-08	4.16E-44	1.81E-27	1.12E-19	1.98E-35	9.65E-46	1.16E-61	3.84E-61	6.58E-51	0.00E+00	6.79E-25	2.50E-10	4.91E-09	1.29E-25	4.91E-26	1.77E-09	1.58E-09	1.87E-25
7.70E-10	300	1.22E+19	0.00E+00	9.89E-09	4.85E+05	1.09E-09	2.83E-22	3.08E+05	7.38E-08	1.29E+05	2.74E-08	7.71E+04	8.79E-09	2.23E-11	1.11E-08	2.01E-08	1.59E-09	3.26E-09	1.03E-09	0.00E+00	2.63E-11	7.21E-14	1.65E-27	2.87E-27	3.49E-53	1.45E-27	1.11E-43	1.73E-43	1.75E-39	3.24E-47	1.88E-42	1.47E-08	4.77E-44	1.89E-27	1.17E-19	2.18E-35	1.11E-45	1.29E-61	4.46E-61	7.61E-51	0.00E+00	7.36E-25	2.60E-10	5.12E-09	1.34E-25	5.14E-26	1.84E-09	1.64E-09	2.04E-25
7.80E-10	300	1.22E+19	0.00E+00	1.03E-08	4.85E+05	1.09E-09	3.02E-22	3.08E+05	7.69E-08	1.29E+05	2.86E-08	7.71E+04	9.18E-09	2.33E-11	1.16E-08	2.09E-08	1.67E-09	3.40E-09	1.08E-09	0.00E+00	2.76E-11	7.55E-14	1.81E-27	3.14E-27	4.00E-53	1.60E-27	1.28E-43	1.86E-43	1.91E-39	3.72E-47	2.16E-42	1.53E-08	5.46E-44	1.98E-27	1.22E-19	2.40E-35	1.27E-45	1.42E-61	5.17E-61	8.80E-51	0.00E+00	7.97E-25	2.70E-10	5.34E-09	1.40E-25	5.37E-26	1.92E-09	1.71E-09	2.22E-25
7.90E-10	300	1.22E+19	0.00E+00	1.07E-08	4.85E+05	1.09E-09	3.21E-22	3.08E+05	8.01E-08	1.29E+05	2.97E-08	7.71E+04	9.59E-09	2.44E-11	1.21E-08	2.18E-08	1.74E-09	3.54E-09	1.12E-09	0.00E+00	2.89E-11	7.91E-14	1.98E-27	3.44E-27	4.57E-53	1.76E-27	1.47E-43	2.00E-43	2.10E-39	4.27E-47	2.49E-42	1.59E-08	6.25E-44	2.08E-27	1.28E-19	2.64E-35	1.46E-45	1.55E-61	5.98E-61	1.02E-50	0.00E+00	8.63E-25	2.81E-10	5.57E-09	1.45E-25	5.61E-26	2.00E-09	1.78E-09	2.42E-25
8.00E-10	300	1.22E+19	0.00E+00	1.11E-08	4.85E+05	1.09E-09	3.42E-22	3.08E+05	8.34E-08	1.29E+05	3.09E-08	7.71E+04	1.00E-08	2.56E-11	1.27E-08	2.27E-08	1.82E-09	3.69E-09	1.17E-09	0.00E+00	3.02E-11	8.29E-14	2.17E-27	3.77E-27	5.22E-53	1.93E-27	1.68E-43	2.14E-43	2.30E-39	4.90E-47	2.86E-42	1.66E-08	7.15E-44	2.17E-27	1.34E-19	2.90E-35	1.68E-45	1.69E-61	6.92E-61	1.17E-50	0.00E+00	9.35E-25	2.92E-10	5.80E-09	1.51E-25	5.86E-26	2.08E-09	1.85E-09	2.63E-25
8.10E-10	300	1.22E+19	0.00E+00	1.15E-08	4.85E+05	1.09E-09	3.65E-22	3.08E+05	8.69E-08	1.29E+05	3.22E-08	7.71E+04	1.05E-08	2.68E-11	1.33E-08	2.36E-08	1.90E-09	3.84E-09	1.22E-09	0.00E+00	3.16E-11	8.68E-14	2.37E-27	4.13E-27	5.96E-53	2.12E-27	1.93E-43	2.30E-43	2.51E-39	5.61E-47	3.28E-42	1.73E-08	8.17E-44	2.27E-27	1.40E-19	3.18E-35	1.92E-45	1.85E-61	8.00E-61	1.35E-50	0.00E+00	1.01E-24	3.04E-10	6.05E-09	1.57E-25	6.12E-26	2.17E-09	1.92E-09	2.86E-25
8.20E-10	300	1.22E+19	0.00E+00	1.20E-08	4.85E+05	1.09E-09	3.88E-22	3.08E+05	9.05E-08	1.29E+05	3.35E-08	7.71E+04	1.09E-08	2.80E-11	1.39E-08	2.46E-08	1.98E-09	4.00E-09	1.27E-09	0.00E+00	3.30E-11	9.09E-14	2.59E-27	4.52E-27	6.80E-53	2.33E-27	2.22E-43	2.46E-43	2.75E-39	6.43E-47	3.77E-42	1.80E-08	9.34E-44	2.38E-27	1.46E-19	3.49E-35	2.20E-45	2.02E-61	9.24E-61	1.56E-50	0.00E+00	1.10E-24	3.16E-10	6.30E-09	1.63E-25	6.39E-26	2.26E-09	2.00E-09	3.12E-25
8.30E-10	300	1.22E+19	0.00E+00	1.25E-08	4.85E+05	1.09E-09	4.14E-22	3.08E+05	9.43E-08	1.29E+05	3.49E-08	7.71E+04	1.14E-08	2.93E-11	1.45E-08	2.56E-08	2.07E-09	4.16E-09	1.33E-09	0.00E+00	3.46E-11	9.51E-14	2.84E-27	4.95E-27	7.75E-53	2.56E-27	2.54E-43	2.64E-43	3.00E-39	7.36E-47	4.32E-42	1.87E-08	1.07E-43	2.49E-27	1.53E-19	3.83E-35	2.52E-45	2.21E-61	1.07E-60	1.80E-50	0.00E+00	1.19E-24	3.28E-10	6.57E-09	1.70E-25	6.67E-26	2.35E-09	2.07E-09	3.39E-25
8.40E-10	300	1.22E+19	0.00E+00	1.30E-08	4.85E+05	1.09E-09	4.41E-22	3.08E+05	9.82E-08	1.29E+05	3.63E-08	7.71E+04	1.19E-08	3.07E-11	1.51E-08	2.66E-08	2.16E-09	4.33E-09	1.38E-09	0.00E+00	3.61E-11	9.95E-14	3.10E-27	5.41E-27	8.84E-53	2.81E-27	2.92E-43	2.83E-43	3.28E-39	8.41E-47	4.95E-42	1.95E-08	1.22E-43	2.60E-27	1.60E-19	4.20E-35	2.88E-45	2.41E-61	1.23E-60	2.07E-50	0.00E+00	1.29E-24	3.41E-10	6.84E-09	1.77E-25	6.96E-26	2.45E-09	2.16E-09	3.69E-25
8.50E-10	300	1.22E+19	0.00E+00	1.35E-08	4.85E+05	1.09E-09	4.70E-22	3.08E+05	1.02E-07	1.29E+05	3.77E-08	7.71E+04	1.24E-08	3.21E-11	1.58E-08	2.77E-08	2.26E-09	4.51E-09	1.44E-09	0.00E+00	3.78E-11	1.04E-13	3.38E-27	5.92E-27	1.01E-52	3.08E-27	3.34E-43	3.04E-43	3.59E-39	9.62E-47	5.67E-42	2.03E-08	1.39E-43	2.72E-27	1.67E-19	4.60E-35	3.29E-45	2.62E-61	1.42E-60	2.37E-50	0.00E+00	1.39E-24	3.54E-10	7.13E-09	1.84E-25	7.27E-26	2.55E-09	2.24E-09	4.01E-25
8.60E-10	300	1.22E+19	0.00E+00	1.40E-08	4.85E+05	1.09E-09	5.00E-22	3.08E+05	1.06E-07	1.29E+05	3.93E-08	7.71E+04	1.30E-08	3.35E-11	1.65E-08	2.88E-08	2.36E-09	4.69E-09	1.50E-09	0.00E+00	3.95E-11	1.09E-13	3.69E-27	6.47E-27	1.15E-52	3.37E-27	3.82E-43	3.25E-43	3.92E-39	1.10E-46	6.50E-42	2.11E-08	1.58E-43	2.84E-27	1.75E-19	5.04E-35	3.76E-45	2.86E-61	1.63E-60	2.73E-50	0.00E+00	1.51E-24	3.68E-10	7.43E-09	1.91E-25	7.58E-26	2.65E-09	2.33E-09	4.35E-25
8.70E-10	300	1.22E+19	0.00E+00	1.46E-08	4.85E+05	1.09E-09	5.33E-22	3.08E+05	1.11E-07	1.29E+05	4.08E-08	7.71E+04	1.35E-08	3.51E-11	1.72E-08	3.00E-08	2.46E-09	4.89E-09	1.56E-09	0.00E+00	4.13E-11	1.14E-13	4.03E-27	7.06E-27	1.31E-52	3.69E-27	4.37E-43	3.48E-43	4.28E-39	1.26E-46	7.43E-42	2.20E-08	1.80E-43	2.97E-27	1.82E-19	5.52E-35	4.30E-45	3.11E-61	1.88E-60	3.13E-50	0.00E+00	1.63E-24	3.83E-10	7.73E-09	1.99E-25	7.91E-26	2.76E-09	2.42E-09	4.73E-25
8.80E-10	300	1.22E+19	0.00E+00	1.51E-08	4.85E+05	1.09E-09	5.68E-22	3.08E+05	1.15E-07	1.29E+05	4.25E-08	7.71E+04	1.41E-08	3.66E-11	1.80E-08	3.12E-08	2.57E-09	5.09E-09	1.63E-09	0.00E+00	4.31E-11	1.19E-13	4.40E-27	7.71E-27	1.49E-52	4.04E-27	4.99E-43	3.73E-43	4.67E-39	1.43E-46	8.50E-42	2.29E-08	2.05E-43	3.10E-27	1.91E-19	6.04E-35	4.90E-45	3.38E-61	2.16E-60	3.59E-50	0.00E+00	1.77E-24	3.98E-10	8.06E-09	2.07E-25	8.25E-26	2.87E-09	2.52E-09	5.14E-25
8.90E-10	300	1.22E+19	0.00E+00	1.57E-08	4.85E+05	1.09E-09	6.05E-22	3.08E+05	1.20E-07	1.29E+05	4.42E-08	7.71E+04	1.47E-08	3.83E-11	1.88E-08	3.25E-08	2.68E-09	5.29E-09	1.69E-09	0.00E+00	4.50E-11	1.25E-13	4.80E-27	8.42E-27	1.69E-52	4.43E-27	5.70E-43	4.00E-43	5.10E-39	1.63E-46	9.72E-42	2.38E-08	2.34E-43	3.24E-27	1.99E-19	6.61E-35	5.59E-45	3.68E-61	2.48E-60	4.12E-50	0.00E+00	1.91E-24	4.14E-10	8.39E-09	2.15E-25	8.61E-26	2.99E-09	2.62E-09	5.58E-25
9.00E-10	300	1.22E+19	0.00E+00	1.64E-08	4.85E+05	1.09E-09	6.45E-22	3.08E+05	1.25E-07	1.29E+05	4.60E-08	7.71E+04	1.53E-08	4.00E-11	1.96E-08	3.38E-08	2.79E-09	5.51E-09	1.76E-09	0.00E+00	4.71E-11	1.30E-13	5.23E-27	9.19E-27	1.92E-52	4.84E-27	6.51E-43	4.28E-43	5.56E-39	1.86E-46	1.11E-41	2.48E-08	2.66E-43	3.38E-27	2.08E-19	7.23E-35	6.38E-45	3.99E-61	2.84E-60	4.72E-50	0.00E+00	2.07E-24	4.30E-10	8.74E-09	2.23E-25	8.98E-26	3.11E-09	2.72E-09	6.06E-25
9.10E-10	300	1.22E+19	0.00E+00	1.70E-08	4.85E+05	1.09E-09	6.88E-22	3.08E+05	1.30E-07	1.29E+05	4.78E-08	7.71E+04	1.60E-08	4.18E-11	2.05E-08	3.51E-08	2.91E-09	5.73E-09	1.84E-09	0.00E+00	4.91E-11	1.36E-13	5.70E-27	1.00E-26	2.19E-52	5.30E-27	7.43E-43	4.59E-43	6.06E-39	2.12E-46	1.27E-41	2.58E-08	3.03E-43	3.54E-27	2.17E-19	7.91E-35	7.27E-45	4.34E-61	3.26E-60	5.41E-50	0.00E+00	2.24E-24	4.47E-10	9.10E-09	2.32E-25	9.36E-26	3.24E-09	2.83E-09	6.58E-25
9.20E-10	300	1.22E+19	0.00E+00	1.77E-08	4.85E+05	1.09E-09	7.33E-22	3.08E+05	1.35E-07	1.29E+05	4.97E-08	7.71E+04	1.67E-08	4.37E-11	2.13E-08	3.66E-08	3.04E-09	5.97E-09	1.91E-09	0.00E+00	5.13E-11	1.42E-13	6.21E-27	1.09E-26	2.49E-52	5.79E-27	8.47E-43	4.91E-43	6.61E-39	2.42E-46	1.45E-41	2.69E-08	3.44E-43	3.69E-27	2.26E-19	8.64E-35	8.28E-45	4.71E-61	3.74E-60	6.19E-50	0.00E+00	2.42E-24	4.65E-10	9.47E-09	2.42E-25	9.76E-26	3.37E-09	2.94E-09	7.14E-25
9.30E-10	300	1.22E+19	0.00E+00	1.84E-08	4.85E+05	1.09E-09	7.81E-22	3.08E+05	1.41E-07	1.29E+05	5.17E-08	7.71E+04	1.74E-08	4.56E-11	2.23E-08	3.80E-08	3.17E-09	6.21E-09	1.99E-09	0.00E+00	5.36E-11	1.49E-13	6.77E-27	1.19E-26	2.82E-52	6.33E-27	9.66E-43	5.26E-43	7.20E-39	2.75E-46	1.65E-41	2.80E-08	3.91E-43	3.85E-27	2.36E-19	9.44E-35	9.43E-45	5.11E-61	4.28E-60	7.08E-50	0.00E+00	2.62E-24	4.83E-10	9.86E-09	2.51E-25	1.02E-25	3.51E-09	3.06E-09	7.75E-25
9.40E-10	300	1.22E+19	0.00E+00	1.91E-08	4.85E+05	1.09E-09	8.33E-22	3.08E+05	1.47E-07	1.29E+05	5.38E-08	7.71E+04	1.81E-08	4.76E-11	2.32E-08	3.96E-08	3.31E-09	6.46E-09	2.08E-09	0.00E+00	5.59E-11	1.55E-13	7.37E-27	1.30E-26	3.21E-52	6.92E-27	1.10E-42	5.64E-43	7.85E-39	3.13E-46	1.88E-41	2.91E-08	4.45E-43	4.02E-27	2.47E-19	1.03E-34	1.07E-44	5.55E-61	4.90E-60	8.09E-50	0.00E+00	2.84E-24	5.02E-10	1.03E-08	2.61E-25	1.06E-25	3.65E-09	3.18E-09	8.41E-25
9.50E-10	300	1.22E+19	0.00E+00	1.98E-08	4.85E+05	1.09E-09	8.89E-22	3.08E+05	1.53E-07	1.29E+05	5.60E-08	7.71E+04	1.89E-08	4.97E-11	2.42E-08	4.12E-08	3.45E-09	6.72E-09	2.16E-09	0.00E+00	5.84E-11	1.62E-13	8.02E-27	1.42E-26	3.64E-52	7.55E-27	1.25E-42	6.04E-43	8.55E-39	3.57E-46	2.14E-41	3.03E-08	5.05E-43	4.20E-27	2.57E-19	1.13E-34	1.22E-44	6.02E-61	5.61E-60	9.24E-50	0.00E+00	3.07E-24	5.22E-10	1.07E-08	2.72E-25	1.11E-25	3.80E-09	3.30E-09	9.12E-25
9.60E-10	300	1.22E+19	0.00E+00	2.06E-08	4.85E+05	1.09E-09	9.48E-22	3.08E+05	1.59E-07	1.29E+05	5.82E-08	7.71E+04	1.97E-08	5.19E-11	2.53E-08	4.28E-08	3.59E-09	6.99E-09	2.25E-09	0.00E+00	6.09E-11	1.69E-13	8.73E-27	1.54E-26	4.13E-52	8.25E-27	1.43E-42	6.47E-43	9.31E-39	4.06E-46	2.44E-41	3.15E-08	5.73E-43	4.38E-27	2.68E-19	1.23E-34	1.39E-44	6.53E-61	6.42E-60	1.06E-49	0.00E+00	3.32E-24	5.43E-10	1.11E-08	2.82E-25	1.15E-25	3.95E-09	3.43E-09	9.89E-25
9.70E-10	300	1.22E+19	0.00E+00	2.14E-08	4.85E+05	1.09E-09	1.01E-21	3.08E+05	1.65E-07	1.29E+05	6.05E-08	7.71E+04	2.05E-08	5.42E-11	2.63E-08	4.45E-08	3.75E-09	7.28E-09	2.34E-09	0.00E+00	6.36E-11	1.77E-13	9.50E-27	1.68E-26	4.69E-52	9.00E-27	1.62E-42	6.93E-43	1.01E-38	4.61E-46	2.78E-41	3.28E-08	6.51E-43	4.57E-27	2.80E-19	1.34E-34	1.58E-44	7.08E-61	7.34E-60	1.20E-49	0.00E+00	3.59E-24	5.64E-10	1.16E-08	2.94E-25	1.20E-25	4.11E-09	3.57E-09	1.07E-24
9.80E-10	300	1.22E+19	0.00E+00	2.23E-08	4.85E+05	1.09E-09	1.08E-21	3.08E+05	1.72E-07	1.29E+05	6.29E-08	7.71E+04	2.14E-08	5.65E-11	2.75E-08	4.63E-08	3.90E-09	7.57E-09	2.44E-09	0.00E+00	6.63E-11	1.84E-13	1.03E-26	1.83E-26	5.32E-52	9.82E-27	1.85E-42	7.42E-43	1.10E-38	5.24E-46	3.16E-41	3.41E-08	7.38E-43	4.77E-27	2.92E-19	1.46E-34	1.79E-44	7.67E-61	8.38E-60	1.37E-49	0.00E+00	3.89E-24	5.86E-10	1.21E-08	3.05E-25	1.25E-25	4.28E-09	3.71E-09	1.16E-24
9.90E-10	300	1.22E+19	0.00E+00	2.32E-08	4.85E+05	1.09E-09	1.15E-21	3.08E+05	1.79E-07	1.29E+05	6.55E-08	7.71E+04	2.23E-08	5.90E-11	2.86E-08	4.82E-08	4.07E-09	7.88E-09	2.54E-09	0.00E+00	6.92E-11	1.93E-13	1.12E-26	1.99E-26	6.03E-52	1.07E-26	2.10E-42	7.94E-43	1.20E-38	5.95E-46	3.60E-41	3.55E-08	8.37E-43	4.98E-27	3.04E-19	1.59E-34	2.04E-44	8.28E-61	9.57E-60	1.57E-49	0.00E+00	4.20E-24	6.09E-10	1.25E-08	3.17E-25	1.30E-25	4.45E-09	3.85E-09	1.26E-24
1.00E-09	300	1.22E+19	0.00E+00	2.41E-08	4.85E+05	1.09E-09	1.23E-21	3.08E+05	1.86E-07	1.29E+05	6.81E-08	7.71E+04	2.32E-08	6.15E-11	2.98E-08	5.01E-08	4.24E-09	8.20E-09	2.64E-09	0.00E+00	7.22E-11	2.01E-13	1.22E-26	2.17E-26	6.83E-52	1.17E-26	2.39E-42	8.44E-43	1.31E-38	6.76E-46	4.09E-41	3.69E-08	9.49E-43	5.19E-27	3.17E-19	1.74E-34	2.31E-44	8.60E-61	1.09E-59	1.79E-49	0.00E+00	4.55E-24	6.33E-10	1.31E-08	3.30E-25	1.36E-25	4.63E-09	4.01E-09	1.37E-24
1.01E-09	300	1.22E+19	0.00E+00	2.50E-08	4.85E+05	1.09E-09	1.31E-21	3.08E+05	1.94E-07	1.29E+05	7.08E-08	7.71E+04	2.42E-08	6.42E-11	3.11E-08	5.21E-08	4.42E-09	8.53E-09	2.75E-09	0.00E+00	7.53E-11	2.10E-13	1.33E-26	2.36E-26	7.75E-52	1.27E-26	2.71E-42	8.95E-43	1.42E-38	7.67E-46	4.65E-41	3.84E-08	1.08E-42	5.42E-27	3.31E-19	1.89E-34	2.63E-44	8.88E-61	1.25E-59	2.03E-49	0.00E+00	4.92E-24	6.58E-10	1.36E-08	3.43E-25	1.42E-25	4.82E-09	4.16E-09	1.48E-24
1.02E-09	300	1.22E+19	0.00E+00	2.60E-08	4.85E+05	1.09E-09	1.40E-21	3.08E+05	2.02E-07	1.29E+05	7.36E-08	7.71E+04	2.52E-08	6.70E-11	3.24E-08	5.42E-08	4.60E-09	8.87E-09	2.86E-09	0.00E+00	7.85E-11	2.19E-13	1.45E-26	2.57E-26	8.78E-52	1.39E-26	3.08E-42	9.57E-43	1.54E-38	8.70E-46	5.29E-41	3.99E-08	1.22E-42	5.65E-27	3.45E-19	2.06E-34	2.98E-44	9.49E-61	1.42E-59	2.32E-49	0.00E+00	5.32E-24	6.84E-10	1.41E-08	3.57E-25	1.48E-25	5.01E-09	4.33E-09	1.61E-24
1.03E-09	300	1.22E+19	0.00E+00	2.70E-08	4.85E+05	1.09E-09	1.50E-21	3.08E+05	2.10E-07	1.29E+05	7.65E-08	7.71E+04	2.63E-08	6.99E-11	3.38E-08	5.64E-08	4.79E-09	9.23E-09	2.98E-09	0.00E+00	8.19E-11	2.28E-13	1.57E-26	2.79E-26	9.94E-52	1.51E-26	3.50E-42	1.03E-42	1.68E-38	9.87E-46	6.00E-41	4.15E-08	1.38E-42	5.89E-27	3.60E-19	2.25E-34	3.38E-44	1.03E-60	1.62E-59	2.64E-49	0.00E+00	5.75E-24	7.11E-10	1.47E-08	3.71E-25	1.54E-25	5.21E-09	4.50E-09	1.74E-24
1.04E-09	300	1.22E+19	0.00E+00	2.81E-08	4.85E+05	1.09E-09	1.60E-21	3.08E+05	2.18E-07	1.29E+05	7.96E-08	7.71E+04	2.74E-08	7.29E-11	3.52E-08	5.86E-08	4.99E-09	9.60E-09	3.10E-09	0.00E+00	8.54E-11	2.38E-13	1.71E-26	3.03E-26	1.13E-51	1.65E-26	3.97E-42	1.10E-42	1.82E-38	1.12E-45	6.82E-41	4.32E-08	1.56E-42	6.14E-27	3.75E-19	2.45E-34	3.83E-44	1.14E-60	1.84E-59	3.00E-49	0.00E+00	6.22E-24	7.39E-10	1.53E-08	3.85E-25	1.60E-25	5.42E-09	4.68E-09	1.89E-24
1.05E-09	300	1.22E+19	0.00E+00	2.92E-08	4.85E+05	1.09E-09	1.71E-21	3.08E+05	2.27E-07	1.29E+05	8.28E-08	7.71E+04	2.85E-08	7.60E-11	3.67E-08	6.10E-08	5.20E-09	9.98E-09	3.22E-09	0.00E+00	8.90E-11	2.49E-13	1.86E-26	3.30E-26	1.27E-51	1.79E-26	4.50E-42	1.19E-42	1.98E-38	1.27E-45	7.74E-41	4.50E-08	1.77E-42	6.40E-27	3.91E-19	2.66E-34	4.34E-44	1.25E-60	2.10E-59	3.41E-49	0.00E+00	6.73E-24	7.69E-10	1.59E-08	4.01E-25	1.67E-25	5.64E-09	4.86E-09	2.04E-24
1.06E-09	300	1.22E+19	0.00E+00	3.04E-08	4.85E+05	1.09E-09	1.82E-21	3.08E+05	2.36E-07	1.29E+05	8.60E-08	7.71E+04	2.97E-08	7.92E-11	3.82E-08	6.34E-08	5.42E-09	1.04E-08	3.36E-09	0.00E+00	9.28E-11	2.59E-13	2.02E-26	3.58E-26	1.44E-51	1.95E-26	5.11E-42	1.27E-42	2.15E-38	1.44E-45	8.78E-41	4.68E-08	2.00E-42	6.68E-27	4.07E-19	2.90E-34	4.92E-44	1.36E-60	2.39E-59	3.88E-49	0.00E+00	7.28E-24	7.99E-10	1.66E-08	4.17E-25	1.74E-25	5.87E-09	5.05E-09	2.21E-24
1.07E-09	300	1.22E+19	0.00E+00	3.16E-08	4.85E+05	1.09E-09	1.95E-21	3.08E+05	2.46E-07	1.29E+05	8.95E-08	7.71E+04	3.09E-08	8.26E-11	3.98E-08	6.59E-08	5.64E-09	1.08E-08	3.49E-09	0.00E+00	9.67E-11	2.70E-13	2.19E-26	3.90E-26	1.63E-51	2.13E-26	5.79E-42	1.37E-42	2.34E-38	1.63E-45	9.96E-41	4.86E-08	2.27E-42	6.96E-27	4.24E-19	3.15E-34	5.58E-44	1.48E-60	2.72E-59	4.41E-49	0.00E+00	7.87E-24	8.30E-10	1.72E-08	4.33E-25	1.81E-25	6.10E-09	5.25E-09	2.40E-24
1.08E-09	300	1.22E+19	0.00E+00	3.28E-08	4.85E+05	1.09E-09	2.08E-21	3.08E+05	2.55E-07	1.29E+05	9.30E-08	7.71E+04	3.22E-08	8.61E-11	4.15E-08	6.86E-08	5.88E-09	1.12E-08	3.63E-09	0.00E+00	1.01E-10	2.82E-13	2.38E-26	4.23E-26	1.85E-51	2.31E-26	6.57E-42	1.47E-42	2.54E-38	1.85E-45	1.13E-40	5.06E-08	2.57E-42	7.25E-27	4.42E-19	3.43E-34	6.32E-44	1.60E-60	3.09E-59	5.01E-49	0.00E+00	8.51E-24	8.63E-10	1.79E-08	4.50E-25	1.88E-25	6.35E-09	5.46E-09	2.60E-24
1.09E-09	300	1.22E+19	0.00E+00	3.41E-08	4.85E+05	1.09E-09	2.23E-21	3.08E+05	2.66E-07	1.29E+05	9.67E-08	7.71E+04	3.35E-08	8.98E-11	4.32E-08	7.13E-08	6.12E-09	1.17E-08	3.78E-09	0.00E+00	1.05E-10	2.94E-13	2.58E-26	4.60E-26	2.09E-51	2.52E-26	7.44E-42	1.58E-42	2.76E-38	2.09E-45	1.28E-40	5.26E-08	2.90E-42	7.56E-27	4.61E-19	3.73E-34	7.15E-44	1.74E-60	3.52E-59	5.69E-49	0.00E+00	9.20E-24	8.97E-10	1.87E-08	4.68E-25	1.96E-25	6.60E-09	5.68E-09	2.81E-24
1.10E-09	300	1.22E+19	0.00E+00	3.55E-08	4.85E+05	1.09E-09	2.38E-21	3.08E+05	2.76E-07	1.29E+05	1.01E-07	7.71E+04	3.49E-08	9.36E-11	4.50E-08	7.41E-08	6.37E-09	1.22E-08	3.93E-09	0.00E+00	1.09E-10	3.06E-13	2.80E-26	4.99E-26	2.36E-51	2.74E-26	8.43E-42	1.69E-42	3.00E-38	2.37E-45	1.45E-40	5.47E-08	3.28E-42	7.88E-27	4.80E-19	4.06E-34	8.10E-44	1.89E-60	4.00E-59	6.46E-49	0.00E+00	9.95E-24	9.33E-10	1.94E-08	4.87E-25	2.04E-25	6.87E-09	5.90E-09	3.04E-24
1.11E-09	300	1.22E+19	0.00E+00	3.69E-08	4.85E+05	1.09E-09	2.55E-21	3.08E+05	2.87E-07	1.29E+05	1.05E-07	7.71E+04	3.64E-08	9.75E-11	4.68E-08	7.71E-08	6.64E-09	1.26E-08	4.09E-09	0.00E+00	1.14E-10	3.20E-13	3.04E-26	5.42E-26	2.67E-51	2.98E-26	9.55E-42	1.82E-42	3.25E-38	2.68E-45	1.64E-40	5.69E-08	3.71E-42	8.21E-27	5.00E-19	4.41E-34	9.17E-44	2.06E-60	4.54E-59	7.33E-49	0.00E+00	1.08E-23	9.69E-10	2.02E-08	5.06E-25	2.12E-25	7.14E-09	6.13E-09	3.30E-24
1.12E-09	300	1.22E+19	0.00E+00	3.83E-08	4.85E+05	1.09E-09	2.73E-21	3.08E+05	2.99E-07	1.29E+05	1.09E-07	7.71E+04	3.79E-08	1.02E-10	4.88E-08	8.01E-08	6.91E-09	1.31E-08	4.26E-09	0.00E+00	1.19E-10	3.33E-13	3.30E-26	5.89E-26	3.02E-51	3.24E-26	1.08E-41	1.95E-42	3.53E-38	3.03E-45	1.86E-40	5.92E-08	4.19E-42	8.55E-27	5.21E-19	4.79E-34	1.04E-43	2.24E-60	5.16E-59	8.32E-49	0.00E+00	1.16E-23	1.01E-09	2.10E-08	5.26E-25	2.21E-25	7.43E-09	6.37E-09	3.57E-24
1.13E-09	300	1.22E+19	0.00E+00	3.98E-08	4.85E+05	1.09E-09	2.92E-21	3.08E+05	3.11E-07	1.29E+05	1.13E-07	7.71E+04	3.94E-08	1.06E-10	5.08E-08	8.33E-08	7.19E-09	1.37E-08	4.43E-09	0.00E+00	1.24E-10	3.47E-13	3.58E-26	6.39E-26	3.41E-51	3.52E-26	1.22E-41	2.10E-42	3.83E-38	3.43E-45	2.11E-40	6.16E-08	4.74E-42	8.91E-27	5.42E-19	5.21E-34	1.17E-43	2.43E-60	5.85E-59	9.43E-49	0.00E+00	1.26E-23	1.05E-09	2.19E-08	5.47E-25	2.30E-25	7.73E-09	6.63E-09	3.86E-24
1.14E-09	300	1.22E+19	0.00E+00	4.14E-08	4.85E+05	1.09E-09	3.12E-21	3.08E+05	3.23E-07	1.29E+05	1.18E-07	7.71E+04	4.10E-08	1.10E-10	5.29E-08	8.67E-08	7.49E-09	1.42E-08	4.61E-09	0.00E+00	1.29E-10	3.62E-13	3.89E-26	6.94E-26	3.86E-51	3.83E-26	1.38E-41	2.25E-42	4.16E-38	3.88E-45	2.39E-40	6.40E-08	5.35E-42	9.28E-27	5.65E-19	5.66E-34	1.33E-43	2.63E-60	6.64E-59	1.07E-48	0.00E+00	1.36E-23	1.09E-09	2.27E-08	5.68E-25	2.40E-25	8.03E-09	6.89E-09	4.18E-24
1.15E-09	300	1.22E+19	0.00E+00	4.30E-08	4.85E+05	1.09E-09	3.34E-21	3.08E+05	3.36E-07	1.29E+05	1.22E-07	7.71E+04	4.27E-08	1.15E-10	5.51E-08	9.01E-08	7.79E-09	1.48E-08	4.79E-09	0.00E+00	1.34E-10	3.77E-13	4.22E-26	7.53E-26	4.36E-51	4.16E-26	1.57E-41	2.42E-42	4.51E-38	4.38E-45	2.70E-40	6.66E-08	6.05E-42	9.67E-27	5.88E-19	6.15E-34	1.50E-43	2.85E-60	7.54E-59	1.21E-48	0.00E+00	1.47E-23	1.13E-09	2.36E-08	5.91E-25	2.49E-25	8.35E-09	7.16E-09	4.53E-24
1.16E-09	300	1.22E+19	0.00E+00	4.47E-08	4.85E+05	1.09E-09	3.58E-21	3.08E+05	3.50E-07	1.29E+05	1.27E-07	7.71E+04	4.45E-08	1.20E-10	5.73E-08	9.37E-08	8.11E-09	1.54E-08	4.99E-09	0.00E+00	1.40E-10	3.93E-13	4.57E-26	8.17E-26	4.92E-51	4.52E-26	1.77E-41	2.60E-42	4.89E-38	4.96E-45	3.06E-40	6.92E-08	6.83E-42	1.01E-26	6.13E-19	6.68E-34	1.70E-43	3.10E-60	8.55E-59	1.37E-48	0.00E+00	1.59E-23	1.18E-09	2.46E-08	6.14E-25	2.60E-25	8.69E-09	7.44E-09	4.90E-24
1.17E-09	300	1.22E+19	0.00E+00	4.65E-08	4.85E+05	1.09E-09	3.83E-21	3.08E+05	3.64E-07	1.29E+05	1.32E-07	7.71E+04	4.63E-08	1.25E-10	5.97E-08	9.74E-08	8.44E-09	1.60E-08	5.19E-09	0.00E+00	1.46E-10	4.09E-13	4.96E-26	8.87E-26	5.56E-51	4.91E-26	2.00E-41	2.80E-42	5.31E-38	5.60E-45	3.46E-40	7.20E-08	7.71E-42	1.05E-26	6.38E-19	7.25E-34	1.92E-43	3.36E-60	9.69E-59	1.56E-48	0.00E+00	1.72E-23	1.22E-09	2.56E-08	6.38E-25	2.70E-25	9.04E-09	7.73E-09	5.30E-24
1.18E-09	300	1.22E+19	0.00E+00	4.83E-08	4.85E+05	1.09E-09	4.11E-21	3.08E+05	3.78E-07	1.29E+05	1.37E-07	7.71E+04	4.82E-08	1.30E-10	6.21E-08	1.01E-07	8.79E-09	1.66E-08	5.40E-09	0.00E+00	1.52E-10	4.27E-13	5.38E-26	9.62E-26	6.28E-51	5.34E-26	2.27E-41	3.01E-42	5.75E-38	6.33E-45	3.92E-40	7.49E-08	8.71E-42	1.09E-26	6.64E-19	7.88E-34	2.17E-43	3.64E-60	1.10E-58	1.76E-48	0.00E+00	1.86E-23	1.27E-09	2.66E-08	6.64E-25	2.81E-25	9.40E-09	8.04E-09	5.74E-24
1.19E-09	300	1.22E+19	0.00E+00	5.02E-08	4.85E+05	1.09E-09	4.40E-21	3.08E+05	3.93E-07	1.29E+05	1.43E-07	7.71E+04	5.01E-08	1.35E-10	6.47E-08	1.05E-07	9.15E-09	1.73E-08	5.61E-09	0.00E+00	1.58E-10	4.44E-13	5.83E-26	1.04E-25	7.09E-51	5.79E-26	2.56E-41	3.23E-42	6.24E-38	7.15E-45	4.43E-40	7.78E-08	9.83E-42	1.14E-26	6.91E-19	8.55E-34	2.45E-43	3.94E-60	1.25E-58	2.00E-48	0.00E+00	2.01E-23	1.32E-09	2.77E-08	6.90E-25	2.93E-25	9.77E-09	8.36E-09	6.21E-24
1.20E-09	300	1.22E+19	0.00E+00	5.22E-08	4.85E+05	1.09E-09	4.72E-21	3.08E+05	4.09E-07	1.29E+05	1.48E-07	7.71E+04	5.22E-08	1.41E-10	6.73E-08	1.09E-07	9.52E-09	1.80E-08	5.84E-09	0.00E+00	1.65E-10	4.63E-13	6.32E-26	1.13E-25	8.01E-51	6.29E-26	2.90E-41	3.48E-42	6.77E-38	8.08E-45	5.01E-40	8.10E-08	1.11E-41	1.19E-26	7.20E-19	9.28E-34	2.77E-43	4.27E-60	1.41E-58	2.26E-48	0.00E+00	2.17E-23	1.37E-09	2.88E-08	7.17E-25	3.04E-25	1.02E-08	8.69E-09	6.72E-24
1.21E-09	300	1.22E+19	0.00E+00	5.43E-08	4.85E+05	1.09E-09	5.06E-21	3.08E+05	4.25E-07	1.29E+05	1.54E-07	7.71E+04	5.43E-08	1.47E-10	7.01E-08	1.14E-07	9.91E-09	1.87E-08	6.07E-09	0.00E+00	1.72E-10	4.82E-13	6.85E-26	1.23E-25	9.04E-51	6.83E-26	3.27E-41	3.74E-42	7.33E-38	9.12E-45	5.66E-40	8.42E-08	1.25E-41	1.23E-26	7.49E-19	1.01E-33	3.12E-43	4.63E-60	1.60E-58	2.56E-48	0.00E+00	2.35E-23	1.43E-09	2.99E-08	7.45E-25	3.17E-25	1.06E-08	9.03E-09	7.27E-24
1.22E-09	300	1.22E+19	0.00E+00	5.64E-08	4.85E+05	1.09E-09	5.42E-21	3.08E+05	4.42E-07	1.29E+05	1.60E-07	7.71E+04	5.65E-08	1.53E-10	7.29E-08	1.18E-07	1.03E-08	1.94E-08	6.32E-09	0.00E+00	1.79E-10	5.02E-13	7.43E-26	1.33E-25	1.02E-50	7.42E-26	3.70E-41	4.02E-42	7.95E-38	1.03E-44	6.40E-40	8.75E-08	1.41E-41	1.29E-26	7.80E-19	1.09E-33	3.53E-43	5.02E-60	1.81E-58	2.89E-48	0.00E+00	2.54E-23	1.48E-09	3.11E-08	7.75E-25	3.30E-25	1.10E-08	9.39E-09	7.87E-24
1.23E-09	300	1.22E+19	0.00E+00	5.86E-08	4.85E+05	1.09E-09	5.82E-21	3.08E+05	4.60E-07	1.29E+05	1.67E-07	7.71E+04	5.88E-08	1.59E-10	7.59E-08	1.23E-07	1.07E-08	2.02E-08	6.57E-09	0.00E+00	1.86E-10	5.23E-13	8.05E-26	1.44E-25	1.15E-50	8.05E-26	4.18E-41	4.33E-42	8.62E-38	1.16E-44	7.23E-40	9.10E-08	1.59E-41	1.34E-26	8.12E-19	1.19E-33	3.98E-43	5.43E-60	2.05E-58	3.27E-48	0.00E+00	2.74E-23	1.54E-09	3.24E-08	8.05E-25	3.43E-25	1.14E-08	9.76E-09	8.51E-24
1.24E-09	300	1.22E+19	0.00E+00	6.10E-08	4.85E+05	1.09E-09	6.24E-21	3.08E+05	4.78E-07	1.29E+05	1.73E-07	7.71E+04	6.12E-08	1.66E-10	7.90E-08	1.28E-07	1.12E-08	2.10E-08	6.83E-09	0.00E+00	1.94E-10	5.45E-13	8.73E-26	1.56E-25	1.30E-50	8.73E-26	4.72E-41	4.65E-42	9.34E-38	1.31E-44	8.16E-40	9.46E-08	1.80E-41	1.39E-26	8.45E-19	1.29E-33	4.49E-43	5.88E-60	2.32E-58	3.70E-48	0.00E+00	2.96E-23	1.60E-09	3.37E-08	8.37E-25	3.57E-25	1.19E-08	1.01E-08	9.21E-24
1.25E-09	300	1.22E+19	0.00E+00	6.34E-08	4.85E+05	1.09E-09	6.70E-21	3.08E+05	4.97E-07	1.29E+05	1.80E-07	7.71E+04	6.37E-08	1.73E-10	8.22E-08	1.33E-07	1.16E-08	2.18E-08	7.11E-09	0.00E+00	2.02E-10	5.68E-13	9.46E-26	1.70E-25	1.47E-50	9.48E-26	5.32E-41	5.01E-42	1.01E-37	1.48E-44	9.22E-40	9.84E-08	2.03E-41	1.45E-26	8.80E-19	1.40E-33	5.07E-43	6.37E-60	2.62E-58	4.18E-48	0.00E+00	3.20E-23	1.67E-09	3.50E-08	8.70E-25	3.71E-25	1.23E-08	1.05E-08	9.96E-24
1.26E-09	300	1.22E+19	0.00E+00	6.59E-08	4.85E+05	1.09E-09	7.19E-21	3.08E+05	5.17E-07	1.29E+05	1.87E-07	7.71E+04	6.63E-08	1.80E-10	8.56E-08	1.38E-07	1.21E-08	2.27E-08	7.39E-09	0.00E+00	2.10E-10	5.91E-13	1.02E-25	1.84E-25	1.65E-50	1.03E-25	6.01E-41	5.39E-42	1.10E-37	1.67E-44	1.04E-39	1.02E-07	2.29E-41	1.51E-26	9.16E-19	1.51E-33	5.72E-43	6.90E-60	2.97E-58	4.73E-48	0.00E+00	3.46E-23	1.73E-09	3.64E-08	9.05E-25	3.86E-25	1.28E-08	1.10E-08	1.08E-23
1.27E-09	300	1.22E+19	0.00E+00	6.85E-08	4.85E+05	1.09E-09	7.71E-21	3.08E+05	5.38E-07	1.29E+05	1.95E-07	7.71E+04	6.89E-08	1.87E-10	8.90E-08	1.44E-07	1.26E-08	2.36E-08	7.69E-09	0.00E+00	2.18E-10	6.15E-13	1.11E-25	1.99E-25	1.86E-50	1.12E-25	6.79E-41	5.79E-42	1.19E-37	1.89E-44	1.18E-39	1.06E-07	2.58E-41	1.57E-26	9.53E-19	1.64E-33	6.46E-43	7.37E-60	3.35E-58	5.35E-48	0.00E+00	3.74E-23	1.80E-09	3.79E-08	9.41E-25	4.02E-25	1.34E-08	1.14E-08	1.17E-23
1.28E-09	300	1.22E+19	0.00E+00	7.12E-08	4.85E+05	1.09E-09	8.28E-21	3.08E+05	5.59E-07	1.29E+05	2.03E-07	7.71E+04	7.17E-08	1.95E-10	9.27E-08	1.49E-07	1.31E-08	2.46E-08	7.99E-09	0.00E+00	2.27E-10	6.41E-13	1.20E-25	2.16E-25	2.10E-50	1.21E-25	7.66E-41	6.21E-42	1.29E-37	2.13E-44	1.33E-39	1.11E-07	2.91E-41	1.64E-26	9.92E-19	1.78E-33	7.29E-43	7.60E-60	3.79E-58	6.04E-48	0.00E+00	4.05E-23	1.87E-09	3.94E-08	9.78E-25	4.18E-25	1.39E-08	1.18E-08	1.26E-23
1.29E-09	300	1.22E+19	0.00E+00	7.40E-08	4.85E+05	1.09E-09	8.89E-21	3.08E+05	5.81E-07	1.29E+05	2.11E-07	7.71E+04	7.46E-08	2.03E-10	9.64E-08	1.55E-07	1.36E-08	2.55E-08	8.31E-09	0.00E+00	2.37E-10	6.67E-13	1.30E-25	2.34E-25	2.37E-50	1.31E-25	8.64E-41	6.69E-42	1.39E-37	2.40E-44	1.50E-39	1.15E-07	3.27E-41	1.70E-26	1.03E-18	1.93E-33	8.22E-43	8.31E-60	4.29E-58	6.83E-48	0.00E+00	4.37E-23	1.95E-09	4.09E-08	1.02E-24	4.35E-25	1.44E-08	1.23E-08	1.36E-23
1.30E-09	300	1.22E+19	0.00E+00	7.69E-08	4.85E+05	1.09E-09	9.55E-21	3.08E+05	6.05E-07	1.29E+05	2.19E-07	7.71E+04	7.76E-08	2.11E-10	1.00E-07	1.62E-07	1.42E-08	2.66E-08	8.65E-09	0.00E+00	2.46E-10	6.95E-13	1.41E-25	2.53E-25	2.67E-50	1.42E-25	9.75E-41	7.23E-42	1.51E-37	2.71E-44	1.69E-39	1.20E-07	3.69E-41	1.77E-26	1.07E-18	2.09E-33	9.27E-43	9.52E-60	4.85E-58	7.71E-48	0.00E+00	4.73E-23	2.02E-09	4.26E-08	1.06E-24	4.52E-25	1.50E-08	1.28E-08	1.48E-23
1.31E-09	300	1.22E+19	0.00E+00	7.99E-08	4.85E+05	1.09E-09	1.03E-20	3.08E+05	6.29E-07	1.29E+05	2.28E-07	7.71E+04	8.08E-08	2.20E-10	1.04E-07	1.68E-07	1.47E-08	2.76E-08	8.99E-09	0.00E+00	2.56E-10	7.23E-13	1.53E-25	2.75E-25	3.01E-50	1.54E-25	1.10E-40	7.84E-42	1.64E-37	3.05E-44	1.91E-39	1.24E-07	4.16E-41	1.85E-26	1.12E-18	2.27E-33	1.05E-42	1.11E-59	5.48E-58	8.71E-48	0.00E+00	5.11E-23	2.10E-09	4.43E-08	1.10E-24	4.71E-25	1.56E-08	1.33E-08	1.60E-23
1.32E-09	300	1.22E+19	0.00E+00	8.31E-08	4.85E+05	1.09E-09	1.10E-20	3.08E+05	6.54E-07	1.29E+05	2.37E-07	7.71E+04	8.40E-08	2.29E-10	1.09E-07	1.75E-07	1.53E-08	2.87E-08	9.35E-09	0.00E+00	2.67E-10	7.53E-13	1.65E-25	2.97E-25	3.40E-50	1.67E-25	1.24E-40	8.49E-42	1.77E-37	3.44E-44	2.15E-39	1.29E-07	4.69E-41	1.92E-26	1.16E-18	2.46E-33	1.18E-42	1.29E-59	6.19E-58	9.83E-48	0.00E+00	5.52E-23	2.18E-09	4.60E-08	1.14E-24	4.89E-25	1.62E-08	1.38E-08	1.73E-23
1.33E-09	300	1.22E+19	0.00E+00	8.64E-08	4.85E+05	1.09E-09	1.18E-20	3.08E+05	6.80E-07	1.29E+05	2.46E-07	7.71E+04	8.74E-08	2.38E-10	1.13E-07	1.82E-07	1.59E-08	2.98E-08	9.72E-09	0.00E+00	2.78E-10	7.84E-13	1.79E-25	3.22E-25	3.83E-50	1.81E-25	1.40E-40	9.19E-42	1.92E-37	3.88E-44	2.43E-39	1.34E-07	5.28E-41	2.00E-26	1.21E-18	2.67E-33	1.33E-42	1.48E-59	6.99E-58	1.11E-47	0.00E+00	5.97E-23	2.27E-09	4.79E-08	1.19E-24	5.09E-25	1.69E-08	1.44E-08	1.87E-23
1.34E-09	300	1.22E+19	0.00E+00	8.98E-08	4.85E+05	1.09E-09	1.27E-20	3.08E+05	7.07E-07	1.29E+05	2.56E-07	7.71E+04	9.09E-08	2.48E-10	1.18E-07	1.89E-07	1.66E-08	3.10E-08	1.01E-08	0.00E+00	2.89E-10	8.16E-13	1.94E-25	3.49E-25	4.31E-50	1.97E-25	1.58E-40	9.94E-42	2.08E-37	4.38E-44	2.74E-39	1.40E-07	5.95E-41	2.08E-26	1.26E-18	2.89E-33	1.50E-42	1.67E-59	7.89E-58	1.25E-47	0.00E+00	6.45E-23	2.36E-09	4.98E-08	1.23E-24	5.29E-25	1.75E-08	1.49E-08	2.02E-23
1.35E-09	300	1.22E+19	0.00E+00	9.33E-08	4.85E+05	1.09E-09	1.37E-20	3.08E+05	7.35E-07	1.29E+05	2.66E-07	7.71E+04	9.46E-08	2.58E-10	1.22E-07	1.96E-07	1.72E-08	3.23E-08	1.05E-08	0.00E+00	3.01E-10	8.49E-13	2.10E-25	3.78E-25	4.86E-50	2.13E-25	1.78E-40	1.07E-41	2.25E-37	4.93E-44	3.09E-39	1.45E-07	6.70E-41	2.16E-26	1.31E-18	3.13E-33	1.69E-42	1.87E-59	8.91E-58	1.41E-47	0.00E+00	6.97E-23	2.45E-09	5.17E-08	1.28E-24	5.51E-25	1.82E-08	1.55E-08	2.18E-23
1.36E-09	300	1.22E+19	0.00E+00	9.70E-08	4.85E+05	1.09E-09	1.47E-20	3.08E+05	7.64E-07	1.29E+05	2.76E-07	7.71E+04	9.84E-08	2.68E-10	1.27E-07	2.04E-07	1.79E-08	3.35E-08	1.09E-08	0.00E+00	3.13E-10	8.84E-13	2.27E-25	4.09E-25	5.48E-50	2.31E-25	2.01E-40	1.16E-41	2.44E-37	5.56E-44	3.48E-39	1.51E-07	7.55E-41	2.25E-26	1.36E-18	3.39E-33	1.90E-42	2.09E-59	1.01E-57	1.60E-47	0.00E+00	7.53E-23	2.55E-09	5.38E-08	1.33E-24	5.73E-25	1.90E-08	1.61E-08	2.36E-23
1.37E-09	300	1.22E+19	0.00E+00	1.01E-07	4.85E+05	1.09E-09	1.58E-20	3.08E+05	7.94E-07	1.29E+05	2.87E-07	7.71E+04	1.02E-07	2.79E-10	1.32E-07	2.12E-07	1.87E-08	3.49E-08	1.14E-08	0.00E+00	3.26E-10	9.20E-13	2.46E-25	4.43E-25	6.17E-50	2.50E-25	2.26E-40	1.25E-41	2.64E-37	6.26E-44	3.93E-39	1.57E-07	8.50E-41	2.34E-26	1.42E-18	3.67E-33	2.14E-42	2.34E-59	1.14E-57	1.80E-47	0.00E+00	8.14E-23	2.65E-09	5.59E-08	1.39E-24	5.96E-25	1.97E-08	1.68E-08	2.55E-23
1.38E-09	300	1.22E+19	0.00E+00	1.05E-07	4.85E+05	1.09E-09	1.70E-20	3.08E+05	8.26E-07	1.29E+05	2.99E-07	7.71E+04	1.06E-07	2.91E-10	1.38E-07	2.20E-07	1.94E-08	3.62E-08	1.18E-08	0.00E+00	3.39E-10	9.58E-13	2.67E-25	4.80E-25	6.95E-50	2.71E-25	2.55E-40	1.35E-41	2.85E-37	7.06E-44	4.43E-39	1.63E-07	9.58E-41	2.44E-26	1.48E-18	3.98E-33	2.42E-42	2.60E-59	1.28E-57	2.03E-47	0.00E+00	8.80E-23	2.76E-09	5.82E-08	1.44E-24	6.20E-25	2.05E-08	1.74E-08	2.76E-23
1.39E-09	300	1.22E+19	0.00E+00	1.09E-07	4.85E+05	1.09E-09	1.83E-20	3.08E+05	8.58E-07	1.29E+05	3.10E-07	7.71E+04	1.11E-07	3.03E-10	1.43E-07	2.29E-07	2.02E-08	3.77E-08	1.23E-08	0.00E+00	3.53E-10	9.97E-13	2.89E-25	5.19E-25	7.83E-50	2.94E-25	2.87E-40	1.46E-41	3.09E-37	7.95E-44	4.99E-39	1.70E-07	1.08E-40	2.54E-26	1.53E-18	4.31E-33	2.72E-42	2.89E-59	1.45E-57	2.29E-47	0.00E+00	9.51E-23	2.86E-09	6.05E-08	1.50E-24	6.44E-25	2.13E-08	1.81E-08	2.98E-23
1.40E-09	300	1.22E+19	0.00E+00	1.13E-07	4.85E+05	1.09E-09	1.97E-20	3.08E+05	8.92E-07	1.29E+05	3.23E-07	7.71E+04	1.15E-07	3.15E-10	1.49E-07	2.38E-07	2.10E-08	3.92E-08	1.28E-08	0.00E+00	3.67E-10	1.04E-12	3.12E-25	5.62E-25	8.82E-50	3.18E-25	3.23E-40	1.58E-41	3.34E-37	8.96E-44	5.62E-39	1.76E-07	1.21E-40	2.64E-26	1.60E-18	4.67E-33	3.07E-42	3.20E-59	1.63E-57	2.58E-47	0.00E+00	1.03E-22	2.98E-09	6.29E-08	1.56E-24	6.70E-25	2.21E-08	1.88E-08	3.23E-23
1.41E-09	300	1.22E+19	0.00E+00	1.18E-07	4.85E+05	1.09E-09	2.12E-20	3.08E+05	9.28E-07	1.29E+05	3.35E-07	7.71E+04	1.20E-07	3.28E-10	1.55E-07	2.48E-07	2.18E-08	4.07E-08	1.33E-08	0.00E+00	3.82E-10	1.08E-12	3.38E-25	6.09E-25	9.93E-50	3.45E-25	3.64E-40	1.70E-41	3.62E-37	1.01E-43	6.34E-39	1.83E-07	1.37E-40	2.75E-26	1.66E-18	5.06E-33	3.45E-42	3.54E-59	1.84E-57	2.91E-47	0.00E+00	1.11E-22	3.10E-09	6.54E-08	1.62E-24	6.97E-25	2.30E-08	1.96E-08	3.49E-23
1.42E-09	300	1.22E+19	0.00E+00	1.22E-07	4.85E+05	1.09E-09	2.28E-20	3.08E+05	9.65E-07	1.29E+05	3.49E-07	7.71E+04	1.25E-07	3.41E-10	1.61E-07	2.57E-07	2.27E-08	4.23E-08	1.38E-08	0.00E+00	3.97E-10	1.12E-12	3.66E-25	6.59E-25	1.12E-49	3.73E-25	4.11E-40	1.84E-41	3.92E-37	1.14E-43	7.14E-39	1.91E-07	1.54E-40	2.86E-26	1.73E-18	5.48E-33	3.89E-42	3.90E-59	2.08E-57	3.29E-47	0.00E+00	1.20E-22	3.22E-09	6.80E-08	1.68E-24	7.25E-25	2.39E-08	2.04E-08	3.77E-23
1.43E-09	300	1.22E+19	0.00E+00	1.27E-07	4.85E+05	1.09E-09	2.45E-20	3.08E+05	1.00E-06	1.29E+05	3.62E-07	7.71E+04	1.30E-07	3.55E-10	1.68E-07	2.68E-07	2.36E-08	4.40E-08	1.44E-08	0.00E+00	4.13E-10	1.17E-12	3.96E-25	7.13E-25	1.26E-49	4.04E-25	4.63E-40	1.98E-41	4.24E-37	1.28E-43	8.05E-39	1.98E-07	1.73E-40	2.97E-26	1.80E-18	5.93E-33	4.38E-42	4.29E-59	2.34E-57	3.70E-47	0.00E+00	1.30E-22	3.34E-09	7.07E-08	1.75E-24	7.54E-25	2.49E-08	2.12E-08	4.08E-23
1.44E-09	300	1.22E+19	0.00E+00	1.32E-07	4.85E+05	1.09E-09	2.64E-20	3.08E+05	1.04E-06	1.29E+05	3.77E-07	7.71E+04	1.35E-07	3.69E-10	1.74E-07	2.78E-07	2.46E-08	4.58E-08	1.49E-08	0.00E+00	4.30E-10	1.22E-12	4.29E-25	7.72E-25	1.42E-49	4.38E-25	5.21E-40	2.14E-41	4.59E-37	1.44E-43	9.06E-39	2.06E-07	1.95E-40	3.09E-26	1.87E-18	6.42E-33	4.93E-42	4.71E-59	2.64E-57	4.18E-47	0.00E+00	1.40E-22	3.48E-09	7.35E-08	1.82E-24	7.84E-25	2.59E-08	2.20E-08	4.41E-23
1.45E-09	300	1.22E+19	0.00E+00	1.37E-07	4.85E+05	1.09E-09	2.84E-20	3.08E+05	1.08E-06	1.29E+05	3.92E-07	7.71E+04	1.40E-07	3.84E-10	1.81E-07	2.89E-07	2.55E-08	4.76E-08	1.55E-08	0.00E+00	4.47E-10	1.27E-12	4.64E-25	8.36E-25	1.60E-49	4.74E-25	5.87E-40	2.31E-41	4.96E-37	1.62E-43	1.02E-38	2.14E-07	2.19E-40	3.22E-26	1.94E-18	6.95E-33	5.55E-42	5.17E-59	2.98E-57	4.71E-47	0.00E+00	1.51E-22	3.61E-09	7.64E-08	1.89E-24	8.15E-25	2.69E-08	2.29E-08	4.76E-23
1.46E-09	300	1.22E+19	0.00E+00	1.43E-07	4.85E+05	1.09E-09	3.06E-20	3.08E+05	1.13E-06	1.29E+05	4.07E-07	7.71E+04	1.46E-07	3.99E-10	1.89E-07	3.01E-07	2.66E-08	4.95E-08	1.61E-08	0.00E+00	4.65E-10	1.32E-12	5.02E-25	9.04E-25	1.80E-49	5.13E-25	6.61E-40	2.49E-41	5.37E-37	1.83E-43	1.15E-38	2.23E-07	2.47E-40	3.35E-26	2.02E-18	7.53E-33	6.25E-42	5.67E-59	3.36E-57	5.30E-47	0.00E+00	1.64E-22	3.76E-09	7.94E-08	1.96E-24	8.48E-25	2.80E-08	2.38E-08	5.15E-23
1.47E-09	300	1.22E+19	0.00E+00	1.48E-07	4.85E+05	1.09E-09	3.30E-20	3.08E+05	1.17E-06	1.29E+05	4.23E-07	7.71E+04	1.52E-07	4.16E-10	1.96E-07	3.12E-07	2.76E-08	5.14E-08	1.68E-08	0.00E+00	4.84E-10	1.37E-12	5.43E-25	9.79E-25	2.02E-49	5.56E-25	7.44E-40	2.68E-41	5.81E-37	2.06E-43	1.30E-38	2.32E-07	2.78E-40	3.48E-26	2.10E-18	8.15E-33	7.04E-42	6.20E-59	3.79E-57	5.98E-47	0.00E+00	1.77E-22	3.90E-09	8.26E-08	2.04E-24	8.81E-25	2.91E-08	2.47E-08	5.57E-23
1.48E-09	300	1.22E+19	0.00E+00	1.54E-07	4.85E+05	1.09E-09	3.55E-20	3.08E+05	1.22E-06	1.29E+05	4.40E-07	7.71E+04	1.58E-07	4.32E-10	2.04E-07	3.25E-07	2.87E-08	5.35E-08	1.75E-08	0.00E+00	5.03E-10	1.43E-12	5.87E-25	1.06E-24	2.28E-49	6.02E-25	8.38E-40	2.89E-41	6.29E-37	2.32E-43	1.46E-38	2.41E-07	3.13E-40	3.62E-26	2.19E-18	8.82E-33	7.93E-42	6.79E-59	4.27E-57	6.73E-47	0.00E+00	1.91E-22	4.06E-09	8.58E-08	2.12E-24	9.17E-25	3.02E-08	2.57E-08	6.02E-23
1.49E-09	300	1.22E+19	0.00E+00	1.60E-07	4.85E+05	1.09E-09	3.82E-20	3.08E+05	1.27E-06	1.29E+05	4.57E-07	7.71E+04	1.64E-07	4.50E-10	2.12E-07	3.38E-07	2.99E-08	5.56E-08	1.81E-08	0.00E+00	5.24E-10	1.48E-12	6.36E-25	1.15E-24	2.56E-49	6.52E-25	9.43E-40	3.12E-41	6.80E-37	2.61E-43	1.64E-38	2.50E-07	3.52E-40	3.77E-26	2.28E-18	9.55E-33	8.92E-42	7.42E-59	4.81E-57	7.59E-47	0.00E+00	2.07E-22	4.22E-09	8.92E-08	2.20E-24	9.53E-25	3.14E-08	2.67E-08	6.51E-23
1.50E-09	300	1.22E+19	0.00E+00	1.67E-07	4.85E+05	1.09E-09	4.12E-20	3.08E+05	1.32E-06	1.29E+05	4.75E-07	7.71E+04	1.70E-07	4.68E-10	2.21E-07	3.51E-07	3.11E-08	5.78E-08	1.89E-08	0.00E+00	5.45E-10	1.54E-12	6.88E-25	1.24E-24	2.89E-49	7.05E-25	1.06E-39	3.36E-41	7.36E-37	2.93E-43	1.85E-38	2.60E-07	3.96E-40	3.92E-26	2.37E-18	1.03E-32	1.00E-41	8.10E-59	5.42E-57	8.55E-47	0.00E+00	2.23E-22	4.39E-09	9.28E-08	2.29E-24	9.91E-25	3.27E-08	2.77E-08	7.03E-23
1.51E-09	300	1.22E+19	0.00E+00	1.73E-07	4.85E+05	1.09E-09	4.44E-20	3.08E+05	1.37E-06	1.29E+05	4.94E-07	7.71E+04	1.77E-07	4.87E-10	2.29E-07	3.65E-07	3.23E-08	6.01E-08	1.96E-08	0.00E+00	5.67E-10	1.61E-12	7.44E-25	1.34E-24	3.25E-49	7.64E-25	1.20E-39	3.63E-41	7.96E-37	3.30E-43	2.08E-38	2.71E-07	4.46E-40	4.08E-26	2.46E-18	1.12E-32	1.13E-41	8.84E-59	6.11E-57	9.63E-47	0.00E+00	2.41E-22	4.56E-09	9.65E-08	2.38E-24	1.03E-24	3.39E-08	2.88E-08	7.60E-23
1.52E-09	300	1.22E+19	0.00E+00	1.80E-07	4.85E+05	1.09E-09	4.78E-20	3.08E+05	1.42E-06	1.29E+05	5.14E-07	7.71E+04	1.84E-07	5.06E-10	2.39E-07	3.79E-07	3.36E-08	6.24E-08	2.04E-08	0.00E+00	5.89E-10	1.67E-12	8.05E-25	1.45E-24	3.65E-49	8.26E-25	1.35E-39	3.91E-41	8.61E-37	3.72E-43	2.34E-38	2.81E-07	5.01E-40	4.24E-26	2.56E-18	1.21E-32	1.27E-41	9.64E-59	6.88E-57	1.08E-46	0.00E+00	2.61E-22	4.74E-09	1.00E-07	2.48E-24	1.07E-24	3.53E-08	3.00E-08	8.22E-23
1.53E-09	300	1.22E+19	0.00E+00	1.87E-07	4.85E+05	1.09E-09	5.15E-20	3.08E+05	1.48E-06	1.29E+05	5.34E-07	7.71E+04	1.92E-07	5.27E-10	2.48E-07	3.94E-07	3.49E-08	6.49E-08	2.12E-08	0.00E+00	6.13E-10	1.74E-12	8.70E-25	1.57E-24	4.11E-49	8.95E-25	1.51E-39	4.22E-41	9.31E-37	4.18E-43	2.64E-38	2.92E-07	5.64E-40	4.41E-26	2.66E-18	1.31E-32	1.43E-41	1.05E-58	7.75E-57	1.22E-46	0.00E+00	2.82E-22	4.92E-09	1.04E-07	2.57E-24	1.11E-24	3.67E-08	3.12E-08	8.88E-23
1.54E-09	300	1.22E+19	0.00E+00	1.95E-07	4.85E+05	1.09E-09	5.55E-20	3.08E+05	1.54E-06	1.29E+05	5.55E-07	7.71E+04	1.99E-07	5.48E-10	2.58E-07	4.10E-07	3.63E-08	6.75E-08	2.20E-08	0.00E+00	6.38E-10	1.81E-12	9.41E-25	1.70E-24	4.63E-49	9.68E-25	1.70E-39	4.55E-41	1.01E-36	4.71E-43	2.97E-38	3.04E-07	6.35E-40	4.59E-26	2.77E-18	1.42E-32	1.61E-41	1.14E-58	8.73E-57	1.37E-46	0.00E+00	3.04E-22	5.12E-09	1.08E-07	2.68E-24	1.16E-24	3.81E-08	3.24E-08	9.60E-23
1.55E-09	300	1.22E+19	0.00E+00	2.02E-07	4.85E+05	1.09E-09	5.99E-20	3.08E+05	1.60E-06	1.29E+05	5.77E-07	7.71E+04	2.07E-07	5.70E-10	2.68E-07	4.26E-07	3.78E-08	7.02E-08	2.29E-08	0.00E+00	6.63E-10	1.88E-12	1.02E-24	1.84E-24	5.21E-49	1.05E-24	1.92E-39	4.89E-41	1.09E-36	5.29E-43	3.34E-38	3.16E-07	7.14E-40	4.77E-26	2.88E-18	1.53E-32	1.81E-41	1.21E-58	9.83E-57	1.55E-46	0.00E+00	3.29E-22	5.32E-09	1.13E-07	2.78E-24	1.20E-24	3.96E-08	3.37E-08	1.04E-22
1.56E-09	300	1.22E+19	0.00E+00	2.10E-07	4.85E+05	1.09E-09	6.45E-20	3.08E+05	1.66E-06	1.29E+05	6.00E-07	7.71E+04	2.16E-07	5.92E-10	2.79E-07	4.43E-07	3.93E-08	7.29E-08	2.38E-08	0.00E+00	6.90E-10	1.96E-12	1.10E-24	1.99E-24	5.86E-49	1.13E-24	2.16E-39	5.26E-41	1.18E-36	5.96E-43	3.76E-38	3.28E-07	8.03E-40	4.96E-26	2.99E-18	1.66E-32	2.04E-41	1.25E-58	1.11E-56	1.74E-46	0.00E+00	3.55E-22	5.53E-09	1.17E-07	2.89E-24	1.25E-24	4.12E-08	3.50E-08	1.12E-22
1.57E-09	300	1.22E+19	0.00E+00	2.19E-07	4.85E+05	1.09E-09	6.96E-20	3.08E+05	1.73E-06	1.29E+05	6.23E-07	7.71E+04	2.24E-07	6.16E-10	2.90E-07	4.60E-07	4.08E-08	7.58E-08	2.48E-08	0.00E+00	7.17E-10	2.03E-12	1.19E-24	2.15E-24	6.59E-49	1.23E-24	2.43E-39	5.67E-41	1.27E-36	6.70E-43	4.23E-38	3.41E-07	9.03E-40	5.16E-26	3.11E-18	1.80E-32	2.29E-41	1.33E-58	1.25E-56	1.96E-46	0.00E+00	3.84E-22	5.75E-09	1.22E-07	3.01E-24	1.30E-24	4.28E-08	3.64E-08	1.21E-22
1.58E-09	300	1.22E+19	0.00E+00	2.27E-07	4.85E+05	1.09E-09	7.50E-20	3.08E+05	1.80E-06	1.29E+05	6.48E-07	7.71E+04	2.33E-07	6.41E-10	3.02E-07	4.79E-07	4.24E-08	7.88E-08	2.58E-08	0.00E+00	7.46E-10	2.12E-12	1.29E-24	2.33E-24	7.41E-49	1.33E-24	2.73E-39	6.11E-41	1.38E-36	7.54E-43	4.77E-38	3.55E-07	1.02E-39	5.37E-26	3.24E-18	1.94E-32	2.58E-41	1.45E-58	1.40E-56	2.21E-46	0.00E+00	4.15E-22	5.98E-09	1.27E-07	3.12E-24	1.35E-24	4.45E-08	3.78E-08	1.31E-22
1.59E-09	300	1.22E+19	0.00E+00	2.36E-07	4.85E+05	1.09E-09	8.09E-20	3.08E+05	1.87E-06	1.29E+05	6.74E-07	7.71E+04	2.42E-07	6.67E-10	3.14E-07	4.97E-07	4.41E-08	8.19E-08	2.68E-08	0.00E+00	7.76E-10	2.20E-12	1.39E-24	2.52E-24	8.34E-49	1.44E-24	3.08E-39	6.59E-41	1.49E-36	8.48E-43	5.36E-38	3.69E-07	1.14E-39	5.58E-26	3.37E-18	2.10E-32	2.90E-41	1.60E-58	1.58E-56	2.49E-46	0.00E+00	4.49E-22	6.21E-09	1.32E-07	3.25E-24	1.41E-24	4.63E-08	3.93E-08	1.42E-22
1.60E-09	300	1.22E+19	0.00E+00	2.46E-07	4.85E+05	1.09E-09	8.72E-20	3.08E+05	1.94E-06	1.29E+05	7.00E-07	7.71E+04	2.52E-07	6.93E-10	3.26E-07	5.17E-07	4.59E-08	8.52E-08	2.78E-08	0.00E+00	8.07E-10	2.29E-12	1.51E-24	2.72E-24	9.38E-49	1.55E-24	3.46E-39	7.11E-41	1.61E-36	9.54E-43	6.03E-38	3.84E-07	1.28E-39	5.81E-26	3.50E-18	2.27E-32	3.27E-41	1.77E-58	1.78E-56	2.80E-46	0.00E+00	4.85E-22	6.46E-09	1.37E-07	3.38E-24	1.46E-24	4.81E-08	4.08E-08	1.53E-22
1.61E-09	300	1.22E+19	0.00E+00	2.55E-07	4.85E+05	1.09E-09	9.40E-20	3.08E+05	2.02E-06	1.29E+05	7.28E-07	7.71E+04	2.62E-07	7.21E-10	3.39E-07	5.38E-07	4.77E-08	8.85E-08	2.89E-08	0.00E+00	8.39E-10	2.38E-12	1.63E-24	2.94E-24	1.06E-48	1.68E-24	3.89E-39	7.68E-41	1.74E-36	1.07E-42	6.79E-38	3.99E-07	1.44E-39	6.04E-26	3.64E-18	2.46E-32	3.67E-41	1.94E-58	2.00E-56	3.15E-46	0.00E+00	5.24E-22	6.71E-09	1.42E-07	3.51E-24	1.52E-24	5.00E-08	4.25E-08	1.65E-22
1.62E-09	300	1.22E+19	0.00E+00	2.65E-07	4.85E+05	1.09E-09	1.01E-19	3.08E+05	2.10E-06	1.29E+05	7.57E-07	7.71E+04	2.72E-07	7.50E-10	3.53E-07	5.59E-07	4.96E-08	9.20E-08	3.01E-08	0.00E+00	8.73E-10	2.48E-12	1.76E-24	3.18E-24	1.19E-48	1.82E-24	4.38E-39	8.28E-41	1.89E-36	1.21E-42	7.64E-38	4.14E-07	1.62E-39	6.28E-26	3.79E-18	2.66E-32	4.13E-41	2.12E-58	2.25E-56	3.54E-46	0.00E+00	5.66E-22	6.98E-09	1.48E-07	3.65E-24	1.58E-24	5.20E-08	4.41E-08	1.79E-22
1.63E-09	300	1.22E+19	0.00E+00	2.76E-07	4.85E+05	1.09E-09	1.09E-19	3.08E+05	2.18E-06	1.29E+05	7.86E-07	7.71E+04	2.83E-07	7.80E-10	3.67E-07	5.81E-07	5.16E-08	9.57E-08	3.13E-08	0.00E+00	9.07E-10	2.58E-12	1.91E-24	3.44E-24	1.33E-48	1.97E-24	4.92E-39	8.93E-41	2.04E-36	1.36E-42	8.59E-38	4.31E-07	1.83E-39	6.53E-26	3.94E-18	2.88E-32	4.65E-41	2.31E-58	2.54E-56	3.99E-46	0.00E+00	6.12E-22	7.25E-09	1.54E-07	3.79E-24	1.65E-24	5.41E-08	4.59E-08	1.93E-22
1.64E-09	300	1.22E+19	0.00E+00	2.87E-07	4.85E+05	1.09E-09	1.18E-19	3.08E+05	2.27E-06	1.29E+05	8.17E-07	7.71E+04	2.95E-07	8.11E-10	3.81E-07	6.04E-07	5.36E-08	9.95E-08	3.25E-08	0.00E+00	9.44E-10	2.68E-12	2.06E-24	3.72E-24	1.50E-48	2.13E-24	5.54E-39	9.63E-41	2.20E-36	1.53E-42	9.66E-38	4.48E-07	2.05E-39	6.79E-26	4.09E-18	3.11E-32	5.23E-41	2.52E-58	2.86E-56	4.49E-46	0.00E+00	6.61E-22	7.54E-09	1.60E-07	3.94E-24	1.71E-24	5.62E-08	4.77E-08	2.09E-22
1.65E-09	300	1.22E+19	0.00E+00	2.98E-07	4.85E+05	1.09E-09	1.27E-19	3.08E+05	2.36E-06	1.29E+05	8.50E-07	7.71E+04	3.06E-07	8.43E-10	3.96E-07	6.28E-07	5.57E-08	1.03E-07	3.38E-08	0.00E+00	9.81E-10	2.79E-12	2.23E-24	4.03E-24	1.69E-48	2.30E-24	6.23E-39	1.04E-40	2.38E-36	1.72E-42	1.09E-37	4.66E-07	2.31E-39	7.06E-26	4.26E-18	3.37E-32	5.88E-41	2.76E-58	3.21E-56	5.05E-46	0.00E+00	7.14E-22	7.84E-09	1.66E-07	4.10E-24	1.78E-24	5.84E-08	4.96E-08	2.26E-22
1.66E-09	300	1.22E+19	0.00E+00	3.10E-07	4.85E+05	1.09E-09	1.37E-19	3.08E+05	2.45E-06	1.29E+05	8.83E-07	7.71E+04	3.18E-07	8.77E-10	4.12E-07	6.52E-07	5.80E-08	1.07E-07	3.51E-08	0.00E+00	1.02E-09	2.90E-12	2.41E-24	4.35E-24	1.90E-48	2.49E-24	7.01E-39	1.12E-40	2.58E-36	1.93E-42	1.22E-37	4.84E-07	2.60E-39	7.34E-26	4.43E-18	3.64E-32	6.61E-41	3.02E-58	3.62E-56	5.68E-46	0.00E+00	7.72E-22	8.14E-09	1.73E-07	4.26E-24	1.85E-24	6.07E-08	5.15E-08	2.44E-22
1.67E-09	300	1.22E+19	0.00E+00	3.22E-07	4.85E+05	1.09E-09	1.48E-19	3.08E+05	2.55E-06	1.29E+05	9.18E-07	7.71E+04	3.31E-07	9.12E-10	4.28E-07	6.78E-07	6.03E-08	1.12E-07	3.65E-08	0.00E+00	1.06E-09	3.01E-12	2.61E-24	4.71E-24	2.14E-48	2.70E-24	7.88E-39	1.21E-40	2.79E-36	2.17E-42	1.38E-37	5.03E-07	2.92E-39	7.64E-26	4.60E-18	3.94E-32	7.43E-41	3.30E-58	4.07E-56	6.39E-46	0.00E+00	8.34E-22	8.47E-09	1.80E-07	4.43E-24	1.92E-24	6.31E-08	5.36E-08	2.64E-22
1.68E-09	300	1.22E+19	0.00E+00	3.35E-07	4.85E+05	1.09E-09	1.60E-19	3.08E+05	2.65E-06	1.29E+05	9.54E-07	7.71E+04	3.44E-07	9.49E-10	4.45E-07	7.05E-07	6.26E-08	1.16E-07	3.80E-08	0.00E+00	1.10E-09	3.13E-12	2.82E-24	5.09E-24	2.40E-48	2.92E-24	8.86E-39	1.30E-40	3.01E-36	2.44E-42	1.55E-37	5.23E-07	3.28E-39	7.94E-26	4.79E-18	4.26E-32	8.36E-41	3.60E-58	4.58E-56	7.19E-46	0.00E+00	9.01E-22	8.80E-09	1.87E-07	4.60E-24	2.00E-24	6.56E-08	5.57E-08	2.85E-22
1.69E-09	300	1.22E+19	0.00E+00	3.48E-07	4.85E+05	1.09E-09	1.72E-19	3.08E+05	2.75E-06	1.29E+05	9.92E-07	7.71E+04	3.58E-07	9.86E-10	4.63E-07	7.33E-07	6.51E-08	1.21E-07	3.95E-08	0.00E+00	1.15E-09	3.26E-12	3.05E-24	5.51E-24	2.70E-48	3.15E-24	9.97E-39	1.41E-40	3.26E-36	2.75E-42	1.74E-37	5.44E-07	3.69E-39	8.26E-26	4.98E-18	4.61E-32	9.40E-41	3.94E-58	5.15E-56	8.09E-46	0.00E+00	9.73E-22	9.15E-09	1.94E-07	4.78E-24	2.08E-24	6.82E-08	5.79E-08	3.08E-22
1.70E-09	300	1.22E+19	0.00E+00	3.62E-07	4.85E+05	1.09E-09	1.86E-19	3.08E+05	2.86E-06	1.29E+05	1.03E-06	7.71E+04	3.72E-07	1.03E-09	4.82E-07	7.62E-07	6.77E-08	1.25E-07	4.10E-08	0.00E+00	1.19E-09	3.39E-12	3.29E-24	5.95E-24	3.04E-48	3.41E-24	1.12E-38	1.52E-40	3.52E-36	3.09E-42	1.96E-37	5.65E-07	4.15E-39	8.59E-26	5.17E-18	4.98E-32	1.06E-40	4.30E-58	5.80E-56	9.10E-46	0.00E+00	1.05E-21	9.51E-09	2.02E-07	4.97E-24	2.16E-24	7.09E-08	6.01E-08	3.33E-22
1.71E-09	300	1.22E+19	0.00E+00	3.76E-07	4.85E+05	1.09E-09	2.01E-19	3.08E+05	2.97E-06	1.29E+05	1.07E-06	7.71E+04	3.87E-07	1.07E-09	5.01E-07	7.92E-07	7.04E-08	1.30E-07	4.27E-08	0.00E+00	1.24E-09	3.52E-12	3.56E-24	6.44E-24	3.41E-48	3.69E-24	1.26E-38	1.64E-40	3.81E-36	3.47E-42	2.20E-37	5.87E-07	4.66E-39	8.93E-26	5.38E-18	5.39E-32	1.19E-40	4.69E-58	6.52E-56	1.02E-45	0.00E+00	1.14E-21	9.88E-09	2.10E-07	5.17E-24	2.25E-24	7.37E-08	6.25E-08	3.60E-22
1.72E-09	300	1.22E+19	0.00E+00	3.91E-07	4.85E+05	1.09E-09	2.17E-19	3.08E+05	3.09E-06	1.29E+05	1.11E-06	7.71E+04	4.02E-07	1.11E-09	5.21E-07	8.23E-07	7.32E-08	1.36E-07	4.44E-08	0.00E+00	1.29E-09	3.66E-12	3.85E-24	6.96E-24	3.84E-48	3.99E-24	1.42E-38	1.77E-40	4.12E-36	3.90E-42	2.47E-37	6.11E-07	5.24E-39	9.29E-26	5.59E-18	5.83E-32	1.34E-40	5.13E-58	7.34E-56	1.15E-45	0.00E+00	1.23E-21	1.03E-08	2.18E-07	5.37E-24	2.33E-24	7.66E-08	6.50E-08	3.89E-22
1.73E-09	300	1.22E+19	0.00E+00	4.06E-07	4.85E+05	1.09E-09	2.34E-19	3.08E+05	3.21E-06	1.29E+05	1.16E-06	7.71E+04	4.18E-07	1.15E-09	5.41E-07	8.56E-07	7.61E-08	1.41E-07	4.61E-08	0.00E+00	1.34E-09	3.81E-12	4.16E-24	7.52E-24	4.31E-48	4.31E-24	1.59E-38	1.91E-40	4.45E-36	4.39E-42	2.78E-37	6.35E-07	5.89E-39	9.65E-26	5.82E-18	6.30E-32	1.50E-40	5.61E-58	8.25E-56	1.29E-45	0.00E+00	1.33E-21	1.07E-08	2.27E-07	5.58E-24	2.43E-24	7.97E-08	6.75E-08	4.20E-22
1.74E-09	300	1.22E+19	0.00E+00	4.22E-07	4.85E+05	1.09E-09	2.52E-19	3.08E+05	3.34E-06	1.29E+05	1.20E-06	7.71E+04	4.35E-07	1.20E-09	5.63E-07	8.89E-07	7.91E-08	1.47E-07	4.79E-08	0.00E+00	1.39E-09	3.96E-12	4.50E-24	8.14E-24	4.85E-48	4.66E-24	1.79E-38	2.06E-40	4.81E-36	4.93E-42	3.13E-37	6.60E-07	6.62E-39	1.00E-25	6.05E-18	6.81E-32	1.69E-40	6.13E-58	9.28E-56	1.46E-45	0.00E+00	1.43E-21	1.11E-08	2.35E-07	5.80E-24	2.52E-24	8.28E-08	7.02E-08	4.54E-22
1.75E-09	300	1.22E+19	0.00E+00	4.39E-07	4.85E+05	1.09E-09	2.72E-19	3.08E+05	3.47E-06	1.29E+05	1.25E-06	7.71E+04	4.52E-07	1.25E-09	5.85E-07	9.24E-07	8.22E-08	1.52E-07	4.98E-08	0.00E+00	1.45E-09	4.12E-12	4.86E-24	8.80E-24	5.45E-48	5.04E-24	2.01E-38	2.22E-40	5.20E-36	5.54E-42	3.52E-37	6.86E-07	7.44E-39	1.04E-25	6.29E-18	7.37E-32	1.90E-40	6.70E-58	1.04E-55	1.64E-45	0.00E+00	1.55E-21	1.15E-08	2.45E-07	6.03E-24	2.62E-24	8.61E-08	7.30E-08	4.90E-22
1.76E-09	300	1.22E+19	0.00E+00	4.56E-07	4.85E+05	1.09E-09	2.94E-19	3.08E+05	3.61E-06	1.29E+05	1.30E-06	7.71E+04	4.70E-07	1.30E-09	6.08E-07	9.61E-07	8.55E-08	1.58E-07	5.18E-08	0.00E+00	1.51E-09	4.29E-12	5.26E-24	9.51E-24	6.13E-48	5.45E-24	2.26E-38	2.40E-40	5.62E-36	6.23E-42	3.95E-37	7.13E-07	8.37E-39	1.09E-25	6.54E-18	7.96E-32	2.13E-40	7.33E-58	1.17E-55	1.84E-45	0.00E+00	1.67E-21	1.20E-08	2.54E-07	6.27E-24	2.73E-24	8.95E-08	7.59E-08	5.30E-22
1.77E-09	300	1.22E+19	0.00E+00	4.74E-07	4.85E+05	1.09E-09	3.17E-19	3.08E+05	3.75E-06	1.29E+05	1.35E-06	7.71E+04	4.88E-07	1.35E-09	6.32E-07	9.99E-07	8.89E-08	1.65E-07	5.39E-08	0.00E+00	1.57E-09	4.46E-12	5.68E-24	1.03E-23	6.89E-48	5.90E-24	2.55E-38	2.59E-40	6.08E-36	7.01E-42	4.45E-37	7.41E-07	9.40E-39	1.13E-25	6.80E-18	8.61E-32	2.40E-40	8.02E-58	1.32E-55	2.07E-45	0.00E+00	1.81E-21	1.25E-08	2.65E-07	6.52E-24	2.83E-24	9.30E-08	7.89E-08	5.73E-22
1.78E-09	300	1.22E+19	0.00E+00	4.93E-07	4.85E+05	1.09E-09	3.42E-19	3.08E+05	3.90E-06	1.29E+05	1.41E-06	7.71E+04	5.08E-07	1.40E-09	6.57E-07	1.04E-06	9.24E-08	1.71E-07	5.60E-08	0.00E+00	1.63E-09	4.63E-12	6.14E-24	1.11E-23	7.75E-48	6.38E-24	2.86E-38	2.79E-40	6.57E-36	7.88E-42	5.00E-37	7.70E-07	1.06E-38	1.17E-25	7.07E-18	9.31E-32	2.70E-40	8.78E-58	1.49E-55	2.33E-45	0.00E+00	1.95E-21	1.30E-08	2.75E-07	6.77E-24	2.95E-24	9.67E-08	8.20E-08	6.19E-22
1.79E-09	300	1.22E+19	0.00E+00	5.12E-07	4.85E+05	1.09E-09	3.70E-19	3.08E+05	4.05E-06	1.29E+05	1.46E-06	7.71E+04	5.28E-07	1.46E-09	6.83E-07	1.08E-06	9.61E-08	1.78E-07	5.82E-08	0.00E+00	1.69E-09	4.82E-12	6.64E-24	1.20E-23	8.71E-48	6.90E-24	3.22E-38	3.01E-40	7.10E-36	8.85E-42	5.62E-37	8.01E-07	1.19E-38	1.22E-25	7.35E-18	1.01E-31	3.03E-40	9.62E-58	1.67E-55	2.62E-45	0.00E+00	2.11E-21	1.35E-08	2.86E-07	7.04E-24	3.06E-24	1.01E-07	8.52E-08	6.69E-22
1.80E-09	300	1.22E+19	0.00E+00	5.32E-07	4.85E+05	1.09E-09	3.99E-19	3.08E+05	4.21E-06	1.29E+05	1.52E-06	7.71E+04	5.49E-07	1.52E-09	7.11E-07	1.12E-06	9.99E-08	1.85E-07	6.05E-08	0.00E+00	1.76E-09	5.01E-12	7.18E-24	1.30E-23	9.79E-48	7.46E-24	3.62E-38	3.25E-40	7.68E-36	9.95E-42	6.32E-37	8.33E-07	1.33E-38	1.27E-25	7.64E-18	1.09E-31	3.41E-40	1.05E-57	1.88E-55	2.94E-45	0.00E+00	2.28E-21	1.40E-08	2.97E-07	7.32E-24	3.18E-24	1.04E-07	8.86E-08	7.23E-22
1.81E-09	300	1.22E+19	0.00E+00	5.53E-07	4.85E+05	1.09E-09	4.31E-19	3.08E+05	4.38E-06	1.29E+05	1.58E-06	7.71E+04	5.71E-07	1.58E-09	7.39E-07	1.17E-06	1.04E-07	1.92E-07	6.29E-08	0.00E+00	1.83E-09	5.21E-12	7.76E-24	1.40E-23	1.10E-47	8.06E-24	4.06E-38	3.51E-40	8.30E-36	1.12E-41	7.10E-37	8.65E-07	1.50E-38	1.32E-25	7.94E-18	1.18E-31	3.83E-40	1.16E-57	2.11E-55	3.31E-45	0.00E+00	2.47E-21	1.46E-08	3.09E-07	7.61E-24	3.31E-24	1.09E-07	9.21E-08	7.81E-22
1.82E-09	300	1.22E+19	0.00E+00	5.75E-07	4.85E+05	1.09E-09	4.65E-19	3.08E+05	4.55E-06	1.29E+05	1.64E-06	7.71E+04	5.93E-07	1.64E-09	7.68E-07	1.21E-06	1.08E-07	2.00E-07	6.54E-08	0.00E+00	1.90E-09	5.42E-12	8.39E-24	1.52E-23	1.24E-47	8.72E-24	4.57E-38	3.78E-40	8.97E-36	1.26E-41	7.98E-37	9.00E-07	1.69E-38	1.37E-25	8.25E-18	1.27E-31	4.30E-40	1.26E-57	2.37E-55	3.72E-45	0.00E+00	2.66E-21	1.51E-08	3.21E-07	7.91E-24	3.44E-24	1.13E-07	9.57E-08	8.44E-22
1.83E-09	300	1.22E+19	0.00E+00	5.98E-07	4.85E+05	1.09E-09	5.02E-19	3.08E+05	4.73E-06	1.29E+05	1.71E-06	7.71E+04	6.17E-07	1.70E-09	7.98E-07	1.26E-06	1.12E-07	2.08E-07	6.80E-08	0.00E+00	1.98E-09	5.63E-12	9.07E-24	1.64E-23	1.39E-47	9.43E-24	5.13E-38	4.08E-40	9.70E-36	1.41E-41	8.97E-37	9.35E-07	1.89E-38	1.43E-25	8.58E-18	1.38E-31	4.84E-40	1.34E-57	2.67E-55	4.18E-45	0.00E+00	2.88E-21	1.57E-08	3.34E-07	8.22E-24	3.58E-24	1.17E-07	9.95E-08	9.12E-22
1.84E-09	300	1.22E+19	0.00E+00	6.22E-07	4.85E+05	1.09E-09	5.42E-19	3.08E+05	4.92E-06	1.29E+05	1.77E-06	7.71E+04	6.41E-07	1.77E-09	8.30E-07	1.31E-06	1.17E-07	2.16E-07	7.06E-08	0.00E+00	2.06E-09	5.86E-12	9.80E-24	1.77E-23	1.56E-47	1.02E-23	5.77E-38	4.40E-40	1.05E-35	1.59E-41	1.01E-36	9.72E-07	2.13E-38	1.48E-25	8.92E-18	1.49E-31	5.44E-40	1.42E-57	3.00E-55	4.70E-45	0.00E+00	3.11E-21	1.63E-08	3.47E-07	8.54E-24	3.72E-24	1.22E-07	1.03E-07	9.85E-22
1.85E-09	300	1.22E+19	0.00E+00	6.46E-07	4.85E+05	1.09E-09	5.85E-19	3.08E+05	5.11E-06	1.29E+05	1.84E-06	7.71E+04	6.66E-07	1.84E-09	8.63E-07	1.36E-06	1.21E-07	2.24E-07	7.34E-08	0.00E+00	2.14E-09	6.09E-12	1.06E-23	1.92E-23	1.76E-47	1.10E-23	6.49E-38	4.75E-40	1.13E-35	1.78E-41	1.13E-36	1.01E-06	2.39E-38	1.54E-25	9.28E-18	1.61E-31	6.11E-40	1.55E-57	3.37E-55	5.29E-45	0.00E+00	3.36E-21	1.70E-08	3.61E-07	8.88E-24	3.87E-24	1.27E-07	1.07E-07	1.06E-21
1.86E-09	300	1.22E+19	0.00E+00	6.72E-07	4.85E+05	1.09E-09	6.32E-19	3.08E+05	5.32E-06	1.29E+05	1.92E-06	7.71E+04	6.93E-07	1.91E-09	8.97E-07	1.42E-06	1.26E-07	2.33E-07	7.63E-08	0.00E+00	2.23E-09	6.33E-12	1.15E-23	2.07E-23	1.97E-47	1.19E-23	7.29E-38	5.13E-40	1.22E-35	2.01E-41	1.27E-36	1.05E-06	2.69E-38	1.60E-25	9.64E-18	1.74E-31	6.86E-40	1.72E-57	3.79E-55	5.94E-45	0.00E+00	3.63E-21	1.77E-08	3.75E-07	9.23E-24	4.02E-24	1.32E-07	1.12E-07	1.15E-21
1.87E-09	300	1.22E+19	0.00E+00	6.98E-07	4.85E+05	1.09E-09	6.82E-19	3.08E+05	5.53E-06	1.29E+05	1.99E-06	7.71E+04	7.20E-07	1.99E-09	9.33E-07	1.47E-06	1.31E-07	2.42E-07	7.94E-08	0.00E+00	2.31E-09	6.58E-12	1.24E-23	2.24E-23	2.22E-47	1.29E-23	8.19E-38	5.53E-40	1.32E-35	2.25E-41	1.43E-36	1.09E-06	3.02E-38	1.67E-25	1.00E-17	1.88E-31	7.71E-40	1.92E-57	4.27E-55	6.68E-45	0.00E+00	3.92E-21	1.84E-08	3.90E-07	9.60E-24	4.18E-24	1.37E-07	1.16E-07	1.24E-21
1.88E-09	300	1.22E+19	0.00E+00	7.26E-07	4.85E+05	1.09E-09	7.37E-19	3.08E+05	5.74E-06	1.29E+05	2.07E-06	7.71E+04	7.49E-07	2.07E-09	9.69E-07	1.53E-06	1.36E-07	2.52E-07	8.25E-08	0.00E+00	2.41E-09	6.84E-12	1.34E-23	2.42E-23	2.49E-47	1.39E-23	9.21E-38	5.98E-40	1.43E-35	2.53E-41	1.61E-36	1.13E-06	3.40E-38	1.73E-25	1.04E-17	2.03E-31	8.67E-40	2.15E-57	4.79E-55	7.51E-45	0.00E+00	4.24E-21	1.91E-08	4.05E-07	9.98E-24	4.34E-24	1.42E-07	1.21E-07	1.34E-21
1.89E-09	300	1.22E+19	0.00E+00	7.54E-07	4.85E+05	1.09E-09	7.96E-19	3.08E+05	5.97E-06	1.29E+05	2.15E-06	7.71E+04	7.78E-07	2.15E-09	1.01E-06	1.59E-06	1.42E-07	2.62E-07	8.58E-08	0.00E+00	2.50E-09	7.12E-12	1.45E-23	2.62E-23	2.80E-47	1.50E-23	1.03E-37	6.45E-40	1.55E-35	2.85E-41	1.81E-36	1.18E-06	3.81E-38	1.80E-25	1.08E-17	2.20E-31	9.74E-40	2.38E-57	5.39E-55	8.44E-45	0.00E+00	4.58E-21	1.98E-08	4.21E-07	1.04E-23	4.52E-24	1.48E-07	1.25E-07	1.45E-21
1.90E-09	300	1.22E+19	0.00E+00	7.84E-07	4.85E+05	1.09E-09	8.59E-19	3.08E+05	6.21E-06	1.29E+05	2.24E-06	7.71E+04	8.09E-07	2.24E-09	1.05E-06	1.65E-06	1.47E-07	2.72E-07	8.91E-08	0.00E+00	2.60E-09	7.40E-12	1.56E-23	2.83E-23	3.15E-47	1.63E-23	1.16E-37	6.97E-40	1.67E-35	3.20E-41	2.03E-36	1.23E-06	4.29E-38	1.87E-25	1.13E-17	2.37E-31	1.09E-39	2.64E-57	6.06E-55	9.49E-45	0.00E+00	4.95E-21	2.06E-08	4.38E-07	1.08E-23	4.69E-24	1.54E-07	1.30E-07	1.57E-21
1.91E-09	300	1.22E+19	0.00E+00	8.15E-07	4.85E+05	1.09E-09	9.28E-19	3.08E+05	6.45E-06	1.29E+05	2.32E-06	7.71E+04	8.41E-07	2.33E-09	1.09E-06	1.72E-06	1.53E-07	2.83E-07	9.27E-08	0.00E+00	2.70E-09	7.69E-12	1.69E-23	3.06E-23	3.54E-47	1.76E-23	1.31E-37	7.52E-40	1.81E-35	3.59E-41	2.28E-36	1.27E-06	4.82E-38	1.95E-25	1.17E-17	2.56E-31	1.23E-39	2.93E-57	6.81E-55	1.07E-44	0.00E+00	5.35E-21	2.14E-08	4.55E-07	1.12E-23	4.88E-24	1.60E-07	1.36E-07	1.70E-21
1.92E-09	300	1.22E+19	0.00E+00	8.47E-07	4.85E+05	1.09E-09	1.00E-18	3.08E+05	6.71E-06	1.29E+05	2.42E-06	7.71E+04	8.75E-07	2.42E-09	1.13E-06	1.79E-06	1.59E-07	2.94E-07	9.63E-08	0.00E+00	2.81E-09	8.00E-12	1.83E-23	3.31E-23	3.98E-47	1.90E-23	1.47E-37	8.12E-40	1.95E-35	4.04E-41	2.57E-36	1.33E-06	5.41E-38	2.02E-25	1.22E-17	2.77E-31	1.38E-39	3.27E-57	7.65E-55	1.20E-44	0.00E+00	5.78E-21	2.23E-08	4.73E-07	1.16E-23	5.07E-24	1.66E-07	1.41E-07	1.83E-21
1.93E-09	300	1.22E+19	0.00E+00	8.80E-07	4.85E+05	1.09E-09	1.08E-18	3.08E+05	6.97E-06	1.29E+05	2.51E-06	7.71E+04	9.09E-07	2.51E-09	1.18E-06	1.86E-06	1.65E-07	3.06E-07	1.00E-07	0.00E+00	2.92E-09	8.31E-12	1.97E-23	3.57E-23	4.47E-47	2.05E-23	1.65E-37	8.77E-40	2.11E-35	4.54E-41	2.89E-36	1.38E-06	6.08E-38	2.10E-25	1.27E-17	3.00E-31	1.55E-39	3.64E-57	8.60E-55	1.35E-44	0.00E+00	6.24E-21	2.32E-08	4.92E-07	1.21E-23	5.27E-24	1.73E-07	1.46E-07	1.98E-21
1.94E-09	300	1.22E+19	0.00E+00	9.15E-07	4.85E+05	1.09E-09	1.17E-18	3.08E+05	7.25E-06	1.29E+05	2.61E-06	7.71E+04	9.45E-07	2.61E-09	1.22E-06	1.93E-06	1.72E-07	3.18E-07	1.04E-07	0.00E+00	3.04E-09	8.64E-12	2.13E-23	3.86E-23	5.02E-47	2.22E-23	1.85E-37	9.46E-40	2.28E-35	5.10E-41	3.24E-36	1.43E-06	6.83E-38	2.19E-25	1.32E-17	3.24E-31	1.75E-39	4.06E-57	9.67E-55	1.51E-44	0.00E+00	6.75E-21	2.41E-08	5.11E-07	1.26E-23	5.48E-24	1.80E-07	1.52E-07	2.14E-21
1.95E-09	300	1.22E+19	0.00E+00	9.51E-07	4.85E+05	1.09E-09	1.26E-18	3.08E+05	7.53E-06	1.29E+05	2.71E-06	7.71E+04	9.82E-07	2.72E-09	1.27E-06	2.01E-06	1.79E-07	3.30E-07	1.08E-07	0.00E+00	3.16E-09	8.99E-12	2.31E-23	4.17E-23	5.64E-47	2.40E-23	2.08E-37	1.02E-39	2.46E-35	5.73E-41	3.64E-36	1.49E-06	7.68E-38	2.27E-25	1.37E-17	3.50E-31	1.96E-39	4.54E-57	1.09E-54	1.70E-44	0.00E+00	7.29E-21	2.50E-08	5.31E-07	1.31E-23	5.70E-24	1.87E-07	1.58E-07	2.31E-21
1.96E-09	300	1.22E+19	0.00E+00	9.89E-07	4.85E+05	1.09E-09	1.36E-18	3.08E+05	7.83E-06	1.29E+05	2.82E-06	7.71E+04	1.02E-06	2.83E-09	1.32E-06	2.08E-06	1.86E-07	3.44E-07	1.12E-07	0.00E+00	3.28E-09	9.34E-12	2.49E-23	4.51E-23	6.34E-47	2.60E-23	2.34E-37	1.10E-39	2.66E-35	6.44E-41	4.09E-36	1.55E-06	8.63E-38	2.36E-25	1.42E-17	3.78E-31	2.20E-39	5.07E-57	1.22E-54	1.91E-44	0.00E+00	7.88E-21	2.60E-08	5.52E-07	1.36E-23	5.92E-24	1.94E-07	1.64E-07	2.50E-21
1.97E-09	300	1.22E+19	0.00E+00	1.03E-06	4.85E+05	1.09E-09	1.47E-18	3.08E+05	8.14E-06	1.29E+05	2.93E-06	7.71E+04	1.06E-06	2.94E-09	1.37E-06	2.17E-06	1.93E-07	3.57E-07	1.17E-07	0.00E+00	3.41E-09	9.71E-12	2.69E-23	4.88E-23	7.12E-47	2.81E-23	2.63E-37	1.19E-39	2.88E-35	7.24E-41	4.60E-36	1.61E-06	9.69E-38	2.46E-25	1.48E-17	4.09E-31	2.48E-39	5.67E-57	1.37E-54	2.15E-44	0.00E+00	8.51E-21	2.70E-08	5.74E-07	1.41E-23	6.16E-24	2.02E-07	1.71E-07	2.70E-21
1.98E-09	300	1.22E+19	0.00E+00	1.07E-06	4.85E+05	1.09E-09	1.59E-18	3.08E+05	8.46E-06	1.29E+05	3.05E-06	7.71E+04	1.10E-06	3.05E-09	1.43E-06	2.25E-06	2.01E-07	3.71E-07	1.22E-07	0.00E+00	3.55E-09	1.01E-11	2.91E-23	5.27E-23	8.00E-47	3.03E-23	2.96E-37	1.29E-39	3.11E-35	8.13E-41	5.17E-36	1.67E-06	1.09E-37	2.55E-25	1.54E-17	4.42E-31	2.78E-39	6.36E-57	1.54E-54	2.42E-44	0.00E+00	9.20E-21	2.81E-08	5.97E-07	1.47E-23	6.40E-24	2.10E-07	1.78E-07	2.92E-21
1.99E-09	300	1.22E+19	0.00E+00	1.11E-06	4.85E+05	1.09E-09	1.72E-18	3.08E+05	8.80E-06	1.29E+05	3.17E-06	7.71E+04	1.15E-06	3.17E-09	1.49E-06	2.34E-06	2.09E-07	3.86E-07	1.26E-07	0.00E+00	3.69E-09	1.05E-11	3.15E-23	5.69E-23	8.99E-47	3.28E-23	3.32E-37	1.39E-39	3.36E-35	9.13E-41	5.81E-36	1.74E-06	1.22E-37	2.66E-25	1.60E-17	4.78E-31	3.13E-39	7.13E-57	1.73E-54	2.71E-44	0.00E+00	9.94E-21	2.92E-08	6.20E-07	1.53E-23	6.65E-24	2.18E-07	1.85E-07	3.15E-21
2.00E-09	300	1.22E+19	0.00E+00	1.15E-06	4.85E+05	1.09E-09	1.85E-18	3.08E+05	9.14E-06	1.29E+05	3.29E-06	7.71E+04	1.19E-06	3.30E-09	1.54E-06	2.43E-06	2.17E-07	4.01E-07	1.31E-07	0.00E+00	3.84E-09	1.09E-11	3.40E-23	6.15E-23	1.01E-46	3.54E-23	3.73E-37	1.50E-39	3.63E-35	1.03E-40	6.53E-36	1.81E-06	1.37E-37	2.76E-25	1.66E-17	5.17E-31	3.51E-39	8.01E-57	1.95E-54	3.05E-44	0.00E+00	1.07E-20	3.04E-08	6.45E-07	1.59E-23	6.92E-24	2.27E-07	1.92E-07	3.40E-21
2.01E-09	300	1.22E+19	0.00E+00	1.20E-06	4.85E+05	1.09E-09	2.00E-18	3.08E+05	9.50E-06	1.29E+05	3.42E-06	7.71E+04	1.24E-06	3.43E-09	1.61E-06	2.53E-06	2.25E-07	4.17E-07	1.37E-07	0.00E+00	3.99E-09	1.13E-11	3.67E-23	6.65E-23	1.14E-46	3.83E-23	4.19E-37	1.62E-39	3.93E-35	1.15E-40	7.33E-36	1.88E-06	1.54E-37	2.87E-25	1.73E-17	5.58E-31	3.95E-39	9.01E-57	2.19E-54	3.43E-44	0.00E+00	1.16E-20	3.16E-08	6.70E-07	1.65E-23	7.19E-24	2.36E-07	2.00E-07	3.68E-21
2.02E-09	300	1.22E+19	0.00E+00	1.25E-06	4.85E+05	1.09E-09	2.16E-18	3.08E+05	9.88E-06	1.29E+05	3.56E-06	7.71E+04	1.29E-06	3.57E-09	1.67E-06	2.63E-06	2.34E-07	4.33E-07	1.42E-07	0.00E+00	4.15E-09	1.18E-11	3.97E-23	7.19E-23	1.28E-46	4.14E-23	4.71E-37	1.75E-39	4.24E-35	1.30E-40	8.24E-36	1.95E-06	1.73E-37	2.98E-25	1.79E-17	6.03E-31	4.43E-39	1.01E-56	2.46E-54	3.85E-44	0.00E+00	1.25E-20	3.28E-08	6.97E-07	1.71E-23	7.47E-24	2.45E-07	2.07E-07	3.98E-21
2.03E-09	300	1.22E+19	0.00E+00	1.30E-06	4.85E+05	1.09E-09	2.34E-18	3.08E+05	1.03E-05	1.29E+05	3.70E-06	7.71E+04	1.34E-06	3.71E-09	1.73E-06	2.73E-06	2.44E-07	4.50E-07	1.48E-07	0.00E+00	4.31E-09	1.23E-11	4.29E-23	7.77E-23	1.43E-46	4.47E-23	5.30E-37	1.89E-39	4.59E-35	1.46E-40	9.26E-36	2.03E-06	1.95E-37	3.10E-25	1.87E-17	6.52E-31	4.98E-39	1.14E-56	2.76E-54	4.33E-44	0.00E+00	1.35E-20	3.41E-08	7.24E-07	1.78E-23	7.77E-24	2.55E-07	2.16E-07	4.30E-21
2.04E-09	300	1.22E+19	0.00E+00	1.35E-06	4.85E+05	1.09E-09	2.52E-18	3.08E+05	1.07E-05	1.29E+05	3.85E-06	7.71E+04	1.39E-06	3.85E-09	1.80E-06	2.84E-06	2.53E-07	4.68E-07	1.53E-07	0.00E+00	4.48E-09	1.28E-11	4.64E-23	8.40E-23	1.61E-46	4.83E-23	5.95E-37	2.04E-39	4.95E-35	1.64E-40	1.04E-35	2.11E-06	2.19E-37	3.23E-25	1.94E-17	7.05E-31	5.60E-39	1.29E-56	3.11E-54	4.86E-44	0.00E+00	1.46E-20	3.54E-08	7.53E-07	1.85E-23	8.08E-24	2.65E-07	2.24E-07	4.64E-21
2.05E-09	300	1.22E+19	0.00E+00	1.40E-06	4.85E+05	1.09E-09	2.73E-18	3.08E+05	1.11E-05	1.29E+05	4.00E-06	7.71E+04	1.45E-06	4.01E-09	1.87E-06	2.95E-06	2.63E-07	4.87E-07	1.59E-07	0.00E+00	4.66E-09	1.33E-11	5.01E-23	9.07E-23	1.81E-46	5.23E-23	6.68E-37	2.20E-39	5.35E-35	1.84E-40	1.17E-35	2.19E-06	2.46E-37	3.35E-25	2.02E-17	7.62E-31	6.29E-39	1.46E-56	3.49E-54	5.47E-44	0.00E+00	1.58E-20	3.68E-08	7.83E-07	1.93E-23	8.40E-24	2.75E-07	2.33E-07	5.01E-21
2.06E-09	300	1.22E+19	0.00E+00	1.46E-06	4.85E+05	1.09E-09	2.95E-18	3.08E+05	1.15E-05	1.29E+05	4.15E-06	7.71E+04	1.50E-06	4.17E-09	1.95E-06	3.07E-06	2.74E-07	5.06E-07	1.66E-07	0.00E+00	4.84E-09	1.38E-11	5.42E-23	9.81E-23	2.03E-46	5.65E-23	7.51E-37	2.38E-39	5.79E-35	2.06E-40	1.31E-35	2.28E-06	2.76E-37	3.49E-25	2.10E-17	8.23E-31	7.07E-39	1.65E-56	3.92E-54	6.14E-44	0.00E+00	1.71E-20	3.83E-08	8.13E-07	2.00E-23	8.73E-24	2.86E-07	2.42E-07	5.42E-21
2.07E-09	300	1.22E+19	0.00E+00	1.51E-06	4.85E+05	1.09E-09	3.18E-18	3.08E+05	1.20E-05	1.29E+05	4.32E-06	7.71E+04	1.56E-06	4.33E-09	2.03E-06	3.19E-06	2.84E-07	5.26E-07	1.72E-07	0.00E+00	5.03E-09	1.43E-11	5.85E-23	1.06E-22	2.28E-46	6.10E-23	8.44E-37	2.57E-39	6.25E-35	2.32E-40	1.48E-35	2.37E-06	3.10E-37	3.62E-25	2.18E-17	8.90E-31	7.94E-39	1.87E-56	4.41E-54	6.90E-44	0.00E+00	1.85E-20	3.98E-08	8.46E-07	2.08E-23	9.07E-24	2.97E-07	2.52E-07	5.86E-21
2.08E-09	300	1.22E+19	0.00E+00	1.57E-06	4.85E+05	1.09E-09	3.44E-18	3.08E+05	1.25E-05	1.29E+05	4.49E-06	7.71E+04	1.63E-06	4.50E-09	2.11E-06	3.32E-06	2.96E-07	5.47E-07	1.79E-07	0.00E+00	5.23E-09	1.49E-11	6.32E-23	1.15E-22	2.57E-46	6.60E-23	9.48E-37	2.78E-39	6.76E-35	2.61E-40	1.66E-35	2.46E-06	3.49E-37	3.77E-25	2.26E-17	9.62E-31	8.92E-39	2.13E-56	4.95E-54	7.75E-44	0.00E+00	1.99E-20	4.14E-08	8.79E-07	2.16E-23	9.43E-24	3.09E-07	2.62E-07	6.33E-21
2.09E-09	300	1.22E+19	0.00E+00	1.64E-06	4.85E+05	1.09E-09	3.71E-18	3.08E+05	1.30E-05	1.29E+05	4.67E-06	7.71E+04	1.69E-06	4.68E-09	2.19E-06	3.45E-06	3.07E-07	5.68E-07	1.86E-07	0.00E+00	5.44E-09	1.55E-11	6.83E-23	1.24E-22	2.88E-46	7.13E-23	1.07E-36	3.00E-39	7.30E-35	2.93E-40	1.86E-35	2.56E-06	3.92E-37	3.92E-25	2.35E-17	1.04E-30	1.00E-38	2.42E-56	5.56E-54	8.71E-44	0.00E+00	2.16E-20	4.30E-08	9.14E-07	2.25E-23	9.80E-24	3.21E-07	2.72E-07	6.84E-21
2.10E-09	300	1.22E+19	0.00E+00	1.70E-06	4.85E+05	1.09E-09	4.01E-18	3.08E+05	1.35E-05	1.29E+05	4.85E-06	7.71E+04	1.76E-06	4.87E-09	2.28E-06	3.58E-06	3.20E-07	5.91E-07	1.93E-07	0.00E+00	5.65E-09	1.61E-11	7.39E-23	1.34E-22	3.24E-46	7.71E-23	1.20E-36	3.24E-39	7.89E-35	3.29E-40	2.09E-35	2.66E-06	4.40E-37	4.07E-25	2.45E-17	1.12E-30	1.13E-38	2.73E-56	6.25E-54	9.79E-44	0.00E+00	2.33E-20	4.47E-08	9.50E-07	2.34E-23	1.02E-23	3.34E-07	2.83E-07	7.39E-21
2.11E-09	300	1.22E+19	0.00E+00	1.77E-06	4.85E+05	1.09E-09	4.33E-18	3.08E+05	1.40E-05	1.29E+05	5.04E-06	7.71E+04	1.83E-06	5.06E-09	2.37E-06	3.72E-06	3.32E-07	6.14E-07	2.01E-07	0.00E+00	5.88E-09	1.67E-11	7.98E-23	1.45E-22	3.64E-46	8.33E-23	1.34E-36	3.49E-39	8.53E-35	3.69E-40	2.35E-35	2.77E-06	4.94E-37	4.23E-25	2.54E-17	1.21E-30	1.26E-38	3.06E-56	7.02E-54	1.10E-43	0.00E+00	2.52E-20	4.65E-08	9.87E-07	2.43E-23	1.06E-23	3.47E-07	2.94E-07	7.98E-21
2.12E-09	300	1.22E+19	0.00E+00	1.84E-06	4.85E+05	1.09E-09	4.68E-18	3.08E+05	1.46E-05	1.29E+05	5.24E-06	7.71E+04	1.90E-06	5.26E-09	2.46E-06	3.87E-06	3.45E-07	6.38E-07	2.09E-07	0.00E+00	6.11E-09	1.74E-11	8.63E-23	1.56E-22	4.09E-46	9.00E-23	1.51E-36	3.77E-39	9.22E-35	4.15E-40	2.64E-35	2.87E-06	5.55E-37	4.40E-25	2.64E-17	1.31E-30	1.42E-38	3.48E-56	7.89E-54	1.24E-43	0.00E+00	2.72E-20	4.83E-08	1.03E-06	2.53E-23	1.10E-23	3.61E-07	3.06E-07	8.62E-21
2.13E-09	300	1.22E+19	0.00E+00	1.91E-06	4.85E+05	1.09E-09	5.05E-18	3.08E+05	1.51E-05	1.29E+05	5.45E-06	7.71E+04	1.97E-06	5.47E-09	2.56E-06	4.02E-06	3.59E-07	6.63E-07	2.17E-07	0.00E+00	6.35E-09	1.81E-11	9.32E-23	1.69E-22	4.59E-46	9.73E-23	1.70E-36	4.07E-39	9.96E-35	4.66E-40	2.97E-35	2.99E-06	6.24E-37	4.57E-25	2.75E-17	1.42E-30	1.60E-38	3.97E-56	8.86E-54	1.39E-43	0.00E+00	2.94E-20	5.02E-08	1.07E-06	2.62E-23	1.14E-23	3.75E-07	3.18E-07	9.32E-21
2.14E-09	300	1.22E+19	0.00E+00	1.98E-06	4.85E+05	1.09E-09	5.46E-18	3.08E+05	1.57E-05	1.29E+05	5.66E-06	7.71E+04	2.05E-06	5.68E-09	2.66E-06	4.18E-06	3.73E-07	6.90E-07	2.26E-07	0.00E+00	6.60E-09	1.88E-11	1.01E-22	1.82E-22	5.16E-46	1.05E-22	1.91E-36	4.40E-39	1.08E-34	5.24E-40	3.33E-35	3.11E-06	7.01E-37	4.75E-25	2.86E-17	1.53E-30	1.79E-38	4.57E-56	9.96E-54	1.56E-43	0.00E+00	3.17E-20	5.22E-08	1.11E-06	2.73E-23	1.19E-23	3.90E-07	3.30E-07	1.01E-20
2.15E-09	300	1.22E+19	0.00E+00	2.06E-06	4.85E+05	1.09E-09	5.90E-18	3.08E+05	1.63E-05	1.29E+05	5.89E-06	7.71E+04	2.13E-06	5.91E-09	2.76E-06	4.35E-06	3.88E-07	7.17E-07	2.35E-07	0.00E+00	6.86E-09	1.95E-11	1.09E-22	1.97E-22	5.80E-46	1.14E-22	2.14E-36	4.75E-39	1.16E-34	5.88E-40	3.75E-35	3.23E-06	7.87E-37	4.94E-25	2.97E-17	1.66E-30	2.01E-38	5.26E-56	1.12E-53	1.75E-43	0.00E+00	3.43E-20	5.43E-08	1.15E-06	2.84E-23	1.24E-23	4.05E-07	3.43E-07	1.09E-20
2.16E-09	300	1.22E+19	0.00E+00	2.14E-06	4.85E+05	1.09E-09	6.37E-18	3.08E+05	1.70E-05	1.29E+05	6.12E-06	7.71E+04	2.22E-06	6.14E-09	2.87E-06	4.52E-06	4.03E-07	7.45E-07	2.44E-07	0.00E+00	7.14E-09	2.03E-11	1.18E-22	2.13E-22	6.51E-46	1.23E-22	2.41E-36	5.14E-39	1.26E-34	6.61E-40	4.21E-35	3.36E-06	8.84E-37	5.14E-25	3.09E-17	1.79E-30	2.26E-38	6.05E-56	1.26E-53	1.97E-43	0.00E+00	3.71E-20	5.64E-08	1.20E-06	2.95E-23	1.29E-23	4.21E-07	3.57E-07	1.18E-20
2.17E-09	300	1.22E+19	0.00E+00	2.23E-06	4.85E+05	1.09E-09	6.88E-18	3.08E+05	1.77E-05	1.29E+05	6.36E-06	7.71E+04	2.30E-06	6.38E-09	2.98E-06	4.70E-06	4.19E-07	7.75E-07	2.54E-07	0.00E+00	7.42E-09	2.11E-11	1.27E-22	2.30E-22	7.31E-46	1.33E-22	2.70E-36	5.55E-39	1.36E-34	7.43E-40	4.73E-35	3.49E-06	9.94E-37	5.34E-25	3.21E-17	1.93E-30	2.54E-38	6.96E-56	1.41E-53	2.21E-43	0.00E+00	4.00E-20	5.86E-08	1.25E-06	3.06E-23	1.34E-23	4.38E-07	3.71E-07	1.27E-20
2.18E-09	300	1.22E+19	0.00E+00	2.32E-06	4.85E+05	1.09E-09	7.44E-18	3.08E+05	1.84E-05	1.29E+05	6.61E-06	7.71E+04	2.40E-06	6.64E-09	3.10E-06	4.88E-06	4.36E-07	8.05E-07	2.64E-07	0.00E+00	7.71E-09	2.20E-11	1.37E-22	2.49E-22	8.22E-46	1.43E-22	3.04E-36	5.99E-39	1.47E-34	8.34E-40	5.31E-35	3.63E-06	1.12E-36	5.55E-25	3.34E-17	2.09E-30	2.86E-38	8.00E-56	1.59E-53	2.49E-43	0.00E+00	4.33E-20	6.09E-08	1.29E-06	3.19E-23	1.39E-23	4.55E-07	3.85E-07	1.37E-20
2.19E-09	300	1.22E+19	0.00E+00	2.41E-06	4.85E+05	1.09E-09	8.03E-18	3.08E+05	1.91E-05	1.29E+05	6.87E-06	7.71E+04	2.49E-06	6.90E-09	3.22E-06	5.08E-06	4.53E-07	8.37E-07	2.74E-07	0.00E+00	8.02E-09	2.28E-11	1.48E-22	2.69E-22	9.23E-46	1.55E-22	3.41E-36	6.47E-39	1.59E-34	9.37E-40	5.97E-35	3.77E-06	1.25E-36	5.77E-25	3.47E-17	2.26E-30	3.21E-38	9.21E-56	1.78E-53	2.79E-43	0.00E+00	4.67E-20	6.33E-08	1.35E-06	3.31E-23	1.44E-23	4.73E-07	4.01E-07	1.48E-20
2.20E-09	300	1.22E+19	0.00E+00	2.50E-06	4.85E+05	1.09E-09	8.68E-18	3.08E+05	1.98E-05	1.29E+05	7.14E-06	7.71E+04	2.59E-06	7.17E-09	3.35E-06	5.28E-06	4.71E-07	8.70E-07	2.85E-07	0.00E+00	8.33E-09	2.37E-11	1.60E-22	2.91E-22	1.04E-45	1.67E-22	3.83E-36	6.99E-39	1.71E-34	1.05E-39	6.70E-35	3.92E-06	1.41E-36	6.00E-25	3.61E-17	2.44E-30	3.60E-38	1.06E-55	2.00E-53	3.14E-43	0.00E+00	5.05E-20	6.58E-08	1.40E-06	3.44E-23	1.50E-23	4.92E-07	4.16E-07	1.60E-20
2.21E-09	300	1.22E+19	0.00E+00	2.60E-06	4.85E+05	1.09E-09	9.38E-18	3.08E+05	2.06E-05	1.29E+05	7.42E-06	7.71E+04	2.69E-06	7.45E-09	3.48E-06	5.49E-06	4.89E-07	9.04E-07	2.96E-07	0.00E+00	8.66E-09	2.47E-11	1.73E-22	3.14E-22	1.16E-45	1.81E-22	4.30E-36	7.55E-39	1.85E-34	1.18E-39	7.53E-35	4.07E-06	1.58E-36	6.24E-25	3.75E-17	2.64E-30	4.05E-38	1.22E-55	2.25E-53	3.52E-43	0.00E+00	5.46E-20	6.84E-08	1.45E-06	3.58E-23	1.56E-23	5.11E-07	4.33E-07	1.73E-20
2.22E-09	300	1.22E+19	0.00E+00	2.70E-06	4.85E+05	1.09E-09	1.01E-17	3.08E+05	2.14E-05	1.29E+05	7.72E-06	7.71E+04	2.80E-06	7.75E-09	3.62E-06	5.70E-06	5.09E-07	9.40E-07	3.08E-07	0.00E+00	9.00E-09	2.56E-11	1.87E-22	3.39E-22	1.31E-45	1.96E-22	4.83E-36	8.16E-39	2.00E-34	1.33E-39	8.46E-35	4.23E-06	1.78E-36	6.48E-25	3.90E-17	2.85E-30	4.55E-38	1.41E-55	2.53E-53	3.96E-43	0.00E+00	5.90E-20	7.11E-08	1.51E-06	3.72E-23	1.62E-23	5.31E-07	4.50E-07	1.87E-20
2.23E-09	300	1.22E+19	0.00E+00	2.81E-06	4.85E+05	1.09E-09	1.09E-17	3.08E+05	2.23E-05	1.29E+05	8.02E-06	7.71E+04	2.91E-06	8.06E-09	3.77E-06	5.93E-06	5.29E-07	9.77E-07	3.20E-07	0.00E+00	9.36E-09	2.67E-11	2.02E-22	3.67E-22	1.47E-45	2.11E-22	5.43E-36	8.81E-39	2.16E-34	1.49E-39	9.51E-35	4.40E-06	2.00E-36	6.74E-25	4.05E-17	3.08E-30	5.11E-38	1.63E-55	2.84E-53	4.45E-43	0.00E+00	6.37E-20	7.39E-08	1.57E-06	3.87E-23	1.69E-23	5.52E-07	4.68E-07	2.02E-20
2.24E-09	300	1.22E+19	0.00E+00	2.92E-06	4.85E+05	1.09E-09	1.18E-17	3.08E+05	2.32E-05	1.29E+05	8.34E-06	7.71E+04	3.02E-06	8.37E-09	3.91E-06	6.16E-06	5.50E-07	1.02E-06	3.33E-07	0.00E+00	9.73E-09	2.77E-11	2.19E-22	3.96E-22	1.65E-45	2.28E-22	6.10E-36	9.52E-39	2.34E-34	1.68E-39	1.07E-34	4.57E-06	2.24E-36	7.01E-25	4.21E-17	3.33E-30	5.74E-38	1.88E-55	3.19E-53	5.00E-43	0.00E+00	6.88E-20	7.69E-08	1.63E-06	4.02E-23	1.75E-23	5.74E-07	4.86E-07	2.18E-20
2.25E-09	300	1.22E+19	0.00E+00	3.04E-06	4.85E+05	1.09E-09	1.28E-17	3.08E+05	2.41E-05	1.29E+05	8.67E-06	7.71E+04	3.14E-06	8.71E-09	4.07E-06	6.40E-06	5.71E-07	1.06E-06	3.46E-07	0.00E+00	1.01E-08	2.88E-11	2.36E-22	4.28E-22	1.85E-45	2.47E-22	6.85E-36	1.03E-38	2.52E-34	1.88E-39	1.20E-34	4.75E-06	2.52E-36	7.28E-25	4.38E-17	3.60E-30	6.44E-38	2.18E-55	3.58E-53	5.61E-43	0.00E+00	7.44E-20	7.99E-08	1.70E-06	4.18E-23	1.82E-23	5.97E-07	5.05E-07	2.36E-20
2.26E-09	300	1.22E+19	0.00E+00	3.16E-06	4.85E+05	1.09E-09	1.38E-17	3.08E+05	2.50E-05	1.29E+05	9.01E-06	7.71E+04	3.27E-06	9.05E-09	4.23E-06	6.66E-06	5.94E-07	1.10E-06	3.59E-07	0.00E+00	1.05E-08	2.99E-11	2.55E-22	4.63E-22	2.08E-45	2.67E-22	7.70E-36	1.11E-38	2.73E-34	2.11E-39	1.35E-34	4.94E-06	2.83E-36	7.57E-25	4.55E-17	3.89E-30	7.24E-38	2.52E-55	4.02E-53	6.31E-43	0.00E+00	8.04E-20	8.30E-08	1.76E-06	4.34E-23	1.89E-23	6.20E-07	5.25E-07	2.55E-20
2.27E-09	300	1.22E+19	0.00E+00	3.28E-06	4.85E+05	1.09E-09	1.49E-17	3.08E+05	2.60E-05	1.29E+05	9.36E-06	7.71E+04	3.40E-06	9.41E-09	4.40E-06	6.92E-06	6.17E-07	1.14E-06	3.74E-07	0.00E+00	1.09E-08	3.11E-11	2.76E-22	5.00E-22	2.34E-45	2.88E-22	8.65E-36	1.20E-38	2.95E-34	2.38E-39	1.51E-34	5.14E-06	3.18E-36	7.87E-25	4.73E-17	4.20E-30	8.13E-38	2.91E-55	4.52E-53	7.09E-43	0.00E+00	8.68E-20	8.63E-08	1.83E-06	4.51E-23	1.97E-23	6.45E-07	5.46E-07	2.75E-20
2.28E-09	300	1.22E+19	0.00E+00	3.41E-06	4.85E+05	1.09E-09	1.61E-17	3.08E+05	2.70E-05	1.29E+05	9.73E-06	7.71E+04	3.53E-06	9.78E-09	4.57E-06	7.19E-06	6.42E-07	1.19E-06	3.88E-07	0.00E+00	1.14E-08	3.24E-11	2.98E-22	5.40E-22	2.63E-45	3.11E-22	9.71E-36	1.30E-38	3.18E-34	2.67E-39	1.70E-34	5.34E-06	3.57E-36	8.18E-25	4.92E-17	4.54E-30	9.13E-38	3.37E-55	5.07E-53	7.96E-43	0.00E+00	9.38E-20	8.97E-08	1.91E-06	4.69E-23	2.05E-23	6.70E-07	5.68E-07	2.98E-20
2.29E-09	300	1.22E+19	0.00E+00	3.55E-06	4.85E+05	1.09E-09	1.74E-17	3.08E+05	2.81E-05	1.29E+05	1.01E-05	7.71E+04	3.67E-06	1.02E-08	4.75E-06	7.48E-06	6.67E-07	1.23E-06	4.04E-07	0.00E+00	1.18E-08	3.36E-11	3.22E-22	5.84E-22	2.95E-45	3.37E-22	1.09E-35	1.40E-38	3.44E-34	3.00E-39	1.91E-34	5.55E-06	4.01E-36	8.51E-25	5.11E-17	4.91E-30	1.03E-37	3.91E-55	5.70E-53	8.94E-43	0.00E+00	1.01E-19	9.33E-08	1.98E-06	4.88E-23	2.13E-23	6.97E-07	5.90E-07	3.22E-20
2.30E-09	300	1.22E+19	0.00E+00	3.69E-06	4.85E+05	1.09E-09	1.88E-17	3.08E+05	2.92E-05	1.29E+05	1.05E-05	7.71E+04	3.81E-06	1.06E-08	4.94E-06	7.77E-06	6.93E-07	1.28E-06	4.20E-07	0.00E+00	1.23E-08	3.50E-11	3.48E-22	6.31E-22	3.32E-45	3.64E-22	1.23E-35	1.51E-38	3.72E-34	3.37E-39	2.15E-34	5.77E-06	4.50E-36	8.84E-25	5.31E-17	5.31E-30	1.15E-37	4.53E-55	6.40E-53	1.00E-42	0.00E+00	1.10E-19	9.69E-08	2.06E-06	5.07E-23	2.21E-23	7.24E-07	6.13E-07	3.48E-20
2.31E-09	300	1.22E+19	0.00E+00	3.83E-06	4.85E+05	1.09E-09	2.03E-17	3.08E+05	3.04E-05	1.29E+05	1.09E-05	7.71E+04	3.96E-06	1.10E-08	5.13E-06	8.08E-06	7.21E-07	1.33E-06	4.36E-07	0.00E+00	1.28E-08	3.64E-11	3.76E-22	6.81E-22	3.73E-45	3.93E-22	1.38E-35	1.63E-38	4.02E-34	3.78E-39	2.41E-34	6.00E-06	5.06E-36	9.19E-25	5.52E-17	5.74E-30	1.29E-37	5.25E-55	7.19E-53	1.13E-42	0.00E+00	1.18E-19	1.01E-07	2.14E-06	5.27E-23	2.30E-23	7.53E-07	6.37E-07	3.75E-20
2.32E-09	300	1.22E+19	0.00E+00	3.98E-06	4.85E+05	1.09E-09	2.19E-17	3.08E+05	3.16E-05	1.29E+05	1.14E-05	7.71E+04	4.12E-06	1.14E-08	5.34E-06	8.40E-06	7.49E-07	1.38E-06	4.53E-07	0.00E+00	1.33E-08	3.78E-11	4.07E-22	7.36E-22	4.19E-45	4.25E-22	1.55E-35	1.77E-38	4.34E-34	4.25E-39	2.71E-34	6.23E-06	5.68E-36	9.56E-25	5.74E-17	6.20E-30	1.45E-37	6.09E-55	8.07E-53	1.27E-42	0.00E+00	1.28E-19	1.05E-07	2.23E-06	5.48E-23	2.39E-23	7.82E-07	6.63E-07	4.06E-20
2.33E-09	300	1.22E+19	0.00E+00	4.14E-06	4.85E+05	1.09E-09	2.37E-17	3.08E+05	3.28E-05	1.29E+05	1.18E-05	7.71E+04	4.28E-06	1.19E-08	5.55E-06	8.73E-06	7.79E-07	1.44E-06	4.71E-07	0.00E+00	1.38E-08	3.93E-11	4.39E-22	7.96E-22	4.70E-45	4.59E-22	1.74E-35	1.91E-38	4.69E-34	4.77E-39	3.04E-34	6.48E-06	6.38E-36	9.93E-25	5.97E-17	6.70E-30	1.63E-37	7.07E-55	9.07E-53	1.42E-42	0.00E+00	1.38E-19	1.09E-07	2.31E-06	5.69E-23	2.48E-23	8.13E-07	6.89E-07	4.38E-20
2.34E-09	300	1.22E+19	0.00E+00	4.30E-06	4.85E+05	1.09E-09	2.56E-17	3.08E+05	3.41E-05	1.29E+05	1.23E-05	7.71E+04	4.45E-06	1.23E-08	5.77E-06	9.07E-06	8.09E-07	1.50E-06	4.90E-07	0.00E+00	1.43E-08	4.08E-11	4.75E-22	8.60E-22	5.28E-45	4.96E-22	1.95E-35	2.06E-38	5.07E-34	5.36E-39	3.42E-34	6.74E-06	7.17E-36	1.03E-24	6.20E-17	7.24E-30	1.83E-37	8.21E-55	1.02E-52	1.60E-42	0.00E+00	1.49E-19	1.13E-07	2.40E-06	5.92E-23	2.58E-23	8.45E-07	7.16E-07	4.74E-20
2.35E-09	300	1.22E+19	0.00E+00	4.47E-06	4.85E+05	1.09E-09	2.77E-17	3.08E+05	3.54E-05	1.29E+05	1.28E-05	7.71E+04	4.63E-06	1.28E-08	5.99E-06	9.43E-06	8.41E-07	1.55E-06	5.09E-07	0.00E+00	1.49E-08	4.24E-11	5.13E-22	9.29E-22	5.93E-45	5.36E-22	2.19E-35	2.23E-38	5.48E-34	6.02E-39	3.84E-34	7.00E-06	8.05E-36	1.07E-24	6.45E-17	7.82E-30	2.06E-37	9.53E-55	1.14E-52	1.80E-42	0.00E+00	1.61E-19	1.18E-07	2.50E-06	6.15E-23	2.68E-23	8.79E-07	7.44E-07	5.12E-20
2.36E-09	300	1.22E+19	0.00E+00	4.65E-06	4.85E+05	1.09E-09	2.99E-17	3.08E+05	3.68E-05	1.29E+05	1.33E-05	7.71E+04	4.81E-06	1.33E-08	6.23E-06	9.80E-06	8.75E-07	1.62E-06	5.29E-07	0.00E+00	1.55E-08	4.41E-11	5.54E-22	1.00E-21	6.66E-45	5.79E-22	2.46E-35	2.40E-38	5.92E-34	6.76E-39	4.31E-34	7.28E-06	9.04E-36	1.12E-24	6.70E-17	8.45E-30	2.31E-37	1.11E-54	1.28E-52	2.02E-42	0.00E+00	1.74E-19	1.22E-07	2.60E-06	6.39E-23	2.79E-23	9.13E-07	7.73E-07	5.53E-20
2.37E-09	300	1.22E+19	0.00E+00	4.83E-06	4.85E+05	1.09E-09	3.23E-17	3.08E+05	3.83E-05	1.29E+05	1.38E-05	7.71E+04	5.00E-06	1.39E-08	6.48E-06	1.02E-05	9.09E-07	1.68E-06	5.50E-07	0.00E+00	1.61E-08	4.59E-11	5.99E-22	1.08E-21	7.48E-45	6.26E-22	2.77E-35	2.60E-38	6.40E-34	7.60E-39	4.85E-34	7.56E-06	1.02E-35	1.16E-24	6.97E-17	9.14E-30	2.60E-37	1.29E-54	1.44E-52	2.27E-42	0.00E+00	1.88E-19	1.27E-07	2.70E-06	6.64E-23	2.90E-23	9.49E-07	8.04E-07	5.97E-20
2.38E-09	300	1.22E+19	0.00E+00	5.02E-06	4.85E+05	1.09E-09	3.49E-17	3.08E+05	3.98E-05	1.29E+05	1.43E-05	7.71E+04	5.20E-06	1.44E-08	6.73E-06	1.06E-05	9.45E-07	1.75E-06	5.72E-07	0.00E+00	1.67E-08	4.77E-11	6.47E-22	1.17E-21	8.41E-45	6.76E-22	3.11E-35	2.81E-38	6.91E-34	8.53E-39	5.44E-34	7.86E-06	1.14E-35	1.21E-24	7.24E-17	9.87E-30	2.92E-37	1.49E-54	1.62E-52	2.55E-42	0.00E+00	2.03E-19	1.32E-07	2.81E-06	6.91E-23	3.01E-23	9.87E-07	8.36E-07	6.46E-20
2.39E-09	300	1.22E+19	0.00E+00	5.22E-06	4.85E+05	1.09E-09	3.77E-17	3.08E+05	4.14E-05	1.29E+05	1.49E-05	7.71E+04	5.40E-06	1.50E-08	7.00E-06	1.10E-05	9.82E-07	1.81E-06	5.94E-07	0.00E+00	1.74E-08	4.96E-11	6.99E-22	1.27E-21	9.44E-45	7.31E-22	3.49E-35	3.03E-38	7.47E-34	9.58E-39	6.12E-34	8.17E-06	1.28E-35	1.25E-24	7.53E-17	1.07E-29	3.28E-37	1.73E-54	1.82E-52	2.86E-42	0.00E+00	2.20E-19	1.37E-07	2.92E-06	7.18E-23	3.13E-23	1.03E-06	8.69E-07	6.98E-20
2.40E-09	300	1.22E+19	0.00E+00	5.43E-06	4.85E+05	1.09E-09	4.07E-17	3.08E+05	4.30E-05	1.29E+05	1.55E-05	7.71E+04	5.62E-06	1.56E-08	7.27E-06	1.14E-05	1.02E-06	1.89E-06	6.18E-07	0.00E+00	1.81E-08	5.15E-11	7.55E-22	1.37E-21	1.06E-44	7.89E-22	3.92E-35	3.27E-38	8.07E-34	1.08E-38	6.87E-34	8.50E-06	1.44E-35	1.30E-24	7.82E-17	1.15E-29	3.68E-37	2.01E-54	2.04E-52	3.22E-42	0.00E+00	2.37E-19	1.43E-07	3.03E-06	7.46E-23	3.26E-23	1.07E-06	9.03E-07	7.54E-20
2.41E-09	300	1.22E+19	0.00E+00	5.64E-06	4.85E+05	1.09E-09	4.40E-17	3.08E+05	4.47E-05	1.29E+05	1.61E-05	7.71E+04	5.84E-06	1.62E-08	7.56E-06	1.19E-05	1.06E-06	1.96E-06	6.42E-07	0.00E+00	1.88E-08	5.36E-11	8.16E-22	1.48E-21	1.19E-44	8.53E-22	4.40E-35	3.54E-38	8.72E-34	1.21E-38	7.72E-34	8.83E-06	1.62E-35	1.35E-24	8.13E-17	1.25E-29	4.14E-37	2.34E-54	2.30E-52	3.61E-42	0.00E+00	2.57E-19	1.48E-07	3.15E-06	7.76E-23	3.38E-23	1.11E-06	9.39E-07	8.14E-20
2.42E-09	300	1.22E+19	0.00E+00	5.86E-06	4.85E+05	1.09E-09	4.76E-17	3.08E+05	4.65E-05	1.29E+05	1.67E-05	7.71E+04	6.07E-06	1.68E-08	7.86E-06	1.24E-05	1.10E-06	2.04E-06	6.68E-07	0.00E+00	1.95E-08	5.57E-11	8.82E-22	1.60E-21	1.34E-44	9.22E-22	4.94E-35	3.82E-38	9.42E-34	1.36E-38	8.67E-34	9.18E-06	1.82E-35	1.41E-24	8.45E-17	1.35E-29	4.65E-37	2.73E-54	2.58E-52	4.06E-42	0.00E+00	2.77E-19	1.54E-07	3.28E-06	8.06E-23	3.52E-23	1.15E-06	9.76E-07	8.80E-20
2.43E-09	300	1.22E+19	0.00E+00	6.10E-06	4.85E+05	1.09E-09	5.14E-17	3.08E+05	4.83E-05	1.29E+05	1.74E-05	7.71E+04	6.31E-06	1.75E-08	8.17E-06	1.29E-05	1.15E-06	2.12E-06	6.94E-07	0.00E+00	2.03E-08	5.79E-11	9.53E-22	1.73E-21	1.50E-44	9.96E-22	5.55E-35	4.13E-38	1.02E-33	1.53E-38	9.74E-34	9.54E-06	2.04E-35	1.46E-24	8.79E-17	1.46E-29	5.22E-37	3.18E-54	2.89E-52	4.56E-42	0.00E+00	3.00E-19	1.60E-07	3.41E-06	8.38E-23	3.66E-23	1.20E-06	1.01E-06	9.51E-20
2.44E-09	300	1.22E+19	0.00E+00	6.34E-06	4.85E+05	1.09E-09	5.55E-17	3.08E+05	5.02E-05	1.29E+05	1.81E-05	7.71E+04	6.56E-06	1.82E-08	8.49E-06	1.34E-05	1.19E-06	2.20E-06	7.21E-07	0.00E+00	2.11E-08	6.02E-11	1.03E-21	1.87E-21	1.69E-44	1.08E-21	6.24E-35	4.46E-38	1.10E-33	1.71E-38	1.09E-33	9.92E-06	2.29E-35	1.52E-24	9.13E-17	1.57E-29	5.86E-37	3.70E-54	3.25E-52	5.12E-42	0.00E+00	3.24E-19	1.67E-07	3.54E-06	8.71E-23	3.80E-23	1.24E-06	1.05E-06	1.03E-19
2.45E-09	300	1.22E+19	0.00E+00	6.59E-06	4.85E+05	1.09E-09	6.00E-17	3.08E+05	5.22E-05	1.29E+05	1.88E-05	7.71E+04	6.82E-06	1.89E-08	8.83E-06	1.39E-05	1.24E-06	2.29E-06	7.50E-07	0.00E+00	2.19E-08	6.25E-11	1.11E-21	2.02E-21	1.90E-44	1.16E-21	7.01E-35	4.82E-38	1.19E-33	1.92E-38	1.23E-33	1.03E-05	2.57E-35	1.58E-24	9.49E-17	1.70E-29	6.59E-37	4.31E-54	3.65E-52	5.75E-42	0.00E+00	3.50E-19	1.73E-07	3.68E-06	9.06E-23	3.95E-23	1.29E-06	1.10E-06	1.11E-19
2.46E-09	300	1.22E+19	0.00E+00	6.85E-06	4.85E+05	1.09E-09	6.48E-17	3.08E+05	5.43E-05	1.29E+05	1.95E-05	7.71E+04	7.09E-06	1.96E-08	9.17E-06	1.44E-05	1.29E-06	2.38E-06	7.79E-07	0.00E+00	2.28E-08	6.50E-11	1.20E-21	2.18E-21	2.13E-44	1.26E-21	7.87E-35	5.21E-38	1.28E-33	2.16E-38	1.38E-33	1.07E-05	2.89E-35	1.64E-24	9.87E-17	1.84E-29	7.40E-37	5.02E-54	4.10E-52	6.46E-42	0.00E+00	3.78E-19	1.80E-07	3.83E-06	9.41E-23	4.11E-23	1.34E-06	1.14E-06	1.20E-19
2.47E-09	300	1.22E+19	0.00E+00	7.12E-06	4.85E+05	1.09E-09	7.00E-17	3.08E+05	5.64E-05	1.29E+05	2.03E-05	7.71E+04	7.37E-06	2.04E-08	9.54E-06	1.50E-05	1.34E-06	2.47E-06	8.10E-07	0.00E+00	2.37E-08	6.76E-11	1.30E-21	2.35E-21	2.39E-44	1.36E-21	8.84E-35	5.62E-38	1.39E-33	2.43E-38	1.55E-33	1.11E-05	3.25E-35	1.71E-24	1.03E-16	1.99E-29	8.31E-37	5.85E-54	4.60E-52	7.26E-42	0.00E+00	4.08E-19	1.87E-07	3.98E-06	9.78E-23	4.27E-23	1.40E-06	1.18E-06	1.30E-19
2.48E-09	300	1.22E+19	0.00E+00	7.40E-06	4.85E+05	1.09E-09	7.56E-17	3.08E+05	5.86E-05	1.29E+05	2.11E-05	7.71E+04	7.66E-06	2.12E-08	9.91E-06	1.56E-05	1.39E-06	2.57E-06	8.42E-07	0.00E+00	2.47E-08	7.02E-11	1.40E-21	2.54E-21	2.69E-44	1.47E-21	9.93E-35	6.08E-38	1.50E-33	2.73E-38	1.74E-33	1.16E-05	3.65E-35	1.78E-24	1.07E-16	2.15E-29	9.33E-37	6.81E-54	5.17E-52	8.16E-42	0.00E+00	4.41E-19	1.95E-07	4.13E-06	1.02E-22	4.44E-23	1.45E-06	1.23E-06	1.40E-19
2.49E-09	300	1.22E+19	0.00E+00	7.69E-06	4.85E+05	1.09E-09	8.17E-17	3.08E+05	6.09E-05	1.29E+05	2.19E-05	7.71E+04	7.96E-06	2.21E-08	1.03E-05	1.62E-05	1.45E-06	2.67E-06	8.75E-07	0.00E+00	2.56E-08	7.30E-11	1.52E-21	2.75E-21	3.02E-44	1.59E-21	1.12E-34	6.56E-38	1.62E-33	3.06E-38	1.96E-33	1.20E-05	4.10E-35	1.85E-24	1.11E-16	2.32E-29	1.05E-36	7.94E-54	5.80E-52	9.16E-42	0.00E+00	4.77E-19	2.02E-07	4.30E-06	1.06E-22	4.61E-23	1.51E-06	1.28E-06	1.51E-19
2.50E-09	300	1.22E+19	0.00E+00	7.99E-06	4.85E+05	1.09E-09	8.83E-17	3.08E+05	6.33E-05	1.29E+05	2.28E-05	7.71E+04	8.27E-06	2.29E-08	1.07E-05	1.69E-05	1.50E-06	2.78E-06	9.10E-07	0.00E+00	2.66E-08	7.59E-11	1.64E-21	2.97E-21	3.39E-44	1.71E-21	1.25E-34	7.09E-38	1.75E-33	3.44E-38	2.20E-33	1.25E-05	4.60E-35	1.92E-24	1.15E-16	2.51E-29	1.18E-36	9.25E-54	6.52E-52	1.03E-41	0.00E+00	5.15E-19	2.10E-07	4.47E-06	1.10E-22	4.79E-23	1.57E-06	1.33E-06	1.63E-19
2.51E-09	300	1.22E+19	0.00E+00	8.31E-06	4.85E+05	1.09E-09	9.54E-17	3.08E+05	6.58E-05	1.29E+05	2.37E-05	7.71E+04	8.60E-06	2.38E-08	1.11E-05	1.75E-05	1.56E-06	2.89E-06	9.46E-07	0.00E+00	2.77E-08	7.89E-11	1.77E-21	3.21E-21	3.81E-44	1.85E-21	1.41E-34	7.66E-38	1.89E-33	3.86E-38	2.47E-33	1.30E-05	5.17E-35	2.00E-24	1.20E-16	2.71E-29	1.32E-36	1.08E-53	7.32E-52	1.16E-41	0.00E+00	5.56E-19	2.18E-07	4.64E-06	1.14E-22	4.98E-23	1.63E-06	1.38E-06	1.77E-19
2.52E-09	300	1.22E+19	0.00E+00	8.64E-06	4.85E+05	1.09E-09	1.03E-16	3.08E+05	6.84E-05	1.29E+05	2.46E-05	7.71E+04	8.94E-06	2.48E-08	1.16E-05	1.82E-05	1.62E-06	3.00E-06	9.83E-07	0.00E+00	2.88E-08	8.20E-11	1.91E-21	3.47E-21	4.28E-44	2.00E-21	1.58E-34	8.28E-38	2.04E-33	4.34E-38	2.77E-33	1.35E-05	5.80E-35	2.08E-24	1.25E-16	2.93E-29	1.49E-36	1.26E-53	8.22E-52	1.30E-41	0.00E+00	6.01E-19	2.27E-07	4.83E-06	1.19E-22	5.18E-23	1.70E-06	1.44E-06	1.91E-19
2.53E-09	300	1.22E+19	0.00E+00	8.98E-06	4.85E+05	1.09E-09	1.11E-16	3.08E+05	7.11E-05	1.29E+05	2.56E-05	7.71E+04	9.29E-06	2.58E-08	1.20E-05	1.89E-05	1.69E-06	3.12E-06	1.02E-06	0.00E+00	2.99E-08	8.53E-11	2.07E-21	3.75E-21	4.80E-44	2.16E-21	1.77E-34	8.94E-38	2.21E-33	4.87E-38	3.12E-33	1.41E-05	6.52E-35	2.16E-24	1.29E-16	3.17E-29	1.67E-36	1.46E-53	9.23E-52	1.46E-41	0.00E+00	6.50E-19	2.36E-07	5.02E-06	1.23E-22	5.38E-23	1.76E-06	1.49E-06	2.06E-19
2.54E-09	300	1.22E+19	0.00E+00	9.33E-06	4.85E+05	1.09E-09	1.20E-16	3.08E+05	7.39E-05	1.29E+05	2.66E-05	7.71E+04	9.66E-06	2.68E-08	1.25E-05	1.97E-05	1.76E-06	3.24E-06	1.06E-06	0.00E+00	3.11E-08	8.86E-11	2.23E-21	4.05E-21	5.40E-44	2.34E-21	1.99E-34	9.66E-38	2.39E-33	5.47E-38	3.50E-33	1.46E-05	7.32E-35	2.24E-24	1.35E-16	3.42E-29	1.87E-36	1.71E-53	1.04E-51	1.64E-41	0.00E+00	7.02E-19	2.45E-07	5.21E-06	1.28E-22	5.60E-23	1.83E-06	1.55E-06	2.23E-19
2.55E-09	300	1.22E+19	0.00E+00	9.70E-06	4.85E+05	1.09E-09	1.30E-16	3.08E+05	7.69E-05	1.29E+05	2.77E-05	7.71E+04	1.00E-05	2.78E-08	1.30E-05	2.04E-05	1.82E-06	3.37E-06	1.10E-06	0.00E+00	3.23E-08	9.21E-11	2.41E-21	4.37E-21	6.06E-44	2.52E-21	2.24E-34	1.04E-37	2.58E-33	6.15E-38	3.93E-33	1.52E-05	8.22E-35	2.33E-24	1.40E-16	3.70E-29	2.10E-36	1.99E-53	1.16E-51	1.84E-41	0.00E+00	7.58E-19	2.55E-07	5.42E-06	1.33E-22	5.82E-23	1.91E-06	1.61E-06	2.41E-19
2.56E-09	300	1.22E+19	0.00E+00	1.01E-05	4.85E+05	1.09E-09	1.40E-16	3.08E+05	7.99E-05	1.29E+05	2.88E-05	7.71E+04	1.04E-05	2.89E-08	1.35E-05	2.13E-05	1.90E-06	3.50E-06	1.15E-06	0.00E+00	3.36E-08	9.58E-11	2.61E-21	4.73E-21	6.81E-44	2.73E-21	2.51E-34	1.13E-37	2.79E-33	6.91E-38	4.42E-33	1.58E-05	9.23E-35	2.42E-24	1.45E-16	4.00E-29	2.36E-36	2.32E-53	1.31E-51	2.07E-41	0.00E+00	8.19E-19	2.65E-07	5.63E-06	1.39E-22	6.05E-23	1.98E-06	1.68E-06	2.60E-19
2.57E-09	300	1.22E+19	0.00E+00	1.05E-05	4.85E+05	1.09E-09	1.52E-16	3.08E+05	8.30E-05	1.29E+05	2.99E-05	7.71E+04	1.08E-05	3.01E-08	1.40E-05	2.21E-05	1.97E-06	3.64E-06	1.19E-06	0.00E+00	3.49E-08	9.95E-11	2.82E-21	5.11E-21	7.65E-44	2.95E-21	2.82E-34	1.22E-37	3.01E-33	7.76E-38	4.97E-33	1.64E-05	1.04E-34	2.52E-24	1.51E-16	4.32E-29	2.66E-36	2.71E-53	1.47E-51	2.33E-41	0.00E+00	8.85E-19	2.76E-07	5.86E-06	1.44E-22	6.29E-23	2.06E-06	1.74E-06	2.81E-19
2.58E-09	300	1.22E+19	0.00E+00	1.09E-05	4.85E+05	1.09E-09	1.64E-16	3.08E+05	8.63E-05	1.29E+05	3.11E-05	7.71E+04	1.13E-05	3.13E-08	1.46E-05	2.30E-05	2.05E-06	3.79E-06	1.24E-06	0.00E+00	3.63E-08	1.03E-10	3.05E-21	5.52E-21	8.59E-44	3.18E-21	3.17E-34	1.32E-37	3.25E-33	8.71E-38	5.58E-33	1.71E-05	1.16E-34	2.62E-24	1.57E-16	4.67E-29	2.98E-36	3.15E-53	1.65E-51	2.61E-41	0.00E+00	9.57E-19	2.86E-07	6.09E-06	1.50E-22	6.53E-23	2.14E-06	1.81E-06	3.04E-19
2.59E-09	300	1.22E+19	0.00E+00	1.13E-05	4.85E+05	1.09E-09	1.77E-16	3.08E+05	8.97E-05	1.29E+05	3.23E-05	7.71E+04	1.17E-05	3.25E-08	1.52E-05	2.39E-05	2.13E-06	3.94E-06	1.29E-06	0.00E+00	3.77E-08	1.08E-10	3.29E-21	5.96E-21	9.65E-44	3.44E-21	3.56E-34	1.42E-37	3.51E-33	9.78E-38	6.27E-33	1.77E-05	1.31E-34	2.72E-24	1.63E-16	5.05E-29	3.35E-36	3.68E-53	1.85E-51	2.93E-41	0.00E+00	1.03E-18	2.98E-07	6.33E-06	1.56E-22	6.79E-23	2.22E-06	1.88E-06	3.28E-19
2.60E-09	300	1.22E+19	0.00E+00	1.18E-05	4.85E+05	1.09E-09	1.91E-16	3.08E+05	9.33E-05	1.29E+05	3.36E-05	7.71E+04	1.22E-05	3.38E-08	1.58E-05	2.48E-05	2.21E-06	4.09E-06	1.34E-06	0.00E+00	3.92E-08	1.12E-10	3.56E-21	6.44E-21	1.08E-43	3.72E-21	4.00E-34	1.54E-37	3.80E-33	1.10E-37	7.04E-33	1.84E-05	1.47E-34	2.83E-24	1.70E-16	5.45E-29	3.76E-36	4.29E-53	2.08E-51	3.30E-41	0.00E+00	1.12E-18	3.10E-07	6.58E-06	1.62E-22	7.06E-23	2.31E-06	1.96E-06	3.54E-19
2.61E-09	300	1.22E+19	0.00E+00	1.22E-05	4.85E+05	1.09E-09	2.07E-16	3.08E+05	9.69E-05	1.29E+05	3.49E-05	7.71E+04	1.27E-05	3.51E-08	1.64E-05	2.58E-05	2.30E-06	4.25E-06	1.39E-06	0.00E+00	4.08E-08	1.16E-10	3.84E-21	6.96E-21	1.22E-43	4.02E-21	4.49E-34	1.66E-37	4.10E-33	1.23E-37	7.91E-33	1.91E-05	1.65E-34	2.94E-24	1.76E-16	5.90E-29	4.23E-36	5.00E-53	2.33E-51	3.70E-41	0.00E+00	1.21E-18	3.22E-07	6.84E-06	1.68E-22	7.34E-23	2.40E-06	2.04E-06	3.83E-19
2.62E-09	300	1.22E+19	0.00E+00	1.27E-05	4.85E+05	1.09E-09	2.23E-16	3.08E+05	1.01E-04	1.29E+05	3.63E-05	7.71E+04	1.32E-05	3.65E-08	1.70E-05	2.68E-05	2.39E-06	4.42E-06	1.45E-06	0.00E+00	4.24E-08	1.21E-10	4.15E-21	7.52E-21	1.37E-43	4.34E-21	5.05E-34	1.79E-37	4.43E-33	1.39E-37	8.89E-33	1.99E-05	1.85E-34	3.06E-24	1.83E-16	6.37E-29	4.75E-36	5.83E-53	2.62E-51	4.16E-41	0.00E+00	1.30E-18	3.34E-07	7.11E-06	1.75E-22	7.63E-23	2.50E-06	2.12E-06	4.14E-19
2.63E-09	300	1.22E+19	0.00E+00	1.32E-05	4.85E+05	1.09E-09	2.41E-16	3.08E+05	1.05E-04	1.29E+05	3.77E-05	7.71E+04	1.37E-05	3.79E-08	1.77E-05	2.79E-05	2.49E-06	4.59E-06	1.51E-06	0.00E+00	4.41E-08	1.26E-10	4.48E-21	8.13E-21	1.53E-43	4.69E-21	5.67E-34	1.94E-37	4.79E-33	1.56E-37	9.98E-33	2.07E-05	2.08E-34	3.18E-24	1.91E-16	6.89E-29	5.33E-36	6.80E-53	2.94E-51	4.68E-41	0.00E+00	1.41E-18	3.48E-07	7.39E-06	1.82E-22	7.93E-23	2.60E-06	2.20E-06	4.47E-19
2.64E-09	300	1.22E+19	0.00E+00	1.37E-05	4.85E+05	1.09E-09	2.61E-16	3.08E+05	1.09E-04	1.29E+05	3.92E-05	7.71E+04	1.42E-05	3.94E-08	1.84E-05	2.90E-05	2.59E-06	4.78E-06	1.56E-06	0.00E+00	4.58E-08	1.31E-10	4.85E-21	8.78E-21	1.72E-43	5.07E-21	6.37E-34	2.09E-37	5.17E-33	1.75E-37	1.12E-32	2.15E-05	2.34E-34	3.31E-24	1.98E-16	7.45E-29	5.99E-36	7.94E-53	3.30E-51	5.25E-41	0.00E+00	1.52E-18	3.61E-07	7.68E-06	1.89E-22	8.24E-23	2.70E-06	2.29E-06	4.83E-19
2.65E-09	300	1.22E+19	0.00E+00	1.43E-05	4.85E+05	1.09E-09	2.82E-16	3.08E+05	1.13E-04	1.29E+05	4.08E-05	7.71E+04	1.48E-05	4.10E-08	1.91E-05	3.01E-05	2.69E-06	4.96E-06	1.63E-06	0.00E+00	4.76E-08	1.36E-10	5.24E-21	9.49E-21	1.94E-43	5.47E-21	7.15E-34	2.26E-37	5.59E-33	1.96E-37	1.26E-32	2.24E-05	2.63E-34	3.44E-24	2.06E-16	8.05E-29	6.72E-36	9.25E-53	3.70E-51	5.90E-41	0.00E+00	1.64E-18	3.76E-07	7.98E-06	1.96E-22	8.57E-23	2.81E-06	2.38E-06	5.22E-19
2.66E-09	300	1.22E+19	0.00E+00	1.48E-05	4.85E+05	1.09E-09	3.05E-16	3.08E+05	1.18E-04	1.29E+05	4.24E-05	7.71E+04	1.54E-05	4.26E-08	1.99E-05	3.13E-05	2.79E-06	5.16E-06	1.69E-06	0.00E+00	4.95E-08	1.41E-10	5.66E-21	1.03E-20	2.17E-43	5.91E-21	8.03E-34	2.44E-37	6.04E-33	2.21E-37	1.42E-32	2.32E-05	2.95E-34	3.57E-24	2.14E-16	8.70E-29	7.55E-36	1.08E-52	4.15E-51	6.63E-41	0.00E+00	1.78E-18	3.90E-07	8.30E-06	2.04E-22	8.91E-23	2.92E-06	2.47E-06	5.64E-19
2.67E-09	300	1.22E+19	0.00E+00	1.54E-05	4.85E+05	1.09E-09	3.29E-16	3.08E+05	1.22E-04	1.29E+05	4.40E-05	7.71E+04	1.60E-05	4.43E-08	2.07E-05	3.25E-05	2.90E-06	5.36E-06	1.76E-06	0.00E+00	5.14E-08	1.47E-10	6.11E-21	1.11E-20	2.44E-43	6.39E-21	9.02E-34	2.64E-37	6.53E-33	2.48E-37	1.59E-32	2.42E-05	3.31E-34	3.72E-24	2.23E-16	9.40E-29	8.48E-36	1.26E-52	4.66E-51	7.45E-41	0.00E+00	1.92E-18	4.06E-07	8.62E-06	2.12E-22	9.26E-23	3.03E-06	2.57E-06	6.09E-19
2.68E-09	300	1.22E+19	0.00E+00	1.60E-05	4.85E+05	1.09E-09	3.56E-16	3.08E+05	1.27E-04	1.29E+05	4.58E-05	7.71E+04	1.66E-05	4.60E-08	2.15E-05	3.38E-05	3.02E-06	5.58E-06	1.83E-06	0.00E+00	5.35E-08	1.52E-10	6.61E-21	1.20E-20	2.74E-43	6.91E-21	1.01E-33	2.85E-37	7.05E-33	2.78E-37	1.79E-32	2.51E-05	3.72E-34	3.86E-24	2.31E-16	1.02E-28	9.53E-36	1.47E-52	5.23E-51	8.37E-41	0.00E+00	2.07E-18	4.22E-07	8.96E-06	2.21E-22	9.62E-23	3.15E-06	2.67E-06	6.58E-19
2.69E-09	300	1.22E+19	0.00E+00	1.67E-05	4.85E+05	1.09E-09	3.84E-16	3.08E+05	1.32E-04	1.29E+05	4.76E-05	7.71E+04	1.73E-05	4.79E-08	2.23E-05	3.52E-05	3.14E-06	5.80E-06	1.90E-06	0.00E+00	5.56E-08	1.58E-10	7.14E-21	1.29E-20	3.08E-43	7.46E-21	1.14E-33	3.08E-37	7.62E-33	3.13E-37	2.01E-32	2.61E-05	4.18E-34	4.02E-24	2.40E-16	1.10E-28	1.07E-35	1.71E-52	5.88E-51	9.40E-41	0.00E+00	2.24E-18	4.39E-07	9.32E-06	2.29E-22	1.00E-22	3.28E-06	2.77E-06	7.11E-19
2.70E-09	300	1.22E+19	0.00E+00	1.73E-05	4.85E+05	1.09E-09	4.15E-16	3.08E+05	1.37E-04	1.29E+05	4.95E-05	7.71E+04	1.79E-05	4.97E-08	2.32E-05	3.65E-05	3.26E-06	6.02E-06	1.97E-06	0.00E+00	5.78E-08	1.65E-10	7.71E-21	1.40E-20	3.46E-43	8.06E-21	1.28E-33	3.33E-37	8.23E-33	3.51E-37	2.26E-32	2.71E-05	4.69E-34	4.17E-24	2.50E-16	1.19E-28	1.20E-35	2.00E-52	6.60E-51	1.06E-40	0.00E+00	2.42E-18	4.56E-07	9.69E-06	2.38E-22	1.04E-22	3.40E-06	2.88E-06	7.69E-19
2.71E-09	300	1.22E+19	0.00E+00	1.80E-05	4.85E+05	1.09E-09	4.48E-16	3.08E+05	1.43E-04	1.29E+05	5.14E-05	7.71E+04	1.86E-05	5.17E-08	2.41E-05	3.80E-05	3.39E-06	6.26E-06	2.05E-06	0.00E+00	6.01E-08	1.71E-10	8.33E-21	1.51E-20	3.89E-43	8.71E-21	1.44E-33	3.60E-37	8.90E-33	3.94E-37	2.53E-32	2.82E-05	5.27E-34	4.34E-24	2.60E-16	1.28E-28	1.35E-35	2.33E-52	7.40E-51	1.19E-40	0.00E+00	2.62E-18	4.74E-07	1.01E-05	2.48E-22	1.08E-22	3.54E-06	3.00E-06	8.30E-19
2.72E-09	300	1.22E+19	0.00E+00	1.87E-05	4.85E+05	1.09E-09	4.85E-16	3.08E+05	1.48E-04	1.29E+05	5.34E-05	7.71E+04	1.94E-05	5.37E-08	2.51E-05	3.95E-05	3.52E-06	6.51E-06	2.13E-06	0.00E+00	6.24E-08	1.78E-10	9.00E-21	1.63E-20	4.37E-43	9.41E-21	1.61E-33	3.89E-37	9.61E-33	4.43E-37	2.85E-32	2.93E-05	5.92E-34	4.51E-24	2.70E-16	1.39E-28	1.52E-35	2.72E-52	8.31E-51	1.33E-40	0.00E+00	2.83E-18	4.92E-07	1.05E-05	2.57E-22	1.12E-22	3.68E-06	3.12E-06	8.97E-19
2.73E-09	300	1.22E+19	0.00E+00	1.95E-05	4.85E+05	1.09E-09	5.24E-16	3.08E+05	1.54E-04	1.29E+05	5.55E-05	7.71E+04	2.01E-05	5.59E-08	2.61E-05	4.10E-05	3.66E-06	6.77E-06	2.22E-06	0.00E+00	6.49E-08	1.85E-10	9.73E-21	1.76E-20	4.90E-43	1.02E-20	1.81E-33	4.20E-37	1.04E-32	4.97E-37	3.20E-32	3.05E-05	6.65E-34	4.69E-24	2.81E-16	1.50E-28	1.70E-35	3.17E-52	9.33E-51	1.50E-40	0.00E+00	3.05E-18	5.12E-07	1.09E-05	2.68E-22	1.17E-22	3.82E-06	3.24E-06	9.69E-19
2.74E-09	300	1.22E+19	0.00E+00	2.02E-05	4.85E+05	1.09E-09	5.66E-16	3.08E+05	1.60E-04	1.29E+05	5.77E-05	7.71E+04	2.09E-05	5.81E-08	2.71E-05	4.27E-05	3.81E-06	7.03E-06	2.30E-06	0.00E+00	6.75E-08	1.92E-10	1.05E-20	1.90E-20	5.51E-43	1.10E-20	2.03E-33	4.54E-37	1.12E-32	5.59E-37	3.60E-32	3.17E-05	7.47E-34	4.88E-24	2.92E-16	1.62E-28	1.91E-35	3.70E-52	1.05E-50	1.68E-40	0.00E+00	3.30E-18	5.32E-07	1.13E-05	2.78E-22	1.21E-22	3.97E-06	3.37E-06	1.05E-18
2.75E-09	300	1.22E+19	0.00E+00	2.10E-05	4.85E+05	1.09E-09	6.11E-16	3.08E+05	1.67E-04	1.29E+05	6.00E-05	7.71E+04	2.18E-05	6.04E-08	2.82E-05	4.43E-05	3.96E-06	7.31E-06	2.39E-06	0.00E+00	7.01E-08	2.00E-10	1.14E-20	2.06E-20	6.19E-43	1.19E-20	2.28E-33	4.90E-37	1.21E-32	6.27E-37	4.04E-32	3.29E-05	8.39E-34	5.07E-24	3.03E-16	1.75E-28	2.15E-35	4.31E-52	1.17E-50	1.89E-40	0.00E+00	3.57E-18	5.53E-07	1.18E-05	2.89E-22	1.26E-22	4.13E-06	3.50E-06	1.13E-18
2.76E-09	300	1.22E+19	0.00E+00	2.19E-05	4.85E+05	1.09E-09	6.60E-16	3.08E+05	1.73E-04	1.29E+05	6.24E-05	7.71E+04	2.26E-05	6.27E-08	2.93E-05	4.61E-05	4.11E-06	7.60E-06	2.49E-06	0.00E+00	7.29E-08	2.08E-10	1.23E-20	2.22E-20	6.95E-43	1.28E-20	2.57E-33	5.30E-37	1.31E-32	7.05E-37	4.54E-32	3.42E-05	9.42E-34	5.27E-24	3.15E-16	1.90E-28	2.41E-35	5.03E-52	1.32E-50	2.13E-40	0.00E+00	3.85E-18	5.75E-07	1.22E-05	3.01E-22	1.31E-22	4.29E-06	3.64E-06	1.22E-18
2.77E-09	300	1.22E+19	0.00E+00	2.27E-05	4.85E+05	1.09E-09	7.14E-16	3.08E+05	1.80E-04	1.29E+05	6.48E-05	7.71E+04	2.35E-05	6.52E-08	3.05E-05	4.79E-05	4.28E-06	7.90E-06	2.59E-06	0.00E+00	7.58E-08	2.16E-10	1.33E-20	2.40E-20	7.80E-43	1.39E-20	2.88E-33	5.72E-37	1.42E-32	7.91E-37	5.10E-32	3.56E-05	1.06E-33	5.48E-24	3.28E-16	2.05E-28	2.71E-35	5.87E-52	1.48E-50	2.39E-40	0.00E+00	4.16E-18	5.98E-07	1.27E-05	3.12E-22	1.36E-22	4.46E-06	3.78E-06	1.32E-18
2.78E-09	300	1.22E+19	0.00E+00	2.36E-05	4.85E+05	1.09E-09	7.71E-16	3.08E+05	1.87E-04	1.29E+05	6.74E-05	7.71E+04	2.45E-05	6.78E-08	3.17E-05	4.98E-05	4.44E-06	8.21E-06	2.69E-06	0.00E+00	7.88E-08	2.24E-10	1.43E-20	2.60E-20	8.76E-43	1.50E-20	3.24E-33	6.18E-37	1.53E-32	8.89E-37	5.73E-32	3.70E-05	1.19E-33	5.70E-24	3.41E-16	2.22E-28	3.04E-35	6.85E-52	1.66E-50	2.68E-40	0.00E+00	4.50E-18	6.21E-07	1.32E-05	3.25E-22	1.42E-22	4.64E-06	3.93E-06	1.43E-18
2.79E-09	300	1.22E+19	0.00E+00	2.46E-05	4.85E+05	1.09E-09	8.33E-16	3.08E+05	1.95E-04	1.29E+05	7.01E-05	7.71E+04	2.54E-05	7.05E-08	3.29E-05	5.18E-05	4.62E-06	8.53E-06	2.80E-06	0.00E+00	8.19E-08	2.33E-10	1.55E-20	2.80E-20	9.84E-43	1.62E-20	3.64E-33	6.68E-37	1.65E-32	9.98E-37	6.44E-32	3.84E-05	1.33E-33	5.92E-24	3.54E-16	2.40E-28	3.42E-35	7.99E-52	1.86E-50	3.02E-40	0.00E+00	4.86E-18	6.46E-07	1.37E-05	3.38E-22	1.47E-22	4.82E-06	4.08E-06	1.54E-18
2.80E-09	300	1.22E+19	0.00E+00	2.55E-05	4.85E+05	1.09E-09	9.00E-16	3.08E+05	2.02E-04	1.29E+05	7.28E-05	7.71E+04	2.64E-05	7.33E-08	3.42E-05	5.38E-05	4.80E-06	8.87E-06	2.91E-06	0.00E+00	8.51E-08	2.43E-10	1.67E-20	3.03E-20	1.11E-42	1.75E-20	4.08E-33	7.22E-37	1.79E-32	1.12E-36	7.24E-32	3.99E-05	1.50E-33	6.16E-24	3.68E-16	2.59E-28	3.84E-35	9.31E-52	2.09E-50	3.39E-40	0.00E+00	5.25E-18	6.71E-07	1.43E-05	3.51E-22	1.53E-22	5.01E-06	4.25E-06	1.67E-18
2.81E-09	300	1.22E+19	0.00E+00	2.65E-05	4.85E+05	1.09E-09	9.72E-16	3.08E+05	2.10E-04	1.29E+05	7.57E-05	7.71E+04	2.75E-05	7.61E-08	3.56E-05	5.59E-05	4.99E-06	9.22E-06	3.02E-06	0.00E+00	8.85E-08	2.52E-10	1.81E-20	3.27E-20	1.24E-42	1.89E-20	4.59E-33	7.80E-37	1.93E-32	1.26E-36	8.13E-32	4.15E-05	1.68E-33	6.40E-24	3.83E-16	2.80E-28	4.31E-35	1.09E-51	2.35E-50	3.81E-40	0.00E+00	5.67E-18	6.98E-07	1.48E-05	3.65E-22	1.59E-22	5.21E-06	4.41E-06	1.80E-18
2.82E-09	300	1.22E+19	0.00E+00	2.76E-05	4.85E+05	1.09E-09	1.05E-15	3.08E+05	2.19E-04	1.29E+05	7.87E-05	7.71E+04	2.85E-05	7.92E-08	3.70E-05	5.81E-05	5.19E-06	9.58E-06	3.14E-06	0.00E+00	9.19E-08	2.62E-10	1.95E-20	3.54E-20	1.39E-42	2.04E-20	5.15E-33	8.43E-37	2.08E-32	1.41E-36	9.14E-32	4.32E-05	1.89E-33	6.66E-24	3.98E-16	3.03E-28	4.84E-35	1.27E-51	2.63E-50	4.28E-40	0.00E+00	6.13E-18	7.25E-07	1.54E-05	3.79E-22	1.65E-22	5.42E-06	4.59E-06	1.95E-18
2.83E-09	300	1.22E+19	0.00E+00	2.87E-05	4.85E+05	1.09E-09	1.14E-15	3.08E+05	2.27E-04	1.29E+05	8.18E-05	7.71E+04	2.97E-05	8.23E-08	3.84E-05	6.04E-05	5.39E-06	9.96E-06	3.26E-06	0.00E+00	9.56E-08	2.72E-10	2.11E-20	3.82E-20	1.57E-42	2.21E-20	5.78E-33	9.10E-37	2.25E-32	1.59E-36	1.03E-31	4.49E-05	2.12E-33	6.92E-24	4.13E-16	3.28E-28	5.44E-35	1.48E-51	2.95E-50	4.81E-40	0.00E+00	6.62E-18	7.54E-07	1.60E-05	3.94E-22	1.72E-22	5.63E-06	4.77E-06	2.10E-18
2.84E-09	300	1.22E+19	0.00E+00	2.98E-05	4.85E+05	1.09E-09	1.23E-15	3.08E+05	2.36E-04	1.29E+05	8.50E-05	7.71E+04	3.08E-05	8.55E-08	3.99E-05	6.28E-05	5.61E-06	1.04E-05	3.39E-06	0.00E+00	9.93E-08	2.83E-10	2.28E-20	4.13E-20	1.76E-42	2.38E-20	6.50E-33	9.84E-37	2.43E-32	1.78E-36	1.15E-31	4.66E-05	2.39E-33	7.20E-24	4.30E-16	3.54E-28	6.11E-35	1.72E-51	3.31E-50	5.41E-40	0.00E+00	7.16E-18	7.84E-07	1.67E-05	4.10E-22	1.79E-22	5.85E-06	4.96E-06	2.27E-18
2.85E-09	300	1.22E+19	0.00E+00	3.10E-05	4.85E+05	1.09E-09	1.33E-15	3.08E+05	2.45E-04	1.29E+05	8.84E-05	7.71E+04	3.21E-05	8.89E-08	4.15E-05	6.53E-05	5.83E-06	1.08E-05	3.53E-06	0.00E+00	1.03E-07	2.94E-10	2.46E-20	4.46E-20	1.98E-42	2.58E-20	7.30E-33	1.06E-36	2.63E-32	2.00E-36	1.30E-31	4.85E-05	2.68E-33	7.48E-24	4.47E-16	3.83E-28	6.86E-35	2.01E-51	3.72E-50	6.08E-40	0.00E+00	7.73E-18	8.14E-07	1.73E-05	4.26E-22	1.86E-22	6.08E-06	5.15E-06	2.45E-18
2.86E-09	300	1.22E+19	0.00E+00	3.22E-05	4.85E+05	1.09E-09	1.43E-15	3.08E+05	2.55E-04	1.29E+05	9.19E-05	7.71E+04	3.33E-05	9.24E-08	4.32E-05	6.79E-05	6.06E-06	1.12E-05	3.67E-06	0.00E+00	1.07E-07	3.06E-10	2.66E-20	4.82E-20	2.22E-42	2.78E-20	8.20E-33	1.15E-36	2.84E-32	2.25E-36	1.46E-31	5.04E-05	3.01E-33	7.78E-24	4.64E-16	4.14E-28	7.70E-35	2.34E-51	4.17E-50	6.83E-40	0.00E+00	8.35E-18	8.47E-07	1.80E-05	4.43E-22	1.93E-22	6.32E-06	5.36E-06	2.65E-18
2.87E-09	300	1.22E+19	0.00E+00	3.35E-05	4.85E+05	1.09E-09	1.55E-15	3.08E+05	2.65E-04	1.29E+05	9.55E-05	7.71E+04	3.46E-05	9.61E-08	4.49E-05	7.05E-05	6.30E-06	1.16E-05	3.81E-06	0.00E+00	1.12E-07	3.18E-10	2.88E-20	5.21E-20	2.49E-42	3.01E-20	9.20E-33	1.24E-36	3.07E-32	2.53E-36	1.64E-31	5.24E-05	3.38E-33	8.09E-24	4.83E-16	4.48E-28	8.65E-35	2.73E-51	4.68E-50	7.68E-40	0.00E+00	9.03E-18	8.80E-07	1.87E-05	4.60E-22	2.01E-22	6.57E-06	5.57E-06	2.87E-18
2.88E-09	300	1.22E+19	0.00E+00	3.48E-05	4.85E+05	1.09E-09	1.67E-15	3.08E+05	2.76E-04	1.29E+05	9.92E-05	7.71E+04	3.60E-05	9.98E-08	4.66E-05	7.33E-05	6.54E-06	1.21E-05	3.96E-06	0.00E+00	1.16E-07	3.31E-10	3.11E-20	5.63E-20	2.80E-42	3.25E-20	1.03E-32	1.34E-36	3.32E-32	2.84E-36	1.84E-31	5.44E-05	3.80E-33	8.41E-24	5.02E-16	4.85E-28	9.72E-35	3.19E-51	5.25E-50	8.63E-40	0.00E+00	9.75E-18	9.15E-07	1.94E-05	4.78E-22	2.09E-22	6.83E-06	5.79E-06	3.10E-18
2.89E-09	300	1.22E+19	0.00E+00	3.62E-05	4.85E+05	1.09E-09	1.81E-15	3.08E+05	2.87E-04	1.29E+05	1.03E-04	7.71E+04	3.74E-05	1.04E-07	4.85E-05	7.62E-05	6.80E-06	1.26E-05	4.12E-06	0.00E+00	1.21E-07	3.44E-10	3.36E-20	6.08E-20	3.14E-42	3.51E-20	1.16E-32	1.45E-36	3.58E-32	3.19E-36	2.07E-31	5.66E-05	4.26E-33	8.75E-24	5.21E-16	5.24E-28	1.09E-34	3.72E-51	5.88E-50	9.70E-40	0.00E+00	1.05E-17	9.51E-07	2.02E-05	4.97E-22	2.17E-22	7.10E-06	6.01E-06	3.34E-18
2.90E-09	300	1.22E+19	0.00E+00	3.76E-05	4.85E+05	1.09E-09	1.95E-15	3.08E+05	2.98E-04	1.29E+05	1.07E-04	7.71E+04	3.89E-05	1.08E-07	5.04E-05	7.92E-05	7.07E-06	1.31E-05	4.28E-06	0.00E+00	1.25E-07	3.57E-10	3.63E-20	6.57E-20	3.53E-42	3.79E-20	1.30E-32	1.56E-36	3.87E-32	3.58E-36	2.33E-31	5.88E-05	4.79E-33	9.09E-24	5.42E-16	5.67E-28	1.23E-34	4.34E-51	6.60E-50	1.09E-39	0.00E+00	1.14E-17	9.88E-07	2.10E-05	5.17E-22	2.25E-22	7.38E-06	6.25E-06	3.61E-18
2.91E-09	300	1.22E+19	0.00E+00	3.91E-05	4.85E+05	1.09E-09	2.11E-15	3.08E+05	3.10E-04	1.29E+05	1.11E-04	7.71E+04	4.04E-05	1.12E-07	5.24E-05	8.24E-05	7.35E-06	1.36E-05	4.45E-06	0.00E+00	1.30E-07	3.71E-10	3.92E-20	7.10E-20	3.97E-42	4.10E-20	1.46E-32	1.69E-36	4.18E-32	4.02E-36	2.62E-31	6.11E-05	5.38E-33	9.46E-24	5.63E-16	6.13E-28	1.38E-34	5.06E-51	7.40E-50	1.23E-39	0.00E+00	1.23E-17	1.03E-06	2.18E-05	5.37E-22	2.34E-22	7.67E-06	6.50E-06	3.90E-18
2.92E-09	300	1.22E+19	0.00E+00	4.06E-05	4.85E+05	1.09E-09	2.28E-15	3.08E+05	3.22E-04	1.29E+05	1.16E-04	7.71E+04	4.20E-05	1.17E-07	5.44E-05	8.56E-05	7.64E-06	1.41E-05	4.62E-06	0.00E+00	1.35E-07	3.86E-10	4.23E-20	7.67E-20	4.45E-42	4.43E-20	1.64E-32	1.83E-36	4.52E-32	4.52E-36	2.94E-31	6.36E-05	6.04E-33	9.83E-24	5.86E-16	6.64E-28	1.55E-34	5.89E-51	8.30E-50	1.38E-39	0.00E+00	1.33E-17	1.07E-06	2.27E-05	5.58E-22	2.44E-22	7.98E-06	6.75E-06	4.22E-18
2.93E-09	300	1.22E+19	0.00E+00	4.22E-05	4.85E+05	1.09E-09	2.46E-15	3.08E+05	3.34E-04	1.29E+05	1.20E-04	7.71E+04	4.37E-05	1.21E-07	5.66E-05	8.90E-05	7.94E-06	1.47E-05	4.81E-06	0.00E+00	1.41E-07	4.01E-10	4.57E-20	8.29E-20	5.00E-42	4.78E-20	1.85E-32	1.97E-36	4.88E-32	5.07E-36	3.31E-31	6.61E-05	6.78E-33	1.02E-23	6.09E-16	7.18E-28	1.74E-34	6.87E-51	9.31E-50	1.55E-39	0.00E+00	1.44E-17	1.11E-06	2.36E-05	5.80E-22	2.53E-22	8.29E-06	7.02E-06	4.56E-18
2.94E-09	300	1.22E+19	0.00E+00	4.39E-05	4.85E+05	1.09E-09	2.66E-15	3.08E+05	3.48E-04	1.29E+05	1.25E-04	7.71E+04	4.54E-05	1.26E-07	5.88E-05	9.25E-05	8.25E-06	1.52E-05	5.00E-06	0.00E+00	1.46E-07	4.17E-10	4.94E-20	8.96E-20	5.62E-42	5.17E-20	2.07E-32	2.13E-36	5.28E-32	5.70E-36	3.72E-31	6.87E-05	7.62E-33	1.06E-23	6.33E-16	7.76E-28	1.95E-34	8.01E-51	1.04E-49	1.74E-39	0.00E+00	1.55E-17	1.15E-06	2.45E-05	6.03E-22	2.63E-22	8.62E-06	7.30E-06	4.93E-18
2.95E-09	300	1.22E+19	0.00E+00	4.56E-05	4.85E+05	1.09E-09	2.87E-15	3.08E+05	3.61E-04	1.29E+05	1.30E-04	7.71E+04	4.72E-05	1.31E-07	6.11E-05	9.61E-05	8.58E-06	1.59E-05	5.19E-06	0.00E+00	1.52E-07	4.33E-10	5.34E-20	9.68E-20	6.31E-42	5.59E-20	2.33E-32	2.30E-36	5.70E-32	6.40E-36	4.18E-31	7.14E-05	8.56E-33	1.11E-23	6.58E-16	8.40E-28	2.19E-34	9.34E-51	1.17E-49	1.96E-39	0.00E+00	1.68E-17	1.20E-06	2.55E-05	6.27E-22	2.74E-22	8.96E-06	7.59E-06	5.32E-18
2.96E-09	300	1.22E+19	0.00E+00	4.74E-05	4.85E+05	1.09E-09	3.10E-15	3.08E+05	3.76E-04	1.29E+05	1.35E-04	7.71E+04	4.91E-05	1.36E-07	6.35E-05	9.99E-05	8.92E-06	1.65E-05	5.40E-06	0.00E+00	1.58E-07	4.50E-10	5.77E-20	1.05E-19	7.09E-42	6.03E-20	2.62E-32	2.49E-36	6.16E-32	7.19E-36	4.70E-31	7.42E-05	9.61E-33	1.15E-23	6.84E-16	9.09E-28	2.46E-34	1.09E-50	1.31E-49	2.20E-39	0.00E+00	1.81E-17	1.25E-06	2.65E-05	6.52E-22	2.84E-22	9.31E-06	7.89E-06	5.75E-18
2.97E-09	300	1.22E+19	0.00E+00	4.93E-05	4.85E+05	1.09E-09	3.35E-15	3.08E+05	3.90E-04	1.29E+05	1.41E-04	7.71E+04	5.10E-05	1.41E-07	6.61E-05	1.04E-04	9.27E-06	1.71E-05	5.61E-06	0.00E+00	1.64E-07	4.68E-10	6.24E-20	1.13E-19	7.96E-42	6.52E-20	2.94E-32	2.69E-36	6.66E-32	8.07E-36	5.28E-31	7.71E-05	1.08E-32	1.20E-23	7.11E-16	9.83E-28	2.76E-34	1.27E-50	1.47E-49	2.47E-39	0.00E+00	1.96E-17	1.30E-06	2.75E-05	6.77E-22	2.96E-22	9.68E-06	8.20E-06	6.21E-18
2.98E-09	300	1.22E+19	0.00E+00	5.12E-05	4.85E+05	1.09E-09	3.62E-15	3.08E+05	4.06E-04	1.29E+05	1.46E-04	7.71E+04	5.30E-05	1.47E-07	6.87E-05	1.08E-04	9.64E-06	1.78E-05	5.83E-06	0.00E+00	1.71E-07	4.87E-10	6.74E-20	1.22E-19	8.94E-42	7.05E-20	3.30E-32	2.91E-36	7.19E-32	9.07E-36	5.94E-31	8.02E-05	1.21E-32	1.24E-23	7.39E-16	1.06E-27	3.10E-34	1.48E-50	1.65E-49	2.78E-39	0.00E+00	2.11E-17	1.35E-06	2.86E-05	7.04E-22	3.07E-22	1.01E-05	8.52E-06	6.71E-18
2.99E-09	300	1.22E+19	0.00E+00	5.32E-05	4.85E+05	1.09E-09	3.92E-15	3.08E+05	4.22E-04	1.29E+05	1.52E-04	7.71E+04	5.51E-05	1.53E-07	7.14E-05	1.12E-04	1.00E-05	1.85E-05	6.06E-06	0.00E+00	1.78E-07	5.06E-10	7.28E-20	1.32E-19	1.00E-41	7.61E-20	3.71E-32	3.14E-36	7.77E-32	1.02E-35	6.67E-31	8.33E-05	1.36E-32	1.29E-23	7.68E-16	1.15E-27	3.49E-34	1.73E-50	1.85E-49	3.13E-39	0.00E+00	2.28E-17	1.40E-06	2.98E-05	7.32E-22	3.19E-22	1.05E-05	8.86E-06	7.25E-18
3.00E-09	300	1.22E+19	0.00E+00	5.53E-05	4.85E+05	1.09E-09	4.23E-15	3.08E+05	4.39E-04	1.29E+05	1.58E-04	7.71E+04	5.73E-05	1.59E-07	7.42E-05	1.17E-04	1.04E-05	1.92E-05	6.30E-06	0.00E+00	1.85E-07	5.26E-10	7.87E-20	1.43E-19	1.13E-41	8.22E-20	4.16E-32	3.39E-36	8.40E-32	1.14E-35	7.50E-31	8.66E-05	1.53E-32	1.34E-23	7.98E-16	1.25E-27	3.91E-34	2.01E-50	2.07E-49	3.52E-39	0.00E+00	2.47E-17	1.46E-06	3.09E-05	7.61E-22	3.32E-22	1.09E-05	9.21E-06	7.84E-18
3.01E-09	300	1.22E+19	0.00E+00	5.75E-05	4.85E+05	1.09E-09	4.57E-15	3.08E+05	4.56E-04	1.29E+05	1.64E-04	7.71E+04	5.96E-05	1.65E-07	7.71E-05	1.21E-04	1.08E-05	2.00E-05	6.55E-06	0.00E+00	1.92E-07	5.47E-10	8.50E-20	1.54E-19	1.27E-41	8.89E-20	4.68E-32	3.67E-36	9.07E-32	1.28E-35	8.44E-31	9.00E-05	1.72E-32	1.40E-23	8.30E-16	1.35E-27	4.40E-34	2.34E-50	2.32E-49	3.95E-39	0.00E+00	2.67E-17	1.51E-06	3.21E-05	7.91E-22	3.45E-22	1.13E-05	9.57E-06	8.47E-18
3.02E-09	300	1.22E+19	0.00E+00	5.98E-05	4.85E+05	1.09E-09	4.94E-15	3.08E+05	4.74E-04	1.29E+05	1.71E-04	7.71E+04	6.19E-05	1.72E-07	8.02E-05	1.26E-04	1.13E-05	2.08E-05	6.81E-06	0.00E+00	1.99E-07	5.68E-10	9.18E-20	1.66E-19	1.42E-41	9.60E-20	5.25E-32	3.96E-36	9.80E-32	1.44E-35	9.49E-31	9.36E-05	1.93E-32	1.45E-23	8.62E-16	1.46E-27	4.94E-34	2.73E-50	2.61E-49	4.44E-39	0.00E+00	2.88E-17	1.57E-06	3.34E-05	8.22E-22	3.59E-22	1.17E-05	9.95E-06	9.15E-18
3.03E-09	300	1.22E+19	0.00E+00	6.22E-05	4.85E+05	1.09E-09	5.34E-15	3.08E+05	4.93E-04	1.29E+05	1.77E-04	7.71E+04	6.43E-05	1.78E-07	8.33E-05	1.31E-04	1.17E-05	2.16E-05	7.08E-06	0.00E+00	2.07E-07	5.91E-10	9.92E-20	1.80E-19	1.60E-41	1.04E-19	5.90E-32	4.28E-36	1.06E-31	1.62E-35	1.07E-30	9.73E-05	2.17E-32	1.51E-23	8.96E-16	1.58E-27	5.55E-34	3.18E-50	2.92E-49	5.00E-39	0.00E+00	3.11E-17	1.63E-06	3.47E-05	8.55E-22	3.73E-22	1.22E-05	1.03E-05	9.88E-18
3.04E-09	300	1.22E+19	0.00E+00	6.46E-05	4.85E+05	1.09E-09	5.77E-15	3.08E+05	5.12E-04	1.29E+05	1.84E-04	7.71E+04	6.69E-05	1.85E-07	8.66E-05	1.36E-04	1.22E-05	2.25E-05	7.36E-06	0.00E+00	2.15E-07	6.14E-10	1.07E-19	1.94E-19	1.79E-41	1.12E-19	6.63E-32	4.62E-36	1.14E-31	1.82E-35	1.20E-30	1.01E-04	2.43E-32	1.57E-23	9.32E-16	1.71E-27	6.23E-34	3.71E-50	3.27E-49	5.62E-39	0.00E+00	3.36E-17	1.70E-06	3.61E-05	8.88E-22	3.88E-22	1.27E-05	1.07E-05	1.07E-17
3.05E-09	300	1.22E+19	0.00E+00	6.72E-05	4.85E+05	1.09E-09	6.23E-15	3.08E+05	5.32E-04	1.29E+05	1.92E-04	7.71E+04	6.95E-05	1.93E-07	9.00E-05	1.42E-04	1.26E-05	2.33E-05	7.65E-06	0.00E+00	2.24E-07	6.38E-10	1.16E-19	2.10E-19	2.02E-41	1.21E-19	7.44E-32	5.00E-36	1.24E-31	2.04E-35	1.35E-30	1.05E-04	2.73E-32	1.64E-23	9.68E-16	1.85E-27	7.00E-34	4.32E-50	3.67E-49	6.32E-39	0.00E+00	3.64E-17	1.77E-06	3.75E-05	9.23E-22	4.03E-22	1.32E-05	1.12E-05	1.15E-17
3.06E-09	300	1.22E+19	0.00E+00	6.98E-05	4.85E+05	1.09E-09	6.73E-15	3.08E+05	5.53E-04	1.29E+05	1.99E-04	7.71E+04	7.23E-05	2.00E-07	9.36E-05	1.47E-04	1.31E-05	2.43E-05	7.95E-06	0.00E+00	2.33E-07	6.63E-10	1.25E-19	2.27E-19	2.26E-41	1.31E-19	8.36E-32	5.40E-36	1.34E-31	2.30E-35	1.52E-30	1.09E-04	3.07E-32	1.70E-23	1.01E-15	2.00E-27	7.86E-34	5.04E-50	4.11E-49	7.11E-39	0.00E+00	3.93E-17	1.84E-06	3.90E-05	9.60E-22	4.19E-22	1.37E-05	1.16E-05	1.25E-17
3.07E-09	300	1.22E+19	0.00E+00	7.26E-05	4.85E+05	1.09E-09	7.27E-15	3.08E+05	5.75E-04	1.29E+05	2.07E-04	7.71E+04	7.51E-05	2.08E-07	9.73E-05	1.53E-04	1.37E-05	2.52E-05	8.26E-06	0.00E+00	2.42E-07	6.90E-10	1.35E-19	2.45E-19	2.54E-41	1.41E-19	9.39E-32	5.83E-36	1.44E-31	2.58E-35	1.71E-30	1.14E-04	3.45E-32	1.77E-23	1.05E-15	2.17E-27	8.82E-34	5.87E-50	4.60E-49	8.00E-39	0.00E+00	4.24E-17	1.91E-06	4.06E-05	9.98E-22	4.35E-22	1.43E-05	1.21E-05	1.35E-17
3.08E-09	300	1.22E+19	0.00E+00	7.54E-05	4.85E+05	1.09E-09	7.86E-15	3.08E+05	5.98E-04	1.29E+05	2.15E-04	7.71E+04	7.81E-05	2.17E-07	1.01E-04	1.59E-04	1.42E-05	2.62E-05	8.59E-06	0.00E+00	2.52E-07	7.17E-10	1.46E-19	2.65E-19	2.85E-41	1.53E-19	1.05E-31	6.30E-36	1.56E-31	2.90E-35	1.92E-30	1.18E-04	3.87E-32	1.84E-23	1.09E-15	2.35E-27	9.91E-34	6.84E-50	5.16E-49	9.00E-39	0.00E+00	4.59E-17	1.98E-06	4.22E-05	1.04E-21	4.52E-22	1.48E-05	1.25E-05	1.46E-17
3.09E-09	300	1.22E+19	0.00E+00	7.84E-05	4.85E+05	1.09E-09	8.49E-15	3.08E+05	6.21E-04	1.29E+05	2.24E-04	7.71E+04	8.12E-05	2.25E-07	1.05E-04	1.65E-04	1.48E-05	2.72E-05	8.93E-06	0.00E+00	2.61E-07	7.45E-10	1.58E-19	2.86E-19	3.21E-41	1.65E-19	1.18E-31	6.81E-36	1.69E-31	3.25E-35	2.16E-30	1.23E-04	4.35E-32	1.91E-23	1.13E-15	2.54E-27	1.11E-33	7.97E-50	5.78E-49	1.01E-38	0.00E+00	4.95E-17	2.06E-06	4.38E-05	1.08E-21	4.70E-22	1.54E-05	1.30E-05	1.57E-17
3.10E-09	300	1.22E+19	0.00E+00	8.15E-05	4.85E+05	1.09E-09	9.18E-15	3.08E+05	6.46E-04	1.29E+05	2.33E-04	7.71E+04	8.44E-05	2.34E-07	1.09E-04	1.72E-04	1.53E-05	2.83E-05	9.28E-06	0.00E+00	2.72E-07	7.74E-10	1.71E-19	3.09E-19	3.60E-41	1.78E-19	1.33E-31	7.36E-36	1.82E-31	3.65E-35	2.43E-30	1.28E-04	4.88E-32	1.99E-23	1.18E-15	2.75E-27	1.25E-33	9.28E-50	6.47E-49	1.14E-38	0.00E+00	5.35E-17	2.14E-06	4.55E-05	1.12E-21	4.89E-22	1.60E-05	1.36E-05	1.70E-17
3.11E-09	300	1.22E+19	0.00E+00	8.47E-05	4.85E+05	1.09E-09	9.91E-15	3.08E+05	6.71E-04	1.29E+05	2.42E-04	7.71E+04	8.77E-05	2.43E-07	1.14E-04	1.79E-04	1.59E-05	2.94E-05	9.65E-06	0.00E+00	2.82E-07	8.05E-10	1.84E-19	3.34E-19	4.04E-41	1.93E-19	1.49E-31	7.95E-36	1.97E-31	4.10E-35	2.73E-30	1.33E-04	5.48E-32	2.07E-23	1.22E-15	2.98E-27	1.40E-33	1.08E-49	7.25E-49	1.28E-38	0.00E+00	5.78E-17	2.23E-06	4.73E-05	1.16E-21	5.08E-22	1.66E-05	1.41E-05	1.84E-17
3.12E-09	300	1.22E+19	0.00E+00	8.80E-05	4.85E+05	1.09E-09	1.07E-14	3.08E+05	6.98E-04	1.29E+05	2.51E-04	7.71E+04	9.12E-05	2.53E-07	1.18E-04	1.86E-04	1.66E-05	3.06E-05	1.00E-05	0.00E+00	2.94E-07	8.37E-10	1.99E-19	3.61E-19	4.54E-41	2.08E-19	1.68E-31	8.59E-36	2.13E-31	4.61E-35	3.08E-30	1.38E-04	6.16E-32	2.15E-23	1.27E-15	3.23E-27	1.58E-33	1.26E-49	8.12E-49	1.44E-38	0.00E+00	6.25E-17	2.32E-06	4.92E-05	1.21E-21	5.28E-22	1.73E-05	1.46E-05	1.98E-17
3.13E-09	300	1.22E+19	0.00E+00	9.15E-05	4.85E+05	1.09E-09	1.16E-14	3.08E+05	7.25E-04	1.29E+05	2.61E-04	7.71E+04	9.47E-05	2.63E-07	1.23E-04	1.93E-04	1.72E-05	3.18E-05	1.04E-05	0.00E+00	3.05E-07	8.70E-10	2.15E-19	3.90E-19	5.10E-41	2.25E-19	1.88E-31	9.28E-36	2.30E-31	5.17E-35	3.46E-30	1.43E-04	6.92E-32	2.24E-23	1.32E-15	3.50E-27	1.77E-33	1.47E-49	9.09E-49	1.62E-38	0.00E+00	6.75E-17	2.41E-06	5.12E-05	1.26E-21	5.49E-22	1.80E-05	1.52E-05	2.14E-17
3.14E-09	300	1.22E+19	0.00E+00	9.51E-05	4.85E+05	1.09E-09	1.25E-14	3.08E+05	7.54E-04	1.29E+05	2.71E-04	7.71E+04	9.85E-05	2.73E-07	1.28E-04	2.01E-04	1.79E-05	3.31E-05	1.08E-05	0.00E+00	3.17E-07	9.04E-10	2.32E-19	4.21E-19	5.73E-41	2.43E-19	2.12E-31	1.00E-35	2.48E-31	5.81E-35	3.90E-30	1.49E-04	7.77E-32	2.33E-23	1.37E-15	3.79E-27	1.99E-33	1.71E-49	1.02E-48	1.82E-38	0.00E+00	7.30E-17	2.50E-06	5.32E-05	1.31E-21	5.71E-22	1.87E-05	1.58E-05	2.32E-17
3.15E-09	300	1.22E+19	0.00E+00	9.89E-05	4.85E+05	1.09E-09	1.35E-14	3.08E+05	7.84E-04	1.29E+05	2.82E-04	7.71E+04	1.02E-04	2.84E-07	1.33E-04	2.08E-04	1.86E-05	3.44E-05	1.13E-05	0.00E+00	3.30E-07	9.40E-10	2.51E-19	4.55E-19	6.43E-41	2.63E-19	2.38E-31	1.08E-35	2.68E-31	6.53E-35	4.38E-30	1.55E-04	8.72E-32	2.43E-23	1.43E-15	4.10E-27	2.23E-33	1.99E-49	1.14E-48	2.05E-38	0.00E+00	7.88E-17	2.60E-06	5.53E-05	1.36E-21	5.93E-22	1.94E-05	1.65E-05	2.50E-17
3.16E-09	300	1.22E+19	0.00E+00	1.03E-04	4.85E+05	1.09E-09	1.46E-14	3.08E+05	8.15E-04	1.29E+05	2.93E-04	7.71E+04	1.06E-04	2.95E-07	1.38E-04	2.17E-04	1.93E-05	3.57E-05	1.17E-05	0.00E+00	3.43E-07	9.77E-10	2.71E-19	4.92E-19	7.23E-41	2.84E-19	2.67E-31	1.17E-35	2.90E-31	7.33E-35	4.93E-30	1.61E-04	9.80E-32	2.52E-23	1.48E-15	4.44E-27	2.51E-33	2.31E-49	1.28E-48	2.31E-38	0.00E+00	8.52E-17	2.70E-06	5.74E-05	1.41E-21	6.17E-22	2.02E-05	1.71E-05	2.70E-17
3.17E-09	300	1.22E+19	0.00E+00	1.07E-04	4.85E+05	1.09E-09	1.58E-14	3.08E+05	8.47E-04	1.29E+05	3.05E-04	7.71E+04	1.11E-04	3.07E-07	1.43E-04	2.25E-04	2.01E-05	3.71E-05	1.22E-05	0.00E+00	3.56E-07	1.02E-09	2.93E-19	5.31E-19	8.12E-41	3.07E-19	3.00E-31	1.26E-35	3.13E-31	8.23E-35	5.55E-30	1.67E-04	1.10E-31	2.63E-23	1.54E-15	4.82E-27	2.82E-33	2.69E-49	1.43E-48	2.60E-38	0.00E+00	9.20E-17	2.81E-06	5.97E-05	1.47E-21	6.41E-22	2.10E-05	1.78E-05	2.92E-17
3.18E-09	300	1.22E+19	0.00E+00	1.11E-04	4.85E+05	1.09E-09	1.70E-14	3.08E+05	8.80E-04	1.29E+05	3.17E-04	7.71E+04	1.15E-04	3.19E-07	1.49E-04	2.34E-04	2.09E-05	3.86E-05	1.26E-05	0.00E+00	3.70E-07	1.06E-09	3.17E-19	5.74E-19	9.12E-41	3.31E-19	3.37E-31	1.37E-35	3.38E-31	9.25E-35	6.25E-30	1.74E-04	1.24E-31	2.73E-23	1.60E-15	5.22E-27	3.16E-33	3.14E-49	1.60E-48	2.93E-38	0.00E+00	9.94E-17	2.92E-06	6.21E-05	1.53E-21	6.66E-22	2.18E-05	1.85E-05	3.16E-17
3.19E-09	300	1.22E+19	0.00E+00	1.15E-04	4.85E+05	1.09E-09	1.84E-14	3.08E+05	9.15E-04	1.29E+05	3.29E-04	7.71E+04	1.20E-04	3.31E-07	1.55E-04	2.43E-04	2.17E-05	4.01E-05	1.31E-05	0.00E+00	3.85E-07	1.10E-09	3.42E-19	6.20E-19	1.02E-40	3.58E-19	3.78E-31	1.48E-35	3.65E-31	1.04E-34	7.04E-30	1.81E-04	1.39E-31	2.84E-23	1.66E-15	5.66E-27	3.55E-33	3.65E-49	1.79E-48	3.30E-38	0.00E+00	1.07E-16	3.04E-06	6.45E-05	1.59E-21	6.93E-22	2.27E-05	1.92E-05	3.41E-17
3.20E-09	300	1.22E+19	0.00E+00	1.20E-04	4.85E+05	1.09E-09	1.99E-14	3.08E+05	9.51E-04	1.29E+05	3.42E-04	7.71E+04	1.24E-04	3.45E-07	1.61E-04	2.53E-04	2.26E-05	4.17E-05	1.37E-05	0.00E+00	4.00E-07	1.14E-09	3.70E-19	6.70E-19	1.15E-40	3.87E-19	4.25E-31	1.59E-35	3.95E-31	1.17E-34	7.92E-30	1.88E-04	1.56E-31	2.96E-23	1.73E-15	6.13E-27	3.99E-33	4.25E-49	2.00E-48	3.71E-38	0.00E+00	1.16E-16	3.16E-06	6.71E-05	1.65E-21	7.20E-22	2.36E-05	2.00E-05	3.68E-17
3.21E-09	300	1.22E+19	0.00E+00	1.25E-04	4.85E+05	1.09E-09	2.15E-14	3.08E+05	9.88E-04	1.29E+05	3.56E-04	7.71E+04	1.29E-04	3.58E-07	1.67E-04	2.63E-04	2.35E-05	4.34E-05	1.42E-05	0.00E+00	4.16E-07	1.19E-09	4.00E-19	7.24E-19	1.29E-40	4.18E-19	4.77E-31	1.72E-35	4.27E-31	1.31E-34	8.92E-30	1.95E-04	1.75E-31	3.08E-23	1.80E-15	6.64E-27	4.48E-33	4.95E-49	2.24E-48	4.18E-38	0.00E+00	1.25E-16	3.28E-06	6.97E-05	1.71E-21	7.48E-22	2.45E-05	2.07E-05	3.98E-17
3.22E-09	300	1.22E+19	0.00E+00	1.30E-04	4.85E+05	1.09E-09	2.32E-14	3.08E+05	1.03E-03	1.29E+05	3.70E-04	7.71E+04	1.34E-04	3.72E-07	1.74E-04	2.73E-04	2.44E-05	4.51E-05	1.48E-05	0.00E+00	4.32E-07	1.23E-09	4.32E-19	7.82E-19	1.45E-40	4.52E-19	5.36E-31	1.86E-35	4.61E-31	1.47E-34	1.00E-29	2.03E-04	1.97E-31	3.20E-23	1.87E-15	7.20E-27	5.04E-33	5.76E-49	2.51E-48	4.70E-38	0.00E+00	1.36E-16	3.41E-06	7.25E-05	1.78E-21	7.78E-22	2.55E-05	2.16E-05	4.30E-17
3.23E-09	300	1.22E+19	0.00E+00	1.35E-04	4.85E+05	1.09E-09	2.51E-14	3.08E+05	1.07E-03	1.29E+05	3.85E-04	7.71E+04	1.40E-04	3.87E-07	1.81E-04	2.84E-04	2.54E-05	4.68E-05	1.53E-05	0.00E+00	4.49E-07	1.28E-09	4.67E-19	8.45E-19	1.63E-40	4.88E-19	6.02E-31	2.01E-35	4.98E-31	1.65E-34	1.13E-29	2.11E-04	2.21E-31	3.33E-23	1.94E-15	7.81E-27	5.66E-33	6.70E-49	2.80E-48	5.30E-38	0.00E+00	1.46E-16	3.54E-06	7.53E-05	1.85E-21	8.09E-22	2.65E-05	2.24E-05	4.65E-17
3.24E-09	300	1.22E+19	0.00E+00	1.40E-04	4.85E+05	1.09E-09	2.71E-14	3.08E+05	1.11E-03	1.29E+05	4.00E-04	7.71E+04	1.45E-04	4.02E-07	1.88E-04	2.95E-04	2.64E-05	4.87E-05	1.60E-05	0.00E+00	4.67E-07	1.33E-09	5.04E-19	9.13E-19	1.83E-40	5.27E-19	6.76E-31	2.17E-35	5.38E-31	1.86E-34	1.27E-29	2.19E-04	2.48E-31	3.47E-23	2.02E-15	8.47E-27	6.35E-33	7.79E-49	3.14E-48	5.97E-38	0.00E+00	1.58E-16	3.68E-06	7.83E-05	1.93E-21	8.40E-22	2.75E-05	2.33E-05	5.02E-17
3.25E-09	300	1.22E+19	0.00E+00	1.46E-04	4.85E+05	1.09E-09	2.93E-14	3.08E+05	1.15E-03	1.29E+05	4.15E-04	7.71E+04	1.51E-04	4.18E-07	1.95E-04	3.07E-04	2.74E-05	5.06E-05	1.66E-05	0.00E+00	4.86E-07	1.38E-09	5.45E-19	9.87E-19	2.05E-40	5.70E-19	7.59E-31	2.35E-35	5.81E-31	2.08E-34	1.43E-29	2.28E-04	2.79E-31	3.61E-23	2.10E-15	9.18E-27	7.13E-33	9.07E-49	3.51E-48	6.72E-38	0.00E+00	1.71E-16	3.83E-06	8.14E-05	2.00E-21	8.74E-22	2.86E-05	2.42E-05	5.43E-17
3.26E-09	300	1.22E+19	0.00E+00	1.51E-04	4.85E+05	1.09E-09	3.17E-14	3.08E+05	1.20E-03	1.29E+05	4.32E-04	7.71E+04	1.57E-04	4.35E-07	2.03E-04	3.19E-04	2.85E-05	5.26E-05	1.72E-05	0.00E+00	5.05E-07	1.44E-09	5.88E-19	1.07E-18	2.31E-40	6.15E-19	8.52E-31	2.54E-35	6.28E-31	2.34E-34	1.62E-29	2.37E-04	3.13E-31	3.76E-23	2.18E-15	9.96E-27	8.01E-33	1.05E-48	3.92E-48	7.57E-38	0.00E+00	1.85E-16	3.98E-06	8.46E-05	2.08E-21	9.08E-22	2.97E-05	2.52E-05	5.86E-17
3.27E-09	300	1.22E+19	0.00E+00	1.57E-04	4.85E+05	1.09E-09	3.42E-14	3.08E+05	1.25E-03	1.29E+05	4.49E-04	7.71E+04	1.63E-04	4.52E-07	2.11E-04	3.32E-04	2.96E-05	5.47E-05	1.79E-05	0.00E+00	5.25E-07	1.50E-09	6.36E-19	1.15E-18	2.59E-40	6.65E-19	9.57E-31	2.74E-35	6.79E-31	2.63E-34	1.82E-29	2.46E-04	3.51E-31	3.91E-23	2.27E-15	1.08E-26	9.00E-33	1.23E-48	4.39E-48	8.53E-38	0.00E+00	2.00E-16	4.14E-06	8.79E-05	2.16E-21	9.44E-22	3.09E-05	2.62E-05	6.33E-17
3.28E-09	300	1.22E+19	0.00E+00	1.64E-04	4.85E+05	1.09E-09	3.70E-14	3.08E+05	1.30E-03	1.29E+05	4.67E-04	7.71E+04	1.69E-04	4.70E-07	2.19E-04	3.45E-04	3.08E-05	5.68E-05	1.86E-05	0.00E+00	5.45E-07	1.55E-09	6.87E-19	1.24E-18	2.91E-40	7.18E-19	1.08E-30	2.96E-35	7.33E-31	2.95E-34	2.05E-29	2.56E-04	3.95E-31	4.07E-23	2.36E-15	1.17E-26	1.01E-32	1.43E-48	4.91E-48	9.61E-38	0.00E+00	2.16E-16	4.30E-06	9.14E-05	2.25E-21	9.81E-22	3.21E-05	2.72E-05	6.84E-17
3.29E-09	300	1.22E+19	0.00E+00	1.70E-04	4.85E+05	1.09E-09	3.99E-14	3.08E+05	1.35E-03	1.29E+05	4.85E-04	7.71E+04	1.76E-04	4.88E-07	2.28E-04	3.58E-04	3.20E-05	5.91E-05	1.94E-05	0.00E+00	5.67E-07	1.62E-09	7.42E-19	1.34E-18	3.27E-40	7.76E-19	1.21E-30	3.20E-35	7.92E-31	3.32E-34	2.31E-29	2.66E-04	4.43E-31	4.24E-23	2.45E-15	1.27E-26	1.13E-32	1.66E-48	5.49E-48	1.08E-37	0.00E+00	2.33E-16	4.47E-06	9.50E-05	2.34E-21	1.02E-21	3.34E-05	2.83E-05	7.39E-17
3.30E-09	300	1.22E+19	0.00E+00	1.77E-04	4.85E+05	1.09E-09	4.31E-14	3.08E+05	1.40E-03	1.29E+05	5.04E-04	7.71E+04	1.83E-04	5.07E-07	2.37E-04	3.73E-04	3.32E-05	6.14E-05	2.01E-05	0.00E+00	5.89E-07	1.68E-09	8.02E-19	1.45E-18	3.67E-40	8.39E-19	1.36E-30	3.46E-35	8.56E-31	3.72E-34	2.60E-29	2.77E-04	4.98E-31	4.41E-23	2.55E-15	1.38E-26	1.27E-32	1.93E-48	6.13E-48	1.22E-37	0.00E+00	2.52E-16	4.65E-06	9.88E-05	2.43E-21	1.06E-21	3.47E-05	2.94E-05	7.99E-17
3.31E-09	300	1.22E+19	0.00E+00	1.84E-04	4.85E+05	1.09E-09	4.66E-14	3.08E+05	1.46E-03	1.29E+05	5.24E-04	7.71E+04	1.90E-04	5.27E-07	2.46E-04	3.87E-04	3.46E-05	6.38E-05	2.09E-05	0.00E+00	6.13E-07	1.75E-09	8.67E-19	1.57E-18	4.12E-40	9.06E-19	1.52E-30	3.74E-35	9.25E-31	4.18E-34	2.94E-29	2.88E-04	5.59E-31	4.59E-23	2.65E-15	1.50E-26	1.43E-32	2.24E-48	6.85E-48	1.38E-37	0.00E+00	2.72E-16	4.83E-06	1.03E-04	2.53E-21	1.10E-21	3.61E-05	3.06E-05	8.63E-17
3.32E-09	300	1.22E+19	0.00E+00	1.91E-04	4.85E+05	1.09E-09	5.04E-14	3.08E+05	1.51E-03	1.29E+05	5.45E-04	7.71E+04	1.98E-04	5.48E-07	2.56E-04	4.03E-04	3.59E-05	6.64E-05	2.17E-05	0.00E+00	6.37E-07	1.81E-09	9.36E-19	1.70E-18	4.63E-40	9.79E-19	1.71E-30	4.04E-35	1.00E-30	4.70E-34	3.31E-29	2.99E-04	6.28E-31	4.78E-23	2.75E-15	1.63E-26	1.61E-32	2.61E-48	7.66E-48	1.55E-37	0.00E+00	2.94E-16	5.02E-06	1.07E-04	2.62E-21	1.15E-21	3.75E-05	3.18E-05	9.33E-17
3.33E-09	300	1.22E+19	0.00E+00	1.98E-04	4.85E+05	1.09E-09	5.44E-14	3.08E+05	1.57E-03	1.29E+05	5.66E-04	7.71E+04	2.05E-04	5.70E-07	2.66E-04	4.18E-04	3.73E-05	6.90E-05	2.26E-05	0.00E+00	6.62E-07	1.89E-09	1.01E-18	1.83E-18	5.20E-40	1.06E-18	1.92E-30	4.36E-35	1.08E-30	5.28E-34	3.73E-29	3.11E-04	7.05E-31	4.98E-23	2.86E-15	1.77E-26	1.81E-32	3.03E-48	8.56E-48	1.75E-37	0.00E+00	3.17E-16	5.22E-06	1.11E-04	2.73E-21	1.19E-21	3.90E-05	3.30E-05	1.01E-16
3.34E-09	300	1.22E+19	0.00E+00	2.06E-04	4.85E+05	1.09E-09	5.88E-14	3.08E+05	1.63E-03	1.29E+05	5.89E-04	7.71E+04	2.14E-04	5.92E-07	2.77E-04	4.35E-04	3.88E-05	7.17E-05	2.35E-05	0.00E+00	6.88E-07	1.96E-09	1.09E-18	1.98E-18	5.84E-40	1.14E-18	2.16E-30	4.71E-35	1.17E-30	5.92E-34	4.21E-29	3.23E-04	7.92E-31	5.19E-23	2.98E-15	1.92E-26	2.03E-32	3.52E-48	9.56E-48	1.97E-37	0.00E+00	3.43E-16	5.43E-06	1.15E-04	2.84E-21	1.24E-21	4.05E-05	3.43E-05	1.09E-16
3.35E-09	300	1.22E+19	0.00E+00	2.14E-04	4.85E+05	1.09E-09	6.35E-14	3.08E+05	1.70E-03	1.29E+05	6.12E-04	7.71E+04	2.22E-04	6.16E-07	2.87E-04	4.52E-04	4.03E-05	7.45E-05	2.44E-05	0.00E+00	7.15E-07	2.04E-09	1.18E-18	2.14E-18	6.56E-40	1.24E-18	2.42E-30	5.09E-35	1.26E-30	6.65E-34	4.74E-29	3.36E-04	8.90E-31	5.40E-23	3.09E-15	2.08E-26	2.28E-32	4.09E-48	1.07E-47	2.22E-37	0.00E+00	3.71E-16	5.64E-06	1.20E-04	2.95E-21	1.29E-21	4.21E-05	3.57E-05	1.18E-16
3.36E-09	300	1.22E+19	0.00E+00	2.23E-04	4.85E+05	1.09E-09	6.86E-14	3.08E+05	1.77E-03	1.29E+05	6.36E-04	7.71E+04	2.31E-04	6.40E-07	2.99E-04	4.70E-04	4.19E-05	7.75E-05	2.54E-05	0.00E+00	7.43E-07	2.12E-09	1.28E-18	2.31E-18	7.37E-40	1.33E-18	2.72E-30	5.50E-35	1.36E-30	7.47E-34	5.35E-29	3.49E-04	9.99E-31	5.62E-23	3.21E-15	2.26E-26	2.56E-32	4.76E-48	1.19E-47	2.51E-37	0.00E+00	4.00E-16	5.86E-06	1.25E-04	3.06E-21	1.34E-21	4.38E-05	3.71E-05	1.27E-16
3.37E-09	300	1.22E+19	0.00E+00	2.32E-04	4.85E+05	1.09E-09	7.42E-14	3.08E+05	1.84E-03	1.29E+05	6.61E-04	7.71E+04	2.40E-04	6.65E-07	3.11E-04	4.88E-04	4.36E-05	8.05E-05	2.64E-05	0.00E+00	7.73E-07	2.20E-09	1.38E-18	2.50E-18	8.28E-40	1.44E-18	3.06E-30	5.95E-35	1.47E-30	8.39E-34	6.04E-29	3.63E-04	1.12E-30	5.86E-23	3.34E-15	2.46E-26	2.87E-32	5.53E-48	1.33E-47	2.83E-37	0.00E+00	4.33E-16	6.09E-06	1.29E-04	3.19E-21	1.39E-21	4.55E-05	3.85E-05	1.37E-16
3.38E-09	300	1.22E+19	0.00E+00	2.41E-04	4.85E+05	1.09E-09	8.01E-14	3.08E+05	1.91E-03	1.29E+05	6.87E-04	7.71E+04	2.49E-04	6.91E-07	3.23E-04	5.08E-04	4.53E-05	8.37E-05	2.74E-05	0.00E+00	8.03E-07	2.29E-09	1.49E-18	2.70E-18	9.30E-40	1.56E-18	3.43E-30	6.42E-35	1.59E-30	9.43E-34	6.81E-29	3.77E-04	1.26E-30	6.10E-23	3.47E-15	2.67E-26	3.23E-32	6.42E-48	1.49E-47	3.19E-37	0.00E+00	4.68E-16	6.33E-06	1.35E-04	3.31E-21	1.44E-21	4.73E-05	4.01E-05	1.48E-16
3.39E-09	300	1.22E+19	0.00E+00	2.50E-04	4.85E+05	1.09E-09	8.66E-14	3.08E+05	1.98E-03	1.29E+05	7.14E-04	7.71E+04	2.59E-04	7.19E-07	3.36E-04	5.28E-04	4.71E-05	8.70E-05	2.85E-05	0.00E+00	8.35E-07	2.38E-09	1.61E-18	2.92E-18	1.04E-39	1.68E-18	3.86E-30	6.94E-35	1.72E-30	1.06E-33	7.68E-29	3.92E-04	1.42E-30	6.36E-23	3.61E-15	2.91E-26	3.62E-32	7.46E-48	1.66E-47	3.60E-37	0.00E+00	5.05E-16	6.58E-06	1.40E-04	3.44E-21	1.50E-21	4.92E-05	4.16E-05	1.60E-16
3.40E-09	300	1.22E+19	0.00E+00	2.60E-04	4.85E+05	1.09E-09	9.35E-14	3.08E+05	2.06E-03	1.29E+05	7.42E-04	7.71E+04	2.69E-04	7.47E-07	3.49E-04	5.49E-04	4.90E-05	9.04E-05	2.96E-05	0.00E+00	8.68E-07	2.47E-09	1.74E-18	3.15E-18	1.17E-39	1.82E-18	4.33E-30	7.50E-35	1.86E-30	1.19E-33	8.67E-29	4.07E-04	1.59E-30	6.62E-23	3.75E-15	3.16E-26	4.07E-32	8.66E-48	1.86E-47	4.06E-37	0.00E+00	5.46E-16	6.84E-06	1.45E-04	3.58E-21	1.56E-21	5.11E-05	4.33E-05	1.73E-16
3.41E-09	300	1.22E+19	0.00E+00	2.70E-04	4.85E+05	1.09E-09	1.01E-13	3.08E+05	2.14E-03	1.29E+05	7.72E-04	7.71E+04	2.80E-04	7.77E-07	3.63E-04	5.70E-04	5.09E-05	9.40E-05	3.08E-05	0.00E+00	9.02E-07	2.57E-09	1.88E-18	3.40E-18	1.32E-39	1.97E-18	4.86E-30	8.10E-35	2.01E-30	1.34E-33	9.79E-29	4.23E-04	1.79E-30	6.90E-23	3.90E-15	3.43E-26	4.57E-32	1.01E-47	2.07E-47	4.58E-37	0.00E+00	5.90E-16	7.11E-06	1.51E-04	3.72E-21	1.62E-21	5.31E-05	4.50E-05	1.87E-16
3.42E-09	300	1.22E+19	0.00E+00	2.81E-04	4.85E+05	1.09E-09	1.09E-13	3.08E+05	2.23E-03	1.29E+05	8.02E-04	7.71E+04	2.91E-04	8.07E-07	3.77E-04	5.93E-04	5.29E-05	9.77E-05	3.20E-05	0.00E+00	9.38E-07	2.67E-09	2.03E-18	3.68E-18	1.48E-39	2.12E-18	5.46E-30	8.75E-35	2.17E-30	1.50E-33	1.10E-28	4.40E-04	2.00E-30	7.19E-23	4.05E-15	3.74E-26	5.13E-32	1.17E-47	2.31E-47	5.18E-37	0.00E+00	6.37E-16	7.39E-06	1.57E-04	3.87E-21	1.69E-21	5.52E-05	4.68E-05	2.02E-16
3.43E-09	300	1.22E+19	0.00E+00	2.92E-04	4.85E+05	1.09E-09	1.18E-13	3.08E+05	2.32E-03	1.29E+05	8.34E-04	7.71E+04	3.03E-04	8.39E-07	3.92E-04	6.16E-04	5.50E-05	1.02E-04	3.33E-05	0.00E+00	9.75E-07	2.78E-09	2.19E-18	3.97E-18	1.66E-39	2.29E-18	6.13E-30	9.46E-35	2.34E-30	1.68E-33	1.25E-28	4.57E-04	2.25E-30	7.49E-23	4.21E-15	4.06E-26	5.77E-32	1.36E-47	2.58E-47	5.84E-37	0.00E+00	6.88E-16	7.69E-06	1.63E-04	4.02E-21	1.75E-21	5.74E-05	4.86E-05	2.19E-16
3.44E-09	300	1.22E+19	0.00E+00	3.04E-04	4.85E+05	1.09E-09	1.27E-13	3.08E+05	2.41E-03	1.29E+05	8.67E-04	7.71E+04	3.14E-04	8.72E-07	4.07E-04	6.40E-04	5.72E-05	1.06E-04	3.46E-05	0.00E+00	1.01E-06	2.89E-09	2.37E-18	4.29E-18	1.87E-39	2.48E-18	6.89E-30	1.02E-34	2.53E-30	1.89E-33	1.41E-28	4.75E-04	2.53E-30	7.81E-23	4.38E-15	4.42E-26	6.48E-32	1.57E-47	2.88E-47	6.60E-37	0.00E+00	7.44E-16	7.99E-06	1.70E-04	4.18E-21	1.82E-21	5.97E-05	5.05E-05	2.36E-16
3.45E-09	300	1.22E+19	0.00E+00	3.16E-04	4.85E+05	1.09E-09	1.38E-13	3.08E+05	2.50E-03	1.29E+05	9.01E-04	7.71E+04	3.27E-04	9.07E-07	4.23E-04	6.66E-04	5.94E-05	1.10E-04	3.60E-05	0.00E+00	1.05E-06	3.00E-09	2.56E-18	4.64E-18	2.10E-39	2.68E-18	7.74E-30	1.10E-34	2.73E-30	2.12E-33	1.59E-28	4.94E-04	2.84E-30	8.14E-23	4.55E-15	4.81E-26	7.27E-32	1.83E-47	3.22E-47	7.45E-37	0.00E+00	8.04E-16	8.30E-06	1.76E-04	4.34E-21	1.89E-21	6.20E-05	5.25E-05	2.55E-16
3.46E-09	300	1.22E+19	0.00E+00	3.28E-04	4.85E+05	1.09E-09	1.49E-13	3.08E+05	2.60E-03	1.29E+05	9.37E-04	7.71E+04	3.40E-04	9.42E-07	4.40E-04	6.92E-04	6.18E-05	1.14E-04	3.74E-05	0.00E+00	1.09E-06	3.12E-09	2.77E-18	5.01E-18	2.35E-39	2.89E-18	8.69E-30	1.19E-34	2.95E-30	2.39E-33	1.80E-28	5.14E-04	3.19E-30	8.49E-23	4.73E-15	5.24E-26	8.17E-32	2.12E-47	3.59E-47	8.42E-37	0.00E+00	8.68E-16	8.63E-06	1.83E-04	4.51E-21	1.97E-21	6.45E-05	5.46E-05	2.76E-16
3.47E-09	300	1.22E+19	0.00E+00	3.41E-04	4.85E+05	1.09E-09	1.61E-13	3.08E+05	2.70E-03	1.29E+05	9.73E-04	7.71E+04	3.53E-04	9.79E-07	4.57E-04	7.19E-04	6.42E-05	1.19E-04	3.88E-05	0.00E+00	1.14E-06	3.24E-09	2.99E-18	5.42E-18	2.64E-39	3.13E-18	9.76E-30	1.29E-34	3.19E-30	2.68E-33	2.03E-28	5.34E-04	3.58E-30	8.85E-23	4.92E-15	5.70E-26	9.17E-32	2.46E-47	4.01E-47	9.52E-37	0.00E+00	9.38E-16	8.97E-06	1.91E-04	4.69E-21	2.05E-21	6.70E-05	5.68E-05	2.98E-16
3.48E-09	300	1.22E+19	0.00E+00	3.55E-04	4.85E+05	1.09E-09	1.74E-13	3.08E+05	2.81E-03	1.29E+05	1.01E-03	7.71E+04	3.67E-04	1.02E-06	4.75E-04	7.48E-04	6.67E-05	1.23E-04	4.04E-05	0.00E+00	1.18E-06	3.37E-09	3.23E-18	5.85E-18	2.97E-39	3.38E-18	1.10E-29	1.39E-34	3.45E-30	3.01E-33	2.30E-28	5.55E-04	4.02E-30	9.22E-23	5.11E-15	6.21E-26	1.03E-31	2.86E-47	4.47E-47	1.08E-36	0.00E+00	1.01E-15	9.33E-06	1.98E-04	4.88E-21	2.13E-21	6.97E-05	5.90E-05	3.22E-16
3.49E-09	300	1.22E+19	0.00E+00	3.69E-04	4.85E+05	1.09E-09	1.88E-13	3.08E+05	2.92E-03	1.29E+05	1.05E-03	7.71E+04	3.82E-04	1.06E-06	4.94E-04	7.77E-04	6.94E-05	1.28E-04	4.20E-05	0.00E+00	1.23E-06	3.50E-09	3.49E-18	6.32E-18	3.33E-39	3.65E-18	1.23E-29	1.50E-34	3.73E-30	3.38E-33	2.60E-28	5.77E-04	4.52E-30	9.62E-23	5.32E-15	6.77E-26	1.16E-31	3.32E-47	4.99E-47	1.22E-36	0.00E+00	1.10E-15	9.69E-06	2.06E-04	5.07E-21	2.21E-21	7.24E-05	6.13E-05	3.48E-16
3.50E-09	300	1.22E+19	0.00E+00	3.83E-04	4.85E+05	1.09E-09	2.03E-13	3.08E+05	3.04E-03	1.29E+05	1.09E-03	7.71E+04	3.97E-04	1.10E-06	5.14E-04	8.08E-04	7.21E-05	1.33E-04	4.36E-05	0.00E+00	1.28E-06	3.64E-09	3.77E-18	6.83E-18	3.74E-39	3.94E-18	1.38E-29	1.63E-34	4.03E-30	3.80E-33	2.93E-28	6.00E-04	5.08E-30	1.00E-22	5.53E-15	7.37E-26	1.30E-31	3.85E-47	5.57E-47	1.37E-36	0.00E+00	1.18E-15	1.01E-05	2.14E-04	5.27E-21	2.30E-21	7.53E-05	6.37E-05	3.76E-16
3.51E-09	300	1.22E+19	0.00E+00	3.98E-04	4.85E+05	1.09E-09	2.19E-13	3.08E+05	3.16E-03	1.29E+05	1.14E-03	7.71E+04	4.12E-04	1.14E-06	5.34E-04	8.40E-04	7.49E-05	1.38E-04	4.54E-05	0.00E+00	1.33E-06	3.79E-09	4.07E-18	7.38E-18	4.20E-39	4.26E-18	1.55E-29	1.76E-34	4.35E-30	4.26E-33	3.32E-28	6.23E-04	5.70E-30	1.05E-22	5.74E-15	8.04E-26	1.46E-31	4.47E-47	6.21E-47	1.55E-36	0.00E+00	1.28E-15	1.05E-05	2.23E-04	5.48E-21	2.39E-21	7.82E-05	6.63E-05	4.06E-16
3.52E-09	300	1.22E+19	0.00E+00	4.14E-04	4.85E+05	1.09E-09	2.37E-13	3.08E+05	3.28E-03	1.29E+05	1.18E-03	7.71E+04	4.29E-04	1.19E-06	5.55E-04	8.73E-04	7.79E-05	1.44E-04	4.71E-05	0.00E+00	1.38E-06	3.93E-09	4.40E-18	7.98E-18	4.72E-39	4.60E-18	1.74E-29	1.90E-34	4.70E-30	4.79E-33	3.75E-28	6.48E-04	6.40E-30	1.09E-22	5.97E-15	8.76E-26	1.64E-31	5.18E-47	6.93E-47	1.76E-36	0.00E+00	1.38E-15	1.09E-05	2.31E-04	5.69E-21	2.48E-21	8.13E-05	6.89E-05	4.39E-16
3.53E-09	300	1.22E+19	0.00E+00	4.30E-04	4.85E+05	1.09E-09	2.56E-13	3.08E+05	3.41E-03	1.29E+05	1.23E-03	7.71E+04	4.46E-04	1.24E-06	5.77E-04	9.07E-04	8.10E-05	1.50E-04	4.90E-05	0.00E+00	1.44E-06	4.09E-09	4.76E-18	8.62E-18	5.30E-39	4.97E-18	1.96E-29	2.05E-34	5.08E-30	5.38E-33	4.25E-28	6.74E-04	7.19E-30	1.14E-22	6.21E-15	9.56E-26	1.84E-31	6.01E-47	7.73E-47	1.99E-36	0.00E+00	1.49E-15	1.13E-05	2.41E-04	5.92E-21	2.58E-21	8.45E-05	7.16E-05	4.74E-16
3.54E-09	300	1.22E+19	0.00E+00	4.47E-04	4.85E+05	1.09E-09	2.76E-13	3.08E+05	3.54E-03	1.29E+05	1.28E-03	7.71E+04	4.63E-04	1.28E-06	6.00E-04	9.43E-04	8.42E-05	1.55E-04	5.09E-05	0.00E+00	1.49E-06	4.25E-09	5.14E-18	9.31E-18	5.96E-39	5.37E-18	2.20E-29	2.22E-34	5.49E-30	6.04E-33	4.81E-28	7.00E-04	8.08E-30	1.19E-22	6.45E-15	1.04E-25	2.07E-31	6.97E-47	8.63E-47	2.25E-36	0.00E+00	1.61E-15	1.18E-05	2.50E-04	6.15E-21	2.68E-21	8.79E-05	7.44E-05	5.12E-16
3.55E-09	300	1.22E+19	0.00E+00	4.65E-04	4.85E+05	1.09E-09	2.99E-13	3.08E+05	3.68E-03	1.29E+05	1.33E-03	7.71E+04	4.81E-04	1.33E-06	6.23E-04	9.80E-04	8.75E-05	1.62E-04	5.29E-05	0.00E+00	1.55E-06	4.42E-09	5.55E-18	1.01E-17	6.69E-39	5.81E-18	2.47E-29	2.39E-34	5.93E-30	6.78E-33	5.44E-28	7.28E-04	9.07E-30	1.24E-22	6.71E-15	1.14E-25	2.32E-31	8.09E-47	9.63E-47	2.55E-36	0.00E+00	1.74E-15	1.22E-05	2.60E-04	6.39E-21	2.79E-21	9.13E-05	7.73E-05	5.53E-16
3.56E-09	300	1.22E+19	0.00E+00	4.83E-04	4.85E+05	1.09E-09	3.23E-13	3.08E+05	3.83E-03	1.29E+05	1.38E-03	7.71E+04	5.00E-04	1.39E-06	6.48E-04	1.02E-03	9.09E-05	1.68E-04	5.50E-05	0.00E+00	1.61E-06	4.59E-09	6.00E-18	1.09E-17	7.51E-39	6.27E-18	2.77E-29	2.59E-34	6.41E-30	7.62E-33	6.16E-28	7.57E-04	1.02E-29	1.30E-22	6.97E-15	1.24E-25	2.61E-31	9.39E-47	1.07E-46	2.89E-36	0.00E+00	1.88E-15	1.27E-05	2.70E-04	6.64E-21	2.90E-21	9.49E-05	8.04E-05	5.98E-16
3.57E-09	300	1.22E+19	0.00E+00	5.02E-04	4.85E+05	1.09E-09	3.49E-13	3.08E+05	3.98E-03	1.29E+05	1.43E-03	7.71E+04	5.20E-04	1.44E-06	6.73E-04	1.06E-03	9.45E-05	1.75E-04	5.72E-05	0.00E+00	1.68E-06	4.78E-09	6.48E-18	1.17E-17	8.44E-39	6.78E-18	3.12E-29	2.80E-34	6.92E-30	8.56E-33	6.98E-28	7.86E-04	1.14E-29	1.35E-22	7.25E-15	1.36E-25	2.93E-31	1.09E-46	1.20E-46	3.27E-36	0.00E+00	2.03E-15	1.32E-05	2.81E-04	6.91E-21	3.01E-21	9.87E-05	8.36E-05	6.46E-16
3.58E-09	300	1.22E+19	0.00E+00	5.22E-04	4.85E+05	1.09E-09	3.77E-13	3.08E+05	4.14E-03	1.29E+05	1.49E-03	7.71E+04	5.41E-04	1.50E-06	7.00E-04	1.10E-03	9.83E-05	1.82E-04	5.95E-05	0.00E+00	1.74E-06	4.96E-09	7.00E-18	1.27E-17	9.48E-39	7.33E-18	3.50E-29	3.02E-34	7.48E-30	9.61E-33	7.90E-28	8.17E-04	1.28E-29	1.41E-22	7.53E-15	1.48E-25	3.29E-31	1.26E-46	1.34E-46	3.70E-36	0.00E+00	2.20E-15	1.37E-05	2.92E-04	7.18E-21	3.13E-21	1.03E-04	8.69E-05	6.98E-16
3.59E-09	300	1.22E+19	0.00E+00	5.43E-04	4.85E+05	1.09E-09	4.07E-13	3.08E+05	4.30E-03	1.29E+05	1.55E-03	7.71E+04	5.62E-04	1.56E-06	7.28E-04	1.14E-03	1.02E-04	1.89E-04	6.18E-05	0.00E+00	1.81E-06	5.16E-09	7.57E-18	1.37E-17	1.06E-38	7.91E-18	3.93E-29	3.26E-34	8.08E-30	1.08E-32	8.96E-28	8.50E-04	1.44E-29	1.48E-22	7.83E-15	1.62E-25	3.70E-31	1.47E-46	1.49E-46	4.20E-36	0.00E+00	2.38E-15	1.43E-05	3.03E-04	7.46E-21	3.26E-21	1.07E-04	9.03E-05	7.54E-16
3.60E-09	300	1.22E+19	0.00E+00	5.64E-04	4.85E+05	1.09E-09	4.40E-13	3.08E+05	4.47E-03	1.29E+05	1.61E-03	7.71E+04	5.84E-04	1.62E-06	7.56E-04	1.19E-03	1.06E-04	1.96E-04	6.42E-05	0.00E+00	1.88E-06	5.36E-09	8.18E-18	1.48E-17	1.20E-38	8.55E-18	4.42E-29	3.53E-34	8.73E-30	1.21E-32	1.02E-27	8.83E-04	1.62E-29	1.54E-22	8.14E-15	1.77E-25	4.15E-31	1.70E-46	1.67E-46	4.75E-36	0.00E+00	2.57E-15	1.48E-05	3.15E-04	7.76E-21	3.39E-21	1.11E-04	9.39E-05	8.15E-16
3.61E-09	300	1.22E+19	0.00E+00	5.86E-04	4.85E+05	1.09E-09	4.75E-13	3.08E+05	4.65E-03	1.29E+05	1.67E-03	7.71E+04	6.07E-04	1.68E-06	7.86E-04	1.24E-03	1.10E-04	2.04E-04	6.68E-05	0.00E+00	1.96E-06	5.57E-09	8.84E-18	1.60E-17	1.34E-38	9.24E-18	4.96E-29	3.81E-34	9.43E-30	1.36E-32	1.15E-27	9.18E-04	1.82E-29	1.61E-22	8.46E-15	1.93E-25	4.66E-31	1.97E-46	1.86E-46	5.39E-36	0.00E+00	2.77E-15	1.54E-05	3.28E-04	8.06E-21	3.52E-21	1.15E-04	9.76E-05	8.80E-16
3.62E-09	300	1.22E+19	0.00E+00	6.10E-04	4.85E+05	1.09E-09	5.13E-13	3.08E+05	4.83E-03	1.29E+05	1.74E-03	7.71E+04	6.31E-04	1.75E-06	8.17E-04	1.29E-03	1.15E-04	2.12E-04	6.94E-05	0.00E+00	2.03E-06	5.79E-09	9.55E-18	1.73E-17	1.51E-38	9.98E-18	5.57E-29	4.12E-34	1.02E-29	1.53E-32	1.30E-27	9.54E-04	2.04E-29	1.69E-22	8.79E-15	2.11E-25	5.23E-31	2.29E-46	2.08E-46	6.11E-36	0.00E+00	3.00E-15	1.60E-05	3.41E-04	8.38E-21	3.66E-21	1.20E-04	1.01E-04	9.51E-16
3.63E-09	300	1.22E+19	0.00E+00	6.34E-04	4.85E+05	1.09E-09	5.55E-13	3.08E+05	5.02E-03	1.29E+05	1.81E-03	7.71E+04	6.56E-04	1.82E-06	8.49E-04	1.34E-03	1.19E-04	2.20E-04	7.22E-05	0.00E+00	2.11E-06	6.02E-09	1.03E-17	1.87E-17	1.69E-38	1.08E-17	6.25E-29	4.45E-34	1.10E-29	1.72E-32	1.48E-27	9.92E-04	2.30E-29	1.76E-22	9.14E-15	2.31E-25	5.88E-31	2.65E-46	2.32E-46	6.93E-36	0.00E+00	3.24E-15	1.67E-05	3.54E-04	8.71E-21	3.80E-21	1.24E-04	1.05E-04	1.03E-15
3.64E-09	300	1.22E+19	0.00E+00	6.59E-04	4.85E+05	1.09E-09	5.99E-13	3.08E+05	5.22E-03	1.29E+05	1.88E-03	7.71E+04	6.82E-04	1.89E-06	8.83E-04	1.39E-03	1.24E-04	2.29E-04	7.50E-05	0.00E+00	2.20E-06	6.26E-09	1.11E-17	2.02E-17	1.90E-38	1.17E-17	7.02E-29	4.81E-34	1.19E-29	1.93E-32	1.68E-27	1.03E-03	2.58E-29	1.84E-22	9.50E-15	2.53E-25	6.60E-31	3.08E-46	2.59E-46	7.87E-36	0.00E+00	3.50E-15	1.73E-05	3.68E-04	9.06E-21	3.95E-21	1.29E-04	1.10E-04	1.11E-15
3.65E-09	300	1.22E+19	0.00E+00	6.85E-04	4.85E+05	1.09E-09	6.48E-13	3.08E+05	5.43E-03	1.29E+05	1.95E-03	7.71E+04	7.09E-04	1.97E-06	9.18E-04	1.44E-03	1.29E-04	2.38E-04	7.80E-05	0.00E+00	2.28E-06	6.51E-09	1.20E-17	2.18E-17	2.14E-38	1.26E-17	7.89E-29	5.19E-34	1.29E-29	2.17E-32	1.91E-27	1.07E-03	2.90E-29	1.93E-22	9.87E-15	2.76E-25	7.42E-31	3.57E-46	2.89E-46	8.93E-36	0.00E+00	3.78E-15	1.80E-05	3.83E-04	9.41E-21	4.11E-21	1.35E-04	1.14E-04	1.20E-15
3.66E-09	300	1.22E+19	0.00E+00	7.12E-04	4.85E+05	1.09E-09	7.00E-13	3.08E+05	5.64E-03	1.29E+05	2.03E-03	7.71E+04	7.37E-04	2.04E-06	9.54E-04	1.50E-03	1.34E-04	2.47E-04	8.10E-05	0.00E+00	2.37E-06	6.76E-09	1.30E-17	2.36E-17	2.40E-38	1.36E-17	8.86E-29	5.61E-34	1.39E-29	2.43E-32	2.16E-27	1.11E-03	3.25E-29	2.02E-22	1.03E-14	3.03E-25	8.33E-31	4.14E-46	3.23E-46	1.01E-35	0.00E+00	4.08E-15	1.87E-05	3.98E-04	9.78E-21	4.27E-21	1.40E-04	1.18E-04	1.30E-15
3.67E-09	300	1.22E+19	0.00E+00	7.40E-04	4.85E+05	1.09E-09	7.56E-13	3.08E+05	5.86E-03	1.29E+05	2.11E-03	7.71E+04	7.66E-04	2.12E-06	9.92E-04	1.56E-03	1.39E-04	2.57E-04	8.42E-05	0.00E+00	2.47E-06	7.03E-09	1.41E-17	2.55E-17	2.69E-38	1.47E-17	9.95E-29	6.06E-34	1.50E-29	2.73E-32	2.46E-27	1.16E-03	3.65E-29	2.11E-22	1.07E-14	3.31E-25	9.35E-31	4.81E-46	3.61E-46	1.15E-35	0.00E+00	4.41E-15	1.95E-05	4.13E-04	1.02E-20	4.44E-21	1.45E-04	1.23E-04	1.40E-15
3.68E-09	300	1.22E+19	0.00E+00	7.69E-04	4.85E+05	1.09E-09	8.17E-13	3.08E+05	6.09E-03	1.29E+05	2.19E-03	7.71E+04	7.96E-04	2.21E-06	1.03E-03	1.62E-03	1.45E-04	2.67E-04	8.76E-05	0.00E+00	2.56E-06	7.31E-09	1.52E-17	2.75E-17	3.03E-38	1.59E-17	1.12E-28	6.55E-34	1.62E-29	3.07E-32	2.79E-27	1.20E-03	4.10E-29	2.21E-22	1.11E-14	3.63E-25	1.05E-30	5.58E-46	4.03E-46	1.31E-35	0.00E+00	4.77E-15	2.02E-05	4.30E-04	1.06E-20	4.61E-21	1.51E-04	1.28E-04	1.51E-15
3.69E-09	300	1.22E+19	0.00E+00	7.99E-04	4.85E+05	1.09E-09	8.83E-13	3.08E+05	6.33E-03	1.29E+05	2.28E-03	7.71E+04	8.27E-04	2.29E-06	1.07E-03	1.69E-03	1.50E-04	2.78E-04	9.10E-05	0.00E+00	2.67E-06	7.60E-09	1.64E-17	2.97E-17	3.40E-38	1.72E-17	1.26E-28	7.08E-34	1.75E-29	3.45E-32	3.17E-27	1.25E-03	4.61E-29	2.31E-22	1.15E-14	3.98E-25	1.18E-30	6.48E-46	4.51E-46	1.49E-35	0.00E+00	5.15E-15	2.10E-05	4.47E-04	1.10E-20	4.80E-21	1.57E-04	1.33E-04	1.63E-15
3.70E-09	300	1.22E+19	0.00E+00	8.31E-04	4.85E+05	1.09E-09	9.54E-13	3.08E+05	6.58E-03	1.29E+05	2.37E-03	7.71E+04	8.60E-04	2.39E-06	1.11E-03	1.75E-03	1.56E-04	2.89E-04	9.46E-05	0.00E+00	2.77E-06	7.90E-09	1.77E-17	3.21E-17	3.82E-38	1.85E-17	1.41E-28	7.65E-34	1.89E-29	3.87E-32	3.61E-27	1.30E-03	5.17E-29	2.42E-22	1.20E-14	4.36E-25	1.33E-30	7.53E-46	5.04E-46	1.69E-35	0.00E+00	5.56E-15	2.19E-05	4.64E-04	1.14E-20	4.98E-21	1.63E-04	1.38E-04	1.77E-15
3.71E-09	300	1.22E+19	0.00E+00	8.64E-04	4.85E+05	1.09E-09	1.03E-12	3.08E+05	6.84E-03	1.29E+05	2.46E-03	7.71E+04	8.94E-04	2.48E-06	1.16E-03	1.82E-03	1.62E-04	3.00E-04	9.83E-05	0.00E+00	2.88E-06	8.21E-09	1.92E-17	3.47E-17	4.29E-38	2.00E-17	1.58E-28	8.26E-34	2.05E-29	4.35E-32	4.10E-27	1.35E-03	5.81E-29	2.54E-22	1.25E-14	4.78E-25	1.49E-30	8.74E-46	5.64E-46	1.92E-35	0.00E+00	6.01E-15	2.27E-05	4.83E-04	1.19E-20	5.18E-21	1.70E-04	1.44E-04	1.91E-15
3.72E-09	300	1.22E+19	0.00E+00	8.98E-04	4.85E+05	1.09E-09	1.11E-12	3.08E+05	7.11E-03	1.29E+05	2.56E-03	7.71E+04	9.29E-04	2.58E-06	1.20E-03	1.89E-03	1.69E-04	3.12E-04	1.02E-04	0.00E+00	2.99E-06	8.53E-09	2.07E-17	3.75E-17	4.82E-38	2.16E-17	1.78E-28	8.93E-34	2.21E-29	4.88E-32	4.66E-27	1.41E-03	6.53E-29	2.66E-22	1.29E-14	5.25E-25	1.67E-30	1.02E-45	6.32E-46	2.18E-35	0.00E+00	6.50E-15	2.36E-05	5.02E-04	1.23E-20	5.39E-21	1.76E-04	1.49E-04	2.06E-15
3.73E-09	300	1.22E+19	0.00E+00	9.33E-04	4.85E+05	1.09E-09	1.20E-12	3.08E+05	7.39E-03	1.29E+05	2.66E-03	7.71E+04	9.66E-04	2.68E-06	1.25E-03	1.97E-03	1.76E-04	3.24E-04	1.06E-04	0.00E+00	3.11E-06	8.87E-09	2.24E-17	4.05E-17	5.41E-38	2.34E-17	2.00E-28	9.65E-34	2.39E-29	5.48E-32	5.31E-27	1.46E-03	7.33E-29	2.79E-22	1.35E-14	5.76E-25	1.88E-30	1.18E-45	7.07E-46	2.49E-35	0.00E+00	7.02E-15	2.45E-05	5.22E-04	1.28E-20	5.60E-21	1.83E-04	1.55E-04	2.23E-15
3.74E-09	300	1.22E+19	0.00E+00	9.70E-04	4.85E+05	1.09E-09	1.30E-12	3.08E+05	7.69E-03	1.29E+05	2.77E-03	7.71E+04	1.00E-03	2.78E-06	1.30E-03	2.04E-03	1.82E-04	3.37E-04	1.10E-04	0.00E+00	3.23E-06	9.22E-09	2.42E-17	4.38E-17	6.07E-38	2.53E-17	2.24E-28	1.04E-33	2.58E-29	6.16E-32	6.04E-27	1.52E-03	8.23E-29	2.93E-22	1.40E-14	6.32E-25	2.11E-30	1.37E-45	7.92E-46	2.83E-35	0.00E+00	7.58E-15	2.55E-05	5.42E-04	1.33E-20	5.82E-21	1.91E-04	1.61E-04	2.41E-15
3.75E-09	300	1.22E+19	0.00E+00	1.01E-03	4.85E+05	1.09E-09	1.40E-12	3.08E+05	7.99E-03	1.29E+05	2.88E-03	7.71E+04	1.04E-03	2.89E-06	1.35E-03	2.13E-03	1.90E-04	3.50E-04	1.15E-04	0.00E+00	3.36E-06	9.58E-09	2.61E-17	4.73E-17	6.82E-38	2.73E-17	2.52E-28	1.13E-33	2.79E-29	6.92E-32	6.88E-27	1.58E-03	9.25E-29	3.07E-22	1.45E-14	6.94E-25	2.37E-30	1.59E-45	8.87E-46	3.22E-35	0.00E+00	8.19E-15	2.65E-05	5.63E-04	1.39E-20	6.05E-21	1.98E-04	1.68E-04	2.60E-15
3.76E-09	300	1.22E+19	0.00E+00	1.05E-03	4.85E+05	1.09E-09	1.52E-12	3.08E+05	8.30E-03	1.29E+05	2.99E-03	7.71E+04	1.08E-03	3.01E-06	1.40E-03	2.21E-03	1.97E-04	3.64E-04	1.19E-04	0.00E+00	3.49E-06	9.96E-09	2.82E-17	5.11E-17	7.66E-38	2.95E-17	2.83E-28	1.22E-33	3.01E-29	7.77E-32	7.83E-27	1.64E-03	1.04E-28	3.23E-22	1.51E-14	7.63E-25	2.66E-30	1.85E-45	9.94E-46	3.67E-35	0.00E+00	8.85E-15	2.76E-05	5.86E-04	1.44E-20	6.29E-21	2.06E-04	1.74E-04	2.81E-15
3.77E-09	300	1.22E+19	0.00E+00	1.09E-03	4.85E+05	1.09E-09	1.64E-12	3.08E+05	8.63E-03	1.29E+05	3.11E-03	7.71E+04	1.13E-03	3.13E-06	1.46E-03	2.30E-03	2.05E-04	3.79E-04	1.24E-04	0.00E+00	3.63E-06	1.04E-08	3.05E-17	5.52E-17	8.60E-38	3.19E-17	3.18E-28	1.31E-33	3.25E-29	8.73E-32	8.92E-27	1.71E-03	1.17E-28	3.39E-22	1.57E-14	8.38E-25	2.99E-30	2.15E-45	1.12E-45	4.18E-35	0.00E+00	9.57E-15	2.86E-05	6.09E-04	1.50E-20	6.54E-21	2.14E-04	1.81E-04	3.04E-15
3.78E-09	300	1.22E+19	0.00E+00	1.13E-03	4.85E+05	1.09E-09	1.77E-12	3.08E+05	8.97E-03	1.29E+05	3.23E-03	7.71E+04	1.17E-03	3.25E-06	1.52E-03	2.39E-03	2.13E-04	3.94E-04	1.29E-04	0.00E+00	3.78E-06	1.08E-08	3.29E-17	5.97E-17	9.66E-38	3.44E-17	3.57E-28	1.42E-33	3.52E-29	9.80E-32	1.02E-26	1.77E-03	1.31E-28	3.56E-22	1.63E-14	9.21E-25	3.35E-30	2.51E-45	1.25E-45	4.76E-35	0.00E+00	1.03E-14	2.98E-05	6.33E-04	1.56E-20	6.79E-21	2.22E-04	1.88E-04	3.28E-15
3.79E-09	300	1.22E+19	0.00E+00	1.18E-03	4.85E+05	1.09E-09	1.91E-12	3.08E+05	9.33E-03	1.29E+05	3.36E-03	7.71E+04	1.22E-03	3.38E-06	1.58E-03	2.48E-03	2.21E-04	4.09E-04	1.34E-04	0.00E+00	3.93E-06	1.12E-08	3.56E-17	6.45E-17	1.09E-37	3.72E-17	4.01E-28	1.53E-33	3.80E-29	1.10E-31	1.16E-26	1.84E-03	1.47E-28	3.74E-22	1.70E-14	1.01E-24	3.77E-30	2.92E-45	1.40E-45	5.43E-35	0.00E+00	1.12E-14	3.10E-05	6.58E-04	1.62E-20	7.06E-21	2.31E-04	1.96E-04	3.54E-15
3.80E-09	300	1.22E+19	0.00E+00	1.22E-03	4.85E+05	1.09E-09	2.07E-12	3.08E+05	9.70E-03	1.29E+05	3.49E-03	7.71E+04	1.27E-03	3.51E-06	1.64E-03	2.58E-03	2.30E-04	4.25E-04	1.39E-04	0.00E+00	4.08E-06	1.16E-08	3.84E-17	6.97E-17	1.22E-37	4.02E-17	4.50E-28	1.66E-33	4.10E-29	1.24E-31	1.32E-26	1.92E-03	1.65E-28	3.94E-22	1.76E-14	1.11E-24	4.23E-30	3.40E-45	1.58E-45	6.20E-35	0.00E+00	1.21E-14	3.22E-05	6.84E-04	1.68E-20	7.34E-21	2.40E-04	2.04E-04	3.83E-15
3.81E-09	300	1.22E+19	0.00E+00	1.27E-03	4.85E+05	1.09E-09	2.23E-12	3.08E+05	1.01E-02	1.29E+05	3.63E-03	7.71E+04	1.32E-03	3.65E-06	1.70E-03	2.68E-03	2.39E-04	4.42E-04	1.45E-04	0.00E+00	4.24E-06	1.21E-08	4.15E-17	7.53E-17	1.37E-37	4.34E-17	5.06E-28	1.79E-33	4.43E-29	1.39E-31	1.51E-26	1.99E-03	1.86E-28	4.14E-22	1.83E-14	1.23E-24	4.75E-30	3.96E-45	1.77E-45	7.07E-35	0.00E+00	1.30E-14	3.34E-05	7.11E-04	1.75E-20	7.63E-21	2.50E-04	2.12E-04	4.14E-15
3.82E-09	300	1.22E+19	0.00E+00	1.32E-03	4.85E+05	1.09E-09	2.41E-12	3.08E+05	1.05E-02	1.29E+05	3.77E-03	7.71E+04	1.37E-03	3.80E-06	1.77E-03	2.79E-03	2.49E-04	4.59E-04	1.51E-04	0.00E+00	4.41E-06	1.26E-08	4.49E-17	8.13E-17	1.54E-37	4.69E-17	5.68E-28	1.94E-33	4.79E-29	1.56E-31	1.72E-26	2.07E-03	2.08E-28	4.36E-22	1.91E-14	1.35E-24	5.34E-30	4.61E-45	1.99E-45	8.07E-35	0.00E+00	1.41E-14	3.48E-05	7.39E-04	1.82E-20	7.93E-21	2.60E-04	2.20E-04	4.47E-15
3.83E-09	300	1.22E+19	0.00E+00	1.37E-03	4.85E+05	1.09E-09	2.61E-12	3.08E+05	1.09E-02	1.29E+05	3.92E-03	7.71E+04	1.42E-03	3.95E-06	1.84E-03	2.90E-03	2.59E-04	4.78E-04	1.56E-04	0.00E+00	4.58E-06	1.31E-08	4.85E-17	8.79E-17	1.73E-37	5.07E-17	6.38E-28	2.09E-33	5.18E-29	1.75E-31	1.97E-26	2.15E-03	2.34E-28	4.59E-22	1.98E-14	1.49E-24	5.99E-30	5.38E-45	2.24E-45	9.21E-35	0.00E+00	1.52E-14	3.61E-05	7.68E-04	1.89E-20	8.24E-21	2.70E-04	2.29E-04	4.83E-15
3.84E-09	300	1.22E+19	0.00E+00	1.43E-03	4.85E+05	1.09E-09	2.82E-12	3.08E+05	1.13E-02	1.29E+05	4.08E-03	7.71E+04	1.48E-03	4.10E-06	1.91E-03	3.01E-03	2.69E-04	4.96E-04	1.63E-04	0.00E+00	4.76E-06	1.36E-08	5.24E-17	9.49E-17	1.94E-37	5.48E-17	7.16E-28	2.26E-33	5.59E-29	1.97E-31	2.25E-26	2.24E-03	2.63E-28	4.84E-22	2.06E-14	1.64E-24	6.73E-30	6.27E-45	2.52E-45	1.05E-34	0.00E+00	1.64E-14	3.76E-05	7.98E-04	1.96E-20	8.57E-21	2.81E-04	2.38E-04	5.22E-15
3.85E-09	300	1.22E+19	0.00E+00	1.48E-03	4.85E+05	1.09E-09	3.05E-12	3.08E+05	1.18E-02	1.29E+05	4.24E-03	7.71E+04	1.54E-03	4.26E-06	1.99E-03	3.13E-03	2.79E-04	5.16E-04	1.69E-04	0.00E+00	4.95E-06	1.41E-08	5.66E-17	1.03E-16	2.18E-37	5.92E-17	8.04E-28	2.44E-33	6.04E-29	2.21E-31	2.57E-26	2.32E-03	2.95E-28	5.11E-22	2.14E-14	1.81E-24	7.56E-30	7.32E-45	2.84E-45	1.20E-34	0.00E+00	1.78E-14	3.90E-05	8.30E-04	2.04E-20	8.91E-21	2.92E-04	2.47E-04	5.64E-15
3.86E-09	300	1.22E+19	0.00E+00	1.54E-03	4.85E+05	1.09E-09	3.29E-12	3.08E+05	1.22E-02	1.29E+05	4.40E-03	7.71E+04	1.60E-03	4.43E-06	2.07E-03	3.25E-03	2.90E-04	5.36E-04	1.76E-04	0.00E+00	5.15E-06	1.47E-08	6.12E-17	1.11E-16	2.45E-37	6.40E-17	9.03E-28	2.64E-33	6.53E-29	2.48E-31	2.93E-26	2.42E-03	3.32E-28	5.39E-22	2.23E-14	1.99E-24	8.49E-30	8.55E-45	3.21E-45	1.37E-34	0.00E+00	1.92E-14	4.06E-05	8.62E-04	2.12E-20	9.26E-21	3.03E-04	2.57E-04	6.09E-15
3.87E-09	300.001	1.22E+19	0.00E+00	1.60E-03	4.85E+05	1.09E-09	3.56E-12	3.08E+05	1.27E-02	1.29E+05	4.58E-03	7.71E+04	1.66E-03	4.61E-06	2.15E-03	3.38E-03	3.02E-04	5.58E-04	1.83E-04	0.00E+00	5.35E-06	1.52E-08	6.61E-17	1.20E-16	2.75E-37	6.91E-17	1.01E-27	2.85E-33	7.06E-29	2.79E-31	3.35E-26	2.51E-03	3.72E-28	5.69E-22	2.31E-14	2.20E-24	9.54E-30	9.99E-45	3.62E-45	1.57E-34	0.00E+00	2.07E-14	4.22E-05	8.97E-04	2.21E-20	9.62E-21	3.15E-04	2.67E-04	6.58E-15
3.88E-09	300.001	1.22E+19	0.00E+00	1.67E-03	4.85E+05	1.09E-09	3.84E-12	3.08E+05	1.32E-02	1.29E+05	4.76E-03	7.71E+04	1.73E-03	4.79E-06	2.24E-03	3.52E-03	3.14E-04	5.80E-04	1.90E-04	0.00E+00	5.56E-06	1.58E-08	7.14E-17	1.29E-16	3.09E-37	7.47E-17	1.14E-27	3.08E-33	7.62E-29	3.13E-31	3.83E-26	2.61E-03	4.18E-28	6.01E-22	2.40E-14	2.42E-24	1.07E-29	1.17E-44	4.09E-45	1.80E-34	0.00E+00	2.24E-14	4.39E-05	9.32E-04	2.29E-20	1.00E-20	3.28E-04	2.77E-04	7.11E-15
3.89E-09	300.001	1.22E+19	0.00E+00	1.73E-03	4.85E+05	1.09E-09	4.15E-12	3.08E+05	1.37E-02	1.29E+05	4.95E-03	7.71E+04	1.79E-03	4.98E-06	2.32E-03	3.65E-03	3.26E-04	6.02E-04	1.97E-04	0.00E+00	5.78E-06	1.65E-08	7.72E-17	1.40E-16	3.47E-37	8.07E-17	1.28E-27	3.33E-33	8.24E-29	3.51E-31	4.39E-26	2.71E-03	4.70E-28	6.35E-22	2.50E-14	2.67E-24	1.20E-29	1.37E-44	4.62E-45	2.06E-34	0.00E+00	2.42E-14	4.56E-05	9.69E-04	2.38E-20	1.04E-20	3.40E-04	2.88E-04	7.69E-15
3.90E-09	300.001	1.22E+19	0.00E+00	1.80E-03	4.85E+05	1.09E-09	4.48E-12	3.08E+05	1.43E-02	1.29E+05	5.14E-03	7.71E+04	1.87E-03	5.17E-06	2.42E-03	3.80E-03	3.39E-04	6.26E-04	2.05E-04	0.00E+00	6.01E-06	1.71E-08	8.34E-17	1.51E-16	3.89E-37	8.72E-17	1.44E-27	3.60E-33	8.90E-29	3.95E-31	5.02E-26	2.82E-03	5.28E-28	6.72E-22	2.60E-14	2.95E-24	1.35E-29	1.60E-44	5.22E-45	2.35E-34	0.00E+00	2.62E-14	4.74E-05	1.01E-03	2.48E-20	1.08E-20	3.54E-04	3.00E-04	8.31E-15
3.91E-09	300.001	1.22E+19	0.00E+00	1.87E-03	4.85E+05	1.09E-09	4.85E-12	3.08E+05	1.48E-02	1.29E+05	5.34E-03	7.71E+04	1.94E-03	5.38E-06	2.51E-03	3.95E-03	3.52E-04	6.51E-04	2.13E-04	0.00E+00	6.25E-06	1.78E-08	9.01E-17	1.63E-16	4.37E-37	9.42E-17	1.61E-27	3.89E-33	9.62E-29	4.43E-31	5.75E-26	2.93E-03	5.93E-28	7.11E-22	2.70E-14	3.26E-24	1.52E-29	1.87E-44	5.91E-45	2.69E-34	0.00E+00	2.83E-14	4.92E-05	1.05E-03	2.57E-20	1.12E-20	3.68E-04	3.12E-04	8.97E-15
3.92E-09	300.001	1.22E+19	0.00E+00	1.95E-03	4.85E+05	1.09E-09	5.24E-12	3.08E+05	1.54E-02	1.29E+05	5.55E-03	7.71E+04	2.02E-03	5.59E-06	2.61E-03	4.10E-03	3.66E-04	6.77E-04	2.22E-04	0.00E+00	6.49E-06	1.85E-08	9.73E-17	1.76E-16	4.91E-37	1.02E-16	1.81E-27	4.20E-33	1.04E-28	4.98E-31	6.59E-26	3.05E-03	6.65E-28	7.53E-22	2.81E-14	3.60E-24	1.70E-29	2.20E-44	6.69E-45	3.09E-34	0.00E+00	3.05E-14	5.12E-05	1.09E-03	2.68E-20	1.17E-20	3.82E-04	3.24E-04	9.70E-15
3.93E-09	300.001	1.22E+19	0.00E+00	2.02E-03	4.85E+05	1.09E-09	5.66E-12	3.08E+05	1.60E-02	1.29E+05	5.77E-03	7.71E+04	2.09E-03	5.81E-06	2.71E-03	4.27E-03	3.81E-04	7.03E-04	2.30E-04	0.00E+00	6.75E-06	1.92E-08	1.05E-16	1.91E-16	5.51E-37	1.10E-16	2.04E-27	4.54E-33	1.12E-28	5.59E-31	7.55E-26	3.17E-03	7.47E-28	7.98E-22	2.92E-14	3.98E-24	1.91E-29	2.58E-44	7.59E-45	3.53E-34	0.00E+00	3.30E-14	5.32E-05	1.13E-03	2.78E-20	1.21E-20	3.97E-04	3.37E-04	1.05E-14
3.94E-09	300.001	1.22E+19	0.00E+00	2.10E-03	4.85E+05	1.09E-09	6.11E-12	3.08E+05	1.67E-02	1.29E+05	6.00E-03	7.71E+04	2.18E-03	6.04E-06	2.82E-03	4.43E-03	3.96E-04	7.31E-04	2.39E-04	0.00E+00	7.01E-06	2.00E-08	1.14E-16	2.06E-16	6.19E-37	1.19E-16	2.29E-27	4.90E-33	1.21E-28	6.28E-31	8.65E-26	3.29E-03	8.39E-28	8.46E-22	3.03E-14	4.40E-24	2.15E-29	3.02E-44	8.61E-45	4.05E-34	0.00E+00	3.57E-14	5.53E-05	1.18E-03	2.89E-20	1.26E-20	4.13E-04	3.50E-04	1.13E-14
3.95E-09	300.001	1.22E+19	0.00E+00	2.19E-03	4.85E+05	1.09E-09	6.60E-12	3.08E+05	1.73E-02	1.29E+05	6.24E-03	7.71E+04	2.26E-03	6.28E-06	2.93E-03	4.61E-03	4.11E-04	7.60E-04	2.49E-04	0.00E+00	7.29E-06	2.08E-08	1.23E-16	2.22E-16	6.95E-37	1.28E-16	2.57E-27	5.30E-33	1.31E-28	7.05E-31	9.92E-26	3.42E-03	9.43E-28	8.99E-22	3.15E-14	4.87E-24	2.41E-29	3.55E-44	9.78E-45	4.65E-34	0.00E+00	3.85E-14	5.75E-05	1.22E-03	3.01E-20	1.31E-20	4.29E-04	3.64E-04	1.22E-14
3.96E-09	300.001	1.22E+19	0.00E+00	2.27E-03	4.85E+05	1.09E-09	7.13E-12	3.08E+05	1.80E-02	1.29E+05	6.48E-03	7.71E+04	2.35E-03	6.52E-06	3.05E-03	4.79E-03	4.28E-04	7.90E-04	2.59E-04	0.00E+00	7.58E-06	2.16E-08	1.33E-16	2.40E-16	7.81E-37	1.39E-16	2.88E-27	5.72E-33	1.42E-28	7.92E-31	1.14E-25	3.56E-03	1.06E-27	9.55E-22	3.28E-14	5.38E-24	2.71E-29	4.18E-44	1.11E-44	5.33E-34	0.00E+00	4.16E-14	5.98E-05	1.27E-03	3.12E-20	1.36E-20	4.46E-04	3.78E-04	1.32E-14
3.97E-09	300.001	1.22E+19	0.00E+00	2.36E-03	4.85E+05	1.09E-09	7.71E-12	3.08E+05	1.87E-02	1.29E+05	6.74E-03	7.71E+04	2.45E-03	6.78E-06	3.17E-03	4.98E-03	4.44E-04	8.21E-04	2.69E-04	0.00E+00	7.88E-06	2.25E-08	1.43E-16	2.60E-16	8.77E-37	1.50E-16	3.24E-27	6.18E-33	1.53E-28	8.90E-31	1.31E-25	3.70E-03	1.19E-27	1.01E-21	3.41E-14	5.96E-24	3.05E-29	4.92E-44	1.27E-44	6.11E-34	0.00E+00	4.50E-14	6.21E-05	1.32E-03	3.25E-20	1.42E-20	4.64E-04	3.93E-04	1.43E-14
3.98E-09	300.001	1.22E+19	0.00E+00	2.46E-03	4.85E+05	1.09E-09	8.33E-12	3.08E+05	1.95E-02	1.29E+05	7.01E-03	7.71E+04	2.54E-03	7.05E-06	3.29E-03	5.18E-03	4.62E-04	8.53E-04	2.80E-04	0.00E+00	8.19E-06	2.33E-08	1.55E-16	2.81E-16	9.85E-37	1.62E-16	3.64E-27	6.68E-33	1.65E-28	9.99E-31	1.50E-25	3.84E-03	1.34E-27	1.08E-21	3.54E-14	6.60E-24	3.42E-29	5.79E-44	1.44E-44	7.02E-34	0.00E+00	4.86E-14	6.46E-05	1.37E-03	3.38E-20	1.47E-20	4.82E-04	4.08E-04	1.54E-14
3.99E-09	300.001	1.22E+19	0.00E+00	2.55E-03	4.85E+05	1.09E-09	9.00E-12	3.08E+05	2.02E-02	1.29E+05	7.28E-03	7.71E+04	2.64E-03	7.33E-06	3.42E-03	5.38E-03	4.80E-04	8.87E-04	2.91E-04	0.00E+00	8.51E-06	2.43E-08	1.67E-16	3.03E-16	1.11E-36	1.75E-16	4.09E-27	7.22E-33	1.79E-28	1.12E-30	1.72E-25	3.99E-03	1.50E-27	1.15E-21	3.68E-14	7.30E-24	3.84E-29	6.82E-44	1.64E-44	8.06E-34	0.00E+00	5.25E-14	6.71E-05	1.43E-03	3.51E-20	1.53E-20	5.01E-04	4.25E-04	1.67E-14
4.00E-09	300.001	1.22E+19	0.00E+00	2.65E-03	4.85E+05	1.09E-09	9.72E-12	3.08E+05	2.10E-02	1.29E+05	7.57E-03	7.71E+04	2.75E-03	7.62E-06	3.56E-03	5.59E-03	4.99E-04	9.22E-04	3.02E-04	0.00E+00	8.85E-06	2.52E-08	1.81E-16	3.28E-16	1.24E-36	1.89E-16	4.59E-27	7.80E-33	1.93E-28	1.26E-30	1.98E-25	4.15E-03	1.68E-27	1.23E-21	3.83E-14	8.09E-24	4.31E-29	8.05E-44	1.88E-44	9.25E-34	0.00E+00	5.67E-14	6.98E-05	1.48E-03	3.65E-20	1.59E-20	5.21E-04	4.41E-04	1.80E-14
4.01E-09	300.001	1.22E+19	0.00E+00	2.76E-03	4.85E+05	1.09E-09	1.05E-11	3.08E+05	2.19E-02	1.29E+05	7.87E-03	7.71E+04	2.85E-03	7.92E-06	3.70E-03	5.81E-03	5.19E-04	9.58E-04	3.14E-04	0.00E+00	9.20E-06	2.62E-08	1.95E-16	3.54E-16	1.40E-36	2.04E-16	5.15E-27	8.43E-33	2.09E-28	1.42E-30	2.27E-25	4.32E-03	1.89E-27	1.31E-21	3.98E-14	8.96E-24	4.84E-29	9.51E-44	2.14E-44	1.06E-33	0.00E+00	6.13E-14	7.25E-05	1.54E-03	3.79E-20	1.65E-20	5.42E-04	4.59E-04	1.95E-14
4.02E-09	300.001	1.22E+19	0.00E+00	2.87E-03	4.85E+05	1.09E-09	1.14E-11	3.08E+05	2.27E-02	1.29E+05	8.18E-03	7.71E+04	2.97E-03	8.23E-06	3.84E-03	6.04E-03	5.39E-04	9.96E-04	3.26E-04	0.00E+00	9.56E-06	2.72E-08	2.11E-16	3.82E-16	1.57E-36	2.21E-16	5.79E-27	9.11E-33	2.25E-28	1.59E-30	2.61E-25	4.49E-03	2.12E-27	1.40E-21	4.13E-14	9.93E-24	5.44E-29	1.12E-43	2.45E-44	1.22E-33	0.00E+00	6.62E-14	7.54E-05	1.60E-03	3.94E-20	1.72E-20	5.63E-04	4.77E-04	2.10E-14
4.03E-09	300.001	1.22E+19	0.00E+00	2.98E-03	4.85E+05	1.09E-09	1.23E-11	3.08E+05	2.36E-02	1.29E+05	8.50E-03	7.71E+04	3.08E-03	8.55E-06	3.99E-03	6.28E-03	5.61E-04	1.04E-03	3.39E-04	0.00E+00	9.94E-06	2.83E-08	2.28E-16	4.13E-16	1.76E-36	2.38E-16	6.50E-27	9.84E-33	2.43E-28	1.79E-30	3.00E-25	4.66E-03	2.39E-27	1.49E-21	4.30E-14	1.10E-23	6.11E-29	1.33E-43	2.81E-44	1.41E-33	0.00E+00	7.16E-14	7.84E-05	1.67E-03	4.10E-20	1.79E-20	5.85E-04	4.96E-04	2.27E-14
4.04E-09	300.001	1.22E+19	0.00E+00	3.10E-03	4.85E+05	1.09E-09	1.33E-11	3.08E+05	2.45E-02	1.29E+05	8.84E-03	7.71E+04	3.21E-03	8.89E-06	4.15E-03	6.53E-03	5.83E-04	1.08E-03	3.53E-04	0.00E+00	1.03E-05	2.94E-08	2.46E-16	4.46E-16	1.98E-36	2.58E-16	7.30E-27	1.06E-32	2.63E-28	2.01E-30	3.45E-25	4.85E-03	2.68E-27	1.60E-21	4.47E-14	1.22E-23	6.86E-29	1.58E-43	3.22E-44	1.62E-33	0.00E+00	7.73E-14	8.14E-05	1.73E-03	4.26E-20	1.86E-20	6.08E-04	5.15E-04	2.45E-14
4.05E-09	300.001	1.22E+19	0.00E+00	3.22E-03	4.85E+05	1.09E-09	1.43E-11	3.08E+05	2.55E-02	1.29E+05	9.19E-03	7.71E+04	3.33E-03	9.24E-06	4.32E-03	6.79E-03	6.06E-04	1.12E-03	3.67E-04	0.00E+00	1.07E-05	3.06E-08	2.66E-16	4.82E-16	2.22E-36	2.78E-16	8.20E-27	1.15E-32	2.84E-28	2.25E-30	3.97E-25	5.04E-03	3.01E-27	1.71E-21	4.64E-14	1.35E-23	7.71E-29	1.87E-43	3.69E-44	1.86E-33	0.00E+00	8.35E-14	8.47E-05	1.80E-03	4.43E-20	1.93E-20	6.32E-04	5.36E-04	2.65E-14
4.06E-09	300.001	1.22E+19	0.00E+00	3.35E-03	4.85E+05	1.09E-09	1.55E-11	3.08E+05	2.65E-02	1.29E+05	9.55E-03	7.71E+04	3.46E-03	9.61E-06	4.49E-03	7.05E-03	6.30E-04	1.16E-03	3.81E-04	0.00E+00	1.12E-05	3.18E-08	2.88E-16	5.21E-16	2.49E-36	3.01E-16	9.21E-27	1.24E-32	3.07E-28	2.53E-30	4.57E-25	5.24E-03	3.38E-27	1.83E-21	4.83E-14	1.50E-23	8.66E-29	2.22E-43	4.24E-44	2.14E-33	0.00E+00	9.03E-14	8.80E-05	1.87E-03	4.60E-20	2.01E-20	6.57E-04	5.57E-04	2.87E-14
4.07E-09	300.001	1.22E+19	0.00E+00	3.48E-03	4.85E+05	1.09E-09	1.67E-11	3.08E+05	2.76E-02	1.29E+05	9.92E-03	7.71E+04	3.60E-03	9.99E-06	4.66E-03	7.33E-03	6.54E-04	1.21E-03	3.96E-04	0.00E+00	1.16E-05	3.31E-08	3.11E-16	5.63E-16	2.80E-36	3.25E-16	1.03E-26	1.34E-32	3.32E-28	2.84E-30	5.26E-25	5.44E-03	3.80E-27	1.96E-21	5.02E-14	1.67E-23	9.72E-29	2.63E-43	4.88E-44	2.46E-33	0.00E+00	9.75E-14	9.15E-05	1.94E-03	4.78E-20	2.09E-20	6.83E-04	5.79E-04	3.10E-14
4.08E-09	300.001	1.22E+19	0.00E+00	3.62E-03	4.85E+05	1.09E-09	1.81E-11	3.08E+05	2.87E-02	1.29E+05	1.03E-02	7.71E+04	3.74E-03	1.04E-05	4.85E-03	7.62E-03	6.80E-04	1.26E-03	4.12E-04	0.00E+00	1.21E-05	3.44E-08	3.36E-16	6.08E-16	3.15E-36	3.51E-16	1.16E-26	1.45E-32	3.58E-28	3.19E-30	6.05E-25	5.66E-03	4.26E-27	2.11E-21	5.21E-14	1.85E-23	1.09E-28	3.13E-43	5.62E-44	2.84E-33	0.00E+00	1.05E-13	9.51E-05	2.02E-03	4.97E-20	2.17E-20	7.10E-04	6.01E-04	3.34E-14
4.09E-09	300.001	1.22E+19	0.00E+00	3.76E-03	4.85E+05	1.09E-09	1.95E-11	3.08E+05	2.98E-02	1.29E+05	1.07E-02	7.71E+04	3.89E-03	1.08E-05	5.04E-03	7.92E-03	7.07E-04	1.31E-03	4.28E-04	0.00E+00	1.25E-05	3.57E-08	3.63E-16	6.57E-16	3.53E-36	3.79E-16	1.30E-26	1.57E-32	3.87E-28	3.58E-30	6.97E-25	5.88E-03	4.79E-27	2.27E-21	5.42E-14	2.06E-23	1.23E-28	3.73E-43	6.47E-44	3.27E-33	0.00E+00	1.14E-13	9.88E-05	2.10E-03	5.17E-20	2.25E-20	7.38E-04	6.25E-04	3.61E-14
4.10E-09	300.001	1.22E+19	0.00E+00	3.91E-03	4.85E+05	1.09E-09	2.11E-11	3.08E+05	3.10E-02	1.29E+05	1.11E-02	7.71E+04	4.04E-03	1.12E-05	5.24E-03	8.24E-03	7.35E-04	1.36E-03	4.45E-04	0.00E+00	1.30E-05	3.71E-08	3.92E-16	7.10E-16	3.97E-36	4.10E-16	1.47E-26	1.69E-32	4.18E-28	4.02E-30	8.03E-25	6.11E-03	5.38E-27	2.44E-21	5.63E-14	2.28E-23	1.38E-28	4.45E-43	7.47E-44	3.76E-33	0.00E+00	1.23E-13	1.03E-04	2.18E-03	5.37E-20	2.34E-20	7.67E-04	6.50E-04	3.90E-14
4.11E-09	300.001	1.22E+19	0.00E+00	4.06E-03	4.85E+05	1.09E-09	2.28E-11	3.08E+05	3.22E-02	1.29E+05	1.16E-02	7.71E+04	4.20E-03	1.17E-05	5.44E-03	8.56E-03	7.64E-04	1.41E-03	4.62E-04	0.00E+00	1.35E-05	3.86E-08	4.24E-16	7.67E-16	4.46E-36	4.43E-16	1.65E-26	1.83E-32	4.52E-28	4.52E-30	9.26E-25	6.36E-03	6.04E-27	2.63E-21	5.86E-14	2.54E-23	1.55E-28	5.31E-43	8.63E-44	4.34E-33	0.00E+00	1.33E-13	1.07E-04	2.27E-03	5.58E-20	2.44E-20	7.98E-04	6.75E-04	4.22E-14
4.12E-09	300.001	1.22E+19	0.00E+00	4.22E-03	4.85E+05	1.09E-09	2.46E-11	3.08E+05	3.34E-02	1.29E+05	1.20E-02	7.71E+04	4.37E-03	1.21E-05	5.66E-03	8.90E-03	7.94E-04	1.47E-03	4.81E-04	0.00E+00	1.41E-05	4.01E-08	4.58E-16	8.29E-16	5.01E-36	4.79E-16	1.85E-26	1.98E-32	4.89E-28	5.08E-30	1.07E-24	6.61E-03	6.78E-27	2.83E-21	6.09E-14	2.82E-23	1.74E-28	6.34E-43	9.98E-44	5.00E-33	0.00E+00	1.44E-13	1.11E-04	2.36E-03	5.80E-20	2.53E-20	8.29E-04	7.02E-04	4.56E-14
4.13E-09	300.001	1.22E+19	0.00E+00	4.39E-03	4.85E+05	1.09E-09	2.66E-11	3.08E+05	3.48E-02	1.29E+05	1.25E-02	7.71E+04	4.54E-03	1.26E-05	5.88E-03	9.25E-03	8.25E-04	1.52E-03	5.00E-04	0.00E+00	1.46E-05	4.17E-08	4.94E-16	8.96E-16	5.62E-36	5.17E-16	2.08E-26	2.13E-32	5.28E-28	5.70E-30	1.23E-24	6.87E-03	7.62E-27	3.06E-21	6.33E-14	3.13E-23	1.95E-28	7.58E-43	1.16E-43	5.77E-33	0.00E+00	1.55E-13	1.15E-04	2.45E-03	6.03E-20	2.63E-20	8.62E-04	7.30E-04	4.93E-14
4.14E-09	300.001	1.22E+19	0.00E+00	4.56E-03	4.85E+05	1.09E-09	2.87E-11	3.08E+05	3.61E-02	1.29E+05	1.30E-02	7.71E+04	4.72E-03	1.31E-05	6.11E-03	9.61E-03	8.58E-04	1.59E-03	5.19E-04	0.00E+00	1.52E-05	4.33E-08	5.34E-16	9.68E-16	6.31E-36	5.59E-16	2.33E-26	2.31E-32	5.70E-28	6.40E-30	1.42E-24	7.14E-03	8.56E-27	3.30E-21	6.58E-14	3.48E-23	2.19E-28	9.07E-43	1.34E-43	6.65E-33	0.00E+00	1.68E-13	1.20E-04	2.55E-03	6.27E-20	2.74E-20	8.96E-04	7.59E-04	5.32E-14
4.15E-09	300.001	1.22E+19	0.00E+00	4.74E-03	4.85E+05	1.09E-09	3.10E-11	3.08E+05	3.76E-02	1.29E+05	1.35E-02	7.71E+04	4.91E-03	1.36E-05	6.35E-03	9.99E-03	8.92E-04	1.65E-03	5.40E-04	0.00E+00	1.58E-05	4.51E-08	5.77E-16	1.05E-15	7.09E-36	6.04E-16	2.62E-26	2.49E-32	6.16E-28	7.19E-30	1.64E-24	7.42E-03	9.61E-27	3.57E-21	6.84E-14	3.87E-23	2.46E-28	1.09E-42	1.55E-43	7.67E-33	0.00E+00	1.81E-13	1.25E-04	2.65E-03	6.52E-20	2.84E-20	9.31E-04	7.89E-04	5.75E-14
4.16E-09	300.002	1.22E+19	0.00E+00	4.93E-03	4.85E+05	1.09E-09	3.35E-11	3.08E+05	3.90E-02	1.29E+05	1.41E-02	7.71E+04	5.10E-03	1.41E-05	6.61E-03	1.04E-02	9.27E-04	1.71E-03	5.61E-04	0.00E+00	1.64E-05	4.68E-08	6.24E-16	1.13E-15	7.96E-36	6.52E-16	2.94E-26	2.69E-32	6.66E-28	8.08E-30	1.89E-24	7.71E-03	1.08E-26	3.86E-21	7.11E-14	4.31E-23	2.76E-28	1.30E-42	1.82E-43	8.85E-33	0.00E+00	1.96E-13	1.30E-04	2.75E-03	6.77E-20	2.96E-20	9.68E-04	8.20E-04	6.21E-14
4.17E-09	300.002	1.22E+19	0.00E+00	5.12E-03	4.85E+05	1.09E-09	3.62E-11	3.08E+05	4.06E-02	1.29E+05	1.46E-02	7.71E+04	5.30E-03	1.47E-05	6.87E-03	1.08E-02	9.64E-04	1.78E-03	5.83E-04	0.00E+00	1.71E-05	4.87E-08	6.74E-16	1.22E-15	8.94E-36	7.05E-16	3.30E-26	2.91E-32	7.19E-28	9.07E-30	2.18E-24	8.02E-03	1.21E-26	4.19E-21	7.39E-14	4.79E-23	3.10E-28	1.57E-42	2.11E-43	1.02E-32	0.00E+00	2.11E-13	1.35E-04	2.86E-03	7.04E-20	3.07E-20	1.01E-03	8.52E-04	6.71E-14
4.18E-09	300.002	1.22E+19	0.00E+00	5.32E-03	4.85E+05	1.09E-09	3.92E-11	3.08E+05	4.22E-02	1.29E+05	1.52E-02	7.71E+04	5.51E-03	1.53E-05	7.14E-03	1.12E-02	1.00E-03	1.85E-03	6.06E-04	0.00E+00	1.78E-05	5.06E-08	7.28E-16	1.32E-15	1.00E-35	7.61E-16	3.71E-26	3.14E-32	7.77E-28	1.02E-29	2.52E-24	8.33E-03	1.36E-26	4.54E-21	7.68E-14	5.33E-23	3.49E-28	1.90E-42	2.31E-43	1.18E-32	0.00E+00	2.28E-13	1.40E-04	2.98E-03	7.32E-20	3.19E-20	1.05E-03	8.86E-04	7.25E-14
4.19E-09	300.002	1.22E+19	0.00E+00	5.53E-03	4.85E+05	1.09E-09	4.23E-11	3.08E+05	4.39E-02	1.29E+05	1.58E-02	7.71E+04	5.73E-03	1.59E-05	7.42E-03	1.17E-02	1.04E-03	1.92E-03	6.30E-04	0.00E+00	1.85E-05	5.26E-08	7.87E-16	1.43E-15	1.13E-35	8.23E-16	4.17E-26	3.40E-32	8.40E-28	1.14E-29	2.91E-24	8.66E-03	1.53E-26	4.93E-21	7.98E-14	5.93E-23	3.92E-28	2.22E-42	3.37E-43	1.36E-32	0.00E+00	2.47E-13	1.46E-04	3.09E-03	7.61E-20	3.32E-20	1.09E-03	9.21E-04	7.84E-14
4.20E-09	300.002	1.22E+19	0.00E+00	5.75E-03	4.85E+05	1.09E-09	4.57E-11	3.08E+05	4.56E-02	1.29E+05	1.64E-02	7.71E+04	5.96E-03	1.65E-05	7.71E-03	1.21E-02	1.08E-03	2.00E-03	6.55E-04	0.00E+00	1.92E-05	5.47E-08	8.50E-16	1.54E-15	1.27E-35	8.89E-16	4.68E-26	3.67E-32	9.07E-28	1.28E-29	3.36E-24	9.00E-03	1.72E-26	5.36E-21	8.30E-14	6.60E-23	4.40E-28	2.79E-42	2.83E-43	1.57E-32	0.00E+00	2.67E-13	1.51E-04	3.21E-03	7.91E-20	3.45E-20	1.13E-03	9.57E-04	8.47E-14
4.21E-09	300.002	1.22E+19	0.00E+00	5.98E-03	4.85E+05	1.09E-09	4.94E-11	3.08E+05	4.74E-02	1.29E+05	1.71E-02	7.71E+04	6.19E-03	1.72E-05	8.02E-03	1.26E-02	1.13E-03	2.08E-03	6.81E-04	0.00E+00	1.99E-05	5.68E-08	9.18E-16	1.66E-15	1.42E-35	9.60E-16	5.25E-26	3.97E-32	9.80E-28	1.44E-29	3.88E-24	9.36E-03	1.93E-26	5.83E-21	8.62E-14	7.35E-23	4.94E-28	3.84E-42	-1.44E-43	1.82E-32	0.00E+00	2.88E-13	1.57E-04	3.34E-03	8.22E-20	3.59E-20	1.17E-03	9.95E-04	9.15E-14
4.22E-09	300.002	1.22E+19	0.00E+00	6.22E-03	4.85E+05	1.09E-09	5.34E-11	3.08E+05	4.93E-02	1.29E+05	1.77E-02	7.71E+04	6.43E-03	1.78E-05	8.33E-03	1.31E-02	1.17E-03	2.16E-03	7.08E-04	0.00E+00	2.07E-05	5.91E-08	9.92E-16	1.80E-15	1.60E-35	1.04E-15	5.90E-26	4.29E-32	1.06E-27	1.62E-29	4.49E-24	9.73E-03	2.17E-26	6.34E-21	8.96E-14	8.18E-23	5.55E-28	4.78E-42	-3.34E-43	2.10E-32	0.00E+00	3.11E-13	1.63E-04	3.47E-03	8.55E-20	3.73E-20	1.22E-03	1.03E-03	9.88E-14
4.23E-09	300.002	1.22E+19	0.00E+00	6.46E-03	4.85E+05	1.09E-09	5.77E-11	3.08E+05	5.12E-02	1.29E+05	1.84E-02	7.71E+04	6.69E-03	1.85E-05	8.66E-03	1.36E-02	1.22E-03	2.25E-03	7.36E-04	0.00E+00	2.15E-05	6.14E-08	1.07E-15	1.94E-15	1.79E-35	1.12E-15	6.63E-26	4.63E-32	1.14E-27	1.82E-29	5.19E-24	1.01E-02	2.43E-26	6.91E-21	9.32E-14	9.11E-23	6.23E-28	6.34E-42	-9.78E-43	2.43E-32	0.00E+00	3.36E-13	1.70E-04	3.61E-03	8.88E-20	3.88E-20	1.27E-03	1.07E-03	1.07E-13
4.24E-09	300.002	1.22E+19	0.00E+00	6.72E-03	4.85E+05	1.09E-09	6.23E-11	3.08E+05	5.32E-02	1.29E+05	1.92E-02	7.71E+04	6.95E-03	1.93E-05	9.00E-03	1.42E-02	1.26E-03	2.33E-03	7.65E-04	0.00E+00	2.24E-05	6.38E-08	1.16E-15	2.10E-15	2.02E-35	1.21E-15	7.44E-26	5.00E-32	1.24E-27	2.04E-29	5.99E-24	1.05E-02	2.73E-26	7.54E-21	9.69E-14	1.01E-22	7.00E-28	8.36E-42	-1.88E-42	2.81E-32	0.00E+00	3.64E-13	1.77E-04	3.75E-03	9.23E-20	4.03E-20	1.32E-03	1.12E-03	1.15E-13
4.25E-09	300.002	1.22E+19	0.00E+00	6.98E-03	4.85E+05	1.09E-09	6.73E-11	3.08E+05	5.53E-02	1.29E+05	1.99E-02	7.71E+04	7.23E-03	2.00E-05	9.36E-03	1.47E-02	1.31E-03	2.43E-03	7.95E-04	0.00E+00	2.33E-05	6.63E-08	1.25E-15	2.27E-15	2.26E-35	1.31E-15	8.36E-26	5.41E-32	1.34E-27	2.30E-29	6.93E-24	1.09E-02	3.07E-26	8.23E-21	1.01E-13	1.13E-22	7.86E-28	9.96E-42	-2.13E-42	3.25E-32	0.00E+00	3.93E-13	1.84E-04	3.90E-03	9.60E-20	4.19E-20	1.37E-03	1.16E-03	1.25E-13
4.26E-09	300.002	1.22E+19	0.00E+00	7.26E-03	4.85E+05	1.09E-09	7.27E-11	3.08E+05	5.75E-02	1.29E+05	2.07E-02	7.71E+04	7.51E-03	2.08E-05	9.73E-03	1.53E-02	1.37E-03	2.52E-03	8.26E-04	0.00E+00	2.42E-05	6.90E-08	1.35E-15	2.45E-15	2.54E-35	1.41E-15	9.39E-26	5.84E-32	1.44E-27	2.58E-29	8.02E-24	1.14E-02	3.45E-26	9.00E-21	1.05E-13	1.26E-22	8.83E-28	1.18E-41	-2.35E-42	3.76E-32	0.00E+00	4.24E-13	1.91E-04	4.06E-03	9.98E-20	4.35E-20	1.43E-03	1.21E-03	1.35E-13
4.27E-09	300.002	1.22E+19	0.00E+00	7.54E-03	4.85E+05	1.09E-09	7.86E-11	3.08E+05	5.98E-02	1.29E+05	2.15E-02	7.71E+04	7.81E-03	2.17E-05	1.01E-02	1.59E-02	1.42E-03	2.62E-03	8.59E-04	0.00E+00	2.52E-05	7.17E-08	1.46E-15	2.65E-15	2.86E-35	1.53E-15	1.05E-25	6.31E-32	1.56E-27	2.90E-29	9.27E-24	1.18E-02	3.87E-26	9.84E-21	1.09E-13	1.40E-22	9.91E-28	1.34E-41	-1.90E-42	4.34E-32	0.00E+00	4.59E-13	1.98E-04	4.22E-03	1.04E-19	4.52E-20	1.48E-03	1.25E-03	1.46E-13
4.28E-09	300.002	1.22E+19	0.00E+00	7.84E-03	4.85E+05	1.09E-09	8.49E-11	3.08E+05	6.21E-02	1.29E+05	2.24E-02	7.71E+04	8.12E-03	2.25E-05	1.05E-02	1.65E-02	1.48E-03	2.72E-03	8.93E-04	0.00E+00	2.61E-05	7.45E-08	1.58E-15	2.86E-15	3.21E-35	1.65E-15	1.18E-25	6.82E-32	1.69E-27	3.25E-29	1.07E-23	1.23E-02	4.35E-26	1.08E-20	1.13E-13	1.56E-22	1.11E-27	1.50E-41	-1.06E-42	5.02E-32	0.00E+00	4.95E-13	2.06E-04	4.38E-03	1.08E-19	4.70E-20	1.54E-03	1.30E-03	1.57E-13
4.29E-09	300.003	1.22E+19	0.00E+00	8.15E-03	4.85E+05	1.09E-09	9.17E-11	3.08E+05	6.46E-02	1.29E+05	2.33E-02	7.71E+04	8.44E-03	2.34E-05	1.09E-02	1.72E-02	1.53E-03	2.83E-03	9.28E-04	0.00E+00	2.72E-05	7.75E-08	1.71E-15	3.09E-15	3.60E-35	1.78E-15	1.33E-25	7.37E-32	1.82E-27	3.65E-29	1.24E-23	1.28E-02	4.88E-26	1.18E-20	1.18E-13	1.74E-22	1.25E-27	1.87E-41	-1.84E-42	5.81E-32	0.00E+00	5.35E-13	2.14E-04	4.55E-03	1.12E-19	4.89E-20	1.60E-03	1.36E-03	1.70E-13
4.30E-09	300.003	1.22E+19	0.00E+00	8.47E-03	4.85E+05	1.09E-09	9.91E-11	3.08E+05	6.71E-02	1.29E+05	2.42E-02	7.71E+04	8.77E-03	2.43E-05	1.14E-02	1.79E-02	1.59E-03	2.94E-03	9.65E-04	0.00E+00	2.82E-05	8.05E-08	1.84E-15	3.34E-15	4.05E-35	1.93E-15	1.49E-25	7.97E-32	1.97E-27	4.10E-29	1.44E-23	1.33E-02	5.48E-26	1.29E-20	1.22E-13	1.94E-22	1.40E-27	2.26E-41	-2.12E-42	6.73E-32	0.00E+00	5.78E-13	2.23E-04	4.73E-03	1.16E-19	5.08E-20	1.66E-03	1.41E-03	1.84E-13
4.31E-09	300.003	1.22E+19	0.00E+00	8.80E-03	4.85E+05	1.09E-09	1.07E-10	3.08E+05	6.98E-02	1.29E+05	2.51E-02	7.71E+04	9.12E-03	2.53E-05	1.18E-02	1.86E-02	1.66E-03	3.06E-03	1.00E-03	0.00E+00	2.94E-05	8.37E-08	1.99E-15	3.61E-15	4.54E-35	2.08E-15	1.68E-25	8.61E-32	2.13E-27	4.61E-29	1.66E-23	1.38E-02	6.16E-26	1.42E-20	1.27E-13	2.16E-22	1.58E-27	2.61E-41	-1.11E-42	7.79E-32	0.00E+00	6.25E-13	2.32E-04	4.92E-03	1.21E-19	5.28E-20	1.73E-03	1.46E-03	1.98E-13
4.32E-09	300.003	1.22E+19	0.00E+00	9.15E-03	4.85E+05	1.09E-09	1.16E-10	3.08E+05	7.25E-02	1.29E+05	2.61E-02	7.71E+04	9.48E-03	2.63E-05	1.23E-02	1.93E-02	1.72E-03	3.18E-03	1.04E-03	0.00E+00	3.05E-05	8.70E-08	2.15E-15	3.90E-15	5.10E-35	2.25E-15	1.88E-25	9.30E-32	2.30E-27	5.18E-29	1.92E-23	1.43E-02	6.92E-26	1.56E-20	1.32E-13	2.41E-22	1.77E-27	2.98E-41	5.68E-43	9.01E-32	0.00E+00	6.75E-13	2.41E-04	5.12E-03	1.26E-19	5.49E-20	1.80E-03	1.52E-03	2.14E-13
4.33E-09	300.003	1.22E+19	0.00E+00	9.51E-03	4.85E+05	1.09E-09	1.25E-10	3.08E+05	7.54E-02	1.29E+05	2.71E-02	7.71E+04	9.85E-03	2.73E-05	1.28E-02	2.01E-02	1.79E-03	3.31E-03	1.08E-03	0.00E+00	3.17E-05	9.04E-08	2.32E-15	4.21E-15	5.73E-35	2.43E-15	2.12E-25	1.00E-31	2.48E-27	5.81E-29	2.23E-23	1.49E-02	7.77E-26	1.72E-20	1.37E-13	2.69E-22	1.99E-27	4.14E-41	-4.34E-42	1.04E-31	0.00E+00	7.30E-13	2.50E-04	5.32E-03	1.31E-19	5.71E-20	1.87E-03	1.58E-03	2.32E-13
4.34E-09	300.003	1.22E+19	0.00E+00	9.89E-03	4.85E+05	1.09E-09	1.35E-10	3.08E+05	7.84E-02	1.29E+05	2.82E-02	7.71E+04	1.02E-02	2.84E-05	1.33E-02	2.08E-02	1.86E-03	3.44E-03	1.13E-03	0.00E+00	3.30E-05	9.40E-08	2.51E-15	4.55E-15	6.44E-35	2.63E-15	2.38E-25	1.09E-31	2.68E-27	6.53E-29	2.58E-23	1.55E-02	8.73E-26	1.89E-20	1.43E-13	2.99E-22	2.23E-27	5.54E-41	-1.02E-41	1.21E-31	0.00E+00	7.88E-13	2.60E-04	5.53E-03	1.36E-19	5.93E-20	1.94E-03	1.64E-03	2.50E-13
4.35E-09	300.003	1.22E+19	0.00E+00	1.03E-02	4.85E+05	1.09E-09	1.46E-10	3.08E+05	8.15E-02	1.29E+05	2.93E-02	7.71E+04	1.06E-02	2.95E-05	1.38E-02	2.17E-02	1.93E-03	3.57E-03	1.17E-03	0.00E+00	3.43E-05	9.77E-08	2.71E-15	4.92E-15	7.23E-35	2.84E-15	2.67E-25	1.17E-31	2.90E-27	7.33E-29	2.98E-23	1.61E-02	9.80E-26	2.08E-20	1.48E-13	3.34E-22	2.51E-27	7.18E-41	-1.66E-41	1.40E-31	0.00E+00	8.52E-13	2.70E-04	5.74E-03	1.41E-19	6.17E-20	2.02E-03	1.71E-03	2.70E-13
4.36E-09	300.003	1.22E+19	0.00E+00	1.07E-02	4.85E+05	1.09E-09	1.58E-10	3.08E+05	8.47E-02	1.29E+05	3.05E-02	7.71E+04	1.11E-02	3.07E-05	1.43E-02	2.25E-02	2.01E-03	3.71E-03	1.22E-03	0.00E+00	3.56E-05	1.02E-07	2.93E-15	5.31E-15	8.12E-35	3.07E-15	3.00E-25	1.27E-31	3.13E-27	8.23E-29	3.46E-23	1.67E-02	1.10E-25	2.29E-20	1.54E-13	3.72E-22	2.82E-27	9.65E-41	-2.90E-41	1.62E-31	0.00E+00	9.20E-13	2.81E-04	5.97E-03	1.47E-19	6.41E-20	2.10E-03	1.78E-03	2.92E-13
4.37E-09	300.003	1.22E+19	0.00E+00	1.11E-02	4.85E+05	1.09E-09	1.70E-10	3.08E+05	8.80E-02	1.29E+05	3.17E-02	7.71E+04	1.15E-02	3.19E-05	1.49E-02	2.34E-02	2.09E-03	3.86E-03	1.26E-03	0.00E+00	3.70E-05	1.06E-07	3.17E-15	5.74E-15	9.12E-35	3.31E-15	3.37E-25	1.37E-31	3.38E-27	9.25E-29	4.00E-23	1.74E-02	1.24E-25	2.52E-20	1.60E-13	4.15E-22	3.17E-27	1.16E-40	-3.34E-41	1.88E-31	0.00E+00	9.94E-13	2.92E-04	6.21E-03	1.53E-19	6.66E-20	2.18E-03	1.85E-03	3.16E-13
4.38E-09	300.004	1.22E+19	0.00E+00	1.15E-02	4.85E+05	1.09E-09	1.84E-10	3.08E+05	9.15E-02	1.29E+05	3.29E-02	7.71E+04	1.20E-02	3.31E-05	1.55E-02	2.43E-02	2.17E-03	4.01E-03	1.31E-03	0.00E+00	3.85E-05	1.10E-07	3.42E-15	6.20E-15	1.02E-34	3.58E-15	3.78E-25	1.48E-31	3.65E-27	1.04E-28	4.64E-23	1.81E-02	1.39E-25	2.79E-20	1.67E-13	4.62E-22	3.55E-27	1.38E-40	-3.63E-41	2.17E-31	0.00E+00	1.07E-12	3.04E-04	6.45E-03	1.59E-19	6.93E-20	2.27E-03	1.92E-03	3.41E-13
4.39E-09	300.004	1.22E+19	0.00E+00	1.20E-02	4.85E+05	1.09E-09	1.99E-10	3.08E+05	9.51E-02	1.29E+05	3.42E-02	7.71E+04	1.24E-02	3.45E-05	1.61E-02	2.53E-02	2.26E-03	4.17E-03	1.37E-03	0.00E+00	4.00E-05	1.14E-07	3.70E-15	6.70E-15	1.15E-34	3.87E-15	4.25E-25	1.60E-31	3.95E-27	1.17E-28	5.37E-23	1.88E-02	1.56E-25	3.08E-20	1.73E-13	5.15E-22	3.99E-27	1.66E-40	-4.15E-41	2.52E-31	0.00E+00	1.16E-12	3.16E-04	6.71E-03	1.65E-19	7.20E-20	2.36E-03	2.00E-03	3.68E-13
4.40E-09	300.004	1.22E+19	0.00E+00	1.25E-02	4.85E+05	1.09E-09	2.15E-10	3.08E+05	9.88E-02	1.29E+05	3.56E-02	7.71E+04	1.29E-02	3.58E-05	1.67E-02	2.63E-02	2.35E-03	4.34E-03	1.42E-03	0.00E+00	4.16E-05	1.19E-07	4.00E-15	7.24E-15	1.29E-34	4.18E-15	4.77E-25	1.73E-31	4.27E-27	1.31E-28	6.22E-23	1.95E-02	1.75E-25	3.40E-20	1.80E-13	5.74E-22	4.48E-27	1.89E-40	-3.67E-41	2.91E-31	0.00E+00	1.25E-12	3.28E-04	6.97E-03	1.71E-19	7.48E-20	2.45E-03	2.07E-03	3.98E-13
4.41E-09	300.004	1.22E+19	0.00E+00	1.30E-02	4.85E+05	1.09E-09	2.32E-10	3.08E+05	1.03E-01	1.29E+05	3.70E-02	7.71E+04	1.34E-02	3.72E-05	1.74E-02	2.73E-02	2.44E-03	4.51E-03	1.48E-03	0.00E+00	4.32E-05	1.23E-07	4.32E-15	7.82E-15	1.45E-34	4.52E-15	5.36E-25	1.87E-31	4.61E-27	1.47E-28	7.20E-23	2.03E-02	1.97E-25	3.76E-20	1.87E-13	6.40E-22	5.04E-27	2.23E-40	-3.59E-41	3.38E-31	0.00E+00	1.36E-12	3.41E-04	7.25E-03	1.78E-19	7.78E-20	2.55E-03	2.16E-03	4.30E-13
4.42E-09	300.004	1.22E+19	0.00E+00	1.35E-02	4.85E+05	1.09E-09	2.51E-10	3.08E+05	1.07E-01	1.29E+05	3.85E-02	7.71E+04	1.40E-02	3.87E-05	1.81E-02	2.84E-02	2.54E-03	4.68E-03	1.53E-03	0.00E+00	4.49E-05	1.28E-07	4.67E-15	8.45E-15	1.63E-34	4.88E-15	6.02E-25	2.02E-31	4.98E-27	1.65E-28	8.35E-23	2.11E-02	2.21E-25	4.16E-20	1.94E-13	7.14E-22	5.66E-27	2.63E-40	-3.29E-41	3.91E-31	0.00E+00	1.46E-12	3.54E-04	7.53E-03	1.85E-19	8.09E-20	2.65E-03	2.24E-03	4.65E-13
4.43E-09	300.004	1.22E+19	0.00E+00	1.40E-02	4.85E+05	1.09E-09	2.71E-10	3.08E+05	1.11E-01	1.29E+05	4.00E-02	7.71E+04	1.45E-02	4.02E-05	1.88E-02	2.95E-02	2.64E-03	4.87E-03	1.60E-03	0.00E+00	4.67E-05	1.33E-07	5.04E-15	9.13E-15	1.83E-34	5.27E-15	6.76E-25	2.18E-31	5.38E-27	1.86E-28	9.67E-23	2.19E-02	2.48E-25	4.60E-20	2.02E-13	7.96E-22	6.35E-27	3.14E-40	-3.13E-41	4.53E-31	0.00E+00	1.58E-12	3.68E-04	7.83E-03	1.93E-19	8.40E-20	2.75E-03	2.33E-03	5.02E-13
4.44E-09	300.005	1.22E+19	0.00E+00	1.46E-02	4.85E+05	1.09E-09	2.93E-10	3.08E+05	1.15E-01	1.29E+05	4.15E-02	7.71E+04	1.51E-02	4.18E-05	1.95E-02	3.07E-02	2.74E-03	5.06E-03	1.66E-03	0.00E+00	4.86E-05	1.38E-07	5.45E-15	9.87E-15	2.06E-34	5.70E-15	7.59E-25	2.36E-31	5.82E-27	2.08E-28	1.12E-22	2.28E-02	2.79E-25	5.09E-20	2.10E-13	8.87E-22	7.13E-27	5.08E-40	-1.61E-40	5.25E-31	0.00E+00	1.71E-12	3.83E-04	8.14E-03	2.00E-19	8.74E-20	2.86E-03	2.42E-03	5.43E-13
4.45E-09	300.005	1.22E+19	0.00E+00	1.51E-02	4.85E+05	1.09E-09	3.17E-10	3.08E+05	1.20E-01	1.29E+05	4.32E-02	7.71E+04	1.57E-02	4.35E-05	2.03E-02	3.19E-02	2.85E-03	5.26E-03	1.72E-03	0.00E+00	5.05E-05	1.44E-07	5.89E-15	1.07E-14	2.31E-34	6.15E-15	8.52E-25	2.55E-31	6.28E-27	2.34E-28	1.30E-22	2.37E-02	3.13E-25	5.64E-20	2.18E-13	9.88E-22	8.01E-27	7.54E-40	-3.26E-40	6.08E-31	0.00E+00	1.85E-12	3.98E-04	8.46E-03	2.08E-19	9.08E-20	2.97E-03	2.52E-03	5.86E-13
4.46E-09	300.005	1.22E+19	0.00E+00	1.57E-02	4.85E+05	1.09E-09	3.42E-10	3.08E+05	1.25E-01	1.29E+05	4.49E-02	7.71E+04	1.63E-02	4.52E-05	2.11E-02	3.32E-02	2.96E-03	5.47E-03	1.79E-03	0.00E+00	5.25E-05	1.50E-07	6.36E-15	1.15E-14	2.59E-34	6.65E-15	9.57E-25	2.75E-31	6.79E-27	2.63E-28	1.50E-22	2.46E-02	3.51E-25	6.26E-20	2.27E-13	1.10E-21	9.00E-27	9.41E-40	-4.14E-40	7.04E-31	0.00E+00	2.00E-12	4.14E-04	8.79E-03	2.16E-19	9.44E-20	3.09E-03	2.62E-03	6.33E-13
4.47E-09	300.005	1.22E+19	0.00E+00	1.64E-02	4.85E+05	1.09E-09	3.70E-10	3.08E+05	1.30E-01	1.29E+05	4.67E-02	7.71E+04	1.69E-02	4.70E-05	2.19E-02	3.45E-02	3.08E-03	5.68E-03	1.86E-03	0.00E+00	5.45E-05	1.55E-07	6.87E-15	1.24E-14	2.91E-34	7.19E-15	1.08E-24	2.98E-31	7.34E-27	2.95E-28	1.74E-22	2.56E-02	3.95E-25	6.94E-20	2.36E-13	1.23E-21	1.01E-26	1.03E-39	-3.77E-40	8.16E-31	0.00E+00	2.16E-12	4.30E-04	9.14E-03	2.25E-19	9.81E-20	3.21E-03	2.72E-03	6.84E-13
4.48E-09	300.005	1.22E+19	0.00E+00	1.70E-02	4.85E+05	1.09E-09	3.99E-10	3.08E+05	1.35E-01	1.29E+05	4.85E-02	7.71E+04	1.76E-02	4.88E-05	2.28E-02	3.58E-02	3.20E-03	5.91E-03	1.94E-03	0.00E+00	5.67E-05	1.62E-07	7.42E-15	1.34E-14	3.27E-34	7.76E-15	1.21E-24	3.22E-31	7.93E-27	3.32E-28	2.02E-22	2.66E-02	4.43E-25	7.70E-20	2.45E-13	1.37E-21	1.14E-26	1.65E-39	-8.45E-40	9.45E-31	0.00E+00	2.33E-12	4.47E-04	9.50E-03	2.34E-19	1.02E-19	3.34E-03	2.83E-03	7.39E-13
4.49E-09	300.006	1.22E+19	0.00E+00	1.77E-02	4.85E+05	1.09E-09	4.31E-10	3.08E+05	1.40E-01	1.29E+05	5.04E-02	7.71E+04	1.83E-02	5.07E-05	2.37E-02	3.73E-02	3.32E-03	6.14E-03	2.01E-03	0.00E+00	5.89E-05	1.68E-07	8.02E-15	1.45E-14	3.67E-34	8.39E-15	1.36E-24	3.48E-31	8.56E-27	3.72E-28	2.34E-22	2.77E-02	4.98E-25	8.55E-20	2.55E-13	1.52E-21	1.27E-26	2.68E-39	-1.69E-39	1.10E-30	0.00E+00	2.52E-12	4.65E-04	9.88E-03	2.43E-19	1.06E-19	3.47E-03	2.94E-03	7.99E-13
4.50E-09	300.006	1.22E+19	0.00E+00	1.84E-02	4.85E+05	1.09E-09	4.66E-10	3.08E+05	1.46E-01	1.29E+05	5.24E-02	7.71E+04	1.90E-02	5.27E-05	2.46E-02	3.87E-02	3.46E-03	6.38E-03	2.09E-03	0.00E+00	6.13E-05	1.75E-07	8.67E-15	1.57E-14	4.13E-34	9.06E-15	1.52E-24	3.76E-31	9.25E-27	4.18E-28	2.71E-22	2.87E-02	5.59E-25	9.50E-20	2.65E-13	1.70E-21	1.43E-26	3.62E-39	-2.39E-39	1.27E-30	0.00E+00	2.72E-12	4.83E-04	1.03E-02	2.53E-19	1.10E-19	3.61E-03	3.06E-03	8.63E-13
4.51E-09	300.006	1.22E+19	0.00E+00	1.91E-02	4.85E+05	1.09E-09	5.04E-10	3.08E+05	1.51E-01	1.29E+05	5.45E-02	7.71E+04	1.98E-02	5.48E-05	2.56E-02	4.03E-02	3.59E-03	6.64E-03	2.17E-03	0.00E+00	6.37E-05	1.81E-07	9.36E-15	1.70E-14	4.63E-34	9.79E-15	1.71E-24	4.06E-31	1.00E-26	4.70E-28	3.14E-22	2.99E-02	6.28E-25	1.06E-19	2.75E-13	1.89E-21	1.61E-26	3.95E-39	-2.44E-39	1.47E-30	0.00E+00	2.94E-12	5.02E-04	1.07E-02	2.62E-19	1.15E-19	3.75E-03	3.18E-03	9.33E-13
4.52E-09	300.006	1.22E+19	0.00E+00	1.98E-02	4.85E+05	1.09E-09	5.44E-10	3.08E+05	1.57E-01	1.29E+05	5.66E-02	7.71E+04	2.05E-02	5.70E-05	2.66E-02	4.18E-02	3.73E-03	6.90E-03	2.26E-03	0.00E+00	6.62E-05	1.89E-07	1.01E-14	1.83E-14	5.20E-34	1.06E-14	1.92E-24	4.39E-31	1.08E-26	5.28E-28	3.63E-22	3.11E-02	7.05E-25	1.17E-19	2.86E-13	2.11E-21	1.81E-26	5.70E-39	-3.84E-39	1.70E-30	0.00E+00	3.17E-12	5.22E-04	1.11E-02	2.73E-19	1.19E-19	3.90E-03	3.30E-03	1.01E-12
4.53E-09	300.006	1.22E+19	0.00E+00	2.06E-02	4.85E+05	1.09E-09	5.88E-10	3.08E+05	1.63E-01	1.29E+05	5.89E-02	7.71E+04	2.14E-02	5.92E-05	2.77E-02	4.35E-02	3.88E-03	7.17E-03	2.35E-03	0.00E+00	6.88E-05	1.96E-07	1.09E-14	1.98E-14	5.84E-34	1.14E-14	2.16E-24	4.74E-31	1.17E-26	5.93E-28	4.21E-22	3.23E-02	7.92E-25	1.31E-19	2.98E-13	2.35E-21	2.03E-26	9.39E-39	-7.08E-39	1.97E-30	0.00E+00	3.43E-12	5.43E-04	1.15E-02	2.84E-19	1.24E-19	4.05E-03	3.43E-03	1.09E-12
4.54E-09	300.007	1.22E+19	0.00E+00	2.14E-02	4.85E+05	1.09E-09	6.35E-10	3.08E+05	1.70E-01	1.29E+05	6.12E-02	7.71E+04	2.22E-02	6.16E-05	2.87E-02	4.52E-02	4.03E-03	7.45E-03	2.44E-03	0.00E+00	7.15E-05	2.04E-07	1.18E-14	2.14E-14	6.56E-34	1.24E-14	2.42E-24	5.12E-31	1.26E-26	6.66E-28	4.87E-22	3.36E-02	8.90E-25	1.45E-19	3.09E-13	2.62E-21	2.28E-26	1.30E-38	-1.01E-38	2.28E-30	0.00E+00	3.71E-12	5.64E-04	1.20E-02	2.95E-19	1.29E-19	4.21E-03	3.57E-03	1.18E-12
4.55E-09	300.007	1.22E+19	0.00E+00	2.23E-02	4.85E+05	1.09E-09	6.86E-10	3.08E+05	1.77E-01	1.29E+05	6.36E-02	7.71E+04	2.31E-02	6.40E-05	2.99E-02	4.70E-02	4.19E-03	7.75E-03	2.54E-03	0.00E+00	7.43E-05	2.12E-07	1.28E-14	2.31E-14	7.37E-34	1.33E-14	2.72E-24	5.54E-31	1.36E-26	7.47E-28	5.65E-22	3.49E-02	9.99E-25	1.62E-19	3.21E-13	2.91E-21	2.56E-26	1.44E-38	-1.09E-38	2.65E-30	0.00E+00	4.00E-12	5.86E-04	1.25E-02	3.06E-19	1.34E-19	4.38E-03	3.71E-03	1.27E-12
4.56E-09	300.007	1.22E+19	0.00E+00	2.32E-02	4.85E+05	1.09E-09	7.42E-10	3.08E+05	1.84E-01	1.29E+05	6.61E-02	7.71E+04	2.40E-02	6.65E-05	3.11E-02	4.88E-02	4.36E-03	8.05E-03	2.64E-03	0.00E+00	7.73E-05	2.20E-07	1.38E-14	2.50E-14	8.28E-34	1.44E-14	3.06E-24	5.99E-31	1.47E-26	8.39E-28	6.54E-22	3.63E-02	1.12E-24	1.80E-19	3.34E-13	3.24E-21	2.87E-26	1.56E-38	-1.12E-38	3.06E-30	0.00E+00	4.33E-12	6.09E-04	1.29E-02	3.19E-19	1.39E-19	4.55E-03	3.85E-03	1.37E-12
4.57E-09	300.008	1.22E+19	0.00E+00	2.41E-02	4.85E+05	1.09E-09	8.01E-10	3.08E+05	1.91E-01	1.29E+05	6.87E-02	7.71E+04	2.49E-02	6.91E-05	3.23E-02	5.08E-02	4.53E-03	8.37E-03	2.74E-03	0.00E+00	8.03E-05	2.29E-07	1.49E-14	2.70E-14	9.30E-34	1.56E-14	3.43E-24	6.47E-31	1.59E-26	9.43E-28	7.57E-22	3.77E-02	1.26E-24	2.00E-19	3.47E-13	3.61E-21	3.23E-26	1.89E-38	-1.35E-38	3.55E-30	0.00E+00	4.68E-12	6.33E-04	1.35E-02	3.31E-19	1.44E-19	4.73E-03	4.01E-03	1.48E-12
4.58E-09	300.008	1.22E+19	0.00E+00	2.50E-02	4.85E+05	1.09E-09	8.66E-10	3.08E+05	1.98E-01	1.29E+05	7.14E-02	7.71E+04	2.59E-02	7.19E-05	3.36E-02	5.28E-02	4.71E-03	8.70E-03	2.85E-03	0.00E+00	8.35E-05	2.38E-07	1.61E-14	2.92E-14	1.04E-33	1.68E-14	3.86E-24	6.99E-31	1.72E-26	1.06E-27	8.77E-22	3.92E-02	1.42E-24	2.23E-19	3.61E-13	4.02E-21	3.62E-26	2.32E-38	-1.65E-38	4.11E-30	0.00E+00	5.05E-12	6.58E-04	1.40E-02	3.44E-19	1.50E-19	4.92E-03	4.16E-03	1.60E-12
4.59E-09	300.008	1.22E+19	0.00E+00	2.60E-02	4.85E+05	1.09E-09	9.35E-10	3.08E+05	2.06E-01	1.29E+05	7.42E-02	7.71E+04	2.69E-02	7.47E-05	3.49E-02	5.49E-02	4.90E-03	9.04E-03	2.96E-03	0.00E+00	8.68E-05	2.47E-07	1.74E-14	3.15E-14	1.17E-33	1.82E-14	4.33E-24	7.56E-31	1.86E-26	1.19E-27	1.01E-21	4.07E-02	1.59E-24	2.49E-19	3.75E-13	4.48E-21	4.07E-26	2.71E-38	-1.88E-38	4.76E-30	0.00E+00	5.46E-12	6.84E-04	1.45E-02	3.58E-19	1.56E-19	5.11E-03	4.33E-03	1.73E-12
4.60E-09	300.008	1.22E+19	0.00E+00	2.70E-02	4.85E+05	1.09E-09	1.01E-09	3.08E+05	2.14E-01	1.29E+05	7.72E-02	7.71E+04	2.80E-02	7.77E-05	3.63E-02	5.70E-02	5.09E-03	9.40E-03	3.08E-03	0.00E+00	9.02E-05	2.57E-07	1.88E-14	3.40E-14	1.32E-33	1.97E-14	4.86E-24	8.16E-31	2.01E-26	1.34E-27	1.17E-21	4.23E-02	1.79E-24	2.78E-19	3.90E-13	4.98E-21	4.57E-26	2.64E-38	-1.61E-38	5.51E-30	0.00E+00	5.90E-12	7.11E-04	1.51E-02	3.72E-19	1.62E-19	5.31E-03	4.50E-03	1.87E-12
4.61E-09	300.009	1.22E+19	0.00E+00	2.81E-02	4.85E+05	1.09E-09	1.09E-09	3.08E+05	2.23E-01	1.29E+05	8.02E-02	7.71E+04	2.91E-02	8.07E-05	3.77E-02	5.93E-02	5.29E-03	9.77E-03	3.20E-03	0.00E+00	9.38E-05	2.67E-07	2.03E-14	3.68E-14	1.48E-33	2.12E-14	5.46E-24	8.82E-31	2.17E-26	1.50E-27	1.36E-21	4.40E-02	2.00E-24	3.09E-19	4.06E-13	5.54E-21	5.13E-26	1.84E-38	-5.65E-39	6.37E-30	0.00E+00	6.37E-12	7.39E-04	1.57E-02	3.87E-19	1.69E-19	5.52E-03	4.68E-03	2.02E-12
4.62E-09	300.009	1.22E+19	0.00E+00	2.92E-02	4.85E+05	1.09E-09	1.18E-09	3.08E+05	2.32E-01	1.29E+05	8.34E-02	7.71E+04	3.03E-02	8.39E-05	3.92E-02	6.16E-02	5.50E-03	1.02E-02	3.33E-03	0.00E+00	9.75E-05	2.78E-07	2.19E-14	3.97E-14	1.66E-33	2.29E-14	6.13E-24	9.54E-31	2.34E-26	1.68E-27	1.57E-21	4.57E-02	2.25E-24	3.45E-19	4.22E-13	6.16E-21	5.77E-26	1.90E-38	-3.23E-39	7.37E-30	0.00E+00	6.88E-12	7.69E-04	1.63E-02	4.02E-19	1.75E-19	5.74E-03	4.86E-03	2.19E-12
4.63E-09	300.01	1.22E+19	0.00E+00	3.04E-02	4.85E+05	1.09E-09	1.27E-09	3.08E+05	2.41E-01	1.29E+05	8.67E-02	7.71E+04	3.14E-02	8.72E-05	4.07E-02	6.40E-02	5.72E-03	1.06E-02	3.46E-03	0.00E+00	1.01E-04	2.89E-07	2.37E-14	4.29E-14	1.87E-33	2.48E-14	6.89E-24	1.03E-30	2.53E-26	1.89E-27	1.82E-21	4.75E-02	2.53E-24	3.85E-19	4.38E-13	6.85E-21	6.48E-26	5.16E-38	-3.20E-38	8.53E-30	0.00E+00	7.44E-12	7.99E-04	1.70E-02	4.18E-19	1.82E-19	5.97E-03	5.05E-03	2.36E-12
4.64E-09	300.01	1.22E+19	0.00E+00	3.16E-02	4.85E+05	1.09E-09	1.38E-09	3.08E+05	2.50E-01	1.29E+05	9.01E-02	7.71E+04	3.27E-02	9.06E-05	4.23E-02	6.66E-02	5.94E-03	1.10E-02	3.60E-03	0.00E+00	1.05E-04	3.00E-07	2.56E-14	4.64E-14	2.10E-33	2.68E-14	7.74E-24	1.11E-30	2.73E-26	2.13E-27	2.11E-21	4.94E-02	2.84E-24	4.30E-19	4.55E-13	7.62E-21	7.27E-26	1.51E-37	-1.26E-37	9.87E-30	0.00E+00	8.04E-12	8.30E-04	1.76E-02	4.34E-19	1.89E-19	6.20E-03	5.25E-03	2.55E-12
4.65E-09	300.01	1.22E+19	0.00E+00	3.28E-02	4.85E+05	1.09E-09	1.49E-09	3.08E+05	2.60E-01	1.29E+05	9.37E-02	7.71E+04	3.40E-02	9.42E-05	4.40E-02	6.92E-02	6.18E-03	1.14E-02	3.74E-03	0.00E+00	1.09E-04	3.12E-07	2.77E-14	5.01E-14	2.35E-33	2.89E-14	8.69E-24	1.21E-30	2.95E-26	2.39E-27	2.44E-21	5.14E-02	3.19E-24	4.80E-19	4.73E-13	8.47E-21	8.17E-26	3.49E-37	-3.19E-37	1.14E-29	0.00E+00	8.68E-12	8.63E-04	1.83E-02	4.51E-19	1.97E-19	6.45E-03	5.46E-03	2.76E-12
4.66E-09	300.011	1.22E+19	0.00E+00	3.41E-02	4.85E+05	1.09E-09	1.61E-09	3.08E+05	2.70E-01	1.29E+05	9.73E-02	7.71E+04	3.53E-02	9.79E-05	4.57E-02	7.19E-02	6.42E-03	1.19E-02	3.88E-03	0.00E+00	1.14E-04	3.24E-07	2.99E-14	5.42E-14	2.64E-33	3.13E-14	9.76E-24	1.30E-30	3.19E-26	2.68E-27	2.82E-21	5.34E-02	3.58E-24	5.36E-19	4.92E-13	9.41E-21	9.17E-26	6.54E-37	-6.16E-37	1.32E-29	0.00E+00	9.38E-12	8.97E-04	1.91E-02	4.69E-19	2.05E-19	6.70E-03	5.68E-03	2.98E-12
4.67E-09	300.011	1.22E+19	0.00E+00	3.55E-02	4.85E+05	1.09E-09	1.74E-09	3.08E+05	2.81E-01	1.29E+05	1.01E-01	7.71E+04	3.67E-02	1.02E-04	4.75E-02	7.48E-02	6.67E-03	1.23E-02	4.04E-03	0.00E+00	1.18E-04	3.37E-07	3.23E-14	5.85E-14	2.97E-33	3.38E-14	1.10E-23	1.41E-30	3.45E-26	3.01E-27	3.26E-21	5.55E-02	4.02E-24	5.99E-19	5.12E-13	1.05E-20	1.03E-25	1.03E-36	-9.79E-37	1.53E-29	0.00E+00	1.01E-11	9.33E-04	1.98E-02	4.88E-19	2.13E-19	6.97E-03	5.90E-03	3.22E-12
4.68E-09	300.012	1.22E+19	0.00E+00	3.69E-02	4.85E+05	1.09E-09	1.88E-09	3.08E+05	2.92E-01	1.29E+05	1.05E-01	7.71E+04	3.82E-02	1.06E-04	4.94E-02	7.77E-02	6.94E-03	1.28E-02	4.20E-03	0.00E+00	1.23E-04	3.50E-07	3.49E-14	6.32E-14	3.33E-33	3.65E-14	1.23E-23	1.52E-30	3.73E-26	3.38E-27	3.77E-21	5.77E-02	4.52E-24	6.69E-19	5.32E-13	1.16E-20	1.16E-25	1.36E-36	-1.30E-36	1.77E-29	0.00E+00	1.10E-11	9.69E-04	2.06E-02	5.07E-19	2.21E-19	7.24E-03	6.13E-03	3.48E-12
4.69E-09	300.012	1.22E+19	0.00E+00	3.83E-02	4.85E+05	1.09E-09	2.03E-09	3.08E+05	3.04E-01	1.29E+05	1.09E-01	7.71E+04	3.97E-02	1.10E-04	5.14E-02	8.08E-02	7.21E-03	1.33E-02	4.36E-03	0.00E+00	1.28E-04	3.64E-07	3.77E-14	6.83E-14	3.75E-33	3.94E-14	1.38E-23	1.65E-30	4.03E-26	3.80E-27	4.35E-21	6.00E-02	5.08E-24	7.48E-19	5.53E-13	1.29E-20	1.30E-25	1.45E-36	-1.38E-36	2.04E-29	0.00E+00	1.18E-11	1.01E-03	2.14E-02	5.27E-19	2.30E-19	7.53E-03	6.37E-03	3.76E-12
4.70E-09	300.012	1.22E+19	0.00E+00	3.98E-02	4.85E+05	1.09E-09	2.19E-09	3.08E+05	3.16E-01	1.29E+05	1.14E-01	7.71E+04	4.12E-02	1.14E-04	5.34E-02	8.40E-02	7.49E-03	1.38E-02	4.54E-03	0.00E+00	1.33E-04	3.79E-07	4.07E-14	7.38E-14	4.21E-33	4.26E-14	1.55E-23	1.78E-30	4.35E-26	4.26E-27	5.03E-21	6.23E-02	5.70E-24	8.36E-19	5.75E-13	1.43E-20	1.46E-25	1.08E-36	-9.88E-37	2.36E-29	0.00E+00	1.28E-11	1.05E-03	2.23E-02	5.48E-19	2.39E-19	7.82E-03	6.63E-03	4.06E-12
4.71E-09	300.013	1.22E+19	0.00E+00	4.14E-02	4.85E+05	1.09E-09	2.37E-09	3.08E+05	3.28E-01	1.29E+05	1.18E-01	7.71E+04	4.29E-02	1.19E-04	5.55E-02	8.73E-02	7.79E-03	1.44E-02	4.71E-03	0.00E+00	1.38E-04	3.93E-07	4.40E-14	7.98E-14	4.72E-33	4.60E-14	1.74E-23	1.93E-30	4.70E-26	4.79E-27	5.82E-21	6.48E-02	6.40E-24	9.34E-19	5.97E-13	1.59E-20	1.64E-25	6.10E-37	-5.00E-37	2.73E-29	0.00E+00	1.38E-11	1.09E-03	2.31E-02	5.69E-19	2.48E-19	8.13E-03	6.89E-03	4.39E-12
4.72E-09	300.013	1.22E+19	0.00E+00	4.30E-02	4.85E+05	1.09E-09	2.56E-09	3.08E+05	3.41E-01	1.29E+05	1.23E-01	7.71E+04	4.45E-02	1.24E-04	5.77E-02	9.07E-02	8.10E-03	1.50E-02	4.90E-03	0.00E+00	1.44E-04	4.09E-07	4.76E-14	8.62E-14	5.31E-33	4.97E-14	1.96E-23	2.08E-30	5.08E-26	5.38E-27	6.72E-21	6.74E-02	7.19E-24	1.04E-18	6.21E-13	1.76E-20	1.84E-25	1.40E-36	-1.26E-36	3.15E-29	0.00E+00	1.49E-11	1.13E-03	2.40E-02	5.92E-19	2.58E-19	8.45E-03	7.16E-03	4.74E-12
4.73E-09	300.014	1.22E+19	0.00E+00	4.47E-02	4.85E+05	1.09E-09	2.76E-09	3.08E+05	3.54E-01	1.29E+05	1.28E-01	7.71E+04	4.63E-02	1.28E-04	6.00E-02	9.43E-02	8.42E-03	1.55E-02	5.09E-03	0.00E+00	1.49E-04	4.25E-07	5.14E-14	9.31E-14	5.96E-33	5.37E-14	2.20E-23	2.25E-30	5.49E-26	6.04E-27	7.76E-21	7.00E-02	8.07E-24	1.17E-18	6.45E-13	1.96E-20	2.07E-25	5.41E-36	-5.24E-36	3.64E-29	0.00E+00	1.61E-11	1.18E-03	2.50E-02	6.15E-19	2.68E-19	8.79E-03	7.44E-03	5.12E-12
4.74E-09	300.015	1.22E+19	0.00E+00	4.65E-02	4.85E+05	1.09E-09	2.99E-09	3.08E+05	3.68E-01	1.29E+05	1.33E-01	7.71E+04	4.81E-02	1.33E-04	6.23E-02	9.80E-02	8.75E-03	1.62E-02	5.29E-03	0.00E+00	1.55E-04	4.42E-07	5.55E-14	1.01E-13	6.69E-33	5.81E-14	2.47E-23	2.44E-30	5.93E-26	6.79E-27	8.96E-21	7.28E-02	9.07E-24	1.31E-18	6.71E-13	2.17E-20	2.32E-25	1.48E-35	-1.46E-35	4.20E-29	0.00E+00	1.74E-11	1.22E-03	2.60E-02	6.39E-19	2.79E-19	9.13E-03	7.73E-03	5.53E-12
4.75E-09	300.015	1.22E+19	0.00E+00	4.83E-02	4.85E+05	1.09E-09	3.23E-09	3.08E+05	3.83E-01	1.29E+05	1.38E-01	7.71E+04	5.00E-02	1.39E-04	6.48E-02	1.02E-01	9.09E-03	1.68E-02	5.50E-03	0.00E+00	1.61E-04	4.59E-07	6.00E-14	1.09E-13	7.52E-33	6.27E-14	2.77E-23	2.64E-30	6.41E-26	7.62E-27	1.03E-20	7.56E-02	1.02E-23	1.46E-18	6.97E-13	2.41E-20	2.61E-25	3.11E-35	-3.08E-35	4.85E-29	0.00E+00	1.88E-11	1.27E-03	2.70E-02	6.64E-19	2.90E-19	9.49E-03	8.04E-03	5.98E-12
4.76E-09	300.016	1.22E+19	0.00E+00	5.02E-02	4.85E+05	1.09E-09	3.49E-09	3.08E+05	3.98E-01	1.29E+05	1.43E-01	7.71E+04	5.20E-02	1.44E-04	6.73E-02	1.06E-01	9.45E-03	1.75E-02	5.72E-03	0.00E+00	1.68E-04	4.77E-07	6.48E-14	1.17E-13	8.44E-33	6.78E-14	3.12E-23	2.85E-30	6.92E-26	8.56E-27	1.19E-20	7.86E-02	1.14E-23	1.63E-18	7.25E-13	2.67E-20	2.93E-25	5.34E-35	-5.31E-35	5.59E-29	0.00E+00	2.03E-11	1.32E-03	2.81E-02	6.91E-19	3.01E-19	9.87E-03	8.36E-03	6.46E-12
4.77E-09	300.016	1.22E+19	0.00E+00	5.22E-02	4.85E+05	1.09E-09	3.77E-09	3.08E+05	4.14E-01	1.29E+05	1.49E-01	7.71E+04	5.41E-02	1.50E-04	7.00E-02	1.10E-01	9.82E-03	1.81E-02	5.95E-03	0.00E+00	1.74E-04	4.96E-07	7.00E-14	1.27E-13	9.48E-33	7.32E-14	3.50E-23	3.09E-30	7.48E-26	9.61E-27	1.38E-20	8.17E-02	1.28E-23	1.83E-18	7.53E-13	2.95E-20	3.29E-25	7.70E-35	-7.66E-35	6.45E-29	0.00E+00	2.20E-11	1.37E-03	2.92E-02	7.18E-19	3.13E-19	1.03E-02	8.69E-03	6.98E-12
4.78E-09	300.017	1.22E+19	0.00E+00	5.43E-02	4.85E+05	1.09E-09	4.07E-09	3.08E+05	4.30E-01	1.29E+05	1.55E-01	7.71E+04	5.62E-02	1.56E-04	7.28E-02	1.14E-01	1.02E-02	1.89E-02	6.18E-03	0.00E+00	1.81E-04	5.16E-07	7.57E-14	1.37E-13	1.06E-32	7.91E-14	3.93E-23	3.34E-30	8.08E-26	1.08E-26	1.59E-20	8.50E-02	1.44E-23	2.05E-18	7.83E-13	3.27E-20	3.70E-25	9.21E-35	-9.16E-35	7.44E-29	0.00E+00	2.37E-11	1.43E-03	3.03E-02	7.46E-19	3.26E-19	1.07E-02	9.03E-03	7.54E-12
4.79E-09	300.018	1.22E+19	0.00E+00	5.64E-02	4.85E+05	1.09E-09	4.40E-09	3.08E+05	4.47E-01	1.29E+05	1.61E-01	7.71E+04	5.84E-02	1.62E-04	7.56E-02	1.19E-01	1.06E-02	1.96E-02	6.42E-03	0.00E+00	1.88E-04	5.36E-07	8.18E-14	1.48E-13	1.20E-32	8.55E-14	4.41E-23	3.61E-30	8.73E-26	1.21E-26	1.83E-20	8.83E-02	1.62E-23	2.29E-18	8.14E-13	3.62E-20	4.15E-25	8.42E-35	-8.36E-35	8.58E-29	0.00E+00	2.57E-11	1.48E-03	3.15E-02	7.76E-19	3.38E-19	1.11E-02	9.39E-03	8.15E-12
4.80E-09	300.018	1.22E+19	0.00E+00	5.86E-02	4.85E+05	1.09E-09	4.75E-09	3.08E+05	4.65E-01	1.29E+05	1.67E-01	7.71E+04	6.07E-02	1.68E-04	7.86E-02	1.24E-01	1.10E-02	2.04E-02	6.68E-03	0.00E+00	1.96E-04	5.57E-07	8.84E-14	1.60E-13	1.34E-32	9.24E-14	4.96E-23	3.91E-30	9.44E-26	1.36E-26	2.11E-20	9.18E-02	1.82E-23	2.57E-18	8.46E-13	4.01E-20	4.66E-25	4.41E-35	-4.33E-35	9.90E-29	0.00E+00	2.77E-11	1.54E-03	3.28E-02	8.06E-19	3.52E-19	1.15E-02	9.76E-03	8.80E-12
4.81E-09	300.019	1.22E+19	0.00E+00	6.10E-02	4.85E+05	1.09E-09	5.13E-09	3.08E+05	4.83E-01	1.29E+05	1.74E-01	7.71E+04	6.31E-02	1.75E-04	8.17E-02	1.29E-01	1.15E-02	2.12E-02	6.94E-03	0.00E+00	2.03E-04	5.79E-07	9.55E-14	1.73E-13	1.51E-32	9.98E-14	5.57E-23	4.24E-30	1.02E-25	1.53E-26	2.43E-20	9.54E-02	2.04E-23	2.87E-18	8.80E-13	4.43E-20	5.23E-25	7.87E-35	-7.78E-35	1.14E-28	0.00E+00	3.00E-11	1.60E-03	3.41E-02	8.38E-19	3.66E-19	1.20E-02	1.01E-02	9.51E-12
4.82E-09	300.02	1.22E+19	0.00E+00	6.34E-02	4.85E+05	1.09E-09	5.55E-09	3.08E+05	5.02E-01	1.29E+05	1.81E-01	7.71E+04	6.56E-02	1.82E-04	8.49E-02	1.34E-01	1.19E-02	2.20E-02	7.22E-03	0.00E+00	2.11E-04	6.02E-07	1.03E-13	1.87E-13	1.69E-32	1.08E-13	6.25E-23	4.59E-30	1.10E-25	1.72E-26	2.80E-20	9.92E-02	2.30E-23	3.22E-18	9.14E-13	4.90E-20	5.88E-25	3.57E-34	-3.56E-34	1.31E-28	0.00E+00	3.24E-11	1.67E-03	3.54E-02	8.71E-19	3.80E-19	1.24E-02	1.05E-02	1.03E-11
4.83E-09	300.021	1.22E+19	0.00E+00	6.59E-02	4.85E+05	1.09E-09	5.99E-09	3.08E+05	5.22E-01	1.29E+05	1.88E-01	7.71E+04	6.82E-02	1.89E-04	8.83E-02	1.39E-01	1.24E-02	2.29E-02	7.50E-03	0.00E+00	2.20E-04	6.26E-07	1.11E-13	2.02E-13	1.90E-32	1.17E-13	7.02E-23	4.98E-30	1.19E-25	1.93E-26	3.23E-20	1.03E-01	2.58E-23	3.60E-18	9.50E-13	5.42E-20	6.60E-25	1.12E-33	-1.12E-33	1.51E-28	0.00E+00	3.50E-11	1.73E-03	3.68E-02	9.06E-19	3.95E-19	1.29E-02	1.10E-02	1.11E-11
4.84E-09	300.021	1.22E+19	0.00E+00	6.85E-02	4.85E+05	1.09E-09	6.47E-09	3.08E+05	5.43E-01	1.29E+05	1.95E-01	7.71E+04	7.09E-02	1.97E-04	9.18E-02	1.44E-01	1.29E-02	2.38E-02	7.80E-03	0.00E+00	2.28E-04	6.51E-07	1.20E-13	2.18E-13	2.14E-32	1.26E-13	7.89E-23	5.39E-30	1.29E-25	2.17E-26	3.71E-20	1.07E-01	2.90E-23	4.03E-18	9.88E-13	5.99E-20	7.42E-25	2.57E-33	-2.57E-33	1.74E-28	0.00E+00	3.78E-11	1.80E-03	3.83E-02	9.41E-19	4.11E-19	1.34E-02	1.14E-02	1.20E-11
4.85E-09	300.022	1.22E+19	0.00E+00	7.12E-02	4.85E+05	1.09E-09	6.99E-09	3.08E+05	5.64E-01	1.29E+05	2.03E-01	7.71E+04	7.37E-02	2.04E-04	9.54E-02	1.50E-01	1.34E-02	2.47E-02	8.10E-03	0.00E+00	2.37E-04	6.76E-07	1.30E-13	2.36E-13	2.40E-32	1.36E-13	8.86E-23	5.85E-30	1.39E-25	2.43E-26	4.27E-20	1.11E-01	3.25E-23	4.52E-18	1.03E-12	6.61E-20	8.33E-25	4.72E-33	-4.72E-33	2.00E-28	0.00E+00	4.08E-11	1.87E-03	3.98E-02	9.78E-19	4.27E-19	1.40E-02	1.18E-02	1.30E-11
4.86E-09	300.023	1.22E+19	0.00E+00	7.40E-02	4.85E+05	1.09E-09	7.56E-09	3.08E+05	5.86E-01	1.29E+05	2.11E-01	7.71E+04	7.66E-02	2.12E-04	9.91E-02	1.56E-01	1.39E-02	2.57E-02	8.42E-03	0.00E+00	2.47E-04	7.03E-07	1.41E-13	2.55E-13	2.70E-32	1.47E-13	9.95E-23	6.34E-30	1.50E-25	2.73E-26	4.92E-20	1.16E-01	3.65E-23	5.06E-18	1.07E-12	7.30E-20	9.35E-25	7.24E-33	-7.24E-33	2.31E-28	0.00E+00	4.41E-11	1.95E-03	4.13E-02	1.02E-18	4.44E-19	1.45E-02	1.23E-02	1.40E-11
4.87E-09	300.024	1.22E+19	0.00E+00	7.69E-02	4.85E+05	1.09E-09	8.17E-09	3.08E+05	6.09E-01	1.29E+05	2.19E-01	7.71E+04	7.96E-02	2.21E-04	1.03E-01	1.62E-01	1.45E-02	2.67E-02	8.76E-03	0.00E+00	2.56E-04	7.31E-07	1.52E-13	2.75E-13	3.03E-32	1.59E-13	1.12E-22	6.88E-30	1.62E-25	3.07E-26	5.65E-20	1.20E-01	4.10E-23	5.67E-18	1.11E-12	8.06E-20	1.05E-24	9.13E-33	-9.12E-33	2.65E-28	0.00E+00	4.77E-11	2.02E-03	4.30E-02	1.06E-18	4.61E-19	1.51E-02	1.28E-02	1.51E-11
4.88E-09	300.025	1.22E+19	0.00E+00	7.99E-02	4.85E+05	1.09E-09	8.82E-09	3.08E+05	6.33E-01	1.29E+05	2.28E-01	7.71E+04	8.27E-02	2.29E-04	1.07E-01	1.68E-01	1.50E-02	2.78E-02	9.10E-03	0.00E+00	2.67E-04	7.60E-07	1.64E-13	2.97E-13	3.40E-32	1.72E-13	1.25E-22	7.46E-30	1.75E-25	3.45E-26	6.50E-20	1.25E-01	4.61E-23	6.36E-18	1.15E-12	8.89E-20	1.18E-24	8.82E-33	-8.81E-33	3.05E-28	0.00E+00	5.15E-11	2.10E-03	4.47E-02	1.10E-18	4.80E-19	1.57E-02	1.33E-02	1.63E-11
4.89E-09	300.026	1.22E+19	0.00E+00	8.31E-02	4.85E+05	1.09E-09	9.53E-09	3.08E+05	6.58E-01	1.29E+05	2.37E-01	7.71E+04	8.60E-02	2.38E-04	1.11E-01	1.75E-01	1.56E-02	2.89E-02	9.46E-03	0.00E+00	2.77E-04	7.90E-07	1.77E-13	3.21E-13	3.82E-32	1.85E-13	1.41E-22	8.11E-30	1.89E-25	3.87E-26	7.47E-20	1.30E-01	5.17E-23	7.12E-18	1.20E-12	9.81E-20	1.33E-24	5.70E-33	-5.69E-33	3.51E-28	0.00E+00	5.56E-11	2.18E-03	4.64E-02	1.14E-18	4.98E-19	1.63E-02	1.38E-02	1.77E-11
4.90E-09	300.027	1.22E+19	0.00E+00	8.64E-02	4.85E+05	1.09E-09	1.03E-08	3.08E+05	6.84E-01	1.29E+05	2.46E-01	7.71E+04	8.94E-02	2.48E-04	1.16E-01	1.82E-01	1.62E-02	3.00E-02	9.83E-03	0.00E+00	2.88E-04	8.21E-07	1.92E-13	3.47E-13	4.29E-32	2.00E-13	1.58E-22	8.83E-30	2.05E-25	4.35E-26	8.58E-20	1.35E-01	5.81E-23	7.98E-18	1.25E-12	1.08E-19	1.49E-24	1.90E-33	-1.90E-33	4.03E-28	0.00E+00	6.01E-11	2.27E-03	4.83E-02	1.19E-18	5.18E-19	1.70E-02	1.44E-02	1.91E-11
4.91E-09	300.028	1.22E+19	0.00E+00	8.98E-02	4.85E+05	1.09E-09	1.11E-08	3.08E+05	7.11E-01	1.29E+05	2.56E-01	7.71E+04	9.29E-02	2.58E-04	1.20E-01	1.89E-01	1.69E-02	3.12E-02	1.02E-02	0.00E+00	2.99E-04	8.53E-07	2.07E-13	3.75E-13	4.82E-32	2.16E-13	1.78E-22	9.62E-30	2.21E-25	4.88E-26	9.86E-20	1.41E-01	6.53E-23	8.95E-18	1.30E-12	1.19E-19	1.67E-24	6.48E-33	-6.47E-33	4.62E-28	0.00E+00	6.50E-11	2.36E-03	5.02E-02	1.23E-18	5.39E-19	1.76E-02	1.49E-02	2.06E-11
4.92E-09	300.029	1.22E+19	0.00E+00	9.33E-02	4.85E+05	1.09E-09	1.20E-08	3.08E+05	7.39E-01	1.29E+05	2.66E-01	7.71E+04	9.66E-02	2.68E-04	1.25E-01	1.97E-01	1.76E-02	3.24E-02	1.06E-02	0.00E+00	3.11E-04	8.87E-07	2.24E-13	4.05E-13	5.41E-32	2.34E-13	2.00E-22	1.05E-29	2.39E-25	5.49E-26	1.13E-19	1.46E-01	7.33E-23	1.00E-17	1.35E-12	1.31E-19	1.88E-24	3.16E-32	-3.16E-32	5.31E-28	0.00E+00	7.02E-11	2.45E-03	5.21E-02	1.28E-18	5.60E-19	1.83E-02	1.55E-02	2.23E-11
4.93E-09	300.03	1.22E+19	0.00E+00	9.70E-02	4.85E+05	1.09E-09	1.30E-08	3.08E+05	7.69E-01	1.29E+05	2.77E-01	7.71E+04	1.00E-01	2.78E-04	1.30E-01	2.04E-01	1.82E-02	3.37E-02	1.10E-02	0.00E+00	3.24E-04	9.22E-07	2.42E-13	4.38E-13	6.08E-32	2.53E-13	2.24E-22	1.15E-29	2.58E-25	6.16E-26	1.30E-19	1.52E-01	8.23E-23	1.12E-17	1.40E-12	1.44E-19	2.11E-24	9.19E-32	-9.19E-32	6.09E-28	0.00E+00	7.58E-11	2.55E-03	5.42E-02	1.33E-18	5.82E-19	1.91E-02	1.61E-02	2.41E-11
4.94E-09	300.032	1.22E+19	0.00E+00	1.01E-01	4.85E+05	1.09E-09	1.40E-08	3.08E+05	7.99E-01	1.29E+05	2.88E-01	7.71E+04	1.04E-01	2.89E-04	1.35E-01	2.13E-01	1.90E-02	3.50E-02	1.15E-02	0.00E+00	3.36E-04	9.58E-07	2.61E-13	4.73E-13	6.83E-32	2.73E-13	2.52E-22	1.25E-29	2.79E-25	6.92E-26	1.49E-19	1.58E-01	9.24E-23	1.26E-17	1.45E-12	1.59E-19	2.37E-24	1.97E-31	-1.97E-31	6.99E-28	0.00E+00	8.19E-11	2.65E-03	5.63E-02	1.39E-18	6.05E-19	1.98E-02	1.68E-02	2.60E-11
4.95E-09	300.033	1.22E+19	0.00E+00	1.05E-01	4.85E+05	1.09E-09	1.52E-08	3.08E+05	8.30E-01	1.29E+05	2.99E-01	7.71E+04	1.08E-01	3.01E-04	1.40E-01	2.21E-01	1.97E-02	3.64E-02	1.19E-02	0.00E+00	3.50E-04	9.96E-07	2.82E-13	5.11E-13	7.67E-32	2.95E-13	2.83E-22	1.37E-29	3.01E-25	7.77E-26	1.71E-19	1.64E-01	1.04E-22	1.41E-17	1.51E-12	1.75E-19	2.66E-24	3.41E-31	-3.41E-31	8.01E-28	0.00E+00	8.85E-11	2.76E-03	5.86E-02	1.44E-18	6.29E-19	2.06E-02	1.74E-02	2.81E-11
4.96E-09	300.034	1.22E+19	0.00E+00	1.09E-01	4.85E+05	1.09E-09	1.64E-08	3.08E+05	8.63E-01	1.29E+05	3.11E-01	7.71E+04	1.13E-01	3.13E-04	1.46E-01	2.30E-01	2.05E-02	3.79E-02	1.24E-02	0.00E+00	3.63E-04	1.04E-06	3.05E-13	5.52E-13	8.61E-32	3.19E-13	3.18E-22	1.50E-29	3.26E-25	8.73E-26	1.96E-19	1.70E-01	1.17E-22	1.58E-17	1.57E-12	1.92E-19	2.99E-24	4.92E-31	-4.92E-31	9.19E-28	0.00E+00	9.56E-11	2.86E-03	6.09E-02	1.50E-18	6.53E-19	2.14E-02	1.81E-02	3.04E-11
4.97E-09	300.035	1.22E+19	0.00E+00	1.13E-01	4.85E+05	1.09E-09	1.77E-08	3.08E+05	8.97E-01	1.29E+05	3.23E-01	7.71E+04	1.17E-01	3.25E-04	1.52E-01	2.39E-01	2.13E-02	3.94E-02	1.29E-02	0.00E+00	3.78E-04	1.08E-06	3.29E-13	5.97E-13	9.67E-32	3.44E-13	3.57E-22	1.65E-29	3.52E-25	9.80E-26	2.24E-19	1.77E-01	1.31E-22	1.78E-17	1.63E-12	2.11E-19	3.35E-24	5.88E-31	-5.88E-31	1.05E-27	0.00E+00	1.03E-10	2.98E-03	6.33E-02	1.56E-18	6.79E-19	2.22E-02	1.88E-02	3.28E-11
4.98E-09	300.037	1.22E+19	0.00E+00	1.18E-01	4.85E+05	1.09E-09	1.91E-08	3.08E+05	9.33E-01	1.29E+05	3.36E-01	7.71E+04	1.22E-01	3.38E-04	1.58E-01	2.48E-01	2.21E-02	4.09E-02	1.34E-02	0.00E+00	3.93E-04	1.12E-06	3.56E-13	6.45E-13	1.09E-31	3.72E-13	4.01E-22	1.82E-29	3.80E-25	1.10E-25	2.57E-19	1.84E-01	1.47E-22	1.99E-17	1.70E-12	2.32E-19	3.77E-24	5.34E-31	-5.34E-31	1.21E-27	0.00E+00	1.12E-10	3.10E-03	6.58E-02	1.62E-18	7.06E-19	2.31E-02	1.96E-02	3.54E-11
4.99E-09	300.038	1.22E+19	0.00E+00	1.22E-01	4.85E+05	1.09E-09	2.07E-08	3.08E+05	9.69E-01	1.29E+05	3.49E-01	7.71E+04	1.27E-01	3.51E-04	1.64E-01	2.58E-01	2.30E-02	4.25E-02	1.39E-02	0.00E+00	4.08E-04	1.16E-06	3.84E-13	6.96E-13	1.22E-31	4.02E-13	4.50E-22	2.01E-29	4.11E-25	1.24E-25	2.94E-19	1.91E-01	1.65E-22	2.23E-17	1.77E-12	2.55E-19	4.23E-24	2.35E-31	-2.35E-31	1.38E-27	0.00E+00	1.21E-10	3.22E-03	6.84E-02	1.68E-18	7.34E-19	2.40E-02	2.03E-02	3.83E-11
5.00E-09	300.04	1.22E+19	0.00E+00	1.27E-01	4.85E+05	1.09E-09	2.23E-08	3.08E+05	1.01E+00	1.29E+05	3.63E-01	7.71E+04	1.32E-01	3.65E-04	1.70E-01	2.68E-01	2.39E-02	4.42E-02	1.45E-02	0.00E+00	4.24E-04	1.21E-06	4.15E-13	7.53E-13	1.37E-31	4.34E-13	5.05E-22	2.23E-29	4.44E-25	1.39E-25	3.36E-19	1.99E-01	1.86E-22	2.50E-17	1.84E-12	2.80E-19	4.75E-24	9.87E-31	-9.87E-31	1.58E-27	0.00E+00	1.30E-10	3.34E-03	7.11E-02	1.75E-18	7.63E-19	2.50E-02	2.12E-02	4.14E-11
5.01E-09	300.041	1.22E+19	0.00E+00	1.32E-01	4.85E+05	1.09E-09	2.41E-08	3.08E+05	1.05E+00	1.29E+05	3.77E-01	7.71E+04	1.37E-01	3.79E-04	1.77E-01	2.79E-01	2.49E-02	4.59E-02	1.51E-02	0.00E+00	4.41E-04	1.26E-06	4.49E-13	8.13E-13	1.54E-31	4.69E-13	5.68E-22	2.48E-29	4.80E-25	1.56E-25	3.85E-19	2.07E-01	2.08E-22	2.81E-17	1.91E-12	3.07E-19	5.34E-24	6.07E-30	-6.07E-30	1.81E-27	0.00E+00	1.41E-10	3.48E-03	7.39E-02	1.82E-18	7.93E-19	2.60E-02	2.20E-02	4.47E-11
5.02E-09	300.043	1.22E+19	0.00E+00	1.37E-01	4.85E+05	1.09E-09	2.61E-08	3.08E+05	1.09E+00	1.29E+05	3.92E-01	7.71E+04	1.42E-01	3.94E-04	1.84E-01	2.90E-01	2.58E-02	4.78E-02	1.56E-02	0.00E+00	4.58E-04	1.31E-06	4.85E-13	8.79E-13	1.73E-31	5.07E-13	6.37E-22	2.76E-29	5.18E-25	1.75E-25	4.40E-19	2.15E-01	2.34E-22	3.15E-17	1.98E-12	3.37E-19	5.99E-24	1.96E-29	-1.96E-29	2.07E-27	0.00E+00	1.52E-10	3.61E-03	7.68E-02	1.89E-18	8.24E-19	2.70E-02	2.29E-02	4.83E-11
5.03E-09	300.045	1.22E+19	0.00E+00	1.43E-01	4.85E+05	1.09E-09	2.82E-08	3.08E+05	1.13E+00	1.29E+05	4.08E-01	7.71E+04	1.48E-01	4.10E-04	1.91E-01	3.01E-01	2.69E-02	4.96E-02	1.63E-02	0.00E+00	4.76E-04	1.36E-06	5.24E-13	9.49E-13	1.94E-31	5.48E-13	7.16E-22	3.09E-29	5.60E-25	1.97E-25	5.03E-19	2.24E-01	2.63E-22	3.53E-17	2.06E-12	3.69E-19	6.73E-24	4.52E-29	-4.52E-29	2.36E-27	0.00E+00	1.64E-10	3.76E-03	7.98E-02	1.96E-18	8.57E-19	2.81E-02	2.38E-02	5.22E-11
5.04E-09	300.047	1.22E+19	0.00E+00	1.48E-01	4.85E+05	1.09E-09	3.04E-08	3.08E+05	1.18E+00	1.29E+05	4.24E-01	7.71E+04	1.54E-01	4.26E-04	1.99E-01	3.13E-01	2.79E-02	5.16E-02	1.69E-02	0.00E+00	4.95E-04	1.41E-06	5.66E-13	1.03E-12	2.18E-31	5.92E-13	8.04E-22	3.48E-29	6.05E-25	2.21E-25	5.74E-19	2.32E-01	2.95E-22	3.96E-17	2.14E-12	4.05E-19	7.56E-24	8.43E-29	-8.43E-29	2.70E-27	0.00E+00	1.78E-10	3.90E-03	8.30E-02	2.04E-18	8.91E-19	2.92E-02	2.47E-02	5.64E-11
5.05E-09	300.048	1.22E+19	0.00E+00	1.54E-01	4.85E+05	1.09E-09	3.29E-08	3.08E+05	1.22E+00	1.29E+05	4.40E-01	7.71E+04	1.60E-01	4.43E-04	2.07E-01	3.25E-01	2.90E-02	5.36E-02	1.76E-02	0.00E+00	5.15E-04	1.47E-06	6.12E-13	1.11E-12	2.45E-31	6.40E-13	9.03E-22	3.93E-29	6.54E-25	2.48E-25	6.56E-19	2.42E-01	3.31E-22	4.45E-17	2.23E-12	4.43E-19	8.49E-24	1.32E-28	-1.32E-28	3.08E-27	0.00E+00	1.92E-10	4.06E-03	8.62E-02	2.12E-18	9.26E-19	3.03E-02	2.57E-02	6.09E-11
5.06E-09	300.05	1.22E+19	0.00E+00	1.60E-01	4.85E+05	1.09E-09	3.55E-08	3.08E+05	1.27E+00	1.29E+05	4.58E-01	7.71E+04	1.66E-01	4.60E-04	2.15E-01	3.38E-01	3.02E-02	5.57E-02	1.83E-02	0.00E+00	5.35E-04	1.52E-06	6.61E-13	1.20E-12	2.75E-31	6.91E-13	1.01E-21	4.46E-29	7.06E-25	2.79E-25	7.49E-19	2.51E-01	3.72E-22	4.99E-17	2.32E-12	4.85E-19	9.54E-24	1.74E-28	-1.74E-28	3.52E-27	0.00E+00	2.07E-10	4.22E-03	8.96E-02	2.20E-18	9.62E-19	3.15E-02	2.67E-02	6.58E-11
5.07E-09	300.052	1.22E+19	0.00E+00	1.67E-01	4.85E+05	1.09E-09	3.84E-08	3.08E+05	1.32E+00	1.29E+05	4.76E-01	7.71E+04	1.73E-01	4.78E-04	2.23E-01	3.51E-01	3.14E-02	5.79E-02	1.90E-02	0.00E+00	5.56E-04	1.58E-06	7.14E-13	1.29E-12	3.09E-31	7.47E-13	1.14E-21	5.09E-29	7.63E-25	3.13E-25	8.54E-19	2.61E-01	4.18E-22	5.59E-17	2.41E-12	5.31E-19	1.07E-23	1.87E-28	-1.87E-28	4.01E-27	0.00E+00	2.24E-10	4.38E-03	9.32E-02	2.29E-18	1.00E-18	3.27E-02	2.77E-02	7.11E-11
5.08E-09	300.054	1.22E+19	0.00E+00	1.73E-01	4.85E+05	1.09E-09	4.15E-08	3.08E+05	1.37E+00	1.29E+05	4.95E-01	7.71E+04	1.79E-01	4.97E-04	2.32E-01	3.65E-01	3.26E-02	6.02E-02	1.97E-02	0.00E+00	5.78E-04	1.65E-06	7.72E-13	1.40E-12	3.47E-31	8.07E-13	1.28E-21	5.83E-29	8.25E-25	3.52E-25	9.74E-19	2.71E-01	4.70E-22	6.28E-17	2.50E-12	5.81E-19	1.20E-23	1.41E-28	-1.41E-28	4.58E-27	0.00E+00	2.42E-10	4.56E-03	9.68E-02	2.38E-18	1.04E-18	3.40E-02	2.88E-02	7.68E-11
5.09E-09	300.056	1.22E+19	0.00E+00	1.80E-01	4.85E+05	1.09E-09	4.48E-08	3.08E+05	1.43E+00	1.29E+05	5.14E-01	7.71E+04	1.86E-01	5.17E-04	2.41E-01	3.80E-01	3.39E-02	6.26E-02	2.05E-02	0.00E+00	6.01E-04	1.71E-06	8.34E-13	1.51E-12	3.90E-31	8.72E-13	1.44E-21	6.72E-29	8.91E-25	3.95E-25	1.11E-18	2.82E-01	5.27E-22	7.04E-17	2.60E-12	6.35E-19	1.35E-23	6.72E-29	-6.72E-29	5.22E-27	0.00E+00	2.62E-10	4.74E-03	1.01E-01	2.48E-18	1.08E-18	3.54E-02	3.00E-02	8.30E-11
5.10E-09	300.059	1.22E+19	0.00E+00	1.87E-01	4.85E+05	1.09E-09	4.84E-08	3.08E+05	1.48E+00	1.29E+05	5.34E-01	7.71E+04	1.94E-01	5.37E-04	2.51E-01	3.95E-01	3.52E-02	6.51E-02	2.13E-02	0.00E+00	6.25E-04	1.78E-06	9.01E-13	1.63E-12	4.38E-31	9.42E-13	1.61E-21	7.79E-29	9.63E-25	4.43E-25	1.27E-18	2.93E-01	5.92E-22	7.90E-17	2.70E-12	6.95E-19	1.52E-23	1.07E-27	-1.07E-27	5.95E-27	0.00E+00	2.83E-10	4.92E-03	1.05E-01	2.57E-18	1.12E-18	3.68E-02	3.11E-02	8.97E-11
5.11E-09	300.061	1.22E+19	0.00E+00	1.95E-01	4.85E+05	1.09E-09	5.23E-08	3.08E+05	1.54E+00	1.29E+05	5.55E-01	7.71E+04	2.01E-01	5.59E-04	2.61E-01	4.10E-01	3.66E-02	6.76E-02	2.22E-02	0.00E+00	6.49E-04	1.85E-06	9.73E-13	1.76E-12	4.91E-31	1.02E-12	1.81E-21	9.09E-29	1.04E-24	4.98E-25	1.44E-18	3.05E-01	6.65E-22	8.86E-17	2.81E-12	7.59E-19	1.70E-23	4.76E-27	-4.76E-27	6.78E-27	0.00E+00	3.05E-10	5.12E-03	1.09E-01	2.68E-18	1.17E-18	3.82E-02	3.24E-02	9.69E-11
5.12E-09	300.063	1.22E+19	0.00E+00	2.02E-01	4.85E+05	1.09E-09	5.65E-08	3.08E+05	1.60E+00	1.29E+05	5.77E-01	7.71E+04	2.09E-01	5.81E-04	2.71E-01	4.26E-01	3.81E-02	7.03E-02	2.30E-02	0.00E+00	6.75E-04	1.92E-06	1.05E-12	1.90E-12	5.52E-31	1.10E-12	2.03E-21	1.07E-28	1.12E-24	5.59E-25	1.64E-18	3.17E-01	7.47E-22	9.95E-17	2.92E-12	8.30E-19	1.91E-23	1.32E-26	-1.32E-26	7.72E-27	0.00E+00	3.30E-10	5.32E-03	1.13E-01	2.78E-18	1.21E-18	3.97E-02	3.37E-02	1.05E-10
5.13E-09	300.066	1.22E+19	0.00E+00	2.10E-01	4.85E+05	1.09E-09	6.10E-08	3.08E+05	1.67E+00	1.29E+05	6.00E-01	7.71E+04	2.18E-01	6.03E-04	2.82E-01	4.43E-01	3.96E-02	7.31E-02	2.39E-02	0.00E+00	7.02E-04	2.00E-06	1.14E-12	2.06E-12	6.20E-31	1.19E-12	2.29E-21	1.26E-28	1.21E-24	6.28E-25	1.87E-18	3.29E-01	8.39E-22	1.12E-16	3.04E-12	9.06E-19	2.15E-23	2.79E-26	-2.79E-26	8.79E-27	0.00E+00	3.56E-10	5.53E-03	1.18E-01	2.89E-18	1.26E-18	4.13E-02	3.50E-02	1.13E-10
5.14E-09	300.069	1.22E+19	0.00E+00	2.19E-01	4.85E+05	1.09E-09	6.59E-08	3.08E+05	1.73E+00	1.29E+05	6.24E-01	7.71E+04	2.26E-01	6.27E-04	2.93E-01	4.61E-01	4.11E-02	7.60E-02	2.49E-02	0.00E+00	7.29E-04	2.08E-06	1.23E-12	2.22E-12	6.96E-31	1.28E-12	2.57E-21	1.49E-28	1.31E-24	7.06E-25	2.13E-18	3.42E-01	9.42E-22	1.25E-16	3.16E-12	9.89E-19	2.41E-23	4.70E-26	-4.70E-26	1.00E-26	0.00E+00	3.85E-10	5.75E-03	1.22E-01	3.00E-18	1.31E-18	4.29E-02	3.64E-02	1.22E-10
5.15E-09	300.071	1.22E+19	0.00E+00	2.27E-01	4.85E+05	1.09E-09	7.12E-08	3.08E+05	1.80E+00	1.29E+05	6.48E-01	7.71E+04	2.35E-01	6.52E-04	3.04E-01	4.79E-01	4.27E-02	7.90E-02	2.59E-02	0.00E+00	7.58E-04	2.16E-06	1.33E-12	2.40E-12	7.82E-31	1.39E-12	2.88E-21	1.77E-28	1.42E-24	7.92E-25	2.42E-18	3.56E-01	1.06E-21	1.41E-16	3.28E-12	1.08E-18	2.71E-23	6.47E-26	-6.47E-26	1.14E-26	0.00E+00	4.16E-10	5.97E-03	1.27E-01	3.12E-18	1.36E-18	4.46E-02	3.78E-02	1.32E-10
5.16E-09	300.074	1.22E+19	0.00E+00	2.36E-01	4.85E+05	1.09E-09	7.70E-08	3.08E+05	1.87E+00	1.29E+05	6.74E-01	7.71E+04	2.44E-01	6.78E-04	3.16E-01	4.98E-01	4.44E-02	8.21E-02	2.69E-02	0.00E+00	7.88E-04	2.24E-06	1.43E-12	2.60E-12	8.78E-31	1.50E-12	3.24E-21	2.12E-28	1.53E-24	8.90E-25	2.75E-18	3.70E-01	1.19E-21	1.58E-16	3.41E-12	1.18E-18	3.05E-23	6.95E-26	-6.95E-26	1.29E-26	0.00E+00	4.50E-10	6.21E-03	1.32E-01	3.25E-18	1.42E-18	4.64E-02	3.93E-02	1.43E-10
5.17E-09	300.077	1.22E+19	0.00E+00	2.45E-01	4.85E+05	1.09E-09	8.31E-08	3.08E+05	1.95E+00	1.29E+05	7.01E-01	7.71E+04	2.54E-01	7.04E-04	3.29E-01	5.17E-01	4.62E-02	8.53E-02	2.80E-02	0.00E+00	8.19E-04	2.33E-06	1.55E-12	2.80E-12	9.87E-31	1.62E-12	3.64E-21	2.56E-28	1.66E-24	1.00E-24	3.13E-18	3.84E-01	1.33E-21	1.77E-16	3.55E-12	1.28E-18	3.42E-23	4.68E-26	-4.68E-26	1.47E-26	0.00E+00	4.86E-10	6.46E-03	1.37E-01	3.37E-18	1.47E-18	4.82E-02	4.08E-02	1.54E-10
5.18E-09	300.08	1.22E+19	0.00E+00	2.55E-01	4.85E+05	1.09E-09	8.98E-08	3.08E+05	2.02E+00	1.29E+05	7.28E-01	7.71E+04	2.64E-01	7.32E-04	3.42E-01	5.38E-01	4.80E-02	8.87E-02	2.91E-02	0.00E+00	8.51E-04	2.43E-06	1.67E-12	3.03E-12	1.11E-30	1.75E-12	4.08E-21	3.10E-28	1.79E-24	1.12E-24	3.55E-18	3.99E-01	1.50E-21	1.99E-16	3.69E-12	1.40E-18	3.84E-23	2.46E-25	-2.46E-25	1.67E-26	0.00E+00	5.25E-10	6.71E-03	1.43E-01	3.51E-18	1.53E-18	5.01E-02	4.24E-02	1.67E-10
5.19E-09	300.083	1.22E+19	0.00E+00	2.65E-01	4.85E+05	1.09E-09	9.70E-08	3.08E+05	2.10E+00	1.29E+05	7.57E-01	7.71E+04	2.75E-01	7.61E-04	3.55E-01	5.59E-01	4.99E-02	9.22E-02	3.02E-02	0.00E+00	8.85E-04	2.52E-06	1.81E-12	3.27E-12	1.24E-30	1.89E-12	4.59E-21	3.76E-28	1.93E-24	1.26E-24	4.03E-18	4.15E-01	1.68E-21	2.23E-16	3.83E-12	1.53E-18	4.31E-23	1.23E-24	-1.23E-24	1.90E-26	0.00E+00	5.67E-10	6.97E-03	1.48E-01	3.65E-18	1.59E-18	5.21E-02	4.41E-02	1.80E-10
5.20E-09	300.086	1.22E+19	0.00E+00	2.76E-01	4.85E+05	1.09E-09	1.05E-07	3.08E+05	2.18E+00	1.29E+05	7.87E-01	7.71E+04	2.85E-01	7.91E-04	3.69E-01	5.81E-01	5.19E-02	9.58E-02	3.14E-02	0.00E+00	9.20E-04	2.62E-06	1.95E-12	3.54E-12	1.40E-30	2.04E-12	5.15E-21	4.59E-28	2.09E-24	1.42E-24	4.58E-18	4.32E-01	1.89E-21	2.50E-16	3.98E-12	1.66E-18	4.85E-23	3.68E-24	-3.68E-24	2.16E-26	0.00E+00	6.13E-10	7.25E-03	1.54E-01	3.79E-18	1.65E-18	5.42E-02	4.59E-02	1.94E-10
5.21E-09	300.09	1.22E+19	0.00E+00	2.87E-01	4.85E+05	1.09E-09	1.13E-07	3.08E+05	2.27E+00	1.29E+05	8.18E-01	7.71E+04	2.97E-01	8.22E-04	3.84E-01	6.04E-01	5.39E-02	9.96E-02	3.26E-02	0.00E+00	9.56E-04	2.72E-06	2.11E-12	3.82E-12	1.57E-30	2.21E-12	5.78E-21	5.62E-28	2.26E-24	1.59E-24	5.20E-18	4.49E-01	2.12E-21	2.81E-16	4.14E-12	1.81E-18	5.44E-23	7.77E-24	-7.77E-24	2.45E-26	0.00E+00	6.62E-10	7.54E-03	1.60E-01	3.94E-18	1.72E-18	5.63E-02	4.77E-02	2.10E-10
5.22E-09	300.093	1.22E+19	0.00E+00	2.98E-01	4.85E+05	1.09E-09	1.22E-07	3.08E+05	2.36E+00	1.29E+05	8.50E-01	7.71E+04	3.08E-01	8.55E-04	3.99E-01	6.28E-01	5.60E-02	1.04E-01	3.39E-02	0.00E+00	9.94E-04	2.83E-06	2.28E-12	4.13E-12	1.76E-30	2.38E-12	6.50E-21	6.90E-28	2.44E-24	1.79E-24	5.90E-18	4.66E-01	2.38E-21	3.15E-16	4.30E-12	1.97E-18	6.11E-23	1.30E-23	-1.30E-23	2.78E-26	0.00E+00	7.15E-10	7.83E-03	1.66E-01	4.09E-18	1.79E-18	5.85E-02	4.95E-02	2.27E-10
5.23E-09	300.097	1.22E+19	0.00E+00	3.10E-01	4.85E+05	1.09E-09	1.32E-07	3.08E+05	2.45E+00	1.29E+05	8.84E-01	7.71E+04	3.21E-01	8.88E-04	4.15E-01	6.53E-01	5.83E-02	1.08E-01	3.53E-02	0.00E+00	1.03E-03	2.94E-06	2.46E-12	4.46E-12	1.98E-30	2.58E-12	7.29E-21	8.49E-28	2.64E-24	2.01E-24	6.69E-18	4.85E-01	2.68E-21	3.54E-16	4.48E-12	2.15E-18	6.86E-23	1.78E-23	-1.78E-23	3.15E-26	0.00E+00	7.73E-10	8.14E-03	1.73E-01	4.26E-18	1.86E-18	6.08E-02	5.15E-02	2.45E-10
5.24E-09	300.101	1.22E+19	0.00E+00	3.22E-01	4.85E+05	1.09E-09	1.43E-07	3.08E+05	2.55E+00	1.29E+05	9.19E-01	7.71E+04	3.33E-01	9.23E-04	4.31E-01	6.78E-01	6.06E-02	1.12E-01	3.66E-02	0.00E+00	1.07E-03	3.06E-06	2.66E-12	4.82E-12	2.22E-30	2.78E-12	8.19E-21	1.05E-27	2.85E-24	2.25E-24	7.59E-18	5.04E-01	3.01E-21	3.97E-16	4.65E-12	2.34E-18	7.71E-23	1.88E-23	-1.88E-23	3.58E-26	0.00E+00	8.35E-10	8.46E-03	1.80E-01	4.42E-18	1.93E-18	6.32E-02	5.35E-02	2.65E-10
5.25E-09	300.105	1.22E+19	0.00E+00	3.34E-01	4.85E+05	1.09E-09	1.54E-07	3.08E+05	2.65E+00	1.29E+05	9.55E-01	7.71E+04	3.46E-01	9.60E-04	4.48E-01	7.05E-01	6.29E-02	1.16E-01	3.81E-02	0.00E+00	1.12E-03	3.18E-06	2.88E-12	5.21E-12	2.50E-30	3.01E-12	9.20E-21	1.30E-27	3.08E-24	2.53E-24	8.60E-18	5.24E-01	3.38E-21	4.45E-16	4.84E-12	2.55E-18	8.66E-23	1.25E-23	-1.25E-23	4.05E-26	0.00E+00	9.02E-10	8.80E-03	1.87E-01	4.60E-18	2.01E-18	6.57E-02	5.56E-02	2.86E-10
5.26E-09	300.109	1.22E+19	0.00E+00	3.48E-01	4.85E+05	1.09E-09	1.67E-07	3.08E+05	2.76E+00	1.29E+05	9.92E-01	7.71E+04	3.60E-01	9.98E-04	4.66E-01	7.33E-01	6.54E-02	1.21E-01	3.96E-02	0.00E+00	1.16E-03	3.31E-06	3.11E-12	5.63E-12	2.81E-30	3.25E-12	1.03E-20	1.61E-27	3.33E-24	2.84E-24	9.75E-18	5.44E-01	3.79E-21	5.00E-16	5.03E-12	2.77E-18	9.73E-23	6.38E-23	-6.37E-23	4.60E-26	0.00E+00	9.75E-10	9.14E-03	1.94E-01	4.78E-18	2.09E-18	6.83E-02	5.78E-02	3.09E-10
5.27E-09	300.113	1.22E+19	0.00E+00	3.61E-01	4.85E+05	1.09E-09	1.80E-07	3.08E+05	2.86E+00	1.29E+05	1.03E+00	7.71E+04	3.74E-01	1.04E-03	4.84E-01	7.62E-01	6.80E-02	1.26E-01	4.12E-02	0.00E+00	1.21E-03	3.44E-06	3.36E-12	6.08E-12	3.15E-30	3.51E-12	1.16E-20	2.01E-27	3.59E-24	3.19E-24	1.10E-17	5.66E-01	4.26E-21	5.61E-16	5.23E-12	3.01E-18	1.09E-22	4.59E-22	-4.59E-22	5.21E-26	0.00E+00	1.05E-09	9.50E-03	2.02E-01	4.97E-18	2.17E-18	7.10E-02	6.01E-02	3.34E-10
5.28E-09	300.118	1.22E+19	0.00E+00	3.76E-01	4.85E+05	1.09E-09	1.95E-07	3.08E+05	2.98E+00	1.29E+05	1.07E+00	7.71E+04	3.89E-01	1.08E-03	5.03E-01	7.92E-01	7.07E-02	1.31E-01	4.28E-02	0.00E+00	1.25E-03	3.57E-06	3.63E-12	6.57E-12	3.54E-30	3.79E-12	1.30E-20	2.50E-27	3.88E-24	3.59E-24	1.25E-17	5.88E-01	4.78E-21	6.30E-16	5.43E-12	3.28E-18	1.23E-22	1.53E-21	-1.53E-21	5.90E-26	0.00E+00	1.14E-09	9.88E-03	2.10E-01	5.16E-18	2.25E-18	7.38E-02	6.25E-02	3.61E-10
5.29E-09	300.122	1.22E+19	0.00E+00	3.90E-01	4.85E+05	1.09E-09	2.10E-07	3.08E+05	3.09E+00	1.29E+05	1.11E+00	7.71E+04	4.04E-01	1.12E-03	5.23E-01	8.23E-01	7.35E-02	1.36E-01	4.45E-02	0.00E+00	1.30E-03	3.71E-06	3.92E-12	7.10E-12	3.98E-30	4.10E-12	1.46E-20	3.12E-27	4.20E-24	4.03E-24	1.42E-17	6.11E-01	5.37E-21	7.07E-16	5.65E-12	3.56E-18	1.38E-22	3.65E-21	-3.65E-21	6.68E-26	0.00E+00	1.23E-09	1.03E-02	2.18E-01	5.37E-18	2.34E-18	7.67E-02	6.50E-02	3.90E-10
5.30E-09	300.127	1.22E+19	0.00E+00	4.06E-01	4.85E+05	1.09E-09	2.27E-07	3.08E+05	3.22E+00	1.29E+05	1.16E+00	7.71E+04	4.20E-01	1.16E-03	5.44E-01	8.56E-01	7.64E-02	1.41E-01	4.62E-02	0.00E+00	1.36E-03	3.86E-06	4.23E-12	7.67E-12	4.47E-30	4.43E-12	1.64E-20	3.90E-27	4.54E-24	4.52E-24	1.60E-17	6.35E-01	6.03E-21	7.94E-16	5.87E-12	3.87E-18	1.55E-22	7.00E-21	-7.00E-21	7.56E-26	0.00E+00	1.33E-09	1.07E-02	2.27E-01	5.58E-18	2.44E-18	7.97E-02	6.75E-02	4.22E-10
5.31E-09	300.132	1.22E+19	0.00E+00	4.22E-01	4.85E+05	1.09E-09	2.45E-07	3.08E+05	3.34E+00	1.29E+05	1.20E+00	7.71E+04	4.37E-01	1.21E-03	5.65E-01	8.89E-01	7.94E-02	1.47E-01	4.80E-02	0.00E+00	1.41E-03	4.01E-06	4.58E-12	8.29E-12	5.02E-30	4.78E-12	1.85E-20	4.88E-27	4.90E-24	5.08E-24	1.81E-17	6.60E-01	6.78E-21	8.91E-16	6.10E-12	4.21E-18	1.74E-22	1.12E-20	-1.12E-20	8.56E-26	0.00E+00	1.43E-09	1.11E-02	2.36E-01	5.80E-18	2.53E-18	8.29E-02	7.02E-02	4.55E-10
5.32E-09	300.137	1.22E+19	0.00E+00	4.39E-01	4.85E+05	1.09E-09	2.65E-07	3.08E+05	3.48E+00	1.29E+05	1.25E+00	7.71E+04	4.54E-01	1.26E-03	5.87E-01	9.25E-01	8.25E-02	1.52E-01	4.99E-02	0.00E+00	1.46E-03	4.17E-06	4.94E-12	8.95E-12	5.64E-30	5.17E-12	2.07E-20	6.11E-27	5.30E-24	5.71E-24	2.05E-17	6.86E-01	7.61E-21	1.00E-15	6.34E-12	4.57E-18	1.95E-22	1.52E-20	-1.52E-20	9.69E-26	0.00E+00	1.55E-09	1.15E-02	2.45E-01	6.03E-18	2.63E-18	8.61E-02	7.29E-02	4.92E-10
5.33E-09	300.143	1.22E+19	0.00E+00	4.56E-01	4.85E+05	1.09E-09	2.86E-07	3.08E+05	3.61E+00	1.29E+05	1.30E+00	7.71E+04	4.72E-01	1.31E-03	6.10E-01	9.61E-01	8.58E-02	1.58E-01	5.19E-02	0.00E+00	1.52E-03	4.33E-06	5.34E-12	9.67E-12	6.33E-30	5.58E-12	2.33E-20	7.67E-27	5.72E-24	6.41E-24	2.32E-17	7.13E-01	8.55E-21	1.12E-15	6.60E-12	4.97E-18	2.19E-22	1.70E-20	-1.70E-20	1.10E-25	0.00E+00	1.67E-09	1.20E-02	2.55E-01	6.27E-18	2.74E-18	8.95E-02	7.58E-02	5.32E-10
5.34E-09	300.149	1.22E+19	0.00E+00	4.74E-01	4.85E+05	1.09E-09	3.09E-07	3.08E+05	3.75E+00	1.29E+05	1.35E+00	7.71E+04	4.91E-01	1.36E-03	6.35E-01	9.99E-01	8.91E-02	1.65E-01	5.40E-02	0.00E+00	1.58E-03	4.50E-06	5.77E-12	1.04E-11	7.11E-30	6.03E-12	2.61E-20	9.61E-27	6.18E-24	7.20E-24	2.62E-17	7.42E-01	9.60E-21	1.26E-15	6.86E-12	5.40E-18	2.46E-22	1.40E-20	-1.40E-20	1.24E-25	0.00E+00	1.81E-09	1.25E-02	2.65E-01	6.51E-18	2.84E-18	9.31E-02	7.88E-02	5.74E-10
5.35E-09	300.154	1.22E+19	0.00E+00	4.92E-01	4.85E+05	1.09E-09	3.34E-07	3.08E+05	3.90E+00	1.29E+05	1.41E+00	7.71E+04	5.10E-01	1.41E-03	6.60E-01	1.04E+00	9.27E-02	1.71E-01	5.61E-02	0.00E+00	1.64E-03	4.68E-06	6.24E-12	1.13E-11	7.99E-30	6.52E-12	2.94E-20	1.20E-26	6.68E-24	8.08E-24	2.97E-17	7.71E-01	1.08E-20	1.41E-15	7.13E-12	5.86E-18	2.77E-22	3.46E-21	-3.46E-21	1.40E-25	0.00E+00	1.96E-09	1.30E-02	2.75E-01	6.77E-18	2.96E-18	9.67E-02	8.19E-02	6.21E-10
5.36E-09	300.16	1.22E+19	0.00E+00	5.12E-01	4.85E+05	1.09E-09	3.61E-07	3.08E+05	4.06E+00	1.29E+05	1.46E+00	7.71E+04	5.30E-01	1.47E-03	6.86E-01	1.08E+00	9.63E-02	1.78E-01	5.83E-02	0.00E+00	1.71E-03	4.87E-06	6.74E-12	1.22E-11	8.97E-30	7.04E-12	3.30E-20	1.51E-26	7.22E-24	9.08E-24	3.35E-17	8.01E-01	1.21E-20	1.59E-15	7.41E-12	6.36E-18	3.11E-22	1.93E-19	-1.93E-19	1.59E-25	0.00E+00	2.11E-09	1.35E-02	2.86E-01	7.04E-18	3.07E-18	1.01E-01	8.52E-02	6.71E-10
5.37E-09	300.167	1.22E+19	0.00E+00	5.32E-01	4.85E+05	1.09E-09	3.90E-07	3.08E+05	4.22E+00	1.29E+05	1.52E+00	7.71E+04	5.51E-01	1.53E-03	7.13E-01	1.12E+00	1.00E-01	1.85E-01	6.06E-02	0.00E+00	1.78E-03	5.06E-06	7.28E-12	1.32E-11	1.01E-29	7.61E-12	3.70E-20	1.93E-26	7.80E-24	1.02E-23	3.79E-17	8.33E-01	1.36E-20	1.78E-15	7.70E-12	6.91E-18	3.49E-22	9.87E-19	-9.87E-19	1.79E-25	0.00E+00	2.28E-09	1.40E-02	2.97E-01	7.32E-18	3.19E-18	1.05E-01	8.85E-02	7.25E-10
5.38E-09	300.173	1.22E+19	0.00E+00	5.53E-01	4.85E+05	1.09E-09	4.21E-07	3.08E+05	4.38E+00	1.29E+05	1.58E+00	7.71E+04	5.73E-01	1.59E-03	7.41E-01	1.17E+00	1.04E-01	1.92E-01	6.30E-02	0.00E+00	1.85E-03	5.26E-06	7.86E-12	1.42E-11	1.13E-29	8.22E-12	4.16E-20	2.64E-26	8.43E-24	1.15E-23	4.28E-17	8.66E-01	1.53E-20	2.00E-15	8.01E-12	7.50E-18	3.92E-22	2.89E-18	-2.89E-18	2.03E-25	0.00E+00	2.47E-09	1.45E-02	3.09E-01	7.60E-18	3.32E-18	1.09E-01	9.20E-02	7.83E-10
5.39E-09	300.18	1.22E+19	0.00E+00	5.75E-01	4.85E+05	1.09E-09	4.55E-07	3.08E+05	4.56E+00	1.29E+05	1.64E+00	7.71E+04	5.95E-01	1.65E-03	7.70E-01	1.21E+00	1.08E-01	2.00E-01	6.55E-02	0.00E+00	1.92E-03	5.47E-06	8.50E-12	1.54E-11	1.27E-29	8.88E-12	4.67E-20	3.83E-26	9.11E-24	1.29E-23	4.83E-17	9.00E-01	1.71E-20	2.25E-15	8.33E-12	8.14E-18	4.40E-22	6.31E-18	-6.31E-18	2.29E-25	0.00E+00	2.66E-09	1.51E-02	3.21E-01	7.90E-18	3.45E-18	1.13E-01	9.56E-02	8.46E-10
5.40E-09	300.187	1.22E+19	0.00E+00	5.98E-01	4.85E+05	1.09E-09	4.92E-07	3.08E+05	4.74E+00	1.29E+05	1.71E+00	7.71E+04	6.19E-01	1.71E-03	8.00E-01	1.26E+00	1.12E-01	2.08E-01	6.80E-02	0.00E+00	2.00E-03	5.68E-06	9.18E-12	1.66E-11	1.43E-29	9.59E-12	5.24E-20	5.77E-26	9.85E-24	1.44E-23	5.46E-17	9.35E-01	1.93E-20	2.52E-15	8.66E-12	8.84E-18	4.94E-22	1.13E-17	-1.13E-17	2.59E-25	0.00E+00	2.88E-09	1.57E-02	3.34E-01	8.22E-18	3.59E-18	1.17E-01	9.94E-02	9.14E-10
5.41E-09	300.195	1.22E+19	0.00E+00	6.21E-01	4.85E+05	1.09E-09	5.31E-07	3.08E+05	4.92E+00	1.29E+05	1.77E+00	7.71E+04	6.43E-01	1.78E-03	8.32E-01	1.31E+00	1.17E-01	2.16E-01	7.07E-02	0.00E+00	2.07E-03	5.90E-06	9.92E-12	1.80E-11	1.60E-29	1.04E-11	5.89E-20	8.67E-26	1.06E-23	1.62E-23	6.16E-17	9.72E-01	2.16E-20	2.83E-15	9.00E-12	9.59E-18	5.55E-22	1.71E-17	-1.71E-17	2.92E-25	0.00E+00	3.11E-09	1.63E-02	3.47E-01	8.54E-18	3.73E-18	1.22E-01	1.03E-01	9.87E-10
5.42E-09	300.202	1.22E+19	0.00E+00	6.46E-01	4.85E+05	1.09E-09	5.74E-07	3.08E+05	5.12E+00	1.29E+05	1.84E+00	7.71E+04	6.68E-01	1.85E-03	8.64E-01	1.36E+00	1.21E-01	2.24E-01	7.35E-02	0.00E+00	2.16E-03	6.14E-06	1.07E-11	1.94E-11	1.80E-29	1.12E-11	6.61E-20	1.26E-25	1.15E-23	1.82E-23	6.96E-17	1.01E+00	2.43E-20	3.18E-15	9.35E-12	1.04E-17	6.23E-22	2.22E-17	-2.22E-17	3.30E-25	0.00E+00	3.36E-09	1.70E-02	3.61E-01	8.88E-18	3.87E-18	1.27E-01	1.07E-01	1.07E-09
5.43E-09	300.21	1.22E+19	0.00E+00	6.71E-01	4.85E+05	1.09E-09	6.20E-07	3.08E+05	5.32E+00	1.29E+05	1.92E+00	7.71E+04	6.95E-01	1.92E-03	8.98E-01	1.41E+00	1.26E-01	2.33E-01	7.64E-02	0.00E+00	2.24E-03	6.38E-06	1.16E-11	2.10E-11	2.02E-29	1.21E-11	7.43E-20	1.74E-25	1.24E-23	2.05E-23	7.85E-17	1.05E+00	2.73E-20	3.57E-15	9.73E-12	1.13E-17	7.00E-22	2.36E-17	-2.36E-17	3.72E-25	0.00E+00	3.63E-09	1.76E-02	3.75E-01	9.23E-18	4.03E-18	1.32E-01	1.12E-01	1.15E-09
5.44E-09	300.219	1.22E+19	0.00E+00	6.97E-01	4.85E+05	1.09E-09	6.70E-07	3.08E+05	5.53E+00	1.29E+05	1.99E+00	7.71E+04	7.22E-01	2.00E-03	9.34E-01	1.47E+00	1.31E-01	2.42E-01	7.94E-02	0.00E+00	2.33E-03	6.63E-06	1.25E-11	2.26E-11	2.27E-29	1.31E-11	8.34E-20	2.23E-25	1.34E-23	2.30E-23	8.86E-17	1.09E+00	3.06E-20	4.00E-15	1.01E-11	1.22E-17	7.86E-22	1.70E-17	-1.70E-17	4.20E-25	0.00E+00	3.92E-09	1.83E-02	3.90E-01	9.59E-18	4.19E-18	1.37E-01	1.16E-01	1.25E-09
5.45E-09	300.227	1.22E+19	0.00E+00	7.25E-01	4.85E+05	1.09E-09	7.23E-07	3.08E+05	5.75E+00	1.29E+05	2.07E+00	7.71E+04	7.51E-01	2.08E-03	9.71E-01	1.53E+00	1.36E-01	2.52E-01	8.26E-02	0.00E+00	2.42E-03	6.89E-06	1.35E-11	2.45E-11	2.55E-29	1.41E-11	9.37E-20	2.64E-25	1.45E-23	2.58E-23	1.00E-16	1.13E+00	3.44E-20	4.50E-15	1.05E-11	1.33E-17	8.83E-22	-5.06E-20	5.06E-20	4.75E-25	0.00E+00	4.24E-09	1.91E-02	4.05E-01	9.97E-18	4.35E-18	1.42E-01	1.21E-01	1.35E-09
5.46E-09	300.236	1.22E+19	0.00E+00	7.54E-01	4.85E+05	1.09E-09	7.82E-07	3.08E+05	5.97E+00	1.29E+05	2.15E+00	7.71E+04	7.80E-01	2.16E-03	1.01E+00	1.59E+00	1.42E-01	2.62E-01	8.58E-02	0.00E+00	2.52E-03	7.16E-06	1.46E-11	2.64E-11	2.87E-29	1.53E-11	1.05E-19	3.37E-25	1.57E-23	2.90E-23	1.13E-16	1.18E+00	3.86E-20	5.05E-15	1.09E-11	1.44E-17	9.92E-22	4.48E-18	-4.48E-18	5.36E-25	0.00E+00	4.58E-09	1.98E-02	4.21E-01	1.04E-17	4.52E-18	1.48E-01	1.25E-01	1.45E-09
5.47E-09	300.246	1.22E+19	0.00E+00	7.83E-01	4.85E+05	1.09E-09	8.44E-07	3.08E+05	6.21E+00	1.29E+05	2.24E+00	7.71E+04	8.11E-01	2.25E-03	1.05E+00	1.65E+00	1.47E-01	2.72E-01	8.92E-02	0.00E+00	2.62E-03	7.45E-06	1.58E-11	2.86E-11	3.22E-29	1.65E-11	1.18E-19	5.09E-25	1.70E-23	3.26E-23	1.27E-16	1.23E+00	4.34E-20	5.67E-15	1.14E-11	1.56E-17	1.11E-21	9.00E-17	-9.00E-17	6.04E-25	0.00E+00	4.95E-09	2.06E-02	4.38E-01	1.08E-17	4.70E-18	1.54E-01	1.30E-01	1.57E-09
5.48E-09	300.255	1.22E+19	0.00E+00	8.14E-01	4.85E+05	1.09E-09	9.12E-07	3.08E+05	6.45E+00	1.29E+05	2.32E+00	7.71E+04	8.43E-01	2.33E-03	1.09E+00	1.72E+00	1.53E-01	2.83E-01	9.27E-02	0.00E+00	2.72E-03	7.74E-06	1.71E-11	3.09E-11	3.62E-29	1.78E-11	1.33E-19	9.58E-25	1.83E-23	3.66E-23	1.43E-16	1.27E+00	4.87E-20	6.36E-15	1.18E-11	1.69E-17	1.25E-21	3.63E-16	-3.63E-16	6.82E-25	0.00E+00	5.34E-09	2.14E-02	4.55E-01	1.12E-17	4.89E-18	1.60E-01	1.35E-01	1.70E-09
5.49E-09	300.265	1.22E+19	0.00E+00	8.46E-01	4.85E+05	1.09E-09	9.85E-07	3.08E+05	6.71E+00	1.29E+05	2.42E+00	7.71E+04	8.76E-01	2.43E-03	1.13E+00	1.78E+00	1.59E-01	2.94E-01	9.64E-02	0.00E+00	2.83E-03	8.05E-06	1.84E-11	3.33E-11	4.07E-29	1.92E-11	1.49E-19	2.19E-24	1.98E-23	4.11E-23	1.62E-16	1.32E+00	5.47E-20	7.14E-15	1.23E-11	1.84E-17	1.41E-21	9.83E-16	-9.83E-16	7.69E-25	0.00E+00	5.77E-09	2.23E-02	4.73E-01	1.16E-17	5.08E-18	1.66E-01	1.41E-01	1.83E-09
5.50E-09	300.276	1.22E+19	0.00E+00	8.80E-01	4.85E+05	1.09E-09	1.06E-06	3.08E+05	6.97E+00	1.29E+05	2.51E+00	7.71E+04	9.11E-01	2.52E-03	1.18E+00	1.85E+00	1.66E-01	3.06E-01	1.00E-01	0.00E+00	2.94E-03	8.36E-06	1.99E-11	3.60E-11	4.57E-29	2.08E-11	1.67E-19	5.13E-24	2.15E-23	4.62E-23	1.82E-16	1.38E+00	6.14E-20	8.02E-15	1.28E-11	1.99E-17	1.58E-21	2.17E-15	-2.17E-15	8.68E-25	0.00E+00	6.24E-09	2.31E-02	4.92E-01	1.21E-17	5.28E-18	1.73E-01	1.46E-01	1.98E-09
5.51E-09	300.287	1.22E+19	0.00E+00	9.14E-01	4.85E+05	1.09E-09	1.15E-06	3.08E+05	7.25E+00	1.29E+05	2.61E+00	7.71E+04	9.47E-01	2.62E-03	1.22E+00	1.93E+00	1.72E-01	3.18E-01	1.04E-01	0.00E+00	3.06E-03	8.69E-06	2.15E-11	3.89E-11	5.13E-29	2.25E-11	1.88E-19	1.13E-23	2.32E-23	5.18E-23	2.05E-16	1.43E+00	6.90E-20	9.00E-15	1.33E-11	2.16E-17	1.77E-21	4.22E-15	-4.22E-15	9.79E-25	0.00E+00	6.74E-09	2.40E-02	5.11E-01	1.26E-17	5.49E-18	1.80E-01	1.52E-01	2.14E-09
5.52E-09	300.298	1.22E+19	0.00E+00	9.50E-01	4.85E+05	1.09E-09	1.24E-06	3.08E+05	7.53E+00	1.29E+05	2.71E+00	7.71E+04	9.84E-01	2.72E-03	1.27E+00	2.00E+00	1.79E-01	3.30E-01	1.08E-01	0.00E+00	3.18E-03	9.04E-06	2.32E-11	4.21E-11	5.76E-29	2.43E-11	2.11E-19	2.29E-23	2.52E-23	5.82E-23	2.32E-16	1.49E+00	7.75E-20	1.01E-14	1.38E-11	2.34E-17	1.99E-21	7.48E-15	-7.48E-15	1.10E-24	0.00E+00	7.28E-09	2.50E-02	5.31E-01	1.31E-17	5.70E-18	1.87E-01	1.58E-01	2.31E-09
5.53E-09	300.31	1.22E+19	0.00E+00	9.88E-01	4.85E+05	1.09E-09	1.34E-06	3.08E+05	7.83E+00	1.29E+05	2.82E+00	7.71E+04	1.02E+00	2.83E-03	1.32E+00	2.08E+00	1.86E-01	3.43E-01	1.12E-01	0.00E+00	3.30E-03	9.39E-06	2.51E-11	4.54E-11	6.47E-29	2.62E-11	2.37E-19	4.35E-23	2.73E-23	6.54E-23	2.61E-16	1.55E+00	8.70E-20	1.13E-14	1.43E-11	2.54E-17	2.24E-21	1.23E-14	-1.23E-14	1.24E-24	0.00E+00	7.87E-09	2.60E-02	5.52E-01	1.36E-17	5.93E-18	1.94E-01	1.64E-01	2.50E-09
5.54E-09	300.322	1.22E+19	0.00E+00	1.03E+00	4.85E+05	1.09E-09	1.45E-06	3.08E+05	8.14E+00	1.29E+05	2.93E+00	7.71E+04	1.06E+00	2.94E-03	1.37E+00	2.16E+00	1.93E-01	3.57E-01	1.17E-01	0.00E+00	3.43E-03	9.76E-06	2.71E-11	4.91E-11	7.27E-29	2.83E-11	2.66E-19	7.76E-23	2.97E-23	7.35E-23	2.94E-16	1.61E+00	9.77E-20	1.27E-14	1.49E-11	2.75E-17	2.51E-21	1.93E-14	-1.93E-14	1.40E-24	0.00E+00	8.50E-09	2.70E-02	5.74E-01	1.41E-17	6.16E-18	2.02E-01	1.71E-01	2.70E-09
5.55E-09	300.335	1.22E+19	0.00E+00	1.07E+00	4.85E+05	1.09E-09	1.56E-06	3.08E+05	8.46E+00	1.29E+05	3.05E+00	7.71E+04	1.10E+00	3.06E-03	1.43E+00	2.25E+00	2.01E-01	3.71E-01	1.22E-01	0.00E+00	3.57E-03	1.01E-05	2.93E-11	5.30E-11	8.17E-29	3.06E-11	2.99E-19	1.31E-22	3.22E-23	8.25E-23	3.31E-16	1.67E+00	1.10E-19	1.43E-14	1.55E-11	2.98E-17	2.82E-21	2.87E-14	-2.87E-14	1.58E-24	0.00E+00	9.18E-09	2.81E-02	5.96E-01	1.47E-17	6.40E-18	2.10E-01	1.78E-01	2.91E-09
5.56E-09	300.348	1.22E+19	0.00E+00	1.11E+00	4.85E+05	1.09E-09	1.69E-06	3.08E+05	8.79E+00	1.29E+05	3.17E+00	7.71E+04	1.15E+00	3.18E-03	1.48E+00	2.34E+00	2.09E-01	3.86E-01	1.26E-01	0.00E+00	3.71E-03	1.05E-05	3.17E-11	5.73E-11	9.18E-29	3.31E-11	3.35E-19	2.13E-22	3.51E-23	9.27E-23	3.73E-16	1.74E+00	1.23E-19	1.60E-14	1.61E-11	3.23E-17	3.17E-21	4.11E-14	-4.11E-14	1.78E-24	0.00E+00	9.92E-09	2.92E-02	6.20E-01	1.52E-17	6.66E-18	2.18E-01	1.85E-01	3.15E-09
5.57E-09	300.361	1.22E+19	0.00E+00	1.15E+00	4.85E+05	1.09E-09	1.83E-06	3.08E+05	9.14E+00	1.29E+05	3.29E+00	7.71E+04	1.19E+00	3.30E-03	1.54E+00	2.43E+00	2.17E-01	4.01E-01	1.31E-01	0.00E+00	3.86E-03	1.10E-05	3.42E-11	6.19E-11	1.03E-28	3.57E-11	3.77E-19	3.31E-22	3.82E-23	1.04E-22	4.20E-16	1.80E+00	1.38E-19	1.80E-14	1.68E-11	3.51E-17	3.56E-21	5.66E-14	-5.66E-14	2.01E-24	0.00E+00	1.07E-08	3.03E-02	6.44E-01	1.59E-17	6.92E-18	2.26E-01	1.92E-01	3.40E-09
5.58E-09	300.376	1.22E+19	0.00E+00	1.20E+00	4.85E+05	1.09E-09	1.97E-06	3.08E+05	9.50E+00	1.29E+05	3.42E+00	7.71E+04	1.24E+00	3.43E-03	1.60E+00	2.53E+00	2.25E-01	4.17E-01	1.36E-01	0.00E+00	4.01E-03	1.14E-05	3.70E-11	6.69E-11	1.16E-28	3.86E-11	4.23E-19	4.97E-22	4.17E-23	1.17E-22	4.73E-16	1.88E+00	1.55E-19	2.02E-14	1.74E-11	3.80E-17	4.00E-21	7.55E-14	-7.55E-14	2.27E-24	0.00E+00	1.16E-08	3.15E-02	6.70E-01	1.65E-17	7.19E-18	2.35E-01	1.99E-01	3.68E-09
5.59E-09	300.39	1.22E+19	0.00E+00	1.25E+00	4.85E+05	1.09E-09	2.13E-06	3.08E+05	9.87E+00	1.29E+05	3.56E+00	7.71E+04	1.29E+00	3.57E-03	1.67E+00	2.63E+00	2.34E-01	4.33E-01	1.42E-01	0.00E+00	4.17E-03	1.18E-05	3.99E-11	7.22E-11	1.30E-28	4.17E-11	4.75E-19	7.24E-22	4.54E-23	1.31E-22	5.33E-16	1.95E+00	1.74E-19	2.27E-14	1.81E-11	4.12E-17	4.49E-21	9.76E-14	-9.76E-14	2.55E-24	0.00E+00	1.25E-08	3.28E-02	6.96E-01	1.71E-17	7.48E-18	2.45E-01	2.07E-01	3.97E-09
5.60E-09	300.406	1.22E+19	0.00E+00	1.29E+00	4.85E+05	1.09E-09	2.30E-06	3.08E+05	1.03E+01	1.29E+05	3.70E+00	7.71E+04	1.34E+00	3.71E-03	1.73E+00	2.73E+00	2.44E-01	4.50E-01	1.47E-01	0.00E+00	4.33E-03	1.23E-05	4.32E-11	7.81E-11	1.46E-28	4.50E-11	5.33E-19	1.02E-21	4.95E-23	1.47E-22	6.00E-16	2.03E+00	1.96E-19	2.55E-14	1.89E-11	4.46E-17	5.04E-21	1.22E-13	-1.22E-13	2.88E-24	0.00E+00	1.35E-08	3.41E-02	7.24E-01	1.78E-17	7.77E-18	2.54E-01	2.15E-01	4.29E-09
5.61E-09	300.422	1.22E+19	0.00E+00	1.35E+00	4.85E+05	1.09E-09	2.48E-06	3.08E+05	1.07E+01	1.29E+05	3.84E+00	7.71E+04	1.39E+00	3.85E-03	1.80E+00	2.84E+00	2.53E-01	4.68E-01	1.53E-01	0.00E+00	4.50E-03	1.28E-05	4.66E-11	8.43E-11	1.64E-28	4.87E-11	5.99E-19	1.41E-21	5.39E-23	1.66E-22	6.76E-16	2.11E+00	2.20E-19	2.86E-14	1.96E-11	4.84E-17	5.66E-21	1.48E-13	-1.48E-13	3.24E-24	0.00E+00	1.46E-08	3.54E-02	7.52E-01	1.85E-17	8.08E-18	2.64E-01	2.24E-01	4.63E-09
5.62E-09	300.438	1.22E+19	0.00E+00	1.40E+00	4.85E+05	1.09E-09	2.68E-06	3.08E+05	1.11E+01	1.29E+05	4.00E+00	7.71E+04	1.45E+00	4.01E-03	1.87E+00	2.95E+00	2.63E-01	4.86E-01	1.59E-01	0.00E+00	4.68E-03	1.33E-05	5.04E-11	9.11E-11	1.84E-28	5.26E-11	6.73E-19	1.88E-21	5.86E-23	1.86E-22	7.61E-16	2.19E+00	2.47E-19	3.21E-14	2.04E-11	5.24E-17	6.36E-21	1.74E-13	-1.74E-13	3.65E-24	0.00E+00	1.58E-08	3.68E-02	7.82E-01	1.92E-17	8.39E-18	2.75E-01	2.33E-01	5.01E-09
5.63E-09	300.456	1.22E+19	0.00E+00	1.45E+00	4.85E+05	1.09E-09	2.90E-06	3.08E+05	1.15E+01	1.29E+05	4.15E+00	7.71E+04	1.51E+00	4.16E-03	1.94E+00	3.07E+00	2.74E-01	5.05E-01	1.66E-01	0.00E+00	4.87E-03	1.38E-05	5.44E-11	9.84E-11	2.07E-28	5.68E-11	7.55E-19	2.45E-21	6.35E-23	2.09E-22	8.56E-16	2.28E+00	2.77E-19	3.60E-14	2.12E-11	5.68E-17	7.14E-21	1.96E-13	-1.96E-13	4.12E-24	0.00E+00	1.70E-08	3.82E-02	8.13E-01	2.00E-17	8.73E-18	2.86E-01	2.42E-01	5.41E-09
5.64E-09	300.474	1.22E+19	0.00E+00	1.51E+00	4.85E+05	1.09E-09	3.13E-06	3.08E+05	1.20E+01	1.29E+05	4.32E+00	7.71E+04	1.56E+00	4.33E-03	2.02E+00	3.19E+00	2.84E-01	5.25E-01	1.72E-01	0.00E+00	5.06E-03	1.44E-05	5.88E-11	1.06E-10	2.33E-28	6.14E-11	8.48E-19	3.10E-21	6.86E-23	2.35E-22	9.64E-16	2.37E+00	3.11E-19	4.04E-14	2.20E-11	6.14E-17	8.02E-21	2.11E-13	-2.11E-13	4.64E-24	0.00E+00	1.84E-08	3.97E-02	8.45E-01	2.08E-17	9.07E-18	2.97E-01	2.51E-01	5.84E-09
5.65E-09	300.492	1.22E+19	0.00E+00	1.57E+00	4.85E+05	1.09E-09	3.38E-06	3.08E+05	1.24E+01	1.29E+05	4.49E+00	7.71E+04	1.63E+00	4.50E-03	2.10E+00	3.31E+00	2.96E-01	5.46E-01	1.79E-01	0.00E+00	5.26E-03	1.49E-05	6.35E-11	1.15E-10	2.62E-28	6.63E-11	9.52E-19	3.80E-21	7.38E-23	2.64E-22	1.08E-15	2.46E+00	3.50E-19	4.54E-14	2.29E-11	6.67E-17	9.01E-21	2.14E-13	-2.14E-13	5.23E-24	0.00E+00	1.99E-08	4.13E-02	8.78E-01	2.16E-17	9.43E-18	3.09E-01	2.61E-01	6.31E-09
5.66E-09	300.512	1.22E+19	0.00E+00	1.63E+00	4.85E+05	1.09E-09	3.65E-06	3.08E+05	1.29E+01	1.29E+05	4.67E+00	7.71E+04	1.69E+00	4.67E-03	2.18E+00	3.44E+00	3.07E-01	5.67E-01	1.86E-01	0.00E+00	5.47E-03	1.55E-05	6.86E-11	1.24E-10	2.94E-28	7.16E-11	1.07E-18	4.52E-21	7.90E-23	2.96E-22	1.22E-15	2.56E+00	3.93E-19	5.10E-14	2.38E-11	7.26E-17	1.01E-20	1.98E-13	-1.98E-13	5.88E-24	0.00E+00	2.15E-08	4.29E-02	9.12E-01	2.24E-17	9.80E-18	3.21E-01	2.72E-01	6.82E-09
5.67E-09	300.532	1.22E+19	0.00E+00	1.70E+00	4.85E+05	-7.66E-09	3.94E-06	3.08E+05	1.34E+01	1.29E+05	4.85E+00	7.71E+04	1.76E+00	4.86E-03	2.27E+00	3.58E+00	3.19E-01	5.90E-01	1.93E-01	0.00E+00	5.69E-03	1.61E-05	7.42E-11	1.34E-10	3.30E-28	7.74E-11	1.20E-18	5.22E-21	8.50E-23	3.33E-22	1.37E-15	2.66E+00	4.41E-19	5.72E-14	2.48E-11	7.83E-17	1.14E-20	1.98E-13	6.60E-24	6.63E-24	0.00E+00	2.32E-08	4.46E-02	9.48E-01	2.21E-17	1.02E-17	3.33E-01	2.82E-01	7.37E-09
5.68E-09	300.553	1.22E+19	0.00E+00	1.76E+00	4.85E+05	-7.66E-09	4.26E-06	3.08E+05	1.40E+01	1.29E+05	5.04E+00	7.71E+04	1.83E+00	5.05E-03	2.36E+00	3.72E+00	3.32E-01	6.13E-01	2.01E-01	0.00E+00	5.91E-03	1.68E-05	8.01E-11	1.45E-10	3.71E-28	8.36E-11	1.35E-18	5.96E-21	9.15E-23	3.74E-22	1.54E-15	2.76E+00	4.95E-19	6.42E-14	2.58E-11	8.48E-17	1.28E-20	1.98E-13	6.61E-24	7.47E-24	0.00E+00	2.51E-08	4.64E-02	9.86E-01	2.17E-17	1.05E-17	3.46E-01	2.93E-01	7.96E-09
5.69E-09	300.575	1.22E+19	0.00E+00	1.83E+00	4.85E+05	-7.66E-09	4.60E-06	3.08E+05	1.45E+01	1.29E+05	5.24E+00	7.71E+04	1.90E+00	5.25E-03	2.45E+00	3.86E+00	3.45E-01	6.37E-01	2.09E-01	0.00E+00	6.14E-03	1.74E-05	8.66E-11	1.56E-10	4.17E-28	9.03E-11	1.51E-18	6.72E-21	9.86E-23	4.20E-22	1.74E-15	2.87E+00	5.56E-19	7.21E-14	2.68E-11	9.19E-17	1.43E-20	1.98E-13	6.63E-24	8.41E-24	0.00E+00	2.71E-08	4.82E-02	1.02E+00	2.13E-17	1.09E-17	3.60E-01	3.05E-01	8.60E-09
5.70E-09	300.597	1.22E+19	0.00E+00	1.91E+00	4.85E+05	-7.66E-09	4.96E-06	3.08E+05	1.51E+01	1.29E+05	5.45E+00	7.71E+04	1.97E+00	5.45E-03	2.54E+00	4.02E+00	3.58E-01	6.62E-01	2.17E-01	0.00E+00	6.39E-03	1.81E-05	9.35E-11	1.69E-10	4.68E-28	9.75E-11	1.70E-18	7.52E-21	1.06E-22	4.72E-22	1.95E-15	2.98E+00	6.24E-19	8.09E-14	2.79E-11	9.95E-17	1.61E-20	1.98E-13	6.65E-24	9.47E-24	0.00E+00	2.93E-08	5.01E-02	1.06E+00	2.09E-17	1.13E-17	3.74E-01	3.17E-01	9.29E-09
5.71E-09	300.621	1.22E+19	0.00E+00	1.98E+00	4.85E+05	-7.66E-09	5.36E-06	3.08E+05	1.57E+01	1.29E+05	5.66E+00	7.71E+04	2.05E+00	5.66E-03	2.64E+00	4.17E+00	3.73E-01	6.88E-01	2.25E-01	0.00E+00	6.64E-03	1.88E-05	1.01E-10	1.83E-10	5.26E-28	1.05E-10	1.91E-18	8.35E-21	1.14E-22	5.30E-22	2.20E-15	3.10E+00	7.01E-19	9.08E-14	2.90E-11	1.08E-16	1.81E-20	1.98E-13	6.66E-24	1.07E-23	0.00E+00	3.16E-08	5.21E-02	1.11E+00	2.06E-17	1.16E-17	3.89E-01	3.29E-01	1.00E-08
5.72E-09	300.645	1.22E+19	0.00E+00	2.06E+00	4.85E+05	-7.66E-09	5.79E-06	3.08E+05	1.63E+01	1.29E+05	5.88E+00	7.71E+04	2.13E+00	5.89E-03	2.75E+00	4.34E+00	3.87E-01	7.15E-01	2.34E-01	0.00E+00	6.90E-03	1.96E-05	1.09E-10	1.97E-10	5.91E-28	1.14E-10	2.14E-18	9.22E-21	1.23E-22	5.95E-22	2.47E-15	3.22E+00	7.87E-19	1.02E-13	3.01E-11	1.17E-16	2.03E-20	1.98E-13	6.68E-24	1.20E-23	0.00E+00	3.42E-08	5.41E-02	1.15E+00	2.02E-17	1.20E-17	4.04E-01	3.42E-01	1.08E-08
5.73E-09	300.671	1.22E+19	0.00E+00	2.14E+00	4.85E+05	-7.66E-09	6.25E-06	3.08E+05	1.70E+01	1.29E+05	6.12E+00	7.71E+04	2.21E+00	6.12E-03	2.86E+00	4.51E+00	4.03E-01	7.44E-01	2.44E-01	0.00E+00	7.18E-03	2.03E-05	1.18E-10	2.13E-10	6.64E-28	1.23E-10	2.41E-18	1.01E-20	1.33E-22	6.68E-22	2.78E-15	3.35E+00	8.84E-19	1.14E-13	3.13E-11	1.27E-16	2.28E-20	1.98E-13	6.69E-24	1.35E-23	0.00E+00	3.69E-08	5.63E-02	1.20E+00	1.99E-17	1.23E-17	4.20E-01	3.56E-01	1.17E-08
5.74E-09	300.697	1.22E+19	0.00E+00	2.22E+00	4.85E+05	-7.66E-09	6.75E-06	3.08E+05	1.76E+01	1.29E+05	6.36E+00	7.71E+04	2.30E+00	6.36E-03	2.97E+00	4.69E+00	4.18E-01	7.73E-01	2.53E-01	0.00E+00	7.46E-03	2.11E-05	1.27E-10	2.30E-10	7.46E-28	1.33E-10	2.70E-18	1.11E-20	1.43E-22	7.51E-22	3.13E-15	3.48E+00	9.92E-19	1.28E-13	3.26E-11	1.37E-16	2.56E-20	1.98E-13	6.60E-24	1.52E-23	0.00E+00	3.99E-08	5.85E-02	1.24E+00	1.95E-17	1.26E-17	4.37E-01	3.70E-01	1.27E-08
5.75E-09	300.724	1.22E+19	0.00E+00	2.31E+00	4.85E+05	-7.66E-09	7.29E-06	3.08E+05	1.83E+01	1.29E+05	6.61E+00	7.71E+04	2.39E+00	6.61E-03	3.08E+00	4.87E+00	4.35E-01	8.03E-01	2.63E-01	0.00E+00	7.76E-03	2.20E-05	1.38E-10	2.49E-10	8.39E-28	1.44E-10	3.03E-18	1.20E-20	1.55E-22	8.43E-22	3.52E-15	3.62E+00	1.11E-18	1.44E-13	3.39E-11	1.49E-16	2.88E-20	1.98E-13	7.75E-24	1.72E-23	0.00E+00	4.31E-08	6.08E-02	1.29E+00	1.92E-17	1.30E-17	4.54E-01	3.84E-01	1.37E-08
5.76E-09	300.753	1.22E+19	0.00E+00	2.40E+00	4.85E+05	-7.66E-09	7.87E-06	3.08E+05	1.90E+01	1.29E+05	6.87E+00	7.71E+04	2.49E+00	6.87E-03	3.20E+00	5.06E+00	4.52E-01	8.35E-01	2.73E-01	0.00E+00	8.06E-03	2.28E-05	1.49E-10	2.69E-10	9.42E-28	1.55E-10	3.40E-18	1.31E-20	1.67E-22	9.47E-22	3.95E-15	3.76E+00	1.25E-18	1.62E-13	3.53E-11	1.61E-16	3.23E-20	1.98E-13	8.28E-24	1.93E-23	0.00E+00	4.65E-08	6.32E-02	1.34E+00	1.89E-17	1.33E-17	4.72E-01	4.00E-01	1.48E-08
5.77E-09	300.782	1.22E+19	0.00E+00	2.50E+00	4.85E+05	-7.66E-09	8.50E-06	3.08E+05	1.98E+01	1.29E+05	7.14E+00	7.71E+04	2.58E+00	7.13E-03	3.33E+00	5.26E+00	4.70E-01	8.68E-01	2.84E-01	0.00E+00	8.38E-03	2.37E-05	1.61E-10	2.90E-10	1.06E-27	1.67E-10	3.82E-18	1.41E-20	1.80E-22	1.06E-21	4.44E-15	3.91E+00	1.40E-18	1.81E-13	3.67E-11	1.75E-16	3.63E-20	1.98E-13	9.29E-24	2.18E-23	0.00E+00	5.02E-08	6.57E-02	1.40E+00	1.85E-17	1.36E-17	4.90E-01	4.15E-01	1.59E-08
5.78E-09	300.813	1.22E+19	0.00E+00	2.59E+00	4.85E+05	-7.66E-09	9.17E-06	3.08E+05	2.06E+01	1.29E+05	7.42E+00	7.71E+04	2.69E+00	7.41E-03	3.46E+00	5.47E+00	4.88E-01	9.02E-01	2.95E-01	0.00E+00	8.72E-03	2.47E-05	1.74E-10	3.14E-10	1.19E-27	1.81E-10	4.29E-18	1.52E-20	1.94E-22	1.20E-21	5.00E-15	4.06E+00	1.58E-18	2.04E-13	3.81E-11	1.90E-16	4.08E-20	1.98E-13	-3.78E-23	2.45E-23	0.00E+00	5.43E-08	6.82E-02	1.45E+00	1.82E-17	1.39E-17	5.10E-01	4.32E-01	1.72E-08
5.79E-09	300.845	1.22E+19	0.00E+00	2.70E+00	4.85E+05	-7.66E-09	9.90E-06	3.08E+05	2.14E+01	1.29E+05	7.71E+00	7.71E+04	2.79E+00	7.70E-03	3.60E+00	5.69E+00	5.07E-01	9.37E-01	3.07E-01	0.00E+00	9.06E-03	2.57E-05	1.88E-10	3.39E-10	1.34E-27	1.95E-10	4.82E-18	1.64E-20	2.09E-22	1.34E-21	5.62E-15	4.22E+00	1.77E-18	2.28E-13	3.97E-11	2.05E-16	4.58E-20	1.98E-13	-3.76E-22	2.76E-23	0.00E+00	5.86E-08	7.09E-02	1.51E+00	1.79E-17	1.42E-17	5.30E-01	4.49E-01	1.86E-08
5.80E-09	300.879	1.22E+19	0.00E+00	2.80E+00	4.85E+05	-7.66E-09	1.07E-05	3.08E+05	2.22E+01	1.29E+05	8.02E+00	7.71E+04	2.90E+00	8.01E-03	3.74E+00	5.91E+00	5.27E-01	9.74E-01	3.19E-01	0.00E+00	9.42E-03	2.67E-05	2.03E-10	3.66E-10	1.50E-27	2.11E-10	5.41E-18	1.77E-20	2.26E-22	1.51E-21	6.31E-15	4.39E+00	1.99E-18	2.56E-13	4.13E-11	2.23E-16	5.15E-20	1.98E-13	-1.46E-21	3.11E-23	0.00E+00	6.33E-08	7.37E-02	1.57E+00	1.76E-17	1.45E-17	5.51E-01	4.66E-01	2.01E-08
5.81E-09	300.913	1.22E+19	0.00E+00	2.91E+00	4.85E+05	-7.66E-09	1.15E-05	3.08E+05	2.31E+01	1.29E+05	8.33E+00	7.71E+04	3.02E+00	8.32E-03	3.88E+00	6.14E+00	5.48E-01	1.01E+00	3.32E-01	0.00E+00	9.79E-03	2.77E-05	2.19E-10	3.95E-10	1.69E-27	2.28E-10	6.07E-18	1.89E-20	2.44E-22	1.69E-21	7.10E-15	4.56E+00	2.23E-18	2.88E-13	4.29E-11	2.42E-16	5.78E-20	1.98E-13	-3.83E-21	3.50E-23	0.00E+00	6.84E-08	7.66E-02	1.63E+00	1.73E-17	1.48E-17	5.72E-01	4.85E-01	2.17E-08
5.82E-09	300.949	1.22E+19	0.00E+00	3.03E+00	4.85E+05	-7.66E-09	1.25E-05	3.08E+05	2.40E+01	1.29E+05	8.66E+00	7.71E+04	3.13E+00	8.64E-03	4.03E+00	6.38E+00	5.70E-01	1.05E+00	3.45E-01	0.00E+00	1.02E-02	2.88E-05	2.37E-10	4.27E-10	1.90E-27	2.46E-10	6.82E-18	2.03E-20	2.64E-22	1.90E-21	7.98E-15	4.74E+00	2.51E-18	3.23E-13	4.46E-11	2.62E-16	6.50E-20	1.98E-13	-7.91E-21	3.94E-23	0.00E+00	7.39E-08	7.96E-02	1.69E+00	1.70E-17	1.51E-17	5.95E-01	5.04E-01	2.35E-08
5.83E-09	300.986	1.22E+19	0.00E+00	3.15E+00	4.85E+05	-7.66E-09	1.35E-05	3.08E+05	2.49E+01	1.29E+05	9.00E+00	7.71E+04	3.26E+00	8.98E-03	4.19E+00	6.63E+00	5.92E-01	1.09E+00	3.58E-01	0.00E+00	1.06E-02	2.99E-05	2.56E-10	4.61E-10	2.13E-27	2.66E-10	7.65E-18	2.18E-20	2.85E-22	2.14E-21	8.96E-15	4.93E+00	2.81E-18	3.62E-13	4.64E-11	2.84E-16	7.30E-20	1.98E-13	-1.39E-20	4.44E-23	0.00E+00	7.98E-08	8.28E-02	1.76E+00	1.67E-17	1.54E-17	6.18E-01	5.23E-01	2.53E-08
5.84E-09	301.025	1.22E+19	0.00E+00	3.27E+00	4.85E+05	-7.66E-09	1.45E-05	3.08E+05	2.59E+01	1.29E+05	9.36E+00	7.71E+04	3.39E+00	9.33E-03	4.36E+00	6.89E+00	6.15E-01	1.14E+00	3.72E-01	0.00E+00	1.10E-02	3.11E-05	2.76E-10	4.98E-10	2.40E-27	2.87E-10	8.59E-18	2.33E-20	3.08E-22	2.40E-21	1.01E-14	5.12E+00	3.16E-18	4.06E-13	4.83E-11	3.08E-16	8.19E-20	1.98E-13	-2.15E-20	5.00E-23	0.00E+00	8.62E-08	8.60E-02	1.83E+00	1.64E-17	1.56E-17	6.42E-01	5.44E-01	2.74E-08
5.85E-09	301.065	1.22E+19	0.00E+00	3.40E+00	4.85E+05	-6.57E-09	1.57E-05	3.08E+05	2.69E+01	1.29E+05	9.73E+00	7.71E+04	3.52E+00	9.70E-03	4.53E+00	7.17E+00	6.40E-01	1.18E+00	3.87E-01	0.00E+00	1.14E-02	3.23E-05	2.98E-10	5.38E-10	2.69E-27	3.11E-10	9.65E-18	2.49E-20	3.32E-22	2.70E-21	1.13E-14	5.32E+00	3.55E-18	4.56E-13	5.03E-11	3.34E-16	9.20E-20	1.98E-13	6.99E-24	5.64E-23	0.00E+00	9.31E-08	8.94E-02	1.90E+00	1.61E-17	1.59E-17	6.68E-01	5.65E-01	2.96E-08
5.86E-09	301.107	1.22E+19	0.00E+00	3.53E+00	4.85E+05	-6.57E-09	1.69E-05	3.08E+05	2.80E+01	1.29E+05	1.01E+01	7.71E+04	3.66E+00	1.01E-02	4.70E+00	7.45E+00	6.65E-01	1.23E+00	4.02E-01	0.00E+00	1.19E-02	3.36E-05	3.22E-10	5.82E-10	3.03E-27	3.35E-10	1.08E-17	2.66E-20	3.59E-22	3.03E-21	1.27E-14	5.53E+00	3.98E-18	5.11E-13	5.23E-11	3.62E-16	1.03E-19	1.98E-13	7.02E-24	6.35E-23	0.00E+00	1.01E-07	9.29E-02	1.97E+00	1.59E-17	1.62E-17	6.94E-01	5.88E-01	3.19E-08
5.87E-09	301.151	1.22E+19	0.00E+00	3.67E+00	4.85E+05	-6.57E-09	1.83E-05	3.08E+05	2.91E+01	1.29E+05	1.05E+01	7.71E+04	3.80E+00	1.05E-02	4.89E+00	7.74E+00	6.91E-01	1.28E+00	4.18E-01	0.00E+00	1.24E-02	3.49E-05	3.48E-10	6.28E-10	3.40E-27	3.62E-10	1.22E-17	2.85E-20	3.88E-22	3.40E-21	1.43E-14	5.75E+00	4.47E-18	5.74E-13	5.44E-11	3.93E-16	1.16E-19	1.98E-13	7.06E-24	7.15E-23	0.00E+00	1.09E-07	9.66E-02	2.05E+00	1.56E-17	1.65E-17	7.21E-01	6.11E-01	3.45E-08
5.88E-09	301.196	1.22E+19	0.00E+00	3.82E+00	4.85E+05	-6.57E-09	1.97E-05	3.08E+05	3.02E+01	1.29E+05	1.09E+01	7.71E+04	3.95E+00	1.09E-02	5.08E+00	8.04E+00	7.18E-01	1.33E+00	4.34E-01	0.00E+00	1.29E-02	3.63E-05	3.76E-10	6.79E-10	3.83E-27	3.91E-10	1.36E-17	3.05E-20	4.19E-22	3.82E-21	1.61E-14	5.97E+00	5.02E-18	6.44E-13	5.66E-11	4.26E-16	1.30E-19	1.98E-13	7.09E-24	8.05E-23	0.00E+00	1.17E-07	1.00E-01	2.13E+00	1.53E-17	1.67E-17	7.50E-01	6.35E-01	3.73E-08
5.89E-09	301.243	1.22E+19	0.00E+00	3.97E+00	4.85E+05	-6.57E-09	2.13E-05	3.08E+05	3.14E+01	1.29E+05	1.14E+01	7.71E+04	4.11E+00	1.13E-02	5.27E+00	8.36E+00	7.46E-01	1.38E+00	4.51E-01	0.00E+00	1.34E-02	3.77E-05	4.07E-10	7.33E-10	4.30E-27	4.23E-10	1.53E-17	3.27E-20	4.53E-22	4.30E-21	1.80E-14	6.21E+00	5.63E-18	7.22E-13	5.89E-11	4.63E-16	1.47E-19	1.98E-13	7.13E-24	9.07E-23	0.00E+00	1.27E-07	1.04E-01	2.22E+00	1.50E-17	1.70E-17	7.79E-01	6.60E-01	4.02E-08
5.90E-09	301.292	1.22E+19	0.00E+00	4.12E+00	4.85E+05	-6.57E-09	2.30E-05	3.08E+05	3.27E+01	1.29E+05	1.18E+01	7.71E+04	4.27E+00	1.17E-02	5.48E+00	8.69E+00	7.75E-01	1.43E+00	4.69E-01	0.00E+00	1.39E-02	3.92E-05	4.39E-10	7.92E-10	4.83E-27	4.57E-10	1.72E-17	3.51E-20	4.90E-22	4.83E-21	2.03E-14	6.45E+00	6.32E-18	8.10E-13	6.13E-11	5.02E-16	1.65E-19	1.98E-13	7.17E-24	1.02E-22	0.00E+00	1.37E-07	1.08E-01	2.30E+00	1.48E-17	1.72E-17	8.10E-01	6.86E-01	4.35E-08
5.91E-09	301.342	1.22E+19	0.00E+00	4.28E+00	4.85E+05	-6.57E-09	2.48E-05	3.08E+05	3.39E+01	1.29E+05	1.23E+01	7.71E+04	4.43E+00	1.22E-02	5.69E+00	9.03E+00	8.06E-01	1.49E+00	4.88E-01	0.00E+00	1.45E-02	4.08E-05	4.75E-10	8.55E-10	5.44E-27	4.93E-10	1.93E-17	3.77E-20	5.29E-22	5.42E-21	2.28E-14	6.70E+00	7.10E-18	9.09E-13	6.37E-11	5.45E-16	1.85E-19	1.98E-13	7.20E-24	1.15E-22	0.00E+00	1.48E-07	1.13E-01	2.39E+00	1.45E-17	1.75E-17	8.41E-01	7.12E-01	4.70E-08
5.92E-09	301.395	1.22E+19	0.00E+00	4.45E+00	4.85E+05	-6.57E-09	2.67E-05	3.08E+05	3.53E+01	1.29E+05	1.28E+01	7.71E+04	4.61E+00	1.27E-02	5.91E+00	9.38E+00	8.38E-01	1.55E+00	5.07E-01	0.00E+00	1.50E-02	4.24E-05	5.13E-10	9.24E-10	6.11E-27	5.33E-10	2.17E-17	4.06E-20	5.72E-22	6.09E-21	2.56E-14	6.97E+00	7.97E-18	1.02E-12	6.63E-11	5.91E-16	2.08E-19	1.98E-13	7.25E-24	1.30E-22	0.00E+00	1.60E-07	1.17E-01	2.49E+00	1.43E-17	1.77E-17	8.74E-01	7.40E-01	5.07E-08
5.93E-09	301.45	1.22E+19	0.00E+00	4.63E+00	4.85E+05	-6.57E-09	2.89E-05	3.08E+05	3.67E+01	1.29E+05	1.33E+01	7.71E+04	4.79E+00	1.32E-02	6.14E+00	9.75E+00	8.70E-01	1.61E+00	5.27E-01	0.00E+00	1.56E-02	4.40E-05	5.54E-10	9.98E-10	6.87E-27	5.75E-10	2.43E-17	4.38E-20	6.19E-22	6.85E-21	2.87E-14	7.24E+00	8.94E-18	1.14E-12	6.90E-11	6.42E-16	2.33E-19	1.98E-13	7.29E-24	1.46E-22	0.00E+00	1.73E-07	1.22E-01	2.59E+00	1.40E-17	1.80E-17	9.09E-01	7.69E-01	5.48E-08
5.94E-09	301.507	1.22E+19	0.00E+00	4.81E+00	4.85E+05	-6.57E-09	3.11E-05	3.08E+05	3.81E+01	1.29E+05	1.38E+01	7.71E+04	4.98E+00	1.37E-02	6.38E+00	1.01E+01	9.05E-01	1.67E+00	5.47E-01	0.00E+00	1.63E-02	4.58E-05	5.98E-10	1.08E-09	7.72E-27	6.21E-10	2.73E-17	4.75E-20	6.69E-22	7.69E-21	3.23E-14	7.53E+00	1.00E-17	1.28E-12	7.18E-11	6.97E-16	2.62E-19	1.98E-13	7.33E-24	1.65E-22	0.00E+00	1.86E-07	1.26E-01	2.69E+00	1.38E-17	1.82E-17	9.44E-01	8.00E-01	5.92E-08
5.95E-09	301.566	1.22E+19	0.00E+00	5.00E+00	4.85E+05	-6.57E-09	3.36E-05	3.08E+05	3.96E+01	1.29E+05	1.43E+01	7.71E+04	5.17E+00	1.42E-02	6.63E+00	1.05E+01	9.40E-01	1.74E+00	5.69E-01	0.00E+00	1.69E-02	4.76E-05	6.47E-10	1.16E-09	8.68E-27	6.71E-10	3.06E-17	5.16E-20	7.23E-22	8.64E-21	3.63E-14	7.82E+00	1.13E-17	1.44E-12	7.47E-11	7.57E-16	2.94E-19	1.98E-13	7.40E-24	1.86E-22	0.00E+00	2.01E-07	1.31E-01	2.79E+00	1.36E-17	1.84E-17	9.81E-01	8.31E-01	6.39E-08
5.96E-09	301.627	1.22E+19	0.00E+00	5.19E+00	4.85E+05	-6.57E-09	3.62E-05	3.08E+05	4.11E+01	1.29E+05	1.49E+01	7.71E+04	5.38E+00	1.48E-02	6.89E+00	1.09E+01	9.77E-01	1.80E+00	5.91E-01	0.00E+00	1.76E-02	4.94E-05	6.98E-10	1.26E-09	9.76E-27	7.25E-10	3.44E-17	5.64E-20	7.82E-22	9.71E-21	4.07E-14	8.13E+00	1.26E-17	1.61E-12	7.78E-11	8.22E-16	3.31E-19	1.98E-13	7.43E-24	2.09E-22	0.00E+00	2.17E-07	1.37E-01	2.90E+00	1.33E-17	1.86E-17	1.02E+00	8.64E-01	6.90E-08
5.97E-09	301.691	1.22E+19	0.00E+00	5.40E+00	4.85E+05	-6.57E-09	3.91E-05	3.08E+05	4.28E+01	1.29E+05	1.55E+01	7.71E+04	5.59E+00	1.53E-02	7.16E+00	1.14E+01	1.02E+00	1.88E+00	6.14E-01	0.00E+00	1.83E-02	5.14E-05	7.55E-10	1.36E-09	1.10E-26	7.83E-10	3.86E-17	6.18E-20	8.46E-22	1.09E-20	4.57E-14	8.45E+00	1.42E-17	1.81E-12	8.10E-11	8.93E-16	3.71E-19	1.98E-13	7.48E-24	2.36E-22	0.00E+00	2.35E-07	1.42E-01	3.02E+00	1.31E-17	1.89E-17	1.06E+00	8.98E-01	7.45E-08
5.98E-09	301.758	1.22E+19	0.00E+00	5.61E+00	4.85E+05	-6.57E-09	4.22E-05	3.08E+05	4.44E+01	1.29E+05	1.61E+01	7.71E+04	5.81E+00	1.59E-02	7.43E+00	1.18E+01	1.06E+00	1.95E+00	6.38E-01	0.00E+00	1.90E-02	5.34E-05	8.15E-10	1.47E-09	1.23E-26	8.45E-10	4.33E-17	6.82E-20	9.15E-22	1.23E-20	5.14E-14	8.78E+00	1.59E-17	2.03E-12	8.43E-11	9.70E-16	4.17E-19	1.98E-13	7.54E-24	2.66E-22	0.00E+00	2.54E-07	1.47E-01	3.13E+00	1.29E-17	1.91E-17	1.10E+00	9.33E-01	8.05E-08
5.99E-09	301.827	1.22E+19	0.00E+00	5.83E+00	4.85E+05	-6.57E-09	4.55E-05	3.08E+05	4.62E+01	1.29E+05	1.67E+01	7.71E+04	6.03E+00	1.66E-02	7.72E+00	1.23E+01	1.10E+00	2.03E+00	6.63E-01	0.00E+00	1.98E-02	5.55E-05	8.81E-10	1.58E-09	1.39E-26	9.13E-10	4.86E-17	7.56E-20	9.90E-22	1.38E-20	5.77E-14	9.12E+00	1.79E-17	2.27E-12	8.77E-11	1.05E-15	4.69E-19	1.98E-13	7.59E-24	3.00E-22	0.00E+00	2.74E-07	1.53E-01	3.26E+00	1.26E-17	1.93E-17	1.14E+00	9.69E-01	8.69E-08
6.00E-09	301.898	1.22E+19	0.00E+00	6.06E+00	4.85E+05	-6.57E-09	4.91E-05	3.08E+05	4.80E+01	1.29E+05	1.74E+01	7.71E+04	6.27E+00	1.72E-02	8.02E+00	1.28E+01	1.14E+00	2.10E+00	6.89E-01	0.00E+00	2.05E-02	5.77E-05	9.51E-10	1.71E-09	1.56E-26	9.86E-10	5.45E-17	8.44E-20	1.07E-21	1.55E-20	6.48E-14	9.48E+00	2.01E-17	2.55E-12	9.13E-11	1.15E-15	5.26E-19	1.98E-13	7.65E-24	3.38E-22	0.00E+00	2.96E-07	1.59E-01	3.38E+00	1.24E-17	1.95E-17	1.19E+00	1.01E+00	9.39E-08
6.01E-09	301.973	1.22E+19	0.00E+00	6.29E+00	4.85E+05	-6.57E-09	5.29E-05	3.08E+05	4.99E+01	1.29E+05	1.81E+01	7.71E+04	6.51E+00	1.79E-02	8.33E+00	1.33E+01	1.18E+00	2.19E+00	7.16E-01	0.00E+00	2.14E-02	5.99E-05	1.03E-09	1.85E-09	1.76E-26	1.06E-09	6.12E-17	9.48E-20	1.16E-21	1.74E-20	7.27E-14	9.85E+00	2.25E-17	2.86E-12	9.50E-11	1.24E-15	5.91E-19	1.98E-13	7.71E-24	3.81E-22	0.00E+00	3.19E-07	1.66E-01	3.52E+00	1.22E-17	1.97E-17	1.24E+00	1.05E+00	1.01E-07
6.02E-09	302.05	1.21E+19	0.00E+00	6.54E+00	4.85E+05	-6.57E-09	5.71E-05	3.08E+05	5.18E+01	1.29E+05	1.88E+01	7.71E+04	6.77E+00	1.86E-02	8.65E+00	1.38E+01	1.23E+00	2.27E+00	7.45E-01	0.00E+00	2.22E-02	6.23E-05	1.11E-09	2.00E-09	1.97E-26	1.15E-09	6.87E-17	1.07E-19	1.25E-21	1.95E-20	8.17E-14	1.02E+01	2.53E-17	3.20E-12	9.89E-11	1.35E-15	6.64E-19	1.98E-13	7.78E-24	4.30E-22	0.00E+00	3.45E-07	1.72E-01	3.66E+00	1.20E-17	1.99E-17	1.28E+00	1.09E+00	1.09E-07
6.03E-09	302.13	1.21E+19	0.00E+00	6.80E+00	4.85E+05	-6.57E-09	6.16E-05	3.08E+05	5.39E+01	1.29E+05	1.95E+01	7.71E+04	7.04E+00	1.93E-02	8.99E+00	1.43E+01	1.28E+00	2.36E+00	7.74E-01	0.00E+00	2.31E-02	6.47E-05	1.20E-09	2.15E-09	2.22E-26	1.24E-09	7.71E-17	1.22E-19	1.36E-21	2.19E-20	9.17E-14	1.06E+01	2.84E-17	3.59E-12	1.03E-10	1.47E-15	7.46E-19	1.98E-13	7.84E-24	4.85E-22	0.00E+00	3.72E-07	1.79E-01	3.80E+00	1.18E-17	2.01E-17	1.33E+00	1.13E+00	1.18E-07
6.04E-09	302.213	1.21E+19	0.00E+00	7.06E+00	4.85E+05	-8.76E-09	6.64E-05	3.08E+05	5.60E+01	1.29E+05	2.03E+01	7.71E+04	7.31E+00	2.00E-02	9.34E+00	1.49E+01	1.33E+00	2.45E+00	8.04E-01	0.00E+00	2.40E-02	6.73E-05	1.30E-09	2.33E-09	2.50E-26	1.34E-09	8.65E-17	1.40E-19	1.47E-21	2.47E-20	1.03E-13	1.11E+01	3.18E-17	4.03E-12	1.07E-10	1.60E-15	8.38E-19	1.98E-13	7.91E-24	5.47E-22	0.00E+00	4.02E-07	1.86E-01	3.95E+00	1.16E-17	2.03E-17	1.39E+00	1.17E+00	1.28E-07
6.05E-09	302.3	1.21E+19	0.00E+00	7.34E+00	4.85E+05	-8.76E-09	7.16E-05	3.08E+05	5.82E+01	1.29E+05	2.11E+01	7.71E+04	7.60E+00	2.08E-02	9.70E+00	1.55E+01	1.38E+00	2.55E+00	8.35E-01	0.00E+00	2.50E-02	6.99E-05	1.40E-09	2.51E-09	2.81E-26	1.45E-09	9.70E-17	1.62E-19	1.59E-21	2.77E-20	1.16E-13	1.15E+01	3.57E-17	4.51E-12	1.12E-10	1.74E-15	9.42E-19	1.98E-13	7.99E-24	6.17E-22	0.00E+00	4.34E-07	1.93E-01	4.10E+00	1.14E-17	2.05E-17	1.44E+00	1.22E+00	1.38E-07
6.06E-09	302.39	1.21E+19	0.00E+00	7.62E+00	4.85E+05	-8.76E-09	7.72E-05	3.08E+05	6.04E+01	1.29E+05	2.19E+01	7.71E+04	7.89E+00	2.16E-02	1.01E+01	1.61E+01	1.43E+00	2.65E+00	8.68E-01	0.00E+00	2.60E-02	7.26E-05	1.51E-09	2.71E-09	3.16E-26	1.56E-09	1.09E-16	1.88E-19	1.72E-21	3.11E-20	1.30E-13	1.19E+01	4.01E-17	5.06E-12	1.16E-10	1.90E-15	1.06E-18	1.98E-13	8.07E-24	6.96E-22	0.00E+00	4.69E-07	2.01E-01	4.26E+00	1.12E-17	2.07E-17	1.50E+00	1.27E+00	1.49E-07
6.07E-09	302.484	1.21E+19	0.00E+00	7.92E+00	4.85E+05	-8.76E-09	8.32E-05	3.08E+05	6.28E+01	1.29E+05	2.28E+01	7.71E+04	8.20E+00	2.24E-02	1.05E+01	1.67E+01	1.49E+00	2.75E+00	9.02E-01	0.00E+00	2.70E-02	7.55E-05	1.63E-09	2.93E-09	3.56E-26	1.69E-09	1.22E-16	2.20E-19	1.86E-21	3.50E-20	1.46E-13	1.24E+01	4.50E-17	5.67E-12	1.21E-10	2.06E-15	1.19E-18	1.98E-13	8.15E-24	7.85E-22	0.00E+00	5.06E-07	2.08E-01	4.43E+00	1.10E-17	2.09E-17	1.56E+00	1.32E+00	1.61E-07
6.08E-09	302.581	1.21E+19	0.00E+00	8.23E+00	4.85E+05	-8.76E-09	8.97E-05	3.08E+05	6.53E+01	1.29E+05	2.37E+01	7.71E+04	8.52E+00	2.33E-02	1.09E+01	1.74E+01	1.55E+00	2.86E+00	9.37E-01	0.00E+00	2.81E-02	7.84E-05	1.76E-09	3.16E-09	4.00E-26	1.82E-09	1.37E-16	2.60E-19	2.02E-21	3.93E-20	1.63E-13	1.29E+01	5.05E-17	6.35E-12	1.26E-10	2.25E-15	1.34E-18	1.98E-13	8.23E-24	8.86E-22	0.00E+00	5.47E-07	2.17E-01	4.60E+00	1.08E-17	2.11E-17	1.62E+00	1.37E+00	1.74E-07
6.09E-09	302.682	1.21E+19	0.00E+00	8.55E+00	4.85E+05	-8.76E-09	9.67E-05	3.08E+05	6.78E+01	1.29E+05	2.46E+01	7.71E+04	8.86E+00	2.42E-02	1.13E+01	1.80E+01	1.61E+00	2.97E+00	9.74E-01	0.00E+00	2.92E-02	8.15E-05	1.91E-09	3.42E-09	4.50E-26	1.97E-09	1.54E-16	3.08E-19	2.19E-21	4.42E-20	1.83E-13	1.34E+01	5.66E-17	7.11E-12	1.31E-10	2.45E-15	1.50E-18	1.98E-13	8.32E-24	1.00E-21	0.00E+00	5.90E-07	2.25E-01	4.78E+00	1.06E-17	2.13E-17	1.68E+00	1.42E+00	1.87E-07
6.10E-09	302.786	1.21E+19	0.00E+00	8.89E+00	4.85E+05	-1.09E-08	1.04E-04	3.08E+05	7.05E+01	1.29E+05	2.56E+01	7.71E+04	9.20E+00	2.51E-02	1.17E+01	1.87E+01	1.67E+00	3.09E+00	1.01E+00	0.00E+00	3.04E-02	8.47E-05	2.06E-09	3.69E-09	5.06E-26	2.13E-09	1.72E-16	3.66E-19	2.37E-21	4.96E-20	2.06E-13	1.39E+01	6.35E-17	7.97E-12	1.37E-10	2.66E-15	1.69E-18	1.98E-13	8.42E-24	1.13E-21	0.00E+00	6.37E-07	2.34E-01	4.97E+00	1.05E-17	2.14E-17	1.75E+00	1.48E+00	2.02E-07
6.11E-09	302.895	1.21E+19	0.00E+00	9.24E+00	4.85E+05	-1.09E-08	1.12E-04	3.08E+05	7.32E+01	1.29E+05	2.66E+01	7.71E+04	9.56E+00	2.61E-02	1.22E+01	1.95E+01	1.74E+00	3.21E+00	1.05E+00	0.00E+00	3.16E-02	8.80E-05	2.23E-09	3.98E-09	5.70E-26	2.29E-09	1.93E-16	4.38E-19	2.56E-21	5.58E-20	2.31E-13	1.45E+01	7.13E-17	8.93E-12	1.43E-10	2.90E-15	1.89E-18	1.98E-13	8.52E-24	1.28E-21	0.00E+00	6.88E-07	2.43E-01	5.16E+00	1.03E-17	2.16E-17	1.81E+00	1.54E+00	2.18E-07
6.12E-09	303.008	1.21E+19	0.00E+00	9.60E+00	4.85E+05	-1.09E-08	1.21E-04	3.08E+05	7.61E+01	1.29E+05	2.76E+01	7.71E+04	9.94E+00	2.71E-02	1.26E+01	2.02E+01	1.81E+00	3.34E+00	1.09E+00	0.00E+00	3.29E-02	9.15E-05	2.40E-09	4.30E-09	6.41E-26	2.48E-09	2.17E-16	5.27E-19	2.78E-21	6.27E-20	2.59E-13	1.50E+01	8.00E-17	1.00E-11	1.49E-10	3.17E-15	2.13E-18	1.98E-13	8.62E-24	1.44E-21	0.00E+00	7.43E-07	2.52E-01	5.36E+00	1.01E-17	2.18E-17	1.89E+00	1.60E+00	2.36E-07
6.13E-09	303.126	1.21E+19	0.00E+00	9.97E+00	4.85E+05	-1.09E-08	1.30E-04	3.08E+05	7.90E+01	1.29E+05	2.87E+01	7.71E+04	1.03E+01	2.81E-02	1.31E+01	2.10E+01	1.88E+00	3.47E+00	1.14E+00	0.00E+00	3.42E-02	9.51E-05	2.60E-09	4.64E-09	7.22E-26	2.68E-09	2.43E-16	6.35E-19	3.01E-21	7.05E-20	2.91E-13	1.56E+01	8.97E-17	1.12E-11	1.55E-10	3.45E-15	2.39E-18	1.98E-13	8.73E-24	1.63E-21	0.00E+00	8.02E-07	2.62E-01	5.57E+00	9.92E-18	2.19E-17	1.96E+00	1.66E+00	2.55E-07
6.14E-09	303.248	1.21E+19	0.00E+00	1.04E+01	4.85E+05	-1.09E-08	1.40E-04	3.08E+05	8.21E+01	1.29E+05	2.98E+01	7.71E+04	1.07E+01	2.92E-02	1.36E+01	2.18E+01	1.95E+00	3.60E+00	1.18E+00	0.00E+00	3.56E-02	9.88E-05	2.80E-09	5.01E-09	8.12E-26	2.89E-09	2.73E-16	7.69E-19	3.26E-21	7.92E-20	3.26E-13	1.62E+01	1.01E-16	1.25E-11	1.61E-10	3.76E-15	2.68E-18	1.98E-13	8.84E-24	1.84E-21	0.00E+00	8.66E-07	2.73E-01	5.79E+00	9.75E-18	2.21E-17	2.04E+00	1.72E+00	2.75E-07
6.15E-09	303.374	1.21E+19	0.00E+00	1.08E+01	4.85E+05	-1.09E-08	1.51E-04	3.08E+05	8.53E+01	1.29E+05	3.10E+01	7.71E+04	1.11E+01	3.03E-02	1.41E+01	2.27E+01	2.03E+00	3.74E+00	1.23E+00	0.00E+00	3.70E-02	1.03E-04	3.03E-09	5.41E-09	9.15E-26	3.12E-09	3.06E-16	9.32E-19	3.53E-21	8.90E-20	3.66E-13	1.69E+01	1.13E-16	1.40E-11	1.68E-10	4.11E-15	3.02E-18	1.98E-13	8.96E-24	2.08E-21	0.00E+00	9.35E-07	2.83E-01	6.02E+00	9.58E-18	2.23E-17	2.11E+00	1.79E+00	2.97E-07
6.16E-09	303.506	1.21E+19	0.00E+00	1.12E+01	4.85E+05	-1.09E-08	1.63E-04	3.08E+05	8.86E+01	1.29E+05	3.22E+01	7.71E+04	1.16E+01	3.15E-02	1.47E+01	2.36E+01	2.10E+00	3.89E+00	1.27E+00	0.00E+00	3.85E-02	1.07E-04	3.27E-09	5.84E-09	1.03E-25	3.37E-09	3.43E-16	1.13E-18	3.83E-21	1.00E-19	4.11E-13	1.75E+01	1.27E-16	1.57E-11	1.75E-10	4.48E-15	3.39E-18	1.98E-13	9.09E-24	2.35E-21	0.00E+00	1.01E-06	2.94E-01	6.25E+00	9.42E-18	2.24E-17	2.20E+00	1.86E+00	3.20E-07
6.17E-09	303.642	1.21E+19	0.00E+00	1.16E+01	4.85E+05	-1.09E-08	1.76E-04	3.08E+05	9.21E+01	1.29E+05	3.35E+01	7.71E+04	1.20E+01	3.27E-02	1.52E+01	2.45E+01	2.19E+00	4.04E+00	1.32E+00	0.00E+00	4.00E-02	1.11E-04	3.54E-09	6.31E-09	1.16E-25	3.63E-09	3.85E-16	1.38E-18	4.15E-21	1.12E-19	4.61E-13	1.82E+01	1.42E-16	1.76E-11	1.83E-10	4.89E-15	3.81E-18	1.98E-13	9.22E-24	2.65E-21	0.00E+00	1.09E-06	3.06E-01	6.50E+00	9.26E-18	2.26E-17	2.28E+00	1.93E+00	3.46E-07
6.18E-09	303.784	1.21E+19	0.00E+00	1.21E+01	4.85E+05	-1.09E-08	1.89E-04	3.08E+05	9.57E+01	1.29E+05	3.48E+01	7.71E+04	1.25E+01	3.39E-02	1.58E+01	2.55E+01	2.27E+00	4.20E+00	1.37E+00	0.00E+00	4.16E-02	1.15E-04	3.82E-09	6.81E-09	1.31E-25	3.92E-09	4.32E-16	1.68E-18	4.50E-21	1.26E-19	5.17E-13	1.89E+01	1.59E-16	1.97E-11	1.90E-10	5.35E-15	4.28E-18	1.98E-13	9.36E-24	3.00E-21	0.00E+00	1.18E-06	3.18E-01	6.75E+00	9.10E-18	2.27E-17	2.37E+00	2.01E+00	3.73E-07
6.19E-09	303.931	1.21E+19	0.00E+00	1.25E+01	4.85E+05	-1.31E-08	2.04E-04	3.08E+05	9.94E+01	1.29E+05	3.62E+01	7.71E+04	1.30E+01	3.52E-02	1.64E+01	2.64E+01	2.36E+00	4.36E+00	1.43E+00	0.00E+00	4.33E-02	1.20E-04	4.12E-09	7.35E-09	1.47E-25	4.23E-09	4.84E-16	2.06E-18	4.88E-21	1.42E-19	5.80E-13	1.96E+01	1.79E-16	2.21E-11	1.98E-10	5.84E-15	4.81E-18	1.98E-13	9.51E-24	3.39E-21	0.00E+00	1.27E-06	3.30E-01	7.01E+00	8.94E-18	2.29E-17	2.46E+00	2.09E+00	4.03E-07
6.87E-09	304.238	1.21E+19	0.00E+00	1.25E+01	4.85E+05	-1.31E-08	5.91E-03	3.08E+05	1.12E+02	1.29E+05	2.20E+01	7.71E+04	3.34E+01	1.22E-01	4.88E+01	1.96E+01	6.33E+00	4.37E+00	2.21E+00	0.00E+00	1.57E-01	4.87E-04	4.23E-08	1.05E-07	1.62E-23	1.04E-07	3.96E-14	5.25E-14	7.24E-20	7.92E-18	3.38E-10	1.96E+01	5.27E-15	1.99E-09	6.91E-10	7.40E-13	4.66E-16	1.98E-13	2.29E-23	4.02E-18	0.00E+00	5.52E-08	5.62E-04	1.01E+01	2.77E-18	1.16E-17	2.40E+00	1.31E-02	4.32E-06
2.65E-08	304.696	1.20E+19	0.00E+00	1.12E+01	4.85E+05	-1.31E-08	1.88E+00	3.08E+05	1.58E+02	1.29E+05	1.85E-01	7.71E+04	1.11E+02	2.98E-01	1.18E+02	2.59E-01	1.46E-02	4.88E+00	4.29E+00	0.00E+00	3.01E+00	1.62E-02	2.63E-06	1.04E-04	7.63E-20	2.39E-04	2.30E-10	6.54E-06	3.84E-15	2.29E-13	2.08E-06	1.97E+01	1.75E-13	3.90E-06	2.25E-09	-2.04E-06	8.30E-12	1.92E-05	-1.92E-05	7.27E-14	0.00E+00	-2.53E-12	-5.69E-07	1.00E+01	5.21E-33	6.50E-26	1.14E+00	-7.99E-15	1.16E-05
4.63E-08	304.796	1.20E+19	0.00E+00	1.06E+01	4.85E+05	-1.58E-04	3.98E+00	3.08E+05	1.58E+02	1.29E+05	1.07E-01	7.71E+04	1.16E+02	2.98E-01	1.22E+02	1.66E-01	4.07E-03	5.41E+00	4.21E+00	0.00E+00	5.30E+00	3.10E-02	9.96E-06	5.35E-04	5.01E-19	1.09E-03	1.58E-09	5.95E-05	3.84E-15	2.29E-12	2.12E-06	1.97E+01	3.90E-13	7.72E-06	2.39E-09	1.28E-12	7.56E-11	1.92E-05	5.67E-15	7.42E-14	0.00E+00	-1.18E-21	-2.26E-16	1.00E+01	-2.59E-34	1.73E-29	5.71E-01	1.04E-138	1.15E-05
6.62E-08	304.897	1.20E+19	0.00E+00	1.03E+01	4.85E+05	-1.58E-04	6.04E+00	3.08E+05	1.55E+02	1.29E+05	8.56E-02	7.71E+04	1.19E+02	2.95E-01	1.25E+02	1.40E-01	2.62E-03	5.91E+00	4.08E+00	0.00E+00	7.13E+00	4.45E-02	2.35E-05	1.43E-03	1.68E-18	2.73E-03	5.45E-09	1.93E-04	3.85E-15	9.00E-12	2.16E-06	1.96E+01	8.52E-13	1.11E-05	2.71E-09	1.27E-12	2.91E-10	1.92E-05	6.02E-15	7.58E-14	0.00E+00	-4.32E-12	-2.60E-07	1.00E+01	-2.86E-31	1.11E-31	2.93E-01	1.01E-138	1.14E-05
8.61E-08	304.989	1.20E+19	0.00E+00	1.01E+01	4.85E+05	-1.58E-04	8.06E+00	3.08E+05	1.52E+02	1.29E+05	7.26E-02	7.71E+04	1.23E+02	2.93E-01	1.28E+02	1.21E-01	1.82E-03	6.38E+00	3.92E+00	0.00E+00	8.58E+00	5.69E-02	4.43E-05	2.87E-03	4.11E-18	5.32E-03	1.37E-08	4.30E-04	3.86E-15	2.38E-11	2.20E-06	1.96E+01	1.69E-12	1.42E-05	3.28E-09	1.28E-12	7.66E-10	1.92E-05	6.38E-15	7.74E-14	0.00E+00	-2.54E-11	-5.38E-07	9.98E+00	-7.05E-31	1.57E-31	1.52E-01	9.93E-139	1.14E-05
1.06E-07	305.073	1.20E+19	0.00E+00	1.00E+01	4.85E+05	-1.58E-04	1.00E+01	3.08E+05	1.48E+02	1.29E+05	6.29E-02	7.71E+04	1.25E+02	2.89E-01	1.30E+02	1.06E-01	1.33E-03	6.84E+00	3.76E+00	0.00E+00	9.70E+00	6.82E-02	7.29E-05	4.92E-03	8.31E-18	8.97E-03	2.84E-08	7.86E-04	3.87E-15	5.04E-11	2.24E-06	1.96E+01	3.02E-12	1.69E-05	4.14E-09	1.32E-12	1.62E-09	1.92E-05	6.73E-15	7.91E-14	0.00E+00	-4.66E-07	-4.99E-07	9.96E+00	-8.71E-29	3.23E-29	7.96E-02	9.84E-139	1.15E-05
1.26E-07	305.15	1.20E+19	0.00E+00	9.99E+00	4.85E+05	-1.58E-04	1.20E+01	3.08E+05	1.45E+02	1.29E+05	5.53E-02	7.71E+04	1.28E+02	2.86E-01	1.32E+02	9.28E-02	1.01E-03	7.27E+00	3.58E+00	0.00E+00	1.06E+01	7.87E-02	1.10E-04	7.59E-03	1.49E-17	1.38E-02	5.21E-08	1.27E-03	3.89E-15	9.27E-11	2.28E-06	1.96E+01	4.98E-12	1.94E-05	5.28E-09	1.35E-12	2.96E-09	1.92E-05	7.09E-15	8.09E-14	0.00E+00	-4.70E-07	-4.99E-07	9.94E+00	-5.07E-27	-1.29E-27	4.17E-02	9.78E-139	1.15E-05
1.47E-07	305.222	1.20E+19	0.00E+00	9.95E+00	4.85E+05	-1.58E-04	1.38E+01	3.08E+05	1.41E+02	1.29E+05	4.90E-02	7.71E+04	1.30E+02	2.83E-01	1.33E+02	8.15E-02	7.95E-04	7.68E+00	3.41E+00	0.00E+00	1.12E+01	8.82E-02	1.56E-04	1.09E-02	2.44E-17	1.98E-02	8.73E-08	1.88E-03	3.92E-15	1.54E-10	2.32E-06	1.96E+01	7.72E-12	2.16E-05	6.69E-09	1.38E-12	4.90E-09	1.92E-05	7.44E-15	8.27E-14	0.00E+00	-4.70E-07	-4.99E-07	9.92E+00	-2.09E-25	-5.25E-25	2.18E-02	9.74E-139	1.14E-05
1.67E-07	305.29	1.20E+19	0.00E+00	9.92E+00	4.85E+05	-1.60E-04	1.57E+01	3.08E+05	1.38E+02	1.29E+05	4.37E-02	7.71E+04	1.32E+02	2.79E-01	1.35E+02	7.18E-02	6.37E-04	8.06E+00	3.23E+00	0.00E+00	1.17E+01	9.69E-02	2.11E-04	1.48E-02	3.74E-17	2.70E-02	1.37E-07	2.61E-03	3.95E-15	2.38E-10	2.36E-06	1.95E+01	1.14E-11	2.36E-05	8.34E-09	1.41E-12	7.55E-09	1.92E-05	7.81E-15	8.47E-14	0.00E+00	-3.32E-27	-4.34E-22	9.90E+00	0.00E+00	0.00E+00	1.14E-02	5.07E-140	1.13E-05
1.87E-07	305.353	1.20E+19	0.00E+00	9.89E+00	4.85E+05	-1.60E-04	1.74E+01	3.08E+05	1.34E+02	1.29E+05	3.91E-02	7.71E+04	1.34E+02	2.76E-01	1.36E+02	6.34E-02	5.17E-04	8.42E+00	3.06E+00	0.00E+00	1.20E+01	1.05E-01	2.76E-04	1.92E-02	5.47E-17	3.56E-02	2.04E-07	3.47E-03	4.00E-15	3.47E-10	2.40E-06	1.95E+01	1.62E-11	2.53E-05	1.02E-08	1.44E-12	1.10E-08	1.92E-05	8.18E-15	8.67E-14	0.00E+00	-6.32E-25	-9.03E-20	9.88E+00	0.00E+00	0.00E+00	5.98E-03	5.05E-140	1.12E-05
2.08E-07	305.413	1.20E+19	0.00E+00	9.87E+00	4.85E+05	-1.60E-04	1.92E+01	3.08E+05	1.31E+02	1.29E+05	3.50E-02	7.71E+04	1.36E+02	2.72E-01	1.37E+02	5.60E-02	4.23E-04	8.76E+00	2.89E+00	0.00E+00	1.22E+01	1.12E-01	3.50E-04	2.42E-02	7.67E-17	4.54E-02	2.92E-07	4.45E-03	4.06E-15	4.83E-10	2.44E-06	1.95E+01	2.24E-11	2.69E-05	1.22E-08	1.47E-12	1.53E-08	1.92E-05	8.56E-15	8.88E-14	0.00E+00	1.45E-24	-1.20E-18	9.86E+00	0.00E+00	0.00E+00	3.12E-03	5.04E-140	1.11E-05
2.28E-07	305.469	1.20E+19	0.00E+00	9.85E+00	4.85E+05	-1.60E-04	2.08E+01	3.08E+05	1.27E+02	1.29E+05	3.14E-02	7.71E+04	1.37E+02	2.69E-01	1.38E+02	4.96E-02	3.49E-04	9.08E+00	2.72E+00	0.00E+00	1.23E+01	1.19E-01	4.35E-04	2.97E-02	1.04E-16	5.65E-02	4.05E-07	5.54E-03	4.13E-15	6.49E-10	2.48E-06	1.94E+01	3.01E-11	2.82E-05	1.44E-08	1.51E-12	2.05E-08	1.92E-05	8.94E-15	9.10E-14	0.00E+00	-6.97E-22	-1.51E-16	9.84E+00	0.00E+00	0.00E+00	1.63E-03	5.03E-140	1.11E-05
2.49E-07	305.522	1.20E+19	0.00E+00	9.82E+00	4.85E+05	-1.60E-04	2.25E+01	3.08E+05	1.24E+02	1.29E+05	2.83E-02	7.71E+04	1.38E+02	2.65E-01	1.39E+02	4.39E-02	2.89E-04	9.38E+00	2.56E+00	0.00E+00	1.23E+01	1.25E-01	5.29E-04	3.57E-02	1.38E-16	6.89E-02	5.44E-07	6.72E-03	4.21E-15	8.45E-10	2.52E-06	1.94E+01	3.98E-11	2.94E-05	1.67E-08	1.55E-12	2.66E-08	1.92E-05	9.34E-15	9.33E-14	0.00E+00	-1.76E-20	-3.96E-15	9.82E+00	0.00E+00	0.00E+00	8.48E-04	5.02E-140	1.10E-05
2.70E-07	305.573	1.20E+19	0.00E+00	9.80E+00	4.85E+05	-1.60E-04	2.40E+01	3.08E+05	1.20E+02	1.29E+05	2.54E-02	7.71E+04	1.40E+02	2.61E-01	1.40E+02	3.90E-02	2.39E-04	9.66E+00	2.41E+00	0.00E+00	1.23E+01	1.31E-01	6.34E-04	4.20E-02	1.78E-16	8.26E-02	7.16E-07	8.00E-03	4.30E-15	1.07E-09	2.56E-06	1.93E+01	5.17E-11	3.05E-05	1.90E-08	1.59E-12	3.37E-08	1.92E-05	9.74E-15	9.56E-14	0.00E+00	-3.69E-19	-8.60E-14	9.80E+00	0.00E+00	0.00E+00	4.41E-04	5.01E-140	1.09E-05
2.91E-07	305.621	1.20E+19	0.00E+00	9.78E+00	4.85E+05	-1.60E-04	2.55E+01	3.08E+05	1.17E+02	1.29E+05	2.29E-02	7.71E+04	1.41E+02	2.58E-01	1.40E+02	3.46E-02	1.99E-04	9.93E+00	2.26E+00	0.00E+00	1.22E+01	1.36E-01	7.49E-04	4.87E-02	2.25E-16	9.74E-02	9.22E-07	9.36E-03	4.40E-15	1.33E-09	2.60E-06	1.93E+01	6.61E-11	3.14E-05	2.13E-08	1.63E-12	4.18E-08	1.92E-05	1.02E-14	9.81E-14	0.00E+00	-1.00E-17	-1.54E-12	9.78E+00	0.00E+00	0.00E+00	2.29E-04	5.00E-140	1.08E-05
3.12E-07	305.666	1.20E+19	0.00E+00	9.76E+00	4.85E+05	-1.60E-04	2.70E+01	3.08E+05	1.14E+02	1.29E+05	2.07E-02	7.71E+04	1.42E+02	2.54E-01	1.41E+02	3.08E-02	1.65E-04	1.02E+01	2.12E+00	0.00E+00	1.21E+01	1.41E-01	8.74E-04	5.57E-02	2.80E-16	1.13E-01	1.17E-06	1.08E-02	4.52E-15	1.63E-09	2.64E-06	1.93E+01	8.36E-11	3.21E-05	2.37E-08	1.67E-12	5.08E-08	1.92E-05	1.06E-14	1.01E-13	0.00E+00	6.79E-17	-8.00E-11	9.76E+00	0.00E+00	0.00E+00	1.18E-04	4.99E-140	1.08E-05
3.33E-07	305.71	1.20E+19	0.00E+00	9.74E+00	4.85E+05	-1.60E-04	2.85E+01	3.08E+05	1.10E+02	1.29E+05	1.87E-02	7.71E+04	1.43E+02	2.50E-01	1.41E+02	2.74E-02	1.37E-04	1.04E+01	1.99E+00	0.00E+00	1.19E+01	1.45E-01	1.01E-03	6.29E-02	3.43E-16	1.31E-01	1.45E-06	1.23E-02	4.64E-15	1.95E-09	2.68E-06	1.92E+01	1.05E-10	3.28E-05	2.60E-08	1.71E-12	6.08E-08	1.92E-05	1.10E-14	1.03E-13	0.00E+00	-4.47E-12	-9.21E-07	9.74E+00	0.00E+00	0.00E+00	6.13E-05	4.98E-140	1.07E-05
3.54E-07	305.751	1.20E+19	0.00E+00	9.72E+00	4.85E+05	-1.60E-04	2.98E+01	3.08E+05	1.07E+02	1.29E+05	1.69E-02	7.71E+04	1.44E+02	2.47E-01	1.42E+02	2.44E-02	1.14E-04	1.06E+01	1.87E+00	0.00E+00	1.17E+01	1.49E-01	1.16E-03	7.04E-02	4.15E-16	1.49E-01	1.79E-06	1.39E-02	4.77E-15	2.31E-09	2.72E-06	1.92E+01	1.30E-10	3.34E-05	2.83E-08	1.76E-12	7.17E-08	1.92E-05	1.15E-14	1.06E-13	0.00E+00	-1.65E-07	-9.94E-07	9.72E+00	0.00E+00	0.00E+00	3.16E-05	4.97E-140	1.07E-05
3.75E-07	305.791	1.20E+19	0.00E+00	9.70E+00	4.85E+05	-1.61E-04	3.12E+01	3.08E+05	1.04E+02	1.29E+05	1.52E-02	7.71E+04	1.45E+02	2.43E-01	1.42E+02	2.18E-02	9.46E-05	1.08E+01	1.75E+00	0.00E+00	1.15E+01	1.53E-01	1.31E-03	7.80E-02	4.97E-16	1.69E-01	2.17E-06	1.55E-02	4.91E-15	2.69E-09	2.76E-06	1.91E+01	1.59E-10	3.38E-05	3.06E-08	1.80E-12	8.35E-08	1.92E-05	1.19E-14	1.09E-13	0.00E+00	-1.49E-29	-3.17E-24	9.70E+00	0.00E+00	0.00E+00	1.63E-05	2.54E-141	1.06E-05
3.97E-07	305.829	1.20E+19	0.00E+00	9.68E+00	4.85E+05	-1.61E-04	3.25E+01	3.08E+05	1.01E+02	1.29E+05	1.38E-02	7.71E+04	1.45E+02	2.40E-01	1.43E+02	1.94E-02	7.86E-05	1.10E+01	1.64E+00	0.00E+00	1.14E+01	1.56E-01	1.48E-03	8.58E-02	5.88E-16	1.89E-01	2.62E-06	1.71E-02	5.06E-15	3.11E-09	2.80E-06	1.91E+01	1.94E-10	3.42E-05	3.27E-08	1.85E-12	9.62E-08	1.92E-05	1.24E-14	1.12E-13	0.00E+00	-2.54E-26	-4.41E-23	9.68E+00	0.00E+00	0.00E+00	8.40E-06	2.53E-141	1.05E-05
4.18E-07	305.865	1.20E+19	0.00E+00	9.66E+00	4.85E+05	-1.61E-04	3.37E+01	3.08E+05	9.81E+01	1.29E+05	1.25E-02	7.71E+04	1.46E+02	2.36E-01	1.43E+02	1.74E-02	6.52E-05	1.12E+01	1.54E+00	0.00E+00	1.11E+01	1.59E-01	1.66E-03	9.37E-02	6.90E-16	2.11E-01	3.12E-06	1.88E-02	5.21E-15	3.55E-09	2.83E-06	1.90E+01	2.35E-10	3.45E-05	3.48E-08	1.89E-12	1.10E-07	1.92E-05	1.29E-14	1.15E-13	0.00E+00	1.17E-26	-1.31E-20	9.66E+00	0.00E+00	0.00E+00	4.32E-06	2.53E-141	1.05E-05
4.40E-07	305.9	1.20E+19	0.00E+00	9.64E+00	4.85E+05	-1.61E-04	3.49E+01	3.08E+05	9.52E+01	1.29E+05	1.13E-02	7.71E+04	1.47E+02	2.33E-01	1.43E+02	1.55E-02	5.42E-05	1.14E+01	1.44E+00	0.00E+00	1.09E+01	1.62E-01	1.85E-03	1.02E-01	8.02E-16	2.33E-01	3.68E-06	2.05E-02	5.37E-15	4.03E-09	2.87E-06	1.90E+01	2.83E-10	3.47E-05	3.67E-08	1.94E-12	1.24E-07	1.92E-05	1.34E-14	1.18E-13	0.00E+00	-1.81E-25	-2.41E-19	9.64E+00	0.00E+00	0.00E+00	2.21E-06	2.52E-141	1.04E-05
4.62E-07	305.933	1.20E+19	0.00E+00	9.62E+00	4.85E+05	-1.61E-04	3.61E+01	3.08E+05	9.24E+01	1.29E+05	1.03E-02	7.71E+04	1.48E+02	2.29E-01	1.44E+02	1.39E-02	4.49E-05	1.15E+01	1.36E+00	0.00E+00	1.07E+01	1.65E-01	2.05E-03	1.10E-01	9.26E-16	2.57E-01	4.31E-06	2.22E-02	5.54E-15	4.52E-09	2.91E-06	1.89E+01	3.38E-10	3.49E-05	3.85E-08	1.98E-12	1.39E-07	1.92E-05	1.39E-14	1.21E-13	0.00E+00	-2.99E-23	-9.73E-19	9.62E+00	0.00E+00	0.00E+00	1.13E-06	2.52E-141	1.03E-05
4.84E-07	305.965	1.20E+19	0.00E+00	9.60E+00	4.85E+05	-1.61E-04	3.72E+01	3.08E+05	8.96E+01	1.29E+05	9.31E-03	7.71E+04	1.48E+02	2.26E-01	1.44E+02	1.25E-02	3.73E-05	1.17E+01	1.27E+00	0.00E+00	1.05E+01	1.67E-01	2.26E-03	1.18E-01	1.06E-15	2.81E-01	5.02E-06	2.39E-02	5.71E-15	5.05E-09	2.95E-06	1.89E+01	4.02E-10	3.50E-05	4.03E-08	2.03E-12	1.55E-07	1.92E-05	1.45E-14	1.25E-13	0.00E+00	-4.29E-22	-2.37E-19	9.60E+00	0.00E+00	0.00E+00	5.79E-07	2.51E-141	1.02E-05
5.06E-07	305.996	1.20E+19	0.00E+00	9.58E+00	4.85E+05	-1.61E-04	3.83E+01	3.08E+05	8.69E+01	1.29E+05	8.45E-03	7.71E+04	1.49E+02	2.23E-01	1.44E+02	1.12E-02	3.09E-05	1.18E+01	1.20E+00	0.00E+00	1.03E+01	1.69E-01	2.49E-03	1.26E-01	1.21E-15	3.07E-01	5.81E-06	2.57E-02	5.89E-15	5.59E-09	2.99E-06	1.89E+01	4.76E-10	3.51E-05	4.19E-08	2.08E-12	1.71E-07	1.92E-05	1.50E-14	1.28E-13	0.00E+00	-1.06E-21	-1.74E-17	9.58E+00	0.00E+00	0.00E+00	2.96E-07	2.51E-141	1.02E-05
5.28E-07	306.025	1.20E+19	0.00E+00	9.56E+00	4.85E+05	-1.61E-04	3.93E+01	3.08E+05	8.43E+01	1.29E+05	7.68E-03	7.71E+04	1.50E+02	2.19E-01	1.44E+02	1.00E-02	2.56E-05	1.19E+01	1.13E+00	0.00E+00	1.01E+01	1.71E-01	2.72E-03	1.34E-01	1.37E-15	3.33E-01	6.68E-06	2.74E-02	6.07E-15	6.16E-09	3.03E-06	1.88E+01	5.60E-10	3.51E-05	4.33E-08	2.13E-12	1.88E-07	1.92E-05	1.56E-14	1.32E-13	0.00E+00	-3.59E-22	-1.95E-16	9.56E+00	0.00E+00	0.00E+00	1.50E-07	2.50E-141	1.01E-05
5.50E-07	306.054	1.20E+19	0.00E+00	9.54E+00	4.85E+05	-1.61E-04	4.03E+01	3.08E+05	8.18E+01	1.29E+05	6.98E-03	7.71E+04	1.50E+02	2.16E-01	1.45E+02	9.02E-03	2.12E-05	1.21E+01	1.06E+00	0.00E+00	9.94E+00	1.73E-01	2.97E-03	1.42E-01	1.54E-15	3.60E-01	7.64E-06	2.92E-02	6.25E-15	6.75E-09	3.06E-06	1.88E+01	6.57E-10	3.50E-05	4.47E-08	2.18E-12	2.05E-07	1.92E-05	1.62E-14	1.36E-13	0.00E+00	-6.50E-20	-4.53E-16	9.54E+00	0.00E+00	0.00E+00	7.64E-08	2.50E-141	1.00E-05
5.72E-07	306.081	1.20E+19	0.00E+00	9.52E+00	4.85E+05	-1.61E-04	4.13E+01	3.08E+05	7.93E+01	1.29E+05	6.35E-03	7.71E+04	1.51E+02	2.13E-01	1.45E+02	8.11E-03	1.75E-05	1.22E+01	1.00E+00	0.00E+00	9.75E+00	1.75E-01	3.23E-03	1.49E-01	1.73E-15	3.88E-01	8.69E-06	3.10E-02	6.43E-15	7.35E-09	3.10E-06	1.87E+01	7.67E-10	3.50E-05	4.59E-08	2.23E-12	2.23E-07	1.92E-05	1.68E-14	1.39E-13	0.00E+00	-3.29E-19	-3.41E-17	9.52E+00	0.00E+00	0.00E+00	3.88E-08	2.49E-141	9.94E-06
5.95E-07	306.108	1.20E+19	0.00E+00	9.50E+00	4.85E+05	-1.61E-04	4.22E+01	3.08E+05	7.69E+01	1.29E+05	5.78E-03	7.71E+04	1.51E+02	2.09E-01	1.45E+02	7.29E-03	1.45E-05	1.23E+01	9.43E-01	0.00E+00	9.57E+00	1.76E-01	3.50E-03	1.57E-01	1.93E-15	4.17E-01	9.84E-06	3.27E-02	6.61E-15	7.97E-09	3.14E-06	1.87E+01	8.91E-10	3.49E-05	4.70E-08	2.28E-12	2.41E-07	1.92E-05	1.75E-14	1.43E-13	0.00E+00	2.99E-21	-1.97E-14	9.50E+00	0.00E+00	0.00E+00	1.96E-08	2.48E-141	9.87E-06
6.17E-07	306.133	1.20E+19	0.00E+00	9.48E+00	4.85E+05	-1.61E-04	4.31E+01	3.08E+05	7.45E+01	1.29E+05	5.27E-03	7.71E+04	1.52E+02	2.06E-01	1.45E+02	6.56E-03	1.20E-05	1.24E+01	8.91E-01	0.00E+00	9.40E+00	1.77E-01	3.78E-03	1.65E-01	2.15E-15	4.46E-01	1.11E-05	3.44E-02	6.80E-15	8.60E-09	3.18E-06	1.86E+01	1.03E-09	3.47E-05	4.80E-08	2.34E-12	2.59E-07	1.92E-05	1.81E-14	1.47E-13	0.00E+00	-1.44E-17	-1.15E-13	9.48E+00	0.00E+00	0.00E+00	9.91E-09	2.48E-141	9.80E-06
6.40E-07	306.158	1.20E+19	0.00E+00	9.46E+00	4.85E+05	-1.61E-04	4.40E+01	3.08E+05	7.23E+01	1.29E+05	4.80E-03	7.71E+04	1.52E+02	2.03E-01	1.45E+02	5.90E-03	9.91E-06	1.25E+01	8.43E-01	0.00E+00	9.23E+00	1.79E-01	4.08E-03	1.72E-01	2.38E-15	4.77E-01	1.25E-05	3.62E-02	6.98E-15	9.25E-09	3.21E-06	1.86E+01	1.19E-09	3.46E-05	4.88E-08	2.39E-12	2.78E-07	1.92E-05	1.88E-14	1.52E-13	0.00E+00	-1.26E-16	-7.32E-14	9.46E+00	0.00E+00	0.00E+00	4.99E-09	2.47E-141	9.72E-06
6.63E-07	306.182	1.20E+19	0.00E+00	9.44E+00	4.85E+05	-1.61E-04	4.48E+01	3.08E+05	7.01E+01	1.29E+05	4.38E-03	7.71E+04	1.53E+02	2.00E-01	1.45E+02	5.31E-03	8.18E-06	1.26E+01	7.99E-01	0.00E+00	9.07E+00	1.80E-01	4.39E-03	1.80E-01	2.62E-15	5.08E-01	1.40E-05	3.79E-02	7.17E-15	9.91E-09	3.25E-06	1.85E+01	1.37E-09	3.44E-05	4.96E-08	2.45E-12	2.97E-07	1.92E-05	1.95E-14	1.56E-13	0.00E+00	-1.23E-16	-3.07E-12	9.44E+00	0.00E+00	0.00E+00	2.51E-09	2.47E-141	9.65E-06
6.85E-07	306.204	1.20E+19	0.00E+00	9.42E+00	4.85E+05	-1.61E-04	4.56E+01	3.08E+05	6.79E+01	1.29E+05	4.00E-03	7.71E+04	1.53E+02	1.97E-01	1.45E+02	4.79E-03	6.75E-06	1.27E+01	7.58E-01	0.00E+00	8.92E+00	1.81E-01	4.71E-03	1.87E-01	2.88E-15	5.39E-01	1.56E-05	3.96E-02	7.36E-15	1.06E-08	3.29E-06	1.85E+01	1.57E-09	3.41E-05	5.02E-08	2.50E-12	3.16E-07	1.92E-05	2.03E-14	1.60E-13	0.00E+00	-1.13E-15	-5.28E-11	9.42E+00	0.00E+00	0.00E+00	1.26E-09	2.46E-141	9.58E-06
7.08E-07	306.227	1.20E+19	0.00E+00	9.40E+00	4.85E+05	-1.61E-04	4.63E+01	3.08E+05	6.58E+01	1.29E+05	3.65E-03	7.71E+04	1.54E+02	1.94E-01	1.45E+02	4.31E-03	5.57E-06	1.27E+01	7.20E-01	0.00E+00	8.77E+00	1.82E-01	5.04E-03	1.94E-01	3.16E-15	5.72E-01	1.73E-05	4.13E-02	7.54E-15	1.13E-08	3.33E-06	1.84E+01	1.79E-09	3.39E-05	5.07E-08	2.57E-12	3.35E-07	1.92E-05	2.10E-14	1.65E-13	0.00E+00	-2.46E-14	-2.15E-10	9.40E+00	0.00E+00	0.00E+00	6.32E-10	2.46E-141	9.51E-06
7.32E-07	306.248	1.20E+19	0.00E+00	9.38E+00	4.85E+05	-1.61E-04	4.71E+01	3.08E+05	6.38E+01	1.29E+05	3.34E-03	7.71E+04	1.54E+02	1.91E-01	1.45E+02	3.88E-03	4.59E-06	1.28E+01	6.85E-01	0.00E+00	8.64E+00	1.83E-01	5.39E-03	2.01E-01	3.45E-15	6.05E-01	1.92E-05	4.29E-02	7.73E-15	1.19E-08	3.36E-06	1.84E+01	2.04E-09	3.37E-05	5.11E-08	2.62E-12	3.54E-07	1.92E-05	2.18E-14	1.70E-13	0.00E+00	-1.29E-13	-3.87E-10	9.38E+00	0.00E+00	0.00E+00	3.16E-10	2.45E-141	9.44E-06
7.55E-07	306.268	1.20E+19	0.00E+00	9.36E+00	4.85E+05	-1.61E-04	4.78E+01	3.08E+05	6.18E+01	1.29E+05	3.05E-03	7.71E+04	1.55E+02	1.88E-01	1.45E+02	3.50E-03	3.78E-06	1.29E+01	6.53E-01	0.00E+00	8.50E+00	1.84E-01	5.75E-03	2.08E-01	3.76E-15	6.39E-01	2.12E-05	4.46E-02	7.91E-15	1.26E-08	3.40E-06	1.83E+01	2.31E-09	3.34E-05	5.15E-08	2.61E-12	3.73E-07	1.92E-05	2.27E-14	1.75E-13	0.00E+00	-3.49E-13	-2.53E-11	9.36E+00	0.00E+00	0.00E+00	1.58E-10	2.45E-141	9.37E-06
7.78E-07	306.288	1.20E+19	0.00E+00	9.34E+00	4.85E+05	-1.61E-04	4.84E+01	3.08E+05	5.99E+01	1.29E+05	2.80E-03	7.71E+04	1.55E+02	1.85E-01	1.45E+02	3.16E-03	3.11E-06	1.30E+01	6.23E-01	0.00E+00	8.38E+00	1.84E-01	6.13E-03	2.15E-01	4.09E-15	6.73E-01	2.34E-05	4.62E-02	2.32E-14	1.33E-08	3.43E-06	1.83E+01	2.62E-09	3.31E-05	5.17E-08	2.75E-12	3.93E-07	1.92E-05	-1.25E-10	1.80E-13	0.00E+00	-1.20E-27	5.63E-27	9.34E+00	0.00E+00	0.00E+00	7.85E-11	1.23E-142	9.30E-06
8.02E-07	306.308	1.20E+19	0.00E+00	9.32E+00	4.85E+05	-1.61E-04	4.91E+01	3.08E+05	5.81E+01	1.29E+05	2.56E-03	7.71E+04	1.56E+02	1.82E-01	1.45E+02	2.85E-03	2.55E-06	1.30E+01	5.95E-01	0.00E+00	8.26E+00	1.85E-01	6.51E-03	2.21E-01	4.43E-15	7.09E-01	2.57E-05	4.78E-02	4.42E-14	1.40E-08	3.47E-06	1.82E+01	2.95E-09	3.28E-05	5.18E-08	2.81E-12	4.12E-07	2.03E-05	-1.03E-06	1.85E-13	0.00E+00	7.37E-30	-1.50E-23	9.32E+00	0.00E+00	0.00E+00	3.90E-11	1.22E-142	9.23E-06
8.25E-07	306.326	1.20E+19	0.00E+00	9.30E+00	4.85E+05	-1.61E-04	4.97E+01	3.08E+05	5.63E+01	1.29E+05	2.35E-03	7.71E+04	1.56E+02	1.80E-01	1.45E+02	2.57E-03	2.10E-06	1.31E+01	5.70E-01	0.00E+00	8.15E+00	1.86E-01	6.92E-03	2.28E-01	4.79E-15	7.44E-01	2.82E-05	4.93E-02	5.24E-14	1.47E-08	3.51E-06	1.81E+01	3.33E-09	3.25E-05	5.19E-08	2.88E-12	4.31E-07	3.00E-05	-1.07E-05	1.91E-13	0.00E+00	-1.67E-25	-5.47E-23	9.30E+00	0.00E+00	0.00E+00	1.93E-11	1.22E-142	9.16E-06
8.49E-07	306.344	1.20E+19	0.00E+00	9.28E+00	4.85E+05	-1.61E-04	5.03E+01	3.08E+05	5.46E+01	1.29E+05	2.16E-03	7.71E+04	1.57E+02	1.77E-01	1.45E+02	2.31E-03	1.72E-06	1.32E+01	5.47E-01	0.00E+00	8.04E+00	1.86E-01	7.34E-03	2.34E-01	5.17E-15	7.81E-01	3.09E-05	5.09E-02	8.38E-14	1.54E-08	3.54E-06	1.81E+01	3.74E-09	3.22E-05	5.19E-08	2.96E-12	4.50E-07	6.54E-05	-4.62E-05	1.96E-13	0.00E+00	-1.14E-24	1.28E-24	9.28E+00	0.00E+00	0.00E+00	9.57E-12	1.22E-142	9.09E-06
8.73E-07	306.362	1.20E+19	0.00E+00	9.26E+00	4.85E+05	-1.61E-04	5.08E+01	3.08E+05	5.29E+01	1.29E+05	1.99E-03	7.71E+04	1.57E+02	1.74E-01	1.45E+02	2.09E-03	1.41E-06	1.32E+01	5.25E-01	0.00E+00	7.94E+00	1.87E-01	7.77E-03	2.40E-01	5.57E-15	8.18E-01	3.38E-05	5.24E-02	1.62E-13	1.61E-08	3.58E-06	1.80E+01	4.19E-09	3.19E-05	5.18E-08	3.07E-12	4.69E-07	1.54E-04	-1.34E-04	2.02E-13	0.00E+00	-2.53E-24	-1.32E-21	9.26E+00	0.00E+00	0.00E+00	4.72E-12	1.22E-142	9.02E-06
8.97E-07	306.379	1.20E+19	0.00E+00	9.24E+00	4.85E+05	-1.61E-04	5.13E+01	3.08E+05	5.12E+01	1.29E+05	1.83E-03	7.71E+04	1.58E+02	1.71E-01	1.45E+02	1.88E-03	1.16E-06	1.33E+01	5.05E-01	0.00E+00	7.85E+00	1.87E-01	8.22E-03	2.46E-01	5.99E-15	8.55E-01	3.69E-05	5.39E-02	3.19E-13	1.68E-08	3.62E-06	1.80E+01	4.69E-09	3.15E-05	5.16E-08	3.25E-12	4.87E-07	3.32E-04	-3.13E-04	2.08E-13	0.00E+00	-5.50E-25	-1.02E-20	9.24E+00	0.00E+00	0.00E+00	2.33E-12	1.21E-142	8.96E-06
9.21E-07	306.395	1.20E+19	0.00E+00	9.22E+00	4.85E+05	-1.61E-04	5.19E+01	3.08E+05	4.96E+01	1.29E+05	1.69E-03	7.71E+04	1.58E+02	1.69E-01	1.45E+02	1.70E-03	9.47E-07	1.33E+01	4.86E-01	0.00E+00	7.76E+00	1.87E-01	8.68E-03	2.51E-01	6.42E-15	8.94E-01	4.01E-05	5.54E-02	5.99E-13	1.75E-08	3.65E-06	1.79E+01	5.23E-09	3.12E-05	5.14E-08	3.25E-12	5.06E-07	6.49E-04	-6.30E-04	2.15E-13	0.00E+00	-3.39E-24	-3.39E-20	9.22E+00	0.00E+00	0.00E+00	1.15E-12	1.21E-142	8.89E-06
9.46E-07	306.411	1.20E+19	0.00E+00	9.20E+00	4.85E+05	-1.61E-04	5.23E+01	3.08E+05	4.81E+01	1.29E+05	1.56E-03	7.71E+04	1.59E+02	1.66E-01	1.45E+02	1.53E-03	7.74E-07	1.34E+01	4.69E-01	0.00E+00	7.67E+00	1.88E-01	9.16E-03	2.57E-01	6.88E-15	9.32E-01	4.36E-05	5.68E-02	1.06E-12	1.82E-08	3.69E-06	1.79E+01	5.83E-09	3.08E-05	5.11E-08	4.05E-12	5.24E-07	1.17E-03	-1.15E-03	2.22E-13	0.00E+00	-3.28E-23	-6.72E-20	9.20E+00	0.00E+00	0.00E+00	5.64E-13	1.21E-142	8.82E-06
9.70E-07	306.426	1.20E+19	0.00E+00	9.18E+00	4.85E+05	-1.61E-04	5.28E+01	3.08E+05	4.66E+01	1.29E+05	1.44E-03	7.71E+04	1.59E+02	1.64E-01	1.45E+02	1.38E-03	6.33E-07	1.34E+01	4.53E-01	0.00E+00	7.60E+00	1.88E-01	9.66E-03	2.62E-01	7.35E-15	9.72E-01	4.73E-05	5.82E-02	1.75E-12	1.89E-08	3.73E-06	1.78E+01	6.48E-09	3.05E-05	5.08E-08	2.42E-12	5.42E-07	1.95E-03	-1.93E-03	2.29E-13	0.00E+00	-7.68E-23	-7.56E-20	9.18E+00	0.00E+00	0.00E+00	2.76E-13	1.21E-142	8.75E-06
9.95E-07	306.441	1.20E+19	0.00E+00	9.16E+00	4.85E+05	-1.61E-04	5.32E+01	3.08E+05	4.52E+01	1.29E+05	1.34E-03	7.71E+04	1.60E+02	1.61E-01	1.45E+02	1.24E-03	5.16E-07	1.35E+01	4.39E-01	0.00E+00	7.52E+00	1.89E-01	1.02E-02	2.67E-01	7.84E-15	1.01E+00	5.12E-05	5.96E-02	2.76E-12	1.96E-08	3.77E-06	1.78E+01	7.19E-09	3.01E-05	5.04E-08	5.32E-12	5.59E-07	3.10E-03	-3.08E-03	2.36E-13	0.00E+00	-3.25E-23	7.67E-21	9.16E+00	0.00E+00	0.00E+00	1.35E-13	1.20E-142	8.69E-06
1.02E-06	306.455	1.20E+19	0.00E+00	9.13E+00	4.85E+05	-1.61E-04	5.36E+01	3.08E+05	4.38E+01	1.29E+05	1.24E-03	7.71E+04	1.60E+02	1.58E-01	1.45E+02	1.12E-03	4.21E-07	1.35E+01	4.25E-01	0.00E+00	7.45E+00	1.89E-01	1.07E-02	2.72E-01	8.36E-15	1.05E+00	5.54E-05	6.10E-02	4.17E-12	2.03E-08	3.81E-06	1.77E+01	7.96E-09	2.98E-05	4.99E-08	-1.35E-12	5.76E-07	4.69E-03	-4.68E-03	2.52E-13	0.00E+00	-1.64E-22	-3.69E-19	9.13E+00	0.00E+00	0.00E+00	6.58E-14	1.20E-142	8.63E-06
1.04E-06	306.469	1.20E+19	0.00E+00	9.11E+00	4.85E+05	-1.61E-04	5.40E+01	3.08E+05	4.24E+01	1.29E+05	1.15E-03	7.71E+04	1.61E+02	1.56E-01	1.45E+02	1.01E-03	3.43E-07	1.36E+01	4.12E-01	0.00E+00	7.39E+00	1.89E-01	1.12E-02	2.77E-01	8.89E-15	1.09E+00	5.98E-05	6.23E-02	6.08E-12	2.10E-08	3.86E-06	1.77E+01	8.80E-09	2.94E-05	4.95E-08	-2.69E-10	5.93E-07	6.86E-03	-6.84E-03	2.58E-13	0.00E+00	-2.76E-21	-4.35E-18	9.11E+00	0.00E+00	0.00E+00	3.21E-14	1.20E-142	8.58E-06
1.07E-06	306.483	1.20E+19	0.00E+00	9.09E+00	4.85E+05	-1.61E-04	5.44E+01	3.08E+05	4.11E+01	1.29E+05	1.08E-03	7.71E+04	1.61E+02	1.54E-01	1.45E+02	9.06E-04	2.79E-07	1.36E+01	4.00E-01	0.00E+00	7.33E+00	1.89E-01	1.18E-02	2.82E-01	9.45E-15	1.13E+00	6.45E-05	6.36E-02	8.61E-12	2.16E-08	3.91E-06	1.76E+01	9.72E-09	2.91E-05	4.90E-08	-1.42E-09	6.10E-07	9.71E-03	-9.70E-03	2.65E-13	0.00E+00	-1.32E-20	-1.90E-17	9.09E+00	0.00E+00	0.00E+00	1.56E-14	1.20E-142	8.50E-06
1.09E-06	306.496	1.20E+19	0.00E+00	9.07E+00	4.85E+05	-1.61E-04	5.47E+01	3.08E+05	3.98E+01	1.29E+05	1.00E-03	7.71E+04	1.62E+02	1.51E-01	1.45E+02	8.16E-04	2.27E-07	1.37E+01	3.89E-01	0.00E+00	7.27E+00	1.90E-01	1.24E-02	2.86E-01	1.00E-14	1.18E+00	6.95E-05	6.49E-02	1.19E-11	2.23E-08	3.97E-06	1.76E+01	1.07E-08	2.87E-05	4.84E-08	-4.38E-09	6.26E-07	1.34E-02	-1.34E-02	2.73E-13	0.00E+00	-3.79E-20	-5.32E-17	9.07E+00	0.00E+00	0.00E+00	7.51E-15	1.19E-142	8.48E-06
1.12E-06	306.509	1.20E+19	0.00E+00	9.05E+00	4.85E+05	-1.61E-04	5.51E+01	3.08E+05	3.86E+01	1.29E+05	9.40E-04	7.71E+04	1.62E+02	1.49E-01	1.45E+02	7.34E-04	1.85E-07	1.37E+01	3.79E-01	0.00E+00	7.22E+00	1.90E-01	1.30E-02	2.91E-01	1.06E-14	1.22E+00	7.47E-05	6.61E-02	1.60E-11	2.29E-08	4.04E-06	1.75E+01	1.18E-08	2.83E-05	4.78E-08	-1.01E-08	6.42E-07	1.81E-02	-1.81E-02	2.82E-13	0.00E+00	-7.24E-20	-1.06E-16	9.05E+00	0.00E+00	0.00E+00	3.65E-15	1.19E-142	9.27E-06
1.14E-06	306.521	1.20E+19	0.00E+00	9.03E+00	4.85E+05	-1.61E-04	5.54E+01	3.08E+05	3.74E+01	1.29E+05	8.82E-04	7.71E+04	1.63E+02	1.47E-01	1.45E+02	6.60E-04	1.50E-07	1.38E+01	3.69E-01	0.00E+00	7.17E+00	1.90E-01	1.36E-02	2.95E-01	1.12E-14	1.26E+00	8.03E-05	6.73E-02	2.12E-11	2.36E-08	4.12E-06	1.74E+01	1.30E-08	2.80E-05	4.72E-08	-1.87E-08	6.57E-07	2.39E-02	-2.39E-02	2.93E-13	0.00E+00	-8.21E-20	-1.42E-16	9.03E+00	0.00E+00	0.00E+00	1.74E-15	1.19E-142	1.05E-05
1.17E-06	306.533	1.20E+19	0.00E+00	9.01E+00	4.85E+05	-1.61E-04	5.56E+01	3.08E+05	3.62E+01	1.29E+05	8.29E-04	7.71E+04	1.63E+02	1.44E-01	1.45E+02	5.93E-04	1.22E-07	1.38E+01	3.60E-01	0.00E+00	7.12E+00	1.90E-01	1.43E-02	2.99E-01	1.19E-14	1.31E+00	8.61E-05	6.85E-02	2.19E-11	2.42E-08	4.27E-06	1.74E+01	1.42E-08	2.76E-05	4.66E-08	-1.20E-07	6.72E-07	2.47E-02	-2.46E-02	3.30E-13	0.00E+00	-7.79E-20	-1.41E-16	9.01E+00	0.00E+00	0.00E+00	8.35E-16	1.18E-142	1.04E-05
1.20E-06	306.544	1.20E+19	0.00E+00	8.99E+00	4.85E+05	-1.61E-04	5.59E+01	3.08E+05	3.51E+01	1.29E+05	7.82E-04	7.71E+04	1.64E+02	1.42E-01	1.45E+02	5.33E-04	9.85E-08	1.38E+01	3.52E-01	0.00E+00	7.08E+00	1.90E-01	1.49E-02	3.03E-01	1.26E-14	1.35E+00	9.23E-05	6.97E-02	2.18E-11	2.49E-08	8.91E-06	1.73E+01	1.56E-08	2.72E-05	4.59E-08	-4.72E-06	6.86E-07	2.46E-02	-2.46E-02	1.53E-12	0.00E+00	-7.79E-20	-1.41E-16	8.99E+00	0.00E+00	0.00E+00	3.99E-16	1.18E-142	1.03E-05
1.22E-06	306.555	1.20E+19	0.00E+00	8.97E+00	4.85E+05	-1.61E-04	5.62E+01	3.08E+05	3.40E+01	1.29E+05	7.39E-04	7.71E+04	1.64E+02	1.40E-01	1.45E+02	4.79E-04	7.97E-08	1.39E+01	3.44E-01	0.00E+00	7.04E+00	1.90E-01	1.56E-02	3.06E-01	1.32E-14	1.40E+00	9.88E-05	7.09E-02	2.18E-11	2.55E-08	3.00E-05	1.73E+01	1.71E-08	2.69E-05	4.53E-08	-2.58E-05	7.00E-07	2.45E-02	-2.45E-02	6.99E-12	0.00E+00	-7.79E-20	-1.41E-16	8.97E+00	0.00E+00	0.00E+00	1.90E-16	1.18E-142	1.02E-05
1.25E-06	306.566	1.20E+19	0.00E+00	8.95E+00	4.85E+05	-1.61E-04	5.64E+01	3.08E+05	3.30E+01	1.29E+05	7.01E-04	7.71E+04	1.65E+02	1.38E-01	1.45E+02	4.30E-04	6.44E-08	1.39E+01	3.36E-01	0.00E+00	7.01E+00	1.90E-01	1.63E-02	3.10E-01	1.40E-14	1.44E+00	1.06E-04	7.20E-02	2.18E-11	2.61E-08	8.34E-05	1.72E+01	1.86E-08	2.65E-05	4.46E-08	-7.91E-05	7.14E-07	2.44E-02	-2.44E-02	2.08E-11	0.00E+00	-7.79E-20	-1.41E-16	8.95E+00	0.00E+00	0.00E+00	9.05E-17	1.18E-142	1.01E-05
1.27E-06	306.577	1.20E+19	0.00E+00	8.93E+00	4.85E+05	-1.61E-04	5.66E+01	3.08E+05	3.20E+01	1.29E+05	6.66E-04	7.71E+04	1.65E+02	1.36E-01	1.45E+02	3.86E-04	5.20E-08	1.39E+01	3.29E-01	0.00E+00	6.97E+00	1.91E-01	1.70E-02	3.13E-01	1.47E-14	1.49E+00	1.13E-04	7.31E-02	2.17E-11	2.67E-08	1.86E-04	1.72E+01	2.04E-08	2.62E-05	4.39E-08	-1.81E-04	7.27E-07	2.43E-02	-2.43E-02	4.72E-11	0.00E+00	-7.79E-20	-1.41E-16	8.93E+00	0.00E+00	0.00E+00	4.29E-17	1.17E-142	1.00E-05
1.30E-06	306.587	1.20E+19	0.00E+00	8.91E+00	4.85E+05	-1.61E-04	5.68E+01	3.08E+05	3.10E+01	1.29E+05	6.35E-04	7.71E+04	1.66E+02	1.34E-01	1.45E+02	3.46E-04	4.20E-08	1.40E+01	3.22E-01	0.00E+00	6.94E+00	1.91E-01	1.77E-02	3.16E-01	1.55E-14	1.53E+00	1.21E-04	7.41E-02	2.17E-11	2.73E-08	1.96E-04	1.71E+01	2.22E-08	2.58E-05	4.32E-08	-1.92E-04	7.40E-07	2.42E-02	-2.42E-02	4.98E-11	0.00E+00	-7.79E-20	-1.42E-16	8.91E+00	0.00E+00	0.00E+00	2.03E-17	1.17E-142	9.96E-06
1.33E-06	306.597	1.20E+19	0.00E+00	8.89E+00	4.85E+05	-1.61E-04	5.70E+01	3.08E+05	3.00E+01	1.29E+05	6.07E-04	7.71E+04	1.66E+02	1.32E-01	1.45E+02	3.11E-04	3.38E-08	1.40E+01	3.15E-01	0.00E+00	6.92E+00	1.91E-01	1.85E-02	3.19E-01	1.62E-14	1.58E+00	1.29E-04	7.52E-02	2.16E-11	2.79E-08	1.96E-04	1.70E+01	2.42E-08	2.54E-05	4.25E-08	-1.92E-04	7.52E-07	2.42E-02	-2.41E-02	4.98E-11	0.00E+00	-7.81E-20	-1.35E-16	8.89E+00	0.00E+00	0.00E+00	9.57E-18	1.17E-142	9.88E-06
1.35E-06	306.606	1.20E+19	0.00E+00	8.87E+00	4.85E+05	-1.61E-04	5.72E+01	3.08E+05	2.91E+01	1.29E+05	5.82E-04	7.71E+04	1.67E+02	1.30E-01	1.45E+02	2.78E-04	2.72E-08	1.41E+01	3.09E-01	0.00E+00	6.89E+00	1.91E-01	1.93E-02	3.22E-01	1.70E-14	1.63E+00	1.37E-04	7.62E-02	2.16E-11	2.85E-08	1.96E-04	1.70E+01	2.63E-08	2.51E-05	4.18E-08	-1.92E-04	7.64E-07	2.41E-02	-2.41E-02	4.97E-11	0.00E+00	-7.81E-20	-1.32E-16	8.87E+00	0.00E+00	0.00E+00	4.49E-18	1.17E-142	9.80E-06
1.38E-06	306.615	1.20E+19	0.00E+00	8.84E+00	4.85E+05	-1.61E-04	5.73E+01	3.08E+05	2.82E+01	1.29E+05	5.59E-04	7.71E+04	1.67E+02	1.28E-01	1.45E+02	2.49E-04	2.19E-08	1.41E+01	3.03E-01	0.00E+00	6.87E+00	1.91E-01	2.01E-02	3.25E-01	1.79E-14	1.67E+00	1.46E-04	7.72E-02	2.16E-11	2.91E-08	1.96E-04	1.69E+01	2.86E-08	2.47E-05	4.11E-08	-1.91E-04	7.75E-07	2.40E-02	-2.40E-02	4.96E-11	0.00E+00	-7.58E-20	-2.20E-16	8.84E+00	0.00E+00	0.00E+00	2.10E-18	1.16E-142	9.72E-06
1.41E-06	306.624	1.20E+19	0.00E+00	8.82E+00	4.85E+05	-1.61E-04	5.75E+01	3.08E+05	2.74E+01	1.29E+05	5.39E-04	7.71E+04	1.68E+02	1.26E-01	1.45E+02	2.23E-04	1.76E-08	1.41E+01	2.98E-01	0.00E+00	6.85E+00	1.91E-01	2.09E-02	3.27E-01	1.87E-14	1.72E+00	1.55E-04	7.82E-02	2.15E-11	2.96E-08	1.96E-04	1.69E+01	3.10E-08	2.44E-05	4.04E-08	-1.91E-04	7.86E-07	2.39E-02	-2.39E-02	4.95E-11	0.00E+00	-6.87E-20	-5.08E-16	8.82E+00	0.00E+00	0.00E+00	9.84E-19	1.16E-142	9.64E-06
1.44E-06	306.633	1.20E+19	0.00E+00	8.80E+00	4.85E+05	-1.61E-04	5.76E+01	3.08E+05	2.65E+01	1.29E+05	5.20E-04	7.71E+04	1.68E+02	1.24E-01	1.45E+02	2.00E-04	1.42E-08	1.42E+01	2.92E-01	0.00E+00	6.84E+00	1.91E-01	2.18E-02	3.30E-01	1.96E-14	1.77E+00	1.65E-04	7.92E-02	2.15E-11	3.02E-08	1.96E-04	1.68E+01	3.37E-08	2.41E-05	3.97E-08	-1.91E-04	7.96E-07	2.38E-02	-2.38E-02	4.95E-11	0.00E+00	-6.13E-20	-8.30E-16	8.80E+00	0.00E+00	0.00E+00	4.58E-19	1.16E-142	9.56E-06
1.46E-06	306.642	1.20E+19	0.00E+00	8.78E+00	4.85E+05	-1.61E-04	5.77E+01	3.08E+05	2.57E+01	1.29E+05	5.04E-04	7.71E+04	1.69E+02	1.22E-01	1.45E+02	1.79E-04	1.14E-08	1.42E+01	2.87E-01	0.00E+00	6.82E+00	1.91E-01	2.27E-02	3.32E-01	2.05E-14	1.82E+00	1.76E-04	8.01E-02	2.15E-11	3.07E-08	1.96E-04	1.67E+01	3.65E-08	2.37E-05	3.90E-08	-1.91E-04	8.06E-07	2.37E-02	-2.37E-02	4.94E-11	0.00E+00	-8.09E-20	-2.84E-16	8.78E+00	0.00E+00	0.00E+00	2.22E-19	1.15E-142	9.48E-06
1.49E-06	306.65	1.20E+19	0.00E+00	8.76E+00	4.85E+05	-1.61E-04	5.78E+01	3.08E+05	2.50E+01	1.29E+05	4.90E-04	7.71E+04	1.69E+02	1.20E-01	1.45E+02	1.60E-04	9.11E-09	1.42E+01	2.82E-01	0.00E+00	6.81E+00	1.91E-01	2.36E-02	3.34E-01	2.15E-14	1.87E+00	1.86E-04	8.10E-02	2.15E-11	3.12E-08	1.96E-04	1.67E+01	3.95E-08	2.34E-05	3.82E-08	-1.91E-04	8.16E-07	2.36E-02	-2.36E-02	4.93E-11	0.00E+00	-1.92E-19	-1.65E-16	8.76E+00	0.00E+00	0.00E+00	1.12E-19	1.15E-142	9.40E-06
1.52E-06	306.658	1.20E+19	0.00E+00	8.74E+00	4.85E+05	-1.61E-04	5.79E+01	3.08E+05	2.42E+01	1.29E+05	4.77E-04	7.71E+04	1.70E+02	1.18E-01	1.45E+02	1.43E-04	7.30E-09	1.43E+01	2.78E-01	0.00E+00	6.80E+00	1.91E-01	2.45E-02	3.36E-01	2.24E-14	1.92E+00	1.98E-04	8.19E-02	2.14E-11	3.18E-08	1.96E-04	1.66E+01	4.28E-08	2.31E-05	3.75E-08	-1.91E-04	8.25E-07	2.36E-02	-2.35E-02	4.93E-11	0.00E+00	-5.02E-19	-8.83E-15	8.74E+00	0.00E+00	0.00E+00	5.15E-20	1.15E-142	9.33E-06
1.55E-06	306.665	1.20E+19	0.00E+00	8.72E+00	4.85E+05	-1.61E-04	5.79E+01	3.08E+05	2.35E+01	1.29E+05	4.65E-04	7.71E+04	1.70E+02	1.17E-01	1.45E+02	1.27E-04	5.85E-09	1.43E+01	2.73E-01	0.00E+00	6.79E+00	1.91E-01	2.55E-02	3.38E-01	2.34E-14	1.97E+00	2.10E-04	8.28E-02	2.14E-11	3.23E-08	1.96E-04	1.66E+01	4.62E-08	2.27E-05	3.68E-08	-1.91E-04	8.33E-07	2.35E-02	-2.35E-02	4.92E-11	0.00E+00	-1.13E-18	-4.47E-14	8.72E+00	0.00E+00	0.00E+00	2.45E-20	1.15E-142	9.25E-06
1.57E-06	306.673	1.20E+19	0.00E+00	8.70E+00	4.85E+05	-1.61E-04	5.80E+01	3.08E+05	2.28E+01	1.29E+05	4.55E-04	7.71E+04	1.71E+02	1.15E-01	1.45E+02	1.13E-04	4.69E-09	1.43E+01	2.68E-01	0.00E+00	6.79E+00	1.91E-01	2.64E-02	3.40E-01	2.45E-14	2.02E+00	2.22E-04	8.36E-02	2.14E-11	3.28E-08	1.96E-04	1.65E+01	4.99E-08	2.24E-05	3.62E-08	-1.91E-04	8.42E-07	2.34E-02	-2.34E-02	4.91E-11	0.00E+00	-2.10E-18	-1.37E-13	8.70E+00	0.00E+00	0.00E+00	1.64E-20	1.14E-142	9.17E-06
1.60E-06	306.68	1.20E+19	0.00E+00	8.68E+00	4.85E+05	-1.61E-04	5.81E+01	3.08E+05	2.22E+01	1.29E+05	4.46E-04	7.71E+04	1.71E+02	1.13E-01	1.45E+02	1.01E-04	3.76E-09	1.44E+01	2.64E-01	0.00E+00	6.78E+00	1.91E-01	2.74E-02	3.41E-01	2.55E-14	2.07E+00	2.35E-04	8.45E-02	2.13E-11	3.33E-08	1.96E-04	1.64E+01	5.39E-08	2.21E-05	3.55E-08	-1.91E-04	8.49E-07	2.33E-02	-2.33E-02	4.90E-11	-4.55E-36	-3.20E-18	-3.22E-13	8.68E+00	0.00E+00	0.00E+00	7.23E-21	1.14E-142	9.10E-06
1.63E-06	306.687	1.20E+19	0.00E+00	8.65E+00	4.85E+05	-1.61E-04	5.81E+01	3.08E+05	2.15E+01	1.29E+05	4.38E-04	7.71E+04	1.72E+02	1.12E-01	1.45E+02	9.01E-05	3.02E-09	1.44E+01	2.60E-01	0.00E+00	6.78E+00	1.91E-01	2.85E-02	3.43E-01	2.66E-14	2.13E+00	2.49E-04	8.53E-02	2.13E-11	3.37E-08	1.96E-04	1.64E+01	5.81E-08	2.18E-05	3.48E-08	-1.91E-04	8.57E-07	2.32E-02	-2.32E-02	4.90E-11	-6.61E-35	-3.71E-18	-6.32E-13	8.65E+00	0.00E+00	0.00E+00	1.95E-21	1.14E-142	9.02E-06
1.66E-06	306.694	1.20E+19	0.00E+00	8.63E+00	4.85E+05	-1.61E-04	5.81E+01	3.08E+05	2.09E+01	1.29E+05	4.31E-04	7.71E+04	1.72E+02	1.10E-01	1.45E+02	8.02E-05	2.42E-09	1.44E+01	2.56E-01	0.00E+00	6.78E+00	1.91E-01	2.95E-02	3.44E-01	2.77E-14	2.18E+00	2.63E-04	8.61E-02	2.13E-11	3.42E-08	1.96E-04	1.63E+01	6.26E-08	2.15E-05	3.41E-08	-1.91E-04	8.63E-07	2.31E-02	-2.31E-02	4.89E-11	-4.53E-34	-2.22E-18	-1.07E-12	8.63E+00	0.00E+00	0.00E+00	3.90E-21	1.13E-142	8.94E-06
1.69E-06	306.701	1.20E+19	0.00E+00	8.61E+00	4.85E+05	-1.61E-04	5.81E+01	3.08E+05	2.03E+01	1.29E+05	4.24E-04	7.71E+04	1.73E+02	1.08E-01	1.45E+02	7.14E-05	1.95E-09	1.44E+01	2.52E-01	0.00E+00	6.78E+00	1.91E-01	3.06E-02	3.45E-01	2.88E-14	2.23E+00	2.78E-04	8.68E-02	2.12E-11	3.47E-08	1.96E-04	1.63E+01	6.74E-08	2.12E-05	3.35E-08	-1.91E-04	8.70E-07	2.30E-02	-2.30E-02	4.88E-11	-2.39E-33	8.65E-19	-1.55E-12	8.61E+00	0.00E+00	0.00E+00	5.18E-21	1.13E-142	8.87E-06
1.72E-06	306.707	1.20E+19	0.00E+00	8.59E+00	4.85E+05	-1.61E-04	5.81E+01	3.08E+05	1.97E+01	1.29E+05	4.19E-04	7.71E+04	1.73E+02	1.07E-01	1.45E+02	6.35E-05	1.57E-09	1.45E+01	2.48E-01	0.00E+00	6.78E+00	1.91E-01	3.18E-02	3.47E-01	3.00E-14	2.29E+00	2.94E-04	8.76E-02	2.12E-11	3.51E-08	1.96E-04	1.62E+01	7.25E-08	2.09E-05	3.28E-08	-1.91E-04	8.76E-07	2.29E-02	-2.29E-02	4.87E-11	-7.19E-33	-1.71E-17	-1.89E-12	8.59E+00	0.00E+00	0.00E+00	1.18E-21	1.13E-142	8.79E-06
1.75E-06	306.714	1.20E+19	0.00E+00	8.57E+00	4.85E+05	-1.61E-04	5.81E+01	3.08E+05	1.91E+01	1.29E+05	4.14E-04	7.71E+04	1.73E+02	1.05E-01	1.45E+02	5.64E-05	1.27E-09	1.45E+01	2.44E-01	0.00E+00	6.79E+00	1.91E-01	3.29E-02	3.48E-01	3.12E-14	2.34E+00	3.11E-04	8.83E-02	2.12E-11	3.56E-08	1.96E-04	1.61E+01	7.79E-08	2.06E-05	3.22E-08	-1.91E-04	8.81E-07	2.28E-02	-2.28E-02	4.87E-11	-1.34E-32	-1.30E-16	-1.71E-12	8.57E+00	0.00E+00	0.00E+00	1.80E-22	1.13E-142	8.72E-06
1.78E-06	306.72	1.20E+19	0.00E+00	8.55E+00	4.85E+05	-1.61E-04	5.81E+01	3.08E+05	1.86E+01	1.29E+05	4.10E-04	7.71E+04	1.74E+02	1.04E-01	1.45E+02	5.01E-05	1.03E-09	1.45E+01	2.40E-01	0.00E+00	6.80E+00	1.91E-01	3.41E-02	3.49E-01	3.24E-14	2.39E+00	3.28E-04	8.91E-02	2.12E-11	3.60E-08	1.96E-04	1.61E+01	8.37E-08	2.03E-05	3.16E-08	-1.91E-04	8.87E-07	2.27E-02	-2.27E-02	4.86E-11	-1.57E-32	-4.87E-16	-5.39E-13	8.55E+00	0.00E+00	0.00E+00	2.35E-21	1.12E-142	8.64E-06
1.81E-06	306.726	1.20E+19	0.00E+00	8.53E+00	4.85E+05	-1.61E-04	5.81E+01	3.08E+05	1.81E+01	1.29E+05	4.06E-04	7.71E+04	1.74E+02	1.03E-01	1.45E+02	4.44E-05	8.35E-10	1.46E+01	2.37E-01	0.00E+00	6.80E+00	1.91E-01	3.53E-02	3.49E-01	3.37E-14	2.45E+00	3.46E-04	8.98E-02	2.11E-11	3.64E-08	1.96E-04	1.60E+01	8.99E-08	2.00E-05	3.10E-08	-1.91E-04	8.91E-07	2.27E-02	-2.26E-02	4.85E-11	-1.02E-32	-1.32E-15	-7.60E-14	8.53E+00	0.00E+00	0.00E+00	1.70E-21	1.12E-142	8.57E-06
1.83E-06	306.732	1.20E+19	0.00E+00	8.50E+00	4.85E+05	-1.61E-04	5.81E+01	3.08E+05	1.76E+01	1.29E+05	4.03E-04	7.71E+04	1.75E+02	1.01E-01	1.45E+02	3.94E-05	6.84E-10	1.46E+01	2.33E-01	0.00E+00	6.81E+00	1.91E-01	3.65E-02	3.50E-01	3.50E-14	2.51E+00	3.65E-04	9.05E-02	2.11E-11	3.69E-08	1.96E-04	1.59E+01	9.65E-08	1.98E-05	3.04E-08	-1.91E-04	8.96E-07	2.26E-02	-2.25E-02	4.84E-11	-2.79E-32	-2.89E-15	-1.46E-11	8.50E+00	0.00E+00	0.00E+00	-7.65E-23	1.12E-142	8.50E-06
1.86E-06	306.737	1.20E+19	0.00E+00	8.48E+00	4.85E+05	-1.61E-04	5.80E+01	3.08E+05	1.71E+01	1.29E+05	4.01E-04	7.71E+04	1.75E+02	9.98E-02	1.45E+02	3.49E-05	5.64E-10	1.46E+01	2.30E-01	0.00E+00	6.82E+00	1.91E-01	3.78E-02	3.51E-01	3.64E-14	2.56E+00	3.84E-04	9.12E-02	2.11E-11	3.73E-08	1.96E-04	1.59E+01	1.03E-07	1.95E-05	2.98E-08	-1.91E-04	9.00E-07	2.25E-02	-2.24E-02	4.83E-11	-1.88E-31	-5.37E-15	-8.24E-11	8.48E+00	0.00E+00	0.00E+00	2.07E-22	1.11E-142	8.42E-06
1.90E-06	306.743	1.20E+19	0.00E+00	8.46E+00	4.85E+05	-1.61E-04	5.80E+01	3.08E+05	1.66E+01	1.29E+05	3.99E-04	7.71E+04	1.76E+02	9.84E-02	1.45E+02	3.09E-05	4.69E-10	1.47E+01	2.26E-01	0.00E+00	6.83E+00	1.91E-01	3.91E-02	3.51E-01	3.77E-14	2.62E+00	4.05E-04	9.18E-02	2.11E-11	3.77E-08	1.96E-04	1.58E+01	1.11E-07	1.92E-05	2.92E-08	-1.91E-04	9.04E-07	2.24E-02	-2.23E-02	4.83E-11	-7.34E-31	-8.52E-15	-2.75E-10	8.46E+00	0.00E+00	0.00E+00	3.00E-21	1.11E-142	8.35E-06
1.93E-06	306.748	1.20E+19	0.00E+00	8.44E+00	4.85E+05	-1.61E-04	5.79E+01	3.08E+05	1.62E+01	1.29E+05	3.97E-04	7.71E+04	1.76E+02	9.71E-02	1.45E+02	2.74E-05	3.94E-10	1.47E+01	2.23E-01	0.00E+00	6.85E+00	1.91E-01	4.05E-02	3.52E-01	3.91E-14	2.67E+00	4.26E-04	9.25E-02	2.10E-11	3.81E-08	1.96E-04	1.57E+01	1.19E-07	1.90E-05	2.87E-08	-1.91E-04	9.07E-07	2.23E-02	-2.23E-02	4.82E-11	-2.05E-30	-1.14E-14	-7.07E-10	8.44E+00	0.00E+00	0.00E+00	1.73E-21	1.11E-142	8.28E-06
1.96E-06	306.753	1.20E+19	0.00E+00	8.42E+00	4.85E+05	-1.61E-04	5.79E+01	3.08E+05	1.58E+01	1.29E+05	3.95E-04	7.71E+04	1.77E+02	9.59E-02	1.45E+02	2.42E-05	3.34E-10	1.47E+01	2.20E-01	0.00E+00	6.86E+00	1.91E-01	4.19E-02	3.52E-01	4.06E-14	2.73E+00	4.49E-04	9.31E-02	2.10E-11	3.85E-08	1.96E-04	1.57E+01	1.27E-07	1.87E-05	2.81E-08	-1.91E-04	9.10E-07	2.22E-02	-2.22E-02	4.81E-11	-4.50E-30	-1.20E-14	-1.53E-09	8.42E+00	0.00E+00	0.00E+00	-4.95E-22	1.11E-142	8.20E-06
1.99E-06	306.759	1.20E+19	0.00E+00	8.40E+00	4.85E+05	-1.61E-04	5.78E+01	3.08E+05	1.54E+01	1.29E+05	3.94E-04	7.71E+04	1.77E+02	9.46E-02	1.45E+02	2.14E-05	2.87E-10	1.47E+01	2.16E-01	0.00E+00	6.88E+00	1.91E-01	4.33E-02	3.52E-01	4.20E-14	2.79E+00	4.72E-04	9.38E-02	2.10E-11	3.89E-08	1.96E-04	1.56E+01	1.36E-07	1.85E-05	2.76E-08	-1.91E-04	9.12E-07	2.21E-02	-2.21E-02	4.80E-11	-7.94E-30	-6.43E-15	-2.90E-09	8.40E+00	0.00E+00	0.00E+00	-4.29E-23	1.10E-142	8.13E-06
2.02E-06	306.764	1.20E+19	0.00E+00	8.37E+00	4.85E+05	-1.61E-04	5.77E+01	3.08E+05	1.50E+01	1.29E+05	3.93E-04	7.71E+04	1.78E+02	9.34E-02	1.45E+02	1.89E-05	2.50E-10	1.48E+01	2.13E-01	0.00E+00	6.89E+00	1.91E-01	4.47E-02	3.52E-01	4.36E-14	2.85E+00	4.97E-04	9.44E-02	2.10E-11	3.92E-08	1.96E-04	1.55E+01	1.46E-07	1.82E-05	2.71E-08	-1.91E-04	9.14E-07	2.20E-02	-2.20E-02	4.79E-11	-1.09E-29	9.59E-16	-4.92E-09	8.37E+00	0.00E+00	0.00E+00	-5.29E-22	1.10E-142	8.06E-06
2.05E-06	306.768	1.20E+19	0.00E+00	8.35E+00	4.85E+05	-1.61E-04	5.77E+01	3.08E+05	1.46E+01	1.29E+05	3.92E-04	7.71E+04	1.78E+02	9.22E-02	1.45E+02	1.66E-05	2.20E-10	1.48E+01	2.10E-01	0.00E+00	6.91E+00	1.91E-01	4.62E-02	3.52E-01	4.51E-14	2.91E+00	5.22E-04	9.50E-02	2.09E-11	3.96E-08	1.96E-04	1.55E+01	1.56E-07	1.80E-05	2.66E-08	-1.91E-04	9.16E-07	2.19E-02	-2.19E-02	4.78E-11	-1.05E-29	-6.24E-14	-7.53E-09	8.35E+00	0.00E+00	0.00E+00	-3.95E-21	1.10E-142	7.99E-06
2.08E-06	306.773	1.20E+19	0.00E+00	8.33E+00	4.85E+05	-1.61E-04	5.76E+01	3.08E+05	1.42E+01	1.29E+05	3.92E-04	7.71E+04	1.79E+02	9.11E-02	1.45E+02	1.47E-05	1.97E-10	1.48E+01	2.07E-01	0.00E+00	6.93E+00	1.91E-01	4.77E-02	3.52E-01	4.67E-14	2.97E+00	5.49E-04	9.56E-02	2.09E-11	4.00E-08	1.96E-04	1.54E+01	1.66E-07	1.77E-05	2.61E-08	-1.90E-04	9.18E-07	2.18E-02	-2.18E-02	4.78E-11	-3.76E-30	-3.91E-13	-1.03E-08	8.33E+00	0.00E+00	0.00E+00	-3.41E-21	1.10E-142	7.92E-06
2.11E-06	306.778	1.20E+19	0.00E+00	8.31E+00	4.85E+05	-1.70E-01	5.75E+01	3.08E+05	1.39E+01	1.29E+05	3.92E-04	7.71E+04	1.79E+02	9.00E-02	1.45E+02	1.29E-05	1.78E-10	1.48E+01	2.03E-01	0.00E+00	6.95E+00	1.91E-01	4.93E-02	3.52E-01	4.83E-14	3.03E+00	5.76E-04	9.62E-02	2.14E-11	4.03E-08	1.96E-04	1.53E+01	1.78E-07	1.75E-05	2.57E-08	9.88E-12	9.19E-07	2.18E-02	1.39E-10	4.77E-11	0.00E+00	-1.38E-28	3.04E-23	8.31E+00	0.00E+00	0.00E+00	5.15E-134	5.40E-144	7.84E-06
2.14E-06	306.782	1.20E+19	0.00E+00	8.29E+00	4.85E+05	-1.70E-01	5.74E+01	3.08E+05	1.35E+01	1.29E+05	3.92E-04	7.71E+04	1.80E+02	8.89E-02	1.45E+02	1.14E-05	1.63E-10	1.49E+01	2.00E-01	0.00E+00	6.97E+00	1.91E-01	5.09E-02	3.52E-01	5.00E-14	3.09E+00	6.05E-04	9.67E-02	2.18E-11	4.07E-08	1.96E-04	1.53E+01	1.89E-07	1.73E-05	2.52E-08	1.00E-11	9.20E-07	2.18E-02	1.43E-10	4.76E-11	0.00E+00	-1.23E-28	-6.06E-21	8.29E+00	0.00E+00	0.00E+00	7.38E-134	5.38E-144	7.77E-06
2.18E-06	306.787	1.20E+19	0.00E+00	8.27E+00	4.85E+05	-1.70E-01	5.73E+01	3.08E+05	1.32E+01	1.29E+05	3.92E-04	7.71E+04	1.80E+02	8.79E-02	1.45E+02	1.00E-05	1.51E-10	1.49E+01	1.97E-01	0.00E+00	6.99E+00	1.91E-01	5.25E-02	3.52E-01	5.17E-14	3.15E+00	6.36E-04	9.73E-02	2.23E-11	4.10E-08	1.96E-04	1.52E+01	2.02E-07	1.71E-05	2.48E-08	1.02E-11	9.20E-07	2.18E-02	1.47E-10	4.76E-11	0.00E+00	-1.64E-27	-3.63E-20	8.27E+00	0.00E+00	0.00E+00	8.35E-134	5.37E-144	7.70E-06
2.21E-06	306.791	1.20E+19	0.00E+00	8.24E+00	4.85E+05	-1.70E-01	5.72E+01	3.08E+05	1.29E+01	1.29E+05	3.92E-04	7.71E+04	1.81E+02	8.68E-02	1.45E+02	8.82E-06	1.41E-10	1.49E+01	1.94E-01	0.00E+00	7.02E+00	1.91E-01	5.42E-02	3.52E-01	5.35E-14	3.21E+00	6.67E-04	9.78E-02	2.28E-11	4.13E-08	1.96E-04	1.51E+01	2.16E-07	1.69E-05	2.43E-08	1.03E-11	9.21E-07	2.18E-02	1.51E-10	4.75E-11	0.00E+00	-8.90E-27	-9.81E-20	8.24E+00	0.00E+00	0.00E+00	8.76E-134	5.35E-144	7.63E-06
2.24E-06	306.796	1.20E+19	0.00E+00	8.22E+00	4.85E+05	-1.70E-01	5.70E+01	3.08E+05	1.26E+01	1.29E+05	3.92E-04	7.71E+04	1.81E+02	8.58E-02	1.45E+02	7.75E-06	1.34E-10	1.49E+01	1.91E-01	0.00E+00	7.04E+00	1.91E-01	5.60E-02	3.51E-01	5.53E-14	3.27E+00	7.00E-04	9.84E-02	2.33E-11	4.17E-08	1.96E-04	1.51E+01	2.30E-07	1.66E-05	2.39E-08	1.04E-11	9.21E-07	2.18E-02	1.55E-10	4.75E-11	0.00E+00	1.63E-27	-1.69E-19	8.22E+00	0.00E+00	0.00E+00	8.94E-134	5.34E-144	7.56E-06
2.28E-06	306.8	1.20E+19	0.00E+00	8.20E+00	4.85E+05	-1.70E-01	5.69E+01	3.08E+05	1.23E+01	1.29E+05	3.93E-04	7.71E+04	1.81E+02	8.49E-02	1.45E+02	6.81E-06	1.27E-10	1.50E+01	1.88E-01	0.00E+00	7.07E+00	1.91E-01	5.77E-02	3.51E-01	5.72E-14	3.33E+00	7.34E-04	9.89E-02	2.38E-11	4.20E-08	1.96E-04	1.50E+01	2.45E-07	1.64E-05	2.35E-08	1.06E-11	9.20E-07	2.18E-02	1.59E-10	4.74E-11	4.29E-43	-2.20E-25	-1.74E-19	8.20E+00	0.00E+00	0.00E+00	9.02E-134	5.32E-144	7.49E-06
2.31E-06	306.804	1.20E+19	0.00E+00	8.18E+00	4.85E+05	-1.70E-01	5.68E+01	3.08E+05	1.20E+01	1.29E+05	3.93E-04	7.71E+04	1.82E+02	8.39E-02	1.45E+02	5.98E-06	1.22E-10	1.50E+01	1.85E-01	0.00E+00	7.09E+00	1.91E-01	5.95E-02	3.50E-01	5.91E-14	3.40E+00	7.70E-04	9.94E-02	2.44E-11	4.23E-08	1.96E-04	1.49E+01	2.61E-07	1.63E-05	2.32E-08	1.07E-11	9.20E-07	2.18E-02	1.63E-10	4.74E-11	-1.41E-41	-1.18E-24	-2.04E-20	8.18E+00	0.00E+00	0.00E+00	9.05E-134	5.31E-144	7.42E-06
2.34E-06	306.808	1.20E+19	0.00E+00	8.15E+00	4.85E+05	-1.70E-01	5.67E+01	3.08E+05	1.18E+01	1.29E+05	3.94E-04	7.71E+04	1.82E+02	8.30E-02	1.45E+02	5.25E-06	1.18E-10	1.50E+01	1.83E-01	0.00E+00	7.12E+00	1.92E-01	6.14E-02	3.50E-01	6.10E-14	3.46E+00	8.07E-04	9.99E-02	2.50E-11	4.26E-08	1.96E-04	1.49E+01	2.78E-07	1.61E-05	2.28E-08	1.08E-11	9.19E-07	2.18E-02	1.67E-10	4.73E-11	1.25E-41	-3.66E-24	-1.51E-19	8.15E+00	0.00E+00	0.00E+00	9.06E-134	5.30E-144	7.36E-06
2.38E-06	306.812	1.20E+19	0.00E+00	8.13E+00	4.85E+05	-1.70E-01	5.65E+01	3.08E+05	1.15E+01	1.29E+05	3.95E-04	7.71E+04	1.83E+02	8.21E-02	1.45E+02	4.61E-06	1.14E-10	1.50E+01	1.80E-01	0.00E+00	7.15E+00	1.92E-01	6.33E-02	3.49E-01	6.30E-14	3.52E+00	8.45E-04	1.00E-01	2.56E-11	4.29E-08	1.96E-04	1.48E+01	2.95E-07	1.59E-05	2.24E-08	1.10E-11	9.18E-07	2.18E-02	1.72E-10	4.72E-11	-1.16E-40	-8.52E-24	-1.60E-18	8.13E+00	0.00E+00	0.00E+00	9.07E-134	5.28E-144	7.29E-06
2.41E-06	306.816	1.20E+19	0.00E+00	8.11E+00	4.85E+05	-1.70E-01	5.64E+01	3.08E+05	1.13E+01	1.29E+05	3.96E-04	7.71E+04	1.83E+02	8.13E-02	1.45E+02	4.04E-06	1.11E-10	1.51E+01	1.77E-01	0.00E+00	7.17E+00	1.92E-01	6.53E-02	3.48E-01	6.51E-14	3.59E+00	8.86E-04	1.01E-01	2.62E-11	4.32E-08	1.96E-04	1.47E+01	3.14E-07	1.57E-05	2.21E-08	1.11E-11	9.17E-07	2.18E-02	1.76E-10	4.72E-11	-1.37E-39	-1.62E-23	-5.39E-18	8.11E+00	0.00E+00	0.00E+00	9.07E-134	5.27E-144	7.22E-06
2.44E-06	306.82	1.20E+19	0.00E+00	8.09E+00	4.85E+05	-1.70E-01	5.62E+01	3.08E+05	1.10E+01	1.29E+05	3.96E-04	7.71E+04	1.84E+02	8.05E-02	1.45E+02	3.55E-06	1.08E-10	1.51E+01	1.74E-01	0.00E+00	7.20E+00	1.92E-01	6.72E-02	3.47E-01	6.72E-14	3.65E+00	9.27E-04	1.01E-01	2.68E-11	4.35E-08	1.96E-04	1.46E+01	3.34E-07	1.55E-05	2.18E-08	1.12E-11	9.15E-07	2.18E-02	1.80E-10	4.71E-11	-5.74E-39	-2.59E-23	-1.19E-17	8.09E+00	0.00E+00	0.00E+00	9.07E-134	5.25E-144	7.15E-06
2.48E-06	306.823	1.20E+19	0.00E+00	8.07E+00	4.85E+05	-1.70E-01	5.61E+01	3.08E+05	1.08E+01	1.29E+05	3.97E-04	7.71E+04	1.84E+02	7.97E-02	1.45E+02	3.11E-06	1.06E-10	1.51E+01	1.71E-01	0.00E+00	7.23E+00	1.92E-01	6.93E-02	3.46E-01	6.93E-14	3.72E+00	9.71E-04	1.02E-01	2.75E-11	4.38E-08	1.96E-04	1.46E+01	3.55E-07	1.53E-05	2.14E-08	1.13E-11	9.13E-07	2.18E-02	1.84E-10	4.71E-11	-1.63E-38	-3.39E-23	-1.99E-17	8.07E+00	0.00E+00	0.00E+00	9.07E-134	5.24E-144	7.08E-06
2.51E-06	306.827	1.20E+19	0.00E+00	8.04E+00	4.85E+05	-1.70E-01	5.59E+01	3.08E+05	1.06E+01	1.29E+05	3.98E-04	7.71E+04	1.84E+02	7.89E-02	1.45E+02	2.73E-06	1.04E-10	1.51E+01	1.69E-01	0.00E+00	7.26E+00	1.92E-01	7.14E-02	3.46E-01	7.16E-14	3.79E+00	1.02E-03	1.02E-01	2.82E-11	4.41E-08	1.96E-04	1.45E+01	3.78E-07	1.52E-05	2.11E-08	1.14E-11	9.11E-07	2.18E-02	1.89E-10	4.70E-11	-3.65E-38	-3.18E-23	-2.58E-17	8.04E+00	0.00E+00	0.00E+00	9.07E-134	5.22E-144	7.02E-06
2.55E-06	306.831	1.20E+19	0.00E+00	8.02E+00	4.85E+05	-1.70E-01	5.58E+01	3.08E+05	1.04E+01	1.29E+05	3.99E-04	7.71E+04	1.85E+02	7.82E-02	1.45E+02	2.40E-06	1.02E-10	1.52E+01	1.66E-01	0.00E+00	7.29E+00	1.92E-01	7.35E-02	3.45E-01	7.38E-14	3.85E+00	1.06E-03	1.03E-01	2.89E-11	4.44E-08	1.96E-04	1.44E+01	4.01E-07	1.50E-05	2.09E-08	1.15E-11	9.09E-07	2.18E-02	1.93E-10	4.70E-11	-6.85E-38	-1.31E-23	-2.22E-17	8.02E+00	0.00E+00	0.00E+00	9.07E-134	5.21E-144	6.95E-06
2.58E-06	306.834	1.20E+19	0.00E+00	8.00E+00	4.85E+05	-1.70E-01	5.56E+01	3.08E+05	1.02E+01	1.29E+05	4.00E-04	7.71E+04	1.85E+02	7.74E-02	1.45E+02	2.11E-06	9.99E-11	1.52E+01	1.63E-01	0.00E+00	7.32E+00	1.92E-01	7.57E-02	3.44E-01	7.62E-14	3.92E+00	1.11E-03	1.03E-01	2.96E-11	4.46E-08	1.96E-04	1.44E+01	4.26E-07	1.49E-05	2.06E-08	1.16E-11	9.06E-07	2.18E-02	1.97E-10	4.69E-11	-1.20E-37	2.46E-24	-3.40E-18	8.00E+00	0.00E+00	0.00E+00	9.07E-134	5.19E-144	6.88E-06
2.62E-06	306.838	1.20E+19	0.00E+00	7.98E+00	4.85E+05	-1.70E-01	5.55E+01	3.08E+05	1.00E+01	1.29E+05	4.01E-04	7.71E+04	1.86E+02	7.67E-02	1.45E+02	1.85E-06	9.82E-11	1.52E+01	1.60E-01	0.00E+00	7.36E+00	1.92E-01	7.80E-02	3.42E-01	7.86E-14	3.99E+00	1.16E-03	1.04E-01	3.03E-11	4.49E-08	1.96E-04	1.43E+01	4.52E-07	1.47E-05	2.03E-08	1.17E-11	9.03E-07	2.18E-02	2.01E-10	4.68E-11	-2.62E-37	-3.32E-23	-3.92E-18	7.98E+00	0.00E+00	0.00E+00	9.07E-134	5.18E-144	6.81E-06
2.66E-06	306.842	1.20E+19	0.00E+00	7.95E+00	4.85E+05	-1.70E-01	5.53E+01	3.08E+05	9.83E+00	1.29E+05	4.03E-04	7.71E+04	1.86E+02	7.61E-02	1.45E+02	1.63E-06	9.66E-11	1.52E+01	1.58E-01	0.00E+00	7.39E+00	1.92E-01	8.03E-02	3.41E-01	8.10E-14	4.05E+00	1.22E-03	1.04E-01	3.11E-11	4.52E-08	1.97E-04	1.42E+01	4.80E-07	1.46E-05	2.00E-08	1.18E-11	9.00E-07	2.18E-02	2.05E-10	4.68E-11	-6.19E-37	-1.81E-22	-9.80E-17	7.95E+00	0.00E+00	0.00E+00	9.07E-134	5.16E-144	6.75E-06
2.69E-06	306.845	1.20E+19	0.00E+00	7.93E+00	4.85E+05	-1.70E-01	5.51E+01	3.08E+05	9.66E+00	1.29E+05	4.04E-04	7.71E+04	1.87E+02	7.54E-02	1.45E+02	1.43E-06	9.51E-11	1.53E+01	1.55E-01	0.00E+00	7.42E+00	1.92E-01	8.26E-02	3.40E-01	8.36E-14	4.12E+00	1.27E-03	1.05E-01	3.19E-11	4.54E-08	1.97E-04	1.41E+01	5.09E-07	1.44E-05	1.98E-08	1.19E-11	8.97E-07	2.18E-02	2.10E-10	4.67E-11	-1.39E-36	-5.05E-22	-4.22E-16	7.93E+00	0.00E+00	0.00E+00	9.07E-134	5.15E-144	6.68E-06
2.73E-06	306.849	1.20E+19	0.00E+00	7.91E+00	4.85E+05	-1.70E-01	5.50E+01	3.08E+05	9.50E+00	1.29E+05	4.05E-04	7.71E+04	1.87E+02	7.48E-02	1.45E+02	1.26E-06	9.36E-11	1.53E+01	1.53E-01	0.00E+00	7.46E+00	1.92E-01	8.51E-02	3.39E-01	8.62E-14	4.19E+00	1.33E-03	1.05E-01	3.27E-11	4.57E-08	1.97E-04	1.41E+01	5.40E-07	1.43E-05	1.96E-08	1.19E-11	8.94E-07	2.18E-02	2.14E-10	4.67E-11	-2.83E-36	-1.05E-21	-1.19E-15	7.91E+00	0.00E+00	0.00E+00	9.07E-134	5.14E-144	6.62E-06
2.77E-06	306.852	1.20E+19	0.00E+00	7.88E+00	4.85E+05	-1.70E-01	5.48E+01	3.08E+05	9.34E+00	1.29E+05	4.06E-04	7.71E+04	1.87E+02	7.42E-02	1.45E+02	1.12E-06	9.22E-11	1.53E+01	1.50E-01	0.00E+00	7.49E+00	1.92E-01	8.75E-02	3.38E-01	8.88E-14	4.26E+00	1.39E-03	1.06E-01	3.36E-11	4.60E-08	1.97E-04	1.40E+01	5.73E-07	1.41E-05	1.93E-08	1.20E-11	8.90E-07	2.18E-02	2.18E-10	4.66E-11	-5.26E-36	-1.79E-21	-2.71E-15	7.88E+00	0.00E+00	0.00E+00	9.07E-134	5.12E-144	6.55E-06
2.80E-06	306.855	1.20E+19	0.00E+00	7.86E+00	4.85E+05	-1.70E-01	5.46E+01	3.08E+05	9.19E+00	1.29E+05	4.07E-04	7.71E+04	1.88E+02	7.36E-02	1.45E+02	9.89E-07	9.08E-11	1.53E+01	1.47E-01	0.00E+00	7.53E+00	1.92E-01	9.01E-02	3.36E-01	9.16E-14	4.33E+00	1.45E-03	1.06E-01	3.45E-11	4.62E-08	1.97E-04	1.39E+01	6.07E-07	1.40E-05	1.91E-08	1.21E-11	8.87E-07	2.18E-02	2.22E-10	4.66E-11	-8.98E-36	-2.57E-21	-5.39E-15	7.86E+00	0.00E+00	0.00E+00	9.07E-134	5.11E-144	6.49E-06
2.84E-06	306.859	1.20E+19	0.00E+00	7.84E+00	4.85E+05	-1.70E-01	5.45E+01	3.08E+05	9.04E+00	1.29E+05	4.08E-04	7.71E+04	1.88E+02	7.30E-02	1.45E+02	8.78E-07	8.94E-11	1.54E+01	1.45E-01	0.00E+00	7.56E+00	1.92E-01	9.27E-02	3.35E-01	9.44E-14	4.40E+00	1.52E-03	1.06E-01	3.54E-11	4.65E-08	1.97E-04	1.38E+01	6.43E-07	1.39E-05	1.89E-08	1.21E-11	8.83E-07	2.18E-02	2.26E-10	4.65E-11	-1.43E-35	-3.00E-21	-9.77E-15	7.84E+00	0.00E+00	0.00E+00	9.07E-134	5.09E-144	6.42E-06
2.88E-06	306.862	1.20E+19	0.00E+00	7.82E+00	4.85E+05	-1.70E-01	5.43E+01	3.08E+05	8.91E+00	1.29E+05	4.10E-04	7.71E+04	1.89E+02	7.25E-02	1.45E+02	7.82E-07	8.81E-11	1.54E+01	1.42E-01	0.00E+00	7.60E+00	1.92E-01	9.53E-02	3.34E-01	9.73E-14	4.47E+00	1.58E-03	1.07E-01	3.63E-11	4.67E-08	1.97E-04	1.38E+01	6.82E-07	1.38E-05	1.87E-08	1.22E-11	8.79E-07	2.18E-02	2.30E-10	4.64E-11	-2.13E-35	-2.27E-21	-1.65E-14	7.82E+00	0.00E+00	0.00E+00	9.07E-134	5.08E-144	6.36E-06
2.92E-06	306.865	1.20E+19	0.00E+00	7.79E+00	4.85E+05	-1.70E-01	5.41E+01	3.08E+05	8.78E+00	1.29E+05	4.11E-04	7.71E+04	1.89E+02	7.20E-02	1.45E+02	6.98E-07	8.68E-11	1.54E+01	1.40E-01	0.00E+00	7.63E+00	1.92E-01	9.80E-02	3.32E-01	1.00E-13	4.55E+00	1.65E-03	1.07E-01	3.73E-11	4.69E-08	1.97E-04	1.37E+01	7.22E-07	1.36E-05	1.85E-08	1.22E-11	8.75E-07	2.18E-02	2.34E-10	4.64E-11	-2.94E-35	-4.58E-23	-2.63E-14	7.79E+00	0.00E+00	0.00E+00	9.07E-134	5.06E-144	6.29E-06
2.95E-06	306.869	1.20E+19	0.00E+00	7.77E+00	4.85E+05	-1.70E-01	5.39E+01	3.08E+05	8.65E+00	1.29E+05	4.12E-04	7.71E+04	1.89E+02	7.15E-02	1.45E+02	6.26E-07	8.55E-11	1.54E+01	1.37E-01	0.00E+00	7.67E+00	1.92E-01	1.01E-01	3.31E-01	1.03E-13	4.62E+00	1.73E-03	1.08E-01	3.83E-11	4.72E-08	1.97E-04	1.36E+01	7.65E-07	1.35E-05	1.84E-08	1.23E-11	8.70E-07	2.18E-02	2.38E-10	4.63E-11	-3.64E-35	8.69E-22	-3.99E-14	7.77E+00	0.00E+00	0.00E+00	9.07E-134	5.05E-144	6.23E-06
2.99E-06	306.872	1.20E+19	0.00E+00	7.75E+00	4.85E+05	-1.70E-01	5.38E+01	3.08E+05	8.53E+00	1.29E+05	4.13E-04	7.71E+04	1.90E+02	7.10E-02	1.45E+02	5.64E-07	8.42E-11	1.54E+01	1.35E-01	0.00E+00	7.71E+00	1.92E-01	1.04E-01	3.29E-01	1.06E-13	4.69E+00	1.80E-03	1.08E-01	3.93E-11	4.74E-08	1.97E-04	1.35E+01	8.10E-07	1.34E-05	1.82E-08	1.23E-11	8.66E-07	2.18E-02	2.42E-10	4.63E-11	-3.85E-35	-8.27E-21	-5.83E-14	7.75E+00	0.00E+00	0.00E+00	9.07E-134	5.03E-144	6.17E-06
3.03E-06	306.875	1.20E+19	0.00E+00	7.72E+00	4.85E+05	-1.70E-01	5.36E+01	3.08E+05	8.42E+00	1.29E+05	4.14E-04	7.71E+04	1.90E+02	7.05E-02	1.45E+02	5.10E-07	8.29E-11	1.55E+01	1.32E-01	0.00E+00	7.74E+00	1.92E-01	1.07E-01	3.28E-01	1.10E-13	4.76E+00	1.88E-03	1.08E-01	4.03E-11	4.77E-08	1.97E-04	1.35E+01	8.57E-07	1.33E-05	1.80E-08	1.23E-11	8.61E-07	2.18E-02	2.45E-10	4.62E-11	-2.93E-35	-4.44E-20	-8.20E-14	7.72E+00	0.00E+00	0.00E+00	9.07E-134	5.02E-144	6.10E-06
3.07E-06	306.879	1.20E+19	0.00E+00	7.70E+00	4.85E+05	-1.70E-01	5.34E+01	3.08E+05	8.31E+00	1.29E+05	4.16E-04	7.71E+04	1.91E+02	7.01E-02	1.45E+02	4.63E-07	8.16E-11	1.55E+01	1.30E-01	0.00E+00	7.78E+00	1.92E-01	1.10E-01	3.26E-01	1.13E-13	4.84E+00	1.96E-03	1.09E-01	4.14E-11	4.79E-08	1.97E-04	1.34E+01	9.07E-07	1.32E-05	1.79E-08	1.24E-11	8.56E-07	2.18E-02	2.50E-10	4.61E-11	-6.93E-36	-1.35E-19	-1.12E-13	7.70E+00	0.00E+00	0.00E+00	9.07E-134	5.00E-144	6.04E-06
3.11E-06	306.882	1.20E+19	0.00E+00	7.68E+00	4.85E+05	-1.70E-01	5.32E+01	3.08E+05	8.21E+00	1.29E+05	4.17E-04	7.71E+04	1.91E+02	6.96E-02	1.45E+02	4.23E-07	8.04E-11	1.55E+01	1.28E-01	0.00E+00	7.82E+00	1.92E-01	1.13E-01	3.24E-01	1.16E-13	4.91E+00	2.05E-03	1.09E-01	4.25E-11	4.81E-08	1.97E-04	1.33E+01	9.59E-07	1.31E-05	1.78E-08	1.25E-11	8.51E-07	2.18E-02	2.55E-10	4.61E-11	-4.79E-36	-3.20E-19	-1.46E-13	7.68E+00	0.00E+00	0.00E+00	9.07E-134	4.99E-144	5.98E-06
3.15E-06	306.885	1.20E+19	0.00E+00	7.65E+00	4.85E+05	-1.70E-01	5.30E+01	3.08E+05	8.11E+00	1.29E+05	4.18E-04	7.71E+04	1.91E+02	6.92E-02	1.45E+02	3.89E-07	7.91E-11	1.55E+01	1.25E-01	0.00E+00	7.86E+00	1.92E-01	1.16E-01	3.23E-01	1.20E-13	4.99E+00	2.14E-03	1.10E-01	4.36E-11	4.84E-08	1.97E-04	1.32E+01	1.01E-06	1.30E-05	1.76E-08	1.25E-11	8.46E-07	2.18E-02	2.58E-10	4.60E-11	-8.95E-35	-6.34E-19	-1.76E-13	7.65E+00	0.00E+00	0.00E+00	9.07E-134	4.97E-144	5.91E-06
3.19E-06	306.889	1.20E+19	0.00E+00	7.63E+00	4.85E+05	-1.70E-01	5.28E+01	3.08E+05	8.02E+00	1.29E+05	4.19E-04	7.71E+04	1.92E+02	6.88E-02	1.45E+02	3.59E-07	7.78E-11	1.55E+01	1.23E-01	0.00E+00	7.90E+00	1.92E-01	1.19E-01	3.21E-01	1.24E-13	5.06E+00	2.23E-03	1.10E-01	4.48E-11	4.86E-08	1.97E-04	1.31E+01	1.07E-06	1.29E-05	1.75E-08	1.23E-11	8.41E-07	2.18E-02	2.60E-10	4.60E-11	-2.85E-34	-1.00E-18	-1.57E-13	7.63E+00	0.00E+00	0.00E+00	9.07E-134	4.95E-144	5.85E-06
3.23E-06	306.892	1.20E+19	0.00E+00	7.61E+00	4.85E+05	-1.70E-01	5.26E+01	3.08E+05	7.93E+00	1.29E+05	4.21E-04	7.71E+04	1.92E+02	6.85E-02	1.45E+02	3.34E-07	7.66E-11	1.56E+01	1.21E-01	0.00E+00	7.93E+00	1.92E-01	1.22E-01	3.19E-01	1.27E-13	5.14E+00	2.33E-03	1.10E-01	4.59E-11	4.88E-08	1.97E-04	1.31E+01	1.13E-06	1.28E-05	1.74E-08	1.24E-11	8.36E-07	2.18E-02	2.64E-10	4.59E-11	-2.78E-34	-1.05E-18	-8.22E-14	7.60E+00	0.00E+00	0.00E+00	9.07E-134	4.94E-144	5.79E-06
3.28E-06	306.895	1.20E+19	0.00E+00	7.58E+00	4.85E+05	-1.70E-01	5.25E+01	3.08E+05	7.84E+00	1.29E+05	4.22E-04	7.71E+04	1.92E+02	6.81E-02	1.45E+02	3.12E-07	7.54E-11	1.56E+01	1.18E-01	0.00E+00	7.97E+00	1.92E-01	1.26E-01	3.18E-01	1.31E-13	5.22E+00	2.42E-03	1.11E-01	4.72E-11	4.90E-08	1.97E-04	1.30E+01	1.20E-06	1.27E-05	1.73E-08	1.24E-11	8.30E-07	2.18E-02	2.68E-10	4.58E-11	-4.15E-34	3.21E-20	-2.68E-12	7.58E+00	0.00E+00	0.00E+00	9.07E-134	4.92E-144	5.73E-06
3.32E-06	306.898	1.20E+19	0.00E+00	7.56E+00	4.85E+05	-1.70E-01	5.23E+01	3.08E+05	7.76E+00	1.29E+05	4.23E-04	7.71E+04	1.93E+02	6.78E-02	1.45E+02	2.93E-07	7.41E-11	1.56E+01	1.16E-01	0.00E+00	8.01E+00	1.92E-01	1.29E-01	3.16E-01	1.35E-13	5.29E+00	2.53E-03	1.11E-01	4.84E-11	4.93E-08	1.97E-04	1.29E+01	1.27E-06	1.26E-05	1.72E-08	1.23E-11	8.25E-07	2.18E-02	2.70E-10	4.58E-11	-1.78E-32	-4.43E-18	-1.78E-11	7.56E+00	0.00E+00	0.00E+00	9.07E-134	4.91E-144	5.67E-06
3.36E-06	306.902	1.20E+19	0.00E+00	7.53E+00	4.85E+05	-1.70E-01	5.21E+01	3.08E+05	7.68E+00	1.29E+05	4.24E-04	7.71E+04	1.93E+02	6.74E-02	1.45E+02	2.77E-07	7.29E-11	1.56E+01	1.14E-01	0.00E+00	8.05E+00	1.92E-01	1.32E-01	3.14E-01	1.39E-13	5.37E+00	2.63E-03	1.12E-01	4.97E-11	4.95E-08	1.97E-04	1.28E+01	1.34E-06	1.26E-05	1.71E-08	1.24E-11	8.19E-07	2.18E-02	2.75E-10	4.57E-11	-9.22E-32	-4.68E-17	-5.38E-11	7.53E+00	0.00E+00	0.00E+00	9.07E-134	4.89E-144	5.60E-06
3.40E-06	306.905	1.20E+19	0.00E+00	7.51E+00	4.85E+05	-1.70E-01	5.19E+01	3.08E+05	7.61E+00	1.29E+05	4.25E-04	7.71E+04	1.94E+02	6.71E-02	1.45E+02	2.63E-07	7.17E-11	1.56E+01	1.12E-01	0.00E+00	8.09E+00	1.92E-01	1.36E-01	3.12E-01	1.43E-13	5.45E+00	2.75E-03	1.12E-01	5.10E-11	4.97E-08	1.97E-04	1.27E+01	1.42E-06	1.25E-05	1.70E-08	1.22E-11	8.13E-07	2.18E-02	2.76E-10	4.56E-11	-2.22E-31	-1.81E-16	-8.09E-11	7.51E+00	0.00E+00	0.00E+00	9.07E-134	4.88E-144	5.54E-06
3.45E-06	306.908	1.20E+19	0.00E+00	7.49E+00	4.85E+05	-1.70E-01	5.17E+01	3.08E+05	7.54E+00	1.29E+05	4.27E-04	7.71E+04	1.94E+02	6.68E-02	1.45E+02	2.51E-07	7.05E-11	1.57E+01	1.09E-01	0.00E+00	8.13E+00	1.92E-01	1.40E-01	3.10E-01	1.48E-13	5.53E+00	2.86E-03	1.12E-01	5.23E-11	4.99E-08	1.97E-04	1.27E+01	1.50E-06	1.24E-05	1.69E-08	1.25E-11	8.07E-07	2.18E-02	2.85E-10	4.56E-11	-3.49E-31	-4.61E-16	-2.38E-10	7.49E+00	0.00E+00	0.00E+00	9.07E-134	4.86E-144	5.48E-06
3.49E-06	306.912	1.20E+19	0.00E+00	7.46E+00	4.85E+05	-1.70E-01	5.15E+01	3.08E+05	7.47E+00	1.29E+05	4.28E-04	7.71E+04	1.94E+02	6.65E-02	1.45E+02	2.41E-07	6.92E-11	1.57E+01	1.07E-01	0.00E+00	8.17E+00	1.92E-01	1.44E-01	3.08E-01	1.52E-13	5.61E+00	2.98E-03	1.13E-01	5.37E-11	5.01E-08	1.97E-04	1.26E+01	1.58E-06	1.23E-05	1.68E-08	1.22E-11	8.01E-07	2.18E-02	2.83E-10	4.55E-11	-5.99E-31	-8.51E-16	-1.58E-09	7.46E+00	0.00E+00	0.00E+00	9.07E-134	4.85E-144	5.42E-06
3.53E-06	306.915	1.20E+19	0.00E+00	7.44E+00	4.85E+05	-1.70E-01	5.13E+01	3.08E+05	7.40E+00	1.29E+05	4.29E-04	7.71E+04	1.95E+02	6.62E-02	1.45E+02	2.33E-07	6.80E-11	1.57E+01	1.05E-01	0.00E+00	8.21E+00	1.92E-01	1.47E-01	3.06E-01	1.57E-13	5.69E+00	3.11E-03	1.13E-01	5.51E-11	5.03E-08	1.97E-04	1.25E+01	1.67E-06	1.23E-05	1.67E-08	1.21E-11	7.95E-07	2.18E-02	2.85E-10	4.54E-11	-1.40E-30	-9.39E-16	-6.14E-09	7.44E+00	0.00E+00	0.00E+00	9.07E-134	4.83E-144	5.36E-06
3.58E-06	306.919	1.20E+19	0.00E+00	7.41E+00	4.85E+05	-1.70E-01	5.11E+01	3.08E+05	7.34E+00	1.29E+05	4.30E-04	7.71E+04	1.95E+02	6.60E-02	1.45E+02	2.25E-07	6.68E-11	1.57E+01	1.03E-01	0.00E+00	8.25E+00	1.92E-01	1.51E-01	3.04E-01	1.62E-13	5.77E+00	3.24E-03	1.14E-01	5.65E-11	5.06E-08	1.97E-04	1.24E+01	1.76E-06	1.22E-05	1.67E-08	1.27E-11	7.89E-07	2.18E-02	2.99E-10	4.54E-11	-3.55E-30	8.94E-17	-1.67E-08	7.41E+00	0.00E+00	0.00E+00	9.07E-134	4.81E-144	5.30E-06
3.62E-06	306.922	1.20E+19	0.00E+00	7.39E+00	4.85E+05	-1.70E-01	5.09E+01	3.08E+05	7.28E+00	1.29E+05	4.31E-04	7.71E+04	1.95E+02	6.57E-02	1.45E+02	2.19E-07	6.56E-11	1.57E+01	1.01E-01	0.00E+00	8.29E+00	1.92E-01	1.55E-01	3.03E-01	1.67E-13	5.85E+00	3.37E-03	1.14E-01	5.80E-11	5.08E-08	1.97E-04	1.23E+01	1.86E-06	1.21E-05	1.66E-08	1.16E-11	7.83E-07	2.18E-02	2.84E-10	4.53E-11	-8.09E-30	-1.63E-15	-3.57E-08	7.39E+00	0.00E+00	0.00E+00	9.07E-134	4.80E-144	5.24E-06
3.67E-06	306.925	1.20E+19	0.00E+00	7.36E+00	4.85E+05	-1.70E-01	5.07E+01	3.08E+05	7.23E+00	1.29E+05	4.32E-04	7.71E+04	1.96E+02	6.54E-02	1.45E+02	2.13E-07	6.44E-11	1.57E+01	9.88E-02	0.00E+00	8.33E+00	1.92E-01	1.59E-01	3.01E-01	1.72E-13	5.93E+00	3.51E-03	1.14E-01	5.95E-11	5.10E-08	1.97E-04	1.22E+01	1.96E-06	1.20E-05	1.65E-08	1.23E-11	7.77E-07	2.18E-02	3.00E-10	4.52E-11	-1.55E-29	-1.88E-14	-6.23E-08	7.36E+00	0.00E+00	0.00E+00	9.07E-134	4.78E-144	5.18E-06
3.71E-06	306.929	1.20E+19	0.00E+00	7.34E+00	4.85E+05	-1.70E-01	5.05E+01	3.08E+05	7.18E+00	1.29E+05	4.34E-04	7.71E+04	1.96E+02	6.52E-02	1.45E+02	2.09E-07	6.33E-11	1.58E+01	9.67E-02	0.00E+00	8.37E+00	1.92E-01	1.64E-01	2.98E-01	1.77E-13	6.02E+00	3.66E-03	1.15E-01	6.10E-11	5.12E-08	1.97E-04	1.22E+01	2.07E-06	1.20E-05	1.65E-08	1.29E-11	7.70E-07	2.18E-02	3.15E-10	4.52E-11	-2.44E-29	-7.70E-14	-8.84E-08	7.34E+00	0.00E+00	0.00E+00	9.07E-134	4.77E-144	5.12E-06
3.76E-06	306.932	1.20E+19	0.00E+00	7.31E+00	4.85E+05	-1.70E-01	5.04E+01	3.08E+05	7.13E+00	1.29E+05	4.35E-04	7.71E+04	1.96E+02	6.50E-02	1.45E+02	2.05E-07	6.21E-11	1.58E+01	9.47E-02	0.00E+00	8.41E+00	1.92E-01	1.68E-01	2.96E-01	1.82E-13	6.10E+00	3.81E-03	1.15E-01	6.25E-11	5.14E-08	1.97E-04	1.21E+01	2.19E-06	1.19E-05	1.64E-08	9.36E-12	7.64E-07	2.18E-02	2.53E-10	4.51E-11	-2.99E-29	-2.17E-13	-9.29E-08	7.31E+00	0.00E+00	0.00E+00	9.07E-134	4.75E-144	5.06E-06
3.81E-06	306.936	1.20E+19	0.00E+00	7.29E+00	4.85E+05	-1.70E-01	5.02E+01	3.08E+05	7.08E+00	1.29E+05	4.36E-04	7.71E+04	1.97E+02	6.48E-02	1.45E+02	2.01E-07	6.09E-11	1.58E+01	9.27E-02	0.00E+00	8.45E+00	1.92E-01	1.72E-01	2.94E-01	1.88E-13	6.18E+00	3.97E-03	1.15E-01	6.41E-11	5.16E-08	1.97E-04	1.20E+01	2.31E-06	1.19E-05	1.64E-08	1.47E-11	7.57E-07	2.18E-02	3.53E-10	4.50E-11	-2.09E-29	-4.99E-13	-3.88E-08	7.29E+00	0.00E+00	0.00E+00	9.07E-134	4.73E-144	5.01E-06
3.85E-06	306.939	1.20E+19	0.00E+00	7.26E+00	4.85E+05	-1.70E-01	5.00E+01	3.08E+05	7.03E+00	1.29E+05	4.37E-04	7.71E+04	1.97E+02	6.46E-02	1.45E+02	1.98E-07	5.97E-11	1.58E+01	9.07E-02	0.00E+00	8.49E+00	1.92E-01	1.77E-01	2.92E-01	1.93E-13	6.27E+00	4.13E-03	1.16E-01	6.59E-11	5.18E-08	1.97E-04	1.19E+01	2.43E-06	1.18E-05	1.63E-08	3.05E-12	7.51E-07	2.18E-02	1.61E-10	4.50E-11	-3.22E-29	-9.88E-13	-9.92E-07	7.26E+00	0.00E+00	0.00E+00	9.07E-134	4.72E-144	4.95E-06
3.90E-06	306.943	1.20E+19	0.00E+00	7.24E+00	4.85E+05	-1.70E-01	4.98E+01	3.08E+05	6.99E+00	1.29E+05	4.38E-04	7.71E+04	1.97E+02	6.44E-02	1.45E+02	1.96E-07	5.86E-11	1.58E+01	8.87E-02	0.00E+00	8.53E+00	1.92E-01	1.82E-01	2.90E-01	1.99E-13	6.35E+00	4.30E-03	1.16E-01	6.75E-11	5.20E-08	1.98E-04	1.18E+01	2.57E-06	1.17E-05	1.63E-08	1.18E-11	7.44E-07	2.18E-02	3.09E-10	4.49E-11	-5.43E-29	-1.13E-12	-2.21E-06	7.24E+00	0.00E+00	0.00E+00	9.07E-134	4.70E-144	4.89E-06
3.95E-06	306.947	1.20E+19	0.00E+00	7.21E+00	4.85E+05	-1.70E-01	4.96E+01	3.08E+05	6.94E+00	1.29E+05	4.39E-04	7.71E+04	1.98E+02	6.42E-02	1.45E+02	1.93E-07	5.74E-11	1.58E+01	8.67E-02	0.00E+00	8.57E+00	1.92E-01	1.86E-01	2.88E-01	2.05E-13	6.44E+00	4.48E-03	1.17E-01	6.92E-11	5.22E-08	1.98E-04	1.17E+01	2.71E-06	1.17E-05	1.63E-08	1.17E-11	7.37E-07	2.18E-02	3.12E-10	4.48E-11	-5.43E-29	-1.13E-12	-2.21E-06	7.21E+00	0.00E+00	0.00E+00	9.07E-134	4.69E-144	4.83E-06
4.00E-06	306.95	1.20E+19	0.00E+00	7.19E+00	4.85E+05	-1.70E-01	4.94E+01	3.08E+05	6.90E+00	1.29E+05	4.40E-04	7.71E+04	1.98E+02	6.40E-02	1.45E+02	1.91E-07	5.63E-11	1.59E+01	8.48E-02	0.00E+00	8.62E+00	1.92E-01	1.91E-01	2.86E-01	2.12E-13	6.53E+00	4.66E-03	1.17E-01	7.09E-11	5.24E-08	1.98E-04	1.16E+01	2.86E-06	1.16E-05	1.62E-08	1.17E-11	7.30E-07	2.18E-02	3.14E-10	4.47E-11	-5.43E-29	-1.13E-12	-2.21E-06	7.19E+00	0.00E+00	0.00E+00	9.07E-134	4.67E-144	4.77E-06
4.05E-06	306.954	1.20E+19	0.00E+00	7.16E+00	4.85E+05	-1.70E-01	4.92E+01	3.08E+05	6.87E+00	1.29E+05	4.41E-04	7.71E+04	1.98E+02	6.38E-02	1.45E+02	1.90E-07	5.51E-11	1.59E+01	8.29E-02	0.00E+00	8.66E+00	1.92E-01	1.96E-01	2.84E-01	2.18E-13	6.62E+00	4.85E-03	1.17E-01	7.27E-11	5.26E-08	1.98E-04	1.15E+01	3.01E-06	1.16E-05	1.62E-08	1.16E-11	7.23E-07	2.18E-02	3.17E-10	4.47E-11	-5.43E-29	-1.13E-12	-2.21E-06	7.16E+00	0.00E+00	0.00E+00	9.07E-134	4.65E-144	4.72E-06
4.10E-06	306.958	1.20E+19	0.00E+00	7.14E+00	4.85E+05	-1.70E-01	4.90E+01	3.08E+05	6.83E+00	1.29E+05	4.42E-04	7.71E+04	1.98E+02	6.36E-02	1.45E+02	1.88E-07	5.40E-11	1.59E+01	8.10E-02	0.00E+00	8.70E+00	1.92E-01	2.01E-01	2.82E-01	2.25E-13	6.70E+00	5.05E-03	1.18E-01	7.45E-11	5.28E-08	1.98E-04	1.15E+01	3.18E-06	1.15E-05	1.62E-08	1.15E-11	7.16E-07	2.18E-02	3.19E-10	4.46E-11	-5.43E-29	-1.13E-12	-2.21E-06	7.14E+00	0.00E+00	0.00E+00	9.07E-134	4.64E-144	4.66E-06
4.15E-06	306.962	1.20E+19	0.00E+00	7.11E+00	4.85E+05	-1.70E-01	4.88E+01	3.08E+05	6.79E+00	1.29E+05	4.43E-04	7.71E+04	1.99E+02	6.35E-02	1.45E+02	1.87E-07	5.29E-11	1.59E+01	7.91E-02	0.00E+00	8.74E+00	1.92E-01	2.06E-01	2.79E-01	2.32E-13	6.79E+00	5.25E-03	1.18E-01	7.63E-11	5.30E-08	1.98E-04	1.14E+01	3.35E-06	1.15E-05	1.62E-08	1.14E-11	7.09E-07	2.18E-02	3.21E-10	4.45E-11	-5.43E-29	-1.13E-12	-2.21E-06	7.11E+00	0.00E+00	0.00E+00	9.07E-134	4.62E-144	4.60E-06
4.20E-06	306.965	1.20E+19	0.00E+00	7.09E+00	4.85E+05	-1.70E-01	4.87E+01	3.08E+05	6.76E+00	1.29E+05	4.44E-04	7.71E+04	1.99E+02	6.33E-02	1.45E+02	1.86E-07	5.17E-11	1.59E+01	7.72E-02	0.00E+00	8.78E+00	1.92E-01	2.12E-01	2.77E-01	2.39E-13	6.88E+00	5.47E-03	1.19E-01	7.81E-11	5.32E-08	1.98E-04	1.13E+01	3.53E-06	1.14E-05	1.61E-08	1.14E-11	7.02E-07	2.18E-02	3.23E-10	4.44E-11	-5.43E-29	-1.13E-12	-2.21E-06	7.09E+00	0.00E+00	0.00E+00	9.07E-134	4.60E-144	4.54E-06
4.25E-06	306.969	1.20E+19	0.00E+00	7.06E+00	4.85E+05	-1.70E-01	4.85E+01	3.08E+05	6.73E+00	1.29E+05	4.45E-04	7.71E+04	1.99E+02	6.32E-02	1.45E+02	1.85E-07	5.06E-11	1.59E+01	7.54E-02	0.00E+00	8.82E+00	1.92E-01	2.17E-01	2.75E-01	2.46E-13	6.97E+00	5.69E-03	1.19E-01	8.00E-11	5.34E-08	1.98E-04	1.12E+01	3.73E-06	1.14E-05	1.61E-08	1.13E-11	6.95E-07	2.18E-02	3.26E-10	4.43E-11	-5.43E-29	-1.13E-12	-2.21E-06	7.06E+00	0.00E+00	0.00E+00	9.07E-134	4.59E-144	4.49E-06
4.31E-06	306.973	1.20E+19	0.00E+00	7.04E+00	4.85E+05	-1.70E-01	4.83E+01	3.08E+05	6.69E+00	1.29E+05	4.46E-04	7.71E+04	2.00E+02	6.30E-02	1.45E+02	1.84E-07	4.95E-11	1.60E+01	7.36E-02	0.00E+00	8.86E+00	1.92E-01	2.23E-01	2.73E-01	2.54E-13	7.06E+00	5.92E-03	1.19E-01	8.20E-11	5.36E-08	1.98E-04	1.11E+01	3.93E-06	1.13E-05	1.61E-08	1.12E-11	6.88E-07	2.18E-02	3.28E-10	4.43E-11	-5.43E-29	-1.13E-12	-2.21E-06	7.04E+00	0.00E+00	0.00E+00	9.07E-134	4.57E-144	4.43E-06
4.36E-06	306.977	1.20E+19	0.00E+00	7.01E+00	4.85E+05	-1.70E-01	4.81E+01	3.08E+05	6.66E+00	1.29E+05	4.47E-04	7.71E+04	2.00E+02	6.29E-02	1.45E+02	1.83E-07	4.84E-11	1.60E+01	7.18E-02	0.00E+00	8.90E+00	1.92E-01	2.29E-01	2.71E-01	2.62E-13	7.16E+00	6.16E-03	1.20E-01	8.39E-11	5.38E-08	1.98E-04	1.10E+01	4.14E-06	1.13E-05	1.61E-08	1.11E-11	6.81E-07	2.18E-02	3.30E-10	4.42E-11	-5.43E-29	-1.13E-12	-2.21E-06	7.01E+00	0.00E+00	0.00E+00	9.07E-134	4.55E-144	4.38E-06
4.41E-06	306.981	1.20E+19	0.00E+00	6.98E+00	4.85E+05	-1.70E-01	4.79E+01	3.08E+05	6.63E+00	1.29E+05	4.48E-04	7.71E+04	2.00E+02	6.27E-02	1.45E+02	1.82E-07	4.73E-11	1.60E+01	7.01E-02	0.00E+00	8.94E+00	1.92E-01	2.34E-01	2.68E-01	2.70E-13	7.25E+00	6.41E-03	1.20E-01	8.59E-11	5.40E-08	1.98E-04	1.09E+01	4.37E-06	1.12E-05	1.61E-08	1.10E-11	6.74E-07	2.18E-02	3.32E-10	4.41E-11	-5.43E-29	-1.13E-12	-2.21E-06	6.98E+00	0.00E+00	0.00E+00	9.07E-134	4.54E-144	4.32E-06
4.47E-06	306.985	1.20E+19	0.00E+00	6.96E+00	4.85E+05	-1.70E-01	4.77E+01	3.08E+05	6.61E+00	1.29E+05	4.49E-04	7.71E+04	2.00E+02	6.26E-02	1.45E+02	1.81E-07	4.62E-11	1.60E+01	6.83E-02	0.00E+00	8.97E+00	1.92E-01	2.40E-01	2.66E-01	2.79E-13	7.34E+00	6.67E-03	1.20E-01	8.80E-11	5.42E-08	1.98E-04	1.08E+01	4.60E-06	1.12E-05	1.61E-08	1.09E-11	6.66E-07	2.18E-02	3.34E-10	4.40E-11	-5.43E-29	-1.13E-12	-2.21E-06	6.96E+00	0.00E+00	0.00E+00	9.07E-134	4.52E-144	4.26E-06
4.52E-06	306.99	1.20E+19	0.00E+00	6.93E+00	4.85E+05	-1.70E-01	4.75E+01	3.08E+05	6.58E+00	1.29E+05	4.49E-04	7.71E+04	2.01E+02	6.25E-02	1.45E+02	1.80E-07	4.52E-11	1.60E+01	6.66E-02	0.00E+00	9.01E+00	1.92E-01	2.47E-01	2.64E-01	2.87E-13	7.44E+00	6.94E-03	1.21E-01	9.00E-11	5.44E-08	1.98E-04	1.07E+01	4.85E-06	1.11E-05	1.61E-08	1.08E-11	6.59E-07	2.18E-02	3.36E-10	4.39E-11	-5.43E-29	-1.13E-12	-2.21E-06	6.93E+00	0.00E+00	0.00E+00	9.07E-134	4.50E-144	4.21E-06
4.58E-06	306.994	1.20E+19	0.00E+00	6.90E+00	4.85E+05	-1.70E-01	4.74E+01	3.08E+05	6.55E+00	1.29E+05	4.50E-04	7.71E+04	2.01E+02	6.24E-02	1.45E+02	1.80E-07	4.41E-11	1.60E+01	6.49E-02	0.00E+00	9.05E+00	1.92E-01	2.53E-01	2.61E-01	2.96E-13	7.53E+00	7.22E-03	1.21E-01	9.22E-11	5.46E-08	1.98E-04	1.06E+01	5.11E-06	1.11E-05	1.61E-08	1.07E-11	6.51E-07	2.18E-02	3.38E-10	4.38E-11	-5.43E-29	-1.13E-12	-2.21E-06	6.90E+00	0.00E+00	0.00E+00	9.07E-134	4.49E-144	4.15E-06
4.63E-06	306.998	1.20E+19	0.00E+00	6.88E+00	4.85E+05	-1.70E-01	4.72E+01	3.08E+05	6.53E+00	1.29E+05	4.51E-04	7.71E+04	2.01E+02	6.22E-02	1.45E+02	1.79E-07	4.30E-11	1.60E+01	6.32E-02	0.00E+00	9.09E+00	1.92E-01	2.59E-01	2.59E-01	3.06E-13	7.63E+00	7.52E-03	1.22E-01	9.43E-11	5.48E-08	1.98E-04	1.05E+01	5.39E-06	1.10E-05	1.61E-08	1.06E-11	6.44E-07	2.18E-02	3.40E-10	4.37E-11	-5.43E-29	-1.13E-12	-2.21E-06	6.88E+00	0.00E+00	0.00E+00	9.07E-134	4.47E-144	4.10E-06
4.69E-06	307.002	1.20E+19	0.00E+00	6.85E+00	4.85E+05	-1.70E-01	4.70E+01	3.08E+05	6.50E+00	1.29E+05	4.52E-04	7.71E+04	2.01E+02	6.21E-02	1.45E+02	1.78E-07	4.20E-11	1.60E+01	6.16E-02	0.00E+00	9.13E+00	1.92E-01	2.66E-01	2.57E-01	3.15E-13	7.73E+00	7.82E-03	1.22E-01	9.65E-11	5.50E-08	1.98E-04	1.05E+01	5.68E-06	1.10E-05	1.60E-08	1.06E-11	6.37E-07	2.18E-02	3.42E-10	4.36E-11	-5.43E-29	-1.13E-12	-2.21E-06	6.85E+00	0.00E+00	0.00E+00	9.07E-134	4.45E-144	4.04E-06
4.75E-06	307.007	1.20E+19	0.00E+00	6.82E+00	4.85E+05	-1.70E-01	4.68E+01	3.08E+05	6.48E+00	1.29E+05	4.53E-04	7.71E+04	2.02E+02	6.20E-02	1.45E+02	1.78E-07	4.09E-11	1.61E+01	6.00E-02	0.00E+00	9.17E+00	1.92E-01	2.73E-01	2.54E-01	3.25E-13	7.82E+00	8.14E-03	1.22E-01	9.88E-11	5.52E-08	1.98E-04	1.04E+01	5.99E-06	1.09E-05	1.60E-08	1.05E-11	6.29E-07	2.18E-02	3.43E-10	4.35E-11	-5.43E-29	-1.13E-12	-2.21E-06	6.82E+00	0.00E+00	0.00E+00	9.07E-134	4.43E-144	3.99E-06
4.81E-06	307.011	1.20E+19	0.00E+00	6.80E+00	4.85E+05	-1.70E-01	4.67E+01	3.08E+05	6.45E+00	1.29E+05	4.53E-04	7.71E+04	2.02E+02	6.19E-02	1.45E+02	1.77E-07	3.99E-11	1.61E+01	5.84E-02	0.00E+00	9.21E+00	1.92E-01	2.80E-01	2.52E-01	3.36E-13	7.92E+00	8.47E-03	1.23E-01	1.01E-10	5.54E-08	1.98E-04	1.03E+01	6.31E-06	1.09E-05	1.60E-08	1.04E-11	6.21E-07	2.18E-02	3.45E-10	4.34E-11	-5.43E-29	-1.13E-12	-2.21E-06	6.80E+00	0.00E+00	0.00E+00	9.07E-134	4.42E-144	3.94E-06
4.87E-06	307.016	1.20E+19	0.00E+00	6.77E+00	4.85E+05	-1.70E-01	4.65E+01	3.08E+05	6.43E+00	1.29E+05	4.54E-04	7.71E+04	2.02E+02	6.18E-02	1.45E+02	1.76E-07	3.89E-11	1.61E+01	5.68E-02	0.00E+00	9.24E+00	1.92E-01	2.87E-01	2.50E-01	3.46E-13	8.02E+00	8.81E-03	1.23E-01	1.03E-10	5.55E-08	1.98E-04	1.02E+01	6.65E-06	1.08E-05	1.61E-08	1.03E-11	6.14E-07	2.18E-02	3.47E-10	4.33E-11	-5.43E-29	-1.13E-12	-2.21E-06	6.77E+00	0.00E+00	0.00E+00	9.07E-134	4.40E-144	3.88E-06
4.93E-06	307.02	1.20E+19	0.00E+00	6.74E+00	4.85E+05	-1.70E-01	4.63E+01	3.08E+05	6.41E+00	1.29E+05	4.55E-04	7.71E+04	2.02E+02	6.17E-02	1.45E+02	1.76E-07	3.79E-11	1.61E+01	5.52E-02	0.00E+00	9.28E+00	1.92E-01	2.94E-01	2.47E-01	3.57E-13	8.12E+00	9.17E-03	1.24E-01	1.06E-10	5.57E-08	1.98E-04	1.01E+01	7.01E-06	1.08E-05	1.61E-08	1.02E-11	6.06E-07	2.18E-02	3.49E-10	4.32E-11	-5.43E-29	-1.13E-12	-2.21E-06	6.74E+00	0.00E+00	0.00E+00	9.07E-134	4.38E-144	3.83E-06
4.99E-06	307.025	1.20E+19	0.00E+00	6.71E+00	4.85E+05	-1.70E-01	4.61E+01	3.08E+05	6.39E+00	1.29E+05	4.55E-04	7.71E+04	2.02E+02	6.16E-02	1.45E+02	1.75E-07	3.69E-11	1.61E+01	5.37E-02	0.00E+00	9.32E+00	1.92E-01	3.01E-01	2.45E-01	3.69E-13	8.22E+00	9.54E-03	1.24E-01	1.08E-10	5.59E-08	1.98E-04	9.98E+00	7.39E-06	1.08E-05	1.61E-08	1.01E-11	5.99E-07	2.18E-02	3.50E-10	4.31E-11	-5.43E-29	-1.13E-12	-2.21E-06	6.71E+00	0.00E+00	0.00E+00	9.07E-134	4.36E-144	3.78E-06
5.05E-06	307.03	1.20E+19	0.00E+00	6.69E+00	4.85E+05	-1.70E-01	4.60E+01	3.08E+05	6.36E+00	1.29E+05	4.56E-04	7.71E+04	2.03E+02	6.15E-02	1.46E+02	1.75E-07	3.59E-11	1.61E+01	5.21E-02	0.00E+00	9.35E+00	1.92E-01	3.09E-01	2.42E-01	3.81E-13	8.33E+00	9.92E-03	1.24E-01	1.11E-10	5.61E-08	1.98E-04	9.88E+00	7.79E-06	1.07E-05	1.61E-08	9.97E-12	5.91E-07	2.18E-02	3.52E-10	4.30E-11	-5.43E-29	-1.13E-12	-2.21E-06	6.69E+00	0.00E+00	0.00E+00	9.07E-134	4.34E-144	3.72E-06
5.12E-06	307.035	1.20E+19	0.00E+00	6.66E+00	4.85E+05	-1.70E-01	4.58E+01	3.08E+05	6.34E+00	1.29E+05	4.57E-04	7.71E+04	2.03E+02	6.14E-02	1.46E+02	1.74E-07	3.49E-11	1.61E+01	5.06E-02	0.00E+00	9.39E+00	1.92E-01	3.17E-01	2.40E-01	3.93E-13	8.43E+00	1.03E-02	1.25E-01	1.13E-10	5.63E-08	1.98E-04	9.78E+00	8.21E-06	1.07E-05	1.61E-08	9.88E-12	5.83E-07	2.18E-02	3.54E-10	4.29E-11	-5.43E-29	-1.13E-12	-2.21E-06	6.66E+00	0.00E+00	0.00E+00	9.07E-134	4.33E-144	3.67E-06
5.18E-06	307.04	1.20E+19	0.00E+00	6.63E+00	4.85E+05	-1.70E-01	4.56E+01	3.08E+05	6.32E+00	1.29E+05	4.57E-04	7.71E+04	2.03E+02	6.12E-02	1.46E+02	1.74E-07	3.39E-11	1.61E+01	4.92E-02	0.00E+00	9.43E+00	1.92E-01	3.25E-01	2.38E-01	4.06E-13	8.53E+00	1.07E-02	1.25E-01	1.16E-10	5.65E-08	1.98E-04	9.69E+00	8.66E-06	1.06E-05	1.61E-08	9.78E-12	5.75E-07	2.18E-02	3.56E-10	4.28E-11	-5.43E-29	-1.13E-12	-2.21E-06	6.63E+00	0.00E+00	0.00E+00	9.07E-134	4.31E-144	3.62E-06
5.25E-06	307.045	1.20E+19	0.00E+00	6.60E+00	4.85E+05	-1.70E-01	4.54E+01	3.08E+05	6.30E+00	1.29E+05	4.58E-04	7.71E+04	2.03E+02	6.11E-02	1.46E+02	1.73E-07	3.30E-11	1.61E+01	4.77E-02	0.00E+00	9.46E+00	1.92E-01	3.33E-01	2.35E-01	4.19E-13	8.64E+00	1.12E-02	1.26E-01	1.18E-10	5.67E-08	1.98E-04	9.59E+00	9.13E-06	1.06E-05	1.61E-08	9.68E-12	5.68E-07	2.18E-02	3.57E-10	4.27E-11	-5.43E-29	-1.13E-12	-2.21E-06	6.60E+00	0.00E+00	0.00E+00	9.07E-134	4.29E-144	3.56E-06
5.31E-06	307.05	1.20E+19	0.00E+00	6.57E+00	4.85E+05	-1.70E-01	4.53E+01	3.08E+05	6.28E+00	1.29E+05	4.58E-04	7.71E+04	2.03E+02	6.10E-02	1.46E+02	1.73E-07	3.20E-11	1.62E+01	4.63E-02	0.00E+00	9.50E+00	1.92E-01	3.42E-01	2.33E-01	4.33E-13	8.75E+00	1.16E-02	1.26E-01	1.21E-10	5.69E-08	1.98E-04	9.49E+00	9.63E-06	1.05E-05	1.61E-08	9.58E-12	5.60E-07	2.18E-02	3.59E-10	4.26E-11	-5.43E-29	-1.13E-12	-2.21E-06	6.57E+00	0.00E+00	0.00E+00	9.07E-134	4.27E-144	3.51E-06
5.38E-06	307.055	1.20E+19	0.00E+00	6.55E+00	4.85E+05	-1.70E-01	4.51E+01	3.08E+05	6.26E+00	1.29E+05	4.59E-04	7.71E+04	2.04E+02	6.09E-02	1.46E+02	1.72E-07	3.11E-11	1.62E+01	4.49E-02	0.00E+00	9.53E+00	1.92E-01	3.50E-01	2.30E-01	4.47E-13	8.85E+00	1.21E-02	1.27E-01	1.24E-10	5.71E-08	1.98E-04	9.39E+00	1.01E-05	1.05E-05	1.61E-08	9.49E-12	5.52E-07	2.18E-02	3.61E-10	4.25E-11	-5.43E-29	-1.13E-12	-2.21E-06	6.55E+00	0.00E+00	0.00E+00	9.07E-134	4.25E-144	3.46E-06
5.45E-06	307.06	1.20E+19	0.00E+00	6.52E+00	4.85E+05	-1.70E-01	4.49E+01	3.08E+05	6.24E+00	1.29E+05	4.59E-04	7.71E+04	2.04E+02	6.09E-02	1.46E+02	1.72E-07	3.01E-11	1.62E+01	4.35E-02	0.00E+00	9.57E+00	1.92E-01	3.59E-01	2.28E-01	4.62E-13	8.96E+00	1.26E-02	1.27E-01	1.27E-10	5.73E-08	1.98E-04	9.29E+00	1.07E-05	1.05E-05	1.61E-08	9.39E-12	5.44E-07	2.18E-02	3.62E-10	4.24E-11	-5.43E-29	-1.13E-12	-2.21E-06	6.52E+00	0.00E+00	0.00E+00	9.07E-134	4.23E-144	3.41E-06
5.52E-06	307.065	1.20E+19	0.00E+00	6.49E+00	4.85E+05	-1.70E-01	4.48E+01	3.08E+05	6.22E+00	1.29E+05	4.60E-04	7.71E+04	2.04E+02	6.08E-02	1.46E+02	1.71E-07	2.92E-11	1.62E+01	4.21E-02	0.00E+00	9.60E+00	1.92E-01	3.68E-01	2.25E-01	4.77E-13	9.07E+00	1.31E-02	1.27E-01	1.29E-10	5.74E-08	1.98E-04	9.19E+00	1.13E-05	1.04E-05	1.61E-08	9.29E-12	5.36E-07	2.18E-02	3.64E-10	4.22E-11	-5.43E-29	-1.13E-12	-2.21E-06	6.49E+00	0.00E+00	0.00E+00	9.07E-134	4.21E-144	3.35E-06
5.59E-06	307.071	1.19E+19	0.00E+00	6.46E+00	4.85E+05	-1.70E-01	4.46E+01	3.08E+05	6.20E+00	1.29E+05	4.60E-04	7.71E+04	2.04E+02	6.07E-02	1.46E+02	1.71E-07	2.83E-11	1.62E+01	4.08E-02	0.00E+00	9.63E+00	1.92E-01	3.78E-01	2.23E-01	4.93E-13	9.18E+00	1.37E-02	1.28E-01	1.32E-10	5.76E-08	1.98E-04	9.08E+00	1.19E-05	1.04E-05	1.61E-08	9.20E-12	5.29E-07	2.18E-02	3.66E-10	4.21E-11	-5.43E-29	-1.13E-12	-2.21E-06	6.46E+00	0.00E+00	0.00E+00	9.07E-134	4.20E-144	3.30E-06
5.66E-06	307.076	1.19E+19	0.00E+00	6.43E+00	4.85E+05	-1.70E-01	4.45E+01	3.08E+05	6.18E+00	1.29E+05	4.61E-04	7.71E+04	2.04E+02	6.06E-02	1.46E+02	1.70E-07	2.74E-11	1.62E+01	3.94E-02	0.00E+00	9.66E+00	1.92E-01	3.87E-01	2.20E-01	5.09E-13	9.29E+00	1.42E-02	1.28E-01	1.35E-10	5.78E-08	1.98E-04	8.98E+00	1.26E-05	1.03E-05	1.61E-08	9.10E-12	5.21E-07	2.18E-02	3.67E-10	4.20E-11	-5.43E-29	-1.13E-12	-2.21E-06	6.43E+00	0.00E+00	0.00E+00	9.07E-134	4.18E-144	3.25E-06
5.73E-06	307.082	1.19E+19	0.00E+00	6.40E+00	4.85E+05	-1.70E-01	4.43E+01	3.08E+05	6.16E+00	1.29E+05	4.61E-04	7.71E+04	2.04E+02	6.05E-02	1.46E+02	1.70E-07	2.65E-11	1.62E+01	3.81E-02	0.00E+00	9.70E+00	1.92E-01	3.97E-01	2.18E-01	5.26E-13	9.41E+00	1.48E-02	1.29E-01	1.38E-10	5.80E-08	1.98E-04	8.88E+00	1.32E-05	1.03E-05	1.61E-08	9.01E-12	5.13E-07	2.18E-02	3.69E-10	4.19E-11	-5.43E-29	-1.13E-12	-2.21E-06	6.40E+00	0.00E+00	0.00E+00	9.07E-134	4.16E-144	3.20E-06
5.80E-06	307.088	1.19E+19	0.00E+00	6.37E+00	4.85E+05	-1.70E-01	4.41E+01	3.08E+05	6.14E+00	1.29E+05	4.62E-04	7.71E+04	2.05E+02	6.04E-02	1.46E+02	1.69E-07	2.57E-11	1.62E+01	3.69E-02	0.00E+00	9.73E+00	1.92E-01	4.07E-01	2.15E-01	5.44E-13	9.52E+00	1.54E-02	1.29E-01	1.41E-10	5.82E-08	1.98E-04	8.78E+00	1.40E-05	1.02E-05	1.62E-08	8.91E-12	5.05E-07	2.18E-02	3.71E-10	4.17E-11	-5.43E-29	-1.13E-12	-2.21E-06	6.37E+00	0.00E+00	0.00E+00	9.07E-134	4.14E-144	3.15E-06
5.88E-06	307.094	1.19E+19	0.00E+00	6.34E+00	4.85E+05	-1.70E-01	4.40E+01	3.08E+05	6.12E+00	1.29E+05	4.62E-04	7.71E+04	2.05E+02	6.03E-02	1.46E+02	1.69E-07	2.48E-11	1.62E+01	3.56E-02	0.00E+00	9.76E+00	1.92E-01	4.18E-01	2.13E-01	5.62E-13	9.64E+00	1.60E-02	1.30E-01	1.44E-10	5.84E-08	1.99E-04	8.67E+00	1.47E-05	1.02E-05	1.62E-08	8.82E-12	4.97E-07	2.18E-02	3.72E-10	4.16E-11	-5.43E-29	-1.13E-12	-2.21E-06	6.34E+00	0.00E+00	0.00E+00	9.07E-134	4.12E-144	3.10E-06
5.96E-06	307.1	1.19E+19	0.00E+00	6.31E+00	4.85E+05	-1.70E-01	4.38E+01	3.08E+05	6.10E+00	1.29E+05	4.62E-04	7.71E+04	2.05E+02	6.02E-02	1.46E+02	1.68E-07	2.40E-11	1.62E+01	3.44E-02	0.00E+00	9.79E+00	1.92E-01	4.28E-01	2.10E-01	5.81E-13	9.75E+00	1.67E-02	1.30E-01	1.48E-10	5.86E-08	1.99E-04	8.57E+00	1.56E-05	1.02E-05	1.62E-08	8.72E-12	4.89E-07	2.18E-02	3.74E-10	4.15E-11	-5.43E-29	-1.13E-12	-2.21E-06	6.31E+00	0.00E+00	0.00E+00	9.07E-134	4.10E-144	3.05E-06
6.03E-06	307.106	1.19E+19	0.00E+00	6.28E+00	4.85E+05	-1.70E-01	4.37E+01	3.08E+05	6.08E+00	1.29E+05	4.62E-04	7.71E+04	2.05E+02	6.01E-02	1.46E+02	1.68E-07	2.31E-11	1.62E+01	3.32E-02	0.00E+00	9.82E+00	1.92E-01	4.39E-01	2.07E-01	6.01E-13	9.87E+00	1.74E-02	1.30E-01	1.51E-10	5.87E-08	1.99E-04	8.46E+00	1.64E-05	1.01E-05	1.62E-08	8.63E-12	4.81E-07	2.18E-02	3.76E-10	4.14E-11	-5.43E-29	-1.13E-12	-2.21E-06	6.28E+00	0.00E+00	0.00E+00	9.07E-134	4.08E-144	3.00E-06
6.11E-06	307.112	1.19E+19	0.00E+00	6.25E+00	4.85E+05	-1.70E-01	4.35E+01	3.08E+05	6.06E+00	1.29E+05	4.63E-04	7.71E+04	2.05E+02	6.00E-02	1.46E+02	1.67E-07	2.23E-11	1.63E+01	3.20E-02	0.00E+00	9.85E+00	1.92E-01	4.51E-01	2.05E-01	6.21E-13	9.99E+00	1.81E-02	1.31E-01	1.54E-10	5.89E-08	1.99E-04	8.36E+00	1.73E-05	1.01E-05	1.62E-08	8.54E-12	4.73E-07	2.18E-02	3.77E-10	4.12E-11	-5.43E-29	-1.13E-12	-2.21E-06	6.25E+00	0.00E+00	0.00E+00	9.07E-134	4.06E-144	2.95E-06
6.19E-06	307.118	1.19E+19	0.00E+00	6.22E+00	4.85E+05	-1.70E-01	4.34E+01	3.08E+05	6.04E+00	1.29E+05	4.63E-04	7.71E+04	2.05E+02	5.99E-02	1.46E+02	1.67E-07	2.15E-11	1.63E+01	3.08E-02	0.00E+00	9.87E+00	1.92E-01	4.62E-01	2.02E-01	6.43E-13	1.01E+01	1.89E-02	1.31E-01	1.58E-10	5.91E-08	1.99E-04	8.25E+00	1.83E-05	1.00E-05	1.62E-08	8.44E-12	4.65E-07	2.18E-02	3.79E-10	4.11E-11	-5.43E-29	-1.13E-12	-2.21E-06	6.22E+00	0.00E+00	0.00E+00	9.07E-134	4.04E-144	2.90E-06
6.28E-06	307.125	1.19E+19	0.00E+00	6.18E+00	4.85E+05	-1.70E-01	4.32E+01	3.08E+05	6.02E+00	1.29E+05	4.63E-04	7.71E+04	2.05E+02	5.98E-02	1.46E+02	1.66E-07	2.07E-11	1.63E+01	2.96E-02	0.00E+00	9.90E+00	1.92E-01	4.74E-01	2.00E-01	6.65E-13	1.02E+01	1.97E-02	1.32E-01	1.61E-10	5.93E-08	1.99E-04	8.14E+00	1.93E-05	9.98E-06	1.62E-08	8.35E-12	4.57E-07	2.18E-02	3.81E-10	4.09E-11	-5.43E-29	-1.13E-12	-2.21E-06	6.18E+00	0.00E+00	0.00E+00	9.07E-134	4.02E-144	2.85E-06
6.36E-06	307.131	1.19E+19	0.00E+00	6.15E+00	4.85E+05	-1.70E-01	4.31E+01	3.08E+05	6.00E+00	1.29E+05	4.63E-04	7.71E+04	2.05E+02	5.97E-02	1.46E+02	1.66E-07	1.99E-11	1.63E+01	2.85E-02	0.00E+00	9.93E+00	1.92E-01	4.86E-01	1.97E-01	6.88E-13	1.04E+01	2.05E-02	1.32E-01	1.65E-10	5.95E-08	1.99E-04	8.03E+00	2.04E-05	9.94E-06	1.62E-08	8.26E-12	4.49E-07	2.18E-02	3.83E-10	4.08E-11	-5.43E-29	-1.13E-12	-2.21E-06	6.15E+00	0.00E+00	0.00E+00	9.07E-134	4.00E-144	2.80E-06
6.45E-06	307.138	1.19E+19	0.00E+00	6.12E+00	4.85E+05	-1.70E-01	4.29E+01	3.08E+05	5.98E+00	1.29E+05	4.63E-04	7.71E+04	2.05E+02	5.96E-02	1.46E+02	1.65E-07	1.92E-11	1.63E+01	2.74E-02	0.00E+00	9.95E+00	1.92E-01	4.99E-01	1.94E-01	7.12E-13	1.05E+01	2.14E-02	1.33E-01	1.68E-10	5.97E-08	1.99E-04	7.92E+00	2.16E-05	9.89E-06	1.62E-08	8.17E-12	4.41E-07	2.18E-02	3.84E-10	4.06E-11	-5.43E-29	-1.13E-12	-2.21E-06	6.12E+00	0.00E+00	0.00E+00	9.07E-134	3.98E-144	2.75E-06
6.53E-06	307.145	1.19E+19	0.00E+00	6.09E+00	4.85E+05	-1.70E-01	4.28E+01	3.08E+05	5.96E+00	1.29E+05	4.63E-04	7.71E+04	2.05E+02	5.95E-02	1.46E+02	1.65E-07	1.84E-11	1.63E+01	2.63E-02	0.00E+00	9.98E+00	1.92E-01	5.12E-01	1.92E-01	7.37E-13	1.06E+01	2.23E-02	1.33E-01	1.72E-10	5.98E-08	1.99E-04	7.82E+00	2.28E-05	9.85E-06	1.62E-08	8.08E-12	4.33E-07	2.18E-02	3.86E-10	4.05E-11	-5.43E-29	-1.13E-12	-2.21E-06	6.09E+00	0.00E+00	0.00E+00	9.07E-134	3.96E-144	2.70E-06
6.62E-06	307.152	1.19E+19	0.00E+00	6.06E+00	4.85E+05	-1.70E-01	4.26E+01	3.08E+05	5.94E+00	1.29E+05	4.63E-04	7.71E+04	2.06E+02	5.94E-02	1.46E+02	1.64E-07	1.77E-11	1.63E+01	2.53E-02	0.00E+00	1.00E+01	1.92E-01	5.25E-01	1.89E-01	7.63E-13	1.07E+01	2.32E-02	1.34E-01	1.76E-10	6.00E-08	1.99E-04	7.71E+00	2.41E-05	9.80E-06	1.62E-08	7.99E-12	4.25E-07	2.18E-02	3.88E-10	4.03E-11	-5.43E-29	-1.13E-12	-2.21E-06	6.06E+00	0.00E+00	0.00E+00	9.07E-134	3.93E-144	2.65E-06
6.71E-06	307.159	1.19E+19	0.00E+00	6.02E+00	4.85E+05	-1.70E-01	4.25E+01	3.08E+05	5.92E+00	1.29E+05	4.63E-04	7.71E+04	2.06E+02	5.92E-02	1.46E+02	1.64E-07	1.69E-11	1.63E+01	2.42E-02	0.00E+00	1.00E+01	1.92E-01	5.39E-01	1.87E-01	7.90E-13	1.09E+01	2.42E-02	1.34E-01	1.80E-10	6.02E-08	1.99E-04	7.59E+00	2.55E-05	9.75E-06	1.63E-08	7.90E-12	4.17E-07	2.18E-02	3.89E-10	4.02E-11	-5.43E-29	-1.13E-12	-2.21E-06	6.02E+00	0.00E+00	0.00E+00	9.07E-134	3.91E-144	2.60E-06
6.81E-06	307.166	1.19E+19	0.00E+00	5.99E+00	4.85E+05	-1.70E-01	4.24E+01	3.08E+05	5.89E+00	1.29E+05	4.63E-04	7.71E+04	2.06E+02	5.91E-02	1.46E+02	1.63E-07	1.62E-11	1.63E+01	2.32E-02	0.00E+00	1.00E+01	1.92E-01	5.53E-01	1.84E-01	8.18E-13	1.10E+01	2.53E-02	1.35E-01	1.84E-10	6.04E-08	1.99E-04	7.48E+00	2.69E-05	9.71E-06	1.63E-08	7.81E-12	4.09E-07	2.18E-02	3.91E-10	4.00E-11	-5.43E-29	-1.13E-12	-2.21E-06	5.99E+00	0.00E+00	0.00E+00	9.07E-134	3.89E-144	2.55E-06
6.90E-06	307.174	1.19E+19	0.00E+00	5.96E+00	4.85E+05	-1.70E-01	4.22E+01	3.08E+05	5.87E+00	1.29E+05	4.63E-04	7.71E+04	2.06E+02	5.90E-02	1.46E+02	1.63E-07	1.55E-11	1.63E+01	2.22E-02	0.00E+00	1.01E+01	1.92E-01	5.68E-01	1.81E-01	8.47E-13	1.11E+01	2.64E-02	1.35E-01	1.88E-10	6.06E-08	1.99E-04	7.37E+00	2.85E-05	9.66E-06	1.63E-08	7.72E-12	4.00E-07	2.18E-02	3.94E-10	3.98E-11	-5.43E-29	-1.13E-12	-2.21E-06	5.96E+00	0.00E+00	0.00E+00	9.07E-134	3.87E-144	2.50E-06
7.00E-06	307.181	1.19E+19	0.00E+00	5.92E+00	4.85E+05	-1.70E-01	4.21E+01	3.08E+05	5.85E+00	1.29E+05	4.63E-04	7.71E+04	2.06E+02	5.89E-02	1.46E+02	1.62E-07	1.48E-11	1.63E+01	2.12E-02	0.00E+00	1.01E+01	1.92E-01	5.83E-01	1.79E-01	8.78E-13	1.13E+01	2.75E-02	1.36E-01	1.92E-10	6.08E-08	1.99E-04	7.26E+00	3.02E-05	9.61E-06	1.63E-08	7.64E-12	3.92E-07	2.18E-02	3.95E-10	3.97E-11	-5.43E-29	-1.13E-12	-2.21E-06	5.92E+00	0.00E+00	0.00E+00	9.07E-134	3.85E-144	2.45E-06
7.10E-06	307.189	1.19E+19	0.00E+00	5.89E+00	4.85E+05	-1.70E-01	4.20E+01	3.08E+05	5.83E+00	1.29E+05	4.62E-04	7.71E+04	2.06E+02	5.88E-02	1.46E+02	1.62E-07	1.42E-11	1.63E+01	2.03E-02	0.00E+00	1.01E+01	1.92E-01	5.99E-01	1.76E-01	9.10E-13	1.14E+01	2.88E-02	1.36E-01	1.97E-10	6.09E-08	1.99E-04	7.14E+00	3.19E-05	9.56E-06	1.63E-08	7.55E-12	3.84E-07	2.18E-02	3.97E-10	3.95E-11	-5.43E-29	-1.13E-12	-2.21E-06	5.89E+00	0.00E+00	0.00E+00	9.07E-134	3.83E-144	2.41E-06
7.20E-06	307.197	1.19E+19	0.00E+00	5.85E+00	4.85E+05	-1.70E-01	4.18E+01	3.08E+05	5.80E+00	1.29E+05	4.62E-04	7.71E+04	2.06E+02	5.87E-02	1.46E+02	1.61E-07	1.35E-11	1.63E+01	1.94E-02	0.00E+00	1.01E+01	1.92E-01	6.15E-01	1.73E-01	9.43E-13	1.15E+01	3.00E-02	1.37E-01	2.01E-10	6.11E-08	1.99E-04	7.03E+00	3.38E-05	9.51E-06	1.63E-08	7.47E-12	3.76E-07	2.18E-02	4.00E-10	3.93E-11	-5.43E-29	-1.13E-12	-2.21E-06	5.85E+00	0.00E+00	0.00E+00	9.07E-134	3.80E-144	2.36E-06
7.30E-06	307.205	1.19E+19	0.00E+00	5.82E+00	4.85E+05	-1.70E-01	4.17E+01	3.08E+05	5.78E+00	1.29E+05	4.62E-04	7.71E+04	2.06E+02	5.86E-02	1.46E+02	1.61E-07	1.29E-11	1.63E+01	1.85E-02	0.00E+00	1.01E+01	1.92E-01	6.30E-01	1.71E-01	9.76E-13	1.17E+01	3.13E-02	1.37E-01	2.06E-10	6.13E-08	1.99E-04	6.92E+00	3.57E-05	9.46E-06	1.63E-08	7.39E-12	3.68E-07	2.18E-02	4.01E-10	3.92E-11	-5.43E-29	-1.13E-12	-2.21E-06	5.82E+00	0.00E+00	0.00E+00	9.07E-134	3.78E-144	2.31E-06
7.40E-06	307.213	1.19E+19	0.00E+00	5.79E+00	4.85E+05	-1.70E-01	4.16E+01	3.08E+05	5.76E+00	1.29E+05	4.62E-04	7.71E+04	2.06E+02	5.85E-02	1.46E+02	1.60E-07	1.23E-11	1.63E+01	1.77E-02	0.00E+00	1.01E+01	1.92E-01	6.46E-01	1.68E-01	1.01E-12	1.18E+01	3.26E-02	1.38E-01	2.10E-10	6.14E-08	1.99E-04	6.81E+00	3.77E-05	9.42E-06	1.63E-08	7.30E-12	3.61E-07	2.18E-02	4.01E-10	3.90E-11	-5.43E-29	-1.13E-12	-2.21E-06	5.79E+00	0.00E+00	0.00E+00	9.07E-134	3.76E-144	2.27E-06
7.50E-06	307.22	1.19E+19	0.00E+00	5.75E+00	4.85E+05	-1.70E-01	4.15E+01	3.08E+05	5.74E+00	1.29E+05	4.61E-04	7.71E+04	2.06E+02	5.84E-02	1.46E+02	1.60E-07	1.17E-11	1.63E+01	1.69E-02	0.00E+00	1.02E+01	1.92E-01	6.63E-01	1.66E-01	1.04E-12	1.19E+01	3.39E-02	1.38E-01	2.14E-10	6.16E-08	1.99E-04	6.70E+00	3.98E-05	9.37E-06	1.63E-08	7.23E-12	3.53E-07	2.18E-02	4.06E-10	3.88E-11	-5.43E-29	-1.13E-12	-2.21E-06	5.75E+00	0.00E+00	0.00E+00	9.07E-134	3.74E-144	2.22E-06
7.60E-06	307.228	1.19E+19	0.00E+00	5.72E+00	4.85E+05	-1.70E-01	4.14E+01	3.08E+05	5.72E+00	1.29E+05	4.61E-04	7.71E+04	2.06E+02	5.83E-02	1.46E+02	1.60E-07	1.12E-11	1.63E+01	1.61E-02	0.00E+00	1.02E+01	1.92E-01	6.79E-01	1.63E-01	1.08E-12	1.21E+01	3.53E-02	1.39E-01	2.19E-10	6.18E-08	1.99E-04	6.59E+00	4.20E-05	9.32E-06	1.63E-08	7.16E-12	3.46E-07	2.18E-02	4.08E-10	3.86E-11	-5.43E-29	-1.13E-12	-2.21E-06	5.72E+00	0.00E+00	0.00E+00	9.07E-134	3.72E-144	2.18E-06
7.70E-06	307.236	1.19E+19	0.00E+00	5.69E+00	4.85E+05	-1.70E-01	4.12E+01	3.08E+05	5.69E+00	1.29E+05	4.60E-04	7.71E+04	2.06E+02	5.81E-02	1.47E+02	1.59E-07	1.07E-11	1.63E+01	1.54E-02	0.00E+00	1.02E+01	1.92E-01	6.95E-01	1.61E-01	1.12E-12	1.22E+01	3.67E-02	1.39E-01	2.23E-10	6.19E-08	1.99E-04	6.49E+00	4.42E-05	9.28E-06	1.63E-08	7.08E-12	3.39E-07	2.18E-02	4.05E-10	3.85E-11	-5.43E-29	-1.13E-12	-2.21E-06	5.69E+00	0.00E+00	0.00E+00	9.07E-134	3.70E-144	2.14E-06
7.80E-06	307.244	1.19E+19	0.00E+00	5.66E+00	4.85E+05	-1.70E-01	4.11E+01	3.08E+05	5.67E+00	1.29E+05	4.60E-04	7.71E+04	2.06E+02	5.80E-02	1.47E+02	1.59E-07	1.02E-11	1.63E+01	1.47E-02	0.00E+00	1.02E+01	1.92E-01	7.12E-01	1.58E-01	1.15E-12	1.23E+01	3.82E-02	1.40E-01	2.28E-10	6.21E-08	1.99E-04	6.39E+00	4.65E-05	9.23E-06	1.63E-08	7.01E-12	3.32E-07	2.18E-02	4.10E-10	3.83E-11	-5.43E-29	-1.13E-12	-2.21E-06	5.66E+00	0.00E+00	0.00E+00	9.07E-134	3.68E-144	2.10E-06
7.90E-06	307.252	1.19E+19	0.00E+00	5.62E+00	4.85E+05	-1.70E-01	4.10E+01	3.08E+05	5.65E+00	1.29E+05	4.59E-04	7.71E+04	2.06E+02	5.79E-02	1.47E+02	1.58E-07	9.73E-12	1.63E+01	1.40E-02	0.00E+00	1.02E+01	1.92E-01	7.28E-01	1.56E-01	1.19E-12	1.25E+01	3.97E-02	1.40E-01	2.32E-10	6.22E-08	1.99E-04	6.29E+00	4.89E-05	9.19E-06	1.63E-08	6.95E-12	3.25E-07	2.18E-02	4.17E-10	3.81E-11	-5.43E-29	-1.13E-12	-2.21E-06	5.62E+00	0.00E+00	0.00E+00	9.07E-134	3.66E-144	2.06E-06
8.00E-06	307.26	1.19E+19	0.00E+00	5.59E+00	4.85E+05	-1.70E-01	4.09E+01	3.08E+05	5.63E+00	1.29E+05	4.59E-04	7.71E+04	2.06E+02	5.78E-02	1.47E+02	1.58E-07	9.28E-12	1.63E+01	1.34E-02	0.00E+00	1.02E+01	1.92E-01	7.45E-01	1.54E-01	1.23E-12	1.26E+01	4.12E-02	1.41E-01	2.37E-10	6.23E-08	1.99E-04	6.19E+00	5.14E-05	9.14E-06	1.63E-08	6.88E-12	3.19E-07	2.18E-02	4.10E-10	3.80E-11	-5.43E-29	-1.13E-12	-2.21E-06	5.59E+00	0.00E+00	0.00E+00	9.07E-134	3.64E-144	2.02E-06
8.10E-06	307.267	1.19E+19	0.00E+00	5.56E+00	4.85E+05	-1.70E-01	4.09E+01	3.08E+05	5.61E+00	1.29E+05	4.58E-04	7.71E+04	2.05E+02	5.77E-02	1.47E+02	1.58E-07	8.85E-12	1.63E+01	1.28E-02	0.00E+00	1.02E+01	1.92E-01	7.62E-01	1.51E-01	1.27E-12	1.27E+01	4.27E-02	1.41E-01	2.41E-10	6.25E-08	1.99E-04	6.09E+00	5.40E-05	9.10E-06	1.63E-08	6.80E-12	3.12E-07	2.18E-02	4.08E-10	3.78E-11	-5.43E-29	-1.13E-12	-2.21E-06	5.56E+00	0.00E+00	0.00E+00	9.07E-134	3.62E-144	1.98E-06
8.20E-06	307.275	1.19E+19	0.00E+00	5.53E+00	4.85E+05	-1.70E-01	4.08E+01	3.08E+05	5.59E+00	1.29E+05	4.58E-04	7.71E+04	2.05E+02	5.76E-02	1.47E+02	1.57E-07	8.44E-12	1.63E+01	1.22E-02	0.00E+00	1.02E+01	1.92E-01	7.79E-01	1.49E-01	1.30E-12	1.28E+01	4.43E-02	1.42E-01	2.46E-10	6.26E-08	1.99E-04	5.99E+00	5.67E-05	9.06E-06	1.63E-08	6.77E-12	3.06E-07	2.18E-02	4.29E-10	3.76E-11	-5.43E-29	-1.13E-12	-2.21E-06	5.53E+00	0.00E+00	0.00E+00	9.07E-134	3.60E-144	1.94E-06
8.30E-06	307.283	1.19E+19	0.00E+00	5.50E+00	4.85E+05	-1.70E-01	4.07E+01	3.08E+05	5.57E+00	1.29E+05	4.57E-04	7.71E+04	2.05E+02	5.75E-02	1.47E+02	1.57E-07	8.05E-12	1.63E+01	1.17E-02	0.00E+00	1.02E+01	1.92E-01	7.96E-01	1.47E-01	1.34E-12	1.30E+01	4.59E-02	1.42E-01	2.50E-10	6.27E-08	1.99E-04	5.90E+00	5.94E-05	9.01E-06	1.63E-08	6.69E-12	3.00E-07	2.18E-02	4.19E-10	3.74E-11	0.00E+00	-5.09E-28	-1.40E-22	5.50E+00	0.00E+00	0.00E+00	2.19E-134	-2.20E-142	1.91E-06
8.40E-06	307.291	1.19E+19	0.00E+00	5.47E+00	4.85E+05	-1.70E-01	4.06E+01	3.08E+05	5.55E+00	1.29E+05	4.56E-04	7.71E+04	2.05E+02	5.74E-02	1.47E+02	1.57E-07	7.68E-12	1.63E+01	1.11E-02	0.00E+00	1.02E+01	1.92E-01	8.13E-01	1.45E-01	1.38E-12	1.31E+01	4.76E-02	1.42E-01	2.55E-10	6.29E-08	1.99E-04	5.81E+00	6.23E-05	8.97E-06	1.63E-08	6.63E-12	2.94E-07	2.18E-02	4.21E-10	3.73E-11	-3.38E-44	-3.81E-28	-3.38E-22	5.47E+00	0.00E+00	0.00E+00	1.11E-134	-1.29E-142	1.87E-06
8.50E-06	307.298	1.19E+19	0.00E+00	5.44E+00	4.85E+05	-1.70E-01	4.05E+01	3.08E+05	5.53E+00	1.29E+05	4.56E-04	7.71E+04	2.05E+02	5.73E-02	1.47E+02	1.56E-07	7.32E-12	1.63E+01	1.06E-02	0.00E+00	1.02E+01	1.92E-01	8.30E-01	1.43E-01	1.43E-12	1.32E+01	4.93E-02	1.43E-01	2.59E-10	6.30E-08	1.99E-04	5.71E+00	6.52E-05	8.93E-06	1.63E-08	6.57E-12	2.88E-07	2.18E-02	4.22E-10	3.71E-11	-2.76E-42	-4.32E-28	-2.03E-22	5.44E+00	0.00E+00	0.00E+00	8.26E-135	-4.08E-142	1.84E-06
8.60E-06	307.306	1.19E+19	0.00E+00	5.41E+00	4.85E+05	-1.70E-01	4.04E+01	3.08E+05	5.51E+00	1.29E+05	4.55E-04	7.71E+04	2.05E+02	5.72E-02	1.47E+02	1.56E-07	6.98E-12	1.63E+01	1.02E-02	0.00E+00	1.02E+01	1.92E-01	8.48E-01	1.41E-01	1.47E-12	1.33E+01	5.10E-02	1.43E-01	2.64E-10	6.31E-08	1.99E-04	5.62E+00	6.83E-05	8.89E-06	1.63E-08	6.52E-12	2.82E-07	2.18E-02	4.24E-10	3.69E-11	-1.61E-41	-1.38E-26	-2.35E-22	5.41E+00	0.00E+00	0.00E+00	7.44E-135	-6.76E-141	1.80E-06
8.70E-06	307.314	1.19E+19	0.00E+00	5.38E+00	4.85E+05	-1.70E-01	4.04E+01	3.08E+05	5.49E+00	1.29E+05	4.54E-04	7.71E+04	2.05E+02	5.71E-02	1.47E+02	1.56E-07	6.66E-12	1.63E+01	9.71E-03	0.00E+00	1.02E+01	1.92E-01	8.65E-01	1.39E-01	1.51E-12	1.34E+01	5.28E-02	1.44E-01	2.68E-10	6.32E-08	1.99E-04	5.54E+00	7.14E-05	8.84E-06	1.63E-08	6.47E-12	2.76E-07	2.18E-02	4.26E-10	3.68E-11	-4.55E-41	-6.70E-26	-6.28E-21	5.38E+00	0.00E+00	0.00E+00	7.53E-135	-2.95E-140	1.77E-06
8.80E-06	307.322	1.19E+19	0.00E+00	5.36E+00	4.85E+05	-1.70E-01	4.03E+01	3.08E+05	5.47E+00	1.29E+05	4.54E-04	7.71E+04	2.05E+02	5.70E-02	1.47E+02	1.55E-07	6.35E-12	1.63E+01	9.27E-03	0.00E+00	1.02E+01	1.92E-01	8.82E-01	1.37E-01	1.55E-12	1.36E+01	5.46E-02	1.44E-01	2.73E-10	6.33E-08	1.99E-04	5.45E+00	7.46E-05	8.80E-06	1.63E-08	6.41E-12	2.71E-07	2.18E-02	4.27E-10	3.66E-11	-8.84E-41	-1.98E-25	-3.07E-20	5.36E+00	0.00E+00	0.00E+00	7.54E-135	-8.25E-140	1.74E-06
8.90E-06	307.329	1.19E+19	0.00E+00	5.33E+00	4.85E+05	-1.70E-01	4.02E+01	3.08E+05	5.45E+00	1.29E+05	4.53E-04	7.71E+04	2.05E+02	5.69E-02	1.47E+02	1.55E-07	6.05E-12	1.63E+01	8.85E-03	0.00E+00	1.02E+01	1.92E-01	9.00E-01	1.35E-01	1.59E-12	1.37E+01	5.64E-02	1.45E-01	2.77E-10	6.34E-08	1.99E-04	5.36E+00	7.80E-05	8.76E-06	1.63E-08	6.36E-12	2.66E-07	2.18E-02	4.29E-10	3.64E-11	-1.33E-40	-4.54E-25	-9.22E-20	5.33E+00	0.00E+00	0.00E+00	7.46E-135	-1.83E-139	1.71E-06
9.00E-06	307.337	1.19E+19	0.00E+00	5.30E+00	4.85E+05	-1.70E-01	4.02E+01	3.08E+05	5.43E+00	1.29E+05	4.52E-04	7.71E+04	2.05E+02	5.68E-02	1.47E+02	1.55E-07	5.77E-12	1.63E+01	8.45E-03	0.00E+00	1.02E+01	1.92E-01	9.17E-01	1.33E-01	1.64E-12	1.38E+01	5.82E-02	1.45E-01	2.82E-10	6.36E-08	1.99E-04	5.28E+00	8.14E-05	8.72E-06	1.63E-08	6.32E-12	2.60E-07	2.18E-02	4.30E-10	3.63E-11	-1.56E-40	-8.91E-25	-2.16E-19	5.30E+00	0.00E+00	0.00E+00	7.40E-135	-3.51E-139	1.68E-06
9.10E-06	307.345	1.19E+19	0.00E+00	5.27E+00	4.85E+05	-1.70E-01	4.01E+01	3.08E+05	5.41E+00	1.29E+05	4.51E-04	7.71E+04	2.04E+02	5.67E-02	1.47E+02	1.55E-07	5.50E-12	1.63E+01	8.07E-03	0.00E+00	1.02E+01	1.92E-01	9.35E-01	1.31E-01	1.68E-12	1.39E+01	6.01E-02	1.45E-01	2.87E-10	6.37E-08	1.99E-04	5.19E+00	8.49E-05	8.68E-06	1.63E-08	6.27E-12	2.55E-07	2.18E-02	4.32E-10	3.61E-11	-1.22E-40	-1.57E-24	-4.31E-19	5.27E+00	0.00E+00	0.00E+00	7.41E-135	-6.08E-139	1.65E-06
9.20E-06	307.352	1.19E+19	0.00E+00	5.24E+00	4.85E+05	-1.70E-01	4.00E+01	3.08E+05	5.39E+00	1.29E+05	4.51E-04	7.71E+04	2.04E+02	5.66E-02	1.47E+02	1.54E-07	5.24E-12	1.63E+01	7.71E-03	0.00E+00	1.02E+01	1.92E-01	9.53E-01	1.30E-01	1.73E-12	1.40E+01	6.21E-02	1.46E-01	2.91E-10	6.38E-08	1.99E-04	5.11E+00	8.85E-05	8.64E-06	1.63E-08	6.22E-12	2.50E-07	2.18E-02	4.34E-10	3.60E-11	7.47E-42	-2.55E-24	-7.73E-19	5.24E+00	0.00E+00	0.00E+00	7.43E-135	-9.75E-139	1.62E-06
9.30E-06	307.36	1.19E+19	0.00E+00	5.22E+00	4.85E+05	-1.70E-01	4.00E+01	3.08E+05	5.37E+00	1.29E+05	4.50E-04	7.71E+04	2.04E+02	5.65E-02	1.47E+02	1.54E-07	5.00E-12	1.63E+01	7.36E-03	0.00E+00	1.02E+01	1.92E-01	9.71E-01	1.28E-01	1.77E-12	1.41E+01	6.40E-02	1.46E-01	2.96E-10	6.39E-08	1.99E-04	5.03E+00	9.23E-05	8.60E-06	1.63E-08	6.18E-12	2.45E-07	2.18E-02	4.35E-10	3.58E-11	3.59E-41	-3.88E-24	-1.28E-18	5.22E+00	0.00E+00	0.00E+00	7.43E-135	-1.47E-138	1.59E-06
9.40E-06	307.367	1.19E+19	0.00E+00	5.19E+00	4.85E+05	-1.70E-01	3.99E+01	3.08E+05	5.35E+00	1.29E+05	4.49E-04	7.71E+04	2.04E+02	5.64E-02	1.47E+02	1.54E-07	4.76E-12	1.63E+01	7.03E-03	0.00E+00	1.02E+01	1.92E-01	9.89E-01	1.26E-01	1.82E-12	1.43E+01	6.60E-02	1.47E-01	3.00E-10	6.40E-08	1.99E-04	4.95E+00	9.61E-05	8.57E-06	1.63E-08	6.13E-12	2.41E-07	2.18E-02	4.37E-10	3.56E-11	-4.19E-40	-5.62E-24	-2.00E-18	5.19E+00	0.00E+00	0.00E+00	7.42E-135	-2.13E-138	1.56E-06
9.50E-06	307.375	1.19E+19	0.00E+00	5.16E+00	4.85E+05	-1.70E-01	3.99E+01	3.08E+05	5.34E+00	1.29E+05	4.48E-04	7.71E+04	2.04E+02	5.63E-02	1.47E+02	1.54E-07	4.54E-12	1.63E+01	6.71E-03	0.00E+00	1.01E+01	1.92E-01	1.01E+00	1.25E-01	1.86E-12	1.44E+01	6.81E-02	1.47E-01	3.05E-10	6.40E-08	2.00E-04	4.88E+00	1.00E-04	8.53E-06	1.63E-08	6.09E-12	2.36E-07	2.18E-02	4.38E-10	3.55E-11	-1.83E-39	-7.79E-24	-2.97E-18	5.16E+00	0.00E+00	0.00E+00	7.42E-135	-2.95E-138	1.54E-06
9.60E-06	307.383	1.19E+19	0.00E+00	5.14E+00	4.85E+05	-1.70E-01	3.98E+01	3.08E+05	5.32E+00	1.29E+05	4.47E-04	7.71E+04	2.04E+02	5.62E-02	1.47E+02	1.53E-07	4.33E-12	1.63E+01	6.41E-03	0.00E+00	1.01E+01	1.92E-01	1.02E+00	1.23E-01	1.91E-12	1.45E+01	7.01E-02	1.47E-01	3.10E-10	6.41E-08	2.00E-04	4.80E+00	1.04E-04	8.49E-06	1.63E-08	6.05E-12	2.31E-07	2.18E-02	4.40E-10	3.53E-11	-4.63E-39	-1.04E-23	-4.24E-18	5.14E+00	0.00E+00	0.00E+00	7.42E-135	-3.95E-138	1.51E-06
9.70E-06	307.39	1.19E+19	0.00E+00	5.11E+00	4.85E+05	-1.70E-01	3.98E+01	3.08E+05	5.30E+00	1.29E+05	4.46E-04	7.71E+04	2.04E+02	5.61E-02	1.47E+02	1.53E-07	4.12E-12	1.63E+01	6.12E-03	0.00E+00	1.01E+01	1.92E-01	1.04E+00	1.21E-01	1.96E-12	1.46E+01	7.22E-02	1.48E-01	3.14E-10	6.42E-08	2.00E-04	4.72E+00	1.08E-04	8.45E-06	1.62E-08	6.01E-12	2.27E-07	2.18E-02	4.41E-10	3.51E-11	-9.17E-39	-1.35E-23	-5.85E-18	5.11E+00	0.00E+00	0.00E+00	7.42E-135	-5.16E-138	1.48E-06
9.80E-06	307.398	1.19E+19	0.00E+00	5.09E+00	4.85E+05	-1.70E-01	3.97E+01	3.08E+05	5.28E+00	1.29E+05	4.46E-04	7.71E+04	2.03E+02	5.60E-02	1.47E+02	1.53E-07	3.93E-12	1.63E+01	5.85E-03	0.00E+00	1.01E+01	1.92E-01	1.06E+00	1.20E-01	2.01E-12	1.47E+01	7.44E-02	1.48E-01	3.19E-10	6.43E-08	2.00E-04	4.65E+00	1.13E-04	8.42E-06	1.62E-08	5.97E-12	2.23E-07	2.18E-02	4.43E-10	3.50E-11	-1.55E-38	-1.71E-23	-7.86E-18	5.09E+00	0.00E+00	0.00E+00	7.41E-135	-6.56E-138	1.46E-06
9.90E-06	307.405	1.19E+19	0.00E+00	5.06E+00	4.85E+05	-1.70E-01	3.97E+01	3.08E+05	5.26E+00	1.29E+05	4.45E-04	7.71E+04	2.03E+02	5.59E-02	1.47E+02	1.53E-07	3.75E-12	1.63E+01	5.58E-03	0.00E+00	1.01E+01	1.92E-01	1.08E+00	1.18E-01	2.05E-12	1.48E+01	7.66E-02	1.49E-01	3.23E-10	6.44E-08	2.00E-04	4.58E+00	1.17E-04	8.38E-06	1.62E-08	5.93E-12	2.18E-07	2.18E-02	4.44E-10	3.48E-11	-2.34E-38	-2.10E-23	-1.03E-17	5.06E+00	0.00E+00	0.00E+00	7.41E-135	-8.17E-138	1.43E-06
1.00E-05	307.413	1.19E+19	0.00E+00	5.04E+00	4.85E+05	-1.70E-01	3.97E+01	3.08E+05	5.25E+00	1.29E+05	4.44E-04	7.71E+04	2.03E+02	5.59E-02	1.47E+02	1.53E-07	3.57E-12	1.63E+01	5.33E-03	0.00E+00	1.01E+01	1.92E-01	1.10E+00	1.17E-01	2.10E-12	1.49E+01	7.88E-02	1.49E-01	3.28E-10	6.45E-08	2.00E-04	4.51E+00	1.21E-04	8.34E-06	1.62E-08	5.90E-12	2.14E-07	2.18E-02	4.46E-10	3.47E-11	-3.20E-38	-2.53E-23	-1.33E-17	5.04E+00	0.00E+00	0.00E+00	7.42E-135	-9.97E-138	1.41E-06
1.01E-05	307.42	1.19E+19	0.00E+00	5.01E+00	4.85E+05	-1.70E-01	3.96E+01	3.08E+05	5.23E+00	1.29E+05	4.43E-04	7.71E+04	2.03E+02	5.58E-02	1.47E+02	1.52E-07	3.40E-12	1.63E+01	5.09E-03	0.00E+00	1.01E+01	1.92E-01	1.12E+00	1.15E-01	2.15E-12	1.50E+01	8.10E-02	1.49E-01	3.33E-10	6.45E-08	2.00E-04	4.44E+00	1.26E-04	8.31E-06	1.62E-08	5.86E-12	2.10E-07	2.18E-02	4.47E-10	3.45E-11	-4.00E-38	-2.96E-23	-1.67E-17	5.01E+00	0.00E+00	0.00E+00	7.42E-135	-1.19E-137	1.38E-06
1.02E-05	307.428	1.19E+19	0.00E+00	4.99E+00	4.85E+05	-1.70E-01	3.96E+01	3.08E+05	5.21E+00	1.29E+05	4.42E-04	7.71E+04	2.03E+02	5.57E-02	1.47E+02	1.52E-07	3.24E-12	1.63E+01	4.86E-03	0.00E+00	1.00E+01	1.93E-01	1.13E+00	1.14E-01	2.20E-12	1.51E+01	8.33E-02	1.50E-01	3.37E-10	6.46E-08	2.00E-04	4.37E+00	1.31E-04	8.27E-06	1.62E-08	5.82E-12	2.06E-07	2.18E-02	4.49E-10	3.44E-11	-4.51E-38	-3.39E-23	-2.07E-17	4.99E+00	0.00E+00	0.00E+00	7.42E-135	-1.40E-137	1.36E-06
1.03E-05	307.435	1.19E+19	0.00E+00	4.96E+00	4.85E+05	-1.70E-01	3.95E+01	3.08E+05	5.19E+00	1.29E+05	4.41E-04	7.71E+04	2.03E+02	5.56E-02	1.48E+02	1.52E-07	3.09E-12	1.63E+01	4.64E-03	0.00E+00	1.00E+01	1.93E-01	1.15E+00	1.12E-01	2.25E-12	1.52E+01	8.56E-02	1.50E-01	3.42E-10	6.47E-08	2.00E-04	4.30E+00	1.36E-04	8.24E-06	1.62E-08	5.79E-12	2.03E-07	2.18E-02	4.50E-10	3.42E-11	-4.42E-38	-3.77E-23	-2.52E-17	4.96E+00	0.00E+00	0.00E+00	7.42E-135	-1.62E-137	1.34E-06
1.04E-05	307.443	1.19E+19	0.00E+00	4.94E+00	4.85E+05	-1.70E-01	3.95E+01	3.08E+05	5.18E+00	1.29E+05	4.40E-04	7.71E+04	2.02E+02	5.55E-02	1.48E+02	1.52E-07	2.94E-12	1.63E+01	4.43E-03	0.00E+00	1.00E+01	1.93E-01	1.17E+00	1.11E-01	2.30E-12	1.53E+01	8.80E-02	1.50E-01	3.47E-10	6.48E-08	2.00E-04	4.23E+00	1.40E-04	8.20E-06	1.62E-08	5.76E-12	1.99E-07	2.18E-02	4.52E-10	3.40E-11	-3.33E-38	-4.06E-23	-3.02E-17	4.94E+00	0.00E+00	0.00E+00	7.41E-135	-1.83E-137	1.32E-06
1.05E-05	307.45	1.19E+19	0.00E+00	4.91E+00	4.85E+05	-1.70E-01	3.95E+01	3.08E+05	5.16E+00	1.29E+05	4.39E-04	7.71E+04	2.02E+02	5.54E-02	1.48E+02	1.52E-07	2.80E-12	1.63E+01	4.24E-03	0.00E+00	9.99E+00	1.93E-01	1.19E+00	1.09E-01	2.35E-12	1.54E+01	9.03E-02	1.51E-01	3.51E-10	6.48E-08	2.00E-04	4.17E+00	1.46E-04	8.17E-06	1.62E-08	5.73E-12	1.95E-07	2.18E-02	4.53E-10	3.39E-11	-1.42E-38	-4.20E-23	-3.56E-17	4.91E+00	0.00E+00	0.00E+00	7.41E-135	-2.03E-137	1.29E-06
1.06E-05	307.458	1.19E+19	0.00E+00	4.89E+00	4.85E+05	-1.70E-01	3.94E+01	3.08E+05	5.14E+00	1.29E+05	4.38E-04	7.71E+04	2.02E+02	5.53E-02	1.48E+02	1.51E-07	2.67E-12	1.63E+01	4.04E-03	0.00E+00	9.98E+00	1.93E-01	1.21E+00	1.08E-01	2.41E-12	1.55E+01	9.28E-02	1.51E-01	3.56E-10	6.49E-08	2.00E-04	4.10E+00	1.51E-04	8.13E-06	1.62E-08	5.69E-12	1.92E-07	2.18E-02	4.54E-10	3.37E-11	-6.36E-40	-4.12E-23	-4.14E-17	4.89E+00	0.00E+00	0.00E+00	7.41E-135	-2.20E-137	1.27E-06
1.07E-05	307.465	1.19E+19	0.00E+00	4.87E+00	4.85E+05	-1.70E-01	3.94E+01	3.08E+05	5.13E+00	1.29E+05	4.37E-04	7.71E+04	2.02E+02	5.52E-02	1.48E+02	1.51E-07	2.55E-12	1.63E+01	3.86E-03	0.00E+00	9.96E+00	1.93E-01	1.23E+00	1.07E-01	2.46E-12	1.56E+01	9.52E-02	1.52E-01	3.60E-10	6.50E-08	2.00E-04	4.04E+00	1.56E-04	8.10E-06	1.62E-08	5.66E-12	1.88E-07	2.18E-02	4.56E-10	3.36E-11	-7.38E-39	-3.73E-23	-4.75E-17	4.87E+00	0.00E+00	0.00E+00	7.42E-135	-2.32E-137	1.25E-06
1.08E-05	307.473	1.19E+19	0.00E+00	4.84E+00	4.85E+05	-1.70E-01	3.94E+01	3.08E+05	5.11E+00	1.29E+05	4.36E-04	7.71E+04	2.02E+02	5.51E-02	1.48E+02	1.51E-07	2.43E-12	1.63E+01	3.69E-03	0.00E+00	9.94E+00	1.93E-01	1.24E+00	1.05E-01	2.51E-12	1.57E+01	9.77E-02	1.52E-01	3.65E-10	6.50E-08	2.00E-04	3.97E+00	1.61E-04	8.06E-06	1.62E-08	5.63E-12	1.85E-07	2.18E-02	4.57E-10	3.34E-11	-5.93E-38	-2.92E-23	-5.37E-17	4.84E+00	0.00E+00	0.00E+00	7.42E-135	-2.38E-137	1.23E-06
1.09E-05	307.48	1.19E+19	0.00E+00	4.82E+00	4.85E+05	-1.70E-01	3.94E+01	3.08E+05	5.09E+00	1.29E+05	4.35E-04	7.71E+04	2.01E+02	5.51E-02	1.48E+02	1.51E-07	2.31E-12	1.63E+01	3.52E-03	0.00E+00	9.92E+00	1.93E-01	1.26E+00	1.04E-01	2.56E-12	1.58E+01	1.00E-01	1.52E-01	3.70E-10	6.51E-08	2.00E-04	3.91E+00	1.67E-04	8.03E-06	1.62E-08	5.61E-12	1.81E-07	2.18E-02	4.58E-10	3.33E-11	-1.92E-37	-1.72E-23	-5.97E-17	4.82E+00	0.00E+00	0.00E+00	7.42E-135	-2.34E-137	1.21E-06
1.10E-05	307.487	1.19E+19	0.00E+00	4.80E+00	4.85E+05	-1.70E-01	3.93E+01	3.08E+05	5.08E+00	1.29E+05	4.34E-04	7.71E+04	2.01E+02	5.50E-02	1.48E+02	1.51E-07	2.20E-12	1.63E+01	3.36E-03	0.00E+00	9.89E+00	1.93E-01	1.28E+00	1.03E-01	2.62E-12	1.59E+01	1.03E-01	1.53E-01	3.74E-10	6.51E-08	2.00E-04	3.85E+00	1.73E-04	8.00E-06	1.61E-08	5.58E-12	1.78E-07	2.18E-02	4.60E-10	3.31E-11	-4.53E-37	-5.28E-24	-6.54E-17	4.80E+00	0.00E+00	0.00E+00	7.42E-135	-2.17E-137	1.19E-06
1.11E-05	307.495	1.19E+19	0.00E+00	4.77E+00	4.85E+05	-1.70E-01	3.93E+01	3.08E+05	5.06E+00	1.29E+05	4.33E-04	7.71E+04	2.01E+02	5.49E-02	1.48E+02	1.51E-07	2.10E-12	1.63E+01	3.21E-03	0.00E+00	9.87E+00	1.93E-01	1.30E+00	1.02E-01	2.67E-12	1.60E+01	1.05E-01	1.53E-01	3.79E-10	6.52E-08	2.00E-04	3.79E+00	1.79E-04	7.96E-06	1.61E-08	5.55E-12	1.75E-07	2.18E-02	4.61E-10	3.30E-11	-9.04E-37	2.22E-24	-7.04E-17	4.77E+00	0.00E+00	0.00E+00	7.41E-135	-1.84E-137	1.17E-06
1.12E-05	307.502	1.19E+19	0.00E+00	4.75E+00	4.85E+05	-1.70E-01	3.93E+01	3.08E+05	5.05E+00	1.29E+05	4.32E-04	7.71E+04	2.01E+02	5.48E-02	1.48E+02	1.51E-07	2.00E-12	1.63E+01	3.07E-03	0.00E+00	9.85E+00	1.93E-01	1.32E+00	1.00E-01	2.73E-12	1.61E+01	1.08E-01	1.53E-01	3.84E-10	6.53E-08	2.00E-04	3.73E+00	1.84E-04	7.93E-06	1.61E-08	5.52E-12	1.72E-07	2.18E-02	4.62E-10	3.28E-11	-1.62E-36	-2.49E-24	-7.44E-17	4.75E+00	0.00E+00	0.00E+00	7.41E-135	-1.31E-137	1.16E-06
1.13E-05	307.509	1.19E+19	0.00E+00	4.73E+00	4.85E+05	-1.70E-01	3.93E+01	3.08E+05	5.03E+00	1.29E+05	4.31E-04	7.71E+04	2.01E+02	5.47E-02	1.48E+02	1.50E-07	1.90E-12	1.63E+01	2.93E-03	0.00E+00	9.83E+00	1.93E-01	1.34E+00	9.91E-02	2.78E-12	1.62E+01	1.11E-01	1.54E-01	3.88E-10	6.53E-08	2.00E-04	3.68E+00	1.90E-04	7.90E-06	1.61E-08	5.50E-12	1.69E-07	2.18E-02	4.64E-10	3.27E-11	-2.68E-36	-3.05E-23	-7.69E-17	4.73E+00	0.00E+00	0.00E+00	7.41E-135	-6.06E-138	1.14E-06
1.14E-05	307.517	1.19E+19	0.00E+00	4.71E+00	4.85E+05	-1.70E-01	3.92E+01	3.08E+05	5.02E+00	1.29E+05	4.30E-04	7.71E+04	2.00E+02	5.46E-02	1.48E+02	1.50E-07	1.81E-12	1.63E+01	2.80E-03	0.00E+00	9.80E+00	1.93E-01	1.36E+00	9.79E-02	2.84E-12	1.63E+01	1.13E-01	1.54E-01	3.93E-10	6.54E-08	2.00E-04	3.62E+00	1.97E-04	7.87E-06	1.61E-08	5.47E-12	1.66E-07	2.18E-02	4.65E-10	3.25E-11	-4.21E-36	-9.69E-23	-7.74E-17	4.71E+00	0.00E+00	0.00E+00	7.42E-135	-7.95E-139	1.12E-06
1.15E-05	307.524	1.19E+19	0.00E+00	4.68E+00	4.85E+05	-1.70E-01	3.92E+01	3.08E+05	5.00E+00	1.29E+05	4.29E-04	7.71E+04	2.00E+02	5.46E-02	1.48E+02	1.50E-07	1.73E-12	1.63E+01	2.67E-03	0.00E+00	9.78E+00	1.93E-01	1.37E+00	9.68E-02	2.89E-12	1.64E+01	1.16E-01	1.54E-01	3.98E-10	6.54E-08	2.00E-04	3.56E+00	2.03E-04	7.83E-06	1.61E-08	5.45E-12	1.63E-07	2.18E-02	4.66E-10	3.24E-11	-6.31E-36	-2.21E-22	-7.53E-17	4.68E+00	0.00E+00	0.00E+00	7.43E-135	-9.40E-139	1.10E-06
1.16E-05	307.531	1.19E+19	0.00E+00	4.66E+00	4.85E+05	-1.70E-01	3.92E+01	3.08E+05	4.98E+00	1.29E+05	4.28E-04	7.71E+04	2.00E+02	5.45E-02	1.48E+02	1.50E-07	1.65E-12	1.62E+01	2.55E-03	0.00E+00	9.76E+00	1.93E-01	1.39E+00	9.57E-02	2.95E-12	1.65E+01	1.19E-01	1.55E-01	4.02E-10	6.55E-08	2.00E-04	3.51E+00	2.09E-04	7.80E-06	1.61E-08	5.42E-12	1.60E-07	2.18E-02	4.68E-10	3.22E-11	-9.13E-36	-4.27E-22	-7.00E-17	4.66E+00	0.00E+00	0.00E+00	7.43E-135	-1.27E-137	1.08E-06
1.17E-05	307.539	1.19E+19	0.00E+00	4.64E+00	4.85E+05	-1.70E-01	3.92E+01	3.08E+05	4.97E+00	1.29E+05	4.27E-04	7.71E+04	2.00E+02	5.44E-02	1.48E+02	1.50E-07	1.57E-12	1.62E+01	2.44E-03	0.00E+00	9.73E+00	1.93E-01	1.41E+00	9.46E-02	3.01E-12	1.65E+01	1.22E-01	1.55E-01	4.07E-10	6.55E-08	2.00E-04	3.46E+00	2.16E-04	7.77E-06	1.61E-08	5.40E-12	1.57E-07	2.18E-02	4.69E-10	3.21E-11	-1.28E-35	-7.45E-22	-6.09E-17	4.64E+00	0.00E+00	0.00E+00	7.43E-135	-4.50E-137	1.07E-06
1.18E-05	307.546	1.19E+19	0.00E+00	4.62E+00	4.85E+05	-1.70E-01	3.92E+01	3.08E+05	4.95E+00	1.29E+05	4.26E-04	7.71E+04	2.00E+02	5.43E-02	1.48E+02	1.50E-07	1.49E-12	1.62E+01	2.33E-03	0.00E+00	9.71E+00	1.93E-01	1.43E+00	9.35E-02	3.06E-12	1.66E+01	1.24E-01	1.55E-01	4.12E-10	6.55E-08	2.00E-04	3.40E+00	2.23E-04	7.74E-06	1.61E-08	5.38E-12	1.55E-07	2.18E-02	4.70E-10	3.20E-11	-1.75E-35	-1.21E-21	-4.69E-17	4.62E+00	0.00E+00	0.00E+00	7.42E-135	-1.09E-136	1.05E-06
1.19E-05	307.553	1.19E+19	0.00E+00	4.60E+00	4.85E+05	-1.70E-01	3.92E+01	3.08E+05	4.94E+00	1.29E+05	4.25E-04	7.71E+04	1.99E+02	5.42E-02	1.48E+02	1.50E-07	1.42E-12	1.62E+01	2.22E-03	0.00E+00	9.68E+00	1.93E-01	1.45E+00	9.24E-02	3.12E-12	1.67E+01	1.27E-01	1.56E-01	4.16E-10	6.56E-08	2.00E-04	3.35E+00	2.29E-04	7.71E-06	1.61E-08	5.36E-12	1.52E-07	2.18E-02	4.71E-10	3.18E-11	-2.34E-35	-1.87E-21	-2.80E-17	4.60E+00	0.00E+00	0.00E+00	7.40E-135	-2.21E-136	1.03E-06
1.20E-05	307.56	1.19E+19	0.00E+00	4.58E+00	4.85E+05	-1.70E-01	3.92E+01	3.08E+05	4.93E+00	1.29E+05	4.24E-04	7.71E+04	1.99E+02	5.42E-02	1.48E+02	1.50E-07	1.36E-12	1.62E+01	2.12E-03	0.00E+00	9.66E+00	1.93E-01	1.47E+00	9.14E-02	3.18E-12	1.68E+01	1.30E-01	1.56E-01	4.21E-10	6.56E-08	2.00E-04	3.30E+00	2.36E-04	7.68E-06	1.60E-08	5.33E-12	1.49E-07	2.18E-02	4.73E-10	3.17E-11	-3.07E-35	-2.77E-21	-1.01E-17	4.58E+00	0.00E+00	0.00E+00	7.39E-135	-3.99E-136	1.02E-06
1.21E-05	307.567	1.19E+19	0.00E+00	4.56E+00	4.85E+05	-1.70E-01	3.91E+01	3.08E+05	4.91E+00	1.29E+05	4.22E-04	7.71E+04	1.99E+02	5.41E-02	1.48E+02	1.49E-07	1.29E-12	1.62E+01	2.03E-03	0.00E+00	9.63E+00	1.93E-01	1.49E+00	9.03E-02	3.24E-12	1.69E+01	1.33E-01	1.56E-01	4.26E-10	6.57E-08	2.00E-04	3.25E+00	2.43E-04	7.65E-06	1.60E-08	5.31E-12	1.47E-07	2.18E-02	4.74E-10	3.15E-11	-3.95E-35	-3.98E-21	8.51E-19	4.56E+00	0.00E+00	0.00E+00	7.40E-135	-6.65E-136	1.00E-06
1.22E-05	307.575	1.19E+19	0.00E+00	4.54E+00	4.85E+05	-1.70E-01	3.91E+01	3.08E+05	4.90E+00	1.29E+05	4.21E-04	7.71E+04	1.99E+02	5.40E-02	1.48E+02	1.49E-07	1.23E-12	1.62E+01	1.94E-03	0.00E+00	9.60E+00	1.93E-01	1.51E+00	8.93E-02	3.30E-12	1.70E+01	1.36E-01	1.57E-01	4.30E-10	6.57E-08	2.00E-04	3.20E+00	2.51E-04	7.62E-06	1.60E-08	5.29E-12	1.44E-07	2.18E-02	4.75E-10	3.14E-11	-5.01E-35	-5.57E-21	-5.83E-18	4.54E+00	0.00E+00	0.00E+00	7.42E-135	-1.05E-135	9.87E-07
1.23E-05	307.582	1.19E+19	0.00E+00	4.52E+00	4.85E+05	-1.70E-01	3.91E+01	3.08E+05	4.88E+00	1.29E+05	4.20E-04	7.71E+04	1.98E+02	5.39E-02	1.48E+02	1.49E-07	1.17E-12	1.62E+01	1.85E-03	0.00E+00	9.58E+00	1.93E-01	1.53E+00	8.83E-02	3.35E-12	1.71E+01	1.39E-01	1.57E-01	4.35E-10	6.57E-08	2.00E-04	3.15E+00	2.58E-04	7.59E-06	1.60E-08	5.27E-12	1.42E-07	2.18E-02	4.76E-10	3.13E-11	-6.25E-35	-7.63E-21	-4.53E-17	4.52E+00	0.00E+00	0.00E+00	7.44E-135	-1.58E-135	9.73E-07
1.24E-05	307.589	1.19E+19	0.00E+00	4.50E+00	4.85E+05	-1.70E-01	3.91E+01	3.08E+05	4.87E+00	1.29E+05	4.19E-04	7.71E+04	1.98E+02	5.39E-02	1.48E+02	1.49E-07	1.12E-12	1.62E+01	1.77E-03	0.00E+00	9.55E+00	1.93E-01	1.54E+00	8.74E-02	3.41E-12	1.71E+01	1.42E-01	1.57E-01	4.40E-10	6.58E-08	2.00E-04	3.10E+00	2.66E-04	7.56E-06	1.60E-08	5.25E-12	1.40E-07	2.18E-02	4.77E-10	3.11E-11	-7.69E-35	-1.03E-20	-1.38E-16	4.50E+00	0.00E+00	0.00E+00	7.46E-135	-2.29E-135	9.58E-07
1.25E-05	307.596	1.19E+19	0.00E+00	4.48E+00	4.85E+05	-1.70E-01	3.91E+01	3.08E+05	4.85E+00	1.29E+05	4.18E-04	7.72E+04	1.98E+02	5.38E-02	1.48E+02	1.49E-07	1.06E-12	1.62E+01	1.69E-03	0.00E+00	9.52E+00	1.93E-01	1.56E+00	8.64E-02	3.47E-12	1.72E+01	1.45E-01	1.57E-01	4.44E-10	6.58E-08	2.00E-04	3.06E+00	2.73E-04	7.53E-06	1.60E-08	5.24E-12	1.37E-07	2.18E-02	4.79E-10	3.10E-11	-9.35E-35	-1.36E-20	-3.11E-16	4.48E+00	0.00E+00	0.00E+00	7.44E-135	-3.24E-135	9.43E-07
1.26E-05	307.603	1.19E+19	0.00E+00	4.46E+00	4.85E+05	-1.70E-01	3.91E+01	3.08E+05	4.84E+00	1.29E+05	4.17E-04	7.72E+04	1.98E+02	5.37E-02	1.48E+02	1.49E-07	1.01E-12	1.62E+01	1.61E-03	0.00E+00	9.50E+00	1.93E-01	1.58E+00	8.55E-02	3.53E-12	1.73E+01	1.48E-01	1.58E-01	4.49E-10	6.59E-08	2.00E-04	3.01E+00	2.81E-04	7.50E-06	1.60E-08	5.22E-12	1.35E-07	2.18E-02	4.80E-10	3.08E-11	-1.12E-34	-1.77E-20	-5.96E-16	4.46E+00	0.00E+00	0.00E+00	7.42E-135	-4.45E-135	9.29E-07
1.27E-05	307.61	1.19E+19	0.00E+00	4.44E+00	4.85E+05	-1.70E-01	3.91E+01	3.08E+05	4.83E+00	1.29E+05	4.16E-04	7.72E+04	1.98E+02	5.36E-02	1.48E+02	1.49E-07	9.65E-13	1.62E+01	1.54E-03	0.00E+00	9.47E+00	1.93E-01	1.60E+00	8.45E-02	3.60E-12	1.74E+01	1.52E-01	1.58E-01	4.53E-10	6.59E-08	2.00E-04	2.96E+00	2.89E-04	7.47E-06	1.60E-08	5.20E-12	1.33E-07	2.18E-02	4.81E-10	3.07E-11	-1.33E-34	-2.28E-20	-1.04E-15	4.44E+00	0.00E+00	0.00E+00	7.39E-135	-6.00E-135	9.16E-07
1.28E-05	307.617	1.19E+19	0.00E+00	4.42E+00	4.85E+05	-1.70E-01	3.91E+01	3.08E+05	4.81E+00	1.29E+05	4.15E-04	7.72E+04	1.97E+02	5.36E-02	1.48E+02	1.49E-07	9.19E-13	1.62E+01	1.47E-03	0.00E+00	9.44E+00	1.93E-01	1.62E+00	8.36E-02	3.66E-12	1.75E+01	1.55E-01	1.58E-01	4.58E-10	6.59E-08	2.00E-04	2.92E+00	2.97E-04	7.44E-06	1.60E-08	5.18E-12	1.31E-07	2.18E-02	4.82E-10	3.06E-11	-1.56E-34	-2.90E-20	-1.68E-15	4.42E+00	0.00E+00	0.00E+00	7.36E-135	-7.93E-135	9.02E-07
1.29E-05	307.624	1.19E+19	0.00E+00	4.40E+00	4.85E+05	-1.70E-01	3.91E+01	3.08E+05	4.80E+00	1.29E+05	4.14E-04	7.72E+04	1.97E+02	5.35E-02	1.48E+02	1.49E-07	8.76E-13	1.62E+01	1.40E-03	0.00E+00	9.41E+00	1.93E-01	1.64E+00	8.27E-02	3.72E-12	1.75E+01	1.58E-01	1.59E-01	4.63E-10	6.59E-08	2.00E-04	2.87E+00	3.05E-04	7.42E-06	1.60E-08	5.16E-12	1.29E-07	2.18E-02	4.83E-10	3.04E-11	-1.81E-34	-3.65E-20	-2.58E-15	4.40E+00	0.00E+00	0.00E+00	7.38E-135	-1.03E-134	8.89E-07
1.30E-05	307.631	1.19E+19	0.00E+00	4.38E+00	4.85E+05	-1.70E-01	3.91E+01	3.08E+05	4.79E+00	1.29E+05	4.13E-04	7.72E+04	1.97E+02	5.34E-02	1.49E+02	1.49E-07	8.34E-13	1.62E+01	1.34E-03	0.00E+00	9.38E+00	1.93E-01	1.66E+00	8.19E-02	3.78E-12	1.76E+01	1.61E-01	1.59E-01	4.67E-10	6.60E-08	2.00E-04	2.83E+00	3.13E-04	7.39E-06	1.59E-08	5.15E-12	1.27E-07	2.18E-02	4.84E-10	3.03E-11	-2.07E-34	-4.55E-20	-3.80E-15	4.38E+00	0.00E+00	0.00E+00	7.42E-135	-1.32E-134	8.76E-07
1.31E-05	307.638	1.19E+19	0.00E+00	4.36E+00	4.85E+05	-1.70E-01	3.91E+01	3.08E+05	4.77E+00	1.29E+05	4.12E-04	7.72E+04	1.97E+02	5.34E-02	1.49E+02	1.49E-07	7.94E-13	1.62E+01	1.28E-03	0.00E+00	9.35E+00	1.93E-01	1.68E+00	8.10E-02	3.84E-12	1.77E+01	1.64E-01	1.59E-01	4.72E-10	6.60E-08	2.00E-04	2.79E+00	3.22E-04	7.36E-06	1.59E-08	5.13E-12	1.25E-07	2.18E-02	4.85E-10	3.02E-11	-2.35E-34	-5.61E-20	-5.43E-15	4.36E+00	0.00E+00	0.00E+00	7.47E-135	-1.67E-134	8.63E-07
1.32E-05	307.645	1.19E+19	0.00E+00	4.34E+00	4.85E+05	-1.70E-01	3.91E+01	3.08E+05	4.76E+00	1.29E+05	4.11E-04	7.72E+04	1.96E+02	5.33E-02	1.49E+02	1.49E-07	7.57E-13	1.62E+01	1.22E-03	0.00E+00	9.32E+00	1.93E-01	1.69E+00	8.02E-02	3.90E-12	1.78E+01	1.68E-01	1.59E-01	4.77E-10	6.60E-08	2.00E-04	2.75E+00	3.30E-04	7.33E-06	1.59E-08	5.12E-12	1.23E-07	2.18E-02	4.86E-10	3.00E-11	-2.63E-34	-6.87E-20	-7.55E-15	4.34E+00	0.00E+00	0.00E+00	7.51E-135	-2.09E-134	8.50E-07
1.33E-05	307.652	1.19E+19	0.00E+00	4.32E+00	4.85E+05	-1.70E-01	3.91E+01	3.08E+05	4.75E+00	1.29E+05	4.09E-04	7.72E+04	1.96E+02	5.32E-02	1.49E+02	1.48E-07	7.21E-13	1.62E+01	1.17E-03	0.00E+00	9.29E+00	1.93E-01	1.71E+00	7.93E-02	3.97E-12	1.79E+01	1.71E-01	1.60E-01	4.81E-10	6.61E-08	2.00E-04	2.70E+00	3.39E-04	7.31E-06	1.59E-08	5.10E-12	1.21E-07	2.18E-02	4.88E-10	2.99E-11	-2.91E-34	-8.33E-20	-1.03E-14	4.32E+00	0.00E+00	0.00E+00	7.49E-135	-2.58E-134	8.38E-07
1.34E-05	307.659	1.19E+19	0.00E+00	4.31E+00	4.85E+05	-1.70E-01	3.91E+01	3.08E+05	4.73E+00	1.29E+05	4.08E-04	7.72E+04	1.96E+02	5.31E-02	1.49E+02	1.48E-07	6.86E-13	1.62E+01	1.11E-03	0.00E+00	9.26E+00	1.93E-01	1.73E+00	7.85E-02	4.03E-12	1.79E+01	1.74E-01	1.60E-01	4.86E-10	6.61E-08	2.00E-04	2.66E+00	3.48E-04	7.28E-06	1.59E-08	5.09E-12	1.19E-07	2.18E-02	4.89E-10	2.98E-11	-3.17E-34	-1.00E-19	-1.36E-14	4.31E+00	0.00E+00	0.00E+00	7.42E-135	-3.16E-134	8.26E-07
1.35E-05	307.666	1.19E+19	0.00E+00	4.29E+00	4.85E+05	-1.70E-01	3.91E+01	3.08E+05	4.72E+00	1.29E+05	4.07E-04	7.72E+04	1.96E+02	5.31E-02	1.49E+02	1.48E-07	6.54E-13	1.62E+01	1.06E-03	0.00E+00	9.23E+00	1.93E-01	1.75E+00	7.77E-02	4.09E-12	1.80E+01	1.78E-01	1.60E-01	4.91E-10	6.61E-08	2.00E-04	2.62E+00	3.57E-04	7.25E-06	1.59E-08	5.07E-12	1.17E-07	2.18E-02	4.90E-10	2.96E-11	-3.41E-34	-1.20E-19	-1.79E-14	4.29E+00	0.00E+00	0.00E+00	7.33E-135	-3.83E-134	8.14E-07
1.36E-05	307.673	1.19E+19	0.00E+00	4.27E+00	4.85E+05	-1.70E-01	3.91E+01	3.08E+05	4.71E+00	1.29E+05	4.06E-04	7.72E+04	1.95E+02	5.30E-02	1.49E+02	1.48E-07	6.23E-13	1.62E+01	1.02E-03	0.00E+00	9.20E+00	1.93E-01	1.77E+00	7.69E-02	4.16E-12	1.81E+01	1.81E-01	1.61E-01	4.95E-10	6.61E-08	2.00E-04	2.58E+00	3.66E-04	7.22E-06	1.59E-08	5.06E-12	1.15E-07	2.18E-02	4.91E-10	2.95E-11	-3.61E-34	-1.42E-19	-2.30E-14	4.27E+00	0.00E+00	0.00E+00	7.26E-135	-4.61E-134	8.02E-07
1.37E-05	307.68	1.19E+19	0.00E+00	4.25E+00	4.85E+05	-1.70E-01	3.91E+01	3.08E+05	4.70E+00	1.29E+05	4.05E-04	7.72E+04	1.95E+02	5.29E-02	1.49E+02	1.48E-07	5.93E-13	1.62E+01	9.71E-04	0.00E+00	9.17E+00	1.93E-01	1.79E+00	7.62E-02	4.22E-12	1.82E+01	1.85E-01	1.61E-01	5.00E-10	6.61E-08	2.00E-04	2.55E+00	3.76E-04	7.20E-06	1.59E-08	5.04E-12	1.14E-07	2.18E-02	4.92E-10	2.94E-11	-3.75E-34	-1.68E-19	-2.93E-14	4.25E+00	0.00E+00	0.00E+00	7.28E-135	-5.49E-134	7.91E-07
1.38E-05	307.687	1.19E+19	0.00E+00	4.23E+00	4.85E+05	-1.70E-01	3.91E+01	3.08E+05	4.68E+00	1.29E+05	4.04E-04	7.72E+04	1.95E+02	5.29E-02	1.49E+02	1.48E-07	5.65E-13	1.62E+01	9.27E-04	0.00E+00	9.14E+00	1.93E-01	1.81E+00	7.54E-02	4.28E-12	1.82E+01	1.88E-01	1.61E-01	5.04E-10	6.62E-08	2.00E-04	2.51E+00	3.85E-04	7.17E-06	1.59E-08	5.03E-12	1.12E-07	2.18E-02	4.93E-10	2.93E-11	-3.81E-34	-1.96E-19	-3.67E-14	4.23E+00	0.00E+00	0.00E+00	7.41E-135	-6.50E-134	7.80E-07
1.39E-05	307.694	1.19E+19	0.00E+00	4.22E+00	4.85E+05	-1.70E-01	3.91E+01	3.08E+05	4.67E+00	1.29E+05	4.03E-04	7.72E+04	1.95E+02	5.28E-02	1.49E+02	1.48E-07	5.38E-13	1.62E+01	8.86E-04	0.00E+00	9.11E+00	1.93E-01	1.83E+00	7.46E-02	4.35E-12	1.83E+01	1.92E-01	1.61E-01	5.09E-10	6.62E-08	2.00E-04	2.47E+00	3.95E-04	7.14E-06	1.58E-08	5.02E-12	1.10E-07	2.18E-02	4.94E-10	2.91E-11	-3.76E-34	-2.29E-19	-4.56E-14	4.22E+00	0.00E+00	0.00E+00	7.56E-135	-7.64E-134	7.69E-07
1.40E-05	307.701	1.19E+19	0.00E+00	4.20E+00	4.85E+05	-1.70E-01	3.91E+01	3.08E+05	4.66E+00	1.29E+05	4.02E-04	7.72E+04	1.94E+02	5.27E-02	1.49E+02	1.48E-07	5.12E-13	1.62E+01	8.46E-04	0.00E+00	9.08E+00	1.93E-01	1.84E+00	7.39E-02	4.41E-12	1.84E+01	1.95E-01	1.62E-01	5.14E-10	6.62E-08	2.00E-04	2.43E+00	4.04E-04	7.12E-06	1.58E-08	5.00E-12	1.09E-07	2.18E-02	4.95E-10	2.90E-11	-3.59E-34	-2.64E-19	-5.61E-14	4.20E+00	0.00E+00	0.00E+00	7.68E-135	-8.92E-134	7.58E-07
1.41E-05	307.708	1.19E+19	0.00E+00	4.18E+00	4.85E+05	-1.70E-01	3.91E+01	3.08E+05	4.65E+00	1.29E+05	4.01E-04	7.72E+04	1.94E+02	5.27E-02	1.49E+02	1.48E-07	4.88E-13	1.61E+01	8.08E-04	0.00E+00	9.05E+00	1.93E-01	1.86E+00	7.32E-02	4.48E-12	1.84E+01	1.99E-01	1.62E-01	5.18E-10	6.62E-08	2.00E-04	2.40E+00	4.14E-04	7.09E-06	1.58E-08	4.99E-12	1.07E-07	2.18E-02	4.96E-10	2.89E-11	-3.24E-34	-3.04E-19	-6.83E-14	4.18E+00	0.00E+00	0.00E+00	7.67E-135	-1.03E-133	7.47E-07
1.42E-05	307.715	1.19E+19	0.00E+00	4.16E+00	4.85E+05	-1.70E-01	3.91E+01	3.08E+05	4.63E+00	1.29E+05	4.00E-04	7.72E+04	1.94E+02	5.26E-02	1.49E+02	1.48E-07	4.65E-13	1.61E+01	7.72E-04	0.00E+00	9.02E+00	1.93E-01	1.88E+00	7.25E-02	4.54E-12	1.85E+01	2.02E-01	1.62E-01	5.23E-10	6.62E-08	2.00E-04	2.36E+00	4.24E-04	7.07E-06	1.58E-08	4.98E-12	1.05E-07	2.18E-02	4.97E-10	2.88E-11	-2.70E-34	-3.47E-19	-8.25E-14	4.16E+00	0.00E+00	0.00E+00	7.46E-135	-1.19E-133	7.37E-07
1.43E-05	307.721	1.19E+19	0.00E+00	4.15E+00	4.85E+05	-1.70E-01	3.91E+01	3.08E+05	4.62E+00	1.29E+05	3.98E-04	7.72E+04	1.94E+02	5.25E-02	1.49E+02	1.48E-07	4.43E-13	1.61E+01	7.37E-04	0.00E+00	8.99E+00	1.93E-01	1.90E+00	7.18E-02	4.61E-12	1.86E+01	2.06E-01	1.62E-01	5.27E-10	6.62E-08	2.00E-04	2.33E+00	4.35E-04	7.04E-06	1.58E-08	4.97E-12	1.04E-07	2.18E-02	4.98E-10	2.86E-11	-1.92E-34	-3.94E-19	-9.88E-14	4.15E+00	0.00E+00	0.00E+00	7.20E-135	-1.37E-133	7.27E-07
1.44E-05	307.728	1.19E+19	0.00E+00	4.13E+00	4.85E+05	-1.70E-01	3.91E+01	3.08E+05	4.61E+00	1.29E+05	3.97E-04	7.72E+04	1.93E+02	5.25E-02	1.49E+02	1.48E-07	4.22E-13	1.61E+01	7.04E-04	0.00E+00	8.96E+00	1.93E-01	1.92E+00	7.11E-02	4.68E-12	1.86E+01	2.10E-01	1.63E-01	5.32E-10	6.63E-08	2.00E-04	2.29E+00	4.45E-04	7.02E-06	1.58E-08	4.95E-12	1.02E-07	2.18E-02	4.99E-10	2.85E-11	-9.91E-35	-4.46E-19	-1.18E-13	4.13E+00	0.00E+00	0.00E+00	6.96E-135	-1.55E-133	7.17E-07
1.45E-05	307.735	1.19E+19	0.00E+00	4.11E+00	4.85E+05	-1.70E-01	3.91E+01	3.08E+05	4.60E+00	1.29E+05	3.96E-04	7.72E+04	1.93E+02	5.24E-02	1.49E+02	1.48E-07	4.02E-13	1.61E+01	6.72E-04	0.00E+00	8.92E+00	1.93E-01	1.94E+00	7.04E-02	4.74E-12	1.87E+01	2.13E-01	1.63E-01	5.37E-10	6.63E-08	2.00E-04	2.26E+00	4.55E-04	6.99E-06	1.58E-08	4.94E-12	1.01E-07	2.18E-02	5.00E-10	2.84E-11	-2.21E-35	-5.00E-19	-1.39E-13	4.11E+00	0.00E+00	0.00E+00	6.91E-135	-1.76E-133	7.07E-07
1.46E-05	307.742	1.19E+19	0.00E+00	4.10E+00	4.85E+05	-1.70E-01	3.91E+01	3.08E+05	4.59E+00	1.29E+05	3.95E-04	7.72E+04	1.93E+02	5.23E-02	1.49E+02	1.48E-07	3.82E-13	1.61E+01	6.42E-04	0.00E+00	8.89E+00	1.93E-01	1.96E+00	6.97E-02	4.81E-12	1.88E+01	2.17E-01	1.63E-01	5.41E-10	6.63E-08	2.00E-04	2.22E+00	4.66E-04	6.96E-06	1.58E-08	4.93E-12	9.96E-08	2.18E-02	5.01E-10	2.83E-11	1.94E-36	-5.59E-19	-1.63E-13	4.10E+00	0.00E+00	0.00E+00	7.17E-135	-1.98E-133	6.97E-07
1.47E-05	307.749	1.19E+19	0.00E+00	4.08E+00	4.85E+05	-1.70E-01	3.92E+01	3.08E+05	4.58E+00	1.29E+05	3.94E-04	7.72E+04	1.93E+02	5.23E-02	1.49E+02	1.48E-07	3.64E-13	1.61E+01	6.13E-04	0.00E+00	8.86E+00	1.93E-01	1.98E+00	6.91E-02	4.88E-12	1.88E+01	2.21E-01	1.63E-01	5.46E-10	6.63E-08	2.00E-04	2.19E+00	4.77E-04	6.94E-06	1.57E-08	4.92E-12	9.82E-08	2.18E-02	5.02E-10	2.82E-11	-8.72E-35	-6.20E-19	-1.90E-13	4.08E+00	0.00E+00	0.00E+00	7.42E-135	-2.22E-133	6.88E-07
1.48E-05	307.755	1.19E+19	0.00E+00	4.06E+00	4.85E+05	-1.70E-01	3.92E+01	3.08E+05	4.56E+00	1.29E+05	3.93E-04	7.72E+04	1.92E+02	5.22E-02	1.49E+02	1.48E-07	3.47E-13	1.61E+01	5.86E-04	0.00E+00	8.83E+00	1.93E-01	1.99E+00	6.84E-02	4.94E-12	1.89E+01	2.25E-01	1.64E-01	5.50E-10	6.63E-08	2.00E-04	2.16E+00	4.88E-04	6.92E-06	1.57E-08	4.91E-12	9.68E-08	2.18E-02	5.03E-10	2.80E-11	-3.73E-34	-6.84E-19	-2.20E-13	4.06E+00	0.00E+00	0.00E+00	7.55E-135	-2.47E-133	6.78E-07
1.49E-05	307.762	1.19E+19	0.00E+00	4.05E+00	4.85E+05	-1.70E-01	3.92E+01	3.08E+05	4.55E+00	1.29E+05	3.92E-04	7.72E+04	1.92E+02	5.21E-02	1.49E+02	1.48E-07	3.30E-13	1.61E+01	5.59E-04	0.00E+00	8.80E+00	1.93E-01	2.01E+00	6.78E-02	5.01E-12	1.90E+01	2.29E-01	1.64E-01	5.55E-10	6.63E-08	2.00E-04	2.13E+00	4.99E-04	6.89E-06	1.57E-08	4.90E-12	9.55E-08	2.18E-02	5.04E-10	2.79E-11	-9.65E-34	-7.50E-19	-2.53E-13	4.05E+00	0.00E+00	0.00E+00	7.62E-135	-2.74E-133	6.69E-07
1.50E-05	307.769	1.19E+19	0.00E+00	4.03E+00	4.85E+05	-1.70E-01	3.92E+01	3.08E+05	4.54E+00	1.29E+05	3.91E-04	7.72E+04	1.92E+02	5.21E-02	1.49E+02	1.48E-07	3.15E-13	1.61E+01	5.34E-04	0.00E+00	8.76E+00	1.93E-01	2.03E+00	6.72E-02	5.08E-12	1.90E+01	2.33E-01	1.64E-01	5.60E-10	6.63E-08	2.00E-04	2.10E+00	5.10E-04	6.87E-06	1.57E-08	4.89E-12	9.41E-08	2.18E-02	5.05E-10	2.78E-11	-2.00E-33	-8.17E-19	-2.90E-13	4.03E+00	0.00E+00	0.00E+00	7.50E-135	-3.01E-133	6.60E-07
1.51E-05	307.775	1.19E+19	0.00E+00	4.01E+00	4.85E+05	-1.70E-01	3.92E+01	3.08E+05	4.53E+00	1.29E+05	3.90E-04	7.72E+04	1.92E+02	5.20E-02	1.49E+02	1.47E-07	3.00E-13	1.61E+01	5.10E-04	0.00E+00	8.73E+00	1.93E-01	2.05E+00	6.66E-02	5.15E-12	1.91E+01	2.36E-01	1.64E-01	5.64E-10	6.63E-08	2.00E-04	2.06E+00	5.21E-04	6.84E-06	1.57E-08	4.88E-12	9.29E-08	2.18E-02	5.06E-10	2.77E-11	-3.66E-33	-8.84E-19	-3.30E-13	4.01E+00	0.00E+00	0.00E+00	7.36E-135	-3.30E-133	6.51E-07
1.52E-05	307.782	1.19E+19	0.00E+00	4.00E+00	4.85E+05	-1.70E-01	3.92E+01	3.08E+05	4.52E+00	1.29E+05	3.89E-04	7.72E+04	1.91E+02	5.20E-02	1.49E+02	1.47E-07	2.85E-13	1.61E+01	4.87E-04	0.00E+00	8.70E+00	1.93E-01	2.07E+00	6.60E-02	5.22E-12	1.92E+01	2.40E-01	1.65E-01	5.69E-10	6.63E-08	2.00E-04	2.03E+00	5.33E-04	6.82E-06	1.57E-08	4.87E-12	9.16E-08	2.18E-02	5.07E-10	2.76E-11	-6.14E-45	-3.10E-31	-4.45E-23	4.00E+00	0.00E+00	0.00E+00	2.49E-135	6.05E-147	6.43E-07
1.53E-05	307.789	1.19E+19	0.00E+00	3.98E+00	4.85E+05	-1.70E-01	3.92E+01	3.08E+05	4.51E+00	1.29E+05	3.88E-04	7.72E+04	1.91E+02	5.19E-02	1.49E+02	1.47E-07	2.72E-13	1.61E+01	4.66E-04	0.00E+00	8.67E+00	1.93E-01	2.09E+00	6.54E-02	5.28E-12	1.92E+01	2.44E-01	1.65E-01	5.73E-10	6.64E-08	2.00E-04	2.00E+00	5.45E-04	6.79E-06	1.57E-08	4.86E-12	9.04E-08	2.18E-02	5.07E-10	2.75E-11	-2.47E-44	1.82E-31	-1.55E-22	3.98E+00	0.00E+00	0.00E+00	1.16E-135	6.03E-147	6.34E-07
[truncated: 22,483 more rows]
[truncated: 18 more columns]
