# Supplementary material for: Dataset of numerical assessment on the combined effects of non-thermal plasma and water addition in hydrogen combustion
Source: Data Brief. 2025 Dec 19;64:112405. doi: 10.1016/j.dib.2025.112405 (PMC12813465; doi:10.1016/j.dib.2025.112405)
Supplement: Supplementary file 1 [file mmc1.zip › Research Data/Simulations for DOE/Run3.csv]

Time(s)	T_gas(K)	N_gas(#/cm^3)	AR	E	N2	He	H2O2	H2	H	O2	O	H2O	OH	HO2	O3	O(1D)	O(1S)	O2(a1)	O2(b1)	O2(c)	NO	N2O	NO2	HNO	HNO2	HONO	HONO2	N2H2	H2NN	HNOH	NH3	N	NO3	NH	NNH	NH2	H2NO	N2H4	N2H3	NH2OH	N^+	NH^+	H3^+	N2H^+	He^+	O^+	O2^+	N2^+	NH3^+
1e-11	600	1.22316e+19	0	7497.74	7.01229e+18	7456.3	1.03594e-15	2.98244e+18	1376.04	1.86403e+18	1111.22	3.72805e+17	37.5014	0.00400738	1.14242	730.384	4.72714	116.122	28.4381	0	0.0289301	8.25275e-05	7.64851e-23	1.14376e-18	1.0859e-37	2.89513e-24	1.23606e-44	1.74649e-28	3.16657e-31	2.50017e-41	2.75843e-26	435.845	6.49255e-44	1.17827e-09	5.93595e-08	7.55534e-19	8.90574e-34	3.86985e-53	1.21548e-47	4.20674e-40	0	4.33753e-19	1.50153	7.53548	2.11506e-15	2.98098e-17	54.4044	126.183	8.28984e-22
2e-11	600	1.22316e+19	0	7746.59	7.01229e+18	7456.3	8.30717e-15	2.98244e+18	2818.09	1.86403e+18	2267.88	3.72805e+17	81.1254	0.0162601	4.63143	1485.33	12.7437	236.04	58.2187	0	0.116983	0.000334759	1.1893e-21	9.15762e-18	3.64589e-36	4.96584e-23	8.25381e-43	1.40079e-27	5.19421e-30	5.34441e-40	4.34733e-25	886.154	4.10603e-42	4.76471e-09	2.40579e-07	6.04912e-18	1.40356e-32	4.11815e-53	7.97134e-46	1.44624e-38	0	6.35013e-18	5.46321	29.5045	4.2397e-15	1.19409e-16	110.614	249.246	2.46419e-20
3e-11	600	1.22316e+19	0	8003.69	7.01229e+18	7456.3	2.83255e-14	2.98244e+18	4326.22	1.86403e+18	3471.42	3.72805e+17	131.084	0.0371452	10.5627	2265.6	24.1327	359.879	89.3867	0	0.266117	0.000763892	6.0145e-21	3.11428e-17	2.82843e-35	2.66669e-22	9.60686e-42	4.77113e-27	2.68074e-29	3.37714e-39	2.18986e-24	1351.41	4.56522e-41	1.08394e-08	5.48385e-07	2.05711e-17	7.07007e-32	9.52881e-53	8.74043e-45	1.14176e-37	0	2.95176e-17	11.199	65.0419	6.37598e-15	2.69096e-16	168.69	369.511	1.7244e-19
4e-11	600	1.22316e+19	0	8269.33	7.01229e+18	7456.3	6.78856e-14	2.98244e+18	5900.87	1.86403e+18	4723.29	3.72805e+17	187.597	0.0670503	19.0346	3072	38.9798	487.771	121.988	0	0.478352	0.00137734	1.92741e-20	7.44242e-17	1.24738e-34	8.98905e-22	5.75729e-41	1.14179e-26	8.69418e-29	1.30054e-38	6.94306e-24	1832.11	2.61632e-40	1.94849e-08	9.87473e-07	4.91591e-17	2.24161e-31	1.20028e-52	4.92668e-44	5.10763e-37	0	8.62172e-17	18.1833	113.409	8.52598e-15	4.79229e-16	228.693	487.282	6.85363e-19
5e-11	600	1.22316e+19	0	8543.78	7.01229e+18	7456.3	1.34071e-13	2.98244e+18	7542.72	1.86403e+18	6025.03	3.72805e+17	250.889	0.106366	30.1486	3905.34	57.3738	619.849	156.071	0	0.755772	0.00218273	4.78938e-20	1.46565e-16	3.9831e-34	2.33574e-21	2.32819e-40	2.25138e-26	2.17813e-28	3.76622e-38	1.70206e-23	2328.76	1.01522e-39	3.07865e-08	1.56255e-06	9.68076e-17	5.4952e-31	2.36609e-52	1.88467e-43	1.65047e-36	0	1.95037e-16	26.011	173.969	1.06918e-14	7.50224e-16	290.687	602.852	1.98093e-18
6e-11	600	1.22316e+19	0	8827.34	7.01229e+18	7456.3	2.34275e-13	2.98244e+18	9252.73	1.86403e+18	7378.21	3.72805e+17	321.194	0.155489	44.0096	4766.47	79.4065	756.252	191.685	0	1.10053	0.00318795	1.01386e-19	2.55388e-16	1.04038e-33	5.15269e-21	7.43264e-40	3.92739e-26	4.63921e-28	9.10653e-38	3.54857e-23	2841.89	3.11562e-39	4.48324e-08	2.27836e-06	1.68682e-16	1.14568e-30	3.06827e-52	5.68335e-43	4.35714e-36	0	3.75656e-16	34.3788	246.185	1.28755e-14	1.08256e-15	354.739	716.503	4.69226e-18
7e-11	600	1.22316e+19	0	9120.31	7.01229e+18	7456.3	3.76196e-13	2.98244e+18	11032.1	1.86403e+18	8784.45	3.72805e+17	398.75	0.214821	60.7255	5656.27	105.173	897.125	228.879	0	1.51486	0.00440114	1.92099e-19	4.08976e-16	2.36474e-33	1.01474e-20	2.01168e-39	6.29559e-26	8.83246e-28	1.94076e-37	6.61485e-23	3372.06	8.12013e-39	6.17136e-08	3.13969e-06	2.70119e-16	2.13564e-30	2.99515e-52	1.45319e-42	9.99617e-36	0	6.47745e-16	43.0606	329.601	1.50793e-14	1.47676e-15	420.917	828.503	9.68664e-18
8e-11	600	1.22316e+19	0	9423.01	7.01229e+18	7456.3	5.67842e-13	2.98244e+18	12882.1	1.86403e+18	10245.4	3.72805e+17	483.807	0.284772	80.4079	6575.64	134.772	1042.61	267.708	0	2.00107	0.00583068	3.35509e-19	6.15681e-16	4.85298e-33	1.83817e-20	4.82692e-39	9.4859e-26	1.54864e-27	3.76666e-37	1.13582e-22	3919.82	1.87806e-38	8.15242e-08	4.1514e-06	4.06632e-16	3.66706e-30	3.22102e-52	3.2933e-42	2.06846e-35	0	1.03038e-15	51.889	423.832	1.73053e-14	1.93344e-15	489.291	939.112	1.80763e-17
9e-11	600	1.22316e+19	0	9735.75	7.01229e+18	7456.3	8.17538e-13	2.98244e+18	14804.5	1.86403e+18	11762.9	3.72805e+17	576.62	0.365759	103.172	7525.53	168.306	1192.88	308.225	0	2.56152	0.00748523	5.50542e-19	8.84133e-16	9.20035e-33	3.12232e-20	1.0527e-38	1.36326e-25	2.54932e-27	6.79846e-37	1.83149e-22	4485.76	3.95556e-38	1.04362e-07	5.31846e-06	5.83916e-16	5.91307e-30	3.62279e-52	6.79232e-42	3.95063e-35	0	1.54177e-15	60.7442	528.559	1.95558e-14	2.45324e-15	559.935	1048.58	3.12271e-17
1e-10	600	1.22316e+19	0	10058.9	7.01229e+18	7456.3	1.13394e-12	2.98244e+18	16800.7	1.86403e+18	13338.6	3.72805e+17	677.453	0.458211	129.136	8506.9	205.879	1348.07	350.486	0	3.19867	0.00937371	8.59927e-19	1.22325e-15	1.63726e-32	5.03939e-20	2.12562e-38	1.88743e-25	3.99248e-27	1.15796e-36	2.8103e-22	5070.49	7.7289e-38	1.30326e-07	6.6459e-06	8.07857e-16	9.07323e-30	5.24764e-52	1.29952e-41	7.07829e-35	0	2.19924e-15	69.5448	643.52	2.18329e-14	3.03689e-15	632.923	1157.15	5.07666e-17
1.1e-10	600	1.22316e+19	0	10392.7	7.01229e+18	7456.3	1.52602e-12	2.98244e+18	18872.8	1.86403e+18	14974.5	3.72805e+17	786.577	0.562565	158.422	9520.76	247.601	1508.35	394.549	0	3.91507	0.0115053	1.29063e-18	1.64223e-15	2.76792e-32	7.80295e-20	4.03496e-38	2.53541e-25	6.00532e-27	1.88152e-36	4.14254e-22	5674.62	1.42196e-37	1.59521e-07	8.13889e-06	1.08453e-15	1.33744e-29	7.87175e-52	2.34045e-41	1.20425e-34	0	3.01901e-15	78.2372	768.504	2.41389e-14	3.68518e-15	708.333	1265.05	7.85899e-17
1.2e-10	600	1.22316e+19	0	10737.6	7.01229e+18	7456.3	2.00313e-12	2.98244e+18	21022.7	1.86403e+18	16672.4	3.72805e+17	904.274	0.679271	191.157	10568.1	293.585	1673.89	440.474	0	4.71333	0.0138896	1.87426e-18	2.15062e-15	4.48533e-32	1.1674e-19	7.2807e-38	3.32198e-25	8.73698e-27	2.9402e-36	5.90725e-22	6298.8	2.49011e-37	1.92055e-07	9.80271e-06	1.42023e-15	1.90719e-29	1.10993e-51	4.01108e-41	1.96311e-34	0	4.01636e-15	86.789	903.349	2.64761e-14	4.39894e-15	786.246	1372.5	1.16864e-16
1.3e-10	600	1.22316e+19	0	11094	7.01229e+18	7456.3	2.57493e-12	2.98244e+18	23252.4	1.86403e+18	18434.3	3.72805e+17	1030.83	0.80879	227.471	11650.1	343.948	1844.87	488.322	0	5.59617	0.0165364	2.64758e-18	2.75824e-15	7.01399e-32	1.69672e-19	1.25894e-37	4.26238e-25	1.23605e-26	4.44591e-36	8.1925e-22	6943.7	4.18389e-37	2.28038e-07	1.16428e-05	1.82143e-15	2.645e-29	1.51385e-51	6.59417e-41	3.0872e-34	0	5.20585e-15	95.184	1047.93	2.88469e-14	5.1791e-15	866.746	1479.73	1.68033e-16
1.4e-10	600	1.22316e+19	0	11462.2	7.01229e+18	7456.3	3.25148e-12	2.98244e+18	25564.4	1.86403e+18	20262.3	3.72805e+17	1166.56	0.951596	267.499	12767.8	398.811	2021.47	538.157	0	6.56637	0.0194557	3.6529e-18	3.47525e-15	1.06398e-31	2.40581e-19	2.09907e-37	5.37233e-25	1.70753e-26	6.53639e-36	1.10957e-21	7610	6.78629e-37	2.67583e-07	1.36647e-05	2.29484e-15	3.58231e-29	2.06825e-51	1.04636e-40	4.70818e-34	0	6.60147e-15	103.419	1202.16	3.12536e-14	6.02663e-15	949.917	1586.95	2.34821e-16
1.5e-10	600	1.22316e+19	0	11842.6	7.01229e+18	7456.3	4.0432e-12	2.98244e+18	27960.9	1.86403e+18	22158.5	3.72805e+17	1311.75	1.10818	311.38	13922.3	458.298	2203.87	590.046	0	7.62685	0.0226581	4.93876e-18	4.31218e-15	1.57222e-31	3.33912e-19	3.39231e-37	6.66807e-25	2.31093e-26	9.37941e-36	1.47239e-21	8298.42	1.06797e-36	3.10811e-07	1.58741e-05	2.8474e-15	4.75371e-29	2.84453e-51	1.6106e-40	6.99268e-34	0	8.2169e-15	111.499	1366	3.36987e-14	6.94258e-15	1035.85	1694.36	3.20245e-16
1.6e-10	600	1.22316e+19	0	12235.7	7.01229e+18	7456.3	4.96089e-12	2.98244e+18	30444.3	1.86403e+18	24125.1	3.72805e+17	1466.73	1.27903	359.256	15114.9	522.539	2392.27	644.055	0	8.78058	0.0261543	6.56035e-18	5.27987e-15	2.27064e-31	4.54878e-19	5.33408e-37	8.16632e-25	3.07218e-26	1.31766e-35	1.91942e-21	9009.69	1.63689e-36	3.57843e-07	1.8277e-05	3.48626e-15	6.19696e-29	3.8618e-51	2.41416e-40	1.0148e-33	0	1.00656e-14	119.436	1539.42	3.61846e-14	7.92806e-15	1124.63	1802.17	4.27614e-16
1.7e-10	600	1.22316e+19	0	12641.8	7.01229e+18	7456.3	6.01575e-12	2.98244e+18	33017.4	1.86403e+18	26164.2	3.72805e+17	1631.83	1.46468	411.276	16346.7	591.669	2586.86	700.256	0	10.0306	0.0299554	8.58033e-18	6.38954e-15	3.214e-31	6.09563e-19	8.18899e-37	9.88434e-25	4.02062e-26	1.81692e-35	2.46339e-21	9744.56	2.45168e-36	4.08804e-07	2.08793e-05	4.21882e-15	7.9532e-29	5.26867e-51	3.53551e-40	1.44305e-33	0	1.21612e-14	127.248	1722.43	3.87138e-14	8.98427e-15	1216.36	1910.57	5.60552e-16
1.8e-10	600	1.22316e+19	0	13061.4	7.01229e+18	7456.3	7.21939e-12	2.98244e+18	35682.9	1.86403e+18	28278.4	3.72805e+17	1807.39	1.66566	467.592	17619	665.825	2787.85	758.721	0	11.3802	0.034073	1.1069e-17	7.65278e-15	4.46786e-31	8.04957e-19	1.22976e-36	1.18399e-24	5.18916e-26	2.46393e-35	3.11808e-21	10503.8	3.59577e-36	4.63826e-07	2.36873e-05	5.05271e-15	1.00669e-28	7.41126e-51	5.07059e-40	2.01486e-33	0	1.45176e-14	134.955	1915.07	4.12888e-14	1.01125e-14	1311.14	2019.75	7.22992e-16
1.9e-10	600	1.22316e+19	0	13494.9	7.01229e+18	7456.3	8.58385e-12	2.98244e+18	38443.4	1.86403e+18	30469.9	3.72805e+17	1993.76	1.88251	528.361	18933.2	745.151	2995.46	819.525	0	12.8327	0.0385188	1.41056e-17	9.08157e-15	6.11174e-31	1.04915e-18	1.81115e-36	1.40514e-24	6.61482e-26	3.2921e-35	3.89839e-21	11288.3	5.17683e-36	5.23044e-07	2.67074e-05	5.99584e-15	1.25862e-28	1.09731e-50	7.13866e-40	2.76783e-33	0	1.71491e-14	142.578	2117.41	4.39124e-14	1.1314e-14	1409.06	2129.91	9.19209e-16
2e-10	600	1.22316e+19	0	13942.7	7.01229e+18	7456.3	1.01216e-11	2.98244e+18	41302.1	1.86403e+18	32741.4	3.72805e+17	2191.29	2.1158	593.747	20290.5	829.795	3209.89	882.744	0	14.3913	0.0433052	1.77789e-17	1.06883e-14	8.24068e-31	1.35143e-18	2.62176e-36	1.65378e-24	8.339e-26	4.3404e-35	4.82034e-21	12098.8	7.33132e-36	5.86596e-07	2.99463e-05	7.05635e-15	1.55628e-28	1.5824e-50	9.88521e-40	3.7471e-33	0	2.00708e-14	150.142	2329.53	4.65871e-14	1.25902e-14	1510.22	2241.23	1.15382e-15
2.1e-10	600	1.22316e+19	0	14405.5	7.01229e+18	7456.3	1.18455e-11	2.98244e+18	44262	1.86403e+18	35095.2	3.72805e+17	2400.38	2.36611	663.917	21692.4	919.91	3431.39	948.46	0	16.0597	0.0484447	2.21881e-17	1.24857e-14	1.09673e-30	1.72238e-18	3.73645e-36	1.93185e-24	1.04078e-25	5.65408e-35	5.90115e-21	12936.2	1.02295e-35	6.54626e-07	3.34108e-05	8.24268e-15	1.90522e-28	2.2029e-50	1.34858e-39	5.00639e-33	0	2.32985e-14	157.668	2551.53	4.93157e-14	1.39426e-14	1614.75	2353.88	1.43182e-15
2.2e-10	600	1.22316e+19	0	14883.6	7.01229e+18	7456.3	1.37691e-11	2.98244e+18	47326.2	1.86403e+18	37534.2	3.72805e+17	2621.39	2.63404	739.044	23140.4	1015.66	3660.18	1016.75	0	17.8415	0.0539503	2.74437e-17	1.44871e-14	1.44245e-30	2.17404e-18	5.25047e-36	2.24137e-24	1.28726e-25	7.28545e-35	7.15921e-21	13801.4	1.40834e-35	7.27284e-07	3.71078e-05	9.56353e-15	2.3114e-28	2.97764e-50	1.81513e-39	6.60938e-33	0	2.68494e-14	165.181	2783.56	5.21009e-14	1.53728e-14	1722.75	2468.06	1.75859e-15
2.3e-10	600	1.22316e+19	0	15377.6	7.01229e+18	7456.3	1.59061e-11	2.98244e+18	50498	1.86403e+18	40061	3.72805e+17	2854.73	2.92022	819.307	24635.8	1117.19	3896.51	1087.71	0	19.7405	0.0598357	3.36684e-17	1.67061e-14	1.87682e-30	2.72004e-18	7.28367e-36	2.58442e-24	1.57903e-25	9.29465e-35	8.61422e-21	14695.3	1.91541e-35	8.04722e-07	4.10447e-05	1.10279e-14	2.78115e-28	3.9771e-50	2.41328e-39	8.63094e-33	0	3.07417e-14	172.703	3025.75	5.49457e-14	1.68823e-14	1834.33	2583.95	2.13992e-15
2.4e-10	600	1.22316e+19	0	15887.9	7.01229e+18	7456.3	1.82709e-11	2.98244e+18	53780.9	1.86403e+18	42678.6	3.72805e+17	3100.81	3.22528	904.891	26180.4	1224.7	4140.62	1161.42	0	21.7604	0.0661145	4.0998e-17	1.91568e-14	2.41797e-30	3.37578e-18	9.98576e-36	2.96313e-24	1.92237e-25	1.17505e-34	1.02871e-20	15618.9	2.57614e-35	8.87099e-07	4.5229e-05	1.26451e-14	3.32126e-28	5.28608e-50	3.1727e-39	1.11586e-32	0	3.49952e-14	180.257	3278.28	5.7853e-14	1.8473e-14	1949.61	2701.71	2.58204e-15
2.5e-10	600	1.22316e+19	0	16415.2	7.01229e+18	7456.3	2.08784e-11	2.98244e+18	57178.5	1.86403e+18	45389.8	3.72805e+17	3360.05	3.54989	995.987	27775.5	1338.34	4392.77	1237.98	0	23.9054	0.0728013	4.9583e-17	2.18539e-14	3.08696e-30	4.15855e-18	1.3542e-35	3.37972e-24	2.32422e-25	1.47314e-34	1.22002e-20	16573.1	3.42936e-35	9.7458e-07	4.96684e-05	1.44247e-14	3.93891e-28	7.02119e-50	4.12825e-39	1.42944e-32	0	3.96313e-14	187.864	3541.33	6.08256e-14	2.01466e-14	2068.72	2821.52	3.09164e-15
2.6e-10	600	1.22316e+19	0	16960	7.01229e+18	7456.3	2.3744e-11	2.98244e+18	60694.3	1.86403e+18	48197.6	3.72805e+17	3632.9	3.89472	1092.79	29423	1458.3	4653.24	1317.47	0	26.1795	0.0799107	5.95891e-17	2.48123e-14	3.9081e-30	5.08777e-18	1.81812e-35	3.83646e-24	2.79224e-25	1.83267e-34	1.43772e-20	17559	4.52222e-35	1.06733e-06	5.43709e-05	1.63766e-14	4.64176e-28	9.28518e-50	5.32077e-39	1.81562e-32	0	4.46728e-14	195.547	3815.11	6.38668e-14	2.1905e-14	2191.79	2943.57	3.67592e-15
2.7e-10	600	1.22316e+19	0	17522.9	7.01229e+18	7456.3	2.68837e-11	2.98244e+18	64332.3	1.86403e+18	51105.3	3.72805e+17	3919.8	4.26047	1195.51	31124.5	1584.76	4922.29	1399.99	0	28.5871	0.0874581	7.11994e-17	2.80477e-14	4.90939e-30	6.18519e-18	2.41847e-35	4.3357e-24	3.33483e-25	2.26373e-34	1.68431e-20	18577.6	5.91159e-35	1.16553e-06	5.93446e-05	1.85112e-14	5.43791e-28	1.22017e-49	6.79783e-39	2.28808e-32	0	5.01448e-14	203.326	4099.85	6.69796e-14	2.37502e-14	2318.94	3068.03	4.34259e-15
2.8e-10	600	1.22316e+19	0	18104.5	7.01229e+18	7456.3	3.03139e-11	2.98244e+18	68096.3	1.86403e+18	54116.1	3.72805e+17	4221.23	4.64789	1304.34	32881.7	1717.93	5200.22	1485.65	0	31.1326	0.0954593	8.4615e-17	3.15762e-14	6.12289e-30	7.47507e-18	3.18941e-35	4.87986e-24	3.96124e-25	2.77775e-34	1.96246e-20	19630	7.66555e-35	1.26936e-06	6.45982e-05	2.08389e-14	6.33593e-28	1.59019e-49	8.6145e-39	2.86248e-32	0	5.6074e-14	211.219	4395.78	7.01673e-14	2.56843e-14	2450.3	3195.06	5.09995e-15
2.9e-10	600	1.22316e+19	0	18705.4	7.01229e+18	7456.3	3.40518e-11	2.98244e+18	71990.4	1.86403e+18	57233.2	3.72805e+17	4537.66	5.0577	1419.52	34696.5	1858	5487.31	1574.55	0	33.8205	0.103931	1.00057e-16	3.54144e-14	7.58525e-30	8.98446e-18	4.17251e-35	5.47144e-24	4.68158e-25	3.38759e-34	2.27498e-20	20717.4	9.86554e-35	1.37901e-06	7.01404e-05	2.33708e-14	7.34491e-28	2.05594e-49	1.08344e-38	3.5568e-32	0	6.24895e-14	219.246	4703.16	7.34331e-14	2.77093e-14	2586.03	3324.85	5.9569e-15
3e-10	600	1.22316e+19	0	19326.2	7.01229e+18	7456.3	3.81151e-11	2.98244e+18	76018.9	1.86403e+18	60460.3	3.72805e+17	4869.6	5.49069	1541.25	36570.8	2005.18	5783.88	1666.8	0	36.6555	0.112889	1.17767e-16	3.95795e-14	9.3382e-30	1.07434e-17	5.41804e-35	6.11302e-24	5.50697e-25	4.10771e-34	2.62483e-20	21840.8	1.26086e-34	1.49466e-06	7.59803e-05	2.6118e-14	8.47442e-28	2.63854e-49	1.35309e-38	4.39158e-32	0	6.9423e-14	227.425	5022.27	7.67804e-14	2.98276e-14	2726.26	3457.57	6.92296e-15
3.1e-10	600	1.22316e+19	0	19967.6	7.01229e+18	7456.3	4.25222e-11	2.98244e+18	80186.2	1.86403e+18	63800.8	3.72805e+17	5217.55	5.94766	1669.78	38506.5	2159.68	6090.23	1762.5	0	39.6426	0.122351	1.38012e-16	4.40894e-14	1.14291e-29	1.27854e-17	6.98636e-35	6.80725e-24	6.44951e-25	4.95433e-34	3.01514e-20	23001.5	1.60095e-34	1.61652e-06	8.21272e-05	2.90924e-14	9.73458e-28	3.36352e-49	1.67876e-38	5.3902e-32	0	7.69083e-14	235.772	5353.4	8.02128e-14	3.20416e-14	2871.15	3593.41	8.00838e-15
3.2e-10	600	1.22316e+19	0	20630.3	7.01229e+18	7456.3	4.72919e-11	2.98244e+18	84496.6	1.86403e+18	67258.4	3.72805e+17	5582.06	6.42943	1805.33	40505.6	2321.73	6406.68	1861.77	0	42.7868	0.132336	1.61083e-16	4.89623e-14	1.39116e-29	1.51472e-17	8.94984e-35	7.55688e-24	7.52247e-25	5.94558e-34	3.44922e-20	24200.8	2.0204e-34	1.74479e-06	8.85908e-05	3.2306e-14	1.1136e-27	4.26078e-49	2.07005e-38	6.5792e-32	0	8.49823e-14	244.306	5696.85	8.37337e-14	3.43535e-14	3020.85	3732.53	9.22414e-15
3.3e-10	600	1.22316e+19	0	21315	7.01229e+18	7456.3	5.2444e-11	2.98244e+18	88955	1.86403e+18	70837.1	3.72805e+17	5963.66	6.93685	1948.17	42570.2	2491.55	6733.59	1964.72	0	46.0933	0.142861	1.87295e-16	5.42172e-14	1.68463e-29	1.78698e-17	1.1395e-34	8.36474e-24	8.74031e-25	7.1017e-34	3.93053e-20	25439.9	2.53523e-34	1.87969e-06	9.53812e-05	3.57712e-14	1.269e-27	5.36457e-49	2.53787e-38	7.98864e-32	0	9.36845e-14	253.041	6052.95	8.73469e-14	3.67661e-14	3175.51	3875.11	1.0582e-14
3.4e-10	600	1.22316e+19	0	22022.5	7.01229e+18	7456.3	5.79989e-11	2.98244e+18	93566.2	1.86403e+18	74540.6	3.72805e+17	6362.93	7.47081	2098.53	44702.5	2669.38	7071.29	2071.49	0	49.5674	0.153947	2.16998e-16	5.98739e-14	2.03013e-29	2.09983e-17	1.44246e-34	9.23375e-24	1.01188e-24	8.44526e-34	4.46273e-20	26720	3.16423e-34	2.02144e-06	0.000102509	3.9501e-14	1.44082e-27	6.71469e-49	3.09461e-38	9.65246e-32	0	1.03058e-13	261.994	6422.04	9.10561e-14	3.9282e-14	3335.31	4021.35	1.20946e-14
3.5e-10	600	1.22316e+19	0	22753.4	7.01229e+18	7456.3	6.39775e-11	2.98244e+18	98335.1	1.86403e+18	78373.1	3.72805e+17	6780.45	8.0322	2256.69	46904.6	2855.47	7420.13	2182.2	0	53.2147	0.165611	2.50569e-16	6.59525e-14	2.43532e-29	2.45825e-17	1.81606e-34	1.01669e-23	1.1675e-24	1.00014e-33	5.04965e-20	28042.7	3.92941e-34	2.17026e-06	0.000109984	4.35086e-14	1.63031e-27	8.35678e-49	3.75429e-38	1.16089e-31	0	1.13147e-13	271.179	6804.47	9.48652e-14	4.19038e-14	3500.41	4171.42	1.37755e-14
3.6e-10	600	1.22316e+19	0	23508.5	7.01229e+18	7456.3	7.04017e-11	2.98244e+18	103267	1.86403e+18	82338.9	3.72805e+17	7216.83	8.62197	2422.92	49178.8	3050.06	7780.5	2296.97	0	57.0409	0.177876	2.8842e-16	7.24741e-14	2.90882e-29	2.8677e-17	2.27472e-34	1.11673e-23	1.34277e-24	1.17979e-33	5.69532e-20	29409.3	4.85648e-34	2.32639e-06	0.000117818	4.78079e-14	1.83877e-27	1.03442e-48	4.53277e-38	1.3901e-31	0	1.24003e-13	280.613	7200.63	9.87781e-14	4.46346e-14	3670.99	4325.51	1.56392e-14
3.7e-10	600	1.22316e+19	0	24288.8	7.01229e+18	7456.3	7.72941e-11	2.98244e+18	108367	1.86403e+18	86442.2	3.72805e+17	7672.7	9.2411	2597.48	51527.6	3253.43	8152.77	2415.94	0	61.0521	0.190763	3.31001e-16	7.94603e-14	3.46022e-29	3.33422e-17	2.83545e-34	1.22382e-23	1.53972e-24	1.38657e-33	6.40396e-20	30821.2	5.97545e-34	2.49007e-06	0.000126022	5.24129e-14	2.06756e-27	1.27386e-48	5.44792e-38	1.65769e-31	0	1.35677e-13	290.309	7610.9	1.02799e-13	4.74772e-14	3847.23	4483.81	1.77013e-14
3.8e-10	600	1.22316e+19	0	25094.9	7.01229e+18	7456.3	8.46781e-11	2.98244e+18	113641	1.86403e+18	90687.6	3.72805e+17	8148.68	9.89056	2780.68	53953.3	3465.83	8537.34	2539.25	0	65.2543	0.204292	3.788e-16	8.69334e-14	4.10029e-29	3.86441e-17	3.51822e-34	1.33829e-23	1.76055e-24	1.6239e-33	7.18002e-20	32280	7.32114e-34	2.66155e-06	0.000134607	5.73384e-14	2.31812e-27	1.56108e-48	6.51982e-38	1.96908e-31	0	1.48227e-13	300.282	8035.69	1.06932e-13	5.04349e-14	4029.32	4646.5	1.99784e-14
3.9e-10	600	1.22316e+19	0	25927.8	7.01229e+18	7456.3	9.25779e-11	2.98244e+18	119094	1.86403e+18	95079.6	3.72805e+17	8645.47	10.5714	2972.82	56458.5	3687.55	8934.61	2667.04	0	69.6538	0.218486	4.32348e-16	9.49167e-14	4.84098e-29	4.46553e-17	4.34646e-34	1.46048e-23	2.00765e-24	1.89557e-33	8.02812e-20	33787.2	8.934e-34	2.84109e-06	0.000143587	6.25996e-14	2.59193e-27	1.90422e-48	7.771e-38	2.33029e-31	0	1.61715e-13	310.546	8475.44	1.11182e-13	5.35107e-14	4217.45	4813.8	2.24884e-14
4e-10	600	1.22316e+19	0	26788.3	7.01229e+18	7456.3	1.01018e-10	2.98244e+18	124733	1.86403e+18	99623.3	3.72805e+17	9163.73	11.2847	3174.19	59045.8	3918.89	9345.01	2799.47	0	74.2572	0.233369	4.92222e-16	1.03434e-13	5.69563e-29	5.14552e-17	5.34762e-34	1.59073e-23	2.28361e-24	2.20574e-33	8.95313e-20	35344.4	1.08609e-33	3.02896e-06	0.000152974	6.82121e-14	2.89058e-27	2.31256e-48	9.22671e-38	2.74807e-31	0	1.76204e-13	321.116	8930.57	1.15552e-13	5.67081e-14	4411.83	4985.89	2.52505e-14
4.1e-10	600	1.22316e+19	0	27677.4	7.01229e+18	7456.3	1.10026e-10	2.98244e+18	130563	1.86403e+18	104323	3.72805e+17	9704.18	12.0316	3385.12	61718	4160.13	9768.98	2936.68	0	79.0712	0.248965	5.59048e-16	1.1251e-13	6.67905e-29	5.91308e-17	6.55366e-34	1.72942e-23	2.59126e-24	2.55902e-33	9.96013e-20	36953.3	1.31559e-33	3.22543e-06	0.00016278	7.41922e-14	3.2157e-27	2.79667e-48	1.09152e-37	3.22991e-31	0	1.91767e-13	332.005	9401.55	1.20048e-13	6.00306e-14	4612.66	5162.97	2.82854e-14
4.2e-10	600	1.22316e+19	0	28596	7.01229e+18	7456.3	1.19627e-10	2.98244e+18	136592	1.86403e+18	109185	3.72805e+17	10267.6	12.8131	3605.94	64477.7	4411.58	10207	3078.83	0	84.1029	0.265297	6.33506e-16	1.22171e-13	7.80767e-29	6.77772e-17	8.00184e-34	1.87693e-23	2.93364e-24	2.96049e-33	1.10544e-19	38615.6	1.58815e-33	3.4308e-06	0.000173019	8.05565e-14	3.56901e-27	3.36858e-48	1.28678e-37	3.78415e-31	0	2.08477e-13	343.228	9888.88	1.24675e-13	6.34817e-14	4820.16	5345.26	3.16149e-14
4.3e-10	600	1.22316e+19	0	29545	7.01229e+18	7456.3	1.29849e-10	2.98244e+18	142824	1.86403e+18	114214	3.72805e+17	10854.6	13.6305	3836.99	67327.8	4673.58	10659.4	3226.09	0	89.3594	0.282393	7.16332e-16	1.32442e-13	9.09969e-29	7.74982e-17	9.73549e-34	2.03362e-23	3.31404e-24	3.41571e-33	1.22416e-19	40333.1	1.91096e-33	3.64535e-06	0.000183705	8.73223e-14	3.9523e-27	4.04193e-48	1.51198e-37	4.42006e-31	0	2.26415e-13	354.8	10393	1.29436e-13	6.70651e-14	5034.54	5532.97	3.52627e-14
4.4e-10	600	1.22316e+19	0	30525.6	7.01229e+18	7456.3	1.40722e-10	2.98244e+18	149268	1.86403e+18	119415	3.72805e+17	11466.2	14.485	4078.62	70271.5	4946.43	11126.8	3378.63	0	94.8483	0.300278	8.08325e-16	1.43352e-13	1.05752e-28	8.84072e-17	1.18048e-33	2.19992e-23	3.73605e-24	3.93083e-33	1.35275e-19	42107.6	2.29228e-33	3.86938e-06	0.000194851	9.45075e-14	4.36745e-27	1.12923e-43	1.771e-37	5.1479e-31	0	2.45668e-13	366.734	10914.5	1.34338e-13	7.07849e-14	5256.03	5726.31	3.92541e-14
4.5e-10	600	1.22316e+19	0	31538.7	7.01229e+18	7456.3	1.52274e-10	2.98244e+18	155930	1.86403e+18	124794	3.72805e+17	12103	15.3778	4331.18	73311.6	5230.5	11609.7	3536.61	0	100.577	0.31898	9.10347e-16	1.54927e-13	1.22566e-28	1.00628e-16	1.4268e-33	2.37622e-23	4.2035e-24	4.51256e-33	1.49181e-19	43940.9	2.7416e-33	4.10323e-06	0.000206474	1.02131e-13	4.81642e-27	5.00449e-43	2.06819e-37	5.97905e-31	0	2.66327e-13	379.045	11453.9	1.39385e-13	7.46449e-14	5484.88	5925.51	4.36162e-14
4.6e-10	600	1.22316e+19	0	32585.5	7.01229e+18	7456.3	1.64538e-10	2.98244e+18	162817	1.86403e+18	130357	3.72805e+17	12765.9	16.3103	4595.06	76451.5	5526.12	12108.5	3700.22	0	106.554	0.338526	1.02333e-15	1.67199e-13	1.41682e-28	1.14295e-16	1.71921e-33	2.56296e-23	4.72059e-24	5.16828e-33	1.64197e-19	45835.2	3.26978e-33	4.3472e-06	0.000218588	1.10211e-13	5.30124e-27	1.0163e-42	2.40833e-37	6.92607e-31	0	2.88493e-13	391.749	12011.8	1.44583e-13	7.86495e-14	5721.32	6130.79	4.83781e-14
4.7e-10	600	1.22316e+19	0	33667	7.01229e+18	7456.3	1.77544e-10	2.98244e+18	169936	1.86403e+18	136110	3.72805e+17	13455.8	17.2838	4870.65	79694.4	5833.67	12623.9	3869.65	0	112.787	0.358946	1.1483e-15	1.80195e-13	1.63372e-28	1.29555e-16	2.06549e-33	2.76057e-23	5.29181e-24	5.90609e-33	1.80391e-19	47792.2	3.8893e-33	4.60164e-06	0.000231209	1.18767e-13	5.82406e-27	1.62562e-42	2.79675e-37	8.00284e-31	0	3.12269e-13	404.859	12588.7	1.49936e-13	8.28028e-14	5965.61	6342.38	5.35708e-14
4.8e-10	600	1.22316e+19	0	34784.3	7.01229e+18	7456.3	1.91326e-10	2.98244e+18	177296	1.86403e+18	142059	3.72805e+17	14173.6	18.2996	5158.33	83043.7	6153.51	13156.3	4045.09	0	119.285	0.38027	1.28634e-15	1.93949e-13	1.87934e-28	1.46567e-16	2.47454e-33	2.96951e-23	5.92202e-24	6.73484e-33	1.9783e-19	49814.3	4.61435e-33	4.8669e-06	0.000244353	1.27821e-13	6.38709e-27	2.20943e-42	3.23933e-37	9.22468e-31	0	3.3777e-13	418.391	13185.2	1.55452e-13	8.71094e-14	6218.01	6560.53	5.92277e-14
4.9e-10	600	1.22316e+19	0	35938.8	7.01229e+18	7456.3	2.05919e-10	2.98244e+18	184905	1.86403e+18	148210	3.72805e+17	14920.1	19.3591	5458.52	86502.8	6486.04	13706.3	4226.73	0	126.056	0.402529	1.43862e-15	2.08492e-13	2.15694e-28	1.65505e-16	2.95664e-33	3.19025e-23	6.6165e-24	7.6642e-33	2.16586e-19	51903.4	5.46117e-33	5.14332e-06	0.000258037	1.37392e-13	6.99266e-27	2.776e-42	3.74256e-37	1.06085e-30	0	3.65116e-13	432.361	13801.9	1.61135e-13	9.15739e-14	6478.79	6785.47	6.53845e-14
5e-10	600	1.22316e+19	0	37131.6	7.01229e+18	7456.3	2.21357e-10	2.98244e+18	192770	1.86403e+18	154571	3.72805e+17	15696.4	20.464	5771.65	90075.5	6831.67	14274.5	4414.79	0	133.109	0.425755	1.60644e-15	2.23857e-13	2.47012e-28	1.86558e-16	3.52358e-33	3.42327e-23	7.38089e-24	8.70477e-33	2.36735e-19	54061.9	6.44829e-33	5.43129e-06	0.000272279	1.47504e-13	7.64318e-27	3.3233e-42	4.31361e-37	1.21728e-30	0	3.94436e-13	446.785	14439.6	1.66992e-13	9.62012e-14	6748.22	7017.46	7.20793e-14
5.1e-10	600	1.22316e+19	0	38364	7.01229e+18	7456.3	2.37677e-10	2.98244e+18	200899	1.86403e+18	161149	3.72805e+17	16503.5	21.6156	6098.17	93765.5	7190.8	14861.5	4609.47	0	140.455	0.449981	1.79117e-15	2.4008e-13	2.82283e-28	2.09929e-16	4.18888e-33	3.66906e-23	8.22132e-24	9.86809e-33	2.58354e-19	56292	7.59677e-33	5.73119e-06	0.000287096	1.58177e-13	8.34116e-27	3.89748e-42	4.96037e-37	1.3938e-30	0	4.25869e-13	461.678	15098.8	1.73028e-13	1.00996e-13	7026.59	7256.76	7.93532e-14
5.2e-10	600	1.22316e+19	0	39637.2	7.01229e+18	7456.3	2.54918e-10	2.98244e+18	209303	1.86403e+18	167949	3.72805e+17	17342.2	22.8156	6438.51	97576.7	7563.87	15467.9	4810.99	0	148.102	0.475241	1.9943e-15	2.57194e-13	3.21939e-28	2.35841e-16	4.96802e-33	3.92815e-23	9.14436e-24	1.11668e-32	2.81524e-19	58596.2	8.9306e-33	6.04341e-06	0.000302507	1.69436e-13	9.08922e-27	4.50956e-42	5.69154e-37	1.59266e-30	0	4.59562e-13	477.058	15780.3	1.79251e-13	1.05964e-13	7314.2	7503.63	8.725e-14
5.3e-10	600	1.22316e+19	0	40952.7	7.01229e+18	7456.3	2.73119e-10	2.98244e+18	217990	1.86403e+18	174980	3.72805e+17	18213.8	24.0657	6793.16	101513	7951.32	16094.4	5019.59	0	156.061	0.501571	2.21742e-15	2.75238e-13	3.66454e-28	2.64535e-16	5.87872e-33	4.20106e-23	1.01571e-23	1.26146e-32	3.06329e-19	60976.8	1.0477e-32	6.36836e-06	0.000318531	1.81304e-13	9.89011e-27	5.16038e-42	6.51667e-37	1.81631e-30	0	4.95672e-13	492.941	16484.7	1.85667e-13	1.1111e-13	7611.36	7758.34	9.58166e-14
5.4e-10	600	1.22316e+19	0	42311.9	7.01229e+18	7456.3	2.9232e-10	2.98244e+18	226969	1.86403e+18	182250	3.72805e+17	19119.2	25.3673	7162.59	105579	8353.6	16741.6	5235.49	0	164.341	0.529007	2.46228e-15	2.9425e-13	4.16346e-28	2.96272e-16	6.94118e-33	4.48835e-23	1.12673e-23	1.42266e-32	3.32859e-19	63436.4	1.22669e-32	6.70647e-06	0.000335189	1.93806e-13	1.07466e-26	5.84092e-42	7.44626e-37	2.06746e-30	0	5.34369e-13	509.346	17212.9	1.92282e-13	1.1644e-13	7918.38	8021.18	1.05103e-13
5.5e-10	600	1.22316e+19	0	43716.2	7.01229e+18	7456.3	3.12564e-10	2.98244e+18	236249	1.86403e+18	189765	3.72805e+17	20059.7	26.7224	7547.31	109778	8771.2	17410.3	5458.93	0	172.954	0.557587	2.73074e-15	3.14268e-13	4.72181e-28	3.31334e-16	8.17849e-33	4.79058e-23	1.2483e-23	1.6019e-32	3.61204e-19	65977.7	1.43354e-32	7.05816e-06	0.0003525	2.06968e-13	1.16618e-26	6.53584e-42	8.49183e-37	2.34906e-30	0	5.75833e-13	526.289	17965.6	1.99103e-13	1.21959e-13	8235.59	8292.43	1.15164e-13
5.6e-10	600	1.22316e+19	0	45167.1	7.01229e+18	7456.3	3.33895e-10	2.98244e+18	245842	1.86403e+18	197535	3.72805e+17	21036.2	28.1328	7947.83	114115	9204.6	18101.1	5690.17	0	181.911	0.58735	3.02481e-15	3.35334e-13	5.3458e-28	3.70027e-16	9.61695e-33	5.10834e-23	1.38133e-23	1.80097e-32	3.91459e-19	68603.3	1.67222e-32	7.4239e-06	0.000370486	2.20815e-13	1.26386e-26	7.24662e-42	9.66602e-37	2.66435e-30	0	6.20257e-13	543.79	18743.5	2.06139e-13	1.27674e-13	8563.32	8572.39	1.26056e-13
5.7e-10	600	1.22316e+19	0	46666.2	7.01229e+18	7456.3	3.56358e-10	2.98244e+18	255757	1.86403e+18	205567	3.72805e+17	22050.1	29.6001	8364.7	118594	9654.32	18814.7	5929.46	0	191.223	0.618335	3.34667e-15	3.57489e-13	6.04218e-28	4.12683e-16	1.12865e-32	5.44223e-23	1.52675e-23	2.02179e-32	4.23724e-19	71316	1.94723e-32	7.80414e-06	0.000389169	2.35376e-13	1.36803e-26	7.97254e-42	1.09827e-36	3.01686e-30	0	6.67845e-13	561.868	19547.5	2.13395e-13	1.3359e-13	8901.94	8861.38	1.37841e-13
5.8e-10	600	1.22316e+19	0	48215	7.01229e+18	7456.3	3.8e-10	2.98244e+18	266004	1.86403e+18	213871	3.72805e+17	23102.6	31.1265	8798.45	123221	10120.9	19552	6177.08	0	200.901	0.650586	3.69863e-15	3.80777e-13	6.81832e-28	4.59659e-16	1.32211e-32	5.79288e-23	1.68561e-23	2.26647e-32	4.58102e-19	74118.8	2.26364e-32	8.19938e-06	0.000408571	2.50679e-13	1.47902e-26	8.72422e-42	1.24569e-36	3.41046e-30	0	7.18818e-13	580.543	20378.5	2.20881e-13	1.39714e-13	9251.79	9159.69	1.50585e-13
5.9e-10	600	1.22316e+19	0	49815.2	7.01229e+18	7456.3	4.0487e-10	2.98244e+18	276596	1.86403e+18	222455	3.72805e+17	24195	32.7138	9249.67	128000	10604.8	20313.7	6433.28	0	210.959	0.684144	4.08323e-15	4.05243e-13	7.68225e-28	5.11344e-16	1.54596e-32	6.16094e-23	1.85899e-23	2.53729e-32	4.94698e-19	77014.6	2.62721e-32	8.6101e-06	0.000428716	2.66752e-13	1.59718e-26	9.5036e-42	1.41054e-36	3.84937e-30	0	7.73412e-13	599.834	21237.3	2.28604e-13	1.46053e-13	9613.25	9467.66	1.64359e-13
6e-10	600	1.22316e+19	0	51468.6	7.01229e+18	7456.3	4.31018e-10	2.98244e+18	287543	1.86403e+18	231328	3.72805e+17	25328.5	34.3641	9718.93	132937	11106.6	21100.6	6698.37	0	221.408	0.719053	4.50316e-15	4.30934e-13	8.64273e-28	5.68156e-16	1.80457e-32	6.54706e-23	2.04811e-23	2.83674e-32	5.33625e-19	80006.5	3.04442e-32	9.03682e-06	0.000449627	2.83627e-13	1.72286e-26	1.03128e-41	1.59461e-36	4.33821e-30	0	8.31876e-13	619.762	22124.8	2.36571e-13	1.52613e-13	9986.71	9785.62	1.79238e-13
6.1e-10	600	1.22316e+19	0	53176.8	7.01229e+18	7456.3	4.58496e-10	2.98244e+18	298857	1.86403e+18	240500	3.72805e+17	26504.5	36.0796	10206.9	138035	11627	21913.6	6972.63	0	232.261	0.755361	4.96133e-15	4.57898e-13	9.70928e-28	6.30547e-16	2.10292e-32	6.95193e-23	2.25422e-23	3.16751e-32	5.74999e-19	83097.7	3.52259e-32	9.48007e-06	0.000471331	3.01333e-13	1.85644e-26	1.11502e-41	1.79989e-36	4.88198e-30	0	8.9448e-13	640.349	23042	2.44792e-13	1.59401e-13	10372.6	10113.9	1.95304e-13
6.2e-10	600	1.22316e+19	0	54941.7	7.01229e+18	7456.3	4.87359e-10	2.98244e+18	310550	1.86403e+18	249981	3.72805e+17	27724.5	37.8624	10714.1	143301	12166.5	22753.5	7256.37	0	243.533	0.793113	5.46089e-15	4.86183e-13	1.08923e-27	6.99005e-16	2.44666e-32	7.37628e-23	2.4787e-23	3.53252e-32	6.18938e-19	86291.6	4.06997e-32	9.9404e-06	0.000493852	3.19903e-13	1.9983e-26	1.20143e-41	2.02853e-36	5.48618e-30	0	9.61508e-13	661.618	23989.9	2.53276e-13	1.66425e-13	10771.2	10452.9	2.12642e-13
6.3e-10	600	1.22316e+19	0	56765.1	7.01229e+18	7456.3	5.17662e-10	2.98244e+18	322635	1.86403e+18	259781	3.72805e+17	28989.9	39.7147	11241.2	148741	12725.7	23621.2	7549.9	0	255.236	0.832359	6.00519e-15	5.15843e-13	1.2203e-27	7.74058e-16	2.84215e-32	7.82082e-23	2.72303e-23	3.93494e-32	6.65568e-19	89591.4	4.69586e-32	1.04184e-05	0.000517217	3.3937e-13	2.14885e-26	1.29058e-41	2.2829e-36	6.15676e-30	0	1.03327e-12	683.59	24969.4	2.6203e-13	1.73692e-13	11183.1	10803	2.31344e-13
6.4e-10	600	1.22316e+19	0	58649.1	7.01229e+18	7456.3	5.49464e-10	2.98244e+18	335125	1.86403e+18	269911	3.72805e+17	30302.2	41.6389	11789	154359	13305.2	24517.7	7853.54	0	267.385	0.87315	6.59786e-15	5.4693e-13	1.36536e-27	8.56275e-16	3.29663e-32	8.28632e-23	2.9888e-23	4.3782e-32	7.15017e-19	93000.7	5.41071e-32	1.09146e-05	0.000541454	3.59769e-13	2.30851e-26	1.38253e-41	2.56555e-36	6.90021e-30	0	1.11009e-12	706.29	25981.6	2.71066e-13	1.8121e-13	11608.7	11164.4	2.51512e-13
6.5e-10	600	1.22316e+19	0	60595.6	7.01229e+18	7456.3	5.82825e-10	2.98244e+18	348033	1.86403e+18	280381	3.72805e+17	31662.9	43.6374	12358	160163	13905.8	25443.8	8167.63	0	279.996	0.915537	7.2428e-15	5.79499e-13	1.52576e-27	9.46268e-16	3.81823e-32	8.77357e-23	3.2777e-23	4.86603e-32	7.67421e-19	96523.2	6.22629e-32	1.14297e-05	0.000566592	3.81135e-13	2.4777e-26	1.47756e-41	2.87928e-36	7.72359e-30	0	1.19231e-12	729.742	27027.6	2.80391e-13	1.88986e-13	12048.4	11537.8	2.73249e-13
6.6e-10	600	1.22316e+19	0	62606.7	7.01229e+18	7456.3	6.17807e-10	2.98244e+18	361373	1.86403e+18	291203	3.72805e+17	33073.6	45.7127	12949.1	166157	14528.1	26400.7	8492.52	0	293.082	0.959574	7.94418e-15	6.13606e-13	1.70292e-27	1.0447e-15	4.41617e-32	9.28336e-23	3.59156e-23	5.40246e-32	8.22919e-19	100163	7.15585e-32	1.19642e-05	0.000592659	4.03505e-13	2.65688e-26	1.57577e-41	3.22713e-36	8.63458e-30	0	1.28032e-12	753.971	28108.4	2.90017e-13	1.9703e-13	12502.7	11923.3	2.96669e-13
6.7e-10	600	1.22316e+19	0	64684.6	7.01229e+18	7456.3	6.54476e-10	2.98244e+18	375160	1.86403e+18	302388	3.72805e+17	34536	47.8673	13562.9	172349	15172.8	27389.2	8828.57	0	306.66	1.00532	8.70652e-15	6.49312e-13	1.89841e-27	1.15229e-15	5.10085e-32	9.81653e-23	3.93235e-23	5.99186e-32	8.81655e-19	103923	8.21424e-32	1.25188e-05	0.000619686	4.26916e-13	2.84652e-26	1.67733e-41	3.61241e-36	9.64152e-30	0	1.3745e-12	779.003	29225.3	2.99952e-13	2.0535e-13	12972	12321.5	3.21894e-13
6.8e-10	600	1.22316e+19	0	66831.4	7.01229e+18	7456.3	6.92898e-10	2.98244e+18	389408	1.86403e+18	313948	3.72805e+17	36051.9	50.104	14200.2	178745	15840.6	28410.5	9176.13	0	320.747	1.05282	9.53464e-15	6.86676e-13	2.11393e-27	1.26979e-15	5.88397e-32	1.0374e-22	4.30218e-23	6.63895e-32	9.43779e-19	107808	9.41817e-32	1.30942e-05	0.000647704	4.51408e-13	3.04709e-26	1.78228e-41	4.03872e-36	1.07535e-29	0	1.47529e-12	804.864	30379.4	3.10209e-13	2.13955e-13	13456.9	12732.7	3.49053e-13
6.9e-10	600	1.22316e+19	0	69049.5	7.01229e+18	7456.3	7.33142e-10	2.98244e+18	404132	1.86403e+18	325896	3.72805e+17	37622.9	52.4254	14861.9	185351	16532.3	29465.7	9535.6	0	335.359	1.10215	1.04337e-14	7.25761e-13	2.35133e-27	1.39804e-15	6.77873e-32	1.09565e-22	4.70329e-23	7.34883e-32	1.00945e-18	111822	1.07864e-31	1.36911e-05	0.000676746	4.77021e-13	3.25911e-26	1.8907e-41	4.50997e-36	1.19802e-29	0	1.58314e-12	831.583	31571.9	3.20797e-13	2.22853e-13	13958	13157.5	3.78284e-13
7e-10	600	1.22316e+19	0	71341.2	7.01229e+18	7456.3	7.75282e-10	2.98244e+18	419349	1.86403e+18	338245	3.72805e+17	39250.9	54.8344	15548.6	192175	17248.6	30555.8	9907.37	0	350.514	1.15337	1.14094e-14	7.66634e-13	2.61259e-27	1.53794e-15	7.80001e-32	1.15651e-22	5.13813e-23	8.12705e-32	1.07882e-18	115969	1.23399e-31	1.43101e-05	0.000706846	5.03796e-13	3.4831e-26	2.00269e-41	5.0304e-36	1.33325e-29	0	1.69853e-12	859.189	32804.2	3.31729e-13	2.32055e-13	14475.6	13596.3	4.09737e-13
7.1e-10	600	1.22316e+19	0	73709	7.01229e+18	7456.3	8.19392e-10	2.98244e+18	435074	1.86403e+18	351008	3.72805e+17	40937.8	57.3339	16261.4	199224	17990.4	31682	10291.8	0	366.229	1.20653	1.24675e-14	8.0936e-13	2.89987e-27	1.69043e-15	8.96452e-32	1.22008e-22	5.6093e-23	8.97958e-32	1.15207e-18	120253	1.41022e-31	1.49521e-05	0.000738037	5.31778e-13	3.71959e-26	2.11838e-41	5.60463e-36	1.48218e-29	0	1.82199e-12	887.709	34077.4	3.43015e-13	2.4157e-13	15010.5	14049.5	4.43568e-13
7.2e-10	600	1.22316e+19	0	76155.3	7.01229e+18	7456.3	8.6555e-10	2.98244e+18	451324	1.86403e+18	364198	3.72805e+17	42685.5	59.9269	17000.9	206506	18758.5	32845.5	10689.4	0	382.523	1.26171	1.36146e-14	8.5401e-13	3.21551e-27	1.85656e-15	1.02911e-31	1.28644e-22	6.11959e-23	9.91286e-32	1.22936e-18	124680	1.60999e-31	1.56177e-05	0.000770357	5.61009e-13	3.96915e-26	2.2379e-41	6.23764e-36	1.64608e-29	0	1.95406e-12	917.176	35393	3.54668e-13	2.51409e-13	15563.1	14517.6	4.79948e-13
7.3e-10	600	1.22316e+19	0	78682.9	7.01229e+18	7456.3	9.13835e-10	2.98244e+18	468118	1.86403e+18	377830	3.72805e+17	44496	62.6166	17768.2	214027	19553.8	34047.6	11100.6	0	399.416	1.31896	1.48576e-14	9.00656e-13	3.56203e-27	2.03743e-15	1.18008e-31	1.3557e-22	6.67198e-23	1.09339e-31	1.31089e-18	129254	1.83624e-31	1.63078e-05	0.000803841	5.91538e-13	4.23235e-26	2.3614e-41	6.93488e-36	1.82629e-29	0	2.09533e-12	947.62	36752.4	3.667e-13	2.61582e-13	16134	15001.1	5.19058e-13
7.4e-10	600	1.22316e+19	0	81294.3	7.01229e+18	7456.3	9.64333e-10	2.98244e+18	485472	1.86403e+18	391918	3.72805e+17	46371.4	65.4062	18564.2	221796	20377.1	35289.6	11525.8	0	416.927	1.37837	1.62038e-14	9.49372e-13	3.94216e-27	2.23425e-15	1.35175e-31	1.42797e-22	7.26971e-23	1.20502e-31	1.39682e-18	133980	2.09229e-31	1.70232e-05	0.000838527	6.2341e-13	4.50981e-26	2.48901e-41	7.70221e-36	2.02429e-29	0	2.24645e-12	979.074	38157	3.79123e-13	2.72099e-13	16723.9	15500.6	5.61091e-13
7.5e-10	600	1.22316e+19	0	83992.4	7.01229e+18	7456.3	1.01713e-09	2.98244e+18	503406	1.86403e+18	406477	3.72805e+17	48314	68.2991	19389.7	229822	21229.3	36572.7	11965.4	0	435.076	1.44	1.76612e-14	1.00024e-12	4.35886e-27	2.44829e-15	1.54677e-31	1.50335e-22	7.91621e-23	1.32699e-31	1.48737e-18	138863	2.38183e-31	1.77646e-05	0.000874457	6.56675e-13	4.80215e-26	2.62087e-41	8.546e-36	2.24167e-29	0	2.40808e-12	1011.57	39608.3	3.91952e-13	2.82973e-13	17333.3	16016.6	6.06255e-13
7.6e-10	600	1.22316e+19	0	86780	7.01229e+18	7456.3	1.07231e-09	2.98244e+18	521939	1.86403e+18	421523	3.72805e+17	50325.8	71.2986	20245.9	238112	22111.4	37898.3	12420	0	453.886	1.50393	1.92383e-14	1.05333e-12	4.81531e-27	2.68095e-15	1.76815e-31	1.58196e-22	8.61517e-23	1.46019e-31	1.58272e-18	143907	2.70903e-31	1.85331e-05	0.000911669	6.91384e-13	5.11e-26	2.75709e-41	9.47316e-36	2.48015e-29	0	2.58094e-12	1045.15	41107.9	4.052e-13	2.94215e-13	17963	16549.6	6.54771e-13
7.7e-10	600	1.22316e+19	0	89660.2	7.01229e+18	7456.3	1.12998e-09	2.98244e+18	541091	1.86403e+18	437072	3.72805e+17	52409.1	74.4084	21133.7	246675	23024.4	39267.9	12890.1	0	473.378	1.57023	2.09443e-14	1.10873e-12	5.31496e-27	2.9337e-15	2.01924e-31	1.66391e-22	9.37055e-23	1.60555e-31	1.68309e-18	149119	3.0785e-31	1.93294e-05	0.000950207	7.2759e-13	5.43406e-26	2.89784e-41	1.04912e-35	2.7416e-29	0	2.76581e-12	1079.84	42657.3	4.1888e-13	3.05836e-13	18613.6	17100.2	7.06875e-13
7.8e-10	600	1.22316e+19	0	92635.9	7.01229e+18	7456.3	1.19022e-09	2.98244e+18	560881	1.86403e+18	453141	3.72805e+17	54566.4	77.632	22054.2	255521	23969.3	40682.9	13376.1	0	493.574	1.63899	2.27889e-14	1.16652e-12	5.86153e-27	3.20815e-15	2.30379e-31	1.74932e-22	1.01866e-22	1.7641e-31	1.78869e-18	154504	3.49543e-31	2.01546e-05	0.000990113	7.65346e-13	5.77501e-26	3.04325e-41	1.16081e-35	3.02804e-29	0	2.9635e-12	1115.68	44258.2	4.33008e-13	3.17849e-13	19285.8	17669.1	7.6282e-13
7.9e-10	600	1.22316e+19	0	95710.4	7.01229e+18	7456.3	1.25314e-09	2.98244e+18	581332	1.86403e+18	469747	3.72805e+17	56800.1	80.9734	23008.5	264659	24947.1	42144.7	13878.6	0	514.498	1.71028	2.47826e-14	1.2268e-12	6.45904e-27	3.50602e-15	2.62602e-31	1.83831e-22	1.10678e-22	1.93694e-31	1.89974e-18	160068	3.96561e-31	2.10095e-05	0.00103143	8.04709e-13	6.13357e-26	3.19349e-41	1.28326e-35	3.34164e-29	0	3.1749e-12	1152.71	45912.4	4.47598e-13	3.30268e-13	19980.2	18256.7	8.22878e-13
8e-10	600	1.22316e+19	0	98887	7.01229e+18	7456.3	1.31885e-09	2.98244e+18	602465	1.86403e+18	486908	3.72805e+17	59112.7	84.4365	23997.7	274099	25958.9	43655.1	14398.1	0	536.174	1.7842	2.69367e-14	1.28965e-12	7.11182e-27	3.82915e-15	2.99065e-31	1.93102e-22	1.20192e-22	2.12527e-31	2.01648e-18	165816	4.49548e-31	2.18951e-05	0.00107421	8.45736e-13	6.51049e-26	3.34871e-41	1.41743e-35	3.68475e-29	0	3.40093e-12	1190.97	47621.5	4.62666e-13	3.43104e-13	20697.8	18863.7	8.87335e-13
8.1e-10	600	1.22316e+19	0	102169	7.01229e+18	7456.3	1.38744e-09	2.98244e+18	624303	1.86403e+18	504641	3.72805e+17	61506.8	88.0252	25022.9	283850	27005.8	45215.5	14935.3	0	558.627	1.86082	2.92633e-14	1.35518e-12	7.82454e-27	4.17953e-15	3.40295e-31	2.02757e-22	1.30458e-22	2.33037e-31	2.13915e-18	171756	5.09226e-31	2.28125e-05	0.0011185	8.88487e-13	6.90654e-26	3.50909e-41	1.56433e-35	4.05991e-29	0	3.6426e-12	1230.5	49387.4	4.78228e-13	3.56373e-13	21439.1	19490.9	9.56503e-13
8.2e-10	600	1.22316e+19	0	105560	7.01229e+18	7456.3	1.45904e-09	2.98244e+18	646869	1.86403e+18	522966	3.72805e+17	63985.2	91.7438	26085.5	293923	28088.9	46827.6	15490.6	0	581.882	1.94025	3.17753e-14	1.42347e-12	8.60224e-27	4.55927e-15	3.86885e-31	2.1281e-22	1.41533e-22	2.55361e-31	2.26799e-18	177892	5.764e-31	2.37627e-05	0.00116435	9.33024e-13	7.32254e-26	3.67479e-41	1.72507e-35	4.46988e-29	0	3.90098e-12	1271.34	51211.9	4.943e-13	3.70087e-13	22205.1	20138.8	1.03071e-12
8.3e-10	600	1.22316e+19	0	109063	7.01229e+18	7456.3	1.53376e-09	2.98244e+18	670187	1.86403e+18	541903	3.72805e+17	66550.5	95.5967	27186.6	304328	29209.5	48493.2	16064.7	0	605.967	2.02257	3.44866e-14	1.49463e-12	9.45035e-27	4.97068e-15	4.39495e-31	2.23275e-22	1.53477e-22	2.79649e-31	2.40327e-18	184232	6.51967e-31	2.47468e-05	0.00121181	9.79411e-13	7.7593e-26	3.846e-41	1.90084e-35	4.91762e-29	0	4.17721e-12	1313.53	53097.1	5.10901e-13	3.84263e-13	22996.4	20808.1	1.11031e-12
8.4e-10	600	1.22316e+19	0	112683	7.01229e+18	7456.3	1.61172e-09	2.98244e+18	694283	1.86403e+18	561472	3.72805e+17	69205.8	99.5883	28327.4	315077	30368.8	50214	16658.2	0	630.909	2.10787	3.74121e-14	1.56877e-12	1.03747e-26	5.4162e-15	4.98863e-31	2.34166e-22	1.66354e-22	3.06061e-31	2.54524e-18	190782	7.36928e-31	2.57659e-05	0.00126092	1.02771e-12	8.21768e-26	4.02288e-41	2.09293e-35	5.40631e-29	0	4.4725e-12	1357.13	55044.9	5.28047e-13	3.98914e-13	23814.1	21499.6	1.19568e-12
8.5e-10	600	1.22316e+19	0	116423	7.01229e+18	7456.3	1.69305e-09	2.98244e+18	719182	1.86403e+18	581694	3.72805e+17	71953.8	103.723	29509.5	326181	31568	51991.9	17271.8	0	656.737	2.19627	4.05676e-14	1.64598e-12	1.13817e-26	5.89846e-15	5.65815e-31	2.45499e-22	1.80233e-22	3.3477e-31	2.69418e-18	197550	8.32397e-31	2.68213e-05	0.00131176	1.078e-12	8.69858e-26	4.20564e-41	2.30272e-35	5.93942e-29	0	4.78817e-12	1402.17	57057.4	5.45756e-13	4.14057e-13	24658.9	22214	1.28722e-12
8.6e-10	600	1.22316e+19	0	120287	7.01229e+18	7456.3	1.77788e-09	2.98244e+18	744911	1.86403e+18	602590	3.72805e+17	74797.9	108.006	30734	337652	32808.5	53828.7	17906.1	0	683.479	2.28787	4.39702e-14	1.72639e-12	1.2478e-26	6.4203e-15	6.41273e-31	2.5729e-22	1.95186e-22	3.65962e-31	2.85039e-18	204542	9.39619e-31	2.7914e-05	0.00136437	1.13034e-12	9.20293e-26	4.39446e-41	2.53173e-35	6.52066e-29	0	5.12559e-12	1448.71	59136.8	5.64048e-13	4.29707e-13	25531.7	22952.1	1.38536e-12
8.7e-10	600	1.22316e+19	0	124279	7.01229e+18	7456.3	1.86635e-09	2.98244e+18	771497	1.86403e+18	624182	3.72805e+17	77741	112.442	32002.4	349501	34091.5	55726.4	18561.7	0	711.166	2.38276	4.76383e-14	1.81012e-12	1.3671e-26	6.98475e-15	7.26268e-31	2.69553e-22	2.11294e-22	3.99837e-31	3.01415e-18	211767	1.05998e-30	2.90454e-05	0.00141881	1.18481e-12	9.73167e-26	4.58955e-41	2.78156e-35	7.15404e-29	0	5.48625e-12	1496.79	61285.2	5.82942e-13	4.45882e-13	26433.5	23714.6	1.49056e-12
8.8e-10	600	1.22316e+19	0	128404	7.01229e+18	7456.3	1.95859e-09	2.98244e+18	798969	1.86403e+18	646495	3.72805e+17	80786.5	117.036	33316.3	361742	35418.6	57687.1	19239.6	0	739.829	2.48107	5.15913e-14	1.89727e-12	1.49686e-26	7.59506e-15	8.21949e-31	2.82306e-22	2.28639e-22	4.36612e-31	3.18577e-18	219231	1.19502e-30	3.02167e-05	0.00147514	1.24148e-12	1.02858e-25	4.79112e-41	3.05397e-35	7.84388e-29	0	5.87174e-12	1546.47	63504.9	6.02457e-13	4.62599e-13	27365.2	24502.3	1.60332e-12
8.9e-10	600	1.22316e+19	0	132665	7.01229e+18	7456.3	2.05475e-09	2.98244e+18	827356	1.86403e+18	669551	3.72805e+17	83937.8	121.794	34677.1	374388	36791.2	59712.7	19940.2	0	769.501	2.5829	5.58503e-14	1.98798e-12	1.63792e-26	8.25472e-15	9.29597e-31	2.95566e-22	2.47313e-22	4.76517e-31	3.36557e-18	226943	1.34645e-30	3.14292e-05	0.00153343	1.30043e-12	1.08663e-25	4.99938e-41	3.35084e-35	8.59485e-29	0	6.28374e-12	1597.79	65798.4	6.22616e-13	4.79875e-13	28327.8	25316.2	1.72416e-12
9e-10	600	1.22316e+19	0	137068	7.01229e+18	7456.3	2.15499e-09	2.98244e+18	856689	1.86403e+18	693375	3.72805e+17	87198.4	126.72	36086.3	387451	38210.7	61805.6	20664.5	0	800.216	2.68837	6.04377e-14	2.08238e-12	1.79119e-26	8.96748e-15	1.05064e-30	3.09351e-22	2.67412e-22	5.19804e-31	3.55388e-18	234911	1.51619e-30	3.26844e-05	0.00159373	1.36173e-12	1.14743e-25	5.21455e-41	3.67419e-35	9.41196e-29	0	6.72407e-12	1650.82	68168	6.43439e-13	4.97729e-13	29322.4	26157.1	1.85364e-12
9.1e-10	600	1.22316e+19	0	141618	7.01229e+18	7456.3	2.25946e-09	2.98244e+18	886998	1.86403e+18	717993	3.72805e+17	90571.9	131.821	37545.6	400946	39678.7	63967.8	21413.1	0	832.007	2.79761	6.53776e-14	2.1806e-12	1.95766e-26	9.73735e-15	1.18669e-30	3.23679e-22	2.8904e-22	5.6674e-31	3.75103e-18	243143	1.70637e-30	3.39835e-05	0.00165613	1.42549e-12	1.21109e-25	5.43686e-41	4.02622e-35	1.03006e-28	0	7.19465e-12	1705.61	70616.3	6.64949e-13	5.1618e-13	30350	27025.8	1.99235e-12
9.2e-10	600	1.22316e+19	0	146318	7.01229e+18	7456.3	2.36834e-09	2.98244e+18	918317	1.86403e+18	743431	3.72805e+17	94062	137.102	39056.6	414888	41196.8	66201.8	22186.9	0	864.911	2.91074	7.06956e-14	2.28277e-12	2.13838e-26	1.05686e-14	1.3395e-30	3.38568e-22	3.12306e-22	6.17615e-31	3.95738e-18	251649	1.91935e-30	3.53282e-05	0.00172067	1.49176e-12	1.27771e-25	5.66656e-41	4.40928e-35	1.12667e-28	0	7.69755e-12	1762.22	73145.9	6.87168e-13	5.35247e-13	31411.7	27923.3	2.14095e-12
9.3e-10	600	1.22316e+19	0	151174	7.01229e+18	7456.3	2.48178e-09	2.98244e+18	950679	1.86403e+18	769716	3.72805e+17	97672.6	142.57	40621.2	429290	42766.6	68509.8	22986.8	0	898.965	3.02788	7.64194e-14	2.38905e-12	2.33448e-26	1.1466e-14	1.51107e-30	3.54039e-22	3.3733e-22	6.7274e-31	4.1733e-18	260437	2.15776e-30	3.67198e-05	0.00178745	1.56066e-12	1.34743e-25	5.90387e-41	4.82591e-35	1.23163e-28	0	8.23495e-12	1820.71	75759.5	7.1012e-13	5.54952e-13	32508.6	28850.6	2.30011e-12
9.4e-10	600	1.22316e+19	0	156191	7.01229e+18	7456.3	2.59998e-09	2.98244e+18	984118	1.86403e+18	796876	3.72805e+17	101408	148.23	42240.9	444168	44389.9	70894.4	23813.5	0	934.206	3.14918	8.25784e-14	2.49957e-12	2.54719e-26	1.24343e-14	1.7036e-30	3.70112e-22	3.64238e-22	7.32448e-31	4.39915e-18	269516	2.42453e-30	3.816e-05	0.00185652	1.63226e-12	1.42035e-25	6.14907e-41	5.27884e-35	1.34564e-28	0	8.80921e-12	1881.14	78459.8	7.3383e-13	5.75315e-13	33641.9	29808.6	2.47056e-12
9.5e-10	600	1.22316e+19	0	161375	7.01229e+18	7456.3	2.72311e-09	2.98244e+18	1.01867e+06	1.86403e+18	824941	3.72805e+17	105271	154.089	43917.8	459538	46068.3	73358	24668.1	0	970.674	3.27478	8.92043e-14	2.6145e-12	2.77782e-26	1.34789e-14	1.91955e-30	3.86807e-22	3.93165e-22	7.97101e-31	4.63533e-18	278897	2.72292e-30	3.96504e-05	0.00192796	1.70667e-12	1.49661e-25	6.4024e-41	5.77101e-35	1.46941e-28	0	9.42284e-12	1943.57	81249.8	7.58323e-13	5.96357e-13	34812.9	30798.4	2.6531e-12
9.6e-10	600	1.22316e+19	0	166731	7.01229e+18	7456.3	2.85138e-09	2.98244e+18	1.05437e+06	1.86403e+18	853940	3.72805e+17	109268	160.153	45653.7	475416	47803.8	75903.4	25551.3	0	1008.41	3.40481	9.63308e-14	2.73399e-12	3.02777e-26	1.46054e-14	2.16167e-30	4.04146e-22	4.24258e-22	8.67083e-31	4.88224e-18	288589	3.05653e-30	4.11926e-05	0.00200186	1.78398e-12	1.57633e-25	6.66415e-41	6.3056e-35	1.60372e-28	0	1.00785e-11	2008.08	84132.4	7.83625e-13	6.18102e-13	36022.7	31821	2.84854e-12
9.7e-10	600	1.22316e+19	0	172265	7.01229e+18	7456.3	2.98497e-09	2.98244e+18	1.09126e+06	1.86403e+18	883904	3.72805e+17	113402	166.43	47450.5	491820	49598.2	78533.2	26464.2	0	1047.46	3.53942	1.03994e-13	2.85821e-12	3.29856e-26	1.582e-14	2.43299e-30	4.22152e-22	4.5767e-22	9.42811e-31	5.14031e-18	298603	3.42938e-30	4.27884e-05	0.0020783	1.86428e-12	1.65965e-25	6.93458e-41	6.886e-35	1.74942e-28	0	1.07791e-11	2074.72	87110.8	8.09762e-13	6.40572e-13	37272.7	32877.5	3.05778e-12
9.8e-10	600	1.22316e+19	0	177982	7.01229e+18	7456.3	3.12411e-09	2.98244e+18	1.12938e+06	1.86403e+18	914865	3.72805e+17	117678	172.926	49310.3	508766	51453.4	81250.2	27407.7	0	1087.86	3.67877	1.12233e-13	2.98733e-12	3.59181e-26	1.71292e-14	2.73691e-30	4.40847e-22	4.93568e-22	1.02473e-30	5.40995e-18	308950	3.84595e-30	4.44395e-05	0.00215735	1.9477e-12	1.74672e-25	7.21399e-41	7.51589e-35	1.9074e-28	0	1.15276e-11	2143.58	90188	8.36764e-13	6.63791e-13	38564.1	33969.1	3.28177e-12
9.9e-10	600	1.22316e+19	0	183889	7.01229e+18	7456.3	3.26901e-09	2.98244e+18	1.16877e+06	1.86403e+18	946857	3.72805e+17	122100	179.649	51235.2	526272	53371.5	84057.4	28382.9	0	1129.65	3.82301	1.21089e-13	3.12152e-12	3.90927e-26	1.854e-14	3.07719e-30	4.60256e-22	5.32129e-22	1.11332e-30	5.69162e-18	319639	4.31117e-30	4.61478e-05	0.00223911	2.03432e-12	1.83766e-25	7.50038e-41	8.19921e-35	2.07865e-28	0	1.23273e-11	2214.73	93367.3	8.64658e-13	6.87785e-13	39898.4	35096.8	3.52154e-12
1e-09	600	1.22316e+19	0	189992	7.01229e+18	7456.3	3.41989e-09	2.98244e+18	1.20946e+06	1.86403e+18	979913	3.72805e+17	126673	186.606	53227.4	544358	55354.5	86957.6	29390.8	0	1172.9	3.97231	1.30606e-13	3.26097e-12	4.25281e-26	2.00598e-14	3.45805e-30	4.80403e-22	5.73543e-22	1.2091e-30	5.98578e-18	330684	4.83058e-30	4.79151e-05	0.00232366	2.12427e-12	1.93264e-25	7.69726e-41	8.94021e-35	2.2642e-28	0	1.31818e-11	2288.23	96652.2	8.93474e-13	7.12578e-13	41277	36262	3.77816e-12
1.01e-09	600	1.22316e+19	0	196298	7.01229e+18	7456.3	3.577e-09	2.98244e+18	1.25151e+06	1.86403e+18	1.01407e+06	3.72805e+17	131403	193.805	55289	563042	57404.6	89954.1	30432.5	0	1217.63	4.12684	1.40831e-13	3.40587e-12	4.62445e-26	2.16967e-14	3.88415e-30	5.01313e-22	6.18014e-22	1.31262e-30	6.29291e-18	342095	5.41026e-30	4.97435e-05	0.0024111	2.21766e-12	2.03181e-25	7.74106e-41	9.74343e-35	2.46517e-28	0	1.40946e-11	2364.18	100046	9.23243e-13	7.38197e-13	42701.4	37465.9	4.05279e-12
1.02e-09	600	1.22316e+19	0	202813	7.01229e+18	7456.3	3.74058e-09	2.98244e+18	1.29496e+06	1.86403e+18	1.04936e+06	3.72805e+17	136295	201.255	57422.5	582344	59523.9	93049.9	31509.1	0	1263.91	4.28676	1.51816e-13	3.55642e-12	5.02634e-26	2.34593e-14	4.36066e-30	5.23013e-22	6.65759e-22	1.42448e-30	6.61351e-18	353884	6.05701e-30	5.16349e-05	0.00250151	2.3146e-12	2.13532e-25	7.73452e-41	1.06138e-34	2.68278e-28	0	1.50698e-11	2442.64	103553	9.53997e-13	7.6467e-13	44173	38709.6	4.34669e-12
1.03e-09	600	1.22316e+19	0	209544	7.01229e+18	7456.3	3.91089e-09	2.98244e+18	1.33986e+06	1.86403e+18	1.08583e+06	3.72805e+17	141353	208.962	59630.1	602285	61714.8	96248.4	32621.8	0	1311.78	4.45227	1.63615e-13	3.71282e-12	5.46082e-26	2.53567e-14	4.89337e-30	5.45531e-22	7.17009e-22	1.54532e-30	6.94808e-18	366065	6.77835e-30	5.35914e-05	0.00259501	2.41522e-12	2.24335e-25	7.82578e-41	1.15566e-34	2.91831e-28	0	1.61116e-11	2523.71	107176	9.85768e-13	7.92025e-13	45693.5	39994.6	4.66116e-12
1.04e-09	600	1.22316e+19	0	216499	7.01229e+18	7456.3	4.0882e-09	2.98244e+18	1.38625e+06	1.86403e+18	1.1235e+06	3.72805e+17	146584	216.937	61914.3	622886	63979.6	99553.1	33771.7	0	1361.29	4.62354	1.76286e-13	3.87528e-12	5.93035e-26	2.73989e-14	5.48868e-30	5.68894e-22	7.72014e-22	1.67582e-30	7.29715e-18	378651	7.58265e-30	5.56153e-05	0.0026917	2.51965e-12	2.35606e-25	8.11176e-41	1.25774e-34	3.17316e-28	0	1.72245e-11	2607.47	110919	1.01859e-12	8.20291e-13	47264.4	41322.3	4.99762e-12
1.05e-09	600	1.22316e+19	0	223684	7.01229e+18	7456.3	4.27278e-09	2.98244e+18	1.43418e+06	1.86403e+18	1.16243e+06	3.72805e+17	151993	225.188	64277.8	644169	66320.8	102967	34960.1	0	1412.51	4.80077	1.89891e-13	4.04403e-12	6.43762e-26	2.95963e-14	6.1537e-30	5.93131e-22	8.31038e-22	1.81671e-30	7.66128e-18	391654	8.47917e-30	5.77087e-05	0.00279167	2.62802e-12	2.47364e-25	8.49293e-41	1.36824e-34	3.44882e-28	0	1.84134e-11	2694.01	114786	1.0525e-12	8.49497e-13	48887.5	42694	5.35758e-12
1.06e-09	600	1.22316e+19	0	231108	7.01229e+18	7456.3	4.46494e-09	2.98244e+18	1.4837e+06	1.86403e+18	1.20266e+06	3.72805e+17	157586	233.724	66723.1	666156	68740.8	106495	36188.3	0	1465.48	4.98416	2.04495e-13	4.21928e-12	6.98549e-26	3.19602e-14	6.89635e-30	6.18274e-22	8.94367e-22	1.9688e-30	8.04102e-18	405088	9.4782e-30	5.98739e-05	0.00289503	2.74046e-12	2.59625e-25	8.92254e-41	1.48781e-34	3.7469e-28	0	1.96834e-11	2783.42	118782	1.08753e-12	8.79676e-13	50564.4	44111.2	5.74266e-12
1.07e-09	600	1.22316e+19	0	238778	7.01229e+18	7456.3	4.66496e-09	2.98244e+18	1.53488e+06	1.86403e+18	1.24422e+06	3.72805e+17	163369	242.554	69253	688871	71242.4	110139	37457.6	0	1520.27	5.1739	2.20172e-13	4.40128e-12	7.57704e-26	3.45029e-14	7.72541e-30	6.44352e-22	9.62303e-22	2.13294e-30	8.43698e-18	418969	1.05911e-29	6.21134e-05	0.0030019	2.85711e-12	2.7241e-25	9.33405e-41	1.61715e-34	4.06912e-28	0	2.104e-11	2875.8	122911	1.12372e-12	9.10859e-13	52297	45575.5	6.15458e-12
1.08e-09	600	1.22316e+19	0	246703	7.01229e+18	7456.3	4.87318e-09	2.98244e+18	1.58775e+06	1.86403e+18	1.28717e+06	3.72805e+17	169349	251.689	71870.2	712338	73828.1	113905	38769.4	0	1576.94	5.37022	2.36995e-13	4.59027e-12	8.21554e-26	3.7237e-14	8.65062e-30	6.71398e-22	1.03517e-21	2.31002e-30	8.84974e-18	433310	1.18306e-29	6.44296e-05	0.0031124	2.97812e-12	2.85738e-25	9.71371e-41	1.75702e-34	4.41733e-28	0	2.24891e-11	2971.25	127176	1.16111e-12	9.4308e-13	54087.1	47088.3	6.59518e-12
1.09e-09	600	1.22316e+19	0	254891	7.01229e+18	7456.3	5.08992e-09	2.98244e+18	1.64238e+06	1.86403e+18	1.33154e+06	3.72805e+17	175531	261.138	74577.7	736582	76500.8	117795	40125	0	1635.54	5.57333	2.55048e-13	4.78651e-12	8.90455e-26	4.01767e-14	9.68282e-30	6.99445e-22	1.11332e-21	2.50105e-30	9.27994e-18	448127	1.32107e-29	6.6825e-05	0.00322665	3.10363e-12	2.99629e-25	1.00876e-40	1.90822e-34	4.79352e-28	0	2.40369e-11	3069.86	131583	1.19974e-12	9.76373e-13	55936.7	48651.3	7.06641e-12
1.1e-09	600	1.22316e+19	0	263351	7.01229e+18	7456.3	5.31553e-09	2.98244e+18	1.69883e+06	1.86403e+18	1.37739e+06	3.72805e+17	181924	270.912	77378.5	761628	79263.3	121815	41525.9	0	1696.15	5.78346	2.74416e-13	4.99025e-12	9.64785e-26	4.33365e-14	1.0834e-29	7.28528e-22	1.19712e-21	2.70706e-30	9.72823e-18	463436	1.47469e-29	6.93023e-05	0.00334476	3.2338e-12	3.14104e-25	1.0471e-40	2.07163e-34	5.19982e-28	0	2.56902e-11	3171.75	136137	1.23965e-12	1.01077e-12	57847.5	50266.2	7.57039e-12
1.11e-09	600	1.22316e+19	0	272091	7.01229e+18	7456.3	5.55037e-09	2.98244e+18	1.75715e+06	1.86403e+18	1.42476e+06	3.72805e+17	188533	281.022	80275.6	787504	82118.7	125967	42973.7	0	1758.82	6.00084	2.95192e-13	5.20177e-12	1.04495e-25	4.67325e-14	1.21175e-29	7.58683e-22	1.28696e-21	2.92919e-30	1.01953e-17	479253	1.64564e-29	7.18641e-05	0.00346687	3.3688e-12	3.29184e-25	1.08937e-40	2.24817e-34	5.63851e-28	0	2.74561e-11	3277.01	140841	1.28088e-12	1.04632e-12	59821.9	51934.7	8.10935e-12
1.12e-09	600	1.22316e+19	0	281122	7.01229e+18	7456.3	5.79481e-09	2.98244e+18	1.81742e+06	1.86403e+18	1.4737e+06	3.72805e+17	195365	291.479	83272.3	814237	85069.9	130258	44469.8	0	1823.64	6.22571	3.17476e-13	5.42135e-12	1.13139e-25	5.03815e-14	1.35482e-29	7.89946e-22	1.38328e-21	3.16865e-30	1.06818e-17	495594	1.83584e-29	7.45134e-05	0.0035931	3.50877e-12	3.44893e-25	1.13425e-40	2.43886e-34	6.11206e-28	0	2.93423e-11	3385.78	145702	1.32347e-12	1.08304e-12	61861.7	53658.5	8.68568e-12
1.13e-09	600	1.22316e+19	0	290452	7.01229e+18	7456.3	6.04925e-09	2.98244e+18	1.87968e+06	1.86403e+18	1.52428e+06	3.72805e+17	202429	302.294	86371.9	841855	88120.1	134691	46015.9	0	1890.66	6.45832	3.41374e-13	5.6493e-12	1.22456e-25	5.43018e-14	1.51424e-29	8.22356e-22	1.48652e-21	3.42674e-30	1.11884e-17	512479	2.0474e-29	7.7253e-05	0.0037236	3.6539e-12	3.61253e-25	1.18139e-40	2.64476e-34	6.62308e-28	0	3.13568e-11	3498.15	150724	1.36748e-12	1.12099e-12	63969.3	55439.6	9.30194e-12
1.14e-09	600	1.22316e+19	0	300092	7.01229e+18	7456.3	6.3141e-09	2.98244e+18	1.94402e+06	1.86403e+18	1.57653e+06	3.72805e+17	209732	313.48	89577.8	870387	91272.7	139271	47613.7	0	1959.96	6.69893	3.67e-13	5.8859e-12	1.32497e-25	5.85127e-14	1.69183e-29	8.55951e-22	1.59717e-21	3.70486e-30	1.1716e-17	529923	2.28266e-29	8.00858e-05	0.00385851	3.80436e-12	3.78289e-25	1.2292e-40	2.86702e-34	7.17442e-28	0	3.35084e-11	3614.25	155913	1.41294e-12	1.1602e-12	66146.7	57279.7	9.96086e-12
1.15e-09	600	1.22316e+19	0	310052	7.01229e+18	7456.3	6.5898e-09	2.98244e+18	2.0105e+06	1.86403e+18	1.63052e+06	3.72805e+17	217282	325.048	92893.6	899865	94531	144003	49264.8	0	2031.62	6.9478	3.94475e-13	6.13148e-12	1.43315e-25	6.30351e-14	1.88962e-29	8.90773e-22	1.71574e-21	4.00451e-30	1.22653e-17	547947	2.54422e-29	8.30151e-05	0.00399797	3.96032e-12	3.96024e-25	1.27785e-40	3.10689e-34	7.76909e-28	0	3.58063e-11	3734.2	161274	1.45991e-12	1.20072e-12	68396.5	59180.9	1.06653e-11
1.16e-09	600	1.22316e+19	0	320342	7.01229e+18	7456.3	6.87678e-09	2.98244e+18	2.07918e+06	1.86403e+18	1.6863e+06	3.72805e+17	225087	337.011	96322.8	930319	97898.5	148892	50971	0	2105.71	7.20522	4.23928e-13	6.38637e-12	1.54968e-25	6.78912e-14	2.10983e-29	9.26864e-22	1.8428e-21	4.32729e-30	1.2837e-17	566569	2.83496e-29	8.60439e-05	0.00414214	4.12199e-12	4.14485e-25	1.32761e-40	3.36569e-34	8.41034e-28	0	3.82606e-11	3858.14	166813	1.50844e-12	1.24258e-12	70720.9	61145.2	1.14185e-11
1.17e-09	600	1.22316e+19	0	330974	7.01229e+18	7456.3	7.17553e-09	2.98244e+18	2.15015e+06	1.86403e+18	1.74393e+06	3.72805e+17	233155	349.384	99869.2	961782	101379	153943	52734.2	0	2182.32	7.47146	4.555e-13	6.65091e-12	1.67518e-25	7.31048e-14	2.35496e-29	9.64268e-22	1.97892e-21	4.67493e-30	1.3432e-17	585809	3.15806e-29	8.91756e-05	0.00429116	4.28954e-12	4.33698e-25	1.37906e-40	3.64484e-34	9.10167e-28	0	4.08817e-11	3986.19	172535	1.55858e-12	1.28583e-12	73122.5	63174.7	1.22237e-11
1.18e-09	600	1.22316e+19	0	341959	7.01229e+18	7456.3	7.48653e-09	2.98244e+18	2.22347e+06	1.86403e+18	1.80349e+06	3.72805e+17	241495	362.178	103537	994287	104976	159161	54556.2	0	2261.54	7.74682	4.89337e-13	6.92545e-12	1.81029e-25	7.87013e-14	2.62775e-29	1.00303e-21	2.12475e-21	5.04928e-30	1.40511e-17	605687	3.51706e-29	9.24136e-05	0.00444521	4.46319e-12	4.53691e-25	1.43263e-40	3.94588e-34	9.84679e-28	0	4.3681e-11	4118.48	178448	1.61038e-12	1.33052e-12	75603.8	65271.5	1.30844e-11
1.19e-09	600	1.22316e+19	0	353308	7.01229e+18	7456.3	7.81029e-09	2.98244e+18	2.29923e+06	1.86403e+18	1.86501e+06	3.72805e+17	250117	375.408	107330	1.02787e+06	108693	164553	56439.1	0	2343.43	8.03159	5.25599e-13	7.21035e-12	1.95573e-25	8.47079e-14	2.93125e-29	1.04319e-21	2.28096e-21	5.45234e-30	1.46953e-17	626225	3.91585e-29	9.57615e-05	0.00460444	4.64313e-12	4.74491e-25	1.48822e-40	4.27043e-34	1.06497e-27	0	4.66706e-11	4255.17	184557	1.66389e-12	1.37669e-12	78167.4	67438	1.40045e-11
1.2e-09	600	1.22316e+19	0	365034	7.01229e+18	7456.3	8.14736e-09	2.98244e+18	2.37751e+06	1.86403e+18	1.92859e+06	3.72805e+17	259029	389.089	111252	1.06256e+06	112534	170124	58384.7	0	2428.11	8.3261	5.64455e-13	7.50601e-12	2.11226e-25	9.11538e-14	3.26884e-29	1.08481e-21	2.44826e-21	5.88622e-30	1.53654e-17	647445	4.35876e-29	9.92229e-05	0.00476902	4.82959e-12	4.96128e-25	1.54584e-40	4.62026e-34	1.15147e-27	0	4.98633e-11	4396.4	190868	1.71918e-12	1.4244e-12	80816.1	69676.3	1.4988e-11
1.21e-09	600	1.22316e+19	0	377149	7.01229e+18	7456.3	8.4983e-09	2.98244e+18	2.4584e+06	1.86403e+18	1.99427e+06	3.72805e+17	268241	403.236	115308	1.09841e+06	116505	175879	60395.2	0	2515.65	8.63067	6.06086e-13	7.81282e-12	2.28068e-25	9.807e-14	3.64426e-29	1.12793e-21	2.62744e-21	6.35322e-30	1.60623e-17	669369	4.85058e-29	0.000102801	0.00493915	5.02278e-12	5.18633e-25	1.60519e-40	4.99724e-34	1.24465e-27	0	5.32729e-11	4542.31	197390	1.77631e-12	1.47369e-12	83552.8	71988.9	1.60392e-11
1.22e-09	600	1.22316e+19	0	389666	7.01229e+18	7456.3	8.86369e-09	2.98244e+18	2.54196e+06	1.86403e+18	2.06214e+06	3.72805e+17	277763	417.864	119501	1.13544e+06	120608	181826	62472.7	0	2606.15	8.94563	6.50686e-13	8.13118e-12	2.46186e-25	1.0549e-13	4.06165e-29	1.17261e-21	2.81932e-21	6.8558e-30	1.6787e-17	692021	5.39661e-29	0.000106501	0.00511499	5.22293e-12	5.42037e-25	1.6664e-40	5.40339e-34	1.34498e-27	0	5.6914e-11	4693.07	204127	1.83532e-12	1.52462e-12	86380.2	74378.2	1.71627e-11
1.23e-09	600	1.22316e+19	0	402599	7.01229e+18	7456.3	9.24416e-09	2.98244e+18	2.62831e+06	1.86403e+18	2.13226e+06	3.72805e+17	287606	432.988	123838	1.1737e+06	124848	187970	64619.5	0	2699.72	9.27133	6.98461e-13	8.46153e-12	2.65673e-25	1.13449e-13	4.52563e-29	1.21889e-21	3.02477e-21	7.39658e-30	1.75406e-17	715424	6.00272e-29	0.000110326	0.00529674	5.43027e-12	5.66371e-25	1.72952e-40	5.84088e-34	1.45301e-27	0	6.08024e-11	4848.83	211088	1.8963e-12	1.57725e-12	89301.5	76846.9	1.83635e-11
1.24e-09	600	1.22316e+19	0	415961	7.01229e+18	7456.3	9.64035e-09	2.98244e+18	2.71752e+06	1.86403e+18	2.20471e+06	3.72805e+17	297780	448.627	128322	1.21322e+06	129229	194317	66837.9	0	2796.44	9.60812	7.49634e-13	8.80431e-12	2.86628e-25	1.21986e-13	5.04126e-29	1.26683e-21	3.24474e-21	7.97839e-30	1.83241e-17	739604	6.6754e-29	0.00011428	0.00548459	5.64505e-12	5.9167e-25	1.79476e-40	6.31201e-34	1.56929e-27	0	6.49547e-11	5009.75	218281	1.95929e-12	1.63162e-12	92319.8	79397.4	1.96468e-11
1.25e-09	600	1.22316e+19	0	429766	7.01229e+18	7456.3	1.00529e-08	2.98244e+18	2.8097e+06	1.86403e+18	2.27956e+06	3.72805e+17	308296	464.796	132958	1.25406e+06	133757	200876	69130.3	0	2896.44	9.95638	8.04439e-13	9.15999e-12	3.09158e-25	1.3114e-13	5.61418e-29	1.3165e-21	3.48023e-21	8.60425e-30	1.91384e-17	764587	7.42182e-29	0.000118368	0.00567875	5.86753e-12	6.17967e-25	1.86222e-40	6.81928e-34	1.69443e-27	0	6.93889e-11	5176.02	225711	2.02438e-12	1.6878e-12	95438.2	82032.6	2.10183e-11
1.26e-09	600	1.22316e+19	0	444030	7.01229e+18	7456.3	1.04826e-08	2.98244e+18	2.90494e+06	1.86403e+18	2.35691e+06	3.72805e+17	319165	481.513	137751	1.29625e+06	138437	207652	71499	0	2999.81	10.3165	8.63131e-13	9.52904e-12	3.33376e-25	1.40957e-13	6.25064e-29	1.36795e-21	3.73231e-21	9.27743e-30	1.99848e-17	790399	8.24994e-29	0.000122594	0.00587943	6.09795e-12	6.453e-25	1.93198e-40	7.36534e-34	1.82909e-27	0	7.4124e-11	5347.81	233389	2.09162e-12	1.74584e-12	98660.1	84755.3	2.24839e-11
1.27e-09	600	1.22316e+19	0	458767	7.01229e+18	7456.3	1.09302e-08	2.98244e+18	3.00334e+06	1.86403e+18	2.43682e+06	3.72805e+17	330399	498.796	142707	1.33984e+06	143272	214652	73946.6	0	3106.66	10.6888	9.25978e-13	9.91196e-12	3.59405e-25	1.51481e-13	6.95754e-29	1.42123e-21	4.00214e-21	1.00014e-29	2.08644e-17	817067	9.16856e-29	0.000126963	0.00608683	6.33659e-12	6.73704e-25	2.00409e-40	7.95304e-34	1.97395e-27	0	7.91803e-11	5525.3	241321	2.16109e-12	1.80581e-12	101989	87568.3	2.405e-11
1.28e-09	600	1.22316e+19	0	473993	7.01229e+18	7456.3	1.13964e-08	2.98244e+18	3.10502e+06	1.86403e+18	2.51938e+06	3.72805e+17	342010	516.665	147831	1.38487e+06	148269	221885	76475.8	0	3217.13	11.0738	9.93269e-13	1.03093e-11	3.87375e-25	1.62763e-13	7.74253e-29	1.47642e-21	4.29094e-21	1.07799e-29	2.17784e-17	844621	1.01874e-28	0.000131478	0.00630119	6.58373e-12	7.03218e-25	2.07856e-40	8.58544e-34	2.12977e-27	0	8.45797e-11	5708.68	249517	2.23287e-12	1.86778e-12	105428	90474.7	2.57235e-11
1.29e-09	600	1.22316e+19	0	489725	7.01229e+18	7456.3	1.1882e-08	2.98244e+18	3.21007e+06	1.86403e+18	2.60469e+06	3.72805e+17	354011	535.139	153129	1.4314e+06	153433	229358	79089.2	0	3331.31	11.4718	1.06531e-12	1.07215e-11	4.17426e-25	1.74856e-13	8.61408e-29	1.53359e-21	4.60002e-21	1.1617e-29	2.27279e-17	873089	1.13172e-28	0.000136146	0.00652274	6.83965e-12	7.33882e-25	2.1553e-40	9.2658e-34	2.29734e-27	0	9.03453e-11	5898.15	257985	2.30703e-12	1.9318e-12	108982	93477.6	2.75117e-11
1.3e-09	600	1.22316e+19	0	505978	7.01229e+18	7456.3	1.2388e-08	2.98244e+18	3.31861e+06	1.86403e+18	2.69282e+06	3.72805e+17	366415	554.237	158606	1.47947e+06	158769	237079	81789.7	0	3449.34	11.8834	1.14244e-12	1.11493e-11	4.49706e-25	1.87818e-13	9.58156e-29	1.59278e-21	4.93078e-21	1.25169e-29	2.37143e-17	902502	1.25699e-28	0.000140972	0.00675171	7.10465e-12	7.65735e-25	2.20989e-40	9.99763e-34	2.47752e-27	0	9.65019e-11	6093.9	266733	2.38365e-12	1.99795e-12	112653	96580.1	2.94223e-11
1.31e-09	600	1.22316e+19	0	522771	7.01229e+18	7456.3	1.29151e-08	2.98244e+18	3.43075e+06	1.86403e+18	2.78389e+06	3.72805e+17	379235	573.982	164268	1.52913e+06	164283	245056	84580.1	0	3571.35	12.3089	1.22499e-12	1.15931e-11	4.84376e-25	2.01707e-13	1.06553e-28	1.65409e-21	5.28472e-21	1.34843e-29	2.47389e-17	932891	1.39587e-28	0.00014596	0.00698834	7.37903e-12	7.98821e-25	2.24074e-40	1.07847e-33	2.67122e-27	0	1.03076e-10	6296.16	275772	2.46281e-12	2.06629e-12	116446	99785.5	3.14638e-11
1.32e-09	600	1.22316e+19	0	540121	7.01229e+18	7456.3	1.34644e-08	2.98244e+18	3.54662e+06	1.86403e+18	2.87798e+06	3.72805e+17	392484	594.393	170122	1.58043e+06	169981	253298	87463.4	0	3697.46	12.7488	1.31336e-12	1.20536e-11	5.21608e-25	2.16591e-13	1.18469e-28	1.71758e-21	5.66342e-21	1.45241e-29	2.58029e-17	964289	1.5498e-28	0.000151116	0.0072329	7.66311e-12	8.33184e-25	2.3397e-40	1.1631e-33	2.87942e-27	0	1.10096e-10	6505.12	285112	2.54459e-12	2.13691e-12	120366	103097	3.3645e-11
1.33e-09	600	1.22316e+19	0	558048	7.01229e+18	7456.3	1.40369e-08	2.98244e+18	3.66634e+06	1.86403e+18	2.97519e+06	3.72805e+17	406177	615.493	176173	1.63344e+06	175869	261814	90442.8	0	3827.82	13.2035	1.40794e-12	1.25314e-11	5.61584e-25	2.32537e-13	1.31689e-28	1.78333e-21	6.0686e-21	1.56416e-29	2.69078e-17	996729	1.72041e-28	0.000156445	0.00748565	7.95722e-12	8.68867e-25	2.48328e-40	1.25408e-33	3.10317e-27	0	1.17591e-10	6721.02	294761	2.62909e-12	2.20986e-12	124415	106519	3.59753e-11
1.34e-09	600	1.22316e+19	0	576569	7.01229e+18	7456.3	1.46336e-08	2.98244e+18	3.79004e+06	1.86403e+18	3.07563e+06	3.72805e+17	420329	637.305	182429	1.68821e+06	181953	270612	93521.3	0	3962.56	13.6737	1.50916e-12	1.30272e-11	6.04499e-25	2.49621e-13	1.46355e-28	1.85141e-21	6.50209e-21	1.68426e-29	2.80551e-17	1.03025e+06	1.90947e-28	0.000161953	0.00774685	8.2617e-12	9.05918e-25	2.66583e-40	1.35188e-33	3.34359e-27	0	1.25595e-10	6944.08	304730	2.71639e-12	2.28525e-12	128599	110054	3.8465e-11
1.35e-09	600	1.22316e+19	0	595705	7.01229e+18	7456.3	1.52555e-08	2.98244e+18	3.91784e+06	1.86403e+18	3.17941e+06	3.72805e+17	434955	659.853	188895	1.74479e+06	188240	279701	96702.3	0	4101.83	14.1598	1.61748e-12	1.35416e-11	6.50565e-25	2.67922e-13	1.62621e-28	1.92191e-21	6.96581e-21	1.81331e-29	2.92463e-17	1.06487e+06	2.11894e-28	0.000167647	0.00801679	8.57688e-12	9.44385e-25	2.85546e-40	1.45699e-33	3.6019e-27	0	1.34141e-10	7174.55	315030	2.80659e-12	2.36313e-12	132921	113707	4.11248e-11
1.36e-09	600	1.22316e+19	0	615476	7.01229e+18	7456.3	1.5904e-08	2.98244e+18	4.04989e+06	1.86403e+18	3.28663e+06	3.72805e+17	450070	683.161	195580	1.80324e+06	194737	289093	99989.1	0	4245.78	14.6623	1.73338e-12	1.40755e-11	7.00003e-25	2.87524e-13	1.8066e-28	1.99491e-21	7.46187e-21	1.95198e-29	3.04828e-17	1.10065e+06	2.35101e-28	0.000173532	0.00829576	8.90314e-12	9.84318e-25	3.04428e-40	1.56993e-33	3.87936e-27	0	1.43265e-10	7412.67	325672	2.89978e-12	2.4436e-12	137387	117481	4.39663e-11
1.37e-09	600	1.22316e+19	0	635903	7.01229e+18	7456.3	1.658e-08	2.98244e+18	4.18632e+06	1.86403e+18	3.39741e+06	3.72805e+17	465691	707.255	202491	1.86364e+06	201450	298796	103385	0	4394.56	15.1817	1.8574e-12	1.46294e-11	7.53056e-25	3.08518e-13	2.00662e-28	2.0705e-21	7.99247e-21	2.10096e-29	3.17662e-17	1.13762e+06	2.60809e-28	0.000179615	0.00858405	9.24084e-12	1.02577e-24	3.22352e-40	1.69127e-33	4.17737e-27	0	1.53009e-10	7658.69	336667	2.99606e-12	2.52675e-12	142001	121380	4.70018e-11
1.38e-09	600	1.22316e+19	0	657008	7.01229e+18	7456.3	1.7285e-08	2.98244e+18	4.32729e+06	1.86403e+18	3.51187e+06	3.72805e+17	481835	732.16	209634	1.92604e+06	208386	308821	106895	0	4548.34	15.7187	1.99008e-12	1.52042e-11	8.09978e-25	3.31001e-13	2.22837e-28	2.14876e-21	8.55998e-21	2.26101e-29	3.30983e-17	1.17581e+06	2.89282e-28	0.000185902	0.00888198	9.59037e-12	1.06879e-24	3.40591e-40	1.82163e-33	4.4974e-27	0	1.63412e-10	7912.88	348027	3.09554e-12	2.61265e-12	146768	125409	5.02446e-11
1.39e-09	600	1.22316e+19	0	678813	7.01229e+18	7456.3	1.80203e-08	2.98244e+18	4.47293e+06	1.86403e+18	3.63013e+06	3.72805e+17	498519	757.903	217018	1.9905e+06	215554	319179	110521	0	4707.27	16.2738	2.13204e-12	1.58008e-11	8.71044e-25	3.55076e-13	2.47419e-28	2.22979e-21	9.16695e-21	2.43295e-29	3.44807e-17	1.21527e+06	3.20816e-28	0.0001924	0.00918987	9.95213e-12	1.11344e-24	3.59587e-40	1.96163e-33	4.84101e-27	0	1.74519e-10	8175.5	359764	3.19832e-12	2.70141e-12	151694	129571	5.37085e-11
1.4e-09	600	1.22316e+19	0	701343	7.01229e+18	7456.3	1.87872e-08	2.98244e+18	4.62342e+06	1.86403e+18	3.75232e+06	3.72805e+17	515761	784.513	224650	2.05711e+06	222960	329880	114267	0	4871.54	16.8476	2.2839e-12	1.64198e-11	9.36548e-25	3.80854e-13	2.74664e-28	2.31369e-21	9.81608e-21	2.61763e-29	3.59152e-17	1.25604e+06	3.55734e-28	0.000199116	0.00950804	1.03265e-11	1.15976e-24	3.79842e-40	2.11199e-33	5.20992e-27	0	1.86379e-10	8446.84	371891	3.3045e-12	2.79311e-12	156783	133871	5.74088e-11
1.41e-09	600	1.22316e+19	0	724620	7.01229e+18	7456.3	1.95873e-08	2.98244e+18	4.7789e+06	1.86403e+18	3.87856e+06	3.72805e+17	533579	812.018	232539	2.12592e+06	230613	340937	118139	0	5041.32	17.4408	2.44635e-12	1.70623e-11	1.0068e-24	4.08453e-13	3.04857e-28	2.40055e-21	1.05103e-20	2.816e-29	3.74036e-17	1.29816e+06	3.94396e-28	0.000206058	0.00983683	1.0714e-11	1.20783e-24	4.01195e-40	2.27343e-33	5.60591e-27	0	1.99042e-10	8727.18	384420	3.41421e-12	2.88786e-12	162041	138314	6.13613e-11
1.42e-09	600	1.22316e+19	0	748669	7.01229e+18	7456.3	2.04221e-08	2.98244e+18	4.93954e+06	1.86403e+18	4.00899e+06	3.72805e+17	551993	840.447	240693	2.19702e+06	238521	352361	122139	0	5216.8	18.0539	2.62011e-12	1.77292e-11	1.08214e-24	4.38e-13	3.38312e-28	2.49048e-21	1.12526e-20	3.02905e-29	3.89477e-17	1.34168e+06	4.372e-28	0.000213232	0.0101766	1.11149e-11	1.25771e-24	4.23288e-40	2.44676e-33	6.03092e-27	0	2.12562e-10	9016.83	397365	3.52756e-12	2.98575e-12	167473	142905	6.55833e-11
1.43e-09	600	1.22316e+19	0	773517	7.01229e+18	7456.3	2.12932e-08	2.98244e+18	5.10552e+06	1.86403e+18	4.14375e+06	3.72805e+17	571022	869.832	249122	2.27047e+06	246691	364163	126272	0	5398.15	18.6877	2.80597e-12	1.84213e-11	1.16293e-24	4.69629e-13	3.75378e-28	2.58359e-21	1.20463e-20	3.25785e-29	4.05495e-17	1.38665e+06	4.84583e-28	0.000220646	0.0105277	1.15298e-11	1.30944e-24	4.45964e-40	2.63282e-33	6.48703e-27	0	2.26998e-10	9316.09	410740	3.64467e-12	3.0869e-12	173086	147648	7.00929e-11
1.44e-09	600	1.22316e+19	0	799189	7.01229e+18	7456.3	2.22025e-08	2.98244e+18	5.27701e+06	1.86403e+18	4.28299e+06	3.72805e+17	590687	900.204	257834	2.34636e+06	255134	376357	130543	0	5585.58	19.3428	3.00475e-12	1.91396e-11	1.24955e-24	5.03485e-13	4.16439e-28	2.67999e-21	1.2895e-20	3.50357e-29	4.22111e-17	1.43311e+06	5.3703e-28	0.000228309	0.0108906	1.19592e-11	1.36311e-24	4.69086e-40	2.83252e-33	6.97644e-27	0	2.4241e-10	9625.28	424558	3.76567e-12	3.1914e-12	178885	152548	7.49097e-11
1.45e-09	600	1.22316e+19	0	825714	7.01229e+18	7456.3	2.31517e-08	2.98244e+18	5.45419e+06	1.86403e+18	4.42685e+06	3.72805e+17	611008	931.596	266839	2.42476e+06	263858	388956	134955	0	5779.28	20.0199	3.21734e-12	1.98853e-11	1.3424e-24	5.39721e-13	4.61921e-28	2.77979e-21	1.38025e-20	3.76744e-29	4.39345e-17	1.48111e+06	5.95077e-28	0.000236229	0.0112655	1.24034e-11	1.41877e-24	4.92905e-40	3.04684e-33	7.50153e-27	0	2.58866e-10	9944.74	438836	3.89068e-12	3.29937e-12	184876	157611	8.00545e-11
1.46e-09	600	1.22316e+19	0	853118	7.01229e+18	7456.3	2.41426e-08	2.98244e+18	5.63726e+06	1.86403e+18	4.57548e+06	3.72805e+17	632008	964.042	276145	2.50577e+06	272872	401973	139515	0	5979.48	20.7199	3.44468e-12	2.06594e-11	1.44193e-24	5.78502e-13	5.12293e-28	2.88311e-21	1.47726e-20	4.05078e-29	4.57218e-17	1.5307e+06	6.59315e-28	0.000244414	0.011653	1.2863e-11	1.4765e-24	5.17516e-40	3.27681e-33	8.06482e-27	0	2.76436e-10	10274.8	453587	4.01984e-12	3.41092e-12	191067	162842	8.55495e-11
1.47e-09	600	1.22316e+19	0	881433	7.01229e+18	7456.3	2.51775e-08	2.98244e+18	5.82641e+06	1.86403e+18	4.72905e+06	3.72805e+17	653709	997.577	285765	2.58946e+06	282186	415422	144226	0	6186.37	21.4433	3.6878e-12	2.1463e-11	1.54861e-24	6.20004e-13	5.68074e-28	2.99008e-21	1.58098e-20	4.35502e-29	4.75752e-17	1.58194e+06	7.30399e-28	0.000252873	0.0120533	1.33385e-11	1.53636e-24	5.43082e-40	3.52355e-33	8.66903e-27	0	2.95195e-10	10615.8	468827	4.15329e-12	3.52618e-12	197462	168247	9.14185e-11
1.48e-09	600	1.22316e+19	0	910687	7.01229e+18	7456.3	2.62583e-08	2.98244e+18	6.02183e+06	1.86403e+18	4.88772e+06	3.72805e+17	676135	1032.24	295707	2.67592e+06	291810	429318	149093	0	6400.19	22.191	3.94777e-12	2.22974e-11	1.66293e-24	6.64415e-13	6.2984e-28	3.10082e-21	1.69186e-20	4.68169e-29	4.94971e-17	1.63488e+06	8.0905e-28	0.000261615	0.0124671	1.38305e-11	1.59844e-24	5.69568e-40	3.78826e-33	9.31705e-27	0	3.15222e-10	10968.1	484574	4.29116e-12	3.64526e-12	204070	173831	9.76868e-11
1.49e-09	600	1.22316e+19	0	940912	7.01229e+18	7456.3	2.73874e-08	2.98244e+18	6.22375e+06	1.86403e+18	5.05165e+06	3.72805e+17	699308	1068.06	305983	2.76526e+06	301754	443674	154123	0	6621.16	22.9639	4.22575e-12	2.31636e-11	1.78544e-24	7.11935e-13	6.98224e-28	3.21547e-21	1.81039e-20	5.03244e-29	5.14898e-17	1.68957e+06	8.96066e-28	0.00027065	0.0128946	1.43395e-11	1.66281e-24	5.96953e-40	4.07219e-33	1.0012e-26	0	3.36605e-10	11332.2	500843	4.43361e-12	3.7683e-12	210898	179600	1.04381e-10
1.5e-09	600	1.22316e+19	0	972140	7.01229e+18	7456.3	2.85671e-08	2.98244e+18	6.43237e+06	1.86403e+18	5.22103e+06	3.72805e+17	723255	1105.08	316603	2.85756e+06	312028	458507	159319	0	6849.52	23.7627	4.52297e-12	2.40631e-11	1.9167e-24	7.6278e-13	7.73929e-28	3.33417e-21	1.9371e-20	5.40901e-29	5.35558e-17	1.74608e+06	9.9233e-28	0.000279987	0.0133364	1.48661e-11	1.72954e-24	6.25221e-40	4.37673e-33	1.07571e-26	0	3.59435e-10	11708.3	517652	4.58078e-12	3.89542e-12	217952	185561	1.11531e-10
1.51e-09	600	1.22316e+19	0	1.0044e+06	7.01229e+18	7456.3	2.97999e-08	2.98244e+18	6.64792e+06	1.86403e+18	5.39602e+06	3.72805e+17	748001	1143.35	327579	2.95292e+06	322645	473832	164689	0	7085.52	24.5883	4.84074e-12	2.49971e-11	2.05733e-24	8.17177e-13	8.57728e-28	3.45705e-21	2.07253e-20	5.81332e-29	5.56975e-17	1.80447e+06	1.09881e-27	0.000289636	0.0137929	1.54108e-11	1.79872e-24	6.54374e-40	4.70331e-33	1.15561e-26	0	3.83809e-10	12096.9	535019	4.73284e-12	4.02676e-12	225240	191720	1.19167e-10
1.52e-09	600	1.22316e+19	0	1.03774e+06	7.01229e+18	7456.3	3.10884e-08	2.98244e+18	6.87062e+06	1.86403e+18	5.57683e+06	3.72805e+17	773572	1182.89	338923	3.05144e+06	333614	489666	170237	0	7329.4	25.4416	5.18048e-12	2.59671e-11	2.20798e-24	8.75373e-13	9.50479e-28	3.58426e-21	2.21729e-20	6.24738e-29	5.79176e-17	1.8648e+06	1.2166e-27	0.000299607	0.0142646	1.59743e-11	1.87043e-24	6.84478e-40	5.05351e-33	1.24126e-26	0	4.09831e-10	12498.3	552962	4.88995e-12	4.16246e-12	232770	198083	1.27322e-10
1.53e-09	600	1.22316e+19	0	1.07218e+06	7.01229e+18	7456.3	3.24355e-08	2.98244e+18	7.10072e+06	1.86403e+18	5.76364e+06	3.72805e+17	799996	1223.76	350647	3.15323e+06	344948	506025	175969	0	7581.44	26.3236	5.54368e-12	2.69745e-11	2.36936e-24	9.37627e-13	1.05313e-27	3.71597e-21	2.37201e-20	6.71338e-29	6.02189e-17	1.92712e+06	1.34686e-27	0.000309912	0.014752	1.65571e-11	1.94477e-24	7.15581e-40	5.429e-33	1.33307e-26	0	4.37614e-10	12913.2	571501	5.05227e-12	4.30267e-12	240550	204657	1.36032e-10
1.54e-09	600	1.22316e+19	0	1.10777e+06	7.01229e+18	7456.3	3.38441e-08	2.98244e+18	7.33845e+06	1.86403e+18	5.95665e+06	3.72805e+17	827300	1266	362764	3.25839e+06	356659	522927	181892	0	7841.9	27.2351	5.93196e-12	2.80209e-11	2.5422e-24	1.00422e-12	1.16672e-27	3.85232e-21	2.53738e-20	7.21366e-29	6.2604e-17	1.99152e+06	1.49092e-27	0.000320562	0.0152557	1.716e-11	2.02182e-24	7.47745e-40	5.83154e-33	1.43148e-26	0	4.67276e-10	13341.7	590655	5.21997e-12	4.44753e-12	248588	211449	1.45332e-10
1.55e-09	600	1.22316e+19	0	1.14453e+06	7.01229e+18	7456.3	3.53172e-08	2.98244e+18	7.58408e+06	1.86403e+18	6.15606e+06	3.72805e+17	855515	1309.65	375287	3.36705e+06	368760	540390	188012	0	8111.06	28.1771	6.34702e-12	2.91079e-11	2.72731e-24	1.07545e-12	1.29241e-27	3.99348e-21	2.71411e-20	7.75074e-29	6.50758e-17	2.05805e+06	1.65023e-27	0.000331567	0.0157761	1.77836e-11	2.10167e-24	7.80991e-40	6.26306e-33	1.53695e-26	0	4.98944e-10	13784.5	610444	5.39324e-12	4.5972e-12	256892	218467	1.55265e-10
1.56e-09	600	1.22316e+19	0	1.18252e+06	7.01229e+18	7456.3	3.68582e-08	2.98244e+18	7.83787e+06	1.86403e+18	6.3621e+06	3.72805e+17	884671	1354.77	388228	3.47931e+06	381262	558432	194335	0	8389.22	29.1507	6.79069e-12	3.02371e-11	2.92554e-24	1.15163e-12	1.43148e-27	4.13963e-21	2.90299e-20	8.32732e-29	6.76374e-17	2.12679e+06	1.82639e-27	0.00034294	0.0163139	1.84286e-11	2.18442e-24	8.1535e-40	6.72558e-33	1.64997e-26	0	5.32753e-10	14242	630891	5.57226e-12	4.75183e-12	265473	225718	1.65872e-10
1.57e-09	600	1.22316e+19	0	1.22177e+06	7.01229e+18	7456.3	3.84706e-08	2.98244e+18	8.10008e+06	1.86403e+18	6.57497e+06	3.72805e+17	914798	1401.39	401603	3.59529e+06	394180	577073	200868	0	8676.66	30.157	7.26493e-12	3.14103e-11	3.1378e-24	1.23312e-12	1.58533e-27	4.29095e-21	3.10484e-20	8.9463e-29	7.02919e-17	2.19782e+06	2.02116e-27	0.000354692	0.0168696	1.90958e-11	2.27017e-24	8.50843e-40	7.2213e-33	1.77108e-26	0	5.68848e-10	14714.7	652016	5.75723e-12	4.9116e-12	274338	233209	1.77199e-10
1.58e-09	600	1.22316e+19	0	1.26231e+06	7.01229e+18	7456.3	4.0158e-08	2.98244e+18	8.37099e+06	1.86403e+18	6.79491e+06	3.72805e+17	945928	1449.58	415425	3.71512e+06	407528	596333	207619	0	8973.7	31.1969	7.77184e-12	3.26293e-11	3.36508e-24	1.32026e-12	1.75552e-27	4.4476e-21	3.32054e-20	9.61081e-29	7.30423e-17	2.27119e+06	2.2365e-27	0.000366837	0.0174438	1.97857e-11	2.35903e-24	8.85154e-40	7.75254e-33	1.90084e-26	0	6.07384e-10	15203.1	673843	5.94833e-12	5.07668e-12	283498	240949	1.89295e-10
1.59e-09	600	1.22316e+19	0	1.30421e+06	7.01229e+18	7456.3	4.19242e-08	2.98244e+18	8.65091e+06	1.86403e+18	7.02215e+06	3.72805e+17	978096	1499.37	429709	3.83893e+06	421319	616232	214593	0	9280.65	32.2716	8.31362e-12	3.38961e-11	3.6084e-24	1.41344e-12	1.94378e-27	4.6098e-21	3.55105e-20	1.03242e-28	7.5892e-17	2.34701e+06	2.47456e-27	0.000379388	0.0180372	2.04993e-11	2.45109e-24	9.02208e-40	8.32179e-33	2.03985e-26	0	6.48525e-10	15707.7	696393	6.14577e-12	5.24723e-12	292961	248946	2.02212e-10
1.6e-09	600	1.22316e+19	0	1.3475e+06	7.01229e+18	7456.3	4.37734e-08	2.98244e+18	8.94011e+06	1.86403e+18	7.25693e+06	3.72805e+17	1.01134e+06	1550.83	444471	3.96684e+06	435569	636791	221800	0	9597.85	33.3823	8.89268e-12	3.52127e-11	3.86889e-24	1.51309e-12	2.152e-27	4.77774e-21	3.79735e-20	1.109e-28	7.88444e-17	2.42534e+06	2.73772e-27	0.000392357	0.0186502	2.12373e-11	2.54648e-24	9.16357e-40	8.93171e-33	2.18878e-26	0	6.92447e-10	16229	719693	6.34976e-12	5.42344e-12	302739	257209	2.16006e-10
1.61e-09	600	1.22316e+19	0	1.39222e+06	7.01229e+18	7456.3	4.57099e-08	2.98244e+18	9.23891e+06	1.86403e+18	7.4995e+06	3.72805e+17	1.04568e+06	1604.01	459727	4.099e+06	450292	658033	229246	0	9925.63	34.5302	9.51154e-12	3.65811e-11	4.14773e-24	1.61965e-12	2.38228e-27	4.95162e-21	4.06055e-20	1.19122e-28	8.1903e-17	2.50627e+06	3.02861e-27	0.00040576	0.0192837	2.20005e-11	2.64529e-24	9.45658e-40	9.58517e-33	2.3483e-26	0	7.39339e-10	16767.6	743765	6.56053e-12	5.6055e-12	312841	265745	2.30735e-10
1.62e-09	600	1.22316e+19	0	1.43842e+06	7.01229e+18	7456.3	4.77383e-08	2.98244e+18	9.54764e+06	1.86403e+18	7.75013e+06	3.72805e+17	1.08117e+06	1658.96	475492	4.23554e+06	465504	679979	236939	0	10264.3	35.7165	1.01729e-11	3.80037e-11	4.4462e-24	1.73358e-12	2.63695e-27	5.13165e-21	4.34177e-20	1.27949e-28	8.50714e-17	2.58989e+06	3.35014e-27	0.000419609	0.0199383	2.27898e-11	2.74766e-24	9.84179e-40	1.02852e-32	2.51916e-26	0	7.894e-10	17324.1	768636	6.77828e-12	5.79361e-12	323278	274565	2.46463e-10
1.63e-09	600	1.22316e+19	0	1.48616e+06	7.01229e+18	7456.3	4.98635e-08	2.98244e+18	9.86661e+06	1.86403e+18	8.00907e+06	3.72805e+17	1.11785e+06	1715.76	491784	4.37661e+06	481222	702654	244888	0	10614.4	36.9425	1.08797e-11	3.94826e-11	4.76566e-24	1.8554e-12	2.91855e-27	5.31807e-21	4.64225e-20	1.37426e-28	8.83534e-17	2.67628e+06	3.70551e-27	0.000433921	0.0206147	2.3606e-11	2.8537e-24	1.0321e-39	1.10351e-32	2.70214e-26	0	8.42845e-10	17899.1	794333	7.00327e-12	5.98795e-12	334062	283678	2.63259e-10
1.64e-09	600	1.22316e+19	0	1.53549e+06	7.01229e+18	7456.3	5.20905e-08	2.98244e+18	1.01962e+07	1.86403e+18	8.27661e+06	3.72805e+17	1.15574e+06	1774.45	508621	4.52236e+06	497462	726082	253101	0	10976.1	38.2094	1.16351e-11	4.10204e-11	5.10755e-24	1.98565e-12	3.22993e-27	5.5111e-21	4.96329e-20	1.476e-28	9.17528e-17	2.76554e+06	4.09826e-27	0.000448709	0.0213135	2.44501e-11	2.96354e-24	1.08126e-39	1.18382e-32	2.89811e-26	0	8.99903e-10	18493.1	820883	7.23572e-12	6.18875e-12	345203	293093	2.81192e-10
1.65e-09	600	1.22316e+19	0	1.58645e+06	7.01229e+18	7456.3	5.44248e-08	2.98244e+18	1.05367e+07	1.86403e+18	8.55303e+06	3.72805e+17	1.19489e+06	1835.1	526020	4.67294e+06	514241	750286	261587	0	11349.8	39.5187	1.24422e-11	4.26195e-11	5.47343e-24	2.12489e-12	3.5742e-27	5.71098e-21	5.30631e-20	1.58524e-28	9.52737e-17	2.85776e+06	4.53229e-27	0.000463991	0.0220356	2.53228e-11	3.07731e-24	1.12942e-39	1.26984e-32	3.10795e-26	0	9.60817e-10	19106.9	848314	7.47588e-12	6.39622e-12	356715	302820	3.00342e-10
1.66e-09	600	1.22316e+19	0	1.6391e+06	7.01229e+18	7456.3	5.68721e-08	2.98244e+18	1.08885e+07	1.86403e+18	8.83862e+06	3.72805e+17	1.23535e+06	1897.77	543999	4.82852e+06	531578	775295	270355	0	11736	40.8717	1.33047e-11	4.42827e-11	5.86495e-24	2.27375e-12	3.95482e-27	5.91796e-21	5.67278e-20	1.70253e-28	9.89201e-17	2.95305e+06	5.01192e-27	0.000479783	0.0227818	2.62253e-11	3.19513e-24	1.17601e-39	1.36196e-32	3.33264e-26	0	1.02585e-09	19741.1	876655	7.72402e-12	6.61057e-12	368608	312871	3.2079e-10
1.67e-09	600	1.22316e+19	0	1.6935e+06	7.01229e+18	7456.3	5.94385e-08	2.98244e+18	1.1252e+07	1.86403e+18	9.1337e+06	3.72805e+17	1.27716e+06	1962.54	562580	4.98927e+06	549491	801133	279414	0	12135.1	42.27	1.42264e-11	4.60127e-11	6.28388e-24	2.43288e-12	4.37558e-27	6.1323e-21	6.06431e-20	1.82847e-28	1.02696e-16	3.05149e+06	5.54191e-27	0.000496101	0.0235527	2.71586e-11	3.31716e-24	1.22271e-39	1.46061e-32	3.5732e-26	0	1.09527e-09	20396.2	905937	7.98039e-12	6.83203e-12	380896	323255	3.42624e-10
1.68e-09	600	1.22316e+19	0	1.74971e+06	7.01229e+18	7456.3	6.21305e-08	2.98244e+18	1.16275e+07	1.86403e+18	9.43856e+06	3.72805e+17	1.32035e+06	2029.47	581780	5.15534e+06	568000	827828	288774	0	12547.5	43.715	1.52112e-11	4.78125e-11	6.73212e-24	2.60299e-12	4.8407e-27	6.35426e-21	6.48259e-20	1.96369e-28	1.06607e-16	3.1532e+06	6.12752e-27	0.000512963	0.0243494	2.81235e-11	3.44353e-24	1.27209e-39	1.56624e-32	3.83075e-26	0	1.16939e-09	21073.2	936191	8.24527e-12	7.06085e-12	393593	333983	3.65938e-10
1.69e-09	600	1.22316e+19	0	1.80778e+06	7.01229e+18	7456.3	6.49549e-08	2.98244e+18	1.20155e+07	1.86403e+18	9.75355e+06	3.72805e+17	1.36499e+06	2098.63	601621	5.32693e+06	587123	855410	298445	0	12973.6	45.2082	1.62634e-11	4.96852e-11	7.21169e-24	2.78483e-12	5.35482e-27	6.58414e-21	6.92945e-20	2.1089e-28	1.10656e-16	3.25829e+06	6.77455e-27	0.000530387	0.0251725	2.91212e-11	3.57439e-24	1.3243e-39	1.67933e-32	4.10645e-26	0	1.24851e-09	21772.6	967449	8.51894e-12	7.29726e-12	406710	345068	3.90831e-10
1.7e-09	600	1.22316e+19	0	1.86778e+06	7.01229e+18	7456.3	6.79189e-08	2.98244e+18	1.24164e+07	1.86403e+18	1.0079e+07	3.72805e+17	1.4111e+06	2170.1	622124	5.50421e+06	606881	883907	308437	0	13414	46.7513	1.73877e-11	5.16339e-11	7.72475e-24	2.9792e-12	5.92307e-27	6.82221e-21	7.40683e-20	2.26483e-28	1.14849e-16	3.36687e+06	7.4894e-27	0.000548392	0.026023	3.01528e-11	3.70989e-24	1.37967e-39	1.80041e-32	4.40158e-26	0	1.33299e-09	22495.2	999744	8.80169e-12	7.54151e-12	420263	356520	4.1741e-10
1.71e-09	600	1.22316e+19	0	1.92977e+06	7.01229e+18	7456.3	7.10302e-08	2.98244e+18	1.28306e+07	1.86403e+18	1.04152e+07	3.72805e+17	1.45876e+06	2243.96	643311	5.68737e+06	627295	913349	318761	0	13869	48.3459	1.85889e-11	5.36621e-11	8.2736e-24	3.18694e-12	6.55112e-27	7.06879e-21	7.9168e-20	2.43229e-28	1.19191e-16	3.47905e+06	8.27915e-27	0.000566996	0.0269017	3.12194e-11	3.8502e-24	1.43668e-39	1.93003e-32	4.71748e-26	0	1.42316e-09	23241.8	1.03311e+06	9.09383e-12	7.79388e-12	434265	368353	4.45791e-10
1.72e-09	600	1.22316e+19	0	1.99382e+06	7.01229e+18	7456.3	7.42968e-08	2.98244e+18	1.32586e+07	1.86403e+18	1.07626e+07	3.72805e+17	1.508e+06	2320.28	665205	5.87661e+06	648388	943769	329428	0	14339.1	49.9938	1.98723e-11	5.57734e-11	8.8607e-24	3.40899e-12	7.2452e-27	7.32418e-21	8.46156e-20	2.61214e-28	1.23686e-16	3.59495e+06	9.15161e-27	0.000586221	0.0278097	3.23222e-11	3.99547e-24	1.49518e-39	2.06878e-32	5.05559e-26	0	1.51944e-09	24013.2	1.06759e+06	9.39566e-12	8.05462e-12	448733	380578	4.76093e-10
1.73e-09	600	1.22316e+19	0	2.05999e+06	7.01229e+18	7456.3	7.77275e-08	2.98244e+18	1.37008e+07	1.86403e+18	1.11216e+07	3.72805e+17	1.55887e+06	2399.14	687830	6.07212e+06	670181	975198	340449	0	14825	51.6966	2.12434e-11	5.79714e-11	9.48869e-24	3.6463e-12	8.01223e-27	7.58871e-21	9.04349e-20	2.8053e-28	1.28339e-16	3.7147e+06	1.01154e-26	0.000606086	0.0287479	3.34624e-11	4.14587e-24	1.55494e-39	2.2173e-32	5.41744e-26	0	1.62221e-09	24810.1	1.1032e+06	9.70751e-12	8.32401e-12	463680	393209	5.08448e-10
1.74e-09	600	1.22316e+19	0	2.12836e+06	7.01229e+18	7456.3	8.13313e-08	2.98244e+18	1.41576e+07	1.86403e+18	1.14924e+07	3.72805e+17	1.61144e+06	2480.64	711208	6.27413e+06	692697	1.00767e+06	351836	0	15327	53.4563	2.27083e-11	6.02602e-11	1.01604e-23	3.89993e-12	8.85982e-27	7.86273e-21	9.66511e-20	3.01277e-28	1.33157e-16	3.83842e+06	1.118e-26	0.000626612	0.0297173	3.46412e-11	4.30158e-24	1.61646e-39	2.37627e-32	5.80469e-26	0	1.73193e-09	25633.6	1.14001e+06	1.00297e-11	8.60234e-12	479124	406260	5.42993e-10
1.75e-09	600	1.22316e+19	0	2.199e+06	7.01229e+18	7456.3	8.51179e-08	2.98244e+18	1.46296e+07	1.86403e+18	1.18756e+07	3.72805e+17	1.66576e+06	2564.85	735366	6.48283e+06	715962	1.04122e+06	363602	0	15845.7	55.2746	2.42733e-11	6.26438e-11	1.08788e-23	4.17099e-12	9.79638e-27	8.14658e-21	1.03291e-19	3.23564e-28	1.38144e-16	3.96625e+06	1.2356e-26	0.000647822	0.0307189	3.58599e-11	4.46278e-24	1.68017e-39	2.5464e-32	6.21908e-26	0	1.84906e-09	26484.3	1.17803e+06	1.03626e-11	8.88992e-12	495080	419743	5.79878e-10
1.76e-09	600	1.22316e+19	0	2.27198e+06	7.01229e+18	7456.3	8.90976e-08	2.98244e+18	1.51173e+07	1.86403e+18	1.22714e+07	3.72805e+17	1.72188e+06	2651.87	760330	6.69846e+06	739999	1.07588e+06	375758	0	16381.7	57.1537	2.59451e-11	6.51267e-11	1.16471e-23	4.46066e-12	1.08312e-26	8.44063e-21	1.10384e-19	3.47505e-28	1.43307e-16	4.09832e+06	1.36548e-26	0.000669739	0.0317538	3.71198e-11	4.62966e-24	1.74625e-39	2.72847e-32	6.6625e-26	0	1.97411e-09	27363.3	1.21731e+06	1.07065e-11	9.18704e-12	511565	433674	6.1926e-10
1.77e-09	600	1.22316e+19	0	2.34739e+06	7.01229e+18	7456.3	9.32813e-08	2.98244e+18	1.56211e+07	1.86403e+18	1.26804e+07	3.72805e+17	1.77987e+06	2741.79	786125	6.92125e+06	764835	1.1117e+06	388318	0	16935.5	59.0954	2.77312e-11	6.77134e-11	1.24687e-23	4.77021e-12	1.19746e-26	8.74527e-21	1.1796e-19	3.73225e-28	1.4865e-16	4.23478e+06	1.50894e-26	0.000692385	0.0328231	3.84224e-11	4.8024e-24	1.81478e-39	2.9233e-32	7.13695e-26	0	2.1076e-09	28271.5	1.2579e+06	1.10619e-11	9.49402e-12	528598	448067	6.61307e-10
1.78e-09	600	1.22316e+19	0	2.4253e+06	7.01229e+18	7456.3	9.76805e-08	2.98244e+18	1.61417e+07	1.86403e+18	1.3103e+07	3.72805e+17	1.83979e+06	2834.7	812780	7.15143e+06	790495	1.1487e+06	401295	0	17507.8	61.1018	2.96391e-11	7.04088e-11	1.33474e-23	5.10101e-12	1.32377e-26	9.06089e-21	1.26051e-19	4.0086e-28	1.54182e-16	4.37577e+06	1.66738e-26	0.000715785	0.033928	3.9769e-11	4.9812e-24	1.88559e-39	3.13179e-32	7.64458e-26	0	2.25011e-09	29209.8	1.29983e+06	1.1429e-11	9.81118e-12	546196	462938	7.06201e-10
1.79e-09	600	1.22316e+19	0	2.50579e+06	7.01229e+18	7456.3	1.02307e-07	2.98244e+18	1.66796e+07	1.86403e+18	1.35396e+07	3.72805e+17	1.9017e+06	2930.72	840324	7.38924e+06	817008	1.18693e+06	414703	0	18099.1	63.1752	3.16773e-11	7.32178e-11	1.42869e-23	5.45448e-12	1.46332e-26	9.38792e-21	1.34694e-19	4.30553e-28	1.59906e-16	4.52143e+06	1.84237e-26	0.000739965	0.0350696	4.11611e-11	5.16628e-24	1.95871e-39	3.35487e-32	8.18766e-26	0	2.40224e-09	30179.2	1.34316e+06	1.18084e-11	1.01389e-11	564379	478303	7.54133e-10
1.8e-09	600	1.22316e+19	0	2.58895e+06	7.01229e+18	7456.3	1.07175e-07	2.98244e+18	1.72353e+07	1.86403e+18	1.39907e+07	3.72805e+17	1.96567e+06	3029.93	868785	7.63495e+06	844400	1.22643e+06	428556	0	18710.1	65.3176	3.38544e-11	7.61458e-11	1.52915e-23	5.83219e-12	1.61748e-26	9.72677e-21	1.43926e-19	4.62461e-28	1.65832e-16	4.67193e+06	2.03561e-26	0.000764949	0.0362491	4.26002e-11	5.35784e-24	2.03413e-39	3.59355e-32	8.76866e-26	0	2.56465e-09	31180.9	1.38793e+06	1.22003e-11	1.04775e-11	583164	494177	8.05309e-10
1.81e-09	600	1.22316e+19	0	2.67488e+06	7.01229e+18	7456.3	1.12297e-07	2.98244e+18	1.78095e+07	1.86403e+18	1.44568e+07	3.72805e+17	2.03177e+06	3132.44	898194	7.88881e+06	872703	1.26724e+06	442869	0	19341.5	67.5315	3.61801e-11	7.91985e-11	1.63657e-23	6.23578e-12	1.78778e-26	1.00779e-20	1.53785e-19	4.96752e-28	1.71964e-16	4.82742e+06	2.24901e-26	0.000790764	0.0374679	4.40879e-11	5.55611e-24	2.11205e-39	3.84891e-32	9.39018e-26	0	2.73803e-09	32215.7	1.43418e+06	1.26052e-11	1.08273e-11	602574	510579	8.59948e-10
1.82e-09	600	1.22316e+19	0	2.76366e+06	7.01229e+18	7456.3	1.17689e-07	2.98244e+18	1.84027e+07	1.86403e+18	1.49383e+07	3.72805e+17	2.10006e+06	3238.38	928583	8.15109e+06	901945	1.3094e+06	457658	0	19993.9	69.8192	3.86643e-11	8.23818e-11	1.75142e-23	6.66701e-12	1.97589e-26	1.04418e-20	1.64316e-19	5.33607e-28	1.7831e-16	4.98807e+06	2.48467e-26	0.000817439	0.0387271	4.56257e-11	5.76131e-24	2.19258e-39	4.12209e-32	1.0055e-25	0	2.92312e-09	33285	1.48196e+06	1.30236e-11	1.11887e-11	622627	527524	9.18284e-10
1.83e-09	600	1.22316e+19	0	2.85538e+06	7.01229e+18	7456.3	1.23365e-07	2.98244e+18	1.90156e+07	1.86403e+18	1.54359e+07	3.72805e+17	2.17063e+06	3347.84	959984	8.42208e+06	932158	1.35297e+06	472937	0	20667.9	72.1831	4.13179e-11	8.57018e-11	1.87421e-23	7.12776e-12	2.18367e-26	1.08189e-20	1.75563e-19	5.73223e-28	1.84878e-16	5.15406e+06	2.74489e-26	0.000845002	0.0400282	4.72155e-11	5.97367e-24	2.27586e-39	4.41433e-32	1.07662e-25	0	3.12072e-09	34389.7	1.53133e+06	1.34558e-11	1.15621e-11	643346	545032	9.80567e-10
1.84e-09	600	1.22316e+19	0	2.95015e+06	7.01229e+18	7456.3	1.29343e-07	2.98244e+18	1.96489e+07	1.86403e+18	1.59499e+07	3.72805e+17	2.24354e+06	3460.94	992431	8.70205e+06	963374	1.39798e+06	488724	0	21364.4	74.6258	4.41522e-11	8.91653e-11	2.00548e-23	7.62005e-12	2.41316e-26	1.12098e-20	1.87575e-19	6.1581e-28	1.91674e-16	5.32556e+06	3.03222e-26	0.000873481	0.0413725	4.88588e-11	6.19344e-24	2.36197e-39	4.72695e-32	1.15268e-25	0	3.33165e-09	35531	1.58234e+06	1.39024e-11	1.19479e-11	664752	563122	1.04706e-09
1.85e-09	600	1.22316e+19	0	3.04806e+06	7.01229e+18	7456.3	1.3564e-07	2.98244e+18	2.03032e+07	1.86403e+18	1.6481e+07	3.72805e+17	2.31887e+06	3577.81	1.02596e+06	8.99132e+06	995627	1.44448e+06	505036	0	22084.1	77.1498	4.71796e-11	9.2779e-11	2.14581e-23	8.146e-12	2.66663e-26	1.1615e-20	2.00404e-19	6.61596e-28	1.98707e-16	5.50274e+06	3.34949e-26	0.000902909	0.0427615	5.05575e-11	6.42087e-24	2.45098e-39	5.06134e-32	1.23403e-25	0	3.55683e-09	36710.3	1.63505e+06	1.43639e-11	1.23465e-11	686869	581811	1.11806e-09
1.86e-09	600	1.22316e+19	0	3.14922e+06	7.01229e+18	7456.3	1.42274e-07	2.98244e+18	2.09792e+07	1.86403e+18	1.70297e+07	3.72805e+17	2.39671e+06	3698.58	1.0606e+06	9.29019e+06	1.02895e+06	1.49253e+06	521888	0	22827.7	79.758	5.04132e-11	9.65503e-11	2.29583e-23	8.70793e-12	2.94657e-26	1.20349e-20	2.14105e-19	7.10826e-28	2.05984e-16	5.68581e+06	3.69979e-26	0.000933315	0.0441967	5.23135e-11	6.65621e-24	2.54296e-39	5.419e-32	1.32103e-25	0	3.79722e-09	37928.6	1.6895e+06	1.48406e-11	1.27584e-11	709720	601121	1.19385e-09
1.87e-09	600	1.22316e+19	0	3.25374e+06	7.01229e+18	7456.3	1.49266e-07	2.98244e+18	2.16776e+07	1.86403e+18	1.75966e+07	3.72805e+17	2.47713e+06	3823.36	1.0964e+06	9.59897e+06	1.06338e+06	1.54217e+06	539301	0	23596.1	82.453	5.3867e-11	1.00487e-10	2.45619e-23	9.30826e-12	3.25573e-26	1.24703e-20	2.28737e-19	7.63766e-28	2.13513e-16	5.87495e+06	4.08656e-26	0.000964733	0.0456795	5.41285e-11	6.89974e-24	2.62006e-39	5.80154e-32	1.41408e-25	0	4.05384e-09	39187.5	1.74576e+06	1.53332e-11	1.31839e-11	733330	621072	1.27478e-09
1.88e-09	600	1.22316e+19	0	3.36173e+06	7.01229e+18	7456.3	1.56636e-07	2.98244e+18	2.23993e+07	1.86403e+18	1.81824e+07	3.72805e+17	2.56023e+06	3952.3	1.13339e+06	9.91801e+06	1.09895e+06	1.59346e+06	557291	0	24390	85.2377	5.75558e-11	1.04597e-10	2.6276e-23	9.94962e-12	3.59715e-26	1.29217e-20	2.44363e-19	8.20702e-28	2.21304e-16	6.07037e+06	4.51358e-26	0.000997195	0.0472116	5.60046e-11	7.15173e-24	2.65098e-39	6.21066e-32	1.51358e-25	0	4.3278e-09	40488.1	1.80389e+06	1.58421e-11	1.36235e-11	757723	641685	1.36117e-09
1.89e-09	600	1.22316e+19	0	3.47331e+06	7.01229e+18	7456.3	1.64407e-07	2.98244e+18	2.31448e+07	1.86403e+18	1.87876e+07	3.72805e+17	2.64609e+06	4085.53	1.17161e+06	1.02476e+07	1.13571e+06	1.64645e+06	575879	0	25210.3	88.1152	6.14957e-11	1.08889e-10	2.81083e-23	1.06348e-11	3.97417e-26	1.33898e-20	2.61051e-19	8.81944e-28	2.29365e-16	6.27228e+06	4.98502e-26	0.00103074	0.0487946	5.79439e-11	7.41247e-24	2.70374e-39	6.6482e-32	1.61999e-25	0	4.62025e-09	41831.8	1.86394e+06	1.63679e-11	1.40777e-11	782925	662982	1.45341e-09
1.9e-09	600	1.22316e+19	0	3.58858e+06	7.01229e+18	7456.3	1.72602e-07	2.98244e+18	2.39152e+07	1.86403e+18	1.94128e+07	3.72805e+17	2.7348e+06	4223.19	1.2111e+06	1.05882e+07	1.17368e+06	1.7012e+06	595084	0	26057.9	91.0886	6.57036e-11	1.13372e-10	3.00666e-23	1.13667e-11	4.39051e-26	1.38751e-20	2.78872e-19	9.47824e-28	2.37704e-16	6.48089e+06	5.50549e-26	0.0010654	0.0504302	5.99484e-11	7.68226e-24	2.78538e-39	7.1161e-32	1.73376e-25	0	4.93245e-09	43220.2	1.92599e+06	1.69111e-11	1.4547e-11	808964	684985	1.55188e-09
1.91e-09	600	1.22316e+19	0	3.70768e+06	7.01229e+18	7456.3	1.81247e-07	2.98244e+18	2.4711e+07	1.86403e+18	2.00589e+07	3.72805e+17	2.82646e+06	4365.44	1.2519e+06	1.094e+07	1.21292e+06	1.75777e+06	614927	0	26933.6	94.1609	7.01978e-11	1.18055e-10	3.21598e-23	1.21487e-11	4.85025e-26	1.43784e-20	2.97904e-19	1.0187e-27	2.46332e-16	6.69642e+06	6.08007e-26	0.00110121	0.0521202	6.20202e-11	7.96139e-24	2.89568e-39	7.61646e-32	1.85542e-25	0	5.26573e-09	44654.6	1.9901e+06	1.74724e-11	1.50319e-11	835868	707720	1.65702e-09
1.92e-09	600	1.22316e+19	0	3.83074e+06	7.01229e+18	7456.3	1.90369e-07	2.98244e+18	2.55334e+07	1.86403e+18	2.07263e+07	3.72805e+17	2.92116e+06	4512.42	1.29407e+06	1.13036e+07	1.25346e+06	1.81621e+06	635428	0	27838.5	97.3354	7.49975e-11	1.22949e-10	3.43968e-23	1.29839e-11	5.35788e-26	1.49004e-20	3.18228e-19	1.09497e-27	2.55258e-16	6.9191e+06	6.71438e-26	0.00113821	0.0538663	6.41617e-11	8.25019e-24	3.01893e-39	8.15149e-32	1.9855e-25	0	5.62152e-09	46136.7	2.05634e+06	1.80523e-11	1.55329e-11	863664	731208	1.76926e-09
1.93e-09	600	1.22316e+19	0	3.95788e+06	7.01229e+18	7456.3	1.99997e-07	2.98244e+18	2.6383e+07	1.86403e+18	2.1416e+07	3.72805e+17	3.01901e+06	4664.29	1.33764e+06	1.16792e+07	1.29534e+06	1.87659e+06	656611	0	28773.5	100.616	8.01236e-11	1.28065e-10	3.67877e-23	1.38762e-11	5.91838e-26	1.54419e-20	3.39932e-19	1.17705e-27	2.64492e-16	7.14918e+06	7.41459e-26	0.00117644	0.0556703	6.63752e-11	8.54898e-24	3.14716e-39	8.72359e-32	2.12457e-25	0	6.00133e-09	47667.9	2.12477e+06	1.86514e-11	1.60505e-11	892383	755476	1.88909e-09
1.94e-09	600	1.22316e+19	0	4.08924e+06	7.01229e+18	7456.3	2.1016e-07	2.98244e+18	2.72608e+07	1.86403e+18	2.21285e+07	3.72805e+17	3.12012e+06	4821.22	1.38265e+06	1.20672e+07	1.33861e+06	1.93898e+06	678496	0	29739.6	104.005	8.55981e-11	1.33412e-10	3.93427e-23	1.48293e-11	6.53725e-26	1.60035e-20	3.63109e-19	1.2654e-27	2.74045e-16	7.38689e+06	8.18755e-26	0.00121595	0.0575344	6.86629e-11	8.8581e-24	3.26809e-39	9.33529e-32	2.27326e-25	0	6.40678e-09	49250	2.19548e+06	1.92705e-11	1.65853e-11	922054	780550	2.01702e-09
1.95e-09	600	1.22316e+19	0	4.22496e+06	7.01229e+18	7456.3	2.2089e-07	2.98244e+18	2.81677e+07	1.86403e+18	2.28646e+07	3.72805e+17	3.22458e+06	4983.36	1.42917e+06	1.24682e+07	1.38332e+06	2.00344e+06	701108	0	30737.8	107.507	9.14447e-11	1.39004e-10	4.20733e-23	1.58474e-11	7.22053e-26	1.65862e-20	3.87858e-19	1.36051e-27	2.83927e-16	7.63249e+06	9.04078e-26	0.00125676	0.0594603	7.10275e-11	9.17789e-24	3.38821e-39	9.9893e-32	2.43222e-25	0	6.83961e-09	50884.6	2.26853e+06	1.991e-11	1.71378e-11	952711	806456	2.1536e-09
1.96e-09	600	1.22316e+19	0	4.36518e+06	7.01229e+18	7456.3	2.32224e-07	2.98244e+18	2.91047e+07	1.86403e+18	2.36252e+07	3.72805e+17	3.33251e+06	5150.9	1.47723e+06	1.28824e+07	1.42952e+06	2.07004e+06	724471	0	31769.2	111.126	9.76885e-11	1.44853e-10	4.49913e-23	1.69349e-11	7.9749e-26	1.71907e-20	4.14287e-19	1.4629e-27	2.94148e-16	7.88624e+06	9.98261e-26	0.00129894	0.0614502	7.34715e-11	9.50873e-24	3.50959e-39	1.06885e-31	2.60216e-25	0	7.30167e-09	52573.4	2.34401e+06	2.05708e-11	1.77086e-11	984385	833221	2.29941e-09
1.97e-09	600	1.22316e+19	0	4.51005e+06	7.01229e+18	7456.3	2.44196e-07	2.98244e+18	3.00729e+07	1.86403e+18	2.4411e+07	3.72805e+17	3.44403e+06	5324.01	1.52689e+06	1.33104e+07	1.47725e+06	2.13885e+06	748609	0	32834.9	114.865	1.04357e-10	1.50973e-10	4.81094e-23	1.80965e-11	8.80775e-26	1.78181e-20	4.42509e-19	1.57316e-27	3.04722e-16	8.14842e+06	1.10222e-25	0.00134251	0.0635062	7.59974e-11	9.85097e-24	3.63953e-39	1.14361e-31	2.78383e-25	0	7.79492e-09	54318.2	2.42199e+06	2.12536e-11	1.82985e-11	1.01711e+06	860875	2.45507e-09
1.98e-09	600	1.22316e+19	0	4.65974e+06	7.01229e+18	7456.3	2.56846e-07	2.98244e+18	3.10732e+07	1.86403e+18	2.5223e+07	3.72805e+17	3.55925e+06	5502.88	1.5782e+06	1.37526e+07	1.52656e+06	2.20994e+06	773549	0	33936	118.729	1.11477e-10	1.57376e-10	5.14414e-23	1.93372e-11	9.72721e-26	1.84691e-20	4.72646e-19	1.69192e-27	3.15659e-16	8.41929e+06	1.21697e-25	0.00138754	0.0656305	7.86081e-11	1.0205e-23	3.77707e-39	1.22353e-31	2.97802e-25	0	8.32147e-09	56121	2.50256e+06	2.1959e-11	1.89078e-11	1.05092e+06	889447	2.62126e-09
1.99e-09	600	1.22316e+19	0	4.81439e+06	7.01229e+18	7456.3	2.70214e-07	2.98244e+18	3.21066e+07	1.86403e+18	2.60618e+07	3.72805e+17	3.6783e+06	5687.7	1.63122e+06	1.42094e+07	1.57751e+06	2.28339e+06	799316	0	35073.7	122.721	1.19082e-10	1.64078e-10	5.50018e-23	2.06624e-11	1.07422e-25	1.91448e-20	5.04826e-19	1.81983e-27	3.26971e-16	8.69916e+06	1.34362e-25	0.00143406	0.0678253	8.13063e-11	1.05713e-23	3.92131e-39	1.30896e-31	3.18561e-25	0	8.88357e-09	57983.6	2.5858e+06	2.26878e-11	1.95374e-11	1.08586e+06	918967	2.79868e-09
2e-09	600	1.22316e+19	0	4.97418e+06	7.01229e+18	7456.3	2.84346e-07	2.98244e+18	3.31744e+07	1.86403e+18	2.69285e+07	3.72805e+17	3.80131e+06	5878.67	1.686e+06	1.46815e+07	1.63015e+06	2.35928e+06	825940	0	36249.2	126.846	1.27203e-10	1.71095e-10	5.88061e-23	2.20778e-11	1.18628e-25	1.98461e-20	5.39188e-19	1.95764e-27	3.38671e-16	8.98831e+06	1.48341e-25	0.00148213	0.0700931	8.4095e-11	1.09501e-23	4.07003e-39	1.40029e-31	3.40749e-25	0	9.48363e-09	59908.1	2.67181e+06	2.34408e-11	2.0188e-11	1.12195e+06	949467	2.98809e-09
2.01e-09	600	1.22316e+19	0	5.13927e+06	7.01229e+18	7456.3	2.99288e-07	2.98244e+18	3.42777e+07	1.86403e+18	2.7824e+07	3.72805e+17	3.9284e+06	6075.99	1.7426e+06	1.51692e+07	1.68454e+06	2.43769e+06	853447	0	37463.8	131.108	1.35875e-10	1.78443e-10	6.2871e-23	2.35896e-11	1.30997e-25	2.05742e-20	5.7588e-19	2.10614e-27	3.50773e-16	9.28706e+06	1.6377e-25	0.00153179	0.0724361	8.69771e-11	1.1342e-23	4.22189e-39	1.49791e-31	3.64466e-25	0	1.01242e-08	61896.4	2.76067e+06	2.42188e-11	2.08601e-11	1.15924e+06	980979	3.1903e-09
2.02e-09	600	1.22316e+19	0	5.30984e+06	7.01229e+18	7456.3	3.1509e-07	2.98244e+18	3.54175e+07	1.86403e+18	2.87492e+07	3.72805e+17	4.05971e+06	6279.87	1.80109e+06	1.5673e+07	1.74073e+06	2.51869e+06	881867	0	38718.8	135.512	1.45135e-10	1.8614e-10	6.72142e-23	2.52043e-11	1.44652e-25	2.13302e-20	6.15059e-19	2.26618e-27	3.63289e-16	9.59573e+06	1.80798e-25	0.00158311	0.074857	8.99558e-11	1.17473e-23	4.3779e-39	1.60226e-31	3.89816e-25	0	1.0808e-08	63950.7	2.85248e+06	2.50226e-11	2.15545e-11	1.19777e+06	1.01354e+06	3.40617e-09
2.03e-09	600	1.22316e+19	0	5.48606e+06	7.01229e+18	7456.3	3.31804e-07	2.98244e+18	3.65952e+07	1.86403e+18	2.9705e+07	3.72805e+17	4.19538e+06	6490.53	1.86152e+06	1.61936e+07	1.79879e+06	2.60239e+06	911230	0	40015.4	140.063	1.55024e-10	1.94205e-10	7.18546e-23	2.69288e-11	1.59724e-25	2.21151e-20	6.56894e-19	2.43869e-27	3.76234e-16	9.91464e+06	1.99592e-25	0.00163613	0.0773582	9.30343e-11	1.21666e-23	4.53857e-39	1.7138e-31	4.16909e-25	0	1.1538e-08	66073.1	2.94734e+06	2.58531e-11	2.22719e-11	1.23758e+06	1.04718e+06	3.63663e-09
2.04e-09	600	1.22316e+19	0	5.66814e+06	7.01229e+18	7456.3	3.49488e-07	2.98244e+18	3.78119e+07	1.86403e+18	3.06927e+07	3.72805e+17	4.33556e+06	6708.19	1.92396e+06	1.67315e+07	1.85878e+06	2.68887e+06	941569	0	41355.2	144.765	1.65584e-10	2.02656e-10	7.68124e-23	2.87706e-11	1.76362e-25	2.29303e-20	7.01564e-19	2.62467e-27	3.89621e-16	1.02441e+07	2.20334e-25	0.00169091	0.0799426	9.62158e-11	1.26003e-23	4.70561e-39	1.83301e-31	4.45866e-25	0	1.23172e-08	68266	3.04535e+06	2.67111e-11	2.30132e-11	1.2787e+06	1.08193e+06	3.88266e-09
2.05e-09	600	1.22316e+19	0	5.85626e+06	7.01229e+18	7456.3	3.68201e-07	2.98244e+18	3.90691e+07	1.86403e+18	3.1713e+07	3.72805e+17	4.4804e+06	6933.09	1.98847e+06	1.72872e+07	1.92076e+06	2.77821e+06	972914	0	42739.5	149.623	1.76861e-10	2.11515e-10	8.21093e-23	3.07377e-11	1.94726e-25	2.37771e-20	7.49261e-19	2.82522e-27	4.03467e-16	1.05846e+07	2.43224e-25	0.00174752	0.0826127	9.95039e-11	1.30488e-23	4.87893e-39	1.96043e-31	4.76813e-25	0	1.31491e-08	70531.7	3.14661e+06	2.75976e-11	2.3779e-11	1.3212e+06	1.11784e+06	4.14531e-09
2.06e-09	600	1.22316e+19	0	6.05063e+06	7.01229e+18	7456.3	3.88007e-07	2.98244e+18	4.0368e+07	1.86403e+18	3.27673e+07	3.72805e+17	4.63005e+06	7165.47	2.05513e+06	1.78614e+07	1.98479e+06	2.87053e+06	1.0053e+06	0	44169.8	154.642	1.88902e-10	2.20804e-10	8.77683e-23	3.28385e-11	2.14996e-25	2.46566e-20	8.0019e-19	3.04151e-27	4.17785e-16	1.09363e+07	2.68487e-25	0.001806	0.0853715	1.02902e-10	1.35128e-23	5.05871e-39	2.09662e-31	5.09886e-25	0	1.40371e-08	72872.6	3.25123e+06	2.85136e-11	2.45703e-11	1.3651e+06	1.15494e+06	4.42571e-09
2.07e-09	600	1.22316e+19	0	6.25144e+06	7.01229e+18	7456.3	4.08974e-07	2.98244e+18	4.17099e+07	1.86403e+18	3.38566e+07	3.72805e+17	4.78466e+06	7405.57	2.12401e+06	1.84546e+07	2.05095e+06	2.9659e+06	1.03876e+06	0	45647.6	159.829	2.0176e-10	2.30546e-10	9.38139e-23	3.50821e-11	2.37368e-25	2.55705e-20	8.54569e-19	3.27484e-27	4.32592e-16	1.12997e+07	2.96365e-25	0.00186643	0.088222	1.06414e-10	1.39927e-23	5.24454e-39	2.24216e-31	5.45231e-25	0	1.49851e-08	75291.2	3.35932e+06	2.94599e-11	2.53879e-11	1.41046e+06	1.19327e+06	4.72506e-09
2.08e-09	600	1.22316e+19	0	6.45892e+06	7.01229e+18	7456.3	4.31175e-07	2.98244e+18	4.30965e+07	1.86403e+18	3.49819e+07	3.72805e+17	4.94442e+06	7653.66	2.19517e+06	1.90675e+07	2.11931e+06	3.06444e+06	1.07333e+06	0	47174.5	165.188	2.1549e-10	2.40767e-10	1.00273e-22	3.74782e-11	2.62061e-25	2.652e-20	9.12632e-19	3.52658e-27	4.47904e-16	1.16752e+07	3.27132e-25	0.00192887	0.0911671	1.10043e-10	1.4489e-23	5.43652e-39	2.39771e-31	5.83002e-25	0	1.5997e-08	77790.1	3.471e+06	3.04377e-11	2.62325e-11	1.45733e+06	1.23287e+06	5.04462e-09
2.09e-09	600	1.22316e+19	0	6.67329e+06	7.01229e+18	7456.3	4.54688e-07	2.98244e+18	4.4529e+07	1.86403e+18	3.61447e+07	3.72805e+17	5.10947e+06	7909.99	2.2687e+06	1.97008e+07	2.18993e+06	3.16625e+06	1.10905e+06	0	48752.1	170.725	2.30151e-10	2.51491e-10	1.07172e-22	4.00372e-11	2.89315e-25	2.75068e-20	9.74627e-19	3.79825e-27	4.63738e-16	1.20631e+07	3.61083e-25	0.00199338	0.0942099	1.13794e-10	1.50023e-23	5.63492e-39	2.56394e-31	6.23365e-25	0	1.70773e-08	80371.8	3.58638e+06	3.14479e-11	2.71053e-11	1.50575e+06	1.27379e+06	5.38578e-09
2.1e-09	600	1.22316e+19	0	6.89477e+06	7.01229e+18	7456.3	4.79593e-07	2.98244e+18	4.60091e+07	1.86403e+18	3.7346e+07	3.72805e+17	5.28001e+06	8174.84	2.34468e+06	2.0355e+07	2.2629e+06	3.27144e+06	1.14596e+06	0	50382.2	176.447	2.45805e-10	2.62748e-10	1.14543e-22	4.27699e-11	3.19395e-25	2.85325e-20	1.04082e-18	4.09148e-27	4.80112e-16	1.24639e+07	3.9855e-25	0.00206004	0.0973539	1.1767e-10	1.55331e-23	5.84012e-39	2.74158e-31	6.66496e-25	0	1.82305e-08	83039.3	3.7056e+06	3.24916e-11	2.80069e-11	1.55578e+06	1.31607e+06	5.74998e-09
2.11e-09	600	1.22316e+19	0	7.1236e+06	7.01229e+18	7456.3	5.05979e-07	2.98244e+18	4.75383e+07	1.86403e+18	3.85872e+07	3.72805e+17	5.45621e+06	8448.49	2.42318e+06	2.1031e+07	2.33829e+06	3.38012e+06	1.18409e+06	0	52066.4	182.358	2.62521e-10	2.74566e-10	1.22417e-22	4.56883e-11	3.52592e-25	2.95988e-20	1.1115e-18	4.40805e-27	4.97044e-16	1.2878e+07	4.39895e-25	0.00212891	0.100602	1.21676e-10	1.60822e-23	6.05261e-39	2.93141e-31	7.12585e-25	0	1.94615e-08	85795.3	3.82877e+06	3.357e-11	2.89385e-11	1.60747e+06	1.35975e+06	6.13878e-09
2.12e-09	600	1.22316e+19	0	7.36003e+06	7.01229e+18	7456.3	5.3394e-07	2.98244e+18	4.91183e+07	1.86403e+18	3.98696e+07	3.72805e+17	5.63827e+06	8731.24	2.50428e+06	2.17294e+07	2.41619e+06	3.49241e+06	1.22348e+06	0	53806.6	188.466	2.8037e-10	2.86976e-10	1.30828e-22	4.88048e-11	3.8923e-25	3.07074e-20	1.18696e-18	4.74989e-27	5.14551e-16	1.33058e+07	4.85518e-25	0.00220006	0.103958	1.25816e-10	1.665e-23	6.27262e-39	3.13426e-31	7.61832e-25	0	2.07757e-08	88642.8	3.95603e+06	3.46842e-11	2.99011e-11	1.66087e+06	1.40488e+06	6.55385e-09
2.13e-09	600	1.22316e+19	0	7.6043e+06	7.01229e+18	7456.3	5.63573e-07	2.98244e+18	5.07507e+07	1.86403e+18	4.11946e+07	3.72805e+17	5.82637e+06	9023.39	2.58809e+06	2.2451e+07	2.49667e+06	3.60842e+06	1.26419e+06	0	55604.6	194.778	2.99428e-10	3.00013e-10	1.39812e-22	5.2133e-11	4.29664e-25	3.18602e-20	1.26753e-18	5.1191e-27	5.32654e-16	1.37479e+07	5.35863e-25	0.00227359	0.107426	1.30094e-10	1.72373e-23	6.50046e-39	3.35103e-31	8.14453e-25	0	2.21785e-08	91584.8	4.08752e+06	3.58353e-11	3.08955e-11	1.71605e+06	1.4515e+06	6.99695e-09
2.14e-09	600	1.22316e+19	0	7.85668e+06	7.01229e+18	7456.3	5.94986e-07	2.98244e+18	5.24373e+07	1.86403e+18	4.25636e+07	3.72805e+17	6.02071e+06	9325.25	2.67468e+06	2.31965e+07	2.57982e+06	3.72829e+06	1.30624e+06	0	57462.3	201.298	3.19777e-10	3.1371e-10	1.49409e-22	5.56871e-11	4.74287e-25	3.30592e-20	1.35355e-18	5.51795e-27	5.51373e-16	1.42046e+07	5.91416e-25	0.00234955	0.111009	1.34515e-10	1.78447e-23	6.73629e-39	3.58265e-31	8.70678e-25	0	2.36761e-08	94624.4	4.22336e+06	3.70247e-11	3.1923e-11	1.77306e+06	1.49968e+06	7.46998e-09
2.15e-09	600	1.22316e+19	0	8.11744e+06	7.01229e+18	7456.3	6.28291e-07	2.98244e+18	5.41799e+07	1.86403e+18	4.39779e+07	3.72805e+17	6.22151e+06	9637.13	2.76414e+06	2.39668e+07	2.66573e+06	3.85213e+06	1.34969e+06	0	59381.7	208.036	3.41506e-10	3.28106e-10	1.59661e-22	5.94824e-11	5.23531e-25	3.43064e-20	1.4454e-18	5.94892e-27	5.70727e-16	1.46765e+07	6.52715e-25	0.00242804	0.11471	1.39083e-10	1.84728e-23	6.9758e-39	3.83014e-31	9.30752e-25	0	2.52747e-08	97764.9	4.36372e+06	3.82535e-11	3.29846e-11	1.83196e+06	1.54945e+06	7.97496e-09
2.16e-09	600	1.22316e+19	0	8.38685e+06	7.01229e+18	7456.3	6.63608e-07	2.98244e+18	5.59803e+07	1.86403e+18	4.54392e+07	3.72805e+17	6.42898e+06	9959.39	2.85658e+06	2.47627e+07	2.75449e+06	3.98008e+06	1.39459e+06	0	61364.9	214.998	3.64706e-10	3.43239e-10	1.70611e-22	6.35353e-11	5.77875e-25	3.5604e-20	1.54346e-18	6.4147e-27	5.90739e-16	1.5164e+07	7.20355e-25	0.00250913	0.118535	1.43805e-10	1.91224e-23	7.13336e-39	4.09458e-31	9.94938e-25	0	2.69812e-08	101010	4.50873e+06	3.95231e-11	3.40814e-11	1.89282e+06	1.60088e+06	8.51405e-09
2.17e-09	600	1.22316e+19	0	8.66521e+06	7.01229e+18	7456.3	7.01064e-07	2.98244e+18	5.78405e+07	1.86403e+18	4.69491e+07	3.72805e+17	6.64333e+06	10292.3	2.95209e+06	2.55849e+07	2.8462e+06	4.11228e+06	1.44097e+06	0	63414	222.191	3.89477e-10	3.59151e-10	1.82306e-22	6.78632e-11	6.37846e-25	3.69542e-20	1.64817e-18	6.91821e-27	6.1143e-16	1.56677e+07	7.94989e-25	0.00259292	0.122487	1.48684e-10	1.97941e-23	7.21789e-39	4.37712e-31	1.06351e-24	0	2.88029e-08	104362	4.65856e+06	4.08348e-11	3.52146e-11	1.95569e+06	1.65401e+06	9.08954e-09
2.18e-09	600	1.22316e+19	0	8.9528e+06	7.01229e+18	7456.3	7.40797e-07	2.98244e+18	5.97624e+07	1.86403e+18	4.8509e+07	3.72805e+17	6.8648e+06	10636.4	3.05078e+06	2.64344e+07	2.94095e+06	4.24887e+06	1.48889e+06	0	65531.1	229.623	4.15926e-10	3.75888e-10	1.94799e-22	7.24847e-11	7.04025e-25	3.83595e-20	1.75995e-18	7.46263e-27	6.32823e-16	1.61882e+07	8.77341e-25	0.00267949	0.126569	1.53726e-10	2.04889e-23	7.41204e-39	4.67901e-31	1.13678e-24	0	3.07476e-08	107826	4.81336e+06	4.21901e-11	3.63854e-11	2.02066e+06	1.7089e+06	9.7039e-09
2.19e-09	600	1.22316e+19	0	9.24993e+06	7.01229e+18	7456.3	7.82951e-07	2.98244e+18	6.17481e+07	1.86403e+18	5.01207e+07	3.72805e+17	7.09363e+06	10991.8	3.15274e+06	2.73122e+07	3.03885e+06	4.38999e+06	1.53841e+06	0	67718.5	237.302	4.44167e-10	3.93496e-10	2.08142e-22	7.74197e-11	7.77053e-25	3.98223e-20	1.8793e-18	8.05142e-27	6.5494e-16	1.67259e+07	9.68206e-25	0.00276894	0.130788	1.58936e-10	2.12073e-23	7.67189e-39	5.00155e-31	1.21506e-24	0	3.28236e-08	111404	4.9733e+06	4.35904e-11	3.75951e-11	2.08777e+06	1.76562e+06	1.03598e-08
2.2e-09	600	1.22316e+19	0	9.55693e+06	7.01229e+18	7456.3	8.27681e-07	2.98244e+18	6.37997e+07	1.86403e+18	5.17858e+07	3.72805e+17	7.33005e+06	11359.1	3.25809e+06	2.8219e+07	3.14e+06	4.5358e+06	1.58957e+06	0	69978.6	245.236	4.74319e-10	4.12026e-10	2.22394e-22	8.26894e-11	8.57639e-25	4.13454e-20	2.00673e-18	8.68835e-27	6.77808e-16	1.72814e+07	1.06846e-24	0.00286136	0.135146	1.6432e-10	2.19503e-23	8.00749e-39	5.34614e-31	1.29868e-24	0	3.50396e-08	115102	5.13855e+06	4.50371e-11	3.88449e-11	2.15712e+06	1.82422e+06	1.10599e-08
2.21e-09	600	1.22316e+19	0	9.87412e+06	7.01229e+18	7456.3	8.75152e-07	2.98244e+18	6.59194e+07	1.86403e+18	5.35063e+07	3.72805e+17	7.57433e+06	11738.6	3.36694e+06	2.9156e+07	3.2445e+06	4.68644e+06	1.64242e+06	0	72313.8	253.434	5.06514e-10	4.31531e-10	2.37615e-22	8.83164e-11	9.46563e-25	4.29314e-20	2.14277e-18	9.37751e-27	7.0145e-16	1.78554e+07	1.17909e-24	0.00295685	0.139649	1.69884e-10	2.27187e-23	8.35812e-39	5.7143e-31	1.38802e-24	0	3.74053e-08	118922	5.30928e+06	4.65318e-11	4.01362e-11	2.22877e+06	1.88476e+06	1.18073e-08
2.22e-09	600	1.22316e+19	0	1.02018e+07	7.01229e+18	7456.3	9.2554e-07	2.98244e+18	6.81095e+07	1.86403e+18	5.52838e+07	3.72805e+17	7.82671e+06	12130.6	3.47941e+06	3.0124e+07	3.35248e+06	4.84208e+06	1.69703e+06	0	74726.6	261.904	5.40887e-10	4.52066e-10	2.53872e-22	9.4325e-11	1.04469e-24	4.45832e-20	2.28802e-18	1.01234e-26	7.25892e-16	1.84485e+07	1.30114e-24	0.00305551	0.144302	1.75633e-10	2.35132e-23	8.71027e-39	6.10762e-31	1.48346e-24	0	3.99306e-08	122869	5.48567e+06	4.80762e-11	4.14704e-11	2.30279e+06	1.94732e+06	1.26052e-08
2.23e-09	600	1.22316e+19	0	1.05404e+07	7.01229e+18	7456.3	9.79031e-07	2.98244e+18	7.03722e+07	1.86403e+18	5.71204e+07	3.72805e+17	8.08748e+06	12535.7	3.59561e+06	3.11242e+07	3.46403e+06	5.00289e+06	1.75345e+06	0	77219.4	270.655	5.77588e-10	4.73693e-10	2.71235e-22	1.00741e-10	1.15296e-24	4.6304e-20	2.44309e-18	1.09308e-26	7.51161e-16	1.90612e+07	1.4358e-24	0.00315745	0.149109	1.81575e-10	2.4335e-23	9.04871e-39	6.52782e-31	1.58542e-24	0	4.26263e-08	126947	5.66793e+06	4.96718e-11	4.28489e-11	2.37927e+06	2.01195e+06	1.3457e-08
2.24e-09	600	1.22316e+19	0	1.08902e+07	7.01229e+18	7456.3	1.03583e-06	2.98244e+18	7.271e+07	1.86403e+18	5.90179e+07	3.72805e+17	8.3569e+06	12954.3	3.71568e+06	3.21576e+07	3.57929e+06	5.16904e+06	1.81175e+06	0	79795.1	279.698	6.16773e-10	4.96476e-10	2.89779e-22	1.07592e-10	1.27243e-24	4.8097e-20	2.60866e-18	1.1805e-26	7.77285e-16	1.96942e+07	1.58438e-24	0.00326277	0.154075	1.87714e-10	2.51847e-23	9.39025e-39	6.97672e-31	1.69434e-24	0	4.55041e-08	131160	5.85623e+06	5.13204e-11	4.42731e-11	2.4583e+06	2.07872e+06	1.43663e-08
2.25e-09	600	1.22316e+19	0	1.12517e+07	7.01229e+18	7456.3	1.09614e-06	2.98244e+18	7.51255e+07	1.86403e+18	6.09784e+07	3.72805e+17	8.63527e+06	13386.8	3.83973e+06	3.32253e+07	3.69838e+06	5.3407e+06	1.87198e+06	0	82456.3	289.041	6.5861e-10	5.20481e-10	3.09584e-22	1.14907e-10	1.40426e-24	4.99656e-20	2.78542e-18	1.27519e-26	8.04292e-16	2.03483e+07	1.74831e-24	0.00337159	0.159207	1.94058e-10	2.60635e-23	9.74705e-39	7.45627e-31	1.81069e-24	0	4.8576e-08	135513	6.05078e+06	5.30237e-11	4.57445e-11	2.53994e+06	2.14771e+06	1.5337e-08
2.26e-09	600	1.22316e+19	0	1.16251e+07	7.01229e+18	7456.3	1.16019e-06	2.98244e+18	7.76211e+07	1.86403e+18	6.30039e+07	3.72805e+17	8.92288e+06	13833.6	3.9679e+06	3.43284e+07	3.82141e+06	5.51805e+06	1.93421e+06	0	85205.9	298.694	7.03278e-10	5.45781e-10	3.30735e-22	1.22718e-10	1.54971e-24	5.19133e-20	2.97413e-18	1.37776e-26	8.32212e-16	2.10241e+07	1.92917e-24	0.00348403	0.164509	2.00614e-10	2.69723e-23	1.01261e-38	7.96856e-31	1.93498e-24	0	5.18553e-08	140011	6.25178e+06	5.47835e-11	4.72648e-11	2.62429e+06	2.21899e+06	1.63732e-08
2.27e-09	600	1.22316e+19	0	1.2011e+07	7.01229e+18	7456.3	1.22823e-06	2.98244e+18	8.01995e+07	1.86403e+18	6.50967e+07	3.72805e+17	9.22004e+06	14295.3	4.10033e+06	3.54681e+07	3.94854e+06	5.7013e+06	1.99851e+06	0	88046.8	308.668	7.50969e-10	5.72452e-10	3.53323e-22	1.31058e-10	1.71021e-24	5.39439e-20	3.17561e-18	1.4889e-26	8.61074e-16	2.17223e+07	2.12871e-24	0.00360019	0.169987	2.07389e-10	2.79121e-23	1.0529e-38	8.51582e-31	2.06774e-24	0	5.53559e-08	144658	6.45946e+06	5.66017e-11	4.88356e-11	2.71144e+06	2.29264e+06	1.74794e-08
2.28e-09	600	1.22316e+19	0	1.24096e+07	7.01229e+18	7456.3	1.30051e-06	2.98244e+18	8.28635e+07	1.86403e+18	6.72589e+07	3.72805e+17	9.52706e+06	14772.3	4.23716e+06	3.66456e+07	4.07988e+06	5.89062e+06	2.06494e+06	0	90982	318.973	8.01886e-10	6.00576e-10	3.77447e-22	1.39963e-10	1.88729e-24	5.60615e-20	3.39071e-18	1.60937e-26	8.90911e-16	2.24437e+07	2.34886e-24	0.00372022	0.175647	2.14389e-10	2.8884e-23	1.09477e-38	9.1004e-31	2.20956e-24	0	5.90928e-08	149459	6.67403e+06	5.84803e-11	5.04585e-11	2.80149e+06	2.36873e+06	1.86603e-08
2.29e-09	600	1.22316e+19	0	1.28214e+07	7.01229e+18	7456.3	1.37731e-06	2.98244e+18	8.56159e+07	1.86403e+18	6.94929e+07	3.72805e+17	9.84428e+06	15265.1	4.37853e+06	3.78622e+07	4.21558e+06	6.08623e+06	2.13357e+06	0	94014.7	329.621	8.56249e-10	6.3024e-10	4.0321e-22	1.49471e-10	2.08267e-24	5.82701e-20	3.62036e-18	1.73997e-26	9.21756e-16	2.3189e+07	2.59175e-24	0.00384423	0.181494	2.21623e-10	2.98892e-23	1.13804e-38	9.72487e-31	2.36105e-24	0	6.30819e-08	154419	6.89572e+06	6.04212e-11	5.21352e-11	2.89452e+06	2.44735e+06	1.99209e-08
2.3e-09	600	1.22316e+19	0	1.3247e+07	7.01229e+18	7456.3	1.45892e-06	2.98244e+18	8.84597e+07	1.86403e+18	7.1801e+07	3.72805e+17	1.0172e+07	15774.3	4.5246e+06	3.91192e+07	4.35578e+06	6.28833e+06	2.20448e+06	0	97148.1	340.622	9.1429e-10	6.61534e-10	4.30723e-22	1.59624e-10	2.29825e-24	6.05743e-20	3.86553e-18	1.88158e-26	9.5364e-16	2.39591e+07	2.85971e-24	0.00397236	0.187536	2.29098e-10	3.09286e-23	1.18239e-38	1.03919e-30	2.52286e-24	0	6.73402e-08	159544	7.12477e+06	6.24265e-11	5.38676e-11	2.99064e+06	2.52857e+06	2.12667e-08
2.31e-09	600	1.22316e+19	0	1.36866e+07	7.01229e+18	7456.3	1.54566e-06	2.98244e+18	9.13979e+07	1.86403e+18	7.41857e+07	3.72805e+17	1.05107e+07	16300.5	4.67552e+06	4.04179e+07	4.50064e+06	6.49714e+06	2.27775e+06	0	100386	351.989	9.76258e-10	6.94557e-10	4.60104e-22	1.70464e-10	2.5361e-24	6.29787e-20	4.12728e-18	2.03519e-26	9.866e-16	2.47547e+07	3.15534e-24	0.00410475	0.193778	2.36822e-10	3.20036e-23	1.22829e-38	1.11044e-30	2.69569e-24	0	7.1886e-08	164839	7.36143e+06	6.44984e-11	5.56575e-11	3.08996e+06	2.61249e+06	2.27033e-08
2.32e-09	600	1.22316e+19	0	1.41409e+07	7.01229e+18	7456.3	1.63784e-06	2.98244e+18	9.44336e+07	1.86403e+18	7.66496e+07	3.72805e+17	1.08605e+07	16844.1	4.83145e+06	4.17598e+07	4.6503e+06	6.71287e+06	2.35345e+06	0	103731	363.733	1.04242e-09	7.29412e-10	4.91481e-22	1.82038e-10	2.79852e-24	6.54881e-20	4.40672e-18	2.20184e-26	1.02067e-15	2.55767e+07	3.48149e-24	0.00424153	0.200228	2.44803e-10	3.31152e-23	1.27596e-38	1.18655e-30	2.8803e-24	0	7.67385e-08	170310	7.60593e+06	6.66391e-11	5.75068e-11	3.19256e+06	2.6992e+06	2.42369e-08
2.33e-09	600	1.22316e+19	0	1.46102e+07	7.01229e+18	7456.3	1.73584e-06	2.98244e+18	9.757e+07	1.86403e+18	7.91952e+07	3.72805e+17	1.1222e+07	17405.8	4.99256e+06	4.31461e+07	4.80493e+06	6.93577e+06	2.43166e+06	0	107187	375.868	1.11305e-09	7.66211e-10	5.24987e-22	1.94396e-10	3.08806e-24	6.81079e-20	4.70506e-18	2.38269e-26	1.05589e-15	2.6426e+07	3.84131e-24	0.00438285	0.206891	2.5305e-10	3.4265e-23	1.32567e-38	1.26785e-30	3.07748e-24	0	8.19185e-08	175963	7.85855e+06	6.88508e-11	5.94175e-11	3.29858e+06	2.78878e+06	2.5874e-08
2.34e-09	600	1.22316e+19	0	1.50951e+07	7.01229e+18	7456.3	1.84003e-06	2.98244e+18	1.00811e+08	1.86403e+18	8.18254e+07	3.72805e+17	1.15955e+07	17986.1	5.15903e+06	4.45784e+07	4.9647e+06	7.16607e+06	2.51246e+06	0	110757	388.405	1.18846e-09	8.0507e-10	5.60768e-22	2.0759e-10	3.4075e-24	7.08434e-20	5.02356e-18	2.579e-26	1.0923e-15	2.73035e+07	4.23826e-24	0.00452887	0.213776	2.61572e-10	3.5454e-23	1.37752e-38	1.35468e-30	3.28809e-24	0	8.74482e-08	181803	8.11956e+06	7.11359e-11	6.13916e-11	3.40811e+06	2.88134e+06	2.76217e-08
2.35e-09	600	1.22316e+19	0	1.55961e+07	7.01229e+18	7456.3	1.9508e-06	2.98244e+18	1.04159e+08	1.86403e+18	8.45428e+07	3.72805e+17	1.19814e+07	18585.7	5.33102e+06	4.60583e+07	5.12976e+06	7.40401e+06	2.59595e+06	0	114447	401.359	1.26897e-09	8.46114e-10	5.98978e-22	2.21678e-10	3.75993e-24	7.37004e-20	5.36358e-18	2.79215e-26	1.12993e-15	2.82101e+07	4.67618e-24	0.00467974	0.22089	2.70378e-10	3.66837e-23	1.43146e-38	1.44743e-30	3.51303e-24	0	9.3351e-08	187837	8.38923e+06	7.34968e-11	6.34312e-11	3.52127e+06	2.97697e+06	2.94873e-08
2.36e-09	600	1.22316e+19	0	1.61137e+07	7.01229e+18	7456.3	2.0686e-06	2.98244e+18	1.07618e+08	1.86403e+18	8.73504e+07	3.72805e+17	1.23801e+07	19205.2	5.50872e+06	4.75873e+07	5.30031e+06	7.64984e+06	2.68221e+06	0	118259	414.743	1.35493e-09	8.89476e-10	6.3978e-22	2.3672e-10	4.14877e-24	7.6685e-20	5.7266e-18	3.02363e-26	1.16882e-15	2.91468e+07	5.1593e-24	0.00483561	0.228239	2.79478e-10	3.79555e-23	1.48755e-38	1.54649e-30	3.75328e-24	0	9.96523e-08	194071	8.66784e+06	7.59361e-11	6.55386e-11	3.6382e+06	3.07577e+06	3.14789e-08
2.37e-09	600	1.22316e+19	0	1.66485e+07	7.01229e+18	7456.3	2.19389e-06	2.98244e+18	1.11192e+08	1.86403e+18	9.02512e+07	3.72805e+17	1.2792e+07	19845.3	5.69232e+06	4.91671e+07	5.47651e+06	7.90384e+06	2.77133e+06	0	122197	428.572	1.4467e-09	9.35298e-10	6.83351e-22	2.52779e-10	4.57775e-24	7.98037e-20	6.11414e-18	3.27508e-26	1.20903e-15	3.01146e+07	5.69227e-24	0.00499666	0.235833	2.8888e-10	3.92709e-23	1.54581e-38	1.65229e-30	4.00988e-24	0	1.06379e-07	200512	8.95571e+06	7.84564e-11	6.77158e-11	3.759e+06	3.17786e+06	3.3605e-08
2.38e-09	600	1.22316e+19	0	1.72011e+07	7.01229e+18	7456.3	2.32714e-06	2.98244e+18	1.14885e+08	1.86403e+18	9.32483e+07	3.72805e+17	1.32176e+07	20506.6	5.88202e+06	5.07993e+07	5.65857e+06	8.16626e+06	2.86342e+06	0	126266	442.86	1.54467e-09	9.8373e-10	7.29878e-22	2.69926e-10	5.05103e-24	8.30632e-20	6.52788e-18	3.54831e-26	1.25059e-15	3.11145e+07	6.28024e-24	0.00516306	0.243678	2.98596e-10	4.06313e-23	1.60642e-38	1.7653e-30	4.28394e-24	0	1.13559e-07	207167	9.25313e+06	8.10603e-11	6.99653e-11	3.88381e+06	3.28333e+06	3.58746e-08
2.39e-09	600	1.22316e+19	0	1.7772e+07	7.01229e+18	7456.3	2.46888e-06	2.98244e+18	1.187e+08	1.86403e+18	9.63448e+07	3.72805e+17	1.36573e+07	21189.9	6.07802e+06	5.24856e+07	5.84666e+06	8.4374e+06	2.95855e+06	0	130471	457.623	1.64927e-09	1.03493e-09	7.7956e-22	2.88233e-10	5.57316e-24	8.64708e-20	6.96958e-18	3.84526e-26	1.29355e-15	3.21476e+07	6.92887e-24	0.00533498	0.251784	3.08635e-10	4.20384e-23	1.66954e-38	1.88599e-30	4.57664e-24	0	1.21224e-07	214042	9.56042e+06	8.37506e-11	7.22895e-11	4.01277e+06	3.3923e+06	3.82974e-08
2.4e-09	600	1.22316e+19	0	1.83618e+07	7.01229e+18	7456.3	2.61968e-06	2.98244e+18	1.22642e+08	1.86403e+18	9.95441e+07	3.72805e+17	1.41117e+07	21895.9	6.28053e+06	5.42279e+07	6.041e+06	8.71753e+06	3.05685e+06	0	134815	472.876	1.76094e-09	1.08907e-09	8.32612e-22	3.07779e-10	6.1492e-24	9.00341e-20	7.44113e-18	4.16809e-26	1.33795e-15	3.3215e+07	7.64441e-24	0.00551261	0.260159	3.19008e-10	4.34938e-23	1.73535e-38	2.0149e-30	4.88924e-24	0	1.29407e-07	221146	9.87791e+06	8.65302e-11	7.46908e-11	4.146e+06	3.50489e+06	4.08837e-08
2.41e-09	600	1.22316e+19	0	1.89712e+07	7.01229e+18	7456.3	2.78011e-06	2.98244e+18	1.26714e+08	1.86403e+18	1.0285e+08	3.72805e+17	1.45811e+07	22625.4	6.48976e+06	5.60281e+07	6.24179e+06	9.00696e+06	3.15841e+06	0	139303	488.635	1.88016e-09	1.14634e-09	8.89261e-22	3.28648e-10	6.7847e-24	9.3761e-20	7.94454e-18	4.51913e-26	1.38384e-15	3.43179e+07	8.43377e-24	0.00569614	0.268812	3.29727e-10	4.49991e-23	1.80398e-38	2.15258e-30	5.22309e-24	0	1.38141e-07	228486	1.02059e+07	8.94021e-11	7.71718e-11	4.28366e+06	3.62121e+06	4.36447e-08
2.42e-09	600	1.22316e+19	0	1.96009e+07	7.01229e+18	7456.3	2.95082e-06	2.98244e+18	1.30922e+08	1.86403e+18	1.06265e+08	3.72805e+17	1.50661e+07	23379	6.70594e+06	5.7888e+07	6.44925e+06	9.30599e+06	3.26333e+06	0	143940	504.918	2.00744e-09	1.20692e-09	9.4975e-22	3.50928e-10	7.4858e-24	9.76601e-20	8.48196e-18	4.90095e-26	1.43128e-15	3.54573e+07	9.30456e-24	0.00588576	0.277753	3.40803e-10	4.65562e-23	1.87557e-38	2.29961e-30	5.57963e-24	0	1.47465e-07	236069	1.05448e+07	9.23693e-11	7.97352e-11	4.42588e+06	3.7414e+06	4.6592e-08
2.43e-09	600	1.22316e+19	0	2.02514e+07	7.01229e+18	7456.3	3.13249e-06	2.98244e+18	1.3527e+08	1.86403e+18	1.09793e+08	3.72805e+17	1.55672e+07	24157.7	6.9293e+06	5.98096e+07	6.66359e+06	9.61496e+06	3.37175e+06	0	148731	521.741	2.14332e-09	1.27101e-09	1.01434e-21	3.74716e-10	8.25925e-24	1.0174e-19	9.05571e-18	5.31635e-26	1.48031e-15	3.66345e+07	1.02652e-23	0.00608168	0.28699	3.52247e-10	4.81669e-23	1.95027e-38	2.45665e-30	5.96041e-24	0	1.57419e-07	243904	1.0895e+07	9.54349e-11	8.23836e-11	4.57283e+06	3.86557e+06	4.97383e-08
2.44e-09	600	1.22316e+19	0	2.09235e+07	7.01229e+18	7456.3	3.32582e-06	2.98244e+18	1.39761e+08	1.86403e+18	1.13439e+08	3.72805e+17	1.60849e+07	24962.3	7.16008e+06	6.1795e+07	6.88504e+06	9.93417e+06	3.48375e+06	0	153681	539.124	2.28839e-09	1.33885e-09	1.08331e-21	4.00113e-10	9.11251e-24	1.06011e-19	9.66821e-18	5.76839e-26	1.53098e-15	3.78508e+07	1.13248e-23	0.00628411	0.296533	3.64072e-10	4.9833e-23	2.02166e-38	2.62436e-30	6.36707e-24	0	1.68044e-07	251999	1.12568e+07	9.86023e-11	8.51199e-11	4.72465e+06	3.99386e+06	5.3097e-08
2.45e-09	600	1.22316e+19	0	2.1618e+07	7.01229e+18	7456.3	3.53159e-06	2.98244e+18	1.44402e+08	1.86403e+18	1.17206e+08	3.72805e+17	1.66198e+07	25793.5	7.39852e+06	6.38462e+07	7.11384e+06	1.0264e+07	3.59948e+06	0	158796	557.083	2.44326e-09	1.41066e-09	1.15695e-21	4.27228e-10	1.00538e-23	1.10483e-19	1.03221e-17	6.26044e-26	1.58336e-15	3.91075e+07	1.24938e-23	0.00649325	0.306394	3.76291e-10	5.15566e-23	2.06203e-38	2.80347e-30	6.80135e-24	0	1.79386e-07	260363	1.16306e+07	1.01875e-10	8.7947e-11	4.88152e+06	4.12642e+06	5.66824e-08
2.46e-09	600	1.22316e+19	0	2.23354e+07	7.01229e+18	7456.3	3.75063e-06	2.98244e+18	1.49197e+08	1.86403e+18	1.21097e+08	3.72805e+17	1.71725e+07	26652.4	7.64488e+06	6.59656e+07	7.35024e+06	1.06047e+07	3.71905e+06	0	164080	575.639	2.60861e-09	1.48669e-09	1.23558e-21	4.56177e-10	1.10923e-23	1.15165e-19	1.10202e-17	6.79615e-26	1.63749e-15	4.04059e+07	1.37833e-23	0.00670934	0.316582	3.88916e-10	5.33396e-23	2.10621e-38	2.99474e-30	7.26513e-24	0	1.91494e-07	269004	1.20168e+07	1.05256e-10	9.0868e-11	5.04358e+06	4.26337e+06	6.05098e-08
2.47e-09	600	1.22316e+19	0	2.30767e+07	7.01229e+18	7456.3	3.98379e-06	2.98244e+18	1.54151e+08	1.86403e+18	1.25118e+08	3.72805e+17	1.77435e+07	27539.8	7.89941e+06	6.81553e+07	7.59448e+06	1.09568e+07	3.84259e+06	0	169540	594.811	2.78512e-09	1.56719e-09	1.31954e-21	4.87085e-10	1.22378e-23	1.20071e-19	1.17654e-17	7.37956e-26	1.69344e-15	4.17473e+07	1.52058e-23	0.0069326	0.327108	4.01962e-10	5.51842e-23	2.17773e-38	3.19902e-30	7.76041e-24	0	2.04418e-07	277932	1.24158e+07	1.08749e-10	9.38859e-11	5.21103e+06	4.40487e+06	6.45956e-08
2.48e-09	600	1.22316e+19	0	2.38426e+07	7.01229e+18	7456.3	4.23202e-06	2.98244e+18	1.59269e+08	1.86403e+18	1.29272e+08	3.72805e+17	1.83335e+07	28456.6	8.1624e+06	7.04176e+07	7.84683e+06	1.13206e+07	3.97022e+06	0	175181	614.619	2.97357e-09	1.65247e-09	1.40919e-21	5.20082e-10	1.35016e-23	1.2521e-19	1.2561e-17	8.01506e-26	1.75127e-15	4.31333e+07	1.6775e-23	0.00716327	0.337983	4.15442e-10	5.70927e-23	2.26794e-38	3.41717e-30	8.28932e-24	0	2.18215e-07	287156	1.2828e+07	1.12359e-10	9.7004e-11	5.38403e+06	4.55106e+06	6.89571e-08
2.49e-09	600	1.22316e+19	0	2.4634e+07	7.01229e+18	7456.3	4.49631e-06	2.98244e+18	1.64558e+08	1.86403e+18	1.33565e+08	3.72805e+17	1.8943e+07	29403.9	8.43412e+06	7.27551e+07	8.10755e+06	1.16964e+07	4.1021e+06	0	181009	635.086	3.17475e-09	1.7428e-09	1.50492e-21	5.55311e-10	1.48957e-23	1.30597e-19	1.34103e-17	8.70747e-26	1.81103e-15	4.45653e+07	1.8506e-23	0.0074016	0.349219	4.2937e-10	5.90672e-23	2.374e-38	3.65014e-30	8.85414e-24	0	2.32943e-07	296687	1.3254e+07	1.16088e-10	1.00226e-10	5.56278e+06	4.70211e+06	7.36131e-08
2.5e-09	600	1.22316e+19	0	2.54515e+07	7.01229e+18	7456.3	4.77771e-06	2.98244e+18	1.70022e+08	1.86403e+18	1.37999e+08	3.72805e+17	1.95728e+07	30382.7	8.71486e+06	7.51701e+07	8.37693e+06	1.20847e+07	4.23835e+06	0	187031	656.232	3.38953e-09	1.83852e-09	1.60712e-21	5.92923e-10	1.64337e-23	1.36244e-19	1.4317e-17	9.46207e-26	1.8728e-15	4.60449e+07	2.04154e-23	0.00764785	0.360828	4.43761e-10	6.11103e-23	2.48455e-38	3.89893e-30	9.4573e-24	0	2.48665e-07	306533	1.36941e+07	1.19941e-10	1.03554e-10	5.74746e+06	4.85817e+06	7.85834e-08
2.51e-09	600	1.22316e+19	0	2.62963e+07	7.01229e+18	7456.3	5.07737e-06	2.98244e+18	1.75667e+08	1.86403e+18	1.42581e+08	3.72805e+17	2.02235e+07	31393.9	9.00492e+06	7.76653e+07	8.65525e+06	1.24858e+07	4.37912e+06	0	193253	678.08	3.61882e-09	1.93995e-09	1.71625e-21	6.33077e-10	1.81302e-23	1.42166e-19	1.52849e-17	1.02846e-25	1.93664e-15	4.75735e+07	2.25217e-23	0.00790227	0.372823	4.58632e-10	6.32244e-23	2.5944e-38	4.16461e-30	1.01014e-23	0	2.65448e-07	316707	1.41487e+07	1.23921e-10	1.06993e-10	5.93827e+06	5.01941e+06	8.38891e-08
2.52e-09	600	1.22316e+19	0	2.7169e+07	7.01229e+18	7456.3	5.39649e-06	2.98244e+18	1.81499e+08	1.86403e+18	1.47315e+08	3.72805e+17	2.08958e+07	32438.7	9.30461e+06	8.02433e+07	8.9428e+06	1.29003e+07	4.52456e+06	0	199681	700.653	3.8636e-09	2.04747e-09	1.83277e-21	6.75947e-10	2.00018e-23	1.48377e-19	1.63182e-17	1.11815e-25	2.00262e-15	4.91528e+07	2.48451e-23	0.00816513	0.385216	4.73997e-10	6.54121e-23	2.70515e-38	4.44833e-30	1.07892e-23	0	2.83364e-07	327218	1.46185e+07	1.28034e-10	1.10546e-10	6.13541e+06	5.186e+06	8.9553e-08
2.53e-09	600	1.22316e+19	0	2.80707e+07	7.01229e+18	7456.3	5.73635e-06	2.98244e+18	1.87526e+08	1.86403e+18	1.52206e+08	3.72805e+17	2.15904e+07	33518.2	9.61425e+06	8.29068e+07	9.2399e+06	1.33286e+07	4.67484e+06	0	206323	723.976	4.12492e-09	2.16146e-09	1.95717e-21	7.21715e-10	2.20663e-23	1.54893e-19	1.74213e-17	1.21597e-25	2.07081e-15	5.07846e+07	2.74081e-23	0.00843672	0.39802	4.89873e-10	6.76761e-23	2.81864e-38	4.7513e-30	1.15237e-23	0	3.02489e-07	338078	1.51039e+07	1.32284e-10	1.14217e-10	6.33909e+06	5.35812e+06	9.55991e-08
2.54e-09	600	1.22316e+19	0	2.90024e+07	7.01229e+18	7456.3	6.09834e-06	2.98244e+18	1.93752e+08	1.86403e+18	1.57259e+08	3.72805e+17	2.23081e+07	34633.6	9.93417e+06	8.56588e+07	9.54686e+06	1.37711e+07	4.8301e+06	0	213185	748.074	4.4039e-09	2.28232e-09	2.09e-21	7.70577e-10	2.43438e-23	1.61732e-19	1.8599e-17	1.32267e-25	2.14128e-15	5.24706e+07	3.02352e-23	0.00871733	0.411249	5.06277e-10	7.00192e-23	2.94086e-38	5.07484e-30	1.2308e-23	0	3.22904e-07	349299	1.56054e+07	1.36674e-10	1.1801e-10	6.54953e+06	5.53595e+06	1.02053e-07
2.55e-09	600	1.22316e+19	0	2.99649e+07	7.01229e+18	7456.3	6.48391e-06	2.98244e+18	2.00184e+08	1.86403e+18	1.6248e+08	3.72805e+17	2.30496e+07	35786	1.02647e+07	8.85021e+07	9.86401e+06	1.42282e+07	4.99051e+06	0	220275	772.971	4.70173e-09	2.4105e-09	2.23183e-21	8.22742e-10	2.68561e-23	1.68911e-19	1.98561e-17	1.43909e-25	2.21411e-15	5.42124e+07	3.33538e-23	0.00900726	0.424917	5.23227e-10	7.24443e-23	3.07157e-38	5.42033e-30	1.31455e-23	0	3.44697e-07	360892	1.61235e+07	1.4121e-10	1.21929e-10	6.76696e+06	5.71968e+06	1.08943e-07
2.56e-09	600	1.22316e+19	0	3.09594e+07	7.01229e+18	7456.3	6.89463e-06	2.98244e+18	2.06831e+08	1.86403e+18	1.67874e+08	3.72805e+17	2.38157e+07	36976.6	1.06062e+07	9.14397e+07	1.01917e+07	1.47005e+07	5.15625e+06	0	227601	798.696	5.01968e-09	2.54646e-09	2.38325e-21	8.78434e-10	2.96274e-23	1.76449e-19	2.11982e-17	1.56615e-25	2.28938e-15	5.60121e+07	3.67938e-23	0.00930681	0.439039	5.40741e-10	7.49545e-23	3.21147e-38	5.78926e-30	1.40399e-23	0	3.67961e-07	372870	1.66588e+07	1.45897e-10	1.25978e-10	6.99161e+06	5.90951e+06	1.16298e-07
2.57e-09	600	1.22316e+19	0	3.1987e+07	7.01229e+18	7456.3	7.33217e-06	2.98244e+18	2.13698e+08	1.86403e+18	1.73448e+08	3.72805e+17	2.46072e+07	38206.8	1.09591e+07	9.44749e+07	1.05302e+07	1.51885e+07	5.32748e+06	0	235169	825.274	5.35911e-09	2.69069e-09	2.54492e-21	9.37891e-10	3.26845e-23	1.84365e-19	2.26309e-17	1.70484e-25	2.36717e-15	5.78716e+07	4.05883e-23	0.0096163	0.45363	5.58837e-10	7.75531e-23	3.3584e-38	6.18321e-30	1.49948e-23	0	3.92795e-07	385245	1.72119e+07	1.50739e-10	1.30161e-10	7.22371e+06	6.10564e+06	1.2415e-07
2.58e-09	600	1.22316e+19	0	3.30486e+07	7.01229e+18	7456.3	7.79831e-06	2.98244e+18	2.20792e+08	1.86403e+18	1.79206e+08	3.72805e+17	2.5425e+07	39477.8	1.13237e+07	9.76107e+07	1.088e+07	1.56927e+07	5.50441e+06	0	242989	852.735	5.72147e-09	2.84373e-09	2.71754e-21	1.00137e-09	3.60568e-23	1.92682e-19	2.41604e-17	1.85627e-25	2.44756e-15	5.97927e+07	4.47739e-23	0.00993607	0.468705	5.77534e-10	8.02432e-23	3.51245e-38	6.60389e-30	1.60146e-23	0	4.19304e-07	398031	1.77833e+07	1.55742e-10	1.34483e-10	7.46351e+06	6.30829e+06	1.32531e-07
2.59e-09	600	1.22316e+19	0	3.41454e+07	7.01229e+18	7456.3	8.29495e-06	2.98244e+18	2.28123e+08	1.86403e+18	1.85155e+08	3.72805e+17	2.627e+07	40791	1.17003e+07	1.00851e+08	1.12414e+07	1.62137e+07	5.6872e+06	0	251068	881.107	6.10831e-09	3.00613e-09	2.90184e-21	1.06913e-09	3.97767e-23	2.01422e-19	2.57931e-17	2.02165e-25	2.53065e-15	6.17776e+07	4.93908e-23	0.0102664	0.48428	5.96854e-10	8.30285e-23	3.67407e-38	7.0531e-30	1.71034e-23	0	4.47603e-07	411241	1.83737e+07	1.60911e-10	1.38948e-10	7.71127e+06	6.51765e+06	1.41478e-07
2.6e-09	600	1.22316e+19	0	3.52787e+07	7.01229e+18	7456.3	8.82411e-06	2.98244e+18	2.35696e+08	1.86403e+18	1.91302e+08	3.72805e+17	2.7143e+07	42147.8	1.20895e+07	1.04198e+08	1.16148e+07	1.67519e+07	5.87606e+06	0	259416	910.422	6.52128e-09	3.1785e-09	3.0986e-21	1.14148e-09	4.38802e-23	2.10608e-19	2.75361e-17	2.2023e-25	2.61651e-15	6.38284e+07	5.44836e-23	0.0106078	0.500372	6.16816e-10	8.59126e-23	3.8445e-38	7.53277e-30	1.82661e-23	0	4.77811e-07	424890	1.89837e+07	1.66251e-10	1.43562e-10	7.96726e+06	6.73397e+06	1.51029e-07
2.61e-09	600	1.22316e+19	0	3.64496e+07	7.01229e+18	7456.3	9.38796e-06	2.98244e+18	2.43521e+08	1.86403e+18	1.97653e+08	3.72805e+17	2.80449e+07	43549.7	1.24916e+07	1.07657e+08	1.20006e+07	1.7308e+07	6.07119e+06	0	268041	940.709	6.96215e-09	3.36148e-09	3.30869e-21	1.21871e-09	4.84066e-23	2.20266e-19	2.93969e-17	2.39967e-25	2.70524e-15	6.59473e+07	6.01011e-23	0.0109605	0.516999	6.37442e-10	8.88992e-23	4.02522e-38	8.04497e-30	1.95076e-23	0	5.10058e-07	438992	1.96139e+07	1.71769e-10	1.48329e-10	8.23174e+06	6.95746e+06	1.61224e-07
2.62e-09	600	1.22316e+19	0	3.76593e+07	7.01229e+18	7456.3	9.9888e-06	2.98244e+18	2.51606e+08	1.86403e+18	2.04215e+08	3.72805e+17	2.89768e+07	44998.1	1.29071e+07	1.1123e+08	1.23992e+07	1.78825e+07	6.27279e+06	0	276952	972.002	7.4328e-09	3.55575e-09	3.53298e-21	1.30117e-09	5.33996e-23	2.30424e-19	3.13832e-17	2.61535e-25	2.79694e-15	6.81364e+07	6.62975e-23	0.0113249	0.534177	6.58753e-10	9.19923e-23	4.217e-38	8.59188e-30	2.08333e-23	0	5.44482e-07	453561	2.02651e+07	1.7747e-10	1.53254e-10	8.505e+06	7.18837e+06	1.72108e-07
2.63e-09	600	1.22316e+19	0	3.89092e+07	7.01229e+18	7456.3	1.06291e-05	2.98244e+18	2.59958e+08	1.86403e+18	2.10994e+08	3.72805e+17	2.99397e+07	46494.5	1.33363e+07	1.14922e+08	1.2811e+07	1.84761e+07	6.48109e+06	0	286158	1004.33	7.93524e-09	3.76203e-09	3.77246e-21	1.38919e-09	5.89072e-23	2.41109e-19	3.35038e-17	2.8511e-25	2.89171e-15	7.03983e+07	7.31324e-23	0.0117014	0.551925	6.80773e-10	9.51962e-23	4.42076e-38	9.17588e-30	2.22487e-23	0	5.81228e-07	468615	2.09378e+07	1.8336e-10	1.58342e-10	8.78733e+06	7.42695e+06	1.83726e-07
2.64e-09	600	1.22316e+19	0	4.02005e+07	7.01229e+18	7456.3	1.13115e-05	2.98244e+18	2.68589e+08	1.86403e+18	2.17998e+08	3.72805e+17	3.09345e+07	48040.7	1.37798e+07	1.18737e+08	1.32364e+07	1.90894e+07	6.6963e+06	0	295671	1037.74	8.47162e-09	3.98111e-09	4.02813e-21	1.48317e-09	6.49825e-23	2.52352e-19	3.57675e-17	3.10883e-25	2.98965e-15	7.27352e+07	8.06716e-23	0.0120903	0.570263	7.03525e-10	9.85151e-23	4.63689e-38	9.79945e-30	2.37601e-23	0	6.20454e-07	484168	2.16329e+07	1.89446e-10	1.63599e-10	9.07903e+06	7.67345e+06	1.96128e-07
2.65e-09	600	1.22316e+19	0	4.15348e+07	7.01229e+18	7456.3	1.20387e-05	2.98244e+18	2.77505e+08	1.86403e+18	2.25235e+08	3.72805e+17	3.19623e+07	49638.2	1.4238e+07	1.22678e+08	1.3676e+07	1.97231e+07	6.91865e+06	0	305499	1072.25	9.04422e-09	4.2138e-09	4.3011e-21	1.58349e-09	7.1684e-23	2.64185e-19	3.8184e-17	3.39065e-25	3.09085e-15	7.51496e+07	8.89875e-23	0.0124922	0.589209	7.27033e-10	1.01954e-22	4.86633e-38	1.04653e-29	2.53739e-23	0	6.62327e-07	500237	2.23511e+07	1.95733e-10	1.69031e-10	9.38041e+06	7.92812e+06	2.09368e-07
2.66e-09	600	1.22316e+19	0	4.29133e+07	7.01229e+18	7456.3	1.28139e-05	2.98244e+18	2.86718e+08	1.86403e+18	2.32712e+08	3.72805e+17	3.30242e+07	51288.7	1.47114e+07	1.2675e+08	1.41302e+07	2.03778e+07	7.14838e+06	0	315653	1107.92	9.6555e-09	4.46098e-09	4.59253e-21	1.6906e-09	7.90761e-23	2.76643e-19	4.07638e-17	3.69888e-25	3.19544e-15	7.76442e+07	9.81602e-23	0.0129075	0.608784	7.51323e-10	1.05517e-22	5.11009e-38	1.11762e-29	2.70971e-23	0	7.07026e-07	516839	2.30931e+07	2.02229e-10	1.74643e-10	9.69179e+06	8.19125e+06	2.23501e-07
2.67e-09	600	1.22316e+19	0	4.43375e+07	7.01229e+18	7456.3	1.36401e-05	2.98244e+18	2.96236e+08	1.86403e+18	2.40437e+08	3.72805e+17	3.41214e+07	52994	1.52006e+07	1.30957e+08	1.45995e+07	2.10542e+07	7.38574e+06	0	326145	1144.76	1.03081e-08	4.7236e-09	4.90367e-21	1.80494e-09	8.72301e-23	2.89761e-19	4.35177e-17	4.03606e-25	3.30353e-15	8.02216e+07	1.08278e-22	0.0133365	0.629008	7.7642e-10	1.09209e-22	5.36951e-38	1.19354e-29	2.89369e-23	0	7.54741e-07	533993	2.38597e+07	2.08941e-10	1.80442e-10	1.00135e+07	8.46311e+06	2.38587e-07
2.68e-09	600	1.22316e+19	0	4.58091e+07	7.01229e+18	7456.3	1.45208e-05	2.98244e+18	3.0607e+08	1.86403e+18	2.48419e+08	3.72805e+17	3.5255e+07	54756	1.57059e+07	1.35303e+08	1.50843e+07	2.17531e+07	7.63098e+06	0	336985	1182.83	1.10047e-08	5.00265e-09	5.23585e-21	1.927e-09	9.62242e-23	3.03579e-19	4.64576e-17	4.40497e-25	3.41522e-15	8.28845e+07	1.19438e-22	0.0137797	0.649904	8.02351e-10	1.13037e-22	5.64598e-38	1.27459e-29	3.09014e-23	0	8.05676e-07	551716	2.46518e+07	2.15876e-10	1.86432e-10	1.03459e+07	8.74399e+06	2.54692e-07
2.69e-09	600	1.22316e+19	0	4.73294e+07	7.01229e+18	7456.3	1.54595e-05	2.98244e+18	3.16231e+08	1.86403e+18	2.56666e+08	3.72805e+17	3.64262e+07	56576.4	1.62281e+07	1.39794e+08	1.55853e+07	2.24752e+07	7.88435e+06	0	348184	1222.16	1.17484e-08	5.2992e-09	5.5905e-21	2.05731e-09	1.06145e-22	3.18137e-19	4.9596e-17	4.80869e-25	3.53065e-15	8.56358e+07	1.31748e-22	0.0142377	0.671494	8.29144e-10	1.17005e-22	5.94099e-38	1.36114e-29	3.29989e-23	0	8.60049e-07	570027	2.54702e+07	2.2304e-10	1.92622e-10	1.06893e+07	9.0342e+06	2.71884e-07
2.7e-09	600	1.22316e+19	0	4.89002e+07	7.01229e+18	7456.3	1.64603e-05	2.98244e+18	3.26728e+08	1.86403e+18	2.65186e+08	3.72805e+17	3.76363e+07	58457.2	1.67676e+07	1.44434e+08	1.61028e+07	2.32212e+07	8.14613e+06	0	359756	1262.8	1.25423e-08	5.61439e-09	5.96913e-21	2.19643e-09	1.17089e-22	3.33479e-19	5.29463e-17	5.25058e-25	3.64993e-15	8.84785e+07	1.45326e-22	0.0147109	0.6938	8.56828e-10	1.21119e-22	6.25607e-38	1.45355e-29	3.52385e-23	0	9.18091e-07	588945	2.63157e+07	2.30443e-10	1.99017e-10	1.10442e+07	9.33404e+06	2.90236e-07
2.71e-09	600	1.22316e+19	0	5.05232e+07	7.01229e+18	7456.3	1.75272e-05	2.98244e+18	3.37575e+08	1.86403e+18	2.73989e+08	3.72805e+17	3.88866e+07	60400.5	1.7325e+07	1.49228e+08	1.66376e+07	2.3992e+07	8.41661e+06	0	371711	1304.78	1.33898e-08	5.94942e-09	6.37336e-21	2.34495e-09	1.29159e-22	3.49652e-19	5.65227e-17	5.73434e-25	3.77319e-15	9.14154e+07	1.60302e-22	0.0151998	0.716846	8.85432e-10	1.25385e-22	6.59287e-38	1.55222e-29	3.76297e-23	0	9.80049e-07	608492	2.71893e+07	2.38091e-10	2.05624e-10	1.14108e+07	9.64383e+06	3.09827e-07
2.72e-09	600	1.22316e+19	0	5.22e+07	7.01229e+18	7456.3	1.86646e-05	2.98244e+18	3.48781e+08	1.86403e+18	2.83084e+08	3.72805e+17	4.01784e+07	62408.3	1.79009e+07	1.54181e+08	1.71901e+07	2.47884e+07	8.69606e+06	0	384063	1348.16	1.42946e-08	6.3056e-09	6.80493e-21	2.50349e-09	1.42474e-22	3.66704e-19	6.03407e-17	6.26403e-25	3.90057e-15	9.44499e+07	1.76822e-22	0.0157049	0.740658	9.14986e-10	1.29811e-22	6.95324e-38	1.65757e-29	4.01828e-23	0	1.04619e-06	628687	2.80919e+07	2.45993e-10	2.12451e-10	1.17895e+07	9.9639e+06	3.3074e-07
2.73e-09	600	1.22316e+19	0	5.39325e+07	7.01229e+18	7456.3	1.98773e-05	2.98244e+18	3.60359e+08	1.86403e+18	2.92481e+08	3.72805e+17	4.1513e+07	64482.8	1.84959e+07	1.59299e+08	1.77609e+07	2.56112e+07	8.98478e+06	0	396826	1392.98	1.52604e-08	6.68429e-09	7.26567e-21	2.67275e-09	1.57161e-22	3.84688e-19	6.44164e-17	6.84413e-25	4.0322e-15	9.7585e+07	1.95043e-22	0.0162268	0.76526	9.45523e-10	1.34402e-22	7.29606e-38	1.77005e-29	4.29088e-23	0	1.11679e-06	649553	2.90244e+07	2.54158e-10	2.19504e-10	1.21809e+07	1.02946e+07	3.53065e-07
2.74e-09	600	1.22316e+19	0	5.57225e+07	7.01229e+18	7456.3	2.11702e-05	2.98244e+18	3.72321e+08	1.86403e+18	3.0219e+08	3.72805e+17	4.28919e+07	66626.1	1.91106e+07	1.64586e+08	1.83506e+07	2.64613e+07	9.28309e+06	0	410012	1439.29	1.62915e-08	7.08697e-09	7.75756e-21	2.85344e-09	1.7336e-22	4.03659e-19	6.87673e-17	7.47953e-25	4.16822e-15	1.00824e+08	2.15141e-22	0.016766	0.790678	9.77074e-10	1.39166e-22	7.58654e-38	1.89015e-29	4.58193e-23	0	1.19216e-06	671111	2.99879e+07	2.62593e-10	2.26791e-10	1.25852e+07	1.06363e+07	3.76896e-07
2.75e-09	600	1.22316e+19	0	5.75719e+07	7.01229e+18	7456.3	2.25488e-05	2.98244e+18	3.84681e+08	1.86403e+18	3.12221e+08	3.72805e+17	4.43166e+07	68840.5	1.97458e+07	1.70049e+08	1.896e+07	2.73396e+07	9.59129e+06	0	423635	1487.13	1.73922e-08	7.5152e-09	8.28271e-21	3.04634e-09	1.91229e-22	4.23677e-19	7.34119e-17	8.17563e-25	4.30879e-15	1.04171e+08	2.37308e-22	0.0173231	0.81694	1.00967e-09	1.44112e-22	7.95662e-38	2.01838e-29	4.89269e-23	0	1.27261e-06	693385	3.09833e+07	2.71308e-10	2.3432e-10	1.30029e+07	1.09893e+07	4.02335e-07
2.76e-09	600	1.22316e+19	0	5.94826e+07	7.01229e+18	7456.3	2.40187e-05	2.98244e+18	3.9745e+08	1.86403e+18	3.22585e+08	3.72805e+17	4.57886e+07	71128.5	2.04021e+07	1.75693e+08	1.95895e+07	2.82471e+07	9.90973e+06	0	437711	1536.57	1.85672e-08	7.97066e-09	8.84335e-21	3.25226e-09	2.10938e-22	4.44804e-19	7.83701e-17	8.93837e-25	4.45404e-15	1.07629e+08	2.6176e-22	0.0178987	0.844073	1.04336e-09	1.49245e-22	8.39563e-38	2.15529e-29	5.22448e-23	0	1.3585e-06	716398	3.20118e+07	2.80313e-10	2.42099e-10	1.34345e+07	1.1354e+07	4.29491e-07
2.77e-09	600	1.22316e+19	0	6.14568e+07	7.01229e+18	7456.3	2.55861e-05	2.98244e+18	4.10644e+08	1.86403e+18	3.33293e+08	3.72805e+17	4.73095e+07	73492.4	2.10801e+07	1.81524e+08	2.024e+07	2.91847e+07	1.02387e+07	0	452254	1587.64	1.98216e-08	8.45512e-09	9.4419e-21	3.4721e-09	2.32678e-22	4.67107e-19	8.36631e-17	9.77426e-25	4.60414e-15	1.11201e+08	2.88729e-22	0.0184934	0.872107	1.07816e-09	1.54577e-22	8.91784e-38	2.30148e-29	5.57872e-23	0	1.45018e-06	740174	3.30745e+07	2.89616e-10	2.50137e-10	1.38805e+07	1.17308e+07	4.5848e-07
2.78e-09	600	1.22316e+19	0	6.34965e+07	7.01229e+18	7456.3	2.72575e-05	2.98244e+18	4.24275e+08	1.86403e+18	3.44356e+08	3.72805e+17	4.88808e+07	75934.8	2.17807e+07	1.87549e+08	2.0912e+07	3.01534e+07	1.05787e+07	0	467280	1640.41	2.11606e-08	8.97049e-09	1.00809e-20	3.70678e-09	2.56657e-22	4.90658e-19	8.93133e-17	1.06905e-24	4.75925e-15	1.14892e+08	3.18476e-22	0.0191078	0.901072	1.11412e-09	1.60115e-22	9.49052e-38	2.45755e-29	5.95694e-23	0	1.54804e-06	764740	3.41724e+07	2.99228e-10	2.5844e-10	1.43412e+07	1.21202e+07	4.89425e-07
2.79e-09	600	1.22316e+19	0	6.56039e+07	7.01229e+18	7456.3	2.90399e-05	2.98244e+18	4.38359e+08	1.86403e+18	3.55787e+08	3.72805e+17	5.05043e+07	78458.3	2.25045e+07	1.93774e+08	2.16064e+07	3.11543e+07	1.09299e+07	0	482805	1694.93	2.25901e-08	9.51879e-09	1.07631e-20	3.95732e-09	2.83107e-22	5.15531e-19	9.5345e-17	1.16949e-24	4.91953e-15	1.18706e+08	3.51287e-22	0.0197426	0.930998	1.15127e-09	1.65869e-22	1.01053e-37	2.62419e-29	6.36075e-23	0	1.65251e-06	790121	3.53067e+07	3.09159e-10	2.6702e-10	1.48172e+07	1.25224e+07	5.22459e-07
2.8e-09	600	1.22316e+19	0	6.77813e+07	7.01229e+18	7456.3	3.09406e-05	2.98244e+18	4.5291e+08	1.86403e+18	3.67597e+08	3.72805e+17	5.21817e+07	81065.5	2.32523e+07	2.00206e+08	2.23238e+07	3.21884e+07	1.12927e+07	0	498844	1751.26	2.41161e-08	1.01022e-08	1.14914e-20	4.22477e-09	3.12281e-22	5.41808e-19	1.01784e-16	1.27961e-24	5.08515e-15	1.22646e+08	3.87478e-22	0.0203985	0.961917	1.18966e-09	1.71849e-22	1.07476e-37	2.80211e-29	6.79188e-23	0	1.76403e-06	816345	3.64787e+07	3.1942e-10	2.75884e-10	1.53091e+07	1.2938e+07	5.57722e-07
2.81e-09	600	1.22316e+19	0	7.00309e+07	7.01229e+18	7456.3	3.29677e-05	2.98244e+18	4.67944e+08	1.86403e+18	3.79799e+08	3.72805e+17	5.39147e+07	83759.3	2.40249e+07	2.06851e+08	2.3065e+07	3.32568e+07	1.16676e+07	0	515417	1809.46	2.57451e-08	1.0723e-08	1.22689e-20	4.51029e-09	3.4446e-22	5.69574e-19	1.08657e-16	1.40037e-24	5.2563e-15	1.26717e+08	4.27395e-22	0.0210762	0.993863	1.22932e-09	1.78067e-22	1.14335e-37	2.99207e-29	7.25219e-23	0	1.88307e-06	843438	3.76896e+07	3.30021e-10	2.85043e-10	1.58172e+07	1.33674e+07	5.95365e-07
2.82e-09	600	1.22316e+19	0	7.23551e+07	7.01229e+18	7456.3	3.51295e-05	2.98244e+18	4.83477e+08	1.86403e+18	3.92405e+08	3.72805e+17	5.57053e+07	86542.5	2.48232e+07	2.13716e+08	2.38308e+07	3.43606e+07	1.2055e+07	0	532539	1869.6	2.74841e-08	1.13836e-08	1.3099e-20	4.81509e-09	3.79954e-22	5.98919e-19	1.15995e-16	1.53282e-24	5.43316e-15	1.30923e+08	4.71423e-22	0.0217764	1.02687	1.2703e-09	1.84533e-22	1.21727e-37	3.19488e-29	7.74364e-23	0	2.01015e-06	871431	3.89406e+07	3.40974e-10	2.94505e-10	1.63422e+07	1.38111e+07	6.35548e-07
2.83e-09	600	1.22316e+19	0	7.47565e+07	7.01229e+18	7456.3	3.74352e-05	2.98244e+18	4.99525e+08	1.86403e+18	4.05431e+08	3.72805e+17	5.75552e+07	89418	2.5648e+07	2.20809e+08	2.4622e+07	3.55011e+07	1.24552e+07	0	550230	1931.73	2.93406e-08	1.20867e-08	1.39851e-20	5.14047e-09	4.19103e-22	6.29942e-19	1.23828e-16	1.67811e-24	5.61591e-15	1.35269e+08	5.19985e-22	0.0224998	1.06097	1.31264e-09	1.91261e-22	1.29796e-37	3.41142e-29	8.26834e-23	0	2.14581e-06	900353	4.02332e+07	3.52291e-10	3.04282e-10	1.68847e+07	1.42695e+07	6.78443e-07
2.84e-09	600	1.22316e+19	0	7.72376e+07	7.01229e+18	7456.3	3.98942e-05	2.98244e+18	5.16107e+08	1.86403e+18	4.18888e+08	3.72805e+17	5.94666e+07	92389.1	2.65002e+07	2.28138e+08	2.54395e+07	3.66795e+07	1.28687e+07	0	568507	1995.92	3.13223e-08	1.28351e-08	1.49312e-20	5.48783e-09	4.62285e-22	6.62744e-19	1.3219e-16	1.83751e-24	5.80476e-15	1.39759e+08	5.73548e-22	0.0232472	1.0962	1.35639e-09	1.98262e-22	1.38594e-37	3.6426e-29	8.82853e-23	0	2.29061e-06	930235	4.15687e+07	3.63983e-10	3.14383e-10	1.74451e+07	1.47431e+07	7.24233e-07
2.85e-09	600	1.22316e+19	0	7.98011e+07	7.01229e+18	7456.3	4.2517e-05	2.98244e+18	5.33238e+08	1.86403e+18	4.32793e+08	3.72805e+17	6.14415e+07	95458.7	2.73807e+07	2.3571e+08	2.62841e+07	3.78969e+07	1.32959e+07	0	587392	2062.24	3.34379e-08	1.36318e-08	1.59411e-20	5.85865e-09	5.09914e-22	6.97436e-19	1.41116e-16	2.0124e-24	5.9999e-15	1.44398e+08	6.32627e-22	0.0240194	1.13261	1.4016e-09	2.05553e-22	1.48148e-37	3.88943e-29	9.42662e-23	0	2.44519e-06	961109	4.29485e+07	3.76064e-10	3.24819e-10	1.80242e+07	1.52324e+07	7.73113e-07
2.86e-09	600	1.22316e+19	0	8.24496e+07	7.01229e+18	7456.3	4.53144e-05	2.98244e+18	5.50938e+08	1.86403e+18	4.47158e+08	3.72805e+17	6.34818e+07	98630.3	2.82903e+07	2.43534e+08	2.71567e+07	3.91548e+07	1.37373e+07	0	606903	2130.76	3.56963e-08	1.44799e-08	1.70193e-20	6.2545e-09	5.62449e-22	7.34134e-19	1.50644e-16	2.20433e-24	6.20154e-15	1.49191e+08	6.9779e-22	0.0248173	1.17022	1.4483e-09	2.13146e-22	1.58503e-37	4.15295e-29	1.00652e-22	0	2.6102e-06	993008	4.43742e+07	3.88545e-10	3.35601e-10	1.86224e+07	1.57379e+07	8.25292e-07
2.87e-09	600	1.22316e+19	0	8.51861e+07	7.01229e+18	7456.3	4.82983e-05	2.98244e+18	5.69226e+08	1.86403e+18	4.62001e+08	3.72805e+17	6.55899e+07	101907	2.92302e+07	2.51617e+08	2.80583e+07	4.04544e+07	1.41933e+07	0	627062	2201.56	3.81071e-08	1.53828e-08	1.81704e-20	6.67709e-09	6.20394e-22	7.72962e-19	1.60816e-16	2.41498e-24	6.40991e-15	1.54143e+08	7.69662e-22	0.0256417	1.20907	1.49655e-09	2.21059e-22	1.69699e-37	4.43431e-29	1.07469e-22	0	2.78635e-06	1.02596e+06	4.58471e+07	4.0144e-10	3.46742e-10	1.92405e+07	1.62602e+07	8.80992e-07
2.88e-09	600	1.22316e+19	0	8.80133e+07	7.01229e+18	7456.3	5.14811e-05	2.98244e+18	5.8812e+08	1.86403e+18	4.77336e+08	3.72805e+17	6.7768e+07	105293	3.02013e+07	2.59968e+08	2.89899e+07	4.17972e+07	1.46645e+07	0	647890	2274.71	4.06808e-08	1.63442e-08	1.93992e-20	7.12822e-09	6.84307e-22	8.14053e-19	1.71675e-16	2.64621e-24	6.62522e-15	1.59259e+08	8.48936e-22	0.0264934	1.24922	1.54641e-09	2.29308e-22	1.81844e-37	4.73469e-29	1.14747e-22	0	2.97438e-06	1.06002e+06	4.73689e+07	4.14764e-10	3.58252e-10	1.98792e+07	1.67999e+07	9.40451e-07
2.89e-09	600	1.22316e+19	0	9.09344e+07	7.01229e+18	7456.3	5.48761e-05	2.98244e+18	6.07642e+08	1.86403e+18	4.9318e+08	3.72805e+17	7.00184e+07	108791	3.12046e+07	2.68596e+08	2.99523e+07	4.31845e+07	1.51513e+07	0	669410	2350.29	4.34281e-08	1.73679e-08	2.07111e-20	7.6098e-09	7.54803e-22	8.57548e-19	1.83266e-16	2.90007e-24	6.8477e-15	1.64545e+08	9.36372e-22	0.0273733	1.2907	1.59793e-09	2.37911e-22	1.95036e-37	5.05539e-29	1.22518e-22	0	3.17511e-06	1.0952e+06	4.89412e+07	4.28529e-10	3.70144e-10	2.0539e+07	1.73575e+07	1.00392e-06
2.9e-09	600	1.22316e+19	0	9.39525e+07	7.01229e+18	7456.3	5.84975e-05	2.98244e+18	6.27811e+08	1.86403e+18	5.0955e+08	3.72805e+17	7.23434e+07	112405	3.22412e+07	2.77511e+08	3.09467e+07	4.46179e+07	1.56543e+07	0	691644	2428.37	4.6361e-08	1.8458e-08	2.21115e-20	8.12391e-09	8.32557e-22	9.03596e-19	1.9564e-16	3.17879e-24	7.0776e-15	1.70006e+08	1.03281e-21	0.0282825	1.33356	1.65115e-09	2.46889e-22	2.094e-37	5.39778e-29	1.30814e-22	0	3.38937e-06	1.13155e+06	5.05657e+07	4.42752e-10	3.82431e-10	2.12207e+07	1.79336e+07	1.07168e-06
2.91e-09	600	1.22316e+19	0	9.70707e+07	7.01229e+18	7456.3	6.23607e-05	2.98244e+18	6.4865e+08	1.86403e+18	5.26463e+08	3.72805e+17	7.47456e+07	116139	3.33122e+07	2.86722e+08	3.19741e+07	4.60988e+07	1.6174e+07	0	714615	2509.05	4.94918e-08	1.96189e-08	2.36066e-20	8.67273e-09	9.1832e-22	9.52358e-19	2.08849e-16	3.48487e-24	7.31515e-15	1.75649e+08	1.13918e-21	0.0292219	1.37784	1.70615e-09	2.56263e-22	2.25045e-37	5.76333e-29	1.39671e-22	0	3.6181e-06	1.1691e+06	5.22442e+07	4.57447e-10	3.95125e-10	2.19251e+07	1.85288e+07	1.14401e-06
2.92e-09	600	1.22316e+19	0	1.00292e+08	7.01229e+18	7456.3	6.64818e-05	2.98244e+18	6.70181e+08	1.86403e+18	5.43937e+08	3.72805e+17	7.72276e+07	119997	3.44188e+07	2.96238e+08	3.30356e+07	4.76289e+07	1.67109e+07	0	738349	2592.41	5.2834e-08	2.08554e-08	2.52027e-20	9.2586e-09	1.01291e-21	1.004e-18	2.2295e-16	3.82101e-24	7.56062e-15	1.81479e+08	1.2565e-21	0.0301924	1.42359	1.76297e-09	2.66054e-22	2.4209e-37	6.15359e-29	1.49127e-22	0	3.86226e-06	1.2079e+06	5.39783e+07	4.72629e-10	4.08241e-10	2.26528e+07	1.91437e+07	1.22121e-06
2.93e-09	600	1.22316e+19	0	1.03621e+08	7.01229e+18	7456.3	7.0878e-05	2.98244e+18	6.92426e+08	1.86403e+18	5.61992e+08	3.72805e+17	7.97919e+07	123983	3.55621e+07	3.0607e+08	3.41323e+07	4.92097e+07	1.72656e+07	0	762871	2678.53	5.64018e-08	2.21724e-08	2.69066e-20	9.88403e-09	1.11725e-21	1.05871e-18	2.38002e-16	4.19022e-24	7.81427e-15	1.87503e+08	1.3859e-21	0.0311952	1.47086	1.82167e-09	2.76288e-22	2.60665e-37	6.57025e-29	1.59222e-22	0	4.1229e-06	1.24799e+06	5.577e+07	4.88315e-10	4.21793e-10	2.34047e+07	1.97791e+07	1.30363e-06
2.94e-09	600	1.22316e+19	0	1.0706e+08	7.01229e+18	7456.3	7.5568e-05	2.98244e+18	7.1541e+08	1.86403e+18	5.80646e+08	3.72805e+17	8.24413e+07	128101	3.67434e+07	3.16229e+08	3.52654e+07	5.08431e+07	1.78387e+07	0	788207	2767.51	6.02105e-08	2.35752e-08	2.87256e-20	1.05517e-08	1.23233e-21	1.11668e-18	2.54071e-16	4.59579e-24	8.07637e-15	1.93726e+08	1.52863e-21	0.0322312	1.5197	1.88233e-09	2.8699e-22	2.80913e-37	7.01508e-29	1.69999e-22	0	4.40112e-06	1.28941e+06	5.76211e+07	5.04522e-10	4.35794e-10	2.41815e+07	2.04355e+07	1.39161e-06
2.95e-09	600	1.22316e+19	0	1.10613e+08	7.01229e+18	7456.3	8.05713e-05	2.98244e+18	7.39156e+08	1.86403e+18	5.99918e+08	3.72805e+17	8.51787e+07	132356	3.79638e+07	3.26724e+08	3.64361e+07	5.25306e+07	1.84309e+07	0	814384	2859.44	6.42763e-08	2.50697e-08	3.06675e-20	1.12644e-08	1.35926e-21	1.17811e-18	2.71224e-16	5.04137e-24	8.34719e-15	2.00157e+08	1.68605e-21	0.0333016	1.57016	1.945e-09	2.9819e-22	3.03004e-37	7.48999e-29	1.81506e-22	0	4.69812e-06	1.33221e+06	5.95337e+07	5.21267e-10	4.5026e-10	2.49841e+07	2.11138e+07	1.48553e-06
2.96e-09	600	1.22316e+19	0	1.14284e+08	7.01229e+18	7456.3	8.59092e-05	2.98244e+18	7.6369e+08	1.86403e+18	6.19831e+08	3.72805e+17	8.80069e+07	136752	3.92248e+07	3.37568e+08	3.76457e+07	5.42741e+07	1.90427e+07	0	841429	2954.43	6.86165e-08	2.66617e-08	3.27405e-20	1.20253e-08	1.49925e-21	1.24321e-18	2.89535e-16	5.53095e-24	8.62704e-15	2.068e+08	1.85968e-21	0.0344076	1.62229	2.00976e-09	3.09917e-22	3.27121e-37	7.99701e-29	1.9379e-22	0	5.01517e-06	1.37642e+06	6.15098e+07	5.38567e-10	4.65205e-10	2.58134e+07	2.18145e+07	1.58579e-06
2.97e-09	600	1.22316e+19	0	1.18077e+08	7.01229e+18	7456.3	9.16039e-05	2.98244e+18	7.89039e+08	1.86403e+18	6.40404e+08	3.72805e+17	9.0929e+07	141295	4.05276e+07	3.48772e+08	3.88954e+07	5.60756e+07	1.96749e+07	0	869373	3052.57	7.32497e-08	2.83578e-08	3.49536e-20	1.28375e-08	1.65367e-21	1.31224e-18	3.09082e-16	6.06893e-24	8.9162e-15	2.13664e+08	2.05118e-21	0.0355503	1.67615	2.07666e-09	3.22203e-22	3.53467e-37	8.53831e-29	2.06905e-22	0	5.3536e-06	1.4221e+06	6.35514e+07	5.56442e-10	4.80647e-10	2.66702e+07	2.25385e+07	1.69281e-06
2.98e-09	600	1.22316e+19	0	1.21996e+08	7.01229e+18	7456.3	9.76795e-05	2.98244e+18	8.15229e+08	1.86403e+18	6.6166e+08	3.72805e+17	9.39481e+07	145988	4.18736e+07	3.60348e+08	4.01866e+07	5.79368e+07	2.0328e+07	0	898243	3153.96	7.81957e-08	3.0165e-08	3.73162e-20	1.37046e-08	1.82398e-21	1.38542e-18	3.29948e-16	6.66015e-24	9.21499e-15	2.20756e+08	2.2624e-21	0.0367308	1.7318	2.14579e-09	3.35086e-22	3.82262e-37	9.11621e-29	2.20906e-22	0	5.71488e-06	1.4693e+06	6.56608e+07	5.74909e-10	4.96602e-10	2.75554e+07	2.32866e+07	1.80706e-06
2.99e-09	600	1.22316e+19	0	1.26045e+08	7.01229e+18	7456.3	0.000104162	2.98244e+18	8.42288e+08	1.86403e+18	6.83622e+08	3.72805e+17	9.70674e+07	150836	4.32644e+07	3.72308e+08	4.15207e+07	5.98597e+07	2.10028e+07	0	928072	3258.72	8.34755e-08	3.20905e-08	3.98383e-20	1.46302e-08	2.01183e-21	1.46304e-18	3.52222e-16	7.30996e-24	9.52373e-15	2.28083e+08	2.49537e-21	0.0379506	1.7893	2.21721e-09	3.48602e-22	4.1375e-37	9.73317e-29	2.35853e-22	0	6.10053e-06	1.51807e+06	6.78402e+07	5.9399e-10	5.13085e-10	2.847e+07	2.40594e+07	1.92901e-06
3e-09	600	1.22316e+19	0	1.30229e+08	7.01229e+18	7456.3	0.000111078	2.98244e+18	8.70245e+08	1.86403e+18	7.06312e+08	3.72805e+17	1.0029e+08	155846	4.47013e+07	3.84665e+08	4.2899e+07	6.18465e+07	2.16999e+07	0	958891	3366.96	8.91117e-08	3.41424e-08	4.25307e-20	1.56183e-08	2.21903e-21	1.54536e-18	3.76e-16	8.02424e-24	9.84276e-15	2.35653e+08	2.75232e-21	0.0392109	1.84871	2.291e-09	3.62794e-22	4.48195e-37	1.03918e-28	2.51811e-22	0	6.51221e-06	1.56845e+06	7.0092e+07	6.13704e-10	5.30116e-10	2.9415e+07	2.48579e+07	2.05919e-06
3.01e-09	600	1.22316e+19	0	1.34551e+08	7.01229e+18	7456.3	0.000118456	2.98244e+18	8.9913e+08	1.86403e+18	7.29756e+08	3.72805e+17	1.0362e+08	161022	4.61859e+07	3.97432e+08	4.43231e+07	6.38993e+07	2.24202e+07	0	990733	3478.79	9.51284e-08	3.63289e-08	4.5405e-20	1.66731e-08	2.44755e-21	1.63268e-18	4.01383e-16	8.80944e-24	1.01724e-14	2.43475e+08	3.03572e-21	0.040513	1.91009	2.36725e-09	3.77707e-22	4.85713e-37	1.1095e-28	2.68847e-22	0	6.95167e-06	1.62051e+06	7.24185e+07	6.34073e-10	5.47713e-10	3.03913e+07	2.5683e+07	2.19816e-06
3.02e-09	600	1.22316e+19	0	1.39016e+08	7.01229e+18	7456.3	0.000126329	2.98244e+18	9.28974e+08	1.86403e+18	7.53978e+08	3.72805e+17	1.0706e+08	166370	4.77198e+07	4.10622e+08	4.57944e+07	6.60201e+07	2.31645e+07	0	1.02363e+06	3594.34	1.01551e-07	3.8659e-08	4.84734e-20	1.77991e-08	2.6996e-21	1.72534e-18	4.28479e-16	9.6727e-24	1.0513e-14	2.51556e+08	3.3483e-21	0.0418583	1.9735	2.44602e-09	3.93388e-22	5.24919e-37	1.18458e-28	2.87035e-22	0	7.42078e-06	1.67429e+06	7.48221e+07	6.55117e-10	5.65893e-10	3.14e+07	2.65354e+07	2.34651e-06
3.03e-09	600	1.22316e+19	0	1.4363e+08	7.01229e+18	7456.3	0.00013473	2.98244e+18	9.59808e+08	1.86403e+18	7.79003e+08	3.72805e+17	1.10615e+08	171895	4.93045e+07	4.24251e+08	4.73146e+07	6.82114e+07	2.39334e+07	0	1.05762e+06	3713.72	1.08408e-07	4.11423e-08	5.17491e-20	1.90012e-08	2.97761e-21	1.82367e-18	4.57404e-16	1.06219e-23	1.0865e-14	2.59905e+08	3.69307e-21	0.0432482	2.03902	2.52742e-09	4.09892e-22	5.67101e-37	1.26472e-28	3.06452e-22	0	7.92156e-06	1.72986e+06	7.73056e+07	6.7686e-10	5.84676e-10	3.24422e+07	2.7416e+07	2.50487e-06
3.04e-09	600	1.22316e+19	0	1.48397e+08	7.01229e+18	7456.3	0.000143692	2.98244e+18	9.91666e+08	1.86403e+18	8.04859e+08	3.72805e+17	1.14287e+08	177604	5.09419e+07	4.38332e+08	4.88852e+07	7.04754e+07	2.47278e+07	0	1.09274e+06	3837.06	1.15727e-07	4.37891e-08	5.52459e-20	2.02843e-08	3.28424e-21	1.92803e-18	4.88281e-16	1.16656e-23	1.12286e-14	2.68532e+08	4.07332e-21	0.0446843	2.10672	2.61151e-09	4.27275e-22	6.15268e-37	1.35029e-28	3.27181e-22	0	8.45612e-06	1.78727e+06	7.98715e+07	6.99324e-10	6.04083e-10	3.3519e+07	2.8326e+07	2.67391e-06
3.05e-09	600	1.22316e+19	0	1.53323e+08	7.01229e+18	7456.3	0.000153256	2.98244e+18	1.02458e+09	1.86403e+18	8.31573e+08	3.72805e+17	1.18081e+08	183502	5.26336e+07	4.5288e+08	5.0508e+07	7.28145e+07	2.55486e+07	0	1.12903e+06	3964.49	1.2354e-07	4.66101e-08	5.89789e-20	2.16542e-08	3.62244e-21	2.0388e-18	5.21242e-16	1.28134e-23	1.16044e-14	2.77445e+08	4.49272e-21	0.0461681	2.17666	2.6984e-09	4.45599e-22	6.69089e-37	1.44164e-28	3.49311e-22	0	9.02675e-06	1.84659e+06	8.25226e+07	7.22534e-10	6.24135e-10	3.46315e+07	2.92661e+07	2.85437e-06
3.06e-09	600	1.22316e+19	0	1.58411e+08	7.01229e+18	7456.3	0.00016346	2.98244e+18	1.05859e+09	1.86403e+18	8.59174e+08	3.72805e+17	1.22002e+08	189596	5.43815e+07	4.67911e+08	5.21846e+07	7.52312e+07	2.63967e+07	0	1.16652e+06	4096.16	1.31881e-07	4.9617e-08	6.2964e-20	2.31164e-08	3.99545e-21	2.15641e-18	5.56428e-16	1.40757e-23	1.19927e-14	2.86653e+08	4.95529e-21	0.0477011	2.24892	2.78818e-09	4.64932e-22	7.29172e-37	1.53916e-28	3.72937e-22	0	9.6359e-06	1.90787e+06	8.52616e+07	7.46514e-10	6.44851e-10	3.57809e+07	3.02374e+07	3.047e-06
3.07e-09	600	1.22316e+19	0	1.63669e+08	7.01229e+18	7456.3	0.000174349	2.98244e+18	1.09372e+09	1.86403e+18	8.87691e+08	3.72805e+17	1.26052e+08	195892	5.61874e+07	4.83441e+08	5.39168e+07	7.77282e+07	2.72729e+07	0	1.20525e+06	4232.19	1.40784e-07	5.28222e-08	6.72182e-20	2.46774e-08	4.40687e-21	2.2813e-18	5.93988e-16	1.54641e-23	1.23939e-14	2.96167e+08	5.46549e-21	0.049285	2.32358	2.88093e-09	4.85348e-22	7.95025e-37	1.64327e-28	3.98158e-22	0	1.02861e-05	1.97119e+06	8.80916e+07	7.71291e-10	6.66255e-10	3.69685e+07	3.12409e+07	3.25263e-06
3.08e-09	600	1.22316e+19	0	1.69101e+08	7.01229e+18	7456.3	0.000185968	2.98244e+18	1.13003e+09	1.86403e+18	9.17155e+08	3.72805e+17	1.30237e+08	202397	5.80532e+07	4.99486e+08	5.57066e+07	8.0308e+07	2.81782e+07	0	1.24527e+06	4372.74	1.50289e-07	5.6239e-08	7.17597e-20	2.63438e-08	4.86065e-21	2.41392e-18	6.34084e-16	1.69913e-23	1.28085e-14	3.05997e+08	6.0282e-21	0.0509214	2.40072	2.97677e-09	5.06927e-22	8.67e-37	1.75442e-28	4.25084e-22	0	1.09803e-05	2.03662e+06	9.10154e+07	7.96889e-10	6.8837e-10	3.81955e+07	3.22778e+07	3.47213e-06
3.09e-09	600	1.22316e+19	0	1.74713e+08	7.01229e+18	7456.3	0.000198365	2.98244e+18	1.16753e+09	1.86403e+18	9.47596e+08	3.72805e+17	1.34561e+08	209118	5.9981e+07	5.16064e+08	5.75557e+07	8.29735e+07	2.91135e+07	0	1.28661e+06	4517.96	1.60435e-07	5.98814e-08	7.66078e-20	2.81226e-08	5.36114e-21	2.55478e-18	6.76885e-16	1.86714e-23	1.32368e-14	3.16154e+08	6.64885e-21	0.0526122	2.48042	3.07579e-09	5.29755e-22	9.45577e-37	1.87308e-28	4.5383e-22	0	1.17212e-05	2.10421e+06	9.40364e+07	8.23337e-10	7.11218e-10	3.94633e+07	3.33491e+07	3.70645e-06
3.1e-09	600	1.22316e+19	0	1.80512e+08	7.01229e+18	7456.3	0.000211595	2.98244e+18	1.20629e+09	1.86403e+18	9.79047e+08	3.72805e+17	1.39028e+08	216062	6.19727e+07	5.33192e+08	5.94662e+07	8.57274e+07	3.00799e+07	0	1.32933e+06	4667.99	1.71265e-07	6.37645e-08	8.17833e-20	3.00216e-08	5.91316e-21	2.70441e-18	7.22576e-16	2.05197e-23	1.36795e-14	3.26647e+08	7.33338e-21	0.0543591	2.56276	3.17809e-09	5.53929e-22	1.03169e-36	1.99975e-28	4.84517e-22	0	1.25122e-05	2.17405e+06	9.71575e+07	8.50663e-10	7.34825e-10	4.07731e+07	3.44559e+07	3.95658e-06
3.11e-09	600	1.22316e+19	0	1.86503e+08	7.01229e+18	7456.3	0.000225712	2.98244e+18	1.24632e+09	1.86403e+18	1.01154e+09	3.72805e+17	1.43643e+08	223237	6.40306e+07	5.50888e+08	6.14402e+07	8.85727e+07	3.10783e+07	0	1.37347e+06	4823.01	1.82827e-07	6.79044e-08	8.73082e-20	3.20487e-08	6.52201e-21	2.86338e-18	7.7135e-16	2.25533e-23	1.41368e-14	3.37489e+08	8.08838e-21	0.056164	2.64784	3.2838e-09	5.7955e-22	1.12636e-36	2.13499e-28	5.17278e-22	0	1.33566e-05	2.2462e+06	1.00382e+08	8.78896e-10	7.59216e-10	4.21263e+07	3.55995e+07	4.22359e-06
3.12e-09	600	1.22316e+19	0	1.92693e+08	7.01229e+18	7456.3	0.000240776	2.98244e+18	1.28769e+09	1.86403e+18	1.04512e+09	3.72805e+17	1.48412e+08	230649	6.61567e+07	5.69172e+08	6.34796e+07	9.15125e+07	3.21099e+07	0	1.41907e+06	4983.17	1.9517e-07	7.23182e-08	9.32062e-20	3.42127e-08	7.19354e-21	3.0323e-18	8.23415e-16	2.47909e-23	1.46094e-14	3.4869e+08	8.9211e-21	0.0580287	2.73574	3.39301e-09	6.06733e-22	1.23051e-36	2.27937e-28	5.52253e-22	0	1.42579e-05	2.32075e+06	1.03714e+08	9.08066e-10	7.84415e-10	4.35245e+07	3.6781e+07	4.50862e-06
3.13e-09	600	1.22316e+19	0	1.99088e+08	7.01229e+18	7456.3	0.000256851	2.98244e+18	1.33043e+09	1.86403e+18	1.0798e+09	3.72805e+17	1.53339e+08	238308	6.83535e+07	5.88063e+08	6.55867e+07	9.45498e+07	3.31757e+07	0	1.46619e+06	5148.64	2.08345e-07	7.70243e-08	9.95025e-20	3.65227e-08	7.9342e-21	3.21181e-18	8.78995e-16	2.72531e-23	1.50977e-14	3.60263e+08	9.83953e-21	0.0599554	2.82656	3.50585e-09	6.356e-22	1.3451e-36	2.4335e-28	5.8959e-22	0	1.522e-05	2.39778e+06	1.07156e+08	9.38204e-10	8.10452e-10	4.49691e+07	3.80017e+07	4.81288e-06
3.14e-09	600	1.22316e+19	0	2.05695e+08	7.01229e+18	7456.3	0.000274006	2.98244e+18	1.37459e+09	1.86403e+18	1.11564e+09	3.72805e+17	1.58429e+08	246221	7.06231e+07	6.0758e+08	6.77638e+07	9.76879e+07	3.42769e+07	0	1.51487e+06	5319.61	2.22409e-07	8.20421e-08	1.06224e-19	3.89886e-08	8.75111e-21	3.40259e-18	9.38326e-16	2.99626e-23	1.56022e-14	3.7222e+08	1.08525e-20	0.061946	2.92039	3.62244e-09	6.66286e-22	1.47101e-36	2.59804e-28	6.29449e-22	0	1.62471e-05	2.47736e+06	1.10713e+08	9.69342e-10	8.37352e-10	4.64617e+07	3.9263e+07	5.13768e-06
3.15e-09	600	1.22316e+19	0	2.12522e+08	7.01229e+18	7456.3	0.000292312	2.98244e+18	1.42021e+09	1.86403e+18	1.15267e+09	3.72805e+17	1.63689e+08	254397	7.29681e+07	6.27746e+08	7.00131e+07	1.0093e+08	3.54146e+07	0	1.56516e+06	5496.25	2.37423e-07	8.73926e-08	1.13399e-19	4.1621e-08	9.65211e-21	3.60539e-18	1.00166e-15	3.29446e-23	1.61235e-14	3.84575e+08	1.19698e-20	0.0640027	3.01734	3.7429e-09	6.98939e-22	1.60936e-36	2.77371e-28	6.72002e-22	0	1.73435e-05	2.55958e+06	1.14388e+08	1.00151e-09	8.65145e-10	4.80038e+07	4.05661e+07	5.48439e-06
3.16e-09	600	1.22316e+19	0	2.19576e+08	7.01229e+18	7456.3	0.000311847	2.98244e+18	1.46735e+09	1.86403e+18	1.19093e+09	3.72805e+17	1.69123e+08	262844	7.53909e+07	6.4858e+08	7.23371e+07	1.0428e+08	3.65901e+07	0	1.61713e+06	5678.76	2.5345e-07	9.30979e-08	1.21059e-19	4.44311e-08	1.06459e-20	3.82097e-18	1.06927e-15	3.62265e-23	1.66622e-14	3.97339e+08	1.3202e-20	0.0661277	3.1175	3.86736e-09	7.33718e-22	1.76137e-36	2.96124e-28	7.17429e-22	0	1.85138e-05	2.64453e+06	1.18184e+08	1.03475e-09	8.93861e-10	4.9597e+07	4.19124e+07	5.8545e-06
3.17e-09	600	1.22316e+19	0	2.26863e+08	7.01229e+18	7456.3	0.000332695	2.98244e+18	1.51605e+09	1.86403e+18	1.23046e+09	3.72805e+17	1.74737e+08	271571	7.78941e+07	6.70106e+08	7.47382e+07	1.07741e+08	3.78047e+07	0	1.67082e+06	5867.32	2.70559e-07	9.91819e-08	1.29235e-19	4.74309e-08	1.17419e-20	4.05019e-18	1.14144e-15	3.98389e-23	1.72188e-14	4.10526e+08	1.45611e-20	0.0683231	3.22099	3.99595e-09	7.70799e-22	1.9285e-36	3.16144e-28	7.65924e-22	0	1.97632e-05	2.7323e+06	1.22107e+08	1.0691e-09	9.23529e-10	5.12432e+07	4.33035e+07	6.24959e-06
3.18e-09	600	1.22316e+19	0	2.34393e+08	7.01229e+18	7456.3	0.000354942	2.98244e+18	1.56637e+09	1.86403e+18	1.2713e+09	3.72805e+17	1.80538e+08	280588	8.04804e+07	6.92347e+08	7.7219e+07	1.11317e+08	3.90595e+07	0	1.72629e+06	6062.14	2.88823e-07	1.0567e-07	1.37964e-19	5.06332e-08	1.29508e-20	4.29392e-18	1.21848e-15	4.38152e-23	1.77939e-14	4.24152e+08	1.60601e-20	0.0705915	3.32791	4.12881e-09	8.10375e-22	2.11231e-36	3.37517e-28	8.17696e-22	0	2.10968e-05	2.82298e+06	1.2616e+08	1.10458e-09	9.54182e-10	5.29439e+07	4.47407e+07	6.67134e-06
3.19e-09	600	1.22316e+19	0	2.42172e+08	7.01229e+18	7456.3	0.000378684	2.98244e+18	1.61836e+09	1.86403e+18	1.31349e+09	3.72805e+17	1.86531e+08	289905	8.31525e+07	7.15325e+08	7.97821e+07	1.15012e+08	4.03559e+07	0	1.7836e+06	6263.43	3.08319e-07	1.12589e-07	1.47282e-19	5.40516e-08	1.42841e-20	4.55311e-18	1.30073e-15	4.81924e-23	1.83881e-14	4.3823e+08	1.77134e-20	0.0729351	3.43839	4.26609e-09	8.52656e-22	2.31452e-36	3.60333e-28	8.72964e-22	0	2.25205e-05	2.91667e+06	1.30347e+08	1.14124e-09	9.85853e-10	5.47012e+07	4.62256e+07	7.12155e-06
3.2e-09	600	1.22316e+19	0	2.50209e+08	7.01229e+18	7456.3	0.000404022	2.98244e+18	1.67208e+09	1.86403e+18	1.35709e+09	3.72805e+17	1.92723e+08	299530	8.59133e+07	7.39067e+08	8.24303e+07	1.18829e+08	4.16954e+07	0	1.84281e+06	6471.4	3.29131e-07	1.19967e-07	1.57229e-19	5.77007e-08	1.57547e-20	4.82877e-18	1.38852e-15	5.3011e-23	1.90021e-14	4.52775e+08	1.95369e-20	0.0753565	3.55253	4.40792e-09	8.97872e-22	2.53702e-36	3.84692e-28	9.31966e-22	0	2.40402e-05	3.01347e+06	1.34673e+08	1.17911e-09	1.01857e-09	5.65167e+07	4.77598e+07	7.60214e-06
3.21e-09	600	1.22316e+19	0	2.58514e+08	7.01229e+18	7456.3	0.000431062	2.98244e+18	1.72757e+09	1.86403e+18	1.40213e+09	3.72805e+17	1.9912e+08	309475	8.87658e+07	7.63596e+08	8.51664e+07	1.22773e+08	4.30794e+07	0	1.90399e+06	6686.27	3.51348e-07	1.27837e-07	1.67848e-19	6.15962e-08	1.73767e-20	5.12199e-18	1.48224e-15	5.83161e-23	1.96366e-14	4.67802e+08	2.15481e-20	0.0778583	3.67045	4.55446e-09	9.46276e-22	2.78184e-36	4.10695e-28	9.94953e-22	0	2.56624e-05	3.11349e+06	1.39143e+08	1.21825e-09	1.05238e-09	5.83925e+07	4.93449e+07	8.11516e-06
3.22e-09	600	1.22316e+19	0	2.67094e+08	7.01229e+18	7456.3	0.000459919	2.98244e+18	1.78491e+09	1.86403e+18	1.44867e+09	3.72805e+17	2.0573e+08	319750	9.17129e+07	7.88939e+08	8.79933e+07	1.26848e+08	4.45093e+07	0	1.96721e+06	6908.28	3.75064e-07	1.3623e-07	1.79184e-19	6.57545e-08	1.91656e-20	5.43391e-18	1.58228e-15	6.41569e-23	2.02921e-14	4.83329e+08	2.37662e-20	0.0804431	3.79229	4.70587e-09	9.98144e-22	3.05124e-36	4.38456e-28	1.06219e-21	0	2.73942e-05	3.21682e+06	1.43762e+08	1.25868e-09	1.08731e-09	6.03305e+07	5.09826e+07	8.6628e-06
3.23e-09	600	1.22316e+19	0	2.75958e+08	7.01229e+18	7456.3	0.000490716	2.98244e+18	1.84415e+09	1.86403e+18	1.49675e+09	3.72805e+17	2.1256e+08	330366	9.47578e+07	8.15124e+08	9.0914e+07	1.31058e+08	4.59866e+07	0	2.03251e+06	7137.65	4.00381e-07	1.45181e-07	1.91285e-19	7.01936e-08	2.11386e-20	5.76576e-18	1.68907e-15	7.0588e-23	2.09695e-14	4.9937e+08	2.62128e-20	0.0831137	3.91818	4.8623e-09	1.05378e-21	3.34773e-36	4.68091e-28	1.13398e-21	0	2.92427e-05	3.32359e+06	1.48533e+08	1.30046e-09	1.1234e-09	6.23329e+07	5.26747e+07	9.24739e-06
3.24e-09	600	1.22316e+19	0	2.85117e+08	7.01229e+18	7456.3	0.000523584	2.98244e+18	1.90536e+09	1.86403e+18	1.54643e+09	3.72805e+17	2.19616e+08	341335	9.79038e+07	8.42178e+08	9.39316e+07	1.35408e+08	4.7513e+07	0	2.09999e+06	7374.63	4.27407e-07	1.54729e-07	2.04203e-19	7.49322e-08	2.33148e-20	6.11884e-18	1.80308e-15	7.76693e-23	2.16694e-14	5.15944e+08	2.89111e-20	0.085873	4.04824	5.02393e-09	1.11351e-21	3.67408e-36	4.99729e-28	1.21061e-21	0	3.12161e-05	3.43389e+06	1.53463e+08	1.34362e-09	1.16069e-09	6.44018e+07	5.44229e+07	9.87144e-06
3.25e-09	600	1.22316e+19	0	2.9458e+08	7.01229e+18	7456.3	0.000558661	2.98244e+18	1.9686e+09	1.86403e+18	1.59775e+09	3.72805e+17	2.26906e+08	352667	1.01154e+08	8.70129e+08	9.70494e+07	1.39902e+08	4.909e+07	0	2.1697e+06	7619.48	4.56256e-07	1.64912e-07	2.17992e-19	7.99907e-08	2.57149e-20	6.49455e-18	1.92477e-15	8.5467e-23	2.23926e-14	5.33069e+08	3.18871e-20	0.0887238	4.18262	5.19093e-09	1.17771e-21	4.03336e-36	5.33504e-28	1.29242e-21	0	3.33226e-05	3.54786e+06	1.58556e+08	1.38821e-09	1.19921e-09	6.65393e+07	5.62291e+07	1.05376e-05
3.26e-09	600	1.22316e+19	0	3.04357e+08	7.01229e+18	7456.3	0.000596097	2.98244e+18	2.03394e+09	1.86403e+18	1.65078e+09	3.72805e+17	2.34438e+08	364376	1.04513e+08	8.99008e+08	1.00271e+08	1.44545e+08	5.07194e+07	0	2.24173e+06	7872.46	4.87053e-07	1.75774e-07	2.32713e-19	8.53907e-08	2.83622e-20	6.89437e-18	2.05468e-15	9.40539e-23	2.31398e-14	5.50761e+08	3.51695e-20	0.0916692	4.32146	5.36347e-09	1.24676e-21	4.42893e-36	5.6956e-28	1.37975e-21	0	3.55712e-05	3.66561e+06	1.63819e+08	1.43428e-09	1.23902e-09	6.87477e+07	5.80953e+07	1.12487e-05
3.27e-09	600	1.22316e+19	0	3.14458e+08	7.01229e+18	7456.3	0.00063605	2.98244e+18	2.10145e+09	1.86403e+18	1.70557e+09	3.72805e+17	2.4222e+08	376473	1.07982e+08	9.28846e+08	1.03599e+08	1.49343e+08	5.24029e+07	0	2.31615e+06	8133.84	5.19927e-07	1.8736e-07	2.48428e-19	9.11551e-08	3.12819e-20	7.3199e-18	2.19335e-15	1.0351e-22	2.39119e-14	5.69041e+08	3.87897e-20	0.0947124	4.46491	5.54174e-09	1.32112e-21	4.8645e-36	6.08052e-28	1.47298e-21	0	3.79716e-05	3.78727e+06	1.69256e+08	1.48189e-09	1.28014e-09	7.10294e+07	6.00235e+07	1.20078e-05
3.28e-09	600	1.22316e+19	0	3.24895e+08	7.01229e+18	7456.3	0.000678691	2.98244e+18	2.1712e+09	1.86403e+18	1.76218e+09	3.72805e+17	2.5026e+08	388972	1.11567e+08	9.59674e+08	1.07038e+08	1.54299e+08	5.41422e+07	0	2.39304e+06	8403.89	5.55021e-07	1.99719e-07	2.65203e-19	9.73085e-08	3.45021e-20	7.77282e-18	2.34139e-15	1.13925e-22	2.47097e-14	5.87927e+08	4.27826e-20	0.0978566	4.61312	5.72593e-09	1.40126e-21	5.34415e-36	6.49144e-28	1.5725e-21	0	4.05339e-05	3.91297e+06	1.74874e+08	1.53107e-09	1.32263e-09	7.33869e+07	6.20156e+07	1.28181e-05
3.29e-09	600	1.22316e+19	0	3.35678e+08	7.01229e+18	7456.3	0.000724199	2.98244e+18	2.24326e+09	1.86403e+18	1.82067e+09	3.72805e+17	2.58568e+08	401886	1.15271e+08	9.91525e+08	1.1059e+08	1.5942e+08	5.59392e+07	0	2.47249e+06	8682.9	5.92483e-07	2.12903e-07	2.83111e-19	1.03877e-07	3.80538e-20	8.25494e-18	2.49941e-15	1.25395e-22	2.5534e-14	6.07441e+08	4.71864e-20	0.101105	4.76624	5.91624e-09	1.48771e-21	5.87241e-36	6.93012e-28	1.67875e-21	0	4.32692e-05	4.04284e+06	1.80678e+08	1.58188e-09	1.36653e-09	7.58226e+07	6.40739e+07	1.36831e-05
3.3e-09	600	1.22316e+19	0	3.46818e+08	7.01229e+18	7456.3	0.000772769	2.98244e+18	2.31771e+09	1.86403e+18	1.8811e+09	3.72805e+17	2.67151e+08	415228	1.19098e+08	1.02443e+09	1.14261e+08	1.64712e+08	5.77959e+07	0	2.55456e+06	8971.17	6.32474e-07	2.26966e-07	3.02228e-19	1.10889e-07	4.19711e-20	8.76819e-18	2.6681e-15	1.38029e-22	2.63858e-14	6.27602e+08	5.20435e-20	0.104462	4.92445	6.11286e-09	1.58105e-21	6.45261e-36	7.39842e-28	1.79217e-21	0	4.6189e-05	4.17702e+06	1.86675e+08	1.63439e-09	1.41188e-09	7.83391e+07	6.62004e+07	1.46065e-05
3.31e-09	600	1.22316e+19	0	3.58329e+08	7.01229e+18	7456.3	0.000824607	2.98244e+18	2.39464e+09	1.86403e+18	1.94353e+09	3.72805e+17	2.76018e+08	429013	1.23052e+08	1.05843e+09	1.18054e+08	1.70178e+08	5.97143e+07	0	2.63937e+06	9269.01	6.75163e-07	2.41968e-07	3.22635e-19	1.18375e-07	4.62916e-20	9.31461e-18	2.84817e-15	1.51944e-22	2.72658e-14	6.48432e+08	5.74005e-20	0.107929	5.08791	6.31602e-09	1.68191e-21	7.08606e-36	7.89836e-28	1.91326e-21	0	4.93059e-05	4.31565e+06	1.92871e+08	1.68863e-09	1.45875e-09	8.09392e+07	6.83975e+07	1.55922e-05
3.32e-09	600	1.22316e+19	0	3.70222e+08	7.01229e+18	7456.3	0.000879932	2.98244e+18	2.47412e+09	1.86403e+18	2.00804e+09	3.72805e+17	2.8518e+08	443255	1.27137e+08	1.09356e+09	1.21972e+08	1.75826e+08	6.16962e+07	0	2.72698e+06	9576.74	7.20733e-07	2.57973e-07	3.44419e-19	1.26365e-07	5.10567e-20	9.89641e-18	3.0404e-15	1.67272e-22	2.81752e-14	6.69953e+08	6.33089e-20	0.111512	5.2568	6.52592e-09	1.791e-21	7.78585e-36	8.43207e-28	2.04252e-21	0	5.26331e-05	4.45888e+06	1.99272e+08	1.74467e-09	1.50716e-09	8.36256e+07	7.06676e+07	1.66444e-05
3.33e-09	600	1.22316e+19	0	3.82509e+08	7.01229e+18	7456.3	0.000938981	2.98244e+18	2.55623e+09	1.86403e+18	2.07468e+09	3.72805e+17	2.94647e+08	457971	1.31358e+08	1.12986e+09	1.2602e+08	1.81662e+08	6.3744e+07	0	2.81751e+06	9894.68	7.69379e-07	2.75046e-07	3.67674e-19	1.34895e-07	5.63124e-20	1.05159e-17	3.24559e-15	1.84157e-22	2.91148e-14	6.92189e+08	6.98255e-20	0.115214	5.43129	6.74279e-09	1.90909e-21	8.56089e-36	9.00183e-28	2.18051e-21	0	5.61848e-05	4.60687e+06	2.05886e+08	1.80258e-09	1.55719e-09	8.64011e+07	7.3013e+07	1.77676e-05
3.34e-09	600	1.22316e+19	0	3.95204e+08	7.01229e+18	7456.3	0.001002	2.98244e+18	2.64108e+09	1.86403e+18	2.14354e+09	3.72805e+17	3.04427e+08	473174	1.35718e+08	1.16736e+09	1.30203e+08	1.87691e+08	6.58597e+07	0	2.91104e+06	10223.2	8.21308e-07	2.9326e-07	3.92499e-19	1.44001e-07	6.21091e-20	1.11756e-17	3.46464e-15	2.02756e-22	3.00857e-14	7.15162e+08	7.70127e-20	0.119039	5.61157	6.96686e-09	2.03701e-21	9.41771e-36	9.61006e-28	2.32781e-21	0	5.99762e-05	4.75976e+06	2.12719e+08	1.8624e-09	1.60887e-09	8.92687e+07	7.54363e+07	1.89666e-05
3.35e-09	600	1.22316e+19	0	4.08321e+08	7.01229e+18	7456.3	0.00106927	2.98244e+18	2.72873e+09	1.86403e+18	2.21468e+09	3.72805e+17	3.14532e+08	488883	1.40224e+08	1.2061e+09	1.34525e+08	1.93921e+08	6.80457e+07	0	3.00767e+06	10562.6	8.76741e-07	3.12692e-07	4.19e-19	1.53721e-07	6.85023e-20	1.18782e-17	3.69846e-15	2.23246e-22	3.10888e-14	7.38898e+08	8.49397e-20	0.12299	5.79784	7.19837e-09	2.17571e-21	1.03632e-35	1.02594e-27	2.48507e-21	0	6.40235e-05	4.91774e+06	2.19779e+08	1.92422e-09	1.66227e-09	9.22315e+07	7.79399e+07	2.02465e-05
3.36e-09	600	1.22316e+19	0	4.21873e+08	7.01229e+18	7456.3	0.00114106	2.98244e+18	2.8193e+09	1.86403e+18	2.28819e+09	3.72805e+17	3.24972e+08	505112	1.44879e+08	1.24613e+09	1.3899e+08	2.00357e+08	7.03042e+07	0	3.10751e+06	10913.2	9.35915e-07	3.33424e-07	4.47289e-19	1.64097e-07	7.55536e-20	1.26264e-17	3.94807e-15	2.4582e-22	3.21254e-14	7.63422e+08	9.36825e-20	0.127073	5.99029	7.43757e-09	2.32619e-21	1.14049e-35	1.09526e-27	2.65294e-21	0	6.83438e-05	5.08095e+06	2.27074e+08	1.98808e-09	1.71744e-09	9.52927e+07	8.05267e+07	2.16128e-05
3.37e-09	600	1.22316e+19	0	4.35874e+08	7.01229e+18	7456.3	0.00121768	2.98244e+18	2.91287e+09	1.86403e+18	2.36413e+09	3.72805e+17	3.35759e+08	521881	1.49688e+08	1.28749e+09	1.43603e+08	2.07007e+08	7.26376e+07	0	3.21067e+06	11275.5	9.99083e-07	3.55542e-07	4.77488e-19	1.75174e-07	8.33307e-20	1.34234e-17	4.21452e-15	2.70689e-22	3.31964e-14	7.8876e+08	1.03325e-19	0.131291	6.18912	7.68471e-09	2.48959e-21	1.25515e-35	1.16926e-27	2.83215e-21	0	7.29557e-05	5.24959e+06	2.3461e+08	2.05406e-09	1.77444e-09	9.84554e+07	8.31993e+07	2.30713e-05
3.38e-09	600	1.22316e+19	0	4.50341e+08	7.01229e+18	7456.3	0.00129946	2.98244e+18	3.00955e+09	1.86403e+18	2.4426e+09	3.72805e+17	3.46904e+08	539206	1.54658e+08	1.33022e+09	1.48369e+08	2.13877e+08	7.50485e+07	0	3.31725e+06	11649.8	1.06651e-06	3.79139e-07	5.09725e-19	1.86998e-07	9.19082e-20	1.42723e-17	4.49895e-15	2.98088e-22	3.43031e-14	8.14939e+08	1.1396e-19	0.135649	6.39455	7.94006e-09	2.66714e-21	1.38145e-35	1.24825e-27	3.02346e-21	0	7.78788e-05	5.42382e+06	2.42397e+08	2.12224e-09	1.83334e-09	1.01723e+08	8.59606e+07	2.46282e-05
3.39e-09	600	1.22316e+19	0	4.65287e+08	7.01229e+18	7456.3	0.00138675	2.98244e+18	3.10944e+09	1.86403e+18	2.52367e+09	3.72805e+17	3.58419e+08	557106	1.59792e+08	1.37437e+09	1.53294e+08	2.20976e+08	7.75395e+07	0	3.42736e+06	12036.6	1.1385e-06	4.04317e-07	5.44139e-19	1.9962e-07	1.01369e-19	1.51766e-17	4.80258e-15	3.28277e-22	3.54465e-14	8.41986e+08	1.2569e-19	0.140152	6.60681	8.20389e-09	2.86019e-21	1.52059e-35	1.33259e-27	3.22768e-21	0	8.31341e-05	5.60383e+06	2.50442e+08	2.19267e-09	1.89419e-09	1.05099e+08	8.88136e+07	2.62901e-05
3.4e-09	600	1.22316e+19	0	4.80729e+08	7.01229e+18	7456.3	0.00147991	2.98244e+18	3.21264e+09	1.86403e+18	2.60743e+09	3.72805e+17	3.70316e+08	575600	1.65096e+08	1.41998e+09	1.58382e+08	2.2831e+08	8.01131e+07	0	3.54114e+06	12436.2	1.21533e-06	4.31179e-07	5.80875e-19	2.13093e-07	1.11803e-19	1.614e-17	5.1267e-15	3.61539e-22	3.66281e-14	8.69932e+08	1.38627e-19	0.144805	6.8261	8.47648e-09	3.07025e-21	1.674e-35	1.42261e-27	3.4457e-21	0	8.87441e-05	5.78981e+06	2.58754e+08	2.26544e-09	1.95705e-09	1.08588e+08	9.17612e+07	2.80642e-05
3.41e-09	600	1.22316e+19	0	4.96684e+08	7.01229e+18	7456.3	0.00157935	2.98244e+18	3.31927e+09	1.86403e+18	2.69397e+09	3.72805e+17	3.82608e+08	594707	1.70577e+08	1.46711e+09	1.63639e+08	2.35887e+08	8.27721e+07	0	3.65868e+06	12849	1.29736e-06	4.59841e-07	6.2009e-19	2.27477e-07	1.23311e-19	1.71664e-17	5.47269e-15	3.98189e-22	3.78489e-14	8.98804e+08	1.52896e-19	0.149611	7.05268	8.75812e-09	3.29895e-21	1.84312e-35	1.51872e-27	3.67844e-21	0	9.47326e-05	5.98197e+06	2.67342e+08	2.34063e-09	2.02201e-09	1.12191e+08	9.48067e+07	2.9958e-05
3.42e-09	600	1.22316e+19	0	5.13169e+08	7.01229e+18	7456.3	0.00168549	2.98244e+18	3.42944e+09	1.86403e+18	2.78338e+09	3.72805e+17	3.95307e+08	614449	1.76239e+08	1.5158e+09	1.6907e+08	2.43716e+08	8.55193e+07	0	3.78013e+06	13275.6	1.38492e-06	4.90422e-07	6.61953e-19	2.4283e-07	1.36003e-19	1.82599e-17	5.84202e-15	4.38573e-22	3.91103e-14	9.28635e+08	1.68633e-19	0.154578	7.28677	9.04911e-09	3.5481e-21	2.02955e-35	1.62132e-27	3.92689e-21	0	0.000101125	6.18051e+06	2.76215e+08	2.41832e-09	2.08912e-09	1.15915e+08	9.79533e+07	3.19797e-05
3.43e-09	600	1.22316e+19	0	5.30201e+08	7.01229e+18	7456.3	0.00179877	2.98244e+18	3.54326e+09	1.86403e+18	2.87576e+09	3.72805e+17	4.08429e+08	634847	1.82089e+08	1.56611e+09	1.74682e+08	2.51805e+08	8.83578e+07	0	3.90561e+06	13716.3	1.47839e-06	5.23051e-07	7.06641e-19	2.59221e-07	1.50002e-19	1.94251e-17	6.23629e-15	4.83072e-22	4.04138e-14	9.59456e+08	1.85989e-19	0.159709	7.52864	9.34976e-09	3.8197e-21	2.23504e-35	1.73085e-27	4.19212e-21	0	0.000107949	6.38564e+06	2.85383e+08	2.49858e-09	2.15846e-09	1.19762e+08	1.01204e+08	3.41377e-05
3.44e-09	600	1.22316e+19	0	5.47798e+08	7.01229e+18	7456.3	0.00191968	2.98244e+18	3.66086e+09	1.86403e+18	2.97121e+09	3.72805e+17	4.21985e+08	655921	1.88134e+08	1.61809e+09	1.8048e+08	2.60163e+08	9.12904e+07	0	4.03525e+06	14171.6	1.57817e-06	5.57867e-07	7.54346e-19	2.76717e-07	1.65442e-19	2.06667e-17	6.65716e-15	5.32109e-22	4.17606e-14	9.913e+08	2.05132e-19	0.16501	7.77853	9.6604e-09	4.11593e-21	2.46152e-35	1.84778e-27	4.47525e-21	0	0.000115234	6.59757e+06	2.94855e+08	2.5815e-09	2.2301e-09	1.23737e+08	1.04563e+08	3.64414e-05
3.45e-09	600	1.22316e+19	0	5.65979e+08	7.01229e+18	7456.3	0.00204873	2.98244e+18	3.78236e+09	1.86403e+18	3.06982e+09	3.72805e+17	4.35992e+08	677694	1.94379e+08	1.67179e+09	1.8647e+08	2.68797e+08	9.43204e+07	0	4.1692e+06	14642	1.68468e-06	5.95017e-07	8.0527e-19	2.95394e-07	1.82471e-19	2.19897e-17	7.10643e-15	5.86146e-22	4.31522e-14	1.0242e+09	2.26245e-19	0.170488	8.03671	9.98136e-09	4.43922e-21	2.71116e-35	1.9726e-27	4.77751e-21	0	0.00012301	6.81654e+06	3.04641e+08	2.66718e-09	2.30412e-09	1.27844e+08	1.08034e+08	3.89005e-05
3.46e-09	600	1.22316e+19	0	5.84763e+08	7.01229e+18	7456.3	0.00218648	2.98244e+18	3.9079e+09	1.86403e+18	3.17171e+09	3.72805e+17	4.50464e+08	700191	2.00832e+08	1.72728e+09	1.92659e+08	2.77718e+08	9.74509e+07	0	4.30759e+06	15128.1	1.79838e-06	6.34657e-07	8.59632e-19	3.15331e-07	2.01252e-19	2.33997e-17	7.58602e-15	6.45695e-22	4.45901e-14	1.05819e+09	2.49532e-19	0.176147	8.30347	1.0313e-08	4.79221e-21	2.98635e-35	2.10586e-27	5.10017e-21	0	0.00013131	7.04277e+06	3.14752e+08	2.7557e-09	2.38059e-09	1.32087e+08	1.11619e+08	4.15256e-05
3.47e-09	600	1.22316e+19	0	6.04171e+08	7.01229e+18	7456.3	0.0023335	2.98244e+18	4.0376e+09	1.86403e+18	3.27698e+09	3.72805e+17	4.65415e+08	723434	2.07498e+08	1.78461e+09	1.99053e+08	2.86936e+08	1.00685e+08	0	4.45058e+06	15630.3	1.91975e-06	6.76955e-07	9.17662e-19	3.36615e-07	2.21966e-19	2.49024e-17	8.09797e-15	7.1132e-22	4.60759e-14	1.09332e+09	2.75214e-19	0.181994	8.57908	1.06556e-08	5.17782e-21	3.28973e-35	2.24811e-27	5.44462e-21	0	0.000140171	7.27652e+06	3.25199e+08	2.84716e-09	2.4596e-09	1.36471e+08	1.15324e+08	4.43278e-05
3.48e-09	600	1.22316e+19	0	6.24223e+08	7.01229e+18	7456.3	0.00249043	2.98244e+18	4.17161e+09	1.86403e+18	3.38574e+09	3.72805e+17	4.80864e+08	747448	2.14386e+08	1.84384e+09	2.0566e+08	2.96459e+08	1.04027e+08	0	4.59831e+06	16149.1	2.04931e-06	7.2209e-07	9.79609e-19	3.59334e-07	2.44813e-19	2.65039e-17	8.64447e-15	7.83643e-22	4.76111e-14	1.1296e+09	3.03541e-19	0.188035	8.86383	1.10096e-08	5.59928e-21	3.62419e-35	2.39997e-27	5.81232e-21	0	0.00014963	7.51802e+06	3.35992e+08	2.94166e-09	2.54123e-09	1.41e+08	1.19151e+08	4.73191e-05
3.49e-09	600	1.22316e+19	0	6.4494e+08	7.01229e+18	7456.3	0.00265793	2.98244e+18	4.31006e+09	1.86403e+18	3.49811e+09	3.72805e+17	4.96824e+08	772259	2.21502e+08	1.90503e+09	2.12486e+08	3.06298e+08	1.0748e+08	0	4.75094e+06	16685.2	2.18762e-06	7.70252e-07	1.04574e-18	3.83587e-07	2.70011e-19	2.82109e-17	9.22785e-15	8.6335e-22	4.91974e-14	1.16709e+09	3.34782e-19	0.194276	9.15804	1.13754e-08	6.06013e-21	3.99292e-35	2.56209e-27	6.20485e-21	0	0.000159727	7.76754e+06	3.47143e+08	3.03929e-09	2.62558e-09	1.4568e+08	1.23106e+08	5.05122e-05
3.5e-09	600	1.22316e+19	0	6.66345e+08	7.01229e+18	7456.3	0.00283672	2.98244e+18	4.45311e+09	1.86403e+18	3.61421e+09	3.72805e+17	5.13315e+08	797894	2.28855e+08	1.96826e+09	2.19539e+08	3.16464e+08	1.11047e+08	0	4.90864e+06	17239.1	2.33526e-06	8.21645e-07	1.11633e-18	4.09476e-07	2.97802e-19	3.00303e-17	9.8506e-15	9.51196e-22	5.08365e-14	1.20583e+09	3.69239e-19	0.200725	9.46201	1.17533e-08	6.56427e-21	4.39944e-35	2.73516e-27	6.62388e-21	0	0.000170506	8.02533e+06	3.58665e+08	3.14016e-09	2.71272e-09	1.50515e+08	1.27191e+08	5.39209e-05
3.51e-09	600	1.22316e+19	0	6.88461e+08	7.01229e+18	7456.3	0.00302755	2.98244e+18	4.60091e+09	1.86403e+18	3.73416e+09	3.72805e+17	5.30353e+08	824380	2.36452e+08	2.03358e+09	2.26825e+08	3.26968e+08	1.14733e+08	0	5.07157e+06	17811.3	2.49286e-06	8.76487e-07	1.19169e-18	4.37113e-07	3.28453e-19	3.19698e-17	1.05154e-14	1.04801e-21	5.25302e-14	1.24585e+09	4.07241e-19	0.207388	9.77606	1.21437e-08	7.11601e-21	4.84764e-35	2.91992e-27	7.0712e-21	0	0.000182011	8.29169e+06	3.70569e+08	3.24438e-09	2.80276e-09	1.55511e+08	1.31413e+08	5.75595e-05
3.52e-09	600	1.22316e+19	0	7.1131e+08	7.01229e+18	7456.3	0.00323124	2.98244e+18	4.75361e+09	1.86403e+18	3.8581e+09	3.72805e+17	5.47956e+08	851745	2.44301e+08	2.10108e+09	2.34354e+08	3.37819e+08	1.18541e+08	0	5.23992e+06	18402.6	2.6611e-06	9.3501e-07	1.27213e-18	4.66614e-07	3.62259e-19	3.40372e-17	1.1225e-14	1.15472e-21	5.42803e-14	1.2872e+09	4.49156e-19	0.214272	10.1005	1.25471e-08	7.72006e-21	5.34178e-35	3.11715e-27	7.54873e-21	0	0.000194294	8.56688e+06	3.82868e+08	3.35206e-09	2.89578e-09	1.60672e+08	1.35774e+08	6.14437e-05
3.53e-09	600	1.22316e+19	0	7.34918e+08	7.01229e+18	7456.3	0.00344865	2.98244e+18	4.91138e+09	1.86403e+18	3.98615e+09	3.72805e+17	5.66144e+08	880018	2.5241e+08	2.17081e+09	2.42132e+08	3.49031e+08	1.22475e+08	0	5.41384e+06	19013.5	2.84069e-06	9.97461e-07	1.358e-18	4.98107e-07	3.99545e-19	3.62411e-17	1.19825e-14	1.27234e-21	5.60886e-14	1.32992e+09	4.95383e-19	0.221384	10.4358	1.2964e-08	8.38166e-21	5.88661e-35	3.32771e-27	8.05849e-21	0	0.000207405	8.85121e+06	3.95575e+08	3.46331e-09	2.99189e-09	1.66005e+08	1.4028e+08	6.559e-05
3.54e-09	600	1.22316e+19	0	7.59309e+08	7.01229e+18	7456.3	0.00368072	2.98244e+18	5.07439e+09	1.86403e+18	4.11845e+09	3.72805e+17	5.84935e+08	909229	2.60788e+08	2.24286e+09	2.50168e+08	3.60616e+08	1.2654e+08	0	5.59355e+06	19644.6	3.0324e-06	1.06411e-06	1.44966e-18	5.31725e-07	4.40668e-19	3.85907e-17	1.27912e-14	1.40197e-21	5.79571e-14	1.37406e+09	5.46369e-19	0.228733	10.7822	1.33946e-08	9.10654e-21	6.48733e-35	3.55248e-27	8.60267e-21	0	0.0002214	9.14498e+06	4.08704e+08	3.57825e-09	3.09119e-09	1.71514e+08	1.44936e+08	7.00161e-05
3.55e-09	600	1.22316e+19	0	7.8451e+08	7.01229e+18	7456.3	0.00392842	2.98244e+18	5.24281e+09	1.86403e+18	4.25514e+09	3.72805e+17	6.0435e+08	939410	2.69445e+08	2.3173e+09	2.58472e+08	3.72584e+08	1.3074e+08	0	5.77921e+06	20296.7	3.23705e-06	1.13522e-06	1.54752e-18	5.67612e-07	4.86023e-19	4.10956e-17	1.36544e-14	1.54486e-21	5.98878e-14	1.41966e+09	6.02601e-19	0.236325	11.1401	1.38396e-08	9.90103e-21	7.14968e-35	3.79244e-27	9.18359e-21	0	0.00023634	9.44849e+06	4.22269e+08	3.69701e-09	3.19379e-09	1.77207e+08	1.49747e+08	7.47409e-05
3.56e-09	600	1.22316e+19	0	8.10547e+08	7.01229e+18	7456.3	0.00419282	2.98244e+18	5.41681e+09	1.86403e+18	4.39636e+09	3.72805e+17	6.24409e+08	970593	2.78389e+08	2.3942e+09	2.6705e+08	3.8495e+08	1.35079e+08	0	5.97104e+06	20970.4	3.45551e-06	1.21112e-06	1.65198e-18	6.05921e-07	5.36046e-19	4.37663e-17	1.45759e-14	1.70236e-21	6.18828e-14	1.46678e+09	6.64621e-19	0.244169	11.5098	1.42993e-08	1.07721e-20	7.88001e-35	4.0486e-27	9.80373e-21	0	0.000252289	9.76208e+06	4.36284e+08	3.81971e-09	3.29979e-09	1.83088e+08	1.54717e+08	7.97845e-05
3.57e-09	600	1.22316e+19	0	8.37449e+08	7.01229e+18	7456.3	0.00447503	2.98244e+18	5.5966e+09	1.86403e+18	4.54227e+09	3.72805e+17	6.45134e+08	1.00281e+06	2.87629e+08	2.47367e+09	2.75914e+08	3.97726e+08	1.39563e+08	0	6.16923e+06	21666.5	3.68872e-06	1.29211e-06	1.76348e-18	6.46814e-07	5.91217e-19	4.66138e-17	1.55595e-14	1.87597e-21	6.39442e-14	1.51546e+09	7.33024e-19	0.252274	11.8918	1.47744e-08	1.17274e-20	8.68531e-35	4.32207e-27	1.04657e-20	0	0.000269313	1.00861e+07	4.50764e+08	3.94649e-09	3.40931e-09	1.89165e+08	1.59851e+08	8.51684e-05
3.58e-09	600	1.22316e+19	0	8.65243e+08	7.01229e+18	7456.3	0.00477627	2.98244e+18	5.78235e+09	1.86403e+18	4.69303e+09	3.72805e+17	6.66547e+08	1.0361e+06	2.97177e+08	2.55577e+09	2.85071e+08	4.10927e+08	1.44195e+08	0	6.374e+06	22385.7	3.93766e-06	1.37855e-06	1.88252e-18	6.90468e-07	6.52067e-19	4.96499e-17	1.66095e-14	2.06733e-21	6.60742e-14	1.56576e+09	8.08467e-19	0.260647	12.2865	1.52651e-08	1.27755e-20	9.57326e-35	4.614e-27	1.11724e-20	0	0.000287487	1.04208e+07	4.65725e+08	4.07747e-09	3.52246e-09	1.95443e+08	1.65157e+08	9.09157e-05
3.59e-09	600	1.22316e+19	0	8.9396e+08	7.01229e+18	7456.3	0.00509781	2.98244e+18	5.97426e+09	1.86403e+18	4.84879e+09	3.72805e+17	6.8867e+08	1.07049e+06	3.07041e+08	2.64059e+09	2.94533e+08	4.24565e+08	1.48981e+08	0	6.58557e+06	23128.8	4.2034e-06	1.47079e-06	2.00958e-18	7.37068e-07	7.19179e-19	5.28873e-17	1.77304e-14	2.27828e-21	6.82752e-14	1.61773e+09	8.91674e-19	0.269299	12.6943	1.57722e-08	1.39256e-20	1.05515e-34	4.92565e-27	1.19269e-20	0	0.000306886	1.07667e+07	4.81182e+08	4.2128e-09	3.63937e-09	2.0193e+08	1.70638e+08	9.70507e-05
3.6e-09	600	1.22316e+19	0	9.23629e+08	7.01229e+18	7456.3	0.00544102	2.98244e+18	6.17254e+09	1.86403e+18	5.00972e+09	3.72805e+17	7.11528e+08	1.10602e+06	3.17232e+08	2.72823e+09	3.04309e+08	4.38656e+08	1.53925e+08	0	6.80416e+06	23896.5	4.48707e-06	1.56923e-06	2.14523e-18	7.86812e-07	7.93198e-19	5.63394e-17	1.89269e-14	2.51081e-21	7.05495e-14	1.67142e+09	9.83444e-19	0.278238	13.1157	1.62962e-08	1.5188e-20	1.1629e-34	5.25835e-27	1.27322e-20	0	0.000327595	1.1124e+07	4.97152e+08	4.35261e-09	3.76016e-09	2.08632e+08	1.76302e+08	0.0001036
3.61e-09	600	1.22316e+19	0	9.54284e+08	7.01229e+18	7456.3	0.00580736	2.98244e+18	6.37741e+09	1.86403e+18	5.17599e+09	3.72805e+17	7.35144e+08	1.14273e+06	3.27762e+08	2.81878e+09	3.14409e+08	4.53215e+08	1.59034e+08	0	7.03001e+06	24689.7	4.78989e-06	1.67429e-06	2.29002e-18	8.39914e-07	8.74835e-19	6.00205e-17	2.02042e-14	2.76714e-21	7.28995e-14	1.72689e+09	1.08466e-18	0.287473	13.551	1.68375e-08	1.65741e-20	1.28185e-34	5.61353e-27	1.35919e-20	0	0.000349701	1.14932e+07	5.13652e+08	4.49707e-09	3.88496e-09	2.15556e+08	1.82153e+08	0.000110591
3.62e-09	600	1.22316e+19	0	9.85956e+08	7.01229e+18	7456.3	0.0061984	2.98244e+18	6.58907e+09	1.86403e+18	5.34778e+09	3.72805e+17	7.59545e+08	1.18067e+06	3.38642e+08	2.91233e+09	3.24844e+08	4.68257e+08	1.64312e+08	0	7.26335e+06	25509.3	5.11314e-06	1.7864e-06	2.44459e-18	8.96599e-07	9.64873e-19	6.3946e-17	2.15677e-14	3.04971e-21	7.53278e-14	1.78421e+09	1.19629e-18	0.297015	14.0008	1.73968e-08	1.80963e-20	1.41309e-34	5.99269e-27	1.45097e-20	0	0.000373299	1.18747e+07	5.307e+08	4.64633e-09	4.0139e-09	2.2271e+08	1.88198e+08	0.000118054
3.63e-09	600	1.22316e+19	0	1.01868e+09	7.01229e+18	7456.3	0.0066158	2.98244e+18	6.80776e+09	1.86403e+18	5.52527e+09	3.72805e+17	7.84755e+08	1.21985e+06	3.49882e+08	3.00899e+09	3.35625e+08	4.83798e+08	1.69766e+08	0	7.50443e+06	26356	5.4582e-06	1.90606e-06	2.60959e-18	9.57109e-07	1.06418e-18	6.81323e-17	2.30231e-14	3.36121e-21	7.7837e-14	1.84342e+09	1.31941e-18	0.306873	14.4655	1.79747e-08	1.97683e-20	1.55789e-34	6.39746e-27	1.54894e-20	0	0.00039849	1.22688e+07	5.48314e+08	4.80054e-09	4.14712e-09	2.30102e+08	1.94445e+08	0.00012602
3.64e-09	600	1.22316e+19	0	1.05249e+09	7.01229e+18	7456.3	0.00706133	2.98244e+18	7.03371e+09	1.86403e+18	5.70865e+09	3.72805e+17	8.10801e+08	1.26035e+06	3.61496e+08	3.10885e+09	3.46765e+08	4.99855e+08	1.754e+08	0	7.75352e+06	27230.8	5.82655e-06	2.03376e-06	2.78573e-18	1.0217e-06	1.1737e-18	7.25968e-17	2.45768e-14	3.70462e-21	8.04298e-14	1.90461e+09	1.4552e-18	0.317059	14.9456	1.85718e-08	2.16054e-20	1.71758e-34	6.82957e-27	1.65352e-20	0	0.00042538	1.2676e+07	5.66512e+08	4.95986e-09	4.28476e-09	2.37739e+08	2.00898e+08	0.000134524
3.65e-09	600	1.22316e+19	0	1.08742e+09	7.01229e+18	7456.3	0.0075369	2.98244e+18	7.26715e+09	1.86403e+18	5.89812e+09	3.72805e+17	8.37712e+08	1.30218e+06	3.73495e+08	3.21203e+09	3.58274e+08	5.16445e+08	1.81222e+08	0	8.01088e+06	28134.7	6.21976e-06	2.17004e-06	2.97375e-18	1.09066e-06	1.2945e-18	7.73582e-17	2.62354e-14	4.08319e-21	8.3109e-14	1.96782e+09	1.60497e-18	0.327583	15.4416	1.91887e-08	2.36242e-20	1.89366e-34	7.29087e-27	1.76517e-20	0	0.000454084	1.30967e+07	5.85314e+08	5.12448e-09	4.42697e-09	2.45629e+08	2.07566e+08	0.000143602
3.66e-09	600	1.22316e+19	0	1.12351e+09	7.01229e+18	7456.3	0.00804453	2.98244e+18	7.50834e+09	1.86403e+18	6.09387e+09	3.72805e+17	8.65517e+08	1.3454e+06	3.85892e+08	3.31864e+09	3.70165e+08	5.33585e+08	1.87237e+08	0	8.27677e+06	29068.6	6.6395e-06	2.3155e-06	3.17447e-18	1.16426e-06	1.42773e-18	8.24363e-17	2.80058e-14	4.50054e-21	8.58775e-14	2.03313e+09	1.77015e-18	0.338456	15.9541	1.98262e-08	2.5843e-20	2.08781e-34	7.78333e-27	1.88436e-20	0	0.000484726	1.35313e+07	6.04741e+08	5.29455e-09	4.5739e-09	2.53781e+08	2.14455e+08	0.000153292
3.67e-09	600	1.22316e+19	0	1.1608e+09	7.01229e+18	7456.3	0.00858639	2.98244e+18	7.75754e+09	1.86403e+18	6.29612e+09	3.72805e+17	8.94244e+08	1.39006e+06	3.987e+08	3.42878e+09	3.82451e+08	5.51295e+08	1.93451e+08	0	8.55149e+06	30033.5	7.08757e-06	2.47073e-06	3.38873e-18	1.24284e-06	1.57467e-18	8.78523e-17	2.98957e-14	4.96064e-21	8.87382e-14	2.10061e+09	1.95232e-18	0.34969	16.4837	2.04847e-08	2.82823e-20	2.30191e-34	8.30906e-27	2.01159e-20	0	0.000517435	1.39804e+07	6.24812e+08	5.47028e-09	4.72571e-09	2.62204e+08	2.21572e+08	0.000163636
3.68e-09	600	1.22316e+19	0	1.19932e+09	7.01229e+18	7456.3	0.00916477	2.98244e+18	8.01501e+09	1.86403e+18	6.50509e+09	3.72805e+17	9.23925e+08	1.4362e+06	4.11934e+08	3.54258e+09	3.95144e+08	5.69592e+08	1.99872e+08	0	8.83533e+06	31030.4	7.56588e-06	2.6364e-06	3.61744e-18	1.32671e-06	1.73673e-18	9.36289e-17	3.19132e-14	5.46789e-21	9.16942e-14	2.17033e+09	2.15325e-18	0.361297	17.0308	2.11652e-08	3.09644e-20	2.53801e-34	8.87029e-27	2.14741e-20	0	0.000552352	1.44444e+07	6.45549e+08	5.65183e-09	4.88255e-09	2.70907e+08	2.28926e+08	0.000174679
3.69e-09	600	1.22316e+19	0	1.23913e+09	7.01229e+18	7456.3	0.00978215	2.98244e+18	8.28103e+09	1.86403e+18	6.72099e+09	3.72805e+17	9.5459e+08	1.48387e+06	4.25607e+08	3.66016e+09	4.08259e+08	5.88496e+08	2.06505e+08	0	9.12859e+06	32060.3	8.07646e-06	2.81322e-06	3.8616e-18	1.41625e-06	1.91548e-18	9.97904e-17	3.40668e-14	6.02713e-21	9.47488e-14	2.24236e+09	2.37486e-18	0.373289	17.596	2.18683e-08	3.39139e-20	2.7984e-34	9.46944e-27	2.2924e-20	0	0.000589625	1.49238e+07	6.66974e+08	5.83941e-09	5.0446e-09	2.79898e+08	2.36524e+08	0.000186466
3.7e-09	600	1.22316e+19	0	1.28025e+09	7.01229e+18	7456.3	0.0104412	2.98244e+18	8.55587e+09	1.86403e+18	6.94405e+09	3.72805e+17	9.86274e+08	1.53312e+06	4.39734e+08	3.78163e+09	4.21809e+08	6.08028e+08	2.13359e+08	0	9.43158e+06	33124.5	8.6215e-06	3.00194e-06	4.12223e-18	1.51183e-06	2.11261e-18	1.06362e-16	3.63657e-14	6.64368e-21	9.79052e-14	2.31678e+09	2.61927e-18	0.385679	18.1801	2.25947e-08	3.71579e-20	3.08557e-34	1.01091e-26	2.44717e-20	0	0.000629413	1.54191e+07	6.89111e+08	6.03321e-09	5.21203e-09	2.89187e+08	2.44374e+08	0.000199049
3.71e-09	600	1.22316e+19	0	1.32274e+09	7.01229e+18	7456.3	0.0111446	2.98244e+18	8.83983e+09	1.86403e+18	7.17452e+09	3.72805e+17	1.01901e+09	1.58401e+06	4.5433e+08	3.90714e+09	4.35809e+08	6.28208e+08	2.2044e+08	0	9.74463e+06	34224	9.20332e-06	3.20335e-06	4.40045e-18	1.61385e-06	2.33004e-18	1.13372e-16	3.88198e-14	7.32342e-21	1.01167e-13	2.39367e+09	2.88883e-18	0.39848	18.7835	2.33453e-08	4.07264e-20	3.40226e-34	1.07919e-26	2.6124e-20	0	0.000671886	1.59309e+07	7.11982e+08	6.23345e-09	5.38502e-09	2.98785e+08	2.52484e+08	0.000212481
3.72e-09	600	1.22316e+19	0	1.36665e+09	7.01229e+18	7456.3	0.0118955	2.98244e+18	9.13322e+09	1.86403e+18	7.41264e+09	3.72805e+17	1.05283e+09	1.63659e+06	4.6941e+08	4.03682e+09	4.50273e+08	6.49058e+08	2.27757e+08	0	1.00681e+07	35360	9.8244e-06	3.41832e-06	4.69745e-18	1.72277e-06	2.56984e-18	1.2085e-16	4.14395e-14	8.07286e-21	1.04537e-13	2.47312e+09	3.18614e-18	0.411706	19.4069	2.41208e-08	4.46525e-20	3.75153e-34	1.15208e-26	2.78878e-20	0	0.000717225	1.64596e+07	7.35612e+08	6.44033e-09	5.56374e-09	3.08702e+08	2.60864e+08	0.000226819
3.73e-09	600	1.22316e+19	0	1.412e+09	7.01229e+18	7456.3	0.012697	2.98244e+18	9.43635e+09	1.86403e+18	7.65866e+09	3.72805e+17	1.08777e+09	1.69091e+06	4.8499e+08	4.1708e+09	4.65218e+08	6.706e+08	2.35316e+08	0	1.04022e+07	36533.6	1.04874e-05	3.64775e-06	5.01449e-18	1.83903e-06	2.83432e-18	1.28826e-16	4.42359e-14	8.89913e-21	1.0802e-13	2.5552e+09	3.51404e-18	0.425371	20.051	2.49221e-08	4.89725e-20	4.1367e-34	1.2299e-26	2.97707e-20	0	0.000765623	1.70059e+07	7.60027e+08	6.65408e-09	5.7484e-09	3.18948e+08	2.69522e+08	0.000242125
3.74e-09	600	1.22316e+19	0	1.45887e+09	7.01229e+18	7456.3	0.0135525	2.98244e+18	9.74954e+09	1.86403e+18	7.91285e+09	3.72805e+17	1.12388e+09	1.74703e+06	5.01088e+08	4.30922e+09	4.80658e+08	6.92856e+08	2.43126e+08	0	1.07475e+07	37746.3	1.11951e-05	3.89262e-06	5.35293e-18	1.96314e-06	3.12603e-18	1.37335e-16	4.72211e-14	9.81013e-21	1.11619e-13	2.64e+09	3.87569e-18	0.43949	20.7165	2.575e-08	5.37265e-20	4.56148e-34	1.31298e-26	3.17808e-20	0	0.000817287	1.75703e+07	7.85252e+08	6.87493e-09	5.93919e-09	3.29533e+08	2.78467e+08	0.000258464
3.75e-09	600	1.22316e+19	0	1.50729e+09	7.01229e+18	7456.3	0.0144658	2.98244e+18	1.00731e+10	1.86403e+18	8.17547e+09	3.72805e+17	1.16118e+09	1.80502e+06	5.1772e+08	4.45224e+09	4.96611e+08	7.15852e+08	2.51195e+08	0	1.11042e+07	38999.1	1.19506e-05	4.15398e-06	5.7142e-18	2.09563e-06	3.44775e-18	1.46412e-16	5.04077e-14	1.08146e-20	1.15338e-13	2.72762e+09	4.27456e-18	0.454077	21.4041	2.66054e-08	5.89587e-20	5.02996e-34	1.40167e-26	3.39265e-20	0	0.000872438	1.81535e+07	8.11314e+08	7.1031e-09	6.13631e-09	3.4047e+08	2.87709e+08	0.000275905
3.76e-09	600	1.22316e+19	0	1.55731e+09	7.01229e+18	7456.3	0.0154406	2.98244e+18	1.04074e+10	1.86403e+18	8.44681e+09	3.72805e+17	1.19972e+09	1.86493e+06	5.34904e+08	4.60001e+09	5.13094e+08	7.39611e+08	2.59532e+08	0	1.14728e+07	40293.6	1.27571e-05	4.43293e-06	6.09986e-18	2.23705e-06	3.80258e-18	1.56095e-16	5.38094e-14	1.1922e-20	1.19181e-13	2.81815e+09	4.71448e-18	0.469148	22.1145	2.74892e-08	6.47179e-20	5.54662e-34	1.49635e-26	3.62171e-20	0	0.00093131	1.8756e+07	8.38241e+08	7.33885e-09	6.33997e-09	3.5177e+08	2.97258e+08	0.000294523
3.77e-09	600	1.22316e+19	0	1.609e+09	7.01229e+18	7456.3	0.0164812	2.98244e+18	1.07529e+10	1.86403e+18	8.72715e+09	3.72805e+17	1.23954e+09	1.92683e+06	5.52658e+08	4.75268e+09	5.30123e+08	7.64158e+08	2.68146e+08	0	1.18536e+07	41631	1.3618e-05	4.73065e-06	6.51154e-18	2.38802e-06	4.19392e-18	1.66425e-16	5.74405e-14	1.3143e-20	1.23152e-13	2.91168e+09	5.19967e-18	0.48472	22.8485	2.84024e-08	7.10579e-20	6.11644e-34	1.59743e-26	3.86623e-20	0	0.000994155	1.93785e+07	8.66062e+08	7.58242e-09	6.55039e-09	3.63445e+08	3.07124e+08	0.000314398
3.78e-09	600	1.22316e+19	0	1.6624e+09	7.01229e+18	7456.3	0.0175919	2.98244e+18	1.11097e+10	1.86403e+18	9.0168e+09	3.72805e+17	1.28068e+09	1.99079e+06	5.71001e+08	4.91042e+09	5.47718e+08	7.8952e+08	2.77046e+08	0	1.2247e+07	43012.8	1.4537e-05	5.04842e-06	6.95101e-18	2.54918e-06	4.62555e-18	1.77445e-16	6.13168e-14	1.44893e-20	1.27256e-13	3.00832e+09	5.73479e-18	0.500808	23.6068	2.93459e-08	7.80379e-20	6.74487e-34	1.70534e-26	4.12726e-20	0	0.00106124	2.00216e+07	8.94806e+08	7.83407e-09	6.76779e-09	3.75508e+08	3.17317e+08	0.000335614
3.79e-09	600	1.22316e+19	0	1.71757e+09	7.01229e+18	7456.3	0.0187775	2.98244e+18	1.14785e+10	1.86403e+18	9.31606e+09	3.72805e+17	1.32319e+09	2.05686e+06	5.89954e+08	5.07339e+09	5.65896e+08	8.15723e+08	2.86241e+08	0	1.26535e+07	44440.5	1.5518e-05	5.38759e-06	7.42014e-18	2.72121e-06	5.10159e-18	1.89202e-16	6.54546e-14	1.59738e-20	1.31497e-13	3.10816e+09	6.32498e-18	0.51743	24.3904	3.03208e-08	8.57232e-20	7.43796e-34	1.82054e-26	4.40591e-20	0	0.00113285	2.06861e+07	9.24504e+08	8.09408e-09	6.99241e-09	3.87971e+08	3.27849e+08	0.000358261
3.8e-09	600	1.22316e+19	0	1.77458e+09	7.01229e+18	7456.3	0.0200431	2.98244e+18	1.18594e+10	1.86403e+18	9.62526e+09	3.72805e+17	1.3671e+09	2.12513e+06	6.09535e+08	5.24177e+09	5.84678e+08	8.42796e+08	2.95741e+08	0	1.30735e+07	45915.6	1.65652e-05	5.74959e-06	7.92092e-18	2.90485e-06	5.62662e-18	2.01744e-16	6.98716e-14	1.76105e-20	1.35879e-13	3.21132e+09	6.97591e-18	0.534604	25.1999	3.13281e-08	9.41858e-20	8.20235e-34	1.94352e-26	4.70338e-20	0	0.0012093	2.13727e+07	9.55188e+08	8.36271e-09	7.22449e-09	4.00847e+08	3.3873e+08	0.000382436
3.81e-09	600	1.22316e+19	0	1.83347e+09	7.01229e+18	7456.3	0.0213941	2.98244e+18	1.2253e+10	1.86403e+18	9.94471e+09	3.72805e+17	1.41248e+09	2.19567e+06	6.29766e+08	5.41574e+09	6.04084e+08	8.70768e+08	3.05557e+08	0	1.35074e+07	47439.6	1.76831e-05	6.13596e-06	8.4555e-18	3.10088e-06	6.20569e-18	2.15126e-16	7.45867e-14	1.94152e-20	1.40408e-13	3.3179e+09	7.69383e-18	0.552348	26.0363	3.23689e-08	1.03505e-19	9.04539e-34	2.07481e-26	5.02093e-20	0	0.0012909	2.2082e+07	9.8689e+08	8.64027e-09	7.46426e-09	4.14151e+08	3.49972e+08	0.000408243
3.82e-09	600	1.22316e+19	0	1.89432e+09	7.01229e+18	7456.3	0.0228361	2.98244e+18	1.26597e+10	1.86403e+18	1.02748e+10	3.72805e+17	1.45936e+09	2.26855e+06	6.50669e+08	5.59549e+09	6.24133e+08	8.99668e+08	3.15698e+08	0	1.39557e+07	49014.2	1.88764e-05	6.54836e-06	9.02615e-18	3.31015e-06	6.84435e-18	2.29403e-16	7.96199e-14	2.14051e-20	1.45088e-13	3.42802e+09	8.48564e-18	0.570681	26.9004	3.34442e-08	1.13769e-19	9.97519e-34	2.21498e-26	5.35992e-20	0	0.00137801	2.28149e+07	1.01964e+09	8.92703e-09	7.712e-09	4.27896e+08	3.61587e+08	0.000435792
3.83e-09	600	1.22316e+19	0	1.9572e+09	7.01229e+18	7456.3	0.0243755	2.98244e+18	1.30799e+10	1.86403e+18	1.06158e+10	3.72805e+17	1.50779e+09	2.34384e+06	6.72265e+08	5.7812e+09	6.44848e+08	9.29528e+08	3.26176e+08	0	1.44189e+07	50641	2.01502e-05	6.98853e-06	9.63532e-18	3.53353e-06	7.54874e-18	2.44636e-16	8.49928e-14	2.35992e-20	1.49924e-13	3.5418e+09	9.35893e-18	0.589623	27.7932	3.45553e-08	1.25073e-19	1.10007e-33	2.36461e-26	5.7218e-20	0	0.001471	2.35721e+07	1.05349e+09	9.22331e-09	7.96796e-09	4.42098e+08	3.73588e+08	0.000465199
3.84e-09	600	1.22316e+19	0	2.02215e+09	7.01229e+18	7456.3	0.0260186	2.98244e+18	1.3514e+10	1.86403e+18	1.09681e+10	3.72805e+17	1.55784e+09	2.42164e+06	6.94579e+08	5.97307e+09	6.6625e+08	9.60378e+08	3.37002e+08	0	1.48975e+07	52321.9	2.151e-05	7.45835e-06	1.02856e-17	3.77199e-06	8.32562e-18	2.60888e-16	9.07283e-14	2.60186e-20	1.54922e-13	3.65935e+09	1.03221e-17	0.609193	28.7157	3.57033e-08	1.37525e-19	1.21317e-33	2.52436e-26	6.10811e-20	0	0.00157026	2.43544e+07	1.08845e+09	9.52942e-09	8.23241e-09	4.56771e+08	3.85987e+08	0.000496591
3.85e-09	600	1.22316e+19	0	2.08927e+09	7.01229e+18	7456.3	0.0277726	2.98244e+18	1.39625e+10	1.86403e+18	1.13321e+10	3.72805e+17	1.60954e+09	2.50202e+06	7.17632e+08	6.17131e+09	6.88362e+08	9.92252e+08	3.48186e+08	0	1.5392e+07	54058.5	2.29616e-05	7.95981e-06	1.09798e-17	4.02654e-06	9.18244e-18	2.78229e-16	9.68508e-14	2.86863e-20	1.60087e-13	3.7808e+09	1.13844e-17	0.629412	29.6688	3.68895e-08	1.51241e-19	1.33791e-33	2.69491e-26	6.5205e-20	0	0.00167623	2.51627e+07	1.12457e+09	9.8457e-09	8.50564e-09	4.71931e+08	3.98798e+08	0.000530101
3.86e-09	600	1.22316e+19	0	2.15861e+09	7.01229e+18	7456.3	0.0296448	2.98244e+18	1.44259e+10	1.86403e+18	1.17082e+10	3.72805e+17	1.66296e+09	2.58506e+06	7.41451e+08	6.37613e+09	7.11209e+08	1.02518e+09	3.59743e+08	0	1.59028e+07	55852.8	2.45111e-05	8.49504e-06	1.17208e-17	4.29827e-06	1.01275e-17	2.96731e-16	1.03387e-13	3.16278e-20	1.65425e-13	3.90628e+09	1.2556e-17	0.650303	30.6535	3.81151e-08	1.66352e-19	1.47548e-33	2.87698e-26	6.96073e-20	0	0.00178934	2.59979e+07	1.1619e+09	1.01725e-08	8.78793e-09	4.87594e+08	4.12033e+08	0.000565873
3.87e-09	600	1.22316e+19	0	2.23025e+09	7.01229e+18	7456.3	0.0316434	2.98244e+18	1.49047e+10	1.86403e+18	1.20968e+10	3.72805e+17	1.71816e+09	2.67086e+06	7.66061e+08	6.58775e+09	7.34814e+08	1.05921e+09	3.71682e+08	0	1.64306e+07	57706.6	2.61652e-05	9.06634e-06	1.25118e-17	4.58833e-06	1.11697e-17	3.16472e-16	1.10363e-13	3.48714e-20	1.7094e-13	4.03593e+09	1.38482e-17	0.671887	31.6709	3.93815e-08	1.82999e-19	1.62721e-33	3.07135e-26	7.43069e-20	0	0.00191008	2.68607e+07	1.20046e+09	1.05101e-08	9.0796e-09	5.03777e+08	4.25708e+08	0.000604058
3.88e-09	600	1.22316e+19	0	2.30427e+09	7.01229e+18	7456.3	0.0337767	2.98244e+18	1.53994e+10	1.86403e+18	1.24983e+10	3.72805e+17	1.77518e+09	2.75951e+06	7.91487e+08	6.8064e+09	7.59202e+08	1.09436e+09	3.84018e+08	0	1.6976e+07	59621.9	2.79309e-05	9.67612e-06	1.33562e-17	4.89797e-06	1.23192e-17	3.37536e-16	1.17811e-13	3.8448e-20	1.76641e-13	4.16988e+09	1.52733e-17	0.694187	32.722	4.069e-08	2.0134e-19	1.79453e-33	3.27886e-26	7.93238e-20	0	0.00203897	2.77522e+07	1.2403e+09	1.08589e-08	9.38095e-09	5.20497e+08	4.39837e+08	0.00064482
3.89e-09	600	1.22316e+19	0	2.38075e+09	7.01229e+18	7456.3	0.0360539	2.98244e+18	1.59105e+10	1.86403e+18	1.29131e+10	3.72805e+17	1.8341e+09	2.8511e+06	8.17757e+08	7.03229e+09	7.84399e+08	1.13069e+09	3.96764e+08	0	1.75394e+07	61600.8	2.98157e-05	1.0327e-05	1.42575e-17	5.22851e-06	1.35871e-17	3.60012e-16	1.25761e-13	4.23919e-20	1.82532e-13	4.30827e+09	1.68451e-17	0.717228	33.8081	4.20419e-08	2.21548e-19	1.97906e-33	3.5004e-26	8.46794e-20	0	0.00217656	2.86733e+07	1.28147e+09	1.12193e-08	9.69229e-09	5.37772e+08	4.54435e+08	0.000688333
3.9e-09	600	1.22316e+19	0	2.45976e+09	7.01229e+18	7456.3	0.0384848	2.98244e+18	1.64385e+10	1.86403e+18	1.33417e+10	3.72805e+17	1.89497e+09	2.94573e+06	8.44899e+08	7.26569e+09	8.10433e+08	1.16821e+09	4.09932e+08	0	1.81216e+07	63645.4	3.18278e-05	1.10217e-05	1.52197e-17	5.58135e-06	1.49854e-17	3.83995e-16	1.34247e-13	4.67407e-20	1.8862e-13	4.45126e+09	1.85787e-17	0.741033	34.9301	4.34388e-08	2.43815e-19	2.18262e-33	3.73691e-26	9.03966e-20	0	0.00232344	2.96249e+07	1.324e+09	1.15917e-08	1.0014e-08	5.5562e+08	4.69517e+08	0.000734782
3.91e-09	600	1.22316e+19	0	2.5414e+09	7.01229e+18	7456.3	0.0410796	2.98244e+18	1.69841e+10	1.86403e+18	1.37845e+10	3.72805e+17	1.95787e+09	3.0435e+06	8.72942e+08	7.50683e+09	8.37331e+08	1.20698e+09	4.23537e+08	0	1.8723e+07	65757.9	3.39756e-05	1.17632e-05	1.62469e-17	5.958e-06	1.65276e-17	4.09585e-16	1.43307e-13	5.15362e-20	1.94911e-13	4.59899e+09	2.04907e-17	0.765628	36.0895	4.48822e-08	2.68352e-19	2.40716e-33	3.98941e-26	9.64998e-20	0	0.00248022	3.06081e+07	1.36794e+09	1.19764e-08	1.03463e-08	5.7406e+08	4.851e+08	0.000784365
3.92e-09	600	1.22316e+19	0	2.62575e+09	7.01229e+18	7456.3	0.0438494	2.98244e+18	1.75478e+10	1.86403e+18	1.4242e+10	3.72805e+17	2.02285e+09	3.14452e+06	9.01915e+08	7.75598e+09	8.65122e+08	1.24704e+09	4.37594e+08	0	1.93445e+07	67940.5	3.62684e-05	1.25547e-05	1.73433e-17	6.36006e-06	1.82285e-17	4.36892e-16	1.52977e-13	5.68242e-20	2.01413e-13	4.75163e+09	2.25995e-17	0.79104	37.2873	4.63736e-08	2.95391e-19	2.65482e-33	4.25898e-26	1.03015e-19	0	0.00264759	3.1624e+07	1.41334e+09	1.23739e-08	1.06897e-08	5.93113e+08	5.012e+08	0.000837294
3.93e-09	600	1.22316e+19	0	2.71289e+09	7.01229e+18	7456.3	0.0468061	2.98244e+18	1.81302e+10	1.86403e+18	1.47147e+10	3.72805e+17	2.08999e+09	3.24889e+06	9.3185e+08	8.01339e+09	8.93835e+08	1.28843e+09	4.52118e+08	0	1.99865e+07	70195.5	3.87158e-05	1.33995e-05	1.85138e-17	6.78926e-06	2.01044e-17	4.6603e-16	1.633e-13	6.26553e-20	2.08133e-13	4.90933e+09	2.49252e-17	0.817294	38.5248	4.79145e-08	3.25188e-19	2.92799e-33	4.54677e-26	1.0997e-19	0	0.00282625	3.26736e+07	1.46025e+09	1.27845e-08	1.10445e-08	6.12798e+08	5.17835e+08	0.000893795
3.94e-09	600	1.22316e+19	0	2.80293e+09	7.01229e+18	7456.3	0.0499622	2.98244e+18	1.87319e+10	1.86403e+18	1.52031e+10	3.72805e+17	2.15935e+09	3.35672e+06	9.62779e+08	8.27935e+09	9.23501e+08	1.33119e+09	4.67123e+08	0	2.06499e+07	72525.3	4.13285e-05	1.43013e-05	1.97632e-17	7.24743e-06	2.21734e-17	4.97123e-16	1.7432e-13	6.90853e-20	2.15078e-13	5.07227e+09	2.74903e-17	0.844421	39.8035	4.95067e-08	3.58027e-19	3.22927e-33	4.85402e-26	1.17395e-19	0	0.00301696	3.3758e+07	1.50872e+09	1.32089e-08	1.14111e-08	6.33136e+08	5.35021e+08	0.000954108
3.95e-09	600	1.22316e+19	0	2.89596e+09	7.01229e+18	7456.3	0.0533312	2.98244e+18	1.93536e+10	1.86403e+18	1.57076e+10	3.72805e+17	2.23102e+09	3.46813e+06	9.94734e+08	8.55414e+09	9.54151e+08	1.37537e+09	4.82627e+08	0	2.13352e+07	74932.5	4.41174e-05	1.52638e-05	2.10969e-17	7.73651e-06	2.44554e-17	5.30303e-16	1.86083e-13	7.61759e-20	2.22256e-13	5.24062e+09	3.03194e-17	0.872447	41.1245	5.11518e-08	3.94218e-19	3.56156e-33	5.18204e-26	1.25322e-19	0	0.00322055	3.48784e+07	1.55879e+09	1.36472e-08	1.17898e-08	6.5415e+08	5.52778e+08	0.00101849
3.96e-09	600	1.22316e+19	0	2.99207e+09	7.01229e+18	7456.3	0.0569274	2.98244e+18	1.9996e+10	1.86403e+18	1.6229e+10	3.72805e+17	2.30507e+09	3.58324e+06	1.02775e+09	8.83804e+09	9.85819e+08	1.42102e+09	4.98645e+08	0	2.20434e+07	77419.6	4.70945e-05	1.62911e-05	2.25207e-17	8.25859e-06	2.69721e-17	5.65709e-16	1.9864e-13	8.39949e-20	2.29674e-13	5.41455e+09	3.34397e-17	0.901404	42.4894	5.28517e-08	4.34107e-19	3.92807e-33	5.53224e-26	1.33783e-19	0	0.00343787	3.6036e+07	1.61052e+09	1.41002e-08	1.21811e-08	6.7586e+08	5.71125e+08	0.00108722
3.97e-09	600	1.22316e+19	0	3.09138e+09	7.01229e+18	7456.3	0.0607663	2.98244e+18	2.06596e+10	1.86403e+18	1.67676e+10	3.72805e+17	2.38158e+09	3.70217e+06	1.06186e+09	9.13137e+09	1.01854e+09	1.46818e+09	5.15195e+08	0	2.2775e+07	79989.2	5.02726e-05	1.73878e-05	2.40405e-17	8.8159e-06	2.97479e-17	6.03492e-16	2.12045e-13	9.26172e-20	2.3734e-13	5.59425e+09	3.6881e-17	0.931322	43.8997	5.46081e-08	4.78072e-19	4.33231e-33	5.90612e-26	1.42816e-19	0	0.00366986	3.7232e+07	1.66398e+09	1.45682e-08	1.25854e-08	6.98292e+08	5.9008e+08	0.00116059
3.98e-09	600	1.22316e+19	0	3.19398e+09	7.01229e+18	7456.3	0.0648641	2.98244e+18	2.13453e+10	1.86403e+18	1.73241e+10	3.72805e+17	2.46062e+09	3.82505e+06	1.0971e+09	9.43443e+09	1.05234e+09	1.51691e+09	5.32294e+08	0	2.35309e+07	82644.1	5.36651e-05	1.85583e-05	2.56629e-17	9.41083e-06	3.28094e-17	6.43812e-16	2.26354e-13	1.02125e-19	2.45264e-13	5.77992e+09	4.06765e-17	0.962233	45.3567	5.6423e-08	5.2653e-19	4.77819e-33	6.30529e-26	1.52459e-19	0	0.0039175	3.84677e+07	1.7192e+09	1.50517e-08	1.30031e-08	7.21467e+08	6.09664e+08	0.0012389
3.99e-09	600	1.22316e+19	0	3.29998e+09	7.01229e+18	7456.3	0.0692383	2.98244e+18	2.20537e+10	1.86403e+18	1.78991e+10	3.72805e+17	2.54229e+09	3.952e+06	1.13352e+09	9.74755e+09	1.08727e+09	1.56726e+09	5.4996e+08	0	2.43119e+07	85387.1	5.72865e-05	1.98077e-05	2.73948e-17	1.00459e-05	3.61859e-17	6.86839e-16	2.41629e-13	1.1261e-19	2.53453e-13	5.97175e+09	4.48626e-17	0.99417	46.8621	5.82982e-08	5.79944e-19	5.26999e-33	6.73144e-26	1.62753e-19	0	0.00418185	3.97444e+07	1.77626e+09	1.55512e-08	1.34346e-08	7.45412e+08	6.29898e+08	0.0013225
4e-09	600	1.22316e+19	0	3.40951e+09	7.01229e+18	7456.3	0.0739076	2.98244e+18	2.27857e+10	1.86403e+18	1.84931e+10	3.72805e+17	2.62666e+09	4.08317e+06	1.17114e+09	1.00711e+10	1.12335e+09	1.61927e+09	5.68213e+08	0	2.51188e+07	88221.1	6.11523e-05	2.11414e-05	2.92435e-17	1.07238e-05	3.99098e-17	7.32756e-16	2.57934e-13	1.24173e-19	2.61917e-13	6.16995e+09	4.94795e-17	1.02717	48.4174	6.02358e-08	6.38822e-19	5.81243e-33	7.18642e-26	1.73742e-19	0	0.00446405	4.10635e+07	1.83521e+09	1.60673e-08	1.38805e-08	7.70152e+08	6.50804e+08	0.00141175
4.01e-09	600	1.22316e+19	0	3.52267e+09	7.01229e+18	7456.3	0.0788919	2.98244e+18	2.35419e+10	1.86403e+18	1.91069e+10	3.72805e+17	2.71384e+09	4.21869e+06	1.21001e+09	1.04053e+10	1.16064e+09	1.67302e+09	5.87072e+08	0	2.59525e+07	91149.2	6.5279e-05	2.25649e-05	3.1217e-17	1.14475e-05	4.40171e-17	7.81756e-16	2.7534e-13	1.36923e-19	2.70665e-13	6.37473e+09	5.45715e-17	1.06126	50.0244	6.22378e-08	7.03724e-19	6.41074e-33	7.67217e-26	1.85473e-19	0	0.00476528	4.24263e+07	1.89612e+09	1.66006e-08	1.43412e-08	7.95713e+08	6.72404e+08	0.00150701
4.02e-09	600	1.22316e+19	0	3.63958e+09	7.01229e+18	7456.3	0.0842125	2.98244e+18	2.43233e+10	1.86403e+18	1.9741e+10	3.72805e+17	2.80391e+09	4.35871e+06	1.25017e+09	1.07507e+10	1.19916e+09	1.72854e+09	6.06557e+08	0	2.68139e+07	94174.5	6.96841e-05	2.40844e-05	3.33237e-17	1.222e-05	4.8547e-17	8.34049e-16	2.9392e-13	1.50984e-19	2.79707e-13	6.5863e+09	6.01876e-17	1.09648	51.6846	6.43065e-08	7.75268e-19	7.07067e-33	8.19078e-26	1.97996e-19	0	0.00508684	4.38344e+07	1.95906e+09	1.71516e-08	1.48172e-08	8.22122e+08	6.9472e+08	0.0016087
4.03e-09	600	1.22316e+19	0	3.76038e+09	7.01229e+18	7456.3	0.0898919	2.98244e+18	2.51305e+10	1.86403e+18	2.03962e+10	3.72805e+17	2.89698e+09	4.50338e+06	1.29166e+09	1.11075e+10	1.23896e+09	1.78591e+09	6.26688e+08	0	2.77038e+07	97300.2	7.43865e-05	2.57063e-05	3.55726e-17	1.30446e-05	5.3543e-17	8.89855e-16	3.13754e-13	1.6649e-19	2.89053e-13	6.80489e+09	6.63816e-17	1.13287	53.4	6.6444e-08	8.54136e-19	7.79856e-33	8.74447e-26	2.11365e-19	0	0.0054301	4.52893e+07	2.02407e+09	1.77208e-08	1.5309e-08	8.49408e+08	7.17777e+08	0.00171726
4.04e-09	600	1.22316e+19	0	3.88518e+09	7.01229e+18	7456.3	0.0959546	2.98244e+18	2.59646e+10	1.86403e+18	2.10732e+10	3.72805e+17	2.99312e+09	4.65285e+06	1.33453e+09	1.14761e+10	1.28008e+09	1.84518e+09	6.47487e+08	0	2.86233e+07	100530	7.94062e-05	2.74376e-05	3.79732e-17	1.39249e-05	5.90532e-17	9.49411e-16	3.34926e-13	1.83589e-19	2.98712e-13	7.03074e+09	7.3213e-17	1.17047	55.1724	6.86527e-08	9.41081e-19	8.60144e-33	9.33562e-26	2.25637e-19	0	0.00579652	4.67924e+07	2.09125e+09	1.8309e-08	1.5817e-08	8.77599e+08	7.416e+08	0.00183314
4.05e-09	600	1.22316e+19	0	4.01413e+09	7.01229e+18	7456.3	0.102426	2.98244e+18	2.68263e+10	1.86403e+18	2.17726e+10	3.72805e+17	3.09247e+09	4.80728e+06	1.37883e+09	1.1857e+10	1.32256e+09	1.90642e+09	6.68977e+08	0	2.95733e+07	103866	8.47647e-05	2.92855e-05	4.05358e-17	1.48646e-05	6.51305e-17	1.01297e-15	3.57527e-13	2.02445e-19	3.08696e-13	7.26409e+09	8.07474e-17	1.20932	57.0035	7.09349e-08	1.03693e-18	9.48701e-33	9.96676e-26	2.40873e-19	0	0.00618767	4.83454e+07	2.16066e+09	1.89166e-08	1.6342e-08	9.06726e+08	7.66213e+08	0.00195684
4.06e-09	600	1.22316e+19	0	4.14735e+09	7.01229e+18	7456.3	0.109334	2.98244e+18	2.77167e+10	1.86403e+18	2.24952e+10	3.72805e+17	3.1951e+09	4.96683e+06	1.42459e+09	1.22505e+10	1.36646e+09	1.9697e+09	6.9118e+08	0	3.05549e+07	107314	9.04847e-05	3.12581e-05	4.32713e-17	1.58677e-05	7.18332e-17	1.0808e-15	3.81654e-13	2.2324e-19	3.19015e-13	7.50518e+09	8.90572e-17	1.24946	58.8954	7.3293e-08	1.1426e-18	1.04638e-32	1.06406e-25	2.57138e-19	0	0.00660522	4.99499e+07	2.23237e+09	1.95444e-08	1.68844e-08	9.36819e+08	7.91643e+08	0.00208889
4.07e-09	600	1.22316e+19	0	4.285e+09	7.01229e+18	7456.3	0.116709	2.98244e+18	2.86366e+10	1.86403e+18	2.32418e+10	3.72805e+17	3.30115e+09	5.13168e+06	1.47187e+09	1.26571e+10	1.41181e+09	2.03507e+09	7.1412e+08	0	3.1569e+07	110875	9.65908e-05	3.33637e-05	4.61915e-17	1.69385e-05	7.92257e-17	1.15319e-15	4.07408e-13	2.46172e-19	3.29682e-13	7.75427e+09	9.82222e-17	1.29093	60.8502	7.57297e-08	1.2591e-18	1.15412e-32	1.136e-25	2.74501e-19	0	0.00705094	5.16077e+07	2.30646e+09	2.01931e-08	1.74448e-08	9.67911e+08	8.17917e+08	0.00222985
4.08e-09	600	1.22316e+19	0	4.42721e+09	7.01229e+18	7456.3	0.12458	2.98244e+18	2.9587e+10	1.86403e+18	2.40132e+10	3.72805e+17	3.41071e+09	5.302e+06	1.52073e+09	1.30772e+10	1.45867e+09	2.10261e+09	7.37821e+08	0	3.26167e+07	114555	0.000103109	3.56112e-05	4.93087e-17	1.80815e-05	8.7379e-17	1.23045e-15	4.349e-13	2.71461e-19	3.40708e-13	8.01163e+09	1.0833e-16	1.33377	62.8697	7.82474e-08	1.38753e-18	1.27297e-32	1.21282e-25	2.93037e-19	0	0.00752673	5.33205e+07	2.38301e+09	2.08633e-08	1.80237e-08	1.00004e+09	8.45063e+08	0.00238032
4.09e-09	600	1.22316e+19	0	4.57415e+09	7.01229e+18	7456.3	0.132983	2.98244e+18	3.0569e+10	1.86403e+18	2.48101e+10	3.72805e+17	3.52391e+09	5.47798e+06	1.5712e+09	1.35112e+10	1.50708e+09	2.1724e+09	7.62309e+08	0	3.36993e+07	118357	0.000110067	3.80102e-05	5.26362e-17	1.93017e-05	9.63713e-17	1.3129e-15	4.64248e-13	2.99349e-19	3.52104e-13	8.27753e+09	1.19479e-16	1.37804	64.9564	8.08491e-08	1.52914e-18	1.40405e-32	1.29483e-25	3.12824e-19	0	0.00803464	5.50902e+07	2.4621e+09	2.15557e-08	1.86219e-08	1.03323e+09	8.7311e+08	0.00254094
4.1e-09	600	1.22316e+19	0	4.72596e+09	7.01229e+18	7456.3	0.141953	2.98244e+18	3.15835e+10	1.86403e+18	2.56336e+10	3.72805e+17	3.64087e+09	5.65979e+06	1.62335e+09	1.39596e+10	1.5571e+09	2.2445e+09	7.87609e+08	0	3.48178e+07	122286	0.000117494	4.0571e-05	5.61883e-17	2.06042e-05	1.06289e-16	1.4009e-15	4.95576e-13	3.30105e-19	3.63885e-13	8.55225e+09	1.31774e-16	1.42378	67.1122	8.35373e-08	1.68526e-18	1.54865e-32	1.38239e-25	3.33949e-19	0	0.00857681	5.69186e+07	2.54382e+09	2.22712e-08	1.924e-08	1.06752e+09	9.02088e+08	0.00271241
4.11e-09	600	1.22316e+19	0	4.88281e+09	7.01229e+18	7456.3	0.151528	2.98244e+18	3.26318e+10	1.86403e+18	2.64843e+10	3.72805e+17	3.76171e+09	5.84764e+06	1.67723e+09	1.44229e+10	1.60878e+09	2.31899e+09	8.13749e+08	0	3.59734e+07	126344	0.000125423	4.33044e-05	5.99801e-17	2.19947e-05	1.17227e-16	1.49481e-15	5.29017e-13	3.64022e-19	3.76062e-13	8.83609e+09	1.45335e-16	1.47104	69.3397	8.63151e-08	1.85739e-18	1.70814e-32	1.47588e-25	3.565e-19	0	0.00915558	5.88077e+07	2.62824e+09	2.30103e-08	1.98786e-08	1.10295e+09	9.32027e+08	0.00289544
4.12e-09	600	1.22316e+19	0	5.04487e+09	7.01229e+18	7456.29	0.161749	2.98244e+18	3.37148e+10	1.86403e+18	2.73633e+10	3.72805e+17	3.88656e+09	6.04173e+06	1.73289e+09	1.49016e+10	1.66217e+09	2.39596e+09	8.40757e+08	0	3.71673e+07	130538	0.000133887	4.62222e-05	6.40278e-17	2.34789e-05	1.29291e-16	1.59504e-15	5.64716e-13	4.01425e-19	3.8865e-13	9.12936e+09	1.60292e-16	1.51986	71.641	8.91854e-08	2.04717e-18	1.88406e-32	1.5757e-25	3.80574e-19	0	0.00977339	6.07594e+07	2.71547e+09	2.3774e-08	2.05383e-08	1.13955e+09	9.6296e+08	0.00309082
4.13e-09	600	1.22316e+19	0	5.2123e+09	7.01229e+18	7456.29	0.172659	2.98244e+18	3.48338e+10	1.86403e+18	2.82715e+10	3.72805e+17	4.01555e+09	6.24225e+06	1.79041e+09	1.53962e+10	1.71734e+09	2.47548e+09	8.68661e+08	0	3.84009e+07	134870	0.000142921	4.93367e-05	6.83486e-17	2.50633e-05	1.42597e-16	1.70202e-15	6.02823e-13	4.42674e-19	4.01663e-13	9.43235e+09	1.76788e-16	1.5703	74.0188	9.21513e-08	2.25642e-18	2.07812e-32	1.68228e-25	4.06275e-19	0	0.0104329	6.2776e+07	2.8056e+09	2.4563e-08	2.122e-08	1.17738e+09	9.9492e+08	0.00329939
4.14e-09	600	1.22316e+19	0	5.3853e+09	7.01229e+18	7456.29	0.184306	2.98244e+18	3.59899e+10	1.86403e+18	2.92098e+10	3.72805e+17	4.14882e+09	6.44943e+06	1.84983e+09	1.59072e+10	1.77434e+09	2.55763e+09	8.97491e+08	0	3.96754e+07	139347	0.000152566	5.26612e-05	7.29611e-17	2.67546e-05	1.57272e-16	1.81619e-15	6.43502e-13	4.88164e-19	4.15114e-13	9.74541e+09	1.94981e-16	1.62242	76.4754	9.5216e-08	2.48714e-18	2.29217e-32	1.79607e-25	4.33712e-19	0	0.0111369	6.48595e+07	2.89871e+09	2.53783e-08	2.19242e-08	1.21645e+09	1.02794e+09	0.00352203
4.15e-09	600	1.22316e+19	0	5.56403e+09	7.01229e+18	7456.29	0.196738	2.98244e+18	3.71844e+10	1.86403e+18	3.01792e+10	3.72805e+17	4.28652e+09	6.66349e+06	1.91123e+09	1.64351e+10	1.83323e+09	2.64252e+09	9.27279e+08	0	4.09922e+07	143972	0.000162861	5.62099e-05	7.78847e-17	2.85601e-05	1.73457e-16	1.93804e-15	6.86926e-13	5.3833e-19	4.2902e-13	1.00688e+10	2.15047e-16	1.67627	79.0136	9.83828e-08	2.74153e-18	2.52828e-32	1.91757e-25	4.63002e-19	0	0.0118884	6.70121e+07	2.99492e+09	2.62206e-08	2.26519e-08	1.25682e+09	1.06206e+09	0.0037597
4.16e-09	600	1.22316e+19	0	5.7487e+09	7.01229e+18	7456.29	0.210009	2.98244e+18	3.84185e+10	1.86403e+18	3.11809e+10	3.72805e+17	4.42879e+09	6.88465e+06	1.97466e+09	1.69806e+10	1.89407e+09	2.73022e+09	9.58054e+08	0	4.23528e+07	148750	0.000173851	5.9998e-05	8.31407e-17	3.04873e-05	1.91307e-16	2.06809e-15	7.3328e-13	5.93655e-19	4.43396e-13	1.0403e+10	2.37177e-16	1.7319	81.636	1.01655e-07	3.02203e-18	2.78872e-32	2.04729e-25	4.94271e-19	0	0.0126907	6.92362e+07	3.09432e+09	2.70908e-08	2.34037e-08	1.29854e+09	1.09731e+09	0.00401341
4.17e-09	600	1.22316e+19	0	5.93949e+09	7.01229e+18	7456.29	0.224175	2.98244e+18	3.96936e+10	1.86403e+18	3.22157e+10	3.72805e+17	4.57578e+09	7.11315e+06	2.0402e+09	1.75442e+10	1.95693e+09	2.82084e+09	9.89851e+08	0	4.37584e+07	153687	0.000185583	6.40414e-05	8.87513e-17	3.25447e-05	2.10995e-16	2.2069e-15	7.82763e-13	6.54667e-19	4.58257e-13	1.07483e+10	2.61585e-16	1.78939	84.3455	1.05037e-07	3.33132e-18	3.076e-32	2.18581e-25	5.27652e-19	0	0.013547	7.15341e+07	3.19702e+09	2.79899e-08	2.41804e-08	1.34163e+09	1.13372e+09	0.00428423
4.18e-09	600	1.22316e+19	0	6.13662e+09	7.01229e+18	7456.29	0.239297	2.98244e+18	4.1011e+10	1.86403e+18	3.3285e+10	3.72805e+17	4.72765e+09	7.34923e+06	2.10791e+09	1.81265e+10	2.02188e+09	2.91446e+09	1.0227e+09	0	4.52108e+07	158788	0.000198106	6.83576e-05	9.47405e-17	3.47408e-05	2.32709e-16	2.35504e-15	8.35584e-13	7.21953e-19	4.73621e-13	1.1105e+10	2.88505e-16	1.84877	87.1448	1.08531e-07	3.67235e-18	3.3929e-32	2.33371e-25	5.63288e-19	0	0.0144612	7.39082e+07	3.30312e+09	2.89189e-08	2.4983e-08	1.38616e+09	1.17135e+09	0.00457333
4.19e-09	600	1.22316e+19	0	6.34029e+09	7.01229e+18	7456.29	0.25544	2.98244e+18	4.23721e+10	1.86403e+18	3.43897e+10	3.72805e+17	4.88455e+09	7.59315e+06	2.17787e+09	1.87281e+10	2.08899e+09	3.01119e+09	1.05665e+09	0	4.67113e+07	164058	0.000211475	7.29648e-05	1.01134e-16	3.70852e-05	2.56657e-16	2.51316e-15	8.9197e-13	7.96158e-19	4.89505e-13	1.14736e+10	3.18195e-16	1.91014	90.0371	1.12141e-07	4.04839e-18	3.74246e-32	2.49162e-25	6.01332e-19	0	0.015437	7.63612e+07	3.41275e+09	2.98787e-08	2.58121e-08	1.43217e+09	1.21023e+09	0.00488194
4.2e-09	600	1.22316e+19	0	6.55071e+09	7.01229e+18	7456.29	0.272671	2.98244e+18	4.37784e+10	1.86403e+18	3.5531e+10	3.72805e+17	5.04667e+09	7.84517e+06	2.25016e+09	1.93496e+10	2.15832e+09	3.11113e+09	1.09172e+09	0	4.82616e+07	169503	0.000225745	7.78827e-05	1.07959e-16	3.95878e-05	2.8307e-16	2.68192e-15	9.5216e-13	8.77993e-19	5.05927e-13	1.18544e+10	3.50941e-16	1.97353	93.0254	1.15872e-07	4.46305e-18	4.12807e-32	2.66024e-25	6.41946e-19	0	0.0164787	7.88956e+07	3.52602e+09	3.08703e-08	2.66688e-08	1.4797e+09	1.25039e+09	0.00521137
4.21e-09	600	1.22316e+19	0	6.76813e+09	7.01229e+18	7456.29	0.291066	2.98244e+18	4.52313e+10	1.86403e+18	3.67103e+10	3.72805e+17	5.21417e+09	8.10555e+06	2.32484e+09	1.99918e+10	2.22995e+09	3.21438e+09	1.12795e+09	0	4.98634e+07	175129	0.000240979	8.31323e-05	1.15244e-16	4.22592e-05	3.122e-16	2.86203e-15	1.01641e-12	9.68243e-19	5.22905e-13	1.22478e+10	3.87056e-16	2.03903	96.1129	1.19728e-07	4.92027e-18	4.55344e-32	2.84029e-25	6.85305e-19	0	0.0175907	8.1514e+07	3.64304e+09	3.18949e-08	2.75539e-08	1.52881e+09	1.29189e+09	0.00556304
4.22e-09	600	1.22316e+19	0	6.99276e+09	7.01229e+18	7456.29	0.310701	2.98244e+18	4.67325e+10	1.86403e+18	3.79287e+10	3.72805e+17	5.38722e+09	8.37457e+06	2.402e+09	2.06553e+10	2.30396e+09	3.32106e+09	1.16539e+09	0	5.15184e+07	180942	0.00025724	8.8736e-05	1.23021e-16	4.51109e-05	3.44329e-16	3.05428e-15	1.085e-12	1.06777e-18	5.40459e-13	1.26543e+10	4.26889e-16	2.10671	99.3028	1.23712e-07	5.42445e-18	5.02267e-32	3.03254e-25	7.31593e-19	0	0.0187777	8.42194e+07	3.76395e+09	3.29534e-08	2.84684e-08	1.57955e+09	1.33477e+09	0.00593843
4.23e-09	600	1.22316e+19	0	7.22484e+09	7.01229e+18	7456.29	0.331661	2.98244e+18	4.82836e+10	1.86403e+18	3.91875e+10	3.72805e+17	5.56602e+09	8.65252e+06	2.48172e+09	2.13409e+10	2.38043e+09	3.43129e+09	1.20406e+09	0	5.32283e+07	186947	0.000274599	9.47175e-05	1.31323e-16	4.81551e-05	3.79764e-16	3.25947e-15	1.15822e-12	1.17754e-18	5.58608e-13	1.30743e+10	4.7082e-16	2.17663	102.599	1.27829e-07	5.98041e-18	5.54027e-32	3.23782e-25	7.81008e-19	0	0.0200448	8.70146e+07	3.88888e+09	3.40471e-08	2.94133e-08	1.63197e+09	1.37907e+09	0.00633916
4.24e-09	600	1.22316e+19	0	7.46463e+09	7.01229e+18	7456.29	0.354035	2.98244e+18	4.9886e+10	1.86403e+18	4.04881e+10	3.72805e+17	5.75075e+09	8.9397e+06	2.56409e+09	2.20492e+10	2.45943e+09	3.54517e+09	1.24403e+09	0	5.49949e+07	193152	0.000293129	0.000101103	1.40185e-16	5.14046e-05	4.18846e-16	3.47847e-15	1.23637e-12	1.29859e-18	5.77373e-13	1.35082e+10	5.19272e-16	2.24887	106.004	1.32083e-07	6.59347e-18	6.11125e-32	3.45701e-25	8.33763e-19	0	0.0213974	8.99025e+07	4.01794e+09	3.51771e-08	3.03895e-08	1.68614e+09	1.42484e+09	0.00676692
4.25e-09	600	1.22316e+19	0	7.71237e+09	7.01229e+18	7456.29	0.377919	2.98244e+18	5.15417e+10	1.86403e+18	4.18318e+10	3.72805e+17	5.94162e+09	9.2364e+06	2.64919e+09	2.27809e+10	2.54106e+09	3.66283e+09	1.28531e+09	0	5.68201e+07	199562	0.00031291	0.000107918	1.49645e-16	5.48735e-05	4.6195e-16	3.71222e-15	1.3198e-12	1.43209e-18	5.96777e-13	1.39566e+10	5.7271e-16	2.32351	109.522	1.3648e-07	7.2695e-18	6.74111e-32	3.69107e-25	8.90083e-19	0	0.0228413	9.28863e+07	4.1513e+09	3.63446e-08	3.13981e-08	1.7421e+09	1.47213e+09	0.00722355
4.26e-09	600	1.22316e+19	0	7.96834e+09	7.01229e+18	7456.29	0.403414	2.98244e+18	5.32524e+10	1.86403e+18	4.32202e+10	3.72805e+17	6.13882e+09	9.54296e+06	2.73712e+09	2.3537e+10	2.6254e+09	3.7844e+09	1.32797e+09	0	5.8706e+07	206186	0.000334025	0.000115194	1.59743e-16	5.85764e-05	5.09489e-16	3.96172e-15	1.40887e-12	1.57933e-18	6.16839e-13	1.44198e+10	6.31648e-16	2.40063	113.157	1.41023e-07	8.01498e-18	7.43593e-32	3.94101e-25	9.5021e-19	0	0.0243827	9.59691e+07	4.28907e+09	3.75509e-08	3.24402e-08	1.79992e+09	1.52099e+09	0.007711
4.27e-09	600	1.22316e+19	0	8.2328e+09	7.01229e+18	7456.29	0.430629	2.98244e+18	5.50198e+10	1.86403e+18	4.46546e+10	3.72805e+17	6.34256e+09	9.85968e+06	2.82796e+09	2.43182e+10	2.71253e+09	3.91e+09	1.37205e+09	0	6.06544e+07	213029	0.000356566	0.00012296	1.70523e-16	6.25292e-05	5.61921e-16	4.22801e-15	1.50394e-12	1.7417e-18	6.37585e-13	1.48983e+10	6.96651e-16	2.4803	116.913	1.45717e-07	8.83704e-18	8.20241e-32	4.20789e-25	1.0144e-18	0	0.026028	9.91543e+07	4.43143e+09	3.87972e-08	3.35168e-08	1.85966e+09	1.57147e+09	0.00823134
4.28e-09	600	1.22316e+19	0	8.50604e+09	7.01229e+18	7456.29	0.459681	2.98244e+18	5.68458e+10	1.86403e+18	4.61367e+10	3.72805e+17	6.55307e+09	1.01869e+07	2.92182e+09	2.51253e+10	2.80256e+09	4.03977e+09	1.41758e+09	0	6.26675e+07	220099	0.000380627	0.000131249	1.82031e-16	6.67487e-05	6.19748e-16	4.51224e-15	1.60542e-12	1.92077e-18	6.59037e-13	1.53928e+10	7.68343e-16	2.56262	120.793	1.50569e-07	9.74356e-18	9.04796e-32	4.49289e-25	1.08293e-18	0	0.0277844	1.02445e+08	4.5785e+09	4.00848e-08	3.46292e-08	1.92138e+09	1.62363e+09	0.00878679
4.29e-09	600	1.22316e+19	0	8.78835e+09	7.01229e+18	7456.29	0.490693	2.98244e+18	5.87325e+10	1.86403e+18	4.76679e+10	3.72805e+17	6.77056e+09	1.0525e+07	3.01879e+09	2.59592e+10	2.89557e+09	4.17385e+09	1.46463e+09	0	6.47474e+07	227405	0.000406312	0.000140098	1.94315e-16	7.1253e-05	6.83526e-16	4.81562e-15	1.71376e-12	2.11826e-18	6.8122e-13	1.59037e+10	8.47413e-16	2.64768	124.802	1.55582e-07	1.07432e-17	9.98074e-32	4.79722e-25	1.15609e-18	0	0.0296593	1.05845e+08	4.73046e+09	4.14152e-08	3.57785e-08	1.98515e+09	1.67751e+09	0.00937972
4.3e-09	600	1.22316e+19	0	9.08003e+09	7.01229e+18	7456.29	0.523797	2.98244e+18	6.06818e+10	1.86403e+18	4.925e+10	3.72805e+17	6.99527e+09	1.08743e+07	3.11899e+09	2.68208e+10	2.99167e+09	4.31237e+09	1.51324e+09	0	6.68964e+07	234952	0.00043373	0.000149544	2.07427e-16	7.60612e-05	7.53868e-16	5.13943e-15	1.8294e-12	2.33606e-18	7.0416e-13	1.64315e+10	9.3462e-16	2.73555	128.944	1.60763e-07	1.18456e-17	1.10097e-31	5.1222e-25	1.23419e-18	0	0.0316607	1.09358e+08	4.88746e+09	4.27897e-08	3.6966e-08	2.05103e+09	1.73319e+09	0.0100127
4.31e-09	600	1.22316e+19	0	9.38138e+09	7.01229e+18	7456.29	0.559135	2.98244e+18	6.26958e+10	1.86403e+18	5.08846e+10	3.72805e+17	7.22744e+09	1.12353e+07	3.2225e+09	2.77109e+10	3.09097e+09	4.4555e+09	1.56347e+09	0	6.91166e+07	242750	0.000462998	0.000159627	2.21425e-16	8.11939e-05	8.31449e-16	5.48505e-15	1.95285e-12	2.57627e-18	7.27883e-13	1.69769e+10	1.0308e-15	2.82634	133.224	1.66117e-07	1.30613e-17	1.21449e-31	5.46924e-25	1.31758e-18	0	0.0337971	1.12988e+08	5.04967e+09	4.42099e-08	3.81929e-08	2.1191e+09	1.79071e+09	0.0106883
4.32e-09	600	1.22316e+19	0	9.69274e+09	7.01229e+18	7456.29	0.596857	2.98244e+18	6.47766e+10	1.86403e+18	5.25734e+10	3.72805e+17	7.46731e+09	1.16082e+07	3.32946e+09	2.86306e+10	3.19355e+09	4.60337e+09	1.61536e+09	0	7.14106e+07	250807	0.000494242	0.000170391	2.36367e-16	8.6673e-05	9.17013e-16	5.85395e-15	2.08463e-12	2.84118e-18	7.52417e-13	1.75403e+10	1.13688e-15	2.92015	137.645	1.7165e-07	1.44019e-17	1.33972e-31	5.83984e-25	1.4066e-18	0	0.0360778	1.16738e+08	5.21726e+09	4.56772e-08	3.94605e-08	2.18944e+09	1.85014e+09	0.0114096
4.33e-09	600	1.22316e+19	0	1.00144e+10	7.01229e+18	7456.29	0.637125	2.98244e+18	6.69265e+10	1.86403e+18	5.43183e+10	3.72805e+17	7.71515e+09	1.19934e+07	3.43996e+09	2.95808e+10	3.29954e+09	4.75615e+09	1.66897e+09	0	7.37807e+07	259131	0.000527594	0.00018188	2.52318e-16	9.25217e-05	1.01138e-15	6.24771e-15	2.2253e-12	3.13333e-18	7.7779e-13	1.81225e+10	1.25388e-15	3.01707	142.214	1.77368e-07	1.58802e-17	1.47787e-31	6.2356e-25	1.50164e-18	0	0.0385123	1.20612e+08	5.39042e+09	4.71932e-08	4.07701e-08	2.2621e+09	1.91155e+09	0.0121795
4.34e-09	600	1.22316e+19	0	1.03468e+10	7.01229e+18	7456.29	0.680109	2.98244e+18	6.91477e+10	1.86403e+18	5.6121e+10	3.72805e+17	7.97121e+09	1.23915e+07	3.55413e+09	3.05626e+10	3.40905e+09	4.914e+09	1.72436e+09	0	7.62294e+07	267731	0.000563196	0.000194144	2.69345e-16	9.87652e-05	1.11546e-15	6.668e-15	2.37547e-12	3.45554e-18	8.04032e-13	1.87239e+10	1.38291e-15	3.1172	146.934	1.83277e-07	1.75105e-17	1.63029e-31	6.65825e-25	1.6031e-18	0	0.0411111	1.24615e+08	5.56932e+09	4.87595e-08	4.21232e-08	2.33718e+09	1.97499e+09	0.0130014
4.35e-09	600	1.22316e+19	0	1.06902e+10	7.01229e+18	7456.29	0.725994	2.98244e+18	7.14426e+10	1.86403e+18	5.79836e+10	3.72805e+17	8.23577e+09	1.28028e+07	3.67209e+09	3.15769e+10	3.5222e+09	5.0771e+09	1.78159e+09	0	7.87594e+07	276617	0.000601201	0.000207235	2.87521e-16	0.00010543	1.23026e-15	7.1166e-15	2.53576e-12	3.81089e-18	8.31173e-13	1.93454e+10	1.52523e-15	3.22066	151.81	1.89383e-07	1.93084e-17	1.79843e-31	7.1096e-25	1.71143e-18	0	0.0438853	1.28751e+08	5.75416e+09	5.03777e-08	4.35213e-08	2.41475e+09	2.04054e+09	0.0138787
4.36e-09	600	1.22316e+19	0	1.1045e+10	7.01229e+18	7456.29	0.774975	2.98244e+18	7.38138e+10	1.86403e+18	5.99081e+10	3.72805e+17	8.50911e+09	1.32277e+07	3.79397e+09	3.2625e+10	3.6391e+09	5.2456e+09	1.84072e+09	0	8.13734e+07	285798	0.00064177	0.00022121	3.06923e-16	0.000112544	1.35686e-15	7.59543e-15	2.70688e-12	4.20278e-18	8.59245e-13	1.99874e+10	1.68219e-15	3.32756	156.849	1.95694e-07	2.12911e-17	1.98393e-31	7.59162e-25	1.82708e-18	0	0.0468466	1.33024e+08	5.94514e+09	5.20497e-08	4.49657e-08	2.49489e+09	2.10826e+09	0.0148152
4.37e-09	600	1.22316e+19	0	1.14116e+10	7.01229e+18	7456.29	0.827261	2.98244e+18	7.62636e+10	1.86403e+18	6.18964e+10	3.72805e+17	8.79152e+09	1.36667e+07	3.91989e+09	3.37078e+10	3.75987e+09	5.4197e+09	1.90181e+09	0	8.40742e+07	295284	0.000685077	0.000236127	3.27635e-16	0.000120139	1.4965e-15	8.10653e-15	2.88954e-12	4.63499e-18	8.88281e-13	2.06508e+10	1.8553e-15	3.438	162.054	2.02216e-07	2.34776e-17	2.18858e-31	8.1064e-25	1.95055e-18	0	0.0500078	1.37439e+08	6.14246e+09	5.37772e-08	4.64581e-08	2.57769e+09	2.17823e+09	0.0158149
4.38e-09	600	1.22316e+19	0	1.17903e+10	7.01229e+18	7456.29	0.883074	2.98244e+18	7.87947e+10	1.86403e+18	6.39507e+10	3.72805e+17	9.0833e+09	1.41203e+07	4.04998e+09	3.48265e+10	3.88466e+09	5.59957e+09	1.96493e+09	0	8.68646e+07	305084	0.000731306	0.000252051	3.49745e-16	0.000128246	1.6505e-15	8.65206e-15	3.08452e-12	5.11166e-18	9.18315e-13	2.13362e+10	2.04623e-15	3.5521	167.433	2.08956e-07	2.58888e-17	2.41435e-31	8.65617e-25	2.08236e-18	0	0.0533824	1.42e+08	6.34632e+09	5.5562e-08	4.8e-08	2.66325e+09	2.25053e+09	0.0168821
4.39e-09	600	1.22316e+19	0	1.21816e+10	7.01229e+18	7456.29	0.942654	2.98244e+18	8.14098e+10	1.86403e+18	6.60731e+10	3.72805e+17	9.38477e+09	1.45889e+07	4.1844e+09	3.59823e+10	4.01359e+09	5.78542e+09	2.03015e+09	0	8.97476e+07	315210	0.000780655	0.000269048	3.73346e-16	0.0001369	1.82035e-15	9.23436e-15	3.29267e-12	5.63736e-18	9.49383e-13	2.20443e+10	2.25681e-15	3.67	172.99	2.15922e-07	2.8548e-17	2.66344e-31	9.24332e-25	2.2231e-18	0	0.0569846	1.46713e+08	6.55695e+09	5.74061e-08	4.95931e-08	2.75164e+09	2.32522e+09	0.0180213
4.4e-09	600	1.22316e+19	0	1.25859e+10	7.01229e+18	7456.29	1.00625	2.98244e+18	8.41118e+10	1.86403e+18	6.8266e+10	3.72805e+17	9.69624e+09	1.50731e+07	4.32328e+09	3.71766e+10	4.1468e+09	5.97743e+09	2.09753e+09	0	9.27262e+07	325671	0.000833334	0.000287193	3.9854e-16	0.000146138	2.00769e-15	9.8559e-15	3.51486e-12	6.21714e-18	9.81522e-13	2.27759e+10	2.48906e-15	3.7918	178.731	2.23121e-07	3.14805e-17	2.93826e-31	9.8704e-25	2.37335e-18	0	0.0608299	1.51583e+08	6.77457e+09	5.93114e-08	5.1239e-08	2.84296e+09	2.40239e+09	0.0192374
4.41e-09	600	1.22316e+19	0	1.30037e+10	7.01229e+18	7456.29	1.07414	2.98244e+18	8.69034e+10	1.86403e+18	7.05317e+10	3.72805e+17	1.00181e+10	1.55734e+07	4.46677e+09	3.84104e+10	4.28443e+09	6.17582e+09	2.16714e+09	0	9.58038e+07	336480	0.000889568	0.000306561	4.25435e-16	0.000156	2.2143e-15	1.05193e-14	3.75204e-12	6.85655e-18	1.01477e-12	2.35318e+10	2.7452e-15	3.91765	184.663	2.30561e-07	3.47145e-17	3.24145e-31	1.05401e-24	2.53377e-18	0	0.0649347	1.56614e+08	6.99941e+09	6.12799e-08	5.29396e-08	2.93732e+09	2.48213e+09	0.0205356
4.42e-09	600	1.22316e+19	0	1.34352e+10	7.01229e+18	7456.29	1.14662	2.98244e+18	8.97876e+10	1.86403e+18	7.28726e+10	3.72805e+17	1.03505e+10	1.60903e+07	4.61502e+09	3.96852e+10	4.42662e+09	6.38079e+09	2.23907e+09	0	9.89835e+07	347648	0.000949596	0.000327236	4.54144e-16	0.000166527	2.44217e-15	1.12275e-14	4.00523e-12	7.56174e-18	1.04916e-12	2.43128e+10	3.02771e-15	4.04768	190.792	2.38251e-07	3.8281e-17	3.57597e-31	1.12554e-24	2.70503e-18	0	0.0693165	1.61811e+08	7.23171e+09	6.33137e-08	5.46966e-08	3.0348e+09	2.56451e+09	0.0219213
4.43e-09	600	1.22316e+19	0	1.38811e+10	7.01229e+18	7456.29	1.22398	2.98244e+18	9.27676e+10	1.86403e+18	7.52912e+10	3.72805e+17	1.06941e+10	1.66243e+07	4.76819e+09	4.10024e+10	4.57354e+09	6.59256e+09	2.31338e+09	0	1.02269e+08	359186	0.00101368	0.000349306	4.8479e-16	0.000177764	2.69349e-15	1.19834e-14	4.2755e-12	8.33948e-18	1.08475e-12	2.51198e+10	3.33929e-15	4.18202	197.124	2.46198e-07	4.22143e-17	3.94504e-31	1.20194e-24	2.88789e-18	0	0.0739939	1.67182e+08	7.47173e+09	6.5415e-08	5.6512e-08	3.13553e+09	2.64962e+09	0.0234005
4.44e-09	600	1.22316e+19	0	1.43418e+10	7.01229e+18	7456.29	1.30656	2.98244e+18	9.58465e+10	1.86403e+18	7.77901e+10	3.72805e+17	1.1049e+10	1.7176e+07	4.92644e+09	4.23632e+10	4.72533e+09	6.81136e+09	2.39016e+09	0	1.05663e+08	371107	0.00108208	0.000372864	5.17505e-16	0.00018976	2.97068e-15	1.27902e-14	4.56402e-12	9.19722e-18	1.12157e-12	2.59535e+10	3.68293e-15	4.32082	203.667	2.54412e-07	4.65519e-17	4.35225e-31	1.28354e-24	3.08311e-18	0	0.078987	1.7273e+08	7.71971e+09	6.75861e-08	5.83876e-08	3.23959e+09	2.73756e+09	0.0249796
4.45e-09	600	1.22316e+19	0	1.48178e+10	7.01229e+18	7456.29	1.39471	2.98244e+18	9.90275e+10	1.86403e+18	8.03718e+10	3.72805e+17	1.14157e+10	1.77461e+07	5.08994e+09	4.37692e+10	4.88216e+09	7.03743e+09	2.46949e+09	0	1.0917e+08	383424	0.0011551	0.000398012	5.52427e-16	0.000202565	3.27639e-15	1.36514e-14	4.872e-12	1.01432e-17	1.15966e-12	2.68148e+10	4.06194e-15	4.46422	210.426	2.62901e-07	5.13355e-17	4.80153e-31	1.3707e-24	3.29154e-18	0	0.0843171	1.78463e+08	7.97592e+09	6.98292e-08	6.03254e-08	3.34711e+09	2.82841e+09	0.0266652
4.46e-09	600	1.22316e+19	0	1.53096e+10	7.01229e+18	7456.29	1.48882	2.98244e+18	1.02314e+11	1.86403e+18	8.30393e+10	3.72805e+17	1.17946e+10	1.83351e+07	5.25888e+09	4.52219e+10	5.0442e+09	7.27099e+09	2.55145e+09	0	1.12793e+08	396150	0.00123304	0.000424857	5.89706e-16	0.000216234	3.61356e-15	1.45706e-14	5.20076e-12	1.11865e-17	1.19908e-12	2.77048e+10	4.47995e-15	4.61239	217.41	2.71674e-07	5.66111e-17	5.29724e-31	1.46379e-24	3.51408e-18	0	0.0900068	1.84386e+08	8.24063e+09	7.21468e-08	6.23276e-08	3.4582e+09	2.92229e+09	0.0284646
4.47e-09	600	1.22316e+19	0	1.58177e+10	7.01229e+18	7456.29	1.58927	2.98244e+18	1.0571e+11	1.86403e+18	8.57953e+10	3.72805e+17	1.2186e+10	1.89436e+07	5.43342e+09	4.67227e+10	5.21161e+09	7.51231e+09	2.63613e+09	0	1.16537e+08	409298	0.00131625	0.000453512	6.295e-16	0.000230826	3.98543e-15	1.55519e-14	5.55171e-12	1.23371e-17	1.23986e-12	2.86243e+10	4.94098e-15	4.76547	224.626	2.80743e-07	6.24291e-17	5.84419e-31	1.56323e-24	3.75168e-18	0	0.0960804	1.90506e+08	8.51413e+09	7.45413e-08	6.43962e-08	3.57297e+09	3.01928e+09	0.0303854
4.48e-09	600	1.22316e+19	0	1.63427e+10	7.01229e+18	7456.29	1.6965	2.98244e+18	1.09218e+11	1.86403e+18	8.86428e+10	3.72805e+17	1.25905e+10	1.95724e+07	5.61375e+09	4.82734e+10	5.38458e+09	7.76164e+09	2.72362e+09	0	1.20404e+08	422882	0.00140507	0.000484101	6.7198e-16	0.000246402	4.39557e-15	1.65992e-14	5.92634e-12	1.36061e-17	1.28207e-12	2.95743e+10	5.44946e-15	4.92364	232.081	2.90116e-07	6.88455e-17	6.44768e-31	1.66945e-24	4.00536e-18	0	0.102564	1.96829e+08	8.79671e+09	7.70152e-08	6.65334e-08	3.69156e+09	3.11948e+09	0.0324358
4.49e-09	600	1.22316e+19	0	1.68851e+10	7.01229e+18	7456.29	1.81096	2.98244e+18	1.12843e+11	1.86403e+18	9.15848e+10	3.72805e+17	1.30084e+10	2.02219e+07	5.80006e+09	4.98756e+10	5.56329e+09	8.01924e+09	2.81401e+09	0	1.24401e+08	436918	0.00149989	0.000516753	7.17326e-16	0.000263029	4.84791e-15	1.77172e-14	6.32625e-12	1.50057e-17	1.32575e-12	3.05559e+10	6.01026e-15	5.08705	239.784	2.99803e-07	7.59217e-17	7.11358e-31	1.7829e-24	4.27621e-18	0	0.109485	2.03361e+08	9.08867e+09	7.95713e-08	6.87416e-08	3.81408e+09	3.22302e+09	0.0346245
4.5e-09	600	1.22316e+19	0	1.74455e+10	7.01229e+18	7456.29	1.93315	2.98244e+18	1.16588e+11	1.86403e+18	9.46244e+10	3.72805e+17	1.34401e+10	2.08931e+07	5.99256e+09	5.15309e+10	5.74793e+09	8.28539e+09	2.90741e+09	0	1.28529e+08	451419	0.0016011	0.000551608	7.65732e-16	0.000280779	5.34681e-15	1.89106e-14	6.75315e-12	1.65492e-17	1.37096e-12	3.157e+10	6.62877e-15	5.25589	247.742	3.09816e-07	8.37256e-17	7.84833e-31	1.9041e-24	4.56539e-18	0	0.116873	2.1011e+08	9.39031e+09	8.22122e-08	7.10231e-08	3.94066e+09	3.32998e+09	0.036961
4.51e-09	600.001	1.22316e+19	0	1.80245e+10	7.01229e+18	7456.29	2.06359	2.98244e+18	1.20458e+11	1.86403e+18	9.77649e+10	3.72805e+17	1.38862e+10	2.15865e+07	6.19145e+09	5.32412e+10	5.9387e+09	8.56038e+09	3.0039e+09	0	1.32795e+08	466401	0.00170914	0.000588815	8.17405e-16	0.000299726	5.89704e-15	2.01844e-14	7.20885e-12	1.82515e-17	1.41774e-12	3.26178e+10	7.31093e-15	5.43033	255.964	3.20166e-07	9.2332e-17	8.65907e-31	2.03357e-24	4.87415e-18	0	0.12476	2.17084e+08	9.70197e+09	8.49407e-08	7.33803e-08	4.07145e+09	3.4405e+09	0.0394551
4.52e-09	600.001	1.22316e+19	0	1.86227e+10	7.01228e+18	7456.29	2.20282	2.98244e+18	1.24456e+11	1.86403e+18	1.0101e+11	3.72805e+17	1.4347e+10	2.2303e+07	6.39694e+09	5.50082e+10	6.1358e+09	8.84449e+09	3.1036e+09	0	1.37203e+08	481880	0.00182447	0.000628532	8.72565e-16	0.000319951	6.50391e-15	2.15441e-14	7.6953e-12	2.0129e-17	1.46617e-12	3.37003e+10	8.06329e-15	5.61056	264.46	3.30863e-07	1.01824e-16	9.55368e-31	2.17187e-24	5.20381e-18	0	0.133178	2.24289e+08	1.0024e+10	8.77598e-08	7.58157e-08	4.20658e+09	3.55469e+09	0.0421176
4.53e-09	600.001	1.22316e+19	0	1.92408e+10	7.01228e+18	7456.29	2.35145	2.98244e+18	1.28586e+11	1.86402e+18	1.04362e+11	3.72805e+17	1.48232e+10	2.30432e+07	6.60925e+09	5.68339e+10	6.33944e+09	9.13803e+09	3.2066e+09	0	1.41756e+08	497874	0.00194759	0.000670928	9.31447e-16	0.000341542	7.17322e-15	2.29954e-14	8.21458e-12	2.21996e-17	1.51629e-12	3.48188e+10	8.89308e-15	5.79677	273.237	3.41921e-07	1.12291e-16	1.05408e-30	2.31961e-24	5.5558e-18	0	0.142165	2.31733e+08	1.03567e+10	9.06725e-08	7.8332e-08	4.34619e+09	3.67267e+09	0.0449596
4.54e-09	600.001	1.22316e+19	0	1.98794e+10	7.01228e+18	7456.29	2.51011	2.98244e+18	1.32854e+11	1.86402e+18	1.07826e+11	3.72805e+17	1.53152e+10	2.3808e+07	6.82861e+09	5.87201e+10	6.54984e+09	9.44131e+09	3.31303e+09	0	1.46461e+08	514398	0.00207901	0.000716185	9.94303e-16	0.000364589	7.91141e-15	2.45446e-14	8.7689e-12	2.44832e-17	1.56818e-12	3.59744e+10	9.80825e-15	5.98916	282.305	3.5335e-07	1.23836e-16	1.16302e-30	2.47745e-24	5.93163e-18	0	0.151758	2.39424e+08	1.07004e+10	9.36819e-08	8.09317e-08	4.49044e+09	3.79456e+09	0.0479935
4.55e-09	600.001	1.22316e+19	0	2.05392e+10	7.01228e+18	7456.29	2.67947	2.98244e+18	1.37263e+11	1.86402e+18	1.11404e+11	3.72805e+17	1.58235e+10	2.45982e+07	7.05525e+09	6.0669e+10	6.76723e+09	9.75466e+09	3.42299e+09	0	1.51322e+08	531471	0.00221931	0.000764495	1.0614e-15	0.000389192	8.72557e-15	2.61983e-14	9.36063e-12	2.70018e-17	1.62189e-12	3.71684e+10	1.08176e-14	6.18794	291.675	3.65165e-07	1.36568e-16	1.28322e-30	2.64607e-24	6.33291e-18	0	0.161999	2.4737e+08	1.10555e+10	9.67911e-08	8.36178e-08	4.63947e+09	3.9205e+09	0.0512321
4.56e-09	600.001	1.22316e+19	0	2.12208e+10	7.01228e+18	7456.29	2.86027	2.98244e+18	1.41819e+11	1.86402e+18	1.15102e+11	3.72805e+17	1.63486e+10	2.54145e+07	7.28941e+09	6.26825e+10	6.99182e+09	1.00784e+10	3.53659e+09	0	1.56344e+08	549110	0.00236907	0.000816065	1.13303e-15	0.000415455	9.62351e-15	2.79635e-14	9.99229e-12	2.97795e-17	1.6775e-12	3.8402e+10	1.19308e-14	6.39332	301.355	3.77377e-07	1.50609e-16	1.41587e-30	2.82622e-24	6.76137e-18	0	0.172931	2.5558e+08	1.14224e+10	1.00003e-07	8.6393e-08	4.79345e+09	4.05062e+09	0.0546892
4.57e-09	600.001	1.22316e+19	0	2.19251e+10	7.01228e+18	7456.29	3.05326	2.98244e+18	1.46526e+11	1.86402e+18	1.18922e+11	3.72805e+17	1.68912e+10	2.6258e+07	7.53134e+09	6.47629e+10	7.22388e+09	1.04129e+10	3.65397e+09	0	1.61533e+08	567334	0.00252893	0.000871113	1.20948e-15	0.00044349	1.06139e-14	2.98477e-14	1.06666e-11	3.2843e-17	1.73508e-12	3.96765e+10	1.31586e-14	6.60551	311.357	3.90001e-07	1.66094e-16	1.56225e-30	3.01868e-24	7.21886e-18	0	0.1846	2.64062e+08	1.18015e+10	1.03323e-07	8.92603e-08	4.95254e+09	4.18505e+09	0.0583797
4.58e-09	600.001	1.22316e+19	0	2.26528e+10	7.01228e+18	7456.29	3.25927	2.98244e+18	1.51389e+11	1.86402e+18	1.22869e+11	3.72805e+17	1.74518e+10	2.71295e+07	7.7813e+09	6.69124e+10	7.46363e+09	1.07585e+10	3.77524e+09	0	1.66895e+08	586164	0.00269958	0.000929876	1.2911e-15	0.000473417	1.17061e-14	3.18589e-14	1.13863e-11	3.62216e-17	1.79469e-12	4.09933e+10	1.45128e-14	6.82474	321.691	4.03051e-07	1.83173e-16	1.72379e-30	3.22432e-24	7.70735e-18	0	0.197057	2.72826e+08	1.21932e+10	1.06752e-07	9.22228e-08	5.11691e+09	4.32395e+09	0.0623191
4.59e-09	600.001	1.22316e+19	0	2.34047e+10	7.01228e+18	7456.29	3.47919	2.98244e+18	1.56413e+11	1.86402e+18	1.26947e+11	3.72805e+17	1.80311e+10	2.80299e+07	8.03955e+09	6.91331e+10	7.71134e+09	1.11156e+10	3.90054e+09	0	1.72434e+08	605618	0.00288175	0.000992604	1.37823e-15	0.000505363	1.29108e-14	3.40058e-14	1.21547e-11	3.99479e-17	1.85642e-12	4.23539e+10	1.60063e-14	7.05125	332.368	4.1654e-07	2.02008e-16	1.90207e-30	3.44403e-24	8.22894e-18	0	0.210354	2.81881e+08	1.25979e+10	1.10295e-07	9.52836e-08	5.28674e+09	4.46746e+09	0.0665244
4.6e-09	600.001	1.22316e+19	0	2.41814e+10	7.01228e+18	7456.29	3.71394	2.98244e+18	1.61605e+11	1.86402e+18	1.3116e+11	3.72805e+17	1.86295e+10	2.89602e+07	8.30638e+09	7.14276e+10	7.96728e+09	1.14845e+10	4.02999e+09	0	1.78157e+08	625718	0.00307621	0.00105956	1.47123e-15	0.000539465	1.42394e-14	3.62975e-14	1.29749e-11	4.40576e-17	1.92035e-12	4.37595e+10	1.76535e-14	7.28528	343.399	4.30486e-07	2.2278e-16	2.09881e-30	3.67879e-24	8.78588e-18	0	0.224549	2.91237e+08	1.3016e+10	1.13955e-07	9.8446e-08	5.4622e+09	4.61573e+09	0.0710135
4.61e-09	600.001	1.22316e+19	0	2.4984e+10	7.01228e+18	7456.29	3.96454	2.98244e+18	1.66968e+11	1.86402e+18	1.35513e+11	3.72805e+17	1.92478e+10	2.99214e+07	8.58206e+09	7.37982e+10	8.2317e+09	1.18656e+10	4.16374e+09	0	1.8407e+08	646485	0.0032838	0.00113104	1.57051e-15	0.000575868	1.57048e-14	3.87436e-14	1.38504e-11	4.85901e-17	1.98655e-12	4.52119e+10	1.94702e-14	7.52708	354.796	4.44902e-07	2.45689e-16	2.31594e-30	3.92963e-24	9.38057e-18	0	0.239701	3.00902e+08	1.3448e+10	1.17737e-07	1.01713e-07	5.64349e+09	4.76892e+09	0.0758054
4.62e-09	600.001	1.22316e+19	0	2.58132e+10	7.01228e+18	7456.29	4.23204	2.98244e+18	1.7251e+11	1.86402e+18	1.40011e+11	3.72805e+17	1.98866e+10	3.09145e+07	8.86689e+09	7.62475e+10	8.50491e+09	1.22594e+10	4.30194e+09	0	1.90179e+08	667942	0.00350539	0.00120734	1.67649e-15	0.000614728	1.7321e-14	4.13548e-14	1.47851e-11	5.35889e-17	2.05512e-12	4.67124e+10	2.14738e-14	7.7769	366.571	4.59805e-07	2.70955e-16	2.55557e-30	4.19766e-24	1.00156e-17	0	0.255876	3.10889e+08	1.38943e+10	1.21645e-07	1.05089e-07	5.83079e+09	4.9272e+09	0.0809208
4.63e-09	600.001	1.22316e+19	0	2.66699e+10	7.01228e+18	7456.29	4.5176	2.98244e+18	1.78235e+11	1.86402e+18	1.44657e+11	3.72805e+17	2.05466e+10	3.19405e+07	9.16118e+09	7.87781e+10	8.78718e+09	1.26663e+10	4.44471e+09	0	1.96491e+08	690110	0.00374193	0.00128879	1.78963e-15	0.00065621	1.91034e-14	4.41421e-14	1.57828e-11	5.91021e-17	2.12614e-12	4.82628e+10	2.36837e-14	8.03501	378.738	4.75213e-07	2.9882e-16	2.82005e-30	4.48407e-24	1.06936e-17	0	0.273143	3.21207e+08	1.43555e+10	1.25682e-07	1.08577e-07	6.02431e+09	5.09073e+09	0.0863813
4.64e-09	600.001	1.22316e+19	0	2.75551e+10	7.01228e+18	7456.29	4.82242	2.98244e+18	1.8415e+11	1.86402e+18	1.49459e+11	3.72805e+17	2.12286e+10	3.30006e+07	9.46523e+09	8.13927e+10	9.07882e+09	1.30867e+10	4.59223e+09	0	2.03012e+08	713015	0.00399444	0.00137573	1.91039e-15	0.000700491	2.10693e-14	4.71173e-14	1.68478e-11	6.51825e-17	2.19971e-12	4.98646e+10	2.61209e-14	8.30169	391.308	4.91141e-07	3.29551e-16	3.11195e-30	4.79014e-24	1.14177e-17	0	0.291574	3.31868e+08	1.48319e+10	1.29854e-07	1.1218e-07	6.22425e+09	5.25969e+09	0.0922103
4.65e-09	600.001	1.22316e+19	0	2.84696e+10	7.01228e+18	7456.29	5.14781	2.98244e+18	1.90262e+11	1.86402e+18	1.54419e+11	3.72805e+17	2.19331e+10	3.40958e+07	9.77937e+09	8.4094e+10	9.38013e+09	1.3521e+10	4.74464e+09	0	2.0975e+08	736679	0.00426398	0.00146854	2.03931e-15	0.00074776	2.32376e-14	5.02931e-14	1.79847e-11	7.18885e-17	2.27592e-12	5.15195e+10	2.8809e-14	8.57722	404.295	5.07609e-07	3.63443e-16	3.43412e-30	5.11721e-24	1.21908e-17	0	0.31125	3.42882e+08	1.53242e+10	1.34163e-07	1.15904e-07	6.43082e+09	5.43425e+09	0.0984326
4.66e-09	600.001	1.22315e+19	0	2.94145e+10	7.01228e+18	7456.29	5.49516	2.98244e+18	1.96577e+11	1.86402e+18	1.59544e+11	3.72805e+17	2.26611e+10	3.52274e+07	1.01039e+10	8.6885e+10	9.69145e+09	1.39698e+10	4.90211e+09	0	2.16712e+08	761129	0.00455172	0.00156761	2.17693e-15	0.000798219	2.56289e-14	5.36832e-14	1.91983e-11	7.92845e-17	2.35488e-12	5.32294e+10	3.17737e-14	8.8619	417.713	5.24635e-07	4.00822e-16	3.78972e-30	5.46676e-24	1.30165e-17	0	0.332253	3.54262e+08	1.58328e+10	1.38616e-07	1.1975e-07	6.64426e+09	5.61461e+09	0.105075
4.67e-09	600.001	1.22315e+19	0	3.03907e+10	7.01228e+18	7456.29	5.86595	2.98244e+18	2.03101e+11	1.86402e+18	1.64839e+11	3.72805e+17	2.34132e+10	3.63966e+07	1.04393e+10	8.97686e+10	1.00131e+10	1.44334e+10	5.06481e+09	0	2.23904e+08	786390	0.00485887	0.00167337	2.32383e-15	0.000852083	2.82664e-14	5.73019e-14	2.04938e-11	8.74415e-17	2.43669e-12	5.49961e+10	3.50435e-14	9.15602	431.577	5.42238e-07	4.42046e-16	4.18223e-30	5.84032e-24	1.38981e-17	0	0.354673	3.6602e+08	1.63583e+10	1.43217e-07	1.23725e-07	6.86477e+09	5.80095e+09	0.112165
4.68e-09	600.001	1.22315e+19	0	3.13993e+10	7.01228e+18	7456.29	6.26175	2.98244e+18	2.09842e+11	1.86402e+18	1.7031e+11	3.72805e+17	2.41902e+10	3.76046e+07	1.07858e+10	9.2748e+10	1.03454e+10	1.49125e+10	5.2329e+09	0	2.31335e+08	812490	0.00518675	0.00178626	2.48065e-15	0.000909582	3.11752e-14	6.11647e-14	2.18767e-11	9.64378e-17	2.52147e-12	5.68213e+10	3.86498e-14	9.45991	445.9	5.60438e-07	4.87511e-16	4.61547e-30	6.23957e-24	1.48395e-17	0	0.378606	3.78168e+08	1.69012e+10	1.4797e-07	1.27831e-07	7.09261e+09	5.99348e+09	0.119734
4.69e-09	600.001	1.22315e+19	0	3.24415e+10	7.01228e+18	7456.29	6.68427	2.98244e+18	2.16806e+11	1.86402e+18	1.75962e+11	3.72805e+17	2.49931e+10	3.88527e+07	1.11437e+10	9.58262e+10	1.06888e+10	1.54074e+10	5.40658e+09	0	2.39013e+08	839456	0.00553675	0.00190677	2.64804e-15	0.000970961	3.43834e-14	6.52879e-14	2.3353e-11	1.0636e-16	2.60932e-12	5.87072e+10	4.26272e-14	9.77388	460.699	5.79256e-07	5.37653e-16	5.0937e-30	6.6663e-24	1.58449e-17	0	0.404155	3.90719e+08	1.74621e+10	1.52881e-07	1.32074e-07	7.32801e+09	6.1924e+09	0.127814
4.7e-09	600.001	1.22315e+19	0	3.35182e+10	7.01228e+18	7456.28	7.13529	2.98244e+18	2.24002e+11	1.86402e+18	1.81802e+11	3.72805e+17	2.58226e+10	4.01421e+07	1.15136e+10	9.90066e+10	1.10435e+10	1.59188e+10	5.58602e+09	0	2.46946e+08	867317	0.00591037	0.00203541	2.82674e-15	0.00103648	3.79218e-14	6.96893e-14	2.49288e-11	1.17302e-16	2.70038e-12	6.06556e+10	4.70139e-14	10.0983	475.99	5.98713e-07	5.92954e-16	5.6216e-30	7.1224e-24	1.69185e-17	0	0.431427	4.03686e+08	1.80417e+10	1.57955e-07	1.36457e-07	7.57122e+09	6.39792e+09	0.136439
4.71e-09	600.001	1.22315e+19	0	3.46306e+10	7.01228e+18	7456.28	7.61675	2.98244e+18	2.31436e+11	1.86402e+18	1.87836e+11	3.72805e+17	2.66796e+10	4.14744e+07	1.18957e+10	1.02293e+11	1.14101e+10	1.64471e+10	5.77141e+09	0	2.55142e+08	896102	0.0063092	0.00217272	3.01749e-15	0.00110642	4.18243e-14	7.43876e-14	2.6611e-11	1.29371e-16	2.79475e-12	6.26687e+10	5.1852e-14	10.4334	491.788	6.18832e-07	6.53944e-16	6.20434e-30	7.60993e-24	1.8065e-17	0	0.460539	4.17084e+08	1.86404e+10	1.63197e-07	1.40986e-07	7.8225e+09	6.61026e+09	0.145645
4.72e-09	600.001	1.22315e+19	0	3.578e+10	7.01228e+18	7456.28	8.1307	2.98244e+18	2.39118e+11	1.86402e+18	1.9407e+11	3.72805e+17	2.75651e+10	4.28509e+07	1.22905e+10	1.05688e+11	1.17887e+10	1.6993e+10	5.96296e+09	0	2.6361e+08	925843	0.00673495	0.00231931	3.22112e-15	0.00118108	4.61284e-14	7.94027e-14	2.84067e-11	1.42682e-16	2.89258e-12	6.47486e+10	5.71881e-14	10.7797	508.11	6.39635e-07	7.21208e-16	6.84765e-30	8.13106e-24	1.92893e-17	0	0.491616	4.30927e+08	1.92591e+10	1.68613e-07	1.45665e-07	8.08212e+09	6.82965e+09	0.155474
4.73e-09	600.001	1.22315e+19	0	3.69675e+10	7.01228e+18	7456.28	8.67932	2.98244e+18	2.47054e+11	1.86402e+18	2.00511e+11	3.72805e+17	2.84799e+10	4.42731e+07	1.26984e+10	1.09195e+11	1.218e+10	1.75569e+10	6.16087e+09	0	2.72359e+08	956571	0.00718942	0.00247578	3.43849e-15	0.00126078	5.08754e-14	8.47561e-14	3.03236e-11	1.57362e-16	2.99401e-12	6.68976e+10	6.30732e-14	11.1375	524.973	6.61147e-07	7.95393e-16	7.55783e-30	8.68815e-24	2.05969e-17	0	0.524791	4.45229e+08	1.98983e+10	1.7421e-07	1.505e-07	8.35036e+09	7.05632e+09	0.165965
4.74e-09	600.001	1.22315e+19	0	3.81944e+10	7.01228e+18	7456.28	9.26497	2.98244e+18	2.55253e+11	1.86402e+18	2.07166e+11	3.72805e+17	2.94252e+10	4.57425e+07	1.31199e+10	1.12819e+11	1.25843e+10	1.81396e+10	6.36534e+09	0	2.81399e+08	988319	0.00767456	0.00264281	3.67052e-15	0.00134586	5.61109e-14	9.04707e-14	3.23698e-11	1.73552e-16	3.09917e-12	6.91179e+10	6.9564e-14	11.5071	542.397	6.83391e-07	8.77209e-16	8.34186e-30	9.28369e-24	2.19932e-17	0	0.560203	4.60006e+08	2.05587e+10	1.79991e-07	1.55495e-07	8.6275e+09	7.29051e+09	0.177164
4.75e-09	600.001	1.22315e+19	0	3.9462e+10	7.01228e+18	7456.28	9.89013	2.98244e+18	2.63725e+11	1.86402e+18	2.14042e+11	3.72805e+17	3.04018e+10	4.72607e+07	1.35553e+10	1.16564e+11	1.30019e+10	1.87417e+10	6.5766e+09	0	2.90738e+08	1.02112e+06	0.00819244	0.00282112	3.91821e-15	0.00143668	6.18852e-14	9.65706e-14	3.45541e-11	1.91409e-16	3.20821e-12	7.14118e+10	7.67228e-14	11.8891	560.399	7.06395e-07	9.67444e-16	9.20745e-30	9.92037e-24	2.34845e-17	0	0.598006	4.75273e+08	2.1241e+10	1.85965e-07	1.60655e-07	8.91384e+09	7.53247e+09	0.189119
4.76e-09	600.001	1.22315e+19	0	4.07717e+10	7.01228e+18	7456.28	10.5575	2.98244e+18	2.72477e+11	1.86402e+18	2.21146e+11	3.72805e+17	3.14108e+10	4.88292e+07	1.40052e+10	1.20432e+11	1.34334e+10	1.93637e+10	6.79487e+09	0	3.00387e+08	1.05501e+06	0.00874527	0.00301145	4.18262e-15	0.00153363	6.82538e-14	1.03082e-13	3.68859e-11	2.11103e-16	3.32129e-12	7.37819e+10	8.46182e-14	12.2837	578.998	7.30184e-07	1.06696e-15	1.01631e-29	1.06011e-23	2.50771e-17	0	0.638359	4.91047e+08	2.1946e+10	1.92137e-07	1.65987e-07	9.20968e+09	7.78247e+09	0.201881
4.77e-09	600.001	1.22315e+19	0	4.21249e+10	7.01228e+18	7456.28	11.2699	2.98244e+18	2.81521e+11	1.86402e+18	2.28485e+11	3.72805e+17	3.24533e+10	5.04498e+07	1.447e+10	1.24429e+11	1.38793e+10	2.00064e+10	7.02039e+09	0	3.10357e+08	1.09003e+06	0.0093354	0.00321462	4.46487e-15	0.00163712	7.52777e-14	1.10033e-13	3.93749e-11	2.32823e-16	3.43857e-12	7.62307e+10	9.33262e-14	12.6914	598.214	7.54786e-07	1.17672e-15	1.12183e-29	1.13289e-23	2.67781e-17	0	0.681435	5.07344e+08	2.26744e+10	1.98514e-07	1.71496e-07	9.51534e+09	8.04076e+09	0.215504
4.78e-09	600.001	1.22315e+19	0	4.3523e+10	7.01228e+18	7456.28	12.0303	2.98244e+18	2.90864e+11	1.86402e+18	2.36068e+11	3.72805e+17	3.35304e+10	5.21242e+07	1.49503e+10	1.28559e+11	1.43399e+10	2.06704e+10	7.25339e+09	0	3.20658e+08	1.1262e+06	0.00996535	0.00343151	4.76617e-15	0.00174759	8.30244e-14	1.17452e-13	4.20319e-11	2.56778e-16	3.56023e-12	7.87607e+10	1.0293e-13	13.1126	618.069	7.8023e-07	1.29777e-15	1.23833e-29	1.2107e-23	2.85947e-17	0	0.727418	5.24182e+08	2.34269e+10	2.05102e-07	1.77188e-07	9.83115e+09	8.30763e+09	0.230046
4.79e-09	600.001	1.22315e+19	0	4.49675e+10	7.01228e+18	7456.28	12.8421	2.98244e+18	3.00518e+11	1.86402e+18	2.43903e+11	3.72805e+17	3.46432e+10	5.38541e+07	1.54464e+10	1.32826e+11	1.48158e+10	2.13564e+10	7.49412e+09	0	3.313e+08	1.16358e+06	0.0106378	0.00366303	5.0878e-15	0.00186552	9.15683e-14	1.25372e-13	4.48683e-11	2.83198e-16	3.68643e-12	8.13747e+10	1.13523e-13	13.5478	638.582	8.06545e-07	1.43127e-15	1.36697e-29	1.29392e-23	3.05348e-17	0	0.776504	5.4158e+08	2.42044e+10	2.1191e-07	1.83069e-07	1.01574e+10	8.58335e+09	0.245569
4.8e-09	600.001	1.22315e+19	0	4.64599e+10	7.01228e+18	7456.28	13.7086	2.98244e+18	3.10492e+11	1.86402e+18	2.51998e+11	3.72805e+17	3.5793e+10	5.56415e+07	1.59591e+10	1.37234e+11	1.53076e+10	2.20652e+10	7.74284e+09	0	3.42296e+08	1.2022e+06	0.0113557	0.00391017	5.43114e-15	0.0019914	1.00992e-13	1.33826e-13	4.7896e-11	3.12337e-16	3.81738e-12	8.40754e+10	1.25205e-13	13.9974	659.776	8.33761e-07	1.57851e-15	1.50902e-29	1.3829e-23	3.2607e-17	0	0.828902	5.59554e+08	2.50077e+10	2.18943e-07	1.89145e-07	1.04945e+10	8.86822e+09	0.26214
4.81e-09	600.001	1.22315e+19	0	4.80018e+10	7.01227e+18	7456.28	14.6336	2.98244e+18	3.20796e+11	1.86402e+18	2.60362e+11	3.72805e+17	3.69809e+10	5.74882e+07	1.64888e+10	1.41789e+11	1.58156e+10	2.27975e+10	7.99982e+09	0	3.53657e+08	1.2421e+06	0.0121219	0.00417398	5.79764e-15	0.00212578	1.11384e-13	1.42851e-13	5.1128e-11	3.44474e-16	3.95325e-12	8.68658e+10	1.3809e-13	14.462	681.674	8.61912e-07	1.74089e-15	1.66587e-29	1.47806e-23	3.48203e-17	0	0.884837	5.78125e+08	2.58377e+10	2.26209e-07	1.95422e-07	1.08429e+10	9.16255e+09	0.279829
4.82e-09	600.001	1.22315e+19	0	4.9595e+10	7.01227e+18	7456.28	15.6211	2.98244e+18	3.31443e+11	1.86402e+18	2.69003e+11	3.72804e+17	3.82083e+10	5.93962e+07	1.7036e+10	1.46495e+11	1.63405e+10	2.35541e+10	8.26533e+09	0	3.65394e+08	1.28332e+06	0.0129399	0.0044556	6.18888e-15	0.00226923	1.22847e-13	1.52484e-13	5.45781e-11	3.79918e-16	4.09426e-12	8.97488e+10	1.523e-13	14.942	704.298	8.91029e-07	1.91999e-15	1.83909e-29	1.57982e-23	3.71842e-17	0	0.944545	5.97313e+08	2.66953e+10	2.33717e-07	2.01908e-07	1.12027e+10	9.46665e+09	0.298712
4.83e-09	600.001	1.22315e+19	0	5.1241e+10	7.01227e+18	7456.28	16.6751	2.98244e+18	3.42444e+11	1.86402e+18	2.77931e+11	3.72804e+17	3.94764e+10	6.13675e+07	1.76014e+10	1.51357e+11	1.68828e+10	2.43359e+10	8.53965e+09	0	3.77522e+08	1.32592e+06	0.0138131	0.00475622	6.60652e-15	0.00242236	1.35489e-13	1.62767e-13	5.8261e-11	4.19009e-16	4.24062e-12	9.27275e+10	1.67973e-13	15.4379	727.673	9.21148e-07	2.11751e-15	2.03038e-29	1.68867e-23	3.97091e-17	0	1.00828	6.17137e+08	2.75812e+10	2.41474e-07	2.08609e-07	1.15745e+10	9.78083e+09	0.318869
4.84e-09	600.001	1.22315e+19	0	5.29416e+10	7.01227e+18	7456.28	17.8003	2.98244e+18	3.53809e+11	1.86402e+18	2.87155e+11	3.72804e+17	4.07865e+10	6.34042e+07	1.81856e+10	1.5638e+11	1.74432e+10	2.51435e+10	8.82307e+09	0	3.90051e+08	1.36992e+06	0.0147452	0.00507712	7.05234e-15	0.00258582	1.49432e-13	1.73744e-13	6.21925e-11	4.62122e-16	4.39255e-12	9.5805e+10	1.85259e-13	15.9503	751.824	9.52303e-07	2.33535e-15	2.24164e-29	1.80509e-23	4.2406e-17	0	1.07632	6.37619e+08	2.84966e+10	2.49488e-07	2.15533e-07	1.19587e+10	1.01055e+10	0.340386
4.85e-09	600.002	1.22315e+19	0	5.46987e+10	7.01227e+18	7456.28	19.0014	2.98244e+18	3.65552e+11	1.86402e+18	2.96686e+11	3.72804e+17	4.21402e+10	6.55085e+07	1.87892e+10	1.6157e+11	1.80221e+10	2.5978e+10	9.1159e+09	0	4.02997e+08	1.41539e+06	0.0157402	0.00541967	7.52825e-15	0.00276031	1.6481e-13	1.85462e-13	6.63892e-11	5.09672e-16	4.55029e-12	9.89847e+10	2.04324e-13	16.4797	776.777	9.84533e-07	2.57561e-15	2.47496e-29	1.92962e-23	4.52867e-17	0	1.14895	6.58781e+08	2.94424e+10	2.57768e-07	2.22686e-07	1.23556e+10	1.04408e+10	0.363355
4.86e-09	600.002	1.22315e+19	0	5.65141e+10	7.01227e+18	7456.28	20.2836	2.98243e+18	3.77684e+11	1.86402e+18	3.06532e+11	3.72804e+17	4.35388e+10	6.76827e+07	1.94128e+10	1.66932e+11	1.86202e+10	2.68402e+10	9.41845e+09	0	4.16372e+08	1.46236e+06	0.0168024	0.00578534	8.03628e-15	0.00294658	1.8177e-13	1.97969e-13	7.08691e-11	5.62114e-16	4.71407e-12	1.0227e+11	2.25351e-13	17.0267	802.557	1.01787e-06	2.84059e-15	2.73267e-29	2.06284e-23	4.83637e-17	0	1.22648	6.80645e+08	3.04196e+10	2.66323e-07	2.30077e-07	1.27656e+10	1.07874e+10	0.387875
4.87e-09	600.002	1.22315e+19	0	5.83897e+10	7.01227e+18	7456.28	21.6522	2.98243e+18	3.90219e+11	1.86402e+18	3.16706e+11	3.72804e+17	4.49838e+10	6.9929e+07	2.0057e+10	1.72473e+11	1.92382e+10	2.7731e+10	9.73103e+09	0	4.30192e+08	1.5109e+06	0.0179362	0.00617568	8.57858e-15	0.00314541	2.00476e-13	2.11321e-13	7.56514e-11	6.19952e-16	4.88417e-12	1.05664e+11	2.48541e-13	17.5918	829.194	1.05237e-06	3.13283e-15	3.01731e-29	2.20535e-23	5.16506e-17	0	1.30924	7.03235e+08	3.14292e+10	2.75162e-07	2.37713e-07	1.31893e+10	1.11454e+10	0.414048
4.88e-09	600.002	1.22315e+19	0	6.03276e+10	7.01227e+18	7456.28	23.1133	2.98243e+18	4.0317e+11	1.86402e+18	3.27217e+11	3.72804e+17	4.64768e+10	7.22499e+07	2.07227e+10	1.78197e+11	1.98767e+10	2.86514e+10	1.0054e+10	0	4.44469e+08	1.56104e+06	0.0191465	0.00659236	9.15749e-15	0.00335766	2.21106e-13	2.25573e-13	8.07563e-11	6.83743e-16	5.06084e-12	1.09171e+11	2.74118e-13	18.1756	856.714	1.08805e-06	3.45514e-15	3.33173e-29	2.35782e-23	5.51617e-17	0	1.39759	7.26575e+08	3.24723e+10	2.84295e-07	2.45602e-07	1.36271e+10	1.15153e+10	0.441988
4.89e-09	600.002	1.22315e+19	0	6.23299e+10	7.01227e+18	7456.27	24.6729	2.98243e+18	4.16551e+11	1.86402e+18	3.38077e+11	3.72804e+17	4.80193e+10	7.46477e+07	2.14105e+10	1.84111e+11	2.05364e+10	2.96023e+10	1.03877e+10	0	4.59221e+08	1.61285e+06	0.0204385	0.00703716	9.77546e-15	0.00358424	2.4386e-13	2.40787e-13	8.62058e-11	7.54097e-16	5.24437e-12	1.12794e+11	3.02327e-13	18.7789	885.148	1.12498e-06	3.81061e-15	3.67905e-29	2.52096e-23	5.89124e-17	0	1.4919	7.50689e+08	3.355e+10	2.9373e-07	2.53754e-07	1.40793e+10	1.18975e+10	0.471813
4.9e-09	600.002	1.22315e+19	0	6.43985e+10	7.01227e+18	7456.27	26.3378	2.98243e+18	4.30376e+11	1.86402e+18	3.49297e+11	3.72804e+17	4.9613e+10	7.71252e+07	2.21211e+10	1.90222e+11	2.1218e+10	3.05848e+10	1.07324e+10	0	4.74463e+08	1.66638e+06	0.0218177	0.00751197	1.04351e-14	0.0038261	2.68955e-13	2.57027e-13	9.20229e-11	8.3169e-16	5.43506e-12	1.16538e+11	3.33439e-13	19.4022	914.525	1.16318e-06	4.20266e-15	4.06274e-29	2.69553e-23	6.29191e-17	0	1.59257	7.75604e+08	3.46635e+10	3.03479e-07	2.62176e-07	1.45466e+10	1.22923e+10	0.503651
4.91e-09	600.002	1.22315e+19	0	6.65358e+10	7.01227e+18	7456.27	28.115	2.98243e+18	4.44659e+11	1.86402e+18	3.6089e+11	3.72804e+17	5.12596e+10	7.96849e+07	2.28552e+10	1.96535e+11	2.19222e+10	3.15998e+10	1.10886e+10	0	4.9021e+08	1.72169e+06	0.02329	0.00801882	1.11393e-14	0.00408429	2.96633e-13	2.74363e-13	9.82326e-11	9.17268e-16	5.63322e-12	1.20406e+11	3.67753e-13	20.0461	944.878	1.20271e-06	4.63505e-15	4.48661e-29	2.88233e-23	6.71994e-17	0	1.70004	8.01345e+08	3.58139e+10	3.13551e-07	2.70877e-07	1.50294e+10	1.27003e+10	0.537637
4.92e-09	600.002	1.22315e+19	0	6.87441e+10	7.01227e+18	7456.27	30.0121	2.98243e+18	4.59417e+11	1.86402e+18	3.72868e+11	3.72804e+17	5.29609e+10	8.23296e+07	2.36138e+10	2.03058e+11	2.26498e+10	3.26486e+10	1.14567e+10	0	5.0648e+08	1.77883e+06	0.0248616	0.00855987	1.1891e-14	0.0043599	3.27159e-13	2.92869e-13	1.04861e-10	1.01165e-15	5.83917e-12	1.24402e+11	4.05598e-13	20.7115	976.238	1.24362e-06	5.11192e-15	4.95492e-29	3.08224e-23	7.17722e-17	0	1.81476	8.27941e+08	3.70026e+10	3.23957e-07	2.79867e-07	1.55282e+10	1.31218e+10	0.573917
4.93e-09	600.002	1.22315e+19	0	7.10256e+10	7.01227e+18	7456.27	32.0372	2.98243e+18	4.74665e+11	1.86402e+18	3.85243e+11	3.72804e+17	5.47186e+10	8.5062e+07	2.43975e+10	2.09797e+11	2.34015e+10	3.37322e+10	1.18369e+10	0	5.2329e+08	1.83787e+06	0.0265392	0.00913742	1.26935e-14	0.0046541	3.60826e-13	3.12622e-13	1.11937e-10	1.11575e-15	6.05326e-12	1.2853e+11	4.47337e-13	21.3989	1008.64	1.28595e-06	5.63787e-15	5.47234e-29	3.2962e-23	7.66574e-17	0	1.93722	8.55419e+08	3.82306e+10	3.34709e-07	2.89156e-07	1.60436e+10	1.35573e+10	0.612644
4.94e-09	600.002	1.22315e+19	0	7.33829e+10	7.01227e+18	7456.27	34.199	2.98243e+18	4.90418e+11	1.86402e+18	3.98029e+11	3.72804e+17	5.65347e+10	8.78851e+07	2.52072e+10	2.1676e+11	2.41781e+10	3.48517e+10	1.22297e+10	0	5.40657e+08	1.89886e+06	0.0283301	0.00975395	1.35501e-14	0.00496816	3.97958e-13	3.33709e-13	1.19491e-10	1.23056e-15	6.27585e-12	1.32796e+11	4.93372e-13	22.1091	1042.11	1.32976e-06	6.21793e-15	6.04406e-29	3.52521e-23	8.18767e-17	0	2.06794	8.8381e+08	3.94995e+10	3.45818e-07	2.98752e-07	1.6576e+10	1.40073e+10	0.653985
4.95e-09	600.002	1.22315e+19	0	7.58184e+10	7.01227e+18	7456.27	36.5067	2.98243e+18	5.06695e+11	1.86402e+18	4.11239e+11	3.72804e+17	5.8411e+10	9.08019e+07	2.60438e+10	2.23954e+11	2.49806e+10	3.60084e+10	1.26356e+10	0	5.58602e+08	1.96189e+06	0.0302418	0.0104121	1.44645e-14	0.00530341	4.38911e-13	3.56218e-13	1.27554e-10	1.35718e-15	6.50731e-12	1.37204e+11	5.44144e-13	22.8429	1076.7	1.3751e-06	6.85768e-15	6.67582e-29	3.77036e-23	8.7453e-17	0	2.20748	9.13143e+08	4.08104e+10	3.57295e-07	3.08668e-07	1.71262e+10	1.44722e+10	0.698116
4.96e-09	600.002	1.22315e+19	0	7.83347e+10	7.01226e+18	7456.27	38.97	2.98243e+18	5.23511e+11	1.86402e+18	4.24888e+11	3.72804e+17	6.03496e+10	9.38155e+07	2.69082e+10	2.31387e+11	2.58097e+10	3.72035e+10	1.3055e+10	0	5.77141e+08	2.027e+06	0.0322825	0.0111146	1.54406e-14	0.00566128	4.84079e-13	3.80246e-13	1.36161e-10	1.49683e-15	6.74804e-12	1.41757e+11	6.00141e-13	23.6011	1112.44	1.42203e-06	7.56325e-15	7.37394e-29	4.0328e-23	9.34108e-17	0	2.35644	9.43449e+08	4.21649e+10	3.69153e-07	3.18912e-07	1.76946e+10	1.49525e+10	0.745224
4.97e-09	600.002	1.22315e+19	0	8.09346e+10	7.01226e+18	7456.27	41.5997	2.98243e+18	5.40886e+11	1.86402e+18	4.38989e+11	3.72804e+17	6.23525e+10	9.69292e+07	2.78012e+10	2.39066e+11	2.66663e+10	3.84382e+10	1.34883e+10	0	5.96296e+08	2.09427e+06	0.034461	0.0118646	1.64826e-14	0.00604331	5.33895e-13	4.05894e-13	1.4535e-10	1.65085e-15	6.99846e-12	1.46462e+11	6.61901e-13	24.3844	1149.36	1.47061e-06	8.34142e-15	8.14547e-29	4.31378e-23	9.97766e-17	0	2.51545	9.74761e+08	4.35643e+10	3.81405e-07	3.29496e-07	1.82818e+10	1.54487e+10	0.795512
4.98e-09	600.002	1.22315e+19	0	8.36207e+10	7.01226e+18	7456.27	44.4067	2.98243e+18	5.58838e+11	1.86402e+18	4.53559e+11	3.72804e+17	6.44219e+10	1.00146e+08	2.87239e+10	2.47e+11	2.75513e+10	3.9714e+10	1.39359e+10	0	6.16087e+08	2.16378e+06	0.0367864	0.0126651	1.75949e-14	0.00645111	5.88837e-13	4.33274e-13	1.55158e-10	1.82072e-15	7.25901e-12	1.51323e+11	7.30016e-13	25.1937	1187.5	1.52089e-06	9.19967e-15	8.99817e-29	4.61462e-23	1.06578e-16	0	2.6852	1.00711e+09	4.50101e+10	3.94063e-07	3.40432e-07	1.88886e+10	1.59614e+10	0.849192
4.99e-09	600.002	1.22315e+19	0	8.6396e+10	7.01226e+18	7456.27	47.4032	2.98243e+18	5.77385e+11	1.86402e+18	4.68612e+11	3.72804e+17	6.656e+10	1.0347e+08	2.96772e+10	2.55198e+11	2.84657e+10	4.1032e+10	1.43985e+10	0	6.36535e+08	2.23559e+06	0.0392687	0.0135197	1.87822e-14	0.00688643	6.49433e-13	4.625e-13	1.65628e-10	2.00807e-15	7.53016e-12	1.56345e+11	8.05141e-13	26.0299	1226.92	1.57294e-06	1.01462e-14	9.94064e-29	4.93678e-23	1.13846e-16	0	2.86639	1.04054e+09	4.6504e+10	4.07142e-07	3.51731e-07	1.95155e+10	1.64912e+10	0.906495
5e-09	600.002	1.22315e+19	0	8.92634e+10	7.01226e+18	7456.27	50.6018	2.98243e+18	5.96548e+11	1.86402e+18	4.84164e+11	3.72804e+17	6.87691e+10	1.06904e+08	3.06622e+10	2.63668e+11	2.94104e+10	4.23938e+10	1.48763e+10	0	6.57662e+08	2.30979e+06	0.0419186	0.0144319	2.00497e-14	0.00735112	7.16265e-13	4.93698e-13	1.76804e-10	2.2147e-15	7.81238e-12	1.61534e+11	8.87996e-13	26.8939	1267.64	1.62683e-06	1.11902e-14	1.09824e-28	5.28178e-23	1.21613e-16	0	3.05981	1.07507e+09	4.80474e+10	4.20655e-07	3.63404e-07	2.01632e+10	1.70385e+10	0.967665
5.01e-09	600.003	1.22315e+19	0	9.22259e+10	7.01226e+18	7456.26	54.0163	2.98243e+18	6.16346e+11	1.86402e+18	5.00233e+11	3.72804e+17	7.10515e+10	1.10452e+08	3.16798e+10	2.72419e+11	3.03865e+10	4.38008e+10	1.53701e+10	0	6.79489e+08	2.38645e+06	0.0447472	0.0154057	2.14027e-14	0.00784717	7.89975e-13	5.27001e-13	1.88735e-10	2.44259e-15	8.1062e-12	1.66895e+11	9.79378e-13	27.7865	1309.71	1.68262e-06	1.23415e-14	1.2134e-28	5.65129e-23	1.29912e-16	0	3.26629	1.11075e+09	4.9642e+10	4.34616e-07	3.75465e-07	2.08324e+10	1.7604e+10	1.03296
5.02e-09	600.003	1.22315e+19	0	9.52868e+10	7.01226e+18	7456.26	57.6612	2.98243e+18	6.36802e+11	1.86402e+18	5.16836e+11	3.72804e+17	7.34096e+10	1.14118e+08	3.27313e+10	2.8146e+11	3.1395e+10	4.52545e+10	1.58802e+10	0	7.02041e+08	2.46565e+06	0.0477668	0.0164451	2.28471e-14	0.0083767	8.71269e-13	5.62551e-13	2.01471e-10	2.69394e-15	8.41215e-12	1.72434e+11	1.08016e-12	28.7087	1353.18	1.74039e-06	1.36114e-14	1.34071e-28	6.04709e-23	1.38781e-16	0	3.48669	1.14762e+09	5.12896e+10	4.4904e-07	3.87926e-07	2.15238e+10	1.81883e+10	1.10267
5.03e-09	600.003	1.22315e+19	0	9.84493e+10	7.01226e+18	7456.26	61.552	2.98243e+18	6.57937e+11	1.86402e+18	5.33989e+11	3.72804e+17	7.5846e+10	1.17905e+08	3.38176e+10	2.90801e+11	3.2437e+10	4.67565e+10	1.64072e+10	0	7.25342e+08	2.54749e+06	0.0509901	0.0175548	2.43889e-14	0.00894196	9.6093e-13	6.005e-13	2.15066e-10	2.97114e-15	8.7308e-12	1.78157e+11	1.19132e-12	29.6616	1398.09	1.8002e-06	1.50119e-14	1.48146e-28	6.47109e-23	1.48258e-16	0	3.72197	1.1857e+09	5.29918e+10	4.63943e-07	4.00801e-07	2.22381e+10	1.87919e+10	1.17707
5.04e-09	600.003	1.22315e+19	0	1.01717e+11	7.01226e+18	7456.26	65.7054	2.98243e+18	6.79773e+11	1.86402e+18	5.51711e+11	3.72804e+17	7.83632e+10	1.21818e+08	3.49399e+10	3.00453e+11	3.35135e+10	4.83083e+10	1.69518e+10	0	7.49416e+08	2.63204e+06	0.0544309	0.0187393	2.60347e-14	0.00954536	1.05982e-12	6.41009e-13	2.29579e-10	3.27688e-15	9.06274e-12	1.8407e+11	1.31392e-12	30.6461	1444.49	1.86215e-06	1.65565e-14	1.63708e-28	6.92534e-23	1.58388e-16	0	3.97313	1.22506e+09	5.47506e+10	4.79341e-07	4.14103e-07	2.29762e+10	1.94156e+10	1.2565
5.05e-09	600.003	1.22315e+19	0	1.05093e+11	7.01226e+18	7456.26	70.1391	2.98243e+18	7.02334e+11	1.86402e+18	5.70022e+11	3.72803e+17	8.0964e+10	1.25861e+08	3.60995e+10	3.10424e+11	3.46258e+10	4.99116e+10	1.75144e+10	0	7.74289e+08	2.71939e+06	0.0581038	0.0200037	2.77916e-14	0.0101895	1.16888e-12	6.84251e-13	2.45071e-10	3.61407e-15	9.40862e-12	1.90179e+11	1.44913e-12	31.6632	1492.43	1.9263e-06	1.82601e-14	1.80917e-28	7.41206e-23	1.69213e-16	0	4.24124	1.26571e+09	5.65677e+10	4.9525e-07	4.27847e-07	2.37387e+10	2.006e+10	1.34129
5.06e-09	600.003	1.22315e+19	0	1.0858e+11	7.01225e+18	7456.26	74.8719	2.98243e+18	7.25644e+11	1.86402e+18	5.8894e+11	3.72803e+17	8.36511e+10	1.30038e+08	3.72976e+10	3.20727e+11	3.5775e+10	5.15681e+10	1.80956e+10	0	7.99987e+08	2.80964e+06	0.0620247	0.0213534	2.96671e-14	0.0108771	1.28917e-12	7.30411e-13	2.61608e-10	3.98596e-15	9.7691e-12	1.96491e+11	1.59826e-12	32.7142	1541.96	1.99274e-06	2.01389e-14	1.99946e-28	7.93363e-23	1.80784e-16	0	4.52743	1.30772e+09	5.84451e+10	5.11686e-07	4.42047e-07	2.45266e+10	2.07257e+10	1.4318
5.07e-09	600.003	1.22315e+19	0	1.12184e+11	7.01225e+18	7456.26	79.9241	2.98243e+18	7.49727e+11	1.86402e+18	6.08487e+11	3.72803e+17	8.64274e+10	1.34354e+08	3.85355e+10	3.31372e+11	3.69623e+10	5.32796e+10	1.86962e+10	0	8.26539e+08	2.90289e+06	0.0662101	0.0227943	3.16692e-14	0.011611	1.42183e-12	7.79685e-13	2.79261e-10	4.39612e-15	1.01449e-11	2.03012e+11	1.76273e-12	33.8	1593.14	2.06156e-06	2.22111e-14	2.20992e-28	8.4926e-23	1.93151e-16	0	4.83294	1.35112e+09	6.03848e+10	5.28669e-07	4.56718e-07	2.53406e+10	2.14136e+10	1.52842
5.08e-09	600.003	1.22315e+19	0	1.15907e+11	7.01225e+18	7456.26	85.3172	2.98243e+18	7.74609e+11	1.86402e+18	6.28681e+11	3.72803e+17	8.92958e+10	1.38813e+08	3.98144e+10	3.42369e+11	3.81891e+10	5.50479e+10	1.93167e+10	0	8.53971e+08	2.99924e+06	0.0706779	0.0243323	3.38064e-14	0.0123946	1.56815e-12	8.32283e-13	2.98106e-10	4.84849e-15	1.05367e-11	2.0975e+11	1.94413e-12	34.9218	1646.02	2.13285e-06	2.44965e-14	2.44269e-28	9.09173e-23	2.0637e-16	0	5.15906	1.39597e+09	6.23889e+10	5.46215e-07	4.71876e-07	2.61816e+10	2.21243e+10	1.63155
5.09e-09	600.003	1.22315e+19	0	1.19754e+11	7.01225e+18	7456.25	91.0742	2.98243e+18	8.00318e+11	1.86402e+18	6.49547e+11	3.72803e+17	9.22594e+10	1.4342e+08	4.11358e+10	3.53732e+11	3.94565e+10	5.68748e+10	1.99578e+10	0	8.82315e+08	3.09878e+06	0.0754473	0.0259742	3.60878e-14	0.0132309	1.72953e-12	8.88431e-13	3.18222e-10	5.3474e-15	1.09453e-11	2.16711e+11	2.1442e-12	36.0809	1700.65	2.2067e-06	2.70171e-14	2.70016e-28	9.73398e-23	2.205e-16	0	5.50719	1.4423e+09	6.44595e+10	5.64343e-07	4.87537e-07	2.70506e+10	2.28586e+10	1.74165
5.1e-09	600.003	1.22315e+19	0	1.23729e+11	7.01225e+18	7456.25	97.2197	2.98243e+18	8.26879e+11	1.86402e+18	6.71104e+11	3.72803e+17	9.53214e+10	1.4818e+08	4.25011e+10	3.65472e+11	4.0766e+10	5.87624e+10	2.06202e+10	0	9.11599e+08	3.20162e+06	0.0805384	0.0277268	3.85232e-14	0.0141238	1.90751e-12	9.48367e-13	3.39696e-10	5.89766e-15	1.13716e-11	2.23904e+11	2.36485e-12	37.2785	1757.09	2.28322e-06	2.9797e-14	2.98498e-28	1.04225e-22	2.35606e-16	0	5.87881	1.49016e+09	6.65989e+10	5.83073e-07	5.03718e-07	2.79483e+10	2.36172e+10	1.85917
5.11e-09	600.004	1.22315e+19	0	1.27835e+11	7.01225e+18	7456.25	103.78	2.98242e+18	8.54323e+11	1.86401e+18	6.93377e+11	3.72803e+17	9.8485e+10	1.53098e+08	4.39116e+10	3.77602e+11	4.2119e+10	6.07127e+10	2.13046e+10	0	9.41854e+08	3.30788e+06	0.0859731	0.0295976	4.11229e-14	0.0150768	2.10381e-12	1.01235e-12	3.62618e-10	6.50454e-15	1.18164e-11	2.31335e+11	2.60821e-12	38.5158	1815.41	2.36251e-06	3.2863e-14	3.30009e-28	1.11608e-22	2.51754e-16	0	6.27551	1.53962e+09	6.88092e+10	6.02424e-07	5.20435e-07	2.88759e+10	2.4401e+10	1.98463
5.12e-09	600.004	1.22315e+19	0	1.32078e+11	7.01225e+18	7456.25	110.783	2.98242e+18	8.82676e+11	1.86401e+18	7.1639e+11	3.72803e+17	1.01754e+11	1.58179e+08	4.5369e+10	3.90134e+11	4.35169e+10	6.27277e+10	2.20116e+10	0	9.73114e+08	3.41767e+06	0.0917746	0.0315948	4.38981e-14	0.0160942	2.3203e-12	1.08064e-12	3.87087e-10	7.17387e-15	1.22807e-11	2.39013e+11	2.87662e-12	39.7941	1875.66	2.44467e-06	3.62445e-14	3.64873e-28	1.19526e-22	2.69018e-16	0	6.69898	1.59072e+09	7.10929e+10	6.22418e-07	5.37708e-07	2.98343e+10	2.52109e+10	2.11855
5.13e-09	600.004	1.22315e+19	0	1.36461e+11	7.01224e+18	7456.25	118.258	2.98242e+18	9.11971e+11	1.86401e+18	7.40166e+11	3.72803e+17	1.05131e+11	1.63429e+08	4.68747e+10	4.03082e+11	4.49612e+10	6.48095e+10	2.27422e+10	0	1.00541e+09	3.53109e+06	0.0979675	0.0337266	4.68605e-14	0.0171802	2.55908e-12	1.15355e-12	4.13208e-10	7.91208e-15	1.27654e-11	2.46945e+11	3.17265e-12	41.1149	1937.91	2.52981e-06	3.9974e-14	4.03451e-28	1.28017e-22	2.87475e-16	0	7.15102	1.64351e+09	7.34524e+10	6.43075e-07	5.55554e-07	3.08244e+10	2.60476e+10	2.26151
5.14e-09	600.004	1.22315e+19	0	1.4099e+11	7.01224e+18	7456.25	126.238	2.98242e+18	9.42239e+11	1.86401e+18	7.64731e+11	3.72803e+17	1.0862e+11	1.68853e+08	4.84304e+10	4.1646e+11	4.64534e+10	6.69605e+10	2.3497e+10	0	1.03878e+09	3.64829e+06	0.104578	0.0360024	5.00229e-14	0.0183395	2.82243e-12	1.23137e-12	4.41091e-10	8.72625e-15	1.32715e-11	2.55141e+11	3.49914e-12	42.4796	2002.23	2.61806e-06	4.40872e-14	4.46143e-28	1.37126e-22	3.0721e-16	0	7.63357	1.69806e+09	7.58902e+10	6.64418e-07	5.73992e-07	3.18475e+10	2.69121e+10	2.41411
5.15e-09	600.004	1.22315e+19	0	1.4567e+11	7.01224e+18	7456.25	134.756	2.98242e+18	9.7351e+11	1.86401e+18	7.90112e+11	3.72803e+17	1.12225e+11	1.74457e+08	5.00377e+10	4.30282e+11	4.79951e+10	6.91828e+10	2.42768e+10	0	1.07326e+09	3.76937e+06	0.111635	0.0384317	5.33987e-14	0.0195771	3.11288e-12	1.31445e-12	4.70856e-10	9.62421e-15	1.38002e-11	2.63609e+11	3.85923e-12	43.8895	2068.68	2.70954e-06	4.86236e-14	4.93392e-28	1.46898e-22	3.28312e-16	0	8.14867	1.75442e+09	7.84089e+10	6.86469e-07	5.93042e-07	3.29044e+10	2.78053e+10	2.57702
5.16e-09	600.004	1.22315e+19	0	1.50504e+11	7.01224e+18	7456.24	143.849	2.98242e+18	1.00582e+12	1.86401e+18	8.16334e+11	3.72803e+17	1.15949e+11	1.80247e+08	5.16984e+10	4.44562e+11	4.9588e+10	7.14789e+10	2.50825e+10	0	1.10888e+09	3.89447e+06	0.119168	0.0410249	5.70024e-14	0.0208981	3.43322e-12	1.40313e-12	5.02629e-10	1.06146e-14	1.43526e-11	2.72358e+11	4.25637e-12	45.3463	2137.34	2.80437e-06	5.36269e-14	5.45691e-28	1.57382e-22	3.50876e-16	0	8.69854	1.81264e+09	8.10112e+10	7.09252e-07	6.12725e-07	3.39965e+10	2.87281e+10	2.75091
5.17e-09	600.004	1.22315e+19	0	1.55499e+11	7.01224e+18	7456.24	153.556	2.98242e+18	1.0392e+12	1.86401e+18	8.43427e+11	3.72803e+17	1.19798e+11	1.86229e+08	5.34142e+10	4.59316e+11	5.12338e+10	7.38512e+10	2.5915e+10	0	1.14568e+09	4.02372e+06	0.12721	0.0437931	6.08492e-14	0.0223083	3.78652e-12	1.49779e-12	5.36547e-10	1.17068e-14	1.49299e-11	2.81397e+11	4.69438e-12	46.8514	2208.28	2.90269e-06	5.9145e-14	6.03586e-28	1.68634e-22	3.75006e-16	0	9.28551	1.8728e+09	8.36998e+10	7.32791e-07	6.3306e-07	3.51248e+10	2.96815e+10	2.93654
5.18e-09	600.004	1.22315e+19	0	1.6066e+11	7.01224e+18	7456.24	163.917	2.98242e+18	1.07369e+12	1.86401e+18	8.7142e+11	3.72802e+17	1.23774e+11	1.92409e+08	5.51869e+10	4.74561e+11	5.29341e+10	7.63022e+10	2.6775e+10	0	1.18371e+09	4.15727e+06	0.135794	0.0467481	6.49557e-14	0.0238137	4.17619e-12	1.59884e-12	5.72753e-10	1.29115e-14	1.55334e-11	2.90736e+11	5.17747e-12	48.4064	2281.57	3.00465e-06	6.52309e-14	6.67682e-28	1.8071e-22	4.00812e-16	0	9.91209	1.93496e+09	8.64777e+10	7.57111e-07	6.54071e-07	3.62905e+10	3.06666e+10	3.1347
5.19e-09	600.005	1.22315e+19	0	1.65992e+11	7.01223e+18	7456.24	174.978	2.98242e+18	1.10933e+12	1.86401e+18	9.00341e+11	3.72802e+17	1.27881e+11	1.98795e+08	5.70185e+10	4.90311e+11	5.4691e+10	7.88346e+10	2.76637e+10	0	1.223e+09	4.29524e+06	0.144957	0.0499025	6.93393e-14	0.0254206	4.60595e-12	1.70671e-12	6.11402e-10	1.42401e-14	1.61646e-11	3.00385e+11	5.71027e-12	50.0131	2357.29	3.11037e-06	7.19431e-14	7.38651e-28	1.93673e-22	4.28411e-16	0	10.5809	1.99918e+09	8.93478e+10	7.82239e-07	6.75778e-07	3.7495e+10	3.16844e+10	3.34622
5.2e-09	600.005	1.22315e+19	0	1.71501e+11	7.01223e+18	7456.24	186.785	2.98242e+18	1.14614e+12	1.86401e+18	9.30222e+11	3.72802e+17	1.32126e+11	2.05393e+08	5.89109e+10	5.06583e+11	5.65061e+10	8.1451e+10	2.85818e+10	0	1.26359e+09	4.43779e+06	0.154739	0.0532697	7.40188e-14	0.027136	5.07993e-12	1.82186e-12	6.52659e-10	1.57055e-14	1.68248e-11	3.10354e+11	6.2979e-12	51.6731	2435.53	3.22002e-06	7.9346e-14	8.17239e-28	2.0759e-22	4.57931e-16	0	11.2949	2.06553e+09	9.23131e+10	8.082e-07	6.98207e-07	3.87394e+10	3.2736e+10	3.57202
5.21e-09	600.005	1.22315e+19	0	1.77193e+11	7.01223e+18	7456.23	199.389	2.98242e+18	1.18418e+12	1.86401e+18	9.61095e+11	3.72802e+17	1.36511e+11	2.12209e+08	6.0866e+10	5.23396e+11	5.83814e+10	8.41542e+10	2.95304e+10	0	1.30553e+09	4.58508e+06	0.165181	0.0568642	7.9014e-14	0.0289671	5.60269e-12	1.94477e-12	6.967e-10	1.73217e-14	1.75155e-11	3.20655e+11	6.946e-12	53.3882	2516.37	3.33377e-06	8.75106e-14	9.04275e-28	2.22534e-22	4.89506e-16	0	12.0571	2.13408e+09	9.53769e+10	8.35023e-07	7.21379e-07	4.00251e+10	3.38224e+10	3.81306
5.22e-09	600.005	1.22315e+19	0	1.83074e+11	7.01223e+18	7456.23	212.844	2.98242e+18	1.22348e+12	1.86401e+18	9.92992e+11	3.72802e+17	1.41041e+11	2.19252e+08	6.28861e+10	5.40767e+11	6.0319e+10	8.69472e+10	3.05105e+10	0	1.34886e+09	4.73725e+06	0.176327	0.0607012	8.43464e-14	0.0309218	6.17925e-12	2.07599e-12	7.43713e-10	1.91041e-14	1.82385e-11	3.31297e+11	7.6608e-12	55.1603	2599.88	3.45177e-06	9.65154e-14	1.00068e-27	2.38583e-22	5.23283e-16	0	12.8707	2.20491e+09	9.85423e+10	8.62737e-07	7.45321e-07	4.13534e+10	3.4945e+10	4.07036
5.23e-09	600.005	1.22315e+19	0	1.8915e+11	7.01223e+18	7456.23	227.206	2.98242e+18	1.26409e+12	1.86401e+18	1.02595e+12	3.72802e+17	1.45722e+11	2.26529e+08	6.49731e+10	5.58714e+11	6.23209e+10	8.98328e+10	3.1523e+10	0	1.39363e+09	4.89447e+06	0.188225	0.0647971	9.00387e-14	0.0330084	6.81514e-12	2.21605e-12	7.93899e-10	2.107e-14	1.89955e-11	3.42292e+11	8.44915e-12	56.9912	2686.17	3.5742e-06	1.06447e-13	1.10747e-27	2.55823e-22	5.59418e-16	0	13.7392	2.27808e+09	1.01813e+11	8.91369e-07	7.70057e-07	4.27259e+10	3.61047e+10	4.34502
5.24e-09	600.005	1.22315e+19	0	1.95427e+11	7.01222e+18	7456.23	242.537	2.98241e+18	1.30604e+12	1.86401e+18	1.06e+12	3.72802e+17	1.50559e+11	2.34047e+08	6.71295e+10	5.77257e+11	6.43893e+10	9.28142e+10	3.25693e+10	0	1.43988e+09	5.05692e+06	0.200927	0.0691694	9.61152e-14	0.0352358	7.51647e-12	2.36556e-12	8.47471e-10	2.32382e-14	1.97883e-11	3.53652e+11	9.31863e-12	58.8828	2775.32	3.70124e-06	1.174e-13	1.22579e-27	2.74343e-22	5.98077e-16	0	14.6663	2.35369e+09	1.05192e+11	9.20953e-07	7.95614e-07	4.41439e+10	3.7303e+10	4.63822
5.25e-09	600.006	1.22315e+19	0	2.01913e+11	7.01222e+18	7456.23	258.903	2.98241e+18	1.34939e+12	1.86401e+18	1.09518e+12	3.72802e+17	1.55555e+11	2.41815e+08	6.93574e+10	5.96415e+11	6.65263e+10	9.58946e+10	3.36502e+10	0	1.48767e+09	5.22475e+06	0.214485	0.0738368	1.02602e-13	0.0376135	8.28997e-12	2.52517e-12	9.04658e-10	2.56295e-14	2.06189e-11	3.65389e+11	1.02776e-11	60.8372	2867.44	3.8331e-06	1.29481e-13	1.35689e-27	2.94244e-22	6.39441e-16	0	15.656	2.43181e+09	1.08683e+11	9.51518e-07	8.22019e-07	4.5609e+10	3.8541e+10	4.9512
5.26e-09	600.006	1.22314e+19	0	2.08614e+11	7.01222e+18	7456.22	276.373	2.98241e+18	1.39417e+12	1.86401e+18	1.13153e+12	3.72802e+17	1.60718e+11	2.4984e+08	7.16592e+10	6.16209e+11	6.87342e+10	9.90772e+10	3.4767e+10	0	1.53705e+09	5.39815e+06	0.228959	0.078819	1.09526e-13	0.0401516	9.14306e-12	2.69554e-12	9.65704e-10	2.82669e-14	2.14893e-11	3.77516e+11	1.13352e-11	62.8565	2962.61	3.96996e-06	1.42804e-13	1.50218e-27	3.15631e-22	6.83702e-16	0	16.7124	2.51251e+09	1.1229e+11	9.83097e-07	8.49301e-07	4.71227e+10	3.98201e+10	5.2853
5.27e-09	600.006	1.22314e+19	0	2.15538e+11	7.01222e+18	7456.22	295.022	2.98241e+18	1.44044e+12	1.86401e+18	1.16908e+12	3.72802e+17	1.66052e+11	2.58132e+08	7.40375e+10	6.36661e+11	7.10153e+10	1.02365e+11	3.59208e+10	0	1.58806e+09	5.57731e+06	0.244409	0.0841375	1.16918e-13	0.042861	1.00839e-11	2.87741e-12	1.03087e-09	3.11756e-14	2.24017e-11	3.90045e+11	1.25017e-11	64.9429	3060.93	4.11204e-06	1.57499e-13	1.66321e-27	3.3862e-22	7.31066e-16	0	17.8402	2.5959e+09	1.16017e+11	1.01572e-06	8.77488e-07	4.86866e+10	4.11417e+10	5.64195
5.28e-09	600.006	1.22314e+19	0	2.22691e+11	7.01222e+18	7456.22	314.929	2.98241e+18	1.48825e+12	1.86401e+18	1.20788e+12	3.72801e+17	1.71563e+11	2.66699e+08	7.64946e+10	6.5779e+11	7.33722e+10	1.05763e+11	3.7113e+10	0	1.64077e+09	5.76241e+06	0.260901	0.0898149	1.24808e-13	0.0457533	1.11217e-11	3.07155e-12	1.10043e-09	3.43838e-14	2.33586e-11	4.0299e+11	1.37882e-11	67.0985	3162.52	4.25957e-06	1.73706e-13	1.84172e-27	3.63336e-22	7.81756e-16	0	19.044	2.68205e+09	1.19867e+11	1.04943e-06	9.06611e-07	5.03024e+10	4.25071e+10	6.02266
5.29e-09	600.006	1.22314e+19	0	2.30082e+11	7.01221e+18	7456.22	336.18	2.98241e+18	1.53764e+12	1.86401e+18	1.24797e+12	3.72801e+17	1.77257e+11	2.7555e+08	7.90333e+10	6.79621e+11	7.58073e+10	1.09273e+11	3.83447e+10	0	1.69523e+09	5.95366e+06	0.278507	0.0958753	1.33231e-13	0.0488407	1.22662e-11	3.27879e-12	1.17469e-09	3.7922e-14	2.43624e-11	4.16365e+11	1.52071e-11	69.3256	3267.49	4.41278e-06	1.9158e-13	2.03962e-27	3.89913e-22	8.36009e-16	0	20.3291	2.77107e+09	1.23845e+11	1.08426e-06	9.367e-07	5.19719e+10	4.39179e+10	6.42906
5.3e-09	600.007	1.22314e+19	0	2.37718e+11	7.01221e+18	7456.21	358.865	2.98241e+18	1.58867e+12	1.864e+18	1.28938e+12	3.72801e+17	1.8314e+11	2.84695e+08	8.16563e+10	7.02177e+11	7.83233e+10	1.12899e+11	3.96173e+10	0	1.7515e+09	6.15125e+06	0.2973	0.102345	1.42223e-13	0.0521364	1.35284e-11	3.50001e-12	1.25396e-09	4.18243e-14	2.54158e-11	4.30183e+11	1.6772e-11	71.6267	3375.93	4.5719e-06	2.11294e-13	2.25907e-27	4.18497e-22	8.94081e-16	0	21.7008	2.86303e+09	1.27956e+11	1.12025e-06	9.67788e-07	5.36968e+10	4.53754e+10	6.86289
5.31e-09	600.007	1.22314e+19	0	2.45608e+11	7.01221e+18	7456.21	383.08	2.98241e+18	1.6414e+12	1.864e+18	1.33218e+12	3.72801e+17	1.89218e+11	2.94143e+08	8.43663e+10	7.25481e+11	8.09227e+10	1.16646e+11	4.09322e+10	0	1.80963e+09	6.3554e+06	0.317362	0.109251	1.51822e-13	0.0556545	1.49206e-11	3.73617e-12	1.33857e-09	4.61283e-14	2.65215e-11	4.44461e+11	1.8498e-11	74.0042	3487.98	4.73721e-06	2.33036e-13	2.50244e-27	4.49245e-22	9.56248e-16	0	23.1652	2.95805e+09	1.32202e+11	1.15743e-06	9.99907e-07	5.54789e+10	4.68814e+10	7.32599
5.32e-09	600.007	1.22314e+19	0	2.53759e+11	7.0122e+18	7456.21	408.929	2.98241e+18	1.69587e+12	1.864e+18	1.37639e+12	3.72801e+17	1.95498e+11	3.03905e+08	8.71663e+10	7.49559e+11	8.36084e+10	1.20518e+11	4.22906e+10	0	1.86969e+09	6.56633e+06	0.338778	0.116623	1.62068e-13	0.0594101	1.6456e-11	3.98825e-12	1.4289e-09	5.08751e-14	2.76827e-11	4.59211e+11	2.04016e-11	76.4605	3603.74	4.90896e-06	2.57016e-13	2.77237e-27	4.82328e-22	1.0228e-15	0	24.7283	3.05623e+09	1.3659e+11	1.19584e-06	1.03309e-06	5.73201e+10	4.84373e+10	7.82034
5.33e-09	600.007	1.22314e+19	0	2.62181e+11	7.0122e+18	7456.2	436.523	2.98241e+18	1.75216e+12	1.864e+18	1.42207e+12	3.72801e+17	2.01986e+11	3.13991e+08	9.00591e+10	7.74435e+11	8.63832e+10	1.24518e+11	4.36942e+10	0	1.93175e+09	6.78425e+06	0.361638	0.124492	1.73006e-13	0.063419	1.81495e-11	4.25735e-12	1.52532e-09	5.61104e-14	2.89025e-11	4.74452e+11	2.2501e-11	78.9985	3723.35	5.08744e-06	2.83463e-13	3.07183e-27	5.17931e-22	1.09406e-15	0	26.397	3.15766e+09	1.41123e+11	1.23553e-06	1.06738e-06	5.92225e+10	5.00449e+10	8.34804
5.34e-09	600.008	1.22314e+19	0	2.70882e+11	7.0122e+18	7456.2	465.978	2.9824e+18	1.81031e+12	1.864e+18	1.46927e+12	3.72801e+17	2.0869e+11	3.24412e+08	9.3048e+10	8.00137e+11	8.92501e+10	1.2865e+11	4.51443e+10	0	1.99586e+09	7.00941e+06	0.386041	0.132892	1.84682e-13	0.0676985	2.00172e-11	4.5446e-12	1.62825e-09	6.18844e-14	3.01843e-11	4.90198e+11	2.48165e-11	81.6207	3846.93	5.27296e-06	3.12632e-13	3.40409e-27	5.56253e-22	1.17037e-15	0	28.1782	3.26246e+09	1.45807e+11	1.27653e-06	1.1028e-06	6.1188e+10	5.17058e+10	8.91136
5.35e-09	600.008	1.22314e+19	0	2.79872e+11	7.0122e+18	7456.2	497.421	2.9824e+18	1.87039e+12	1.864e+18	1.51803e+12	3.728e+17	2.15616e+11	3.35178e+08	9.61361e+10	8.26693e+11	9.22122e+10	1.3292e+11	4.66426e+10	0	2.06211e+09	7.24204e+06	0.412091	0.14186	1.97146e-13	0.0722667	2.20771e-11	4.85124e-12	1.73812e-09	6.82526e-14	3.15319e-11	5.06467e+11	2.73703e-11	84.3299	3974.61	5.46581e-06	3.44803e-13	3.77281e-27	5.97512e-22	1.25209e-15	0	30.0796	3.37073e+09	1.50646e+11	1.3189e-06	1.1394e-06	6.32187e+10	5.34218e+10	9.51268
5.36e-09	600.008	1.22314e+19	0	2.89161e+11	7.01219e+18	7456.2	530.985	2.9824e+18	1.93246e+12	1.864e+18	1.56841e+12	3.728e+17	2.22772e+11	3.46302e+08	9.93266e+10	8.54129e+11	9.52725e+10	1.37331e+11	4.81906e+10	0	2.13055e+09	7.48239e+06	0.439899	0.151432	2.10452e-13	0.0771432	2.43489e-11	5.17857e-12	1.85541e-09	7.52761e-14	3.2949e-11	5.23276e+11	3.01869e-11	87.129	4106.52	5.66634e-06	3.80284e-13	4.18205e-27	6.41941e-22	1.33961e-15	0	32.1094	3.4826e+09	1.55645e+11	1.36267e-06	1.17722e-06	6.53168e+10	5.51948e+10	10.1546
5.37e-09	600.008	1.22314e+19	0	2.98758e+11	7.01219e+18	7456.19	566.815	2.9824e+18	1.9966e+12	1.864e+18	1.62046e+12	3.728e+17	2.30165e+11	3.57795e+08	1.02623e+11	8.82476e+11	9.84345e+10	1.41889e+11	4.97899e+10	0	2.20127e+09	7.73072e+06	0.469583	0.16165	2.24655e-13	0.0823488	2.68546e-11	5.52798e-12	1.98061e-09	8.30224e-14	3.44398e-11	5.40642e+11	3.32934e-11	90.0211	4242.82	5.8749e-06	4.19415e-13	4.63634e-27	6.89795e-22	1.43336e-15	0	34.2761	3.59818e+09	1.60811e+11	1.4079e-06	1.21629e-06	6.74846e+10	5.70266e+10	10.8398
5.38e-09	600.009	1.22314e+19	0	3.08673e+11	7.01219e+18	7456.19	605.062	2.9824e+18	2.06286e+12	1.864e+18	1.67424e+12	3.728e+17	2.37804e+11	3.69669e+08	1.06029e+11	9.11764e+11	1.01701e+11	1.46598e+11	5.14424e+10	0	2.27433e+09	7.98729e+06	0.50127	0.172558	2.39818e-13	0.0879056	2.96181e-11	5.90097e-12	2.11427e-09	9.15658e-14	3.60089e-11	5.58585e+11	3.67195e-11	93.0092	4383.63	6.09184e-06	4.62574e-13	5.14075e-27	7.41349e-22	1.53379e-15	0	36.5889	3.7176e+09	1.66148e+11	1.45462e-06	1.25666e-06	6.97243e+10	5.89192e+10	11.5712
5.39e-09	600.009	1.22314e+19	0	3.18917e+11	7.01218e+18	7456.18	645.889	2.9824e+18	2.13133e+12	1.864e+18	1.72981e+12	3.728e+17	2.45696e+11	3.81938e+08	1.09548e+11	9.42024e+11	1.05077e+11	1.51463e+11	5.31496e+10	0	2.34981e+09	8.25238e+06	0.535096	0.184202	2.56003e-13	0.0938374	3.2666e-11	6.29913e-12	2.25694e-09	1.00988e-13	3.76608e-11	5.77124e+11	4.04981e-11	96.0965	4529.13	6.31755e-06	5.10174e-13	5.7009e-27	7.96903e-22	1.64139e-15	0	39.0579	3.84098e+09	1.71662e+11	1.5029e-06	1.29836e-06	7.20383e+10	6.08746e+10	12.3521
5.4e-09	600.009	1.22314e+19	0	3.29501e+11	7.01218e+18	7456.18	689.472	2.9824e+18	2.20206e+12	1.864e+18	1.78722e+12	3.72799e+17	2.5385e+11	3.94613e+08	1.13183e+11	9.73288e+11	1.08564e+11	1.5649e+11	5.49136e+10	0	2.42781e+09	8.52626e+06	0.571204	0.196631	2.73282e-13	0.10017	3.60275e-11	6.72416e-12	2.40923e-09	1.11381e-13	3.94007e-11	5.96277e+11	4.46656e-11	99.2863	4679.45	6.55244e-06	5.62672e-13	6.32306e-27	8.5678e-22	1.75669e-15	0	41.6935	3.96845e+09	1.77359e+11	1.55278e-06	1.34145e-06	7.44291e+10	6.28949e+10	13.1856
5.41e-09	600.009	1.22314e+19	0	3.40437e+11	7.01217e+18	7456.18	735.995	2.98239e+18	2.27514e+12	1.86399e+18	1.84653e+12	3.72799e+17	2.62275e+11	4.07709e+08	1.1694e+11	1.00559e+12	1.12167e+11	1.61684e+11	5.6736e+10	0	2.50839e+09	8.80923e+06	0.609748	0.209899	2.91726e-13	0.106929	3.97349e-11	7.17787e-12	2.57181e-09	1.22842e-13	4.12339e-11	6.16067e+11	4.9262e-11	102.582	4834.76	6.79694e-06	6.20572e-13	7.01423e-27	9.21333e-22	1.88026e-15	0	44.5069	4.10016e+09	1.83245e+11	1.60431e-06	1.38597e-06	7.68993e+10	6.49823e+10	14.0753
5.42e-09	600.01	1.22314e+19	0	3.51735e+11	7.01217e+18	7456.17	785.658	2.98239e+18	2.35065e+12	1.86399e+18	1.90781e+12	3.72799e+17	2.70979e+11	4.2124e+08	1.20821e+11	1.03896e+12	1.1589e+11	1.6705e+11	5.8619e+10	0	2.59165e+09	9.10159e+06	0.650893	0.224063	3.11415e-13	0.114144	4.38239e-11	7.66219e-12	2.74535e-09	1.35483e-13	4.31662e-11	6.36513e+11	5.43314e-11	105.987	4995.22	7.05151e-06	6.84431e-13	7.78221e-27	9.90942e-22	2.01269e-15	0	47.5101	4.23623e+09	1.89327e+11	1.65755e-06	1.43197e-06	7.94514e+10	6.71389e+10	15.0251
5.43e-09	600.01	1.22314e+19	0	3.63409e+11	7.01217e+18	7456.17	838.672	2.98239e+18	2.42866e+12	1.86399e+18	1.97113e+12	3.72799e+17	2.79973e+11	4.3522e+08	1.2483e+11	1.07344e+12	1.19736e+11	1.72594e+11	6.05645e+10	0	2.67767e+09	9.40366e+06	0.694815	0.239182	3.32434e-13	0.121847	4.83336e-11	8.1792e-12	2.93061e-09	1.49425e-13	4.52039e-11	6.57637e+11	5.99224e-11	109.505	5161.01	7.31661e-06	7.5486e-13	8.6357e-27	1.06602e-21	2.15466e-15	0	50.716	4.37683e+09	1.9561e+11	1.71256e-06	1.4795e-06	8.20882e+10	6.93671e+10	16.0389
5.44e-09	600.01	1.22314e+19	0	3.75469e+11	7.01216e+18	7456.16	895.262	2.98239e+18	2.50927e+12	1.86399e+18	2.03655e+12	3.72799e+17	2.89264e+11	4.49664e+08	1.28973e+11	1.10907e+12	1.23709e+11	1.78322e+11	6.25745e+10	0	2.76654e+09	9.71575e+06	0.741701	0.255321	3.54871e-13	0.130069	5.33074e-11	8.73109e-12	3.12836e-09	1.64802e-13	4.73535e-11	6.79463e+11	6.60888e-11	113.14	5332.3	7.59276e-06	8.32537e-13	9.58441e-27	1.14702e-21	2.30686e-15	0	54.1382	4.52208e+09	2.02102e+11	1.7694e-06	1.5286e-06	8.48126e+10	7.16693e+10	17.1212
5.45e-09	600.011	1.22313e+19	0	3.87931e+11	7.01216e+18	7456.16	955.671	2.98239e+18	2.59254e+12	1.86399e+18	2.10414e+12	3.72798e+17	2.98864e+11	4.64587e+08	1.33253e+11	1.14588e+12	1.27815e+11	1.8424e+11	6.46512e+10	0	2.85837e+09	1.00382e+07	0.79175	0.27255	3.78823e-13	0.138846	5.87931e-11	9.32022e-12	3.33946e-09	1.81761e-13	4.96221e-11	7.02013e+11	7.28897e-11	116.896	5509.28	7.88048e-06	9.18208e-13	1.06392e-26	1.23444e-21	2.47006e-15	0	57.7913	4.67216e+09	2.0881e+11	1.82812e-06	1.57933e-06	8.76273e+10	7.40478e+10	18.2765
5.46e-09	600.011	1.22313e+19	0	4.00805e+11	7.01215e+18	7456.16	1020.16	2.98239e+18	2.67858e+12	1.86399e+18	2.17397e+12	3.72798e+17	3.08783e+11	4.80005e+08	1.37676e+11	1.18391e+12	1.32057e+11	1.90354e+11	6.67968e+10	0	2.95324e+09	1.03713e+07	0.845177	0.290941	4.04391e-13	0.148215	6.48432e-11	9.9491e-12	3.56481e-09	2.00465e-13	5.20173e-11	7.25311e+11	8.03905e-11	120.776	5692.14	8.18035e-06	1.01269e-12	1.18122e-26	1.32879e-21	2.64508e-15	0	61.691	4.82722e+09	2.1574e+11	1.8888e-06	1.63174e-06	9.05355e+10	7.65053e+10	19.5098
5.47e-09	600.012	1.22313e+19	0	4.14107e+11	7.01215e+18	7456.15	1088.99	2.98238e+18	2.76748e+12	1.86399e+18	2.24612e+12	3.72798e+17	3.19031e+11	4.95935e+08	1.42245e+11	1.2232e+12	1.3644e+11	1.96672e+11	6.90137e+10	0	3.05126e+09	1.07155e+07	0.902209	0.310573	4.31686e-13	0.158216	7.15159e-11	1.06204e-11	3.80536e-09	2.21094e-13	5.45472e-11	7.49383e+11	8.86631e-11	124.785	5881.06	8.49296e-06	1.1169e-12	1.31168e-26	1.43066e-21	2.83281e-15	0	65.8538	4.98743e+09	2.229e+11	1.95148e-06	1.6859e-06	9.35402e+10	7.90443e+10	20.8262
5.48e-09	600.012	1.22313e+19	0	4.2785e+11	7.01214e+18	7456.15	1162.47	2.98238e+18	2.85933e+12	1.86399e+18	2.32066e+12	3.72798e+17	3.29619e+11	5.12394e+08	1.46965e+11	1.26379e+12	1.40968e+11	2.03199e+11	7.13041e+10	0	3.15254e+09	1.10712e+07	0.96309	0.33153	4.60823e-13	0.168892	7.88753e-11	1.1337e-11	4.06214e-09	2.43846e-13	5.72205e-11	7.74253e+11	9.77871e-11	128.927	6076.25	8.81893e-06	1.23184e-12	1.45682e-26	1.54068e-21	3.03419e-15	0	70.2974	5.15295e+09	2.30297e+11	2.01625e-06	1.74185e-06	9.66445e+10	8.16676e+10	22.2316
5.49e-09	600.012	1.22313e+19	0	4.4205e+11	7.01214e+18	7456.14	1240.91	2.98238e+18	2.95422e+12	1.86398e+18	2.39768e+12	3.72797e+17	3.40558e+11	5.29398e+08	1.51843e+11	1.30573e+12	1.45646e+11	2.09943e+11	7.36705e+10	0	3.25717e+09	1.14386e+07	1.02808	0.3539	4.91927e-13	0.180289	8.6992e-11	1.2102e-11	4.33625e-09	2.68939e-13	6.00465e-11	7.99949e+11	1.0785e-10	133.207	6277.92	9.15895e-06	1.35859e-12	1.61833e-26	1.65953e-21	3.25026e-15	0	75.0409	5.32396e+09	2.3794e+11	2.08316e-06	1.79966e-06	9.9852e+10	8.4378e+10	23.7317
5.5e-09	600.013	1.22313e+19	0	4.5672e+11	7.01214e+18	7456.14	1324.65	2.98238e+18	3.05227e+12	1.86398e+18	2.47725e+12	3.72797e+17	3.51861e+11	5.46967e+08	1.56882e+11	1.34907e+12	1.5048e+11	2.1691e+11	7.61154e+10	0	3.36529e+09	1.18182e+07	1.09745	0.377781	5.2513e-13	0.192455	9.59439e-11	1.29186e-11	4.62886e-09	2.96614e-13	6.30353e-11	8.26498e+11	1.18948e-10	137.629	6486.28	9.51371e-06	1.4984e-12	1.79809e-26	1.78795e-21	3.48212e-15	0	80.1045	5.50065e+09	2.45837e+11	2.15229e-06	1.85938e-06	1.03166e+11	8.71783e+10	25.333
5.51e-09	600.013	1.22313e+19	0	4.71878e+11	7.01213e+18	7456.13	1414.03	2.98237e+18	3.15356e+12	1.86398e+18	2.55947e+12	3.72797e+17	3.63538e+11	5.65119e+08	1.62088e+11	1.39384e+12	1.55474e+11	2.24109e+11	7.86415e+10	0	3.47699e+09	1.22105e+07	1.17151	0.403273	5.60575e-13	0.205441	1.05817e-10	1.37903e-11	4.94121e-09	3.27137e-13	6.61977e-11	8.53927e+11	1.31189e-10	142.198	6701.56	9.88398e-06	1.65259e-12	1.99821e-26	1.92676e-21	3.73098e-15	0	85.5098	5.68321e+09	2.53996e+11	2.22372e-06	1.92109e-06	1.0659e+11	9.00716e+10	27.0425
5.52e-09	600.014	1.22313e+19	0	4.87538e+11	7.01212e+18	7456.13	1509.44	2.98237e+18	3.25822e+12	1.86398e+18	2.64441e+12	3.72797e+17	3.75603e+11	5.83874e+08	1.67467e+11	1.4401e+12	1.60634e+11	2.31546e+11	8.12515e+10	0	3.59239e+09	1.26157e+07	1.25056	0.430485	5.98413e-13	0.219304	1.16706e-10	1.47208e-11	5.27464e-09	3.60801e-13	6.95451e-11	8.82267e+11	1.44689e-10	146.918	6923.99	1.02705e-05	1.82264e-12	2.22104e-26	2.07682e-21	3.99813e-15	0	91.2798	5.87182e+09	2.62425e+11	2.29752e-06	1.98485e-06	1.10127e+11	9.30608e+10	28.8672
5.53e-09	600.014	1.22313e+19	0	5.03718e+11	7.01212e+18	7456.12	1611.29	2.98237e+18	3.36635e+12	1.86398e+18	2.73217e+12	3.72796e+17	3.88068e+11	6.03251e+08	1.73025e+11	1.48789e+12	1.65965e+11	2.39231e+11	8.3948e+10	0	3.71163e+09	1.30344e+07	1.33495	0.459533	6.38805e-13	0.234103	1.28716e-10	1.57142e-11	5.63057e-09	3.97929e-13	7.30901e-11	9.11547e+11	1.59578e-10	151.795	7153.79	1.06742e-05	2.0102e-12	2.46923e-26	2.23911e-21	4.28497e-15	0	97.4391	6.06669e+09	2.71134e+11	2.37377e-06	2.05072e-06	1.13782e+11	9.61493e+10	30.8151
5.54e-09	600.014	1.22313e+19	0	5.20436e+11	7.01211e+18	7456.11	1720.01	2.98237e+18	3.47808e+12	1.86398e+18	2.82285e+12	3.72796e+17	4.00947e+11	6.2327e+08	1.78767e+11	1.53727e+12	1.71473e+11	2.4717e+11	8.6734e+10	0	3.83483e+09	1.3467e+07	1.42503	0.490541	6.81923e-13	0.2499	1.41961e-10	1.67745e-11	6.01052e-09	4.38878e-13	7.68459e-11	9.41799e+11	1.75999e-10	156.834	7391.23	1.1096e-05	2.21705e-12	2.74572e-26	2.41467e-21	4.59301e-15	0	104.014	6.26803e+09	2.80133e+11	2.45255e-06	2.11878e-06	1.17558e+11	9.93402e+10	32.8944
5.55e-09	600.015	1.22313e+19	0	5.37708e+11	7.01211e+18	7456.11	1836.07	2.98237e+18	3.5935e+12	1.86398e+18	2.91653e+12	3.72796e+17	4.14254e+11	6.43954e+08	1.847e+11	1.58829e+12	1.77164e+11	2.55373e+11	8.96125e+10	0	3.96212e+09	1.39139e+07	1.52119	0.523641	7.27953e-13	0.266763	1.5657e-10	1.79064e-11	6.41611e-09	4.84041e-13	8.08269e-11	9.73055e+11	1.9411e-10	162.04	7636.55	1.15367e-05	2.44519e-12	3.05382e-26	2.60463e-21	4.92387e-15	0	111.033	6.47605e+09	2.89429e+11	2.53395e-06	2.1891e-06	1.2146e+11	1.02637e+11	35.114
5.56e-09	600.015	1.22313e+19	0	5.55553e+11	7.0121e+18	7456.1	1959.96	2.98236e+18	3.71276e+12	1.86397e+18	3.01332e+12	3.72795e+17	4.28002e+11	6.65325e+08	1.9083e+11	1.641e+12	1.83043e+11	2.63848e+11	9.25865e+10	0	4.09363e+09	1.43757e+07	1.62384	0.558975	7.7709e-13	0.284763	1.72681e-10	1.91147e-11	6.84906e-09	5.33851e-13	8.50486e-11	1.00535e+12	2.14085e-10	167.42	7890	1.19974e-05	2.69681e-12	3.39723e-26	2.81023e-21	5.27933e-15	0	118.525	6.69097e+09	2.99035e+11	2.61804e-06	2.26175e-06	1.2549e+11	1.06043e+11	37.4834
5.57e-09	600.016	1.22312e+19	0	5.7399e+11	7.01209e+18	7456.09	2092.21	2.98236e+18	3.83598e+12	1.86397e+18	3.11333e+12	3.72795e+17	4.42206e+11	6.87404e+08	1.97162e+11	1.69546e+12	1.89118e+11	2.72605e+11	9.56592e+10	0	4.2295e+09	1.48528e+07	1.73341	0.596694	8.29544e-13	0.303979	1.90451e-10	2.04045e-11	7.31123e-09	5.88788e-13	8.95276e-11	1.03871e+12	2.36116e-10	172.977	8151.87	1.24792e-05	2.97432e-12	3.78008e-26	3.03284e-21	5.6613e-15	0	126.522	6.91303e+09	3.08959e+11	2.70493e-06	2.33681e-06	1.29655e+11	1.09563e+11	40.0127
5.58e-09	600.016	1.22312e+19	0	5.93039e+11	7.01209e+18	7456.09	2233.38	2.98236e+18	3.96329e+12	1.86397e+18	3.21665e+12	3.72795e+17	4.56882e+11	7.10217e+08	2.03706e+11	1.75173e+12	1.95394e+11	2.81652e+11	9.88339e+10	0	4.36989e+09	1.53457e+07	1.85038	0.636957	8.8554e-13	0.324491	2.10049e-10	2.17813e-11	7.80459e-09	6.49377e-13	9.42818e-11	1.07319e+12	2.60413e-10	178.72	8422.44	1.29832e-05	3.28038e-12	4.20703e-26	3.27392e-21	6.07183e-15	0	135.06	7.14245e+09	3.19213e+11	2.7947e-06	2.41436e-06	1.33958e+11	1.13199e+11	42.7126
5.59e-09	600.017	1.22312e+19	0	6.1272e+11	7.01208e+18	7456.08	2384.08	2.98235e+18	4.09482e+12	1.86397e+18	3.3234e+12	3.72794e+17	4.72044e+11	7.33786e+08	2.10466e+11	1.80987e+12	2.01879e+11	2.90999e+11	1.02114e+11	0	4.51494e+09	1.5855e+07	1.97524	0.679937	9.45316e-13	0.346387	2.31664e-10	2.32511e-11	8.33124e-09	7.16201e-13	9.93305e-11	1.1088e+12	2.87211e-10	184.653	8701.98	1.35107e-05	3.61794e-12	4.68326e-26	3.53509e-21	6.51316e-15	0	144.173	7.37949e+09	3.29806e+11	2.88744e-06	2.49449e-06	1.38404e+11	1.16955e+11	45.5948
5.6e-09	600.018	1.22312e+19	0	6.33055e+11	7.01207e+18	7456.07	2544.94	2.98235e+18	4.23071e+12	1.86397e+18	3.43369e+12	3.72794e+17	4.8771e+11	7.58137e+08	2.1745e+11	1.86993e+12	2.08579e+11	3.00657e+11	1.05503e+11	0	4.6648e+09	1.63812e+07	2.10853	0.725818	1.00913e-12	0.36976	2.55503e-10	2.482e-11	8.89342e-09	7.89902e-13	1.04695e-10	1.1456e+12	3.16766e-10	190.783	8990.8	1.40629e-05	3.99024e-12	5.21461e-26	3.8181e-21	6.98772e-15	0	153.902	7.6244e+09	3.40752e+11	2.98327e-06	2.57728e-06	1.42997e+11	1.20837e+11	48.6713
5.61e-09	600.018	1.22312e+19	0	6.54064e+11	7.01207e+18	7456.07	2716.66	2.98235e+18	4.37112e+12	1.86396e+18	3.54765e+12	3.72794e+17	5.03896e+11	7.83296e+08	2.24667e+11	1.93199e+12	2.15501e+11	3.10634e+11	1.09004e+11	0	4.81964e+09	1.69248e+07	2.25081	0.774794	1.07725e-12	0.394711	2.81795e-10	2.64948e-11	9.49354e-09	8.71187e-13	1.10396e-10	1.18362e+12	3.49362e-10	197.116	9289.21	1.46412e-05	4.40085e-12	5.80762e-26	4.12487e-21	7.49813e-15	0	164.286	7.87743e+09	3.5206e+11	3.08227e-06	2.66281e-06	1.47743e+11	1.24847e+11	51.9555
5.62e-09	600.019	1.22312e+19	0	6.7577e+11	7.01206e+18	7456.06	2899.97	2.98235e+18	4.51618e+12	1.86396e+18	3.66539e+12	3.72793e+17	5.20619e+11	8.09291e+08	2.32122e+11	1.9961e+12	2.22652e+11	3.20943e+11	1.12622e+11	0	4.97962e+09	1.74865e+07	2.40269	0.827075	1.14997e-12	0.421346	3.10793e-10	2.82826e-11	1.01342e-08	9.60836e-13	1.1646e-10	1.2229e+12	3.85313e-10	203.66	9597.52	1.52471e-05	4.85371e-12	6.46962e-26	4.45751e-21	8.04723e-15	0	175.372	8.13886e+09	3.63744e+11	3.18457e-06	2.75118e-06	1.52646e+11	1.2899e+11	55.4613
5.63e-09	600.019	1.22312e+19	0	6.98197e+11	7.01205e+18	7456.05	3095.64	2.98234e+18	4.66606e+12	1.86396e+18	3.78703e+12	3.72793e+17	5.37896e+11	8.36147e+08	2.39825e+11	2.06235e+12	2.30042e+11	3.31595e+11	1.16359e+11	0	5.14491e+09	1.80668e+07	2.56482	0.882884	1.2276e-12	0.449777	3.42774e-10	3.01911e-11	1.0818e-08	1.05971e-12	1.22912e-10	1.26348e+12	4.24963e-10	210.421	9916.06	1.58822e-05	5.35316e-12	7.20883e-26	4.81829e-21	8.63811e-15	0	187.205	8.40896e+09	3.75816e+11	3.29025e-06	2.84249e-06	1.57712e+11	1.33271e+11	59.2036
5.64e-09	600.02	1.22312e+19	0	7.21368e+11	7.01204e+18	7456.04	3304.51	2.98234e+18	4.82091e+12	1.86396e+18	3.91271e+12	3.72792e+17	5.55747e+11	8.63895e+08	2.47784e+11	2.13079e+12	2.37676e+11	3.42599e+11	1.20221e+11	0	5.31568e+09	1.86664e+07	2.73789	0.942459	1.31047e-12	0.480127	3.78047e-10	3.22283e-11	1.1548e-08	1.16876e-12	1.29781e-10	1.30541e+12	4.68694e-10	217.407	10245.2	1.65481e-05	5.90402e-12	8.0345e-26	5.20973e-21	9.27411e-15	0	199.837	8.68803e+09	3.88288e+11	3.39944e-06	2.93682e-06	1.62945e+11	1.37694e+11	63.1985
5.65e-09	600.021	1.22311e+19	0	7.45308e+11	7.01204e+18	7456.03	3527.48	2.98234e+18	4.9809e+12	1.86396e+18	4.04256e+12	3.72792e+17	5.74191e+11	8.92564e+08	2.56007e+11	2.20151e+12	2.45564e+11	3.53969e+11	1.2421e+11	0	5.49213e+09	1.92859e+07	2.92264	1.00605	1.39893e-12	0.512526	4.16949e-10	3.4403e-11	1.23272e-08	1.28903e-12	1.37097e-10	1.34874e+12	5.16924e-10	224.625	10585.2	1.72466e-05	6.51155e-12	8.95698e-26	5.63456e-21	9.95886e-15	0	213.321	8.97635e+09	4.01174e+11	3.51226e-06	3.03428e-06	1.68353e+11	1.42264e+11	67.4629
5.66e-09	600.021	1.22311e+19	0	7.70042e+11	7.01203e+18	7456.03	3765.5	2.98233e+18	5.1462e+12	1.86395e+18	4.17672e+12	3.72792e+17	5.93246e+11	9.22184e+08	2.64503e+11	2.27457e+12	2.53713e+11	3.65716e+11	1.28333e+11	0	5.67443e+09	1.99259e+07	3.11986	1.07394	1.49337e-12	0.54711	4.59854e-10	3.67245e-11	1.31591e-08	1.42168e-12	1.44893e-10	1.3935e+12	5.70117e-10	232.082	10936.6	1.79798e-05	7.18161e-12	9.98793e-26	6.09577e-21	1.06963e-14	0	227.715	9.27425e+09	4.14487e+11	3.62882e-06	3.13498e-06	1.7394e+11	1.46985e+11	72.015
5.67e-09	600.022	1.22311e+19	0	7.95597e+11	7.01202e+18	7456.02	4019.57	2.98233e+18	5.31699e+12	1.86395e+18	4.31533e+12	3.72791e+17	6.12934e+11	9.52786e+08	2.7328e+11	2.35005e+12	2.62133e+11	3.77853e+11	1.32592e+11	0	5.86278e+09	2.05872e+07	3.33038	1.14641	1.59419e-12	0.584028	5.07174e-10	3.92027e-11	1.4047e-08	1.56798e-12	1.53205e-10	1.43974e+12	6.28784e-10	239.787	11299.5	1.87495e-05	7.92061e-12	1.11404e-25	6.59664e-21	1.14907e-14	0	243.081	9.58203e+09	4.28243e+11	3.74925e-06	3.23902e-06	1.79713e+11	1.51863e+11	76.8743
5.68e-09	600.023	1.22311e+19	0	8.22e+11	7.01201e+18	7456.01	4290.78	2.98232e+18	5.49344e+12	1.86395e+18	4.45854e+12	3.72791e+17	6.33275e+11	9.84404e+08	2.82349e+11	2.42804e+12	2.70832e+11	3.90392e+11	1.36992e+11	0	6.05739e+09	2.12704e+07	3.55511	1.22376	1.70181e-12	0.623437	5.59363e-10	4.1848e-11	1.49949e-08	1.72933e-12	1.62071e-10	1.48752e+12	6.93487e-10	247.748	11674.6	1.9558e-05	8.73565e-12	1.24292e-25	7.14074e-21	1.23467e-14	0	259.483	9.90002e+09	4.42455e+11	3.87367e-06	3.34652e-06	1.85677e+11	1.56903e+11	82.0614
5.69e-09	600.024	1.22311e+19	0	8.4928e+11	7.012e+18	7456	4580.29	2.98232e+18	5.67575e+12	1.86395e+18	4.6065e+12	3.7279e+17	6.54291e+11	1.01707e+09	2.91719e+11	2.50862e+12	2.7982e+11	4.03348e+11	1.41538e+11	0	6.25846e+09	2.19763e+07	3.79501	1.30634	1.81671e-12	0.665505	6.16923e-10	4.46719e-11	1.60068e-08	1.90729e-12	1.71535e-10	1.53689e+12	7.64849e-10	255.974	12062.1	2.04076e-05	9.63457e-12	1.38707e-25	7.732e-21	1.32695e-14	0	276.992	1.02286e+10	4.57138e+11	4.00222e-06	3.45758e-06	1.91839e+11	1.6211e+11	87.5986
5.7e-09	600.024	1.22311e+19	0	8.77464e+11	7.01199e+18	7455.99	4889.34	2.98232e+18	5.8641e+12	1.86394e+18	4.75938e+12	3.7279e+17	6.76005e+11	1.05082e+09	3.014e+11	2.59187e+12	2.89106e+11	4.16734e+11	1.46235e+11	0	6.4662e+09	2.27057e+07	4.05109	1.39449	1.93936e-12	0.710411	6.80405e-10	4.76863e-11	1.70869e-08	2.10355e-12	1.81641e-10	1.58789e+12	8.43554e-10	264.472	12462.4	2.13009e-05	1.0626e-11	1.54836e-25	8.37471e-21	1.42644e-14	0	295.682	1.0568e+10	4.72309e+11	4.13504e-06	3.57232e-06	1.98205e+11	1.67489e+11	93.5094
5.71e-09	600.025	1.22311e+19	0	9.06584e+11	7.01198e+18	7455.98	5219.23	2.98231e+18	6.05871e+12	1.86394e+18	4.91732e+12	3.72789e+17	6.98439e+11	1.08569e+09	3.11401e+11	2.67789e+12	2.98701e+11	4.30564e+11	1.51088e+11	0	6.68084e+09	2.34592e+07	4.32445	1.48858	2.07029e-12	0.758348	7.5042e-10	5.09042e-11	1.82399e-08	2.32002e-12	1.92439e-10	1.64059e+12	9.30357e-10	273.253	12876.1	2.22404e-05	1.17194e-11	1.72887e-25	9.07357e-21	1.53374e-14	0	315.633	1.09187e+10	4.87983e+11	4.27227e-06	3.69088e-06	2.04783e+11	1.73048e+11	99.8189
5.72e-09	600.026	1.2231e+19	0	9.3667e+11	7.01197e+18	7455.97	5571.39	2.98231e+18	6.25978e+12	1.86394e+18	5.08051e+12	3.72789e+17	7.21618e+11	1.12172e+09	3.21735e+11	2.76675e+12	3.08614e+11	4.44852e+11	1.56102e+11	0	6.90261e+09	2.42377e+07	4.61626	1.58903	2.21006e-12	0.80952	8.27639e-10	5.43391e-11	1.94707e-08	2.55876e-12	2.03982e-10	1.69503e+12	1.02609e-09	282.325	13303.4	2.32292e-05	1.29254e-11	1.93097e-25	9.83374e-21	1.64952e-14	0	336.93	1.12811e+10	5.04177e+11	4.41405e-06	3.81336e-06	2.11579e+11	1.7879e+11	106.554
5.73e-09	600.027	1.2231e+19	0	9.67754e+11	7.01196e+18	7455.96	5947.3	2.9823e+18	6.46751e+12	1.86394e+18	5.24911e+12	3.72788e+17	7.45565e+11	1.15894e+09	3.32412e+11	2.85857e+12	3.18855e+11	4.59615e+11	1.61283e+11	0	7.13174e+09	2.50421e+07	4.92775	1.69625	2.35928e-12	0.864144	9.12804e-10	5.80059e-11	2.07846e-08	2.82207e-12	2.1633e-10	1.75128e+12	1.13168e-09	291.699	13745	2.42703e-05	1.42554e-11	2.1573e-25	1.06608e-20	1.77448e-14	0	359.665	1.16555e+10	5.20909e+11	4.56053e-06	3.93992e-06	2.186e+11	1.84724e+11	113.744
5.74e-09	600.028	1.2231e+19	0	9.9987e+11	7.01195e+18	7455.95	6348.58	2.9823e+18	6.68214e+12	1.86393e+18	5.42331e+12	3.72787e+17	7.70308e+11	1.1974e+09	3.43443e+11	2.95344e+12	3.29437e+11	4.74868e+11	1.66635e+11	0	7.36847e+09	2.58731e+07	5.26027	1.81071	2.51857e-12	0.922455	1.00673e-09	6.19202e-11	2.21871e-08	3.11247e-12	2.29544e-10	1.8094e+12	1.24813e-09	301.384	14201.2	2.5367e-05	1.57223e-11	2.41084e-25	1.15611e-20	1.9094e-14	0	383.933	1.20423e+10	5.38196e+11	4.71188e-06	4.07067e-06	2.25855e+11	1.90854e+11	121.419
5.75e-09	600.029	1.2231e+19	0	1.03305e+12	7.01194e+18	7455.93	6776.92	2.98229e+18	6.9039e+12	1.86393e+18	5.60329e+12	3.72787e+17	7.95871e+11	1.23714e+09	3.54839e+11	3.05145e+12	3.40369e+11	4.90627e+11	1.72165e+11	0	7.61307e+09	2.67318e+07	5.61523	1.93289	2.68861e-12	0.984699	1.11033e-09	6.60985e-11	2.36842e-08	3.43275e-12	2.43694e-10	1.86945e+12	1.37657e-09	311.391	14672.5	2.65229e-05	1.73401e-11	2.69495e-25	1.25413e-20	2.05512e-14	0	409.839	1.24419e+10	5.56056e+11	4.86824e-06	4.20576e-06	2.3335e+11	1.97188e+11	129.612
5.76e-09	600.03	1.2231e+19	0	1.06733e+12	7.01193e+18	7455.92	7234.17	2.98229e+18	7.13301e+12	1.86393e+18	5.78924e+12	3.72786e+17	8.22282e+11	1.27819e+09	3.66614e+11	3.15271e+12	3.51665e+11	5.06909e+11	1.77878e+11	0	7.86579e+09	2.76189e+07	5.99413	2.06331	2.87015e-12	1.05114	1.22458e-09	7.05589e-11	2.52824e-08	3.786e-12	2.58856e-10	1.93149e+12	1.51822e-09	321.73	15159.5	2.77417e-05	1.91245e-11	3.01342e-25	1.36088e-20	2.21256e-14	0	437.493	1.28548e+10	5.7451e+11	5.0298e-06	4.34533e-06	2.41094e+11	2.03731e+11	138.357
5.77e-09	600.031	1.22309e+19	0	1.10275e+12	7.01191e+18	7455.91	7722.27	2.98228e+18	7.36972e+12	1.86392e+18	5.98136e+12	3.72786e+17	8.4957e+11	1.3206e+09	3.7878e+11	3.25734e+12	3.63335e+11	5.23731e+11	1.83781e+11	0	8.12689e+09	2.85355e+07	6.39861	2.20254	3.06394e-12	1.12207	1.35059e-09	7.53202e-11	2.69885e-08	4.17559e-12	2.7511e-10	1.99559e+12	1.67444e-09	332.413	15662.7	2.90276e-05	2.10924e-11	3.37052e-25	1.47719e-20	2.38274e-14	0	467.012	1.32814e+10	5.93575e+11	5.19671e-06	4.48954e-06	2.49094e+11	2.10492e+11	147.693
5.78e-09	600.032	1.22309e+19	0	1.13935e+12	7.0119e+18	7455.9	8243.3	2.98228e+18	7.61429e+12	1.86392e+18	6.17985e+12	3.72785e+17	8.77764e+11	1.36443e+09	3.91349e+11	3.36543e+12	3.75392e+11	5.41111e+11	1.8988e+11	0	8.39667e+09	2.94824e+07	6.83037	2.35116	3.27082e-12	1.19779	1.48956e-09	8.04029e-11	2.88096e-08	4.60528e-12	2.92545e-10	2.06181e+12	1.84674e-09	343.45	16182.5	3.0385e-05	2.32628e-11	3.77105e-25	1.60395e-20	2.56674e-14	0	498.524	1.37221e+10	6.13273e+11	5.36917e-06	4.63853e-06	2.57361e+11	2.17478e+11	157.658
5.79e-09	600.033	1.22309e+19	0	1.17716e+12	7.01189e+18	7455.88	8799.48	2.98227e+18	7.86697e+12	1.86392e+18	6.38493e+12	3.72784e+17	9.06893e+11	1.4097e+09	4.04336e+11	3.47712e+12	3.8785e+11	5.59068e+11	1.96181e+11	0	8.6754e+09	3.04608e+07	7.29127	2.50981	3.49168e-12	1.27861	1.64284e-09	8.58285e-11	3.07536e-08	5.07918e-12	3.11259e-10	2.13023e+12	2.03677e-09	354.855	16719.7	3.18186e-05	2.56565e-11	4.22044e-25	1.74214e-20	2.76579e-14	0	532.161	1.41775e+10	6.33625e+11	5.54735e-06	4.79246e-06	2.65901e+11	2.24695e+11	168.296
5.8e-09	600.034	1.22309e+19	0	1.21622e+12	7.01188e+18	7455.87	9393.18	2.98227e+18	8.12804e+12	1.86391e+18	6.59682e+12	3.72784e+17	9.36988e+11	1.45648e+09	4.17753e+11	3.59251e+12	4.00721e+11	5.77621e+11	2.02692e+11	0	8.96339e+09	3.14717e+07	7.78327	2.67916	3.72746e-12	1.36489	1.81188e-09	9.16203e-11	3.28289e-08	5.60184e-12	3.31357e-10	2.20093e+12	2.24636e-09	366.638	17274.6	3.33337e-05	2.82966e-11	4.72481e-25	1.89285e-20	2.98118e-14	0	568.068	1.4648e+10	6.54652e+11	5.73143e-06	4.9515e-06	2.74725e+11	2.32151e+11	179.651
5.81e-09	600.035	1.22309e+19	0	1.25658e+12	7.01186e+18	7455.85	10026.9	2.98226e+18	8.39777e+12	1.86391e+18	6.81574e+12	3.72783e+17	9.68082e+11	1.50481e+09	4.31615e+11	3.71172e+12	4.14019e+11	5.96789e+11	2.09418e+11	0	9.26094e+09	3.25161e+07	8.30847	2.85994	3.97916e-12	1.45698	1.99832e-09	9.78029e-11	3.50441e-08	6.17829e-12	3.52955e-10	2.27396e+12	2.47751e-09	378.812	17848	3.49355e-05	3.12083e-11	5.29108e-25	2.05726e-20	3.21437e-14	0	606.398	1.51341e+10	6.76376e+11	5.92163e-06	5.11582e-06	2.83842e+11	2.39855e+11	191.773
5.82e-09	600.036	1.22308e+19	0	1.29828e+12	7.01185e+18	7455.84	10703.4	2.98226e+18	8.67645e+12	1.8639e+18	7.04192e+12	3.72782e+17	1.00021e+12	1.55474e+09	4.45937e+11	3.8349e+12	4.27758e+11	6.16594e+11	2.16367e+11	0	9.56837e+09	3.35952e+07	8.86911	3.05292	4.24786e-12	1.5553	2.20395e-09	1.04403e-10	3.74088e-08	6.81406e-12	3.76178e-10	2.34942e+12	2.73244e-09	391.391	18440.4	3.66302e-05	3.44196e-11	5.92705e-25	2.23669e-20	3.46692e-14	0	647.313	1.56363e+10	6.98822e+11	6.11814e-06	5.28559e-06	2.93261e+11	2.47815e+11	204.713
5.83e-09	600.037	1.22308e+19	0	1.34137e+12	7.01183e+18	7455.82	11425.6	2.98225e+18	8.96438e+12	1.8639e+18	7.2756e+12	3.72781e+17	1.0334e+12	1.60633e+09	4.60735e+11	3.96216e+12	4.41953e+11	6.37055e+11	2.23548e+11	0	9.886e+09	3.471e+07	9.46758	3.25892	4.53471e-12	1.66024	2.43073e-09	1.11448e-10	3.99331e-08	7.51524e-12	4.01165e-10	2.42739e+12	3.01361e-09	404.388	19052.4	3.8424e-05	3.79614e-11	6.64152e-25	2.43256e-20	3.74057e-14	0	690.99	1.61552e+10	7.22012e+11	6.32117e-06	5.461e-06	3.02993e+11	2.56038e+11	218.525
5.84e-09	600.039	1.22308e+19	0	1.38588e+12	7.01182e+18	7455.81	12196.5	2.98224e+18	9.26186e+12	1.8639e+18	7.51704e+12	3.72781e+17	1.06769e+12	1.65963e+09	4.76023e+11	4.09364e+12	4.56619e+11	6.58196e+11	2.30966e+11	0	1.02142e+10	3.58619e+07	10.1064	3.47882	4.84095e-12	1.77227	2.68085e-09	1.18969e-10	4.26277e-08	8.28858e-12	4.28067e-10	2.50794e+12	3.3237e-09	417.817	19684.8	4.03239e-05	4.18676e-11	7.44445e-25	2.64645e-20	4.03721e-14	0	737.613	1.66913e+10	7.45972e+11	6.53093e-06	5.64222e-06	3.13048e+11	2.64535e+11	233.27
5.85e-09	600.04	1.22308e+19	0	1.43187e+12	7.0118e+18	7455.79	13019.4	2.98224e+18	9.56921e+12	1.86389e+18	7.76649e+12	3.7278e+17	1.10312e+12	1.7147e+09	4.91818e+11	4.22949e+12	4.71772e+11	6.80038e+11	2.3863e+11	0	1.05533e+10	3.7052e+07	10.7884	3.71355	5.16787e-12	1.89186	2.9567e-09	1.26997e-10	4.55042e-08	9.1415e-12	4.57047e-10	2.59117e+12	3.66571e-09	431.692	20338.2	4.23372e-05	4.61758e-11	8.34709e-25	2.88011e-20	4.35893e-14	0	787.382	1.72452e+10	7.70727e+11	6.74766e-06	5.82946e-06	3.23436e+11	2.73313e+11	249.009
5.86e-09	600.041	1.22307e+19	0	1.47939e+12	7.01178e+18	7455.78	13897.7	2.98223e+18	9.88676e+12	1.86389e+18	8.02422e+12	3.72779e+17	1.13973e+12	1.7716e+09	5.08138e+11	4.36984e+12	4.87427e+11	7.02604e+11	2.46549e+11	0	1.09036e+10	3.82815e+07	11.5164	3.96413	5.51688e-12	2.01951	3.26093e-09	1.35567e-10	4.85748e-08	1.00822e-11	4.88287e-10	2.67715e+12	4.0429e-09	446.028	21013.3	4.44721e-05	5.09272e-11	9.36215e-25	3.13543e-20	4.70799e-14	0	840.508	1.78175e+10	7.96303e+11	6.97157e-06	6.02291e-06	3.34169e+11	2.82383e+11	265.811
5.87e-09	600.043	1.22307e+19	0	1.52848e+12	7.01177e+18	7455.76	14835.4	2.98222e+18	1.02148e+13	1.86388e+18	8.2905e+12	3.72778e+17	1.17755e+12	1.83038e+09	5.24999e+11	4.51485e+12	5.03602e+11	7.2592e+11	2.54731e+11	0	1.12656e+10	3.95519e+07	12.2935	4.23161	5.88947e-12	2.15578	3.59647e-09	1.44715e-10	5.18525e-08	1.11197e-11	5.21984e-10	2.76599e+12	4.45891e-09	460.84	21710.7	4.67372e-05	5.61675e-11	1.0504e-24	3.41453e-20	5.08691e-14	0	897.219	1.84087e+10	8.22728e+11	7.20292e-06	6.22278e-06	3.45258e+11	2.91754e+11	283.746
5.88e-09	600.044	1.22307e+19	0	1.5792e+12	7.01175e+18	7455.74	15836.3	2.98221e+18	1.05538e+13	1.86388e+18	8.56561e+12	3.72777e+17	1.21663e+12	1.89112e+09	5.42419e+11	4.66467e+12	5.20314e+11	7.50009e+11	2.63184e+11	0	1.16396e+10	4.08644e+07	13.123	4.51714	6.28723e-12	2.30125	3.96653e-09	1.54481e-10	5.53514e-08	1.22639e-11	5.58356e-10	2.85778e+12	4.91772e-09	476.145	22431.3	4.91418e-05	6.19471e-11	1.1789e-24	3.71972e-20	5.49845e-14	0	957.756	1.90196e+10	8.50029e+11	7.44194e-06	6.42928e-06	3.56715e+11	3.01435e+11	302.891
5.89e-09	600.045	1.22306e+19	0	1.6316e+12	7.01173e+18	7455.72	16904.7	2.98221e+18	1.0904e+13	1.86387e+18	8.84986e+12	3.72776e+17	1.257e+12	1.95386e+09	5.60417e+11	4.81946e+12	5.3758e+11	7.74897e+11	2.71917e+11	0	1.2026e+10	4.22205e+07	14.0085	4.82194	6.71187e-12	2.45652	4.37467e-09	1.64905e-10	5.90864e-08	1.35259e-11	5.97641e-10	2.95261e+12	5.42374e-09	491.958	23175.9	5.16961e-05	6.83213e-11	1.32354e-24	4.05355e-20	5.94562e-14	0	1022.38	1.96507e+10	8.78236e+11	7.68889e-06	6.64264e-06	3.68553e+11	3.11438e+11	323.327
5.9e-09	600.047	1.22306e+19	0	1.68575e+12	7.01171e+18	7455.7	18045.2	2.9822e+18	1.12659e+13	1.86387e+18	9.14353e+12	3.72775e+17	1.29871e+12	2.01869e+09	5.79012e+11	4.97939e+12	5.55419e+11	8.00611e+11	2.8094e+11	0	1.24252e+10	4.36216e+07	14.9538	5.1473	7.1652e-12	2.62228	4.82481e-09	1.76034e-10	6.30735e-08	1.49177e-11	6.401e-10	3.05059e+12	5.98182e-09	508.296	23945.1	5.4411e-05	7.53514e-11	1.48642e-24	4.41882e-20	6.43177e-14	0	1091.36	2.03028e+10	9.0738e+11	7.94403e-06	6.86307e-06	3.80782e+11	3.21773e+11	345.142
5.91e-09	600.048	1.22306e+19	0	1.74168e+12	7.0117e+18	7455.68	19262.7	2.98219e+18	1.16397e+13	1.86386e+18	9.44694e+12	3.72774e+17	1.34181e+12	2.08567e+09	5.98224e+11	5.14462e+12	5.7385e+11	8.27178e+11	2.90263e+11	0	1.28377e+10	4.50691e+07	15.9628	5.49462	7.64917e-12	2.79922	5.32125e-09	1.87913e-10	6.73296e-08	1.64528e-11	6.8602e-10	3.15182e+12	6.59733e-09	525.178	24739.9	5.72983e-05	8.31048e-11	1.66989e-24	4.81864e-20	6.96057e-14	0	1164.99	2.09765e+10	9.3749e+11	8.20764e-06	7.09081e-06	3.93418e+11	3.3245e+11	368.43
5.92e-09	600.05	1.22305e+19	0	1.79948e+12	7.01168e+18	7455.66	20562.2	2.98218e+18	1.2026e+13	1.86386e+18	9.76043e+12	3.72773e+17	1.38633e+12	2.15488e+09	6.18073e+11	5.31534e+12	5.92892e+11	8.54626e+11	2.99895e+11	0	1.32639e+10	4.65647e+07	17.0399	5.86537	8.16584e-12	2.9881	5.86878e-09	2.00594e-10	7.18728e-08	1.81458e-11	7.35717e-10	3.25641e+12	7.27616e-09	542.621	25561.1	6.03709e-05	9.16561e-11	1.87662e-24	5.25642e-20	7.53605e-14	0	1243.6	2.16726e+10	9.68599e+11	8.47999e-06	7.32612e-06	4.06473e+11	3.43482e+11	393.288
5.93e-09	600.052	1.22305e+19	0	1.85919e+12	7.01165e+18	7455.64	21949.5	2.98217e+18	1.2425e+13	1.86385e+18	1.00843e+13	3.72772e+17	1.43234e+12	2.22637e+09	6.38581e+11	5.49172e+12	6.12566e+11	8.82986e+11	3.09846e+11	0	1.37043e+10	4.81099e+07	18.1897	6.26114	8.71743e-12	3.18972	6.47264e-09	2.1413e-10	7.67227e-08	2.0013e-11	7.89539e-10	3.36447e+12	8.02485e-09	560.643	26409.5	6.36426e-05	1.01087e-10	2.10965e-24	5.73592e-20	8.16267e-14	0	1327.5	2.23918e+10	1.00074e+12	8.76138e-06	7.56923e-06	4.19961e+11	3.5488e+11	419.823
5.94e-09	600.053	1.22305e+19	0	1.92088e+12	7.01163e+18	7455.62	23430.3	2.98217e+18	1.28373e+13	1.86385e+18	1.04189e+13	3.72771e+17	1.47987e+12	2.30024e+09	6.59769e+11	5.67395e+12	6.32893e+11	9.12286e+11	3.20128e+11	0	1.41593e+10	4.97064e+07	19.4171	6.68361	9.30629e-12	3.40495	7.13864e-09	2.2858e-10	8.18998e-08	2.20724e-11	8.47868e-10	3.47611e+12	8.85056e-09	579.265	27286.1	6.71285e-05	1.11489e-10	2.37241e-24	6.26129e-20	8.84536e-14	0	1417.07	2.31348e+10	1.03395e+12	9.05211e-06	7.8204e-06	4.33897e+11	3.66656e+11	448.149
5.95e-09	600.055	1.22304e+19	0	1.98462e+12	7.01161e+18	7455.6	25011	2.98216e+18	1.32633e+13	1.86384e+18	1.07647e+13	3.7277e+17	1.52897e+12	2.37656e+09	6.81659e+11	5.86223e+12	6.53894e+11	9.42558e+11	3.30751e+11	0	1.46294e+10	5.13558e+07	20.7273	7.13458	9.93496e-12	3.6347	7.87315e-09	2.44006e-10	8.74262e-08	2.43437e-11	9.11125e-10	3.59146e+12	9.76124e-09	598.505	28191.8	7.08449e-05	1.2296e-10	2.66879e-24	6.83712e-20	9.58953e-14	0	1512.68	2.39025e+10	1.06826e+12	9.35248e-06	8.07991e-06	4.48294e+11	3.78822e+11	478.386
5.96e-09	600.057	1.22304e+19	0	2.05048e+12	7.01159e+18	7455.58	26698.3	2.98215e+18	1.37034e+13	1.86383e+18	1.11219e+13	3.72769e+17	1.57971e+12	2.45541e+09	7.04276e+11	6.05675e+12	6.75591e+11	9.73834e+11	3.41726e+11	0	1.51151e+10	5.306e+07	22.1259	7.61598	1.06061e-11	3.87995	8.68324e-09	2.60472e-10	9.33255e-08	2.68487e-11	9.79775e-10	3.71063e+12	1.07656e-08	618.386	29127.6	7.48093e-05	1.35612e-10	3.0032e-24	7.46844e-20	1.04012e-13	0	1614.74	2.46956e+10	1.1037e+12	9.66281e-06	8.34803e-06	4.6317e+11	3.91393e+11	510.662
5.97e-09	600.059	1.22304e+19	0	2.11852e+12	7.01157e+18	7455.55	28499.5	2.98214e+18	1.41581e+13	1.86383e+18	1.14909e+13	3.72767e+17	1.63213e+12	2.53688e+09	7.27643e+11	6.25773e+12	6.98009e+11	1.00615e+12	3.53065e+11	0	1.56169e+10	5.48207e+07	23.6189	8.12987	1.13226e-11	4.14175	9.57667e-09	2.78049e-10	9.96229e-08	2.96114e-11	1.05433e-09	3.83376e+12	1.18733e-08	638.927	30094.4	7.90411e-05	1.49566e-10	3.38066e-24	8.16086e-20	1.12869e-13	0	1723.69	2.55151e+10	1.14033e+12	9.98345e-06	8.62505e-06	4.78539e+11	4.0438e+11	545.116
5.98e-09	600.061	1.22303e+19	0	2.18882e+12	7.01154e+18	7455.53	30422.1	2.98213e+18	1.46279e+13	1.86382e+18	1.18722e+13	3.72766e+17	1.68628e+12	2.62105e+09	7.51785e+11	6.46537e+12	7.21171e+11	1.03953e+12	3.6478e+11	0	1.61354e+10	5.66398e+07	25.2126	8.67842	1.20876e-11	4.42121	1.0562e-08	2.96813e-10	1.06345e-07	3.26584e-11	1.13536e-09	3.96097e+12	1.3095e-08	660.151	31093.3	8.35609e-05	1.64956e-10	3.80686e-24	8.92053e-20	1.22541e-13	0	1839.98	2.63617e+10	1.17817e+12	1.03147e-05	8.91125e-06	4.94418e+11	4.17798e+11	581.895
5.99e-09	600.063	1.22303e+19	0	2.26144e+12	7.01152e+18	7455.5	32474.5	2.98212e+18	1.51133e+13	1.86381e+18	1.22662e+13	3.72765e+17	1.74224e+12	2.708e+09	7.76728e+11	6.6799e+12	7.451e+11	1.07403e+12	3.76884e+11	0	1.66711e+10	5.85192e+07	26.9139	9.26399	1.29043e-11	4.71953	1.16488e-08	3.16843e-10	1.13521e-07	3.6019e-11	1.22348e-09	4.09241e+12	1.44424e-08	682.08	32125.4	8.83913e-05	1.81929e-10	4.28824e-24	9.75425e-20	1.33109e-13	0	1964.12	2.72365e+10	1.21726e+12	1.0657e-05	9.20695e-06	5.10823e+11	4.31661e+11	621.154
6e-09	600.065	1.22302e+19	0	2.33648e+12	7.01149e+18	7455.47	34665.2	2.98211e+18	1.56148e+13	1.86381e+18	1.26732e+13	3.72764e+17	1.80005e+12	2.79785e+09	8.02498e+11	6.90155e+12	7.69824e+11	1.10967e+12	3.8939e+11	0	1.72246e+10	6.04611e+07	28.7299	9.88907	1.37762e-11	5.03797	1.28473e-08	3.38225e-10	1.21181e-07	3.97253e-11	1.31938e-09	4.2282e+12	1.59284e-08	704.739	33191.8	9.35569e-05	2.00648e-10	4.83214e-24	1.06696e-19	1.44661e-13	0	2096.64	2.81402e+10	1.25765e+12	1.10106e-05	9.51246e-06	5.27773e+11	4.45984e+11	663.063
6.01e-09	600.067	1.22302e+19	0	2.41401e+12	7.01146e+18	7455.45	37003.8	2.98209e+18	1.61329e+13	1.8638e+18	1.30937e+13	3.72762e+17	1.85978e+12	2.89067e+09	8.29123e+11	7.13056e+12	7.95368e+11	1.14649e+12	4.0231e+11	0	1.77965e+10	6.24673e+07	30.6685	10.5563	1.4707e-11	5.37791	1.41692e-08	3.6105e-10	1.29358e-07	4.3813e-11	1.42384e-09	4.3685e+12	1.75673e-08	728.151	34293.5	9.90843e-05	2.21294e-10	5.44689e-24	1.16748e-19	1.57298e-13	0	2238.1	2.9074e+10	1.29938e+12	1.13759e-05	9.82811e-06	5.45285e+11	4.60783e+11	707.798
6.02e-09	600.069	1.22302e+19	0	2.49411e+12	7.01144e+18	7455.42	39500	2.98208e+18	1.66682e+13	1.86379e+18	1.35282e+13	3.72761e+17	1.92148e+12	2.98657e+09	8.5663e+11	7.36715e+12	8.21759e+11	1.18453e+12	4.15659e+11	0	1.83874e+10	6.45401e+07	32.7379	11.2686	1.57008e-11	5.74077	1.5627e-08	3.85415e-10	1.38087e-07	4.83213e-11	1.53769e-09	4.51345e+12	1.93748e-08	752.342	35431.8	0.000105002	2.44063e-10	6.14195e-24	1.27791e-19	1.7113e-13	0	2389.09	3.00387e+10	1.3425e+12	1.17534e-05	1.01542e-05	5.63379e+11	4.76072e+11	755.551
6.03e-09	600.072	1.22301e+19	0	2.57687e+12	7.01141e+18	7455.39	42164.7	2.98207e+18	1.72213e+13	1.86378e+18	1.3977e+13	3.72759e+17	1.98524e+12	3.08565e+09	8.8505e+11	7.6116e+12	8.49026e+11	1.22383e+12	4.29451e+11	0	1.89979e+10	6.66817e+07	34.9469	12.0289	1.67618e-11	6.12812	1.72348e-08	4.11425e-10	1.47405e-07	5.32935e-11	1.66186e-09	4.66321e+12	2.13683e-08	777.337	36607.9	0.000111343	2.69176e-10	6.92809e-24	1.39926e-19	1.86278e-13	0	2550.28	3.10354e+10	1.38704e+12	1.21434e-05	1.04912e-05	5.82072e+11	4.91868e+11	806.526
6.04e-09	600.074	1.22301e+19	0	2.66237e+12	7.01138e+18	7455.36	45009.1	2.98206e+18	1.77927e+13	1.86377e+18	1.44408e+13	3.72758e+17	2.05111e+12	3.18802e+09	9.14413e+11	7.86416e+12	8.77197e+11	1.26444e+12	4.43701e+11	0	1.96288e+10	6.88943e+07	37.305	12.8406	1.78945e-11	6.54161	1.90081e-08	4.3919e-10	1.57351e-07	5.87774e-11	1.7974e-09	4.81794e+12	2.35669e-08	803.164	37823.1	0.000118139	2.96872e-10	7.81755e-24	1.53267e-19	2.02879e-13	0	2722.34	3.20651e+10	1.43306e+12	1.25463e-05	1.08393e-05	6.01385e+11	5.08189e+11	860.94
6.05e-09	600.076	1.223e+19	0	2.75071e+12	7.01135e+18	7455.33	48045.3	2.98205e+18	1.83831e+13	1.86377e+18	1.492e+13	3.72756e+17	2.11917e+12	3.29378e+09	9.44749e+11	8.12509e+12	9.06302e+11	1.30639e+12	4.58423e+11	0	2.02805e+10	7.11803e+07	39.8222	13.7069	1.91038e-11	6.98299	2.09638e-08	4.68828e-10	1.67969e-07	6.48255e-11	1.94546e-09	4.9778e+12	2.59916e-08	829.85	39078.6	0.000125429	3.27417e-10	8.82424e-24	1.67937e-19	2.21084e-13	0	2906	3.31291e+10	1.48061e+12	1.29626e-05	1.11989e-05	6.21339e+11	5.2505e+11	919.024
6.06e-09	600.079	1.223e+19	0	2.84197e+12	7.01132e+18	7455.3	51286.3	2.98203e+18	1.8993e+13	1.86376e+18	1.5415e+13	3.72755e+17	2.18948e+12	3.40305e+09	9.76091e+11	8.39468e+12	9.36373e+11	1.34974e+12	4.73633e+11	0	2.09539e+10	7.35421e+07	42.5092	14.6318	2.03949e-11	7.45415	2.31206e-08	5.00467e-10	1.79303e-07	7.14959e-11	2.10731e-09	5.14296e+12	2.86659e-08	857.423	40375.7	0.000133254	3.61106e-10	9.96401e-24	1.84075e-19	2.41059e-13	0	3102.06	3.42283e+10	1.52974e+12	1.33927e-05	1.15705e-05	6.41955e+11	5.42471e+11	981.027
6.07e-09	600.082	1.22299e+19	0	2.93627e+12	7.01129e+18	7455.26	54745.9	2.98202e+18	1.96232e+13	1.86375e+18	1.59265e+13	3.72753e+17	2.26213e+12	3.51594e+09	1.00847e+12	8.67322e+12	9.67442e+11	1.39452e+12	4.89348e+11	0	2.16497e+10	7.59823e+07	45.3776	15.619	2.17734e-11	7.95711	2.54994e-08	5.34242e-10	1.91402e-07	7.88526e-11	2.28435e-09	5.3136e+12	3.16152e-08	885.913	41716	0.000141656	3.9826e-10	1.12549e-23	2.01834e-19	2.62991e-13	0	3311.34	3.5364e+10	1.5805e+12	1.3837e-05	1.19545e-05	6.63255e+11	5.6047e+11	1047.21
6.08e-09	600.084	1.22298e+19	0	3.03369e+12	7.01125e+18	7455.23	58438.9	2.982e+18	2.02743e+13	1.86374e+18	1.64549e+13	3.72751e+17	2.33719e+12	3.63257e+09	1.04193e+12	8.96099e+12	9.99541e+11	1.44079e+12	5.05584e+11	0	2.23686e+10	7.85035e+07	48.4394	16.6729	2.32451e-11	8.49399	2.81229e-08	5.70296e-10	2.04317e-07	8.69663e-11	2.47818e-09	5.48991e+12	3.4868e-08	915.352	43100.7	0.000150685	4.39237e-10	1.27174e-23	2.21381e-19	2.87087e-13	0	3534.74	3.65373e+10	1.63294e+12	1.42961e-05	1.23511e-05	6.85261e+11	5.79066e+11	1117.86
6.09e-09	600.087	1.22298e+19	0	3.13435e+12	7.01122e+18	7455.19	62380.9	2.98199e+18	2.0947e+13	1.86373e+18	1.70009e+13	3.72749e+17	2.41473e+12	3.75308e+09	1.07649e+12	9.2583e+12	1.0327e+12	1.4886e+12	5.22359e+11	0	2.31114e+10	8.11082e+07	51.7079	17.7978	2.48163e-11	9.0671	3.10163e-08	6.08782e-10	2.18104e-07	9.59149e-11	2.69052e-09	5.67206e+12	3.84555e-08	945.769	44531.4	0.000160392	4.8443e-10	1.43749e-23	2.42906e-19	3.13578e-13	0	3773.21	3.77496e+10	1.68712e+12	1.47704e-05	1.27609e-05	7.07997e+11	5.98279e+11	1193.28
6.1e-09	600.09	1.22297e+19	0	3.23834e+12	7.01118e+18	7455.16	66588.7	2.98198e+18	2.16419e+13	1.86372e+18	1.75649e+13	3.72747e+17	2.49485e+12	3.87757e+09	1.1122e+12	9.56548e+12	1.06697e+12	1.53799e+12	5.3969e+11	0	2.38788e+10	8.37994e+07	55.1969	18.9987	2.64939e-11	9.67888	3.42073e-08	6.49867e-10	2.32821e-07	1.05784e-10	2.92333e-09	5.86025e+12	4.2412e-08	977.199	46009.6	0.000170835	5.34272e-10	1.62542e-23	2.66614e-19	3.42719e-13	0	4027.76	3.90021e+10	1.74309e+12	1.52605e-05	1.31843e-05	7.31488e+11	6.18129e+11	1273.78
6.11e-09	600.093	1.22297e+19	0	3.34578e+12	7.01115e+18	7455.12	71080.4	2.98196e+18	2.236e+13	1.86371e+18	1.81477e+13	3.72746e+17	2.57762e+12	4.0062e+09	1.1491e+12	9.88285e+12	1.10237e+12	1.58901e+12	5.57596e+11	0	2.46718e+10	8.65799e+07	58.9213	20.2806	2.8285e-11	10.3319	3.77267e-08	6.93724e-10	2.4853e-07	1.16669e-10	3.17877e-09	6.05468e+12	4.67755e-08	1009.68	47536.9	0.000182076	5.89242e-10	1.83854e-23	2.92738e-19	3.74798e-13	0	4299.49	4.02961e+10	1.80093e+12	1.57668e-05	1.36218e-05	7.55757e+11	6.38637e+11	1359.71
6.12e-09	600.096	1.22296e+19	0	3.45679e+12	7.01111e+18	7455.08	75874.9	2.98194e+18	2.31019e+13	1.8637e+18	1.87498e+13	3.72744e+17	2.66315e+12	4.13909e+09	1.18722e+12	1.02107e+13	1.13894e+12	1.64173e+12	5.76096e+11	0	2.54911e+10	8.94525e+07	62.897	21.6489	3.01972e-11	11.029	4.1608e-08	7.40541e-10	2.653e-07	1.28674e-10	3.45924e-09	6.25557e+12	5.1588e-08	1043.23	49114.9	0.000194182	6.49868e-10	2.08034e-23	3.21531e-19	4.10132e-13	0	4589.55	4.16331e+10	1.86068e+12	1.62899e-05	1.40738e-05	7.80831e+11	6.59826e+11	1451.44
6.13e-09	600.099	1.22295e+19	0	3.57148e+12	7.01107e+18	7455.04	80992.8	2.98193e+18	2.38683e+13	1.86369e+18	1.93719e+13	3.72742e+17	2.7515e+12	4.27638e+09	1.2266e+12	1.05495e+13	1.17673e+12	1.6962e+12	5.95209e+11	0	2.63376e+10	9.24205e+07	67.1409	23.1096	3.22389e-11	11.7732	4.58887e-08	7.90518e-10	2.83202e-07	1.41914e-10	3.76742e-09	6.46311e+12	5.68955e-08	1077.9	50745.3	0.000207228	7.16731e-10	2.35475e-23	3.53278e-19	4.49078e-13	0	4899.17	4.30144e+10	1.92241e+12	1.68303e-05	1.45407e-05	8.06737e+11	6.81717e+11	1549.36
6.14e-09	600.103	1.22295e+19	0	3.68997e+12	7.01103e+18	7455	86455.8	2.98191e+18	2.46602e+13	1.86368e+18	2.00146e+13	3.72739e+17	2.84279e+12	4.41823e+09	1.26729e+12	1.08995e+13	1.21577e+12	1.75248e+12	6.14957e+11	0	2.72123e+10	9.54869e+07	71.6712	24.6688	3.44188e-11	12.5675	5.06096e-08	8.43868e-10	3.02311e-07	1.56516e-10	4.1063e-09	6.67754e+12	6.27491e-08	1113.73	52429.8	0.000221294	7.90472e-10	2.66629e-23	3.88293e-19	4.92033e-13	0	5229.67	4.44415e+10	1.98619e+12	1.73887e-05	1.50232e-05	8.33503e+11	7.04334e+11	1653.89
6.15e-09	600.106	1.22294e+19	0	3.81239e+12	7.01099e+18	7454.96	92287.3	2.98189e+18	2.54784e+13	1.86367e+18	2.06787e+13	3.72737e+17	2.9371e+12	4.56478e+09	1.30932e+12	1.12611e+13	1.25611e+12	1.81062e+12	6.35359e+11	0	2.8116e+10	9.8655e+07	76.5071	26.3332	3.67462e-11	13.4155	5.58163e-08	9.00819e-10	3.2271e-07	1.7262e-10	4.47921e-09	6.89908e+12	6.92048e-08	1150.75	54170.2	0.000236468	8.718e-10	3.02009e-23	4.26925e-19	5.3944e-13	0	5582.47	4.59159e+10	2.05208e+12	1.79656e-05	1.55216e-05	8.61155e+11	7.27702e+11	1765.46
6.16e-09	600.11	1.22293e+19	0	3.93887e+12	7.01094e+18	7454.91	98511.9	2.98187e+18	2.63236e+13	1.86365e+18	2.13647e+13	3.72735e+17	3.03455e+12	4.71618e+09	1.35275e+12	1.16347e+13	1.29778e+12	1.87069e+12	6.56438e+11	0	2.90498e+10	1.01928e+08	81.6694	28.1099	3.92311e-11	14.3206	6.15585e-08	9.61613e-10	3.44485e-07	1.90382e-10	4.88987e-09	7.12797e+12	7.63246e-08	1189.01	55968.5	0.000252846	9.61495e-10	3.42203e-23	4.69561e-19	5.91794e-13	0	5959.06	4.74392e+10	2.12017e+12	1.85616e-05	1.60366e-05	8.89725e+11	7.51844e+11	1884.56
6.17e-09	600.113	1.22293e+19	0	4.06955e+12	7.0109e+18	7454.87	105156	2.98186e+18	2.7197e+13	1.86364e+18	2.20735e+13	3.72733e+17	3.13522e+12	4.87261e+09	1.39762e+12	1.20207e+13	1.34083e+12	1.93275e+12	6.78216e+11	0	3.00146e+10	1.0531e+08	87.1799	30.0065	4.18843e-11	15.2868	6.78914e-08	1.02651e-09	3.6773e-07	2.09971e-10	5.34243e-09	7.36445e+12	8.41769e-08	1228.53	57826.4	0.000270534	1.06042e-09	3.87881e-23	5.16633e-19	6.49648e-13	0	6361.06	4.90131e+10	2.1905e+12	1.91774e-05	1.65687e-05	9.19243e+11	7.76787e+11	2011.69
6.18e-09	600.117	1.22292e+19	0	4.20456e+12	7.01085e+18	7454.82	112249	2.98184e+18	2.80992e+13	1.86363e+18	2.28058e+13	3.7273e+17	3.23923e+12	5.03422e+09	1.44398e+12	1.24195e+13	1.38532e+12	1.99687e+12	7.00716e+11	0	3.10114e+10	1.08804e+08	93.0622	32.031	4.47171e-11	16.3182	7.48758e-08	1.09579e-09	3.92542e-07	2.31576e-10	5.84153e-09	7.60877e+12	9.28369e-08	1269.37	59746	0.000289647	1.16952e-09	4.39809e-23	5.68619e-19	7.13624e-13	0	6790.17	5.06391e+10	2.26318e+12	1.98136e-05	1.71184e-05	9.49739e+11	8.02557e+11	2147.39
6.19e-09	600.121	1.22291e+19	0	4.34404e+12	7.0108e+18	7454.77	119819	2.98182e+18	2.90314e+13	1.86362e+18	2.35624e+13	3.72728e+17	3.3467e+12	5.20118e+09	1.49187e+12	1.28315e+13	1.43128e+12	2.06312e+12	7.23962e+11	0	3.20414e+10	1.12414e+08	99.3414	34.1921	4.77418e-11	17.4192	8.25785e-08	1.16974e-09	4.19029e-07	2.55403e-10	6.39234e-09	7.86119e+12	1.02388e-07	1311.58	61729.4	0.000310308	1.28984e-09	4.98862e-23	6.2605e-19	7.84412e-13	0	7248.23	5.23191e+10	2.33826e+12	2.04709e-05	1.76863e-05	9.81246e+11	8.29182e+11	2292.25
6.2e-09	600.125	1.2229e+19	0	4.48816e+12	7.01075e+18	7454.72	127901	2.98179e+18	2.99945e+13	1.8636e+18	2.43441e+13	3.72725e+17	3.45772e+12	5.37368e+09	1.54135e+12	1.32572e+13	1.47876e+12	2.13156e+12	7.47979e+11	0	3.31056e+10	1.16143e+08	106.044	36.499	5.09713e-11	18.5944	9.10736e-08	1.24869e-09	4.47304e-07	2.81682e-10	7.00065e-09	8.12198e+12	1.12921e-07	1355.18	63778.6	0.000332656	1.42254e-09	5.6604e-23	6.89519e-19	8.62789e-13	0	7737.17	5.40547e+10	2.41583e+12	2.115e-05	1.82731e-05	1.0138e+12	8.56689e+11	2446.88
6.21e-09	600.129	1.22289e+19	0	4.63705e+12	7.0107e+18	7454.67	136527	2.98177e+18	3.09896e+13	1.86359e+18	2.51517e+13	3.72722e+17	3.57243e+12	5.5519e+09	1.59247e+12	1.3697e+13	1.52781e+12	2.20227e+12	7.72792e+11	0	3.42052e+10	1.19996e+08	113.199	38.9615	5.44195e-11	19.849	1.00443e-07	1.33296e-09	4.77486e-07	3.10664e-10	7.67295e-09	8.39143e+12	1.24538e-07	1400.25	65895.9	0.00035684	1.56889e-09	6.42488e-23	7.59682e-19	9.49623e-13	0	8259.1	5.58479e+10	2.49597e+12	2.18516e-05	1.88793e-05	1.04743e+12	8.85109e+11	2611.94
6.22e-09	600.133	1.22289e+19	0	4.79087e+12	7.01065e+18	7454.61	145734	2.98175e+18	3.20176e+13	1.86357e+18	2.59861e+13	3.7272e+17	3.69094e+12	5.73602e+09	1.64529e+12	1.41514e+13	1.5785e+12	2.27533e+12	7.98429e+11	0	3.53413e+10	1.23977e+08	120.837	41.5902	5.81013e-11	21.1882	1.10775e-07	1.42292e-09	5.09704e-07	3.42629e-10	8.41649e-09	8.6698e+12	1.3735e-07	1446.81	68083.4	0.000383024	1.7303e-09	7.29514e-23	8.37271e-19	1.04589e-12	0	8816.22	5.77006e+10	2.57877e+12	2.25765e-05	1.95056e-05	1.08218e+12	9.14471e+11	2788.13
6.23e-09	600.138	1.22288e+19	0	4.9498e+12	7.0106e+18	7454.56	155563	2.98173e+18	3.30798e+13	1.86356e+18	2.68481e+13	3.72717e+17	3.81338e+12	5.92624e+09	1.69985e+12	1.46208e+13	1.63086e+12	2.35081e+12	8.24915e+11	0	3.65152e+10	1.2809e+08	128.99	44.3962	6.20325e-11	22.6177	1.2217e-07	1.51895e-09	5.44096e-07	3.77882e-10	9.23938e-09	8.95741e+12	1.51479e-07	1494.92	70343.6	0.000411386	1.90831e-09	8.28614e-23	9.23101e-19	1.15268e-12	0	9410.92	5.96147e+10	2.66432e+12	2.33254e-05	2.01527e-05	1.11808e+12	9.44806e+11	2976.21
6.24e-09	600.142	1.22287e+19	0	5.114e+12	7.01054e+18	7454.5	166054	2.9817e+18	3.41771e+13	1.86354e+18	2.77388e+13	3.72714e+17	3.93988e+12	6.12277e+09	1.75623e+12	1.51058e+13	1.68496e+12	2.42879e+12	8.52279e+11	0	3.77282e+10	1.3234e+08	137.694	47.3915	6.62302e-11	24.1436	1.34738e-07	1.62147e-09	5.80809e-07	4.16762e-10	1.01507e-08	9.25455e+12	1.67062e-07	1544.64	72678.9	0.000442123	2.10463e-09	9.41504e-23	1.01808e-18	1.27121e-12	0	10045.7	6.15923e+10	2.7527e+12	2.40992e-05	2.08213e-05	1.15517e+12	9.76148e+11	3176.97
6.25e-09	600.147	1.22286e+19	0	5.28364e+12	7.01048e+18	7454.44	177252	2.98168e+18	3.53108e+13	1.86353e+18	2.86589e+13	3.72711e+17	4.07058e+12	6.32581e+09	1.81447e+12	1.56069e+13	1.74085e+12	2.50936e+12	8.80551e+11	0	3.89814e+10	1.3673e+08	146.984	50.5888	7.07122e-11	25.7725	1.48598e-07	1.7309e-09	6.19999e-07	4.59642e-10	1.11607e-08	9.56154e+12	1.84248e-07	1596.01	75091.7	0.00047545	2.32115e-09	1.07014e-22	1.12321e-18	1.40286e-12	0	10723.4	6.36355e+10	2.84401e+12	2.48986e-05	2.1512e-05	1.19348e+12	1.00853e+12	3391.27
6.26e-09	600.152	1.22285e+19	0	5.4589e+12	7.01042e+18	7454.38	189205	2.98165e+18	3.64822e+13	1.86351e+18	2.96096e+13	3.72708e+17	4.2056e+12	6.53558e+09	1.87464e+12	1.61246e+13	1.7986e+12	2.5926e+12	9.0976e+11	0	4.02764e+10	1.41266e+08	156.901	54.0019	7.54981e-11	27.5113	1.63883e-07	1.84772e-09	6.61833e-07	5.06934e-10	1.22808e-08	9.87872e+12	2.03202e-07	1649.1	77584.6	0.0005116	2.55993e-09	1.21678e-22	1.23963e-18	1.54917e-12	0	11446.7	6.57464e+10	2.93835e+12	2.57245e-05	2.22257e-05	1.23307e+12	1.04198e+12	3620.02
6.27e-09	600.157	1.22284e+19	0	5.63998e+12	7.01036e+18	7454.31	201965	2.98163e+18	3.76923e+13	1.86349e+18	3.05918e+13	3.72705e+17	4.34511e+12	6.75229e+09	1.93681e+12	1.66595e+13	1.85826e+12	2.6786e+12	9.39937e+11	0	4.16144e+10	1.45952e+08	167.488	57.6451	8.06083e-11	29.3674	1.80741e-07	1.97243e-09	7.0649e-07	5.59091e-10	1.35238e-08	1.02064e+13	2.24105e-07	1703.95	80160.3	0.00055083	2.82329e-09	1.38399e-22	1.36857e-18	1.71188e-12	0	12218.8	6.79272e+10	3.03582e+12	2.65778e-05	2.2963e-05	1.27398e+12	1.07655e+12	3864.19
6.28e-09	600.162	1.22283e+19	0	5.82706e+12	7.0103e+18	7454.25	215584	2.9816e+18	3.89426e+13	1.86348e+18	3.16066e+13	3.72701e+17	4.48924e+12	6.97619e+09	2.00103e+12	1.72121e+13	1.9199e+12	2.76745e+12	9.71115e+11	0	4.29968e+10	1.50794e+08	178.788	61.5342	8.60651e-11	31.3487	1.99332e-07	2.10555e-09	7.54159e-07	6.16615e-10	1.4904e-08	1.0545e+13	2.47158e-07	1760.64	82821.6	0.000593421	3.11373e-09	1.57472e-22	1.51145e-18	1.89292e-12	0	13042.9	7.01804e+10	3.13652e+12	2.74593e-05	2.37247e-05	1.31623e+12	1.11225e+12	4124.84
6.29e-09	600.167	1.22282e+19	0	6.02034e+12	7.01023e+18	7454.18	230121	2.98157e+18	4.02343e+13	1.86346e+18	3.26549e+13	3.72698e+17	4.63814e+12	7.2075e+09	2.06739e+12	1.7783e+13	1.98358e+12	2.85924e+12	1.00333e+12	0	4.44253e+10	1.55796e+08	190.851	65.6856	9.18918e-11	33.4636	2.19836e-07	2.24766e-09	8.05045e-07	6.80056e-10	1.64377e-08	1.08947e+13	2.72582e-07	1819.21	85571.2	0.000639683	3.43404e-09	1.79236e-22	1.66982e-18	2.09448e-12	0	13922.7	7.25083e+10	3.24056e+12	2.83701e-05	2.45117e-05	1.35989e+12	1.14915e+12	4403.06
6.3e-09	600.173	1.2228e+19	0	6.22003e+12	7.01016e+18	7454.11	245638	2.98154e+18	4.15688e+13	1.86344e+18	3.37381e+13	3.72694e+17	4.79199e+12	7.44647e+09	2.13594e+12	1.83729e+13	2.04938e+12	2.95408e+12	1.03661e+12	0	4.59012e+10	1.60964e+08	203.728	70.117	9.81136e-11	35.7212	2.42448e-07	2.39936e-09	8.59365e-07	7.50024e-10	1.8143e-08	1.12561e+13	3.00621e-07	1879.74	88412.1	0.00068995	3.7873e-09	2.04077e-22	1.84541e-18	2.31902e-12	0	14861.8	7.49133e+10	3.34804e+12	2.93111e-05	2.53248e-05	1.405e+12	1.18726e+12	4700.04
6.31e-09	600.179	1.22279e+19	0	6.42634e+12	7.01009e+18	7454.04	262202	2.98151e+18	4.29476e+13	1.86342e+18	3.48572e+13	3.7269e+17	4.95093e+12	7.69336e+09	2.20676e+12	1.89823e+13	2.11735e+12	3.05206e+12	1.07099e+12	0	4.74263e+10	1.66303e+08	217.474	74.8474	1.04758e-10	38.1311	2.67386e-07	2.56131e-09	9.17349e-07	8.2719e-10	2.00403e-08	1.16295e+13	3.31543e-07	1942.29	91347.4	0.000744594	4.1769e-09	2.32443e-22	2.04016e-18	2.5693e-12	0	15864.2	7.73981e+10	3.45909e+12	3.02832e-05	2.61649e-05	1.4516e+12	1.22664e+12	5017.05
6.32e-09	600.185	1.22278e+19	0	6.63948e+12	7.01002e+18	7453.96	279881	2.98148e+18	4.43721e+13	1.8634e+18	3.60133e+13	3.72687e+17	5.11514e+12	7.94843e+09	2.27993e+12	1.96119e+13	2.18758e+12	3.15329e+12	1.10651e+12	0	4.9002e+10	1.71819e+08	232.147	79.8969	1.11852e-10	40.7036	2.94888e-07	2.73418e-09	9.79246e-07	9.12294e-10	2.21524e-08	1.20152e+13	3.65646e-07	2006.92	94380.2	0.000804019	4.60657e-09	2.64841e-22	2.25624e-18	2.84842e-12	0	16934.1	7.99652e+10	3.57382e+12	3.12876e-05	2.70328e-05	1.49974e+12	1.26733e+12	5355.43
6.33e-09	600.191	1.22277e+19	0	6.85969e+12	7.00994e+18	7453.88	298752	2.98145e+18	4.58438e+13	1.86338e+18	3.72078e+13	3.72683e+17	5.28479e+12	8.21194e+09	2.35552e+12	2.02623e+13	2.26014e+12	3.25788e+12	1.14321e+12	0	5.06302e+10	1.77519e+08	247.809	85.287	1.19428e-10	43.4496	3.25218e-07	2.91872e-09	1.04532e-06	1.00615e-09	2.45052e-08	1.24137e+13	4.03257e-07	2073.71	97513.7	0.000868669	5.08044e-09	3.0186e-22	2.49605e-18	3.1599e-12	0	18076.3	8.26174e+10	3.69236e+12	3.23253e-05	2.79295e-05	1.54949e+12	1.30936e+12	5716.63
6.34e-09	600.197	1.22275e+19	0	7.0872e+12	7.00987e+18	7453.8	318896	2.98142e+18	4.73643e+13	1.86336e+18	3.84418e+13	3.72679e+17	5.46007e+12	8.48418e+09	2.43361e+12	2.09343e+13	2.3351e+12	3.36593e+12	1.18112e+12	0	5.23126e+10	1.83407e+08	264.529	91.0406	1.27518e-10	46.3808	3.58668e-07	3.11572e-09	1.11585e-06	1.10967e-09	2.71276e-08	1.28254e+13	4.44735e-07	2142.73	100751	0.00093903	5.60304e-09	3.44171e-22	2.76231e-18	3.50766e-12	0	19295.4	8.53575e+10	3.81482e+12	3.33974e-05	2.88559e-05	1.60088e+12	1.35278e+12	6102.19
6.35e-09	600.204	1.22274e+19	0	7.32225e+12	7.00978e+18	7453.72	340396	2.98139e+18	4.89351e+13	1.86333e+18	3.97168e+13	3.72674e+17	5.64116e+12	8.76543e+09	2.5143e+12	2.16286e+13	2.41254e+12	3.47756e+12	1.2203e+12	0	5.40509e+10	1.8949e+08	282.376	97.1824	1.36157e-10	49.5097	3.95557e-07	3.32602e-09	1.19114e-06	1.22383e-09	3.00522e-08	1.32508e+13	4.90479e-07	2214.05	104096	0.00101564	6.1794e-09	3.92549e-22	3.058e-18	3.89615e-12	0	20596.8	8.81884e+10	3.94134e+12	3.4505e-05	2.9813e-05	1.65397e+12	1.39765e+12	6513.75
6.36e-09	600.21	1.22273e+19	0	7.56509e+12	7.0097e+18	7453.64	363346	2.98135e+18	5.0558e+13	1.86331e+18	4.1034e+13	3.7267e+17	5.82825e+12	9.056e+09	2.59765e+12	2.23459e+13	2.49255e+12	3.59289e+12	1.26077e+12	0	5.5847e+10	1.95775e+08	301.428	103.738	1.45383e-10	52.8497	4.36239e-07	3.55051e-09	1.27151e-06	1.34974e-09	3.33158e-08	1.36902e+13	5.40927e-07	2287.76	107553	0.00109907	6.81502e-09	4.4788e-22	3.38651e-18	4.33036e-12	0	21985.9	9.11132e+10	4.07205e+12	3.56493e-05	3.08018e-05	1.70882e+12	1.444e+12	6953.05
6.37e-09	600.217	1.22271e+19	0	7.81598e+12	7.00962e+18	7453.55	387842	2.98131e+18	5.22348e+13	1.86329e+18	4.23949e+13	3.72666e+17	6.02153e+12	9.35619e+09	2.68376e+12	2.3087e+13	2.57521e+12	3.71204e+12	1.30258e+12	0	5.77029e+10	2.02268e+08	321.764	110.737	1.55235e-10	56.415	4.81104e-07	3.79016e-09	1.3573e-06	1.4886e-09	3.69597e-08	1.41443e+13	5.96563e-07	2363.92	111124	0.00118998	7.51603e-09	5.11186e-22	3.75159e-18	4.81594e-12	0	23468.6	9.41348e+10	4.2071e+12	3.68315e-05	3.18234e-05	1.76549e+12	1.49189e+12	7421.97
6.38e-09	600.225	1.2227e+19	0	8.07518e+12	7.00953e+18	7453.46	413989	2.98128e+18	5.3967e+13	1.86326e+18	4.38009e+13	3.72661e+17	6.22123e+12	9.66631e+09	2.77273e+12	2.38526e+13	2.66062e+12	3.83515e+12	1.34578e+12	0	5.96206e+10	2.08977e+08	343.473	118.207	1.65757e-10	60.2207	5.30583e-07	4.04598e-09	1.44888e-06	1.64175e-09	4.10304e-08	1.46133e+13	6.5792e-07	2442.63	114813	0.00128905	8.28912e-09	5.8364e-22	4.15744e-18	5.35922e-12	0	25051.3	9.72566e+10	4.34662e+12	3.80529e-05	3.28789e-05	1.82404e+12	1.54136e+12	7922.51
6.39e-09	600.232	1.22268e+19	0	8.34296e+12	7.00944e+18	7453.36	441897	2.98124e+18	5.57567e+13	1.86324e+18	4.52534e+13	3.72656e+17	6.42754e+12	9.9867e+09	2.86464e+12	2.46436e+13	2.74885e+12	3.96233e+12	1.3904e+12	0	6.16021e+10	2.15908e+08	366.646	126.181	1.76993e-10	64.2832	5.8515e-07	4.31907e-09	1.54664e-06	1.81065e-09	4.55804e-08	1.50979e+13	7.25586e-07	2523.97	118625	0.00139708	9.14173e-09	6.66592e-22	4.60878e-18	5.96738e-12	0	26740.8	1.00482e+11	4.49076e+12	3.93147e-05	3.39694e-05	1.88453e+12	1.59248e+12	8456.79
6.4e-09	600.24	1.22267e+19	0	8.61963e+12	7.00934e+18	7453.26	471686	2.9812e+18	5.76057e+13	1.86321e+18	4.67541e+13	3.72651e+17	6.64068e+12	1.03177e+10	2.95959e+12	2.54609e+13	2.84e+12	4.09372e+12	1.43651e+12	0	6.36495e+10	2.23068e+08	391.383	134.693	1.88992e-10	68.6196	6.45326e-07	4.6106e-09	1.65099e-06	1.99692e-09	5.06689e-08	1.55986e+13	8.00211e-07	2608.03	122564	0.0015149	1.0082e-08	7.61595e-22	5.11086e-18	6.64849e-12	0	28544.1	1.03814e+11	4.63968e+12	4.06184e-05	3.5096e-05	1.94702e+12	1.64528e+12	9027.09
6.41e-09	600.248	1.22265e+19	0	8.90545e+12	7.00924e+18	7453.16	503483	2.98116e+18	5.95159e+13	1.86318e+18	4.83045e+13	3.72646e+17	6.86089e+12	1.06596e+10	3.05769e+12	2.63051e+13	2.93418e+12	4.22947e+12	1.48415e+12	0	6.57651e+10	2.30466e+08	417.788	143.779	2.01807e-10	73.2486	7.1169e-07	4.92182e-09	1.76238e-06	2.20236e-09	5.63624e-08	1.61159e+13	8.82509e-07	2694.9	126634	0.00164344	1.1119e-08	8.70435e-22	5.66957e-18	7.41168e-12	0	30469	1.07257e+11	4.79353e+12	4.19653e-05	3.62599e-05	2.01158e+12	1.69984e+12	9635.84
6.42e-09	600.256	1.22264e+19	0	9.20075e+12	7.00914e+18	7453.06	537421	2.98111e+18	6.14894e+13	1.86316e+18	4.99063e+13	3.72641e+17	7.08839e+12	1.10129e+10	3.15903e+12	2.71774e+13	3.03147e+12	4.36972e+12	1.53336e+12	0	6.79511e+10	2.38109e+08	445.974	153.478	2.15494e-10	78.1897	7.84877e-07	5.25404e-09	1.88129e-06	2.42892e-09	6.27362e-08	1.66503e+13	9.73269e-07	2784.67	130839	0.00178372	1.22626e-08	9.95171e-22	6.2915e-18	8.26723e-12	0	32523.6	1.10813e+11	4.95249e+12	4.33567e-05	3.74624e-05	2.07828e+12	1.75621e+12	10285.6
6.43e-09	600.264	1.22262e+19	0	9.50583e+12	7.00904e+18	7452.95	573646	2.98107e+18	6.35283e+13	1.86313e+18	5.15612e+13	3.72635e+17	7.32343e+12	1.13779e+10	3.26373e+12	2.80786e+13	3.13199e+12	4.51461e+12	1.5842e+12	0	7.02099e+10	2.46005e+08	476.062	163.831	2.3011e-10	83.4641	8.65588e-07	5.60868e-09	2.00822e-06	2.67879e-09	6.9875e-08	1.72024e+13	1.07336e-06	2877.44	135183	0.00193686	1.35238e-08	1.13817e-21	6.98404e-18	9.22677e-12	0	34716.8	1.14487e+11	5.1167e+12	4.47943e-05	3.87048e-05	2.1472e+12	1.81444e+12	10979.2
6.44e-09	600.273	1.2226e+19	0	9.82102e+12	7.00893e+18	7452.84	612311	2.98102e+18	6.56348e+13	1.8631e+18	5.32709e+13	3.7263e+17	7.56626e+12	1.17549e+10	3.37189e+12	2.90096e+13	3.23584e+12	4.6643e+12	1.63673e+12	0	7.25439e+10	2.54163e+08	508.179	174.883	2.45721e-10	89.0943	9.54597e-07	5.98728e-09	2.14372e-06	2.95437e-09	7.78747e-08	1.77728e+13	1.18374e-06	2973.31	139672	0.0021041	1.49148e-08	1.30216e-21	7.75546e-18	1.03034e-11	0	37057.7	1.18284e+11	5.28636e+12	4.62795e-05	3.99883e-05	2.21839e+12	1.8746e+12	11719.6
6.45e-09	600.282	1.22258e+19	0	1.01466e+13	7.00882e+18	7452.73	653580	2.98098e+18	6.7811e+13	1.86307e+18	5.50372e+13	3.72624e+17	7.81713e+12	1.21444e+10	3.48363e+12	2.99714e+13	3.34313e+12	4.81895e+12	1.691e+12	0	7.49556e+10	2.62591e+08	542.463	186.679	2.62394e-10	95.1041	1.05276e-06	6.39143e-09	2.28835e-06	3.25829e-09	8.68431e-08	1.8362e+13	1.30547e-06	3072.4	144310	0.00228677	1.64487e-08	1.49029e-21	8.61501e-18	1.1512e-11	0	39556.5	1.22205e+11	5.46164e+12	4.78138e-05	4.13143e-05	2.29194e+12	1.93675e+12	12509.8
6.46e-09	600.292	1.22256e+19	0	1.04831e+13	7.0087e+18	7452.61	697630	2.98093e+18	7.00593e+13	1.86303e+18	5.6862e+13	3.72618e+17	8.07631e+12	1.25468e+10	3.59907e+12	3.09651e+13	3.45397e+12	4.97872e+12	1.74706e+12	0	7.74476e+10	2.71299e+08	579.06	199.271	2.80201e-10	101.519	1.16101e-06	6.82286e-09	2.44275e-06	3.59346e-09	9.69023e-08	1.89709e+13	1.43972e-06	3174.79	149102	0.00248636	1.81404e-08	1.70617e-21	9.57308e-18	1.28693e-11	0	42223.7	1.26257e+11	5.64272e+12	4.9399e-05	4.26843e-05	2.36793e+12	2.00096e+12	13353.3
6.47e-09	600.301	1.22254e+19	0	1.08306e+13	7.00858e+18	7452.49	744646	2.98088e+18	7.23821e+13	1.863e+18	5.87473e+13	3.72612e+17	8.34408e+12	1.29625e+10	3.71833e+12	3.19917e+13	3.56848e+12	5.14379e+12	1.80498e+12	0	8.00226e+10	2.80295e+08	618.125	212.713	2.99221e-10	108.367	1.28038e-06	7.28343e-09	2.60756e-06	3.96312e-09	1.0819e-07	1.95998e+13	1.58777e-06	3280.62	154054	0.00270451	2.0006e-08	1.954e-21	1.06413e-17	1.43942e-11	0	45070.7	1.30443e+11	5.8298e+12	5.10367e-05	4.40997e-05	2.44644e+12	2.0673e+12	14253.7
6.48e-09	600.311	1.22252e+19	0	1.11897e+13	7.00846e+18	7452.36	794829	2.98083e+18	7.47818e+13	1.86297e+18	6.0695e+13	3.72605e+17	8.62071e+12	1.33919e+10	3.84153e+12	3.30523e+13	3.68679e+12	5.31432e+12	1.86482e+12	0	8.26834e+10	2.89589e+08	659.826	227.061	3.19535e-10	115.677	1.41203e-06	7.77509e-09	2.78349e-06	4.37079e-09	1.20862e-07	2.02496e+13	1.75104e-06	3389.99	159169	0.00294299	2.20634e-08	2.23858e-21	1.18328e-17	1.61081e-11	0	48109.6	1.34768e+11	6.02307e+12	5.27286e-05	4.55619e-05	2.52754e+12	2.13584e+12	15214.7
6.49e-09	600.322	1.2225e+19	0	1.15606e+13	7.00833e+18	7452.23	848392	2.98077e+18	7.7261e+13	1.86293e+18	6.27072e+13	3.72599e+17	8.9065e+12	1.38356e+10	3.96881e+12	3.41481e+13	3.80901e+12	5.4905e+12	1.92664e+12	0	8.54328e+10	2.9919e+08	704.339	242.376	3.41233e-10	123.479	1.55721e-06	8.29994e-09	2.97128e-06	4.8204e-09	1.35093e-07	2.09209e+13	1.93109e-06	3503.02	164455	0.00320378	2.43324e-08	2.56548e-21	1.31621e-17	1.80352e-11	0	51353.2	1.39236e+11	6.22275e+12	5.44766e-05	4.70726e-05	2.61133e+12	2.20664e+12	16240.5
6.5e-09	600.332	1.22248e+19	0	1.19439e+13	7.0082e+18	7452.1	905561	2.98072e+18	7.98222e+13	1.8629e+18	6.4786e+13	3.72592e+17	9.20176e+12	1.42939e+10	4.1003e+12	3.52801e+13	3.93528e+12	5.67251e+12	1.99051e+12	0	8.82738e+10	3.0911e+08	751.855	258.725	3.64409e-10	131.808	1.71731e-06	8.86023e-09	3.17175e-06	5.31624e-09	1.51083e-07	2.16145e+13	2.12965e-06	3619.84	169917	0.00348902	2.68346e-08	2.94111e-21	1.46457e-17	2.02029e-11	0	54815.5	1.43851e+11	6.42904e+12	5.62824e-05	4.86334e-05	2.6979e+12	2.27979e+12	17335.5
6.51e-09	600.343	1.22246e+19	0	1.23398e+13	7.00807e+18	7451.96	966580	2.98066e+18	8.24683e+13	1.86286e+18	6.69337e+13	3.72585e+17	9.50679e+12	1.47674e+10	4.23613e+12	3.64496e+13	4.06573e+12	5.86055e+12	2.05649e+12	0	9.12095e+10	3.19359e+08	802.576	276.176	3.89165e-10	140.698	1.89387e-06	9.45835e-09	3.38574e-06	5.86309e-09	1.69056e-07	2.2331e+13	2.34863e-06	3740.57	175560	0.0038011	2.95942e-08	3.37287e-21	1.63021e-17	2.26421e-11	0	58511.1	1.4862e+11	6.64215e+12	5.8148e-05	5.02458e-05	2.78733e+12	2.35536e+12	18504.2
6.52e-09	600.355	1.22243e+19	0	1.27488e+13	7.00793e+18	7451.81	1.03171e+06	2.9806e+18	8.5202e+13	1.86282e+18	6.91525e+13	3.72577e+17	9.82192e+12	1.52565e+10	4.37646e+12	3.76578e+13	4.2005e+12	6.05481e+12	2.12466e+12	0	9.42431e+10	3.29946e+08	856.718	294.803	4.15608e-10	150.188	2.08857e-06	1.00969e-08	3.61417e-06	6.46617e-09	1.89266e-07	2.30712e+13	2.59011e-06	3865.35	181390	0.00414261	3.26374e-08	3.86933e-21	1.81519e-17	2.53879e-11	0	62455.7	1.53546e+11	6.86233e+12	6.00753e-05	5.19116e-05	2.87972e+12	2.43344e+12	19751.7
6.53e-09	600.366	1.22241e+19	0	1.31714e+13	7.00778e+18	7451.66	1.10122e+06	2.98054e+18	8.80261e+13	1.86278e+18	7.14447e+13	3.7257e+17	1.01475e+13	1.57618e+10	4.52143e+12	3.8906e+13	4.33974e+12	6.2555e+12	2.19509e+12	0	9.73777e+10	3.40885e+08	914.512	314.687	4.43854e-10	160.318	2.30329e-06	1.07785e-08	3.858e-06	7.13128e-09	2.11999e-07	2.3836e+13	2.85641e-06	3994.31	187414	0.00451641	3.59934e-08	4.44034e-21	2.02184e-17	2.84799e-11	0	66666.1	1.58636e+11	7.08979e+12	6.20665e-05	5.36326e-05	2.97517e+12	2.51409e+12	21083.2
6.54e-09	600.379	1.22239e+19	0	1.3608e+13	7.00763e+18	7451.51	1.17541e+06	2.98048e+18	9.09438e+13	1.86274e+18	7.38128e+13	3.72562e+17	1.04838e+13	1.62838e+10	4.67118e+12	4.01956e+13	4.48358e+12	6.46284e+12	2.26784e+12	0	1.00617e+11	3.52185e+08	976.204	335.911	4.74027e-10	171.131	2.54006e-06	1.15061e-08	4.11829e-06	7.86479e-09	2.37581e-07	2.4626e+13	3.15008e-06	4127.6	193639	0.00492566	3.96945e-08	5.09733e-21	2.25277e-17	3.1963e-11	0	71160.2	1.63894e+11	7.32478e+12	6.41235e-05	5.54106e-05	3.07378e+12	2.59742e+12	22504.5
6.55e-09	600.391	1.22236e+19	0	1.4059e+13	7.00748e+18	7451.35	1.2546e+06	2.98041e+18	9.3958e+13	1.8627e+18	7.62593e+13	3.72554e+17	1.08313e+13	1.6823e+10	4.82589e+12	4.15278e+13	4.63218e+12	6.67704e+12	2.343e+12	0	1.03964e+11	3.6386e+08	1042.06	358.567	5.06259e-10	182.673	2.80117e-06	1.22829e-08	4.39613e-06	8.67374e-09	2.66379e-07	2.54422e+13	3.47393e-06	4265.37	200070	0.00537382	4.3776e-08	5.85349e-21	2.51092e-17	3.58879e-11	0	75957.1	1.69326e+11	7.56755e+12	6.62486e-05	5.72475e-05	3.17566e+12	2.68351e+12	24021.6
6.56e-09	600.404	1.22233e+19	0	1.45249e+13	7.00732e+18	7451.19	1.33911e+06	2.98034e+18	9.7072e+13	1.86265e+18	7.87868e+13	3.72546e+17	1.11903e+13	1.73801e+10	4.98571e+12	4.29041e+13	4.7857e+12	6.89833e+12	2.42066e+12	0	1.07423e+11	3.75921e+08	1112.35	382.75	5.40692e-10	194.993	3.08911e-06	1.31121e-08	4.69272e-06	9.56587e-09	2.98808e-07	2.62855e+13	3.83107e-06	4407.75	206715	0.00586468	4.82771e-08	6.72405e-21	2.79958e-17	4.03121e-11	0	81077.2	1.74938e+11	7.81836e+12	6.84441e-05	5.91451e-05	3.2809e+12	2.77244e+12	25640.8
6.57e-09	600.418	1.22231e+19	0	1.50063e+13	7.00715e+18	7451.02	1.42932e+06	2.98028e+18	1.00289e+14	1.86261e+18	8.1398e+13	3.72537e+17	1.15611e+13	1.79555e+10	5.15082e+12	4.4326e+13	4.9443e+12	7.12695e+12	2.50088e+12	0	1.10997e+11	3.88382e+08	1187.39	408.564	5.77475e-10	208.144	3.40664e-06	1.39974e-08	5.00931e-06	1.05498e-08	3.35338e-07	2.71566e+13	4.22491e-06	4554.92	213581	0.00640242	5.32409e-08	7.72665e-21	3.12247e-17	4.53009e-11	0	86542.2	1.80735e+11	8.07747e+12	7.07122e-05	6.11056e-05	3.38963e+12	2.86432e+12	27369.1
6.58e-09	600.431	1.22228e+19	0	1.55036e+13	7.00698e+18	7450.84	1.52559e+06	2.9802e+18	1.03613e+14	1.86256e+18	8.40955e+13	3.72528e+17	1.19443e+13	1.855e+10	5.32137e+12	4.57949e+13	5.10815e+12	7.36312e+12	2.58375e+12	0	1.1469e+11	4.01255e+08	1267.48	436.118	6.16772e-10	222.182	3.75679e-06	1.49424e-08	5.34726e-06	1.16348e-08	3.76502e-07	2.80566e+13	4.65922e-06	4707.04	220675	0.00699165	5.87148e-08	8.88171e-21	3.48376e-17	5.09279e-11	0	92375.4	1.86725e+11	8.34515e+12	7.30553e-05	6.3131e-05	3.50196e+12	2.95924e+12	29213.9
6.59e-09	600.446	1.22225e+19	0	1.60173e+13	7.00681e+18	7450.66	1.62835e+06	2.98013e+18	1.07046e+14	1.86251e+18	8.68823e+13	3.72519e+17	1.23401e+13	1.9164e+10	5.49756e+12	4.73124e+13	5.27742e+12	7.60712e+12	2.66937e+12	0	1.18507e+11	4.14554e+08	1352.98	465.53	6.58754e-10	237.166	4.14292e-06	1.59512e-08	5.70801e-06	1.28314e-08	4.22903e-07	2.89863e+13	5.13816e-06	4864.26	228005	0.00763741	6.47514e-08	1.02128e-20	3.88813e-17	5.72767e-11	0	98601.5	1.92912e+11	8.62168e+12	7.54759e-05	6.52235e-05	3.618e+12	3.05729e+12	31182.9
6.6e-09	600.46	1.22222e+19	0	1.6548e+13	7.00663e+18	7450.48	1.73802e+06	2.98005e+18	1.10593e+14	1.86246e+18	8.97613e+13	3.72509e+17	1.2749e+13	1.97984e+10	5.67957e+12	4.88801e+13	5.45229e+12	7.85918e+12	2.75782e+12	0	1.2245e+11	4.28294e+08	1444.25	496.924	7.03607e-10	253.16	4.56871e-06	1.70282e-08	6.09309e-06	1.41511e-08	4.75221e-07	2.99468e+13	5.66632e-06	5026.77	235579	0.00834527	7.14084e-08	1.17472e-20	4.34086e-17	6.44421e-11	0	105247	1.99305e+11	8.90737e+12	7.79766e-05	6.73852e-05	3.73788e+12	3.1586e+12	33284.6
6.61e-09	600.476	1.22219e+19	0	1.70963e+13	7.00644e+18	7450.28	1.85506e+06	2.97997e+18	1.14258e+14	1.86241e+18	9.27356e+13	3.725e+17	1.31714e+13	2.04537e+10	5.8676e+12	5.04996e+13	5.63294e+12	8.11958e+12	2.84919e+12	0	1.26526e+11	4.42488e+08	1541.67	530.436	7.51528e-10	270.232	5.03825e-06	1.81778e-08	6.50414e-06	1.56065e-08	5.34232e-07	3.0939e+13	6.24874e-06	5194.75	243405	0.00912133	7.87496e-08	1.35166e-20	4.8479e-17	7.25313e-11	0	112340	2.05908e+11	9.2025e+12	8.05601e-05	6.96184e-05	3.86173e+12	3.26325e+12	35527.8
6.62e-09	600.492	1.22216e+19	0	1.76628e+13	7.00624e+18	7450.08	1.97998e+06	2.97989e+18	1.18043e+14	1.86236e+18	9.58083e+13	3.7249e+17	1.36078e+13	2.11306e+10	6.06182e+12	5.21728e+13	5.81957e+12	8.3886e+12	2.94359e+12	0	1.30737e+11	4.57151e+08	1645.66	566.206	8.02728e-10	288.456	5.55602e-06	1.94052e-08	6.94293e-06	1.72115e-08	6.00808e-07	3.19641e+13	6.891e-06	5368.38	251490	0.00997231	8.68451e-08	1.55576e-20	5.41594e-17	8.1666e-11	0	119911	2.12731e+11	9.5074e+12	8.32289e-05	7.19256e-05	3.98967e+12	3.37136e+12	37922.1
6.63e-09	600.508	1.22212e+19	0	1.82479e+13	7.00604e+18	7449.88	2.11331e+06	2.97981e+18	1.21954e+14	1.8623e+18	9.89825e+13	3.72479e+17	1.40586e+13	2.18299e+10	6.26247e+12	5.39013e+13	6.01237e+12	8.66651e+12	3.04111e+12	0	1.35089e+11	4.723e+08	1756.66	604.388	8.57434e-10	307.908	6.12697e-06	2.07154e-08	7.41131e-06	1.89815e-08	6.7594e-07	3.30231e+13	7.59925e-06	5547.85	259845	0.0109056	9.57727e-08	1.79125e-20	6.05249e-17	9.1984e-11	0	127992	2.19778e+11	9.82238e+12	8.5986e-05	7.43091e-05	4.12184e+12	3.48305e+12	40477.6
6.64e-09	600.525	1.22209e+19	0	1.88524e+13	7.00584e+18	-44698	2.2556e+06	2.97972e+18	1.25994e+14	1.86224e+18	1.02262e+14	3.72468e+17	1.45243e+13	2.25522e+10	6.46973e+12	5.56869e+13	6.21155e+12	8.95361e+12	3.14185e+12	0	1.39587e+11	4.8795e+08	1875.15	645.144	9.15887e-10	328.671	6.75657e-06	2.21141e-08	7.91128e-06	2.09336e-08	7.60752e-07	3.41172e+13	8.38025e-06	5733.37	268477	0.0119294	1.05618e-07	2.06305e-20	6.76603e-17	1.03641e-10	0	136617	2.27059e+11	1.01478e+13	8.35207e-05	7.66965e-05	4.25839e+12	3.59843e+12	43205.3
6.65e-09	600.542	1.22205e+19	0	1.94769e+13	7.00562e+18	-44696.7	2.40746e+06	2.97963e+18	1.30168e+14	1.86218e+18	1.0565e+14	3.72457e+17	1.50055e+13	2.32984e+10	6.68383e+12	5.75316e+13	6.41732e+12	9.25021e+12	3.24593e+12	0	1.44234e+11	5.04118e+08	2001.63	688.647	9.78345e-10	350.834	7.45082e-06	2.36073e-08	8.44498e-06	2.30863e-08	8.56515e-07	3.52473e+13	9.24148e-06	5925.15	277396	0.0130525	1.16474e-07	2.37686e-20	7.56612e-17	1.16816e-10	0	145822	2.34581e+11	1.04839e+13	8.1126e-05	7.90154e-05	4.39945e+12	3.71763e+12	46116.6
6.66e-09	600.56	1.22202e+19	0	2.01221e+13	7.0054e+18	-44695.3	2.56953e+06	2.97954e+18	1.3448e+14	1.86212e+18	1.09149e+14	3.72446e+17	1.55025e+13	2.40692e+10	6.905e+12	5.94372e+13	6.62988e+12	9.55661e+12	3.35344e+12	0	1.49037e+11	5.20821e+08	2136.63	735.082	1.04509e-09	374.49	8.21638e-06	2.52013e-08	9.01467e-06	2.54603e-08	9.64672e-07	3.64149e+13	1.01912e-05	6123.38	286612	0.0142849	1.28446e-07	2.73927e-20	8.46352e-17	1.31708e-10	0	155648	2.42351e+11	1.08312e+13	7.87999e-05	8.12675e-05	4.54517e+12	3.84077e+12	49223.9
6.67e-09	600.579	1.22198e+19	0	2.07886e+13	7.00517e+18	-44693.9	2.74251e+06	2.97944e+18	1.38934e+14	1.86206e+18	1.12765e+14	3.72434e+17	1.6016e+13	2.48654e+10	7.13346e+12	6.14059e+13	6.84948e+12	9.87314e+12	3.46451e+12	0	1.54001e+11	5.38076e+08	2280.74	784.648	1.11641e-09	399.742	9.06054e-06	2.6903e-08	9.62279e-06	2.80784e-08	1.08685e-06	3.76211e+13	1.12384e-05	6328.31	296135	0.0156373	1.41648e-07	3.15794e-20	9.47036e-17	1.48546e-10	0	166135	2.50378e+11	1.119e+13	7.65405e-05	8.34547e-05	4.69571e+12	3.96798e+12	52540.5
6.68e-09	600.598	1.22194e+19	0	2.14771e+13	7.00494e+18	-44692.5	2.9271e+06	2.97934e+18	1.43536e+14	1.86199e+18	1.165e+14	3.72421e+17	1.65465e+13	2.56878e+10	7.36946e+12	6.34396e+13	7.07633e+12	1.02001e+13	3.57925e+12	0	1.5913e+11	5.55902e+08	2434.57	837.554	1.19262e-09	426.695	9.99141e-06	2.87197e-08	1.02719e-05	3.09657e-08	1.22492e-06	3.88671e+13	1.23932e-05	6540.15	305974	0.0171217	1.56206e-07	3.64178e-20	1.06003e-16	1.67588e-10	0	177328	2.58671e+11	1.15606e+13	7.43458e-05	8.55791e-05	4.85122e+12	4.09939e+12	56080.3
6.69e-09	600.618	1.2219e+19	0	2.21883e+13	7.0047e+18	-44691	3.12411e+06	2.97924e+18	1.48289e+14	1.86193e+18	1.20358e+14	3.72409e+17	1.70944e+13	2.65374e+10	7.61324e+12	6.55405e+13	7.31068e+12	1.05379e+13	3.69779e+12	0	1.6443e+11	5.74317e+08	2598.77	894.026	1.27407e-09	455.465	1.10179e-05	3.06591e-08	1.09649e-05	3.41499e-08	1.38097e-06	4.01543e+13	1.36667e-05	6759.14	316141	0.0187513	1.72261e-07	4.20111e-20	1.18689e-16	1.8913e-10	0	189274	2.67238e+11	1.19434e+13	7.22141e-05	8.76422e-05	5.01188e+12	4.23514e+12	59858.4
6.7e-09	600.638	1.22186e+19	0	2.29231e+13	7.00444e+18	-44689.4	3.33437e+06	2.97913e+18	1.532e+14	1.86186e+18	1.24344e+14	3.72396e+17	1.76605e+13	2.74149e+10	7.86505e+12	6.77109e+13	7.55277e+12	1.08869e+13	3.82023e+12	0	1.69908e+11	5.93341e+08	2774.05	954.304	1.36112e-09	486.174	1.21497e-05	3.27295e-08	1.17045e-05	3.76614e-08	1.55738e-06	4.1484e+13	1.50709e-05	6985.54	326646	0.0205403	1.89965e-07	4.84786e-20	1.32934e-16	2.13502e-10	0	202025	2.76087e+11	1.23389e+13	7.01434e-05	8.9646e-05	5.17784e+12	4.37538e+12	63890.9
6.71e-09	600.659	1.22181e+19	0	2.36821e+13	7.00418e+18	-44687.8	3.55875e+06	2.97902e+18	1.58273e+14	1.86179e+18	1.28461e+14	3.72382e+17	1.82453e+13	2.83213e+10	8.12517e+12	6.99529e+13	7.80286e+12	1.12474e+13	3.94673e+12	0	1.75569e+11	6.12994e+08	2961.14	1018.64	1.45415e-09	518.953	1.33977e-05	3.49397e-08	1.24941e-05	4.15338e-08	1.75684e-06	4.28577e+13	1.66193e-05	7219.59	337500	0.0225047	2.09487e-07	5.59582e-20	1.48934e-16	2.41081e-10	0	215634	2.85229e+11	1.27475e+13	6.8132e-05	9.1592e-05	5.34929e+12	4.52025e+12	68194.8
6.72e-09	600.681	1.22177e+19	0	2.44662e+13	7.00392e+18	-44686.1	3.7982e+06	2.97891e+18	1.63513e+14	1.86171e+18	1.32715e+14	3.72368e+17	1.88494e+13	2.92576e+10	8.39386e+12	7.2269e+13	8.06121e+12	1.16198e+13	4.0774e+12	0	1.8142e+11	6.33296e+08	3160.85	1087.32	1.55358e-09	553.94	1.47739e-05	3.72993e-08	1.33368e-05	4.58042e-08	1.98241e-06	4.42768e+13	1.83266e-05	7461.55	348715	0.0246619	2.31013e-07	6.46109e-20	1.6691e-16	2.72296e-10	0	230158	2.94673e+11	1.31696e+13	6.61783e-05	9.34819e-05	5.52639e+12	4.66991e+12	72788.3
6.73e-09	600.704	1.22172e+19	0	2.52762e+13	7.00364e+18	-44684.4	4.05375e+06	2.97879e+18	1.68927e+14	1.86163e+18	1.37109e+14	3.72353e+17	1.94735e+13	3.02248e+10	8.67139e+12	7.46616e+13	8.32809e+12	1.20045e+13	4.21239e+12	0	1.87466e+11	6.54269e+08	3374.02	1160.62	1.65985e-09	591.285	1.62912e-05	3.98183e-08	1.42365e-05	5.05135e-08	2.23756e-06	4.57427e+13	2.02093e-05	7711.71	360304	0.0270312	2.54751e-07	7.46241e-20	1.87112e-16	3.07632e-10	0	245660	3.04429e+11	1.36056e+13	6.42806e-05	9.53173e-05	5.70935e+12	4.82451e+12	77690.9
6.74e-09	600.727	1.22168e+19	0	2.61129e+13	7.00335e+18	-44682.7	4.32646e+06	2.97867e+18	1.74519e+14	1.86156e+18	1.41648e+14	3.72338e+17	2.01182e+13	3.12237e+10	8.95807e+12	7.71333e+13	8.60379e+12	1.24019e+13	4.35183e+12	0	1.93714e+11	6.75936e+08	3601.56	1238.87	1.77345e-09	631.147	1.79643e-05	4.25074e-08	1.51968e-05	5.57068e-08	2.52622e-06	4.7257e+13	2.22852e-05	7970.34	372278	0.0296337	2.80927e-07	8.6215e-20	2.09821e-16	3.47644e-10	0	262206	3.14507e+11	1.4056e+13	6.24372e-05	9.70998e-05	5.89835e+12	4.98422e+12	82923.4
6.75e-09	600.751	1.22163e+19	0	2.69773e+13	7.00306e+18	-44680.8	4.61749e+06	2.97855e+18	1.80296e+14	1.86147e+18	1.46338e+14	3.72323e+17	2.07841e+13	3.22556e+10	9.25419e+12	7.96865e+13	8.88859e+12	1.28124e+13	4.49588e+12	0	2.00172e+11	6.98318e+08	3844.44	1322.38	1.89487e-09	673.694	1.98091e-05	4.53783e-08	1.62218e-05	6.14339e-08	2.85286e-06	4.88214e+13	2.45742e-05	8237.74	384650	0.0324927	3.0979e-07	9.96361e-20	2.35358e-16	3.92956e-10	0	279864	3.24918e+11	1.45213e+13	6.06467e-05	9.88309e-05	6.09359e+12	5.14919e+12	88507.9
6.76e-09	600.776	1.22158e+19	0	2.78702e+13	7.00275e+18	-44679	4.92806e+06	2.97842e+18	1.86264e+14	1.86139e+18	1.51182e+14	3.72307e+17	2.14721e+13	3.33213e+10	9.56006e+12	8.2324e+13	9.18279e+12	1.32365e+13	4.64469e+12	0	2.06846e+11	7.2144e+08	4103.7	1411.53	2.02467e-09	719.109	2.18432e-05	4.84431e-08	1.7316e-05	6.77495e-08	3.22254e-06	5.04374e+13	2.70982e-05	8514.21	397435	0.0356338	3.41618e-07	1.1518e-19	2.64079e-16	4.4428e-10	0	298711	3.35673e+11	1.50019e+13	5.89075e-05	0.000100512	6.29527e+12	5.31962e+12	94468.2
6.77e-09	600.802	1.22152e+19	0	2.87926e+13	7.00243e+18	-44677	5.25949e+06	2.97828e+18	1.92429e+14	1.8613e+18	1.56185e+14	3.72291e+17	2.21827e+13	3.44222e+10	9.87599e+12	8.50485e+13	9.4867e+12	1.36745e+13	4.7984e+12	0	2.13743e+11	7.45325e+08	4380.43	1506.67	2.16343e-09	767.583	2.4086e-05	5.17151e-08	1.8484e-05	7.47143e-08	3.641e-06	5.21067e+13	2.98813e-05	8800.06	410644	0.0390853	3.76714e-07	1.33188e-19	2.96392e-16	5.02423e-10	0	318825	3.46782e+11	1.54984e+13	5.72181e-05	0.000102145	6.50361e+12	5.49566e+12	100829
6.78e-09	600.828	1.22147e+19	0	2.97454e+13	7.00211e+18	-44675	5.61316e+06	2.97815e+18	1.98797e+14	1.86121e+18	1.61354e+14	3.72274e+17	2.29168e+13	3.55592e+10	1.02023e+13	8.7863e+13	9.80065e+12	1.4127e+13	4.95719e+12	0	2.20872e+11	7.69999e+08	4675.82	1608.23	2.31178e-09	819.322	2.6559e-05	5.52081e-08	1.97308e-05	8.23947e-08	4.11474e-06	5.38311e+13	3.29499e-05	9095.62	424294	0.0428781	4.15413e-07	1.54056e-19	3.32753e-16	5.68301e-10	0	340292	3.58258e+11	1.60113e+13	5.55772e-05	0.00010373	6.71882e+12	5.67752e+12	107618
6.79e-09	600.856	1.22141e+19	0	3.07297e+13	7.00177e+18	-44672.9	5.99058e+06	2.978e+18	2.05375e+14	1.86112e+18	1.66694e+14	3.72256e+17	2.36751e+13	3.67336e+10	1.05394e+13	9.07703e+13	1.01249e+13	1.45945e+13	5.12122e+12	0	2.28239e+11	7.95488e+08	4991.12	1716.63	2.47038e-09	874.548	2.92856e-05	5.89372e-08	2.10616e-05	9.08643e-08	4.65116e-06	5.56124e+13	3.63335e-05	9401.23	438398	0.0470465	4.58085e-07	1.78243e-19	3.73682e-16	6.42955e-10	0	363203	3.70113e+11	1.65411e+13	5.39832e-05	0.000105269	6.94113e+12	5.86537e+12	114864
6.8e-09	600.884	1.22136e+19	0	3.17464e+13	7.00142e+18	-44670.8	6.39332e+06	2.97786e+18	2.1217e+14	1.86102e+18	1.7221e+14	3.72238e+17	2.44584e+13	3.79466e+10	1.08875e+13	9.37735e+13	1.04599e+13	1.50774e+13	5.29065e+12	0	2.35854e+11	8.21819e+08	5327.67	1832.33	2.63996e-09	933.493	3.22919e-05	6.29182e-08	2.24821e-05	1.00204e-07	5.25863e-06	5.74525e+13	4.00643e-05	9717.23	452972	0.0516281	5.05137e-07	2.06286e-19	4.19762e-16	7.27567e-10	0	387654	3.82359e+11	1.70884e+13	5.24349e-05	0.000106764	7.17078e+12	6.05942e+12	122597
6.81e-09	600.913	1.2213e+19	0	3.27966e+13	7.00106e+18	-44668.6	6.82309e+06	2.97771e+18	2.1919e+14	1.86092e+18	1.77907e+14	3.72219e+17	2.52676e+13	3.91994e+10	1.12471e+13	9.68758e+13	1.0806e+13	1.55762e+13	5.46567e+12	0	2.43723e+11	8.49018e+08	5686.91	1955.83	2.82127e-09	996.409	3.56065e-05	6.71684e-08	2.39985e-05	1.10504e-07	5.94667e-06	5.93533e+13	4.41779e-05	10044	468031	0.0566643	5.5702e-07	2.38808e-19	4.71656e-16	8.23478e-10	0	413750	3.95009e+11	1.76538e+13	5.0931e-05	0.000108216	7.40799e+12	6.25987e+12	130850
6.82e-09	600.944	1.22124e+19	0	3.38815e+13	7.00069e+18	-44666.3	7.28169e+06	2.97755e+18	2.26441e+14	1.86082e+18	1.83793e+14	3.722e+17	2.61035e+13	4.04934e+10	1.16185e+13	1.0008e+14	1.11634e+13	1.60914e+13	5.64647e+12	0	2.51857e+11	8.77115e+08	6070.36	2087.64	3.01515e-09	1063.56	3.92611e-05	7.17058e-08	2.56171e-05	1.21862e-07	6.72606e-06	6.13167e+13	4.87134e-05	10381.9	483591	0.0622007	6.14227e-07	2.76531e-19	5.3011e-16	9.32212e-10	0	441600	4.08076e+11	1.82378e+13	4.94702e-05	0.000109626	7.65303e+12	6.46693e+12	139658
6.83e-09	600.975	1.22117e+19	0	3.50021e+13	7.00031e+18	-44663.9	7.77105e+06	2.97739e+18	2.3393e+14	1.86071e+18	1.89873e+14	3.7218e+17	2.69669e+13	4.18299e+10	1.20021e+13	1.03391e+14	1.15327e+13	1.66236e+13	5.83322e+12	0	2.60264e+11	9.06139e+08	6479.66	2228.34	3.22248e-09	1135.24	4.32904e-05	7.65499e-08	2.73448e-05	1.34386e-07	7.60904e-06	6.33449e+13	5.37143e-05	10731.3	499670	0.0682875	6.77306e-07	3.203e-19	5.95968e-16	1.0555e-09	0	471322	4.21573e+11	1.8841e+13	4.80513e-05	0.000110995	7.90615e+12	6.68081e+12	149058
6.84e-09	601.007	1.22111e+19	0	3.61597e+13	6.99991e+18	-44661.5	8.29322e+06	2.97722e+18	2.41667e+14	1.8606e+18	1.96153e+14	3.72159e+17	2.78587e+13	4.32102e+10	1.23983e+13	1.0681e+14	1.19141e+13	1.71734e+13	6.02613e+12	0	2.68953e+11	9.36121e+08	6916.54	2378.5	3.4442e-09	1211.74	4.77328e-05	8.17214e-08	2.9189e-05	1.48198e-07	8.60949e-06	6.54399e+13	5.9228e-05	11092.7	516284	0.0749799	7.46858e-07	3.71094e-19	6.70186e-16	1.19531e-09	0	503042	4.35516e+11	1.94641e+13	4.6673e-05	0.000112324	8.16761e+12	6.90174e+12	159089
6.85e-09	601.041	1.22104e+19	0	3.73554e+13	6.9995e+18	-44658.9	8.8504e+06	2.97705e+18	2.49659e+14	1.86049e+18	2.0264e+14	3.72137e+17	2.878e+13	4.46357e+10	1.28075e+13	1.10342e+14	1.23081e+13	1.77413e+13	6.2254e+12	0	2.77934e+11	9.67091e+08	7382.87	2538.78	3.68132e-09	1293.4	5.26307e-05	8.72425e-08	3.11576e-05	1.63428e-07	9.74318e-06	6.7604e+13	6.53073e-05	11466.4	533452	0.0823389	8.23547e-07	4.30055e-19	7.53845e-16	1.35386e-09	0	536894	4.49917e+11	2.01078e+13	4.53342e-05	0.000113614	8.43768e+12	7.12995e+12	169795
6.86e-09	601.075	1.22097e+19	0	3.85905e+13	6.99908e+18	-14885.4	9.44494e+06	2.97687e+18	2.57914e+14	1.86037e+18	2.09341e+14	3.72115e+17	2.97316e+13	4.61081e+10	1.32301e+13	1.1399e+14	1.2715e+13	1.83279e+13	6.43123e+12	0	2.87216e+11	9.99083e+08	7880.62	2709.85	3.93493e-09	1380.55	5.80306e-05	9.31369e-08	3.32589e-05	1.80222e-07	1.1028e-05	6.98394e+13	7.20099e-05	11852.9	551191	0.0904314	9.08105e-07	4.98511e-19	8.48164e-16	1.53371e-09	0	573021	4.64794e+11	2.07726e+13	4.40337e-05	0.000114867	8.71665e+12	7.36568e+12	181220
6.87e-09	601.111	1.2209e+19	0	3.98663e+13	6.99864e+18	-14884.5	1.00793e+07	2.97668e+18	2.66441e+14	1.86025e+18	2.16262e+14	3.72093e+17	3.07146e+13	4.76286e+10	1.36666e+13	1.17759e+14	1.31354e+13	1.89338e+13	6.64383e+12	0	2.96811e+11	1.03213e+09	8411.91	2892.45	4.2062e-09	1473.57	6.39839e-05	9.94297e-08	3.55019e-05	1.98742e-07	1.24842e-05	7.21484e+13	7.93998e-05	12252.6	569522	0.0993312	1.00134e-06	5.7801e-19	9.54528e-16	1.73772e-09	0	611575	4.8016e+11	2.14594e+13	4.27706e-05	0.000116084	9.0048e+12	7.60917e+12	193413
6.88e-09	601.147	1.22082e+19	0	4.1184e+13	6.99819e+18	-14883.6	1.07562e+07	2.97649e+18	2.75249e+14	1.86013e+18	2.23412e+14	3.72069e+17	3.17299e+13	4.9199e+10	1.41175e+13	1.21651e+14	1.35696e+13	1.95597e+13	6.86344e+12	0	3.06728e+11	1.06627e+09	8979.01	3087.33	4.49637e-09	1572.86	7.05474e-05	1.06148e-07	3.78961e-05	2.19164e-07	1.41349e-05	7.45334e+13	8.75474e-05	12666	588464	0.109119	1.10413e-06	6.70352e-19	1.0745e-15	1.96917e-09	0	652718	4.96033e+11	2.21687e+13	4.15436e-05	0.000117265	9.30244e+12	7.86068e+12	206425
6.89e-09	601.185	1.22074e+19	0	4.25452e+13	6.99773e+18	-14882.7	1.14784e+07	2.9763e+18	2.84346e+14	1.86e+18	2.30797e+14	3.72045e+17	3.27786e+13	5.08208e+10	1.4583e+13	1.25672e+14	1.40181e+13	2.02061e+13	7.09028e+12	0	3.16978e+11	1.10153e+09	9584.31	3295.33	4.80679e-09	1678.83	7.77833e-05	1.13321e-07	4.04517e-05	2.41683e-07	1.60062e-05	7.6997e+13	9.65301e-05	13093.6	608037	0.119885	1.21747e-06	7.77633e-19	1.20984e-15	2.23178e-09	0	696626	5.12427e+11	2.29014e+13	4.03518e-05	0.000118412	9.60988e+12	8.12046e+12	220311
6.9e-09	601.225	1.22067e+19	0	4.39511e+13	6.99724e+18	-14881.7	1.2249e+07	2.97609e+18	2.93743e+14	1.85987e+18	2.38425e+14	3.7202e+17	3.38619e+13	5.24957e+10	1.50639e+13	1.29825e+14	1.44813e+13	2.08739e+13	7.32457e+12	0	3.27574e+11	1.13795e+09	10230.4	3517.34	5.13887e-09	1791.93	8.57605e-05	1.20978e-07	4.31796e-05	2.66514e-07	1.81276e-05	7.95416e+13	0.000106434	13535.9	628262	0.131728	1.34244e-06	9.02297e-19	1.36256e-15	2.52976e-09	0	743482	5.29362e+11	2.36583e+13	3.91941e-05	0.000119525	9.92744e+12	8.38879e+12	235130
6.91e-09	601.265	1.22058e+19	0	4.54033e+13	6.99675e+18	-14880.7	1.30712e+07	2.97588e+18	3.0345e+14	1.85973e+18	2.46304e+14	3.71994e+17	3.49807e+13	5.42254e+10	1.55605e+13	1.34114e+14	1.49598e+13	2.15636e+13	7.56658e+12	0	3.38526e+11	1.17557e+09	10920	3754.29	5.49418e-09	1912.65	9.45548e-05	1.29153e-07	4.60913e-05	2.93896e-07	2.0533e-05	8.217e+13	0.000117352	13993.3	649162	0.144755	1.48022e-06	1.04719e-18	1.53493e-15	2.86792e-09	0	793484	5.46853e+11	2.444e+13	3.80696e-05	0.000120606	1.02554e+13	8.66595e+12	250943
6.92e-09	601.307	1.2205e+19	0	4.69033e+13	6.99623e+18	-14879.6	1.39484e+07	2.97567e+18	3.13475e+14	1.85959e+18	2.54442e+14	3.71967e+17	3.61364e+13	5.60117e+10	1.60733e+13	1.38545e+14	1.5454e+13	2.22759e+13	7.81655e+12	0	3.49847e+11	1.21443e+09	11656.1	4007.19	5.87434e-09	2041.49	0.00010425	1.37882e-07	4.91994e-05	3.24088e-07	2.32605e-05	8.48848e+13	0.000129389	14466.6	670758	0.159086	1.63212e-06	1.21563e-18	1.72949e-15	3.25171e-09	0	846843	5.6492e+11	2.52474e+13	3.69774e-05	0.000121655	1.05942e+13	8.95222e+12	267819
6.93e-09	601.35	1.22041e+19	0	4.84526e+13	6.9957e+18	-14878.5	1.48843e+07	2.97544e+18	3.2383e+14	1.85944e+18	2.62848e+14	3.71939e+17	3.73301e+13	5.78563e+10	1.66029e+13	1.43121e+14	1.59645e+13	2.30118e+13	8.07473e+12	0	3.6155e+11	1.25457e+09	12441.8	4277.1	6.28115e-09	2179	0.000114938	1.472e-07	5.2517e-05	3.57381e-07	2.63534e-05	8.76889e+13	0.000142659	14956.1	693075	0.174853	1.7996e-06	1.41147e-18	1.94917e-15	3.68732e-09	0	903784	5.83581e+11	2.60814e+13	3.59164e-05	0.000122674	1.09441e+13	9.2479e+12	285827
6.94e-09	601.395	1.22032e+19	0	5.00528e+13	6.99515e+18	-14877.4	1.58828e+07	2.97521e+18	3.34526e+14	1.85929e+18	2.7153e+14	3.7191e+17	3.85631e+13	5.97612e+10	1.71499e+13	1.47848e+14	1.64918e+13	2.37717e+13	8.3414e+12	0	3.73647e+11	1.29603e+09	13280.4	4565.19	6.71649e-09	2325.77	0.00012672	1.57149e-07	5.60581e-05	3.94092e-07	2.98609e-05	9.05851e+13	0.000157289	15462.5	716137	0.192201	1.98425e-06	1.63922e-18	2.19724e-15	4.18178e-09	0	964547	6.02856e+11	2.69428e+13	3.48858e-05	0.000123663	1.13056e+13	9.5533e+12	305043
6.95e-09	601.441	1.22023e+19	0	5.17056e+13	6.99459e+18	-14876.2	1.69481e+07	2.97497e+18	3.45573e+14	1.85913e+18	2.80497e+14	3.71881e+17	3.98365e+13	6.17283e+10	1.77147e+13	1.5273e+14	1.70364e+13	2.45567e+13	8.61683e+12	0	3.86152e+11	1.33886e+09	14175.4	4872.65	7.1824e-09	2482.41	0.000139708	1.67771e-07	5.9838e-05	4.34571e-07	3.38388e-05	9.35766e+13	0.000173417	15986.5	739967	0.211287	2.18782e-06	1.90411e-18	2.47743e-15	4.74309e-09	0	1.02939e+06	6.22763e+11	2.78325e+13	3.38848e-05	0.000124622	1.16789e+13	9.86873e+12	325550
6.96e-09	601.489	1.22013e+19	0	5.34126e+13	6.994e+18	-14875	1.80847e+07	2.97473e+18	3.56983e+14	1.85897e+18	2.8976e+14	3.7185e+17	4.11518e+13	6.37596e+10	1.8298e+13	1.57773e+14	1.75988e+13	2.53675e+13	8.90131e+12	0	3.99079e+11	1.38309e+09	15130.8	5200.8	7.68108e-09	2649.59	0.000154025	1.79111e-07	6.38726e-05	4.79205e-07	3.83504e-05	9.66663e+13	0.000191197	16528.5	764593	0.232289	2.41226e-06	2.21226e-18	2.79394e-15	5.38032e-09	0	1.09858e+06	6.43325e+11	2.87515e+13	3.29124e-05	0.000125554	1.20644e+13	1.01945e+13	347431
6.97e-09	601.538	1.22003e+19	0	5.51757e+13	6.9934e+18	-14873.8	1.92972e+07	2.97447e+18	3.68768e+14	1.85881e+18	2.99326e+14	3.71819e+17	4.25103e+13	6.58571e+10	1.89003e+13	1.62981e+14	1.81798e+13	2.62048e+13	9.19513e+12	0	4.12443e+11	1.42878e+09	16150.5	5551.03	8.21488e-09	2828.02	0.000169808	1.91219e-07	6.81792e-05	5.28421e-07	4.34678e-05	9.98575e+13	0.000210798	17089.4	790040	0.255399	2.65969e-06	2.57081e-18	3.15155e-15	6.10382e-09	0	1.17241e+06	6.64562e+11	2.97006e+13	3.19679e-05	0.000126458	1.24626e+13	1.0531e+13	370781
6.98e-09	601.589	1.21993e+19	0	5.69967e+13	6.99278e+18	-14872.5	2.05907e+07	2.97421e+18	3.80939e+14	1.85863e+18	3.09207e+14	3.71786e+17	4.39134e+13	6.80231e+10	1.95222e+13	1.6836e+14	1.87798e+13	2.70697e+13	9.49859e+12	0	4.26258e+11	1.47597e+09	17238.9	5924.82	8.78631e-09	3018.45	0.000187205	2.04146e-07	7.2776e-05	5.82688e-07	4.92726e-05	1.03154e+14	0.000232405	17669.6	816337	0.280831	2.93248e-06	2.98809e-18	3.55567e-15	6.92531e-09	0	1.25119e+06	6.86496e+11	3.06809e+13	3.10505e-05	0.000127335	1.28739e+13	1.08785e+13	395696
6.99e-09	601.642	1.21982e+19	0	5.88775e+13	6.99213e+18	-14871.2	2.19706e+07	2.97394e+18	3.9351e+14	1.85845e+18	3.19412e+14	3.71753e+17	4.53625e+13	7.02595e+10	2.01645e+13	1.73915e+14	1.93995e+13	2.79629e+13	9.81201e+12	0	4.4054e+11	1.52471e+09	18400.6	6323.75	9.39809e-09	3221.69	0.000206382	2.17947e-07	7.76826e-05	6.42523e-07	5.58568e-05	1.06558e+14	0.000256223	18270.1	843512	0.308817	3.23321e-06	3.47367e-18	4.0124e-15	7.85805e-09	0	1.33525e+06	7.0915e+11	3.16933e+13	3.01593e-05	0.000128187	1.32987e+13	1.12375e+13	422283
7e-09	601.696	1.21971e+19	0	6.08199e+13	6.99147e+18	-14869.8	2.34426e+07	2.97366e+18	4.06494e+14	1.85827e+18	3.29952e+14	3.71718e+17	4.68591e+13	7.25688e+10	2.08277e+13	1.79653e+14	2.00395e+13	2.88855e+13	1.01357e+13	0	4.55305e+11	1.57505e+09	19640.5	6749.51	1.00531e-08	3438.6	0.00022752	2.32682e-07	8.29198e-05	7.08497e-07	6.33258e-05	1.10074e+14	0.000282479	18891.4	871594	0.339617	3.56474e-06	4.0389e-18	4.52868e-15	8.91723e-09	0	1.42495e+06	7.32547e+11	3.2739e+13	2.92937e-05	0.000129013	1.37374e+13	1.16082e+13	450651
7.01e-09	601.752	1.2196e+19	0	6.2826e+13	6.99078e+18	-14868.4	2.50129e+07	2.97337e+18	4.19903e+14	1.85808e+18	3.40837e+14	3.71682e+17	4.84049e+13	7.49532e+10	2.15125e+13	1.85579e+14	2.07005e+13	2.98383e+13	1.047e+13	0	4.70569e+11	1.62705e+09	20963.9	7203.89	1.07546e-08	3670.09	0.000250819	2.48415e-07	8.85099e-05	7.81241e-07	7.17986e-05	1.13705e+14	0.000311422	19534.4	900614	0.373514	3.93022e-06	4.69693e-18	5.11237e-15	1.012e-08	0	1.52066e+06	7.56711e+11	3.38189e+13	2.84529e-05	0.000129815	1.41905e+13	1.1991e+13	480920
7.02e-09	601.81	1.21948e+19	0	6.48979e+13	6.99007e+18	-14866.9	2.6688e+07	2.97307e+18	4.33751e+14	1.85788e+18	3.52079e+14	3.71645e+17	5.00013e+13	7.74152e+10	2.22196e+13	1.91699e+14	2.13832e+13	3.08223e+13	1.08153e+13	0	4.86351e+11	1.68075e+09	22376.3	7688.83	1.15057e-08	3917.15	0.0002765	2.65212e-07	9.44768e-05	8.61447e-07	8.14103e-05	1.17455e+14	0.000343325	20199.8	930604	0.41082	4.33313e-06	5.46307e-18	5.77235e-15	1.1486e-08	0	1.62279e+06	7.81667e+11	3.49342e+13	2.76362e-05	0.000130593	1.46585e+13	1.23864e+13	513218
7.03e-09	601.87	1.21936e+19	0	6.70376e+13	6.98934e+18	-14865.4	2.84749e+07	2.97276e+18	4.48054e+14	1.85768e+18	3.6369e+14	3.71607e+17	5.165e+13	7.99571e+10	2.29497e+13	1.98019e+14	2.20883e+13	3.18385e+13	1.11719e+13	0	5.02667e+11	1.73622e+09	23883.9	8206.37	1.23103e-08	4180.82	0.000304806	2.83147e-07	0.000100846	9.4988e-07	9.23145e-05	1.21328e+14	0.000378491	20888.5	961595	0.451882	4.77728e-06	6.35524e-18	6.51872e-15	1.30373e-08	0	1.73175e+06	8.07441e+11	3.60861e+13	2.68429e-05	0.000131347	1.51417e+13	1.27948e+13	547679
7.04e-09	601.932	1.21923e+19	0	6.92475e+13	6.98858e+18	-14863.9	3.03808e+07	2.97244e+18	4.62825e+14	1.85747e+18	3.75682e+14	3.71567e+17	5.33527e+13	8.25816e+10	2.37036e+13	2.04547e+14	2.28164e+13	3.2888e+13	1.15401e+13	0	5.19536e+11	1.7935e+09	25493	8758.7	1.3172e-08	4462.21	0.000336004	3.02295e-07	0.000107644	1.04738e-06	0.000104685	1.25328e+14	0.000417253	21601.3	993622	0.497077	5.26689e-06	7.39428e-18	7.36289e-15	1.47993e-08	0	1.84801e+06	8.34059e+11	3.72757e+13	2.60723e-05	0.00013208	1.56408e+13	1.32165e+13	584449
7.05e-09	601.996	1.2191e+19	0	7.15296e+13	6.9878e+18	-14862.3	3.24138e+07	2.97211e+18	4.78079e+14	1.85726e+18	3.88065e+14	3.71526e+17	5.51111e+13	8.52912e+10	2.44819e+13	2.11288e+14	2.35684e+13	3.39719e+13	1.19204e+13	0	5.36978e+11	1.85266e+09	27210.3	9348.16	1.40952e-08	4762.51	0.00037039	3.2274e-07	0.0001149	1.15489e-06	0.000118719	1.29459e+14	0.000459978	22339.1	1.02672e+06	0.546823	5.80661e-06	8.60447e-18	8.31781e-15	1.68005e-08	0	1.97206e+06	8.61549e+11	3.85043e+13	2.53238e-05	0.00013279	1.61563e+13	1.3652e+13	623680
7.06e-09	602.062	1.21897e+19	0	7.38864e+13	6.98699e+18	-14860.6	3.45823e+07	2.97177e+18	4.93833e+14	1.85703e+18	4.00855e+14	3.71484e+17	5.69271e+13	8.80887e+10	2.52856e+13	2.1825e+14	2.4345e+13	3.50913e+13	1.23132e+13	0	5.55012e+11	1.91377e+09	29043.3	9977.22	1.50843e-08	5083	0.000408287	3.4457e-07	0.000122644	1.27341e-06	0.000134641	1.33725e+14	0.00050707	23102.8	1.06092e+06	0.601579	6.40155e-06	1.00142e-17	9.39814e-15	1.90735e-08	0	2.10441e+06	8.89938e+11	3.9773e+13	2.45967e-05	0.000133479	1.66885e+13	1.41018e+13	665538
7.07e-09	602.13	1.21883e+19	0	7.63203e+13	6.98616e+18	-14858.9	3.68951e+07	2.97142e+18	5.10102e+14	1.8568e+18	4.14062e+14	3.71441e+17	5.88025e+13	9.09768e+10	2.61153e+13	2.25439e+14	2.51469e+13	3.62472e+13	1.27188e+13	0	5.73658e+11	1.97687e+09	30999.6	10648.6	1.61441e-08	5425.02	0.000450053	3.67877e-07	0.000130911	1.40409e-06	0.000152704	1.3813e+14	0.000558975	23893.5	1.09627e+06	0.661853	7.05735e-06	1.16565e-17	1.06205e-14	2.16553e-08	0	2.24562e+06	9.19255e+11	4.10832e+13	2.38905e-05	0.000134147	1.72382e+13	1.45662e+13	710196
7.08e-09	602.2	1.21869e+19	0	7.88337e+13	6.9853e+18	-29714.3	3.93619e+07	2.97105e+18	5.26902e+14	1.85657e+18	4.27702e+14	3.71396e+17	6.07391e+13	9.39583e+10	2.69719e+13	2.32864e+14	2.59751e+13	3.74409e+13	1.31376e+13	0	5.92939e+11	2.04204e+09	33087.5	11365	1.72798e-08	5790.02	0.000496083	3.92763e-07	0.000139734	1.54817e-06	0.000173196	1.4268e+14	0.000616182	24712	1.1328e+06	0.728201	7.78023e-06	1.35698e-17	1.20037e-14	2.4588e-08	0	2.39627e+06	9.49531e+11	4.24363e+13	2.32045e-05	0.000134795	1.78059e+13	1.50459e+13	757843
7.09e-09	602.273	1.21854e+19	0	8.14292e+13	6.98441e+18	-29710.6	4.19928e+07	2.97068e+18	5.44252e+14	1.85632e+18	4.41787e+14	3.71349e+17	6.27391e+13	9.70363e+10	2.78562e+13	2.40531e+14	2.68304e+13	3.86737e+13	1.35701e+13	0	6.12875e+11	2.10935e+09	35316	12129.5	1.84971e-08	6179.54	0.000546811	4.19335e-07	0.000149152	1.70702e-06	0.000196444	1.47378e+14	0.000679233	25559.4	1.17055e+06	0.801236	8.57703e-06	1.57992e-17	1.35692e-14	2.79193e-08	0	2.557e+06	9.80795e+11	4.38336e+13	2.25382e-05	0.000135423	1.83921e+13	1.55412e+13	808676
7.1e-09	602.348	1.21839e+19	0	8.41095e+13	6.98349e+18	-29706.8	4.47987e+07	2.97029e+18	5.62169e+14	1.85607e+18	4.56333e+14	3.71301e+17	6.48044e+13	1.00214e+11	2.87692e+13	2.48448e+14	2.77135e+13	3.99466e+13	1.40168e+13	0	6.3349e+11	2.17886e+09	37694.3	12945.5	1.98018e-08	6595.22	0.000602714	4.47707e-07	0.000159204	1.88214e-06	0.000222818	1.5223e+14	0.000748722	26436.8	1.20957e+06	0.881635	9.45529e-06	1.8397e-17	1.5341e-14	3.17035e-08	0	2.72848e+06	1.01308e+12	4.52765e+13	2.18909e-05	0.000136033	1.89974e+13	1.60527e+13	862909
7.11e-09	602.426	1.21823e+19	0	8.68772e+13	6.98255e+18	-29702.9	4.77911e+07	2.96989e+18	5.8067e+14	1.8558e+18	4.71353e+14	3.71252e+17	6.6937e+13	1.03494e+11	2.97118e+13	2.56623e+14	2.86255e+13	4.12611e+13	1.4478e+13	0	6.54808e+11	2.25064e+09	40232.7	13816.2	2.12006e-08	7038.81	0.000664318	4.78001e-07	0.000169933	2.07521e-06	0.000252738	1.5724e+14	0.000825305	27345.4	1.24989e+06	0.97014	1.04233e-05	2.14242e-17	1.73467e-14	3.60021e-08	0	2.91142e+06	1.04642e+12	4.67665e+13	2.12622e-05	0.000136623	1.96225e+13	1.65808e+13	920766
7.12e-09	602.506	1.21807e+19	0	8.97352e+13	6.98157e+18	-29698.9	5.09823e+07	2.96948e+18	5.99774e+14	1.85553e+18	4.86864e+14	3.71201e+17	6.91393e+13	1.0688e+11	3.06847e+13	2.65066e+14	2.95673e+13	4.26185e+13	1.49542e+13	0	6.76852e+11	2.32476e+09	42941.7	14745.3	2.27004e-08	7512.18	0.000732204	5.10347e-07	0.000181385	2.28807e-06	0.000286679	1.62413e+14	0.000909704	28286.3	1.29156e+06	1.06757	1.14903e-05	2.49522e-17	1.96172e-14	4.08853e-08	0	3.10658e+06	1.08085e+12	4.83051e+13	2.06515e-05	0.000137196	2.0268e+13	1.71262e+13	982490
7.13e-09	602.589	1.2179e+19	0	9.26864e+13	6.98056e+18	-29694.8	5.43855e+07	2.96905e+18	6.19502e+14	1.85525e+18	5.0288e+14	3.71148e+17	7.14133e+13	1.10375e+11	3.16891e+13	2.73783e+14	3.05397e+13	4.40202e+13	1.5446e+13	0	6.99649e+11	2.40131e+09	45833	15736.8	2.43087e-08	8017.33	0.00080701	5.44886e-07	0.000193607	2.52273e-06	0.000325182	1.67756e+14	0.00100272	29260.7	1.33463e+06	1.17483	1.26662e-05	2.90639e-17	2.21879e-14	4.64325e-08	0	3.31479e+06	1.1164e+12	4.98938e+13	2.00583e-05	0.000137751	2.09345e+13	1.76894e+13	1.04834e+06
7.14e-09	602.674	1.21773e+19	0	9.57337e+13	6.97951e+18	-29690.5	5.80145e+07	2.96861e+18	6.39872e+14	1.85497e+18	5.19419e+14	3.71093e+17	7.37615e+13	1.13982e+11	3.2726e+13	2.82785e+14	3.15438e+13	4.54675e+13	1.59538e+13	0	7.23224e+11	2.48036e+09	48918.7	16794.9	2.60336e-08	8556.39	0.000889438	5.81765e-07	0.000206653	2.78143e-06	0.000368859	1.73272e+14	0.00110521	30269.9	1.37914e+06	1.29291	1.39623e-05	3.38562e-17	2.50987e-14	5.2734e-08	0	3.53689e+06	1.15311e+12	5.15344e+13	1.94822e-05	0.000138288	2.16227e+13	1.82709e+13	1.11858e+06
7.15e-09	602.763	1.21755e+19	0	9.88802e+13	6.97843e+18	29686	6.18842e+07	2.96816e+18	6.60906e+14	1.85467e+18	5.36496e+14	3.71037e+17	7.61861e+13	1.17706e+11	3.37962e+13	2.92079e+14	3.25806e+13	4.69619e+13	1.64782e+13	0	7.47606e+11	2.56199e+09	52212	17924	2.78838e-08	9131.62	0.000980263	6.21145e-07	0.000220577	3.06662e-06	0.000418401	1.78968e+14	0.00121817	31315.3	1.42515e+06	1.4229	1.53907e-05	3.94418e-17	2.83948e-14	5.98925e-08	0	3.77382e+06	1.19101e+12	5.32283e+13	0.000129997	0.000140372	2.23333e+13	1.88713e+13	1.19352e+06
7.16e-09	602.854	1.21737e+19	0	1.02129e+14	6.97732e+18	29681.5	6.60105e+07	2.96769e+18	6.82624e+14	1.85436e+18	5.54129e+14	3.70979e+17	7.86896e+13	1.21549e+11	3.49009e+13	3.01676e+14	3.36512e+13	4.85049e+13	1.70195e+13	0	7.72822e+11	2.64629e+09	55726.6	19128.8	2.98687e-08	9745.45	0.00108034	6.63194e-07	0.000235439	3.38102e-06	0.000474596	1.84849e+14	0.00134263	32398.2	1.47269e+06	1.566	1.6965e-05	4.59524e-17	3.21275e-14	6.80246e-08	0	4.02657e+06	1.23015e+12	5.49774e+13	0.000240969	0.00014557	2.3067e+13	1.94912e+13	1.27345e+06
7.17e-09	602.948	1.21718e+19	0	1.05484e+14	6.97617e+18	29676.7	7.04102e+07	2.9672e+18	7.05049e+14	1.85404e+18	5.72336e+14	3.70919e+17	8.12745e+13	1.25515e+11	3.60411e+13	3.11585e+14	3.47565e+13	5.00982e+13	1.75785e+13	0	7.98901e+11	2.73333e+09	59477.4	20414.5	3.19986e-08	10400.4	0.0011906	7.08094e-07	0.000251301	3.72761e-06	0.000538332	1.90922e+14	0.00147978	33520	1.52183e+06	1.72355	1.86999e-05	5.35411e-17	3.6355e-14	7.72625e-08	0	4.29617e+06	1.27055e+12	5.67833e+13	0.000352503	0.000153898	2.38246e+13	2.01313e+13	1.35872e+06
7.18e-09	603.045	1.21698e+19	0	1.08947e+14	6.97499e+18	29671.9	7.51012e+07	2.9667e+18	7.28203e+14	1.85372e+18	5.91135e+14	3.70857e+17	8.39434e+13	1.29609e+11	3.7218e+13	3.21816e+14	3.58978e+13	5.17431e+13	1.81557e+13	0	8.25875e+11	2.82321e+09	63480.4	21786.3	3.42842e-08	11099.4	0.00131208	7.5604e-07	0.00026823	4.10967e-06	0.000610619	1.97192e+14	0.00163091	34682.4	1.57262e+06	1.89698	2.06118e-05	6.23866e-17	4.11431e-14	8.77566e-08	0	4.58375e+06	1.31228e+12	5.8648e+13	0.0004647	0.000165371	2.46068e+13	2.07922e+13	1.44967e+06
7.19e-09	603.146	1.21678e+19	0	1.12523e+14	6.97376e+18	29666.8	8.01026e+07	2.96619e+18	7.52108e+14	1.85338e+18	6.10545e+14	3.70793e+17	8.66991e+13	1.33834e+11	3.84326e+13	3.32379e+14	3.70762e+13	5.34415e+13	1.87516e+13	0	8.53774e+11	2.91601e+09	67752.4	23250.2	3.67376e-08	11845.2	0.00144592	8.07237e-07	0.0002863	4.53084e-06	0.0006926	2.03666e+14	0.00179742	35886.8	1.62511e+06	2.08792	2.27188e-05	7.26973e-17	4.65667e-14	9.96775e-08	0	4.8905e+06	1.35536e+12	6.05732e+13	0.000577668	0.000180007	2.54144e+13	2.14746e+13	1.54669e+06
7.2e-09	603.25	1.21657e+19	0	1.16215e+14	6.9725e+18	29661.6	8.54348e+07	2.96565e+18	7.7679e+14	1.85303e+18	6.30585e+14	3.70727e+17	8.95441e+13	1.38193e+11	3.96862e+13	3.43285e+14	3.82928e+13	5.5195e+13	1.93668e+13	0	8.82631e+11	3.01184e+09	72311.5	24812.2	3.93713e-08	12640.9	0.00159337	8.61908e-07	0.000305585	4.99511e-06	0.000785569	2.1035e+14	0.00198089	37134.8	1.67936e+06	2.29812	2.50407e-05	8.47162e-17	5.27105e-14	1.13219e-07	0	5.21769e+06	1.39983e+12	6.25608e+13	0.00069151	0.00019783	2.62481e+13	2.2179e+13	1.65017e+06
7.21e-09	603.357	1.21635e+19	0	1.20027e+14	6.97119e+18	-29656.3	9.11195e+07	2.9651e+18	8.02271e+14	1.85267e+18	6.51276e+14	3.70659e+17	9.24814e+13	1.42692e+11	4.09799e+13	3.54545e+14	3.95488e+13	5.70054e+13	2.0002e+13	0	9.12481e+11	3.11078e+09	77176.8	26478.8	4.21992e-08	13490.1	0.0017558	9.20287e-07	0.000326168	5.50687e-06	0.000890991	2.1725e+14	0.00218303	38428.3	1.73544e+06	2.52953	2.75992e-05	9.87251e-17	5.96702e-14	1.28602e-07	0	5.56667e+06	1.44575e+12	6.4613e+13	0.000671634	0.00021697	2.71089e+13	2.29064e+13	1.76054e+06
7.22e-09	603.468	1.21613e+19	0	1.23962e+14	6.96984e+18	-29650.7	9.71795e+07	2.96453e+18	8.28579e+14	1.85229e+18	6.72637e+14	3.70588e+17	9.55139e+13	1.47335e+11	4.2315e+13	3.66169e+14	4.08455e+13	5.88744e+13	2.06577e+13	0	9.43358e+11	3.21294e+09	82369	28257.2	4.52361e-08	14396.1	0.00193474	9.82629e-07	0.000348137	6.07098e-06	0.00101053	2.24374e+14	0.00240574	39769	1.7934e+06	2.78428	3.04185e-05	1.15054e-16	6.7555e-14	1.46075e-07	0	5.93888e+06	1.49315e+12	6.67316e+13	0.000652327	0.000235553	2.79976e+13	2.36572e+13	1.87826e+06
7.23e-09	603.582	1.2159e+19	0	1.28025e+14	6.96845e+18	-29645	1.0364e+08	2.96394e+18	8.55739e+14	1.85191e+18	6.9469e+14	3.70516e+17	9.86446e+13	1.52126e+11	4.36928e+13	3.7817e+14	4.21842e+13	6.08039e+13	2.13347e+13	0	9.75299e+11	3.31842e+09	87909.9	30154.6	4.84982e-08	15362.8	0.00213185	1.0492e-06	0.000371583	6.69278e-06	0.00114605	2.3173e+14	0.0026511	41158.7	1.85331e+06	3.06473	3.3525e-05	1.34086e-16	7.64879e-14	1.65922e-07	0	6.33586e+06	1.5421e+12	6.89188e+13	0.000633574	0.000253594	2.89151e+13	2.44324e+13	2.00381e+06
7.24e-09	603.7	1.21566e+19	0	1.32219e+14	6.96702e+18	-29639.1	1.10526e+08	2.96334e+18	8.83777e+14	1.85151e+18	7.17457e+14	3.70441e+17	1.01877e+14	1.57068e+11	4.51146e+13	3.90559e+14	4.35662e+13	6.27959e+13	2.20335e+13	0	1.00834e+12	3.42732e+09	93822.9	32179.2	5.20027e-08	16394.2	0.00234897	1.12029e-06	0.000396607	7.37816e-06	0.0012997	2.39323e+14	0.0029214	42599.4	1.91523e+06	3.37347	3.69479e-05	1.56269e-16	8.66087e-14	1.88466e-07	0	6.75924e+06	1.59262e+12	7.11768e+13	0.000615357	0.000271109	2.98622e+13	2.52326e+13	2.13772e+06
7.25e-09	603.822	1.21541e+19	0	1.36548e+14	6.96553e+18	-29633	1.17865e+08	2.96271e+18	9.12722e+14	1.8511e+18	7.40961e+14	3.70363e+17	1.05213e+14	1.62168e+11	4.65816e+13	4.03348e+14	4.49929e+13	6.48522e+13	2.2755e+13	0	1.04253e+12	3.53975e+09	100133	34339.2	5.57684e-08	17494.7	0.00258812	1.19621e-06	0.000423315	8.1336e-06	0.00147387	2.47161e+14	0.00321916	44093.2	1.97923e+06	3.71335	4.07193e-05	1.82122e-16	9.80761e-14	2.14072e-07	0	7.21077e+06	1.64478e+12	7.35078e+13	0.000597663	0.000288113	3.08399e+13	2.60587e+13	2.28052e+06
7.26e-09	603.948	1.21516e+19	0	1.41017e+14	6.964e+18	-14813.4	1.25689e+08	2.96207e+18	9.42602e+14	1.85068e+18	7.65224e+14	3.70283e+17	1.08657e+14	1.6743e+11	4.80954e+13	4.1655e+14	4.64657e+13	6.69749e+13	2.34997e+13	0	1.07789e+12	3.65582e+09	106866	36643.9	5.98158e-08	18668.9	0.00285152	1.27729e-06	0.000451819	8.96624e-06	0.0016713	2.55253e+14	0.00354717	45642.2	2.04539e+06	4.08749	4.48745e-05	2.12251e-16	1.11069e-13	2.43154e-07	0	7.6923e+06	1.69862e+12	7.5914e+13	0.000580476	0.00030462	3.18491e+13	2.69114e+13	2.43282e+06
7.27e-09	604.078	1.2149e+19	0	1.45631e+14	6.96242e+18	-14810.1	1.34027e+08	2.9614e+18	9.73446e+14	1.85024e+18	7.9027e+14	3.70201e+17	1.12213e+14	1.72858e+11	4.96572e+13	4.30178e+14	4.79859e+13	6.9166e+13	2.42684e+13	0	1.11448e+12	3.77566e+09	114052	39102.8	6.41666e-08	19921.6	0.00314162	1.36387e-06	0.00048224	9.88396e-06	0.00189506	2.63606e+14	0.00390849	47248.6	2.11378e+06	4.49937	4.94525e-05	2.47362e-16	1.25792e-13	2.76185e-07	0	8.20582e+06	1.7542e+12	7.83979e+13	0.000563781	0.000320643	3.2891e+13	2.77916e+13	2.59523e+06
7.28e-09	604.212	1.21463e+19	0	1.50393e+14	6.96079e+18	-14806.8	1.42913e+08	2.96071e+18	1.00528e+15	1.84979e+18	8.16124e+14	3.70116e+17	1.15883e+14	1.78459e+11	5.12686e+13	4.44245e+14	4.95552e+13	7.14278e+13	2.50619e+13	0	1.15234e+12	3.89937e+09	121719	41726.1	6.88447e-08	21258.2	0.00346112	1.45633e-06	0.000514706	1.08954e-05	0.00214864	2.72228e+14	0.00430647	48914.7	2.18447e+06	4.95275	5.4496e-05	2.88275e-16	1.42475e-13	3.13697e-07	0	8.75342e+06	1.81157e+12	8.09619e+13	0.000547564	0.000336197	3.39663e+13	2.87002e+13	2.76843e+06
7.29e-09	604.351	1.21435e+19	0	1.55308e+14	6.95911e+18	-14803.3	1.52382e+08	2.96e+18	1.03815e+15	1.84933e+18	8.42812e+14	3.70028e+17	1.19671e+14	1.84235e+11	5.29311e+13	4.58765e+14	5.1175e+13	7.37625e+13	2.5881e+13	0	1.19151e+12	4.02708e+09	129901	44524.9	7.38759e-08	22684.1	0.00381297	1.55508e-06	0.000549356	1.20102e-05	0.00243598	2.81128e+14	0.00474482	50643	2.25754e+06	5.45183	6.00522e-05	3.35944e-16	1.61378e-13	3.56298e-07	0	9.33735e+06	1.87079e+12	8.36084e+13	0.000531812	0.000351294	3.50763e+13	2.9638e+13	2.95311e+06
7.3e-09	604.494	1.21406e+19	0	1.60382e+14	6.95737e+18	-29599.5	1.62474e+08	2.95927e+18	1.07207e+15	1.84885e+18	8.70359e+14	3.69937e+17	1.23581e+14	1.90194e+11	5.46462e+13	4.73753e+14	5.28469e+13	7.61722e+13	2.67264e+13	0	1.23204e+12	4.15892e+09	138632	47510.8	7.9288e-08	24205.3	0.00420043	1.66054e-06	0.000586336	1.32388e-05	0.00276155	2.90314e+14	0.00522762	52436.1	2.33307e+06	6.0012	6.6173e-05	3.91481e-16	1.82799e-13	4.04675e-07	0	9.96e+06	1.93191e+12	8.63401e+13	0.000516511	0.000365948	3.6222e+13	3.0606e+13	3.15004e+06
7.31e-09	604.642	1.21377e+19	0	1.65619e+14	6.95557e+18	-29592.1	1.73226e+08	2.95851e+18	1.10708e+15	1.84835e+18	8.98792e+14	3.69843e+17	1.27617e+14	1.96341e+11	5.64155e+13	4.89222e+14	5.45726e+13	7.86593e+13	2.7599e+13	0	1.27399e+12	4.29502e+09	147948	50696.3	8.51113e-08	25828.3	0.00462709	1.77317e-06	0.000625801	1.45927e-05	0.00313038	2.99796e+14	0.00575934	54296.7	2.41116e+06	6.60591	7.29155e-05	4.56181e-16	2.07073e-13	4.59609e-07	0	1.06239e+07	1.995e+12	8.91596e+13	0.000501649	0.00038017	3.74045e+13	3.1605e+13	3.36003e+06
7.32e-09	604.795	1.21346e+19	0	1.71023e+14	6.95372e+18	-29584.5	1.84684e+08	2.95773e+18	1.14322e+15	1.84784e+18	9.28139e+14	3.69747e+17	1.31782e+14	2.02681e+11	5.82405e+13	5.05187e+14	5.63536e+13	8.12263e+13	2.84995e+13	0	1.31739e+12	4.4355e+09	157889	54094.5	9.13785e-08	27559.6	0.00509687	1.89345e-06	0.00066792	1.60849e-05	0.00354817	3.09582e+14	0.00634492	56227.5	2.49187e+06	7.27151	8.03426e-05	5.31543e-16	2.34579e-13	5.21985e-07	0	1.13318e+07	2.06012e+12	9.20696e+13	0.000487212	0.000393972	3.86249e+13	3.26361e+13	3.58392e+06
7.33e-09	604.953	1.21314e+19	0	1.76601e+14	6.95181e+18	-29576.6	1.96891e+08	2.95692e+18	1.18051e+15	1.84731e+18	9.58427e+14	3.69647e+17	1.36081e+14	2.09219e+11	6.0123e+13	5.21664e+14	5.81918e+13	8.38756e+13	2.9429e+13	0	1.36231e+12	4.5805e+09	168496	57719.8	9.81251e-08	29406.6	0.00561413	2.02192e-06	0.000712869	1.77293e-05	0.00402136	3.19683e+14	0.00698978	58231.5	2.57531e+06	8.00413	8.85234e-05	6.19314e-16	2.65748e-13	5.92806e-07	0	1.20865e+07	2.12732e+12	9.50729e+13	0.000473189	0.000407367	3.98845e+13	3.37003e+13	3.82263e+06
7.34e-09	605.116	1.21282e+19	0	1.82358e+14	6.94984e+18	22176.4	2.09896e+08	2.95609e+18	1.219e+15	1.84676e+18	9.89687e+14	3.69544e+17	1.40518e+14	2.15962e+11	6.20647e+13	5.38669e+14	6.00888e+13	8.66098e+13	3.03882e+13	0	1.40879e+12	4.73018e+09	179814	61587	1.0539e-07	31376.9	0.00618361	2.15912e-06	0.000760838	1.95413e-05	0.00455721	3.30107e+14	0.00769988	60311.7	2.66158e+06	8.81047	9.75339e-05	7.21528e-16	3.01068e-13	6.73212e-07	0	1.28912e+07	2.19667e+12	9.81725e+13	0.00061262	0.000422514	4.11843e+13	3.47985e+13	4.07713e+06
7.95392e-09	605.36	1.21233e+19	0	1.8138e+14	6.94724e+18	-14778.1	3.94697e+09	2.95469e+18	1.41962e+15	1.84556e+18	1.2075e+15	3.69341e+17	3.62744e+14	6.72805e+11	1.98904e+14	4.7872e+14	1.47853e+14	8.67348e+13	4.73977e+13	0	4.31297e+12	1.56133e+10	1.87334e+06	614655	3.24161e-06	523805	0.366421	2.1782e-05	0.00731091	0.000626208	3.20638	3.30191e+14	0.260774	199886	7.44587e+06	1953.77	0.00313362	2.8158e-12	4.66634e-10	0.000923314	0	671608	2.60637e+09	1.40052e+14	0.000103699	0.000871738	4.04148e+13	9.09681e+11	3.10531e+07
2.763e-08	606.334	1.21038e+19	0	1.63615e+14	6.9377e+18	-14755.9	9.99096e+12	2.94944e+18	2.43394e+15	1.83985e+18	1.45572e+14	3.68426e+17	1.66721e+15	4.87224e+12	2.31892e+15	1.03936e+13	1.12962e+13	9.53328e+13	1.24223e+14	0	8.0718e+13	4.84076e+11	5.81391e+08	4.68054e+08	0.234949	1.37185e+09	17706.5	0.0302827	1.53502	18.8416	35811.4	3.29397e+14	656.127	6.26978e+06	2.66962e+07	301496	94.3558	1.76347e-05	4.93622e-05	31.8271	0	-54.8086	-9.97332e+06	1.40507e+14	-2.95844e-25	0.000159183	2.31069e+13	-2.3139e-06	1.03581e+08
4.73957e-08	606.508	1.21003e+19	0	1.54028e+14	6.93589e+18	-8.65933e+06	2.3762e+13	2.9485e+18	2.54878e+15	1.83903e+18	7.64954e+13	3.68332e+17	1.74809e+15	5.00139e+12	2.49881e+15	5.52879e+12	4.73107e+11	1.0401e+14	1.3193e+14	0	1.39257e+14	8.80819e+11	1.67447e+09	1.75971e+09	1.8504	5.27112e+09	104526	0.388807	3.60407	151.509	143132	3.28664e+14	1593.42	2.05405e+07	2.81149e+07	525034	752.316	0.000270454	0.00037312	129.857	0	-3.66614e-06	-0.607733	1.40244e+14	-2.37327e-26	3.38702e-05	1.37823e+13	1.52474e-114	1.02897e+08
6.72517e-08	606.65	1.20975e+19	0	1.48403e+14	6.93436e+18	-8.65735e+06	3.79695e+13	2.94774e+18	2.60874e+15	1.83842e+18	7.0013e+13	3.68269e+17	1.7849e+15	5.06094e+12	2.57569e+15	4.20341e+12	1.34181e+11	1.12212e+14	1.3606e+14	0	1.8465e+14	1.21066e+12	3.28683e+09	3.73135e+09	6.0441	1.11972e+10	306332	2.84407	5.80591	502.176	303072	3.27785e+14	3341.82	5.03546e+07	2.88324e+07	680093	2482.83	0.00143158	0.00133894	276.113	0	-823.709	-47403.8	1.39999e+14	-4.89802e-22	8.21407e-06	8.40276e+12	1.46907e-114	1.02252e+08
8.71989e-08	606.771	1.20951e+19	0	1.44951e+14	6.93306e+18	-8.65566e+06	5.24374e+13	2.94709e+18	2.65394e+15	1.83792e+18	6.72921e+13	3.68222e+17	1.80742e+15	5.10455e+12	2.63066e+15	3.31925e+12	8.23412e+10	1.19967e+14	1.38265e+14	0	2.19864e+14	1.4848e+12	5.34026e+09	6.26793e+09	13.8233	1.87692e+10	667292	14.2077	8.09318	1161.91	501393	3.26801e+14	6297.95	1.0187e+08	2.93744e+07	788349	5726.45	0.00483743	0.00339151	457.177	0	-1.30017e+06	-371331	1.39763e+14	-2.19645e-16	2.14381e-06	5.18668e+12	1.43494e-114	1.02313e+08
1.07238e-07	606.876	1.2093e+19	0	1.4276e+14	6.93193e+18	-8.6542e+06	6.70995e+13	2.94653e+18	2.6894e+15	1.8375e+18	6.53724e+13	3.68188e+17	1.81979e+15	5.13831e+12	2.67188e+15	2.63612e+12	5.36733e+10	1.27312e+14	1.3902e+14	0	2.47208e+14	1.71261e+12	7.7534e+09	9.27661e+09	26.0339	2.76697e+10	1.22442e+06	53.4109	10.4458	2210.21	727982	3.25737e+14	10706.6	1.80217e+08	2.98028e+07	863816	10863.6	0.0125471	0.00694891	663.222	0	-1.30032e+06	-371243	1.39535e+14	9.61241e-14	5.83906e-07	3.22384e+12	1.41328e-114	1.02126e+08
1.2737e-07	606.967	1.20912e+19	0	1.41325e+14	6.93094e+18	-1.6215e+07	8.1907e+13	2.94604e+18	2.71707e+15	1.83714e+18	6.38999e+13	3.68164e+17	1.82436e+15	5.16439e+12	2.70269e+15	2.0984e+12	3.5377e+10	1.34282e+14	1.38648e+14	0	2.68469e+14	1.90183e+12	1.04581e+10	1.26811e+10	43.3812	3.76335e+10	2.00727e+06	162.554	12.8483	3715.55	975252	3.24614e+14	16752.6	2.89567e+08	3.01408e+07	915626	18217.7	0.0272851	0.0123748	886.765	0	-2.96997e-12	-4.2986e-07	1.39312e+14	-1.12842e-13	1.63878e-07	2.0119e+12	7.24529e-116	1.01521e+08
1.47596e-07	607.049	1.20895e+19	0	1.40351e+14	6.93006e+18	-1.62129e+07	9.68199e+13	2.94559e+18	2.73837e+15	1.83682e+18	6.27418e+13	3.68147e+17	1.82286e+15	5.18427e+12	2.72538e+15	1.67313e+12	2.34962e+10	1.40907e+14	1.374e+14	0	2.85034e+14	2.05894e+12	1.33989e+10	1.64189e+10	66.4519	4.84437e+10	3.03875e+06	421.765	15.2878	5736.38	1.2374e+06	3.23447e+14	24583	4.33243e+08	3.04049e+07	950339	28060.7	0.0523736	0.0200054	1122.07	0	-5.46573e-10	-0.000579238	1.39092e+14	-4.79339e-10	4.70658e-08	1.2578e+12	7.19553e-116	1.00922e+08
1.67917e-07	607.123	1.20881e+19	0	1.39663e+14	6.92925e+18	-1.6211e+07	1.11805e+14	2.94519e+18	2.75445e+15	1.83654e+18	6.18153e+13	3.68135e+17	1.81666e+15	5.19912e+12	2.74166e+15	1.33588e+12	1.57068e+10	1.47216e+14	1.35477e+14	0	2.97977e+14	2.18931e+12	1.65312e+10	2.04396e+10	95.7345	5.99252e+10	4.3361e+06	967.347	17.7536	8322.43	1.51014e+06	3.22248e+14	34316.3	6.13836e+08	3.06083e+07	973202	40620.3	0.0917423	0.0302238	1364.92	0	-1.31175e-07	-0.00823555	1.38875e+14	-2.04382e-09	1.49266e-08	7.86794e+11	7.1604e-116	1.0033e+08
1.88333e-07	607.192	1.20867e+19	0	1.39152e+14	6.92852e+18	-1.62092e+07	1.26835e+14	2.94482e+18	2.7662e+15	1.83629e+18	6.10634e+13	3.68128e+17	1.80684e+15	5.20983e+12	2.75283e+15	1.06787e+12	1.05693e+10	1.53231e+14	1.33039e+14	0	3.08129e+14	2.29743e+12	1.98197e+10	2.47027e+10	131.638	7.19382e+10	5.91198e+06	2012.52	20.2367	11516	1.7904e+06	3.21025e+14	46049.2	8.33326e+08	3.07615e+07	987982	56086.1	0.150055	0.0435305	1612.29	0	-9.09529e-06	-1.52028	1.38659e+14	-2.496e-08	9.68287e-09	4.92066e+11	7.13438e-116	9.9741e+07
2.08845e-07	607.255	1.20854e+19	0	1.38753e+14	6.92783e+18	-1.62075e+07	1.41888e+14	2.94447e+18	2.77436e+15	1.83607e+18	6.0445e+13	3.68125e+17	1.79423e+15	5.21714e+12	2.75994e+15	8.54521e+11	7.16548e+09	1.58976e+14	1.30215e+14	0	3.16133e+14	2.38703e+12	2.3236e+10	2.91755e+10	174.507	8.43718e+10	7.77535e+06	3870.09	22.7294	15353.1	2.076e+06	3.19787e+14	59861.1	1.09319e+09	3.0873e+07	997376	74616.7	0.232956	0.0606146	1862.07	0	-0.00121949	-0.131825	1.38444e+14	1.12931e-07	-1.10013e-06	3.07531e+11	7.11406e-116	9.91558e+07
2.29455e-07	607.315	1.20842e+19	0	1.38423e+14	6.92718e+18	-1.6206e+07	1.56944e+14	2.94415e+18	2.77954e+15	1.83586e+18	5.99298e+13	3.68124e+17	1.7795e+15	5.22163e+12	2.76378e+15	6.84428e+11	4.90161e+09	1.6447e+14	1.27108e+14	0	3.22483e+14	2.46123e+12	2.67582e+10	3.38322e+10	224.637	9.71388e+10	9.93224e+06	6976.41	25.2254	19864.8	2.36543e+06	3.18539e+14	75818	1.39448e+09	3.095e+07	1.00331e+06	96344.7	0.347431	0.0824247	2112.8	0	-0.0228628	-809.547	1.3823e+14	1.46418e-05	-7.62116e-05	1.92009e+11	7.09731e-116	9.85734e+07
2.50163e-07	607.371	1.20831e+19	0	1.38137e+14	6.92657e+18	-1.62045e+07	1.71987e+14	2.94384e+18	2.78222e+15	1.83566e+18	5.94951e+13	3.68126e+17	1.76317e+15	5.22377e+12	2.76499e+15	5.48647e+11	3.39047e+09	1.69729e+14	1.23801e+14	0	3.27562e+14	2.52263e+12	3.03686e+10	3.86519e+10	282.283	1.10171e+11	1.23864e+07	11916.1	27.7194	25077.7	2.65766e+06	3.17284e+14	93975.1	1.73795e+09	3.0998e+07	1.00716e+06	121382	0.502289	0.110236	2363.52	0	-0.224318	-45215.2	1.38016e+14	-0.00152671	-0.00215051	1.19739e+11	7.0828e-116	9.79935e+07
2.70971e-07	607.425	1.2082e+19	0	1.37879e+14	6.92598e+18	-1.62031e+07	1.87004e+14	2.94354e+18	2.7828e+15	1.83548e+18	5.91235e+13	3.68129e+17	1.74567e+15	5.22393e+12	2.76408e+15	4.40131e+11	2.37796e+09	1.74769e+14	1.20361e+14	0	3.31666e+14	2.5734e+12	3.40538e+10	4.36181e+10	347.67	1.23414e+11	1.514e+07	19447.3	30.207	31015.4	2.95204e+06	3.16027e+14	114379	2.12405e+09	3.10217e+07	1.00989e+06	149823	0.708759	0.145717	2613.64	0	-81.7116	-13269.5	1.37803e+14	-0.253514	0.0418117	7.45713e+10	7.06969e-116	9.74158e+07
2.91878e-07	607.478	1.2081e+19	0	1.37638e+14	6.92541e+18	-1.62313e+07	2.01985e+14	2.94326e+18	2.78161e+15	1.83531e+18	5.88017e+13	3.68133e+17	1.72731e+15	5.22243e+12	2.76145e+15	3.53315e+11	1.69654e+09	1.79604e+14	1.1684e+14	0	3.35022e+14	2.61533e+12	3.7803e+10	4.87177e+10	420.999	1.36828e+11	1.81938e+07	30526.6	32.6845	37698.2	3.24816e+06	3.14769e+14	137071	2.55305e+09	3.10248e+07	1.01208e+06	181749	0.981182	0.190983	2862.78	0	-4.23601e-15	-2.4083e-10	1.3759e+14	-4.15168e-22	0.0121034	4.63899e+10	3.57874e-117	9.68404e+07
3.12887e-07	607.528	1.208e+19	0	1.37407e+14	6.92486e+18	-1.62299e+07	2.16919e+14	2.94298e+18	2.77892e+15	1.83514e+18	5.85193e+13	3.68138e+17	1.70838e+15	5.21953e+12	2.75744e+15	2.83796e+11	1.23598e+09	1.84247e+14	1.1328e+14	0	3.37802e+14	2.64993e+12	4.1608e+10	5.394e+10	502.453	1.50379e+11	2.15477e+07	46334.4	35.1487	45144.5	3.54582e+06	3.13513e+14	162084	3.02503e+09	3.10105e+07	1.01436e+06	217229	1.33781	0.248681	3110.79	0	-9.05377e-13	-4.47894e-07	1.37377e+14	-3.41557e-19	0.00349825	2.8816e+10	3.57044e-117	9.62669e+07
3.33998e-07	607.577	1.2079e+19	0	1.37183e+14	6.92433e+18	-1.62287e+07	2.31798e+14	2.94271e+18	2.77495e+15	1.83499e+18	5.82684e+13	3.68144e+17	1.68906e+15	5.21542e+12	2.75231e+15	2.28081e+11	9.22691e+08	1.88707e+14	1.09715e+14	0	3.40143e+14	2.67846e+12	4.54623e+10	5.92764e+10	592.202	1.64042e+11	2.52008e+07	68299.8	37.5971	53370.7	3.84495e+06	3.12259e+14	189451	3.53996e+09	3.09814e+07	1.01706e+06	256325	1.80174	0.322037	3357.64	0	-1.89312e-11	1.13083e-08	1.37164e+14	-1.59794e-18	0.00100892	1.78724e+10	3.56432e-117	9.56952e+07
3.55211e-07	607.625	1.20781e+19	0	1.36964e+14	6.9238e+18	-1.62274e+07	2.46617e+14	2.94245e+18	2.76989e+15	1.83483e+18	5.80424e+13	3.68151e+17	1.66954e+15	5.21027e+12	2.74628e+15	1.83395e+11	7.08063e+08	1.92997e+14	1.06171e+14	0	3.42146e+14	2.70196e+12	4.93608e+10	6.472e+10	690.405	1.77798e+11	2.91518e+07	98124.6	40.0273	62391.7	4.14563e+06	3.1101e+14	219198	4.09769e+09	3.09396e+07	1.02039e+06	299090	2.40191	0.414914	3603.39	0	-4.07978e-10	-0.00022788	1.36951e+14	-1.01955e-17	0.000290351	1.10676e+10	3.55868e-117	9.51252e+07
3.76529e-07	607.672	1.20771e+19	0	1.36746e+14	6.92329e+18	-1.62262e+07	2.61367e+14	2.9422e+18	2.76388e+15	1.83468e+18	5.78365e+13	3.68158e+17	1.64993e+15	5.20423e+12	2.73951e+15	1.47531e+11	5.59748e+08	1.97124e+14	1.02669e+14	0	3.43889e+14	2.72128e+12	5.32997e+10	7.02651e+10	797.214	1.91632e+11	3.33992e+07	137807	42.4377	72221.3	4.44795e+06	3.09765e+14	251350	4.69799e+09	3.08868e+07	1.02454e+06	345571	3.1742	0.531874	3848.19	0	-7.42688e-08	-2.48119e-05	1.36738e+14	-2.54393e-15	8.33719e-05	6.84289e+09	3.55309e-117	9.45571e+07
3.97953e-07	607.719	1.20762e+19	0	1.3653e+14	6.92278e+18	-1.6225e+07	2.76046e+14	2.94194e+18	2.75704e+15	1.83454e+18	5.76465e+13	3.68165e+17	1.63035e+15	5.19741e+12	2.73216e+15	1.1873e+11	4.56178e+08	2.01097e+14	9.92244e+13	0	3.45434e+14	2.73716e+12	5.72761e+10	7.5907e+10	912.776	2.05532e+11	3.79412e+07	189667	44.8265	82872	4.75211e+06	3.08526e+14	285930	5.34057e+09	3.08245e+07	1.02959e+06	395812	4.16259	0.678233	4092.21	0	-1.44468e-08	-0.116009	1.36525e+14	-7.82218e-14	2.38843e-05	4.22403e+09	3.54754e-117	9.39909e+07
4.19482e-07	607.765	1.20753e+19	0	1.36315e+14	6.92228e+18	-1.62239e+07	2.90648e+14	2.94169e+18	2.7495e+15	1.83439e+18	5.74694e+13	3.68173e+17	1.61088e+15	5.18991e+12	2.72432e+15	9.55887e+10	3.82938e+08	2.04924e+14	9.585e+13	0	3.46827e+14	2.75018e+12	6.12875e+10	8.16417e+10	1037.24	2.1949e+11	4.2776e+07	256366	47.1925	94355.5	5.0583e+06	3.07292e+14	322959	6.02508e+09	3.07538e+07	1.03563e+06	449850	5.42049	0.860121	4335.65	0	-5.44601e-05	0.0068635	1.36312e+14	-2.9192e-13	6.82631e-06	2.60321e+09	3.54202e-117	9.34259e+07
4.41119e-07	607.81	1.20744e+19	0	1.36101e+14	6.92179e+18	-1.62227e+07	3.05169e+14	2.94145e+18	2.74132e+15	1.83425e+18	5.73025e+13	3.6818e+17	1.59158e+15	5.18181e+12	2.71611e+15	7.69867e+10	3.30369e+08	2.08612e+14	9.25546e+13	0	3.48102e+14	2.76085e+12	6.53322e+10	8.7466e+10	1170.73	2.33498e+11	4.79015e+07	340932	49.5347	106683	5.36677e+06	3.06063e+14	362458	6.75114e+09	3.06758e+07	1.0427e+06	507720	7.01208	1.08454	4578.74	0	-1.49828e-05	-64.7389	1.36098e+14	-3.01423e-12	1.94828e-06	1.60169e+09	3.5365e-117	9.28625e+07
4.62864e-07	607.854	1.20735e+19	0	1.35886e+14	6.9213e+18	-1.62215e+07	3.19606e+14	2.94121e+18	2.73259e+15	1.83411e+18	5.71439e+13	3.68188e+17	1.5725e+15	5.17317e+12	2.70758e+15	6.20277e+10	2.91978e+08	2.12168e+14	8.93451e+13	0	3.49286e+14	2.76958e+12	6.9409e+10	9.33768e+10	1313.41	2.47551e+11	5.33161e+07	446779	51.852	119864	5.67777e+06	3.04841e+14	404445	7.51832e+09	3.05914e+07	1.05083e+06	569455	9.01378	1.35941	4821.72	0	1.96767e-06	-608.012	1.35884e+14	-3.87409e-10	5.55336e-07	9.8384e+08	3.53098e-117	9.23006e+07
4.84718e-07	607.899	1.20726e+19	0	1.35671e+14	6.92082e+18	-1.62204e+07	3.33955e+14	2.94097e+18	2.72337e+15	1.83398e+18	5.6992e+13	3.68196e+17	1.55367e+15	5.16405e+12	2.69882e+15	4.99943e+10	2.63387e+08	2.15597e+14	8.6226e+13	0	3.504e+14	2.77671e+12	7.35167e+10	9.93717e+10	1465.4	2.61645e+11	5.90178e+07	577731	54.1438	133910	5.99158e+06	3.03625e+14	448938	8.32617e+09	3.05012e+07	1.06005e+06	635083	11.5157	1.69363	5064.84	0	-0.0505674	-691.393	1.3567e+14	-1.11439e-09	1.57997e-07	6.03313e+08	3.52546e-117	9.17404e+07
5.06683e-07	607.943	1.20718e+19	0	1.35457e+14	6.92034e+18	-1.62193e+07	3.48215e+14	2.94073e+18	2.7137e+15	1.83384e+18	5.68453e+13	3.68204e+17	1.53514e+15	5.1545e+12	2.68986e+15	4.03119e+10	2.41627e+08	2.18905e+14	8.32006e+13	0	3.51459e+14	2.78251e+12	7.76545e+10	1.05448e+11	1626.85	2.75778e+11	6.50051e+07	738040	56.4094	148828	6.30848e+06	3.02414e+14	495957	9.17424e+09	3.04058e+07	1.07038e+06	704631	14.6235	2.09713	5308.34	0	-0.30302	-12586.3	1.35455e+14	-1.44651e-08	5.61195e-08	3.69339e+08	3.51994e-117	9.11817e+07
5.2876e-07	607.986	1.20709e+19	0	1.35242e+14	6.91986e+18	-1.62182e+07	3.62383e+14	2.94049e+18	2.70364e+15	1.83371e+18	5.67029e+13	3.68212e+17	1.51692e+15	5.14457e+12	2.68075e+15	3.25197e+10	2.2468e+08	2.22097e+14	8.02706e+13	0	3.52476e+14	2.78723e+12	8.18221e+10	1.11605e+11	1797.9	2.89947e+11	7.12763e+07	932408	58.6483	164628	6.62874e+06	3.0121e+14	545517	1.0062e+10	3.03058e+07	1.08171e+06	778124	18.4596	2.58089	5552.47	0	-2.26425e-18	-1.47035e-10	1.3524e+14	-5.88926e-27	1.59176e-08	2.25783e+08	1.74369e-118	9.06248e+07
5.50949e-07	608.029	1.207e+19	0	1.35027e+14	6.91939e+18	-1.6217e+07	3.76456e+14	2.94026e+18	2.69322e+15	1.83358e+18	5.6564e+13	3.6822e+17	1.49903e+15	5.13427e+12	2.67152e+15	2.62479e+10	2.11164e+08	2.25178e+14	7.74368e+13	0	3.53459e+14	2.79106e+12	8.60188e+10	1.17839e+11	1978.69	3.04151e+11	7.783e+07	1.166e+06	60.8602	181319	6.95265e+06	3.00011e+14	597638	1.0989e+10	3.02016e+07	1.09419e+06	855584	23.1655	3.15707	5797.49	0	-9.48502e-14	-1.34911e-08	1.35025e+14	-5.86323e-26	4.49454e-09	1.37784e+08	1.74097e-118	9.00694e+07
5.73252e-07	608.072	1.20692e+19	0	1.34811e+14	6.91892e+18	-1.62159e+07	3.90433e+14	2.94002e+18	2.68248e+15	1.83344e+18	5.64277e+13	3.68228e+17	1.48148e+15	5.12365e+12	2.6622e+15	2.11995e+10	2.00126e+08	2.28154e+14	7.46992e+13	0	3.54416e+14	2.79416e+12	9.02446e+10	1.2415e+11	2169.37	3.18389e+11	8.46649e+07	1.44449e+06	63.0447	198907	7.28051e+06	2.98819e+14	652335	1.19547e+10	3.00936e+07	1.10782e+06	937032	28.903	3.83901	6043.64	0	-3.15541e-11	-1.33031e-07	1.3481e+14	-1.15066e-24	1.26749e-09	8.39371e+07	1.7382e-118	8.95155e+07
5.95671e-07	608.115	1.20683e+19	0	1.34596e+14	6.91845e+18	-1.62149e+07	4.04312e+14	2.93979e+18	2.67144e+15	1.83331e+18	5.62937e+13	3.68236e+17	1.46428e+15	5.11272e+12	2.65281e+15	1.71359e+10	1.90903e+08	2.31027e+14	7.2057e+13	0	3.5535e+14	2.79665e+12	9.44991e+10	1.30535e+11	2370.08	3.3266e+11	9.178e+07	1.77402e+06	65.2016	217401	7.61265e+06	2.97631e+14	709626	1.29586e+10	2.9982e+07	1.1226e+06	1.02249e+06	35.8568	4.64125	6291.18	0	7.53327e-12	-3.69492e-06	1.34594e+14	-1.00845e-22	3.56778e-10	5.1044e+07	1.73545e-118	8.89631e+07
6.18205e-07	608.158	1.20675e+19	0	1.3438e+14	6.91799e+18	-1.62138e+07	4.18091e+14	2.93956e+18	2.66014e+15	1.83318e+18	5.61615e+13	3.68243e+17	1.44744e+15	5.10152e+12	2.64338e+15	1.38653e+10	1.8303e+08	2.33803e+14	6.9509e+13	0	3.56268e+14	2.79865e+12	9.87824e+10	1.36993e+11	2580.97	3.46964e+11	9.91742e+07	2.16129e+06	67.3308	236808	7.94936e+06	2.9645e+14	769528	1.4e+10	2.98673e+07	1.13852e+06	1.11197e+06	44.2359	5.57961	6540.38	0	-2.42054e-08	-9.50837e-05	1.34378e+14	-2.78582e-22	1.01107e-10	3.09861e+07	1.73269e-118	8.84123e+07
6.40858e-07	608.2	1.20667e+19	0	1.34163e+14	6.91752e+18	-1.62127e+07	4.31768e+14	2.93933e+18	2.64858e+15	1.83305e+18	5.60307e+13	3.68251e+17	1.43096e+15	5.09006e+12	2.63391e+15	1.12331e+10	1.7618e+08	2.36485e+14	6.70536e+13	0	3.57171e+14	2.80025e+12	1.03094e+11	1.43523e+11	2802.19	3.61301e+11	1.06847e+08	2.61352e+06	69.4322	257134	8.29097e+06	2.95273e+14	832060	1.50786e+10	2.97496e+07	1.1556e+06	1.20549e+06	54.2757	6.67122	6791.5	0	-2.26112e-07	-0.000256626	1.34162e+14	-2.58076e-20	2.83833e-11	1.87762e+07	1.72993e-118	8.78629e+07
[truncated: 10,637 more rows]
[truncated: 17 more columns]
