# Supplementary material for: Dataset of numerical assessment on the combined effects of non-thermal plasma and water addition in hydrogen combustion
Source: Data Brief. 2025 Dec 19;64:112405. doi: 10.1016/j.dib.2025.112405 (PMC12813465; doi:10.1016/j.dib.2025.112405)
Supplement: Supplementary file 1 [file mmc1.zip › Research Data/Simulations for DOE/Run31.csv]

Time(s)	T_gas(K)	N_gas(#/cm^3)	AR	E	N2	He	H2O2	H2	H	O2	O	H2O	OH	HO2	O3	O(1D)	O(1S)	O2(a1)	O2(b1)	O2(c)	NO	N2O	NO2	HNO	HNO2	HONO	HONO2	N2H2	H2NN	HNOH	NH3	N	NO3	NH	NNH	NH2	H2NO	N2H4	N2H3	NH2OH	N^+	NH^+	H3^+	N2H^+	He^+	O^+	O2^+	N2^+	NH3^+
1.00E-11	600	1.22E+19	0.00E+00	6.32E-10	5.91E+05	0.00E+00	5.85E-29	2.51E+05	1.13E-10	1.57E+05	9.43E-11	4.16E-19	1.28E-13	2.59E-16	1.00E-13	6.20E-11	4.00E-13	9.98E-12	2.45E-12	0.00E+00	2.47E-15	7.21E-18	6.76E-36	1.01E-31	2.82E-52	8.50E-39	4.02E-59	1.55E-41	2.73E-44	2.08E-54	2.49E-39	3.60E-11	5.89E-57	1.00E-22	5.12E-21	6.64E-32	8.07E-47	7.67E-66	1.11E-60	1.33E-54	0.00E+00	3.70E-32	1.27E-13	6.36E-13	0.00E+00	0.00E+00	4.49E-12	1.03E-11	7.29E-35
2.00E-11	600	1.22E+19	0.00E+00	6.52E-10	5.91E+05	0.00E+00	4.69E-28	2.51E+05	2.31E-10	1.57E+05	1.92E-10	3.34E-18	5.16E-13	1.05E-15	4.05E-13	1.26E-10	1.09E-12	2.03E-11	5.01E-12	0.00E+00	9.97E-15	2.93E-17	1.05E-34	8.05E-31	1.82E-50	2.79E-37	5.20E-57	1.25E-40	4.49E-43	4.26E-53	3.94E-38	7.32E-11	3.77E-55	4.06E-22	2.08E-20	5.32E-31	1.27E-45	6.16E-66	7.31E-59	8.77E-53	0.00E+00	5.40E-31	4.59E-13	2.49E-12	0.00E+00	0.00E+00	9.13E-12	2.03E-11	2.17E-33
3.00E-11	600	1.22E+19	0.00E+00	6.73E-10	5.91E+05	0.00E+00	1.60E-27	2.51E+05	3.54E-10	1.57E+05	2.94E-10	1.13E-17	1.17E-12	2.39E-15	9.24E-13	1.92E-10	2.06E-12	3.09E-11	7.69E-12	0.00E+00	2.27E-14	6.68E-17	5.32E-34	2.74E-30	1.95E-49	2.10E-36	8.38E-56	4.25E-40	2.32E-42	2.62E-52	1.98E-37	1.12E-10	4.19E-54	9.24E-22	4.73E-20	1.81E-30	6.41E-45	1.08E-65	8.01E-58	9.62E-52	0.00E+00	2.50E-30	9.38E-13	5.48E-12	0.00E+00	0.00E+00	1.39E-11	3.01E-11	1.51E-32
4.00E-11	600	1.22E+19	0.00E+00	6.95E-10	5.91E+05	0.00E+00	3.83E-27	2.51E+05	4.83E-10	1.57E+05	4.00E-10	2.71E-17	2.11E-12	4.32E-15	1.67E-12	2.61E-10	3.34E-12	4.19E-11	1.05E-11	0.00E+00	4.08E-14	1.20E-16	1.70E-33	6.54E-30	1.09E-48	8.93E-36	6.31E-55	1.02E-39	7.51E-42	9.89E-52	6.28E-37	1.51E-10	2.40E-53	1.66E-21	8.52E-20	4.32E-30	2.03E-44	1.29E-65	4.51E-57	5.42E-51	0.00E+00	7.28E-30	1.52E-12	9.54E-12	0.00E+00	0.00E+00	1.89E-11	3.96E-11	5.99E-32
5.00E-11	600	1.22E+19	0.00E+00	7.17E-10	5.91E+05	0.00E+00	7.56E-27	2.51E+05	6.17E-10	1.57E+05	5.11E-10	5.34E-17	3.34E-12	6.85E-15	2.64E-12	3.32E-10	4.93E-12	5.32E-11	1.34E-11	0.00E+00	6.44E-14	1.91E-16	4.23E-33	1.29E-29	4.13E-48	2.76E-35	3.01E-54	2.00E-39	1.88E-41	2.82E-51	1.54E-36	1.92E-10	9.30E-53	2.62E-21	1.35E-19	8.51E-30	4.98E-44	2.30E-65	1.73E-56	2.07E-50	0.00E+00	1.64E-29	2.17E-12	1.46E-11	0.00E+00	0.00E+00	2.40E-11	4.90E-11	1.73E-31
6.00E-11	600	1.22E+19	0.00E+00	7.40E-10	5.91E+05	0.00E+00	1.32E-26	2.51E+05	7.57E-10	1.57E+05	6.25E-10	9.31E-17	4.86E-12	1.00E-14	3.85E-12	4.05E-10	6.84E-12	6.49E-11	1.65E-11	0.00E+00	9.37E-14	2.78E-16	8.95E-33	2.24E-29	1.24E-47	6.96E-35	1.10E-53	3.49E-39	4.00E-41	6.75E-51	3.21E-36	2.34E-10	2.85E-52	3.82E-21	1.96E-19	1.48E-29	1.04E-43	2.88E-65	5.20E-56	6.26E-50	0.00E+00	3.15E-29	2.85E-12	2.07E-11	0.00E+00	0.00E+00	2.92E-11	5.81E-11	4.08E-31
7.00E-11	600	1.22E+19	0.00E+00	7.64E-10	5.91E+05	0.00E+00	2.12E-26	2.51E+05	9.02E-10	1.57E+05	7.44E-10	1.49E-16	6.70E-12	1.38E-14	5.31E-12	4.81E-10	9.07E-12	7.69E-11	1.97E-11	0.00E+00	1.29E-13	3.84E-16	1.70E-32	3.59E-29	3.15E-47	1.53E-34	3.30E-53	5.60E-39	7.62E-41	1.43E-50	5.98E-36	2.78E-10	7.43E-52	5.25E-21	2.71E-19	2.37E-29	1.94E-43	2.82E-65	1.33E-55	1.60E-49	0.00E+00	5.41E-29	3.56E-12	2.76E-11	0.00E+00	0.00E+00	3.47E-11	6.72E-11	8.41E-31
8.00E-11	600	1.22E+19	0.00E+00	7.89E-10	5.91E+05	0.00E+00	3.20E-26	2.51E+05	1.05E-09	1.57E+05	8.67E-10	2.24E-16	8.85E-12	1.83E-14	7.03E-12	5.59E-10	1.16E-11	8.94E-11	2.30E-11	0.00E+00	1.70E-13	5.09E-16	2.96E-32	5.41E-29	7.12E-47	3.04E-34	8.68E-53	8.43E-39	1.33E-40	2.75E-50	1.03E-35	3.23E-10	1.72E-51	6.94E-21	3.58E-19	3.57E-29	3.32E-43	3.02E-65	3.01E-55	3.63E-49	0.00E+00	8.58E-29	4.28E-12	3.55E-11	0.00E+00	0.00E+00	4.03E-11	7.60E-11	1.57E-30
9.00E-11	600	1.22E+19	0.00E+00	8.15E-10	5.91E+05	0.00E+00	4.61E-26	2.51E+05	1.21E-09	1.57E+05	9.95E-10	3.22E-16	1.13E-11	2.35E-14	9.01E-12	6.40E-10	1.45E-11	1.02E-10	2.65E-11	0.00E+00	2.18E-13	6.53E-16	4.85E-32	7.76E-29	1.47E-46	5.58E-34	2.04E-52	1.21E-38	2.20E-40	4.92E-50	1.66E-35	3.69E-10	3.61E-51	8.88E-21	4.58E-19	5.13E-29	5.36E-43	3.38E-65	6.21E-55	7.48E-49	0.00E+00	1.28E-28	5.00E-12	4.42E-11	0.00E+00	0.00E+00	4.61E-11	8.48E-11	2.70E-30
1.00E-10	600	1.22E+19	0.00E+00	8.41E-10	5.91E+05	0.00E+00	6.40E-26	2.51E+05	1.37E-09	1.57E+05	1.13E-09	4.46E-16	1.41E-11	2.95E-14	1.13E-11	7.23E-10	1.78E-11	1.15E-10	3.01E-11	0.00E+00	2.72E-13	8.18E-16	7.57E-32	1.07E-28	2.80E-46	9.64E-34	4.40E-52	1.68E-38	3.44E-40	8.34E-50	2.54E-35	4.17E-10	7.05E-51	1.11E-20	5.72E-19	7.09E-29	8.22E-43	4.75E-65	1.19E-54	1.43E-48	0.00E+00	1.82E-28	5.71E-12	5.38E-11	0.00E+00	0.00E+00	5.21E-11	9.34E-11	4.38E-30
1.10E-10	600	1.22E+19	0.00E+00	8.68E-10	5.91E+05	0.00E+00	8.61E-26	2.51E+05	1.54E-09	1.57E+05	1.27E-09	5.99E-16	1.73E-11	3.62E-14	1.38E-11	8.10E-10	2.14E-11	1.29E-10	3.39E-11	0.00E+00	3.33E-13	1.00E-15	1.14E-31	1.44E-28	5.04E-46	1.58E-33	8.83E-52	2.25E-38	5.17E-40	1.35E-49	3.74E-35	4.67E-10	1.30E-50	1.36E-20	7.01E-19	9.52E-29	1.21E-42	6.90E-65	2.14E-54	2.58E-48	0.00E+00	2.49E-28	6.40E-12	6.42E-11	0.00E+00	0.00E+00	5.82E-11	1.02E-10	6.77E-30
1.20E-10	600	1.22E+19	0.00E+00	8.96E-10	5.91E+05	0.00E+00	1.13E-25	2.51E+05	1.72E-09	1.57E+05	1.41E-09	7.85E-16	2.09E-11	4.37E-14	1.67E-11	8.99E-10	2.54E-11	1.43E-10	3.78E-11	0.00E+00	4.01E-13	1.21E-15	1.65E-31	1.89E-28	8.62E-46	2.49E-33	1.67E-51	2.95E-38	7.52E-40	2.10E-49	5.34E-35	5.18E-10	2.27E-50	1.63E-20	8.44E-19	1.25E-28	1.73E-42	9.57E-65	3.66E-54	4.42E-48	0.00E+00	3.30E-28	7.09E-12	7.53E-11	0.00E+00	0.00E+00	6.46E-11	1.11E-10	1.00E-29
1.30E-10	600	1.22E+19	0.00E+00	9.25E-10	5.91E+05	0.00E+00	1.45E-25	2.51E+05	1.90E-09	1.57E+05	1.56E-09	1.01E-15	2.48E-11	5.20E-14	1.99E-11	9.91E-10	2.98E-11	1.58E-10	4.19E-11	0.00E+00	4.75E-13	1.44E-15	2.33E-31	2.42E-28	1.42E-45	3.79E-33	3.02E-51	3.79E-38	1.06E-39	3.16E-49	7.40E-35	5.71E-10	3.81E-50	1.94E-20	1.00E-18	1.60E-28	2.39E-42	1.31E-64	6.02E-54	7.26E-48	0.00E+00	4.27E-28	7.75E-12	8.73E-11	0.00E+00	0.00E+00	7.12E-11	1.19E-10	1.44E-29
1.40E-10	600	1.22E+19	0.00E+00	9.55E-10	5.91E+05	0.00E+00	1.83E-25	2.51E+05	2.08E-09	1.57E+05	1.71E-09	1.27E-15	2.91E-11	6.12E-14	2.33E-11	1.09E-09	3.46E-11	1.73E-10	4.62E-11	0.00E+00	5.58E-13	1.70E-15	3.21E-31	3.05E-28	2.24E-45	5.59E-33	5.23E-51	4.77E-38	1.47E-39	4.64E-49	1.00E-34	6.25E-10	6.17E-50	2.27E-20	1.18E-18	2.01E-28	3.24E-42	1.80E-64	9.54E-54	1.15E-47	0.00E+00	5.40E-28	8.40E-12	1.00E-10	0.00E+00	0.00E+00	7.80E-11	1.28E-10	2.01E-29
1.50E-10	600	1.22E+19	0.00E+00	9.86E-10	5.91E+05	0.00E+00	2.28E-25	2.51E+05	2.28E-09	1.57E+05	1.87E-09	1.57E-15	3.38E-11	7.12E-14	2.72E-11	1.18E-09	3.97E-11	1.88E-10	5.06E-11	0.00E+00	6.47E-13	1.97E-15	4.34E-31	3.78E-28	3.45E-45	8.05E-33	8.76E-51	5.92E-38	1.98E-39	6.64E-49	1.33E-34	6.81E-10	9.70E-50	2.64E-20	1.36E-18	2.50E-28	4.30E-42	2.49E-64	1.47E-53	1.77E-47	0.00E+00	6.70E-28	9.04E-12	1.14E-10	0.00E+00	0.00E+00	8.50E-11	1.36E-10	2.74E-29
1.60E-10	600	1.22E+19	0.00E+00	1.02E-09	5.91E+05	0.00E+00	2.80E-25	2.51E+05	2.48E-09	1.57E+05	2.04E-09	1.93E-15	3.89E-11	8.22E-14	3.13E-11	1.29E-09	4.53E-11	2.04E-10	5.52E-11	0.00E+00	7.45E-13	2.28E-15	5.76E-31	4.63E-28	5.17E-45	1.13E-32	1.42E-50	7.25E-38	2.64E-39	9.30E-49	1.73E-34	7.39E-10	1.49E-49	3.04E-20	1.57E-18	3.06E-28	5.61E-42	3.42E-64	2.20E-53	2.66E-47	0.00E+00	8.18E-28	9.67E-12	1.28E-10	0.00E+00	0.00E+00	9.22E-11	1.44E-10	3.65E-29
1.70E-10	600	1.22E+19	0.00E+00	1.05E-09	5.91E+05	0.00E+00	3.39E-25	2.51E+05	2.69E-09	1.57E+05	2.21E-09	2.33E-15	4.44E-11	9.41E-14	3.59E-11	1.39E-09	5.13E-11	2.21E-10	6.00E-11	0.00E+00	8.51E-13	2.61E-15	7.53E-31	5.60E-28	7.56E-45	1.56E-32	2.25E-50	8.77E-38	3.45E-39	1.28E-48	2.22E-34	7.99E-10	2.22E-49	3.47E-20	1.79E-18	3.70E-28	7.19E-42	4.74E-64	3.22E-53	3.89E-47	0.00E+00	9.86E-28	1.03E-11	1.43E-10	0.00E+00	0.00E+00	9.97E-11	1.53E-10	4.77E-29
1.80E-10	600	1.22E+19	0.00E+00	1.08E-09	5.91E+05	0.00E+00	4.07E-25	2.51E+05	2.90E-09	1.57E+05	2.38E-09	2.79E-15	5.04E-11	1.07E-13	4.08E-11	1.50E-09	5.78E-11	2.38E-10	6.50E-11	0.00E+00	9.65E-13	2.97E-15	9.70E-31	6.70E-28	1.08E-44	2.12E-32	3.46E-50	1.05E-37	4.45E-39	1.73E-48	2.81E-34	8.61E-10	3.26E-49	3.93E-20	2.03E-18	4.43E-28	9.10E-42	6.81E-64	4.61E-53	5.58E-47	0.00E+00	1.17E-27	1.09E-11	1.59E-10	0.00E+00	0.00E+00	1.07E-10	1.62E-10	6.14E-29
1.90E-10	600	1.22E+19	0.00E+00	1.12E-09	5.91E+05	0.00E+00	4.84E-25	2.51E+05	3.13E-09	1.57E+05	2.57E-09	3.31E-15	5.68E-11	1.21E-13	4.60E-11	1.61E-09	6.47E-11	2.55E-10	7.02E-11	0.00E+00	1.09E-12	3.35E-15	1.24E-30	7.95E-28	1.52E-44	2.84E-32	5.22E-50	1.25E-37	5.67E-39	2.31E-48	3.52E-34	9.25E-10	4.69E-49	4.43E-20	2.29E-18	5.25E-28	1.14E-41	1.02E-63	6.49E-53	7.86E-47	0.00E+00	1.38E-27	1.15E-11	1.76E-10	0.00E+00	0.00E+00	1.15E-10	1.70E-10	7.80E-29
2.00E-10	600	1.22E+19	0.00E+00	1.16E-09	5.91E+05	0.00E+00	5.70E-25	2.51E+05	3.36E-09	1.57E+05	2.76E-09	3.90E-15	6.37E-11	1.36E-13	5.17E-11	1.73E-09	7.21E-11	2.74E-10	7.56E-11	0.00E+00	1.22E-12	3.77E-15	1.56E-30	9.36E-28	2.11E-44	3.74E-32	7.72E-50	1.47E-37	7.14E-39	3.04E-48	4.35E-34	9.91E-10	6.63E-49	4.97E-20	2.57E-18	6.18E-28	1.41E-41	1.46E-63	8.99E-53	1.09E-46	0.00E+00	1.61E-27	1.21E-11	1.93E-10	0.00E+00	0.00E+00	1.24E-10	1.79E-10	9.77E-29
2.10E-10	600	1.22E+19	0.00E+00	1.19E-09	5.91E+05	0.00E+00	6.67E-25	2.51E+05	3.60E-09	1.57E+05	2.95E-09	4.56E-15	7.11E-11	1.52E-13	5.78E-11	1.84E-09	7.99E-11	2.92E-10	8.12E-11	0.00E+00	1.36E-12	4.21E-15	1.94E-30	1.09E-27	2.87E-44	4.87E-32	1.12E-49	1.71E-37	8.91E-39	3.95E-48	5.32E-34	1.06E-09	9.24E-49	5.55E-20	2.87E-18	7.21E-28	1.72E-41	2.04E-63	1.23E-52	1.48E-46	0.00E+00	1.87E-27	1.26E-11	2.11E-10	0.00E+00	0.00E+00	1.32E-10	1.88E-10	1.21E-28
2.20E-10	600	1.22E+19	0.00E+00	1.23E-09	5.91E+05	0.00E+00	7.76E-25	2.51E+05	3.85E-09	1.57E+05	3.16E-09	5.29E-15	7.90E-11	1.69E-13	6.43E-11	1.97E-09	8.83E-11	3.12E-10	8.70E-11	0.00E+00	1.51E-12	4.69E-15	2.40E-30	1.27E-27	3.86E-44	6.27E-32	1.61E-49	1.99E-37	1.10E-38	5.08E-48	6.46E-34	1.13E-09	1.27E-48	6.16E-20	3.18E-18	8.37E-28	2.09E-41	2.76E-63	1.65E-52	2.00E-46	0.00E+00	2.15E-27	1.32E-11	2.30E-10	0.00E+00	0.00E+00	1.41E-10	1.97E-10	1.48E-28
2.30E-10	600	1.22E+19	0.00E+00	1.27E-09	5.91E+05	0.00E+00	8.96E-25	2.51E+05	4.10E-09	1.57E+05	3.37E-09	6.10E-15	8.74E-11	1.87E-13	7.13E-11	2.09E-09	9.71E-11	3.32E-10	9.30E-11	0.00E+00	1.67E-12	5.20E-15	2.94E-30	1.46E-27	5.12E-44	7.98E-32	2.27E-49	2.29E-37	1.35E-38	6.47E-48	7.77E-34	1.20E-09	1.73E-48	6.81E-20	3.52E-18	9.65E-28	2.51E-41	3.69E-63	2.19E-52	2.65E-46	0.00E+00	2.46E-27	1.38E-11	2.50E-10	0.00E+00	0.00E+00	1.50E-10	2.06E-10	1.80E-28
2.40E-10	600	1.22E+19	0.00E+00	1.31E-09	5.91E+05	0.00E+00	1.03E-24	2.51E+05	4.37E-09	1.57E+05	3.59E-09	6.99E-15	9.63E-11	2.07E-13	7.87E-11	2.23E-09	1.06E-10	3.52E-10	9.93E-11	0.00E+00	1.84E-12	5.75E-15	3.58E-30	1.68E-27	6.73E-44	1.01E-31	3.16E-49	2.62E-37	1.64E-38	8.17E-48	9.28E-34	1.28E-09	2.32E-48	7.51E-20	3.88E-18	1.11E-27	3.00E-41	4.92E-63	2.88E-52	3.49E-46	0.00E+00	2.79E-27	1.44E-11	2.71E-10	0.00E+00	0.00E+00	1.59E-10	2.15E-10	2.17E-28
2.50E-10	600	1.22E+19	0.00E+00	1.35E-09	5.91E+05	0.00E+00	1.18E-24	2.51E+05	4.64E-09	1.57E+05	3.81E-09	7.97E-15	1.06E-10	2.27E-13	8.66E-11	2.36E-09	1.16E-10	3.73E-10	1.06E-10	0.00E+00	2.02E-12	6.33E-15	4.33E-30	1.91E-27	8.74E-44	1.26E-31	4.35E-49	2.99E-37	1.98E-38	1.02E-47	1.10E-33	1.35E-09	3.09E-48	8.24E-20	4.25E-18	1.26E-27	3.56E-41	6.54E-63	3.74E-52	4.54E-46	0.00E+00	3.15E-27	1.50E-11	2.92E-10	0.00E+00	0.00E+00	1.69E-10	2.24E-10	2.60E-28
2.60E-10	600	1.22E+19	0.00E+00	1.40E-09	5.91E+05	0.00E+00	1.34E-24	2.51E+05	4.92E-09	1.57E+05	4.05E-09	9.05E-15	1.16E-10	2.50E-13	9.50E-11	2.50E-09	1.27E-10	3.95E-10	1.13E-10	0.00E+00	2.21E-12	6.94E-15	5.20E-30	2.17E-27	1.13E-43	1.57E-31	5.92E-49	3.40E-37	2.38E-38	1.27E-47	1.30E-33	1.43E-09	4.07E-48	9.03E-20	4.66E-18	1.43E-27	4.19E-41	8.66E-63	4.82E-52	5.85E-46	0.00E+00	3.54E-27	1.56E-11	3.15E-10	0.00E+00	0.00E+00	1.79E-10	2.33E-10	3.08E-28
2.70E-10	600	1.22E+19	0.00E+00	1.44E-09	5.91E+05	0.00E+00	1.51E-24	2.51E+05	5.22E-09	1.57E+05	4.29E-09	1.02E-14	1.27E-10	2.73E-13	1.04E-10	2.65E-09	1.38E-10	4.18E-10	1.20E-10	0.00E+00	2.42E-12	7.60E-15	6.20E-30	2.45E-27	1.44E-43	1.93E-31	7.97E-49	3.84E-37	2.84E-38	1.57E-47	1.52E-33	1.52E-09	5.31E-48	9.85E-20	5.08E-18	1.62E-27	4.91E-41	1.14E-62	6.16E-52	7.47E-46	0.00E+00	3.97E-27	1.62E-11	3.38E-10	0.00E+00	0.00E+00	1.89E-10	2.43E-10	3.64E-28
2.80E-10	600	1.22E+19	0.00E+00	1.49E-09	5.91E+05	0.00E+00	1.71E-24	2.51E+05	5.52E-09	1.57E+05	4.54E-09	1.15E-14	1.38E-10	2.98E-13	1.13E-10	2.79E-09	1.49E-10	4.41E-10	1.27E-10	0.00E+00	2.63E-12	8.29E-15	7.37E-30	2.76E-27	1.82E-43	2.36E-31	1.06E-48	4.32E-37	3.37E-38	1.92E-47	1.77E-33	1.60E-09	6.88E-48	1.07E-19	5.53E-18	1.82E-27	5.72E-41	1.48E-62	7.80E-52	9.46E-46	0.00E+00	4.43E-27	1.68E-11	3.62E-10	0.00E+00	0.00E+00	2.00E-10	2.53E-10	4.27E-28
2.90E-10	600	1.22E+19	0.00E+00	1.54E-09	5.91E+05	0.00E+00	1.92E-24	2.51E+05	5.83E-09	1.57E+05	4.80E-09	1.29E-14	1.50E-10	3.24E-13	1.23E-10	2.95E-09	1.62E-10	4.65E-10	1.34E-10	0.00E+00	2.86E-12	9.02E-15	8.71E-30	3.09E-27	2.28E-43	2.87E-31	1.41E-48	4.84E-37	3.98E-38	2.34E-47	2.05E-33	1.69E-09	8.84E-48	1.16E-19	6.00E-18	2.04E-27	6.63E-41	1.92E-62	9.80E-52	1.19E-45	0.00E+00	4.93E-27	1.74E-11	3.87E-10	0.00E+00	0.00E+00	2.11E-10	2.63E-10	4.97E-28
3.00E-10	600	1.22E+19	0.00E+00	1.59E-09	5.91E+05	0.00E+00	2.14E-24	2.51E+05	6.15E-09	1.57E+05	5.07E-09	1.44E-14	1.62E-10	3.51E-13	1.34E-10	3.11E-09	1.74E-10	4.90E-10	1.42E-10	0.00E+00	3.09E-12	9.79E-15	1.02E-29	3.46E-27	2.85E-43	3.48E-31	1.85E-48	5.41E-37	4.68E-38	2.83E-47	2.36E-33	1.78E-09	1.13E-47	1.26E-19	6.50E-18	2.28E-27	7.64E-41	2.46E-62	1.22E-51	1.49E-45	0.00E+00	5.46E-27	1.80E-11	4.13E-10	0.00E+00	0.00E+00	2.22E-10	2.73E-10	5.77E-28
3.10E-10	600	1.22E+19	0.00E+00	1.64E-09	5.91E+05	0.00E+00	2.39E-24	2.51E+05	6.49E-09	1.57E+05	5.35E-09	1.61E-14	1.75E-10	3.80E-13	1.45E-10	3.27E-09	1.88E-10	5.16E-10	1.50E-10	0.00E+00	3.35E-12	1.06E-14	1.20E-29	3.85E-27	3.53E-43	4.18E-31	2.40E-48	6.02E-37	5.48E-38	3.41E-47	2.71E-33	1.87E-09	1.43E-47	1.36E-19	7.02E-18	2.54E-27	8.78E-41	3.14E-62	1.52E-51	1.84E-45	0.00E+00	6.04E-27	1.87E-11	4.40E-10	0.00E+00	0.00E+00	2.34E-10	2.84E-10	6.67E-28
3.20E-10	600	1.22E+19	0.00E+00	1.69E-09	5.91E+05	0.00E+00	2.66E-24	2.51E+05	6.83E-09	1.57E+05	5.63E-09	1.78E-14	1.89E-10	4.11E-13	1.57E-10	3.44E-09	2.02E-10	5.43E-10	1.59E-10	0.00E+00	3.61E-12	1.15E-14	1.40E-29	4.27E-27	4.34E-43	5.01E-31	3.11E-48	6.68E-37	6.39E-38	4.09E-47	3.10E-33	1.97E-09	1.81E-47	1.47E-19	7.57E-18	2.82E-27	1.00E-40	3.97E-62	1.87E-51	2.27E-45	0.00E+00	6.66E-27	1.93E-11	4.68E-10	0.00E+00	0.00E+00	2.46E-10	2.94E-10	7.67E-28
3.30E-10	600	1.22E+19	0.00E+00	1.75E-09	5.91E+05	0.00E+00	2.95E-24	2.51E+05	7.19E-09	1.57E+05	5.93E-09	1.98E-14	2.04E-10	4.43E-13	1.69E-10	3.61E-09	2.17E-10	5.70E-10	1.67E-10	0.00E+00	3.89E-12	1.24E-14	1.62E-29	4.73E-27	5.32E-43	5.96E-31	3.99E-48	7.39E-37	7.42E-38	4.88E-47	3.54E-33	2.07E-09	2.26E-47	1.59E-19	8.15E-18	3.12E-27	1.14E-40	5.00E-62	2.29E-51	2.78E-45	0.00E+00	7.33E-27	2.00E-11	4.96E-10	0.00E+00	0.00E+00	2.58E-10	3.05E-10	8.79E-28
3.40E-10	600	1.22E+19	0.00E+00	1.80E-09	5.91E+05	0.00E+00	3.26E-24	2.51E+05	7.56E-09	1.57E+05	6.24E-09	2.18E-14	2.19E-10	4.77E-13	1.82E-10	3.79E-09	2.32E-10	5.98E-10	1.76E-10	0.00E+00	4.18E-12	1.33E-14	1.88E-29	5.22E-27	6.48E-43	7.07E-31	5.10E-48	8.15E-37	8.58E-38	5.79E-47	4.01E-33	2.17E-09	2.82E-47	1.70E-19	8.75E-18	3.44E-27	1.30E-40	6.26E-62	2.79E-51	3.39E-45	0.00E+00	8.05E-27	2.07E-11	5.26E-10	0.00E+00	0.00E+00	2.71E-10	3.16E-10	1.00E-27
3.50E-10	600	1.22E+19	0.00E+00	1.86E-09	5.91E+05	0.00E+00	3.59E-24	2.51E+05	7.94E-09	1.57E+05	6.55E-09	2.40E-14	2.35E-10	5.13E-13	1.96E-10	3.98E-09	2.49E-10	6.27E-10	1.86E-10	0.00E+00	4.48E-12	1.43E-14	2.17E-29	5.75E-27	7.85E-43	8.35E-31	6.46E-48	8.98E-37	9.89E-38	6.85E-47	4.54E-33	2.28E-09	3.50E-47	1.83E-19	9.38E-18	3.79E-27	1.47E-40	7.78E-62	3.38E-51	4.11E-45	0.00E+00	8.82E-27	2.14E-11	5.57E-10	0.00E+00	0.00E+00	2.84E-10	3.28E-10	1.14E-27
3.60E-10	600	1.22E+19	0.00E+00	1.92E-09	5.91E+05	0.00E+00	3.95E-24	2.51E+05	8.33E-09	1.57E+05	6.88E-09	2.64E-14	2.52E-10	5.51E-13	2.10E-10	4.17E-09	2.66E-10	6.57E-10	1.96E-10	0.00E+00	4.80E-12	1.54E-14	2.50E-29	6.32E-27	9.46E-43	9.81E-31	8.16E-48	9.86E-37	1.14E-37	8.08E-47	5.12E-33	2.39E-09	4.32E-47	1.96E-19	1.00E-17	4.17E-27	1.66E-40	9.63E-62	4.08E-51	4.96E-45	0.00E+00	9.65E-27	2.21E-11	5.89E-10	0.00E+00	0.00E+00	2.98E-10	3.40E-10	1.29E-27
3.70E-10	600	1.22E+19	0.00E+00	1.98E-09	5.91E+05	0.00E+00	4.34E-24	2.51E+05	8.74E-09	1.57E+05	7.22E-09	2.89E-14	2.70E-10	5.90E-13	2.25E-10	4.37E-09	2.83E-10	6.88E-10	2.06E-10	0.00E+00	5.14E-12	1.65E-14	2.86E-29	6.92E-27	1.14E-42	1.15E-30	1.02E-47	1.08E-36	1.30E-37	9.48E-47	5.76E-33	2.50E-09	5.31E-47	2.10E-19	1.07E-17	4.57E-27	1.86E-40	1.19E-61	4.90E-51	5.96E-45	0.00E+00	1.05E-26	2.28E-11	6.22E-10	0.00E+00	0.00E+00	3.12E-10	3.52E-10	1.46E-27
3.80E-10	600	1.22E+19	0.00E+00	2.05E-09	5.91E+05	0.00E+00	4.75E-24	2.51E+05	9.16E-09	1.57E+05	7.57E-09	3.17E-14	2.88E-10	6.31E-13	2.41E-10	4.57E-09	3.02E-10	7.21E-10	2.16E-10	0.00E+00	5.49E-12	1.77E-14	3.27E-29	7.57E-27	1.36E-42	1.34E-30	1.28E-47	1.18E-36	1.49E-37	1.11E-46	6.45E-33	2.62E-09	6.50E-47	2.24E-19	1.15E-17	4.99E-27	2.09E-40	1.45E-61	5.87E-51	7.13E-45	0.00E+00	1.15E-26	2.36E-11	6.57E-10	0.00E+00	0.00E+00	3.26E-10	3.64E-10	1.65E-27
3.90E-10	600	1.22E+19	0.00E+00	2.11E-09	5.91E+05	0.00E+00	5.19E-24	2.51E+05	9.60E-09	1.57E+05	7.93E-09	3.46E-14	3.08E-10	6.74E-13	2.57E-10	4.79E-09	3.21E-10	7.54E-10	2.27E-10	0.00E+00	5.86E-12	1.89E-14	3.73E-29	8.26E-27	1.62E-42	1.56E-30	1.59E-47	1.29E-36	1.70E-37	1.29E-46	7.21E-33	2.74E-09	7.92E-47	2.39E-19	1.22E-17	5.45E-27	2.33E-40	1.77E-61	6.99E-51	8.50E-45	0.00E+00	1.25E-26	2.44E-11	6.92E-10	0.00E+00	0.00E+00	3.41E-10	3.77E-10	1.85E-27
4.00E-10	600	1.22E+19	0.00E+00	2.18E-09	5.91E+05	0.00E+00	5.66E-24	2.51E+05	1.00E-08	1.57E+05	8.31E-09	3.77E-14	3.28E-10	7.20E-13	2.75E-10	5.00E-09	3.41E-10	7.88E-10	2.38E-10	0.00E+00	6.24E-12	2.02E-14	4.25E-29	9.00E-27	1.92E-42	1.81E-30	1.97E-47	1.40E-36	1.93E-37	1.50E-46	8.04E-33	2.86E-09	9.62E-47	2.55E-19	1.30E-17	5.94E-27	2.60E-40	2.15E-61	8.29E-51	1.01E-44	0.00E+00	1.36E-26	2.52E-11	7.29E-10	0.00E+00	0.00E+00	3.57E-10	3.90E-10	2.08E-27
4.10E-10	600	1.22E+19	0.00E+00	2.25E-09	5.91E+05	0.00E+00	6.17E-24	2.51E+05	1.05E-08	1.57E+05	8.69E-09	4.09E-14	3.49E-10	7.67E-13	2.93E-10	5.23E-09	3.62E-10	8.23E-10	2.49E-10	0.00E+00	6.65E-12	2.15E-14	4.82E-29	9.79E-27	2.26E-42	2.09E-30	2.42E-47	1.52E-36	2.19E-37	1.74E-46	8.95E-33	2.99E-09	1.16E-46	2.71E-19	1.39E-17	6.46E-27	2.89E-40	2.60E-61	9.80E-51	1.19E-44	0.00E+00	1.48E-26	2.60E-11	7.67E-10	0.00E+00	0.00E+00	3.73E-10	4.03E-10	2.32E-27
4.20E-10	600	1.22E+19	0.00E+00	2.32E-09	5.91E+05	0.00E+00	6.70E-24	2.51E+05	1.10E-08	1.57E+05	9.09E-09	4.45E-14	3.71E-10	8.16E-13	3.12E-10	5.46E-09	3.84E-10	8.59E-10	2.61E-10	0.00E+00	7.06E-12	2.29E-14	5.46E-29	1.06E-26	2.66E-42	2.41E-30	2.97E-47	1.65E-36	2.47E-37	2.01E-46	9.93E-33	3.12E-09	1.40E-46	2.88E-19	1.47E-17	7.01E-27	3.21E-40	3.13E-61	1.15E-50	1.41E-44	0.00E+00	1.61E-26	2.69E-11	8.06E-10	0.00E+00	0.00E+00	3.89E-10	4.17E-10	2.59E-27
4.30E-10	600	1.22E+19	0.00E+00	2.40E-09	5.91E+05	0.00E+00	7.27E-24	2.51E+05	1.15E-08	1.57E+05	9.51E-09	4.82E-14	3.94E-10	8.68E-13	3.32E-10	5.70E-09	4.07E-10	8.97E-10	2.74E-10	0.00E+00	7.50E-12	2.44E-14	6.17E-29	1.15E-26	3.13E-42	2.78E-30	3.63E-47	1.79E-36	2.79E-37	2.32E-46	1.10E-32	3.26E-09	1.69E-46	3.06E-19	1.56E-17	7.59E-27	3.55E-40	3.47E-58	1.36E-50	1.65E-44	0.00E+00	1.74E-26	2.77E-11	8.46E-10	0.00E+00	0.00E+00	4.07E-10	4.32E-10	2.89E-27
4.40E-10	600	1.22E+19	0.00E+00	2.48E-09	5.91E+05	0.00E+00	7.88E-24	2.51E+05	1.20E-08	1.57E+05	9.93E-09	5.21E-14	4.18E-10	9.22E-13	3.52E-10	5.95E-09	4.31E-10	9.36E-10	2.87E-10	0.00E+00	7.96E-12	2.59E-14	6.95E-29	1.25E-26	3.66E-42	3.18E-30	4.43E-47	1.94E-36	3.14E-37	2.67E-46	1.21E-32	3.40E-09	2.02E-46	3.25E-19	1.66E-17	8.22E-27	3.93E-40	1.31E-56	1.59E-50	1.93E-44	0.00E+00	1.89E-26	2.87E-11	8.88E-10	0.00E+00	0.00E+00	4.24E-10	4.46E-10	3.21E-27
4.50E-10	600	1.22E+19	0.00E+00	2.56E-09	5.91E+05	0.00E+00	8.53E-24	2.51E+05	1.25E-08	1.57E+05	1.04E-08	5.63E-14	4.43E-10	9.79E-13	3.74E-10	6.20E-09	4.55E-10	9.76E-10	3.00E-10	0.00E+00	8.44E-12	2.75E-14	7.82E-29	1.35E-26	4.26E-42	3.64E-30	5.37E-47	2.09E-36	3.53E-37	3.06E-46	1.34E-32	3.55E-09	2.41E-46	3.44E-19	1.75E-17	8.88E-27	4.33E-40	4.58E-56	1.85E-50	2.26E-44	0.00E+00	2.04E-26	2.96E-11	9.32E-10	0.00E+00	0.00E+00	4.42E-10	4.61E-10	3.57E-27
4.60E-10	600	1.22E+19	0.00E+00	2.64E-09	5.91E+05	0.00E+00	9.21E-24	2.51E+05	1.31E-08	1.57E+05	1.08E-08	6.08E-14	4.70E-10	1.04E-12	3.97E-10	6.46E-09	4.81E-10	1.02E-09	3.14E-10	0.00E+00	8.93E-12	2.92E-14	8.79E-29	1.45E-26	4.96E-42	4.16E-30	6.50E-47	2.25E-36	3.96E-37	3.50E-46	1.47E-32	3.70E-09	2.87E-46	3.65E-19	1.86E-17	9.57E-27	4.76E-40	8.70E-56	2.16E-50	2.63E-44	0.00E+00	2.21E-26	3.06E-11	9.76E-10	0.00E+00	0.00E+00	4.61E-10	4.77E-10	3.95E-27
4.70E-10	600	1.22E+19	0.00E+00	2.72E-09	5.91E+05	0.00E+00	9.93E-24	2.51E+05	1.36E-08	1.57E+05	1.13E-08	6.55E-14	4.97E-10	1.10E-12	4.20E-10	6.74E-09	5.08E-10	1.06E-09	3.28E-10	0.00E+00	9.45E-12	3.10E-14	9.85E-29	1.56E-26	5.75E-42	4.73E-30	7.84E-47	2.43E-36	4.44E-37	4.00E-46	1.62E-32	3.85E-09	3.41E-46	3.86E-19	1.96E-17	1.03E-26	5.23E-40	1.33E-55	2.50E-50	3.05E-44	0.00E+00	2.38E-26	3.15E-11	1.02E-09	0.00E+00	0.00E+00	4.80E-10	4.93E-10	4.37E-27
4.80E-10	600	1.22E+19	0.00E+00	2.81E-09	5.91E+05	0.00E+00	1.07E-23	2.51E+05	1.42E-08	1.57E+05	1.18E-08	7.05E-14	5.25E-10	1.16E-12	4.45E-10	7.02E-09	5.36E-10	1.10E-09	3.43E-10	0.00E+00	9.99E-12	3.28E-14	1.10E-28	1.68E-26	6.65E-42	5.38E-30	9.43E-47	2.61E-36	4.97E-37	4.55E-46	1.77E-32	4.01E-09	4.05E-46	4.08E-19	2.07E-17	1.11E-26	5.74E-40	1.78E-55	2.90E-50	3.53E-44	0.00E+00	2.58E-26	3.26E-11	1.07E-09	0.00E+00	0.00E+00	5.00E-10	5.09E-10	4.82E-27
4.90E-10	600	1.22E+19	0.00E+00	2.90E-09	5.91E+05	0.00E+00	1.15E-23	2.51E+05	1.48E-08	1.57E+05	1.23E-08	7.57E-14	5.55E-10	1.23E-12	4.71E-10	7.31E-09	5.65E-10	1.15E-09	3.58E-10	0.00E+00	1.06E-11	3.47E-14	1.23E-28	1.81E-26	7.67E-42	6.10E-30	1.13E-46	2.80E-36	5.54E-37	5.18E-46	1.94E-32	4.18E-09	4.78E-46	4.31E-19	2.19E-17	1.19E-26	6.28E-40	2.20E-55	3.34E-50	4.07E-44	0.00E+00	2.78E-26	3.36E-11	1.12E-09	0.00E+00	0.00E+00	5.21E-10	5.26E-10	5.32E-27
5.00E-10	600	1.22E+19	0.00E+00	3.00E-09	5.91E+05	0.00E+00	1.24E-23	2.51E+05	1.54E-08	1.57E+05	1.28E-08	8.13E-14	5.86E-10	1.30E-12	4.97E-10	7.60E-09	5.95E-10	1.20E-09	3.74E-10	0.00E+00	1.11E-11	3.67E-14	1.37E-28	1.94E-26	8.83E-42	6.90E-30	1.35E-46	3.01E-36	6.18E-37	5.87E-46	2.12E-32	4.35E-09	5.64E-46	4.55E-19	2.31E-17	1.28E-26	6.86E-40	2.62E-55	3.85E-50	4.69E-44	0.00E+00	3.00E-26	3.47E-11	1.17E-09	0.00E+00	0.00E+00	5.42E-10	5.44E-10	5.86E-27
5.10E-10	600	1.22E+19	0.00E+00	3.09E-09	5.91E+05	0.00E+00	1.33E-23	2.51E+05	1.61E-08	1.57E+05	1.34E-08	8.71E-14	6.18E-10	1.37E-12	5.25E-10	7.91E-09	6.26E-10	1.24E-09	3.90E-10	0.00E+00	1.18E-11	3.87E-14	1.53E-28	2.08E-26	1.01E-41	7.80E-30	1.61E-46	3.22E-36	6.87E-37	6.65E-46	2.31E-32	4.53E-09	6.63E-46	4.79E-19	2.43E-17	1.37E-26	7.48E-40	3.06E-55	4.42E-50	5.39E-44	0.00E+00	3.23E-26	3.58E-11	1.22E-09	0.00E+00	0.00E+00	5.64E-10	5.62E-10	6.44E-27
5.20E-10	600	1.22E+19	0.00E+00	3.19E-09	5.91E+05	0.00E+00	1.42E-23	2.51E+05	1.67E-08	1.57E+05	1.39E-08	9.33E-14	6.51E-10	1.45E-12	5.54E-10	8.23E-09	6.58E-10	1.29E-09	4.07E-10	0.00E+00	1.24E-11	4.09E-14	1.70E-28	2.23E-26	1.16E-41	8.79E-30	1.92E-46	3.45E-36	7.64E-37	7.52E-46	2.52E-32	4.71E-09	7.79E-46	5.05E-19	2.56E-17	1.47E-26	8.15E-40	3.53E-55	5.07E-50	6.18E-44	0.00E+00	3.48E-26	3.70E-11	1.28E-09	0.00E+00	0.00E+00	5.87E-10	5.81E-10	7.07E-27
5.30E-10	600	1.22E+19	0.00E+00	3.30E-09	5.91E+05	0.00E+00	1.52E-23	2.51E+05	1.74E-08	1.57E+05	1.45E-08	9.98E-14	6.86E-10	1.53E-12	5.85E-10	8.56E-09	6.92E-10	1.35E-09	4.24E-10	0.00E+00	1.30E-11	4.31E-14	1.89E-28	2.39E-26	1.33E-41	9.90E-30	2.28E-46	3.69E-36	8.48E-37	8.49E-46	2.74E-32	4.90E-09	9.13E-46	5.32E-19	2.70E-17	1.57E-26	8.87E-40	4.03E-55	5.80E-50	7.07E-44	0.00E+00	3.75E-26	3.82E-11	1.33E-09	0.00E+00	0.00E+00	6.11E-10	6.00E-10	7.76E-27
5.40E-10	600	1.22E+19	0.00E+00	3.40E-09	5.91E+05	0.00E+00	1.63E-23	2.51E+05	1.81E-08	1.57E+05	1.51E-08	1.07E-13	7.22E-10	1.61E-12	6.16E-10	8.90E-09	7.27E-10	1.40E-09	4.42E-10	0.00E+00	1.37E-11	4.55E-14	2.10E-28	2.55E-26	1.51E-41	1.11E-29	2.69E-46	3.94E-36	9.40E-37	9.56E-46	2.98E-32	5.09E-09	1.07E-45	5.60E-19	2.84E-17	1.68E-26	9.64E-40	4.55E-55	6.63E-50	8.08E-44	0.00E+00	4.04E-26	3.94E-11	1.39E-09	0.00E+00	0.00E+00	6.35E-10	6.19E-10	8.50E-27
5.50E-10	600	1.22E+19	0.00E+00	3.51E-09	5.91E+05	0.00E+00	1.74E-23	2.51E+05	1.89E-08	1.57E+05	1.57E-08	1.14E-13	7.60E-10	1.69E-12	6.49E-10	9.25E-09	7.63E-10	1.45E-09	4.61E-10	0.00E+00	1.44E-11	4.79E-14	2.33E-28	2.72E-26	1.72E-41	1.25E-29	3.18E-46	4.20E-36	1.04E-36	1.08E-45	3.23E-32	5.29E-09	1.25E-45	5.89E-19	2.98E-17	1.79E-26	1.05E-39	5.08E-55	7.55E-50	9.21E-44	0.00E+00	4.34E-26	4.07E-11	1.45E-09	0.00E+00	0.00E+00	6.60E-10	6.40E-10	9.30E-27
5.60E-10	600	1.22E+19	0.00E+00	3.63E-09	5.91E+05	0.00E+00	1.86E-23	2.51E+05	1.96E-08	1.57E+05	1.63E-08	1.21E-13	7.99E-10	1.78E-12	6.83E-10	9.61E-09	8.01E-10	1.51E-09	4.80E-10	0.00E+00	1.52E-11	5.05E-14	2.57E-28	2.90E-26	1.96E-41	1.40E-29	3.75E-46	4.48E-36	1.15E-36	1.21E-45	3.50E-32	5.50E-09	1.45E-45	6.20E-19	3.13E-17	1.91E-26	1.13E-39	5.62E-55	8.59E-50	1.05E-43	0.00E+00	4.67E-26	4.20E-11	1.51E-09	0.00E+00	0.00E+00	6.86E-10	6.61E-10	1.02E-26
5.70E-10	600	1.22E+19	0.00E+00	3.74E-09	5.91E+05	0.00E+00	1.99E-23	2.51E+05	2.04E-08	1.57E+05	1.70E-08	1.29E-13	8.39E-10	1.87E-12	7.18E-10	9.98E-09	8.40E-10	1.57E-09	5.00E-10	0.00E+00	1.60E-11	5.31E-14	2.85E-28	3.09E-26	2.22E-41	1.56E-29	4.41E-46	4.77E-36	1.27E-36	1.35E-45	3.79E-32	5.71E-09	1.69E-45	6.51E-19	3.29E-17	2.04E-26	1.23E-39	6.17E-55	9.75E-50	1.19E-43	0.00E+00	5.02E-26	4.34E-11	1.58E-09	0.00E+00	0.00E+00	7.12E-10	6.82E-10	1.11E-26
5.80E-10	600	1.22E+19	0.00E+00	3.86E-09	5.91E+05	0.00E+00	2.12E-23	2.51E+05	2.12E-08	1.57E+05	1.76E-08	1.38E-13	8.81E-10	1.97E-12	7.55E-10	1.04E-08	8.80E-10	1.63E-09	5.21E-10	0.00E+00	1.68E-11	5.58E-14	3.14E-28	3.29E-26	2.52E-41	1.75E-29	5.18E-46	5.07E-36	1.40E-36	1.52E-45	4.10E-32	5.93E-09	1.96E-45	6.84E-19	3.45E-17	2.17E-26	1.32E-39	6.74E-55	1.11E-49	1.35E-43	0.00E+00	5.39E-26	4.48E-11	1.64E-09	0.00E+00	0.00E+00	7.40E-10	7.05E-10	1.21E-26
5.90E-10	600	1.22E+19	0.00E+00	3.99E-09	5.91E+05	0.00E+00	2.26E-23	2.51E+05	2.20E-08	1.57E+05	1.83E-08	1.47E-13	9.25E-10	2.07E-12	7.94E-10	1.08E-08	9.22E-10	1.69E-09	5.42E-10	0.00E+00	1.76E-11	5.87E-14	3.46E-28	3.50E-26	2.85E-41	1.95E-29	6.06E-46	5.39E-36	1.54E-36	1.70E-45	4.42E-32	6.16E-09	2.27E-45	7.18E-19	3.62E-17	2.31E-26	1.43E-39	7.34E-55	1.25E-49	1.53E-43	0.00E+00	5.79E-26	4.62E-11	1.71E-09	0.00E+00	0.00E+00	7.68E-10	7.28E-10	1.32E-26
6.00E-10	600	1.22E+19	0.00E+00	4.12E-09	5.91E+05	0.00E+00	2.40E-23	2.51E+05	2.29E-08	1.57E+05	1.91E-08	1.56E-13	9.70E-10	2.17E-12	8.34E-10	1.12E-08	9.66E-10	1.76E-09	5.64E-10	0.00E+00	1.84E-11	6.17E-14	3.82E-28	3.72E-26	3.21E-41	2.17E-29	7.09E-46	5.73E-36	1.70E-36	1.90E-45	4.77E-32	6.39E-09	2.63E-45	7.53E-19	3.79E-17	2.45E-26	1.54E-39	7.95E-55	1.41E-49	1.72E-43	0.00E+00	6.22E-26	4.77E-11	1.78E-09	0.00E+00	0.00E+00	7.97E-10	7.52E-10	1.44E-26
6.10E-10	600	1.22E+19	0.00E+00	4.25E-09	5.91E+05	0.00E+00	2.55E-23	2.51E+05	2.38E-08	1.57E+05	1.98E-08	1.66E-13	1.02E-09	2.28E-12	8.75E-10	1.16E-08	1.01E-09	1.82E-09	5.87E-10	0.00E+00	1.93E-11	6.47E-14	4.20E-28	3.96E-26	3.62E-41	2.41E-29	8.28E-46	6.08E-36	1.87E-36	2.11E-45	5.14E-32	6.64E-09	3.03E-45	7.89E-19	3.97E-17	2.60E-26	1.66E-39	8.59E-55	1.59E-49	1.94E-43	0.00E+00	6.68E-26	4.93E-11	1.85E-09	0.00E+00	0.00E+00	8.28E-10	7.76E-10	1.57E-26
6.20E-10	600	1.22E+19	0.00E+00	4.39E-09	5.91E+05	0.00E+00	2.71E-23	2.51E+05	2.47E-08	1.57E+05	2.06E-08	1.76E-13	1.07E-09	2.39E-12	9.18E-10	1.20E-08	1.06E-09	1.89E-09	6.10E-10	0.00E+00	2.03E-11	6.80E-14	4.62E-28	4.20E-26	4.07E-41	2.68E-29	9.64E-46	6.45E-36	2.05E-36	2.36E-45	5.53E-32	6.89E-09	3.50E-45	8.27E-19	4.16E-17	2.76E-26	1.79E-39	9.24E-55	1.79E-49	2.19E-43	0.00E+00	7.17E-26	5.09E-11	1.93E-09	0.00E+00	0.00E+00	8.59E-10	8.01E-10	1.70E-26
6.30E-10	600	1.22E+19	0.00E+00	4.53E-09	5.91E+05	0.00E+00	2.88E-23	2.51E+05	2.56E-08	1.57E+05	2.14E-08	1.86E-13	1.12E-09	2.51E-12	9.63E-10	1.25E-08	1.11E-09	1.96E-09	6.35E-10	0.00E+00	2.12E-11	7.13E-14	5.08E-28	4.45E-26	4.58E-41	2.97E-29	1.12E-45	6.84E-36	2.25E-36	2.62E-45	5.94E-32	7.14E-09	4.03E-45	8.67E-19	4.36E-17	2.93E-26	1.92E-39	9.92E-55	2.02E-49	2.46E-43	0.00E+00	7.69E-26	5.25E-11	2.00E-09	0.00E+00	0.00E+00	8.91E-10	8.28E-10	1.85E-26
6.40E-10	600	1.22E+19	0.00E+00	4.68E-09	5.91E+05	0.00E+00	3.05E-23	2.51E+05	2.66E-08	1.57E+05	2.22E-08	1.97E-13	1.17E-09	2.63E-12	1.01E-09	1.29E-08	1.16E-09	2.03E-09	6.60E-10	0.00E+00	2.22E-11	7.47E-14	5.57E-28	4.72E-26	5.13E-41	3.30E-29	1.30E-45	7.24E-36	2.47E-36	2.91E-45	6.38E-32	7.41E-09	4.64E-45	9.07E-19	4.56E-17	3.11E-26	2.06E-39	1.06E-54	2.27E-49	2.76E-43	0.00E+00	8.25E-26	5.42E-11	2.08E-09	0.00E+00	0.00E+00	9.24E-10	8.54E-10	2.01E-26
6.50E-10	600	1.22E+19	0.00E+00	4.83E-09	5.91E+05	0.00E+00	3.24E-23	2.51E+05	2.76E-08	1.57E+05	2.30E-08	2.09E-13	1.22E-09	2.75E-12	1.06E-09	1.34E-08	1.21E-09	2.11E-09	6.86E-10	0.00E+00	2.33E-11	7.83E-14	6.11E-28	5.00E-26	5.75E-41	3.65E-29	1.51E-45	7.66E-36	2.71E-36	3.24E-45	6.85E-32	7.69E-09	5.33E-45	9.50E-19	4.77E-17	3.29E-26	2.21E-39	1.13E-54	2.54E-49	3.10E-43	0.00E+00	8.85E-26	5.60E-11	2.17E-09	0.00E+00	0.00E+00	9.59E-10	8.82E-10	2.18E-26
6.60E-10	600	1.22E+19	0.00E+00	4.98E-09	5.91E+05	0.00E+00	3.43E-23	2.51E+05	2.87E-08	1.57E+05	2.39E-08	2.21E-13	1.28E-09	2.88E-12	1.11E-09	1.39E-08	1.26E-09	2.19E-09	7.13E-10	0.00E+00	2.43E-11	8.21E-14	6.70E-28	5.29E-26	6.44E-41	4.04E-29	1.75E-45	8.11E-36	2.96E-36	3.59E-45	7.34E-32	7.97E-09	6.12E-45	9.94E-19	4.98E-17	3.48E-26	2.37E-39	1.21E-54	2.85E-49	3.47E-43	0.00E+00	9.49E-26	5.78E-11	2.25E-09	0.00E+00	0.00E+00	9.94E-10	9.11E-10	2.36E-26
6.70E-10	600	1.22E+19	0.00E+00	5.14E-09	5.91E+05	0.00E+00	3.63E-23	2.51E+05	2.97E-08	1.57E+05	2.48E-08	2.34E-13	1.34E-09	3.02E-12	1.16E-09	1.44E-08	1.32E-09	2.27E-09	7.41E-10	0.00E+00	2.54E-11	8.59E-14	7.33E-28	5.60E-26	7.19E-41	4.46E-29	2.02E-45	8.57E-36	3.24E-36	3.98E-45	7.86E-32	8.26E-09	7.01E-45	1.04E-18	5.21E-17	3.68E-26	2.54E-39	1.28E-54	3.18E-49	3.88E-43	0.00E+00	1.02E-25	5.96E-11	2.34E-09	0.00E+00	0.00E+00	1.03E-09	9.41E-10	2.56E-26
6.80E-10	600	1.22E+19	0.00E+00	5.31E-09	5.91E+05	0.00E+00	3.85E-23	2.51E+05	3.08E-08	1.57E+05	2.57E-08	2.47E-13	1.40E-09	3.16E-12	1.21E-09	1.50E-08	1.38E-09	2.35E-09	7.69E-10	0.00E+00	2.66E-11	8.99E-14	8.02E-28	5.92E-26	8.03E-41	4.92E-29	2.34E-45	9.05E-36	3.54E-36	4.40E-45	8.41E-32	8.57E-09	8.03E-45	1.09E-18	5.44E-17	3.89E-26	2.72E-39	1.36E-54	3.56E-49	4.34E-43	0.00E+00	1.09E-25	6.16E-11	2.43E-09	0.00E+00	0.00E+00	1.07E-09	9.71E-10	2.77E-26
6.90E-10	600	1.22E+19	0.00E+00	5.48E-09	5.91E+05	0.00E+00	4.07E-23	2.51E+05	3.20E-08	1.57E+05	2.67E-08	2.61E-13	1.46E-09	3.30E-12	1.27E-09	1.55E-08	1.44E-09	2.44E-09	7.99E-10	0.00E+00	2.78E-11	9.41E-14	8.77E-28	6.25E-26	8.95E-41	5.43E-29	2.69E-45	9.56E-36	3.87E-36	4.87E-45	9.00E-32	8.88E-09	9.18E-45	1.14E-18	5.68E-17	4.11E-26	2.91E-39	1.44E-54	3.97E-49	4.84E-43	0.00E+00	1.17E-25	6.35E-11	2.52E-09	0.00E+00	0.00E+00	1.11E-09	1.00E-09	3.00E-26
7.00E-10	600	1.22E+19	0.00E+00	5.66E-09	5.91E+05	0.00E+00	4.30E-23	2.51E+05	3.32E-08	1.57E+05	2.77E-08	2.76E-13	1.53E-09	3.45E-12	1.33E-09	1.61E-08	1.50E-09	2.53E-09	8.30E-10	0.00E+00	2.90E-11	9.84E-14	9.58E-28	6.60E-26	9.96E-41	5.98E-29	3.10E-45	1.01E-35	4.22E-36	5.38E-45	9.61E-32	9.20E-09	1.05E-44	1.19E-18	5.93E-17	4.34E-26	3.11E-39	1.53E-54	4.42E-49	5.40E-43	0.00E+00	1.25E-25	6.56E-11	2.62E-09	0.00E+00	0.00E+00	1.15E-09	1.04E-09	3.25E-26
7.10E-10	600	1.22E+19	0.00E+00	5.84E-09	5.91E+05	0.00E+00	4.54E-23	2.51E+05	3.44E-08	1.57E+05	2.87E-08	2.91E-13	1.60E-09	3.61E-12	1.39E-09	1.66E-08	1.56E-09	2.62E-09	8.61E-10	0.00E+00	3.03E-11	1.03E-13	1.05E-27	6.96E-26	1.11E-40	6.58E-29	3.57E-45	1.06E-35	4.60E-36	5.93E-45	1.03E-31	9.54E-09	1.20E-44	1.24E-18	6.19E-17	4.58E-26	3.32E-39	1.62E-54	4.92E-49	6.01E-43	0.00E+00	1.34E-25	6.77E-11	2.72E-09	0.00E+00	0.00E+00	1.19E-09	1.07E-09	3.51E-26
7.20E-10	600	1.22E+19	0.00E+00	6.03E-09	5.91E+05	0.00E+00	4.79E-23	2.51E+05	3.56E-08	1.57E+05	2.98E-08	3.07E-13	1.67E-09	3.77E-12	1.45E-09	1.72E-08	1.63E-09	2.71E-09	8.94E-10	0.00E+00	3.17E-11	1.08E-13	1.14E-27	7.35E-26	1.23E-40	7.24E-29	4.10E-45	1.12E-35	5.01E-36	6.54E-45	1.09E-31	9.88E-09	1.36E-44	1.29E-18	6.45E-17	4.83E-26	3.54E-39	1.71E-54	5.48E-49	6.68E-43	0.00E+00	1.43E-25	6.99E-11	2.82E-09	0.00E+00	0.00E+00	1.23E-09	1.10E-09	3.79E-26
7.30E-10	600	1.22E+19	0.00E+00	6.22E-09	5.91E+05	0.00E+00	5.06E-23	2.51E+05	3.69E-08	1.57E+05	3.09E-08	3.23E-13	1.74E-09	3.94E-12	1.51E-09	1.79E-08	1.70E-09	2.81E-09	9.28E-10	0.00E+00	3.30E-11	1.12E-13	1.24E-27	7.74E-26	1.37E-40	7.95E-29	4.70E-45	1.18E-35	5.46E-36	7.21E-45	1.17E-31	1.02E-08	1.55E-44	1.35E-18	6.73E-17	5.09E-26	3.77E-39	1.80E-54	6.08E-49	7.42E-43	0.00E+00	1.54E-25	7.22E-11	2.93E-09	0.00E+00	0.00E+00	1.28E-09	1.14E-09	4.10E-26
7.40E-10	600	1.22E+19	0.00E+00	6.43E-09	5.91E+05	0.00E+00	5.34E-23	2.51E+05	3.83E-08	1.57E+05	3.20E-08	3.41E-13	1.81E-09	4.11E-12	1.58E-09	1.85E-08	1.77E-09	2.91E-09	9.63E-10	0.00E+00	3.45E-11	1.17E-13	1.35E-27	8.16E-26	1.52E-40	8.73E-29	5.39E-45	1.24E-35	5.94E-36	7.94E-45	1.24E-31	1.06E-08	1.77E-44	1.41E-18	7.02E-17	5.36E-26	4.02E-39	1.89E-54	6.75E-49	8.24E-43	0.00E+00	1.64E-25	7.45E-11	3.04E-09	0.00E+00	0.00E+00	1.32E-09	1.18E-09	4.42E-26
7.50E-10	600	1.22E+19	0.00E+00	6.63E-09	5.91E+05	0.00E+00	5.63E-23	2.51E+05	3.97E-08	1.57E+05	3.32E-08	3.59E-13	1.89E-09	4.29E-12	1.65E-09	1.92E-08	1.84E-09	3.01E-09	9.99E-10	0.00E+00	3.59E-11	1.23E-13	1.47E-27	8.59E-26	1.68E-40	9.58E-29	6.17E-45	1.31E-35	6.47E-36	8.73E-45	1.32E-31	1.10E-08	2.01E-44	1.47E-18	7.31E-17	5.64E-26	4.28E-39	1.99E-54	7.48E-49	9.13E-43	0.00E+00	1.76E-25	7.69E-11	3.15E-09	0.00E+00	0.00E+00	1.37E-09	1.21E-09	4.77E-26
7.60E-10	600	1.22E+19	0.00E+00	6.85E-09	5.91E+05	0.00E+00	5.93E-23	2.51E+05	4.11E-08	1.57E+05	3.44E-08	3.78E-13	1.97E-09	4.47E-12	1.72E-09	1.98E-08	1.92E-09	3.12E-09	1.04E-09	0.00E+00	3.75E-11	1.28E-13	1.60E-27	9.04E-26	1.86E-40	1.05E-28	7.05E-45	1.38E-35	7.03E-36	9.60E-45	1.41E-31	1.14E-08	2.28E-44	1.53E-18	7.62E-17	5.94E-26	4.55E-39	2.09E-54	8.29E-49	1.01E-42	0.00E+00	1.88E-25	7.94E-11	3.27E-09	0.00E+00	0.00E+00	1.42E-09	1.25E-09	5.15E-26
7.70E-10	600	1.22E+19	0.00E+00	7.07E-09	5.91E+05	0.00E+00	6.24E-23	2.51E+05	4.26E-08	1.57E+05	3.56E-08	3.97E-13	2.06E-09	4.67E-12	1.80E-09	2.05E-08	1.99E-09	3.23E-09	1.08E-09	0.00E+00	3.91E-11	1.34E-13	1.74E-27	9.52E-26	2.05E-40	1.15E-28	8.06E-45	1.45E-35	7.64E-36	1.05E-44	1.50E-31	1.18E-08	2.59E-44	1.60E-18	7.94E-17	6.25E-26	4.84E-39	2.20E-54	9.17E-49	1.12E-42	0.00E+00	2.01E-25	8.19E-11	3.39E-09	0.00E+00	0.00E+00	1.47E-09	1.29E-09	5.55E-26
7.80E-10	600	1.22E+19	0.00E+00	7.30E-09	5.91E+05	0.00E+00	6.57E-23	2.51E+05	4.41E-08	1.57E+05	3.69E-08	4.18E-13	2.14E-09	4.87E-12	1.87E-09	2.13E-08	2.08E-09	3.34E-09	1.12E-09	0.00E+00	4.07E-11	1.39E-13	1.90E-27	1.00E-25	2.27E-40	1.26E-28	9.19E-45	1.52E-35	8.29E-36	1.16E-44	1.59E-31	1.22E-08	2.93E-44	1.66E-18	8.27E-17	6.57E-26	5.14E-39	2.31E-54	1.01E-48	1.24E-42	0.00E+00	2.15E-25	8.46E-11	3.52E-09	0.00E+00	0.00E+00	1.52E-09	1.34E-09	5.98E-26
7.90E-10	600	1.22E+19	0.00E+00	7.53E-09	5.91E+05	0.00E+00	6.92E-23	2.51E+05	4.57E-08	1.57E+05	3.82E-08	4.39E-13	2.23E-09	5.07E-12	1.95E-09	2.20E-08	2.16E-09	3.46E-09	1.16E-09	0.00E+00	4.24E-11	1.45E-13	2.06E-27	1.05E-25	2.50E-40	1.38E-28	1.05E-44	1.60E-35	9.00E-36	1.27E-44	1.69E-31	1.26E-08	3.32E-44	1.73E-18	8.61E-17	6.90E-26	5.46E-39	2.42E-54	1.12E-48	1.37E-42	0.00E+00	2.30E-25	8.73E-11	3.64E-09	0.00E+00	0.00E+00	1.57E-09	1.38E-09	6.44E-26
8.00E-10	600	1.22E+19	0.00E+00	7.78E-09	5.91E+05	0.00E+00	7.28E-23	2.51E+05	4.73E-08	1.57E+05	3.96E-08	4.61E-13	2.32E-09	5.29E-12	2.04E-09	2.28E-08	2.25E-09	3.58E-09	1.20E-09	0.00E+00	4.42E-11	1.52E-13	2.24E-27	1.11E-25	2.76E-40	1.50E-28	1.19E-44	1.68E-35	9.76E-36	1.39E-44	1.79E-31	1.31E-08	3.76E-44	1.80E-18	8.96E-17	7.25E-26	5.79E-39	2.54E-54	1.24E-48	1.51E-42	0.00E+00	2.46E-25	9.01E-11	3.78E-09	0.00E+00	0.00E+00	1.63E-09	1.42E-09	6.94E-26
8.10E-10	600	1.22E+19	0.00E+00	8.03E-09	5.91E+05	0.00E+00	7.65E-23	2.51E+05	4.90E-08	1.57E+05	4.10E-08	4.84E-13	2.42E-09	5.51E-12	2.12E-09	2.36E-08	2.34E-09	3.71E-09	1.24E-09	0.00E+00	4.60E-11	1.58E-13	2.43E-27	1.16E-25	3.04E-40	1.64E-28	1.36E-44	1.76E-35	1.06E-35	1.52E-44	1.90E-31	1.35E-08	4.25E-44	1.88E-18	9.32E-17	7.62E-26	6.14E-39	2.66E-54	1.36E-48	1.66E-42	0.00E+00	2.64E-25	9.30E-11	3.91E-09	0.00E+00	0.00E+00	1.69E-09	1.47E-09	7.47E-26
8.20E-10	600	1.22E+19	0.00E+00	8.29E-09	5.91E+05	0.00E+00	8.04E-23	2.51E+05	5.07E-08	1.57E+05	4.24E-08	5.08E-13	2.52E-09	5.74E-12	2.21E-09	2.44E-08	2.43E-09	3.84E-09	1.29E-09	0.00E+00	4.79E-11	1.65E-13	2.63E-27	1.22E-25	3.34E-40	1.79E-28	1.54E-44	1.85E-35	1.15E-35	1.67E-44	2.01E-31	1.40E-08	4.81E-44	1.96E-18	9.70E-17	7.99E-26	6.51E-39	2.78E-54	1.50E-48	1.83E-42	0.00E+00	2.82E-25	9.61E-11	4.06E-09	0.00E+00	0.00E+00	1.75E-09	1.52E-09	8.04E-26
8.30E-10	600	1.22E+19	0.00E+00	8.55E-09	5.91E+05	0.00E+00	8.45E-23	2.51E+05	5.25E-08	1.57E+05	4.39E-08	5.33E-13	2.62E-09	5.98E-12	2.30E-09	2.52E-08	2.53E-09	3.97E-09	1.34E-09	0.00E+00	4.98E-11	1.71E-13	2.85E-27	1.28E-25	3.68E-40	1.96E-28	1.75E-44	1.94E-35	1.24E-35	1.82E-44	2.13E-31	1.45E-08	5.43E-44	2.04E-18	1.01E-16	8.39E-26	6.89E-39	2.91E-54	1.65E-48	2.02E-42	0.00E+00	3.01E-25	9.92E-11	4.20E-09	0.00E+00	0.00E+00	1.81E-09	1.57E-09	8.65E-26
8.40E-10	600	1.22E+19	0.00E+00	8.83E-09	5.91E+05	0.00E+00	8.87E-23	2.51E+05	5.44E-08	1.57E+05	4.55E-08	5.59E-13	2.73E-09	6.22E-12	2.40E-09	2.61E-08	2.62E-09	4.11E-09	1.38E-09	0.00E+00	5.19E-11	1.79E-13	3.09E-27	1.34E-25	4.04E-40	2.13E-28	1.99E-44	2.03E-35	1.35E-35	2.00E-44	2.26E-31	1.50E-08	6.12E-44	2.12E-18	1.05E-16	8.80E-26	7.30E-39	3.04E-54	1.82E-48	2.22E-42	0.00E+00	3.22E-25	1.02E-10	4.35E-09	0.00E+00	0.00E+00	1.87E-09	1.62E-09	9.30E-26
8.50E-10	600	1.22E+19	0.00E+00	9.11E-09	5.91E+05	0.00E+00	9.32E-23	2.51E+05	5.63E-08	1.57E+05	4.71E-08	5.86E-13	2.84E-09	6.48E-12	2.50E-09	2.70E-08	2.73E-09	4.25E-09	1.43E-09	0.00E+00	5.40E-11	1.86E-13	3.35E-27	1.41E-25	4.44E-40	2.33E-28	2.26E-44	2.13E-35	1.46E-35	2.18E-44	2.39E-31	1.55E-08	6.90E-44	2.20E-18	1.09E-16	9.22E-26	7.72E-39	3.17E-54	2.00E-48	2.44E-42	0.00E+00	3.44E-25	1.06E-10	4.51E-09	0.00E+00	0.00E+00	1.93E-09	1.67E-09	1.00E-25
8.60E-10	600	1.22E+19	0.00E+00	9.41E-09	5.91E+05	0.00E+00	9.78E-23	2.51E+05	5.83E-08	1.57E+05	4.88E-08	6.15E-13	2.95E-09	6.74E-12	2.60E-09	2.79E-08	2.83E-09	4.40E-09	1.49E-09	0.00E+00	5.61E-11	1.94E-13	3.63E-27	1.48E-25	4.87E-40	2.53E-28	2.56E-44	2.23E-35	1.57E-35	2.38E-44	2.53E-31	1.60E-08	7.78E-44	2.29E-18	1.13E-16	9.67E-26	8.17E-39	3.31E-54	2.20E-48	2.68E-42	0.00E+00	3.68E-25	1.09E-10	4.67E-09	0.00E+00	0.00E+00	2.00E-09	1.72E-09	1.07E-25
8.70E-10	600	1.22E+19	0.00E+00	9.71E-09	5.91E+05	0.00E+00	1.03E-22	2.51E+05	6.03E-08	1.57E+05	5.05E-08	6.44E-13	3.07E-09	7.02E-12	2.71E-09	2.89E-08	2.94E-09	4.55E-09	1.54E-09	0.00E+00	5.84E-11	2.02E-13	3.92E-27	1.55E-25	5.34E-40	2.76E-28	2.90E-44	2.33E-35	1.70E-35	2.60E-44	2.67E-31	1.66E-08	8.76E-44	2.38E-18	1.18E-16	1.01E-25	8.64E-39	3.46E-54	2.41E-48	2.94E-42	0.00E+00	3.93E-25	1.13E-10	4.83E-09	0.00E+00	0.00E+00	2.07E-09	1.78E-09	1.15E-25
8.80E-10	600	1.22E+19	0.00E+00	1.00E-08	5.91E+05	0.00E+00	1.08E-22	2.51E+05	6.24E-08	1.57E+05	5.22E-08	6.74E-13	3.19E-09	7.30E-12	2.82E-09	2.99E-08	3.06E-09	4.70E-09	1.59E-09	0.00E+00	6.07E-11	2.10E-13	4.24E-27	1.62E-25	5.85E-40	3.00E-28	3.28E-44	2.44E-35	1.84E-35	2.83E-44	2.82E-31	1.72E-08	9.86E-44	2.48E-18	1.22E-16	1.06E-25	9.12E-39	3.61E-54	2.64E-48	3.22E-42	0.00E+00	4.20E-25	1.16E-10	5.01E-09	0.00E+00	0.00E+00	2.14E-09	1.84E-09	1.24E-25
8.90E-10	600	1.22E+19	0.00E+00	1.03E-08	5.91E+05	0.00E+00	1.13E-22	2.51E+05	6.46E-08	1.57E+05	5.41E-08	7.06E-13	3.32E-09	7.59E-12	2.93E-09	3.09E-08	3.17E-09	4.87E-09	1.65E-09	0.00E+00	6.31E-11	2.18E-13	4.59E-27	1.70E-25	6.41E-40	3.26E-28	3.71E-44	2.56E-35	1.99E-35	3.09E-44	2.98E-31	1.78E-08	1.11E-43	2.58E-18	1.27E-16	1.11E-25	9.64E-39	3.76E-54	2.90E-48	3.53E-42	0.00E+00	4.49E-25	1.20E-10	5.18E-09	0.00E+00	0.00E+00	2.21E-09	1.90E-09	1.33E-25
9.00E-10	600	1.22E+19	0.00E+00	1.07E-08	5.91E+05	0.00E+00	1.18E-22	2.51E+05	6.68E-08	1.57E+05	5.59E-08	7.39E-13	3.45E-09	7.89E-12	3.05E-09	3.20E-08	3.29E-09	5.03E-09	1.71E-09	0.00E+00	6.55E-11	2.27E-13	4.96E-27	1.78E-25	7.02E-40	3.54E-28	4.19E-44	2.67E-35	2.15E-35	3.37E-44	3.14E-31	1.84E-08	1.25E-43	2.68E-18	1.32E-16	1.16E-25	1.02E-38	3.92E-54	3.17E-48	3.87E-42	0.00E+00	4.79E-25	1.24E-10	5.37E-09	0.00E+00	0.00E+00	2.29E-09	1.96E-09	1.43E-25
9.10E-10	600	1.22E+19	0.00E+00	1.10E-08	5.91E+05	0.00E+00	1.24E-22	2.51E+05	6.91E-08	1.57E+05	5.79E-08	7.73E-13	3.58E-09	8.21E-12	3.17E-09	3.31E-08	3.42E-09	5.21E-09	1.77E-09	0.00E+00	6.81E-11	2.36E-13	5.36E-27	1.86E-25	7.67E-40	3.85E-28	4.73E-44	2.80E-35	2.32E-35	3.67E-44	3.32E-31	1.90E-08	1.40E-43	2.78E-18	1.37E-16	1.22E-25	1.07E-38	4.09E-54	3.48E-48	4.24E-42	0.00E+00	5.12E-25	1.28E-10	5.55E-09	0.00E+00	0.00E+00	2.37E-09	2.02E-09	1.53E-25
9.20E-10	600	1.22E+19	0.00E+00	1.14E-08	5.91E+05	0.00E+00	1.30E-22	2.51E+05	7.15E-08	1.57E+05	5.99E-08	8.09E-13	3.72E-09	8.53E-12	3.29E-09	3.42E-08	3.55E-09	5.38E-09	1.83E-09	0.00E+00	7.08E-11	2.46E-13	5.79E-27	1.95E-25	8.39E-40	4.18E-28	5.33E-44	2.92E-35	2.50E-35	3.99E-44	3.50E-31	1.96E-08	1.57E-43	2.89E-18	1.42E-16	1.27E-25	1.13E-38	4.26E-54	3.80E-48	4.64E-42	0.00E+00	5.47E-25	1.32E-10	5.75E-09	0.00E+00	0.00E+00	2.45E-09	2.09E-09	1.65E-25
9.30E-10	600	1.22E+19	0.00E+00	1.18E-08	5.91E+05	0.00E+00	1.36E-22	2.51E+05	7.40E-08	1.57E+05	6.20E-08	8.46E-13	3.86E-09	8.87E-12	3.42E-09	3.54E-08	3.68E-09	5.57E-09	1.90E-09	0.00E+00	7.35E-11	2.55E-13	6.25E-27	2.03E-25	9.16E-40	4.53E-28	6.01E-44	3.05E-35	2.70E-35	4.34E-44	3.69E-31	2.03E-08	1.77E-43	3.00E-18	1.48E-16	1.33E-25	1.19E-38	4.43E-54	4.16E-48	5.07E-42	0.00E+00	5.84E-25	1.36E-10	5.95E-09	0.00E+00	0.00E+00	2.53E-09	2.15E-09	1.77E-25
9.40E-10	600	1.22E+19	0.00E+00	1.21E-08	5.91E+05	0.00E+00	1.42E-22	2.51E+05	7.65E-08	1.57E+05	6.41E-08	8.84E-13	4.01E-09	9.21E-12	3.56E-09	3.66E-08	3.82E-09	5.76E-09	1.97E-09	0.00E+00	7.63E-11	2.65E-13	6.75E-27	2.13E-25	1.00E-39	4.91E-28	6.77E-44	3.19E-35	2.91E-35	4.72E-44	3.89E-31	2.10E-08	1.98E-43	3.12E-18	1.54E-16	1.39E-25	1.26E-38	4.61E-54	4.54E-48	5.54E-42	0.00E+00	6.24E-25	1.41E-10	6.16E-09	0.00E+00	0.00E+00	2.62E-09	2.22E-09	1.89E-25
9.50E-10	600	1.22E+19	0.00E+00	1.25E-08	5.91E+05	0.00E+00	1.49E-22	2.51E+05	7.92E-08	1.57E+05	6.63E-08	9.24E-13	4.17E-09	9.57E-12	3.70E-09	3.78E-08	3.96E-09	5.95E-09	2.03E-09	0.00E+00	7.93E-11	2.76E-13	7.28E-27	2.22E-25	1.09E-39	5.33E-28	7.63E-44	3.33E-35	3.14E-35	5.13E-44	4.09E-31	2.17E-08	2.22E-43	3.24E-18	1.59E-16	1.45E-25	1.32E-38	4.80E-54	4.96E-48	6.05E-42	0.00E+00	6.66E-25	1.45E-10	6.37E-09	0.00E+00	0.00E+00	2.71E-09	2.29E-09	2.03E-25
9.60E-10	600	1.22E+19	0.00E+00	1.29E-08	5.91E+05	0.00E+00	1.56E-22	2.51E+05	8.19E-08	1.57E+05	6.86E-08	9.65E-13	4.33E-09	9.94E-12	3.84E-09	3.91E-08	4.11E-09	6.15E-09	2.11E-09	0.00E+00	8.23E-11	2.87E-13	7.85E-27	2.33E-25	1.19E-39	5.77E-28	8.58E-44	3.48E-35	3.38E-35	5.58E-44	4.31E-31	2.25E-08	2.49E-43	3.36E-18	1.65E-16	1.52E-25	1.39E-38	4.99E-54	5.42E-48	6.60E-42	0.00E+00	7.11E-25	1.50E-10	6.59E-09	0.00E+00	0.00E+00	2.80E-09	2.37E-09	2.18E-25
9.70E-10	600	1.22E+19	0.00E+00	1.33E-08	5.91E+05	0.00E+00	1.63E-22	2.51E+05	8.47E-08	1.57E+05	7.09E-08	1.01E-12	4.49E-09	1.03E-11	3.99E-09	4.04E-08	4.26E-09	6.36E-09	2.18E-09	0.00E+00	8.54E-11	2.98E-13	8.46E-27	2.43E-25	1.30E-39	6.25E-28	9.65E-44	3.63E-35	3.64E-35	6.06E-44	4.54E-31	2.32E-08	2.78E-43	3.49E-18	1.72E-16	1.59E-25	1.47E-38	5.19E-54	5.91E-48	7.21E-42	0.00E+00	7.60E-25	1.55E-10	6.82E-09	0.00E+00	0.00E+00	2.90E-09	2.44E-09	2.33E-25
9.80E-10	600	1.22E+19	0.00E+00	1.38E-08	5.91E+05	0.00E+00	1.71E-22	2.51E+05	8.76E-08	1.57E+05	7.34E-08	1.05E-12	4.66E-09	1.07E-11	4.14E-09	4.18E-08	4.42E-09	6.58E-09	2.26E-09	0.00E+00	8.87E-11	3.09E-13	9.12E-27	2.54E-25	1.41E-39	6.77E-28	1.08E-43	3.79E-35	3.93E-35	6.58E-44	4.77E-31	2.40E-08	3.12E-43	3.62E-18	1.78E-16	1.66E-25	1.54E-38	5.39E-54	6.44E-48	7.86E-42	0.00E+00	8.11E-25	1.60E-10	7.05E-09	0.00E+00	0.00E+00	2.99E-09	2.52E-09	2.50E-25
9.90E-10	600	1.22E+19	0.00E+00	1.42E-08	5.91E+05	0.00E+00	1.78E-22	2.51E+05	9.06E-08	1.57E+05	7.59E-08	1.10E-12	4.84E-09	1.11E-11	4.30E-09	4.32E-08	4.58E-09	6.80E-09	2.34E-09	0.00E+00	9.20E-11	3.21E-13	9.83E-27	2.65E-25	1.54E-39	7.33E-28	1.22E-43	3.96E-35	4.23E-35	7.14E-44	5.02E-31	2.48E-08	3.49E-43	3.76E-18	1.85E-16	1.73E-25	1.62E-38	5.61E-54	7.02E-48	8.56E-42	0.00E+00	8.66E-25	1.65E-10	7.30E-09	0.00E+00	0.00E+00	3.09E-09	2.60E-09	2.68E-25
1.00E-09	600	1.22E+19	0.00E+00	1.47E-08	5.91E+05	0.00E+00	1.86E-22	2.51E+05	9.36E-08	1.57E+05	7.85E-08	1.15E-12	5.02E-09	1.16E-11	4.47E-09	4.46E-08	4.75E-09	7.03E-09	2.42E-09	0.00E+00	9.55E-11	3.33E-13	1.06E-26	2.77E-25	1.67E-39	7.93E-28	1.37E-43	4.13E-35	4.55E-35	7.74E-44	5.28E-31	2.57E-08	3.90E-43	3.90E-18	1.91E-16	1.80E-25	1.71E-38	5.82E-54	7.65E-48	9.33E-42	0.00E+00	9.24E-25	1.70E-10	7.55E-09	0.00E+00	0.00E+00	3.20E-09	2.69E-09	2.87E-25
1.01E-09	600	1.22E+19	0.00E+00	1.52E-08	5.91E+05	0.00E+00	1.95E-22	2.51E+05	9.68E-08	1.57E+05	8.11E-08	1.20E-12	5.21E-09	1.20E-11	4.64E-09	4.61E-08	4.93E-09	7.26E-09	2.50E-09	0.00E+00	9.90E-11	3.46E-13	1.14E-26	2.89E-25	1.82E-39	8.57E-28	1.54E-43	4.31E-35	4.90E-35	8.39E-44	5.55E-31	2.65E-08	4.36E-43	4.05E-18	1.98E-16	1.88E-25	1.79E-38	6.05E-54	8.33E-48	1.02E-41	0.00E+00	9.87E-25	1.76E-10	7.81E-09	0.00E+00	0.00E+00	3.31E-09	2.78E-09	3.08E-25
1.02E-09	600	1.22E+19	0.00E+00	1.56E-08	5.91E+05	0.00E+00	2.04E-22	2.51E+05	1.00E-07	1.57E+05	8.39E-08	1.25E-12	5.40E-09	1.24E-11	4.81E-09	4.77E-08	5.11E-09	7.51E-09	2.59E-09	0.00E+00	1.03E-10	3.59E-13	1.23E-26	3.01E-25	1.98E-39	9.26E-28	1.72E-43	4.49E-35	5.27E-35	9.10E-44	5.83E-31	2.74E-08	4.87E-43	4.20E-18	2.06E-16	1.96E-25	1.88E-38	6.28E-54	9.06E-48	1.10E-41	0.00E+00	1.05E-24	1.81E-10	8.08E-09	0.00E+00	0.00E+00	3.42E-09	2.87E-09	3.29E-25
1.03E-09	600	1.22E+19	0.00E+00	1.61E-08	5.91E+05	0.00E+00	2.13E-22	2.51E+05	1.04E-07	1.57E+05	8.68E-08	1.30E-12	5.60E-09	1.29E-11	5.00E-09	4.93E-08	5.29E-09	7.76E-09	2.68E-09	0.00E+00	1.07E-10	3.73E-13	1.32E-26	3.15E-25	2.15E-39	1.00E-27	1.93E-43	4.68E-35	5.67E-35	9.86E-44	6.12E-31	2.83E-08	5.44E-43	4.35E-18	2.13E-16	2.05E-25	1.98E-38	6.52E-54	9.86E-48	1.20E-41	0.00E+00	1.12E-24	1.87E-10	8.35E-09	0.00E+00	0.00E+00	3.53E-09	2.96E-09	3.53E-25
1.04E-09	600	1.22E+19	0.00E+00	1.67E-08	5.91E+05	0.00E+00	2.22E-22	2.51E+05	1.07E-07	1.57E+05	8.97E-08	1.36E-12	5.81E-09	1.34E-11	5.18E-09	5.09E-08	5.48E-09	8.02E-09	2.77E-09	0.00E+00	1.11E-10	3.87E-13	1.42E-26	3.28E-25	2.34E-39	1.08E-27	2.16E-43	4.88E-35	6.09E-35	1.07E-43	6.42E-31	2.93E-08	6.08E-43	4.52E-18	2.21E-16	2.14E-25	2.08E-38	6.77E-54	1.07E-47	1.31E-41	0.00E+00	1.20E-24	1.93E-10	8.64E-09	0.00E+00	0.00E+00	3.65E-09	3.05E-09	3.78E-25
1.05E-09	600	1.22E+19	0.00E+00	1.72E-08	5.91E+05	0.00E+00	2.32E-22	2.51E+05	1.11E-07	1.57E+05	9.27E-08	1.41E-12	6.02E-09	1.39E-11	5.38E-09	5.26E-08	5.68E-09	8.29E-09	2.86E-09	0.00E+00	1.15E-10	4.02E-13	1.53E-26	3.42E-25	2.54E-39	1.17E-27	2.42E-43	5.09E-35	6.55E-35	1.16E-43	6.74E-31	3.03E-08	6.78E-43	4.68E-18	2.29E-16	2.23E-25	2.18E-38	7.03E-54	1.16E-47	1.42E-41	0.00E+00	1.28E-24	1.99E-10	8.93E-09	0.00E+00	0.00E+00	3.77E-09	3.15E-09	4.04E-25
1.06E-09	600	1.22E+19	0.00E+00	1.78E-08	5.91E+05	0.00E+00	2.42E-22	2.51E+05	1.14E-07	1.57E+05	9.59E-08	1.47E-12	6.24E-09	1.44E-11	5.58E-09	5.44E-08	5.89E-09	8.56E-09	2.96E-09	0.00E+00	1.19E-10	4.17E-13	1.65E-26	3.57E-25	2.75E-39	1.26E-27	2.71E-43	5.30E-35	7.04E-35	1.25E-43	7.07E-31	3.13E-08	7.57E-43	4.85E-18	2.38E-16	2.32E-25	2.29E-38	7.29E-54	1.27E-47	1.54E-41	0.00E+00	1.37E-24	2.06E-10	9.23E-09	0.00E+00	0.00E+00	3.90E-09	3.25E-09	4.33E-25
1.07E-09	600	1.22E+19	0.00E+00	1.83E-08	5.91E+05	0.00E+00	2.53E-22	2.51E+05	1.18E-07	1.57E+05	9.91E-08	1.54E-12	6.47E-09	1.50E-11	5.79E-09	5.62E-08	6.10E-09	8.85E-09	3.06E-09	0.00E+00	1.23E-10	4.32E-13	1.77E-26	3.72E-25	2.99E-39	1.36E-27	3.04E-43	5.52E-35	7.57E-35	1.35E-43	7.42E-31	3.23E-08	8.44E-43	5.03E-18	2.46E-16	2.42E-25	2.40E-38	7.57E-54	1.37E-47	1.67E-41	0.00E+00	1.46E-24	2.13E-10	9.55E-09	0.00E+00	0.00E+00	4.03E-09	3.36E-09	4.63E-25
1.08E-09	600	1.22E+19	0.00E+00	1.89E-08	5.91E+05	0.00E+00	2.64E-22	2.51E+05	1.22E-07	1.57E+05	1.02E-07	1.60E-12	6.71E-09	1.55E-11	6.00E-09	5.80E-08	6.31E-09	9.15E-09	3.17E-09	0.00E+00	1.28E-10	4.49E-13	1.90E-26	3.88E-25	3.24E-39	1.47E-27	3.40E-43	5.75E-35	8.13E-35	1.46E-43	7.78E-31	3.34E-08	9.41E-43	5.22E-18	2.55E-16	2.52E-25	2.52E-38	7.85E-54	1.49E-47	1.82E-41	0.00E+00	1.56E-24	2.19E-10	9.87E-09	0.00E+00	0.00E+00	4.17E-09	3.47E-09	4.95E-25
1.09E-09	600	1.22E+19	0.00E+00	1.95E-08	5.91E+05	0.00E+00	2.76E-22	2.51E+05	1.26E-07	1.57E+05	1.06E-07	1.67E-12	6.95E-09	1.61E-11	6.23E-09	6.00E-08	6.54E-09	9.45E-09	3.28E-09	0.00E+00	1.32E-10	4.65E-13	2.04E-26	4.04E-25	3.51E-39	1.58E-27	3.80E-43	5.98E-35	8.73E-35	1.58E-43	8.15E-31	3.45E-08	1.05E-42	5.41E-18	2.64E-16	2.62E-25	2.64E-38	8.14E-54	1.62E-47	1.97E-41	0.00E+00	1.66E-24	2.27E-10	1.02E-08	0.00E+00	0.00E+00	4.30E-09	3.58E-09	5.30E-25
1.10E-09	600	1.22E+19	0.00E+00	2.02E-08	5.91E+05	0.00E+00	2.88E-22	2.51E+05	1.31E-07	1.57E+05	1.09E-07	1.74E-12	7.20E-09	1.67E-11	6.45E-09	6.20E-08	6.77E-09	9.77E-09	3.39E-09	0.00E+00	1.37E-10	4.83E-13	2.20E-26	4.21E-25	3.80E-39	1.71E-27	4.24E-43	6.23E-35	9.38E-35	1.71E-43	8.54E-31	3.57E-08	1.17E-42	5.60E-18	2.74E-16	2.73E-25	2.76E-38	8.44E-54	1.75E-47	2.14E-41	0.00E+00	1.77E-24	2.34E-10	1.05E-08	0.00E+00	0.00E+00	4.45E-09	3.69E-09	5.67E-25
1.11E-09	600	1.22E+19	0.00E+00	2.08E-08	5.91E+05	0.00E+00	3.00E-22	2.51E+05	1.35E-07	1.57E+05	1.13E-07	1.81E-12	7.46E-09	1.73E-11	6.69E-09	6.40E-08	7.01E-09	1.01E-08	3.51E-09	0.00E+00	1.42E-10	5.00E-13	2.36E-26	4.39E-25	4.12E-39	1.84E-27	4.74E-43	6.48E-35	1.01E-34	1.85E-43	8.95E-31	3.69E-08	1.30E-42	5.81E-18	2.83E-16	2.85E-25	2.89E-38	8.75E-54	1.90E-47	2.32E-41	0.00E+00	1.89E-24	2.41E-10	1.09E-08	0.00E+00	0.00E+00	4.60E-09	3.81E-09	6.06E-25
1.12E-09	600	1.22E+19	0.00E+00	2.15E-08	5.91E+05	0.00E+00	3.13E-22	2.51E+05	1.39E-07	1.57E+05	1.17E-07	1.88E-12	7.73E-09	1.79E-11	6.94E-09	6.61E-08	7.26E-09	1.04E-08	3.63E-09	0.00E+00	1.47E-10	5.19E-13	2.53E-26	4.57E-25	4.46E-39	1.98E-27	5.30E-43	6.75E-35	1.08E-34	2.00E-43	9.37E-31	3.81E-08	1.45E-42	6.02E-18	2.94E-16	2.96E-25	3.03E-38	9.07E-54	2.06E-47	2.51E-41	0.00E+00	2.02E-24	2.49E-10	1.13E-08	0.00E+00	0.00E+00	4.75E-09	3.94E-09	6.49E-25
1.13E-09	600	1.22E+19	0.00E+00	2.22E-08	5.91E+05	0.00E+00	3.27E-22	2.51E+05	1.44E-07	1.57E+05	1.21E-07	1.96E-12	8.01E-09	1.86E-11	7.19E-09	6.83E-08	7.52E-09	1.08E-08	3.75E-09	0.00E+00	1.53E-10	5.38E-13	2.72E-26	4.76E-25	4.83E-39	2.14E-27	5.91E-43	7.02E-35	1.16E-34	2.16E-43	9.81E-31	3.93E-08	1.61E-42	6.23E-18	3.04E-16	3.08E-25	3.17E-38	9.40E-54	2.23E-47	2.72E-41	0.00E+00	2.15E-24	2.57E-10	1.17E-08	0.00E+00	0.00E+00	4.91E-09	4.06E-09	6.93E-25
1.14E-09	600	1.22E+19	0.00E+00	2.29E-08	5.91E+05	0.00E+00	3.41E-22	2.51E+05	1.49E-07	1.57E+05	1.25E-07	2.04E-12	8.30E-09	1.92E-11	7.45E-09	7.06E-08	7.78E-09	1.11E-08	3.88E-09	0.00E+00	1.58E-10	5.57E-13	2.92E-26	4.95E-25	5.22E-39	2.30E-27	6.60E-43	7.30E-35	1.24E-34	2.33E-43	1.03E-30	4.06E-08	1.79E-42	6.46E-18	3.15E-16	3.21E-25	3.32E-38	9.74E-54	2.42E-47	2.94E-41	0.00E+00	2.30E-24	2.66E-10	1.20E-08	0.00E+00	0.00E+00	5.07E-09	4.20E-09	7.41E-25
1.15E-09	600	1.22E+19	0.00E+00	2.36E-08	5.91E+05	0.00E+00	3.55E-22	2.51E+05	1.54E-07	1.57E+05	1.29E-07	2.12E-12	8.60E-09	1.99E-11	7.72E-09	7.29E-08	8.06E-09	1.15E-08	4.01E-09	0.00E+00	1.64E-10	5.78E-13	3.14E-26	5.16E-25	5.65E-39	2.48E-27	7.36E-43	7.60E-35	1.33E-34	2.52E-43	1.07E-30	4.20E-08	2.00E-42	6.69E-18	3.26E-16	3.34E-25	3.48E-38	1.01E-53	2.62E-47	3.19E-41	0.00E+00	2.45E-24	2.74E-10	1.24E-08	0.00E+00	0.00E+00	5.24E-09	4.33E-09	7.93E-25
1.16E-09	600	1.22E+19	0.00E+00	2.44E-08	5.91E+05	0.00E+00	3.70E-22	2.51E+05	1.59E-07	1.57E+05	1.33E-07	2.20E-12	8.90E-09	2.07E-11	8.00E-09	7.53E-08	8.34E-09	1.19E-08	4.14E-09	0.00E+00	1.70E-10	5.99E-13	3.37E-26	5.37E-25	6.10E-39	2.67E-27	8.20E-43	7.90E-35	1.43E-34	2.72E-43	1.12E-30	4.34E-08	2.22E-42	6.93E-18	3.38E-16	3.47E-25	3.64E-38	1.05E-53	2.83E-47	3.45E-41	0.00E+00	2.61E-24	2.83E-10	1.29E-08	0.00E+00	0.00E+00	5.41E-09	4.47E-09	8.47E-25
1.17E-09	600	1.22E+19	0.00E+00	2.52E-08	5.91E+05	0.00E+00	3.86E-22	2.51E+05	1.64E-07	1.57E+05	1.38E-07	2.29E-12	9.22E-09	2.14E-11	8.29E-09	7.78E-08	8.63E-09	1.23E-08	4.28E-09	0.00E+00	1.76E-10	6.21E-13	3.61E-26	5.59E-25	6.60E-39	2.87E-27	9.15E-43	8.21E-35	1.54E-34	2.93E-43	1.18E-30	4.48E-08	2.47E-42	7.18E-18	3.49E-16	3.61E-25	3.80E-38	1.08E-53	3.06E-47	3.73E-41	0.00E+00	2.79E-24	2.92E-10	1.33E-08	0.00E+00	0.00E+00	5.59E-09	4.62E-09	9.06E-25
1.18E-09	600	1.22E+19	0.00E+00	2.60E-08	5.91E+05	0.00E+00	4.02E-22	2.51E+05	1.70E-07	1.57E+05	1.42E-07	2.38E-12	9.55E-09	2.22E-11	8.59E-09	8.04E-08	8.93E-09	1.27E-08	4.43E-09	0.00E+00	1.82E-10	6.43E-13	3.88E-26	5.81E-25	7.13E-39	3.09E-27	1.02E-42	8.54E-35	1.65E-34	3.16E-43	1.23E-30	4.63E-08	2.74E-42	7.43E-18	3.62E-16	3.76E-25	3.98E-38	1.12E-53	3.31E-47	4.03E-41	0.00E+00	2.97E-24	3.02E-10	1.37E-08	0.00E+00	0.00E+00	5.78E-09	4.76E-09	9.68E-25
1.19E-09	600	1.22E+19	0.00E+00	2.68E-08	5.91E+05	0.00E+00	4.19E-22	2.51E+05	1.75E-07	1.57E+05	1.47E-07	2.48E-12	9.88E-09	2.30E-11	8.90E-09	8.30E-08	9.24E-09	1.31E-08	4.58E-09	0.00E+00	1.88E-10	6.66E-13	4.16E-26	6.05E-25	7.70E-39	3.32E-27	1.14E-42	8.87E-35	1.77E-34	3.41E-43	1.29E-30	4.78E-08	3.05E-42	7.70E-18	3.74E-16	3.90E-25	4.16E-38	1.16E-53	3.58E-47	4.36E-41	0.00E+00	3.17E-24	3.11E-10	1.42E-08	0.00E+00	0.00E+00	5.97E-09	4.92E-09	1.03E-24
1.20E-09	600	1.22E+19	0.00E+00	2.77E-08	5.91E+05	0.00E+00	4.37E-22	2.51E+05	1.81E-07	1.57E+05	1.52E-07	2.58E-12	1.02E-08	2.38E-11	9.22E-09	8.58E-08	9.56E-09	1.35E-08	4.73E-09	0.00E+00	1.95E-10	6.90E-13	4.46E-26	6.29E-25	8.31E-39	3.57E-27	1.26E-42	9.22E-35	1.89E-34	3.68E-43	1.34E-30	4.94E-08	3.38E-42	7.97E-18	3.87E-16	4.06E-25	4.34E-38	1.20E-53	3.87E-47	4.71E-41	0.00E+00	3.38E-24	3.21E-10	1.47E-08	0.00E+00	0.00E+00	6.16E-09	5.08E-09	1.11E-24
1.21E-09	600	1.22E+19	0.00E+00	2.86E-08	5.91E+05	0.00E+00	4.56E-22	2.51E+05	1.87E-07	1.57E+05	1.57E-07	2.68E-12	1.06E-08	2.46E-11	9.55E-09	8.86E-08	9.89E-09	1.40E-08	4.89E-09	0.00E+00	2.02E-10	7.15E-13	4.78E-26	6.55E-25	8.97E-39	3.84E-27	1.41E-42	9.58E-35	2.03E-34	3.96E-43	1.40E-30	5.11E-08	3.76E-42	8.25E-18	4.01E-16	4.22E-25	4.54E-38	1.25E-53	4.18E-47	5.09E-41	0.00E+00	3.61E-24	3.32E-10	1.52E-08	0.00E+00	0.00E+00	6.37E-09	5.24E-09	1.18E-24
1.22E-09	600	1.22E+19	0.00E+00	2.95E-08	5.91E+05	0.00E+00	4.75E-22	2.51E+05	1.93E-07	1.57E+05	1.62E-07	2.78E-12	1.10E-08	2.55E-11	9.89E-09	9.15E-08	1.02E-08	1.44E-08	5.06E-09	0.00E+00	2.09E-10	7.40E-13	5.13E-26	6.81E-25	9.68E-39	4.13E-27	1.57E-42	9.96E-35	2.17E-34	4.27E-43	1.47E-30	5.27E-08	4.17E-42	8.54E-18	4.15E-16	4.38E-25	4.74E-38	1.29E-53	4.52E-47	5.50E-41	0.00E+00	3.85E-24	3.42E-10	1.57E-08	0.00E+00	0.00E+00	6.58E-09	5.41E-09	1.26E-24
1.23E-09	600	1.22E+19	0.00E+00	3.05E-08	5.91E+05	0.00E+00	4.95E-22	2.51E+05	2.00E-07	1.57E+05	1.68E-07	2.89E-12	1.14E-08	2.64E-11	1.02E-08	9.45E-08	1.06E-08	1.49E-08	5.23E-09	0.00E+00	2.16E-10	7.67E-13	5.49E-26	7.08E-25	1.04E-38	4.43E-27	1.74E-42	1.03E-34	2.33E-34	4.60E-43	1.53E-30	5.45E-08	4.63E-42	8.84E-18	4.29E-16	4.56E-25	4.95E-38	1.34E-53	4.88E-47	5.93E-41	0.00E+00	4.10E-24	3.53E-10	1.62E-08	0.00E+00	0.00E+00	6.79E-09	5.58E-09	1.35E-24
1.24E-09	600	1.22E+19	0.00E+00	3.15E-08	5.91E+05	0.00E+00	5.15E-22	2.51E+05	2.07E-07	1.57E+05	1.73E-07	3.00E-12	1.17E-08	2.74E-11	1.06E-08	9.76E-08	1.10E-08	1.54E-08	5.40E-09	0.00E+00	2.24E-10	7.94E-13	5.89E-26	7.36E-25	1.13E-38	4.76E-27	1.94E-42	1.07E-34	2.49E-34	4.96E-43	1.60E-30	5.63E-08	5.14E-42	9.15E-18	4.44E-16	4.73E-25	5.17E-38	1.38E-53	5.26E-47	6.40E-41	0.00E+00	4.38E-24	3.65E-10	1.67E-08	0.00E+00	0.00E+00	7.02E-09	5.77E-09	1.44E-24
1.25E-09	600	1.22E+19	0.00E+00	3.25E-08	5.91E+05	0.00E+00	5.37E-22	2.51E+05	2.13E-07	1.57E+05	1.79E-07	3.12E-12	1.22E-08	2.83E-11	1.10E-08	1.01E-07	1.13E-08	1.59E-08	5.58E-09	0.00E+00	2.32E-10	8.22E-13	6.31E-26	7.65E-25	1.21E-38	5.12E-27	2.16E-42	1.12E-34	2.67E-34	5.34E-43	1.67E-30	5.81E-08	5.70E-42	9.47E-18	4.60E-16	4.92E-25	5.40E-38	1.43E-53	5.68E-47	6.91E-41	0.00E+00	4.67E-24	3.77E-10	1.73E-08	0.00E+00	0.00E+00	7.25E-09	5.95E-09	1.54E-24
1.26E-09	600	1.22E+19	0.00E+00	3.35E-08	5.91E+05	0.00E+00	5.59E-22	2.51E+05	2.20E-07	1.57E+05	1.85E-07	3.24E-12	1.26E-08	2.93E-11	1.14E-08	1.04E-07	1.17E-08	1.64E-08	5.77E-09	0.00E+00	2.40E-10	8.52E-13	6.76E-26	7.96E-25	1.31E-38	5.50E-27	2.40E-42	1.16E-34	2.86E-34	5.75E-43	1.74E-30	6.00E-08	6.33E-42	9.80E-18	4.76E-16	5.11E-25	5.64E-38	1.48E-53	6.13E-47	7.46E-41	0.00E+00	4.98E-24	3.89E-10	1.79E-08	0.00E+00	0.00E+00	7.49E-09	6.14E-09	1.64E-24
1.27E-09	600	1.22E+19	0.00E+00	3.46E-08	5.91E+05	0.00E+00	5.82E-22	2.51E+05	2.28E-07	1.57E+05	1.91E-07	3.37E-12	1.30E-08	3.04E-11	1.18E-08	1.08E-07	1.21E-08	1.70E-08	5.96E-09	0.00E+00	2.48E-10	8.82E-13	7.24E-26	8.27E-25	1.41E-38	5.90E-27	2.66E-42	1.20E-34	3.06E-34	6.19E-43	1.82E-30	6.20E-08	7.02E-42	1.01E-17	4.92E-16	5.30E-25	5.88E-38	1.53E-53	6.61E-47	8.04E-41	0.00E+00	5.31E-24	4.01E-10	1.84E-08	0.00E+00	0.00E+00	7.73E-09	6.34E-09	1.75E-24
1.28E-09	600	1.22E+19	0.00E+00	3.57E-08	5.91E+05	0.00E+00	6.07E-22	2.51E+05	2.35E-07	1.57E+05	1.97E-07	3.49E-12	1.35E-08	3.14E-11	1.22E-08	1.11E-07	1.25E-08	1.75E-08	6.16E-09	0.00E+00	2.57E-10	9.13E-13	7.76E-26	8.60E-25	1.52E-38	6.34E-27	2.96E-42	1.25E-34	3.28E-34	6.66E-43	1.90E-30	6.40E-08	7.78E-42	1.05E-17	5.09E-16	5.51E-25	6.14E-38	1.59E-53	7.13E-47	8.67E-41	0.00E+00	5.66E-24	4.14E-10	1.91E-08	0.00E+00	0.00E+00	7.99E-09	6.55E-09	1.87E-24
1.29E-09	600	1.22E+19	0.00E+00	3.69E-08	5.91E+05	0.00E+00	6.32E-22	2.51E+05	2.43E-07	1.57E+05	2.04E-07	3.63E-12	1.39E-08	3.25E-11	1.26E-08	1.15E-07	1.30E-08	1.81E-08	6.37E-09	0.00E+00	2.66E-10	9.45E-13	8.31E-26	8.93E-25	1.64E-38	6.80E-27	3.29E-42	1.30E-34	3.51E-34	7.17E-43	1.98E-30	6.62E-08	8.62E-42	1.09E-17	5.27E-16	5.72E-25	6.40E-38	1.64E-53	7.68E-47	9.34E-41	0.00E+00	6.03E-24	4.28E-10	1.97E-08	0.00E+00	0.00E+00	8.25E-09	6.76E-09	2.00E-24
1.30E-09	600	1.22E+19	0.00E+00	3.81E-08	5.91E+05	0.00E+00	6.58E-22	2.51E+05	2.51E-07	1.57E+05	2.11E-07	3.77E-12	1.44E-08	3.37E-11	1.31E-08	1.18E-07	1.34E-08	1.87E-08	6.58E-09	0.00E+00	2.75E-10	9.78E-13	8.90E-26	9.28E-25	1.76E-38	7.30E-27	3.65E-42	1.35E-34	3.76E-34	7.71E-43	2.06E-30	6.83E-08	9.56E-42	1.12E-17	5.45E-16	5.94E-25	6.67E-38	1.72E-53	8.28E-47	1.01E-40	0.00E+00	6.44E-24	4.41E-10	2.03E-08	0.00E+00	0.00E+00	8.52E-09	6.98E-09	2.14E-24
1.31E-09	600	1.22E+19	0.00E+00	3.93E-08	5.91E+05	0.00E+00	6.85E-22	2.51E+05	2.59E-07	1.57E+05	2.18E-07	3.91E-12	1.49E-08	3.48E-11	1.35E-08	1.22E-07	1.39E-08	1.93E-08	6.80E-09	0.00E+00	2.85E-10	1.01E-12	9.53E-26	9.65E-25	1.90E-38	7.83E-27	4.05E-42	1.40E-34	4.02E-34	8.30E-43	2.15E-30	7.06E-08	1.06E-41	1.16E-17	5.63E-16	6.16E-25	6.96E-38	1.82E-53	8.92E-47	1.08E-40	0.00E+00	6.86E-24	4.56E-10	2.10E-08	0.00E+00	0.00E+00	8.80E-09	7.20E-09	2.28E-24
1.32E-09	600	1.22E+19	0.00E+00	4.06E-08	5.91E+05	0.00E+00	7.13E-22	2.51E+05	2.68E-07	1.57E+05	2.25E-07	4.06E-12	1.54E-08	3.61E-11	1.40E-08	1.26E-07	1.43E-08	1.99E-08	7.03E-09	0.00E+00	2.94E-10	1.05E-12	1.02E-25	1.00E-24	2.04E-38	8.40E-27	4.50E-42	1.45E-34	4.30E-34	8.92E-43	2.24E-30	7.29E-08	1.17E-41	1.20E-17	5.83E-16	6.40E-25	7.26E-38	1.94E-53	9.61E-47	1.17E-40	0.00E+00	7.32E-24	4.70E-10	2.17E-08	0.00E+00	0.00E+00	9.09E-09	7.43E-09	2.43E-24
1.33E-09	600	1.22E+19	0.00E+00	4.19E-08	5.91E+05	0.00E+00	7.43E-22	2.51E+05	2.77E-07	1.57E+05	2.32E-07	4.21E-12	1.60E-08	3.73E-11	1.45E-08	1.30E-07	1.48E-08	2.06E-08	7.26E-09	0.00E+00	3.05E-10	1.08E-12	1.09E-25	1.04E-24	2.20E-38	9.01E-27	4.99E-42	1.50E-34	4.60E-34	9.60E-43	2.34E-30	7.53E-08	1.30E-41	1.24E-17	6.02E-16	6.64E-25	7.56E-38	2.06E-53	1.03E-46	1.26E-40	0.00E+00	7.80E-24	4.86E-10	2.24E-08	0.00E+00	0.00E+00	9.39E-09	7.67E-09	2.60E-24
1.34E-09	600	1.22E+19	0.00E+00	4.32E-08	5.91E+05	0.00E+00	7.74E-22	2.51E+05	2.86E-07	1.57E+05	2.40E-07	4.37E-12	1.65E-08	3.86E-11	1.50E-08	1.35E-07	1.53E-08	2.13E-08	7.50E-09	0.00E+00	3.15E-10	1.12E-12	1.17E-25	1.08E-24	2.36E-38	9.67E-27	5.54E-42	1.56E-34	4.93E-34	1.03E-42	2.44E-30	7.77E-08	1.44E-41	1.29E-17	6.23E-16	6.89E-25	7.88E-38	2.18E-53	1.11E-46	1.35E-40	0.00E+00	8.32E-24	5.01E-10	2.32E-08	0.00E+00	0.00E+00	9.70E-09	7.92E-09	2.77E-24
1.35E-09	600	1.22E+19	0.00E+00	4.46E-08	5.91E+05	0.00E+00	8.06E-22	2.51E+05	2.95E-07	1.57E+05	2.48E-07	4.53E-12	1.71E-08	3.99E-11	1.55E-08	1.39E-07	1.58E-08	2.20E-08	7.75E-09	0.00E+00	3.26E-10	1.16E-12	1.25E-25	1.12E-24	2.54E-38	1.04E-26	6.14E-42	1.62E-34	5.27E-34	1.11E-42	2.54E-30	8.03E-08	1.59E-41	1.33E-17	6.44E-16	7.15E-25	8.21E-38	2.30E-53	1.20E-46	1.46E-40	0.00E+00	8.87E-24	5.17E-10	2.39E-08	0.00E+00	0.00E+00	1.00E-08	8.18E-09	2.96E-24
1.36E-09	600	1.22E+19	0.00E+00	4.61E-08	5.91E+05	0.00E+00	8.39E-22	2.51E+05	3.05E-07	1.57E+05	2.56E-07	4.70E-12	1.77E-08	4.13E-11	1.60E-08	1.44E-07	1.64E-08	2.27E-08	8.01E-09	0.00E+00	3.37E-10	1.20E-12	1.34E-25	1.17E-24	2.73E-38	1.11E-26	6.81E-42	1.68E-34	5.64E-34	1.19E-42	2.64E-30	8.29E-08	1.76E-41	1.38E-17	6.66E-16	7.41E-25	8.55E-38	2.42E-53	1.29E-46	1.57E-40	0.00E+00	9.46E-24	5.34E-10	2.47E-08	0.00E+00	0.00E+00	1.03E-08	8.44E-09	3.16E-24
1.37E-09	600	1.22E+19	0.00E+00	4.76E-08	5.91E+05	0.00E+00	8.73E-22	2.51E+05	3.15E-07	1.57E+05	2.64E-07	4.88E-12	1.83E-08	4.27E-11	1.66E-08	1.48E-07	1.69E-08	2.34E-08	8.27E-09	0.00E+00	3.49E-10	1.24E-12	1.43E-25	1.21E-24	2.94E-38	1.19E-26	7.55E-42	1.74E-34	6.03E-34	1.28E-42	2.75E-30	8.56E-08	1.95E-41	1.43E-17	6.89E-16	7.69E-25	8.91E-38	2.55E-53	1.39E-46	1.69E-40	0.00E+00	1.01E-23	5.51E-10	2.55E-08	0.00E+00	0.00E+00	1.07E-08	8.71E-09	3.37E-24
1.38E-09	600	1.22E+19	0.00E+00	4.91E-08	5.91E+05	0.00E+00	9.09E-22	2.51E+05	3.25E-07	1.57E+05	2.73E-07	5.06E-12	1.89E-08	4.42E-11	1.72E-08	1.53E-07	1.75E-08	2.42E-08	8.55E-09	0.00E+00	3.61E-10	1.29E-12	1.53E-25	1.26E-24	3.16E-38	1.28E-26	8.37E-42	1.81E-34	6.45E-34	1.38E-42	2.87E-30	8.84E-08	2.16E-41	1.47E-17	7.12E-16	7.98E-25	9.28E-38	2.68E-53	1.49E-46	1.82E-40	0.00E+00	1.07E-23	5.69E-10	2.64E-08	0.00E+00	0.00E+00	1.10E-08	9.00E-09	3.60E-24
1.39E-09	600	1.22E+19	0.00E+00	5.07E-08	5.91E+05	0.00E+00	9.47E-22	2.51E+05	3.36E-07	1.57E+05	2.82E-07	5.24E-12	1.95E-08	4.57E-11	1.77E-08	1.58E-07	1.81E-08	2.50E-08	8.83E-09	0.00E+00	3.73E-10	1.33E-12	1.64E-25	1.31E-24	3.39E-38	1.37E-26	9.28E-42	1.87E-34	6.89E-34	1.48E-42	2.99E-30	9.13E-08	2.39E-41	1.52E-17	7.36E-16	8.27E-25	9.66E-38	2.82E-53	1.61E-46	1.95E-40	0.00E+00	1.15E-23	5.88E-10	2.72E-08	0.00E+00	0.00E+00	1.14E-08	9.29E-09	3.84E-24
1.40E-09	600	1.22E+19	0.00E+00	5.23E-08	5.91E+05	0.00E+00	9.86E-22	2.51E+05	3.47E-07	1.57E+05	2.91E-07	5.44E-12	2.02E-08	4.73E-11	1.84E-08	1.63E-07	1.87E-08	2.58E-08	9.12E-09	0.00E+00	3.86E-10	1.38E-12	1.75E-25	1.36E-24	3.64E-38	1.47E-26	1.03E-41	1.94E-34	7.37E-34	1.59E-42	3.11E-30	9.43E-08	2.65E-41	1.58E-17	7.61E-16	8.58E-25	1.01E-37	2.96E-53	1.73E-46	2.10E-40	0.00E+00	1.22E-23	6.07E-10	2.81E-08	0.00E+00	0.00E+00	1.18E-08	9.59E-09	4.10E-24
1.41E-09	600	1.22E+19	0.00E+00	5.40E-08	5.91E+05	0.00E+00	1.03E-21	2.51E+05	3.58E-07	1.57E+05	3.01E-07	5.64E-12	2.09E-08	4.89E-11	1.90E-08	1.69E-07	1.93E-08	2.66E-08	9.42E-09	0.00E+00	3.99E-10	1.42E-12	1.87E-25	1.41E-24	3.91E-38	1.57E-26	1.14E-41	2.01E-34	7.88E-34	1.71E-42	3.24E-30	9.74E-08	2.93E-41	1.63E-17	7.87E-16	8.89E-25	1.05E-37	3.11E-53	1.86E-46	2.26E-40	0.00E+00	1.30E-23	6.26E-10	2.90E-08	0.00E+00	0.00E+00	1.21E-08	9.89E-09	4.38E-24
1.42E-09	600	1.22E+19	0.00E+00	5.58E-08	5.91E+05	0.00E+00	1.07E-21	2.51E+05	3.70E-07	1.57E+05	3.10E-07	5.84E-12	2.16E-08	5.06E-11	1.96E-08	1.74E-07	2.00E-08	2.75E-08	9.74E-09	0.00E+00	4.12E-10	1.47E-12	2.01E-25	1.46E-24	4.20E-38	1.68E-26	1.26E-41	2.09E-34	8.42E-34	1.83E-42	3.37E-30	1.01E-07	3.24E-41	1.69E-17	8.14E-16	9.22E-25	1.09E-37	3.26E-53	2.00E-46	2.43E-40	0.00E+00	1.39E-23	6.46E-10	3.00E-08	0.00E+00	0.00E+00	1.25E-08	1.02E-08	4.67E-24
1.43E-09	600	1.22E+19	0.00E+00	5.76E-08	5.91E+05	0.00E+00	1.11E-21	2.51E+05	3.82E-07	1.57E+05	3.21E-07	6.06E-12	2.23E-08	5.23E-11	2.03E-08	1.80E-07	2.07E-08	2.84E-08	1.01E-08	0.00E+00	4.26E-10	1.52E-12	2.14E-25	1.52E-24	4.51E-38	1.80E-26	1.40E-41	2.16E-34	9.01E-34	1.97E-42	3.51E-30	1.04E-07	3.58E-41	1.74E-17	8.41E-16	9.56E-25	1.13E-37	3.41E-53	2.15E-46	2.61E-40	0.00E+00	1.48E-23	6.67E-10	3.10E-08	0.00E+00	0.00E+00	1.30E-08	1.05E-08	4.98E-24
1.44E-09	600	1.22E+19	0.00E+00	5.94E-08	5.91E+05	0.00E+00	1.16E-21	2.51E+05	3.95E-07	1.57E+05	3.31E-07	6.28E-12	2.31E-08	5.41E-11	2.10E-08	1.86E-07	2.14E-08	2.93E-08	1.04E-08	0.00E+00	4.41E-10	1.58E-12	2.29E-25	1.58E-24	4.85E-38	1.93E-26	1.55E-41	2.24E-34	9.63E-34	2.12E-42	3.65E-30	1.07E-07	3.96E-41	1.80E-17	8.69E-16	9.91E-25	1.18E-37	3.58E-53	2.31E-46	2.80E-40	0.00E+00	1.58E-23	6.89E-10	3.20E-08	0.00E+00	0.00E+00	1.34E-08	1.09E-08	5.32E-24
1.45E-09	600	1.22E+19	0.00E+00	6.13E-08	5.91E+05	0.00E+00	1.21E-21	2.51E+05	4.07E-07	1.57E+05	3.42E-07	6.51E-12	2.39E-08	5.60E-11	2.17E-08	1.92E-07	2.21E-08	3.03E-08	1.07E-08	0.00E+00	4.56E-10	1.63E-12	2.45E-25	1.64E-24	5.20E-38	2.07E-26	1.71E-41	2.33E-34	1.03E-33	2.27E-42	3.79E-30	1.11E-07	4.38E-41	1.86E-17	8.98E-16	1.03E-24	1.23E-37	3.74E-53	2.48E-46	3.01E-40	0.00E+00	1.68E-23	7.11E-10	3.30E-08	0.00E+00	0.00E+00	1.38E-08	1.12E-08	5.67E-24
1.46E-09	600	1.22E+19	0.00E+00	6.33E-08	5.91E+05	0.00E+00	1.26E-21	2.51E+05	4.21E-07	1.57E+05	3.53E-07	6.74E-12	2.47E-08	5.79E-11	2.25E-08	1.98E-07	2.28E-08	3.13E-08	1.11E-08	0.00E+00	4.71E-10	1.69E-12	2.62E-25	1.70E-24	5.58E-38	2.21E-26	1.90E-41	2.41E-34	1.10E-33	2.44E-42	3.95E-30	1.14E-07	4.84E-41	1.93E-17	9.29E-16	1.06E-24	1.28E-37	3.91E-53	2.66E-46	3.23E-40	0.00E+00	1.79E-23	7.34E-10	3.41E-08	0.00E+00	0.00E+00	1.43E-08	1.16E-08	6.05E-24
1.47E-09	600	1.22E+19	0.00E+00	6.54E-08	5.91E+05	0.00E+00	1.31E-21	2.51E+05	4.35E-07	1.57E+05	3.65E-07	6.99E-12	2.55E-08	5.99E-11	2.32E-08	2.04E-07	2.36E-08	3.23E-08	1.15E-08	0.00E+00	4.87E-10	1.74E-12	2.80E-25	1.76E-24	5.99E-38	2.37E-26	2.10E-41	2.50E-34	1.17E-33	2.62E-42	4.10E-30	1.18E-07	5.35E-41	1.99E-17	9.60E-16	1.10E-24	1.33E-37	4.09E-53	2.86E-46	3.47E-40	0.00E+00	1.91E-23	7.58E-10	3.52E-08	0.00E+00	0.00E+00	1.47E-08	1.20E-08	6.46E-24
1.48E-09	600	1.22E+19	0.00E+00	6.75E-08	5.91E+05	0.00E+00	1.36E-21	2.51E+05	4.49E-07	1.57E+05	3.77E-07	7.24E-12	2.64E-08	6.19E-11	2.40E-08	2.11E-07	2.44E-08	3.34E-08	1.18E-08	0.00E+00	5.04E-10	1.80E-12	2.99E-25	1.83E-24	6.43E-38	2.54E-26	2.32E-41	2.59E-34	1.26E-33	2.81E-42	4.27E-30	1.22E-07	5.91E-41	2.06E-17	9.92E-16	1.14E-24	1.38E-37	4.27E-53	3.07E-46	3.73E-40	0.00E+00	2.04E-23	7.82E-10	3.64E-08	0.00E+00	0.00E+00	1.52E-08	1.24E-08	6.89E-24
1.49E-09	600	1.22E+19	0.00E+00	6.96E-08	5.91E+05	0.00E+00	1.42E-21	2.51E+05	4.63E-07	1.57E+05	3.89E-07	7.50E-12	2.73E-08	6.40E-11	2.48E-08	2.18E-07	2.52E-08	3.44E-08	1.22E-08	0.00E+00	5.20E-10	1.86E-12	3.20E-25	1.90E-24	6.89E-38	2.71E-26	2.57E-41	2.68E-34	1.34E-33	3.02E-42	4.44E-30	1.26E-07	6.53E-41	2.13E-17	1.03E-15	1.18E-24	1.44E-37	4.46E-53	3.29E-46	4.00E-40	0.00E+00	2.17E-23	8.07E-10	3.76E-08	0.00E+00	0.00E+00	1.57E-08	1.28E-08	7.35E-24
1.50E-09	600	1.22E+19	0.00E+00	7.19E-08	5.91E+05	0.00E+00	1.48E-21	2.51E+05	4.79E-07	1.57E+05	4.02E-07	7.77E-12	2.82E-08	6.62E-11	2.57E-08	2.25E-07	2.60E-08	3.56E-08	1.26E-08	0.00E+00	5.38E-10	1.93E-12	3.42E-25	1.97E-24	7.39E-38	2.90E-26	2.84E-41	2.78E-34	1.43E-33	3.24E-42	4.61E-30	1.30E-07	7.22E-41	2.20E-17	1.06E-15	1.23E-24	1.49E-37	4.66E-53	3.53E-46	4.29E-40	0.00E+00	2.32E-23	8.33E-10	3.88E-08	0.00E+00	0.00E+00	1.62E-08	1.32E-08	7.84E-24
1.51E-09	600	1.22E+19	0.00E+00	7.42E-08	5.91E+05	0.00E+00	1.54E-21	2.51E+05	4.94E-07	1.57E+05	4.15E-07	8.05E-12	2.91E-08	6.84E-11	2.66E-08	2.32E-07	2.69E-08	3.67E-08	1.30E-08	0.00E+00	5.56E-10	1.99E-12	3.65E-25	2.05E-24	7.93E-38	3.11E-26	3.14E-41	2.88E-34	1.53E-33	3.47E-42	4.80E-30	1.34E-07	7.98E-41	2.27E-17	1.09E-15	1.27E-24	1.55E-37	4.86E-53	3.79E-46	4.61E-40	0.00E+00	2.47E-23	8.60E-10	4.01E-08	0.00E+00	0.00E+00	1.67E-08	1.36E-08	8.36E-24
1.52E-09	600	1.22E+19	0.00E+00	7.66E-08	5.91E+05	0.00E+00	1.60E-21	2.51E+05	5.10E-07	1.57E+05	4.28E-07	8.34E-12	3.01E-08	7.07E-11	2.74E-08	2.40E-07	2.78E-08	3.79E-08	1.35E-08	0.00E+00	5.75E-10	2.06E-12	3.91E-25	2.12E-24	8.50E-38	3.32E-26	3.48E-41	2.98E-34	1.64E-33	3.73E-42	4.98E-30	1.39E-07	8.81E-41	2.35E-17	1.13E-15	1.32E-24	1.61E-37	5.07E-53	4.07E-46	4.94E-40	0.00E+00	2.63E-23	8.88E-10	4.14E-08	0.00E+00	0.00E+00	1.73E-08	1.40E-08	8.92E-24
1.53E-09	600	1.22E+19	0.00E+00	7.91E-08	5.91E+05	0.00E+00	1.67E-21	2.51E+05	5.27E-07	1.57E+05	4.42E-07	8.64E-12	3.11E-08	7.31E-11	2.84E-08	2.48E-07	2.87E-08	3.91E-08	1.39E-08	0.00E+00	5.94E-10	2.13E-12	4.17E-25	2.20E-24	9.11E-38	3.56E-26	3.84E-41	3.09E-34	1.75E-33	4.00E-42	5.18E-30	1.43E-07	9.73E-41	2.43E-17	1.17E-15	1.36E-24	1.68E-37	5.28E-53	4.37E-46	5.30E-40	0.00E+00	2.81E-23	9.17E-10	4.27E-08	0.00E+00	0.00E+00	1.78E-08	1.45E-08	9.51E-24
1.54E-09	600	1.22E+19	0.00E+00	8.16E-08	5.91E+05	0.00E+00	1.74E-21	2.51E+05	5.44E-07	1.57E+05	4.57E-07	8.94E-12	3.21E-08	7.56E-11	2.93E-08	2.56E-07	2.96E-08	4.04E-08	1.44E-08	0.00E+00	6.14E-10	2.20E-12	4.46E-25	2.29E-24	9.77E-38	3.80E-26	4.25E-41	3.20E-34	1.87E-33	4.29E-42	5.38E-30	1.48E-07	1.07E-40	2.51E-17	1.21E-15	1.41E-24	1.74E-37	5.50E-53	4.68E-46	5.69E-40	0.00E+00	2.99E-23	9.46E-10	4.41E-08	0.00E+00	0.00E+00	1.84E-08	1.50E-08	1.01E-23
1.55E-09	600	1.22E+19	0.00E+00	8.43E-08	5.91E+05	0.00E+00	1.81E-21	2.51E+05	5.62E-07	1.57E+05	4.71E-07	9.26E-12	3.32E-08	7.81E-11	3.03E-08	2.64E-07	3.06E-08	4.17E-08	1.48E-08	0.00E+00	6.35E-10	2.28E-12	4.76E-25	2.37E-24	1.05E-37	4.07E-26	4.70E-41	3.32E-34	1.99E-33	4.60E-42	5.59E-30	1.53E-07	1.19E-40	2.59E-17	1.25E-15	1.46E-24	1.81E-37	5.73E-53	5.02E-46	6.10E-40	0.00E+00	3.19E-23	9.77E-10	4.56E-08	0.00E+00	0.00E+00	1.90E-08	1.54E-08	1.08E-23
1.56E-09	600	1.22E+19	0.00E+00	8.70E-08	5.91E+05	0.00E+00	1.89E-21	2.51E+05	5.80E-07	1.57E+05	4.87E-07	9.59E-12	3.43E-08	8.07E-11	3.13E-08	2.73E-07	3.16E-08	4.31E-08	1.53E-08	0.00E+00	6.56E-10	2.35E-12	5.09E-25	2.46E-24	1.12E-37	4.35E-26	5.19E-41	3.43E-34	2.13E-33	4.93E-42	5.81E-30	1.58E-07	1.31E-40	2.68E-17	1.29E-15	1.51E-24	1.88E-37	5.97E-53	5.39E-46	6.54E-40	0.00E+00	3.40E-23	1.01E-09	4.71E-08	0.00E+00	0.00E+00	1.96E-08	1.59E-08	1.15E-23
1.57E-09	600	1.22E+19	0.00E+00	8.98E-08	5.91E+05	0.00E+00	1.97E-21	2.51E+05	5.99E-07	1.57E+05	5.03E-07	9.93E-12	3.55E-08	8.35E-11	3.24E-08	2.82E-07	3.27E-08	4.45E-08	1.58E-08	0.00E+00	6.78E-10	2.43E-12	5.43E-25	2.56E-24	1.20E-37	4.65E-26	5.74E-41	3.56E-34	2.27E-33	5.29E-42	6.03E-30	1.63E-07	1.45E-40	2.77E-17	1.33E-15	1.57E-24	1.95E-37	6.21E-53	5.78E-46	7.01E-40	0.00E+00	3.62E-23	1.04E-09	4.86E-08	0.00E+00	0.00E+00	2.03E-08	1.65E-08	1.23E-23
1.58E-09	600	1.22E+19	0.00E+00	9.27E-08	5.91E+05	0.00E+00	2.05E-21	2.51E+05	6.19E-07	1.57E+05	5.19E-07	1.03E-11	3.67E-08	8.63E-11	3.35E-08	2.91E-07	3.38E-08	4.59E-08	1.63E-08	0.00E+00	7.01E-10	2.52E-12	5.80E-25	2.65E-24	1.29E-37	4.98E-26	6.34E-41	3.68E-34	2.43E-33	5.67E-42	6.26E-30	1.68E-07	1.60E-40	2.86E-17	1.38E-15	1.62E-24	2.03E-37	6.46E-53	6.19E-46	7.52E-40	0.00E+00	3.86E-23	1.07E-09	5.02E-08	0.00E+00	0.00E+00	2.09E-08	1.70E-08	1.31E-23
1.59E-09	600	1.22E+19	0.00E+00	9.57E-08	5.91E+05	0.00E+00	2.14E-21	2.51E+05	6.39E-07	1.57E+05	5.36E-07	1.06E-11	3.79E-08	8.92E-11	3.46E-08	3.00E-07	3.49E-08	4.74E-08	1.69E-08	0.00E+00	7.24E-10	2.60E-12	6.20E-25	2.75E-24	1.38E-37	5.32E-26	7.01E-41	3.82E-34	2.59E-33	6.09E-42	6.51E-30	1.73E-07	1.76E-40	2.96E-17	1.42E-15	1.68E-24	2.10E-37	6.72E-53	6.64E-46	8.06E-40	0.00E+00	4.12E-23	1.11E-09	5.18E-08	0.00E+00	0.00E+00	2.16E-08	1.75E-08	1.40E-23
1.60E-09	600	1.22E+19	0.00E+00	9.88E-08	5.91E+05	0.00E+00	2.23E-21	2.51E+05	6.60E-07	1.57E+05	5.53E-07	1.10E-11	3.91E-08	9.22E-11	3.58E-08	3.10E-07	3.60E-08	4.90E-08	1.74E-08	0.00E+00	7.48E-10	2.69E-12	6.62E-25	2.86E-24	1.48E-37	5.69E-26	7.74E-41	3.95E-34	2.77E-33	6.53E-42	6.75E-30	1.79E-07	1.95E-40	3.06E-17	1.47E-15	1.74E-24	2.19E-37	6.99E-53	7.12E-46	8.64E-40	0.00E+00	4.39E-23	1.15E-09	5.35E-08	0.00E+00	0.00E+00	2.23E-08	1.81E-08	1.49E-23
1.61E-09	600	1.22E+19	0.00E+00	1.02E-07	5.91E+05	0.00E+00	2.32E-21	2.51E+05	6.81E-07	1.57E+05	5.71E-07	1.14E-11	4.04E-08	9.52E-11	3.70E-08	3.20E-07	3.72E-08	5.06E-08	1.80E-08	0.00E+00	7.73E-10	2.78E-12	7.07E-25	2.96E-24	1.58E-37	6.08E-26	8.56E-41	4.09E-34	2.95E-33	7.00E-42	7.01E-30	1.85E-07	2.15E-40	3.16E-17	1.52E-15	1.80E-24	2.27E-37	7.27E-53	7.63E-46	9.26E-40	0.00E+00	4.68E-23	1.18E-09	5.53E-08	0.00E+00	0.00E+00	2.31E-08	1.87E-08	1.59E-23
1.62E-09	600	1.22E+19	0.00E+00	1.05E-07	5.91E+05	0.00E+00	2.42E-21	2.51E+05	7.03E-07	1.57E+05	5.90E-07	1.18E-11	4.18E-08	9.84E-11	3.82E-08	3.30E-07	3.85E-08	5.22E-08	1.86E-08	0.00E+00	7.99E-10	2.87E-12	7.55E-25	3.08E-24	1.69E-37	6.50E-26	9.45E-41	4.24E-34	3.15E-33	7.50E-42	7.28E-30	1.91E-07	2.37E-40	3.27E-17	1.57E-15	1.87E-24	2.36E-37	7.56E-53	8.17E-46	9.92E-40	0.00E+00	4.98E-23	1.22E-09	5.71E-08	0.00E+00	0.00E+00	2.38E-08	1.93E-08	1.70E-23
1.63E-09	600	1.22E+19	0.00E+00	1.09E-07	5.91E+05	0.00E+00	2.52E-21	2.51E+05	7.26E-07	1.57E+05	6.09E-07	1.22E-11	4.32E-08	1.02E-10	3.95E-08	3.41E-07	3.97E-08	5.39E-08	1.92E-08	0.00E+00	8.25E-10	2.97E-12	8.06E-25	3.19E-24	1.81E-37	6.95E-26	1.04E-40	4.39E-34	3.37E-33	8.05E-42	7.56E-30	1.97E-07	2.62E-40	3.37E-17	1.62E-15	1.93E-24	2.44E-37	7.85E-53	8.76E-46	1.06E-39	0.00E+00	5.31E-23	1.26E-09	5.89E-08	0.00E+00	0.00E+00	2.46E-08	1.99E-08	1.81E-23
1.64E-09	600	1.22E+19	0.00E+00	1.12E-07	5.91E+05	0.00E+00	2.63E-21	2.51E+05	7.50E-07	1.57E+05	6.29E-07	1.26E-11	4.46E-08	1.05E-10	4.08E-08	3.52E-07	4.10E-08	5.56E-08	1.98E-08	0.00E+00	8.53E-10	3.07E-12	8.61E-25	3.31E-24	1.94E-37	7.43E-26	1.15E-40	4.54E-34	3.59E-33	8.63E-42	7.84E-30	2.03E-07	2.89E-40	3.49E-17	1.67E-15	2.00E-24	2.54E-37	8.16E-53	9.38E-46	1.14E-39	0.00E+00	5.66E-23	1.30E-09	6.08E-08	0.00E+00	0.00E+00	2.54E-08	2.05E-08	1.93E-23
1.65E-09	600	1.22E+19	0.00E+00	1.16E-07	5.91E+05	0.00E+00	2.74E-21	2.51E+05	7.74E-07	1.57E+05	6.50E-07	1.31E-11	4.61E-08	1.09E-10	4.22E-08	3.63E-07	4.24E-08	5.74E-08	2.05E-08	0.00E+00	8.81E-10	3.17E-12	9.19E-25	3.44E-24	2.08E-37	7.94E-26	1.27E-40	4.70E-34	3.83E-33	9.25E-42	8.14E-30	2.10E-07	3.18E-40	3.60E-17	1.73E-15	2.07E-24	2.63E-37	8.47E-53	1.01E-45	1.22E-39	0.00E+00	6.03E-23	1.34E-09	6.28E-08	0.00E+00	0.00E+00	2.62E-08	2.12E-08	2.06E-23
1.66E-09	600	1.22E+19	0.00E+00	1.20E-07	5.91E+05	0.00E+00	2.86E-21	2.51E+05	7.99E-07	1.57E+05	6.71E-07	1.35E-11	4.76E-08	1.12E-10	4.36E-08	3.75E-07	4.38E-08	5.93E-08	2.11E-08	0.00E+00	9.10E-10	3.28E-12	9.81E-25	3.57E-24	2.23E-37	8.48E-26	1.41E-40	4.87E-34	4.09E-33	9.91E-42	8.45E-30	2.17E-07	3.51E-40	3.72E-17	1.79E-15	2.14E-24	2.73E-37	8.80E-53	1.08E-45	1.31E-39	0.00E+00	6.43E-23	1.39E-09	6.48E-08	0.00E+00	0.00E+00	2.70E-08	2.19E-08	2.19E-23
1.67E-09	600	1.22E+19	0.00E+00	1.23E-07	5.91E+05	0.00E+00	2.98E-21	2.51E+05	8.25E-07	1.57E+05	6.92E-07	1.40E-11	4.92E-08	1.16E-10	4.50E-08	3.87E-07	4.52E-08	6.12E-08	2.18E-08	0.00E+00	9.41E-10	3.39E-12	1.05E-24	3.70E-24	2.38E-37	9.07E-26	1.55E-40	5.04E-34	4.37E-33	1.06E-41	8.76E-30	2.24E-07	3.88E-40	3.85E-17	1.85E-15	2.22E-24	2.84E-37	9.13E-53	1.15E-45	1.40E-39	0.00E+00	6.85E-23	1.43E-09	6.70E-08	0.00E+00	0.00E+00	2.79E-08	2.26E-08	2.34E-23
1.68E-09	600	1.22E+19	0.00E+00	1.27E-07	5.91E+05	0.00E+00	3.11E-21	2.51E+05	8.52E-07	1.57E+05	7.15E-07	1.45E-11	5.08E-08	1.20E-10	4.65E-08	4.00E-07	4.67E-08	6.32E-08	2.25E-08	0.00E+00	9.72E-10	3.50E-12	1.12E-24	3.84E-24	2.55E-37	9.69E-26	1.71E-40	5.22E-34	4.66E-33	1.14E-41	9.09E-30	2.31E-07	4.28E-40	3.97E-17	1.91E-15	2.29E-24	2.94E-37	9.48E-53	1.23E-45	1.50E-39	0.00E+00	7.31E-23	1.48E-09	6.91E-08	0.00E+00	0.00E+00	2.88E-08	2.33E-08	2.50E-23
1.69E-09	600	1.22E+19	0.00E+00	1.31E-07	5.91E+05	0.00E+00	3.24E-21	2.51E+05	8.80E-07	1.57E+05	7.38E-07	1.50E-11	5.25E-08	1.24E-10	4.81E-08	4.13E-07	4.83E-08	6.53E-08	2.33E-08	0.00E+00	1.00E-09	3.62E-12	1.19E-24	3.99E-24	2.73E-37	1.03E-25	1.89E-40	5.41E-34	4.98E-33	1.22E-41	9.43E-30	2.39E-07	4.72E-40	4.11E-17	1.97E-15	2.37E-24	3.05E-37	9.84E-53	1.32E-45	1.60E-39	0.00E+00	7.79E-23	1.52E-09	7.14E-08	0.00E+00	0.00E+00	2.98E-08	2.41E-08	2.66E-23
1.70E-09	600	1.22E+19	0.00E+00	1.36E-07	5.91E+05	0.00E+00	3.38E-21	2.51E+05	9.08E-07	1.57E+05	7.62E-07	1.55E-11	5.42E-08	1.28E-10	4.97E-08	4.26E-07	4.98E-08	6.74E-08	2.40E-08	0.00E+00	1.04E-09	3.74E-12	1.27E-24	4.14E-24	2.92E-37	1.11E-25	2.09E-40	5.60E-34	5.31E-33	1.31E-41	9.78E-30	2.46E-07	5.20E-40	4.24E-17	2.03E-15	2.45E-24	3.17E-37	1.02E-52	1.42E-45	1.72E-39	0.00E+00	8.30E-23	1.57E-09	7.37E-08	0.00E+00	0.00E+00	3.07E-08	2.49E-08	2.84E-23
1.71E-09	600	1.22E+19	0.00E+00	1.40E-07	5.91E+05	0.00E+00	3.53E-21	2.51E+05	9.38E-07	1.57E+05	7.87E-07	1.61E-11	5.60E-08	1.32E-10	5.13E-08	4.40E-07	5.15E-08	6.96E-08	2.48E-08	0.00E+00	1.07E-09	3.86E-12	1.36E-24	4.30E-24	3.12E-37	1.18E-25	2.30E-40	5.79E-34	5.67E-33	1.40E-41	1.01E-29	2.54E-07	5.74E-40	4.38E-17	2.10E-15	2.54E-24	3.28E-37	1.06E-52	1.51E-45	1.84E-39	0.00E+00	8.85E-23	1.62E-09	7.61E-08	0.00E+00	0.00E+00	3.17E-08	2.57E-08	3.02E-23
1.72E-09	600	1.22E+19	0.00E+00	1.45E-07	5.91E+05	0.00E+00	3.69E-21	2.51E+05	9.68E-07	1.57E+05	8.12E-07	1.66E-11	5.79E-08	1.37E-10	5.30E-08	4.54E-07	5.32E-08	7.18E-08	2.56E-08	0.00E+00	1.11E-09	3.99E-12	1.45E-24	4.46E-24	3.34E-37	1.26E-25	2.54E-40	6.00E-34	6.05E-33	1.50E-41	1.05E-29	2.63E-07	6.33E-40	4.53E-17	2.17E-15	2.63E-24	3.40E-37	1.10E-52	1.62E-45	1.97E-39	0.00E+00	9.43E-23	1.68E-09	7.86E-08	0.00E+00	0.00E+00	3.28E-08	2.65E-08	3.22E-23
1.73E-09	600	1.22E+19	0.00E+00	1.49E-07	5.91E+05	0.00E+00	3.85E-21	2.51E+05	1.00E-06	1.57E+05	8.39E-07	1.72E-11	5.98E-08	1.41E-10	5.48E-08	4.69E-07	5.49E-08	7.42E-08	2.65E-08	0.00E+00	1.14E-09	4.12E-12	1.55E-24	4.63E-24	3.57E-37	1.35E-25	2.80E-40	6.21E-34	6.45E-33	1.61E-41	1.09E-29	2.71E-07	6.97E-40	4.68E-17	2.24E-15	2.72E-24	3.53E-37	1.14E-52	1.74E-45	2.10E-39	0.00E+00	1.00E-22	1.73E-09	8.11E-08	0.00E+00	0.00E+00	3.38E-08	2.74E-08	3.44E-23
1.74E-09	600	1.22E+19	0.00E+00	1.54E-07	5.91E+05	0.00E+00	4.02E-21	2.51E+05	1.03E-06	1.57E+05	8.66E-07	1.78E-11	6.18E-08	1.46E-10	5.66E-08	4.84E-07	5.67E-08	7.66E-08	2.73E-08	0.00E+00	1.18E-09	4.26E-12	1.65E-24	4.81E-24	3.82E-37	1.44E-25	3.09E-40	6.43E-34	6.88E-33	1.73E-41	1.13E-29	2.80E-07	7.69E-40	4.83E-17	2.32E-15	2.81E-24	3.66E-37	1.18E-52	1.86E-45	2.25E-39	0.00E+00	1.07E-22	1.79E-09	8.38E-08	0.00E+00	0.00E+00	3.49E-08	2.82E-08	3.67E-23
1.75E-09	600	1.22E+19	0.00E+00	1.59E-07	5.91E+05	0.00E+00	4.19E-21	2.51E+05	1.07E-06	1.57E+05	8.94E-07	1.84E-11	6.38E-08	1.51E-10	5.85E-08	5.00E-07	5.86E-08	7.90E-08	2.82E-08	0.00E+00	1.22E-09	4.40E-12	1.76E-24	4.99E-24	4.08E-37	1.54E-25	3.41E-40	6.65E-34	7.35E-33	1.85E-41	1.17E-29	2.89E-07	8.48E-40	4.99E-17	2.39E-15	2.91E-24	3.80E-37	1.22E-52	1.99E-45	2.41E-39	0.00E+00	1.14E-22	1.84E-09	8.65E-08	0.00E+00	0.00E+00	3.60E-08	2.91E-08	3.91E-23
1.76E-09	600	1.22E+19	0.00E+00	1.64E-07	5.91E+05	0.00E+00	4.38E-21	2.51E+05	1.10E-06	1.57E+05	9.23E-07	1.90E-11	6.59E-08	1.56E-10	6.04E-08	5.16E-07	6.05E-08	8.16E-08	2.91E-08	0.00E+00	1.26E-09	4.55E-12	1.88E-24	5.18E-24	4.37E-37	1.64E-25	3.76E-40	6.89E-34	7.84E-33	1.99E-41	1.22E-29	2.98E-07	9.35E-40	5.15E-17	2.47E-15	3.01E-24	3.94E-37	1.27E-52	2.13E-45	2.58E-39	0.00E+00	1.22E-22	1.90E-09	8.93E-08	0.00E+00	0.00E+00	3.72E-08	3.01E-08	4.17E-23
1.77E-09	600	1.22E+19	0.00E+00	1.70E-07	5.91E+05	0.00E+00	4.57E-21	2.51E+05	1.14E-06	1.57E+05	9.53E-07	1.97E-11	6.81E-08	1.61E-10	6.24E-08	5.33E-07	6.25E-08	8.42E-08	3.01E-08	0.00E+00	1.30E-09	4.70E-12	2.01E-24	5.38E-24	4.67E-37	1.75E-25	4.15E-40	7.13E-34	8.36E-33	2.13E-41	1.26E-29	3.08E-07	1.03E-39	5.32E-17	2.55E-15	3.11E-24	4.08E-37	1.31E-52	2.27E-45	2.76E-39	0.00E+00	1.30E-22	1.97E-09	9.22E-08	0.00E+00	0.00E+00	3.84E-08	3.11E-08	4.44E-23
1.78E-09	600	1.22E+19	0.00E+00	1.75E-07	5.91E+05	0.00E+00	4.78E-21	2.51E+05	1.17E-06	1.57E+05	9.84E-07	2.03E-11	7.03E-08	1.66E-10	6.45E-08	5.50E-07	6.45E-08	8.70E-08	3.11E-08	0.00E+00	1.35E-09	4.85E-12	2.14E-24	5.59E-24	4.99E-37	1.87E-25	4.58E-40	7.38E-34	8.92E-33	2.28E-41	1.31E-29	3.18E-07	1.14E-39	5.50E-17	2.64E-15	3.22E-24	4.23E-37	1.36E-52	2.43E-45	2.95E-39	0.00E+00	1.38E-22	2.03E-09	9.52E-08	0.00E+00	0.00E+00	3.97E-08	3.21E-08	4.73E-23
1.79E-09	600	1.22E+19	0.00E+00	1.81E-07	5.91E+05	0.00E+00	4.99E-21	2.51E+05	1.21E-06	1.57E+05	1.02E-06	2.10E-11	7.26E-08	1.72E-10	6.66E-08	5.68E-07	6.66E-08	8.98E-08	3.21E-08	0.00E+00	1.39E-09	5.01E-12	2.29E-24	5.80E-24	5.34E-37	2.00E-25	5.05E-40	7.64E-34	9.52E-33	2.45E-41	1.35E-29	3.28E-07	1.25E-39	5.68E-17	2.72E-15	3.33E-24	4.38E-37	1.41E-52	2.60E-45	3.16E-39	0.00E+00	1.47E-22	2.09E-09	9.83E-08	0.00E+00	0.00E+00	4.10E-08	3.31E-08	5.05E-23
1.80E-09	600	1.22E+19	0.00E+00	1.87E-07	5.91E+05	0.00E+00	5.22E-21	2.51E+05	1.25E-06	1.57E+05	1.05E-06	2.18E-11	7.50E-08	1.77E-10	6.88E-08	5.86E-07	6.88E-08	9.27E-08	3.31E-08	0.00E+00	1.44E-09	5.18E-12	2.44E-24	6.03E-24	5.70E-37	2.13E-25	5.57E-40	7.91E-34	1.02E-32	2.62E-41	1.40E-29	3.39E-07	1.38E-39	5.87E-17	2.81E-15	3.44E-24	4.54E-37	1.46E-52	2.78E-45	3.37E-39	0.00E+00	1.57E-22	2.16E-09	1.01E-07	0.00E+00	0.00E+00	4.23E-08	3.42E-08	5.38E-23
1.81E-09	600	1.22E+19	0.00E+00	1.93E-07	5.91E+05	0.00E+00	5.45E-21	2.51E+05	1.29E-06	1.57E+05	1.08E-06	2.25E-11	7.75E-08	1.83E-10	7.11E-08	6.05E-07	7.11E-08	9.57E-08	3.42E-08	0.00E+00	1.48E-09	5.35E-12	2.61E-24	6.26E-24	6.10E-37	2.28E-25	6.14E-40	8.19E-34	1.08E-32	2.81E-41	1.46E-29	3.50E-07	1.52E-39	6.06E-17	2.90E-15	3.56E-24	4.71E-37	1.51E-52	2.98E-45	3.61E-39	0.00E+00	1.67E-22	2.23E-09	1.05E-07	0.00E+00	0.00E+00	4.36E-08	3.53E-08	5.74E-23
1.82E-09	600	1.22E+19	0.00E+00	1.99E-07	5.91E+05	0.00E+00	5.70E-21	2.51E+05	1.33E-06	1.57E+05	1.12E-06	2.33E-11	8.00E-08	1.89E-10	7.35E-08	6.25E-07	7.34E-08	9.88E-08	3.53E-08	0.00E+00	1.53E-09	5.53E-12	2.78E-24	6.50E-24	6.52E-37	2.43E-25	6.78E-40	8.47E-34	1.16E-32	3.01E-41	1.51E-29	3.61E-07	1.68E-39	6.26E-17	3.00E-15	3.68E-24	4.88E-37	1.57E-52	3.18E-45	3.86E-39	0.00E+00	1.78E-22	2.30E-09	1.08E-07	0.00E+00	0.00E+00	4.51E-08	3.64E-08	6.11E-23
1.83E-09	600	1.22E+19	0.00E+00	2.05E-07	5.91E+05	0.00E+00	5.96E-21	2.51E+05	1.38E-06	1.57E+05	1.15E-06	2.41E-11	8.26E-08	1.95E-10	7.59E-08	6.45E-07	7.58E-08	1.02E-07	3.65E-08	0.00E+00	1.58E-09	5.71E-12	2.97E-24	6.75E-24	6.96E-37	2.60E-25	7.47E-40	8.77E-34	1.23E-32	3.23E-41	1.56E-29	3.73E-07	1.85E-39	6.47E-17	3.10E-15	3.81E-24	5.06E-37	1.63E-52	3.41E-45	4.13E-39	0.00E+00	1.90E-22	2.38E-09	1.12E-07	0.00E+00	0.00E+00	4.65E-08	3.76E-08	6.52E-23
1.84E-09	600	1.22E+19	0.00E+00	2.12E-07	5.91E+05	0.00E+00	6.23E-21	2.51E+05	1.42E-06	1.57E+05	1.19E-06	2.49E-11	8.54E-08	2.02E-10	7.84E-08	6.66E-07	7.83E-08	1.05E-07	3.76E-08	0.00E+00	1.63E-09	5.90E-12	3.16E-24	7.01E-24	7.44E-37	2.77E-25	8.24E-40	9.08E-34	1.31E-32	3.46E-41	1.62E-29	3.85E-07	2.04E-39	6.68E-17	3.20E-15	3.94E-24	5.24E-37	1.68E-52	3.64E-45	4.41E-39	0.00E+00	2.02E-22	2.46E-09	1.15E-07	0.00E+00	0.00E+00	4.80E-08	3.88E-08	6.95E-23
1.85E-09	600	1.22E+19	0.00E+00	2.19E-07	5.91E+05	0.00E+00	6.52E-21	2.51E+05	1.47E-06	1.57E+05	1.23E-06	2.57E-11	8.82E-08	2.08E-10	8.10E-08	6.87E-07	8.08E-08	1.09E-07	3.89E-08	0.00E+00	1.69E-09	6.09E-12	3.38E-24	7.29E-24	7.95E-37	2.96E-25	9.08E-40	9.40E-34	1.40E-32	3.71E-41	1.68E-29	3.98E-07	2.24E-39	6.90E-17	3.30E-15	4.07E-24	5.43E-37	1.74E-52	3.89E-45	4.72E-39	0.00E+00	2.16E-22	2.53E-09	1.19E-07	0.00E+00	0.00E+00	4.96E-08	4.01E-08	7.41E-23
1.86E-09	600	1.22E+19	0.00E+00	2.26E-07	5.91E+05	0.00E+00	6.82E-21	2.51E+05	1.51E-06	1.57E+05	1.27E-06	2.66E-11	9.10E-08	2.15E-10	8.36E-08	7.10E-07	8.35E-08	1.12E-07	4.01E-08	0.00E+00	1.74E-09	6.29E-12	3.60E-24	7.57E-24	8.50E-37	3.16E-25	1.00E-39	9.73E-34	1.50E-32	3.98E-41	1.74E-29	4.10E-07	2.47E-39	7.13E-17	3.41E-15	4.21E-24	5.62E-37	1.80E-52	4.16E-45	5.04E-39	0.00E+00	2.30E-22	2.62E-09	1.23E-07	0.00E+00	0.00E+00	5.12E-08	4.13E-08	7.90E-23
1.87E-09	600	1.22E+19	0.00E+00	2.33E-07	5.91E+05	0.00E+00	7.14E-21	2.51E+05	1.56E-06	1.57E+05	1.31E-06	2.75E-11	9.40E-08	2.22E-10	8.64E-08	7.33E-07	8.62E-08	1.16E-07	4.14E-08	0.00E+00	1.80E-09	6.50E-12	3.84E-24	7.87E-24	9.08E-37	3.37E-25	1.10E-39	1.01E-33	1.60E-32	4.27E-41	1.80E-29	4.24E-07	2.72E-39	7.36E-17	3.52E-15	4.35E-24	5.82E-37	1.87E-52	4.45E-45	5.39E-39	0.00E+00	2.45E-22	2.70E-09	1.27E-07	0.00E+00	0.00E+00	5.28E-08	4.27E-08	8.42E-23
1.88E-09	600	1.22E+19	0.00E+00	2.40E-07	5.91E+05	0.00E+00	7.47E-21	2.51E+05	1.61E-06	1.57E+05	1.35E-06	2.84E-11	9.71E-08	2.30E-10	8.92E-08	7.56E-07	8.90E-08	1.20E-07	4.28E-08	0.00E+00	1.86E-09	6.71E-12	4.10E-24	8.18E-24	9.70E-37	3.60E-25	1.22E-39	1.04E-33	1.70E-32	4.58E-41	1.86E-29	4.37E-07	3.00E-39	7.60E-17	3.64E-15	4.50E-24	6.03E-37	1.93E-52	4.76E-45	5.76E-39	0.00E+00	2.61E-22	2.79E-09	1.31E-07	0.00E+00	0.00E+00	5.46E-08	4.41E-08	8.97E-23
1.89E-09	600	1.22E+19	0.00E+00	2.48E-07	5.91E+05	0.00E+00	7.82E-21	2.51E+05	1.67E-06	1.57E+05	1.40E-06	2.94E-11	1.00E-07	2.37E-10	9.22E-08	7.81E-07	9.19E-08	1.23E-07	4.42E-08	0.00E+00	1.92E-09	6.94E-12	4.37E-24	8.50E-24	1.04E-36	3.84E-25	1.34E-39	1.08E-33	1.81E-32	4.91E-41	1.93E-29	4.52E-07	3.31E-39	7.85E-17	3.76E-15	4.65E-24	6.25E-37	2.00E-52	5.08E-45	6.16E-39	0.00E+00	2.78E-22	2.88E-09	1.35E-07	0.00E+00	0.00E+00	5.63E-08	4.55E-08	9.56E-23
1.90E-09	600	1.22E+19	0.00E+00	2.56E-07	5.91E+05	0.00E+00	8.18E-21	2.51E+05	1.72E-06	1.57E+05	1.44E-06	3.04E-11	1.04E-07	2.45E-10	9.52E-08	8.06E-07	9.49E-08	1.27E-07	4.56E-08	0.00E+00	1.98E-09	7.16E-12	4.66E-24	8.83E-24	1.11E-36	4.10E-25	1.48E-39	1.12E-33	1.94E-32	5.26E-41	2.00E-29	4.66E-07	3.64E-39	8.11E-17	3.88E-15	4.81E-24	6.47E-37	2.07E-52	5.43E-45	6.58E-39	0.00E+00	2.97E-22	2.97E-09	1.40E-07	0.00E+00	0.00E+00	5.81E-08	4.69E-08	1.02E-22
1.91E-09	600	1.22E+19	0.00E+00	2.65E-07	5.91E+05	0.00E+00	8.57E-21	2.51E+05	1.78E-06	1.57E+05	1.49E-06	3.14E-11	1.07E-07	2.53E-10	9.83E-08	8.32E-07	9.80E-08	1.32E-07	4.71E-08	0.00E+00	2.05E-09	7.40E-12	4.97E-24	9.18E-24	1.18E-36	4.37E-25	1.63E-39	1.16E-33	2.06E-32	5.64E-41	2.07E-29	4.81E-07	4.01E-39	8.37E-17	4.01E-15	4.97E-24	6.70E-37	2.14E-52	5.81E-45	7.03E-39	0.00E+00	3.16E-22	3.07E-09	1.44E-07	0.00E+00	0.00E+00	6.00E-08	4.85E-08	1.09E-22
1.92E-09	600	1.22E+19	0.00E+00	2.73E-07	5.91E+05	0.00E+00	8.98E-21	2.51E+05	1.83E-06	1.57E+05	1.54E-06	3.25E-11	1.10E-07	2.61E-10	1.02E-07	8.59E-07	1.01E-07	1.36E-07	4.86E-08	0.00E+00	2.11E-09	7.64E-12	5.30E-24	9.55E-24	1.26E-36	4.67E-25	1.80E-39	1.20E-33	2.20E-32	6.05E-41	2.14E-29	4.97E-07	4.42E-39	8.65E-17	4.14E-15	5.14E-24	6.94E-37	2.22E-52	6.21E-45	7.52E-39	0.00E+00	3.37E-22	3.17E-09	1.49E-07	0.00E+00	0.00E+00	6.20E-08	5.00E-08	1.16E-22
1.93E-09	600	1.22E+19	0.00E+00	2.82E-07	5.91E+05	0.00E+00	9.40E-21	2.51E+05	1.89E-06	1.57E+05	1.59E-06	3.36E-11	1.14E-07	2.70E-10	1.05E-07	8.87E-07	1.04E-07	1.40E-07	5.02E-08	0.00E+00	2.18E-09	7.89E-12	5.66E-24	9.93E-24	1.35E-36	4.98E-25	1.98E-39	1.24E-33	2.35E-32	6.49E-41	2.22E-29	5.13E-07	4.87E-39	8.93E-17	4.27E-15	5.31E-24	7.19E-37	2.30E-52	6.63E-45	8.03E-39	0.00E+00	3.59E-22	3.27E-09	1.54E-07	0.00E+00	0.00E+00	6.40E-08	5.16E-08	1.23E-22
1.94E-09	600	1.22E+19	0.00E+00	2.91E-07	5.91E+05	0.00E+00	9.85E-21	2.51E+05	1.95E-06	1.57E+05	1.64E-06	3.47E-11	1.18E-07	2.79E-10	1.08E-07	9.15E-07	1.08E-07	1.45E-07	5.18E-08	0.00E+00	2.26E-09	8.15E-12	6.03E-24	1.03E-23	1.44E-36	5.31E-25	2.18E-39	1.28E-33	2.50E-32	6.96E-41	2.30E-29	5.30E-07	5.36E-39	9.22E-17	4.41E-15	5.49E-24	7.44E-37	2.38E-52	7.09E-45	8.58E-39	0.00E+00	3.83E-22	3.37E-09	1.59E-07	0.00E+00	0.00E+00	6.60E-08	5.33E-08	1.32E-22
1.95E-09	600	1.22E+19	0.00E+00	3.00E-07	5.91E+05	0.00E+00	1.03E-20	2.51E+05	2.02E-06	1.57E+05	1.69E-06	3.59E-11	1.22E-07	2.88E-10	1.12E-07	9.45E-07	1.11E-07	1.49E-07	5.35E-08	0.00E+00	2.33E-09	8.42E-12	6.44E-24	1.07E-23	1.54E-36	5.67E-25	2.40E-39	1.33E-33	2.67E-32	7.47E-41	2.38E-29	5.47E-07	5.91E-39	9.52E-17	4.55E-15	5.68E-24	7.71E-37	2.46E-52	7.57E-45	9.17E-39	0.00E+00	4.08E-22	3.48E-09	1.64E-07	0.00E+00	0.00E+00	6.82E-08	5.50E-08	1.40E-22
1.96E-09	600	1.22E+19	0.00E+00	3.10E-07	5.91E+05	0.00E+00	1.08E-20	2.51E+05	2.08E-06	1.57E+05	1.75E-06	3.71E-11	1.26E-07	2.97E-10	1.16E-07	9.76E-07	1.15E-07	1.54E-07	5.52E-08	0.00E+00	2.40E-09	8.70E-12	6.86E-24	1.12E-23	1.64E-36	6.05E-25	2.65E-39	1.37E-33	2.85E-32	8.01E-41	2.47E-29	5.64E-07	6.51E-39	9.84E-17	4.70E-15	5.87E-24	7.98E-37	2.54E-52	8.09E-45	9.79E-39	0.00E+00	4.35E-22	3.59E-09	1.69E-07	0.00E+00	0.00E+00	7.04E-08	5.68E-08	1.49E-22
1.97E-09	600	1.22E+19	0.00E+00	3.20E-07	5.91E+05	0.00E+00	1.14E-20	2.51E+05	2.15E-06	1.57E+05	1.80E-06	3.83E-11	1.30E-07	3.07E-10	1.19E-07	1.01E-06	1.19E-07	1.59E-07	5.70E-08	0.00E+00	2.48E-09	8.98E-12	7.32E-24	1.16E-23	1.75E-36	6.46E-25	2.92E-39	1.42E-33	3.04E-32	8.59E-41	2.55E-29	5.83E-07	7.17E-39	1.02E-16	4.86E-15	6.07E-24	8.26E-37	2.63E-52	8.64E-45	1.05E-38	0.00E+00	4.63E-22	3.71E-09	1.74E-07	0.00E+00	0.00E+00	7.27E-08	5.86E-08	1.59E-22
1.98E-09	600	1.22E+19	0.00E+00	3.30E-07	5.91E+05	0.00E+00	1.19E-20	2.51E+05	2.22E-06	1.57E+05	1.86E-06	3.96E-11	1.34E-07	3.17E-10	1.23E-07	1.04E-06	1.23E-07	1.64E-07	5.89E-08	0.00E+00	2.56E-09	9.28E-12	7.81E-24	1.21E-23	1.87E-36	6.89E-25	3.21E-39	1.47E-33	3.24E-32	9.22E-41	2.64E-29	6.01E-07	7.89E-39	1.05E-16	5.01E-15	6.27E-24	8.55E-37	2.72E-52	9.23E-45	1.12E-38	0.00E+00	4.94E-22	3.83E-09	1.80E-07	0.00E+00	0.00E+00	7.50E-08	6.05E-08	1.70E-22
1.99E-09	600	1.22E+19	0.00E+00	3.41E-07	5.91E+05	0.00E+00	1.25E-20	2.51E+05	2.29E-06	1.57E+05	1.92E-06	4.09E-11	1.38E-07	3.28E-10	1.27E-07	1.07E-06	1.27E-07	1.70E-07	6.08E-08	0.00E+00	2.65E-09	9.58E-12	8.33E-24	1.26E-23	2.00E-36	7.35E-25	3.54E-39	1.53E-33	3.45E-32	9.89E-41	2.73E-29	6.21E-07	8.69E-39	1.08E-16	5.18E-15	6.48E-24	8.85E-37	2.82E-52	9.86E-45	1.19E-38	0.00E+00	5.26E-22	3.95E-09	1.86E-07	0.00E+00	0.00E+00	7.74E-08	6.25E-08	1.81E-22
2.00E-09	600	1.22E+19	0.00E+00	3.52E-07	5.91E+05	0.00E+00	1.31E-20	2.51E+05	2.37E-06	1.57E+05	1.98E-06	4.23E-11	1.43E-07	3.38E-10	1.31E-07	1.11E-06	1.31E-07	1.75E-07	6.28E-08	0.00E+00	2.73E-09	9.89E-12	8.88E-24	1.31E-23	2.13E-36	7.84E-25	3.90E-39	1.58E-33	3.68E-32	1.06E-40	2.83E-29	6.41E-07	9.57E-39	1.12E-16	5.35E-15	6.70E-24	9.16E-37	2.91E-52	1.05E-44	1.27E-38	0.00E+00	5.60E-22	4.08E-09	1.92E-07	0.00E+00	0.00E+00	7.99E-08	6.45E-08	1.93E-22
2.01E-09	600	1.22E+19	0.00E+00	3.63E-07	5.91E+05	0.00E+00	1.38E-20	2.51E+05	2.44E-06	1.57E+05	2.05E-06	4.37E-11	1.47E-07	3.49E-10	1.36E-07	1.14E-06	1.35E-07	1.81E-07	6.48E-08	0.00E+00	2.82E-09	1.02E-11	9.47E-24	1.36E-23	2.28E-36	8.36E-25	4.30E-39	1.64E-33	3.92E-32	1.14E-40	2.93E-29	6.62E-07	1.05E-38	1.15E-16	5.52E-15	6.92E-24	9.49E-37	3.01E-52	1.12E-44	1.36E-38	0.00E+00	5.97E-22	4.21E-09	1.98E-07	0.00E+00	0.00E+00	8.25E-08	6.66E-08	2.06E-22
2.02E-09	600	1.22E+19	0.00E+00	3.75E-07	5.91E+05	0.00E+00	1.44E-20	2.51E+05	2.52E-06	1.57E+05	2.12E-06	4.51E-11	1.52E-07	3.61E-10	1.40E-07	1.18E-06	1.39E-07	1.87E-07	6.69E-08	0.00E+00	2.92E-09	1.06E-11	1.01E-23	1.42E-23	2.43E-36	8.92E-25	4.73E-39	1.69E-33	4.18E-32	1.22E-40	3.03E-29	6.83E-07	1.16E-38	1.19E-16	5.70E-15	7.15E-24	9.82E-37	3.12E-52	1.20E-44	1.45E-38	0.00E+00	6.37E-22	4.35E-09	2.05E-07	0.00E+00	0.00E+00	8.52E-08	6.87E-08	2.19E-22
2.03E-09	600	1.22E+19	0.00E+00	3.87E-07	5.91E+05	0.00E+00	1.52E-20	2.51E+05	2.60E-06	1.57E+05	2.18E-06	4.67E-11	1.57E-07	3.73E-10	1.45E-07	1.22E-06	1.44E-07	1.93E-07	6.91E-08	0.00E+00	3.01E-09	1.09E-11	1.08E-23	1.48E-23	2.60E-36	9.52E-25	5.21E-39	1.75E-33	4.46E-32	1.31E-40	3.14E-29	7.05E-07	1.28E-38	1.23E-16	5.89E-15	7.39E-24	1.02E-36	3.22E-52	1.28E-44	1.55E-38	0.00E+00	6.78E-22	4.49E-09	2.11E-07	0.00E+00	0.00E+00	8.80E-08	7.10E-08	2.34E-22
2.04E-09	600	1.22E+19	0.00E+00	4.00E-07	5.91E+05	0.00E+00	1.59E-20	2.51E+05	2.69E-06	1.57E+05	2.25E-06	4.82E-11	1.62E-07	3.85E-10	1.49E-07	1.26E-06	1.49E-07	1.99E-07	7.13E-08	0.00E+00	3.11E-09	1.13E-11	1.15E-23	1.54E-23	2.77E-36	1.02E-24	5.74E-39	1.82E-33	4.76E-32	1.41E-40	3.25E-29	7.28E-07	1.41E-38	1.27E-16	6.08E-15	7.64E-24	1.05E-36	3.33E-52	1.37E-44	1.66E-38	0.00E+00	7.23E-22	4.64E-09	2.18E-07	0.00E+00	0.00E+00	9.08E-08	7.32E-08	2.49E-22
2.05E-09	600	1.22E+19	0.00E+00	4.13E-07	5.91E+05	0.00E+00	1.67E-20	2.51E+05	2.77E-06	1.57E+05	2.33E-06	4.98E-11	1.68E-07	3.97E-10	1.54E-07	1.30E-06	1.53E-07	2.06E-07	7.36E-08	0.00E+00	3.21E-09	1.16E-11	1.22E-23	1.60E-23	2.96E-36	1.08E-24	6.32E-39	1.88E-33	5.07E-32	1.51E-40	3.36E-29	7.52E-07	1.55E-38	1.31E-16	6.27E-15	7.89E-24	1.09E-36	3.45E-52	1.46E-44	1.77E-38	0.00E+00	7.70E-22	4.79E-09	2.25E-07	0.00E+00	0.00E+00	9.37E-08	7.56E-08	2.65E-22
2.06E-09	600	1.22E+19	0.00E+00	4.26E-07	5.91E+05	0.00E+00	1.76E-20	2.51E+05	2.86E-06	1.57E+05	2.40E-06	5.15E-11	1.73E-07	4.10E-10	1.59E-07	1.34E-06	1.58E-07	2.12E-07	7.60E-08	0.00E+00	3.32E-09	1.20E-11	1.31E-23	1.67E-23	3.16E-36	1.16E-24	6.97E-39	1.95E-33	5.41E-32	1.62E-40	3.48E-29	7.76E-07	1.71E-38	1.36E-16	6.48E-15	8.16E-24	1.13E-36	3.57E-52	1.56E-44	1.89E-38	0.00E+00	8.21E-22	4.94E-09	2.32E-07	0.00E+00	0.00E+00	9.68E-08	7.81E-08	2.83E-22
2.07E-09	600	1.22E+19	0.00E+00	4.40E-07	5.91E+05	0.00E+00	1.85E-20	2.51E+05	2.96E-06	1.57E+05	2.48E-06	5.32E-11	1.79E-07	4.24E-10	1.65E-07	1.38E-06	1.64E-07	2.19E-07	7.85E-08	0.00E+00	3.42E-09	1.24E-11	1.39E-23	1.74E-23	3.37E-36	1.23E-24	7.67E-39	2.02E-33	5.76E-32	1.74E-40	3.60E-29	8.01E-07	1.88E-38	1.40E-16	6.69E-15	8.43E-24	1.17E-36	3.69E-52	1.67E-44	2.02E-38	0.00E+00	8.75E-22	5.10E-09	2.40E-07	0.00E+00	0.00E+00	9.99E-08	8.06E-08	3.01E-22
2.08E-09	600	1.22E+19	0.00E+00	4.54E-07	5.91E+05	0.00E+00	1.94E-20	2.51E+05	3.05E-06	1.57E+05	2.56E-06	5.50E-11	1.85E-07	4.38E-10	1.70E-07	1.43E-06	1.69E-07	2.26E-07	8.10E-08	0.00E+00	3.54E-09	1.28E-11	1.48E-23	1.81E-23	3.60E-36	1.31E-24	8.45E-39	2.09E-33	6.15E-32	1.87E-40	3.72E-29	8.27E-07	2.07E-38	1.45E-16	6.91E-15	8.71E-24	1.21E-36	3.81E-52	1.78E-44	2.16E-38	0.00E+00	9.32E-22	5.26E-09	2.48E-07	0.00E+00	0.00E+00	1.03E-07	8.32E-08	3.21E-22
2.09E-09	600	1.22E+19	0.00E+00	4.69E-07	5.91E+05	0.00E+00	2.04E-20	2.51E+05	3.15E-06	1.57E+05	2.64E-06	5.68E-11	1.91E-07	4.52E-10	1.76E-07	1.48E-06	1.74E-07	2.33E-07	8.36E-08	0.00E+00	3.65E-09	1.32E-11	1.58E-23	1.89E-23	3.84E-36	1.40E-24	9.31E-39	2.17E-33	6.55E-32	2.01E-40	3.85E-29	8.54E-07	2.28E-38	1.49E-16	7.13E-15	9.00E-24	1.25E-36	3.95E-52	1.90E-44	2.30E-38	0.00E+00	9.94E-22	5.43E-09	2.56E-07	0.00E+00	0.00E+00	1.06E-07	8.59E-08	3.42E-22
2.10E-09	600	1.22E+19	0.00E+00	4.84E-07	5.91E+05	0.00E+00	2.14E-20	2.51E+05	3.25E-06	1.57E+05	2.73E-06	5.87E-11	1.97E-07	4.67E-10	1.81E-07	1.52E-06	1.80E-07	2.41E-07	8.63E-08	0.00E+00	3.77E-09	1.37E-11	1.69E-23	1.97E-23	4.10E-36	1.49E-24	1.02E-38	2.24E-33	6.99E-32	2.16E-40	3.99E-29	8.81E-07	2.51E-38	1.54E-16	7.36E-15	9.30E-24	1.29E-36	4.08E-52	2.03E-44	2.46E-38	0.00E+00	1.06E-21	5.61E-09	2.64E-07	0.00E+00	0.00E+00	1.10E-07	8.86E-08	3.65E-22
2.11E-09	600	1.22E+19	0.00E+00	4.99E-07	5.91E+05	0.00E+00	2.26E-20	2.51E+05	3.36E-06	1.57E+05	2.82E-06	6.06E-11	2.03E-07	4.82E-10	1.87E-07	1.57E-06	1.86E-07	2.49E-07	8.91E-08	0.00E+00	3.89E-09	1.41E-11	1.80E-23	2.05E-23	4.37E-36	1.59E-24	1.13E-38	2.32E-33	7.45E-32	2.32E-40	4.12E-29	9.10E-07	2.76E-38	1.59E-16	7.60E-15	9.61E-24	1.34E-36	4.22E-52	2.17E-44	2.62E-38	0.00E+00	1.13E-21	5.79E-09	2.72E-07	0.00E+00	0.00E+00	1.13E-07	9.15E-08	3.89E-22
2.12E-09	600	1.22E+19	0.00E+00	5.16E-07	5.91E+05	0.00E+00	2.37E-20	2.51E+05	3.47E-06	1.57E+05	2.91E-06	6.26E-11	2.10E-07	4.98E-10	1.93E-07	1.62E-06	1.92E-07	2.57E-07	9.20E-08	0.00E+00	4.02E-09	1.46E-11	1.92E-23	2.14E-23	4.66E-36	1.70E-24	1.24E-38	2.41E-33	7.94E-32	2.49E-40	4.27E-29	9.39E-07	3.04E-38	1.64E-16	7.85E-15	9.93E-24	1.38E-36	4.36E-52	2.31E-44	2.80E-38	0.00E+00	1.20E-21	5.98E-09	2.81E-07	0.00E+00	0.00E+00	1.17E-07	9.45E-08	4.14E-22
2.13E-09	600	1.22E+19	0.00E+00	5.32E-07	5.91E+05	0.00E+00	2.50E-20	2.51E+05	3.58E-06	1.57E+05	3.00E-06	6.47E-11	2.17E-07	5.14E-10	2.00E-07	1.68E-06	1.98E-07	2.65E-07	9.50E-08	0.00E+00	4.15E-09	1.50E-11	2.04E-23	2.23E-23	4.98E-36	1.81E-24	1.37E-38	2.49E-33	8.46E-32	2.68E-40	4.41E-29	9.69E-07	3.35E-38	1.70E-16	8.10E-15	1.03E-23	1.43E-36	4.43E-52	2.47E-44	2.99E-38	0.00E+00	1.28E-21	6.17E-09	2.90E-07	0.00E+00	0.00E+00	1.21E-07	9.75E-08	4.42E-22
2.14E-09	600	1.22E+19	0.00E+00	5.49E-07	5.91E+05	0.00E+00	2.63E-20	2.51E+05	3.69E-06	1.57E+05	3.10E-06	6.68E-11	2.24E-07	5.31E-10	2.06E-07	1.73E-06	2.05E-07	2.74E-07	9.81E-08	0.00E+00	4.28E-09	1.55E-11	2.18E-23	2.33E-23	5.31E-36	1.93E-24	1.51E-38	2.58E-33	9.02E-32	2.88E-40	4.57E-29	1.00E-06	3.69E-38	1.75E-16	8.37E-15	1.06E-23	1.48E-36	4.48E-52	2.64E-44	3.19E-38	0.00E+00	1.37E-21	6.37E-09	3.00E-07	0.00E+00	0.00E+00	1.25E-07	1.01E-07	4.71E-22
2.15E-09	600	1.22E+19	0.00E+00	5.67E-07	5.91E+05	0.00E+00	2.77E-20	2.51E+05	3.81E-06	1.57E+05	3.20E-06	6.91E-11	2.31E-07	5.48E-10	2.13E-07	1.79E-06	2.11E-07	2.82E-07	1.01E-07	0.00E+00	4.42E-09	1.60E-11	2.32E-23	2.43E-23	5.67E-36	2.06E-24	1.66E-38	2.68E-33	9.62E-32	3.10E-40	4.72E-29	1.03E-06	4.06E-38	1.81E-16	8.64E-15	1.09E-23	1.53E-36	4.59E-52	2.81E-44	3.40E-38	0.00E+00	1.46E-21	6.57E-09	3.09E-07	0.00E+00	0.00E+00	1.29E-07	1.04E-07	5.02E-22
2.16E-09	600	1.22E+19	0.00E+00	5.85E-07	5.91E+05	0.00E+00	2.91E-20	2.51E+05	3.94E-06	1.57E+05	3.30E-06	7.13E-11	2.38E-07	5.66E-10	2.20E-07	1.84E-06	2.18E-07	2.92E-07	1.05E-07	0.00E+00	4.57E-09	1.65E-11	2.48E-23	2.54E-23	6.05E-36	2.20E-24	1.83E-38	2.78E-33	1.03E-31	3.33E-40	4.88E-29	1.07E-06	4.47E-38	1.87E-16	8.92E-15	1.13E-23	1.58E-36	4.64E-52	3.00E-44	3.63E-38	0.00E+00	1.55E-21	6.79E-09	3.19E-07	0.00E+00	0.00E+00	1.33E-07	1.07E-07	5.35E-22
2.17E-09	600	1.22E+19	0.00E+00	6.04E-07	5.91E+05	0.00E+00	3.07E-20	2.51E+05	4.06E-06	1.57E+05	3.41E-06	7.37E-11	2.46E-07	5.84E-10	2.27E-07	1.90E-06	2.25E-07	3.01E-07	1.08E-07	0.00E+00	4.72E-09	1.71E-11	2.64E-23	2.65E-23	6.45E-36	2.35E-24	2.01E-38	2.88E-33	1.09E-31	3.58E-40	5.05E-29	1.10E-06	4.92E-38	1.93E-16	9.21E-15	1.17E-23	1.64E-36	4.74E-52	3.21E-44	3.88E-38	0.00E+00	1.65E-21	7.01E-09	3.30E-07	0.00E+00	0.00E+00	1.37E-07	1.11E-07	5.70E-22
2.18E-09	600	1.22E+19	0.00E+00	6.24E-07	5.91E+05	0.00E+00	3.23E-20	2.51E+05	4.20E-06	1.57E+05	3.52E-06	7.61E-11	2.54E-07	6.03E-10	2.34E-07	1.96E-06	2.32E-07	3.11E-07	1.11E-07	0.00E+00	4.87E-09	1.76E-11	2.82E-23	2.77E-23	6.88E-36	2.50E-24	2.21E-38	2.98E-33	1.17E-31	3.85E-40	5.22E-29	1.14E-06	5.41E-38	1.99E-16	9.51E-15	1.21E-23	1.69E-36	4.90E-52	3.42E-44	4.14E-38	0.00E+00	1.76E-21	7.23E-09	3.40E-07	0.00E+00	0.00E+00	1.42E-07	1.14E-07	6.07E-22
2.19E-09	600	1.22E+19	0.00E+00	6.44E-07	5.91E+05	0.00E+00	3.41E-20	2.51E+05	4.33E-06	1.57E+05	3.63E-06	7.87E-11	2.62E-07	6.23E-10	2.42E-07	2.03E-06	2.40E-07	3.21E-07	1.15E-07	0.00E+00	5.03E-09	1.82E-11	3.00E-23	2.89E-23	7.34E-36	2.67E-24	2.44E-38	3.09E-33	1.24E-31	4.14E-40	5.40E-29	1.17E-06	5.96E-38	2.06E-16	9.82E-15	1.25E-23	1.75E-36	5.09E-52	3.65E-44	4.42E-38	0.00E+00	1.88E-21	7.47E-09	3.51E-07	0.00E+00	0.00E+00	1.46E-07	1.18E-07	6.47E-22
2.20E-09	600	1.22E+19	0.00E+00	6.65E-07	5.91E+05	0.00E+00	3.59E-20	2.51E+05	4.47E-06	1.57E+05	3.75E-06	8.12E-11	2.71E-07	6.43E-10	2.50E-07	2.09E-06	2.48E-07	3.31E-07	1.19E-07	0.00E+00	5.19E-09	1.88E-11	3.20E-23	3.02E-23	7.83E-36	2.84E-24	2.68E-38	3.20E-33	1.32E-31	4.46E-40	5.59E-29	1.21E-06	6.56E-38	2.12E-16	1.01E-14	1.29E-23	1.81E-36	5.31E-52	3.90E-44	4.71E-38	0.00E+00	2.00E-21	7.71E-09	3.63E-07	0.00E+00	0.00E+00	1.51E-07	1.22E-07	6.90E-22
2.21E-09	600	1.22E+19	0.00E+00	6.86E-07	5.91E+05	0.00E+00	3.78E-20	2.51E+05	4.62E-06	1.57E+05	3.87E-06	8.39E-11	2.80E-07	6.64E-10	2.58E-07	2.16E-06	2.56E-07	3.42E-07	1.23E-07	0.00E+00	5.36E-09	1.94E-11	3.41E-23	3.15E-23	8.36E-36	3.03E-24	2.96E-38	3.32E-33	1.41E-31	4.80E-40	5.78E-29	1.25E-06	7.22E-38	2.19E-16	1.05E-14	1.33E-23	1.87E-36	5.53E-52	4.16E-44	5.03E-38	0.00E+00	2.13E-21	7.96E-09	3.75E-07	0.00E+00	0.00E+00	1.56E-07	1.26E-07	7.35E-22
2.22E-09	600	1.22E+19	0.00E+00	7.08E-07	5.91E+05	0.00E+00	3.99E-20	2.51E+05	4.76E-06	1.57E+05	4.00E-06	8.67E-11	2.89E-07	6.86E-10	2.66E-07	2.23E-06	2.64E-07	3.53E-07	1.27E-07	0.00E+00	5.53E-09	2.01E-11	3.64E-23	3.29E-23	8.91E-36	3.23E-24	3.25E-38	3.44E-33	1.50E-31	5.16E-40	5.98E-29	1.29E-06	7.95E-38	2.26E-16	1.08E-14	1.37E-23	1.94E-36	5.75E-52	4.44E-44	5.37E-38	0.00E+00	2.27E-21	8.21E-09	3.87E-07	0.00E+00	0.00E+00	1.61E-07	1.30E-07	7.84E-22
2.23E-09	600	1.22E+19	0.00E+00	7.31E-07	5.91E+05	0.00E+00	4.21E-20	2.51E+05	4.92E-06	1.57E+05	4.13E-06	8.96E-11	2.98E-07	7.08E-10	2.75E-07	2.30E-06	2.73E-07	3.64E-07	1.31E-07	0.00E+00	5.71E-09	2.07E-11	3.88E-23	3.44E-23	9.51E-36	3.45E-24	3.58E-38	3.57E-33	1.60E-31	5.56E-40	6.18E-29	1.33E-06	8.75E-38	2.34E-16	1.12E-14	1.42E-23	2.00E-36	5.96E-52	4.74E-44	5.73E-38	0.00E+00	2.42E-21	8.48E-09	3.99E-07	0.00E+00	0.00E+00	1.66E-07	1.34E-07	8.35E-22
2.24E-09	600	1.22E+19	0.00E+00	7.55E-07	5.91E+05	0.00E+00	4.44E-20	2.51E+05	5.08E-06	1.57E+05	4.26E-06	9.25E-11	3.08E-07	7.31E-10	2.84E-07	2.38E-06	2.81E-07	3.76E-07	1.35E-07	0.00E+00	5.90E-09	2.14E-11	4.13E-23	3.60E-23	1.01E-35	3.68E-24	3.94E-38	3.70E-33	1.71E-31	5.98E-40	6.39E-29	1.38E-06	9.63E-38	2.41E-16	1.15E-14	1.47E-23	2.07E-36	6.19E-52	5.05E-44	6.11E-38	0.00E+00	2.58E-21	8.75E-09	4.12E-07	0.00E+00	0.00E+00	1.72E-07	1.38E-07	8.90E-22
2.25E-09	600	1.22E+19	0.00E+00	7.79E-07	5.91E+05	0.00E+00	4.68E-20	2.51E+05	5.24E-06	1.57E+05	4.40E-06	9.56E-11	3.18E-07	7.55E-10	2.93E-07	2.45E-06	2.90E-07	3.88E-07	1.39E-07	0.00E+00	6.09E-09	2.21E-11	4.41E-23	3.76E-23	1.08E-35	3.92E-24	4.34E-38	3.84E-33	1.82E-31	6.44E-40	6.61E-29	1.42E-06	1.06E-37	2.49E-16	1.19E-14	1.52E-23	2.14E-36	6.42E-52	5.39E-44	6.52E-38	0.00E+00	2.75E-21	9.03E-09	4.25E-07	0.00E+00	0.00E+00	1.77E-07	1.43E-07	9.48E-22
2.26E-09	600	1.22E+19	0.00E+00	8.04E-07	5.91E+05	0.00E+00	4.94E-20	2.51E+05	5.41E-06	1.57E+05	4.54E-06	9.87E-11	3.28E-07	7.79E-10	3.03E-07	2.53E-06	3.00E-07	4.01E-07	1.44E-07	0.00E+00	6.29E-09	2.28E-11	4.70E-23	3.93E-23	1.15E-35	4.18E-24	4.78E-38	3.98E-33	1.94E-31	6.94E-40	6.83E-29	1.47E-06	1.17E-37	2.57E-16	1.23E-14	1.57E-23	2.21E-36	6.67E-52	5.75E-44	6.96E-38	0.00E+00	2.93E-21	9.33E-09	4.39E-07	0.00E+00	0.00E+00	1.83E-07	1.47E-07	1.01E-21
2.27E-09	600	1.22E+19	0.00E+00	8.30E-07	5.91E+05	0.00E+00	5.21E-20	2.51E+05	5.59E-06	1.57E+05	4.69E-06	1.02E-10	3.39E-07	8.05E-10	3.13E-07	2.61E-06	3.10E-07	4.14E-07	1.48E-07	0.00E+00	6.49E-09	2.35E-11	5.01E-23	4.12E-23	1.23E-35	4.46E-24	5.26E-38	4.13E-33	2.07E-31	7.47E-40	7.06E-29	1.51E-06	1.28E-37	2.66E-16	1.27E-14	1.62E-23	2.29E-36	6.94E-52	6.14E-44	7.42E-38	0.00E+00	3.12E-21	9.63E-09	4.53E-07	0.00E+00	0.00E+00	1.89E-07	1.52E-07	1.08E-21
2.28E-09	600	1.22E+19	0.00E+00	8.57E-07	5.91E+05	0.00E+00	5.50E-20	2.51E+05	5.77E-06	1.57E+05	4.84E-06	1.05E-10	3.50E-07	8.31E-10	3.23E-07	2.70E-06	3.20E-07	4.27E-07	1.53E-07	0.00E+00	6.70E-09	2.43E-11	5.34E-23	4.31E-23	1.31E-35	4.75E-24	5.79E-38	4.29E-33	2.21E-31	8.05E-40	7.30E-29	1.56E-06	1.41E-37	2.74E-16	1.31E-14	1.67E-23	2.37E-36	7.21E-52	6.55E-44	7.92E-38	0.00E+00	3.33E-21	9.94E-09	4.68E-07	0.00E+00	0.00E+00	1.95E-07	1.57E-07	1.15E-21
2.29E-09	600	1.22E+19	0.00E+00	8.85E-07	5.91E+05	0.00E+00	5.81E-20	2.51E+05	5.95E-06	1.57E+05	4.99E-06	1.09E-10	3.61E-07	8.58E-10	3.33E-07	2.79E-06	3.30E-07	4.41E-07	1.58E-07	0.00E+00	6.92E-09	2.51E-11	5.69E-23	4.51E-23	1.40E-35	5.07E-24	6.37E-38	4.45E-33	2.35E-31	8.67E-40	7.55E-29	1.61E-06	1.55E-37	2.83E-16	1.35E-14	1.73E-23	2.45E-36	7.48E-52	6.99E-44	8.45E-38	0.00E+00	3.54E-21	1.03E-08	4.83E-07	0.00E+00	0.00E+00	2.01E-07	1.62E-07	1.22E-21
2.30E-09	600	1.22E+19	0.00E+00	9.13E-07	5.91E+05	0.00E+00	6.14E-20	2.51E+05	6.15E-06	1.57E+05	5.16E-06	1.12E-10	3.73E-07	8.86E-10	3.44E-07	2.88E-06	3.41E-07	4.55E-07	1.63E-07	0.00E+00	7.15E-09	2.59E-11	6.07E-23	4.72E-23	1.49E-35	5.40E-24	7.02E-38	4.62E-33	2.51E-31	9.35E-40	7.81E-29	1.66E-06	1.71E-37	2.92E-16	1.39E-14	1.78E-23	2.53E-36	7.77E-52	7.45E-44	9.02E-38	0.00E+00	3.78E-21	1.06E-08	4.99E-07	0.00E+00	0.00E+00	2.08E-07	1.67E-07	1.30E-21
2.31E-09	600	1.22E+19	0.00E+00	9.43E-07	5.91E+05	0.00E+00	6.48E-20	2.51E+05	6.34E-06	1.57E+05	5.32E-06	1.16E-10	3.85E-07	9.14E-10	3.55E-07	2.97E-06	3.52E-07	4.70E-07	1.69E-07	0.00E+00	7.38E-09	2.68E-11	6.47E-23	4.94E-23	1.59E-35	5.76E-24	7.72E-38	4.79E-33	2.67E-31	1.01E-39	8.07E-29	1.72E-06	1.88E-37	3.02E-16	1.44E-14	1.84E-23	2.62E-36	8.06E-52	7.95E-44	9.62E-38	0.00E+00	4.02E-21	1.09E-08	5.15E-07	0.00E+00	0.00E+00	2.14E-07	1.73E-07	1.39E-21
2.32E-09	600	1.22E+19	0.00E+00	9.73E-07	5.91E+05	0.00E+00	6.85E-20	2.51E+05	6.55E-06	1.57E+05	5.49E-06	1.20E-10	3.97E-07	9.44E-10	3.67E-07	3.06E-06	3.63E-07	4.85E-07	1.74E-07	0.00E+00	7.62E-09	2.76E-11	6.89E-23	5.17E-23	1.70E-35	6.14E-24	8.50E-38	4.97E-33	2.85E-31	1.09E-39	8.34E-29	1.77E-06	2.07E-37	3.12E-16	1.49E-14	1.90E-23	2.71E-36	8.37E-52	8.48E-44	1.03E-37	0.00E+00	4.29E-21	1.13E-08	5.31E-07	0.00E+00	0.00E+00	2.21E-07	1.78E-07	1.48E-21
2.33E-09	600	1.22E+19	0.00E+00	1.00E-06	5.91E+05	0.00E+00	7.24E-20	2.51E+05	6.76E-06	1.57E+05	5.67E-06	1.24E-10	4.10E-07	9.75E-10	3.79E-07	3.16E-06	3.75E-07	5.01E-07	1.80E-07	0.00E+00	7.86E-09	2.85E-11	7.35E-23	5.42E-23	1.81E-35	6.54E-24	9.36E-38	5.16E-33	3.04E-31	1.17E-39	8.62E-29	1.83E-06	2.28E-37	3.22E-16	1.53E-14	1.96E-23	2.80E-36	8.69E-52	9.05E-44	1.09E-37	0.00E+00	4.57E-21	1.16E-08	5.49E-07	0.00E+00	0.00E+00	2.28E-07	1.84E-07	1.58E-21
2.34E-09	600	1.22E+19	0.00E+00	1.04E-06	5.91E+05	0.00E+00	7.65E-20	2.51E+05	6.98E-06	1.57E+05	5.85E-06	1.28E-10	4.24E-07	1.01E-09	3.91E-07	3.27E-06	3.87E-07	5.17E-07	1.85E-07	0.00E+00	8.12E-09	2.94E-11	7.83E-23	5.68E-23	1.93E-35	6.98E-24	1.03E-37	5.36E-33	3.24E-31	1.26E-39	8.91E-29	1.89E-06	2.51E-37	3.32E-16	1.58E-14	2.03E-23	2.89E-36	9.03E-52	9.66E-44	1.17E-37	0.00E+00	4.87E-21	1.20E-08	5.66E-07	0.00E+00	0.00E+00	2.36E-07	1.90E-07	1.68E-21
2.35E-09	600	1.22E+19	0.00E+00	1.07E-06	5.91E+05	0.00E+00	8.09E-20	2.51E+05	7.20E-06	1.57E+05	6.04E-06	1.32E-10	4.37E-07	1.04E-09	4.04E-07	3.37E-06	4.00E-07	5.34E-07	1.91E-07	0.00E+00	8.38E-09	3.04E-11	8.35E-23	5.95E-23	2.06E-35	7.44E-24	1.13E-37	5.56E-33	3.45E-31	1.36E-39	9.21E-29	1.95E-06	2.76E-37	3.43E-16	1.64E-14	2.09E-23	2.99E-36	9.37E-52	1.03E-43	1.25E-37	0.00E+00	5.19E-21	1.24E-08	5.85E-07	0.00E+00	0.00E+00	2.43E-07	1.96E-07	1.79E-21
2.36E-09	600	1.22E+19	0.00E+00	1.11E-06	5.91E+05	0.00E+00	8.55E-20	2.51E+05	7.44E-06	1.57E+05	6.24E-06	1.36E-10	4.52E-07	1.07E-09	4.17E-07	3.48E-06	4.12E-07	5.51E-07	1.98E-07	0.00E+00	8.65E-09	3.14E-11	8.90E-23	6.24E-23	2.20E-35	7.93E-24	1.25E-37	5.78E-33	3.68E-31	1.47E-39	9.52E-29	2.01E-06	3.04E-37	3.54E-16	1.69E-14	2.16E-23	3.09E-36	9.73E-52	1.10E-43	1.33E-37	0.00E+00	5.53E-21	1.28E-08	6.04E-07	0.00E+00	0.00E+00	2.51E-07	2.02E-07	1.91E-21
2.37E-09	600	1.22E+19	0.00E+00	1.14E-06	5.91E+05	0.00E+00	9.04E-20	2.51E+05	7.68E-06	1.57E+05	6.44E-06	1.41E-10	4.66E-07	1.11E-09	4.30E-07	3.59E-06	4.26E-07	5.69E-07	2.04E-07	0.00E+00	8.94E-09	3.24E-11	9.49E-23	6.54E-23	2.34E-35	8.45E-24	1.37E-37	6.00E-33	3.92E-31	1.59E-39	9.85E-29	2.08E-06	3.35E-37	3.65E-16	1.74E-14	2.23E-23	3.20E-36	1.01E-51	1.17E-43	1.42E-37	0.00E+00	5.89E-21	1.32E-08	6.23E-07	0.00E+00	0.00E+00	2.59E-07	2.09E-07	2.04E-21
2.38E-09	600	1.22E+19	0.00E+00	1.18E-06	5.91E+05	0.00E+00	9.56E-20	2.51E+05	7.93E-06	1.57E+05	6.65E-06	1.45E-10	4.81E-07	1.14E-09	4.44E-07	3.71E-06	4.40E-07	5.87E-07	2.11E-07	0.00E+00	9.22E-09	3.35E-11	1.01E-22	6.86E-23	2.50E-35	9.01E-24	1.51E-37	6.23E-33	4.18E-31	1.71E-39	1.02E-28	2.15E-06	3.68E-37	3.77E-16	1.80E-14	2.31E-23	3.30E-36	1.05E-51	1.25E-43	1.51E-37	0.00E+00	6.28E-21	1.37E-08	6.43E-07	0.00E+00	0.00E+00	2.68E-07	2.16E-07	2.17E-21
2.39E-09	600	1.22E+19	0.00E+00	1.22E-06	5.91E+05	0.00E+00	1.01E-19	2.51E+05	8.18E-06	1.57E+05	6.86E-06	1.50E-10	4.97E-07	1.18E-09	4.59E-07	3.83E-06	4.54E-07	6.06E-07	2.17E-07	0.00E+00	9.52E-09	3.45E-11	1.08E-22	7.20E-23	2.66E-35	9.61E-24	1.66E-37	6.48E-33	4.45E-31	1.85E-39	1.05E-28	2.22E-06	4.05E-37	3.90E-16	1.86E-14	2.38E-23	3.42E-36	1.09E-51	1.33E-43	1.61E-37	0.00E+00	6.69E-21	1.41E-08	6.64E-07	0.00E+00	0.00E+00	2.76E-07	2.23E-07	2.31E-21
2.40E-09	600	1.22E+19	0.00E+00	1.26E-06	5.91E+05	0.00E+00	1.07E-19	2.51E+05	8.45E-06	1.57E+05	7.09E-06	1.55E-10	5.13E-07	1.22E-09	4.73E-07	3.95E-06	4.68E-07	6.25E-07	2.24E-07	0.00E+00	9.83E-09	3.57E-11	1.15E-22	7.55E-23	2.84E-35	1.02E-23	1.83E-37	6.73E-33	4.75E-31	2.00E-39	1.09E-28	2.29E-06	4.46E-37	4.02E-16	1.92E-14	2.46E-23	3.53E-36	1.13E-51	1.42E-43	1.72E-37	0.00E+00	7.13E-21	1.46E-08	6.85E-07	0.00E+00	0.00E+00	2.85E-07	2.30E-07	2.46E-21
2.41E-09	600	1.22E+19	0.00E+00	1.30E-06	5.91E+05	0.00E+00	1.13E-19	2.51E+05	8.72E-06	1.57E+05	7.31E-06	1.60E-10	5.30E-07	1.26E-09	4.89E-07	4.08E-06	4.84E-07	6.46E-07	2.32E-07	0.00E+00	1.02E-08	3.68E-11	1.22E-22	7.92E-23	3.03E-35	1.09E-23	2.01E-37	6.99E-33	5.06E-31	2.16E-39	1.12E-28	2.36E-06	4.91E-37	4.15E-16	1.98E-14	2.54E-23	3.65E-36	1.18E-51	1.52E-43	1.83E-37	0.00E+00	7.60E-21	1.50E-08	7.08E-07	0.00E+00	0.00E+00	2.95E-07	2.37E-07	2.62E-21
2.42E-09	600	1.22E+19	0.00E+00	1.34E-06	5.91E+05	0.00E+00	1.20E-19	2.51E+05	9.00E-06	1.57E+05	7.55E-06	1.65E-10	5.47E-07	1.30E-09	5.05E-07	4.21E-06	4.99E-07	6.67E-07	2.39E-07	0.00E+00	1.05E-08	3.80E-11	1.30E-22	8.32E-23	3.23E-35	1.16E-23	2.22E-37	7.27E-33	5.39E-31	2.33E-39	1.16E-28	2.44E-06	5.40E-37	4.29E-16	2.04E-14	2.63E-23	3.77E-36	1.22E-51	1.62E-43	1.96E-37	0.00E+00	8.10E-21	1.55E-08	7.30E-07	0.00E+00	0.00E+00	3.04E-07	2.45E-07	2.80E-21
2.43E-09	600	1.22E+19	0.00E+00	1.38E-06	5.91E+05	0.00E+00	1.27E-19	2.51E+05	9.29E-06	1.57E+05	7.79E-06	1.71E-10	5.64E-07	1.34E-09	5.21E-07	4.35E-06	5.15E-07	6.88E-07	2.47E-07	0.00E+00	1.08E-08	3.93E-11	1.39E-22	8.73E-23	3.44E-35	1.24E-23	2.44E-37	7.55E-33	5.75E-31	2.52E-39	1.20E-28	2.52E-06	5.94E-37	4.43E-16	2.11E-14	2.71E-23	3.90E-36	1.27E-51	1.73E-43	2.09E-37	0.00E+00	8.63E-21	1.60E-08	7.54E-07	0.00E+00	0.00E+00	3.14E-07	2.53E-07	2.98E-21
2.44E-09	600	1.22E+19	0.00E+00	1.43E-06	5.91E+05	0.00E+00	1.34E-19	2.51E+05	9.59E-06	1.57E+05	8.05E-06	1.76E-10	5.83E-07	1.38E-09	5.38E-07	4.49E-06	5.32E-07	7.10E-07	2.55E-07	0.00E+00	1.12E-08	4.05E-11	1.48E-22	9.17E-23	3.67E-35	1.32E-23	2.69E-37	7.85E-33	6.12E-31	2.73E-39	1.24E-28	2.60E-06	6.54E-37	4.57E-16	2.18E-14	2.80E-23	4.03E-36	1.31E-51	1.84E-43	2.22E-37	0.00E+00	9.20E-21	1.65E-08	7.78E-07	0.00E+00	0.00E+00	3.24E-07	2.61E-07	3.18E-21
2.45E-09	600	1.22E+19	0.00E+00	1.47E-06	5.91E+05	0.00E+00	1.42E-19	2.51E+05	9.90E-06	1.57E+05	8.31E-06	1.82E-10	6.02E-07	1.43E-09	5.55E-07	4.63E-06	5.49E-07	7.33E-07	2.63E-07	0.00E+00	1.15E-08	4.18E-11	1.58E-22	9.64E-23	3.92E-35	1.41E-23	2.96E-37	8.17E-33	6.53E-31	2.95E-39	1.28E-28	2.68E-06	7.19E-37	4.72E-16	2.25E-14	2.89E-23	4.17E-36	1.33E-51	1.96E-43	2.37E-37	0.00E+00	9.80E-21	1.71E-08	8.03E-07	0.00E+00	0.00E+00	3.34E-07	2.70E-07	3.39E-21
2.46E-09	600	1.22E+19	0.00E+00	1.52E-06	5.91E+05	0.00E+00	1.51E-19	2.51E+05	1.02E-05	1.57E+05	8.57E-06	1.88E-10	6.21E-07	1.48E-09	5.73E-07	4.78E-06	5.67E-07	7.57E-07	2.72E-07	0.00E+00	1.19E-08	4.32E-11	1.68E-22	1.01E-22	4.17E-35	1.50E-23	3.25E-37	8.49E-33	6.96E-31	3.19E-39	1.32E-28	2.77E-06	7.91E-37	4.87E-16	2.32E-14	2.99E-23	4.31E-36	1.36E-51	2.09E-43	2.53E-37	0.00E+00	1.04E-20	1.76E-08	8.29E-07	0.00E+00	0.00E+00	3.45E-07	2.78E-07	3.61E-21
2.47E-09	600	1.22E+19	0.00E+00	1.57E-06	5.91E+05	0.00E+00	1.60E-19	2.51E+05	1.06E-05	1.57E+05	8.85E-06	1.94E-10	6.41E-07	1.52E-09	5.92E-07	4.94E-06	5.85E-07	7.81E-07	2.80E-07	0.00E+00	1.23E-08	4.46E-11	1.80E-22	1.06E-22	4.45E-35	1.60E-23	3.58E-37	8.84E-33	7.41E-31	3.45E-39	1.37E-28	2.86E-06	8.71E-37	5.03E-16	2.40E-14	3.08E-23	4.45E-36	1.41E-51	2.23E-43	2.70E-37	0.00E+00	1.11E-20	1.82E-08	8.56E-07	0.00E+00	0.00E+00	3.56E-07	2.87E-07	3.84E-21
2.48E-09	600	1.22E+19	0.00E+00	1.62E-06	5.91E+05	0.00E+00	1.69E-19	2.51E+05	1.09E-05	1.57E+05	9.14E-06	2.01E-10	6.62E-07	1.57E-09	6.11E-07	5.10E-06	6.04E-07	8.07E-07	2.89E-07	0.00E+00	1.27E-08	4.60E-11	1.91E-22	1.12E-22	4.75E-35	1.71E-23	3.94E-37	9.19E-33	7.90E-31	3.73E-39	1.41E-28	2.95E-06	9.58E-37	5.19E-16	2.47E-14	3.18E-23	4.60E-36	1.47E-51	2.38E-43	2.88E-37	0.00E+00	1.19E-20	1.88E-08	8.84E-07	0.00E+00	0.00E+00	3.68E-07	2.96E-07	4.10E-21
2.49E-09	600	1.22E+19	0.00E+00	1.67E-06	5.91E+05	0.00E+00	1.79E-19	2.51E+05	1.12E-05	1.57E+05	9.43E-06	2.07E-10	6.83E-07	1.62E-09	6.31E-07	5.26E-06	6.24E-07	8.33E-07	2.99E-07	0.00E+00	1.31E-08	4.75E-11	2.04E-22	1.18E-22	5.06E-35	1.82E-23	4.33E-37	9.57E-33	8.42E-31	4.04E-39	1.46E-28	3.05E-06	1.05E-36	5.36E-16	2.55E-14	3.29E-23	4.76E-36	1.54E-51	2.54E-43	3.07E-37	0.00E+00	1.26E-20	1.94E-08	9.12E-07	0.00E+00	0.00E+00	3.80E-07	3.06E-07	4.37E-21
2.50E-09	600	1.22E+19	0.00E+00	1.72E-06	5.91E+05	0.00E+00	1.90E-19	2.51E+05	1.16E-05	1.57E+05	9.74E-06	2.14E-10	7.05E-07	1.68E-09	6.51E-07	5.43E-06	6.44E-07	8.60E-07	3.09E-07	0.00E+00	1.35E-08	4.91E-11	2.17E-22	1.24E-22	5.39E-35	1.94E-23	4.77E-37	9.96E-33	8.97E-31	4.37E-39	1.51E-28	3.14E-06	1.16E-36	5.53E-16	2.64E-14	3.40E-23	4.91E-36	1.61E-51	2.71E-43	3.27E-37	0.00E+00	1.35E-20	2.00E-08	9.42E-07	0.00E+00	0.00E+00	3.92E-07	3.16E-07	4.65E-21
2.51E-09	600	1.22E+19	0.00E+00	1.78E-06	5.91E+05	0.00E+00	2.01E-19	2.51E+05	1.20E-05	1.57E+05	1.01E-05	2.21E-10	7.28E-07	1.73E-09	6.72E-07	5.61E-06	6.65E-07	8.87E-07	3.18E-07	0.00E+00	1.40E-08	5.07E-11	2.32E-22	1.30E-22	5.75E-35	2.07E-23	5.25E-37	1.04E-32	9.56E-31	4.74E-39	1.56E-28	3.25E-06	1.28E-36	5.71E-16	2.72E-14	3.51E-23	5.08E-36	1.67E-51	2.89E-43	3.49E-37	0.00E+00	1.44E-20	2.06E-08	9.72E-07	0.00E+00	0.00E+00	4.05E-07	3.26E-07	4.96E-21
2.52E-09	600	1.22E+19	0.00E+00	1.84E-06	5.91E+05	0.00E+00	2.13E-19	2.51E+05	1.24E-05	1.57E+05	1.04E-05	2.28E-10	7.52E-07	1.79E-09	6.94E-07	5.79E-06	6.86E-07	9.16E-07	3.29E-07	0.00E+00	1.44E-08	5.23E-11	2.47E-22	1.37E-22	6.13E-35	2.20E-23	5.78E-37	1.08E-32	1.02E-30	5.13E-39	1.61E-28	3.35E-06	1.40E-36	5.90E-16	2.81E-14	3.62E-23	5.25E-36	1.74E-51	3.08E-43	3.72E-37	0.00E+00	1.53E-20	2.13E-08	1.00E-06	0.00E+00	0.00E+00	4.18E-07	3.37E-07	5.28E-21
2.53E-09	600	1.22E+19	0.00E+00	1.90E-06	5.91E+05	0.00E+00	2.26E-19	2.51E+05	1.28E-05	1.57E+05	1.07E-05	2.36E-10	7.76E-07	1.85E-09	7.17E-07	5.97E-06	7.09E-07	9.46E-07	3.39E-07	0.00E+00	1.49E-08	5.40E-11	2.63E-22	1.44E-22	6.54E-35	2.35E-23	6.36E-37	1.12E-32	1.09E-30	5.56E-39	1.67E-28	3.46E-06	1.55E-36	6.09E-16	2.90E-14	3.74E-23	5.43E-36	1.81E-51	3.28E-43	3.97E-37	0.00E+00	1.63E-20	2.20E-08	1.04E-06	0.00E+00	0.00E+00	4.31E-07	3.48E-07	5.63E-21
2.54E-09	600	1.22E+19	0.00E+00	1.96E-06	5.91E+05	0.00E+00	2.40E-19	2.51E+05	1.32E-05	1.57E+05	1.11E-05	2.43E-10	8.01E-07	1.90E-09	7.40E-07	6.17E-06	7.32E-07	9.76E-07	3.50E-07	0.00E+00	1.54E-08	5.58E-11	2.80E-22	1.52E-22	6.97E-35	2.50E-23	6.99E-37	1.17E-32	1.16E-30	6.02E-39	1.72E-28	3.57E-06	1.70E-36	6.28E-16	3.00E-14	3.86E-23	5.61E-36	1.89E-51	3.50E-43	4.23E-37	0.00E+00	1.74E-20	2.27E-08	1.07E-06	0.00E+00	0.00E+00	4.45E-07	3.59E-07	6.00E-21
2.55E-09	600	1.22E+19	0.00E+00	2.02E-06	5.91E+05	0.00E+00	2.54E-19	2.51E+05	1.36E-05	1.57E+05	1.14E-05	2.51E-10	8.27E-07	1.97E-09	7.64E-07	6.37E-06	7.55E-07	1.01E-06	3.62E-07	0.00E+00	1.59E-08	5.76E-11	2.99E-22	1.60E-22	7.43E-35	2.67E-23	7.69E-37	1.22E-32	1.23E-30	6.53E-39	1.78E-28	3.69E-06	1.87E-36	6.49E-16	3.09E-14	3.99E-23	5.80E-36	1.97E-51	3.73E-43	4.51E-37	0.00E+00	1.85E-20	2.34E-08	1.10E-06	0.00E+00	0.00E+00	4.60E-07	3.70E-07	6.39E-21
2.56E-09	600	1.22E+19	0.00E+00	2.09E-06	5.91E+05	0.00E+00	2.70E-19	2.51E+05	1.40E-05	1.57E+05	1.18E-05	2.59E-10	8.54E-07	2.03E-09	7.89E-07	6.57E-06	7.80E-07	1.04E-06	3.73E-07	0.00E+00	1.64E-08	5.94E-11	3.19E-22	1.68E-22	7.92E-35	2.85E-23	8.47E-37	1.27E-32	1.32E-30	7.07E-39	1.84E-28	3.80E-06	2.06E-36	6.70E-16	3.19E-14	4.12E-23	5.99E-36	2.06E-51	3.98E-43	4.81E-37	0.00E+00	1.97E-20	2.42E-08	1.14E-06	0.00E+00	0.00E+00	4.74E-07	3.82E-07	6.81E-21
2.57E-09	600	1.22E+19	0.00E+00	2.15E-06	5.91E+05	0.00E+00	2.86E-19	2.51E+05	1.45E-05	1.57E+05	1.22E-05	2.68E-10	8.82E-07	2.10E-09	8.14E-07	6.78E-06	8.05E-07	1.07E-06	3.85E-07	0.00E+00	1.69E-08	6.14E-11	3.39E-22	1.77E-22	8.44E-35	3.03E-23	9.32E-37	1.32E-32	1.40E-30	7.67E-39	1.90E-28	3.93E-06	2.27E-36	6.91E-16	3.30E-14	4.25E-23	6.19E-36	2.15E-51	4.24E-43	5.13E-37	0.00E+00	2.10E-20	2.50E-08	1.18E-06	0.00E+00	0.00E+00	4.90E-07	3.95E-07	7.26E-21
2.58E-09	600	1.22E+19	0.00E+00	2.22E-06	5.91E+05	0.00E+00	3.03E-19	2.51E+05	1.50E-05	1.57E+05	1.26E-05	2.76E-10	9.10E-07	2.16E-09	8.40E-07	7.00E-06	8.31E-07	1.11E-06	3.98E-07	0.00E+00	1.74E-08	6.33E-11	3.62E-22	1.87E-22	9.00E-35	3.23E-23	1.03E-36	1.38E-32	1.49E-30	8.32E-39	1.96E-28	4.05E-06	2.49E-36	7.14E-16	3.40E-14	4.39E-23	6.40E-36	2.24E-51	4.52E-43	5.47E-37	0.00E+00	2.24E-20	2.58E-08	1.21E-06	0.00E+00	0.00E+00	5.06E-07	4.07E-07	7.74E-21
2.59E-09	600	1.22E+19	0.00E+00	2.30E-06	5.91E+05	0.00E+00	3.22E-19	2.51E+05	1.55E-05	1.57E+05	1.30E-05	2.85E-10	9.40E-07	2.23E-09	8.68E-07	7.23E-06	8.58E-07	1.14E-06	4.11E-07	0.00E+00	1.80E-08	6.54E-11	3.86E-22	1.97E-22	9.60E-35	3.45E-23	1.13E-36	1.44E-32	1.59E-30	9.03E-39	2.03E-28	4.18E-06	2.74E-36	7.37E-16	3.51E-14	4.53E-23	6.61E-36	2.34E-51	4.82E-43	5.83E-37	0.00E+00	2.39E-20	2.66E-08	1.25E-06	0.00E+00	0.00E+00	5.22E-07	4.21E-07	8.25E-21
2.60E-09	600	1.22E+19	0.00E+00	2.37E-06	5.91E+05	0.00E+00	3.41E-19	2.51E+05	1.60E-05	1.57E+05	1.34E-05	2.95E-10	9.70E-07	2.31E-09	8.96E-07	7.46E-06	8.85E-07	1.18E-06	4.24E-07	0.00E+00	1.86E-08	6.75E-11	4.11E-22	2.08E-22	1.02E-34	3.67E-23	1.24E-36	1.50E-32	1.70E-30	9.79E-39	2.09E-28	4.32E-06	3.02E-36	7.61E-16	3.63E-14	4.68E-23	6.84E-36	2.45E-51	5.14E-43	6.22E-37	0.00E+00	2.54E-20	2.75E-08	1.29E-06	0.00E+00	0.00E+00	5.39E-07	4.34E-07	8.79E-21
2.61E-09	600	1.22E+19	0.00E+00	2.45E-06	5.91E+05	0.00E+00	3.62E-19	2.51E+05	1.65E-05	1.57E+05	1.38E-05	3.04E-10	1.00E-06	2.38E-09	9.25E-07	7.70E-06	9.14E-07	1.22E-06	4.38E-07	0.00E+00	1.92E-08	6.97E-11	4.38E-22	2.19E-22	1.09E-34	3.91E-23	1.37E-36	1.56E-32	1.81E-30	1.06E-38	2.16E-28	4.46E-06	3.32E-36	7.85E-16	3.74E-14	4.83E-23	7.07E-36	2.56E-51	5.48E-43	6.63E-37	0.00E+00	2.71E-20	2.84E-08	1.34E-06	0.00E+00	0.00E+00	5.56E-07	4.48E-07	9.36E-21
2.62E-09	600	1.22E+19	0.00E+00	2.53E-06	5.91E+05	0.00E+00	3.85E-19	2.51E+05	1.70E-05	1.57E+05	1.43E-05	3.14E-10	1.03E-06	2.46E-09	9.55E-07	7.95E-06	9.44E-07	1.26E-06	4.52E-07	0.00E+00	1.98E-08	7.19E-11	4.67E-22	2.31E-22	1.16E-34	4.17E-23	1.50E-36	1.63E-32	1.93E-30	1.15E-38	2.23E-28	4.60E-06	3.65E-36	8.11E-16	3.86E-14	4.99E-23	7.30E-36	2.67E-51	5.85E-43	7.07E-37	0.00E+00	2.89E-20	2.93E-08	1.38E-06	0.00E+00	0.00E+00	5.74E-07	4.63E-07	9.98E-21
2.63E-09	600	1.22E+19	0.00E+00	2.61E-06	5.91E+05	0.00E+00	4.08E-19	2.51E+05	1.75E-05	1.57E+05	1.47E-05	3.25E-10	1.07E-06	2.54E-09	9.86E-07	8.21E-06	9.74E-07	1.30E-06	4.66E-07	0.00E+00	2.05E-08	7.43E-11	4.98E-22	2.44E-22	1.24E-34	4.45E-23	1.65E-36	1.70E-32	2.05E-30	1.25E-38	2.31E-28	4.75E-06	4.02E-36	8.37E-16	3.99E-14	5.15E-23	7.55E-36	2.80E-51	6.23E-43	7.53E-37	0.00E+00	3.08E-20	3.02E-08	1.42E-06	0.00E+00	0.00E+00	5.93E-07	4.78E-07	1.06E-20
2.64E-09	600	1.22E+19	0.00E+00	2.69E-06	5.91E+05	0.00E+00	4.33E-19	2.51E+05	1.81E-05	1.57E+05	1.52E-05	3.35E-10	1.10E-06	2.62E-09	1.02E-06	8.47E-06	1.01E-06	1.34E-06	4.82E-07	0.00E+00	2.11E-08	7.67E-11	5.30E-22	2.57E-22	1.32E-34	4.74E-23	1.82E-36	1.78E-32	2.19E-30	1.36E-38	2.38E-28	4.91E-06	4.42E-36	8.64E-16	4.12E-14	5.32E-23	7.80E-36	2.93E-51	6.65E-43	8.03E-37	0.00E+00	3.28E-20	3.12E-08	1.47E-06	0.00E+00	0.00E+00	6.12E-07	4.93E-07	1.13E-20
2.65E-09	600	1.22E+19	0.00E+00	2.78E-06	5.91E+05	0.00E+00	4.60E-19	2.51E+05	1.87E-05	1.57E+05	1.57E-05	3.46E-10	1.14E-06	2.70E-09	1.05E-06	8.75E-06	1.04E-06	1.38E-06	4.97E-07	0.00E+00	2.18E-08	7.92E-11	5.65E-22	2.71E-22	1.41E-34	5.05E-23	2.00E-36	1.86E-32	2.33E-30	1.48E-38	2.46E-28	5.06E-06	4.86E-36	8.92E-16	4.25E-14	5.49E-23	8.06E-36	3.06E-51	7.09E-43	8.56E-37	0.00E+00	3.49E-20	3.22E-08	1.52E-06	0.00E+00	0.00E+00	6.32E-07	5.09E-07	1.21E-20
2.66E-09	600	1.22E+19	0.00E+00	2.87E-06	5.91E+05	0.00E+00	4.88E-19	2.51E+05	1.93E-05	1.57E+05	1.62E-05	3.57E-10	1.17E-06	2.79E-09	1.08E-06	9.03E-06	1.07E-06	1.43E-06	5.13E-07	0.00E+00	2.25E-08	8.17E-11	6.02E-22	2.86E-22	1.50E-34	5.38E-23	2.20E-36	1.94E-32	2.49E-30	1.61E-38	2.54E-28	5.23E-06	5.35E-36	9.21E-16	4.39E-14	5.67E-23	8.34E-36	3.21E-51	7.55E-43	9.13E-37	0.00E+00	3.72E-20	3.32E-08	1.57E-06	0.00E+00	0.00E+00	6.52E-07	5.25E-07	1.29E-20
2.67E-09	600	1.22E+19	0.00E+00	2.96E-06	5.91E+05	0.00E+00	5.19E-19	2.51E+05	1.99E-05	1.57E+05	1.67E-05	3.69E-10	1.21E-06	2.88E-09	1.12E-06	9.32E-06	1.11E-06	1.48E-06	5.30E-07	0.00E+00	2.32E-08	8.44E-11	6.42E-22	3.02E-22	1.60E-34	5.74E-23	2.42E-36	2.02E-32	2.65E-30	1.75E-38	2.63E-28	5.40E-06	5.89E-36	9.51E-16	4.53E-14	5.86E-23	8.62E-36	3.37E-51	8.05E-43	9.73E-37	0.00E+00	3.97E-20	3.43E-08	1.62E-06	0.00E+00	0.00E+00	6.73E-07	5.42E-07	1.37E-20
2.68E-09	600	1.22E+19	0.00E+00	3.06E-06	5.91E+05	0.00E+00	5.51E-19	2.51E+05	2.06E-05	1.57E+05	1.73E-05	3.81E-10	1.25E-06	2.98E-09	1.16E-06	9.62E-06	1.14E-06	1.52E-06	5.47E-07	0.00E+00	2.40E-08	8.71E-11	6.84E-22	3.19E-22	1.71E-34	6.12E-23	2.67E-36	2.11E-32	2.82E-30	1.90E-38	2.72E-28	5.57E-06	6.48E-36	9.81E-16	4.68E-14	6.05E-23	8.91E-36	3.53E-51	8.59E-43	1.04E-36	0.00E+00	4.23E-20	3.54E-08	1.67E-06	0.00E+00	0.00E+00	6.95E-07	5.60E-07	1.46E-20
2.69E-09	600	1.22E+19	0.00E+00	3.15E-06	5.91E+05	0.00E+00	5.85E-19	2.51E+05	2.12E-05	1.57E+05	1.78E-05	3.93E-10	1.29E-06	3.07E-09	1.19E-06	9.93E-06	1.18E-06	1.57E-06	5.64E-07	0.00E+00	2.48E-08	8.99E-11	7.29E-22	3.37E-22	1.82E-34	6.52E-23	2.93E-36	2.21E-32	3.01E-30	2.06E-38	2.80E-28	5.75E-06	7.13E-36	1.01E-15	4.83E-14	6.24E-23	9.21E-36	3.71E-51	9.15E-43	1.11E-36	0.00E+00	4.51E-20	3.66E-08	1.72E-06	0.00E+00	0.00E+00	7.17E-07	5.78E-07	1.56E-20
2.70E-09	600	1.22E+19	0.00E+00	3.26E-06	5.91E+05	0.00E+00	6.21E-19	2.51E+05	2.19E-05	1.57E+05	1.84E-05	4.06E-10	1.33E-06	3.17E-09	1.23E-06	1.03E-05	1.22E-06	1.62E-06	5.83E-07	0.00E+00	2.56E-08	9.28E-11	7.77E-22	3.56E-22	1.94E-34	6.95E-23	3.23E-36	2.31E-32	3.21E-30	2.25E-38	2.90E-28	5.94E-06	7.84E-36	1.05E-15	4.98E-14	6.45E-23	9.52E-36	3.89E-51	9.76E-43	1.18E-36	0.00E+00	4.80E-20	3.77E-08	1.78E-06	0.00E+00	0.00E+00	7.40E-07	5.96E-07	1.66E-20
2.71E-09	600	1.22E+19	0.00E+00	3.36E-06	5.91E+05	0.00E+00	6.60E-19	2.51E+05	2.26E-05	1.57E+05	1.90E-05	4.19E-10	1.38E-06	3.27E-09	1.27E-06	1.06E-05	1.26E-06	1.68E-06	6.02E-07	0.00E+00	2.64E-08	9.58E-11	8.28E-22	3.76E-22	2.07E-34	7.40E-23	3.55E-36	2.41E-32	3.42E-30	2.44E-38	2.99E-28	6.13E-06	8.63E-36	1.08E-15	5.14E-14	6.66E-23	9.84E-36	4.09E-51	1.04E-42	1.26E-36	0.00E+00	5.12E-20	3.90E-08	1.84E-06	0.00E+00	0.00E+00	7.64E-07	6.16E-07	1.77E-20
2.72E-09	600	1.22E+19	0.00E+00	3.47E-06	5.91E+05	0.00E+00	7.01E-19	2.51E+05	2.34E-05	1.57E+05	1.96E-05	4.33E-10	1.42E-06	3.38E-09	1.31E-06	1.09E-05	1.30E-06	1.73E-06	6.21E-07	0.00E+00	2.72E-08	9.89E-11	8.82E-22	3.98E-22	2.20E-34	7.89E-23	3.91E-36	2.52E-32	3.64E-30	2.66E-38	3.09E-28	6.33E-06	9.49E-36	1.11E-15	5.31E-14	6.87E-23	1.02E-35	4.30E-51	1.11E-42	1.34E-36	0.00E+00	5.45E-20	4.02E-08	1.90E-06	0.00E+00	0.00E+00	7.89E-07	6.36E-07	1.88E-20
2.73E-09	600	1.22E+19	0.00E+00	3.58E-06	5.91E+05	0.00E+00	7.45E-19	2.51E+05	2.41E-05	1.57E+05	2.02E-05	4.47E-10	1.47E-06	3.49E-09	1.36E-06	1.13E-05	1.34E-06	1.79E-06	6.41E-07	0.00E+00	2.81E-08	1.02E-10	9.40E-22	4.21E-22	2.35E-34	8.41E-23	4.30E-36	2.64E-32	3.88E-30	2.89E-38	3.19E-28	6.53E-06	1.04E-35	1.15E-15	5.48E-14	7.10E-23	1.05E-35	4.48E-51	1.18E-42	1.43E-36	0.00E+00	5.81E-20	4.15E-08	1.96E-06	0.00E+00	0.00E+00	8.14E-07	6.56E-07	2.01E-20
2.74E-09	600	1.22E+19	0.00E+00	3.70E-06	5.91E+05	0.00E+00	7.92E-19	2.51E+05	2.49E-05	1.57E+05	2.09E-05	4.61E-10	1.51E-06	3.60E-09	1.40E-06	1.16E-05	1.38E-06	1.84E-06	6.62E-07	0.00E+00	2.90E-08	1.05E-10	1.00E-21	4.45E-22	2.50E-34	8.96E-23	4.73E-36	2.76E-32	4.14E-30	3.15E-38	3.30E-28	6.74E-06	1.15E-35	1.19E-15	5.66E-14	7.33E-23	1.09E-35	4.65E-51	1.26E-42	1.52E-36	0.00E+00	6.19E-20	4.29E-08	2.02E-06	0.00E+00	0.00E+00	8.41E-07	6.77E-07	2.14E-20
2.75E-09	600	1.22E+19	0.00E+00	3.82E-06	5.91E+05	0.00E+00	8.41E-19	2.51E+05	2.57E-05	1.57E+05	2.16E-05	4.76E-10	1.56E-06	3.72E-09	1.44E-06	1.20E-05	1.43E-06	1.90E-06	6.83E-07	0.00E+00	3.00E-08	1.09E-10	1.07E-21	4.70E-22	2.67E-34	9.55E-23	5.20E-36	2.89E-32	4.41E-30	3.43E-38	3.41E-28	6.96E-06	1.26E-35	1.23E-15	5.84E-14	7.57E-23	1.12E-35	4.87E-51	1.34E-42	1.62E-36	0.00E+00	6.60E-20	4.42E-08	2.09E-06	0.00E+00	0.00E+00	8.68E-07	6.99E-07	2.28E-20
2.76E-09	600	1.22E+19	0.00E+00	3.94E-06	5.91E+05	0.00E+00	8.94E-19	2.51E+05	2.65E-05	1.57E+05	2.23E-05	4.92E-10	1.61E-06	3.84E-09	1.49E-06	1.24E-05	1.47E-06	1.96E-06	7.05E-07	0.00E+00	3.09E-08	1.12E-10	1.14E-21	4.97E-22	2.84E-34	1.02E-22	5.73E-36	3.02E-32	4.70E-30	3.73E-38	3.52E-28	7.18E-06	1.39E-35	1.27E-15	6.03E-14	7.81E-23	1.16E-35	5.14E-51	1.43E-42	1.73E-36	0.00E+00	7.03E-20	4.57E-08	2.15E-06	0.00E+00	0.00E+00	8.96E-07	7.22E-07	2.43E-20
2.77E-09	600	1.22E+19	0.00E+00	4.07E-06	5.91E+05	0.00E+00	9.50E-19	2.51E+05	2.74E-05	1.57E+05	2.30E-05	5.08E-10	1.67E-06	3.96E-09	1.54E-06	1.28E-05	1.52E-06	2.03E-06	7.28E-07	0.00E+00	3.19E-08	1.16E-10	1.21E-21	5.26E-22	3.03E-34	1.08E-22	6.30E-36	3.16E-32	5.00E-30	4.07E-38	3.63E-28	7.42E-06	1.53E-35	1.31E-15	6.23E-14	8.07E-23	1.20E-35	5.45E-51	1.53E-42	1.85E-36	0.00E+00	7.49E-20	4.72E-08	2.22E-06	0.00E+00	0.00E+00	9.25E-07	7.45E-07	2.59E-20
2.78E-09	600	1.22E+19	0.00E+00	4.20E-06	5.91E+05	0.00E+00	1.01E-18	2.51E+05	2.83E-05	1.57E+05	2.37E-05	5.24E-10	1.72E-06	4.09E-09	1.59E-06	1.32E-05	1.57E-06	2.09E-06	7.51E-07	0.00E+00	3.30E-08	1.20E-10	1.29E-21	5.56E-22	3.23E-34	1.16E-22	6.93E-36	3.31E-32	5.33E-30	4.43E-38	3.75E-28	7.65E-06	1.68E-35	1.35E-15	6.43E-14	8.33E-23	1.24E-35	5.78E-51	1.63E-42	1.97E-36	0.00E+00	7.98E-20	4.87E-08	2.29E-06	0.00E+00	0.00E+00	9.55E-07	7.69E-07	2.76E-20
2.79E-09	600	1.22E+19	0.00E+00	4.33E-06	5.91E+05	0.00E+00	1.07E-18	2.51E+05	2.92E-05	1.57E+05	2.45E-05	5.41E-10	1.78E-06	4.22E-09	1.64E-06	1.36E-05	1.62E-06	2.16E-06	7.76E-07	0.00E+00	3.40E-08	1.24E-10	1.38E-21	5.89E-22	3.44E-34	1.23E-22	7.62E-36	3.47E-32	5.68E-30	4.83E-38	3.88E-28	7.90E-06	1.85E-35	1.39E-15	6.63E-14	8.60E-23	1.28E-35	6.13E-51	1.74E-42	2.10E-36	0.00E+00	8.51E-20	5.02E-08	2.37E-06	0.00E+00	0.00E+00	9.86E-07	7.94E-07	2.94E-20
2.80E-09	600	1.22E+19	0.00E+00	4.47E-06	5.91E+05	0.00E+00	1.14E-18	2.51E+05	3.01E-05	1.57E+05	2.53E-05	5.59E-10	1.83E-06	4.36E-09	1.69E-06	1.41E-05	1.67E-06	2.23E-06	8.01E-07	0.00E+00	3.51E-08	1.28E-10	1.47E-21	6.23E-22	3.67E-34	1.31E-22	8.39E-36	3.64E-32	6.06E-30	5.26E-38	4.00E-28	8.16E-06	2.04E-35	1.44E-15	6.85E-14	8.88E-23	1.33E-35	6.49E-51	1.85E-42	2.23E-36	0.00E+00	9.07E-20	5.19E-08	2.44E-06	0.00E+00	0.00E+00	1.02E-06	8.20E-07	3.13E-20
2.81E-09	600	1.22E+19	0.00E+00	4.62E-06	5.91E+05	0.00E+00	1.21E-18	2.51E+05	3.11E-05	1.57E+05	2.61E-05	5.77E-10	1.89E-06	4.50E-09	1.75E-06	1.45E-05	1.73E-06	2.30E-06	8.27E-07	0.00E+00	3.63E-08	1.32E-10	1.56E-21	6.60E-22	3.91E-34	1.40E-22	9.23E-36	3.81E-32	6.45E-30	5.74E-38	4.14E-28	8.42E-06	2.24E-35	1.48E-15	7.07E-14	9.17E-23	1.37E-35	6.88E-51	1.97E-42	2.38E-36	0.00E+00	9.66E-20	5.35E-08	2.52E-06	0.00E+00	0.00E+00	1.05E-06	8.46E-07	3.34E-20
2.82E-09	600	1.22E+19	0.00E+00	4.77E-06	5.91E+05	0.00E+00	1.29E-18	2.51E+05	3.21E-05	1.57E+05	2.69E-05	5.96E-10	1.95E-06	4.65E-09	1.80E-06	1.50E-05	1.78E-06	2.38E-06	8.53E-07	0.00E+00	3.75E-08	1.36E-10	1.67E-21	6.98E-22	4.17E-34	1.49E-22	1.02E-35	3.99E-32	6.88E-30	6.26E-38	4.27E-28	8.69E-06	2.47E-35	1.53E-15	7.30E-14	9.46E-23	1.42E-35	7.30E-51	2.10E-42	2.54E-36	0.00E+00	1.03E-19	5.53E-08	2.60E-06	0.00E+00	0.00E+00	1.08E-06	8.73E-07	3.56E-20
2.83E-09	600	1.22E+19	0.00E+00	4.92E-06	5.91E+05	0.00E+00	1.37E-18	2.51E+05	3.31E-05	1.57E+05	2.78E-05	6.15E-10	2.02E-06	4.80E-09	1.86E-06	1.55E-05	1.84E-06	2.45E-06	8.81E-07	0.00E+00	3.87E-08	1.40E-10	1.78E-21	7.39E-22	4.44E-34	1.59E-22	1.12E-35	4.19E-32	7.33E-30	6.82E-38	4.41E-28	8.97E-06	2.71E-35	1.58E-15	7.53E-14	9.77E-23	1.47E-35	7.76E-51	2.24E-42	2.71E-36	0.00E+00	1.10E-19	5.71E-08	2.69E-06	0.00E+00	0.00E+00	1.12E-06	9.02E-07	3.79E-20
2.84E-09	600	1.22E+19	0.00E+00	5.08E-06	5.91E+05	0.00E+00	1.46E-18	2.51E+05	3.42E-05	1.57E+05	2.87E-05	6.35E-10	2.08E-06	4.95E-09	1.92E-06	1.60E-05	1.90E-06	2.53E-06	9.09E-07	0.00E+00	3.99E-08	1.45E-10	1.89E-21	7.83E-22	4.73E-34	1.69E-22	1.23E-35	4.39E-32	7.81E-30	7.44E-38	4.56E-28	9.26E-06	2.98E-35	1.63E-15	7.78E-14	1.01E-22	1.52E-35	8.26E-51	2.39E-42	2.89E-36	0.00E+00	1.17E-19	5.89E-08	2.78E-06	0.00E+00	0.00E+00	1.16E-06	9.31E-07	4.04E-20
2.85E-09	600	1.22E+19	0.00E+00	5.24E-06	5.91E+05	0.00E+00	1.55E-18	2.51E+05	3.53E-05	1.57E+05	2.96E-05	6.56E-10	2.15E-06	5.11E-09	1.99E-06	1.65E-05	1.96E-06	2.61E-06	9.39E-07	0.00E+00	4.12E-08	1.50E-10	2.02E-21	8.29E-22	5.05E-34	1.81E-22	1.35E-35	4.61E-32	8.32E-30	8.12E-38	4.71E-28	9.56E-06	3.28E-35	1.69E-15	8.03E-14	1.04E-22	1.57E-35	8.79E-51	2.55E-42	3.08E-36	0.00E+00	1.25E-19	6.08E-08	2.87E-06	0.00E+00	0.00E+00	1.19E-06	9.61E-07	4.31E-20
2.86E-09	600	1.22E+19	0.00E+00	5.41E-06	5.91E+05	0.00E+00	1.65E-18	2.51E+05	3.65E-05	1.57E+05	3.06E-05	6.77E-10	2.22E-06	5.28E-09	2.05E-06	1.71E-05	2.02E-06	2.70E-06	9.69E-07	0.00E+00	4.25E-08	1.54E-10	2.15E-21	8.79E-22	5.38E-34	1.92E-22	1.49E-35	4.83E-32	8.87E-30	8.86E-38	4.86E-28	9.87E-06	3.61E-35	1.74E-15	8.29E-14	1.08E-22	1.63E-35	9.37E-51	2.71E-42	3.28E-36	0.00E+00	1.33E-19	6.28E-08	2.96E-06	0.00E+00	0.00E+00	1.23E-06	9.92E-07	4.59E-20
2.87E-09	600	1.22E+19	0.00E+00	5.59E-06	5.91E+05	0.00E+00	1.75E-18	2.51E+05	3.76E-05	1.57E+05	3.16E-05	6.99E-10	2.29E-06	5.45E-09	2.12E-06	1.76E-05	2.09E-06	2.79E-06	1.00E-06	0.00E+00	4.39E-08	1.59E-10	2.29E-21	9.31E-22	5.73E-34	2.05E-22	1.64E-35	5.07E-32	9.45E-30	9.67E-38	5.02E-28	1.02E-05	3.97E-35	1.80E-15	8.56E-14	1.11E-22	1.68E-35	9.99E-51	2.89E-42	3.49E-36	0.00E+00	1.41E-19	6.48E-08	3.05E-06	0.00E+00	0.00E+00	1.27E-06	1.02E-06	4.89E-20
2.88E-09	600	1.22E+19	0.00E+00	5.77E-06	5.91E+05	0.00E+00	1.86E-18	2.51E+05	3.88E-05	1.57E+05	3.26E-05	7.21E-10	2.36E-06	5.62E-09	2.18E-06	1.82E-05	2.16E-06	2.88E-06	1.03E-06	0.00E+00	4.53E-08	1.65E-10	2.44E-21	9.87E-22	6.11E-34	2.19E-22	1.80E-35	5.32E-32	1.01E-29	1.06E-37	5.18E-28	1.05E-05	4.37E-35	1.85E-15	8.83E-14	1.15E-22	1.74E-35	1.07E-50	3.08E-42	3.72E-36	0.00E+00	1.51E-19	6.69E-08	3.15E-06	0.00E+00	0.00E+00	1.31E-06	1.06E-06	5.21E-20
2.89E-09	600	1.22E+19	0.00E+00	5.96E-06	5.91E+05	0.00E+00	1.98E-18	2.51E+05	4.01E-05	1.57E+05	3.36E-05	7.45E-10	2.44E-06	5.81E-09	2.25E-06	1.88E-05	2.23E-06	2.97E-06	1.07E-06	0.00E+00	4.68E-08	1.70E-10	2.60E-21	1.05E-21	6.51E-34	2.33E-22	1.98E-35	5.59E-32	1.07E-29	1.15E-37	5.35E-28	1.09E-05	4.81E-35	1.91E-15	9.12E-14	1.18E-22	1.80E-35	1.14E-50	3.29E-42	3.97E-36	0.00E+00	1.61E-19	6.90E-08	3.25E-06	0.00E+00	0.00E+00	1.35E-06	1.09E-06	5.55E-20
2.90E-09	600	1.22E+19	0.00E+00	6.15E-06	5.91E+05	0.00E+00	2.11E-18	2.51E+05	4.14E-05	1.57E+05	3.47E-05	7.69E-10	2.52E-06	5.99E-09	2.33E-06	1.94E-05	2.30E-06	3.06E-06	1.10E-06	0.00E+00	4.83E-08	1.75E-10	2.77E-21	1.11E-21	6.94E-34	2.48E-22	2.18E-35	5.87E-32	1.14E-29	1.26E-37	5.53E-28	1.12E-05	5.29E-35	1.98E-15	9.41E-14	1.22E-22	1.86E-35	1.22E-50	3.50E-42	4.23E-36	0.00E+00	1.71E-19	7.13E-08	3.36E-06	0.00E+00	0.00E+00	1.40E-06	1.13E-06	5.92E-20
2.91E-09	600	1.22E+19	0.00E+00	6.35E-06	5.91E+05	0.00E+00	2.24E-18	2.51E+05	4.27E-05	1.57E+05	3.58E-05	7.94E-10	2.60E-06	6.19E-09	2.40E-06	2.00E-05	2.37E-06	3.16E-06	1.14E-06	0.00E+00	4.99E-08	1.81E-10	2.96E-21	1.18E-21	7.40E-34	2.65E-22	2.40E-35	6.17E-32	1.22E-29	1.38E-37	5.71E-28	1.16E-05	5.82E-35	2.04E-15	9.72E-14	1.26E-22	1.93E-35	1.30E-50	3.73E-42	4.51E-36	0.00E+00	1.82E-19	7.36E-08	3.47E-06	0.00E+00	0.00E+00	1.44E-06	1.16E-06	6.31E-20
2.92E-09	600	1.22E+19	0.00E+00	6.55E-06	5.91E+05	0.00E+00	2.39E-18	2.51E+05	4.41E-05	1.57E+05	3.70E-05	8.20E-10	2.68E-06	6.39E-09	2.48E-06	2.06E-05	2.45E-06	3.27E-06	1.17E-06	0.00E+00	5.15E-08	1.87E-10	3.15E-21	1.25E-21	7.88E-34	2.82E-22	2.64E-35	6.48E-32	1.30E-29	1.50E-37	5.90E-28	1.19E-05	6.40E-35	2.11E-15	1.00E-13	1.30E-22	2.00E-35	1.40E-50	3.98E-42	4.81E-36	0.00E+00	1.94E-19	7.59E-08	3.58E-06	0.00E+00	0.00E+00	1.49E-06	1.20E-06	6.72E-20
2.93E-09	600	1.22E+19	0.00E+00	6.76E-06	5.91E+05	0.00E+00	2.54E-18	2.51E+05	4.55E-05	1.57E+05	3.82E-05	8.46E-10	2.77E-06	6.59E-09	2.56E-06	2.13E-05	2.53E-06	3.37E-06	1.21E-06	0.00E+00	5.31E-08	1.93E-10	3.36E-21	1.32E-21	8.40E-34	3.00E-22	2.90E-35	6.81E-32	1.38E-29	1.64E-37	6.09E-28	1.23E-05	7.04E-35	2.17E-15	1.04E-13	1.34E-22	2.07E-35	1.50E-50	4.24E-42	5.12E-36	0.00E+00	2.07E-19	7.84E-08	3.69E-06	0.00E+00	0.00E+00	1.54E-06	1.24E-06	7.16E-20
2.94E-09	600	1.22E+19	0.00E+00	6.98E-06	5.91E+05	0.00E+00	2.70E-18	2.51E+05	4.70E-05	1.57E+05	3.94E-05	8.73E-10	2.86E-06	6.81E-09	2.64E-06	2.20E-05	2.61E-06	3.48E-06	1.25E-06	0.00E+00	5.49E-08	1.99E-10	3.58E-21	1.40E-21	8.95E-34	3.20E-22	3.19E-35	7.16E-32	1.48E-29	1.79E-37	6.29E-28	1.27E-05	7.75E-35	2.24E-15	1.07E-13	1.39E-22	2.14E-35	1.61E-50	4.52E-42	5.46E-36	0.00E+00	2.21E-19	8.09E-08	3.81E-06	0.00E+00	0.00E+00	1.59E-06	1.28E-06	7.63E-20
2.95E-09	600	1.22E+19	0.00E+00	7.21E-06	5.91E+05	0.00E+00	2.88E-18	2.51E+05	4.85E-05	1.57E+05	4.07E-05	9.02E-10	2.95E-06	7.03E-09	2.73E-06	2.27E-05	2.69E-06	3.59E-06	1.29E-06	0.00E+00	5.66E-08	2.06E-10	3.81E-21	1.49E-21	9.54E-34	3.41E-22	3.51E-35	7.53E-32	1.57E-29	1.96E-37	6.49E-28	1.31E-05	8.53E-35	2.32E-15	1.10E-13	1.43E-22	2.21E-35	1.73E-50	4.82E-42	5.82E-36	0.00E+00	2.35E-19	8.35E-08	3.94E-06	0.00E+00	0.00E+00	1.64E-06	1.32E-06	8.13E-20
2.96E-09	600	1.22E+19	0.00E+00	7.44E-06	5.91E+05	0.00E+00	3.06E-18	2.51E+05	5.01E-05	1.57E+05	4.20E-05	9.31E-10	3.05E-06	7.25E-09	2.82E-06	2.34E-05	2.78E-06	3.71E-06	1.33E-06	0.00E+00	5.85E-08	2.12E-10	4.06E-21	1.58E-21	1.02E-33	3.64E-22	3.86E-35	7.92E-32	1.68E-29	2.14E-37	6.71E-28	1.36E-05	9.38E-35	2.39E-15	1.14E-13	1.48E-22	2.29E-35	1.86E-50	5.14E-42	6.21E-36	0.00E+00	2.51E-19	8.62E-08	4.06E-06	0.00E+00	0.00E+00	1.69E-06	1.36E-06	8.66E-20
2.97E-09	600	1.22E+19	0.00E+00	7.68E-06	5.91E+05	0.00E+00	3.26E-18	2.51E+05	5.17E-05	1.57E+05	4.34E-05	9.61E-10	3.15E-06	7.49E-09	2.91E-06	2.42E-05	2.87E-06	3.83E-06	1.37E-06	0.00E+00	6.04E-08	2.19E-10	4.33E-21	1.67E-21	1.08E-33	3.88E-22	4.25E-35	8.33E-32	1.79E-29	2.34E-37	6.92E-28	1.40E-05	1.03E-34	2.47E-15	1.18E-13	1.53E-22	2.38E-35	2.00E-50	5.48E-42	6.61E-36	0.00E+00	2.67E-19	8.90E-08	4.20E-06	0.00E+00	0.00E+00	1.75E-06	1.41E-06	9.23E-20
2.98E-09	600	1.22E+19	0.00E+00	7.93E-06	5.91E+05	0.00E+00	3.46E-18	2.51E+05	5.34E-05	1.57E+05	4.48E-05	9.92E-10	3.25E-06	7.73E-09	3.00E-06	2.50E-05	2.96E-06	3.95E-06	1.42E-06	0.00E+00	6.23E-08	2.26E-10	4.61E-21	1.77E-21	1.16E-33	4.13E-22	4.68E-35	8.77E-32	1.90E-29	2.56E-37	7.15E-28	1.45E-05	1.14E-34	2.55E-15	1.21E-13	1.58E-22	2.46E-35	2.15E-50	5.84E-42	7.05E-36	0.00E+00	2.85E-19	9.19E-08	4.33E-06	0.00E+00	0.00E+00	1.80E-06	1.45E-06	9.84E-20
2.99E-09	600	1.22E+19	0.00E+00	8.18E-06	5.91E+05	0.00E+00	3.69E-18	2.51E+05	5.51E-05	1.57E+05	4.62E-05	1.02E-09	3.35E-06	7.98E-09	3.10E-06	2.58E-05	3.06E-06	4.08E-06	1.46E-06	0.00E+00	6.43E-08	2.34E-10	4.92E-21	1.88E-21	1.23E-33	4.40E-22	5.14E-35	9.23E-32	2.03E-29	2.80E-37	7.38E-28	1.49E-05	1.25E-34	2.63E-15	1.25E-13	1.63E-22	2.55E-35	2.32E-50	6.22E-42	7.51E-36	0.00E+00	3.03E-19	9.49E-08	4.47E-06	0.00E+00	0.00E+00	1.86E-06	1.50E-06	1.05E-19
3.00E-09	600	1.22E+19	0.00E+00	8.45E-06	5.91E+05	0.00E+00	3.92E-18	2.51E+05	5.69E-05	1.57E+05	4.77E-05	1.06E-09	3.46E-06	8.24E-09	3.20E-06	2.66E-05	3.16E-06	4.21E-06	1.51E-06	0.00E+00	6.64E-08	2.41E-10	5.24E-21	2.00E-21	1.31E-33	4.69E-22	5.66E-35	9.72E-32	2.16E-29	3.06E-37	7.63E-28	1.54E-05	1.37E-34	2.72E-15	1.29E-13	1.68E-22	2.64E-35	2.50E-50	6.63E-42	8.01E-36	0.00E+00	3.23E-19	9.79E-08	4.62E-06	0.00E+00	0.00E+00	1.92E-06	1.55E-06	1.12E-19
3.01E-09	600	1.22E+19	0.00E+00	8.72E-06	5.91E+05	0.00E+00	4.17E-18	2.51E+05	5.87E-05	1.57E+05	4.92E-05	1.09E-09	3.57E-06	8.50E-09	3.30E-06	2.75E-05	3.26E-06	4.35E-06	1.56E-06	0.00E+00	6.85E-08	2.49E-10	5.58E-21	2.12E-21	1.40E-33	5.00E-22	6.23E-35	1.02E-31	2.30E-29	3.35E-37	7.87E-28	1.59E-05	1.51E-34	2.80E-15	1.34E-13	1.73E-22	2.74E-35	2.70E-50	7.07E-42	8.54E-36	0.00E+00	3.44E-19	1.01E-07	4.76E-06	0.00E+00	0.00E+00	1.98E-06	1.60E-06	1.19E-19
3.02E-09	600	1.22E+19	0.00E+00	9.00E-06	5.91E+05	0.00E+00	4.44E-18	2.51E+05	6.06E-05	1.57E+05	5.08E-05	1.13E-09	3.69E-06	8.78E-09	3.41E-06	2.83E-05	3.37E-06	4.49E-06	1.61E-06	0.00E+00	7.08E-08	2.57E-10	5.95E-21	2.25E-21	1.49E-33	5.33E-22	6.85E-35	1.08E-31	2.45E-29	3.67E-37	8.13E-28	1.64E-05	1.66E-34	2.89E-15	1.38E-13	1.79E-22	2.84E-35	2.90E-50	7.53E-42	9.10E-36	0.00E+00	3.67E-19	1.04E-07	4.92E-06	0.00E+00	0.00E+00	2.05E-06	1.65E-06	1.27E-19
3.03E-09	600	1.22E+19	0.00E+00	9.29E-06	5.91E+05	0.00E+00	4.73E-18	2.51E+05	6.26E-05	1.57E+05	5.25E-05	1.16E-09	3.81E-06	9.06E-09	3.52E-06	2.93E-05	3.47E-06	4.63E-06	1.66E-06	0.00E+00	7.30E-08	2.65E-10	6.34E-21	2.39E-21	1.59E-33	5.68E-22	7.53E-35	1.14E-31	2.62E-29	4.01E-37	8.40E-28	1.69E-05	1.83E-34	2.99E-15	1.42E-13	1.85E-22	2.94E-35	3.12E-50	8.03E-42	9.70E-36	0.00E+00	3.91E-19	1.08E-07	5.08E-06	0.00E+00	0.00E+00	2.11E-06	1.70E-06	1.35E-19
3.04E-09	600	1.22E+19	0.00E+00	9.59E-06	5.91E+05	0.00E+00	5.03E-18	2.51E+05	6.46E-05	1.57E+05	5.42E-05	1.20E-09	3.93E-06	9.36E-09	3.63E-06	3.02E-05	3.59E-06	4.78E-06	1.72E-06	0.00E+00	7.54E-08	2.74E-10	6.76E-21	2.54E-21	1.69E-33	6.05E-22	8.29E-35	1.20E-31	2.79E-29	4.39E-37	8.67E-28	1.75E-05	2.01E-34	3.08E-15	1.47E-13	1.91E-22	3.05E-35	3.37E-50	8.56E-42	1.03E-35	0.00E+00	4.17E-19	1.11E-07	5.24E-06	0.00E+00	0.00E+00	2.18E-06	1.76E-06	1.44E-19
3.05E-09	600	1.22E+19	0.00E+00	9.90E-06	5.91E+05	0.00E+00	5.36E-18	2.51E+05	6.67E-05	1.57E+05	5.59E-05	1.24E-09	4.06E-06	9.66E-09	3.75E-06	3.12E-05	3.70E-06	4.94E-06	1.77E-06	0.00E+00	7.78E-08	2.83E-10	7.20E-21	2.70E-21	1.80E-33	6.45E-22	9.12E-35	1.26E-31	2.97E-29	4.81E-37	8.95E-28	1.81E-05	2.21E-34	3.18E-15	1.52E-13	1.97E-22	3.17E-35	3.66E-50	9.12E-42	1.10E-35	0.00E+00	4.44E-19	1.15E-07	5.41E-06	0.00E+00	0.00E+00	2.25E-06	1.81E-06	1.54E-19
3.06E-09	600	1.22E+19	0.00E+00	1.02E-05	5.91E+05	0.00E+00	5.70E-18	2.51E+05	6.88E-05	1.57E+05	5.77E-05	1.28E-09	4.19E-06	9.97E-09	3.87E-06	3.22E-05	3.82E-06	5.10E-06	1.83E-06	0.00E+00	8.03E-08	2.92E-10	7.67E-21	2.86E-21	1.92E-33	6.87E-22	1.00E-34	1.33E-31	3.16E-29	5.26E-37	9.24E-28	1.86E-05	2.43E-34	3.29E-15	1.57E-13	2.03E-22	3.29E-35	3.97E-50	9.72E-42	1.17E-35	0.00E+00	4.73E-19	1.18E-07	5.58E-06	0.00E+00	0.00E+00	2.32E-06	1.87E-06	1.64E-19
3.07E-09	600	1.22E+19	0.00E+00	1.06E-05	5.91E+05	0.00E+00	6.07E-18	2.51E+05	7.10E-05	1.57E+05	5.96E-05	1.32E-09	4.32E-06	1.03E-08	4.00E-06	3.32E-05	3.95E-06	5.26E-06	1.89E-06	0.00E+00	8.29E-08	3.01E-10	8.18E-21	3.04E-21	2.05E-33	7.32E-22	1.10E-34	1.40E-31	3.37E-29	5.76E-37	9.55E-28	1.92E-05	2.68E-34	3.39E-15	1.62E-13	2.10E-22	3.41E-35	4.31E-50	1.04E-41	1.25E-35	0.00E+00	5.04E-19	1.22E-07	5.76E-06	0.00E+00	0.00E+00	2.40E-06	1.93E-06	1.74E-19
3.08E-09	600	1.22E+19	0.00E+00	1.09E-05	5.91E+05	0.00E+00	6.46E-18	2.51E+05	7.33E-05	1.57E+05	6.15E-05	1.36E-09	4.46E-06	1.06E-08	4.13E-06	3.43E-05	4.07E-06	5.43E-06	1.95E-06	0.00E+00	8.56E-08	3.11E-10	8.71E-21	3.23E-21	2.18E-33	7.80E-22	1.21E-34	1.48E-31	3.59E-29	6.31E-37	9.86E-28	1.99E-05	2.95E-34	3.50E-15	1.67E-13	2.17E-22	3.54E-35	4.68E-50	1.10E-41	1.33E-35	0.00E+00	5.37E-19	1.26E-07	5.95E-06	0.00E+00	0.00E+00	2.48E-06	2.00E-06	1.86E-19
3.09E-09	600	1.22E+19	0.00E+00	1.12E-05	5.91E+05	0.00E+00	6.88E-18	2.51E+05	7.57E-05	1.57E+05	6.35E-05	1.41E-09	4.61E-06	1.10E-08	4.26E-06	3.54E-05	4.20E-06	5.61E-06	2.01E-06	0.00E+00	8.84E-08	3.21E-10	9.29E-21	3.43E-21	2.33E-33	8.31E-22	1.34E-34	1.56E-31	3.83E-29	6.91E-37	1.02E-27	2.05E-05	3.24E-34	3.62E-15	1.72E-13	2.24E-22	3.68E-35	5.08E-50	1.18E-41	1.42E-35	0.00E+00	5.73E-19	1.30E-07	6.14E-06	0.00E+00	0.00E+00	2.56E-06	2.06E-06	1.98E-19
3.10E-09	600	1.22E+19	0.00E+00	1.16E-05	5.91E+05	0.00E+00	7.32E-18	2.51E+05	7.82E-05	1.57E+05	6.56E-05	1.45E-09	4.76E-06	1.13E-08	4.40E-06	3.66E-05	4.34E-06	5.79E-06	2.08E-06	0.00E+00	9.12E-08	3.31E-10	9.90E-21	3.64E-21	2.48E-33	8.86E-22	1.47E-34	1.65E-31	4.08E-29	7.57E-37	1.05E-27	2.12E-05	3.57E-34	3.73E-15	1.78E-13	2.31E-22	3.82E-35	5.53E-50	1.25E-41	1.51E-35	0.00E+00	6.10E-19	1.35E-07	6.34E-06	0.00E+00	0.00E+00	2.64E-06	2.13E-06	2.11E-19
3.11E-09	600	1.22E+19	0.00E+00	1.20E-05	5.91E+05	0.00E+00	7.80E-18	2.51E+05	8.07E-05	1.57E+05	6.77E-05	1.50E-09	4.91E-06	1.17E-08	4.54E-06	3.77E-05	4.48E-06	5.97E-06	2.15E-06	0.00E+00	9.42E-08	3.42E-10	1.05E-20	3.87E-21	2.64E-33	9.44E-22	1.62E-34	1.74E-31	4.35E-29	8.29E-37	1.09E-27	2.18E-05	3.92E-34	3.85E-15	1.84E-13	2.39E-22	3.97E-35	6.01E-50	1.34E-41	1.61E-35	0.00E+00	6.50E-19	1.39E-07	6.55E-06	0.00E+00	0.00E+00	2.72E-06	2.19E-06	2.25E-19
3.12E-09	600	1.22E+19	0.00E+00	1.24E-05	5.91E+05	0.00E+00	8.30E-18	2.51E+05	8.33E-05	1.57E+05	6.99E-05	1.55E-09	5.07E-06	1.21E-08	4.69E-06	3.90E-05	4.63E-06	6.17E-06	2.21E-06	0.00E+00	9.72E-08	3.53E-10	1.12E-20	4.11E-21	2.82E-33	1.01E-21	1.78E-34	1.83E-31	4.63E-29	9.08E-37	1.12E-27	2.26E-05	4.31E-34	3.98E-15	1.89E-13	2.46E-22	4.13E-35	6.54E-50	1.42E-41	1.72E-35	0.00E+00	6.93E-19	1.43E-07	6.76E-06	0.00E+00	0.00E+00	2.81E-06	2.27E-06	2.40E-19
3.13E-09	600	1.22E+19	0.00E+00	1.28E-05	5.91E+05	0.00E+00	8.84E-18	2.51E+05	8.60E-05	1.57E+05	7.21E-05	1.60E-09	5.23E-06	1.25E-08	4.84E-06	4.02E-05	4.77E-06	6.36E-06	2.29E-06	0.00E+00	1.00E-07	3.65E-10	1.20E-20	4.37E-21	3.00E-33	1.07E-21	1.96E-34	1.94E-31	4.94E-29	9.95E-37	1.16E-27	2.33E-05	4.75E-34	4.11E-15	1.96E-13	2.54E-22	4.29E-35	7.12E-50	1.52E-41	1.83E-35	0.00E+00	7.38E-19	1.48E-07	6.98E-06	0.00E+00	0.00E+00	2.90E-06	2.34E-06	2.55E-19
3.14E-09	600	1.22E+19	0.00E+00	1.32E-05	5.91E+05	0.00E+00	9.41E-18	2.51E+05	8.87E-05	1.57E+05	7.44E-05	1.65E-09	5.40E-06	1.29E-08	4.99E-06	4.15E-05	4.93E-06	6.57E-06	2.36E-06	0.00E+00	1.04E-07	3.76E-10	1.28E-20	4.65E-21	3.20E-33	1.14E-21	2.15E-34	2.04E-31	5.26E-29	1.09E-36	1.19E-27	2.40E-05	5.22E-34	4.24E-15	2.02E-13	2.63E-22	4.47E-35	7.76E-50	1.62E-41	1.95E-35	0.00E+00	7.87E-19	1.53E-07	7.20E-06	0.00E+00	0.00E+00	3.00E-06	2.41E-06	2.72E-19
3.15E-09	600	1.22E+19	0.00E+00	1.36E-05	5.91E+05	0.00E+00	1.00E-17	2.51E+05	9.16E-05	1.57E+05	7.68E-05	1.71E-09	5.58E-06	1.33E-08	5.15E-06	4.28E-05	5.09E-06	6.78E-06	2.44E-06	0.00E+00	1.07E-07	3.89E-10	1.36E-20	4.94E-21	3.41E-33	1.22E-21	2.37E-34	2.16E-31	5.61E-29	1.19E-36	1.23E-27	2.48E-05	5.74E-34	4.38E-15	2.08E-13	2.71E-22	4.65E-35	8.46E-50	1.72E-41	2.08E-35	0.00E+00	8.38E-19	1.58E-07	7.43E-06	0.00E+00	0.00E+00	3.09E-06	2.49E-06	2.90E-19
3.16E-09	600	1.22E+19	0.00E+00	1.40E-05	5.91E+05	0.00E+00	1.07E-17	2.51E+05	9.46E-05	1.57E+05	7.93E-05	1.76E-09	5.76E-06	1.37E-08	5.32E-06	4.42E-05	5.25E-06	7.00E-06	2.51E-06	0.00E+00	1.10E-07	4.01E-10	1.45E-20	5.25E-21	3.63E-33	1.30E-21	2.60E-34	2.28E-31	5.98E-29	1.31E-36	1.27E-27	2.56E-05	6.32E-34	4.52E-15	2.15E-13	2.80E-22	4.84E-35	9.22E-50	1.84E-41	2.22E-35	0.00E+00	8.93E-19	1.63E-07	7.67E-06	0.00E+00	0.00E+00	3.19E-06	2.57E-06	3.09E-19
3.17E-09	600	1.22E+19	0.00E+00	1.45E-05	5.91E+05	0.00E+00	1.14E-17	2.51E+05	9.76E-05	1.57E+05	8.19E-05	1.82E-09	5.94E-06	1.41E-08	5.49E-06	4.57E-05	5.42E-06	7.23E-06	2.60E-06	0.00E+00	1.14E-07	4.14E-10	1.54E-20	5.58E-21	3.87E-33	1.38E-21	2.86E-34	2.41E-31	6.37E-29	1.43E-36	1.32E-27	2.64E-05	6.95E-34	4.66E-15	2.22E-13	2.89E-22	5.04E-35	1.01E-49	1.96E-41	2.37E-35	0.00E+00	9.52E-19	1.68E-07	7.92E-06	0.00E+00	0.00E+00	3.30E-06	2.66E-06	3.29E-19
3.18E-09	600	1.22E+19	0.00E+00	1.50E-05	5.91E+05	0.00E+00	1.21E-17	2.51E+05	1.01E-04	1.57E+05	8.45E-05	1.88E-09	6.13E-06	1.46E-08	5.67E-06	4.71E-05	5.60E-06	7.46E-06	2.68E-06	0.00E+00	1.18E-07	4.27E-10	1.65E-20	5.93E-21	4.13E-33	1.47E-21	3.15E-34	2.55E-31	6.79E-29	1.57E-36	1.36E-27	2.73E-05	7.65E-34	4.81E-15	2.29E-13	2.98E-22	5.25E-35	1.10E-49	2.09E-41	2.52E-35	0.00E+00	1.01E-18	1.73E-07	8.18E-06	0.00E+00	0.00E+00	3.40E-06	2.74E-06	3.51E-19
3.19E-09	600	1.22E+19	0.00E+00	1.54E-05	5.91E+05	0.00E+00	1.29E-17	2.51E+05	1.04E-04	1.57E+05	8.73E-05	1.94E-09	6.33E-06	1.51E-08	5.85E-06	4.87E-05	5.78E-06	7.70E-06	2.77E-06	0.00E+00	1.21E-07	4.41E-10	1.75E-20	6.30E-21	4.40E-33	1.57E-21	3.47E-34	2.69E-31	7.23E-29	1.72E-36	1.40E-27	2.82E-05	8.41E-34	4.97E-15	2.37E-13	3.08E-22	5.48E-35	1.20E-49	2.22E-41	2.69E-35	0.00E+00	1.08E-18	1.79E-07	8.44E-06	0.00E+00	0.00E+00	3.51E-06	2.83E-06	3.74E-19
3.20E-09	600	1.22E+19	0.00E+00	1.59E-05	5.91E+05	0.00E+00	1.37E-17	2.51E+05	1.07E-04	1.57E+05	9.01E-05	2.00E-09	6.54E-06	1.56E-08	6.04E-06	5.02E-05	5.96E-06	7.95E-06	2.86E-06	0.00E+00	1.25E-07	4.56E-10	1.87E-20	6.70E-21	4.69E-33	1.67E-21	3.81E-34	2.85E-31	7.71E-29	1.89E-36	1.45E-27	2.91E-05	9.25E-34	5.13E-15	2.44E-13	3.18E-22	5.71E-35	1.31E-49	2.37E-41	2.86E-35	0.00E+00	1.15E-18	1.85E-07	8.71E-06	0.00E+00	0.00E+00	3.63E-06	2.92E-06	3.98E-19
3.21E-09	600	1.22E+19	0.00E+00	1.65E-05	5.91E+05	0.00E+00	1.46E-17	2.51E+05	1.11E-04	1.57E+05	9.30E-05	2.06E-09	6.75E-06	1.61E-08	6.24E-06	5.18E-05	6.16E-06	8.21E-06	2.95E-06	0.00E+00	1.29E-07	4.70E-10	1.99E-20	7.13E-21	4.99E-33	1.78E-21	4.20E-34	3.01E-31	8.21E-29	2.07E-36	1.49E-27	3.00E-05	1.02E-33	5.29E-15	2.52E-13	3.28E-22	5.96E-35	1.43E-49	2.53E-41	3.05E-35	0.00E+00	1.23E-18	1.91E-07	9.00E-06	0.00E+00	0.00E+00	3.74E-06	3.02E-06	4.24E-19
3.22E-09	600	1.22E+19	0.00E+00	1.70E-05	5.91E+05	0.00E+00	1.55E-17	2.51E+05	1.14E-04	1.57E+05	9.60E-05	2.13E-09	6.97E-06	1.66E-08	6.44E-06	5.35E-05	6.36E-06	8.47E-06	3.04E-06	0.00E+00	1.34E-07	4.85E-10	2.12E-20	7.58E-21	5.32E-33	1.90E-21	4.61E-34	3.19E-31	8.75E-29	2.27E-36	1.54E-27	3.10E-05	1.12E-33	5.47E-15	2.60E-13	3.39E-22	6.23E-35	1.56E-49	2.69E-41	3.25E-35	0.00E+00	1.31E-18	1.97E-07	9.29E-06	0.00E+00	0.00E+00	3.86E-06	3.11E-06	4.52E-19
3.23E-09	600	1.22E+19	0.00E+00	1.75E-05	5.91E+05	0.00E+00	1.66E-17	2.51E+05	1.18E-04	1.57E+05	9.91E-05	2.20E-09	7.19E-06	1.71E-08	6.65E-06	5.53E-05	6.56E-06	8.75E-06	3.14E-06	0.00E+00	1.38E-07	5.01E-10	2.26E-20	8.06E-21	5.67E-33	2.03E-21	5.08E-34	3.37E-31	9.33E-29	2.49E-36	1.59E-27	3.20E-05	1.23E-33	5.64E-15	2.69E-13	3.50E-22	6.51E-35	1.71E-49	2.87E-41	3.47E-35	0.00E+00	1.39E-18	2.03E-07	9.59E-06	0.00E+00	0.00E+00	3.99E-06	3.21E-06	4.82E-19
3.24E-09	600	1.22E+19	0.00E+00	1.81E-05	5.91E+05	0.00E+00	1.76E-17	2.51E+05	1.22E-04	1.57E+05	1.02E-04	2.27E-09	7.42E-06	1.77E-08	6.86E-06	5.70E-05	6.77E-06	9.03E-06	3.24E-06	0.00E+00	1.42E-07	5.17E-10	2.41E-20	8.57E-21	6.04E-33	2.16E-21	5.58E-34	3.57E-31	9.94E-29	2.73E-36	1.65E-27	3.30E-05	1.36E-33	5.82E-15	2.77E-13	3.61E-22	6.80E-35	1.87E-49	3.06E-41	3.69E-35	0.00E+00	1.49E-18	2.10E-07	9.89E-06	0.00E+00	0.00E+00	4.12E-06	3.32E-06	5.14E-19
3.25E-09	600	1.22E+19	0.00E+00	1.87E-05	5.91E+05	0.00E+00	1.88E-17	2.51E+05	1.26E-04	1.57E+05	1.06E-04	2.34E-09	7.66E-06	1.82E-08	7.08E-06	5.89E-05	6.99E-06	9.32E-06	3.35E-06	0.00E+00	1.47E-07	5.34E-10	2.57E-20	9.11E-21	6.44E-33	2.30E-21	6.14E-34	3.77E-31	1.06E-28	3.00E-36	1.70E-27	3.41E-05	1.49E-33	6.01E-15	2.86E-13	3.73E-22	7.12E-35	2.04E-49	3.26E-41	3.94E-35	0.00E+00	1.58E-18	2.17E-07	1.02E-05	0.00E+00	0.00E+00	4.25E-06	3.42E-06	5.47E-19
3.26E-09	600	1.22E+19	0.00E+00	1.93E-05	5.91E+05	0.00E+00	2.00E-17	2.51E+05	1.30E-04	1.57E+05	1.09E-04	2.42E-09	7.91E-06	1.88E-08	7.31E-06	6.08E-05	7.22E-06	9.62E-06	3.46E-06	0.00E+00	1.52E-07	5.51E-10	2.74E-20	9.69E-21	6.86E-33	2.45E-21	6.76E-34	3.99E-31	1.13E-28	3.29E-36	1.75E-27	3.52E-05	1.64E-33	6.21E-15	2.96E-13	3.85E-22	7.45E-35	2.24E-49	3.47E-41	4.20E-35	0.00E+00	1.69E-18	2.24E-07	1.05E-05	0.00E+00	0.00E+00	4.39E-06	3.54E-06	5.83E-19
3.27E-09	600	1.22E+19	0.00E+00	1.99E-05	5.91E+05	0.00E+00	2.13E-17	2.51E+05	1.34E-04	1.57E+05	1.13E-04	2.50E-09	8.17E-06	1.94E-08	7.55E-06	6.27E-05	7.45E-06	9.93E-06	3.57E-06	0.00E+00	1.57E-07	5.69E-10	2.92E-20	1.03E-20	7.31E-33	2.61E-21	7.43E-34	4.23E-31	1.20E-28	3.61E-36	1.81E-27	3.63E-05	1.80E-33	6.41E-15	3.05E-13	3.97E-22	7.80E-35	2.45E-49	3.70E-41	4.47E-35	0.00E+00	1.80E-18	2.31E-07	1.09E-05	0.00E+00	0.00E+00	4.53E-06	3.65E-06	6.21E-19
3.28E-09	600	1.22E+19	0.00E+00	2.06E-05	5.91E+05	0.00E+00	2.27E-17	2.51E+05	1.38E-04	1.57E+05	1.16E-04	2.58E-09	8.43E-06	2.01E-08	7.79E-06	6.48E-05	7.69E-06	1.03E-05	3.68E-06	0.00E+00	1.62E-07	5.87E-10	3.11E-20	1.10E-20	7.79E-33	2.78E-21	8.18E-34	4.48E-31	1.28E-28	3.96E-36	1.87E-27	3.75E-05	1.98E-33	6.61E-15	3.15E-13	4.10E-22	8.18E-35	2.68E-49	3.95E-41	4.77E-35	0.00E+00	1.92E-18	2.38E-07	1.12E-05	0.00E+00	0.00E+00	4.68E-06	3.77E-06	6.62E-19
3.29E-09	600	1.22E+19	0.00E+00	2.12E-05	5.91E+05	0.00E+00	2.42E-17	2.51E+05	1.43E-04	1.57E+05	1.20E-04	2.66E-09	8.70E-06	2.07E-08	8.04E-06	6.69E-05	7.94E-06	1.06E-05	3.80E-06	0.00E+00	1.67E-07	6.06E-10	3.31E-20	1.17E-20	8.31E-33	2.97E-21	9.00E-34	4.74E-31	1.37E-28	4.35E-36	1.93E-27	3.87E-05	2.18E-33	6.83E-15	3.25E-13	4.23E-22	8.58E-35	2.94E-49	4.21E-41	5.08E-35	0.00E+00	2.04E-18	2.46E-07	1.16E-05	0.00E+00	0.00E+00	4.83E-06	3.89E-06	7.06E-19
3.30E-09	600	1.22E+19	0.00E+00	2.19E-05	5.91E+05	0.00E+00	2.57E-17	2.51E+05	1.48E-04	1.57E+05	1.24E-04	2.75E-09	8.98E-06	2.14E-08	8.30E-06	6.90E-05	8.20E-06	1.09E-05	3.92E-06	0.00E+00	1.72E-07	6.26E-10	3.53E-20	1.24E-20	8.85E-33	3.16E-21	9.90E-34	5.02E-31	1.46E-28	4.77E-36	1.99E-27	4.00E-05	2.40E-33	7.05E-15	3.36E-13	4.37E-22	9.00E-35	3.21E-49	4.48E-41	5.41E-35	0.00E+00	2.18E-18	2.54E-07	1.20E-05	0.00E+00	0.00E+00	4.98E-06	4.01E-06	7.52E-19
3.31E-09	600	1.22E+19	0.00E+00	2.26E-05	5.91E+05	0.00E+00	2.74E-17	2.51E+05	1.52E-04	1.57E+05	1.28E-04	2.84E-09	9.27E-06	2.21E-08	8.57E-06	7.12E-05	8.46E-06	1.13E-05	4.05E-06	0.00E+00	1.78E-07	6.46E-10	3.76E-20	1.32E-20	9.43E-33	3.37E-21	1.09E-33	5.32E-31	1.55E-28	5.23E-36	2.06E-27	4.12E-05	2.64E-33	7.28E-15	3.47E-13	4.51E-22	9.46E-35	3.52E-49	4.78E-41	5.77E-35	0.00E+00	2.32E-18	2.62E-07	1.24E-05	0.00E+00	0.00E+00	5.14E-06	4.14E-06	8.01E-19
3.32E-09	600	1.22E+19	0.00E+00	2.33E-05	5.91E+05	0.00E+00	2.92E-17	2.51E+05	1.57E-04	1.57E+05	1.32E-04	2.93E-09	9.57E-06	2.28E-08	8.85E-06	7.35E-05	8.73E-06	1.16E-05	4.18E-06	0.00E+00	1.84E-07	6.67E-10	4.01E-20	1.40E-20	1.01E-32	3.59E-21	1.20E-33	5.64E-31	1.65E-28	5.74E-36	2.12E-27	4.26E-05	2.91E-33	7.51E-15	3.58E-13	4.66E-22	9.94E-35	3.85E-49	5.09E-41	6.15E-35	0.00E+00	2.47E-18	2.71E-07	1.28E-05	0.00E+00	0.00E+00	5.31E-06	4.28E-06	8.54E-19
3.33E-09	600	1.22E+19	0.00E+00	2.41E-05	5.91E+05	0.00E+00	3.11E-17	2.51E+05	1.62E-04	1.57E+05	1.36E-04	3.02E-09	9.88E-06	2.35E-08	9.14E-06	7.59E-05	9.02E-06	1.20E-05	4.32E-06	0.00E+00	1.90E-07	6.89E-10	4.27E-20	1.49E-20	1.07E-32	3.83E-21	1.32E-33	5.97E-31	1.76E-28	6.30E-36	2.19E-27	4.40E-05	3.20E-33	7.75E-15	3.69E-13	4.81E-22	1.05E-34	4.22E-49	5.43E-41	6.55E-35	0.00E+00	2.63E-18	2.79E-07	1.32E-05	0.00E+00	0.00E+00	5.48E-06	4.42E-06	9.10E-19
3.34E-09	600	1.22E+19	0.00E+00	2.49E-05	5.91E+05	0.00E+00	3.31E-17	2.51E+05	1.68E-04	1.57E+05	1.41E-04	3.12E-09	1.02E-05	2.43E-08	9.43E-06	7.84E-05	9.31E-06	1.24E-05	4.46E-06	0.00E+00	1.96E-07	7.11E-10	4.55E-20	1.59E-20	1.14E-32	4.08E-21	1.45E-33	6.33E-31	1.88E-28	6.92E-36	2.26E-27	4.54E-05	3.52E-33	8.00E-15	3.81E-13	4.96E-22	1.10E-34	4.63E-49	5.78E-41	6.98E-35	0.00E+00	2.80E-18	2.88E-07	1.36E-05	0.00E+00	0.00E+00	5.66E-06	4.56E-06	9.70E-19
3.35E-09	600	1.22E+19	0.00E+00	2.57E-05	5.91E+05	0.00E+00	3.53E-17	2.51E+05	1.73E-04	1.57E+05	1.45E-04	3.22E-09	1.05E-05	2.51E-08	9.73E-06	8.09E-05	9.61E-06	1.28E-05	4.60E-06	0.00E+00	2.02E-07	7.34E-10	4.85E-20	1.69E-20	1.22E-32	4.34E-21	1.59E-33	6.71E-31	2.00E-28	7.59E-36	2.34E-27	4.68E-05	3.87E-33	8.26E-15	3.93E-13	5.12E-22	1.16E-34	5.08E-49	6.16E-41	7.44E-35	0.00E+00	2.99E-18	2.98E-07	1.40E-05	0.00E+00	0.00E+00	5.84E-06	4.71E-06	1.03E-18
3.36E-09	600	1.22E+19	0.00E+00	2.65E-05	5.91E+05	0.00E+00	3.76E-17	2.51E+05	1.79E-04	1.57E+05	1.50E-04	3.33E-09	1.09E-05	2.59E-08	1.00E-05	8.35E-05	9.92E-06	1.32E-05	4.75E-06	0.00E+00	2.09E-07	7.58E-10	5.17E-20	1.80E-20	1.30E-32	4.63E-21	1.75E-33	7.11E-31	2.13E-28	8.34E-36	2.41E-27	4.83E-05	4.26E-33	8.53E-15	4.06E-13	5.29E-22	1.22E-34	5.58E-49	6.57E-41	7.93E-35	0.00E+00	3.18E-18	3.07E-07	1.45E-05	0.00E+00	0.00E+00	6.03E-06	4.86E-06	1.10E-18
3.37E-09	600	1.22E+19	0.00E+00	2.74E-05	5.91E+05	0.00E+00	4.00E-17	2.51E+05	1.84E-04	1.57E+05	1.55E-04	3.43E-09	1.12E-05	2.67E-08	1.04E-05	8.62E-05	1.02E-05	1.36E-05	4.90E-06	0.00E+00	2.15E-07	7.82E-10	5.51E-20	1.92E-20	1.38E-32	4.93E-21	1.93E-33	7.54E-31	2.27E-28	9.15E-36	2.49E-27	4.99E-05	4.68E-33	8.80E-15	4.19E-13	5.46E-22	1.29E-34	6.12E-49	7.00E-41	8.45E-35	0.00E+00	3.39E-18	3.17E-07	1.50E-05	0.00E+00	0.00E+00	6.22E-06	5.01E-06	1.17E-18
3.38E-09	600	1.22E+19	0.00E+00	2.83E-05	5.91E+05	0.00E+00	4.26E-17	2.51E+05	1.90E-04	1.57E+05	1.60E-04	3.55E-09	1.16E-05	2.76E-08	1.07E-05	8.90E-05	1.06E-05	1.41E-05	5.06E-06	0.00E+00	2.22E-07	8.07E-10	5.87E-20	2.04E-20	1.47E-32	5.26E-21	2.12E-33	7.99E-31	2.42E-28	1.00E-35	2.57E-27	5.15E-05	5.15E-33	9.09E-15	4.33E-13	5.64E-22	1.36E-34	6.71E-49	7.46E-41	9.01E-35	0.00E+00	3.62E-18	3.28E-07	1.54E-05	0.00E+00	0.00E+00	6.43E-06	5.18E-06	1.25E-18
3.39E-09	600	1.22E+19	0.00E+00	2.92E-05	5.91E+05	0.00E+00	4.54E-17	2.51E+05	1.96E-04	1.57E+05	1.65E-04	3.66E-09	1.20E-05	2.85E-08	1.11E-05	9.19E-05	1.09E-05	1.45E-05	5.22E-06	0.00E+00	2.29E-07	8.33E-10	6.25E-20	2.17E-20	1.57E-32	5.60E-21	2.33E-33	8.48E-31	2.58E-28	1.10E-35	2.66E-27	5.32E-05	5.66E-33	9.38E-15	4.47E-13	5.82E-22	1.44E-34	7.37E-49	7.95E-41	9.60E-35	0.00E+00	3.85E-18	3.38E-07	1.59E-05	0.00E+00	0.00E+00	6.63E-06	5.34E-06	1.33E-18
3.40E-09	600	1.22E+19	0.00E+00	3.01E-05	5.91E+05	0.00E+00	4.84E-17	2.51E+05	2.03E-04	1.57E+05	1.70E-04	3.78E-09	1.23E-05	2.94E-08	1.14E-05	9.48E-05	1.13E-05	1.50E-05	5.39E-06	0.00E+00	2.37E-07	8.60E-10	6.66E-20	2.31E-20	1.67E-32	5.97E-21	2.57E-33	8.99E-31	2.75E-28	1.21E-35	2.74E-27	5.49E-05	6.23E-33	9.68E-15	4.61E-13	6.01E-22	1.53E-34	8.08E-49	8.47E-41	1.02E-34	0.00E+00	4.11E-18	3.49E-07	1.65E-05	0.00E+00	0.00E+00	6.85E-06	5.52E-06	1.42E-18
3.41E-09	600	1.22E+19	0.00E+00	3.11E-05	5.91E+05	0.00E+00	5.15E-17	2.51E+05	2.09E-04	1.57E+05	1.76E-04	3.90E-09	1.27E-05	3.03E-08	1.18E-05	9.79E-05	1.16E-05	1.55E-05	5.57E-06	0.00E+00	2.44E-07	8.88E-10	7.10E-20	2.46E-20	1.78E-32	6.36E-21	2.83E-33	9.54E-31	2.93E-28	1.33E-35	2.83E-27	5.67E-05	6.85E-33	1.00E-14	4.76E-13	6.20E-22	1.62E-34	8.87E-49	9.03E-41	1.09E-34	0.00E+00	4.38E-18	3.60E-07	1.70E-05	0.00E+00	0.00E+00	7.07E-06	5.69E-06	1.51E-18
3.42E-09	600	1.22E+19	0.00E+00	3.21E-05	5.91E+05	0.00E+00	5.49E-17	2.51E+05	2.16E-04	1.57E+05	1.81E-04	4.03E-09	1.32E-05	3.13E-08	1.22E-05	1.01E-04	1.20E-05	1.60E-05	5.74E-06	0.00E+00	2.52E-07	9.17E-10	7.57E-20	2.62E-20	1.90E-32	6.78E-21	3.11E-33	1.01E-30	3.12E-28	1.46E-35	2.92E-27	5.85E-05	7.54E-33	1.03E-14	4.92E-13	6.40E-22	1.71E-34	9.74E-49	9.62E-41	1.16E-34	0.00E+00	4.66E-18	3.72E-07	1.75E-05	0.00E+00	0.00E+00	7.30E-06	5.88E-06	1.61E-18
3.43E-09	600	1.22E+19	0.00E+00	3.31E-05	5.91E+05	0.00E+00	5.85E-17	2.51E+05	2.23E-04	1.57E+05	1.87E-04	4.16E-09	1.36E-05	3.23E-08	1.26E-05	1.04E-04	1.24E-05	1.65E-05	5.93E-06	0.00E+00	2.60E-07	9.46E-10	8.06E-20	2.78E-20	2.02E-32	7.22E-21	3.42E-33	1.07E-30	3.32E-28	1.60E-35	3.02E-27	6.04E-05	8.29E-33	1.07E-14	5.07E-13	6.61E-22	1.82E-34	1.07E-48	1.03E-40	1.24E-34	0.00E+00	4.97E-18	3.84E-07	1.81E-05	0.00E+00	0.00E+00	7.53E-06	6.07E-06	1.72E-18
3.44E-09	600	1.22E+19	0.00E+00	3.42E-05	5.91E+05	0.00E+00	6.23E-17	2.51E+05	2.30E-04	1.57E+05	1.93E-04	4.29E-09	1.40E-05	3.34E-08	1.30E-05	1.08E-04	1.28E-05	1.70E-05	6.12E-06	0.00E+00	2.69E-07	9.77E-10	8.59E-20	2.96E-20	2.16E-32	7.70E-21	3.76E-33	1.14E-30	3.54E-28	1.76E-35	3.12E-27	6.23E-05	9.12E-33	1.10E-14	5.24E-13	6.82E-22	1.93E-34	1.17E-48	1.09E-40	1.32E-34	0.00E+00	5.30E-18	3.96E-07	1.87E-05	0.00E+00	0.00E+00	7.78E-06	6.26E-06	1.83E-18
3.45E-09	600	1.22E+19	0.00E+00	3.53E-05	5.91E+05	0.00E+00	6.63E-17	2.51E+05	2.38E-04	1.57E+05	1.99E-04	4.43E-09	1.45E-05	3.44E-08	1.34E-05	1.11E-04	1.32E-05	1.76E-05	6.32E-06	0.00E+00	2.78E-07	1.01E-09	9.16E-20	3.16E-20	2.30E-32	8.20E-21	4.14E-33	1.21E-30	3.78E-28	1.93E-35	3.22E-27	6.44E-05	1.00E-32	1.14E-14	5.41E-13	7.04E-22	2.06E-34	1.29E-48	1.16E-40	1.41E-34	0.00E+00	5.64E-18	4.09E-07	1.93E-05	0.00E+00	0.00E+00	8.03E-06	6.47E-06	1.95E-18
3.46E-09	600	1.22E+19	0.00E+00	3.64E-05	5.91E+05	0.00E+00	7.07E-17	2.51E+05	2.45E-04	1.57E+05	2.06E-04	4.57E-09	1.49E-05	3.56E-08	1.38E-05	1.15E-04	1.36E-05	1.82E-05	6.52E-06	0.00E+00	2.87E-07	1.04E-09	9.76E-20	3.36E-20	2.45E-32	8.74E-21	4.55E-33	1.28E-30	4.02E-28	2.12E-35	3.32E-27	6.64E-05	1.10E-32	1.17E-14	5.58E-13	7.27E-22	2.19E-34	1.42E-48	1.24E-40	1.50E-34	0.00E+00	6.01E-18	4.22E-07	1.99E-05	0.00E+00	0.00E+00	8.29E-06	6.67E-06	2.08E-18
3.47E-09	600	1.22E+19	0.00E+00	3.76E-05	5.91E+05	0.00E+00	7.53E-17	2.51E+05	2.53E-04	1.57E+05	2.12E-04	4.72E-09	1.54E-05	3.67E-08	1.43E-05	1.18E-04	1.41E-05	1.87E-05	6.73E-06	0.00E+00	2.96E-07	1.07E-09	1.04E-19	3.58E-20	2.61E-32	9.31E-21	5.01E-33	1.36E-30	4.29E-28	2.33E-35	3.43E-27	6.86E-05	1.21E-32	1.21E-14	5.76E-13	7.50E-22	2.33E-34	1.56E-48	1.32E-40	1.60E-34	0.00E+00	6.41E-18	4.36E-07	2.06E-05	0.00E+00	0.00E+00	8.55E-06	6.89E-06	2.22E-18
3.48E-09	600	1.22E+19	0.00E+00	3.88E-05	5.91E+05	0.00E+00	8.02E-17	2.51E+05	2.61E-04	1.57E+05	2.19E-04	4.87E-09	1.59E-05	3.79E-08	1.47E-05	1.22E-04	1.45E-05	1.94E-05	6.95E-06	0.00E+00	3.05E-07	1.11E-09	1.11E-19	3.81E-20	2.78E-32	9.93E-21	5.51E-33	1.45E-30	4.57E-28	2.56E-35	3.54E-27	7.08E-05	1.34E-32	1.25E-14	5.95E-13	7.75E-22	2.49E-34	1.71E-48	1.41E-40	1.70E-34	0.00E+00	6.83E-18	4.50E-07	2.12E-05	0.00E+00	0.00E+00	8.83E-06	7.11E-06	2.36E-18
3.49E-09	600	1.22E+19	0.00E+00	4.01E-05	5.91E+05	0.00E+00	8.54E-17	2.51E+05	2.70E-04	1.57E+05	2.26E-04	5.03E-09	1.64E-05	3.91E-08	1.52E-05	1.26E-04	1.50E-05	2.00E-05	7.18E-06	0.00E+00	3.15E-07	1.15E-09	1.18E-19	4.05E-20	2.96E-32	1.06E-20	6.06E-33	1.54E-30	4.87E-28	2.82E-35	3.66E-27	7.31E-05	1.47E-32	1.29E-14	6.14E-13	8.00E-22	2.65E-34	1.88E-48	1.50E-40	1.81E-34	0.00E+00	7.28E-18	4.65E-07	2.19E-05	0.00E+00	0.00E+00	9.11E-06	7.34E-06	2.52E-18
3.50E-09	600	1.22E+19	0.00E+00	4.14E-05	5.91E+05	0.00E+00	9.10E-17	2.51E+05	2.79E-04	1.57E+05	2.34E-04	5.19E-09	1.70E-05	4.04E-08	1.57E-05	1.30E-04	1.55E-05	2.06E-05	7.41E-06	0.00E+00	3.25E-07	1.18E-09	1.26E-19	4.31E-20	3.16E-32	1.13E-20	6.66E-33	1.63E-30	5.19E-28	3.09E-35	3.77E-27	7.54E-05	1.62E-32	1.33E-14	6.34E-13	8.26E-22	2.84E-34	2.06E-48	1.60E-40	1.93E-34	0.00E+00	7.75E-18	4.80E-07	2.26E-05	0.00E+00	0.00E+00	9.41E-06	7.58E-06	2.68E-18
3.51E-09	600	1.22E+19	0.00E+00	4.27E-05	5.91E+05	0.00E+00	9.70E-17	2.51E+05	2.88E-04	1.57E+05	2.41E-04	5.36E-09	1.75E-05	4.17E-08	1.62E-05	1.35E-04	1.60E-05	2.13E-05	7.65E-06	0.00E+00	3.36E-07	1.22E-09	1.34E-19	4.59E-20	3.36E-32	1.20E-20	7.33E-33	1.73E-30	5.53E-28	3.40E-35	3.90E-27	7.79E-05	1.78E-32	1.37E-14	6.54E-13	8.52E-22	3.03E-34	2.27E-48	1.71E-40	2.06E-34	0.00E+00	8.26E-18	4.95E-07	2.33E-05	0.00E+00	0.00E+00	9.71E-06	7.82E-06	2.86E-18
3.52E-09	600	1.22E+19	0.00E+00	4.41E-05	5.91E+05	0.00E+00	1.03E-16	2.51E+05	2.97E-04	1.57E+05	2.49E-04	5.53E-09	1.81E-05	4.30E-08	1.67E-05	1.39E-04	1.65E-05	2.20E-05	7.89E-06	0.00E+00	3.47E-07	1.26E-09	1.43E-19	4.89E-20	3.59E-32	1.28E-20	8.06E-33	1.84E-30	5.89E-28	3.73E-35	4.02E-27	8.04E-05	1.96E-32	1.42E-14	6.75E-13	8.80E-22	3.25E-34	2.49E-48	1.82E-40	2.19E-34	0.00E+00	8.80E-18	5.11E-07	2.41E-05	0.00E+00	0.00E+00	1.00E-05	8.08E-06	3.04E-18
3.53E-09	600	1.22E+19	0.00E+00	4.55E-05	5.91E+05	0.00E+00	1.10E-16	2.51E+05	3.06E-04	1.57E+05	2.57E-04	5.71E-09	1.87E-05	4.44E-08	1.72E-05	1.43E-04	1.70E-05	2.27E-05	8.15E-06	0.00E+00	3.58E-07	1.30E-09	1.52E-19	5.21E-20	3.82E-32	1.36E-20	8.87E-33	1.95E-30	6.28E-28	4.10E-35	4.15E-27	8.30E-05	2.15E-32	1.46E-14	6.97E-13	9.08E-22	3.48E-34	2.74E-48	1.94E-40	2.34E-34	0.00E+00	9.38E-18	5.28E-07	2.49E-05	0.00E+00	0.00E+00	1.03E-05	8.34E-06	3.24E-18
3.54E-09	600	1.22E+19	0.00E+00	4.70E-05	5.91E+05	0.00E+00	1.17E-16	2.51E+05	3.16E-04	1.57E+05	2.65E-04	5.90E-09	1.93E-05	4.58E-08	1.78E-05	1.48E-04	1.76E-05	2.34E-05	8.41E-06	0.00E+00	3.69E-07	1.34E-09	1.62E-19	5.54E-20	4.07E-32	1.45E-20	9.76E-33	2.07E-30	6.69E-28	4.51E-35	4.29E-27	8.57E-05	2.37E-32	1.51E-14	7.20E-13	9.38E-22	3.73E-34	3.01E-48	2.06E-40	2.49E-34	0.00E+00	1.00E-17	5.45E-07	2.57E-05	0.00E+00	0.00E+00	1.07E-05	8.61E-06	3.46E-18
3.55E-09	600	1.22E+19	0.00E+00	4.85E-05	5.91E+05	0.00E+00	1.25E-16	2.51E+05	3.27E-04	1.57E+05	2.74E-04	6.09E-09	1.99E-05	4.73E-08	1.84E-05	1.53E-04	1.81E-05	2.42E-05	8.68E-06	0.00E+00	3.81E-07	1.39E-09	1.73E-19	5.90E-20	4.34E-32	1.55E-20	1.07E-32	2.20E-30	7.13E-28	4.95E-35	4.43E-27	8.84E-05	2.60E-32	1.56E-14	7.43E-13	9.68E-22	4.00E-34	3.31E-48	2.20E-40	2.66E-34	0.00E+00	1.07E-17	5.62E-07	2.65E-05	0.00E+00	0.00E+00	1.10E-05	8.88E-06	3.68E-18
3.56E-09	600	1.22E+19	0.00E+00	5.01E-05	5.91E+05	0.00E+00	1.33E-16	2.51E+05	3.37E-04	1.57E+05	2.83E-04	6.28E-09	2.05E-05	4.89E-08	1.90E-05	1.58E-04	1.87E-05	2.50E-05	8.96E-06	0.00E+00	3.94E-07	1.43E-09	1.84E-19	6.29E-20	4.62E-32	1.65E-20	1.18E-32	2.34E-30	7.60E-28	5.44E-35	4.57E-27	9.13E-05	2.86E-32	1.61E-14	7.67E-13	9.99E-22	4.30E-34	3.63E-48	2.34E-40	2.83E-34	0.00E+00	1.14E-17	5.80E-07	2.74E-05	0.00E+00	0.00E+00	1.14E-05	9.17E-06	3.93E-18
3.57E-09	600	1.22E+19	0.00E+00	5.17E-05	5.91E+05	0.00E+00	1.42E-16	2.51E+05	3.48E-04	1.57E+05	2.92E-04	6.49E-09	2.12E-05	5.04E-08	1.96E-05	1.63E-04	1.93E-05	2.58E-05	9.25E-06	0.00E+00	4.06E-07	1.48E-09	1.96E-19	6.69E-20	4.93E-32	1.76E-20	1.30E-32	2.49E-30	8.10E-28	5.98E-35	4.72E-27	9.42E-05	3.15E-32	1.66E-14	7.92E-13	1.03E-21	4.63E-34	3.99E-48	2.50E-40	3.02E-34	0.00E+00	1.21E-17	5.99E-07	2.82E-05	0.00E+00	0.00E+00	1.18E-05	9.47E-06	4.18E-18
3.58E-09	600	1.22E+19	0.00E+00	5.33E-05	5.91E+05	0.00E+00	1.51E-16	2.51E+05	3.59E-04	1.57E+05	3.01E-04	6.70E-09	2.19E-05	5.21E-08	2.02E-05	1.68E-04	2.00E-05	2.66E-05	9.55E-06	0.00E+00	4.20E-07	1.52E-09	2.09E-19	7.13E-20	5.25E-32	1.87E-20	1.43E-32	2.64E-30	8.63E-28	6.57E-35	4.87E-27	9.73E-05	3.47E-32	1.72E-14	8.17E-13	1.06E-21	4.98E-34	4.39E-48	2.66E-40	3.21E-34	0.00E+00	1.29E-17	6.18E-07	2.91E-05	0.00E+00	0.00E+00	1.21E-05	9.77E-06	4.46E-18
3.59E-09	600	1.22E+19	0.00E+00	5.51E-05	5.91E+05	0.00E+00	1.61E-16	2.51E+05	3.71E-04	1.57E+05	3.11E-04	6.91E-09	2.26E-05	5.37E-08	2.09E-05	1.73E-04	2.06E-05	2.75E-05	9.86E-06	0.00E+00	4.33E-07	1.57E-09	2.23E-19	7.59E-20	5.60E-32	2.00E-20	1.57E-32	2.81E-30	9.19E-28	7.22E-35	5.03E-27	1.00E-04	3.81E-32	1.77E-14	8.44E-13	1.10E-21	5.37E-34	4.82E-48	2.84E-40	3.42E-34	0.00E+00	1.37E-17	6.38E-07	3.01E-05	0.00E+00	0.00E+00	1.25E-05	1.01E-05	4.75E-18
3.60E-09	600	1.22E+19	0.00E+00	5.68E-05	5.91E+05	0.00E+00	1.71E-16	2.51E+05	3.83E-04	1.57E+05	3.21E-04	7.14E-09	2.33E-05	5.55E-08	2.15E-05	1.79E-04	2.13E-05	2.83E-05	1.02E-05	0.00E+00	4.47E-07	1.62E-09	2.38E-19	8.08E-20	5.96E-32	2.13E-20	1.73E-32	2.99E-30	9.80E-28	7.93E-35	5.19E-27	1.04E-04	4.19E-32	1.83E-14	8.71E-13	1.13E-21	5.79E-34	5.30E-48	3.02E-40	3.65E-34	0.00E+00	1.46E-17	6.59E-07	3.11E-05	0.00E+00	0.00E+00	1.29E-05	1.04E-05	5.06E-18
3.61E-09	600	1.22E+19	0.00E+00	5.87E-05	5.91E+05	0.00E+00	1.83E-16	2.51E+05	3.95E-04	1.57E+05	3.31E-04	7.37E-09	2.41E-05	5.73E-08	2.22E-05	1.85E-04	2.19E-05	2.93E-05	1.05E-05	0.00E+00	4.62E-07	1.68E-09	2.53E-19	8.61E-20	6.35E-32	2.27E-20	1.90E-32	3.17E-30	1.04E-27	8.72E-35	5.36E-27	1.07E-04	4.61E-32	1.89E-14	8.99E-13	1.17E-21	6.24E-34	5.83E-48	3.22E-40	3.89E-34	0.00E+00	1.56E-17	6.80E-07	3.21E-05	0.00E+00	0.00E+00	1.33E-05	1.07E-05	5.39E-18
3.62E-09	600	1.22E+19	0.00E+00	6.06E-05	5.91E+05	0.00E+00	1.95E-16	2.51E+05	4.08E-04	1.57E+05	3.42E-04	7.61E-09	2.48E-05	5.91E-08	2.30E-05	1.91E-04	2.27E-05	3.02E-05	1.08E-05	0.00E+00	4.76E-07	1.73E-09	2.70E-19	9.17E-20	6.77E-32	2.42E-20	2.09E-32	3.37E-30	1.11E-27	9.58E-35	5.54E-27	1.10E-04	5.08E-32	1.95E-14	9.28E-13	1.21E-21	6.74E-34	6.41E-48	3.43E-40	4.14E-34	0.00E+00	1.66E-17	7.02E-07	3.31E-05	0.00E+00	0.00E+00	1.38E-05	1.11E-05	5.75E-18
3.63E-09	600	1.22E+19	0.00E+00	6.25E-05	5.91E+05	0.00E+00	2.07E-16	2.51E+05	4.21E-04	1.57E+05	3.53E-04	7.85E-09	2.56E-05	6.10E-08	2.37E-05	1.97E-04	2.34E-05	3.12E-05	1.12E-05	0.00E+00	4.92E-07	1.79E-09	2.88E-19	9.76E-20	7.22E-32	2.58E-20	2.30E-32	3.58E-30	1.19E-27	1.05E-34	5.71E-27	1.14E-04	5.58E-32	2.01E-14	9.58E-13	1.25E-21	7.29E-34	7.04E-48	3.66E-40	4.42E-34	0.00E+00	1.77E-17	7.25E-07	3.42E-05	0.00E+00	0.00E+00	1.42E-05	1.15E-05	6.12E-18
3.64E-09	600	1.22E+19	0.00E+00	6.45E-05	5.91E+05	0.00E+00	2.21E-16	2.51E+05	4.35E-04	1.57E+05	3.65E-04	8.11E-09	2.65E-05	6.30E-08	2.45E-05	2.03E-04	2.41E-05	3.22E-05	1.16E-05	0.00E+00	5.08E-07	1.84E-09	3.06E-19	1.04E-19	7.69E-32	2.74E-20	2.53E-32	3.81E-30	1.26E-27	1.16E-34	5.90E-27	1.18E-04	6.14E-32	2.08E-14	9.89E-13	1.29E-21	7.88E-34	7.74E-48	3.90E-40	4.71E-34	0.00E+00	1.89E-17	7.48E-07	3.53E-05	0.00E+00	0.00E+00	1.47E-05	1.18E-05	6.53E-18
3.65E-09	600	1.22E+19	0.00E+00	6.66E-05	5.91E+05	0.00E+00	2.35E-16	2.51E+05	4.49E-04	1.57E+05	3.76E-04	8.37E-09	2.73E-05	6.50E-08	2.53E-05	2.10E-04	2.49E-05	3.32E-05	1.19E-05	0.00E+00	5.24E-07	1.90E-09	3.26E-19	1.11E-19	8.19E-32	2.92E-20	2.79E-32	4.05E-30	1.35E-27	1.27E-34	6.09E-27	1.22E-04	6.76E-32	2.14E-14	1.02E-12	1.33E-21	8.53E-34	8.51E-48	4.16E-40	5.02E-34	0.00E+00	2.01E-17	7.72E-07	3.64E-05	0.00E+00	0.00E+00	1.52E-05	1.22E-05	6.95E-18
3.66E-09	600	1.22E+19	0.00E+00	6.88E-05	5.91E+05	0.00E+00	2.51E-16	2.51E+05	4.63E-04	1.57E+05	3.89E-04	8.64E-09	2.82E-05	6.71E-08	2.61E-05	2.17E-04	2.57E-05	3.43E-05	1.23E-05	0.00E+00	5.41E-07	1.97E-09	3.48E-19	1.18E-19	8.73E-32	3.12E-20	3.06E-32	4.31E-30	1.43E-27	1.40E-34	6.29E-27	1.25E-04	7.43E-32	2.21E-14	1.05E-12	1.37E-21	9.24E-34	9.36E-48	4.43E-40	5.35E-34	0.00E+00	2.14E-17	7.97E-07	3.76E-05	0.00E+00	0.00E+00	1.56E-05	1.26E-05	7.41E-18
3.67E-09	600	1.22E+19	0.00E+00	7.10E-05	5.91E+05	0.00E+00	2.67E-16	2.51E+05	4.78E-04	1.57E+05	4.01E-04	8.92E-09	2.91E-05	6.93E-08	2.69E-05	2.24E-04	2.66E-05	3.54E-05	1.27E-05	0.00E+00	5.58E-07	2.03E-09	3.71E-19	1.26E-19	9.31E-32	3.32E-20	3.37E-32	4.58E-30	1.53E-27	1.54E-34	6.49E-27	1.29E-04	8.18E-32	2.28E-14	1.09E-12	1.42E-21	1.00E-33	1.03E-47	4.72E-40	5.70E-34	0.00E+00	2.28E-17	8.23E-07	3.88E-05	0.00E+00	0.00E+00	1.61E-05	1.30E-05	7.90E-18
3.68E-09	600	1.22E+19	0.00E+00	7.33E-05	5.91E+05	0.00E+00	2.85E-16	2.51E+05	4.94E-04	1.57E+05	4.14E-04	9.20E-09	3.01E-05	7.15E-08	2.78E-05	2.31E-04	2.74E-05	3.65E-05	1.31E-05	0.00E+00	5.77E-07	2.09E-09	3.95E-19	1.34E-19	9.92E-32	3.54E-20	3.71E-32	4.87E-30	1.63E-27	1.69E-34	6.70E-27	1.34E-04	8.99E-32	2.36E-14	1.12E-12	1.46E-21	1.09E-33	1.13E-47	5.03E-40	6.07E-34	0.00E+00	2.43E-17	8.50E-07	4.01E-05	0.00E+00	0.00E+00	1.67E-05	1.34E-05	8.41E-18
3.69E-09	600	1.22E+19	0.00E+00	7.57E-05	5.91E+05	0.00E+00	3.03E-16	2.51E+05	5.10E-04	1.57E+05	4.27E-04	9.50E-09	3.10E-05	7.39E-08	2.87E-05	2.38E-04	2.83E-05	3.77E-05	1.35E-05	0.00E+00	5.95E-07	2.16E-09	4.21E-19	1.42E-19	1.06E-31	3.77E-20	4.08E-32	5.18E-30	1.74E-27	1.86E-34	6.92E-27	1.38E-04	9.89E-32	2.43E-14	1.16E-12	1.51E-21	1.18E-33	1.24E-47	5.36E-40	6.47E-34	0.00E+00	2.59E-17	8.77E-07	4.13E-05	0.00E+00	0.00E+00	1.72E-05	1.39E-05	8.97E-18
3.70E-09	600	1.22E+19	0.00E+00	7.81E-05	5.91E+05	0.00E+00	3.23E-16	2.51E+05	5.26E-04	1.57E+05	4.41E-04	9.81E-09	3.20E-05	7.62E-08	2.96E-05	2.46E-04	2.92E-05	3.89E-05	1.40E-05	0.00E+00	6.14E-07	2.23E-09	4.49E-19	1.52E-19	1.13E-31	4.02E-20	4.49E-32	5.51E-30	1.85E-27	2.04E-34	7.14E-27	1.42E-04	1.09E-31	2.51E-14	1.20E-12	1.56E-21	1.28E-33	1.37E-47	5.71E-40	6.89E-34	0.00E+00	2.76E-17	9.05E-07	4.27E-05	0.00E+00	0.00E+00	1.78E-05	1.43E-05	9.56E-18
3.71E-09	600	1.22E+19	0.00E+00	8.06E-05	5.91E+05	0.00E+00	3.44E-16	2.51E+05	5.43E-04	1.57E+05	4.55E-04	1.01E-08	3.31E-05	7.87E-08	3.06E-05	2.54E-04	3.02E-05	4.02E-05	1.44E-05	0.00E+00	6.34E-07	2.30E-09	4.78E-19	1.62E-19	1.20E-31	4.28E-20	4.94E-32	5.86E-30	1.97E-27	2.24E-34	7.38E-27	1.47E-04	1.20E-31	2.59E-14	1.24E-12	1.61E-21	1.39E-33	1.50E-47	6.09E-40	7.35E-34	0.00E+00	2.94E-17	9.35E-07	4.41E-05	0.00E+00	0.00E+00	1.83E-05	1.48E-05	1.02E-17
3.72E-09	600	1.22E+19	0.00E+00	8.32E-05	5.91E+05	0.00E+00	3.67E-16	2.51E+05	5.60E-04	1.57E+05	4.70E-04	1.05E-08	3.41E-05	8.12E-08	3.16E-05	2.62E-04	3.11E-05	4.15E-05	1.49E-05	0.00E+00	6.55E-07	2.38E-09	5.09E-19	1.72E-19	1.28E-31	4.56E-20	5.43E-32	6.23E-30	2.10E-27	2.47E-34	7.61E-27	1.52E-04	1.32E-31	2.68E-14	1.28E-12	1.66E-21	1.51E-33	1.65E-47	6.49E-40	7.83E-34	0.00E+00	3.14E-17	9.65E-07	4.55E-05	0.00E+00	0.00E+00	1.89E-05	1.52E-05	1.09E-17
3.73E-09	600	1.22E+19	0.00E+00	8.59E-05	5.91E+05	0.00E+00	3.91E-16	2.51E+05	5.79E-04	1.57E+05	4.85E-04	1.08E-08	3.52E-05	8.39E-08	3.26E-05	2.71E-04	3.21E-05	4.28E-05	1.54E-05	0.00E+00	6.76E-07	2.46E-09	5.43E-19	1.83E-19	1.36E-31	4.86E-20	5.97E-32	6.63E-30	2.24E-27	2.71E-34	7.86E-27	1.57E-04	1.45E-31	2.76E-14	1.32E-12	1.72E-21	1.65E-33	1.82E-47	6.91E-40	8.34E-34	0.00E+00	3.34E-17	9.96E-07	4.69E-05	0.00E+00	0.00E+00	1.95E-05	1.57E-05	1.16E-17
3.74E-09	600	1.22E+19	0.00E+00	8.87E-05	5.91E+05	0.00E+00	4.16E-16	2.51E+05	5.97E-04	1.57E+05	5.01E-04	1.11E-08	3.64E-05	8.66E-08	3.36E-05	2.79E-04	3.32E-05	4.42E-05	1.59E-05	0.00E+00	6.98E-07	2.53E-09	5.78E-19	1.95E-19	1.45E-31	5.18E-20	6.57E-32	7.05E-30	2.38E-27	2.98E-34	8.12E-27	1.62E-04	1.59E-31	2.85E-14	1.36E-12	1.77E-21	1.79E-33	2.00E-47	7.37E-40	8.89E-34	0.00E+00	3.56E-17	1.03E-06	4.85E-05	0.00E+00	0.00E+00	2.02E-05	1.62E-05	1.23E-17
3.75E-09	600	1.22E+19	0.00E+00	9.16E-05	5.91E+05	0.00E+00	4.44E-16	2.51E+05	6.17E-04	1.57E+05	5.17E-04	1.15E-08	3.75E-05	8.94E-08	3.47E-05	2.88E-04	3.42E-05	4.56E-05	1.64E-05	0.00E+00	7.20E-07	2.62E-09	6.16E-19	2.08E-19	1.55E-31	5.52E-20	7.23E-32	7.50E-30	2.54E-27	3.27E-34	8.38E-27	1.67E-04	1.75E-31	2.95E-14	1.40E-12	1.83E-21	1.95E-33	2.20E-47	7.85E-40	9.47E-34	0.00E+00	3.80E-17	1.06E-06	5.00E-05	0.00E+00	0.00E+00	2.08E-05	1.68E-05	1.31E-17
3.76E-09	600	1.22E+19	0.00E+00	9.45E-05	5.91E+05	0.00E+00	4.73E-16	2.51E+05	6.36E-04	1.57E+05	5.34E-04	1.19E-08	3.88E-05	9.23E-08	3.58E-05	2.98E-04	3.54E-05	4.71E-05	1.69E-05	0.00E+00	7.43E-07	2.70E-09	6.57E-19	2.22E-19	1.65E-31	5.88E-20	7.95E-32	7.98E-30	2.71E-27	3.60E-34	8.65E-27	1.72E-04	1.93E-31	3.04E-14	1.45E-12	1.89E-21	2.13E-33	2.42E-47	8.37E-40	1.01E-33	0.00E+00	4.05E-17	1.10E-06	5.16E-05	0.00E+00	0.00E+00	2.15E-05	1.73E-05	1.40E-17
3.77E-09	600	1.22E+19	0.00E+00	9.76E-05	5.91E+05	0.00E+00	5.04E-16	2.51E+05	6.57E-04	1.57E+05	5.51E-04	1.23E-08	4.00E-05	9.52E-08	3.70E-05	3.07E-04	3.65E-05	4.86E-05	1.75E-05	0.00E+00	7.67E-07	2.79E-09	7.00E-19	2.36E-19	1.76E-31	6.27E-20	8.74E-32	8.49E-30	2.89E-27	3.96E-34	8.93E-27	1.78E-04	2.12E-31	3.14E-14	1.49E-12	1.95E-21	2.32E-33	2.66E-47	8.91E-40	1.08E-33	0.00E+00	4.31E-17	1.13E-06	5.33E-05	0.00E+00	0.00E+00	2.22E-05	1.79E-05	1.49E-17
3.78E-09	600	1.22E+19	0.00E+00	1.01E-04	5.91E+05	0.00E+00	5.37E-16	2.51E+05	6.78E-04	1.57E+05	5.69E-04	1.26E-08	4.13E-05	9.83E-08	3.82E-05	3.17E-04	3.77E-05	5.02E-05	1.80E-05	0.00E+00	7.92E-07	2.88E-09	7.46E-19	2.51E-19	1.87E-31	6.68E-20	9.62E-32	9.03E-30	3.08E-27	4.35E-34	9.22E-27	1.84E-04	2.33E-31	3.24E-14	1.54E-12	2.01E-21	2.53E-33	2.93E-47	9.50E-40	1.15E-33	0.00E+00	4.59E-17	1.17E-06	5.50E-05	0.00E+00	0.00E+00	2.29E-05	1.84E-05	1.59E-17
3.79E-09	600	1.22E+19	0.00E+00	1.04E-04	5.91E+05	0.00E+00	5.72E-16	2.51E+05	7.00E-04	1.57E+05	5.87E-04	1.31E-08	4.26E-05	1.01E-07	3.94E-05	3.27E-04	3.89E-05	5.18E-05	1.86E-05	0.00E+00	8.18E-07	2.97E-09	7.95E-19	2.68E-19	2.00E-31	7.12E-20	1.06E-31	9.61E-30	3.28E-27	4.78E-34	9.52E-27	1.90E-04	2.57E-31	3.34E-14	1.59E-12	2.08E-21	2.76E-33	3.22E-47	1.01E-39	1.22E-33	0.00E+00	4.90E-17	1.21E-06	5.68E-05	0.00E+00	0.00E+00	2.36E-05	1.90E-05	1.69E-17
3.80E-09	600	1.22E+19	0.00E+00	1.07E-04	5.91E+05	0.00E+00	6.09E-16	2.51E+05	7.23E-04	1.57E+05	6.06E-04	1.35E-08	4.40E-05	1.05E-07	4.07E-05	3.38E-04	4.01E-05	5.35E-05	1.92E-05	0.00E+00	8.44E-07	3.07E-09	8.47E-19	2.85E-19	2.13E-31	7.59E-20	1.16E-31	1.02E-29	3.49E-27	5.26E-34	9.83E-27	1.96E-04	2.82E-31	3.45E-14	1.64E-12	2.14E-21	3.01E-33	3.54E-47	1.08E-39	1.30E-33	0.00E+00	5.22E-17	1.24E-06	5.86E-05	0.00E+00	0.00E+00	2.44E-05	1.97E-05	1.80E-17
3.81E-09	600	1.22E+19	0.00E+00	1.11E-04	5.91E+05	0.00E+00	6.49E-16	2.51E+05	7.46E-04	1.57E+05	6.26E-04	1.39E-08	4.54E-05	1.08E-07	4.20E-05	3.49E-04	4.14E-05	5.52E-05	1.98E-05	0.00E+00	8.71E-07	3.17E-09	9.03E-19	3.04E-19	2.27E-31	8.09E-20	1.28E-31	1.09E-29	3.72E-27	5.78E-34	1.01E-26	2.02E-04	3.11E-31	3.56E-14	1.70E-12	2.21E-21	3.29E-33	3.89E-47	1.15E-39	1.39E-33	0.00E+00	5.56E-17	1.28E-06	6.05E-05	0.00E+00	0.00E+00	2.52E-05	2.03E-05	1.92E-17
3.82E-09	600	1.22E+19	0.00E+00	1.14E-04	5.91E+05	0.00E+00	6.92E-16	2.51E+05	7.70E-04	1.57E+05	6.46E-04	1.44E-08	4.69E-05	1.12E-07	4.34E-05	3.60E-04	4.28E-05	5.70E-05	2.05E-05	0.00E+00	9.00E-07	3.27E-09	9.62E-19	3.24E-19	2.41E-31	8.62E-20	1.41E-31	1.16E-29	3.97E-27	6.36E-34	1.05E-26	2.09E-04	3.42E-31	3.68E-14	1.75E-12	2.28E-21	3.59E-33	4.28E-47	1.23E-39	1.48E-33	0.00E+00	5.92E-17	1.33E-06	6.25E-05	0.00E+00	0.00E+00	2.60E-05	2.10E-05	2.05E-17
3.83E-09	600	1.22E+19	0.00E+00	1.18E-04	5.91E+05	0.00E+00	7.37E-16	2.51E+05	7.95E-04	1.57E+05	6.67E-04	1.48E-08	4.84E-05	1.15E-07	4.48E-05	3.72E-04	4.42E-05	5.89E-05	2.11E-05	0.00E+00	9.29E-07	3.37E-09	1.02E-18	3.45E-19	2.57E-31	9.18E-20	1.55E-31	1.23E-29	4.23E-27	6.99E-34	1.08E-26	2.15E-04	3.76E-31	3.80E-14	1.81E-12	2.36E-21	3.92E-33	4.71E-47	1.31E-39	1.58E-33	0.00E+00	6.31E-17	1.37E-06	6.45E-05	0.00E+00	0.00E+00	2.68E-05	2.16E-05	2.18E-17
3.84E-09	600	1.22E+19	0.00E+00	1.22E-04	5.91E+05	0.00E+00	7.85E-16	2.51E+05	8.21E-04	1.57E+05	6.88E-04	1.53E-08	5.00E-05	1.19E-07	4.62E-05	3.84E-04	4.56E-05	6.08E-05	2.18E-05	0.00E+00	9.59E-07	3.48E-09	1.09E-18	3.67E-19	2.74E-31	9.78E-20	1.70E-31	1.31E-29	4.50E-27	7.69E-34	1.12E-26	2.22E-04	4.13E-31	3.92E-14	1.87E-12	2.43E-21	4.29E-33	5.18E-47	1.39E-39	1.68E-33	0.00E+00	6.73E-17	1.41E-06	6.66E-05	0.00E+00	0.00E+00	2.77E-05	2.23E-05	2.33E-17
3.85E-09	600	1.22E+19	0.00E+00	1.26E-04	5.91E+05	0.00E+00	8.37E-16	2.51E+05	8.47E-04	1.57E+05	7.11E-04	1.58E-08	5.16E-05	1.23E-07	4.77E-05	3.96E-04	4.71E-05	6.27E-05	2.25E-05	0.00E+00	9.90E-07	3.60E-09	1.16E-18	3.91E-19	2.92E-31	1.04E-19	1.87E-31	1.40E-29	4.80E-27	8.45E-34	1.15E-26	2.29E-04	4.55E-31	4.05E-14	1.93E-12	2.51E-21	4.69E-33	5.70E-47	1.48E-39	1.79E-33	0.00E+00	7.17E-17	1.46E-06	6.87E-05	0.00E+00	0.00E+00	2.86E-05	2.30E-05	2.48E-17
3.86E-09	600	1.22E+19	0.00E+00	1.30E-04	5.91E+05	0.00E+00	8.92E-16	2.51E+05	8.75E-04	1.57E+05	7.34E-04	1.63E-08	5.33E-05	1.27E-07	4.92E-05	4.09E-04	4.86E-05	6.47E-05	2.33E-05	0.00E+00	1.02E-06	3.71E-09	1.24E-18	4.17E-19	3.11E-31	1.11E-19	2.06E-31	1.49E-29	5.11E-27	9.29E-34	1.19E-26	2.37E-04	5.00E-31	4.18E-14	1.99E-12	2.59E-21	5.13E-33	6.27E-47	1.58E-39	1.91E-33	0.00E+00	7.64E-17	1.51E-06	7.10E-05	0.00E+00	0.00E+00	2.95E-05	2.38E-05	2.64E-17
3.87E-09	600	1.22E+19	0.00E+00	1.34E-04	5.91E+05	0.00E+00	9.50E-16	2.51E+05	9.03E-04	1.57E+05	7.57E-04	1.68E-08	5.50E-05	1.31E-07	5.08E-05	4.22E-04	5.01E-05	6.68E-05	2.40E-05	0.00E+00	1.05E-06	3.83E-09	1.32E-18	4.44E-19	3.32E-31	1.18E-19	2.27E-31	1.58E-29	5.45E-27	1.02E-33	1.23E-26	2.44E-04	5.50E-31	4.31E-14	2.05E-12	2.68E-21	5.61E-33	6.89E-47	1.68E-39	2.03E-33	0.00E+00	8.14E-17	1.55E-06	7.33E-05	0.00E+00	0.00E+00	3.05E-05	2.46E-05	2.81E-17
3.88E-09	600	1.22E+19	0.00E+00	1.38E-04	5.91E+05	0.00E+00	1.01E-15	2.51E+05	9.32E-04	1.57E+05	7.82E-04	1.74E-08	5.67E-05	1.35E-07	5.25E-05	4.36E-04	5.18E-05	6.90E-05	2.48E-05	0.00E+00	1.09E-06	3.95E-09	1.41E-18	4.73E-19	3.54E-31	1.26E-19	2.50E-31	1.68E-29	5.81E-27	1.12E-33	1.27E-26	2.52E-04	6.05E-31	4.45E-14	2.12E-12	2.76E-21	6.14E-33	7.58E-47	1.79E-39	2.17E-33	0.00E+00	8.68E-17	1.60E-06	7.56E-05	0.00E+00	0.00E+00	3.15E-05	2.54E-05	3.00E-17
3.89E-09	600	1.22E+19	0.00E+00	1.43E-04	5.91E+05	0.00E+00	1.08E-15	2.51E+05	9.62E-04	1.57E+05	8.07E-04	1.79E-08	5.86E-05	1.39E-07	5.42E-05	4.50E-04	5.34E-05	7.12E-05	2.56E-05	0.00E+00	1.12E-06	4.08E-09	1.50E-18	5.04E-19	3.77E-31	1.34E-19	2.75E-31	1.79E-29	6.19E-27	1.24E-33	1.31E-26	2.60E-04	6.66E-31	4.60E-14	2.19E-12	2.85E-21	6.73E-33	8.34E-47	1.91E-39	2.31E-33	0.00E+00	9.24E-17	1.66E-06	7.81E-05	0.00E+00	0.00E+00	3.25E-05	2.62E-05	3.20E-17
3.90E-09	600	1.22E+19	0.00E+00	1.47E-04	5.91E+05	0.00E+00	1.15E-15	2.51E+05	9.93E-04	1.57E+05	8.33E-04	1.85E-08	6.05E-05	1.44E-07	5.59E-05	4.64E-04	5.52E-05	7.35E-05	2.64E-05	0.00E+00	1.16E-06	4.21E-09	1.60E-18	5.37E-19	4.01E-31	1.43E-19	3.02E-31	1.91E-29	6.59E-27	1.36E-33	1.35E-26	2.69E-04	7.32E-31	4.74E-14	2.26E-12	2.95E-21	7.36E-33	9.17E-47	2.04E-39	2.46E-33	0.00E+00	9.85E-17	1.71E-06	8.06E-05	0.00E+00	0.00E+00	3.35E-05	2.70E-05	3.41E-17
3.91E-09	600	1.22E+19	0.00E+00	1.52E-04	5.91E+05	0.00E+00	1.22E-15	2.51E+05	1.03E-03	1.57E+05	8.60E-04	1.91E-08	6.24E-05	1.49E-07	5.77E-05	4.79E-04	5.69E-05	7.59E-05	2.73E-05	0.00E+00	1.20E-06	4.35E-09	1.70E-18	5.72E-19	4.28E-31	1.53E-19	3.32E-31	2.03E-29	7.03E-27	1.49E-33	1.40E-26	2.78E-04	8.06E-31	4.90E-14	2.33E-12	3.04E-21	8.07E-33	1.01E-46	2.17E-39	2.62E-33	0.00E+00	1.05E-16	1.76E-06	8.32E-05	0.00E+00	0.00E+00	3.46E-05	2.79E-05	3.63E-17
3.92E-09	600	1.22E+19	0.00E+00	1.57E-04	5.91E+05	0.00E+00	1.30E-15	2.51E+05	1.06E-03	1.57E+05	8.88E-04	1.97E-08	6.44E-05	1.53E-07	5.96E-05	4.95E-04	5.88E-05	7.83E-05	2.81E-05	0.00E+00	1.24E-06	4.49E-09	1.82E-18	6.09E-19	4.56E-31	1.63E-19	3.65E-31	2.16E-29	7.49E-27	1.64E-33	1.44E-26	2.87E-04	8.86E-31	5.06E-14	2.41E-12	3.14E-21	8.84E-33	1.11E-46	2.31E-39	2.79E-33	0.00E+00	1.12E-16	1.82E-06	8.59E-05	0.00E+00	0.00E+00	3.57E-05	2.88E-05	3.87E-17
3.93E-09	600	1.22E+19	0.00E+00	1.62E-04	5.91E+05	0.00E+00	1.39E-15	2.51E+05	1.09E-03	1.57E+05	9.16E-04	2.04E-08	6.65E-05	1.58E-07	6.15E-05	5.11E-04	6.07E-05	8.09E-05	2.90E-05	0.00E+00	1.28E-06	4.64E-09	1.94E-18	6.49E-19	4.86E-31	1.73E-19	4.02E-31	2.30E-29	7.98E-27	1.81E-33	1.49E-26	2.96E-04	9.75E-31	5.22E-14	2.49E-12	3.24E-21	9.68E-33	1.22E-46	2.47E-39	2.98E-33	0.00E+00	1.19E-16	1.88E-06	8.86E-05	0.00E+00	0.00E+00	3.69E-05	2.97E-05	4.12E-17
3.94E-09	600	1.22E+19	0.00E+00	1.67E-04	5.91E+05	0.00E+00	1.48E-15	2.51E+05	1.13E-03	1.57E+05	9.46E-04	2.10E-08	6.87E-05	1.63E-07	6.35E-05	5.27E-04	6.26E-05	8.35E-05	3.00E-05	0.00E+00	1.32E-06	4.79E-09	2.06E-18	6.92E-19	5.18E-31	1.85E-19	4.42E-31	2.45E-29	8.50E-27	1.99E-33	1.54E-26	3.05E-04	1.07E-30	5.39E-14	2.57E-12	3.35E-21	1.06E-32	1.34E-46	2.63E-39	3.17E-33	0.00E+00	1.27E-16	1.94E-06	9.15E-05	0.00E+00	0.00E+00	3.81E-05	3.07E-05	4.39E-17
3.95E-09	600	1.22E+19	0.00E+00	1.73E-04	5.91E+05	0.00E+00	1.58E-15	2.51E+05	1.16E-03	1.57E+05	9.76E-04	2.17E-08	7.09E-05	1.69E-07	6.55E-05	5.44E-04	6.47E-05	8.62E-05	3.10E-05	0.00E+00	1.36E-06	4.94E-09	2.20E-18	7.37E-19	5.52E-31	1.97E-19	4.86E-31	2.61E-29	9.06E-27	2.18E-33	1.59E-26	3.15E-04	1.18E-30	5.56E-14	2.65E-12	3.45E-21	1.16E-32	1.48E-46	2.80E-39	3.38E-33	0.00E+00	1.35E-16	2.00E-06	9.45E-05	0.00E+00	0.00E+00	3.93E-05	3.17E-05	4.68E-17
3.96E-09	600	1.22E+19	0.00E+00	1.78E-04	5.91E+05	0.00E+00	1.68E-15	2.51E+05	1.20E-03	1.57E+05	1.01E-03	2.24E-08	7.32E-05	1.74E-07	6.76E-05	5.62E-04	6.67E-05	8.90E-05	3.20E-05	0.00E+00	1.40E-06	5.10E-09	2.34E-18	7.85E-19	5.88E-31	2.10E-19	5.35E-31	2.78E-29	9.65E-27	2.40E-33	1.64E-26	3.25E-04	1.30E-30	5.74E-14	2.73E-12	3.56E-21	1.28E-32	1.62E-46	2.99E-39	3.60E-33	0.00E+00	1.44E-16	2.07E-06	9.75E-05	0.00E+00	0.00E+00	4.06E-05	3.27E-05	4.99E-17
3.97E-09	600	1.22E+19	0.00E+00	1.84E-04	5.91E+05	0.00E+00	1.79E-15	2.51E+05	1.24E-03	1.57E+05	1.04E-03	2.31E-08	7.55E-05	1.80E-07	6.98E-05	5.80E-04	6.89E-05	9.18E-05	3.30E-05	0.00E+00	1.45E-06	5.26E-09	2.50E-18	8.36E-19	6.26E-31	2.24E-19	5.89E-31	2.95E-29	1.03E-26	2.64E-33	1.69E-26	3.36E-04	1.43E-30	5.93E-14	2.82E-12	3.68E-21	1.40E-32	1.79E-46	3.18E-39	3.84E-33	0.00E+00	1.54E-16	2.14E-06	1.01E-04	0.00E+00	0.00E+00	4.19E-05	3.37E-05	5.31E-17
3.98E-09	600	1.22E+19	0.00E+00	1.90E-04	5.91E+05	0.00E+00	1.91E-15	2.51E+05	1.28E-03	1.57E+05	1.07E-03	2.39E-08	7.80E-05	1.86E-07	7.21E-05	5.99E-04	7.11E-05	9.48E-05	3.40E-05	0.00E+00	1.50E-06	5.43E-09	2.66E-18	8.91E-19	6.68E-31	2.38E-19	6.47E-31	3.15E-29	1.10E-26	2.90E-33	1.75E-26	3.47E-04	1.57E-30	6.12E-14	2.91E-12	3.80E-21	1.53E-32	1.97E-46	3.39E-39	4.09E-33	0.00E+00	1.64E-16	2.20E-06	1.04E-04	0.00E+00	0.00E+00	4.32E-05	3.48E-05	5.66E-17
3.99E-09	600	1.22E+19	0.00E+00	1.96E-04	5.91E+05	0.00E+00	2.04E-15	2.51E+05	1.32E-03	1.57E+05	1.11E-03	2.47E-08	8.05E-05	1.92E-07	7.44E-05	6.18E-04	7.34E-05	9.79E-05	3.51E-05	0.00E+00	1.54E-06	5.61E-09	2.83E-18	9.49E-19	7.11E-31	2.54E-19	7.12E-31	3.35E-29	1.17E-26	3.19E-33	1.80E-26	3.58E-04	1.73E-30	6.32E-14	3.01E-12	3.92E-21	1.68E-32	2.16E-46	3.61E-39	4.36E-33	0.00E+00	1.75E-16	2.28E-06	1.07E-04	0.00E+00	0.00E+00	4.46E-05	3.60E-05	6.03E-17
4.00E-09	600	1.22E+19	0.00E+00	2.03E-04	5.91E+05	0.00E+00	2.17E-15	2.51E+05	1.36E-03	1.57E+05	1.14E-03	2.55E-08	8.31E-05	1.98E-07	7.68E-05	6.38E-04	7.58E-05	1.01E-04	3.63E-05	0.00E+00	1.59E-06	5.79E-09	3.02E-18	1.01E-18	7.58E-31	2.71E-19	7.83E-31	3.57E-29	1.24E-26	3.51E-33	1.86E-26	3.69E-04	1.90E-30	6.52E-14	3.10E-12	4.05E-21	1.85E-32	2.38E-46	3.85E-39	4.64E-33	0.00E+00	1.86E-16	2.35E-06	1.11E-04	0.00E+00	0.00E+00	4.61E-05	3.71E-05	6.43E-17
4.01E-09	600	1.22E+19	0.00E+00	2.09E-04	5.91E+05	0.00E+00	2.31E-15	2.51E+05	1.41E-03	1.57E+05	1.18E-03	2.63E-08	8.58E-05	2.04E-07	7.93E-05	6.59E-04	7.82E-05	1.04E-04	3.75E-05	0.00E+00	1.65E-06	5.98E-09	3.22E-18	1.08E-18	8.08E-31	2.88E-19	8.62E-31	3.80E-29	1.33E-26	3.86E-33	1.92E-26	3.81E-04	2.09E-30	6.73E-14	3.20E-12	4.18E-21	2.03E-32	2.62E-46	4.10E-39	4.95E-33	0.00E+00	1.98E-16	2.42E-06	1.14E-04	0.00E+00	0.00E+00	4.76E-05	3.83E-05	6.85E-17
4.02E-09	600	1.22E+19	0.00E+00	2.16E-04	5.91E+05	0.00E+00	2.46E-15	2.51E+05	1.45E-03	1.57E+05	1.22E-03	2.71E-08	8.85E-05	2.11E-07	8.19E-05	6.80E-04	8.08E-05	1.08E-04	3.87E-05	0.00E+00	1.70E-06	6.17E-09	3.43E-18	1.15E-18	8.61E-31	3.07E-19	9.48E-31	4.04E-29	1.41E-26	4.25E-33	1.98E-26	3.94E-04	2.30E-30	6.95E-14	3.31E-12	4.31E-21	2.22E-32	2.88E-46	4.37E-39	5.27E-33	0.00E+00	2.11E-16	2.50E-06	1.18E-04	0.00E+00	0.00E+00	4.91E-05	3.96E-05	7.30E-17
4.03E-09	600	1.22E+19	0.00E+00	2.23E-04	5.91E+05	0.00E+00	2.62E-15	2.51E+05	1.50E-03	1.57E+05	1.26E-03	2.80E-08	9.14E-05	2.18E-07	8.45E-05	7.02E-04	8.34E-05	1.11E-04	3.99E-05	0.00E+00	1.75E-06	6.37E-09	3.65E-18	1.22E-18	9.17E-31	3.27E-19	1.04E-30	4.31E-29	1.51E-26	4.67E-33	2.05E-26	4.06E-04	2.53E-30	7.17E-14	3.42E-12	4.45E-21	2.44E-32	3.17E-46	4.66E-39	5.62E-33	0.00E+00	2.25E-16	2.58E-06	1.22E-04	0.00E+00	0.00E+00	5.07E-05	4.08E-05	7.78E-17
4.04E-09	600	1.22E+19	0.00E+00	2.30E-04	5.91E+05	0.00E+00	2.80E-15	2.51E+05	1.55E-03	1.57E+05	1.30E-03	2.89E-08	9.43E-05	2.25E-07	8.72E-05	7.25E-04	8.61E-05	1.15E-04	4.12E-05	0.00E+00	1.81E-06	6.58E-09	3.89E-18	1.30E-18	9.77E-31	3.49E-19	1.15E-30	4.59E-29	1.61E-26	5.14E-33	2.11E-26	4.20E-04	2.78E-30	7.40E-14	3.53E-12	4.60E-21	2.68E-32	3.48E-46	4.97E-39	5.99E-33	0.00E+00	2.40E-16	2.67E-06	1.26E-04	0.00E+00	0.00E+00	5.23E-05	4.21E-05	8.29E-17
4.05E-09	600	1.22E+19	0.00E+00	2.38E-04	5.91E+05	0.00E+00	2.98E-15	2.51E+05	1.60E-03	1.57E+05	1.34E-03	2.98E-08	9.74E-05	2.32E-07	9.00E-05	7.48E-04	8.88E-05	1.18E-04	4.25E-05	0.00E+00	1.87E-06	6.79E-09	4.15E-18	1.39E-18	1.04E-30	3.72E-19	1.26E-30	4.88E-29	1.71E-26	5.65E-33	2.18E-26	4.33E-04	3.06E-30	7.64E-14	3.64E-12	4.75E-21	2.94E-32	3.83E-46	5.29E-39	6.38E-33	0.00E+00	2.56E-16	2.75E-06	1.30E-04	0.00E+00	0.00E+00	5.40E-05	4.35E-05	8.84E-17
4.06E-09	600	1.22E+19	0.00E+00	2.45E-04	5.91E+05	0.00E+00	3.17E-15	2.51E+05	1.65E-03	1.57E+05	1.38E-03	3.08E-08	1.01E-04	2.39E-07	9.29E-05	7.72E-04	9.17E-05	1.22E-04	4.39E-05	0.00E+00	1.93E-06	7.01E-09	4.42E-18	1.48E-18	1.11E-30	3.96E-19	1.39E-30	5.20E-29	1.82E-26	6.21E-33	2.25E-26	4.47E-04	3.37E-30	7.89E-14	3.76E-12	4.90E-21	3.23E-32	4.21E-46	5.64E-39	6.80E-33	0.00E+00	2.72E-16	2.84E-06	1.34E-04	0.00E+00	0.00E+00	5.58E-05	4.49E-05	9.42E-17
4.07E-09	600	1.22E+19	0.00E+00	2.53E-04	5.91E+05	0.00E+00	3.38E-15	2.51E+05	1.70E-03	1.57E+05	1.43E-03	3.18E-08	1.04E-04	2.47E-07	9.60E-05	7.97E-04	9.47E-05	1.26E-04	4.53E-05	0.00E+00	1.99E-06	7.23E-09	4.71E-18	1.58E-18	1.18E-30	4.22E-19	1.53E-30	5.54E-29	1.94E-26	6.83E-33	2.33E-26	4.62E-04	3.70E-30	8.14E-14	3.88E-12	5.06E-21	3.55E-32	4.64E-46	6.01E-39	7.25E-33	0.00E+00	2.90E-16	2.93E-06	1.38E-04	0.00E+00	0.00E+00	5.76E-05	4.64E-05	1.00E-16
4.08E-09	600	1.22E+19	0.00E+00	2.61E-04	5.91E+05	0.00E+00	3.60E-15	2.51E+05	1.76E-03	1.57E+05	1.48E-03	3.28E-08	1.07E-04	2.55E-07	9.90E-05	8.23E-04	9.77E-05	1.30E-04	4.68E-05	0.00E+00	2.06E-06	7.47E-09	5.02E-18	1.68E-18	1.26E-30	4.50E-19	1.68E-30	5.90E-29	2.07E-26	7.51E-33	2.40E-26	4.76E-04	4.07E-30	8.41E-14	4.00E-12	5.22E-21	3.89E-32	5.10E-46	6.41E-39	7.72E-33	0.00E+00	3.09E-16	3.03E-06	1.43E-04	0.00E+00	0.00E+00	5.94E-05	4.79E-05	1.07E-16
4.09E-09	600	1.22E+19	0.00E+00	2.70E-04	5.91E+05	0.00E+00	3.84E-15	2.51E+05	1.82E-03	1.57E+05	1.52E-03	3.39E-08	1.11E-04	2.63E-07	1.02E-04	8.49E-04	1.01E-04	1.34E-04	4.83E-05	0.00E+00	2.12E-06	7.71E-09	5.35E-18	1.79E-18	1.34E-30	4.79E-19	1.85E-30	6.28E-29	2.21E-26	8.26E-33	2.48E-26	4.92E-04	4.48E-30	8.68E-14	4.13E-12	5.39E-21	4.28E-32	5.61E-46	6.83E-39	8.23E-33	0.00E+00	3.30E-16	3.13E-06	1.47E-04	0.00E+00	0.00E+00	6.13E-05	4.94E-05	1.14E-16
4.10E-09	600	1.22E+19	0.00E+00	2.78E-04	5.91E+05	0.00E+00	4.09E-15	2.51E+05	1.87E-03	1.57E+05	1.57E-03	3.50E-08	1.14E-04	2.72E-07	1.06E-04	8.77E-04	1.04E-04	1.39E-04	4.99E-05	0.00E+00	2.19E-06	7.96E-09	5.70E-18	1.91E-18	1.43E-30	5.11E-19	2.03E-30	6.69E-29	2.35E-26	9.09E-33	2.56E-26	5.08E-04	4.93E-30	8.96E-14	4.27E-12	5.56E-21	4.70E-32	6.17E-46	7.27E-39	8.77E-33	0.00E+00	3.51E-16	3.23E-06	1.52E-04	0.00E+00	0.00E+00	6.33E-05	5.10E-05	1.21E-16
4.11E-09	600	1.22E+19	0.00E+00	2.87E-04	5.91E+05	0.00E+00	4.36E-15	2.51E+05	1.94E-03	1.57E+05	1.62E-03	3.61E-08	1.18E-04	2.81E-07	1.09E-04	9.05E-04	1.08E-04	1.43E-04	5.15E-05	0.00E+00	2.26E-06	8.21E-09	6.07E-18	2.03E-18	1.53E-30	5.44E-19	2.24E-30	7.12E-29	2.50E-26	9.99E-33	2.64E-26	5.24E-04	5.42E-30	9.25E-14	4.40E-12	5.74E-21	5.16E-32	6.79E-46	7.75E-39	9.34E-33	0.00E+00	3.74E-16	3.33E-06	1.57E-04	0.00E+00	0.00E+00	6.54E-05	5.26E-05	1.29E-16
4.12E-09	600	1.22E+19	0.00E+00	2.97E-04	5.91E+05	0.00E+00	4.65E-15	2.51E+05	2.00E-03	1.57E+05	1.68E-03	3.73E-08	1.22E-04	2.90E-07	1.12E-04	9.34E-04	1.11E-04	1.48E-04	5.31E-05	0.00E+00	2.33E-06	8.48E-09	6.47E-18	2.16E-18	1.63E-30	5.80E-19	2.46E-30	7.59E-29	2.67E-26	1.10E-32	2.73E-26	5.41E-04	5.97E-30	9.55E-14	4.55E-12	5.93E-21	5.67E-32	7.47E-46	8.26E-39	9.96E-33	0.00E+00	3.99E-16	3.44E-06	1.62E-04	0.00E+00	0.00E+00	6.75E-05	5.43E-05	1.38E-16
4.13E-09	600	1.22E+19	0.00E+00	3.06E-04	5.91E+05	0.00E+00	4.95E-15	2.51E+05	2.06E-03	1.57E+05	1.73E-03	3.85E-08	1.26E-04	2.99E-07	1.16E-04	9.65E-04	1.15E-04	1.53E-04	5.48E-05	0.00E+00	2.41E-06	8.75E-09	6.90E-18	2.31E-18	1.73E-30	6.18E-19	2.71E-30	8.08E-29	2.84E-26	1.21E-32	2.82E-26	5.58E-04	6.56E-30	9.85E-14	4.69E-12	6.12E-21	6.23E-32	8.21E-46	8.81E-39	1.06E-32	0.00E+00	4.25E-16	3.55E-06	1.67E-04	0.00E+00	0.00E+00	6.97E-05	5.61E-05	1.47E-16
4.14E-09	600	1.22E+19	0.00E+00	3.16E-04	5.91E+05	0.00E+00	5.28E-15	2.51E+05	2.13E-03	1.57E+05	1.79E-03	3.97E-08	1.30E-04	3.09E-07	1.20E-04	9.96E-04	1.18E-04	1.58E-04	5.66E-05	0.00E+00	2.49E-06	9.04E-09	7.35E-18	2.46E-18	1.85E-30	6.59E-19	2.98E-30	8.61E-29	3.03E-26	1.33E-32	2.91E-26	5.76E-04	7.22E-30	1.02E-13	4.84E-12	6.32E-21	6.84E-32	9.03E-46	9.38E-39	1.13E-32	0.00E+00	4.53E-16	3.66E-06	1.73E-04	0.00E+00	0.00E+00	7.19E-05	5.79E-05	1.57E-16
4.15E-09	600	1.22E+19	0.00E+00	3.26E-04	5.91E+05	0.00E+00	5.62E-15	2.51E+05	2.20E-03	1.57E+05	1.84E-03	4.10E-08	1.34E-04	3.19E-07	1.24E-04	1.03E-03	1.22E-04	1.63E-04	5.84E-05	0.00E+00	2.57E-06	9.33E-09	7.83E-18	2.62E-18	1.97E-30	7.02E-19	3.27E-30	9.17E-29	3.23E-26	1.46E-32	3.00E-26	5.95E-04	7.94E-30	1.05E-13	5.00E-12	6.52E-21	7.52E-32	9.94E-46	1.00E-38	1.20E-32	0.00E+00	4.82E-16	3.78E-06	1.78E-04	0.00E+00	0.00E+00	7.42E-05	5.98E-05	1.67E-16
4.16E-09	600	1.22E+19	0.00E+00	3.37E-04	5.91E+05	0.00E+00	5.99E-15	2.51E+05	2.27E-03	1.57E+05	1.90E-03	4.23E-08	1.38E-04	3.29E-07	1.28E-04	1.06E-03	1.26E-04	1.68E-04	6.03E-05	0.00E+00	2.65E-06	9.63E-09	8.35E-18	2.79E-18	2.10E-30	7.48E-19	3.60E-30	9.76E-29	3.44E-26	1.61E-32	3.10E-26	6.14E-04	8.73E-30	1.08E-13	5.16E-12	6.73E-21	8.26E-32	1.09E-45	1.07E-38	1.28E-32	0.00E+00	5.14E-16	3.91E-06	1.84E-04	0.00E+00	0.00E+00	7.66E-05	6.17E-05	1.78E-16
4.17E-09	600	1.22E+19	0.00E+00	3.48E-04	5.91E+05	0.00E+00	6.38E-15	2.51E+05	2.34E-03	1.57E+05	1.96E-03	4.37E-08	1.43E-04	3.39E-07	1.32E-04	1.10E-03	1.30E-04	1.73E-04	6.23E-05	0.00E+00	2.74E-06	9.94E-09	8.89E-18	2.97E-18	2.23E-30	7.97E-19	3.96E-30	1.04E-28	3.67E-26	1.77E-32	3.20E-26	6.34E-04	9.61E-30	1.12E-13	5.33E-12	6.95E-21	9.08E-32	1.20E-45	1.14E-38	1.37E-32	0.00E+00	5.48E-16	4.03E-06	1.90E-04	0.00E+00	0.00E+00	7.91E-05	6.37E-05	1.89E-16
4.18E-09	600	1.22E+19	0.00E+00	3.59E-04	5.91E+05	0.00E+00	6.80E-15	2.51E+05	2.42E-03	1.57E+05	2.03E-03	4.51E-08	1.47E-04	3.50E-07	1.36E-04	1.13E-03	1.34E-04	1.79E-04	6.43E-05	0.00E+00	2.82E-06	1.03E-08	9.48E-18	3.17E-18	2.38E-30	8.49E-19	4.36E-30	1.11E-28	3.91E-26	1.95E-32	3.31E-26	6.55E-04	1.06E-29	1.16E-13	5.50E-12	7.18E-21	9.97E-32	1.32E-45	1.21E-38	1.46E-32	0.00E+00	5.84E-16	4.16E-06	1.96E-04	0.00E+00	0.00E+00	8.16E-05	6.58E-05	2.02E-16
4.19E-09	600	1.22E+19	0.00E+00	3.71E-04	5.91E+05	0.00E+00	7.25E-15	2.51E+05	2.50E-03	1.57E+05	2.09E-03	4.66E-08	1.52E-04	3.62E-07	1.40E-04	1.17E-03	1.39E-04	1.85E-04	6.64E-05	0.00E+00	2.91E-06	1.06E-08	1.01E-17	3.37E-18	2.54E-30	9.05E-19	4.79E-30	1.18E-28	4.16E-26	2.14E-32	3.41E-26	6.76E-04	1.16E-29	1.19E-13	5.68E-12	7.41E-21	1.10E-31	1.46E-45	1.29E-38	1.55E-32	0.00E+00	6.22E-16	4.30E-06	2.02E-04	0.00E+00	0.00E+00	8.43E-05	6.79E-05	2.15E-16
4.20E-09	600	1.22E+19	0.00E+00	3.83E-04	5.91E+05	0.00E+00	7.72E-15	2.51E+05	2.58E-03	1.57E+05	2.16E-03	4.81E-08	1.57E-04	3.73E-07	1.45E-04	1.20E-03	1.43E-04	1.91E-04	6.85E-05	0.00E+00	3.01E-06	1.09E-08	1.08E-17	3.59E-18	2.70E-30	9.64E-19	5.27E-30	1.26E-28	4.44E-26	2.35E-32	3.52E-26	6.98E-04	1.28E-29	1.23E-13	5.86E-12	7.65E-21	1.20E-31	1.60E-45	1.37E-38	1.66E-32	0.00E+00	6.63E-16	4.43E-06	2.09E-04	0.00E+00	0.00E+00	8.70E-05	7.01E-05	2.29E-16
4.21E-09	600	1.22E+19	0.00E+00	3.95E-04	5.91E+05	0.00E+00	8.23E-15	2.51E+05	2.66E-03	1.57E+05	2.23E-03	4.96E-08	1.62E-04	3.85E-07	1.50E-04	1.24E-03	1.48E-04	1.97E-04	7.07E-05	0.00E+00	3.11E-06	1.13E-08	1.15E-17	3.83E-18	2.88E-30	1.03E-18	5.80E-30	1.34E-28	4.73E-26	2.59E-32	3.64E-26	7.20E-04	1.41E-29	1.27E-13	6.05E-12	7.89E-21	1.32E-31	1.76E-45	1.47E-38	1.76E-32	0.00E+00	7.06E-16	4.58E-06	2.16E-04	0.00E+00	0.00E+00	8.98E-05	7.23E-05	2.44E-16
4.22E-09	600	1.22E+19	0.00E+00	4.08E-04	5.91E+05	0.00E+00	8.77E-15	2.51E+05	2.75E-03	1.57E+05	2.30E-03	5.12E-08	1.67E-04	3.98E-07	1.55E-04	1.28E-03	1.52E-04	2.03E-04	7.30E-05	0.00E+00	3.21E-06	1.17E-08	1.22E-17	4.08E-18	3.07E-30	1.09E-18	6.38E-30	1.43E-28	5.04E-26	2.85E-32	3.76E-26	7.43E-04	1.55E-29	1.31E-13	6.25E-12	8.15E-21	1.46E-31	1.94E-45	1.56E-38	1.88E-32	0.00E+00	7.53E-16	4.73E-06	2.23E-04	0.00E+00	0.00E+00	9.27E-05	7.47E-05	2.60E-16
4.23E-09	600	1.22E+19	0.00E+00	4.21E-04	5.91E+05	0.00E+00	9.34E-15	2.51E+05	2.83E-03	1.57E+05	2.38E-03	5.29E-08	1.73E-04	4.11E-07	1.60E-04	1.33E-03	1.57E-04	2.10E-04	7.54E-05	0.00E+00	3.31E-06	1.20E-08	1.30E-17	4.35E-18	3.27E-30	1.17E-18	7.02E-30	1.52E-28	5.37E-26	3.13E-32	3.88E-26	7.67E-04	1.70E-29	1.35E-13	6.45E-12	8.41E-21	1.60E-31	2.13E-45	1.66E-38	2.00E-32	0.00E+00	8.02E-16	4.88E-06	2.30E-04	0.00E+00	0.00E+00	9.57E-05	7.71E-05	2.77E-16
4.24E-09	600	1.22E+19	0.00E+00	4.34E-04	5.91E+05	0.00E+00	9.96E-15	2.51E+05	2.93E-03	1.57E+05	2.45E-03	5.46E-08	1.78E-04	4.24E-07	1.65E-04	1.37E-03	1.62E-04	2.17E-04	7.78E-05	0.00E+00	3.42E-06	1.24E-08	1.39E-17	4.63E-18	3.48E-30	1.24E-18	7.72E-30	1.62E-28	5.72E-26	3.44E-32	4.01E-26	7.92E-04	1.87E-29	1.40E-13	6.66E-12	8.68E-21	1.76E-31	2.34E-45	1.77E-38	2.14E-32	0.00E+00	8.55E-16	5.04E-06	2.37E-04	0.00E+00	0.00E+00	9.88E-05	7.96E-05	2.96E-16
4.25E-09	600	1.22E+19	0.00E+00	4.48E-04	5.91E+05	0.00E+00	1.06E-14	2.51E+05	3.02E-03	1.57E+05	2.53E-03	5.63E-08	1.84E-04	4.38E-07	1.70E-04	1.41E-03	1.68E-04	2.24E-04	8.03E-05	0.00E+00	3.53E-06	1.28E-08	1.48E-17	4.94E-18	3.71E-30	1.32E-18	8.49E-30	1.72E-28	6.10E-26	3.79E-32	4.14E-26	8.18E-04	2.06E-29	1.44E-13	6.87E-12	8.97E-21	1.93E-31	2.58E-45	1.89E-38	2.28E-32	0.00E+00	9.11E-16	5.20E-06	2.45E-04	0.00E+00	0.00E+00	1.02E-04	8.21E-05	3.15E-16
4.26E-09	600	1.22E+19	0.00E+00	4.63E-04	5.91E+05	0.00E+00	1.13E-14	2.51E+05	3.12E-03	1.57E+05	2.61E-03	5.82E-08	1.90E-04	4.52E-07	1.75E-04	1.46E-03	1.73E-04	2.31E-04	8.29E-05	0.00E+00	3.64E-06	1.32E-08	1.58E-17	5.26E-18	3.96E-30	1.41E-18	9.34E-30	1.84E-28	6.50E-26	4.17E-32	4.27E-26	8.44E-04	2.27E-29	1.49E-13	7.09E-12	9.26E-21	2.12E-31	2.84E-45	2.01E-38	2.42E-32	0.00E+00	9.71E-16	5.37E-06	2.53E-04	0.00E+00	0.00E+00	1.05E-04	8.48E-05	3.36E-16
4.27E-09	600	1.22E+19	0.00E+00	4.78E-04	5.91E+05	0.00E+00	1.20E-14	2.51E+05	3.22E-03	1.57E+05	2.70E-03	6.00E-08	1.96E-04	4.66E-07	1.81E-04	1.51E-03	1.79E-04	2.38E-04	8.56E-05	0.00E+00	3.76E-06	1.37E-08	1.68E-17	5.61E-18	4.22E-30	1.50E-18	1.03E-29	1.96E-28	6.92E-26	4.58E-32	4.41E-26	8.71E-04	2.49E-29	1.54E-13	7.32E-12	9.55E-21	2.34E-31	3.12E-45	2.15E-38	2.58E-32	0.00E+00	1.03E-15	5.54E-06	2.61E-04	0.00E+00	0.00E+00	1.09E-04	8.75E-05	3.58E-16
4.28E-09	600	1.22E+19	0.00E+00	4.93E-04	5.91E+05	0.00E+00	1.28E-14	2.51E+05	3.32E-03	1.57E+05	2.79E-03	6.20E-08	2.02E-04	4.82E-07	1.87E-04	1.55E-03	1.85E-04	2.46E-04	8.83E-05	0.00E+00	3.88E-06	1.41E-08	1.79E-17	5.97E-18	4.49E-30	1.60E-18	1.13E-29	2.08E-28	7.38E-26	5.04E-32	4.55E-26	8.99E-04	2.74E-29	1.59E-13	7.56E-12	9.86E-21	2.57E-31	3.43E-45	2.29E-38	2.75E-32	0.00E+00	1.10E-15	5.72E-06	2.70E-04	0.00E+00	0.00E+00	1.12E-04	9.04E-05	3.81E-16
4.29E-09	600	1.22E+19	0.00E+00	5.09E-04	5.91E+05	0.00E+00	1.37E-14	2.51E+05	3.43E-03	1.57E+05	2.88E-03	6.40E-08	2.09E-04	4.97E-07	1.93E-04	1.60E-03	1.90E-04	2.54E-04	9.12E-05	0.00E+00	4.01E-06	1.46E-08	1.91E-17	6.36E-18	4.79E-30	1.71E-18	1.24E-29	2.22E-28	7.86E-26	5.54E-32	4.70E-26	9.29E-04	3.02E-29	1.64E-13	7.80E-12	1.02E-20	2.82E-31	3.78E-45	2.44E-38	2.93E-32	0.00E+00	1.17E-15	5.90E-06	2.78E-04	0.00E+00	0.00E+00	1.16E-04	9.33E-05	4.06E-16
4.30E-09	600	1.22E+19	0.00E+00	5.26E-04	5.91E+05	0.00E+00	1.46E-14	2.51E+05	3.54E-03	1.57E+05	2.97E-03	6.60E-08	2.16E-04	5.13E-07	1.99E-04	1.66E-03	1.97E-04	2.62E-04	9.41E-05	0.00E+00	4.13E-06	1.50E-08	2.03E-17	6.78E-18	5.10E-30	1.82E-18	1.37E-29	2.36E-28	8.38E-26	6.10E-32	4.86E-26	9.58E-04	3.32E-29	1.69E-13	8.05E-12	1.05E-20	3.10E-31	4.16E-45	2.60E-38	3.13E-32	0.00E+00	1.25E-15	6.09E-06	2.87E-04	0.00E+00	0.00E+00	1.20E-04	9.63E-05	4.33E-16
4.31E-09	600	1.22E+19	0.00E+00	5.43E-04	5.91E+05	0.00E+00	1.55E-14	2.51E+05	3.65E-03	1.57E+05	3.06E-03	6.82E-08	2.23E-04	5.30E-07	2.06E-04	1.71E-03	2.03E-04	2.71E-04	9.72E-05	0.00E+00	4.27E-06	1.55E-08	2.17E-17	7.23E-18	5.44E-30	1.94E-18	1.50E-29	2.52E-28	8.93E-26	6.71E-32	5.02E-26	9.89E-04	3.65E-29	1.75E-13	8.31E-12	1.09E-20	3.41E-31	4.57E-45	2.77E-38	3.33E-32	0.00E+00	1.33E-15	6.29E-06	2.96E-04	0.00E+00	0.00E+00	1.23E-04	9.94E-05	4.61E-16
4.32E-09	600	1.22E+19	0.00E+00	5.60E-04	5.91E+05	0.00E+00	1.66E-14	2.51E+05	3.77E-03	1.57E+05	3.16E-03	7.04E-08	2.30E-04	5.47E-07	2.12E-04	1.76E-03	2.10E-04	2.79E-04	1.00E-04	0.00E+00	4.41E-06	1.60E-08	2.31E-17	7.70E-18	5.79E-30	2.07E-18	1.66E-29	2.68E-28	9.51E-26	7.38E-32	5.18E-26	1.02E-03	4.01E-29	1.80E-13	8.58E-12	1.12E-20	3.75E-31	5.03E-45	2.95E-38	3.55E-32	0.00E+00	1.42E-15	6.49E-06	3.06E-04	0.00E+00	0.00E+00	1.27E-04	1.03E-04	4.91E-16
4.33E-09	600	1.22E+19	0.00E+00	5.78E-04	5.91E+05	0.00E+00	1.76E-14	2.51E+05	3.89E-03	1.57E+05	3.27E-03	7.26E-08	2.37E-04	5.64E-07	2.19E-04	1.82E-03	2.16E-04	2.88E-04	1.04E-04	0.00E+00	4.55E-06	1.65E-08	2.46E-17	8.20E-18	6.17E-30	2.20E-18	1.82E-29	2.86E-28	1.01E-25	8.11E-32	5.35E-26	1.05E-03	4.42E-29	1.86E-13	8.86E-12	1.16E-20	4.13E-31	5.53E-45	3.15E-38	3.78E-32	0.00E+00	1.51E-15	6.70E-06	3.16E-04	0.00E+00	0.00E+00	1.31E-04	1.06E-04	5.24E-16
4.34E-09	600	1.22E+19	0.00E+00	5.97E-04	5.91E+05	0.00E+00	1.88E-14	2.51E+05	4.02E-03	1.57E+05	3.37E-03	7.50E-08	2.45E-04	5.83E-07	2.26E-04	1.88E-03	2.23E-04	2.98E-04	1.07E-04	0.00E+00	4.70E-06	1.71E-08	2.62E-17	8.74E-18	6.58E-30	2.35E-18	2.00E-29	3.04E-28	1.08E-25	8.92E-32	5.52E-26	1.09E-03	4.86E-29	1.92E-13	9.15E-12	1.19E-20	4.54E-31	6.09E-45	3.35E-38	4.03E-32	0.00E+00	1.61E-15	6.92E-06	3.26E-04	0.00E+00	0.00E+00	1.36E-04	1.09E-04	5.58E-16
4.35E-09	600	1.22E+19	0.00E+00	6.16E-04	5.91E+05	0.00E+00	2.00E-14	2.51E+05	4.15E-03	1.57E+05	3.48E-03	7.74E-08	2.53E-04	6.01E-07	2.34E-04	1.94E-03	2.30E-04	3.07E-04	1.10E-04	0.00E+00	4.85E-06	1.76E-08	2.79E-17	9.31E-18	7.01E-30	2.50E-18	2.20E-29	3.24E-28	1.15E-25	9.81E-32	5.70E-26	1.12E-03	5.34E-29	1.98E-13	9.44E-12	1.23E-20	4.99E-31	6.70E-45	3.57E-38	4.30E-32	0.00E+00	1.72E-15	7.14E-06	3.37E-04	0.00E+00	0.00E+00	1.40E-04	1.13E-04	5.95E-16
4.36E-09	600	1.22E+19	0.00E+00	6.36E-04	5.91E+05	0.00E+00	2.13E-14	2.51E+05	4.28E-03	1.57E+05	3.59E-03	7.99E-08	2.61E-04	6.21E-07	2.41E-04	2.00E-03	2.38E-04	3.17E-04	1.14E-04	0.00E+00	5.00E-06	1.82E-08	2.98E-17	9.92E-18	7.47E-30	2.67E-18	2.42E-29	3.46E-28	1.23E-25	1.08E-31	5.89E-26	1.16E-03	5.88E-29	2.05E-13	9.75E-12	1.27E-20	5.48E-31	7.37E-45	3.81E-38	4.58E-32	0.00E+00	1.83E-15	7.37E-06	3.48E-04	0.00E+00	0.00E+00	1.45E-04	1.17E-04	6.34E-16
4.37E-09	600	1.22E+19	0.00E+00	6.57E-04	5.91E+05	0.00E+00	2.27E-14	2.51E+05	4.42E-03	1.57E+05	3.71E-03	8.25E-08	2.69E-04	6.41E-07	2.49E-04	2.07E-03	2.46E-04	3.27E-04	1.18E-04	0.00E+00	5.16E-06	1.88E-08	3.17E-17	1.06E-17	7.96E-30	2.84E-18	2.67E-29	3.68E-28	1.31E-25	1.19E-31	6.08E-26	1.20E-03	6.47E-29	2.11E-13	1.01E-11	1.31E-20	6.03E-31	8.11E-45	4.06E-38	4.88E-32	0.00E+00	1.95E-15	7.61E-06	3.59E-04	0.00E+00	0.00E+00	1.49E-04	1.20E-04	6.75E-16
4.38E-09	600	1.22E+19	0.00E+00	6.78E-04	5.91E+05	0.00E+00	2.42E-14	2.51E+05	4.56E-03	1.57E+05	3.83E-03	8.52E-08	2.78E-04	6.62E-07	2.57E-04	2.13E-03	2.54E-04	3.38E-04	1.21E-04	0.00E+00	5.33E-06	1.94E-08	3.38E-17	1.13E-17	8.48E-30	3.03E-18	2.93E-29	3.92E-28	1.39E-25	1.31E-31	6.28E-26	1.24E-03	7.11E-29	2.18E-13	1.04E-11	1.36E-20	6.63E-31	8.92E-45	4.33E-38	5.20E-32	0.00E+00	2.08E-15	7.86E-06	3.70E-04	0.00E+00	0.00E+00	1.54E-04	1.24E-04	7.20E-16
4.39E-09	600	1.22E+19	0.00E+00	7.00E-04	5.91E+05	0.00E+00	2.58E-14	2.51E+05	4.71E-03	1.57E+05	3.95E-03	8.79E-08	2.87E-04	6.83E-07	2.65E-04	2.20E-03	2.62E-04	3.49E-04	1.25E-04	0.00E+00	5.50E-06	2.00E-08	3.60E-17	1.20E-17	9.04E-30	3.23E-18	3.23E-29	4.18E-28	1.48E-25	1.44E-31	6.49E-26	1.28E-03	7.82E-29	2.25E-13	1.07E-11	1.40E-20	7.29E-31	9.81E-45	4.61E-38	5.54E-32	0.00E+00	2.22E-15	8.11E-06	3.82E-04	0.00E+00	0.00E+00	1.59E-04	1.28E-04	7.67E-16
4.40E-09	600	1.22E+19	0.00E+00	7.22E-04	5.91E+05	0.00E+00	2.75E-14	2.51E+05	4.86E-03	1.57E+05	4.08E-03	9.07E-08	2.96E-04	7.05E-07	2.74E-04	2.27E-03	2.70E-04	3.60E-04	1.29E-04	0.00E+00	5.68E-06	2.06E-08	3.84E-17	1.28E-17	9.63E-30	3.44E-18	3.55E-29	4.45E-28	1.58E-25	1.58E-31	6.70E-26	1.32E-03	8.61E-29	2.32E-13	1.11E-11	1.45E-20	8.02E-31	1.08E-44	4.91E-38	5.91E-32	0.00E+00	2.36E-15	8.37E-06	3.95E-04	0.00E+00	0.00E+00	1.64E-04	1.32E-04	8.17E-16
4.41E-09	600	1.22E+19	0.00E+00	7.46E-04	5.91E+05	0.00E+00	2.93E-14	2.51E+05	5.02E-03	1.57E+05	4.21E-03	9.37E-08	3.06E-04	7.28E-07	2.83E-04	2.35E-03	2.79E-04	3.72E-04	1.34E-04	0.00E+00	5.86E-06	2.13E-08	4.09E-17	1.36E-17	1.03E-29	3.66E-18	3.90E-29	4.74E-28	1.69E-25	1.74E-31	6.92E-26	1.36E-03	9.47E-29	2.40E-13	1.14E-11	1.49E-20	8.82E-31	1.19E-44	5.24E-38	6.29E-32	0.00E+00	2.52E-15	8.64E-06	4.07E-04	0.00E+00	0.00E+00	1.70E-04	1.37E-04	8.71E-16
4.42E-09	600	1.22E+19	0.00E+00	7.70E-04	5.91E+05	0.00E+00	3.12E-14	2.51E+05	5.18E-03	1.57E+05	4.35E-03	9.67E-08	3.16E-04	7.51E-07	2.92E-04	2.42E-03	2.88E-04	3.84E-04	1.38E-04	0.00E+00	6.05E-06	2.20E-08	4.36E-17	1.45E-17	1.09E-29	3.90E-18	4.29E-29	5.05E-28	1.80E-25	1.91E-31	7.14E-26	1.40E-03	1.04E-28	2.48E-13	1.18E-11	1.54E-20	9.70E-31	1.31E-44	5.58E-38	6.71E-32	0.00E+00	2.68E-15	8.92E-06	4.21E-04	0.00E+00	0.00E+00	1.75E-04	1.41E-04	9.28E-16
4.43E-09	600	1.22E+19	0.00E+00	7.94E-04	5.91E+05	0.00E+00	3.33E-14	2.51E+05	5.35E-03	1.57E+05	4.49E-03	9.98E-08	3.26E-04	7.76E-07	3.01E-04	2.50E-03	2.97E-04	3.96E-04	1.42E-04	0.00E+00	6.25E-06	2.27E-08	4.64E-17	1.55E-17	1.17E-29	4.16E-18	4.72E-29	5.38E-28	1.91E-25	2.10E-31	7.38E-26	1.45E-03	1.15E-28	2.56E-13	1.22E-11	1.59E-20	1.07E-30	1.44E-44	5.95E-38	7.15E-32	0.00E+00	2.86E-15	9.21E-06	4.34E-04	0.00E+00	0.00E+00	1.81E-04	1.46E-04	9.89E-16
4.44E-09	600	1.22E+19	0.00E+00	8.20E-04	5.91E+05	0.00E+00	3.55E-14	2.51E+05	5.52E-03	1.57E+05	4.63E-03	1.03E-07	3.36E-04	8.01E-07	3.11E-04	2.58E-03	3.07E-04	4.09E-04	1.47E-04	0.00E+00	6.45E-06	2.34E-08	4.95E-17	1.65E-17	1.24E-29	4.43E-18	5.20E-29	5.73E-28	2.04E-25	2.31E-31	7.62E-26	1.50E-03	1.26E-28	2.64E-13	1.26E-11	1.64E-20	1.17E-30	1.58E-44	6.34E-38	7.62E-32	0.00E+00	3.05E-15	9.51E-06	4.48E-04	0.00E+00	0.00E+00	1.87E-04	1.50E-04	1.05E-15
4.45E-09	600	1.22E+19	0.00E+00	8.47E-04	5.91E+05	0.00E+00	3.78E-14	2.51E+05	5.70E-03	1.57E+05	4.78E-03	1.06E-07	3.47E-04	8.26E-07	3.21E-04	2.67E-03	3.17E-04	4.22E-04	1.52E-04	0.00E+00	6.66E-06	2.42E-08	5.27E-17	1.76E-17	1.32E-29	4.72E-18	5.71E-29	6.11E-28	2.17E-25	2.54E-31	7.87E-26	1.54E-03	1.39E-28	2.72E-13	1.30E-11	1.69E-20	1.29E-30	1.74E-44	6.76E-38	8.12E-32	0.00E+00	3.25E-15	9.81E-06	4.63E-04	0.00E+00	0.00E+00	1.93E-04	1.55E-04	1.12E-15
4.46E-09	600	1.22E+19	0.00E+00	8.74E-04	5.91E+05	0.00E+00	4.03E-14	2.51E+05	5.89E-03	1.57E+05	4.94E-03	1.10E-07	3.58E-04	8.53E-07	3.31E-04	2.75E-03	3.27E-04	4.36E-04	1.56E-04	0.00E+00	6.87E-06	2.50E-08	5.62E-17	1.87E-17	1.41E-29	5.03E-18	6.29E-29	6.51E-28	2.32E-25	2.80E-31	8.13E-26	1.59E-03	1.52E-28	2.81E-13	1.34E-11	1.75E-20	1.42E-30	1.91E-44	7.21E-38	8.65E-32	0.00E+00	3.46E-15	1.01E-05	4.78E-04	0.00E+00	0.00E+00	1.99E-04	1.60E-04	1.20E-15
4.47E-09	600	1.22E+19	0.00E+00	9.02E-04	5.91E+05	0.00E+00	4.29E-14	2.51E+05	6.08E-03	1.57E+05	5.10E-03	1.13E-07	3.70E-04	8.81E-07	3.42E-04	2.84E-03	3.37E-04	4.50E-04	1.62E-04	0.00E+00	7.10E-06	2.58E-08	5.99E-17	2.00E-17	1.50E-29	5.36E-18	6.92E-29	6.93E-28	2.47E-25	3.08E-31	8.39E-26	1.65E-03	1.68E-28	2.90E-13	1.38E-11	1.81E-20	1.56E-30	2.11E-44	7.68E-38	9.22E-32	0.00E+00	3.69E-15	1.05E-05	4.93E-04	0.00E+00	0.00E+00	2.05E-04	1.65E-04	1.27E-15
4.48E-09	600	1.22E+19	0.00E+00	9.31E-04	5.91E+05	0.00E+00	4.57E-14	2.51E+05	6.27E-03	1.57E+05	5.26E-03	1.17E-07	3.82E-04	9.09E-07	3.53E-04	2.93E-03	3.48E-04	4.64E-04	1.67E-04	0.00E+00	7.33E-06	2.66E-08	6.38E-17	2.13E-17	1.60E-29	5.71E-18	7.61E-29	7.39E-28	2.63E-25	3.39E-31	8.67E-26	1.70E-03	1.85E-28	3.00E-13	1.43E-11	1.86E-20	1.72E-30	2.32E-44	8.19E-38	9.82E-32	0.00E+00	3.93E-15	1.08E-05	5.09E-04	0.00E+00	0.00E+00	2.12E-04	1.71E-04	1.36E-15
4.49E-09	600	1.22E+19	0.00E+00	9.61E-04	5.91E+05	0.00E+00	4.87E-14	2.51E+05	6.47E-03	1.57E+05	5.43E-03	1.21E-07	3.94E-04	9.38E-07	3.64E-04	3.03E-03	3.60E-04	4.79E-04	1.72E-04	0.00E+00	7.56E-06	2.75E-08	6.80E-17	2.27E-17	1.71E-29	6.09E-18	8.37E-29	7.87E-28	2.80E-25	3.72E-31	8.95E-26	1.75E-03	2.03E-28	3.09E-13	1.47E-11	1.92E-20	1.89E-30	2.55E-44	8.73E-38	1.05E-31	0.00E+00	4.19E-15	1.11E-05	5.25E-04	0.00E+00	0.00E+00	2.19E-04	1.76E-04	1.45E-15
4.50E-09	600	1.22E+19	0.00E+00	9.92E-04	5.91E+05	0.00E+00	5.19E-14	2.51E+05	6.68E-03	1.57E+05	5.61E-03	1.25E-07	4.07E-04	9.69E-07	3.76E-04	3.13E-03	3.71E-04	4.95E-04	1.78E-04	0.00E+00	7.81E-06	2.84E-08	7.24E-17	2.41E-17	1.82E-29	6.49E-18	9.20E-29	8.39E-28	2.99E-25	4.10E-31	9.25E-26	1.81E-03	2.23E-28	3.19E-13	1.52E-11	1.99E-20	2.08E-30	2.80E-44	9.30E-38	1.12E-31	0.00E+00	4.46E-15	1.15E-05	5.42E-04	0.00E+00	0.00E+00	2.26E-04	1.82E-04	1.54E-15
4.51E-09	600	1.22E+19	0.00E+00	1.02E-03	5.91E+05	0.00E+00	5.54E-14	2.51E+05	6.90E-03	1.57E+05	5.79E-03	1.29E-07	4.20E-04	1.00E-06	3.88E-04	3.23E-03	3.83E-04	5.11E-04	1.83E-04	0.00E+00	8.06E-06	2.93E-08	7.72E-17	2.57E-17	1.94E-29	6.92E-18	1.01E-28	8.94E-28	3.18E-25	4.51E-31	9.55E-26	1.87E-03	2.46E-28	3.30E-13	1.57E-11	2.05E-20	2.28E-30	3.09E-44	9.91E-38	1.19E-31	0.00E+00	4.75E-15	1.19E-05	5.60E-04	0.00E+00	0.00E+00	2.33E-04	1.88E-04	1.64E-15
4.52E-09	600	1.22E+19	0.00E+00	1.06E-03	5.91E+05	0.00E+00	5.90E-14	2.51E+05	7.12E-03	1.57E+05	5.97E-03	1.33E-07	4.34E-04	1.03E-06	4.01E-04	3.33E-03	3.96E-04	5.27E-04	1.89E-04	0.00E+00	8.32E-06	3.02E-08	8.22E-17	2.74E-17	2.07E-29	7.37E-18	1.11E-28	9.52E-28	3.39E-25	4.96E-31	9.87E-26	1.93E-03	2.70E-28	3.40E-13	1.62E-11	2.12E-20	2.51E-30	3.40E-44	1.06E-37	1.27E-31	0.00E+00	5.07E-15	1.23E-05	5.78E-04	0.00E+00	0.00E+00	2.41E-04	1.94E-04	1.75E-15
4.53E-09	600	1.22E+19	0.00E+00	1.09E-03	5.91E+05	0.00E+00	6.29E-14	2.51E+05	7.35E-03	1.57E+05	6.17E-03	1.37E-07	4.48E-04	1.07E-06	4.14E-04	3.44E-03	4.08E-04	5.44E-04	1.95E-04	0.00E+00	8.59E-06	3.12E-08	8.76E-17	2.92E-17	2.20E-29	7.85E-18	1.23E-28	1.01E-27	3.61E-25	5.45E-31	1.02E-25	1.99E-03	2.97E-28	3.51E-13	1.67E-11	2.19E-20	2.76E-30	3.74E-44	1.13E-37	1.35E-31	0.00E+00	5.40E-15	1.27E-05	5.97E-04	0.00E+00	0.00E+00	2.48E-04	2.00E-04	1.87E-15
4.54E-09	600	1.22E+19	0.00E+00	1.13E-03	5.91E+05	0.00E+00	6.70E-14	2.51E+05	7.59E-03	1.57E+05	6.37E-03	1.42E-07	4.62E-04	1.10E-06	4.27E-04	3.55E-03	4.22E-04	5.62E-04	2.02E-04	0.00E+00	8.86E-06	3.22E-08	9.34E-17	3.11E-17	2.35E-29	8.37E-18	1.35E-28	1.08E-27	3.85E-25	6.00E-31	1.05E-25	2.05E-03	3.27E-28	3.63E-13	1.73E-11	2.26E-20	3.04E-30	4.11E-44	1.20E-37	1.44E-31	0.00E+00	5.75E-15	1.31E-05	6.16E-04	0.00E+00	0.00E+00	2.56E-04	2.06E-04	1.99E-15
4.55E-09	600	1.22E+19	0.00E+00	1.16E-03	5.91E+05	0.00E+00	7.14E-14	2.51E+05	7.83E-03	1.57E+05	6.57E-03	1.46E-07	4.77E-04	1.14E-06	4.41E-04	3.66E-03	4.35E-04	5.80E-04	2.08E-04	0.00E+00	9.15E-06	3.32E-08	9.95E-17	3.32E-17	2.50E-29	8.92E-18	1.48E-28	1.15E-27	4.10E-25	6.60E-31	1.09E-25	2.12E-03	3.60E-28	3.74E-13	1.78E-11	2.33E-20	3.34E-30	4.52E-44	1.28E-37	1.53E-31	0.00E+00	6.13E-15	1.35E-05	6.36E-04	0.00E+00	0.00E+00	2.65E-04	2.13E-04	2.12E-15
4.56E-09	600	1.22E+19	0.00E+00	1.20E-03	5.91E+05	0.00E+00	7.61E-14	2.51E+05	8.09E-03	1.57E+05	6.78E-03	1.51E-07	4.92E-04	1.17E-06	4.55E-04	3.78E-03	4.49E-04	5.99E-04	2.15E-04	0.00E+00	9.45E-06	3.43E-08	1.06E-16	3.53E-17	2.66E-29	9.50E-18	1.63E-28	1.23E-27	4.37E-25	7.25E-31	1.12E-25	2.19E-03	3.96E-28	3.86E-13	1.84E-11	2.41E-20	3.67E-30	4.98E-44	1.36E-37	1.63E-31	0.00E+00	6.53E-15	1.39E-05	6.56E-04	0.00E+00	0.00E+00	2.73E-04	2.20E-04	2.26E-15
4.57E-09	600	1.22E+19	0.00E+00	1.24E-03	5.91E+05	0.00E+00	8.10E-14	2.51E+05	8.35E-03	1.57E+05	7.00E-03	1.56E-07	5.08E-04	1.21E-06	4.70E-04	3.90E-03	4.64E-04	6.18E-04	2.22E-04	0.00E+00	9.75E-06	3.54E-08	1.13E-16	3.77E-17	2.84E-29	1.01E-17	1.79E-28	1.31E-27	4.66E-25	7.98E-31	1.16E-25	2.26E-03	4.35E-28	3.99E-13	1.90E-11	2.48E-20	4.04E-30	5.47E-44	1.45E-37	1.74E-31	0.00E+00	6.96E-15	1.44E-05	6.77E-04	0.00E+00	0.00E+00	2.82E-04	2.27E-04	2.41E-15
4.58E-09	600	1.22E+19	0.00E+00	1.28E-03	5.91E+05	0.00E+00	8.64E-14	2.51E+05	8.62E-03	1.57E+05	7.23E-03	1.61E-07	5.25E-04	1.25E-06	4.85E-04	4.03E-03	4.79E-04	6.38E-04	2.29E-04	0.00E+00	1.01E-05	3.66E-08	1.20E-16	4.01E-17	3.02E-29	1.08E-17	1.97E-28	1.39E-27	4.96E-25	8.78E-31	1.20E-25	2.33E-03	4.79E-28	4.12E-13	1.96E-11	2.56E-20	4.44E-30	6.02E-44	1.55E-37	1.86E-31	0.00E+00	7.42E-15	1.48E-05	6.99E-04	0.00E+00	0.00E+00	2.91E-04	2.34E-04	2.56E-15
4.59E-09	600	1.22E+19	0.00E+00	1.32E-03	5.91E+05	0.00E+00	9.20E-14	2.51E+05	8.90E-03	1.57E+05	7.46E-03	1.66E-07	5.42E-04	1.29E-06	5.01E-04	4.16E-03	4.94E-04	6.59E-04	2.37E-04	0.00E+00	1.04E-05	3.78E-08	1.28E-16	4.28E-17	3.22E-29	1.15E-17	2.17E-28	1.48E-27	5.29E-25	9.66E-31	1.24E-25	2.41E-03	5.27E-28	4.25E-13	2.02E-11	2.65E-20	4.89E-30	6.63E-44	1.65E-37	1.98E-31	0.00E+00	7.90E-15	1.53E-05	7.22E-04	0.00E+00	0.00E+00	3.00E-04	2.42E-04	2.73E-15
4.60E-09	600	1.22E+19	0.00E+00	1.36E-03	5.91E+05	0.00E+00	9.81E-14	2.51E+05	9.18E-03	1.57E+05	7.70E-03	1.71E-07	5.59E-04	1.33E-06	5.17E-04	4.29E-03	5.10E-04	6.80E-04	2.44E-04	0.00E+00	1.07E-05	3.90E-08	1.37E-16	4.56E-17	3.43E-29	1.23E-17	2.39E-28	1.58E-27	5.64E-25	1.06E-30	1.28E-25	2.49E-03	5.79E-28	4.39E-13	2.09E-11	2.73E-20	5.38E-30	7.29E-44	1.76E-37	2.11E-31	0.00E+00	8.42E-15	1.58E-05	7.45E-04	0.00E+00	0.00E+00	3.10E-04	2.50E-04	2.91E-15
4.61E-09	600	1.22E+19	0.00E+00	1.41E-03	5.91E+05	0.00E+00	1.04E-13	2.51E+05	9.48E-03	1.57E+05	7.95E-03	1.77E-07	5.77E-04	1.37E-06	5.34E-04	4.43E-03	5.27E-04	7.02E-04	2.52E-04	0.00E+00	1.11E-05	4.02E-08	1.46E-16	4.86E-17	3.66E-29	1.31E-17	2.63E-28	1.68E-27	6.01E-25	1.17E-30	1.32E-25	2.57E-03	6.37E-28	4.53E-13	2.16E-11	2.82E-20	5.91E-30	8.02E-44	1.88E-37	2.25E-31	0.00E+00	8.98E-15	1.63E-05	7.69E-04	0.00E+00	0.00E+00	3.20E-04	2.58E-04	3.10E-15
4.62E-09	600.001	1.22E+19	0.00E+00	1.45E-03	5.91E+05	0.00E+00	1.11E-13	2.51E+05	9.79E-03	1.57E+05	8.21E-03	1.83E-07	5.96E-04	1.42E-06	5.51E-04	4.58E-03	5.44E-04	7.24E-04	2.60E-04	0.00E+00	1.14E-05	4.15E-08	1.55E-16	5.17E-17	3.90E-29	1.39E-17	2.89E-28	1.80E-27	6.40E-25	1.29E-30	1.37E-25	2.65E-03	7.01E-28	4.68E-13	2.23E-11	2.91E-20	6.50E-30	8.83E-44	2.00E-37	2.39E-31	0.00E+00	9.56E-15	1.68E-05	7.94E-04	0.00E+00	0.00E+00	3.30E-04	2.66E-04	3.31E-15
4.63E-09	600.001	1.22E+19	0.00E+00	1.50E-03	5.91E+05	0.00E+00	1.19E-13	2.51E+05	1.01E-02	1.57E+05	8.47E-03	1.88E-07	6.15E-04	1.46E-06	5.69E-04	4.72E-03	5.61E-04	7.48E-04	2.69E-04	0.00E+00	1.18E-05	4.29E-08	1.65E-16	5.51E-17	4.16E-29	1.48E-17	3.18E-28	1.91E-27	6.82E-25	1.41E-30	1.41E-25	2.74E-03	7.71E-28	4.83E-13	2.30E-11	3.01E-20	7.15E-30	9.72E-44	2.13E-37	2.55E-31	0.00E+00	1.02E-14	1.74E-05	8.20E-04	0.00E+00	0.00E+00	3.41E-04	2.75E-04	3.52E-15
4.64E-09	600.001	1.22E+19	0.00E+00	1.55E-03	5.91E+05	0.00E+00	1.26E-13	2.51E+05	1.04E-02	1.57E+05	8.75E-03	1.95E-07	6.35E-04	1.51E-06	5.87E-04	4.88E-03	5.79E-04	7.72E-04	2.77E-04	0.00E+00	1.22E-05	4.43E-08	1.76E-16	5.88E-17	4.43E-29	1.58E-17	3.50E-28	2.04E-27	7.27E-25	1.55E-30	1.46E-25	2.82E-03	8.48E-28	4.98E-13	2.37E-11	3.10E-20	7.87E-30	1.07E-43	2.27E-37	2.72E-31	0.00E+00	1.09E-14	1.80E-05	8.46E-04	0.00E+00	0.00E+00	3.52E-04	2.84E-04	3.76E-15
4.65E-09	600.001	1.22E+19	0.00E+00	1.60E-03	5.91E+05	0.00E+00	1.35E-13	2.51E+05	1.08E-02	1.57E+05	9.03E-03	2.01E-07	6.55E-04	1.56E-06	6.06E-04	5.03E-03	5.98E-04	7.97E-04	2.86E-04	0.00E+00	1.26E-05	4.57E-08	1.88E-16	6.26E-17	4.72E-29	1.68E-17	3.85E-28	2.17E-27	7.75E-25	1.71E-30	1.51E-25	2.91E-03	9.33E-28	5.14E-13	2.45E-11	3.20E-20	8.65E-30	1.18E-43	2.42E-37	2.90E-31	0.00E+00	1.16E-14	1.85E-05	8.73E-04	0.00E+00	0.00E+00	3.64E-04	2.93E-04	4.00E-15
4.66E-09	600.001	1.22E+19	0.00E+00	1.65E-03	5.91E+05	0.00E+00	1.44E-13	2.51E+05	1.11E-02	1.57E+05	9.32E-03	2.07E-07	6.77E-04	1.61E-06	6.26E-04	5.20E-03	6.17E-04	8.23E-04	2.95E-04	0.00E+00	1.30E-05	4.72E-08	2.00E-16	6.67E-17	5.03E-29	1.79E-17	4.23E-28	2.31E-27	8.25E-25	1.88E-30	1.56E-25	3.01E-03	1.03E-27	5.31E-13	2.53E-11	3.31E-20	9.52E-30	1.29E-43	2.59E-37	3.09E-31	0.00E+00	1.23E-14	1.91E-05	9.02E-04	0.00E+00	0.00E+00	3.75E-04	3.02E-04	4.26E-15
4.67E-09	600.001	1.22E+19	0.00E+00	1.70E-03	5.91E+05	0.00E+00	1.53E-13	2.51E+05	1.15E-02	1.57E+05	9.62E-03	2.14E-07	6.98E-04	1.66E-06	6.46E-04	5.36E-03	6.37E-04	8.49E-04	3.05E-04	0.00E+00	1.34E-05	4.87E-08	2.13E-16	7.11E-17	5.36E-29	1.91E-17	4.65E-28	2.47E-27	8.80E-25	2.07E-30	1.61E-25	3.11E-03	1.13E-27	5.48E-13	2.61E-11	3.42E-20	1.05E-29	1.42E-43	2.76E-37	3.29E-31	0.00E+00	1.31E-14	1.97E-05	9.31E-04	0.00E+00	0.00E+00	3.87E-04	3.12E-04	4.54E-15
4.68E-09	600.001	1.22E+19	0.00E+00	1.76E-03	5.91E+05	0.00E+00	1.63E-13	2.51E+05	1.18E-02	1.57E+05	9.93E-03	2.21E-07	7.21E-04	1.72E-06	6.67E-04	5.54E-03	6.58E-04	8.77E-04	3.15E-04	0.00E+00	1.38E-05	5.03E-08	2.27E-16	7.58E-17	5.71E-29	2.04E-17	5.12E-28	2.63E-27	9.37E-25	2.28E-30	1.66E-25	3.21E-03	1.24E-27	5.66E-13	2.69E-11	3.53E-20	1.15E-29	1.57E-43	2.94E-37	3.51E-31	0.00E+00	1.40E-14	2.04E-05	9.61E-04	0.00E+00	0.00E+00	4.00E-04	3.22E-04	4.84E-15
4.69E-09	600.001	1.22E+19	0.00E+00	1.81E-03	5.91E+05	0.00E+00	1.74E-13	2.51E+05	1.22E-02	1.57E+05	1.03E-02	2.28E-07	7.44E-04	1.77E-06	6.88E-04	5.72E-03	6.79E-04	9.05E-04	3.25E-04	0.00E+00	1.43E-05	5.19E-08	2.42E-16	8.07E-17	6.08E-29	2.17E-17	5.63E-28	2.80E-27	9.99E-25	2.50E-30	1.72E-25	3.31E-03	1.37E-27	5.84E-13	2.78E-11	3.64E-20	1.27E-29	1.72E-43	3.13E-37	3.74E-31	0.00E+00	1.49E-14	2.10E-05	9.92E-04	0.00E+00	0.00E+00	4.13E-04	3.32E-04	5.16E-15
4.70E-09	600.001	1.22E+19	0.00E+00	1.87E-03	5.91E+05	0.00E+00	1.85E-13	2.51E+05	1.26E-02	1.57E+05	1.06E-02	2.35E-07	7.68E-04	1.83E-06	7.10E-04	5.90E-03	7.01E-04	9.34E-04	3.36E-04	0.00E+00	1.47E-05	5.35E-08	2.58E-16	8.60E-17	6.48E-29	2.31E-17	6.19E-28	2.98E-27	1.06E-24	2.75E-30	1.77E-25	3.42E-03	1.50E-27	6.03E-13	2.87E-11	3.76E-20	1.39E-29	1.90E-43	3.34E-37	3.98E-31	0.00E+00	1.59E-14	2.17E-05	1.02E-03	0.00E+00	0.00E+00	4.26E-04	3.43E-04	5.50E-15
4.71E-09	600.001	1.22E+19	0.00E+00	1.93E-03	5.91E+05	0.00E+00	1.97E-13	2.51E+05	1.30E-02	1.57E+05	1.09E-02	2.43E-07	7.93E-04	1.89E-06	7.33E-04	6.09E-03	7.24E-04	9.64E-04	3.46E-04	0.00E+00	1.52E-05	5.53E-08	2.75E-16	9.17E-17	6.91E-29	2.47E-17	6.81E-28	3.18E-27	1.13E-24	3.03E-30	1.83E-25	3.53E-03	1.65E-27	6.22E-13	2.96E-11	3.88E-20	1.53E-29	2.09E-43	3.56E-37	4.24E-31	0.00E+00	1.69E-14	2.24E-05	1.06E-03	0.00E+00	0.00E+00	4.40E-04	3.54E-04	5.86E-15
4.72E-09	600.001	1.22E+19	0.00E+00	2.00E-03	5.91E+05	0.00E+00	2.10E-13	2.51E+05	1.34E-02	1.57E+05	1.13E-02	2.51E-07	8.19E-04	1.95E-06	7.57E-04	6.29E-03	7.47E-04	9.95E-04	3.58E-04	0.00E+00	1.57E-05	5.71E-08	2.93E-16	9.77E-17	7.36E-29	2.63E-17	7.50E-28	3.39E-27	1.21E-24	3.33E-30	1.89E-25	3.64E-03	1.82E-27	6.42E-13	3.06E-11	4.01E-20	1.69E-29	2.30E-43	3.80E-37	4.52E-31	0.00E+00	1.81E-14	2.31E-05	1.09E-03	0.00E+00	0.00E+00	4.54E-04	3.66E-04	6.24E-15
4.73E-09	600.001	1.22E+19	0.00E+00	2.06E-03	5.91E+05	0.00E+00	2.24E-13	2.51E+05	1.39E-02	1.57E+05	1.16E-02	2.59E-07	8.45E-04	2.01E-06	7.81E-04	6.49E-03	7.71E-04	1.03E-03	3.69E-04	0.00E+00	1.62E-05	5.89E-08	3.12E-16	1.04E-16	7.84E-29	2.80E-17	8.25E-28	3.61E-27	1.29E-24	3.67E-30	1.96E-25	3.76E-03	2.00E-27	6.63E-13	3.16E-11	4.14E-20	1.85E-29	2.53E-43	4.05E-37	4.82E-31	0.00E+00	1.92E-14	2.39E-05	1.13E-03	0.00E+00	0.00E+00	4.69E-04	3.78E-04	6.65E-15
4.74E-09	600.001	1.22E+19	0.00E+00	2.13E-03	5.91E+05	0.00E+00	2.39E-13	2.51E+05	1.43E-02	1.57E+05	1.20E-02	2.67E-07	8.72E-04	2.08E-06	8.07E-04	6.70E-03	7.96E-04	1.06E-03	3.81E-04	0.00E+00	1.67E-05	6.08E-08	3.33E-16	1.11E-16	8.36E-29	2.98E-17	9.07E-28	3.84E-27	1.37E-24	4.03E-30	2.02E-25	3.88E-03	2.20E-27	6.85E-13	3.26E-11	4.27E-20	2.04E-29	2.78E-43	4.32E-37	5.14E-31	0.00E+00	2.05E-14	2.47E-05	1.16E-03	0.00E+00	0.00E+00	4.84E-04	3.90E-04	7.09E-15
4.75E-09	600.001	1.22E+19	0.00E+00	2.20E-03	5.91E+05	0.00E+00	2.54E-13	2.51E+05	1.48E-02	1.57E+05	1.24E-02	2.76E-07	9.01E-04	2.14E-06	8.33E-04	6.92E-03	8.22E-04	1.09E-03	3.93E-04	0.00E+00	1.73E-05	6.28E-08	3.55E-16	1.18E-16	8.91E-29	3.18E-17	9.98E-28	4.10E-27	1.46E-24	4.44E-30	2.09E-25	4.00E-03	2.42E-27	7.07E-13	3.37E-11	4.41E-20	2.24E-29	3.06E-43	4.60E-37	5.47E-31	0.00E+00	2.19E-14	2.55E-05	1.20E-03	0.00E+00	0.00E+00	4.99E-04	4.02E-04	7.56E-15
4.76E-09	600.001	1.22E+19	0.00E+00	2.27E-03	5.91E+05	0.00E+00	2.71E-13	2.51E+05	1.53E-02	1.57E+05	1.28E-02	2.85E-07	9.30E-04	2.21E-06	8.60E-04	7.14E-03	8.48E-04	1.13E-03	4.06E-04	0.00E+00	1.78E-05	6.48E-08	3.78E-16	1.26E-16	9.49E-29	3.39E-17	1.10E-27	4.36E-27	1.56E-24	4.88E-30	2.16E-25	4.13E-03	2.66E-27	7.29E-13	3.47E-11	4.55E-20	2.47E-29	3.37E-43	4.91E-37	5.83E-31	0.00E+00	2.33E-14	2.63E-05	1.24E-03	0.00E+00	0.00E+00	5.16E-04	4.15E-04	8.05E-15
4.77E-09	600.001	1.22E+19	0.00E+00	2.34E-03	5.91E+05	0.00E+00	2.89E-13	2.51E+05	1.58E-02	1.57E+05	1.32E-02	2.94E-07	9.60E-04	2.28E-06	8.87E-04	7.37E-03	8.75E-04	1.17E-03	4.19E-04	0.00E+00	1.84E-05	6.69E-08	4.03E-16	1.34E-16	1.01E-28	3.61E-17	1.21E-27	4.65E-27	1.66E-24	5.37E-30	2.23E-25	4.27E-03	2.93E-27	7.53E-13	3.59E-11	4.70E-20	2.71E-29	3.71E-43	5.23E-37	6.22E-31	0.00E+00	2.48E-14	2.71E-05	1.28E-03	0.00E+00	0.00E+00	5.32E-04	4.29E-04	8.58E-15
4.78E-09	600.001	1.22E+19	0.00E+00	2.42E-03	5.91E+05	0.00E+00	3.08E-13	2.51E+05	1.63E-02	1.57E+05	1.36E-02	3.04E-07	9.91E-04	2.36E-06	9.16E-04	7.61E-03	9.04E-04	1.20E-03	4.33E-04	0.00E+00	1.90E-05	6.90E-08	4.29E-16	1.43E-16	1.08E-28	3.85E-17	1.33E-27	4.96E-27	1.77E-24	5.90E-30	2.31E-25	4.41E-03	3.22E-27	7.77E-13	3.70E-11	4.85E-20	2.98E-29	4.08E-43	5.58E-37	6.63E-31	0.00E+00	2.64E-14	2.80E-05	1.32E-03	0.00E+00	0.00E+00	5.49E-04	4.43E-04	9.14E-15
4.79E-09	600.001	1.22E+19	0.00E+00	2.49E-03	5.91E+05	0.00E+00	3.28E-13	2.51E+05	1.68E-02	1.57E+05	1.41E-02	3.13E-07	1.02E-03	2.43E-06	9.45E-04	7.85E-03	9.33E-04	1.24E-03	4.47E-04	0.00E+00	1.96E-05	7.13E-08	4.57E-16	1.52E-16	1.15E-28	4.10E-17	1.46E-27	5.28E-27	1.89E-24	6.49E-30	2.39E-25	4.55E-03	3.54E-27	8.02E-13	3.82E-11	5.01E-20	3.28E-29	4.49E-43	5.95E-37	7.06E-31	0.00E+00	2.82E-14	2.89E-05	1.36E-03	0.00E+00	0.00E+00	5.67E-04	4.57E-04	9.74E-15
4.80E-09	600.001	1.22E+19	0.00E+00	2.57E-03	5.91E+05	0.00E+00	3.50E-13	2.51E+05	1.73E-02	1.57E+05	1.45E-02	3.23E-07	1.06E-03	2.51E-06	9.76E-04	8.11E-03	9.63E-04	1.28E-03	4.61E-04	0.00E+00	2.03E-05	7.36E-08	4.87E-16	1.62E-16	1.22E-28	4.37E-17	1.61E-27	5.63E-27	2.01E-24	7.14E-30	2.47E-25	4.69E-03	3.90E-27	8.28E-13	3.94E-11	5.17E-20	3.61E-29	4.94E-43	6.34E-37	7.53E-31	0.00E+00	3.00E-14	2.98E-05	1.41E-03	0.00E+00	0.00E+00	5.85E-04	4.72E-04	1.04E-14
4.81E-09	600.001	1.22E+19	0.00E+00	2.66E-03	5.91E+05	0.00E+00	3.72E-13	2.51E+05	1.79E-02	1.57E+05	1.50E-02	3.34E-07	1.09E-03	2.59E-06	1.01E-03	8.37E-03	9.94E-04	1.32E-03	4.76E-04	0.00E+00	2.09E-05	7.60E-08	5.19E-16	1.73E-16	1.30E-28	4.65E-17	1.77E-27	6.00E-27	2.14E-24	7.86E-30	2.55E-25	4.85E-03	4.29E-27	8.55E-13	4.07E-11	5.34E-20	3.97E-29	5.44E-43	6.76E-37	8.02E-31	0.00E+00	3.20E-14	3.08E-05	1.45E-03	0.00E+00	0.00E+00	6.04E-04	4.87E-04	1.11E-14
4.82E-09	600.001	1.22E+19	0.00E+00	2.74E-03	5.91E+05	0.00E+00	3.97E-13	2.51E+05	1.85E-02	1.57E+05	1.55E-02	3.45E-07	1.12E-03	2.68E-06	1.04E-03	8.64E-03	1.03E-03	1.37E-03	4.91E-04	0.00E+00	2.16E-05	7.84E-08	5.54E-16	1.84E-16	1.39E-28	4.96E-17	1.94E-27	6.39E-27	2.28E-24	8.64E-30	2.64E-25	5.00E-03	4.72E-27	8.83E-13	4.20E-11	5.51E-20	4.37E-29	5.99E-43	7.21E-37	8.55E-31	0.00E+00	3.41E-14	3.18E-05	1.50E-03	0.00E+00	0.00E+00	6.24E-04	5.03E-04	1.18E-14
4.83E-09	600.001	1.22E+19	0.00E+00	2.83E-03	5.91E+05	0.00E+00	4.23E-13	2.51E+05	1.91E-02	1.57E+05	1.60E-02	3.56E-07	1.16E-03	2.76E-06	1.07E-03	8.92E-03	1.06E-03	1.41E-03	5.07E-04	0.00E+00	2.23E-05	8.09E-08	5.90E-16	1.96E-16	1.48E-28	5.28E-17	2.14E-27	6.81E-27	2.43E-24	9.51E-30	2.73E-25	5.16E-03	5.19E-27	9.11E-13	4.34E-11	5.69E-20	4.81E-29	6.59E-43	7.69E-37	9.11E-31	0.00E+00	3.63E-14	3.28E-05	1.55E-03	0.00E+00	0.00E+00	6.44E-04	5.19E-04	1.26E-14
4.84E-09	600.001	1.22E+19	0.00E+00	2.92E-03	5.91E+05	0.00E+00	4.51E-13	2.51E+05	1.97E-02	1.57E+05	1.65E-02	3.67E-07	1.20E-03	2.85E-06	1.11E-03	9.21E-03	1.09E-03	1.46E-03	5.23E-04	0.00E+00	2.30E-05	8.36E-08	6.29E-16	2.09E-16	1.58E-28	5.63E-17	2.35E-27	7.25E-27	2.59E-24	1.05E-29	2.82E-25	5.33E-03	5.71E-27	9.41E-13	4.48E-11	5.88E-20	5.29E-29	7.26E-43	8.20E-37	9.71E-31	0.00E+00	3.87E-14	3.39E-05	1.60E-03	0.00E+00	0.00E+00	6.65E-04	5.36E-04	1.34E-14
4.85E-09	600.001	1.22E+19	0.00E+00	3.02E-03	5.91E+05	0.00E+00	4.80E-13	2.51E+05	2.03E-02	1.57E+05	1.70E-02	3.79E-07	1.24E-03	2.95E-06	1.14E-03	9.50E-03	1.13E-03	1.50E-03	5.40E-04	0.00E+00	2.37E-05	8.62E-08	6.70E-16	2.23E-16	1.68E-28	6.00E-17	2.59E-27	7.73E-27	2.76E-24	1.15E-29	2.91E-25	5.50E-03	6.28E-27	9.71E-13	4.62E-11	6.07E-20	5.81E-29	7.99E-43	8.75E-37	1.03E-30	0.00E+00	4.13E-14	3.50E-05	1.65E-03	0.00E+00	0.00E+00	6.86E-04	5.53E-04	1.43E-14
4.86E-09	600.001	1.22E+19	0.00E+00	3.12E-03	5.91E+05	0.00E+00	5.12E-13	2.51E+05	2.10E-02	1.57E+05	1.76E-02	3.91E-07	1.28E-03	3.04E-06	1.18E-03	9.81E-03	1.17E-03	1.55E-03	5.58E-04	0.00E+00	2.45E-05	8.90E-08	7.14E-16	2.38E-16	1.79E-28	6.39E-17	2.85E-27	8.24E-27	2.94E-24	1.27E-29	3.01E-25	5.68E-03	6.91E-27	1.00E-12	4.77E-11	6.27E-20	6.40E-29	8.79E-43	9.33E-37	1.10E-30	0.00E+00	4.40E-14	3.61E-05	1.70E-03	0.00E+00	0.00E+00	7.08E-04	5.71E-04	1.52E-14
4.87E-09	600.001	1.22E+19	0.00E+00	3.22E-03	5.91E+05	0.00E+00	5.45E-13	2.51E+05	2.17E-02	1.57E+05	1.82E-02	4.04E-07	1.32E-03	3.14E-06	1.22E-03	1.01E-02	1.20E-03	1.60E-03	5.76E-04	0.00E+00	2.53E-05	9.19E-08	7.61E-16	2.53E-16	1.91E-28	6.81E-17	3.13E-27	8.77E-27	3.14E-24	1.39E-29	3.12E-25	5.86E-03	7.60E-27	1.03E-12	4.93E-11	6.47E-20	7.04E-29	9.67E-43	9.95E-37	1.18E-30	0.00E+00	4.68E-14	3.73E-05	1.76E-03	0.00E+00	0.00E+00	7.31E-04	5.89E-04	1.62E-14
4.88E-09	600.001	1.22E+19	0.00E+00	3.32E-03	5.91E+05	0.00E+00	5.81E-13	2.51E+05	2.24E-02	1.57E+05	1.88E-02	4.17E-07	1.36E-03	3.24E-06	1.26E-03	1.05E-02	1.24E-03	1.65E-03	5.94E-04	0.00E+00	2.61E-05	9.49E-08	8.10E-16	2.70E-16	2.04E-28	7.26E-17	3.45E-27	9.35E-27	3.34E-24	1.53E-29	3.22E-25	6.05E-03	8.36E-27	1.07E-12	5.09E-11	6.68E-20	7.74E-29	1.06E-42	1.06E-36	1.25E-30	0.00E+00	4.99E-14	3.85E-05	1.81E-03	0.00E+00	0.00E+00	7.55E-04	6.08E-04	1.73E-14
4.89E-09	600.001	1.22E+19	0.00E+00	3.43E-03	5.91E+05	0.00E+00	6.19E-13	2.51E+05	2.31E-02	1.57E+05	1.94E-02	4.31E-07	1.41E-03	3.35E-06	1.30E-03	1.08E-02	1.28E-03	1.71E-03	6.14E-04	0.00E+00	2.70E-05	9.79E-08	8.64E-16	2.88E-16	2.17E-28	7.74E-17	3.79E-27	9.96E-27	3.56E-24	1.68E-29	3.33E-25	6.25E-03	9.19E-27	1.10E-12	5.25E-11	6.90E-20	8.51E-29	1.17E-42	1.13E-36	1.34E-30	0.00E+00	5.32E-14	3.97E-05	1.87E-03	0.00E+00	0.00E+00	7.79E-04	6.28E-04	1.84E-14
4.90E-09	600.001	1.22E+19	0.00E+00	3.54E-03	5.91E+05	0.00E+00	6.60E-13	2.51E+05	2.38E-02	1.57E+05	2.00E-02	4.44E-07	1.45E-03	3.45E-06	1.34E-03	1.11E-02	1.32E-03	1.76E-03	6.33E-04	0.00E+00	2.78E-05	1.01E-07	9.20E-16	3.07E-16	2.31E-28	8.25E-17	4.17E-27	1.06E-26	3.79E-24	1.85E-29	3.45E-25	6.45E-03	1.01E-26	1.14E-12	5.42E-11	7.12E-20	9.36E-29	1.29E-42	1.21E-36	1.42E-30	0.00E+00	5.67E-14	4.10E-05	1.93E-03	0.00E+00	0.00E+00	8.04E-04	6.48E-04	1.96E-14
4.91E-09	600.001	1.22E+19	0.00E+00	3.65E-03	5.91E+05	0.00E+00	7.03E-13	2.51E+05	2.46E-02	1.57E+05	2.06E-02	4.59E-07	1.50E-03	3.56E-06	1.38E-03	1.15E-02	1.37E-03	1.82E-03	6.54E-04	0.00E+00	2.87E-05	1.04E-07	9.81E-16	3.27E-16	2.46E-28	8.79E-17	4.59E-27	1.13E-26	4.04E-24	2.04E-29	3.56E-25	6.66E-03	1.11E-26	1.17E-12	5.59E-11	7.36E-20	1.03E-28	1.42E-42	1.29E-36	1.52E-30	0.00E+00	6.04E-14	4.23E-05	2.00E-03	0.00E+00	0.00E+00	8.30E-04	6.69E-04	2.09E-14
4.92E-09	600.001	1.22E+19	0.00E+00	3.77E-03	5.91E+05	0.00E+00	7.49E-13	2.51E+05	2.54E-02	1.57E+05	2.13E-02	4.74E-07	1.55E-03	3.68E-06	1.43E-03	1.19E-02	1.41E-03	1.88E-03	6.75E-04	0.00E+00	2.97E-05	1.08E-07	1.05E-15	3.48E-16	2.62E-28	9.36E-17	5.04E-27	1.21E-26	4.31E-24	2.24E-29	3.69E-25	6.87E-03	1.22E-26	1.21E-12	5.78E-11	7.60E-20	1.13E-28	1.56E-42	1.37E-36	1.62E-30	0.00E+00	6.44E-14	4.37E-05	2.06E-03	0.00E+00	0.00E+00	8.57E-04	6.91E-04	2.23E-14
4.93E-09	600.001	1.22E+19	0.00E+00	3.89E-03	5.91E+05	0.00E+00	7.98E-13	2.51E+05	2.62E-02	1.57E+05	2.20E-02	4.89E-07	1.60E-03	3.80E-06	1.48E-03	1.23E-02	1.46E-03	1.94E-03	6.97E-04	0.00E+00	3.06E-05	1.11E-07	1.11E-15	3.71E-16	2.80E-28	9.98E-17	5.55E-27	1.28E-26	4.59E-24	2.47E-29	3.81E-25	7.10E-03	1.35E-26	1.25E-12	5.96E-11	7.84E-20	1.25E-28	1.72E-42	1.46E-36	1.72E-30	0.00E+00	6.86E-14	4.51E-05	2.13E-03	0.00E+00	0.00E+00	8.85E-04	7.13E-04	2.37E-14
4.94E-09	600.001	1.22E+19	0.00E+00	4.02E-03	5.91E+05	0.00E+00	8.51E-13	2.51E+05	2.70E-02	1.57E+05	2.27E-02	5.05E-07	1.65E-03	3.92E-06	1.52E-03	1.27E-02	1.50E-03	2.00E-03	7.19E-04	0.00E+00	3.16E-05	1.15E-07	1.19E-15	3.95E-16	2.98E-28	1.06E-16	6.10E-27	1.37E-26	4.89E-24	2.71E-29	3.95E-25	7.32E-03	1.48E-26	1.29E-12	6.15E-11	8.10E-20	1.37E-28	1.89E-42	1.56E-36	1.84E-30	0.00E+00	7.31E-14	4.66E-05	2.19E-03	0.00E+00	0.00E+00	9.14E-04	7.36E-04	2.53E-14
4.95E-09	600.001	1.22E+19	0.00E+00	4.15E-03	5.91E+05	0.00E+00	9.07E-13	2.51E+05	2.79E-02	1.57E+05	2.34E-02	5.21E-07	1.70E-03	4.05E-06	1.57E-03	1.31E-02	1.55E-03	2.07E-03	7.43E-04	0.00E+00	3.26E-05	1.19E-07	1.26E-15	4.21E-16	3.18E-28	1.13E-16	6.71E-27	1.46E-26	5.21E-24	2.98E-29	4.08E-25	7.56E-03	1.63E-26	1.33E-12	6.35E-11	8.36E-20	1.51E-28	2.09E-42	1.67E-36	1.96E-30	0.00E+00	7.79E-14	4.81E-05	2.27E-03	0.00E+00	0.00E+00	9.43E-04	7.60E-04	2.69E-14
4.96E-09	600.002	1.22E+19	0.00E+00	4.28E-03	5.91E+05	0.00E+00	9.66E-13	2.51E+05	2.88E-02	1.57E+05	2.42E-02	5.38E-07	1.76E-03	4.18E-06	1.62E-03	1.35E-02	1.60E-03	2.13E-03	7.66E-04	0.00E+00	3.37E-05	1.22E-07	1.35E-15	4.49E-16	3.38E-28	1.21E-16	7.39E-27	1.55E-26	5.56E-24	3.28E-29	4.22E-25	7.81E-03	1.79E-26	1.38E-12	6.56E-11	8.64E-20	1.66E-28	2.30E-42	1.78E-36	2.09E-30	0.00E+00	8.30E-14	4.96E-05	2.34E-03	0.00E+00	0.00E+00	9.73E-04	7.84E-04	2.87E-14
4.97E-09	600.002	1.22E+19	0.00E+00	4.42E-03	5.91E+05	0.00E+00	1.03E-12	2.51E+05	2.98E-02	1.57E+05	2.50E-02	5.55E-07	1.81E-03	4.31E-06	1.68E-03	1.39E-02	1.65E-03	2.20E-03	7.91E-04	0.00E+00	3.48E-05	1.26E-07	1.44E-15	4.78E-16	3.61E-28	1.29E-16	8.12E-27	1.66E-26	5.92E-24	3.61E-29	4.37E-25	8.06E-03	1.97E-26	1.42E-12	6.77E-11	8.92E-20	1.82E-28	2.53E-42	1.90E-36	2.22E-30	0.00E+00	8.84E-14	5.12E-05	2.41E-03	0.00E+00	0.00E+00	1.00E-03	8.09E-04	3.06E-14
4.98E-09	600.002	1.22E+19	0.00E+00	4.56E-03	5.91E+05	0.00E+00	1.10E-12	2.51E+05	3.07E-02	1.57E+05	2.58E-02	5.73E-07	1.87E-03	4.45E-06	1.73E-03	1.44E-02	1.71E-03	2.27E-03	8.17E-04	0.00E+00	3.59E-05	1.30E-07	1.53E-15	5.10E-16	3.84E-28	1.37E-16	8.94E-27	1.76E-26	6.31E-24	3.97E-29	4.52E-25	8.32E-03	2.17E-26	1.47E-12	6.99E-11	9.21E-20	2.01E-28	2.78E-42	2.02E-36	2.37E-30	0.00E+00	9.42E-14	5.29E-05	2.49E-03	0.00E+00	0.00E+00	1.04E-03	8.36E-04	3.26E-14
4.99E-09	600.002	1.22E+19	0.00E+00	4.71E-03	5.91E+05	0.00E+00	1.17E-12	2.51E+05	3.17E-02	1.57E+05	2.66E-02	5.92E-07	1.93E-03	4.60E-06	1.79E-03	1.48E-02	1.76E-03	2.35E-03	8.43E-04	0.00E+00	3.70E-05	1.35E-07	1.63E-15	5.43E-16	4.09E-28	1.46E-16	9.83E-27	1.88E-26	6.72E-24	4.37E-29	4.68E-25	8.59E-03	2.38E-26	1.51E-12	7.21E-11	9.51E-20	2.21E-28	3.06E-42	2.16E-36	2.53E-30	0.00E+00	1.00E-13	5.46E-05	2.57E-03	0.00E+00	0.00E+00	1.07E-03	8.63E-04	3.47E-14
5.00E-09	600.002	1.22E+19	0.00E+00	4.86E-03	5.91E+05	0.00E+00	1.25E-12	2.51E+05	3.27E-02	1.57E+05	2.75E-02	6.11E-07	1.99E-03	4.74E-06	1.84E-03	1.53E-02	1.82E-03	2.42E-03	8.70E-04	0.00E+00	3.82E-05	1.39E-07	1.74E-15	5.79E-16	4.36E-28	1.56E-16	1.08E-26	2.00E-26	7.16E-24	4.81E-29	4.84E-25	8.86E-03	2.62E-26	1.56E-12	7.45E-11	9.82E-20	2.43E-28	3.37E-42	2.30E-36	2.69E-30	0.00E+00	1.07E-13	5.63E-05	2.66E-03	0.00E+00	0.00E+00	1.11E-03	8.90E-04	3.70E-14
5.01E-09	600.002	1.22E+19	0.00E+00	5.02E-03	5.91E+05	0.00E+00	1.33E-12	2.51E+05	3.38E-02	1.57E+05	2.83E-02	6.30E-07	2.06E-03	4.90E-06	1.90E-03	1.58E-02	1.88E-03	2.50E-03	8.98E-04	0.00E+00	3.95E-05	1.43E-07	1.85E-15	6.17E-16	4.65E-28	1.66E-16	1.19E-26	2.13E-26	7.63E-24	5.29E-29	5.01E-25	9.15E-03	2.89E-26	1.61E-12	7.69E-11	1.01E-19	2.67E-28	3.72E-42	2.46E-36	2.87E-30	0.00E+00	1.14E-13	5.82E-05	2.74E-03	0.00E+00	0.00E+00	1.14E-03	9.19E-04	3.94E-14
5.02E-09	600.002	1.22E+19	0.00E+00	5.18E-03	5.91E+05	0.00E+00	1.41E-12	2.51E+05	3.49E-02	1.57E+05	2.93E-02	6.51E-07	2.12E-03	5.06E-06	1.96E-03	1.63E-02	1.94E-03	2.58E-03	9.27E-04	0.00E+00	4.07E-05	1.48E-07	1.97E-15	6.57E-16	4.95E-28	1.77E-16	1.31E-26	2.27E-26	8.13E-24	5.81E-29	5.19E-25	9.44E-03	3.17E-26	1.67E-12	7.94E-11	1.05E-19	2.94E-28	4.09E-42	2.62E-36	3.06E-30	0.00E+00	1.22E-13	6.00E-05	2.83E-03	0.00E+00	0.00E+00	1.18E-03	9.49E-04	4.20E-14
5.03E-09	600.002	1.22E+19	0.00E+00	5.35E-03	5.91E+05	0.00E+00	1.51E-12	2.51E+05	3.60E-02	1.57E+05	3.02E-02	6.72E-07	2.19E-03	5.22E-06	2.03E-03	1.68E-02	2.00E-03	2.67E-03	9.57E-04	0.00E+00	4.21E-05	1.53E-07	2.10E-15	7.00E-16	5.28E-28	1.88E-16	1.44E-26	2.42E-26	8.67E-24	6.40E-29	5.37E-25	9.75E-03	3.49E-26	1.72E-12	8.19E-11	1.08E-19	3.23E-28	4.50E-42	2.80E-36	3.26E-30	0.00E+00	1.29E-13	6.20E-05	2.92E-03	0.00E+00	0.00E+00	1.22E-03	9.79E-04	4.48E-14
5.04E-09	600.002	1.22E+19	0.00E+00	5.52E-03	5.91E+05	0.00E+00	1.61E-12	2.51E+05	3.72E-02	1.57E+05	3.12E-02	6.93E-07	2.26E-03	5.39E-06	2.09E-03	1.74E-02	2.06E-03	2.75E-03	9.88E-04	0.00E+00	4.34E-05	1.58E-07	2.24E-15	7.46E-16	5.63E-28	2.01E-16	1.58E-26	2.58E-26	9.24E-24	7.04E-29	5.56E-25	1.01E-02	3.84E-26	1.78E-12	8.46E-11	1.12E-19	3.56E-28	4.96E-42	2.99E-36	3.48E-30	0.00E+00	1.38E-13	6.40E-05	3.02E-03	0.00E+00	0.00E+00	1.26E-03	1.01E-03	4.77E-14
5.05E-09	600.002	1.22E+19	0.00E+00	5.70E-03	5.91E+05	0.00E+00	1.71E-12	2.51E+05	3.84E-02	1.57E+05	3.22E-02	7.16E-07	2.34E-03	5.56E-06	2.16E-03	1.79E-02	2.13E-03	2.84E-03	1.02E-03	0.00E+00	4.48E-05	1.63E-07	2.39E-15	7.95E-16	6.00E-28	2.14E-16	1.74E-26	2.75E-26	9.84E-24	7.74E-29	5.76E-25	1.04E-02	4.23E-26	1.83E-12	8.73E-11	1.15E-19	3.91E-28	5.46E-42	3.19E-36	3.70E-30	0.00E+00	1.47E-13	6.60E-05	3.11E-03	0.00E+00	0.00E+00	1.30E-03	1.04E-03	5.08E-14
5.06E-09	600.002	1.22E+19	0.00E+00	5.88E-03	5.91E+05	0.00E+00	1.82E-12	2.51E+05	3.96E-02	1.57E+05	3.32E-02	7.39E-07	2.41E-03	5.74E-06	2.23E-03	1.85E-02	2.20E-03	2.93E-03	1.05E-03	0.00E+00	4.63E-05	1.68E-07	2.54E-15	8.47E-16	6.39E-28	2.28E-16	1.92E-26	2.93E-26	1.05E-23	8.51E-29	5.96E-25	1.07E-02	4.65E-26	1.89E-12	9.01E-11	1.19E-19	4.30E-28	6.02E-42	3.40E-36	3.95E-30	0.00E+00	1.57E-13	6.82E-05	3.21E-03	0.00E+00	0.00E+00	1.34E-03	1.08E-03	5.42E-14
5.07E-09	600.002	1.22E+19	0.00E+00	6.07E-03	5.91E+05	0.00E+00	1.94E-12	2.51E+05	4.09E-02	1.57E+05	3.43E-02	7.63E-07	2.49E-03	5.93E-06	2.30E-03	1.91E-02	2.27E-03	3.03E-03	1.09E-03	0.00E+00	4.78E-05	1.74E-07	2.71E-15	9.03E-16	6.81E-28	2.43E-16	2.11E-26	3.13E-26	1.12E-23	9.36E-29	6.17E-25	1.11E-02	5.11E-26	1.95E-12	9.30E-11	1.23E-19	4.73E-28	6.63E-42	3.63E-36	4.21E-30	0.00E+00	1.67E-13	7.04E-05	3.32E-03	0.00E+00	0.00E+00	1.38E-03	1.11E-03	5.77E-14
5.08E-09	600.002	1.22E+19	0.00E+00	6.27E-03	5.91E+05	0.00E+00	2.07E-12	2.51E+05	4.22E-02	1.57E+05	3.54E-02	7.87E-07	2.57E-03	6.12E-06	2.38E-03	1.97E-02	2.34E-03	3.12E-03	1.12E-03	0.00E+00	4.93E-05	1.79E-07	2.89E-15	9.62E-16	7.25E-28	2.59E-16	2.32E-26	3.33E-26	1.19E-23	1.03E-28	6.39E-25	1.14E-02	5.62E-26	2.02E-12	9.60E-11	1.27E-19	5.21E-28	7.30E-42	3.87E-36	4.49E-30	0.00E+00	1.78E-13	7.27E-05	3.42E-03	0.00E+00	0.00E+00	1.43E-03	1.15E-03	6.15E-14
5.09E-09	600.002	1.22E+19	0.00E+00	6.47E-03	5.91E+05	0.00E+00	2.21E-12	2.51E+05	4.36E-02	1.57E+05	3.65E-02	8.13E-07	2.65E-03	6.32E-06	2.45E-03	2.04E-02	2.42E-03	3.23E-03	1.16E-03	0.00E+00	5.09E-05	1.85E-07	3.08E-15	1.03E-15	7.73E-28	2.76E-16	2.55E-26	3.55E-26	1.27E-23	1.13E-28	6.62E-25	1.18E-02	6.19E-26	2.08E-12	9.91E-11	1.31E-19	5.73E-28	8.04E-42	4.13E-36	4.78E-30	0.00E+00	1.90E-13	7.50E-05	3.54E-03	0.00E+00	0.00E+00	1.47E-03	1.19E-03	6.56E-14
5.10E-09	600.002	1.22E+19	0.00E+00	6.68E-03	5.91E+05	0.00E+00	2.35E-12	2.51E+05	4.50E-02	1.57E+05	3.77E-02	8.39E-07	2.74E-03	6.52E-06	2.53E-03	2.10E-02	2.50E-03	3.33E-03	1.20E-03	0.00E+00	5.25E-05	1.91E-07	3.28E-15	1.09E-15	8.24E-28	2.94E-16	2.81E-26	3.78E-26	1.35E-23	1.25E-28	6.86E-25	1.22E-02	6.81E-26	2.15E-12	1.02E-10	1.36E-19	6.30E-28	8.85E-42	4.41E-36	5.10E-30	0.00E+00	2.02E-13	7.74E-05	3.65E-03	0.00E+00	0.00E+00	1.52E-03	1.22E-03	6.99E-14
5.11E-09	600.002	1.22E+19	0.00E+00	6.89E-03	5.91E+05	0.00E+00	2.51E-12	2.51E+05	4.64E-02	1.57E+05	3.89E-02	8.66E-07	2.83E-03	6.73E-06	2.61E-03	2.17E-02	2.58E-03	3.44E-03	1.23E-03	0.00E+00	5.42E-05	1.97E-07	3.50E-15	1.16E-15	8.78E-28	3.13E-16	3.09E-26	4.03E-26	1.44E-23	1.37E-28	7.10E-25	1.26E-02	7.49E-26	2.22E-12	1.06E-10	1.40E-19	6.93E-28	9.75E-42	4.71E-36	5.43E-30	0.00E+00	2.15E-13	7.99E-05	3.77E-03	0.00E+00	0.00E+00	1.57E-03	1.26E-03	7.44E-14
5.12E-09	600.002	1.22E+19	0.00E+00	7.12E-03	5.91E+05	0.00E+00	2.67E-12	2.51E+05	4.79E-02	1.57E+05	4.02E-02	8.94E-07	2.92E-03	6.95E-06	2.70E-03	2.24E-02	2.66E-03	3.55E-03	1.27E-03	0.00E+00	5.60E-05	2.03E-07	3.72E-15	1.24E-15	9.35E-28	3.34E-16	3.39E-26	4.29E-26	1.54E-23	1.51E-28	7.36E-25	1.30E-02	8.23E-26	2.29E-12	1.09E-10	1.45E-19	7.62E-28	1.07E-41	5.03E-36	5.79E-30	0.00E+00	2.29E-13	8.25E-05	3.89E-03	0.00E+00	0.00E+00	1.62E-03	1.30E-03	7.93E-14
5.13E-09	600.003	1.22E+19	0.00E+00	7.35E-03	5.91E+05	0.00E+00	2.85E-12	2.51E+05	4.95E-02	1.57E+05	4.15E-02	9.23E-07	3.01E-03	7.17E-06	2.79E-03	2.31E-02	2.75E-03	3.66E-03	1.32E-03	0.00E+00	5.78E-05	2.10E-07	3.97E-15	1.32E-15	9.97E-28	3.56E-16	3.73E-26	4.58E-26	1.64E-23	1.66E-28	7.63E-25	1.34E-02	9.06E-26	2.36E-12	1.13E-10	1.49E-19	8.38E-28	1.18E-41	5.37E-36	6.18E-30	0.00E+00	2.44E-13	8.52E-05	4.01E-03	0.00E+00	0.00E+00	1.67E-03	1.35E-03	8.45E-14
5.14E-09	600.003	1.22E+19	0.00E+00	7.58E-03	5.91E+05	0.00E+00	3.03E-12	2.51E+05	5.11E-02	1.57E+05	4.28E-02	9.53E-07	3.11E-03	7.40E-06	2.88E-03	2.39E-02	2.84E-03	3.78E-03	1.36E-03	0.00E+00	5.97E-05	2.17E-07	4.23E-15	1.41E-15	1.06E-27	3.79E-16	4.11E-26	4.88E-26	1.74E-23	1.83E-28	7.90E-25	1.38E-02	9.96E-26	2.44E-12	1.16E-10	1.54E-19	9.22E-28	1.30E-41	5.73E-36	6.58E-30	0.00E+00	2.61E-13	8.79E-05	4.14E-03	0.00E+00	0.00E+00	1.72E-03	1.39E-03	9.01E-14
5.15E-09	600.003	1.22E+19	0.00E+00	7.83E-03	5.91E+05	0.00E+00	3.23E-12	2.51E+05	5.27E-02	1.57E+05	4.42E-02	9.84E-07	3.21E-03	7.64E-06	2.97E-03	2.47E-02	2.93E-03	3.90E-03	1.40E-03	0.00E+00	6.16E-05	2.24E-07	4.51E-15	1.50E-15	1.13E-27	4.04E-16	4.52E-26	5.20E-26	1.86E-23	2.01E-28	8.19E-25	1.43E-02	1.10E-25	2.52E-12	1.20E-10	1.59E-19	1.01E-27	1.44E-41	6.12E-36	7.02E-30	0.00E+00	2.78E-13	9.08E-05	4.28E-03	0.00E+00	0.00E+00	1.78E-03	1.43E-03	9.60E-14
5.16E-09	600.003	1.22E+19	0.00E+00	8.08E-03	5.91E+05	0.00E+00	3.44E-12	2.51E+05	5.44E-02	1.57E+05	4.56E-02	1.02E-06	3.31E-03	7.89E-06	3.06E-03	2.55E-02	3.02E-03	4.03E-03	1.45E-03	0.00E+00	6.36E-05	2.31E-07	4.80E-15	1.60E-15	1.21E-27	4.30E-16	4.97E-26	5.54E-26	1.98E-23	2.21E-28	8.49E-25	1.47E-02	1.21E-25	2.60E-12	1.24E-10	1.65E-19	1.12E-27	1.58E-41	6.53E-36	7.48E-30	0.00E+00	2.96E-13	9.37E-05	4.42E-03	0.00E+00	0.00E+00	1.84E-03	1.48E-03	1.02E-13
5.17E-09	600.003	1.22E+19	0.00E+00	8.34E-03	5.91E+05	0.00E+00	3.67E-12	2.51E+05	5.62E-02	1.57E+05	4.71E-02	1.05E-06	3.42E-03	8.14E-06	3.16E-03	2.63E-02	3.12E-03	4.16E-03	1.49E-03	0.00E+00	6.56E-05	2.38E-07	5.12E-15	1.70E-15	1.29E-27	4.59E-16	5.47E-26	5.90E-26	2.11E-23	2.43E-28	8.80E-25	1.52E-02	1.33E-25	2.68E-12	1.28E-10	1.70E-19	1.23E-27	1.74E-41	6.97E-36	7.98E-30	0.00E+00	3.15E-13	9.67E-05	4.56E-03	0.00E+00	0.00E+00	1.90E-03	1.53E-03	1.09E-13
5.18E-09	600.003	1.22E+19	0.00E+00	8.61E-03	5.91E+05	0.00E+00	3.91E-12	2.51E+05	5.80E-02	1.57E+05	4.86E-02	1.08E-06	3.53E-03	8.41E-06	3.26E-03	2.71E-02	3.22E-03	4.29E-03	1.54E-03	0.00E+00	6.77E-05	2.46E-07	5.45E-15	1.82E-15	1.37E-27	4.89E-16	6.01E-26	6.29E-26	2.25E-23	2.67E-28	9.12E-25	1.57E-02	1.46E-25	2.77E-12	1.32E-10	1.76E-19	1.35E-27	1.92E-41	7.45E-36	8.50E-30	0.00E+00	3.36E-13	9.98E-05	4.71E-03	0.00E+00	0.00E+00	1.96E-03	1.58E-03	1.16E-13
5.19E-09	600.003	1.22E+19	0.00E+00	8.89E-03	5.91E+05	0.00E+00	4.17E-12	2.51E+05	5.99E-02	1.57E+05	5.02E-02	1.12E-06	3.65E-03	8.68E-06	3.37E-03	2.80E-02	3.33E-03	4.43E-03	1.59E-03	0.00E+00	6.99E-05	2.54E-07	5.81E-15	1.94E-15	1.46E-27	5.21E-16	6.62E-26	6.70E-26	2.40E-23	2.94E-28	9.46E-25	1.62E-02	1.60E-25	2.86E-12	1.36E-10	1.81E-19	1.49E-27	2.12E-41	7.95E-36	9.06E-30	0.00E+00	3.58E-13	1.03E-04	4.86E-03	0.00E+00	0.00E+00	2.02E-03	1.63E-03	1.24E-13
5.20E-09	600.003	1.22E+19	0.00E+00	9.18E-03	5.91E+05	0.00E+00	4.44E-12	2.51E+05	6.18E-02	1.57E+05	5.18E-02	1.15E-06	3.76E-03	8.96E-06	3.48E-03	2.89E-02	3.43E-03	4.57E-03	1.64E-03	0.00E+00	7.22E-05	2.62E-07	6.19E-15	2.06E-15	1.56E-27	5.55E-16	7.28E-26	7.14E-26	2.55E-23	3.23E-28	9.81E-25	1.67E-02	1.77E-25	2.95E-12	1.41E-10	1.87E-19	1.63E-27	2.33E-41	8.49E-36	9.66E-30	0.00E+00	3.81E-13	1.06E-04	5.01E-03	0.00E+00	0.00E+00	2.09E-03	1.68E-03	1.32E-13
5.21E-09	600.003	1.22E+19	0.00E+00	9.47E-03	5.91E+05	0.00E+00	4.73E-12	2.51E+05	6.38E-02	1.57E+05	5.35E-02	1.19E-06	3.88E-03	9.25E-06	3.59E-03	2.98E-02	3.54E-03	4.72E-03	1.70E-03	0.00E+00	7.45E-05	2.71E-07	6.60E-15	2.20E-15	1.66E-27	5.91E-16	8.01E-26	7.61E-26	2.72E-23	3.56E-28	1.02E-24	1.73E-02	1.94E-25	3.05E-12	1.45E-10	1.94E-19	1.80E-27	2.57E-41	9.07E-36	1.03E-29	0.00E+00	4.06E-13	1.10E-04	5.18E-03	0.00E+00	0.00E+00	2.15E-03	1.74E-03	1.41E-13
5.22E-09	600.003	1.22E+19	0.00E+00	9.78E-03	5.91E+05	0.00E+00	5.04E-12	2.51E+05	6.59E-02	1.57E+05	5.52E-02	1.23E-06	4.01E-03	9.55E-06	3.71E-03	3.08E-02	3.66E-03	4.88E-03	1.75E-03	0.00E+00	7.69E-05	2.79E-07	7.03E-15	2.34E-15	1.77E-27	6.30E-16	8.81E-26	8.11E-26	2.90E-23	3.91E-28	1.06E-24	1.78E-02	2.14E-25	3.15E-12	1.50E-10	2.00E-19	1.98E-27	2.83E-41	9.69E-36	1.10E-29	0.00E+00	4.33E-13	1.13E-04	5.34E-03	0.00E+00	0.00E+00	2.22E-03	1.79E-03	1.50E-13
5.23E-09	600.004	1.22E+19	0.00E+00	1.01E-02	5.91E+05	0.00E+00	5.37E-12	2.51E+05	6.80E-02	1.57E+05	5.70E-02	1.27E-06	4.14E-03	9.85E-06	3.83E-03	3.18E-02	3.78E-03	5.03E-03	1.81E-03	0.00E+00	7.94E-05	2.89E-07	7.49E-15	2.50E-15	1.88E-27	6.71E-16	9.69E-26	8.64E-26	3.09E-23	4.30E-28	1.10E-24	1.84E-02	2.35E-25	3.25E-12	1.55E-10	2.07E-19	2.17E-27	3.12E-41	1.04E-35	1.17E-29	0.00E+00	4.62E-13	1.17E-04	5.52E-03	0.00E+00	0.00E+00	2.30E-03	1.85E-03	1.60E-13
5.24E-09	600.004	1.22E+19	0.00E+00	1.04E-02	5.91E+05	0.00E+00	5.73E-12	2.51E+05	7.02E-02	1.57E+05	5.89E-02	1.31E-06	4.27E-03	1.02E-05	3.95E-03	3.28E-02	3.90E-03	5.19E-03	1.87E-03	0.00E+00	8.20E-05	2.98E-07	7.99E-15	2.66E-15	2.01E-27	7.16E-16	1.07E-25	9.20E-26	3.29E-23	4.73E-28	1.14E-24	1.90E-02	2.58E-25	3.35E-12	1.60E-10	2.13E-19	2.39E-27	3.44E-41	1.11E-35	1.25E-29	0.00E+00	4.92E-13	1.21E-04	5.69E-03	0.00E+00	0.00E+00	2.37E-03	1.91E-03	1.70E-13
5.25E-09	600.004	1.22E+19	0.00E+00	1.08E-02	5.91E+05	0.00E+00	6.10E-12	2.51E+05	7.24E-02	1.57E+05	6.08E-02	1.35E-06	4.41E-03	1.05E-05	4.08E-03	3.39E-02	4.02E-03	5.36E-03	1.93E-03	0.00E+00	8.46E-05	3.07E-07	8.51E-15	2.83E-15	2.14E-27	7.62E-16	1.17E-25	9.81E-26	3.51E-23	5.21E-28	1.18E-24	1.96E-02	2.84E-25	3.46E-12	1.65E-10	2.20E-19	2.63E-27	3.79E-41	1.18E-35	1.33E-29	0.00E+00	5.24E-13	1.25E-04	5.88E-03	0.00E+00	0.00E+00	2.45E-03	1.97E-03	1.81E-13
5.26E-09	600.004	1.22E+19	0.00E+00	1.11E-02	5.91E+05	0.00E+00	6.50E-12	2.51E+05	7.48E-02	1.57E+05	6.27E-02	1.40E-06	4.55E-03	1.08E-05	4.21E-03	3.50E-02	4.15E-03	5.54E-03	1.99E-03	0.00E+00	8.73E-05	3.17E-07	9.07E-15	3.02E-15	2.28E-27	8.12E-16	1.29E-25	1.05E-25	3.74E-23	5.73E-28	1.22E-24	2.02E-02	3.13E-25	3.57E-12	1.70E-10	2.28E-19	2.89E-27	4.18E-41	1.26E-35	1.42E-29	0.00E+00	5.59E-13	1.29E-04	6.07E-03	0.00E+00	0.00E+00	2.53E-03	2.03E-03	1.93E-13
5.27E-09	600.004	1.22E+19	0.00E+00	1.15E-02	5.91E+05	0.00E+00	6.93E-12	2.51E+05	7.72E-02	1.57E+05	6.47E-02	1.44E-06	4.70E-03	1.12E-05	4.35E-03	3.61E-02	4.29E-03	5.71E-03	2.05E-03	0.00E+00	9.02E-05	3.28E-07	9.66E-15	3.22E-15	2.43E-27	8.66E-16	1.42E-25	1.11E-25	3.98E-23	6.30E-28	1.27E-24	2.09E-02	3.44E-25	3.69E-12	1.76E-10	2.35E-19	3.18E-27	4.60E-41	1.35E-35	1.51E-29	0.00E+00	5.95E-13	1.33E-04	6.26E-03	0.00E+00	0.00E+00	2.61E-03	2.10E-03	2.06E-13
5.28E-09	600.004	1.22E+19	0.00E+00	1.18E-02	5.91E+05	0.00E+00	7.38E-12	2.51E+05	7.97E-02	1.57E+05	6.68E-02	1.49E-06	4.85E-03	1.16E-05	4.49E-03	3.73E-02	4.43E-03	5.90E-03	2.12E-03	0.00E+00	9.31E-05	3.38E-07	1.03E-14	3.43E-15	2.59E-27	9.23E-16	1.56E-25	1.19E-25	4.25E-23	6.93E-28	1.32E-24	2.16E-02	3.78E-25	3.81E-12	1.81E-10	2.43E-19	3.50E-27	5.08E-41	1.44E-35	1.61E-29	0.00E+00	6.34E-13	1.37E-04	6.47E-03	0.00E+00	0.00E+00	2.69E-03	2.17E-03	2.19E-13
5.29E-09	600.004	1.22E+19	0.00E+00	1.22E-02	5.91E+05	0.00E+00	7.87E-12	2.51E+05	8.23E-02	1.57E+05	6.90E-02	1.53E-06	5.01E-03	1.19E-05	4.63E-03	3.85E-02	4.57E-03	6.09E-03	2.19E-03	0.00E+00	9.61E-05	3.49E-07	1.10E-14	3.65E-15	2.76E-27	9.83E-16	1.72E-25	1.26E-25	4.52E-23	7.62E-28	1.37E-24	2.23E-02	4.16E-25	3.93E-12	1.87E-10	2.51E-19	3.85E-27	5.60E-41	1.54E-35	1.72E-29	0.00E+00	6.76E-13	1.42E-04	6.67E-03	0.00E+00	0.00E+00	2.78E-03	2.24E-03	2.34E-13
5.30E-09	600.004	1.22E+19	0.00E+00	1.26E-02	5.91E+05	0.00E+00	8.38E-12	2.51E+05	8.49E-02	1.57E+05	7.12E-02	1.58E-06	5.17E-03	1.23E-05	4.78E-03	3.97E-02	4.72E-03	6.29E-03	2.26E-03	0.00E+00	9.92E-05	3.60E-07	1.17E-14	3.89E-15	2.94E-27	1.05E-15	1.89E-25	1.35E-25	4.82E-23	8.39E-28	1.42E-24	2.30E-02	4.58E-25	4.06E-12	1.93E-10	2.60E-19	4.24E-27	6.17E-41	1.65E-35	1.83E-29	0.00E+00	7.20E-13	1.46E-04	6.89E-03	0.00E+00	0.00E+00	2.87E-03	2.31E-03	2.49E-13
5.31E-09	600.005	1.22E+19	0.00E+00	1.30E-02	5.91E+05	0.00E+00	8.93E-12	2.51E+05	8.77E-02	1.57E+05	7.35E-02	1.64E-06	5.34E-03	1.27E-05	4.93E-03	4.10E-02	4.87E-03	6.49E-03	2.33E-03	0.00E+00	1.02E-04	3.72E-07	1.25E-14	4.15E-15	3.13E-27	1.12E-15	2.08E-25	1.44E-25	5.14E-23	9.23E-28	1.48E-24	2.37E-02	5.04E-25	4.19E-12	1.99E-10	2.68E-19	4.66E-27	6.80E-41	1.76E-35	1.96E-29	0.00E+00	7.67E-13	1.51E-04	7.11E-03	0.00E+00	0.00E+00	2.96E-03	2.38E-03	2.65E-13
5.32E-09	600.005	1.22E+19	0.00E+00	1.34E-02	5.91E+05	0.00E+00	9.52E-12	2.51E+05	9.05E-02	1.57E+05	7.59E-02	1.69E-06	5.51E-03	1.31E-05	5.09E-03	4.23E-02	5.03E-03	6.70E-03	2.41E-03	0.00E+00	1.06E-04	3.84E-07	1.33E-14	4.42E-15	3.33E-27	1.19E-15	2.28E-25	1.53E-25	5.47E-23	1.01E-27	1.53E-24	2.45E-02	5.54E-25	4.32E-12	2.06E-10	2.77E-19	5.13E-27	7.50E-41	1.88E-35	2.09E-29	0.00E+00	8.18E-13	1.56E-04	7.34E-03	0.00E+00	0.00E+00	3.06E-03	2.46E-03	2.83E-13
5.33E-09	600.005	1.22E+19	0.00E+00	1.39E-02	5.91E+05	0.00E+00	1.01E-11	2.51E+05	9.34E-02	1.57E+05	7.83E-02	1.74E-06	5.69E-03	1.35E-05	5.26E-03	4.37E-02	5.19E-03	6.91E-03	2.48E-03	0.00E+00	1.09E-04	3.96E-07	1.41E-14	4.71E-15	3.55E-27	1.27E-15	2.51E-25	1.63E-25	5.83E-23	1.12E-27	1.59E-24	2.53E-02	6.10E-25	4.46E-12	2.13E-10	2.86E-19	5.64E-27	8.27E-41	2.01E-35	2.22E-29	0.00E+00	8.71E-13	1.61E-04	7.58E-03	0.00E+00	0.00E+00	3.15E-03	2.54E-03	3.01E-13
5.34E-09	600.005	1.22E+19	0.00E+00	1.43E-02	5.91E+05	0.00E+00	1.08E-11	2.51E+05	9.64E-02	1.57E+05	8.09E-02	1.80E-06	5.87E-03	1.40E-05	5.43E-03	4.51E-02	5.36E-03	7.14E-03	2.56E-03	0.00E+00	1.13E-04	4.09E-07	1.51E-14	5.02E-15	3.79E-27	1.35E-15	2.76E-25	1.74E-25	6.22E-23	1.23E-27	1.66E-24	2.61E-02	6.71E-25	4.61E-12	2.19E-10	2.96E-19	6.20E-27	9.12E-41	2.15E-35	2.37E-29	0.00E+00	9.29E-13	1.66E-04	7.82E-03	0.00E+00	0.00E+00	3.26E-03	2.62E-03	3.21E-13
5.35E-09	600.005	1.22E+19	0.00E+00	1.48E-02	5.91E+05	0.00E+00	1.15E-11	2.51E+05	9.95E-02	1.57E+05	8.35E-02	1.86E-06	6.06E-03	1.44E-05	5.60E-03	4.66E-02	5.53E-03	7.37E-03	2.65E-03	0.00E+00	1.16E-04	4.22E-07	1.61E-14	5.35E-15	4.04E-27	1.44E-15	3.04E-25	1.85E-25	6.62E-23	1.35E-27	1.72E-24	2.70E-02	7.38E-25	4.76E-12	2.26E-10	3.06E-19	6.82E-27	1.01E-40	2.30E-35	2.53E-29	0.00E+00	9.90E-13	1.71E-04	8.08E-03	0.00E+00	0.00E+00	3.36E-03	2.71E-03	3.42E-13
5.36E-09	600.005	1.22E+19	0.00E+00	1.53E-02	5.91E+05	0.00E+00	1.23E-11	2.51E+05	1.03E-01	1.57E+05	8.62E-02	1.92E-06	6.26E-03	1.49E-05	5.78E-03	4.81E-02	5.71E-03	7.61E-03	2.73E-03	0.00E+00	1.20E-04	4.36E-07	1.71E-14	5.70E-15	4.30E-27	1.53E-15	3.34E-25	1.97E-25	7.06E-23	1.49E-27	1.79E-24	2.78E-02	8.11E-25	4.91E-12	2.34E-10	3.16E-19	7.51E-27	1.11E-40	2.46E-35	2.70E-29	0.00E+00	1.05E-12	1.77E-04	8.34E-03	0.00E+00	0.00E+00	3.47E-03	2.79E-03	3.65E-13
5.37E-09	600.006	1.22E+19	0.00E+00	1.57E-02	5.91E+05	0.00E+00	1.31E-11	2.51E+05	1.06E-01	1.57E+05	8.90E-02	1.98E-06	6.46E-03	1.54E-05	5.97E-03	4.96E-02	5.89E-03	7.85E-03	2.82E-03	0.00E+00	1.24E-04	4.50E-07	1.82E-14	6.07E-15	4.58E-27	1.63E-15	3.68E-25	2.10E-25	7.52E-23	1.63E-27	1.86E-24	2.87E-02	8.93E-25	5.07E-12	2.41E-10	3.27E-19	8.26E-27	1.22E-40	2.63E-35	2.88E-29	0.00E+00	1.12E-12	1.83E-04	8.61E-03	0.00E+00	0.00E+00	3.58E-03	2.89E-03	3.89E-13
5.38E-09	600.006	1.22E+19	0.00E+00	1.63E-02	5.91E+05	0.00E+00	1.39E-11	2.51E+05	1.09E-01	1.57E+05	9.18E-02	2.04E-06	6.67E-03	1.59E-05	6.16E-03	5.12E-02	6.08E-03	8.11E-03	2.91E-03	0.00E+00	1.28E-04	4.65E-07	1.94E-14	6.47E-15	4.88E-27	1.74E-15	4.05E-25	2.24E-25	8.01E-23	1.80E-27	1.94E-24	2.96E-02	9.82E-25	5.23E-12	2.49E-10	3.38E-19	9.08E-27	1.35E-40	2.82E-35	3.07E-29	0.00E+00	1.20E-12	1.88E-04	8.88E-03	0.00E+00	0.00E+00	3.70E-03	2.98E-03	4.14E-13
5.39E-09	600.006	1.22E+19	0.00E+00	1.68E-02	5.91E+05	0.00E+00	1.49E-11	2.51E+05	1.13E-01	1.57E+05	9.48E-02	2.11E-06	6.88E-03	1.64E-05	6.36E-03	5.29E-02	6.28E-03	8.37E-03	3.01E-03	0.00E+00	1.32E-04	4.80E-07	2.07E-14	6.90E-15	5.20E-27	1.86E-15	4.45E-25	2.39E-25	8.54E-23	1.98E-27	2.01E-24	3.06E-02	1.08E-24	5.40E-12	2.57E-10	3.49E-19	9.99E-27	1.49E-40	3.01E-35	3.27E-29	0.00E+00	1.28E-12	1.95E-04	9.17E-03	0.00E+00	0.00E+00	3.82E-03	3.07E-03	4.41E-13
5.40E-09	600.006	1.22E+19	0.00E+00	1.73E-02	5.91E+05	0.00E+00	1.58E-11	2.51E+05	1.17E-01	1.57E+05	9.79E-02	2.18E-06	7.10E-03	1.69E-05	6.57E-03	5.46E-02	6.48E-03	8.64E-03	3.10E-03	0.00E+00	1.36E-04	4.95E-07	2.21E-14	7.35E-15	5.54E-27	1.98E-15	4.90E-25	2.54E-25	9.10E-23	2.18E-27	2.10E-24	3.16E-02	1.19E-24	5.57E-12	2.65E-10	3.61E-19	1.10E-26	1.64E-40	3.22E-35	3.49E-29	0.00E+00	1.36E-12	2.01E-04	9.47E-03	0.00E+00	0.00E+00	3.94E-03	3.17E-03	4.70E-13
5.41E-09	600.006	1.22E+19	0.00E+00	1.79E-02	5.91E+05	0.00E+00	1.69E-11	2.51E+05	1.20E-01	1.57E+05	1.01E-01	2.25E-06	7.33E-03	1.75E-05	6.78E-03	5.63E-02	6.69E-03	8.92E-03	3.20E-03	0.00E+00	1.41E-04	5.11E-07	2.35E-14	7.83E-15	5.91E-27	2.11E-15	5.39E-25	2.71E-25	9.70E-23	2.39E-27	2.18E-24	3.26E-02	1.31E-24	5.75E-12	2.74E-10	3.73E-19	1.21E-26	1.82E-40	3.45E-35	3.72E-29	0.00E+00	1.45E-12	2.07E-04	9.77E-03	0.00E+00	0.00E+00	4.07E-03	3.28E-03	5.01E-13
5.42E-09	600.006	1.22E+19	0.00E+00	1.85E-02	5.91E+05	0.00E+00	1.80E-11	2.51E+05	1.24E-01	1.57E+05	1.04E-01	2.32E-06	7.57E-03	1.80E-05	7.00E-03	5.81E-02	6.91E-03	9.20E-03	3.31E-03	0.00E+00	1.45E-04	5.28E-07	2.51E-14	8.35E-15	6.30E-27	2.25E-15	5.93E-25	2.89E-25	1.03E-22	2.63E-27	2.27E-24	3.37E-02	1.44E-24	5.94E-12	2.83E-10	3.86E-19	1.33E-26	2.00E-40	3.69E-35	3.97E-29	0.00E+00	1.54E-12	2.14E-04	1.01E-02	0.00E+00	0.00E+00	4.20E-03	3.38E-03	5.34E-13
5.43E-09	600.007	1.22E+19	0.00E+00	1.91E-02	5.91E+05	0.00E+00	1.92E-11	2.51E+05	1.28E-01	1.57E+05	1.08E-01	2.39E-06	7.82E-03	1.86E-05	7.23E-03	6.00E-02	7.13E-03	9.50E-03	3.41E-03	0.00E+00	1.50E-04	5.45E-07	2.67E-14	8.89E-15	6.71E-27	2.39E-15	6.52E-25	3.08E-25	1.10E-22	2.90E-27	2.36E-24	3.48E-02	1.58E-24	6.13E-12	2.92E-10	3.99E-19	1.46E-26	2.21E-40	3.95E-35	4.24E-29	0.00E+00	1.65E-12	2.21E-04	1.04E-02	0.00E+00	0.00E+00	4.33E-03	3.49E-03	5.69E-13
5.44E-09	600.007	1.22E+19	0.00E+00	1.97E-02	5.91E+05	0.00E+00	2.04E-11	2.51E+05	1.32E-01	1.57E+05	1.11E-01	2.47E-06	8.07E-03	1.92E-05	7.46E-03	6.20E-02	7.36E-03	9.81E-03	3.52E-03	0.00E+00	1.55E-04	5.62E-07	2.85E-14	9.48E-15	7.15E-27	2.55E-15	7.17E-25	3.28E-25	1.17E-22	3.19E-27	2.46E-24	3.59E-02	1.74E-24	6.33E-12	3.01E-10	4.12E-19	1.61E-26	2.44E-40	4.23E-35	4.52E-29	0.00E+00	1.75E-12	2.28E-04	1.07E-02	0.00E+00	0.00E+00	4.47E-03	3.60E-03	6.06E-13
5.45E-09	600.007	1.22E+19	0.00E+00	2.03E-02	5.91E+05	0.00E+00	2.17E-11	2.51E+05	1.37E-01	1.57E+05	1.15E-01	2.55E-06	8.33E-03	1.98E-05	7.70E-03	6.40E-02	7.60E-03	1.01E-02	3.64E-03	0.00E+00	1.60E-04	5.80E-07	3.03E-14	1.01E-14	7.62E-27	2.72E-15	7.89E-25	3.50E-25	1.25E-22	3.50E-27	2.56E-24	3.70E-02	1.91E-24	6.53E-12	3.11E-10	4.26E-19	1.77E-26	2.69E-40	4.53E-35	4.82E-29	0.00E+00	1.87E-12	2.35E-04	1.11E-02	0.00E+00	0.00E+00	4.62E-03	3.72E-03	6.46E-13
5.46E-09	600.007	1.22E+19	0.00E+00	2.10E-02	5.91E+05	0.00E+00	2.32E-11	2.51E+05	1.41E-01	1.57E+05	1.18E-01	2.63E-06	8.60E-03	2.05E-05	7.95E-03	6.60E-02	7.84E-03	1.05E-02	3.75E-03	0.00E+00	1.65E-04	5.99E-07	3.23E-14	1.08E-14	8.12E-27	2.90E-15	8.68E-25	3.72E-25	1.33E-22	3.85E-27	2.67E-24	3.82E-02	2.10E-24	6.75E-12	3.21E-10	4.41E-19	1.95E-26	2.98E-40	4.85E-35	5.14E-29	0.00E+00	1.99E-12	2.43E-04	1.15E-02	0.00E+00	0.00E+00	4.77E-03	3.84E-03	6.88E-13
5.47E-09	600.008	1.22E+19	0.00E+00	2.16E-02	5.91E+05	0.00E+00	2.47E-11	2.51E+05	1.46E-01	1.57E+05	1.22E-01	2.72E-06	8.87E-03	2.11E-05	8.20E-03	6.82E-02	8.10E-03	1.08E-02	3.88E-03	0.00E+00	1.70E-04	6.19E-07	3.44E-14	1.15E-14	8.65E-27	3.09E-15	9.55E-25	3.97E-25	1.42E-22	4.24E-27	2.78E-24	3.95E-02	2.32E-24	6.96E-12	3.32E-10	4.56E-19	2.14E-26	3.29E-40	5.19E-35	5.49E-29	0.00E+00	2.12E-12	2.51E-04	1.18E-02	0.00E+00	0.00E+00	4.92E-03	3.96E-03	7.34E-13
5.48E-09	600.008	1.22E+19	0.00E+00	2.23E-02	5.91E+05	0.00E+00	2.63E-11	2.51E+05	1.50E-01	1.57E+05	1.26E-01	2.81E-06	9.16E-03	2.18E-05	8.47E-03	7.04E-02	8.36E-03	1.11E-02	4.00E-03	0.00E+00	1.76E-04	6.38E-07	3.67E-14	1.22E-14	9.22E-27	3.29E-15	1.05E-24	4.23E-25	1.51E-22	4.66E-27	2.90E-24	4.07E-02	2.55E-24	7.19E-12	3.42E-10	4.72E-19	2.36E-26	3.63E-40	5.56E-35	5.85E-29	0.00E+00	2.26E-12	2.59E-04	1.22E-02	0.00E+00	0.00E+00	5.08E-03	4.09E-03	7.82E-13
5.49E-09	600.008	1.22E+19	0.00E+00	2.31E-02	5.91E+05	0.00E+00	2.80E-11	2.51E+05	1.55E-01	1.57E+05	1.30E-01	2.90E-06	9.46E-03	2.25E-05	8.74E-03	7.26E-02	8.63E-03	1.15E-02	4.13E-03	0.00E+00	1.81E-04	6.59E-07	3.91E-14	1.30E-14	9.82E-27	3.50E-15	1.16E-24	4.51E-25	1.61E-22	5.13E-27	3.02E-24	4.21E-02	2.80E-24	7.42E-12	3.53E-10	4.88E-19	2.59E-26	4.01E-40	5.95E-35	6.25E-29	0.00E+00	2.41E-12	2.67E-04	1.26E-02	0.00E+00	0.00E+00	5.24E-03	4.22E-03	8.33E-13
5.50E-09	600.008	1.22E+19	0.00E+00	2.38E-02	5.91E+05	0.00E+00	2.99E-11	2.51E+05	1.60E-01	1.57E+05	1.34E-01	2.99E-06	9.76E-03	2.32E-05	9.02E-03	7.50E-02	8.90E-03	1.19E-02	4.26E-03	0.00E+00	1.87E-04	6.80E-07	4.17E-14	1.39E-14	1.05E-26	3.73E-15	1.27E-24	4.80E-25	1.72E-22	5.64E-27	3.15E-24	4.34E-02	3.08E-24	7.66E-12	3.65E-10	5.05E-19	2.85E-26	4.43E-40	6.38E-35	6.66E-29	0.00E+00	2.57E-12	2.76E-04	1.30E-02	0.00E+00	0.00E+00	5.41E-03	4.36E-03	8.88E-13
5.51E-09	600.009	1.22E+19	0.00E+00	2.46E-02	5.91E+05	0.00E+00	3.18E-11	2.51E+05	1.65E-01	1.57E+05	1.39E-01	3.09E-06	1.01E-02	2.40E-05	9.32E-03	7.74E-02	9.19E-03	1.23E-02	4.40E-03	0.00E+00	1.93E-04	7.02E-07	4.44E-14	1.48E-14	1.12E-26	3.98E-15	1.40E-24	5.12E-25	1.83E-22	6.21E-27	3.29E-24	4.48E-02	3.39E-24	7.91E-12	3.77E-10	5.22E-19	3.14E-26	4.89E-40	6.83E-35	7.11E-29	0.00E+00	2.74E-12	2.85E-04	1.34E-02	0.00E+00	0.00E+00	5.59E-03	4.50E-03	9.46E-13
5.52E-09	600.009	1.22E+19	0.00E+00	2.54E-02	5.91E+05	0.00E+00	3.39E-11	2.51E+05	1.71E-01	1.57E+05	1.43E-01	3.19E-06	1.04E-02	2.48E-05	9.62E-03	7.99E-02	9.49E-03	1.26E-02	4.54E-03	0.00E+00	2.00E-04	7.25E-07	4.73E-14	1.58E-14	1.19E-26	4.24E-15	1.54E-24	5.45E-25	1.95E-22	6.83E-27	3.43E-24	4.63E-02	3.73E-24	8.16E-12	3.89E-10	5.40E-19	3.45E-26	5.40E-40	7.32E-35	7.59E-29	0.00E+00	2.92E-12	2.94E-04	1.39E-02	0.00E+00	0.00E+00	5.77E-03	4.65E-03	1.01E-12
5.53E-09	600.009	1.22E+19	0.00E+00	2.62E-02	5.91E+05	0.00E+00	3.62E-11	2.51E+05	1.76E-01	1.57E+05	1.48E-01	3.29E-06	1.07E-02	2.56E-05	9.93E-03	8.25E-02	9.80E-03	1.31E-02	4.69E-03	0.00E+00	2.06E-04	7.48E-07	5.04E-14	1.68E-14	1.27E-26	4.52E-15	1.69E-24	5.81E-25	2.08E-22	7.51E-27	3.58E-24	4.77E-02	4.10E-24	8.43E-12	4.01E-10	5.59E-19	3.80E-26	5.97E-40	7.85E-35	8.10E-29	0.00E+00	3.11E-12	3.04E-04	1.43E-02	0.00E+00	0.00E+00	5.96E-03	4.80E-03	1.07E-12
5.54E-09	600.009	1.22E+19	0.00E+00	2.70E-02	5.91E+05	0.00E+00	3.85E-11	2.51E+05	1.82E-01	1.57E+05	1.53E-01	3.40E-06	1.11E-02	2.64E-05	1.02E-02	8.51E-02	1.01E-02	1.35E-02	4.84E-03	0.00E+00	2.13E-04	7.73E-07	5.37E-14	1.79E-14	1.35E-26	4.82E-15	1.86E-24	6.19E-25	2.22E-22	8.26E-27	3.74E-24	4.93E-02	4.51E-24	8.70E-12	4.14E-10	5.78E-19	4.17E-26	6.60E-40	8.41E-35	8.64E-29	0.00E+00	3.31E-12	3.13E-04	1.48E-02	0.00E+00	0.00E+00	6.15E-03	4.95E-03	1.14E-12
5.55E-09	600.01	1.22E+19	0.00E+00	2.79E-02	5.91E+05	0.00E+00	4.11E-11	2.51E+05	1.88E-01	1.57E+05	1.58E-01	3.51E-06	1.14E-02	2.72E-05	1.06E-02	8.79E-02	1.04E-02	1.39E-02	5.00E-03	0.00E+00	2.20E-04	7.98E-07	5.73E-14	1.91E-14	1.44E-26	5.13E-15	2.05E-24	6.60E-25	2.36E-22	9.09E-27	3.90E-24	5.09E-02	4.96E-24	8.98E-12	4.28E-10	5.98E-19	4.59E-26	7.29E-40	9.02E-35	9.22E-29	0.00E+00	3.53E-12	3.23E-04	1.52E-02	0.00E+00	0.00E+00	6.35E-03	5.11E-03	1.22E-12
5.56E-09	600.01	1.22E+19	0.00E+00	2.88E-02	5.91E+05	0.00E+00	4.37E-11	2.51E+05	1.94E-01	1.57E+05	1.63E-01	3.62E-06	1.18E-02	2.81E-05	1.09E-02	9.07E-02	1.08E-02	1.44E-02	5.16E-03	0.00E+00	2.27E-04	8.23E-07	6.10E-14	2.03E-14	1.53E-26	5.47E-15	2.25E-24	7.03E-25	2.52E-22	1.00E-26	4.07E-24	5.25E-02	5.46E-24	9.27E-12	4.41E-10	6.19E-19	5.05E-26	8.06E-40	9.67E-35	9.84E-29	0.00E+00	3.76E-12	3.34E-04	1.57E-02	0.00E+00	0.00E+00	6.55E-03	5.28E-03	1.30E-12
5.57E-09	600.01	1.22E+19	0.00E+00	2.97E-02	5.91E+05	0.00E+00	4.66E-11	2.51E+05	2.00E-01	1.57E+05	1.68E-01	3.74E-06	1.22E-02	2.90E-05	1.13E-02	9.37E-02	1.11E-02	1.48E-02	5.32E-03	0.00E+00	2.34E-04	8.50E-07	6.50E-14	2.17E-14	1.63E-26	5.83E-15	2.48E-24	7.49E-25	2.68E-22	1.10E-26	4.26E-24	5.42E-02	6.01E-24	9.57E-12	4.56E-10	6.40E-19	5.56E-26	8.91E-40	1.04E-34	1.05E-28	0.00E+00	4.01E-12	3.45E-04	1.62E-02	0.00E+00	0.00E+00	6.76E-03	5.45E-03	1.38E-12
5.58E-09	600.011	1.22E+19	0.00E+00	3.07E-02	5.91E+05	0.00E+00	4.97E-11	2.51E+05	2.07E-01	1.57E+05	1.73E-01	3.86E-06	1.26E-02	3.00E-05	1.16E-02	9.67E-02	1.15E-02	1.53E-02	5.50E-03	0.00E+00	2.41E-04	8.77E-07	6.93E-14	2.31E-14	1.74E-26	6.21E-15	2.72E-24	7.98E-25	2.86E-22	1.21E-26	4.45E-24	5.60E-02	6.61E-24	9.88E-12	4.70E-10	6.63E-19	6.11E-26	9.85E-40	1.11E-34	1.12E-28	0.00E+00	4.27E-12	3.56E-04	1.68E-02	0.00E+00	0.00E+00	6.98E-03	5.62E-03	1.48E-12
5.59E-09	600.011	1.22E+19	0.00E+00	3.17E-02	5.91E+05	0.00E+00	5.29E-11	2.51E+05	2.13E-01	1.57E+05	1.79E-01	3.98E-06	1.30E-02	3.09E-05	1.20E-02	9.98E-02	1.19E-02	1.58E-02	5.67E-03	0.00E+00	2.49E-04	9.06E-07	7.38E-14	2.46E-14	1.86E-26	6.62E-15	3.00E-24	8.51E-25	3.04E-22	1.33E-26	4.65E-24	5.78E-02	7.27E-24	1.02E-11	4.86E-10	6.86E-19	6.72E-26	1.09E-39	1.19E-34	1.20E-28	0.00E+00	4.55E-12	3.67E-04	1.73E-02	0.00E+00	0.00E+00	7.21E-03	5.80E-03	1.57E-12
5.60E-09	600.011	1.22E+19	0.00E+00	3.27E-02	5.91E+05	0.00E+00	5.64E-11	2.51E+05	2.20E-01	1.57E+05	1.85E-01	4.11E-06	1.34E-02	3.19E-05	1.24E-02	1.03E-01	1.22E-02	1.63E-02	5.86E-03	0.00E+00	2.57E-04	9.35E-07	7.87E-14	2.62E-14	1.98E-26	7.05E-15	3.30E-24	9.07E-25	3.24E-22	1.46E-26	4.86E-24	5.96E-02	7.99E-24	1.05E-11	5.01E-10	7.10E-19	7.40E-26	1.21E-39	1.28E-34	1.28E-28	0.00E+00	4.85E-12	3.79E-04	1.79E-02	0.00E+00	0.00E+00	7.44E-03	5.99E-03	1.68E-12
5.61E-09	600.012	1.22E+19	0.00E+00	3.38E-02	5.91E+05	0.00E+00	6.01E-11	2.51E+05	2.27E-01	1.57E+05	1.91E-01	4.24E-06	1.38E-02	3.30E-05	1.28E-02	1.06E-01	1.26E-02	1.68E-02	6.05E-03	0.00E+00	2.66E-04	9.65E-07	8.39E-14	2.79E-14	2.11E-26	7.51E-15	3.63E-24	9.66E-25	3.46E-22	1.61E-26	5.08E-24	6.16E-02	8.79E-24	1.09E-11	5.17E-10	7.35E-19	8.14E-26	1.33E-39	1.38E-34	1.36E-28	0.00E+00	5.16E-12	3.91E-04	1.85E-02	0.00E+00	0.00E+00	7.68E-03	6.19E-03	1.79E-12
5.62E-09	600.012	1.22E+19	0.00E+00	3.49E-02	5.91E+05	0.00E+00	6.41E-11	2.51E+05	2.35E-01	1.57E+05	1.97E-01	4.38E-06	1.43E-02	3.40E-05	1.32E-02	1.10E-01	1.30E-02	1.74E-02	6.24E-03	0.00E+00	2.74E-04	9.96E-07	8.94E-14	2.98E-14	2.24E-26	8.01E-15	3.99E-24	1.03E-24	3.68E-22	1.77E-26	5.32E-24	6.36E-02	9.67E-24	1.12E-11	5.34E-10	7.61E-19	8.95E-26	1.48E-39	1.48E-34	1.46E-28	0.00E+00	5.50E-12	4.04E-04	1.90E-02	0.00E+00	0.00E+00	7.93E-03	6.39E-03	1.90E-12
5.63E-09	600.013	1.22E+19	0.00E+00	3.60E-02	5.91E+05	0.00E+00	6.83E-11	2.51E+05	2.42E-01	1.57E+05	2.03E-01	4.52E-06	1.48E-02	3.51E-05	1.36E-02	1.13E-01	1.35E-02	1.79E-02	6.44E-03	0.00E+00	2.83E-04	1.03E-06	9.52E-14	3.17E-14	2.39E-26	8.53E-15	4.39E-24	1.10E-24	3.93E-22	1.95E-26	5.57E-24	6.56E-02	1.06E-23	1.16E-11	5.51E-10	7.89E-19	9.84E-26	1.63E-39	1.59E-34	1.56E-28	0.00E+00	5.86E-12	4.17E-04	1.97E-02	0.00E+00	0.00E+00	8.18E-03	6.59E-03	2.03E-12
5.64E-09	600.013	1.22E+19	0.00E+00	3.71E-02	5.91E+05	0.00E+00	7.27E-11	2.51E+05	2.50E-01	1.57E+05	2.10E-01	4.67E-06	1.52E-02	3.63E-05	1.41E-02	1.17E-01	1.39E-02	1.85E-02	6.65E-03	0.00E+00	2.92E-04	1.06E-06	1.01E-13	3.38E-14	2.55E-26	9.09E-15	4.83E-24	1.17E-24	4.18E-22	2.14E-26	5.83E-24	6.77E-02	1.17E-23	1.20E-11	5.69E-10	8.17E-19	1.08E-25	1.81E-39	1.70E-34	1.66E-28	0.00E+00	6.25E-12	4.31E-04	2.03E-02	0.00E+00	0.00E+00	8.45E-03	6.80E-03	2.16E-12
5.65E-09	600.013	1.22E+19	0.00E+00	3.83E-02	5.91E+05	0.00E+00	7.75E-11	2.51E+05	2.58E-01	1.57E+05	2.17E-01	4.82E-06	1.57E-02	3.74E-05	1.45E-02	1.21E-01	1.43E-02	1.91E-02	6.87E-03	0.00E+00	3.02E-04	1.10E-06	1.08E-13	3.60E-14	2.72E-26	9.69E-15	5.31E-24	1.25E-24	4.46E-22	2.36E-26	6.10E-24	6.99E-02	1.29E-23	1.23E-11	5.88E-10	8.46E-19	1.19E-25	2.00E-39	1.83E-34	1.77E-28	0.00E+00	6.66E-12	4.44E-04	2.10E-02	0.00E+00	0.00E+00	8.72E-03	7.02E-03	2.30E-12
5.66E-09	600.014	1.22E+19	0.00E+00	3.96E-02	5.91E+05	0.00E+00	8.26E-11	2.51E+05	2.67E-01	1.57E+05	2.24E-01	4.97E-06	1.62E-02	3.86E-05	1.50E-02	1.25E-01	1.48E-02	1.97E-02	7.09E-03	0.00E+00	3.11E-04	1.13E-06	1.15E-13	3.84E-14	2.89E-26	1.03E-14	5.84E-24	1.33E-24	4.75E-22	2.59E-26	6.39E-24	7.22E-02	1.42E-23	1.27E-11	6.06E-10	8.76E-19	1.31E-25	2.21E-39	1.96E-34	1.89E-28	0.00E+00	7.10E-12	4.59E-04	2.16E-02	0.00E+00	0.00E+00	9.00E-03	7.25E-03	2.45E-12
5.67E-09	600.014	1.22E+19	0.00E+00	4.09E-02	5.91E+05	0.00E+00	8.80E-11	2.51E+05	2.75E-01	1.57E+05	2.31E-01	5.13E-06	1.68E-02	3.99E-05	1.55E-02	1.29E-01	1.53E-02	2.04E-02	7.32E-03	0.00E+00	3.21E-04	1.17E-06	1.23E-13	4.09E-14	3.08E-26	1.10E-14	6.42E-24	1.41E-24	5.06E-22	2.85E-26	6.70E-24	7.45E-02	1.56E-23	1.31E-11	6.26E-10	9.08E-19	1.44E-25	2.45E-39	2.11E-34	2.02E-28	0.00E+00	7.56E-12	4.74E-04	2.23E-02	0.00E+00	0.00E+00	9.29E-03	7.48E-03	2.61E-12
5.68E-09	600.015	1.22E+19	0.00E+00	4.22E-02	5.91E+05	0.00E+00	9.38E-11	2.51E+05	2.84E-01	1.57E+05	2.38E-01	5.30E-06	1.73E-02	4.12E-05	1.60E-02	1.33E-01	1.58E-02	2.10E-02	7.55E-03	0.00E+00	3.32E-04	1.21E-06	1.31E-13	4.36E-14	3.29E-26	1.17E-14	7.07E-24	1.51E-24	5.39E-22	3.14E-26	7.02E-24	7.69E-02	1.71E-23	1.36E-11	6.46E-10	9.41E-19	1.59E-25	2.72E-39	2.27E-34	2.16E-28	0.00E+00	8.06E-12	4.89E-04	2.30E-02	0.00E+00	0.00E+00	9.59E-03	7.73E-03	2.79E-12
5.69E-09	600.015	1.22E+19	0.00E+00	4.35E-02	5.91E+05	0.00E+00	9.99E-11	2.51E+05	2.93E-01	1.57E+05	2.46E-01	5.47E-06	1.79E-02	4.25E-05	1.65E-02	1.37E-01	1.63E-02	2.17E-02	7.80E-03	0.00E+00	3.43E-04	1.24E-06	1.39E-13	4.64E-14	3.50E-26	1.25E-14	7.77E-24	1.61E-24	5.75E-22	3.45E-26	7.36E-24	7.94E-02	1.89E-23	1.40E-11	6.67E-10	9.75E-19	1.74E-25	3.01E-39	2.44E-34	2.31E-28	0.00E+00	8.59E-12	5.05E-04	2.38E-02	0.00E+00	0.00E+00	9.90E-03	7.98E-03	2.97E-12
5.70E-09	600.016	1.22E+19	0.00E+00	4.49E-02	5.91E+05	0.00E+00	1.06E-10	2.51E+05	3.03E-01	1.57E+05	2.54E-01	5.65E-06	1.84E-02	4.39E-05	1.70E-02	1.42E-01	1.68E-02	2.24E-02	8.05E-03	0.00E+00	3.54E-04	1.28E-06	1.49E-13	4.95E-14	3.73E-26	1.33E-14	8.55E-24	1.71E-24	6.12E-22	3.80E-26	7.72E-24	8.20E-02	2.07E-23	1.45E-11	6.89E-10	1.01E-18	1.92E-25	3.33E-39	2.62E-34	2.47E-28	0.00E+00	9.15E-12	5.21E-04	2.46E-02	0.00E+00	0.00E+00	1.02E-02	8.23E-03	3.16E-12
5.71E-09	600.016	1.22E+19	0.00E+00	4.64E-02	5.91E+05	0.00E+00	1.13E-10	2.51E+05	3.12E-01	1.57E+05	2.62E-01	5.83E-06	1.90E-02	4.53E-05	1.76E-02	1.46E-01	1.74E-02	2.31E-02	8.31E-03	0.00E+00	3.65E-04	1.33E-06	1.58E-13	5.27E-14	3.98E-26	1.42E-14	9.40E-24	1.82E-24	6.53E-22	4.18E-26	8.10E-24	8.46E-02	2.28E-23	1.49E-11	7.11E-10	1.05E-18	2.11E-25	3.69E-39	2.82E-34	2.64E-28	0.00E+00	9.75E-12	5.38E-04	2.54E-02	0.00E+00	0.00E+00	1.06E-02	8.50E-03	3.37E-12
5.72E-09	600.017	1.22E+19	0.00E+00	4.79E-02	5.91E+05	0.00E+00	1.21E-10	2.51E+05	3.23E-01	1.57E+05	2.71E-01	6.02E-06	1.96E-02	4.68E-05	1.82E-02	1.51E-01	1.79E-02	2.39E-02	8.58E-03	0.00E+00	3.77E-04	1.37E-06	1.69E-13	5.62E-14	4.24E-26	1.51E-14	1.03E-23	1.94E-24	6.95E-22	4.60E-26	8.50E-24	8.73E-02	2.51E-23	1.54E-11	7.34E-10	1.09E-18	2.32E-25	4.09E-39	3.03E-34	2.82E-28	0.00E+00	1.04E-11	5.55E-04	2.62E-02	0.00E+00	0.00E+00	1.09E-02	8.77E-03	3.59E-12
5.73E-09	600.017	1.22E+19	0.00E+00	4.94E-02	5.91E+05	0.00E+00	1.29E-10	2.51E+05	3.33E-01	1.57E+05	2.79E-01	6.21E-06	2.03E-02	4.83E-05	1.87E-02	1.56E-01	1.85E-02	2.46E-02	8.85E-03	0.00E+00	3.89E-04	1.41E-06	1.80E-13	5.99E-14	4.52E-26	1.61E-14	1.14E-23	2.07E-24	7.41E-22	5.06E-26	8.93E-24	9.01E-02	2.76E-23	1.59E-11	7.58E-10	1.13E-18	2.55E-25	4.54E-39	3.26E-34	3.01E-28	0.00E+00	1.11E-11	5.73E-04	2.70E-02	0.00E+00	0.00E+00	1.12E-02	9.06E-03	3.83E-12
5.74E-09	600.018	1.22E+19	0.00E+00	5.10E-02	5.91E+05	0.00E+00	1.37E-10	2.51E+05	3.44E-01	1.57E+05	2.88E-01	6.41E-06	2.09E-02	4.98E-05	1.93E-02	1.61E-01	1.91E-02	2.54E-02	9.14E-03	0.00E+00	4.02E-04	1.46E-06	1.92E-13	6.38E-14	4.81E-26	1.72E-14	1.25E-23	2.21E-24	7.90E-22	5.56E-26	9.38E-24	9.31E-02	3.04E-23	1.64E-11	7.82E-10	1.17E-18	2.81E-25	5.03E-39	3.51E-34	3.22E-28	0.00E+00	1.18E-11	5.92E-04	2.79E-02	0.00E+00	0.00E+00	1.16E-02	9.35E-03	4.08E-12
5.75E-09	600.018	1.22E+19	0.00E+00	5.27E-02	5.91E+05	0.00E+00	1.46E-10	2.51E+05	3.55E-01	1.57E+05	2.98E-01	6.62E-06	2.16E-02	5.14E-05	2.00E-02	1.66E-01	1.97E-02	2.63E-02	9.43E-03	0.00E+00	4.14E-04	1.51E-06	2.04E-13	6.80E-14	5.13E-26	1.83E-14	1.38E-23	2.35E-24	8.42E-22	6.12E-26	9.85E-24	9.61E-02	3.34E-23	1.70E-11	8.07E-10	1.21E-18	3.09E-25	5.58E-39	3.78E-34	3.44E-28	0.00E+00	1.26E-11	6.11E-04	2.88E-02	0.00E+00	0.00E+00	1.20E-02	9.65E-03	4.35E-12
5.76E-09	600.019	1.22E+19	0.00E+00	5.44E-02	5.91E+05	0.00E+00	1.56E-10	2.51E+05	3.66E-01	1.57E+05	3.07E-01	6.83E-06	2.23E-02	5.31E-05	2.06E-02	1.71E-01	2.03E-02	2.71E-02	9.74E-03	0.00E+00	4.28E-04	1.55E-06	2.18E-13	7.24E-14	5.47E-26	1.95E-14	1.51E-23	2.51E-24	8.97E-22	6.73E-26	1.04E-23	9.92E-02	3.67E-23	1.75E-11	8.33E-10	1.26E-18	3.40E-25	6.19E-39	4.07E-34	3.68E-28	0.00E+00	1.34E-11	6.30E-04	2.97E-02	0.00E+00	0.00E+00	1.24E-02	9.96E-03	4.63E-12
5.77E-09	600.02	1.22E+19	0.00E+00	5.61E-02	5.91E+05	0.00E+00	1.66E-10	2.51E+05	3.78E-01	1.57E+05	3.17E-01	7.05E-06	2.30E-02	5.48E-05	2.13E-02	1.77E-01	2.10E-02	2.80E-02	1.01E-02	0.00E+00	4.42E-04	1.60E-06	2.32E-13	7.72E-14	5.83E-26	2.08E-14	1.67E-23	2.67E-24	9.56E-22	7.40E-26	1.09E-23	1.02E-01	4.04E-23	1.81E-11	8.60E-10	1.31E-18	3.74E-25	6.87E-39	4.39E-34	3.93E-28	0.00E+00	1.43E-11	6.51E-04	3.07E-02	0.00E+00	0.00E+00	1.28E-02	1.03E-02	4.94E-12
5.78E-09	600.02	1.22E+19	0.00E+00	5.79E-02	5.91E+05	0.00E+00	1.77E-10	2.51E+05	3.90E-01	1.57E+05	3.27E-01	7.28E-06	2.38E-02	5.66E-05	2.20E-02	1.83E-01	2.17E-02	2.89E-02	1.04E-02	0.00E+00	4.56E-04	1.66E-06	2.47E-13	8.22E-14	6.21E-26	2.21E-14	1.83E-23	2.85E-24	1.02E-21	8.14E-26	1.15E-23	1.06E-01	4.45E-23	1.87E-11	8.88E-10	1.36E-18	4.11E-25	7.62E-39	4.72E-34	4.21E-28	0.00E+00	1.52E-11	6.72E-04	3.17E-02	0.00E+00	0.00E+00	1.32E-02	1.06E-02	5.26E-12
5.79E-09	600.021	1.22E+19	0.00E+00	5.98E-02	5.91E+05	0.00E+00	1.89E-10	2.51E+05	4.03E-01	1.57E+05	3.38E-01	7.52E-06	2.45E-02	5.84E-05	2.27E-02	1.88E-01	2.24E-02	2.98E-02	1.07E-02	0.00E+00	4.71E-04	1.71E-06	2.63E-13	8.76E-14	6.62E-26	2.36E-14	2.02E-23	3.03E-24	1.09E-21	8.96E-26	1.21E-23	1.09E-01	4.89E-23	1.93E-11	9.17E-10	1.41E-18	4.52E-25	8.46E-39	5.09E-34	4.50E-28	0.00E+00	1.62E-11	6.93E-04	3.27E-02	0.00E+00	0.00E+00	1.36E-02	1.10E-02	5.61E-12
5.80E-09	600.022	1.22E+19	0.00E+00	6.18E-02	5.91E+05	0.00E+00	2.01E-10	2.51E+05	4.16E-01	1.57E+05	3.49E-01	7.76E-06	2.53E-02	6.03E-05	2.34E-02	1.94E-01	2.31E-02	3.08E-02	1.11E-02	0.00E+00	4.86E-04	1.76E-06	2.80E-13	9.34E-14	7.05E-26	2.51E-14	2.22E-23	3.23E-24	1.16E-21	9.85E-26	1.27E-23	1.13E-01	5.38E-23	1.99E-11	9.46E-10	1.46E-18	4.98E-25	9.39E-39	5.49E-34	4.81E-28	0.00E+00	1.73E-11	7.16E-04	3.37E-02	0.00E+00	0.00E+00	1.40E-02	1.13E-02	5.97E-12
5.81E-09	600.022	1.22E+19	0.00E+00	6.37E-02	5.91E+05	0.00E+00	2.14E-10	2.51E+05	4.29E-01	1.57E+05	3.60E-01	8.01E-06	2.61E-02	6.22E-05	2.42E-02	2.01E-01	2.38E-02	3.18E-02	1.14E-02	0.00E+00	5.02E-04	1.82E-06	2.99E-13	9.95E-14	7.51E-26	2.68E-14	2.44E-23	3.44E-24	1.23E-21	1.08E-25	1.34E-23	1.16E-01	5.92E-23	2.05E-11	9.77E-10	1.52E-18	5.47E-25	1.04E-38	5.92E-34	5.15E-28	0.00E+00	1.84E-11	7.39E-04	3.48E-02	0.00E+00	0.00E+00	1.45E-02	1.17E-02	6.36E-12
5.82E-09	600.023	1.22E+19	0.00E+00	6.58E-02	5.91E+05	0.00E+00	2.28E-10	2.51E+05	4.43E-01	1.57E+05	3.72E-01	8.27E-06	2.70E-02	6.42E-05	2.49E-02	2.07E-01	2.46E-02	3.28E-02	1.18E-02	0.00E+00	5.18E-04	1.88E-06	3.19E-13	1.06E-13	8.01E-26	2.85E-14	2.68E-23	3.67E-24	1.31E-21	1.19E-25	1.41E-23	1.20E-01	6.51E-23	2.12E-11	1.01E-09	1.58E-18	6.02E-25	1.16E-38	6.38E-34	5.51E-28	0.00E+00	1.96E-11	7.63E-04	3.60E-02	0.00E+00	0.00E+00	1.50E-02	1.21E-02	6.78E-12
5.83E-09	600.024	1.22E+19	0.00E+00	6.79E-02	5.91E+05	0.00E+00	2.43E-10	2.51E+05	4.57E-01	1.57E+05	3.84E-01	8.54E-06	2.79E-02	6.63E-05	2.58E-02	2.14E-01	2.54E-02	3.39E-02	1.22E-02	0.00E+00	5.34E-04	1.94E-06	3.39E-13	1.13E-13	8.53E-26	3.04E-14	2.95E-23	3.91E-24	1.40E-21	1.31E-25	1.48E-23	1.24E-01	7.16E-23	2.19E-11	1.04E-09	1.64E-18	6.62E-25	1.29E-38	6.88E-34	5.90E-28	0.00E+00	2.09E-11	7.87E-04	3.71E-02	0.00E+00	0.00E+00	1.54E-02	1.24E-02	7.23E-12
5.84E-09	600.025	1.22E+19	0.00E+00	7.01E-02	5.91E+05	0.00E+00	2.59E-10	2.51E+05	4.72E-01	1.57E+05	3.96E-01	8.81E-06	2.88E-02	6.84E-05	2.66E-02	2.21E-01	2.62E-02	3.50E-02	1.26E-02	0.00E+00	5.52E-04	2.00E-06	3.62E-13	1.20E-13	9.09E-26	3.24E-14	3.25E-23	4.17E-24	1.49E-21	1.44E-25	1.57E-23	1.28E-01	7.88E-23	2.26E-11	1.07E-09	1.70E-18	7.29E-25	1.43E-38	7.43E-34	6.31E-28	0.00E+00	2.23E-11	8.13E-04	3.83E-02	0.00E+00	0.00E+00	1.59E-02	1.28E-02	7.70E-12
5.85E-09	600.025	1.22E+19	0.00E+00	7.24E-02	5.91E+05	0.00E+00	2.76E-10	2.51E+05	4.87E-01	1.57E+05	4.09E-01	9.10E-06	2.97E-02	7.07E-05	2.74E-02	2.28E-01	2.71E-02	3.61E-02	1.30E-02	0.00E+00	5.70E-04	2.07E-06	3.85E-13	1.28E-13	9.69E-26	3.45E-14	3.57E-23	4.44E-24	1.59E-21	1.59E-25	1.65E-23	1.32E-01	8.66E-23	2.33E-11	1.11E-09	1.77E-18	8.02E-25	1.59E-38	8.01E-34	6.76E-28	0.00E+00	2.37E-11	8.39E-04	3.96E-02	0.00E+00	0.00E+00	1.65E-02	1.33E-02	8.21E-12
5.86E-09	600.026	1.22E+19	0.00E+00	7.47E-02	5.91E+05	0.00E+00	2.94E-10	2.51E+05	5.03E-01	1.57E+05	4.22E-01	9.39E-06	3.06E-02	7.29E-05	2.83E-02	2.35E-01	2.80E-02	3.73E-02	1.34E-02	0.00E+00	5.88E-04	2.14E-06	4.11E-13	1.37E-13	1.03E-25	3.68E-14	3.93E-23	4.73E-24	1.69E-21	1.75E-25	1.74E-23	1.36E-01	9.53E-23	2.41E-11	1.15E-09	1.84E-18	8.82E-25	1.77E-38	8.65E-34	7.24E-28	0.00E+00	2.53E-11	8.66E-04	4.08E-02	0.00E+00	0.00E+00	1.70E-02	1.37E-02	8.75E-12
5.87E-09	600.027	1.22E+19	0.00E+00	7.71E-02	5.91E+05	0.00E+00	3.14E-10	2.51E+05	5.19E-01	1.57E+05	4.36E-01	9.69E-06	3.16E-02	7.53E-05	2.92E-02	2.43E-01	2.89E-02	3.85E-02	1.38E-02	0.00E+00	6.07E-04	2.20E-06	4.38E-13	1.46E-13	1.10E-25	3.92E-14	4.32E-23	5.04E-24	1.80E-21	1.92E-25	1.84E-23	1.41E-01	1.05E-22	2.48E-11	1.18E-09	1.92E-18	9.70E-25	1.97E-38	9.34E-34	7.75E-28	0.00E+00	2.70E-11	8.94E-04	4.21E-02	0.00E+00	0.00E+00	1.75E-02	1.41E-02	9.32E-12
5.88E-09	600.028	1.22E+19	0.00E+00	7.96E-02	5.91E+05	0.00E+00	3.34E-10	2.51E+05	5.36E-01	1.57E+05	4.50E-01	1.00E-05	3.27E-02	7.77E-05	3.02E-02	2.51E-01	2.98E-02	3.97E-02	1.43E-02	0.00E+00	6.27E-04	2.28E-06	4.66E-13	1.55E-13	1.17E-25	4.18E-14	4.75E-23	5.37E-24	1.92E-21	2.11E-25	1.94E-23	1.45E-01	1.15E-22	2.56E-11	1.22E-09	2.00E-18	1.07E-24	2.19E-38	1.01E-33	8.30E-28	0.00E+00	2.87E-11	9.23E-04	4.35E-02	0.00E+00	0.00E+00	1.81E-02	1.46E-02	9.93E-12
5.89E-09	600.029	1.22E+19	0.00E+00	8.22E-02	5.91E+05	0.00E+00	3.56E-10	2.51E+05	5.54E-01	1.57E+05	4.64E-01	1.03E-05	3.37E-02	8.02E-05	3.12E-02	2.59E-01	3.07E-02	4.10E-02	1.47E-02	0.00E+00	6.47E-04	2.35E-06	4.97E-13	1.65E-13	1.25E-25	4.45E-14	5.23E-23	5.73E-24	2.05E-21	2.32E-25	2.05E-23	1.50E-01	1.27E-22	2.65E-11	1.26E-09	2.08E-18	1.17E-24	2.43E-38	1.09E-33	8.89E-28	0.00E+00	3.06E-11	9.53E-04	4.49E-02	0.00E+00	0.00E+00	1.87E-02	1.51E-02	1.06E-11
5.90E-09	600.03	1.22E+19	0.00E+00	8.48E-02	5.91E+05	0.00E+00	3.80E-10	2.51E+05	5.71E-01	1.57E+05	4.79E-01	1.07E-05	3.48E-02	8.28E-05	3.22E-02	2.67E-01	3.17E-02	4.23E-02	1.52E-02	0.00E+00	6.68E-04	2.43E-06	5.30E-13	1.76E-13	1.33E-25	4.74E-14	5.75E-23	6.10E-24	2.18E-21	2.56E-25	2.17E-23	1.55E-01	1.40E-22	2.73E-11	1.30E-09	2.16E-18	1.29E-24	2.71E-38	1.18E-33	9.53E-28	0.00E+00	3.26E-11	9.84E-04	4.64E-02	0.00E+00	0.00E+00	1.93E-02	1.55E-02	1.13E-11
5.91E-09	600.031	1.22E+19	0.00E+00	8.76E-02	5.91E+05	0.00E+00	4.04E-10	2.51E+05	5.90E-01	1.57E+05	4.95E-01	1.10E-05	3.59E-02	8.55E-05	3.32E-02	2.76E-01	3.28E-02	4.37E-02	1.57E-02	0.00E+00	6.89E-04	2.50E-06	5.64E-13	1.88E-13	1.42E-25	5.06E-14	6.33E-23	6.50E-24	2.33E-21	2.81E-25	2.30E-23	1.60E-01	1.54E-22	2.82E-11	1.34E-09	2.25E-18	1.42E-24	3.01E-38	1.27E-33	1.02E-27	0.00E+00	3.48E-11	1.02E-03	4.79E-02	0.00E+00	0.00E+00	1.99E-02	1.60E-02	1.20E-11
5.92E-09	600.032	1.22E+19	0.00E+00	9.04E-02	5.91E+05	0.00E+00	4.31E-10	2.51E+05	6.09E-01	1.57E+05	5.11E-01	1.14E-05	3.71E-02	8.83E-05	3.43E-02	2.85E-01	3.38E-02	4.51E-02	1.62E-02	0.00E+00	7.11E-04	2.58E-06	6.01E-13	2.00E-13	1.51E-25	5.39E-14	6.96E-23	6.93E-24	2.48E-21	3.09E-25	2.43E-23	1.65E-01	1.69E-22	2.91E-11	1.39E-09	2.35E-18	1.56E-24	3.36E-38	1.38E-33	1.10E-27	0.00E+00	3.70E-11	1.05E-03	4.94E-02	0.00E+00	0.00E+00	2.06E-02	1.66E-02	1.28E-11
5.93E-09	600.033	1.22E+19	0.00E+00	9.33E-02	5.91E+05	0.00E+00	4.59E-10	2.51E+05	6.29E-01	1.57E+05	5.27E-01	1.17E-05	3.83E-02	9.11E-05	3.54E-02	2.94E-01	3.49E-02	4.65E-02	1.67E-02	0.00E+00	7.34E-04	2.67E-06	6.41E-13	2.13E-13	1.61E-25	5.74E-14	7.66E-23	7.38E-24	2.64E-21	3.40E-25	2.57E-23	1.70E-01	1.86E-22	3.00E-11	1.43E-09	2.45E-18	1.72E-24	3.74E-38	1.49E-33	1.17E-27	0.00E+00	3.95E-11	1.08E-03	5.10E-02	0.00E+00	0.00E+00	2.12E-02	1.71E-02	1.36E-11
5.94E-09	600.034	1.22E+19	0.00E+00	9.63E-02	5.91E+05	0.00E+00	4.89E-10	2.51E+05	6.49E-01	1.57E+05	5.44E-01	1.21E-05	3.95E-02	9.40E-05	3.65E-02	3.03E-01	3.60E-02	4.80E-02	1.73E-02	0.00E+00	7.58E-04	2.75E-06	6.83E-13	2.27E-13	1.72E-25	6.12E-14	8.42E-23	7.87E-24	2.82E-21	3.74E-25	2.73E-23	1.76E-01	2.04E-22	3.10E-11	1.48E-09	2.55E-18	1.89E-24	4.16E-38	1.61E-33	1.26E-27	0.00E+00	4.21E-11	1.12E-03	5.26E-02	0.00E+00	0.00E+00	2.19E-02	1.76E-02	1.45E-11
5.95E-09	600.035	1.22E+19	0.00E+00	9.95E-02	5.91E+05	0.00E+00	5.22E-10	2.51E+05	6.70E-01	1.57E+05	5.62E-01	1.25E-05	4.08E-02	9.71E-05	3.77E-02	3.13E-01	3.72E-02	4.96E-02	1.78E-02	0.00E+00	7.83E-04	2.84E-06	7.28E-13	2.42E-13	1.83E-25	6.52E-14	9.27E-23	8.38E-24	3.00E-21	4.12E-25	2.89E-23	1.81E-01	2.25E-22	3.20E-11	1.52E-09	2.66E-18	2.08E-24	4.64E-38	1.75E-33	1.35E-27	0.00E+00	4.48E-11	1.15E-03	5.43E-02	0.00E+00	0.00E+00	2.26E-02	1.82E-02	1.55E-11
5.96E-09	600.036	1.22E+19	0.00E+00	1.03E-01	5.91E+05	0.00E+00	5.56E-10	2.51E+05	6.91E-01	1.57E+05	5.80E-01	1.29E-05	4.21E-02	1.00E-04	3.89E-02	3.23E-01	3.84E-02	5.12E-02	1.84E-02	0.00E+00	8.08E-04	2.93E-06	7.75E-13	2.58E-13	1.95E-25	6.95E-14	1.02E-22	8.93E-24	3.20E-21	4.53E-25	3.06E-23	1.87E-01	2.47E-22	3.31E-11	1.57E-09	2.78E-18	2.29E-24	5.17E-38	1.89E-33	1.45E-27	0.00E+00	4.78E-11	1.19E-03	5.61E-02	0.00E+00	0.00E+00	2.33E-02	1.88E-02	1.65E-11
5.97E-09	600.037	1.22E+19	0.00E+00	1.06E-01	5.91E+05	0.00E+00	5.92E-10	2.51E+05	7.14E-01	1.57E+05	5.99E-01	1.33E-05	4.35E-02	1.03E-04	4.02E-02	3.34E-01	3.96E-02	5.28E-02	1.90E-02	0.00E+00	8.34E-04	3.03E-06	8.26E-13	2.75E-13	2.08E-25	7.40E-14	1.12E-22	9.52E-24	3.41E-21	4.98E-25	3.25E-23	1.93E-01	2.72E-22	3.41E-11	1.62E-09	2.90E-18	2.52E-24	5.77E-38	2.05E-33	1.56E-27	0.00E+00	5.09E-11	1.23E-03	5.79E-02	0.00E+00	0.00E+00	2.41E-02	1.94E-02	1.76E-11
5.98E-09	600.038	1.22E+19	0.00E+00	1.09E-01	5.91E+05	0.00E+00	6.31E-10	2.51E+05	7.37E-01	1.57E+05	6.18E-01	1.37E-05	4.49E-02	1.07E-04	4.15E-02	3.45E-01	4.09E-02	5.45E-02	1.96E-02	0.00E+00	8.61E-04	3.13E-06	8.80E-13	2.93E-13	2.21E-25	7.89E-14	1.23E-22	1.01E-23	3.63E-21	5.48E-25	3.45E-23	1.99E-01	2.99E-22	3.52E-11	1.68E-09	3.03E-18	2.77E-24	6.44E-38	2.22E-33	1.67E-27	0.00E+00	5.42E-11	1.27E-03	5.98E-02	0.00E+00	0.00E+00	2.49E-02	2.00E-02	1.87E-11
5.99E-09	600.04	1.22E+19	0.00E+00	1.13E-01	5.91E+05	0.00E+00	6.72E-10	2.51E+05	7.61E-01	1.57E+05	6.38E-01	1.42E-05	4.63E-02	1.10E-04	4.28E-02	3.56E-01	4.22E-02	5.63E-02	2.02E-02	0.00E+00	8.89E-04	3.23E-06	9.38E-13	3.12E-13	2.36E-25	8.41E-14	1.36E-22	1.08E-23	3.87E-21	6.03E-25	3.66E-23	2.06E-01	3.29E-22	3.64E-11	1.73E-09	3.17E-18	3.04E-24	7.18E-38	2.41E-33	1.80E-27	0.00E+00	5.78E-11	1.31E-03	6.17E-02	0.00E+00	0.00E+00	2.57E-02	2.07E-02	2.00E-11
6.00E-09	600.041	1.22E+19	0.00E+00	1.17E-01	5.91E+05	0.00E+00	7.17E-10	2.51E+05	7.85E-01	1.57E+05	6.59E-01	1.47E-05	4.78E-02	1.14E-04	4.42E-02	3.67E-01	4.36E-02	5.81E-02	2.09E-02	0.00E+00	9.17E-04	3.33E-06	1.00E-12	3.33E-13	2.51E-25	8.96E-14	1.49E-22	1.15E-23	4.12E-21	6.63E-25	3.89E-23	2.13E-01	3.62E-22	3.75E-11	1.79E-09	3.31E-18	3.35E-24	8.01E-38	2.61E-33	1.93E-27	0.00E+00	6.16E-11	1.35E-03	6.37E-02	0.00E+00	0.00E+00	2.65E-02	2.14E-02	2.13E-11
6.01E-09	600.042	1.22E+19	0.00E+00	1.20E-01	5.91E+05	0.00E+00	7.64E-10	2.51E+05	8.10E-01	1.57E+05	6.80E-01	1.51E-05	4.94E-02	1.17E-04	4.56E-02	3.79E-01	4.50E-02	6.00E-02	2.16E-02	0.00E+00	9.47E-04	3.44E-06	1.07E-12	3.55E-13	2.68E-25	9.55E-14	1.64E-22	1.23E-23	4.39E-21	7.29E-25	4.14E-23	2.19E-01	3.98E-22	3.88E-11	1.84E-09	3.46E-18	3.68E-24	8.95E-38	2.83E-33	2.07E-27	0.00E+00	6.56E-11	1.40E-03	6.58E-02	0.00E+00	0.00E+00	2.74E-02	2.20E-02	2.27E-11
6.02E-09	600.044	1.22E+19	0.00E+00	1.24E-01	5.91E+05	0.00E+00	8.14E-10	2.51E+05	8.37E-01	1.57E+05	7.02E-01	1.56E-05	5.09E-02	1.21E-04	4.71E-02	3.91E-01	4.65E-02	6.19E-02	2.22E-02	0.00E+00	9.78E-04	3.55E-06	1.14E-12	3.78E-13	2.86E-25	1.02E-13	1.81E-22	1.31E-23	4.68E-21	8.02E-25	4.40E-23	2.27E-01	4.38E-22	4.00E-11	1.90E-09	3.62E-18	4.05E-24	9.99E-38	3.07E-33	2.23E-27	0.00E+00	6.99E-11	1.44E-03	6.79E-02	0.00E+00	0.00E+00	2.83E-02	2.28E-02	2.42E-11
6.03E-09	600.045	1.22E+19	0.00E+00	1.28E-01	5.91E+05	0.00E+00	8.67E-10	2.51E+05	8.64E-01	1.57E+05	7.24E-01	1.61E-05	5.26E-02	1.25E-04	4.86E-02	4.04E-01	4.80E-02	6.39E-02	2.30E-02	0.00E+00	1.01E-03	3.67E-06	1.21E-12	4.03E-13	3.04E-25	1.08E-13	1.99E-22	1.39E-23	4.99E-21	8.82E-25	4.69E-23	2.34E-01	4.82E-22	4.13E-11	1.97E-09	3.79E-18	4.46E-24	1.12E-37	3.33E-33	2.40E-27	0.00E+00	7.45E-11	1.49E-03	7.01E-02	0.00E+00	0.00E+00	2.92E-02	2.35E-02	2.58E-11
6.04E-09	600.046	1.22E+19	0.00E+00	1.32E-01	5.91E+05	0.00E+00	9.24E-10	2.51E+05	8.91E-01	1.57E+05	7.48E-01	1.66E-05	5.43E-02	1.29E-04	5.02E-02	4.17E-01	4.95E-02	6.60E-02	2.37E-02	0.00E+00	1.04E-03	3.78E-06	1.29E-12	4.29E-13	3.24E-25	1.16E-13	2.19E-22	1.49E-23	5.31E-21	9.71E-25	4.99E-23	2.41E-01	5.30E-22	4.26E-11	2.03E-09	3.97E-18	4.90E-24	1.25E-37	3.62E-33	2.58E-27	0.00E+00	7.94E-11	1.53E-03	7.23E-02	0.00E+00	0.00E+00	3.01E-02	2.43E-02	2.75E-11
6.05E-09	600.048	1.22E+19	0.00E+00	1.37E-01	5.91E+05	0.00E+00	9.85E-10	2.51E+05	9.20E-01	1.57E+05	7.72E-01	1.72E-05	5.60E-02	1.33E-04	5.18E-02	4.30E-01	5.11E-02	6.81E-02	2.45E-02	0.00E+00	1.08E-03	3.91E-06	1.37E-12	4.57E-13	3.46E-25	1.23E-13	2.40E-22	1.58E-23	5.66E-21	1.07E-24	5.32E-23	2.49E-01	5.83E-22	4.40E-11	2.09E-09	4.16E-18	5.39E-24	1.39E-37	3.93E-33	2.78E-27	0.00E+00	8.46E-11	1.58E-03	7.47E-02	0.00E+00	0.00E+00	3.11E-02	2.50E-02	2.93E-11
6.06E-09	600.049	1.22E+19	0.00E+00	1.41E-01	5.91E+05	0.00E+00	1.05E-09	2.51E+05	9.50E-01	1.57E+05	7.97E-01	1.77E-05	5.78E-02	1.38E-04	5.35E-02	4.44E-01	5.28E-02	7.03E-02	2.53E-02	0.00E+00	1.11E-03	4.03E-06	1.46E-12	4.87E-13	3.68E-25	1.31E-13	2.64E-22	1.69E-23	6.04E-21	1.17E-24	5.67E-23	2.57E-01	6.41E-22	4.54E-11	2.16E-09	4.37E-18	5.93E-24	1.56E-37	4.27E-33	2.99E-27	0.00E+00	9.02E-11	1.64E-03	7.71E-02	0.00E+00	0.00E+00	3.21E-02	2.58E-02	3.12E-11
6.07E-09	600.051	1.22E+19	0.00E+00	1.46E-01	5.91E+05	0.00E+00	1.12E-09	2.51E+05	9.81E-01	1.57E+05	8.23E-01	1.83E-05	5.97E-02	1.42E-04	5.52E-02	4.59E-01	5.45E-02	7.26E-02	2.61E-02	0.00E+00	1.15E-03	4.16E-06	1.56E-12	5.19E-13	3.93E-25	1.40E-13	2.91E-22	1.80E-23	6.43E-21	1.29E-24	6.05E-23	2.66E-01	7.06E-22	4.69E-11	2.23E-09	4.58E-18	6.53E-24	1.74E-37	4.64E-33	3.22E-27	0.00E+00	9.61E-11	1.69E-03	7.96E-02	0.00E+00	0.00E+00	3.31E-02	2.67E-02	3.32E-11
6.08E-09	600.053	1.22E+19	0.00E+00	1.50E-01	5.91E+05	0.00E+00	1.19E-09	2.51E+05	1.01E+00	1.57E+05	8.49E-01	1.89E-05	6.16E-02	1.47E-04	5.70E-02	4.73E-01	5.62E-02	7.49E-02	2.69E-02	0.00E+00	1.18E-03	4.30E-06	1.66E-12	5.53E-13	4.18E-25	1.49E-13	3.20E-22	1.92E-23	6.85E-21	1.42E-24	6.46E-23	2.74E-01	7.76E-22	4.84E-11	2.30E-09	4.81E-18	7.18E-24	1.95E-37	5.04E-33	3.47E-27	0.00E+00	1.02E-10	1.74E-03	8.21E-02	0.00E+00	0.00E+00	3.42E-02	2.75E-02	3.54E-11
6.09E-09	600.054	1.22E+19	0.00E+00	1.55E-01	5.91E+05	0.00E+00	1.27E-09	2.51E+05	1.04E+00	1.57E+05	8.77E-01	1.95E-05	6.36E-02	1.51E-04	5.88E-02	4.89E-01	5.80E-02	7.74E-02	2.78E-02	0.00E+00	1.22E-03	4.44E-06	1.77E-12	5.90E-13	4.46E-25	1.59E-13	3.52E-22	2.04E-23	7.30E-21	1.56E-24	6.90E-23	2.83E-01	8.54E-22	5.00E-11	2.38E-09	5.05E-18	7.90E-24	2.18E-37	5.48E-33	3.74E-27	0.00E+00	1.09E-10	1.80E-03	8.48E-02	0.00E+00	0.00E+00	3.53E-02	2.84E-02	3.77E-11
6.10E-09	600.056	1.22E+19	0.00E+00	1.60E-01	5.91E+05	0.00E+00	1.35E-09	2.51E+05	1.08E+00	1.57E+05	9.05E-01	2.01E-05	6.57E-02	1.56E-04	6.07E-02	5.05E-01	5.99E-02	7.99E-02	2.87E-02	0.00E+00	1.26E-03	4.58E-06	1.89E-12	6.28E-13	4.75E-25	1.69E-13	3.87E-22	2.17E-23	7.78E-21	1.72E-24	7.37E-23	2.92E-01	9.39E-22	5.16E-11	2.46E-09	5.31E-18	8.69E-24	2.45E-37	5.96E-33	4.04E-27	0.00E+00	1.16E-10	1.86E-03	8.75E-02	0.00E+00	0.00E+00	3.64E-02	2.93E-02	4.02E-11
6.11E-09	600.058	1.22E+19	0.00E+00	1.65E-01	5.91E+05	0.00E+00	1.44E-09	2.51E+05	1.11E+00	1.57E+05	9.34E-01	2.08E-05	6.78E-02	1.61E-04	6.27E-02	5.21E-01	6.19E-02	8.24E-02	2.96E-02	0.00E+00	1.30E-03	4.73E-06	2.01E-12	6.70E-13	5.06E-25	1.80E-13	4.26E-22	2.32E-23	8.29E-21	1.89E-24	7.88E-23	3.02E-01	1.03E-21	5.33E-11	2.53E-09	5.58E-18	9.56E-24	2.74E-37	6.49E-33	4.35E-27	0.00E+00	1.24E-10	1.92E-03	9.04E-02	0.00E+00	0.00E+00	3.76E-02	3.03E-02	4.28E-11
6.12E-09	600.06	1.22E+19	0.00E+00	1.71E-01	5.91E+05	0.00E+00	1.54E-09	2.51E+05	1.15E+00	1.57E+05	9.64E-01	2.15E-05	7.00E-02	1.67E-04	6.47E-02	5.38E-01	6.39E-02	8.51E-02	3.06E-02	0.00E+00	1.34E-03	4.88E-06	2.14E-12	7.14E-13	5.40E-25	1.92E-13	4.68E-22	2.47E-23	8.84E-21	2.08E-24	8.44E-23	3.11E-01	1.14E-21	5.50E-11	2.62E-09	5.87E-18	1.05E-23	3.07E-37	7.06E-33	4.70E-27	0.00E+00	1.32E-10	1.98E-03	9.33E-02	0.00E+00	0.00E+00	3.88E-02	3.13E-02	4.56E-11
6.13E-09	600.062	1.22E+19	0.00E+00	1.76E-01	5.91E+05	0.00E+00	1.64E-09	2.51E+05	1.19E+00	1.57E+05	9.95E-01	2.21E-05	7.23E-02	1.72E-04	6.68E-02	5.55E-01	6.59E-02	8.78E-02	3.16E-02	0.00E+00	1.39E-03	5.04E-06	2.28E-12	7.60E-13	5.75E-25	2.05E-13	5.15E-22	2.63E-23	9.42E-21	2.29E-24	9.04E-23	3.21E-01	1.25E-21	5.68E-11	2.70E-09	6.18E-18	1.16E-23	3.44E-37	7.69E-33	5.08E-27	0.00E+00	1.41E-10	2.04E-03	9.63E-02	0.00E+00	0.00E+00	4.01E-02	3.23E-02	4.86E-11
6.14E-09	600.064	1.22E+19	0.00E+00	1.82E-01	5.91E+05	0.00E+00	1.74E-09	2.51E+05	1.22E+00	1.57E+05	1.03E+00	2.29E-05	7.46E-02	1.78E-04	6.90E-02	5.73E-01	6.80E-02	9.07E-02	3.26E-02	0.00E+00	1.43E-03	5.20E-06	2.43E-12	8.10E-13	6.13E-25	2.18E-13	5.67E-22	2.80E-23	1.00E-20	2.52E-24	9.69E-23	3.32E-01	1.37E-21	5.86E-11	2.79E-09	6.51E-18	1.27E-23	3.86E-37	8.38E-33	5.48E-27	0.00E+00	1.50E-10	2.11E-03	9.94E-02	0.00E+00	0.00E+00	4.14E-02	3.33E-02	5.18E-11
6.15E-09	600.066	1.22E+19	0.00E+00	1.88E-01	5.91E+05	0.00E+00	1.86E-09	2.51E+05	1.26E+00	1.57E+05	1.06E+00	2.36E-05	7.70E-02	1.83E-04	7.12E-02	5.91E-01	7.02E-02	9.36E-02	3.36E-02	0.00E+00	1.48E-03	5.37E-06	2.59E-12	8.63E-13	6.53E-25	2.32E-13	6.23E-22	2.99E-23	1.07E-20	2.77E-24	1.04E-22	3.42E-01	1.51E-21	6.05E-11	2.88E-09	6.87E-18	1.40E-23	4.32E-37	9.13E-33	5.93E-27	0.00E+00	1.60E-10	2.18E-03	1.03E-01	0.00E+00	0.00E+00	4.27E-02	3.44E-02	5.52E-11
6.16E-09	600.068	1.22E+19	0.00E+00	1.94E-01	5.91E+05	0.00E+00	1.98E-09	2.51E+05	1.31E+00	1.57E+05	1.09E+00	2.44E-05	7.95E-02	1.89E-04	7.35E-02	6.10E-01	7.25E-02	9.66E-02	3.47E-02	0.00E+00	1.53E-03	5.54E-06	2.76E-12	9.20E-13	6.96E-25	2.48E-13	6.86E-22	3.18E-23	1.14E-20	3.05E-24	1.12E-22	3.53E-01	1.66E-21	6.24E-11	2.97E-09	7.24E-18	1.54E-23	4.85E-37	9.96E-33	6.41E-27	0.00E+00	1.70E-10	2.25E-03	1.06E-01	0.00E+00	0.00E+00	4.41E-02	3.55E-02	5.88E-11
6.17E-09	600.07	1.22E+19	0.00E+00	2.00E-01	5.91E+05	0.00E+00	2.11E-09	2.51E+05	1.35E+00	1.57E+05	1.13E+00	2.51E-05	8.20E-02	1.95E-04	7.58E-02	6.30E-01	7.48E-02	9.98E-02	3.58E-02	0.00E+00	1.57E-03	5.72E-06	2.95E-12	9.80E-13	7.42E-25	2.64E-13	7.54E-22	3.39E-23	1.21E-20	3.35E-24	1.20E-22	3.65E-01	1.83E-21	6.45E-11	3.07E-09	7.65E-18	1.69E-23	5.45E-37	1.09E-32	6.94E-27	0.00E+00	1.81E-10	2.32E-03	1.09E-01	0.00E+00	0.00E+00	4.55E-02	3.67E-02	6.27E-11
6.18E-09	600.072	1.22E+19	0.00E+00	2.07E-01	5.91E+05	0.00E+00	2.25E-09	2.51E+05	1.39E+00	1.57E+05	1.17E+00	2.60E-05	8.47E-02	2.02E-04	7.83E-02	6.51E-01	7.73E-02	1.03E-01	3.70E-02	0.00E+00	1.63E-03	5.90E-06	3.14E-12	1.04E-12	7.91E-25	2.81E-13	8.30E-22	3.62E-23	1.29E-20	3.69E-24	1.29E-22	3.77E-01	2.01E-21	6.65E-11	3.17E-09	8.08E-18	1.86E-23	6.11E-37	1.18E-32	7.52E-27	0.00E+00	1.93E-10	2.39E-03	1.13E-01	0.00E+00	0.00E+00	4.70E-02	3.78E-02	6.68E-11
6.19E-09	600.075	1.22E+19	0.00E+00	2.13E-01	5.91E+05	0.00E+00	2.40E-09	2.51E+05	1.44E+00	1.57E+05	1.20E+00	2.68E-05	8.74E-02	2.08E-04	8.08E-02	6.72E-01	7.98E-02	1.06E-01	3.82E-02	0.00E+00	1.68E-03	6.09E-06	3.34E-12	1.11E-12	8.42E-25	3.00E-13	9.13E-22	3.85E-23	1.38E-20	4.06E-24	1.38E-22	3.89E-01	2.21E-21	6.87E-11	3.27E-09	8.54E-18	2.05E-23	6.87E-37	1.29E-32	8.14E-27	0.00E+00	2.06E-10	2.47E-03	1.17E-01	0.00E+00	0.00E+00	4.85E-02	3.91E-02	7.12E-11
6.20E-09	600.077	1.22E+19	0.00E+00	2.20E-01	5.91E+05	0.00E+00	2.55E-09	2.51E+05	1.48E+00	1.57E+05	1.24E+00	2.77E-05	9.03E-02	2.15E-04	8.34E-02	6.93E-01	8.23E-02	1.10E-01	3.94E-02	0.00E+00	1.73E-03	6.29E-06	3.56E-12	1.19E-12	8.98E-25	3.19E-13	1.00E-21	4.11E-23	1.47E-20	4.46E-24	1.49E-22	4.01E-01	2.44E-21	7.09E-11	3.37E-09	9.03E-18	2.25E-23	7.71E-37	1.41E-32	8.83E-27	0.00E+00	2.19E-10	2.55E-03	1.20E-01	0.00E+00	0.00E+00	5.01E-02	4.03E-02	7.59E-11
6.21E-09	600.08	1.22E+19	0.00E+00	2.27E-01	5.91E+05	0.00E+00	2.72E-09	2.51E+05	1.53E+00	1.57E+05	1.28E+00	2.86E-05	9.32E-02	2.22E-04	8.61E-02	7.16E-01	8.50E-02	1.13E-01	4.07E-02	0.00E+00	1.79E-03	6.49E-06	3.80E-12	1.26E-12	9.57E-25	3.40E-13	1.10E-21	4.38E-23	1.57E-20	4.91E-24	1.61E-22	4.14E-01	2.68E-21	7.32E-11	3.48E-09	9.56E-18	2.48E-23	8.67E-37	1.54E-32	9.57E-27	0.00E+00	2.34E-10	2.63E-03	1.24E-01	0.00E+00	0.00E+00	5.17E-02	4.16E-02	8.09E-11
6.22E-09	600.082	1.22E+19	0.00E+00	2.35E-01	5.91E+05	0.00E+00	2.90E-09	2.51E+05	1.58E+00	1.57E+05	1.32E+00	2.95E-05	9.62E-02	2.29E-04	8.89E-02	7.39E-01	8.77E-02	1.17E-01	4.20E-02	0.00E+00	1.85E-03	6.70E-06	4.05E-12	1.35E-12	1.02E-24	3.63E-13	1.21E-21	4.66E-23	1.67E-20	5.40E-24	1.73E-22	4.28E-01	2.95E-21	7.56E-11	3.60E-09	1.01E-17	2.73E-23	9.75E-37	1.68E-32	1.04E-26	0.00E+00	2.49E-10	2.72E-03	1.28E-01	0.00E+00	0.00E+00	5.33E-02	4.30E-02	8.62E-11
6.23E-09	600.085	1.22E+19	0.00E+00	2.42E-01	5.91E+05	0.00E+00	3.09E-09	2.51E+05	1.63E+00	1.57E+05	1.37E+00	3.04E-05	9.93E-02	2.36E-04	9.18E-02	7.63E-01	9.06E-02	1.21E-01	4.34E-02	0.00E+00	1.91E-03	6.92E-06	4.31E-12	1.44E-12	1.09E-24	3.86E-13	1.34E-21	4.97E-23	1.78E-20	5.94E-24	1.87E-22	4.41E-01	3.24E-21	7.80E-11	3.71E-09	1.07E-17	3.00E-23	1.10E-36	1.84E-32	1.13E-26	0.00E+00	2.66E-10	2.81E-03	1.32E-01	0.00E+00	0.00E+00	5.51E-02	4.44E-02	9.18E-11
6.24E-09	600.088	1.22E+19	0.00E+00	2.50E-01	5.91E+05	0.00E+00	3.29E-09	2.51E+05	1.68E+00	1.57E+05	1.41E+00	3.14E-05	1.02E-01	2.44E-04	9.47E-02	7.87E-01	9.35E-02	1.25E-01	4.48E-02	0.00E+00	1.97E-03	7.14E-06	4.60E-12	1.53E-12	1.16E-24	4.12E-13	1.47E-21	5.30E-23	1.89E-20	6.53E-24	2.02E-22	4.56E-01	3.57E-21	8.05E-11	3.83E-09	1.14E-17	3.30E-23	1.23E-36	2.01E-32	1.23E-26	0.00E+00	2.83E-10	2.90E-03	1.37E-01	0.00E+00	0.00E+00	5.68E-02	4.58E-02	9.78E-11
6.25E-09	600.09	1.22E+19	0.00E+00	2.58E-01	5.91E+05	0.00E+00	3.51E-09	2.51E+05	1.74E+00	1.57E+05	1.46E+00	3.24E-05	1.06E-01	2.52E-04	9.78E-02	8.13E-01	9.65E-02	1.29E-01	4.62E-02	0.00E+00	2.03E-03	7.37E-06	4.90E-12	1.63E-12	1.23E-24	4.39E-13	1.62E-21	5.64E-23	2.02E-20	7.19E-24	2.18E-22	4.70E-01	3.92E-21	8.31E-11	3.95E-09	1.21E-17	3.63E-23	1.39E-36	2.20E-32	1.33E-26	0.00E+00	3.02E-10	2.99E-03	1.41E-01	0.00E+00	0.00E+00	5.87E-02	4.73E-02	1.04E-10
6.26E-09	600.093	1.22E+19	0.00E+00	2.66E-01	5.91E+05	0.00E+00	3.74E-09	2.51E+05	1.79E+00	1.57E+05	1.50E+00	3.35E-05	1.09E-01	2.60E-04	1.01E-01	8.39E-01	9.96E-02	1.33E-01	4.77E-02	0.00E+00	2.10E-03	7.61E-06	5.22E-12	1.74E-12	1.32E-24	4.67E-13	1.78E-21	6.01E-23	2.15E-20	7.90E-24	2.36E-22	4.86E-01	4.32E-21	8.58E-11	4.08E-09	1.29E-17	3.99E-23	1.56E-36	2.41E-32	1.45E-26	0.00E+00	3.21E-10	3.09E-03	1.46E-01	0.00E+00	0.00E+00	6.06E-02	4.88E-02	1.11E-10
6.27E-09	600.096	1.22E+19	0.00E+00	2.75E-01	5.91E+05	0.00E+00	3.98E-09	2.51E+05	1.85E+00	1.57E+05	1.55E+00	3.46E-05	1.13E-01	2.68E-04	1.04E-01	8.66E-01	1.03E-01	1.37E-01	4.92E-02	0.00E+00	2.16E-03	7.86E-06	5.56E-12	1.85E-12	1.40E-24	4.98E-13	1.96E-21	6.41E-23	2.29E-20	8.69E-24	2.55E-22	5.01E-01	4.75E-21	8.86E-11	4.21E-09	1.37E-17	4.39E-23	1.76E-36	2.63E-32	1.58E-26	0.00E+00	3.42E-10	3.19E-03	1.50E-01	0.00E+00	0.00E+00	6.25E-02	5.04E-02	1.18E-10
6.28E-09	600.1	1.22E+19	0.00E+00	2.84E-01	5.91E+05	0.00E+00	4.25E-09	2.51E+05	1.91E+00	1.57E+05	1.60E+00	3.57E-05	1.16E-01	2.77E-04	1.08E-01	8.94E-01	1.06E-01	1.41E-01	5.08E-02	0.00E+00	2.23E-03	8.11E-06	5.93E-12	1.97E-12	1.49E-24	5.31E-13	2.15E-21	6.83E-23	2.44E-20	9.56E-24	2.77E-22	5.17E-01	5.22E-21	9.15E-11	4.35E-09	1.45E-17	4.83E-23	1.98E-36	2.88E-32	1.72E-26	0.00E+00	3.65E-10	3.29E-03	1.55E-01	0.00E+00	0.00E+00	6.45E-02	5.20E-02	1.26E-10
6.29E-09	600.103	1.22E+19	0.00E+00	2.93E-01	5.91E+05	0.00E+00	4.52E-09	2.51E+05	1.97E+00	1.57E+05	1.65E+00	3.68E-05	1.20E-01	2.86E-04	1.11E-01	9.23E-01	1.10E-01	1.46E-01	5.25E-02	0.00E+00	2.31E-03	8.37E-06	6.31E-12	2.10E-12	1.59E-24	5.66E-13	2.37E-21	7.28E-23	2.60E-20	1.05E-23	3.00E-22	5.34E-01	5.74E-21	9.44E-11	4.49E-09	1.55E-17	5.31E-23	2.24E-36	3.16E-32	1.88E-26	0.00E+00	3.89E-10	3.40E-03	1.60E-01	0.00E+00	0.00E+00	6.66E-02	5.37E-02	1.34E-10
6.30E-09	600.106	1.22E+19	0.00E+00	3.02E-01	5.91E+05	0.00E+00	4.82E-09	2.51E+05	2.04E+00	1.57E+05	1.71E+00	3.80E-05	1.24E-01	2.95E-04	1.15E-01	9.52E-01	1.13E-01	1.51E-01	5.41E-02	0.00E+00	2.38E-03	8.64E-06	6.73E-12	2.24E-12	1.70E-24	6.03E-13	2.60E-21	7.75E-23	2.77E-20	1.16E-23	3.26E-22	5.51E-01	6.32E-21	9.75E-11	4.64E-09	1.65E-17	5.84E-23	2.52E-36	3.46E-32	2.05E-26	0.00E+00	4.14E-10	3.51E-03	1.65E-01	0.00E+00	0.00E+00	6.88E-02	5.54E-02	1.43E-10
6.31E-09	600.109	1.22E+19	0.00E+00	3.12E-01	5.91E+05	0.00E+00	5.14E-09	2.51E+05	2.10E+00	1.57E+05	1.76E+00	3.92E-05	1.28E-01	3.05E-04	1.18E-01	9.83E-01	1.17E-01	1.56E-01	5.59E-02	0.00E+00	2.46E-03	8.92E-06	7.17E-12	2.39E-12	1.81E-24	6.42E-13	2.86E-21	8.26E-23	2.96E-20	1.27E-23	3.54E-22	5.69E-01	6.95E-21	1.01E-10	4.79E-09	1.76E-17	6.43E-23	2.84E-36	3.79E-32	2.24E-26	0.00E+00	4.41E-10	3.62E-03	1.71E-01	0.00E+00	0.00E+00	7.10E-02	5.72E-02	1.53E-10
6.32E-09	600.113	1.22E+19	0.00E+00	3.22E-01	5.91E+05	0.00E+00	5.47E-09	2.51E+05	2.17E+00	1.57E+05	1.82E+00	4.05E-05	1.32E-01	3.14E-04	1.22E-01	1.01E+00	1.21E-01	1.61E-01	5.77E-02	0.00E+00	2.54E-03	9.21E-06	7.64E-12	2.54E-12	1.93E-24	6.84E-13	3.15E-21	8.80E-23	3.15E-20	1.40E-23	3.85E-22	5.88E-01	7.64E-21	1.04E-10	4.94E-09	1.88E-17	7.07E-23	3.21E-36	4.16E-32	2.44E-26	0.00E+00	4.70E-10	3.74E-03	1.76E-01	0.00E+00	0.00E+00	7.33E-02	5.90E-02	1.63E-10
6.33E-09	600.117	1.22E+19	0.00E+00	3.33E-01	5.91E+05	0.00E+00	5.83E-09	2.51E+05	2.24E+00	1.57E+05	1.88E+00	4.18E-05	1.36E-01	3.25E-04	1.26E-01	1.05E+00	1.24E-01	1.66E-01	5.96E-02	0.00E+00	2.62E-03	9.51E-06	8.14E-12	2.71E-12	2.05E-24	7.29E-13	3.47E-21	9.38E-23	3.36E-20	1.54E-23	4.18E-22	6.07E-01	8.41E-21	1.07E-10	5.10E-09	2.01E-17	7.78E-23	3.62E-36	4.56E-32	2.67E-26	0.00E+00	5.01E-10	3.86E-03	1.82E-01	0.00E+00	0.00E+00	7.57E-02	6.09E-02	1.73E-10
6.34E-09	600.12	1.22E+19	0.00E+00	3.43E-01	5.91E+05	0.00E+00	6.21E-09	2.51E+05	2.31E+00	1.57E+05	1.94E+00	4.32E-05	1.41E-01	3.35E-04	1.30E-01	1.08E+00	1.28E-01	1.71E-01	6.15E-02	0.00E+00	2.70E-03	9.81E-06	8.68E-12	2.89E-12	2.19E-24	7.77E-13	3.81E-21	1.00E-22	3.58E-20	1.69E-23	4.56E-22	6.26E-01	9.25E-21	1.11E-10	5.26E-09	2.14E-17	8.56E-23	4.09E-36	5.01E-32	2.93E-26	0.00E+00	5.34E-10	3.98E-03	1.88E-01	0.00E+00	0.00E+00	7.81E-02	6.29E-02	1.85E-10
6.35E-09	600.124	1.22E+19	0.00E+00	3.54E-01	5.91E+05	0.00E+00	6.62E-09	2.51E+05	2.39E+00	1.57E+05	2.00E+00	4.46E-05	1.45E-01	3.46E-04	1.34E-01	1.12E+00	1.33E-01	1.77E-01	6.35E-02	0.00E+00	2.79E-03	1.01E-05	9.24E-12	3.08E-12	2.33E-24	8.28E-13	4.19E-21	1.07E-22	3.81E-20	1.86E-23	4.97E-22	6.46E-01	1.02E-20	1.14E-10	5.43E-09	2.29E-17	9.41E-23	4.62E-36	5.50E-32	3.20E-26	0.00E+00	5.69E-10	4.11E-03	1.94E-01	0.00E+00	0.00E+00	8.06E-02	6.49E-02	1.97E-10
6.36E-09	600.128	1.22E+19	0.00E+00	3.66E-01	5.91E+05	0.00E+00	7.06E-09	2.51E+05	2.46E+00	1.57E+05	2.07E+00	4.60E-05	1.50E-01	3.57E-04	1.39E-01	1.15E+00	1.37E-01	1.82E-01	6.55E-02	0.00E+00	2.88E-03	1.05E-05	9.85E-12	3.28E-12	2.49E-24	8.83E-13	4.61E-21	1.14E-22	4.06E-20	2.05E-23	5.42E-22	6.67E-01	1.12E-20	1.18E-10	5.61E-09	2.46E-17	1.04E-22	5.22E-36	6.04E-32	3.51E-26	0.00E+00	6.07E-10	4.24E-03	2.00E-01	0.00E+00	0.00E+00	8.32E-02	6.70E-02	2.10E-10
6.37E-09	600.132	1.22E+19	0.00E+00	3.78E-01	5.91E+05	0.00E+00	7.52E-09	2.51E+05	2.54E+00	1.57E+05	2.13E+00	4.75E-05	1.55E-01	3.69E-04	1.43E-01	1.19E+00	1.41E-01	1.88E-01	6.76E-02	0.00E+00	2.97E-03	1.08E-05	1.05E-11	3.49E-12	2.65E-24	9.40E-13	5.07E-21	1.21E-22	4.33E-20	2.26E-23	5.92E-22	6.89E-01	1.23E-20	1.22E-10	5.79E-09	2.63E-17	1.14E-22	5.90E-36	6.63E-32	3.85E-26	0.00E+00	6.46E-10	4.38E-03	2.06E-01	0.00E+00	0.00E+00	8.59E-02	6.92E-02	2.23E-10
6.38E-09	600.137	1.22E+19	0.00E+00	3.90E-01	5.91E+05	0.00E+00	8.01E-09	2.51E+05	2.63E+00	1.57E+05	2.20E+00	4.90E-05	1.60E-01	3.81E-04	1.48E-01	1.23E+00	1.46E-01	1.94E-01	6.98E-02	0.00E+00	3.07E-03	1.11E-05	1.12E-11	3.72E-12	2.83E-24	1.00E-12	5.58E-21	1.29E-22	4.61E-20	2.48E-23	6.47E-22	7.11E-01	1.35E-20	1.26E-10	5.98E-09	2.82E-17	1.25E-22	6.67E-36	7.29E-32	4.23E-26	0.00E+00	6.89E-10	4.52E-03	2.13E-01	0.00E+00	0.00E+00	8.87E-02	7.14E-02	2.38E-10
6.39E-09	600.141	1.22E+19	0.00E+00	4.02E-01	5.91E+05	0.00E+00	8.54E-09	2.51E+05	2.71E+00	1.57E+05	2.27E+00	5.06E-05	1.65E-01	3.93E-04	1.53E-01	1.27E+00	1.51E-01	2.01E-01	7.21E-02	0.00E+00	3.17E-03	1.15E-05	1.19E-11	3.97E-12	3.01E-24	1.07E-12	6.14E-21	1.37E-22	4.91E-20	2.73E-23	7.08E-22	7.34E-01	1.49E-20	1.30E-10	6.17E-09	3.03E-17	1.38E-22	7.54E-36	8.01E-32	4.64E-26	0.00E+00	7.34E-10	4.67E-03	2.20E-01	0.00E+00	0.00E+00	9.15E-02	7.37E-02	2.54E-10
6.40E-09	600.146	1.22E+19	0.00E+00	4.15E-01	5.91E+05	0.00E+00	9.10E-09	2.51E+05	2.80E+00	1.57E+05	2.35E+00	5.22E-05	1.70E-01	4.05E-04	1.57E-01	1.31E+00	1.55E-01	2.07E-01	7.44E-02	0.00E+00	3.27E-03	1.19E-05	1.27E-11	4.23E-12	3.21E-24	1.14E-12	6.75E-21	1.46E-22	5.24E-20	3.00E-23	7.75E-22	7.58E-01	1.64E-20	1.34E-10	6.37E-09	3.25E-17	1.52E-22	8.54E-36	8.81E-32	5.10E-26	0.00E+00	7.82E-10	4.82E-03	2.27E-01	0.00E+00	0.00E+00	9.45E-02	7.61E-02	2.70E-10
6.41E-09	600.15	1.22E+19	0.00E+00	4.29E-01	5.91E+05	0.00E+00	9.69E-09	2.51E+05	2.89E+00	1.57E+05	2.42E+00	5.39E-05	1.76E-01	4.19E-04	1.63E-01	1.35E+00	1.60E-01	2.14E-01	7.68E-02	0.00E+00	3.38E-03	1.23E-05	1.35E-11	4.51E-12	3.42E-24	1.21E-12	7.43E-21	1.56E-22	5.58E-20	3.30E-23	8.50E-22	7.82E-01	1.80E-20	1.38E-10	6.58E-09	3.49E-17	1.67E-22	9.67E-36	9.69E-32	5.62E-26	0.00E+00	8.33E-10	4.97E-03	2.34E-01	0.00E+00	0.00E+00	9.75E-02	7.86E-02	2.88E-10
6.42E-09	600.155	1.22E+19	0.00E+00	4.43E-01	5.91E+05	0.00E+00	1.03E-08	2.51E+05	2.98E+00	1.57E+05	2.50E+00	5.57E-05	1.82E-01	4.32E-04	1.68E-01	1.39E+00	1.66E-01	2.21E-01	7.93E-02	0.00E+00	3.49E-03	1.27E-05	1.44E-11	4.80E-12	3.65E-24	1.29E-12	8.17E-21	1.66E-22	5.95E-20	3.63E-23	9.32E-22	8.07E-01	1.98E-20	1.43E-10	6.79E-09	3.75E-17	1.83E-22	1.09E-35	1.07E-31	6.18E-26	0.00E+00	8.88E-10	5.13E-03	2.42E-01	0.00E+00	0.00E+00	1.01E-01	8.11E-02	3.07E-10
6.43E-09	600.16	1.22E+19	0.00E+00	4.57E-01	5.91E+05	0.00E+00	1.10E-08	2.51E+05	3.08E+00	1.57E+05	2.58E+00	5.75E-05	1.87E-01	4.46E-04	1.73E-01	1.44E+00	1.71E-01	2.28E-01	8.18E-02	0.00E+00	3.60E-03	1.31E-05	1.54E-11	5.12E-12	3.89E-24	1.38E-12	8.99E-21	1.77E-22	6.34E-20	4.00E-23	1.02E-21	8.33E-01	2.18E-20	1.47E-10	7.01E-09	4.04E-17	2.02E-22	1.24E-35	1.17E-31	6.81E-26	0.00E+00	9.46E-10	5.30E-03	2.50E-01	0.00E+00	0.00E+00	1.04E-01	8.37E-02	3.27E-10
6.44E-09	600.165	1.22E+19	0.00E+00	4.72E-01	5.91E+05	0.00E+00	1.17E-08	2.51E+05	3.18E+00	1.57E+05	2.66E+00	5.93E-05	1.93E-01	4.60E-04	1.79E-01	1.49E+00	1.76E-01	2.35E-01	8.45E-02	0.00E+00	3.72E-03	1.35E-05	1.64E-11	5.45E-12	4.14E-24	1.47E-12	9.89E-21	1.89E-22	6.75E-20	4.40E-23	1.12E-21	8.60E-01	2.40E-20	1.52E-10	7.23E-09	4.35E-17	2.22E-22	1.41E-35	1.29E-31	7.51E-26	0.00E+00	1.01E-09	5.47E-03	2.58E-01	0.00E+00	0.00E+00	1.07E-01	8.64E-02	3.49E-10
6.45E-09	600.171	1.22E+19	0.00E+00	4.87E-01	5.91E+05	0.00E+00	1.25E-08	2.51E+05	3.28E+00	1.57E+05	2.75E+00	6.12E-05	2.00E-01	4.75E-04	1.85E-01	1.53E+00	1.82E-01	2.43E-01	8.72E-02	0.00E+00	3.84E-03	1.39E-05	1.75E-11	5.81E-12	4.42E-24	1.56E-12	1.09E-20	2.01E-22	7.20E-20	4.83E-23	1.24E-21	8.88E-01	2.64E-20	1.57E-10	7.47E-09	4.68E-17	2.44E-22	1.59E-35	1.42E-31	8.29E-26	0.00E+00	1.07E-09	5.65E-03	2.66E-01	0.00E+00	0.00E+00	1.11E-01	8.92E-02	3.71E-10
6.46E-09	600.176	1.22E+19	0.00E+00	5.03E-01	5.91E+05	0.00E+00	1.33E-08	2.51E+05	3.39E+00	1.57E+05	2.84E+00	6.32E-05	2.06E-01	4.91E-04	1.91E-01	1.58E+00	1.88E-01	2.51E-01	9.00E-02	0.00E+00	3.96E-03	1.44E-05	1.86E-11	6.19E-12	4.71E-24	1.67E-12	1.20E-20	2.14E-22	7.67E-20	5.32E-23	1.36E-21	9.17E-01	2.90E-20	1.62E-10	7.71E-09	5.05E-17	2.69E-22	1.81E-35	1.57E-31	9.15E-26	0.00E+00	1.14E-09	5.83E-03	2.75E-01	0.00E+00	0.00E+00	1.14E-01	9.21E-02	3.96E-10
6.47E-09	600.182	1.22E+19	0.00E+00	5.19E-01	5.91E+05	0.00E+00	1.42E-08	2.51E+05	3.49E+00	1.57E+05	2.93E+00	6.52E-05	2.13E-01	5.06E-04	1.97E-01	1.63E+00	1.94E-01	2.59E-01	9.29E-02	0.00E+00	4.09E-03	1.48E-05	1.98E-11	6.60E-12	5.02E-24	1.78E-12	1.32E-20	2.28E-22	8.17E-20	5.85E-23	1.50E-21	9.46E-01	3.19E-20	1.68E-10	7.96E-09	5.44E-17	2.95E-22	2.05E-35	1.73E-31	1.01E-25	0.00E+00	1.22E-09	6.02E-03	2.84E-01	0.00E+00	0.00E+00	1.18E-01	9.51E-02	4.22E-10
6.48E-09	600.188	1.22E+19	0.00E+00	5.36E-01	5.91E+05	0.00E+00	1.51E-08	2.51E+05	3.61E+00	1.57E+05	3.03E+00	6.74E-05	2.20E-01	5.23E-04	2.03E-01	1.69E+00	2.00E-01	2.67E-01	9.59E-02	0.00E+00	4.22E-03	1.53E-05	2.11E-11	7.03E-12	5.35E-24	1.89E-12	1.45E-20	2.43E-22	8.71E-20	6.44E-23	1.65E-21	9.77E-01	3.51E-20	1.73E-10	8.22E-09	5.87E-17	3.25E-22	2.33E-35	1.91E-31	1.12E-25	0.00E+00	1.30E-09	6.21E-03	2.93E-01	0.00E+00	0.00E+00	1.22E-01	9.81E-02	4.49E-10
6.49E-09	600.194	1.22E+19	0.00E+00	5.53E-01	5.91E+05	0.00E+00	1.61E-08	2.51E+05	3.72E+00	1.57E+05	3.12E+00	6.95E-05	2.27E-01	5.40E-04	2.10E-01	1.74E+00	2.07E-01	2.76E-01	9.90E-02	0.00E+00	4.36E-03	1.58E-05	2.25E-11	7.49E-12	5.70E-24	2.02E-12	1.59E-20	2.59E-22	9.28E-20	7.08E-23	1.82E-21	1.01E+00	3.86E-20	1.79E-10	8.48E-09	6.34E-17	3.57E-22	2.64E-35	2.11E-31	1.24E-25	0.00E+00	1.39E-09	6.41E-03	3.02E-01	0.00E+00	0.00E+00	1.26E-01	1.01E-01	4.79E-10
6.50E-09	600.2	1.22E+19	0.00E+00	5.71E-01	5.91E+05	0.00E+00	1.72E-08	2.51E+05	3.84E+00	1.57E+05	3.22E+00	7.18E-05	2.34E-01	5.57E-04	2.16E-01	1.80E+00	2.14E-01	2.85E-01	1.02E-01	0.00E+00	4.50E-03	1.63E-05	2.40E-11	7.98E-12	6.07E-24	2.15E-12	1.75E-20	2.76E-22	9.89E-20	7.79E-23	2.01E-21	1.04E+00	4.25E-20	1.84E-10	8.76E-09	6.86E-17	3.93E-22	3.00E-35	2.32E-31	1.37E-25	0.00E+00	1.48E-09	6.62E-03	3.12E-01	0.00E+00	0.00E+00	1.30E-01	1.05E-01	5.10E-10
6.51E-09	600.207	1.22E+19	0.00E+00	5.89E-01	5.91E+05	0.00E+00	1.83E-08	2.51E+05	3.97E+00	1.57E+05	3.33E+00	7.41E-05	2.42E-01	5.75E-04	2.23E-01	1.86E+00	2.20E-01	2.94E-01	1.06E-01	0.00E+00	4.64E-03	1.68E-05	2.56E-11	8.51E-12	6.47E-24	2.29E-12	1.93E-20	2.95E-22	1.05E-19	8.57E-23	2.23E-21	1.07E+00	4.67E-20	1.90E-10	9.04E-09	7.41E-17	4.32E-22	3.41E-35	2.57E-31	1.52E-25	0.00E+00	1.57E-09	6.83E-03	3.22E-01	0.00E+00	0.00E+00	1.34E-01	1.08E-01	5.44E-10
6.52E-09	600.213	1.22E+19	0.00E+00	6.08E-01	5.91E+05	0.00E+00	1.95E-08	2.51E+05	4.10E+00	1.57E+05	3.44E+00	7.65E-05	2.49E-01	5.94E-04	2.31E-01	1.92E+00	2.28E-01	3.03E-01	1.09E-01	0.00E+00	4.79E-03	1.74E-05	2.72E-11	9.07E-12	6.90E-24	2.44E-12	2.12E-20	3.14E-22	1.12E-19	9.42E-23	2.46E-21	1.11E+00	5.14E-20	1.96E-10	9.33E-09	8.02E-17	4.76E-22	3.88E-35	2.84E-31	1.69E-25	0.00E+00	1.68E-09	7.05E-03	3.32E-01	0.00E+00	0.00E+00	1.38E-01	1.11E-01	5.80E-10
6.53E-09	600.22	1.22E+19	0.00E+00	6.28E-01	5.91E+05	0.00E+00	2.08E-08	2.51E+05	4.23E+00	1.57E+05	3.55E+00	7.90E-05	2.57E-01	6.13E-04	2.38E-01	1.98E+00	2.35E-01	3.13E-01	1.12E-01	0.00E+00	4.95E-03	1.79E-05	2.90E-11	9.66E-12	7.36E-24	2.60E-12	2.33E-20	3.35E-22	1.20E-19	1.04E-22	2.73E-21	1.14E+00	5.66E-20	2.03E-10	9.63E-09	8.68E-17	5.23E-22	4.41E-35	3.13E-31	1.87E-25	0.00E+00	1.79E-09	7.28E-03	3.43E-01	0.00E+00	0.00E+00	1.43E-01	1.15E-01	6.18E-10
6.54E-09	600.227	1.22E+19	0.00E+00	6.48E-01	5.91E+05	0.00E+00	2.21E-08	2.51E+05	4.36E+00	1.57E+05	3.66E+00	8.15E-05	2.66E-01	6.32E-04	2.46E-01	2.04E+00	2.42E-01	3.23E-01	1.16E-01	0.00E+00	5.11E-03	1.85E-05	3.09E-11	1.03E-11	7.84E-24	2.77E-12	2.56E-20	3.57E-22	1.28E-19	1.14E-22	3.02E-21	1.18E+00	6.22E-20	2.09E-10	9.94E-09	9.40E-17	5.76E-22	5.01E-35	3.46E-31	2.08E-25	0.00E+00	1.90E-09	7.51E-03	3.54E-01	0.00E+00	0.00E+00	1.47E-01	1.19E-01	6.58E-10
6.55E-09	600.235	1.22E+19	0.00E+00	6.69E-01	5.91E+05	0.00E+00	2.36E-08	2.51E+05	4.51E+00	1.57E+05	3.78E+00	8.41E-05	2.74E-01	6.53E-04	2.54E-01	2.11E+00	2.50E-01	3.34E-01	1.20E-01	0.00E+00	5.27E-03	1.91E-05	3.30E-11	1.10E-11	8.36E-24	2.95E-12	2.82E-20	3.80E-22	1.36E-19	1.25E-22	3.35E-21	1.22E+00	6.84E-20	2.16E-10	1.03E-08	1.02E-16	6.33E-22	5.71E-35	3.83E-31	2.31E-25	0.00E+00	2.03E-09	7.76E-03	3.66E-01	0.00E+00	0.00E+00	1.52E-01	1.23E-01	7.01E-10
6.56E-09	600.242	1.22E+19	0.00E+00	6.91E-01	5.91E+05	0.00E+00	2.51E-08	2.51E+05	4.65E+00	1.57E+05	3.90E+00	8.69E-05	2.83E-01	6.74E-04	2.62E-01	2.18E+00	2.58E-01	3.44E-01	1.24E-01	0.00E+00	5.45E-03	1.97E-05	3.51E-11	1.17E-11	8.91E-24	3.15E-12	3.10E-20	4.05E-22	1.45E-19	1.38E-22	3.72E-21	1.26E+00	7.53E-20	2.23E-10	1.06E-08	1.10E-16	6.96E-22	6.49E-35	4.23E-31	2.57E-25	0.00E+00	2.16E-09	8.01E-03	3.77E-01	0.00E+00	0.00E+00	1.57E-01	1.27E-01	7.47E-10
6.57E-09	600.25	1.22E+19	0.00E+00	7.13E-01	5.91E+05	0.00E+00	2.68E-08	2.51E+05	4.80E+00	1.57E+05	4.03E+00	8.97E-05	2.92E-01	6.96E-04	2.70E-01	2.25E+00	2.67E-01	3.55E-01	1.28E-01	0.00E+00	5.62E-03	2.04E-05	3.74E-11	1.25E-11	9.50E-24	3.35E-12	3.41E-20	4.31E-22	1.54E-19	1.52E-22	4.13E-21	1.30E+00	8.28E-20	2.30E-10	1.09E-08	1.20E-16	7.66E-22	7.40E-35	4.69E-31	2.86E-25	0.00E+00	2.30E-09	8.27E-03	3.90E-01	0.00E+00	0.00E+00	1.62E-01	1.31E-01	7.96E-10
6.58E-09	600.258	1.22E+19	0.00E+00	7.36E-01	5.91E+05	0.00E+00	2.85E-08	2.51E+05	4.96E+00	1.57E+05	4.16E+00	9.26E-05	3.02E-01	7.18E-04	2.79E-01	2.32E+00	2.75E-01	3.67E-01	1.32E-01	0.00E+00	5.80E-03	2.10E-05	3.99E-11	1.33E-11	1.01E-23	3.57E-12	3.75E-20	4.60E-22	1.64E-19	1.67E-22	4.59E-21	1.34E+00	9.11E-20	2.38E-10	1.13E-08	1.30E-16	8.43E-22	8.43E-35	5.19E-31	3.18E-25	0.00E+00	2.45E-09	8.53E-03	4.02E-01	0.00E+00	0.00E+00	1.67E-01	1.35E-01	8.48E-10
6.59E-09	600.266	1.22E+19	0.00E+00	7.60E-01	5.91E+05	0.00E+00	3.04E-08	2.51E+05	5.12E+00	1.57E+05	4.29E+00	9.56E-05	3.12E-01	7.41E-04	2.88E-01	2.39E+00	2.84E-01	3.79E-01	1.36E-01	0.00E+00	5.99E-03	2.17E-05	4.25E-11	1.41E-11	1.08E-23	3.81E-12	4.13E-20	4.90E-22	1.75E-19	1.84E-22	5.10E-21	1.39E+00	1.00E-19	2.46E-10	1.17E-08	1.41E-16	9.27E-22	9.60E-35	5.74E-31	3.55E-25	0.00E+00	2.61E-09	8.81E-03	4.15E-01	0.00E+00	0.00E+00	1.73E-01	1.39E-01	9.04E-10
6.60E-09	600.275	1.22E+19	0.00E+00	7.84E-01	5.91E+05	0.00E+00	3.24E-08	2.51E+05	5.28E+00	1.57E+05	4.43E+00	9.86E-05	3.22E-01	7.65E-04	2.97E-01	2.47E+00	2.93E-01	3.91E-01	1.40E-01	0.00E+00	6.18E-03	2.24E-05	4.53E-11	1.51E-11	1.15E-23	4.06E-12	4.54E-20	5.22E-22	1.87E-19	2.02E-22	5.67E-21	1.43E+00	1.10E-19	2.54E-10	1.20E-08	1.53E-16	1.02E-21	1.09E-34	6.36E-31	3.96E-25	0.00E+00	2.79E-09	9.09E-03	4.29E-01	0.00E+00	0.00E+00	1.78E-01	1.44E-01	9.63E-10
6.61E-09	600.284	1.22E+19	0.00E+00	8.10E-01	5.91E+05	0.00E+00	3.45E-08	2.51E+05	5.45E+00	1.57E+05	4.57E+00	1.02E-04	3.32E-01	7.90E-04	3.07E-01	2.55E+00	3.03E-01	4.04E-01	1.45E-01	0.00E+00	6.38E-03	2.31E-05	4.83E-11	1.61E-11	1.23E-23	4.32E-12	5.00E-20	5.56E-22	1.99E-19	2.22E-22	6.32E-21	1.48E+00	1.21E-19	2.62E-10	1.24E-08	1.67E-16	1.12E-21	1.25E-34	7.05E-31	4.41E-25	0.00E+00	2.97E-09	9.38E-03	4.42E-01	0.00E+00	0.00E+00	1.84E-01	1.48E-01	1.03E-09
6.62E-09	600.293	1.22E+19	0.00E+00	8.36E-01	5.91E+05	0.00E+00	3.68E-08	2.51E+05	5.63E+00	1.57E+05	4.72E+00	1.05E-04	3.43E-01	8.15E-04	3.17E-01	2.63E+00	3.13E-01	4.17E-01	1.50E-01	0.00E+00	6.59E-03	2.39E-05	5.14E-11	1.71E-11	1.31E-23	4.61E-12	5.49E-20	5.93E-22	2.12E-19	2.44E-22	7.04E-21	1.52E+00	1.33E-19	2.70E-10	1.28E-08	1.81E-16	1.23E-21	1.42E-34	7.82E-31	4.93E-25	0.00E+00	3.16E-09	9.69E-03	4.57E-01	0.00E+00	0.00E+00	1.90E-01	1.53E-01	1.09E-09
6.63E-09	600.303	1.22E+19	0.00E+00	8.63E-01	5.91E+05	0.00E+00	3.92E-08	2.51E+05	5.81E+00	1.57E+05	4.87E+00	1.09E-04	3.54E-01	8.42E-04	3.27E-01	2.72E+00	3.23E-01	4.30E-01	1.54E-01	0.00E+00	6.80E-03	2.47E-05	5.48E-11	1.82E-11	1.39E-23	4.91E-12	6.04E-20	6.32E-22	2.26E-19	2.69E-22	7.85E-21	1.57E+00	1.47E-19	2.79E-10	1.32E-08	1.97E-16	1.36E-21	1.63E-34	8.67E-31	5.50E-25	0.00E+00	3.37E-09	1.00E-02	4.71E-01	0.00E+00	0.00E+00	1.96E-01	1.58E-01	1.17E-09
6.64E-09	600.312	1.22E+19	0.00E+00	8.90E-01	5.91E+05	0.00E+00	4.18E-08	2.51E+05	6.00E+00	1.57E+05	5.03E+00	1.12E-04	3.65E-01	8.69E-04	3.37E-01	2.80E+00	3.33E-01	4.44E-01	1.59E-01	0.00E+00	7.03E-03	2.55E-05	5.84E-11	1.94E-11	1.49E-23	5.23E-12	6.65E-20	6.73E-22	2.41E-19	2.96E-22	8.75E-21	1.62E+00	1.61E-19	2.88E-10	1.37E-08	2.14E-16	1.49E-21	1.86E-34	9.61E-31	6.15E-25	0.00E+00	3.59E-09	1.03E-02	4.87E-01	0.00E+00	0.00E+00	2.03E-01	1.63E-01	1.24E-09
6.65E-09	600.322	1.22E+19	0.00E+00	9.19E-01	5.91E+05	0.00E+00	4.45E-08	2.51E+05	6.19E+00	1.57E+05	5.19E+00	1.16E-04	3.77E-01	8.97E-04	3.48E-01	2.90E+00	3.44E-01	4.58E-01	1.65E-01	0.00E+00	7.25E-03	2.63E-05	6.22E-11	2.07E-11	1.58E-23	5.57E-12	7.31E-20	7.18E-22	2.57E-19	3.25E-22	9.77E-21	1.68E+00	1.77E-19	2.97E-10	1.41E-08	2.33E-16	1.64E-21	2.12E-34	1.07E-30	6.88E-25	0.00E+00	3.83E-09	1.07E-02	5.02E-01	0.00E+00	0.00E+00	2.09E-01	1.68E-01	1.32E-09
6.66E-09	600.333	1.22E+19	0.00E+00	9.49E-01	5.91E+05	0.00E+00	4.74E-08	2.51E+05	6.39E+00	1.57E+05	5.36E+00	1.19E-04	3.89E-01	9.26E-04	3.60E-01	2.99E+00	3.55E-01	4.73E-01	1.70E-01	0.00E+00	7.49E-03	2.71E-05	6.63E-11	2.21E-11	1.69E-23	5.94E-12	8.04E-20	7.65E-22	2.73E-19	3.58E-22	1.09E-20	1.73E+00	1.95E-19	3.07E-10	1.46E-08	2.54E-16	1.81E-21	2.42E-34	1.18E-30	7.69E-25	0.00E+00	4.08E-09	1.10E-02	5.18E-01	0.00E+00	0.00E+00	2.16E-01	1.74E-01	1.41E-09
6.67E-09	600.344	1.22E+19	0.00E+00	9.79E-01	5.91E+05	0.00E+00	5.05E-08	2.51E+05	6.60E+00	1.57E+05	5.53E+00	1.23E-04	4.02E-01	9.55E-04	3.71E-01	3.08E+00	3.66E-01	4.88E-01	1.75E-01	0.00E+00	7.73E-03	2.80E-05	7.06E-11	2.35E-11	1.80E-23	6.33E-12	8.85E-20	8.15E-22	2.91E-19	3.94E-22	1.22E-20	1.79E+00	2.15E-19	3.17E-10	1.50E-08	2.77E-16	1.99E-21	2.77E-34	1.32E-30	8.61E-25	0.00E+00	4.35E-09	1.14E-02	5.35E-01	0.00E+00	0.00E+00	2.23E-01	1.79E-01	1.50E-09
6.68E-09	600.355	1.22E+19	0.00E+00	1.01E+00	5.91E+05	0.00E+00	5.38E-08	2.51E+05	6.81E+00	1.57E+05	5.71E+00	1.27E-04	4.15E-01	9.86E-04	3.83E-01	3.18E+00	3.78E-01	5.04E-01	1.81E-01	0.00E+00	7.98E-03	2.89E-05	7.53E-11	2.51E-11	1.92E-23	6.74E-12	9.73E-20	8.68E-22	3.10E-19	4.33E-22	1.36E-20	1.84E+00	2.36E-19	3.27E-10	1.55E-08	3.02E-16	2.19E-21	3.16E-34	1.46E-30	9.64E-25	0.00E+00	4.63E-09	1.17E-02	5.52E-01	0.00E+00	0.00E+00	2.30E-01	1.85E-01	1.60E-09
6.69E-09	600.366	1.22E+19	0.00E+00	1.04E+00	5.91E+05	0.00E+00	5.74E-08	2.51E+05	7.03E+00	1.57E+05	5.90E+00	1.31E-04	4.28E-01	1.02E-03	3.95E-01	3.29E+00	3.90E-01	5.20E-01	1.87E-01	0.00E+00	8.24E-03	2.98E-05	8.02E-11	2.67E-11	2.05E-23	7.19E-12	1.07E-19	9.25E-22	3.31E-19	4.76E-22	1.53E-20	1.90E+00	2.60E-19	3.38E-10	1.60E-08	3.29E-16	2.40E-21	3.62E-34	1.62E-30	1.08E-24	0.00E+00	4.93E-09	1.21E-02	5.70E-01	0.00E+00	0.00E+00	2.37E-01	1.91E-01	1.71E-09
6.70E-09	600.378	1.22E+19	0.00E+00	1.08E+00	5.91E+05	0.00E+00	6.11E-08	2.51E+05	7.26E+00	1.57E+05	6.09E+00	1.36E-04	4.42E-01	1.05E-03	4.08E-01	3.39E+00	4.03E-01	5.37E-01	1.93E-01	0.00E+00	8.50E-03	3.08E-05	8.55E-11	2.85E-11	2.18E-23	7.66E-12	1.18E-19	9.86E-22	3.53E-19	5.24E-22	1.71E-20	1.96E+00	2.86E-19	3.49E-10	1.65E-08	3.59E-16	2.64E-21	4.14E-34	1.80E-30	1.21E-24	0.00E+00	5.26E-09	1.25E-02	5.89E-01	0.00E+00	0.00E+00	2.45E-01	1.97E-01	1.82E-09
6.71E-09	600.39	1.22E+19	0.00E+00	1.11E+00	5.91E+05	0.00E+00	6.51E-08	2.51E+05	7.49E+00	1.57E+05	6.28E+00	1.40E-04	4.56E-01	1.08E-03	4.21E-01	3.50E+00	4.16E-01	5.54E-01	1.99E-01	0.00E+00	8.78E-03	3.18E-05	9.11E-11	3.03E-11	2.33E-23	8.16E-12	1.30E-19	1.05E-21	3.76E-19	5.76E-22	1.91E-20	2.03E+00	3.14E-19	3.60E-10	1.71E-08	3.91E-16	2.91E-21	4.74E-34	2.01E-30	1.36E-24	0.00E+00	5.60E-09	1.29E-02	6.08E-01	0.00E+00	0.00E+00	2.53E-01	2.04E-01	1.94E-09
6.72E-09	600.403	1.22E+19	0.00E+00	1.15E+00	5.91E+05	0.00E+00	6.94E-08	2.51E+05	7.73E+00	1.57E+05	6.48E+00	1.44E-04	4.71E-01	1.12E-03	4.35E-01	3.62E+00	4.29E-01	5.72E-01	2.06E-01	0.00E+00	9.06E-03	3.28E-05	9.71E-11	3.23E-11	2.48E-23	8.69E-12	1.42E-19	1.12E-21	4.00E-19	6.34E-22	2.14E-20	2.09E+00	3.46E-19	3.72E-10	1.76E-08	4.27E-16	3.20E-21	5.42E-34	2.23E-30	1.52E-24	0.00E+00	5.97E-09	1.33E-02	6.27E-01	0.00E+00	0.00E+00	2.61E-01	2.10E-01	2.06E-09
6.73E-09	600.416	1.22E+19	0.00E+00	1.19E+00	5.91E+05	0.00E+00	7.40E-08	2.51E+05	7.98E+00	1.57E+05	6.69E+00	1.49E-04	4.86E-01	1.16E-03	4.49E-01	3.73E+00	4.43E-01	5.91E-01	2.12E-01	0.00E+00	9.36E-03	3.39E-05	1.03E-10	3.44E-11	2.64E-23	9.26E-12	1.57E-19	1.19E-21	4.27E-19	6.97E-22	2.40E-20	2.16E+00	3.80E-19	3.84E-10	1.82E-08	4.66E-16	3.52E-21	6.21E-34	2.48E-30	1.71E-24	0.00E+00	6.36E-09	1.37E-02	6.48E-01	0.00E+00	0.00E+00	2.70E-01	2.17E-01	2.20E-09
6.74E-09	600.429	1.22E+19	0.00E+00	1.22E+00	5.91E+05	0.00E+00	7.88E-08	2.51E+05	8.24E+00	1.57E+05	6.91E+00	1.54E-04	5.02E-01	1.19E-03	4.63E-01	3.85E+00	4.58E-01	6.10E-01	2.19E-01	0.00E+00	9.66E-03	3.50E-05	1.10E-10	3.67E-11	2.82E-23	9.87E-12	1.72E-19	1.27E-21	4.55E-19	7.67E-22	2.69E-20	2.23E+00	4.18E-19	3.97E-10	1.88E-08	5.09E-16	3.87E-21	7.12E-34	2.76E-30	1.92E-24	0.00E+00	6.78E-09	1.42E-02	6.68E-01	0.00E+00	0.00E+00	2.78E-01	2.24E-01	2.34E-09
6.75E-09	600.443	1.22E+19	0.00E+00	1.26E+00	5.91E+05	0.00E+00	8.40E-08	2.51E+05	8.50E+00	1.57E+05	7.13E+00	1.59E-04	5.18E-01	1.23E-03	4.78E-01	3.98E+00	4.72E-01	6.30E-01	2.26E-01	0.00E+00	9.97E-03	3.61E-05	1.17E-10	3.91E-11	3.01E-23	1.05E-11	1.90E-19	1.36E-21	4.84E-19	8.44E-22	3.02E-20	2.30E+00	4.60E-19	4.10E-10	1.94E-08	5.55E-16	4.26E-21	8.16E-34	3.08E-30	2.16E-24	0.00E+00	7.22E-09	1.46E-02	6.90E-01	0.00E+00	0.00E+00	2.87E-01	2.31E-01	2.50E-09
6.76E-09	600.457	1.22E+19	0.00E+00	1.30E+00	5.91E+05	0.00E+00	8.95E-08	2.51E+05	8.78E+00	1.57E+05	7.36E+00	1.64E-04	5.35E-01	1.27E-03	4.94E-01	4.11E+00	4.88E-01	6.50E-01	2.33E-01	0.00E+00	1.03E-02	3.73E-05	1.25E-10	4.17E-11	3.21E-23	1.12E-11	2.08E-19	1.44E-21	5.16E-19	9.28E-22	3.39E-20	2.38E+00	5.06E-19	4.23E-10	2.00E-08	6.07E-16	4.68E-21	9.35E-34	3.43E-30	2.43E-24	0.00E+00	7.70E-09	1.51E-02	7.12E-01	0.00E+00	0.00E+00	2.96E-01	2.39E-01	2.66E-09
6.77E-09	600.472	1.22E+19	0.00E+00	1.35E+00	5.91E+05	0.00E+00	9.53E-08	2.51E+05	9.06E+00	1.57E+05	7.60E+00	1.69E-04	5.52E-01	1.31E-03	5.10E-01	4.24E+00	5.03E-01	6.71E-01	2.41E-01	0.00E+00	1.06E-02	3.85E-05	1.33E-10	4.44E-11	3.42E-23	1.19E-11	2.29E-19	1.54E-21	5.50E-19	1.02E-21	3.81E-20	2.45E+00	5.56E-19	4.37E-10	2.07E-08	6.63E-16	5.15E-21	1.07E-33	3.82E-30	2.73E-24	0.00E+00	8.20E-09	1.56E-02	7.35E-01	0.00E+00	0.00E+00	3.06E-01	2.46E-01	2.84E-09
6.78E-09	600.487	1.22E+19	0.00E+00	1.39E+00	5.91E+05	0.00E+00	1.02E-07	2.51E+05	9.35E+00	1.57E+05	7.85E+00	1.75E-04	5.70E-01	1.35E-03	5.26E-01	4.37E+00	5.20E-01	6.92E-01	2.49E-01	0.00E+00	1.10E-02	3.97E-05	1.42E-10	4.73E-11	3.64E-23	1.27E-11	2.52E-19	1.64E-21	5.86E-19	1.12E-21	4.28E-20	2.53E+00	6.12E-19	4.51E-10	2.13E-08	7.24E-16	5.67E-21	1.23E-33	4.26E-30	3.07E-24	0.00E+00	8.74E-09	1.61E-02	7.59E-01	0.00E+00	0.00E+00	3.16E-01	2.54E-01	3.02E-09
6.79E-09	600.503	1.22E+19	0.00E+00	1.43E+00	5.91E+05	0.00E+00	1.08E-07	2.51E+05	9.66E+00	1.57E+05	8.10E+00	1.80E-04	5.88E-01	1.40E-03	5.43E-01	4.52E+00	5.36E-01	7.15E-01	2.57E-01	0.00E+00	1.13E-02	4.10E-05	1.51E-10	5.04E-11	3.89E-23	1.36E-11	2.77E-19	1.75E-21	6.25E-19	1.23E-21	4.81E-20	2.61E+00	6.73E-19	4.65E-10	2.20E-08	7.92E-16	6.23E-21	1.41E-33	4.75E-30	3.45E-24	0.00E+00	9.31E-09	1.66E-02	7.83E-01	0.00E+00	0.00E+00	3.26E-01	2.63E-01	3.22E-09
6.80E-09	600.519	1.22E+19	0.00E+00	1.48E+00	5.91E+05	-7.36E-09	1.15E-07	2.51E+05	9.97E+00	1.57E+05	8.36E+00	1.86E-04	6.07E-01	1.44E-03	5.61E-01	4.66E+00	5.54E-01	7.38E-01	2.65E-01	0.00E+00	1.17E-02	4.23E-05	1.61E-10	5.37E-11	4.14E-23	1.45E-11	3.05E-19	1.86E-21	6.66E-19	1.36E-21	5.40E-20	2.70E+00	7.41E-19	4.81E-10	2.27E-08	8.66E-16	6.85E-21	1.62E-33	5.30E-30	3.88E-24	0.00E+00	9.92E-09	1.72E-02	8.09E-01	0.00E+00	0.00E+00	3.37E-01	2.71E-01	3.43E-09
6.81E-09	600.536	1.22E+19	0.00E+00	1.53E+00	5.91E+05	-7.36E-09	1.23E-07	2.51E+05	1.03E+01	1.57E+05	8.63E+00	1.92E-04	6.26E-01	1.49E-03	5.79E-01	4.81E+00	5.71E-01	7.62E-01	2.74E-01	0.00E+00	1.21E-02	4.37E-05	1.72E-10	5.72E-11	4.42E-23	1.54E-11	3.36E-19	1.99E-21	7.09E-19	1.49E-21	6.08E-20	2.79E+00	8.15E-19	4.96E-10	2.35E-08	9.47E-16	7.54E-21	1.86E-33	5.91E-30	4.37E-24	0.00E+00	1.06E-08	1.77E-02	8.35E-01	0.00E+00	0.00E+00	3.47E-01	2.80E-01	3.66E-09
6.82E-09	600.553	1.22E+19	0.00E+00	1.58E+00	5.91E+05	-7.36E-09	1.31E-07	2.51E+05	1.06E+01	1.57E+05	8.91E+00	1.99E-04	6.47E-01	1.54E-03	5.97E-01	4.97E+00	5.90E-01	7.86E-01	2.82E-01	0.00E+00	1.25E-02	4.51E-05	1.83E-10	6.10E-11	4.71E-23	1.64E-11	3.69E-19	2.12E-21	7.56E-19	1.64E-21	6.83E-20	2.88E+00	8.96E-19	5.12E-10	2.42E-08	1.04E-15	8.29E-21	2.14E-33	6.59E-30	4.92E-24	0.00E+00	1.13E-08	1.83E-02	8.62E-01	0.00E+00	0.00E+00	3.59E-01	2.89E-01	3.90E-09
6.83E-09	600.571	1.22E+19	0.00E+00	1.63E+00	5.91E+05	-7.36E-09	1.39E-07	2.51E+05	1.10E+01	1.57E+05	9.20E+00	2.05E-04	6.68E-01	1.59E-03	6.16E-01	5.13E+00	6.09E-01	8.12E-01	2.91E-01	0.00E+00	1.29E-02	4.65E-05	1.95E-10	6.50E-11	5.03E-23	1.75E-11	4.06E-19	2.25E-21	8.05E-19	1.81E-21	7.69E-20	2.97E+00	9.85E-19	5.29E-10	2.50E-08	1.13E-15	9.12E-21	2.46E-33	7.36E-30	5.54E-24	0.00E+00	1.20E-08	1.89E-02	8.89E-01	0.00E+00	0.00E+00	3.70E-01	2.98E-01	4.15E-09
6.84E-09	600.589	1.22E+19	0.00E+00	1.68E+00	5.91E+05	-7.36E-09	1.49E-07	2.51E+05	1.13E+01	1.57E+05	9.49E+00	2.12E-04	6.89E-01	1.64E-03	6.36E-01	5.29E+00	6.29E-01	8.38E-01	3.01E-01	0.00E+00	1.33E-02	4.80E-05	2.08E-10	6.92E-11	5.36E-23	1.86E-11	4.47E-19	2.40E-21	8.58E-19	1.99E-21	8.66E-20	3.06E+00	1.08E-18	5.46E-10	2.58E-08	1.24E-15	1.00E-20	2.82E-33	8.22E-30	6.25E-24	0.00E+00	1.28E-08	1.95E-02	9.18E-01	0.00E+00	0.00E+00	3.82E-01	3.08E-01	4.42E-09
6.85E-09	600.608	1.22E+19	0.00E+00	1.73E+00	5.91E+05	-7.36E-09	1.58E-07	2.51E+05	1.17E+01	1.57E+05	9.80E+00	2.18E-04	7.11E-01	1.69E-03	6.57E-01	5.46E+00	6.49E-01	8.65E-01	3.11E-01	0.00E+00	1.37E-02	4.96E-05	2.22E-10	7.38E-11	5.72E-23	1.99E-11	4.91E-19	2.56E-21	9.15E-19	2.19E-21	9.75E-20	3.16E+00	1.19E-18	5.64E-10	2.67E-08	1.36E-15	1.10E-20	3.25E-33	9.18E-30	7.04E-24	0.00E+00	1.36E-08	2.01E-02	9.48E-01	0.00E+00	0.00E+00	3.94E-01	3.18E-01	4.71E-09
6.86E-09	600.628	1.22E+19	0.00E+00	1.79E+00	5.91E+05	-7.36E-09	1.69E-07	2.51E+05	1.21E+01	1.57E+05	1.01E+01	2.25E-04	7.34E-01	1.75E-03	6.78E-01	5.64E+00	6.70E-01	8.93E-01	3.21E-01	0.00E+00	1.42E-02	5.12E-05	2.36E-10	7.86E-11	6.10E-23	2.12E-11	5.40E-19	2.73E-21	9.75E-19	2.41E-21	1.10E-19	3.26E+00	1.31E-18	5.83E-10	2.75E-08	1.49E-15	1.21E-20	3.74E-33	1.03E-29	7.94E-24	0.00E+00	1.45E-08	2.08E-02	9.78E-01	0.00E+00	0.00E+00	4.07E-01	3.28E-01	5.02E-09
6.87E-09	600.648	1.22E+19	0.00E+00	1.85E+00	5.91E+05	-7.36E-09	1.80E-07	2.51E+05	1.24E+01	1.57E+05	1.04E+01	2.33E-04	7.58E-01	1.80E-03	7.00E-01	5.82E+00	6.91E-01	9.21E-01	3.31E-01	0.00E+00	1.46E-02	5.28E-05	2.52E-10	8.38E-11	6.50E-23	2.25E-11	5.94E-19	2.91E-21	1.04E-18	2.65E-21	1.24E-19	3.37E+00	1.44E-18	6.02E-10	2.84E-08	1.63E-15	1.34E-20	4.30E-33	1.15E-29	8.95E-24	0.00E+00	1.55E-08	2.14E-02	1.01E+00	0.00E+00	0.00E+00	4.20E-01	3.39E-01	5.35E-09
6.88E-09	600.669	1.22E+19	0.00E+00	1.91E+00	5.91E+05	-7.36E-09	1.92E-07	2.51E+05	1.28E+01	1.57E+05	1.08E+01	2.40E-04	7.82E-01	1.86E-03	7.22E-01	6.01E+00	7.14E-01	9.51E-01	3.42E-01	0.00E+00	1.51E-02	5.45E-05	2.68E-10	8.93E-11	6.93E-23	2.40E-11	6.54E-19	3.10E-21	1.11E-18	2.91E-21	1.39E-19	3.48E+00	1.59E-18	6.21E-10	2.93E-08	1.78E-15	1.47E-20	4.95E-33	1.28E-29	1.01E-23	0.00E+00	1.65E-08	2.21E-02	1.04E+00	0.00E+00	0.00E+00	4.34E-01	3.49E-01	5.70E-09
6.89E-09	600.691	1.22E+19	0.00E+00	1.97E+00	5.91E+05	-7.36E-09	2.04E-07	2.51E+05	1.33E+01	1.57E+05	1.11E+01	2.48E-04	8.08E-01	1.92E-03	7.46E-01	6.20E+00	7.37E-01	9.82E-01	3.53E-01	0.00E+00	1.56E-02	5.63E-05	2.86E-10	9.51E-11	7.40E-23	2.56E-11	7.19E-19	3.30E-21	1.18E-18	3.20E-21	1.57E-19	3.59E+00	1.74E-18	6.41E-10	3.03E-08	1.95E-15	1.62E-20	5.69E-33	1.43E-29	1.14E-23	0.00E+00	1.76E-08	2.28E-02	1.08E+00	0.00E+00	0.00E+00	4.48E-01	3.61E-01	6.07E-09
6.90E-09	600.713	1.22E+19	0.00E+00	2.03E+00	5.91E+05	-7.36E-09	2.17E-07	2.51E+05	1.37E+01	1.57E+05	1.15E+01	2.56E-04	8.34E-01	1.98E-03	7.70E-01	6.40E+00	7.60E-01	1.01E+00	3.64E-01	0.00E+00	1.61E-02	5.81E-05	3.05E-10	1.01E-10	7.89E-23	2.73E-11	7.91E-19	3.52E-21	1.26E-18	3.52E-21	1.77E-19	3.71E+00	1.92E-18	6.62E-10	3.13E-08	2.14E-15	1.78E-20	6.56E-33	1.60E-29	1.29E-23	0.00E+00	1.87E-08	2.36E-02	1.11E+00	0.00E+00	0.00E+00	4.62E-01	3.72E-01	6.47E-09
6.91E-09	600.736	1.22E+19	0.00E+00	2.10E+00	5.91E+05	-7.36E-09	2.32E-07	2.51E+05	1.41E+01	1.57E+05	1.19E+01	2.64E-04	8.60E-01	2.05E-03	7.94E-01	6.61E+00	7.85E-01	1.05E+00	3.76E-01	0.00E+00	1.66E-02	6.00E-05	3.25E-10	1.08E-10	8.41E-23	2.91E-11	8.70E-19	3.75E-21	1.34E-18	3.87E-21	2.00E-19	3.83E+00	2.11E-18	6.84E-10	3.23E-08	2.34E-15	1.95E-20	7.55E-33	1.80E-29	1.45E-23	0.00E+00	1.99E-08	2.43E-02	1.15E+00	0.00E+00	0.00E+00	4.77E-01	3.84E-01	6.90E-09
6.92E-09	600.76	1.22E+19	0.00E+00	2.17E+00	5.91E+05	-7.36E-09	2.47E-07	2.51E+05	1.46E+01	1.57E+05	1.22E+01	2.73E-04	8.88E-01	2.11E-03	8.20E-01	6.82E+00	8.10E-01	1.08E+00	3.88E-01	0.00E+00	1.72E-02	6.19E-05	3.46E-10	1.15E-10	8.98E-23	3.10E-11	9.56E-19	4.00E-21	1.43E-18	4.26E-21	2.25E-19	3.95E+00	2.32E-18	7.06E-10	3.33E-08	2.57E-15	2.15E-20	8.71E-33	2.01E-29	1.64E-23	0.00E+00	2.13E-08	2.51E-02	1.18E+00	0.00E+00	0.00E+00	4.93E-01	3.97E-01	7.35E-09
6.93E-09	600.784	1.22E+19	0.00E+00	2.24E+00	5.91E+05	-7.36E-09	2.63E-07	2.51E+05	1.51E+01	1.57E+05	1.26E+01	2.82E-04	9.17E-01	2.18E-03	8.46E-01	7.04E+00	8.36E-01	1.11E+00	4.00E-01	0.00E+00	1.77E-02	6.39E-05	3.69E-10	1.23E-10	9.57E-23	3.30E-11	1.05E-18	4.26E-21	1.52E-18	4.69E-21	2.54E-19	4.08E+00	2.55E-18	7.30E-10	3.44E-08	2.81E-15	2.36E-20	1.00E-32	2.25E-29	1.85E-23	0.00E+00	2.26E-08	2.59E-02	1.22E+00	0.00E+00	0.00E+00	5.08E-01	4.10E-01	7.83E-09
6.94E-09	600.809	1.22E+19	0.00E+00	2.31E+00	5.91E+05	-7.36E-09	2.80E-07	2.51E+05	1.55E+01	1.57E+05	1.30E+01	2.91E-04	9.46E-01	2.25E-03	8.74E-01	7.27E+00	8.63E-01	1.15E+00	4.13E-01	0.00E+00	1.83E-02	6.60E-05	3.93E-10	1.31E-10	1.02E-22	3.52E-11	1.16E-18	4.54E-21	1.62E-18	5.16E-21	2.87E-19	4.21E+00	2.81E-18	7.53E-10	3.55E-08	3.08E-15	2.60E-20	1.16E-32	2.52E-29	2.09E-23	0.00E+00	2.41E-08	2.68E-02	1.26E+00	0.00E+00	0.00E+00	5.25E-01	4.23E-01	8.34E-09
6.95E-09	600.836	1.22E+19	0.00E+00	2.38E+00	5.91E+05	-7.36E-09	2.99E-07	2.51E+05	1.60E+01	1.57E+05	1.35E+01	3.00E-04	9.77E-01	2.32E-03	9.02E-01	7.50E+00	8.91E-01	1.19E+00	4.27E-01	0.00E+00	1.89E-02	6.81E-05	4.19E-10	1.39E-10	1.09E-22	3.75E-11	1.27E-18	4.84E-21	1.73E-18	5.67E-21	3.23E-19	4.34E+00	3.09E-18	7.78E-10	3.67E-08	3.38E-15	2.86E-20	1.33E-32	2.82E-29	2.36E-23	0.00E+00	2.57E-08	2.76E-02	1.30E+00	0.00E+00	0.00E+00	5.42E-01	4.36E-01	8.89E-09
6.96E-09	600.862	1.22E+19	0.00E+00	2.46E+00	5.91E+05	-7.36E-09	3.18E-07	2.51E+05	1.66E+01	1.57E+05	1.39E+01	3.10E-04	1.01E+00	2.40E-03	9.31E-01	7.75E+00	9.20E-01	1.23E+00	4.40E-01	0.00E+00	1.95E-02	7.03E-05	4.46E-10	1.48E-10	1.16E-22	3.99E-11	1.40E-18	5.16E-21	1.84E-18	6.24E-21	3.65E-19	4.48E+00	3.40E-18	8.04E-10	3.79E-08	3.70E-15	3.15E-20	1.54E-32	3.17E-29	2.66E-23	0.00E+00	2.74E-08	2.85E-02	1.34E+00	0.00E+00	0.00E+00	5.59E-01	4.50E-01	9.47E-09
6.97E-09	600.89	1.22E+19	0.00E+00	2.54E+00	5.91E+05	-7.36E-09	3.39E-07	2.51E+05	1.71E+01	1.57E+05	1.43E+01	3.20E-04	1.04E+00	2.47E-03	9.61E-01	7.99E+00	9.50E-01	1.27E+00	4.55E-01	0.00E+00	2.01E-02	7.26E-05	4.75E-10	1.58E-10	1.24E-22	4.26E-11	1.54E-18	5.50E-21	1.96E-18	6.86E-21	4.12E-19	4.63E+00	3.74E-18	8.30E-10	3.91E-08	4.06E-15	3.46E-20	1.78E-32	3.55E-29	3.01E-23	0.00E+00	2.92E-08	2.94E-02	1.39E+00	0.00E+00	0.00E+00	5.77E-01	4.65E-01	1.01E-08
6.98E-09	600.919	1.22E+19	0.00E+00	2.62E+00	5.91E+05	-7.36E-09	3.61E-07	2.51E+05	1.76E+01	1.57E+05	1.48E+01	3.30E-04	1.07E+00	2.55E-03	9.92E-01	8.25E+00	9.80E-01	1.31E+00	4.69E-01	0.00E+00	2.08E-02	7.49E-05	5.07E-10	1.69E-10	1.32E-22	4.54E-11	1.69E-18	5.86E-21	2.09E-18	7.55E-21	4.65E-19	4.78E+00	4.11E-18	8.57E-10	4.03E-08	4.45E-15	3.80E-20	2.05E-32	3.98E-29	3.40E-23	0.00E+00	3.11E-08	3.04E-02	1.43E+00	0.00E+00	0.00E+00	5.96E-01	4.80E-01	1.08E-08
6.99E-09	600.949	1.22E+19	0.00E+00	2.70E+00	5.91E+05	-7.36E-09	3.85E-07	2.51E+05	1.82E+01	1.57E+05	1.53E+01	3.41E-04	1.11E+00	2.63E-03	1.02E+00	8.52E+00	1.01E+00	1.35E+00	4.84E-01	0.00E+00	2.15E-02	7.73E-05	5.40E-10	1.80E-10	1.41E-22	4.83E-11	1.86E-18	6.24E-21	2.23E-18	8.30E-21	5.26E-19	4.93E+00	4.52E-18	8.85E-10	4.17E-08	4.88E-15	4.18E-20	2.37E-32	4.46E-29	3.85E-23	0.00E+00	3.31E-08	3.14E-02	1.48E+00	0.00E+00	0.00E+00	6.15E-01	4.95E-01	1.15E-08
7.00E-09	600.979	1.22E+19	0.00E+00	2.79E+00	5.91E+05	-7.36E-09	4.10E-07	2.51E+05	1.88E+01	1.57E+05	1.58E+01	3.52E-04	1.14E+00	2.72E-03	1.06E+00	8.79E+00	1.04E+00	1.39E+00	5.00E-01	0.00E+00	2.22E-02	7.98E-05	5.75E-10	1.91E-10	1.51E-22	5.15E-11	2.05E-18	6.65E-21	2.37E-18	9.13E-21	5.94E-19	5.09E+00	4.97E-18	9.14E-10	4.30E-08	5.35E-15	4.60E-20	2.73E-32	5.01E-29	4.35E-23	0.00E+00	3.53E-08	3.24E-02	1.53E+00	0.00E+00	0.00E+00	6.35E-01	5.11E-01	1.22E-08
7.01E-09	601.011	1.22E+19	0.00E+00	2.88E+00	5.91E+05	-7.36E-09	4.37E-07	2.51E+05	1.94E+01	1.57E+05	1.63E+01	3.63E-04	1.18E+00	2.81E-03	1.09E+00	9.08E+00	1.08E+00	1.44E+00	5.16E-01	0.00E+00	2.29E-02	8.24E-05	6.13E-10	2.04E-10	1.61E-22	5.49E-11	2.25E-18	7.09E-21	2.53E-18	1.00E-20	6.71E-19	5.25E+00	5.47E-18	9.44E-10	4.44E-08	5.87E-15	5.06E-20	3.16E-32	5.62E-29	4.92E-23	0.00E+00	3.76E-08	3.34E-02	1.57E+00	0.00E+00	0.00E+00	6.55E-01	5.28E-01	1.30E-08
7.02E-09	601.043	1.22E+19	0.00E+00	2.97E+00	5.91E+05	-6.13E-09	4.65E-07	2.51E+05	2.00E+01	1.57E+05	1.68E+01	3.75E-04	1.22E+00	2.90E-03	1.13E+00	9.37E+00	1.11E+00	1.48E+00	5.33E-01	0.00E+00	2.36E-02	8.51E-05	6.53E-10	2.17E-10	1.72E-22	5.85E-11	2.48E-18	7.56E-21	2.69E-18	1.10E-20	7.58E-19	5.42E+00	6.01E-18	9.75E-10	4.58E-08	6.44E-15	5.57E-20	3.65E-32	6.30E-29	5.56E-23	0.00E+00	4.01E-08	3.45E-02	1.63E+00	0.00E+00	0.00E+00	6.76E-01	5.45E-01	1.39E-08
7.03E-09	601.077	1.22E+19	0.00E+00	3.07E+00	5.91E+05	-6.13E-09	4.96E-07	2.51E+05	2.07E+01	1.57E+05	1.73E+01	3.87E-04	1.26E+00	2.99E-03	1.16E+00	9.67E+00	1.15E+00	1.53E+00	5.50E-01	0.00E+00	2.44E-02	8.78E-05	6.96E-10	2.32E-10	1.83E-22	6.23E-11	2.72E-18	8.05E-21	2.87E-18	1.22E-20	8.56E-19	5.60E+00	6.61E-18	1.01E-09	4.73E-08	7.07E-15	6.12E-20	4.22E-32	7.08E-29	6.29E-23	0.00E+00	4.27E-08	3.56E-02	1.68E+00	0.00E+00	0.00E+00	6.98E-01	5.62E-01	1.48E-08
7.04E-09	601.112	1.22E+19	0.00E+00	3.17E+00	5.91E+05	-6.13E-09	5.28E-07	2.51E+05	2.13E+01	1.57E+05	1.79E+01	4.00E-04	1.30E+00	3.09E-03	1.20E+00	9.98E+00	1.19E+00	1.58E+00	5.68E-01	0.00E+00	2.52E-02	9.06E-05	7.42E-10	2.47E-10	1.95E-22	6.64E-11	3.00E-18	8.58E-21	3.06E-18	1.34E-20	9.68E-19	5.78E+00	7.27E-18	1.04E-09	4.89E-08	7.75E-15	6.74E-20	4.87E-32	7.95E-29	7.11E-23	0.00E+00	4.55E-08	3.67E-02	1.73E+00	0.00E+00	0.00E+00	7.21E-01	5.81E-01	1.57E-08
7.05E-09	601.147	1.22E+19	0.00E+00	3.27E+00	5.91E+05	-6.13E-09	5.62E-07	2.51E+05	2.20E+01	1.57E+05	1.85E+01	4.13E-04	1.34E+00	3.19E-03	1.24E+00	1.03E+01	1.22E+00	1.63E+00	5.86E-01	0.00E+00	2.60E-02	9.36E-05	7.90E-10	2.63E-10	2.08E-22	7.07E-11	3.29E-18	9.15E-21	3.26E-18	1.47E-20	1.09E-18	5.97E+00	8.00E-18	1.07E-09	5.04E-08	8.51E-15	7.41E-20	5.63E-32	8.92E-29	8.04E-23	0.00E+00	4.85E-08	3.79E-02	1.79E+00	0.00E+00	0.00E+00	7.44E-01	5.99E-01	1.68E-08
7.06E-09	601.184	1.22E+19	0.00E+00	3.38E+00	5.91E+05	-6.13E-09	5.99E-07	2.51E+05	2.27E+01	1.57E+05	1.91E+01	4.26E-04	1.38E+00	3.29E-03	1.28E+00	1.06E+01	1.26E+00	1.68E+00	6.05E-01	0.00E+00	2.69E-02	9.66E-05	8.42E-10	2.80E-10	2.22E-22	7.54E-11	3.62E-18	9.75E-21	3.48E-18	1.62E-20	1.24E-18	6.16E+00	8.80E-18	1.11E-09	5.21E-08	9.33E-15	8.15E-20	6.52E-32	1.00E-28	9.10E-23	0.00E+00	5.17E-08	3.91E-02	1.85E+00	0.00E+00	0.00E+00	7.68E-01	6.19E-01	1.79E-08
7.07E-09	601.223	1.22E+19	0.00E+00	3.49E+00	5.91E+05	-6.13E-09	6.38E-07	2.51E+05	2.35E+01	1.57E+05	1.97E+01	4.40E-04	1.43E+00	3.39E-03	1.32E+00	1.10E+01	1.30E+00	1.74E+00	6.24E-01	0.00E+00	2.77E-02	9.97E-05	8.98E-10	2.98E-10	2.37E-22	8.03E-11	3.98E-18	1.04E-20	3.70E-18	1.78E-20	1.40E-18	6.36E+00	9.67E-18	1.15E-09	5.38E-08	1.02E-14	8.96E-20	7.54E-32	1.13E-28	1.03E-22	0.00E+00	5.50E-08	4.04E-02	1.90E+00	0.00E+00	0.00E+00	7.93E-01	6.38E-01	1.90E-08
7.08E-09	601.262	1.22E+19	0.00E+00	3.60E+00	5.91E+05	-6.13E-09	6.80E-07	2.51E+05	2.42E+01	1.57E+05	2.03E+01	4.54E-04	1.48E+00	3.50E-03	1.36E+00	1.13E+01	1.35E+00	1.79E+00	6.44E-01	0.00E+00	2.86E-02	1.03E-04	9.57E-10	3.18E-10	2.53E-22	8.56E-11	4.38E-18	1.11E-20	3.95E-18	1.96E-20	1.58E-18	6.56E+00	1.06E-17	1.18E-09	5.55E-08	1.12E-14	9.86E-20	8.72E-32	1.27E-28	1.16E-22	0.00E+00	5.87E-08	4.17E-02	1.97E+00	0.00E+00	0.00E+00	8.18E-01	6.59E-01	2.03E-08
7.09E-09	601.303	1.22E+19	0.00E+00	3.71E+00	5.91E+05	-6.13E-09	7.25E-07	2.51E+05	2.50E+01	1.57E+05	2.10E+01	4.69E-04	1.52E+00	3.62E-03	1.40E+00	1.17E+01	1.39E+00	1.85E+00	6.65E-01	0.00E+00	2.96E-02	1.06E-04	1.02E-09	3.39E-10	2.71E-22	9.12E-11	4.82E-18	1.18E-20	4.21E-18	2.15E-20	1.79E-18	6.77E+00	1.17E-17	1.22E-09	5.73E-08	1.23E-14	1.08E-19	1.01E-31	1.42E-28	1.32E-22	0.00E+00	6.25E-08	4.31E-02	2.03E+00	0.00E+00	0.00E+00	8.45E-01	6.80E-01	2.16E-08
7.10E-09	601.345	1.22E+19	0.00E+00	3.83E+00	5.91E+05	-6.13E-09	7.72E-07	2.51E+05	2.58E+01	1.57E+05	2.17E+01	4.84E-04	1.57E+00	3.73E-03	1.45E+00	1.21E+01	1.43E+00	1.91E+00	6.86E-01	0.00E+00	3.05E-02	1.10E-04	1.09E-09	3.61E-10	2.89E-22	9.72E-11	5.30E-18	1.26E-20	4.48E-18	2.37E-20	2.02E-18	6.99E+00	1.29E-17	1.26E-09	5.92E-08	1.35E-14	1.19E-19	1.17E-31	1.60E-28	1.49E-22	0.00E+00	6.66E-08	4.44E-02	2.09E+00	0.00E+00	0.00E+00	8.72E-01	7.02E-01	2.30E-08
7.11E-09	601.388	1.22E+19	0.00E+00	3.96E+00	5.91E+05	-6.13E-09	8.22E-07	2.51E+05	2.66E+01	1.57E+05	2.24E+01	5.00E-04	1.62E+00	3.85E-03	1.50E+00	1.25E+01	1.48E+00	1.97E+00	7.09E-01	0.00E+00	3.15E-02	1.13E-04	1.16E-09	3.85E-10	3.08E-22	1.04E-10	5.83E-18	1.34E-20	4.78E-18	2.60E-20	2.28E-18	7.22E+00	1.42E-17	1.31E-09	6.11E-08	1.49E-14	1.31E-19	1.35E-31	1.80E-28	1.69E-22	0.00E+00	7.09E-08	4.59E-02	2.16E+00	0.00E+00	0.00E+00	9.00E-01	7.25E-01	2.45E-08
7.12E-09	601.433	1.22E+19	0.00E+00	4.08E+00	5.91E+05	-6.13E-09	8.76E-07	2.51E+05	2.75E+01	1.57E+05	2.31E+01	5.16E-04	1.67E+00	3.97E-03	1.54E+00	1.29E+01	1.53E+00	2.04E+00	7.31E-01	0.00E+00	3.26E-02	1.17E-04	1.23E-09	4.10E-10	3.29E-22	1.10E-10	6.41E-18	1.43E-20	5.09E-18	2.86E-20	2.58E-18	7.45E+00	1.56E-17	1.35E-09	6.31E-08	1.63E-14	1.44E-19	1.57E-31	2.02E-28	1.91E-22	0.00E+00	7.56E-08	4.73E-02	2.23E+00	0.00E+00	0.00E+00	9.29E-01	7.48E-01	2.61E-08
7.13E-09	601.479	1.22E+19	0.00E+00	4.22E+00	5.91E+05	-6.13E-09	9.33E-07	2.51E+05	2.84E+01	1.57E+05	2.38E+01	5.33E-04	1.73E+00	4.10E-03	1.59E+00	1.33E+01	1.58E+00	2.10E+00	7.55E-01	0.00E+00	3.36E-02	1.21E-04	1.31E-09	4.37E-10	3.51E-22	1.18E-10	7.05E-18	1.52E-20	5.42E-18	3.15E-20	2.92E-18	7.69E+00	1.71E-17	1.39E-09	6.51E-08	1.79E-14	1.59E-19	1.81E-31	2.28E-28	2.16E-22	0.00E+00	8.05E-08	4.89E-02	2.30E+00	0.00E+00	0.00E+00	9.59E-01	7.72E-01	2.78E-08
7.14E-09	601.526	1.22E+19	0.00E+00	4.35E+00	5.91E+05	-6.13E-09	9.94E-07	2.51E+05	2.93E+01	1.57E+05	2.46E+01	5.50E-04	1.78E+00	4.23E-03	1.65E+00	1.37E+01	1.63E+00	2.17E+00	7.79E-01	0.00E+00	3.47E-02	1.24E-04	1.40E-09	4.66E-10	3.75E-22	1.25E-10	7.75E-18	1.62E-20	5.78E-18	3.46E-20	3.30E-18	7.94E+00	1.88E-17	1.44E-09	6.72E-08	1.97E-14	1.74E-19	2.10E-31	2.56E-28	2.45E-22	0.00E+00	8.58E-08	5.04E-02	2.38E+00	0.00E+00	0.00E+00	9.90E-01	7.97E-01	2.97E-08
7.15E-09	601.575	1.22E+19	0.00E+00	4.49E+00	5.91E+05	-4.90E-09	1.06E-06	2.51E+05	3.02E+01	1.57E+05	2.54E+01	5.68E-04	1.84E+00	4.37E-03	1.70E+00	1.41E+01	1.68E+00	2.24E+00	8.04E-01	0.00E+00	3.59E-02	1.28E-04	1.49E-09	4.96E-10	4.01E-22	1.34E-10	8.52E-18	1.73E-20	6.16E-18	3.81E-20	3.74E-18	8.19E+00	2.07E-17	1.49E-09	6.94E-08	2.16E-14	1.92E-19	2.43E-31	2.88E-28	2.77E-22	0.00E+00	9.14E-08	5.21E-02	2.45E+00	0.00E+00	0.00E+00	1.02E+00	8.23E-01	3.16E-08
7.16E-09	601.626	1.22E+19	0.00E+00	4.64E+00	5.91E+05	-4.90E-09	1.13E-06	2.51E+05	3.12E+01	1.57E+05	2.62E+01	5.86E-04	1.90E+00	4.51E-03	1.75E+00	1.46E+01	1.73E+00	2.31E+00	8.30E-01	0.00E+00	3.70E-02	1.33E-04	1.59E-09	5.29E-10	4.28E-22	1.42E-10	9.37E-18	1.84E-20	6.56E-18	4.19E-20	4.23E-18	8.45E+00	2.28E-17	1.54E-09	7.17E-08	2.37E-14	2.11E-19	2.82E-31	3.25E-28	3.14E-22	0.00E+00	9.74E-08	5.37E-02	2.53E+00	0.00E+00	0.00E+00	1.05E+00	8.49E-01	3.37E-08
7.17E-09	601.679	1.22E+19	0.00E+00	4.79E+00	5.91E+05	-4.90E-09	1.20E-06	2.51E+05	3.22E+01	1.57E+05	2.70E+01	6.05E-04	1.96E+00	4.65E-03	1.81E+00	1.51E+01	1.79E+00	2.39E+00	8.57E-01	0.00E+00	3.82E-02	1.37E-04	1.69E-09	5.63E-10	4.57E-22	1.52E-10	1.03E-17	1.97E-20	6.99E-18	4.61E-20	4.78E-18	8.73E+00	2.50E-17	1.59E-09	7.40E-08	2.60E-14	2.32E-19	3.27E-31	3.66E-28	3.56E-22	0.00E+00	1.04E-07	5.55E-02	2.61E+00	0.00E+00	0.00E+00	1.09E+00	8.77E-01	3.59E-08
7.18E-09	601.733	1.22E+19	0.00E+00	4.94E+00	5.91E+05	-4.90E-09	1.28E-06	2.51E+05	3.33E+01	1.57E+05	2.79E+01	6.25E-04	2.03E+00	4.80E-03	1.87E+00	1.56E+01	1.85E+00	2.46E+00	8.84E-01	0.00E+00	3.95E-02	1.41E-04	1.81E-09	6.00E-10	4.88E-22	1.62E-10	1.13E-17	2.09E-20	7.45E-18	5.07E-20	5.41E-18	9.01E+00	2.75E-17	1.64E-09	7.64E-08	2.86E-14	2.55E-19	3.79E-31	4.12E-28	4.03E-22	0.00E+00	1.11E-07	5.73E-02	2.70E+00	0.00E+00	0.00E+00	1.12E+00	9.05E-01	3.82E-08
7.19E-09	601.788	1.22E+19	0.00E+00	5.10E+00	5.91E+05	-4.90E-09	1.36E-06	2.51E+05	3.43E+01	1.57E+05	2.88E+01	6.45E-04	2.09E+00	4.96E-03	1.93E+00	1.61E+01	1.91E+00	2.54E+00	9.13E-01	0.00E+00	4.08E-02	1.46E-04	1.92E-09	6.40E-10	5.21E-22	1.72E-10	1.25E-17	2.23E-20	7.94E-18	5.58E-20	6.12E-18	9.30E+00	3.03E-17	1.69E-09	7.89E-08	3.14E-14	2.81E-19	4.40E-31	4.64E-28	4.56E-22	0.00E+00	1.18E-07	5.91E-02	2.79E+00	0.00E+00	0.00E+00	1.16E+00	9.34E-01	4.07E-08
7.20E-09	601.846	1.22E+19	0.00E+00	5.26E+00	5.91E+05	-4.90E-09	1.45E-06	2.51E+05	3.54E+01	1.57E+05	2.97E+01	6.66E-04	2.16E+00	5.12E-03	1.99E+00	1.66E+01	1.97E+00	2.62E+00	9.42E-01	0.00E+00	4.21E-02	1.51E-04	2.05E-09	6.81E-10	5.57E-22	1.83E-10	1.37E-17	2.38E-20	8.46E-18	6.13E-20	6.93E-18	9.60E+00	3.33E-17	1.75E-09	8.14E-08	3.45E-14	3.09E-19	5.10E-31	5.22E-28	5.16E-22	0.00E+00	1.25E-07	6.10E-02	2.88E+00	0.00E+00	0.00E+00	1.20E+00	9.64E-01	4.34E-08
7.21E-09	601.905	1.22E+19	0.00E+00	5.43E+00	5.91E+05	-4.90E-09	1.55E-06	2.51E+05	3.66E+01	1.57E+05	3.07E+01	6.87E-04	2.23E+00	5.28E-03	2.05E+00	1.71E+01	2.03E+00	2.71E+00	9.73E-01	0.00E+00	4.35E-02	1.55E-04	2.19E-09	7.26E-10	5.95E-22	1.95E-10	1.51E-17	2.54E-20	9.02E-18	6.75E-20	7.84E-18	9.91E+00	3.66E-17	1.81E-09	8.41E-08	3.79E-14	3.39E-19	5.91E-31	5.89E-28	5.85E-22	0.00E+00	1.34E-07	6.30E-02	2.97E+00	0.00E+00	0.00E+00	1.24E+00	9.95E-01	4.62E-08
7.22E-09	601.967	1.22E+19	0.00E+00	5.61E+00	5.91E+05	-4.90E-09	1.65E-06	2.51E+05	3.78E+01	1.57E+05	3.17E+01	7.10E-04	2.30E+00	5.45E-03	2.12E+00	1.77E+01	2.10E+00	2.80E+00	1.00E+00	0.00E+00	4.49E-02	1.60E-04	2.33E-09	7.74E-10	6.36E-22	2.08E-10	1.66E-17	2.70E-20	9.61E-18	7.42E-20	8.87E-18	1.02E+01	4.03E-17	1.87E-09	8.68E-08	4.16E-14	3.73E-19	6.86E-31	6.63E-28	6.62E-22	0.00E+00	1.42E-07	6.50E-02	3.06E+00	0.00E+00	0.00E+00	1.27E+00	1.03E+00	4.92E-08
7.23E-09	602.03	1.22E+19	0.00E+00	5.79E+00	5.91E+05	-4.90E-09	1.76E-06	2.51E+05	3.90E+01	1.57E+05	3.27E+01	7.33E-04	2.37E+00	5.62E-03	2.19E+00	1.82E+01	2.16E+00	2.88E+00	1.04E+00	0.00E+00	4.64E-02	1.66E-04	2.48E-09	8.24E-10	6.79E-22	2.22E-10	1.82E-17	2.88E-20	1.02E-17	8.16E-20	1.00E-17	1.06E+01	4.43E-17	1.93E-09	8.96E-08	4.57E-14	4.10E-19	7.95E-31	7.47E-28	7.50E-22	0.00E+00	1.52E-07	6.71E-02	3.16E+00	0.00E+00	0.00E+00	1.32E+00	1.06E+00	5.25E-08
7.24E-09	602.095	1.22E+19	0.00E+00	5.97E+00	5.91E+05	-4.90E-09	1.87E-06	2.51E+05	4.02E+01	1.57E+05	3.37E+01	7.56E-04	2.45E+00	5.80E-03	2.26E+00	1.88E+01	2.23E+00	2.98E+00	1.07E+00	0.00E+00	4.79E-02	1.71E-04	2.64E-09	8.78E-10	7.26E-22	2.36E-10	2.00E-17	3.07E-20	1.09E-17	8.98E-20	1.14E-17	1.09E+01	4.87E-17	2.00E-09	9.26E-08	5.01E-14	4.51E-19	9.23E-31	8.42E-28	8.50E-22	0.00E+00	1.62E-07	6.92E-02	3.26E+00	0.00E+00	0.00E+00	1.36E+00	1.09E+00	5.59E-08
7.25E-09	602.162	1.22E+19	0.00E+00	6.16E+00	5.91E+05	-4.90E-09	1.99E-06	2.51E+05	4.15E+01	1.57E+05	3.48E+01	7.81E-04	2.53E+00	5.99E-03	2.33E+00	1.94E+01	2.31E+00	3.07E+00	1.10E+00	0.00E+00	4.95E-02	1.76E-04	2.82E-09	9.36E-10	7.76E-22	2.52E-10	2.20E-17	3.27E-20	1.16E-17	9.87E-20	1.28E-17	1.12E+01	5.35E-17	2.06E-09	9.56E-08	5.51E-14	4.96E-19	1.07E-30	9.50E-28	9.63E-22	0.00E+00	1.72E-07	7.15E-02	3.37E+00	0.00E+00	0.00E+00	1.40E+00	1.13E+00	5.95E-08
7.26E-09	602.232	1.22E+19	0.00E+00	6.36E+00	5.91E+05	-4.90E-09	2.12E-06	2.51E+05	4.29E+01	1.57E+05	3.60E+01	8.06E-04	2.61E+00	6.18E-03	2.40E+00	2.00E+01	2.38E+00	3.17E+00	1.14E+00	0.00E+00	5.11E-02	1.82E-04	3.00E-09	9.97E-10	8.29E-22	2.68E-10	2.42E-17	3.49E-20	1.24E-17	1.09E-19	1.45E-17	1.16E+01	5.88E-17	2.13E-09	9.87E-08	6.05E-14	5.46E-19	1.24E-30	1.07E-27	1.09E-21	0.00E+00	1.83E-07	7.38E-02	3.48E+00	0.00E+00	0.00E+00	1.45E+00	1.17E+00	6.34E-08
7.27E-09	602.304	1.22E+19	0.00E+00	6.57E+00	5.91E+05	-4.90E-09	2.26E-06	2.51E+05	4.42E+01	1.57E+05	3.71E+01	8.32E-04	2.69E+00	6.38E-03	2.48E+00	2.07E+01	2.46E+00	3.27E+00	1.18E+00	0.00E+00	5.28E-02	1.88E-04	3.20E-09	1.06E-09	8.86E-22	2.86E-10	2.66E-17	3.72E-20	1.32E-17	1.19E-19	1.65E-17	1.20E+01	6.47E-17	2.20E-09	1.02E-07	6.65E-14	6.00E-19	1.44E-30	1.21E-27	1.24E-21	0.00E+00	1.95E-07	7.61E-02	3.59E+00	0.00E+00	0.00E+00	1.49E+00	1.20E+00	6.76E-08
7.28E-09	602.378	1.22E+19	0.00E+00	6.78E+00	5.91E+05	-4.90E-09	2.41E-06	2.51E+05	4.57E+01	1.57E+05	3.83E+01	8.59E-04	2.78E+00	6.58E-03	2.56E+00	2.14E+01	2.54E+00	3.38E+00	1.21E+00	0.00E+00	5.45E-02	1.94E-04	3.41E-09	1.13E-09	9.47E-22	3.05E-10	2.93E-17	3.96E-20	1.41E-17	1.31E-19	1.86E-17	1.24E+01	7.12E-17	2.28E-09	1.05E-07	7.30E-14	6.60E-19	1.67E-30	1.36E-27	1.40E-21	0.00E+00	2.08E-07	7.86E-02	3.70E+00	0.00E+00	0.00E+00	1.54E+00	1.24E+00	7.20E-08
7.29E-09	602.454	1.22E+19	0.00E+00	7.00E+00	5.91E+05	-4.90E-09	2.56E-06	2.51E+05	4.71E+01	1.57E+05	3.95E+01	8.87E-04	2.87E+00	6.79E-03	2.64E+00	2.20E+01	2.62E+00	3.49E+00	1.25E+00	0.00E+00	5.63E-02	2.00E-04	3.63E-09	1.21E-09	1.01E-21	3.25E-10	3.22E-17	4.23E-20	1.50E-17	1.44E-19	2.11E-17	1.28E+01	7.82E-17	2.35E-09	1.09E-07	8.02E-14	7.26E-19	1.94E-30	1.54E-27	1.59E-21	0.00E+00	2.22E-07	8.11E-02	3.82E+00	0.00E+00	0.00E+00	1.59E+00	1.28E+00	7.67E-08
7.30E-09	602.533	1.22E+19	0.00E+00	7.22E+00	5.91E+05	-4.90E-09	2.73E-06	2.51E+05	4.86E+01	1.57E+05	4.08E+01	9.16E-04	2.96E+00	7.01E-03	2.73E+00	2.27E+01	2.70E+00	3.60E+00	1.29E+00	0.00E+00	5.82E-02	2.07E-04	3.87E-09	1.29E-09	1.08E-21	3.46E-10	3.54E-17	4.50E-20	1.60E-17	1.59E-19	2.38E-17	1.32E+01	8.60E-17	2.43E-09	1.12E-07	8.81E-14	7.98E-19	2.26E-30	1.73E-27	1.80E-21	0.00E+00	2.36E-07	8.37E-02	3.95E+00	0.00E+00	0.00E+00	1.64E+00	1.32E+00	8.17E-08
7.31E-09	602.615	1.22E+19	0.00E+00	7.45E+00	5.91E+05	-3.68E-09	2.91E-06	2.51E+05	5.02E+01	1.57E+05	4.21E+01	9.46E-04	3.06E+00	7.24E-03	2.81E+00	2.35E+01	2.79E+00	3.72E+00	1.33E+00	0.00E+00	6.01E-02	2.13E-04	4.13E-09	1.37E-09	1.16E-21	3.69E-10	3.89E-17	4.80E-20	1.70E-17	1.75E-19	2.70E-17	1.36E+01	9.46E-17	2.51E-09	1.16E-07	9.67E-14	8.77E-19	2.62E-30	1.95E-27	2.03E-21	0.00E+00	2.52E-07	8.64E-02	4.07E+00	0.00E+00	0.00E+00	1.69E+00	1.37E+00	8.71E-08
7.32E-09	602.699	1.22E+19	0.00E+00	7.69E+00	5.91E+05	-3.68E-09	3.10E-06	2.51E+05	5.18E+01	1.57E+05	4.35E+01	9.76E-04	3.15E+00	7.47E-03	2.90E+00	2.42E+01	2.88E+00	3.84E+00	1.38E+00	0.00E+00	6.20E-02	2.20E-04	4.40E-09	1.46E-09	1.24E-21	3.93E-10	4.28E-17	5.12E-20	1.82E-17	1.92E-19	3.05E-17	1.40E+01	1.04E-16	2.60E-09	1.20E-07	1.06E-13	9.65E-19	3.04E-30	2.21E-27	2.31E-21	0.00E+00	2.68E-07	8.92E-02	4.20E+00	0.00E+00	0.00E+00	1.75E+00	1.41E+00	9.27E-08
7.33E-09	602.785	1.22E+19	0.00E+00	7.94E+00	5.91E+05	-3.68E-09	3.30E-06	2.51E+05	5.35E+01	1.57E+05	4.49E+01	1.01E-03	3.26E+00	7.70E-03	2.99E+00	2.50E+01	2.97E+00	3.96E+00	1.42E+00	0.00E+00	6.41E-02	2.27E-04	4.68E-09	1.56E-09	1.32E-21	4.19E-10	4.70E-17	5.46E-20	1.93E-17	2.11E-19	3.45E-17	1.45E+01	1.14E-16	2.69E-09	1.23E-07	1.17E-13	1.06E-18	3.53E-30	2.49E-27	2.61E-21	0.00E+00	2.86E-07	9.21E-02	4.34E+00	0.00E+00	0.00E+00	1.81E+00	1.45E+00	9.88E-08
7.34E-09	602.875	1.22E+19	0.00E+00	8.19E+00	5.91E+05	-3.68E-09	3.51E-06	2.51E+05	5.52E+01	1.57E+05	4.63E+01	1.04E-03	3.36E+00	7.95E-03	3.09E+00	2.58E+01	3.07E+00	4.09E+00	1.47E+00	0.00E+00	6.62E-02	2.35E-04	4.99E-09	1.66E-09	1.42E-21	4.46E-10	5.17E-17	5.82E-20	2.06E-17	2.32E-19	3.91E-17	1.49E+01	1.26E-16	2.78E-09	1.28E-07	1.28E-13	1.17E-18	4.10E-30	2.81E-27	2.96E-21	0.00E+00	3.04E-07	9.50E-02	4.48E+00	0.00E+00	0.00E+00	1.86E+00	1.50E+00	1.05E-07
7.35E-09	602.967	1.22E+19	0.00E+00	8.46E+00	5.91E+05	-3.68E-09	3.74E-06	2.51E+05	5.70E+01	1.57E+05	4.78E+01	1.07E-03	3.47E+00	8.20E-03	3.19E+00	2.66E+01	3.16E+00	4.22E+00	1.51E+00	0.00E+00	6.84E-02	2.42E-04	5.32E-09	1.77E-09	1.51E-21	4.75E-10	5.68E-17	6.20E-20	2.20E-17	2.56E-19	4.42E-17	1.54E+01	1.38E-16	2.87E-09	1.32E-07	1.41E-13	1.28E-18	4.76E-30	3.17E-27	3.35E-21	0.00E+00	3.24E-07	9.81E-02	4.62E+00	0.00E+00	0.00E+00	1.92E+00	1.55E+00	1.12E-07
7.36E-09	603.062	1.22E+19	0.00E+00	8.73E+00	5.91E+05	-3.68E-09	3.98E-06	2.51E+05	5.88E+01	1.57E+05	4.93E+01	1.11E-03	3.58E+00	8.47E-03	3.29E+00	2.75E+01	3.27E+00	4.35E+00	1.56E+00	0.00E+00	7.06E-02	2.50E-04	5.67E-09	1.88E-09	1.62E-21	5.06E-10	6.25E-17	6.61E-20	2.34E-17	2.81E-19	5.00E-17	1.59E+01	1.52E-16	2.97E-09	1.36E-07	1.55E-13	1.41E-18	5.53E-30	3.58E-27	3.80E-21	0.00E+00	3.45E-07	1.01E-01	4.77E+00	0.00E+00	0.00E+00	1.99E+00	1.60E+00	1.19E-07
7.37E-09	603.161	1.22E+19	0.00E+00	9.01E+00	5.91E+05	0.00E+00	4.24E-06	2.51E+05	6.07E+01	1.57E+05	5.09E+01	1.15E-03	3.70E+00	8.74E-03	3.40E+00	2.84E+01	3.37E+00	4.49E+00	1.61E+00	0.00E+00	7.30E-02	2.58E-04	6.04E-09	2.00E-09	1.73E-21	5.39E-10	6.87E-17	7.05E-20	2.50E-17	3.09E-19	5.66E-17	1.64E+01	1.67E-16	3.07E-09	1.40E-07	1.70E-13	1.55E-18	6.42E-30	4.04E-27	4.30E-21	0.00E+00	3.68E-07	1.04E-01	4.92E+00	0.00E+00	0.00E+00	2.05E+00	1.65E+00	1.27E-07
7.38E-09	603.262	1.22E+19	0.00E+00	9.30E+00	5.91E+05	0.00E+00	4.52E-06	2.51E+05	6.26E+01	1.57E+05	5.25E+01	1.18E-03	3.81E+00	9.01E-03	3.50E+00	2.93E+01	3.48E+00	4.64E+00	1.66E+00	0.00E+00	7.54E-02	2.66E-04	6.44E-09	2.14E-09	1.86E-21	5.75E-10	7.55E-17	7.51E-20	2.66E-17	3.40E-19	6.40E-17	1.70E+01	1.84E-16	3.17E-09	1.45E-07	1.87E-13	1.70E-18	7.46E-30	4.56E-27	4.87E-21	0.00E+00	3.92E-07	1.08E-01	5.08E+00	0.00E+00	0.00E+00	2.11E+00	1.70E+00	1.36E-07
7.39E-09	603.367	1.22E+19	0.00E+00	9.60E+00	5.91E+05	0.00E+00	4.81E-06	2.51E+05	6.46E+01	1.57E+05	5.42E+01	1.22E-03	3.94E+00	9.30E-03	3.62E+00	3.02E+01	3.59E+00	4.78E+00	1.72E+00	0.00E+00	7.79E-02	2.75E-04	6.86E-09	2.28E-09	1.99E-21	6.12E-10	8.30E-17	8.01E-20	2.83E-17	3.74E-19	7.24E-17	1.75E+01	2.02E-16	3.28E-09	1.50E-07	2.05E-13	1.87E-18	8.66E-30	5.15E-27	5.52E-21	0.00E+00	4.17E-07	1.11E-01	5.24E+00	0.00E+00	0.00E+00	2.18E+00	1.76E+00	1.44E-07
7.40E-09	603.475	1.22E+19	0.00E+00	9.90E+00	5.91E+05	0.00E+00	5.12E-06	2.51E+05	6.67E+01	1.57E+05	5.60E+01	1.26E-03	4.06E+00	9.60E-03	3.73E+00	3.12E+01	3.71E+00	4.94E+00	1.77E+00	0.00E+00	8.05E-02	2.84E-04	7.31E-09	2.42E-09	2.13E-21	6.53E-10	9.12E-17	8.54E-20	3.02E-17	4.11E-19	8.19E-17	1.81E+01	2.22E-16	3.39E-09	1.55E-07	2.25E-13	2.06E-18	1.01E-29	5.81E-27	6.26E-21	0.00E+00	4.45E-07	1.15E-01	5.41E+00	0.00E+00	0.00E+00	2.25E+00	1.81E+00	1.54E-07
7.41E-09	603.586	1.22E+19	0.00E+00	1.02E+01	5.91E+05	0.00E+00	5.46E-06	2.51E+05	6.89E+01	1.57E+05	5.78E+01	1.30E-03	4.19E+00	9.90E-03	3.85E+00	3.22E+01	3.82E+00	5.10E+00	1.83E+00	0.00E+00	8.31E-02	2.93E-04	7.79E-09	2.58E-09	2.28E-21	6.95E-10	1.00E-16	9.10E-20	3.22E-17	4.52E-19	9.27E-17	1.86E+01	2.44E-16	3.51E-09	1.60E-07	2.48E-13	2.27E-18	1.17E-29	6.57E-27	7.09E-21	0.00E+00	4.74E-07	1.19E-01	5.59E+00	0.00E+00	0.00E+00	2.32E+00	1.87E+00	1.64E-07
7.42E-09	603.701	1.22E+19	0.00E+00	1.05E+01	5.91E+05	-3.68E-09	5.81E-06	2.51E+05	7.11E+01	1.57E+05	5.96E+01	1.34E-03	4.33E+00	1.02E-02	3.97E+00	3.32E+01	3.95E+00	5.26E+00	1.89E+00	0.00E+00	8.59E-02	3.02E-04	8.30E-09	2.75E-09	2.44E-21	7.41E-10	1.10E-16	9.70E-20	3.43E-17	4.98E-19	1.05E-16	1.92E+01	2.68E-16	3.63E-09	1.65E-07	2.72E-13	2.49E-18	1.36E-29	7.42E-27	8.03E-21	0.00E+00	5.05E-07	1.22E-01	5.77E+00	0.00E+00	0.00E+00	2.40E+00	1.93E+00	1.74E-07
7.43E-09	603.82	1.22E+19	0.00E+00	1.09E+01	5.91E+05	-3.68E-09	6.19E-06	2.51E+05	7.33E+01	1.57E+05	6.15E+01	1.39E-03	4.47E+00	1.05E-02	4.10E+00	3.43E+01	4.07E+00	5.43E+00	1.95E+00	0.00E+00	8.87E-02	3.12E-04	8.84E-09	2.93E-09	2.61E-21	7.89E-10	1.21E-16	1.03E-19	3.65E-17	5.47E-19	1.19E-16	1.99E+01	2.95E-16	3.75E-09	1.70E-07	2.99E-13	2.74E-18	1.58E-29	8.37E-27	9.10E-21	0.00E+00	5.37E-07	1.26E-01	5.95E+00	0.00E+00	0.00E+00	2.48E+00	1.99E+00	1.86E-07
7.44E-09	603.942	1.22E+19	0.00E+00	1.12E+01	5.91E+05	-3.68E-09	6.59E-06	2.51E+05	7.57E+01	1.57E+05	6.35E+01	1.43E-03	4.61E+00	1.09E-02	4.23E+00	3.54E+01	4.20E+00	5.60E+00	2.01E+00	0.00E+00	9.17E-02	3.22E-04	9.42E-09	3.13E-09	2.79E-21	8.41E-10	1.33E-16	1.10E-19	3.89E-17	6.02E-19	1.34E-16	2.05E+01	3.24E-16	3.88E-09	1.76E-07	3.28E-13	3.01E-18	1.83E-29	9.46E-27	1.03E-20	0.00E+00	5.72E-07	1.30E-01	6.14E+00	0.00E+00	0.00E+00	2.56E+00	2.06E+00	1.98E-07
7.45E-09	604.069	1.21E+19	0.00E+00	1.16E+01	5.91E+05	-3.68E-09	7.01E-06	2.51E+05	7.81E+01	1.57E+05	6.55E+01	1.48E-03	4.76E+00	1.12E-02	4.36E+00	3.65E+01	4.34E+00	5.78E+00	2.08E+00	0.00E+00	9.47E-02	3.32E-04	1.00E-08	3.33E-09	2.99E-21	8.96E-10	1.46E-16	1.18E-19	4.15E-17	6.62E-19	1.52E-16	2.12E+01	3.56E-16	4.02E-09	1.82E-07	3.61E-13	3.31E-18	2.13E-29	1.07E-26	1.17E-20	0.00E+00	6.10E-07	1.34E-01	6.34E+00	0.00E+00	0.00E+00	2.64E+00	2.12E+00	2.11E-07
7.46E-09	604.199	1.21E+19	0.00E+00	1.20E+01	5.91E+05	-3.68E-09	7.47E-06	2.51E+05	8.06E+01	1.57E+05	6.76E+01	1.53E-03	4.91E+00	1.16E-02	4.50E+00	3.77E+01	4.48E+00	5.97E+00	2.14E+00	0.00E+00	9.79E-02	3.43E-04	1.07E-08	3.55E-09	3.21E-21	9.55E-10	1.61E-16	1.25E-19	4.42E-17	7.28E-19	1.71E-16	2.18E+01	3.92E-16	4.16E-09	1.88E-07	3.96E-13	3.64E-18	2.47E-29	1.21E-26	1.32E-20	0.00E+00	6.49E-07	1.39E-01	6.54E+00	0.00E+00	0.00E+00	2.72E+00	2.19E+00	2.25E-07
7.47E-09	604.334	1.21E+19	0.00E+00	1.24E+01	5.91E+05	-6.13E-09	7.95E-06	2.51E+05	8.32E+01	1.57E+05	6.98E+01	1.58E-03	5.07E+00	1.19E-02	4.65E+00	3.89E+01	4.62E+00	6.16E+00	2.21E+00	0.00E+00	1.01E-01	3.54E-04	1.14E-08	3.78E-09	3.44E-21	1.02E-09	1.77E-16	1.34E-19	4.71E-17	8.00E-19	1.94E-16	2.25E+01	4.30E-16	4.30E-09	1.94E-07	4.36E-13	4.00E-18	2.87E-29	1.36E-26	1.50E-20	0.00E+00	6.92E-07	1.43E-01	6.75E+00	0.00E+00	0.00E+00	2.81E+00	2.26E+00	2.39E-07
7.48E-09	604.473	1.21E+19	0.00E+00	1.27E+01	5.91E+05	-6.13E-09	8.46E-06	2.51E+05	8.59E+01	1.57E+05	7.20E+01	1.63E-03	5.23E+00	1.23E-02	4.79E+00	4.02E+01	4.77E+00	6.36E+00	2.28E+00	0.00E+00	1.04E-01	3.65E-04	1.21E-08	4.03E-09	3.68E-21	1.08E-09	1.94E-16	1.42E-19	5.02E-17	8.80E-19	2.19E-16	2.33E+01	4.73E-16	4.45E-09	2.00E-07	4.78E-13	4.40E-18	3.33E-29	1.54E-26	1.70E-20	0.00E+00	7.37E-07	1.48E-01	6.97E+00	0.00E+00	0.00E+00	2.90E+00	2.33E+00	2.55E-07
7.49E-09	604.616	1.21E+19	0.00E+00	1.32E+01	5.91E+05	-6.13E-09	9.01E-06	2.51E+05	8.86E+01	1.57E+05	7.44E+01	1.68E-03	5.40E+00	1.27E-02	4.95E+00	4.14E+01	4.92E+00	6.56E+00	2.36E+00	0.00E+00	1.08E-01	3.77E-04	1.29E-08	4.29E-09	3.95E-21	1.15E-09	2.14E-16	1.52E-19	5.35E-17	9.68E-19	2.48E-16	2.40E+01	5.20E-16	4.60E-09	2.07E-07	5.26E-13	4.84E-18	3.87E-29	1.74E-26	1.92E-20	0.00E+00	7.85E-07	1.53E-01	7.19E+00	0.00E+00	0.00E+00	2.99E+00	2.41E+00	2.71E-07
7.50E-09	604.764	1.21E+19	0.00E+00	1.36E+01	5.91E+05	-6.13E-09	9.59E-06	2.51E+05	9.15E+01	1.57E+05	7.67E+01	1.74E-03	5.57E+00	1.31E-02	5.10E+00	4.28E+01	5.08E+00	6.77E+00	2.43E+00	0.00E+00	1.12E-01	3.89E-04	1.38E-08	4.57E-09	4.23E-21	1.23E-09	2.35E-16	1.62E-19	5.71E-17	1.06E-18	2.80E-16	2.48E+01	5.72E-16	4.76E-09	2.13E-07	5.77E-13	5.32E-18	4.49E-29	1.97E-26	2.18E-20	0.00E+00	8.36E-07	1.57E-01	7.42E+00	0.00E+00	0.00E+00	3.09E+00	2.49E+00	2.89E-07
7.51E-09	604.916	1.21E+19	0.00E+00	1.40E+01	5.91E+05	-9.81E-09	1.02E-05	2.51E+05	9.44E+01	1.57E+05	7.92E+01	1.79E-03	5.75E+00	1.35E-02	5.27E+00	4.41E+01	5.24E+00	6.99E+00	2.51E+00	0.00E+00	1.15E-01	4.01E-04	1.47E-08	4.87E-09	4.54E-21	1.31E-09	2.58E-16	1.73E-19	6.08E-17	1.17E-18	3.17E-16	2.56E+01	6.28E-16	4.93E-09	2.20E-07	6.34E-13	5.84E-18	5.22E-29	2.22E-26	2.47E-20	0.00E+00	8.90E-07	1.62E-01	7.66E+00	0.00E+00	0.00E+00	3.19E+00	2.57E+00	3.08E-07
7.52E-09	605.073	1.21E+19	0.00E+00	1.45E+01	5.91E+05	-9.81E-09	1.09E-05	2.51E+05	9.74E+01	1.57E+05	8.17E+01	1.85E-03	5.93E+00	1.40E-02	5.43E+00	4.55E+01	5.41E+00	7.21E+00	2.59E+00	0.00E+00	1.19E-01	4.14E-04	1.57E-08	5.19E-09	4.87E-21	1.40E-09	2.83E-16	1.84E-19	6.48E-17	1.29E-18	3.58E-16	2.64E+01	6.90E-16	5.10E-09	2.28E-07	6.97E-13	6.42E-18	6.06E-29	2.51E-26	2.79E-20	0.00E+00	9.48E-07	1.68E-01	7.90E+00	0.00E+00	0.00E+00	3.29E+00	2.65E+00	3.28E-07
7.53E-09	605.236	1.21E+19	0.00E+00	1.49E+01	5.91E+05	-9.81E-09	1.16E-05	2.51E+05	1.01E+02	1.57E+05	8.43E+01	1.91E-03	6.12E+00	1.44E-02	5.60E+00	4.70E+01	5.58E+00	7.44E+00	2.67E+00	0.00E+00	1.23E-01	4.28E-04	1.67E-08	5.53E-09	5.22E-21	1.49E-09	3.11E-16	1.96E-19	6.91E-17	1.41E-18	4.05E-16	2.72E+01	7.59E-16	5.28E-09	2.35E-07	7.66E-13	7.06E-18	7.04E-29	2.83E-26	3.16E-20	0.00E+00	1.01E-06	1.73E-01	8.15E+00	0.00E+00	0.00E+00	3.39E+00	2.73E+00	3.49E-07
8.15E-09	605.464	1.21E+19	0.00E+00	1.48E+01	5.91E+05	-1.10E-08	2.09E-04	2.51E+05	1.18E+02	1.57E+05	1.03E+02	9.33E-03	1.77E+01	4.44E-02	1.77E+01	4.38E+01	1.41E+01	7.45E+00	4.25E+00	0.00E+00	3.71E-01	1.39E-03	1.69E-07	5.38E-08	1.64E-19	2.62E-08	1.93E-14	1.93E-18	6.47E-16	4.37E-17	2.68E-13	2.72E+01	2.45E-14	1.72E-08	6.49E-07	1.61E-10	2.18E-16	2.51E-25	4.04E-23	4.48E-17	0.00E+00	4.32E-08	1.54E-04	1.15E+01	0.00E+00	0.00E+00	3.33E+00	6.29E-02	2.54E-06
2.78E-08	606.192	1.21E+19	0.00E+00	1.34E+01	5.91E+05	-4.90E-09	6.63E-01	2.51E+05	2.10E+02	1.57E+05	1.23E+01	1.22E+00	7.04E+01	3.65E-01	2.00E+02	9.87E-01	2.89E+01	7.89E+00	1.21E+01	0.00E+00	6.83E+00	4.22E-02	5.04E-05	4.17E-05	1.10E-14	6.09E-05	7.98E-10	2.76E-15	1.43E-13	1.38E-12	2.94E-09	2.72E+01	5.72E-11	5.43E-07	2.36E-06	2.34E-08	6.92E-12	1.50E-18	3.94E-18	1.30E-12	0.00E+00	-7.71E-12	-5.61E-07	1.15E+01	0.00E+00	0.00E+00	1.92E+00	-5.82E-26	8.16E-06
4.76E-08	606.388	1.21E+19	0.00E+00	1.26E+01	5.91E+05	-5.75E-07	1.60E+00	2.51E+05	2.20E+02	1.57E+05	7.26E+00	2.68E+00	7.57E+01	3.75E-01	2.18E+02	6.05E-01	2.65E+01	8.26E+00	1.35E+01	0.00E+00	1.17E+01	7.66E-02	1.47E-04	1.56E-04	8.38E-14	2.32E-04	4.74E-09	3.68E-14	3.34E-13	1.10E-11	1.16E-08	2.72E+01	1.47E-10	1.83E-06	2.48E-06	4.05E-08	5.49E-11	2.31E-17	3.01E-17	5.23E-12	0.00E+00	-1.14E-19	-2.20E-14	1.15E+01	0.00E+00	0.00E+00	1.15E+00	3.24E-155	8.10E-06
6.74E-08	606.56	1.21E+19	0.00E+00	1.22E+01	5.91E+05	-5.75E-07	2.57E+00	2.51E+05	2.25E+02	1.57E+05	6.75E+00	4.23E+00	7.93E+01	3.80E-01	2.27E+02	4.73E-01	2.43E+01	8.57E+00	1.46E+01	0.00E+00	1.55E+01	1.05E-01	2.91E-04	3.30E-04	2.73E-13	4.97E-04	1.42E-08	2.78E-13	5.37E-13	3.65E-11	2.45E-08	2.72E+01	3.24E-10	4.56E-06	2.55E-06	5.21E-08	1.81E-10	1.23E-16	1.09E-16	1.12E-11	0.00E+00	-2.76E-11	-2.81E-07	1.15E+01	0.00E+00	0.00E+00	7.03E-01	3.12E-155	8.06E-06
8.74E-08	606.708	1.21E+19	0.00E+00	1.19E+01	5.91E+05	-5.75E-07	3.55E+00	2.51E+05	2.29E+02	1.57E+05	6.50E+00	5.85E+00	8.19E+01	3.83E-01	2.34E+02	3.80E-01	2.22E+01	8.83E+00	1.55E+01	0.00E+00	1.84E+01	1.29E-01	4.76E-04	5.54E-04	6.29E-13	8.42E-04	3.17E-08	1.42E-12	7.48E-13	8.43E-11	4.04E-08	2.71E+01	6.26E-10	9.28E-06	2.60E-06	6.00E-08	4.17E-10	4.17E-16	2.75E-16	1.87E-11	0.00E+00	-2.76E-11	-2.76E-07	1.14E+01	0.00E+00	0.00E+00	4.35E-01	3.05E-155	8.01E-06
1.07E-07	606.836	1.21E+19	0.00E+00	1.17E+01	5.91E+05	-7.82E-07	4.55E+00	2.51E+05	2.32E+02	1.57E+05	6.32E+00	7.53E+00	8.39E+01	3.86E-01	2.40E+02	3.08E-01	2.02E+01	9.05E+00	1.63E+01	0.00E+00	2.06E+01	1.48E-01	6.93E-04	8.18E-04	1.19E-12	1.25E-03	5.92E-08	5.38E-12	9.66E-13	1.60E-10	5.84E-08	2.71E+01	1.08E-09	1.65E-05	2.64E-06	6.54E-08	7.90E-10	1.08E-15	5.61E-16	2.74E-11	0.00E+00	-3.98E-25	-3.19E-22	1.14E+01	0.00E+00	0.00E+00	2.72E-01	1.38E-156	7.96E-06
1.28E-07	606.949	1.21E+19	0.00E+00	1.16E+01	5.91E+05	-7.82E-07	5.56E+00	2.51E+05	2.34E+02	1.57E+05	6.17E+00	9.25E+00	8.55E+01	3.87E-01	2.44E+02	2.51E-01	1.84E+01	9.24E+00	1.70E+01	0.00E+00	2.23E+01	1.64E-01	9.38E-04	1.12E-03	2.00E-12	1.72E-03	9.87E-08	1.64E-11	1.19E-12	2.69E-10	7.79E-08	2.70E+01	1.70E-09	2.65E-05	2.66E-06	6.89E-08	1.32E-09	2.34E-15	9.96E-16	3.69E-11	0.00E+00	-5.48E-22	-5.56E-17	1.14E+01	0.00E+00	0.00E+00	1.70E-01	1.37E-156	7.92E-06
1.48E-07	607.049	1.21E+19	0.00E+00	1.15E+01	5.91E+05	-7.82E-07	6.57E+00	2.51E+05	2.36E+02	1.57E+05	6.05E+00	1.10E+01	8.65E+01	3.89E-01	2.48E+02	2.05E-01	1.67E+01	9.40E+00	1.76E+01	0.00E+00	2.36E+01	1.77E-01	1.20E-03	1.44E-03	3.09E-12	2.24E-03	1.52E-07	4.27E-11	1.41E-12	4.14E-10	9.84E-08	2.69E+01	2.52E-09	3.96E-05	2.68E-06	7.13E-08	2.04E-09	4.48E-15	1.61E-15	4.70E-11	0.00E+00	-2.81E-20	-2.65E-15	1.14E+01	0.00E+00	0.00E+00	1.07E-01	1.36E-156	7.87E-06
1.68E-07	607.139	1.21E+19	0.00E+00	1.14E+01	5.91E+05	-7.82E-07	7.59E+00	2.51E+05	2.37E+02	1.57E+05	5.96E+00	1.28E+01	8.73E+01	3.89E-01	2.51E+02	1.68E-01	1.51E+01	9.54E+00	1.81E+01	0.00E+00	2.47E+01	1.88E-01	1.49E-03	1.80E-03	4.49E-12	2.79E-03	2.19E-07	9.78E-11	1.64E-12	6.00E-10	1.20E-07	2.69E+01	3.53E-09	5.61E-05	2.70E-06	7.28E-08	2.94E-09	7.82E-15	2.43E-15	5.75E-11	0.00E+00	-2.12E-18	-6.04E-14	1.14E+01	0.00E+00	0.00E+00	6.72E-02	1.35E-156	7.83E-06
1.89E-07	607.221	1.21E+19	0.00E+00	1.14E+01	5.91E+05	-7.82E-07	8.61E+00	2.51E+05	2.37E+02	1.57E+05	5.88E+00	1.46E+01	8.78E+01	3.90E-01	2.53E+02	1.38E-01	1.37E+01	9.66E+00	1.86E+01	0.00E+00	2.55E+01	1.97E-01	1.79E-03	2.17E-03	6.21E-12	3.37E-03	3.02E-07	2.03E-10	1.86E-12	8.28E-10	1.41E-07	2.68E+01	4.74E-09	7.60E-05	2.71E-06	7.38E-08	4.06E-09	1.28E-14	3.52E-15	6.83E-11	0.00E+00	-2.53E-16	-5.82E-12	1.14E+01	0.00E+00	0.00E+00	4.22E-02	1.35E-156	7.78E-06
2.09E-07	607.296	1.21E+19	0.00E+00	1.14E+01	5.91E+05	-7.83E-07	9.62E+00	2.51E+05	2.38E+02	1.57E+05	5.81E+00	1.64E+01	8.81E+01	3.90E-01	2.55E+02	1.14E-01	1.24E+01	9.76E+00	1.90E+01	0.00E+00	2.61E+01	2.05E-01	2.10E-03	2.56E-03	8.28E-12	3.98E-03	4.01E-07	3.89E-10	2.09E-12	1.10E-09	1.64E-07	2.67E+01	6.18E-09	9.96E-05	2.71E-06	7.45E-08	5.39E-09	1.99E-14	4.94E-15	7.94E-11	0.00E+00	1.07E-29	-2.66E-22	1.13E+01	0.00E+00	0.00E+00	2.65E-02	6.07E-158	7.74E-06
2.30E-07	607.366	1.21E+19	0.00E+00	1.13E+01	5.91E+05	-7.83E-07	1.06E+01	2.51E+05	2.38E+02	1.57E+05	5.75E+00	1.82E+01	8.83E+01	3.90E-01	2.57E+02	9.43E-02	1.12E+01	9.86E+00	1.94E+01	0.00E+00	2.65E+01	2.11E-01	2.42E-03	2.96E-03	1.07E-11	4.61E-03	5.18E-07	7.00E-10	2.32E-12	1.42E-09	1.86E-07	2.66E+01	7.84E-09	1.27E-04	2.71E-06	7.50E-08	6.95E-09	2.97E-14	6.78E-15	9.06E-11	0.00E+00	-1.92E-25	-4.88E-20	1.13E+01	0.00E+00	0.00E+00	1.66E-02	6.06E-158	7.69E-06
2.50E-07	607.431	1.21E+19	0.00E+00	1.13E+01	5.91E+05	-7.83E-07	1.17E+01	2.51E+05	2.37E+02	1.57E+05	5.70E+00	2.01E+01	8.83E+01	3.90E-01	2.58E+02	7.85E-02	1.01E+01	9.94E+00	1.97E+01	0.00E+00	2.69E+01	2.16E-01	2.75E-03	3.38E-03	1.35E-11	5.26E-03	6.51E-07	1.19E-09	2.54E-12	1.79E-09	2.09E-07	2.66E+01	9.73E-09	1.58E-04	2.71E-06	7.54E-08	8.74E-09	4.32E-14	9.17E-15	1.02E-10	0.00E+00	-2.17E-23	-1.17E-18	1.13E+01	0.00E+00	0.00E+00	1.04E-02	6.05E-158	7.65E-06
2.71E-07	607.492	1.21E+19	0.00E+00	1.13E+01	5.91E+05	-7.83E-07	1.27E+01	2.51E+05	2.37E+02	1.57E+05	5.66E+00	2.19E+01	8.82E+01	3.90E-01	2.59E+02	6.55E-02	9.08E+00	1.00E+01	2.01E+01	0.00E+00	2.72E+01	2.20E-01	3.09E-03	3.81E-03	1.68E-11	5.92E-03	8.03E-07	1.94E-09	2.77E-12	2.21E-09	2.31E-07	2.65E+01	1.19E-08	1.92E-04	2.71E-06	7.57E-08	1.08E-08	6.12E-14	1.23E-14	1.13E-10	0.00E+00	-3.43E-21	-8.40E-17	1.13E+01	0.00E+00	0.00E+00	6.52E-03	6.04E-158	7.60E-06
2.92E-07	607.55	1.21E+19	0.00E+00	1.13E+01	5.91E+05	-7.83E-07	1.37E+01	2.51E+05	2.36E+02	1.57E+05	5.62E+00	2.38E+01	8.80E+01	3.89E-01	2.59E+02	5.48E-02	8.18E+00	1.01E+01	2.03E+01	0.00E+00	2.75E+01	2.24E-01	3.43E-03	4.25E-03	2.04E-11	6.60E-03	9.73E-07	3.03E-09	2.99E-12	2.68E-09	2.54E-07	2.64E+01	1.42E-08	2.31E-04	2.70E-06	7.61E-08	1.30E-08	8.53E-14	1.63E-14	1.25E-10	0.00E+00	-2.92E-21	2.33E-17	1.13E+01	0.00E+00	0.00E+00	4.07E-03	6.03E-158	7.56E-06
3.13E-07	607.605	1.21E+19	0.00E+00	1.13E+01	5.91E+05	-7.83E-07	1.47E+01	2.51E+05	2.36E+02	1.57E+05	5.58E+00	2.57E+01	8.77E+01	3.88E-01	2.59E+02	4.61E-02	7.35E+00	1.01E+01	2.06E+01	0.00E+00	2.77E+01	2.27E-01	3.78E-03	4.70E-03	2.45E-11	7.29E-03	1.16E-06	4.58E-09	3.21E-12	3.20E-09	2.77E-07	2.63E+01	1.68E-08	2.73E-04	2.70E-06	7.64E-08	1.56E-08	1.17E-13	2.15E-14	1.36E-10	0.00E+00	-1.06E-18	-1.78E-14	1.13E+01	0.00E+00	0.00E+00	2.54E-03	6.02E-158	7.52E-06
3.34E-07	607.658	1.21E+19	0.00E+00	1.13E+01	5.91E+05	-7.83E-07	1.57E+01	2.51E+05	2.35E+02	1.57E+05	5.55E+00	2.75E+01	8.74E+01	3.88E-01	2.60E+02	3.88E-02	6.61E+00	1.02E+01	2.09E+01	0.00E+00	2.78E+01	2.29E-01	4.13E-03	5.15E-03	2.90E-11	7.99E-03	1.37E-06	6.72E-09	3.42E-12	3.78E-09	3.00E-07	2.62E+01	1.97E-08	3.18E-04	2.69E-06	7.69E-08	1.83E-08	1.59E-13	2.81E-14	1.48E-10	0.00E+00	-2.33E-18	-4.42E-14	1.13E+01	0.00E+00	0.00E+00	1.58E-03	6.01E-158	7.47E-06
3.55E-07	607.709	1.21E+19	0.00E+00	1.12E+01	5.91E+05	-7.83E-07	1.67E+01	2.51E+05	2.34E+02	1.57E+05	5.53E+00	2.94E+01	8.70E+01	3.87E-01	2.60E+02	3.29E-02	5.94E+00	1.02E+01	2.11E+01	0.00E+00	2.80E+01	2.31E-01	4.49E-03	5.62E-03	3.39E-11	8.70E-03	1.59E-06	9.62E-09	3.64E-12	4.41E-09	3.23E-07	2.61E+01	2.28E-08	3.67E-04	2.68E-06	7.74E-08	2.13E-08	2.14E-13	3.66E-14	1.60E-10	0.00E+00	-3.29E-16	-3.80E-12	1.12E+01	0.00E+00	0.00E+00	9.85E-04	6.00E-158	7.43E-06
3.77E-07	607.758	1.21E+19	0.00E+00	1.12E+01	5.91E+05	-7.83E-07	1.76E+01	2.51E+05	2.33E+02	1.57E+05	5.50E+00	3.13E+01	8.67E+01	3.86E-01	2.60E+02	2.79E-02	5.33E+00	1.03E+01	2.13E+01	0.00E+00	2.81E+01	2.32E-01	4.85E-03	6.10E-03	3.93E-11	9.42E-03	1.84E-06	1.35E-08	3.85E-12	5.09E-09	3.47E-07	2.61E+01	2.61E-08	4.20E-04	2.67E-06	7.80E-08	2.46E-08	2.84E-13	4.73E-14	1.71E-10	0.00E+00	-1.83E-15	-2.38E-11	1.12E+01	0.00E+00	0.00E+00	6.12E-04	5.99E-158	7.39E-06
3.98E-07	607.805	1.21E+19	0.00E+00	1.12E+01	5.91E+05	-7.82E-07	1.86E+01	2.51E+05	2.32E+02	1.57E+05	5.48E+00	3.32E+01	8.63E+01	3.85E-01	2.59E+02	2.37E-02	4.78E+00	1.03E+01	2.15E+01	0.00E+00	2.82E+01	2.34E-01	5.21E-03	6.58E-03	4.52E-11	1.01E-02	2.10E-06	1.84E-08	4.06E-12	5.83E-09	3.70E-07	2.60E+01	2.98E-08	4.77E-04	2.66E-06	7.86E-08	2.81E-08	3.75E-13	6.07E-14	1.83E-10	0.00E+00	-2.26E-29	-2.84E-23	1.12E+01	0.00E+00	0.00E+00	3.79E-04	2.66E-159	7.34E-06
4.20E-07	607.851	1.21E+19	0.00E+00	1.12E+01	5.91E+05	-7.82E-07	1.96E+01	2.51E+05	2.31E+02	1.57E+05	5.45E+00	3.50E+01	8.58E+01	3.84E-01	2.59E+02	2.03E-02	4.28E+00	1.04E+01	2.17E+01	0.00E+00	2.83E+01	2.35E-01	5.58E-03	7.07E-03	5.15E-11	1.09E-02	2.38E-06	2.48E-08	4.26E-12	6.62E-09	3.94E-07	2.59E+01	3.36E-08	5.37E-04	2.65E-06	7.93E-08	3.19E-08	4.92E-13	7.75E-14	1.95E-10	0.00E+00	-1.81E-26	1.16E-23	1.12E+01	0.00E+00	0.00E+00	2.35E-04	2.66E-159	7.30E-06
4.41E-07	607.895	1.21E+19	0.00E+00	1.12E+01	5.91E+05	-7.82E-07	2.05E+01	2.51E+05	2.30E+02	1.57E+05	5.43E+00	3.69E+01	8.54E+01	3.83E-01	2.59E+02	1.73E-02	3.83E+00	1.04E+01	2.19E+01	0.00E+00	2.84E+01	2.35E-01	5.95E-03	7.56E-03	5.84E-11	1.16E-02	2.68E-06	3.29E-08	4.47E-12	7.47E-09	4.18E-07	2.58E+01	3.77E-08	6.00E-04	2.64E-06	8.02E-08	3.60E-08	6.40E-13	9.81E-14	2.07E-10	0.00E+00	-7.47E-25	-6.06E-20	1.12E+01	0.00E+00	0.00E+00	1.45E-04	2.65E-159	7.26E-06
4.63E-07	607.939	1.21E+19	0.00E+00	1.12E+01	5.91E+05	-7.82E-07	2.15E+01	2.51E+05	2.29E+02	1.57E+05	5.41E+00	3.88E+01	8.49E+01	3.83E-01	2.58E+02	1.49E-02	3.43E+00	1.05E+01	2.21E+01	0.00E+00	2.85E+01	2.36E-01	6.32E-03	8.06E-03	6.57E-11	1.24E-02	3.00E-06	4.29E-08	4.67E-12	8.37E-09	4.42E-07	2.57E+01	4.21E-08	6.67E-04	2.63E-06	8.11E-08	4.02E-08	8.26E-13	1.23E-13	2.20E-10	0.00E+00	-3.66E-23	-4.77E-20	1.12E+01	0.00E+00	0.00E+00	8.97E-05	2.65E-159	7.21E-06
4.85E-07	607.982	1.21E+19	0.00E+00	1.11E+01	5.91E+05	-7.82E-07	2.24E+01	2.51E+05	2.28E+02	1.57E+05	5.39E+00	4.07E+01	8.45E+01	3.82E-01	2.58E+02	1.28E-02	3.06E+00	1.05E+01	2.23E+01	0.00E+00	2.85E+01	2.37E-01	6.69E-03	8.57E-03	7.36E-11	1.31E-02	3.34E-06	5.53E-08	4.86E-12	9.33E-09	4.67E-07	2.57E+01	4.67E-08	7.37E-04	2.61E-06	8.21E-08	4.48E-08	1.06E-12	1.54E-13	2.32E-10	0.00E+00	-1.34E-22	-1.96E-17	1.11E+01	0.00E+00	0.00E+00	5.52E-05	2.65E-159	7.17E-06
5.07E-07	608.024	1.21E+19	0.00E+00	1.11E+01	5.91E+05	-7.82E-07	2.34E+01	2.51E+05	2.26E+02	1.57E+05	5.38E+00	4.26E+01	8.40E+01	3.81E-01	2.57E+02	1.10E-02	2.74E+00	1.05E+01	2.25E+01	0.00E+00	2.86E+01	2.37E-01	7.07E-03	9.09E-03	8.20E-11	1.39E-02	3.70E-06	7.04E-08	5.06E-12	1.03E-08	4.92E-07	2.56E+01	5.17E-08	8.10E-04	2.60E-06	8.32E-08	4.96E-08	1.35E-12	1.91E-13	2.44E-10	0.00E+00	-4.72E-22	-1.55E-16	1.11E+01	0.00E+00	0.00E+00	3.40E-05	2.64E-159	7.13E-06
5.29E-07	608.065	1.21E+19	0.00E+00	1.11E+01	5.91E+05	-7.82E-07	2.43E+01	2.51E+05	2.25E+02	1.57E+05	5.36E+00	4.44E+01	8.35E+01	3.80E-01	2.57E+02	9.53E-03	2.44E+00	1.06E+01	2.26E+01	0.00E+00	2.87E+01	2.38E-01	7.45E-03	9.61E-03	9.09E-11	1.47E-02	4.08E-06	8.86E-08	5.25E-12	1.14E-08	5.17E-07	2.55E+01	5.68E-08	8.86E-04	2.59E-06	8.44E-08	5.47E-08	1.71E-12	2.35E-13	2.57E-10	0.00E+00	-2.24E-20	-3.20E-16	1.11E+01	0.00E+00	0.00E+00	2.09E-05	2.64E-159	7.09E-06
5.51E-07	608.105	1.21E+19	0.00E+00	1.11E+01	5.91E+05	-7.82E-07	2.52E+01	2.51E+05	2.24E+02	1.57E+05	5.34E+00	4.63E+01	8.30E+01	3.78E-01	2.56E+02	8.25E-03	2.18E+00	1.06E+01	2.28E+01	0.00E+00	2.88E+01	2.38E-01	7.84E-03	1.01E-02	1.00E-10	1.54E-02	4.48E-06	1.10E-07	5.43E-12	1.26E-08	5.42E-07	2.54E+01	6.23E-08	9.66E-04	2.58E-06	8.56E-08	6.00E-08	2.14E-12	2.88E-13	2.70E-10	0.00E+00	-9.39E-20	-3.07E-16	1.11E+01	0.00E+00	0.00E+00	1.28E-05	2.63E-159	7.04E-06
5.73E-07	608.145	1.21E+19	0.00E+00	1.11E+01	5.91E+05	-7.82E-07	2.61E+01	2.51E+05	2.23E+02	1.57E+05	5.33E+00	4.82E+01	8.26E+01	3.77E-01	2.55E+02	7.15E-03	1.94E+00	1.06E+01	2.29E+01	0.00E+00	2.88E+01	2.38E-01	8.22E-03	1.07E-02	1.10E-10	1.62E-02	4.90E-06	1.36E-07	5.62E-12	1.37E-08	5.68E-07	2.53E+01	6.80E-08	1.05E-03	2.56E-06	8.70E-08	6.56E-08	2.68E-12	3.50E-13	2.83E-10	0.00E+00	1.14E-20	-2.45E-14	1.11E+01	0.00E+00	0.00E+00	7.83E-06	2.63E-159	7.00E-06
5.96E-07	608.184	1.21E+19	0.00E+00	1.11E+01	5.91E+05	-7.82E-07	2.70E+01	2.51E+05	2.21E+02	1.57E+05	5.31E+00	5.01E+01	8.21E+01	3.76E-01	2.55E+02	6.21E-03	1.73E+00	1.07E+01	2.31E+01	0.00E+00	2.89E+01	2.38E-01	8.61E-03	1.12E-02	1.21E-10	1.70E-02	5.33E-06	1.67E-07	5.80E-12	1.50E-08	5.94E-07	2.52E+01	7.39E-08	1.13E-03	2.55E-06	8.85E-08	7.15E-08	3.32E-12	4.23E-13	2.96E-10	0.00E+00	-2.51E-18	-1.38E-13	1.11E+01	0.00E+00	0.00E+00	4.78E-06	2.63E-159	6.96E-06
6.18E-07	608.223	1.21E+19	0.00E+00	1.10E+01	5.91E+05	-7.82E-07	2.79E+01	2.51E+05	2.20E+02	1.57E+05	5.30E+00	5.20E+01	8.16E+01	3.75E-01	2.54E+02	5.40E-03	1.54E+00	1.07E+01	2.32E+01	0.00E+00	2.89E+01	2.39E-01	9.00E-03	1.17E-02	1.32E-10	1.78E-02	5.79E-06	2.02E-07	5.98E-12	1.63E-08	6.21E-07	2.52E+01	8.02E-08	1.22E-03	2.54E-06	9.00E-08	7.76E-08	4.09E-12	5.07E-13	3.09E-10	0.00E+00	-1.39E-17	-4.32E-14	1.10E+01	0.00E+00	0.00E+00	2.92E-06	2.62E-159	6.92E-06
6.41E-07	608.261	1.21E+19	0.00E+00	1.10E+01	5.91E+05	-7.82E-07	2.88E+01	2.51E+05	2.19E+02	1.57E+05	5.28E+00	5.39E+01	8.12E+01	3.74E-01	2.53E+02	4.71E-03	1.37E+00	1.08E+01	2.34E+01	0.00E+00	2.90E+01	2.39E-01	9.39E-03	1.23E-02	1.44E-10	1.86E-02	6.27E-06	2.44E-07	6.16E-12	1.77E-08	6.48E-07	2.51E+01	8.67E-08	1.31E-03	2.52E-06	9.16E-08	8.40E-08	5.02E-12	6.06E-13	3.23E-10	0.00E+00	3.12E-18	-6.97E-12	1.10E+01	0.00E+00	0.00E+00	1.78E-06	2.62E-159	6.87E-06
6.64E-07	608.299	1.21E+19	0.00E+00	1.10E+01	5.91E+05	-7.82E-07	2.97E+01	2.51E+05	2.18E+02	1.57E+05	5.27E+00	5.57E+01	8.07E+01	3.73E-01	2.52E+02	4.11E-03	1.22E+00	1.08E+01	2.35E+01	0.00E+00	2.91E+01	2.39E-01	9.79E-03	1.28E-02	1.56E-10	1.94E-02	6.76E-06	2.92E-07	6.33E-12	1.91E-08	6.75E-07	2.50E+01	9.35E-08	1.41E-03	2.51E-06	9.34E-08	9.07E-08	6.12E-12	7.19E-13	3.37E-10	0.00E+00	-1.56E-18	-8.42E-18	1.10E+01	0.00E+00	0.00E+00	1.08E-06	1.15E-160	6.83E-06
6.87E-07	608.337	1.21E+19	0.00E+00	1.10E+01	5.91E+05	-7.82E-07	3.06E+01	2.51E+05	2.16E+02	1.57E+05	5.25E+00	5.76E+01	8.02E+01	3.72E-01	2.52E+02	3.58E-03	1.08E+00	1.08E+01	2.36E+01	0.00E+00	2.91E+01	2.39E-01	1.02E-02	1.34E-02	1.69E-10	2.02E-02	7.28E-06	3.47E-07	6.50E-12	2.06E-08	7.03E-07	2.49E+01	1.01E-07	1.51E-03	2.49E-06	9.52E-08	9.76E-08	7.42E-12	8.49E-13	3.51E-10	0.00E+00	-5.87E-16	-1.50E-15	1.10E+01	0.00E+00	0.00E+00	6.55E-07	1.14E-160	6.79E-06
7.10E-07	608.374	1.21E+19	0.00E+00	1.10E+01	5.91E+05	-7.82E-07	3.15E+01	2.51E+05	2.15E+02	1.57E+05	5.24E+00	5.95E+01	7.98E+01	3.71E-01	2.51E+02	3.13E-03	9.59E-01	1.09E+01	2.38E+01	0.00E+00	2.92E+01	2.39E-01	1.06E-02	1.40E-02	1.83E-10	2.11E-02	7.82E-06	4.10E-07	6.67E-12	2.21E-08	7.31E-07	2.48E+01	1.08E-07	1.61E-03	2.48E-06	9.71E-08	1.05E-07	8.94E-12	9.98E-13	3.65E-10	0.00E+00	-1.21E-16	-2.69E-14	1.10E+01	0.00E+00	0.00E+00	3.97E-07	1.14E-160	6.75E-06
7.33E-07	608.41	1.21E+19	0.00E+00	1.09E+01	5.91E+05	-7.82E-07	3.23E+01	2.51E+05	2.14E+02	1.57E+05	5.23E+00	6.14E+01	7.94E+01	3.70E-01	2.50E+02	2.74E-03	8.50E-01	1.09E+01	2.39E+01	0.00E+00	2.93E+01	2.39E-01	1.10E-02	1.45E-02	1.97E-10	2.19E-02	8.38E-06	4.82E-07	6.83E-12	2.37E-08	7.60E-07	2.47E+01	1.16E-07	1.71E-03	2.47E-06	9.91E-08	1.12E-07	1.07E-11	1.17E-12	3.80E-10	0.00E+00	-3.05E-14	-4.43E-13	1.09E+01	0.00E+00	0.00E+00	2.40E-07	1.14E-160	6.71E-06
7.56E-07	608.447	1.21E+19	0.00E+00	1.09E+01	5.91E+05	-7.82E-07	3.32E+01	2.51E+05	2.13E+02	1.57E+05	5.21E+00	6.33E+01	7.89E+01	3.69E-01	2.49E+02	2.40E-03	7.53E-01	1.09E+01	2.40E+01	0.00E+00	2.93E+01	2.39E-01	1.14E-02	1.51E-02	2.12E-10	2.27E-02	8.96E-06	5.64E-07	6.99E-12	2.54E-08	7.90E-07	2.47E+01	1.23E-07	1.82E-03	2.45E-06	1.01E-07	1.20E-07	1.28E-11	1.36E-12	3.95E-10	0.00E+00	-1.18E-13	-6.60E-13	1.09E+01	0.00E+00	0.00E+00	1.45E-07	1.14E-160	6.67E-06
7.80E-07	608.483	1.21E+19	0.00E+00	1.09E+01	5.91E+05	-7.82E-07	3.40E+01	2.51E+05	2.11E+02	1.57E+05	5.20E+00	6.51E+01	7.85E+01	3.68E-01	2.48E+02	2.10E-03	6.67E-01	1.10E+01	2.42E+01	0.00E+00	2.94E+01	2.39E-01	1.18E-02	1.57E-02	2.27E-10	2.36E-02	9.56E-06	6.56E-07	7.15E-12	2.71E-08	8.20E-07	2.46E+01	1.32E-07	1.92E-03	2.44E-06	1.03E-07	1.28E-07	1.52E-11	1.57E-12	4.10E-10	0.00E+00	-4.23E-15	-2.46E-12	1.09E+01	0.00E+00	0.00E+00	8.71E-08	1.14E-160	6.62E-06
8.03E-07	608.519	1.21E+19	0.00E+00	1.09E+01	5.91E+05	-7.82E-07	3.49E+01	2.51E+05	2.10E+02	1.57E+05	5.18E+00	6.70E+01	7.81E+01	3.67E-01	2.48E+02	1.84E-03	5.90E-01	1.10E+01	2.43E+01	0.00E+00	2.95E+01	2.39E-01	1.22E-02	1.63E-02	2.43E-10	2.44E-02	1.02E-05	7.60E-07	7.31E-12	2.89E-08	8.51E-07	2.45E+01	1.40E-07	2.03E-03	2.43E-06	1.06E-07	1.36E-07	1.80E-11	1.82E-12	4.26E-10	0.00E+00	-4.16E-12	-5.53E-11	1.09E+01	0.00E+00	0.00E+00	5.23E-08	1.14E-160	6.58E-06
8.27E-07	608.555	1.21E+19	0.00E+00	1.09E+01	5.91E+05	-7.82E-07	3.57E+01	2.51E+05	2.09E+02	1.57E+05	5.17E+00	6.89E+01	7.77E+01	3.65E-01	2.47E+02	1.61E-03	5.21E-01	1.10E+01	2.44E+01	0.00E+00	2.95E+01	2.39E-01	1.26E-02	1.69E-02	2.60E-10	2.53E-02	1.08E-05	8.76E-07	7.46E-12	3.07E-08	8.82E-07	2.44E+01	1.49E-07	2.15E-03	2.41E-06	1.08E-07	1.45E-07	2.12E-11	2.09E-12	4.42E-10	0.00E+00	-2.73E-11	-2.83E-10	1.09E+01	0.00E+00	0.00E+00	3.14E-08	1.13E-160	6.54E-06
8.50E-07	608.59	1.21E+19	0.00E+00	1.09E+01	5.91E+05	-7.82E-07	3.65E+01	2.51E+05	2.08E+02	1.57E+05	5.16E+00	7.08E+01	7.73E+01	3.64E-01	2.46E+02	1.42E-03	4.60E-01	1.10E+01	2.45E+01	0.00E+00	2.96E+01	2.39E-01	1.30E-02	1.74E-02	2.78E-10	2.61E-02	1.15E-05	1.01E-06	7.61E-12	3.26E-08	9.15E-07	2.43E+01	1.58E-07	2.26E-03	2.40E-06	1.10E-07	1.53E-07	2.49E-11	2.39E-12	4.58E-10	0.00E+00	-8.41E-11	-8.05E-10	1.09E+01	0.00E+00	0.00E+00	1.88E-08	1.13E-160	6.50E-06
8.74E-07	608.625	1.21E+19	0.00E+00	1.08E+01	5.91E+05	-7.82E-07	3.73E+01	2.51E+05	2.07E+02	1.57E+05	5.15E+00	7.27E+01	7.69E+01	3.63E-01	2.45E+02	1.24E-03	4.06E-01	1.11E+01	2.46E+01	0.00E+00	2.96E+01	2.39E-01	1.35E-02	1.80E-02	2.96E-10	2.70E-02	1.22E-05	1.15E-06	7.76E-12	3.46E-08	9.47E-07	2.42E+01	1.67E-07	2.38E-03	2.39E-06	1.13E-07	1.62E-07	2.91E-11	2.73E-12	4.75E-10	0.00E+00	-1.40E-10	-1.42E-09	1.08E+01	0.00E+00	0.00E+00	1.12E-08	1.13E-160	6.46E-06
8.98E-07	608.661	1.21E+19	0.00E+00	1.08E+01	5.91E+05	-7.82E-07	3.81E+01	2.51E+05	2.05E+02	1.57E+05	5.13E+00	7.46E+01	7.65E+01	3.62E-01	2.44E+02	1.09E-03	3.58E-01	1.11E+01	2.47E+01	0.00E+00	2.97E+01	2.39E-01	1.39E-02	1.86E-02	3.15E-10	2.79E-02	1.29E-05	1.31E-06	7.91E-12	3.66E-08	9.81E-07	2.42E+01	1.77E-07	2.50E-03	2.37E-06	1.16E-07	1.72E-07	3.38E-11	3.11E-12	4.92E-10	0.00E+00	-3.46E-11	-1.02E-09	1.08E+01	0.00E+00	0.00E+00	6.70E-09	1.13E-160	6.42E-06
9.23E-07	608.695	1.21E+19	0.00E+00	1.08E+01	5.91E+05	-7.82E-07	3.89E+01	2.51E+05	2.04E+02	1.57E+05	5.12E+00	7.65E+01	7.61E+01	3.61E-01	2.43E+02	9.59E-04	3.15E-01	1.11E+01	2.48E+01	0.00E+00	2.98E+01	2.39E-01	1.43E-02	1.92E-02	3.34E-10	2.87E-02	1.36E-05	1.49E-06	8.05E-12	3.87E-08	1.02E-06	2.41E+01	1.87E-07	2.62E-03	2.36E-06	1.18E-07	1.81E-07	3.92E-11	3.52E-12	5.10E-10	0.00E+00	-4.67E-10	-5.61E-10	1.08E+01	0.00E+00	0.00E+00	3.99E-09	1.13E-160	6.38E-06
9.47E-07	608.73	1.21E+19	0.00E+00	1.08E+01	5.91E+05	-7.82E-07	3.97E+01	2.51E+05	2.03E+02	1.57E+05	5.11E+00	7.84E+01	7.57E+01	3.60E-01	2.43E+02	8.43E-04	2.78E-01	1.12E+01	2.49E+01	0.00E+00	2.98E+01	2.39E-01	1.47E-02	1.98E-02	3.55E-10	2.96E-02	1.44E-05	1.68E-06	8.19E-12	4.08E-08	1.05E-06	2.40E+01	1.97E-07	2.75E-03	2.35E-06	1.21E-07	1.91E-07	4.53E-11	3.98E-12	5.27E-10	0.00E+00	-7.96E-09	-2.87E-08	1.08E+01	0.00E+00	0.00E+00	2.37E-09	1.12E-160	6.34E-06
9.71E-07	608.765	1.21E+19	0.00E+00	1.08E+01	5.91E+05	-7.82E-07	4.05E+01	2.51E+05	2.02E+02	1.57E+05	5.10E+00	8.03E+01	7.53E+01	3.59E-01	2.42E+02	7.41E-04	2.44E-01	1.12E+01	2.50E+01	0.00E+00	2.99E+01	2.39E-01	1.52E-02	2.05E-02	3.76E-10	3.05E-02	1.51E-05	1.90E-06	8.33E-12	4.30E-08	1.09E-06	2.39E+01	2.08E-07	2.88E-03	2.33E-06	1.24E-07	2.01E-07	5.22E-11	4.48E-12	5.46E-10	0.00E+00	-1.87E-08	-7.68E-08	1.08E+01	0.00E+00	0.00E+00	1.40E-09	1.12E-160	6.30E-06
9.96E-07	608.799	1.21E+19	0.00E+00	1.08E+01	5.91E+05	-9.11E-07	4.13E+01	2.51E+05	2.00E+02	1.57E+05	5.08E+00	8.21E+01	7.50E+01	3.58E-01	2.41E+02	6.51E-04	2.14E-01	1.12E+01	2.51E+01	0.00E+00	2.99E+01	2.39E-01	1.56E-02	2.11E-02	3.98E-10	3.14E-02	1.59E-05	2.14E-06	8.47E-12	4.53E-08	1.12E-06	2.38E+01	2.18E-07	3.01E-03	2.32E-06	1.27E-07	2.12E-07	5.99E-11	5.04E-12	5.65E-10	0.00E+00	-3.17E-28	-9.14E-24	1.08E+01	0.00E+00	0.00E+00	8.30E-10	4.83E-162	6.26E-06
1.02E-06	608.833	1.21E+19	0.00E+00	1.07E+01	5.91E+05	-9.11E-07	4.20E+01	2.51E+05	1.99E+02	1.57E+05	5.07E+00	8.40E+01	7.46E+01	3.57E-01	2.40E+02	5.73E-04	1.88E-01	1.13E+01	2.52E+01	0.00E+00	3.00E+01	2.39E-01	1.60E-02	2.17E-02	4.21E-10	3.23E-02	1.67E-05	2.40E-06	8.61E-12	4.76E-08	1.16E-06	2.37E+01	2.30E-07	3.14E-03	2.31E-06	1.31E-07	2.22E-07	6.85E-11	5.64E-12	5.84E-10	0.00E+00	6.61E-30	6.76E-26	1.07E+01	0.00E+00	0.00E+00	4.90E-10	4.82E-162	6.22E-06
1.05E-06	608.867	1.21E+19	0.00E+00	1.07E+01	5.91E+05	-9.11E-07	4.28E+01	2.51E+05	1.98E+02	1.57E+05	5.06E+00	8.59E+01	7.43E+01	3.56E-01	2.39E+02	5.04E-04	1.65E-01	1.13E+01	2.53E+01	0.00E+00	3.01E+01	2.39E-01	1.64E-02	2.23E-02	4.44E-10	3.33E-02	1.76E-05	2.68E-06	8.74E-12	5.00E-08	1.20E-06	2.37E+01	2.41E-07	3.27E-03	2.29E-06	1.34E-07	2.33E-07	7.82E-11	6.31E-12	6.04E-10	0.00E+00	-1.67E-26	-5.66E-22	1.07E+01	0.00E+00	0.00E+00	2.89E-10	4.82E-162	6.18E-06
1.07E-06	608.901	1.21E+19	0.00E+00	1.07E+01	5.91E+05	-9.11E-07	4.35E+01	2.51E+05	1.97E+02	1.57E+05	5.05E+00	8.78E+01	7.39E+01	3.55E-01	2.38E+02	4.44E-04	1.45E-01	1.13E+01	2.54E+01	0.00E+00	3.01E+01	2.39E-01	1.69E-02	2.29E-02	4.69E-10	3.42E-02	1.85E-05	2.99E-06	8.87E-12	5.25E-08	1.24E-06	2.36E+01	2.53E-07	3.41E-03	2.28E-06	1.37E-07	2.44E-07	8.90E-11	7.03E-12	6.24E-10	0.00E+00	4.62E-27	1.95E-22	1.07E+01	0.00E+00	0.00E+00	1.70E-10	4.81E-162	6.14E-06
1.10E-06	608.935	1.21E+19	0.00E+00	1.07E+01	5.91E+05	-9.11E-07	4.43E+01	2.51E+05	1.96E+02	1.57E+05	5.03E+00	8.98E+01	7.36E+01	3.53E-01	2.38E+02	3.92E-04	1.27E-01	1.14E+01	2.55E+01	0.00E+00	3.02E+01	2.39E-01	1.73E-02	2.36E-02	4.94E-10	3.51E-02	1.93E-05	3.33E-06	9.00E-12	5.50E-08	1.28E-06	2.35E+01	2.65E-07	3.55E-03	2.27E-06	1.41E-07	2.55E-07	1.01E-10	7.82E-12	6.45E-10	0.00E+00	-1.69E-24	-6.72E-20	1.07E+01	0.00E+00	0.00E+00	9.96E-11	4.80E-162	6.10E-06
1.12E-06	608.969	1.21E+19	0.00E+00	1.07E+01	5.91E+05	-9.11E-07	4.50E+01	2.51E+05	1.94E+02	1.57E+05	5.02E+00	9.17E+01	7.33E+01	3.52E-01	2.37E+02	3.45E-04	1.11E-01	1.14E+01	2.55E+01	0.00E+00	3.02E+01	2.39E-01	1.78E-02	2.42E-02	5.20E-10	3.60E-02	2.03E-05	3.69E-06	9.13E-12	5.76E-08	1.32E-06	2.34E+01	2.77E-07	3.68E-03	2.25E-06	1.44E-07	2.67E-07	1.14E-10	8.67E-12	6.66E-10	0.00E+00	-1.73E-23	-6.89E-19	1.07E+01	0.00E+00	0.00E+00	5.83E-11	4.79E-162	6.06E-06
1.15E-06	609.002	1.21E+19	0.00E+00	1.07E+01	5.91E+05	-9.11E-07	4.57E+01	2.51E+05	1.93E+02	1.57E+05	5.01E+00	9.36E+01	7.30E+01	3.51E-01	2.36E+02	3.05E-04	9.69E-02	1.14E+01	2.56E+01	0.00E+00	3.03E+01	2.39E-01	1.82E-02	2.48E-02	5.47E-10	3.70E-02	2.12E-05	4.09E-06	9.26E-12	6.02E-08	1.36E-06	2.33E+01	2.90E-07	3.83E-03	2.24E-06	1.48E-07	2.79E-07	1.29E-10	9.60E-12	6.88E-10	0.00E+00	-7.66E-23	-3.15E-18	1.07E+01	0.00E+00	0.00E+00	3.41E-11	4.78E-162	6.02E-06
1.17E-06	609.036	1.21E+19	0.00E+00	1.06E+01	5.91E+05	-9.11E-07	4.64E+01	2.51E+05	1.92E+02	1.57E+05	5.00E+00	9.55E+01	7.27E+01	3.50E-01	2.35E+02	2.69E-04	8.47E-02	1.15E+01	2.57E+01	0.00E+00	3.04E+01	2.39E-01	1.87E-02	2.55E-02	5.75E-10	3.79E-02	2.22E-05	4.52E-06	9.39E-12	6.29E-08	1.41E-06	2.32E+01	3.03E-07	3.97E-03	2.23E-06	1.52E-07	2.91E-07	1.45E-10	1.06E-11	7.11E-10	0.00E+00	-2.17E-22	-9.57E-18	1.06E+01	0.00E+00	0.00E+00	1.98E-11	4.78E-162	5.98E-06
1.20E-06	609.069	1.20E+19	0.00E+00	1.06E+01	5.91E+05	-9.11E-07	4.72E+01	2.51E+05	1.91E+02	1.57E+05	4.98E+00	9.74E+01	7.24E+01	3.49E-01	2.34E+02	2.38E-04	7.39E-02	1.15E+01	2.58E+01	0.00E+00	3.04E+01	2.39E-01	1.91E-02	2.61E-02	6.04E-10	3.89E-02	2.31E-05	4.98E-06	9.51E-12	6.57E-08	1.45E-06	2.32E+01	3.16E-07	4.12E-03	2.22E-06	1.56E-07	3.04E-07	1.63E-10	1.17E-11	7.34E-10	0.00E+00	-4.34E-22	-2.20E-17	1.06E+01	0.00E+00	0.00E+00	1.15E-11	4.77E-162	5.94E-06
1.22E-06	609.102	1.20E+19	0.00E+00	1.06E+01	5.91E+05	-9.11E-07	4.79E+01	2.51E+05	1.90E+02	1.57E+05	4.97E+00	9.93E+01	7.21E+01	3.48E-01	2.33E+02	2.11E-04	6.44E-02	1.15E+01	2.59E+01	0.00E+00	3.05E+01	2.39E-01	1.96E-02	2.68E-02	6.33E-10	3.99E-02	2.42E-05	5.48E-06	9.63E-12	6.85E-08	1.50E-06	2.31E+01	3.30E-07	4.26E-03	2.20E-06	1.60E-07	3.16E-07	1.83E-10	1.29E-11	7.58E-10	0.00E+00	-5.64E-22	-3.94E-17	1.06E+01	0.00E+00	0.00E+00	6.70E-12	4.76E-162	5.90E-06
1.25E-06	609.136	1.20E+19	0.00E+00	1.06E+01	5.91E+05	-9.11E-07	4.86E+01	2.51E+05	1.89E+02	1.57E+05	4.96E+00	1.01E+02	7.18E+01	3.47E-01	2.33E+02	1.87E-04	5.61E-02	1.16E+01	2.59E+01	0.00E+00	3.06E+01	2.39E-01	2.00E-02	2.74E-02	6.64E-10	4.08E-02	2.52E-05	6.02E-06	9.76E-12	7.14E-08	1.54E-06	2.30E+01	3.44E-07	4.41E-03	2.19E-06	1.64E-07	3.29E-07	2.04E-10	1.41E-11	7.82E-10	0.00E+00	-1.49E-22	-5.29E-17	1.06E+01	0.00E+00	0.00E+00	3.88E-12	4.75E-162	5.86E-06
1.28E-06	609.169	1.20E+19	0.00E+00	1.06E+01	5.91E+05	-9.11E-07	4.92E+01	2.51E+05	1.88E+02	1.57E+05	4.95E+00	1.03E+02	7.15E+01	3.46E-01	2.32E+02	1.67E-04	4.88E-02	1.16E+01	2.60E+01	0.00E+00	3.06E+01	2.39E-01	2.05E-02	2.81E-02	6.95E-10	4.18E-02	2.63E-05	6.60E-06	9.88E-12	7.44E-08	1.59E-06	2.29E+01	3.58E-07	4.56E-03	2.18E-06	1.68E-07	3.42E-07	2.28E-10	1.55E-11	8.07E-10	0.00E+00	-1.28E-21	-3.80E-17	1.06E+01	0.00E+00	0.00E+00	2.24E-12	4.74E-162	5.82E-06
1.30E-06	609.202	1.20E+19	0.00E+00	1.05E+01	5.91E+05	-9.11E-07	4.99E+01	2.51E+05	1.86E+02	1.57E+05	4.94E+00	1.05E+02	7.12E+01	3.45E-01	2.31E+02	1.49E-04	4.25E-02	1.16E+01	2.61E+01	0.00E+00	3.07E+01	2.39E-01	2.10E-02	2.87E-02	7.28E-10	4.28E-02	2.73E-05	7.22E-06	1.00E-11	7.74E-08	1.64E-06	2.28E+01	3.73E-07	4.71E-03	2.17E-06	1.72E-07	3.56E-07	2.54E-10	1.69E-11	8.33E-10	0.00E+00	-1.89E-20	1.51E-19	1.05E+01	0.00E+00	0.00E+00	1.29E-12	4.74E-162	5.78E-06
1.33E-06	609.234	1.20E+19	0.00E+00	1.05E+01	5.91E+05	-9.11E-07	5.06E+01	2.51E+05	1.85E+02	1.57E+05	4.92E+00	1.07E+02	7.09E+01	3.44E-01	2.30E+02	1.33E-04	3.69E-02	1.16E+01	2.61E+01	0.00E+00	3.07E+01	2.39E-01	2.14E-02	2.94E-02	7.61E-10	4.38E-02	2.85E-05	7.89E-06	1.01E-11	8.05E-08	1.69E-06	2.27E+01	3.88E-07	4.87E-03	2.15E-06	1.77E-07	3.70E-07	2.82E-10	1.85E-11	8.59E-10	0.00E+00	-8.77E-20	-7.03E-16	1.05E+01	0.00E+00	0.00E+00	7.42E-13	4.73E-162	5.74E-06
1.36E-06	609.267	1.20E+19	0.00E+00	1.05E+01	5.91E+05	-9.11E-07	5.13E+01	2.51E+05	1.84E+02	1.57E+05	4.91E+00	1.09E+02	7.07E+01	3.43E-01	2.29E+02	1.19E-04	3.20E-02	1.17E+01	2.62E+01	0.00E+00	3.08E+01	2.39E-01	2.19E-02	3.00E-02	7.96E-10	4.48E-02	2.96E-05	8.60E-06	1.02E-11	8.37E-08	1.74E-06	2.27E+01	4.03E-07	5.02E-03	2.14E-06	1.81E-07	3.84E-07	3.12E-10	2.02E-11	8.87E-10	0.00E+00	-2.49E-19	-4.90E-15	1.05E+01	0.00E+00	0.00E+00	4.25E-13	4.72E-162	5.70E-06
1.38E-06	609.3	1.20E+19	0.00E+00	1.05E+01	5.91E+05	-9.11E-07	5.19E+01	2.51E+05	1.83E+02	1.57E+05	4.90E+00	1.11E+02	7.04E+01	3.42E-01	2.29E+02	1.07E-04	2.78E-02	1.17E+01	2.62E+01	0.00E+00	3.09E+01	2.39E-01	2.24E-02	3.07E-02	8.32E-10	4.58E-02	3.08E-05	9.37E-06	1.04E-11	8.69E-08	1.79E-06	2.26E+01	4.19E-07	5.18E-03	2.13E-06	1.86E-07	3.98E-07	3.46E-10	2.20E-11	9.15E-10	0.00E+00	-3.99E-29	-2.23E-25	1.05E+01	0.00E+00	0.00E+00	2.43E-13	2.00E-163	5.67E-06
1.41E-06	609.333	1.20E+19	0.00E+00	1.05E+01	5.91E+05	-9.11E-07	5.26E+01	2.51E+05	1.82E+02	1.57E+05	4.89E+00	1.13E+02	7.02E+01	3.41E-01	2.28E+02	9.64E-05	2.41E-02	1.17E+01	2.63E+01	0.00E+00	3.09E+01	2.39E-01	2.28E-02	3.14E-02	8.68E-10	4.68E-02	3.20E-05	1.02E-05	1.05E-11	9.02E-08	1.85E-06	2.25E+01	4.35E-07	5.34E-03	2.12E-06	1.91E-07	4.12E-07	3.82E-10	2.39E-11	9.44E-10	0.00E+00	1.07E-28	-1.07E-21	1.05E+01	0.00E+00	0.00E+00	1.39E-13	1.99E-163	5.63E-06
1.44E-06	609.365	1.20E+19	0.00E+00	1.05E+01	5.91E+05	-9.11E-07	5.32E+01	2.51E+05	1.81E+02	1.57E+05	4.88E+00	1.15E+02	6.99E+01	3.40E-01	2.27E+02	8.72E-05	2.09E-02	1.18E+01	2.64E+01	0.00E+00	3.10E+01	2.39E-01	2.33E-02	3.20E-02	9.06E-10	4.79E-02	3.32E-05	1.11E-05	1.06E-11	9.35E-08	1.90E-06	2.24E+01	4.51E-07	5.50E-03	2.11E-06	1.96E-07	4.27E-07	4.22E-10	2.59E-11	9.73E-10	0.00E+00	-7.49E-27	-5.45E-21	1.05E+01	0.00E+00	0.00E+00	7.90E-14	1.99E-163	5.59E-06
1.46E-06	609.398	1.20E+19	0.00E+00	1.04E+01	5.91E+05	-9.11E-07	5.39E+01	2.51E+05	1.80E+02	1.57E+05	4.87E+00	1.17E+02	6.97E+01	3.39E-01	2.26E+02	7.93E-05	1.81E-02	1.18E+01	2.64E+01	0.00E+00	3.10E+01	2.39E-01	2.38E-02	3.27E-02	9.45E-10	4.89E-02	3.45E-05	1.20E-05	1.07E-11	9.69E-08	1.96E-06	2.23E+01	4.68E-07	5.66E-03	2.09E-06	2.01E-07	4.42E-07	4.65E-10	2.81E-11	1.00E-09	0.00E+00	-3.51E-26	-1.10E-20	1.04E+01	0.00E+00	0.00E+00	4.48E-14	1.99E-163	5.55E-06
1.49E-06	609.43	1.20E+19	0.00E+00	1.04E+01	5.91E+05	-9.11E-07	5.45E+01	2.51E+05	1.79E+02	1.57E+05	4.85E+00	1.19E+02	6.95E+01	3.38E-01	2.25E+02	7.23E-05	1.56E-02	1.18E+01	2.65E+01	0.00E+00	3.11E+01	2.39E-01	2.43E-02	3.34E-02	9.85E-10	5.00E-02	3.58E-05	1.30E-05	1.08E-11	1.00E-07	2.02E-06	2.22E+01	4.85E-07	5.82E-03	2.08E-06	2.06E-07	4.57E-07	5.11E-10	3.04E-11	1.04E-09	0.00E+00	-2.81E-26	-6.19E-21	1.04E+01	0.00E+00	0.00E+00	2.54E-14	1.98E-163	5.51E-06
1.52E-06	609.462	1.20E+19	0.00E+00	1.04E+01	5.91E+05	-9.11E-07	5.51E+01	2.51E+05	1.78E+02	1.57E+05	4.84E+00	1.21E+02	6.92E+01	3.37E-01	2.24E+02	6.63E-05	1.35E-02	1.19E+01	2.65E+01	0.00E+00	3.12E+01	2.39E-01	2.48E-02	3.40E-02	1.03E-09	5.10E-02	3.71E-05	1.40E-05	1.10E-11	1.04E-07	2.08E-06	2.22E+01	5.03E-07	5.99E-03	2.07E-06	2.11E-07	4.73E-07	5.61E-10	3.29E-11	1.07E-09	0.00E+00	-5.74E-26	-1.17E-20	1.04E+01	0.00E+00	0.00E+00	1.43E-14	1.98E-163	5.47E-06
1.55E-06	609.495	1.20E+19	0.00E+00	1.04E+01	5.91E+05	-9.11E-07	5.57E+01	2.51E+05	1.77E+02	1.57E+05	4.83E+00	1.23E+02	6.90E+01	3.36E-01	2.24E+02	6.11E-05	1.17E-02	1.19E+01	2.65E+01	0.00E+00	3.12E+01	2.39E-01	2.53E-02	3.47E-02	1.07E-09	5.21E-02	3.84E-05	1.51E-05	1.11E-11	1.08E-07	2.14E-06	2.21E+01	5.21E-07	6.15E-03	2.06E-06	2.17E-07	4.89E-07	6.15E-10	3.55E-11	1.10E-09	0.00E+00	-1.41E-24	-3.06E-19	1.04E+01	0.00E+00	0.00E+00	8.06E-15	1.97E-163	5.43E-06
1.57E-06	609.527	1.20E+19	0.00E+00	1.04E+01	5.91E+05	-9.11E-07	5.63E+01	2.51E+05	1.76E+02	1.57E+05	4.82E+00	1.25E+02	6.88E+01	3.35E-01	2.23E+02	5.66E-05	1.01E-02	1.19E+01	2.66E+01	0.00E+00	3.13E+01	2.39E-01	2.57E-02	3.54E-02	1.11E-09	5.32E-02	3.98E-05	1.63E-05	1.12E-11	1.11E-07	2.20E-06	2.20E+01	5.39E-07	6.32E-03	2.05E-06	2.22E-07	5.05E-07	6.73E-10	3.82E-11	1.13E-09	0.00E+00	-6.12E-24	-1.45E-18	1.04E+01	0.00E+00	0.00E+00	4.52E-15	1.97E-163	5.39E-06
1.60E-06	609.559	1.20E+19	0.00E+00	1.03E+01	5.91E+05	-9.11E-07	5.69E+01	2.51E+05	1.75E+02	1.57E+05	4.81E+00	1.27E+02	6.86E+01	3.34E-01	2.22E+02	5.26E-05	8.67E-03	1.19E+01	2.66E+01	0.00E+00	3.14E+01	2.39E-01	2.62E-02	3.61E-02	1.16E-09	5.43E-02	4.12E-05	1.76E-05	1.13E-11	1.15E-07	2.27E-06	2.19E+01	5.57E-07	6.49E-03	2.04E-06	2.28E-07	5.21E-07	7.36E-10	4.12E-11	1.17E-09	0.00E+00	-1.46E-23	-4.15E-18	1.03E+01	0.00E+00	0.00E+00	2.53E-15	1.97E-163	5.36E-06
1.63E-06	609.591	1.20E+19	0.00E+00	1.03E+01	5.91E+05	-9.11E-07	5.75E+01	2.51E+05	1.74E+02	1.57E+05	4.79E+00	1.29E+02	6.84E+01	3.33E-01	2.21E+02	4.92E-05	7.48E-03	1.20E+01	2.67E+01	0.00E+00	3.14E+01	2.39E-01	2.67E-02	3.68E-02	1.20E-09	5.54E-02	4.26E-05	1.89E-05	1.15E-11	1.19E-07	2.33E-06	2.18E+01	5.76E-07	6.66E-03	2.02E-06	2.34E-07	5.38E-07	8.03E-10	4.43E-11	1.21E-09	0.00E+00	-2.32E-23	-9.05E-18	1.03E+01	0.00E+00	0.00E+00	1.40E-15	1.96E-163	5.32E-06
1.66E-06	609.623	1.20E+19	0.00E+00	1.03E+01	5.91E+05	-9.11E-07	5.81E+01	2.51E+05	1.73E+02	1.57E+05	4.78E+00	1.31E+02	6.81E+01	3.32E-01	2.21E+02	4.63E-05	6.45E-03	1.20E+01	2.67E+01	0.00E+00	3.15E+01	2.39E-01	2.73E-02	3.75E-02	1.25E-09	5.65E-02	4.41E-05	2.03E-05	1.16E-11	1.23E-07	2.40E-06	2.17E+01	5.96E-07	6.83E-03	2.01E-06	2.40E-07	5.54E-07	8.75E-10	4.76E-11	1.24E-09	0.00E+00	-2.28E-23	-1.67E-17	1.03E+01	0.00E+00	0.00E+00	7.82E-16	1.96E-163	5.28E-06
1.69E-06	609.655	1.20E+19	0.00E+00	1.03E+01	5.91E+05	-9.11E-07	5.87E+01	2.51E+05	1.72E+02	1.57E+05	4.77E+00	1.33E+02	6.79E+01	3.31E-01	2.20E+02	4.37E-05	5.56E-03	1.20E+01	2.67E+01	0.00E+00	3.15E+01	2.39E-01	2.78E-02	3.82E-02	1.30E-09	5.76E-02	4.56E-05	2.18E-05	1.17E-11	1.27E-07	2.47E-06	2.16E+01	6.15E-07	7.00E-03	2.00E-06	2.46E-07	5.71E-07	9.53E-10	5.11E-11	1.28E-09	0.00E+00	-1.68E-24	-2.71E-17	1.03E+01	0.00E+00	0.00E+00	4.38E-16	1.96E-163	5.24E-06
1.72E-06	609.687	1.20E+19	0.00E+00	1.03E+01	5.91E+05	-9.11E-07	5.93E+01	2.51E+05	1.71E+02	1.57E+05	4.76E+00	1.35E+02	6.77E+01	3.30E-01	2.19E+02	4.15E-05	4.79E-03	1.21E+01	2.68E+01	0.00E+00	3.16E+01	2.39E-01	2.83E-02	3.89E-02	1.35E-09	5.87E-02	4.71E-05	2.33E-05	1.19E-11	1.31E-07	2.54E-06	2.16E+01	6.36E-07	7.17E-03	1.99E-06	2.52E-07	5.89E-07	1.04E-09	5.48E-11	1.32E-09	0.00E+00	-3.86E-23	-3.95E-17	1.03E+01	0.00E+00	0.00E+00	2.43E-16	1.95E-163	5.20E-06
1.75E-06	609.719	1.20E+19	0.00E+00	1.03E+01	5.91E+05	-9.11E-07	5.99E+01	2.51E+05	1.70E+02	1.57E+05	4.75E+00	1.37E+02	6.76E+01	3.29E-01	2.18E+02	3.96E-05	4.13E-03	1.21E+01	2.68E+01	0.00E+00	3.17E+01	2.39E-01	2.88E-02	3.96E-02	1.40E-09	5.98E-02	4.87E-05	2.50E-05	1.20E-11	1.35E-07	2.62E-06	2.15E+01	6.56E-07	7.35E-03	1.98E-06	2.58E-07	6.06E-07	1.13E-09	5.86E-11	1.36E-09	0.00E+00	-4.48E-22	-5.15E-17	1.03E+01	0.00E+00	0.00E+00	1.34E-16	1.95E-163	5.17E-06
1.78E-06	609.751	1.20E+19	0.00E+00	1.02E+01	5.91E+05	-9.11E-07	6.04E+01	2.51E+05	1.69E+02	1.57E+05	4.74E+00	1.39E+02	6.74E+01	3.28E-01	2.17E+02	3.79E-05	3.56E-03	1.21E+01	2.68E+01	0.00E+00	3.17E+01	2.39E-01	2.93E-02	4.03E-02	1.45E-09	6.10E-02	5.03E-05	2.67E-05	1.21E-11	1.39E-07	2.69E-06	2.14E+01	6.77E-07	7.52E-03	1.97E-06	2.65E-07	6.24E-07	1.22E-09	6.27E-11	1.40E-09	0.00E+00	-1.90E-21	-5.82E-17	1.02E+01	0.00E+00	0.00E+00	7.48E-17	1.95E-163	5.13E-06
1.81E-06	609.783	1.20E+19	0.00E+00	1.02E+01	5.91E+05	-9.11E-07	6.10E+01	2.51E+05	1.68E+02	1.57E+05	4.72E+00	1.41E+02	6.72E+01	3.27E-01	2.17E+02	3.65E-05	3.07E-03	1.22E+01	2.69E+01	0.00E+00	3.18E+01	2.39E-01	2.98E-02	4.10E-02	1.51E-09	6.21E-02	5.20E-05	2.86E-05	1.23E-11	1.43E-07	2.77E-06	2.13E+01	6.98E-07	7.70E-03	1.96E-06	2.71E-07	6.42E-07	1.32E-09	6.71E-11	1.44E-09	0.00E+00	-5.47E-21	-5.09E-17	1.02E+01	0.00E+00	0.00E+00	4.13E-17	1.94E-163	5.09E-06
1.84E-06	609.814	1.20E+19	0.00E+00	1.02E+01	5.91E+05	-9.12E-07	6.15E+01	2.51E+05	1.67E+02	1.57E+05	4.71E+00	1.43E+02	6.70E+01	3.26E-01	2.16E+02	3.52E-05	2.65E-03	1.22E+01	2.69E+01	0.00E+00	3.19E+01	2.39E-01	3.03E-02	4.17E-02	1.56E-09	6.33E-02	5.36E-05	3.05E-05	1.24E-11	1.47E-07	2.85E-06	2.12E+01	7.20E-07	7.87E-03	1.95E-06	2.78E-07	6.61E-07	1.43E-09	7.16E-11	1.49E-09	0.00E+00	-1.32E-27	-2.37E-23	1.02E+01	0.00E+00	0.00E+00	2.26E-17	8.05E-165	5.05E-06
1.87E-06	609.846	1.20E+19	0.00E+00	1.02E+01	5.91E+05	-9.12E-07	6.21E+01	2.51E+05	1.66E+02	1.57E+05	4.70E+00	1.45E+02	6.68E+01	3.25E-01	2.15E+02	3.42E-05	2.28E-03	1.22E+01	2.69E+01	0.00E+00	3.19E+01	2.39E-01	3.09E-02	4.24E-02	1.62E-09	6.45E-02	5.54E-05	3.26E-05	1.26E-11	1.52E-07	2.93E-06	2.11E+01	7.42E-07	8.05E-03	1.94E-06	2.85E-07	6.79E-07	1.55E-09	7.64E-11	1.53E-09	0.00E+00	-1.33E-27	3.02E-24	1.02E+01	0.00E+00	0.00E+00	1.24E-17	8.04E-165	5.02E-06
1.90E-06	609.878	1.20E+19	0.00E+00	1.02E+01	5.91E+05	-9.12E-07	6.26E+01	2.51E+05	1.65E+02	1.57E+05	4.69E+00	1.47E+02	6.67E+01	3.24E-01	2.14E+02	3.32E-05	1.98E-03	1.23E+01	2.69E+01	0.00E+00	3.20E+01	2.39E-01	3.14E-02	4.31E-02	1.68E-09	6.57E-02	5.71E-05	3.47E-05	1.27E-11	1.56E-07	3.01E-06	2.10E+01	7.65E-07	8.23E-03	1.93E-06	2.92E-07	6.98E-07	1.67E-09	8.14E-11	1.58E-09	0.00E+00	-3.45E-26	-4.03E-22	1.02E+01	0.00E+00	0.00E+00	6.74E-18	8.02E-165	4.98E-06
1.93E-06	609.909	1.20E+19	0.00E+00	1.01E+01	5.91E+05	-9.12E-07	6.31E+01	2.51E+05	1.64E+02	1.57E+05	4.68E+00	1.49E+02	6.65E+01	3.23E-01	2.14E+02	3.24E-05	1.71E-03	1.23E+01	2.70E+01	0.00E+00	3.20E+01	2.39E-01	3.19E-02	4.38E-02	1.74E-09	6.69E-02	5.89E-05	3.69E-05	1.29E-11	1.61E-07	3.10E-06	2.09E+01	7.88E-07	8.41E-03	1.92E-06	2.99E-07	7.17E-07	1.81E-09	8.67E-11	1.63E-09	0.00E+00	-1.34E-25	-2.34E-21	1.01E+01	0.00E+00	0.00E+00	3.67E-18	8.01E-165	4.94E-06
1.96E-06	609.941	1.20E+19	0.00E+00	1.01E+01	5.91E+05	-9.12E-07	6.37E+01	2.51E+05	1.63E+02	1.57E+05	4.67E+00	1.51E+02	6.63E+01	3.22E-01	2.13E+02	3.17E-05	1.48E-03	1.23E+01	2.70E+01	0.00E+00	3.21E+01	2.39E-01	3.25E-02	4.45E-02	1.80E-09	6.81E-02	6.07E-05	3.93E-05	1.30E-11	1.65E-07	3.18E-06	2.09E+01	8.11E-07	8.59E-03	1.91E-06	3.06E-07	7.36E-07	1.95E-09	9.23E-11	1.68E-09	0.00E+00	-3.18E-25	-6.77E-21	1.01E+01	0.00E+00	0.00E+00	1.99E-18	7.99E-165	4.90E-06
1.99E-06	609.973	1.20E+19	0.00E+00	1.01E+01	5.91E+05	-9.12E-07	6.42E+01	2.51E+05	1.62E+02	1.57E+05	4.66E+00	1.54E+02	6.62E+01	3.21E-01	2.12E+02	3.11E-05	1.29E-03	1.24E+01	2.70E+01	0.00E+00	3.22E+01	2.39E-01	3.30E-02	4.52E-02	1.86E-09	6.93E-02	6.26E-05	4.18E-05	1.32E-11	1.70E-07	3.27E-06	2.08E+01	8.35E-07	8.77E-03	1.90E-06	3.13E-07	7.56E-07	2.10E-09	9.81E-11	1.73E-09	0.00E+00	-5.77E-25	-1.43E-20	1.01E+01	0.00E+00	0.00E+00	1.07E-18	7.98E-165	4.87E-06
2.02E-06	610.004	1.20E+19	0.00E+00	1.01E+01	5.91E+05	-9.12E-07	6.47E+01	2.51E+05	1.61E+02	1.57E+05	4.64E+00	1.56E+02	6.60E+01	3.21E-01	2.11E+02	3.06E-05	1.12E-03	1.24E+01	2.70E+01	0.00E+00	3.22E+01	2.39E-01	3.36E-02	4.59E-02	1.93E-09	7.05E-02	6.45E-05	4.44E-05	1.34E-11	1.74E-07	3.36E-06	2.07E+01	8.59E-07	8.96E-03	1.89E-06	3.21E-07	7.76E-07	2.25E-09	1.04E-10	1.78E-09	0.00E+00	-8.45E-25	-2.47E-20	1.01E+01	0.00E+00	0.00E+00	5.73E-19	7.96E-165	4.83E-06
2.05E-06	610.036	1.20E+19	0.00E+00	1.01E+01	5.91E+05	-9.12E-07	6.52E+01	2.51E+05	1.60E+02	1.57E+05	4.63E+00	1.58E+02	6.58E+01	3.20E-01	2.10E+02	3.02E-05	9.81E-04	1.24E+01	2.70E+01	0.00E+00	3.23E+01	2.39E-01	3.41E-02	4.67E-02	1.99E-09	7.18E-02	6.64E-05	4.71E-05	1.35E-11	1.79E-07	3.46E-06	2.06E+01	8.84E-07	9.14E-03	1.88E-06	3.29E-07	7.96E-07	2.42E-09	1.11E-10	1.83E-09	9.06E-44	-9.73E-25	-3.61E-20	1.01E+01	0.00E+00	0.00E+00	3.06E-19	7.95E-165	4.79E-06
2.08E-06	610.068	1.20E+19	0.00E+00	1.00E+01	5.91E+05	-9.12E-07	6.57E+01	2.51E+05	1.59E+02	1.57E+05	4.62E+00	1.60E+02	6.57E+01	3.19E-01	2.10E+02	2.98E-05	8.60E-04	1.24E+01	2.70E+01	0.00E+00	3.24E+01	2.39E-01	3.47E-02	4.74E-02	2.06E-09	7.30E-02	6.84E-05	4.99E-05	1.37E-11	1.84E-07	3.55E-06	2.05E+01	9.09E-07	9.32E-03	1.87E-06	3.36E-07	8.17E-07	2.60E-09	1.17E-10	1.89E-09	-2.34E-43	-7.15E-25	-4.48E-20	1.00E+01	0.00E+00	0.00E+00	1.61E-19	7.93E-165	4.76E-06
2.11E-06	610.099	1.20E+19	0.00E+00	1.00E+01	5.91E+05	-9.12E-07	6.62E+01	2.51E+05	1.58E+02	1.57E+05	4.61E+00	1.62E+02	6.55E+01	3.18E-01	2.09E+02	2.94E-05	7.56E-04	1.25E+01	2.70E+01	0.00E+00	3.24E+01	2.39E-01	3.52E-02	4.81E-02	2.13E-09	7.43E-02	7.04E-05	5.29E-05	1.39E-11	1.89E-07	3.65E-06	2.04E+01	9.34E-07	9.51E-03	1.86E-06	3.44E-07	8.37E-07	2.79E-09	1.24E-10	1.95E-09	-2.69E-40	2.30E-26	-4.48E-20	1.00E+01	0.00E+00	0.00E+00	8.45E-20	7.92E-165	4.72E-06
2.15E-06	610.131	1.20E+19	0.00E+00	1.00E+01	5.91E+05	-9.12E-07	6.67E+01	2.51E+05	1.58E+02	1.57E+05	4.60E+00	1.64E+02	6.54E+01	3.17E-01	2.08E+02	2.91E-05	6.68E-04	1.25E+01	2.70E+01	0.00E+00	3.25E+01	2.39E-01	3.58E-02	4.88E-02	2.20E-09	7.56E-02	7.25E-05	5.60E-05	1.41E-11	1.94E-07	3.75E-06	2.03E+01	9.60E-07	9.70E-03	1.85E-06	3.53E-07	8.58E-07	3.00E-09	1.32E-10	2.00E-09	-2.05E-39	-3.61E-25	-2.81E-20	1.00E+01	0.00E+00	0.00E+00	4.58E-20	7.90E-165	4.68E-06
2.18E-06	610.162	1.20E+19	0.00E+00	9.99E+00	5.91E+05	-9.12E-07	6.72E+01	2.51E+05	1.57E+02	1.57E+05	4.59E+00	1.67E+02	6.52E+01	3.16E-01	2.07E+02	2.89E-05	5.92E-04	1.25E+01	2.70E+01	0.00E+00	3.26E+01	2.39E-01	3.64E-02	4.96E-02	2.28E-09	7.69E-02	7.46E-05	5.93E-05	1.43E-11	1.99E-07	3.86E-06	2.02E+01	9.87E-07	9.88E-03	1.84E-06	3.61E-07	8.79E-07	3.21E-09	1.39E-10	2.06E-09	-7.86E-39	-7.20E-24	4.82E-21	9.99E+00	0.00E+00	0.00E+00	2.49E-20	7.89E-165	4.65E-06
2.21E-06	610.194	1.20E+19	0.00E+00	9.97E+00	5.91E+05	-9.12E-07	6.76E+01	2.51E+05	1.56E+02	1.57E+05	4.57E+00	1.69E+02	6.51E+01	3.15E-01	2.07E+02	2.86E-05	5.28E-04	1.26E+01	2.70E+01	0.00E+00	3.26E+01	2.39E-01	3.69E-02	5.03E-02	2.35E-09	7.82E-02	7.68E-05	6.27E-05	1.45E-11	2.04E-07	3.96E-06	2.02E+01	1.01E-06	1.01E-02	1.83E-06	3.69E-07	9.01E-07	3.44E-09	1.47E-10	2.13E-09	-2.21E-38	-3.15E-23	-7.10E-20	9.97E+00	0.00E+00	0.00E+00	1.28E-20	7.87E-165	4.61E-06
2.24E-06	610.225	1.20E+19	0.00E+00	9.95E+00	5.91E+05	-9.12E-07	6.81E+01	2.51E+05	1.55E+02	1.57E+05	4.56E+00	1.71E+02	6.50E+01	3.14E-01	2.06E+02	2.84E-05	4.73E-04	1.26E+01	2.70E+01	0.00E+00	3.27E+01	2.39E-01	3.75E-02	5.10E-02	2.43E-09	7.95E-02	7.90E-05	6.63E-05	1.48E-11	2.09E-07	4.07E-06	2.01E+01	1.04E-06	1.03E-02	1.82E-06	3.78E-07	9.23E-07	3.68E-09	1.56E-10	2.19E-09	-4.90E-38	-9.15E-23	-6.26E-19	9.95E+00	0.00E+00	0.00E+00	6.71E-21	7.86E-165	4.57E-06
2.28E-06	610.257	1.20E+19	0.00E+00	9.93E+00	5.91E+05	-9.12E-07	6.86E+01	2.51E+05	1.54E+02	1.57E+05	4.55E+00	1.73E+02	6.48E+01	3.14E-01	2.05E+02	2.82E-05	4.26E-04	1.26E+01	2.70E+01	0.00E+00	3.27E+01	2.39E-01	3.81E-02	5.18E-02	2.51E-09	8.08E-02	8.12E-05	7.00E-05	1.50E-11	2.15E-07	4.18E-06	2.00E+01	1.07E-06	1.04E-02	1.81E-06	3.87E-07	9.45E-07	3.93E-09	1.65E-10	2.25E-09	-8.88E-38	-2.13E-22	-2.41E-18	9.93E+00	0.00E+00	0.00E+00	4.70E-21	7.84E-165	4.54E-06
2.31E-06	610.288	1.20E+19	0.00E+00	9.91E+00	5.91E+05	-9.12E-07	6.90E+01	2.51E+05	1.53E+02	1.57E+05	4.54E+00	1.75E+02	6.47E+01	3.13E-01	2.04E+02	2.81E-05	3.85E-04	1.27E+01	2.70E+01	0.00E+00	3.28E+01	2.39E-01	3.87E-02	5.25E-02	2.59E-09	8.22E-02	8.35E-05	7.39E-05	1.52E-11	2.20E-07	4.30E-06	1.99E+01	1.10E-06	1.06E-02	1.80E-06	3.96E-07	9.67E-07	4.20E-09	1.74E-10	2.32E-09	-1.33E-37	-4.30E-22	-6.69E-18	9.91E+00	0.00E+00	0.00E+00	3.59E-21	7.83E-165	4.50E-06
2.34E-06	610.32	1.20E+19	0.00E+00	9.89E+00	5.91E+05	-9.12E-07	6.95E+01	2.51E+05	1.53E+02	1.57E+05	4.53E+00	1.78E+02	6.45E+01	3.12E-01	2.04E+02	2.79E-05	3.51E-04	1.27E+01	2.70E+01	0.00E+00	3.29E+01	2.39E-01	3.92E-02	5.33E-02	2.67E-09	8.36E-02	8.58E-05	7.79E-05	1.55E-11	2.26E-07	4.41E-06	1.98E+01	1.13E-06	1.08E-02	1.79E-06	4.05E-07	9.89E-07	4.48E-09	1.83E-10	2.39E-09	0.00E+00	4.61E-30	-2.64E-22	9.89E+00	0.00E+00	0.00E+00	1.86E-21	3.17E-166	4.46E-06
2.38E-06	610.352	1.20E+19	0.00E+00	9.87E+00	5.91E+05	-9.12E-07	6.99E+01	2.51E+05	1.52E+02	1.57E+05	4.52E+00	1.80E+02	6.44E+01	3.11E-01	2.03E+02	2.78E-05	3.21E-04	1.27E+01	2.70E+01	0.00E+00	3.29E+01	2.39E-01	3.98E-02	5.40E-02	2.76E-09	8.49E-02	8.82E-05	8.21E-05	1.57E-11	2.31E-07	4.53E-06	1.97E+01	1.16E-06	1.10E-02	1.79E-06	4.14E-07	1.01E-06	4.78E-09	1.93E-10	2.46E-09	0.00E+00	-1.11E-28	-1.26E-24	9.87E+00	0.00E+00	0.00E+00	9.67E-22	3.16E-166	4.43E-06
2.41E-06	610.383	1.20E+19	0.00E+00	9.85E+00	5.91E+05	-9.12E-07	7.04E+01	2.51E+05	1.51E+02	1.57E+05	4.50E+00	1.82E+02	6.43E+01	3.10E-01	2.02E+02	2.77E-05	2.95E-04	1.28E+01	2.70E+01	0.00E+00	3.30E+01	2.39E-01	4.04E-02	5.48E-02	2.85E-09	8.63E-02	9.07E-05	8.65E-05	1.60E-11	2.37E-07	4.66E-06	1.96E+01	1.19E-06	1.12E-02	1.78E-06	4.23E-07	1.04E-06	5.09E-09	2.04E-10	2.53E-09	0.00E+00	-9.02E-28	-3.36E-21	9.85E+00	0.00E+00	0.00E+00	4.99E-22	3.16E-166	4.39E-06
2.45E-06	610.415	1.20E+19	0.00E+00	9.83E+00	5.91E+05	-9.12E-07	7.08E+01	2.51E+05	1.50E+02	1.57E+05	4.49E+00	1.84E+02	6.41E+01	3.09E-01	2.01E+02	2.75E-05	2.73E-04	1.28E+01	2.70E+01	0.00E+00	3.31E+01	2.39E-01	4.10E-02	5.55E-02	2.94E-09	8.77E-02	9.31E-05	9.11E-05	1.63E-11	2.42E-07	4.78E-06	1.95E+01	1.22E-06	1.14E-02	1.77E-06	4.33E-07	1.06E-06	5.43E-09	2.14E-10	2.61E-09	0.00E+00	9.52E-28	-3.22E-20	9.83E+00	0.00E+00	0.00E+00	2.56E-22	3.15E-166	4.36E-06
2.48E-06	610.446	1.20E+19	0.00E+00	9.81E+00	5.91E+05	-9.12E-07	7.13E+01	2.51E+05	1.49E+02	1.57E+05	4.48E+00	1.87E+02	6.40E+01	3.09E-01	2.01E+02	2.74E-05	2.54E-04	1.28E+01	2.70E+01	0.00E+00	3.31E+01	2.39E-01	4.16E-02	5.63E-02	3.03E-09	8.91E-02	9.57E-05	9.59E-05	1.66E-11	2.48E-07	4.91E-06	1.94E+01	1.25E-06	1.16E-02	1.76E-06	4.42E-07	1.08E-06	5.78E-09	2.26E-10	2.69E-09	-1.67E-42	2.20E-27	-1.25E-19	9.81E+00	0.00E+00	0.00E+00	1.29E-22	3.15E-166	4.32E-06
2.51E-06	610.478	1.20E+19	0.00E+00	9.79E+00	5.91E+05	-9.12E-07	7.17E+01	2.51E+05	1.49E+02	1.57E+05	4.47E+00	1.89E+02	6.39E+01	3.08E-01	2.00E+02	2.73E-05	2.37E-04	1.29E+01	2.70E+01	0.00E+00	3.32E+01	2.39E-01	4.22E-02	5.70E-02	3.12E-09	9.06E-02	9.83E-05	1.01E-04	1.69E-11	2.54E-07	5.04E-06	1.93E+01	1.28E-06	1.18E-02	1.75E-06	4.52E-07	1.11E-06	6.14E-09	2.37E-10	2.77E-09	-3.37E-42	4.67E-27	-3.36E-19	9.79E+00	0.00E+00	0.00E+00	5.99E-23	3.14E-166	4.28E-06
2.55E-06	610.51	1.20E+19	0.00E+00	9.77E+00	5.91E+05	-9.12E-07	7.21E+01	2.51E+05	1.48E+02	1.57E+05	4.46E+00	1.91E+02	6.38E+01	3.07E-01	1.99E+02	2.73E-05	2.22E-04	1.29E+01	2.69E+01	0.00E+00	3.33E+01	2.39E-01	4.28E-02	5.78E-02	3.22E-09	9.20E-02	1.01E-04	1.06E-04	1.72E-11	2.60E-07	5.18E-06	1.92E+01	1.31E-06	1.20E-02	1.74E-06	4.62E-07	1.13E-06	6.53E-09	2.50E-10	2.85E-09	1.33E-42	8.25E-27	-7.34E-19	9.77E+00	0.00E+00	0.00E+00	2.35E-23	3.13E-166	4.25E-06
2.58E-06	610.541	1.20E+19	0.00E+00	9.74E+00	5.91E+05	-9.12E-07	7.25E+01	2.51E+05	1.47E+02	1.57E+05	4.45E+00	1.94E+02	6.36E+01	3.06E-01	1.99E+02	2.72E-05	2.09E-04	1.29E+01	2.69E+01	0.00E+00	3.33E+01	2.39E-01	4.35E-02	5.85E-02	3.32E-09	9.35E-02	1.04E-04	1.11E-04	1.76E-11	2.66E-07	5.32E-06	1.92E+01	1.34E-06	1.22E-02	1.73E-06	4.73E-07	1.15E-06	6.94E-09	2.62E-10	2.93E-09	-2.09E-41	1.34E-26	-1.41E-18	9.74E+00	0.00E+00	0.00E+00	9.16E-24	3.13E-166	4.21E-06
2.62E-06	610.573	1.20E+19	0.00E+00	9.72E+00	5.91E+05	-9.12E-07	7.29E+01	2.51E+05	1.46E+02	1.57E+05	4.44E+00	1.96E+02	6.35E+01	3.05E-01	1.98E+02	2.71E-05	1.98E-04	1.30E+01	2.69E+01	0.00E+00	3.34E+01	2.39E-01	4.41E-02	5.93E-02	3.42E-09	9.49E-02	1.06E-04	1.17E-04	1.79E-11	2.72E-07	5.46E-06	1.91E+01	1.38E-06	1.24E-02	1.73E-06	4.83E-07	1.18E-06	7.37E-09	2.76E-10	3.02E-09	-1.95E-40	2.00E-26	-2.45E-18	9.72E+00	0.00E+00	0.00E+00	5.77E-24	3.12E-166	4.18E-06
2.66E-06	610.605	1.20E+19	0.00E+00	9.70E+00	5.91E+05	-9.12E-07	7.33E+01	2.51E+05	1.46E+02	1.57E+05	4.42E+00	1.98E+02	6.34E+01	3.05E-01	1.97E+02	2.70E-05	1.88E-04	1.30E+01	2.69E+01	0.00E+00	3.35E+01	2.39E-01	4.47E-02	6.00E-02	3.52E-09	9.64E-02	1.09E-04	1.23E-04	1.83E-11	2.78E-07	5.60E-06	1.90E+01	1.41E-06	1.26E-02	1.72E-06	4.94E-07	1.20E-06	7.83E-09	2.89E-10	3.11E-09	-7.95E-40	2.82E-26	-3.99E-18	9.70E+00	0.00E+00	0.00E+00	1.06E-24	3.11E-166	4.14E-06
2.69E-06	610.637	1.20E+19	0.00E+00	9.68E+00	5.91E+05	-9.12E-07	7.37E+01	2.51E+05	1.45E+02	1.57E+05	4.41E+00	2.01E+02	6.33E+01	3.04E-01	1.96E+02	2.69E-05	1.78E-04	1.30E+01	2.69E+01	0.00E+00	3.35E+01	2.39E-01	4.53E-02	6.08E-02	3.63E-09	9.79E-02	1.12E-04	1.29E-04	1.87E-11	2.84E-07	5.75E-06	1.89E+01	1.44E-06	1.28E-02	1.71E-06	5.04E-07	1.23E-06	8.30E-09	3.04E-10	3.20E-09	-2.29E-39	3.76E-26	-6.10E-18	9.68E+00	0.00E+00	0.00E+00	-7.29E-24	3.11E-166	4.11E-06
2.73E-06	610.669	1.20E+19	0.00E+00	9.66E+00	5.91E+05	-9.12E-07	7.41E+01	2.51E+05	1.44E+02	1.57E+05	4.40E+00	2.03E+02	6.32E+01	3.03E-01	1.96E+02	2.69E-05	1.70E-04	1.31E+01	2.68E+01	0.00E+00	3.36E+01	2.39E-01	4.60E-02	6.16E-02	3.74E-09	9.94E-02	1.15E-04	1.35E-04	1.91E-11	2.91E-07	5.90E-06	1.88E+01	1.48E-06	1.30E-02	1.70E-06	5.15E-07	1.26E-06	8.80E-09	3.18E-10	3.29E-09	-5.33E-39	4.74E-26	-8.86E-18	9.66E+00	0.00E+00	0.00E+00	-1.30E-23	3.10E-166	4.07E-06
2.77E-06	610.701	1.20E+19	0.00E+00	9.64E+00	5.91E+05	-9.12E-07	7.45E+01	2.51E+05	1.44E+02	1.57E+05	4.39E+00	2.06E+02	6.30E+01	3.02E-01	1.95E+02	2.68E-05	1.63E-04	1.31E+01	2.68E+01	0.00E+00	3.37E+01	2.39E-01	4.66E-02	6.24E-02	3.85E-09	1.01E-01	1.18E-04	1.41E-04	1.95E-11	2.97E-07	6.06E-06	1.87E+01	1.51E-06	1.31E-02	1.70E-06	5.26E-07	1.28E-06	9.33E-09	3.34E-10	3.39E-09	-1.07E-38	5.63E-26	-1.23E-17	9.64E+00	0.00E+00	0.00E+00	-1.62E-23	3.09E-166	4.04E-06
2.80E-06	610.733	1.20E+19	0.00E+00	9.62E+00	5.91E+05	-9.12E-07	7.49E+01	2.51E+05	1.43E+02	1.57E+05	4.38E+00	2.08E+02	6.29E+01	3.02E-01	1.94E+02	2.67E-05	1.56E-04	1.31E+01	2.68E+01	0.00E+00	3.37E+01	2.39E-01	4.72E-02	6.31E-02	3.97E-09	1.03E-01	1.21E-04	1.48E-04	2.00E-11	3.04E-07	6.22E-06	1.86E+01	1.55E-06	1.33E-02	1.69E-06	5.37E-07	1.31E-06	9.88E-09	3.50E-10	3.49E-09	-1.93E-38	6.27E-26	-1.62E-17	9.62E+00	0.00E+00	0.00E+00	-1.60E-23	3.09E-166	4.00E-06
2.84E-06	610.765	1.20E+19	0.00E+00	9.60E+00	5.91E+05	-9.12E-07	7.53E+01	2.51E+05	1.42E+02	1.57E+05	4.37E+00	2.11E+02	6.28E+01	3.01E-01	1.93E+02	2.67E-05	1.50E-04	1.32E+01	2.67E+01	0.00E+00	3.38E+01	2.39E-01	4.79E-02	6.39E-02	4.08E-09	1.04E-01	1.24E-04	1.55E-04	2.04E-11	3.10E-07	6.39E-06	1.85E+01	1.59E-06	1.35E-02	1.68E-06	5.49E-07	1.33E-06	1.05E-08	3.66E-10	3.59E-09	-3.23E-38	6.45E-26	-2.05E-17	9.60E+00	0.00E+00	0.00E+00	-1.12E-23	3.08E-166	3.97E-06
2.88E-06	610.797	1.20E+19	0.00E+00	9.58E+00	5.91E+05	-9.12E-07	7.57E+01	2.51E+05	1.42E+02	1.57E+05	4.35E+00	2.13E+02	6.27E+01	3.00E-01	1.93E+02	2.66E-05	1.44E-04	1.32E+01	2.67E+01	0.00E+00	3.39E+01	2.39E-01	4.85E-02	6.47E-02	4.21E-09	1.06E-01	1.27E-04	1.62E-04	2.09E-11	3.17E-07	6.55E-06	1.84E+01	1.62E-06	1.37E-02	1.67E-06	5.60E-07	1.36E-06	1.11E-08	3.84E-10	3.69E-09	-5.07E-38	5.88E-26	-2.47E-17	9.58E+00	0.00E+00	0.00E+00	-5.24E-24	3.07E-166	3.93E-06
2.92E-06	610.829	1.20E+19	0.00E+00	9.56E+00	5.91E+05	-9.14E-07	7.60E+01	2.51E+05	1.41E+02	1.57E+05	4.34E+00	2.15E+02	6.26E+01	2.99E-01	1.92E+02	2.66E-05	1.39E-04	1.32E+01	2.67E+01	0.00E+00	3.39E+01	2.39E-01	4.92E-02	6.55E-02	4.33E-09	1.07E-01	1.31E-04	1.70E-04	2.14E-11	3.24E-07	6.73E-06	1.83E+01	1.66E-06	1.39E-02	1.67E-06	5.72E-07	1.39E-06	1.17E-08	4.01E-10	3.80E-09	0.00E+00	-8.01E-24	-2.87E-23	9.56E+00	0.00E+00	0.00E+00	8.40E-156	1.21E-167	3.90E-06
2.96E-06	610.861	1.20E+19	0.00E+00	9.54E+00	5.91E+05	-9.14E-07	7.64E+01	2.51E+05	1.40E+02	1.57E+05	4.33E+00	2.18E+02	6.25E+01	2.99E-01	1.91E+02	2.65E-05	1.34E-04	1.33E+01	2.66E+01	0.00E+00	3.40E+01	2.39E-01	4.99E-02	6.62E-02	4.46E-09	1.09E-01	1.34E-04	1.78E-04	2.20E-11	3.31E-07	6.90E-06	1.82E+01	1.70E-06	1.41E-02	1.66E-06	5.84E-07	1.41E-06	1.24E-08	4.20E-10	3.91E-09	0.00E+00	9.30E-25	-9.30E-24	9.54E+00	0.00E+00	0.00E+00	1.25E-155	1.21E-167	3.86E-06
2.99E-06	610.894	1.20E+19	0.00E+00	9.51E+00	5.91E+05	-9.14E-07	7.68E+01	2.51E+05	1.40E+02	1.57E+05	4.32E+00	2.21E+02	6.23E+01	2.98E-01	1.90E+02	2.64E-05	1.29E-04	1.33E+01	2.66E+01	0.00E+00	3.41E+01	2.39E-01	5.05E-02	6.70E-02	4.59E-09	1.11E-01	1.37E-04	1.86E-04	2.25E-11	3.38E-07	7.08E-06	1.81E+01	1.74E-06	1.43E-02	1.65E-06	5.96E-07	1.44E-06	1.31E-08	4.39E-10	4.02E-09	0.00E+00	-1.57E-22	-4.69E-22	9.51E+00	0.00E+00	0.00E+00	1.45E-155	1.21E-167	3.83E-06
3.03E-06	610.926	1.20E+19	0.00E+00	9.49E+00	5.91E+05	-9.14E-07	7.71E+01	2.51E+05	1.39E+02	1.57E+05	4.31E+00	2.23E+02	6.22E+01	2.97E-01	1.90E+02	2.64E-05	1.24E-04	1.34E+01	2.66E+01	0.00E+00	3.41E+01	2.39E-01	5.12E-02	6.78E-02	4.72E-09	1.12E-01	1.41E-04	1.94E-04	2.31E-11	3.45E-07	7.27E-06	1.80E+01	1.78E-06	1.45E-02	1.65E-06	6.09E-07	1.47E-06	1.38E-08	4.59E-10	4.14E-09	0.00E+00	-8.95E-22	-3.85E-21	9.49E+00	0.00E+00	0.00E+00	1.54E-155	1.20E-167	3.79E-06
3.07E-06	610.958	1.20E+19	0.00E+00	9.47E+00	5.91E+05	-9.14E-07	7.75E+01	2.51E+05	1.38E+02	1.57E+05	4.29E+00	2.26E+02	6.21E+01	2.97E-01	1.89E+02	2.63E-05	1.20E-04	1.34E+01	2.65E+01	0.00E+00	3.42E+01	2.40E-01	5.19E-02	6.86E-02	4.86E-09	1.14E-01	1.44E-04	2.03E-04	2.37E-11	3.52E-07	7.46E-06	1.79E+01	1.82E-06	1.47E-02	1.64E-06	6.21E-07	1.50E-06	1.46E-08	4.80E-10	4.26E-09	0.00E+00	-2.48E-21	-1.23E-20	9.47E+00	0.00E+00	0.00E+00	1.59E-155	1.20E-167	3.76E-06
3.11E-06	610.991	1.20E+19	0.00E+00	9.45E+00	5.91E+05	-9.14E-07	7.78E+01	2.51E+05	1.38E+02	1.57E+05	4.28E+00	2.28E+02	6.20E+01	2.96E-01	1.88E+02	2.63E-05	1.16E-04	1.34E+01	2.65E+01	0.00E+00	3.43E+01	2.40E-01	5.26E-02	6.94E-02	5.00E-09	1.16E-01	1.48E-04	2.12E-04	2.44E-11	3.59E-07	7.65E-06	1.78E+01	1.86E-06	1.49E-02	1.63E-06	6.34E-07	1.53E-06	1.54E-08	5.01E-10	4.38E-09	-9.92E-40	-4.66E-21	-2.64E-20	9.45E+00	0.00E+00	0.00E+00	1.61E-155	1.20E-167	3.73E-06
3.15E-06	611.024	1.20E+19	0.00E+00	9.43E+00	5.91E+05	-9.14E-07	7.82E+01	2.51E+05	1.37E+02	1.57E+05	4.27E+00	2.31E+02	6.19E+01	2.95E-01	1.87E+02	2.62E-05	1.12E-04	1.35E+01	2.64E+01	0.00E+00	3.43E+01	2.40E-01	5.32E-02	7.02E-02	5.14E-09	1.17E-01	1.51E-04	2.21E-04	2.51E-11	3.67E-07	7.85E-06	1.77E+01	1.90E-06	1.51E-02	1.63E-06	6.47E-07	1.56E-06	1.63E-08	5.23E-10	4.51E-09	-2.29E-38	-6.42E-21	-4.37E-20	9.43E+00	0.00E+00	0.00E+00	1.63E-155	1.20E-167	3.69E-06
3.19E-06	611.056	1.20E+19	0.00E+00	9.41E+00	5.91E+05	-9.14E-07	7.85E+01	2.51E+05	1.36E+02	1.57E+05	4.26E+00	2.33E+02	6.18E+01	2.95E-01	1.87E+02	2.62E-05	1.09E-04	1.35E+01	2.64E+01	0.00E+00	3.44E+01	2.40E-01	5.39E-02	7.10E-02	5.29E-09	1.19E-01	1.55E-04	2.31E-04	2.58E-11	3.74E-07	8.05E-06	1.76E+01	1.94E-06	1.53E-02	1.62E-06	6.60E-07	1.59E-06	1.72E-08	5.46E-10	4.64E-09	-1.06E-37	-6.06E-21	-5.96E-20	9.41E+00	0.00E+00	0.00E+00	1.63E-155	1.19E-167	3.66E-06
3.24E-06	611.089	1.20E+19	0.00E+00	9.38E+00	5.91E+05	-9.14E-07	7.89E+01	2.51E+05	1.36E+02	1.57E+05	4.25E+00	2.36E+02	6.17E+01	2.94E-01	1.86E+02	2.61E-05	1.05E-04	1.35E+01	2.63E+01	0.00E+00	3.45E+01	2.40E-01	5.46E-02	7.18E-02	5.44E-09	1.21E-01	1.59E-04	2.41E-04	2.65E-11	3.82E-07	8.26E-06	1.75E+01	1.98E-06	1.55E-02	1.61E-06	6.73E-07	1.61E-06	1.81E-08	5.70E-10	4.77E-09	-2.86E-37	-1.69E-21	-6.63E-20	9.38E+00	0.00E+00	0.00E+00	1.63E-155	1.19E-167	3.62E-06
3.28E-06	611.122	1.20E+19	0.00E+00	9.36E+00	5.91E+05	-9.14E-07	7.92E+01	2.51E+05	1.35E+02	1.57E+05	4.24E+00	2.39E+02	6.16E+01	2.93E-01	1.85E+02	2.61E-05	1.01E-04	1.36E+01	2.63E+01	0.00E+00	3.45E+01	2.40E-01	5.53E-02	7.26E-02	5.59E-09	1.23E-01	1.63E-04	2.51E-04	2.73E-11	3.90E-07	8.48E-06	1.75E+01	2.03E-06	1.57E-02	1.61E-06	6.87E-07	1.64E-06	1.91E-08	5.94E-10	4.91E-09	-6.12E-37	-2.61E-21	-5.31E-20	9.36E+00	0.00E+00	0.00E+00	1.63E-155	1.19E-167	3.59E-06
3.32E-06	611.155	1.20E+19	0.00E+00	9.34E+00	5.91E+05	-9.14E-07	7.95E+01	2.51E+05	1.35E+02	1.57E+05	4.22E+00	2.41E+02	6.14E+01	2.93E-01	1.85E+02	2.60E-05	9.82E-05	1.36E+01	2.62E+01	0.00E+00	3.46E+01	2.40E-01	5.60E-02	7.34E-02	5.75E-09	1.24E-01	1.67E-04	2.62E-04	2.81E-11	3.98E-07	8.70E-06	1.74E+01	2.07E-06	1.59E-02	1.60E-06	7.01E-07	1.67E-06	2.01E-08	6.20E-10	5.05E-09	-9.32E-37	-4.66E-20	-6.84E-21	9.34E+00	0.00E+00	0.00E+00	1.63E-155	1.19E-167	3.55E-06
3.36E-06	611.188	1.20E+19	0.00E+00	9.32E+00	5.91E+05	-9.14E-07	7.99E+01	2.51E+05	1.34E+02	1.57E+05	4.21E+00	2.44E+02	6.13E+01	2.92E-01	1.84E+02	2.60E-05	9.49E-05	1.37E+01	2.62E+01	0.00E+00	3.47E+01	2.40E-01	5.68E-02	7.42E-02	5.91E-09	1.26E-01	1.71E-04	2.73E-04	2.89E-11	4.05E-07	8.92E-06	1.73E+01	2.12E-06	1.61E-02	1.59E-06	7.15E-07	1.71E-06	2.11E-08	6.46E-10	5.20E-09	-7.86E-37	-2.17E-19	3.30E-20	9.32E+00	0.00E+00	0.00E+00	1.64E-155	1.18E-167	3.52E-06
3.40E-06	611.222	1.20E+19	0.00E+00	9.29E+00	5.91E+05	-9.14E-07	8.02E+01	2.51E+05	1.33E+02	1.57E+05	4.20E+00	2.47E+02	6.12E+01	2.91E-01	1.83E+02	2.59E-05	9.18E-05	1.37E+01	2.61E+01	0.00E+00	3.47E+01	2.40E-01	5.75E-02	7.51E-02	6.08E-09	1.28E-01	1.75E-04	2.84E-04	2.98E-11	4.14E-07	9.15E-06	1.72E+01	2.16E-06	1.63E-02	1.59E-06	7.29E-07	1.74E-06	2.23E-08	6.73E-10	5.35E-09	1.61E-36	-6.66E-19	-8.43E-21	9.29E+00	0.00E+00	0.00E+00	1.64E-155	1.18E-167	3.49E-06
3.45E-06	611.255	1.20E+19	0.00E+00	9.27E+00	5.91E+05	-9.14E-07	8.05E+01	2.51E+05	1.33E+02	1.57E+05	4.19E+00	2.50E+02	6.11E+01	2.91E-01	1.82E+02	2.59E-05	8.88E-05	1.37E+01	2.61E+01	0.00E+00	3.48E+01	2.40E-01	5.82E-02	7.59E-02	6.25E-09	1.30E-01	1.79E-04	2.96E-04	3.07E-11	4.22E-07	9.39E-06	1.71E+01	2.21E-06	1.65E-02	1.58E-06	7.43E-07	1.77E-06	2.34E-08	7.01E-10	5.50E-09	2.83E-36	-1.63E-18	-1.39E-19	9.27E+00	0.00E+00	0.00E+00	1.64E-155	1.18E-167	3.45E-06
3.49E-06	611.289	1.20E+19	0.00E+00	9.25E+00	5.91E+05	-9.14E-07	8.08E+01	2.51E+05	1.32E+02	1.57E+05	4.17E+00	2.52E+02	6.10E+01	2.90E-01	1.82E+02	2.58E-05	8.58E-05	1.38E+01	2.60E+01	0.00E+00	3.49E+01	2.40E-01	5.89E-02	7.67E-02	6.42E-09	1.32E-01	1.83E-04	3.08E-04	3.17E-11	4.30E-07	9.63E-06	1.70E+01	2.26E-06	1.67E-02	1.58E-06	7.58E-07	1.80E-06	2.47E-08	7.30E-10	5.66E-09	-2.84E-36	-3.47E-18	-1.92E-19	9.25E+00	0.00E+00	0.00E+00	1.64E-155	1.17E-167	3.42E-06
3.53E-06	611.322	1.20E+19	0.00E+00	9.23E+00	5.91E+05	-9.14E-07	8.11E+01	2.51E+05	1.32E+02	1.57E+05	4.16E+00	2.55E+02	6.09E+01	2.90E-01	1.81E+02	2.58E-05	8.30E-05	1.38E+01	2.59E+01	0.00E+00	3.50E+01	2.40E-01	5.97E-02	7.75E-02	6.60E-09	1.34E-01	1.88E-04	3.20E-04	3.27E-11	4.38E-07	9.88E-06	1.69E+01	2.30E-06	1.69E-02	1.57E-06	7.73E-07	1.83E-06	2.59E-08	7.60E-10	5.82E-09	-2.79E-35	-6.67E-18	8.62E-20	9.23E+00	0.00E+00	0.00E+00	1.64E-155	1.17E-167	3.39E-06
3.58E-06	611.356	1.20E+19	0.00E+00	9.20E+00	5.91E+05	-9.16E-07	8.14E+01	2.51E+05	1.31E+02	1.57E+05	4.15E+00	2.58E+02	6.08E+01	2.89E-01	1.80E+02	2.57E-05	8.02E-05	1.39E+01	2.59E+01	0.00E+00	3.50E+01	2.40E-01	6.04E-02	7.84E-02	6.79E-09	1.35E-01	1.92E-04	3.33E-04	3.38E-11	4.47E-07	1.01E-05	1.68E+01	2.35E-06	1.71E-02	1.56E-06	7.88E-07	1.86E-06	2.73E-08	7.91E-10	5.98E-09	0.00E+00	-4.44E-23	-3.32E-17	9.20E+00	0.00E+00	0.00E+00	7.91E-156	-1.35E-166	3.35E-06
3.62E-06	611.39	1.20E+19	0.00E+00	9.18E+00	5.91E+05	-9.16E-07	8.17E+01	2.51E+05	1.31E+02	1.57E+05	4.14E+00	2.61E+02	6.06E+01	2.88E-01	1.79E+02	2.57E-05	7.75E-05	1.39E+01	2.58E+01	0.00E+00	3.51E+01	2.40E-01	6.11E-02	7.92E-02	6.98E-09	1.37E-01	1.97E-04	3.47E-04	3.49E-11	4.56E-07	1.04E-05	1.67E+01	2.40E-06	1.73E-02	1.56E-06	8.03E-07	1.90E-06	2.87E-08	8.23E-10	6.16E-09	0.00E+00	-3.68E-22	-2.39E-17	9.18E+00	0.00E+00	0.00E+00	4.14E-156	-3.45E-166	3.32E-06
3.67E-06	611.424	1.20E+19	0.00E+00	9.16E+00	5.91E+05	-9.16E-07	8.20E+01	2.51E+05	1.30E+02	1.57E+05	4.13E+00	2.64E+02	6.05E+01	2.88E-01	1.79E+02	2.56E-05	7.49E-05	1.39E+01	2.57E+01	0.00E+00	3.52E+01	2.40E-01	6.19E-02	8.00E-02	7.17E-09	1.39E-01	2.01E-04	3.61E-04	3.61E-11	4.64E-07	1.07E-05	1.66E+01	2.45E-06	1.75E-02	1.55E-06	8.18E-07	1.93E-06	3.01E-08	8.57E-10	6.33E-09	0.00E+00	-3.96E-21	-1.93E-16	9.16E+00	0.00E+00	0.00E+00	2.45E-156	-7.24E-165	3.29E-06
3.71E-06	611.459	1.20E+19	0.00E+00	9.13E+00	5.91E+05	-9.16E-07	8.23E+01	2.51E+05	1.30E+02	1.57E+05	4.11E+00	2.67E+02	6.04E+01	2.87E-01	1.78E+02	2.56E-05	7.24E-05	1.40E+01	2.57E+01	0.00E+00	3.52E+01	2.40E-01	6.26E-02	8.09E-02	7.37E-09	1.41E-01	2.06E-04	3.75E-04	3.73E-11	4.73E-07	1.09E-05	1.65E+01	2.50E-06	1.77E-02	1.55E-06	8.34E-07	1.96E-06	3.17E-08	8.91E-10	6.51E-09	-1.02E-37	-1.31E-20	-2.16E-15	9.13E+00	0.00E+00	0.00E+00	1.71E-156	-2.76E-164	3.25E-06
3.76E-06	611.493	1.20E+19	0.00E+00	9.11E+00	5.91E+05	-9.16E-07	8.26E+01	2.51E+05	1.29E+02	1.57E+05	4.10E+00	2.70E+02	6.03E+01	2.87E-01	1.77E+02	2.55E-05	6.99E-05	1.40E+01	2.56E+01	0.00E+00	3.53E+01	2.40E-01	6.34E-02	8.17E-02	7.57E-09	1.43E-01	2.11E-04	3.90E-04	3.85E-11	4.82E-07	1.12E-05	1.64E+01	2.55E-06	1.80E-02	1.54E-06	8.50E-07	2.00E-06	3.33E-08	9.26E-10	6.70E-09	-1.86E-36	-2.68E-20	-7.60E-15	9.11E+00	0.00E+00	0.00E+00	1.37E-156	-6.34E-164	3.22E-06
3.81E-06	611.528	1.20E+19	0.00E+00	9.09E+00	5.91E+05	-9.16E-07	8.29E+01	2.51E+05	1.29E+02	1.57E+05	4.09E+00	2.72E+02	6.02E+01	2.86E-01	1.76E+02	2.55E-05	6.75E-05	1.41E+01	2.55E+01	0.00E+00	3.54E+01	2.40E-01	6.42E-02	8.26E-02	7.78E-09	1.45E-01	2.16E-04	4.05E-04	3.99E-11	4.91E-07	1.15E-05	1.63E+01	2.61E-06	1.82E-02	1.54E-06	8.66E-07	2.03E-06	3.49E-08	9.63E-10	6.89E-09	-1.06E-35	-3.46E-20	-1.74E-14	9.09E+00	0.00E+00	0.00E+00	1.22E-156	-1.04E-163	3.19E-06
3.86E-06	611.562	1.20E+19	0.00E+00	9.06E+00	5.91E+05	-9.16E-07	8.32E+01	2.51E+05	1.28E+02	1.57E+05	4.08E+00	2.75E+02	6.00E+01	2.85E-01	1.76E+02	2.55E-05	6.51E-05	1.41E+01	2.55E+01	0.00E+00	3.55E+01	2.40E-01	6.49E-02	8.34E-02	8.00E-09	1.47E-01	2.21E-04	4.21E-04	4.12E-11	5.01E-07	1.18E-05	1.61E+01	2.66E-06	1.84E-02	1.53E-06	8.83E-07	2.07E-06	3.67E-08	1.00E-09	7.08E-09	-3.50E-35	-1.05E-20	-3.07E-14	9.06E+00	0.00E+00	0.00E+00	1.16E-156	-1.15E-163	3.15E-06
[truncated: 11,265 more rows]
[truncated: 18 more columns]
