# Supplementary material for: Dataset of numerical assessment on the combined effects of non-thermal plasma and water addition in hydrogen combustion
Source: Data Brief. 2025 Dec 19;64:112405. doi: 10.1016/j.dib.2025.112405 (PMC12813465; doi:10.1016/j.dib.2025.112405)
Supplement: Supplementary file 1 [file mmc1.zip › Research Data/Simulations for DOE/Run34.csv]

Time(s)	T_gas(K)	N_gas(#/cm^3)	AR	E	N2	He	H2O2	H2	H	O2	O	H2O	OH	HO2	O3	O(1D)	O(1S)	O2(a1)	O2(b1)	O2(c)	NO	N2O	NO2	HNO	HNO2	HONO	HONO2	N2H2	H2NN	HNOH	NH3	N	NO3	NH	NNH	NH2	H2NO	N2H4	N2H3	NH2OH	N^+	NH^+	H3^+	N2H^+	He^+	O^+	O2^+	N2^+	NH3^+
1.00E-11	600	1.83E+19	0.00E+00	4.15E-10	5.73E+05	6.10E-10	2.68E-28	2.44E+05	1.14E-10	1.52E+05	9.18E-11	3.05E+04	3.19E-12	7.32E-16	1.41E-13	6.02E-11	4.53E-13	9.65E-12	2.35E-12	0.00E+00	3.57E-15	1.02E-17	2.01E-35	2.10E-31	3.86E-50	8.03E-37	7.06E-57	4.34E-41	8.00E-44	8.09E-54	7.54E-39	3.59E-11	3.82E-56	1.45E-22	9.91E-21	1.39E-31	2.43E-46	3.18E-66	7.99E-60	1.64E-52	0.00E+00	7.63E-32	1.76E-13	9.14E-13	1.73E-28	3.66E-30	4.48E-12	1.03E-11	2.22E-34
2.00E-11	600	1.83E+19	0.00E+00	4.36E-10	5.73E+05	6.10E-10	2.17E-27	2.44E+05	2.36E-10	1.52E+05	1.89E-10	3.05E+04	7.14E-12	2.99E-15	5.76E-13	1.23E-10	1.32E-12	1.98E-11	4.87E-12	0.00E+00	1.45E-14	4.16E-17	3.19E-34	1.70E-30	1.27E-48	1.41E-35	4.59E-55	3.52E-40	1.32E-42	1.84E-52	1.19E-37	7.37E-11	2.32E-54	5.91E-22	4.04E-20	1.12E-30	3.85E-45	6.94E-66	4.76E-58	5.54E-51	0.00E+00	1.07E-30	6.10E-13	3.55E-12	3.48E-28	1.47E-29	9.19E-12	2.01E-11	6.27E-33
3.00E-11	600	1.83E+19	0.00E+00	4.58E-10	5.73E+05	6.10E-10	7.45E-27	2.44E+05	3.66E-10	1.52E+05	2.93E-10	3.05E+04	1.19E-11	6.89E-15	1.32E-12	1.90E-10	2.60E-12	3.04E-11	7.57E-12	0.00E+00	3.32E-14	9.57E-17	1.65E-33	5.80E-30	1.03E-47	7.83E-35	5.74E-54	1.20E-39	6.93E-42	1.24E-51	6.07E-37	1.13E-10	2.71E-53	1.35E-21	9.27E-20	3.83E-30	1.96E-44	1.12E-65	5.45E-57	4.60E-50	0.00E+00	4.83E-30	1.20E-12	7.75E-12	5.24E-28	3.31E-29	1.41E-11	2.97E-11	4.36E-32
4.00E-11	600	1.83E+19	0.00E+00	4.81E-10	5.73E+05	6.10E-10	1.80E-26	2.44E+05	5.04E-10	1.52E+05	4.02E-10	3.05E+04	1.75E-11	1.25E-14	2.40E-12	2.60E-10	4.33E-12	4.15E-11	1.04E-11	0.00E+00	6.00E-14	1.74E-16	5.37E-33	1.39E-29	4.68E-47	2.72E-34	3.55E-53	2.90E-39	2.28E-41	4.96E-51	1.93E-36	1.55E-10	1.58E-52	2.44E-21	1.68E-19	9.19E-30	6.24E-44	2.23E-65	3.10E-56	2.12E-49	0.00E+00	1.36E-29	1.87E-12	1.34E-11	7.02E-28	5.90E-29	1.93E-11	3.91E-11	1.70E-31
5.00E-11	600	1.83E+19	0.00E+00	5.05E-10	5.73E+05	6.10E-10	3.57E-26	2.44E+05	6.51E-10	1.52E+05	5.18E-10	3.05E+04	2.40E-11	2.00E-14	3.83E-12	3.33E-10	6.51E-12	5.32E-11	1.35E-11	0.00E+00	9.53E-14	2.77E-16	1.36E-32	2.75E-29	1.54E-46	7.27E-34	1.51E-52	5.74E-39	5.80E-41	1.49E-50	4.77E-36	1.99E-10	6.36E-52	3.88E-21	2.67E-19	1.82E-29	1.54E-43	2.14E-65	1.21E-55	7.06E-49	0.00E+00	2.99E-29	2.59E-12	2.05E-11	8.82E-28	9.25E-29	2.48E-11	4.82E-11	4.86E-31
6.00E-11	600	1.83E+19	0.00E+00	5.31E-10	5.73E+05	6.10E-10	6.27E-26	2.44E+05	8.07E-10	1.52E+05	6.41E-10	3.05E+04	3.14E-11	2.95E-14	5.62E-12	4.10E-10	9.18E-12	6.55E-11	1.68E-11	0.00E+00	1.40E-13	4.08E-16	2.92E-32	4.82E-29	4.14E-46	1.65E-33	5.03E-52	1.01E-38	1.25E-40	3.71E-50	9.98E-36	2.44E-10	2.01E-51	5.69E-21	3.92E-19	3.18E-29	3.22E-43	2.52E-65	3.70E-55	1.92E-48	0.00E+00	5.60E-29	3.31E-12	2.88E-11	1.07E-27	1.34E-28	3.05E-11	5.72E-11	1.13E-30
7.00E-11	600	1.83E+19	0.00E+00	5.57E-10	5.73E+05	6.10E-10	1.01E-25	2.44E+05	9.72E-10	1.52E+05	7.71E-10	3.05E+04	3.98E-11	4.10E-14	7.81E-12	4.91E-10	1.23E-11	7.83E-11	2.03E-11	0.00E+00	1.93E-13	5.67E-16	5.60E-32	7.75E-29	9.63E-46	3.32E-33	1.41E-51	1.62E-38	2.42E-40	8.09E-50	1.87E-35	2.93E-10	5.36E-51	7.88E-21	5.44E-19	5.12E-29	6.03E-43	4.36E-65	9.57E-55	4.51E-48	0.00E+00	9.40E-29	4.03E-12	3.84E-11	1.25E-27	1.83E-28	3.65E-11	6.60E-11	2.31E-30
8.00E-11	600	1.83E+19	0.00E+00	5.85E-10	5.73E+05	6.10E-10	1.54E-25	2.44E+05	1.15E-09	1.52E+05	9.09E-10	3.05E+04	4.93E-11	5.47E-14	1.04E-11	5.76E-10	1.60E-11	9.18E-11	2.40E-11	0.00E+00	2.57E-13	7.57E-16	9.92E-32	1.17E-28	2.02E-45	6.16E-33	3.48E-51	2.45E-38	4.30E-40	1.60E-49	3.22E-35	3.43E-10	1.26E-50	1.05E-20	7.23E-19	7.74E-29	1.04E-42	7.17E-65	2.19E-54	9.53E-48	0.00E+00	1.46E-28	4.73E-12	4.92E-11	1.44E-27	2.40E-28	4.29E-11	7.48E-11	4.25E-30
9.00E-11	600	1.83E+19	0.00E+00	6.15E-10	5.73E+05	6.10E-10	2.22E-25	2.44E+05	1.33E-09	1.52E+05	1.05E-09	3.05E+04	5.98E-11	7.08E-14	1.35E-11	6.65E-10	2.02E-11	1.06E-10	2.80E-11	0.00E+00	3.31E-13	9.79E-16	1.65E-31	1.69E-28	3.90E-45	1.07E-32	7.79E-51	3.54E-38	7.16E-40	2.95E-49	5.21E-35	3.96E-10	2.72E-50	1.35E-20	9.32E-19	1.12E-28	1.68E-42	1.07E-64	4.55E-54	1.86E-47	0.00E+00	2.14E-28	5.41E-12	6.13E-11	1.64E-27	3.05E-28	4.95E-11	8.36E-11	7.24E-30
1.00E-10	600	1.83E+19	0.00E+00	6.45E-10	5.73E+05	6.10E-10	3.10E-25	2.44E+05	1.52E-09	1.52E+05	1.21E-09	3.05E+04	7.15E-11	8.93E-14	1.70E-11	7.59E-10	2.50E-11	1.21E-10	3.22E-11	0.00E+00	4.16E-13	1.23E-15	2.61E-31	2.35E-28	7.07E-45	1.76E-32	1.62E-50	4.92E-38	1.14E-39	5.11E-49	8.03E-35	4.52E-10	5.42E-50	1.69E-20	1.17E-18	1.55E-28	2.59E-42	1.61E-64	8.78E-54	3.40E-47	0.00E+00	2.99E-28	6.08E-12	7.45E-11	1.84E-27	3.78E-28	5.65E-11	9.23E-11	1.16E-29
1.10E-10	600	1.83E+19	0.00E+00	6.78E-10	5.73E+05	6.10E-10	4.19E-25	2.44E+05	1.73E-09	1.52E+05	1.37E-09	3.05E+04	8.44E-11	1.10E-13	2.10E-11	8.57E-10	3.03E-11	1.36E-10	3.66E-11	0.00E+00	5.12E-13	1.53E-15	3.98E-31	3.17E-28	1.22E-44	2.78E-32	3.16E-50	6.64E-38	1.73E-39	8.45E-49	1.19E-34	5.11E-10	1.02E-49	2.09E-20	1.44E-18	2.09E-28	3.83E-42	2.37E-64	1.60E-53	5.89E-47	0.00E+00	4.03E-28	6.72E-12	8.88E-11	2.04E-27	4.60E-28	6.38E-11	1.01E-10	1.78E-29
1.20E-10	600	1.83E+19	0.00E+00	7.12E-10	5.73E+05	6.10E-10	5.54E-25	2.44E+05	1.94E-09	1.52E+05	1.54E-09	3.05E+04	9.85E-11	1.34E-13	2.55E-11	9.60E-10	3.63E-11	1.53E-10	4.14E-11	0.00E+00	6.20E-13	1.86E-15	5.86E-31	4.17E-28	2.01E-44	4.24E-32	5.87E-50	8.73E-38	2.55E-39	1.34E-48	1.70E-34	5.73E-10	1.82E-49	2.53E-20	1.75E-18	2.75E-28	5.49E-42	3.68E-64	2.76E-53	9.78E-47	0.00E+00	5.28E-28	7.36E-12	1.04E-10	2.25E-27	5.51E-28	7.15E-11	1.10E-10	2.63E-29
1.30E-10	600	1.83E+19	0.00E+00	7.48E-10	5.73E+05	6.10E-10	7.15E-25	2.44E+05	2.17E-09	1.52E+05	1.72E-09	3.05E+04	1.14E-10	1.61E-13	3.05E-11	1.07E-09	4.29E-11	1.70E-10	4.64E-11	0.00E+00	7.41E-13	2.23E-15	8.39E-31	5.38E-28	3.20E-44	6.29E-32	1.04E-49	1.13E-37	3.66E-39	2.06E-48	2.37E-34	6.37E-10	3.13E-49	3.02E-20	2.09E-18	3.55E-28	7.64E-42	6.56E-64	4.59E-53	1.57E-46	0.00E+00	6.75E-28	7.98E-12	1.21E-10	2.47E-27	6.51E-28	7.95E-11	1.19E-10	3.75E-29
1.40E-10	600	1.83E+19	0.00E+00	7.85E-10	5.73E+05	6.10E-10	9.08E-25	2.44E+05	2.41E-09	1.52E+05	1.91E-09	3.05E+04	1.31E-10	1.91E-13	3.62E-11	1.18E-09	5.02E-11	1.88E-10	5.17E-11	0.00E+00	8.75E-13	2.64E-15	1.17E-30	6.81E-28	4.93E-44	9.08E-32	1.78E-49	1.43E-37	5.12E-39	3.08E-48	3.22E-34	7.05E-10	5.19E-49	3.57E-20	2.47E-18	4.49E-28	1.04E-41	1.07E-63	7.35E-53	2.43E-46	0.00E+00	8.47E-28	8.59E-12	1.39E-10	2.69E-27	7.60E-28	8.80E-11	1.28E-10	5.20E-29
1.50E-10	600	1.83E+19	0.00E+00	8.25E-10	5.73E+05	6.10E-10	1.14E-24	2.44E+05	2.67E-09	1.52E+05	2.11E-09	3.05E+04	1.49E-10	2.24E-13	4.24E-11	1.30E-09	5.81E-11	2.07E-10	5.73E-11	0.00E+00	1.02E-12	3.10E-15	1.61E-30	8.49E-28	7.41E-44	1.28E-31	2.96E-49	1.78E-37	7.02E-39	4.49E-48	4.28E-34	7.76E-10	8.34E-49	4.17E-20	2.88E-18	5.60E-28	1.38E-41	1.63E-63	1.14E-52	3.67E-46	0.00E+00	1.04E-27	9.21E-12	1.58E-10	2.92E-27	8.78E-28	9.69E-11	1.38E-10	7.06E-29
1.60E-10	600	1.83E+19	0.00E+00	8.66E-10	5.73E+05	6.10E-10	1.40E-24	2.44E+05	2.93E-09	1.52E+05	2.33E-09	3.05E+04	1.69E-10	2.60E-13	4.93E-11	1.43E-09	6.68E-11	2.27E-10	6.33E-11	0.00E+00	1.19E-12	3.60E-15	2.17E-30	1.04E-27	1.09E-43	1.78E-31	4.77E-49	2.19E-37	9.46E-39	6.40E-48	5.61E-34	8.51E-10	1.31E-48	4.84E-20	3.34E-18	6.89E-28	1.81E-41	2.43E-63	1.73E-52	5.42E-46	0.00E+00	1.27E-27	9.82E-12	1.79E-10	3.15E-27	1.01E-27	1.06E-10	1.47E-10	9.38E-29
1.70E-10	600	1.83E+19	0.00E+00	9.09E-10	5.73E+05	6.10E-10	1.71E-24	2.44E+05	3.21E-09	1.52E+05	2.55E-09	3.05E+04	1.90E-10	3.00E-13	5.69E-11	1.56E-09	7.62E-11	2.48E-10	6.96E-11	0.00E+00	1.36E-12	4.16E-15	2.88E-30	1.27E-27	1.56E-43	2.43E-31	7.50E-49	2.66E-37	1.25E-38	8.96E-48	7.22E-34	9.30E-10	2.00E-48	5.56E-20	3.84E-18	8.38E-28	2.33E-41	3.67E-63	2.56E-52	7.83E-46	0.00E+00	1.53E-27	1.04E-11	2.00E-10	3.40E-27	1.15E-27	1.16E-10	1.57E-10	1.23E-28
1.80E-10	600	1.83E+19	0.00E+00	9.55E-10	5.73E+05	6.10E-10	2.06E-24	2.44E+05	3.51E-09	1.52E+05	2.79E-09	3.05E+04	2.14E-10	3.43E-13	6.52E-11	1.70E-09	8.64E-11	2.70E-10	7.63E-11	0.00E+00	1.56E-12	4.77E-15	3.77E-30	1.53E-27	2.21E-43	3.26E-31	1.15E-48	3.20E-37	1.64E-38	1.23E-47	9.18E-34	1.01E-09	3.00E-48	6.35E-20	4.38E-18	1.01E-27	2.96E-41	5.50E-63	3.71E-52	1.11E-45	0.00E+00	1.82E-27	1.11E-11	2.23E-10	3.65E-27	1.29E-27	1.26E-10	1.67E-10	1.58E-28
1.90E-10	600	1.83E+19	0.00E+00	1.00E-09	5.73E+05	6.10E-10	2.46E-24	2.44E+05	3.82E-09	1.52E+05	3.03E-09	3.05E+04	2.39E-10	3.91E-13	7.42E-11	1.84E-09	9.75E-11	2.93E-10	8.34E-11	0.00E+00	1.77E-12	5.43E-15	4.87E-30	1.82E-27	3.07E-43	4.32E-31	1.74E-48	3.82E-37	2.12E-38	1.67E-47	1.15E-33	1.10E-09	4.41E-48	7.21E-20	4.97E-18	1.20E-27	3.72E-41	8.11E-63	5.27E-52	1.55E-45	0.00E+00	2.15E-27	1.17E-11	2.48E-10	3.91E-27	1.45E-27	1.37E-10	1.78E-10	2.00E-28
2.00E-10	600	1.83E+19	0.00E+00	1.05E-09	5.73E+05	6.10E-10	2.92E-24	2.44E+05	4.14E-09	1.52E+05	3.30E-09	3.05E+04	2.65E-10	4.42E-13	8.40E-11	1.99E-09	1.09E-10	3.17E-10	9.08E-11	0.00E+00	2.00E-12	6.15E-15	6.23E-30	2.16E-27	4.20E-43	5.66E-31	2.59E-48	4.51E-37	2.71E-38	2.24E-47	1.43E-33	1.19E-09	6.39E-48	8.15E-20	5.61E-18	1.42E-27	4.62E-41	1.18E-62	7.37E-52	2.13E-45	0.00E+00	2.52E-27	1.24E-11	2.74E-10	4.18E-27	1.63E-27	1.49E-10	1.88E-10	2.52E-28
2.10E-10	600	1.83E+19	0.00E+00	1.11E-09	5.73E+05	6.10E-10	3.44E-24	2.44E+05	4.49E-09	1.52E+05	3.57E-09	3.05E+04	2.94E-10	4.98E-13	9.47E-11	2.15E-09	1.22E-10	3.42E-10	9.87E-11	0.00E+00	2.25E-12	6.94E-15	7.89E-30	2.53E-27	5.68E-43	7.34E-31	3.78E-48	5.30E-37	3.43E-38	2.96E-47	1.76E-33	1.29E-09	9.13E-48	9.16E-20	6.30E-18	1.67E-27	5.68E-41	1.69E-62	1.02E-51	2.89E-45	0.00E+00	2.94E-27	1.31E-11	3.01E-10	4.47E-27	1.81E-27	1.61E-10	2.00E-10	3.12E-28
2.20E-10	600	1.83E+19	0.00E+00	1.16E-09	5.73E+05	6.10E-10	4.02E-24	2.44E+05	4.85E-09	1.52E+05	3.86E-09	3.05E+04	3.25E-10	5.59E-13	1.06E-10	2.32E-09	1.36E-10	3.69E-10	1.07E-10	0.00E+00	2.51E-12	7.79E-15	9.91E-30	2.95E-27	7.58E-43	9.42E-31	5.44E-48	6.17E-37	4.30E-38	3.87E-47	2.14E-33	1.39E-09	1.29E-47	1.02E-19	7.04E-18	1.95E-27	6.92E-41	2.38E-62	1.38E-51	3.88E-45	0.00E+00	3.40E-27	1.38E-11	3.30E-10	4.76E-27	2.00E-27	1.73E-10	2.11E-10	3.85E-28
2.30E-10	600	1.83E+19	0.00E+00	1.22E-09	5.73E+05	6.10E-10	4.67E-24	2.44E+05	5.23E-09	1.52E+05	4.17E-09	3.05E+04	3.58E-10	6.24E-13	1.19E-10	2.50E-09	1.51E-10	3.97E-10	1.16E-10	0.00E+00	2.80E-12	8.70E-15	1.23E-29	3.43E-27	1.00E-42	1.20E-30	7.73E-48	7.15E-37	5.35E-38	5.01E-47	2.59E-33	1.49E-09	1.79E-47	1.14E-19	7.84E-18	2.26E-27	8.36E-41	3.32E-62	1.86E-51	5.14E-45	0.00E+00	3.92E-27	1.45E-11	3.60E-10	5.07E-27	2.21E-27	1.86E-10	2.23E-10	4.69E-28
2.40E-10	600	1.83E+19	0.00E+00	1.28E-09	5.73E+05	6.10E-10	5.40E-24	2.44E+05	5.63E-09	1.52E+05	4.49E-09	3.05E+04	3.93E-10	6.95E-13	1.32E-10	2.68E-09	1.66E-10	4.26E-10	1.25E-10	0.00E+00	3.11E-12	9.69E-15	1.53E-29	3.95E-27	1.31E-42	1.51E-30	1.09E-47	8.24E-37	6.61E-38	6.43E-47	3.10E-33	1.60E-09	2.46E-47	1.27E-19	8.70E-18	2.61E-27	1.00E-40	4.58E-62	2.47E-51	6.75E-45	0.00E+00	4.51E-27	1.53E-11	3.92E-10	5.38E-27	2.43E-27	2.00E-10	2.36E-10	5.68E-28
2.50E-10	600	1.83E+19	0.00E+00	1.35E-09	5.73E+05	6.10E-10	6.21E-24	2.44E+05	6.05E-09	1.52E+05	4.83E-09	3.05E+04	4.31E-10	7.70E-13	1.47E-10	2.87E-09	1.83E-10	4.57E-10	1.35E-10	0.00E+00	3.44E-12	1.08E-14	1.87E-29	4.53E-27	1.70E-42	1.89E-30	1.51E-47	9.45E-37	8.11E-38	8.18E-47	3.70E-33	1.72E-09	3.35E-47	1.40E-19	9.62E-18	2.99E-27	1.19E-40	6.25E-62	3.25E-51	8.78E-45	0.00E+00	5.15E-27	1.61E-11	4.26E-10	5.71E-27	2.67E-27	2.15E-10	2.49E-10	6.84E-28
2.60E-10	600	1.83E+19	0.00E+00	1.41E-09	5.73E+05	6.10E-10	7.10E-24	2.44E+05	6.49E-09	1.52E+05	5.18E-09	3.05E+04	4.71E-10	8.52E-13	1.62E-10	3.08E-09	2.01E-10	4.89E-10	1.45E-10	0.00E+00	3.80E-12	1.19E-14	2.29E-29	5.17E-27	2.18E-42	2.35E-30	2.07E-47	1.08E-36	9.88E-38	1.03E-46	4.38E-33	1.84E-09	4.53E-47	1.55E-19	1.06E-17	3.41E-27	1.41E-40	8.43E-62	4.24E-51	1.13E-44	0.00E+00	5.88E-27	1.69E-11	4.62E-10	6.06E-27	2.92E-27	2.30E-10	2.62E-10	8.17E-28
2.70E-10	600	1.83E+19	0.00E+00	1.48E-09	5.73E+05	6.10E-10	8.09E-24	2.44E+05	6.96E-09	1.52E+05	5.56E-09	3.05E+04	5.14E-10	9.39E-13	1.79E-10	3.29E-09	2.20E-10	5.23E-10	1.56E-10	0.00E+00	4.18E-12	1.31E-14	2.77E-29	5.88E-27	2.78E-42	2.91E-30	2.82E-47	1.22E-36	1.20E-37	1.30E-46	5.15E-33	1.97E-09	6.06E-47	1.70E-19	1.17E-17	3.88E-27	1.66E-40	1.13E-61	5.47E-51	1.45E-44	0.00E+00	6.68E-27	1.78E-11	4.99E-10	6.42E-27	3.18E-27	2.46E-10	2.77E-10	9.71E-28
2.80E-10	600	1.83E+19	0.00E+00	1.56E-09	5.73E+05	6.10E-10	9.17E-24	2.44E+05	7.44E-09	1.52E+05	5.95E-09	3.05E+04	5.60E-10	1.03E-12	1.97E-10	3.51E-09	2.41E-10	5.58E-10	1.68E-10	0.00E+00	4.58E-12	1.45E-14	3.35E-29	6.66E-27	3.51E-42	3.57E-30	3.82E-47	1.39E-36	1.44E-37	1.61E-46	6.03E-33	2.10E-09	8.05E-47	1.87E-19	1.28E-17	4.39E-27	1.95E-40	1.49E-61	7.01E-51	1.84E-44	0.00E+00	7.58E-27	1.87E-11	5.39E-10	6.80E-27	3.46E-27	2.63E-10	2.91E-10	1.15E-27
2.90E-10	600	1.83E+19	0.00E+00	1.64E-09	5.73E+05	6.10E-10	1.04E-23	2.44E+05	7.96E-09	1.52E+05	6.37E-09	3.05E+04	6.08E-10	1.13E-12	2.16E-10	3.75E-09	2.62E-10	5.96E-10	1.80E-10	0.00E+00	5.02E-12	1.59E-14	4.02E-29	7.51E-27	4.41E-42	4.37E-30	5.11E-47	1.56E-36	1.73E-37	2.00E-46	7.02E-33	2.25E-09	1.06E-46	2.05E-19	1.40E-17	4.95E-27	2.27E-40	1.85E-57	8.92E-51	2.32E-44	0.00E+00	8.57E-27	1.97E-11	5.81E-10	7.19E-27	3.76E-27	2.80E-10	3.07E-10	1.35E-27
3.00E-10	600	1.83E+19	0.00E+00	1.72E-09	5.73E+05	6.10E-10	1.17E-23	2.44E+05	8.50E-09	1.52E+05	6.80E-09	3.05E+04	6.60E-10	1.24E-12	2.36E-10	4.00E-09	2.85E-10	6.35E-10	1.93E-10	0.00E+00	5.48E-12	1.74E-14	4.81E-29	8.44E-27	5.51E-42	5.31E-30	6.80E-47	1.75E-36	2.07E-37	2.46E-46	8.13E-33	2.39E-09	1.39E-46	2.24E-19	1.53E-17	5.57E-27	2.63E-40	3.30E-56	1.13E-50	2.90E-44	0.00E+00	9.68E-27	2.07E-11	6.24E-10	7.60E-27	4.07E-27	2.99E-10	3.23E-10	1.58E-27
3.10E-10	600	1.83E+19	0.00E+00	1.81E-09	5.73E+05	6.10E-10	1.31E-23	2.44E+05	9.07E-09	1.52E+05	7.26E-09	3.05E+04	7.14E-10	1.35E-12	2.58E-10	4.25E-09	3.10E-10	6.76E-10	2.06E-10	0.00E+00	5.98E-12	1.90E-14	5.73E-29	9.46E-27	6.85E-42	6.42E-30	8.99E-47	1.96E-36	2.46E-37	3.01E-46	9.38E-33	2.55E-09	1.81E-46	2.44E-19	1.66E-17	6.24E-27	3.03E-40	8.69E-56	1.42E-50	3.62E-44	0.00E+00	1.09E-26	2.17E-11	6.70E-10	8.03E-27	4.40E-27	3.18E-10	3.40E-10	1.85E-27
3.20E-10	600	1.83E+19	0.00E+00	1.90E-09	5.73E+05	6.10E-10	1.47E-23	2.44E+05	9.66E-09	1.52E+05	7.74E-09	3.05E+04	7.73E-10	1.47E-12	2.81E-10	4.53E-09	3.36E-10	7.19E-10	2.20E-10	0.00E+00	6.50E-12	2.07E-14	6.80E-29	1.06E-26	8.45E-42	7.73E-30	1.18E-46	2.19E-36	2.92E-37	3.67E-46	1.08E-32	2.72E-09	2.34E-46	2.65E-19	1.81E-17	6.97E-27	3.48E-40	1.45E-55	1.77E-50	4.48E-44	0.00E+00	1.23E-26	2.28E-11	7.19E-10	8.47E-27	4.75E-27	3.39E-10	3.58E-10	2.15E-27
3.30E-10	600	1.83E+19	0.00E+00	1.99E-09	5.73E+05	6.10E-10	1.64E-23	2.44E+05	1.03E-08	1.52E+05	8.25E-09	3.05E+04	8.34E-10	1.60E-12	3.06E-10	4.81E-09	3.63E-10	7.65E-10	2.35E-10	0.00E+00	7.06E-12	2.26E-14	8.04E-29	1.18E-26	1.04E-41	9.27E-30	1.54E-46	2.44E-36	3.44E-37	4.45E-46	1.23E-32	2.89E-09	3.01E-46	2.88E-19	1.96E-17	7.76E-27	3.99E-40	2.01E-55	2.19E-50	5.52E-44	0.00E+00	1.38E-26	2.40E-11	7.69E-10	8.94E-27	5.12E-27	3.60E-10	3.76E-10	2.49E-27
3.40E-10	600	1.83E+19	0.00E+00	2.09E-09	5.73E+05	6.10E-10	1.82E-23	2.44E+05	1.09E-08	1.52E+05	8.78E-09	3.05E+04	8.99E-10	1.74E-12	3.32E-10	5.11E-09	3.92E-10	8.13E-10	2.51E-10	0.00E+00	7.66E-12	2.45E-14	9.47E-29	1.31E-26	1.27E-41	1.11E-29	2.00E-46	2.71E-36	4.05E-37	5.38E-46	1.41E-32	3.07E-09	3.85E-46	3.12E-19	2.12E-17	8.62E-27	4.55E-40	2.57E-55	2.70E-50	6.77E-44	0.00E+00	1.55E-26	2.52E-11	8.23E-10	9.43E-27	5.50E-27	3.83E-10	3.96E-10	2.88E-27
3.50E-10	600	1.83E+19	0.00E+00	2.20E-09	5.73E+05	6.10E-10	2.02E-23	2.44E+05	1.16E-08	1.52E+05	9.34E-09	3.05E+04	9.69E-10	1.89E-12	3.61E-10	5.42E-09	4.23E-10	8.63E-10	2.68E-10	0.00E+00	8.29E-12	2.66E-14	1.11E-28	1.45E-26	1.55E-41	1.32E-29	2.58E-46	3.00E-36	4.75E-37	6.47E-46	1.60E-32	3.26E-09	4.90E-46	3.38E-19	2.29E-17	9.55E-27	5.17E-40	3.18E-55	3.32E-50	8.26E-44	0.00E+00	1.73E-26	2.64E-11	8.79E-10	9.94E-27	5.91E-27	4.07E-10	4.16E-10	3.32E-27
3.60E-10	600	1.83E+19	0.00E+00	2.31E-09	5.73E+05	6.10E-10	2.24E-23	2.44E+05	1.24E-08	1.52E+05	9.93E-09	3.05E+04	1.04E-09	2.04E-12	3.90E-10	5.75E-09	4.56E-10	9.15E-10	2.85E-10	0.00E+00	8.96E-12	2.88E-14	1.30E-28	1.60E-26	1.87E-41	1.56E-29	3.31E-46	3.32E-36	5.55E-37	7.75E-46	1.81E-32	3.46E-09	6.22E-46	3.66E-19	2.48E-17	1.06E-26	5.86E-40	3.84E-55	4.06E-50	1.00E-43	0.00E+00	1.94E-26	2.78E-11	9.38E-10	1.05E-26	6.35E-27	4.32E-10	4.37E-10	3.82E-27
3.70E-10	600	1.83E+19	0.00E+00	2.42E-09	5.73E+05	6.10E-10	2.48E-23	2.44E+05	1.31E-08	1.52E+05	1.06E-08	3.05E+04	1.12E-09	2.21E-12	4.22E-10	6.10E-09	4.90E-10	9.70E-10	3.04E-10	0.00E+00	9.67E-12	3.12E-14	1.52E-28	1.77E-26	2.26E-41	1.85E-29	4.23E-46	3.66E-36	6.47E-37	9.26E-46	2.05E-32	3.67E-09	7.85E-46	3.95E-19	2.67E-17	1.17E-26	6.62E-40	4.53E-55	4.94E-50	1.21E-43	0.00E+00	2.17E-26	2.92E-11	1.00E-09	1.10E-26	6.80E-27	4.58E-10	4.60E-10	4.38E-27
3.80E-10	600	1.83E+19	0.00E+00	2.54E-09	5.73E+05	6.10E-10	2.73E-23	2.44E+05	1.39E-08	1.52E+05	1.12E-08	3.05E+04	1.20E-09	2.38E-12	4.56E-10	6.46E-09	5.27E-10	1.03E-09	3.23E-10	0.00E+00	1.04E-11	3.37E-14	1.77E-28	1.95E-26	2.72E-41	2.18E-29	5.38E-46	4.02E-36	7.52E-37	1.10E-45	2.31E-32	3.89E-09	9.87E-46	4.25E-19	2.88E-17	1.28E-26	7.46E-40	5.25E-55	5.99E-50	1.46E-43	0.00E+00	2.43E-26	3.06E-11	1.07E-09	1.16E-26	7.28E-27	4.85E-10	4.83E-10	5.01E-27
3.90E-10	600	1.83E+19	0.00E+00	2.67E-09	5.73E+05	6.10E-10	3.01E-23	2.44E+05	1.48E-08	1.52E+05	1.19E-08	3.05E+04	1.29E-09	2.57E-12	4.92E-10	6.84E-09	5.65E-10	1.09E-09	3.44E-10	0.00E+00	1.12E-11	3.64E-14	2.05E-28	2.14E-26	3.26E-41	2.56E-29	6.82E-46	4.41E-36	8.72E-37	1.31E-45	2.60E-32	4.12E-09	1.24E-45	4.58E-19	3.09E-17	1.41E-26	8.38E-40	6.00E-55	7.23E-50	1.76E-43	0.00E+00	2.71E-26	3.22E-11	1.13E-09	1.22E-26	7.79E-27	5.14E-10	5.08E-10	5.72E-27
4.00E-10	600	1.83E+19	0.00E+00	2.81E-09	5.73E+05	6.10E-10	3.31E-23	2.44E+05	1.57E-08	1.52E+05	1.26E-08	3.05E+04	1.38E-09	2.77E-12	5.30E-10	7.24E-09	6.06E-10	1.15E-09	3.65E-10	0.00E+00	1.21E-11	3.92E-14	2.38E-28	2.35E-26	3.89E-41	3.00E-29	8.60E-46	4.84E-36	1.01E-36	1.55E-45	2.91E-32	4.36E-09	1.54E-45	4.93E-19	3.32E-17	1.55E-26	9.39E-40	6.79E-55	8.69E-50	2.11E-43	0.00E+00	3.02E-26	3.38E-11	1.21E-09	1.29E-26	8.32E-27	5.44E-10	5.33E-10	6.51E-27
4.10E-10	600	1.83E+19	0.00E+00	2.95E-09	5.73E+05	6.10E-10	3.63E-23	2.44E+05	1.66E-08	1.52E+05	1.34E-08	3.05E+04	1.48E-09	2.98E-12	5.70E-10	7.67E-09	6.49E-10	1.22E-09	3.88E-10	0.00E+00	1.30E-11	4.22E-14	2.75E-28	2.57E-26	4.63E-41	3.50E-29	1.08E-45	5.29E-36	1.16E-36	1.82E-45	3.25E-32	4.62E-09	1.92E-45	5.29E-19	3.57E-17	1.69E-26	1.05E-39	7.62E-55	1.04E-49	2.51E-43	0.00E+00	3.37E-26	3.55E-11	1.28E-09	1.36E-26	8.88E-27	5.76E-10	5.60E-10	7.41E-27
4.20E-10	600	1.83E+19	0.00E+00	3.09E-09	5.73E+05	6.10E-10	3.97E-23	2.44E+05	1.76E-08	1.52E+05	1.42E-08	3.05E+04	1.58E-09	3.20E-12	6.13E-10	8.11E-09	6.94E-10	1.29E-09	4.11E-10	0.00E+00	1.39E-11	4.54E-14	3.17E-28	2.81E-26	5.49E-41	4.08E-29	1.35E-45	5.78E-36	1.34E-36	2.14E-45	3.63E-32	4.88E-09	2.38E-45	5.68E-19	3.82E-17	1.85E-26	1.17E-39	8.49E-55	1.24E-49	2.99E-43	0.00E+00	3.75E-26	3.73E-11	1.36E-09	1.43E-26	9.47E-27	6.10E-10	5.89E-10	8.41E-27
4.30E-10	600	1.83E+19	0.00E+00	3.25E-09	5.73E+05	6.10E-10	4.34E-23	2.44E+05	1.86E-08	1.52E+05	1.50E-08	3.05E+04	1.69E-09	3.43E-12	6.58E-10	8.57E-09	7.42E-10	1.36E-09	4.37E-10	0.00E+00	1.49E-11	4.87E-14	3.65E-28	3.07E-26	6.49E-41	4.75E-29	1.69E-45	6.30E-36	1.54E-36	2.52E-45	4.04E-32	5.16E-09	2.94E-45	6.09E-19	4.10E-17	2.02E-26	1.30E-39	9.41E-55	1.48E-49	3.55E-43	0.00E+00	4.18E-26	3.91E-11	1.44E-09	1.50E-26	1.01E-26	6.45E-10	6.19E-10	9.53E-27
4.40E-10	600	1.83E+19	0.00E+00	3.41E-09	5.73E+05	6.10E-10	4.74E-23	2.44E+05	1.97E-08	1.52E+05	1.59E-08	3.05E+04	1.80E-09	3.68E-12	7.06E-10	9.06E-09	7.93E-10	1.44E-09	4.63E-10	0.00E+00	1.60E-11	5.23E-14	4.20E-28	3.34E-26	7.66E-41	5.51E-29	2.10E-45	6.86E-36	1.77E-36	2.94E-45	4.49E-32	5.46E-09	3.62E-45	6.52E-19	4.38E-17	2.20E-26	1.45E-39	1.04E-54	1.76E-49	4.19E-43	0.00E+00	4.65E-26	4.11E-11	1.53E-09	1.58E-26	1.07E-26	6.81E-10	6.50E-10	1.08E-26
4.50E-10	600	1.83E+19	0.00E+00	3.58E-09	5.73E+05	6.10E-10	5.16E-23	2.44E+05	2.08E-08	1.52E+05	1.68E-08	3.05E+04	1.92E-09	3.95E-12	7.57E-10	9.57E-09	8.46E-10	1.52E-09	4.91E-10	0.00E+00	1.71E-11	5.61E-14	4.82E-28	3.64E-26	9.01E-41	6.38E-29	2.61E-45	7.46E-36	2.03E-36	3.44E-45	4.97E-32	5.77E-09	4.46E-45	6.98E-19	4.69E-17	2.39E-26	1.61E-39	1.14E-54	2.08E-49	4.94E-43	0.00E+00	5.17E-26	4.32E-11	1.62E-09	1.66E-26	1.14E-26	7.20E-10	6.83E-10	1.22E-26
4.60E-10	600	1.83E+19	0.00E+00	3.76E-09	5.73E+05	6.10E-10	5.62E-23	2.44E+05	2.20E-08	1.52E+05	1.78E-08	3.05E+04	2.05E-09	4.22E-12	8.10E-10	1.01E-08	9.02E-10	1.61E-09	5.20E-10	0.00E+00	1.83E-11	6.01E-14	5.51E-28	3.95E-26	1.06E-40	7.37E-29	3.23E-45	8.10E-36	2.32E-36	4.00E-45	5.50E-32	6.09E-09	5.46E-45	7.46E-19	5.00E-17	2.60E-26	1.78E-39	1.24E-54	2.46E-49	5.82E-43	0.00E+00	5.75E-26	4.53E-11	1.72E-09	1.75E-26	1.21E-26	7.61E-10	7.17E-10	1.37E-26
4.70E-10	600	1.83E+19	0.00E+00	3.95E-09	5.73E+05	6.10E-10	6.11E-23	2.44E+05	2.33E-08	1.52E+05	1.88E-08	3.05E+04	2.18E-09	4.52E-12	8.67E-10	1.07E-08	9.61E-10	1.70E-09	5.50E-10	0.00E+00	1.95E-11	6.43E-14	6.30E-28	4.29E-26	1.24E-40	8.50E-29	3.99E-45	8.78E-36	2.65E-36	4.66E-45	6.08E-32	6.44E-09	6.68E-45	7.97E-19	5.34E-17	2.82E-26	1.96E-39	1.36E-54	2.89E-49	6.83E-43	0.00E+00	6.39E-26	4.76E-11	1.82E-09	1.84E-26	1.29E-26	8.03E-10	7.53E-10	1.55E-26
4.80E-10	600	1.83E+19	0.00E+00	4.15E-09	5.73E+05	6.10E-10	6.64E-23	2.44E+05	2.46E-08	1.52E+05	1.99E-08	3.05E+04	2.33E-09	4.83E-12	9.27E-10	1.13E-08	1.02E-09	1.79E-09	5.83E-10	0.00E+00	2.08E-11	6.88E-14	7.19E-28	4.65E-26	1.45E-40	9.79E-29	4.90E-45	9.51E-36	3.02E-36	5.40E-45	6.70E-32	6.80E-09	8.15E-45	8.51E-19	5.70E-17	3.06E-26	2.16E-39	1.47E-54	3.40E-49	7.99E-43	0.00E+00	7.10E-26	5.00E-11	1.93E-09	1.93E-26	1.37E-26	8.48E-10	7.91E-10	1.74E-26
4.90E-10	600	1.83E+19	0.00E+00	4.36E-09	5.73E+05	6.10E-10	7.20E-23	2.44E+05	2.60E-08	1.52E+05	2.10E-08	3.05E+04	2.48E-09	5.16E-12	9.90E-10	1.19E-08	1.09E-09	1.89E-09	6.17E-10	0.00E+00	2.22E-11	7.35E-14	8.20E-28	5.04E-26	1.69E-40	1.13E-28	6.02E-45	1.03E-35	3.43E-36	6.26E-45	7.38E-32	7.17E-09	9.93E-45	9.08E-19	6.07E-17	3.31E-26	2.38E-39	1.60E-54	3.98E-49	9.34E-43	0.00E+00	7.88E-26	5.25E-11	2.04E-09	2.03E-26	1.45E-26	8.95E-10	8.31E-10	1.96E-26
5.00E-10	600	1.83E+19	0.00E+00	4.58E-09	5.73E+05	6.10E-10	7.80E-23	2.44E+05	2.74E-08	1.52E+05	2.22E-08	3.05E+04	2.63E-09	5.50E-12	1.06E-09	1.25E-08	1.16E-09	2.00E-09	6.52E-10	0.00E+00	2.37E-11	7.85E-14	9.33E-28	5.45E-26	1.96E-40	1.29E-28	7.37E-45	1.11E-35	3.90E-36	7.23E-45	8.11E-32	7.57E-09	1.21E-44	9.68E-19	6.47E-17	3.58E-26	2.62E-39	1.72E-54	4.66E-49	1.09E-42	0.00E+00	8.75E-26	5.51E-11	2.16E-09	2.14E-26	1.54E-26	9.45E-10	8.73E-10	2.20E-26
5.10E-10	600	1.83E+19	0.00E+00	4.81E-09	5.73E+05	6.10E-10	8.44E-23	2.44E+05	2.90E-08	1.52E+05	2.34E-08	3.05E+04	2.80E-09	5.87E-12	1.13E-09	1.32E-08	1.23E-09	2.11E-09	6.90E-10	0.00E+00	2.53E-11	8.38E-14	1.06E-27	5.89E-26	2.28E-40	1.48E-28	9.00E-45	1.20E-35	4.43E-36	8.34E-45	8.90E-32	7.98E-09	1.46E-44	1.03E-18	6.88E-17	3.87E-26	2.87E-39	1.86E-54	5.43E-49	1.27E-42	0.00E+00	9.71E-26	5.79E-11	2.28E-09	2.25E-26	1.64E-26	9.97E-10	9.17E-10	2.47E-26
5.20E-10	600	1.83E+19	0.00E+00	5.05E-09	5.73E+05	6.10E-10	9.13E-23	2.44E+05	3.06E-08	1.52E+05	2.47E-08	3.05E+04	2.97E-09	6.26E-12	1.20E-09	1.39E-08	1.31E-09	2.22E-09	7.29E-10	0.00E+00	2.69E-11	8.93E-14	1.20E-27	6.36E-26	2.64E-40	1.69E-28	1.10E-44	1.29E-35	5.02E-36	9.61E-45	9.75E-32	8.42E-09	1.77E-44	1.10E-18	7.32E-17	4.17E-26	3.15E-39	2.00E-54	6.33E-49	1.47E-42	0.00E+00	1.08E-25	6.08E-11	2.41E-09	2.36E-26	1.73E-26	1.05E-09	9.63E-10	2.77E-26
5.30E-10	600	1.83E+19	0.00E+00	5.30E-09	5.73E+05	6.10E-10	9.86E-23	2.44E+05	3.23E-08	1.52E+05	2.61E-08	3.05E+04	3.16E-09	6.66E-12	1.28E-09	1.47E-08	1.39E-09	2.34E-09	7.70E-10	0.00E+00	2.86E-11	9.52E-14	1.37E-27	6.85E-26	3.05E-40	1.93E-28	1.34E-44	1.39E-35	5.69E-36	1.11E-44	1.07E-31	8.88E-09	2.14E-44	1.17E-18	7.79E-17	4.50E-26	3.44E-39	2.15E-54	7.35E-49	1.70E-42	0.00E+00	1.19E-25	6.39E-11	2.55E-09	2.48E-26	1.83E-26	1.11E-09	1.01E-09	3.11E-26
5.40E-10	600	1.83E+19	0.00E+00	5.57E-09	5.73E+05	6.10E-10	1.06E-22	2.44E+05	3.40E-08	1.52E+05	2.75E-08	3.05E+04	3.35E-09	7.09E-12	1.36E-09	1.55E-08	1.47E-09	2.47E-09	8.14E-10	0.00E+00	3.04E-11	1.01E-13	1.55E-27	7.38E-26	3.52E-40	2.20E-28	1.62E-44	1.50E-35	6.43E-36	1.27E-44	1.17E-31	9.36E-09	2.58E-44	1.24E-18	8.27E-17	4.84E-26	3.76E-39	2.31E-54	8.53E-49	1.97E-42	0.00E+00	1.32E-25	6.71E-11	2.69E-09	2.61E-26	1.94E-26	1.17E-09	1.06E-09	3.48E-26
5.50E-10	600	1.83E+19	0.00E+00	5.85E-09	5.73E+05	6.10E-10	1.15E-22	2.44E+05	3.59E-08	1.52E+05	2.90E-08	3.05E+04	3.56E-09	7.55E-12	1.45E-09	1.63E-08	1.56E-09	2.60E-09	8.60E-10	0.00E+00	3.24E-11	1.08E-13	1.75E-27	7.95E-26	4.06E-40	2.51E-28	1.96E-44	1.61E-35	7.27E-36	1.46E-44	1.27E-31	9.87E-09	3.10E-44	1.32E-18	8.79E-17	5.21E-26	4.11E-39	2.47E-54	9.87E-49	2.28E-42	0.00E+00	1.47E-25	7.04E-11	2.84E-09	2.74E-26	2.06E-26	1.23E-09	1.12E-09	3.89E-26
5.60E-10	600	1.83E+19	0.00E+00	6.14E-09	5.73E+05	6.10E-10	1.24E-22	2.44E+05	3.78E-08	1.52E+05	3.06E-08	3.05E+04	3.77E-09	8.02E-12	1.54E-09	1.72E-08	1.66E-09	2.74E-09	9.08E-10	0.00E+00	3.44E-11	1.15E-13	1.98E-27	8.55E-26	4.67E-40	2.86E-28	2.38E-44	1.73E-35	8.20E-36	1.67E-44	1.39E-31	1.04E-08	3.73E-44	1.40E-18	9.33E-17	5.60E-26	4.48E-39	2.65E-54	1.14E-48	2.62E-42	0.00E+00	1.63E-25	7.40E-11	3.00E-09	2.88E-26	2.17E-26	1.30E-09	1.17E-09	4.34E-26
5.70E-10	600	1.83E+19	0.00E+00	6.45E-09	5.73E+05	6.10E-10	1.33E-22	2.44E+05	3.99E-08	1.52E+05	3.23E-08	3.05E+04	4.00E-09	8.53E-12	1.64E-09	1.81E-08	1.76E-09	2.89E-09	9.59E-10	0.00E+00	3.65E-11	1.22E-13	2.23E-27	9.19E-26	5.36E-40	3.24E-28	2.87E-44	1.86E-35	9.25E-36	1.91E-44	1.51E-31	1.10E-08	4.48E-44	1.49E-18	9.90E-17	6.02E-26	4.88E-39	2.83E-54	1.32E-48	3.02E-42	0.00E+00	1.80E-25	7.77E-11	3.17E-09	3.02E-26	2.30E-26	1.37E-09	1.23E-09	4.85E-26
5.80E-10	600	1.83E+19	0.00E+00	6.77E-09	5.73E+05	6.10E-10	1.43E-22	2.44E+05	4.20E-08	1.52E+05	3.40E-08	3.05E+04	4.24E-09	9.06E-12	1.74E-09	1.90E-08	1.86E-09	3.04E-09	1.01E-09	0.00E+00	3.88E-11	1.30E-13	2.52E-27	9.86E-26	6.15E-40	3.68E-28	3.46E-44	1.99E-35	1.04E-35	2.18E-44	1.64E-31	1.15E-08	5.37E-44	1.58E-18	1.05E-16	6.46E-26	5.30E-39	3.02E-54	1.52E-48	3.47E-42	0.00E+00	1.99E-25	8.16E-11	3.34E-09	3.18E-26	2.43E-26	1.44E-09	1.29E-09	5.42E-26
5.90E-10	600	1.83E+19	0.00E+00	7.11E-09	5.73E+05	6.10E-10	1.54E-22	2.44E+05	4.43E-08	1.52E+05	3.59E-08	3.05E+04	4.49E-09	9.62E-12	1.85E-09	2.01E-08	1.97E-09	3.20E-09	1.07E-09	0.00E+00	4.11E-11	1.38E-13	2.84E-27	1.06E-25	7.04E-40	4.18E-28	4.16E-44	2.14E-35	1.17E-35	2.49E-44	1.78E-31	1.22E-08	6.42E-44	1.68E-18	1.11E-16	6.93E-26	5.76E-39	3.22E-54	1.74E-48	3.99E-42	0.00E+00	2.21E-25	8.57E-11	3.52E-09	3.34E-26	2.57E-26	1.52E-09	1.36E-09	6.04E-26
6.00E-10	600	1.83E+19	0.00E+00	7.47E-09	5.73E+05	6.10E-10	1.65E-22	2.44E+05	4.67E-08	1.52E+05	3.78E-08	3.05E+04	4.75E-09	1.02E-11	1.97E-09	2.11E-08	2.09E-09	3.37E-09	1.13E-09	0.00E+00	4.36E-11	1.47E-13	3.19E-27	1.13E-25	8.06E-40	4.73E-28	5.00E-44	2.29E-35	1.32E-35	2.83E-44	1.94E-31	1.28E-08	7.68E-44	1.78E-18	1.18E-16	7.42E-26	6.25E-39	3.43E-54	2.00E-48	4.57E-42	0.00E+00	2.44E-25	9.00E-11	3.72E-09	3.51E-26	2.71E-26	1.60E-09	1.43E-09	6.74E-26
6.10E-10	600	1.83E+19	0.00E+00	7.85E-09	5.73E+05	6.10E-10	1.77E-22	2.44E+05	4.92E-08	1.52E+05	3.98E-08	3.05E+04	5.03E-09	1.08E-11	2.09E-09	2.22E-08	2.21E-09	3.55E-09	1.19E-09	0.00E+00	4.62E-11	1.56E-13	3.59E-27	1.22E-25	9.20E-40	5.35E-28	6.01E-44	2.45E-35	1.48E-35	3.22E-44	2.10E-31	1.35E-08	9.16E-44	1.89E-18	1.25E-16	7.95E-26	6.78E-39	3.65E-54	2.30E-48	5.23E-42	0.00E+00	2.70E-25	9.45E-11	3.92E-09	3.68E-26	2.86E-26	1.68E-09	1.50E-09	7.50E-26
6.20E-10	600	1.83E+19	0.00E+00	8.24E-09	5.73E+05	6.10E-10	1.90E-22	2.44E+05	5.18E-08	1.52E+05	4.20E-08	3.05E+04	5.32E-09	1.15E-11	2.21E-09	2.34E-08	2.33E-09	3.74E-09	1.25E-09	0.00E+00	4.90E-11	1.65E-13	4.04E-27	1.30E-25	1.05E-39	6.05E-28	7.20E-44	2.62E-35	1.66E-35	3.67E-44	2.27E-31	1.42E-08	1.09E-43	2.00E-18	1.32E-16	8.51E-26	7.34E-39	3.88E-54	2.63E-48	5.98E-42	0.00E+00	2.99E-25	9.92E-11	4.13E-09	3.87E-26	3.02E-26	1.77E-09	1.57E-09	8.36E-26
6.30E-10	600	1.83E+19	0.00E+00	8.65E-09	5.73E+05	6.10E-10	2.04E-22	2.44E+05	5.46E-08	1.52E+05	4.42E-08	3.05E+04	5.63E-09	1.22E-11	2.35E-09	2.46E-08	2.47E-09	3.94E-09	1.32E-09	0.00E+00	5.19E-11	1.75E-13	4.53E-27	1.39E-25	1.20E-39	6.83E-28	8.61E-44	2.80E-35	1.87E-35	4.16E-44	2.46E-31	1.49E-08	1.30E-43	2.12E-18	1.40E-16	9.10E-26	7.95E-39	4.13E-54	3.01E-48	6.83E-42	0.00E+00	3.31E-25	1.04E-10	4.35E-09	4.07E-26	3.19E-26	1.87E-09	1.65E-09	9.30E-26
6.40E-10	600	1.83E+19	0.00E+00	9.09E-09	5.73E+05	6.10E-10	2.19E-22	2.44E+05	5.75E-08	1.52E+05	4.65E-08	3.05E+04	5.96E-09	1.29E-11	2.49E-09	2.59E-08	2.61E-09	4.14E-09	1.39E-09	0.00E+00	5.50E-11	1.86E-13	5.09E-27	1.49E-25	1.36E-39	7.70E-28	1.03E-43	2.99E-35	2.09E-35	4.72E-44	2.66E-31	1.57E-08	1.55E-43	2.25E-18	1.48E-16	9.72E-26	8.59E-39	4.39E-54	3.44E-48	7.79E-42	0.00E+00	3.66E-25	1.09E-10	4.59E-09	4.27E-26	3.37E-26	1.96E-09	1.73E-09	1.04E-25
6.50E-10	600	1.83E+19	0.00E+00	9.54E-09	5.73E+05	6.10E-10	2.34E-22	2.44E+05	6.05E-08	1.52E+05	4.90E-08	3.05E+04	6.30E-09	1.37E-11	2.64E-09	2.73E-08	2.76E-09	4.36E-09	1.47E-09	0.00E+00	5.82E-11	1.97E-13	5.71E-27	1.59E-25	1.55E-39	8.68E-28	1.23E-43	3.19E-35	2.34E-35	5.36E-44	2.87E-31	1.66E-08	1.84E-43	2.38E-18	1.57E-16	1.04E-25	9.28E-39	4.65E-54	3.92E-48	8.87E-42	0.00E+00	4.05E-25	1.15E-10	4.83E-09	4.49E-26	3.55E-26	2.07E-09	1.82E-09	1.15E-25
6.60E-10	600	1.83E+19	0.00E+00	1.00E-08	5.73E+05	6.10E-10	2.51E-22	2.44E+05	6.37E-08	1.52E+05	5.16E-08	3.05E+04	6.65E-09	1.45E-11	2.79E-09	2.87E-08	2.91E-09	4.59E-09	1.55E-09	0.00E+00	6.16E-11	2.08E-13	6.40E-27	1.70E-25	1.76E-39	9.78E-28	1.47E-43	3.40E-35	2.62E-35	6.07E-44	3.10E-31	1.74E-08	2.18E-43	2.52E-18	1.66E-16	1.11E-25	1.00E-38	4.94E-54	4.47E-48	1.01E-41	0.00E+00	4.48E-25	1.21E-10	5.09E-09	4.71E-26	3.75E-26	2.17E-09	1.91E-09	1.28E-25
6.70E-10	600	1.83E+19	0.00E+00	1.05E-08	5.73E+05	6.10E-10	2.68E-22	2.44E+05	6.71E-08	1.52E+05	5.43E-08	3.05E+04	7.03E-09	1.53E-11	2.96E-09	3.02E-08	3.08E-09	4.83E-09	1.63E-09	0.00E+00	6.51E-11	2.21E-13	7.16E-27	1.82E-25	1.99E-39	1.10E-27	1.75E-43	3.63E-35	2.94E-35	6.86E-44	3.35E-31	1.83E-08	2.59E-43	2.66E-18	1.75E-16	1.18E-25	1.08E-38	5.08E-54	5.09E-48	1.15E-41	0.00E+00	4.95E-25	1.27E-10	5.36E-09	4.95E-26	3.95E-26	2.29E-09	2.01E-09	1.42E-25
6.80E-10	600	1.83E+19	0.00E+00	1.11E-08	5.73E+05	6.10E-10	2.87E-22	2.44E+05	7.06E-08	1.52E+05	5.72E-08	3.05E+04	7.43E-09	1.62E-11	3.13E-09	3.17E-08	3.25E-09	5.08E-09	1.72E-09	0.00E+00	6.89E-11	2.34E-13	8.02E-27	1.94E-25	2.26E-39	1.24E-27	2.08E-43	3.87E-35	3.28E-35	7.76E-44	3.60E-31	1.93E-08	3.07E-43	2.81E-18	1.85E-16	1.26E-25	1.16E-38	5.09E-54	5.79E-48	1.30E-41	0.00E+00	5.48E-25	1.33E-10	5.64E-09	5.20E-26	4.17E-26	2.41E-09	2.11E-09	1.58E-25
6.90E-10	600	1.83E+19	0.00E+00	1.16E-08	5.73E+05	6.10E-10	3.07E-22	2.44E+05	7.43E-08	1.52E+05	6.02E-08	3.05E+04	7.85E-09	1.72E-11	3.31E-09	3.34E-08	3.43E-09	5.34E-09	1.81E-09	0.00E+00	7.28E-11	2.47E-13	8.97E-27	2.07E-25	2.56E-39	1.39E-27	2.47E-43	4.12E-35	3.67E-35	8.77E-44	3.88E-31	2.03E-08	3.63E-43	2.98E-18	1.96E-16	1.34E-25	1.25E-38	5.24E-54	6.57E-48	1.48E-41	0.00E+00	6.05E-25	1.40E-10	5.94E-09	5.46E-26	4.39E-26	2.53E-09	2.22E-09	1.75E-25
7.00E-10	600	1.83E+19	0.00E+00	1.22E-08	5.73E+05	6.10E-10	3.28E-22	2.44E+05	7.82E-08	1.52E+05	6.34E-08	3.05E+04	8.28E-09	1.81E-11	3.50E-09	3.51E-08	3.62E-09	5.62E-09	1.91E-09	0.00E+00	7.70E-11	2.62E-13	1.00E-26	2.20E-25	2.90E-39	1.56E-27	2.93E-43	4.39E-35	4.10E-35	9.90E-44	4.18E-31	2.13E-08	4.29E-43	3.15E-18	2.07E-16	1.43E-25	1.35E-38	5.59E-54	7.46E-48	1.67E-41	0.00E+00	6.69E-25	1.47E-10	6.26E-09	5.74E-26	4.63E-26	2.66E-09	2.33E-09	1.95E-25
7.10E-10	600	1.83E+19	0.00E+00	1.28E-08	5.73E+05	6.10E-10	3.50E-22	2.44E+05	8.22E-08	1.52E+05	6.67E-08	3.05E+04	8.74E-09	1.92E-11	3.71E-09	3.69E-08	3.82E-09	5.91E-09	2.01E-09	0.00E+00	8.14E-11	2.77E-13	1.12E-26	2.35E-25	3.27E-39	1.75E-27	3.48E-43	4.67E-35	4.58E-35	1.12E-43	4.49E-31	2.25E-08	5.07E-43	3.32E-18	2.18E-16	1.53E-25	1.45E-38	6.01E-54	8.45E-48	1.90E-41	0.00E+00	7.39E-25	1.54E-10	6.59E-09	6.03E-26	4.88E-26	2.80E-09	2.44E-09	2.16E-25
7.20E-10	600	1.83E+19	0.00E+00	1.34E-08	5.73E+05	6.10E-10	3.74E-22	2.44E+05	8.65E-08	1.52E+05	7.02E-08	3.05E+04	9.23E-09	2.03E-11	3.92E-09	3.88E-08	4.03E-09	6.21E-09	2.11E-09	0.00E+00	8.60E-11	2.93E-13	1.25E-26	2.50E-25	3.70E-39	1.96E-27	4.12E-43	4.97E-35	5.11E-35	1.26E-43	4.82E-31	2.36E-08	5.99E-43	3.51E-18	2.30E-16	1.62E-25	1.56E-38	6.39E-54	9.58E-48	2.14E-41	0.00E+00	8.17E-25	1.62E-10	6.93E-09	6.33E-26	5.14E-26	2.95E-09	2.57E-09	2.40E-25
7.30E-10	600	1.83E+19	0.00E+00	1.41E-08	5.73E+05	6.10E-10	3.99E-22	2.44E+05	9.10E-08	1.52E+05	7.38E-08	3.05E+04	9.74E-09	2.14E-11	4.14E-09	4.08E-08	4.25E-09	6.53E-09	2.22E-09	0.00E+00	9.08E-11	3.09E-13	1.40E-26	2.66E-25	4.17E-39	2.20E-27	4.88E-43	5.28E-35	5.70E-35	1.42E-43	5.18E-31	2.48E-08	7.06E-43	3.71E-18	2.43E-16	1.73E-25	1.67E-38	6.76E-54	1.08E-47	2.42E-41	0.00E+00	9.03E-25	1.70E-10	7.29E-09	6.65E-26	5.41E-26	3.10E-09	2.70E-09	2.66E-25
7.40E-10	600	1.83E+19	0.00E+00	1.48E-08	5.73E+05	6.10E-10	4.26E-22	2.44E+05	9.58E-08	1.52E+05	7.77E-08	3.05E+04	1.03E-08	2.26E-11	4.38E-09	4.29E-08	4.48E-09	6.87E-09	2.34E-09	0.00E+00	9.59E-11	3.27E-13	1.56E-26	2.83E-25	4.70E-39	2.46E-27	5.77E-43	5.61E-35	6.35E-35	1.60E-43	5.56E-31	2.61E-08	8.33E-43	3.92E-18	2.57E-16	1.84E-25	1.79E-38	7.17E-54	1.23E-47	2.74E-41	0.00E+00	9.98E-25	1.79E-10	7.68E-09	6.98E-26	5.70E-26	3.26E-09	2.83E-09	2.95E-25
7.50E-10	600	1.83E+19	0.00E+00	1.56E-08	5.73E+05	6.10E-10	4.55E-22	2.44E+05	1.01E-07	1.52E+05	8.17E-08	3.05E+04	1.08E-08	2.39E-11	4.62E-09	4.51E-08	4.73E-09	7.23E-09	2.47E-09	0.00E+00	1.01E-10	3.46E-13	1.74E-26	3.01E-25	5.29E-39	2.76E-27	6.82E-43	5.96E-35	7.07E-35	1.79E-43	5.96E-31	2.75E-08	9.81E-43	4.14E-18	2.71E-16	1.95E-25	1.92E-38	7.62E-54	1.38E-47	3.09E-41	0.00E+00	1.10E-24	1.88E-10	8.08E-09	7.33E-26	6.01E-26	3.43E-09	2.97E-09	3.27E-25
7.60E-10	600	1.83E+19	0.00E+00	1.64E-08	5.73E+05	6.10E-10	4.85E-22	2.44E+05	1.06E-07	1.52E+05	8.59E-08	3.05E+04	1.14E-08	2.53E-11	4.88E-09	4.74E-08	4.98E-09	7.60E-09	2.60E-09	0.00E+00	1.07E-10	3.65E-13	1.94E-26	3.21E-25	5.96E-39	3.09E-27	8.06E-43	6.33E-35	7.88E-35	2.02E-43	6.39E-31	2.89E-08	1.16E-42	4.37E-18	2.86E-16	2.07E-25	2.06E-38	8.09E-54	1.56E-47	3.48E-41	0.00E+00	1.22E-24	1.97E-10	8.50E-09	7.70E-26	6.32E-26	3.61E-09	3.12E-09	3.62E-25
7.70E-10	600	1.83E+19	0.00E+00	1.72E-08	5.73E+05	6.10E-10	5.17E-22	2.44E+05	1.11E-07	1.52E+05	9.04E-08	3.05E+04	1.21E-08	2.67E-11	5.16E-09	4.99E-08	5.25E-09	7.99E-09	2.73E-09	0.00E+00	1.13E-10	3.86E-13	2.16E-26	3.41E-25	6.70E-39	3.45E-27	9.51E-43	6.72E-35	8.77E-35	2.27E-43	6.84E-31	3.04E-08	1.36E-42	4.61E-18	3.01E-16	2.20E-25	2.21E-38	8.57E-54	1.76E-47	3.92E-41	0.00E+00	1.34E-24	2.07E-10	8.94E-09	8.09E-26	6.66E-26	3.79E-09	3.28E-09	4.01E-25
7.80E-10	600	1.83E+19	0.00E+00	1.80E-08	5.73E+05	6.10E-10	5.51E-22	2.44E+05	1.17E-07	1.52E+05	9.51E-08	3.05E+04	1.27E-08	2.82E-11	5.44E-09	5.24E-08	5.54E-09	8.40E-09	2.87E-09	0.00E+00	1.19E-10	4.07E-13	2.41E-26	3.62E-25	7.54E-39	3.85E-27	1.12E-42	7.14E-35	9.76E-35	2.55E-43	7.32E-31	3.19E-08	1.60E-42	4.86E-18	3.18E-16	2.34E-25	2.36E-38	9.07E-54	1.99E-47	4.42E-41	0.00E+00	1.49E-24	2.17E-10	9.40E-09	8.49E-26	7.01E-26	3.99E-09	3.44E-09	4.44E-25
7.90E-10	600	1.83E+19	0.00E+00	1.89E-08	5.73E+05	6.10E-10	5.87E-22	2.44E+05	1.23E-07	1.52E+05	1.00E-07	3.05E+04	1.34E-08	2.97E-11	5.75E-09	5.51E-08	5.83E-09	8.83E-09	3.02E-09	0.00E+00	1.25E-10	4.30E-13	2.68E-26	3.85E-25	8.46E-39	4.31E-27	1.32E-42	7.57E-35	1.09E-34	2.86E-43	7.83E-31	3.36E-08	1.88E-42	5.13E-18	3.35E-16	2.48E-25	2.53E-38	9.61E-54	2.24E-47	4.97E-41	0.00E+00	1.64E-24	2.28E-10	9.89E-09	8.92E-26	7.38E-26	4.19E-09	3.62E-09	4.92E-25
8.00E-10	600	1.83E+19	0.00E+00	1.99E-08	5.73E+05	6.10E-10	6.26E-22	2.44E+05	1.30E-07	1.52E+05	1.05E-07	3.05E+04	1.41E-08	3.14E-11	6.07E-09	5.79E-08	6.14E-09	9.28E-09	3.18E-09	0.00E+00	1.32E-10	4.54E-13	2.98E-26	4.09E-25	9.50E-39	4.81E-27	1.56E-42	8.03E-35	1.21E-34	3.21E-43	8.37E-31	3.53E-08	2.21E-42	5.41E-18	3.53E-16	2.63E-25	2.70E-38	1.02E-53	2.52E-47	5.59E-41	0.00E+00	1.81E-24	2.40E-10	1.04E-08	9.37E-26	7.76E-26	4.40E-09	3.80E-09	5.45E-25
8.10E-10	600	1.83E+19	0.00E+00	2.09E-08	5.73E+05	6.10E-10	6.67E-22	2.44E+05	1.36E-07	1.52E+05	1.11E-07	3.05E+04	1.49E-08	3.31E-11	6.40E-09	6.09E-08	6.47E-09	9.75E-09	3.35E-09	0.00E+00	1.40E-10	4.79E-13	3.32E-26	4.34E-25	1.07E-38	5.36E-27	1.83E-42	8.51E-35	1.34E-34	3.59E-43	8.95E-31	3.71E-08	2.59E-42	5.70E-18	3.72E-16	2.79E-25	2.89E-38	1.08E-53	2.83E-47	6.28E-41	0.00E+00	2.00E-24	2.52E-10	1.09E-08	9.84E-26	8.17E-26	4.63E-09	3.99E-09	6.03E-25
8.20E-10	600	1.83E+19	0.00E+00	2.19E-08	5.73E+05	6.10E-10	7.10E-22	2.44E+05	1.43E-07	1.52E+05	1.16E-07	3.05E+04	1.57E-08	3.49E-11	6.75E-09	6.40E-08	6.82E-09	1.03E-08	3.52E-09	0.00E+00	1.47E-10	5.05E-13	3.69E-26	4.61E-25	1.20E-38	5.98E-27	2.15E-42	9.02E-35	1.49E-34	4.03E-43	9.56E-31	3.90E-08	3.04E-42	6.01E-18	3.92E-16	2.96E-25	3.09E-38	1.14E-53	3.18E-47	7.05E-41	0.00E+00	2.21E-24	2.64E-10	1.15E-08	1.03E-25	8.60E-26	4.87E-09	4.19E-09	6.67E-25
8.30E-10	600	1.83E+19	0.00E+00	2.30E-08	5.73E+05	6.10E-10	7.56E-22	2.44E+05	1.51E-07	1.52E+05	1.22E-07	3.05E+04	1.65E-08	3.68E-11	7.12E-09	6.72E-08	7.18E-09	1.08E-08	3.70E-09	0.00E+00	1.55E-10	5.33E-13	4.10E-26	4.89E-25	1.34E-38	6.67E-27	2.53E-42	9.56E-35	1.66E-34	4.51E-43	1.02E-30	4.10E-08	3.56E-42	6.34E-18	4.13E-16	3.14E-25	3.30E-38	1.20E-53	3.58E-47	7.92E-41	0.00E+00	2.44E-24	2.78E-10	1.21E-08	1.09E-25	9.04E-26	5.12E-09	4.40E-09	7.38E-25
8.40E-10	600	1.83E+19	0.00E+00	2.42E-08	5.73E+05	6.10E-10	8.05E-22	2.44E+05	1.58E-07	1.52E+05	1.28E-07	3.05E+04	1.74E-08	3.88E-11	7.51E-09	7.06E-08	7.56E-09	1.13E-08	3.90E-09	0.00E+00	1.64E-10	5.62E-13	4.56E-26	5.19E-25	1.50E-38	7.43E-27	2.98E-42	1.01E-34	1.84E-34	5.05E-43	1.09E-30	4.31E-08	4.17E-42	6.68E-18	4.35E-16	3.32E-25	3.52E-38	1.27E-53	4.01E-47	8.88E-41	0.00E+00	2.69E-24	2.91E-10	1.27E-08	1.14E-25	9.52E-26	5.38E-09	4.62E-09	8.17E-25
8.50E-10	600	1.83E+19	0.00E+00	2.54E-08	5.73E+05	6.10E-10	8.58E-22	2.44E+05	1.66E-07	1.52E+05	1.35E-07	3.05E+04	1.83E-08	4.09E-11	7.92E-09	7.42E-08	7.96E-09	1.19E-08	4.10E-09	0.00E+00	1.72E-10	5.93E-13	5.06E-26	5.50E-25	1.68E-38	8.28E-27	3.49E-42	1.07E-34	2.05E-34	5.65E-43	1.16E-30	4.53E-08	4.89E-42	7.04E-18	4.59E-16	3.52E-25	3.75E-38	1.34E-53	4.50E-47	9.96E-41	0.00E+00	2.97E-24	3.06E-10	1.34E-08	1.20E-25	1.00E-25	5.65E-09	4.85E-09	9.04E-25
8.60E-10	600	1.83E+19	0.00E+00	2.67E-08	5.73E+05	6.10E-10	9.13E-22	2.44E+05	1.75E-07	1.52E+05	1.42E-07	3.05E+04	1.93E-08	4.31E-11	8.35E-09	7.80E-08	8.38E-09	1.25E-08	4.31E-09	0.00E+00	1.82E-10	6.25E-13	5.62E-26	5.84E-25	1.88E-38	9.22E-27	4.10E-42	1.14E-34	2.27E-34	6.33E-43	1.24E-30	4.76E-08	5.73E-42	7.42E-18	4.83E-16	3.73E-25	4.00E-38	1.42E-53	5.05E-47	1.12E-40	0.00E+00	3.28E-24	3.21E-10	1.41E-08	1.26E-25	1.05E-25	5.94E-09	5.09E-09	1.00E-24
8.70E-10	600	1.83E+19	0.00E+00	2.80E-08	5.73E+05	6.10E-10	9.72E-22	2.44E+05	1.84E-07	1.52E+05	1.49E-07	3.05E+04	2.03E-08	4.54E-11	8.80E-09	8.20E-08	8.82E-09	1.31E-08	4.53E-09	0.00E+00	1.91E-10	6.59E-13	6.25E-26	6.19E-25	2.10E-38	1.03E-26	4.81E-42	1.20E-34	2.52E-34	7.07E-43	1.32E-30	5.00E-08	6.70E-42	7.82E-18	5.09E-16	3.95E-25	4.26E-38	1.46E-53	5.66E-47	1.25E-40	0.00E+00	3.62E-24	3.38E-10	1.48E-08	1.32E-25	1.11E-25	6.24E-09	5.35E-09	1.11E-24
8.80E-10	600	1.83E+19	0.00E+00	2.94E-08	5.73E+05	6.10E-10	1.04E-21	2.44E+05	1.93E-07	1.52E+05	1.57E-07	3.05E+04	2.14E-08	4.79E-11	9.27E-09	8.61E-08	9.28E-09	1.38E-08	4.77E-09	0.00E+00	2.02E-10	6.95E-13	6.93E-26	6.56E-25	2.35E-38	1.14E-26	5.64E-42	1.27E-34	2.79E-34	7.91E-43	1.41E-30	5.26E-08	7.84E-42	8.24E-18	5.36E-16	4.18E-25	4.54E-38	1.54E-53	6.34E-47	1.40E-40	0.00E+00	4.00E-24	3.55E-10	1.55E-08	1.39E-25	1.16E-25	6.56E-09	5.62E-09	1.22E-24
8.90E-10	600	1.83E+19	0.00E+00	3.09E-08	5.73E+05	6.10E-10	1.10E-21	2.44E+05	2.03E-07	1.52E+05	1.65E-07	3.05E+04	2.25E-08	5.05E-11	9.77E-09	9.05E-08	9.77E-09	1.45E-08	5.01E-09	0.00E+00	2.12E-10	7.32E-13	7.70E-26	6.95E-25	2.62E-38	1.27E-26	6.61E-42	1.34E-34	3.10E-34	8.84E-43	1.50E-30	5.52E-08	9.17E-42	8.68E-18	5.64E-16	4.42E-25	4.84E-38	1.69E-53	7.10E-47	1.56E-40	0.00E+00	4.42E-24	3.72E-10	1.63E-08	1.46E-25	1.22E-25	6.89E-09	5.90E-09	1.35E-24
9.00E-10	600	1.83E+19	0.00E+00	3.25E-08	5.73E+05	6.10E-10	1.17E-21	2.44E+05	2.14E-07	1.52E+05	1.73E-07	3.05E+04	2.37E-08	5.32E-11	1.03E-08	9.51E-08	1.03E-08	1.53E-08	5.27E-09	0.00E+00	2.24E-10	7.72E-13	8.54E-26	7.37E-25	2.93E-38	1.41E-26	7.74E-42	1.42E-34	3.44E-34	9.87E-43	1.59E-30	5.80E-08	1.07E-41	9.14E-18	5.94E-16	4.67E-25	5.15E-38	1.88E-53	7.94E-47	1.75E-40	0.00E+00	4.87E-24	3.91E-10	1.72E-08	1.53E-25	1.29E-25	7.24E-09	6.20E-09	1.49E-24
9.10E-10	600	1.83E+19	0.00E+00	3.41E-08	5.73E+05	6.10E-10	1.25E-21	2.44E+05	2.24E-07	1.52E+05	1.82E-07	3.05E+04	2.50E-08	5.60E-11	1.08E-08	9.99E-08	1.08E-08	1.60E-08	5.54E-09	0.00E+00	2.35E-10	8.13E-13	9.47E-26	7.81E-25	3.27E-38	1.57E-26	9.06E-42	1.50E-34	3.81E-34	1.10E-42	1.70E-30	6.10E-08	1.25E-41	9.62E-18	6.25E-16	4.94E-25	5.48E-38	2.06E-53	8.88E-47	1.95E-40	0.00E+00	5.38E-24	4.11E-10	1.80E-08	1.61E-25	1.35E-25	7.61E-09	6.51E-09	1.65E-24
9.20E-10	600	1.83E+19	0.00E+00	3.58E-08	5.73E+05	6.10E-10	1.33E-21	2.44E+05	2.36E-07	1.52E+05	1.91E-07	3.05E+04	2.63E-08	5.90E-11	1.14E-08	1.05E-07	1.14E-08	1.68E-08	5.83E-09	0.00E+00	2.48E-10	8.57E-13	1.05E-25	8.27E-25	3.64E-38	1.75E-26	1.06E-41	1.59E-34	4.22E-34	1.23E-42	1.80E-30	6.41E-08	1.46E-41	1.01E-17	6.58E-16	5.23E-25	5.83E-38	2.24E-53	9.93E-47	2.18E-40	0.00E+00	5.94E-24	4.31E-10	1.90E-08	1.69E-25	1.42E-25	8.00E-09	6.84E-09	1.83E-24
9.30E-10	600	1.83E+19	0.00E+00	3.76E-08	5.73E+05	6.10E-10	1.42E-21	2.44E+05	2.48E-07	1.52E+05	2.01E-07	3.05E+04	2.76E-08	6.21E-11	1.20E-08	1.10E-07	1.20E-08	1.77E-08	6.12E-09	0.00E+00	2.61E-10	9.02E-13	1.16E-25	8.76E-25	4.06E-38	1.94E-26	1.24E-41	1.68E-34	4.68E-34	1.37E-42	1.92E-30	6.73E-08	1.71E-41	1.07E-17	6.92E-16	5.53E-25	6.19E-38	2.43E-53	1.11E-46	2.44E-40	0.00E+00	6.55E-24	4.53E-10	1.99E-08	1.77E-25	1.50E-25	8.41E-09	7.18E-09	2.02E-24
9.40E-10	600	1.83E+19	0.00E+00	3.95E-08	5.73E+05	6.10E-10	1.51E-21	2.44E+05	2.60E-07	1.52E+05	2.11E-07	3.05E+04	2.91E-08	6.54E-11	1.27E-08	1.16E-07	1.26E-08	1.86E-08	6.44E-09	0.00E+00	2.75E-10	9.50E-13	1.29E-25	9.28E-25	4.53E-38	2.15E-26	1.45E-41	1.78E-34	5.19E-34	1.53E-42	2.04E-30	7.08E-08	2.00E-41	1.12E-17	7.28E-16	5.84E-25	6.58E-38	2.64E-53	1.24E-46	2.72E-40	0.00E+00	7.23E-24	4.76E-10	2.10E-08	1.86E-25	1.57E-25	8.83E-09	7.54E-09	2.23E-24
9.50E-10	600	1.83E+19	0.00E+00	4.15E-08	5.73E+05	6.10E-10	1.61E-21	2.44E+05	2.74E-07	1.52E+05	2.22E-07	3.05E+04	3.06E-08	6.89E-11	1.34E-08	1.22E-07	1.32E-08	1.95E-08	6.77E-09	0.00E+00	2.89E-10	1.00E-12	1.43E-25	9.83E-25	5.05E-38	2.39E-26	1.70E-41	1.88E-34	5.75E-34	1.71E-42	2.17E-30	7.43E-08	2.33E-41	1.18E-17	7.67E-16	6.17E-25	6.99E-38	2.86E-53	1.38E-46	3.04E-40	0.00E+00	7.98E-24	5.00E-10	2.20E-08	1.95E-25	1.65E-25	9.28E-09	7.92E-09	2.46E-24
9.60E-10	600	1.83E+19	0.00E+00	4.36E-08	5.73E+05	6.10E-10	1.71E-21	2.44E+05	2.88E-07	1.52E+05	2.33E-07	3.05E+04	3.22E-08	7.25E-11	1.41E-08	1.28E-07	1.39E-08	2.05E-08	7.11E-09	0.00E+00	3.04E-10	1.05E-12	1.59E-25	1.04E-24	5.62E-38	2.65E-26	1.98E-41	1.98E-34	6.36E-34	1.91E-42	2.30E-30	7.81E-08	2.72E-41	1.24E-17	8.07E-16	6.52E-25	7.43E-38	3.09E-53	1.54E-46	3.39E-40	0.00E+00	8.81E-24	5.25E-10	2.31E-08	2.05E-25	1.74E-25	9.75E-09	8.31E-09	2.72E-24
9.70E-10	600	1.83E+19	0.00E+00	4.57E-08	5.73E+05	6.10E-10	1.82E-21	2.44E+05	3.02E-07	1.52E+05	2.45E-07	3.05E+04	3.39E-08	7.64E-11	1.48E-08	1.34E-07	1.47E-08	2.16E-08	7.48E-09	0.00E+00	3.20E-10	1.11E-12	1.76E-25	1.10E-24	6.26E-38	2.95E-26	2.32E-41	2.10E-34	7.05E-34	2.13E-42	2.44E-30	8.21E-08	3.17E-41	1.31E-17	8.49E-16	6.88E-25	7.89E-38	3.32E-53	1.72E-46	3.78E-40	0.00E+00	9.72E-24	5.51E-10	2.43E-08	2.16E-25	1.83E-25	1.02E-08	8.73E-09	3.01E-24
9.80E-10	600	1.83E+19	0.00E+00	4.80E-08	5.73E+05	6.10E-10	1.94E-21	2.44E+05	3.18E-07	1.52E+05	2.58E-07	3.05E+04	3.56E-08	8.04E-11	1.56E-08	1.41E-07	1.54E-08	2.26E-08	7.86E-09	0.00E+00	3.37E-10	1.17E-12	1.95E-25	1.17E-24	6.97E-38	3.27E-26	2.70E-41	2.21E-34	7.80E-34	2.37E-42	2.59E-30	8.62E-08	3.70E-41	1.38E-17	8.93E-16	7.27E-25	8.37E-38	3.57E-53	1.92E-46	4.21E-40	0.00E+00	1.07E-23	5.79E-10	2.56E-08	2.26E-25	1.92E-25	1.08E-08	9.17E-09	3.32E-24
9.90E-10	600	1.83E+19	0.00E+00	5.05E-08	5.73E+05	6.10E-10	2.07E-21	2.44E+05	3.34E-07	1.52E+05	2.71E-07	3.05E+04	3.75E-08	8.46E-11	1.64E-08	1.48E-07	1.62E-08	2.38E-08	8.26E-09	0.00E+00	3.55E-10	1.23E-12	2.16E-25	1.24E-24	7.75E-38	3.63E-26	3.16E-41	2.34E-34	8.64E-34	2.64E-42	2.75E-30	9.06E-08	4.31E-41	1.45E-17	9.39E-16	7.68E-25	8.89E-38	3.84E-53	2.14E-46	4.69E-40	0.00E+00	1.18E-23	6.08E-10	2.69E-08	2.38E-25	2.02E-25	1.13E-08	9.63E-09	3.67E-24
1.00E-09	600	1.83E+19	0.00E+00	5.30E-08	5.73E+05	6.10E-10	2.20E-21	2.44E+05	3.51E-07	1.52E+05	2.85E-07	3.05E+04	3.94E-08	8.90E-11	1.73E-08	1.56E-07	1.70E-08	2.50E-08	8.68E-09	0.00E+00	3.73E-10	1.29E-12	2.39E-25	1.31E-24	8.62E-38	4.02E-26	3.68E-41	2.47E-34	9.56E-34	2.94E-42	2.92E-30	9.52E-08	5.02E-41	1.53E-17	9.88E-16	8.10E-25	9.43E-38	4.11E-53	2.39E-46	5.22E-40	0.00E+00	1.31E-23	6.38E-10	2.82E-08	2.50E-25	2.12E-25	1.19E-08	1.01E-08	4.05E-24
1.01E-09	600	1.83E+19	0.00E+00	5.56E-08	5.73E+05	6.10E-10	2.35E-21	2.44E+05	3.68E-07	1.52E+05	2.99E-07	3.05E+04	4.15E-08	9.37E-11	1.82E-08	1.64E-07	1.79E-08	2.63E-08	9.13E-09	0.00E+00	3.93E-10	1.36E-12	2.64E-25	1.38E-24	9.59E-38	4.46E-26	4.30E-41	2.61E-34	1.06E-33	3.28E-42	3.10E-30	1.00E-07	5.85E-41	1.61E-17	1.04E-15	8.55E-25	1.00E-37	4.40E-53	2.66E-46	5.82E-40	0.00E+00	1.44E-23	6.70E-10	2.96E-08	2.62E-25	2.23E-25	1.25E-08	1.06E-08	4.48E-24
1.02E-09	600	1.83E+19	0.00E+00	5.84E-08	5.73E+05	6.10E-10	2.50E-21	2.44E+05	3.87E-07	1.52E+05	3.14E-07	3.05E+04	4.36E-08	9.86E-11	1.91E-08	1.72E-07	1.88E-08	2.76E-08	9.59E-09	0.00E+00	4.13E-10	1.43E-12	2.93E-25	1.47E-24	1.07E-37	4.94E-26	5.01E-41	2.75E-34	1.17E-33	3.65E-42	3.28E-30	1.05E-07	6.81E-41	1.69E-17	1.09E-15	9.02E-25	1.06E-37	4.71E-53	2.96E-46	6.47E-40	0.00E+00	1.59E-23	7.04E-10	3.11E-08	2.75E-25	2.35E-25	1.31E-08	1.12E-08	4.94E-24
1.03E-09	600	1.83E+19	0.00E+00	6.14E-08	5.73E+05	6.10E-10	2.67E-21	2.44E+05	4.07E-07	1.52E+05	3.30E-07	3.05E+04	4.59E-08	1.04E-10	2.01E-08	1.81E-07	1.98E-08	2.90E-08	1.01E-08	0.00E+00	4.35E-10	1.51E-12	3.24E-25	1.55E-24	1.18E-37	5.48E-26	5.85E-41	2.90E-34	1.30E-33	4.07E-42	3.48E-30	1.10E-07	7.94E-41	1.78E-17	1.15E-15	9.52E-25	1.12E-37	5.03E-53	3.29E-46	7.20E-40	0.00E+00	1.75E-23	7.39E-10	3.27E-08	2.89E-25	2.46E-25	1.38E-08	1.17E-08	5.46E-24
1.04E-09	600	1.83E+19	0.00E+00	6.45E-08	5.73E+05	6.10E-10	2.84E-21	2.44E+05	4.27E-07	1.52E+05	3.47E-07	3.05E+04	4.82E-08	1.09E-10	2.12E-08	1.90E-07	2.08E-08	3.04E-08	1.06E-08	0.00E+00	4.57E-10	1.59E-12	3.58E-25	1.64E-24	1.32E-37	6.07E-26	6.81E-41	3.06E-34	1.43E-33	4.53E-42	3.69E-30	1.16E-07	9.24E-41	1.87E-17	1.21E-15	1.00E-24	1.19E-37	5.36E-53	3.67E-46	8.01E-40	0.00E+00	1.94E-23	7.76E-10	3.44E-08	3.04E-25	2.59E-25	1.45E-08	1.23E-08	6.03E-24
1.05E-09	600	1.83E+19	0.00E+00	6.77E-08	5.73E+05	6.10E-10	3.03E-21	2.44E+05	4.49E-07	1.52E+05	3.64E-07	3.05E+04	5.07E-08	1.15E-10	2.23E-08	1.99E-07	2.19E-08	3.20E-08	1.11E-08	0.00E+00	4.81E-10	1.67E-12	3.97E-25	1.74E-24	1.46E-37	6.73E-26	7.94E-41	3.23E-34	1.59E-33	5.04E-42	3.91E-30	1.22E-07	1.08E-40	1.97E-17	1.27E-15	1.06E-24	1.26E-37	5.72E-53	4.08E-46	8.91E-40	0.00E+00	2.14E-23	8.15E-10	3.61E-08	3.19E-25	2.72E-25	1.52E-08	1.29E-08	6.66E-24
1.06E-09	600	1.83E+19	0.00E+00	7.11E-08	5.73E+05	6.10E-10	3.24E-21	2.44E+05	4.71E-07	1.52E+05	3.83E-07	3.05E+04	5.33E-08	1.21E-10	2.34E-08	2.09E-07	2.30E-08	3.36E-08	1.17E-08	0.00E+00	5.06E-10	1.76E-12	4.39E-25	1.84E-24	1.62E-37	7.45E-26	9.25E-41	3.41E-34	1.75E-33	5.61E-42	4.14E-30	1.28E-07	1.25E-40	2.07E-17	1.34E-15	1.12E-24	1.34E-37	5.93E-53	4.54E-46	9.90E-40	0.00E+00	2.36E-23	8.56E-10	3.80E-08	3.35E-25	2.86E-25	1.60E-08	1.36E-08	7.35E-24
1.07E-09	600	1.83E+19	0.00E+00	7.47E-08	5.73E+05	6.10E-10	3.45E-21	2.44E+05	4.95E-07	1.52E+05	4.02E-07	3.05E+04	5.60E-08	1.27E-10	2.46E-08	2.20E-07	2.42E-08	3.53E-08	1.23E-08	0.00E+00	5.32E-10	1.85E-12	4.85E-25	1.95E-24	1.80E-37	8.25E-26	1.08E-40	3.60E-34	1.94E-33	6.25E-42	4.38E-30	1.34E-07	1.46E-40	2.17E-17	1.40E-15	1.18E-24	1.41E-37	6.12E-53	5.04E-46	1.10E-39	0.00E+00	2.60E-23	8.99E-10	3.99E-08	3.52E-25	3.01E-25	1.68E-08	1.42E-08	8.11E-24
1.08E-09	600	1.83E+19	0.00E+00	7.84E-08	5.73E+05	6.10E-10	3.69E-21	2.44E+05	5.20E-07	1.52E+05	4.22E-07	3.05E+04	5.89E-08	1.34E-10	2.59E-08	2.31E-07	2.54E-08	3.71E-08	1.29E-08	0.00E+00	5.59E-10	1.95E-12	5.37E-25	2.06E-24	2.00E-37	9.14E-26	1.26E-40	3.80E-34	2.14E-33	6.96E-42	4.64E-30	1.41E-07	1.69E-40	2.29E-17	1.48E-15	1.24E-24	1.50E-37	6.48E-53	5.61E-46	1.22E-39	0.00E+00	2.87E-23	9.44E-10	4.19E-08	3.69E-25	3.16E-25	1.76E-08	1.50E-08	8.96E-24
1.09E-09	600	1.83E+19	0.00E+00	8.23E-08	5.73E+05	6.10E-10	3.94E-21	2.44E+05	5.47E-07	1.52E+05	4.44E-07	3.05E+04	6.19E-08	1.41E-10	2.73E-08	2.42E-07	2.67E-08	3.89E-08	1.36E-08	0.00E+00	5.88E-10	2.05E-12	5.94E-25	2.19E-24	2.22E-37	1.01E-25	1.46E-40	4.01E-34	2.37E-33	7.74E-42	4.91E-30	1.48E-07	1.97E-40	2.41E-17	1.55E-15	1.31E-24	1.59E-37	6.95E-53	6.23E-46	1.36E-39	0.00E+00	3.16E-23	9.92E-10	4.40E-08	3.88E-25	3.32E-25	1.85E-08	1.57E-08	9.89E-24
1.10E-09	600	1.83E+19	0.00E+00	8.65E-08	5.73E+05	6.10E-10	4.21E-21	2.44E+05	5.74E-07	1.52E+05	4.66E-07	3.05E+04	6.51E-08	1.48E-10	2.87E-08	2.55E-07	2.81E-08	4.09E-08	1.43E-08	0.00E+00	6.19E-10	2.15E-12	6.57E-25	2.31E-24	2.46E-37	1.12E-25	1.70E-40	4.23E-34	2.62E-33	8.62E-42	5.19E-30	1.56E-07	2.29E-40	2.53E-17	1.63E-15	1.38E-24	1.68E-37	7.43E-53	6.92E-46	1.51E-39	0.00E+00	3.49E-23	1.04E-09	4.62E-08	4.07E-25	3.49E-25	1.94E-08	1.65E-08	1.09E-23
1.11E-09	600	1.83E+19	0.00E+00	9.08E-08	5.73E+05	6.10E-10	4.49E-21	2.44E+05	6.03E-07	1.52E+05	4.90E-07	3.05E+04	6.85E-08	1.55E-10	3.02E-08	2.67E-07	2.95E-08	4.30E-08	1.50E-08	0.00E+00	6.50E-10	2.26E-12	7.26E-25	2.45E-24	2.73E-37	1.24E-25	1.98E-40	4.46E-34	2.90E-33	9.59E-42	5.49E-30	1.64E-07	2.67E-40	2.66E-17	1.72E-15	1.45E-24	1.77E-37	7.89E-53	7.69E-46	1.68E-39	0.00E+00	3.85E-23	1.09E-09	4.86E-08	4.28E-25	3.66E-25	2.04E-08	1.73E-08	1.20E-23
1.12E-09	600	1.83E+19	0.00E+00	9.54E-08	5.73E+05	6.10E-10	4.80E-21	2.44E+05	6.34E-07	1.52E+05	5.14E-07	3.05E+04	7.20E-08	1.64E-10	3.17E-08	2.81E-07	3.10E-08	4.51E-08	1.57E-08	0.00E+00	6.84E-10	2.38E-12	8.03E-25	2.59E-24	3.03E-37	1.37E-25	2.30E-40	4.70E-34	3.20E-33	1.07E-41	5.81E-30	1.72E-07	3.10E-40	2.80E-17	1.80E-15	1.53E-24	1.88E-37	8.37E-53	8.54E-46	1.86E-39	0.00E+00	4.25E-23	1.15E-09	5.10E-08	4.49E-25	3.85E-25	2.15E-08	1.82E-08	1.33E-23
1.13E-09	600	1.83E+19	0.00E+00	1.00E-07	5.73E+05	6.10E-10	5.14E-21	2.44E+05	6.66E-07	1.52E+05	5.40E-07	3.05E+04	7.56E-08	1.72E-10	3.34E-08	2.95E-07	3.26E-08	4.74E-08	1.65E-08	0.00E+00	7.19E-10	2.51E-12	8.88E-25	2.75E-24	3.36E-37	1.52E-25	2.68E-40	4.96E-34	3.54E-33	1.19E-41	6.14E-30	1.81E-07	3.60E-40	2.94E-17	1.90E-15	1.62E-24	1.98E-37	8.89E-53	9.48E-46	2.06E-39	0.00E+00	4.69E-23	1.21E-09	5.36E-08	4.72E-25	4.04E-25	2.25E-08	1.91E-08	1.47E-23
1.14E-09	600	1.83E+19	0.00E+00	1.05E-07	5.73E+05	6.10E-10	5.50E-21	2.44E+05	6.99E-07	1.52E+05	5.68E-07	3.05E+04	7.95E-08	1.81E-10	3.51E-08	3.10E-07	3.43E-08	4.98E-08	1.74E-08	0.00E+00	7.56E-10	2.63E-12	9.81E-25	2.91E-24	3.72E-37	1.68E-25	3.12E-40	5.23E-34	3.91E-33	1.32E-41	6.50E-30	1.90E-07	4.19E-40	3.09E-17	1.99E-15	1.70E-24	2.10E-37	9.45E-53	1.05E-45	2.29E-39	0.00E+00	5.17E-23	1.27E-09	5.63E-08	4.96E-25	4.25E-25	2.37E-08	2.01E-08	1.62E-23
1.15E-09	600	1.83E+19	0.00E+00	1.10E-07	5.73E+05	6.10E-10	5.88E-21	2.44E+05	7.35E-07	1.52E+05	5.96E-07	3.05E+04	8.36E-08	1.90E-10	3.69E-08	3.26E-07	3.60E-08	5.23E-08	1.83E-08	0.00E+00	7.95E-10	2.77E-12	1.08E-24	3.08E-24	4.12E-37	1.86E-25	3.63E-40	5.52E-34	4.32E-33	1.47E-41	6.87E-30	1.99E-07	4.87E-40	3.25E-17	2.09E-15	1.79E-24	2.22E-37	1.00E-52	1.17E-45	2.54E-39	0.00E+00	5.70E-23	1.33E-09	5.92E-08	5.21E-25	4.46E-25	2.49E-08	2.11E-08	1.79E-23
1.16E-09	600	1.83E+19	0.00E+00	1.16E-07	5.73E+05	6.10E-10	6.30E-21	2.44E+05	7.72E-07	1.52E+05	6.26E-07	3.05E+04	8.78E-08	2.00E-10	3.88E-08	3.42E-07	3.78E-08	5.49E-08	1.92E-08	0.00E+00	8.35E-10	2.91E-12	1.20E-24	3.27E-24	4.57E-37	2.06E-25	4.22E-40	5.82E-34	4.77E-33	1.64E-41	7.26E-30	2.09E-07	5.66E-40	3.42E-17	2.20E-15	1.89E-24	2.34E-37	1.06E-52	1.30E-45	2.82E-39	0.00E+00	6.29E-23	1.40E-09	6.21E-08	5.47E-25	4.69E-25	2.61E-08	2.21E-08	1.97E-23
1.17E-09	600	1.83E+19	0.00E+00	1.22E-07	5.73E+05	6.10E-10	6.74E-21	2.44E+05	8.10E-07	1.52E+05	6.58E-07	3.05E+04	9.23E-08	2.10E-10	4.08E-08	3.59E-07	3.98E-08	5.77E-08	2.01E-08	0.00E+00	8.78E-10	3.06E-12	1.32E-24	3.46E-24	5.06E-37	2.27E-25	4.90E-40	6.14E-34	5.27E-33	1.82E-41	7.67E-30	2.20E-07	6.57E-40	3.59E-17	2.31E-15	1.99E-24	2.48E-37	1.13E-52	1.44E-45	3.13E-39	0.00E+00	6.94E-23	1.47E-09	6.53E-08	5.74E-25	4.93E-25	2.74E-08	2.33E-08	2.18E-23
1.18E-09	600	1.83E+19	0.00E+00	1.28E-07	5.73E+05	6.10E-10	7.23E-21	2.44E+05	8.51E-07	1.52E+05	6.91E-07	3.05E+04	9.70E-08	2.21E-10	4.29E-08	3.77E-07	4.18E-08	6.06E-08	2.12E-08	0.00E+00	9.23E-10	3.22E-12	1.46E-24	3.67E-24	5.61E-37	2.52E-25	5.70E-40	6.47E-34	5.82E-33	2.03E-41	8.10E-30	2.31E-07	7.63E-40	3.77E-17	2.43E-15	2.09E-24	2.62E-37	1.19E-52	1.59E-45	3.47E-39	0.00E+00	7.66E-23	1.54E-09	6.86E-08	6.03E-25	5.17E-25	2.88E-08	2.44E-08	2.40E-23
1.19E-09	600	1.83E+19	0.00E+00	1.34E-07	5.73E+05	6.10E-10	7.75E-21	2.44E+05	8.94E-07	1.52E+05	7.26E-07	3.05E+04	1.02E-07	2.32E-10	4.51E-08	3.96E-07	4.39E-08	6.37E-08	2.22E-08	0.00E+00	9.70E-10	3.39E-12	1.62E-24	3.89E-24	6.21E-37	2.78E-25	6.62E-40	6.83E-34	6.43E-33	2.25E-41	8.56E-30	2.42E-07	8.87E-40	3.97E-17	2.55E-15	2.21E-24	2.76E-37	1.26E-52	1.77E-45	3.84E-39	0.00E+00	8.45E-23	1.62E-09	7.20E-08	6.33E-25	5.44E-25	3.03E-08	2.56E-08	2.65E-23
1.20E-09	600	1.83E+19	0.00E+00	1.41E-07	5.73E+05	6.10E-10	8.31E-21	2.44E+05	9.39E-07	1.52E+05	7.63E-07	3.05E+04	1.07E-07	2.44E-10	4.74E-08	4.16E-07	4.61E-08	6.69E-08	2.34E-08	0.00E+00	1.02E-09	3.56E-12	1.79E-24	4.13E-24	6.88E-37	3.07E-25	7.70E-40	7.20E-34	7.11E-33	2.51E-41	9.04E-30	2.55E-07	1.03E-39	4.17E-17	2.68E-15	2.32E-24	2.92E-37	1.34E-52	1.96E-45	4.26E-39	0.00E+00	9.32E-23	1.70E-09	7.56E-08	6.65E-25	5.71E-25	3.18E-08	2.69E-08	2.93E-23
1.21E-09	600	1.83E+19	0.00E+00	1.48E-07	5.73E+05	6.10E-10	8.92E-21	2.44E+05	9.87E-07	1.52E+05	8.01E-07	3.05E+04	1.13E-07	2.57E-10	4.98E-08	4.37E-07	4.85E-08	7.02E-08	2.45E-08	0.00E+00	1.07E-09	3.74E-12	1.97E-24	4.37E-24	7.62E-37	3.40E-25	8.95E-40	7.59E-34	7.85E-33	2.79E-41	9.54E-30	2.67E-07	1.20E-39	4.38E-17	2.82E-15	2.44E-24	3.08E-37	1.42E-52	2.17E-45	4.72E-39	0.00E+00	1.03E-22	1.78E-09	7.95E-08	6.98E-25	6.00E-25	3.34E-08	2.83E-08	3.23E-23
1.22E-09	600	1.83E+19	0.00E+00	1.56E-07	5.73E+05	6.10E-10	9.57E-21	2.44E+05	1.04E-06	1.52E+05	8.41E-07	3.05E+04	1.18E-07	2.70E-10	5.23E-08	4.59E-07	5.09E-08	7.38E-08	2.58E-08	0.00E+00	1.13E-09	3.93E-12	2.18E-24	4.64E-24	8.43E-37	3.76E-25	1.04E-39	8.01E-34	8.67E-33	3.11E-41	1.01E-29	2.81E-07	1.39E-39	4.61E-17	2.96E-15	2.57E-24	3.26E-37	1.50E-52	2.41E-45	5.23E-39	0.00E+00	1.13E-22	1.87E-09	8.35E-08	7.33E-25	6.30E-25	3.51E-08	2.97E-08	3.56E-23
1.23E-09	600	1.83E+19	0.00E+00	1.63E-07	5.73E+05	6.10E-10	1.03E-20	2.44E+05	1.09E-06	1.52E+05	8.84E-07	3.05E+04	1.24E-07	2.84E-10	5.50E-08	4.82E-07	5.35E-08	7.75E-08	2.71E-08	0.00E+00	1.18E-09	4.13E-12	2.41E-24	4.92E-24	9.33E-37	4.15E-25	1.21E-39	8.45E-34	9.57E-33	3.46E-41	1.06E-29	2.95E-07	1.61E-39	4.84E-17	3.12E-15	2.71E-24	3.44E-37	1.58E-52	2.67E-45	5.79E-39	0.00E+00	1.25E-22	1.97E-09	8.77E-08	7.70E-25	6.62E-25	3.68E-08	3.12E-08	3.93E-23
1.24E-09	600	1.83E+19	0.00E+00	1.72E-07	5.73E+05	6.10E-10	1.10E-20	2.44E+05	1.14E-06	1.52E+05	9.28E-07	3.05E+04	1.31E-07	2.98E-10	5.78E-08	5.06E-07	5.62E-08	8.14E-08	2.84E-08	0.00E+00	1.24E-09	4.35E-12	2.66E-24	5.22E-24	1.03E-36	4.59E-25	1.40E-39	8.91E-34	1.06E-32	3.85E-41	1.12E-29	3.10E-07	1.87E-39	5.09E-17	3.27E-15	2.85E-24	3.63E-37	1.67E-52	2.95E-45	6.41E-39	0.00E+00	1.38E-22	2.07E-09	9.21E-08	8.09E-25	6.95E-25	3.87E-08	3.28E-08	4.34E-23
1.25E-09	600	1.83E+19	0.00E+00	1.80E-07	5.73E+05	6.10E-10	1.19E-20	2.44E+05	1.20E-06	1.52E+05	9.75E-07	3.05E+04	1.37E-07	3.13E-10	6.08E-08	5.32E-07	5.90E-08	8.55E-08	2.99E-08	0.00E+00	1.31E-09	4.57E-12	2.94E-24	5.55E-24	1.14E-36	5.07E-25	1.63E-39	9.40E-34	1.17E-32	4.29E-41	1.18E-29	3.25E-07	2.17E-39	5.35E-17	3.44E-15	3.00E-24	3.83E-37	1.73E-52	3.27E-45	7.10E-39	0.00E+00	1.52E-22	2.17E-09	9.67E-08	8.49E-25	7.30E-25	4.06E-08	3.44E-08	4.79E-23
1.26E-09	600	1.83E+19	0.00E+00	1.89E-07	5.73E+05	6.10E-10	1.28E-20	2.44E+05	1.26E-06	1.52E+05	1.02E-06	3.05E+04	1.44E-07	3.29E-10	6.39E-08	5.58E-07	6.20E-08	8.97E-08	3.14E-08	0.00E+00	1.37E-09	4.80E-12	3.25E-24	5.89E-24	1.26E-36	5.61E-25	1.89E-39	9.91E-34	1.29E-32	4.78E-41	1.25E-29	3.42E-07	2.52E-39	5.62E-17	3.61E-15	3.16E-24	4.04E-37	1.78E-52	3.62E-45	7.87E-39	0.00E+00	1.68E-22	2.28E-09	1.02E-07	8.92E-25	7.67E-25	4.27E-08	3.61E-08	5.28E-23
1.27E-09	600	1.83E+19	0.00E+00	1.99E-07	5.73E+05	6.10E-10	1.38E-20	2.44E+05	1.32E-06	1.52E+05	1.08E-06	3.05E+04	1.52E-07	3.46E-10	6.71E-08	5.87E-07	6.52E-08	9.43E-08	3.30E-08	0.00E+00	1.44E-09	5.05E-12	3.58E-24	6.26E-24	1.40E-36	6.20E-25	2.20E-39	1.05E-33	1.42E-32	5.32E-41	1.32E-29	3.59E-07	2.93E-39	5.90E-17	3.80E-15	3.32E-24	4.26E-37	1.87E-52	4.01E-45	8.71E-39	0.00E+00	1.85E-22	2.39E-09	1.07E-07	9.37E-25	8.06E-25	4.48E-08	3.79E-08	5.83E-23
1.28E-09	600	1.83E+19	0.00E+00	2.09E-07	5.73E+05	6.10E-10	1.48E-20	2.44E+05	1.39E-06	1.52E+05	1.13E-06	3.05E+04	1.59E-07	3.64E-10	7.06E-08	6.16E-07	6.85E-08	9.90E-08	3.46E-08	0.00E+00	1.52E-09	5.30E-12	3.96E-24	6.65E-24	1.55E-36	6.85E-25	2.55E-39	1.10E-33	1.57E-32	5.93E-41	1.39E-29	3.77E-07	3.40E-39	6.20E-17	3.99E-15	3.50E-24	4.50E-37	1.98E-52	4.44E-45	9.64E-39	0.00E+00	2.04E-22	2.51E-09	1.12E-07	9.84E-25	8.47E-25	4.71E-08	3.99E-08	6.43E-23
1.29E-09	600	1.83E+19	0.00E+00	2.19E-07	5.73E+05	6.10E-10	1.60E-20	2.44E+05	1.46E-06	1.52E+05	1.19E-06	3.05E+04	1.67E-07	3.82E-10	7.41E-08	6.47E-07	7.19E-08	1.04E-07	3.64E-08	0.00E+00	1.59E-09	5.57E-12	4.37E-24	7.06E-24	1.71E-36	7.56E-25	2.96E-39	1.16E-33	1.73E-32	6.61E-41	1.47E-29	3.96E-07	3.94E-39	6.52E-17	4.19E-15	3.68E-24	4.74E-37	2.11E-52	4.92E-45	1.07E-38	0.00E+00	2.25E-22	2.64E-09	1.18E-07	1.03E-24	8.89E-25	4.94E-08	4.19E-08	7.09E-23
1.30E-09	600	1.83E+19	0.00E+00	2.30E-07	5.73E+05	6.10E-10	1.72E-20	2.44E+05	1.54E-06	1.52E+05	1.25E-06	3.05E+04	1.76E-07	4.02E-10	7.79E-08	6.79E-07	7.55E-08	1.09E-07	3.82E-08	0.00E+00	1.68E-09	5.86E-12	4.83E-24	7.51E-24	1.89E-36	8.36E-25	3.44E-39	1.23E-33	1.92E-32	7.37E-41	1.55E-29	4.16E-07	4.57E-39	6.85E-17	4.40E-15	3.87E-24	5.00E-37	2.23E-52	5.44E-45	1.18E-38	0.00E+00	2.49E-22	2.77E-09	1.24E-07	1.09E-24	9.34E-25	5.19E-08	4.40E-08	7.83E-23
1.31E-09	600	1.83E+19	0.00E+00	2.42E-07	5.73E+05	6.10E-10	1.85E-20	2.44E+05	1.61E-06	1.52E+05	1.31E-06	3.05E+04	1.85E-07	4.22E-10	8.19E-08	7.14E-07	7.94E-08	1.15E-07	4.01E-08	0.00E+00	1.76E-09	6.16E-12	5.33E-24	7.99E-24	2.09E-36	9.23E-25	3.99E-39	1.30E-33	2.11E-32	8.21E-41	1.63E-29	4.37E-07	5.31E-39	7.20E-17	4.63E-15	4.07E-24	5.28E-37	2.35E-52	6.03E-45	1.31E-38	0.00E+00	2.74E-22	2.91E-09	1.30E-07	1.14E-24	9.81E-25	5.45E-08	4.62E-08	8.63E-23
1.32E-09	600	1.83E+19	0.00E+00	2.54E-07	5.73E+05	6.10E-10	2.00E-20	2.44E+05	1.69E-06	1.52E+05	1.37E-06	3.05E+04	1.94E-07	4.43E-10	8.60E-08	7.49E-07	8.34E-08	1.20E-07	4.22E-08	0.00E+00	1.85E-09	6.47E-12	5.88E-24	8.49E-24	2.31E-36	1.02E-24	4.63E-39	1.37E-33	2.33E-32	9.16E-41	1.72E-29	4.59E-07	6.16E-39	7.56E-17	4.86E-15	4.28E-24	5.56E-37	2.48E-52	6.67E-45	1.45E-38	0.00E+00	3.02E-22	3.06E-09	1.36E-07	1.20E-24	1.03E-24	5.73E-08	4.85E-08	9.52E-23
1.33E-09	600	1.83E+19	0.00E+00	2.67E-07	5.73E+05	6.10E-10	2.16E-20	2.44E+05	1.78E-06	1.52E+05	1.44E-06	3.05E+04	2.04E-07	4.66E-10	9.04E-08	7.87E-07	8.76E-08	1.27E-07	4.43E-08	0.00E+00	1.94E-09	6.80E-12	6.50E-24	9.04E-24	2.56E-36	1.13E-24	5.37E-39	1.44E-33	2.58E-32	1.02E-40	1.81E-29	4.82E-07	7.14E-39	7.95E-17	5.11E-15	4.51E-24	5.86E-37	2.63E-52	7.38E-45	1.60E-38	0.00E+00	3.34E-22	3.21E-09	1.43E-07	1.26E-24	1.08E-24	6.02E-08	5.09E-08	1.05E-22
1.34E-09	600	1.83E+19	0.00E+00	2.80E-07	5.73E+05	6.10E-10	2.33E-20	2.44E+05	1.87E-06	1.52E+05	1.52E-06	3.05E+04	2.14E-07	4.90E-10	9.50E-08	8.27E-07	9.20E-08	1.33E-07	4.65E-08	0.00E+00	2.04E-09	7.14E-12	7.17E-24	9.62E-24	2.83E-36	1.24E-24	6.23E-39	1.52E-33	2.84E-32	1.14E-40	1.91E-29	5.06E-07	8.28E-39	8.35E-17	5.37E-15	4.74E-24	6.18E-37	2.77E-52	8.16E-45	1.77E-38	0.00E+00	3.68E-22	3.37E-09	1.50E-07	1.32E-24	1.14E-24	6.32E-08	5.35E-08	1.16E-22
1.35E-09	600	1.83E+19	0.00E+00	2.94E-07	5.73E+05	6.10E-10	2.52E-20	2.44E+05	1.96E-06	1.52E+05	1.59E-06	3.05E+04	2.25E-07	5.14E-10	9.98E-08	8.68E-07	9.66E-08	1.40E-07	4.89E-08	0.00E+00	2.15E-09	7.51E-12	7.92E-24	1.03E-23	3.13E-36	1.37E-24	7.23E-39	1.61E-33	3.14E-32	1.27E-40	2.02E-29	5.32E-07	9.61E-39	8.77E-17	5.64E-15	4.99E-24	6.52E-37	2.93E-52	9.03E-45	1.96E-38	0.00E+00	4.06E-22	3.54E-09	1.58E-07	1.39E-24	1.19E-24	6.64E-08	5.62E-08	1.28E-22
1.36E-09	600	1.83E+19	0.00E+00	3.09E-07	5.73E+05	6.10E-10	2.73E-20	2.44E+05	2.06E-06	1.52E+05	1.67E-06	3.05E+04	2.36E-07	5.40E-10	1.05E-07	9.12E-07	1.02E-07	1.47E-07	5.13E-08	0.00E+00	2.25E-09	7.89E-12	8.74E-24	1.09E-23	3.46E-36	1.52E-24	8.39E-39	1.70E-33	3.46E-32	1.42E-40	2.12E-29	5.58E-07	1.11E-38	9.22E-17	5.92E-15	5.24E-24	6.87E-37	3.09E-52	9.99E-45	2.16E-38	0.00E+00	4.48E-22	3.72E-09	1.66E-07	1.46E-24	1.25E-24	6.97E-08	5.90E-08	1.41E-22
1.37E-09	600	1.83E+19	0.00E+00	3.24E-07	5.73E+05	6.10E-10	2.95E-20	2.44E+05	2.16E-06	1.52E+05	1.76E-06	3.05E+04	2.48E-07	5.68E-10	1.10E-07	9.58E-07	1.07E-07	1.54E-07	5.39E-08	0.00E+00	2.37E-09	8.29E-12	9.65E-24	1.16E-23	3.82E-36	1.68E-24	9.74E-39	1.79E-33	3.82E-32	1.58E-40	2.24E-29	5.86E-07	1.29E-38	9.68E-17	6.22E-15	5.52E-24	7.24E-37	3.26E-52	1.11E-44	2.39E-38	0.00E+00	4.94E-22	3.91E-09	1.74E-07	1.53E-24	1.32E-24	7.32E-08	6.19E-08	1.56E-22
1.38E-09	600	1.83E+19	0.00E+00	3.41E-07	5.73E+05	6.10E-10	3.19E-20	2.44E+05	2.27E-06	1.52E+05	1.85E-06	3.05E+04	2.61E-07	5.97E-10	1.16E-07	1.01E-06	1.12E-07	1.62E-07	5.66E-08	0.00E+00	2.49E-09	8.71E-12	1.06E-23	1.24E-23	4.22E-36	1.85E-24	1.13E-38	1.89E-33	4.22E-32	1.77E-40	2.36E-29	6.16E-07	1.50E-38	1.02E-16	6.54E-15	5.80E-24	7.63E-37	3.44E-52	1.22E-44	2.65E-38	0.00E+00	5.45E-22	4.10E-09	1.83E-07	1.61E-24	1.38E-24	7.69E-08	6.50E-08	1.72E-22
1.39E-09	600	1.83E+19	0.00E+00	3.58E-07	5.73E+05	6.10E-10	3.46E-20	2.44E+05	2.39E-06	1.52E+05	1.94E-06	3.05E+04	2.74E-07	6.27E-10	1.22E-07	1.06E-06	1.18E-07	1.70E-07	5.95E-08	0.00E+00	2.61E-09	9.15E-12	1.18E-23	1.32E-23	4.66E-36	2.04E-24	1.31E-38	2.00E-33	4.66E-32	1.98E-40	2.48E-29	6.47E-07	1.74E-38	1.07E-16	6.87E-15	6.10E-24	8.04E-37	3.63E-52	1.35E-44	2.93E-38	0.00E+00	6.01E-22	4.31E-09	1.92E-07	1.69E-24	1.45E-24	8.07E-08	6.83E-08	1.89E-22
1.40E-09	600	1.83E+19	0.00E+00	3.76E-07	5.73E+05	6.10E-10	3.75E-20	2.44E+05	2.51E-06	1.52E+05	2.04E-06	3.05E+04	2.88E-07	6.59E-10	1.28E-07	1.11E-06	1.24E-07	1.78E-07	6.25E-08	0.00E+00	2.75E-09	9.61E-12	1.30E-23	1.41E-23	5.15E-36	2.26E-24	1.52E-38	2.11E-33	5.14E-32	2.21E-40	2.62E-29	6.79E-07	2.02E-38	1.12E-16	7.21E-15	6.41E-24	8.47E-37	3.83E-52	1.49E-44	3.24E-38	0.00E+00	6.62E-22	4.53E-09	2.02E-07	1.77E-24	1.53E-24	8.48E-08	7.17E-08	2.09E-22
1.41E-09	600	1.83E+19	0.00E+00	3.95E-07	5.73E+05	6.10E-10	4.06E-20	2.44E+05	2.63E-06	1.52E+05	2.14E-06	3.05E+04	3.02E-07	6.92E-10	1.34E-07	1.16E-06	1.30E-07	1.87E-07	6.56E-08	0.00E+00	2.88E-09	1.01E-11	1.43E-23	1.51E-23	5.69E-36	2.49E-24	1.76E-38	2.23E-33	5.67E-32	2.47E-40	2.76E-29	7.13E-07	2.34E-38	1.18E-16	7.58E-15	6.74E-24	8.92E-37	4.04E-52	1.65E-44	3.58E-38	0.00E+00	7.31E-22	4.75E-09	2.12E-07	1.86E-24	1.60E-24	8.91E-08	7.53E-08	2.30E-22
1.42E-09	600	1.83E+19	0.00E+00	4.14E-07	5.73E+05	6.10E-10	4.41E-20	2.44E+05	2.77E-06	1.52E+05	2.25E-06	3.05E+04	3.18E-07	7.27E-10	1.41E-07	1.22E-06	1.36E-07	1.97E-07	6.89E-08	0.00E+00	3.03E-09	1.06E-11	1.58E-23	1.61E-23	6.29E-36	2.75E-24	2.04E-38	2.36E-33	6.26E-32	2.76E-40	2.90E-29	7.49E-07	2.71E-38	1.24E-16	7.96E-15	7.09E-24	9.39E-37	4.27E-52	1.83E-44	3.95E-38	0.00E+00	8.06E-22	4.99E-09	2.23E-07	1.95E-24	1.68E-24	9.35E-08	7.91E-08	2.54E-22
1.43E-09	600	1.83E+19	0.00E+00	4.35E-07	5.73E+05	6.10E-10	4.78E-20	2.44E+05	2.90E-06	1.52E+05	2.36E-06	3.05E+04	3.34E-07	7.64E-10	1.48E-07	1.28E-06	1.43E-07	2.07E-07	7.24E-08	0.00E+00	3.18E-09	1.12E-11	1.74E-23	1.72E-23	6.95E-36	3.03E-24	2.37E-38	2.49E-33	6.91E-32	3.09E-40	3.06E-29	7.87E-07	3.14E-38	1.30E-16	8.36E-15	7.46E-24	9.90E-37	4.50E-52	2.02E-44	4.37E-38	0.00E+00	8.89E-22	5.24E-09	2.34E-07	2.05E-24	1.77E-24	9.82E-08	8.31E-08	2.80E-22
1.44E-09	600	1.83E+19	0.00E+00	4.57E-07	5.73E+05	6.10E-10	5.19E-20	2.44E+05	3.05E-06	1.52E+05	2.48E-06	3.05E+04	3.50E-07	8.02E-10	1.56E-07	1.35E-06	1.50E-07	2.17E-07	7.60E-08	0.00E+00	3.34E-09	1.17E-11	1.92E-23	1.84E-23	7.67E-36	3.35E-24	2.75E-38	2.63E-33	7.62E-32	3.46E-40	3.22E-29	8.27E-07	3.64E-38	1.37E-16	8.78E-15	7.84E-24	1.04E-36	4.68E-52	2.23E-44	4.83E-38	0.00E+00	9.80E-22	5.51E-09	2.46E-07	2.15E-24	1.86E-24	1.03E-07	8.73E-08	3.09E-22
1.45E-09	600	1.83E+19	0.00E+00	4.80E-07	5.73E+05	6.10E-10	5.64E-20	2.44E+05	3.20E-06	1.52E+05	2.60E-06	3.05E+04	3.68E-07	8.43E-10	1.64E-07	1.42E-06	1.58E-07	2.28E-07	7.98E-08	0.00E+00	3.51E-09	1.23E-11	2.12E-23	1.97E-23	8.48E-36	3.70E-24	3.19E-38	2.79E-33	8.41E-32	3.87E-40	3.39E-29	8.68E-07	4.22E-38	1.44E-16	9.22E-15	8.24E-24	1.10E-36	4.79E-52	2.47E-44	5.34E-38	0.00E+00	1.08E-21	5.78E-09	2.58E-07	2.26E-24	1.95E-24	1.08E-07	9.16E-08	3.41E-22
1.46E-09	600	1.83E+19	0.00E+00	5.04E-07	5.73E+05	6.10E-10	6.13E-20	2.44E+05	3.37E-06	1.52E+05	2.73E-06	3.05E+04	3.87E-07	8.86E-10	1.72E-07	1.49E-06	1.66E-07	2.39E-07	8.38E-08	0.00E+00	3.69E-09	1.29E-11	2.34E-23	2.11E-23	9.36E-36	4.08E-24	3.70E-38	2.95E-33	9.28E-32	4.34E-40	3.57E-29	9.12E-07	4.90E-38	1.51E-16	9.69E-15	8.66E-24	1.16E-36	5.03E-52	2.73E-44	5.90E-38	0.00E+00	1.19E-21	6.07E-09	2.71E-07	2.38E-24	2.05E-24	1.14E-07	9.62E-08	3.76E-22
1.47E-09	600	1.83E+19	0.00E+00	5.29E-07	5.73E+05	6.10E-10	6.67E-20	2.44E+05	3.53E-06	1.52E+05	2.87E-06	3.05E+04	4.06E-07	9.30E-10	1.81E-07	1.56E-06	1.74E-07	2.51E-07	8.81E-08	0.00E+00	3.88E-09	1.36E-11	2.59E-23	2.26E-23	1.03E-35	4.51E-24	4.29E-38	3.12E-33	1.02E-31	4.86E-40	3.76E-29	9.57E-07	5.68E-38	1.59E-16	1.02E-14	9.11E-24	1.22E-36	5.36E-52	3.01E-44	6.52E-38	0.00E+00	1.32E-21	6.38E-09	2.85E-07	2.50E-24	2.15E-24	1.20E-07	1.01E-07	4.15E-22
1.48E-09	600	1.83E+19	0.00E+00	5.56E-07	5.73E+05	6.10E-10	7.25E-20	2.44E+05	3.71E-06	1.52E+05	3.01E-06	3.05E+04	4.27E-07	9.77E-10	1.90E-07	1.64E-06	1.83E-07	2.64E-07	9.25E-08	0.00E+00	4.07E-09	1.43E-11	2.85E-23	2.42E-23	1.14E-35	4.97E-24	4.97E-38	3.30E-33	1.13E-31	5.45E-40	3.96E-29	1.01E-06	6.58E-38	1.67E-16	1.07E-14	9.57E-24	1.28E-36	5.71E-52	3.33E-44	7.20E-38	0.00E+00	1.45E-21	6.70E-09	2.99E-07	2.62E-24	2.26E-24	1.26E-07	1.06E-07	4.58E-22
1.49E-09	600	1.83E+19	0.00E+00	5.84E-07	5.73E+05	6.10E-10	7.89E-20	2.44E+05	3.90E-06	1.52E+05	3.16E-06	3.05E+04	4.48E-07	1.03E-09	1.99E-07	1.72E-06	1.92E-07	2.77E-07	9.71E-08	0.00E+00	4.28E-09	1.50E-11	3.15E-23	2.60E-23	1.26E-35	5.49E-24	5.76E-38	3.49E-33	1.25E-31	6.11E-40	4.16E-29	1.06E-06	7.63E-38	1.75E-16	1.12E-14	1.01E-23	1.35E-36	6.04E-52	3.68E-44	7.96E-38	0.00E+00	1.60E-21	7.03E-09	3.14E-07	2.75E-24	2.37E-24	1.32E-07	1.11E-07	5.05E-22
1.50E-09	600	1.83E+19	0.00E+00	6.13E-07	5.73E+05	6.10E-10	8.60E-20	2.44E+05	4.09E-06	1.52E+05	3.32E-06	3.05E+04	4.71E-07	1.08E-09	2.09E-07	1.81E-06	2.02E-07	2.91E-07	1.02E-07	0.00E+00	4.49E-09	1.58E-11	3.48E-23	2.79E-23	1.39E-35	6.06E-24	6.68E-38	3.70E-33	1.38E-31	6.86E-40	4.38E-29	1.11E-06	8.84E-38	1.84E-16	1.18E-14	1.06E-23	1.42E-36	6.38E-52	4.06E-44	8.79E-38	0.00E+00	1.77E-21	7.39E-09	3.30E-07	2.89E-24	2.49E-24	1.38E-07	1.17E-07	5.57E-22
1.51E-09	600	1.83E+19	0.00E+00	6.44E-07	5.73E+05	6.10E-10	9.36E-20	2.44E+05	4.30E-06	1.52E+05	3.49E-06	3.05E+04	4.94E-07	1.13E-09	2.20E-07	1.90E-06	2.12E-07	3.06E-07	1.07E-07	0.00E+00	4.72E-09	1.65E-11	3.84E-23	2.99E-23	1.54E-35	6.69E-24	7.75E-38	3.92E-33	1.52E-31	7.70E-40	4.61E-29	1.16E-06	1.02E-37	1.93E-16	1.24E-14	1.11E-23	1.50E-36	6.76E-52	4.49E-44	9.71E-38	0.00E+00	1.95E-21	7.76E-09	3.46E-07	3.04E-24	2.62E-24	1.45E-07	1.23E-07	6.15E-22
1.52E-09	600	1.83E+19	0.00E+00	6.76E-07	5.73E+05	6.10E-10	1.02E-19	2.44E+05	4.52E-06	1.52E+05	3.67E-06	3.05E+04	5.19E-07	1.19E-09	2.31E-07	2.00E-06	2.23E-07	3.21E-07	1.13E-07	0.00E+00	4.96E-09	1.74E-11	4.23E-23	3.21E-23	1.70E-35	7.38E-24	8.98E-38	4.15E-33	1.67E-31	8.64E-40	4.86E-29	1.22E-06	1.19E-37	2.03E-16	1.30E-14	1.17E-23	1.57E-36	7.16E-52	4.96E-44	1.07E-37	0.00E+00	2.15E-21	8.15E-09	3.64E-07	3.19E-24	2.75E-24	1.53E-07	1.29E-07	6.78E-22
1.53E-09	600	1.83E+19	0.00E+00	7.10E-07	5.73E+05	6.10E-10	1.11E-19	2.44E+05	4.74E-06	1.52E+05	3.85E-06	3.05E+04	5.45E-07	1.25E-09	2.43E-07	2.10E-06	2.34E-07	3.37E-07	1.18E-07	0.00E+00	5.21E-09	1.83E-11	4.67E-23	3.45E-23	1.87E-35	8.14E-24	1.04E-37	4.40E-33	1.85E-31	9.71E-40	5.11E-29	1.28E-06	1.38E-37	2.13E-16	1.37E-14	1.23E-23	1.66E-36	7.58E-52	5.48E-44	1.18E-37	0.00E+00	2.37E-21	8.56E-09	3.82E-07	3.35E-24	2.89E-24	1.60E-07	1.36E-07	7.48E-22
1.54E-09	600	1.83E+19	0.00E+00	7.46E-07	5.73E+05	6.10E-10	1.21E-19	2.44E+05	4.98E-06	1.52E+05	4.04E-06	3.05E+04	5.73E-07	1.31E-09	2.55E-07	2.20E-06	2.46E-07	3.54E-07	1.24E-07	0.00E+00	5.47E-09	1.92E-11	5.15E-23	3.71E-23	2.07E-35	8.99E-24	1.21E-37	4.66E-33	2.04E-31	1.09E-39	5.38E-29	1.35E-06	1.60E-37	2.24E-16	1.44E-14	1.29E-23	1.74E-36	8.03E-52	6.05E-44	1.31E-37	0.00E+00	2.61E-21	8.98E-09	4.01E-07	3.52E-24	3.03E-24	1.68E-07	1.42E-07	8.25E-22
1.55E-09	600	1.83E+19	0.00E+00	7.83E-07	5.73E+05	6.10E-10	1.32E-19	2.44E+05	5.23E-06	1.52E+05	4.25E-06	3.05E+04	6.02E-07	1.38E-09	2.68E-07	2.31E-06	2.58E-07	3.72E-07	1.30E-07	0.00E+00	5.75E-09	2.01E-11	5.69E-23	3.99E-23	2.28E-35	9.92E-24	1.40E-37	4.94E-33	2.25E-31	1.23E-39	5.66E-29	1.42E-06	1.85E-37	2.35E-16	1.51E-14	1.36E-23	1.84E-36	8.49E-52	6.69E-44	1.45E-37	0.00E+00	2.88E-21	9.44E-09	4.21E-07	3.69E-24	3.19E-24	1.77E-07	1.50E-07	9.10E-22
1.56E-09	600	1.83E+19	0.00E+00	8.23E-07	5.73E+05	6.10E-10	1.45E-19	2.44E+05	5.49E-06	1.52E+05	4.46E-06	3.05E+04	6.32E-07	1.45E-09	2.81E-07	2.43E-06	2.71E-07	3.91E-07	1.37E-07	0.00E+00	6.04E-09	2.12E-11	6.27E-23	4.30E-23	2.52E-35	1.09E-23	1.62E-37	5.24E-33	2.48E-31	1.38E-39	5.95E-29	1.49E-06	2.14E-37	2.47E-16	1.58E-14	1.43E-23	1.93E-36	8.99E-52	7.38E-44	1.60E-37	0.00E+00	3.18E-21	9.91E-09	4.43E-07	3.88E-24	3.35E-24	1.86E-07	1.57E-07	1.00E-21
1.57E-09	600	1.83E+19	0.00E+00	8.64E-07	5.73E+05	6.10E-10	1.58E-19	2.44E+05	5.77E-06	1.52E+05	4.68E-06	3.05E+04	6.64E-07	1.52E-09	2.95E-07	2.55E-06	2.85E-07	4.10E-07	1.44E-07	0.00E+00	6.34E-09	2.22E-11	6.92E-23	4.63E-23	2.78E-35	1.21E-23	1.88E-37	5.56E-33	2.74E-31	1.56E-39	6.26E-29	1.56E-06	2.48E-37	2.59E-16	1.66E-14	1.50E-23	2.03E-36	9.52E-52	8.15E-44	1.76E-37	0.00E+00	3.50E-21	1.04E-08	4.65E-07	4.07E-24	3.51E-24	1.95E-07	1.65E-07	1.11E-21
1.58E-09	600	1.83E+19	0.00E+00	9.07E-07	5.73E+05	6.10E-10	1.72E-19	2.44E+05	6.06E-06	1.52E+05	4.92E-06	3.05E+04	6.97E-07	1.60E-09	3.10E-07	2.68E-06	2.99E-07	4.31E-07	1.51E-07	0.00E+00	6.66E-09	2.34E-11	7.64E-23	4.99E-23	3.07E-35	1.33E-23	2.18E-37	5.90E-33	3.02E-31	1.75E-39	6.59E-29	1.64E-06	2.88E-37	2.72E-16	1.75E-14	1.57E-23	2.14E-36	1.01E-51	9.01E-44	1.95E-37	0.00E+00	3.87E-21	1.09E-08	4.88E-07	4.28E-24	3.69E-24	2.05E-07	1.73E-07	1.22E-21
1.59E-09	600	1.83E+19	0.00E+00	9.53E-07	5.73E+05	6.10E-10	1.88E-19	2.44E+05	6.36E-06	1.52E+05	5.17E-06	3.05E+04	7.32E-07	1.68E-09	3.26E-07	2.81E-06	3.14E-07	4.52E-07	1.59E-07	0.00E+00	7.00E-09	2.45E-11	8.42E-23	5.38E-23	3.39E-35	1.47E-23	2.52E-37	6.27E-33	3.33E-31	1.98E-39	6.93E-29	1.72E-06	3.34E-37	2.86E-16	1.83E-14	1.65E-23	2.25E-36	1.07E-51	9.95E-44	2.15E-37	0.00E+00	4.26E-21	1.15E-08	5.13E-07	4.49E-24	3.88E-24	2.15E-07	1.82E-07	1.35E-21
1.60E-09	600	1.83E+19	0.00E+00	1.00E-06	5.73E+05	6.10E-10	2.06E-19	2.44E+05	6.68E-06	1.52E+05	5.43E-06	3.05E+04	7.69E-07	1.76E-09	3.42E-07	2.96E-06	3.30E-07	4.75E-07	1.67E-07	0.00E+00	7.35E-09	2.58E-11	9.29E-23	5.81E-23	3.75E-35	1.62E-23	2.93E-37	6.66E-33	3.67E-31	2.23E-39	7.29E-29	1.81E-06	3.87E-37	3.00E-16	1.93E-14	1.74E-23	2.37E-36	1.13E-51	1.10E-43	2.37E-37	0.00E+00	4.70E-21	1.21E-08	5.38E-07	4.72E-24	4.07E-24	2.26E-07	1.91E-07	1.49E-21
1.61E-09	600	1.83E+19	0.00E+00	1.05E-06	5.73E+05	6.10E-10	2.25E-19	2.44E+05	7.02E-06	1.52E+05	5.70E-06	3.05E+04	8.08E-07	1.85E-09	3.60E-07	3.10E-06	3.47E-07	4.99E-07	1.75E-07	0.00E+00	7.72E-09	2.71E-11	1.03E-22	6.27E-23	4.13E-35	1.79E-23	3.39E-37	7.08E-33	4.05E-31	2.52E-39	7.67E-29	1.90E-06	4.48E-37	3.16E-16	2.02E-14	1.83E-23	2.49E-36	1.20E-51	1.21E-43	2.62E-37	0.00E+00	5.19E-21	1.27E-08	5.65E-07	4.95E-24	4.28E-24	2.37E-07	2.01E-07	1.64E-21
1.62E-09	600	1.83E+19	0.00E+00	1.10E-06	5.73E+05	6.10E-10	2.46E-19	2.44E+05	7.37E-06	1.52E+05	5.98E-06	3.05E+04	8.48E-07	1.95E-09	3.78E-07	3.26E-06	3.64E-07	5.24E-07	1.84E-07	0.00E+00	8.11E-09	2.84E-11	1.13E-22	6.77E-23	4.56E-35	1.98E-23	3.93E-37	7.52E-33	4.47E-31	2.84E-39	8.07E-29	2.00E-06	5.19E-37	3.31E-16	2.13E-14	1.92E-23	2.62E-36	1.27E-51	1.34E-43	2.89E-37	0.00E+00	5.72E-21	1.33E-08	5.94E-07	5.20E-24	4.49E-24	2.49E-07	2.11E-07	1.81E-21
1.63E-09	600	1.83E+19	0.00E+00	1.16E-06	5.73E+05	6.10E-10	2.70E-19	2.44E+05	7.74E-06	1.52E+05	6.28E-06	3.05E+04	8.91E-07	2.04E-09	3.97E-07	3.42E-06	3.82E-07	5.50E-07	1.93E-07	0.00E+00	8.51E-09	2.99E-11	1.25E-22	7.31E-23	5.04E-35	2.18E-23	4.56E-37	8.00E-33	4.93E-31	3.21E-39	8.49E-29	2.10E-06	6.02E-37	3.48E-16	2.23E-14	2.02E-23	2.76E-36	1.33E-51	1.48E-43	3.20E-37	0.00E+00	6.31E-21	1.40E-08	6.24E-07	5.46E-24	4.72E-24	2.62E-07	2.21E-07	1.99E-21
1.64E-09	600	1.83E+19	0.00E+00	1.22E-06	5.73E+05	6.10E-10	2.95E-19	2.44E+05	8.13E-06	1.52E+05	6.60E-06	3.05E+04	9.36E-07	2.15E-09	4.17E-07	3.59E-06	4.01E-07	5.78E-07	2.03E-07	0.00E+00	8.94E-09	3.14E-11	1.38E-22	7.91E-23	5.56E-35	2.41E-23	5.28E-37	8.51E-33	5.44E-31	3.63E-39	8.93E-29	2.20E-06	6.97E-37	3.66E-16	2.35E-14	2.12E-23	2.91E-36	1.36E-51	1.63E-43	3.53E-37	0.00E+00	6.96E-21	1.47E-08	6.55E-07	5.74E-24	4.95E-24	2.75E-07	2.32E-07	2.20E-21
1.65E-09	600	1.83E+19	0.00E+00	1.28E-06	5.73E+05	6.10E-10	3.23E-19	2.44E+05	8.54E-06	1.52E+05	6.93E-06	3.05E+04	9.83E-07	2.26E-09	4.38E-07	3.78E-06	4.22E-07	6.07E-07	2.13E-07	0.00E+00	9.39E-09	3.29E-11	1.52E-22	8.56E-23	6.13E-35	2.65E-23	6.12E-37	9.06E-33	6.00E-31	4.11E-39	9.39E-29	2.31E-06	8.08E-37	3.84E-16	2.46E-14	2.23E-23	3.06E-36	1.44E-51	1.80E-43	3.89E-37	0.00E+00	7.67E-21	1.54E-08	6.88E-07	6.02E-24	5.20E-24	2.89E-07	2.44E-07	2.43E-21
1.66E-09	600	1.83E+19	0.00E+00	1.34E-06	5.73E+05	6.10E-10	3.54E-19	2.44E+05	8.97E-06	1.52E+05	7.28E-06	3.05E+04	1.03E-06	2.37E-09	4.60E-07	3.96E-06	4.43E-07	6.38E-07	2.24E-07	0.00E+00	9.87E-09	3.46E-11	1.68E-22	9.26E-23	6.77E-35	2.93E-23	7.09E-37	9.65E-33	6.62E-31	4.65E-39	9.87E-29	2.43E-06	9.36E-37	4.03E-16	2.59E-14	2.34E-23	3.22E-36	1.53E-51	1.99E-43	4.30E-37	0.00E+00	8.46E-21	1.62E-08	7.22E-07	6.33E-24	5.46E-24	3.03E-07	2.56E-07	2.67E-21
1.67E-09	600	1.83E+19	0.00E+00	1.41E-06	5.73E+05	6.10E-10	3.88E-19	2.44E+05	9.42E-06	1.52E+05	7.65E-06	3.05E+04	1.08E-06	2.49E-09	4.83E-07	4.16E-06	4.65E-07	6.70E-07	2.35E-07	0.00E+00	1.04E-08	3.63E-11	1.85E-22	1.00E-22	7.47E-35	3.23E-23	8.21E-37	1.03E-32	7.31E-31	5.26E-39	1.04E-28	2.55E-06	1.08E-36	4.24E-16	2.72E-14	2.46E-23	3.39E-36	1.64E-51	2.20E-43	4.75E-37	0.00E+00	9.34E-21	1.70E-08	7.59E-07	6.64E-24	5.74E-24	3.18E-07	2.69E-07	2.95E-21
1.68E-09	600	1.83E+19	0.00E+00	1.48E-06	5.73E+05	6.10E-10	4.25E-19	2.44E+05	9.89E-06	1.52E+05	8.03E-06	3.05E+04	1.14E-06	2.61E-09	5.07E-07	4.37E-06	4.88E-07	7.03E-07	2.47E-07	0.00E+00	1.09E-08	3.82E-11	2.04E-22	1.09E-22	8.24E-35	3.56E-23	9.52E-37	1.10E-32	8.06E-31	5.96E-39	1.09E-28	2.68E-06	1.26E-36	4.45E-16	2.85E-14	2.58E-23	3.56E-36	1.74E-51	2.42E-43	5.24E-37	0.00E+00	1.03E-20	1.78E-08	7.97E-07	6.98E-24	6.03E-24	3.34E-07	2.83E-07	3.25E-21
1.69E-09	600	1.83E+19	0.00E+00	1.56E-06	5.73E+05	6.10E-10	4.66E-19	2.44E+05	1.04E-05	1.52E+05	8.43E-06	3.05E+04	1.20E-06	2.75E-09	5.33E-07	4.59E-06	5.13E-07	7.38E-07	2.59E-07	0.00E+00	1.14E-08	4.01E-11	2.25E-22	1.18E-22	9.10E-35	3.93E-23	1.10E-36	1.17E-32	8.89E-31	6.76E-39	1.15E-28	2.81E-06	1.46E-36	4.67E-16	3.00E-14	2.71E-23	3.75E-36	1.85E-51	2.68E-43	5.78E-37	0.00E+00	1.14E-20	1.87E-08	8.37E-07	7.33E-24	6.33E-24	3.51E-07	2.97E-07	3.59E-21
1.70E-09	600	1.83E+19	0.00E+00	1.63E-06	5.73E+05	6.10E-10	5.11E-19	2.44E+05	1.09E-05	1.52E+05	8.86E-06	3.05E+04	1.26E-06	2.88E-09	5.60E-07	4.82E-06	5.39E-07	7.76E-07	2.72E-07	0.00E+00	1.20E-08	4.21E-11	2.48E-22	1.28E-22	1.00E-34	4.34E-23	1.28E-36	1.25E-32	9.81E-31	7.66E-39	1.21E-28	2.95E-06	1.69E-36	4.91E-16	3.15E-14	2.85E-23	3.95E-36	1.97E-51	2.95E-43	6.38E-37	0.00E+00	1.25E-20	1.97E-08	8.79E-07	7.70E-24	6.65E-24	3.69E-07	3.12E-07	3.96E-21
1.71E-09	600	1.83E+19	0.00E+00	1.72E-06	5.73E+05	6.10E-10	5.60E-19	2.44E+05	1.15E-05	1.52E+05	9.30E-06	3.05E+04	1.32E-06	3.03E-09	5.88E-07	5.07E-06	5.66E-07	8.14E-07	2.86E-07	0.00E+00	1.26E-08	4.42E-11	2.74E-22	1.39E-22	1.11E-34	4.79E-23	1.48E-36	1.33E-32	1.08E-30	8.70E-39	1.27E-28	3.10E-06	1.95E-36	5.16E-16	3.31E-14	3.00E-23	4.15E-36	2.10E-51	3.26E-43	7.04E-37	0.00E+00	1.38E-20	2.07E-08	9.23E-07	8.08E-24	6.98E-24	3.87E-07	3.27E-07	4.37E-21
1.72E-09	600	1.83E+19	0.00E+00	1.80E-06	5.73E+05	6.10E-10	6.15E-19	2.44E+05	1.20E-05	1.52E+05	9.77E-06	3.05E+04	1.39E-06	3.18E-09	6.17E-07	5.32E-06	5.94E-07	8.55E-07	3.00E-07	0.00E+00	1.32E-08	4.65E-11	3.02E-22	1.51E-22	1.22E-34	5.28E-23	1.72E-36	1.42E-32	1.19E-30	9.88E-39	1.33E-28	3.26E-06	2.26E-36	5.42E-16	3.47E-14	3.15E-23	4.37E-36	2.24E-51	3.60E-43	7.78E-37	0.00E+00	1.52E-20	2.17E-08	9.69E-07	8.49E-24	7.33E-24	4.07E-07	3.44E-07	4.82E-21
1.73E-09	600	1.83E+19	0.00E+00	1.89E-06	5.73E+05	6.10E-10	6.75E-19	2.44E+05	1.26E-05	1.52E+05	1.03E-05	3.05E+04	1.46E-06	3.34E-09	6.48E-07	5.59E-06	6.24E-07	8.98E-07	3.15E-07	0.00E+00	1.39E-08	4.88E-11	3.33E-22	1.64E-22	1.35E-34	5.82E-23	1.99E-36	1.52E-32	1.32E-30	1.12E-38	1.40E-28	3.42E-06	2.62E-36	5.69E-16	3.65E-14	3.31E-23	4.60E-36	2.39E-51	3.97E-43	8.58E-37	0.00E+00	1.68E-20	2.28E-08	1.02E-06	8.91E-24	7.70E-24	4.27E-07	3.61E-07	5.31E-21
1.74E-09	600	1.83E+19	0.00E+00	1.99E-06	5.73E+05	6.10E-10	7.40E-19	2.44E+05	1.33E-05	1.52E+05	1.08E-05	3.05E+04	1.53E-06	3.51E-09	6.81E-07	5.87E-06	6.55E-07	9.43E-07	3.31E-07	0.00E+00	1.46E-08	5.13E-11	3.67E-22	1.78E-22	1.49E-34	6.43E-23	2.30E-36	1.63E-32	1.45E-30	1.28E-38	1.47E-28	3.59E-06	3.04E-36	5.97E-16	3.83E-14	3.47E-23	4.84E-36	2.56E-51	4.39E-43	9.47E-37	0.00E+00	1.85E-20	2.39E-08	1.07E-06	9.36E-24	8.08E-24	4.49E-07	3.79E-07	5.86E-21
1.75E-09	600	1.83E+19	0.00E+00	2.09E-06	5.73E+05	6.10E-10	8.13E-19	2.44E+05	1.39E-05	1.52E+05	1.13E-05	3.05E+04	1.61E-06	3.69E-09	7.15E-07	6.16E-06	6.88E-07	9.91E-07	3.48E-07	0.00E+00	1.53E-08	5.38E-11	4.05E-22	1.94E-22	1.64E-34	7.09E-23	2.67E-36	1.74E-32	1.60E-30	1.45E-38	1.55E-28	3.77E-06	3.52E-36	6.27E-16	4.02E-14	3.65E-23	5.10E-36	2.74E-51	4.84E-43	1.05E-36	0.00E+00	2.04E-20	2.51E-08	1.12E-06	9.83E-24	8.49E-24	4.71E-07	3.98E-07	6.46E-21
1.76E-09	600	1.83E+19	0.00E+00	2.19E-06	5.73E+05	6.10E-10	8.92E-19	2.44E+05	1.46E-05	1.52E+05	1.19E-05	3.05E+04	1.69E-06	3.87E-09	7.51E-07	6.47E-06	7.23E-07	1.04E-06	3.65E-07	0.00E+00	1.61E-08	5.65E-11	4.47E-22	2.11E-22	1.81E-34	7.82E-23	3.09E-36	1.86E-32	1.77E-30	1.65E-38	1.63E-28	3.96E-06	4.08E-36	6.59E-16	4.22E-14	3.83E-23	5.37E-36	2.93E-51	5.34E-43	1.15E-36	0.00E+00	2.25E-20	2.64E-08	1.18E-06	1.03E-23	8.92E-24	4.95E-07	4.18E-07	7.13E-21
1.77E-09	600	1.83E+19	0.00E+00	2.30E-06	5.73E+05	6.10E-10	9.80E-19	2.44E+05	1.54E-05	1.52E+05	1.25E-05	3.05E+04	1.77E-06	4.07E-09	7.89E-07	6.80E-06	7.59E-07	1.09E-06	3.83E-07	0.00E+00	1.69E-08	5.94E-11	4.93E-22	2.29E-22	2.00E-34	8.63E-23	3.58E-36	2.00E-32	1.95E-30	1.88E-38	1.71E-28	4.16E-06	4.73E-36	6.92E-16	4.44E-14	4.03E-23	5.65E-36	3.14E-51	5.89E-43	1.27E-36	0.00E+00	2.49E-20	2.77E-08	1.24E-06	1.08E-23	9.36E-24	5.20E-07	4.39E-07	7.86E-21
1.78E-09	600	1.83E+19	0.00E+00	2.42E-06	5.73E+05	6.10E-10	1.08E-18	2.44E+05	1.61E-05	1.52E+05	1.31E-05	3.05E+04	1.86E-06	4.27E-09	8.29E-07	7.14E-06	7.97E-07	1.15E-06	4.03E-07	0.00E+00	1.78E-08	6.24E-11	5.44E-22	2.50E-22	2.21E-34	9.52E-23	4.15E-36	2.14E-32	2.15E-30	2.14E-38	1.80E-28	4.37E-06	5.48E-36	7.27E-16	4.66E-14	4.23E-23	5.95E-36	3.37E-51	6.51E-43	1.40E-36	0.00E+00	2.74E-20	2.91E-08	1.30E-06	1.14E-23	9.84E-24	5.46E-07	4.61E-07	8.67E-21
1.79E-09	600	1.83E+19	0.00E+00	2.54E-06	5.73E+05	6.10E-10	1.18E-18	2.44E+05	1.70E-05	1.52E+05	1.38E-05	3.05E+04	1.95E-06	4.48E-09	8.70E-07	7.49E-06	8.37E-07	1.21E-06	4.23E-07	0.00E+00	1.87E-08	6.55E-11	6.00E-22	2.72E-22	2.43E-34	1.05E-22	4.81E-36	2.29E-32	2.37E-30	2.44E-38	1.89E-28	4.59E-06	6.34E-36	7.63E-16	4.89E-14	4.45E-23	6.26E-36	3.63E-51	7.18E-43	1.55E-36	0.00E+00	3.02E-20	3.06E-08	1.37E-06	1.20E-23	1.03E-23	5.73E-07	4.84E-07	9.56E-21
1.80E-09	600	1.83E+19	0.00E+00	2.67E-06	5.73E+05	6.10E-10	1.30E-18	2.44E+05	1.78E-05	1.52E+05	1.45E-05	3.05E+04	2.05E-06	4.71E-09	9.14E-07	7.87E-06	8.79E-07	1.27E-06	4.44E-07	0.00E+00	1.96E-08	6.88E-11	6.62E-22	2.97E-22	2.68E-34	1.16E-22	5.57E-36	2.46E-32	2.61E-30	2.78E-38	1.99E-28	4.82E-06	7.35E-36	8.02E-16	5.14E-14	4.67E-23	6.60E-36	3.90E-51	7.92E-43	1.71E-36	0.00E+00	3.34E-20	3.21E-08	1.43E-06	1.26E-23	1.08E-23	6.02E-07	5.09E-07	1.05E-20
1.81E-09	600	1.83E+19	0.00E+00	2.80E-06	5.73E+05	6.10E-10	1.43E-18	2.44E+05	1.87E-05	1.52E+05	1.52E-05	3.05E+04	2.15E-06	4.95E-09	9.60E-07	8.27E-06	9.24E-07	1.33E-06	4.66E-07	0.00E+00	2.06E-08	7.23E-11	7.30E-22	3.24E-22	2.96E-34	1.28E-22	6.46E-36	2.64E-32	2.88E-30	3.18E-38	2.09E-28	5.06E-06	8.52E-36	8.42E-16	5.40E-14	4.91E-23	6.95E-36	4.21E-51	8.74E-43	1.89E-36	0.00E+00	3.68E-20	3.37E-08	1.51E-06	1.32E-23	1.14E-23	6.32E-07	5.34E-07	1.16E-20
1.82E-09	600	1.83E+19	0.00E+00	2.94E-06	5.73E+05	6.10E-10	1.57E-18	2.44E+05	1.96E-05	1.52E+05	1.59E-05	3.05E+04	2.26E-06	5.20E-09	1.01E-06	8.68E-06	9.70E-07	1.40E-06	4.90E-07	0.00E+00	2.16E-08	7.59E-11	8.05E-22	3.53E-22	3.27E-34	1.41E-22	7.48E-36	2.84E-32	3.18E-30	3.63E-38	2.20E-28	5.32E-06	9.86E-36	8.84E-16	5.67E-14	5.15E-23	7.32E-36	4.52E-51	9.65E-43	2.08E-36	0.00E+00	4.06E-20	3.54E-08	1.58E-06	1.39E-23	1.20E-23	6.64E-07	5.61E-07	1.28E-20
1.83E-09	600	1.83E+19	0.00E+00	3.09E-06	5.73E+05	6.10E-10	1.72E-18	2.44E+05	2.06E-05	1.52E+05	1.67E-05	3.05E+04	2.38E-06	5.46E-09	1.06E-06	9.12E-06	1.02E-06	1.47E-06	5.14E-07	0.00E+00	2.27E-08	7.97E-11	8.88E-22	3.85E-22	3.61E-34	1.55E-22	8.66E-36	3.05E-32	3.51E-30	4.14E-38	2.31E-28	5.59E-06	1.14E-35	9.29E-16	5.95E-14	5.41E-23	7.71E-36	4.78E-51	1.06E-42	2.30E-36	0.00E+00	4.48E-20	3.72E-08	1.66E-06	1.45E-23	1.26E-23	6.97E-07	5.89E-07	1.42E-20
1.84E-09	600	1.83E+19	0.00E+00	3.24E-06	5.73E+05	6.10E-10	1.90E-18	2.44E+05	2.17E-05	1.52E+05	1.76E-05	3.05E+04	2.50E-06	5.73E-09	1.11E-06	9.57E-06	1.07E-06	1.54E-06	5.40E-07	0.00E+00	2.39E-08	8.37E-11	9.80E-22	4.21E-22	3.98E-34	1.71E-22	1.00E-35	3.28E-32	3.87E-30	4.73E-38	2.43E-28	5.87E-06	1.32E-35	9.76E-16	6.25E-14	5.69E-23	8.13E-36	5.15E-51	1.17E-42	2.54E-36	0.00E+00	4.94E-20	3.90E-08	1.74E-06	1.53E-23	1.32E-23	7.32E-07	6.19E-07	1.56E-20
1.85E-09	600	1.83E+19	0.00E+00	3.40E-06	5.73E+05	6.10E-10	2.09E-18	2.44E+05	2.27E-05	1.52E+05	1.85E-05	3.05E+04	2.62E-06	6.02E-09	1.17E-06	1.01E-05	1.12E-06	1.62E-06	5.67E-07	0.00E+00	2.51E-08	8.79E-11	1.08E-21	4.59E-22	4.39E-34	1.89E-22	1.16E-35	3.53E-32	4.27E-30	5.41E-38	2.55E-28	6.16E-06	1.53E-35	1.02E-15	6.57E-14	5.97E-23	8.57E-36	5.62E-51	1.30E-42	2.80E-36	0.00E+00	5.44E-20	4.10E-08	1.83E-06	1.60E-23	1.39E-23	7.69E-07	6.50E-07	1.72E-20
1.86E-09	600	1.83E+19	0.00E+00	3.58E-06	5.73E+05	6.10E-10	2.29E-18	2.44E+05	2.39E-05	1.52E+05	1.94E-05	3.05E+04	2.75E-06	6.32E-09	1.23E-06	1.06E-05	1.18E-06	1.70E-06	5.96E-07	0.00E+00	2.63E-08	9.24E-11	1.19E-21	5.02E-22	4.84E-34	2.09E-22	1.35E-35	3.80E-32	4.71E-30	6.18E-38	2.68E-28	6.47E-06	1.78E-35	1.08E-15	6.90E-14	6.28E-23	9.03E-36	6.15E-51	1.43E-42	3.09E-36	0.00E+00	6.00E-20	4.31E-08	1.92E-06	1.69E-23	1.46E-23	8.08E-07	6.83E-07	1.90E-20
1.87E-09	600	1.83E+19	0.00E+00	3.76E-06	5.73E+05	6.10E-10	2.52E-18	2.44E+05	2.51E-05	1.52E+05	2.04E-05	3.05E+04	2.89E-06	6.64E-09	1.29E-06	1.11E-05	1.24E-06	1.78E-06	6.26E-07	0.00E+00	2.76E-08	9.70E-11	1.32E-21	5.49E-22	5.34E-34	2.30E-22	1.56E-35	4.10E-32	5.19E-30	7.08E-38	2.82E-28	6.79E-06	2.06E-35	1.13E-15	7.24E-14	6.59E-23	9.52E-36	6.72E-51	1.58E-42	3.41E-36	0.00E+00	6.62E-20	4.52E-08	2.02E-06	1.77E-23	1.53E-23	8.48E-07	7.17E-07	2.09E-20
1.88E-09	600	1.83E+19	0.00E+00	3.94E-06	5.73E+05	6.10E-10	2.77E-18	2.44E+05	2.63E-05	1.52E+05	2.14E-05	3.05E+04	3.04E-06	6.97E-09	1.35E-06	1.16E-05	1.30E-06	1.87E-06	6.57E-07	0.00E+00	2.90E-08	1.02E-10	1.45E-21	6.00E-22	5.89E-34	2.54E-22	1.81E-35	4.42E-32	5.73E-30	8.10E-38	2.96E-28	7.14E-06	2.38E-35	1.19E-15	7.61E-14	6.92E-23	1.00E-35	7.34E-51	1.74E-42	3.76E-36	0.00E+00	7.30E-20	4.75E-08	2.12E-06	1.86E-23	1.61E-23	8.91E-07	7.53E-07	2.31E-20
1.89E-09	600	1.83E+19	0.00E+00	4.14E-06	5.73E+05	6.10E-10	3.05E-18	2.44E+05	2.77E-05	1.52E+05	2.25E-05	3.05E+04	3.19E-06	7.32E-09	1.42E-06	1.22E-05	1.37E-06	1.97E-06	6.90E-07	0.00E+00	3.05E-08	1.07E-10	1.60E-21	6.56E-22	6.50E-34	2.80E-22	2.09E-35	4.77E-32	6.32E-30	9.28E-38	3.11E-28	7.49E-06	2.76E-35	1.25E-15	7.99E-14	7.27E-23	1.06E-35	8.05E-51	1.92E-42	4.15E-36	0.00E+00	8.06E-20	4.99E-08	2.23E-06	1.95E-23	1.69E-23	9.35E-07	7.91E-07	2.55E-20
1.90E-09	600	1.83E+19	0.00E+00	4.35E-06	5.73E+05	6.10E-10	3.36E-18	2.44E+05	2.91E-05	1.52E+05	2.36E-05	3.05E+04	3.35E-06	7.69E-09	1.49E-06	1.28E-05	1.44E-06	2.07E-06	7.25E-07	0.00E+00	3.20E-08	1.12E-10	1.76E-21	7.18E-22	7.17E-34	3.09E-22	2.43E-35	5.15E-32	6.97E-30	1.06E-37	3.27E-28	7.87E-06	3.20E-35	1.31E-15	8.39E-14	7.64E-23	1.12E-35	8.86E-51	2.12E-42	4.58E-36	0.00E+00	8.89E-20	5.24E-08	2.34E-06	2.05E-23	1.77E-23	9.82E-07	8.30E-07	2.81E-20
1.91E-09	600	1.83E+19	0.00E+00	4.57E-06	5.73E+05	6.10E-10	3.70E-18	2.44E+05	3.05E-05	1.52E+05	2.48E-05	3.05E+04	3.52E-06	8.08E-09	1.57E-06	1.35E-05	1.51E-06	2.17E-06	7.61E-07	0.00E+00	3.36E-08	1.18E-10	1.95E-21	7.86E-22	7.91E-34	3.41E-22	2.81E-35	5.56E-32	7.69E-30	1.22E-37	3.44E-28	8.27E-06	3.71E-35	1.37E-15	8.81E-14	8.02E-23	1.18E-35	9.76E-51	2.34E-42	5.05E-36	0.00E+00	9.80E-20	5.50E-08	2.46E-06	2.15E-23	1.86E-23	1.03E-06	8.72E-07	3.10E-20
1.92E-09	600	1.83E+19	0.00E+00	4.80E-06	5.73E+05	6.10E-10	4.07E-18	2.44E+05	3.21E-05	1.52E+05	2.60E-05	3.05E+04	3.69E-06	8.48E-09	1.65E-06	1.42E-05	1.58E-06	2.28E-06	7.99E-07	0.00E+00	3.53E-08	1.24E-10	2.15E-21	8.61E-22	8.73E-34	3.76E-22	3.26E-35	6.00E-32	8.48E-30	1.40E-37	3.61E-28	8.68E-06	4.29E-35	1.44E-15	9.25E-14	8.43E-23	1.25E-35	1.08E-50	2.58E-42	5.57E-36	0.00E+00	1.08E-19	5.78E-08	2.58E-06	2.26E-23	1.95E-23	1.08E-06	9.16E-07	3.42E-20
1.93E-09	600	1.83E+19	0.00E+00	5.04E-06	5.73E+05	6.10E-10	4.48E-18	2.44E+05	3.37E-05	1.52E+05	2.73E-05	3.05E+04	3.88E-06	8.91E-09	1.73E-06	1.49E-05	1.66E-06	2.39E-06	8.39E-07	0.00E+00	3.71E-08	1.30E-10	2.37E-21	9.43E-22	9.63E-34	4.15E-22	3.77E-35	6.49E-32	9.35E-30	1.60E-37	3.79E-28	9.12E-06	4.97E-35	1.52E-15	9.72E-14	8.85E-23	1.32E-35	1.19E-50	2.85E-42	6.15E-36	0.00E+00	1.19E-19	6.07E-08	2.71E-06	2.37E-23	2.05E-23	1.14E-06	9.62E-07	3.77E-20
1.94E-09	600	1.83E+19	0.00E+00	5.29E-06	5.73E+05	6.10E-10	4.93E-18	2.44E+05	3.54E-05	1.52E+05	2.87E-05	3.05E+04	4.07E-06	9.36E-09	1.82E-06	1.56E-05	1.75E-06	2.51E-06	8.82E-07	0.00E+00	3.90E-08	1.37E-10	2.61E-21	1.03E-21	1.06E-33	4.57E-22	4.37E-35	7.02E-32	1.03E-29	1.84E-37	3.99E-28	9.57E-06	5.76E-35	1.59E-15	1.02E-13	9.30E-23	1.39E-35	1.32E-50	3.14E-42	6.78E-36	0.00E+00	1.31E-19	6.37E-08	2.85E-06	2.49E-23	2.15E-23	1.20E-06	1.01E-06	4.16E-20
1.95E-09	600	1.83E+19	0.00E+00	5.56E-06	5.73E+05	6.10E-10	5.42E-18	2.44E+05	3.71E-05	1.52E+05	3.01E-05	3.05E+04	4.28E-06	9.83E-09	1.91E-06	1.64E-05	1.83E-06	2.64E-06	9.26E-07	0.00E+00	4.09E-08	1.44E-10	2.88E-21	1.13E-21	1.17E-33	5.04E-22	5.06E-35	7.60E-32	1.14E-29	2.11E-37	4.19E-28	1.01E-05	6.67E-35	1.67E-15	1.07E-13	9.77E-23	1.47E-35	1.47E-50	3.47E-42	7.48E-36	0.00E+00	1.45E-19	6.69E-08	2.99E-06	2.62E-23	2.26E-23	1.26E-06	1.06E-06	4.58E-20
1.96E-09	600	1.83E+19	0.00E+00	5.84E-06	5.73E+05	6.10E-10	5.97E-18	2.44E+05	3.90E-05	1.52E+05	3.16E-05	3.05E+04	4.49E-06	1.03E-08	2.00E-06	1.72E-05	1.93E-06	2.77E-06	9.72E-07	0.00E+00	4.30E-08	1.51E-10	3.18E-21	1.24E-21	1.29E-33	5.56E-22	5.86E-35	8.23E-32	1.25E-29	2.42E-37	4.40E-28	1.06E-05	7.73E-35	1.76E-15	1.13E-13	1.03E-22	1.56E-35	1.64E-50	3.82E-42	8.25E-36	0.00E+00	1.60E-19	7.03E-08	3.14E-06	2.75E-23	2.38E-23	1.32E-06	1.11E-06	5.06E-20
1.97E-09	600	1.83E+19	0.00E+00	6.13E-06	5.73E+05	6.10E-10	6.58E-18	2.44E+05	4.09E-05	1.52E+05	3.32E-05	3.05E+04	4.72E-06	1.08E-08	2.10E-06	1.81E-05	2.02E-06	2.91E-06	1.02E-06	0.00E+00	4.51E-08	1.58E-10	3.51E-21	1.36E-21	1.43E-33	6.14E-22	6.79E-35	8.92E-32	1.38E-29	2.78E-37	4.63E-28	1.11E-05	8.96E-35	1.85E-15	1.18E-13	1.08E-22	1.65E-35	1.83E-50	4.22E-42	9.11E-36	0.00E+00	1.76E-19	7.38E-08	3.30E-06	2.89E-23	2.49E-23	1.38E-06	1.17E-06	5.58E-20
1.98E-09	600	1.83E+19	0.00E+00	6.44E-06	5.73E+05	6.10E-10	7.24E-18	2.44E+05	4.30E-05	1.52E+05	3.49E-05	3.05E+04	4.96E-06	1.14E-08	2.21E-06	1.90E-05	2.12E-06	3.06E-06	1.07E-06	0.00E+00	4.74E-08	1.66E-10	3.87E-21	1.49E-21	1.57E-33	6.77E-22	7.87E-35	9.67E-32	1.53E-29	3.20E-37	4.86E-28	1.16E-05	1.04E-34	1.94E-15	1.24E-13	1.13E-22	1.75E-35	2.04E-50	4.65E-42	1.00E-35	0.00E+00	1.95E-19	7.75E-08	3.46E-06	3.03E-23	2.62E-23	1.45E-06	1.23E-06	6.15E-20
1.99E-09	600	1.83E+19	0.00E+00	6.76E-06	5.73E+05	6.10E-10	7.97E-18	2.44E+05	4.52E-05	1.52E+05	3.67E-05	3.05E+04	5.20E-06	1.20E-08	2.32E-06	2.00E-05	2.23E-06	3.21E-06	1.13E-06	0.00E+00	4.98E-08	1.75E-10	4.26E-21	1.64E-21	1.73E-33	7.47E-22	9.12E-35	1.05E-31	1.68E-29	3.67E-37	5.11E-28	1.22E-05	1.20E-34	2.04E-15	1.30E-13	1.19E-22	1.86E-35	2.29E-50	5.13E-42	1.11E-35	0.00E+00	2.15E-19	8.14E-08	3.64E-06	3.19E-23	2.75E-23	1.53E-06	1.29E-06	6.78E-20
2.00E-09	600	1.83E+19	0.00E+00	7.10E-06	5.73E+05	6.10E-10	8.78E-18	2.44E+05	4.74E-05	1.52E+05	3.85E-05	3.05E+04	5.47E-06	1.26E-08	2.44E-06	2.10E-05	2.34E-06	3.37E-06	1.18E-06	0.00E+00	5.23E-08	1.83E-10	4.70E-21	1.79E-21	1.91E-33	8.23E-22	1.06E-34	1.14E-31	1.86E-29	4.23E-37	5.36E-28	1.28E-05	1.39E-34	2.14E-15	1.37E-13	1.25E-22	1.97E-35	2.57E-50	5.66E-42	1.22E-35	0.00E+00	2.37E-19	8.55E-08	3.82E-06	3.35E-23	2.89E-23	1.60E-06	1.35E-06	7.48E-20
2.01E-09	600	1.83E+19	0.00E+00	7.45E-06	5.73E+05	6.10E-10	9.67E-18	2.44E+05	4.98E-05	1.52E+05	4.04E-05	3.05E+04	5.74E-06	1.32E-08	2.56E-06	2.20E-05	2.46E-06	3.54E-06	1.24E-06	0.00E+00	5.49E-08	1.93E-10	5.19E-21	1.97E-21	2.11E-33	9.08E-22	1.22E-34	1.24E-31	2.05E-29	4.86E-37	5.64E-28	1.35E-05	1.61E-34	2.24E-15	1.44E-13	1.31E-22	2.09E-35	2.89E-50	6.25E-42	1.35E-35	0.00E+00	2.61E-19	8.98E-08	4.01E-06	3.51E-23	3.03E-23	1.68E-06	1.42E-06	8.25E-20
2.02E-09	600	1.83E+19	0.00E+00	7.83E-06	5.73E+05	6.10E-10	1.07E-17	2.44E+05	5.23E-05	1.52E+05	4.25E-05	3.05E+04	6.03E-06	1.39E-08	2.69E-06	2.31E-05	2.58E-06	3.72E-06	1.30E-06	0.00E+00	5.76E-08	2.02E-10	5.72E-21	2.16E-21	2.33E-33	1.00E-21	1.42E-34	1.34E-31	2.26E-29	5.59E-37	5.92E-28	1.42E-05	1.87E-34	2.36E-15	1.51E-13	1.38E-22	2.22E-35	3.23E-50	6.89E-42	1.49E-35	0.00E+00	2.88E-19	9.43E-08	4.21E-06	3.69E-23	3.19E-23	1.77E-06	1.49E-06	9.10E-20
2.03E-09	600	1.83E+19	0.00E+00	8.22E-06	5.73E+05	6.10E-10	1.17E-17	2.44E+05	5.49E-05	1.52E+05	4.46E-05	3.05E+04	6.33E-06	1.45E-08	2.82E-06	2.43E-05	2.71E-06	3.90E-06	1.37E-06	0.00E+00	6.05E-08	2.13E-10	6.31E-21	2.37E-21	2.57E-33	1.11E-21	1.64E-34	1.46E-31	2.49E-29	6.43E-37	6.22E-28	1.49E-05	2.16E-34	2.48E-15	1.59E-13	1.45E-22	2.37E-35	3.64E-50	7.60E-42	1.64E-35	0.00E+00	3.17E-19	9.90E-08	4.43E-06	3.87E-23	3.35E-23	1.86E-06	1.57E-06	1.00E-19
2.04E-09	600	1.83E+19	0.00E+00	8.63E-06	5.73E+05	6.10E-10	1.29E-17	2.44E+05	5.77E-05	1.52E+05	4.68E-05	3.05E+04	6.65E-06	1.53E-08	2.97E-06	2.55E-05	2.85E-06	4.10E-06	1.44E-06	0.00E+00	6.36E-08	2.23E-10	6.96E-21	2.61E-21	2.83E-33	1.22E-21	1.90E-34	1.59E-31	2.75E-29	7.40E-37	6.54E-28	1.56E-05	2.51E-34	2.60E-15	1.67E-13	1.52E-22	2.52E-35	4.12E-50	8.39E-42	1.81E-35	0.00E+00	3.50E-19	1.04E-07	4.65E-06	4.07E-23	3.51E-23	1.95E-06	1.65E-06	1.11E-19
2.05E-09	600	1.83E+19	0.00E+00	9.07E-06	5.73E+05	6.10E-10	1.42E-17	2.44E+05	6.06E-05	1.52E+05	4.92E-05	3.05E+04	6.98E-06	1.60E-08	3.11E-06	2.68E-05	2.99E-06	4.31E-06	1.51E-06	0.00E+00	6.68E-08	2.34E-10	7.68E-21	2.86E-21	3.12E-33	1.34E-21	2.20E-34	1.73E-31	3.03E-29	8.53E-37	6.87E-28	1.64E-05	2.90E-34	2.73E-15	1.75E-13	1.60E-22	2.69E-35	4.68E-50	9.25E-42	2.00E-35	0.00E+00	3.86E-19	1.09E-07	4.88E-06	4.27E-23	3.69E-23	2.05E-06	1.73E-06	1.22E-19
2.06E-09	600	1.83E+19	0.00E+00	9.52E-06	5.73E+05	6.10E-10	1.57E-17	2.44E+05	6.36E-05	1.52E+05	5.16E-05	3.05E+04	7.33E-06	1.68E-08	3.27E-06	2.81E-05	3.14E-06	4.52E-06	1.59E-06	0.00E+00	7.01E-08	2.46E-10	8.47E-21	3.14E-21	3.45E-33	1.48E-21	2.55E-34	1.88E-31	3.34E-29	9.82E-37	7.21E-28	1.72E-05	3.36E-34	2.87E-15	1.84E-13	1.68E-22	2.87E-35	5.32E-50	1.02E-41	2.20E-35	0.00E+00	4.26E-19	1.15E-07	5.13E-06	4.49E-23	3.88E-23	2.15E-06	1.82E-06	1.35E-19
2.07E-09	600	1.83E+19	0.00E+00	1.00E-05	5.73E+05	6.10E-10	1.73E-17	2.44E+05	6.68E-05	1.52E+05	5.42E-05	3.05E+04	7.70E-06	1.77E-08	3.43E-06	2.95E-05	3.30E-06	4.75E-06	1.67E-06	0.00E+00	7.36E-08	2.59E-10	9.34E-21	3.45E-21	3.80E-33	1.64E-21	2.96E-34	2.05E-31	3.69E-29	1.13E-36	7.58E-28	1.81E-05	3.90E-34	3.01E-15	1.93E-13	1.76E-22	3.07E-35	6.05E-50	1.13E-41	2.43E-35	0.00E+00	4.70E-19	1.20E-07	5.38E-06	4.71E-23	4.07E-23	2.26E-06	1.91E-06	1.49E-19
2.08E-09	600	1.83E+19	0.00E+00	1.05E-05	5.73E+05	6.10E-10	1.90E-17	2.44E+05	7.02E-05	1.52E+05	5.70E-05	3.05E+04	8.09E-06	1.86E-08	3.61E-06	3.10E-05	3.47E-06	4.99E-06	1.75E-06	0.00E+00	7.73E-08	2.72E-10	1.03E-20	3.80E-21	4.19E-33	1.80E-21	3.42E-34	2.23E-31	4.07E-29	1.30E-36	7.96E-28	1.90E-05	4.51E-34	3.16E-15	2.03E-13	1.85E-22	3.28E-35	6.89E-50	1.24E-41	2.68E-35	0.00E+00	5.18E-19	1.26E-07	5.65E-06	4.95E-23	4.28E-23	2.37E-06	2.00E-06	1.64E-19
2.09E-09	600	1.83E+19	0.00E+00	1.10E-05	5.73E+05	6.10E-10	2.10E-17	2.44E+05	7.37E-05	1.52E+05	5.98E-05	3.05E+04	8.49E-06	1.95E-08	3.79E-06	3.26E-05	3.64E-06	5.24E-06	1.84E-06	0.00E+00	8.12E-08	2.85E-10	1.14E-20	4.17E-21	4.62E-33	1.99E-21	3.97E-34	2.44E-31	4.48E-29	1.50E-36	8.37E-28	2.00E-05	5.23E-34	3.32E-15	2.13E-13	1.94E-22	3.52E-35	7.86E-50	1.37E-41	2.96E-35	0.00E+00	5.71E-19	1.33E-07	5.94E-06	5.20E-23	4.49E-23	2.49E-06	2.11E-06	1.81E-19
2.10E-09	600	1.83E+19	0.00E+00	1.16E-05	5.73E+05	6.10E-10	2.31E-17	2.44E+05	7.74E-05	1.52E+05	6.28E-05	3.05E+04	8.92E-06	2.05E-08	3.98E-06	3.42E-05	3.82E-06	5.50E-06	1.93E-06	0.00E+00	8.53E-08	3.00E-10	1.25E-20	4.59E-21	5.10E-33	2.19E-21	4.59E-34	2.66E-31	4.95E-29	1.73E-36	8.79E-28	2.10E-05	6.05E-34	3.49E-15	2.24E-13	2.04E-22	3.78E-35	8.97E-50	1.51E-41	3.26E-35	0.00E+00	6.30E-19	1.40E-07	6.23E-06	5.46E-23	4.72E-23	2.62E-06	2.21E-06	1.99E-19
2.11E-09	600	1.83E+19	0.00E+00	1.22E-05	5.73E+05	6.10E-10	2.55E-17	2.44E+05	8.13E-05	1.52E+05	6.60E-05	3.05E+04	9.37E-06	2.15E-08	4.18E-06	3.59E-05	4.02E-06	5.78E-06	2.03E-06	0.00E+00	8.96E-08	3.15E-10	1.38E-20	5.04E-21	5.63E-33	2.42E-21	5.32E-34	2.90E-31	5.46E-29	2.00E-36	9.23E-28	2.20E-05	7.01E-34	3.66E-15	2.35E-13	2.14E-22	4.06E-35	1.03E-49	1.67E-41	3.60E-35	0.00E+00	6.95E-19	1.47E-07	6.55E-06	5.73E-23	4.95E-23	2.75E-06	2.32E-06	2.20E-19
2.12E-09	600	1.83E+19	0.00E+00	1.28E-05	5.73E+05	6.10E-10	2.81E-17	2.44E+05	8.54E-05	1.52E+05	6.93E-05	3.05E+04	9.84E-06	2.26E-08	4.39E-06	3.77E-05	4.22E-06	6.07E-06	2.13E-06	0.00E+00	9.41E-08	3.30E-10	1.52E-20	5.54E-21	6.21E-33	2.67E-21	6.16E-34	3.16E-31	6.02E-29	2.30E-36	9.70E-28	2.31E-05	8.12E-34	3.85E-15	2.47E-13	2.25E-22	4.37E-35	1.17E-49	1.84E-41	3.97E-35	0.00E+00	7.67E-19	1.54E-07	6.88E-06	6.02E-23	5.20E-23	2.89E-06	2.44E-06	2.42E-19
2.13E-09	600	1.83E+19	0.00E+00	1.34E-05	5.73E+05	6.10E-10	3.09E-17	2.44E+05	8.97E-05	1.52E+05	7.28E-05	3.05E+04	1.03E-05	2.37E-08	4.61E-06	3.96E-05	4.43E-06	6.37E-06	2.24E-06	0.00E+00	9.88E-08	3.47E-10	1.68E-20	6.10E-21	6.84E-33	2.94E-21	7.14E-34	3.45E-31	6.64E-29	2.65E-36	1.02E-27	2.43E-05	9.41E-34	4.04E-15	2.59E-13	2.36E-22	4.72E-35	1.34E-49	2.03E-41	4.38E-35	0.00E+00	8.46E-19	1.62E-07	7.22E-06	6.32E-23	5.46E-23	3.03E-06	2.56E-06	2.67E-19
2.14E-09	600	1.83E+19	0.00E+00	1.41E-05	5.73E+05	6.10E-10	3.41E-17	2.44E+05	9.42E-05	1.52E+05	7.64E-05	3.05E+04	1.09E-05	2.49E-08	4.84E-06	4.16E-05	4.65E-06	6.69E-06	2.35E-06	0.00E+00	1.04E-07	3.64E-10	1.85E-20	6.71E-21	7.55E-33	3.25E-21	8.27E-34	3.77E-31	7.32E-29	3.06E-36	1.07E-27	2.55E-05	1.09E-33	4.24E-15	2.72E-13	2.48E-22	5.10E-35	1.54E-49	2.24E-41	4.83E-35	0.00E+00	9.33E-19	1.70E-07	7.58E-06	6.64E-23	5.74E-23	3.18E-06	2.69E-06	2.95E-19
2.15E-09	600	1.83E+19	0.00E+00	1.48E-05	5.73E+05	6.10E-10	3.76E-17	2.44E+05	9.89E-05	1.52E+05	8.03E-05	3.05E+04	1.14E-05	2.62E-08	5.08E-06	4.37E-05	4.88E-06	7.03E-06	2.47E-06	0.00E+00	1.09E-07	3.83E-10	2.05E-20	7.38E-21	8.33E-33	3.58E-21	9.58E-34	4.12E-31	8.07E-29	3.53E-36	1.12E-27	2.68E-05	1.26E-33	4.46E-15	2.86E-13	2.61E-22	5.52E-35	1.77E-49	2.47E-41	5.33E-35	0.00E+00	1.03E-18	1.78E-07	7.96E-06	6.97E-23	6.02E-23	3.34E-06	2.82E-06	3.25E-19
2.16E-09	600	1.83E+19	0.00E+00	1.55E-05	5.73E+05	6.10E-10	4.14E-17	2.44E+05	1.04E-04	1.52E+05	8.43E-05	3.05E+04	1.20E-05	2.75E-08	5.34E-06	4.59E-05	5.13E-06	7.38E-06	2.59E-06	0.00E+00	1.14E-07	4.02E-10	2.26E-20	8.12E-21	9.19E-33	3.95E-21	1.11E-33	4.51E-31	8.90E-29	4.08E-36	1.18E-27	2.81E-05	1.46E-33	4.68E-15	3.00E-13	2.74E-22	5.99E-35	2.03E-49	2.72E-41	5.88E-35	0.00E+00	1.13E-18	1.87E-07	8.36E-06	7.32E-23	6.33E-23	3.51E-06	2.97E-06	3.59E-19
2.17E-09	600	1.83E+19	0.00E+00	1.63E-05	5.73E+05	6.10E-10	4.56E-17	2.44E+05	1.09E-04	1.52E+05	8.85E-05	3.05E+04	1.26E-05	2.89E-08	5.61E-06	4.82E-05	5.39E-06	7.75E-06	2.72E-06	0.00E+00	1.20E-07	4.22E-10	2.49E-20	8.93E-21	1.01E-32	4.36E-21	1.29E-33	4.93E-31	9.82E-29	4.71E-36	1.24E-27	2.95E-05	1.69E-33	4.92E-15	3.15E-13	2.88E-22	6.51E-35	2.33E-49	3.00E-41	6.48E-35	0.00E+00	1.25E-18	1.97E-07	8.78E-06	7.69E-23	6.64E-23	3.69E-06	3.12E-06	3.96E-19
2.18E-09	600	1.83E+19	0.00E+00	1.71E-05	5.73E+05	6.10E-10	5.03E-17	2.44E+05	1.15E-04	1.52E+05	9.30E-05	3.05E+04	1.32E-05	3.03E-08	5.89E-06	5.06E-05	5.66E-06	8.14E-06	2.86E-06	0.00E+00	1.26E-07	4.43E-10	2.74E-20	9.83E-21	1.12E-32	4.81E-21	1.49E-33	5.39E-31	1.08E-28	5.43E-36	1.30E-27	3.10E-05	1.96E-33	5.16E-15	3.31E-13	3.02E-22	7.09E-35	2.68E-49	3.31E-41	7.15E-35	0.00E+00	1.38E-18	2.06E-07	9.23E-06	8.08E-23	6.98E-23	3.87E-06	3.27E-06	4.36E-19
2.19E-09	600	1.83E+19	0.00E+00	1.80E-05	5.73E+05	6.10E-10	5.55E-17	2.44E+05	1.20E-04	1.52E+05	9.76E-05	3.05E+04	1.39E-05	3.19E-08	6.18E-06	5.32E-05	5.94E-06	8.55E-06	3.00E-06	0.00E+00	1.33E-07	4.65E-10	3.03E-20	1.08E-20	1.23E-32	5.30E-21	1.72E-33	5.90E-31	1.19E-28	6.27E-36	1.37E-27	3.26E-05	2.27E-33	5.42E-15	3.47E-13	3.17E-22	7.74E-35	3.08E-49	3.66E-41	7.89E-35	0.00E+00	1.52E-18	2.17E-07	9.69E-06	8.48E-23	7.33E-23	4.07E-06	3.44E-06	4.81E-19
2.20E-09	600	1.83E+19	0.00E+00	1.89E-05	5.73E+05	6.10E-10	6.11E-17	2.44E+05	1.26E-04	1.52E+05	1.03E-04	3.05E+04	1.46E-05	3.35E-08	6.49E-06	5.58E-05	6.24E-06	8.98E-06	3.15E-06	0.00E+00	1.39E-07	4.89E-10	3.34E-20	1.19E-20	1.36E-32	5.85E-21	2.00E-33	6.45E-31	1.32E-28	7.24E-36	1.44E-27	3.42E-05	2.63E-33	5.69E-15	3.65E-13	3.33E-22	8.47E-35	3.55E-49	4.03E-41	8.70E-35	0.00E+00	1.68E-18	2.28E-07	1.02E-05	8.91E-23	7.70E-23	4.27E-06	3.61E-06	5.31E-19
2.21E-09	600	1.83E+19	0.00E+00	1.99E-05	5.73E+05	6.10E-10	6.74E-17	2.44E+05	1.33E-04	1.52E+05	1.08E-04	3.05E+04	1.53E-05	3.51E-08	6.82E-06	5.86E-05	6.55E-06	9.43E-06	3.31E-06	0.00E+00	1.46E-07	5.13E-10	3.68E-20	1.31E-20	1.50E-32	6.45E-21	2.31E-33	7.07E-31	1.45E-28	8.36E-36	1.51E-27	3.59E-05	3.05E-33	5.98E-15	3.83E-13	3.50E-22	9.29E-35	4.08E-49	4.45E-41	9.60E-35	0.00E+00	1.85E-18	2.39E-07	1.07E-05	9.36E-23	8.08E-23	4.48E-06	3.79E-06	5.85E-19
2.22E-09	600	1.83E+19	0.00E+00	2.08E-05	5.73E+05	6.10E-10	7.43E-17	2.44E+05	1.39E-04	1.52E+05	1.13E-04	3.05E+04	1.61E-05	3.69E-08	7.16E-06	6.16E-05	6.88E-06	9.90E-06	3.47E-06	0.00E+00	1.54E-07	5.39E-10	4.06E-20	1.44E-20	1.65E-32	7.11E-21	2.68E-33	7.74E-31	1.60E-28	9.66E-36	1.59E-27	3.77E-05	3.53E-33	6.28E-15	4.02E-13	3.68E-22	1.02E-34	4.70E-49	4.91E-41	1.06E-34	0.00E+00	2.04E-18	2.51E-07	1.12E-05	9.83E-23	8.49E-23	4.71E-06	3.98E-06	6.46E-19
2.23E-09	600	1.83E+19	0.00E+00	2.19E-05	5.73E+05	6.10E-10	8.19E-17	2.44E+05	1.46E-04	1.52E+05	1.19E-04	3.05E+04	1.69E-05	3.88E-08	7.52E-06	6.47E-05	7.23E-06	1.04E-05	3.65E-06	0.00E+00	1.61E-07	5.66E-10	4.48E-20	1.59E-20	1.82E-32	7.84E-21	3.10E-33	8.48E-31	1.77E-28	1.12E-35	1.67E-27	3.96E-05	4.09E-33	6.60E-15	4.23E-13	3.86E-22	1.12E-34	5.42E-49	5.41E-41	1.17E-34	0.00E+00	2.25E-18	2.64E-07	1.18E-05	1.03E-22	8.91E-23	4.95E-06	4.18E-06	7.12E-19
2.24E-09	600	1.83E+19	0.00E+00	2.30E-05	5.73E+05	6.10E-10	9.03E-17	2.44E+05	1.54E-04	1.52E+05	1.25E-04	3.05E+04	1.77E-05	4.07E-08	7.90E-06	6.79E-05	7.59E-06	1.09E-05	3.83E-06	0.00E+00	1.69E-07	5.95E-10	4.94E-20	1.75E-20	2.01E-32	8.65E-21	3.60E-33	9.29E-31	1.95E-28	1.29E-35	1.75E-27	4.16E-05	4.74E-33	6.93E-15	4.44E-13	4.05E-22	1.24E-34	6.25E-49	5.97E-41	1.29E-34	0.00E+00	2.48E-18	2.77E-07	1.24E-05	1.08E-22	9.36E-23	5.19E-06	4.39E-06	7.85E-19
2.25E-09	600	1.83E+19	0.00E+00	2.41E-05	5.73E+05	6.10E-10	9.95E-17	2.44E+05	1.61E-04	1.52E+05	1.31E-04	3.05E+04	1.86E-05	4.27E-08	8.30E-06	7.13E-05	7.97E-06	1.15E-05	4.02E-06	0.00E+00	1.78E-07	6.25E-10	5.45E-20	1.92E-20	2.22E-32	9.54E-21	4.16E-33	1.02E-30	2.15E-28	1.49E-35	1.84E-27	4.37E-05	5.49E-33	7.27E-15	4.66E-13	4.26E-22	1.37E-34	7.21E-49	6.58E-41	1.42E-34	0.00E+00	2.74E-18	2.91E-07	1.30E-05	1.14E-22	9.83E-23	5.45E-06	4.61E-06	8.66E-19
2.26E-09	600	1.83E+19	0.00E+00	2.54E-05	5.73E+05	6.10E-10	1.10E-16	2.44E+05	1.69E-04	1.52E+05	1.38E-04	3.05E+04	1.95E-05	4.49E-08	8.71E-06	7.49E-05	8.37E-06	1.20E-05	4.23E-06	0.00E+00	1.87E-07	6.56E-10	6.01E-20	2.12E-20	2.45E-32	1.05E-20	4.82E-33	1.12E-30	2.37E-28	1.72E-35	1.93E-27	4.59E-05	6.36E-33	7.64E-15	4.89E-13	4.47E-22	1.52E-34	8.33E-49	7.26E-41	1.57E-34	0.00E+00	3.02E-18	3.05E-07	1.37E-05	1.20E-22	1.03E-22	5.73E-06	4.84E-06	9.55E-19
2.27E-09	600	1.83E+19	0.00E+00	2.66E-05	5.73E+05	6.10E-10	1.21E-16	2.44E+05	1.78E-04	1.52E+05	1.44E-04	3.05E+04	2.05E-05	4.71E-08	9.15E-06	7.87E-05	8.79E-06	1.26E-05	4.44E-06	0.00E+00	1.96E-07	6.89E-10	6.63E-20	2.33E-20	2.70E-32	1.16E-20	5.59E-33	1.23E-30	2.62E-28	1.99E-35	2.03E-27	4.82E-05	7.36E-33	8.02E-15	5.14E-13	4.70E-22	1.69E-34	9.61E-49	8.01E-41	1.73E-34	0.00E+00	3.33E-18	3.21E-07	1.43E-05	1.26E-22	1.08E-22	6.02E-06	5.08E-06	1.05E-18
2.28E-09	600	1.83E+19	0.00E+00	2.80E-05	5.73E+05	6.10E-10	1.33E-16	2.44E+05	1.87E-04	1.52E+05	1.52E-04	3.05E+04	2.15E-05	4.95E-08	9.61E-06	8.26E-05	9.23E-06	1.33E-05	4.66E-06	0.00E+00	2.06E-07	7.23E-10	7.31E-20	2.57E-20	2.98E-32	1.28E-20	6.47E-33	1.34E-30	2.89E-28	2.30E-35	2.13E-27	5.06E-05	8.53E-33	8.43E-15	5.40E-13	4.93E-22	1.89E-34	1.11E-48	8.84E-41	1.91E-34	0.00E+00	3.67E-18	3.37E-07	1.51E-05	1.32E-22	1.14E-22	6.32E-06	5.34E-06	1.16E-18
2.29E-09	600	1.83E+19	0.00E+00	2.94E-05	5.73E+05	6.10E-10	1.47E-16	2.44E+05	1.96E-04	1.52E+05	1.59E-04	3.05E+04	2.26E-05	5.20E-08	1.01E-05	8.68E-05	9.70E-06	1.40E-05	4.90E-06	0.00E+00	2.16E-07	7.60E-10	8.06E-20	2.83E-20	3.28E-32	1.41E-20	7.50E-33	1.47E-30	3.18E-28	2.66E-35	2.24E-27	5.32E-05	9.88E-33	8.85E-15	5.67E-13	5.18E-22	2.11E-34	1.28E-48	9.75E-41	2.10E-34	0.00E+00	4.05E-18	3.54E-07	1.58E-05	1.38E-22	1.20E-22	6.64E-06	5.61E-06	1.28E-18
2.30E-09	600	1.83E+19	0.00E+00	3.08E-05	5.73E+05	6.10E-10	1.62E-16	2.44E+05	2.06E-04	1.52E+05	1.67E-04	3.05E+04	2.38E-05	5.46E-08	1.06E-05	9.11E-05	1.02E-05	1.47E-05	5.14E-06	0.00E+00	2.27E-07	7.98E-10	8.89E-20	3.12E-20	3.62E-32	1.56E-20	8.68E-33	1.62E-30	3.51E-28	3.07E-35	2.35E-27	5.58E-05	1.14E-32	9.29E-15	5.95E-13	5.44E-22	2.36E-34	1.48E-48	1.08E-40	2.32E-34	0.00E+00	4.47E-18	3.72E-07	1.66E-05	1.45E-22	1.26E-22	6.97E-06	5.89E-06	1.41E-18
2.31E-09	600	1.83E+19	0.00E+00	3.24E-05	5.73E+05	6.10E-10	1.79E-16	2.44E+05	2.16E-04	1.52E+05	1.76E-04	3.05E+04	2.50E-05	5.73E-08	1.11E-05	9.57E-05	1.07E-05	1.54E-05	5.40E-06	0.00E+00	2.39E-07	8.38E-10	9.81E-20	3.43E-20	4.00E-32	1.72E-20	1.01E-32	1.78E-30	3.87E-28	3.55E-35	2.47E-27	5.86E-05	1.33E-32	9.76E-15	6.25E-13	5.71E-22	2.64E-34	1.71E-48	1.19E-40	2.56E-34	0.00E+00	4.93E-18	3.90E-07	1.74E-05	1.53E-22	1.32E-22	7.32E-06	6.18E-06	1.56E-18
2.32E-09	600	1.83E+19	0.00E+00	3.40E-05	5.73E+05	6.10E-10	1.97E-16	2.44E+05	2.27E-04	1.52E+05	1.85E-04	3.05E+04	2.62E-05	6.02E-08	1.17E-05	1.00E-04	1.12E-05	1.62E-05	5.67E-06	0.00E+00	2.51E-07	8.80E-10	1.08E-19	3.78E-20	4.41E-32	1.89E-20	1.17E-32	1.95E-30	4.27E-28	4.11E-35	2.60E-27	6.16E-05	1.54E-32	1.02E-14	6.57E-13	6.00E-22	2.97E-34	1.98E-48	1.31E-40	2.82E-34	0.00E+00	5.44E-18	4.10E-07	1.83E-05	1.60E-22	1.39E-22	7.69E-06	6.49E-06	1.72E-18
2.33E-09	600	1.83E+19	0.00E+00	3.57E-05	5.73E+05	6.10E-10	2.17E-16	2.44E+05	2.39E-04	1.52E+05	1.94E-04	3.05E+04	2.75E-05	6.32E-08	1.23E-05	1.06E-04	1.18E-05	1.70E-05	5.95E-06	0.00E+00	2.63E-07	9.24E-10	1.19E-19	4.17E-20	4.86E-32	2.09E-20	1.35E-32	2.14E-30	4.71E-28	4.75E-35	2.73E-27	6.47E-05	1.78E-32	1.08E-14	6.90E-13	6.30E-22	3.34E-34	2.29E-48	1.44E-40	3.11E-34	0.00E+00	6.00E-18	4.30E-07	1.92E-05	1.68E-22	1.45E-22	8.07E-06	6.82E-06	1.90E-18
2.34E-09	600	1.83E+19	0.00E+00	3.75E-05	5.73E+05	6.10E-10	2.40E-16	2.44E+05	2.51E-04	1.52E+05	2.04E-04	3.05E+04	2.89E-05	6.64E-08	1.29E-05	1.11E-04	1.24E-05	1.78E-05	6.25E-06	0.00E+00	2.76E-07	9.71E-10	1.32E-19	4.59E-20	5.36E-32	2.30E-20	1.56E-32	2.35E-30	5.19E-28	5.49E-35	2.86E-27	6.79E-05	2.06E-32	1.13E-14	7.24E-13	6.62E-22	3.77E-34	2.65E-48	1.59E-40	3.43E-34	0.00E+00	6.61E-18	4.52E-07	2.02E-05	1.77E-22	1.53E-22	8.48E-06	7.16E-06	2.09E-18
2.35E-09	600	1.83E+19	0.00E+00	3.94E-05	5.73E+05	6.10E-10	2.64E-16	2.44E+05	2.63E-04	1.52E+05	2.14E-04	3.05E+04	3.04E-05	6.98E-08	1.35E-05	1.16E-04	1.30E-05	1.87E-05	6.57E-06	0.00E+00	2.90E-07	1.02E-09	1.45E-19	5.06E-20	5.91E-32	2.54E-20	1.81E-32	2.58E-30	5.73E-28	6.35E-35	3.01E-27	7.13E-05	2.39E-32	1.19E-14	7.61E-13	6.95E-22	4.25E-34	3.06E-48	1.76E-40	3.79E-34	0.00E+00	7.29E-18	4.75E-07	2.12E-05	1.86E-22	1.60E-22	8.90E-06	7.52E-06	2.31E-18
2.36E-09	600	1.83E+19	0.00E+00	4.14E-05	5.73E+05	6.10E-10	2.91E-16	2.44E+05	2.77E-04	1.52E+05	2.24E-04	3.05E+04	3.19E-05	7.33E-08	1.42E-05	1.22E-04	1.37E-05	1.97E-05	6.90E-06	0.00E+00	3.05E-07	1.07E-09	1.60E-19	5.57E-20	6.52E-32	2.80E-20	2.10E-32	2.84E-30	6.32E-28	7.35E-35	3.16E-27	7.49E-05	2.76E-32	1.25E-14	7.99E-13	7.30E-22	4.81E-34	3.54E-48	1.94E-40	4.18E-34	0.00E+00	8.05E-18	4.98E-07	2.23E-05	1.95E-22	1.68E-22	9.35E-06	7.90E-06	2.54E-18
2.37E-09	600	1.83E+19	0.00E+00	4.35E-05	5.73E+05	6.10E-10	3.21E-16	2.44E+05	2.90E-04	1.52E+05	2.36E-04	3.05E+04	3.35E-05	7.69E-08	1.49E-05	1.28E-04	1.43E-05	2.06E-05	7.24E-06	0.00E+00	3.20E-07	1.12E-09	1.77E-19	6.14E-20	7.19E-32	3.09E-20	2.43E-32	3.12E-30	6.97E-28	8.50E-35	3.32E-27	7.87E-05	3.20E-32	1.31E-14	8.39E-13	7.67E-22	5.45E-34	4.10E-48	2.14E-40	4.61E-34	0.00E+00	8.87E-18	5.23E-07	2.34E-05	2.05E-22	1.77E-22	9.82E-06	8.30E-06	2.81E-18
2.38E-09	600	1.83E+19	0.00E+00	4.56E-05	5.73E+05	6.10E-10	3.54E-16	2.44E+05	3.05E-04	1.52E+05	2.48E-04	3.05E+04	3.52E-05	8.08E-08	1.57E-05	1.35E-04	1.51E-05	2.17E-05	7.61E-06	0.00E+00	3.36E-07	1.18E-09	1.95E-19	6.77E-20	7.93E-32	3.41E-20	2.81E-32	3.43E-30	7.68E-28	9.83E-35	3.49E-27	8.26E-05	3.71E-32	1.38E-14	8.81E-13	8.05E-22	6.19E-34	4.74E-48	2.36E-40	5.08E-34	0.00E+00	9.79E-18	5.50E-07	2.46E-05	2.15E-22	1.86E-22	1.03E-05	8.71E-06	3.09E-18
2.39E-09	600	1.83E+19	0.00E+00	4.79E-05	5.73E+05	6.10E-10	3.90E-16	2.44E+05	3.20E-04	1.52E+05	2.60E-04	3.05E+04	3.69E-05	8.49E-08	1.65E-05	1.42E-04	1.58E-05	2.28E-05	7.99E-06	0.00E+00	3.53E-07	1.24E-09	2.15E-19	7.46E-20	8.75E-32	3.76E-20	3.26E-32	3.77E-30	8.47E-28	1.14E-34	3.66E-27	8.67E-05	4.29E-32	1.44E-14	9.25E-13	8.46E-22	7.04E-34	5.48E-48	2.60E-40	5.60E-34	0.00E+00	1.08E-17	5.77E-07	2.58E-05	2.26E-22	1.95E-22	1.08E-05	9.15E-06	3.41E-18
2.40E-09	600	1.83E+19	0.00E+00	5.03E-05	5.73E+05	6.10E-10	4.30E-16	2.44E+05	3.36E-04	1.52E+05	2.73E-04	3.05E+04	3.88E-05	8.91E-08	1.73E-05	1.49E-04	1.66E-05	2.39E-05	8.39E-06	0.00E+00	3.71E-07	1.30E-09	2.37E-19	8.22E-20	9.65E-32	4.15E-20	3.77E-32	4.14E-30	9.35E-28	1.32E-34	3.85E-27	9.11E-05	4.97E-32	1.52E-14	9.72E-13	8.88E-22	8.01E-34	6.34E-48	2.87E-40	6.18E-34	0.00E+00	1.19E-17	6.06E-07	2.71E-05	2.37E-22	2.05E-22	1.14E-05	9.61E-06	3.76E-18
2.41E-09	600	1.83E+19	0.00E+00	5.29E-05	5.73E+05	6.10E-10	4.75E-16	2.44E+05	3.53E-04	1.52E+05	2.87E-04	3.05E+04	4.07E-05	9.36E-08	1.82E-05	1.56E-04	1.75E-05	2.51E-05	8.81E-06	0.00E+00	3.89E-07	1.37E-09	2.61E-19	9.06E-20	1.06E-31	4.58E-20	4.37E-32	4.56E-30	1.03E-27	1.52E-34	4.04E-27	9.57E-05	5.76E-32	1.59E-14	1.02E-12	9.33E-22	9.13E-34	7.34E-48	3.16E-40	6.82E-34	0.00E+00	1.31E-17	6.37E-07	2.85E-05	2.49E-22	2.15E-22	1.19E-05	1.01E-05	4.15E-18
2.42E-09	600	1.83E+19	0.00E+00	5.55E-05	5.73E+05	6.10E-10	5.23E-16	2.44E+05	3.71E-04	1.52E+05	3.01E-04	3.05E+04	4.28E-05	9.83E-08	1.91E-05	1.64E-04	1.83E-05	2.64E-05	9.25E-06	0.00E+00	4.09E-07	1.44E-09	2.88E-19	9.98E-20	1.17E-31	5.05E-20	5.06E-32	5.01E-30	1.14E-27	1.76E-34	4.24E-27	1.00E-04	6.67E-32	1.67E-14	1.07E-12	9.80E-22	1.04E-33	8.50E-48	3.49E-40	7.52E-34	0.00E+00	1.45E-17	6.69E-07	2.99E-05	2.62E-22	2.26E-22	1.25E-05	1.06E-05	4.58E-18
2.43E-09	600	1.83E+19	0.00E+00	5.83E-05	5.73E+05	6.10E-10	5.77E-16	2.44E+05	3.90E-04	1.52E+05	3.16E-04	3.05E+04	4.49E-05	1.03E-07	2.00E-05	1.72E-04	1.93E-05	2.77E-05	9.72E-06	0.00E+00	4.30E-07	1.51E-09	3.18E-19	1.10E-19	1.29E-31	5.57E-20	5.87E-32	5.51E-30	1.25E-27	2.04E-34	4.46E-27	1.06E-04	7.73E-32	1.76E-14	1.13E-12	1.03E-21	1.19E-33	9.83E-48	3.85E-40	8.30E-34	0.00E+00	1.60E-17	7.02E-07	3.14E-05	2.75E-22	2.37E-22	1.32E-05	1.11E-05	5.05E-18
2.44E-09	600	1.83E+19	0.00E+00	6.12E-05	5.73E+05	6.10E-10	6.36E-16	2.44E+05	4.09E-04	1.52E+05	3.32E-04	3.05E+04	4.72E-05	1.08E-07	2.10E-05	1.81E-04	2.02E-05	2.91E-05	1.02E-05	0.00E+00	4.51E-07	1.58E-09	3.50E-19	1.21E-19	1.43E-31	6.14E-20	6.79E-32	6.06E-30	1.38E-27	2.36E-34	4.68E-27	1.11E-04	8.95E-32	1.84E-14	1.18E-12	1.08E-21	1.36E-33	1.14E-47	4.24E-40	9.15E-34	0.00E+00	1.76E-17	7.38E-07	3.30E-05	2.89E-22	2.49E-22	1.38E-05	1.17E-05	5.57E-18
2.45E-09	600	1.83E+19	0.00E+00	6.43E-05	5.73E+05	6.10E-10	7.02E-16	2.44E+05	4.30E-04	1.52E+05	3.49E-04	3.05E+04	4.95E-05	1.14E-07	2.21E-05	1.90E-04	2.12E-05	3.05E-05	1.07E-05	0.00E+00	4.74E-07	1.66E-09	3.86E-19	1.34E-19	1.57E-31	6.77E-20	7.87E-32	6.67E-30	1.53E-27	2.73E-34	4.92E-27	1.16E-04	1.04E-31	1.94E-14	1.24E-12	1.13E-21	1.56E-33	1.32E-47	4.68E-40	1.01E-33	0.00E+00	1.94E-17	7.75E-07	3.46E-05	3.03E-22	2.62E-22	1.45E-05	1.23E-05	6.14E-18
2.46E-09	600	1.83E+19	0.00E+00	6.75E-05	5.73E+05	6.10E-10	7.74E-16	2.44E+05	4.51E-04	1.52E+05	3.66E-04	3.05E+04	5.20E-05	1.20E-07	2.32E-05	1.99E-04	2.23E-05	3.21E-05	1.13E-05	0.00E+00	4.98E-07	1.75E-09	4.26E-19	1.47E-19	1.74E-31	7.47E-20	9.12E-32	7.34E-30	1.68E-27	3.16E-34	5.16E-27	1.22E-04	1.20E-31	2.03E-14	1.30E-12	1.19E-21	1.78E-33	1.53E-47	5.16E-40	1.11E-33	0.00E+00	2.14E-17	8.13E-07	3.64E-05	3.18E-22	2.75E-22	1.53E-05	1.29E-05	6.78E-18
2.47E-09	600	1.83E+19	0.00E+00	7.09E-05	5.73E+05	6.10E-10	8.54E-16	2.44E+05	4.74E-04	1.52E+05	3.85E-04	3.05E+04	5.46E-05	1.26E-07	2.44E-05	2.09E-04	2.34E-05	3.37E-05	1.18E-05	0.00E+00	5.23E-07	1.83E-09	4.70E-19	1.62E-19	1.92E-31	8.24E-20	1.06E-31	8.08E-30	1.86E-27	3.65E-34	5.42E-27	1.28E-04	1.39E-31	2.14E-14	1.37E-12	1.25E-21	2.04E-33	1.77E-47	5.69E-40	1.23E-33	0.00E+00	2.36E-17	8.54E-07	3.82E-05	3.34E-22	2.89E-22	1.60E-05	1.35E-05	7.47E-18
2.48E-09	600	1.83E+19	0.00E+00	7.45E-05	5.73E+05	6.10E-10	9.41E-16	2.44E+05	4.98E-04	1.52E+05	4.04E-04	3.05E+04	5.74E-05	1.32E-07	2.56E-05	2.20E-04	2.46E-05	3.54E-05	1.24E-05	0.00E+00	5.49E-07	1.93E-09	5.19E-19	1.79E-19	2.11E-31	9.08E-20	1.22E-31	8.89E-30	2.05E-27	4.23E-34	5.70E-27	1.35E-04	1.61E-31	2.24E-14	1.44E-12	1.31E-21	2.35E-33	2.05E-47	6.28E-40	1.35E-33	0.00E+00	2.61E-17	8.97E-07	4.01E-05	3.51E-22	3.03E-22	1.68E-05	1.42E-05	8.24E-18
2.49E-09	600	1.83E+19	0.00E+00	7.82E-05	5.73E+05	6.10E-10	1.04E-15	2.44E+05	5.23E-04	1.52E+05	4.24E-04	3.05E+04	6.03E-05	1.38E-07	2.69E-05	2.31E-04	2.58E-05	3.72E-05	1.30E-05	0.00E+00	5.76E-07	2.02E-09	5.72E-19	1.97E-19	2.33E-31	1.00E-19	1.42E-31	9.78E-30	2.26E-27	4.89E-34	5.98E-27	1.42E-04	1.87E-31	2.36E-14	1.51E-12	1.38E-21	2.69E-33	2.37E-47	6.93E-40	1.49E-33	0.00E+00	2.87E-17	9.42E-07	4.21E-05	3.69E-22	3.18E-22	1.77E-05	1.49E-05	9.09E-18
2.50E-09	600	1.83E+19	0.00E+00	8.22E-05	5.73E+05	6.10E-10	1.14E-15	2.44E+05	5.49E-04	1.52E+05	4.46E-04	3.05E+04	6.33E-05	1.45E-07	2.82E-05	2.43E-04	2.71E-05	3.90E-05	1.37E-05	0.00E+00	6.05E-07	2.13E-09	6.31E-19	2.18E-19	2.57E-31	1.10E-19	1.64E-31	1.08E-29	2.49E-27	5.66E-34	6.29E-27	1.49E-04	2.16E-31	2.47E-14	1.59E-12	1.45E-21	3.10E-33	2.74E-47	7.64E-40	1.65E-33	0.00E+00	3.17E-17	9.89E-07	4.42E-05	3.87E-22	3.34E-22	1.86E-05	1.57E-05	1.00E-17
2.51E-09	600	1.83E+19	0.00E+00	8.63E-05	5.73E+05	6.10E-10	1.26E-15	2.44E+05	5.77E-04	1.52E+05	4.68E-04	3.05E+04	6.65E-05	1.53E-07	2.96E-05	2.55E-04	2.85E-05	4.10E-05	1.44E-05	0.00E+00	6.36E-07	2.23E-09	6.96E-19	2.40E-19	2.83E-31	1.22E-19	1.90E-31	1.19E-29	2.75E-27	6.56E-34	6.60E-27	1.56E-04	2.50E-31	2.60E-14	1.67E-12	1.52E-21	3.56E-33	3.17E-47	8.43E-40	1.82E-33	0.00E+00	3.50E-17	1.04E-06	4.64E-05	4.07E-22	3.51E-22	1.95E-05	1.65E-05	1.11E-17
2.52E-09	600	1.83E+19	0.00E+00	9.06E-05	5.73E+05	6.10E-10	1.39E-15	2.44E+05	6.05E-04	1.52E+05	4.91E-04	3.05E+04	6.98E-05	1.60E-07	3.11E-05	2.68E-04	2.99E-05	4.30E-05	1.51E-05	0.00E+00	6.68E-07	2.34E-09	7.67E-19	2.64E-19	3.13E-31	1.34E-19	2.20E-31	1.31E-29	3.03E-27	7.59E-34	6.94E-27	1.64E-04	2.90E-31	2.73E-14	1.75E-12	1.60E-21	4.10E-33	3.68E-47	9.29E-40	2.00E-33	0.00E+00	3.86E-17	1.09E-06	4.88E-05	4.27E-22	3.69E-22	2.05E-05	1.73E-05	1.22E-17
2.53E-09	600	1.83E+19	0.00E+00	9.52E-05	5.73E+05	6.10E-10	1.54E-15	2.44E+05	6.36E-04	1.52E+05	5.16E-04	3.05E+04	7.33E-05	1.68E-07	3.27E-05	2.81E-04	3.14E-05	4.52E-05	1.59E-05	0.00E+00	7.01E-07	2.46E-09	8.46E-19	2.91E-19	3.45E-31	1.48E-19	2.55E-31	1.44E-29	3.34E-27	8.78E-34	7.29E-27	1.72E-04	3.36E-31	2.87E-14	1.84E-12	1.68E-21	4.72E-33	4.26E-47	1.03E-39	2.21E-33	0.00E+00	4.25E-17	1.15E-06	5.12E-05	4.48E-22	3.87E-22	2.15E-05	1.82E-05	1.35E-17
2.54E-09	600	1.83E+19	0.00E+00	9.99E-05	5.73E+05	6.10E-10	1.69E-15	2.44E+05	6.68E-04	1.52E+05	5.42E-04	3.05E+04	7.70E-05	1.77E-07	3.43E-05	2.95E-04	3.30E-05	4.75E-05	1.67E-05	0.00E+00	7.36E-07	2.59E-09	9.33E-19	3.21E-19	3.80E-31	1.63E-19	2.95E-31	1.58E-29	3.68E-27	1.02E-33	7.65E-27	1.81E-04	3.89E-31	3.01E-14	1.93E-12	1.76E-21	5.43E-33	4.93E-47	1.13E-39	2.44E-33	0.00E+00	4.69E-17	1.20E-06	5.38E-05	4.71E-22	4.07E-22	2.26E-05	1.91E-05	1.48E-17
2.55E-09	600	1.83E+19	0.00E+00	1.05E-04	5.73E+05	6.10E-10	1.87E-15	2.44E+05	7.01E-04	1.52E+05	5.69E-04	3.05E+04	8.08E-05	1.86E-07	3.61E-05	3.10E-04	3.46E-05	4.98E-05	1.75E-05	0.00E+00	7.73E-07	2.71E-09	1.03E-18	3.54E-19	4.19E-31	1.80E-19	3.42E-31	1.74E-29	4.06E-27	1.18E-33	8.04E-27	1.90E-04	4.51E-31	3.16E-14	2.03E-12	1.85E-21	6.26E-33	5.71E-47	1.25E-39	2.69E-33	0.00E+00	5.17E-17	1.26E-06	5.65E-05	4.95E-22	4.27E-22	2.37E-05	2.00E-05	1.64E-17
2.56E-09	600	1.83E+19	0.00E+00	1.10E-04	5.73E+05	6.10E-10	2.06E-15	2.44E+05	7.37E-04	1.52E+05	5.98E-04	3.05E+04	8.49E-05	1.95E-07	3.79E-05	3.26E-04	3.64E-05	5.23E-05	1.84E-05	0.00E+00	8.12E-07	2.85E-09	1.14E-18	3.91E-19	4.63E-31	1.99E-19	3.96E-31	1.92E-29	4.48E-27	1.36E-33	8.44E-27	1.99E-04	5.22E-31	3.32E-14	2.13E-12	1.95E-21	7.21E-33	6.61E-47	1.38E-39	2.97E-33	0.00E+00	5.71E-17	1.33E-06	5.93E-05	5.19E-22	4.49E-22	2.49E-05	2.10E-05	1.80E-17
2.57E-09	600	1.83E+19	0.00E+00	1.16E-04	5.73E+05	6.10E-10	2.27E-15	2.44E+05	7.73E-04	1.52E+05	6.28E-04	3.05E+04	8.92E-05	2.05E-07	3.98E-05	3.42E-04	3.82E-05	5.50E-05	1.93E-05	0.00E+00	8.53E-07	2.99E-09	1.25E-18	4.31E-19	5.10E-31	2.19E-19	4.59E-31	2.11E-29	4.94E-27	1.58E-33	8.87E-27	2.09E-04	6.05E-31	3.49E-14	2.23E-12	2.04E-21	8.32E-33	7.66E-47	1.52E-39	3.27E-33	0.00E+00	6.29E-17	1.39E-06	6.23E-05	5.45E-22	4.71E-22	2.61E-05	2.21E-05	1.99E-17
2.58E-09	600	1.83E+19	0.00E+00	1.22E-04	5.73E+05	6.10E-10	2.50E-15	2.44E+05	8.12E-04	1.52E+05	6.59E-04	3.05E+04	9.36E-05	2.15E-07	4.18E-05	3.59E-04	4.01E-05	5.77E-05	2.03E-05	0.00E+00	8.96E-07	3.14E-09	1.38E-18	4.75E-19	5.63E-31	2.42E-19	5.32E-31	2.33E-29	5.45E-27	1.83E-33	9.32E-27	2.20E-04	7.00E-31	3.66E-14	2.35E-12	2.15E-21	9.60E-33	8.87E-47	1.67E-39	3.61E-33	0.00E+00	6.94E-17	1.46E-06	6.54E-05	5.73E-22	4.95E-22	2.75E-05	2.32E-05	2.20E-17
2.59E-09	600	1.83E+19	0.00E+00	1.28E-04	5.73E+05	6.10E-10	2.76E-15	2.44E+05	8.53E-04	1.52E+05	6.92E-04	3.05E+04	9.83E-05	2.26E-07	4.39E-05	3.77E-04	4.21E-05	6.06E-05	2.13E-05	0.00E+00	9.41E-07	3.30E-09	1.52E-18	5.23E-19	6.21E-31	2.67E-19	6.16E-31	2.56E-29	6.01E-27	2.11E-33	9.79E-27	2.31E-04	8.11E-31	3.85E-14	2.46E-12	2.25E-21	1.11E-32	1.03E-46	1.85E-39	3.98E-33	0.00E+00	7.66E-17	1.54E-06	6.87E-05	6.02E-22	5.20E-22	2.88E-05	2.44E-05	2.42E-17
2.60E-09	600	1.83E+19	0.00E+00	1.34E-04	5.73E+05	6.10E-10	3.05E-15	2.44E+05	8.96E-04	1.52E+05	7.27E-04	3.05E+04	1.03E-04	2.37E-07	4.61E-05	3.96E-04	4.43E-05	6.37E-05	2.23E-05	0.00E+00	9.88E-07	3.47E-09	1.68E-18	5.77E-19	6.85E-31	2.94E-19	7.13E-31	2.82E-29	6.63E-27	2.45E-33	1.03E-26	2.43E-04	9.40E-31	4.04E-14	2.59E-12	2.37E-21	1.28E-32	1.19E-46	2.04E-39	4.39E-33	0.00E+00	8.44E-17	1.61E-06	7.22E-05	6.32E-22	5.46E-22	3.03E-05	2.56E-05	2.67E-17
2.61E-09	600	1.83E+19	0.00E+00	1.41E-04	5.73E+05	6.10E-10	3.36E-15	2.44E+05	9.41E-04	1.52E+05	7.64E-04	3.05E+04	1.08E-04	2.49E-07	4.84E-05	4.16E-04	4.65E-05	6.69E-05	2.35E-05	0.00E+00	1.04E-06	3.64E-09	1.85E-18	6.36E-19	7.55E-31	3.25E-19	8.26E-31	3.11E-29	7.31E-27	2.83E-33	1.08E-26	2.55E-04	1.09E-30	4.24E-14	2.72E-12	2.49E-21	1.48E-32	1.38E-46	2.25E-39	4.84E-33	0.00E+00	9.31E-17	1.70E-06	7.58E-05	6.64E-22	5.73E-22	3.18E-05	2.69E-05	2.94E-17
2.62E-09	600	1.83E+19	0.00E+00	1.48E-04	5.73E+05	6.10E-10	3.70E-15	2.44E+05	9.88E-04	1.52E+05	8.02E-04	3.05E+04	1.14E-04	2.62E-07	5.08E-05	4.37E-04	4.88E-05	7.02E-05	2.46E-05	0.00E+00	1.09E-06	3.83E-09	2.04E-18	7.02E-19	8.33E-31	3.58E-19	9.57E-31	3.43E-29	8.06E-27	3.28E-33	1.13E-26	2.68E-04	1.26E-30	4.45E-14	2.85E-12	2.61E-21	1.70E-32	1.60E-46	2.48E-39	5.34E-33	0.00E+00	1.03E-16	1.78E-06	7.96E-05	6.97E-22	6.02E-22	3.34E-05	2.82E-05	3.25E-17
2.63E-09	600	1.83E+19	0.00E+00	1.55E-04	5.73E+05	6.10E-10	4.08E-15	2.44E+05	1.04E-03	1.52E+05	8.42E-04	3.05E+04	1.20E-04	2.75E-07	5.34E-05	4.59E-04	5.13E-05	7.38E-05	2.59E-05	0.00E+00	1.14E-06	4.02E-09	2.25E-18	7.74E-19	9.18E-31	3.95E-19	1.11E-30	3.78E-29	8.89E-27	3.80E-33	1.19E-26	2.81E-04	1.46E-30	4.68E-14	3.00E-12	2.74E-21	1.97E-32	1.85E-46	2.73E-39	5.89E-33	0.00E+00	1.13E-16	1.87E-06	8.36E-05	7.32E-22	6.32E-22	3.51E-05	2.96E-05	3.58E-17
2.64E-09	600	1.83E+19	0.00E+00	1.63E-04	5.73E+05	6.10E-10	4.50E-15	2.44E+05	1.09E-03	1.52E+05	8.85E-04	3.05E+04	1.26E-04	2.89E-07	5.60E-05	4.82E-04	5.38E-05	7.75E-05	2.72E-05	0.00E+00	1.20E-06	4.22E-09	2.49E-18	8.53E-19	1.01E-30	4.35E-19	1.28E-30	4.16E-29	9.81E-27	4.40E-33	1.25E-26	2.95E-04	1.69E-30	4.91E-14	3.15E-12	2.88E-21	2.27E-32	2.14E-46	3.01E-39	6.50E-33	0.00E+00	1.25E-16	1.96E-06	8.78E-05	7.69E-22	6.64E-22	3.68E-05	3.11E-05	3.95E-17
2.65E-09	600	1.83E+19	0.00E+00	1.71E-04	5.73E+05	6.10E-10	4.97E-15	2.44E+05	1.14E-03	1.52E+05	9.29E-04	3.05E+04	1.32E-04	3.03E-07	5.88E-05	5.06E-04	5.65E-05	8.13E-05	2.85E-05	0.00E+00	1.26E-06	4.43E-09	2.74E-18	9.41E-19	1.12E-30	4.80E-19	1.49E-30	4.58E-29	1.08E-26	5.09E-33	1.31E-26	3.10E-04	1.96E-30	5.16E-14	3.31E-12	3.03E-21	2.63E-32	2.48E-46	3.33E-39	7.16E-33	0.00E+00	1.38E-16	2.06E-06	9.22E-05	8.07E-22	6.97E-22	3.87E-05	3.27E-05	4.36E-17
2.66E-09	600	1.83E+19	0.00E+00	1.80E-04	5.73E+05	6.10E-10	5.48E-15	2.44E+05	1.20E-03	1.52E+05	9.76E-04	3.05E+04	1.39E-04	3.18E-07	6.18E-05	5.31E-04	5.94E-05	8.54E-05	3.00E-05	0.00E+00	1.33E-06	4.65E-09	3.02E-18	1.04E-18	1.23E-30	5.30E-19	1.72E-30	5.05E-29	1.19E-26	5.90E-33	1.38E-26	3.25E-04	2.27E-30	5.42E-14	3.47E-12	3.18E-21	3.04E-32	2.87E-46	3.67E-39	7.90E-33	0.00E+00	1.52E-16	2.17E-06	9.68E-05	8.48E-22	7.32E-22	4.06E-05	3.43E-05	4.81E-17
2.67E-09	600	1.83E+19	0.00E+00	1.89E-04	5.73E+05	6.10E-10	6.04E-15	2.44E+05	1.26E-03	1.52E+05	1.02E-03	3.05E+04	1.46E-04	3.34E-07	6.49E-05	5.58E-04	6.24E-05	8.97E-05	3.15E-05	0.00E+00	1.39E-06	4.89E-09	3.33E-18	1.14E-18	1.36E-30	5.84E-19	1.99E-30	5.57E-29	1.32E-26	6.83E-33	1.45E-26	3.42E-04	2.63E-30	5.69E-14	3.65E-12	3.34E-21	3.51E-32	3.33E-46	4.05E-39	8.72E-33	0.00E+00	1.68E-16	2.28E-06	1.02E-04	8.90E-22	7.69E-22	4.27E-05	3.61E-05	5.30E-17
2.68E-09	600	1.83E+19	0.00E+00	1.98E-04	5.73E+05	6.10E-10	6.66E-15	2.44E+05	1.33E-03	1.52E+05	1.08E-03	3.05E+04	1.53E-04	3.51E-07	6.82E-05	5.86E-04	6.55E-05	9.42E-05	3.31E-05	0.00E+00	1.46E-06	5.13E-09	3.68E-18	1.26E-18	1.50E-30	6.44E-19	2.31E-30	6.13E-29	1.45E-26	7.91E-33	1.52E-26	3.59E-04	3.04E-30	5.98E-14	3.83E-12	3.50E-21	4.06E-32	3.85E-46	4.46E-39	9.61E-33	0.00E+00	1.85E-16	2.39E-06	1.07E-04	9.35E-22	8.08E-22	4.48E-05	3.79E-05	5.85E-17
2.69E-09	600	1.83E+19	0.00E+00	2.08E-04	5.73E+05	6.10E-10	7.35E-15	2.44E+05	1.39E-03	1.52E+05	1.13E-03	3.05E+04	1.60E-04	3.69E-07	7.16E-05	6.15E-04	6.88E-05	9.89E-05	3.47E-05	0.00E+00	1.53E-06	5.39E-09	4.06E-18	1.39E-18	1.65E-30	7.11E-19	2.68E-30	6.76E-29	1.60E-26	9.15E-33	1.60E-26	3.77E-04	3.53E-30	6.28E-14	4.02E-12	3.68E-21	4.70E-32	4.46E-46	4.92E-39	1.06E-32	0.00E+00	2.04E-16	2.51E-06	1.12E-04	9.82E-22	8.48E-22	4.71E-05	3.98E-05	6.45E-17
2.70E-09	600	1.83E+19	0.00E+00	2.19E-04	5.73E+05	6.10E-10	8.10E-15	2.44E+05	1.46E-03	1.52E+05	1.19E-03	3.05E+04	1.69E-04	3.87E-07	7.52E-05	6.46E-04	7.22E-05	1.04E-04	3.65E-05	0.00E+00	1.61E-06	5.66E-09	4.47E-18	1.53E-18	1.82E-30	7.84E-19	3.10E-30	7.45E-29	1.77E-26	1.06E-32	1.68E-26	3.96E-04	4.08E-30	6.59E-14	4.22E-12	3.87E-21	5.43E-32	5.17E-46	5.43E-39	1.17E-32	0.00E+00	2.25E-16	2.64E-06	1.18E-04	1.03E-21	8.91E-22	4.94E-05	4.18E-05	7.11E-17
2.71E-09	600	1.83E+19	0.00E+00	2.30E-04	5.73E+05	6.10E-10	8.94E-15	2.44E+05	1.54E-03	1.52E+05	1.25E-03	3.05E+04	1.77E-04	4.07E-07	7.90E-05	6.79E-04	7.59E-05	1.09E-04	3.83E-05	0.00E+00	1.69E-06	5.94E-09	4.93E-18	1.69E-18	2.01E-30	8.64E-19	3.59E-30	8.21E-29	1.95E-26	1.23E-32	1.77E-26	4.16E-04	4.73E-30	6.92E-14	4.43E-12	4.06E-21	6.28E-32	5.99E-46	5.99E-39	1.29E-32	0.00E+00	2.48E-16	2.77E-06	1.24E-04	1.08E-21	9.35E-22	5.19E-05	4.39E-05	7.84E-17
2.72E-09	600	1.83E+19	0.00E+00	2.41E-04	5.73E+05	6.10E-10	9.86E-15	2.44E+05	1.61E-03	1.52E+05	1.31E-03	3.05E+04	1.86E-04	4.27E-07	8.29E-05	7.13E-04	7.97E-05	1.15E-04	4.02E-05	0.00E+00	1.78E-06	6.24E-09	5.44E-18	1.86E-18	2.22E-30	9.53E-19	4.16E-30	9.05E-29	2.15E-26	1.42E-32	1.86E-26	4.37E-04	5.48E-30	7.27E-14	4.66E-12	4.26E-21	7.27E-32	6.94E-46	6.61E-39	1.42E-32	0.00E+00	2.74E-16	2.91E-06	1.30E-04	1.14E-21	9.82E-22	5.45E-05	4.61E-05	8.65E-17
2.73E-09	600	1.83E+19	0.00E+00	2.53E-04	5.73E+05	6.10E-10	1.09E-14	2.44E+05	1.69E-03	1.52E+05	1.37E-03	3.05E+04	1.95E-04	4.49E-07	8.71E-05	7.48E-04	8.37E-05	1.20E-04	4.22E-05	0.00E+00	1.87E-06	6.56E-09	6.00E-18	2.06E-18	2.45E-30	1.05E-18	4.82E-30	9.97E-29	2.37E-26	1.65E-32	1.95E-26	4.59E-04	6.35E-30	7.63E-14	4.89E-12	4.48E-21	8.41E-32	8.03E-46	7.29E-39	1.57E-32	0.00E+00	3.02E-16	3.05E-06	1.36E-04	1.19E-21	1.03E-21	5.72E-05	4.84E-05	9.54E-17
2.74E-09	600	1.83E+19	0.00E+00	2.66E-04	5.73E+05	6.10E-10	1.20E-14	2.44E+05	1.78E-03	1.52E+05	1.44E-03	3.05E+04	2.05E-04	4.71E-07	9.14E-05	7.86E-04	8.79E-05	1.26E-04	4.44E-05	0.00E+00	1.96E-06	6.88E-09	6.62E-18	2.27E-18	2.70E-30	1.16E-18	5.58E-30	1.10E-28	2.61E-26	1.91E-32	2.05E-26	4.82E-04	7.35E-30	8.02E-14	5.14E-12	4.70E-21	9.73E-32	9.31E-46	8.04E-39	1.73E-32	0.00E+00	3.33E-16	3.21E-06	1.43E-04	1.25E-21	1.08E-21	6.01E-05	5.08E-05	1.05E-16
2.75E-09	600	1.83E+19	0.00E+00	2.80E-04	5.73E+05	6.10E-10	1.32E-14	2.44E+05	1.87E-03	1.52E+05	1.52E-03	3.05E+04	2.15E-04	4.95E-07	9.60E-05	8.25E-04	9.23E-05	1.33E-04	4.66E-05	0.00E+00	2.06E-06	7.23E-09	7.30E-18	2.50E-18	2.98E-30	1.28E-18	6.46E-30	1.21E-28	2.88E-26	2.21E-32	2.15E-26	5.06E-04	8.51E-30	8.42E-14	5.39E-12	4.94E-21	1.13E-31	1.08E-45	8.87E-39	1.91E-32	0.00E+00	3.67E-16	3.37E-06	1.50E-04	1.32E-21	1.14E-21	6.31E-05	5.34E-05	1.16E-16
2.76E-09	600	1.83E+19	0.00E+00	2.94E-04	5.73E+05	6.10E-10	1.46E-14	2.44E+05	1.96E-03	1.52E+05	1.59E-03	3.05E+04	2.26E-04	5.20E-07	1.01E-04	8.67E-04	9.69E-05	1.39E-04	4.89E-05	0.00E+00	2.16E-06	7.59E-09	8.05E-18	2.76E-18	3.28E-30	1.41E-18	7.48E-30	1.34E-28	3.18E-26	2.56E-32	2.26E-26	5.31E-04	9.86E-30	8.84E-14	5.67E-12	5.19E-21	1.30E-31	1.25E-45	9.79E-39	2.11E-32	0.00E+00	4.05E-16	3.54E-06	1.58E-04	1.38E-21	1.20E-21	6.63E-05	5.60E-05	1.28E-16
2.77E-09	600	1.83E+19	0.00E+00	3.08E-04	5.73E+05	6.10E-10	1.61E-14	2.44E+05	2.06E-03	1.52E+05	1.67E-03	3.05E+04	2.37E-04	5.46E-07	1.06E-04	9.10E-04	1.02E-04	1.46E-04	5.14E-05	0.00E+00	2.27E-06	7.97E-09	8.88E-18	3.04E-18	3.62E-30	1.56E-18	8.67E-30	1.47E-28	3.51E-26	2.96E-32	2.38E-26	5.58E-04	1.14E-29	9.29E-14	5.95E-12	5.45E-21	1.51E-31	1.45E-45	1.08E-38	2.32E-32	0.00E+00	4.46E-16	3.71E-06	1.66E-04	1.45E-21	1.25E-21	6.96E-05	5.88E-05	1.41E-16
2.78E-09	600	1.83E+19	0.00E+00	3.24E-04	5.73E+05	6.10E-10	1.77E-14	2.44E+05	2.16E-03	1.52E+05	1.76E-03	3.05E+04	2.49E-04	5.73E-07	1.11E-04	9.56E-04	1.07E-04	1.54E-04	5.40E-05	0.00E+00	2.39E-06	8.37E-09	9.79E-18	3.35E-18	3.99E-30	1.72E-18	1.00E-29	1.62E-28	3.87E-26	3.43E-32	2.50E-26	5.86E-04	1.32E-29	9.75E-14	6.25E-12	5.72E-21	1.74E-31	1.68E-45	1.19E-38	2.56E-32	0.00E+00	4.92E-16	3.90E-06	1.74E-04	1.53E-21	1.32E-21	7.31E-05	6.18E-05	1.56E-16
2.79E-09	600	1.83E+19	0.00E+00	3.40E-04	5.73E+05	6.10E-10	1.96E-14	2.44E+05	2.27E-03	1.52E+05	1.84E-03	3.05E+04	2.62E-04	6.02E-07	1.17E-04	1.00E-03	1.12E-04	1.61E-04	5.67E-05	0.00E+00	2.50E-06	8.80E-09	1.08E-17	3.70E-18	4.40E-30	1.89E-18	1.16E-29	1.79E-28	4.26E-26	3.97E-32	2.62E-26	6.15E-04	1.53E-29	1.02E-13	6.56E-12	6.01E-21	2.02E-31	1.94E-45	1.31E-38	2.83E-32	0.00E+00	5.43E-16	4.09E-06	1.83E-04	1.60E-21	1.38E-21	7.68E-05	6.49E-05	1.72E-16
2.80E-09	600	1.83E+19	0.00E+00	3.57E-04	5.73E+05	6.10E-10	2.16E-14	2.44E+05	2.39E-03	1.52E+05	1.94E-03	3.05E+04	2.75E-04	6.32E-07	1.23E-04	1.05E-03	1.18E-04	1.70E-04	5.95E-05	0.00E+00	2.63E-06	9.24E-09	1.19E-17	4.08E-18	4.86E-30	2.09E-18	1.35E-29	1.97E-28	4.70E-26	4.60E-32	2.76E-26	6.46E-04	1.78E-29	1.08E-13	6.89E-12	6.31E-21	2.34E-31	2.25E-45	1.45E-38	3.12E-32	0.00E+00	5.99E-16	4.30E-06	1.92E-04	1.68E-21	1.45E-21	8.07E-05	6.82E-05	1.89E-16
2.81E-09	600	1.83E+19	0.00E+00	3.75E-04	5.73E+05	6.10E-10	2.38E-14	2.44E+05	2.51E-03	1.52E+05	2.03E-03	3.05E+04	2.89E-04	6.64E-07	1.29E-04	1.11E-03	1.24E-04	1.78E-04	6.25E-05	0.00E+00	2.76E-06	9.70E-09	1.31E-17	4.50E-18	5.36E-30	2.30E-18	1.56E-29	2.17E-28	5.19E-26	5.32E-32	2.90E-26	6.79E-04	2.06E-29	1.13E-13	7.24E-12	6.63E-21	2.71E-31	2.61E-45	1.60E-38	3.44E-32	0.00E+00	6.60E-16	4.52E-06	2.02E-04	1.77E-21	1.53E-21	8.47E-05	7.16E-05	2.09E-16
2.82E-09	600	1.83E+19	0.00E+00	3.94E-04	5.73E+05	6.10E-10	2.62E-14	2.44E+05	2.63E-03	1.52E+05	2.14E-03	3.05E+04	3.03E-04	6.97E-07	1.35E-04	1.16E-03	1.30E-04	1.87E-04	6.56E-05	0.00E+00	2.90E-06	1.02E-08	1.45E-17	4.96E-18	5.91E-30	2.54E-18	1.81E-29	2.40E-28	5.72E-26	6.16E-32	3.04E-26	7.13E-04	2.38E-29	1.19E-13	7.60E-12	6.97E-21	3.13E-31	3.02E-45	1.76E-38	3.79E-32	0.00E+00	7.28E-16	4.74E-06	2.12E-04	1.86E-21	1.60E-21	8.90E-05	7.52E-05	2.30E-16
2.83E-09	600	1.83E+19	0.00E+00	4.14E-04	5.73E+05	6.10E-10	2.89E-14	2.44E+05	2.76E-03	1.52E+05	2.24E-03	3.05E+04	3.19E-04	7.32E-07	1.42E-04	1.22E-03	1.37E-04	1.96E-04	6.89E-05	0.00E+00	3.05E-06	1.07E-08	1.60E-17	5.47E-18	6.52E-30	2.80E-18	2.09E-29	2.64E-28	6.31E-26	7.14E-32	3.20E-26	7.48E-04	2.76E-29	1.25E-13	7.98E-12	7.32E-21	3.62E-31	3.50E-45	1.95E-38	4.18E-32	0.00E+00	8.03E-16	4.98E-06	2.23E-04	1.95E-21	1.68E-21	9.34E-05	7.89E-05	2.54E-16
2.84E-09	600	1.83E+19	0.00E+00	4.34E-04	5.73E+05	6.10E-10	3.19E-14	2.44E+05	2.90E-03	1.52E+05	2.36E-03	3.05E+04	3.35E-04	7.69E-07	1.49E-04	1.28E-03	1.43E-04	2.06E-04	7.24E-05	0.00E+00	3.20E-06	1.12E-08	1.76E-17	6.03E-18	7.19E-30	3.09E-18	2.42E-29	2.91E-28	6.96E-26	8.27E-32	3.36E-26	7.86E-04	3.19E-29	1.31E-13	8.38E-12	7.68E-21	4.20E-31	4.05E-45	2.15E-38	4.61E-32	0.00E+00	8.86E-16	5.23E-06	2.34E-04	2.05E-21	1.77E-21	9.81E-05	8.29E-05	2.80E-16
2.85E-09	600	1.83E+19	0.00E+00	4.56E-04	5.73E+05	6.10E-10	3.52E-14	2.44E+05	3.05E-03	1.52E+05	2.47E-03	3.05E+04	3.51E-04	8.08E-07	1.57E-04	1.35E-03	1.51E-04	2.17E-04	7.60E-05	0.00E+00	3.36E-06	1.18E-08	1.94E-17	6.65E-18	7.92E-30	3.41E-18	2.81E-29	3.21E-28	7.67E-26	9.58E-32	3.53E-26	8.25E-04	3.70E-29	1.37E-13	8.80E-12	8.07E-21	4.86E-31	4.69E-45	2.37E-38	5.09E-32	0.00E+00	9.77E-16	5.49E-06	2.46E-04	2.15E-21	1.86E-21	1.03E-04	8.71E-05	3.09E-16
2.86E-09	600	1.83E+19	0.00E+00	4.79E-04	5.73E+05	6.10E-10	3.88E-14	2.44E+05	3.20E-03	1.52E+05	2.60E-03	3.05E+04	3.69E-04	8.48E-07	1.65E-04	1.41E-03	1.58E-04	2.28E-04	7.98E-05	0.00E+00	3.53E-06	1.24E-08	2.14E-17	7.33E-18	8.74E-30	3.76E-18	3.25E-29	3.54E-28	8.46E-26	1.11E-31	3.71E-26	8.67E-04	4.29E-29	1.44E-13	9.25E-12	8.48E-21	5.62E-31	5.44E-45	2.61E-38	5.61E-32	0.00E+00	1.08E-15	5.77E-06	2.58E-04	2.26E-21	1.95E-21	1.08E-04	9.14E-05	3.41E-16
2.87E-09	600	1.83E+19	0.00E+00	5.03E-04	5.73E+05	6.10E-10	4.28E-14	2.44E+05	3.36E-03	1.52E+05	2.73E-03	3.05E+04	3.88E-04	8.91E-07	1.73E-04	1.49E-03	1.66E-04	2.39E-04	8.38E-05	0.00E+00	3.71E-06	1.30E-08	2.37E-17	8.09E-18	9.64E-30	4.14E-18	3.77E-29	3.90E-28	9.33E-26	1.28E-31	3.90E-26	9.10E-04	4.96E-29	1.52E-13	9.71E-12	8.90E-21	6.51E-31	6.30E-45	2.88E-38	6.19E-32	0.00E+00	1.19E-15	6.06E-06	2.71E-04	2.37E-21	2.05E-21	1.14E-04	9.60E-05	3.76E-16
2.88E-09	600	1.83E+19	0.00E+00	5.28E-04	5.73E+05	6.10E-10	4.72E-14	2.44E+05	3.53E-03	1.52E+05	2.87E-03	3.05E+04	4.07E-04	9.35E-07	1.82E-04	1.56E-03	1.74E-04	2.51E-04	8.80E-05	0.00E+00	3.89E-06	1.37E-08	2.61E-17	8.92E-18	1.06E-29	4.57E-18	4.36E-29	4.31E-28	1.03E-25	1.49E-31	4.10E-26	9.56E-04	5.75E-29	1.59E-13	1.02E-11	9.35E-21	7.54E-31	7.30E-45	3.18E-38	6.83E-32	0.00E+00	1.31E-15	6.36E-06	2.84E-04	2.49E-21	2.15E-21	1.19E-04	1.01E-04	4.15E-16
2.89E-09	600	1.83E+19	0.00E+00	5.55E-04	5.73E+05	6.10E-10	5.21E-14	2.44E+05	3.71E-03	1.52E+05	3.01E-03	3.05E+04	4.27E-04	9.82E-07	1.91E-04	1.64E-03	1.83E-04	2.64E-04	9.25E-05	0.00E+00	4.09E-06	1.44E-08	2.88E-17	9.84E-18	1.17E-29	5.04E-18	5.05E-29	4.75E-28	1.14E-25	1.72E-31	4.31E-26	1.00E-03	6.66E-29	1.67E-13	1.07E-11	9.82E-21	8.73E-31	8.45E-45	3.51E-38	7.53E-32	0.00E+00	1.45E-15	6.68E-06	2.99E-04	2.61E-21	2.26E-21	1.25E-04	1.06E-04	4.57E-16
2.90E-09	600	1.83E+19	0.00E+00	5.83E-04	5.73E+05	6.10E-10	5.74E-14	2.44E+05	3.89E-03	1.52E+05	3.16E-03	3.05E+04	4.49E-04	1.03E-06	2.00E-04	1.72E-03	1.92E-04	2.77E-04	9.71E-05	0.00E+00	4.29E-06	1.51E-08	3.17E-17	1.08E-17	1.29E-29	5.56E-18	5.85E-29	5.23E-28	1.25E-25	1.99E-31	4.53E-26	1.05E-03	7.71E-29	1.76E-13	1.12E-11	1.03E-20	1.01E-30	9.80E-45	3.87E-38	8.31E-32	0.00E+00	1.59E-15	7.02E-06	3.14E-04	2.75E-21	2.37E-21	1.32E-04	1.11E-04	5.04E-16
2.91E-09	600	1.83E+19	0.00E+00	6.12E-04	5.73E+05	6.10E-10	6.34E-14	2.44E+05	4.09E-03	1.52E+05	3.32E-03	3.05E+04	4.71E-04	1.08E-06	2.10E-04	1.81E-03	2.02E-04	2.91E-04	1.02E-04	0.00E+00	4.51E-06	1.58E-08	3.50E-17	1.20E-17	1.43E-29	6.13E-18	6.78E-29	5.77E-28	1.38E-25	2.31E-31	4.76E-26	1.11E-03	8.94E-29	1.84E-13	1.18E-11	1.08E-20	1.17E-30	1.13E-44	4.27E-38	9.16E-32	0.00E+00	1.76E-15	7.37E-06	3.29E-04	2.88E-21	2.49E-21	1.38E-04	1.17E-04	5.56E-16
2.92E-09	600	1.83E+19	0.00E+00	6.43E-04	5.73E+05	6.10E-10	6.99E-14	2.44E+05	4.29E-03	1.52E+05	3.49E-03	3.05E+04	4.95E-04	1.14E-06	2.21E-04	1.90E-03	2.12E-04	3.05E-04	1.07E-04	0.00E+00	4.73E-06	1.66E-08	3.86E-17	1.32E-17	1.57E-29	6.76E-18	7.85E-29	6.36E-28	1.52E-25	2.68E-31	5.00E-26	1.16E-03	1.03E-28	1.94E-13	1.24E-11	1.14E-20	1.36E-30	1.31E-44	4.71E-38	1.01E-31	0.00E+00	1.94E-15	7.74E-06	3.46E-04	3.03E-21	2.62E-21	1.45E-04	1.23E-04	6.13E-16
2.93E-09	600	1.83E+19	0.00E+00	6.75E-04	5.73E+05	6.10E-10	7.71E-14	2.44E+05	4.51E-03	1.52E+05	3.66E-03	3.05E+04	5.20E-04	1.19E-06	2.32E-04	1.99E-03	2.23E-04	3.21E-04	1.12E-04	0.00E+00	4.97E-06	1.75E-08	4.26E-17	1.46E-17	1.74E-29	7.46E-18	9.10E-29	7.02E-28	1.68E-25	3.10E-31	5.26E-26	1.22E-03	1.20E-28	2.03E-13	1.30E-11	1.20E-20	1.57E-30	1.52E-44	5.20E-38	1.11E-31	0.00E+00	2.14E-15	8.13E-06	3.63E-04	3.18E-21	2.75E-21	1.52E-04	1.29E-04	6.77E-16
2.94E-09	600	1.83E+19	0.00E+00	7.09E-04	5.73E+05	6.10E-10	8.50E-14	2.44E+05	4.74E-03	1.52E+05	3.84E-03	3.05E+04	5.46E-04	1.25E-06	2.44E-04	2.09E-03	2.34E-04	3.37E-04	1.18E-04	0.00E+00	5.22E-06	1.83E-08	4.70E-17	1.60E-17	1.91E-29	8.23E-18	1.05E-28	7.74E-28	1.85E-25	3.59E-31	5.53E-26	1.28E-03	1.39E-28	2.14E-13	1.37E-11	1.26E-20	1.82E-30	1.77E-44	5.74E-38	1.23E-31	0.00E+00	2.36E-15	8.54E-06	3.82E-04	3.34E-21	2.89E-21	1.60E-04	1.35E-04	7.46E-16
2.95E-09	600	1.83E+19	0.00E+00	7.44E-04	5.73E+05	6.10E-10	9.37E-14	2.44E+05	4.97E-03	1.52E+05	4.04E-03	3.05E+04	5.73E-04	1.32E-06	2.56E-04	2.20E-03	2.46E-04	3.54E-04	1.24E-04	0.00E+00	5.48E-06	1.93E-08	5.18E-17	1.77E-17	2.11E-29	9.07E-18	1.22E-28	8.53E-28	2.04E-25	4.16E-31	5.81E-26	1.35E-03	1.61E-28	2.24E-13	1.44E-11	1.32E-20	2.10E-30	2.05E-44	6.33E-38	1.36E-31	0.00E+00	2.60E-15	8.96E-06	4.01E-04	3.51E-21	3.03E-21	1.68E-04	1.42E-04	8.23E-16
2.96E-09	600	1.83E+19	0.00E+00	7.82E-04	5.73E+05	6.10E-10	1.03E-13	2.44E+05	5.22E-03	1.52E+05	4.24E-03	3.05E+04	6.02E-04	1.38E-06	2.69E-04	2.31E-03	2.58E-04	3.71E-04	1.30E-04	0.00E+00	5.76E-06	2.02E-08	5.71E-17	1.95E-17	2.33E-29	1.00E-17	1.41E-28	9.41E-28	2.25E-25	4.81E-31	6.11E-26	1.41E-03	1.86E-28	2.36E-13	1.51E-11	1.39E-20	2.44E-30	2.37E-44	6.99E-38	1.50E-31	0.00E+00	2.87E-15	9.41E-06	4.21E-04	3.68E-21	3.18E-21	1.77E-04	1.49E-04	9.08E-16
2.97E-09	600	1.83E+19	0.00E+00	8.21E-04	5.73E+05	6.10E-10	1.14E-13	2.44E+05	5.49E-03	1.52E+05	4.45E-03	3.05E+04	6.32E-04	1.45E-06	2.82E-04	2.42E-03	2.71E-04	3.90E-04	1.37E-04	0.00E+00	6.05E-06	2.12E-08	6.30E-17	2.15E-17	2.57E-29	1.10E-17	1.64E-28	1.04E-27	2.49E-25	5.58E-31	6.43E-26	1.49E-03	2.16E-28	2.47E-13	1.58E-11	1.46E-20	2.82E-30	2.75E-44	7.71E-38	1.65E-31	0.00E+00	3.17E-15	9.89E-06	4.42E-04	3.87E-21	3.34E-21	1.85E-04	1.57E-04	1.00E-15
2.98E-09	600	1.83E+19	0.00E+00	8.62E-04	5.73E+05	6.10E-10	1.26E-13	2.44E+05	5.76E-03	1.52E+05	4.68E-03	3.05E+04	6.64E-04	1.53E-06	2.96E-04	2.55E-03	2.85E-04	4.09E-04	1.44E-04	0.00E+00	6.35E-06	2.23E-08	6.95E-17	2.37E-17	2.83E-29	1.22E-17	1.90E-28	1.14E-27	2.74E-25	6.46E-31	6.76E-26	1.56E-03	2.50E-28	2.60E-13	1.66E-11	1.53E-20	3.27E-30	3.18E-44	8.51E-38	1.82E-31	0.00E+00	3.49E-15	1.04E-05	4.64E-04	4.06E-21	3.51E-21	1.95E-04	1.65E-04	1.10E-15
2.99E-09	600	1.83E+19	0.00E+00	9.05E-04	5.73E+05	6.10E-10	1.39E-13	2.44E+05	6.05E-03	1.52E+05	4.91E-03	3.05E+04	6.97E-04	1.60E-06	3.11E-04	2.67E-03	2.99E-04	4.30E-04	1.51E-04	0.00E+00	6.67E-06	2.34E-08	7.66E-17	2.62E-17	3.12E-29	1.34E-17	2.20E-28	1.26E-27	3.02E-25	7.48E-31	7.10E-26	1.64E-03	2.89E-28	2.73E-13	1.75E-11	1.61E-20	3.78E-30	3.69E-44	9.39E-38	2.01E-31	0.00E+00	3.85E-15	1.09E-05	4.87E-04	4.27E-21	3.69E-21	2.05E-04	1.73E-04	1.22E-15
3.00E-09	600	1.83E+19	0.00E+00	9.51E-04	5.73E+05	6.10E-10	1.53E-13	2.44E+05	6.35E-03	1.52E+05	5.16E-03	3.05E+04	7.33E-04	1.68E-06	3.27E-04	2.81E-03	3.14E-04	4.52E-04	1.58E-04	0.00E+00	7.01E-06	2.46E-08	8.45E-17	2.89E-17	3.44E-29	1.48E-17	2.54E-28	1.39E-27	3.34E-25	8.66E-31	7.47E-26	1.72E-03	3.35E-28	2.86E-13	1.84E-11	1.69E-20	4.38E-30	4.27E-44	1.04E-37	2.22E-31	0.00E+00	4.25E-15	1.15E-05	5.12E-04	4.48E-21	3.87E-21	2.15E-04	1.82E-04	1.34E-15
3.01E-09	600	1.83E+19	0.00E+00	9.99E-04	5.73E+05	6.10E-10	1.69E-13	2.44E+05	6.67E-03	1.52E+05	5.42E-03	3.05E+04	7.69E-04	1.77E-06	3.43E-04	2.95E-03	3.30E-04	4.74E-04	1.66E-04	0.00E+00	7.36E-06	2.58E-08	9.32E-17	3.18E-17	3.80E-29	1.63E-17	2.95E-28	1.53E-27	3.68E-25	1.00E-30	7.86E-26	1.81E-03	3.88E-28	3.01E-13	1.93E-11	1.77E-20	5.08E-30	4.95E-44	1.14E-37	2.44E-31	0.00E+00	4.68E-15	1.20E-05	5.38E-04	4.71E-21	4.07E-21	2.26E-04	1.91E-04	1.48E-15
3.02E-09	600	1.83E+19	0.00E+00	1.05E-03	5.73E+05	6.10E-10	1.86E-13	2.44E+05	7.01E-03	1.52E+05	5.69E-03	3.05E+04	8.08E-04	1.86E-06	3.60E-04	3.10E-03	3.46E-04	4.98E-04	1.75E-04	0.00E+00	7.73E-06	2.71E-08	1.03E-16	3.51E-17	4.19E-29	1.80E-17	3.41E-28	1.69E-27	4.06E-25	1.16E-30	8.26E-26	1.90E-03	4.50E-28	3.16E-13	2.02E-11	1.86E-20	5.88E-30	5.74E-44	1.26E-37	2.70E-31	0.00E+00	5.17E-15	1.26E-05	5.65E-04	4.94E-21	4.27E-21	2.37E-04	2.00E-04	1.63E-15
3.03E-09	600	1.83E+19	0.00E+00	1.10E-03	5.73E+05	6.10E-10	2.05E-13	2.44E+05	7.36E-03	1.52E+05	5.97E-03	3.05E+04	8.48E-04	1.95E-06	3.78E-04	3.25E-03	3.64E-04	5.23E-04	1.84E-04	0.00E+00	8.11E-06	2.85E-08	1.13E-16	3.87E-17	4.62E-29	1.99E-17	3.95E-28	1.86E-27	4.47E-25	1.35E-30	8.69E-26	1.99E-03	5.21E-28	3.32E-13	2.13E-11	1.96E-20	6.81E-30	6.65E-44	1.39E-37	2.97E-31	0.00E+00	5.70E-15	1.33E-05	5.93E-04	5.19E-21	4.48E-21	2.49E-04	2.10E-04	1.80E-15
3.04E-09	600	1.83E+19	0.00E+00	1.16E-03	5.73E+05	6.10E-10	2.26E-13	2.44E+05	7.73E-03	1.52E+05	6.27E-03	3.05E+04	8.91E-04	2.05E-06	3.97E-04	3.42E-03	3.82E-04	5.49E-04	1.93E-04	0.00E+00	8.52E-06	2.99E-08	1.25E-16	4.27E-17	5.10E-29	2.19E-17	4.58E-28	2.06E-27	4.93E-25	1.56E-30	9.14E-26	2.09E-03	6.03E-28	3.48E-13	2.23E-11	2.06E-20	7.88E-30	7.71E-44	1.54E-37	3.28E-31	0.00E+00	6.28E-15	1.39E-05	6.23E-04	5.45E-21	4.71E-21	2.61E-04	2.21E-04	1.99E-15
3.05E-09	600	1.83E+19	0.00E+00	1.21E-03	5.73E+05	6.10E-10	2.50E-13	2.44E+05	8.12E-03	1.52E+05	6.59E-03	3.05E+04	9.36E-04	2.15E-06	4.17E-04	3.59E-03	4.01E-04	5.77E-04	2.02E-04	0.00E+00	8.95E-06	3.14E-08	1.38E-16	4.71E-17	5.62E-29	2.42E-17	5.30E-28	2.27E-27	5.44E-25	1.81E-30	9.61E-26	2.20E-03	6.99E-28	3.66E-13	2.34E-11	2.16E-20	9.13E-30	8.93E-44	1.70E-37	3.62E-31	0.00E+00	6.93E-15	1.46E-05	6.54E-04	5.72E-21	4.95E-21	2.74E-04	2.32E-04	2.19E-15
3.06E-09	600	1.83E+19	0.00E+00	1.28E-03	5.73E+05	6.10E-10	2.75E-13	2.44E+05	8.52E-03	1.52E+05	6.92E-03	3.05E+04	9.83E-04	2.26E-06	4.38E-04	3.77E-03	4.21E-04	6.06E-04	2.13E-04	0.00E+00	9.40E-06	3.30E-08	1.52E-16	5.20E-17	6.20E-29	2.66E-17	6.14E-28	2.50E-27	6.00E-25	2.09E-30	1.01E-25	2.31E-03	8.10E-28	3.84E-13	2.46E-11	2.27E-20	1.06E-29	1.04E-43	1.87E-37	3.99E-31	0.00E+00	7.64E-15	1.54E-05	6.87E-04	6.01E-21	5.19E-21	2.88E-04	2.44E-04	2.42E-15
3.07E-09	600	1.83E+19	0.00E+00	1.34E-03	5.73E+05	6.10E-10	3.04E-13	2.44E+05	8.95E-03	1.52E+05	7.27E-03	3.05E+04	1.03E-03	2.37E-06	4.60E-04	3.96E-03	4.42E-04	6.36E-04	2.23E-04	0.00E+00	9.87E-06	3.47E-08	1.68E-16	5.73E-17	6.84E-29	2.94E-17	7.12E-28	2.76E-27	6.62E-25	2.42E-30	1.06E-25	2.42E-03	9.38E-28	4.04E-13	2.59E-11	2.38E-20	1.22E-29	1.20E-43	2.07E-37	4.41E-31	0.00E+00	8.43E-15	1.61E-05	7.21E-04	6.31E-21	5.45E-21	3.03E-04	2.56E-04	2.67E-15
3.08E-09	600	1.83E+19	0.00E+00	1.41E-03	5.73E+05	6.10E-10	3.35E-13	2.44E+05	9.40E-03	1.52E+05	7.63E-03	3.05E+04	1.08E-03	2.49E-06	4.83E-04	4.16E-03	4.65E-04	6.68E-04	2.34E-04	0.00E+00	1.04E-05	3.64E-08	1.85E-16	6.32E-17	7.54E-29	3.24E-17	8.24E-28	3.04E-27	7.30E-25	2.81E-30	1.12E-25	2.55E-03	1.09E-27	4.24E-13	2.72E-11	2.50E-20	1.42E-29	1.39E-43	2.28E-37	4.86E-31	0.00E+00	9.30E-15	1.69E-05	7.57E-04	6.63E-21	5.73E-21	3.18E-04	2.69E-04	2.94E-15
3.09E-09	600.001	1.83E+19	0.00E+00	1.48E-03	5.73E+05	6.10E-10	3.69E-13	2.44E+05	9.87E-03	1.52E+05	8.01E-03	3.05E+04	1.14E-03	2.62E-06	5.08E-04	4.36E-03	4.88E-04	7.02E-04	2.46E-04	0.00E+00	1.09E-05	3.82E-08	2.04E-16	6.97E-17	8.32E-29	3.57E-17	9.55E-28	3.35E-27	8.05E-25	3.25E-30	1.18E-25	2.67E-03	1.26E-27	4.45E-13	2.85E-11	2.63E-20	1.64E-29	1.61E-43	2.52E-37	5.36E-31	0.00E+00	1.03E-14	1.78E-05	7.95E-04	6.96E-21	6.02E-21	3.34E-04	2.82E-04	3.24E-15
3.10E-09	600.001	1.83E+19	0.00E+00	1.55E-03	5.73E+05	6.10E-10	4.07E-13	2.44E+05	1.04E-02	1.52E+05	8.42E-03	3.05E+04	1.20E-03	2.75E-06	5.33E-04	4.58E-03	5.12E-04	7.37E-04	2.59E-04	0.00E+00	1.14E-05	4.01E-08	2.25E-16	7.69E-17	9.17E-29	3.94E-17	1.11E-27	3.70E-27	8.88E-25	3.76E-30	1.24E-25	2.81E-03	1.46E-27	4.68E-13	3.00E-11	2.76E-20	1.90E-29	1.87E-43	2.78E-37	5.92E-31	0.00E+00	1.13E-14	1.87E-05	8.35E-04	7.31E-21	6.32E-21	3.51E-04	2.96E-04	3.58E-15
3.11E-09	600.001	1.83E+19	0.00E+00	1.63E-03	5.73E+05	6.10E-10	4.49E-13	2.44E+05	1.09E-02	1.52E+05	8.84E-03	3.05E+04	1.26E-03	2.89E-06	5.60E-04	4.81E-03	5.38E-04	7.74E-04	2.72E-04	0.00E+00	1.20E-05	4.22E-08	2.48E-16	8.48E-17	1.01E-28	4.35E-17	1.28E-27	4.08E-27	9.80E-25	4.36E-30	1.30E-25	2.95E-03	1.69E-27	4.91E-13	3.15E-11	2.90E-20	2.20E-29	2.17E-43	3.07E-37	6.53E-31	0.00E+00	1.25E-14	1.96E-05	8.77E-04	7.68E-21	6.63E-21	3.68E-04	3.11E-04	3.95E-15
3.12E-09	600.001	1.83E+19	0.00E+00	1.71E-03	5.73E+05	6.10E-10	4.96E-13	2.44E+05	1.14E-02	1.52E+05	9.28E-03	3.05E+04	1.32E-03	3.03E-06	5.88E-04	5.05E-03	5.65E-04	8.13E-04	2.85E-04	0.00E+00	1.26E-05	4.43E-08	2.74E-16	9.35E-17	1.12E-28	4.80E-17	1.48E-27	4.50E-27	1.08E-24	5.05E-30	1.37E-25	3.10E-03	1.95E-27	5.16E-13	3.30E-11	3.05E-20	2.55E-29	2.51E-43	3.39E-37	7.20E-31	0.00E+00	1.38E-14	2.06E-05	9.21E-04	8.07E-21	6.97E-21	3.87E-04	3.27E-04	4.35E-15
3.13E-09	600.001	1.83E+19	0.00E+00	1.80E-03	5.73E+05	6.10E-10	5.47E-13	2.44E+05	1.20E-02	1.52E+05	9.75E-03	3.05E+04	1.38E-03	3.18E-06	6.18E-04	5.31E-03	5.93E-04	8.54E-04	3.00E-04	0.00E+00	1.32E-05	4.65E-08	3.02E-16	1.03E-16	1.23E-28	5.29E-17	1.72E-27	4.96E-27	1.19E-24	5.85E-30	1.45E-25	3.25E-03	2.26E-27	5.42E-13	3.47E-11	3.21E-20	2.96E-29	2.91E-43	3.75E-37	7.94E-31	0.00E+00	1.52E-14	2.16E-05	9.67E-04	8.47E-21	7.32E-21	4.06E-04	3.43E-04	4.80E-15
3.14E-09	600.001	1.83E+19	0.00E+00	1.89E-03	5.73E+05	6.10E-10	6.03E-13	2.44E+05	1.26E-02	1.52E+05	1.02E-02	3.05E+04	1.45E-03	3.34E-06	6.49E-04	5.57E-03	6.23E-04	8.96E-04	3.15E-04	0.00E+00	1.39E-05	4.88E-08	3.33E-16	1.14E-16	1.36E-28	5.83E-17	1.99E-27	5.47E-27	1.31E-24	6.77E-30	1.52E-25	3.42E-03	2.62E-27	5.69E-13	3.64E-11	3.37E-20	3.42E-29	3.37E-43	4.14E-37	8.76E-31	0.00E+00	1.67E-14	2.27E-05	1.02E-03	8.90E-21	7.68E-21	4.26E-04	3.60E-04	5.29E-15
3.15E-09	600.001	1.83E+19	0.00E+00	1.98E-03	5.73E+05	6.10E-10	6.65E-13	2.44E+05	1.32E-02	1.52E+05	1.08E-02	3.05E+04	1.53E-03	3.51E-06	6.81E-04	5.85E-03	6.54E-04	9.41E-04	3.30E-04	0.00E+00	1.46E-05	5.13E-08	3.67E-16	1.25E-16	1.50E-28	6.43E-17	2.31E-27	6.03E-27	1.45E-24	7.84E-30	1.60E-25	3.59E-03	3.04E-27	5.97E-13	3.83E-11	3.54E-20	3.96E-29	3.91E-43	4.57E-37	9.67E-31	0.00E+00	1.85E-14	2.39E-05	1.07E-03	9.34E-21	8.07E-21	4.48E-04	3.78E-04	5.84E-15
3.16E-09	600.001	1.83E+19	0.00E+00	2.08E-03	5.73E+05	6.10E-10	7.33E-13	2.44E+05	1.39E-02	1.52E+05	1.13E-02	3.05E+04	1.60E-03	3.69E-06	7.15E-04	6.15E-03	6.87E-04	9.89E-04	3.47E-04	0.00E+00	1.53E-05	5.39E-08	4.05E-16	1.38E-16	1.65E-28	7.10E-17	2.67E-27	6.65E-27	1.60E-24	9.08E-30	1.69E-25	3.77E-03	3.52E-27	6.27E-13	4.02E-11	3.72E-20	4.59E-29	4.54E-43	5.04E-37	1.07E-30	0.00E+00	2.04E-14	2.51E-05	1.12E-03	9.81E-21	8.48E-21	4.70E-04	3.97E-04	6.44E-15
3.17E-09	600.001	1.83E+19	0.00E+00	2.19E-03	5.73E+05	6.10E-10	8.09E-13	2.44E+05	1.46E-02	1.52E+05	1.19E-02	3.05E+04	1.68E-03	3.87E-06	7.51E-04	6.46E-03	7.22E-04	1.04E-03	3.64E-04	0.00E+00	1.61E-05	5.66E-08	4.47E-16	1.53E-16	1.82E-28	7.83E-17	3.09E-27	7.34E-27	1.76E-24	1.05E-29	1.78E-25	3.96E-03	4.08E-27	6.59E-13	4.22E-11	3.91E-20	5.32E-29	5.26E-43	5.57E-37	1.18E-30	0.00E+00	2.25E-14	2.63E-05	1.18E-03	1.03E-20	8.90E-21	4.94E-04	4.17E-04	7.10E-15
3.18E-09	600.001	1.83E+19	0.00E+00	2.30E-03	5.73E+05	6.10E-10	8.92E-13	2.44E+05	1.53E-02	1.52E+05	1.25E-02	3.05E+04	1.77E-03	4.06E-06	7.89E-04	6.78E-03	7.58E-04	1.09E-03	3.83E-04	0.00E+00	1.69E-05	5.94E-08	4.93E-16	1.68E-16	2.01E-28	8.63E-17	3.58E-27	8.09E-27	1.94E-24	1.22E-29	1.87E-25	4.16E-03	4.72E-27	6.92E-13	4.43E-11	4.11E-20	6.16E-29	6.10E-43	6.15E-37	1.30E-30	0.00E+00	2.48E-14	2.77E-05	1.24E-03	1.08E-20	9.35E-21	5.19E-04	4.38E-04	7.83E-15
3.19E-09	600.001	1.83E+19	0.00E+00	2.41E-03	5.73E+05	6.10E-10	9.84E-13	2.44E+05	1.61E-02	1.52E+05	1.31E-02	3.05E+04	1.86E-03	4.27E-06	8.29E-04	7.12E-03	7.96E-04	1.15E-03	4.02E-04	0.00E+00	1.78E-05	6.24E-08	5.43E-16	1.86E-16	2.22E-28	9.52E-17	4.15E-27	8.92E-27	2.14E-24	1.41E-29	1.97E-25	4.36E-03	5.47E-27	7.26E-13	4.65E-11	4.32E-20	7.13E-29	7.07E-43	6.80E-37	1.43E-30	0.00E+00	2.73E-14	2.90E-05	1.30E-03	1.14E-20	9.82E-21	5.45E-04	4.60E-04	8.64E-15
3.20E-09	600.001	1.83E+19	0.00E+00	2.53E-03	5.73E+05	6.10E-10	1.08E-12	2.44E+05	1.69E-02	1.52E+05	1.37E-02	3.05E+04	1.95E-03	4.48E-06	8.70E-04	7.48E-03	8.36E-04	1.20E-03	4.22E-04	0.00E+00	1.87E-05	6.55E-08	5.99E-16	2.05E-16	2.44E-28	1.05E-16	4.81E-27	9.84E-27	2.37E-24	1.63E-29	2.08E-25	4.58E-03	6.33E-27	7.63E-13	4.89E-11	4.54E-20	8.26E-29	8.20E-43	7.51E-37	1.58E-30	0.00E+00	3.01E-14	3.05E-05	1.36E-03	1.19E-20	1.03E-20	5.72E-04	4.83E-04	9.53E-15
3.21E-09	600.001	1.83E+19	0.00E+00	2.66E-03	5.73E+05	6.10E-10	1.20E-12	2.44E+05	1.78E-02	1.52E+05	1.44E-02	3.05E+04	2.05E-03	4.71E-06	9.14E-04	7.85E-03	8.78E-04	1.26E-03	4.43E-04	0.00E+00	1.96E-05	6.88E-08	6.61E-16	2.26E-16	2.69E-28	1.16E-16	5.57E-27	1.09E-26	2.61E-24	1.89E-29	2.19E-25	4.81E-03	7.34E-27	8.01E-13	5.13E-11	4.77E-20	9.57E-29	9.51E-43	8.30E-37	1.75E-30	0.00E+00	3.32E-14	3.20E-05	1.43E-03	1.25E-20	1.08E-20	6.01E-04	5.08E-04	1.05E-14
3.22E-09	600.001	1.83E+19	0.00E+00	2.79E-03	5.73E+05	6.10E-10	1.32E-12	2.44E+05	1.87E-02	1.52E+05	1.51E-02	3.05E+04	2.15E-03	4.94E-06	9.60E-04	8.25E-03	9.22E-04	1.33E-03	4.65E-04	0.00E+00	2.06E-05	7.23E-08	7.29E-16	2.49E-16	2.97E-28	1.28E-16	6.45E-27	1.20E-26	2.88E-24	2.19E-29	2.31E-25	5.05E-03	8.50E-27	8.41E-13	5.39E-11	5.01E-20	1.11E-28	1.10E-42	9.17E-37	1.93E-30	0.00E+00	3.66E-14	3.36E-05	1.50E-03	1.32E-20	1.14E-20	6.31E-04	5.33E-04	1.16E-14
3.23E-09	600.001	1.83E+19	0.00E+00	2.93E-03	5.73E+05	6.10E-10	1.46E-12	2.44E+05	1.96E-02	1.52E+05	1.59E-02	3.05E+04	2.26E-03	5.19E-06	1.01E-03	8.66E-03	9.68E-04	1.39E-03	4.89E-04	0.00E+00	2.16E-05	7.59E-08	8.04E-16	2.75E-16	3.28E-28	1.41E-16	7.47E-27	1.32E-26	3.17E-24	2.54E-29	2.43E-25	5.31E-03	9.84E-27	8.84E-13	5.66E-11	5.27E-20	1.28E-28	1.28E-42	1.01E-36	2.13E-30	0.00E+00	4.04E-14	3.53E-05	1.58E-03	1.38E-20	1.19E-20	6.63E-04	5.60E-04	1.28E-14
3.24E-09	600.001	1.83E+19	0.00E+00	3.08E-03	5.73E+05	6.10E-10	1.61E-12	2.44E+05	2.06E-02	1.52E+05	1.67E-02	3.05E+04	2.37E-03	5.45E-06	1.06E-03	9.10E-03	1.02E-03	1.46E-03	5.13E-04	0.00E+00	2.27E-05	7.97E-08	8.87E-16	3.03E-16	3.61E-28	1.55E-16	8.65E-27	1.46E-26	3.50E-24	2.94E-29	2.57E-25	5.57E-03	1.14E-26	9.28E-13	5.95E-11	5.54E-20	1.49E-28	1.48E-42	1.12E-36	2.35E-30	0.00E+00	4.46E-14	3.71E-05	1.66E-03	1.45E-20	1.25E-20	6.96E-04	5.88E-04	1.41E-14
3.25E-09	600.001	1.83E+19	0.00E+00	3.24E-03	5.73E+05	6.10E-10	1.77E-12	2.44E+05	2.16E-02	1.52E+05	1.75E-02	3.05E+04	2.49E-03	5.73E-06	1.11E-03	9.55E-03	1.07E-03	1.54E-03	5.39E-04	0.00E+00	2.38E-05	8.37E-08	9.78E-16	3.34E-16	3.99E-28	1.71E-16	1.00E-26	1.61E-26	3.86E-24	3.41E-29	2.71E-25	5.85E-03	1.32E-26	9.75E-13	6.24E-11	5.82E-20	1.72E-28	1.72E-42	1.24E-36	2.59E-30	0.00E+00	4.92E-14	3.90E-05	1.74E-03	1.52E-20	1.32E-20	7.31E-04	6.17E-04	1.55E-14
3.26E-09	600.001	1.83E+19	0.00E+00	3.40E-03	5.73E+05	6.10E-10	1.95E-12	2.44E+05	2.27E-02	1.52E+05	1.84E-02	3.05E+04	2.62E-03	6.01E-06	1.17E-03	1.00E-02	1.12E-03	1.61E-03	5.66E-04	0.00E+00	2.50E-05	8.79E-08	1.08E-15	3.68E-16	4.40E-28	1.89E-16	1.16E-26	1.77E-26	4.26E-24	3.95E-29	2.86E-25	6.15E-03	1.53E-26	1.02E-12	6.56E-11	6.12E-20	1.99E-28	2.00E-42	1.37E-36	2.86E-30	0.00E+00	5.42E-14	4.09E-05	1.83E-03	1.60E-20	1.38E-20	7.67E-04	6.48E-04	1.71E-14
3.27E-09	600.001	1.83E+19	0.00E+00	3.57E-03	5.73E+05	6.10E-10	2.15E-12	2.44E+05	2.38E-02	1.52E+05	1.94E-02	3.05E+04	2.75E-03	6.32E-06	1.23E-03	1.05E-02	1.18E-03	1.69E-03	5.95E-04	0.00E+00	2.63E-05	9.23E-08	1.19E-15	4.06E-16	4.85E-28	2.08E-16	1.34E-26	1.95E-26	4.70E-24	4.57E-29	3.01E-25	6.46E-03	1.77E-26	1.07E-12	6.89E-11	6.43E-20	2.31E-28	2.32E-42	1.51E-36	3.15E-30	0.00E+00	5.98E-14	4.30E-05	1.92E-03	1.68E-20	1.45E-20	8.06E-04	6.81E-04	1.89E-14
3.28E-09	600.001	1.83E+19	0.00E+00	3.75E-03	5.73E+05	6.10E-10	2.37E-12	2.44E+05	2.50E-02	1.52E+05	2.03E-02	3.05E+04	2.89E-03	6.63E-06	1.29E-03	1.11E-02	1.24E-03	1.78E-03	6.24E-04	0.00E+00	2.76E-05	9.69E-08	1.31E-15	4.48E-16	5.35E-28	2.30E-16	1.56E-26	2.15E-26	5.18E-24	5.30E-29	3.18E-25	6.78E-03	2.05E-26	1.13E-12	7.23E-11	6.76E-20	2.68E-28	2.69E-42	1.67E-36	3.48E-30	0.00E+00	6.59E-14	4.51E-05	2.02E-03	1.77E-20	1.53E-20	8.46E-04	7.15E-04	2.09E-14
3.29E-09	600.001	1.83E+19	0.00E+00	3.94E-03	5.73E+05	6.10E-10	2.62E-12	2.44E+05	2.63E-02	1.52E+05	2.13E-02	3.05E+04	3.03E-03	6.97E-06	1.35E-03	1.16E-02	1.30E-03	1.87E-03	6.56E-04	0.00E+00	2.90E-05	1.02E-07	1.45E-15	4.94E-16	5.90E-28	2.54E-16	1.80E-26	2.38E-26	5.71E-24	6.13E-29	3.36E-25	7.12E-03	2.38E-26	1.19E-12	7.60E-11	7.11E-20	3.10E-28	3.12E-42	1.85E-36	3.84E-30	0.00E+00	7.27E-14	4.74E-05	2.12E-03	1.85E-20	1.60E-20	8.89E-04	7.51E-04	2.30E-14
3.30E-09	600.001	1.83E+19	0.00E+00	4.13E-03	5.73E+05	6.10E-10	2.89E-12	2.44E+05	2.76E-02	1.52E+05	2.24E-02	3.05E+04	3.18E-03	7.32E-06	1.42E-03	1.22E-02	1.36E-03	1.96E-03	6.89E-04	0.00E+00	3.04E-05	1.07E-07	1.60E-15	5.45E-16	6.51E-28	2.80E-16	2.09E-26	2.62E-26	6.30E-24	7.10E-29	3.54E-25	7.48E-03	2.75E-26	1.25E-12	7.98E-11	7.47E-20	3.59E-28	3.62E-42	2.04E-36	4.24E-30	0.00E+00	8.02E-14	4.98E-05	2.22E-03	1.95E-20	1.68E-20	9.33E-04	7.89E-04	2.54E-14
3.31E-09	600.001	1.83E+19	0.00E+00	4.34E-03	5.73E+05	6.10E-10	3.19E-12	2.44E+05	2.90E-02	1.52E+05	2.35E-02	3.05E+04	3.34E-03	7.68E-06	1.49E-03	1.28E-02	1.43E-03	2.06E-03	7.23E-04	0.00E+00	3.20E-05	1.12E-07	1.76E-15	6.01E-16	7.18E-28	3.08E-16	2.42E-26	2.89E-26	6.95E-24	8.23E-29	3.74E-25	7.85E-03	3.19E-26	1.31E-12	8.38E-11	7.86E-20	4.16E-28	4.20E-42	2.26E-36	4.68E-30	0.00E+00	8.85E-14	5.23E-05	2.34E-03	2.05E-20	1.77E-20	9.80E-04	8.28E-04	2.80E-14
3.32E-09	600.002	1.83E+19	0.00E+00	4.56E-03	5.73E+05	6.10E-10	3.51E-12	2.44E+05	3.05E-02	1.52E+05	2.47E-02	3.05E+04	3.51E-03	8.07E-06	1.57E-03	1.35E-02	1.50E-03	2.16E-03	7.60E-04	0.00E+00	3.36E-05	1.18E-07	1.94E-15	6.63E-16	7.91E-28	3.40E-16	2.80E-26	3.19E-26	7.66E-24	9.53E-29	3.95E-25	8.25E-03	3.69E-26	1.37E-12	8.80E-11	8.26E-20	4.82E-28	4.88E-42	2.50E-36	5.16E-30	0.00E+00	9.76E-14	5.49E-05	2.45E-03	2.15E-20	1.86E-20	1.03E-03	8.70E-04	3.09E-14
3.33E-09	600.002	1.83E+19	0.00E+00	4.79E-03	5.73E+05	6.10E-10	3.88E-12	2.44E+05	3.20E-02	1.52E+05	2.60E-02	3.05E+04	3.69E-03	8.47E-06	1.64E-03	1.41E-02	1.58E-03	2.27E-03	7.98E-04	0.00E+00	3.53E-05	1.24E-07	2.14E-15	7.31E-16	8.73E-28	3.75E-16	3.25E-26	3.51E-26	8.45E-24	1.10E-28	4.17E-25	8.66E-03	4.28E-26	1.44E-12	9.24E-11	8.69E-20	5.58E-28	5.67E-42	2.76E-36	5.70E-30	0.00E+00	1.08E-13	5.76E-05	2.58E-03	2.26E-20	1.95E-20	1.08E-03	9.14E-04	3.40E-14
3.34E-09	600.002	1.83E+19	0.00E+00	5.03E-03	5.73E+05	6.10E-10	4.27E-12	2.44E+05	3.36E-02	1.52E+05	2.73E-02	3.05E+04	3.87E-03	8.90E-06	1.73E-03	1.48E-02	1.66E-03	2.39E-03	8.38E-04	0.00E+00	3.70E-05	1.30E-07	2.36E-15	8.06E-16	9.63E-28	4.14E-16	3.76E-26	3.88E-26	9.32E-24	1.28E-28	4.41E-25	9.10E-03	4.95E-26	1.51E-12	9.70E-11	9.14E-20	6.46E-28	6.58E-42	3.06E-36	6.29E-30	0.00E+00	1.19E-13	6.05E-05	2.71E-03	2.37E-20	2.05E-20	1.14E-03	9.60E-04	3.75E-14
3.35E-09	600.002	1.83E+19	0.00E+00	5.28E-03	5.73E+05	6.10E-10	4.71E-12	2.44E+05	3.53E-02	1.52E+05	2.86E-02	3.05E+04	4.07E-03	9.35E-06	1.81E-03	1.56E-02	1.74E-03	2.51E-03	8.80E-04	0.00E+00	3.89E-05	1.37E-07	2.60E-15	8.89E-16	1.06E-27	4.56E-16	4.35E-26	4.27E-26	1.03E-23	1.48E-28	4.66E-25	9.55E-03	5.74E-26	1.59E-12	1.02E-10	9.61E-20	7.48E-28	7.64E-42	3.38E-36	6.95E-30	0.00E+00	1.31E-13	6.36E-05	2.84E-03	2.49E-20	2.15E-20	1.19E-03	1.01E-03	4.14E-14
3.36E-09	600.002	1.83E+19	0.00E+00	5.54E-03	5.73E+05	6.10E-10	5.20E-12	2.44E+05	3.70E-02	1.52E+05	3.01E-02	3.05E+04	4.27E-03	9.82E-06	1.91E-03	1.64E-02	1.83E-03	2.63E-03	9.24E-04	0.00E+00	4.08E-05	1.43E-07	2.87E-15	9.81E-16	1.17E-27	5.03E-16	5.04E-26	4.71E-26	1.13E-23	1.72E-28	4.93E-25	1.00E-02	6.65E-26	1.67E-12	1.07E-10	1.01E-19	8.67E-28	8.87E-42	3.74E-36	7.67E-30	0.00E+00	1.44E-13	6.68E-05	2.98E-03	2.61E-20	2.26E-20	1.25E-03	1.06E-03	4.57E-14
3.37E-09	600.002	1.83E+19	0.00E+00	5.82E-03	5.73E+05	6.10E-10	5.73E-12	2.44E+05	3.89E-02	1.52E+05	3.16E-02	3.05E+04	4.49E-03	1.03E-05	2.00E-03	1.72E-02	1.92E-03	2.77E-03	9.70E-04	0.00E+00	4.29E-05	1.51E-07	3.17E-15	1.08E-15	1.29E-27	5.55E-16	5.84E-26	5.20E-26	1.25E-23	1.99E-28	5.21E-25	1.05E-02	7.70E-26	1.75E-12	1.12E-10	1.06E-19	1.00E-27	1.03E-41	4.15E-36	8.47E-30	0.00E+00	1.59E-13	7.01E-05	3.13E-03	2.74E-20	2.37E-20	1.32E-03	1.11E-03	5.04E-14
3.38E-09	600.002	1.83E+19	0.00E+00	6.11E-03	5.73E+05	6.10E-10	6.32E-12	2.44E+05	4.09E-02	1.52E+05	3.32E-02	3.05E+04	4.71E-03	1.08E-05	2.10E-03	1.81E-02	2.02E-03	2.90E-03	1.02E-03	0.00E+00	4.51E-05	1.58E-07	3.49E-15	1.19E-15	1.42E-27	6.12E-16	6.77E-26	5.73E-26	1.38E-23	2.30E-28	5.52E-25	1.11E-02	8.92E-26	1.84E-12	1.18E-10	1.12E-19	1.16E-27	1.20E-41	4.59E-36	9.35E-30	0.00E+00	1.76E-13	7.36E-05	3.29E-03	2.88E-20	2.49E-20	1.38E-03	1.17E-03	5.55E-14
3.39E-09	600.002	1.83E+19	0.00E+00	6.42E-03	5.73E+05	6.10E-10	6.98E-12	2.44E+05	4.29E-02	1.52E+05	3.48E-02	3.05E+04	4.95E-03	1.14E-05	2.21E-03	1.90E-02	2.12E-03	3.05E-03	1.07E-03	0.00E+00	4.73E-05	1.66E-07	3.85E-15	1.32E-15	1.57E-27	6.75E-16	7.84E-26	6.32E-26	1.52E-23	2.67E-28	5.84E-25	1.16E-02	1.03E-25	1.93E-12	1.24E-10	1.18E-19	1.35E-27	1.39E-41	5.08E-36	1.03E-29	0.00E+00	1.94E-13	7.73E-05	3.46E-03	3.03E-20	2.61E-20	1.45E-03	1.23E-03	6.13E-14
3.40E-09	600.002	1.83E+19	0.00E+00	6.74E-03	5.73E+05	6.10E-10	7.69E-12	2.44E+05	4.51E-02	1.52E+05	3.66E-02	3.05E+04	5.20E-03	1.19E-05	2.32E-03	1.99E-02	2.23E-03	3.20E-03	1.12E-03	0.00E+00	4.97E-05	1.74E-07	4.25E-15	1.45E-15	1.73E-27	7.45E-16	9.08E-26	6.97E-26	1.68E-23	3.09E-28	6.18E-25	1.22E-02	1.20E-25	2.03E-12	1.30E-10	1.24E-19	1.56E-27	1.62E-41	5.63E-36	1.14E-29	0.00E+00	2.14E-13	8.12E-05	3.63E-03	3.18E-20	2.75E-20	1.52E-03	1.29E-03	6.76E-14
3.41E-09	600.002	1.83E+19	0.00E+00	7.08E-03	5.73E+05	6.10E-10	8.49E-12	2.44E+05	4.73E-02	1.52E+05	3.84E-02	3.05E+04	5.46E-03	1.25E-05	2.43E-03	2.09E-02	2.34E-03	3.36E-03	1.18E-03	0.00E+00	5.22E-05	1.83E-07	4.69E-15	1.60E-15	1.91E-27	8.21E-16	1.05E-25	7.69E-26	1.85E-23	3.58E-28	6.55E-25	1.28E-02	1.39E-25	2.13E-12	1.37E-10	1.30E-19	1.81E-27	1.88E-41	6.23E-36	1.26E-29	0.00E+00	2.36E-13	8.53E-05	3.81E-03	3.34E-20	2.88E-20	1.60E-03	1.35E-03	7.45E-14
3.42E-09	600.003	1.83E+19	0.00E+00	7.44E-03	5.73E+05	6.10E-10	9.36E-12	2.44E+05	4.97E-02	1.52E+05	4.03E-02	3.05E+04	5.73E-03	1.32E-05	2.56E-03	2.20E-02	2.46E-03	3.53E-03	1.24E-03	0.00E+00	5.48E-05	1.92E-07	5.17E-15	1.77E-15	2.11E-27	9.06E-16	1.22E-25	8.48E-26	2.04E-23	4.14E-28	6.94E-25	1.35E-02	1.60E-25	2.24E-12	1.44E-10	1.37E-19	2.09E-27	2.18E-41	6.91E-36	1.39E-29	0.00E+00	2.60E-13	8.96E-05	4.00E-03	3.51E-20	3.03E-20	1.68E-03	1.42E-03	8.22E-14
3.43E-09	600.003	1.83E+19	0.00E+00	7.81E-03	5.73E+05	6.10E-10	1.03E-11	2.44E+05	5.22E-02	1.52E+05	4.24E-02	3.05E+04	6.02E-03	1.38E-05	2.68E-03	2.31E-02	2.58E-03	3.71E-03	1.30E-03	0.00E+00	5.76E-05	2.02E-07	5.70E-15	1.95E-15	2.32E-27	9.99E-16	1.41E-25	9.36E-26	2.25E-23	4.80E-28	7.36E-25	1.41E-02	1.86E-25	2.35E-12	1.51E-10	1.44E-19	2.42E-27	2.54E-41	7.65E-36	1.54E-29	0.00E+00	2.87E-13	9.41E-05	4.20E-03	3.68E-20	3.18E-20	1.76E-03	1.49E-03	9.06E-14
3.44E-09	600.003	1.83E+19	0.00E+00	8.20E-03	5.73E+05	6.10E-10	1.14E-11	2.44E+05	5.48E-02	1.52E+05	4.45E-02	3.05E+04	6.32E-03	1.45E-05	2.82E-03	2.42E-02	2.71E-03	3.90E-03	1.37E-03	0.00E+00	6.04E-05	2.12E-07	6.29E-15	2.15E-15	2.56E-27	1.10E-15	1.63E-25	1.03E-25	2.48E-23	5.56E-28	7.80E-25	1.48E-02	2.15E-25	2.47E-12	1.58E-10	1.52E-19	2.81E-27	2.95E-41	8.48E-36	1.70E-29	0.00E+00	3.16E-13	9.88E-05	4.42E-03	3.87E-20	3.34E-20	1.85E-03	1.57E-03	1.00E-13
3.45E-09	600.003	1.83E+19	0.00E+00	8.62E-03	5.73E+05	6.10E-10	1.26E-11	2.44E+05	5.76E-02	1.52E+05	4.67E-02	3.05E+04	6.64E-03	1.53E-05	2.96E-03	2.54E-02	2.84E-03	4.09E-03	1.44E-03	0.00E+00	6.35E-05	2.23E-07	6.94E-15	2.37E-15	2.83E-27	1.22E-15	1.89E-25	1.14E-25	2.74E-23	6.44E-28	8.27E-25	1.56E-02	2.49E-25	2.60E-12	1.66E-10	1.60E-19	3.25E-27	3.43E-41	9.40E-36	1.88E-29	0.00E+00	3.49E-13	1.04E-04	4.64E-03	4.06E-20	3.51E-20	1.95E-03	1.64E-03	1.10E-13
3.46E-09	600.003	1.83E+19	0.00E+00	9.05E-03	5.73E+05	6.10E-10	1.38E-11	2.44E+05	6.05E-02	1.52E+05	4.91E-02	3.05E+04	6.97E-03	1.60E-05	3.11E-03	2.67E-02	2.99E-03	4.30E-03	1.51E-03	0.00E+00	6.67E-05	2.34E-07	7.65E-15	2.61E-15	3.12E-27	1.34E-15	2.19E-25	1.26E-25	3.02E-23	7.45E-28	8.78E-25	1.64E-02	2.89E-25	2.73E-12	1.75E-10	1.68E-19	3.77E-27	3.99E-41	1.04E-35	2.07E-29	0.00E+00	3.85E-13	1.09E-04	4.87E-03	4.26E-20	3.68E-20	2.04E-03	1.73E-03	1.22E-13
3.47E-09	600.003	1.83E+19	0.00E+00	9.50E-03	5.73E+05	6.10E-10	1.53E-11	2.44E+05	6.35E-02	1.52E+05	5.15E-02	3.05E+04	7.32E-03	1.68E-05	3.26E-03	2.81E-02	3.14E-03	4.51E-03	1.58E-03	0.00E+00	7.00E-05	2.46E-07	8.44E-15	2.88E-15	3.44E-27	1.48E-15	2.54E-25	1.38E-25	3.33E-23	8.63E-28	9.32E-25	1.72E-02	3.35E-25	2.86E-12	1.83E-10	1.77E-19	4.36E-27	4.64E-41	1.16E-35	2.29E-29	0.00E+00	4.24E-13	1.14E-04	5.11E-03	4.48E-20	3.87E-20	2.15E-03	1.81E-03	1.34E-13
3.48E-09	600.003	1.83E+19	0.00E+00	9.98E-03	5.73E+05	6.10E-10	1.68E-11	2.44E+05	6.67E-02	1.52E+05	5.41E-02	3.05E+04	7.69E-03	1.77E-05	3.43E-03	2.95E-02	3.29E-03	4.74E-03	1.66E-03	0.00E+00	7.35E-05	2.58E-07	9.31E-15	3.18E-15	3.79E-27	1.63E-15	2.94E-25	1.53E-25	3.67E-23	1.00E-27	9.90E-25	1.81E-02	3.87E-25	3.01E-12	1.93E-10	1.87E-19	5.05E-27	5.40E-41	1.28E-35	2.53E-29	0.00E+00	4.68E-13	1.20E-04	5.37E-03	4.70E-20	4.06E-20	2.25E-03	1.90E-03	1.48E-13
3.49E-09	600.004	1.83E+19	0.00E+00	1.05E-02	5.73E+05	6.10E-10	1.86E-11	2.44E+05	7.00E-02	1.52E+05	5.68E-02	3.05E+04	8.07E-03	1.86E-05	3.60E-03	3.09E-02	3.46E-03	4.98E-03	1.75E-03	0.00E+00	7.72E-05	2.71E-07	1.03E-14	3.50E-15	4.18E-27	1.80E-15	3.41E-25	1.68E-25	4.05E-23	1.16E-27	1.05E-24	1.90E-02	4.49E-25	3.16E-12	2.02E-10	1.97E-19	5.85E-27	6.28E-41	1.42E-35	2.79E-29	0.00E+00	5.16E-13	1.26E-04	5.64E-03	4.94E-20	4.27E-20	2.37E-03	2.00E-03	1.63E-13
3.50E-09	600.004	1.83E+19	0.00E+00	1.10E-02	5.73E+05	6.10E-10	2.05E-11	2.44E+05	7.35E-02	1.52E+05	5.97E-02	3.05E+04	8.48E-03	1.95E-05	3.78E-03	3.25E-02	3.63E-03	5.23E-03	1.83E-03	0.00E+00	8.11E-05	2.85E-07	1.13E-14	3.87E-15	4.62E-27	1.98E-15	3.95E-25	1.86E-25	4.47E-23	1.34E-27	1.12E-24	1.99E-02	5.20E-25	3.32E-12	2.12E-10	2.07E-19	6.78E-27	7.31E-41	1.58E-35	3.09E-29	0.00E+00	5.69E-13	1.33E-04	5.92E-03	5.19E-20	4.48E-20	2.49E-03	2.10E-03	1.80E-13
3.51E-09	600.004	1.83E+19	0.00E+00	1.16E-02	5.73E+05	6.10E-10	2.26E-11	2.44E+05	7.72E-02	1.52E+05	6.27E-02	3.05E+04	8.90E-03	2.05E-05	3.97E-03	3.41E-02	3.82E-03	5.49E-03	1.93E-03	0.00E+00	8.52E-05	2.99E-07	1.25E-14	4.26E-15	5.09E-27	2.19E-15	4.57E-25	2.05E-25	4.93E-23	1.55E-27	1.19E-24	2.09E-02	6.02E-25	3.48E-12	2.23E-10	2.18E-19	7.85E-27	8.51E-41	1.75E-35	3.41E-29	0.00E+00	6.27E-13	1.39E-04	6.22E-03	5.45E-20	4.71E-20	2.61E-03	2.21E-03	1.98E-13
3.52E-09	600.004	1.83E+19	0.00E+00	1.21E-02	5.73E+05	6.10E-10	2.49E-11	2.44E+05	8.11E-02	1.52E+05	6.58E-02	3.05E+04	9.35E-03	2.15E-05	4.17E-03	3.58E-02	4.01E-03	5.76E-03	2.02E-03	0.00E+00	8.94E-05	3.14E-07	1.38E-14	4.70E-15	5.61E-27	2.41E-15	5.29E-25	2.26E-25	5.43E-23	1.80E-27	1.27E-24	2.20E-02	6.97E-25	3.66E-12	2.34E-10	2.30E-19	9.09E-27	9.91E-41	1.95E-35	3.77E-29	0.00E+00	6.92E-13	1.46E-04	6.53E-03	5.72E-20	4.94E-20	2.74E-03	2.32E-03	2.19E-13
3.53E-09	600.004	1.83E+19	0.00E+00	1.27E-02	5.73E+05	6.10E-10	2.75E-11	2.44E+05	8.52E-02	1.52E+05	6.91E-02	3.05E+04	9.82E-03	2.26E-05	4.38E-03	3.76E-02	4.21E-03	6.05E-03	2.12E-03	0.00E+00	9.39E-05	3.30E-07	1.52E-14	5.19E-15	6.19E-27	2.66E-15	6.13E-25	2.49E-25	5.99E-23	2.08E-27	1.35E-24	2.31E-02	8.08E-25	3.84E-12	2.46E-10	2.43E-19	1.05E-26	1.15E-40	2.16E-35	4.17E-29	0.00E+00	7.63E-13	1.54E-04	6.86E-03	6.01E-20	5.19E-20	2.88E-03	2.43E-03	2.41E-13
3.54E-09	600.005	1.83E+19	0.00E+00	1.34E-02	5.73E+05	6.10E-10	3.03E-11	2.44E+05	8.95E-02	1.52E+05	7.26E-02	3.05E+04	1.03E-02	2.37E-05	4.60E-03	3.95E-02	4.42E-03	6.36E-03	2.23E-03	0.00E+00	9.86E-05	3.46E-07	1.68E-14	5.72E-15	6.83E-27	2.93E-15	7.10E-25	2.75E-25	6.61E-23	2.41E-27	1.44E-24	2.42E-02	9.36E-25	4.03E-12	2.58E-10	2.56E-19	1.22E-26	1.35E-40	2.41E-35	4.61E-29	0.00E+00	8.42E-13	1.61E-04	7.21E-03	6.31E-20	5.45E-20	3.02E-03	2.56E-03	2.66E-13
3.55E-09	600.005	1.83E+19	0.00E+00	1.41E-02	5.73E+05	6.10E-10	3.34E-11	2.44E+05	9.40E-02	1.52E+05	7.63E-02	3.05E+04	1.08E-02	2.49E-05	4.83E-03	4.15E-02	4.64E-03	6.68E-03	2.34E-03	0.00E+00	1.04E-04	3.64E-07	1.85E-14	6.31E-15	7.53E-27	3.24E-15	8.23E-25	3.03E-25	7.29E-23	2.80E-27	1.53E-24	2.54E-02	1.08E-24	4.24E-12	2.71E-10	2.70E-19	1.41E-26	1.57E-40	2.67E-35	5.10E-29	0.00E+00	9.28E-13	1.69E-04	7.57E-03	6.63E-20	5.72E-20	3.18E-03	2.68E-03	2.94E-13
3.56E-09	600.005	1.83E+19	0.00E+00	1.48E-02	5.73E+05	6.10E-10	3.69E-11	2.44E+05	9.87E-02	1.52E+05	8.01E-02	3.05E+04	1.14E-02	2.61E-05	5.07E-03	4.36E-02	4.87E-03	7.01E-03	2.46E-03	0.00E+00	1.09E-04	3.82E-07	2.04E-14	6.96E-15	8.31E-27	3.57E-15	9.53E-25	3.34E-25	8.04E-23	3.24E-27	1.64E-24	2.67E-02	1.26E-24	4.45E-12	2.85E-10	2.84E-19	1.64E-26	1.83E-40	2.97E-35	5.64E-29	0.00E+00	1.02E-12	1.78E-04	7.95E-03	6.96E-20	6.01E-20	3.34E-03	2.82E-03	3.24E-13
3.57E-09	600.005	1.83E+19	0.00E+00	1.55E-02	5.73E+05	6.10E-10	4.07E-11	2.44E+05	1.04E-01	1.52E+05	8.41E-02	3.05E+04	1.19E-02	2.75E-05	5.33E-03	4.58E-02	5.12E-03	7.36E-03	2.58E-03	0.00E+00	1.14E-04	4.01E-07	2.25E-14	7.67E-15	9.16E-27	3.94E-15	1.10E-24	3.69E-25	8.87E-23	3.75E-27	1.75E-24	2.81E-02	1.45E-24	4.67E-12	2.99E-10	3.00E-19	1.90E-26	2.13E-40	3.31E-35	6.24E-29	0.00E+00	1.13E-12	1.87E-04	8.35E-03	7.31E-20	6.31E-20	3.50E-03	2.96E-03	3.57E-13
3.58E-09	600.006	1.83E+19	0.00E+00	1.63E-02	5.73E+05	6.10E-10	4.49E-11	2.44E+05	1.09E-01	1.52E+05	8.83E-02	3.05E+04	1.25E-02	2.88E-05	5.60E-03	4.81E-02	5.38E-03	7.73E-03	2.71E-03	0.00E+00	1.20E-04	4.21E-07	2.48E-14	8.46E-15	1.01E-26	4.34E-15	1.28E-24	4.07E-25	9.78E-23	4.35E-27	1.86E-24	2.95E-02	1.68E-24	4.91E-12	3.14E-10	3.16E-19	2.20E-26	2.49E-40	3.68E-35	6.90E-29	0.00E+00	1.25E-12	1.96E-04	8.77E-03	7.67E-20	6.63E-20	3.68E-03	3.11E-03	3.94E-13
3.59E-09	600.006	1.83E+19	0.00E+00	1.71E-02	5.73E+05	6.10E-10	4.95E-11	2.44E+05	1.14E-01	1.52E+05	9.28E-02	3.05E+04	1.32E-02	3.03E-05	5.88E-03	5.05E-02	5.65E-03	8.12E-03	2.85E-03	0.00E+00	1.26E-04	4.42E-07	2.73E-14	9.33E-15	1.11E-26	4.79E-15	1.48E-24	4.48E-25	1.08E-22	5.03E-27	1.99E-24	3.09E-02	1.95E-24	5.15E-12	3.30E-10	3.34E-19	2.54E-26	2.90E-40	4.10E-35	7.64E-29	0.00E+00	1.37E-12	2.06E-04	9.21E-03	8.06E-20	6.96E-20	3.86E-03	3.26E-03	4.34E-13
3.60E-09	600.006	1.83E+19	0.00E+00	1.80E-02	5.73E+05	6.10E-10	5.46E-11	2.44E+05	1.20E-01	1.52E+05	9.74E-02	3.05E+04	1.38E-02	3.18E-05	6.17E-03	5.30E-02	5.93E-03	8.53E-03	2.99E-03	0.00E+00	1.32E-04	4.65E-07	3.01E-14	1.03E-14	1.23E-26	5.28E-15	1.71E-24	4.94E-25	1.19E-22	5.83E-27	2.13E-24	3.25E-02	2.26E-24	5.41E-12	3.47E-10	3.52E-19	2.95E-26	3.38E-40	4.56E-35	8.45E-29	0.00E+00	1.52E-12	2.16E-04	9.67E-03	8.46E-20	7.31E-20	4.06E-03	3.43E-03	4.79E-13
3.61E-09	600.006	1.83E+19	0.00E+00	1.89E-02	5.73E+05	6.10E-10	6.02E-11	2.44E+05	1.26E-01	1.52E+05	1.02E-01	3.05E+04	1.45E-02	3.34E-05	6.48E-03	5.57E-02	6.23E-03	8.96E-03	3.14E-03	0.00E+00	1.39E-04	4.88E-07	3.33E-14	1.14E-14	1.36E-26	5.83E-15	1.99E-24	5.45E-25	1.31E-22	6.75E-27	2.28E-24	3.41E-02	2.62E-24	5.68E-12	3.64E-10	3.72E-19	3.41E-26	3.95E-40	5.08E-35	9.36E-29	0.00E+00	1.67E-12	2.27E-04	1.02E-02	8.89E-20	7.68E-20	4.26E-03	3.60E-03	5.28E-13
3.62E-09	600.007	1.83E+19	0.00E+00	1.98E-02	5.73E+05	6.10E-10	6.64E-11	2.44E+05	1.32E-01	1.52E+05	1.07E-01	3.05E+04	1.53E-02	3.51E-05	6.81E-03	5.85E-02	6.54E-03	9.41E-03	3.30E-03	0.00E+00	1.46E-04	5.12E-07	3.67E-14	1.25E-14	1.50E-26	6.42E-15	2.30E-24	6.01E-25	1.45E-22	7.82E-27	2.44E-24	3.58E-02	3.03E-24	5.97E-12	3.82E-10	3.92E-19	3.95E-26	4.61E-40	5.66E-35	1.04E-28	0.00E+00	1.84E-12	2.39E-04	1.07E-02	9.33E-20	8.06E-20	4.47E-03	3.78E-03	5.83E-13
3.63E-09	600.007	1.83E+19	0.00E+00	2.08E-02	5.73E+05	6.10E-10	7.32E-11	2.44E+05	1.39E-01	1.52E+05	1.13E-01	3.05E+04	1.60E-02	3.68E-05	7.15E-03	6.14E-02	6.87E-03	9.88E-03	3.47E-03	0.00E+00	1.53E-04	5.38E-07	4.04E-14	1.38E-14	1.65E-26	7.09E-15	2.66E-24	6.63E-25	1.60E-22	9.06E-27	2.62E-24	3.76E-02	3.51E-24	6.27E-12	4.02E-10	4.15E-19	4.58E-26	5.39E-40	6.32E-35	1.15E-28	0.00E+00	2.03E-12	2.51E-04	1.12E-02	9.80E-20	8.47E-20	4.70E-03	3.97E-03	6.43E-13
3.64E-09	600.007	1.83E+19	0.00E+00	2.18E-02	5.73E+05	6.10E-10	8.07E-11	2.44E+05	1.46E-01	1.52E+05	1.18E-01	3.05E+04	1.68E-02	3.87E-05	7.51E-03	6.45E-02	7.21E-03	1.04E-02	3.64E-03	0.00E+00	1.61E-04	5.65E-07	4.46E-14	1.52E-14	1.82E-26	7.82E-15	3.09E-24	7.32E-25	1.76E-22	1.05E-26	2.81E-24	3.95E-02	4.07E-24	6.58E-12	4.22E-10	4.38E-19	5.30E-26	6.30E-40	7.05E-35	1.27E-28	0.00E+00	2.24E-12	2.63E-04	1.18E-02	1.03E-19	8.89E-20	4.93E-03	4.17E-03	7.09E-13
3.65E-09	600.008	1.83E+19	0.00E+00	2.29E-02	5.73E+05	6.10E-10	8.90E-11	2.44E+05	1.53E-01	1.52E+05	1.24E-01	3.05E+04	1.77E-02	4.06E-05	7.88E-03	6.78E-02	7.57E-03	1.09E-02	3.82E-03	0.00E+00	1.69E-04	5.94E-07	4.92E-14	1.68E-14	2.01E-26	8.62E-15	3.57E-24	8.07E-25	1.94E-22	1.22E-26	3.01E-24	4.15E-02	4.71E-24	6.91E-12	4.43E-10	4.63E-19	6.14E-26	7.37E-40	7.86E-35	1.41E-28	0.00E+00	2.47E-12	2.76E-04	1.23E-02	1.08E-19	9.34E-20	5.18E-03	4.38E-03	7.82E-13
3.66E-09	600.008	1.83E+19	0.00E+00	2.41E-02	5.73E+05	6.10E-10	9.82E-11	2.44E+05	1.61E-01	1.52E+05	1.31E-01	3.05E+04	1.86E-02	4.27E-05	8.28E-03	7.12E-02	7.95E-03	1.14E-02	4.02E-03	0.00E+00	1.78E-04	6.23E-07	5.43E-14	1.85E-14	2.21E-26	9.51E-15	4.14E-24	8.90E-25	2.14E-22	1.41E-26	3.24E-24	4.36E-02	5.46E-24	7.26E-12	4.65E-10	4.89E-19	7.11E-26	8.62E-40	8.78E-35	1.56E-28	0.00E+00	2.73E-12	2.90E-04	1.30E-02	1.14E-19	9.81E-20	5.44E-03	4.60E-03	8.62E-13
3.67E-09	600.009	1.83E+19	0.00E+00	2.53E-02	5.73E+05	6.10E-10	1.08E-10	2.44E+05	1.69E-01	1.52E+05	1.37E-01	3.05E+04	1.95E-02	4.48E-05	8.69E-03	7.47E-02	8.35E-03	1.20E-02	4.22E-03	0.00E+00	1.86E-04	6.55E-07	5.98E-14	2.04E-14	2.44E-26	1.05E-14	4.80E-24	9.82E-25	2.36E-22	1.63E-26	3.48E-24	4.58E-02	6.32E-24	7.62E-12	4.88E-10	5.17E-19	8.24E-26	1.01E-39	9.81E-35	1.73E-28	0.00E+00	3.01E-12	3.05E-04	1.36E-02	1.19E-19	1.03E-19	5.72E-03	4.83E-03	9.51E-13
3.68E-09	600.009	1.83E+19	0.00E+00	2.66E-02	5.73E+05	6.10E-10	1.19E-10	2.44E+05	1.78E-01	1.52E+05	1.44E-01	3.05E+04	2.05E-02	4.70E-05	9.13E-03	7.85E-02	8.77E-03	1.26E-02	4.43E-03	0.00E+00	1.96E-04	6.87E-07	6.60E-14	2.25E-14	2.69E-26	1.16E-14	5.55E-24	1.08E-24	2.61E-22	1.89E-26	3.74E-24	4.81E-02	7.32E-24	8.01E-12	5.13E-10	5.47E-19	9.54E-26	1.18E-39	1.10E-34	1.91E-28	0.00E+00	3.32E-12	3.20E-04	1.43E-02	1.25E-19	1.08E-19	6.00E-03	5.07E-03	1.05E-12
3.69E-09	600.009	1.83E+19	0.00E+00	2.79E-02	5.73E+05	6.10E-10	1.32E-10	2.44E+05	1.86E-01	1.52E+05	1.51E-01	3.05E+04	2.15E-02	4.94E-05	9.59E-03	8.24E-02	9.21E-03	1.33E-02	4.65E-03	0.00E+00	2.06E-04	7.22E-07	7.28E-14	2.49E-14	2.97E-26	1.28E-14	6.43E-24	1.19E-24	2.87E-22	2.19E-26	4.03E-24	5.05E-02	8.48E-24	8.41E-12	5.39E-10	5.79E-19	1.11E-25	1.38E-39	1.23E-34	2.12E-28	0.00E+00	3.66E-12	3.36E-04	1.50E-02	1.32E-19	1.14E-19	6.30E-03	5.33E-03	1.16E-12
3.70E-09	600.01	1.83E+19	0.00E+00	2.93E-02	5.73E+05	6.10E-10	1.45E-10	2.44E+05	1.96E-01	1.52E+05	1.59E-01	3.05E+04	2.26E-02	5.19E-05	1.01E-02	8.66E-02	9.68E-03	1.39E-02	4.88E-03	0.00E+00	2.16E-04	7.58E-07	8.03E-14	2.74E-14	3.27E-26	1.41E-14	7.45E-24	1.32E-24	3.17E-22	2.53E-26	4.34E-24	5.30E-02	9.82E-24	8.83E-12	5.66E-10	6.13E-19	1.28E-25	1.62E-39	1.37E-34	2.35E-28	0.00E+00	4.04E-12	3.53E-04	1.58E-02	1.38E-19	1.19E-19	6.62E-03	5.59E-03	1.28E-12
3.71E-09	600.01	1.83E+19	0.00E+00	3.08E-02	5.73E+05	6.10E-10	1.60E-10	2.44E+05	2.06E-01	1.52E+05	1.67E-01	3.05E+04	2.37E-02	5.45E-05	1.06E-02	9.09E-02	1.02E-02	1.46E-02	5.13E-03	0.00E+00	2.27E-04	7.96E-07	8.86E-14	3.02E-14	3.61E-26	1.55E-14	8.63E-24	1.45E-24	3.49E-22	2.93E-26	4.69E-24	5.57E-02	1.14E-23	9.28E-12	5.94E-10	6.49E-19	1.48E-25	1.90E-39	1.53E-34	2.61E-28	0.00E+00	4.45E-12	3.71E-04	1.66E-02	1.45E-19	1.25E-19	6.95E-03	5.88E-03	1.41E-12
3.72E-09	600.011	1.83E+19	0.00E+00	3.23E-02	5.73E+05	6.10E-10	1.77E-10	2.44E+05	2.16E-01	1.52E+05	1.75E-01	3.05E+04	2.49E-02	5.72E-05	1.11E-02	9.55E-02	1.07E-02	1.54E-02	5.39E-03	0.00E+00	2.38E-04	8.36E-07	9.77E-14	3.33E-14	3.98E-26	1.71E-14	1.00E-23	1.60E-24	3.85E-22	3.40E-26	5.06E-24	5.85E-02	1.32E-23	9.74E-12	6.24E-10	6.87E-19	1.72E-25	2.22E-39	1.72E-34	2.89E-28	0.00E+00	4.91E-12	3.89E-04	1.74E-02	1.52E-19	1.32E-19	7.30E-03	6.17E-03	1.55E-12
3.73E-09	600.012	1.83E+19	0.00E+00	3.39E-02	5.73E+05	6.10E-10	1.95E-10	2.44E+05	2.27E-01	1.52E+05	1.84E-01	3.05E+04	2.62E-02	6.01E-05	1.17E-02	1.00E-01	1.12E-02	1.61E-02	5.66E-03	0.00E+00	2.50E-04	8.78E-07	1.08E-13	3.68E-14	4.39E-26	1.89E-14	1.16E-23	1.77E-24	4.25E-22	3.94E-26	5.47E-24	6.14E-02	1.53E-23	1.02E-11	6.55E-10	7.29E-19	1.99E-25	2.61E-39	1.92E-34	3.21E-28	0.00E+00	5.41E-12	4.09E-04	1.83E-02	1.60E-19	1.38E-19	7.67E-03	6.48E-03	1.71E-12
3.74E-09	600.012	1.83E+19	0.00E+00	3.57E-02	5.73E+05	6.10E-10	2.15E-10	2.44E+05	2.38E-01	1.52E+05	1.93E-01	3.05E+04	2.75E-02	6.31E-05	1.23E-02	1.05E-01	1.18E-02	1.69E-02	5.94E-03	0.00E+00	2.63E-04	9.22E-07	1.19E-13	4.06E-14	4.84E-26	2.08E-14	1.34E-23	1.95E-24	4.69E-22	4.56E-26	5.91E-24	6.45E-02	1.77E-23	1.07E-11	6.88E-10	7.72E-19	2.30E-25	3.06E-39	2.16E-34	3.57E-28	0.00E+00	5.97E-12	4.29E-04	1.92E-02	1.68E-19	1.45E-19	8.05E-03	6.81E-03	1.89E-12
3.75E-09	600.013	1.83E+19	0.00E+00	3.74E-02	5.73E+05	6.10E-10	2.37E-10	2.44E+05	2.50E-01	1.52E+05	2.03E-01	3.05E+04	2.88E-02	6.63E-05	1.29E-02	1.11E-01	1.24E-02	1.78E-02	6.24E-03	0.00E+00	2.76E-04	9.69E-07	1.31E-13	4.47E-14	5.34E-26	2.30E-14	1.55E-23	2.15E-24	5.17E-22	5.28E-26	6.40E-24	6.78E-02	2.05E-23	1.13E-11	7.23E-10	8.19E-19	2.67E-25	3.60E-39	2.42E-34	3.96E-28	0.00E+00	6.58E-12	4.51E-04	2.02E-02	1.76E-19	1.52E-19	8.46E-03	7.15E-03	2.08E-12
3.76E-09	600.013	1.83E+19	0.00E+00	3.93E-02	5.73E+05	6.10E-10	2.62E-10	2.44E+05	2.63E-01	1.52E+05	2.13E-01	3.05E+04	3.03E-02	6.96E-05	1.35E-02	1.16E-01	1.30E-02	1.87E-02	6.55E-03	0.00E+00	2.90E-04	1.02E-06	1.45E-13	4.93E-14	5.89E-26	2.53E-14	1.80E-23	2.37E-24	5.70E-22	6.12E-26	6.93E-24	7.12E-02	2.37E-23	1.18E-11	7.59E-10	8.69E-19	3.09E-25	4.23E-39	2.72E-34	4.40E-28	0.00E+00	7.26E-12	4.74E-04	2.12E-02	1.85E-19	1.60E-19	8.88E-03	7.51E-03	2.30E-12
3.77E-09	600.014	1.83E+19	0.00E+00	4.13E-02	5.73E+05	6.10E-10	2.88E-10	2.44E+05	2.76E-01	1.52E+05	2.24E-01	3.05E+04	3.18E-02	7.31E-05	1.42E-02	1.22E-01	1.36E-02	1.96E-02	6.88E-03	0.00E+00	3.04E-04	1.07E-06	1.59E-13	5.44E-14	6.50E-26	2.79E-14	2.08E-23	2.61E-24	6.29E-22	7.09E-26	7.52E-24	7.47E-02	2.75E-23	1.24E-11	7.97E-10	9.23E-19	3.58E-25	4.97E-39	3.05E-34	4.89E-28	0.00E+00	8.01E-12	4.97E-04	2.22E-02	1.95E-19	1.68E-19	9.33E-03	7.88E-03	2.53E-12
3.78E-09	600.015	1.83E+19	0.00E+00	4.34E-02	5.73E+05	6.10E-10	3.18E-10	2.44E+05	2.90E-01	1.52E+05	2.35E-01	3.05E+04	3.34E-02	7.68E-05	1.49E-02	1.28E-01	1.43E-02	2.06E-02	7.23E-03	0.00E+00	3.20E-04	1.12E-06	1.76E-13	6.00E-14	7.17E-26	3.08E-14	2.41E-23	2.88E-24	6.94E-22	8.21E-26	8.16E-24	7.85E-02	3.18E-23	1.31E-11	8.37E-10	9.80E-19	4.15E-25	5.84E-39	3.43E-34	5.43E-28	0.00E+00	8.83E-12	5.22E-04	2.33E-02	2.04E-19	1.77E-19	9.80E-03	8.28E-03	2.79E-12
3.79E-09	600.015	1.83E+19	0.00E+00	4.55E-02	5.73E+05	6.10E-10	3.51E-10	2.44E+05	3.04E-01	1.52E+05	2.47E-01	3.05E+04	3.51E-02	8.06E-05	1.56E-02	1.35E-01	1.50E-02	2.16E-02	7.59E-03	0.00E+00	3.36E-04	1.18E-06	1.94E-13	6.62E-14	7.91E-26	3.40E-14	2.80E-23	3.18E-24	7.65E-22	9.51E-26	8.86E-24	8.24E-02	3.68E-23	1.37E-11	8.79E-10	1.04E-18	4.80E-25	6.88E-39	3.85E-34	6.04E-28	0.00E+00	9.74E-12	5.49E-04	2.45E-02	2.15E-19	1.85E-19	1.03E-02	8.69E-03	3.08E-12
3.80E-09	600.016	1.83E+19	0.00E+00	4.78E-02	5.73E+05	6.10E-10	3.87E-10	2.44E+05	3.20E-01	1.52E+05	2.59E-01	3.05E+04	3.68E-02	8.47E-05	1.64E-02	1.41E-01	1.58E-02	2.27E-02	7.97E-03	0.00E+00	3.52E-04	1.24E-06	2.14E-13	7.30E-14	8.72E-26	3.75E-14	3.24E-23	3.51E-24	8.44E-22	1.10E-25	9.64E-24	8.66E-02	4.27E-23	1.44E-11	9.23E-10	1.11E-18	5.56E-25	8.09E-39	4.33E-34	6.72E-28	0.00E+00	1.07E-11	5.76E-04	2.57E-02	2.25E-19	1.95E-19	1.08E-02	9.13E-03	3.40E-12
3.81E-09	600.017	1.83E+19	0.00E+00	5.02E-02	5.73E+05	6.10E-10	4.27E-10	2.44E+05	3.36E-01	1.52E+05	2.72E-01	3.05E+04	3.87E-02	8.89E-05	1.73E-02	1.48E-01	1.66E-02	2.39E-02	8.37E-03	0.00E+00	3.70E-04	1.30E-06	2.36E-13	8.05E-14	9.62E-26	4.13E-14	3.75E-23	3.87E-24	9.31E-22	1.28E-25	1.05E-23	9.09E-02	4.94E-23	1.51E-11	9.70E-10	1.18E-18	6.44E-25	9.54E-39	4.88E-34	7.48E-28	0.00E+00	1.19E-11	6.05E-04	2.70E-02	2.37E-19	2.05E-19	1.13E-02	9.59E-03	3.75E-12
3.82E-09	600.018	1.83E+19	0.00E+00	5.28E-02	5.73E+05	6.10E-10	4.71E-10	2.44E+05	3.53E-01	1.52E+05	2.86E-01	3.05E+04	4.06E-02	9.34E-05	1.81E-02	1.56E-01	1.74E-02	2.51E-02	8.79E-03	0.00E+00	3.89E-04	1.36E-06	2.60E-13	8.88E-14	1.06E-25	4.56E-14	4.34E-23	4.27E-24	1.03E-21	1.48E-25	1.14E-23	9.55E-02	5.72E-23	1.59E-11	1.02E-09	1.25E-18	7.46E-25	1.12E-38	5.50E-34	8.33E-28	0.00E+00	1.31E-11	6.35E-04	2.84E-02	2.49E-19	2.15E-19	1.19E-02	1.01E-02	4.13E-12
3.83E-09	600.019	1.83E+19	0.00E+00	5.54E-02	5.73E+05	6.10E-10	5.19E-10	2.44E+05	3.70E-01	1.52E+05	3.00E-01	3.05E+04	4.27E-02	9.81E-05	1.90E-02	1.64E-01	1.83E-02	2.63E-02	9.23E-03	0.00E+00	4.08E-04	1.43E-06	2.87E-13	9.79E-14	1.17E-25	5.03E-14	5.03E-23	4.70E-24	1.13E-21	1.71E-25	1.25E-23	1.00E-01	6.63E-23	1.67E-11	1.07E-09	1.34E-18	8.64E-25	1.33E-38	6.19E-34	9.28E-28	0.00E+00	1.44E-11	6.67E-04	2.98E-02	2.61E-19	2.26E-19	1.25E-02	1.06E-02	4.56E-12
3.84E-09	600.02	1.83E+19	0.00E+00	5.82E-02	5.73E+05	6.10E-10	5.73E-10	2.44E+05	3.89E-01	1.52E+05	3.16E-01	3.05E+04	4.48E-02	1.03E-04	2.00E-02	1.72E-01	1.92E-02	2.76E-02	9.70E-03	0.00E+00	4.29E-04	1.51E-06	3.16E-13	1.08E-13	1.29E-25	5.54E-14	5.83E-23	5.19E-24	1.25E-21	1.98E-25	1.36E-23	1.05E-01	7.68E-23	1.75E-11	1.12E-09	1.42E-18	1.00E-24	1.56E-38	6.99E-34	1.03E-27	0.00E+00	1.59E-11	7.01E-04	3.13E-02	2.74E-19	2.37E-19	1.31E-02	1.11E-02	5.03E-12
3.85E-09	600.021	1.83E+19	0.00E+00	6.11E-02	5.73E+05	6.10E-10	6.31E-10	2.44E+05	4.08E-01	1.52E+05	3.31E-01	3.05E+04	4.71E-02	1.08E-04	2.10E-02	1.80E-01	2.02E-02	2.90E-02	1.02E-02	0.00E+00	4.50E-04	1.58E-06	3.49E-13	1.19E-13	1.42E-25	6.11E-14	6.75E-23	5.72E-24	1.38E-21	2.30E-25	1.49E-23	1.11E-01	8.90E-23	1.84E-11	1.18E-09	1.52E-18	1.16E-24	1.85E-38	7.88E-34	1.15E-27	0.00E+00	1.75E-11	7.36E-04	3.29E-02	2.88E-19	2.49E-19	1.38E-02	1.17E-02	5.55E-12
3.86E-09	600.022	1.83E+19	0.00E+00	6.42E-02	5.73E+05	6.10E-10	6.96E-10	2.44E+05	4.29E-01	1.52E+05	3.48E-01	3.05E+04	4.94E-02	1.14E-04	2.20E-02	1.90E-01	2.12E-02	3.05E-02	1.07E-02	0.00E+00	4.73E-04	1.66E-06	3.85E-13	1.31E-13	1.57E-25	6.74E-14	7.82E-23	6.31E-24	1.52E-21	2.66E-25	1.63E-23	1.16E-01	1.03E-22	1.93E-11	1.24E-09	1.62E-18	1.34E-24	2.18E-38	8.90E-34	1.29E-27	0.00E+00	1.93E-11	7.73E-04	3.45E-02	3.02E-19	2.61E-19	1.45E-02	1.22E-02	6.12E-12
3.87E-09	600.023	1.83E+19	0.00E+00	6.74E-02	5.73E+05	6.10E-10	7.68E-10	2.44E+05	4.50E-01	1.52E+05	3.66E-01	3.05E+04	5.19E-02	1.19E-04	2.32E-02	1.99E-01	2.22E-02	3.20E-02	1.12E-02	0.00E+00	4.97E-04	1.74E-06	4.24E-13	1.45E-13	1.73E-25	7.44E-14	9.06E-23	6.96E-24	1.68E-21	3.08E-25	1.79E-23	1.22E-01	1.19E-22	2.03E-11	1.30E-09	1.73E-18	1.56E-24	2.58E-38	1.01E-33	1.44E-27	0.00E+00	2.13E-11	8.12E-04	3.63E-02	3.18E-19	2.74E-19	1.52E-02	1.29E-02	6.75E-12
3.88E-09	600.024	1.83E+19	0.00E+00	7.08E-02	5.73E+05	6.10E-10	8.47E-10	2.44E+05	4.73E-01	1.52E+05	3.84E-01	3.05E+04	5.45E-02	1.25E-04	2.43E-02	2.09E-01	2.34E-02	3.36E-02	1.18E-02	0.00E+00	5.22E-04	1.83E-06	4.68E-13	1.60E-13	1.91E-25	8.20E-14	1.05E-22	7.68E-24	1.85E-21	3.57E-25	1.96E-23	1.28E-01	1.38E-22	2.13E-11	1.37E-09	1.85E-18	1.80E-24	3.05E-38	1.14E-33	1.60E-27	0.00E+00	2.35E-11	8.52E-04	3.81E-02	3.34E-19	2.88E-19	1.60E-02	1.35E-02	7.44E-12
3.89E-09	600.025	1.83E+19	0.00E+00	7.43E-02	5.73E+05	6.10E-10	9.34E-10	2.44E+05	4.97E-01	1.52E+05	4.03E-01	3.05E+04	5.73E-02	1.32E-04	2.55E-02	2.20E-01	2.45E-02	3.53E-02	1.24E-02	0.00E+00	5.48E-04	1.92E-06	5.16E-13	1.76E-13	2.11E-25	9.05E-14	1.22E-22	8.47E-24	2.04E-21	4.13E-25	2.15E-23	1.34E-01	1.60E-22	2.24E-11	1.43E-09	1.98E-18	2.09E-24	3.61E-38	1.29E-33	1.79E-27	0.00E+00	2.59E-11	8.95E-04	4.00E-02	3.50E-19	3.03E-19	1.68E-02	1.42E-02	8.21E-12
3.90E-09	600.027	1.83E+19	0.00E+00	7.81E-02	5.73E+05	6.10E-10	1.03E-09	2.44E+05	5.22E-01	1.52E+05	4.23E-01	3.05E+04	6.01E-02	1.38E-04	2.68E-02	2.31E-01	2.58E-02	3.71E-02	1.30E-02	0.00E+00	5.75E-04	2.02E-06	5.69E-13	1.94E-13	2.32E-25	9.98E-14	1.41E-22	9.34E-24	2.25E-21	4.79E-25	2.37E-23	1.41E-01	1.85E-22	2.35E-11	1.51E-09	2.12E-18	2.42E-24	4.28E-38	1.46E-33	2.00E-27	0.00E+00	2.86E-11	9.40E-04	4.20E-02	3.68E-19	3.18E-19	1.76E-02	1.49E-02	9.05E-12
3.91E-09	600.028	1.83E+19	0.00E+00	8.20E-02	5.73E+05	6.10E-10	1.14E-09	2.44E+05	5.48E-01	1.52E+05	4.45E-01	3.05E+04	6.31E-02	1.45E-04	2.82E-02	2.42E-01	2.71E-02	3.89E-02	1.37E-02	0.00E+00	6.04E-04	2.12E-06	6.28E-13	2.14E-13	2.56E-25	1.10E-13	1.63E-22	1.03E-23	2.48E-21	5.54E-25	2.61E-23	1.48E-01	2.15E-22	2.47E-11	1.58E-09	2.27E-18	2.80E-24	5.07E-38	1.65E-33	2.24E-27	0.00E+00	3.16E-11	9.87E-04	4.41E-02	3.86E-19	3.34E-19	1.85E-02	1.56E-02	9.98E-12
3.92E-09	600.029	1.83E+19	0.00E+00	8.61E-02	5.73E+05	6.10E-10	1.25E-09	2.44E+05	5.75E-01	1.52E+05	4.67E-01	3.05E+04	6.63E-02	1.52E-04	2.96E-02	2.54E-01	2.84E-02	4.09E-02	1.43E-02	0.00E+00	6.34E-04	2.23E-06	6.93E-13	2.36E-13	2.83E-25	1.21E-13	1.89E-22	1.14E-23	2.73E-21	6.42E-25	2.87E-23	1.56E-01	2.49E-22	2.59E-11	1.66E-09	2.43E-18	3.24E-24	6.02E-38	1.87E-33	2.51E-27	0.00E+00	3.48E-11	1.04E-03	4.63E-02	4.06E-19	3.50E-19	1.94E-02	1.64E-02	1.10E-11
3.93E-09	600.031	1.83E+19	0.00E+00	9.04E-02	5.73E+05	6.10E-10	1.38E-09	2.44E+05	6.04E-01	1.52E+05	4.90E-01	3.05E+04	6.96E-02	1.60E-04	3.11E-02	2.67E-01	2.98E-02	4.29E-02	1.51E-02	0.00E+00	6.66E-04	2.34E-06	7.64E-13	2.61E-13	3.12E-25	1.34E-13	2.19E-22	1.25E-23	3.02E-21	7.44E-25	3.17E-23	1.64E-01	2.88E-22	2.73E-11	1.75E-09	2.61E-18	3.76E-24	7.14E-38	2.12E-33	2.81E-27	0.00E+00	3.84E-11	1.09E-03	4.87E-02	4.26E-19	3.68E-19	2.04E-02	1.73E-02	1.21E-11
3.94E-09	600.032	1.83E+19	0.00E+00	9.49E-02	5.73E+05	6.10E-10	1.52E-09	2.44E+05	6.34E-01	1.52E+05	5.15E-01	3.05E+04	7.31E-02	1.68E-04	3.26E-02	2.80E-01	3.13E-02	4.51E-02	1.58E-02	0.00E+00	7.00E-04	2.46E-06	8.43E-13	2.88E-13	3.44E-25	1.48E-13	2.53E-22	1.38E-23	3.33E-21	8.61E-25	3.50E-23	1.72E-01	3.34E-22	2.86E-11	1.83E-09	2.80E-18	4.35E-24	8.48E-38	2.41E-33	3.15E-27	0.00E+00	4.23E-11	1.14E-03	5.11E-02	4.47E-19	3.87E-19	2.14E-02	1.81E-02	1.34E-11
3.95E-09	600.034	1.83E+19	0.00E+00	9.97E-02	5.73E+05	6.10E-10	1.68E-09	2.44E+05	6.66E-01	1.52E+05	5.41E-01	3.05E+04	7.68E-02	1.77E-04	3.43E-02	2.94E-01	3.29E-02	4.74E-02	1.66E-02	0.00E+00	7.35E-04	2.58E-06	9.29E-13	3.17E-13	3.79E-25	1.63E-13	2.93E-22	1.52E-23	3.67E-21	9.98E-25	3.87E-23	1.80E-01	3.87E-22	3.01E-11	1.92E-09	3.01E-18	5.04E-24	1.01E-37	2.74E-33	3.53E-27	0.00E+00	4.67E-11	1.20E-03	5.37E-02	4.70E-19	4.06E-19	2.25E-02	1.90E-02	1.48E-11
3.96E-09	600.036	1.83E+19	0.00E+00	1.05E-01	5.73E+05	6.10E-10	1.85E-09	2.44E+05	7.00E-01	1.52E+05	5.68E-01	3.05E+04	8.07E-02	1.85E-04	3.60E-02	3.09E-01	3.46E-02	4.97E-02	1.75E-02	0.00E+00	7.72E-04	2.71E-06	1.02E-12	3.50E-13	4.18E-25	1.80E-13	3.40E-22	1.68E-23	4.05E-21	1.16E-24	4.29E-23	1.89E-01	4.48E-22	3.16E-11	2.02E-09	3.24E-18	5.84E-24	1.20E-37	3.12E-33	3.96E-27	0.00E+00	5.15E-11	1.26E-03	5.64E-02	4.93E-19	4.26E-19	2.37E-02	2.00E-02	1.63E-11
3.97E-09	600.037	1.83E+19	0.00E+00	1.10E-01	5.73E+05	6.10E-10	2.05E-09	2.44E+05	7.35E-01	1.52E+05	5.96E-01	3.05E+04	8.47E-02	1.95E-04	3.78E-02	3.25E-01	3.63E-02	5.22E-02	1.83E-02	0.00E+00	8.10E-04	2.84E-06	1.13E-12	3.86E-13	4.62E-25	1.98E-13	3.94E-22	1.85E-23	4.46E-21	1.34E-24	4.75E-23	1.99E-01	5.19E-22	3.32E-11	2.12E-09	3.49E-18	6.76E-24	1.43E-37	3.55E-33	4.45E-27	0.00E+00	5.68E-11	1.32E-03	5.92E-02	5.18E-19	4.48E-19	2.48E-02	2.10E-02	1.80E-11
3.98E-09	600.039	1.83E+19	0.00E+00	1.15E-01	5.73E+05	6.10E-10	2.26E-09	2.44E+05	7.72E-01	1.52E+05	6.26E-01	3.05E+04	8.90E-02	2.04E-04	3.97E-02	3.41E-01	3.81E-02	5.48E-02	1.92E-02	0.00E+00	8.51E-04	2.99E-06	1.25E-12	4.26E-13	5.09E-25	2.18E-13	4.56E-22	2.04E-23	4.92E-21	1.55E-24	5.28E-23	2.09E-01	6.01E-22	3.48E-11	2.23E-09	3.76E-18	7.83E-24	1.70E-37	4.04E-33	5.01E-27	0.00E+00	6.27E-11	1.39E-03	6.22E-02	5.44E-19	4.70E-19	2.61E-02	2.20E-02	1.98E-11
3.99E-09	600.041	1.83E+19	0.00E+00	1.21E-01	5.73E+05	6.10E-10	2.49E-09	2.44E+05	8.10E-01	1.52E+05	6.58E-01	3.05E+04	9.34E-02	2.15E-04	4.17E-02	3.58E-01	4.00E-02	5.76E-02	2.02E-02	0.00E+00	8.94E-04	3.14E-06	1.38E-12	4.69E-13	5.61E-25	2.41E-13	5.28E-22	2.26E-23	5.43E-21	1.80E-24	5.86E-23	2.19E-01	6.96E-22	3.66E-11	2.34E-09	4.06E-18	9.07E-24	2.03E-37	4.60E-33	5.63E-27	0.00E+00	6.91E-11	1.46E-03	6.53E-02	5.72E-19	4.94E-19	2.74E-02	2.32E-02	2.19E-11
4.00E-09	600.043	1.83E+19	0.00E+00	1.27E-01	5.73E+05	6.10E-10	2.74E-09	2.44E+05	8.51E-01	1.52E+05	6.91E-01	3.05E+04	9.81E-02	2.25E-04	4.38E-02	3.76E-01	4.21E-02	6.05E-02	2.12E-02	0.00E+00	9.39E-04	3.30E-06	1.52E-12	5.18E-13	6.19E-25	2.66E-13	6.12E-22	2.49E-23	5.99E-21	2.08E-24	6.53E-23	2.31E-01	8.06E-22	3.84E-11	2.46E-09	4.38E-18	1.05E-23	2.42E-37	5.24E-33	6.34E-27	0.00E+00	7.62E-11	1.53E-03	6.86E-02	6.00E-19	5.19E-19	2.88E-02	2.43E-02	2.41E-11
4.01E-09	600.045	1.83E+19	0.00E+00	1.34E-01	5.73E+05	6.10E-10	3.03E-09	2.44E+05	8.94E-01	1.52E+05	7.26E-01	3.05E+04	1.03E-01	2.37E-04	4.60E-02	3.95E-01	4.42E-02	6.35E-02	2.23E-02	0.00E+00	9.86E-04	3.46E-06	1.67E-12	5.71E-13	6.83E-25	2.93E-13	7.08E-22	2.74E-23	6.60E-21	2.41E-24	7.28E-23	2.42E-01	9.33E-22	4.03E-11	2.58E-09	4.74E-18	1.22E-23	2.88E-37	5.98E-33	7.15E-27	0.00E+00	8.40E-11	1.61E-03	7.20E-02	6.30E-19	5.45E-19	3.02E-02	2.55E-02	2.66E-11
4.02E-09	600.048	1.83E+19	0.00E+00	1.40E-01	5.73E+05	6.10E-10	3.34E-09	2.44E+05	9.39E-01	1.52E+05	7.62E-01	3.05E+04	1.08E-01	2.49E-04	4.83E-02	4.15E-01	4.64E-02	6.67E-02	2.34E-02	0.00E+00	1.04E-03	3.63E-06	1.84E-12	6.30E-13	7.54E-25	3.23E-13	8.20E-22	3.03E-23	7.28E-21	2.79E-24	8.12E-23	2.54E-01	1.08E-21	4.24E-11	2.71E-09	5.13E-18	1.41E-23	3.44E-37	6.83E-33	8.07E-27	0.00E+00	9.27E-11	1.69E-03	7.56E-02	6.62E-19	5.72E-19	3.17E-02	2.68E-02	2.93E-11
4.03E-09	600.05	1.83E+19	0.00E+00	1.48E-01	5.73E+05	6.10E-10	3.68E-09	2.44E+05	9.86E-01	1.52E+05	8.00E-01	3.05E+04	1.14E-01	2.61E-04	5.07E-02	4.36E-01	4.87E-02	7.01E-02	2.46E-02	0.00E+00	1.09E-03	3.82E-06	2.03E-12	6.95E-13	8.31E-25	3.56E-13	9.50E-22	3.34E-23	8.03E-21	3.23E-24	9.07E-23	2.67E-01	1.25E-21	4.45E-11	2.85E-09	5.56E-18	1.63E-23	4.11E-37	7.80E-33	9.11E-27	0.00E+00	1.02E-10	1.78E-03	7.94E-02	6.95E-19	6.01E-19	3.33E-02	2.82E-02	3.23E-11
4.04E-09	600.053	1.83E+19	0.00E+00	1.55E-01	5.73E+05	6.10E-10	4.06E-09	2.44E+05	1.04E+00	1.52E+05	8.40E-01	3.05E+04	1.19E-01	2.74E-04	5.32E-02	4.58E-01	5.12E-02	7.36E-02	2.58E-02	0.00E+00	1.14E-03	4.01E-06	2.24E-12	7.66E-13	9.17E-25	3.93E-13	1.10E-21	3.68E-23	8.86E-21	3.74E-24	1.02E-22	2.80E-01	1.45E-21	4.67E-11	2.99E-09	6.03E-18	1.89E-23	4.92E-37	8.92E-33	1.03E-26	0.00E+00	1.13E-10	1.87E-03	8.34E-02	7.30E-19	6.31E-19	3.50E-02	2.96E-02	3.57E-11
4.05E-09	600.055	1.83E+19	0.00E+00	1.63E-01	5.73E+05	6.10E-10	4.48E-09	2.44E+05	1.09E+00	1.52E+05	8.83E-01	3.05E+04	1.25E-01	2.88E-04	5.59E-02	4.81E-01	5.37E-02	7.73E-02	2.71E-02	0.00E+00	1.20E-03	4.21E-06	2.47E-12	8.45E-13	1.01E-24	4.34E-13	1.27E-21	4.06E-23	9.77E-21	4.34E-24	1.14E-22	2.94E-01	1.68E-21	4.91E-11	3.14E-09	6.55E-18	2.19E-23	5.89E-37	1.02E-32	1.17E-26	0.00E+00	1.24E-10	1.96E-03	8.76E-02	7.67E-19	6.62E-19	3.68E-02	3.11E-02	3.93E-11
4.06E-09	600.058	1.83E+19	0.00E+00	1.71E-01	5.73E+05	6.10E-10	4.94E-09	2.44E+05	1.14E+00	1.52E+05	9.27E-01	3.05E+04	1.32E-01	3.02E-04	5.87E-02	5.05E-01	5.64E-02	8.12E-02	2.85E-02	0.00E+00	1.26E-03	4.42E-06	2.73E-12	9.32E-13	1.12E-24	4.78E-13	1.48E-21	4.48E-23	1.08E-20	5.02E-24	1.28E-22	3.09E-01	1.95E-21	5.15E-11	3.30E-09	7.13E-18	2.54E-23	7.05E-37	1.17E-32	1.32E-26	0.00E+00	1.37E-10	2.06E-03	9.20E-02	8.05E-19	6.96E-19	3.86E-02	3.26E-02	4.34E-11
4.07E-09	600.061	1.83E+19	0.00E+00	1.79E-01	5.73E+05	6.10E-10	5.45E-09	2.44E+05	1.20E+00	1.52E+05	9.73E-01	3.05E+04	1.38E-01	3.18E-04	6.17E-02	5.30E-01	5.92E-02	8.52E-02	2.99E-02	0.00E+00	1.32E-03	4.64E-06	3.01E-12	1.03E-12	1.23E-24	5.27E-13	1.71E-21	4.94E-23	1.19E-20	5.82E-24	1.44E-22	3.25E-01	2.25E-21	5.41E-11	3.46E-09	7.76E-18	2.94E-23	8.45E-37	1.34E-32	1.50E-26	0.00E+00	1.51E-10	2.16E-03	9.66E-02	8.46E-19	7.31E-19	4.05E-02	3.43E-02	4.78E-11
4.08E-09	600.064	1.83E+19	0.00E+00	1.88E-01	5.73E+05	6.10E-10	6.01E-09	2.44E+05	1.26E+00	1.52E+05	1.02E+00	3.05E+04	1.45E-01	3.34E-04	6.47E-02	5.57E-01	6.22E-02	8.95E-02	3.14E-02	0.00E+00	1.39E-03	4.88E-06	3.32E-12	1.13E-12	1.36E-24	5.82E-13	1.98E-21	5.45E-23	1.31E-20	6.74E-24	1.62E-22	3.41E-01	2.61E-21	5.68E-11	3.64E-09	8.46E-18	3.40E-23	1.01E-36	1.53E-32	1.70E-26	0.00E+00	1.67E-10	2.27E-03	1.01E-01	8.88E-19	7.67E-19	4.26E-02	3.60E-02	5.28E-11
4.09E-09	600.067	1.83E+19	0.00E+00	1.98E-01	5.73E+05	6.10E-10	6.62E-09	2.44E+05	1.32E+00	1.52E+05	1.07E+00	3.05E+04	1.52E-01	3.50E-04	6.80E-02	5.85E-01	6.53E-02	9.40E-02	3.30E-02	0.00E+00	1.46E-03	5.12E-06	3.66E-12	1.25E-12	1.50E-24	6.42E-13	2.29E-21	6.01E-23	1.45E-20	7.80E-24	1.82E-22	3.58E-01	3.02E-21	5.97E-11	3.82E-09	9.23E-18	3.94E-23	1.22E-36	1.76E-32	1.93E-26	0.00E+00	1.84E-10	2.38E-03	1.07E-01	9.33E-19	8.06E-19	4.47E-02	3.78E-02	5.82E-11
4.10E-09	600.071	1.83E+19	0.00E+00	2.08E-01	5.73E+05	6.10E-10	7.31E-09	2.44E+05	1.39E+00	1.52E+05	1.13E+00	3.05E+04	1.60E-01	3.68E-04	7.14E-02	6.14E-01	6.86E-02	9.87E-02	3.46E-02	0.00E+00	1.53E-03	5.38E-06	4.04E-12	1.38E-12	1.65E-24	7.08E-13	2.66E-21	6.62E-23	1.59E-20	9.04E-24	2.06E-22	3.76E-01	3.50E-21	6.27E-11	4.01E-09	1.01E-17	4.57E-23	1.46E-36	2.02E-32	2.19E-26	0.00E+00	2.03E-10	2.50E-03	1.12E-01	9.79E-19	8.46E-19	4.70E-02	3.97E-02	6.42E-11
4.11E-09	600.074	1.83E+19	0.00E+00	2.18E-01	5.73E+05	6.10E-10	8.06E-09	2.44E+05	1.46E+00	1.52E+05	1.18E+00	3.05E+04	1.68E-01	3.86E-04	7.50E-02	6.45E-01	7.21E-02	1.04E-01	3.64E-02	0.00E+00	1.61E-03	5.65E-06	4.45E-12	1.52E-12	1.82E-24	7.80E-13	3.08E-21	7.31E-23	1.76E-20	1.05E-23	2.32E-22	3.95E-01	4.06E-21	6.59E-11	4.21E-09	1.10E-17	5.29E-23	1.75E-36	2.32E-32	2.50E-26	0.00E+00	2.24E-10	2.63E-03	1.17E-01	1.03E-18	8.89E-19	4.93E-02	4.17E-02	7.08E-11
4.12E-09	600.078	1.83E+19	0.00E+00	2.29E-01	5.73E+05	6.10E-10	8.89E-09	2.44E+05	1.53E+00	1.52E+05	1.24E+00	3.05E+04	1.77E-01	4.06E-04	7.88E-02	6.77E-01	7.57E-02	1.09E-01	3.82E-02	0.00E+00	1.69E-03	5.93E-06	4.91E-12	1.68E-12	2.01E-24	8.61E-13	3.57E-21	8.06E-23	1.94E-20	1.21E-23	2.63E-22	4.15E-01	4.70E-21	6.92E-11	4.43E-09	1.21E-17	6.12E-23	2.11E-36	2.66E-32	2.85E-26	0.00E+00	2.47E-10	2.76E-03	1.23E-01	1.08E-18	9.33E-19	5.18E-02	4.38E-02	7.81E-11
4.13E-09	600.082	1.83E+19	0.00E+00	2.41E-01	5.73E+05	6.10E-10	9.80E-09	2.44E+05	1.61E+00	1.52E+05	1.31E+00	3.05E+04	1.85E-01	4.26E-04	8.27E-02	7.11E-01	7.95E-02	1.14E-01	4.01E-02	0.00E+00	1.78E-03	6.23E-06	5.42E-12	1.85E-12	2.22E-24	9.49E-13	4.13E-21	8.89E-23	2.14E-20	1.40E-23	2.98E-22	4.36E-01	5.44E-21	7.26E-11	4.65E-09	1.33E-17	7.09E-23	2.54E-36	3.06E-32	3.25E-26	0.00E+00	2.72E-10	2.90E-03	1.30E-01	1.13E-18	9.80E-19	5.44E-02	4.60E-02	8.61E-11
4.14E-09	600.086	1.83E+19	0.00E+00	2.53E-01	5.73E+05	6.10E-10	1.08E-08	2.44E+05	1.69E+00	1.52E+05	1.37E+00	3.05E+04	1.95E-01	4.48E-04	8.69E-02	7.47E-01	8.35E-02	1.20E-01	4.21E-02	0.00E+00	1.86E-03	6.54E-06	5.98E-12	2.04E-12	2.45E-24	1.05E-12	4.78E-21	9.80E-23	2.36E-20	1.63E-23	3.39E-22	4.58E-01	6.30E-21	7.63E-11	4.88E-09	1.46E-17	8.22E-23	3.05E-36	3.52E-32	3.72E-26	0.00E+00	3.00E-10	3.05E-03	1.36E-01	1.19E-18	1.03E-18	5.71E-02	4.83E-02	9.50E-11
4.15E-09	600.09	1.83E+19	0.00E+00	2.66E-01	5.73E+05	6.10E-10	1.19E-08	2.44E+05	1.77E+00	1.52E+05	1.44E+00	3.05E+04	2.05E-01	4.70E-04	9.12E-02	7.84E-01	8.77E-02	1.26E-01	4.42E-02	0.00E+00	1.96E-03	6.87E-06	6.59E-12	2.25E-12	2.70E-24	1.15E-12	5.54E-21	1.08E-22	2.60E-20	1.88E-23	3.85E-22	4.80E-01	7.30E-21	8.01E-11	5.13E-09	1.60E-17	9.52E-23	3.68E-36	4.06E-32	4.25E-26	0.00E+00	3.31E-10	3.20E-03	1.43E-01	1.25E-18	1.08E-18	6.00E-02	5.07E-02	1.05E-10
4.16E-09	600.095	1.83E+19	0.00E+00	2.79E-01	5.73E+05	6.10E-10	1.31E-08	2.44E+05	1.86E+00	1.52E+05	1.51E+00	3.05E+04	2.15E-01	4.94E-04	9.58E-02	8.24E-01	9.21E-02	1.32E-01	4.65E-02	0.00E+00	2.06E-03	7.21E-06	7.27E-12	2.48E-12	2.98E-24	1.27E-12	6.42E-21	1.19E-22	2.87E-20	2.18E-23	4.39E-22	5.05E-01	8.45E-21	8.42E-11	5.38E-09	1.76E-17	1.10E-22	4.44E-36	4.67E-32	4.87E-26	0.00E+00	3.65E-10	3.36E-03	1.50E-01	1.31E-18	1.14E-18	6.30E-02	5.32E-02	1.15E-10
4.17E-09	600.1	1.83E+19	0.00E+00	2.93E-01	5.73E+05	6.10E-10	1.45E-08	2.44E+05	1.96E+00	1.52E+05	1.59E+00	3.05E+04	2.26E-01	5.18E-04	1.01E-01	8.65E-01	9.67E-02	1.39E-01	4.88E-02	0.00E+00	2.16E-03	7.58E-06	8.02E-12	2.74E-12	3.28E-24	1.40E-12	7.43E-21	1.32E-22	3.16E-20	2.53E-23	5.00E-22	5.30E-01	9.79E-21	8.84E-11	5.66E-09	1.94E-17	1.28E-22	5.35E-36	5.39E-32	5.59E-26	0.00E+00	4.03E-10	3.53E-03	1.58E-01	1.38E-18	1.19E-18	6.61E-02	5.59E-02	1.27E-10
4.18E-09	600.105	1.83E+19	0.00E+00	3.08E-01	5.73E+05	6.10E-10	1.60E-08	2.44E+05	2.06E+00	1.52E+05	1.67E+00	3.05E+04	2.37E-01	5.44E-04	1.06E-01	9.08E-01	1.02E-01	1.46E-01	5.12E-02	0.00E+00	2.27E-03	7.96E-06	8.84E-12	3.02E-12	3.62E-24	1.55E-12	8.61E-21	1.45E-22	3.49E-20	2.93E-23	5.71E-22	5.57E-01	1.13E-20	9.28E-11	5.94E-09	2.14E-17	1.48E-22	6.46E-36	6.22E-32	6.42E-26	0.00E+00	4.44E-10	3.70E-03	1.66E-01	1.45E-18	1.25E-18	6.95E-02	5.87E-02	1.40E-10
4.19E-09	600.11	1.83E+19	0.00E+00	3.23E-01	5.73E+05	6.10E-10	1.76E-08	2.44E+05	2.16E+00	1.52E+05	1.75E+00	3.05E+04	2.49E-01	5.72E-04	1.11E-01	9.54E-01	1.07E-01	1.53E-01	5.38E-02	0.00E+00	2.38E-03	8.36E-06	9.75E-12	3.33E-12	3.99E-24	1.71E-12	9.97E-21	1.60E-22	3.85E-20	3.39E-23	6.54E-22	5.84E-01	1.31E-20	9.75E-11	6.24E-09	2.37E-17	1.71E-22	7.80E-36	7.18E-32	7.38E-26	0.00E+00	4.90E-10	3.89E-03	1.74E-01	1.52E-18	1.31E-18	7.30E-02	6.16E-02	1.55E-10
4.20E-09	600.115	1.83E+19	0.00E+00	3.39E-01	5.73E+05	6.10E-10	1.95E-08	2.44E+05	2.27E+00	1.52E+05	1.84E+00	3.05E+04	2.61E-01	6.00E-04	1.17E-01	1.00E+00	1.12E-01	1.61E-01	5.65E-02	0.00E+00	2.50E-03	8.77E-06	1.08E-11	3.67E-12	4.41E-24	1.88E-12	1.15E-20	1.76E-22	4.25E-20	3.93E-23	7.49E-22	6.14E-01	1.52E-20	1.02E-10	6.55E-09	2.62E-17	1.98E-22	9.43E-36	8.29E-32	8.50E-26	0.00E+00	5.40E-10	4.08E-03	1.83E-01	1.60E-18	1.38E-18	7.66E-02	6.47E-02	1.71E-10
4.21E-09	600.121	1.83E+19	0.00E+00	3.56E-01	5.73E+05	6.10E-10	2.15E-08	2.44E+05	2.38E+00	1.52E+05	1.93E+00	3.05E+04	2.74E-01	6.30E-04	1.22E-01	1.05E+00	1.18E-01	1.69E-01	5.94E-02	0.00E+00	2.63E-03	9.22E-06	1.19E-11	4.05E-12	4.86E-24	2.08E-12	1.34E-20	1.95E-22	4.68E-20	4.55E-23	8.60E-22	6.45E-01	1.76E-20	1.08E-10	6.88E-09	2.90E-17	2.30E-22	1.14E-35	9.58E-32	9.80E-26	0.00E+00	5.96E-10	4.29E-03	1.92E-01	1.68E-18	1.45E-18	8.05E-02	6.80E-02	1.88E-10
4.22E-09	600.127	1.83E+19	0.00E+00	3.74E-01	5.73E+05	6.10E-10	2.37E-08	2.44E+05	2.50E+00	1.52E+05	2.03E+00	3.05E+04	2.88E-01	6.62E-04	1.29E-01	1.10E+00	1.23E-01	1.78E-01	6.23E-02	0.00E+00	2.76E-03	9.68E-06	1.31E-11	4.47E-12	5.36E-24	2.29E-12	1.55E-20	2.15E-22	5.16E-20	5.27E-23	9.88E-22	6.77E-01	2.04E-20	1.13E-10	7.22E-09	3.22E-17	2.66E-22	1.38E-35	1.11E-31	1.13E-25	0.00E+00	6.57E-10	4.51E-03	2.01E-01	1.76E-18	1.52E-18	8.45E-02	7.14E-02	2.08E-10
4.23E-09	600.134	1.83E+19	0.00E+00	3.93E-01	5.73E+05	6.10E-10	2.61E-08	2.44E+05	2.63E+00	1.52E+05	2.13E+00	3.05E+04	3.03E-01	6.95E-04	1.35E-01	1.16E+00	1.30E-01	1.87E-01	6.55E-02	0.00E+00	2.90E-03	1.02E-05	1.44E-11	4.93E-12	5.92E-24	2.53E-12	1.79E-20	2.37E-22	5.70E-20	6.10E-23	1.14E-21	7.11E-01	2.36E-20	1.19E-10	7.59E-09	3.58E-17	3.08E-22	1.67E-35	1.28E-31	1.31E-25	0.00E+00	7.25E-10	4.73E-03	2.11E-01	1.85E-18	1.60E-18	8.87E-02	7.50E-02	2.29E-10
4.24E-09	600.14	1.83E+19	0.00E+00	4.13E-01	5.73E+05	6.10E-10	2.88E-08	2.44E+05	2.76E+00	1.52E+05	2.24E+00	3.05E+04	3.18E-01	7.30E-04	1.42E-01	1.22E+00	1.36E-01	1.96E-01	6.88E-02	0.00E+00	3.04E-03	1.07E-05	1.59E-11	5.43E-12	6.53E-24	2.79E-12	2.08E-20	2.61E-22	6.28E-20	7.07E-23	1.31E-21	7.47E-01	2.74E-20	1.25E-10	7.97E-09	3.98E-17	3.57E-22	2.03E-35	1.48E-31	1.51E-25	0.00E+00	7.99E-10	4.97E-03	2.22E-01	1.94E-18	1.68E-18	9.32E-02	7.87E-02	2.53E-10
4.25E-09	600.147	1.83E+19	0.00E+00	4.33E-01	5.73E+05	6.10E-10	3.17E-08	2.44E+05	2.90E+00	1.52E+05	2.35E+00	3.05E+04	3.34E-01	7.67E-04	1.49E-01	1.28E+00	1.43E-01	2.06E-01	7.22E-02	0.00E+00	3.20E-03	1.12E-05	1.76E-11	5.99E-12	7.20E-24	3.07E-12	2.41E-20	2.88E-22	6.93E-20	8.19E-23	1.51E-21	7.84E-01	3.17E-20	1.31E-10	8.37E-09	4.43E-17	4.13E-22	2.46E-35	1.72E-31	1.75E-25	0.00E+00	8.82E-10	5.22E-03	2.33E-01	2.04E-18	1.76E-18	9.79E-02	8.27E-02	2.79E-10
4.26E-09	600.155	1.83E+19	0.00E+00	4.55E-01	5.73E+05	6.10E-10	3.50E-08	2.44E+05	3.04E+00	1.52E+05	2.47E+00	3.05E+04	3.51E-01	8.05E-04	1.56E-01	1.34E+00	1.50E-01	2.16E-01	7.58E-02	0.00E+00	3.36E-03	1.18E-05	1.94E-11	6.61E-12	7.94E-24	3.39E-12	2.79E-20	3.18E-22	7.64E-20	9.48E-23	1.75E-21	8.23E-01	3.67E-20	1.37E-10	8.79E-09	4.94E-17	4.79E-22	2.98E-35	1.99E-31	2.04E-25	0.00E+00	9.72E-10	5.48E-03	2.45E-01	2.14E-18	1.85E-18	1.03E-01	8.68E-02	3.08E-10
4.27E-09	600.163	1.83E+19	0.00E+00	4.78E-01	5.73E+05	6.10E-10	3.86E-08	2.44E+05	3.19E+00	1.52E+05	2.59E+00	3.05E+04	3.68E-01	8.46E-04	1.64E-01	1.41E+00	1.58E-01	2.27E-01	7.96E-02	0.00E+00	3.53E-03	1.24E-05	2.14E-11	7.29E-12	8.77E-24	3.74E-12	3.23E-20	3.50E-22	8.43E-20	1.10E-22	2.03E-21	8.65E-01	4.25E-20	1.44E-10	9.23E-09	5.52E-17	5.55E-22	3.62E-35	2.31E-31	2.37E-25	0.00E+00	1.07E-09	5.75E-03	2.57E-01	2.25E-18	1.95E-18	1.08E-01	9.12E-02	3.39E-10
4.28E-09	600.171	1.83E+19	0.00E+00	5.02E-01	5.73E+05	6.10E-10	4.26E-08	2.44E+05	3.35E+00	1.52E+05	2.72E+00	3.05E+04	3.87E-01	8.88E-04	1.72E-01	1.48E+00	1.66E-01	2.38E-01	8.36E-02	0.00E+00	3.70E-03	1.30E-05	2.35E-11	8.04E-12	9.67E-24	4.13E-12	3.74E-20	3.86E-22	9.29E-20	1.27E-22	2.35E-21	9.08E-01	4.93E-20	1.52E-10	9.69E-09	6.17E-17	6.42E-22	4.40E-35	2.69E-31	2.75E-25	0.00E+00	1.18E-09	6.04E-03	2.70E-01	2.36E-18	2.04E-18	1.13E-01	9.58E-02	3.74E-10
4.29E-09	600.179	1.83E+19	0.00E+00	5.27E-01	5.73E+05	6.10E-10	4.69E-08	2.44E+05	3.52E+00	1.52E+05	2.86E+00	3.05E+04	4.06E-01	9.33E-04	1.81E-01	1.56E+00	1.74E-01	2.50E-01	8.78E-02	0.00E+00	3.89E-03	1.36E-05	2.60E-11	8.87E-12	1.07E-23	4.55E-12	4.33E-20	4.26E-22	1.03E-19	1.47E-22	2.73E-21	9.54E-01	5.71E-20	1.59E-10	1.02E-08	6.90E-17	7.44E-22	5.34E-35	3.12E-31	3.21E-25	0.00E+00	1.30E-09	6.35E-03	2.84E-01	2.48E-18	2.15E-18	1.19E-01	1.01E-01	4.13E-10
4.30E-09	600.188	1.83E+19	0.00E+00	5.53E-01	5.73E+05	6.10E-10	5.18E-08	2.44E+05	3.70E+00	1.52E+05	3.00E+00	3.05E+04	4.26E-01	9.79E-04	1.90E-01	1.63E+00	1.83E-01	2.63E-01	9.22E-02	0.00E+00	4.08E-03	1.43E-05	2.86E-11	9.78E-12	1.18E-23	5.02E-12	5.02E-20	4.70E-22	1.13E-19	1.71E-22	3.18E-21	1.00E+00	6.61E-20	1.67E-10	1.07E-08	7.73E-17	8.62E-22	6.50E-35	3.63E-31	3.74E-25	0.00E+00	1.44E-09	6.67E-03	2.98E-01	2.61E-18	2.25E-18	1.25E-01	1.06E-01	4.55E-10
4.31E-09	600.198	1.83E+19	0.00E+00	5.81E-01	5.73E+05	6.10E-10	5.71E-08	2.44E+05	3.88E+00	1.52E+05	3.15E+00	3.05E+04	4.48E-01	1.03E-03	2.00E-01	1.72E+00	1.92E-01	2.76E-01	9.69E-02	0.00E+00	4.29E-03	1.50E-05	3.16E-11	1.08E-11	1.30E-23	5.53E-12	5.81E-20	5.18E-22	1.25E-19	1.98E-22	3.70E-21	1.05E+00	7.66E-20	1.76E-10	1.12E-08	8.67E-17	9.98E-22	7.91E-35	4.22E-31	4.37E-25	0.00E+00	1.59E-09	7.00E-03	3.13E-01	2.74E-18	2.37E-18	1.31E-01	1.11E-01	5.02E-10
4.32E-09	600.208	1.83E+19	0.00E+00	6.10E-01	5.73E+05	6.10E-10	6.30E-08	2.44E+05	4.08E+00	1.52E+05	3.31E+00	3.05E+04	4.70E-01	1.08E-03	2.10E-01	1.80E+00	2.02E-01	2.90E-01	1.02E-01	0.00E+00	4.51E-03	1.58E-05	3.48E-11	1.19E-11	1.43E-23	6.10E-12	6.73E-20	5.72E-22	1.38E-19	2.29E-22	4.32E-21	1.10E+00	8.87E-20	1.85E-10	1.18E-08	9.73E-17	1.16E-21	9.63E-35	4.91E-31	5.11E-25	0.00E+00	1.75E-09	7.35E-03	3.29E-01	2.88E-18	2.49E-18	1.38E-01	1.17E-01	5.53E-10
4.33E-09	600.218	1.83E+19	0.00E+00	6.41E-01	5.73E+05	6.10E-10	6.94E-08	2.44E+05	4.28E+00	1.52E+05	3.48E+00	3.05E+04	4.94E-01	1.13E-03	2.20E-01	1.89E+00	2.12E-01	3.04E-01	1.07E-01	0.00E+00	4.73E-03	1.66E-05	3.84E-11	1.31E-11	1.58E-23	6.73E-12	7.79E-20	6.31E-22	1.52E-19	2.65E-22	5.04E-21	1.16E+00	1.03E-19	1.94E-10	1.24E-08	1.09E-16	1.34E-21	1.17E-34	5.71E-31	5.98E-25	0.00E+00	1.93E-09	7.72E-03	3.45E-01	3.02E-18	2.61E-18	1.45E-01	1.22E-01	6.10E-10
4.34E-09	600.229	1.83E+19	0.00E+00	6.73E-01	5.73E+05	6.10E-10	7.66E-08	2.44E+05	4.50E+00	1.52E+05	3.65E+00	3.05E+04	5.19E-01	1.19E-03	2.31E-01	1.99E+00	2.22E-01	3.20E-01	1.12E-01	0.00E+00	4.97E-03	1.74E-05	4.24E-11	1.45E-11	1.75E-23	7.42E-12	9.03E-20	6.96E-22	1.67E-19	3.07E-22	5.90E-21	1.22E+00	1.19E-19	2.04E-10	1.30E-08	1.23E-16	1.55E-21	1.43E-34	6.66E-31	7.02E-25	0.00E+00	2.13E-09	8.11E-03	3.62E-01	3.17E-18	2.74E-18	1.52E-01	1.28E-01	6.73E-10
4.35E-09	600.24	1.83E+19	0.00E+00	7.07E-01	5.73E+05	6.10E-10	8.45E-08	2.44E+05	4.72E+00	1.52E+05	3.83E+00	3.05E+04	5.45E-01	1.25E-03	2.43E-01	2.09E+00	2.33E-01	3.36E-01	1.18E-01	0.00E+00	5.22E-03	1.83E-05	4.67E-11	1.60E-11	1.93E-23	8.19E-12	1.05E-19	7.67E-22	1.85E-19	3.56E-22	6.91E-21	1.28E+00	1.38E-19	2.14E-10	1.37E-08	1.39E-16	1.80E-21	1.75E-34	7.76E-31	8.24E-25	0.00E+00	2.35E-09	8.51E-03	3.81E-01	3.33E-18	2.88E-18	1.60E-01	1.35E-01	7.42E-10
4.36E-09	600.252	1.83E+19	0.00E+00	7.42E-01	5.73E+05	6.10E-10	9.31E-08	2.44E+05	4.96E+00	1.52E+05	4.03E+00	3.05E+04	5.72E-01	1.31E-03	2.55E-01	2.19E+00	2.45E-01	3.53E-01	1.24E-01	0.00E+00	5.48E-03	1.92E-05	5.16E-11	1.76E-11	2.12E-23	9.03E-12	1.21E-19	8.46E-22	2.04E-19	4.12E-22	8.10E-21	1.34E+00	1.60E-19	2.25E-10	1.43E-08	1.56E-16	2.08E-21	2.13E-34	9.06E-31	9.68E-25	0.00E+00	2.59E-09	8.94E-03	4.00E-01	3.50E-18	3.02E-18	1.68E-01	1.42E-01	8.19E-10
4.37E-09	600.265	1.83E+19	0.00E+00	7.80E-01	5.73E+05	6.10E-10	1.03E-07	2.44E+05	5.21E+00	1.52E+05	4.23E+00	3.05E+04	6.01E-01	1.38E-03	2.68E-01	2.30E+00	2.57E-01	3.70E-01	1.30E-01	0.00E+00	5.76E-03	2.02E-05	5.69E-11	1.94E-11	2.34E-23	9.96E-12	1.40E-19	9.33E-22	2.24E-19	4.77E-22	9.51E-21	1.41E+00	1.85E-19	2.36E-10	1.51E-08	1.76E-16	2.41E-21	2.61E-34	1.06E-30	1.14E-24	0.00E+00	2.86E-09	9.39E-03	4.20E-01	3.67E-18	3.17E-18	1.76E-01	1.49E-01	9.03E-10
4.38E-09	600.278	1.83E+19	0.00E+00	8.19E-01	5.73E+05	6.10E-10	1.13E-07	2.44E+05	5.47E+00	1.52E+05	4.44E+00	3.05E+04	6.31E-01	1.45E-03	2.81E-01	2.42E+00	2.70E-01	3.89E-01	1.36E-01	0.00E+00	6.05E-03	2.12E-05	6.27E-11	2.14E-11	2.59E-23	1.10E-11	1.62E-19	1.03E-21	2.48E-19	5.53E-22	1.12E-20	1.48E+00	2.14E-19	2.48E-10	1.58E-08	1.99E-16	2.79E-21	3.19E-34	1.24E-30	1.34E-24	0.00E+00	3.15E-09	9.86E-03	4.41E-01	3.86E-18	3.33E-18	1.85E-01	1.56E-01	9.96E-10
4.39E-09	600.292	1.83E+19	0.00E+00	8.60E-01	5.73E+05	6.10E-10	1.25E-07	2.44E+05	5.75E+00	1.52E+05	4.66E+00	3.05E+04	6.62E-01	1.52E-03	2.95E-01	2.54E+00	2.84E-01	4.08E-01	1.43E-01	0.00E+00	6.35E-03	2.22E-05	6.92E-11	2.36E-11	2.86E-23	1.21E-11	1.88E-19	1.14E-21	2.73E-19	6.40E-22	1.32E-20	1.56E+00	2.48E-19	2.60E-10	1.66E-08	2.25E-16	3.23E-21	3.90E-34	1.44E-30	1.58E-24	0.00E+00	3.47E-09	1.04E-02	4.63E-01	4.05E-18	3.50E-18	1.94E-01	1.64E-01	1.10E-09
4.40E-09	600.307	1.83E+19	0.00E+00	9.03E-01	5.73E+05	6.10E-10	1.38E-07	2.44E+05	6.03E+00	1.52E+05	4.90E+00	3.05E+04	6.96E-01	1.60E-03	3.10E-01	2.67E+00	2.98E-01	4.29E-01	1.50E-01	0.00E+00	6.67E-03	2.34E-05	7.63E-11	2.60E-11	3.15E-23	1.34E-11	2.18E-19	1.25E-21	3.01E-19	7.42E-22	1.55E-20	1.63E+00	2.87E-19	2.74E-10	1.75E-08	2.55E-16	3.74E-21	4.77E-34	1.69E-30	1.87E-24	0.00E+00	3.83E-09	1.09E-02	4.86E-01	4.25E-18	3.68E-18	2.04E-01	1.72E-01	1.21E-09
4.41E-09	600.322	1.83E+19	0.00E+00	9.48E-01	5.73E+05	6.10E-10	1.52E-07	2.44E+05	6.34E+00	1.52E+05	5.14E+00	3.05E+04	7.30E-01	1.68E-03	3.26E-01	2.80E+00	3.13E-01	4.50E-01	1.58E-01	0.00E+00	7.01E-03	2.45E-05	8.41E-11	2.87E-11	3.48E-23	1.47E-11	2.52E-19	1.38E-21	3.32E-19	8.59E-22	1.83E-20	1.72E+00	3.32E-19	2.87E-10	1.83E-08	2.89E-16	4.34E-21	5.84E-34	1.98E-30	2.21E-24	0.00E+00	4.22E-09	1.14E-02	5.10E-01	4.47E-18	3.86E-18	2.14E-01	1.81E-01	1.34E-09
4.42E-09	600.339	1.83E+19	0.00E+00	9.96E-01	5.73E+05	6.10E-10	1.68E-07	2.44E+05	6.65E+00	1.52E+05	5.40E+00	3.05E+04	7.67E-01	1.76E-03	3.42E-01	2.94E+00	3.29E-01	4.73E-01	1.66E-01	0.00E+00	7.36E-03	2.58E-05	9.28E-11	3.17E-11	3.84E-23	1.63E-11	2.92E-19	1.52E-21	3.66E-19	9.95E-22	2.16E-20	1.80E+00	3.85E-19	3.02E-10	1.93E-08	3.28E-16	5.02E-21	7.16E-34	2.32E-30	2.61E-24	0.00E+00	4.66E-09	1.20E-02	5.36E-01	4.69E-18	4.05E-18	2.25E-01	1.90E-01	1.47E-09
4.43E-09	600.356	1.83E+19	0.00E+00	1.05E+00	5.73E+05	6.10E-10	1.85E-07	2.44E+05	6.99E+00	1.52E+05	5.67E+00	3.05E+04	8.06E-01	1.85E-03	3.59E-01	3.09E+00	3.45E-01	4.97E-01	1.74E-01	0.00E+00	7.73E-03	2.71E-05	1.02E-10	3.49E-11	4.24E-23	1.79E-11	3.38E-19	1.68E-21	4.04E-19	1.15E-21	2.56E-20	1.89E+00	4.46E-19	3.17E-10	2.02E-08	3.72E-16	5.82E-21	8.78E-34	2.71E-30	3.09E-24	0.00E+00	5.14E-09	1.26E-02	5.63E-01	4.93E-18	4.26E-18	2.36E-01	2.00E-01	1.62E-09
4.44E-09	600.373	1.83E+19	0.00E+00	1.10E+00	5.73E+05	6.10E-10	2.04E-07	2.44E+05	7.34E+00	1.52E+05	5.96E+00	3.05E+04	8.46E-01	1.94E-03	3.77E-01	3.24E+00	3.63E-01	5.22E-01	1.83E-01	0.00E+00	8.12E-03	2.84E-05	1.13E-10	3.85E-11	4.68E-23	1.98E-11	3.92E-19	1.85E-21	4.46E-19	1.33E-21	3.03E-20	1.99E+00	5.17E-19	3.33E-10	2.12E-08	4.22E-16	6.74E-21	1.08E-33	3.18E-30	3.67E-24	0.00E+00	5.67E-09	1.32E-02	5.91E-01	5.18E-18	4.47E-18	2.48E-01	2.10E-01	1.79E-09
4.45E-09	600.392	1.83E+19	0.00E+00	1.15E+00	5.73E+05	6.10E-10	2.25E-07	2.44E+05	7.71E+00	1.52E+05	6.26E+00	3.05E+04	8.88E-01	2.04E-03	3.96E-01	3.41E+00	3.81E-01	5.48E-01	1.92E-01	0.00E+00	8.53E-03	2.98E-05	1.24E-10	4.25E-11	5.16E-23	2.18E-11	4.54E-19	2.04E-21	4.91E-19	1.55E-21	3.58E-20	2.09E+00	5.98E-19	3.50E-10	2.23E-08	4.80E-16	7.80E-21	1.32E-33	3.73E-30	4.35E-24	0.00E+00	6.25E-09	1.39E-02	6.21E-01	5.43E-18	4.70E-18	2.61E-01	2.20E-01	1.98E-09
4.46E-09	600.412	1.83E+19	0.00E+00	1.21E+00	5.73E+05	6.10E-10	2.48E-07	2.44E+05	8.09E+00	1.52E+05	6.57E+00	3.05E+04	9.33E-01	2.14E-03	4.16E-01	3.58E+00	4.00E-01	5.75E-01	2.02E-01	0.00E+00	8.96E-03	3.13E-05	1.37E-10	4.69E-11	5.70E-23	2.40E-11	5.26E-19	2.25E-21	5.42E-19	1.79E-21	4.25E-20	2.19E+00	6.93E-19	3.68E-10	2.34E-08	5.46E-16	9.04E-21	1.63E-33	4.39E-30	5.17E-24	0.00E+00	6.89E-09	1.46E-02	6.52E-01	5.71E-18	4.93E-18	2.74E-01	2.31E-01	2.18E-09
4.47E-09	600.433	1.83E+19	0.00E+00	1.27E+00	5.73E+05	6.10E-10	2.73E-07	2.44E+05	8.50E+00	1.52E+05	6.90E+00	3.05E+04	9.80E-01	2.25E-03	4.37E-01	3.76E+00	4.20E-01	6.04E-01	2.12E-01	0.00E+00	9.41E-03	3.29E-05	1.51E-10	5.17E-11	6.29E-23	2.65E-11	6.09E-19	2.49E-21	5.98E-19	2.07E-21	5.05E-20	2.30E+00	8.02E-19	3.86E-10	2.46E-08	6.21E-16	1.05E-20	2.00E-33	5.15E-30	6.15E-24	0.00E+00	7.60E-09	1.53E-02	6.85E-01	5.99E-18	5.18E-18	2.87E-01	2.43E-01	2.40E-09
4.48E-09	600.454	1.83E+19	0.00E+00	1.34E+00	5.73E+05	6.10E-10	3.01E-07	2.44E+05	8.93E+00	1.52E+05	7.24E+00	3.05E+04	1.03E+00	2.36E-03	4.59E-01	3.94E+00	4.41E-01	6.34E-01	2.23E-01	0.00E+00	9.88E-03	3.46E-05	1.67E-10	5.70E-11	6.95E-23	2.92E-11	7.05E-19	2.74E-21	6.59E-19	2.40E-21	6.00E-20	2.42E+00	9.29E-19	4.06E-10	2.58E-08	7.08E-16	1.21E-20	2.46E-33	6.06E-30	7.32E-24	0.00E+00	8.38E-09	1.61E-02	7.19E-01	6.29E-18	5.44E-18	3.02E-01	2.55E-01	2.65E-09
4.49E-09	600.477	1.83E+19	0.00E+00	1.40E+00	5.73E+05	6.10E-10	3.32E-07	2.44E+05	9.37E+00	1.52E+05	7.61E+00	3.05E+04	1.08E+00	2.48E-03	4.82E-01	4.14E+00	4.63E-01	6.66E-01	2.34E-01	0.00E+00	1.04E-02	3.63E-05	1.84E-10	6.29E-11	7.67E-23	3.23E-11	8.17E-19	3.03E-21	7.27E-19	2.78E-21	7.14E-20	2.54E+00	1.08E-18	4.26E-10	2.71E-08	8.07E-16	1.40E-20	3.03E-33	7.13E-30	8.71E-24	0.00E+00	9.24E-09	1.69E-02	7.55E-01	6.61E-18	5.71E-18	3.17E-01	2.68E-01	2.92E-09
4.50E-09	600.501	1.83E+19	0.00E+00	1.47E+00	5.73E+05	6.10E-10	3.66E-07	2.44E+05	9.84E+00	1.52E+05	7.99E+00	3.05E+04	1.13E+00	2.60E-03	5.06E-01	4.35E+00	4.86E-01	7.00E-01	2.45E-01	0.00E+00	1.09E-02	3.81E-05	2.03E-10	6.93E-11	8.47E-23	3.56E-11	9.46E-19	3.34E-21	8.02E-19	3.22E-21	8.49E-20	2.67E+00	1.25E-18	4.48E-10	2.85E-08	9.20E-16	1.63E-20	3.73E-33	8.40E-30	1.04E-23	0.00E+00	1.02E-08	1.77E-02	7.93E-01	6.94E-18	6.00E-18	3.33E-01	2.81E-01	3.22E-09
4.51E-09	600.526	1.83E+19	0.00E+00	1.55E+00	5.73E+05	-7.32E-09	4.04E-07	2.44E+05	1.03E+01	1.52E+05	8.39E+00	3.05E+04	1.19E+00	2.74E-03	5.31E-01	4.57E+00	5.11E-01	7.35E-01	2.58E-01	0.00E+00	1.15E-02	4.00E-05	2.24E-10	7.65E-11	9.35E-23	3.92E-11	1.10E-18	3.68E-21	8.85E-19	3.73E-21	1.01E-19	2.80E+00	1.44E-18	4.70E-10	2.99E-08	1.05E-15	1.88E-20	4.60E-33	9.89E-30	1.24E-23	0.00E+00	1.12E-08	1.86E-02	8.33E-01	6.64E-18	6.29E-18	3.49E-01	2.95E-01	3.55E-09
4.52E-09	600.552	1.83E+19	0.00E+00	1.62E+00	5.73E+05	-7.32E-09	4.46E-07	2.44E+05	1.09E+01	1.52E+05	8.81E+00	3.05E+04	1.25E+00	2.87E-03	5.58E-01	4.80E+00	5.36E-01	7.71E-01	2.71E-01	0.00E+00	1.20E-02	4.20E-05	2.47E-10	8.43E-11	1.03E-22	4.33E-11	1.27E-18	4.06E-21	9.76E-19	4.32E-21	1.21E-19	2.94E+00	1.67E-18	4.94E-10	3.14E-08	1.20E-15	2.18E-20	5.67E-33	1.17E-29	1.48E-23	0.00E+00	1.24E-08	1.96E-02	8.74E-01	6.36E-18	6.56E-18	3.67E-01	3.10E-01	3.92E-09
4.53E-09	600.58	1.83E+19	0.00E+00	1.71E+00	5.73E+05	-7.32E-09	4.91E-07	2.44E+05	1.14E+01	1.52E+05	9.25E+00	3.05E+04	1.31E+00	3.02E-03	5.86E-01	5.04E+00	5.63E-01	8.10E-01	2.84E-01	0.00E+00	1.26E-02	4.41E-05	2.73E-10	9.30E-11	1.14E-22	4.77E-11	1.47E-18	4.48E-21	1.08E-18	5.01E-21	1.44E-19	3.09E+00	1.94E-18	5.19E-10	3.30E-08	1.37E-15	2.53E-20	7.00E-33	1.38E-29	1.77E-23	0.00E+00	1.37E-08	2.05E-02	9.18E-01	6.09E-18	6.82E-18	3.85E-01	3.26E-01	4.32E-09
4.54E-09	600.609	1.83E+19	0.00E+00	1.79E+00	5.73E+05	-7.31E-09	5.42E-07	2.44E+05	1.20E+01	1.52E+05	9.72E+00	3.05E+04	1.38E+00	3.17E-03	6.15E-01	5.29E+00	5.91E-01	8.51E-01	2.99E-01	0.00E+00	1.33E-02	4.64E-05	3.01E-10	1.03E-10	1.26E-22	5.26E-11	1.70E-18	4.94E-21	1.19E-18	5.80E-21	1.72E-19	3.24E+00	2.24E-18	5.46E-10	3.47E-08	1.57E-15	2.92E-20	8.64E-33	1.62E-29	2.11E-23	0.00E+00	1.51E-08	2.16E-02	9.64E-01	5.83E-18	7.08E-18	4.05E-01	3.42E-01	4.77E-09
4.55E-09	600.64	1.83E+19	0.00E+00	1.88E+00	5.73E+05	-7.31E-09	5.97E-07	2.44E+05	1.26E+01	1.52E+05	1.02E+01	3.05E+04	1.45E+00	3.33E-03	6.46E-01	5.56E+00	6.21E-01	8.93E-01	3.13E-01	0.00E+00	1.39E-02	4.87E-05	3.32E-10	1.13E-10	1.39E-22	5.81E-11	1.97E-18	5.45E-21	1.31E-18	6.71E-21	2.06E-19	3.40E+00	2.60E-18	5.73E-10	3.64E-08	1.79E-15	3.39E-20	1.07E-32	1.92E-29	2.53E-23	0.00E+00	1.66E-08	2.27E-02	1.01E+00	5.58E-18	7.32E-18	4.25E-01	3.59E-01	5.26E-09
4.56E-09	600.672	1.83E+19	0.00E+00	1.98E+00	5.73E+05	-7.31E-09	6.59E-07	2.44E+05	1.32E+01	1.52E+05	1.07E+01	3.05E+04	1.52E+00	3.49E-03	6.78E-01	5.83E+00	6.52E-01	9.38E-01	3.29E-01	0.00E+00	1.46E-02	5.11E-05	3.66E-10	1.25E-10	1.54E-22	6.40E-11	2.28E-18	6.01E-21	1.44E-18	7.78E-21	2.46E-19	3.58E+00	3.01E-18	6.02E-10	3.83E-08	2.05E-15	3.92E-20	1.32E-32	2.27E-29	3.03E-23	0.00E+00	1.83E-08	2.38E-02	1.06E+00	5.34E-18	7.55E-18	4.46E-01	3.77E-01	5.80E-09
4.57E-09	600.706	1.83E+19	0.00E+00	2.07E+00	5.73E+05	-7.31E-09	7.26E-07	2.44E+05	1.39E+01	1.52E+05	1.13E+01	3.05E+04	1.60E+00	3.67E-03	7.12E-01	6.13E+00	6.85E-01	9.85E-01	3.46E-01	0.00E+00	1.54E-02	5.37E-05	4.03E-10	1.38E-10	1.70E-22	7.06E-11	2.64E-18	6.63E-21	1.59E-18	9.01E-21	2.94E-19	3.75E+00	3.48E-18	6.33E-10	4.02E-08	2.35E-15	4.54E-20	1.63E-32	2.68E-29	3.63E-23	0.00E+00	2.02E-08	2.50E-02	1.12E+00	5.12E-18	7.77E-18	4.69E-01	3.96E-01	6.39E-09
4.58E-09	600.741	1.83E+19	0.00E+00	2.18E+00	5.73E+05	-7.31E-09	8.01E-07	2.44E+05	1.46E+01	1.52E+05	1.18E+01	3.05E+04	1.68E+00	3.85E-03	7.48E-01	6.43E+00	7.19E-01	1.03E+00	3.63E-01	0.00E+00	1.62E-02	5.64E-05	4.45E-10	1.52E-10	1.87E-22	7.79E-11	3.06E-18	7.31E-21	1.76E-18	1.04E-20	3.52E-19	3.94E+00	4.03E-18	6.65E-10	4.22E-08	2.69E-15	5.26E-20	2.02E-32	3.18E-29	4.35E-23	0.00E+00	2.23E-08	2.62E-02	1.17E+00	4.90E-18	7.98E-18	4.92E-01	4.16E-01	7.05E-09
4.59E-09	600.778	1.83E+19	0.00E+00	2.29E+00	5.73E+05	-7.31E-09	8.83E-07	2.44E+05	1.53E+01	1.52E+05	1.24E+01	3.05E+04	1.76E+00	4.04E-03	7.85E-01	6.76E+00	7.55E-01	1.09E+00	3.81E-01	0.00E+00	1.70E-02	5.92E-05	4.91E-10	1.67E-10	2.07E-22	8.59E-11	3.54E-18	8.07E-21	1.94E-18	1.21E-20	4.22E-19	4.14E+00	4.67E-18	6.99E-10	4.43E-08	3.09E-15	6.09E-20	2.51E-32	3.76E-29	5.22E-23	0.00E+00	2.46E-08	2.76E-02	1.23E+00	4.69E-18	8.18E-18	5.17E-01	4.37E-01	7.78E-09
4.60E-09	600.817	1.83E+19	0.00E+00	2.40E+00	5.73E+05	-7.31E-09	9.74E-07	2.44E+05	1.61E+01	1.52E+05	1.30E+01	3.05E+04	1.85E+00	4.24E-03	8.24E-01	7.09E+00	7.93E-01	1.14E+00	4.00E-01	0.00E+00	1.78E-02	6.22E-05	5.41E-10	1.85E-10	2.29E-22	9.47E-11	4.10E-18	8.90E-21	2.14E-18	1.40E-20	5.06E-19	4.35E+00	5.41E-18	7.35E-10	4.66E-08	3.54E-15	7.05E-20	3.11E-32	4.46E-29	6.26E-23	0.00E+00	2.71E-08	2.89E-02	1.29E+00	4.49E-18	8.38E-18	5.43E-01	4.59E-01	8.57E-09
4.61E-09	600.858	1.83E+19	0.00E+00	2.52E+00	5.73E+05	-7.31E-09	1.07E-06	2.44E+05	1.69E+01	1.52E+05	1.37E+01	3.05E+04	1.94E+00	4.46E-03	8.66E-01	7.45E+00	8.33E-01	1.20E+00	4.20E-01	0.00E+00	1.87E-02	6.53E-05	5.97E-10	2.04E-10	2.53E-22	1.04E-10	4.75E-18	9.82E-21	2.36E-18	1.62E-20	6.07E-19	4.57E+00	6.26E-18	7.72E-10	4.89E-08	4.06E-15	8.17E-20	3.85E-32	5.29E-29	7.52E-23	0.00E+00	2.99E-08	3.04E-02	1.36E+00	4.30E-18	8.56E-18	5.70E-01	4.82E-01	9.46E-09
4.62E-09	600.901	1.83E+19	0.00E+00	2.65E+00	5.73E+05	-7.31E-09	1.18E-06	2.44E+05	1.77E+01	1.52E+05	1.44E+01	3.05E+04	2.04E+00	4.68E-03	9.09E-01	7.82E+00	8.75E-01	1.26E+00	4.41E-01	0.00E+00	1.97E-02	6.86E-05	6.58E-10	2.25E-10	2.79E-22	1.15E-10	5.50E-18	1.08E-20	2.60E-18	1.88E-20	7.29E-19	4.79E+00	7.25E-18	8.11E-10	5.14E-08	4.66E-15	9.46E-20	4.78E-32	6.28E-29	9.03E-23	0.00E+00	3.30E-08	3.19E-02	1.43E+00	4.11E-18	8.74E-18	5.98E-01	5.06E-01	1.04E-08
4.63E-09	600.946	1.83E+19	0.00E+00	2.78E+00	5.73E+05	-7.31E-09	1.31E-06	2.44E+05	1.86E+01	1.52E+05	1.51E+01	3.05E+04	2.14E+00	4.91E-03	9.54E-01	8.22E+00	9.18E-01	1.32E+00	4.64E-01	0.00E+00	2.07E-02	7.20E-05	7.26E-10	2.48E-10	3.08E-22	1.27E-10	6.37E-18	1.19E-20	2.87E-18	2.17E-20	8.75E-19	5.03E+00	8.40E-18	8.53E-10	5.40E-08	5.35E-15	1.10E-19	5.94E-32	7.46E-29	1.09E-22	0.00E+00	3.64E-08	3.35E-02	1.50E+00	3.94E-18	8.91E-18	6.28E-01	5.31E-01	1.15E-08
4.64E-09	600.994	1.83E+19	0.00E+00	2.92E+00	5.73E+05	-7.31E-09	1.44E-06	2.44E+05	1.95E+01	1.52E+05	1.58E+01	3.05E+04	2.25E+00	5.16E-03	1.00E+00	8.63E+00	9.64E-01	1.39E+00	4.87E-01	0.00E+00	2.17E-02	7.56E-05	8.01E-10	2.73E-10	3.41E-22	1.40E-10	7.37E-18	1.32E-20	3.16E-18	2.52E-20	1.05E-18	5.29E+00	9.72E-18	8.96E-10	5.67E-08	6.14E-15	1.27E-19	7.38E-32	8.86E-29	1.31E-22	0.00E+00	4.01E-08	3.52E-02	1.57E+00	3.77E-18	9.07E-18	6.60E-01	5.58E-01	1.27E-08
4.65E-09	601.043	1.83E+19	0.00E+00	3.07E+00	5.73E+05	-7.31E-09	1.59E-06	2.44E+05	2.05E+01	1.52E+05	1.66E+01	3.05E+04	2.36E+00	5.42E-03	1.05E+00	9.06E+00	1.01E+00	1.46E+00	5.11E-01	0.00E+00	2.28E-02	7.94E-05	8.83E-10	3.01E-10	3.77E-22	1.55E-10	8.54E-18	1.45E-20	3.49E-18	2.92E-20	1.26E-18	5.55E+00	1.13E-17	9.42E-10	5.95E-08	7.06E-15	1.47E-19	9.18E-32	1.05E-28	1.57E-22	0.00E+00	4.42E-08	3.69E-02	1.65E+00	3.61E-18	9.23E-18	6.93E-01	5.86E-01	1.40E-08
4.66E-09	601.096	1.83E+19	0.00E+00	3.22E+00	5.73E+05	-7.31E-09	1.75E-06	2.44E+05	2.15E+01	1.52E+05	1.75E+01	3.05E+04	2.48E+00	5.69E-03	1.10E+00	9.51E+00	1.06E+00	1.53E+00	5.37E-01	0.00E+00	2.40E-02	8.34E-05	9.74E-10	3.32E-10	4.16E-22	1.70E-10	9.89E-18	1.60E-20	3.85E-18	3.38E-20	1.52E-18	5.83E+00	1.30E-17	9.90E-10	6.25E-08	8.11E-15	1.70E-19	1.14E-31	1.25E-28	1.89E-22	0.00E+00	4.88E-08	3.88E-02	1.73E+00	3.46E-18	9.38E-18	7.28E-01	6.15E-01	1.54E-08
4.67E-09	601.151	1.83E+19	0.00E+00	3.38E+00	5.73E+05	-7.31E-09	1.93E-06	2.44E+05	2.26E+01	1.52E+05	1.83E+01	3.05E+04	2.61E+00	5.97E-03	1.16E+00	9.99E+00	1.12E+00	1.61E+00	5.64E-01	0.00E+00	2.52E-02	8.76E-05	1.07E-09	3.66E-10	4.60E-22	1.88E-10	1.14E-17	1.77E-20	4.24E-18	3.91E-20	1.83E-18	6.12E+00	1.51E-17	1.04E-09	6.57E-08	9.33E-15	1.97E-19	1.42E-31	1.49E-28	2.28E-22	0.00E+00	5.38E-08	4.07E-02	1.82E+00	3.31E-18	9.52E-18	7.64E-01	6.46E-01	1.70E-08
4.68E-09	601.208	1.83E+19	0.00E+00	3.55E+00	5.73E+05	-7.31E-09	2.13E-06	2.44E+05	2.37E+01	1.52E+05	1.93E+01	3.05E+04	2.74E+00	6.27E-03	1.22E+00	1.05E+01	1.17E+00	1.69E+00	5.92E-01	0.00E+00	2.65E-02	9.19E-05	1.18E-09	4.04E-10	5.09E-22	2.07E-10	1.33E-17	1.95E-20	4.68E-18	4.53E-20	2.20E-18	6.43E+00	1.75E-17	1.09E-09	6.90E-08	1.07E-14	2.28E-19	1.77E-31	1.78E-28	2.74E-22	0.00E+00	5.93E-08	4.28E-02	1.91E+00	3.17E-18	9.66E-18	8.02E-01	6.78E-01	1.87E-08
4.69E-09	601.269	1.83E+19	0.00E+00	3.73E+00	5.73E+05	-7.31E-09	2.34E-06	2.44E+05	2.49E+01	1.52E+05	2.02E+01	3.05E+04	2.87E+00	6.58E-03	1.28E+00	1.10E+01	1.23E+00	1.77E+00	6.22E-01	0.00E+00	2.78E-02	9.66E-05	1.31E-09	4.46E-10	5.63E-22	2.29E-10	1.53E-17	2.15E-20	5.16E-18	5.25E-20	2.65E-18	6.75E+00	2.02E-17	1.15E-09	7.25E-08	1.23E-14	2.64E-19	2.21E-31	2.12E-28	3.31E-22	0.00E+00	6.54E-08	4.49E-02	2.01E+00	3.03E-18	9.79E-18	8.43E-01	7.12E-01	2.07E-08
4.70E-09	601.332	1.83E+19	0.00E+00	3.92E+00	5.73E+05	-7.31E-09	2.58E-06	2.44E+05	2.62E+01	1.52E+05	2.12E+01	3.05E+04	3.02E+00	6.91E-03	1.34E+00	1.16E+01	1.29E+00	1.86E+00	6.53E-01	0.00E+00	2.92E-02	1.01E-04	1.44E-09	4.91E-10	6.23E-22	2.52E-10	1.78E-17	2.37E-20	5.69E-18	6.07E-20	3.19E-18	7.09E+00	2.34E-17	1.21E-09	7.61E-08	1.42E-14	3.06E-19	2.75E-31	2.53E-28	3.99E-22	0.00E+00	7.21E-08	4.72E-02	2.11E+00	2.90E-18	9.92E-18	8.85E-01	7.48E-01	2.28E-08
4.71E-09	601.399	1.83E+19	0.00E+00	4.11E+00	5.73E+05	-7.31E-09	2.85E-06	2.44E+05	2.75E+01	1.52E+05	2.23E+01	3.05E+04	3.17E+00	7.26E-03	1.41E+00	1.21E+01	1.36E+00	1.95E+00	6.85E-01	0.00E+00	3.07E-02	1.06E-04	1.59E-09	5.42E-10	6.89E-22	2.78E-10	2.06E-17	2.62E-20	6.28E-18	7.04E-20	3.84E-18	7.44E+00	2.71E-17	1.27E-09	8.00E-08	1.63E-14	3.54E-19	3.43E-31	3.01E-28	4.81E-22	0.00E+00	7.95E-08	4.95E-02	2.21E+00	2.78E-18	1.00E-17	9.29E-01	7.85E-01	2.51E-08
4.72E-09	601.469	1.83E+19	0.00E+00	4.32E+00	5.73E+05	-7.31E-09	3.14E-06	2.44E+05	2.89E+01	1.52E+05	2.34E+01	3.05E+04	3.33E+00	7.62E-03	1.48E+00	1.28E+01	1.43E+00	2.05E+00	7.20E-01	0.00E+00	3.23E-02	1.12E-04	1.75E-09	5.98E-10	7.62E-22	3.07E-10	2.38E-17	2.89E-20	6.92E-18	8.15E-20	4.62E-18	7.82E+00	3.14E-17	1.34E-09	8.40E-08	1.88E-14	4.10E-19	4.28E-31	3.60E-28	5.80E-22	0.00E+00	8.76E-08	5.20E-02	2.32E+00	2.66E-18	1.02E-17	9.75E-01	8.24E-01	2.77E-08
4.73E-09	601.542	1.83E+19	0.00E+00	4.53E+00	5.73E+05	-7.31E-09	3.46E-06	2.44E+05	3.03E+01	1.52E+05	2.46E+01	3.05E+04	3.49E+00	8.00E-03	1.55E+00	1.34E+01	1.50E+00	2.15E+00	7.56E-01	0.00E+00	3.39E-02	1.17E-04	1.93E-09	6.59E-10	8.43E-22	3.38E-10	2.76E-17	3.19E-20	7.64E-18	9.44E-20	5.57E-18	8.21E+00	3.64E-17	1.40E-09	8.82E-08	2.17E-14	4.75E-19	5.35E-31	4.30E-28	7.00E-22	0.00E+00	9.66E-08	5.46E-02	2.44E+00	2.55E-18	1.03E-17	1.02E+00	8.66E-01	3.06E-08
4.74E-09	601.62	1.83E+19	0.00E+00	4.76E+00	5.73E+05	-7.31E-09	3.82E-06	2.44E+05	3.18E+01	1.52E+05	2.58E+01	3.05E+04	3.67E+00	8.40E-03	1.63E+00	1.41E+01	1.57E+00	2.26E+00	7.94E-01	0.00E+00	3.56E-02	1.23E-04	2.13E-09	7.27E-10	9.33E-22	3.73E-10	3.19E-17	3.52E-20	8.42E-18	1.09E-19	6.72E-18	8.62E+00	4.21E-17	1.48E-09	9.27E-08	2.50E-14	5.50E-19	6.68E-31	5.13E-28	8.44E-22	0.00E+00	1.07E-07	5.74E-02	2.56E+00	2.44E-18	1.04E-17	1.08E+00	9.09E-01	3.37E-08
4.75E-09	601.701	1.83E+19	0.00E+00	5.00E+00	5.73E+05	-3.66E-09	4.21E-06	2.44E+05	3.34E+01	1.52E+05	2.71E+01	3.05E+04	3.85E+00	8.82E-03	1.71E+00	1.48E+01	1.65E+00	2.37E+00	8.33E-01	0.00E+00	3.74E-02	1.29E-04	2.35E-09	8.02E-10	1.03E-21	4.11E-10	3.70E-17	3.88E-20	9.29E-18	1.27E-19	8.10E-18	9.05E+00	4.88E-17	1.55E-09	9.74E-08	2.88E-14	6.37E-19	8.35E-31	6.14E-28	1.02E-21	0.00E+00	1.17E-07	6.02E-02	2.69E+00	2.34E-18	1.05E-17	1.13E+00	9.54E-01	3.71E-08
4.76E-09	601.786	1.83E+19	0.00E+00	5.25E+00	5.73E+05	-3.66E-09	4.64E-06	2.44E+05	3.51E+01	1.52E+05	2.85E+01	3.05E+04	4.04E+00	9.26E-03	1.80E+00	1.55E+01	1.73E+00	2.49E+00	8.75E-01	0.00E+00	3.93E-02	1.36E-04	2.59E-09	8.84E-10	1.14E-21	4.54E-10	4.28E-17	4.28E-20	1.02E-17	1.47E-19	9.77E-18	9.50E+00	5.64E-17	1.63E-09	1.02E-07	3.31E-14	7.37E-19	1.04E-30	7.34E-28	1.23E-21	0.00E+00	1.30E-07	6.32E-02	2.83E+00	2.24E-18	1.06E-17	1.19E+00	1.00E+00	4.10E-08
4.77E-09	601.875	1.83E+19	0.00E+00	5.51E+00	5.73E+05	-3.66E-09	5.11E-06	2.44E+05	3.68E+01	1.52E+05	2.99E+01	3.05E+04	4.25E+00	9.72E-03	1.89E+00	1.63E+01	1.82E+00	2.62E+00	9.19E-01	0.00E+00	4.13E-02	1.43E-04	2.86E-09	9.75E-10	1.27E-21	5.00E-10	4.95E-17	4.72E-20	1.13E-17	1.70E-19	1.18E-17	9.98E+00	6.53E-17	1.72E-09	1.07E-07	3.82E-14	8.53E-19	1.31E-30	8.79E-28	1.49E-21	0.00E+00	1.43E-07	6.64E-02	2.97E+00	2.14E-18	1.07E-17	1.25E+00	1.05E+00	4.52E-08
4.78E-09	601.969	1.83E+19	0.00E+00	5.79E+00	5.73E+05	-3.66E-09	5.63E-06	2.44E+05	3.87E+01	1.52E+05	3.14E+01	3.05E+04	4.46E+00	1.02E-02	1.98E+00	1.71E+01	1.91E+00	2.75E+00	9.65E-01	0.00E+00	4.34E-02	1.50E-04	3.16E-09	1.08E-09	1.40E-21	5.52E-10	5.73E-17	5.21E-20	1.25E-17	1.97E-19	1.42E-17	1.05E+01	7.56E-17	1.81E-09	1.13E-07	4.40E-14	9.88E-19	1.63E-30	1.05E-27	1.80E-21	0.00E+00	1.57E-07	6.97E-02	3.12E+00	2.05E-18	1.07E-17	1.31E+00	1.10E+00	4.98E-08
4.79E-09	602.067	1.83E+19	0.00E+00	6.08E+00	5.73E+05	-3.66E-09	6.21E-06	2.44E+05	4.06E+01	1.52E+05	3.30E+01	3.05E+04	4.68E+00	1.07E-02	2.08E+00	1.80E+01	2.01E+00	2.89E+00	1.01E+00	0.00E+00	4.57E-02	1.57E-04	3.48E-09	1.19E-09	1.55E-21	6.08E-10	6.64E-17	5.75E-20	1.37E-17	2.28E-19	1.72E-17	1.10E+01	8.76E-17	1.90E-09	1.19E-07	5.08E-14	1.14E-18	2.05E-30	1.26E-27	2.17E-21	0.00E+00	1.74E-07	7.32E-02	3.27E+00	1.96E-18	1.08E-17	1.37E+00	1.16E+00	5.49E-08
4.80E-09	602.171	1.83E+19	0.00E+00	6.38E+00	5.73E+05	-3.66E-09	6.84E-06	2.44E+05	4.26E+01	1.52E+05	3.46E+01	3.05E+04	4.92E+00	1.12E-02	2.18E+00	1.88E+01	2.11E+00	3.03E+00	1.06E+00	0.00E+00	4.80E-02	1.65E-04	3.84E-09	1.31E-09	1.72E-21	6.71E-10	7.68E-17	6.34E-20	1.52E-17	2.64E-19	2.07E-17	1.16E+01	1.01E-16	2.00E-09	1.25E-07	5.85E-14	1.32E-18	2.56E-30	1.51E-27	2.62E-21	0.00E+00	1.91E-07	7.69E-02	3.44E+00	1.88E-18	1.09E-17	1.44E+00	1.22E+00	6.05E-08
4.81E-09	602.279	1.83E+19	0.00E+00	6.70E+00	5.73E+05	-3.66E-09	7.54E-06	2.44E+05	4.48E+01	1.52E+05	3.64E+01	3.05E+04	5.16E+00	1.18E-02	2.29E+00	1.98E+01	2.21E+00	3.18E+00	1.12E+00	0.00E+00	5.04E-02	1.74E-04	4.23E-09	1.44E-09	1.91E-21	7.40E-10	8.89E-17	7.00E-20	1.67E-17	3.05E-19	2.50E-17	1.21E+01	1.17E-16	2.10E-09	1.31E-07	6.75E-14	1.53E-18	3.21E-30	1.81E-27	3.17E-21	0.00E+00	2.11E-07	8.07E-02	3.61E+00	1.80E-18	1.10E-17	1.51E+00	1.28E+00	6.67E-08
4.82E-09	602.393	1.83E+19	0.00E+00	7.04E+00	5.73E+05	-3.66E-09	8.31E-06	2.44E+05	4.70E+01	1.52E+05	3.82E+01	3.05E+04	5.42E+00	1.24E-02	2.41E+00	2.08E+01	2.32E+00	3.34E+00	1.17E+00	0.00E+00	5.30E-02	1.82E-04	4.67E-09	1.59E-09	2.11E-21	8.16E-10	1.03E-16	7.72E-20	1.84E-17	3.53E-19	3.02E-17	1.27E+01	1.36E-16	2.21E-09	1.38E-07	7.79E-14	1.78E-18	4.02E-30	2.17E-27	3.84E-21	0.00E+00	2.33E-07	8.47E-02	3.79E+00	1.72E-18	1.11E-17	1.59E+00	1.34E+00	7.36E-08
4.83E-09	602.513	1.83E+19	0.00E+00	7.39E+00	5.73E+05	-3.66E-09	9.16E-06	2.44E+05	4.94E+01	1.52E+05	4.01E+01	3.05E+04	5.69E+00	1.30E-02	2.53E+00	2.18E+01	2.44E+00	3.51E+00	1.23E+00	0.00E+00	5.57E-02	1.91E-04	5.15E-09	1.75E-09	2.34E-21	9.00E-10	1.19E-16	8.52E-20	2.03E-17	4.09E-19	3.64E-17	1.34E+01	1.57E-16	2.33E-09	1.44E-07	8.99E-14	2.06E-18	5.05E-30	2.61E-27	4.64E-21	0.00E+00	2.56E-07	8.90E-02	3.98E+00	1.65E-18	1.11E-17	1.67E+00	1.41E+00	8.11E-08
4.84E-09	602.638	1.83E+19	0.00E+00	7.76E+00	5.73E+05	-3.66E-09	1.01E-05	2.44E+05	5.18E+01	1.52E+05	4.21E+01	3.05E+04	5.98E+00	1.36E-02	2.65E+00	2.29E+01	2.56E+00	3.68E+00	1.29E+00	0.00E+00	5.86E-02	2.01E-04	5.68E-09	1.93E-09	2.60E-21	9.92E-10	1.38E-16	9.40E-20	2.24E-17	4.74E-19	4.40E-17	1.40E+01	1.82E-16	2.45E-09	1.52E-07	1.04E-13	2.38E-18	6.33E-30	3.13E-27	5.61E-21	0.00E+00	2.83E-07	9.34E-02	4.18E+00	1.58E-18	1.12E-17	1.75E+00	1.48E+00	8.94E-08
4.85E-09	602.77	1.83E+19	0.00E+00	8.14E+00	5.73E+05	-3.66E-09	1.11E-05	2.44E+05	5.44E+01	1.52E+05	4.42E+01	3.05E+04	6.27E+00	1.43E-02	2.78E+00	2.41E+01	2.69E+00	3.87E+00	1.36E+00	0.00E+00	6.16E-02	2.11E-04	6.26E-09	2.13E-09	2.88E-21	1.09E-09	1.60E-16	1.04E-19	2.48E-17	5.49E-19	5.31E-17	1.47E+01	2.11E-16	2.58E-09	1.59E-07	1.20E-13	2.75E-18	7.94E-30	3.76E-27	6.78E-21	0.00E+00	3.12E-07	9.81E-02	4.38E+00	1.51E-18	1.13E-17	1.84E+00	1.55E+00	9.86E-08
4.86E-09	602.908	1.83E+19	0.00E+00	8.55E+00	5.73E+05	-3.66E-09	1.23E-05	2.44E+05	5.71E+01	1.52E+05	4.64E+01	3.05E+04	6.59E+00	1.50E-02	2.92E+00	2.53E+01	2.82E+00	4.06E+00	1.42E+00	0.00E+00	6.47E-02	2.21E-04	6.91E-09	2.35E-09	3.19E-21	1.21E-09	1.85E-16	1.14E-19	2.73E-17	6.35E-19	6.41E-17	1.55E+01	2.44E-16	2.72E-09	1.68E-07	1.38E-13	3.19E-18	9.96E-30	4.51E-27	8.21E-21	0.00E+00	3.44E-07	1.03E-01	4.60E+00	1.45E-18	1.13E-17	1.93E+00	1.63E+00	1.09E-07
4.87E-09	603.054	1.83E+19	0.00E+00	8.98E+00	5.73E+05	-3.66E-09	1.35E-05	2.44E+05	6.00E+01	1.52E+05	4.87E+01	3.05E+04	6.92E+00	1.58E-02	3.07E+00	2.65E+01	2.96E+00	4.26E+00	1.50E+00	0.00E+00	6.81E-02	2.33E-04	7.62E-09	2.59E-09	3.54E-21	1.33E-09	2.14E-16	1.26E-19	3.01E-17	7.36E-19	7.74E-17	1.62E+01	2.82E-16	2.86E-09	1.76E-07	1.59E-13	3.69E-18	1.25E-29	5.42E-27	9.93E-21	0.00E+00	3.79E-07	1.08E-01	4.83E+00	1.39E-18	1.14E-17	2.03E+00	1.71E+00	1.20E-07
4.88E-09	603.206	1.82E+19	0.00E+00	9.42E+00	5.73E+05	-3.66E-09	1.49E-05	2.44E+05	6.30E+01	1.52E+05	5.11E+01	3.05E+04	7.26E+00	1.66E-02	3.22E+00	2.78E+01	3.11E+00	4.48E+00	1.57E+00	0.00E+00	7.15E-02	2.44E-04	8.40E-09	2.86E-09	3.94E-21	1.47E-09	2.47E-16	1.39E-19	3.32E-17	8.52E-19	9.34E-17	1.71E+01	3.27E-16	3.01E-09	1.85E-07	1.84E-13	4.27E-18	1.57E-29	6.52E-27	1.20E-20	0.00E+00	4.17E-07	1.14E-01	5.07E+00	1.33E-18	1.14E-17	2.13E+00	1.80E+00	1.32E-07
4.89E-09	603.366	1.82E+19	0.00E+00	9.89E+00	5.73E+05	-3.66E-09	1.64E-05	2.44E+05	6.61E+01	1.52E+05	5.37E+01	3.05E+04	7.62E+00	1.74E-02	3.38E+00	2.92E+01	3.27E+00	4.70E+00	1.65E+00	0.00E+00	7.52E-02	2.56E-04	9.27E-09	3.15E-09	4.37E-21	1.62E-09	2.86E-16	1.54E-19	3.66E-17	9.86E-19	1.13E-16	1.79E+01	3.78E-16	3.17E-09	1.94E-07	2.12E-13	4.94E-18	1.97E-29	7.84E-27	1.45E-20	0.00E+00	4.60E-07	1.19E-01	5.33E+00	1.27E-18	1.15E-17	2.23E+00	1.89E+00	1.46E-07
4.90E-09	603.534	1.82E+19	0.00E+00	1.04E+01	5.73E+05	-6.10E-09	1.81E-05	2.44E+05	6.94E+01	1.52E+05	5.64E+01	3.05E+04	8.00E+00	1.82E-02	3.55E+00	3.07E+01	3.43E+00	4.93E+00	1.73E+00	0.00E+00	7.91E-02	2.69E-04	1.02E-08	3.48E-09	4.85E-21	1.78E-09	3.31E-16	1.70E-19	4.04E-17	1.14E-18	1.36E-16	1.88E+01	4.37E-16	3.34E-09	2.04E-07	2.45E-13	5.72E-18	2.47E-29	9.42E-27	1.76E-20	0.00E+00	5.07E-07	1.25E-01	5.59E+00	1.22E-18	1.16E-17	2.35E+00	1.98E+00	1.60E-07
5.50E-09	603.742	1.82E+19	0.00E+00	1.03E+01	5.73E+05	-2.44E-09	7.77E-04	2.44E+05	8.48E+01	1.52E+05	7.18E+01	3.05E+04	2.61E+01	7.58E-02	1.54E+01	2.50E+01	9.94E+00	4.95E+00	3.10E+00	0.00E+00	3.13E-01	1.22E-03	1.89E-07	6.11E-08	3.99E-19	6.32E-08	5.74E-14	2.92E-18	6.64E-16	8.72E-17	2.76E-13	1.88E+01	3.59E-14	1.41E-08	7.07E-07	1.05E-10	4.38E-16	4.51E-25	4.71E-23	8.28E-17	0.00E+00	2.79E-09	3.92E-06	8.03E+00	9.14E-20	1.18E-17	2.30E+00	9.79E-03	1.65E-06
2.52E-08	604.443	1.82E+19	0.00E+00	9.31E+00	5.73E+05	-2.44E-09	1.45E+00	2.44E+05	1.42E+02	1.52E+05	3.99E+00	3.05E+04	9.83E+01	4.14E-01	1.40E+02	3.87E-01	1.07E-01	5.70E+00	7.35E+00	0.00E+00	6.39E+00	3.99E-02	4.84E-05	5.89E-05	3.60E-14	1.78E-04	2.28E-09	5.86E-15	1.37E-13	3.85E-12	2.50E-09	1.88E+01	4.72E-11	5.76E-07	2.13E-06	1.19E-08	1.92E-11	2.56E-18	4.17E-18	1.96E-12	0.00E+00	-2.99E-08	-1.62E-07	8.02E+00	-1.23E-37	1.59E-18	1.29E+00	-6.42E-12	4.10E-06
4.49E-08	604.603	1.82E+19	0.00E+00	8.76E+00	5.73E+05	-2.47E-07	3.23E+00	2.44E+05	1.47E+02	1.52E+05	2.90E+00	3.05E+04	1.02E+02	4.21E-01	1.48E+02	2.41E-01	6.88E-03	6.42E+00	7.77E+00	0.00E+00	1.05E+01	6.97E-02	1.40E-04	2.12E-04	2.69E-13	6.49E-04	1.28E-08	1.15E-13	3.09E-13	2.95E-11	9.15E-09	1.87E+01	1.20E-10	2.25E-06	2.21E-06	1.90E-08	1.47E-10	3.88E-17	3.24E-17	7.28E-12	0.00E+00	-4.33E-20	-2.57E-15	8.01E+00	-1.11E-34	2.83E-19	7.55E-01	7.43E-128	4.07E-06
6.48E-08	604.732	1.82E+19	0.00E+00	8.45E+00	5.73E+05	-2.47E-07	5.06E+00	2.44E+05	1.50E+02	1.52E+05	2.66E+00	3.05E+04	1.03E+02	4.25E-01	1.53E+02	1.71E-01	3.75E-03	7.08E+00	7.94E+00	0.00E+00	1.33E+01	9.24E-02	2.73E-04	4.35E-04	8.52E-13	1.33E-03	3.72E-08	1.04E-12	4.90E-13	9.43E-11	1.83E-08	1.87E+01	2.69E-10	5.88E-06	2.25E-06	2.30E-08	4.68E-10	2.04E-16	1.14E-16	1.46E-11	0.00E+00	-1.25E-11	-4.63E-06	8.00E+00	-1.39E-29	5.85E-20	4.51E-01	7.16E-128	4.04E-06
8.47E-08	604.839	1.82E+19	0.00E+00	8.26E+00	5.73E+05	-2.47E-07	6.91E+00	2.44E+05	1.51E+02	1.52E+05	2.50E+00	3.05E+04	1.04E+02	4.28E-01	1.56E+02	1.23E-01	2.20E-03	7.69E+00	7.94E+00	0.00E+00	1.52E+01	1.10E-01	4.36E-04	7.08E-04	1.90E-12	2.15E-03	8.00E-08	5.65E-12	6.74E-13	2.12E-10	2.89E-08	1.86E+01	5.13E-10	1.21E-05	2.28E-06	2.51E-08	1.05E-09	6.70E-16	2.76E-16	2.31E-11	0.00E+00	-1.41E-11	-4.53E-06	7.98E+00	-1.33E-26	1.31E-20	2.74E-01	7.00E-128	4.02E-06
1.05E-07	604.93	1.82E+19	0.00E+00	8.14E+00	5.73E+05	-2.47E-07	8.78E+00	2.44E+05	1.52E+02	1.52E+05	2.39E+00	3.05E+04	1.04E+02	4.29E-01	1.59E+02	8.81E-02	1.31E-03	8.26E+00	7.84E+00	0.00E+00	1.66E+01	1.23E-01	6.23E-04	1.02E-03	3.49E-12	3.08E-03	1.44E-07	2.17E-11	8.61E-13	3.92E-10	4.03E-08	1.85E+01	8.67E-10	2.13E-05	2.30E-06	2.63E-08	1.93E-09	1.67E-15	5.42E-16	3.21E-11	0.00E+00	-1.41E-11	-4.53E-06	7.97E+00	-1.08E-23	3.06E-21	1.67E-01	6.90E-128	4.00E-06
1.25E-07	605.01	1.82E+19	0.00E+00	8.06E+00	5.73E+05	-2.47E-07	1.06E+01	2.44E+05	1.52E+02	1.52E+05	2.31E+00	3.05E+04	1.03E+02	4.29E-01	1.60E+02	6.36E-02	7.83E-04	8.78E+00	7.65E+00	0.00E+00	1.75E+01	1.33E-01	8.27E-04	1.36E-03	5.69E-12	4.08E-03	2.32E-07	6.54E-11	1.05E-12	6.41E-10	5.21E-08	1.85E+01	1.34E-09	3.38E-05	2.30E-06	2.69E-08	3.16E-09	3.50E-15	9.40E-16	4.14E-11	0.00E+00	-1.41E-11	-4.53E-06	7.96E+00	-2.18E-21	2.47E-21	1.02E-01	6.84E-128	3.97E-06
1.45E-07	605.083	1.82E+19	0.00E+00	8.01E+00	5.73E+05	-3.67E-06	1.25E+01	2.44E+05	1.52E+02	1.52E+05	2.25E+00	3.05E+04	1.01E+02	4.29E-01	1.61E+02	4.60E-02	4.72E-04	9.27E+00	7.41E+00	0.00E+00	1.81E+01	1.41E-01	1.05E-03	1.72E-03	8.53E-12	5.13E-03	3.45E-07	1.66E-10	1.24E-12	9.64E-10	6.43E-08	1.84E+01	1.94E-09	4.97E-05	2.30E-06	2.73E-08	4.74E-09	6.55E-15	1.52E-15	5.09E-11	0.00E+00	-2.25E-25	-1.68E-20	7.95E+00	-5.09E-39	6.06E-22	6.27E-02	3.52E-129	3.95E-06
1.65E-07	605.149	1.82E+19	0.00E+00	7.97E+00	5.73E+05	-3.67E-06	1.43E+01	2.44E+05	1.51E+02	1.52E+05	2.21E+00	3.05E+04	1.00E+02	4.28E-01	1.62E+02	3.34E-02	2.86E-04	9.73E+00	7.15E+00	0.00E+00	1.85E+01	1.47E-01	1.27E-03	2.09E-03	1.21E-11	6.20E-03	4.84E-07	3.71E-10	1.42E-12	1.37E-09	7.65E-08	1.83E+01	2.66E-09	6.91E-05	2.29E-06	2.76E-08	6.69E-09	1.13E-14	2.34E-15	6.04E-11	0.00E+00	1.09E-25	-2.19E-18	7.94E+00	-4.69E-38	1.50E-22	3.85E-02	3.50E-129	3.92E-06
1.86E-07	605.212	1.82E+19	0.00E+00	7.95E+00	5.73E+05	-3.67E-06	1.62E+01	2.44E+05	1.50E+02	1.52E+05	2.17E+00	3.05E+04	9.84E+01	4.26E-01	1.62E+02	2.43E-02	1.75E-04	1.02E+01	6.86E+00	0.00E+00	1.89E+01	1.51E-01	1.51E-03	2.48E-03	1.63E-11	7.29E-03	6.48E-07	7.47E-10	1.60E-12	1.84E-09	8.88E-08	1.82E+01	3.53E-09	9.19E-05	2.28E-06	2.78E-08	9.03E-09	1.86E-14	3.51E-15	6.98E-11	0.00E+00	-8.43E-23	-1.07E-15	7.92E+00	-1.61E-34	3.71E-23	2.36E-02	3.49E-129	3.90E-06
2.06E-07	605.271	1.82E+19	0.00E+00	7.93E+00	5.73E+05	-3.67E-06	1.80E+01	2.44E+05	1.49E+02	1.52E+05	2.15E+00	3.05E+04	9.66E+01	4.25E-01	1.62E+02	1.77E-02	1.08E-04	1.06E+01	6.57E+00	0.00E+00	1.91E+01	1.55E-01	1.76E-03	2.87E-03	2.13E-11	8.40E-03	8.39E-07	1.39E-09	1.78E-12	2.41E-09	1.01E-07	1.81E+01	4.54E-09	1.18E-04	2.26E-06	2.81E-08	1.17E-08	2.94E-14	5.18E-15	7.92E-11	0.00E+00	-1.04E-19	-8.04E-15	7.91E+00	-3.35E-34	9.22E-24	1.45E-02	3.48E-129	3.88E-06
2.27E-07	605.328	1.82E+19	0.00E+00	7.91E+00	5.73E+05	-3.67E-06	1.98E+01	2.44E+05	1.48E+02	1.52E+05	2.13E+00	3.05E+04	9.49E+01	4.23E-01	1.62E+02	1.30E-02	6.77E-05	1.09E+01	6.27E+00	0.00E+00	1.93E+01	1.57E-01	2.01E-03	3.28E-03	2.70E-11	9.50E-03	1.06E-06	2.42E-09	1.96E-12	3.05E-09	1.14E-07	1.81E+01	5.70E-09	1.48E-04	2.25E-06	2.85E-08	1.48E-08	4.50E-14	7.53E-15	8.86E-11	0.00E+00	-2.96E-18	-5.32E-13	7.90E+00	-1.02E-31	2.29E-24	8.87E-03	3.47E-129	3.85E-06
2.48E-07	605.383	1.82E+19	0.00E+00	7.89E+00	5.73E+05	-3.67E-06	2.16E+01	2.44E+05	1.47E+02	1.52E+05	2.12E+00	3.05E+04	9.31E+01	4.21E-01	1.62E+02	9.49E-03	4.33E-05	1.13E+01	5.98E+00	0.00E+00	1.94E+01	1.59E-01	2.27E-03	3.69E-03	3.34E-11	1.06E-02	1.30E-06	4.00E-09	2.13E-12	3.77E-09	1.26E-07	1.80E+01	7.01E-09	1.81E-04	2.23E-06	2.90E-08	1.83E-08	6.74E-14	1.08E-14	9.80E-11	0.00E+00	-1.76E-16	-7.78E-12	7.89E+00	-1.91E-29	5.69E-25	5.42E-03	3.47E-129	3.83E-06
2.69E-07	605.436	1.82E+19	0.00E+00	7.88E+00	5.73E+05	-3.67E-06	2.33E+01	2.44E+05	1.45E+02	1.52E+05	2.11E+00	3.05E+04	9.13E+01	4.19E-01	1.61E+02	6.96E-03	2.84E-05	1.16E+01	5.69E+00	0.00E+00	1.95E+01	1.61E-01	2.54E-03	4.10E-03	4.06E-11	1.17E-02	1.57E-06	6.32E-09	2.30E-12	4.57E-09	1.39E-07	1.79E+01	8.48E-09	2.17E-04	2.21E-06	2.95E-08	2.22E-08	9.92E-14	1.53E-14	1.07E-10	0.00E+00	-5.20E-15	-2.08E-10	7.88E+00	-1.05E-27	1.42E-25	3.31E-03	3.46E-129	3.81E-06
2.89E-07	605.488	1.82E+19	0.00E+00	7.87E+00	5.73E+05	-3.67E-06	2.50E+01	2.44E+05	1.44E+02	1.52E+05	2.10E+00	3.05E+04	8.95E+01	4.17E-01	1.61E+02	5.12E-03	1.93E-05	1.20E+01	5.41E+00	0.00E+00	1.96E+01	1.62E-01	2.81E-03	4.53E-03	4.86E-11	1.28E-02	1.86E-06	9.61E-09	2.46E-12	5.45E-09	1.52E-07	1.78E+01	1.01E-08	2.56E-04	2.19E-06	3.01E-08	2.64E-08	1.43E-13	2.13E-14	1.17E-10	0.00E+00	5.44E-15	-9.09E-09	7.86E+00	-2.20E-26	5.34E-26	2.02E-03	3.45E-129	3.78E-06
3.10E-07	605.539	1.82E+19	0.00E+00	7.85E+00	5.73E+05	-3.67E-06	2.67E+01	2.44E+05	1.42E+02	1.52E+05	2.09E+00	3.05E+04	8.78E+01	4.15E-01	1.61E+02	3.77E-03	1.37E-05	1.23E+01	5.14E+00	0.00E+00	1.97E+01	1.63E-01	3.09E-03	4.95E-03	5.73E-11	1.39E-02	2.18E-06	1.41E-08	2.62E-12	6.42E-09	1.65E-07	1.77E+01	1.19E-08	2.98E-04	2.16E-06	3.08E-08	3.10E-08	2.04E-13	2.93E-14	1.26E-10	0.00E+00	-9.46E-12	-1.01E-07	7.85E+00	7.25E-26	-2.64E-25	1.23E-03	3.45E-129	3.76E-06
3.32E-07	605.589	1.82E+19	0.00E+00	7.84E+00	5.73E+05	-3.75E-06	2.84E+01	2.44E+05	1.41E+02	1.52E+05	2.08E+00	3.05E+04	8.61E+01	4.13E-01	1.60E+02	2.78E-03	1.03E-05	1.26E+01	4.89E+00	0.00E+00	1.98E+01	1.63E-01	3.37E-03	5.38E-03	6.69E-11	1.50E-02	2.53E-06	2.02E-08	2.77E-12	7.46E-09	1.79E-07	1.77E+01	1.39E-08	3.43E-04	2.14E-06	3.15E-08	3.60E-08	2.87E-13	3.97E-14	1.36E-10	0.00E+00	-3.29E-28	-2.43E-23	7.84E+00	-1.46E-25	1.23E-25	7.48E-04	1.74E-130	3.74E-06
3.53E-07	605.638	1.82E+19	0.00E+00	7.83E+00	5.73E+05	-3.75E-06	3.01E+01	2.44E+05	1.39E+02	1.52E+05	2.08E+00	3.05E+04	8.44E+01	4.10E-01	1.60E+02	2.05E-03	8.07E-06	1.28E+01	4.64E+00	0.00E+00	1.99E+01	1.64E-01	3.65E-03	5.81E-03	7.72E-11	1.61E-02	2.90E-06	2.82E-08	2.93E-12	8.57E-09	1.92E-07	1.76E+01	1.60E-08	3.90E-04	2.12E-06	3.24E-08	4.13E-08	3.97E-13	5.32E-14	1.45E-10	0.00E+00	-4.24E-26	-2.42E-21	7.83E+00	9.93E-26	-6.67E-25	4.54E-04	1.74E-130	3.72E-06
3.74E-07	605.687	1.82E+19	0.00E+00	7.82E+00	5.73E+05	-3.75E-06	3.17E+01	2.44E+05	1.38E+02	1.52E+05	2.07E+00	3.05E+04	8.28E+01	4.08E-01	1.59E+02	1.52E-03	6.68E-06	1.31E+01	4.41E+00	0.00E+00	1.99E+01	1.64E-01	3.95E-03	6.25E-03	8.83E-11	1.72E-02	3.29E-06	3.85E-08	3.07E-12	9.77E-09	2.06E-07	1.75E+01	1.83E-08	4.40E-04	2.09E-06	3.33E-08	4.70E-08	5.42E-13	7.02E-14	1.55E-10	0.00E+00	-4.89E-26	2.93E-22	7.82E+00	-5.59E-23	2.90E-23	2.75E-04	1.74E-130	3.69E-06
3.95E-07	605.734	1.82E+19	0.00E+00	7.80E+00	5.73E+05	-3.75E-06	3.33E+01	2.44E+05	1.36E+02	1.52E+05	2.07E+00	3.05E+04	8.12E+01	4.05E-01	1.59E+02	1.12E-03	5.76E-06	1.33E+01	4.19E+00	0.00E+00	2.00E+01	1.64E-01	4.24E-03	6.69E-03	1.00E-10	1.83E-02	3.71E-06	5.15E-08	3.21E-12	1.10E-08	2.20E-07	1.74E+01	2.08E-08	4.93E-04	2.07E-06	3.43E-08	5.30E-08	7.31E-13	9.15E-14	1.65E-10	0.00E+00	-1.71E-23	-4.68E-19	7.80E+00	-6.92E-21	5.28E-21	1.67E-04	1.74E-130	3.67E-06
4.17E-07	605.781	1.82E+19	0.00E+00	7.79E+00	5.73E+05	-3.75E-06	3.49E+01	2.44E+05	1.34E+02	1.52E+05	2.06E+00	3.05E+04	7.97E+01	4.03E-01	1.58E+02	8.35E-04	5.14E-06	1.36E+01	3.98E+00	0.00E+00	2.01E+01	1.64E-01	4.55E-03	7.13E-03	1.13E-10	1.94E-02	4.15E-06	6.78E-08	3.35E-12	1.24E-08	2.35E-07	1.73E+01	2.35E-08	5.48E-04	2.05E-06	3.54E-08	5.94E-08	9.73E-13	1.18E-13	1.75E-10	0.00E+00	-2.11E-22	-5.73E-18	7.79E+00	-8.31E-20	4.55E-20	1.01E-04	1.73E-130	3.65E-06
4.39E-07	605.827	1.82E+19	0.00E+00	7.78E+00	5.73E+05	-3.75E-06	3.64E+01	2.44E+05	1.33E+02	1.52E+05	2.06E+00	3.05E+04	7.82E+01	4.00E-01	1.58E+02	6.21E-04	4.70E-06	1.38E+01	3.78E+00	0.00E+00	2.01E+01	1.65E-01	4.85E-03	7.57E-03	1.27E-10	2.05E-02	4.62E-06	8.78E-08	3.49E-12	1.38E-08	2.50E-07	1.73E+01	2.63E-08	6.05E-04	2.02E-06	3.66E-08	6.61E-08	1.28E-12	1.50E-13	1.86E-10	0.00E+00	-3.80E-22	-1.80E-17	7.78E+00	2.63E-20	-1.02E-19	6.07E-05	1.73E-130	3.62E-06
4.60E-07	605.873	1.82E+19	0.00E+00	7.77E+00	5.73E+05	-3.75E-06	3.80E+01	2.44E+05	1.31E+02	1.52E+05	2.06E+00	3.05E+04	7.68E+01	3.98E-01	1.58E+02	4.63E-04	4.38E-06	1.40E+01	3.59E+00	0.00E+00	2.02E+01	1.65E-01	5.17E-03	8.01E-03	1.41E-10	2.15E-02	5.11E-06	1.12E-07	3.62E-12	1.53E-08	2.65E-07	1.72E+01	2.94E-08	6.65E-04	2.00E-06	3.79E-08	7.31E-08	1.67E-12	1.89E-13	1.96E-10	0.00E+00	-3.41E-21	4.04E-18	7.77E+00	-7.74E-18	5.34E-18	3.66E-05	1.73E-130	3.60E-06
4.82E-07	605.918	1.82E+19	0.00E+00	7.76E+00	5.73E+05	-3.75E-06	3.95E+01	2.44E+05	1.29E+02	1.52E+05	2.05E+00	3.05E+04	7.54E+01	3.95E-01	1.57E+02	3.47E-04	4.13E-06	1.42E+01	3.41E+00	0.00E+00	2.02E+01	1.65E-01	5.48E-03	8.46E-03	1.56E-10	2.26E-02	5.63E-06	1.41E-07	3.74E-12	1.68E-08	2.80E-07	1.71E+01	3.26E-08	7.26E-04	1.97E-06	3.92E-08	8.04E-08	2.14E-12	2.35E-13	2.07E-10	0.00E+00	-1.07E-19	-1.18E-15	7.76E+00	-2.71E-17	8.99E-18	2.20E-05	1.73E-130	3.58E-06
5.04E-07	605.962	1.82E+19	0.00E+00	7.74E+00	5.73E+05	-3.75E-06	4.09E+01	2.44E+05	1.28E+02	1.52E+05	2.05E+00	3.05E+04	7.41E+01	3.93E-01	1.57E+02	2.61E-04	3.94E-06	1.44E+01	3.25E+00	0.00E+00	2.03E+01	1.65E-01	5.81E-03	8.90E-03	1.72E-10	2.37E-02	6.17E-06	1.76E-07	3.86E-12	1.85E-08	2.96E-07	1.70E+01	3.61E-08	7.90E-04	1.95E-06	4.06E-08	8.80E-08	2.73E-12	2.90E-13	2.18E-10	0.00E+00	-3.90E-19	-1.26E-14	7.74E+00	-1.71E-16	1.19E-16	1.32E-05	1.72E-130	3.56E-06
5.26E-07	606.006	1.82E+19	0.00E+00	7.73E+00	5.73E+05	-3.75E-06	4.24E+01	2.44E+05	1.26E+02	1.52E+05	2.05E+00	3.05E+04	7.28E+01	3.90E-01	1.56E+02	1.98E-04	3.77E-06	1.46E+01	3.09E+00	0.00E+00	2.04E+01	1.65E-01	6.13E-03	9.35E-03	1.89E-10	2.47E-02	6.73E-06	2.18E-07	3.98E-12	2.02E-08	3.13E-07	1.70E+01	3.97E-08	8.55E-04	1.92E-06	4.22E-08	9.59E-08	3.45E-12	3.55E-13	2.29E-10	0.00E+00	-2.27E-19	-2.92E-14	7.73E+00	-2.49E-15	1.31E-15	7.90E-06	1.72E-130	3.64E-06
5.48E-07	606.049	1.82E+19	0.00E+00	7.72E+00	5.73E+05	-3.75E-06	4.38E+01	2.44E+05	1.24E+02	1.52E+05	2.04E+00	3.05E+04	7.16E+01	3.88E-01	1.56E+02	1.51E-04	3.63E-06	1.48E+01	2.94E+00	0.00E+00	2.04E+01	1.65E-01	6.47E-03	9.80E-03	2.07E-10	2.58E-02	7.31E-06	2.66E-07	4.10E-12	2.19E-08	3.30E-07	1.69E+01	4.36E-08	9.22E-04	1.90E-06	4.41E-08	1.04E-07	4.31E-12	4.31E-13	2.40E-10	0.00E+00	-2.19E-17	-5.13E-14	7.72E+00	-4.18E-15	2.02E-15	4.73E-06	1.72E-130	3.62E-06
5.71E-07	606.091	1.82E+19	0.00E+00	7.71E+00	5.73E+05	-4.18E-06	4.52E+01	2.44E+05	1.23E+02	1.52E+05	2.04E+00	3.05E+04	7.04E+01	3.85E-01	1.55E+02	1.17E-04	3.51E-06	1.49E+01	2.80E+00	0.00E+00	2.05E+01	1.65E-01	6.80E-03	1.02E-02	2.26E-10	2.68E-02	7.92E-06	3.22E-07	4.21E-12	2.37E-08	3.47E-07	1.68E+01	4.76E-08	9.90E-04	1.88E-06	4.59E-08	1.13E-07	5.34E-12	5.19E-13	2.52E-10	0.00E+00	-1.38E-28	1.66E-26	7.71E+00	-1.31E-33	4.88E-16	2.82E-06	8.51E-132	3.60E-06
5.93E-07	606.133	1.82E+19	0.00E+00	7.69E+00	5.73E+05	-4.18E-06	4.66E+01	2.44E+05	1.21E+02	1.52E+05	2.04E+00	3.05E+04	6.92E+01	3.83E-01	1.55E+02	9.12E-05	3.39E-06	1.51E+01	2.67E+00	0.00E+00	2.05E+01	1.65E-01	7.14E-03	1.07E-02	2.45E-10	2.79E-02	8.56E-06	3.87E-07	4.31E-12	2.56E-08	3.65E-07	1.67E+01	5.19E-08	1.06E-03	1.85E-06	4.77E-08	1.21E-07	6.57E-12	6.20E-13	2.64E-10	0.00E+00	-7.52E-27	-2.45E-22	7.69E+00	-1.54E-31	1.17E-16	1.68E-06	8.50E-132	3.57E-06
6.16E-07	606.175	1.82E+19	0.00E+00	7.68E+00	5.73E+05	-4.18E-06	4.79E+01	2.44E+05	1.20E+02	1.52E+05	2.03E+00	3.05E+04	6.81E+01	3.80E-01	1.54E+02	7.25E-05	3.29E-06	1.52E+01	2.54E+00	0.00E+00	2.06E+01	1.65E-01	7.49E-03	1.11E-02	2.66E-10	2.89E-02	9.22E-06	4.61E-07	4.42E-12	2.76E-08	3.84E-07	1.67E+01	5.64E-08	1.13E-03	1.83E-06	4.96E-08	1.30E-07	8.01E-12	7.35E-13	2.77E-10	0.00E+00	-1.94E-25	-1.41E-21	7.68E+00	-1.46E-30	2.80E-17	1.00E-06	8.48E-132	3.55E-06
6.38E-07	606.216	1.82E+19	0.00E+00	7.67E+00	5.73E+05	-4.18E-06	4.92E+01	2.44E+05	1.18E+02	1.52E+05	2.03E+00	3.05E+04	6.71E+01	3.77E-01	1.54E+02	5.88E-05	3.19E-06	1.54E+01	2.42E+00	0.00E+00	2.06E+01	1.65E-01	7.84E-03	1.16E-02	2.87E-10	2.99E-02	9.90E-06	5.46E-07	4.52E-12	2.96E-08	4.03E-07	1.66E+01	6.11E-08	1.20E-03	1.80E-06	5.16E-08	1.40E-07	9.71E-12	8.66E-13	2.90E-10	0.00E+00	-6.61E-25	-1.66E-21	7.67E+00	-6.26E-32	6.67E-18	5.94E-07	8.47E-132	3.53E-06
6.61E-07	606.257	1.82E+19	0.00E+00	7.66E+00	5.73E+05	-4.18E-06	5.05E+01	2.44E+05	1.16E+02	1.52E+05	2.03E+00	3.05E+04	6.60E+01	3.75E-01	1.54E+02	4.86E-05	3.09E-06	1.55E+01	2.31E+00	0.00E+00	2.07E+01	1.65E-01	8.20E-03	1.20E-02	3.09E-10	3.10E-02	1.06E-05	6.42E-07	4.61E-12	3.17E-08	4.23E-07	1.65E+01	6.60E-08	1.28E-03	1.78E-06	5.37E-08	1.49E-07	1.17E-11	1.01E-12	3.03E-10	0.00E+00	-9.56E-26	-6.60E-21	7.66E+00	-5.38E-29	1.58E-18	3.52E-07	8.46E-132	3.51E-06
6.84E-07	606.297	1.82E+19	0.00E+00	7.65E+00	5.73E+05	-4.18E-06	5.18E+01	2.44E+05	1.15E+02	1.52E+05	2.03E+00	3.05E+04	6.51E+01	3.72E-01	1.53E+02	4.12E-05	3.01E-06	1.56E+01	2.21E+00	0.00E+00	2.08E+01	1.65E-01	8.56E-03	1.25E-02	3.32E-10	3.20E-02	1.13E-05	7.51E-07	4.71E-12	3.38E-08	4.44E-07	1.65E+01	7.12E-08	1.35E-03	1.76E-06	5.58E-08	1.59E-07	1.40E-11	1.18E-12	3.17E-10	0.00E+00	-1.15E-23	-2.00E-19	7.65E+00	-1.24E-28	3.69E-19	2.08E-07	8.44E-132	3.48E-06
7.07E-07	606.336	1.82E+19	0.00E+00	7.63E+00	5.73E+05	-4.18E-06	5.30E+01	2.44E+05	1.13E+02	1.52E+05	2.02E+00	3.05E+04	6.41E+01	3.70E-01	1.53E+02	3.58E-05	2.92E-06	1.58E+01	2.11E+00	0.00E+00	2.08E+01	1.65E-01	8.93E-03	1.29E-02	3.56E-10	3.30E-02	1.21E-05	8.72E-07	4.80E-12	3.60E-08	4.65E-07	1.64E+01	7.66E-08	1.43E-03	1.73E-06	5.80E-08	1.69E-07	1.66E-11	1.37E-12	3.31E-10	0.00E+00	-1.07E-22	-9.93E-19	7.63E+00	-1.85E-28	9.03E-20	1.23E-07	8.43E-132	3.46E-06
7.30E-07	606.375	1.82E+19	0.00E+00	7.62E+00	5.73E+05	-4.18E-06	5.42E+01	2.44E+05	1.12E+02	1.52E+05	2.02E+00	3.05E+04	6.32E+01	3.67E-01	1.52E+02	3.18E-05	2.84E-06	1.59E+01	2.02E+00	0.00E+00	2.09E+01	1.65E-01	9.30E-03	1.34E-02	3.81E-10	3.41E-02	1.29E-05	1.01E-06	4.89E-12	3.82E-08	4.86E-07	1.63E+01	8.22E-08	1.51E-03	1.71E-06	6.02E-08	1.79E-07	1.96E-11	1.58E-12	3.45E-10	0.00E+00	-3.23E-22	-2.42E-18	7.62E+00	-6.94E-27	2.11E-20	7.25E-08	8.42E-132	3.44E-06
7.53E-07	606.414	1.82E+19	0.00E+00	7.61E+00	5.73E+05	-4.18E-06	5.54E+01	2.44E+05	1.10E+02	1.52E+05	2.02E+00	3.05E+04	6.23E+01	3.65E-01	1.52E+02	2.88E-05	2.77E-06	1.60E+01	1.93E+00	0.00E+00	2.09E+01	1.65E-01	9.68E-03	1.38E-02	4.07E-10	3.51E-02	1.37E-05	1.16E-06	4.97E-12	4.05E-08	5.08E-07	1.62E+01	8.81E-08	1.59E-03	1.69E-06	6.26E-08	1.90E-07	2.30E-11	1.81E-12	3.60E-10	0.00E+00	-2.92E-22	-2.49E-18	7.61E+00	-3.09E-26	1.38E-20	4.27E-08	8.40E-132	3.42E-06
7.77E-07	606.452	1.82E+19	0.00E+00	7.60E+00	5.73E+05	-4.18E-06	5.66E+01	2.44E+05	1.09E+02	1.52E+05	2.02E+00	3.05E+04	6.15E+01	3.62E-01	1.51E+02	2.67E-05	2.69E-06	1.61E+01	1.85E+00	0.00E+00	2.10E+01	1.65E-01	1.01E-02	1.43E-02	4.34E-10	3.61E-02	1.45E-05	1.33E-06	5.05E-12	4.28E-08	5.31E-07	1.62E+01	9.43E-08	1.66E-03	1.66E-06	6.50E-08	2.01E-07	2.68E-11	2.07E-12	3.75E-10	0.00E+00	-7.14E-22	-6.52E-19	7.60E+00	-5.34E-26	3.20E-21	2.51E-08	8.39E-132	3.39E-06
8.00E-07	606.489	1.82E+19	0.00E+00	7.58E+00	5.73E+05	-4.18E-06	5.77E+01	2.44E+05	1.07E+02	1.52E+05	2.01E+00	3.05E+04	6.07E+01	3.59E-01	1.51E+02	2.52E-05	2.62E-06	1.62E+01	1.77E+00	0.00E+00	2.10E+01	1.65E-01	1.05E-02	1.47E-02	4.62E-10	3.71E-02	1.53E-05	1.51E-06	5.13E-12	4.52E-08	5.55E-07	1.61E+01	1.01E-07	1.74E-03	1.64E-06	6.76E-08	2.11E-07	3.12E-11	2.35E-12	3.91E-10	-3.75E-37	-2.45E-20	-6.05E-17	7.58E+00	4.65E-27	-1.10E-20	1.47E-08	8.37E-132	3.37E-06
8.24E-07	606.526	1.82E+19	0.00E+00	7.57E+00	5.73E+05	-4.18E-06	5.89E+01	2.44E+05	1.06E+02	1.52E+05	2.01E+00	3.05E+04	5.99E+01	3.57E-01	1.51E+02	2.40E-05	2.55E-06	1.63E+01	1.70E+00	0.00E+00	2.11E+01	1.65E-01	1.08E-02	1.52E-02	4.91E-10	3.82E-02	1.62E-05	1.72E-06	5.21E-12	4.77E-08	5.79E-07	1.60E+01	1.07E-07	1.83E-03	1.62E-06	7.02E-08	2.23E-07	3.61E-11	2.66E-12	4.07E-10	-4.05E-36	-1.55E-19	-4.27E-16	7.57E+00	-1.20E-25	-2.52E-20	8.55E-09	8.36E-132	3.35E-06
8.48E-07	606.563	1.81E+19	0.00E+00	7.56E+00	5.73E+05	-4.18E-06	6.00E+01	2.44E+05	1.04E+02	1.52E+05	2.01E+00	3.05E+04	5.91E+01	3.54E-01	1.50E+02	2.32E-05	2.49E-06	1.64E+01	1.63E+00	0.00E+00	2.11E+01	1.65E-01	1.12E-02	1.56E-02	5.21E-10	3.92E-02	1.71E-05	1.94E-06	5.28E-12	5.01E-08	6.04E-07	1.60E+01	1.14E-07	1.91E-03	1.60E-06	7.29E-08	2.34E-07	4.16E-11	3.00E-12	4.24E-10	-2.05E-35	-5.72E-19	-1.65E-15	7.56E+00	-1.63E-24	-1.08E-20	4.99E-09	8.35E-132	3.33E-06
8.72E-07	606.599	1.81E+19	0.00E+00	7.55E+00	5.73E+05	-4.19E-06	6.10E+01	2.44E+05	1.03E+02	1.52E+05	2.00E+00	3.06E+04	5.84E+01	3.52E-01	1.50E+02	2.26E-05	2.43E-06	1.65E+01	1.56E+00	0.00E+00	2.12E+01	1.65E-01	1.16E-02	1.61E-02	5.51E-10	4.02E-02	1.81E-05	2.19E-06	5.35E-12	5.27E-08	6.30E-07	1.59E+01	1.21E-07	1.99E-03	1.58E-06	7.57E-08	2.45E-07	4.77E-11	3.37E-12	4.41E-10	0.00E+00	-2.35E-28	-5.00E-26	7.55E+00	-4.17E-54	2.74E-40	2.91E-09	4.05E-133	3.31E-06
8.96E-07	606.635	1.81E+19	0.00E+00	7.53E+00	5.73E+05	-4.19E-06	6.21E+01	2.44E+05	1.01E+02	1.52E+05	2.00E+00	3.06E+04	5.77E+01	3.49E-01	1.50E+02	2.22E-05	2.36E-06	1.66E+01	1.50E+00	0.00E+00	2.13E+01	1.65E-01	1.21E-02	1.65E-02	5.83E-10	4.12E-02	1.90E-05	2.45E-06	5.42E-12	5.52E-08	6.56E-07	1.58E+01	1.29E-07	2.07E-03	1.55E-06	7.86E-08	2.57E-07	5.44E-11	3.78E-12	4.59E-10	0.00E+00	-9.10E-27	-3.26E-23	7.53E+00	-6.43E-53	6.39E-40	1.69E-09	4.05E-133	3.28E-06
9.20E-07	606.67	1.81E+19	0.00E+00	7.52E+00	5.73E+05	-4.19E-06	6.31E+01	2.44E+05	9.97E+01	1.52E+05	2.00E+00	3.06E+04	5.71E+01	3.47E-01	1.49E+02	2.19E-05	2.30E-06	1.67E+01	1.44E+00	0.00E+00	2.13E+01	1.65E-01	1.25E-02	1.69E-02	6.16E-10	4.23E-02	2.00E-05	2.74E-06	5.49E-12	5.79E-08	6.83E-07	1.58E+01	1.37E-07	2.15E-03	1.53E-06	8.15E-08	2.69E-07	6.19E-11	4.21E-12	4.78E-10	0.00E+00	-1.79E-26	-1.17E-22	7.52E+00	-3.35E-53	-1.16E-39	9.81E-10	4.04E-133	3.26E-06
9.44E-07	606.705	1.81E+19	0.00E+00	7.51E+00	5.73E+05	-4.19E-06	6.41E+01	2.44E+05	9.83E+01	1.52E+05	2.00E+00	3.06E+04	5.64E+01	3.45E-01	1.49E+02	2.16E-05	2.25E-06	1.68E+01	1.38E+00	0.00E+00	2.14E+01	1.65E-01	1.29E-02	1.74E-02	6.50E-10	4.33E-02	2.10E-05	3.06E-06	5.56E-12	6.05E-08	7.11E-07	1.57E+01	1.45E-07	2.24E-03	1.51E-06	8.46E-08	2.81E-07	7.02E-11	4.69E-12	4.97E-10	0.00E+00	-5.36E-26	1.35E-23	7.51E+00	-1.08E-51	-1.83E-39	5.68E-10	4.03E-133	3.24E-06
9.69E-07	606.74	1.81E+19	0.00E+00	7.49E+00	5.73E+05	-4.19E-06	6.51E+01	2.44E+05	9.70E+01	1.52E+05	1.99E+00	3.06E+04	5.58E+01	3.42E-01	1.48E+02	2.15E-05	2.19E-06	1.69E+01	1.33E+00	0.00E+00	2.14E+01	1.65E-01	1.33E-02	1.78E-02	6.85E-10	4.43E-02	2.21E-05	3.40E-06	5.62E-12	6.32E-08	7.40E-07	1.56E+01	1.53E-07	2.32E-03	1.49E-06	8.78E-08	2.93E-07	7.93E-11	5.20E-12	5.16E-10	0.00E+00	-2.48E-24	-3.47E-21	7.49E+00	-1.43E-50	2.85E-38	3.28E-10	4.03E-133	3.22E-06
9.93E-07	606.774	1.81E+19	0.00E+00	7.48E+00	5.73E+05	-4.19E-06	6.60E+01	2.44E+05	9.56E+01	1.52E+05	1.99E+00	3.06E+04	5.52E+01	3.40E-01	1.48E+02	2.14E-05	2.14E-06	1.69E+01	1.28E+00	0.00E+00	2.15E+01	1.65E-01	1.37E-02	1.83E-02	7.21E-10	4.53E-02	2.31E-05	3.77E-06	5.68E-12	6.60E-08	7.69E-07	1.55E+01	1.61E-07	2.40E-03	1.47E-06	9.10E-08	3.05E-07	8.93E-11	5.75E-12	5.36E-10	-5.24E-41	-1.55E-23	-3.51E-20	7.48E+00	-4.24E-50	1.20E-37	1.89E-10	4.02E-133	3.20E-06
1.02E-06	606.808	1.81E+19	0.00E+00	7.47E+00	5.73E+05	-4.19E-06	6.69E+01	2.44E+05	9.43E+01	1.52E+05	1.99E+00	3.06E+04	5.47E+01	3.37E-01	1.48E+02	2.13E-05	2.08E-06	1.70E+01	1.23E+00	0.00E+00	2.15E+01	1.65E-01	1.42E-02	1.87E-02	7.58E-10	4.63E-02	2.42E-05	4.16E-06	5.74E-12	6.87E-08	8.00E-07	1.55E+01	1.70E-07	2.49E-03	1.45E-06	9.43E-08	3.18E-07	1.00E-10	6.35E-12	5.57E-10	-3.15E-40	-5.25E-23	-1.57E-19	7.47E+00	-1.81E-50	-2.56E-37	1.09E-10	4.01E-133	3.17E-06
1.04E-06	606.841	1.81E+19	0.00E+00	7.46E+00	5.73E+05	-4.19E-06	6.79E+01	2.44E+05	9.30E+01	1.52E+05	1.99E+00	3.06E+04	5.41E+01	3.35E-01	1.47E+02	2.12E-05	2.03E-06	1.71E+01	1.19E+00	0.00E+00	2.16E+01	1.65E-01	1.46E-02	1.91E-02	7.96E-10	4.74E-02	2.53E-05	4.59E-06	5.80E-12	7.15E-08	8.31E-07	1.54E+01	1.79E-07	2.57E-03	1.43E-06	9.78E-08	3.30E-07	1.12E-10	6.98E-12	5.79E-10	-3.53E-40	-1.31E-22	-4.87E-19	7.46E+00	-3.54E-50	-1.19E-36	6.30E-11	4.01E-133	3.15E-06
1.07E-06	606.874	1.81E+19	0.00E+00	7.44E+00	5.73E+05	-4.19E-06	6.87E+01	2.44E+05	9.17E+01	1.52E+05	1.98E+00	3.06E+04	5.36E+01	3.33E-01	1.47E+02	2.12E-05	1.98E-06	1.72E+01	1.15E+00	0.00E+00	2.16E+01	1.65E-01	1.51E-02	1.96E-02	8.36E-10	4.84E-02	2.65E-05	5.05E-06	5.86E-12	7.44E-08	8.63E-07	1.53E+01	1.89E-07	2.65E-03	1.41E-06	1.01E-07	3.43E-07	1.25E-10	7.66E-12	6.01E-10	-1.08E-41	-2.70E-22	-1.22E-18	7.44E+00	-6.87E-49	2.16E-36	3.62E-11	4.00E-133	3.13E-06
1.09E-06	606.907	1.81E+19	0.00E+00	7.43E+00	5.73E+05	-4.19E-06	6.96E+01	2.44E+05	9.04E+01	1.52E+05	1.98E+00	3.06E+04	5.31E+01	3.30E-01	1.47E+02	2.11E-05	1.93E-06	1.72E+01	1.11E+00	0.00E+00	2.17E+01	1.65E-01	1.55E-02	2.00E-02	8.76E-10	4.94E-02	2.77E-05	5.53E-06	5.91E-12	7.73E-08	8.96E-07	1.53E+01	1.99E-07	2.74E-03	1.39E-06	1.05E-07	3.56E-07	1.39E-10	8.39E-12	6.24E-10	-4.28E-39	-4.88E-22	-2.61E-18	7.43E+00	-3.31E-48	1.34E-35	2.07E-11	3.99E-133	3.11E-06
1.12E-06	606.939	1.81E+19	0.00E+00	7.42E+00	5.73E+05	-4.19E-06	7.05E+01	2.44E+05	8.92E+01	1.52E+05	1.98E+00	3.06E+04	5.26E+01	3.28E-01	1.46E+02	2.11E-05	1.89E-06	1.73E+01	1.07E+00	0.00E+00	2.17E+01	1.65E-01	1.60E-02	2.04E-02	9.17E-10	5.04E-02	2.89E-05	6.06E-06	5.97E-12	8.02E-08	9.29E-07	1.52E+01	2.09E-07	2.82E-03	1.37E-06	1.09E-07	3.69E-07	1.54E-10	9.16E-12	6.47E-10	-2.78E-38	-7.91E-22	-5.01E-18	7.42E+00	-9.98E-48	2.61E-35	1.19E-11	3.98E-133	3.09E-06
1.14E-06	606.971	1.81E+19	0.00E+00	7.41E+00	5.73E+05	-4.19E-06	7.13E+01	2.44E+05	8.79E+01	1.52E+05	1.98E+00	3.06E+04	5.22E+01	3.26E-01	1.46E+02	2.11E-05	1.84E-06	1.74E+01	1.03E+00	0.00E+00	2.18E+01	1.65E-01	1.64E-02	2.08E-02	9.60E-10	5.15E-02	3.01E-05	6.61E-06	6.02E-12	8.32E-08	9.64E-07	1.51E+01	2.19E-07	2.91E-03	1.36E-06	1.12E-07	3.82E-07	1.71E-10	9.98E-12	6.71E-10	-9.69E-38	-1.16E-21	-8.77E-18	7.41E+00	-2.31E-47	2.81E-35	6.81E-12	3.98E-133	3.07E-06
1.17E-06	607.002	1.81E+19	0.00E+00	7.39E+00	5.73E+05	-4.19E-06	7.21E+01	2.44E+05	8.67E+01	1.52E+05	1.98E+00	3.06E+04	5.18E+01	3.24E-01	1.46E+02	2.11E-05	1.80E-06	1.74E+01	9.98E-01	0.00E+00	2.18E+01	1.65E-01	1.69E-02	2.13E-02	1.00E-09	5.25E-02	3.14E-05	7.20E-06	6.08E-12	8.61E-08	9.99E-07	1.51E+01	2.30E-07	2.99E-03	1.34E-06	1.16E-07	3.95E-07	1.89E-10	1.09E-11	6.97E-10	-2.39E-37	-1.52E-21	-1.42E-17	7.39E+00	-4.39E-47	-4.14E-36	3.87E-12	3.97E-133	3.05E-06
1.19E-06	607.033	1.81E+19	0.00E+00	7.38E+00	5.73E+05	-4.19E-06	7.29E+01	2.44E+05	8.56E+01	1.52E+05	1.97E+00	3.06E+04	5.13E+01	3.21E-01	1.45E+02	2.10E-05	1.75E-06	1.75E+01	9.65E-01	0.00E+00	2.19E+01	1.65E-01	1.74E-02	2.17E-02	1.05E-09	5.35E-02	3.27E-05	7.83E-06	6.13E-12	8.92E-08	1.04E-06	1.50E+01	2.41E-07	3.07E-03	1.32E-06	1.20E-07	4.08E-07	2.08E-10	1.18E-11	7.22E-10	-4.51E-37	-1.74E-21	-2.12E-17	7.38E+00	-7.01E-47	-1.28E-34	2.19E-12	3.96E-133	3.02E-06
1.22E-06	607.064	1.81E+19	0.00E+00	7.37E+00	5.73E+05	-4.19E-06	7.36E+01	2.44E+05	8.44E+01	1.52E+05	1.97E+00	3.06E+04	5.09E+01	3.19E-01	1.45E+02	2.10E-05	1.71E-06	1.75E+01	9.33E-01	0.00E+00	2.19E+01	1.65E-01	1.78E-02	2.21E-02	1.10E-09	5.46E-02	3.41E-05	8.50E-06	6.18E-12	9.22E-08	1.07E-06	1.49E+01	2.53E-07	3.16E-03	1.30E-06	1.24E-07	4.22E-07	2.28E-10	1.28E-11	7.49E-10	-6.45E-37	-1.55E-21	-2.94E-17	7.37E+00	-9.20E-47	-1.02E-34	1.25E-12	3.96E-133	3.00E-06
1.25E-06	607.095	1.81E+19	0.00E+00	7.35E+00	5.73E+05	-4.19E-06	7.44E+01	2.44E+05	8.33E+01	1.52E+05	1.97E+00	3.06E+04	5.06E+01	3.17E-01	1.45E+02	2.10E-05	1.67E-06	1.76E+01	9.03E-01	0.00E+00	2.20E+01	1.65E-01	1.83E-02	2.25E-02	1.14E-09	5.56E-02	3.55E-05	9.21E-06	6.23E-12	9.53E-08	1.11E-06	1.49E+01	2.65E-07	3.24E-03	1.28E-06	1.29E-07	4.35E-07	2.51E-10	1.38E-11	7.77E-10	0.00E+00	-1.39E-29	-2.54E-24	7.35E+00	0.00E+00	0.00E+00	7.03E-13	1.88E-134	2.98E-06
1.27E-06	607.125	1.81E+19	0.00E+00	7.34E+00	5.73E+05	-4.19E-06	7.51E+01	2.44E+05	8.22E+01	1.52E+05	1.97E+00	3.06E+04	5.02E+01	3.15E-01	1.44E+02	2.10E-05	1.63E-06	1.76E+01	8.74E-01	0.00E+00	2.20E+01	1.65E-01	1.88E-02	2.29E-02	1.19E-09	5.67E-02	3.69E-05	9.96E-06	6.28E-12	9.84E-08	1.15E-06	1.48E+01	2.77E-07	3.32E-03	1.27E-06	1.33E-07	4.49E-07	2.74E-10	1.49E-11	8.05E-10	0.00E+00	6.39E-29	-1.99E-21	7.34E+00	0.00E+00	0.00E+00	3.95E-13	1.88E-134	2.96E-06
1.30E-06	607.155	1.81E+19	0.00E+00	7.33E+00	5.73E+05	-4.19E-06	7.58E+01	2.44E+05	8.11E+01	1.52E+05	1.96E+00	3.06E+04	4.98E+01	3.13E-01	1.44E+02	2.10E-05	1.59E-06	1.77E+01	8.47E-01	0.00E+00	2.21E+01	1.65E-01	1.93E-02	2.33E-02	1.24E-09	5.77E-02	3.83E-05	1.07E-05	6.33E-12	1.02E-07	1.19E-06	1.47E+01	2.89E-07	3.41E-03	1.25E-06	1.37E-07	4.62E-07	2.99E-10	1.60E-11	8.35E-10	0.00E+00	-1.29E-26	-1.12E-20	7.33E+00	0.00E+00	0.00E+00	2.22E-13	1.88E-134	2.94E-06
1.33E-06	607.185	1.81E+19	0.00E+00	7.31E+00	5.73E+05	-4.19E-06	7.65E+01	2.44E+05	8.00E+01	1.52E+05	1.96E+00	3.06E+04	4.95E+01	3.11E-01	1.44E+02	2.10E-05	1.55E-06	1.78E+01	8.21E-01	0.00E+00	2.21E+01	1.65E-01	1.98E-02	2.38E-02	1.29E-09	5.88E-02	3.98E-05	1.16E-05	6.38E-12	1.05E-07	1.23E-06	1.47E+01	3.02E-07	3.49E-03	1.24E-06	1.42E-07	4.76E-07	3.26E-10	1.73E-11	8.65E-10	0.00E+00	-1.04E-25	-1.96E-20	7.31E+00	0.00E+00	0.00E+00	1.24E-13	1.88E-134	2.92E-06
1.35E-06	607.214	1.81E+19	0.00E+00	7.30E+00	5.73E+05	-4.19E-06	7.72E+01	2.44E+05	7.90E+01	1.52E+05	1.96E+00	3.06E+04	4.92E+01	3.09E-01	1.43E+02	2.10E-05	1.51E-06	1.78E+01	7.96E-01	0.00E+00	2.22E+01	1.65E-01	2.03E-02	2.42E-02	1.35E-09	5.98E-02	4.13E-05	1.25E-05	6.43E-12	1.08E-07	1.27E-06	1.46E+01	3.16E-07	3.57E-03	1.22E-06	1.46E-07	4.90E-07	3.55E-10	1.85E-11	8.96E-10	0.00E+00	-3.49E-25	1.39E-22	7.30E+00	0.00E+00	0.00E+00	6.91E-14	1.87E-134	2.90E-06
1.38E-06	607.243	1.81E+19	0.00E+00	7.29E+00	5.73E+05	-4.19E-06	7.78E+01	2.44E+05	7.79E+01	1.52E+05	1.96E+00	3.06E+04	4.89E+01	3.07E-01	1.43E+02	2.09E-05	1.48E-06	1.79E+01	7.72E-01	0.00E+00	2.22E+01	1.65E-01	2.08E-02	2.46E-02	1.40E-09	6.09E-02	4.29E-05	1.34E-05	6.48E-12	1.11E-07	1.32E-06	1.45E+01	3.29E-07	3.65E-03	1.20E-06	1.51E-07	5.04E-07	3.86E-10	1.99E-11	9.28E-10	0.00E+00	-8.12E-25	-8.59E-20	7.29E+00	0.00E+00	0.00E+00	3.84E-14	1.87E-134	2.88E-06
1.41E-06	607.272	1.81E+19	0.00E+00	7.27E+00	5.73E+05	-4.19E-06	7.85E+01	2.44E+05	7.69E+01	1.52E+05	1.96E+00	3.06E+04	4.86E+01	3.05E-01	1.43E+02	2.09E-05	1.44E-06	1.79E+01	7.48E-01	0.00E+00	2.23E+01	1.65E-01	2.13E-02	2.50E-02	1.45E-09	6.20E-02	4.45E-05	1.44E-05	6.53E-12	1.14E-07	1.36E-06	1.45E+01	3.43E-07	3.74E-03	1.19E-06	1.56E-07	5.18E-07	4.18E-10	2.13E-11	9.62E-10	0.00E+00	-1.42E-24	-9.43E-19	7.27E+00	0.00E+00	0.00E+00	2.13E-14	1.86E-134	2.86E-06
1.43E-06	607.3	1.81E+19	0.00E+00	7.26E+00	5.73E+05	-4.19E-06	7.91E+01	2.44E+05	7.60E+01	1.52E+05	1.95E+00	3.06E+04	4.83E+01	3.03E-01	1.42E+02	2.09E-05	1.41E-06	1.79E+01	7.26E-01	0.00E+00	2.23E+01	1.65E-01	2.19E-02	2.54E-02	1.51E-09	6.31E-02	4.61E-05	1.54E-05	6.58E-12	1.18E-07	1.41E-06	1.44E+01	3.58E-07	3.82E-03	1.17E-06	1.60E-07	5.32E-07	4.53E-10	2.27E-11	9.96E-10	1.83E-41	-1.37E-24	-3.75E-18	7.26E+00	0.00E+00	0.00E+00	1.18E-14	1.86E-134	2.84E-06
1.46E-06	607.328	1.81E+19	0.00E+00	7.25E+00	5.73E+05	-4.19E-06	7.97E+01	2.44E+05	7.50E+01	1.52E+05	1.95E+00	3.06E+04	4.80E+01	3.01E-01	1.42E+02	2.09E-05	1.37E-06	1.80E+01	7.05E-01	0.00E+00	2.24E+01	1.65E-01	2.24E-02	2.58E-02	1.57E-09	6.41E-02	4.78E-05	1.65E-05	6.63E-12	1.21E-07	1.45E-06	1.43E+01	3.73E-07	3.90E-03	1.16E-06	1.65E-07	5.46E-07	4.89E-10	2.43E-11	1.03E-09	-3.82E-41	2.25E-25	-1.01E-17	7.25E+00	0.00E+00	0.00E+00	6.47E-15	1.86E-134	2.82E-06
1.49E-06	607.356	1.81E+19	0.00E+00	7.24E+00	5.73E+05	-4.19E-06	8.03E+01	2.44E+05	7.41E+01	1.52E+05	1.95E+00	3.06E+04	4.78E+01	2.99E-01	1.42E+02	2.09E-05	1.34E-06	1.80E+01	6.84E-01	0.00E+00	2.24E+01	1.65E-01	2.29E-02	2.62E-02	1.63E-09	6.52E-02	4.95E-05	1.76E-05	6.68E-12	1.24E-07	1.50E-06	1.43E+01	3.88E-07	3.98E-03	1.15E-06	1.70E-07	5.60E-07	5.28E-10	2.59E-11	1.07E-09	-2.70E-39	-5.31E-24	-2.15E-17	7.24E+00	0.00E+00	0.00E+00	3.59E-15	1.85E-134	2.80E-06
1.52E-06	607.384	1.81E+19	0.00E+00	7.22E+00	5.73E+05	-4.19E-06	8.08E+01	2.44E+05	7.31E+01	1.52E+05	1.95E+00	3.06E+04	4.75E+01	2.97E-01	1.42E+02	2.09E-05	1.31E-06	1.81E+01	6.65E-01	0.00E+00	2.25E+01	1.65E-01	2.34E-02	2.66E-02	1.69E-09	6.63E-02	5.13E-05	1.87E-05	6.73E-12	1.28E-07	1.55E-06	1.42E+01	4.04E-07	4.06E-03	1.13E-06	1.75E-07	5.75E-07	5.69E-10	2.76E-11	1.10E-09	-1.63E-38	-4.67E-23	-3.85E-17	7.22E+00	0.00E+00	0.00E+00	1.97E-15	1.85E-134	2.77E-06
1.54E-06	607.412	1.81E+19	0.00E+00	7.21E+00	5.73E+05	-4.19E-06	8.14E+01	2.44E+05	7.23E+01	1.52E+05	1.95E+00	3.06E+04	4.73E+01	2.95E-01	1.41E+02	2.08E-05	1.27E-06	1.81E+01	6.46E-01	0.00E+00	2.26E+01	1.65E-01	2.40E-02	2.70E-02	1.75E-09	6.74E-02	5.31E-05	2.00E-05	6.78E-12	1.31E-07	1.60E-06	1.41E+01	4.20E-07	4.14E-03	1.12E-06	1.80E-07	5.89E-07	6.12E-10	2.93E-11	1.14E-09	-5.19E-38	-1.75E-22	-5.84E-17	7.21E+00	0.00E+00	0.00E+00	1.08E-15	1.85E-134	2.75E-06
1.57E-06	607.439	1.81E+19	0.00E+00	7.20E+00	5.73E+05	-4.19E-06	8.19E+01	2.44E+05	7.14E+01	1.52E+05	1.94E+00	3.06E+04	4.71E+01	2.93E-01	1.41E+02	2.08E-05	1.24E-06	1.81E+01	6.27E-01	0.00E+00	2.26E+01	1.65E-01	2.45E-02	2.74E-02	1.82E-09	6.85E-02	5.49E-05	2.13E-05	6.83E-12	1.34E-07	1.65E-06	1.41E+01	4.37E-07	4.22E-03	1.11E-06	1.86E-07	6.04E-07	6.58E-10	3.12E-11	1.18E-09	-1.09E-37	-4.47E-22	-7.24E-17	7.20E+00	0.00E+00	0.00E+00	6.09E-16	1.84E-134	2.73E-06
1.60E-06	607.466	1.81E+19	0.00E+00	7.18E+00	5.73E+05	-4.19E-06	8.25E+01	2.44E+05	7.05E+01	1.52E+05	1.94E+00	3.06E+04	4.68E+01	2.92E-01	1.41E+02	2.08E-05	1.21E-06	1.82E+01	6.10E-01	0.00E+00	2.27E+01	1.65E-01	2.51E-02	2.78E-02	1.88E-09	6.96E-02	5.68E-05	2.26E-05	6.89E-12	1.38E-07	1.70E-06	1.40E+01	4.54E-07	4.30E-03	1.09E-06	1.91E-07	6.18E-07	7.06E-10	3.31E-11	1.22E-09	-1.49E-37	-8.96E-22	-6.14E-17	7.18E+00	0.00E+00	0.00E+00	3.74E-16	1.84E-134	2.71E-06
1.63E-06	607.493	1.81E+19	0.00E+00	7.17E+00	5.73E+05	-4.19E-06	8.30E+01	2.44E+05	6.97E+01	1.52E+05	1.94E+00	3.06E+04	4.66E+01	2.90E-01	1.40E+02	2.08E-05	1.18E-06	1.82E+01	5.93E-01	0.00E+00	2.27E+01	1.65E-01	2.57E-02	2.81E-02	1.95E-09	7.07E-02	5.88E-05	2.40E-05	6.94E-12	1.41E-07	1.75E-06	1.39E+01	4.71E-07	4.38E-03	1.08E-06	1.96E-07	6.33E-07	7.57E-10	3.50E-11	1.27E-09	-1.90E-38	-1.51E-21	-1.18E-17	7.17E+00	0.00E+00	0.00E+00	2.30E-16	1.84E-134	2.69E-06
1.66E-06	607.52	1.81E+19	0.00E+00	7.15E+00	5.73E+05	-4.19E-06	8.35E+01	2.44E+05	6.89E+01	1.52E+05	1.94E+00	3.06E+04	4.64E+01	2.88E-01	1.40E+02	2.08E-05	1.15E-06	1.83E+01	5.76E-01	0.00E+00	2.28E+01	1.65E-01	2.62E-02	2.85E-02	2.02E-09	7.19E-02	6.08E-05	2.55E-05	7.00E-12	1.45E-07	1.81E-06	1.39E+01	4.89E-07	4.45E-03	1.07E-06	2.02E-07	6.47E-07	8.10E-10	3.71E-11	1.31E-09	1.38E-37	-2.21E-21	9.68E-18	7.15E+00	0.00E+00	0.00E+00	8.74E-17	1.83E-134	2.67E-06
1.69E-06	607.546	1.81E+19	0.00E+00	7.14E+00	5.73E+05	-4.19E-06	8.39E+01	2.44E+05	6.81E+01	1.52E+05	1.94E+00	3.06E+04	4.62E+01	2.87E-01	1.40E+02	2.08E-05	1.12E-06	1.83E+01	5.60E-01	0.00E+00	2.28E+01	1.65E-01	2.68E-02	2.89E-02	2.09E-09	7.30E-02	6.28E-05	2.70E-05	7.06E-12	1.48E-07	1.86E-06	1.38E+01	5.08E-07	4.53E-03	1.06E-06	2.07E-07	6.62E-07	8.67E-10	3.92E-11	1.36E-09	-1.50E-36	-2.89E-21	-2.27E-16	7.14E+00	0.00E+00	0.00E+00	-6.58E-18	1.83E-134	2.65E-06
1.72E-06	607.573	1.81E+19	0.00E+00	7.13E+00	5.73E+05	-4.19E-06	8.44E+01	2.44E+05	6.73E+01	1.52E+05	1.93E+00	3.06E+04	4.61E+01	2.85E-01	1.40E+02	2.07E-05	1.09E-06	1.83E+01	5.45E-01	0.00E+00	2.29E+01	1.65E-01	2.74E-02	2.93E-02	2.16E-09	7.41E-02	6.49E-05	2.86E-05	7.12E-12	1.52E-07	1.92E-06	1.37E+01	5.27E-07	4.61E-03	1.04E-06	2.13E-07	6.77E-07	9.26E-10	4.14E-11	1.40E-09	-9.07E-36	-3.33E-21	-1.20E-15	7.13E+00	0.00E+00	0.00E+00	-9.53E-18	1.83E-134	2.63E-06
1.74E-06	607.599	1.81E+19	0.00E+00	7.11E+00	5.73E+05	-4.18E-06	8.49E+01	2.44E+05	6.66E+01	1.52E+05	1.93E+00	3.06E+04	4.59E+01	2.83E-01	1.39E+02	2.07E-05	1.07E-06	1.84E+01	5.30E-01	0.00E+00	2.29E+01	1.65E-01	2.80E-02	2.97E-02	2.23E-09	7.53E-02	6.70E-05	3.02E-05	7.18E-12	1.55E-07	1.98E-06	1.36E+01	5.46E-07	4.69E-03	1.03E-06	2.19E-07	6.92E-07	9.88E-10	4.37E-11	1.45E-09	0.00E+00	1.52E-31	-4.59E-23	7.11E+00	0.00E+00	0.00E+00	5.35E-126	8.55E-136	2.61E-06
1.77E-06	607.625	1.81E+19	0.00E+00	7.10E+00	5.73E+05	-4.18E-06	8.53E+01	2.44E+05	6.59E+01	1.52E+05	1.93E+00	3.06E+04	4.57E+01	2.82E-01	1.39E+02	2.07E-05	1.04E-06	1.84E+01	5.15E-01	0.00E+00	2.30E+01	1.65E-01	2.86E-02	3.01E-02	2.31E-09	7.64E-02	6.92E-05	3.19E-05	7.24E-12	1.59E-07	2.04E-06	1.36E+01	5.66E-07	4.76E-03	1.02E-06	2.24E-07	7.07E-07	1.05E-09	4.61E-11	1.50E-09	0.00E+00	-9.25E-29	-8.16E-23	7.10E+00	0.00E+00	0.00E+00	8.24E-126	8.53E-136	2.59E-06
1.80E-06	607.65	1.81E+19	0.00E+00	7.09E+00	5.73E+05	-4.18E-06	8.57E+01	2.44E+05	6.51E+01	1.52E+05	1.93E+00	3.06E+04	4.55E+01	2.80E-01	1.39E+02	2.07E-05	1.01E-06	1.84E+01	5.01E-01	0.00E+00	2.30E+01	1.65E-01	2.92E-02	3.05E-02	2.38E-09	7.76E-02	7.15E-05	3.37E-05	7.31E-12	1.63E-07	2.10E-06	1.35E+01	5.87E-07	4.84E-03	1.01E-06	2.30E-07	7.22E-07	1.12E-09	4.86E-11	1.55E-09	0.00E+00	2.91E-29	-3.08E-21	7.09E+00	0.00E+00	0.00E+00	9.79E-126	8.52E-136	2.57E-06
1.83E-06	607.676	1.81E+19	0.00E+00	7.07E+00	5.73E+05	-4.18E-06	8.61E+01	2.44E+05	6.44E+01	1.52E+05	1.93E+00	3.06E+04	4.54E+01	2.79E-01	1.39E+02	2.07E-05	9.86E-07	1.85E+01	4.87E-01	0.00E+00	2.31E+01	1.65E-01	2.98E-02	3.08E-02	2.46E-09	7.87E-02	7.38E-05	3.55E-05	7.37E-12	1.66E-07	2.16E-06	1.34E+01	6.08E-07	4.91E-03	1.00E-06	2.36E-07	7.37E-07	1.19E-09	5.12E-11	1.60E-09	0.00E+00	-1.76E-27	-1.32E-20	7.07E+00	0.00E+00	0.00E+00	1.06E-125	8.50E-136	2.55E-06
1.86E-06	607.702	1.81E+19	0.00E+00	7.06E+00	5.73E+05	-4.18E-06	8.65E+01	2.44E+05	6.38E+01	1.52E+05	1.92E+00	3.06E+04	4.52E+01	2.77E-01	1.38E+02	2.06E-05	9.61E-07	1.85E+01	4.74E-01	0.00E+00	2.31E+01	1.65E-01	3.04E-02	3.12E-02	2.54E-09	7.99E-02	7.61E-05	3.74E-05	7.44E-12	1.70E-07	2.22E-06	1.34E+01	6.29E-07	4.99E-03	9.90E-07	2.42E-07	7.52E-07	1.27E-09	5.38E-11	1.65E-09	0.00E+00	-1.81E-26	-3.18E-20	7.06E+00	0.00E+00	0.00E+00	1.11E-125	8.48E-136	2.53E-06
1.89E-06	607.727	1.81E+19	0.00E+00	7.05E+00	5.73E+05	-4.18E-06	8.69E+01	2.44E+05	6.31E+01	1.52E+05	1.92E+00	3.06E+04	4.51E+01	2.76E-01	1.38E+02	2.06E-05	9.36E-07	1.85E+01	4.61E-01	0.00E+00	2.32E+01	1.65E-01	3.10E-02	3.16E-02	2.62E-09	8.11E-02	7.85E-05	3.94E-05	7.52E-12	1.74E-07	2.28E-06	1.33E+01	6.51E-07	5.06E-03	9.80E-07	2.48E-07	7.67E-07	1.35E-09	5.66E-11	1.71E-09	0.00E+00	-5.70E-26	-5.44E-20	7.05E+00	0.00E+00	0.00E+00	1.13E-125	8.47E-136	2.51E-06
1.92E-06	607.752	1.81E+19	0.00E+00	7.03E+00	5.73E+05	-4.18E-06	8.73E+01	2.44E+05	6.25E+01	1.52E+05	1.92E+00	3.06E+04	4.49E+01	2.75E-01	1.38E+02	2.06E-05	9.11E-07	1.85E+01	4.48E-01	0.00E+00	2.32E+01	1.65E-01	3.16E-02	3.20E-02	2.71E-09	8.23E-02	8.10E-05	4.15E-05	7.59E-12	1.77E-07	2.35E-06	1.32E+01	6.74E-07	5.14E-03	9.70E-07	2.54E-07	7.82E-07	1.43E-09	5.94E-11	1.76E-09	0.00E+00	-1.05E-25	-6.86E-20	7.03E+00	0.00E+00	0.00E+00	1.14E-125	8.45E-136	2.49E-06
1.95E-06	607.777	1.81E+19	0.00E+00	7.02E+00	5.73E+05	-4.18E-06	8.77E+01	2.44E+05	6.19E+01	1.52E+05	1.92E+00	3.06E+04	4.48E+01	2.73E-01	1.38E+02	2.06E-05	8.87E-07	1.86E+01	4.36E-01	0.00E+00	2.33E+01	1.65E-01	3.22E-02	3.23E-02	2.79E-09	8.35E-02	8.35E-05	4.36E-05	7.67E-12	1.81E-07	2.42E-06	1.32E+01	6.97E-07	5.21E-03	9.61E-07	2.60E-07	7.97E-07	1.51E-09	6.23E-11	1.82E-09	0.00E+00	-1.27E-25	-5.38E-20	7.02E+00	0.00E+00	0.00E+00	1.15E-125	8.43E-136	2.47E-06
1.99E-06	607.802	1.81E+19	0.00E+00	7.00E+00	5.73E+05	-4.18E-06	8.80E+01	2.44E+05	6.13E+01	1.52E+05	1.92E+00	3.06E+04	4.47E+01	2.72E-01	1.37E+02	2.06E-05	8.64E-07	1.86E+01	4.24E-01	0.00E+00	2.33E+01	1.65E-01	3.29E-02	3.27E-02	2.88E-09	8.47E-02	8.61E-05	4.58E-05	7.75E-12	1.85E-07	2.49E-06	1.31E+01	7.21E-07	5.28E-03	9.52E-07	2.67E-07	8.13E-07	1.60E-09	6.54E-11	1.88E-09	-2.90E-41	-7.76E-26	8.03E-21	7.00E+00	0.00E+00	0.00E+00	1.15E-125	8.42E-136	2.45E-06
2.02E-06	607.827	1.81E+19	0.00E+00	6.99E+00	5.73E+05	-4.18E-06	8.84E+01	2.44E+05	6.07E+01	1.52E+05	1.91E+00	3.06E+04	4.46E+01	2.71E-01	1.37E+02	2.05E-05	8.41E-07	1.86E+01	4.13E-01	0.00E+00	2.34E+01	1.65E-01	3.35E-02	3.31E-02	2.97E-09	8.59E-02	8.87E-05	4.80E-05	7.83E-12	1.89E-07	2.56E-06	1.30E+01	7.45E-07	5.35E-03	9.43E-07	2.73E-07	8.28E-07	1.70E-09	6.85E-11	1.94E-09	-7.85E-40	1.96E-26	-1.08E-19	6.99E+00	0.00E+00	0.00E+00	1.15E-125	8.40E-136	2.44E-06
2.05E-06	607.852	1.81E+19	0.00E+00	6.98E+00	5.73E+05	-4.18E-06	8.87E+01	2.44E+05	6.01E+01	1.52E+05	1.91E+00	3.06E+04	4.44E+01	2.69E-01	1.37E+02	2.05E-05	8.18E-07	1.86E+01	4.01E-01	0.00E+00	2.34E+01	1.65E-01	3.41E-02	3.34E-02	3.06E-09	8.72E-02	9.14E-05	5.04E-05	7.92E-12	1.92E-07	2.63E-06	1.30E+01	7.70E-07	5.43E-03	9.34E-07	2.79E-07	8.43E-07	1.79E-09	7.17E-11	2.01E-09	-4.40E-39	-2.77E-26	-1.19E-18	6.98E+00	0.00E+00	0.00E+00	1.16E-125	8.38E-136	2.42E-06
2.08E-06	607.877	1.81E+19	0.00E+00	6.96E+00	5.73E+05	-4.18E-06	8.90E+01	2.44E+05	5.96E+01	1.52E+05	1.91E+00	3.06E+04	4.43E+01	2.68E-01	1.37E+02	2.05E-05	7.96E-07	1.87E+01	3.90E-01	0.00E+00	2.35E+01	1.65E-01	3.48E-02	3.38E-02	3.16E-09	8.84E-02	9.42E-05	5.28E-05	8.01E-12	1.96E-07	2.70E-06	1.29E+01	7.95E-07	5.50E-03	9.26E-07	2.86E-07	8.59E-07	1.89E-09	7.50E-11	2.07E-09	-1.47E-38	-5.35E-25	-4.95E-18	6.96E+00	0.00E+00	0.00E+00	1.16E-125	8.37E-136	2.40E-06
2.11E-06	607.901	1.81E+19	0.00E+00	6.95E+00	5.73E+05	-4.18E-06	8.94E+01	2.44E+05	5.90E+01	1.52E+05	1.91E+00	3.06E+04	4.42E+01	2.67E-01	1.36E+02	2.05E-05	7.75E-07	1.87E+01	3.80E-01	0.00E+00	2.35E+01	1.65E-01	3.55E-02	3.42E-02	3.25E-09	8.96E-02	9.70E-05	5.53E-05	8.10E-12	2.00E-07	2.77E-06	1.28E+01	8.21E-07	5.57E-03	9.18E-07	2.92E-07	8.75E-07	2.00E-09	7.84E-11	2.14E-09	-3.62E-38	-1.64E-24	-1.43E-17	6.95E+00	0.00E+00	0.00E+00	1.16E-125	8.35E-136	2.38E-06
2.14E-06	607.926	1.81E+19	0.00E+00	6.93E+00	5.73E+05	-4.18E-06	8.97E+01	2.44E+05	5.85E+01	1.52E+05	1.91E+00	3.06E+04	4.41E+01	2.66E-01	1.36E+02	2.05E-05	7.54E-07	1.87E+01	3.69E-01	0.00E+00	2.36E+01	1.65E-01	3.61E-02	3.45E-02	3.35E-09	9.09E-02	9.99E-05	5.79E-05	8.20E-12	2.04E-07	2.85E-06	1.28E+01	8.48E-07	5.64E-03	9.10E-07	2.99E-07	8.90E-07	2.11E-09	8.20E-11	2.21E-09	-7.07E-38	-2.50E-24	-3.36E-17	6.93E+00	0.00E+00	0.00E+00	1.16E-125	8.33E-136	2.36E-06
2.18E-06	607.95	1.81E+19	0.00E+00	6.92E+00	5.73E+05	-4.18E-06	9.00E+01	2.44E+05	5.80E+01	1.52E+05	1.90E+00	3.06E+04	4.40E+01	2.64E-01	1.36E+02	2.04E-05	7.33E-07	1.87E+01	3.59E-01	0.00E+00	2.36E+01	1.65E-01	3.68E-02	3.49E-02	3.45E-09	9.22E-02	1.03E-04	6.06E-05	8.30E-12	2.08E-07	2.93E-06	1.27E+01	8.75E-07	5.71E-03	9.03E-07	3.05E-07	9.06E-07	2.23E-09	8.56E-11	2.28E-09	-1.12E-37	4.30E-25	-6.90E-17	6.92E+00	0.00E+00	0.00E+00	1.16E-125	8.32E-136	2.34E-06
2.21E-06	607.974	1.81E+19	0.00E+00	6.90E+00	5.73E+05	-4.18E-06	9.02E+01	2.44E+05	5.75E+01	1.52E+05	1.90E+00	3.06E+04	4.39E+01	2.63E-01	1.36E+02	2.04E-05	7.13E-07	1.88E+01	3.49E-01	0.00E+00	2.37E+01	1.65E-01	3.75E-02	3.53E-02	3.55E-09	9.35E-02	1.06E-04	6.33E-05	8.41E-12	2.12E-07	3.00E-06	1.26E+01	9.03E-07	5.78E-03	8.95E-07	3.12E-07	9.22E-07	2.35E-09	8.94E-11	2.35E-09	-1.55E-37	-1.57E-24	-1.28E-16	6.90E+00	0.00E+00	0.00E+00	1.16E-125	8.30E-136	2.32E-06
2.24E-06	607.999	1.81E+19	0.00E+00	6.89E+00	5.73E+05	-4.18E-06	9.05E+01	2.44E+05	5.70E+01	1.52E+05	1.90E+00	3.07E+04	4.38E+01	2.62E-01	1.35E+02	2.04E-05	6.93E-07	1.88E+01	3.39E-01	0.00E+00	2.37E+01	1.65E-01	3.82E-02	3.56E-02	3.66E-09	9.47E-02	1.09E-04	6.61E-05	8.52E-12	2.16E-07	3.08E-06	1.26E+01	9.32E-07	5.85E-03	8.88E-07	3.19E-07	9.38E-07	2.47E-09	9.32E-11	2.42E-09	-2.09E-37	-5.56E-23	-2.19E-16	6.89E+00	0.00E+00	0.00E+00	1.16E-125	8.28E-136	2.30E-06
2.27E-06	608.023	1.81E+19	0.00E+00	6.88E+00	5.73E+05	-4.18E-06	9.08E+01	2.44E+05	5.66E+01	1.52E+05	1.90E+00	3.07E+04	4.37E+01	2.61E-01	1.35E+02	2.04E-05	6.74E-07	1.88E+01	3.30E-01	0.00E+00	2.38E+01	1.65E-01	3.88E-02	3.60E-02	3.76E-09	9.60E-02	1.12E-04	6.91E-05	8.64E-12	2.20E-07	3.17E-06	1.25E+01	9.61E-07	5.92E-03	8.81E-07	3.25E-07	9.54E-07	2.60E-09	9.72E-11	2.50E-09	-3.12E-37	-2.68E-22	-3.50E-16	6.88E+00	0.00E+00	0.00E+00	1.16E-125	8.27E-136	2.28E-06
2.31E-06	608.047	1.81E+19	0.00E+00	6.86E+00	5.73E+05	-4.18E-06	9.11E+01	2.44E+05	5.61E+01	1.52E+05	1.90E+00	3.07E+04	4.36E+01	2.60E-01	1.35E+02	2.03E-05	6.55E-07	1.88E+01	3.21E-01	0.00E+00	2.38E+01	1.65E-01	3.95E-02	3.64E-02	3.87E-09	9.74E-02	1.15E-04	7.21E-05	8.76E-12	2.24E-07	3.25E-06	1.24E+01	9.91E-07	5.98E-03	8.74E-07	3.32E-07	9.70E-07	2.74E-09	1.01E-10	2.58E-09	-5.40E-37	-8.31E-22	-5.27E-16	6.86E+00	0.00E+00	0.00E+00	1.16E-125	8.25E-136	2.26E-06
2.34E-06	608.071	1.81E+19	0.00E+00	6.85E+00	5.73E+05	-4.18E-06	9.13E+01	2.44E+05	5.57E+01	1.52E+05	1.90E+00	3.07E+04	4.35E+01	2.59E-01	1.35E+02	2.03E-05	6.36E-07	1.88E+01	3.12E-01	0.00E+00	2.39E+01	1.65E-01	4.02E-02	3.67E-02	3.98E-09	9.87E-02	1.19E-04	7.52E-05	8.88E-12	2.28E-07	3.33E-06	1.23E+01	1.02E-06	6.05E-03	8.68E-07	3.39E-07	9.86E-07	2.88E-09	1.05E-10	2.66E-09	-1.02E-36	-2.04E-21	-7.53E-16	6.85E+00	0.00E+00	0.00E+00	1.16E-125	8.23E-136	2.24E-06
2.37E-06	608.095	1.81E+19	0.00E+00	6.83E+00	5.73E+05	-4.18E-06	9.16E+01	2.44E+05	5.53E+01	1.52E+05	1.89E+00	3.07E+04	4.34E+01	2.58E-01	1.34E+02	2.03E-05	6.18E-07	1.89E+01	3.03E-01	0.00E+00	2.39E+01	1.65E-01	4.10E-02	3.71E-02	4.10E-09	1.00E-01	1.22E-04	7.84E-05	9.01E-12	2.32E-07	3.42E-06	1.23E+01	1.05E-06	6.12E-03	8.61E-07	3.46E-07	1.00E-06	3.02E-09	1.10E-10	2.74E-09	-1.91E-36	-4.33E-21	-1.03E-15	6.83E+00	0.00E+00	0.00E+00	1.16E-125	8.21E-136	2.22E-06
2.41E-06	608.12	1.81E+19	0.00E+00	6.82E+00	5.73E+05	-4.19E-06	9.18E+01	2.44E+05	5.49E+01	1.52E+05	1.89E+00	3.07E+04	4.33E+01	2.57E-01	1.34E+02	2.03E-05	6.00E-07	1.89E+01	2.94E-01	0.00E+00	2.40E+01	1.65E-01	4.17E-02	3.74E-02	4.21E-09	1.01E-01	1.26E-04	8.17E-05	9.15E-12	2.37E-07	3.51E-06	1.22E+01	1.09E-06	6.19E-03	8.55E-07	3.52E-07	1.02E-06	3.17E-09	1.14E-10	2.82E-09	-2.76E-47	1.27E-30	-1.37E-22	6.82E+00	0.00E+00	0.00E+00	6.25E-126	-2.29E-134	2.21E-06
2.44E-06	608.144	1.81E+19	0.00E+00	6.80E+00	5.73E+05	-4.19E-06	9.20E+01	2.44E+05	5.45E+01	1.52E+05	1.89E+00	3.07E+04	4.32E+01	2.56E-01	1.34E+02	2.02E-05	5.83E-07	1.89E+01	2.86E-01	0.00E+00	2.41E+01	1.65E-01	4.24E-02	3.78E-02	4.33E-09	1.03E-01	1.29E-04	8.50E-05	9.29E-12	2.41E-07	3.60E-06	1.21E+01	1.12E-06	6.25E-03	8.49E-07	3.59E-07	1.03E-06	3.33E-09	1.19E-10	2.91E-09	5.36E-45	-1.37E-29	-9.50E-23	6.80E+00	0.00E+00	0.00E+00	3.59E-126	-8.76E-136	2.19E-06
2.48E-06	608.168	1.81E+19	0.00E+00	6.79E+00	5.73E+05	-4.19E-06	9.23E+01	2.44E+05	5.41E+01	1.52E+05	1.89E+00	3.07E+04	4.31E+01	2.55E-01	1.34E+02	2.02E-05	5.66E-07	1.89E+01	2.78E-01	0.00E+00	2.41E+01	1.65E-01	4.31E-02	3.82E-02	4.45E-09	1.04E-01	1.33E-04	8.85E-05	9.43E-12	2.45E-07	3.69E-06	1.21E+01	1.15E-06	6.32E-03	8.44E-07	3.66E-07	1.05E-06	3.50E-09	1.24E-10	3.00E-09	-1.46E-42	-1.98E-28	-1.87E-22	6.79E+00	0.00E+00	0.00E+00	2.25E-126	-4.20E-133	2.17E-06
2.51E-06	608.192	1.81E+19	0.00E+00	6.77E+00	5.73E+05	-4.19E-06	9.25E+01	2.44E+05	5.37E+01	1.52E+05	1.89E+00	3.07E+04	4.30E+01	2.55E-01	1.33E+02	2.02E-05	5.49E-07	1.89E+01	2.70E-01	0.00E+00	2.42E+01	1.65E-01	4.39E-02	3.85E-02	4.58E-09	1.05E-01	1.37E-04	9.21E-05	9.59E-12	2.49E-07	3.79E-06	1.20E+01	1.19E-06	6.38E-03	8.38E-07	3.73E-07	1.07E-06	3.67E-09	1.28E-10	3.09E-09	-1.63E-41	-5.52E-28	-2.95E-21	6.77E+00	0.00E+00	0.00E+00	1.58E-126	-1.99E-132	2.15E-06
2.55E-06	608.216	1.81E+19	0.00E+00	6.76E+00	5.73E+05	-4.19E-06	9.27E+01	2.44E+05	5.33E+01	1.52E+05	1.88E+00	3.07E+04	4.30E+01	2.54E-01	1.33E+02	2.02E-05	5.33E-07	1.89E+01	2.62E-01	0.00E+00	2.42E+01	1.65E-01	4.46E-02	3.89E-02	4.71E-09	1.07E-01	1.41E-04	9.58E-05	9.75E-12	2.54E-07	3.88E-06	1.19E+01	1.22E-06	6.45E-03	8.33E-07	3.80E-07	1.08E-06	3.84E-09	1.33E-10	3.18E-09	-4.76E-41	1.49E-28	-1.10E-20	6.76E+00	0.00E+00	0.00E+00	1.25E-126	-5.14E-132	2.13E-06
2.58E-06	608.24	1.81E+19	0.00E+00	6.74E+00	5.73E+05	-4.19E-06	9.29E+01	2.44E+05	5.30E+01	1.52E+05	1.88E+00	3.07E+04	4.29E+01	2.53E-01	1.33E+02	2.01E-05	5.17E-07	1.89E+01	2.54E-01	0.00E+00	2.43E+01	1.65E-01	4.53E-02	3.92E-02	4.84E-09	1.08E-01	1.44E-04	9.95E-05	9.91E-12	2.58E-07	3.98E-06	1.18E+01	1.26E-06	6.51E-03	8.27E-07	3.87E-07	1.10E-06	4.03E-09	1.38E-10	3.27E-09	-7.39E-41	-5.47E-27	-2.60E-20	6.74E+00	0.00E+00	0.00E+00	1.08E-126	-9.49E-132	2.11E-06
2.62E-06	608.264	1.81E+19	0.00E+00	6.73E+00	5.73E+05	-4.19E-06	9.31E+01	2.44E+05	5.27E+01	1.52E+05	1.88E+00	3.07E+04	4.28E+01	2.52E-01	1.33E+02	2.01E-05	5.01E-07	1.90E+01	2.47E-01	0.00E+00	2.43E+01	1.65E-01	4.61E-02	3.96E-02	4.97E-09	1.10E-01	1.48E-04	1.03E-04	1.01E-11	2.62E-07	4.08E-06	1.18E+01	1.29E-06	6.58E-03	8.22E-07	3.94E-07	1.12E-06	4.22E-09	1.44E-10	3.37E-09	-4.92E-41	-5.52E-26	-4.76E-20	6.73E+00	0.00E+00	0.00E+00	1.00E-126	-1.30E-131	2.09E-06
2.65E-06	608.288	1.81E+19	0.00E+00	6.71E+00	5.73E+05	-4.19E-06	9.33E+01	2.44E+05	5.23E+01	1.52E+05	1.88E+00	3.07E+04	4.27E+01	2.51E-01	1.32E+02	2.01E-05	4.86E-07	1.90E+01	2.39E-01	0.00E+00	2.44E+01	1.65E-01	4.69E-02	4.00E-02	5.10E-09	1.11E-01	1.53E-04	1.07E-04	1.03E-11	2.67E-07	4.18E-06	1.17E+01	1.33E-06	6.64E-03	8.18E-07	4.02E-07	1.14E-06	4.42E-09	1.49E-10	3.47E-09	-2.96E-42	-2.18E-25	-7.22E-20	6.71E+00	0.00E+00	0.00E+00	9.59E-127	-1.19E-131	2.07E-06
2.69E-06	608.312	1.81E+19	0.00E+00	6.70E+00	5.73E+05	-4.19E-06	9.35E+01	2.44E+05	5.20E+01	1.52E+05	1.88E+00	3.07E+04	4.26E+01	2.50E-01	1.32E+02	2.01E-05	4.71E-07	1.90E+01	2.32E-01	0.00E+00	2.44E+01	1.65E-01	4.76E-02	4.03E-02	5.24E-09	1.13E-01	1.57E-04	1.11E-04	1.05E-11	2.71E-07	4.28E-06	1.16E+01	1.37E-06	6.71E-03	8.13E-07	4.09E-07	1.15E-06	4.62E-09	1.55E-10	3.57E-09	-4.51E-40	-5.89E-25	-9.32E-20	6.70E+00	0.00E+00	0.00E+00	9.40E-127	-2.12E-132	2.06E-06
2.73E-06	608.336	1.81E+19	0.00E+00	6.68E+00	5.73E+05	-4.19E-06	9.37E+01	2.44E+05	5.17E+01	1.52E+05	1.88E+00	3.07E+04	4.26E+01	2.50E-01	1.32E+02	2.00E-05	4.57E-07	1.90E+01	2.25E-01	0.00E+00	2.45E+01	1.65E-01	4.84E-02	4.07E-02	5.38E-09	1.14E-01	1.61E-04	1.16E-04	1.06E-11	2.76E-07	4.39E-06	1.16E+01	1.41E-06	6.77E-03	8.08E-07	4.16E-07	1.17E-06	4.84E-09	1.60E-10	3.68E-09	-2.65E-39	-1.27E-24	-9.94E-20	6.68E+00	0.00E+00	0.00E+00	9.31E-127	-2.48E-132	2.04E-06
2.76E-06	608.36	1.81E+19	0.00E+00	6.67E+00	5.73E+05	-4.19E-06	9.38E+01	2.44E+05	5.14E+01	1.52E+05	1.87E+00	3.07E+04	4.25E+01	2.49E-01	1.32E+02	2.00E-05	4.43E-07	1.90E+01	2.18E-01	0.00E+00	2.45E+01	1.65E-01	4.92E-02	4.10E-02	5.53E-09	1.16E-01	1.65E-04	1.20E-04	1.09E-11	2.81E-07	4.49E-06	1.15E+01	1.45E-06	6.84E-03	8.04E-07	4.23E-07	1.19E-06	5.06E-09	1.66E-10	3.78E-09	-8.32E-39	-2.31E-24	-7.49E-20	6.67E+00	0.00E+00	0.00E+00	9.26E-127	-8.63E-131	2.02E-06
2.80E-06	608.385	1.81E+19	0.00E+00	6.65E+00	5.73E+05	-4.19E-06	9.40E+01	2.44E+05	5.11E+01	1.52E+05	1.87E+00	3.07E+04	4.24E+01	2.48E-01	1.31E+02	2.00E-05	4.29E-07	1.90E+01	2.12E-01	0.00E+00	2.46E+01	1.65E-01	5.00E-02	4.14E-02	5.68E-09	1.17E-01	1.70E-04	1.24E-04	1.11E-11	2.85E-07	4.60E-06	1.14E+01	1.49E-06	6.90E-03	8.00E-07	4.30E-07	1.20E-06	5.29E-09	1.72E-10	3.89E-09	-1.85E-38	-3.67E-24	-2.32E-20	6.65E+00	0.00E+00	0.00E+00	9.24E-127	-4.12E-130	2.00E-06
2.84E-06	608.409	1.81E+19	0.00E+00	6.64E+00	5.73E+05	-4.19E-06	9.42E+01	2.44E+05	5.08E+01	1.52E+05	1.87E+00	3.07E+04	4.23E+01	2.48E-01	1.31E+02	1.99E-05	4.15E-07	1.90E+01	2.05E-01	0.00E+00	2.46E+01	1.65E-01	5.08E-02	4.18E-02	5.83E-09	1.19E-01	1.74E-04	1.29E-04	1.13E-11	2.90E-07	4.72E-06	1.14E+01	1.53E-06	6.96E-03	7.95E-07	4.38E-07	1.22E-06	5.53E-09	1.78E-10	4.01E-09	-3.17E-38	-5.11E-24	6.84E-21	6.64E+00	0.00E+00	0.00E+00	9.23E-127	-1.26E-129	1.98E-06
2.88E-06	608.433	1.81E+19	0.00E+00	6.62E+00	5.73E+05	-4.19E-06	9.43E+01	2.44E+05	5.06E+01	1.52E+05	1.87E+00	3.07E+04	4.22E+01	2.47E-01	1.31E+02	1.99E-05	4.02E-07	1.90E+01	1.99E-01	0.00E+00	2.47E+01	1.65E-01	5.16E-02	4.21E-02	5.98E-09	1.20E-01	1.79E-04	1.34E-04	1.15E-11	2.95E-07	4.83E-06	1.13E+01	1.57E-06	7.02E-03	7.91E-07	4.45E-07	1.24E-06	5.78E-09	1.84E-10	4.12E-09	-4.23E-38	-6.09E-24	-1.02E-21	6.62E+00	0.00E+00	0.00E+00	9.23E-127	-3.05E-129	1.96E-06
2.91E-06	608.457	1.81E+19	0.00E+00	6.61E+00	5.73E+05	-4.19E-06	9.45E+01	2.44E+05	5.03E+01	1.52E+05	1.87E+00	3.07E+04	4.22E+01	2.46E-01	1.31E+02	1.99E-05	3.89E-07	1.90E+01	1.93E-01	0.00E+00	2.47E+01	1.65E-01	5.24E-02	4.25E-02	6.14E-09	1.22E-01	1.84E-04	1.38E-04	1.17E-11	2.99E-07	4.95E-06	1.12E+01	1.62E-06	7.09E-03	7.88E-07	4.52E-07	1.26E-06	6.04E-09	1.91E-10	4.24E-09	-3.84E-38	-5.65E-24	-1.76E-20	6.61E+00	0.00E+00	0.00E+00	9.23E-127	-6.40E-129	1.95E-06
2.95E-06	608.482	1.81E+19	0.00E+00	6.59E+00	5.73E+05	-4.19E-06	9.47E+01	2.44E+05	5.01E+01	1.52E+05	1.86E+00	3.07E+04	4.21E+01	2.46E-01	1.30E+02	1.99E-05	3.77E-07	1.91E+01	1.87E-01	0.00E+00	2.48E+01	1.65E-01	5.32E-02	4.29E-02	6.30E-09	1.23E-01	1.89E-04	1.43E-04	1.20E-11	3.04E-07	5.06E-06	1.11E+01	1.66E-06	7.15E-03	7.84E-07	4.59E-07	1.28E-06	6.30E-09	1.97E-10	4.36E-09	-1.52E-38	-3.00E-24	8.55E-21	6.59E+00	0.00E+00	0.00E+00	9.22E-127	-1.22E-128	1.93E-06
2.99E-06	608.506	1.81E+19	0.00E+00	6.58E+00	5.73E+05	-4.19E-06	9.48E+01	2.44E+05	4.98E+01	1.52E+05	1.86E+00	3.07E+04	4.20E+01	2.45E-01	1.30E+02	1.98E-05	3.64E-07	1.91E+01	1.81E-01	0.00E+00	2.48E+01	1.65E-01	5.40E-02	4.32E-02	6.47E-09	1.25E-01	1.94E-04	1.48E-04	1.23E-11	3.09E-07	5.18E-06	1.11E+01	1.71E-06	7.21E-03	7.80E-07	4.67E-07	1.29E-06	6.58E-09	2.04E-10	4.48E-09	-2.43E-39	8.28E-25	-2.21E-20	6.58E+00	0.00E+00	0.00E+00	9.22E-127	-2.15E-128	1.91E-06
3.03E-06	608.531	1.81E+19	0.00E+00	6.56E+00	5.73E+05	-4.19E-06	9.50E+01	2.44E+05	4.96E+01	1.52E+05	1.86E+00	3.07E+04	4.19E+01	2.44E-01	1.30E+02	1.98E-05	3.52E-07	1.91E+01	1.75E-01	0.00E+00	2.49E+01	1.65E-01	5.49E-02	4.36E-02	6.64E-09	1.26E-01	1.99E-04	1.54E-04	1.25E-11	3.14E-07	5.31E-06	1.10E+01	1.75E-06	7.27E-03	7.77E-07	4.74E-07	1.31E-06	6.87E-09	2.11E-10	4.61E-09	-6.23E-38	6.71E-26	-2.77E-19	6.56E+00	0.00E+00	0.00E+00	9.22E-127	-3.57E-128	1.89E-06
3.07E-06	608.556	1.81E+19	0.00E+00	6.55E+00	5.73E+05	-4.19E-06	9.51E+01	2.44E+05	4.93E+01	1.52E+05	1.86E+00	3.07E+04	4.19E+01	2.44E-01	1.30E+02	1.98E-05	3.41E-07	1.91E+01	1.69E-01	0.00E+00	2.50E+01	1.65E-01	5.57E-02	4.40E-02	6.81E-09	1.28E-01	2.04E-04	1.59E-04	1.28E-11	3.19E-07	5.43E-06	1.09E+01	1.80E-06	7.33E-03	7.73E-07	4.82E-07	1.33E-06	7.16E-09	2.18E-10	4.74E-09	-3.12E-37	-1.68E-23	-1.12E-18	6.55E+00	0.00E+00	0.00E+00	9.22E-127	-5.65E-128	1.87E-06
3.11E-06	608.58	1.81E+19	0.00E+00	6.53E+00	5.73E+05	-4.19E-06	9.52E+01	2.44E+05	4.91E+01	1.52E+05	1.86E+00	3.07E+04	4.18E+01	2.43E-01	1.29E+02	1.97E-05	3.29E-07	1.91E+01	1.64E-01	0.00E+00	2.50E+01	1.65E-01	5.66E-02	4.43E-02	6.99E-09	1.29E-01	2.10E-04	1.64E-04	1.31E-11	3.24E-07	5.56E-06	1.08E+01	1.85E-06	7.39E-03	7.70E-07	4.89E-07	1.35E-06	7.47E-09	2.25E-10	4.87E-09	-9.39E-37	-7.00E-23	-3.19E-18	6.53E+00	0.00E+00	0.00E+00	9.22E-127	-8.60E-128	1.86E-06
3.15E-06	608.605	1.81E+19	0.00E+00	6.52E+00	5.73E+05	-4.19E-06	9.54E+01	2.44E+05	4.89E+01	1.52E+05	1.85E+00	3.07E+04	4.17E+01	2.43E-01	1.29E+02	1.97E-05	3.18E-07	1.91E+01	1.58E-01	0.00E+00	2.51E+01	1.65E-01	5.74E-02	4.47E-02	7.17E-09	1.31E-01	2.15E-04	1.70E-04	1.34E-11	3.29E-07	5.69E-06	1.08E+01	1.90E-06	7.45E-03	7.67E-07	4.97E-07	1.37E-06	7.79E-09	2.33E-10	5.00E-09	-2.21E-36	-1.91E-22	-7.44E-18	6.52E+00	0.00E+00	0.00E+00	9.22E-127	-1.26E-127	1.84E-06
3.19E-06	608.63	1.81E+19	0.00E+00	6.50E+00	5.73E+05	-4.19E-06	9.55E+01	2.44E+05	4.87E+01	1.52E+05	1.85E+00	3.07E+04	4.16E+01	2.42E-01	1.29E+02	1.97E-05	3.07E-07	1.91E+01	1.53E-01	0.00E+00	2.51E+01	1.65E-01	5.83E-02	4.51E-02	7.35E-09	1.33E-01	2.21E-04	1.76E-04	1.37E-11	3.35E-07	5.82E-06	1.07E+01	1.95E-06	7.52E-03	7.64E-07	5.04E-07	1.39E-06	8.12E-09	2.41E-10	5.14E-09	-2.32E-47	1.59E-30	-2.00E-22	6.50E+00	0.00E+00	0.00E+00	4.59E-127	1.63E-138	1.82E-06
3.23E-06	608.655	1.81E+19	0.00E+00	6.48E+00	5.73E+05	-4.19E-06	9.56E+01	2.44E+05	4.85E+01	1.52E+05	1.85E+00	3.07E+04	4.15E+01	2.42E-01	1.29E+02	1.96E-05	2.97E-07	1.91E+01	1.48E-01	0.00E+00	2.52E+01	1.65E-01	5.92E-02	4.54E-02	7.54E-09	1.34E-01	2.26E-04	1.81E-04	1.40E-11	3.40E-07	5.96E-06	1.06E+01	2.00E-06	7.58E-03	7.61E-07	5.12E-07	1.41E-06	8.47E-09	2.48E-10	5.28E-09	-1.51E-44	-2.56E-30	-3.25E-22	6.48E+00	0.00E+00	0.00E+00	2.49E-127	1.63E-138	1.80E-06
3.27E-06	608.68	1.81E+19	0.00E+00	6.47E+00	5.73E+05	-4.19E-06	9.58E+01	2.44E+05	4.83E+01	1.52E+05	1.85E+00	3.07E+04	4.15E+01	2.41E-01	1.28E+02	1.96E-05	2.86E-07	1.91E+01	1.43E-01	0.00E+00	2.52E+01	1.65E-01	6.00E-02	4.58E-02	7.73E-09	1.36E-01	2.32E-04	1.87E-04	1.44E-11	3.45E-07	6.10E-06	1.06E+01	2.05E-06	7.64E-03	7.58E-07	5.19E-07	1.43E-06	8.82E-09	2.56E-10	5.42E-09	9.28E-43	-1.32E-28	-1.03E-22	6.47E+00	0.00E+00	0.00E+00	1.53E-127	1.63E-138	1.79E-06
3.32E-06	608.706	1.81E+19	0.00E+00	6.45E+00	5.73E+05	-4.19E-06	9.59E+01	2.44E+05	4.81E+01	1.52E+05	1.85E+00	3.07E+04	4.14E+01	2.41E-01	1.28E+02	1.96E-05	2.76E-07	1.91E+01	1.38E-01	0.00E+00	2.53E+01	1.65E-01	6.09E-02	4.62E-02	7.93E-09	1.38E-01	2.38E-04	1.93E-04	1.47E-11	3.51E-07	6.24E-06	1.05E+01	2.11E-06	7.70E-03	7.55E-07	5.27E-07	1.45E-06	9.19E-09	2.65E-10	5.57E-09	-3.80E-41	-8.03E-28	-5.08E-21	6.45E+00	0.00E+00	0.00E+00	1.10E-127	1.62E-138	1.77E-06
3.36E-06	608.731	1.81E+19	0.00E+00	6.44E+00	5.73E+05	-4.19E-06	9.60E+01	2.44E+05	4.79E+01	1.52E+05	1.85E+00	3.07E+04	4.13E+01	2.40E-01	1.28E+02	1.95E-05	2.67E-07	1.91E+01	1.33E-01	0.00E+00	2.53E+01	1.65E-01	6.18E-02	4.66E-02	8.13E-09	1.39E-01	2.44E-04	2.00E-04	1.51E-11	3.56E-07	6.38E-06	1.04E+01	2.16E-06	7.76E-03	7.52E-07	5.35E-07	1.47E-06	9.58E-09	2.73E-10	5.72E-09	-1.95E-40	-1.02E-27	-2.34E-20	6.44E+00	0.00E+00	0.00E+00	9.03E-128	1.62E-138	1.75E-06
3.40E-06	608.756	1.81E+19	0.00E+00	6.42E+00	5.73E+05	-4.19E-06	9.61E+01	2.44E+05	4.77E+01	1.52E+05	1.84E+00	3.07E+04	4.12E+01	2.40E-01	1.28E+02	1.95E-05	2.57E-07	1.91E+01	1.29E-01	0.00E+00	2.54E+01	1.65E-01	6.27E-02	4.69E-02	8.34E-09	1.41E-01	2.51E-04	2.06E-04	1.54E-11	3.62E-07	6.53E-06	1.03E+01	2.22E-06	7.82E-03	7.50E-07	5.42E-07	1.49E-06	9.97E-09	2.82E-10	5.87E-09	-4.45E-40	-1.06E-27	-6.20E-20	6.42E+00	0.00E+00	0.00E+00	8.12E-128	1.61E-138	1.73E-06
3.44E-06	608.782	1.81E+19	0.00E+00	6.40E+00	5.73E+05	-4.19E-06	9.63E+01	2.44E+05	4.75E+01	1.52E+05	1.84E+00	3.07E+04	4.11E+01	2.39E-01	1.27E+02	1.95E-05	2.48E-07	1.91E+01	1.24E-01	0.00E+00	2.54E+01	1.65E-01	6.36E-02	4.73E-02	8.55E-09	1.43E-01	2.57E-04	2.13E-04	1.58E-11	3.67E-07	6.68E-06	1.03E+01	2.27E-06	7.88E-03	7.47E-07	5.50E-07	1.51E-06	1.04E-08	2.91E-10	6.03E-09	-5.89E-40	-5.08E-26	-1.25E-19	6.40E+00	0.00E+00	0.00E+00	7.73E-128	1.61E-138	1.72E-06
3.49E-06	608.808	1.81E+19	0.00E+00	6.39E+00	5.73E+05	-4.19E-06	9.64E+01	2.44E+05	4.74E+01	1.52E+05	1.84E+00	3.07E+04	4.11E+01	2.39E-01	1.27E+02	1.94E-05	2.39E-07	1.91E+01	1.20E-01	0.00E+00	2.55E+01	1.65E-01	6.45E-02	4.77E-02	8.76E-09	1.45E-01	2.64E-04	2.20E-04	1.62E-11	3.73E-07	6.83E-06	1.02E+01	2.33E-06	7.94E-03	7.45E-07	5.58E-07	1.53E-06	1.08E-08	3.00E-10	6.19E-09	-2.52E-40	-2.71E-25	-2.11E-19	6.39E+00	0.00E+00	0.00E+00	7.55E-128	1.61E-138	1.70E-06
3.53E-06	608.834	1.81E+19	0.00E+00	6.37E+00	5.73E+05	-4.19E-06	9.65E+01	2.44E+05	4.72E+01	1.52E+05	1.84E+00	3.07E+04	4.10E+01	2.38E-01	1.27E+02	1.94E-05	2.30E-07	1.91E+01	1.16E-01	0.00E+00	2.56E+01	1.65E-01	6.55E-02	4.81E-02	8.99E-09	1.46E-01	2.70E-04	2.26E-04	1.67E-11	3.79E-07	6.99E-06	1.01E+01	2.39E-06	7.99E-03	7.42E-07	5.66E-07	1.55E-06	1.13E-08	3.09E-10	6.36E-09	-1.59E-40	-8.53E-25	-3.16E-19	6.37E+00	0.00E+00	0.00E+00	7.48E-128	1.60E-138	1.68E-06
3.58E-06	608.86	1.81E+19	0.00E+00	6.35E+00	5.73E+05	-4.19E-06	9.66E+01	2.43E+05	4.70E+01	1.52E+05	1.84E+00	3.07E+04	4.09E+01	2.38E-01	1.27E+02	1.93E-05	2.21E-07	1.91E+01	1.11E-01	0.00E+00	2.56E+01	1.65E-01	6.64E-02	4.84E-02	9.21E-09	1.48E-01	2.77E-04	2.34E-04	1.71E-11	3.84E-07	7.15E-06	1.00E+01	2.45E-06	8.05E-03	7.40E-07	5.74E-07	1.57E-06	1.17E-08	3.19E-10	6.52E-09	-5.64E-39	-2.04E-24	-4.26E-19	6.35E+00	0.00E+00	0.00E+00	7.45E-128	1.60E-138	1.66E-06
3.62E-06	608.886	1.81E+19	0.00E+00	6.34E+00	5.73E+05	-4.19E-06	9.67E+01	2.43E+05	4.69E+01	1.52E+05	1.83E+00	3.07E+04	4.08E+01	2.38E-01	1.26E+02	1.93E-05	2.13E-07	1.91E+01	1.07E-01	0.00E+00	2.57E+01	1.65E-01	6.74E-02	4.88E-02	9.44E-09	1.50E-01	2.84E-04	2.41E-04	1.75E-11	3.90E-07	7.31E-06	9.96E+00	2.52E-06	8.11E-03	7.38E-07	5.82E-07	1.59E-06	1.22E-08	3.28E-10	6.69E-09	-2.91E-38	-4.09E-24	-5.19E-19	6.34E+00	0.00E+00	0.00E+00	7.44E-128	1.59E-138	1.65E-06
3.67E-06	608.913	1.81E+19	0.00E+00	6.32E+00	5.73E+05	-4.19E-06	9.68E+01	2.43E+05	4.67E+01	1.52E+05	1.83E+00	3.07E+04	4.07E+01	2.37E-01	1.26E+02	1.93E-05	2.05E-07	1.91E+01	1.03E-01	0.00E+00	2.57E+01	1.65E-01	6.83E-02	4.92E-02	9.68E-09	1.52E-01	2.91E-04	2.48E-04	1.80E-11	3.96E-07	7.47E-06	9.88E+00	2.58E-06	8.17E-03	7.35E-07	5.90E-07	1.61E-06	1.27E-08	3.38E-10	6.87E-09	-8.98E-38	-7.18E-24	-5.59E-19	6.32E+00	0.00E+00	0.00E+00	7.43E-128	1.59E-138	1.63E-06
3.71E-06	608.939	1.81E+19	0.00E+00	6.30E+00	5.73E+05	-4.19E-06	9.69E+01	2.43E+05	4.66E+01	1.52E+05	1.83E+00	3.07E+04	4.06E+01	2.37E-01	1.26E+02	1.92E-05	1.97E-07	1.91E+01	9.96E-02	0.00E+00	2.58E+01	1.65E-01	6.93E-02	4.96E-02	9.92E-09	1.54E-01	2.99E-04	2.56E-04	1.85E-11	4.02E-07	7.64E-06	9.81E+00	2.64E-06	8.23E-03	7.33E-07	5.98E-07	1.63E-06	1.32E-08	3.49E-10	7.05E-09	-2.10E-37	-1.13E-23	-4.93E-19	6.30E+00	0.00E+00	0.00E+00	7.42E-128	1.58E-138	1.61E-06
3.76E-06	608.966	1.81E+19	0.00E+00	6.29E+00	5.73E+05	-4.19E-06	9.70E+01	2.43E+05	4.64E+01	1.52E+05	1.83E+00	3.07E+04	4.06E+01	2.36E-01	1.26E+02	1.92E-05	1.90E-07	1.91E+01	9.59E-02	0.00E+00	2.58E+01	1.65E-01	7.02E-02	5.00E-02	1.02E-08	1.56E-01	3.06E-04	2.64E-04	1.90E-11	4.08E-07	7.82E-06	9.73E+00	2.71E-06	8.29E-03	7.31E-07	6.06E-07	1.65E-06	1.37E-08	3.59E-10	7.23E-09	-4.12E-37	-1.61E-23	-2.91E-19	6.29E+00	0.00E+00	0.00E+00	7.41E-128	1.58E-138	1.59E-06
3.81E-06	608.993	1.81E+19	0.00E+00	6.27E+00	5.73E+05	-4.19E-06	9.72E+01	2.43E+05	4.63E+01	1.52E+05	1.82E+00	3.08E+04	4.05E+01	2.36E-01	1.25E+02	1.91E-05	1.82E-07	1.91E+01	9.22E-02	0.00E+00	2.59E+01	1.65E-01	7.12E-02	5.04E-02	1.04E-08	1.58E-01	3.14E-04	2.72E-04	1.95E-11	4.15E-07	7.99E-06	9.65E+00	2.78E-06	8.35E-03	7.29E-07	6.14E-07	1.67E-06	1.43E-08	3.70E-10	7.42E-09	-7.18E-37	-2.08E-23	-1.91E-20	6.27E+00	0.00E+00	0.00E+00	7.40E-128	1.58E-138	1.58E-06
3.85E-06	609.02	1.81E+19	0.00E+00	6.25E+00	5.73E+05	-4.19E-06	9.73E+01	2.43E+05	4.61E+01	1.52E+05	1.82E+00	3.08E+04	4.04E+01	2.36E-01	1.25E+02	1.91E-05	1.75E-07	1.91E+01	8.87E-02	0.00E+00	2.59E+01	1.65E-01	7.22E-02	5.08E-02	1.07E-08	1.60E-01	3.22E-04	2.80E-04	2.01E-11	4.21E-07	8.17E-06	9.58E+00	2.85E-06	8.41E-03	7.27E-07	6.22E-07	1.70E-06	1.48E-08	3.81E-10	7.61E-09	-1.14E-36	-2.42E-23	1.35E-19	6.25E+00	0.00E+00	0.00E+00	7.39E-128	1.57E-138	1.56E-06
3.90E-06	609.047	1.81E+19	0.00E+00	6.24E+00	5.73E+05	-4.19E-06	9.74E+01	2.43E+05	4.60E+01	1.52E+05	1.82E+00	3.08E+04	4.03E+01	2.35E-01	1.25E+02	1.91E-05	1.68E-07	1.91E+01	8.53E-02	0.00E+00	2.60E+01	1.65E-01	7.32E-02	5.12E-02	1.10E-08	1.61E-01	3.30E-04	2.88E-04	2.06E-11	4.27E-07	8.35E-06	9.50E+00	2.92E-06	8.47E-03	7.25E-07	6.31E-07	1.72E-06	1.54E-08	3.92E-10	7.80E-09	-1.70E-36	-2.41E-23	-1.66E-19	6.24E+00	0.00E+00	0.00E+00	7.40E-128	1.57E-138	1.54E-06
3.95E-06	609.075	1.81E+19	0.00E+00	6.22E+00	5.73E+05	-4.19E-06	9.75E+01	2.43E+05	4.59E+01	1.52E+05	1.82E+00	3.08E+04	4.02E+01	2.35E-01	1.25E+02	1.90E-05	1.61E-07	1.91E+01	8.20E-02	0.00E+00	2.60E+01	1.65E-01	7.42E-02	5.16E-02	1.12E-08	1.63E-01	3.38E-04	2.97E-04	2.12E-11	4.34E-07	8.54E-06	9.43E+00	2.99E-06	8.52E-03	7.23E-07	6.39E-07	1.74E-06	1.60E-08	4.04E-10	8.00E-09	-2.39E-36	-1.74E-23	-1.45E-18	6.22E+00	0.00E+00	0.00E+00	7.41E-128	1.56E-138	1.53E-06
4.00E-06	609.103	1.81E+19	0.00E+00	6.20E+00	5.73E+05	-4.19E-06	9.76E+01	2.43E+05	4.57E+01	1.52E+05	1.82E+00	3.08E+04	4.01E+01	2.35E-01	1.24E+02	1.90E-05	1.55E-07	1.91E+01	7.87E-02	0.00E+00	2.61E+01	1.65E-01	7.52E-02	5.20E-02	1.15E-08	1.65E-01	3.46E-04	3.05E-04	2.18E-11	4.40E-07	8.73E-06	9.35E+00	3.06E-06	8.58E-03	7.21E-07	6.47E-07	1.76E-06	1.67E-08	4.16E-10	8.21E-09	-3.21E-36	-5.66E-24	-4.50E-18	6.20E+00	0.00E+00	0.00E+00	7.43E-128	1.56E-138	1.51E-06
4.05E-06	609.131	1.81E+19	0.00E+00	6.18E+00	5.73E+05	-4.19E-06	9.77E+01	2.43E+05	4.56E+01	1.52E+05	1.81E+00	3.08E+04	4.00E+01	2.34E-01	1.24E+02	1.89E-05	1.48E-07	1.91E+01	7.56E-02	0.00E+00	2.62E+01	1.65E-01	7.63E-02	5.24E-02	1.18E-08	1.67E-01	3.55E-04	3.14E-04	2.24E-11	4.47E-07	8.93E-06	9.27E+00	3.14E-06	8.64E-03	7.20E-07	6.56E-07	1.79E-06	1.73E-08	4.28E-10	8.41E-09	-4.11E-36	-1.22E-25	-1.04E-17	6.18E+00	0.00E+00	0.00E+00	7.43E-128	1.55E-138	1.49E-06
4.10E-06	609.159	1.81E+19	0.00E+00	6.17E+00	5.73E+05	-4.18E-06	9.78E+01	2.43E+05	4.54E+01	1.52E+05	1.81E+00	3.08E+04	3.99E+01	2.34E-01	1.24E+02	1.89E-05	1.42E-07	1.91E+01	7.25E-02	0.00E+00	2.62E+01	1.65E-01	7.73E-02	5.28E-02	1.21E-08	1.69E-01	3.63E-04	3.24E-04	2.31E-11	4.54E-07	9.13E-06	9.20E+00	3.21E-06	8.70E-03	7.18E-07	6.64E-07	1.81E-06	1.80E-08	4.40E-10	8.63E-09	0.00E+00	-1.14E-29	-4.61E-24	6.17E+00	0.00E+00	0.00E+00	3.32E-128	-4.76E-136	1.48E-06
4.15E-06	609.187	1.81E+19	0.00E+00	6.15E+00	5.73E+05	-4.18E-06	9.79E+01	2.43E+05	4.53E+01	1.52E+05	1.81E+00	3.08E+04	3.98E+01	2.34E-01	1.24E+02	1.88E-05	1.36E-07	1.91E+01	6.96E-02	0.00E+00	2.63E+01	1.65E-01	7.83E-02	5.32E-02	1.24E-08	1.72E-01	3.72E-04	3.33E-04	2.37E-11	4.61E-07	9.33E-06	9.12E+00	3.29E-06	8.76E-03	7.16E-07	6.73E-07	1.83E-06	1.87E-08	4.53E-10	8.84E-09	0.00E+00	3.05E-30	-3.97E-23	6.15E+00	0.00E+00	0.00E+00	1.68E-128	-2.95E-136	1.46E-06
4.20E-06	609.216	1.81E+19	0.00E+00	6.13E+00	5.73E+05	-4.18E-06	9.80E+01	2.43E+05	4.52E+01	1.52E+05	1.81E+00	3.08E+04	3.97E+01	2.33E-01	1.23E+02	1.88E-05	1.30E-07	1.91E+01	6.67E-02	0.00E+00	2.63E+01	1.65E-01	7.94E-02	5.36E-02	1.27E-08	1.74E-01	3.82E-04	3.43E-04	2.44E-11	4.68E-07	9.54E-06	9.04E+00	3.37E-06	8.82E-03	7.14E-07	6.82E-07	1.86E-06	1.94E-08	4.66E-10	9.07E-09	0.00E+00	-2.07E-28	-7.50E-23	6.13E+00	0.00E+00	0.00E+00	1.03E-128	-3.44E-135	1.44E-06
4.25E-06	609.245	1.81E+19	0.00E+00	6.11E+00	5.73E+05	-4.18E-06	9.81E+01	2.43E+05	4.51E+01	1.52E+05	1.81E+00	3.08E+04	3.96E+01	2.33E-01	1.23E+02	1.87E-05	1.25E-07	1.91E+01	6.39E-02	0.00E+00	2.64E+01	1.65E-01	8.05E-02	5.40E-02	1.30E-08	1.76E-01	3.91E-04	3.53E-04	2.52E-11	4.75E-07	9.75E-06	8.96E+00	3.45E-06	8.87E-03	7.12E-07	6.91E-07	1.88E-06	2.02E-08	4.80E-10	9.29E-09	0.00E+00	-1.19E-27	-6.17E-23	6.11E+00	0.00E+00	0.00E+00	7.78E-129	-3.37E-134	1.43E-06
4.30E-06	609.274	1.81E+19	0.00E+00	6.10E+00	5.73E+05	-4.18E-06	9.82E+01	2.43E+05	4.49E+01	1.52E+05	1.80E+00	3.08E+04	3.96E+01	2.33E-01	1.23E+02	1.87E-05	1.19E-07	1.91E+01	6.12E-02	0.00E+00	2.64E+01	1.65E-01	8.16E-02	5.45E-02	1.33E-08	1.78E-01	4.00E-04	3.63E-04	2.59E-11	4.82E-07	9.97E-06	8.88E+00	3.53E-06	8.93E-03	7.11E-07	7.00E-07	1.91E-06	2.10E-08	4.93E-10	9.53E-09	8.43E-44	-3.50E-27	1.71E-23	6.10E+00	0.00E+00	0.00E+00	6.71E-129	-1.17E-133	1.41E-06
4.36E-06	609.303	1.81E+19	0.00E+00	6.08E+00	5.73E+05	-4.18E-06	9.83E+01	2.43E+05	4.48E+01	1.52E+05	1.80E+00	3.08E+04	3.95E+01	2.32E-01	1.22E+02	1.86E-05	1.14E-07	1.91E+01	5.86E-02	0.00E+00	2.65E+01	1.66E-01	8.26E-02	5.49E-02	1.37E-08	1.80E-01	4.10E-04	3.73E-04	2.67E-11	4.89E-07	1.02E-05	8.81E+00	3.62E-06	8.99E-03	7.09E-07	7.09E-07	1.93E-06	2.18E-08	5.07E-10	9.76E-09	-1.06E-43	-7.69E-27	-2.97E-22	6.08E+00	0.00E+00	0.00E+00	6.26E-129	-2.76E-133	1.39E-06
4.41E-06	609.333	1.81E+19	0.00E+00	6.06E+00	5.73E+05	-4.18E-06	9.84E+01	2.43E+05	4.47E+01	1.52E+05	1.80E+00	3.08E+04	3.94E+01	2.32E-01	1.22E+02	1.86E-05	1.09E-07	1.90E+01	5.61E-02	0.00E+00	2.66E+01	1.66E-01	8.37E-02	5.53E-02	1.40E-08	1.82E-01	4.20E-04	3.84E-04	2.75E-11	4.97E-07	1.04E-05	8.73E+00	3.71E-06	9.05E-03	7.08E-07	7.18E-07	1.96E-06	2.26E-08	5.22E-10	1.00E-08	-8.87E-42	-1.43E-26	-2.19E-21	6.06E+00	0.00E+00	0.00E+00	6.11E-129	-5.27E-133	1.38E-06
4.47E-06	609.363	1.81E+19	0.00E+00	6.04E+00	5.73E+05	-4.18E-06	9.84E+01	2.43E+05	4.46E+01	1.52E+05	1.80E+00	3.08E+04	3.93E+01	2.32E-01	1.22E+02	1.85E-05	1.04E-07	1.90E+01	5.36E-02	0.00E+00	2.66E+01	1.66E-01	8.49E-02	5.57E-02	1.43E-08	1.84E-01	4.31E-04	3.95E-04	2.83E-11	5.04E-07	1.06E-05	8.65E+00	3.79E-06	9.11E-03	7.06E-07	7.27E-07	1.98E-06	2.35E-08	5.37E-10	1.03E-08	-4.21E-41	-2.35E-26	-7.59E-21	6.04E+00	0.00E+00	0.00E+00	6.06E-129	-8.71E-133	1.36E-06
4.52E-06	609.393	1.81E+19	0.00E+00	6.02E+00	5.73E+05	-4.18E-06	9.85E+01	2.43E+05	4.45E+01	1.52E+05	1.79E+00	3.08E+04	3.92E+01	2.31E-01	1.22E+02	1.85E-05	9.92E-08	1.90E+01	5.13E-02	0.00E+00	2.67E+01	1.66E-01	8.60E-02	5.62E-02	1.47E-08	1.87E-01	4.41E-04	4.06E-04	2.92E-11	5.12E-07	1.09E-05	8.57E+00	3.88E-06	9.16E-03	7.04E-07	7.37E-07	2.01E-06	2.44E-08	5.52E-10	1.05E-08	-1.21E-40	-3.47E-26	-1.93E-20	6.02E+00	0.00E+00	0.00E+00	6.04E-129	-1.29E-132	1.34E-06
4.58E-06	609.423	1.81E+19	0.00E+00	6.00E+00	5.73E+05	-4.18E-06	9.86E+01	2.43E+05	4.43E+01	1.52E+05	1.79E+00	3.08E+04	3.91E+01	2.31E-01	1.21E+02	1.84E-05	9.46E-08	1.90E+01	4.90E-02	0.00E+00	2.67E+01	1.66E-01	8.71E-02	5.66E-02	1.51E-08	1.89E-01	4.52E-04	4.17E-04	3.01E-11	5.20E-07	1.11E-05	8.49E+00	3.98E-06	9.22E-03	7.03E-07	7.46E-07	2.04E-06	2.53E-08	5.67E-10	1.08E-08	-2.69E-40	-4.62E-26	-4.08E-20	6.00E+00	0.00E+00	0.00E+00	6.03E-129	-1.72E-132	1.33E-06
4.63E-06	609.454	1.81E+19	0.00E+00	5.99E+00	5.73E+05	-4.18E-06	9.87E+01	2.43E+05	4.42E+01	1.52E+05	1.79E+00	3.08E+04	3.90E+01	2.31E-01	1.21E+02	1.84E-05	9.02E-08	1.90E+01	4.67E-02	0.00E+00	2.68E+01	1.66E-01	8.83E-02	5.70E-02	1.54E-08	1.91E-01	4.63E-04	4.29E-04	3.10E-11	5.28E-07	1.14E-05	8.41E+00	4.07E-06	9.28E-03	7.01E-07	7.56E-07	2.06E-06	2.63E-08	5.83E-10	1.10E-08	-5.11E-40	-5.49E-26	-7.65E-20	5.99E+00	0.00E+00	0.00E+00	6.03E-129	-2.09E-132	1.31E-06
4.69E-06	609.485	1.81E+19	0.00E+00	5.97E+00	5.73E+05	-4.18E-06	9.88E+01	2.43E+05	4.41E+01	1.52E+05	1.79E+00	3.08E+04	3.89E+01	2.30E-01	1.21E+02	1.83E-05	8.59E-08	1.90E+01	4.46E-02	0.00E+00	2.68E+01	1.66E-01	8.94E-02	5.75E-02	1.58E-08	1.94E-01	4.74E-04	4.41E-04	3.19E-11	5.36E-07	1.16E-05	8.33E+00	4.17E-06	9.34E-03	7.00E-07	7.65E-07	2.09E-06	2.73E-08	5.99E-10	1.13E-08	-8.63E-40	-5.57E-26	-1.32E-19	5.97E+00	0.00E+00	0.00E+00	6.03E-129	-2.26E-132	1.29E-06
4.75E-06	609.516	1.81E+19	0.00E+00	5.95E+00	5.73E+05	-4.18E-06	9.89E+01	2.43E+05	4.40E+01	1.52E+05	1.78E+00	3.08E+04	3.88E+01	2.30E-01	1.20E+02	1.83E-05	8.17E-08	1.90E+01	4.25E-02	0.00E+00	2.69E+01	1.66E-01	9.06E-02	5.79E-02	1.62E-08	1.96E-01	4.86E-04	4.53E-04	3.29E-11	5.44E-07	1.19E-05	8.25E+00	4.26E-06	9.39E-03	6.98E-07	7.75E-07	2.12E-06	2.84E-08	6.16E-10	1.16E-08	-1.33E-39	-4.09E-26	-2.13E-19	5.95E+00	0.00E+00	0.00E+00	6.03E-129	-2.09E-132	1.28E-06
4.81E-06	609.548	1.81E+19	0.00E+00	5.93E+00	5.73E+05	-4.18E-06	9.90E+01	2.43E+05	4.39E+01	1.52E+05	1.78E+00	3.08E+04	3.87E+01	2.30E-01	1.20E+02	1.82E-05	7.78E-08	1.90E+01	4.05E-02	0.00E+00	2.69E+01	1.66E-01	9.18E-02	5.84E-02	1.66E-08	1.98E-01	4.97E-04	4.66E-04	3.39E-11	5.52E-07	1.21E-05	8.17E+00	4.37E-06	9.45E-03	6.96E-07	7.85E-07	2.14E-06	2.94E-08	6.33E-10	1.19E-08	-1.90E-39	6.35E-28	-3.27E-19	5.93E+00	0.00E+00	0.00E+00	6.03E-129	-1.36E-132	1.26E-06
4.87E-06	609.58	1.81E+19	0.00E+00	5.91E+00	5.73E+05	-4.18E-06	9.91E+01	2.43E+05	4.37E+01	1.52E+05	1.78E+00	3.08E+04	3.85E+01	2.29E-01	1.20E+02	1.82E-05	7.39E-08	1.90E+01	3.86E-02	0.00E+00	2.70E+01	1.66E-01	9.30E-02	5.88E-02	1.71E-08	2.01E-01	5.10E-04	4.78E-04	3.50E-11	5.60E-07	1.24E-05	8.09E+00	4.47E-06	9.51E-03	6.95E-07	7.95E-07	2.17E-06	3.06E-08	6.51E-10	1.22E-08	-2.40E-39	-1.31E-26	-4.81E-19	5.91E+00	0.00E+00	0.00E+00	6.03E-129	6.11E-134	1.25E-06
4.93E-06	609.612	1.81E+19	0.00E+00	5.89E+00	5.73E+05	-4.18E-06	9.92E+01	2.43E+05	4.36E+01	1.52E+05	1.78E+00	3.08E+04	3.84E+01	2.29E-01	1.19E+02	1.81E-05	7.02E-08	1.90E+01	3.67E-02	0.00E+00	2.71E+01	1.66E-01	9.42E-02	5.93E-02	1.75E-08	2.03E-01	5.22E-04	4.92E-04	3.61E-11	5.69E-07	1.27E-05	8.01E+00	4.57E-06	9.57E-03	6.93E-07	8.05E-07	2.20E-06	3.17E-08	6.69E-10	1.25E-08	-2.48E-39	-3.05E-25	-6.82E-19	5.89E+00	0.00E+00	0.00E+00	6.03E-129	-9.49E-133	1.23E-06
4.99E-06	609.645	1.81E+19	0.00E+00	5.87E+00	5.73E+05	-4.18E-06	9.93E+01	2.43E+05	4.35E+01	1.52E+05	1.77E+00	3.08E+04	3.83E+01	2.29E-01	1.19E+02	1.81E-05	6.66E-08	1.89E+01	3.49E-02	0.00E+00	2.71E+01	1.66E-01	9.54E-02	5.97E-02	1.79E-08	2.06E-01	5.35E-04	5.05E-04	3.73E-11	5.78E-07	1.30E-05	7.93E+00	4.68E-06	9.62E-03	6.92E-07	8.16E-07	2.23E-06	3.29E-08	6.87E-10	1.28E-08	-1.56E-39	-1.25E-24	-9.37E-19	5.87E+00	0.00E+00	0.00E+00	6.03E-129	-1.15E-131	1.21E-06
5.05E-06	609.678	1.81E+19	0.00E+00	5.85E+00	5.73E+05	-4.19E-06	9.94E+01	2.43E+05	4.34E+01	1.52E+05	1.77E+00	3.08E+04	3.82E+01	2.28E-01	1.19E+02	1.80E-05	6.32E-08	1.89E+01	3.32E-02	0.00E+00	2.72E+01	1.66E-01	9.66E-02	6.02E-02	1.84E-08	2.08E-01	5.48E-04	5.19E-04	3.84E-11	5.87E-07	1.33E-05	7.85E+00	4.79E-06	9.68E-03	6.90E-07	8.26E-07	2.26E-06	3.42E-08	7.06E-10	1.31E-08	0.00E+00	-4.99E-30	-9.62E-23	5.85E+00	0.00E+00	0.00E+00	2.37E-129	2.88E-141	1.20E-06
5.11E-06	609.712	1.81E+19	0.00E+00	5.83E+00	5.73E+05	-4.19E-06	9.95E+01	2.43E+05	4.33E+01	1.52E+05	1.77E+00	3.08E+04	3.81E+01	2.28E-01	1.18E+02	1.79E-05	5.99E-08	1.89E+01	3.15E-02	0.00E+00	2.72E+01	1.66E-01	9.79E-02	6.07E-02	1.88E-08	2.11E-01	5.61E-04	5.33E-04	3.97E-11	5.96E-07	1.36E-05	7.77E+00	4.90E-06	9.74E-03	6.89E-07	8.37E-07	2.29E-06	3.55E-08	7.25E-10	1.34E-08	-1.58E-45	-7.40E-29	-1.62E-22	5.83E+00	0.00E+00	0.00E+00	1.13E-129	2.87E-141	1.18E-06
5.18E-06	609.745	1.81E+19	0.00E+00	5.81E+00	5.73E+05	-4.19E-06	9.96E+01	2.43E+05	4.32E+01	1.52E+05	1.77E+00	3.08E+04	3.80E+01	2.28E-01	1.18E+02	1.79E-05	5.67E-08	1.89E+01	2.99E-02	0.00E+00	2.73E+01	1.66E-01	9.91E-02	6.11E-02	1.93E-08	2.13E-01	5.75E-04	5.48E-04	4.09E-11	6.05E-07	1.39E-05	7.68E+00	5.02E-06	9.80E-03	6.87E-07	8.48E-07	2.32E-06	3.69E-08	7.45E-10	1.37E-08	1.32E-44	-2.41E-28	-9.20E-24	5.81E+00	0.00E+00	0.00E+00	7.03E-130	2.86E-141	1.17E-06
5.24E-06	609.78	1.81E+19	0.00E+00	5.79E+00	5.73E+05	-4.19E-06	9.97E+01	2.43E+05	4.30E+01	1.52E+05	1.76E+00	3.08E+04	3.79E+01	2.27E-01	1.18E+02	1.78E-05	5.37E-08	1.89E+01	2.84E-02	0.00E+00	2.74E+01	1.66E-01	1.00E-01	6.16E-02	1.98E-08	2.16E-01	5.89E-04	5.63E-04	4.22E-11	6.14E-07	1.42E-05	7.60E+00	5.13E-06	9.85E-03	6.86E-07	8.59E-07	2.35E-06	3.83E-08	7.66E-10	1.41E-08	-6.29E-43	-8.19E-29	-6.89E-22	5.79E+00	0.00E+00	0.00E+00	5.58E-130	2.85E-141	1.15E-06
5.31E-06	609.814	1.81E+19	0.00E+00	5.77E+00	5.73E+05	-4.19E-06	9.98E+01	2.43E+05	4.29E+01	1.52E+05	1.76E+00	3.08E+04	3.78E+01	2.27E-01	1.18E+02	1.78E-05	5.08E-08	1.89E+01	2.69E-02	0.00E+00	2.74E+01	1.66E-01	1.02E-01	6.21E-02	2.03E-08	2.19E-01	6.03E-04	5.78E-04	4.36E-11	6.24E-07	1.45E-05	7.52E+00	5.25E-06	9.91E-03	6.84E-07	8.70E-07	2.38E-06	3.97E-08	7.87E-10	1.44E-08	-8.25E-42	-1.01E-26	-6.02E-21	5.77E+00	0.00E+00	0.00E+00	5.10E-130	2.84E-141	1.13E-06
5.38E-06	609.849	1.81E+19	0.00E+00	5.75E+00	5.73E+05	-4.19E-06	9.99E+01	2.43E+05	4.28E+01	1.52E+05	1.76E+00	3.08E+04	3.77E+01	2.27E-01	1.17E+02	1.77E-05	4.79E-08	1.89E+01	2.55E-02	0.00E+00	2.75E+01	1.66E-01	1.03E-01	6.26E-02	2.08E-08	2.21E-01	6.18E-04	5.94E-04	4.50E-11	6.34E-07	1.48E-05	7.44E+00	5.37E-06	9.97E-03	6.83E-07	8.82E-07	2.41E-06	4.12E-08	8.08E-10	1.48E-08	-3.65E-41	-6.21E-26	-2.30E-20	5.75E+00	0.00E+00	0.00E+00	4.89E-130	2.83E-141	1.12E-06
5.45E-06	609.884	1.81E+19	0.00E+00	5.73E+00	5.73E+05	-4.19E-06	1.00E+02	2.43E+05	4.27E+01	1.52E+05	1.75E+00	3.08E+04	3.75E+01	2.26E-01	1.17E+02	1.76E-05	4.53E-08	1.89E+01	2.41E-02	0.00E+00	2.75E+01	1.66E-01	1.04E-01	6.31E-02	2.14E-08	2.24E-01	6.33E-04	6.10E-04	4.65E-11	6.43E-07	1.52E-05	7.35E+00	5.50E-06	1.00E-02	6.81E-07	8.93E-07	2.45E-06	4.28E-08	8.30E-10	1.51E-08	-1.05E-40	-2.12E-25	-6.24E-20	5.73E+00	0.00E+00	0.00E+00	4.82E-130	2.82E-141	1.10E-06
5.51E-06	609.92	1.80E+19	0.00E+00	5.71E+00	5.73E+05	-4.19E-06	1.00E+02	2.43E+05	4.26E+01	1.52E+05	1.75E+00	3.09E+04	3.74E+01	2.26E-01	1.17E+02	1.76E-05	4.27E-08	1.88E+01	2.28E-02	0.00E+00	2.76E+01	1.66E-01	1.06E-01	6.36E-02	2.19E-08	2.27E-01	6.48E-04	6.26E-04	4.80E-11	6.54E-07	1.55E-05	7.27E+00	5.63E-06	1.01E-02	6.80E-07	9.05E-07	2.48E-06	4.44E-08	8.53E-10	1.55E-08	-2.38E-40	-5.41E-25	-1.39E-19	5.71E+00	0.00E+00	0.00E+00	4.86E-130	2.81E-141	1.09E-06
5.58E-06	609.957	1.80E+19	0.00E+00	5.69E+00	5.73E+05	-4.19E-06	1.00E+02	2.43E+05	4.24E+01	1.52E+05	1.75E+00	3.09E+04	3.73E+01	2.26E-01	1.16E+02	1.75E-05	4.02E-08	1.88E+01	2.15E-02	0.00E+00	2.76E+01	1.66E-01	1.07E-01	6.41E-02	2.25E-08	2.30E-01	6.64E-04	6.43E-04	4.96E-11	6.64E-07	1.59E-05	7.18E+00	5.76E-06	1.01E-02	6.78E-07	9.17E-07	2.51E-06	4.61E-08	8.76E-10	1.59E-08	-4.60E-40	-1.16E-24	-2.71E-19	5.69E+00	0.00E+00	0.00E+00	4.91E-130	2.80E-141	1.07E-06
5.66E-06	609.993	1.80E+19	0.00E+00	5.67E+00	5.73E+05	-4.19E-06	1.00E+02	2.43E+05	4.23E+01	1.52E+05	1.75E+00	3.09E+04	3.72E+01	2.25E-01	1.16E+02	1.75E-05	3.78E-08	1.88E+01	2.03E-02	0.00E+00	2.77E+01	1.66E-01	1.08E-01	6.46E-02	2.31E-08	2.33E-01	6.80E-04	6.61E-04	5.12E-11	6.74E-07	1.62E-05	7.10E+00	5.89E-06	1.02E-02	6.77E-07	9.29E-07	2.55E-06	4.79E-08	9.00E-10	1.63E-08	-7.90E-40	-2.20E-24	-4.83E-19	5.67E+00	0.00E+00	0.00E+00	4.92E-130	2.79E-141	1.05E-06
5.73E-06	610.031	1.80E+19	0.00E+00	5.65E+00	5.73E+05	-4.19E-06	1.00E+02	2.43E+05	4.22E+01	1.52E+05	1.74E+00	3.09E+04	3.71E+01	2.25E-01	1.15E+02	1.74E-05	3.56E-08	1.88E+01	1.91E-02	0.00E+00	2.78E+01	1.66E-01	1.10E-01	6.51E-02	2.37E-08	2.36E-01	6.97E-04	6.79E-04	5.29E-11	6.85E-07	1.66E-05	7.01E+00	6.03E-06	1.03E-02	6.75E-07	9.42E-07	2.58E-06	4.97E-08	9.24E-10	1.67E-08	-1.23E-39	-3.84E-24	-8.03E-19	5.65E+00	0.00E+00	0.00E+00	4.91E-130	2.78E-141	1.04E-06
5.80E-06	610.068	1.80E+19	0.00E+00	5.63E+00	5.73E+05	-4.19E-06	1.01E+02	2.43E+05	4.21E+01	1.52E+05	1.74E+00	3.09E+04	3.69E+01	2.25E-01	1.15E+02	1.73E-05	3.34E-08	1.88E+01	1.80E-02	0.00E+00	2.78E+01	1.66E-01	1.11E-01	6.56E-02	2.43E-08	2.39E-01	7.14E-04	6.97E-04	5.47E-11	6.96E-07	1.70E-05	6.93E+00	6.17E-06	1.03E-02	6.73E-07	9.54E-07	2.62E-06	5.16E-08	9.49E-10	1.71E-08	-1.74E-39	-6.26E-24	-1.26E-18	5.63E+00	0.00E+00	0.00E+00	4.91E-130	2.77E-141	1.02E-06
5.88E-06	610.107	1.80E+19	0.00E+00	5.60E+00	5.73E+05	-4.19E-06	1.01E+02	2.43E+05	4.20E+01	1.52E+05	1.74E+00	3.09E+04	3.68E+01	2.24E-01	1.15E+02	1.73E-05	3.13E-08	1.87E+01	1.70E-02	0.00E+00	2.79E+01	1.66E-01	1.13E-01	6.61E-02	2.49E-08	2.42E-01	7.32E-04	7.16E-04	5.65E-11	7.07E-07	1.74E-05	6.84E+00	6.31E-06	1.04E-02	6.72E-07	9.67E-07	2.65E-06	5.36E-08	9.75E-10	1.75E-08	-2.25E-39	-9.67E-24	-1.91E-18	5.60E+00	0.00E+00	0.00E+00	4.92E-130	2.76E-141	1.01E-06
5.95E-06	610.145	1.80E+19	0.00E+00	5.58E+00	5.73E+05	-4.19E-06	1.01E+02	2.43E+05	4.18E+01	1.52E+05	1.73E+00	3.09E+04	3.67E+01	2.24E-01	1.14E+02	1.72E-05	2.94E-08	1.87E+01	1.59E-02	0.00E+00	2.79E+01	1.66E-01	1.14E-01	6.66E-02	2.56E-08	2.45E-01	7.50E-04	7.35E-04	5.84E-11	7.18E-07	1.78E-05	6.76E+00	6.46E-06	1.04E-02	6.70E-07	9.80E-07	2.69E-06	5.57E-08	1.00E-09	1.79E-08	-2.61E-39	-1.43E-23	-2.77E-18	5.58E+00	0.00E+00	0.00E+00	4.92E-130	2.75E-141	9.91E-07
6.03E-06	610.185	1.80E+19	0.00E+00	5.56E+00	5.73E+05	-4.19E-06	1.01E+02	2.43E+05	4.17E+01	1.52E+05	1.73E+00	3.09E+04	3.66E+01	2.24E-01	1.14E+02	1.71E-05	2.75E-08	1.87E+01	1.50E-02	0.00E+00	2.80E+01	1.66E-01	1.16E-01	6.72E-02	2.63E-08	2.48E-01	7.68E-04	7.55E-04	6.03E-11	7.30E-07	1.82E-05	6.67E+00	6.61E-06	1.05E-02	6.69E-07	9.94E-07	2.72E-06	5.78E-08	1.03E-09	1.84E-08	-5.62E-46	-5.15E-29	-5.09E-22	5.56E+00	0.00E+00	0.00E+00	1.65E-130	-5.29E-139	9.76E-07
6.11E-06	610.224	1.80E+19	0.00E+00	5.54E+00	5.73E+05	-4.19E-06	1.01E+02	2.43E+05	4.16E+01	1.52E+05	1.73E+00	3.09E+04	3.64E+01	2.23E-01	1.14E+02	1.70E-05	2.57E-08	1.87E+01	1.40E-02	0.00E+00	2.81E+01	1.66E-01	1.17E-01	6.77E-02	2.70E-08	2.51E-01	7.87E-04	7.76E-04	6.24E-11	7.42E-07	1.86E-05	6.59E+00	6.76E-06	1.05E-02	6.67E-07	1.01E-06	2.76E-06	6.00E-08	1.06E-09	1.88E-08	-4.35E-43	-2.24E-28	-1.38E-21	5.54E+00	0.00E+00	0.00E+00	7.49E-131	-1.25E-138	9.60E-07
6.19E-06	610.265	1.80E+19	0.00E+00	5.51E+00	5.73E+05	-4.19E-06	1.01E+02	2.43E+05	4.14E+01	1.52E+05	1.72E+00	3.09E+04	3.63E+01	2.23E-01	1.13E+02	1.70E-05	2.40E-08	1.87E+01	1.32E-02	0.00E+00	2.81E+01	1.66E-01	1.19E-01	6.82E-02	2.77E-08	2.54E-01	8.07E-04	7.97E-04	6.45E-11	7.54E-07	1.91E-05	6.50E+00	6.92E-06	1.06E-02	6.65E-07	1.02E-06	2.80E-06	6.24E-08	1.09E-09	1.93E-08	-1.03E-41	-2.97E-27	-1.63E-21	5.51E+00	0.00E+00	0.00E+00	4.96E-131	-1.03E-140	9.45E-07
6.28E-06	610.306	1.80E+19	0.00E+00	5.49E+00	5.73E+05	-4.19E-06	1.01E+02	2.43E+05	4.13E+01	1.52E+05	1.72E+00	3.09E+04	3.62E+01	2.23E-01	1.13E+02	1.69E-05	2.24E-08	1.86E+01	1.23E-02	0.00E+00	2.82E+01	1.66E-01	1.20E-01	6.88E-02	2.84E-08	2.57E-01	8.27E-04	8.18E-04	6.67E-11	7.66E-07	1.95E-05	6.41E+00	7.08E-06	1.06E-02	6.64E-07	1.04E-06	2.84E-06	6.48E-08	1.12E-09	1.98E-08	-3.90E-41	-1.12E-26	-3.27E-22	5.49E+00	0.00E+00	0.00E+00	4.27E-131	-4.13E-138	9.29E-07
6.36E-06	610.348	1.80E+19	0.00E+00	5.47E+00	5.73E+05	-4.19E-06	1.01E+02	2.43E+05	4.12E+01	1.52E+05	1.72E+00	3.09E+04	3.60E+01	2.22E-01	1.12E+02	1.68E-05	2.08E-08	1.86E+01	1.15E-02	0.00E+00	2.82E+01	1.66E-01	1.22E-01	6.93E-02	2.92E-08	2.61E-01	8.48E-04	8.40E-04	6.90E-11	7.79E-07	2.00E-05	6.32E+00	7.25E-06	1.07E-02	6.62E-07	1.05E-06	2.88E-06	6.73E-08	1.15E-09	2.03E-08	-9.87E-41	-2.87E-26	-1.49E-21	5.47E+00	0.00E+00	0.00E+00	4.05E-131	-2.38E-137	9.14E-07
6.44E-06	610.39	1.80E+19	0.00E+00	5.45E+00	5.73E+05	-4.19E-06	1.01E+02	2.43E+05	4.11E+01	1.52E+05	1.71E+00	3.09E+04	3.59E+01	2.22E-01	1.12E+02	1.68E-05	1.94E-08	1.86E+01	1.07E-02	0.00E+00	2.83E+01	1.66E-01	1.23E-01	6.99E-02	3.00E-08	2.64E-01	8.69E-04	8.63E-04	7.14E-11	7.91E-07	2.05E-05	6.23E+00	7.42E-06	1.08E-02	6.60E-07	1.06E-06	2.92E-06	6.99E-08	1.18E-09	2.08E-08	-2.05E-40	-5.99E-26	-1.94E-20	5.45E+00	0.00E+00	0.00E+00	4.00E-131	-6.15E-137	8.98E-07
6.53E-06	610.433	1.80E+19	0.00E+00	5.42E+00	5.73E+05	-4.19E-06	1.02E+02	2.43E+05	4.09E+01	1.52E+05	1.71E+00	3.09E+04	3.58E+01	2.22E-01	1.12E+02	1.67E-05	1.80E-08	1.86E+01	1.00E-02	0.00E+00	2.84E+01	1.66E-01	1.25E-01	7.05E-02	3.09E-08	2.68E-01	8.91E-04	8.87E-04	7.38E-11	8.05E-07	2.10E-05	6.15E+00	7.60E-06	1.08E-02	6.59E-07	1.08E-06	2.96E-06	7.26E-08	1.21E-09	2.13E-08	-3.60E-40	-1.08E-25	-8.01E-20	5.42E+00	0.00E+00	0.00E+00	3.99E-131	-1.09E-136	8.83E-07
6.62E-06	610.477	1.80E+19	0.00E+00	5.40E+00	5.73E+05	-4.19E-06	1.02E+02	2.43E+05	4.08E+01	1.52E+05	1.71E+00	3.09E+04	3.56E+01	2.21E-01	1.11E+02	1.66E-05	1.67E-08	1.86E+01	9.34E-03	0.00E+00	2.84E+01	1.66E-01	1.26E-01	7.10E-02	3.17E-08	2.71E-01	9.14E-04	9.11E-04	7.64E-11	8.18E-07	2.15E-05	6.06E+00	7.78E-06	1.09E-02	6.57E-07	1.10E-06	3.00E-06	7.55E-08	1.24E-09	2.19E-08	-5.27E-40	-1.69E-25	-2.23E-19	5.40E+00	0.00E+00	0.00E+00	3.99E-131	-1.42E-136	8.68E-07
6.71E-06	610.521	1.80E+19	0.00E+00	5.37E+00	5.73E+05	-4.19E-06	1.02E+02	2.43E+05	4.06E+01	1.52E+05	1.70E+00	3.09E+04	3.55E+01	2.21E-01	1.11E+02	1.65E-05	1.55E-08	1.85E+01	8.69E-03	0.00E+00	2.85E+01	1.66E-01	1.28E-01	7.16E-02	3.26E-08	2.75E-01	9.37E-04	9.36E-04	7.91E-11	8.32E-07	2.20E-05	5.97E+00	7.96E-06	1.09E-02	6.55E-07	1.11E-06	3.04E-06	7.85E-08	1.28E-09	2.25E-08	-6.21E-40	-2.31E-25	-5.01E-19	5.37E+00	0.00E+00	0.00E+00	3.99E-131	-1.21E-136	8.52E-07
6.81E-06	610.566	1.80E+19	0.00E+00	5.35E+00	5.73E+05	-4.19E-06	1.02E+02	2.43E+05	4.05E+01	1.52E+05	1.70E+00	3.09E+04	3.53E+01	2.20E-01	1.10E+02	1.64E-05	1.43E-08	1.85E+01	8.07E-03	0.00E+00	2.85E+01	1.66E-01	1.30E-01	7.22E-02	3.35E-08	2.78E-01	9.61E-04	9.61E-04	8.19E-11	8.46E-07	2.25E-05	5.88E+00	8.15E-06	1.10E-02	6.53E-07	1.13E-06	3.09E-06	8.16E-08	1.31E-09	2.30E-08	-5.04E-40	-2.68E-25	-9.84E-19	5.35E+00	0.00E+00	0.00E+00	3.99E-131	4.50E-138	8.37E-07
6.90E-06	610.612	1.80E+19	0.00E+00	5.33E+00	5.73E+05	-4.19E-06	1.02E+02	2.43E+05	4.04E+01	1.52E+05	1.69E+00	3.09E+04	3.52E+01	2.20E-01	1.10E+02	1.64E-05	1.32E-08	1.85E+01	7.49E-03	0.00E+00	2.86E+01	1.66E-01	1.32E-01	7.28E-02	3.45E-08	2.82E-01	9.85E-04	9.87E-04	8.47E-11	8.60E-07	2.31E-05	5.79E+00	8.34E-06	1.10E-02	6.52E-07	1.14E-06	3.13E-06	8.48E-08	1.35E-09	2.36E-08	-6.09E-41	-2.31E-25	-1.76E-18	5.33E+00	0.00E+00	0.00E+00	3.99E-131	-9.65E-137	8.22E-07
7.00E-06	610.659	1.80E+19	0.00E+00	5.30E+00	5.73E+05	-4.19E-06	1.02E+02	2.43E+05	4.02E+01	1.52E+05	1.69E+00	3.09E+04	3.50E+01	2.20E-01	1.10E+02	1.63E-05	1.21E-08	1.85E+01	6.93E-03	0.00E+00	2.87E+01	1.66E-01	1.33E-01	7.34E-02	3.55E-08	2.86E-01	1.01E-03	1.01E-03	8.78E-11	8.75E-07	2.37E-05	5.69E+00	8.54E-06	1.11E-02	6.50E-07	1.16E-06	3.18E-06	8.82E-08	1.38E-09	2.43E-08	-4.27E-40	-5.17E-26	-2.94E-18	5.30E+00	0.00E+00	0.00E+00	3.99E-131	-1.43E-135	8.06E-07
7.10E-06	610.707	1.80E+19	0.00E+00	5.27E+00	5.73E+05	-4.18E-06	1.02E+02	2.43E+05	4.01E+01	1.52E+05	1.69E+00	3.09E+04	3.49E+01	2.19E-01	1.09E+02	1.62E-05	1.12E-08	1.84E+01	6.41E-03	0.00E+00	2.87E+01	1.66E-01	1.35E-01	7.40E-02	3.65E-08	2.90E-01	1.04E-03	1.04E-03	9.09E-11	8.90E-07	2.43E-05	5.60E+00	8.75E-06	1.11E-02	6.48E-07	1.18E-06	3.22E-06	9.17E-08	1.42E-09	2.49E-08	-8.15E-46	-7.40E-29	-5.98E-22	5.27E+00	0.00E+00	0.00E+00	1.10E-131	4.75E-144	7.91E-07
7.20E-06	610.754	1.80E+19	0.00E+00	5.25E+00	5.73E+05	-4.18E-06	1.02E+02	2.43E+05	3.99E+01	1.52E+05	1.68E+00	3.09E+04	3.47E+01	2.19E-01	1.09E+02	1.61E-05	1.03E-08	1.84E+01	5.93E-03	0.00E+00	2.88E+01	1.66E-01	1.37E-01	7.46E-02	3.75E-08	2.94E-01	1.06E-03	1.07E-03	9.41E-11	9.05E-07	2.49E-05	5.51E+00	8.95E-06	1.12E-02	6.46E-07	1.19E-06	3.27E-06	9.53E-08	1.46E-09	2.55E-08	-1.05E-44	-1.02E-28	-1.81E-21	5.25E+00	0.00E+00	0.00E+00	4.92E-132	4.73E-144	7.76E-07
7.30E-06	610.802	1.80E+19	0.00E+00	5.22E+00	5.73E+05	-4.18E-06	1.03E+02	2.43E+05	3.98E+01	1.52E+05	1.68E+00	3.10E+04	3.46E+01	2.18E-01	1.08E+02	1.60E-05	9.42E-09	1.84E+01	5.49E-03	0.00E+00	2.89E+01	1.66E-01	1.39E-01	7.52E-02	3.86E-08	2.98E-01	1.09E-03	1.10E-03	9.74E-11	9.21E-07	2.55E-05	5.42E+00	9.16E-06	1.12E-02	6.44E-07	1.21E-06	3.31E-06	9.90E-08	1.50E-09	2.62E-08	2.60E-44	-1.05E-27	-2.65E-21	5.22E+00	0.00E+00	0.00E+00	3.59E-132	4.70E-144	7.61E-07
7.40E-06	610.849	1.80E+19	0.00E+00	5.20E+00	5.73E+05	-4.18E-06	1.03E+02	2.43E+05	3.96E+01	1.52E+05	1.67E+00	3.10E+04	3.45E+01	2.18E-01	1.08E+02	1.59E-05	8.66E-09	1.83E+01	5.08E-03	0.00E+00	2.89E+01	1.66E-01	1.40E-01	7.58E-02	3.97E-08	3.02E-01	1.12E-03	1.13E-03	1.01E-10	9.36E-07	2.61E-05	5.33E+00	9.37E-06	1.13E-02	6.43E-07	1.23E-06	3.36E-06	1.03E-07	1.54E-09	2.69E-08	-6.74E-42	-1.13E-26	-2.08E-21	5.20E+00	0.00E+00	0.00E+00	3.30E-132	4.68E-144	7.47E-07
7.50E-06	610.896	1.80E+19	0.00E+00	5.18E+00	5.73E+05	-4.18E-06	1.03E+02	2.43E+05	3.95E+01	1.52E+05	1.67E+00	3.10E+04	3.43E+01	2.17E-01	1.07E+02	1.59E-05	7.95E-09	1.83E+01	4.70E-03	0.00E+00	2.90E+01	1.66E-01	1.42E-01	7.64E-02	4.08E-08	3.05E-01	1.15E-03	1.16E-03	1.04E-10	9.51E-07	2.67E-05	5.25E+00	9.58E-06	1.13E-02	6.41E-07	1.25E-06	3.41E-06	1.07E-07	1.58E-09	2.75E-08	-1.80E-41	-4.05E-26	5.98E-23	5.18E+00	0.00E+00	0.00E+00	3.20E-132	4.66E-144	7.33E-07
7.60E-06	610.943	1.80E+19	0.00E+00	5.15E+00	5.73E+05	-4.18E-06	1.03E+02	2.43E+05	3.93E+01	1.52E+05	1.67E+00	3.10E+04	3.42E+01	2.17E-01	1.07E+02	1.58E-05	7.31E-09	1.83E+01	4.35E-03	0.00E+00	2.90E+01	1.66E-01	1.44E-01	7.70E-02	4.19E-08	3.09E-01	1.17E-03	1.19E-03	1.08E-10	9.66E-07	2.74E-05	5.16E+00	9.79E-06	1.14E-02	6.39E-07	1.26E-06	3.45E-06	1.11E-07	1.62E-09	2.82E-08	-3.04E-41	-9.93E-26	-8.80E-21	5.15E+00	0.00E+00	0.00E+00	3.20E-132	4.64E-144	7.19E-07
7.70E-06	610.99	1.80E+19	0.00E+00	5.13E+00	5.73E+05	-4.18E-06	1.03E+02	2.43E+05	3.92E+01	1.52E+05	1.66E+00	3.10E+04	3.40E+01	2.17E-01	1.07E+02	1.57E-05	6.72E-09	1.83E+01	4.03E-03	0.00E+00	2.91E+01	1.66E-01	1.45E-01	7.75E-02	4.30E-08	3.13E-01	1.20E-03	1.22E-03	1.11E-10	9.82E-07	2.80E-05	5.08E+00	1.00E-05	1.14E-02	6.37E-07	1.28E-06	3.50E-06	1.15E-07	1.66E-09	2.89E-08	-4.88E-41	-1.99E-25	-6.08E-20	5.13E+00	0.00E+00	0.00E+00	3.20E-132	4.62E-144	7.06E-07
7.80E-06	611.036	1.80E+19	0.00E+00	5.10E+00	5.73E+05	-4.18E-06	1.03E+02	2.43E+05	3.91E+01	1.52E+05	1.66E+00	3.10E+04	3.39E+01	2.16E-01	1.06E+02	1.56E-05	6.17E-09	1.82E+01	3.74E-03	0.00E+00	2.91E+01	1.66E-01	1.47E-01	7.81E-02	4.41E-08	3.17E-01	1.23E-03	1.25E-03	1.15E-10	9.97E-07	2.86E-05	5.00E+00	1.02E-05	1.15E-02	6.35E-07	1.30E-06	3.54E-06	1.19E-07	1.70E-09	2.96E-08	-8.40E-41	-3.48E-25	-2.07E-19	5.10E+00	0.00E+00	0.00E+00	3.19E-132	4.59E-144	6.93E-07
7.90E-06	611.082	1.80E+19	0.00E+00	5.08E+00	5.73E+05	-4.18E-06	1.03E+02	2.43E+05	3.89E+01	1.52E+05	1.66E+00	3.10E+04	3.37E+01	2.16E-01	1.06E+02	1.55E-05	5.67E-09	1.82E+01	3.47E-03	0.00E+00	2.92E+01	1.66E-01	1.49E-01	7.87E-02	4.53E-08	3.21E-01	1.26E-03	1.27E-03	1.18E-10	1.01E-06	2.93E-05	4.92E+00	1.04E-05	1.15E-02	6.34E-07	1.32E-06	3.59E-06	1.23E-07	1.74E-09	3.03E-08	-1.51E-40	-5.51E-25	-5.17E-19	5.08E+00	0.00E+00	0.00E+00	3.19E-132	4.57E-144	6.80E-07
8.00E-06	611.128	1.80E+19	0.00E+00	5.06E+00	5.73E+05	-4.18E-06	1.03E+02	2.43E+05	3.88E+01	1.52E+05	1.65E+00	3.10E+04	3.36E+01	2.15E-01	1.05E+02	1.54E-05	5.21E-09	1.82E+01	3.22E-03	0.00E+00	2.92E+01	1.66E-01	1.51E-01	7.92E-02	4.65E-08	3.25E-01	1.29E-03	1.30E-03	1.22E-10	1.03E-06	2.99E-05	4.84E+00	1.06E-05	1.16E-02	6.32E-07	1.33E-06	3.63E-06	1.27E-07	1.78E-09	3.10E-08	-2.68E-40	-8.07E-25	-1.08E-18	5.06E+00	0.00E+00	0.00E+00	3.20E-132	4.55E-144	6.68E-07
8.10E-06	611.174	1.80E+19	0.00E+00	5.03E+00	5.73E+05	-4.18E-06	1.03E+02	2.43E+05	3.87E+01	1.52E+05	1.65E+00	3.10E+04	3.34E+01	2.15E-01	1.05E+02	1.54E-05	4.79E-09	1.81E+01	2.99E-03	0.00E+00	2.93E+01	1.66E-01	1.52E-01	7.98E-02	4.77E-08	3.28E-01	1.31E-03	1.33E-03	1.25E-10	1.04E-06	3.06E-05	4.76E+00	1.09E-05	1.16E-02	6.30E-07	1.35E-06	3.68E-06	1.31E-07	1.82E-09	3.17E-08	-4.52E-40	-1.10E-24	-1.99E-18	5.03E+00	0.00E+00	0.00E+00	3.20E-132	4.53E-144	6.56E-07
8.20E-06	611.22	1.80E+19	0.00E+00	5.01E+00	5.73E+05	-4.18E-06	1.04E+02	2.43E+05	3.85E+01	1.52E+05	1.64E+00	3.10E+04	3.33E+01	2.15E-01	1.04E+02	1.53E-05	4.40E-09	1.81E+01	2.77E-03	0.00E+00	2.93E+01	1.66E-01	1.54E-01	8.03E-02	4.89E-08	3.32E-01	1.34E-03	1.36E-03	1.29E-10	1.06E-06	3.13E-05	4.68E+00	1.11E-05	1.16E-02	6.28E-07	1.37E-06	3.72E-06	1.36E-07	1.86E-09	3.24E-08	-1.83E-45	-5.02E-29	-8.86E-24	5.01E+00	0.00E+00	0.00E+00	9.07E-133	-2.18E-141	6.44E-07
8.30E-06	611.265	1.80E+19	0.00E+00	4.99E+00	5.73E+05	-4.18E-06	1.04E+02	2.43E+05	3.84E+01	1.52E+05	1.64E+00	3.10E+04	3.32E+01	2.14E-01	1.04E+02	1.52E-05	4.04E-09	1.81E+01	2.58E-03	0.00E+00	2.94E+01	1.66E-01	1.56E-01	8.09E-02	5.01E-08	3.36E-01	1.37E-03	1.39E-03	1.33E-10	1.07E-06	3.19E-05	4.60E+00	1.13E-05	1.17E-02	6.27E-07	1.39E-06	3.77E-06	1.40E-07	1.91E-09	3.31E-08	-2.57E-44	-1.99E-28	-5.08E-23	4.99E+00	0.00E+00	0.00E+00	4.10E-133	-8.51E-141	6.32E-07
8.40E-06	611.31	1.80E+19	0.00E+00	4.96E+00	5.73E+05	-4.18E-06	1.04E+02	2.43E+05	3.82E+01	1.52E+05	1.64E+00	3.10E+04	3.30E+01	2.14E-01	1.04E+02	1.51E-05	3.71E-09	1.81E+01	2.40E-03	0.00E+00	2.94E+01	1.66E-01	1.57E-01	8.14E-02	5.13E-08	3.40E-01	1.40E-03	1.42E-03	1.37E-10	1.09E-06	3.26E-05	4.53E+00	1.15E-05	1.17E-02	6.25E-07	1.40E-06	3.81E-06	1.44E-07	1.95E-09	3.38E-08	-9.64E-44	-3.42E-28	-1.15E-22	4.96E+00	0.00E+00	0.00E+00	2.92E-133	-1.39E-140	6.21E-07
8.50E-06	611.355	1.80E+19	0.00E+00	4.94E+00	5.74E+05	-4.18E-06	1.04E+02	2.43E+05	3.81E+01	1.52E+05	1.63E+00	3.10E+04	3.29E+01	2.13E-01	1.03E+02	1.51E-05	3.41E-09	1.80E+01	2.23E-03	0.00E+00	2.95E+01	1.66E-01	1.59E-01	8.19E-02	5.25E-08	3.44E-01	1.43E-03	1.46E-03	1.41E-10	1.10E-06	3.33E-05	4.46E+00	1.17E-05	1.17E-02	6.23E-07	1.42E-06	3.86E-06	1.49E-07	1.99E-09	3.45E-08	-2.23E-43	-3.61E-28	-1.88E-22	4.94E+00	0.00E+00	0.00E+00	2.60E-133	-1.29E-140	6.10E-07
8.60E-06	611.4	1.80E+19	0.00E+00	4.92E+00	5.73E+05	-4.18E-06	1.04E+02	2.43E+05	3.80E+01	1.52E+05	1.63E+00	3.10E+04	3.28E+01	2.13E-01	1.03E+02	1.50E-05	3.14E-09	1.80E+01	2.08E-03	0.00E+00	2.95E+01	1.66E-01	1.60E-01	8.24E-02	5.38E-08	3.47E-01	1.46E-03	1.49E-03	1.45E-10	1.12E-06	3.40E-05	4.39E+00	1.19E-05	1.18E-02	6.22E-07	1.44E-06	3.90E-06	1.54E-07	2.03E-09	3.53E-08	-3.94E-43	-1.34E-28	-2.51E-22	4.92E+00	0.00E+00	0.00E+00	2.52E-133	-2.54E-141	5.99E-07
8.70E-06	611.445	1.80E+19	0.00E+00	4.90E+00	5.74E+05	-4.18E-06	1.04E+02	2.43E+05	3.78E+01	1.52E+05	1.62E+00	3.10E+04	3.26E+01	2.13E-01	1.02E+02	1.49E-05	2.88E-09	1.80E+01	1.94E-03	0.00E+00	2.96E+01	1.66E-01	1.62E-01	8.30E-02	5.51E-08	3.51E-01	1.49E-03	1.52E-03	1.49E-10	1.14E-06	3.47E-05	4.32E+00	1.21E-05	1.18E-02	6.20E-07	1.45E-06	3.95E-06	1.58E-07	2.07E-09	3.60E-08	-5.88E-43	1.25E-29	-2.90E-22	4.90E+00	0.00E+00	0.00E+00	2.50E-133	-2.95E-141	5.88E-07
8.80E-06	611.489	1.80E+19	0.00E+00	4.88E+00	5.74E+05	-4.18E-06	1.04E+02	2.43E+05	3.77E+01	1.52E+05	1.62E+00	3.10E+04	3.25E+01	2.12E-01	1.02E+02	1.48E-05	2.65E-09	1.79E+01	1.80E-03	0.00E+00	2.96E+01	1.66E-01	1.64E-01	8.35E-02	5.64E-08	3.55E-01	1.52E-03	1.55E-03	1.53E-10	1.15E-06	3.54E-05	4.25E+00	1.24E-05	1.18E-02	6.18E-07	1.47E-06	3.99E-06	1.63E-07	2.11E-09	3.67E-08	-7.78E-43	-2.08E-27	-2.87E-22	4.88E+00	0.00E+00	0.00E+00	2.49E-133	-5.72E-140	5.78E-07
8.90E-06	611.533	1.80E+19	0.00E+00	4.85E+00	5.74E+05	-4.18E-06	1.04E+02	2.43E+05	3.76E+01	1.52E+05	1.62E+00	3.10E+04	3.24E+01	2.12E-01	1.02E+02	1.47E-05	2.43E-09	1.79E+01	1.68E-03	0.00E+00	2.97E+01	1.66E-01	1.65E-01	8.40E-02	5.77E-08	3.59E-01	1.55E-03	1.58E-03	1.57E-10	1.17E-06	3.61E-05	4.18E+00	1.26E-05	1.19E-02	6.17E-07	1.49E-06	4.03E-06	1.68E-07	2.16E-09	3.75E-08	-9.17E-43	-1.02E-26	-2.26E-22	4.85E+00	0.00E+00	0.00E+00	2.49E-133	-2.30E-139	5.68E-07
9.00E-06	611.577	1.80E+19	0.00E+00	4.83E+00	5.74E+05	-4.18E-06	1.05E+02	2.43E+05	3.75E+01	1.52E+05	1.61E+00	3.10E+04	3.22E+01	2.12E-01	1.01E+02	1.47E-05	2.24E-09	1.79E+01	1.57E-03	0.00E+00	2.97E+01	1.66E-01	1.67E-01	8.45E-02	5.90E-08	3.62E-01	1.58E-03	1.61E-03	1.61E-10	1.18E-06	3.68E-05	4.11E+00	1.28E-05	1.19E-02	6.15E-07	1.51E-06	4.08E-06	1.73E-07	2.20E-09	3.82E-08	-9.04E-43	-2.97E-26	-9.23E-23	4.83E+00	0.00E+00	0.00E+00	2.49E-133	-6.05E-139	5.58E-07
9.10E-06	611.621	1.80E+19	0.00E+00	4.81E+00	5.74E+05	-4.18E-06	1.05E+02	2.43E+05	3.73E+01	1.52E+05	1.61E+00	3.10E+04	3.21E+01	2.11E-01	1.01E+02	1.46E-05	2.06E-09	1.79E+01	1.47E-03	0.00E+00	2.98E+01	1.67E-01	1.68E-01	8.50E-02	6.03E-08	3.66E-01	1.61E-03	1.64E-03	1.65E-10	1.20E-06	3.75E-05	4.04E+00	1.30E-05	1.19E-02	6.14E-07	1.52E-06	4.12E-06	1.78E-07	2.24E-09	3.90E-08	-6.63E-43	-6.75E-26	2.29E-23	4.81E+00	0.00E+00	0.00E+00	2.49E-133	-1.28E-138	5.48E-07
9.20E-06	611.665	1.80E+19	0.00E+00	4.79E+00	5.74E+05	-4.18E-06	1.05E+02	2.43E+05	3.72E+01	1.52E+05	1.61E+00	3.10E+04	3.20E+01	2.11E-01	1.00E+02	1.45E-05	1.89E-09	1.78E+01	1.38E-03	0.00E+00	2.98E+01	1.67E-01	1.70E-01	8.55E-02	6.17E-08	3.70E-01	1.64E-03	1.67E-03	1.69E-10	1.21E-06	3.82E-05	3.98E+00	1.32E-05	1.19E-02	6.12E-07	1.54E-06	4.16E-06	1.83E-07	2.28E-09	3.98E-08	-3.95E-43	-1.32E-25	-2.31E-22	4.79E+00	0.00E+00	0.00E+00	2.49E-133	-2.38E-138	5.39E-07
9.30E-06	611.708	1.80E+19	0.00E+00	4.77E+00	5.74E+05	-4.18E-06	1.05E+02	2.43E+05	3.71E+01	1.52E+05	1.60E+00	3.11E+04	3.19E+01	2.10E-01	1.00E+02	1.44E-05	1.74E-09	1.78E+01	1.29E-03	0.00E+00	2.99E+01	1.67E-01	1.72E-01	8.59E-02	6.31E-08	3.74E-01	1.67E-03	1.70E-03	1.73E-10	1.23E-06	3.89E-05	3.92E+00	1.35E-05	1.20E-02	6.10E-07	1.56E-06	4.21E-06	1.88E-07	2.33E-09	4.05E-08	-5.59E-43	-2.32E-25	-1.47E-21	4.77E+00	0.00E+00	0.00E+00	2.49E-133	-4.00E-138	5.30E-07
9.40E-06	611.751	1.80E+19	0.00E+00	4.75E+00	5.74E+05	-4.19E-06	1.05E+02	2.43E+05	3.70E+01	1.52E+05	1.60E+00	3.11E+04	3.17E+01	2.10E-01	9.97E+01	1.44E-05	1.60E-09	1.78E+01	1.21E-03	0.00E+00	2.99E+01	1.67E-01	1.73E-01	8.64E-02	6.44E-08	3.77E-01	1.70E-03	1.73E-03	1.77E-10	1.24E-06	3.96E-05	3.85E+00	1.37E-05	1.20E-02	6.09E-07	1.57E-06	4.25E-06	1.93E-07	2.37E-09	4.13E-08	-2.48E-46	-8.03E-30	-1.90E-22	4.75E+00	0.00E+00	0.00E+00	7.38E-134	7.14E-147	5.20E-07
9.50E-06	611.794	1.80E+19	0.00E+00	4.73E+00	5.74E+05	-4.19E-06	1.05E+02	2.43E+05	3.68E+01	1.52E+05	1.59E+00	3.11E+04	3.16E+01	2.10E-01	9.93E+01	1.43E-05	1.47E-09	1.78E+01	1.14E-03	0.00E+00	2.99E+01	1.67E-01	1.75E-01	8.69E-02	6.58E-08	3.81E-01	1.73E-03	1.76E-03	1.82E-10	1.26E-06	4.04E-05	3.79E+00	1.39E-05	1.20E-02	6.07E-07	1.59E-06	4.29E-06	1.98E-07	2.41E-09	4.21E-08	-1.42E-44	-2.08E-30	-6.30E-22	4.73E+00	0.00E+00	0.00E+00	3.28E-134	7.11E-147	5.12E-07
9.60E-06	611.837	1.80E+19	0.00E+00	4.71E+00	5.74E+05	-4.19E-06	1.05E+02	2.43E+05	3.67E+01	1.52E+05	1.59E+00	3.11E+04	3.15E+01	2.09E-01	9.89E+01	1.42E-05	1.35E-09	1.77E+01	1.07E-03	0.00E+00	3.00E+01	1.67E-01	1.76E-01	8.74E-02	6.72E-08	3.85E-01	1.76E-03	1.79E-03	1.86E-10	1.27E-06	4.11E-05	3.73E+00	1.41E-05	1.20E-02	6.06E-07	1.61E-06	4.33E-06	2.03E-07	2.45E-09	4.29E-08	-1.01E-44	-4.16E-29	-1.20E-21	4.71E+00	0.00E+00	0.00E+00	2.24E-134	7.08E-147	5.03E-07
9.70E-06	611.88	1.80E+19	0.00E+00	4.69E+00	5.74E+05	-4.19E-06	1.05E+02	2.43E+05	3.66E+01	1.52E+05	1.59E+00	3.11E+04	3.13E+01	2.09E-01	9.86E+01	1.41E-05	1.24E-09	1.77E+01	1.01E-03	0.00E+00	3.00E+01	1.67E-01	1.78E-01	8.78E-02	6.87E-08	3.88E-01	1.79E-03	1.83E-03	1.90E-10	1.29E-06	4.18E-05	3.67E+00	1.43E-05	1.20E-02	6.04E-07	1.63E-06	4.38E-06	2.09E-07	2.50E-09	4.36E-08	-3.95E-43	-3.43E-28	-1.77E-21	4.69E+00	0.00E+00	0.00E+00	1.96E-134	7.05E-147	4.94E-07
9.80E-06	611.923	1.80E+19	0.00E+00	4.67E+00	5.74E+05	-4.19E-06	1.05E+02	2.43E+05	3.65E+01	1.52E+05	1.58E+00	3.11E+04	3.12E+01	2.09E-01	9.82E+01	1.41E-05	1.14E-09	1.77E+01	9.48E-04	0.00E+00	3.00E+01	1.67E-01	1.79E-01	8.83E-02	7.01E-08	3.92E-01	1.82E-03	1.86E-03	1.95E-10	1.30E-06	4.26E-05	3.61E+00	1.45E-05	1.21E-02	6.03E-07	1.64E-06	4.42E-06	2.14E-07	2.54E-09	4.44E-08	-1.73E-42	-1.10E-27	-2.17E-21	4.67E+00	0.00E+00	0.00E+00	1.88E-134	7.02E-147	4.86E-07
9.90E-06	611.965	1.80E+19	0.00E+00	4.65E+00	5.74E+05	-4.19E-06	1.05E+02	2.43E+05	3.63E+01	1.52E+05	1.58E+00	3.11E+04	3.11E+01	2.08E-01	9.78E+01	1.40E-05	1.05E-09	1.76E+01	8.94E-04	0.00E+00	3.01E+01	1.67E-01	1.81E-01	8.87E-02	7.16E-08	3.95E-01	1.86E-03	1.89E-03	1.99E-10	1.32E-06	4.33E-05	3.55E+00	1.48E-05	1.21E-02	6.01E-07	1.66E-06	4.46E-06	2.20E-07	2.58E-09	4.52E-08	-4.38E-42	-2.49E-27	-2.25E-21	4.65E+00	0.00E+00	0.00E+00	1.85E-134	6.99E-147	4.78E-07
1.00E-05	612.007	1.80E+19	0.00E+00	4.63E+00	5.74E+05	-4.19E-06	1.06E+02	2.43E+05	3.62E+01	1.52E+05	1.58E+00	3.11E+04	3.10E+01	2.08E-01	9.75E+01	1.39E-05	9.62E-10	1.76E+01	8.45E-04	0.00E+00	3.01E+01	1.67E-01	1.82E-01	8.92E-02	7.30E-08	3.99E-01	1.89E-03	1.92E-03	2.04E-10	1.33E-06	4.41E-05	3.50E+00	1.50E-05	1.21E-02	6.00E-07	1.68E-06	4.50E-06	2.25E-07	2.62E-09	4.60E-08	-8.47E-42	-4.65E-27	-1.85E-21	4.63E+00	0.00E+00	0.00E+00	1.84E-134	6.96E-147	4.70E-07
1.01E-05	612.049	1.80E+19	0.00E+00	4.61E+00	5.74E+05	-4.19E-06	1.06E+02	2.43E+05	3.61E+01	1.52E+05	1.57E+00	3.11E+04	3.09E+01	2.08E-01	9.71E+01	1.39E-05	8.84E-10	1.76E+01	7.99E-04	0.00E+00	3.02E+01	1.67E-01	1.84E-01	8.96E-02	7.45E-08	4.03E-01	1.92E-03	1.95E-03	2.08E-10	1.35E-06	4.48E-05	3.44E+00	1.52E-05	1.21E-02	5.98E-07	1.69E-06	4.54E-06	2.31E-07	2.67E-09	4.68E-08	-1.37E-41	-7.68E-27	-7.99E-22	4.61E+00	0.00E+00	0.00E+00	1.84E-134	6.93E-147	4.62E-07
1.02E-05	612.091	1.80E+19	0.00E+00	4.59E+00	5.74E+05	-4.19E-06	1.06E+02	2.43E+05	3.60E+01	1.52E+05	1.57E+00	3.11E+04	3.07E+01	2.07E-01	9.67E+01	1.38E-05	8.13E-10	1.76E+01	7.57E-04	0.00E+00	3.02E+01	1.67E-01	1.85E-01	9.00E-02	7.60E-08	4.06E-01	1.95E-03	1.98E-03	2.13E-10	1.36E-06	4.56E-05	3.39E+00	1.54E-05	1.21E-02	5.97E-07	1.71E-06	4.58E-06	2.36E-07	2.71E-09	4.76E-08	-1.98E-41	-1.18E-26	1.17E-22	4.59E+00	0.00E+00	0.00E+00	1.85E-134	6.90E-147	4.54E-07
1.03E-05	612.133	1.80E+19	0.00E+00	4.57E+00	5.74E+05	-4.19E-06	1.06E+02	2.43E+05	3.59E+01	1.52E+05	1.57E+00	3.11E+04	3.06E+01	2.07E-01	9.64E+01	1.37E-05	7.47E-10	1.75E+01	7.18E-04	0.00E+00	3.02E+01	1.67E-01	1.87E-01	9.05E-02	7.75E-08	4.10E-01	1.98E-03	2.01E-03	2.17E-10	1.38E-06	4.64E-05	3.33E+00	1.56E-05	1.21E-02	5.95E-07	1.73E-06	4.63E-06	2.42E-07	2.75E-09	4.85E-08	-2.65E-41	-1.79E-26	-2.46E-21	4.57E+00	0.00E+00	0.00E+00	1.86E-134	6.88E-147	4.47E-07
1.04E-05	612.174	1.80E+19	0.00E+00	4.55E+00	5.74E+05	-4.19E-06	1.06E+02	2.43E+05	3.57E+01	1.52E+05	1.56E+00	3.11E+04	3.05E+01	2.06E-01	9.60E+01	1.37E-05	6.87E-10	1.75E+01	6.82E-04	0.00E+00	3.03E+01	1.67E-01	1.88E-01	9.09E-02	7.91E-08	4.13E-01	2.01E-03	2.05E-03	2.22E-10	1.39E-06	4.71E-05	3.28E+00	1.59E-05	1.22E-02	5.94E-07	1.74E-06	4.67E-06	2.48E-07	2.80E-09	4.93E-08	-3.35E-41	-2.69E-26	-1.36E-20	4.55E+00	0.00E+00	0.00E+00	1.86E-134	6.85E-147	4.40E-07
1.05E-05	612.215	1.80E+19	0.00E+00	4.53E+00	5.74E+05	-4.19E-06	1.06E+02	2.43E+05	3.56E+01	1.52E+05	1.56E+00	3.11E+04	3.04E+01	2.06E-01	9.56E+01	1.36E-05	6.31E-10	1.75E+01	6.49E-04	0.00E+00	3.03E+01	1.67E-01	1.90E-01	9.13E-02	8.06E-08	4.17E-01	2.05E-03	2.08E-03	2.26E-10	1.41E-06	4.79E-05	3.23E+00	1.61E-05	1.22E-02	5.92E-07	1.76E-06	4.71E-06	2.53E-07	2.84E-09	5.01E-08	-4.07E-41	-4.01E-26	-4.04E-20	4.53E+00	0.00E+00	0.00E+00	1.86E-134	6.82E-147	4.32E-07
1.06E-05	612.257	1.80E+19	0.00E+00	4.52E+00	5.74E+05	-4.19E-06	1.06E+02	2.43E+05	3.55E+01	1.52E+05	1.55E+00	3.11E+04	3.03E+01	2.06E-01	9.53E+01	1.35E-05	5.80E-10	1.74E+01	6.18E-04	0.00E+00	3.03E+01	1.67E-01	1.91E-01	9.17E-02	8.22E-08	4.20E-01	2.08E-03	2.11E-03	2.31E-10	1.42E-06	4.87E-05	3.17E+00	1.63E-05	1.22E-02	5.91E-07	1.78E-06	4.75E-06	2.59E-07	2.88E-09	5.09E-08	-3.53E-45	-1.15E-28	-5.51E-22	4.52E+00	0.00E+00	0.00E+00	5.73E-135	-3.47E-144	4.25E-07
1.07E-05	612.298	1.80E+19	0.00E+00	4.50E+00	5.74E+05	-4.19E-06	1.06E+02	2.43E+05	3.54E+01	1.52E+05	1.55E+00	3.11E+04	3.02E+01	2.05E-01	9.49E+01	1.34E-05	5.33E-10	1.74E+01	5.90E-04	0.00E+00	3.04E+01	1.67E-01	1.92E-01	9.21E-02	8.38E-08	4.24E-01	2.11E-03	2.14E-03	2.36E-10	1.44E-06	4.95E-05	3.12E+00	1.65E-05	1.22E-02	5.89E-07	1.79E-06	4.79E-06	2.65E-07	2.92E-09	5.17E-08	-3.47E-44	-2.55E-28	-2.10E-21	4.50E+00	0.00E+00	0.00E+00	2.55E-135	-1.55E-143	4.19E-07
1.08E-05	612.338	1.80E+19	0.00E+00	4.48E+00	5.74E+05	-4.19E-06	1.06E+02	2.43E+05	3.53E+01	1.52E+05	1.55E+00	3.11E+04	3.00E+01	2.05E-01	9.46E+01	1.34E-05	4.90E-10	1.74E+01	5.63E-04	0.00E+00	3.04E+01	1.67E-01	1.94E-01	9.25E-02	8.54E-08	4.27E-01	2.14E-03	2.17E-03	2.40E-10	1.45E-06	5.03E-05	3.07E+00	1.67E-05	1.22E-02	5.88E-07	1.81E-06	4.83E-06	2.71E-07	2.97E-09	5.26E-08	-6.36E-43	-2.86E-29	-4.31E-21	4.48E+00	0.00E+00	0.00E+00	1.77E-135	-3.03E-143	4.12E-07
1.09E-05	612.379	1.80E+19	0.00E+00	4.46E+00	5.74E+05	-4.19E-06	1.06E+02	2.43E+05	3.52E+01	1.52E+05	1.54E+00	3.11E+04	2.99E+01	2.05E-01	9.42E+01	1.33E-05	4.50E-10	1.74E+01	5.39E-04	0.00E+00	3.04E+01	1.67E-01	1.95E-01	9.29E-02	8.70E-08	4.31E-01	2.18E-03	2.20E-03	2.45E-10	1.47E-06	5.10E-05	3.02E+00	1.70E-05	1.22E-02	5.86E-07	1.82E-06	4.87E-06	2.77E-07	3.01E-09	5.34E-08	-1.71E-42	-3.08E-28	-6.77E-21	4.46E+00	0.00E+00	0.00E+00	1.47E-135	-4.09E-143	4.05E-07
1.10E-05	612.42	1.80E+19	0.00E+00	4.44E+00	5.74E+05	-4.19E-06	1.07E+02	2.43E+05	3.51E+01	1.52E+05	1.54E+00	3.11E+04	2.98E+01	2.04E-01	9.39E+01	1.32E-05	4.14E-10	1.73E+01	5.17E-04	0.00E+00	3.04E+01	1.67E-01	1.97E-01	9.33E-02	8.86E-08	4.34E-01	2.21E-03	2.23E-03	2.50E-10	1.48E-06	5.18E-05	2.98E+00	1.72E-05	1.22E-02	5.85E-07	1.84E-06	4.91E-06	2.83E-07	3.05E-09	5.43E-08	-2.81E-42	-2.40E-27	-9.06E-21	4.44E+00	0.00E+00	0.00E+00	1.35E-135	-4.02E-143	3.99E-07
1.11E-05	612.46	1.80E+19	0.00E+00	4.43E+00	5.74E+05	-4.19E-06	1.07E+02	2.43E+05	3.49E+01	1.52E+05	1.54E+00	3.11E+04	2.97E+01	2.04E-01	9.35E+01	1.32E-05	3.81E-10	1.73E+01	4.96E-04	0.00E+00	3.05E+01	1.67E-01	1.98E-01	9.37E-02	9.02E-08	4.38E-01	2.24E-03	2.26E-03	2.55E-10	1.50E-06	5.26E-05	2.93E+00	1.74E-05	1.22E-02	5.83E-07	1.86E-06	4.95E-06	2.89E-07	3.09E-09	5.51E-08	-3.43E-42	-7.56E-27	-1.08E-20	4.43E+00	0.00E+00	0.00E+00	1.32E-135	-2.24E-143	3.92E-07
1.12E-05	612.5	1.80E+19	0.00E+00	4.41E+00	5.74E+05	-4.19E-06	1.07E+02	2.43E+05	3.48E+01	1.52E+05	1.53E+00	3.11E+04	2.96E+01	2.04E-01	9.32E+01	1.31E-05	3.50E-10	1.73E+01	4.77E-04	0.00E+00	3.05E+01	1.67E-01	1.99E-01	9.41E-02	9.19E-08	4.41E-01	2.27E-03	2.30E-03	2.59E-10	1.51E-06	5.34E-05	2.88E+00	1.76E-05	1.22E-02	5.82E-07	1.87E-06	4.98E-06	2.95E-07	3.13E-09	5.59E-08	-3.07E-42	-1.70E-26	-1.14E-20	4.41E+00	0.00E+00	0.00E+00	1.32E-135	5.84E-144	3.86E-07
1.13E-05	612.54	1.80E+19	0.00E+00	4.39E+00	5.74E+05	-4.19E-06	1.07E+02	2.43E+05	3.47E+01	1.52E+05	1.53E+00	3.11E+04	2.95E+01	2.03E-01	9.29E+01	1.30E-05	3.22E-10	1.72E+01	4.59E-04	0.00E+00	3.05E+01	1.67E-01	2.01E-01	9.45E-02	9.35E-08	4.45E-01	2.31E-03	2.33E-03	2.64E-10	1.53E-06	5.42E-05	2.84E+00	1.78E-05	1.22E-02	5.81E-07	1.89E-06	5.02E-06	3.01E-07	3.18E-09	5.68E-08	-1.31E-42	-3.19E-26	-1.06E-20	4.39E+00	0.00E+00	0.00E+00	1.31E-135	-3.99E-144	3.80E-07
1.14E-05	612.58	1.80E+19	0.00E+00	4.37E+00	5.74E+05	-4.19E-06	1.07E+02	2.43E+05	3.46E+01	1.52E+05	1.53E+00	3.12E+04	2.94E+01	2.03E-01	9.25E+01	1.30E-05	2.96E-10	1.72E+01	4.42E-04	0.00E+00	3.06E+01	1.67E-01	2.02E-01	9.49E-02	9.52E-08	4.48E-01	2.34E-03	2.36E-03	2.69E-10	1.54E-06	5.51E-05	2.79E+00	1.80E-05	1.22E-02	5.79E-07	1.91E-06	5.06E-06	3.08E-07	3.22E-09	5.77E-08	-6.84E-45	-5.35E-26	-7.94E-21	4.37E+00	0.00E+00	0.00E+00	1.31E-135	-1.14E-142	3.74E-07
1.15E-05	612.62	1.80E+19	0.00E+00	4.36E+00	5.74E+05	-4.19E-06	1.07E+02	2.43E+05	3.45E+01	1.52E+05	1.52E+00	3.12E+04	2.93E+01	2.03E-01	9.22E+01	1.29E-05	2.72E-10	1.72E+01	4.27E-04	0.00E+00	3.06E+01	1.67E-01	2.03E-01	9.52E-02	9.69E-08	4.52E-01	2.37E-03	2.39E-03	2.74E-10	1.56E-06	5.59E-05	2.75E+00	1.83E-05	1.22E-02	5.78E-07	1.92E-06	5.10E-06	3.14E-07	3.26E-09	5.85E-08	-2.21E-42	-8.29E-26	-2.95E-21	4.36E+00	0.00E+00	0.00E+00	1.30E-135	-4.09E-142	3.68E-07
1.16E-05	612.659	1.80E+19	0.00E+00	4.34E+00	5.74E+05	-4.19E-06	1.07E+02	2.43E+05	3.44E+01	1.52E+05	1.52E+00	3.12E+04	2.92E+01	2.02E-01	9.18E+01	1.29E-05	2.50E-10	1.72E+01	4.13E-04	0.00E+00	3.06E+01	1.67E-01	2.05E-01	9.56E-02	9.86E-08	4.55E-01	2.41E-03	2.42E-03	2.79E-10	1.57E-06	5.67E-05	2.70E+00	1.85E-05	1.22E-02	5.76E-07	1.94E-06	5.14E-06	3.20E-07	3.30E-09	5.94E-08	-1.58E-41	-1.22E-25	1.12E-21	4.34E+00	0.00E+00	0.00E+00	1.30E-135	-9.90E-142	3.63E-07
1.17E-05	612.699	1.80E+19	0.00E+00	4.32E+00	5.74E+05	-4.19E-06	1.07E+02	2.43E+05	3.43E+01	1.52E+05	1.52E+00	3.12E+04	2.90E+01	2.02E-01	9.15E+01	1.28E-05	2.30E-10	1.71E+01	3.99E-04	0.00E+00	3.06E+01	1.67E-01	2.06E-01	9.60E-02	1.00E-07	4.59E-01	2.44E-03	2.45E-03	2.84E-10	1.59E-06	5.75E-05	2.66E+00	1.87E-05	1.22E-02	5.75E-07	1.95E-06	5.18E-06	3.27E-07	3.34E-09	6.02E-08	-5.63E-41	-1.74E-25	-5.90E-21	4.32E+00	0.00E+00	0.00E+00	1.31E-135	-1.98E-141	3.57E-07
1.18E-05	612.738	1.80E+19	0.00E+00	4.30E+00	5.74E+05	-4.19E-06	1.07E+02	2.43E+05	3.42E+01	1.52E+05	1.51E+00	3.12E+04	2.89E+01	2.02E-01	9.12E+01	1.27E-05	2.11E-10	1.71E+01	3.87E-04	0.00E+00	3.07E+01	1.67E-01	2.08E-01	9.63E-02	1.02E-07	4.62E-01	2.47E-03	2.48E-03	2.88E-10	1.60E-06	5.83E-05	2.62E+00	1.89E-05	1.22E-02	5.74E-07	1.97E-06	5.22E-06	3.33E-07	3.39E-09	6.11E-08	-1.43E-40	-2.43E-25	-3.75E-20	4.30E+00	0.00E+00	0.00E+00	1.31E-135	-3.52E-141	3.51E-07
1.19E-05	612.777	1.80E+19	0.00E+00	4.29E+00	5.74E+05	-4.19E-06	1.07E+02	2.43E+05	3.41E+01	1.52E+05	1.51E+00	3.12E+04	2.88E+01	2.01E-01	9.08E+01	1.27E-05	1.94E-10	1.71E+01	3.76E-04	0.00E+00	3.07E+01	1.67E-01	2.09E-01	9.67E-02	1.04E-07	4.65E-01	2.51E-03	2.51E-03	2.93E-10	1.62E-06	5.91E-05	2.58E+00	1.91E-05	1.22E-02	5.72E-07	1.99E-06	5.25E-06	3.40E-07	3.43E-09	6.20E-08	0.00E+00	-9.59E-29	-4.42E-22	4.29E+00	0.00E+00	0.00E+00	4.21E-136	9.55E-150	3.46E-07
1.20E-05	612.816	1.80E+19	0.00E+00	4.27E+00	5.74E+05	-4.19E-06	1.07E+02	2.43E+05	3.40E+01	1.52E+05	1.51E+00	3.12E+04	2.87E+01	2.01E-01	9.05E+01	1.26E-05	1.79E-10	1.71E+01	3.65E-04	0.00E+00	3.07E+01	1.67E-01	2.10E-01	9.70E-02	1.06E-07	4.69E-01	2.54E-03	2.54E-03	2.98E-10	1.63E-06	6.00E-05	2.54E+00	1.93E-05	1.23E-02	5.71E-07	2.00E-06	5.29E-06	3.46E-07	3.47E-09	6.29E-08	-5.00E-45	-2.73E-28	-1.71E-21	4.27E+00	0.00E+00	0.00E+00	1.85E-136	9.51E-150	3.41E-07
1.21E-05	612.855	1.80E+19	0.00E+00	4.25E+00	5.74E+05	-4.19E-06	1.07E+02	2.43E+05	3.39E+01	1.52E+05	1.50E+00	3.12E+04	2.86E+01	2.01E-01	9.02E+01	1.25E-05	1.64E-10	1.70E+01	3.55E-04	0.00E+00	3.07E+01	1.67E-01	2.11E-01	9.74E-02	1.07E-07	4.72E-01	2.57E-03	2.57E-03	3.03E-10	1.65E-06	6.08E-05	2.50E+00	1.95E-05	1.23E-02	5.70E-07	2.02E-06	5.33E-06	3.53E-07	3.51E-09	6.37E-08	-1.24E-43	-2.49E-28	-3.57E-21	4.25E+00	0.00E+00	0.00E+00	1.28E-136	9.48E-150	3.35E-07
1.22E-05	612.893	1.80E+19	0.00E+00	4.24E+00	5.74E+05	-4.19E-06	1.08E+02	2.43E+05	3.37E+01	1.52E+05	1.50E+00	3.12E+04	2.85E+01	2.00E-01	8.99E+01	1.25E-05	1.51E-10	1.70E+01	3.46E-04	0.00E+00	3.08E+01	1.67E-01	2.13E-01	9.77E-02	1.09E-07	4.75E-01	2.61E-03	2.61E-03	3.08E-10	1.66E-06	6.16E-05	2.46E+00	1.98E-05	1.22E-02	5.68E-07	2.03E-06	5.36E-06	3.59E-07	3.55E-09	6.46E-08	-6.08E-43	4.35E-29	-5.76E-21	4.24E+00	0.00E+00	0.00E+00	1.05E-136	9.44E-150	3.30E-07
1.23E-05	612.932	1.80E+19	0.00E+00	4.22E+00	5.74E+05	-4.19E-06	1.08E+02	2.43E+05	3.36E+01	1.52E+05	1.50E+00	3.12E+04	2.84E+01	2.00E-01	8.95E+01	1.24E-05	1.39E-10	1.70E+01	3.38E-04	0.00E+00	3.08E+01	1.67E-01	2.14E-01	9.80E-02	1.11E-07	4.79E-01	2.64E-03	2.64E-03	3.13E-10	1.67E-06	6.25E-05	2.42E+00	2.00E-05	1.22E-02	5.67E-07	2.05E-06	5.40E-06	3.66E-07	3.59E-09	6.55E-08	-2.69E-42	-4.00E-28	-7.97E-21	4.22E+00	0.00E+00	0.00E+00	9.20E-137	9.41E-150	3.25E-07
1.24E-05	612.97	1.80E+19	0.00E+00	4.21E+00	5.74E+05	-4.19E-06	1.08E+02	2.43E+05	3.35E+01	1.52E+05	1.49E+00	3.12E+04	2.83E+01	2.00E-01	8.92E+01	1.24E-05	1.28E-10	1.69E+01	3.30E-04	0.00E+00	3.08E+01	1.67E-01	2.15E-01	9.84E-02	1.13E-07	4.82E-01	2.68E-03	2.67E-03	3.18E-10	1.69E-06	6.33E-05	2.38E+00	2.02E-05	1.22E-02	5.66E-07	2.06E-06	5.44E-06	3.72E-07	3.63E-09	6.64E-08	-7.71E-42	-2.72E-27	-9.93E-21	4.21E+00	0.00E+00	0.00E+00	8.71E-137	9.37E-150	3.20E-07
1.25E-05	613.008	1.80E+19	0.00E+00	4.19E+00	5.74E+05	-4.19E-06	1.08E+02	2.43E+05	3.34E+01	1.52E+05	1.49E+00	3.12E+04	2.82E+01	1.99E-01	8.89E+01	1.23E-05	1.17E-10	1.69E+01	3.22E-04	0.00E+00	3.08E+01	1.67E-01	2.17E-01	9.87E-02	1.15E-07	4.85E-01	2.71E-03	2.70E-03	3.23E-10	1.70E-06	6.42E-05	2.34E+00	2.04E-05	1.22E-02	5.64E-07	2.08E-06	5.47E-06	3.79E-07	3.68E-09	6.73E-08	-1.69E-41	-8.03E-27	-1.13E-20	4.19E+00	0.00E+00	0.00E+00	8.61E-137	9.33E-150	3.16E-07
1.26E-05	613.046	1.80E+19	0.00E+00	4.17E+00	5.74E+05	-4.19E-06	1.08E+02	2.43E+05	3.33E+01	1.52E+05	1.49E+00	3.12E+04	2.81E+01	1.99E-01	8.86E+01	1.22E-05	1.08E-10	1.69E+01	3.15E-04	0.00E+00	3.09E+01	1.67E-01	2.18E-01	9.90E-02	1.17E-07	4.89E-01	2.74E-03	2.73E-03	3.28E-10	1.72E-06	6.50E-05	2.30E+00	2.06E-05	1.22E-02	5.63E-07	2.09E-06	5.51E-06	3.86E-07	3.72E-09	6.82E-08	-3.12E-41	-1.74E-26	-1.19E-20	4.17E+00	0.00E+00	0.00E+00	8.59E-137	9.30E-150	3.11E-07
1.27E-05	613.084	1.80E+19	0.00E+00	4.16E+00	5.74E+05	-4.19E-06	1.08E+02	2.43E+05	3.32E+01	1.52E+05	1.48E+00	3.12E+04	2.80E+01	1.99E-01	8.83E+01	1.22E-05	9.92E-11	1.69E+01	3.09E-04	0.00E+00	3.09E+01	1.67E-01	2.19E-01	9.93E-02	1.18E-07	4.92E-01	2.78E-03	2.76E-03	3.33E-10	1.73E-06	6.59E-05	2.27E+00	2.08E-05	1.22E-02	5.62E-07	2.11E-06	5.55E-06	3.93E-07	3.76E-09	6.91E-08	-5.14E-41	-3.20E-26	-1.13E-20	4.16E+00	0.00E+00	0.00E+00	8.56E-137	9.26E-150	3.06E-07
1.28E-05	613.122	1.80E+19	0.00E+00	4.14E+00	5.74E+05	-4.19E-06	1.08E+02	2.43E+05	3.31E+01	1.52E+05	1.48E+00	3.12E+04	2.79E+01	1.99E-01	8.80E+01	1.21E-05	9.12E-11	1.68E+01	3.03E-04	0.00E+00	3.09E+01	1.67E-01	2.20E-01	9.96E-02	1.20E-07	4.95E-01	2.81E-03	2.79E-03	3.38E-10	1.75E-06	6.67E-05	2.23E+00	2.10E-05	1.22E-02	5.60E-07	2.12E-06	5.58E-06	3.99E-07	3.80E-09	7.00E-08	-7.79E-41	-5.28E-26	-9.32E-21	4.14E+00	0.00E+00	0.00E+00	8.53E-137	9.23E-150	3.02E-07
1.29E-05	613.16	1.80E+19	0.00E+00	4.13E+00	5.74E+05	-4.19E-06	1.08E+02	2.43E+05	3.30E+01	1.52E+05	1.48E+00	3.12E+04	2.78E+01	1.98E-01	8.77E+01	1.21E-05	8.38E-11	1.68E+01	2.97E-04	0.00E+00	3.09E+01	1.67E-01	2.22E-01	1.00E-01	1.22E-07	4.99E-01	2.85E-03	2.82E-03	3.43E-10	1.76E-06	6.76E-05	2.20E+00	2.12E-05	1.22E-02	5.59E-07	2.14E-06	5.62E-06	4.06E-07	3.84E-09	7.09E-08	-1.10E-40	-8.06E-26	-5.60E-21	4.13E+00	0.00E+00	0.00E+00	8.53E-137	9.20E-150	2.97E-07
1.30E-05	613.197	1.80E+19	0.00E+00	4.11E+00	5.74E+05	-4.19E-06	1.08E+02	2.43E+05	3.29E+01	1.52E+05	1.47E+00	3.12E+04	2.77E+01	1.98E-01	8.73E+01	1.20E-05	7.71E-11	1.68E+01	2.92E-04	0.00E+00	3.09E+01	1.67E-01	2.23E-01	1.00E-01	1.24E-07	5.02E-01	2.88E-03	2.85E-03	3.48E-10	1.78E-06	6.84E-05	2.16E+00	2.15E-05	1.22E-02	5.58E-07	2.15E-06	5.65E-06	4.13E-07	3.88E-09	7.18E-08	-1.46E-40	-1.16E-25	-7.42E-22	4.11E+00	0.00E+00	0.00E+00	8.55E-137	9.16E-150	2.93E-07
1.31E-05	613.235	1.80E+19	0.00E+00	4.10E+00	5.74E+05	-4.19E-06	1.08E+02	2.43E+05	3.28E+01	1.52E+05	1.47E+00	3.12E+04	2.76E+01	1.98E-01	8.70E+01	1.19E-05	7.09E-11	1.67E+01	2.87E-04	0.00E+00	3.10E+01	1.67E-01	2.24E-01	1.01E-01	1.26E-07	5.05E-01	2.91E-03	2.88E-03	3.53E-10	1.79E-06	6.93E-05	2.13E+00	2.17E-05	1.22E-02	5.56E-07	2.17E-06	5.69E-06	4.20E-07	3.92E-09	7.27E-08	-1.78E-40	-1.62E-25	1.04E-21	4.10E+00	0.00E+00	0.00E+00	8.56E-137	9.13E-150	2.89E-07
1.32E-05	613.272	1.80E+19	0.00E+00	4.08E+00	5.74E+05	-4.19E-06	1.08E+02	2.43E+05	3.27E+01	1.52E+05	1.47E+00	3.12E+04	2.75E+01	1.97E-01	8.67E+01	1.19E-05	6.52E-11	1.67E+01	2.82E-04	0.00E+00	3.10E+01	1.67E-01	2.25E-01	1.01E-01	1.28E-07	5.08E-01	2.95E-03	2.91E-03	3.58E-10	1.80E-06	7.02E-05	2.10E+00	2.19E-05	1.22E-02	5.55E-07	2.18E-06	5.72E-06	4.27E-07	3.96E-09	7.36E-08	-1.98E-40	-2.18E-25	-4.00E-21	4.08E+00	0.00E+00	0.00E+00	8.57E-137	9.09E-150	2.84E-07
1.33E-05	613.309	1.79E+19	0.00E+00	4.07E+00	5.74E+05	-4.19E-06	1.08E+02	2.43E+05	3.26E+01	1.52E+05	1.46E+00	3.12E+04	2.74E+01	1.97E-01	8.64E+01	1.18E-05	5.99E-11	1.67E+01	2.78E-04	0.00E+00	3.10E+01	1.67E-01	2.26E-01	1.01E-01	1.30E-07	5.12E-01	2.98E-03	2.94E-03	3.63E-10	1.82E-06	7.10E-05	2.06E+00	2.21E-05	1.22E-02	5.54E-07	2.20E-06	5.76E-06	4.34E-07	4.00E-09	7.45E-08	-4.91E-45	-1.76E-28	-8.84E-22	4.07E+00	0.00E+00	0.00E+00	2.88E-137	-4.45E-147	2.80E-07
1.34E-05	613.346	1.79E+19	0.00E+00	4.05E+00	5.74E+05	-4.19E-06	1.09E+02	2.43E+05	3.25E+01	1.52E+05	1.46E+00	3.12E+04	2.73E+01	1.97E-01	8.61E+01	1.18E-05	5.51E-11	1.67E+01	2.74E-04	0.00E+00	3.10E+01	1.68E-01	2.28E-01	1.01E-01	1.32E-07	5.15E-01	3.02E-03	2.97E-03	3.68E-10	1.83E-06	7.19E-05	2.03E+00	2.23E-05	1.22E-02	5.53E-07	2.21E-06	5.79E-06	4.41E-07	4.04E-09	7.54E-08	-1.65E-44	-5.37E-28	-3.43E-21	4.05E+00	0.00E+00	0.00E+00	1.24E-137	-2.11E-146	2.76E-07
1.35E-05	613.383	1.79E+19	0.00E+00	4.04E+00	5.74E+05	-4.19E-06	1.09E+02	2.43E+05	3.24E+01	1.52E+05	1.46E+00	3.12E+04	2.72E+01	1.96E-01	8.58E+01	1.17E-05	5.07E-11	1.66E+01	2.70E-04	0.00E+00	3.10E+01	1.68E-01	2.29E-01	1.02E-01	1.34E-07	5.18E-01	3.05E-03	3.00E-03	3.73E-10	1.85E-06	7.28E-05	2.00E+00	2.25E-05	1.22E-02	5.51E-07	2.23E-06	5.82E-06	4.48E-07	4.07E-09	7.64E-08	-7.69E-44	-6.60E-28	-7.24E-21	4.04E+00	0.00E+00	0.00E+00	8.21E-138	-4.43E-146	2.72E-07
1.36E-05	613.419	1.79E+19	0.00E+00	4.02E+00	5.74E+05	-4.19E-06	1.09E+02	2.43E+05	3.23E+01	1.52E+05	1.45E+00	3.12E+04	2.71E+01	1.96E-01	8.55E+01	1.17E-05	4.66E-11	1.66E+01	2.66E-04	0.00E+00	3.11E+01	1.68E-01	2.30E-01	1.02E-01	1.36E-07	5.21E-01	3.09E-03	3.03E-03	3.78E-10	1.86E-06	7.36E-05	1.97E+00	2.27E-05	1.22E-02	5.50E-07	2.24E-06	5.86E-06	4.55E-07	4.11E-09	7.73E-08	-2.84E-43	-7.07E-29	-1.18E-20	4.02E+00	0.00E+00	0.00E+00	6.52E-138	-6.63E-146	2.68E-07
1.37E-05	613.456	1.79E+19	0.00E+00	4.01E+00	5.74E+05	-4.19E-06	1.09E+02	2.43E+05	3.22E+01	1.52E+05	1.45E+00	3.13E+04	2.70E+01	1.96E-01	8.52E+01	1.16E-05	4.29E-11	1.66E+01	2.63E-04	0.00E+00	3.11E+01	1.68E-01	2.31E-01	1.02E-01	1.38E-07	5.24E-01	3.12E-03	3.06E-03	3.83E-10	1.87E-06	7.45E-05	1.94E+00	2.29E-05	1.22E-02	5.49E-07	2.26E-06	5.89E-06	4.62E-07	4.15E-09	7.82E-08	-7.33E-43	-4.13E-28	-1.65E-20	4.01E+00	0.00E+00	0.00E+00	5.64E-138	-7.94E-146	2.64E-07
1.38E-05	613.492	1.79E+19	0.00E+00	3.99E+00	5.74E+05	-4.19E-06	1.09E+02	2.43E+05	3.22E+01	1.52E+05	1.45E+00	3.13E+04	2.69E+01	1.95E-01	8.49E+01	1.15E-05	3.94E-11	1.66E+01	2.59E-04	0.00E+00	3.11E+01	1.68E-01	2.32E-01	1.03E-01	1.40E-07	5.27E-01	3.16E-03	3.09E-03	3.88E-10	1.89E-06	7.54E-05	1.90E+00	2.31E-05	1.22E-02	5.48E-07	2.27E-06	5.92E-06	4.69E-07	4.19E-09	7.91E-08	-1.51E-42	-4.01E-27	-2.09E-20	3.99E+00	0.00E+00	0.00E+00	5.27E-138	-7.57E-146	2.61E-07
1.39E-05	613.528	1.79E+19	0.00E+00	3.98E+00	5.74E+05	-4.19E-06	1.09E+02	2.43E+05	3.21E+01	1.52E+05	1.44E+00	3.13E+04	2.68E+01	1.95E-01	8.46E+01	1.15E-05	3.63E-11	1.65E+01	2.56E-04	0.00E+00	3.11E+01	1.68E-01	2.33E-01	1.03E-01	1.42E-07	5.31E-01	3.19E-03	3.12E-03	3.93E-10	1.90E-06	7.63E-05	1.87E+00	2.33E-05	1.21E-02	5.46E-07	2.29E-06	5.96E-06	4.76E-07	4.23E-09	8.00E-08	-2.69E-42	-1.31E-26	-2.43E-20	3.98E+00	0.00E+00	0.00E+00	5.17E-138	-4.93E-146	2.57E-07
1.40E-05	613.565	1.79E+19	0.00E+00	3.96E+00	5.74E+05	-4.19E-06	1.09E+02	2.43E+05	3.20E+01	1.52E+05	1.44E+00	3.13E+04	2.68E+01	1.95E-01	8.43E+01	1.14E-05	3.34E-11	1.65E+01	2.53E-04	0.00E+00	3.11E+01	1.68E-01	2.35E-01	1.03E-01	1.44E-07	5.34E-01	3.22E-03	3.14E-03	3.98E-10	1.91E-06	7.72E-05	1.85E+00	2.35E-05	1.21E-02	5.45E-07	2.30E-06	5.99E-06	4.83E-07	4.27E-09	8.10E-08	-4.34E-42	-2.99E-26	-2.63E-20	3.96E+00	0.00E+00	0.00E+00	5.16E-138	-5.07E-147	2.53E-07
1.41E-05	613.601	1.79E+19	0.00E+00	3.95E+00	5.74E+05	-4.19E-06	1.09E+02	2.43E+05	3.19E+01	1.52E+05	1.44E+00	3.13E+04	2.67E+01	1.95E-01	8.41E+01	1.14E-05	3.07E-11	1.65E+01	2.50E-04	0.00E+00	3.11E+01	1.68E-01	2.36E-01	1.03E-01	1.46E-07	5.37E-01	3.26E-03	3.17E-03	4.03E-10	1.93E-06	7.81E-05	1.82E+00	2.37E-05	1.21E-02	5.44E-07	2.32E-06	6.02E-06	4.91E-07	4.31E-09	8.19E-08	-6.51E-42	-5.66E-26	-2.62E-20	3.95E+00	0.00E+00	0.00E+00	5.13E-138	1.73E-147	2.50E-07
1.42E-05	613.636	1.79E+19	0.00E+00	3.94E+00	5.74E+05	-4.19E-06	1.09E+02	2.43E+05	3.18E+01	1.52E+05	1.43E+00	3.13E+04	2.66E+01	1.94E-01	8.38E+01	1.13E-05	2.82E-11	1.65E+01	2.48E-04	0.00E+00	3.12E+01	1.68E-01	2.37E-01	1.04E-01	1.48E-07	5.40E-01	3.29E-03	3.20E-03	4.08E-10	1.94E-06	7.89E-05	1.79E+00	2.39E-05	1.21E-02	5.43E-07	2.33E-06	6.06E-06	4.98E-07	4.34E-09	8.28E-08	-9.23E-42	-9.53E-26	-2.35E-20	3.94E+00	0.00E+00	0.00E+00	5.11E-138	-1.68E-145	2.46E-07
1.43E-05	613.672	1.79E+19	0.00E+00	3.92E+00	5.74E+05	-4.19E-06	1.09E+02	2.43E+05	3.17E+01	1.52E+05	1.43E+00	3.13E+04	2.65E+01	1.94E-01	8.35E+01	1.13E-05	2.60E-11	1.64E+01	2.45E-04	0.00E+00	3.12E+01	1.68E-01	2.38E-01	1.04E-01	1.50E-07	5.43E-01	3.33E-03	3.23E-03	4.13E-10	1.96E-06	7.98E-05	1.76E+00	2.41E-05	1.21E-02	5.41E-07	2.34E-06	6.09E-06	5.05E-07	4.38E-09	8.38E-08	-1.25E-41	-1.48E-25	-1.78E-20	3.92E+00	0.00E+00	0.00E+00	5.11E-138	-7.27E-145	2.43E-07
1.44E-05	613.708	1.79E+19	0.00E+00	3.91E+00	5.74E+05	-4.19E-06	1.09E+02	2.43E+05	3.16E+01	1.52E+05	1.43E+00	3.13E+04	2.64E+01	1.94E-01	8.32E+01	1.12E-05	2.39E-11	1.64E+01	2.43E-04	0.00E+00	3.12E+01	1.68E-01	2.39E-01	1.04E-01	1.52E-07	5.46E-01	3.36E-03	3.26E-03	4.18E-10	1.97E-06	8.07E-05	1.73E+00	2.43E-05	1.21E-02	5.40E-07	2.36E-06	6.12E-06	5.12E-07	4.42E-09	8.47E-08	-1.62E-41	-2.16E-25	-8.57E-21	3.91E+00	0.00E+00	0.00E+00	5.11E-138	-1.96E-144	2.39E-07
1.45E-05	613.743	1.79E+19	0.00E+00	3.89E+00	5.74E+05	-4.19E-06	1.09E+02	2.43E+05	3.15E+01	1.52E+05	1.42E+00	3.13E+04	2.63E+01	1.93E-01	8.29E+01	1.12E-05	2.20E-11	1.64E+01	2.40E-04	0.00E+00	3.12E+01	1.68E-01	2.40E-01	1.04E-01	1.55E-07	5.49E-01	3.40E-03	3.29E-03	4.23E-10	1.98E-06	8.16E-05	1.71E+00	2.45E-05	1.21E-02	5.39E-07	2.37E-06	6.15E-06	5.20E-07	4.46E-09	8.57E-08	-2.37E-41	-3.02E-25	-9.39E-22	3.89E+00	0.00E+00	0.00E+00	5.12E-138	-4.24E-144	2.36E-07
1.46E-05	613.779	1.79E+19	0.00E+00	3.88E+00	5.74E+05	-4.19E-06	1.09E+02	2.43E+05	3.14E+01	1.52E+05	1.42E+00	3.13E+04	2.62E+01	1.93E-01	8.26E+01	1.11E-05	2.02E-11	1.63E+01	2.38E-04	0.00E+00	3.12E+01	1.68E-01	2.41E-01	1.05E-01	1.57E-07	5.52E-01	3.43E-03	3.32E-03	4.28E-10	2.00E-06	8.25E-05	1.68E+00	2.47E-05	1.21E-02	5.38E-07	2.39E-06	6.18E-06	5.27E-07	4.49E-09	8.66E-08	-3.84E-41	-4.07E-25	-1.04E-21	3.88E+00	0.00E+00	0.00E+00	5.12E-138	-7.99E-144	2.33E-07
1.47E-05	613.814	1.79E+19	0.00E+00	3.87E+00	5.74E+05	-4.19E-06	1.10E+02	2.43E+05	3.13E+01	1.52E+05	1.42E+00	3.13E+04	2.61E+01	1.93E-01	8.23E+01	1.11E-05	1.86E-11	1.63E+01	2.36E-04	0.00E+00	3.12E+01	1.68E-01	2.42E-01	1.05E-01	1.59E-07	5.55E-01	3.47E-03	3.34E-03	4.33E-10	2.01E-06	8.34E-05	1.65E+00	2.49E-05	1.21E-02	5.37E-07	2.40E-06	6.21E-06	5.34E-07	4.53E-09	8.75E-08	9.39E-47	-3.43E-29	-2.51E-22	3.87E+00	0.00E+00	0.00E+00	1.80E-138	1.09E-152	2.30E-07
1.48E-05	613.849	1.79E+19	0.00E+00	3.85E+00	5.74E+05	-4.19E-06	1.10E+02	2.43E+05	3.12E+01	1.52E+05	1.42E+00	3.13E+04	2.60E+01	1.93E-01	8.21E+01	1.10E-05	1.71E-11	1.63E+01	2.34E-04	0.00E+00	3.13E+01	1.68E-01	2.43E-01	1.05E-01	1.61E-07	5.58E-01	3.50E-03	3.37E-03	4.38E-10	2.02E-06	8.43E-05	1.63E+00	2.51E-05	1.20E-02	5.36E-07	2.41E-06	6.25E-06	5.42E-07	4.57E-09	8.85E-08	-2.99E-45	-1.00E-28	-9.76E-22	3.85E+00	0.00E+00	0.00E+00	7.66E-139	1.09E-152	2.26E-07
1.49E-05	613.884	1.79E+19	0.00E+00	3.84E+00	5.74E+05	-4.19E-06	1.10E+02	2.43E+05	3.11E+01	1.52E+05	1.41E+00	3.13E+04	2.59E+01	1.92E-01	8.18E+01	1.09E-05	1.57E-11	1.63E+01	2.32E-04	0.00E+00	3.13E+01	1.68E-01	2.44E-01	1.05E-01	1.63E-07	5.61E-01	3.54E-03	3.40E-03	4.43E-10	2.04E-06	8.52E-05	1.60E+00	2.53E-05	1.20E-02	5.34E-07	2.43E-06	6.28E-06	5.49E-07	4.60E-09	8.94E-08	-3.75E-44	-1.17E-28	-2.07E-21	3.84E+00	0.00E+00	0.00E+00	4.66E-139	1.08E-152	2.23E-07
1.50E-05	613.919	1.79E+19	0.00E+00	3.83E+00	5.74E+05	-4.19E-06	1.10E+02	2.43E+05	3.11E+01	1.52E+05	1.41E+00	3.13E+04	2.59E+01	1.92E-01	8.15E+01	1.09E-05	1.45E-11	1.62E+01	2.30E-04	0.00E+00	3.13E+01	1.68E-01	2.46E-01	1.06E-01	1.65E-07	5.65E-01	3.57E-03	3.43E-03	4.48E-10	2.05E-06	8.61E-05	1.58E+00	2.55E-05	1.20E-02	5.33E-07	2.44E-06	6.31E-06	5.56E-07	4.64E-09	9.04E-08	-1.42E-43	-8.67E-30	-3.39E-21	3.83E+00	0.00E+00	0.00E+00	3.55E-139	1.08E-152	2.20E-07
1.51E-05	613.954	1.79E+19	0.00E+00	3.81E+00	5.74E+05	-4.19E-06	1.10E+02	2.43E+05	3.10E+01	1.52E+05	1.41E+00	3.13E+04	2.58E+01	1.92E-01	8.12E+01	1.08E-05	1.33E-11	1.62E+01	2.28E-04	0.00E+00	3.13E+01	1.68E-01	2.47E-01	1.06E-01	1.68E-07	5.68E-01	3.61E-03	3.46E-03	4.53E-10	2.06E-06	8.70E-05	1.55E+00	2.57E-05	1.20E-02	5.32E-07	2.46E-06	6.34E-06	5.64E-07	4.68E-09	9.13E-08	-3.48E-43	-1.27E-28	-4.79E-21	3.81E+00	0.00E+00	0.00E+00	3.05E-139	1.08E-152	2.17E-07
1.52E-05	613.988	1.79E+19	0.00E+00	3.80E+00	5.74E+05	-4.19E-06	1.10E+02	2.43E+05	3.09E+01	1.52E+05	1.40E+00	3.13E+04	2.57E+01	1.91E-01	8.10E+01	1.08E-05	1.23E-11	1.62E+01	2.27E-04	0.00E+00	3.13E+01	1.68E-01	2.48E-01	1.06E-01	1.70E-07	5.71E-01	3.64E-03	3.48E-03	4.58E-10	2.08E-06	8.79E-05	1.53E+00	2.59E-05	1.20E-02	5.31E-07	2.47E-06	6.37E-06	5.71E-07	4.71E-09	9.23E-08	-6.73E-43	-9.22E-28	-6.11E-21	3.80E+00	0.00E+00	0.00E+00	2.87E-139	1.07E-152	2.14E-07
1.53E-05	614.023	1.79E+19	0.00E+00	3.79E+00	5.74E+05	-4.19E-06	1.10E+02	2.43E+05	3.08E+01	1.52E+05	1.40E+00	3.13E+04	2.56E+01	1.91E-01	8.07E+01	1.07E-05	1.13E-11	1.62E+01	2.25E-04	0.00E+00	3.13E+01	1.68E-01	2.49E-01	1.06E-01	1.72E-07	5.74E-01	3.68E-03	3.51E-03	4.63E-10	2.09E-06	8.89E-05	1.50E+00	2.61E-05	1.20E-02	5.30E-07	2.48E-06	6.40E-06	5.79E-07	4.75E-09	9.32E-08	-1.12E-42	-2.83E-27	-7.20E-21	3.79E+00	0.00E+00	0.00E+00	2.82E-139	1.07E-152	2.12E-07
1.54E-05	614.057	1.79E+19	0.00E+00	3.77E+00	5.74E+05	-4.19E-06	1.10E+02	2.43E+05	3.07E+01	1.52E+05	1.40E+00	3.13E+04	2.55E+01	1.91E-01	8.04E+01	1.07E-05	1.04E-11	1.61E+01	2.23E-04	0.00E+00	3.13E+01	1.68E-01	2.50E-01	1.06E-01	1.74E-07	5.77E-01	3.71E-03	3.54E-03	4.68E-10	2.10E-06	8.98E-05	1.48E+00	2.63E-05	1.19E-02	5.29E-07	2.50E-06	6.43E-06	5.86E-07	4.78E-09	9.42E-08	-1.67E-42	-6.30E-27	-7.89E-21	3.77E+00	0.00E+00	0.00E+00	2.80E-139	1.07E-152	2.09E-07
1.55E-05	614.092	1.79E+19	0.00E+00	3.76E+00	5.74E+05	-4.19E-06	1.10E+02	2.43E+05	3.06E+01	1.52E+05	1.39E+00	3.13E+04	2.54E+01	1.91E-01	8.01E+01	1.06E-05	9.56E-12	1.61E+01	2.22E-04	0.00E+00	3.13E+01	1.68E-01	2.51E-01	1.07E-01	1.77E-07	5.79E-01	3.75E-03	3.57E-03	4.73E-10	2.11E-06	9.07E-05	1.46E+00	2.65E-05	1.19E-02	5.27E-07	2.51E-06	6.46E-06	5.94E-07	4.82E-09	9.51E-08	-2.33E-42	-1.17E-26	-8.03E-21	3.76E+00	0.00E+00	0.00E+00	2.78E-139	1.06E-152	2.06E-07
1.56E-05	614.126	1.79E+19	0.00E+00	3.75E+00	5.74E+05	-4.19E-06	1.10E+02	2.43E+05	3.05E+01	1.52E+05	1.39E+00	3.13E+04	2.54E+01	1.90E-01	7.99E+01	1.06E-05	8.80E-12	1.61E+01	2.20E-04	0.00E+00	3.14E+01	1.68E-01	2.52E-01	1.07E-01	1.79E-07	5.82E-01	3.78E-03	3.59E-03	4.77E-10	2.13E-06	9.16E-05	1.43E+00	2.67E-05	1.19E-02	5.26E-07	2.52E-06	6.49E-06	6.01E-07	4.85E-09	9.61E-08	-3.09E-42	-1.95E-26	-7.45E-21	3.75E+00	0.00E+00	0.00E+00	2.77E-139	1.06E-152	2.03E-07
1.57E-05	614.16	1.79E+19	0.00E+00	3.74E+00	5.74E+05	-4.19E-06	1.10E+02	2.43E+05	3.04E+01	1.52E+05	1.39E+00	3.13E+04	2.53E+01	1.90E-01	7.96E+01	1.05E-05	8.10E-12	1.61E+01	2.19E-04	0.00E+00	3.14E+01	1.68E-01	2.53E-01	1.07E-01	1.81E-07	5.85E-01	3.82E-03	3.62E-03	4.82E-10	2.14E-06	9.25E-05	1.41E+00	2.69E-05	1.19E-02	5.25E-07	2.54E-06	6.52E-06	6.09E-07	4.89E-09	9.71E-08	-3.93E-42	-3.01E-26	-6.01E-21	3.74E+00	0.00E+00	0.00E+00	2.78E-139	1.06E-152	2.00E-07
1.58E-05	614.194	1.79E+19	0.00E+00	3.72E+00	5.74E+05	-4.19E-06	1.10E+02	2.43E+05	3.04E+01	1.52E+05	1.39E+00	3.13E+04	2.52E+01	1.90E-01	7.94E+01	1.05E-05	7.46E-12	1.60E+01	2.17E-04	0.00E+00	3.14E+01	1.68E-01	2.54E-01	1.07E-01	1.83E-07	5.88E-01	3.86E-03	3.65E-03	4.87E-10	2.15E-06	9.34E-05	1.39E+00	2.71E-05	1.19E-02	5.24E-07	2.55E-06	6.54E-06	6.16E-07	4.92E-09	9.80E-08	-4.83E-42	-4.36E-26	-3.55E-21	3.72E+00	0.00E+00	0.00E+00	2.78E-139	1.05E-152	1.98E-07
1.59E-05	614.227	1.79E+19	0.00E+00	3.71E+00	5.74E+05	-4.19E-06	1.10E+02	2.43E+05	3.03E+01	1.52E+05	1.38E+00	3.13E+04	2.51E+01	1.89E-01	7.91E+01	1.04E-05	6.86E-12	1.60E+01	2.16E-04	0.00E+00	3.14E+01	1.68E-01	2.55E-01	1.07E-01	1.86E-07	5.91E-01	3.89E-03	3.67E-03	4.92E-10	2.17E-06	9.43E-05	1.37E+00	2.73E-05	1.19E-02	5.23E-07	2.56E-06	6.57E-06	6.24E-07	4.96E-09	9.90E-08	-5.86E-42	-6.06E-26	-8.90E-22	3.71E+00	0.00E+00	0.00E+00	2.78E-139	1.05E-152	1.95E-07
1.60E-05	614.261	1.79E+19	0.00E+00	3.70E+00	5.74E+05	-4.19E-06	1.10E+02	2.43E+05	3.02E+01	1.52E+05	1.38E+00	3.13E+04	2.50E+01	1.89E-01	7.88E+01	1.04E-05	6.32E-12	1.60E+01	2.15E-04	0.00E+00	3.14E+01	1.68E-01	2.56E-01	1.08E-01	1.88E-07	5.94E-01	3.93E-03	3.70E-03	4.97E-10	2.18E-06	9.53E-05	1.35E+00	2.75E-05	1.18E-02	5.22E-07	2.57E-06	6.60E-06	6.31E-07	4.99E-09	9.99E-08	-7.24E-42	-8.15E-26	-1.56E-23	3.70E+00	0.00E+00	0.00E+00	2.78E-139	1.04E-152	1.93E-07
1.61E-05	614.295	1.79E+19	0.00E+00	3.69E+00	5.74E+05	-4.19E-06	1.10E+02	2.43E+05	3.01E+01	1.52E+05	1.38E+00	3.14E+04	2.49E+01	1.89E-01	7.86E+01	1.03E-05	5.82E-12	1.60E+01	2.13E-04	0.00E+00	3.14E+01	1.68E-01	2.57E-01	1.08E-01	1.90E-07	5.97E-01	3.96E-03	3.73E-03	5.02E-10	2.19E-06	9.62E-05	1.33E+00	2.77E-05	1.18E-02	5.21E-07	2.59E-06	6.63E-06	6.39E-07	5.03E-09	1.01E-07	-9.14E-42	-1.07E-25	-2.80E-21	3.69E+00	0.00E+00	0.00E+00	2.78E-139	1.04E-152	1.90E-07
1.62E-05	614.328	1.79E+19	0.00E+00	3.67E+00	5.74E+05	-4.19E-06	1.11E+02	2.43E+05	3.00E+01	1.52E+05	1.37E+00	3.14E+04	2.49E+01	1.89E-01	7.83E+01	1.03E-05	5.36E-12	1.59E+01	2.12E-04	0.00E+00	3.14E+01	1.68E-01	2.58E-01	1.08E-01	1.93E-07	6.00E-01	4.00E-03	3.75E-03	5.07E-10	2.20E-06	9.71E-05	1.30E+00	2.78E-05	1.18E-02	5.20E-07	2.60E-06	6.66E-06	6.46E-07	5.06E-09	1.02E-07	-8.81E-47	1.01E-31	-1.27E-22	3.67E+00	0.00E+00	0.00E+00	1.02E-139	-4.69E-150	1.88E-07
1.63E-05	614.362	1.79E+19	0.00E+00	3.66E+00	5.74E+05	-4.19E-06	1.11E+02	2.43E+05	2.99E+01	1.52E+05	1.37E+00	3.14E+04	2.48E+01	1.88E-01	7.81E+01	1.02E-05	4.93E-12	1.59E+01	2.11E-04	0.00E+00	3.14E+01	1.68E-01	2.59E-01	1.08E-01	1.95E-07	6.03E-01	4.03E-03	3.78E-03	5.11E-10	2.22E-06	9.80E-05	1.28E+00	2.80E-05	1.18E-02	5.18E-07	2.61E-06	6.69E-06	6.54E-07	5.09E-09	1.03E-07	-2.72E-46	-3.83E-30	-4.68E-22	3.66E+00	0.00E+00	0.00E+00	4.35E-140	-2.36E-149	1.85E-07
1.64E-05	614.395	1.79E+19	0.00E+00	3.65E+00	5.74E+05	-4.19E-06	1.11E+02	2.43E+05	2.99E+01	1.52E+05	1.37E+00	3.14E+04	2.47E+01	1.88E-01	7.78E+01	1.02E-05	4.54E-12	1.59E+01	2.09E-04	0.00E+00	3.15E+01	1.68E-01	2.60E-01	1.08E-01	1.98E-07	6.06E-01	4.07E-03	3.81E-03	5.16E-10	2.23E-06	9.90E-05	1.26E+00	2.82E-05	1.18E-02	5.17E-07	2.63E-06	6.71E-06	6.62E-07	5.13E-09	1.04E-07	-1.37E-45	9.55E-31	-9.83E-22	3.65E+00	0.00E+00	0.00E+00	2.62E-140	-5.19E-149	1.83E-07
1.65E-05	614.428	1.79E+19	0.00E+00	3.64E+00	5.74E+05	-4.19E-06	1.11E+02	2.43E+05	2.98E+01	1.52E+05	1.36E+00	3.14E+04	2.46E+01	1.88E-01	7.75E+01	1.02E-05	4.18E-12	1.59E+01	2.08E-04	0.00E+00	3.15E+01	1.68E-01	2.61E-01	1.09E-01	2.00E-07	6.09E-01	4.10E-03	3.83E-03	5.21E-10	2.24E-06	9.99E-05	1.24E+00	2.84E-05	1.18E-02	5.16E-07	2.64E-06	6.74E-06	6.69E-07	5.16E-09	1.05E-07	6.16E-46	-6.44E-30	-1.61E-21	3.64E+00	0.00E+00	0.00E+00	2.02E-140	-8.26E-149	1.81E-07
1.66E-05	614.461	1.79E+19	0.00E+00	3.63E+00	5.74E+05	-4.19E-06	1.11E+02	2.43E+05	2.97E+01	1.52E+05	1.36E+00	3.14E+04	2.45E+01	1.88E-01	7.73E+01	1.01E-05	3.85E-12	1.58E+01	2.07E-04	0.00E+00	3.15E+01	1.68E-01	2.62E-01	1.09E-01	2.02E-07	6.11E-01	4.14E-03	3.86E-03	5.26E-10	2.25E-06	1.01E-04	1.23E+00	2.86E-05	1.17E-02	5.15E-07	2.65E-06	6.77E-06	6.77E-07	5.19E-09	1.06E-07	-4.32E-45	-5.07E-29	-2.30E-21	3.63E+00	0.00E+00	0.00E+00	1.66E-140	-1.08E-148	1.78E-07
1.67E-05	614.494	1.79E+19	0.00E+00	3.61E+00	5.74E+05	-4.19E-06	1.11E+02	2.43E+05	2.96E+01	1.52E+05	1.36E+00	3.14E+04	2.45E+01	1.87E-01	7.70E+01	1.01E-05	3.55E-12	1.58E+01	2.06E-04	0.00E+00	3.15E+01	1.68E-01	2.62E-01	1.09E-01	2.05E-07	6.14E-01	4.17E-03	3.88E-03	5.31E-10	2.27E-06	1.02E-04	1.21E+00	2.88E-05	1.17E-02	5.14E-07	2.66E-06	6.80E-06	6.84E-07	5.22E-09	1.07E-07	-2.43E-44	-1.56E-28	-2.98E-21	3.61E+00	0.00E+00	0.00E+00	1.47E-140	-1.22E-148	1.76E-07
1.68E-05	614.527	1.79E+19	0.00E+00	3.60E+00	5.74E+05	-4.19E-06	1.11E+02	2.43E+05	2.95E+01	1.52E+05	1.36E+00	3.14E+04	2.44E+01	1.87E-01	7.68E+01	1.00E-05	3.27E-12	1.58E+01	2.05E-04	0.00E+00	3.15E+01	1.68E-01	2.63E-01	1.09E-01	2.07E-07	6.17E-01	4.21E-03	3.91E-03	5.35E-10	2.28E-06	1.03E-04	1.19E+00	2.90E-05	1.17E-02	5.13E-07	2.68E-06	6.82E-06	6.92E-07	5.26E-09	1.08E-07	-6.73E-44	-3.44E-28	-3.60E-21	3.60E+00	0.00E+00	0.00E+00	1.40E-140	-1.16E-148	1.74E-07
1.69E-05	614.559	1.79E+19	0.00E+00	3.59E+00	5.74E+05	-4.19E-06	1.11E+02	2.43E+05	2.95E+01	1.52E+05	1.35E+00	3.14E+04	2.43E+01	1.87E-01	7.65E+01	9.97E-06	3.01E-12	1.57E+01	2.04E-04	0.00E+00	3.15E+01	1.68E-01	2.64E-01	1.09E-01	2.10E-07	6.20E-01	4.24E-03	3.93E-03	5.40E-10	2.29E-06	1.04E-04	1.17E+00	2.91E-05	1.17E-02	5.12E-07	2.69E-06	6.85E-06	7.00E-07	5.29E-09	1.09E-07	-1.40E-43	-6.37E-28	-4.10E-21	3.59E+00	0.00E+00	0.00E+00	1.39E-140	-8.27E-149	1.71E-07
1.70E-05	614.592	1.79E+19	0.00E+00	3.58E+00	5.74E+05	-4.19E-06	1.11E+02	2.43E+05	2.94E+01	1.52E+05	1.35E+00	3.14E+04	2.42E+01	1.87E-01	7.63E+01	9.92E-06	2.77E-12	1.57E+01	2.02E-04	0.00E+00	3.15E+01	1.68E-01	2.65E-01	1.10E-01	2.12E-07	6.23E-01	4.28E-03	3.96E-03	5.45E-10	2.30E-06	1.05E-04	1.15E+00	2.93E-05	1.17E-02	5.11E-07	2.70E-06	6.88E-06	7.07E-07	5.32E-09	1.10E-07	-2.51E-43	-1.06E-27	-4.41E-21	3.58E+00	0.00E+00	0.00E+00	1.38E-140	-1.84E-149	1.69E-07
1.71E-05	614.625	1.79E+19	0.00E+00	3.57E+00	5.74E+05	-4.19E-06	1.11E+02	2.43E+05	2.93E+01	1.52E+05	1.35E+00	3.14E+04	2.42E+01	1.86E-01	7.60E+01	9.88E-06	2.56E-12	1.57E+01	2.01E-04	0.00E+00	3.15E+01	1.68E-01	2.66E-01	1.10E-01	2.15E-07	6.26E-01	4.31E-03	3.98E-03	5.49E-10	2.32E-06	1.05E-04	1.13E+00	2.95E-05	1.16E-02	5.10E-07	2.71E-06	6.90E-06	7.15E-07	5.35E-09	1.11E-07	-4.04E-43	-1.63E-27	-4.47E-21	3.57E+00	0.00E+00	0.00E+00	1.37E-140	-3.93E-150	1.67E-07
1.72E-05	614.657	1.79E+19	0.00E+00	3.56E+00	5.74E+05	-4.19E-06	1.11E+02	2.43E+05	2.92E+01	1.52E+05	1.34E+00	3.14E+04	2.41E+01	1.86E-01	7.58E+01	9.83E-06	2.36E-12	1.57E+01	2.00E-04	0.00E+00	3.15E+01	1.68E-01	2.67E-01	1.10E-01	2.17E-07	6.28E-01	4.35E-03	4.01E-03	5.54E-10	2.33E-06	1.06E-04	1.12E+00	2.97E-05	1.16E-02	5.09E-07	2.72E-06	6.93E-06	7.23E-07	5.38E-09	1.12E-07	-6.06E-43	-2.36E-27	-4.23E-21	3.56E+00	0.00E+00	0.00E+00	1.37E-140	-1.96E-148	1.65E-07
1.73E-05	614.689	1.79E+19	0.00E+00	3.55E+00	5.74E+05	-4.19E-06	1.11E+02	2.43E+05	2.91E+01	1.52E+05	1.34E+00	3.14E+04	2.40E+01	1.86E-01	7.56E+01	9.79E-06	2.17E-12	1.56E+01	1.99E-04	0.00E+00	3.15E+01	1.68E-01	2.68E-01	1.10E-01	2.20E-07	6.31E-01	4.38E-03	4.03E-03	5.59E-10	2.34E-06	1.07E-04	1.10E+00	2.99E-05	1.16E-02	5.08E-07	2.74E-06	6.95E-06	7.30E-07	5.42E-09	1.13E-07	-8.60E-43	-3.28E-27	-3.62E-21	3.55E+00	0.00E+00	0.00E+00	1.37E-140	-8.37E-148	1.63E-07
1.74E-05	614.721	1.79E+19	0.00E+00	3.53E+00	5.74E+05	-4.19E-06	1.11E+02	2.43E+05	2.91E+01	1.52E+05	1.34E+00	3.14E+04	2.39E+01	1.85E-01	7.53E+01	9.74E-06	2.00E-12	1.56E+01	1.98E-04	0.00E+00	3.15E+01	1.68E-01	2.69E-01	1.10E-01	2.22E-07	6.34E-01	4.42E-03	4.06E-03	5.63E-10	2.35E-06	1.08E-04	1.08E+00	3.00E-05	1.16E-02	5.07E-07	2.75E-06	6.98E-06	7.38E-07	5.45E-09	1.14E-07	-1.16E-42	-4.40E-27	-2.58E-21	3.53E+00	0.00E+00	0.00E+00	1.37E-140	-2.25E-147	1.61E-07
1.75E-05	614.753	1.79E+19	0.00E+00	3.52E+00	5.74E+05	-4.19E-06	1.11E+02	2.43E+05	2.90E+01	1.52E+05	1.34E+00	3.14E+04	2.39E+01	1.85E-01	7.51E+01	9.70E-06	1.84E-12	1.56E+01	1.97E-04	0.00E+00	3.16E+01	1.68E-01	2.70E-01	1.10E-01	2.25E-07	6.37E-01	4.46E-03	4.08E-03	5.68E-10	2.36E-06	1.09E-04	1.06E+00	3.02E-05	1.16E-02	5.05E-07	2.76E-06	7.01E-06	7.46E-07	5.48E-09	1.15E-07	-1.56E-42	-5.75E-27	-1.31E-21	3.52E+00	0.00E+00	0.00E+00	1.37E-140	-4.83E-147	1.59E-07
1.76E-05	614.785	1.79E+19	0.00E+00	3.51E+00	5.74E+05	-4.19E-06	1.11E+02	2.43E+05	2.89E+01	1.52E+05	1.33E+00	3.14E+04	2.38E+01	1.85E-01	7.48E+01	9.65E-06	1.70E-12	1.56E+01	1.96E-04	0.00E+00	3.16E+01	1.68E-01	2.71E-01	1.10E-01	2.27E-07	6.39E-01	4.49E-03	4.11E-03	5.73E-10	2.38E-06	1.10E-04	1.05E+00	3.04E-05	1.15E-02	5.04E-07	2.77E-06	7.03E-06	7.53E-07	5.51E-09	1.15E-07	-2.12E-42	-7.38E-27	-5.98E-23	3.51E+00	0.00E+00	0.00E+00	1.37E-140	-9.07E-147	1.57E-07
1.77E-05	614.817	1.79E+19	0.00E+00	3.50E+00	5.74E+05	-4.19E-06	1.11E+02	2.43E+05	2.88E+01	1.52E+05	1.33E+00	3.14E+04	2.37E+01	1.85E-01	7.46E+01	9.61E-06	1.57E-12	1.55E+01	1.95E-04	0.00E+00	3.16E+01	1.68E-01	2.72E-01	1.11E-01	2.30E-07	6.42E-01	4.53E-03	4.13E-03	5.77E-10	2.39E-06	1.11E-04	1.03E+00	3.06E-05	1.15E-02	5.03E-07	2.78E-06	7.06E-06	7.61E-07	5.54E-09	1.16E-07	-2.87E-42	-9.37E-27	5.78E-22	3.50E+00	0.00E+00	0.00E+00	1.37E-140	-1.55E-146	1.55E-07
1.78E-05	614.849	1.79E+19	0.00E+00	3.49E+00	5.74E+05	-4.19E-06	1.12E+02	2.43E+05	2.88E+01	1.52E+05	1.33E+00	3.14E+04	2.36E+01	1.84E-01	7.44E+01	9.56E-06	1.45E-12	1.55E+01	1.94E-04	0.00E+00	3.16E+01	1.68E-01	2.72E-01	1.11E-01	2.33E-07	6.45E-01	4.56E-03	4.16E-03	5.82E-10	2.40E-06	1.12E-04	1.02E+00	3.07E-05	1.15E-02	5.02E-07	2.79E-06	7.08E-06	7.69E-07	5.57E-09	1.17E-07	-2.92E-44	-1.85E-26	-2.50E-20	3.49E+00	0.00E+00	0.00E+00	5.24E-141	1.04E-155	1.53E-07
1.79E-05	614.881	1.79E+19	0.00E+00	3.48E+00	5.74E+05	-4.19E-06	1.12E+02	2.43E+05	2.87E+01	1.52E+05	1.33E+00	3.14E+04	2.36E+01	1.84E-01	7.41E+01	9.52E-06	1.33E-12	1.55E+01	1.93E-04	0.00E+00	3.16E+01	1.68E-01	2.73E-01	1.11E-01	2.35E-07	6.48E-01	4.60E-03	4.18E-03	5.86E-10	2.41E-06	1.13E-04	1.00E+00	3.09E-05	1.15E-02	5.01E-07	2.81E-06	7.11E-06	7.76E-07	5.60E-09	1.18E-07	-6.66E-43	-7.95E-26	-2.34E-19	3.48E+00	0.00E+00	0.00E+00	2.27E-141	1.03E-155	1.51E-07
1.80E-05	614.912	1.79E+19	0.00E+00	3.47E+00	5.74E+05	-4.19E-06	1.12E+02	2.43E+05	2.86E+01	1.52E+05	1.32E+00	3.14E+04	2.35E+01	1.84E-01	7.39E+01	9.48E-06	1.23E-12	1.55E+01	1.92E-04	0.00E+00	3.16E+01	1.69E-01	2.74E-01	1.11E-01	2.38E-07	6.50E-01	4.63E-03	4.20E-03	5.91E-10	2.42E-06	1.14E-04	9.85E-01	3.11E-05	1.15E-02	5.00E-07	2.82E-06	7.13E-06	7.84E-07	5.63E-09	1.19E-07	-4.83E-42	-1.65E-25	-6.32E-19	3.47E+00	0.00E+00	0.00E+00	1.29E-141	1.03E-155	1.50E-07
1.81E-05	614.944	1.79E+19	0.00E+00	3.46E+00	5.74E+05	-4.19E-06	1.12E+02	2.43E+05	2.85E+01	1.52E+05	1.32E+00	3.14E+04	2.34E+01	1.84E-01	7.36E+01	9.44E-06	1.14E-12	1.54E+01	1.91E-04	0.00E+00	3.16E+01	1.69E-01	2.75E-01	1.11E-01	2.40E-07	6.53E-01	4.67E-03	4.23E-03	5.95E-10	2.43E-06	1.15E-04	9.69E-01	3.13E-05	1.14E-02	4.99E-07	2.83E-06	7.16E-06	7.92E-07	5.66E-09	1.20E-07	-1.35E-41	-2.46E-25	-1.19E-18	3.46E+00	0.00E+00	0.00E+00	9.50E-142	1.03E-155	1.48E-07
1.82E-05	614.975	1.79E+19	0.00E+00	3.45E+00	5.74E+05	-4.19E-06	1.12E+02	2.43E+05	2.85E+01	1.52E+05	1.32E+00	3.14E+04	2.33E+01	1.83E-01	7.34E+01	9.39E-06	1.05E-12	1.54E+01	1.90E-04	0.00E+00	3.16E+01	1.69E-01	2.76E-01	1.11E-01	2.43E-07	6.56E-01	4.70E-03	4.25E-03	6.00E-10	2.45E-06	1.16E-04	9.54E-01	3.14E-05	1.14E-02	4.98E-07	2.84E-06	7.18E-06	8.00E-07	5.69E-09	1.21E-07	-2.66E-41	-2.96E-25	-1.86E-18	3.45E+00	0.00E+00	0.00E+00	7.65E-142	1.02E-155	1.46E-07
1.83E-05	615.006	1.79E+19	0.00E+00	3.44E+00	5.74E+05	-4.19E-06	1.12E+02	2.43E+05	2.84E+01	1.52E+05	1.31E+00	3.14E+04	2.33E+01	1.83E-01	7.32E+01	9.35E-06	9.67E-13	1.54E+01	1.89E-04	0.00E+00	3.16E+01	1.69E-01	2.77E-01	1.11E-01	2.46E-07	6.58E-01	4.74E-03	4.27E-03	6.04E-10	2.46E-06	1.17E-04	9.40E-01	3.16E-05	1.14E-02	4.97E-07	2.85E-06	7.20E-06	8.07E-07	5.71E-09	1.22E-07	-4.35E-41	-2.86E-25	-2.62E-18	3.44E+00	0.00E+00	0.00E+00	6.72E-142	1.02E-155	1.44E-07
1.84E-05	615.038	1.79E+19	0.00E+00	3.43E+00	5.74E+05	-4.19E-06	1.12E+02	2.43E+05	2.83E+01	1.52E+05	1.31E+00	3.14E+04	2.32E+01	1.83E-01	7.30E+01	9.31E-06	8.93E-13	1.54E+01	1.89E-04	0.00E+00	3.16E+01	1.69E-01	2.78E-01	1.12E-01	2.48E-07	6.61E-01	4.77E-03	4.30E-03	6.09E-10	2.47E-06	1.18E-04	9.25E-01	3.18E-05	1.14E-02	4.96E-07	2.86E-06	7.23E-06	8.15E-07	5.74E-09	1.23E-07	-6.27E-41	-1.85E-25	-3.43E-18	3.42E+00	0.00E+00	0.00E+00	6.35E-142	1.02E-155	1.42E-07
1.85E-05	615.069	1.79E+19	0.00E+00	3.41E+00	5.74E+05	-4.19E-06	1.12E+02	2.43E+05	2.82E+01	1.52E+05	1.31E+00	3.14E+04	2.31E+01	1.83E-01	7.27E+01	9.27E-06	8.24E-13	1.53E+01	1.88E-04	0.00E+00	3.16E+01	1.69E-01	2.78E-01	1.12E-01	2.51E-07	6.64E-01	4.81E-03	4.32E-03	6.13E-10	2.48E-06	1.19E-04	9.11E-01	3.20E-05	1.13E-02	4.95E-07	2.87E-06	7.25E-06	8.23E-07	5.77E-09	1.24E-07	-8.24E-41	-4.09E-26	-4.24E-18	3.41E+00	0.00E+00	0.00E+00	6.24E-142	1.01E-155	1.41E-07
1.86E-05	615.1	1.79E+19	0.00E+00	3.40E+00	5.74E+05	-4.19E-06	1.12E+02	2.43E+05	2.82E+01	1.52E+05	1.31E+00	3.14E+04	2.31E+01	1.82E-01	7.25E+01	9.22E-06	7.61E-13	1.53E+01	1.87E-04	0.00E+00	3.16E+01	1.69E-01	2.79E-01	1.12E-01	2.54E-07	6.66E-01	4.84E-03	4.34E-03	6.17E-10	2.49E-06	1.20E-04	8.97E-01	3.21E-05	1.13E-02	4.94E-07	2.88E-06	7.27E-06	8.30E-07	5.80E-09	1.25E-07	-1.01E-40	-3.48E-27	-5.02E-18	3.40E+00	0.00E+00	0.00E+00	6.20E-142	1.01E-155	1.39E-07
1.87E-05	615.131	1.79E+19	0.00E+00	3.39E+00	5.74E+05	-4.19E-06	1.12E+02	2.43E+05	2.81E+01	1.52E+05	1.30E+00	3.14E+04	2.30E+01	1.82E-01	7.23E+01	9.18E-06	7.03E-13	1.53E+01	1.86E-04	0.00E+00	3.16E+01	1.69E-01	2.80E-01	1.12E-01	2.56E-07	6.69E-01	4.88E-03	4.37E-03	6.22E-10	2.50E-06	1.21E-04	8.83E-01	3.23E-05	1.13E-02	4.93E-07	2.90E-06	7.30E-06	8.38E-07	5.83E-09	1.26E-07	-1.15E-40	-1.40E-25	-5.73E-18	3.39E+00	0.00E+00	0.00E+00	6.16E-142	1.01E-155	1.37E-07
1.88E-05	615.161	1.79E+19	0.00E+00	3.38E+00	5.74E+05	-4.19E-06	1.12E+02	2.43E+05	2.80E+01	1.52E+05	1.30E+00	3.15E+04	2.29E+01	1.82E-01	7.20E+01	9.14E-06	6.49E-13	1.53E+01	1.85E-04	0.00E+00	3.17E+01	1.69E-01	2.81E-01	1.12E-01	2.59E-07	6.72E-01	4.91E-03	4.39E-03	6.26E-10	2.52E-06	1.21E-04	8.69E-01	3.25E-05	1.13E-02	4.92E-07	2.91E-06	7.32E-06	8.46E-07	5.86E-09	1.27E-07	-1.22E-40	-4.67E-25	-6.33E-18	3.38E+00	0.00E+00	0.00E+00	6.13E-142	1.00E-155	1.36E-07
1.89E-05	615.192	1.79E+19	0.00E+00	3.37E+00	5.74E+05	-4.19E-06	1.12E+02	2.43E+05	2.79E+01	1.52E+05	1.30E+00	3.15E+04	2.29E+01	1.82E-01	7.18E+01	9.10E-06	6.00E-13	1.52E+01	1.84E-04	0.00E+00	3.17E+01	1.69E-01	2.82E-01	1.12E-01	2.62E-07	6.74E-01	4.95E-03	4.41E-03	6.30E-10	2.53E-06	1.22E-04	8.56E-01	3.26E-05	1.12E-02	4.91E-07	2.92E-06	7.34E-06	8.53E-07	5.88E-09	1.28E-07	-1.21E-40	-9.41E-25	-6.77E-18	3.37E+00	0.00E+00	0.00E+00	6.12E-142	1.00E-155	1.34E-07
1.90E-05	615.223	1.79E+19	0.00E+00	3.36E+00	5.74E+05	-4.19E-06	1.12E+02	2.43E+05	2.79E+01	1.52E+05	1.30E+00	3.15E+04	2.28E+01	1.82E-01	7.16E+01	9.06E-06	5.55E-13	1.52E+01	1.83E-04	0.00E+00	3.17E+01	1.69E-01	2.82E-01	1.12E-01	2.65E-07	6.77E-01	4.99E-03	4.43E-03	6.35E-10	2.54E-06	1.23E-04	8.43E-01	3.28E-05	1.12E-02	4.90E-07	2.93E-06	7.37E-06	8.61E-07	5.91E-09	1.29E-07	-1.07E-40	-1.46E-24	-7.01E-18	3.36E+00	0.00E+00	0.00E+00	6.12E-142	9.98E-156	1.33E-07
1.91E-05	615.253	1.79E+19	0.00E+00	3.35E+00	5.74E+05	-4.19E-06	1.12E+02	2.43E+05	2.78E+01	1.52E+05	1.29E+00	3.15E+04	2.27E+01	1.81E-01	7.14E+01	9.02E-06	5.13E-13	1.52E+01	1.82E-04	0.00E+00	3.17E+01	1.69E-01	2.83E-01	1.12E-01	2.67E-07	6.79E-01	5.02E-03	4.46E-03	6.39E-10	2.55E-06	1.24E-04	8.30E-01	3.30E-05	1.12E-02	4.89E-07	2.94E-06	7.39E-06	8.69E-07	5.94E-09	1.30E-07	-7.86E-41	-1.87E-24	-7.02E-18	3.35E+00	0.00E+00	0.00E+00	6.13E-142	9.95E-156	1.31E-07
1.92E-05	615.283	1.79E+19	0.00E+00	3.34E+00	5.74E+05	-4.19E-06	1.12E+02	2.43E+05	2.77E+01	1.52E+05	1.29E+00	3.15E+04	2.27E+01	1.81E-01	7.12E+01	8.98E-06	4.74E-13	1.52E+01	1.81E-04	0.00E+00	3.17E+01	1.69E-01	2.84E-01	1.13E-01	2.70E-07	6.82E-01	5.06E-03	4.48E-03	6.43E-10	2.56E-06	1.25E-04	8.17E-01	3.31E-05	1.12E-02	4.88E-07	2.95E-06	7.41E-06	8.77E-07	5.96E-09	1.31E-07	-3.52E-41	-1.96E-24	-6.74E-18	3.34E+00	0.00E+00	0.00E+00	6.13E-142	9.92E-156	1.30E-07
1.93E-05	615.314	1.79E+19	0.00E+00	3.33E+00	5.74E+05	-4.19E-06	1.12E+02	2.43E+05	2.77E+01	1.52E+05	1.29E+00	3.15E+04	2.26E+01	1.81E-01	7.09E+01	8.94E-06	4.38E-13	1.52E+01	1.81E-04	0.00E+00	3.17E+01	1.69E-01	2.85E-01	1.13E-01	2.73E-07	6.85E-01	5.09E-03	4.50E-03	6.47E-10	2.57E-06	1.26E-04	8.04E-01	3.33E-05	1.12E-02	4.87E-07	2.96E-06	7.43E-06	8.84E-07	5.99E-09	1.32E-07	-2.68E-42	-1.45E-24	-6.13E-18	3.33E+00	0.00E+00	0.00E+00	6.13E-142	9.89E-156	1.28E-07
1.94E-05	615.344	1.79E+19	0.00E+00	3.32E+00	5.74E+05	-4.19E-06	1.12E+02	2.43E+05	2.76E+01	1.52E+05	1.29E+00	3.15E+04	2.25E+01	1.81E-01	7.07E+01	8.90E-06	4.06E-13	1.51E+01	1.80E-04	0.00E+00	3.17E+01	1.69E-01	2.86E-01	1.13E-01	2.76E-07	6.87E-01	5.13E-03	4.52E-03	6.52E-10	2.58E-06	1.27E-04	7.92E-01	3.34E-05	1.11E-02	4.86E-07	2.97E-06	7.45E-06	8.92E-07	6.02E-09	1.33E-07	-1.86E-41	-4.91E-25	-5.14E-18	3.32E+00	0.00E+00	0.00E+00	6.12E-142	9.86E-156	1.27E-07
1.95E-05	615.374	1.79E+19	0.00E+00	3.31E+00	5.74E+05	-4.18E-06	1.12E+02	2.43E+05	2.75E+01	1.52E+05	1.28E+00	3.15E+04	2.25E+01	1.80E-01	7.05E+01	8.86E-06	3.75E-13	1.51E+01	1.79E-04	0.00E+00	3.17E+01	1.69E-01	2.86E-01	1.13E-01	2.78E-07	6.90E-01	5.16E-03	4.54E-03	6.56E-10	2.59E-06	1.28E-04	7.80E-01	3.36E-05	1.11E-02	4.85E-07	2.98E-06	7.48E-06	9.00E-07	6.04E-09	1.34E-07	-8.81E-47	-6.09E-30	-8.30E-23	3.31E+00	0.00E+00	0.00E+00	2.45E-142	-1.35E-153	1.25E-07
1.96E-05	615.404	1.79E+19	0.00E+00	3.30E+00	5.74E+05	-4.18E-06	1.13E+02	2.43E+05	2.74E+01	1.52E+05	1.28E+00	3.15E+04	2.24E+01	1.80E-01	7.03E+01	8.82E-06	3.47E-13	1.51E+01	1.78E-04	0.00E+00	3.17E+01	1.69E-01	2.87E-01	1.13E-01	2.81E-07	6.92E-01	5.20E-03	4.57E-03	6.60E-10	2.60E-06	1.29E-04	7.68E-01	3.38E-05	1.11E-02	4.84E-07	2.99E-06	7.50E-06	9.07E-07	6.07E-09	1.35E-07	-8.02E-47	-1.71E-29	-3.18E-22	3.30E+00	0.00E+00	0.00E+00	1.08E-142	-8.28E-153	1.24E-07
1.97E-05	615.434	1.79E+19	0.00E+00	3.29E+00	5.74E+05	-4.18E-06	1.13E+02	2.43E+05	2.74E+01	1.52E+05	1.28E+00	3.15E+04	2.23E+01	1.80E-01	7.01E+01	8.78E-06	3.22E-13	1.51E+01	1.77E-04	0.00E+00	3.17E+01	1.69E-01	2.88E-01	1.13E-01	2.84E-07	6.95E-01	5.23E-03	4.59E-03	6.64E-10	2.61E-06	1.30E-04	7.56E-01	3.39E-05	1.11E-02	4.83E-07	3.00E-06	7.52E-06	9.15E-07	6.09E-09	1.36E-07	-6.85E-45	-2.52E-29	-6.85E-22	3.29E+00	0.00E+00	0.00E+00	5.96E-143	-1.97E-152	1.22E-07
1.98E-05	615.464	1.79E+19	0.00E+00	3.28E+00	5.74E+05	-4.18E-06	1.13E+02	2.43E+05	2.73E+01	1.52E+05	1.27E+00	3.15E+04	2.23E+01	1.80E-01	6.99E+01	8.74E-06	2.98E-13	1.50E+01	1.76E-04	0.00E+00	3.17E+01	1.69E-01	2.89E-01	1.13E-01	2.87E-07	6.97E-01	5.27E-03	4.61E-03	6.68E-10	2.63E-06	1.31E-04	7.44E-01	3.41E-05	1.10E-02	4.82E-07	3.01E-06	7.54E-06	9.23E-07	6.12E-09	1.37E-07	-3.22E-44	-1.84E-29	-1.15E-21	3.28E+00	0.00E+00	0.00E+00	4.24E-143	-3.34E-152	1.21E-07
1.99E-05	615.494	1.79E+19	0.00E+00	3.27E+00	5.74E+05	-4.18E-06	1.13E+02	2.43E+05	2.72E+01	1.52E+05	1.27E+00	3.15E+04	2.22E+01	1.79E-01	6.96E+01	8.70E-06	2.76E-13	1.50E+01	1.76E-04	0.00E+00	3.17E+01	1.69E-01	2.89E-01	1.13E-01	2.90E-07	7.00E-01	5.30E-03	4.63E-03	6.72E-10	2.64E-06	1.32E-04	7.33E-01	3.42E-05	1.10E-02	4.81E-07	3.02E-06	7.56E-06	9.30E-07	6.14E-09	1.38E-07	-7.46E-44	2.06E-31	-1.68E-21	3.27E+00	0.00E+00	0.00E+00	3.35E-143	-4.70E-152	1.20E-07
2.00E-05	615.523	1.79E+19	0.00E+00	3.26E+00	5.74E+05	-4.18E-06	1.13E+02	2.43E+05	2.72E+01	1.52E+05	1.27E+00	3.15E+04	2.21E+01	1.79E-01	6.94E+01	8.66E-06	2.56E-13	1.50E+01	1.75E-04	0.00E+00	3.17E+01	1.69E-01	2.90E-01	1.13E-01	2.93E-07	7.02E-01	5.34E-03	4.65E-03	6.76E-10	2.65E-06	1.33E-04	7.22E-01	3.44E-05	1.10E-02	4.80E-07	3.03E-06	7.58E-06	9.38E-07	6.17E-09	1.39E-07	-8.85E-44	-2.50E-29	-2.24E-21	3.26E+00	0.00E+00	0.00E+00	2.87E-143	-5.82E-152	1.18E-07
2.01E-05	615.553	1.79E+19	0.00E+00	3.25E+00	5.74E+05	-4.18E-06	1.13E+02	2.43E+05	2.71E+01	1.52E+05	1.27E+00	3.15E+04	2.21E+01	1.79E-01	6.92E+01	8.63E-06	2.37E-13	1.50E+01	1.74E-04	0.00E+00	3.17E+01	1.69E-01	2.91E-01	1.14E-01	2.96E-07	7.05E-01	5.37E-03	4.67E-03	6.80E-10	2.66E-06	1.34E-04	7.11E-01	3.46E-05	1.10E-02	4.80E-07	3.04E-06	7.60E-06	9.46E-07	6.19E-09	1.40E-07	-4.00E-44	-1.43E-28	-2.80E-21	3.25E+00	0.00E+00	0.00E+00	2.67E-143	-6.46E-152	1.17E-07
2.02E-05	615.583	1.79E+19	0.00E+00	3.24E+00	5.74E+05	-4.18E-06	1.13E+02	2.43E+05	2.70E+01	1.52E+05	1.26E+00	3.15E+04	2.20E+01	1.79E-01	6.90E+01	8.59E-06	2.20E-13	1.49E+01	1.73E-04	0.00E+00	3.17E+01	1.69E-01	2.92E-01	1.14E-01	2.99E-07	7.07E-01	5.41E-03	4.69E-03	6.84E-10	2.67E-06	1.35E-04	7.00E-01	3.47E-05	1.09E-02	4.79E-07	3.05E-06	7.62E-06	9.53E-07	6.22E-09	1.41E-07	3.13E-44	-4.02E-28	-3.32E-21	3.24E+00	0.00E+00	0.00E+00	2.60E-143	-6.37E-152	1.16E-07
2.03E-05	615.612	1.79E+19	0.00E+00	3.24E+00	5.74E+05	-4.18E-06	1.13E+02	2.43E+05	2.70E+01	1.52E+05	1.26E+00	3.15E+04	2.19E+01	1.78E-01	6.88E+01	8.55E-06	2.04E-13	1.49E+01	1.72E-04	0.00E+00	3.17E+01	1.69E-01	2.92E-01	1.14E-01	3.01E-07	7.10E-01	5.44E-03	4.71E-03	6.88E-10	2.68E-06	1.36E-04	6.89E-01	3.49E-05	1.09E-02	4.78E-07	3.06E-06	7.64E-06	9.61E-07	6.24E-09	1.42E-07	1.23E-44	-8.51E-28	-3.76E-21	3.24E+00	0.00E+00	0.00E+00	2.57E-143	-5.33E-152	1.14E-07
2.04E-05	615.641	1.79E+19	0.00E+00	3.23E+00	5.74E+05	-4.18E-06	1.13E+02	2.43E+05	2.69E+01	1.52E+05	1.26E+00	3.15E+04	2.19E+01	1.78E-01	6.86E+01	8.51E-06	1.89E-13	1.49E+01	1.72E-04	0.00E+00	3.17E+01	1.69E-01	2.93E-01	1.14E-01	3.04E-07	7.12E-01	5.48E-03	4.73E-03	6.92E-10	2.69E-06	1.37E-04	6.78E-01	3.50E-05	1.09E-02	4.77E-07	3.07E-06	7.66E-06	9.68E-07	6.27E-09	1.43E-07	-1.71E-43	-1.54E-27	-4.08E-21	3.23E+00	0.00E+00	0.00E+00	2.56E-143	-3.10E-152	1.13E-07
2.05E-05	615.671	1.79E+19	0.00E+00	3.22E+00	5.74E+05	-4.18E-06	1.13E+02	2.43E+05	2.68E+01	1.52E+05	1.26E+00	3.15E+04	2.18E+01	1.78E-01	6.84E+01	8.48E-06	1.76E-13	1.49E+01	1.71E-04	0.00E+00	3.17E+01	1.69E-01	2.94E-01	1.14E-01	3.07E-07	7.15E-01	5.51E-03	4.75E-03	6.96E-10	2.70E-06	1.38E-04	6.68E-01	3.52E-05	1.09E-02	4.76E-07	3.08E-06	7.68E-06	9.76E-07	6.29E-09	1.44E-07	-5.65E-43	-2.51E-27	-4.26E-21	3.22E+00	0.00E+00	0.00E+00	2.54E-143	-4.96E-153	1.12E-07
2.06E-05	615.7	1.79E+19	0.00E+00	3.21E+00	5.74E+05	-4.18E-06	1.13E+02	2.43E+05	2.68E+01	1.52E+05	1.25E+00	3.15E+04	2.17E+01	1.78E-01	6.82E+01	8.44E-06	1.63E-13	1.48E+01	1.70E-04	0.00E+00	3.18E+01	1.69E-01	2.94E-01	1.14E-01	3.10E-07	7.17E-01	5.55E-03	4.77E-03	7.00E-10	2.71E-06	1.39E-04	6.58E-01	3.53E-05	1.08E-02	4.75E-07	3.09E-06	7.70E-06	9.84E-07	6.32E-09	1.45E-07	-1.18E-42	-3.81E-27	-4.25E-21	3.21E+00	0.00E+00	0.00E+00	2.53E-143	-2.15E-153	1.11E-07
2.07E-05	615.729	1.79E+19	0.00E+00	3.20E+00	5.74E+05	-4.18E-06	1.13E+02	2.43E+05	2.67E+01	1.52E+05	1.25E+00	3.15E+04	2.17E+01	1.78E-01	6.80E+01	8.40E-06	1.52E-13	1.48E+01	1.69E-04	0.00E+00	3.18E+01	1.69E-01	2.95E-01	1.14E-01	3.13E-07	7.20E-01	5.58E-03	4.79E-03	7.04E-10	2.72E-06	1.40E-04	6.48E-01	3.55E-05	1.08E-02	4.74E-07	3.10E-06	7.72E-06	9.91E-07	6.34E-09	1.46E-07	-2.00E-42	-5.49E-27	-4.02E-21	3.20E+00	0.00E+00	0.00E+00	2.53E-143	-6.09E-152	1.09E-07
2.08E-05	615.758	1.79E+19	0.00E+00	3.19E+00	5.74E+05	-4.18E-06	1.13E+02	2.43E+05	2.66E+01	1.52E+05	1.25E+00	3.15E+04	2.16E+01	1.77E-01	6.78E+01	8.36E-06	1.41E-13	1.48E+01	1.68E-04	0.00E+00	3.18E+01	1.69E-01	2.96E-01	1.14E-01	3.16E-07	7.22E-01	5.62E-03	4.81E-03	7.08E-10	2.73E-06	1.41E-04	6.38E-01	3.56E-05	1.08E-02	4.73E-07	3.11E-06	7.74E-06	9.99E-07	6.36E-09	1.47E-07	-2.96E-42	-7.56E-27	-3.53E-21	3.19E+00	0.00E+00	0.00E+00	2.54E-143	-2.34E-151	1.08E-07
2.09E-05	615.787	1.79E+19	0.00E+00	3.18E+00	5.74E+05	-4.18E-06	1.13E+02	2.43E+05	2.66E+01	1.52E+05	1.25E+00	3.15E+04	2.16E+01	1.77E-01	6.76E+01	8.33E-06	1.31E-13	1.48E+01	1.68E-04	0.00E+00	3.18E+01	1.69E-01	2.97E-01	1.14E-01	3.19E-07	7.25E-01	5.65E-03	4.83E-03	7.12E-10	2.74E-06	1.41E-04	6.28E-01	3.58E-05	1.08E-02	4.72E-07	3.12E-06	7.76E-06	1.01E-06	6.38E-09	1.48E-07	-3.96E-42	-1.01E-26	-2.74E-21	3.18E+00	0.00E+00	0.00E+00	2.54E-143	-5.88E-151	1.07E-07
2.10E-05	615.815	1.79E+19	0.00E+00	3.17E+00	5.74E+05	-4.18E-06	1.13E+02	2.43E+05	2.65E+01	1.52E+05	1.24E+00	3.15E+04	2.15E+01	1.77E-01	6.74E+01	8.29E-06	1.22E-13	1.47E+01	1.67E-04	0.00E+00	3.18E+01	1.69E-01	2.97E-01	1.14E-01	3.22E-07	7.27E-01	5.69E-03	4.85E-03	7.16E-10	2.75E-06	1.42E-04	6.18E-01	3.59E-05	1.07E-02	4.71E-07	3.13E-06	7.78E-06	1.01E-06	6.41E-09	1.49E-07	-4.87E-42	-1.30E-26	-1.63E-21	3.17E+00	0.00E+00	0.00E+00	2.54E-143	-1.20E-150	1.06E-07
2.11E-05	615.844	1.79E+19	0.00E+00	3.16E+00	5.74E+05	-4.18E-06	1.13E+02	2.43E+05	2.64E+01	1.52E+05	1.24E+00	3.15E+04	2.14E+01	1.77E-01	6.72E+01	8.26E-06	1.14E-13	1.47E+01	1.66E-04	0.00E+00	3.18E+01	1.69E-01	2.98E-01	1.14E-01	3.25E-07	7.29E-01	5.72E-03	4.87E-03	7.19E-10	2.76E-06	1.43E-04	6.09E-01	3.61E-05	1.07E-02	4.70E-07	3.14E-06	7.80E-06	1.02E-06	6.43E-09	1.50E-07	-5.49E-42	-1.65E-26	-4.84E-22	3.16E+00	0.00E+00	0.00E+00	2.54E-143	-2.17E-150	1.05E-07
2.12E-05	615.873	1.79E+19	0.00E+00	3.15E+00	5.74E+05	-4.19E-06	1.13E+02	2.43E+05	2.64E+01	1.52E+05	1.24E+00	3.15E+04	2.14E+01	1.76E-01	6.70E+01	8.22E-06	1.06E-13	1.47E+01	1.65E-04	0.00E+00	3.18E+01	1.69E-01	2.99E-01	1.15E-01	3.28E-07	7.32E-01	5.76E-03	4.89E-03	7.23E-10	2.77E-06	1.44E-04	5.99E-01	3.62E-05	1.07E-02	4.69E-07	3.15E-06	7.82E-06	1.03E-06	6.45E-09	1.51E-07	-1.14E-46	-2.10E-29	-2.13E-22	3.15E+00	0.00E+00	0.00E+00	1.06E-143	8.04E-159	1.04E-07
2.13E-05	615.901	1.79E+19	0.00E+00	3.14E+00	5.74E+05	-4.19E-06	1.13E+02	2.43E+05	2.63E+01	1.52E+05	1.24E+00	3.15E+04	2.13E+01	1.76E-01	6.68E+01	8.18E-06	9.86E-14	1.47E+01	1.65E-04	0.00E+00	3.18E+01	1.69E-01	2.99E-01	1.15E-01	3.31E-07	7.34E-01	5.79E-03	4.91E-03	7.27E-10	2.78E-06	1.45E-04	5.90E-01	3.64E-05	1.07E-02	4.68E-07	3.16E-06	7.84E-06	1.04E-06	6.47E-09	1.52E-07	-2.88E-46	-7.26E-29	-8.32E-22	3.14E+00	0.00E+00	0.00E+00	4.76E-144	8.02E-159	1.02E-07
2.14E-05	615.93	1.79E+19	0.00E+00	3.14E+00	5.74E+05	-4.19E-06	1.13E+02	2.43E+05	2.63E+01	1.52E+05	1.23E+00	3.15E+04	2.13E+01	1.76E-01	6.66E+01	8.15E-06	9.19E-14	1.46E+01	1.64E-04	0.00E+00	3.18E+01	1.69E-01	3.00E-01	1.15E-01	3.34E-07	7.37E-01	5.83E-03	4.93E-03	7.30E-10	2.79E-06	1.46E-04	5.81E-01	3.65E-05	1.06E-02	4.68E-07	3.17E-06	7.86E-06	1.04E-06	6.50E-09	1.53E-07	-7.06E-46	-1.39E-28	-1.81E-21	3.14E+00	0.00E+00	0.00E+00	2.56E-144	8.00E-159	1.01E-07
2.15E-05	615.958	1.79E+19	0.00E+00	3.13E+00	5.74E+05	-4.19E-06	1.13E+02	2.43E+05	2.62E+01	1.52E+05	1.23E+00	3.15E+04	2.12E+01	1.76E-01	6.64E+01	8.11E-06	8.57E-14	1.46E+01	1.63E-04	0.00E+00	3.18E+01	1.69E-01	3.01E-01	1.15E-01	3.37E-07	7.39E-01	5.86E-03	4.95E-03	7.34E-10	2.80E-06	1.47E-04	5.72E-01	3.67E-05	1.06E-02	4.67E-07	3.17E-06	7.88E-06	1.05E-06	6.52E-09	1.54E-07	-2.59E-45	-1.93E-28	-3.08E-21	3.13E+00	0.00E+00	0.00E+00	1.70E-144	7.98E-159	1.00E-07
2.16E-05	615.987	1.79E+19	0.00E+00	3.12E+00	5.74E+05	-4.19E-06	1.14E+02	2.43E+05	2.61E+01	1.52E+05	1.23E+00	3.15E+04	2.11E+01	1.76E-01	6.62E+01	8.08E-06	8.00E-14	1.46E+01	1.63E-04	0.00E+00	3.18E+01	1.69E-01	3.01E-01	1.15E-01	3.40E-07	7.41E-01	5.90E-03	4.97E-03	7.38E-10	2.81E-06	1.48E-04	5.64E-01	3.68E-05	1.06E-02	4.66E-07	3.18E-06	7.89E-06	1.06E-06	6.54E-09	1.55E-07	-6.21E-45	-2.08E-28	-4.56E-21	3.12E+00	0.00E+00	0.00E+00	1.30E-144	7.95E-159	9.92E-08
2.17E-05	616.015	1.79E+19	0.00E+00	3.11E+00	5.74E+05	-4.19E-06	1.14E+02	2.43E+05	2.61E+01	1.52E+05	1.23E+00	3.16E+04	2.11E+01	1.75E-01	6.60E+01	8.04E-06	7.47E-14	1.46E+01	1.62E-04	0.00E+00	3.18E+01	1.69E-01	3.02E-01	1.15E-01	3.44E-07	7.44E-01	5.93E-03	4.99E-03	7.41E-10	2.82E-06	1.49E-04	5.55E-01	3.69E-05	1.06E-02	4.65E-07	3.19E-06	7.91E-06	1.07E-06	6.56E-09	1.56E-07	-1.12E-44	-1.54E-28	-6.16E-21	3.11E+00	0.00E+00	0.00E+00	1.12E-144	7.93E-159	9.82E-08
2.18E-05	616.043	1.79E+19	0.00E+00	3.10E+00	5.74E+05	-4.19E-06	1.14E+02	2.43E+05	2.60E+01	1.52E+05	1.23E+00	3.16E+04	2.10E+01	1.75E-01	6.58E+01	8.01E-06	6.98E-14	1.46E+01	1.61E-04	0.00E+00	3.18E+01	1.69E-01	3.03E-01	1.15E-01	3.47E-07	7.46E-01	5.97E-03	5.01E-03	7.45E-10	2.83E-06	1.50E-04	5.46E-01	3.71E-05	1.05E-02	4.64E-07	3.20E-06	7.93E-06	1.07E-06	6.58E-09	1.57E-07	-1.70E-44	-1.95E-29	-7.79E-21	3.10E+00	0.00E+00	0.00E+00	1.05E-144	7.91E-159	9.72E-08
2.19E-05	616.071	1.79E+19	0.00E+00	3.09E+00	5.74E+05	-4.19E-06	1.14E+02	2.43E+05	2.59E+01	1.52E+05	1.22E+00	3.16E+04	2.10E+01	1.75E-01	6.56E+01	7.97E-06	6.52E-14	1.45E+01	1.60E-04	0.00E+00	3.18E+01	1.69E-01	3.03E-01	1.15E-01	3.50E-07	7.48E-01	6.00E-03	5.02E-03	7.49E-10	2.84E-06	1.51E-04	5.38E-01	3.72E-05	1.05E-02	4.63E-07	3.21E-06	7.95E-06	1.08E-06	6.60E-09	1.58E-07	-2.29E-44	2.88E-29	-9.37E-21	3.09E+00	0.00E+00	0.00E+00	1.02E-144	7.89E-159	9.62E-08
2.20E-05	616.099	1.79E+19	0.00E+00	3.08E+00	5.74E+05	-4.19E-06	1.14E+02	2.43E+05	2.59E+01	1.52E+05	1.22E+00	3.16E+04	2.09E+01	1.75E-01	6.54E+01	7.94E-06	6.10E-14	1.45E+01	1.60E-04	0.00E+00	3.18E+01	1.69E-01	3.04E-01	1.15E-01	3.53E-07	7.51E-01	6.03E-03	5.04E-03	7.52E-10	2.85E-06	1.52E-04	5.30E-01	3.74E-05	1.05E-02	4.62E-07	3.22E-06	7.97E-06	1.09E-06	6.62E-09	1.59E-07	-2.84E-44	-1.19E-28	-1.08E-20	3.08E+00	0.00E+00	0.00E+00	1.01E-144	7.87E-159	9.52E-08
2.21E-05	616.127	1.79E+19	0.00E+00	3.07E+00	5.74E+05	-4.19E-06	1.14E+02	2.43E+05	2.58E+01	1.52E+05	1.22E+00	3.16E+04	2.08E+01	1.74E-01	6.52E+01	7.91E-06	5.70E-14	1.45E+01	1.59E-04	0.00E+00	3.18E+01	1.69E-01	3.04E-01	1.15E-01	3.56E-07	7.53E-01	6.07E-03	5.06E-03	7.56E-10	2.86E-06	1.53E-04	5.22E-01	3.75E-05	1.05E-02	4.61E-07	3.23E-06	7.98E-06	1.10E-06	6.64E-09	1.60E-07	-3.38E-44	-4.52E-28	-1.20E-20	3.07E+00	0.00E+00	0.00E+00	9.99E-145	7.85E-159	9.42E-08
2.22E-05	616.155	1.79E+19	0.00E+00	3.07E+00	5.74E+05	-4.19E-06	1.14E+02	2.43E+05	2.58E+01	1.52E+05	1.22E+00	3.16E+04	2.08E+01	1.74E-01	6.50E+01	7.87E-06	5.34E-14	1.45E+01	1.58E-04	0.00E+00	3.18E+01	1.69E-01	3.05E-01	1.15E-01	3.59E-07	7.55E-01	6.10E-03	5.08E-03	7.59E-10	2.87E-06	1.54E-04	5.14E-01	3.76E-05	1.04E-02	4.60E-07	3.24E-06	8.00E-06	1.10E-06	6.66E-09	1.61E-07	-4.01E-44	-8.45E-28	-1.28E-20	3.07E+00	0.00E+00	0.00E+00	9.91E-145	7.82E-159	9.32E-08
2.23E-05	616.183	1.79E+19	0.00E+00	3.06E+00	5.74E+05	-4.19E-06	1.14E+02	2.43E+05	2.57E+01	1.52E+05	1.21E+00	3.16E+04	2.07E+01	1.74E-01	6.48E+01	7.84E-06	5.00E-14	1.44E+01	1.58E-04	0.00E+00	3.18E+01	1.69E-01	3.06E-01	1.15E-01	3.62E-07	7.58E-01	6.14E-03	5.10E-03	7.63E-10	2.88E-06	1.55E-04	5.06E-01	3.78E-05	1.04E-02	4.60E-07	3.24E-06	8.02E-06	1.11E-06	6.68E-09	1.62E-07	-4.92E-44	-1.05E-27	-1.32E-20	3.06E+00	0.00E+00	0.00E+00	9.89E-145	7.80E-159	9.23E-08
2.24E-05	616.21	1.79E+19	0.00E+00	3.05E+00	5.74E+05	-4.19E-06	1.14E+02	2.43E+05	2.56E+01	1.52E+05	1.21E+00	3.16E+04	2.07E+01	1.74E-01	6.46E+01	7.80E-06	4.69E-14	1.44E+01	1.57E-04	0.00E+00	3.18E+01	1.69E-01	3.06E-01	1.15E-01	3.66E-07	7.60E-01	6.17E-03	5.11E-03	7.66E-10	2.89E-06	1.56E-04	4.98E-01	3.79E-05	1.04E-02	4.59E-07	3.25E-06	8.03E-06	1.12E-06	6.70E-09	1.63E-07	-4.48E-44	-7.42E-28	-1.31E-20	3.05E+00	0.00E+00	0.00E+00	9.90E-145	7.78E-159	9.13E-08
2.25E-05	616.238	1.79E+19	0.00E+00	3.04E+00	5.74E+05	-4.19E-06	1.14E+02	2.43E+05	2.56E+01	1.52E+05	1.21E+00	3.16E+04	2.06E+01	1.74E-01	6.45E+01	7.77E-06	4.40E-14	1.44E+01	1.56E-04	0.00E+00	3.18E+01	1.69E-01	3.07E-01	1.15E-01	3.69E-07	7.62E-01	6.21E-03	5.13E-03	7.69E-10	2.90E-06	1.57E-04	4.91E-01	3.81E-05	1.04E-02	4.58E-07	3.26E-06	8.05E-06	1.13E-06	6.72E-09	1.64E-07	4.56E-43	-4.51E-30	-1.24E-20	3.04E+00	0.00E+00	0.00E+00	9.91E-145	7.76E-159	9.04E-08
2.26E-05	616.265	1.79E+19	0.00E+00	3.03E+00	5.74E+05	-4.19E-06	1.14E+02	2.43E+05	2.55E+01	1.52E+05	1.21E+00	3.16E+04	2.06E+01	1.73E-01	6.43E+01	7.74E-06	4.13E-14	1.44E+01	1.56E-04	0.00E+00	3.18E+01	1.69E-01	3.08E-01	1.15E-01	3.72E-07	7.65E-01	6.24E-03	5.15E-03	7.73E-10	2.91E-06	1.58E-04	4.83E-01	3.82E-05	1.03E-02	4.57E-07	3.27E-06	8.07E-06	1.13E-06	6.74E-09	1.65E-07	5.32E-43	1.21E-28	-1.09E-20	3.03E+00	0.00E+00	0.00E+00	9.91E-145	7.74E-159	8.95E-08
2.27E-05	616.293	1.79E+19	0.00E+00	3.02E+00	5.74E+05	-4.19E-06	1.14E+02	2.43E+05	2.55E+01	1.52E+05	1.20E+00	3.16E+04	2.05E+01	1.73E-01	6.41E+01	7.71E-06	3.88E-14	1.43E+01	1.55E-04	0.00E+00	3.18E+01	1.69E-01	3.08E-01	1.15E-01	3.75E-07	7.67E-01	6.28E-03	5.17E-03	7.76E-10	2.92E-06	1.59E-04	4.76E-01	3.83E-05	1.03E-02	4.56E-07	3.28E-06	8.09E-06	1.14E-06	6.76E-09	1.66E-07	-1.62E-42	-2.22E-27	-8.68E-21	3.02E+00	0.00E+00	0.00E+00	9.90E-145	7.72E-159	8.86E-08
2.28E-05	616.32	1.79E+19	0.00E+00	3.02E+00	5.74E+05	-4.19E-06	1.14E+02	2.43E+05	2.54E+01	1.52E+05	1.20E+00	3.16E+04	2.05E+01	1.73E-01	6.39E+01	7.67E-06	3.64E-14	1.43E+01	1.54E-04	0.00E+00	3.18E+01	1.69E-01	3.09E-01	1.16E-01	3.78E-07	7.69E-01	6.31E-03	5.18E-03	7.79E-10	2.93E-06	1.60E-04	4.69E-01	3.85E-05	1.03E-02	4.55E-07	3.29E-06	8.10E-06	1.15E-06	6.78E-09	1.66E-07	-8.83E-42	-9.76E-27	-5.51E-21	3.02E+00	0.00E+00	0.00E+00	9.89E-145	7.70E-159	8.77E-08
2.29E-05	616.348	1.79E+19	0.00E+00	3.01E+00	5.74E+05	-4.19E-06	1.14E+02	2.43E+05	2.53E+01	1.52E+05	1.20E+00	3.16E+04	2.04E+01	1.73E-01	6.37E+01	7.64E-06	3.43E-14	1.43E+01	1.53E-04	0.00E+00	3.18E+01	1.69E-01	3.09E-01	1.16E-01	3.82E-07	7.72E-01	6.34E-03	5.20E-03	7.83E-10	2.93E-06	1.60E-04	4.61E-01	3.86E-05	1.03E-02	4.54E-07	3.29E-06	8.12E-06	1.16E-06	6.80E-09	1.67E-07	-2.50E-41	-2.61E-26	-1.66E-21	3.01E+00	0.00E+00	0.00E+00	9.88E-145	7.68E-159	8.68E-08
2.30E-05	616.375	1.79E+19	0.00E+00	3.00E+00	5.74E+05	-4.19E-06	1.14E+02	2.43E+05	2.53E+01	1.52E+05	1.20E+00	3.16E+04	2.03E+01	1.73E-01	6.35E+01	7.61E-06	3.22E-14	1.43E+01	1.53E-04	0.00E+00	3.18E+01	1.69E-01	3.10E-01	1.16E-01	3.85E-07	7.74E-01	6.38E-03	5.22E-03	7.86E-10	2.94E-06	1.61E-04	4.54E-01	3.87E-05	1.02E-02	4.53E-07	3.30E-06	8.13E-06	1.16E-06	6.82E-09	1.68E-07	0.00E+00	-3.58E-30	-3.26E-23	3.00E+00	0.00E+00	0.00E+00	4.29E-145	-2.74E-157	8.59E-08
2.31E-05	616.402	1.79E+19	0.00E+00	2.99E+00	5.74E+05	-4.19E-06	1.14E+02	2.43E+05	2.52E+01	1.52E+05	1.19E+00	3.16E+04	2.03E+01	1.72E-01	6.34E+01	7.58E-06	3.03E-14	1.43E+01	1.52E-04	0.00E+00	3.18E+01	1.70E-01	3.11E-01	1.16E-01	3.88E-07	7.76E-01	6.41E-03	5.24E-03	7.89E-10	2.95E-06	1.62E-04	4.48E-01	3.88E-05	1.02E-02	4.53E-07	3.31E-06	8.15E-06	1.17E-06	6.84E-09	1.69E-07	1.28E-47	-1.35E-29	-1.30E-22	2.99E+00	0.00E+00	0.00E+00	1.99E-145	-2.88E-156	8.51E-08
2.32E-05	616.429	1.79E+19	0.00E+00	2.98E+00	5.74E+05	-4.19E-06	1.14E+02	2.43E+05	2.52E+01	1.52E+05	1.19E+00	3.16E+04	2.02E+01	1.72E-01	6.32E+01	7.54E-06	2.86E-14	1.42E+01	1.51E-04	0.00E+00	3.18E+01	1.70E-01	3.11E-01	1.16E-01	3.91E-07	7.78E-01	6.45E-03	5.25E-03	7.92E-10	2.96E-06	1.63E-04	4.41E-01	3.90E-05	1.02E-02	4.52E-07	3.32E-06	8.17E-06	1.18E-06	6.86E-09	1.70E-07	-4.66E-46	-2.80E-29	-2.88E-22	2.98E+00	0.00E+00	0.00E+00	1.07E-145	-7.81E-156	8.42E-08
2.33E-05	616.456	1.79E+19	0.00E+00	2.98E+00	5.74E+05	-4.19E-06	1.14E+02	2.43E+05	2.51E+01	1.52E+05	1.19E+00	3.16E+04	2.02E+01	1.72E-01	6.30E+01	7.51E-06	2.70E-14	1.42E+01	1.51E-04	0.00E+00	3.18E+01	1.70E-01	3.12E-01	1.16E-01	3.95E-07	7.80E-01	6.48E-03	5.27E-03	7.96E-10	2.97E-06	1.64E-04	4.34E-01	3.91E-05	1.02E-02	4.51E-07	3.33E-06	8.18E-06	1.19E-06	6.87E-09	1.71E-07	-2.70E-45	-4.37E-29	-4.95E-22	2.98E+00	0.00E+00	0.00E+00	6.90E-146	-1.44E-155	8.34E-08
2.34E-05	616.483	1.79E+19	0.00E+00	2.97E+00	5.74E+05	-4.19E-06	1.14E+02	2.43E+05	2.50E+01	1.52E+05	1.19E+00	3.16E+04	2.01E+01	1.72E-01	6.28E+01	7.48E-06	2.54E-14	1.42E+01	1.50E-04	0.00E+00	3.18E+01	1.70E-01	3.12E-01	1.16E-01	3.98E-07	7.83E-01	6.52E-03	5.29E-03	7.99E-10	2.98E-06	1.65E-04	4.27E-01	3.92E-05	1.01E-02	4.50E-07	3.33E-06	8.20E-06	1.19E-06	6.89E-09	1.72E-07	-7.87E-45	-5.71E-29	-7.41E-22	2.97E+00	0.00E+00	0.00E+00	5.16E-146	-2.18E-155	8.26E-08
2.35E-05	616.51	1.79E+19	0.00E+00	2.96E+00	5.74E+05	-4.19E-06	1.14E+02	2.43E+05	2.50E+01	1.52E+05	1.19E+00	3.16E+04	2.01E+01	1.72E-01	6.26E+01	7.45E-06	2.40E-14	1.42E+01	1.50E-04	0.00E+00	3.18E+01	1.70E-01	3.13E-01	1.16E-01	4.01E-07	7.85E-01	6.55E-03	5.30E-03	8.02E-10	2.99E-06	1.66E-04	4.21E-01	3.94E-05	1.01E-02	4.49E-07	3.34E-06	8.21E-06	1.20E-06	6.91E-09	1.73E-07	-1.71E-44	-6.43E-29	-1.01E-21	2.96E+00	0.00E+00	0.00E+00	4.38E-146	-2.93E-155	8.18E-08
2.36E-05	616.537	1.79E+19	0.00E+00	2.95E+00	5.74E+05	-4.19E-06	1.14E+02	2.43E+05	2.49E+01	1.52E+05	1.18E+00	3.16E+04	2.00E+01	1.71E-01	6.25E+01	7.42E-06	2.27E-14	1.41E+01	1.49E-04	0.00E+00	3.18E+01	1.70E-01	3.13E-01	1.16E-01	4.05E-07	7.87E-01	6.58E-03	5.32E-03	8.05E-10	3.00E-06	1.67E-04	4.14E-01	3.95E-05	1.01E-02	4.48E-07	3.35E-06	8.23E-06	1.21E-06	6.93E-09	1.74E-07	-3.11E-44	-6.12E-29	-1.30E-21	2.95E+00	0.00E+00	0.00E+00	4.04E-146	-3.59E-155	8.10E-08
2.37E-05	616.563	1.79E+19	0.00E+00	2.94E+00	5.74E+05	-4.19E-06	1.14E+02	2.43E+05	2.49E+01	1.52E+05	1.18E+00	3.16E+04	2.00E+01	1.71E-01	6.23E+01	7.39E-06	2.14E-14	1.41E+01	1.48E-04	0.00E+00	3.18E+01	1.70E-01	3.14E-01	1.16E-01	4.08E-07	7.89E-01	6.62E-03	5.33E-03	8.08E-10	3.01E-06	1.68E-04	4.08E-01	3.96E-05	1.01E-02	4.48E-07	3.36E-06	8.24E-06	1.21E-06	6.94E-09	1.75E-07	-5.08E-44	-4.39E-29	-1.59E-21	2.94E+00	0.00E+00	0.00E+00	3.88E-146	-4.07E-155	8.02E-08
2.38E-05	616.59	1.79E+19	0.00E+00	2.94E+00	5.74E+05	-4.19E-06	1.14E+02	2.43E+05	2.48E+01	1.52E+05	1.18E+00	3.16E+04	1.99E+01	1.71E-01	6.21E+01	7.35E-06	2.03E-14	1.41E+01	1.48E-04	0.00E+00	3.19E+01	1.70E-01	3.15E-01	1.16E-01	4.11E-07	7.92E-01	6.65E-03	5.35E-03	8.11E-10	3.02E-06	1.69E-04	4.02E-01	3.97E-05	1.00E-02	4.47E-07	3.36E-06	8.26E-06	1.22E-06	6.96E-09	1.76E-07	-7.63E-44	-9.89E-30	-1.86E-21	2.94E+00	0.00E+00	0.00E+00	3.80E-146	-4.29E-155	7.94E-08
2.39E-05	616.617	1.79E+19	0.00E+00	2.93E+00	5.74E+05	-4.19E-06	1.15E+02	2.43E+05	2.48E+01	1.52E+05	1.18E+00	3.16E+04	1.99E+01	1.71E-01	6.19E+01	7.32E-06	1.92E-14	1.41E+01	1.47E-04	0.00E+00	3.19E+01	1.70E-01	3.15E-01	1.16E-01	4.15E-07	7.94E-01	6.69E-03	5.37E-03	8.14E-10	3.02E-06	1.70E-04	3.96E-01	3.99E-05	1.00E-02	4.46E-07	3.37E-06	8.27E-06	1.23E-06	6.98E-09	1.77E-07	-8.42E-44	1.74E-29	-2.10E-21	2.93E+00	0.00E+00	0.00E+00	3.75E-146	-4.15E-155	7.87E-08
2.40E-05	616.643	1.79E+19	0.00E+00	2.92E+00	5.74E+05	-4.19E-06	1.15E+02	2.43E+05	2.47E+01	1.52E+05	1.17E+00	3.16E+04	1.98E+01	1.71E-01	6.18E+01	7.29E-06	1.82E-14	1.41E+01	1.46E-04	0.00E+00	3.19E+01	1.70E-01	3.16E-01	1.16E-01	4.18E-07	7.96E-01	6.72E-03	5.38E-03	8.17E-10	3.03E-06	1.71E-04	3.90E-01	4.00E-05	9.98E-03	4.45E-07	3.38E-06	8.29E-06	1.24E-06	6.99E-09	1.78E-07	-3.52E-44	-9.75E-30	-2.31E-21	2.92E+00	0.00E+00	0.00E+00	3.73E-146	-3.56E-155	7.79E-08
2.41E-05	616.67	1.79E+19	0.00E+00	2.91E+00	5.74E+05	-4.19E-06	1.15E+02	2.43E+05	2.46E+01	1.52E+05	1.17E+00	3.16E+04	1.98E+01	1.70E-01	6.16E+01	7.26E-06	1.72E-14	1.40E+01	1.46E-04	0.00E+00	3.19E+01	1.70E-01	3.16E-01	1.16E-01	4.21E-07	7.98E-01	6.75E-03	5.40E-03	8.20E-10	3.04E-06	1.72E-04	3.84E-01	4.01E-05	9.96E-03	4.44E-07	3.39E-06	8.30E-06	1.24E-06	7.01E-09	1.79E-07	2.21E-45	-1.33E-28	-2.45E-21	2.91E+00	0.00E+00	0.00E+00	3.71E-146	-2.43E-155	7.72E-08
2.42E-05	616.696	1.79E+19	0.00E+00	2.91E+00	5.74E+05	-4.19E-06	1.15E+02	2.43E+05	2.46E+01	1.52E+05	1.17E+00	3.16E+04	1.97E+01	1.70E-01	6.14E+01	7.23E-06	1.63E-14	1.40E+01	1.45E-04	0.00E+00	3.19E+01	1.70E-01	3.17E-01	1.16E-01	4.25E-07	8.00E-01	6.79E-03	5.41E-03	8.23E-10	3.05E-06	1.73E-04	3.78E-01	4.02E-05	9.93E-03	4.43E-07	3.39E-06	8.32E-06	1.25E-06	7.03E-09	1.80E-07	-3.49E-44	-3.98E-28	-2.53E-21	2.91E+00	0.00E+00	0.00E+00	3.72E-146	-9.68E-156	7.64E-08
2.43E-05	616.722	1.78E+19	0.00E+00	2.90E+00	5.74E+05	-4.19E-06	1.15E+02	2.43E+05	2.45E+01	1.52E+05	1.17E+00	3.16E+04	1.97E+01	1.70E-01	6.12E+01	7.20E-06	1.55E-14	1.40E+01	1.44E-04	0.00E+00	3.19E+01	1.70E-01	3.17E-01	1.16E-01	4.28E-07	8.02E-01	6.82E-03	5.43E-03	8.26E-10	3.06E-06	1.74E-04	3.72E-01	4.04E-05	9.91E-03	4.43E-07	3.40E-06	8.33E-06	1.26E-06	7.04E-09	1.81E-07	-2.51E-43	-8.52E-28	-2.51E-21	2.90E+00	0.00E+00	0.00E+00	3.74E-146	-2.17E-157	7.57E-08
2.44E-05	616.748	1.78E+19	0.00E+00	2.89E+00	5.74E+05	-4.19E-06	1.15E+02	2.43E+05	2.45E+01	1.52E+05	1.17E+00	3.16E+04	1.96E+01	1.70E-01	6.11E+01	7.17E-06	1.47E-14	1.40E+01	1.44E-04	0.00E+00	3.19E+01	1.70E-01	3.18E-01	1.16E-01	4.32E-07	8.05E-01	6.86E-03	5.44E-03	8.29E-10	3.07E-06	1.75E-04	3.67E-01	4.05E-05	9.88E-03	4.42E-07	3.41E-06	8.35E-06	1.26E-06	7.06E-09	1.82E-07	-7.83E-43	-1.54E-27	-2.39E-21	2.89E+00	0.00E+00	0.00E+00	3.76E-146	-4.49E-156	7.50E-08
2.45E-05	616.775	1.78E+19	0.00E+00	2.88E+00	5.74E+05	-4.19E-06	1.15E+02	2.43E+05	2.44E+01	1.52E+05	1.16E+00	3.16E+04	1.96E+01	1.70E-01	6.09E+01	7.14E-06	1.40E-14	1.39E+01	1.43E-04	0.00E+00	3.19E+01	1.70E-01	3.18E-01	1.16E-01	4.35E-07	8.07E-01	6.89E-03	5.46E-03	8.32E-10	3.08E-06	1.76E-04	3.61E-01	4.06E-05	9.86E-03	4.41E-07	3.42E-06	8.36E-06	1.27E-06	7.07E-09	1.83E-07	-1.80E-42	-2.53E-27	-2.14E-21	2.88E+00	0.00E+00	0.00E+00	3.77E-146	-3.48E-155	7.43E-08
2.46E-05	616.801	1.78E+19	0.00E+00	2.88E+00	5.74E+05	-4.19E-06	1.15E+02	2.43E+05	2.44E+01	1.52E+05	1.16E+00	3.16E+04	1.95E+01	1.69E-01	6.07E+01	7.11E-06	1.33E-14	1.39E+01	1.43E-04	0.00E+00	3.19E+01	1.70E-01	3.19E-01	1.16E-01	4.39E-07	8.09E-01	6.92E-03	5.48E-03	8.35E-10	3.08E-06	1.77E-04	3.56E-01	4.07E-05	9.83E-03	4.40E-07	3.42E-06	8.37E-06	1.28E-06	7.09E-09	1.84E-07	-3.49E-42	-3.86E-27	-1.74E-21	2.88E+00	0.00E+00	0.00E+00	3.77E-146	-1.06E-154	7.36E-08
2.47E-05	616.827	1.78E+19	0.00E+00	2.87E+00	5.74E+05	-4.19E-06	1.15E+02	2.43E+05	2.43E+01	1.52E+05	1.16E+00	3.16E+04	1.94E+01	1.69E-01	6.06E+01	7.08E-06	1.26E-14	1.39E+01	1.42E-04	0.00E+00	3.19E+01	1.70E-01	3.19E-01	1.16E-01	4.42E-07	8.11E-01	6.96E-03	5.49E-03	8.37E-10	3.09E-06	1.77E-04	3.50E-01	4.08E-05	9.81E-03	4.39E-07	3.43E-06	8.39E-06	1.29E-06	7.11E-09	1.85E-07	-6.09E-42	-5.58E-27	-1.19E-21	2.87E+00	0.00E+00	0.00E+00	3.77E-146	-2.37E-154	7.29E-08
2.48E-05	616.853	1.78E+19	0.00E+00	2.86E+00	5.74E+05	-4.19E-06	1.15E+02	2.43E+05	2.43E+01	1.52E+05	1.16E+00	3.17E+04	1.94E+01	1.69E-01	6.04E+01	7.05E-06	1.20E-14	1.39E+01	1.41E-04	0.00E+00	3.19E+01	1.70E-01	3.20E-01	1.16E-01	4.46E-07	8.13E-01	6.99E-03	5.51E-03	8.40E-10	3.10E-06	1.78E-04	3.45E-01	4.10E-05	9.78E-03	4.39E-07	3.44E-06	8.40E-06	1.29E-06	7.12E-09	1.86E-07	-9.84E-42	-7.76E-27	-4.76E-22	2.86E+00	0.00E+00	0.00E+00	3.76E-146	-4.48E-154	7.23E-08
2.49E-05	616.878	1.78E+19	0.00E+00	2.85E+00	5.74E+05	-4.19E-06	1.15E+02	2.43E+05	2.42E+01	1.52E+05	1.15E+00	3.17E+04	1.93E+01	1.69E-01	6.02E+01	7.02E-06	1.14E-14	1.39E+01	1.41E-04	0.00E+00	3.19E+01	1.70E-01	3.20E-01	1.16E-01	4.49E-07	8.15E-01	7.02E-03	5.52E-03	8.43E-10	3.11E-06	1.79E-04	3.40E-01	4.11E-05	9.76E-03	4.38E-07	3.44E-06	8.41E-06	1.30E-06	7.14E-09	1.87E-07	-5.93E-48	-3.32E-30	-5.21E-23	2.85E+00	0.00E+00	0.00E+00	1.70E-146	5.20E-162	7.16E-08
2.50E-05	616.904	1.78E+19	0.00E+00	2.85E+00	5.74E+05	-4.19E-06	1.15E+02	2.43E+05	2.42E+01	1.52E+05	1.15E+00	3.17E+04	1.93E+01	1.69E-01	6.01E+01	7.00E-06	1.09E-14	1.38E+01	1.40E-04	0.00E+00	3.19E+01	1.70E-01	3.21E-01	1.16E-01	4.53E-07	8.17E-01	7.06E-03	5.53E-03	8.46E-10	3.12E-06	1.80E-04	3.35E-01	4.12E-05	9.73E-03	4.37E-07	3.45E-06	8.43E-06	1.31E-06	7.15E-09	1.88E-07	-1.15E-46	-1.21E-29	-2.06E-22	2.85E+00	0.00E+00	0.00E+00	8.13E-147	5.19E-162	7.09E-08
2.51E-05	616.93	1.78E+19	0.00E+00	2.84E+00	5.74E+05	-4.19E-06	1.15E+02	2.43E+05	2.41E+01	1.52E+05	1.15E+00	3.17E+04	1.92E+01	1.68E-01	5.99E+01	6.97E-06	1.04E-14	1.38E+01	1.40E-04	0.00E+00	3.19E+01	1.70E-01	3.22E-01	1.16E-01	4.56E-07	8.19E-01	7.09E-03	5.55E-03	8.48E-10	3.13E-06	1.81E-04	3.30E-01	4.13E-05	9.71E-03	4.36E-07	3.46E-06	8.44E-06	1.31E-06	7.17E-09	1.89E-07	-4.98E-46	-2.49E-29	-4.56E-22	2.84E+00	0.00E+00	0.00E+00	4.41E-147	5.18E-162	7.03E-08
2.52E-05	616.956	1.78E+19	0.00E+00	2.83E+00	5.74E+05	-4.19E-06	1.15E+02	2.43E+05	2.40E+01	1.52E+05	1.15E+00	3.17E+04	1.92E+01	1.68E-01	5.97E+01	6.94E-06	9.90E-15	1.38E+01	1.39E-04	0.00E+00	3.19E+01	1.70E-01	3.22E-01	1.16E-01	4.60E-07	8.22E-01	7.12E-03	5.56E-03	8.51E-10	3.13E-06	1.82E-04	3.25E-01	4.14E-05	9.68E-03	4.35E-07	3.47E-06	8.45E-06	1.32E-06	7.18E-09	1.90E-07	-1.26E-45	-3.90E-29	-7.89E-22	2.83E+00	0.00E+00	0.00E+00	2.81E-147	5.17E-162	6.97E-08
2.53E-05	616.981	1.78E+19	0.00E+00	2.83E+00	5.74E+05	-4.19E-06	1.15E+02	2.43E+05	2.40E+01	1.52E+05	1.15E+00	3.17E+04	1.92E+01	1.68E-01	5.96E+01	6.91E-06	9.45E-15	1.38E+01	1.38E-04	0.00E+00	3.19E+01	1.70E-01	3.23E-01	1.16E-01	4.63E-07	8.24E-01	7.16E-03	5.58E-03	8.54E-10	3.14E-06	1.83E-04	3.20E-01	4.15E-05	9.65E-03	4.35E-07	3.47E-06	8.47E-06	1.33E-06	7.19E-09	1.91E-07	-2.40E-45	-5.16E-29	-1.19E-21	2.83E+00	0.00E+00	0.00E+00	2.08E-147	5.15E-162	6.90E-08
2.54E-05	617.007	1.78E+19	0.00E+00	2.82E+00	5.74E+05	-4.19E-06	1.15E+02	2.43E+05	2.39E+01	1.52E+05	1.14E+00	3.17E+04	1.91E+01	1.68E-01	5.94E+01	6.88E-06	9.02E-15	1.37E+01	1.38E-04	0.00E+00	3.19E+01	1.70E-01	3.23E-01	1.16E-01	4.67E-07	8.26E-01	7.19E-03	5.59E-03	8.56E-10	3.15E-06	1.84E-04	3.15E-01	4.16E-05	9.63E-03	4.34E-07	3.48E-06	8.48E-06	1.33E-06	7.21E-09	1.92E-07	-3.97E-45	-5.92E-29	-1.65E-21	2.82E+00	0.00E+00	0.00E+00	1.73E-147	5.14E-162	6.84E-08
2.55E-05	617.032	1.78E+19	0.00E+00	2.81E+00	5.74E+05	-4.19E-06	1.15E+02	2.43E+05	2.39E+01	1.52E+05	1.14E+00	3.17E+04	1.91E+01	1.68E-01	5.92E+01	6.85E-06	8.62E-15	1.37E+01	1.37E-04	0.00E+00	3.19E+01	1.70E-01	3.23E-01	1.16E-01	4.70E-07	8.28E-01	7.23E-03	5.61E-03	8.59E-10	3.16E-06	1.85E-04	3.10E-01	4.18E-05	9.60E-03	4.33E-07	3.49E-06	8.49E-06	1.34E-06	7.22E-09	1.92E-07	-6.15E-45	-5.85E-29	-2.14E-21	2.81E+00	0.00E+00	0.00E+00	1.58E-147	5.13E-162	6.78E-08
2.56E-05	617.058	1.78E+19	0.00E+00	2.80E+00	5.74E+05	-4.19E-06	1.15E+02	2.43E+05	2.38E+01	1.52E+05	1.14E+00	3.17E+04	1.90E+01	1.67E-01	5.91E+01	6.82E-06	8.24E-15	1.37E+01	1.37E-04	0.00E+00	3.19E+01	1.70E-01	3.24E-01	1.16E-01	4.74E-07	8.30E-01	7.26E-03	5.62E-03	8.61E-10	3.17E-06	1.86E-04	3.05E-01	4.19E-05	9.58E-03	4.32E-07	3.49E-06	8.51E-06	1.35E-06	7.24E-09	1.93E-07	-9.01E-45	-4.60E-29	-2.65E-21	2.80E+00	0.00E+00	0.00E+00	1.50E-147	5.11E-162	6.72E-08
2.57E-05	617.083	1.78E+19	0.00E+00	2.80E+00	5.74E+05	-4.19E-06	1.15E+02	2.43E+05	2.38E+01	1.52E+05	1.14E+00	3.17E+04	1.90E+01	1.67E-01	5.89E+01	6.80E-06	7.88E-15	1.37E+01	1.36E-04	0.00E+00	3.19E+01	1.70E-01	3.24E-01	1.16E-01	4.77E-07	8.32E-01	7.29E-03	5.63E-03	8.64E-10	3.18E-06	1.87E-04	3.01E-01	4.20E-05	9.55E-03	4.32E-07	3.50E-06	8.52E-06	1.36E-06	7.25E-09	1.94E-07	-1.26E-44	-1.97E-29	-3.17E-21	2.80E+00	0.00E+00	0.00E+00	1.47E-147	5.10E-162	6.66E-08
2.58E-05	617.108	1.78E+19	0.00E+00	2.79E+00	5.74E+05	-4.19E-06	1.15E+02	2.43E+05	2.37E+01	1.52E+05	1.14E+00	3.17E+04	1.89E+01	1.67E-01	5.88E+01	6.77E-06	7.53E-15	1.37E+01	1.36E-04	0.00E+00	3.19E+01	1.70E-01	3.25E-01	1.16E-01	4.81E-07	8.34E-01	7.32E-03	5.65E-03	8.66E-10	3.18E-06	1.88E-04	2.96E-01	4.21E-05	9.53E-03	4.31E-07	3.50E-06	8.53E-06	1.36E-06	7.26E-09	1.95E-07	-1.67E-44	6.91E-30	-3.66E-21	2.79E+00	0.00E+00	0.00E+00	1.45E-147	5.09E-162	6.60E-08
2.59E-05	617.134	1.78E+19	0.00E+00	2.78E+00	5.74E+05	-4.19E-06	1.15E+02	2.43E+05	2.37E+01	1.52E+05	1.13E+00	3.17E+04	1.89E+01	1.67E-01	5.86E+01	6.74E-06	7.21E-15	1.36E+01	1.35E-04	0.00E+00	3.19E+01	1.70E-01	3.25E-01	1.16E-01	4.85E-07	8.36E-01	7.36E-03	5.66E-03	8.69E-10	3.19E-06	1.89E-04	2.92E-01	4.22E-05	9.50E-03	4.30E-07	3.51E-06	8.54E-06	1.37E-06	7.28E-09	1.96E-07	-2.14E-44	9.92E-30	-4.12E-21	2.78E+00	0.00E+00	0.00E+00	1.43E-147	5.08E-162	6.54E-08
2.60E-05	617.159	1.78E+19	0.00E+00	2.78E+00	5.74E+05	-4.19E-06	1.15E+02	2.43E+05	2.36E+01	1.52E+05	1.13E+00	3.17E+04	1.88E+01	1.67E-01	5.84E+01	6.71E-06	6.90E-15	1.36E+01	1.34E-04	0.00E+00	3.19E+01	1.70E-01	3.26E-01	1.17E-01	4.88E-07	8.38E-01	7.39E-03	5.68E-03	8.71E-10	3.20E-06	1.90E-04	2.87E-01	4.23E-05	9.48E-03	4.29E-07	3.52E-06	8.56E-06	1.38E-06	7.29E-09	1.97E-07	-2.64E-44	-4.66E-29	-4.53E-21	2.78E+00	0.00E+00	0.00E+00	1.42E-147	5.06E-162	6.49E-08
2.61E-05	617.184	1.78E+19	0.00E+00	2.77E+00	5.74E+05	-4.19E-06	1.15E+02	2.43E+05	2.36E+01	1.52E+05	1.13E+00	3.17E+04	1.88E+01	1.66E-01	5.83E+01	6.69E-06	6.61E-15	1.36E+01	1.34E-04	0.00E+00	3.19E+01	1.70E-01	3.26E-01	1.17E-01	4.92E-07	8.40E-01	7.42E-03	5.69E-03	8.74E-10	3.21E-06	1.90E-04	2.83E-01	4.24E-05	9.45E-03	4.28E-07	3.52E-06	8.57E-06	1.38E-06	7.30E-09	1.98E-07	-3.14E-44	-2.11E-28	-4.85E-21	2.77E+00	0.00E+00	0.00E+00	1.42E-147	5.05E-162	6.43E-08
2.62E-05	617.209	1.78E+19	0.00E+00	2.76E+00	5.74E+05	-4.19E-06	1.15E+02	2.43E+05	2.35E+01	1.52E+05	1.13E+00	3.17E+04	1.87E+01	1.66E-01	5.81E+01	6.66E-06	6.34E-15	1.36E+01	1.33E-04	0.00E+00	3.19E+01	1.70E-01	3.27E-01	1.17E-01	4.95E-07	8.42E-01	7.46E-03	5.70E-03	8.76E-10	3.21E-06	1.91E-04	2.79E-01	4.25E-05	9.43E-03	4.28E-07	3.53E-06	8.58E-06	1.39E-06	7.32E-09	1.99E-07	-3.63E-44	-5.42E-28	-5.08E-21	2.76E+00	0.00E+00	0.00E+00	1.43E-147	5.04E-162	6.38E-08
2.63E-05	617.234	1.78E+19	0.00E+00	2.76E+00	5.74E+05	-4.19E-06	1.15E+02	2.43E+05	2.35E+01	1.52E+05	1.13E+00	3.17E+04	1.87E+01	1.66E-01	5.80E+01	6.63E-06	6.08E-15	1.35E+01	1.33E-04	0.00E+00	3.19E+01	1.70E-01	3.27E-01	1.17E-01	4.99E-07	8.44E-01	7.49E-03	5.72E-03	8.79E-10	3.22E-06	1.92E-04	2.75E-01	4.26E-05	9.40E-03	4.27E-07	3.54E-06	8.59E-06	1.40E-06	7.33E-09	2.00E-07	-4.08E-44	-1.11E-27	-5.19E-21	2.76E+00	0.00E+00	0.00E+00	1.43E-147	5.03E-162	6.32E-08
2.64E-05	617.259	1.78E+19	0.00E+00	2.75E+00	5.74E+05	-4.19E-06	1.15E+02	2.43E+05	2.34E+01	1.52E+05	1.12E+00	3.17E+04	1.86E+01	1.66E-01	5.78E+01	6.60E-06	5.83E-15	1.35E+01	1.32E-04	0.00E+00	3.19E+01	1.70E-01	3.28E-01	1.17E-01	5.03E-07	8.46E-01	7.52E-03	5.73E-03	8.81E-10	3.23E-06	1.93E-04	2.70E-01	4.27E-05	9.38E-03	4.26E-07	3.54E-06	8.60E-06	1.40E-06	7.34E-09	2.01E-07	-4.46E-44	-2.00E-27	-5.15E-21	2.75E+00	0.00E+00	0.00E+00	1.44E-147	5.01E-162	6.27E-08
2.65E-05	617.283	1.78E+19	0.00E+00	2.74E+00	5.74E+05	-4.19E-06	1.15E+02	2.43E+05	2.34E+01	1.52E+05	1.12E+00	3.17E+04	1.86E+01	1.66E-01	5.77E+01	6.58E-06	5.59E-15	1.35E+01	1.32E-04	0.00E+00	3.19E+01	1.70E-01	3.28E-01	1.17E-01	5.06E-07	8.48E-01	7.56E-03	5.74E-03	8.83E-10	3.24E-06	1.94E-04	2.66E-01	4.28E-05	9.35E-03	4.25E-07	3.55E-06	8.62E-06	1.41E-06	7.35E-09	2.02E-07	-4.74E-44	-3.31E-27	-4.94E-21	2.74E+00	0.00E+00	0.00E+00	1.44E-147	5.00E-162	6.21E-08
2.66E-05	617.308	1.78E+19	0.00E+00	2.74E+00	5.74E+05	-4.19E-06	1.16E+02	2.43E+05	2.33E+01	1.52E+05	1.12E+00	3.17E+04	1.85E+01	1.66E-01	5.75E+01	6.55E-06	5.37E-15	1.35E+01	1.31E-04	0.00E+00	3.19E+01	1.70E-01	3.29E-01	1.17E-01	5.10E-07	8.50E-01	7.59E-03	5.75E-03	8.86E-10	3.25E-06	1.95E-04	2.62E-01	4.29E-05	9.33E-03	4.25E-07	3.55E-06	8.63E-06	1.42E-06	7.37E-09	2.03E-07	-4.89E-44	-5.13E-27	-4.54E-21	2.74E+00	0.00E+00	0.00E+00	1.44E-147	4.99E-162	6.16E-08
2.67E-05	617.333	1.78E+19	0.00E+00	2.73E+00	5.74E+05	-4.19E-06	1.16E+02	2.43E+05	2.33E+01	1.52E+05	1.12E+00	3.17E+04	1.85E+01	1.65E-01	5.74E+01	6.52E-06	5.15E-15	1.35E+01	1.31E-04	0.00E+00	3.19E+01	1.70E-01	3.29E-01	1.17E-01	5.14E-07	8.52E-01	7.62E-03	5.77E-03	8.88E-10	3.25E-06	1.96E-04	2.58E-01	4.31E-05	9.30E-03	4.24E-07	3.56E-06	8.64E-06	1.42E-06	7.38E-09	2.04E-07	-4.88E-44	-7.60E-27	-3.92E-21	2.73E+00	0.00E+00	0.00E+00	1.44E-147	4.98E-162	6.11E-08
2.68E-05	617.358	1.78E+19	0.00E+00	2.72E+00	5.74E+05	-4.19E-06	1.16E+02	2.43E+05	2.32E+01	1.52E+05	1.12E+00	3.17E+04	1.84E+01	1.65E-01	5.72E+01	6.50E-06	4.95E-15	1.34E+01	1.30E-04	0.00E+00	3.19E+01	1.70E-01	3.30E-01	1.17E-01	5.18E-07	8.54E-01	7.66E-03	5.78E-03	8.90E-10	3.26E-06	1.97E-04	2.54E-01	4.32E-05	9.28E-03	4.23E-07	3.57E-06	8.65E-06	1.43E-06	7.39E-09	2.05E-07	-4.70E-44	-1.08E-26	-3.05E-21	2.72E+00	0.00E+00	0.00E+00	1.44E-147	4.97E-162	6.06E-08
2.69E-05	617.382	1.78E+19	0.00E+00	2.72E+00	5.74E+05	-4.19E-06	1.16E+02	2.43E+05	2.32E+01	1.52E+05	1.11E+00	3.17E+04	1.84E+01	1.65E-01	5.71E+01	6.47E-06	4.76E-15	1.34E+01	1.29E-04	0.00E+00	3.19E+01	1.70E-01	3.30E-01	1.17E-01	5.21E-07	8.56E-01	7.69E-03	5.79E-03	8.92E-10	3.27E-06	1.98E-04	2.51E-01	4.33E-05	9.25E-03	4.22E-07	3.57E-06	8.66E-06	1.44E-06	7.40E-09	2.06E-07	-2.32E-47	-2.48E-30	-4.16E-23	2.72E+00	0.00E+00	0.00E+00	6.79E-148	-9.27E-161	6.01E-08
2.70E-05	617.407	1.78E+19	0.00E+00	2.71E+00	5.74E+05	-4.19E-06	1.16E+02	2.43E+05	2.31E+01	1.52E+05	1.11E+00	3.17E+04	1.84E+01	1.65E-01	5.69E+01	6.45E-06	4.57E-15	1.34E+01	1.29E-04	0.00E+00	3.19E+01	1.70E-01	3.30E-01	1.17E-01	5.25E-07	8.58E-01	7.72E-03	5.81E-03	8.95E-10	3.28E-06	1.99E-04	2.47E-01	4.34E-05	9.23E-03	4.22E-07	3.58E-06	8.67E-06	1.44E-06	7.41E-09	2.07E-07	-1.01E-48	-9.49E-30	-1.67E-22	2.71E+00	0.00E+00	0.00E+00	3.35E-148	-1.89E-159	5.96E-08
2.71E-05	617.431	1.78E+19	0.00E+00	2.70E+00	5.74E+05	-4.19E-06	1.16E+02	2.43E+05	2.31E+01	1.52E+05	1.11E+00	3.17E+04	1.83E+01	1.65E-01	5.68E+01	6.42E-06	4.40E-15	1.34E+01	1.28E-04	0.00E+00	3.19E+01	1.70E-01	3.31E-01	1.17E-01	5.29E-07	8.60E-01	7.75E-03	5.82E-03	8.97E-10	3.28E-06	2.00E-04	2.43E-01	4.35E-05	9.20E-03	4.21E-07	3.58E-06	8.68E-06	1.45E-06	7.42E-09	2.08E-07	-4.69E-46	-2.03E-29	-3.72E-22	2.70E+00	0.00E+00	0.00E+00	1.84E-148	-5.71E-159	5.91E-08
2.72E-05	617.456	1.78E+19	0.00E+00	2.70E+00	5.74E+05	-4.19E-06	1.16E+02	2.43E+05	2.30E+01	1.52E+05	1.11E+00	3.17E+04	1.83E+01	1.64E-01	5.66E+01	6.39E-06	4.23E-15	1.34E+01	1.28E-04	0.00E+00	3.19E+01	1.70E-01	3.31E-01	1.17E-01	5.33E-07	8.62E-01	7.79E-03	5.83E-03	8.99E-10	3.29E-06	2.01E-04	2.39E-01	4.36E-05	9.18E-03	4.20E-07	3.59E-06	8.69E-06	1.46E-06	7.43E-09	2.08E-07	-2.88E-45	-3.36E-29	-6.50E-22	2.70E+00	0.00E+00	0.00E+00	1.18E-148	-1.12E-158	5.86E-08
2.73E-05	617.48	1.78E+19	0.00E+00	2.69E+00	5.74E+05	-4.19E-06	1.16E+02	2.43E+05	2.30E+01	1.52E+05	1.11E+00	3.17E+04	1.82E+01	1.64E-01	5.65E+01	6.37E-06	4.07E-15	1.33E+01	1.27E-04	0.00E+00	3.19E+01	1.70E-01	3.32E-01	1.17E-01	5.36E-07	8.64E-01	7.82E-03	5.84E-03	9.01E-10	3.30E-06	2.02E-04	2.36E-01	4.37E-05	9.15E-03	4.19E-07	3.60E-06	8.71E-06	1.46E-06	7.45E-09	2.09E-07	-8.59E-45	-4.76E-29	-9.90E-22	2.69E+00	0.00E+00	0.00E+00	8.64E-149	-1.81E-158	5.81E-08
2.74E-05	617.504	1.78E+19	0.00E+00	2.68E+00	5.74E+05	-4.19E-06	1.16E+02	2.43E+05	2.29E+01	1.52E+05	1.10E+00	3.17E+04	1.82E+01	1.64E-01	5.63E+01	6.34E-06	3.92E-15	1.33E+01	1.27E-04	0.00E+00	3.19E+01	1.70E-01	3.32E-01	1.17E-01	5.40E-07	8.66E-01	7.85E-03	5.85E-03	9.03E-10	3.30E-06	2.02E-04	2.32E-01	4.38E-05	9.13E-03	4.19E-07	3.60E-06	8.72E-06	1.47E-06	7.46E-09	2.10E-07	-1.86E-44	-6.04E-29	-1.38E-21	2.68E+00	0.00E+00	0.00E+00	7.17E-149	-2.57E-158	5.76E-08
2.75E-05	617.528	1.78E+19	0.00E+00	2.68E+00	5.74E+05	-4.19E-06	1.16E+02	2.43E+05	2.29E+01	1.52E+05	1.10E+00	3.17E+04	1.81E+01	1.64E-01	5.62E+01	6.32E-06	3.77E-15	1.33E+01	1.26E-04	0.00E+00	3.19E+01	1.70E-01	3.33E-01	1.17E-01	5.44E-07	8.68E-01	7.88E-03	5.87E-03	9.05E-10	3.31E-06	2.03E-04	2.29E-01	4.39E-05	9.10E-03	4.18E-07	3.61E-06	8.73E-06	1.48E-06	7.47E-09	2.11E-07	-3.36E-44	-7.02E-29	-1.82E-21	2.68E+00	0.00E+00	0.00E+00	6.49E-149	-3.38E-158	5.72E-08
2.76E-05	617.553	1.78E+19	0.00E+00	2.67E+00	5.74E+05	-4.19E-06	1.16E+02	2.43E+05	2.28E+01	1.52E+05	1.10E+00	3.17E+04	1.81E+01	1.64E-01	5.60E+01	6.29E-06	3.63E-15	1.33E+01	1.26E-04	0.00E+00	3.19E+01	1.70E-01	3.33E-01	1.17E-01	5.48E-07	8.70E-01	7.92E-03	5.88E-03	9.07E-10	3.32E-06	2.04E-04	2.25E-01	4.40E-05	9.08E-03	4.17E-07	3.61E-06	8.74E-06	1.48E-06	7.48E-09	2.12E-07	-5.42E-44	-7.48E-29	-2.28E-21	2.67E+00	0.00E+00	0.00E+00	6.15E-149	-4.17E-158	5.67E-08
2.77E-05	617.577	1.78E+19	0.00E+00	2.66E+00	5.74E+05	-4.19E-06	1.16E+02	2.43E+05	2.28E+01	1.52E+05	1.10E+00	3.17E+04	1.80E+01	1.64E-01	5.59E+01	6.27E-06	3.50E-15	1.32E+01	1.25E-04	0.00E+00	3.19E+01	1.70E-01	3.33E-01	1.17E-01	5.51E-07	8.72E-01	7.95E-03	5.89E-03	9.09E-10	3.33E-06	2.05E-04	2.22E-01	4.40E-05	9.06E-03	4.16E-07	3.62E-06	8.75E-06	1.49E-06	7.49E-09	2.13E-07	-8.07E-44	-7.23E-29	-2.76E-21	2.66E+00	0.00E+00	0.00E+00	5.99E-149	-4.90E-158	5.63E-08
2.78E-05	617.601	1.78E+19	0.00E+00	2.66E+00	5.74E+05	-4.19E-06	1.16E+02	2.43E+05	2.27E+01	1.52E+05	1.10E+00	3.17E+04	1.80E+01	1.63E-01	5.57E+01	6.24E-06	3.37E-15	1.32E+01	1.25E-04	0.00E+00	3.19E+01	1.70E-01	3.34E-01	1.17E-01	5.55E-07	8.74E-01	7.98E-03	5.90E-03	9.11E-10	3.33E-06	2.06E-04	2.19E-01	4.41E-05	9.03E-03	4.16E-07	3.62E-06	8.76E-06	1.50E-06	7.50E-09	2.14E-07	-1.14E-43	-6.06E-29	-3.25E-21	2.66E+00	0.00E+00	0.00E+00	5.90E-149	-5.53E-158	5.58E-08
2.79E-05	617.625	1.78E+19	0.00E+00	2.65E+00	5.74E+05	-4.19E-06	1.16E+02	2.43E+05	2.27E+01	1.52E+05	1.09E+00	3.17E+04	1.80E+01	1.63E-01	5.56E+01	6.22E-06	3.25E-15	1.32E+01	1.24E-04	0.00E+00	3.19E+01	1.70E-01	3.34E-01	1.17E-01	5.59E-07	8.75E-01	8.01E-03	5.91E-03	9.13E-10	3.34E-06	2.07E-04	2.15E-01	4.42E-05	9.01E-03	4.15E-07	3.63E-06	8.77E-06	1.50E-06	7.51E-09	2.15E-07	-1.53E-43	-3.78E-29	-3.73E-21	2.65E+00	0.00E+00	0.00E+00	5.87E-149	-5.98E-158	5.54E-08
2.80E-05	617.649	1.78E+19	0.00E+00	2.64E+00	5.74E+05	-4.19E-06	1.16E+02	2.43E+05	2.26E+01	1.52E+05	1.09E+00	3.17E+04	1.79E+01	1.63E-01	5.54E+01	6.19E-06	3.13E-15	1.32E+01	1.24E-04	0.00E+00	3.19E+01	1.70E-01	3.35E-01	1.17E-01	5.63E-07	8.77E-01	8.05E-03	5.93E-03	9.15E-10	3.35E-06	2.08E-04	2.12E-01	4.43E-05	8.98E-03	4.14E-07	3.63E-06	8.78E-06	1.51E-06	7.52E-09	2.16E-07	-1.99E-43	-1.78E-30	-4.19E-21	2.64E+00	0.00E+00	0.00E+00	5.83E-149	-6.23E-158	5.49E-08
[truncated: 11,121 more rows]
[truncated: 18 more columns]
