# Supplementary material for: Dataset of numerical assessment on the combined effects of non-thermal plasma and water addition in hydrogen combustion
Source: Data Brief. 2025 Dec 19;64:112405. doi: 10.1016/j.dib.2025.112405 (PMC12813465; doi:10.1016/j.dib.2025.112405)
Supplement: Supplementary file 1 [file mmc1.zip › Research Data/Simulations for DOE/Run35.csv]

Time(s)	T_gas(K)	N_gas(#/cm^3)	AR	E	N2	He	H2O2	H2	H	O2	O	H2O	OH	HO2	O3	O(1D)	O(1S)	O2(a1)	O2(b1)	O2(c)	NO	N2O	NO2	HNO	HNO2	HONO	HONO2	N2H2	H2NN	HNOH	NH3	N	NO3	NH	NNH	NH2	H2NO	N2H4	N2H3	NH2OH	N^+	NH^+	H3^+	N2H^+	He^+	O^+	O2^+	N2^+	NH3^+
1.00E-11	300	3.67E+19	0.00E+00	2.53E-10	6.76E+05	0.00E+00	6.39E-32	1.44E+05	6.99E-11	1.80E+05	1.18E-10	3.03E-20	2.77E-13	2.84E-15	4.47E-12	7.94E-11	8.82E-13	1.30E-11	3.29E-12	0.00E+00	7.03E-15	2.14E-17	3.45E-34	1.32E-34	3.45E-64	1.49E-36	7.53E-56	4.35E-51	3.59E-47	1.77E-58	9.93E-55	4.13E-11	7.03E-54	1.69E-31	3.70E-23	1.28E-44	6.07E-57	1.08E-76	4.18E-75	1.46E-65	0.00E+00	9.51E-32	9.52E-14	1.12E-12	0.00E+00	0.00E+00	5.13E-12	1.10E-11	3.31E-34
2.00E-11	300	3.67E+19	0.00E+00	2.74E-10	6.76E+05	0.00E+00	2.13E-30	1.44E+05	1.48E-10	1.80E+05	2.42E-10	2.48E-19	1.14E-12	1.18E-14	1.81E-11	1.66E-10	2.97E-12	2.71E-11	7.03E-12	0.00E+00	2.89E-14	8.86E-17	5.68E-33	2.24E-33	2.24E-62	4.88E-35	9.63E-54	7.40E-50	6.11E-46	1.22E-56	7.49E-53	8.59E-11	4.55E-52	6.95E-31	1.53E-22	4.19E-43	4.17E-55	6.56E-76	1.06E-72	3.77E-63	0.00E+00	1.17E-30	2.84E-13	4.24E-12	0.00E+00	0.00E+00	1.07E-11	2.19E-11	8.66E-33
3.00E-11	300	3.67E+19	0.00E+00	2.96E-10	6.76E+05	0.00E+00	1.72E-29	1.44E+05	2.35E-10	1.80E+05	3.71E-10	8.58E-19	2.66E-12	2.77E-14	4.14E-11	2.61E-10	6.35E-12	4.23E-11	1.13E-11	0.00E+00	6.68E-14	2.07E-16	2.99E-32	1.21E-32	2.93E-61	3.87E-34	1.73E-52	4.02E-49	3.32E-45	1.53E-55	1.05E-51	1.34E-10	5.41E-51	1.61E-30	3.55E-22	3.34E-42	5.24E-54	1.95E-75	2.86E-71	1.02E-61	0.00E+00	4.69E-30	4.87E-13	9.09E-12	0.00E+00	0.00E+00	1.67E-11	3.27E-11	5.60E-32
4.00E-11	300	3.67E+19	0.00E+00	3.21E-10	6.76E+05	0.00E+00	7.73E-29	1.44E+05	3.32E-10	1.80E+05	5.07E-10	2.08E-18	4.87E-12	5.12E-14	7.47E-11	3.65E-10	1.11E-11	5.88E-11	1.60E-11	0.00E+00	1.22E-13	3.81E-16	9.83E-32	4.09E-32	1.92E-60	1.71E-33	1.37E-51	1.36E-48	1.12E-44	9.57E-55	7.27E-51	1.87E-10	3.21E-50	2.94E-30	6.49E-22	1.48E-41	3.27E-53	7.62E-75	3.05E-70	1.09E-60	0.00E+00	1.19E-29	6.77E-13	1.55E-11	0.00E+00	0.00E+00	2.32E-11	4.34E-11	2.04E-31
5.00E-11	300	3.67E+19	0.00E+00	3.47E-10	6.76E+05	0.00E+00	2.51E-28	1.44E+05	4.37E-10	1.80E+05	6.50E-10	4.16E-18	7.86E-12	8.30E-14	1.19E-10	4.78E-10	1.73E-11	7.67E-11	2.13E-11	0.00E+00	1.96E-13	6.18E-16	2.50E-31	1.07E-31	8.57E-60	5.49E-33	6.97E-51	3.55E-48	2.93E-44	4.05E-54	3.37E-50	2.43E-10	1.29E-49	4.72E-30	1.04E-21	4.75E-41	1.38E-52	2.11E-74	1.94E-69	6.97E-60	0.00E+00	2.37E-29	8.47E-13	2.35E-11	0.00E+00	0.00E+00	3.03E-11	5.42E-11	5.45E-31
6.00E-11	300	3.67E+19	0.00E+00	3.76E-10	6.76E+05	0.00E+00	6.66E-28	1.44E+05	5.54E-10	1.80E+05	8.01E-10	7.37E-18	1.17E-11	1.24E-13	1.74E-10	6.01E-10	2.50E-11	9.61E-11	2.73E-11	0.00E+00	2.91E-13	9.22E-16	5.42E-31	2.36E-31	2.98E-59	1.44E-32	2.66E-50	7.88E-48	6.51E-44	1.34E-53	1.22E-49	3.05E-10	4.10E-49	6.99E-30	1.55E-21	1.24E-40	4.59E-52	3.40E-74	8.95E-69	3.22E-59	0.00E+00	4.07E-29	1.00E-12	3.30E-11	0.00E+00	0.00E+00	3.79E-11	6.53E-11	1.20E-30
7.00E-11	300	3.67E+19	0.00E+00	4.07E-10	6.76E+05	0.00E+00	1.53E-27	1.44E+05	6.81E-10	1.80E+05	9.61E-10	1.20E-17	1.64E-11	1.75E-13	2.41E-10	7.35E-10	3.44E-11	1.17E-10	3.39E-11	0.00E+00	4.07E-13	1.30E-15	1.05E-30	4.68E-31	8.73E-59	3.27E-32	8.37E-50	1.56E-47	1.29E-43	3.75E-53	3.67E-49	3.71E-10	1.10E-48	9.80E-30	2.17E-21	2.83E-40	1.28E-51	5.22E-74	3.30E-68	1.19E-58	0.00E+00	6.37E-29	1.14E-12	4.39E-11	0.00E+00	0.00E+00	4.62E-11	7.65E-11	2.32E-30
8.00E-11	300	3.67E+19	0.00E+00	4.41E-10	6.76E+05	0.00E+00	3.18E-27	1.44E+05	8.20E-10	1.80E+05	1.13E-09	1.83E-17	2.21E-11	2.37E-13	3.20E-10	8.80E-10	4.56E-11	1.40E-10	4.12E-11	0.00E+00	5.48E-13	1.76E-15	1.88E-30	8.54E-31	2.25E-58	6.70E-32	2.28E-49	2.85E-47	2.35E-43	9.26E-53	9.72E-49	4.43E-10	2.60E-48	1.32E-29	2.92E-21	5.80E-40	3.17E-51	1.67E-73	1.03E-67	3.72E-58	0.00E+00	9.31E-29	1.28E-12	5.64E-11	0.00E+00	0.00E+00	5.52E-11	8.82E-11	4.10E-30
9.00E-11	300	3.67E+19	0.00E+00	4.78E-10	6.76E+05	0.00E+00	6.10E-27	1.44E+05	9.72E-10	1.80E+05	1.31E-09	2.67E-17	2.90E-11	3.12E-13	4.13E-10	1.04E-09	5.87E-11	1.64E-10	4.94E-11	0.00E+00	7.14E-13	2.32E-15	3.15E-30	1.46E-30	5.25E-58	1.27E-31	5.57E-49	4.88E-47	4.03E-43	2.08E-52	2.33E-48	5.21E-10	5.63E-48	1.72E-29	3.80E-21	1.10E-39	7.13E-51	2.42E-73	2.83E-67	1.03E-57	0.00E+00	1.30E-28	1.41E-12	7.05E-11	0.00E+00	0.00E+00	6.49E-11	1.00E-10	6.73E-30
1.00E-10	300	3.67E+19	0.00E+00	5.17E-10	6.76E+05	0.00E+00	1.10E-26	1.44E+05	1.14E-09	1.80E+05	1.50E-09	3.76E-17	3.69E-11	3.99E-13	5.20E-10	1.21E-09	7.38E-11	1.91E-10	5.84E-11	0.00E+00	9.08E-13	2.97E-15	5.04E-30	2.38E-30	1.13E-57	2.27E-31	1.25E-48	7.94E-47	6.56E-43	4.35E-52	5.16E-48	6.06E-10	1.13E-47	2.19E-29	4.83E-21	1.96E-39	1.49E-50	4.40E-73	7.07E-67	2.57E-57	0.00E+00	1.75E-28	1.54E-12	8.63E-11	0.00E+00	0.00E+00	7.54E-11	1.13E-10	1.05E-29
1.10E-10	300	3.67E+19	0.00E+00	5.60E-10	6.76E+05	0.00E+00	1.88E-26	1.44E+05	1.32E-09	1.80E+05	1.71E-09	5.13E-17	4.62E-11	5.01E-13	6.42E-10	1.40E-09	9.10E-11	2.20E-10	6.83E-11	0.00E+00	1.13E-12	3.73E-15	7.75E-30	3.73E-30	2.30E-57	3.85E-31	2.61E-48	1.24E-46	1.03E-42	8.54E-52	1.07E-47	6.97E-10	2.15E-47	2.73E-29	6.02E-21	3.33E-39	2.92E-50	9.75E-73	1.63E-66	5.95E-57	0.00E+00	2.30E-28	1.68E-12	1.04E-10	0.00E+00	0.00E+00	8.68E-11	1.26E-10	1.57E-29
1.20E-10	300	3.67E+19	0.00E+00	6.07E-10	6.76E+05	0.00E+00	3.10E-26	1.44E+05	1.52E-09	1.80E+05	1.93E-09	6.82E-17	5.68E-11	6.19E-13	7.80E-10	1.60E-09	1.11E-10	2.51E-10	7.92E-11	0.00E+00	1.39E-12	4.60E-15	1.16E-29	5.65E-30	4.44E-57	6.28E-31	5.16E-48	1.88E-46	1.55E-42	1.60E-51	2.11E-47	7.97E-10	3.90E-47	3.35E-29	7.37E-21	5.42E-39	5.47E-50	2.25E-72	3.52E-66	1.29E-56	0.00E+00	2.96E-28	1.83E-12	1.23E-10	0.00E+00	0.00E+00	9.91E-11	1.40E-10	2.27E-29
1.30E-10	300	3.67E+19	0.00E+00	6.57E-10	6.76E+05	0.00E+00	4.92E-26	1.44E+05	1.73E-09	1.80E+05	2.17E-09	8.89E-17	6.89E-11	7.53E-13	9.36E-10	1.82E-09	1.33E-10	2.85E-10	9.13E-11	0.00E+00	1.68E-12	5.61E-15	1.68E-29	8.34E-30	8.18E-57	9.88E-31	9.74E-48	2.77E-46	2.29E-42	2.87E-51	3.98E-47	9.04E-10	6.77E-47	4.05E-29	8.91E-21	8.53E-39	9.83E-50	5.29E-72	7.20E-66	2.64E-56	0.00E+00	3.75E-28	1.99E-12	1.44E-10	0.00E+00	0.00E+00	1.12E-10	1.55E-10	3.20E-29
1.40E-10	300	3.67E+19	0.00E+00	7.11E-10	6.76E+05	0.00E+00	7.58E-26	1.44E+05	1.96E-09	1.80E+05	2.42E-09	1.14E-16	8.26E-11	9.06E-13	1.11E-09	2.05E-09	1.58E-10	3.21E-10	1.04E-10	0.00E+00	2.01E-12	6.75E-15	2.38E-29	1.20E-29	1.45E-56	1.51E-30	1.76E-47	3.99E-46	3.30E-42	4.98E-51	7.21E-47	1.02E-09	1.14E-46	4.85E-29	1.07E-20	1.30E-38	1.70E-49	1.21E-71	1.40E-65	5.15E-56	0.00E+00	4.70E-28	2.16E-12	1.68E-10	0.00E+00	0.00E+00	1.27E-10	1.70E-10	4.40E-29
1.50E-10	300	3.67E+19	0.00E+00	7.70E-10	6.76E+05	0.00E+00	1.14E-25	1.44E+05	2.22E-09	1.80E+05	2.69E-09	1.44E-16	9.81E-11	1.08E-12	1.30E-09	2.31E-09	1.85E-10	3.61E-10	1.19E-10	0.00E+00	2.39E-12	8.05E-15	3.31E-29	1.70E-29	2.50E-56	2.25E-30	3.09E-47	5.63E-46	4.65E-42	8.37E-51	1.27E-46	1.15E-09	1.86E-46	5.75E-29	1.26E-20	1.94E-38	2.87E-49	2.67E-71	2.63E-65	9.67E-56	0.00E+00	5.83E-28	2.34E-12	1.93E-10	0.00E+00	0.00E+00	1.43E-10	1.87E-10	5.93E-29
1.60E-10	300	3.67E+19	0.00E+00	8.34E-10	6.76E+05	0.00E+00	1.68E-25	1.44E+05	2.49E-09	1.80E+05	2.98E-09	1.79E-16	1.16E-10	1.27E-12	1.52E-09	2.59E-09	2.16E-10	4.04E-10	1.35E-10	0.00E+00	2.81E-12	9.51E-15	4.53E-29	2.35E-29	4.19E-56	3.29E-30	5.24E-47	7.80E-46	6.44E-42	1.37E-50	2.16E-46	1.28E-09	2.97E-46	6.75E-29	1.48E-20	2.83E-38	4.70E-49	5.69E-71	4.76E-65	1.75E-55	0.00E+00	7.18E-28	2.53E-12	2.21E-10	0.00E+00	0.00E+00	1.59E-10	2.05E-10	7.88E-29
1.70E-10	300	3.67E+19	0.00E+00	9.03E-10	6.76E+05	0.00E+00	2.42E-25	1.44E+05	2.79E-09	1.80E+05	3.30E-09	2.20E-16	1.35E-10	1.49E-12	1.76E-09	2.89E-09	2.50E-10	4.50E-10	1.52E-10	0.00E+00	3.27E-12	1.12E-14	6.11E-29	3.22E-29	6.85E-56	4.71E-30	8.67E-47	1.55E-45	8.80E-42	2.20E-50	3.58E-46	1.43E-09	4.63E-46	7.88E-29	1.72E-20	4.05E-38	7.53E-49	7.58E-65	8.36E-65	3.08E-55	0.00E+00	8.79E-28	2.74E-12	2.52E-10	0.00E+00	0.00E+00	1.78E-10	2.24E-10	1.03E-28
1.80E-10	300	3.67E+19	0.00E+00	9.78E-10	6.76E+05	0.00E+00	3.43E-25	1.44E+05	3.12E-09	1.80E+05	3.64E-09	2.68E-16	1.57E-10	1.74E-12	2.02E-09	3.22E-09	2.88E-10	5.01E-10	1.71E-10	0.00E+00	3.79E-12	1.30E-14	8.14E-29	4.34E-29	1.10E-55	6.63E-30	1.40E-46	3.73E-45	1.19E-41	3.45E-50	5.83E-46	1.59E-09	7.09E-46	9.13E-29	1.99E-20	5.69E-38	1.18E-48	3.69E-64	1.43E-64	5.27E-55	0.00E+00	1.07E-27	2.97E-12	2.85E-10	0.00E+00	0.00E+00	1.98E-10	2.44E-10	1.34E-28
1.90E-10	300	3.67E+19	0.00E+00	1.06E-09	6.76E+05	0.00E+00	4.79E-25	1.44E+05	3.47E-09	1.80E+05	4.00E-09	3.24E-16	1.81E-10	2.01E-12	2.31E-09	3.57E-09	3.30E-10	5.55E-10	1.92E-10	0.00E+00	4.37E-12	1.50E-14	1.07E-28	5.79E-29	1.72E-55	9.20E-30	2.22E-46	6.04E-45	1.58E-41	5.33E-50	9.29E-46	1.76E-09	1.07E-45	1.05E-28	2.29E-20	7.88E-38	1.82E-48	6.95E-64	2.38E-64	8.81E-55	0.00E+00	1.30E-27	3.22E-12	3.21E-10	0.00E+00	0.00E+00	2.19E-10	2.66E-10	1.71E-28
2.00E-10	300	3.67E+19	0.00E+00	1.15E-09	6.76E+05	0.00E+00	6.60E-25	1.44E+05	3.85E-09	1.80E+05	4.39E-09	3.88E-16	2.07E-10	2.32E-12	2.63E-09	3.96E-09	3.76E-10	6.14E-10	2.15E-10	0.00E+00	5.01E-12	1.73E-14	1.40E-28	7.63E-29	2.65E-55	1.26E-29	3.46E-46	8.60E-45	2.08E-41	8.09E-50	1.45E-45	1.95E-09	1.58E-45	1.21E-28	2.62E-20	1.08E-37	2.77E-48	1.08E-63	3.89E-64	1.44E-54	0.00E+00	1.57E-27	3.48E-12	3.61E-10	0.00E+00	0.00E+00	2.43E-10	2.89E-10	2.18E-28
2.10E-10	300	3.67E+19	0.00E+00	1.24E-09	6.76E+05	0.00E+00	8.99E-25	1.44E+05	4.27E-09	1.80E+05	4.82E-09	4.61E-16	2.37E-10	2.65E-12	2.98E-09	4.37E-09	4.27E-10	6.78E-10	2.40E-10	0.00E+00	5.71E-12	1.99E-14	1.81E-28	9.97E-29	4.03E-55	1.71E-29	5.29E-46	1.16E-44	2.71E-41	1.21E-49	2.24E-45	2.15E-09	2.32E-45	1.38E-28	2.99E-20	1.46E-37	4.14E-48	1.54E-63	6.23E-64	2.31E-54	0.00E+00	1.89E-27	3.77E-12	4.03E-10	0.00E+00	0.00E+00	2.68E-10	3.15E-10	2.75E-28
2.20E-10	300	3.67E+19	0.00E+00	1.35E-09	6.76E+05	0.00E+00	1.21E-24	1.44E+05	4.72E-09	1.80E+05	5.27E-09	5.45E-16	2.70E-10	3.03E-12	3.36E-09	4.82E-09	4.82E-10	7.48E-10	2.67E-10	0.00E+00	6.49E-12	2.27E-14	2.32E-28	1.29E-28	6.04E-55	2.28E-29	7.98E-46	1.49E-44	3.51E-41	1.79E-49	3.40E-45	2.37E-09	3.35E-45	1.56E-28	3.39E-20	1.95E-37	6.13E-48	2.08E-63	9.82E-64	3.64E-54	0.00E+00	2.27E-27	4.08E-12	4.50E-10	0.00E+00	0.00E+00	2.95E-10	3.42E-10	3.44E-28
2.30E-10	300	3.67E+19	0.00E+00	1.46E-09	6.76E+05	0.00E+00	1.62E-24	1.44E+05	5.21E-09	1.80E+05	5.77E-09	6.40E-16	3.06E-10	3.44E-12	3.78E-09	5.31E-09	5.43E-10	8.22E-10	2.96E-10	0.00E+00	7.35E-12	2.58E-14	2.95E-28	1.66E-28	8.95E-55	3.03E-29	1.19E-45	1.86E-44	4.51E-41	2.61E-49	5.10E-45	2.61E-09	4.80E-45	1.77E-28	3.83E-20	2.58E-37	8.95E-48	2.71E-63	1.52E-63	5.66E-54	0.00E+00	2.71E-27	4.42E-12	5.00E-10	0.00E+00	0.00E+00	3.25E-10	3.71E-10	4.28E-28
2.40E-10	300	3.67E+19	0.00E+00	1.58E-09	6.76E+05	0.00E+00	2.13E-24	1.44E+05	5.74E-09	1.80E+05	6.30E-09	7.47E-16	3.45E-10	3.89E-12	4.24E-09	5.84E-09	6.09E-10	9.04E-10	3.28E-10	0.00E+00	8.29E-12	2.92E-14	3.73E-28	2.12E-28	1.31E-54	3.98E-29	1.75E-45	2.29E-44	5.75E-41	3.78E-49	7.56E-45	2.87E-09	6.81E-45	2.00E-28	4.31E-20	3.38E-37	1.29E-47	3.47E-63	2.33E-63	8.65E-54	0.00E+00	3.24E-27	4.79E-12	5.55E-10	0.00E+00	0.00E+00	3.57E-10	4.03E-10	5.29E-28
2.50E-10	300	3.67E+19	0.00E+00	1.71E-09	6.76E+05	0.00E+00	2.80E-24	1.44E+05	6.31E-09	1.80E+05	6.87E-09	8.68E-16	3.89E-10	4.39E-12	4.74E-09	6.41E-09	6.82E-10	9.92E-10	3.63E-10	0.00E+00	9.33E-12	3.30E-14	4.70E-28	2.69E-28	1.90E-54	5.18E-29	2.55E-45	2.77E-44	7.28E-41	5.41E-49	1.11E-44	3.15E-09	9.58E-45	2.25E-28	4.84E-20	4.40E-37	1.85E-47	4.35E-63	3.51E-63	1.31E-53	0.00E+00	3.87E-27	5.19E-12	6.14E-10	0.00E+00	0.00E+00	3.91E-10	4.37E-10	6.52E-28
2.60E-10	300	3.67E+19	0.00E+00	1.85E-09	6.76E+05	0.00E+00	3.64E-24	1.44E+05	6.94E-09	1.80E+05	7.50E-09	1.00E-15	4.36E-10	4.94E-12	5.29E-09	7.02E-09	7.61E-10	1.09E-09	4.01E-10	0.00E+00	1.05E-11	3.71E-14	5.87E-28	3.40E-28	2.72E-54	6.71E-29	3.67E-45	3.32E-44	9.17E-41	7.69E-49	1.61E-44	3.45E-09	1.34E-44	2.52E-28	5.42E-20	5.68E-37	2.63E-47	5.39E-63	5.23E-63	1.95E-53	0.00E+00	4.61E-27	5.62E-12	6.79E-10	0.00E+00	0.00E+00	4.29E-10	4.74E-10	8.00E-28
2.70E-10	300	3.67E+19	0.00E+00	2.00E-09	6.76E+05	0.00E+00	4.71E-24	1.44E+05	7.62E-09	1.80E+05	8.17E-09	1.16E-15	4.88E-10	5.54E-12	5.88E-09	7.69E-09	8.48E-10	1.19E-09	4.42E-10	0.00E+00	1.17E-11	4.17E-14	7.31E-28	4.27E-28	3.87E-54	8.62E-29	5.24E-45	3.95E-44	1.15E-40	1.08E-48	2.31E-44	3.78E-09	1.85E-44	2.82E-28	6.05E-20	7.29E-37	3.71E-47	6.62E-63	7.72E-63	2.88E-53	0.00E+00	5.49E-27	6.08E-12	7.48E-10	0.00E+00	0.00E+00	4.70E-10	5.14E-10	9.77E-28
2.80E-10	300	3.67E+19	0.00E+00	2.17E-09	6.76E+05	0.00E+00	6.04E-24	1.44E+05	8.35E-09	1.80E+05	8.89E-09	1.33E-15	5.45E-10	6.21E-12	6.53E-09	8.42E-09	9.42E-10	1.30E-09	4.87E-10	0.00E+00	1.31E-11	4.67E-14	9.07E-28	5.33E-28	5.47E-54	1.10E-28	7.43E-45	4.67E-44	1.43E-40	1.51E-48	3.30E-44	4.13E-09	2.55E-44	3.15E-28	6.74E-20	9.30E-37	5.18E-47	8.07E-63	1.13E-62	4.21E-53	0.00E+00	6.52E-27	6.59E-12	8.24E-10	0.00E+00	0.00E+00	5.14E-10	5.58E-10	1.19E-27
2.90E-10	300	3.67E+19	0.00E+00	2.35E-09	6.76E+05	0.00E+00	7.71E-24	1.44E+05	9.14E-09	1.80E+05	9.68E-09	1.52E-15	6.08E-10	6.93E-12	7.24E-09	9.20E-09	1.05E-09	1.42E-09	5.36E-10	0.00E+00	1.46E-11	5.22E-14	1.12E-27	6.63E-28	7.67E-54	1.40E-28	1.04E-44	5.50E-44	1.78E-40	2.10E-48	4.67E-44	4.51E-09	3.49E-44	3.51E-28	7.50E-20	1.18E-36	7.20E-47	9.77E-63	1.63E-62	6.09E-53	0.00E+00	7.74E-27	7.13E-12	9.06E-10	0.00E+00	0.00E+00	5.61E-10	6.05E-10	1.44E-27
3.00E-10	300	3.67E+19	0.00E+00	2.54E-09	6.76E+05	0.00E+00	9.79E-24	1.44E+05	1.00E-08	1.80E+05	1.05E-08	1.73E-15	6.76E-10	7.73E-12	8.00E-09	1.00E-08	1.16E-09	1.55E-09	5.89E-10	0.00E+00	1.62E-11	5.82E-14	1.38E-27	8.22E-28	1.07E-53	1.77E-28	1.46E-44	6.45E-44	2.20E-40	2.90E-48	6.56E-44	4.93E-09	4.74E-44	3.90E-28	8.32E-20	1.49E-36	9.94E-47	1.18E-62	2.34E-62	8.74E-53	0.00E+00	9.17E-27	7.72E-12	9.95E-10	0.00E+00	0.00E+00	6.13E-10	6.55E-10	1.75E-27
3.10E-10	300	3.67E+19	0.00E+00	2.75E-09	6.76E+05	0.00E+00	1.24E-23	1.44E+05	1.09E-08	1.80E+05	1.14E-08	1.97E-15	7.51E-10	8.60E-12	8.84E-09	1.10E-08	1.28E-09	1.70E-09	6.47E-10	0.00E+00	1.80E-11	6.48E-14	1.69E-27	1.01E-27	1.48E-53	2.22E-28	2.02E-44	7.55E-44	2.71E-40	3.99E-48	9.16E-44	5.38E-09	6.42E-44	4.33E-28	9.22E-20	1.87E-36	1.36E-46	1.41E-62	3.33E-62	1.24E-52	0.00E+00	1.09E-26	8.36E-12	1.09E-09	0.00E+00	0.00E+00	6.69E-10	7.10E-10	2.11E-27
3.20E-10	300	3.67E+19	0.00E+00	2.98E-09	6.76E+05	0.00E+00	1.56E-23	1.44E+05	1.20E-08	1.80E+05	1.24E-08	2.23E-15	8.32E-10	9.55E-12	9.74E-09	1.20E-08	1.41E-09	1.85E-09	7.09E-10	0.00E+00	1.99E-11	7.19E-14	2.06E-27	1.25E-27	2.03E-53	2.78E-28	2.79E-44	8.82E-44	3.33E-40	5.44E-48	1.27E-43	5.87E-09	8.65E-44	4.79E-28	1.02E-19	2.33E-36	1.86E-46	1.69E-62	4.70E-62	1.76E-52	0.00E+00	1.29E-26	9.06E-12	1.20E-09	0.00E+00	0.00E+00	7.30E-10	7.69E-10	2.53E-27
3.30E-10	300	3.67E+19	0.00E+00	3.23E-09	6.76E+05	0.00E+00	1.95E-23	1.44E+05	1.31E-08	1.80E+05	1.35E-08	2.52E-15	9.21E-10	1.06E-11	1.07E-08	1.30E-08	1.56E-09	2.01E-09	7.77E-10	0.00E+00	2.20E-11	7.98E-14	2.51E-27	1.53E-27	2.78E-53	3.47E-28	3.82E-44	1.03E-43	4.08E-40	7.40E-48	1.75E-43	6.39E-09	1.16E-43	5.30E-28	1.13E-19	2.90E-36	2.53E-46	2.02E-62	6.60E-62	2.47E-52	0.00E+00	1.52E-26	9.81E-12	1.31E-09	0.00E+00	0.00E+00	7.95E-10	8.33E-10	3.05E-27
3.40E-10	300	3.67E+19	0.00E+00	3.50E-09	6.76E+05	0.00E+00	2.43E-23	1.44E+05	1.42E-08	1.80E+05	1.47E-08	2.84E-15	1.02E-09	1.17E-11	1.18E-08	1.42E-08	1.71E-09	2.19E-09	8.51E-10	0.00E+00	2.43E-11	8.84E-14	3.06E-27	1.87E-27	3.79E-53	4.30E-28	5.21E-44	1.20E-43	4.98E-40	1.00E-47	2.41E-43	6.96E-09	1.55E-43	5.86E-28	1.24E-19	3.60E-36	3.43E-46	2.40E-62	9.20E-62	3.45E-52	0.00E+00	1.80E-26	1.06E-11	1.43E-09	0.00E+00	0.00E+00	8.66E-10	9.03E-10	3.65E-27
3.50E-10	300	3.67E+19	0.00E+00	3.79E-09	6.76E+05	0.00E+00	3.02E-23	1.44E+05	1.55E-08	1.80E+05	1.59E-08	3.19E-15	1.12E-09	1.29E-11	1.30E-08	1.55E-08	1.88E-09	2.39E-09	9.31E-10	0.00E+00	2.68E-11	9.77E-14	3.70E-27	2.28E-27	5.14E-53	5.33E-28	7.08E-44	1.40E-43	6.06E-40	1.35E-47	3.29E-43	7.58E-09	2.07E-43	6.46E-28	1.37E-19	4.45E-36	4.62E-46	2.85E-62	1.28E-61	4.78E-52	0.00E+00	2.12E-26	1.15E-11	1.56E-09	0.00E+00	0.00E+00	9.43E-10	9.78E-10	4.37E-27
3.60E-10	300	3.67E+19	0.00E+00	4.10E-09	6.76E+05	0.00E+00	3.74E-23	1.44E+05	1.69E-08	1.80E+05	1.73E-08	3.58E-15	1.24E-09	1.43E-11	1.42E-08	1.68E-08	2.07E-09	2.60E-09	1.02E-09	0.00E+00	2.95E-11	1.08E-13	4.48E-27	2.77E-27	6.94E-53	6.57E-28	9.57E-44	1.62E-43	7.36E-40	1.81E-47	4.47E-43	8.25E-09	2.75E-43	7.12E-28	1.50E-19	5.48E-36	6.20E-46	3.38E-62	1.76E-61	6.60E-52	0.00E+00	2.50E-26	1.25E-11	1.71E-09	0.00E+00	0.00E+00	1.03E-09	1.06E-09	5.22E-27
3.70E-10	300	3.67E+19	0.00E+00	4.44E-09	6.76E+05	0.00E+00	4.61E-23	1.44E+05	1.84E-08	1.80E+05	1.88E-08	4.01E-15	1.36E-09	1.58E-11	1.56E-08	1.83E-08	2.27E-09	2.83E-09	1.11E-09	0.00E+00	3.25E-11	1.19E-13	5.41E-27	3.36E-27	9.34E-53	8.07E-28	1.29E-43	1.89E-43	8.91E-40	2.42E-47	6.05E-43	8.98E-09	3.64E-43	7.83E-28	1.65E-19	6.72E-36	8.28E-46	4.00E-62	2.41E-61	9.05E-52	0.00E+00	2.95E-26	1.35E-11	1.86E-09	0.00E+00	0.00E+00	1.12E-09	1.15E-09	6.23E-27
3.80E-10	300	3.67E+19	0.00E+00	4.81E-09	6.76E+05	0.00E+00	5.67E-23	1.44E+05	2.01E-08	1.80E+05	2.04E-08	4.48E-15	1.50E-09	1.74E-11	1.71E-08	1.99E-08	2.48E-09	3.08E-09	1.21E-09	0.00E+00	3.57E-11	1.31E-13	6.52E-27	4.07E-27	1.25E-52	9.89E-28	1.73E-43	2.20E-43	1.08E-39	3.23E-47	8.16E-43	9.76E-09	4.80E-43	8.61E-28	1.81E-19	8.23E-36	1.10E-45	4.73E-62	3.30E-61	1.24E-51	0.00E+00	3.48E-26	1.46E-11	2.03E-09	0.00E+00	0.00E+00	1.21E-09	1.24E-09	7.42E-27
3.90E-10	300	3.67E+19	0.00E+00	5.21E-09	6.76E+05	0.00E+00	6.96E-23	1.44E+05	2.18E-08	1.80E+05	2.21E-08	5.00E-15	1.64E-09	1.91E-11	1.87E-08	2.16E-08	2.72E-09	3.35E-09	1.33E-09	0.00E+00	3.92E-11	1.44E-13	7.84E-27	4.91E-27	1.67E-52	1.21E-27	2.31E-43	2.56E-43	1.30E-39	4.29E-47	1.10E-42	1.06E-08	6.32E-43	9.45E-28	1.99E-19	1.00E-35	1.47E-45	5.59E-62	4.48E-61	1.68E-51	0.00E+00	4.10E-26	1.58E-11	2.21E-09	0.00E+00	0.00E+00	1.32E-09	1.35E-09	8.83E-27
4.00E-10	300	3.67E+19	0.00E+00	5.64E-09	6.76E+05	0.00E+00	8.51E-23	1.44E+05	2.38E-08	1.80E+05	2.40E-08	5.57E-15	1.80E-09	2.10E-11	2.04E-08	2.35E-08	2.98E-09	3.64E-09	1.45E-09	0.00E+00	4.30E-11	1.59E-13	9.41E-27	5.92E-27	2.23E-52	1.47E-27	3.08E-43	2.98E-43	1.56E-39	5.68E-47	1.47E-42	1.15E-08	8.30E-43	1.04E-27	2.18E-19	1.22E-35	1.94E-45	6.60E-62	6.06E-61	2.28E-51	0.00E+00	4.83E-26	1.71E-11	2.41E-09	0.00E+00	0.00E+00	1.43E-09	1.46E-09	1.05E-26
4.10E-10	300	3.67E+19	0.00E+00	6.11E-09	6.76E+05	0.00E+00	1.04E-22	1.44E+05	2.59E-08	1.80E+05	2.60E-08	6.19E-15	1.98E-09	2.31E-11	2.23E-08	2.55E-08	3.26E-09	3.95E-09	1.58E-09	0.00E+00	4.72E-11	1.74E-13	1.13E-26	7.13E-27	2.95E-52	1.79E-27	4.09E-43	3.47E-43	1.88E-39	7.50E-47	1.96E-42	1.25E-08	1.09E-42	1.14E-27	2.39E-19	1.48E-35	2.57E-45	7.79E-62	8.18E-61	3.07E-51	0.00E+00	5.69E-26	1.85E-11	2.62E-09	0.00E+00	0.00E+00	1.56E-09	1.58E-09	1.25E-26
4.20E-10	300	3.67E+19	0.00E+00	6.61E-09	6.76E+05	0.00E+00	1.27E-22	1.44E+05	2.81E-08	1.80E+05	2.82E-08	6.88E-15	2.17E-09	2.53E-11	2.44E-08	2.77E-08	3.56E-09	4.29E-09	1.72E-09	0.00E+00	5.17E-11	1.91E-13	1.35E-26	8.56E-27	3.91E-52	2.17E-27	5.41E-43	4.04E-43	2.25E-39	9.89E-47	2.60E-42	1.36E-08	1.42E-42	1.25E-27	2.61E-19	1.80E-35	3.38E-45	9.18E-62	1.10E-60	4.12E-51	0.00E+00	6.70E-26	2.01E-11	2.85E-09	0.00E+00	0.00E+00	1.69E-09	1.71E-09	1.48E-26
4.30E-10	300	3.67E+19	0.00E+00	7.16E-09	6.76E+05	0.00E+00	1.54E-22	1.44E+05	3.06E-08	1.80E+05	3.05E-08	7.62E-15	2.37E-09	2.77E-11	2.66E-08	3.01E-08	3.88E-09	4.66E-09	1.87E-09	0.00E+00	5.65E-11	2.10E-13	1.61E-26	1.03E-26	5.16E-52	2.63E-27	7.15E-43	4.70E-43	2.70E-39	1.30E-46	3.46E-42	1.48E-08	1.86E-42	1.36E-27	2.85E-19	2.18E-35	4.45E-45	1.08E-61	1.47E-60	5.52E-51	0.00E+00	7.89E-26	2.17E-11	3.11E-09	0.00E+00	0.00E+00	1.84E-09	1.85E-09	1.75E-26
4.40E-10	300	3.67E+19	0.00E+00	7.76E-09	6.76E+05	0.00E+00	1.86E-22	1.44E+05	3.32E-08	1.80E+05	3.31E-08	8.44E-15	2.60E-09	3.04E-11	2.90E-08	3.27E-08	4.24E-09	5.06E-09	2.04E-09	0.00E+00	6.18E-11	2.30E-13	1.93E-26	1.23E-26	6.80E-52	3.18E-27	9.41E-43	5.48E-43	3.23E-39	1.70E-46	4.57E-42	1.60E-08	2.42E-42	1.49E-27	3.12E-19	2.63E-35	5.84E-45	1.27E-61	1.96E-60	7.37E-51	0.00E+00	9.28E-26	2.36E-11	3.38E-09	0.00E+00	0.00E+00	2.00E-09	2.00E-09	2.07E-26
4.50E-10	300	3.67E+19	0.00E+00	8.40E-09	6.76E+05	0.00E+00	2.26E-22	1.44E+05	3.61E-08	1.80E+05	3.59E-08	9.34E-15	2.84E-09	3.32E-11	3.17E-08	3.55E-08	4.62E-09	5.49E-09	2.22E-09	0.00E+00	6.76E-11	2.52E-13	2.30E-26	1.47E-26	8.94E-52	3.84E-27	1.24E-42	6.39E-43	3.86E-39	2.23E-46	6.03E-42	1.74E-08	3.14E-42	1.63E-27	3.40E-19	3.16E-35	7.64E-45	1.50E-61	2.61E-60	9.81E-51	0.00E+00	1.09E-25	2.55E-11	3.67E-09	0.00E+00	0.00E+00	2.17E-09	2.17E-09	2.45E-26
4.60E-10	300	3.67E+19	0.00E+00	9.09E-09	6.76E+05	0.00E+00	2.72E-22	1.44E+05	3.92E-08	1.80E+05	3.89E-08	1.03E-14	3.10E-09	3.64E-11	3.45E-08	3.85E-08	5.04E-09	5.96E-09	2.41E-09	0.00E+00	7.38E-11	2.75E-13	2.74E-26	1.76E-26	1.17E-51	4.62E-27	1.62E-42	7.45E-43	4.61E-39	2.92E-46	7.94E-42	1.89E-08	4.08E-42	1.78E-27	3.72E-19	3.81E-35	9.98E-45	1.76E-61	3.46E-60	1.30E-50	0.00E+00	1.28E-25	2.76E-11	3.99E-09	0.00E+00	0.00E+00	2.35E-09	2.35E-09	2.90E-26
4.70E-10	300	3.67E+19	0.00E+00	9.85E-09	6.76E+05	0.00E+00	3.29E-22	1.44E+05	4.25E-08	1.80E+05	4.21E-08	1.14E-14	3.38E-09	3.98E-11	3.76E-08	4.18E-08	5.49E-09	6.47E-09	2.63E-09	0.00E+00	8.06E-11	3.01E-13	3.26E-26	2.10E-26	1.53E-51	5.56E-27	2.12E-42	8.69E-43	5.49E-39	3.80E-46	1.04E-41	2.05E-08	5.29E-42	1.94E-27	4.05E-19	4.57E-35	1.30E-44	2.07E-61	4.58E-60	1.72E-50	0.00E+00	1.51E-25	2.99E-11	4.33E-09	0.00E+00	0.00E+00	2.55E-09	2.55E-09	3.43E-26
4.80E-10	300	3.67E+19	0.00E+00	1.07E-08	6.76E+05	0.00E+00	3.96E-22	1.44E+05	4.62E-08	1.80E+05	4.57E-08	1.26E-14	3.69E-09	4.34E-11	4.09E-08	4.53E-08	5.98E-09	7.01E-09	2.85E-09	0.00E+00	8.80E-11	3.29E-13	3.87E-26	2.50E-26	2.01E-51	6.67E-27	2.77E-42	1.01E-42	6.54E-39	4.95E-46	1.37E-41	2.23E-08	6.85E-42	2.12E-27	4.42E-19	5.48E-35	1.70E-44	2.44E-61	6.05E-60	2.27E-50	0.00E+00	1.77E-25	3.24E-11	4.71E-09	0.00E+00	0.00E+00	2.77E-09	2.76E-09	4.05E-26
4.90E-10	300	3.67E+19	0.00E+00	1.15E-08	6.76E+05	0.00E+00	4.75E-22	1.44E+05	5.01E-08	1.80E+05	4.95E-08	1.38E-14	4.03E-09	4.74E-11	4.45E-08	4.91E-08	6.51E-09	7.61E-09	3.10E-09	0.00E+00	9.59E-11	3.59E-13	4.60E-26	2.98E-26	2.62E-51	8.00E-27	3.62E-42	1.18E-42	7.77E-39	6.44E-46	1.79E-41	2.41E-08	8.86E-42	2.31E-27	4.81E-19	6.56E-35	2.20E-44	2.87E-61	7.97E-60	2.99E-50	0.00E+00	2.08E-25	3.51E-11	5.11E-09	0.00E+00	0.00E+00	3.00E-09	2.99E-09	4.78E-26
5.00E-10	300	3.67E+19	0.00E+00	1.25E-08	6.76E+05	0.00E+00	5.71E-22	1.44E+05	5.44E-08	1.80E+05	5.36E-08	1.52E-14	4.39E-09	5.18E-11	4.84E-08	5.33E-08	7.08E-09	8.25E-09	3.37E-09	0.00E+00	1.05E-10	3.92E-13	5.45E-26	3.54E-26	3.41E-51	9.58E-27	4.71E-42	1.39E-42	9.24E-39	8.36E-46	2.34E-41	2.62E-08	1.14E-41	2.52E-27	5.24E-19	7.85E-35	2.86E-44	3.59E-61	1.05E-59	3.93E-50	0.00E+00	2.45E-25	3.80E-11	5.55E-09	0.00E+00	0.00E+00	3.26E-09	3.23E-09	5.63E-26
5.10E-10	300	3.67E+19	0.00E+00	1.35E-08	6.76E+05	0.00E+00	6.84E-22	1.44E+05	5.90E-08	1.80E+05	5.81E-08	1.67E-14	4.79E-09	5.65E-11	5.27E-08	5.78E-08	7.71E-09	8.95E-09	3.66E-09	0.00E+00	1.14E-10	4.28E-13	6.47E-26	4.21E-26	4.43E-51	1.14E-26	6.12E-42	1.64E-42	1.10E-38	1.08E-45	3.05E-41	2.84E-08	1.48E-41	2.75E-27	5.71E-19	9.37E-35	3.71E-44	4.56E-61	1.37E-59	5.16E-50	0.00E+00	2.88E-25	4.11E-11	6.02E-09	0.00E+00	0.00E+00	3.53E-09	3.50E-09	6.64E-26
5.20E-10	300	3.67E+19	0.00E+00	1.47E-08	6.76E+05	0.00E+00	8.19E-22	1.44E+05	6.40E-08	1.80E+05	6.29E-08	1.84E-14	5.21E-09	6.16E-11	5.73E-08	6.26E-08	8.38E-09	9.70E-09	3.98E-09	0.00E+00	1.24E-10	4.67E-13	7.66E-26	5.00E-26	5.75E-51	1.37E-26	7.94E-42	1.93E-42	1.30E-38	1.40E-45	3.97E-41	3.08E-08	1.90E-41	3.00E-27	6.21E-19	1.12E-34	4.80E-44	5.65E-61	1.80E-59	6.75E-50	0.00E+00	3.38E-25	4.45E-11	6.54E-09	0.00E+00	0.00E+00	3.83E-09	3.79E-09	7.83E-26
5.30E-10	300	3.67E+19	0.00E+00	1.59E-08	6.76E+05	0.00E+00	9.79E-22	1.44E+05	6.95E-08	1.80E+05	6.82E-08	2.02E-14	5.68E-09	6.71E-11	6.23E-08	6.79E-08	9.11E-09	1.05E-08	4.32E-09	0.00E+00	1.35E-10	5.09E-13	9.08E-26	5.93E-26	7.45E-51	1.63E-26	1.03E-41	2.27E-42	1.54E-38	1.81E-45	5.15E-41	3.34E-08	2.45E-41	3.26E-27	6.76E-19	1.33E-34	6.21E-44	6.95E-61	2.35E-59	8.82E-50	0.00E+00	3.97E-25	4.82E-11	7.09E-09	0.00E+00	0.00E+00	4.15E-09	4.11E-09	9.23E-26
5.40E-10	300	3.67E+19	0.00E+00	1.72E-08	6.76E+05	0.00E+00	1.17E-21	1.44E+05	7.53E-08	1.80E+05	7.39E-08	2.21E-14	6.18E-09	7.31E-11	6.77E-08	7.36E-08	9.90E-09	1.14E-08	4.69E-09	0.00E+00	1.47E-10	5.54E-13	1.07E-25	7.03E-26	9.65E-51	1.94E-26	1.33E-41	2.66E-42	1.83E-38	2.34E-45	6.69E-41	3.62E-08	3.15E-41	3.55E-27	7.35E-19	1.59E-34	8.02E-44	8.48E-61	3.06E-59	1.15E-49	0.00E+00	4.66E-25	5.22E-11	7.70E-09	0.00E+00	0.00E+00	4.50E-09	4.45E-09	1.09E-25
5.50E-10	300	3.67E+19	0.00E+00	1.86E-08	6.76E+05	0.00E+00	1.40E-21	1.44E+05	8.17E-08	1.80E+05	8.00E-08	2.43E-14	6.72E-09	7.96E-11	7.35E-08	7.98E-08	1.08E-08	1.24E-08	5.10E-09	0.00E+00	1.60E-10	6.04E-13	1.27E-25	8.33E-26	1.25E-50	2.31E-26	1.72E-41	3.12E-42	2.16E-38	3.02E-45	8.67E-41	3.92E-08	4.05E-41	3.86E-27	7.99E-19	1.89E-34	1.03E-43	1.03E-60	3.98E-59	1.50E-49	0.00E+00	5.47E-25	5.65E-11	8.35E-09	0.00E+00	0.00E+00	4.88E-09	4.82E-09	1.28E-25
5.60E-10	300	3.67E+19	0.00E+00	2.02E-08	6.76E+05	0.00E+00	1.66E-21	1.44E+05	8.86E-08	1.80E+05	8.67E-08	2.66E-14	7.31E-09	8.67E-11	7.98E-08	8.65E-08	1.17E-08	1.34E-08	5.53E-09	0.00E+00	1.74E-10	6.57E-13	1.50E-25	9.86E-26	1.61E-50	2.75E-26	2.22E-41	3.65E-42	2.56E-38	3.89E-45	1.12E-40	4.25E-08	5.20E-41	4.20E-27	8.69E-19	2.24E-34	1.33E-43	1.24E-60	5.18E-59	1.95E-49	0.00E+00	6.43E-25	6.12E-11	9.05E-09	0.00E+00	0.00E+00	5.29E-09	5.21E-09	1.51E-25
5.70E-10	300	3.67E+19	0.00E+00	2.18E-08	6.76E+05	0.00E+00	1.98E-21	1.44E+05	9.61E-08	1.80E+05	9.39E-08	2.91E-14	7.95E-09	9.44E-11	8.67E-08	9.37E-08	1.27E-08	1.45E-08	6.00E-09	0.00E+00	1.89E-10	7.15E-13	1.77E-25	1.17E-25	2.08E-50	3.27E-26	2.87E-41	4.28E-42	3.02E-38	5.01E-45	1.45E-40	4.61E-08	6.68E-41	4.57E-27	9.44E-19	2.66E-34	1.72E-43	1.49E-60	6.72E-59	2.53E-49	0.00E+00	7.54E-25	6.63E-11	9.82E-09	0.00E+00	0.00E+00	5.73E-09	5.65E-09	1.77E-25
5.80E-10	300	3.67E+19	0.00E+00	2.36E-08	6.76E+05	0.00E+00	2.36E-21	1.44E+05	1.04E-07	1.80E+05	1.02E-07	3.18E-14	8.64E-09	1.03E-10	9.41E-08	1.02E-07	1.38E-08	1.57E-08	6.52E-09	0.00E+00	2.06E-10	7.78E-13	2.10E-25	1.38E-25	2.68E-50	3.88E-26	3.70E-41	5.01E-42	3.57E-38	6.45E-45	1.87E-40	5.00E-08	8.57E-41	4.97E-27	1.03E-18	3.16E-34	2.21E-43	1.78E-60	8.72E-59	3.28E-49	0.00E+00	8.85E-25	7.18E-11	1.06E-08	0.00E+00	0.00E+00	6.21E-09	6.11E-09	2.08E-25
5.90E-10	300	3.67E+19	0.00E+00	2.56E-08	6.76E+05	0.00E+00	2.80E-21	1.44E+05	1.13E-07	1.80E+05	1.10E-07	3.48E-14	9.39E-09	1.12E-10	1.02E-07	1.10E-07	1.50E-08	1.71E-08	7.07E-09	0.00E+00	2.24E-10	8.47E-13	2.47E-25	1.63E-25	3.45E-50	4.61E-26	4.76E-41	5.86E-42	4.22E-38	8.29E-45	2.42E-40	5.41E-08	1.10E-40	5.40E-27	1.11E-18	3.74E-34	2.84E-43	2.12E-60	1.13E-58	4.24E-49	0.00E+00	1.04E-24	7.78E-11	1.15E-08	0.00E+00	0.00E+00	6.73E-09	6.62E-09	2.45E-25
6.00E-10	300	3.67E+19	0.00E+00	2.77E-08	6.76E+05	0.00E+00	3.33E-21	1.44E+05	1.22E-07	1.80E+05	1.19E-07	3.81E-14	1.02E-08	1.21E-10	1.11E-07	1.19E-07	1.62E-08	1.85E-08	7.67E-09	0.00E+00	2.43E-10	9.21E-13	2.92E-25	1.93E-25	4.44E-50	5.46E-26	6.12E-41	6.86E-42	4.98E-38	1.07E-44	3.12E-40	5.87E-08	1.41E-40	5.87E-27	1.21E-18	4.44E-34	3.65E-43	2.52E-60	1.46E-58	5.48E-49	0.00E+00	1.22E-24	8.42E-11	1.25E-08	0.00E+00	0.00E+00	7.30E-09	7.17E-09	2.88E-25
6.10E-10	300	3.67E+19	0.00E+00	3.00E-08	6.76E+05	0.00E+00	3.95E-21	1.44E+05	1.33E-07	1.80E+05	1.29E-07	4.16E-14	1.11E-08	1.32E-10	1.20E-07	1.29E-07	1.76E-08	2.00E-08	8.32E-09	0.00E+00	2.64E-10	1.00E-12	3.44E-25	2.27E-25	5.71E-50	6.47E-26	7.87E-41	8.03E-42	5.88E-38	1.37E-44	4.01E-40	6.36E-08	1.80E-40	6.38E-27	1.31E-18	5.25E-34	4.68E-43	2.99E-60	1.89E-58	7.08E-49	0.00E+00	1.43E-24	9.12E-11	1.36E-08	0.00E+00	0.00E+00	7.91E-09	7.76E-09	3.39E-25
6.20E-10	300	3.67E+19	0.00E+00	3.25E-08	6.76E+05	0.00E+00	4.68E-21	1.44E+05	1.44E-07	1.80E+05	1.40E-07	4.54E-14	1.20E-08	1.44E-10	1.31E-07	1.40E-07	1.91E-08	2.17E-08	9.02E-09	0.00E+00	2.87E-10	1.09E-12	4.06E-25	2.68E-25	7.34E-50	7.66E-26	1.01E-40	9.40E-42	6.93E-38	1.75E-44	5.16E-40	6.89E-08	2.30E-40	6.93E-27	1.43E-18	6.21E-34	6.00E-43	3.55E-60	2.43E-58	9.14E-49	0.00E+00	1.68E-24	9.87E-11	1.47E-08	0.00E+00	0.00E+00	8.57E-09	8.41E-09	3.98E-25
6.30E-10	300	3.67E+19	0.00E+00	3.52E-08	6.76E+05	0.00E+00	5.55E-21	1.44E+05	1.56E-07	1.80E+05	1.52E-07	4.95E-14	1.31E-08	1.56E-10	1.42E-07	1.52E-07	2.08E-08	2.35E-08	9.78E-09	0.00E+00	3.12E-10	1.18E-12	4.78E-25	3.17E-25	9.43E-50	9.06E-26	1.30E-40	1.10E-41	8.17E-38	2.25E-44	6.63E-40	7.46E-08	2.95E-40	7.52E-27	1.55E-18	7.35E-34	7.69E-43	4.20E-60	3.14E-58	1.18E-48	0.00E+00	1.97E-24	1.07E-10	1.59E-08	0.00E+00	0.00E+00	9.28E-09	9.11E-09	4.68E-25
6.40E-10	300	3.67E+19	0.00E+00	3.81E-08	6.76E+05	0.00E+00	6.58E-21	1.44E+05	1.69E-07	1.80E+05	1.64E-07	5.40E-14	1.42E-08	1.69E-10	1.54E-07	1.64E-07	2.25E-08	2.55E-08	1.06E-08	0.00E+00	3.38E-10	1.28E-12	5.63E-25	3.74E-25	1.21E-49	1.07E-25	1.66E-40	1.29E-41	9.63E-38	2.88E-44	8.52E-40	8.09E-08	3.77E-40	8.17E-27	1.68E-18	8.68E-34	9.86E-43	4.97E-60	4.04E-58	1.52E-48	0.00E+00	2.31E-24	1.16E-10	1.73E-08	0.00E+00	0.00E+00	1.01E-08	9.86E-09	5.50E-25
6.50E-10	300	3.67E+19	0.00E+00	4.13E-08	6.76E+05	0.00E+00	7.79E-21	1.44E+05	1.83E-07	1.80E+05	1.78E-07	5.89E-14	1.54E-08	1.84E-10	1.67E-07	1.78E-07	2.44E-08	2.76E-08	1.15E-08	0.00E+00	3.67E-10	1.40E-12	6.64E-25	4.40E-25	1.55E-49	1.27E-25	2.13E-40	1.51E-41	1.13E-37	3.69E-44	1.09E-39	8.76E-08	4.81E-40	8.87E-27	1.82E-18	1.03E-33	1.26E-42	5.88E-60	5.20E-58	1.95E-48	0.00E+00	2.71E-24	1.25E-10	1.87E-08	0.00E+00	0.00E+00	1.09E-08	1.07E-08	6.46E-25
6.60E-10	300	3.67E+19	0.00E+00	4.47E-08	6.76E+05	0.00E+00	9.21E-21	1.44E+05	1.98E-07	1.80E+05	1.93E-07	6.42E-14	1.67E-08	2.00E-10	1.81E-07	1.93E-07	2.65E-08	2.99E-08	1.25E-08	0.00E+00	3.99E-10	1.52E-12	7.81E-25	5.19E-25	1.99E-49	1.50E-25	2.73E-40	1.76E-41	1.34E-37	4.72E-44	1.40E-39	9.49E-08	6.15E-40	9.62E-27	1.98E-18	1.21E-33	1.61E-42	6.95E-60	6.68E-58	2.51E-48	0.00E+00	3.18E-24	1.36E-10	2.03E-08	0.00E+00	0.00E+00	1.18E-08	1.16E-08	7.59E-25
6.70E-10	300	3.67E+19	0.00E+00	4.84E-08	6.76E+05	0.00E+00	1.09E-20	1.44E+05	2.15E-07	1.80E+05	2.08E-07	7.00E-14	1.81E-08	2.17E-10	1.96E-07	2.09E-07	2.87E-08	3.24E-08	1.35E-08	0.00E+00	4.33E-10	1.65E-12	9.20E-25	6.11E-25	2.54E-49	1.77E-25	3.50E-40	2.06E-41	1.57E-37	6.03E-44	1.80E-39	1.03E-07	7.85E-40	1.04E-26	2.15E-18	1.43E-33	2.07E-42	8.22E-60	8.58E-58	3.22E-48	0.00E+00	3.74E-24	1.47E-10	2.20E-08	0.00E+00	0.00E+00	1.28E-08	1.25E-08	8.91E-25
6.80E-10	300	3.67E+19	0.00E+00	5.24E-08	6.76E+05	0.00E+00	1.29E-20	1.44E+05	2.33E-07	1.80E+05	2.26E-07	7.62E-14	1.97E-08	2.36E-10	2.12E-07	2.26E-07	3.11E-08	3.51E-08	1.47E-08	0.00E+00	4.69E-10	1.79E-12	1.08E-24	7.20E-25	3.26E-49	2.09E-25	4.47E-40	2.42E-41	1.85E-37	7.71E-44	2.30E-39	1.11E-07	1.00E-39	1.13E-26	2.33E-18	1.69E-33	2.64E-42	9.72E-60	1.10E-57	4.14E-48	0.00E+00	4.38E-24	1.59E-10	2.38E-08	0.00E+00	0.00E+00	1.39E-08	1.36E-08	1.05E-24
6.90E-10	300	3.67E+19	0.00E+00	5.68E-08	6.76E+05	0.00E+00	1.52E-20	1.44E+05	2.52E-07	1.80E+05	2.45E-07	8.30E-14	2.14E-08	2.56E-10	2.30E-07	2.45E-07	3.38E-08	3.80E-08	1.59E-08	0.00E+00	5.09E-10	1.94E-12	1.27E-24	8.48E-25	4.17E-49	2.46E-25	5.72E-40	2.83E-41	2.18E-37	9.86E-44	2.95E-39	1.21E-07	1.28E-39	1.23E-26	2.52E-18	1.99E-33	3.37E-42	1.15E-59	1.41E-57	5.31E-48	0.00E+00	5.14E-24	1.72E-10	2.58E-08	0.00E+00	0.00E+00	1.50E-08	1.47E-08	1.23E-24
7.00E-10	300	3.67E+19	0.00E+00	6.15E-08	6.76E+05	0.00E+00	1.80E-20	1.44E+05	2.73E-07	1.80E+05	2.65E-07	9.04E-14	2.32E-08	2.77E-10	2.50E-07	2.65E-07	3.66E-08	4.12E-08	1.72E-08	0.00E+00	5.53E-10	2.10E-12	1.50E-24	9.98E-25	5.33E-49	2.90E-25	7.32E-40	3.31E-41	2.56E-37	1.26E-43	3.77E-39	1.31E-07	1.63E-39	1.33E-26	2.74E-18	2.34E-33	4.31E-42	1.36E-59	1.81E-57	6.80E-48	0.00E+00	6.03E-24	1.87E-10	2.80E-08	0.00E+00	0.00E+00	1.63E-08	1.59E-08	1.44E-24
7.10E-10	300	3.67E+19	0.00E+00	6.66E-08	6.76E+05	0.00E+00	2.12E-20	1.44E+05	2.96E-07	1.80E+05	2.87E-07	9.83E-14	2.51E-08	3.01E-10	2.71E-07	2.87E-07	3.97E-08	4.46E-08	1.87E-08	0.00E+00	5.99E-10	2.28E-12	1.76E-24	1.17E-24	6.81E-49	3.42E-25	9.35E-40	3.88E-41	3.02E-37	1.61E-43	4.83E-39	1.42E-07	2.08E-39	1.45E-26	2.97E-18	2.76E-33	5.50E-42	1.61E-59	2.32E-57	8.71E-48	0.00E+00	7.08E-24	2.02E-10	3.03E-08	0.00E+00	0.00E+00	1.76E-08	1.72E-08	1.69E-24
7.20E-10	300	3.67E+19	0.00E+00	7.21E-08	6.76E+05	0.00E+00	2.50E-20	1.44E+05	3.21E-07	1.80E+05	3.11E-07	1.07E-13	2.73E-08	3.27E-10	2.93E-07	3.11E-07	4.30E-08	4.83E-08	2.02E-08	0.00E+00	6.50E-10	2.48E-12	2.07E-24	1.38E-24	8.70E-49	4.03E-25	1.19E-39	4.54E-41	3.55E-37	2.05E-43	6.17E-39	1.53E-07	2.65E-39	1.57E-26	3.22E-18	3.25E-33	7.02E-42	1.91E-59	2.97E-57	1.12E-47	0.00E+00	8.30E-24	2.19E-10	3.28E-08	0.00E+00	0.00E+00	1.91E-08	1.86E-08	1.99E-24
7.30E-10	300	3.67E+19	0.00E+00	7.81E-08	6.76E+05	0.00E+00	2.95E-20	1.44E+05	3.48E-07	1.80E+05	3.36E-07	1.16E-13	2.96E-08	3.54E-10	3.18E-07	3.37E-07	4.66E-08	5.23E-08	2.19E-08	0.00E+00	7.05E-10	2.69E-12	2.44E-24	1.63E-24	1.11E-48	4.75E-25	1.52E-39	5.32E-41	4.17E-37	2.62E-43	7.89E-39	1.66E-07	3.38E-39	1.70E-26	3.49E-18	3.83E-33	8.96E-42	2.26E-59	3.80E-57	1.43E-47	0.00E+00	9.74E-24	2.37E-10	3.55E-08	0.00E+00	0.00E+00	2.07E-08	2.02E-08	2.33E-24
7.40E-10	300	3.67E+19	0.00E+00	8.46E-08	6.76E+05	0.00E+00	3.48E-20	1.44E+05	3.76E-07	1.80E+05	3.64E-07	1.27E-13	3.20E-08	3.84E-10	3.44E-07	3.65E-07	5.05E-08	5.67E-08	2.37E-08	0.00E+00	7.64E-10	2.92E-12	2.86E-24	1.91E-24	1.42E-48	5.60E-25	1.95E-39	6.23E-41	4.90E-37	3.34E-43	1.01E-38	1.80E-07	4.30E-39	1.85E-26	3.78E-18	4.51E-33	1.14E-41	2.69E-59	4.87E-57	1.83E-47	0.00E+00	1.14E-23	2.57E-10	3.85E-08	0.00E+00	0.00E+00	2.24E-08	2.19E-08	2.74E-24
7.50E-10	300	3.67E+19	0.00E+00	9.16E-08	6.76E+05	0.00E+00	4.10E-20	1.44E+05	4.08E-07	1.80E+05	3.94E-07	1.38E-13	3.47E-08	4.17E-10	3.73E-07	3.95E-07	5.48E-08	6.14E-08	2.57E-08	0.00E+00	8.29E-10	3.16E-12	3.37E-24	2.25E-24	1.81E-48	6.59E-25	2.48E-39	7.30E-41	5.76E-37	4.26E-43	1.29E-38	1.95E-07	5.48E-39	2.00E-26	4.10E-18	5.31E-33	1.46E-41	3.20E-59	6.22E-57	2.33E-47	0.00E+00	1.34E-23	2.78E-10	4.17E-08	0.00E+00	0.00E+00	2.42E-08	2.37E-08	3.21E-24
7.60E-10	300	3.67E+19	0.00E+00	9.91E-08	6.76E+05	0.00E+00	4.83E-20	1.44E+05	4.42E-07	1.80E+05	4.27E-07	1.50E-13	3.77E-08	4.52E-10	4.04E-07	4.28E-07	5.93E-08	6.65E-08	2.79E-08	0.00E+00	8.99E-10	3.43E-12	3.96E-24	2.64E-24	2.31E-48	7.76E-25	3.17E-39	8.55E-41	6.77E-37	5.43E-43	1.64E-38	2.11E-07	6.98E-39	2.17E-26	4.44E-18	6.25E-33	1.86E-41	3.81E-59	7.95E-57	2.98E-47	0.00E+00	1.57E-23	3.01E-10	4.52E-08	0.00E+00	0.00E+00	2.63E-08	2.56E-08	3.77E-24
7.70E-10	300	3.67E+19	0.00E+00	1.07E-07	6.76E+05	0.00E+00	5.69E-20	1.44E+05	4.78E-07	1.80E+05	4.63E-07	1.62E-13	4.08E-08	4.90E-10	4.38E-07	4.64E-07	6.43E-08	7.20E-08	3.02E-08	0.00E+00	9.74E-10	3.72E-12	4.65E-24	3.11E-24	2.95E-48	9.13E-25	4.04E-39	1.00E-40	7.96E-37	6.92E-43	2.10E-38	2.29E-07	8.89E-39	2.35E-26	4.81E-18	7.35E-33	2.37E-41	4.55E-59	1.02E-56	3.81E-47	0.00E+00	1.84E-23	3.26E-10	4.89E-08	0.00E+00	0.00E+00	2.84E-08	2.78E-08	4.43E-24
7.80E-10	300	3.67E+19	0.00E+00	1.16E-07	6.76E+05	0.00E+00	6.70E-20	1.44E+05	5.18E-07	1.80E+05	5.01E-07	1.77E-13	4.43E-08	5.32E-10	4.75E-07	5.02E-07	6.97E-08	7.80E-08	3.27E-08	0.00E+00	1.06E-09	4.03E-12	5.46E-24	3.65E-24	3.76E-48	1.07E-24	5.15E-39	1.17E-40	9.35E-37	8.82E-43	2.67E-38	2.48E-07	1.13E-38	2.55E-26	5.22E-18	8.65E-33	3.02E-41	5.45E-59	1.30E-56	4.87E-47	0.00E+00	2.16E-23	3.53E-10	5.30E-08	0.00E+00	0.00E+00	3.08E-08	3.01E-08	5.19E-24
7.90E-10	300	3.67E+19	0.00E+00	1.26E-07	6.76E+05	0.00E+00	7.89E-20	1.44E+05	5.61E-07	1.80E+05	5.42E-07	1.92E-13	4.80E-08	5.77E-10	5.14E-07	5.44E-07	7.55E-08	8.45E-08	3.55E-08	0.00E+00	1.14E-09	4.37E-12	6.41E-24	4.29E-24	4.79E-48	1.26E-24	6.56E-39	1.37E-40	1.10E-36	1.12E-42	3.41E-38	2.68E-07	1.44E-38	2.76E-26	5.65E-18	1.02E-32	3.85E-41	6.55E-59	1.66E-56	6.21E-47	0.00E+00	2.54E-23	3.82E-10	5.74E-08	0.00E+00	0.00E+00	3.34E-08	3.26E-08	6.09E-24
8.00E-10	300	3.67E+19	0.00E+00	1.36E-07	6.76E+05	0.00E+00	9.29E-20	1.44E+05	6.08E-07	1.80E+05	5.87E-07	2.08E-13	5.20E-08	6.25E-10	5.57E-07	5.89E-07	8.18E-08	9.15E-08	3.84E-08	0.00E+00	1.24E-09	4.74E-12	7.53E-24	5.04E-24	6.11E-48	1.49E-24	8.36E-39	1.61E-40	1.29E-36	1.43E-42	4.35E-38	2.90E-07	1.83E-38	3.00E-26	6.13E-18	1.20E-32	4.90E-41	7.90E-59	2.11E-56	7.93E-47	0.00E+00	2.97E-23	4.14E-10	6.22E-08	0.00E+00	0.00E+00	3.61E-08	3.53E-08	7.15E-24
8.10E-10	300	3.67E+19	0.00E+00	1.48E-07	6.76E+05	0.00E+00	1.09E-19	1.44E+05	6.59E-07	1.80E+05	6.36E-07	2.26E-13	5.63E-08	6.78E-10	6.04E-07	6.38E-07	8.86E-08	9.91E-08	4.16E-08	0.00E+00	1.34E-09	5.14E-12	8.85E-24	5.92E-24	7.79E-48	1.75E-24	1.06E-38	1.89E-40	1.52E-36	1.82E-42	5.54E-38	3.15E-07	2.33E-38	3.25E-26	6.64E-18	1.41E-32	6.24E-41	9.57E-59	2.70E-56	1.01E-46	0.00E+00	3.49E-23	4.48E-10	6.74E-08	0.00E+00	0.00E+00	3.91E-08	3.82E-08	8.39E-24
8.20E-10	300	3.67E+19	0.00E+00	1.60E-07	6.76E+05	0.00E+00	1.29E-19	1.44E+05	7.13E-07	1.80E+05	6.89E-07	2.46E-13	6.11E-08	7.35E-10	6.54E-07	6.91E-07	9.60E-08	1.07E-07	4.51E-08	0.00E+00	1.46E-09	5.57E-12	1.04E-23	6.96E-24	9.92E-48	2.06E-24	1.36E-38	2.21E-40	1.78E-36	2.32E-42	7.06E-38	3.41E-07	2.97E-38	3.52E-26	7.19E-18	1.65E-32	7.94E-41	1.16E-58	3.44E-56	1.29E-46	0.00E+00	4.09E-23	4.85E-10	7.30E-08	0.00E+00	0.00E+00	4.24E-08	4.13E-08	9.84E-24
8.30E-10	300	3.67E+19	0.00E+00	1.73E-07	6.76E+05	0.00E+00	1.51E-19	1.44E+05	7.73E-07	1.80E+05	7.46E-07	2.67E-13	6.62E-08	7.96E-10	7.09E-07	7.48E-07	1.04E-07	1.16E-07	4.88E-08	0.00E+00	1.58E-09	6.04E-12	1.22E-23	8.17E-24	1.26E-47	2.42E-24	1.73E-38	2.59E-40	2.09E-36	2.95E-42	8.99E-38	3.69E-07	3.78E-38	3.81E-26	7.79E-18	1.94E-32	1.01E-40	1.43E-58	4.38E-56	1.64E-46	0.00E+00	4.80E-23	5.26E-10	7.90E-08	0.00E+00	0.00E+00	4.59E-08	4.48E-08	1.15E-23
8.40E-10	300	3.67E+19	0.00E+00	1.87E-07	6.76E+05	0.00E+00	1.78E-19	1.44E+05	8.37E-07	1.80E+05	8.08E-07	2.89E-13	7.17E-08	8.63E-10	7.68E-07	8.10E-07	1.13E-07	1.26E-07	5.29E-08	0.00E+00	1.71E-09	6.55E-12	1.43E-23	9.60E-24	1.61E-47	2.84E-24	2.20E-38	3.04E-40	2.45E-36	3.76E-42	1.15E-37	4.00E-07	4.81E-38	4.13E-26	8.44E-18	2.28E-32	1.29E-40	1.76E-58	5.58E-56	2.10E-46	0.00E+00	5.63E-23	5.69E-10	8.56E-08	0.00E+00	0.00E+00	4.97E-08	4.85E-08	1.35E-23
8.50E-10	300	3.67E+19	0.00E+00	2.03E-07	6.76E+05	0.00E+00	2.09E-19	1.44E+05	9.06E-07	1.80E+05	8.75E-07	3.14E-13	7.77E-08	9.35E-10	8.32E-07	8.78E-07	1.22E-07	1.36E-07	5.73E-08	0.00E+00	1.85E-09	7.10E-12	1.68E-23	1.13E-23	2.05E-47	3.34E-24	2.80E-38	3.56E-40	2.88E-36	4.78E-42	1.46E-37	4.33E-07	6.11E-38	4.48E-26	9.15E-18	2.68E-32	1.64E-40	2.18E-58	7.12E-56	2.67E-46	0.00E+00	6.60E-23	6.16E-10	9.27E-08	0.00E+00	0.00E+00	5.38E-08	5.25E-08	1.59E-23
8.60E-10	300	3.67E+19	0.00E+00	2.20E-07	6.76E+05	0.00E+00	2.46E-19	1.44E+05	9.81E-07	1.80E+05	9.47E-07	3.41E-13	8.42E-08	1.01E-09	9.01E-07	9.50E-07	1.32E-07	1.48E-07	6.21E-08	0.00E+00	2.01E-09	7.69E-12	1.97E-23	1.32E-23	2.61E-47	3.92E-24	3.56E-38	4.18E-40	3.38E-36	6.09E-42	1.86E-37	4.69E-07	7.77E-38	4.85E-26	9.91E-18	3.15E-32	2.08E-40	2.72E-58	9.07E-56	3.40E-46	0.00E+00	7.74E-23	6.68E-10	1.00E-07	0.00E+00	0.00E+00	5.83E-08	5.68E-08	1.86E-23
8.70E-10	300	3.67E+19	0.00E+00	2.38E-07	6.76E+05	0.00E+00	2.89E-19	1.44E+05	1.06E-06	1.80E+05	1.03E-06	3.70E-13	9.12E-08	1.10E-09	9.76E-07	1.03E-06	1.43E-07	1.60E-07	6.72E-08	0.00E+00	2.18E-09	8.33E-12	2.32E-23	1.55E-23	3.32E-47	4.61E-24	4.53E-38	4.89E-40	3.97E-36	7.74E-42	2.36E-37	5.07E-07	9.88E-38	5.26E-26	1.07E-17	3.70E-32	2.65E-40	3.40E-58	1.15E-55	4.33E-46	0.00E+00	9.08E-23	7.23E-10	1.09E-07	0.00E+00	0.00E+00	6.31E-08	6.16E-08	2.19E-23
8.80E-10	300	3.67E+19	0.00E+00	2.58E-07	6.76E+05	0.00E+00	3.40E-19	1.44E+05	1.15E-06	1.80E+05	1.11E-06	4.01E-13	9.88E-08	1.19E-09	1.06E-06	1.11E-06	1.55E-07	1.73E-07	7.28E-08	0.00E+00	2.36E-09	9.03E-12	2.72E-23	1.82E-23	4.22E-47	5.41E-24	5.77E-38	5.74E-40	4.66E-36	9.85E-42	3.01E-37	5.50E-07	1.26E-37	5.70E-26	1.16E-17	4.34E-32	3.37E-40	4.27E-58	1.47E-55	5.52E-46	0.00E+00	1.06E-22	7.83E-10	1.18E-07	0.00E+00	0.00E+00	6.84E-08	6.67E-08	2.56E-23
8.90E-10	300	3.67E+19	0.00E+00	2.79E-07	6.76E+05	0.00E+00	3.99E-19	1.44E+05	1.25E-06	1.80E+05	1.20E-06	4.35E-13	1.07E-07	1.29E-09	1.14E-06	1.21E-06	1.68E-07	1.88E-07	7.89E-08	0.00E+00	2.56E-09	9.78E-12	3.19E-23	2.14E-23	5.37E-47	6.36E-24	7.34E-38	6.73E-40	5.47E-36	1.25E-41	3.83E-37	5.95E-07	1.60E-37	6.17E-26	1.26E-17	5.10E-32	4.29E-40	5.40E-58	1.87E-55	7.02E-46	0.00E+00	1.25E-22	8.48E-10	1.28E-07	0.00E+00	0.00E+00	7.40E-08	7.22E-08	3.01E-23
9.00E-10	300	3.67E+19	0.00E+00	3.02E-07	6.76E+05	0.00E+00	4.69E-19	1.44E+05	1.35E-06	1.80E+05	1.30E-06	4.72E-13	1.16E-07	1.40E-09	1.24E-06	1.31E-06	1.82E-07	2.03E-07	8.54E-08	0.00E+00	2.77E-09	1.06E-11	3.75E-23	2.51E-23	6.84E-47	7.46E-24	9.33E-38	7.88E-40	6.42E-36	1.59E-41	4.87E-37	6.45E-07	2.03E-37	6.69E-26	1.36E-17	5.99E-32	5.45E-40	6.87E-58	2.38E-55	8.94E-46	0.00E+00	1.46E-22	9.18E-10	1.38E-07	0.00E+00	0.00E+00	8.02E-08	7.82E-08	3.53E-23
9.10E-10	300	3.67E+19	0.00E+00	3.27E-07	6.76E+05	0.00E+00	5.51E-19	1.44E+05	1.46E-06	1.80E+05	1.41E-06	5.12E-13	1.26E-07	1.51E-09	1.34E-06	1.42E-06	1.97E-07	2.20E-07	9.25E-08	0.00E+00	3.00E-09	1.15E-11	4.40E-23	2.95E-23	8.70E-47	8.76E-24	1.19E-37	9.24E-40	7.53E-36	2.03E-41	6.20E-37	6.98E-07	2.58E-37	7.24E-26	1.48E-17	7.03E-32	6.94E-40	8.80E-58	3.03E-55	1.14E-45	0.00E+00	1.72E-22	9.94E-10	1.50E-07	0.00E+00	0.00E+00	8.68E-08	8.47E-08	4.14E-23
9.20E-10	300	3.67E+19	0.00E+00	3.55E-07	6.76E+05	0.00E+00	6.48E-19	1.44E+05	1.58E-06	1.80E+05	1.53E-06	5.55E-13	1.36E-07	1.64E-09	1.45E-06	1.53E-06	2.14E-07	2.38E-07	1.00E-07	0.00E+00	3.25E-09	1.24E-11	5.16E-23	3.46E-23	1.11E-46	1.03E-23	1.51E-37	1.08E-39	8.83E-36	2.58E-41	7.88E-37	7.56E-07	3.28E-37	7.85E-26	1.60E-17	8.26E-32	8.82E-40	1.13E-57	3.86E-55	1.45E-45	0.00E+00	2.01E-22	1.08E-09	1.62E-07	0.00E+00	0.00E+00	9.40E-08	9.17E-08	4.85E-23
9.30E-10	300	3.67E+19	0.00E+00	3.84E-07	6.76E+05	0.00E+00	7.61E-19	1.44E+05	1.72E-06	1.80E+05	1.65E-06	6.02E-13	1.47E-07	1.78E-09	1.58E-06	1.66E-06	2.31E-07	2.58E-07	1.09E-07	0.00E+00	3.52E-09	1.35E-11	6.05E-23	4.06E-23	1.41E-46	1.21E-23	1.92E-37	1.27E-39	1.04E-35	3.28E-41	1.00E-36	8.19E-07	4.17E-37	8.50E-26	1.73E-17	9.69E-32	1.12E-39	1.47E-57	4.91E-55	1.84E-45	0.00E+00	2.36E-22	1.17E-09	1.75E-07	0.00E+00	0.00E+00	1.02E-07	9.93E-08	5.69E-23
9.40E-10	300	3.67E+19	0.00E+00	4.16E-07	6.76E+05	0.00E+00	8.93E-19	1.44E+05	1.86E-06	1.80E+05	1.79E-06	6.52E-13	1.60E-07	1.93E-09	1.71E-06	1.80E-06	2.50E-07	2.79E-07	1.18E-07	0.00E+00	3.81E-09	1.46E-11	7.10E-23	4.77E-23	1.79E-46	1.42E-23	2.44E-37	1.49E-39	1.22E-35	4.16E-41	1.27E-36	8.86E-07	5.30E-37	9.21E-26	1.88E-17	1.14E-31	1.43E-39	1.91E-57	6.25E-55	2.34E-45	0.00E+00	2.77E-22	1.26E-09	1.90E-07	0.00E+00	0.00E+00	1.10E-07	1.07E-07	6.68E-23
9.50E-10	300	3.67E+19	0.00E+00	4.50E-07	6.76E+05	0.00E+00	1.05E-18	1.44E+05	2.01E-06	1.80E+05	1.94E-06	7.07E-13	1.73E-07	2.09E-09	1.85E-06	1.95E-06	2.71E-07	3.03E-07	1.27E-07	0.00E+00	4.13E-09	1.58E-11	8.33E-23	5.59E-23	2.28E-46	1.67E-23	3.10E-37	1.75E-39	1.43E-35	5.29E-41	1.62E-36	9.60E-07	6.74E-37	9.98E-26	2.03E-17	1.34E-31	1.81E-39	2.51E-57	7.94E-55	2.98E-45	0.00E+00	3.25E-22	1.37E-09	2.06E-07	0.00E+00	0.00E+00	1.19E-07	1.16E-07	7.83E-23
9.60E-10	300	3.67E+19	0.00E+00	4.87E-07	6.76E+05	0.00E+00	1.23E-18	1.44E+05	2.18E-06	1.80E+05	2.10E-06	7.67E-13	1.87E-07	2.26E-09	2.00E-06	2.11E-06	2.94E-07	3.28E-07	1.38E-07	0.00E+00	4.47E-09	1.71E-11	9.78E-23	6.56E-23	2.89E-46	1.95E-23	3.95E-37	2.05E-39	1.67E-35	6.73E-41	2.06E-36	1.04E-06	8.56E-37	1.08E-25	2.20E-17	1.57E-31	2.30E-39	3.30E-57	1.01E-54	3.79E-45	0.00E+00	3.81E-22	1.48E-09	2.23E-07	0.00E+00	0.00E+00	1.29E-07	1.26E-07	9.18E-23
9.70E-10	300	3.67E+19	0.00E+00	5.28E-07	6.76E+05	0.00E+00	1.45E-18	1.44E+05	2.36E-06	1.80E+05	2.28E-06	8.31E-13	2.03E-07	2.45E-09	2.17E-06	2.28E-06	3.18E-07	3.55E-07	1.49E-07	0.00E+00	4.85E-09	1.86E-11	1.15E-22	7.70E-23	3.68E-46	2.29E-23	5.01E-37	2.40E-39	1.96E-35	8.55E-41	2.62E-36	1.13E-06	1.09E-36	1.17E-25	2.39E-17	1.84E-31	2.93E-39	4.37E-57	1.28E-54	4.82E-45	0.00E+00	4.47E-22	1.60E-09	2.41E-07	0.00E+00	0.00E+00	1.40E-07	1.36E-07	1.08E-22
9.80E-10	300	3.67E+19	0.00E+00	5.72E-07	6.76E+05	0.00E+00	1.70E-18	1.44E+05	2.55E-06	1.80E+05	2.46E-06	9.01E-13	2.20E-07	2.65E-09	2.35E-06	2.47E-06	3.45E-07	3.84E-07	1.62E-07	0.00E+00	5.25E-09	2.01E-11	1.35E-22	9.04E-23	4.68E-46	2.69E-23	6.37E-37	2.81E-39	2.30E-35	1.09E-40	3.33E-36	1.22E-06	1.38E-36	1.27E-25	2.59E-17	2.16E-31	3.72E-39	5.81E-57	1.63E-54	6.13E-45	0.00E+00	5.24E-22	1.74E-09	2.61E-07	0.00E+00	0.00E+00	1.52E-07	1.48E-07	1.26E-22
9.90E-10	300	3.67E+19	0.00E+00	6.19E-07	6.76E+05	0.00E+00	1.99E-18	1.44E+05	2.77E-06	1.80E+05	2.67E-06	9.76E-13	2.38E-07	2.87E-09	2.54E-06	2.68E-06	3.73E-07	4.16E-07	1.75E-07	0.00E+00	5.68E-09	2.18E-11	1.58E-22	1.06E-22	5.94E-46	3.16E-23	8.10E-37	3.30E-39	2.70E-35	1.38E-40	4.23E-36	1.32E-06	1.76E-36	1.37E-25	2.80E-17	2.53E-31	4.73E-39	7.76E-57	2.08E-54	7.80E-45	0.00E+00	6.14E-22	1.88E-09	2.83E-07	0.00E+00	0.00E+00	1.64E-07	1.60E-07	1.48E-22
1.00E-09	300	3.67E+19	0.00E+00	6.70E-07	6.76E+05	0.00E+00	2.34E-18	1.44E+05	3.00E-06	1.80E+05	2.89E-06	1.06E-12	2.58E-07	3.11E-09	2.75E-06	2.90E-06	4.04E-07	4.51E-07	1.90E-07	0.00E+00	6.16E-09	2.36E-11	1.85E-22	1.24E-22	7.56E-46	3.71E-23	1.03E-36	3.87E-39	3.17E-35	1.76E-40	5.38E-36	1.43E-06	2.23E-36	1.49E-25	3.03E-17	2.97E-31	6.01E-39	1.04E-56	2.64E-54	9.91E-45	0.00E+00	7.20E-22	2.04E-09	3.06E-07	0.00E+00	0.00E+00	1.78E-07	1.73E-07	1.74E-22
1.01E-09	300	3.67E+19	0.00E+00	7.26E-07	6.76E+05	0.00E+00	2.75E-18	1.44E+05	3.24E-06	1.80E+05	3.13E-06	1.15E-12	2.79E-07	3.37E-09	2.98E-06	3.14E-06	4.38E-07	4.88E-07	2.05E-07	0.00E+00	6.67E-09	2.56E-11	2.17E-22	1.46E-22	9.60E-46	4.35E-23	1.31E-36	4.53E-39	3.72E-35	2.23E-40	6.84E-36	1.55E-06	2.84E-36	1.61E-25	3.28E-17	3.49E-31	7.64E-39	1.40E-56	3.35E-54	1.26E-44	0.00E+00	8.44E-22	2.20E-09	3.32E-07	0.00E+00	0.00E+00	1.93E-07	1.88E-07	2.04E-22
1.02E-09	300	3.67E+19	0.00E+00	7.86E-07	6.76E+05	0.00E+00	3.22E-18	1.44E+05	3.51E-06	1.80E+05	3.39E-06	1.24E-12	3.02E-07	3.65E-09	3.23E-06	3.40E-06	4.74E-07	5.28E-07	2.22E-07	0.00E+00	7.22E-09	2.77E-11	2.55E-22	1.71E-22	1.22E-45	5.11E-23	1.66E-36	5.32E-39	4.36E-35	2.83E-40	8.69E-36	1.68E-06	3.60E-36	1.75E-25	3.56E-17	4.09E-31	9.70E-39	1.88E-56	4.26E-54	1.60E-44	0.00E+00	9.90E-22	2.39E-09	3.59E-07	0.00E+00	0.00E+00	2.09E-07	2.03E-07	2.39E-22
1.03E-09	300	3.67E+19	0.00E+00	8.51E-07	6.76E+05	0.00E+00	3.78E-18	1.44E+05	3.80E-06	1.80E+05	3.67E-06	1.35E-12	3.28E-07	3.95E-09	3.50E-06	3.68E-06	5.13E-07	5.72E-07	2.41E-07	0.00E+00	7.82E-09	3.00E-11	2.99E-22	2.01E-22	1.55E-45	5.99E-23	2.11E-36	6.23E-39	5.12E-35	3.60E-40	1.11E-35	1.82E-06	4.58E-36	1.89E-25	3.85E-17	4.80E-31	1.23E-38	2.55E-56	5.42E-54	2.04E-44	0.00E+00	1.16E-21	2.58E-09	3.89E-07	0.00E+00	0.00E+00	2.26E-07	2.20E-07	2.80E-22
1.04E-09	300	3.67E+19	0.00E+00	9.22E-07	6.76E+05	0.00E+00	4.44E-18	1.44E+05	4.12E-06	1.80E+05	3.97E-06	1.46E-12	3.55E-07	4.28E-09	3.79E-06	3.99E-06	5.56E-07	6.20E-07	2.61E-07	0.00E+00	8.47E-09	3.25E-11	3.51E-22	2.36E-22	1.97E-45	7.03E-23	2.69E-36	7.31E-39	6.00E-35	4.58E-40	1.40E-35	1.97E-06	5.82E-36	2.05E-25	4.17E-17	5.63E-31	1.57E-38	3.45E-56	6.89E-54	2.59E-44	0.00E+00	1.36E-21	2.80E-09	4.21E-07	0.00E+00	0.00E+00	2.45E-07	2.38E-07	3.29E-22
1.05E-09	300	3.67E+19	0.00E+00	9.98E-07	6.76E+05	0.00E+00	5.21E-18	1.44E+05	4.46E-06	1.80E+05	4.30E-06	1.58E-12	3.84E-07	4.64E-09	4.10E-06	4.32E-06	6.02E-07	6.71E-07	2.83E-07	0.00E+00	9.18E-09	3.52E-11	4.11E-22	2.76E-22	2.50E-45	8.25E-23	3.41E-36	8.57E-39	7.04E-35	5.81E-40	1.78E-35	2.13E-06	7.39E-36	2.22E-25	4.52E-17	6.61E-31	1.99E-38	4.69E-56	8.75E-54	3.29E-44	0.00E+00	1.60E-21	3.03E-09	4.56E-07	0.00E+00	0.00E+00	2.65E-07	2.58E-07	3.85E-22
1.06E-09	300	3.67E+19	0.00E+00	1.08E-06	6.76E+05	0.00E+00	6.12E-18	1.44E+05	4.83E-06	1.80E+05	4.66E-06	1.71E-12	4.16E-07	5.03E-09	4.44E-06	4.68E-06	6.52E-07	7.27E-07	3.06E-07	0.00E+00	9.94E-09	3.81E-11	4.83E-22	3.24E-22	3.18E-45	9.68E-23	4.33E-36	1.00E-38	8.26E-35	7.39E-40	2.27E-35	2.31E-06	9.39E-36	2.40E-25	4.89E-17	7.75E-31	2.53E-38	6.38E-56	1.11E-53	4.18E-44	0.00E+00	1.87E-21	3.28E-09	4.94E-07	0.00E+00	0.00E+00	2.87E-07	2.79E-07	4.52E-22
1.07E-09	300	3.67E+19	0.00E+00	1.17E-06	6.76E+05	0.00E+00	7.18E-18	1.44E+05	5.23E-06	1.80E+05	5.04E-06	1.86E-12	4.51E-07	5.44E-09	4.81E-06	5.06E-06	7.06E-07	7.87E-07	3.31E-07	0.00E+00	1.08E-08	4.13E-11	5.66E-22	3.80E-22	4.04E-45	1.14E-22	5.51E-36	1.18E-38	9.69E-35	9.38E-40	2.88E-35	2.50E-06	1.19E-35	2.60E-25	5.30E-17	9.09E-31	3.21E-38	8.68E-56	1.41E-53	5.31E-44	0.00E+00	2.20E-21	3.55E-09	5.35E-07	0.00E+00	0.00E+00	3.11E-07	3.03E-07	5.30E-22
1.08E-09	300	3.67E+19	0.00E+00	1.27E-06	6.76E+05	0.00E+00	8.42E-18	1.44E+05	5.67E-06	1.80E+05	5.46E-06	2.01E-12	4.88E-07	5.89E-09	5.21E-06	5.48E-06	7.65E-07	8.52E-07	3.59E-07	0.00E+00	1.17E-08	4.47E-11	6.64E-22	4.46E-22	5.14E-45	1.33E-22	7.00E-36	1.38E-38	1.14E-34	1.19E-39	3.66E-35	2.70E-06	1.51E-35	2.82E-25	5.74E-17	1.07E-30	4.08E-38	1.18E-55	1.79E-53	6.75E-44	0.00E+00	2.58E-21	3.85E-09	5.80E-07	0.00E+00	0.00E+00	3.36E-07	3.28E-07	6.21E-22
1.09E-09	300	3.67E+19	0.00E+00	1.37E-06	6.76E+05	0.00E+00	9.88E-18	1.44E+05	6.14E-06	1.80E+05	5.92E-06	2.18E-12	5.29E-07	6.38E-09	5.64E-06	5.94E-06	8.28E-07	9.23E-07	3.89E-07	0.00E+00	1.26E-08	4.84E-11	7.79E-22	5.23E-22	6.53E-45	1.56E-22	8.89E-36	1.62E-38	1.33E-34	1.51E-39	4.65E-35	2.93E-06	1.92E-35	3.06E-25	6.22E-17	1.25E-30	5.18E-38	1.62E-55	2.28E-53	8.58E-44	0.00E+00	3.02E-21	4.17E-09	6.28E-07	0.00E+00	0.00E+00	3.64E-07	3.55E-07	7.29E-22
1.10E-09	300	3.67E+19	0.00E+00	1.49E-06	6.76E+05	0.00E+00	1.16E-17	1.44E+05	6.65E-06	1.80E+05	6.41E-06	2.36E-12	5.72E-07	6.91E-09	6.11E-06	6.43E-06	8.97E-07	9.99E-07	4.21E-07	0.00E+00	1.37E-08	5.25E-11	9.13E-22	6.14E-22	8.29E-45	1.83E-22	1.13E-35	1.90E-38	1.56E-34	1.92E-39	5.91E-35	3.17E-06	2.44E-35	3.31E-25	6.73E-17	1.47E-30	6.59E-38	2.21E-55	2.89E-53	1.09E-43	0.00E+00	3.54E-21	4.51E-09	6.80E-07	0.00E+00	0.00E+00	3.94E-07	3.84E-07	8.55E-22
1.11E-09	300	3.67E+19	0.00E+00	1.61E-06	6.76E+05	0.00E+00	1.36E-17	1.44E+05	7.20E-06	1.80E+05	6.94E-06	2.56E-12	6.20E-07	7.49E-09	6.62E-06	6.96E-06	9.71E-07	1.08E-06	4.56E-07	0.00E+00	1.48E-08	5.68E-11	1.07E-21	7.20E-22	1.05E-44	2.15E-22	1.43E-35	2.23E-38	1.83E-34	2.44E-39	7.51E-35	3.43E-06	3.10E-35	3.58E-25	7.29E-17	1.72E-30	8.37E-38	3.03E-55	3.67E-53	1.38E-43	0.00E+00	4.15E-21	4.89E-09	7.36E-07	0.00E+00	0.00E+00	4.27E-07	4.16E-07	1.00E-21
1.12E-09	300	3.67E+19	0.00E+00	1.74E-06	6.76E+05	0.00E+00	1.60E-17	1.44E+05	7.79E-06	1.80E+05	7.51E-06	2.77E-12	6.71E-07	8.11E-09	7.17E-06	7.54E-06	1.05E-06	1.17E-06	4.94E-07	0.00E+00	1.60E-08	6.15E-11	1.26E-21	8.44E-22	1.34E-44	2.52E-22	1.82E-35	2.61E-38	2.15E-34	3.10E-39	9.54E-35	3.72E-06	3.94E-35	3.88E-25	7.90E-17	2.02E-30	1.06E-37	4.14E-55	4.67E-53	1.76E-43	0.00E+00	4.87E-21	5.29E-09	7.97E-07	0.00E+00	0.00E+00	4.62E-07	4.51E-07	1.18E-21
1.13E-09	300	3.67E+19	0.00E+00	1.89E-06	6.76E+05	0.00E+00	1.87E-17	1.44E+05	8.44E-06	1.80E+05	8.13E-06	3.00E-12	7.27E-07	8.78E-09	7.76E-06	8.16E-06	1.14E-06	1.27E-06	5.34E-07	0.00E+00	1.74E-08	6.66E-11	1.47E-21	9.90E-22	1.70E-44	2.96E-22	2.31E-35	3.06E-38	2.52E-34	3.94E-39	1.21E-34	4.03E-06	5.01E-35	4.21E-25	8.55E-17	2.37E-30	1.35E-37	5.68E-55	5.93E-53	2.23E-43	0.00E+00	5.71E-21	5.73E-09	8.63E-07	0.00E+00	0.00E+00	5.01E-07	4.88E-07	1.38E-21
1.14E-09	300	3.67E+19	0.00E+00	2.04E-06	6.76E+05	0.00E+00	2.20E-17	1.44E+05	9.14E-06	1.80E+05	8.81E-06	3.25E-12	7.87E-07	9.51E-09	8.40E-06	8.84E-06	1.23E-06	1.37E-06	5.79E-07	0.00E+00	1.88E-08	7.22E-11	1.73E-21	1.16E-21	2.16E-44	3.47E-22	2.94E-35	3.59E-38	2.96E-34	5.01E-39	1.54E-34	4.36E-06	6.36E-35	4.56E-25	9.26E-17	2.78E-30	1.71E-37	7.78E-55	7.52E-53	2.84E-43	0.00E+00	6.70E-21	6.21E-09	9.35E-07	0.00E+00	0.00E+00	5.42E-07	5.28E-07	1.62E-21
1.15E-09	300	3.67E+19	0.00E+00	2.21E-06	6.76E+05	0.00E+00	2.58E-17	1.44E+05	9.90E-06	1.80E+05	9.54E-06	3.52E-12	8.53E-07	1.03E-08	9.10E-06	9.57E-06	1.34E-06	1.49E-06	6.27E-07	0.00E+00	2.04E-08	7.82E-11	2.03E-21	1.36E-21	2.74E-44	4.07E-22	3.74E-35	4.21E-38	3.47E-34	6.36E-39	1.95E-34	4.72E-06	8.08E-35	4.94E-25	1.00E-16	3.26E-30	2.18E-37	1.07E-54	9.55E-53	3.61E-43	0.00E+00	7.85E-21	6.72E-09	1.01E-06	0.00E+00	0.00E+00	5.87E-07	5.72E-07	1.90E-21
1.16E-09	300	3.67E+19	0.00E+00	2.40E-06	6.76E+05	0.00E+00	3.02E-17	1.44E+05	1.07E-05	1.80E+05	1.03E-05	3.82E-12	9.24E-07	1.12E-08	9.86E-06	1.04E-05	1.45E-06	1.61E-06	6.79E-07	0.00E+00	2.21E-08	8.46E-11	2.38E-21	1.60E-21	3.49E-44	4.77E-22	4.74E-35	4.94E-38	4.07E-34	8.08E-39	2.48E-34	5.11E-06	1.03E-34	5.35E-25	1.09E-16	3.82E-30	2.77E-37	1.46E-54	1.21E-52	4.58E-43	0.00E+00	9.21E-21	7.28E-09	1.10E-06	0.00E+00	0.00E+00	6.36E-07	6.20E-07	2.22E-21
1.17E-09	300	3.67E+19	0.00E+00	2.60E-06	6.76E+05	0.00E+00	3.54E-17	1.44E+05	1.16E-05	1.80E+05	1.12E-05	4.13E-12	1.00E-06	1.21E-08	1.07E-05	1.12E-05	1.57E-06	1.75E-06	7.35E-07	0.00E+00	2.39E-08	9.17E-11	2.79E-21	1.87E-21	4.43E-44	5.60E-22	6.03E-35	5.79E-38	4.77E-34	1.03E-38	3.15E-34	5.54E-06	1.30E-34	5.79E-25	1.18E-16	4.48E-30	3.51E-37	2.01E-54	1.54E-52	5.82E-43	0.00E+00	1.08E-20	7.88E-09	1.19E-06	0.00E+00	0.00E+00	6.89E-07	6.71E-07	2.61E-21
1.18E-09	300	3.67E+19	0.00E+00	2.81E-06	6.76E+05	0.00E+00	4.16E-17	1.44E+05	1.26E-05	1.80E+05	1.21E-05	4.48E-12	1.08E-06	1.31E-08	1.16E-05	1.22E-05	1.70E-06	1.89E-06	7.96E-07	0.00E+00	2.59E-08	9.93E-11	3.27E-21	2.20E-21	5.62E-44	6.57E-22	7.65E-35	6.79E-38	5.60E-34	1.30E-38	4.01E-34	6.00E-06	1.66E-34	6.28E-25	1.27E-16	5.26E-30	4.46E-37	2.75E-54	1.95E-52	7.39E-43	0.00E+00	1.27E-20	8.53E-09	1.29E-06	0.00E+00	0.00E+00	7.46E-07	7.27E-07	3.06E-21
1.19E-09	300	3.67E+19	0.00E+00	3.04E-06	6.76E+05	0.00E+00	4.88E-17	1.44E+05	1.36E-05	1.80E+05	1.31E-05	4.85E-12	1.17E-06	1.42E-08	1.25E-05	1.32E-05	1.84E-06	2.05E-06	8.62E-07	0.00E+00	2.80E-08	1.08E-10	3.83E-21	2.58E-21	7.14E-44	7.70E-22	9.72E-35	7.96E-38	6.56E-34	1.66E-38	5.09E-34	6.49E-06	2.10E-34	6.80E-25	1.38E-16	6.17E-30	5.67E-37	3.78E-54	2.48E-52	9.39E-43	0.00E+00	1.49E-20	9.24E-09	1.39E-06	0.00E+00	0.00E+00	8.08E-07	7.87E-07	3.58E-21
1.20E-09	300	3.67E+19	0.00E+00	3.30E-06	6.76E+05	0.00E+00	5.72E-17	1.44E+05	1.47E-05	1.80E+05	1.42E-05	5.25E-12	1.27E-06	1.53E-08	1.36E-05	1.43E-05	1.99E-06	2.22E-06	9.33E-07	0.00E+00	3.03E-08	1.16E-10	4.50E-21	3.02E-21	9.07E-44	9.03E-22	1.23E-34	9.34E-38	7.70E-34	2.10E-38	6.46E-34	7.03E-06	2.67E-34	7.37E-25	1.49E-16	7.23E-30	7.20E-37	5.19E-54	3.15E-52	1.19E-42	0.00E+00	1.74E-20	1.00E-08	1.51E-06	0.00E+00	0.00E+00	8.75E-07	8.52E-07	4.20E-21
1.21E-09	300	3.67E+19	0.00E+00	3.57E-06	6.76E+05	0.00E+00	6.71E-17	1.44E+05	1.60E-05	1.80E+05	1.54E-05	5.69E-12	1.38E-06	1.66E-08	1.47E-05	1.54E-05	2.15E-06	2.40E-06	1.01E-06	0.00E+00	3.29E-08	1.26E-10	5.27E-21	3.54E-21	1.15E-43	1.06E-21	1.57E-34	1.09E-37	9.02E-34	2.67E-38	8.21E-34	7.61E-06	3.39E-34	7.98E-25	1.62E-16	8.48E-30	9.14E-37	7.13E-54	3.99E-52	1.52E-42	0.00E+00	2.04E-20	1.08E-08	1.63E-06	0.00E+00	0.00E+00	9.47E-07	9.23E-07	4.93E-21
1.22E-09	300	3.67E+19	0.00E+00	3.86E-06	6.76E+05	0.00E+00	7.87E-17	1.44E+05	1.73E-05	1.80E+05	1.67E-05	6.16E-12	1.49E-06	1.80E-08	1.59E-05	1.67E-05	2.33E-06	2.60E-06	1.09E-06	0.00E+00	3.56E-08	1.37E-10	6.18E-21	4.16E-21	1.46E-43	1.24E-21	1.99E-34	1.28E-37	1.06E-33	3.39E-38	1.04E-33	8.25E-06	4.31E-34	8.65E-25	1.75E-16	9.95E-30	1.16E-36	9.78E-54	5.07E-52	1.92E-42	0.00E+00	2.39E-20	1.17E-08	1.77E-06	0.00E+00	0.00E+00	1.03E-06	9.99E-07	5.78E-21
1.23E-09	300	3.67E+19	0.00E+00	4.19E-06	6.76E+05	0.00E+00	9.23E-17	1.44E+05	1.87E-05	1.80E+05	1.80E-05	6.68E-12	1.61E-06	1.95E-08	1.72E-05	1.81E-05	2.53E-06	2.81E-06	1.19E-06	0.00E+00	3.85E-08	1.48E-10	7.25E-21	4.87E-21	1.86E-43	1.46E-21	2.53E-34	1.51E-37	1.24E-33	4.31E-38	1.32E-33	8.93E-06	5.47E-34	9.37E-25	1.90E-16	1.17E-29	1.47E-36	1.34E-53	6.43E-52	2.44E-42	0.00E+00	2.81E-20	1.27E-08	1.91E-06	0.00E+00	0.00E+00	1.11E-06	1.08E-06	6.78E-21
1.24E-09	300	3.67E+19	0.00E+00	4.53E-06	6.76E+05	0.00E+00	1.08E-16	1.44E+05	2.03E-05	1.80E+05	1.95E-05	7.23E-12	1.75E-06	2.11E-08	1.86E-05	1.96E-05	2.74E-06	3.05E-06	1.28E-06	0.00E+00	4.17E-08	1.60E-10	8.51E-21	5.72E-21	2.36E-43	1.71E-21	3.21E-34	1.77E-37	1.46E-33	5.47E-38	1.68E-33	9.67E-06	6.95E-34	1.02E-24	2.05E-16	1.37E-29	1.87E-36	1.84E-53	8.15E-52	3.10E-42	0.00E+00	3.29E-20	1.38E-08	2.07E-06	0.00E+00	0.00E+00	1.20E-06	1.17E-06	7.95E-21
1.25E-09	300	3.67E+19	0.00E+00	4.91E-06	6.76E+05	0.00E+00	1.27E-16	1.44E+05	2.19E-05	1.80E+05	2.12E-05	7.83E-12	1.89E-06	2.29E-08	2.02E-05	2.12E-05	2.96E-06	3.30E-06	1.39E-06	0.00E+00	4.52E-08	1.73E-10	9.97E-21	6.70E-21	3.00E-43	2.00E-21	4.08E-34	2.07E-37	1.71E-33	6.95E-38	2.14E-33	1.05E-05	8.82E-34	1.10E-24	2.22E-16	1.60E-29	2.38E-36	2.53E-53	1.03E-51	3.94E-42	0.00E+00	3.86E-20	1.49E-08	2.24E-06	0.00E+00	0.00E+00	1.30E-06	1.27E-06	9.32E-21
1.26E-09	300	3.67E+19	0.00E+00	5.31E-06	6.76E+05	0.00E+00	1.49E-16	1.44E+05	2.38E-05	1.80E+05	2.29E-05	8.48E-12	2.05E-06	2.48E-08	2.19E-05	2.30E-05	3.21E-06	3.57E-06	1.51E-06	0.00E+00	4.89E-08	1.88E-10	1.17E-20	7.86E-21	3.81E-43	2.35E-21	5.18E-34	2.43E-37	2.00E-33	8.82E-38	2.71E-33	1.13E-05	1.12E-33	1.19E-24	2.41E-16	1.88E-29	3.02E-36	3.48E-53	1.31E-51	5.01E-42	0.00E+00	4.53E-20	1.61E-08	2.43E-06	0.00E+00	0.00E+00	1.41E-06	1.37E-06	1.09E-20
1.27E-09	300	3.67E+19	0.00E+00	5.75E-06	6.76E+05	0.00E+00	1.75E-16	1.44E+05	2.57E-05	1.80E+05	2.48E-05	9.19E-12	2.22E-06	2.68E-08	2.37E-05	2.49E-05	3.47E-06	3.87E-06	1.63E-06	0.00E+00	5.30E-08	2.03E-10	1.37E-20	9.22E-21	4.84E-43	2.76E-21	6.58E-34	2.85E-37	2.35E-33	1.12E-37	3.45E-33	1.23E-05	1.42E-33	1.29E-24	2.61E-16	2.21E-29	3.84E-36	4.78E-53	1.66E-51	6.36E-42	0.00E+00	5.31E-20	1.75E-08	2.63E-06	0.00E+00	0.00E+00	1.53E-06	1.49E-06	1.28E-20
1.28E-09	300	3.67E+19	0.00E+00	6.23E-06	6.76E+05	0.00E+00	2.05E-16	1.44E+05	2.79E-05	1.80E+05	2.69E-05	9.95E-12	2.40E-06	2.90E-08	2.56E-05	2.70E-05	3.76E-06	4.19E-06	1.77E-06	0.00E+00	5.74E-08	2.20E-10	1.61E-20	1.08E-20	6.14E-43	3.23E-21	8.36E-34	3.34E-37	2.75E-33	1.42E-37	4.38E-33	1.33E-05	1.81E-33	1.40E-24	2.82E-16	2.59E-29	4.87E-36	6.56E-53	2.11E-51	8.08E-42	0.00E+00	6.23E-20	1.89E-08	2.85E-06	0.00E+00	0.00E+00	1.65E-06	1.61E-06	1.50E-20
1.29E-09	300	3.67E+19	0.00E+00	6.75E-06	6.76E+05	0.00E+00	2.40E-16	1.44E+05	3.02E-05	1.80E+05	2.91E-05	1.08E-11	2.60E-06	3.14E-08	2.78E-05	2.92E-05	4.07E-06	4.54E-06	1.91E-06	0.00E+00	6.22E-08	2.39E-10	1.89E-20	1.27E-20	7.80E-43	3.79E-21	1.06E-33	3.91E-37	3.23E-33	1.81E-37	5.56E-33	1.44E-05	2.29E-33	1.52E-24	3.06E-16	3.04E-29	6.19E-36	9.00E-53	2.67E-51	1.03E-41	0.00E+00	7.30E-20	2.05E-08	3.09E-06	0.00E+00	0.00E+00	1.79E-06	1.74E-06	1.76E-20
1.30E-09	300	3.67E+19	0.00E+00	7.31E-06	6.76E+05	0.00E+00	2.82E-16	1.44E+05	3.27E-05	1.80E+05	3.15E-05	1.17E-11	2.82E-06	3.41E-08	3.01E-05	3.16E-05	4.41E-06	4.91E-06	2.07E-06	0.00E+00	6.73E-08	2.58E-10	2.21E-20	1.49E-20	9.91E-43	4.45E-21	1.35E-33	4.59E-37	3.79E-33	2.30E-37	7.06E-33	1.56E-05	2.91E-33	1.64E-24	3.31E-16	3.56E-29	7.86E-36	1.24E-52	3.39E-51	1.30E-41	0.00E+00	8.56E-20	2.22E-08	3.34E-06	0.00E+00	0.00E+00	1.94E-06	1.89E-06	2.07E-20
1.31E-09	300	3.67E+19	0.00E+00	7.91E-06	6.76E+05	0.00E+00	3.31E-16	1.44E+05	3.54E-05	1.80E+05	3.41E-05	1.26E-11	3.05E-06	3.69E-08	3.26E-05	3.42E-05	4.78E-06	5.32E-06	2.24E-06	0.00E+00	7.29E-08	2.80E-10	2.59E-20	1.74E-20	1.26E-42	5.22E-21	1.71E-33	5.38E-37	4.44E-33	2.92E-37	8.96E-33	1.69E-05	3.70E-33	1.78E-24	3.59E-16	4.18E-29	9.98E-36	1.70E-52	4.29E-51	1.65E-41	0.00E+00	1.00E-19	2.40E-08	3.62E-06	0.00E+00	0.00E+00	2.10E-06	2.05E-06	2.42E-20
1.32E-09	300	3.67E+19	0.00E+00	8.57E-06	6.76E+05	0.00E+00	3.88E-16	1.44E+05	3.83E-05	1.80E+05	3.69E-05	1.37E-11	3.30E-06	3.99E-08	3.52E-05	3.71E-05	5.17E-06	5.76E-06	2.43E-06	0.00E+00	7.89E-08	3.03E-10	3.04E-20	2.05E-20	1.60E-42	6.12E-21	2.17E-33	6.31E-37	5.21E-33	3.70E-37	1.14E-32	1.83E-05	4.70E-33	1.93E-24	3.88E-16	4.90E-29	1.27E-35	2.33E-52	5.44E-51	2.10E-41	0.00E+00	1.18E-19	2.60E-08	3.92E-06	0.00E+00	0.00E+00	2.27E-06	2.22E-06	2.84E-20
1.33E-09	300	3.67E+19	0.00E+00	9.28E-06	6.76E+05	0.00E+00	4.55E-16	1.44E+05	4.15E-05	1.80E+05	4.00E-05	1.48E-11	3.58E-06	4.32E-08	3.82E-05	4.01E-05	5.60E-06	6.24E-06	2.63E-06	0.00E+00	8.55E-08	3.28E-10	3.57E-20	2.40E-20	2.03E-42	7.17E-21	2.76E-33	7.40E-37	6.11E-33	4.70E-37	1.45E-32	1.98E-05	5.97E-33	2.09E-24	4.21E-16	5.74E-29	1.61E-35	3.20E-52	6.89E-51	2.67E-41	0.00E+00	1.38E-19	2.82E-08	4.24E-06	0.00E+00	0.00E+00	2.46E-06	2.40E-06	3.33E-20
1.34E-09	300	3.67E+19	0.00E+00	1.00E-05	6.76E+05	0.00E+00	5.33E-16	1.44E+05	4.49E-05	1.80E+05	4.33E-05	1.61E-11	3.87E-06	4.68E-08	4.13E-05	4.35E-05	6.07E-06	6.76E-06	2.85E-06	0.00E+00	9.26E-08	3.55E-10	4.18E-20	2.81E-20	2.58E-42	8.41E-21	3.51E-33	8.68E-37	7.16E-33	5.97E-37	1.84E-32	2.14E-05	7.58E-33	2.27E-24	4.56E-16	6.74E-29	2.04E-35	4.38E-52	8.73E-51	3.39E-41	0.00E+00	1.62E-19	3.05E-08	4.60E-06	0.00E+00	0.00E+00	2.67E-06	2.60E-06	3.91E-20
1.35E-09	300	3.67E+19	0.00E+00	1.09E-05	6.76E+05	0.00E+00	6.25E-16	1.44E+05	4.87E-05	1.80E+05	4.69E-05	1.74E-11	4.20E-06	5.07E-08	4.48E-05	4.71E-05	6.57E-06	7.32E-06	3.08E-06	0.00E+00	1.00E-07	3.85E-10	4.91E-20	3.30E-20	3.27E-42	9.87E-21	4.45E-33	1.02E-36	8.40E-33	7.58E-37	2.33E-32	2.32E-05	9.62E-33	2.46E-24	4.93E-16	7.90E-29	2.60E-35	6.01E-52	1.11E-50	4.31E-41	0.00E+00	1.90E-19	3.30E-08	4.98E-06	0.00E+00	0.00E+00	2.89E-06	2.81E-06	4.58E-20
1.36E-09	300	3.67E+19	0.00E+00	1.18E-05	6.76E+05	0.00E+00	7.33E-16	1.44E+05	5.27E-05	1.80E+05	5.08E-05	1.88E-11	4.54E-06	5.49E-08	4.85E-05	5.10E-05	7.12E-06	7.92E-06	3.34E-06	0.00E+00	1.09E-07	4.17E-10	5.75E-20	3.87E-20	4.16E-42	1.16E-20	5.65E-33	1.19E-36	9.85E-33	9.63E-37	2.96E-32	2.51E-05	1.22E-32	2.67E-24	5.34E-16	9.26E-29	3.30E-35	8.25E-52	1.40E-50	5.47E-41	0.00E+00	2.23E-19	3.58E-08	5.39E-06	0.00E+00	0.00E+00	3.13E-06	3.05E-06	5.37E-20
1.37E-09	300	3.67E+19	0.00E+00	1.28E-05	6.76E+05	0.00E+00	8.60E-16	1.44E+05	5.71E-05	1.80E+05	5.50E-05	2.04E-11	4.92E-06	5.95E-08	5.25E-05	5.52E-05	7.70E-06	8.58E-06	3.61E-06	0.00E+00	1.18E-07	4.51E-10	6.75E-20	4.54E-20	5.28E-42	1.36E-20	7.18E-33	1.40E-36	1.15E-32	1.22E-36	3.76E-32	2.72E-05	1.55E-32	2.90E-24	5.78E-16	1.09E-28	4.19E-35	1.13E-51	1.77E-50	6.94E-41	0.00E+00	2.61E-19	3.87E-08	5.84E-06	0.00E+00	0.00E+00	3.39E-06	3.30E-06	6.30E-20
1.38E-09	300	3.67E+19	0.00E+00	1.38E-05	6.76E+05	0.00E+00	1.01E-15	1.44E+05	6.18E-05	1.80E+05	5.96E-05	2.21E-11	5.33E-06	6.44E-08	5.68E-05	5.98E-05	8.34E-06	9.29E-06	3.91E-06	0.00E+00	1.27E-07	4.89E-10	7.91E-20	5.32E-20	6.70E-42	1.59E-20	9.12E-33	1.64E-36	1.35E-32	1.55E-36	4.78E-32	2.95E-05	1.97E-32	3.14E-24	6.26E-16	1.27E-28	5.32E-35	1.55E-51	2.24E-50	8.82E-41	0.00E+00	3.06E-19	4.20E-08	6.32E-06	0.00E+00	0.00E+00	3.67E-06	3.57E-06	7.39E-20
1.39E-09	300	3.67E+19	0.00E+00	1.50E-05	6.76E+05	0.00E+00	1.18E-15	1.44E+05	6.69E-05	1.80E+05	6.45E-05	2.39E-11	5.77E-06	6.97E-08	6.16E-05	6.47E-05	9.04E-06	1.01E-05	4.24E-06	0.00E+00	1.38E-07	5.29E-10	9.28E-20	6.24E-20	8.51E-42	1.87E-20	1.16E-32	1.92E-36	1.59E-32	1.97E-36	6.07E-32	3.19E-05	2.50E-32	3.41E-24	6.78E-16	1.49E-28	6.75E-35	2.13E-51	2.83E-50	1.12E-40	0.00E+00	3.59E-19	4.54E-08	6.84E-06	0.00E+00	0.00E+00	3.97E-06	3.87E-06	8.67E-20
1.40E-09	300	3.67E+19	0.00E+00	1.62E-05	6.76E+05	0.00E+00	1.39E-15	1.44E+05	7.25E-05	1.80E+05	6.98E-05	2.59E-11	6.25E-06	7.55E-08	6.67E-05	7.01E-05	9.78E-06	1.09E-05	4.59E-06	0.00E+00	1.49E-07	5.73E-10	1.09E-19	7.31E-20	1.08E-41	2.19E-20	1.47E-32	2.26E-36	1.86E-32	2.50E-36	7.70E-32	3.46E-05	3.18E-32	3.70E-24	7.35E-16	1.75E-28	8.57E-35	2.91E-51	3.58E-50	1.42E-40	0.00E+00	4.21E-19	4.92E-08	7.41E-06	0.00E+00	0.00E+00	4.30E-06	4.19E-06	1.02E-19
1.41E-09	300	3.67E+19	0.00E+00	1.75E-05	6.76E+05	0.00E+00	1.63E-15	1.44E+05	7.85E-05	1.80E+05	7.56E-05	2.80E-11	6.77E-06	8.18E-08	7.22E-05	7.59E-05	1.06E-05	1.18E-05	4.97E-06	0.00E+00	1.62E-07	6.20E-10	1.28E-19	8.58E-20	1.37E-41	2.57E-20	1.87E-32	2.65E-36	2.18E-32	3.18E-36	9.78E-32	3.74E-05	4.04E-32	4.01E-24	7.95E-16	2.06E-28	1.09E-34	3.99E-51	4.53E-50	1.81E-40	0.00E+00	4.94E-19	5.33E-08	8.03E-06	0.00E+00	0.00E+00	4.66E-06	4.54E-06	1.19E-19
1.42E-09	300	3.67E+19	0.00E+00	1.90E-05	6.76E+05	0.00E+00	1.91E-15	1.44E+05	8.50E-05	1.80E+05	8.19E-05	3.04E-11	7.33E-06	8.86E-08	7.82E-05	8.22E-05	1.15E-05	1.28E-05	5.38E-06	0.00E+00	1.75E-07	6.72E-10	1.50E-19	1.01E-19	1.74E-41	3.01E-20	2.37E-32	3.10E-36	2.56E-32	4.04E-36	1.24E-31	4.05E-05	5.12E-32	4.36E-24	8.61E-16	2.41E-28	1.38E-34	5.47E-51	5.73E-50	2.29E-40	0.00E+00	5.79E-19	5.77E-08	8.69E-06	0.00E+00	0.00E+00	5.04E-06	4.91E-06	1.40E-19
1.43E-09	300	3.67E+19	0.00E+00	2.06E-05	6.76E+05	0.00E+00	2.24E-15	1.44E+05	9.20E-05	1.80E+05	8.87E-05	3.29E-11	7.93E-06	9.59E-08	8.46E-05	8.90E-05	1.24E-05	1.38E-05	5.83E-06	0.00E+00	1.90E-07	7.28E-10	1.75E-19	1.18E-19	2.21E-41	3.53E-20	3.01E-32	3.64E-36	3.00E-32	5.13E-36	1.58E-31	4.39E-05	6.51E-32	4.73E-24	9.33E-16	2.83E-28	1.76E-34	7.49E-51	7.23E-50	2.91E-40	0.00E+00	6.79E-19	6.25E-08	9.41E-06	0.00E+00	0.00E+00	5.46E-06	5.32E-06	1.64E-19
1.44E-09	300	3.67E+19	0.00E+00	2.23E-05	6.76E+05	0.00E+00	2.62E-15	1.44E+05	9.96E-05	1.80E+05	9.60E-05	3.56E-11	8.59E-06	1.04E-07	9.17E-05	9.64E-05	1.35E-05	1.50E-05	6.31E-06	0.00E+00	2.05E-07	7.88E-10	2.06E-19	1.38E-19	2.81E-41	4.14E-20	3.82E-32	4.27E-36	3.52E-32	6.51E-36	2.00E-31	4.75E-05	8.26E-32	5.14E-24	1.01E-15	3.32E-28	2.23E-34	1.02E-50	9.13E-50	3.70E-40	0.00E+00	7.96E-19	6.77E-08	1.02E-05	0.00E+00	0.00E+00	5.91E-06	5.76E-06	1.92E-19
1.45E-09	300	3.67E+19	0.00E+00	2.41E-05	6.76E+05	0.00E+00	3.08E-15	1.44E+05	1.08E-04	1.80E+05	1.04E-04	3.86E-11	9.30E-06	1.12E-07	9.93E-05	1.04E-04	1.46E-05	1.62E-05	6.84E-06	0.00E+00	2.22E-07	8.53E-10	2.41E-19	1.62E-19	3.57E-41	4.85E-20	4.86E-32	5.00E-36	4.13E-32	8.27E-36	2.55E-31	5.15E-05	1.05E-31	5.58E-24	1.09E-15	3.89E-28	2.83E-34	1.40E-50	1.15E-49	4.70E-40	0.00E+00	9.33E-19	7.33E-08	1.10E-05	0.00E+00	0.00E+00	6.40E-06	6.24E-06	2.25E-19
1.46E-09	300	3.67E+19	0.00E+00	2.61E-05	6.76E+05	0.00E+00	3.61E-15	1.44E+05	1.17E-04	1.80E+05	1.13E-04	4.18E-11	1.01E-05	1.22E-07	1.07E-04	1.13E-04	1.58E-05	1.76E-05	7.40E-06	0.00E+00	2.41E-07	9.24E-10	2.83E-19	1.90E-19	4.53E-41	5.69E-20	6.17E-32	5.87E-36	4.84E-32	1.05E-35	3.23E-31	5.57E-05	1.33E-31	6.06E-24	1.18E-15	4.56E-28	3.59E-34	1.92E-50	1.45E-49	5.97E-40	0.00E+00	1.09E-18	7.93E-08	1.20E-05	0.00E+00	0.00E+00	6.93E-06	6.76E-06	2.64E-19
1.47E-09	300	3.67E+19	0.00E+00	2.83E-05	6.76E+05	0.00E+00	4.23E-15	1.44E+05	1.27E-04	1.80E+05	1.22E-04	4.52E-11	1.09E-05	1.32E-07	1.16E-04	1.22E-04	1.71E-05	1.90E-05	8.02E-06	0.00E+00	2.61E-07	1.00E-09	3.32E-19	2.23E-19	5.76E-41	6.67E-20	7.83E-32	6.88E-36	5.68E-32	1.33E-35	4.11E-31	6.04E-05	1.69E-31	6.59E-24	1.28E-15	5.35E-28	4.56E-34	2.62E-50	1.83E-49	7.58E-40	0.00E+00	1.28E-18	8.59E-08	1.29E-05	0.00E+00	0.00E+00	7.51E-06	7.32E-06	3.10E-19
1.48E-09	300	3.67E+19	0.00E+00	3.06E-05	6.76E+05	0.00E+00	4.96E-15	1.44E+05	1.37E-04	1.80E+05	1.32E-04	4.90E-11	1.18E-05	1.43E-07	1.26E-04	1.33E-04	1.85E-05	2.06E-05	8.68E-06	0.00E+00	2.82E-07	1.08E-09	3.89E-19	2.62E-19	7.31E-41	7.83E-20	9.95E-32	8.07E-36	6.66E-32	1.69E-35	5.21E-31	6.54E-05	2.15E-31	7.16E-24	1.39E-15	6.27E-28	5.80E-34	3.58E-50	2.31E-49	9.63E-40	0.00E+00	1.51E-18	9.30E-08	1.40E-05	0.00E+00	0.00E+00	8.13E-06	7.92E-06	3.63E-19
1.49E-09	300	3.67E+19	0.00E+00	3.32E-05	6.76E+05	0.00E+00	5.82E-15	1.44E+05	1.48E-04	1.80E+05	1.43E-04	5.30E-11	1.28E-05	1.55E-07	1.36E-04	1.44E-04	2.00E-05	2.23E-05	9.40E-06	0.00E+00	3.06E-07	1.17E-09	4.56E-19	3.07E-19	9.29E-41	9.18E-20	1.26E-31	9.46E-36	7.81E-32	2.15E-35	6.62E-31	7.08E-05	2.73E-31	7.78E-24	1.50E-15	7.36E-28	7.36E-34	4.90E-50	2.91E-49	1.22E-39	0.00E+00	1.77E-18	1.01E-07	1.52E-05	0.00E+00	0.00E+00	8.81E-06	8.58E-06	4.26E-19
1.50E-09	300	3.67E+19	0.00E+00	3.59E-05	6.76E+05	0.00E+00	6.82E-15	1.44E+05	1.61E-04	1.80E+05	1.55E-04	5.74E-11	1.39E-05	1.67E-07	1.48E-04	1.55E-04	2.17E-05	2.42E-05	1.02E-05	0.00E+00	3.31E-07	1.27E-09	5.35E-19	3.60E-19	1.18E-40	1.08E-19	1.60E-31	1.11E-35	9.16E-32	2.73E-35	8.41E-31	7.67E-05	3.47E-31	8.46E-24	1.63E-15	8.63E-28	9.35E-34	6.68E-50	3.66E-49	1.55E-39	0.00E+00	2.07E-18	1.09E-07	1.64E-05	0.00E+00	0.00E+00	9.54E-06	9.29E-06	5.00E-19
1.51E-09	300	3.67E+19	0.00E+00	3.89E-05	6.76E+05	0.00E+00	8.00E-15	1.44E+05	1.74E-04	1.80E+05	1.68E-04	6.22E-11	1.50E-05	1.81E-07	1.60E-04	1.68E-04	2.35E-05	2.62E-05	1.10E-05	0.00E+00	3.58E-07	1.38E-09	6.27E-19	4.22E-19	1.50E-40	1.26E-19	2.04E-31	1.30E-35	1.07E-31	3.47E-35	1.07E-30	8.30E-05	4.40E-31	9.21E-24	1.76E-15	1.01E-27	1.19E-33	9.12E-50	4.61E-49	1.97E-39	0.00E+00	2.43E-18	1.18E-07	1.78E-05	0.00E+00	0.00E+00	1.03E-05	1.01E-05	5.86E-19
1.52E-09	300	3.67E+19	0.00E+00	4.21E-05	6.76E+05	0.00E+00	9.38E-15	1.44E+05	1.88E-04	1.80E+05	1.82E-04	6.74E-11	1.62E-05	1.96E-07	1.73E-04	1.82E-04	2.54E-05	2.83E-05	1.19E-05	0.00E+00	3.88E-07	1.49E-09	7.36E-19	4.95E-19	1.90E-40	1.48E-19	2.59E-31	1.53E-35	1.26E-31	4.40E-35	1.36E-30	8.99E-05	5.59E-31	1.00E-23	1.91E-15	1.19E-27	1.51E-33	1.24E-49	5.80E-49	2.51E-39	0.00E+00	2.85E-18	1.28E-07	1.93E-05	0.00E+00	0.00E+00	1.12E-05	1.09E-05	6.87E-19
1.53E-09	300	3.67E+19	0.00E+00	4.56E-05	6.76E+05	0.00E+00	1.10E-14	1.44E+05	2.04E-04	1.80E+05	1.97E-04	7.30E-11	1.76E-05	2.13E-07	1.88E-04	1.97E-04	2.76E-05	3.07E-05	1.29E-05	0.00E+00	4.20E-07	1.61E-09	8.63E-19	5.80E-19	2.41E-40	1.74E-19	3.28E-31	1.79E-35	1.48E-31	5.59E-35	1.72E-30	9.73E-05	7.10E-31	1.09E-23	2.07E-15	1.39E-27	1.91E-33	1.70E-49	7.28E-49	3.18E-39	0.00E+00	3.34E-18	1.39E-07	2.09E-05	0.00E+00	0.00E+00	1.21E-05	1.18E-05	8.06E-19
1.54E-09	300	3.67E+19	0.00E+00	4.94E-05	6.76E+05	0.00E+00	1.29E-14	1.44E+05	2.21E-04	1.80E+05	2.13E-04	7.90E-11	1.91E-05	2.30E-07	2.03E-04	2.14E-04	2.98E-05	3.32E-05	1.40E-05	0.00E+00	4.55E-07	1.75E-09	1.01E-18	6.80E-19	3.07E-40	2.03E-19	4.17E-31	2.10E-35	1.73E-31	7.10E-35	2.19E-30	1.05E-04	9.01E-31	1.19E-23	2.24E-15	1.63E-27	2.43E-33	2.31E-49	9.15E-49	4.04E-39	0.00E+00	3.91E-18	1.50E-07	2.26E-05	0.00E+00	0.00E+00	1.31E-05	1.28E-05	9.45E-19
1.55E-09	300	3.67E+19	0.00E+00	5.35E-05	6.76E+05	0.00E+00	1.51E-14	1.44E+05	2.39E-04	1.80E+05	2.31E-04	8.56E-11	2.06E-05	2.49E-07	2.20E-04	2.31E-04	3.23E-05	3.60E-05	1.52E-05	0.00E+00	4.93E-07	1.89E-09	1.19E-18	7.98E-19	3.89E-40	2.39E-19	5.30E-31	2.46E-35	2.03E-31	9.02E-35	2.78E-30	1.14E-04	1.14E-30	1.29E-23	2.43E-15	1.92E-27	3.09E-33	3.15E-49	1.15E-48	5.13E-39	0.00E+00	4.59E-18	1.62E-07	2.45E-05	0.00E+00	0.00E+00	1.42E-05	1.38E-05	1.11E-18
1.56E-09	300	3.67E+19	0.00E+00	5.79E-05	6.76E+05	0.00E+00	1.77E-14	1.44E+05	2.59E-04	1.80E+05	2.50E-04	9.26E-11	2.23E-05	2.70E-07	2.38E-04	2.51E-04	3.50E-05	3.90E-05	1.64E-05	0.00E+00	5.34E-07	2.05E-09	1.39E-18	9.35E-19	4.94E-40	2.80E-19	6.72E-31	2.88E-35	2.38E-31	1.15E-34	3.53E-30	1.24E-04	1.45E-30	1.41E-23	2.63E-15	2.25E-27	3.92E-33	4.28E-49	1.44E-48	6.52E-39	0.00E+00	5.38E-18	1.76E-07	2.65E-05	0.00E+00	0.00E+00	1.54E-05	1.50E-05	1.30E-18
1.57E-09	300	3.67E+19	0.00E+00	6.27E-05	6.76E+05	0.00E+00	2.08E-14	1.44E+05	2.81E-04	1.80E+05	2.70E-04	1.00E-10	2.42E-05	2.92E-07	2.58E-04	2.71E-04	3.79E-05	4.22E-05	1.78E-05	0.00E+00	5.78E-07	2.22E-09	1.63E-18	1.10E-18	6.28E-40	3.28E-19	8.54E-31	3.38E-35	2.79E-31	1.45E-34	4.49E-30	1.34E-04	1.85E-30	1.54E-23	2.84E-15	2.64E-27	4.98E-33	5.82E-49	1.80E-48	8.28E-39	0.00E+00	6.31E-18	1.91E-07	2.87E-05	0.00E+00	0.00E+00	1.66E-05	1.62E-05	1.52E-18
1.58E-09	300	3.67E+19	0.00E+00	6.79E-05	6.76E+05	0.00E+00	2.44E-14	1.44E+05	3.04E-04	1.80E+05	2.93E-04	1.09E-10	2.62E-05	3.17E-07	2.79E-04	2.94E-04	4.10E-05	4.57E-05	1.92E-05	0.00E+00	6.26E-07	2.40E-09	1.91E-18	1.29E-18	7.97E-40	3.85E-19	1.08E-30	3.97E-35	3.27E-31	1.85E-34	5.70E-30	1.45E-04	2.34E-30	1.68E-23	3.08E-15	3.09E-27	6.32E-33	7.91E-49	2.26E-48	1.05E-38	0.00E+00	7.40E-18	2.06E-07	3.11E-05	0.00E+00	0.00E+00	1.80E-05	1.76E-05	1.79E-18
1.59E-09	300	3.67E+19	0.00E+00	7.36E-05	6.76E+05	0.00E+00	2.86E-14	1.44E+05	3.29E-04	1.80E+05	3.17E-04	1.18E-10	2.84E-05	3.43E-07	3.03E-04	3.18E-04	4.44E-05	4.95E-05	2.08E-05	0.00E+00	6.78E-07	2.60E-09	2.24E-18	1.51E-18	1.01E-39	4.51E-19	1.38E-30	4.65E-35	3.84E-31	2.34E-34	7.24E-30	1.57E-04	2.98E-30	1.84E-23	3.34E-15	3.63E-27	8.03E-33	1.07E-48	2.82E-48	1.34E-38	0.00E+00	8.68E-18	2.23E-07	3.37E-05	0.00E+00	0.00E+00	1.95E-05	1.90E-05	2.10E-18
1.60E-09	300	3.67E+19	0.00E+00	7.97E-05	6.76E+05	0.00E+00	3.36E-14	1.44E+05	3.56E-04	1.80E+05	3.43E-04	1.27E-10	3.07E-05	3.71E-07	3.28E-04	3.45E-04	4.81E-05	5.36E-05	2.26E-05	0.00E+00	7.34E-07	2.82E-09	2.63E-18	1.77E-18	1.29E-39	5.29E-19	1.75E-30	5.45E-35	4.50E-31	2.98E-34	9.19E-30	1.70E-04	3.78E-30	2.01E-23	3.61E-15	4.26E-27	1.02E-32	1.46E-48	3.53E-48	1.70E-38	0.00E+00	1.02E-17	2.42E-07	3.64E-05	0.00E+00	0.00E+00	2.11E-05	2.06E-05	2.46E-18
1.61E-09	300	3.67E+19	0.00E+00	8.63E-05	6.76E+05	0.00E+00	3.93E-14	1.44E+05	3.86E-04	1.80E+05	3.72E-04	1.38E-10	3.33E-05	4.02E-07	3.55E-04	3.73E-04	5.21E-05	5.80E-05	2.44E-05	0.00E+00	7.95E-07	3.05E-09	3.09E-18	2.07E-18	1.63E-39	6.21E-19	2.22E-30	6.40E-35	5.28E-31	3.78E-34	1.17E-29	1.84E-04	4.80E-30	2.19E-23	3.91E-15	5.00E-27	1.29E-32	1.97E-48	4.40E-48	2.16E-38	0.00E+00	1.19E-17	2.62E-07	3.95E-05	0.00E+00	0.00E+00	2.29E-05	2.23E-05	2.88E-18
1.62E-09	300	3.67E+19	0.00E+00	9.34E-05	6.76E+05	0.00E+00	4.61E-14	1.44E+05	4.18E-04	1.80E+05	4.03E-04	1.49E-10	3.60E-05	4.36E-07	3.84E-04	4.04E-04	5.64E-05	6.28E-05	2.65E-05	0.00E+00	8.61E-07	3.30E-09	3.62E-18	2.43E-18	2.07E-39	7.28E-19	2.82E-30	7.50E-35	6.19E-31	4.80E-34	1.48E-29	1.99E-04	6.09E-30	2.40E-23	4.24E-15	5.86E-27	1.64E-32	2.68E-48	5.49E-48	2.74E-38	0.00E+00	1.40E-17	2.84E-07	4.27E-05	0.00E+00	0.00E+00	2.48E-05	2.42E-05	3.38E-18
1.63E-09	300	3.67E+19	0.00E+00	1.01E-04	6.76E+05	0.00E+00	5.41E-14	1.44E+05	4.52E-04	1.80E+05	4.36E-04	1.62E-10	3.90E-05	4.72E-07	4.16E-04	4.38E-04	6.11E-05	6.80E-05	2.87E-05	0.00E+00	9.32E-07	3.58E-09	4.24E-18	2.85E-18	2.63E-39	8.53E-19	3.58E-30	8.80E-35	7.26E-31	6.10E-34	1.88E-29	2.16E-04	7.74E-30	2.63E-23	4.59E-15	6.88E-27	2.09E-32	3.62E-48	6.85E-48	3.48E-38	0.00E+00	1.64E-17	3.07E-07	4.63E-05	0.00E+00	0.00E+00	2.68E-05	2.62E-05	3.96E-18
1.64E-09	300	3.67E+19	0.00E+00	1.10E-04	6.76E+05	0.00E+00	6.34E-14	1.44E+05	4.90E-04	1.80E+05	4.72E-04	1.75E-10	4.22E-05	5.11E-07	4.51E-04	4.74E-04	6.62E-05	7.37E-05	3.10E-05	0.00E+00	1.01E-06	3.87E-09	4.97E-18	3.34E-18	3.34E-39	1.00E-18	4.55E-30	1.03E-34	8.51E-31	7.74E-34	2.39E-29	2.34E-04	9.82E-30	2.88E-23	4.97E-15	8.07E-27	2.65E-32	4.90E-48	8.53E-48	4.42E-38	0.00E+00	1.92E-17	3.33E-07	5.01E-05	0.00E+00	0.00E+00	2.91E-05	2.83E-05	4.65E-18
1.65E-09	300	3.67E+19	0.00E+00	1.19E-04	6.76E+05	0.00E+00	7.44E-14	1.44E+05	5.31E-04	1.80E+05	5.11E-04	1.90E-10	4.57E-05	5.53E-07	4.88E-04	5.13E-04	7.16E-05	7.98E-05	3.36E-05	0.00E+00	1.09E-06	4.20E-09	5.83E-18	3.92E-18	4.25E-39	1.17E-18	5.77E-30	1.21E-34	9.98E-31	9.83E-34	3.04E-29	2.53E-04	1.25E-29	3.16E-23	5.38E-15	9.47E-27	3.37E-32	6.62E-48	1.06E-47	5.62E-38	0.00E+00	2.26E-17	3.60E-07	5.43E-05	0.00E+00	0.00E+00	3.15E-05	3.07E-05	5.45E-18
1.66E-09	300	3.67E+19	0.00E+00	1.28E-04	6.76E+05	0.00E+00	8.72E-14	1.44E+05	5.75E-04	1.80E+05	5.54E-04	2.05E-10	4.95E-05	5.99E-07	5.28E-04	5.56E-04	7.76E-05	8.64E-05	3.64E-05	0.00E+00	1.18E-06	4.54E-09	6.84E-18	4.60E-18	5.39E-39	1.38E-18	7.33E-30	1.42E-34	1.17E-30	1.25E-33	3.87E-29	2.74E-04	1.58E-29	3.47E-23	5.82E-15	1.11E-26	4.27E-32	8.93E-48	1.32E-47	7.14E-38	0.00E+00	2.65E-17	3.90E-07	5.88E-05	0.00E+00	0.00E+00	3.41E-05	3.32E-05	6.39E-18
1.67E-09	300	3.67E+19	0.00E+00	1.39E-04	6.76E+05	0.00E+00	1.02E-13	1.44E+05	6.22E-04	1.80E+05	6.00E-04	2.22E-10	5.36E-05	6.49E-07	5.72E-04	6.02E-04	8.40E-05	9.36E-05	3.94E-05	0.00E+00	1.28E-06	4.92E-09	8.02E-18	5.39E-18	6.85E-39	1.61E-18	9.31E-30	1.66E-34	1.37E-30	1.59E-33	4.91E-29	2.97E-04	2.01E-29	3.81E-23	6.31E-15	1.30E-26	5.43E-32	1.20E-47	1.64E-47	9.07E-38	0.00E+00	3.10E-17	4.22E-07	6.36E-05	0.00E+00	0.00E+00	3.69E-05	3.60E-05	7.49E-18
1.68E-09	300	3.67E+19	0.00E+00	1.51E-04	6.76E+05	0.00E+00	1.20E-13	1.44E+05	6.74E-04	1.80E+05	6.49E-04	2.41E-10	5.81E-05	7.02E-07	6.20E-04	6.52E-04	9.10E-05	1.01E-04	4.27E-05	0.00E+00	1.39E-06	5.33E-09	9.41E-18	6.32E-18	8.69E-39	1.89E-18	1.18E-29	1.95E-34	1.61E-30	2.01E-33	6.24E-29	3.21E-04	2.55E-29	4.19E-23	6.83E-15	1.53E-26	6.89E-32	1.62E-47	2.03E-47	1.15E-37	0.00E+00	3.64E-17	4.57E-07	6.89E-05	0.00E+00	0.00E+00	4.00E-05	3.90E-05	8.78E-18
1.69E-09	300	3.67E+19	0.00E+00	1.63E-04	6.76E+05	0.00E+00	1.41E-13	1.44E+05	7.30E-04	1.80E+05	7.03E-04	2.61E-10	6.29E-05	7.61E-07	6.71E-04	7.06E-04	9.85E-05	1.10E-04	4.62E-05	0.00E+00	1.50E-06	5.77E-09	1.10E-17	7.42E-18	1.10E-38	2.22E-18	1.50E-29	2.29E-34	1.89E-30	2.56E-33	7.93E-29	3.48E-04	3.24E-29	4.62E-23	7.40E-15	1.80E-26	8.75E-32	2.19E-47	2.52E-47	1.46E-37	0.00E+00	4.27E-17	4.95E-07	7.46E-05	0.00E+00	0.00E+00	4.33E-05	4.22E-05	1.03E-17
1.70E-09	300	3.67E+19	0.00E+00	1.77E-04	6.76E+05	0.00E+00	1.65E-13	1.44E+05	7.90E-04	1.80E+05	7.61E-04	2.83E-10	6.81E-05	8.24E-07	7.27E-04	7.64E-04	1.07E-04	1.19E-04	5.00E-05	0.00E+00	1.63E-06	6.25E-09	1.29E-17	8.70E-18	1.40E-38	2.60E-18	1.91E-29	2.68E-34	2.21E-30	3.25E-33	1.01E-28	3.77E-04	4.12E-29	5.09E-23	8.01E-15	2.11E-26	1.11E-31	2.94E-47	3.13E-47	1.86E-37	0.00E+00	5.00E-17	5.36E-07	8.08E-05	0.00E+00	0.00E+00	4.69E-05	4.57E-05	1.21E-17
1.71E-09	300	3.67E+19	0.00E+00	1.91E-04	6.76E+05	0.00E+00	1.93E-13	1.44E+05	8.56E-04	1.80E+05	8.25E-04	3.06E-10	7.38E-05	8.92E-07	7.87E-04	8.27E-04	1.16E-04	1.29E-04	5.42E-05	0.00E+00	1.76E-06	6.76E-09	1.52E-17	1.02E-17	1.78E-38	3.05E-18	2.42E-29	3.14E-34	2.60E-30	4.12E-33	1.28E-28	4.08E-04	5.23E-29	5.62E-23	8.67E-15	2.48E-26	1.41E-31	3.96E-47	3.88E-47	2.37E-37	0.00E+00	5.87E-17	5.81E-07	8.75E-05	0.00E+00	0.00E+00	5.08E-05	4.95E-05	1.42E-17
1.72E-09	300	3.67E+19	0.00E+00	2.07E-04	6.76E+05	0.00E+00	2.27E-13	1.44E+05	9.26E-04	1.80E+05	8.93E-04	3.31E-10	7.99E-05	9.66E-07	8.52E-04	8.96E-04	1.25E-04	1.39E-04	5.87E-05	0.00E+00	1.91E-06	7.33E-09	1.78E-17	1.20E-17	2.26E-38	3.58E-18	3.07E-29	3.69E-34	3.04E-30	5.23E-33	1.63E-28	4.42E-04	6.64E-29	6.22E-23	9.39E-15	2.91E-26	1.79E-31	5.32E-47	4.80E-47	3.01E-37	0.00E+00	6.88E-17	6.29E-07	9.48E-05	0.00E+00	0.00E+00	5.50E-05	5.36E-05	1.66E-17
1.73E-09	300	3.67E+19	0.00E+00	2.24E-04	6.76E+05	0.00E+00	2.66E-13	1.44E+05	1.00E-03	1.80E+05	9.67E-04	3.59E-10	8.65E-05	1.05E-06	9.23E-04	9.70E-04	1.35E-04	1.51E-04	6.36E-05	0.00E+00	2.07E-06	7.93E-09	2.09E-17	1.40E-17	2.87E-38	4.20E-18	3.90E-29	4.32E-34	3.57E-30	6.65E-33	2.07E-28	4.79E-04	8.43E-29	6.88E-23	1.02E-14	3.41E-26	2.28E-31	7.15E-47	5.94E-47	3.82E-37	0.00E+00	8.07E-17	6.81E-07	1.03E-04	0.00E+00	0.00E+00	5.95E-05	5.80E-05	1.95E-17
1.74E-09	300	3.67E+19	0.00E+00	2.43E-04	6.76E+05	0.00E+00	3.12E-13	1.44E+05	1.09E-03	1.80E+05	1.05E-03	3.89E-10	9.37E-05	1.13E-06	9.99E-04	1.05E-03	1.47E-04	1.63E-04	6.88E-05	0.00E+00	2.24E-06	8.59E-09	2.45E-17	1.64E-17	3.65E-38	4.92E-18	4.96E-29	5.07E-34	4.19E-30	8.44E-33	2.63E-28	5.18E-04	1.07E-28	7.62E-23	1.10E-14	4.01E-26	2.89E-31	9.59E-47	7.36E-47	4.86E-37	0.00E+00	9.46E-17	7.38E-07	1.11E-04	0.00E+00	0.00E+00	6.45E-05	6.28E-05	2.28E-17
1.75E-09	300	3.67E+19	0.00E+00	2.63E-04	6.76E+05	0.00E+00	3.66E-13	1.44E+05	1.18E-03	1.80E+05	1.13E-03	4.21E-10	1.01E-04	1.23E-06	1.08E-03	1.14E-03	1.59E-04	1.77E-04	7.45E-05	0.00E+00	2.42E-06	9.30E-09	2.87E-17	1.93E-17	4.63E-38	5.77E-18	6.30E-29	5.95E-34	4.91E-30	1.07E-32	3.34E-28	5.61E-04	1.36E-28	8.46E-23	1.19E-14	4.71E-26	3.67E-31	1.29E-46	9.11E-47	6.17E-37	0.00E+00	1.11E-16	7.99E-07	1.20E-04	0.00E+00	0.00E+00	6.98E-05	6.80E-05	2.68E-17
1.76E-09	300	3.67E+19	0.00E+00	2.85E-04	6.76E+05	0.00E+00	4.29E-13	1.44E+05	1.27E-03	1.80E+05	1.23E-03	4.56E-10	1.10E-04	1.33E-06	1.17E-03	1.23E-03	1.72E-04	1.92E-04	8.07E-05	0.00E+00	2.62E-06	1.01E-08	3.36E-17	2.26E-17	5.88E-38	6.77E-18	7.99E-29	6.97E-34	5.76E-30	1.36E-32	4.25E-28	6.08E-04	1.73E-28	9.41E-23	1.29E-14	5.53E-26	4.66E-31	1.73E-46	1.13E-46	7.85E-37	0.00E+00	1.30E-16	8.65E-07	1.30E-04	0.00E+00	0.00E+00	7.56E-05	7.37E-05	3.14E-17
1.77E-09	300	3.67E+19	0.00E+00	3.08E-04	6.76E+05	0.00E+00	5.03E-13	1.44E+05	1.38E-03	1.80E+05	1.33E-03	4.93E-10	1.19E-04	1.44E-06	1.27E-03	1.33E-03	1.86E-04	2.07E-04	8.74E-05	0.00E+00	2.84E-06	1.09E-08	3.94E-17	2.65E-17	7.46E-38	7.93E-18	1.02E-28	8.18E-34	6.75E-30	1.73E-32	5.40E-28	6.58E-04	2.19E-28	1.05E-22	1.40E-14	6.49E-26	5.92E-31	2.32E-46	1.40E-46	9.98E-37	0.00E+00	1.53E-16	9.37E-07	1.41E-04	0.00E+00	0.00E+00	8.19E-05	7.98E-05	3.68E-17
1.78E-09	300	3.67E+19	0.00E+00	3.34E-04	6.76E+05	0.00E+00	5.90E-13	1.44E+05	1.49E-03	1.80E+05	1.44E-03	5.34E-10	1.29E-04	1.56E-06	1.37E-03	1.44E-03	2.02E-04	2.25E-04	9.46E-05	0.00E+00	3.08E-06	1.18E-08	4.63E-17	3.11E-17	9.48E-38	9.30E-18	1.29E-28	9.59E-34	7.91E-30	2.19E-32	6.87E-28	7.13E-04	2.78E-28	1.17E-22	1.51E-14	7.63E-26	7.51E-31	3.11E-46	1.73E-46	1.27E-36	0.00E+00	1.79E-16	1.01E-06	1.53E-04	0.00E+00	0.00E+00	8.86E-05	8.64E-05	4.32E-17
1.79E-09	300	3.67E+19	0.00E+00	3.62E-04	6.76E+05	0.00E+00	6.92E-13	1.44E+05	1.62E-03	1.80E+05	1.56E-03	5.79E-10	1.39E-04	1.69E-06	1.49E-03	1.56E-03	2.18E-04	2.43E-04	1.02E-04	0.00E+00	3.33E-06	1.28E-08	5.42E-17	3.65E-17	1.20E-37	1.09E-17	1.64E-28	1.12E-33	9.28E-30	2.79E-32	8.74E-28	7.72E-04	3.54E-28	1.31E-22	1.64E-14	8.96E-26	9.54E-31	4.17E-46	2.14E-46	1.61E-36	0.00E+00	2.10E-16	1.10E-06	1.65E-04	0.00E+00	0.00E+00	9.60E-05	9.35E-05	5.06E-17
1.80E-09	300	3.67E+19	0.00E+00	3.92E-04	6.76E+05	0.00E+00	8.11E-13	1.44E+05	1.75E-03	1.80E+05	1.69E-03	6.27E-10	1.51E-04	1.83E-06	1.61E-03	1.69E-03	2.37E-04	2.63E-04	1.11E-04	0.00E+00	3.61E-06	1.39E-08	6.36E-17	4.28E-17	1.53E-37	1.28E-17	2.08E-28	1.32E-33	1.09E-29	3.54E-32	1.11E-27	8.36E-04	4.49E-28	1.46E-22	1.78E-14	1.05E-25	1.21E-30	5.59E-46	2.65E-46	2.05E-36	0.00E+00	2.46E-16	1.19E-06	1.79E-04	0.00E+00	0.00E+00	1.04E-04	1.01E-04	5.94E-17
1.81E-09	300	3.67E+19	0.00E+00	4.24E-04	6.76E+05	0.00E+00	9.51E-13	1.44E+05	1.90E-03	1.80E+05	1.83E-03	6.78E-10	1.64E-04	1.98E-06	1.74E-03	1.83E-03	2.56E-04	2.85E-04	1.20E-04	0.00E+00	3.91E-06	1.50E-08	7.46E-17	5.01E-17	1.94E-37	1.50E-17	2.64E-28	1.55E-33	1.28E-29	4.49E-32	1.41E-27	9.05E-04	5.70E-28	1.64E-22	1.92E-14	1.24E-25	1.54E-30	7.50E-46	3.29E-46	2.61E-36	0.00E+00	2.88E-16	1.29E-06	1.94E-04	0.00E+00	0.00E+00	1.13E-04	1.10E-04	6.96E-17
1.82E-09	300	3.67E+19	0.00E+00	4.59E-04	6.76E+05	0.00E+00	1.12E-12	1.44E+05	2.05E-03	1.80E+05	1.98E-03	7.35E-10	1.77E-04	2.14E-06	1.89E-03	1.99E-03	2.77E-04	3.09E-04	1.30E-04	0.00E+00	4.23E-06	1.62E-08	8.75E-17	5.88E-17	2.46E-37	1.76E-17	3.35E-28	1.81E-33	1.50E-29	5.71E-32	1.80E-27	9.80E-04	7.24E-28	1.84E-22	2.08E-14	1.46E-25	1.95E-30	1.01E-45	4.09E-46	3.32E-36	0.00E+00	3.38E-16	1.39E-06	2.10E-04	0.00E+00	0.00E+00	1.22E-04	1.19E-04	8.17E-17
1.83E-09	300	3.67E+19	0.00E+00	4.97E-04	6.76E+05	0.00E+00	1.31E-12	1.44E+05	2.22E-03	1.80E+05	2.14E-03	7.96E-10	1.92E-04	2.32E-06	2.05E-03	2.15E-03	3.00E-04	3.34E-04	1.41E-04	0.00E+00	4.58E-06	1.76E-08	1.03E-16	6.89E-17	3.13E-37	2.06E-17	4.26E-28	2.13E-33	1.75E-29	7.25E-32	2.29E-27	1.06E-03	9.20E-28	2.07E-22	2.26E-14	1.71E-25	2.48E-30	1.35E-45	5.08E-46	4.23E-36	0.00E+00	3.97E-16	1.51E-06	2.28E-04	0.00E+00	0.00E+00	1.32E-04	1.29E-04	9.58E-17
1.84E-09	300	3.67E+19	0.00E+00	5.39E-04	6.76E+05	0.00E+00	1.53E-12	1.44E+05	2.41E-03	1.80E+05	2.32E-03	8.62E-10	2.08E-04	2.51E-06	2.22E-03	2.33E-03	3.25E-04	3.62E-04	1.53E-04	0.00E+00	4.96E-06	1.90E-08	1.20E-16	8.08E-17	3.97E-37	2.42E-17	5.40E-28	2.49E-33	2.06E-29	9.20E-32	2.91E-27	1.15E-03	1.17E-27	2.34E-22	2.44E-14	2.01E-25	3.15E-30	1.82E-45	6.32E-46	5.38E-36	0.00E+00	4.65E-16	1.64E-06	2.46E-04	0.00E+00	0.00E+00	1.43E-04	1.39E-04	1.12E-16
1.85E-09	300	3.67E+19	0.00E+00	5.83E-04	6.76E+05	0.00E+00	1.80E-12	1.44E+05	2.61E-03	1.80E+05	2.51E-03	9.33E-10	2.25E-04	2.72E-06	2.40E-03	2.52E-03	3.52E-04	3.92E-04	1.65E-04	0.00E+00	5.37E-06	2.06E-08	1.41E-16	9.48E-17	5.05E-37	2.84E-17	6.86E-28	2.92E-33	2.41E-29	1.17E-31	3.71E-27	1.24E-03	1.48E-27	2.64E-22	2.64E-14	2.37E-25	4.00E-30	2.44E-45	7.87E-46	6.85E-36	0.00E+00	5.45E-16	1.77E-06	2.67E-04	0.00E+00	0.00E+00	1.55E-04	1.51E-04	1.32E-16
1.86E-09	300	3.67E+19	0.00E+00	6.32E-04	6.76E+05	0.00E+00	2.11E-12	1.44E+05	2.82E-03	1.80E+05	2.72E-03	1.01E-09	2.44E-04	2.94E-06	2.60E-03	2.73E-03	3.81E-04	4.25E-04	1.79E-04	0.00E+00	5.82E-06	2.23E-08	1.65E-16	1.11E-16	6.41E-37	3.33E-17	8.71E-28	3.43E-33	2.83E-29	1.48E-31	4.72E-27	1.35E-03	1.88E-27	2.99E-22	2.86E-14	2.79E-25	5.08E-30	3.29E-45	9.82E-46	8.72E-36	0.00E+00	6.40E-16	1.92E-06	2.89E-04	0.00E+00	0.00E+00	1.68E-04	1.63E-04	1.54E-16
1.87E-09	300	3.67E+19	0.00E+00	6.84E-04	6.76E+05	0.00E+00	2.47E-12	1.44E+05	3.06E-03	1.80E+05	2.95E-03	1.09E-09	2.64E-04	3.19E-06	2.81E-03	2.96E-03	4.13E-04	4.60E-04	1.94E-04	0.00E+00	6.30E-06	2.42E-08	1.94E-16	1.30E-16	8.14E-37	3.90E-17	1.11E-27	4.02E-33	3.32E-29	1.88E-31	6.01E-27	1.46E-03	2.39E-27	3.39E-22	3.10E-14	3.28E-25	6.45E-30	4.43E-45	1.23E-45	1.11E-35	0.00E+00	7.50E-16	2.08E-06	3.13E-04	0.00E+00	0.00E+00	1.82E-04	1.77E-04	1.81E-16
1.88E-09	300	3.67E+19	0.00E+00	7.41E-04	6.76E+05	0.00E+00	2.90E-12	1.44E+05	3.31E-03	1.80E+05	3.19E-03	1.18E-09	2.86E-04	3.45E-06	3.05E-03	3.20E-03	4.47E-04	4.98E-04	2.10E-04	0.00E+00	6.82E-06	2.62E-08	2.27E-16	1.53E-16	1.03E-36	4.57E-17	1.41E-27	4.72E-33	3.89E-29	2.39E-31	7.66E-27	1.58E-03	3.04E-27	3.86E-22	3.36E-14	3.86E-25	8.19E-30	5.98E-45	1.53E-45	1.41E-35	0.00E+00	8.80E-16	2.25E-06	3.39E-04	0.00E+00	0.00E+00	1.97E-04	1.92E-04	2.12E-16
1.89E-09	300	3.67E+19	0.00E+00	8.02E-04	6.76E+05	0.00E+00	3.40E-12	1.44E+05	3.59E-03	1.80E+05	3.46E-03	1.28E-09	3.09E-04	3.74E-06	3.30E-03	3.47E-03	4.84E-04	5.39E-04	2.27E-04	0.00E+00	7.39E-06	2.84E-08	2.67E-16	1.79E-16	1.31E-36	5.36E-17	1.78E-27	5.53E-33	4.56E-29	3.04E-31	9.76E-27	1.71E-03	3.86E-27	4.40E-22	3.64E-14	4.54E-25	1.04E-29	8.08E-45	1.92E-45	1.80E-35	0.00E+00	1.03E-15	2.44E-06	3.67E-04	0.00E+00	0.00E+00	2.13E-04	2.07E-04	2.49E-16
1.90E-09	300	3.67E+19	0.00E+00	8.69E-04	6.76E+05	0.00E+00	3.99E-12	1.44E+05	3.88E-03	1.80E+05	3.74E-03	1.39E-09	3.35E-04	4.05E-06	3.57E-03	3.76E-03	5.24E-04	5.84E-04	2.46E-04	0.00E+00	8.00E-06	3.07E-08	3.13E-16	2.10E-16	1.67E-36	6.29E-17	2.27E-27	6.48E-33	5.35E-29	3.86E-31	1.24E-26	1.85E-03	4.90E-27	5.02E-22	3.94E-14	5.35E-25	1.32E-29	1.09E-44	2.42E-45	2.30E-35	0.00E+00	1.21E-15	2.64E-06	3.97E-04	0.00E+00	0.00E+00	2.30E-04	2.25E-04	2.92E-16
1.91E-09	300	3.67E+19	0.00E+00	9.41E-04	6.76E+05	0.00E+00	4.68E-12	1.44E+05	4.21E-03	1.80E+05	4.05E-03	1.50E-09	3.63E-04	4.39E-06	3.87E-03	4.07E-03	5.68E-04	6.32E-04	2.66E-04	0.00E+00	8.67E-06	3.33E-08	3.67E-16	2.46E-16	2.12E-36	7.38E-17	2.88E-27	7.60E-33	6.27E-29	4.90E-31	1.58E-26	2.01E-03	6.22E-27	5.75E-22	4.26E-14	6.31E-25	1.68E-29	1.48E-44	3.04E-45	2.93E-35	0.00E+00	1.42E-15	2.86E-06	4.30E-04	0.00E+00	0.00E+00	2.50E-04	2.43E-04	3.42E-16
1.92E-09	300	3.67E+19	0.00E+00	1.02E-03	6.76E+05	0.00E+00	5.48E-12	1.44E+05	4.55E-03	1.80E+05	4.39E-03	1.63E-09	3.93E-04	4.75E-06	4.19E-03	4.41E-03	6.15E-04	6.85E-04	2.89E-04	0.00E+00	9.38E-06	3.60E-08	4.30E-16	2.89E-16	2.69E-36	8.65E-17	3.65E-27	8.92E-33	7.36E-29	6.22E-31	2.02E-26	2.17E-03	7.89E-27	6.60E-22	4.62E-14	7.44E-25	2.13E-29	2.01E-44	3.83E-45	3.73E-35	0.00E+00	1.66E-15	3.09E-06	4.66E-04	0.00E+00	0.00E+00	2.70E-04	2.63E-04	4.02E-16
1.93E-09	300	3.67E+19	0.00E+00	1.10E-03	6.76E+05	0.00E+00	6.43E-12	1.44E+05	4.93E-03	1.80E+05	4.75E-03	1.76E-09	4.25E-04	5.14E-06	4.54E-03	4.77E-03	6.66E-04	7.42E-04	3.12E-04	0.00E+00	1.02E-05	3.90E-08	5.04E-16	3.39E-16	3.41E-36	1.01E-16	4.64E-27	1.05E-32	8.63E-29	7.90E-31	2.58E-26	2.35E-03	1.00E-26	7.59E-22	5.00E-14	8.77E-25	2.70E-29	2.74E-44	4.84E-45	4.76E-35	0.00E+00	1.95E-15	3.35E-06	5.05E-04	0.00E+00	0.00E+00	2.93E-04	2.85E-04	4.71E-16
1.94E-09	300.001	3.67E+19	0.00E+00	1.19E-03	6.76E+05	0.00E+00	7.54E-12	1.44E+05	5.34E-03	1.80E+05	5.15E-03	1.91E-09	4.61E-04	5.57E-06	4.91E-03	5.17E-03	7.21E-04	8.03E-04	3.38E-04	0.00E+00	1.10E-05	4.22E-08	5.91E-16	3.97E-16	4.33E-36	1.19E-16	5.89E-27	1.23E-32	1.01E-28	1.00E-30	3.29E-26	2.55E-03	1.27E-26	8.75E-22	5.41E-14	1.03E-24	3.43E-29	3.73E-44	6.13E-45	6.07E-35	0.00E+00	2.29E-15	3.63E-06	5.46E-04	0.00E+00	0.00E+00	3.17E-04	3.09E-04	5.52E-16
1.95E-09	300.001	3.67E+19	0.00E+00	1.29E-03	6.76E+05	0.00E+00	8.84E-12	1.44E+05	5.78E-03	1.80E+05	5.57E-03	2.07E-09	4.99E-04	6.03E-06	5.32E-03	5.59E-03	7.81E-04	8.70E-04	3.66E-04	0.00E+00	1.19E-05	4.57E-08	6.93E-16	4.66E-16	5.50E-36	1.39E-16	7.48E-27	1.44E-32	1.19E-28	1.27E-30	4.19E-26	2.76E-03	1.62E-26	1.01E-21	5.86E-14	1.22E-24	4.36E-29	5.09E-44	7.78E-45	7.75E-35	0.00E+00	2.68E-15	3.93E-06	5.92E-04	0.00E+00	0.00E+00	3.43E-04	3.34E-04	6.47E-16
1.96E-09	300.001	3.67E+19	0.00E+00	1.40E-03	6.76E+05	0.00E+00	1.04E-11	1.44E+05	6.26E-03	1.80E+05	6.04E-03	2.24E-09	5.40E-04	6.53E-06	5.76E-03	6.06E-03	8.46E-04	9.42E-04	3.97E-04	0.00E+00	1.29E-05	4.95E-08	8.13E-16	5.47E-16	6.99E-36	1.64E-16	9.50E-27	1.69E-32	1.39E-28	1.62E-30	5.36E-26	2.99E-03	2.05E-26	1.17E-21	6.35E-14	1.44E-24	5.54E-29	6.96E-44	9.90E-45	9.89E-35	0.00E+00	3.14E-15	4.25E-06	6.41E-04	0.00E+00	0.00E+00	3.72E-04	3.62E-04	7.59E-16
1.97E-09	300.001	3.67E+19	0.00E+00	1.52E-03	6.76E+05	0.00E+00	1.22E-11	1.44E+05	6.78E-03	1.80E+05	6.54E-03	2.43E-09	5.85E-04	7.07E-06	6.24E-03	6.56E-03	9.16E-04	1.02E-03	4.30E-04	0.00E+00	1.40E-05	5.36E-08	9.53E-16	6.41E-16	8.87E-36	1.92E-16	1.21E-26	1.98E-32	1.63E-28	2.05E-30	6.84E-26	3.24E-03	2.61E-26	1.36E-21	6.88E-14	1.70E-24	7.03E-29	9.55E-44	1.26E-44	1.26E-34	0.00E+00	3.69E-15	4.61E-06	6.94E-04	0.00E+00	0.00E+00	4.02E-04	3.92E-04	8.90E-16
1.98E-09	300.001	3.67E+19	0.00E+00	1.64E-03	6.76E+05	0.00E+00	1.43E-11	1.44E+05	7.34E-03	1.80E+05	7.08E-03	2.63E-09	6.33E-04	7.66E-06	6.76E-03	7.10E-03	9.92E-04	1.10E-03	4.65E-04	0.00E+00	1.51E-05	5.81E-08	1.12E-15	7.52E-16	1.13E-35	2.25E-16	1.53E-26	2.32E-32	1.91E-28	2.61E-30	8.74E-26	3.50E-03	3.31E-26	1.58E-21	7.45E-14	2.01E-24	8.93E-29	1.31E-43	1.61E-44	1.61E-34	0.00E+00	4.32E-15	4.99E-06	7.51E-04	0.00E+00	0.00E+00	4.36E-04	4.25E-04	1.04E-15
1.99E-09	300.001	3.67E+19	0.00E+00	1.78E-03	6.76E+05	0.00E+00	1.67E-11	1.44E+05	7.95E-03	1.80E+05	7.67E-03	2.84E-09	6.86E-04	8.29E-06	7.32E-03	7.69E-03	1.07E-03	1.20E-03	5.04E-04	0.00E+00	1.64E-05	6.29E-08	1.31E-15	8.81E-16	1.43E-35	2.64E-16	1.95E-26	2.72E-32	2.24E-28	3.31E-30	1.12E-25	3.79E-03	4.20E-26	1.85E-21	8.06E-14	2.38E-24	1.13E-28	1.81E-43	2.07E-44	2.06E-34	0.00E+00	5.07E-15	5.40E-06	8.14E-04	0.00E+00	0.00E+00	4.72E-04	4.60E-04	1.22E-15
2.00E-09	300.001	3.67E+19	0.00E+00	1.93E-03	6.76E+05	0.00E+00	1.96E-11	1.44E+05	8.61E-03	1.80E+05	8.30E-03	3.08E-09	7.43E-04	8.98E-06	7.92E-03	8.33E-03	1.16E-03	1.30E-03	5.46E-04	0.00E+00	1.77E-05	6.81E-08	1.54E-15	1.03E-15	1.82E-35	3.09E-16	2.47E-26	3.19E-32	2.63E-28	4.21E-30	1.43E-25	4.11E-03	5.34E-26	2.16E-21	8.73E-14	2.82E-24	1.44E-28	2.49E-43	2.65E-44	2.64E-34	0.00E+00	5.95E-15	5.85E-06	8.81E-04	0.00E+00	0.00E+00	5.11E-04	4.98E-04	1.44E-15
2.01E-09	300.001	3.67E+19	0.00E+00	2.09E-03	6.76E+05	0.00E+00	2.30E-11	1.44E+05	9.33E-03	1.80E+05	8.99E-03	3.34E-09	8.04E-04	9.72E-06	8.58E-03	9.02E-03	1.26E-03	1.40E-03	5.91E-04	0.00E+00	1.92E-05	7.37E-08	1.80E-15	1.21E-15	2.31E-35	3.63E-16	3.14E-26	3.74E-32	3.08E-28	5.34E-30	1.83E-25	4.45E-03	6.78E-26	2.53E-21	9.46E-14	3.34E-24	1.83E-28	3.45E-43	3.42E-44	3.38E-34	0.00E+00	6.97E-15	6.33E-06	9.54E-04	0.00E+00	0.00E+00	5.53E-04	5.39E-04	1.68E-15
2.02E-09	300.001	3.67E+19	0.00E+00	2.26E-03	6.76E+05	0.00E+00	2.70E-11	1.44E+05	1.01E-02	1.80E+05	9.73E-03	3.61E-09	8.71E-04	1.05E-05	9.29E-03	9.77E-03	1.36E-03	1.52E-03	6.40E-04	0.00E+00	2.08E-05	7.99E-08	2.11E-15	1.42E-15	2.93E-35	4.25E-16	3.98E-26	4.39E-32	3.62E-28	6.78E-30	2.34E-25	4.82E-03	8.61E-26	2.97E-21	1.02E-13	3.95E-24	2.32E-28	4.79E-43	4.42E-44	4.32E-34	0.00E+00	8.18E-15	6.86E-06	1.03E-03	0.00E+00	0.00E+00	5.99E-04	5.84E-04	1.97E-15
2.03E-09	300.001	3.67E+19	0.00E+00	2.45E-03	6.76E+05	0.00E+00	3.16E-11	1.44E+05	1.09E-02	1.80E+05	1.05E-02	3.91E-09	9.43E-04	1.14E-05	1.01E-02	1.06E-02	1.48E-03	1.64E-03	6.93E-04	0.00E+00	2.25E-05	8.65E-08	2.48E-15	1.67E-15	3.72E-35	4.99E-16	5.06E-26	5.14E-32	4.24E-28	8.61E-30	3.00E-25	5.22E-03	1.09E-25	3.50E-21	1.11E-13	4.68E-24	2.95E-28	6.67E-43	5.72E-44	5.54E-34	0.00E+00	9.59E-15	7.43E-06	1.12E-03	0.00E+00	0.00E+00	6.49E-04	6.32E-04	2.32E-15
2.04E-09	300.001	3.67E+19	0.00E+00	2.65E-03	6.76E+05	0.00E+00	3.71E-11	1.44E+05	1.18E-02	1.80E+05	1.14E-02	4.24E-09	1.02E-03	1.23E-05	1.09E-02	1.15E-02	1.60E-03	1.78E-03	7.50E-04	0.00E+00	2.44E-05	9.37E-08	2.91E-15	1.95E-15	4.72E-35	5.85E-16	6.42E-26	6.03E-32	4.97E-28	1.09E-29	3.84E-25	5.65E-03	1.39E-25	4.13E-21	1.20E-13	5.56E-24	3.74E-28	9.30E-43	7.43E-44	7.09E-34	0.00E+00	1.12E-14	8.04E-06	1.21E-03	0.00E+00	0.00E+00	7.03E-04	6.85E-04	2.71E-15
2.05E-09	300.001	3.67E+19	0.00E+00	2.87E-03	6.76E+05	0.00E+00	4.35E-11	1.44E+05	1.28E-02	1.80E+05	1.24E-02	4.59E-09	1.11E-03	1.34E-05	1.18E-02	1.24E-02	1.73E-03	1.93E-03	8.12E-04	0.00E+00	2.64E-05	1.01E-07	3.41E-15	2.29E-15	6.00E-35	6.86E-16	8.16E-26	7.07E-32	5.83E-28	1.39E-29	4.93E-25	6.12E-03	1.76E-25	4.89E-21	1.30E-13	6.60E-24	4.75E-28	1.30E-42	9.70E-44	9.10E-34	0.00E+00	1.32E-14	8.71E-06	1.31E-03	0.00E+00	0.00E+00	7.61E-04	7.42E-04	3.18E-15
2.06E-09	300.001	3.67E+19	0.00E+00	3.11E-03	6.76E+05	0.00E+00	5.10E-11	1.44E+05	1.39E-02	1.80E+05	1.34E-02	4.97E-09	1.20E-03	1.45E-05	1.28E-02	1.34E-02	1.88E-03	2.09E-03	8.80E-04	0.00E+00	2.86E-05	1.10E-07	4.00E-15	2.69E-15	7.62E-35	8.04E-16	1.04E-25	8.29E-32	6.84E-28	1.76E-29	6.32E-25	6.63E-03	2.24E-25	5.80E-21	1.41E-13	7.84E-24	6.04E-28	1.81E-42	1.37E-43	1.17E-33	0.00E+00	1.55E-14	9.43E-06	1.42E-03	0.00E+00	0.00E+00	8.24E-04	8.03E-04	3.73E-15
2.07E-09	300.001	3.67E+19	0.00E+00	3.36E-03	6.76E+05	0.00E+00	5.98E-11	1.44E+05	1.50E-02	1.80E+05	1.45E-02	5.38E-09	1.30E-03	1.57E-05	1.38E-02	1.45E-02	2.03E-03	2.26E-03	9.53E-04	0.00E+00	3.10E-05	1.19E-07	4.69E-15	3.15E-15	9.67E-35	9.43E-16	1.32E-25	9.73E-32	8.02E-28	2.24E-29	8.12E-25	7.17E-03	2.84E-25	6.89E-21	1.52E-13	9.32E-24	7.67E-28	2.64E-42	9.09E-44	1.50E-33	0.00E+00	1.81E-14	1.02E-05	1.54E-03	0.00E+00	0.00E+00	8.92E-04	8.70E-04	4.38E-15
2.08E-09	300.002	3.67E+19	0.00E+00	3.64E-03	6.76E+05	0.00E+00	7.01E-11	1.44E+05	1.63E-02	1.80E+05	1.57E-02	5.83E-09	1.40E-03	1.70E-05	1.50E-02	1.58E-02	2.20E-03	2.45E-03	1.03E-03	0.00E+00	3.36E-05	1.29E-07	5.50E-15	3.70E-15	1.23E-34	1.11E-15	1.67E-25	1.14E-31	9.41E-28	2.84E-29	1.04E-24	7.77E-03	3.61E-25	8.22E-21	1.65E-13	1.11E-23	9.73E-28	5.85E-42	-2.01E-42	1.93E-33	0.00E+00	2.13E-14	1.11E-05	1.67E-03	0.00E+00	0.00E+00	9.66E-04	9.42E-04	5.13E-15
2.09E-09	300.002	3.67E+19	0.00E+00	3.94E-03	6.76E+05	0.00E+00	8.22E-11	1.44E+05	1.76E-02	1.80E+05	1.70E-02	6.31E-09	1.52E-03	1.84E-05	1.62E-02	1.71E-02	2.38E-03	2.65E-03	1.12E-03	0.00E+00	3.63E-05	1.39E-07	6.45E-15	4.33E-15	1.56E-34	1.30E-15	2.12E-25	1.34E-31	1.10E-27	3.61E-29	1.34E-24	8.41E-03	4.58E-25	9.81E-21	1.79E-13	1.32E-23	1.24E-27	7.32E-42	-1.92E-42	2.48E-33	0.00E+00	2.49E-14	1.20E-05	1.80E-03	0.00E+00	0.00E+00	1.05E-03	1.02E-03	6.02E-15
2.10E-09	300.002	3.67E+19	0.00E+00	4.27E-03	6.76E+05	0.00E+00	9.64E-11	1.44E+05	1.91E-02	1.80E+05	1.84E-02	6.83E-09	1.65E-03	1.99E-05	1.76E-02	1.85E-02	2.58E-03	2.87E-03	1.21E-03	0.00E+00	3.93E-05	1.51E-07	7.56E-15	5.08E-15	1.98E-34	1.52E-15	2.69E-25	1.57E-31	1.29E-27	4.59E-29	1.73E-24	9.11E-03	5.82E-25	1.17E-20	1.94E-13	1.57E-23	1.57E-27	6.79E-42	8.53E-43	3.19E-33	0.00E+00	2.92E-14	1.30E-05	1.95E-03	0.00E+00	0.00E+00	1.13E-03	1.10E-03	7.06E-15
2.11E-09	300.002	3.67E+19	0.00E+00	4.62E-03	6.76E+05	0.00E+00	1.13E-10	1.44E+05	2.07E-02	1.80E+05	1.99E-02	7.40E-09	1.78E-03	2.16E-05	1.90E-02	2.00E-02	2.79E-03	3.11E-03	1.31E-03	0.00E+00	4.26E-05	1.64E-07	8.86E-15	5.96E-15	2.51E-34	1.78E-15	3.42E-25	1.84E-31	1.52E-27	5.82E-29	2.22E-24	9.87E-03	7.39E-25	1.41E-20	2.10E-13	1.88E-23	1.99E-27	1.35E-41	-2.67E-42	4.10E-33	0.00E+00	3.43E-14	1.40E-05	2.12E-03	0.00E+00	0.00E+00	1.23E-03	1.20E-03	8.28E-15
2.12E-09	300.002	3.67E+19	0.00E+00	5.01E-03	6.76E+05	0.00E+00	1.33E-10	1.44E+05	2.24E-02	1.80E+05	2.16E-02	8.01E-09	1.93E-03	2.33E-05	2.06E-02	2.17E-02	3.02E-03	3.37E-03	1.42E-03	0.00E+00	4.61E-05	1.77E-07	1.04E-14	6.99E-15	3.19E-34	2.09E-15	4.34E-25	2.16E-31	1.78E-27	7.39E-29	2.86E-24	1.07E-02	9.38E-25	1.70E-20	2.27E-13	2.24E-23	2.53E-27	3.08E-41	-1.53E-41	5.29E-33	0.00E+00	4.02E-14	1.52E-05	2.29E-03	0.00E+00	0.00E+00	1.33E-03	1.29E-03	9.71E-15
2.13E-09	300.002	3.67E+19	0.00E+00	5.42E-03	6.76E+05	0.00E+00	1.55E-10	1.44E+05	2.43E-02	1.80E+05	2.34E-02	8.67E-09	2.09E-03	2.53E-05	2.23E-02	2.35E-02	3.27E-03	3.65E-03	1.54E-03	0.00E+00	5.00E-05	1.92E-07	1.22E-14	8.19E-15	4.06E-34	2.45E-15	5.51E-25	2.53E-31	2.09E-27	9.39E-29	3.69E-24	1.16E-02	1.19E-24	2.04E-20	2.46E-13	2.68E-23	3.21E-27	1.03E-40	-8.10E-41	6.82E-33	0.00E+00	4.71E-14	1.65E-05	2.48E-03	0.00E+00	0.00E+00	1.44E-03	1.40E-03	1.14E-14
2.14E-09	300.003	3.67E+19	0.00E+00	5.87E-03	6.76E+05	0.00E+00	1.82E-10	1.44E+05	2.63E-02	1.80E+05	2.53E-02	9.39E-09	2.26E-03	2.74E-05	2.42E-02	2.54E-02	3.55E-03	3.95E-03	1.66E-03	0.00E+00	5.41E-05	2.08E-07	1.43E-14	9.61E-15	5.15E-34	2.87E-15	7.00E-25	2.97E-31	2.45E-27	1.19E-28	4.77E-24	1.25E-02	1.51E-24	2.47E-20	2.66E-13	3.20E-23	4.08E-27	1.61E-40	-1.29E-40	8.80E-33	0.00E+00	5.53E-14	1.78E-05	2.69E-03	0.00E+00	0.00E+00	1.56E-03	1.52E-03	1.33E-14
2.15E-09	300.003	3.67E+19	0.00E+00	6.36E-03	6.76E+05	0.00E+00	2.14E-10	1.44E+05	2.84E-02	1.80E+05	2.74E-02	1.02E-08	2.45E-03	2.96E-05	2.62E-02	2.75E-02	3.84E-03	4.28E-03	1.80E-03	0.00E+00	5.86E-05	2.25E-07	1.68E-14	1.13E-14	6.54E-34	3.37E-15	8.89E-25	3.48E-31	2.87E-27	1.51E-28	6.16E-24	1.36E-02	1.92E-24	2.99E-20	2.88E-13	3.83E-23	5.18E-27	2.90E-41	1.63E-41	1.14E-32	0.00E+00	6.48E-14	1.93E-05	2.91E-03	0.00E+00	0.00E+00	1.69E-03	1.64E-03	1.57E-14
2.16E-09	300.003	3.67E+19	0.00E+00	6.89E-03	6.76E+05	0.00E+00	2.51E-10	1.44E+05	3.08E-02	1.80E+05	2.97E-02	1.10E-08	2.66E-03	3.21E-05	2.83E-02	2.98E-02	4.16E-03	4.63E-03	1.95E-03	0.00E+00	6.34E-05	2.44E-07	1.97E-14	1.32E-14	8.30E-34	3.95E-15	1.13E-24	4.08E-31	3.36E-27	1.92E-28	7.96E-24	1.47E-02	2.44E-24	3.62E-20	3.12E-13	4.59E-23	6.58E-27	1.04E-39	-9.71E-40	1.47E-32	0.00E+00	7.60E-14	2.09E-05	3.15E-03	0.00E+00	0.00E+00	1.83E-03	1.78E-03	1.84E-14
2.17E-09	300.003	3.67E+19	0.00E+00	7.46E-03	6.76E+05	0.00E+00	2.94E-10	1.44E+05	3.33E-02	1.80E+05	3.21E-02	1.19E-08	2.88E-03	3.48E-05	3.07E-02	3.23E-02	4.50E-03	5.01E-03	2.11E-03	0.00E+00	6.87E-05	2.64E-07	2.30E-14	1.55E-14	1.05E-33	4.64E-15	1.43E-24	4.79E-31	3.94E-27	2.44E-28	1.03E-23	1.59E-02	3.10E-24	4.41E-20	3.38E-13	5.50E-23	8.36E-27	3.38E-39	-3.29E-39	1.90E-32	0.00E+00	8.91E-14	2.26E-05	3.41E-03	0.00E+00	0.00E+00	1.98E-03	1.93E-03	2.15E-14
2.18E-09	300.003	3.67E+19	0.00E+00	8.07E-03	6.76E+05	0.00E+00	3.45E-10	1.44E+05	3.61E-02	1.80E+05	3.48E-02	1.29E-08	3.11E-03	3.76E-05	3.32E-02	3.49E-02	4.88E-03	5.43E-03	2.29E-03	0.00E+00	7.44E-05	2.86E-07	2.70E-14	1.82E-14	1.34E-33	5.44E-15	1.82E-24	5.61E-31	4.62E-27	3.10E-28	1.33E-23	1.72E-02	3.93E-24	5.37E-20	3.66E-13	6.60E-23	1.06E-26	5.16E-40	-3.79E-40	2.46E-32	0.00E+00	1.05E-13	2.45E-05	3.69E-03	0.00E+00	0.00E+00	2.14E-03	2.09E-03	2.52E-14
2.19E-09	300.004	3.67E+19	0.00E+00	8.74E-03	6.76E+05	0.00E+00	4.04E-10	1.44E+05	3.91E-02	1.80E+05	3.77E-02	1.40E-08	3.37E-03	4.08E-05	3.60E-02	3.78E-02	5.28E-03	5.88E-03	2.48E-03	0.00E+00	8.06E-05	3.09E-07	3.17E-14	2.13E-14	1.70E-33	6.37E-15	2.31E-24	6.58E-31	5.42E-27	3.94E-28	1.73E-23	1.87E-02	5.00E-24	6.55E-20	3.96E-13	7.92E-23	1.35E-26	1.70E-38	-1.68E-38	3.19E-32	0.00E+00	1.23E-13	2.66E-05	4.00E-03	0.00E+00	0.00E+00	2.32E-03	2.26E-03	2.96E-14
2.20E-09	300.004	3.67E+19	0.00E+00	9.47E-03	6.76E+05	0.00E+00	4.74E-10	1.44E+05	4.23E-02	1.80E+05	4.08E-02	1.51E-08	3.65E-03	4.41E-05	3.90E-02	4.10E-02	5.72E-03	6.37E-03	2.68E-03	0.00E+00	8.72E-05	3.35E-07	3.72E-14	2.50E-14	2.16E-33	7.48E-15	2.94E-24	7.72E-31	6.36E-27	5.00E-28	2.24E-23	2.02E-02	6.34E-24	8.01E-20	4.29E-13	9.52E-23	1.71E-26	8.72E-38	-8.70E-38	4.14E-32	0.00E+00	1.44E-13	2.88E-05	4.33E-03	0.00E+00	0.00E+00	2.51E-03	2.45E-03	3.47E-14
2.21E-09	300.004	3.67E+19	0.00E+00	1.03E-02	6.76E+05	0.00E+00	5.56E-10	1.44E+05	4.59E-02	1.80E+05	4.42E-02	1.64E-08	3.95E-03	4.78E-05	4.22E-02	4.44E-02	6.19E-03	6.90E-03	2.90E-03	0.00E+00	9.45E-05	3.63E-07	4.36E-14	2.93E-14	2.74E-33	8.77E-15	3.73E-24	9.06E-31	7.46E-27	6.35E-28	2.91E-23	2.19E-02	8.05E-24	9.82E-20	4.65E-13	1.14E-22	2.17E-26	5.26E-38	-5.21E-38	5.38E-32	0.00E+00	1.69E-13	3.11E-05	4.69E-03	0.00E+00	0.00E+00	2.72E-03	2.65E-03	4.07E-14
2.22E-09	300.005	3.67E+19	0.00E+00	1.11E-02	6.76E+05	0.00E+00	6.52E-10	1.44E+05	4.97E-02	1.80E+05	4.79E-02	1.78E-08	4.28E-03	5.18E-05	4.57E-02	4.80E-02	6.70E-03	7.47E-03	3.15E-03	0.00E+00	1.02E-04	3.93E-07	5.11E-14	3.44E-14	3.48E-33	1.03E-14	4.73E-24	1.06E-30	8.75E-27	8.06E-28	3.78E-23	2.37E-02	1.02E-23	1.21E-19	5.03E-13	1.38E-22	2.76E-26	2.34E-37	-2.33E-37	6.98E-32	0.00E+00	1.98E-13	3.37E-05	5.08E-03	0.00E+00	0.00E+00	2.95E-03	2.87E-03	4.77E-14
2.23E-09	300.005	3.67E+19	0.00E+00	1.20E-02	6.76E+05	0.00E+00	7.64E-10	1.44E+05	5.38E-02	1.80E+05	5.18E-02	1.92E-08	4.64E-03	5.61E-05	4.95E-02	5.20E-02	7.26E-03	8.09E-03	3.41E-03	0.00E+00	1.11E-04	4.25E-07	5.99E-14	4.03E-14	4.42E-33	1.21E-14	6.01E-24	1.25E-30	1.03E-26	1.02E-27	4.91E-23	2.57E-02	1.30E-23	1.48E-19	5.45E-13	1.66E-22	3.50E-26	2.04E-36	-2.04E-36	9.08E-32	0.00E+00	2.32E-13	3.65E-05	5.50E-03	0.00E+00	0.00E+00	3.19E-03	3.11E-03	5.60E-14
2.24E-09	300.006	3.67E+19	0.00E+00	1.30E-02	6.76E+05	0.00E+00	8.96E-10	1.44E+05	5.82E-02	1.80E+05	5.61E-02	2.08E-08	5.02E-03	6.07E-05	5.36E-02	5.63E-02	7.86E-03	8.76E-03	3.69E-03	0.00E+00	1.20E-04	4.60E-07	7.03E-14	4.72E-14	5.61E-33	1.41E-14	7.63E-24	1.46E-30	1.20E-26	1.30E-27	6.39E-23	2.78E-02	1.65E-23	1.83E-19	5.90E-13	1.99E-22	4.45E-26	2.41E-36	-2.41E-36	1.18E-31	0.00E+00	2.72E-13	3.95E-05	5.96E-03	0.00E+00	0.00E+00	3.46E-03	3.37E-03	6.56E-14
2.25E-09	300.006	3.67E+19	0.00E+00	1.41E-02	6.76E+05	0.00E+00	1.05E-09	1.44E+05	6.31E-02	1.80E+05	6.08E-02	2.26E-08	5.44E-03	6.57E-05	5.80E-02	6.10E-02	8.51E-03	9.48E-03	3.99E-03	0.00E+00	1.30E-04	4.99E-07	8.24E-14	5.54E-14	7.13E-33	1.66E-14	9.69E-24	1.72E-30	1.41E-26	1.65E-27	8.32E-23	3.01E-02	2.09E-23	2.25E-19	6.39E-13	2.40E-22	5.65E-26	1.03E-38	-8.26E-39	1.54E-31	0.00E+00	3.19E-13	4.28E-05	6.45E-03	0.00E+00	0.00E+00	3.74E-03	3.65E-03	7.70E-14
2.26E-09	300.007	3.67E+19	0.00E+00	1.53E-02	6.76E+05	0.00E+00	1.23E-09	1.44E+05	6.83E-02	1.80E+05	6.58E-02	2.44E-08	5.89E-03	7.12E-05	6.28E-02	6.60E-02	9.22E-03	1.03E-02	4.33E-03	0.00E+00	1.41E-04	5.40E-07	9.66E-14	6.50E-14	9.05E-33	1.94E-14	1.23E-23	2.01E-30	1.65E-26	2.10E-27	1.08E-22	3.26E-02	2.66E-23	2.79E-19	6.92E-13	2.89E-22	7.17E-26	1.30E-35	-1.30E-35	2.00E-31	0.00E+00	3.74E-13	4.64E-05	6.98E-03	0.00E+00	0.00E+00	4.05E-03	3.95E-03	9.02E-14
2.27E-09	300.007	3.67E+19	0.00E+00	1.65E-02	6.76E+05	0.00E+00	1.45E-09	1.44E+05	7.39E-02	1.80E+05	7.13E-02	2.65E-08	6.38E-03	7.71E-05	6.80E-02	7.15E-02	9.98E-03	1.11E-02	4.68E-03	0.00E+00	1.52E-04	5.85E-07	1.13E-13	7.62E-14	1.15E-32	2.28E-14	1.56E-23	2.36E-30	1.94E-26	2.66E-27	1.41E-22	3.53E-02	3.38E-23	3.45E-19	7.50E-13	3.49E-22	9.11E-26	3.14E-35	-3.14E-35	2.61E-31	0.00E+00	4.38E-13	5.02E-05	7.56E-03	0.00E+00	0.00E+00	4.39E-03	4.28E-03	1.06E-13
2.28E-09	300.008	3.67E+19	0.00E+00	1.79E-02	6.76E+05	0.00E+00	1.69E-09	1.44E+05	8.01E-02	1.80E+05	7.72E-02	2.86E-08	6.90E-03	8.35E-05	7.36E-02	7.74E-02	1.08E-02	1.20E-02	5.07E-03	0.00E+00	1.65E-04	6.33E-07	1.33E-13	8.93E-14	1.46E-32	2.67E-14	1.98E-23	2.77E-30	2.27E-26	3.38E-27	1.84E-22	3.82E-02	4.29E-23	4.28E-19	8.12E-13	4.20E-22	1.16E-25	9.74E-36	-9.74E-36	3.40E-31	0.00E+00	5.14E-13	5.44E-05	8.19E-03	0.00E+00	0.00E+00	4.75E-03	4.63E-03	1.24E-13
2.29E-09	300.008	3.67E+19	0.00E+00	1.94E-02	6.76E+05	0.00E+00	1.99E-09	1.44E+05	8.67E-02	1.80E+05	8.36E-02	3.10E-08	7.48E-03	9.04E-05	7.98E-02	8.39E-02	1.17E-02	1.30E-02	5.49E-03	0.00E+00	1.79E-04	6.86E-07	1.56E-13	1.05E-13	1.85E-32	3.13E-14	2.52E-23	3.25E-30	2.67E-26	4.29E-27	2.40E-22	4.14E-02	5.45E-23	5.31E-19	8.79E-13	5.07E-22	1.47E-25	2.64E-34	-2.64E-34	4.43E-31	0.00E+00	6.03E-13	5.89E-05	8.87E-03	0.00E+00	0.00E+00	5.15E-03	5.01E-03	1.46E-13
2.30E-09	300.009	3.67E+19	0.00E+00	2.10E-02	6.76E+05	0.00E+00	2.33E-09	1.44E+05	9.39E-02	1.80E+05	9.05E-02	3.36E-08	8.10E-03	9.79E-05	8.64E-02	9.08E-02	1.27E-02	1.41E-02	5.95E-03	0.00E+00	1.93E-04	7.42E-07	1.83E-13	1.23E-13	2.35E-32	3.68E-14	3.20E-23	3.82E-30	3.13E-26	5.45E-27	3.13E-22	4.48E-02	6.92E-23	6.60E-19	9.52E-13	6.11E-22	1.87E-25	8.20E-34	-8.20E-34	5.78E-31	0.00E+00	7.07E-13	6.38E-05	9.60E-03	0.00E+00	0.00E+00	5.57E-03	5.43E-03	1.71E-13
2.31E-09	300.01	3.67E+19	0.00E+00	2.27E-02	6.76E+05	0.00E+00	2.73E-09	1.44E+05	1.02E-01	1.80E+05	9.80E-02	3.64E-08	8.77E-03	1.06E-04	9.35E-02	9.83E-02	1.37E-02	1.53E-02	6.44E-03	0.00E+00	2.09E-04	8.04E-07	2.14E-13	1.44E-13	2.99E-32	4.31E-14	4.06E-23	4.48E-30	3.67E-26	6.92E-27	4.08E-22	4.85E-02	8.78E-23	8.22E-19	1.03E-12	7.37E-22	2.37E-25	5.40E-34	-5.40E-34	7.54E-31	0.00E+00	8.29E-13	6.90E-05	1.04E-02	0.00E+00	0.00E+00	6.03E-03	5.88E-03	2.00E-13
2.32E-09	300.011	3.67E+19	0.00E+00	2.46E-02	6.76E+05	0.00E+00	3.20E-09	1.44E+05	1.10E-01	1.80E+05	1.06E-01	3.94E-08	9.49E-03	1.15E-04	1.01E-01	1.06E-01	1.49E-02	1.66E-02	6.97E-03	0.00E+00	2.27E-04	8.71E-07	2.51E-13	1.69E-13	3.80E-32	5.05E-14	5.16E-23	5.27E-30	4.30E-26	8.79E-27	5.32E-22	5.25E-02	1.12E-22	1.02E-18	1.12E-12	8.88E-22	3.01E-25	3.32E-33	-3.32E-33	9.84E-31	0.00E+00	9.72E-13	7.48E-05	1.13E-02	0.00E+00	0.00E+00	6.53E-03	6.37E-03	2.35E-13
2.33E-09	300.012	3.67E+19	0.00E+00	2.67E-02	6.76E+05	0.00E+00	3.76E-09	1.44E+05	1.19E-01	1.80E+05	1.15E-01	4.27E-08	1.03E-02	1.24E-04	1.10E-01	1.15E-01	1.61E-02	1.79E-02	7.55E-03	0.00E+00	2.46E-04	9.43E-07	2.95E-13	1.98E-13	4.82E-32	5.93E-14	6.55E-23	6.19E-30	5.04E-26	1.12E-26	6.95E-22	5.69E-02	1.42E-22	1.28E-18	1.21E-12	1.07E-21	3.82E-25	1.05E-32	-1.05E-32	1.28E-30	0.00E+00	1.14E-12	8.10E-05	1.22E-02	0.00E+00	0.00E+00	7.08E-03	6.89E-03	2.75E-13
2.34E-09	300.012	3.67E+19	0.00E+00	2.89E-02	6.76E+05	0.00E+00	4.41E-09	1.44E+05	1.29E-01	1.80E+05	1.24E-01	4.62E-08	1.11E-02	1.35E-04	1.19E-01	1.25E-01	1.74E-02	1.94E-02	8.18E-03	0.00E+00	2.66E-04	1.02E-06	3.46E-13	2.32E-13	6.12E-32	6.95E-14	8.32E-23	7.28E-30	5.91E-26	1.42E-26	9.06E-22	6.16E-02	1.80E-22	1.60E-18	1.31E-12	1.29E-21	4.85E-25	1.63E-32	-1.63E-32	1.67E-30	0.00E+00	1.34E-12	8.77E-05	1.32E-02	0.00E+00	0.00E+00	7.66E-03	7.46E-03	3.23E-13
2.35E-09	300.014	3.67E+19	0.00E+00	3.13E-02	6.76E+05	0.00E+00	5.17E-09	1.44E+05	1.40E-01	1.80E+05	1.35E-01	5.00E-08	1.21E-02	1.46E-04	1.29E-01	1.35E-01	1.89E-02	2.10E-02	8.86E-03	0.00E+00	2.88E-04	1.11E-06	4.05E-13	2.72E-13	7.77E-32	8.15E-14	1.06E-22	8.57E-30	6.93E-26	1.80E-26	1.18E-21	6.67E-02	2.28E-22	2.00E-18	1.42E-12	1.55E-21	6.16E-25	2.37E-31	-2.37E-31	2.18E-30	0.00E+00	1.57E-12	9.49E-05	1.43E-02	0.00E+00	0.00E+00	8.30E-03	8.08E-03	3.78E-13
2.36E-09	300.015	3.67E+19	0.00E+00	3.39E-02	6.76E+05	0.00E+00	6.06E-09	1.44E+05	1.51E-01	1.80E+05	1.46E-01	5.42E-08	1.31E-02	1.58E-04	1.39E-01	1.46E-01	2.04E-02	2.28E-02	9.59E-03	0.00E+00	3.12E-04	1.20E-06	4.75E-13	3.19E-13	9.87E-32	9.56E-14	1.34E-22	1.01E-29	8.13E-26	2.29E-26	1.54E-21	7.22E-02	2.90E-22	2.50E-18	1.54E-12	1.86E-21	7.82E-25	6.13E-31	-6.13E-31	2.85E-30	0.00E+00	1.84E-12	1.03E-04	1.55E-02	0.00E+00	0.00E+00	8.98E-03	8.75E-03	4.44E-13
2.37E-09	300.016	3.67E+19	0.00E+00	3.67E-02	6.76E+05	0.00E+00	7.10E-09	1.44E+05	1.64E-01	1.80E+05	1.58E-01	5.87E-08	1.41E-02	1.71E-04	1.51E-01	1.59E-01	2.21E-02	2.47E-02	1.04E-02	0.00E+00	3.38E-04	1.30E-06	5.57E-13	3.74E-13	1.25E-31	1.12E-13	1.70E-22	1.19E-29	9.54E-26	2.90E-26	2.01E-21	7.82E-02	3.68E-22	3.13E-18	1.66E-12	2.24E-21	9.93E-25	8.58E-31	-8.58E-31	3.71E-30	0.00E+00	2.15E-12	1.11E-04	1.68E-02	0.00E+00	0.00E+00	9.73E-03	9.48E-03	5.20E-13
2.38E-09	300.017	3.67E+19	0.00E+00	3.97E-02	6.76E+05	0.00E+00	8.33E-09	1.44E+05	1.78E-01	1.80E+05	1.71E-01	6.35E-08	1.53E-02	1.85E-04	1.63E-01	1.72E-01	2.40E-02	2.67E-02	1.12E-02	0.00E+00	3.66E-04	1.40E-06	6.53E-13	4.39E-13	1.59E-31	1.31E-13	2.16E-22	1.41E-29	1.12E-25	3.69E-26	2.62E-21	8.47E-02	4.67E-22	3.93E-18	1.80E-12	2.69E-21	1.26E-24	6.32E-30	-6.32E-30	4.84E-30	0.00E+00	2.53E-12	1.21E-04	1.82E-02	0.00E+00	0.00E+00	1.05E-02	1.03E-02	6.10E-13
2.39E-09	300.019	3.67E+19	0.00E+00	4.30E-02	6.76E+05	0.00E+00	9.77E-09	1.44E+05	1.92E-01	1.80E+05	1.85E-01	6.88E-08	1.66E-02	2.00E-04	1.77E-01	1.86E-01	2.60E-02	2.89E-02	1.22E-02	0.00E+00	3.96E-04	1.52E-06	7.66E-13	5.15E-13	2.02E-31	1.54E-13	2.75E-22	1.67E-29	1.31E-25	4.68E-26	3.41E-21	9.17E-02	5.94E-22	4.93E-18	1.95E-12	3.23E-21	1.60E-24	1.26E-29	-1.26E-29	6.30E-30	0.00E+00	2.96E-12	1.31E-04	1.97E-02	0.00E+00	0.00E+00	1.14E-02	1.11E-02	7.15E-13
2.40E-09	300.02	3.67E+19	0.00E+00	4.66E-02	6.76E+05	0.00E+00	1.15E-08	1.44E+05	2.08E-01	1.80E+05	2.01E-01	7.45E-08	1.80E-02	2.17E-04	1.91E-01	2.01E-01	2.81E-02	3.13E-02	1.32E-02	0.00E+00	4.29E-04	1.65E-06	8.98E-13	6.04E-13	2.57E-31	1.81E-13	3.49E-22	1.99E-29	1.54E-25	5.94E-26	4.44E-21	9.93E-02	7.54E-22	6.20E-18	2.11E-12	3.88E-21	2.03E-24	5.42E-29	-5.42E-29	8.20E-30	0.00E+00	3.47E-12	1.41E-04	2.13E-02	0.00E+00	0.00E+00	1.24E-02	1.20E-02	8.39E-13
2.41E-09	300.022	3.67E+19	0.00E+00	5.04E-02	6.76E+05	0.00E+00	1.34E-08	1.44E+05	2.25E-01	1.80E+05	2.17E-01	8.07E-08	1.94E-02	2.35E-04	2.07E-01	2.18E-01	3.04E-02	3.39E-02	1.43E-02	0.00E+00	4.65E-04	1.78E-06	1.05E-12	7.08E-13	3.26E-31	2.12E-13	4.43E-22	2.37E-29	1.80E-25	7.55E-26	5.77E-21	1.08E-01	9.57E-22	7.79E-18	2.29E-12	4.64E-21	2.58E-24	8.93E-28	-8.93E-28	1.07E-29	0.00E+00	4.07E-12	1.53E-04	2.31E-02	0.00E+00	0.00E+00	1.34E-02	1.30E-02	9.84E-13
2.42E-09	300.024	3.67E+19	0.00E+00	5.46E-02	6.76E+05	0.00E+00	1.57E-08	1.44E+05	2.44E-01	1.80E+05	2.35E-01	8.74E-08	2.11E-02	2.54E-04	2.25E-01	2.36E-01	3.30E-02	3.67E-02	1.55E-02	0.00E+00	5.03E-04	1.93E-06	1.24E-12	8.30E-13	4.14E-31	2.48E-13	5.63E-22	2.85E-29	2.11E-25	9.58E-26	7.50E-21	1.16E-01	1.22E-21	9.80E-18	2.48E-12	5.56E-21	3.28E-24	2.01E-27	-2.01E-27	1.39E-29	0.00E+00	4.78E-12	1.66E-04	2.50E-02	0.00E+00	0.00E+00	1.45E-02	1.41E-02	1.15E-12
2.43E-09	300.026	3.67E+19	0.00E+00	5.91E-02	6.76E+05	0.00E+00	1.85E-08	1.44E+05	2.64E-01	1.80E+05	2.55E-01	9.46E-08	2.28E-02	2.76E-04	2.43E-01	2.56E-01	3.57E-02	3.98E-02	1.67E-02	0.00E+00	5.45E-04	2.09E-06	1.45E-12	9.74E-13	5.26E-31	2.91E-13	7.14E-22	3.45E-29	2.48E-25	1.22E-25	9.74E-21	1.26E-01	1.54E-21	1.23E-17	2.68E-12	6.65E-21	4.16E-24	9.27E-27	-9.27E-27	1.80E-29	0.00E+00	5.60E-12	1.79E-04	2.70E-02	0.00E+00	0.00E+00	1.57E-02	1.53E-02	1.35E-12
2.44E-09	300.028	3.67E+19	0.00E+00	6.40E-02	6.76E+05	0.00E+00	2.17E-08	1.44E+05	2.86E-01	1.80E+05	2.76E-01	1.02E-07	2.47E-02	2.98E-04	2.63E-01	2.77E-01	3.87E-02	4.30E-02	1.81E-02	0.00E+00	5.90E-04	2.26E-06	1.70E-12	1.14E-12	6.67E-31	3.42E-13	9.07E-22	4.22E-29	2.91E-25	1.55E-25	1.26E-20	1.37E-01	1.96E-21	1.55E-17	2.90E-12	7.94E-21	5.29E-24	6.92E-26	-6.92E-26	2.34E-29	0.00E+00	6.57E-12	1.94E-04	2.93E-02	0.00E+00	0.00E+00	1.70E-02	1.66E-02	1.59E-12
2.45E-09	300.03	3.67E+19	0.00E+00	6.93E-02	6.76E+05	0.00E+00	2.54E-08	1.44E+05	3.10E-01	1.80E+05	2.99E-01	1.11E-07	2.67E-02	3.23E-04	2.85E-01	3.00E-01	4.19E-02	4.66E-02	1.96E-02	0.00E+00	6.39E-04	2.45E-06	1.99E-12	1.34E-12	8.48E-31	4.01E-13	1.15E-21	5.22E-29	3.41E-25	1.96E-25	1.64E-20	1.48E-01	2.49E-21	1.96E-17	3.14E-12	9.48E-21	6.71E-24	9.02E-26	-9.02E-26	3.03E-29	0.00E+00	7.70E-12	2.10E-04	3.17E-02	0.00E+00	0.00E+00	1.84E-02	1.79E-02	1.86E-12
2.46E-09	300.032	3.67E+19	0.00E+00	7.51E-02	6.76E+05	0.00E+00	2.98E-08	1.44E+05	3.36E-01	1.80E+05	3.24E-01	1.20E-07	2.89E-02	3.50E-04	3.09E-01	3.25E-01	4.53E-02	5.05E-02	2.13E-02	0.00E+00	6.92E-04	2.65E-06	2.34E-12	1.57E-12	1.08E-30	4.70E-13	1.46E-21	6.55E-29	4.00E-25	2.49E-25	2.12E-20	1.60E-01	3.16E-21	2.47E-17	3.41E-12	1.13E-20	8.53E-24	-1.70E-26	1.70E-26	3.93E-29	0.00E+00	9.03E-12	2.28E-04	3.43E-02	0.00E+00	0.00E+00	1.99E-02	1.94E-02	2.18E-12
2.47E-09	300.035	3.67E+19	0.00E+00	8.13E-02	6.76E+05	0.00E+00	3.49E-08	1.44E+05	3.64E-01	1.80E+05	3.50E-01	1.30E-07	3.13E-02	3.79E-04	3.34E-01	3.52E-01	4.91E-02	5.47E-02	2.30E-02	0.00E+00	7.49E-04	2.87E-06	2.74E-12	1.84E-12	1.37E-30	5.51E-13	1.86E-21	8.37E-29	4.69E-25	3.16E-25	2.75E-20	1.73E-01	4.01E-21	3.12E-17	3.69E-12	1.35E-20	1.08E-23	1.57E-24	-1.57E-24	5.09E-29	0.00E+00	1.06E-11	2.47E-04	3.72E-02	0.00E+00	0.00E+00	2.16E-02	2.10E-02	2.56E-12
2.48E-09	300.038	3.67E+19	0.00E+00	8.80E-02	6.76E+05	0.00E+00	4.09E-08	1.44E+05	3.94E-01	1.80E+05	3.79E-01	1.41E-07	3.39E-02	4.10E-04	3.62E-01	3.81E-01	5.31E-02	5.92E-02	2.49E-02	0.00E+00	8.11E-04	3.11E-06	3.21E-12	2.16E-12	1.74E-30	6.46E-13	2.36E-21	1.09E-28	5.50E-25	4.02E-25	3.55E-20	1.88E-01	5.10E-21	3.93E-17	3.99E-12	1.60E-20	1.37E-23	1.03E-23	-1.03E-23	6.58E-29	0.00E+00	1.24E-11	2.67E-04	4.03E-02	0.00E+00	0.00E+00	2.34E-02	2.28E-02	3.00E-12
2.49E-09	300.041	3.67E+19	0.00E+00	9.53E-02	6.76E+05	0.00E+00	4.80E-08	1.44E+05	4.26E-01	1.80E+05	4.11E-01	1.53E-07	3.68E-02	4.44E-04	3.92E-01	4.12E-01	5.76E-02	6.41E-02	2.70E-02	0.00E+00	8.78E-04	3.37E-06	3.77E-12	2.53E-12	2.20E-30	7.57E-13	2.99E-21	1.45E-28	6.45E-25	5.10E-25	4.59E-20	2.03E-01	6.47E-21	4.97E-17	4.33E-12	1.91E-20	1.75E-23	3.32E-23	-3.32E-23	8.50E-29	0.00E+00	1.46E-11	2.89E-04	4.36E-02	0.00E+00	0.00E+00	2.53E-02	2.46E-02	3.52E-12
2.50E-09	300.045	3.67E+19	0.00E+00	1.03E-01	6.76E+05	0.00E+00	5.63E-08	1.44E+05	4.62E-01	1.80E+05	4.45E-01	1.65E-07	3.98E-02	4.81E-04	4.24E-01	4.46E-01	6.23E-02	6.94E-02	2.92E-02	0.00E+00	9.51E-04	3.65E-06	4.42E-12	2.97E-12	2.80E-30	8.88E-13	3.80E-21	1.98E-28	7.57E-25	6.48E-25	5.93E-20	2.20E-01	8.22E-21	6.27E-17	4.68E-12	2.27E-20	2.22E-23	6.75E-23	-6.75E-23	1.10E-28	0.00E+00	1.71E-11	3.13E-04	4.72E-02	0.00E+00	0.00E+00	2.74E-02	2.67E-02	4.12E-12
2.51E-09	300.048	3.67E+19	0.00E+00	1.12E-01	6.76E+05	0.00E+00	6.60E-08	1.44E+05	5.00E-01	1.80E+05	4.82E-01	1.79E-07	4.31E-02	5.21E-04	4.60E-01	4.83E-01	6.75E-02	7.52E-02	3.17E-02	0.00E+00	1.03E-03	3.95E-06	5.18E-12	3.48E-12	3.56E-30	1.04E-12	4.83E-21	2.76E-28	8.87E-25	8.23E-25	7.65E-20	2.38E-01	1.04E-20	7.93E-17	5.07E-12	2.69E-20	2.82E-23	7.97E-23	-7.97E-23	1.42E-28	0.00E+00	2.00E-11	3.39E-04	5.11E-02	0.00E+00	0.00E+00	2.97E-02	2.89E-02	4.84E-12
2.52E-09	300.052	3.67E+19	0.00E+00	1.21E-01	6.76E+05	0.00E+00	7.74E-08	1.44E+05	5.41E-01	1.80E+05	5.22E-01	1.94E-07	4.67E-02	5.64E-04	4.98E-01	5.24E-01	7.31E-02	8.14E-02	3.43E-02	0.00E+00	1.12E-03	4.28E-06	6.07E-12	4.08E-12	4.51E-30	1.22E-12	6.13E-21	3.93E-28	1.04E-24	1.04E-24	9.85E-20	2.58E-01	1.32E-20	1.00E-16	5.49E-12	3.19E-20	3.57E-23	2.12E-23	-2.12E-23	1.82E-28	0.00E+00	2.35E-11	3.67E-04	5.54E-02	0.00E+00	0.00E+00	3.21E-02	3.13E-02	5.67E-12
2.53E-09	300.057	3.67E+19	0.00E+00	1.31E-01	6.76E+05	0.00E+00	9.07E-08	1.44E+05	5.86E-01	1.80E+05	5.65E-01	2.10E-07	5.05E-02	6.11E-04	5.39E-01	5.67E-01	7.91E-02	8.81E-02	3.71E-02	0.00E+00	1.21E-03	4.63E-06	7.12E-12	4.79E-12	5.73E-30	1.43E-12	7.79E-21	5.73E-28	1.22E-24	1.33E-24	1.27E-19	2.80E-01	1.68E-20	1.27E-16	5.95E-12	3.78E-20	4.54E-23	3.44E-22	-3.44E-22	2.35E-28	0.00E+00	2.75E-11	3.98E-04	5.99E-02	0.00E+00	0.00E+00	3.48E-02	3.39E-02	6.65E-12
2.54E-09	300.061	3.67E+19	0.00E+00	1.42E-01	6.76E+05	0.00E+00	1.06E-07	1.44E+05	6.35E-01	1.80E+05	6.12E-01	2.27E-07	5.47E-02	6.61E-04	5.84E-01	6.14E-01	8.57E-02	9.54E-02	4.02E-02	0.00E+00	1.31E-03	5.02E-06	8.35E-12	5.61E-12	7.28E-30	1.68E-12	9.89E-21	8.53E-28	1.43E-24	1.68E-24	1.63E-19	3.03E-01	2.14E-20	1.60E-16	6.44E-12	4.48E-20	5.76E-23	2.69E-21	-2.69E-21	3.02E-28	0.00E+00	3.23E-11	4.31E-04	6.49E-02	0.00E+00	0.00E+00	3.77E-02	3.67E-02	7.80E-12
2.55E-09	300.066	3.67E+19	0.00E+00	1.54E-01	6.76E+05	0.00E+00	1.25E-07	1.44E+05	6.87E-01	1.80E+05	6.63E-01	2.46E-07	5.93E-02	7.16E-04	6.32E-01	6.65E-01	9.28E-02	1.03E-01	4.35E-02	0.00E+00	1.42E-03	5.43E-06	9.79E-12	6.58E-12	9.25E-30	1.97E-12	1.26E-20	1.29E-27	1.68E-24	2.14E-24	2.10E-19	3.28E-01	2.71E-20	2.03E-16	6.98E-12	5.31E-20	7.32E-23	9.48E-21	-9.48E-21	3.89E-28	0.00E+00	3.79E-11	4.67E-04	7.03E-02	0.00E+00	0.00E+00	4.08E-02	3.97E-02	9.14E-12
2.56E-09	300.072	3.67E+19	0.00E+00	1.66E-01	6.76E+05	0.00E+00	1.46E-07	1.44E+05	7.44E-01	1.80E+05	7.18E-01	2.67E-07	6.42E-02	7.75E-04	6.84E-01	7.20E-01	1.00E-01	1.12E-01	4.71E-02	0.00E+00	1.53E-03	5.89E-06	1.15E-11	7.72E-12	1.17E-29	2.31E-12	1.59E-20	2.00E-27	1.97E-24	2.72E-24	2.69E-19	3.55E-01	3.44E-20	2.57E-16	7.56E-12	6.28E-20	9.29E-23	2.08E-20	-2.08E-20	5.00E-28	0.00E+00	4.44E-11	5.05E-04	7.61E-02	0.00E+00	0.00E+00	4.42E-02	4.30E-02	1.07E-11
2.57E-09	300.078	3.67E+19	0.00E+00	1.80E-01	6.76E+05	0.00E+00	1.71E-07	1.44E+05	8.06E-01	1.80E+05	7.77E-01	2.89E-07	6.95E-02	8.40E-04	7.41E-01	7.79E-01	1.09E-01	1.21E-01	5.11E-02	0.00E+00	1.66E-03	6.37E-06	1.35E-11	9.05E-12	1.49E-29	2.71E-12	2.02E-20	3.11E-27	2.31E-24	3.45E-24	3.46E-19	3.84E-01	4.37E-20	3.25E-16	8.19E-12	7.42E-20	1.18E-22	2.79E-20	-2.79E-20	6.41E-28	0.00E+00	5.21E-11	5.47E-04	8.24E-02	0.00E+00	0.00E+00	4.78E-02	4.66E-02	1.26E-11
2.58E-09	300.084	3.67E+19	0.00E+00	1.95E-01	6.76E+05	0.00E+00	2.01E-07	1.44E+05	8.73E-01	1.80E+05	8.41E-01	3.13E-07	7.52E-02	9.09E-04	8.02E-01	8.44E-01	1.18E-01	1.31E-01	5.53E-02	0.00E+00	1.80E-03	6.90E-06	1.58E-11	1.06E-11	1.89E-29	3.18E-12	2.57E-20	4.84E-27	2.71E-24	4.38E-24	4.43E-19	4.16E-01	5.55E-20	4.11E-16	8.86E-12	8.77E-20	1.50E-22	5.46E-21	-5.46E-21	8.23E-28	0.00E+00	6.11E-11	5.93E-04	8.93E-02	0.00E+00	0.00E+00	5.18E-02	5.05E-02	1.47E-11
2.59E-09	300.091	3.67E+19	0.00E+00	2.11E-01	6.76E+05	0.00E+00	2.36E-07	1.44E+05	9.45E-01	1.80E+05	9.11E-01	3.39E-07	8.15E-02	9.84E-04	8.69E-01	9.14E-01	1.28E-01	1.42E-01	5.99E-02	0.00E+00	1.95E-03	7.47E-06	1.85E-11	1.24E-11	2.41E-29	3.72E-12	3.26E-20	7.72E-27	3.18E-24	5.56E-24	5.68E-19	4.51E-01	7.05E-20	5.21E-16	9.60E-12	1.04E-19	1.90E-22	3.49E-19	-3.49E-19	1.06E-27	0.00E+00	7.16E-11	6.42E-04	9.67E-02	0.00E+00	0.00E+00	5.61E-02	5.46E-02	1.73E-11
2.60E-09	300.099	3.67E+19	0.00E+00	2.29E-01	6.76E+05	0.00E+00	2.76E-07	1.44E+05	1.02E+00	1.80E+05	9.87E-01	3.67E-07	8.82E-02	1.07E-03	9.41E-01	9.90E-01	1.38E-01	1.54E-01	6.48E-02	0.00E+00	2.11E-03	8.09E-06	2.17E-11	1.46E-11	3.05E-29	4.37E-12	4.14E-20	1.54E-26	3.72E-24	7.07E-24	7.28E-19	4.88E-01	8.95E-20	6.60E-16	1.04E-11	1.22E-19	2.42E-22	3.46E-18	-3.46E-18	1.35E-27	0.00E+00	8.39E-11	6.95E-04	1.05E-01	0.00E+00	0.00E+00	6.07E-02	5.92E-02	2.03E-11
2.61E-09	300.107	3.67E+19	0.00E+00	2.48E-01	6.76E+05	0.00E+00	3.24E-07	1.44E+05	1.11E+00	1.80E+05	1.07E+00	3.98E-07	9.55E-02	1.15E-03	1.02E+00	1.07E+00	1.50E-01	1.67E-01	7.02E-02	0.00E+00	2.28E-03	8.76E-06	2.55E-11	1.71E-11	3.88E-29	5.12E-12	5.26E-20	4.09E-26	4.37E-24	8.97E-24	9.32E-19	5.29E-01	1.14E-19	8.35E-16	1.13E-11	1.44E-19	3.07E-22	1.41E-17	-1.41E-17	1.73E-27	0.00E+00	9.84E-11	7.52E-04	1.13E-01	0.00E+00	0.00E+00	6.58E-02	6.41E-02	2.38E-11
2.62E-09	300.116	3.67E+19	0.00E+00	2.68E-01	6.76E+05	0.00E+00	3.80E-07	1.44E+05	1.20E+00	1.80E+05	1.16E+00	4.31E-07	1.03E-01	1.25E-03	1.10E+00	1.16E+00	1.62E-01	1.80E-01	7.60E-02	0.00E+00	2.47E-03	9.49E-06	2.99E-11	2.01E-11	4.93E-29	6.00E-12	6.68E-20	1.12E-25	5.12E-24	1.14E-23	1.19E-18	5.72E-01	1.44E-19	1.06E-15	1.22E-11	1.70E-19	3.90E-22	3.48E-17	-3.48E-17	2.22E-27	0.00E+00	1.15E-10	8.15E-04	1.23E-01	0.00E+00	0.00E+00	7.12E-02	6.94E-02	2.79E-11
2.63E-09	300.126	3.67E+19	0.00E+00	2.91E-01	6.76E+05	0.00E+00	4.45E-07	1.44E+05	1.30E+00	1.80E+05	1.25E+00	4.67E-07	1.12E-01	1.35E-03	1.19E+00	1.26E+00	1.75E-01	1.95E-01	8.23E-02	0.00E+00	2.68E-03	1.03E-05	3.50E-11	2.35E-11	6.26E-29	7.04E-12	8.48E-20	2.52E-25	6.01E-24	1.45E-23	1.52E-18	6.20E-01	1.83E-19	1.34E-15	1.32E-11	2.01E-19	4.95E-22	5.17E-17	-5.17E-17	2.84E-27	0.00E+00	1.35E-10	8.82E-04	1.33E-01	0.00E+00	0.00E+00	7.71E-02	7.51E-02	3.27E-11
2.64E-09	300.136	3.67E+19	0.00E+00	3.15E-01	6.76E+05	0.00E+00	5.22E-07	1.44E+05	1.41E+00	1.80E+05	1.36E+00	5.06E-07	1.21E-01	1.47E-03	1.29E+00	1.36E+00	1.90E-01	2.12E-01	8.91E-02	0.00E+00	2.90E-03	1.11E-05	4.11E-11	2.76E-11	7.95E-29	8.25E-12	1.08E-19	4.00E-25	7.05E-24	1.84E-23	1.95E-18	6.71E-01	2.33E-19	1.70E-15	1.43E-11	2.37E-19	6.28E-22	1.66E-17	-1.66E-17	3.63E-27	0.00E+00	1.59E-10	9.55E-04	1.44E-01	0.00E+00	0.00E+00	8.35E-02	8.13E-02	3.83E-11
2.65E-09	300.147	3.67E+19	0.00E+00	3.41E-01	6.76E+05	0.00E+00	6.12E-07	1.44E+05	1.52E+00	1.80E+05	1.47E+00	5.48E-07	1.31E-01	1.59E-03	1.40E+00	1.47E+00	2.06E-01	2.29E-01	9.65E-02	0.00E+00	3.14E-03	1.20E-05	4.81E-11	3.23E-11	1.01E-28	9.68E-12	1.37E-19	1.23E-24	8.27E-24	2.33E-23	2.49E-18	7.27E-01	2.96E-19	2.15E-15	1.55E-11	2.79E-19	7.98E-22	9.88E-16	-9.88E-16	4.63E-27	0.00E+00	1.86E-10	1.03E-03	1.56E-01	0.00E+00	0.00E+00	9.04E-02	8.81E-02	4.49E-11
2.66E-09	300.159	3.67E+19	0.00E+00	3.69E-01	6.76E+05	0.00E+00	7.17E-07	1.44E+05	1.65E+00	1.80E+05	1.59E+00	5.93E-07	1.42E-01	1.72E-03	1.52E+00	1.60E+00	2.23E-01	2.48E-01	1.05E-01	0.00E+00	3.40E-03	1.30E-05	5.65E-11	3.79E-11	1.28E-28	1.13E-11	1.74E-19	1.56E-23	9.74E-24	2.96E-23	3.18E-18	7.87E-01	3.75E-19	2.73E-15	1.68E-11	3.33E-19	1.01E-21	8.99E-15	-8.99E-15	5.93E-27	0.00E+00	2.18E-10	1.12E-03	1.69E-01	0.00E+00	0.00E+00	9.79E-02	9.54E-02	5.27E-11
2.67E-09	300.173	3.67E+19	0.00E+00	3.99E-01	6.76E+05	0.00E+00	8.41E-07	1.44E+05	1.79E+00	1.80E+05	1.72E+00	6.43E-07	1.54E-01	1.86E-03	1.64E+00	1.73E+00	2.41E-01	2.69E-01	1.13E-01	0.00E+00	3.69E-03	1.41E-05	6.62E-11	4.45E-11	1.63E-28	1.33E-11	2.20E-19	9.18E-23	1.15E-23	3.76E-23	4.04E-18	8.52E-01	4.77E-19	3.46E-15	1.82E-11	4.53E-19	1.29E-21	3.48E-14	-3.48E-14	7.52E-27	0.00E+00	2.56E-10	1.21E-03	1.83E-01	0.00E+00	0.00E+00	1.06E-01	1.03E-01	6.18E-11
2.68E-09	300.187	3.67E+19	0.00E+00	4.33E-01	6.76E+05	0.00E+00	9.85E-07	1.44E+05	1.93E+00	1.80E+05	1.87E+00	6.96E-07	1.67E-01	2.01E-03	1.78E+00	1.87E+00	2.61E-01	2.91E-01	1.23E-01	0.00E+00	3.99E-03	1.53E-05	7.76E-11	5.21E-11	2.07E-28	1.56E-11	2.80E-19	3.21E-22	1.37E-23	4.78E-23	5.21E-18	9.23E-01	6.05E-19	4.39E-15	1.97E-11	5.28E-19	1.63E-21	7.96E-14	-7.96E-14	9.70E-27	0.00E+00	3.00E-10	1.31E-03	1.98E-01	0.00E+00	0.00E+00	1.15E-01	1.12E-01	7.24E-11
2.69E-09	300.203	3.67E+19	0.00E+00	4.68E-01	6.76E+05	0.00E+00	1.16E-06	1.44E+05	2.09E+00	1.80E+05	2.02E+00	7.54E-07	1.81E-01	2.18E-03	1.92E+00	2.03E+00	2.83E-01	3.15E-01	1.33E-01	0.00E+00	4.32E-03	1.66E-05	9.10E-11	6.11E-11	2.63E-28	1.83E-11	3.55E-19	7.46E-22	1.61E-23	6.07E-23	6.73E-18	9.99E-01	7.68E-19	5.56E-15	2.13E-11	5.55E-19	2.07E-21	1.05E-13	-1.05E-13	1.25E-26	0.00E+00	3.52E-10	1.42E-03	2.14E-01	0.00E+00	0.00E+00	1.24E-01	1.21E-01	8.49E-11
2.70E-09	300.219	3.67E+19	0.00E+00	5.07E-01	6.76E+05	0.00E+00	1.35E-06	1.44E+05	2.27E+00	1.80E+05	2.19E+00	8.17E-07	1.96E-01	2.36E-03	2.08E+00	2.19E+00	3.06E-01	3.41E-01	1.44E-01	0.00E+00	4.68E-03	1.79E-05	1.07E-10	7.17E-11	3.34E-28	2.15E-11	4.51E-19	1.07E-21	1.84E-23	7.71E-23	1.07E-17	1.08E+00	9.75E-19	7.05E-15	2.31E-11	-1.77E-18	2.63E-21	9.44E-15	-9.44E-15	2.02E-26	0.00E+00	4.12E-10	1.54E-03	2.32E-01	0.00E+00	0.00E+00	1.35E-01	1.31E-01	9.96E-11
2.71E-09	300.237	3.67E+19	0.00E+00	5.49E-01	6.76E+05	0.00E+00	1.59E-06	1.44E+05	2.46E+00	1.80E+05	2.37E+00	8.85E-07	2.12E-01	2.56E-03	2.26E+00	2.38E+00	3.32E-01	3.69E-01	1.56E-01	0.00E+00	5.07E-03	1.94E-05	1.25E-10	8.40E-11	4.24E-28	2.52E-11	5.73E-19	7.63E-21	5.17E-23	9.79E-23	2.34E-18	1.17E+00	1.24E-18	8.94E-15	2.50E-11	-1.03E-17	3.34E-21	5.26E-12	-5.26E-12	2.82E-26	0.00E+00	4.84E-10	1.67E-03	2.51E-01	0.00E+00	0.00E+00	1.46E-01	1.42E-01	1.17E-10
2.72E-09	300.257	3.67E+19	0.00E+00	5.95E-01	6.76E+05	0.00E+00	1.86E-06	1.44E+05	2.66E+00	1.80E+05	2.57E+00	9.59E-07	2.29E-01	2.77E-03	2.44E+00	2.57E+00	3.59E-01	4.00E-01	1.68E-01	0.00E+00	5.49E-03	2.10E-05	1.47E-10	9.85E-11	5.38E-28	2.95E-11	7.27E-19	1.23E-19	2.32E-22	1.24E-22	5.23E-17	1.27E+00	1.57E-18	1.13E-14	2.71E-11	-4.73E-18	4.25E-21	4.45E-11	-4.45E-11	1.08E-25	0.00E+00	5.67E-10	1.81E-03	2.72E-01	0.00E+00	0.00E+00	1.58E-01	1.54E-01	1.37E-10
2.73E-09	300.278	3.67E+19	0.00E+00	6.44E-01	6.76E+05	0.00E+00	2.18E-06	1.44E+05	2.88E+00	1.80E+05	2.78E+00	1.04E-06	2.48E-01	3.00E-03	2.64E+00	2.79E+00	3.89E-01	4.33E-01	1.82E-01	0.00E+00	5.95E-03	2.28E-05	1.72E-10	1.16E-10	6.84E-28	3.46E-11	9.23E-19	7.25E-19	8.01E-22	1.58E-22	2.87E-16	1.37E+00	2.00E-18	1.44E-14	2.94E-11	-5.32E-17	5.39E-21	1.71E-10	-1.71E-10	4.91E-25	0.00E+00	6.65E-10	1.96E-03	2.95E-01	0.00E+00	0.00E+00	1.71E-01	1.66E-01	1.60E-10
2.74E-09	300.301	3.67E+19	0.00E+00	6.97E-01	6.76E+05	0.00E+00	2.55E-06	1.44E+05	3.12E+00	1.80E+05	3.01E+00	1.13E-06	2.69E-01	3.24E-03	2.86E+00	3.02E+00	4.21E-01	4.69E-01	1.97E-01	0.00E+00	6.44E-03	2.47E-05	2.02E-10	1.35E-10	8.69E-28	4.05E-11	1.17E-18	2.59E-18	1.89E-21	2.01E-22	9.05E-16	1.49E+00	2.53E-18	1.82E-14	3.18E-11	-3.26E-16	6.85E-21	4.12E-10	-4.12E-10	1.55E-24	0.00E+00	7.79E-10	2.12E-03	3.19E-01	0.00E+00	0.00E+00	1.85E-01	1.80E-01	1.88E-10
2.75E-09	300.326	3.67E+19	0.00E+00	7.55E-01	6.76E+05	0.00E+00	2.99E-06	1.44E+05	3.38E+00	1.80E+05	3.26E+00	1.22E-06	2.91E-01	3.51E-03	3.10E+00	3.27E+00	4.56E-01	5.08E-01	2.14E-01	0.00E+00	6.97E-03	2.67E-05	2.37E-10	1.59E-10	1.10E-27	4.75E-11	1.49E-18	6.39E-18	2.89E-21	2.55E-22	1.54E-15	1.61E+00	3.22E-18	2.31E-14	3.45E-11	-6.33E-16	8.71E-21	6.36E-10	-6.36E-10	2.64E-24	0.00E+00	9.14E-10	2.29E-03	3.45E-01	0.00E+00	0.00E+00	2.00E-01	1.95E-01	2.21E-10
2.76E-09	300.353	3.67E+19	0.00E+00	8.17E-01	6.76E+05	0.00E+00	3.51E-06	1.44E+05	3.66E+00	1.80E+05	3.53E+00	1.32E-06	3.15E-01	3.80E-03	3.36E+00	3.54E+00	4.94E-01	5.50E-01	2.32E-01	0.00E+00	7.55E-03	2.89E-05	2.78E-10	1.86E-10	1.40E-27	5.57E-11	1.89E-18	1.08E-17	2.12E-21	3.23E-22	1.34E-15	1.74E+00	4.09E-18	2.93E-14	3.74E-11	-1.21E-15	1.11E-20	4.19E-10	-4.19E-10	2.85E-24	0.00E+00	1.07E-09	2.48E-03	3.74E-01	0.00E+00	0.00E+00	2.17E-01	2.11E-01	2.59E-10
2.77E-09	300.383	3.66E+19	0.00E+00	8.85E-01	6.76E+05	0.00E+00	4.11E-06	1.44E+05	3.96E+00	1.80E+05	3.82E+00	1.43E-06	3.41E-01	4.11E-03	3.63E+00	3.83E+00	5.34E-01	5.95E-01	2.51E-01	0.00E+00	8.18E-03	3.13E-05	3.25E-10	2.18E-10	1.78E-27	6.53E-11	2.40E-18	3.33E-17	7.00E-20	4.11E-22	-2.36E-14	1.89E+00	5.19E-18	3.72E-14	4.05E-11	-1.59E-14	1.41E-20	1.07E-08	-1.07E-08	5.47E-24	0.00E+00	1.26E-09	2.69E-03	4.05E-01	0.00E+00	0.00E+00	2.35E-01	2.29E-01	3.03E-10
2.78E-09	300.414	3.66E+19	0.00E+00	9.58E-01	6.76E+05	0.00E+00	4.82E-06	1.44E+05	4.29E+00	1.80E+05	4.14E+00	1.55E-06	3.70E-01	4.45E-03	3.93E+00	4.15E+00	5.79E-01	6.44E-01	2.71E-01	0.00E+00	8.86E-03	3.39E-05	3.82E-10	2.56E-10	2.26E-27	7.66E-11	3.04E-18	2.06E-16	1.35E-19	5.22E-22	-1.47E-14	2.04E+00	6.59E-18	4.71E-14	4.39E-11	-1.06E-14	1.79E-20	2.47E-08	-2.47E-08	2.15E-23	0.00E+00	1.47E-09	2.91E-03	4.38E-01	0.00E+00	0.00E+00	2.54E-01	2.48E-01	3.55E-10
2.79E-09	300.449	3.66E+19	0.00E+00	1.04E+00	6.76E+05	0.00E+00	5.64E-06	1.44E+05	4.64E+00	1.80E+05	4.48E+00	1.68E-06	4.00E-01	4.82E-03	4.26E+00	4.49E+00	6.27E-01	6.98E-01	2.94E-01	0.00E+00	9.59E-03	3.67E-05	4.47E-10	3.00E-10	2.88E-27	8.98E-11	3.86E-18	4.45E-16	1.16E-19	6.63E-22	1.67E-13	2.21E+00	8.36E-18	5.98E-14	4.76E-11	-1.92E-13	2.36E-20	2.10E-08	-2.10E-08	3.64E-22	0.00E+00	1.73E-09	3.15E-03	4.75E-01	0.00E+00	0.00E+00	2.75E-01	2.68E-01	4.17E-10
2.80E-09	300.486	3.66E+19	0.00E+00	1.12E+00	6.76E+05	0.00E+00	6.61E-06	1.44E+05	5.02E+00	1.80E+05	4.85E+00	1.83E-06	4.33E-01	5.22E-03	4.61E+00	4.86E+00	6.78E-01	7.55E-01	3.18E-01	0.00E+00	1.04E-02	3.97E-05	5.25E-10	3.52E-10	3.65E-27	1.05E-10	4.91E-18	6.66E-16	1.22E-19	8.42E-22	3.65E-13	2.40E+00	1.06E-17	7.58E-14	5.15E-11	-3.93E-13	3.48E-20	2.20E-08	-2.20E-08	7.45E-22	0.00E+00	2.02E-09	3.41E-03	5.14E-01	0.00E+00	0.00E+00	2.98E-01	2.90E-01	4.89E-10
2.81E-09	300.526	3.66E+19	0.00E+00	1.22E+00	6.76E+05	0.00E+00	7.74E-06	1.44E+05	5.44E+00	1.80E+05	5.26E+00	1.98E-06	4.69E-01	5.65E-03	4.99E+00	5.26E+00	7.35E-01	8.18E-01	3.45E-01	0.00E+00	1.13E-02	4.30E-05	6.15E-10	4.12E-10	4.64E-27	1.23E-10	6.23E-18	9.10E-16	1.24E-19	1.07E-21	8.25E-14	2.60E+00	1.35E-17	9.61E-14	5.59E-11	-1.08E-13	4.85E-20	2.25E-08	-2.25E-08	2.20E-22	0.00E+00	2.37E-09	3.69E-03	5.56E-01	0.00E+00	0.00E+00	3.23E-01	3.15E-01	5.73E-10
2.82E-09	300.569	3.66E+19	0.00E+00	1.32E+00	6.76E+05	-1.90E-07	9.07E-06	1.44E+05	5.89E+00	1.80E+05	5.69E+00	2.15E-06	5.08E-01	6.11E-03	5.40E+00	5.70E+00	7.95E-01	8.86E-01	3.73E-01	0.00E+00	1.22E-02	4.66E-05	7.22E-10	4.83E-10	5.90E-27	1.45E-10	7.90E-18	1.19E-15	1.24E-19	1.36E-21	8.25E-14	2.81E+00	1.71E-17	1.22E-13	6.05E-11	4.57E-18	5.99E-20	2.25E-08	1.44E-19	2.20E-22	0.00E+00	2.78E-09	4.00E-03	6.02E-01	0.00E+00	0.00E+00	3.50E-01	3.41E-01	6.71E-10
2.83E-09	300.617	3.66E+19	0.00E+00	1.43E+00	6.76E+05	-1.90E-07	1.06E-05	1.44E+05	6.38E+00	1.80E+05	6.16E+00	2.33E-06	5.50E-01	6.62E-03	5.85E+00	6.17E+00	8.61E-01	9.59E-01	4.04E-01	0.00E+00	1.32E-02	5.05E-05	8.46E-10	5.67E-10	7.50E-27	1.70E-10	1.00E-17	1.48E-15	1.24E-19	1.72E-21	8.25E-14	3.04E+00	2.17E-17	1.54E-13	6.56E-11	5.13E-18	7.42E-20	2.25E-08	1.45E-19	2.20E-22	0.00E+00	3.26E-09	4.33E-03	6.52E-01	0.00E+00	0.00E+00	3.78E-01	3.69E-01	7.87E-10
2.84E-09	300.668	3.66E+19	0.00E+00	1.54E+00	6.76E+05	-1.90E-07	1.24E-05	1.44E+05	6.90E+00	1.80E+05	6.68E+00	2.52E-06	5.95E-01	7.16E-03	6.33E+00	6.68E+00	9.32E-01	1.04E+00	4.37E-01	0.00E+00	1.43E-02	5.46E-05	9.92E-10	6.64E-10	9.53E-27	1.99E-10	1.27E-17	1.81E-15	1.24E-19	2.19E-21	8.26E-14	3.29E+00	2.76E-17	1.96E-13	7.11E-11	6.29E-18	9.20E-20	2.25E-08	1.46E-19	2.20E-22	0.00E+00	3.82E-09	4.69E-03	7.06E-01	0.00E+00	0.00E+00	4.10E-01	3.99E-01	9.23E-10
2.85E-09	300.723	3.66E+19	0.00E+00	1.67E+00	6.76E+05	-1.90E-07	1.46E-05	1.44E+05	7.48E+00	1.80E+05	7.23E+00	2.74E-06	6.45E-01	7.75E-03	6.85E+00	7.23E+00	1.01E+00	1.12E+00	4.73E-01	0.00E+00	1.55E-02	5.91E-05	1.16E-09	7.79E-10	1.21E-26	2.33E-10	1.62E-17	2.16E-15	1.24E-19	2.78E-21	8.26E-14	3.57E+00	3.50E-17	2.48E-13	7.71E-11	7.92E-18	1.14E-19	2.25E-08	1.48E-19	2.21E-22	0.00E+00	4.48E-09	5.08E-03	7.65E-01	0.00E+00	0.00E+00	4.44E-01	4.32E-01	1.08E-09
2.86E-09	300.782	3.66E+19	0.00E+00	1.81E+00	6.76E+05	-1.90E-07	1.70E-05	1.44E+05	8.09E+00	1.80E+05	7.83E+00	2.97E-06	6.98E-01	8.38E-03	7.41E+00	7.83E+00	1.09E+00	1.22E+00	5.13E-01	0.00E+00	1.68E-02	6.40E-05	1.36E-09	9.13E-10	1.54E-26	2.73E-10	2.05E-17	2.54E-15	1.24E-19	3.53E-21	8.28E-14	3.86E+00	4.44E-17	3.14E-13	8.36E-11	-1.90E-17	1.42E-19	2.25E-08	1.69E-19	2.21E-22	0.00E+00	5.25E-09	5.50E-03	8.28E-01	0.00E+00	0.00E+00	4.80E-01	4.68E-01	1.27E-09
2.87E-09	300.847	3.66E+19	0.00E+00	1.96E+00	6.76E+05	-1.90E-07	2.00E-05	1.44E+05	8.76E+00	1.80E+05	8.48E+00	3.22E-06	7.56E-01	9.07E-03	8.02E+00	8.47E+00	1.18E+00	1.32E+00	5.55E-01	0.00E+00	1.82E-02	6.93E-05	1.60E-09	1.07E-09	1.96E-26	3.20E-10	2.60E-17	2.95E-15	1.24E-19	4.49E-21	8.29E-14	4.18E+00	5.64E-17	3.98E-13	9.07E-11	1.69E-18	1.77E-19	2.25E-08	-1.86E-18	2.21E-22	0.00E+00	6.16E-09	5.95E-03	8.96E-01	0.00E+00	0.00E+00	5.20E-01	5.07E-01	1.49E-09
2.88E-09	300.917	3.66E+19	0.00E+00	2.12E+00	6.76E+05	-1.90E-07	2.34E-05	1.44E+05	9.49E+00	1.80E+05	9.18E+00	3.50E-06	8.18E-01	9.82E-03	8.68E+00	9.17E+00	1.28E+00	1.43E+00	6.01E-01	0.00E+00	1.97E-02	7.51E-05	1.88E-09	1.25E-09	2.49E-26	3.76E-10	3.30E-17	3.39E-15	1.24E-19	5.70E-21	8.37E-14	4.53E+00	7.16E-17	5.05E-13	9.83E-11	-7.56E-16	2.21E-19	2.25E-08	-1.24E-17	2.23E-22	0.00E+00	7.21E-09	6.44E-03	9.70E-01	0.00E+00	0.00E+00	5.63E-01	5.48E-01	1.74E-09
2.89E-09	300.993	3.66E+19	0.00E+00	2.30E+00	6.76E+05	-1.90E-07	2.73E-05	1.44E+05	1.03E+01	1.80E+05	9.95E+00	3.80E-06	8.86E-01	1.06E-02	9.40E+00	9.93E+00	1.39E+00	1.54E+00	6.50E-01	0.00E+00	2.13E-02	8.13E-05	2.20E-09	1.47E-09	3.17E-26	4.40E-10	4.19E-17	3.87E-15	1.24E-19	7.24E-21	8.47E-14	4.90E+00	9.08E-17	6.40E-13	1.07E-10	-1.56E-15	2.76E-19	2.25E-08	-2.38E-17	2.25E-22	0.00E+00	8.46E-09	6.97E-03	1.05E+00	0.00E+00	0.00E+00	6.09E-01	5.94E-01	2.04E-09
2.90E-09	301.075	3.66E+19	0.00E+00	2.49E+00	6.76E+05	-1.90E-07	3.20E-05	1.44E+05	1.11E+01	1.80E+05	1.08E+01	4.12E-06	9.59E-01	1.15E-02	1.02E+01	1.08E+01	1.50E+00	1.67E+00	7.04E-01	0.00E+00	2.31E-02	8.80E-05	2.58E-09	1.72E-09	4.02E-26	5.16E-10	5.32E-17	4.39E-15	1.24E-19	9.20E-21	8.73E-14	5.30E+00	1.15E-16	8.10E-13	1.16E-10	-3.90E-15	3.45E-19	2.25E-08	-2.80E-17	2.30E-22	0.00E+00	9.91E-09	7.55E-03	1.14E+00	0.00E+00	0.00E+00	6.60E-01	6.43E-01	2.39E-09
2.91E-09	301.164	3.66E+19	0.00E+00	2.69E+00	6.76E+05	-1.86E-07	3.74E-05	1.44E+05	1.20E+01	1.80E+05	1.17E+01	4.47E-06	1.04E+00	1.24E-02	1.10E+01	1.16E+01	1.63E+00	1.81E+00	7.62E-01	0.00E+00	2.50E-02	9.53E-05	3.02E-09	2.02E-09	5.12E-26	6.05E-10	6.75E-17	4.95E-15	1.24E-19	1.17E-20	8.75E-14	5.74E+00	1.46E-16	1.03E-12	1.26E-10	1.99E-17	4.33E-19	2.25E-08	1.54E-19	2.31E-22	0.00E+00	1.16E-08	8.17E-03	1.23E+00	0.00E+00	0.00E+00	7.14E-01	6.96E-01	2.80E-09
2.92E-09	301.26	3.65E+19	0.00E+00	2.91E+00	6.76E+05	-1.86E-07	4.38E-05	1.44E+05	1.30E+01	1.80E+05	1.26E+01	4.86E-06	1.12E+00	1.34E-02	1.19E+01	1.26E+01	1.76E+00	1.96E+00	8.25E-01	0.00E+00	2.71E-02	1.03E-04	3.55E-09	2.37E-09	6.51E-26	7.09E-10	8.56E-17	5.56E-15	1.25E-19	1.49E-20	8.79E-14	6.22E+00	1.86E-16	1.30E-12	1.36E-10	2.35E-17	5.43E-19	2.25E-08	1.55E-19	2.31E-22	0.00E+00	1.36E-08	8.85E-03	1.33E+00	0.00E+00	0.00E+00	7.73E-01	7.53E-01	3.29E-09
2.93E-09	301.363	3.65E+19	0.00E+00	3.15E+00	6.76E+05	-1.86E-07	5.12E-05	1.44E+05	1.41E+01	1.80E+05	1.37E+01	5.28E-06	1.22E+00	1.45E-02	1.29E+01	1.36E+01	1.90E+00	2.12E+00	8.93E-01	0.00E+00	2.94E-02	1.12E-04	4.16E-09	2.77E-09	8.28E-26	8.31E-10	1.09E-16	6.22E-15	1.25E-19	1.89E-20	8.83E-14	6.73E+00	2.36E-16	1.65E-12	1.48E-10	2.78E-17	6.83E-19	2.25E-08	1.57E-19	2.32E-22	0.00E+00	1.59E-08	9.58E-03	1.44E+00	0.00E+00	0.00E+00	8.37E-01	8.15E-01	3.85E-09
3.89E-09	301.584	3.65E+19	0.00E+00	3.13E+00	6.76E+05	-1.83E-07	2.37E-02	1.44E+05	2.44E+01	1.80E+05	1.88E+00	2.01E-04	8.74E+00	1.26E-01	4.99E+01	6.96E+00	7.68E+00	2.13E+00	3.19E+00	0.00E+00	2.49E-01	1.29E-03	9.81E-08	3.13E-07	1.48E-22	3.21E-07	1.63E-13	7.00E-13	1.91E-19	2.70E-17	9.74E-09	6.73E+00	1.75E-14	2.21E-09	8.64E-10	-9.74E-09	2.73E-15	2.25E-08	-2.09E-11	8.08E-17	0.00E+00	3.16E-17	-1.82E-13	2.31E+00	0.00E+00	0.00E+00	8.12E-01	3.26E-05	7.06E-08
2.36E-08	301.704	3.65E+19	0.00E+00	2.77E+00	6.76E+05	-2.12E-07	2.62E+00	1.44E+05	3.24E+01	1.80E+05	4.26E-02	1.17E-02	1.62E+01	1.88E-01	7.08E+01	1.33E-01	7.86E+00	2.40E+00	5.91E+00	0.00E+00	3.22E+00	2.46E-02	8.62E-06	2.09E-04	3.64E-19	2.73E-04	4.57E-10	1.49E-05	5.25E-18	5.35E-13	1.03E-07	6.77E+00	3.58E-13	1.43E-06	1.36E-09	-9.25E-08	1.81E-11	2.27E-08	-2.11E-10	9.80E-16	0.00E+00	-3.16E-13	-3.98E-07	2.31E+00	0.00E+00	0.00E+00	4.61E-01	-7.94E-09	1.11E-07
4.33E-08	301.813	3.65E+19	0.00E+00	2.58E+00	6.76E+05	-2.12E-07	5.07E+00	1.44E+05	2.85E+01	1.80E+05	2.88E-02	2.51E-02	1.78E+01	1.76E-01	7.56E+01	8.36E-02	7.27E+00	2.60E+00	6.75E+00	0.00E+00	4.44E+00	4.13E-02	3.85E-05	8.02E-04	2.94E-18	1.09E-03	4.20E-09	8.65E-05	9.74E-18	3.83E-12	1.03E-07	6.78E+00	1.82E-12	2.29E-06	1.23E-09	-9.21E-08	1.28E-10	2.27E-08	-1.93E-10	9.79E-16	0.00E+00	-3.16E-13	-3.98E-07	2.31E+00	0.00E+00	0.00E+00	2.75E-01	-7.27E-08	1.10E-07
6.32E-08	301.897	3.65E+19	0.00E+00	2.47E+00	6.76E+05	-2.12E-07	7.21E+00	1.44E+05	2.47E+01	1.80E+05	2.06E-02	3.95E-02	1.88E+01	1.64E-01	7.89E+01	5.51E-02	6.71E+00	2.75E+00	7.38E+00	0.00E+00	4.84E+00	5.33E-02	9.20E-05	1.67E-03	1.01E-17	2.42E-03	1.60E-08	2.14E-04	1.33E-17	1.13E-11	1.02E-07	6.79E+00	4.95E-12	2.78E-06	1.11E-09	-9.17E-08	3.77E-10	2.27E-08	-1.73E-10	9.79E-16	0.00E+00	-3.16E-13	-3.98E-07	2.30E+00	0.00E+00	0.00E+00	1.68E-01	-7.27E-08	1.10E-07
8.31E-08	301.962	3.65E+19	0.00E+00	2.40E+00	6.76E+05	-2.12E-07	9.05E+00	1.44E+05	2.13E+01	1.80E+05	1.52E-02	5.45E-02	1.95E+01	1.52E-01	8.12E+01	3.76E-02	6.17E+00	2.87E+00	7.86E+00	0.00E+00	4.89E+00	6.19E-02	1.67E-04	2.69E-03	2.36E-17	4.21E-03	4.09E-08	3.78E-04	1.61E-17	2.28E-11	1.02E-07	6.78E+00	9.73E-12	3.02E-06	1.01E-09	-9.14E-08	7.61E-10	2.26E-08	-1.52E-10	9.78E-16	0.00E+00	-3.16E-13	-3.98E-07	2.30E+00	0.00E+00	0.00E+00	1.04E-01	-7.27E-08	1.09E-07
1.03E-07	302.015	3.65E+19	0.00E+00	2.36E+00	6.76E+05	-2.12E-07	1.06E+01	1.44E+05	1.82E+01	1.80E+05	1.16E-02	6.99E-02	2.01E+01	1.41E-01	8.29E+01	2.65E-02	5.68E+00	2.96E+00	8.25E+00	0.00E+00	4.78E+00	6.81E-02	2.61E-04	3.76E-03	4.46E-17	6.38E-03	8.38E-08	5.60E-04	1.82E-17	3.76E-11	1.02E-07	6.78E+00	1.60E-11	3.10E-06	9.05E-10	-9.10E-08	1.25E-09	2.26E-08	-1.30E-10	9.78E-16	0.00E+00	-3.16E-13	-3.98E-07	2.30E+00	0.00E+00	0.00E+00	6.54E-02	-7.27E-08	1.08E-07
1.23E-07	302.059	3.64E+19	0.00E+00	2.33E+00	6.76E+05	-2.12E-07	1.20E+01	1.44E+05	1.55E+01	1.80E+05	9.09E-03	8.57E-02	2.05E+01	1.30E-01	8.42E+01	1.93E-02	5.21E+00	3.03E+00	8.57E+00	0.00E+00	4.63E+00	7.25E-02	3.71E-04	4.80E-03	7.35E-17	8.87E-03	1.49E-07	7.45E-04	1.99E-17	5.44E-11	1.02E-07	6.77E+00	2.36E-11	3.09E-06	8.10E-10	-9.07E-08	1.81E-09	2.26E-08	-1.07E-10	9.78E-16	0.00E+00	-3.16E-13	-3.98E-07	2.29E+00	0.00E+00	0.00E+00	4.12E-02	-7.27E-08	1.08E-07
1.44E-07	302.095	3.64E+19	0.00E+00	2.32E+00	6.76E+05	-2.12E-07	1.31E+01	1.44E+05	1.31E+01	1.80E+05	7.30E-03	1.02E-01	2.08E+01	1.20E-01	8.51E+01	1.44E-02	4.78E+00	3.09E+00	8.84E+00	0.00E+00	4.47E+00	7.57E-02	4.94E-04	5.78E-03	1.10E-16	1.16E-02	2.41E-07	9.23E-04	2.11E-17	7.22E-11	1.02E-07	6.77E+00	3.25E-11	3.00E-06	7.20E-10	-9.03E-08	2.40E-09	2.26E-08	-8.46E-11	9.77E-16	0.00E+00	-3.16E-13	-3.99E-07	2.29E+00	0.00E+00	0.00E+00	2.60E-02	-7.27E-08	1.07E-07
1.64E-07	302.125	3.64E+19	0.00E+00	2.30E+00	6.76E+05	-1.39E-06	1.40E+01	1.44E+05	1.11E+01	1.80E+05	5.99E-03	1.18E-01	2.11E+01	1.10E-01	8.59E+01	1.10E-02	4.38E+00	3.14E+00	9.08E+00	0.00E+00	4.32E+00	7.80E-02	6.28E-04	6.68E-03	1.54E-16	1.46E-02	3.62E-07	1.09E-03	2.21E-17	9.01E-11	1.03E-07	6.76E+00	4.27E-11	2.88E-06	6.36E-10	1.28E-14	2.99E-09	2.26E-08	3.72E-18	9.92E-16	0.00E+00	-1.64E-22	-2.78E-21	2.29E+00	0.00E+00	0.00E+00	1.64E-02	8.16E-146	1.07E-07
1.84E-07	302.151	3.64E+19	0.00E+00	2.29E+00	6.76E+05	-1.39E-06	1.48E+01	1.44E+05	9.44E+00	1.80E+05	5.01E-03	1.34E-01	2.13E+01	1.02E-01	8.65E+01	8.58E-03	4.01E+00	3.18E+00	9.29E+00	0.00E+00	4.20E+00	7.96E-02	7.72E-04	7.49E-03	2.05E-16	1.78E-02	5.15E-07	1.24E-03	2.28E-17	1.07E-10	1.03E-07	6.75E+00	5.41E-11	2.73E-06	5.59E-10	1.49E-14	3.56E-09	2.26E-08	4.45E-18	1.01E-15	0.00E+00	-1.00E-19	-1.55E-20	2.28E+00	0.00E+00	0.00E+00	1.04E-02	8.12E-146	1.06E-07
2.05E-07	302.172	3.64E+19	0.00E+00	2.29E+00	6.76E+05	-1.39E-06	1.55E+01	1.44E+05	7.99E+00	1.80E+05	4.26E-03	1.51E-01	2.16E+01	9.36E-02	8.71E+01	6.84E-03	3.67E+00	3.22E+00	9.47E+00	0.00E+00	4.09E+00	8.07E-02	9.23E-04	8.20E-03	2.63E-16	2.11E-02	7.04E-07	1.38E-03	2.33E-17	1.24E-10	1.03E-07	6.74E+00	6.70E-11	2.58E-06	4.88E-10	1.72E-14	4.09E-09	2.26E-08	5.35E-18	1.03E-15	0.00E+00	-1.24E-18	-1.21E-18	2.28E+00	0.00E+00	0.00E+00	6.54E-03	8.10E-146	1.06E-07
2.25E-07	302.191	3.64E+19	0.00E+00	2.28E+00	6.76E+05	-1.39E-06	1.61E+01	1.44E+05	6.76E+00	1.80E+05	3.67E-03	1.68E-01	2.18E+01	8.62E-02	8.75E+01	5.56E-03	3.36E+00	3.25E+00	9.64E+00	0.00E+00	4.00E+00	8.16E-02	1.08E-03	8.82E-03	3.25E-16	2.46E-02	9.31E-07	1.50E-03	2.37E-17	1.39E-10	1.04E-07	6.74E+00	8.15E-11	2.42E-06	4.24E-10	1.98E-14	4.58E-09	2.26E-08	3.79E-18	1.06E-15	0.00E+00	-2.02E-16	-1.18E-16	2.28E+00	0.00E+00	0.00E+00	4.12E-03	8.08E-146	1.05E-07
2.46E-07	302.207	3.64E+19	0.00E+00	2.28E+00	6.76E+05	-1.39E-06	1.65E+01	1.44E+05	5.72E+00	1.80E+05	3.20E-03	1.85E-01	2.19E+01	7.93E-02	8.79E+01	4.59E-03	3.07E+00	3.28E+00	9.79E+00	0.00E+00	3.92E+00	8.22E-02	1.25E-03	9.36E-03	3.92E-16	2.82E-02	1.20E-06	1.60E-03	2.40E-17	1.53E-10	1.04E-07	6.73E+00	9.77E-11	2.26E-06	3.68E-10	2.16E-14	5.02E-09	2.26E-08	-8.74E-16	1.08E-15	0.00E+00	-6.65E-16	-1.77E-15	2.27E+00	0.00E+00	0.00E+00	2.60E-03	8.06E-146	1.05E-07
2.67E-07	302.221	3.64E+19	0.00E+00	2.27E+00	6.76E+05	-1.39E-06	1.69E+01	1.44E+05	4.84E+00	1.80E+05	2.82E-03	2.02E-01	2.21E+01	7.30E-02	8.82E+01	3.86E-03	2.81E+00	3.30E+00	9.94E+00	0.00E+00	3.86E+00	8.26E-02	1.41E-03	9.83E-03	4.63E-16	3.20E-02	1.51E-06	1.69E-03	2.42E-17	1.65E-10	1.04E-07	6.72E+00	1.16E-10	2.10E-06	3.17E-10	-4.05E-13	5.42E-09	2.26E-08	-2.20E-14	1.12E-15	0.00E+00	-6.13E-14	-2.70E-14	2.27E+00	0.00E+00	0.00E+00	1.64E-03	8.05E-146	1.04E-07
2.88E-07	302.232	3.64E+19	0.00E+00	2.27E+00	6.76E+05	-1.39E-06	1.72E+01	1.44E+05	4.10E+00	1.80E+05	2.51E-03	2.19E-01	2.23E+01	6.72E-02	8.85E+01	3.28E-03	2.56E+00	3.33E+00	1.01E+01	0.00E+00	3.81E+00	8.29E-02	1.59E-03	1.02E-02	5.38E-16	3.58E-02	1.86E-06	1.77E-03	2.45E-17	1.76E-10	1.05E-07	6.71E+00	1.36E-10	1.96E-06	2.74E-10	-1.11E-10	5.76E-09	2.26E-08	5.19E-15	1.16E-15	0.00E+00	-1.93E-12	-1.75E-12	2.27E+00	0.00E+00	0.00E+00	1.03E-03	8.03E-146	1.04E-07
3.09E-07	302.243	3.64E+19	0.00E+00	2.26E+00	6.76E+05	-1.39E-06	1.75E+01	1.44E+05	3.47E+00	1.80E+05	2.24E-03	2.37E-01	2.24E+01	6.19E-02	8.87E+01	2.83E-03	2.34E+00	3.35E+00	1.02E+01	0.00E+00	3.77E+00	8.31E-02	1.77E-03	1.06E-02	6.14E-16	3.97E-02	2.26E-06	1.84E-03	2.55E-17	1.85E-10	1.06E-07	6.70E+00	1.59E-10	1.82E-06	2.36E-10	-9.80E-10	6.07E-09	2.26E-08	-8.65E-12	1.28E-15	0.00E+00	-5.31E-11	-2.10E-13	2.26E+00	0.00E+00	0.00E+00	6.45E-04	8.02E-146	1.03E-07
3.30E-07	302.251	3.64E+19	0.00E+00	2.26E+00	6.76E+05	-1.39E-06	1.77E+01	1.44E+05	2.95E+00	1.80E+05	2.02E-03	2.55E-01	2.26E+01	5.70E-02	8.89E+01	2.46E-03	2.13E+00	3.37E+00	1.03E+01	0.00E+00	3.73E+00	8.32E-02	1.95E-03	1.09E-02	6.92E-16	4.38E-02	2.71E-06	1.90E-03	2.56E-17	1.94E-10	1.05E-07	6.70E+00	1.85E-10	1.70E-06	2.03E-10	8.20E-11	6.33E-09	2.27E-08	-1.43E-10	4.67E-15	0.00E+00	-2.72E-10	-3.73E-09	2.26E+00	0.00E+00	0.00E+00	4.04E-04	8.01E-146	1.03E-07
3.51E-07	302.259	3.64E+19	0.00E+00	2.26E+00	6.76E+05	-1.39E-06	1.79E+01	1.44E+05	2.51E+00	1.80E+05	1.82E-03	2.72E-01	2.28E+01	5.26E-02	8.91E+01	2.16E-03	1.94E+00	3.39E+00	1.04E+01	0.00E+00	3.70E+00	8.33E-02	2.13E-03	1.11E-02	7.72E-16	4.79E-02	3.20E-06	1.96E-03	2.57E-17	2.01E-10	2.48E-07	6.69E+00	2.13E-10	1.56E-06	1.74E-10	-1.42E-07	6.56E-09	2.29E-08	-3.12E-10	8.29E-14	0.00E+00	-2.63E-07	-6.43E-07	2.26E+00	0.00E+00	0.00E+00	2.53E-04	8.00E-146	1.67E-07
3.72E-07	302.266	3.64E+19	0.00E+00	2.25E+00	6.76E+05	-1.39E-06	1.80E+01	1.44E+05	2.13E+00	1.80E+05	1.65E-03	2.91E-01	2.29E+01	4.86E-02	8.93E+01	1.92E-03	1.77E+00	3.41E+00	1.05E+01	0.00E+00	3.68E+00	8.34E-02	2.32E-03	1.13E-02	8.53E-16	5.20E-02	3.75E-06	2.00E-03	2.58E-17	2.08E-10	2.48E-07	6.68E+00	2.45E-10	1.45E-06	1.50E-10	-1.41E-07	6.76E-09	2.29E-08	-2.85E-10	8.29E-14	0.00E+00	-2.63E-07	-6.43E-07	2.25E+00	0.00E+00	0.00E+00	1.58E-04	7.98E-146	1.67E-07
3.94E-07	302.272	3.64E+19	0.00E+00	2.25E+00	6.76E+05	-1.39E-06	1.81E+01	1.44E+05	1.82E+00	1.80E+05	1.50E-03	3.09E-01	2.31E+01	4.49E-02	8.94E+01	1.70E-03	1.61E+00	3.43E+00	1.06E+01	0.00E+00	3.66E+00	8.35E-02	2.51E-03	1.15E-02	9.34E-16	5.63E-02	4.35E-06	2.04E-03	2.58E-17	2.13E-10	2.48E-07	6.67E+00	2.81E-10	1.34E-06	1.29E-10	-1.41E-07	6.92E-09	2.28E-08	-2.58E-10	8.28E-14	0.00E+00	-2.63E-07	-6.43E-07	2.25E+00	0.00E+00	0.00E+00	9.85E-05	7.97E-146	1.62E-07
4.15E-07	302.277	3.64E+19	0.00E+00	2.25E+00	6.76E+05	-1.39E-06	1.82E+01	1.44E+05	1.56E+00	1.80E+05	1.37E-03	3.27E-01	2.32E+01	4.16E-02	8.96E+01	1.52E-03	1.47E+00	3.45E+00	1.07E+01	0.00E+00	3.65E+00	8.35E-02	2.70E-03	1.16E-02	1.02E-15	6.06E-02	5.01E-06	2.07E-03	2.58E-17	2.18E-10	2.48E-07	6.66E+00	3.20E-10	1.25E-06	1.12E-10	-1.40E-07	7.07E-09	2.28E-08	-2.30E-10	8.28E-14	0.00E+00	-2.63E-07	-6.43E-07	2.25E+00	0.00E+00	0.00E+00	6.13E-05	7.96E-146	6.00E-07
4.37E-07	302.281	3.64E+19	0.00E+00	2.24E+00	6.76E+05	-1.39E-06	1.82E+01	1.44E+05	1.34E+00	1.80E+05	1.25E-03	3.46E-01	2.33E+01	3.86E-02	8.97E+01	1.37E-03	1.34E+00	3.46E+00	1.07E+01	0.00E+00	3.63E+00	8.35E-02	2.90E-03	1.18E-02	1.10E-15	6.50E-02	5.72E-06	2.10E-03	2.58E-17	2.23E-10	2.48E-07	6.65E+00	3.64E-10	1.16E-06	9.69E-11	-1.39E-07	7.19E-09	2.28E-08	-2.03E-10	8.28E-14	0.00E+00	-2.63E-07	-6.43E-07	2.24E+00	0.00E+00	0.00E+00	3.81E-05	7.95E-146	2.49E-07
4.59E-07	302.285	3.64E+19	0.00E+00	2.24E+00	6.76E+05	-1.39E-06	1.82E+01	1.44E+05	1.15E+00	1.80E+05	1.14E-03	3.65E-01	2.35E+01	3.58E-02	8.98E+01	1.23E-03	1.21E+00	3.48E+00	1.08E+01	0.00E+00	3.63E+00	8.35E-02	3.09E-03	1.19E-02	1.18E-15	6.94E-02	6.50E-06	2.13E-03	2.58E-17	2.26E-10	2.48E-07	6.65E+00	4.13E-10	1.08E-06	8.42E-11	-1.39E-07	7.29E-09	2.28E-08	-1.75E-10	8.27E-14	0.00E+00	-2.63E-07	-6.43E-07	2.24E+00	0.00E+00	0.00E+00	2.37E-05	7.94E-146	2.69E-07
4.81E-07	302.288	3.64E+19	0.00E+00	2.24E+00	6.76E+05	-1.39E-06	1.83E+01	1.44E+05	9.99E-01	1.80E+05	1.05E-03	3.84E-01	2.36E+01	3.34E-02	8.99E+01	1.11E-03	1.10E+00	3.50E+00	1.09E+01	0.00E+00	3.62E+00	8.36E-02	3.29E-03	1.20E-02	1.26E-15	7.39E-02	7.33E-06	2.15E-03	2.58E-17	2.30E-10	2.48E-07	6.64E+00	4.66E-10	1.00E-06	7.35E-11	-1.38E-07	7.38E-09	2.27E-08	-1.46E-10	8.27E-14	0.00E+00	-2.63E-07	-6.43E-07	2.24E+00	0.00E+00	0.00E+00	1.47E-05	7.92E-146	2.64E-07
5.03E-07	302.291	3.64E+19	0.00E+00	2.23E+00	6.76E+05	-1.39E-06	1.83E+01	1.44E+05	8.70E-01	1.80E+05	9.60E-04	4.03E-01	2.37E+01	3.12E-02	9.00E+01	1.00E-03	1.00E+00	3.51E+00	1.09E+01	0.00E+00	3.61E+00	8.36E-02	3.49E-03	1.20E-02	1.34E-15	7.84E-02	8.22E-06	2.17E-03	2.58E-17	2.32E-10	2.48E-07	6.63E+00	5.26E-10	9.39E-07	6.45E-11	-1.37E-07	7.45E-09	2.27E-08	-1.18E-10	8.26E-14	0.00E+00	-2.63E-07	-6.43E-07	2.23E+00	0.00E+00	0.00E+00	9.07E-06	7.91E-146	2.47E-07
5.25E-07	302.294	3.64E+19	0.00E+00	2.23E+00	6.76E+05	-1.39E-06	1.83E+01	1.44E+05	7.61E-01	1.80E+05	8.82E-04	4.23E-01	2.39E+01	2.92E-02	9.01E+01	9.04E-04	9.10E-01	3.53E+00	1.10E+01	0.00E+00	3.61E+00	8.36E-02	3.70E-03	1.21E-02	1.42E-15	8.31E-02	9.18E-06	2.18E-03	2.58E-17	2.35E-10	2.48E-07	6.62E+00	5.91E-10	8.79E-07	5.69E-11	-1.36E-07	7.51E-09	2.27E-08	-8.88E-11	8.26E-14	0.00E+00	-2.63E-07	-6.43E-07	2.23E+00	0.00E+00	0.00E+00	5.60E-06	7.90E-146	2.46E-07
5.47E-07	302.296	3.64E+19	0.00E+00	2.23E+00	6.76E+05	-1.39E-06	1.83E+01	1.44E+05	6.70E-01	1.80E+05	8.11E-04	4.42E-01	2.40E+01	2.74E-02	9.02E+01	8.17E-04	8.26E-01	3.55E+00	1.10E+01	0.00E+00	3.61E+00	8.36E-02	3.90E-03	1.21E-02	1.50E-15	8.77E-02	1.02E-05	2.20E-03	2.58E-17	2.37E-10	2.48E-07	6.61E+00	6.62E-10	8.26E-07	5.05E-11	-1.36E-07	7.56E-09	2.26E-08	-5.97E-11	8.25E-14	0.00E+00	-2.63E-07	-6.43E-07	2.23E+00	0.00E+00	0.00E+00	3.45E-06	7.89E-146	2.44E-07
5.69E-07	302.299	3.64E+19	0.00E+00	2.22E+00	6.76E+05	-1.39E-06	1.82E+01	1.44E+05	5.94E-01	1.80E+05	7.46E-04	4.62E-01	2.41E+01	2.58E-02	9.03E+01	7.39E-04	7.49E-01	3.56E+00	1.11E+01	0.00E+00	3.61E+00	8.36E-02	4.11E-03	1.22E-02	1.58E-15	9.24E-02	1.13E-05	2.21E-03	2.58E-17	2.39E-10	2.48E-07	6.60E+00	7.41E-10	7.79E-07	4.52E-11	-1.35E-07	7.60E-09	2.26E-08	-3.03E-11	8.25E-14	0.00E+00	-2.63E-07	-6.43E-07	2.22E+00	0.00E+00	0.00E+00	2.12E-06	7.88E-146	2.43E-07
5.92E-07	302.3	3.64E+19	0.00E+00	2.22E+00	6.76E+05	-1.39E-06	1.82E+01	1.44E+05	5.30E-01	1.80E+05	6.88E-04	4.82E-01	2.43E+01	2.44E-02	9.03E+01	6.68E-04	6.79E-01	3.58E+00	1.11E+01	0.00E+00	3.61E+00	8.36E-02	4.32E-03	1.22E-02	1.65E-15	9.72E-02	1.24E-05	2.22E-03	2.58E-17	2.41E-10	2.48E-07	6.59E+00	8.26E-10	7.37E-07	4.06E-11	-1.34E-07	7.64E-09	2.26E-08	-1.56E-12	8.24E-14	0.00E+00	-2.63E-07	-6.43E-07	2.22E+00	0.00E+00	0.00E+00	1.30E-06	7.86E-146	2.42E-07
6.14E-07	302.302	3.64E+19	0.00E+00	2.22E+00	6.76E+05	-1.39E-06	1.82E+01	1.44E+05	4.76E-01	1.80E+05	6.34E-04	5.03E-01	2.44E+01	2.32E-02	9.04E+01	6.05E-04	6.15E-01	3.59E+00	1.12E+01	0.00E+00	3.61E+00	8.36E-02	4.53E-03	1.22E-02	1.73E-15	1.02E-01	1.37E-05	2.23E-03	2.62E-17	2.43E-10	2.48E-07	6.58E+00	9.20E-10	6.99E-07	3.68E-11	-1.34E-07	7.67E-09	2.27E-08	-9.93E-11	8.24E-14	0.00E+00	-2.63E-07	-6.43E-07	2.22E+00	0.00E+00	0.00E+00	7.99E-07	7.85E-146	2.41E-07
6.37E-07	302.303	3.64E+19	0.00E+00	2.21E+00	6.76E+05	-1.39E-06	1.82E+01	1.44E+05	4.32E-01	1.80E+05	5.86E-04	5.23E-01	2.45E+01	2.21E-02	9.04E+01	5.47E-04	5.57E-01	3.60E+00	1.12E+01	0.00E+00	3.61E+00	8.36E-02	4.74E-03	1.23E-02	1.81E-15	1.07E-01	1.50E-05	2.24E-03	2.98E-17	2.44E-10	2.48E-07	6.57E+00	1.02E-09	6.67E-07	3.37E-11	-1.33E-07	7.69E-09	2.38E-08	-1.24E-09	8.24E-14	0.00E+00	-2.63E-07	-6.43E-07	2.21E+00	0.00E+00	0.00E+00	4.89E-07	7.84E-146	2.39E-07
6.60E-07	302.305	3.64E+19	0.00E+00	2.21E+00	6.76E+05	-1.39E-06	1.81E+01	1.44E+05	3.94E-01	1.80E+05	5.42E-04	5.44E-01	2.47E+01	2.11E-02	9.05E+01	4.95E-04	5.04E-01	3.62E+00	1.12E+01	0.00E+00	3.61E+00	8.36E-02	4.95E-03	1.23E-02	1.89E-15	1.12E-01	1.63E-05	2.25E-03	4.49E-17	2.45E-10	2.48E-07	6.57E+00	1.13E-09	6.43E-07	3.10E-11	-1.33E-07	7.71E-09	2.87E-08	-6.12E-09	8.23E-14	0.00E+00	-2.63E-07	-6.43E-07	2.21E+00	0.00E+00	0.00E+00	2.99E-07	7.83E-146	2.38E-07
6.82E-07	302.306	3.64E+19	0.00E+00	2.21E+00	6.76E+05	-1.39E-06	1.81E+01	1.44E+05	3.62E-01	1.80E+05	5.02E-04	5.65E-01	2.48E+01	2.02E-02	9.05E+01	4.47E-04	4.55E-01	3.63E+00	1.13E+01	0.00E+00	3.61E+00	8.36E-02	5.17E-03	1.23E-02	1.97E-15	1.17E-01	1.78E-05	2.26E-03	8.88E-17	2.47E-10	2.48E-07	6.56E+00	1.25E-09	6.03E-07	2.87E-11	-1.32E-07	7.73E-09	4.29E-08	-2.03E-08	8.23E-14	0.00E+00	-2.63E-07	-6.43E-07	2.21E+00	0.00E+00	0.00E+00	1.82E-07	7.82E-146	2.37E-07
7.05E-07	302.307	3.64E+19	0.00E+00	2.20E+00	6.76E+05	-1.39E-06	1.80E+01	1.44E+05	3.36E-01	1.80E+05	4.66E-04	5.86E-01	2.49E+01	1.95E-02	9.06E+01	4.04E-04	4.12E-01	3.65E+00	1.13E+01	0.00E+00	3.61E+00	8.36E-02	5.39E-03	1.23E-02	2.05E-15	1.22E-01	1.93E-05	2.27E-03	1.91E-16	2.48E-10	2.48E-07	6.55E+00	1.39E-09	5.80E-07	2.68E-11	-1.31E-07	7.74E-09	7.61E-08	-5.35E-08	8.22E-14	0.00E+00	-2.63E-07	-6.43E-07	2.20E+00	0.00E+00	0.00E+00	1.11E-07	7.80E-146	2.36E-07
7.29E-07	302.308	3.64E+19	0.00E+00	2.20E+00	6.76E+05	-1.39E-06	1.80E+01	1.44E+05	3.14E-01	1.80E+05	4.33E-04	6.08E-01	2.50E+01	1.89E-02	9.06E+01	3.65E-04	3.72E-01	3.66E+00	1.13E+01	0.00E+00	3.62E+00	8.36E-02	5.61E-03	1.23E-02	2.13E-15	1.27E-01	2.09E-05	2.28E-03	3.32E-16	2.49E-10	2.48E-07	6.54E+00	1.53E-09	5.42E-07	2.53E-11	-1.31E-07	7.75E-09	1.22E-07	-9.93E-08	8.22E-14	0.00E+00	-2.63E-07	-6.43E-07	2.20E+00	0.00E+00	0.00E+00	6.74E-08	7.79E-146	2.34E-07
7.52E-07	302.309	3.64E+19	0.00E+00	2.20E+00	6.76E+05	-1.39E-06	1.79E+01	1.44E+05	2.95E-01	1.80E+05	4.03E-04	6.29E-01	2.52E+01	1.83E-02	9.07E+01	3.29E-04	3.36E-01	3.67E+00	1.13E+01	0.00E+00	3.62E+00	8.36E-02	5.83E-03	1.23E-02	2.21E-15	1.32E-01	2.26E-05	2.28E-03	1.95E-16	2.50E-10	2.48E-07	6.53E+00	1.68E-09	5.49E-07	2.39E-11	-1.30E-07	7.75E-09	7.70E-08	-5.45E-08	8.21E-14	0.00E+00	-2.63E-07	-6.43E-07	2.20E+00	0.00E+00	0.00E+00	4.09E-08	7.78E-146	2.33E-07
7.75E-07	302.31	3.64E+19	0.00E+00	2.19E+00	6.76E+05	-1.39E-06	1.79E+01	1.44E+05	2.79E-01	1.80E+05	3.76E-04	6.51E-01	2.53E+01	1.78E-02	9.07E+01	2.97E-04	3.03E-01	3.69E+00	1.13E+01	0.00E+00	3.62E+00	8.36E-02	6.05E-03	1.23E-02	2.29E-15	1.37E-01	2.44E-05	2.29E-03	1.94E-16	2.51E-10	2.48E-07	6.52E+00	1.85E-09	5.36E-07	2.28E-11	-1.29E-07	7.76E-09	7.69E-08	-5.43E-08	8.21E-14	0.00E+00	-2.63E-07	-6.43E-07	2.19E+00	0.00E+00	0.00E+00	2.47E-08	7.77E-146	2.32E-07
7.99E-07	302.31	3.64E+19	0.00E+00	2.19E+00	6.76E+05	-1.39E-06	1.78E+01	1.44E+05	2.66E-01	1.80E+05	3.51E-04	6.73E-01	2.54E+01	1.74E-02	9.07E+01	2.68E-04	2.73E-01	3.70E+00	1.14E+01	0.00E+00	3.63E+00	8.36E-02	6.27E-03	1.23E-02	2.38E-15	1.43E-01	2.63E-05	2.29E-03	1.94E-16	2.52E-10	2.48E-07	6.51E+00	2.03E-09	5.16E-07	2.19E-11	-1.29E-07	7.76E-09	7.68E-08	-5.42E-08	8.20E-14	0.00E+00	-2.63E-07	-6.43E-07	2.19E+00	0.00E+00	0.00E+00	1.49E-08	7.76E-146	2.31E-07
8.22E-07	302.311	3.64E+19	0.00E+00	2.19E+00	6.76E+05	-1.39E-06	1.78E+01	1.44E+05	2.55E-01	1.80E+05	3.29E-04	6.96E-01	2.55E+01	1.70E-02	9.07E+01	2.42E-04	2.46E-01	3.72E+00	1.14E+01	0.00E+00	3.63E+00	8.36E-02	6.50E-03	1.23E-02	2.46E-15	1.48E-01	2.82E-05	2.30E-03	1.94E-16	2.52E-10	2.48E-07	6.50E+00	2.22E-09	5.11E-07	2.11E-11	-1.28E-07	7.76E-09	7.67E-08	-5.41E-08	8.20E-14	0.00E+00	-2.63E-07	-6.43E-07	2.19E+00	0.00E+00	0.00E+00	9.01E-09	7.74E-146	2.29E-07
8.46E-07	302.311	3.64E+19	0.00E+00	2.18E+00	6.76E+05	-1.39E-06	1.77E+01	1.44E+05	2.46E-01	1.80E+05	3.09E-04	7.18E-01	2.56E+01	1.67E-02	9.08E+01	2.18E-04	2.22E-01	3.73E+00	1.14E+01	0.00E+00	3.64E+00	8.36E-02	6.73E-03	1.23E-02	2.55E-15	1.53E-01	3.02E-05	2.31E-03	1.94E-16	2.53E-10	2.48E-07	6.49E+00	2.43E-09	4.85E-07	2.05E-11	-1.27E-07	7.76E-09	7.66E-08	-5.40E-08	8.19E-14	0.00E+00	-2.63E-07	-6.43E-07	2.18E+00	0.00E+00	0.00E+00	5.42E-09	7.73E-146	2.28E-07
8.70E-07	302.312	3.64E+19	0.00E+00	2.18E+00	6.76E+05	-1.39E-06	1.77E+01	1.44E+05	2.38E-01	1.80E+05	2.90E-04	7.41E-01	2.57E+01	1.65E-02	9.08E+01	1.96E-04	1.99E-01	3.74E+00	1.14E+01	0.00E+00	3.64E+00	8.36E-02	6.96E-03	1.23E-02	2.64E-15	1.59E-01	3.24E-05	2.31E-03	1.94E-16	2.54E-10	2.48E-07	6.48E+00	2.65E-09	4.88E-07	1.99E-11	-1.27E-07	7.76E-09	7.65E-08	-5.39E-08	8.19E-14	0.00E+00	-2.63E-07	-6.43E-07	2.18E+00	0.00E+00	0.00E+00	3.26E-09	7.72E-146	2.27E-07
8.94E-07	302.312	3.64E+19	0.00E+00	2.18E+00	6.76E+05	-1.39E-06	1.76E+01	1.44E+05	2.32E-01	1.80E+05	2.74E-04	7.64E-01	2.59E+01	1.62E-02	9.08E+01	1.76E-04	1.79E-01	3.75E+00	1.14E+01	0.00E+00	3.64E+00	8.36E-02	7.19E-03	1.23E-02	2.73E-15	1.64E-01	3.46E-05	2.32E-03	1.94E-16	2.55E-10	2.48E-07	6.47E+00	2.90E-09	4.81E-07	1.95E-11	-1.26E-07	7.76E-09	7.64E-08	-5.38E-08	8.18E-14	0.00E+00	-2.63E-07	-6.43E-07	2.18E+00	0.00E+00	0.00E+00	1.95E-09	7.71E-146	2.26E-07
9.18E-07	302.313	3.64E+19	0.00E+00	2.17E+00	6.76E+05	-1.39E-06	1.76E+01	1.44E+05	2.26E-01	1.80E+05	2.59E-04	7.87E-01	2.60E+01	1.60E-02	9.08E+01	1.59E-04	1.61E-01	3.77E+00	1.14E+01	0.00E+00	3.65E+00	8.36E-02	7.43E-03	1.23E-02	2.82E-15	1.70E-01	3.69E-05	2.32E-03	1.94E-16	2.56E-10	2.48E-07	6.46E+00	3.15E-09	4.79E-07	1.91E-11	-1.26E-07	7.76E-09	7.62E-08	-5.37E-08	8.18E-14	0.00E+00	-2.63E-07	-6.43E-07	2.17E+00	0.00E+00	0.00E+00	1.17E-09	7.69E-146	2.24E-07
9.43E-07	302.313	3.64E+19	0.00E+00	2.17E+00	6.76E+05	-1.39E-06	1.75E+01	1.44E+05	2.21E-01	1.80E+05	2.45E-04	8.11E-01	2.61E+01	1.59E-02	9.08E+01	1.42E-04	1.45E-01	3.78E+00	1.14E+01	0.00E+00	3.65E+00	8.36E-02	7.66E-03	1.23E-02	2.92E-15	1.75E-01	3.93E-05	2.33E-03	1.94E-16	2.56E-10	2.48E-07	6.45E+00	3.43E-09	4.76E-07	1.88E-11	-1.25E-07	7.76E-09	7.61E-08	-5.36E-08	8.17E-14	0.00E+00	-2.63E-07	-6.43E-07	2.17E+00	0.00E+00	0.00E+00	6.97E-10	7.68E-146	2.23E-07
9.67E-07	302.314	3.64E+19	0.00E+00	2.17E+00	6.76E+05	-1.39E-06	1.75E+01	1.44E+05	2.18E-01	1.80E+05	2.33E-04	8.35E-01	2.62E+01	1.57E-02	9.09E+01	1.28E-04	1.30E-01	3.79E+00	1.14E+01	0.00E+00	3.66E+00	8.36E-02	7.90E-03	1.23E-02	3.01E-15	1.81E-01	4.18E-05	2.33E-03	1.94E-16	2.57E-10	2.48E-07	6.44E+00	3.72E-09	4.70E-07	1.85E-11	-1.24E-07	7.75E-09	7.60E-08	-5.34E-08	8.17E-14	0.00E+00	-2.63E-07	-6.43E-07	2.17E+00	0.00E+00	0.00E+00	4.15E-10	7.67E-146	2.22E-07
9.92E-07	302.314	3.64E+19	0.00E+00	2.16E+00	6.76E+05	-1.39E-06	1.74E+01	1.44E+05	2.14E-01	1.80E+05	2.22E-04	8.59E-01	2.63E+01	1.56E-02	9.09E+01	1.15E-04	1.17E-01	3.81E+00	1.14E+01	0.00E+00	3.66E+00	8.36E-02	8.14E-03	1.23E-02	3.11E-15	1.86E-01	4.45E-05	2.34E-03	1.94E-16	2.58E-10	2.48E-07	6.43E+00	4.04E-09	4.69E-07	1.83E-11	-1.24E-07	7.75E-09	7.59E-08	-5.33E-08	8.16E-14	0.00E+00	-2.63E-07	-6.43E-07	2.16E+00	0.00E+00	0.00E+00	2.47E-10	7.66E-146	2.21E-07
1.02E-06	302.314	3.64E+19	0.00E+00	2.16E+00	6.76E+05	-1.39E-06	1.74E+01	1.44E+05	2.12E-01	1.80E+05	2.12E-04	8.83E-01	2.64E+01	1.55E-02	9.09E+01	1.03E-04	1.05E-01	3.82E+00	1.14E+01	0.00E+00	3.67E+00	8.36E-02	8.38E-03	1.22E-02	3.22E-15	1.92E-01	4.72E-05	2.34E-03	1.94E-16	2.59E-10	2.48E-07	6.42E+00	4.38E-09	4.75E-07	1.81E-11	-1.23E-07	7.74E-09	7.58E-08	-5.32E-08	8.16E-14	0.00E+00	-2.63E-07	-6.43E-07	2.16E+00	0.00E+00	0.00E+00	1.46E-10	7.64E-146	2.19E-07
1.04E-06	302.315	3.64E+19	0.00E+00	2.15E+00	6.76E+05	-1.39E-06	1.73E+01	1.44E+05	2.09E-01	1.80E+05	2.02E-04	9.07E-01	2.66E+01	1.54E-02	9.09E+01	9.23E-05	9.38E-02	3.83E+00	1.14E+01	0.00E+00	3.67E+00	8.36E-02	8.63E-03	1.22E-02	3.32E-15	1.98E-01	5.00E-05	2.35E-03	1.94E-16	2.59E-10	2.48E-07	6.41E+00	4.74E-09	4.71E-07	1.80E-11	-1.22E-07	7.74E-09	7.57E-08	-5.31E-08	8.15E-14	0.00E+00	-2.63E-07	-6.43E-07	2.15E+00	0.00E+00	0.00E+00	8.66E-11	7.63E-146	2.18E-07
1.07E-06	302.315	3.64E+19	0.00E+00	2.15E+00	6.76E+05	-1.39E-06	1.72E+01	1.44E+05	2.07E-01	1.80E+05	1.94E-04	9.32E-01	2.67E+01	1.54E-02	9.09E+01	8.27E-05	8.40E-02	3.85E+00	1.14E+01	0.00E+00	3.68E+00	8.36E-02	8.88E-03	1.22E-02	3.43E-15	2.04E-01	5.30E-05	2.35E-03	1.94E-16	2.60E-10	2.48E-07	6.40E+00	5.12E-09	4.55E-07	1.79E-11	-1.22E-07	7.73E-09	7.55E-08	-5.30E-08	8.14E-14	0.00E+00	-2.63E-07	-6.43E-07	2.15E+00	0.00E+00	0.00E+00	5.11E-11	7.62E-146	2.17E-07
1.09E-06	302.315	3.64E+19	0.00E+00	2.15E+00	6.76E+05	-1.39E-06	1.72E+01	1.44E+05	2.06E-01	1.80E+05	1.87E-04	9.57E-01	2.68E+01	1.53E-02	9.09E+01	7.41E-05	7.52E-02	3.86E+00	1.14E+01	0.00E+00	3.68E+00	8.36E-02	9.12E-03	1.22E-02	3.55E-15	2.10E-01	5.60E-05	2.36E-03	1.94E-16	2.61E-10	2.48E-07	6.38E+00	5.53E-09	4.58E-07	1.78E-11	-1.21E-07	7.73E-09	7.54E-08	-5.28E-08	8.14E-14	0.00E+00	-2.63E-07	-6.43E-07	2.15E+00	0.00E+00	0.00E+00	3.01E-11	7.61E-146	2.16E-07
1.12E-06	302.315	3.64E+19	0.00E+00	2.14E+00	6.76E+05	-1.39E-06	1.71E+01	1.44E+05	2.05E-01	1.80E+05	1.80E-04	9.82E-01	2.69E+01	1.53E-02	9.09E+01	6.63E-05	6.72E-02	3.87E+00	1.14E+01	0.00E+00	3.69E+00	8.36E-02	9.38E-03	1.22E-02	3.66E-15	2.16E-01	5.92E-05	2.36E-03	1.94E-16	2.62E-10	2.48E-07	6.37E+00	5.97E-09	4.56E-07	1.77E-11	-1.21E-07	7.72E-09	7.53E-08	-5.27E-08	8.13E-14	0.00E+00	-2.63E-07	-6.43E-07	2.14E+00	0.00E+00	0.00E+00	1.77E-11	7.59E-146	2.14E-07
1.14E-06	302.316	3.64E+19	0.00E+00	2.14E+00	6.76E+05	-1.39E-06	1.71E+01	1.44E+05	2.04E-01	1.80E+05	1.74E-04	1.01E+00	2.70E+01	1.52E-02	9.09E+01	5.92E-05	6.01E-02	3.88E+00	1.14E+01	0.00E+00	3.69E+00	8.36E-02	9.63E-03	1.22E-02	3.78E-15	2.22E-01	6.25E-05	2.37E-03	1.94E-16	2.62E-10	2.48E-07	6.36E+00	6.43E-09	4.56E-07	1.77E-11	-1.20E-07	7.71E-09	7.52E-08	-5.26E-08	8.13E-14	0.00E+00	-2.63E-07	-6.43E-07	2.14E+00	0.00E+00	0.00E+00	1.04E-11	7.58E-146	2.13E-07
1.17E-06	302.316	3.64E+19	0.00E+00	2.14E+00	6.76E+05	-1.39E-06	1.70E+01	1.44E+05	2.03E-01	1.80E+05	1.69E-04	1.03E+00	2.71E+01	1.52E-02	9.09E+01	5.29E-05	5.36E-02	3.90E+00	1.13E+01	0.00E+00	3.70E+00	8.36E-02	9.88E-03	1.22E-02	3.90E-15	2.28E-01	6.59E-05	2.37E-03	1.94E-16	2.63E-10	2.48E-07	6.35E+00	6.92E-09	4.54E-07	1.76E-11	-1.19E-07	7.71E-09	7.50E-08	-5.25E-08	8.12E-14	0.00E+00	-2.63E-07	-6.43E-07	2.14E+00	0.00E+00	0.00E+00	6.09E-12	7.57E-146	2.12E-07
1.19E-06	302.316	3.64E+19	0.00E+00	2.13E+00	6.76E+05	-1.39E-06	1.70E+01	1.44E+05	2.02E-01	1.80E+05	1.64E-04	1.06E+00	2.72E+01	1.52E-02	9.10E+01	4.73E-05	4.79E-02	3.91E+00	1.13E+01	0.00E+00	3.71E+00	8.36E-02	1.01E-02	1.22E-02	4.03E-15	2.34E-01	6.95E-05	2.38E-03	1.94E-16	2.64E-10	2.48E-07	6.34E+00	7.44E-09	4.53E-07	1.76E-11	-1.19E-07	7.70E-09	7.49E-08	-5.23E-08	8.12E-14	0.00E+00	-2.63E-07	-6.43E-07	2.13E+00	0.00E+00	0.00E+00	3.56E-12	7.56E-146	2.11E-07
1.22E-06	302.316	3.64E+19	0.00E+00	2.13E+00	6.76E+05	-1.39E-06	1.69E+01	1.44E+05	2.02E-01	1.80E+05	1.59E-04	1.09E+00	2.73E+01	1.51E-02	9.10E+01	4.22E-05	4.27E-02	3.92E+00	1.13E+01	0.00E+00	3.71E+00	8.36E-02	1.04E-02	1.22E-02	4.16E-15	2.40E-01	7.32E-05	2.38E-03	1.94E-16	2.65E-10	2.48E-07	6.33E+00	7.99E-09	4.52E-07	1.76E-11	-1.18E-07	7.69E-09	7.48E-08	-5.22E-08	8.11E-14	0.00E+00	-2.63E-07	-6.43E-07	2.13E+00	0.00E+00	0.00E+00	2.07E-12	7.54E-146	2.10E-07
1.25E-06	302.317	3.64E+19	0.00E+00	2.13E+00	6.76E+05	-1.39E-06	1.68E+01	1.44E+05	2.01E-01	1.80E+05	1.55E-04	1.11E+00	2.75E+01	1.51E-02	9.10E+01	3.76E-05	3.81E-02	3.94E+00	1.13E+01	0.00E+00	3.72E+00	8.36E-02	1.07E-02	1.21E-02	4.30E-15	2.46E-01	7.70E-05	2.39E-03	1.94E-16	2.65E-10	2.48E-07	6.32E+00	8.58E-09	4.51E-07	1.76E-11	-1.17E-07	7.68E-09	7.47E-08	-5.21E-08	8.10E-14	0.00E+00	-2.63E-07	-6.43E-07	2.13E+00	0.00E+00	0.00E+00	1.20E-12	7.53E-146	2.08E-07
1.27E-06	302.317	3.64E+19	0.00E+00	2.12E+00	6.76E+05	-1.39E-06	1.68E+01	1.44E+05	2.01E-01	1.80E+05	1.52E-04	1.14E+00	2.76E+01	1.51E-02	9.10E+01	3.35E-05	3.39E-02	3.95E+00	1.13E+01	0.00E+00	3.72E+00	8.36E-02	1.09E-02	1.21E-02	4.43E-15	2.52E-01	8.09E-05	2.39E-03	1.94E-16	2.66E-10	2.48E-07	6.31E+00	9.20E-09	4.50E-07	1.76E-11	-1.17E-07	7.67E-09	7.45E-08	-5.19E-08	8.10E-14	0.00E+00	-2.63E-07	-6.43E-07	2.12E+00	0.00E+00	0.00E+00	6.99E-13	7.52E-146	2.07E-07
1.30E-06	302.317	3.64E+19	0.00E+00	2.12E+00	6.76E+05	-1.39E-06	1.67E+01	1.44E+05	2.01E-01	1.80E+05	1.49E-04	1.17E+00	2.77E+01	1.51E-02	9.10E+01	2.99E-05	3.02E-02	3.96E+00	1.13E+01	0.00E+00	3.73E+00	8.36E-02	1.12E-02	1.21E-02	4.58E-15	2.59E-01	8.50E-05	2.40E-03	1.94E-16	2.67E-10	2.48E-07	6.30E+00	9.86E-09	4.52E-07	1.76E-11	-1.16E-07	7.67E-09	7.44E-08	-5.18E-08	8.09E-14	0.00E+00	-2.63E-07	-6.43E-07	2.12E+00	0.00E+00	0.00E+00	4.04E-13	7.50E-146	2.06E-07
1.32E-06	302.317	3.64E+19	0.00E+00	2.12E+00	6.76E+05	-1.39E-06	1.67E+01	1.44E+05	2.01E-01	1.80E+05	1.46E-04	1.19E+00	2.78E+01	1.51E-02	9.10E+01	2.66E-05	2.68E-02	3.98E+00	1.12E+01	0.00E+00	3.73E+00	8.36E-02	1.15E-02	1.21E-02	4.72E-15	2.65E-01	8.92E-05	2.40E-03	1.94E-16	2.67E-10	2.48E-07	6.28E+00	1.06E-08	4.52E-07	1.76E-11	-1.16E-07	7.66E-09	7.43E-08	-5.17E-08	8.09E-14	0.00E+00	-2.63E-07	-6.43E-07	2.12E+00	0.00E+00	0.00E+00	2.33E-13	7.49E-146	2.05E-07
1.35E-06	302.318	3.64E+19	0.00E+00	2.11E+00	6.76E+05	-1.39E-06	1.66E+01	1.44E+05	2.01E-01	1.80E+05	1.43E-04	1.22E+00	2.79E+01	1.51E-02	9.10E+01	2.36E-05	2.38E-02	3.99E+00	1.12E+01	0.00E+00	3.74E+00	8.36E-02	1.17E-02	1.21E-02	4.87E-15	2.72E-01	9.36E-05	2.41E-03	1.94E-16	2.68E-10	2.48E-07	6.27E+00	1.13E-08	4.48E-07	1.77E-11	-1.15E-07	7.65E-09	7.41E-08	-5.15E-08	8.08E-14	0.00E+00	-2.63E-07	-6.43E-07	2.11E+00	0.00E+00	0.00E+00	1.34E-13	7.48E-146	2.04E-07
1.38E-06	302.318	3.64E+19	0.00E+00	2.11E+00	6.76E+05	-1.39E-06	1.66E+01	1.44E+05	2.01E-01	1.80E+05	1.41E-04	1.25E+00	2.80E+01	1.51E-02	9.10E+01	2.10E-05	2.12E-02	4.00E+00	1.12E+01	0.00E+00	3.75E+00	8.36E-02	1.20E-02	1.21E-02	5.03E-15	2.78E-01	9.81E-05	2.41E-03	1.94E-16	2.69E-10	2.48E-07	6.26E+00	1.21E-08	4.46E-07	1.77E-11	-1.14E-07	7.64E-09	7.40E-08	-5.14E-08	8.07E-14	0.00E+00	-2.63E-07	-6.43E-07	2.11E+00	0.00E+00	0.00E+00	7.71E-14	7.47E-146	2.02E-07
1.40E-06	302.318	3.64E+19	0.00E+00	2.10E+00	6.76E+05	-1.39E-06	1.65E+01	1.44E+05	2.01E-01	1.80E+05	1.38E-04	1.28E+00	2.81E+01	1.51E-02	9.10E+01	1.87E-05	1.88E-02	4.01E+00	1.12E+01	0.00E+00	3.75E+00	8.36E-02	1.23E-02	1.21E-02	5.19E-15	2.85E-01	1.03E-04	2.42E-03	1.94E-16	2.70E-10	2.48E-07	6.25E+00	1.29E-08	4.49E-07	1.77E-11	-1.14E-07	7.63E-09	7.39E-08	-5.13E-08	8.07E-14	0.00E+00	-2.63E-07	-6.43E-07	2.10E+00	0.00E+00	0.00E+00	4.42E-14	7.45E-146	2.01E-07
1.43E-06	302.318	3.64E+19	0.00E+00	2.10E+00	6.76E+05	-1.39E-06	1.65E+01	1.44E+05	2.01E-01	1.80E+05	1.36E-04	1.31E+00	2.82E+01	1.51E-02	9.10E+01	1.66E-05	1.66E-02	4.03E+00	1.12E+01	0.00E+00	3.76E+00	8.36E-02	1.26E-02	1.20E-02	5.35E-15	2.91E-01	1.08E-04	2.42E-03	1.94E-16	2.70E-10	2.48E-07	6.24E+00	1.37E-08	4.50E-07	1.78E-11	-1.13E-07	7.62E-09	7.37E-08	-5.11E-08	8.06E-14	0.00E+00	-2.63E-07	-6.43E-07	2.10E+00	0.00E+00	0.00E+00	2.53E-14	7.44E-146	2.00E-07
1.46E-06	302.319	3.64E+19	0.00E+00	2.10E+00	6.76E+05	-1.39E-06	1.64E+01	1.44E+05	2.01E-01	1.80E+05	1.35E-04	1.34E+00	2.83E+01	1.51E-02	9.10E+01	1.47E-05	1.47E-02	4.04E+00	1.11E+01	0.00E+00	3.76E+00	8.36E-02	1.29E-02	1.20E-02	5.52E-15	2.98E-01	1.13E-04	2.43E-03	1.93E-16	2.71E-10	2.48E-07	6.23E+00	1.47E-08	4.50E-07	1.78E-11	-1.13E-07	7.61E-09	7.36E-08	-5.10E-08	8.06E-14	0.00E+00	-2.63E-07	-6.43E-07	2.10E+00	0.00E+00	0.00E+00	1.44E-14	7.43E-146	1.99E-07
1.49E-06	302.319	3.64E+19	0.00E+00	2.09E+00	6.76E+05	-1.39E-06	1.63E+01	1.44E+05	2.01E-01	1.80E+05	1.33E-04	1.36E+00	2.84E+01	1.51E-02	9.10E+01	1.30E-05	1.30E-02	4.05E+00	1.11E+01	0.00E+00	3.77E+00	8.36E-02	1.31E-02	1.20E-02	5.70E-15	3.05E-01	1.18E-04	2.43E-03	1.93E-16	2.72E-10	2.48E-07	6.21E+00	1.56E-08	4.50E-07	1.78E-11	-1.12E-07	7.60E-09	7.34E-08	-5.09E-08	8.05E-14	0.00E+00	-2.63E-07	-6.43E-07	2.09E+00	0.00E+00	0.00E+00	8.17E-15	7.41E-146	1.98E-07
1.51E-06	302.319	3.64E+19	0.00E+00	2.09E+00	6.76E+05	-1.39E-06	1.63E+01	1.44E+05	2.01E-01	1.80E+05	1.32E-04	1.39E+00	2.85E+01	1.51E-02	9.10E+01	1.15E-05	1.15E-02	4.07E+00	1.11E+01	0.00E+00	3.78E+00	8.36E-02	1.34E-02	1.20E-02	5.88E-15	3.12E-01	1.23E-04	2.44E-03	1.93E-16	2.73E-10	2.48E-07	6.20E+00	1.66E-08	4.50E-07	1.79E-11	-1.11E-07	7.59E-09	7.33E-08	-5.07E-08	8.04E-14	0.00E+00	-2.63E-07	-6.43E-07	2.09E+00	0.00E+00	0.00E+00	4.63E-15	7.40E-146	1.96E-07
1.54E-06	302.319	3.64E+19	0.00E+00	2.09E+00	6.76E+05	-1.39E-06	1.62E+01	1.44E+05	2.02E-01	1.80E+05	1.30E-04	1.42E+00	2.86E+01	1.51E-02	9.10E+01	1.02E-05	1.02E-02	4.08E+00	1.11E+01	0.00E+00	3.78E+00	8.36E-02	1.37E-02	1.20E-02	6.06E-15	3.19E-01	1.28E-04	2.44E-03	1.93E-16	2.73E-10	2.48E-07	6.19E+00	1.77E-08	4.50E-07	1.79E-11	-1.11E-07	7.58E-09	7.32E-08	-5.06E-08	8.04E-14	0.00E+00	-2.63E-07	-6.43E-07	2.09E+00	0.00E+00	0.00E+00	2.61E-15	7.39E-146	1.95E-07
1.57E-06	302.32	3.64E+19	0.00E+00	2.08E+00	6.76E+05	-1.39E-06	1.62E+01	1.44E+05	2.02E-01	1.80E+05	1.29E-04	1.45E+00	2.87E+01	1.52E-02	9.10E+01	9.03E-06	9.01E-03	4.09E+00	1.10E+01	0.00E+00	3.79E+00	8.36E-02	1.40E-02	1.20E-02	6.25E-15	3.26E-01	1.34E-04	2.45E-03	1.93E-16	2.74E-10	2.48E-07	6.18E+00	1.88E-08	4.50E-07	1.80E-11	-1.10E-07	7.57E-09	7.30E-08	-5.04E-08	8.03E-14	0.00E+00	-2.63E-07	-6.43E-07	2.08E+00	0.00E+00	0.00E+00	1.47E-15	7.37E-146	1.94E-07
1.60E-06	302.32	3.64E+19	0.00E+00	2.08E+00	6.76E+05	-1.39E-06	1.61E+01	1.44E+05	2.02E-01	1.80E+05	1.28E-04	1.48E+00	2.88E+01	1.52E-02	9.10E+01	7.98E-06	7.95E-03	4.11E+00	1.10E+01	0.00E+00	3.79E+00	8.36E-02	1.43E-02	1.20E-02	6.44E-15	3.33E-01	1.40E-04	2.45E-03	1.93E-16	2.75E-10	2.48E-07	6.16E+00	2.00E-08	4.50E-07	1.80E-11	-1.10E-07	7.56E-09	7.29E-08	-5.03E-08	8.02E-14	0.00E+00	-2.63E-07	-6.43E-07	2.08E+00	0.00E+00	0.00E+00	8.17E-16	7.36E-146	1.93E-07
1.63E-06	302.32	3.64E+19	0.00E+00	2.07E+00	6.76E+05	-1.39E-06	1.61E+01	1.44E+05	2.03E-01	1.80E+05	1.27E-04	1.51E+00	2.89E+01	1.52E-02	9.10E+01	7.06E-06	7.00E-03	4.12E+00	1.10E+01	0.00E+00	3.80E+00	8.36E-02	1.46E-02	1.19E-02	6.64E-15	3.40E-01	1.46E-04	2.46E-03	1.93E-16	2.76E-10	2.48E-07	6.15E+00	2.13E-08	4.50E-07	1.81E-11	-1.09E-07	7.55E-09	7.27E-08	-5.01E-08	8.02E-14	0.00E+00	-2.63E-07	-6.43E-07	2.07E+00	0.00E+00	0.00E+00	4.52E-16	7.35E-146	1.92E-07
1.66E-06	302.32	3.64E+19	0.00E+00	2.07E+00	6.76E+05	-1.39E-06	1.60E+01	1.44E+05	2.03E-01	1.80E+05	1.26E-04	1.55E+00	2.91E+01	1.52E-02	9.10E+01	6.23E-06	6.17E-03	4.13E+00	1.10E+01	0.00E+00	3.81E+00	8.36E-02	1.49E-02	1.19E-02	6.85E-15	3.47E-01	1.52E-04	2.46E-03	1.93E-16	2.77E-10	2.48E-07	6.14E+00	2.26E-08	4.51E-07	1.82E-11	-1.08E-07	7.54E-09	7.26E-08	-5.00E-08	8.01E-14	0.00E+00	-2.63E-07	-6.43E-07	2.07E+00	0.00E+00	0.00E+00	2.56E-16	7.33E-146	1.90E-07
1.68E-06	302.321	3.64E+19	0.00E+00	2.07E+00	6.76E+05	-1.39E-06	1.60E+01	1.44E+05	2.03E-01	1.80E+05	1.25E-04	1.58E+00	2.92E+01	1.52E-02	9.10E+01	5.50E-06	5.43E-03	4.15E+00	1.09E+01	0.00E+00	3.81E+00	8.36E-02	1.52E-02	1.19E-02	7.06E-15	3.54E-01	1.59E-04	2.47E-03	1.93E-16	2.77E-10	2.48E-07	6.13E+00	2.39E-08	4.51E-07	1.82E-11	-1.08E-07	7.53E-09	7.24E-08	-4.99E-08	8.00E-14	0.00E+00	-2.63E-07	-6.43E-07	2.07E+00	0.00E+00	0.00E+00	1.43E-16	7.32E-146	1.89E-07
1.71E-06	302.321	3.64E+19	0.00E+00	2.06E+00	6.76E+05	-1.39E-06	1.59E+01	1.44E+05	2.04E-01	1.80E+05	1.24E-04	1.61E+00	2.93E+01	1.52E-02	9.10E+01	4.85E-06	4.77E-03	4.16E+00	1.09E+01	0.00E+00	3.82E+00	8.36E-02	1.55E-02	1.19E-02	7.28E-15	3.61E-01	1.65E-04	2.47E-03	1.93E-16	2.78E-10	2.48E-07	6.11E+00	2.54E-08	4.51E-07	1.83E-11	-1.07E-07	7.52E-09	7.23E-08	-4.97E-08	8.00E-14	0.00E+00	-2.63E-07	-6.43E-07	2.06E+00	0.00E+00	0.00E+00	7.85E-17	7.31E-146	1.88E-07
1.74E-06	302.321	3.64E+19	0.00E+00	2.06E+00	6.76E+05	-1.39E-06	1.59E+01	1.44E+05	2.04E-01	1.80E+05	1.24E-04	1.64E+00	2.94E+01	1.52E-02	9.10E+01	4.28E-06	4.19E-03	4.17E+00	1.09E+01	0.00E+00	3.83E+00	8.36E-02	1.59E-02	1.19E-02	7.50E-15	3.69E-01	1.72E-04	2.48E-03	1.93E-16	2.79E-10	2.48E-07	6.10E+00	2.69E-08	4.51E-07	1.83E-11	-1.06E-07	7.51E-09	7.21E-08	-4.96E-08	7.99E-14	0.00E+00	-2.63E-07	-6.43E-07	2.06E+00	0.00E+00	0.00E+00	4.45E-17	7.29E-146	1.87E-07
1.77E-06	302.321	3.64E+19	0.00E+00	2.06E+00	6.76E+05	-1.39E-06	1.58E+01	1.44E+05	2.04E-01	1.80E+05	1.23E-04	1.67E+00	2.95E+01	1.52E-02	9.10E+01	3.77E-06	3.68E-03	4.19E+00	1.08E+01	0.00E+00	3.83E+00	8.36E-02	1.62E-02	1.19E-02	7.73E-15	3.76E-01	1.79E-04	2.48E-03	1.93E-16	2.80E-10	2.48E-07	6.09E+00	2.85E-08	4.51E-07	1.84E-11	-1.06E-07	7.50E-09	7.20E-08	-4.94E-08	7.98E-14	0.00E+00	-2.63E-07	-6.43E-07	2.06E+00	0.00E+00	0.00E+00	2.47E-17	7.28E-146	1.86E-07
1.80E-06	302.322	3.64E+19	0.00E+00	2.05E+00	6.76E+05	-1.39E-06	1.57E+01	1.44E+05	2.05E-01	1.80E+05	1.22E-04	1.71E+00	2.96E+01	1.52E-02	9.10E+01	3.33E-06	3.23E-03	4.20E+00	1.08E+01	0.00E+00	3.84E+00	8.36E-02	1.65E-02	1.19E-02	7.96E-15	3.84E-01	1.86E-04	2.49E-03	1.93E-16	2.81E-10	2.48E-07	6.07E+00	3.02E-08	4.51E-07	1.84E-11	-1.05E-07	7.49E-09	7.18E-08	-4.93E-08	7.98E-14	0.00E+00	-2.63E-07	-6.43E-07	2.05E+00	0.00E+00	0.00E+00	1.24E-17	7.27E-146	1.85E-07
1.83E-06	302.322	3.64E+19	0.00E+00	2.05E+00	6.76E+05	-1.39E-06	1.57E+01	1.44E+05	2.05E-01	1.80E+05	1.22E-04	1.74E+00	2.97E+01	1.53E-02	9.10E+01	2.93E-06	2.83E-03	4.21E+00	1.08E+01	0.00E+00	3.85E+00	8.36E-02	1.68E-02	1.18E-02	8.20E-15	3.91E-01	1.94E-04	2.50E-03	1.93E-16	2.81E-10	2.48E-07	6.06E+00	3.19E-08	4.52E-07	1.85E-11	-1.05E-07	7.48E-09	7.17E-08	-4.91E-08	7.97E-14	0.00E+00	-2.63E-07	-6.43E-07	2.05E+00	0.00E+00	0.00E+00	5.33E-18	7.25E-146	1.83E-07
1.86E-06	302.322	3.64E+19	0.00E+00	2.04E+00	6.76E+05	-1.39E-06	1.56E+01	1.44E+05	2.05E-01	1.80E+05	1.21E-04	1.77E+00	2.98E+01	1.53E-02	9.10E+01	2.58E-06	2.47E-03	4.23E+00	1.07E+01	0.00E+00	3.85E+00	8.36E-02	1.71E-02	1.18E-02	8.45E-15	3.99E-01	2.01E-04	2.50E-03	1.93E-16	2.82E-10	2.48E-07	6.05E+00	3.38E-08	4.52E-07	1.86E-11	-1.04E-07	7.47E-09	7.15E-08	-4.89E-08	7.96E-14	0.00E+00	-2.63E-07	-6.43E-07	2.04E+00	0.00E+00	0.00E+00	2.14E-18	7.24E-146	1.82E-07
1.89E-06	302.323	3.64E+19	0.00E+00	2.04E+00	6.76E+05	-1.39E-06	1.56E+01	1.44E+05	2.06E-01	1.80E+05	1.20E-04	1.81E+00	2.99E+01	1.53E-02	9.10E+01	2.27E-06	2.16E-03	4.24E+00	1.07E+01	0.00E+00	3.86E+00	8.36E-02	1.75E-02	1.18E-02	8.70E-15	4.07E-01	2.09E-04	2.51E-03	1.93E-16	2.83E-10	2.48E-07	6.03E+00	3.57E-08	4.52E-07	1.86E-11	-1.04E-07	7.46E-09	7.14E-08	-4.88E-08	7.95E-14	0.00E+00	-2.63E-07	-6.43E-07	2.04E+00	0.00E+00	0.00E+00	1.21E-18	7.23E-146	1.81E-07
1.92E-06	302.323	3.64E+19	0.00E+00	2.04E+00	6.76E+05	-1.39E-06	1.55E+01	1.44E+05	2.06E-01	1.80E+05	1.20E-04	1.84E+00	3.00E+01	1.53E-02	9.10E+01	2.00E-06	1.89E-03	4.26E+00	1.07E+01	0.00E+00	3.87E+00	8.36E-02	1.78E-02	1.18E-02	8.97E-15	4.15E-01	2.17E-04	2.51E-03	1.93E-16	2.84E-10	2.48E-07	6.02E+00	3.77E-08	4.52E-07	1.87E-11	-1.03E-07	7.44E-09	7.12E-08	-4.86E-08	7.95E-14	0.00E+00	-2.63E-07	-6.43E-07	2.04E+00	0.00E+00	0.00E+00	7.49E-19	7.21E-146	1.80E-07
1.95E-06	302.323	3.64E+19	0.00E+00	2.03E+00	6.76E+05	-1.39E-06	1.55E+01	1.44E+05	2.07E-01	1.80E+05	1.19E-04	1.87E+00	3.01E+01	1.53E-02	9.10E+01	1.77E-06	1.65E-03	4.27E+00	1.06E+01	0.00E+00	3.87E+00	8.36E-02	1.82E-02	1.18E-02	9.23E-15	4.22E-01	2.26E-04	2.52E-03	1.93E-16	2.85E-10	2.48E-07	6.01E+00	3.98E-08	4.52E-07	1.87E-11	-1.02E-07	7.43E-09	7.11E-08	-4.85E-08	7.94E-14	0.00E+00	-2.63E-07	-6.43E-07	2.03E+00	0.00E+00	0.00E+00	4.87E-20	7.20E-146	1.79E-07
1.98E-06	302.324	3.64E+19	0.00E+00	2.03E+00	6.76E+05	-1.39E-06	1.54E+01	1.44E+05	2.07E-01	1.80E+05	1.19E-04	1.91E+00	3.02E+01	1.53E-02	9.10E+01	1.56E-06	1.44E-03	4.28E+00	1.06E+01	0.00E+00	3.88E+00	8.36E-02	1.85E-02	1.17E-02	9.51E-15	4.30E-01	2.34E-04	2.52E-03	1.93E-16	2.86E-10	2.48E-07	5.99E+00	4.20E-08	4.53E-07	1.88E-11	-1.02E-07	7.42E-09	7.09E-08	-4.83E-08	7.93E-14	0.00E+00	-2.63E-07	-6.43E-07	2.03E+00	0.00E+00	0.00E+00	-3.15E-19	7.19E-146	1.77E-07
2.02E-06	302.324	3.64E+19	0.00E+00	2.02E+00	6.76E+05	-1.39E-06	1.54E+01	1.44E+05	2.07E-01	1.80E+05	1.18E-04	1.94E+00	3.03E+01	1.53E-02	9.10E+01	1.37E-06	1.25E-03	4.30E+00	1.06E+01	0.00E+00	3.89E+00	8.36E-02	1.88E-02	1.17E-02	9.79E-15	4.38E-01	2.43E-04	2.53E-03	1.93E-16	2.86E-10	2.48E-07	5.98E+00	4.44E-08	4.53E-07	1.89E-11	-1.01E-07	7.41E-09	7.07E-08	-4.82E-08	7.92E-14	0.00E+00	-2.63E-07	-6.43E-07	2.02E+00	0.00E+00	0.00E+00	-1.30E-19	7.17E-146	1.76E-07
2.05E-06	302.324	3.64E+19	0.00E+00	2.02E+00	6.76E+05	-1.39E-06	1.53E+01	1.44E+05	2.08E-01	1.80E+05	1.18E-04	1.98E+00	3.04E+01	1.53E-02	9.10E+01	1.21E-06	1.09E-03	4.31E+00	1.05E+01	0.00E+00	3.89E+00	8.36E-02	1.92E-02	1.17E-02	1.01E-14	4.47E-01	2.52E-04	2.54E-03	1.93E-16	2.87E-10	2.48E-07	5.96E+00	4.68E-08	4.53E-07	1.89E-11	-1.01E-07	7.40E-09	7.06E-08	-4.80E-08	7.92E-14	0.00E+00	-2.63E-07	-6.43E-07	2.02E+00	0.00E+00	0.00E+00	-1.84E-19	7.16E-146	1.75E-07
2.08E-06	302.325	3.64E+19	0.00E+00	2.02E+00	6.76E+05	-1.39E-06	1.53E+01	1.44E+05	2.08E-01	1.80E+05	1.18E-04	2.02E+00	3.05E+01	1.54E-02	9.10E+01	1.07E-06	9.46E-04	4.32E+00	1.05E+01	0.00E+00	3.90E+00	8.36E-02	1.95E-02	1.17E-02	1.04E-14	4.55E-01	2.62E-04	2.54E-03	1.93E-16	2.88E-10	2.48E-07	5.95E+00	4.93E-08	4.53E-07	1.90E-11	-9.99E-08	7.38E-09	7.04E-08	-4.78E-08	7.91E-14	5.61E-114	-2.63E-07	-6.43E-07	2.02E+00	0.00E+00	0.00E+00	-9.13E-19	7.14E-146	1.74E-07
2.11E-06	302.325	3.64E+19	0.00E+00	2.01E+00	6.76E+05	-1.39E-06	1.52E+01	1.44E+05	2.09E-01	1.80E+05	1.17E-04	2.05E+00	3.06E+01	1.54E-02	9.10E+01	9.47E-07	8.21E-04	4.34E+00	1.05E+01	0.00E+00	3.91E+00	8.36E-02	1.99E-02	1.17E-02	1.07E-14	4.63E-01	2.71E-04	2.55E-03	1.92E-16	2.89E-10	2.48E-07	5.93E+00	5.20E-08	4.53E-07	1.91E-11	-9.93E-08	7.37E-09	7.02E-08	-4.77E-08	7.90E-14	5.02E-113	-2.63E-07	-6.43E-07	2.01E+00	0.00E+00	0.00E+00	-1.31E-18	7.13E-146	1.73E-07
2.14E-06	302.326	3.64E+19	0.00E+00	2.01E+00	6.76E+05	-1.39E-06	1.52E+01	1.44E+05	2.09E-01	1.80E+05	1.17E-04	2.09E+00	3.07E+01	1.54E-02	9.10E+01	8.38E-07	7.12E-04	4.35E+00	1.04E+01	0.00E+00	3.91E+00	8.36E-02	2.03E-02	1.17E-02	1.10E-14	4.71E-01	2.81E-04	2.55E-03	1.92E-16	2.90E-10	2.48E-07	5.92E+00	5.48E-08	4.54E-07	1.91E-11	-9.87E-08	7.36E-09	7.01E-08	-4.75E-08	7.89E-14	-2.33E-112	-2.63E-07	-6.43E-07	2.01E+00	0.00E+00	0.00E+00	-7.15E-19	7.12E-146	1.72E-07
2.17E-06	302.326	3.64E+19	0.00E+00	2.00E+00	6.76E+05	-1.39E-06	1.51E+01	1.44E+05	2.09E-01	1.80E+05	1.16E-04	2.12E+00	3.08E+01	1.54E-02	9.10E+01	7.44E-07	6.17E-04	4.37E+00	1.04E+01	0.00E+00	3.92E+00	8.36E-02	2.06E-02	1.16E-02	1.13E-14	4.80E-01	2.92E-04	2.56E-03	1.92E-16	2.91E-10	2.48E-07	5.91E+00	5.77E-08	4.54E-07	1.92E-11	-9.82E-08	7.35E-09	6.99E-08	-4.73E-08	7.89E-14	-1.87E-111	-2.63E-07	-6.43E-07	2.00E+00	0.00E+00	0.00E+00	-3.21E-19	7.10E-146	1.71E-07
2.21E-06	302.326	3.64E+19	0.00E+00	2.00E+00	6.76E+05	-1.39E-06	1.51E+01	1.44E+05	2.10E-01	1.80E+05	1.16E-04	2.16E+00	3.08E+01	1.54E-02	9.10E+01	6.61E-07	5.34E-04	4.38E+00	1.04E+01	0.00E+00	3.93E+00	8.36E-02	2.10E-02	1.16E-02	1.16E-14	4.88E-01	3.02E-04	2.57E-03	1.92E-16	2.92E-10	2.48E-07	5.89E+00	6.08E-08	4.54E-07	1.92E-11	-9.76E-08	7.33E-09	6.97E-08	-4.72E-08	7.88E-14	-6.78E-111	-2.63E-07	-6.43E-07	2.00E+00	0.00E+00	0.00E+00	-1.21E-18	7.09E-146	1.69E-07
2.24E-06	302.327	3.64E+19	0.00E+00	2.00E+00	6.76E+05	-1.39E-06	1.50E+01	1.44E+05	2.10E-01	1.80E+05	1.16E-04	2.20E+00	3.09E+01	1.54E-02	9.10E+01	5.89E-07	4.61E-04	4.40E+00	1.03E+01	0.00E+00	3.94E+00	8.36E-02	2.14E-02	1.16E-02	1.20E-14	4.97E-01	3.13E-04	2.57E-03	1.92E-16	2.93E-10	2.48E-07	5.88E+00	6.40E-08	4.54E-07	1.93E-11	-9.70E-08	7.32E-09	6.96E-08	-4.70E-08	7.87E-14	-1.77E-110	-2.63E-07	-6.43E-07	2.00E+00	0.00E+00	0.00E+00	-1.91E-18	7.07E-146	1.68E-07
2.27E-06	302.327	3.64E+19	0.00E+00	1.99E+00	6.76E+05	-1.39E-06	1.50E+01	1.44E+05	2.10E-01	1.80E+05	1.15E-04	2.24E+00	3.10E+01	1.54E-02	9.11E+01	5.26E-07	3.98E-04	4.41E+00	1.03E+01	0.00E+00	3.94E+00	8.36E-02	2.18E-02	1.16E-02	1.23E-14	5.06E-01	3.24E-04	2.58E-03	1.92E-16	2.94E-10	2.48E-07	5.86E+00	6.73E-08	4.54E-07	1.94E-11	-9.64E-08	7.31E-09	6.94E-08	-4.68E-08	7.86E-14	-3.77E-110	-2.63E-07	-6.43E-07	1.99E+00	0.00E+00	0.00E+00	-1.21E-18	7.06E-146	1.67E-07
2.31E-06	302.328	3.64E+19	0.00E+00	1.99E+00	6.76E+05	-1.39E-06	1.49E+01	1.44E+05	2.11E-01	1.80E+05	1.15E-04	2.28E+00	3.11E+01	1.54E-02	9.11E+01	4.72E-07	3.44E-04	4.42E+00	1.03E+01	0.00E+00	3.95E+00	8.36E-02	2.22E-02	1.16E-02	1.27E-14	5.14E-01	3.36E-04	2.58E-03	1.92E-16	2.94E-10	2.48E-07	5.85E+00	7.08E-08	4.54E-07	1.94E-11	-9.58E-08	7.29E-09	6.92E-08	-4.66E-08	7.85E-14	-6.83E-110	-2.63E-07	-6.43E-07	1.99E+00	0.00E+00	0.00E+00	-7.54E-19	7.05E-146	1.66E-07
2.34E-06	302.328	3.64E+19	0.00E+00	1.98E+00	6.76E+05	-1.39E-06	1.49E+01	1.44E+05	2.11E-01	1.80E+05	1.14E-04	2.32E+00	3.12E+01	1.55E-02	9.11E+01	4.24E-07	2.96E-04	4.44E+00	1.02E+01	0.00E+00	3.96E+00	8.36E-02	2.25E-02	1.15E-02	1.30E-14	5.23E-01	3.48E-04	2.59E-03	1.92E-16	2.95E-10	2.48E-07	5.83E+00	7.44E-08	4.54E-07	1.95E-11	-9.52E-08	7.28E-09	6.91E-08	-4.65E-08	7.85E-14	-1.07E-109	-2.63E-07	-6.43E-07	1.98E+00	0.00E+00	0.00E+00	-2.19E-18	7.03E-146	1.65E-07
2.37E-06	302.328	3.64E+19	0.00E+00	1.98E+00	6.76E+05	-1.39E-06	1.48E+01	1.44E+05	2.11E-01	1.80E+05	1.14E-04	2.36E+00	3.13E+01	1.55E-02	9.11E+01	3.83E-07	2.55E-04	4.45E+00	1.02E+01	0.00E+00	3.96E+00	8.36E-02	2.29E-02	1.15E-02	1.34E-14	5.32E-01	3.60E-04	2.60E-03	1.92E-16	2.96E-10	2.48E-07	5.82E+00	7.82E-08	4.55E-07	1.95E-11	-9.46E-08	7.27E-09	6.89E-08	-4.63E-08	7.84E-14	-1.43E-109	-2.63E-07	-6.43E-07	1.98E+00	0.00E+00	0.00E+00	-3.94E-18	7.02E-146	1.64E-07
2.41E-06	302.329	3.64E+19	0.00E+00	1.98E+00	6.76E+05	-1.39E-06	1.48E+01	1.44E+05	2.12E-01	1.80E+05	1.14E-04	2.40E+00	3.14E+01	1.55E-02	9.11E+01	3.47E-07	2.19E-04	4.47E+00	1.01E+01	0.00E+00	3.97E+00	8.36E-02	2.33E-02	1.15E-02	1.38E-14	5.41E-01	3.72E-04	2.60E-03	1.92E-16	2.97E-10	2.48E-07	5.80E+00	8.22E-08	4.55E-07	1.96E-11	-9.40E-08	7.25E-09	6.87E-08	-4.61E-08	7.83E-14	-1.52E-109	-2.63E-07	-6.43E-07	1.98E+00	0.00E+00	0.00E+00	-3.99E-18	7.00E-146	1.62E-07
2.44E-06	302.329	3.64E+19	0.00E+00	1.97E+00	6.76E+05	-1.39E-06	1.47E+01	1.44E+05	2.12E-01	1.80E+05	1.13E-04	2.44E+00	3.15E+01	1.55E-02	9.11E+01	3.16E-07	1.88E-04	4.48E+00	1.01E+01	0.00E+00	3.98E+00	8.36E-02	2.37E-02	1.15E-02	1.42E-14	5.50E-01	3.85E-04	2.61E-03	1.92E-16	2.98E-10	2.48E-07	5.79E+00	8.63E-08	4.55E-07	1.97E-11	-9.34E-08	7.24E-09	6.85E-08	-4.59E-08	7.82E-14	-9.61E-110	-2.63E-07	-6.43E-07	1.97E+00	0.00E+00	0.00E+00	-4.00E-18	6.99E-146	1.61E-07
2.48E-06	302.33	3.64E+19	0.00E+00	1.97E+00	6.76E+05	-1.39E-06	1.47E+01	1.44E+05	2.12E-01	1.80E+05	1.13E-04	2.48E+00	3.16E+01	1.55E-02	9.11E+01	2.89E-07	1.61E-04	4.50E+00	1.01E+01	0.00E+00	3.99E+00	8.36E-02	2.42E-02	1.15E-02	1.46E-14	5.60E-01	3.98E-04	2.62E-03	1.92E-16	2.99E-10	2.48E-07	5.77E+00	9.07E-08	4.55E-07	1.97E-11	-9.29E-08	7.22E-09	6.83E-08	-4.58E-08	7.81E-14	-1.23E-110	-2.63E-07	-6.43E-07	1.97E+00	0.00E+00	0.00E+00	-3.57E-18	6.97E-146	1.60E-07
2.51E-06	302.33	3.64E+19	0.00E+00	1.96E+00	6.76E+05	-1.39E-06	1.46E+01	1.44E+05	2.13E-01	1.80E+05	1.13E-04	2.52E+00	3.17E+01	1.55E-02	9.11E+01	2.65E-07	1.38E-04	4.51E+00	1.00E+01	0.00E+00	3.99E+00	8.36E-02	2.46E-02	1.14E-02	1.50E-14	5.69E-01	4.12E-04	2.62E-03	1.92E-16	3.00E-10	2.48E-07	5.75E+00	9.52E-08	4.55E-07	1.98E-11	-9.23E-08	7.21E-09	6.82E-08	-4.56E-08	7.80E-14	-3.09E-110	-2.63E-07	-6.43E-07	1.96E+00	0.00E+00	0.00E+00	-2.21E-18	6.96E-146	1.59E-07
2.55E-06	302.331	3.64E+19	0.00E+00	1.96E+00	6.76E+05	-1.39E-06	1.46E+01	1.44E+05	2.13E-01	1.80E+05	1.12E-04	2.56E+00	3.18E+01	1.55E-02	9.11E+01	2.45E-07	1.18E-04	4.53E+00	9.99E+00	0.00E+00	4.00E+00	8.36E-02	2.50E-02	1.14E-02	1.54E-14	5.78E-01	4.26E-04	2.63E-03	1.92E-16	3.01E-10	2.48E-07	5.74E+00	9.99E-08	4.55E-07	1.99E-11	-9.17E-08	7.19E-09	6.80E-08	-4.54E-08	7.79E-14	-4.36E-109	-2.63E-07	-6.43E-07	1.96E+00	0.00E+00	0.00E+00	-8.56E-19	6.94E-146	1.58E-07
2.58E-06	302.331	3.64E+19	0.00E+00	1.96E+00	6.76E+05	-1.39E-06	1.45E+01	1.44E+05	2.13E-01	1.80E+05	1.12E-04	2.60E+00	3.19E+01	1.55E-02	9.11E+01	2.28E-07	1.01E-04	4.54E+00	9.95E+00	0.00E+00	4.01E+00	8.36E-02	2.54E-02	1.14E-02	1.58E-14	5.88E-01	4.40E-04	2.64E-03	1.92E-16	3.02E-10	2.48E-07	5.72E+00	1.05E-07	4.55E-07	1.99E-11	-9.11E-08	7.18E-09	6.78E-08	-4.52E-08	7.79E-14	-1.71E-108	-2.63E-07	-6.43E-07	1.96E+00	0.00E+00	0.00E+00	-2.29E-19	6.93E-146	1.57E-07
2.62E-06	302.332	3.64E+19	0.00E+00	1.95E+00	6.76E+05	-1.39E-06	1.45E+01	1.44E+05	2.14E-01	1.80E+05	1.11E-04	2.64E+00	3.20E+01	1.55E-02	9.11E+01	2.13E-07	8.57E-05	4.56E+00	9.91E+00	0.00E+00	4.02E+00	8.36E-02	2.58E-02	1.14E-02	1.63E-14	5.97E-01	4.55E-04	2.64E-03	1.92E-16	3.03E-10	2.48E-07	5.71E+00	1.10E-07	4.55E-07	2.00E-11	-9.05E-08	7.17E-09	6.76E-08	-4.50E-08	7.78E-14	-4.56E-108	-2.63E-07	-6.43E-07	1.95E+00	0.00E+00	0.00E+00	-7.49E-19	6.91E-146	1.56E-07
2.65E-06	302.332	3.64E+19	0.00E+00	1.95E+00	6.76E+05	-1.39E-06	1.44E+01	1.44E+05	2.14E-01	1.80E+05	1.11E-04	2.69E+00	3.21E+01	1.56E-02	9.11E+01	2.00E-07	7.30E-05	4.57E+00	9.87E+00	0.00E+00	4.02E+00	8.36E-02	2.63E-02	1.14E-02	1.67E-14	6.07E-01	4.70E-04	2.65E-03	1.92E-16	3.04E-10	2.48E-07	5.69E+00	1.15E-07	4.55E-07	2.00E-11	-8.99E-08	7.15E-09	6.74E-08	-4.48E-08	7.77E-14	-9.92E-108	-2.63E-07	-6.43E-07	1.95E+00	0.00E+00	0.00E+00	-1.89E-18	6.90E-146	1.54E-07
2.69E-06	302.333	3.64E+19	0.00E+00	1.94E+00	6.76E+05	-1.39E-06	1.44E+01	1.44E+05	2.14E-01	1.80E+05	1.11E-04	2.73E+00	3.21E+01	1.56E-02	9.11E+01	1.89E-07	6.21E-05	4.59E+00	9.83E+00	0.00E+00	4.03E+00	8.36E-02	2.67E-02	1.13E-02	1.72E-14	6.17E-01	4.86E-04	2.66E-03	1.92E-16	3.05E-10	2.48E-07	5.67E+00	1.21E-07	4.55E-07	2.01E-11	-8.94E-08	7.13E-09	6.72E-08	-4.46E-08	7.76E-14	-1.89E-107	-2.63E-07	-6.43E-07	1.94E+00	0.00E+00	0.00E+00	-2.36E-18	6.89E-146	1.53E-07
2.73E-06	302.333	3.64E+19	0.00E+00	1.94E+00	6.76E+05	-1.39E-06	1.43E+01	1.44E+05	2.15E-01	1.80E+05	1.10E-04	2.78E+00	3.22E+01	1.56E-02	9.11E+01	1.79E-07	5.27E-05	4.60E+00	9.79E+00	0.00E+00	4.04E+00	8.36E-02	2.72E-02	1.13E-02	1.77E-14	6.27E-01	5.02E-04	2.66E-03	1.91E-16	3.06E-10	2.48E-07	5.66E+00	1.27E-07	4.55E-07	2.02E-11	-8.88E-08	7.12E-09	6.70E-08	-4.45E-08	7.75E-14	-3.28E-107	-2.63E-07	-6.43E-07	1.94E+00	0.00E+00	0.00E+00	-1.28E-18	6.87E-146	1.52E-07
2.76E-06	302.334	3.64E+19	0.00E+00	1.94E+00	6.76E+05	-1.39E-06	1.43E+01	1.44E+05	2.15E-01	1.80E+05	1.10E-04	2.82E+00	3.23E+01	1.56E-02	9.11E+01	1.71E-07	4.47E-05	4.62E+00	9.75E+00	0.00E+00	4.05E+00	8.36E-02	2.76E-02	1.13E-02	1.81E-14	6.37E-01	5.18E-04	2.67E-03	1.91E-16	3.07E-10	2.48E-07	5.64E+00	1.33E-07	4.55E-07	2.02E-11	-8.82E-08	7.10E-09	6.68E-08	-4.43E-08	7.74E-14	-5.25E-107	-2.63E-07	-6.43E-07	1.94E+00	0.00E+00	0.00E+00	-2.69E-19	6.86E-146	1.51E-07
2.80E-06	302.334	3.64E+19	0.00E+00	1.93E+00	6.76E+05	-1.39E-06	1.42E+01	1.44E+05	2.15E-01	1.80E+05	1.10E-04	2.86E+00	3.24E+01	1.56E-02	9.11E+01	1.63E-07	3.78E-05	4.63E+00	9.70E+00	0.00E+00	4.05E+00	8.36E-02	2.81E-02	1.13E-02	1.86E-14	6.47E-01	5.35E-04	2.68E-03	1.91E-16	3.08E-10	2.48E-07	5.62E+00	1.39E-07	4.56E-07	2.03E-11	-8.76E-08	7.09E-09	6.66E-08	-4.41E-08	7.73E-14	-7.86E-107	-2.63E-07	-6.43E-07	1.93E+00	0.00E+00	0.00E+00	-1.33E-18	6.84E-146	1.50E-07
2.84E-06	302.335	3.64E+19	0.00E+00	1.93E+00	6.76E+05	-1.39E-06	1.42E+01	1.44E+05	2.16E-01	1.80E+05	1.09E-04	2.91E+00	3.25E+01	1.56E-02	9.11E+01	1.57E-07	3.20E-05	4.65E+00	9.66E+00	0.00E+00	4.06E+00	8.36E-02	2.86E-02	1.13E-02	1.92E-14	6.57E-01	5.53E-04	2.69E-03	1.91E-16	3.09E-10	2.48E-07	5.61E+00	1.46E-07	4.56E-07	2.03E-11	-8.70E-08	7.07E-09	6.65E-08	-4.39E-08	7.72E-14	-1.10E-106	-2.63E-07	-6.43E-07	1.93E+00	0.00E+00	0.00E+00	-4.56E-18	6.83E-146	1.49E-07
2.87E-06	302.335	3.64E+19	0.00E+00	1.92E+00	6.76E+05	-1.39E-06	1.41E+01	1.44E+05	2.16E-01	1.80E+05	1.09E-04	2.96E+00	3.26E+01	1.56E-02	9.11E+01	1.52E-07	2.70E-05	4.66E+00	9.62E+00	0.00E+00	4.07E+00	8.36E-02	2.90E-02	1.12E-02	1.97E-14	6.67E-01	5.71E-04	2.69E-03	1.91E-16	3.10E-10	2.48E-07	5.59E+00	1.53E-07	4.56E-07	2.04E-11	-8.64E-08	7.06E-09	6.63E-08	-4.37E-08	7.71E-14	-1.45E-106	-2.63E-07	-6.43E-07	1.92E+00	0.00E+00	0.00E+00	-7.11E-18	6.81E-146	1.48E-07
2.91E-06	302.336	3.64E+19	0.00E+00	1.92E+00	6.76E+05	-1.39E-06	1.41E+01	1.44E+05	2.16E-01	1.80E+05	1.08E-04	3.00E+00	3.27E+01	1.56E-02	9.11E+01	1.47E-07	2.27E-05	4.68E+00	9.58E+00	0.00E+00	4.08E+00	8.36E-02	2.95E-02	1.12E-02	2.02E-14	6.78E-01	5.89E-04	2.70E-03	1.91E-16	3.11E-10	2.48E-07	5.57E+00	1.60E-07	4.56E-07	2.05E-11	-8.59E-08	7.04E-09	6.61E-08	-4.35E-08	7.70E-14	-1.78E-106	-2.63E-07	-6.43E-07	1.92E+00	0.00E+00	0.00E+00	-6.03E-18	6.79E-146	1.47E-07
2.95E-06	302.336	3.64E+19	0.00E+00	1.91E+00	6.76E+05	-1.39E-06	1.40E+01	1.44E+05	2.16E-01	1.80E+05	1.08E-04	3.05E+00	3.28E+01	1.56E-02	9.11E+01	1.43E-07	1.91E-05	4.69E+00	9.54E+00	0.00E+00	4.09E+00	8.36E-02	3.00E-02	1.12E-02	2.08E-14	6.88E-01	6.08E-04	2.71E-03	1.91E-16	3.12E-10	2.48E-07	5.55E+00	1.68E-07	4.56E-07	2.05E-11	-8.53E-08	7.02E-09	6.59E-08	-4.33E-08	7.69E-14	-1.98E-106	-2.63E-07	-6.43E-07	1.91E+00	0.00E+00	0.00E+00	-1.93E-18	6.78E-146	1.45E-07
2.99E-06	302.337	3.64E+19	0.00E+00	1.91E+00	6.76E+05	-1.39E-06	1.40E+01	1.44E+05	2.17E-01	1.80E+05	1.08E-04	3.10E+00	3.28E+01	1.56E-02	9.11E+01	1.40E-07	1.61E-05	4.71E+00	9.49E+00	0.00E+00	4.09E+00	8.36E-02	3.05E-02	1.12E-02	2.13E-14	6.99E-01	6.28E-04	2.72E-03	1.91E-16	3.13E-10	2.48E-07	5.54E+00	1.75E-07	4.56E-07	2.06E-11	-8.47E-08	7.01E-09	6.57E-08	-4.31E-08	7.68E-14	-1.93E-106	-2.63E-07	-6.43E-07	1.91E+00	0.00E+00	0.00E+00	-9.00E-19	6.76E-146	1.44E-07
3.03E-06	302.338	3.64E+19	0.00E+00	1.90E+00	6.76E+05	-1.39E-06	1.39E+01	1.44E+05	2.17E-01	1.80E+05	1.07E-04	3.15E+00	3.29E+01	1.57E-02	9.11E+01	1.37E-07	1.35E-05	4.72E+00	9.45E+00	0.00E+00	4.10E+00	8.36E-02	3.10E-02	1.11E-02	2.19E-14	7.10E-01	6.48E-04	2.72E-03	1.91E-16	3.14E-10	2.48E-07	5.52E+00	1.84E-07	4.56E-07	2.06E-11	-8.41E-08	6.99E-09	6.54E-08	-4.29E-08	7.67E-14	-1.40E-106	-2.63E-07	-6.43E-07	1.90E+00	0.00E+00	0.00E+00	-7.35E-18	6.75E-146	1.43E-07
3.07E-06	302.338	3.64E+19	0.00E+00	1.90E+00	6.76E+05	-1.39E-06	1.39E+01	1.44E+05	2.17E-01	1.80E+05	1.07E-04	3.20E+00	3.30E+01	1.57E-02	9.11E+01	1.34E-07	1.13E-05	4.74E+00	9.41E+00	0.00E+00	4.11E+00	8.36E-02	3.15E-02	1.11E-02	2.25E-14	7.21E-01	6.69E-04	2.73E-03	1.91E-16	3.15E-10	2.48E-07	5.50E+00	1.92E-07	4.56E-07	2.07E-11	-8.35E-08	6.97E-09	6.52E-08	-4.27E-08	7.66E-14	-3.85E-107	-2.63E-07	-6.43E-07	1.90E+00	0.00E+00	0.00E+00	-1.63E-17	6.73E-146	1.42E-07
3.11E-06	302.339	3.64E+19	0.00E+00	1.90E+00	6.76E+05	-1.39E-06	1.38E+01	1.44E+05	2.17E-01	1.80E+05	1.06E-04	3.25E+00	3.31E+01	1.57E-02	9.11E+01	1.32E-07	9.44E-06	4.75E+00	9.37E+00	0.00E+00	4.12E+00	8.36E-02	3.20E-02	1.11E-02	2.31E-14	7.32E-01	6.90E-04	2.74E-03	1.91E-16	3.17E-10	2.48E-07	5.48E+00	2.01E-07	4.55E-07	2.08E-11	-8.30E-08	6.95E-09	6.50E-08	-4.25E-08	7.65E-14	-8.36E-108	-2.63E-07	-6.43E-07	1.90E+00	0.00E+00	0.00E+00	-1.66E-17	6.72E-146	1.41E-07
3.15E-06	302.34	3.64E+19	0.00E+00	1.89E+00	6.76E+05	-1.39E-06	1.38E+01	1.44E+05	2.18E-01	1.80E+05	1.06E-04	3.30E+00	3.32E+01	1.57E-02	9.11E+01	1.30E-07	7.88E-06	4.77E+00	9.32E+00	0.00E+00	4.12E+00	8.36E-02	3.26E-02	1.11E-02	2.37E-14	7.43E-01	7.12E-04	2.75E-03	1.91E-16	3.18E-10	2.48E-07	5.47E+00	2.10E-07	4.55E-07	2.08E-11	-8.24E-08	6.94E-09	6.48E-08	-4.22E-08	7.64E-14	-3.28E-106	-2.63E-07	-6.43E-07	1.89E+00	0.00E+00	0.00E+00	-7.55E-18	6.70E-146	1.40E-07
3.19E-06	302.34	3.64E+19	0.00E+00	1.89E+00	6.76E+05	-1.39E-06	1.37E+01	1.44E+05	2.18E-01	1.80E+05	1.06E-04	3.35E+00	3.33E+01	1.57E-02	9.11E+01	1.29E-07	6.56E-06	4.79E+00	9.28E+00	0.00E+00	4.13E+00	8.36E-02	3.31E-02	1.10E-02	2.44E-14	7.54E-01	7.34E-04	2.75E-03	1.91E-16	3.19E-10	2.48E-07	5.45E+00	2.20E-07	4.55E-07	2.09E-11	-8.18E-08	6.92E-09	6.46E-08	-4.20E-08	7.63E-14	-1.51E-105	-2.63E-07	-6.43E-07	1.89E+00	0.00E+00	0.00E+00	-1.62E-18	6.69E-146	1.39E-07
3.23E-06	302.341	3.64E+19	0.00E+00	1.88E+00	6.76E+05	-1.39E-06	1.37E+01	1.44E+05	2.18E-01	1.80E+05	1.05E-04	3.40E+00	3.34E+01	1.57E-02	9.11E+01	1.27E-07	5.46E-06	4.80E+00	9.23E+00	0.00E+00	4.14E+00	8.36E-02	3.36E-02	1.10E-02	2.50E-14	7.65E-01	7.57E-04	2.76E-03	1.91E-16	3.20E-10	2.48E-07	5.43E+00	2.30E-07	4.55E-07	2.09E-11	-8.12E-08	6.90E-09	6.44E-08	-4.18E-08	7.62E-14	-4.34E-105	-2.63E-07	-6.43E-07	1.88E+00	0.00E+00	0.00E+00	-1.26E-17	6.67E-146	1.38E-07
3.27E-06	302.341	3.64E+19	0.00E+00	1.88E+00	6.76E+05	-1.39E-06	1.36E+01	1.44E+05	2.18E-01	1.80E+05	1.05E-04	3.45E+00	3.34E+01	1.57E-02	9.11E+01	1.26E-07	4.53E-06	4.82E+00	9.19E+00	0.00E+00	4.15E+00	8.36E-02	3.42E-02	1.10E-02	2.57E-14	7.77E-01	7.81E-04	2.77E-03	1.91E-16	3.21E-10	2.48E-07	5.41E+00	2.41E-07	4.55E-07	2.10E-11	-8.07E-08	6.88E-09	6.42E-08	-4.16E-08	7.61E-14	-9.88E-105	-2.63E-07	-6.43E-07	1.88E+00	0.00E+00	0.00E+00	-3.27E-17	6.65E-146	1.36E-07
3.31E-06	302.342	3.64E+19	0.00E+00	1.87E+00	6.76E+05	-1.39E-06	1.36E+01	1.44E+05	2.18E-01	1.80E+05	1.04E-04	3.50E+00	3.35E+01	1.57E-02	9.11E+01	1.25E-07	3.75E-06	4.83E+00	9.15E+00	0.00E+00	4.16E+00	8.36E-02	3.48E-02	1.10E-02	2.64E-14	7.88E-01	8.05E-04	2.78E-03	1.90E-16	3.22E-10	2.48E-07	5.39E+00	2.51E-07	4.55E-07	2.11E-11	-8.01E-08	6.86E-09	6.40E-08	-4.14E-08	7.60E-14	-1.94E-104	-2.63E-07	-6.43E-07	1.87E+00	0.00E+00	0.00E+00	-3.52E-17	6.64E-146	1.35E-07
3.36E-06	302.343	3.64E+19	0.00E+00	1.87E+00	6.76E+05	-1.39E-06	1.35E+01	1.44E+05	2.19E-01	1.80E+05	1.04E-04	3.56E+00	3.36E+01	1.57E-02	9.11E+01	1.24E-07	3.10E-06	4.85E+00	9.10E+00	0.00E+00	4.17E+00	8.36E-02	3.53E-02	1.09E-02	2.71E-14	8.00E-01	8.31E-04	2.78E-03	1.90E-16	3.23E-10	2.48E-07	5.37E+00	2.63E-07	4.55E-07	2.11E-11	-7.95E-08	6.85E-09	6.37E-08	-4.12E-08	7.59E-14	-3.40E-104	-2.63E-07	-6.43E-07	1.87E+00	0.00E+00	0.00E+00	-1.84E-17	6.62E-146	1.34E-07
3.40E-06	302.343	3.64E+19	0.00E+00	1.86E+00	6.76E+05	-1.39E-06	1.35E+01	1.44E+05	2.19E-01	1.80E+05	1.04E-04	3.61E+00	3.37E+01	1.57E-02	9.11E+01	1.23E-07	2.56E-06	4.87E+00	9.06E+00	0.00E+00	4.17E+00	8.36E-02	3.59E-02	1.09E-02	2.78E-14	8.12E-01	8.56E-04	2.79E-03	1.90E-16	3.24E-10	2.48E-07	5.35E+00	2.75E-07	4.55E-07	2.12E-11	-7.89E-08	6.83E-09	6.35E-08	-4.09E-08	7.58E-14	-5.44E-104	-2.63E-07	-6.43E-07	1.86E+00	0.00E+00	0.00E+00	-1.26E-17	6.61E-146	1.33E-07
3.44E-06	302.344	3.64E+19	0.00E+00	1.86E+00	6.76E+05	-1.39E-06	1.35E+01	1.44E+05	2.19E-01	1.80E+05	1.03E-04	3.66E+00	3.38E+01	1.57E-02	9.11E+01	1.22E-07	2.11E-06	4.88E+00	9.01E+00	0.00E+00	4.18E+00	8.36E-02	3.65E-02	1.09E-02	2.85E-14	8.24E-01	8.83E-04	2.80E-03	1.90E-16	3.26E-10	2.48E-07	5.33E+00	2.87E-07	4.55E-07	2.12E-11	-7.83E-08	6.81E-09	6.33E-08	-4.07E-08	7.57E-14	-8.02E-104	-2.63E-07	-6.43E-07	1.86E+00	0.00E+00	0.00E+00	-4.44E-17	6.59E-146	1.32E-07
3.49E-06	302.345	3.64E+19	0.00E+00	1.86E+00	6.76E+05	-1.39E-06	1.34E+01	1.44E+05	2.19E-01	1.80E+05	1.03E-04	3.72E+00	3.38E+01	1.57E-02	9.11E+01	1.21E-07	1.74E-06	4.90E+00	8.96E+00	0.00E+00	4.19E+00	8.36E-02	3.71E-02	1.09E-02	2.93E-14	8.36E-01	9.11E-04	2.81E-03	1.90E-16	3.27E-10	2.48E-07	5.31E+00	3.00E-07	4.55E-07	2.13E-11	-7.78E-08	6.79E-09	6.31E-08	-4.05E-08	7.55E-14	-1.09E-103	-2.63E-07	-6.43E-07	1.86E+00	0.00E+00	0.00E+00	-1.35E-16	6.57E-146	1.31E-07
3.53E-06	302.346	3.64E+19	0.00E+00	1.85E+00	6.76E+05	-1.39E-06	1.34E+01	1.44E+05	2.19E-01	1.80E+05	1.02E-04	3.77E+00	3.39E+01	1.57E-02	9.11E+01	1.20E-07	1.42E-06	4.92E+00	8.92E+00	0.00E+00	4.20E+00	8.36E-02	3.77E-02	1.08E-02	3.01E-14	8.48E-01	9.39E-04	2.82E-03	1.90E-16	3.28E-10	2.48E-07	5.29E+00	3.14E-07	4.55E-07	2.14E-11	-7.72E-08	6.77E-09	6.28E-08	-4.03E-08	7.54E-14	-1.37E-103	-2.63E-07	-6.43E-07	1.85E+00	0.00E+00	0.00E+00	-2.20E-16	6.56E-146	1.30E-07
3.57E-06	302.346	3.64E+19	0.00E+00	1.85E+00	6.76E+05	-1.39E-06	1.33E+01	1.44E+05	2.20E-01	1.80E+05	1.02E-04	3.83E+00	3.40E+01	1.57E-02	9.11E+01	1.20E-07	1.17E-06	4.93E+00	8.87E+00	0.00E+00	4.21E+00	8.36E-02	3.83E-02	1.08E-02	3.09E-14	8.61E-01	9.68E-04	2.83E-03	1.90E-16	3.29E-10	2.48E-07	5.28E+00	3.28E-07	4.54E-07	2.14E-11	-7.66E-08	6.75E-09	6.26E-08	-4.00E-08	7.53E-14	-1.56E-103	-2.63E-07	-6.43E-07	1.85E+00	0.00E+00	0.00E+00	-2.66E-16	6.54E-146	1.29E-07
3.62E-06	302.347	3.64E+19	0.00E+00	1.84E+00	6.76E+05	-1.39E-06	1.33E+01	1.44E+05	2.20E-01	1.80E+05	1.01E-04	3.89E+00	3.41E+01	1.57E-02	9.11E+01	1.19E-07	9.53E-07	4.95E+00	8.83E+00	0.00E+00	4.22E+00	8.36E-02	3.89E-02	1.08E-02	3.17E-14	8.73E-01	9.98E-04	2.83E-03	1.90E-16	3.30E-10	2.48E-07	5.26E+00	3.42E-07	4.54E-07	2.15E-11	-7.60E-08	6.73E-09	6.24E-08	-3.98E-08	7.52E-14	-1.55E-103	-2.63E-07	-6.43E-07	1.84E+00	0.00E+00	0.00E+00	-2.39E-16	6.52E-146	1.27E-07
3.66E-06	302.348	3.64E+19	0.00E+00	1.84E+00	6.76E+05	-1.39E-06	1.32E+01	1.44E+05	2.20E-01	1.80E+05	1.01E-04	3.95E+00	3.42E+01	1.57E-02	9.11E+01	1.18E-07	7.77E-07	4.97E+00	8.78E+00	0.00E+00	4.22E+00	8.36E-02	3.96E-02	1.08E-02	3.25E-14	8.86E-01	1.03E-03	2.84E-03	1.90E-16	3.31E-10	2.48E-07	5.24E+00	3.57E-07	4.54E-07	2.15E-11	-7.55E-08	6.71E-09	6.22E-08	-3.96E-08	7.51E-14	-1.18E-103	-2.63E-07	-6.43E-07	1.84E+00	0.00E+00	0.00E+00	-1.68E-16	6.51E-146	1.26E-07
3.71E-06	302.349	3.64E+19	0.00E+00	1.83E+00	6.76E+05	-1.39E-06	1.32E+01	1.44E+05	2.20E-01	1.80E+05	1.01E-04	4.01E+00	3.42E+01	1.58E-02	9.11E+01	1.18E-07	6.32E-07	4.98E+00	8.73E+00	0.00E+00	4.23E+00	8.36E-02	4.02E-02	1.07E-02	3.34E-14	8.99E-01	1.06E-03	2.85E-03	1.90E-16	3.33E-10	2.48E-07	5.21E+00	3.73E-07	4.54E-07	2.16E-11	-7.49E-08	6.69E-09	6.19E-08	-3.93E-08	7.50E-14	-3.69E-104	-2.63E-07	-6.43E-07	1.83E+00	0.00E+00	0.00E+00	-1.16E-16	6.49E-146	1.25E-07
3.76E-06	302.349	3.64E+19	0.00E+00	1.83E+00	6.76E+05	-1.39E-06	1.31E+01	1.44E+05	2.20E-01	1.80E+05	1.00E-04	4.07E+00	3.43E+01	1.58E-02	9.11E+01	1.17E-07	5.13E-07	5.00E+00	8.69E+00	0.00E+00	4.24E+00	8.36E-02	4.09E-02	1.07E-02	3.42E-14	9.11E-01	1.09E-03	2.86E-03	1.90E-16	3.34E-10	2.48E-07	5.19E+00	3.90E-07	4.54E-07	2.16E-11	-7.43E-08	6.67E-09	6.17E-08	-3.91E-08	7.48E-14	4.34E-104	-2.63E-07	-6.43E-07	1.83E+00	0.00E+00	0.00E+00	-1.74E-16	6.47E-146	1.24E-07
3.80E-06	302.35	3.64E+19	0.00E+00	1.82E+00	6.76E+05	-1.39E-06	1.31E+01	1.44E+05	2.20E-01	1.80E+05	9.96E-05	4.13E+00	3.44E+01	1.58E-02	9.11E+01	1.17E-07	4.15E-07	5.02E+00	8.64E+00	0.00E+00	4.25E+00	8.36E-02	4.15E-02	1.07E-02	3.52E-14	9.25E-01	1.13E-03	2.87E-03	1.90E-16	3.35E-10	2.48E-07	5.17E+00	4.07E-07	4.54E-07	2.17E-11	-7.37E-08	6.65E-09	6.14E-08	-3.89E-08	7.47E-14	-5.56E-104	-2.63E-07	-6.43E-07	1.82E+00	0.00E+00	0.00E+00	-3.71E-16	6.46E-146	1.23E-07
3.85E-06	302.351	3.64E+19	0.00E+00	1.82E+00	6.76E+05	-1.39E-06	1.30E+01	1.44E+05	2.21E-01	1.80E+05	9.92E-05	4.19E+00	3.45E+01	1.58E-02	9.11E+01	1.16E-07	3.35E-07	5.03E+00	8.59E+00	0.00E+00	4.26E+00	8.36E-02	4.22E-02	1.06E-02	3.61E-14	9.38E-01	1.16E-03	2.88E-03	1.90E-16	3.36E-10	2.48E-07	5.15E+00	4.25E-07	4.53E-07	2.18E-11	-7.32E-08	6.62E-09	6.12E-08	-3.86E-08	7.46E-14	-6.46E-103	-2.63E-07	-6.43E-07	1.82E+00	0.00E+00	0.00E+00	-6.09E-16	6.44E-146	1.22E-07
3.90E-06	302.352	3.64E+19	0.00E+00	1.81E+00	6.76E+05	-1.39E-06	1.30E+01	1.44E+05	2.21E-01	1.80E+05	9.87E-05	4.25E+00	3.45E+01	1.58E-02	9.11E+01	1.16E-07	2.70E-07	5.05E+00	8.54E+00	0.00E+00	4.27E+00	8.36E-02	4.29E-02	1.06E-02	3.70E-14	9.51E-01	1.20E-03	2.89E-03	1.89E-16	3.38E-10	2.48E-07	5.13E+00	4.44E-07	4.53E-07	2.18E-11	-7.26E-08	6.60E-09	6.10E-08	-3.84E-08	7.45E-14	-2.25E-102	-2.63E-07	-6.43E-07	1.81E+00	0.00E+00	0.00E+00	-7.24E-16	6.42E-146	1.21E-07
3.95E-06	302.353	3.64E+19	0.00E+00	1.81E+00	6.76E+05	-1.39E-06	1.30E+01	1.44E+05	2.21E-01	1.80E+05	9.83E-05	4.31E+00	3.46E+01	1.58E-02	9.12E+01	1.15E-07	2.17E-07	5.07E+00	8.49E+00	0.00E+00	4.28E+00	8.36E-02	4.36E-02	1.06E-02	3.80E-14	9.65E-01	1.23E-03	2.90E-03	1.89E-16	3.39E-10	2.48E-07	5.11E+00	4.64E-07	4.53E-07	2.19E-11	-7.20E-08	6.58E-09	6.07E-08	-3.81E-08	7.44E-14	-5.65E-102	-2.63E-07	-6.43E-07	1.81E+00	0.00E+00	0.00E+00	-5.44E-16	6.41E-146	1.20E-07
4.00E-06	302.354	3.64E+19	0.00E+00	1.80E+00	6.76E+05	-1.39E-06	1.29E+01	1.44E+05	2.21E-01	1.80E+05	9.78E-05	4.38E+00	3.47E+01	1.58E-02	9.12E+01	1.15E-07	1.74E-07	5.08E+00	8.45E+00	0.00E+00	4.28E+00	8.36E-02	4.43E-02	1.06E-02	3.90E-14	9.79E-01	1.27E-03	2.91E-03	1.89E-16	3.40E-10	2.48E-07	5.09E+00	4.84E-07	4.53E-07	2.19E-11	-7.14E-08	6.56E-09	6.05E-08	-3.79E-08	7.42E-14	-1.19E-101	-2.63E-07	-6.43E-07	1.80E+00	0.00E+00	0.00E+00	-2.41E-16	6.39E-146	1.19E-07
4.05E-06	302.354	3.64E+19	0.00E+00	1.80E+00	6.76E+05	-1.39E-06	1.29E+01	1.44E+05	2.21E-01	1.80E+05	9.73E-05	4.44E+00	3.48E+01	1.58E-02	9.12E+01	1.15E-07	1.39E-07	5.10E+00	8.40E+00	0.00E+00	4.29E+00	8.36E-02	4.50E-02	1.05E-02	4.00E-14	9.93E-01	1.31E-03	2.92E-03	1.89E-16	3.42E-10	2.48E-07	5.07E+00	5.05E-07	4.53E-07	2.20E-11	-7.09E-08	6.54E-09	6.02E-08	-3.76E-08	7.41E-14	-2.25E-101	-2.63E-07	-6.43E-07	1.80E+00	0.00E+00	0.00E+00	-9.64E-17	6.37E-146	1.18E-07
4.10E-06	302.355	3.64E+19	0.00E+00	1.79E+00	6.76E+05	-1.39E-06	1.28E+01	1.44E+05	2.21E-01	1.80E+05	9.69E-05	4.51E+00	3.48E+01	1.58E-02	9.12E+01	1.14E-07	1.11E-07	5.12E+00	8.35E+00	0.00E+00	4.30E+00	8.36E-02	4.58E-02	1.05E-02	4.11E-14	1.01E+00	1.35E-03	2.92E-03	1.89E-16	3.43E-10	2.48E-07	5.05E+00	5.28E-07	4.52E-07	2.20E-11	-7.03E-08	6.51E-09	6.00E-08	-3.74E-08	7.40E-14	-3.90E-101	-2.63E-07	-6.43E-07	1.79E+00	0.00E+00	0.00E+00	-4.55E-16	6.35E-146	1.16E-07
4.15E-06	302.356	3.64E+19	0.00E+00	1.79E+00	6.76E+05	-1.39E-06	1.28E+01	1.44E+05	2.21E-01	1.80E+05	9.64E-05	4.57E+00	3.49E+01	1.58E-02	9.12E+01	1.14E-07	8.84E-08	5.14E+00	8.30E+00	0.00E+00	4.31E+00	8.36E-02	4.65E-02	1.05E-02	4.22E-14	1.02E+00	1.39E-03	2.93E-03	1.89E-16	3.44E-10	2.48E-07	5.02E+00	5.51E-07	4.52E-07	2.21E-11	-6.97E-08	6.49E-09	5.97E-08	-3.71E-08	7.38E-14	-6.34E-101	-2.63E-07	-6.43E-07	1.79E+00	0.00E+00	0.00E+00	-1.32E-15	6.34E-146	1.15E-07
4.20E-06	302.357	3.64E+19	0.00E+00	1.78E+00	6.76E+05	-1.39E-06	1.27E+01	1.44E+05	2.21E-01	1.80E+05	9.59E-05	4.64E+00	3.50E+01	1.58E-02	9.12E+01	1.13E-07	7.01E-08	5.15E+00	8.25E+00	0.00E+00	4.32E+00	8.36E-02	4.73E-02	1.04E-02	4.33E-14	1.04E+00	1.43E-03	2.94E-03	1.89E-16	3.45E-10	2.48E-07	5.00E+00	5.75E-07	4.52E-07	2.22E-11	-6.91E-08	6.47E-09	5.94E-08	-3.69E-08	7.37E-14	-9.77E-101	-2.63E-07	-6.43E-07	1.78E+00	0.00E+00	0.00E+00	-2.07E-15	6.32E-146	1.14E-07
4.25E-06	302.358	3.64E+19	0.00E+00	1.78E+00	6.76E+05	-1.39E-06	1.27E+01	1.44E+05	2.21E-01	1.80E+05	9.55E-05	4.71E+00	3.50E+01	1.58E-02	9.12E+01	1.13E-07	5.54E-08	5.17E+00	8.20E+00	0.00E+00	4.33E+00	8.36E-02	4.81E-02	1.04E-02	4.44E-14	1.05E+00	1.48E-03	2.95E-03	1.89E-16	3.47E-10	2.48E-07	4.98E+00	6.00E-07	4.51E-07	2.22E-11	-6.86E-08	6.44E-09	5.92E-08	-3.66E-08	7.36E-14	-1.44E-100	-2.63E-07	-6.43E-07	1.78E+00	0.00E+00	0.00E+00	-1.94E-15	6.30E-146	1.13E-07
4.30E-06	302.359	3.64E+19	0.00E+00	1.77E+00	6.76E+05	-1.39E-06	1.27E+01	1.44E+05	2.21E-01	1.80E+05	9.50E-05	4.78E+00	3.51E+01	1.58E-02	9.12E+01	1.12E-07	4.37E-08	5.19E+00	8.15E+00	0.00E+00	4.34E+00	8.36E-02	4.89E-02	1.04E-02	4.56E-14	1.06E+00	1.52E-03	2.96E-03	1.89E-16	3.48E-10	2.48E-07	4.96E+00	6.27E-07	4.51E-07	2.23E-11	-6.80E-08	6.42E-09	5.89E-08	-3.63E-08	7.34E-14	-2.02E-100	-2.63E-07	-6.43E-07	1.77E+00	0.00E+00	0.00E+00	-9.02E-16	6.28E-146	1.12E-07
4.36E-06	302.36	3.64E+19	0.00E+00	1.77E+00	6.76E+05	-1.39E-06	1.26E+01	1.44E+05	2.21E-01	1.80E+05	9.45E-05	4.85E+00	3.52E+01	1.58E-02	9.12E+01	1.12E-07	3.44E-08	5.21E+00	8.10E+00	0.00E+00	4.35E+00	8.36E-02	4.97E-02	1.03E-02	4.68E-14	1.08E+00	1.57E-03	2.97E-03	1.89E-16	3.49E-10	2.48E-07	4.93E+00	6.54E-07	4.51E-07	2.23E-11	-6.74E-08	6.40E-09	5.87E-08	-3.61E-08	7.33E-14	-2.73E-100	-2.63E-07	-6.43E-07	1.77E+00	0.00E+00	0.00E+00	-1.92E-16	6.27E-146	1.11E-07
4.41E-06	302.361	3.64E+19	0.00E+00	1.76E+00	6.76E+05	-1.39E-06	1.26E+01	1.44E+05	2.22E-01	1.80E+05	9.40E-05	4.92E+00	3.52E+01	1.58E-02	9.12E+01	1.11E-07	2.69E-08	5.23E+00	8.05E+00	0.00E+00	4.35E+00	8.36E-02	5.05E-02	1.03E-02	4.80E-14	1.09E+00	1.62E-03	2.98E-03	1.89E-16	3.51E-10	2.48E-07	4.91E+00	6.83E-07	4.51E-07	2.24E-11	-6.68E-08	6.37E-09	5.84E-08	-3.58E-08	7.32E-14	-3.54E-100	-2.63E-07	-6.43E-07	1.76E+00	0.00E+00	0.00E+00	-1.42E-15	6.25E-146	1.10E-07
4.46E-06	302.362	3.64E+19	0.00E+00	1.76E+00	6.76E+05	-1.39E-06	1.25E+01	1.44E+05	2.22E-01	1.80E+05	9.35E-05	4.99E+00	3.53E+01	1.58E-02	9.12E+01	1.11E-07	2.11E-08	5.24E+00	7.99E+00	0.00E+00	4.36E+00	8.36E-02	5.13E-02	1.03E-02	4.93E-14	1.11E+00	1.67E-03	2.99E-03	1.88E-16	3.52E-10	2.48E-07	4.89E+00	7.13E-07	4.50E-07	2.24E-11	-6.62E-08	6.35E-09	5.81E-08	-3.55E-08	7.30E-14	-4.37E-100	-2.63E-07	-6.43E-07	1.76E+00	0.00E+00	0.00E+00	-4.69E-15	6.23E-146	1.09E-07
4.52E-06	302.363	3.64E+19	0.00E+00	1.75E+00	6.76E+05	-1.39E-06	1.25E+01	1.44E+05	2.22E-01	1.80E+05	9.30E-05	5.06E+00	3.54E+01	1.58E-02	9.12E+01	1.11E-07	1.64E-08	5.26E+00	7.94E+00	0.00E+00	4.37E+00	8.36E-02	5.22E-02	1.02E-02	5.06E-14	1.13E+00	1.72E-03	3.00E-03	1.88E-16	3.54E-10	2.48E-07	4.86E+00	7.44E-07	4.50E-07	2.25E-11	-6.57E-08	6.32E-09	5.78E-08	-3.53E-08	7.29E-14	-5.12E-100	-2.63E-07	-6.43E-07	1.75E+00	0.00E+00	0.00E+00	-7.60E-15	6.21E-146	1.08E-07
4.57E-06	302.364	3.64E+19	0.00E+00	1.75E+00	6.76E+05	-1.39E-06	1.24E+01	1.44E+05	2.22E-01	1.80E+05	9.25E-05	5.14E+00	3.54E+01	1.58E-02	9.12E+01	1.10E-07	1.27E-08	5.28E+00	7.89E+00	0.00E+00	4.38E+00	8.36E-02	5.31E-02	1.02E-02	5.20E-14	1.14E+00	1.77E-03	3.01E-03	1.88E-16	3.55E-10	2.48E-07	4.84E+00	7.77E-07	4.50E-07	2.25E-11	-6.51E-08	6.30E-09	5.76E-08	-3.50E-08	7.27E-14	-5.59E-100	-2.63E-07	-6.43E-07	1.75E+00	0.00E+00	0.00E+00	-6.81E-15	6.19E-146	1.07E-07
4.63E-06	302.365	3.64E+19	0.00E+00	1.74E+00	6.76E+05	-1.39E-06	1.24E+01	1.44E+05	2.22E-01	1.80E+05	9.20E-05	5.21E+00	3.55E+01	1.58E-02	9.12E+01	1.10E-07	9.85E-09	5.30E+00	7.84E+00	0.00E+00	4.39E+00	8.37E-02	5.40E-02	1.02E-02	5.33E-14	1.16E+00	1.82E-03	3.02E-03	1.88E-16	3.56E-10	2.48E-07	4.82E+00	8.11E-07	4.49E-07	2.26E-11	-6.45E-08	6.27E-09	5.73E-08	-3.47E-08	7.26E-14	-5.50E-100	-2.63E-07	-6.43E-07	1.74E+00	0.00E+00	0.00E+00	-2.03E-15	6.17E-146	1.05E-07
4.69E-06	302.366	3.64E+19	0.00E+00	1.74E+00	6.76E+05	-1.39E-06	1.24E+01	1.44E+05	2.22E-01	1.80E+05	9.15E-05	5.29E+00	3.56E+01	1.58E-02	9.12E+01	1.09E-07	7.59E-09	5.32E+00	7.79E+00	0.00E+00	4.40E+00	8.37E-02	5.49E-02	1.01E-02	5.47E-14	1.17E+00	1.88E-03	3.03E-03	1.88E-16	3.58E-10	2.48E-07	4.79E+00	8.46E-07	4.49E-07	2.27E-11	-6.39E-08	6.25E-09	5.70E-08	-3.44E-08	7.24E-14	-4.46E-100	-2.63E-07	-6.43E-07	1.74E+00	0.00E+00	0.00E+00	-3.52E-16	6.15E-146	1.04E-07
4.75E-06	302.367	3.64E+19	0.00E+00	1.73E+00	6.76E+05	-1.39E-06	1.23E+01	1.44E+05	2.22E-01	1.80E+05	9.10E-05	5.37E+00	3.56E+01	1.58E-02	9.12E+01	1.09E-07	5.83E-09	5.34E+00	7.73E+00	0.00E+00	4.41E+00	8.37E-02	5.58E-02	1.01E-02	5.62E-14	1.19E+00	1.94E-03	3.05E-03	1.88E-16	3.59E-10	2.48E-07	4.77E+00	8.83E-07	4.48E-07	2.27E-11	-6.34E-08	6.22E-09	5.67E-08	-3.41E-08	7.23E-14	-2.34E-100	-2.63E-07	-6.43E-07	1.73E+00	0.00E+00	0.00E+00	-8.70E-15	6.14E-146	1.03E-07
4.81E-06	302.368	3.64E+19	0.00E+00	1.73E+00	6.76E+05	-1.39E-06	1.23E+01	1.44E+05	2.22E-01	1.80E+05	9.05E-05	5.45E+00	3.57E+01	1.58E-02	9.12E+01	1.08E-07	4.47E-09	5.35E+00	7.68E+00	0.00E+00	4.42E+00	8.37E-02	5.68E-02	1.01E-02	5.77E-14	1.21E+00	2.00E-03	3.06E-03	1.88E-16	3.61E-10	2.48E-07	4.74E+00	9.22E-07	4.48E-07	2.28E-11	-6.28E-08	6.19E-09	5.64E-08	-3.39E-08	7.21E-14	-2.79E-101	-2.63E-07	-6.43E-07	1.73E+00	0.00E+00	0.00E+00	-3.05E-14	6.12E-146	1.02E-07
4.87E-06	302.369	3.64E+19	0.00E+00	1.72E+00	6.76E+05	-1.39E-06	1.22E+01	1.44E+05	2.22E-01	1.80E+05	9.00E-05	5.53E+00	3.58E+01	1.58E-02	9.12E+01	1.08E-07	3.41E-09	5.37E+00	7.62E+00	0.00E+00	4.43E+00	8.37E-02	5.77E-02	1.00E-02	5.92E-14	1.22E+00	2.06E-03	3.07E-03	1.88E-16	3.62E-10	2.48E-07	4.72E+00	9.63E-07	4.48E-07	2.28E-11	-6.22E-08	6.17E-09	5.61E-08	-3.36E-08	7.20E-14	3.04E-101	-2.63E-07	-6.43E-07	1.72E+00	0.00E+00	0.00E+00	-6.11E-14	6.10E-146	1.01E-07
4.93E-06	302.37	3.64E+19	0.00E+00	1.72E+00	6.76E+05	-1.39E-06	1.22E+01	1.44E+05	2.22E-01	1.80E+05	8.94E-05	5.61E+00	3.58E+01	1.58E-02	9.12E+01	1.07E-07	2.60E-09	5.39E+00	7.57E+00	0.00E+00	4.44E+00	8.37E-02	5.87E-02	1.00E-02	6.08E-14	1.24E+00	2.12E-03	3.08E-03	1.88E-16	3.64E-10	2.48E-07	4.69E+00	1.01E-06	4.47E-07	2.29E-11	-6.16E-08	6.14E-09	5.59E-08	-3.33E-08	7.18E-14	-2.43E-100	-2.63E-07	-6.43E-07	1.72E+00	0.00E+00	0.00E+00	-8.58E-14	6.08E-146	1.00E-07
4.99E-06	302.372	3.64E+19	0.00E+00	1.71E+00	6.76E+05	-1.39E-06	1.22E+01	1.44E+05	2.22E-01	1.80E+05	8.89E-05	5.69E+00	3.59E+01	1.58E-02	9.12E+01	1.07E-07	1.98E-09	5.41E+00	7.52E+00	0.00E+00	4.44E+00	8.37E-02	5.97E-02	9.97E-03	6.25E-14	1.26E+00	2.19E-03	3.09E-03	1.88E-16	3.65E-10	2.48E-07	4.67E+00	1.05E-06	4.47E-07	2.29E-11	-6.10E-08	6.11E-09	5.56E-08	-3.30E-08	7.17E-14	-1.04E-99	-2.63E-07	-6.43E-07	1.71E+00	0.00E+00	0.00E+00	-9.22E-14	6.06E-146	9.89E-08
5.05E-06	302.373	3.64E+19	0.00E+00	1.70E+00	6.76E+05	-1.39E-06	1.21E+01	1.44E+05	2.22E-01	1.80E+05	8.84E-05	5.78E+00	3.60E+01	1.58E-02	9.12E+01	1.07E-07	1.50E-09	5.43E+00	7.46E+00	0.00E+00	4.45E+00	8.37E-02	6.07E-02	9.93E-03	6.42E-14	1.28E+00	2.26E-03	3.10E-03	1.87E-16	3.67E-10	2.48E-07	4.64E+00	1.10E-06	4.46E-07	2.30E-11	-6.04E-08	6.08E-09	5.53E-08	-3.27E-08	7.15E-14	-2.55E-99	-2.63E-07	-6.43E-07	1.70E+00	0.00E+00	0.00E+00	-6.87E-14	6.04E-146	9.78E-08
5.11E-06	302.374	3.64E+19	0.00E+00	1.70E+00	6.76E+05	-1.39E-06	1.21E+01	1.44E+05	2.22E-01	1.80E+05	8.78E-05	5.86E+00	3.60E+01	1.58E-02	9.12E+01	1.06E-07	1.13E-09	5.45E+00	7.41E+00	0.00E+00	4.46E+00	8.37E-02	6.18E-02	9.90E-03	6.59E-14	1.29E+00	2.33E-03	3.11E-03	1.87E-16	3.68E-10	2.48E-07	4.61E+00	1.14E-06	4.46E-07	2.30E-11	-5.99E-08	6.05E-09	5.50E-08	-3.24E-08	7.13E-14	-4.86E-99	-2.63E-07	-6.43E-07	1.70E+00	0.00E+00	0.00E+00	-3.01E-14	6.02E-146	9.67E-08
5.18E-06	302.375	3.64E+19	0.00E+00	1.69E+00	6.76E+05	-1.39E-06	1.20E+01	1.44E+05	2.21E-01	1.80E+05	8.73E-05	5.95E+00	3.61E+01	1.58E-02	9.12E+01	1.06E-07	8.42E-10	5.47E+00	7.35E+00	0.00E+00	4.47E+00	8.37E-02	6.29E-02	9.86E-03	6.77E-14	1.31E+00	2.40E-03	3.12E-03	1.87E-16	3.70E-10	2.48E-07	4.59E+00	1.20E-06	4.45E-07	2.31E-11	-5.93E-08	6.03E-09	5.46E-08	-3.21E-08	7.12E-14	-7.99E-99	-2.63E-07	-6.43E-07	1.69E+00	0.00E+00	0.00E+00	4.62E-16	6.00E-146	9.56E-08
5.24E-06	302.376	3.64E+19	0.00E+00	1.69E+00	6.76E+05	-1.39E-06	1.20E+01	1.44E+05	2.21E-01	1.80E+05	8.67E-05	6.04E+00	3.61E+01	1.58E-02	9.12E+01	1.05E-07	6.26E-10	5.49E+00	7.29E+00	0.00E+00	4.48E+00	8.37E-02	6.40E-02	9.82E-03	6.95E-14	1.33E+00	2.48E-03	3.14E-03	1.87E-16	3.72E-10	2.48E-07	4.56E+00	1.25E-06	4.45E-07	2.31E-11	-5.87E-08	6.00E-09	5.43E-08	-3.18E-08	7.10E-14	-1.18E-98	-2.63E-07	-6.43E-07	1.69E+00	0.00E+00	0.00E+00	-2.12E-14	5.98E-146	9.45E-08
5.31E-06	302.378	3.64E+19	0.00E+00	1.68E+00	6.76E+05	-1.39E-06	1.20E+01	1.44E+05	2.21E-01	1.80E+05	8.62E-05	6.13E+00	3.62E+01	1.58E-02	9.12E+01	1.05E-07	4.64E-10	5.51E+00	7.24E+00	0.00E+00	4.49E+00	8.37E-02	6.51E-02	9.78E-03	7.14E-14	1.35E+00	2.55E-03	3.15E-03	1.87E-16	3.73E-10	2.48E-07	4.54E+00	1.30E-06	4.44E-07	2.32E-11	-5.81E-08	5.97E-09	5.40E-08	-3.14E-08	7.08E-14	-1.57E-98	-2.63E-07	-6.43E-07	1.68E+00	0.00E+00	0.00E+00	-1.16E-13	5.96E-146	9.34E-08
5.38E-06	302.379	3.64E+19	0.00E+00	1.68E+00	6.76E+05	-1.39E-06	1.19E+01	1.44E+05	2.21E-01	1.80E+05	8.56E-05	6.22E+00	3.62E+01	1.58E-02	9.12E+01	1.04E-07	3.43E-10	5.53E+00	7.18E+00	0.00E+00	4.50E+00	8.37E-02	6.62E-02	9.75E-03	7.33E-14	1.37E+00	2.64E-03	3.16E-03	1.87E-16	3.75E-10	2.48E-07	4.51E+00	1.36E-06	4.44E-07	2.32E-11	-5.75E-08	5.94E-09	5.37E-08	-3.11E-08	7.07E-14	-1.91E-98	-2.63E-07	-6.43E-07	1.68E+00	0.00E+00	0.00E+00	-2.75E-13	5.94E-146	9.23E-08
5.44E-06	302.38	3.64E+19	0.00E+00	1.67E+00	6.76E+05	-1.39E-06	1.19E+01	1.44E+05	2.21E-01	1.80E+05	8.51E-05	6.31E+00	3.63E+01	1.58E-02	9.12E+01	1.04E-07	2.53E-10	5.55E+00	7.12E+00	0.00E+00	4.51E+00	8.37E-02	6.74E-02	9.71E-03	7.54E-14	1.39E+00	2.72E-03	3.17E-03	1.87E-16	3.76E-10	2.48E-07	4.48E+00	1.42E-06	4.43E-07	2.33E-11	-5.69E-08	5.91E-09	5.34E-08	-3.08E-08	7.05E-14	-2.07E-98	-2.63E-07	-6.43E-07	1.67E+00	0.00E+00	0.00E+00	-4.22E-13	5.92E-146	9.12E-08
5.51E-06	302.382	3.64E+19	0.00E+00	1.66E+00	6.76E+05	-1.39E-06	1.18E+01	1.44E+05	2.21E-01	1.80E+05	8.45E-05	6.41E+00	3.64E+01	1.58E-02	9.13E+01	1.03E-07	1.85E-10	5.57E+00	7.06E+00	0.00E+00	4.52E+00	8.37E-02	6.86E-02	9.67E-03	7.74E-14	1.41E+00	2.81E-03	3.18E-03	1.87E-16	3.78E-10	2.47E-07	4.45E+00	1.49E-06	4.43E-07	2.33E-11	-5.63E-08	5.88E-09	5.31E-08	-3.05E-08	7.03E-14	-1.87E-98	-2.63E-07	-6.43E-07	1.66E+00	0.00E+00	0.00E+00	-4.38E-13	5.90E-146	9.01E-08
5.58E-06	302.383	3.64E+19	0.00E+00	1.66E+00	6.76E+05	-1.39E-06	1.18E+01	1.44E+05	2.21E-01	1.80E+05	8.39E-05	6.51E+00	3.64E+01	1.58E-02	9.13E+01	1.03E-07	1.35E-10	5.59E+00	7.01E+00	0.00E+00	4.53E+00	8.37E-02	6.98E-02	9.63E-03	7.96E-14	1.43E+00	2.90E-03	3.20E-03	1.86E-16	3.80E-10	2.47E-07	4.42E+00	1.55E-06	4.42E-07	2.34E-11	-5.58E-08	5.84E-09	5.27E-08	-3.02E-08	7.01E-14	-1.06E-98	-2.63E-07	-6.43E-07	1.66E+00	0.00E+00	0.00E+00	-2.86E-13	5.88E-146	8.90E-08
5.65E-06	302.384	3.64E+19	0.00E+00	1.65E+00	6.76E+05	-1.39E-06	1.18E+01	1.44E+05	2.21E-01	1.80E+05	8.33E-05	6.60E+00	3.65E+01	1.58E-02	9.13E+01	1.02E-07	9.75E-11	5.61E+00	6.95E+00	0.00E+00	4.54E+00	8.37E-02	7.11E-02	9.59E-03	8.18E-14	1.45E+00	2.99E-03	3.21E-03	1.86E-16	3.81E-10	2.47E-07	4.40E+00	1.62E-06	4.42E-07	2.35E-11	-5.52E-08	5.81E-09	5.24E-08	-2.98E-08	6.99E-14	1.80E-99	-2.63E-07	-6.43E-07	1.65E+00	0.00E+00	0.00E+00	-3.24E-14	5.85E-146	8.79E-08
5.73E-06	302.386	3.64E+19	0.00E+00	1.65E+00	6.76E+05	-1.39E-06	1.17E+01	1.44E+05	2.21E-01	1.80E+05	8.27E-05	6.70E+00	3.65E+01	1.58E-02	9.13E+01	1.02E-07	6.97E-11	5.63E+00	6.89E+00	0.00E+00	4.54E+00	8.37E-02	7.24E-02	9.55E-03	8.41E-14	1.47E+00	3.08E-03	3.22E-03	1.86E-16	3.83E-10	2.47E-07	4.37E+00	1.70E-06	4.41E-07	2.35E-11	-5.46E-08	5.78E-09	5.21E-08	-2.95E-08	6.97E-14	-3.14E-99	-2.63E-07	-6.43E-07	1.65E+00	0.00E+00	0.00E+00	6.07E-14	5.83E-146	8.68E-08
5.80E-06	302.387	3.64E+19	0.00E+00	1.64E+00	6.76E+05	-1.39E-06	1.17E+01	1.44E+05	2.21E-01	1.80E+05	8.22E-05	6.81E+00	3.66E+01	1.57E-02	9.13E+01	1.01E-07	4.97E-11	5.65E+00	6.83E+00	0.00E+00	4.55E+00	8.37E-02	7.37E-02	9.50E-03	8.64E-14	1.49E+00	3.18E-03	3.24E-03	1.86E-16	3.85E-10	2.47E-07	4.34E+00	1.78E-06	4.40E-07	2.36E-11	-5.40E-08	5.75E-09	5.17E-08	-2.92E-08	6.96E-14	-6.59E-98	-2.63E-07	-6.43E-07	1.64E+00	0.00E+00	0.00E+00	-2.53E-13	5.81E-146	8.57E-08
5.88E-06	302.389	3.64E+19	0.00E+00	1.63E+00	6.76E+05	-1.39E-06	1.17E+01	1.44E+05	2.20E-01	1.80E+05	8.16E-05	6.91E+00	3.66E+01	1.57E-02	9.13E+01	1.01E-07	3.55E-11	5.67E+00	6.77E+00	0.00E+00	4.56E+00	8.37E-02	7.50E-02	9.46E-03	8.88E-14	1.51E+00	3.29E-03	3.25E-03	1.86E-16	3.86E-10	2.47E-07	4.31E+00	1.86E-06	4.40E-07	2.36E-11	-5.34E-08	5.71E-09	5.14E-08	-2.88E-08	6.94E-14	-2.61E-97	-2.63E-07	-6.43E-07	1.63E+00	0.00E+00	0.00E+00	-1.08E-12	5.79E-146	8.46E-08
5.95E-06	302.39	3.64E+19	0.00E+00	1.63E+00	6.76E+05	-1.39E-06	1.16E+01	1.44E+05	2.20E-01	1.80E+05	8.10E-05	7.02E+00	3.67E+01	1.57E-02	9.13E+01	1.00E-07	2.54E-11	5.69E+00	6.71E+00	0.00E+00	4.57E+00	8.37E-02	7.64E-02	9.42E-03	9.13E-14	1.53E+00	3.40E-03	3.26E-03	1.86E-16	3.88E-10	2.47E-07	4.28E+00	1.94E-06	4.39E-07	2.37E-11	-5.28E-08	5.68E-09	5.10E-08	-2.85E-08	6.92E-14	-7.07E-97	-2.63E-07	-6.43E-07	1.63E+00	0.00E+00	0.00E+00	-2.06E-12	5.77E-146	8.35E-08
6.03E-06	302.392	3.64E+19	0.00E+00	1.62E+00	6.76E+05	-1.39E-06	1.16E+01	1.44E+05	2.20E-01	1.80E+05	8.03E-05	7.12E+00	3.67E+01	1.57E-02	9.13E+01	1.00E-07	1.80E-11	5.71E+00	6.64E+00	0.00E+00	4.58E+00	8.37E-02	7.79E-02	9.37E-03	9.39E-14	1.55E+00	3.51E-03	3.28E-03	1.86E-16	3.90E-10	2.47E-07	4.25E+00	2.03E-06	4.38E-07	2.37E-11	-5.22E-08	5.65E-09	5.07E-08	-2.81E-08	6.90E-14	-1.58E-96	-2.63E-07	-6.43E-07	1.62E+00	0.00E+00	0.00E+00	-2.32E-12	5.75E-146	8.24E-08
6.11E-06	302.393	3.64E+19	0.00E+00	1.62E+00	6.76E+05	-1.39E-06	1.15E+01	1.44E+05	2.20E-01	1.80E+05	7.97E-05	7.23E+00	3.68E+01	1.57E-02	9.13E+01	9.95E-08	1.25E-11	5.74E+00	6.58E+00	0.00E+00	4.59E+00	8.37E-02	7.93E-02	9.33E-03	9.66E-14	1.58E+00	3.62E-03	3.29E-03	1.85E-16	3.92E-10	2.47E-07	4.22E+00	2.12E-06	4.38E-07	2.38E-11	-5.16E-08	5.61E-09	5.03E-08	-2.78E-08	6.88E-14	-3.12E-96	-2.63E-07	-6.43E-07	1.62E+00	0.00E+00	0.00E+00	-1.33E-12	5.72E-146	8.13E-08
6.19E-06	302.395	3.64E+19	0.00E+00	1.61E+00	6.76E+05	-1.39E-06	1.15E+01	1.44E+05	2.20E-01	1.80E+05	7.91E-05	7.35E+00	3.68E+01	1.57E-02	9.13E+01	9.90E-08	8.50E-12	5.76E+00	6.52E+00	0.00E+00	4.60E+00	8.37E-02	8.08E-02	9.29E-03	9.94E-14	1.60E+00	3.74E-03	3.30E-03	1.85E-16	3.94E-10	2.47E-07	4.19E+00	2.22E-06	4.37E-07	2.38E-11	-5.10E-08	5.58E-09	5.00E-08	-2.74E-08	6.86E-14	-5.65E-96	-2.63E-07	-6.43E-07	1.61E+00	0.00E+00	0.00E+00	2.05E-13	5.70E-146	8.02E-08
6.27E-06	302.396	3.64E+19	0.00E+00	1.60E+00	6.76E+05	-1.39E-06	1.15E+01	1.44E+05	2.19E-01	1.80E+05	7.85E-05	7.46E+00	3.68E+01	1.57E-02	9.13E+01	9.86E-08	5.73E-12	5.78E+00	6.46E+00	0.00E+00	4.61E+00	8.37E-02	8.23E-02	9.24E-03	1.02E-13	1.62E+00	3.87E-03	3.32E-03	1.85E-16	3.95E-10	2.47E-07	4.16E+00	2.33E-06	4.36E-07	2.39E-11	-5.04E-08	5.54E-09	4.96E-08	-2.70E-08	6.83E-14	-9.57E-96	-2.63E-07	-6.43E-07	1.60E+00	0.00E+00	0.00E+00	1.31E-13	5.68E-146	7.91E-08
6.36E-06	302.398	3.64E+19	0.00E+00	1.60E+00	6.76E+05	-1.39E-06	1.14E+01	1.44E+05	2.19E-01	1.80E+05	7.78E-05	7.58E+00	3.69E+01	1.57E-02	9.13E+01	9.81E-08	4.06E-12	5.80E+00	6.39E+00	0.00E+00	4.62E+00	8.37E-02	8.39E-02	9.19E-03	1.05E-13	1.64E+00	4.00E-03	3.33E-03	1.85E-16	3.97E-10	2.47E-07	4.12E+00	2.44E-06	4.36E-07	2.39E-11	-4.98E-08	5.50E-09	4.92E-08	-2.67E-08	6.81E-14	-1.54E-95	-2.63E-07	-6.43E-07	1.60E+00	0.00E+00	0.00E+00	-5.71E-12	5.65E-146	7.80E-08
6.44E-06	302.4	3.64E+19	0.00E+00	1.59E+00	6.76E+05	-1.39E-06	1.14E+01	1.44E+05	2.19E-01	1.80E+05	7.72E-05	7.70E+00	3.69E+01	1.57E-02	9.13E+01	9.76E-08	3.27E-12	5.82E+00	6.33E+00	0.00E+00	4.63E+00	8.37E-02	8.55E-02	9.15E-03	1.08E-13	1.67E+00	4.13E-03	3.35E-03	1.85E-16	3.99E-10	2.47E-07	4.09E+00	2.55E-06	4.35E-07	2.40E-11	-4.92E-08	5.47E-09	4.89E-08	-2.63E-08	6.79E-14	-2.37E-95	-2.63E-07	-6.43E-07	1.59E+00	0.00E+00	0.00E+00	-1.86E-11	5.63E-146	7.69E-08
6.53E-06	302.401	3.64E+19	0.00E+00	1.58E+00	6.76E+05	-1.39E-06	1.14E+01	1.44E+05	2.19E-01	1.80E+05	7.65E-05	7.82E+00	3.70E+01	1.57E-02	9.13E+01	9.71E-08	3.08E-12	5.84E+00	6.26E+00	0.00E+00	4.63E+00	8.37E-02	8.72E-02	9.10E-03	1.12E-13	1.69E+00	4.27E-03	3.36E-03	1.85E-16	4.01E-10	2.47E-07	4.06E+00	2.67E-06	4.34E-07	2.40E-11	-4.85E-08	5.43E-09	4.85E-08	-2.59E-08	6.77E-14	-3.51E-95	-2.63E-07	-6.43E-07	1.58E+00	0.00E+00	0.00E+00	-3.93E-11	5.61E-146	7.58E-08
6.62E-06	302.403	3.64E+19	0.00E+00	1.58E+00	6.76E+05	-1.39E-06	1.13E+01	1.44E+05	2.18E-01	1.80E+05	7.59E-05	7.94E+00	3.70E+01	1.57E-02	9.13E+01	9.66E-08	3.23E-12	5.87E+00	6.20E+00	0.00E+00	4.64E+00	8.37E-02	8.89E-02	9.05E-03	1.15E-13	1.72E+00	4.42E-03	3.38E-03	1.85E-16	4.03E-10	2.47E-07	4.03E+00	2.80E-06	4.33E-07	2.41E-11	-4.79E-08	5.39E-09	4.81E-08	-2.55E-08	6.75E-14	-5.06E-95	-2.63E-07	-6.43E-07	1.58E+00	0.00E+00	0.00E+00	-6.57E-11	5.58E-146	7.47E-08
6.71E-06	302.405	3.64E+19	0.00E+00	1.57E+00	6.76E+05	-1.39E-06	1.13E+01	1.44E+05	2.18E-01	1.80E+05	7.52E-05	8.07E+00	3.70E+01	1.57E-02	9.13E+01	9.61E-08	3.36E-12	5.89E+00	6.13E+00	0.00E+00	4.65E+00	8.37E-02	9.07E-02	9.00E-03	1.18E-13	1.74E+00	4.57E-03	3.39E-03	1.84E-16	4.05E-10	2.47E-07	3.99E+00	2.94E-06	4.32E-07	2.41E-11	-4.73E-08	5.35E-09	4.77E-08	-2.51E-08	6.72E-14	-7.09E-95	-2.63E-07	-6.43E-07	1.57E+00	0.00E+00	0.00E+00	-9.44E-11	5.56E-146	7.36E-08
6.80E-06	302.407	3.64E+19	0.00E+00	1.56E+00	6.76E+05	-1.39E-06	1.13E+01	1.44E+05	2.18E-01	1.80E+05	7.45E-05	8.20E+00	3.71E+01	1.56E-02	9.13E+01	9.56E-08	3.15E-12	5.91E+00	6.06E+00	0.00E+00	4.66E+00	8.37E-02	9.25E-02	8.95E-03	1.22E-13	1.77E+00	4.73E-03	3.41E-03	1.84E-16	4.07E-10	2.47E-07	3.96E+00	3.08E-06	4.32E-07	2.41E-11	-4.67E-08	5.31E-09	4.73E-08	-2.47E-08	6.70E-14	-9.71E-95	-2.63E-07	-6.43E-07	1.56E+00	0.00E+00	0.00E+00	-1.17E-10	5.53E-146	7.25E-08
6.90E-06	302.409	3.64E+19	0.00E+00	1.55E+00	6.76E+05	-1.39E-06	1.12E+01	1.44E+05	2.18E-01	1.80E+05	7.38E-05	8.33E+00	3.71E+01	1.56E-02	9.13E+01	9.51E-08	2.25E-12	5.94E+00	5.99E+00	0.00E+00	4.67E+00	8.37E-02	9.44E-02	8.90E-03	1.25E-13	1.79E+00	4.90E-03	3.43E-03	1.84E-16	4.09E-10	2.47E-07	3.92E+00	3.23E-06	4.31E-07	2.42E-11	-4.61E-08	5.27E-09	4.69E-08	-2.43E-08	6.68E-14	-1.30E-94	-2.63E-07	-6.43E-07	1.55E+00	0.00E+00	0.00E+00	-1.23E-10	5.51E-146	7.14E-08
7.00E-06	302.411	3.64E+19	0.00E+00	1.55E+00	6.76E+05	-1.39E-06	1.12E+01	1.44E+05	2.17E-01	1.80E+05	7.31E-05	8.47E+00	3.72E+01	1.56E-02	9.13E+01	9.46E-08	5.20E-13	5.96E+00	5.93E+00	0.00E+00	4.68E+00	8.37E-02	9.63E-02	8.85E-03	1.29E-13	1.82E+00	5.07E-03	3.44E-03	1.84E-16	4.11E-10	2.47E-07	3.89E+00	3.39E-06	4.30E-07	2.42E-11	-4.55E-08	5.23E-09	4.65E-08	-2.39E-08	6.65E-14	-1.72E-94	-2.63E-07	-6.43E-07	1.55E+00	0.00E+00	0.00E+00	-1.04E-10	5.48E-146	7.02E-08
7.10E-06	302.413	3.64E+19	0.00E+00	1.54E+00	6.76E+05	-1.39E-06	1.11E+01	1.44E+05	2.17E-01	1.80E+05	7.24E-05	8.61E+00	3.72E+01	1.56E-02	9.14E+01	9.41E-08	-1.96E-12	5.98E+00	5.86E+00	0.00E+00	4.69E+00	8.37E-02	9.83E-02	8.80E-03	1.33E-13	1.85E+00	5.26E-03	3.46E-03	1.84E-16	4.13E-10	2.47E-07	3.85E+00	3.55E-06	4.29E-07	2.43E-11	-4.48E-08	5.19E-09	4.61E-08	-2.35E-08	6.63E-14	-2.22E-94	-2.63E-07	-6.43E-07	1.54E+00	0.00E+00	0.00E+00	-6.10E-11	5.46E-146	6.91E-08
7.20E-06	302.415	3.64E+19	0.00E+00	1.53E+00	6.76E+05	-1.39E-06	1.11E+01	1.44E+05	2.17E-01	1.80E+05	7.17E-05	8.75E+00	3.72E+01	1.56E-02	9.14E+01	9.36E-08	-4.58E-12	6.01E+00	5.79E+00	0.00E+00	4.69E+00	8.37E-02	1.00E-01	8.75E-03	1.37E-13	1.88E+00	5.44E-03	3.47E-03	1.84E-16	4.15E-10	2.47E-07	3.82E+00	3.73E-06	4.28E-07	2.43E-11	-4.42E-08	5.15E-09	4.57E-08	-2.31E-08	6.60E-14	-2.81E-94	-2.63E-07	-6.43E-07	1.53E+00	0.00E+00	0.00E+00	-9.27E-12	5.43E-146	6.80E-08
7.30E-06	302.417	3.64E+19	0.00E+00	1.53E+00	6.76E+05	-1.39E-06	1.11E+01	1.44E+05	2.16E-01	1.80E+05	7.10E-05	8.89E+00	3.72E+01	1.56E-02	9.14E+01	9.31E-08	-5.92E-12	6.03E+00	5.72E+00	0.00E+00	4.70E+00	8.37E-02	1.02E-01	8.70E-03	1.42E-13	1.90E+00	5.63E-03	3.49E-03	1.83E-16	4.17E-10	2.47E-07	3.78E+00	3.91E-06	4.27E-07	2.44E-11	-4.36E-08	5.11E-09	4.53E-08	-2.27E-08	6.58E-14	-3.49E-94	-2.63E-07	-6.43E-07	1.53E+00	0.00E+00	0.00E+00	1.80E-11	5.41E-146	6.69E-08
7.40E-06	302.419	3.64E+19	0.00E+00	1.52E+00	6.76E+05	-1.39E-06	1.10E+01	1.44E+05	2.16E-01	1.80E+05	7.03E-05	9.03E+00	3.73E+01	1.56E-02	9.14E+01	9.26E-08	-4.37E-12	6.05E+00	5.65E+00	0.00E+00	4.71E+00	8.38E-02	1.04E-01	8.65E-03	1.46E-13	1.93E+00	5.83E-03	3.51E-03	1.83E-16	4.19E-10	2.47E-07	3.75E+00	4.09E-06	4.26E-07	2.44E-11	-4.30E-08	5.07E-09	4.49E-08	-2.23E-08	6.55E-14	-4.24E-94	-2.63E-07	-6.43E-07	1.52E+00	0.00E+00	0.00E+00	-1.63E-11	5.38E-146	6.59E-08
7.50E-06	302.421	3.64E+19	0.00E+00	1.51E+00	6.76E+05	-1.39E-06	1.10E+01	1.44E+05	2.15E-01	1.80E+05	6.97E-05	9.18E+00	3.73E+01	1.56E-02	9.14E+01	9.22E-08	1.49E-12	6.07E+00	5.58E+00	0.00E+00	4.72E+00	8.38E-02	1.06E-01	8.60E-03	1.50E-13	1.96E+00	6.03E-03	3.52E-03	1.83E-16	4.21E-10	2.47E-07	3.71E+00	4.29E-06	4.25E-07	2.45E-11	-4.24E-08	5.03E-09	4.45E-08	-2.19E-08	6.53E-14	-5.05E-94	-2.63E-07	-6.43E-07	1.51E+00	0.00E+00	0.00E+00	-1.40E-10	5.36E-146	6.48E-08
7.60E-06	302.423	3.64E+19	0.00E+00	1.50E+00	6.76E+05	-1.39E-06	1.10E+01	1.44E+05	2.15E-01	1.80E+05	6.90E-05	9.32E+00	3.73E+01	1.55E-02	9.14E+01	9.17E-08	9.09E-12	6.10E+00	5.52E+00	0.00E+00	4.72E+00	8.38E-02	1.09E-01	8.55E-03	1.54E-13	1.99E+00	6.23E-03	3.54E-03	1.83E-16	4.23E-10	2.47E-07	3.68E+00	4.48E-06	4.24E-07	2.45E-11	-4.18E-08	4.99E-09	4.41E-08	-2.15E-08	6.51E-14	-5.90E-94	-2.63E-07	-6.43E-07	1.50E+00	0.00E+00	0.00E+00	-3.35E-10	5.33E-146	6.38E-08
7.70E-06	302.424	3.64E+19	0.00E+00	1.50E+00	6.76E+05	-1.39E-06	1.10E+01	1.44E+05	2.15E-01	1.80E+05	6.83E-05	9.46E+00	3.73E+01	1.55E-02	9.14E+01	9.13E-08	1.48E-11	6.12E+00	5.45E+00	0.00E+00	4.73E+00	8.38E-02	1.11E-01	8.50E-03	1.59E-13	2.01E+00	6.44E-03	3.56E-03	1.83E-16	4.25E-10	2.47E-07	3.65E+00	4.69E-06	4.23E-07	2.45E-11	-4.13E-08	4.95E-09	4.37E-08	-2.11E-08	6.48E-14	-6.75E-94	-2.63E-07	-6.43E-07	1.50E+00	0.00E+00	0.00E+00	-5.47E-10	5.31E-146	6.28E-08
7.80E-06	302.426	3.64E+19	0.00E+00	1.49E+00	6.76E+05	-1.39E-06	1.09E+01	1.44E+05	2.14E-01	1.80E+05	6.76E-05	9.60E+00	3.74E+01	1.55E-02	9.14E+01	9.08E-08	1.40E-11	6.14E+00	5.39E+00	0.00E+00	4.74E+00	8.38E-02	1.13E-01	8.45E-03	1.63E-13	2.04E+00	6.65E-03	3.57E-03	1.82E-16	4.27E-10	2.47E-07	3.61E+00	4.90E-06	4.22E-07	2.46E-11	-4.07E-08	4.91E-09	4.33E-08	-2.07E-08	6.46E-14	-7.55E-94	-2.63E-07	-6.43E-07	1.49E+00	0.00E+00	0.00E+00	-6.55E-10	5.28E-146	6.19E-08
7.90E-06	302.428	3.64E+19	0.00E+00	1.48E+00	6.76E+05	-1.39E-06	1.09E+01	1.44E+05	2.14E-01	1.80E+05	6.70E-05	9.74E+00	3.74E+01	1.55E-02	9.14E+01	9.04E-08	2.35E-12	6.16E+00	5.32E+00	0.00E+00	4.74E+00	8.38E-02	1.15E-01	8.40E-03	1.68E-13	2.07E+00	6.86E-03	3.59E-03	1.82E-16	4.29E-10	2.47E-07	3.58E+00	5.12E-06	4.21E-07	2.46E-11	-4.01E-08	4.87E-09	4.29E-08	-2.03E-08	6.43E-14	-8.24E-94	-2.63E-07	-6.43E-07	1.48E+00	0.00E+00	0.00E+00	-5.55E-10	5.26E-146	6.09E-08
8.00E-06	302.43	3.64E+19	0.00E+00	1.48E+00	6.76E+05	-1.39E-06	1.09E+01	1.44E+05	2.14E-01	1.80E+05	6.63E-05	9.88E+00	3.74E+01	1.55E-02	9.14E+01	9.00E-08	-2.21E-11	6.18E+00	5.26E+00	0.00E+00	4.75E+00	8.38E-02	1.17E-01	8.35E-03	1.72E-13	2.09E+00	7.08E-03	3.61E-03	1.82E-16	4.31E-10	2.47E-07	3.55E+00	5.34E-06	4.21E-07	2.47E-11	-3.96E-08	4.83E-09	4.25E-08	-1.99E-08	6.41E-14	-8.74E-94	-2.63E-07	-6.43E-07	1.48E+00	0.00E+00	0.00E+00	-1.81E-10	5.24E-146	6.00E-08
8.10E-06	302.432	3.64E+19	0.00E+00	1.47E+00	6.76E+05	-1.39E-06	1.09E+01	1.44E+05	2.13E-01	1.80E+05	6.57E-05	1.00E+01	3.74E+01	1.55E-02	9.14E+01	8.96E-08	-4.75E-11	6.20E+00	5.20E+00	0.00E+00	4.76E+00	8.38E-02	1.19E-01	8.30E-03	1.77E-13	2.12E+00	7.30E-03	3.62E-03	1.82E-16	4.33E-10	2.47E-07	3.51E+00	5.57E-06	4.20E-07	2.47E-11	-3.91E-08	4.79E-09	4.21E-08	-1.95E-08	6.38E-14	-8.93E-94	-2.63E-07	-6.43E-07	1.47E+00	0.00E+00	0.00E+00	1.56E-10	5.21E-146	5.91E-08
8.20E-06	302.434	3.64E+19	0.00E+00	1.46E+00	6.76E+05	-1.39E-06	1.08E+01	1.44E+05	2.13E-01	1.80E+05	6.51E-05	1.02E+01	3.74E+01	1.55E-02	9.14E+01	8.92E-08	-5.43E-11	6.22E+00	5.14E+00	0.00E+00	4.76E+00	8.38E-02	1.21E-01	8.25E-03	1.82E-13	2.15E+00	7.53E-03	3.64E-03	1.82E-16	4.35E-10	2.47E-07	3.48E+00	5.81E-06	4.19E-07	2.47E-11	-3.85E-08	4.76E-09	4.17E-08	-1.92E-08	6.36E-14	-8.71E-94	-2.63E-07	-6.43E-07	1.46E+00	0.00E+00	0.00E+00	1.21E-10	5.19E-146	5.81E-08
8.30E-06	302.436	3.64E+19	0.00E+00	1.46E+00	6.76E+05	-1.39E-06	1.08E+01	1.44E+05	2.12E-01	1.80E+05	6.44E-05	1.03E+01	3.74E+01	1.54E-02	9.14E+01	8.88E-08	-1.36E-11	6.24E+00	5.08E+00	0.00E+00	4.77E+00	8.38E-02	1.23E-01	8.20E-03	1.87E-13	2.18E+00	7.76E-03	3.65E-03	1.82E-16	4.37E-10	2.47E-07	3.45E+00	6.05E-06	4.18E-07	2.48E-11	-3.80E-08	4.72E-09	4.14E-08	-1.88E-08	6.34E-14	-7.92E-94	-2.63E-07	-6.43E-07	1.46E+00	0.00E+00	0.00E+00	-7.69E-10	5.17E-146	5.73E-08
8.40E-06	302.438	3.64E+19	0.00E+00	1.45E+00	6.76E+05	-1.39E-06	1.08E+01	1.44E+05	2.12E-01	1.80E+05	6.38E-05	1.05E+01	3.74E+01	1.54E-02	9.14E+01	8.84E-08	6.21E-11	6.26E+00	5.02E+00	0.00E+00	4.77E+00	8.38E-02	1.26E-01	8.16E-03	1.92E-13	2.20E+00	8.00E-03	3.67E-03	1.81E-16	4.39E-10	2.47E-07	3.42E+00	6.30E-06	4.17E-07	2.48E-11	-3.75E-08	4.68E-09	4.10E-08	-1.84E-08	6.31E-14	-6.41E-94	-2.63E-07	-6.43E-07	1.45E+00	0.00E+00	0.00E+00	-2.64E-09	5.14E-146	5.64E-08
8.50E-06	302.44	3.64E+19	0.00E+00	1.44E+00	6.76E+05	-1.39E-06	1.08E+01	1.44E+05	2.11E-01	1.80E+05	6.32E-05	1.06E+01	3.74E+01	1.54E-02	9.14E+01	8.80E-08	1.52E-10	6.28E+00	4.96E+00	0.00E+00	4.78E+00	8.38E-02	1.28E-01	8.11E-03	1.96E-13	2.23E+00	8.24E-03	3.68E-03	1.81E-16	4.40E-10	2.47E-07	3.39E+00	6.56E-06	4.16E-07	2.48E-11	-3.70E-08	4.64E-09	4.06E-08	-1.80E-08	6.29E-14	-3.97E-94	-2.63E-07	-6.43E-07	1.44E+00	0.00E+00	0.00E+00	-5.30E-09	5.12E-146	5.56E-08
8.60E-06	302.442	3.64E+19	0.00E+00	1.44E+00	6.76E+05	-1.39E-06	1.07E+01	1.44E+05	2.11E-01	1.80E+05	6.26E-05	1.07E+01	3.74E+01	1.54E-02	9.15E+01	8.76E-08	2.00E-10	6.30E+00	4.90E+00	0.00E+00	4.78E+00	8.38E-02	1.30E-01	8.06E-03	2.01E-13	2.26E+00	8.48E-03	3.70E-03	1.81E-16	4.42E-10	2.47E-07	3.35E+00	6.82E-06	4.15E-07	2.49E-11	-3.65E-08	4.61E-09	4.03E-08	-1.77E-08	6.27E-14	-5.20E-95	-2.63E-07	-6.43E-07	1.44E+00	0.00E+00	0.00E+00	-7.77E-09	5.10E-146	5.47E-08
8.70E-06	302.444	3.64E+19	0.00E+00	1.43E+00	6.76E+05	-1.39E-06	1.07E+01	1.44E+05	2.11E-01	1.80E+05	6.20E-05	1.09E+01	3.74E+01	1.54E-02	9.15E+01	8.73E-08	1.62E-10	6.32E+00	4.84E+00	0.00E+00	4.79E+00	8.38E-02	1.32E-01	8.02E-03	2.07E-13	2.28E+00	8.73E-03	3.72E-03	1.81E-16	4.44E-10	2.47E-07	3.32E+00	7.09E-06	4.14E-07	2.49E-11	-3.60E-08	4.57E-09	3.99E-08	-1.73E-08	6.24E-14	1.10E-94	-2.63E-07	-6.43E-07	1.43E+00	0.00E+00	0.00E+00	-8.76E-09	5.08E-146	5.39E-08
8.80E-06	302.446	3.64E+19	0.00E+00	1.43E+00	6.76E+05	-1.39E-06	1.07E+01	1.44E+05	2.10E-01	1.80E+05	6.14E-05	1.10E+01	3.74E+01	1.54E-02	9.15E+01	8.69E-08	-1.13E-11	6.34E+00	4.78E+00	0.00E+00	4.79E+00	8.38E-02	1.35E-01	7.97E-03	2.12E-13	2.31E+00	8.98E-03	3.73E-03	1.81E-16	4.46E-10	2.47E-07	3.29E+00	7.37E-06	4.13E-07	2.49E-11	-3.56E-08	4.53E-09	3.95E-08	-1.69E-08	6.22E-14	-3.60E-94	-2.63E-07	-6.43E-07	1.43E+00	0.00E+00	0.00E+00	-6.83E-09	5.05E-146	5.31E-08
8.90E-06	302.448	3.64E+19	0.00E+00	1.42E+00	6.76E+05	-1.39E-06	1.07E+01	1.44E+05	2.10E-01	1.80E+05	6.08E-05	1.12E+01	3.75E+01	1.54E-02	9.15E+01	8.65E-08	-3.05E-10	6.36E+00	4.73E+00	0.00E+00	4.79E+00	8.38E-02	1.37E-01	7.93E-03	2.17E-13	2.33E+00	9.24E-03	3.75E-03	1.81E-16	4.48E-10	2.47E-07	3.26E+00	7.65E-06	4.12E-07	2.49E-11	-3.51E-08	4.50E-09	3.92E-08	-1.66E-08	6.19E-14	-2.24E-93	-2.63E-07	-6.43E-07	1.42E+00	0.00E+00	0.00E+00	-2.40E-09	5.03E-146	5.23E-08
9.00E-06	302.45	3.64E+19	0.00E+00	1.41E+00	6.76E+05	-1.39E-06	1.07E+01	1.44E+05	2.09E-01	1.80E+05	6.02E-05	1.13E+01	3.74E+01	1.53E-02	9.15E+01	8.62E-08	-5.99E-10	6.38E+00	4.67E+00	0.00E+00	4.80E+00	8.38E-02	1.39E-01	7.88E-03	2.22E-13	2.36E+00	9.50E-03	3.76E-03	1.80E-16	4.49E-10	2.47E-07	3.23E+00	7.95E-06	4.11E-07	2.50E-11	-3.46E-08	4.46E-09	3.88E-08	-1.62E-08	6.17E-14	-6.69E-93	-2.63E-07	-6.43E-07	1.41E+00	0.00E+00	0.00E+00	2.13E-09	5.01E-146	5.16E-08
9.10E-06	302.452	3.64E+19	0.00E+00	1.41E+00	6.76E+05	-1.39E-06	1.06E+01	1.44E+05	2.09E-01	1.80E+05	5.96E-05	1.14E+01	3.74E+01	1.53E-02	9.15E+01	8.59E-08	-6.62E-10	6.40E+00	4.61E+00	0.00E+00	4.80E+00	8.38E-02	1.41E-01	7.84E-03	2.27E-13	2.39E+00	9.77E-03	3.78E-03	1.80E-16	4.51E-10	2.47E-07	3.20E+00	8.25E-06	4.10E-07	2.50E-11	-3.42E-08	4.42E-09	3.85E-08	-1.59E-08	6.15E-14	-1.53E-92	-2.63E-07	-6.43E-07	1.41E+00	0.00E+00	0.00E+00	1.98E-09	4.99E-146	5.08E-08
9.20E-06	302.454	3.64E+19	0.00E+00	1.40E+00	6.76E+05	-1.39E-06	1.06E+01	1.44E+05	2.09E-01	1.80E+05	5.90E-05	1.16E+01	3.74E+01	1.53E-02	9.15E+01	8.56E-08	-2.44E-10	6.41E+00	4.56E+00	0.00E+00	4.80E+00	8.38E-02	1.44E-01	7.79E-03	2.33E-13	2.41E+00	1.00E-02	3.79E-03	1.80E-16	4.53E-10	2.47E-07	3.17E+00	8.55E-06	4.09E-07	2.50E-11	-3.37E-08	4.39E-09	3.81E-08	-1.55E-08	6.12E-14	-3.02E-92	-2.63E-07	-6.43E-07	1.40E+00	0.00E+00	0.00E+00	-7.10E-09	4.97E-146	5.01E-08
9.30E-06	302.456	3.64E+19	0.00E+00	1.40E+00	6.76E+05	-1.39E-06	1.06E+01	1.44E+05	2.08E-01	1.80E+05	5.84E-05	1.17E+01	3.74E+01	1.53E-02	9.15E+01	8.53E-08	6.70E-10	6.43E+00	4.50E+00	0.00E+00	4.81E+00	8.38E-02	1.46E-01	7.75E-03	2.38E-13	2.44E+00	1.03E-02	3.81E-03	1.80E-16	4.55E-10	2.47E-07	3.14E+00	8.87E-06	4.08E-07	2.50E-11	-3.33E-08	4.35E-09	3.78E-08	-1.52E-08	6.10E-14	-5.40E-92	-2.63E-07	-6.43E-07	1.40E+00	0.00E+00	0.00E+00	-2.78E-08	4.95E-146	4.93E-08
9.40E-06	302.458	3.64E+19	0.00E+00	1.39E+00	6.76E+05	-1.39E-06	1.06E+01	1.44E+05	2.08E-01	1.80E+05	5.79E-05	1.19E+01	3.74E+01	1.53E-02	9.15E+01	8.50E-08	1.64E-09	6.45E+00	4.45E+00	0.00E+00	4.81E+00	8.38E-02	1.48E-01	7.70E-03	2.44E-13	2.47E+00	1.06E-02	3.82E-03	1.80E-16	4.56E-10	2.47E-07	3.11E+00	9.19E-06	4.07E-07	2.51E-11	-3.28E-08	4.32E-09	3.74E-08	-1.49E-08	6.08E-14	-8.98E-92	-2.63E-07	-6.43E-07	1.39E+00	0.00E+00	0.00E+00	-5.68E-08	4.92E-146	4.86E-08
9.50E-06	302.46	3.64E+19	0.00E+00	1.38E+00	6.76E+05	-1.39E-06	1.06E+01	1.44E+05	2.07E-01	1.80E+05	5.73E-05	1.20E+01	3.74E+01	1.53E-02	9.15E+01	8.47E-08	2.08E-09	6.47E+00	4.40E+00	0.00E+00	4.81E+00	8.39E-02	1.51E-01	7.66E-03	2.49E-13	2.49E+00	1.09E-02	3.84E-03	1.79E-16	4.58E-10	2.47E-07	3.09E+00	9.52E-06	4.06E-07	2.51E-11	-3.24E-08	4.28E-09	3.71E-08	-1.45E-08	6.06E-14	-1.41E-91	-2.63E-07	-6.43E-07	1.38E+00	0.00E+00	0.00E+00	-8.03E-08	4.90E-146	4.79E-08
9.60E-06	302.462	3.64E+19	0.00E+00	1.38E+00	6.76E+05	-1.39E-06	1.06E+01	1.44E+05	2.07E-01	1.80E+05	5.68E-05	1.22E+01	3.74E+01	1.52E-02	9.15E+01	8.43E-08	1.44E-09	6.48E+00	4.35E+00	0.00E+00	4.81E+00	8.39E-02	1.53E-01	7.62E-03	2.55E-13	2.52E+00	1.12E-02	3.85E-03	1.79E-16	4.60E-10	2.47E-07	3.06E+00	9.86E-06	4.06E-07	2.51E-11	-3.20E-08	4.25E-09	3.68E-08	-1.42E-08	6.03E-14	-2.12E-91	-2.63E-07	-6.43E-07	1.38E+00	0.00E+00	0.00E+00	-8.47E-08	4.88E-146	4.72E-08
9.70E-06	302.464	3.64E+19	0.00E+00	1.37E+00	6.76E+05	-1.39E-06	1.05E+01	1.44E+05	2.06E-01	1.80E+05	5.62E-05	1.23E+01	3.74E+01	1.52E-02	9.15E+01	8.40E-08	6.54E-10	6.50E+00	4.29E+00	0.00E+00	4.82E+00	8.39E-02	1.55E-01	7.58E-03	2.61E-13	2.54E+00	1.14E-02	3.87E-03	1.79E-16	4.61E-10	2.47E-07	3.03E+00	1.02E-05	4.05E-07	2.51E-11	-3.16E-08	4.22E-09	3.64E-08	-1.39E-08	6.01E-14	-3.07E-91	-2.63E-07	-6.43E-07	1.37E+00	0.00E+00	0.00E+00	-8.08E-08	4.86E-146	4.65E-08
9.80E-06	302.466	3.64E+19	0.00E+00	1.37E+00	6.76E+05	-1.39E-06	1.05E+01	1.44E+05	2.06E-01	1.80E+05	5.57E-05	1.24E+01	3.74E+01	1.52E-02	9.15E+01	8.37E-08	2.13E-10	6.52E+00	4.24E+00	0.00E+00	4.82E+00	8.39E-02	1.58E-01	7.53E-03	2.67E-13	2.57E+00	1.17E-02	3.88E-03	1.79E-16	4.63E-10	2.47E-07	3.00E+00	1.06E-05	4.04E-07	2.51E-11	-3.12E-08	4.18E-09	3.61E-08	-1.35E-08	5.99E-14	-4.26E-91	-2.63E-07	-6.43E-07	1.37E+00	0.00E+00	0.00E+00	-7.65E-08	4.84E-146	4.59E-08
9.90E-06	302.468	3.64E+19	0.00E+00	1.36E+00	6.76E+05	-1.39E-06	1.05E+01	1.44E+05	2.05E-01	1.80E+05	5.51E-05	1.26E+01	3.74E+01	1.52E-02	9.15E+01	8.35E-08	1.72E-10	6.53E+00	4.19E+00	0.00E+00	4.82E+00	8.39E-02	1.60E-01	7.49E-03	2.72E-13	2.59E+00	1.20E-02	3.90E-03	1.79E-16	4.65E-10	2.47E-07	2.97E+00	1.09E-05	4.03E-07	2.52E-11	-3.08E-08	4.15E-09	3.58E-08	-1.32E-08	5.97E-14	-5.69E-91	-2.63E-07	-6.43E-07	1.36E+00	0.00E+00	0.00E+00	-7.60E-08	4.82E-146	4.52E-08
1.00E-05	302.47	3.64E+19	0.00E+00	1.36E+00	6.76E+05	-1.39E-06	1.05E+01	1.44E+05	2.05E-01	1.80E+05	5.46E-05	1.27E+01	3.74E+01	1.52E-02	9.15E+01	8.32E-08	1.37E-10	6.55E+00	4.14E+00	0.00E+00	4.82E+00	8.39E-02	1.62E-01	7.45E-03	2.78E-13	2.62E+00	1.23E-02	3.91E-03	1.79E-16	4.66E-10	2.47E-07	2.95E+00	1.13E-05	4.02E-07	2.52E-11	-3.04E-08	4.12E-09	3.55E-08	-1.29E-08	5.94E-14	-7.33E-91	-2.63E-07	-6.43E-07	1.36E+00	0.00E+00	0.00E+00	-7.87E-08	4.80E-146	4.46E-08
1.01E-05	302.471	3.64E+19	0.00E+00	1.35E+00	6.76E+05	-1.39E-06	1.05E+01	1.44E+05	2.05E-01	1.80E+05	5.41E-05	1.29E+01	3.74E+01	1.52E-02	9.15E+01	8.29E-08	-3.09E-10	6.56E+00	4.09E+00	0.00E+00	4.82E+00	8.39E-02	1.65E-01	7.41E-03	2.84E-13	2.64E+00	1.27E-02	3.93E-03	1.78E-16	4.68E-10	2.47E-07	2.92E+00	1.17E-05	4.01E-07	2.52E-11	-3.00E-08	4.08E-09	3.51E-08	-1.26E-08	5.92E-14	-9.05E-91	-2.63E-07	-6.43E-07	1.35E+00	0.00E+00	0.00E+00	-8.08E-08	4.78E-146	4.40E-08
1.02E-05	302.473	3.64E+19	0.00E+00	1.34E+00	6.76E+05	-1.39E-06	1.05E+01	1.44E+05	2.04E-01	1.80E+05	5.35E-05	1.30E+01	3.74E+01	1.51E-02	9.16E+01	8.26E-08	-9.98E-10	6.58E+00	4.04E+00	0.00E+00	4.82E+00	8.39E-02	1.67E-01	7.37E-03	2.90E-13	2.67E+00	1.30E-02	3.94E-03	1.78E-16	4.69E-10	2.47E-07	2.89E+00	1.21E-05	4.00E-07	2.52E-11	-2.96E-08	4.05E-09	3.48E-08	-1.22E-08	5.90E-14	-1.07E-90	-2.63E-07	-6.43E-07	1.34E+00	0.00E+00	0.00E+00	-8.06E-08	4.76E-146	4.34E-08
1.03E-05	302.475	3.64E+19	0.00E+00	1.34E+00	6.76E+05	-1.39E-06	1.05E+01	1.44E+05	2.04E-01	1.80E+05	5.30E-05	1.32E+01	3.73E+01	1.51E-02	9.16E+01	8.24E-08	-1.23E-09	6.59E+00	4.00E+00	0.00E+00	4.83E+00	8.39E-02	1.70E-01	7.33E-03	2.96E-13	2.70E+00	1.33E-02	3.96E-03	1.78E-16	4.71E-10	2.47E-07	2.87E+00	1.25E-05	3.99E-07	2.52E-11	-2.92E-08	4.02E-09	3.45E-08	-1.19E-08	5.88E-14	-1.19E-90	-2.63E-07	-6.43E-07	1.34E+00	0.00E+00	0.00E+00	-7.94E-08	4.74E-146	4.28E-08
1.04E-05	302.477	3.64E+19	0.00E+00	1.33E+00	6.76E+05	-1.39E-06	1.05E+01	1.44E+05	2.03E-01	1.80E+05	5.25E-05	1.33E+01	3.73E+01	1.51E-02	9.16E+01	8.21E-08	-8.67E-10	6.61E+00	3.95E+00	0.00E+00	4.83E+00	8.39E-02	1.72E-01	7.29E-03	3.03E-13	2.72E+00	1.36E-02	3.97E-03	1.78E-16	4.73E-10	2.47E-07	2.84E+00	1.29E-05	3.98E-07	2.52E-11	-2.88E-08	3.99E-09	3.42E-08	-1.16E-08	5.85E-14	-1.24E-90	-2.63E-07	-6.43E-07	1.33E+00	0.00E+00	0.00E+00	-7.87E-08	4.72E-146	4.22E-08
1.05E-05	302.479	3.64E+19	0.00E+00	1.33E+00	6.76E+05	-1.39E-06	1.04E+01	1.44E+05	2.03E-01	1.80E+05	5.20E-05	1.34E+01	3.73E+01	1.51E-02	9.16E+01	8.19E-08	-4.01E-10	6.62E+00	3.90E+00	0.00E+00	4.83E+00	8.39E-02	1.75E-01	7.25E-03	3.09E-13	2.75E+00	1.39E-02	3.98E-03	1.78E-16	4.74E-10	2.47E-07	2.81E+00	1.33E-05	3.97E-07	2.53E-11	-2.84E-08	3.96E-09	3.39E-08	-1.13E-08	5.83E-14	-1.16E-90	-2.63E-07	-6.43E-07	1.33E+00	0.00E+00	0.00E+00	-7.88E-08	4.71E-146	4.16E-08
1.06E-05	302.481	3.64E+19	0.00E+00	1.32E+00	6.76E+05	-1.39E-06	1.04E+01	1.44E+05	2.02E-01	1.80E+05	5.15E-05	1.36E+01	3.73E+01	1.51E-02	9.16E+01	8.16E-08	-4.91E-10	6.64E+00	3.85E+00	0.00E+00	4.83E+00	8.39E-02	1.77E-01	7.21E-03	3.15E-13	2.77E+00	1.43E-02	4.00E-03	1.78E-16	4.76E-10	2.47E-07	2.79E+00	1.37E-05	3.96E-07	2.53E-11	-2.81E-08	3.93E-09	3.36E-08	-1.10E-08	5.81E-14	-8.84E-91	-2.63E-07	-6.43E-07	1.32E+00	0.00E+00	0.00E+00	-7.93E-08	4.69E-146	4.10E-08
1.07E-05	302.483	3.64E+19	0.00E+00	1.32E+00	6.76E+05	-1.39E-06	1.04E+01	1.44E+05	2.02E-01	1.80E+05	5.10E-05	1.37E+01	3.73E+01	1.51E-02	9.16E+01	8.14E-08	-1.18E-09	6.65E+00	3.81E+00	0.00E+00	4.83E+00	8.39E-02	1.79E-01	7.17E-03	3.21E-13	2.80E+00	1.46E-02	4.01E-03	1.77E-16	4.77E-10	2.47E-07	2.76E+00	1.41E-05	3.95E-07	2.53E-11	-2.77E-08	3.90E-09	3.33E-08	-1.07E-08	5.79E-14	-3.30E-91	-2.63E-07	-6.43E-07	1.32E+00	0.00E+00	0.00E+00	-7.96E-08	4.67E-146	4.04E-08
1.08E-05	302.485	3.64E+19	0.00E+00	1.31E+00	6.76E+05	-1.39E-06	1.04E+01	1.44E+05	2.01E-01	1.80E+05	5.05E-05	1.39E+01	3.73E+01	1.50E-02	9.16E+01	8.12E-08	-1.80E-09	6.67E+00	3.76E+00	0.00E+00	4.83E+00	8.39E-02	1.82E-01	7.13E-03	3.28E-13	2.82E+00	1.49E-02	4.03E-03	1.77E-16	4.79E-10	2.47E-07	2.74E+00	1.46E-05	3.95E-07	2.53E-11	-2.73E-08	3.87E-09	3.30E-08	-1.04E-08	5.77E-14	6.88E-92	-2.63E-07	-6.43E-07	1.31E+00	0.00E+00	0.00E+00	-7.95E-08	4.65E-146	3.99E-08
1.09E-05	302.487	3.64E+19	0.00E+00	1.31E+00	6.76E+05	-1.39E-06	1.04E+01	1.44E+05	2.01E-01	1.80E+05	5.00E-05	1.40E+01	3.72E+01	1.50E-02	9.16E+01	8.10E-08	-2.14E-09	6.68E+00	3.72E+00	0.00E+00	4.83E+00	8.39E-02	1.84E-01	7.09E-03	3.34E-13	2.84E+00	1.53E-02	4.04E-03	1.77E-16	4.80E-10	2.47E-07	2.71E+00	1.50E-05	3.94E-07	2.53E-11	-2.70E-08	3.83E-09	3.27E-08	-1.01E-08	5.75E-14	-1.07E-90	-2.63E-07	-6.43E-07	1.31E+00	0.00E+00	0.00E+00	-7.88E-08	4.63E-146	3.93E-08
1.10E-05	302.489	3.64E+19	0.00E+00	1.30E+00	6.76E+05	-1.39E-06	1.04E+01	1.44E+05	2.01E-01	1.80E+05	4.95E-05	1.41E+01	3.72E+01	1.50E-02	9.16E+01	8.07E-08	-2.64E-09	6.70E+00	3.67E+00	0.00E+00	4.83E+00	8.39E-02	1.87E-01	7.06E-03	3.41E-13	2.87E+00	1.56E-02	4.05E-03	1.77E-16	4.82E-10	2.47E-07	2.69E+00	1.55E-05	3.93E-07	2.53E-11	-2.66E-08	3.81E-09	3.24E-08	-9.82E-09	5.72E-14	-6.38E-90	-2.63E-07	-6.43E-07	1.30E+00	0.00E+00	0.00E+00	-7.76E-08	4.61E-146	3.88E-08
1.11E-05	302.49	3.64E+19	0.00E+00	1.30E+00	6.76E+05	-1.39E-06	1.04E+01	1.44E+05	2.00E-01	1.80E+05	4.91E-05	1.43E+01	3.72E+01	1.50E-02	9.16E+01	8.05E-08	-3.40E-09	6.71E+00	3.63E+00	0.00E+00	4.83E+00	8.39E-02	1.89E-01	7.02E-03	3.47E-13	2.89E+00	1.60E-02	4.07E-03	1.77E-16	4.83E-10	2.47E-07	2.66E+00	1.59E-05	3.92E-07	2.53E-11	-2.63E-08	3.78E-09	3.21E-08	-9.53E-09	5.70E-14	-2.02E-89	-2.63E-07	-6.43E-07	1.30E+00	0.00E+00	0.00E+00	-7.58E-08	4.59E-146	3.83E-08
1.12E-05	302.492	3.64E+19	0.00E+00	1.29E+00	6.76E+05	-1.39E-06	1.04E+01	1.44E+05	2.00E-01	1.80E+05	4.86E-05	1.44E+01	3.72E+01	1.50E-02	9.16E+01	8.03E-08	-4.06E-09	6.72E+00	3.59E+00	0.00E+00	4.83E+00	8.39E-02	1.92E-01	6.98E-03	3.54E-13	2.92E+00	1.64E-02	4.08E-03	1.76E-16	4.85E-10	2.47E-07	2.64E+00	1.64E-05	3.91E-07	2.53E-11	-2.59E-08	3.75E-09	3.18E-08	-9.25E-09	5.68E-14	-4.91E-89	-2.63E-07	-6.43E-07	1.29E+00	0.00E+00	0.00E+00	-7.37E-08	4.58E-146	3.78E-08
1.13E-05	302.494	3.64E+19	0.00E+00	1.29E+00	6.76E+05	-1.39E-06	1.04E+01	1.44E+05	1.99E-01	1.80E+05	4.81E-05	1.46E+01	3.72E+01	1.50E-02	9.16E+01	8.01E-08	-4.12E-09	6.74E+00	3.54E+00	0.00E+00	4.83E+00	8.39E-02	1.94E-01	6.94E-03	3.61E-13	2.94E+00	1.67E-02	4.10E-03	1.76E-16	4.86E-10	2.47E-07	2.61E+00	1.69E-05	3.90E-07	2.54E-11	-2.56E-08	3.72E-09	3.15E-08	-8.96E-09	5.66E-14	-1.02E-88	-2.63E-07	-6.43E-07	1.29E+00	0.00E+00	0.00E+00	-7.19E-08	4.56E-146	3.73E-08
1.14E-05	302.496	3.64E+19	0.00E+00	1.28E+00	6.76E+05	-1.39E-06	1.04E+01	1.44E+05	1.99E-01	1.80E+05	4.77E-05	1.47E+01	3.71E+01	1.49E-02	9.16E+01	7.99E-08	-4.17E-09	6.75E+00	3.50E+00	0.00E+00	4.82E+00	8.40E-02	1.97E-01	6.91E-03	3.68E-13	2.97E+00	1.71E-02	4.11E-03	1.76E-16	4.87E-10	2.47E-07	2.59E+00	1.74E-05	3.89E-07	2.54E-11	-2.52E-08	3.69E-09	3.13E-08	-8.68E-09	5.64E-14	-1.91E-88	-2.63E-07	-6.43E-07	1.28E+00	0.00E+00	0.00E+00	-7.02E-08	4.54E-146	3.68E-08
1.15E-05	302.498	3.64E+19	0.00E+00	1.28E+00	6.76E+05	-1.39E-06	1.04E+01	1.44E+05	1.98E-01	1.80E+05	4.72E-05	1.49E+01	3.71E+01	1.49E-02	9.16E+01	7.97E-08	-3.40E-09	6.76E+00	3.46E+00	0.00E+00	4.82E+00	8.40E-02	1.99E-01	6.87E-03	3.74E-13	2.99E+00	1.75E-02	4.12E-03	1.76E-16	4.89E-10	2.47E-07	2.56E+00	1.79E-05	3.88E-07	2.54E-11	-2.49E-08	3.66E-09	3.10E-08	-8.40E-09	5.62E-14	-3.30E-88	-2.63E-07	-6.43E-07	1.28E+00	0.00E+00	0.00E+00	-6.93E-08	4.52E-146	3.63E-08
1.16E-05	302.5	3.64E+19	0.00E+00	1.27E+00	6.76E+05	-1.39E-06	1.03E+01	1.44E+05	1.98E-01	1.80E+05	4.68E-05	1.50E+01	3.71E+01	1.49E-02	9.16E+01	7.95E-08	-2.58E-09	6.78E+00	3.42E+00	0.00E+00	4.82E+00	8.40E-02	2.02E-01	6.84E-03	3.81E-13	3.01E+00	1.78E-02	4.14E-03	1.76E-16	4.90E-10	2.47E-07	2.54E+00	1.84E-05	3.87E-07	2.54E-11	-2.46E-08	3.63E-09	3.07E-08	-8.12E-09	5.60E-14	-5.39E-88	-2.63E-07	-6.43E-07	1.27E+00	0.00E+00	0.00E+00	-6.88E-08	4.50E-146	3.58E-08
1.17E-05	302.502	3.64E+19	0.00E+00	1.27E+00	6.76E+05	-1.39E-06	1.03E+01	1.44E+05	1.97E-01	1.80E+05	4.63E-05	1.51E+01	3.71E+01	1.49E-02	9.16E+01	7.93E-08	-1.63E-09	6.79E+00	3.38E+00	0.00E+00	4.82E+00	8.40E-02	2.05E-01	6.80E-03	3.88E-13	3.04E+00	1.82E-02	4.15E-03	1.76E-16	4.92E-10	2.47E-07	2.52E+00	1.89E-05	3.86E-07	2.54E-11	-2.43E-08	3.60E-09	3.04E-08	-7.85E-09	5.58E-14	-8.40E-88	-2.63E-07	-6.43E-07	1.27E+00	0.00E+00	0.00E+00	-6.89E-08	4.49E-146	3.53E-08
1.18E-05	302.504	3.64E+19	0.00E+00	1.26E+00	6.76E+05	-1.39E-06	1.03E+01	1.44E+05	1.97E-01	1.80E+05	4.59E-05	1.53E+01	3.70E+01	1.49E-02	9.16E+01	7.91E-08	-9.16E-10	6.80E+00	3.34E+00	0.00E+00	4.82E+00	8.40E-02	2.07E-01	6.76E-03	3.95E-13	3.06E+00	1.86E-02	4.16E-03	1.75E-16	4.93E-10	2.47E-07	2.49E+00	1.94E-05	3.86E-07	2.54E-11	-2.39E-08	3.58E-09	3.02E-08	-7.58E-09	5.56E-14	-1.26E-87	-2.63E-07	-6.43E-07	1.26E+00	0.00E+00	0.00E+00	-6.92E-08	4.47E-146	3.49E-08
1.19E-05	302.505	3.64E+19	0.00E+00	1.26E+00	6.76E+05	-1.39E-06	1.03E+01	1.44E+05	1.97E-01	1.80E+05	4.54E-05	1.54E+01	3.70E+01	1.49E-02	9.17E+01	7.90E-08	-8.29E-10	6.81E+00	3.30E+00	0.00E+00	4.82E+00	8.40E-02	2.10E-01	6.73E-03	4.02E-13	3.09E+00	1.90E-02	4.18E-03	1.75E-16	4.94E-10	2.47E-07	2.47E+00	2.00E-05	3.85E-07	2.54E-11	-2.36E-08	3.55E-09	2.99E-08	-7.31E-09	5.53E-14	-1.83E-87	-2.63E-07	-6.43E-07	1.26E+00	0.00E+00	0.00E+00	-6.94E-08	4.45E-146	3.44E-08
1.20E-05	302.507	3.64E+19	0.00E+00	1.25E+00	6.76E+05	-1.39E-06	1.03E+01	1.44E+05	1.96E-01	1.80E+05	4.50E-05	1.56E+01	3.70E+01	1.48E-02	9.17E+01	7.88E-08	-1.39E-09	6.82E+00	3.26E+00	0.00E+00	4.81E+00	8.40E-02	2.12E-01	6.69E-03	4.09E-13	3.11E+00	1.94E-02	4.19E-03	1.75E-16	4.96E-10	2.47E-07	2.45E+00	2.05E-05	3.84E-07	2.54E-11	-2.33E-08	3.52E-09	2.96E-08	-7.04E-09	5.51E-14	-2.58E-87	-2.63E-07	-6.43E-07	1.25E+00	0.00E+00	0.00E+00	-6.96E-08	4.44E-146	3.40E-08
1.21E-05	302.509	3.64E+19	0.00E+00	1.25E+00	6.76E+05	-1.39E-06	1.03E+01	1.44E+05	1.96E-01	1.80E+05	4.46E-05	1.57E+01	3.70E+01	1.48E-02	9.17E+01	7.86E-08	-2.71E-09	6.84E+00	3.22E+00	0.00E+00	4.81E+00	8.40E-02	2.15E-01	6.66E-03	4.17E-13	3.13E+00	1.98E-02	4.20E-03	1.75E-16	4.97E-10	2.47E-07	2.43E+00	2.11E-05	3.83E-07	2.54E-11	-2.30E-08	3.50E-09	2.94E-08	-6.78E-09	5.49E-14	-3.55E-87	-2.63E-07	-6.43E-07	1.25E+00	0.00E+00	0.00E+00	-6.97E-08	4.42E-146	3.35E-08
1.22E-05	302.511	3.64E+19	0.00E+00	1.24E+00	6.76E+05	-1.39E-06	1.03E+01	1.44E+05	1.95E-01	1.80E+05	4.41E-05	1.58E+01	3.69E+01	1.48E-02	9.17E+01	7.84E-08	-4.25E-09	6.85E+00	3.18E+00	0.00E+00	4.81E+00	8.40E-02	2.17E-01	6.63E-03	4.24E-13	3.16E+00	2.02E-02	4.22E-03	1.75E-16	4.98E-10	2.47E-07	2.40E+00	2.16E-05	3.82E-07	2.54E-11	-2.27E-08	3.47E-09	2.91E-08	-6.52E-09	5.47E-14	-4.79E-87	-2.63E-07	-6.43E-07	1.24E+00	0.00E+00	0.00E+00	-6.96E-08	4.40E-146	3.31E-08
1.23E-05	302.513	3.64E+19	0.00E+00	1.24E+00	6.76E+05	-1.39E-06	1.03E+01	1.44E+05	1.95E-01	1.80E+05	4.37E-05	1.60E+01	3.69E+01	1.48E-02	9.17E+01	7.83E-08	-5.44E-09	6.86E+00	3.14E+00	0.00E+00	4.81E+00	8.40E-02	2.20E-01	6.59E-03	4.31E-13	3.18E+00	2.06E-02	4.23E-03	1.75E-16	5.00E-10	2.47E-07	2.38E+00	2.22E-05	3.81E-07	2.54E-11	-2.24E-08	3.44E-09	2.88E-08	-6.26E-09	5.45E-14	-6.34E-87	-2.63E-07	-6.43E-07	1.24E+00	0.00E+00	0.00E+00	-6.94E-08	4.39E-146	3.27E-08
1.24E-05	302.515	3.64E+19	0.00E+00	1.23E+00	6.76E+05	-1.39E-06	1.03E+01	1.44E+05	1.94E-01	1.80E+05	4.33E-05	1.61E+01	3.69E+01	1.48E-02	9.17E+01	7.81E-08	-5.86E-09	6.87E+00	3.10E+00	0.00E+00	4.81E+00	8.40E-02	2.23E-01	6.56E-03	4.38E-13	3.20E+00	2.10E-02	4.24E-03	1.74E-16	5.01E-10	2.47E-07	2.36E+00	2.28E-05	3.80E-07	2.54E-11	-2.21E-08	3.42E-09	2.86E-08	-6.00E-09	5.43E-14	-8.25E-87	-2.63E-07	-6.43E-07	1.23E+00	0.00E+00	0.00E+00	-6.93E-08	4.37E-146	3.22E-08
1.25E-05	302.516	3.64E+19	0.00E+00	1.23E+00	6.76E+05	-1.39E-06	1.03E+01	1.44E+05	1.94E-01	1.80E+05	4.29E-05	1.63E+01	3.68E+01	1.48E-02	9.17E+01	7.80E-08	-4.86E-09	6.88E+00	3.07E+00	0.00E+00	4.80E+00	8.40E-02	2.25E-01	6.53E-03	4.46E-13	3.23E+00	2.14E-02	4.25E-03	1.74E-16	5.02E-10	2.47E-07	2.34E+00	2.34E-05	3.80E-07	2.54E-11	-2.18E-08	3.39E-09	2.83E-08	-5.75E-09	5.41E-14	-1.06E-86	-2.63E-07	-6.43E-07	1.23E+00	0.00E+00	0.00E+00	-6.92E-08	4.35E-146	3.18E-08
1.26E-05	302.518	3.64E+19	0.00E+00	1.22E+00	6.76E+05	-1.39E-06	1.03E+01	1.44E+05	1.93E-01	1.80E+05	4.25E-05	1.64E+01	3.68E+01	1.47E-02	9.17E+01	7.78E-08	-3.36E-09	6.89E+00	3.03E+00	0.00E+00	4.80E+00	8.40E-02	2.28E-01	6.49E-03	4.53E-13	3.25E+00	2.18E-02	4.27E-03	1.74E-16	5.04E-10	2.47E-07	2.32E+00	2.40E-05	3.79E-07	2.54E-11	-2.15E-08	3.37E-09	2.81E-08	-5.50E-09	5.39E-14	-1.34E-86	-2.63E-07	-6.43E-07	1.22E+00	0.00E+00	0.00E+00	-6.91E-08	4.34E-146	3.14E-08
1.27E-05	302.52	3.64E+19	0.00E+00	1.22E+00	6.76E+05	-1.39E-06	1.03E+01	1.44E+05	1.93E-01	1.80E+05	4.21E-05	1.65E+01	3.68E+01	1.47E-02	9.17E+01	7.76E-08	-1.93E-09	6.90E+00	2.99E+00	0.00E+00	4.80E+00	8.40E-02	2.31E-01	6.46E-03	4.61E-13	3.27E+00	2.23E-02	4.28E-03	1.74E-16	5.05E-10	2.47E-07	2.30E+00	2.46E-05	3.78E-07	2.55E-11	-2.12E-08	3.34E-09	2.78E-08	-5.25E-09	5.37E-14	-1.67E-86	-2.63E-07	-6.43E-07	1.22E+00	0.00E+00	0.00E+00	-6.92E-08	4.32E-146	3.10E-08
1.28E-05	302.522	3.64E+19	0.00E+00	1.21E+00	6.76E+05	-1.39E-06	1.03E+01	1.44E+05	1.93E-01	1.80E+05	4.17E-05	1.67E+01	3.67E+01	1.47E-02	9.17E+01	7.75E-08	-1.17E-09	6.91E+00	2.96E+00	0.00E+00	4.79E+00	8.40E-02	2.33E-01	6.43E-03	4.69E-13	3.30E+00	2.27E-02	4.29E-03	1.74E-16	5.06E-10	2.47E-07	2.28E+00	2.52E-05	3.77E-07	2.55E-11	-2.09E-08	3.32E-09	2.76E-08	-5.00E-09	5.35E-14	-2.05E-86	-2.63E-07	-6.43E-07	1.21E+00	0.00E+00	0.00E+00	-6.93E-08	4.30E-146	3.06E-08
1.29E-05	302.524	3.64E+19	0.00E+00	1.21E+00	6.76E+05	-1.39E-06	1.03E+01	1.44E+05	1.92E-01	1.80E+05	4.13E-05	1.68E+01	3.67E+01	1.47E-02	9.17E+01	7.74E-08	-2.41E-09	6.92E+00	2.92E+00	0.00E+00	4.79E+00	8.40E-02	2.36E-01	6.40E-03	4.76E-13	3.32E+00	2.31E-02	4.31E-03	1.74E-16	5.07E-10	2.47E-07	2.26E+00	2.59E-05	3.76E-07	2.55E-11	-2.06E-08	3.29E-09	2.73E-08	-4.76E-09	5.33E-14	-2.50E-86	-2.63E-07	-6.43E-07	1.21E+00	0.00E+00	0.00E+00	-6.93E-08	4.29E-146	3.02E-08
1.30E-05	302.525	3.64E+19	0.00E+00	1.21E+00	6.76E+05	-1.39E-06	1.03E+01	1.44E+05	1.92E-01	1.80E+05	4.09E-05	1.70E+01	3.67E+01	1.47E-02	9.17E+01	7.72E-08	-5.13E-09	6.93E+00	2.89E+00	0.00E+00	4.79E+00	8.40E-02	2.38E-01	6.36E-03	4.84E-13	3.34E+00	2.36E-02	4.32E-03	1.73E-16	5.09E-10	2.47E-07	2.24E+00	2.65E-05	3.75E-07	2.55E-11	-2.04E-08	3.27E-09	2.71E-08	-4.52E-09	5.31E-14	-3.02E-86	-2.63E-07	-6.43E-07	1.21E+00	0.00E+00	0.00E+00	-6.94E-08	4.27E-146	2.99E-08
1.31E-05	302.527	3.64E+19	0.00E+00	1.20E+00	6.76E+05	-1.39E-06	1.03E+01	1.44E+05	1.91E-01	1.80E+05	4.05E-05	1.71E+01	3.67E+01	1.47E-02	9.17E+01	7.71E-08	-9.34E-09	6.94E+00	2.85E+00	0.00E+00	4.78E+00	8.40E-02	2.41E-01	6.33E-03	4.92E-13	3.36E+00	2.40E-02	4.33E-03	1.73E-16	5.10E-10	2.47E-07	2.22E+00	2.72E-05	3.74E-07	2.55E-11	-2.01E-08	3.24E-09	2.69E-08	-4.28E-09	5.29E-14	-3.60E-86	-2.63E-07	-6.43E-07	1.20E+00	0.00E+00	0.00E+00	-6.94E-08	4.26E-146	2.95E-08
1.32E-05	302.529	3.64E+19	0.00E+00	1.20E+00	6.76E+05	-1.39E-06	1.03E+01	1.44E+05	1.91E-01	1.80E+05	4.01E-05	1.72E+01	3.66E+01	1.47E-02	9.17E+01	7.70E-08	-1.36E-08	6.95E+00	2.82E+00	0.00E+00	4.78E+00	8.41E-02	2.44E-01	6.30E-03	4.99E-13	3.39E+00	2.45E-02	4.34E-03	1.73E-16	5.11E-10	2.47E-07	2.20E+00	2.78E-05	3.74E-07	2.55E-11	-1.98E-08	3.22E-09	2.66E-08	-4.04E-09	5.27E-14	-4.26E-86	-2.63E-07	-6.43E-07	1.20E+00	0.00E+00	0.00E+00	-6.94E-08	4.24E-146	2.91E-08
1.33E-05	302.531	3.64E+19	0.00E+00	1.19E+00	6.76E+05	-1.39E-06	1.03E+01	1.44E+05	1.90E-01	1.80E+05	3.98E-05	1.74E+01	3.66E+01	1.46E-02	9.17E+01	7.68E-08	-1.62E-08	6.96E+00	2.78E+00	0.00E+00	4.78E+00	8.41E-02	2.46E-01	6.27E-03	5.07E-13	3.41E+00	2.49E-02	4.36E-03	1.73E-16	5.12E-10	2.47E-07	2.18E+00	2.85E-05	3.73E-07	2.55E-11	-1.95E-08	3.19E-09	2.64E-08	-3.81E-09	5.26E-14	-4.98E-86	-2.63E-07	-6.43E-07	1.19E+00	0.00E+00	0.00E+00	-6.93E-08	4.23E-146	2.88E-08
1.34E-05	302.533	3.64E+19	0.00E+00	1.19E+00	6.76E+05	-1.39E-06	1.03E+01	1.44E+05	1.90E-01	1.80E+05	3.94E-05	1.75E+01	3.66E+01	1.46E-02	9.17E+01	7.67E-08	-1.97E-08	6.97E+00	2.75E+00	0.00E+00	4.77E+00	8.41E-02	2.49E-01	6.24E-03	5.15E-13	3.43E+00	2.54E-02	4.37E-03	1.73E-16	5.13E-10	2.47E-07	2.16E+00	2.92E-05	3.72E-07	2.55E-11	-1.93E-08	3.17E-09	2.62E-08	-3.58E-09	5.24E-14	-5.78E-86	-2.63E-07	-6.43E-07	1.19E+00	0.00E+00	0.00E+00	-6.92E-08	4.21E-146	2.84E-08
1.35E-05	302.534	3.64E+19	0.00E+00	1.18E+00	6.76E+05	-1.39E-06	1.03E+01	1.44E+05	1.90E-01	1.80E+05	3.90E-05	1.77E+01	3.65E+01	1.46E-02	9.17E+01	7.66E-08	-2.21E-08	6.98E+00	2.72E+00	0.00E+00	4.77E+00	8.41E-02	2.52E-01	6.21E-03	5.23E-13	3.45E+00	2.58E-02	4.38E-03	1.73E-16	5.15E-10	2.47E-07	2.14E+00	2.99E-05	3.71E-07	2.55E-11	-1.90E-08	3.15E-09	2.59E-08	-3.35E-09	5.22E-14	-6.64E-86	-2.63E-07	-6.43E-07	1.18E+00	0.00E+00	0.00E+00	-6.91E-08	4.19E-146	2.81E-08
1.36E-05	302.536	3.64E+19	0.00E+00	1.18E+00	6.76E+05	-1.39E-06	1.03E+01	1.44E+05	1.89E-01	1.80E+05	3.86E-05	1.78E+01	3.65E+01	1.46E-02	9.18E+01	7.64E-08	-2.18E-08	6.99E+00	2.68E+00	0.00E+00	4.77E+00	8.41E-02	2.54E-01	6.18E-03	5.31E-13	3.48E+00	2.63E-02	4.39E-03	1.72E-16	5.16E-10	2.47E-07	2.12E+00	3.06E-05	3.70E-07	2.55E-11	-1.87E-08	3.13E-09	2.57E-08	-3.12E-09	5.20E-14	-7.57E-86	-2.63E-07	-6.43E-07	1.18E+00	0.00E+00	0.00E+00	-6.91E-08	4.18E-146	2.77E-08
1.37E-05	302.538	3.64E+19	0.00E+00	1.17E+00	6.76E+05	-1.39E-06	1.03E+01	1.44E+05	1.89E-01	1.80E+05	3.83E-05	1.79E+01	3.65E+01	1.46E-02	9.18E+01	7.63E-08	-2.31E-08	7.00E+00	2.65E+00	0.00E+00	4.76E+00	8.41E-02	2.57E-01	6.15E-03	5.39E-13	3.50E+00	2.68E-02	4.41E-03	1.72E-16	5.17E-10	2.47E-07	2.10E+00	3.13E-05	3.69E-07	2.55E-11	-1.85E-08	3.10E-09	2.55E-08	-2.89E-09	5.18E-14	-8.54E-86	-2.63E-07	-6.43E-07	1.17E+00	0.00E+00	0.00E+00	-6.89E-08	4.16E-146	2.74E-08
1.38E-05	302.54	3.64E+19	0.00E+00	1.17E+00	6.76E+05	-1.39E-06	1.03E+01	1.44E+05	1.88E-01	1.80E+05	3.79E-05	1.81E+01	3.64E+01	1.46E-02	9.18E+01	7.62E-08	-2.36E-08	7.01E+00	2.62E+00	0.00E+00	4.76E+00	8.41E-02	2.60E-01	6.12E-03	5.48E-13	3.52E+00	2.72E-02	4.42E-03	1.72E-16	5.18E-10	2.47E-07	2.08E+00	3.21E-05	3.69E-07	2.55E-11	-1.82E-08	3.08E-09	2.53E-08	-2.67E-09	5.16E-14	-9.56E-86	-2.63E-07	-6.43E-07	1.17E+00	0.00E+00	0.00E+00	-6.88E-08	4.15E-146	2.70E-08
1.39E-05	302.542	3.64E+19	0.00E+00	1.17E+00	6.76E+05	-1.39E-06	1.03E+01	1.44E+05	1.88E-01	1.80E+05	3.76E-05	1.82E+01	3.64E+01	1.45E-02	9.18E+01	7.61E-08	-2.24E-08	7.02E+00	2.59E+00	0.00E+00	4.75E+00	8.41E-02	2.63E-01	6.09E-03	5.56E-13	3.54E+00	2.77E-02	4.43E-03	1.72E-16	5.19E-10	2.47E-07	2.06E+00	3.28E-05	3.68E-07	2.55E-11	-1.79E-08	3.06E-09	2.50E-08	-2.45E-09	5.14E-14	-1.06E-85	-2.63E-07	-6.43E-07	1.17E+00	0.00E+00	0.00E+00	-6.87E-08	4.14E-146	2.67E-08
1.40E-05	302.543	3.64E+19	0.00E+00	1.16E+00	6.76E+05	-1.39E-06	1.03E+01	1.44E+05	1.88E-01	1.80E+05	3.72E-05	1.84E+01	3.64E+01	1.45E-02	9.18E+01	7.60E-08	-2.15E-08	7.03E+00	2.56E+00	0.00E+00	4.75E+00	8.41E-02	2.65E-01	6.06E-03	5.64E-13	3.56E+00	2.82E-02	4.44E-03	1.72E-16	5.20E-10	2.47E-07	2.04E+00	3.35E-05	3.67E-07	2.55E-11	-1.77E-08	3.04E-09	2.48E-08	-2.23E-09	5.12E-14	-1.16E-85	-2.63E-07	-6.43E-07	1.16E+00	0.00E+00	0.00E+00	-6.86E-08	4.12E-146	2.64E-08
1.41E-05	302.545	3.64E+19	0.00E+00	1.16E+00	6.76E+05	-1.39E-06	1.02E+01	1.44E+05	1.87E-01	1.80E+05	3.69E-05	1.85E+01	3.63E+01	1.45E-02	9.18E+01	7.59E-08	-1.93E-08	7.04E+00	2.52E+00	0.00E+00	4.74E+00	8.41E-02	2.68E-01	6.03E-03	5.72E-13	3.59E+00	2.87E-02	4.45E-03	1.72E-16	5.22E-10	2.47E-07	2.02E+00	3.43E-05	3.66E-07	2.55E-11	-1.74E-08	3.01E-09	2.46E-08	-2.01E-09	5.10E-14	-1.27E-85	-2.63E-07	-6.43E-07	1.16E+00	0.00E+00	0.00E+00	-6.85E-08	4.11E-146	2.61E-08
1.42E-05	302.547	3.64E+19	0.00E+00	1.15E+00	6.76E+05	-1.39E-06	1.02E+01	1.44E+05	1.87E-01	1.80E+05	3.65E-05	1.86E+01	3.63E+01	1.45E-02	9.18E+01	7.57E-08	-1.48E-08	7.05E+00	2.49E+00	0.00E+00	4.74E+00	8.41E-02	2.71E-01	6.00E-03	5.81E-13	3.61E+00	2.92E-02	4.47E-03	1.71E-16	5.23E-10	2.47E-07	2.01E+00	3.51E-05	3.65E-07	2.55E-11	-1.72E-08	2.99E-09	2.44E-08	-1.80E-09	5.08E-14	-1.37E-85	-2.63E-07	-6.43E-07	1.15E+00	0.00E+00	0.00E+00	-6.85E-08	4.09E-146	2.58E-08
1.43E-05	302.549	3.64E+19	0.00E+00	1.15E+00	6.76E+05	-1.39E-06	1.02E+01	1.44E+05	1.86E-01	1.80E+05	3.62E-05	1.88E+01	3.62E+01	1.45E-02	9.18E+01	7.56E-08	-1.07E-08	7.05E+00	2.46E+00	0.00E+00	4.74E+00	8.41E-02	2.73E-01	5.98E-03	5.89E-13	3.63E+00	2.97E-02	4.48E-03	1.71E-16	5.24E-10	2.47E-07	1.99E+00	3.59E-05	3.65E-07	2.55E-11	-1.69E-08	2.97E-09	2.42E-08	-1.59E-09	5.07E-14	-1.46E-85	-2.63E-07	-6.43E-07	1.15E+00	0.00E+00	0.00E+00	-6.85E-08	4.08E-146	2.54E-08
1.44E-05	302.55	3.64E+19	0.00E+00	1.15E+00	6.76E+05	-1.39E-06	1.02E+01	1.44E+05	1.86E-01	1.80E+05	3.58E-05	1.89E+01	3.62E+01	1.45E-02	9.18E+01	7.55E-08	-7.03E-09	7.06E+00	2.43E+00	0.00E+00	4.73E+00	8.41E-02	2.76E-01	5.95E-03	5.98E-13	3.65E+00	3.02E-02	4.49E-03	1.71E-16	5.25E-10	2.47E-07	1.97E+00	3.66E-05	3.64E-07	2.55E-11	-1.67E-08	2.95E-09	2.40E-08	-1.37E-09	5.05E-14	-1.54E-85	-2.63E-07	-6.43E-07	1.15E+00	0.00E+00	0.00E+00	-6.85E-08	4.06E-146	2.51E-08
1.45E-05	302.552	3.64E+19	0.00E+00	1.14E+00	6.76E+05	-1.39E-06	1.02E+01	1.44E+05	1.86E-01	1.80E+05	3.55E-05	1.91E+01	3.62E+01	1.44E-02	9.18E+01	7.54E-08	-4.37E-09	7.07E+00	2.40E+00	0.00E+00	4.73E+00	8.41E-02	2.79E-01	5.92E-03	6.06E-13	3.67E+00	3.07E-02	4.50E-03	1.71E-16	5.26E-10	2.47E-07	1.95E+00	3.75E-05	3.63E-07	2.55E-11	-1.64E-08	2.93E-09	2.37E-08	-1.17E-09	5.03E-14	-1.61E-85	-2.63E-07	-6.43E-07	1.14E+00	0.00E+00	0.00E+00	-6.85E-08	4.05E-146	2.48E-08
1.46E-05	302.554	3.64E+19	0.00E+00	1.14E+00	6.76E+05	-1.39E-06	1.02E+01	1.44E+05	1.85E-01	1.80E+05	3.52E-05	1.92E+01	3.61E+01	1.44E-02	9.18E+01	7.54E-08	-2.81E-09	7.08E+00	2.38E+00	0.00E+00	4.72E+00	8.41E-02	2.82E-01	5.89E-03	6.15E-13	3.69E+00	3.12E-02	4.51E-03	1.71E-16	5.27E-10	2.47E-07	1.93E+00	3.83E-05	3.62E-07	2.55E-11	-1.62E-08	2.91E-09	2.35E-08	-9.59E-10	5.01E-14	-1.66E-85	-2.63E-07	-6.43E-07	1.14E+00	0.00E+00	0.00E+00	-6.85E-08	4.03E-146	2.45E-08
1.47E-05	302.555	3.64E+19	0.00E+00	1.13E+00	6.76E+05	-1.39E-06	1.02E+01	1.44E+05	1.85E-01	1.80E+05	3.49E-05	1.93E+01	3.61E+01	1.44E-02	9.18E+01	7.53E-08	-3.15E-09	7.09E+00	2.35E+00	0.00E+00	4.72E+00	8.41E-02	2.84E-01	5.86E-03	6.23E-13	3.71E+00	3.17E-02	4.53E-03	1.71E-16	5.28E-10	2.47E-07	1.92E+00	3.91E-05	3.61E-07	2.55E-11	-1.59E-08	2.89E-09	2.33E-08	-7.55E-10	4.99E-14	-1.68E-85	-2.63E-07	-6.43E-07	1.13E+00	0.00E+00	0.00E+00	-6.85E-08	4.02E-146	2.43E-08
1.48E-05	302.557	3.64E+19	0.00E+00	1.13E+00	6.76E+05	-1.39E-06	1.02E+01	1.44E+05	1.84E-01	1.80E+05	3.45E-05	1.95E+01	3.61E+01	1.44E-02	9.18E+01	7.52E-08	-6.34E-09	7.09E+00	2.32E+00	0.00E+00	4.71E+00	8.41E-02	2.87E-01	5.84E-03	6.32E-13	3.74E+00	3.22E-02	4.54E-03	1.71E-16	5.29E-10	2.47E-07	1.90E+00	3.99E-05	3.61E-07	2.55E-11	-1.57E-08	2.87E-09	2.31E-08	-5.52E-10	4.98E-14	-1.68E-85	-2.63E-07	-6.43E-07	1.13E+00	0.00E+00	0.00E+00	-6.85E-08	4.01E-146	2.40E-08
1.49E-05	302.559	3.64E+19	0.00E+00	1.13E+00	6.76E+05	-1.39E-06	1.02E+01	1.44E+05	1.84E-01	1.80E+05	3.42E-05	1.96E+01	3.60E+01	1.44E-02	9.18E+01	7.51E-08	-1.07E-08	7.10E+00	2.29E+00	0.00E+00	4.71E+00	8.42E-02	2.90E-01	5.81E-03	6.41E-13	3.76E+00	3.28E-02	4.55E-03	1.70E-16	5.30E-10	2.47E-07	1.88E+00	4.08E-05	3.60E-07	2.55E-11	-1.55E-08	2.85E-09	2.29E-08	-3.60E-10	4.96E-14	-1.63E-85	-2.63E-07	-6.43E-07	1.13E+00	0.00E+00	0.00E+00	-6.85E-08	3.99E-146	2.37E-08
1.50E-05	302.561	3.64E+19	0.00E+00	1.12E+00	6.76E+05	-1.39E-06	1.02E+01	1.44E+05	1.84E-01	1.80E+05	3.39E-05	1.97E+01	3.60E+01	1.44E-02	9.18E+01	7.50E-08	-1.49E-08	7.11E+00	2.26E+00	0.00E+00	4.70E+00	8.42E-02	2.92E-01	5.78E-03	6.49E-13	3.78E+00	3.33E-02	4.56E-03	1.71E-16	5.31E-10	2.47E-07	1.87E+00	4.16E-05	3.59E-07	2.55E-11	-1.52E-08	2.83E-09	2.28E-08	-1.85E-10	4.94E-14	-1.55E-85	-2.63E-07	-6.43E-07	1.12E+00	0.00E+00	0.00E+00	-6.85E-08	3.98E-146	2.34E-08
1.51E-05	302.562	3.64E+19	0.00E+00	1.12E+00	6.76E+05	-1.39E-06	1.02E+01	1.44E+05	1.83E-01	1.80E+05	3.36E-05	1.99E+01	3.60E+01	1.44E-02	9.18E+01	7.49E-08	-1.77E-08	7.12E+00	2.24E+00	0.00E+00	4.69E+00	8.42E-02	2.95E-01	5.76E-03	6.58E-13	3.80E+00	3.38E-02	4.57E-03	1.71E-16	5.32E-10	2.47E-07	1.85E+00	4.25E-05	3.58E-07	2.55E-11	-1.50E-08	2.81E-09	2.26E-08	-3.63E-11	4.92E-14	-1.42E-85	-2.63E-07	-6.43E-07	1.12E+00	0.00E+00	0.00E+00	-6.85E-08	3.97E-146	2.31E-08
1.52E-05	302.564	3.64E+19	0.00E+00	1.11E+00	6.76E+05	-1.39E-06	1.02E+01	1.44E+05	1.83E-01	1.80E+05	3.33E-05	2.00E+01	3.59E+01	1.43E-02	9.18E+01	7.48E-08	-2.00E-08	7.12E+00	2.21E+00	0.00E+00	4.69E+00	8.42E-02	2.98E-01	5.73E-03	6.67E-13	3.82E+00	3.44E-02	4.58E-03	1.74E-16	5.33E-10	2.47E-07	1.83E+00	4.34E-05	3.57E-07	2.55E-11	-1.48E-08	2.79E-09	2.25E-08	6.82E-11	4.90E-14	-1.23E-85	-2.63E-07	-6.43E-07	1.11E+00	0.00E+00	0.00E+00	-6.85E-08	3.95E-146	2.29E-08
1.53E-05	302.566	3.64E+19	0.00E+00	1.11E+00	6.76E+05	-1.39E-06	1.02E+01	1.44E+05	1.82E-01	1.80E+05	3.30E-05	2.02E+01	3.59E+01	1.43E-02	9.18E+01	7.47E-08	-2.20E-08	7.13E+00	2.18E+00	0.00E+00	4.68E+00	8.42E-02	3.01E-01	5.71E-03	6.76E-13	3.84E+00	3.49E-02	4.59E-03	1.81E-16	5.34E-10	2.47E-07	1.82E+00	4.43E-05	3.57E-07	2.55E-11	-1.45E-08	2.77E-09	2.25E-08	1.05E-10	4.89E-14	-9.72E-86	-2.63E-07	-6.43E-07	1.11E+00	0.00E+00	0.00E+00	-6.85E-08	3.94E-146	2.26E-08
1.54E-05	302.567	3.64E+19	0.00E+00	1.11E+00	6.76E+05	-1.39E-06	1.02E+01	1.44E+05	1.82E-01	1.80E+05	3.27E-05	2.03E+01	3.58E+01	1.43E-02	9.18E+01	7.46E-08	-2.30E-08	7.14E+00	2.15E+00	0.00E+00	4.68E+00	8.42E-02	3.04E-01	5.68E-03	6.85E-13	3.86E+00	3.55E-02	4.61E-03	1.94E-16	5.35E-10	2.47E-07	1.80E+00	4.52E-05	3.56E-07	2.54E-11	-1.43E-08	2.75E-09	2.25E-08	4.93E-11	4.87E-14	-6.42E-86	-2.63E-07	-6.43E-07	1.11E+00	0.00E+00	0.00E+00	-6.85E-08	3.93E-146	2.23E-08
1.55E-05	302.569	3.64E+19	0.00E+00	1.10E+00	6.76E+05	-1.39E-06	1.02E+01	1.44E+05	1.82E-01	1.80E+05	3.24E-05	2.04E+01	3.58E+01	1.43E-02	9.18E+01	7.46E-08	-2.29E-08	7.15E+00	2.13E+00	0.00E+00	4.67E+00	8.42E-02	3.06E-01	5.65E-03	6.94E-13	3.88E+00	3.60E-02	4.62E-03	2.12E-16	5.36E-10	2.47E-07	1.79E+00	4.61E-05	3.55E-07	2.54E-11	-1.41E-08	2.73E-09	2.27E-08	-1.34E-10	4.85E-14	-3.02E-86	-2.63E-07	-6.43E-07	1.10E+00	0.00E+00	0.00E+00	-6.85E-08	3.91E-146	2.21E-08
1.56E-05	302.571	3.64E+19	0.00E+00	1.10E+00	6.76E+05	-1.39E-06	1.02E+01	1.44E+05	1.81E-01	1.80E+05	3.21E-05	2.06E+01	3.58E+01	1.43E-02	9.19E+01	7.45E-08	-2.21E-08	7.15E+00	2.10E+00	0.00E+00	4.67E+00	8.42E-02	3.09E-01	5.63E-03	7.03E-13	3.90E+00	3.66E-02	4.63E-03	2.30E-16	5.37E-10	2.47E-07	1.77E+00	4.70E-05	3.54E-07	2.54E-11	-1.39E-08	2.71E-09	2.31E-08	-4.85E-10	4.83E-14	-4.97E-87	-2.63E-07	-6.43E-07	1.10E+00	0.00E+00	0.00E+00	-6.85E-08	3.90E-146	2.18E-08
1.57E-05	302.572	3.64E+19	0.00E+00	1.10E+00	6.76E+05	-1.39E-06	1.02E+01	1.44E+05	1.81E-01	1.80E+05	3.18E-05	2.07E+01	3.57E+01	1.43E-02	9.19E+01	7.44E-08	-2.12E-08	7.16E+00	2.08E+00	0.00E+00	4.66E+00	8.42E-02	3.12E-01	5.60E-03	7.12E-13	3.92E+00	3.71E-02	4.64E-03	2.48E-16	5.38E-10	2.47E-07	1.75E+00	4.79E-05	3.54E-07	2.54E-11	-1.36E-08	2.70E-09	2.36E-08	-1.05E-09	4.82E-14	4.21E-87	-2.63E-07	-6.43E-07	1.10E+00	0.00E+00	0.00E+00	-6.85E-08	3.89E-146	2.16E-08
1.58E-05	302.574	3.64E+19	0.00E+00	1.09E+00	6.76E+05	-1.39E-06	1.02E+01	1.44E+05	1.80E-01	1.80E+05	3.15E-05	2.08E+01	3.57E+01	1.42E-02	9.19E+01	7.43E-08	-2.03E-08	7.17E+00	2.05E+00	0.00E+00	4.65E+00	8.42E-02	3.15E-01	5.58E-03	7.22E-13	3.94E+00	3.77E-02	4.65E-03	2.66E-16	5.39E-10	2.47E-07	1.74E+00	4.89E-05	3.53E-07	2.54E-11	-1.34E-08	2.68E-09	2.45E-08	-1.90E-09	4.80E-14	-1.55E-86	-2.63E-07	-6.43E-07	1.09E+00	0.00E+00	0.00E+00	-6.85E-08	3.87E-146	2.13E-08
1.59E-05	302.576	3.64E+19	0.00E+00	1.09E+00	6.76E+05	-1.39E-06	1.02E+01	1.44E+05	1.80E-01	1.80E+05	3.12E-05	2.10E+01	3.56E+01	1.42E-02	9.19E+01	7.42E-08	-1.91E-08	7.17E+00	2.03E+00	0.00E+00	4.65E+00	8.42E-02	3.17E-01	5.55E-03	7.31E-13	3.96E+00	3.83E-02	4.66E-03	2.89E-16	5.40E-10	2.47E-07	1.72E+00	4.98E-05	3.52E-07	2.54E-11	-1.32E-08	2.66E-09	2.57E-08	-3.08E-09	4.78E-14	-8.06E-86	-2.63E-07	-6.43E-07	1.09E+00	0.00E+00	0.00E+00	-6.85E-08	3.86E-146	2.11E-08
1.60E-05	302.577	3.64E+19	0.00E+00	1.09E+00	6.76E+05	-1.39E-06	1.02E+01	1.44E+05	1.80E-01	1.80E+05	3.09E-05	2.11E+01	3.56E+01	1.42E-02	9.19E+01	7.42E-08	-1.83E-08	7.18E+00	2.00E+00	0.00E+00	4.64E+00	8.42E-02	3.20E-01	5.53E-03	7.40E-13	3.98E+00	3.88E-02	4.67E-03	3.15E-16	5.41E-10	2.47E-07	1.71E+00	5.08E-05	3.51E-07	2.54E-11	-1.30E-08	2.64E-09	2.73E-08	-4.69E-09	4.76E-14	-2.12E-85	-2.63E-07	-6.43E-07	1.09E+00	0.00E+00	0.00E+00	-6.85E-08	3.85E-146	2.09E-08
1.61E-05	302.579	3.64E+19	0.00E+00	1.08E+00	6.76E+05	-1.39E-06	1.02E+01	1.44E+05	1.79E-01	1.80E+05	3.06E-05	2.13E+01	3.56E+01	1.42E-02	9.19E+01	7.41E-08	-1.80E-08	7.18E+00	1.98E+00	0.00E+00	4.64E+00	8.42E-02	3.23E-01	5.51E-03	7.49E-13	4.00E+00	3.94E-02	4.68E-03	3.46E-16	5.42E-10	2.47E-07	1.69E+00	5.18E-05	3.51E-07	2.54E-11	-1.28E-08	2.62E-09	2.94E-08	-6.80E-09	4.75E-14	-4.35E-85	-2.63E-07	-6.43E-07	1.08E+00	0.00E+00	0.00E+00	-6.85E-08	3.83E-146	2.06E-08
1.62E-05	302.581	3.64E+19	0.00E+00	1.08E+00	6.76E+05	-1.39E-06	1.02E+01	1.44E+05	1.79E-01	1.80E+05	3.04E-05	2.14E+01	3.55E+01	1.42E-02	9.19E+01	7.40E-08	-1.79E-08	7.19E+00	1.95E+00	0.00E+00	4.63E+00	8.42E-02	3.26E-01	5.48E-03	7.59E-13	4.02E+00	4.00E-02	4.69E-03	3.83E-16	5.43E-10	2.47E-07	1.68E+00	5.28E-05	3.50E-07	2.54E-11	-1.25E-08	2.61E-09	3.21E-08	-9.52E-09	4.73E-14	-7.79E-85	-2.63E-07	-6.43E-07	1.08E+00	0.00E+00	0.00E+00	-6.85E-08	3.82E-146	2.04E-08
1.63E-05	302.582	3.64E+19	0.00E+00	1.07E+00	6.76E+05	-1.39E-06	1.03E+01	1.44E+05	1.78E-01	1.80E+05	3.01E-05	2.15E+01	3.55E+01	1.42E-02	9.19E+01	7.40E-08	-1.80E-08	7.20E+00	1.93E+00	0.00E+00	4.62E+00	8.42E-02	3.29E-01	5.46E-03	7.68E-13	4.04E+00	4.06E-02	4.70E-03	4.31E-16	5.44E-10	2.47E-07	1.66E+00	5.38E-05	3.49E-07	2.54E-11	-1.23E-08	2.59E-09	3.55E-08	-1.30E-08	4.71E-14	-1.28E-84	-2.63E-07	-6.43E-07	1.07E+00	0.00E+00	0.00E+00	-6.85E-08	3.81E-146	2.02E-08
1.64E-05	302.584	3.64E+19	0.00E+00	1.07E+00	6.76E+05	-1.39E-06	1.03E+01	1.44E+05	1.78E-01	1.80E+05	2.98E-05	2.17E+01	3.55E+01	1.42E-02	9.19E+01	7.39E-08	-1.83E-08	7.20E+00	1.91E+00	0.00E+00	4.62E+00	8.42E-02	3.31E-01	5.43E-03	7.78E-13	4.06E+00	4.12E-02	4.72E-03	4.90E-16	5.45E-10	2.47E-07	1.65E+00	5.48E-05	3.48E-07	2.54E-11	-1.21E-08	2.57E-09	3.98E-08	-1.72E-08	4.70E-14	-1.98E-84	-2.63E-07	-6.43E-07	1.07E+00	0.00E+00	0.00E+00	-6.85E-08	3.80E-146	1.99E-08
1.65E-05	302.586	3.64E+19	0.00E+00	1.07E+00	6.76E+05	-1.39E-06	1.03E+01	1.44E+05	1.78E-01	1.80E+05	2.95E-05	2.18E+01	3.54E+01	1.41E-02	9.19E+01	7.38E-08	-1.89E-08	7.21E+00	1.88E+00	0.00E+00	4.61E+00	8.43E-02	3.34E-01	5.41E-03	7.87E-13	4.08E+00	4.18E-02	4.73E-03	5.63E-16	5.46E-10	2.47E-07	1.63E+00	5.58E-05	3.48E-07	2.54E-11	-1.19E-08	2.56E-09	4.51E-08	-2.25E-08	4.68E-14	-2.93E-84	-2.63E-07	-6.43E-07	1.07E+00	0.00E+00	0.00E+00	-6.85E-08	3.78E-146	1.97E-08
1.66E-05	302.587	3.64E+19	0.00E+00	1.06E+00	6.76E+05	-1.39E-06	1.03E+01	1.44E+05	1.77E-01	1.80E+05	2.93E-05	2.19E+01	3.54E+01	1.41E-02	9.19E+01	7.38E-08	-1.94E-08	7.21E+00	1.86E+00	0.00E+00	4.60E+00	8.43E-02	3.37E-01	5.39E-03	7.97E-13	4.10E+00	4.24E-02	4.74E-03	6.52E-16	5.47E-10	2.47E-07	1.62E+00	5.69E-05	3.47E-07	2.54E-11	-1.17E-08	2.54E-09	5.15E-08	-2.89E-08	4.66E-14	-4.17E-84	-2.63E-07	-6.43E-07	1.06E+00	0.00E+00	0.00E+00	-6.85E-08	3.77E-146	1.95E-08
1.67E-05	302.589	3.64E+19	0.00E+00	1.06E+00	6.76E+05	-1.39E-06	1.03E+01	1.44E+05	1.77E-01	1.80E+05	2.90E-05	2.21E+01	3.53E+01	1.41E-02	9.19E+01	7.37E-08	-1.97E-08	7.22E+00	1.84E+00	0.00E+00	4.60E+00	8.43E-02	3.40E-01	5.36E-03	8.06E-13	4.12E+00	4.30E-02	4.75E-03	7.61E-16	5.48E-10	2.47E-07	1.61E+00	5.79E-05	3.46E-07	2.54E-11	-1.15E-08	2.52E-09	5.92E-08	-3.66E-08	4.65E-14	-5.78E-84	-2.63E-07	-6.43E-07	1.06E+00	0.00E+00	0.00E+00	-6.85E-08	3.76E-146	1.93E-08
1.68E-05	302.591	3.64E+19	0.00E+00	1.06E+00	6.76E+05	-1.39E-06	1.03E+01	1.44E+05	1.77E-01	1.80E+05	2.87E-05	2.22E+01	3.53E+01	1.41E-02	9.19E+01	7.37E-08	-2.00E-08	7.23E+00	1.82E+00	0.00E+00	4.59E+00	8.43E-02	3.42E-01	5.34E-03	8.16E-13	4.14E+00	4.36E-02	4.76E-03	8.90E-16	5.49E-10	2.47E-07	1.59E+00	5.90E-05	3.45E-07	2.54E-11	-1.13E-08	2.51E-09	6.84E-08	-4.58E-08	4.63E-14	-7.81E-84	-2.63E-07	-6.43E-07	1.06E+00	0.00E+00	0.00E+00	-6.85E-08	3.75E-146	1.91E-08
1.69E-05	302.592	3.64E+19	0.00E+00	1.05E+00	6.76E+05	-1.39E-06	1.03E+01	1.44E+05	1.76E-01	1.80E+05	2.85E-05	2.23E+01	3.52E+01	1.41E-02	9.19E+01	7.36E-08	-2.02E-08	7.23E+00	1.79E+00	0.00E+00	4.58E+00	8.43E-02	3.45E-01	5.32E-03	8.26E-13	4.16E+00	4.42E-02	4.77E-03	1.04E-15	5.50E-10	2.47E-07	1.58E+00	6.00E-05	3.45E-07	2.54E-11	-1.11E-08	2.49E-09	7.92E-08	-5.66E-08	4.61E-14	-1.03E-83	-2.63E-07	-6.43E-07	1.05E+00	0.00E+00	0.00E+00	-6.85E-08	3.74E-146	1.89E-08
1.70E-05	302.594	3.64E+19	0.00E+00	1.05E+00	6.76E+05	-1.39E-06	1.03E+01	1.44E+05	1.76E-01	1.80E+05	2.82E-05	2.25E+01	3.52E+01	1.41E-02	9.19E+01	7.35E-08	-2.02E-08	7.24E+00	1.77E+00	0.00E+00	4.58E+00	8.43E-02	3.48E-01	5.30E-03	8.35E-13	4.18E+00	4.48E-02	4.78E-03	1.22E-15	5.51E-10	2.47E-07	1.56E+00	6.11E-05	3.44E-07	2.54E-11	-1.09E-08	2.47E-09	9.20E-08	-6.94E-08	4.60E-14	-1.35E-83	-2.63E-07	-6.43E-07	1.05E+00	0.00E+00	0.00E+00	-6.85E-08	3.72E-146	1.87E-08
1.71E-05	302.596	3.64E+19	0.00E+00	1.05E+00	6.76E+05	-1.39E-06	1.03E+01	1.44E+05	1.75E-01	1.80E+05	2.80E-05	2.26E+01	3.52E+01	1.41E-02	9.19E+01	7.35E-08	-2.00E-08	7.24E+00	1.75E+00	0.00E+00	4.57E+00	8.43E-02	3.51E-01	5.27E-03	8.45E-13	4.20E+00	4.54E-02	4.79E-03	1.44E-15	5.52E-10	2.47E-07	1.55E+00	6.22E-05	3.43E-07	2.54E-11	-1.07E-08	2.46E-09	1.07E-07	-8.43E-08	4.58E-14	-1.73E-83	-2.63E-07	-6.43E-07	1.05E+00	0.00E+00	0.00E+00	-6.85E-08	3.71E-146	1.85E-08
1.72E-05	302.597	3.64E+19	0.00E+00	1.04E+00	6.76E+05	-4.56E-06	1.03E+01	1.44E+05	1.75E-01	1.80E+05	2.77E-05	2.27E+01	3.51E+01	1.40E-02	9.19E+01	7.34E-08	7.32E-16	7.25E+00	1.73E+00	0.00E+00	4.56E+00	8.43E-02	3.54E-01	5.25E-03	8.55E-13	4.22E+00	4.60E-02	4.80E-03	1.45E-15	5.52E-10	2.47E-07	1.54E+00	6.33E-05	3.42E-07	2.54E-11	9.88E-14	2.44E-09	1.07E-07	1.96E-15	4.67E-14	-5.65E-43	-1.09E-25	-7.12E-25	1.04E+00	0.00E+00	0.00E+00	7.75E-138	-3.65E-143	1.83E-08
1.73E-05	302.599	3.64E+19	0.00E+00	1.04E+00	6.76E+05	-4.56E-06	1.03E+01	1.44E+05	1.75E-01	1.80E+05	2.75E-05	2.29E+01	3.51E+01	1.40E-02	9.19E+01	7.34E-08	1.16E-15	7.25E+00	1.71E+00	0.00E+00	4.56E+00	8.43E-02	3.56E-01	5.23E-03	8.65E-13	4.23E+00	4.67E-02	4.81E-03	1.46E-15	5.53E-10	2.47E-07	1.52E+00	6.44E-05	3.42E-07	2.53E-11	9.84E-14	2.43E-09	1.07E-07	1.96E-15	4.76E-14	9.60E-43	-7.70E-25	-3.00E-24	1.04E+00	0.00E+00	0.00E+00	1.05E-137	-1.74E-142	1.81E-08
1.74E-05	302.6	3.64E+19	0.00E+00	1.04E+00	6.76E+05	-4.56E-06	1.03E+01	1.44E+05	1.74E-01	1.80E+05	2.72E-05	2.30E+01	3.50E+01	1.40E-02	9.19E+01	7.33E-08	1.40E-15	7.26E+00	1.69E+00	0.00E+00	4.55E+00	8.43E-02	3.59E-01	5.21E-03	8.75E-13	4.25E+00	4.73E-02	4.82E-03	1.47E-15	5.54E-10	2.47E-07	1.51E+00	6.56E-05	3.41E-07	2.53E-11	9.80E-14	2.41E-09	1.07E-07	1.96E-15	4.85E-14	-1.06E-41	-1.98E-24	-6.78E-24	1.04E+00	0.00E+00	0.00E+00	1.15E-137	-3.90E-142	1.79E-08
1.75E-05	302.602	3.64E+19	0.00E+00	1.03E+00	6.76E+05	-4.56E-06	1.03E+01	1.44E+05	1.74E-01	1.80E+05	2.70E-05	2.31E+01	3.50E+01	1.40E-02	9.19E+01	7.33E-08	1.53E-15	7.26E+00	1.67E+00	0.00E+00	4.54E+00	8.43E-02	3.62E-01	5.19E-03	8.85E-13	4.27E+00	4.79E-02	4.83E-03	1.48E-15	5.55E-10	2.48E-07	1.50E+00	6.67E-05	3.40E-07	2.53E-11	9.76E-14	2.40E-09	1.07E-07	1.96E-15	4.93E-14	-5.69E-41	-3.67E-24	-1.19E-23	1.03E+00	0.00E+00	0.00E+00	1.18E-137	-6.56E-142	1.77E-08
1.76E-05	302.604	3.64E+19	0.00E+00	1.03E+00	6.76E+05	-4.56E-06	1.03E+01	1.44E+05	1.74E-01	1.80E+05	2.68E-05	2.33E+01	3.50E+01	1.40E-02	9.19E+01	7.32E-08	1.59E-15	7.27E+00	1.65E+00	0.00E+00	4.54E+00	8.43E-02	3.65E-01	5.17E-03	8.95E-13	4.29E+00	4.86E-02	4.84E-03	1.49E-15	5.56E-10	2.48E-07	1.48E+00	6.79E-05	3.40E-07	2.53E-11	9.73E-14	2.38E-09	1.07E-07	1.97E-15	5.02E-14	-1.57E-40	-5.77E-24	-1.83E-23	1.03E+00	0.00E+00	0.00E+00	1.19E-137	-9.43E-142	1.75E-08
1.77E-05	302.605	3.64E+19	0.00E+00	1.03E+00	6.76E+05	-4.56E-06	1.03E+01	1.44E+05	1.73E-01	1.80E+05	2.65E-05	2.34E+01	3.49E+01	1.40E-02	9.20E+01	7.32E-08	1.61E-15	7.27E+00	1.63E+00	0.00E+00	4.53E+00	8.43E-02	3.68E-01	5.14E-03	9.05E-13	4.31E+00	4.92E-02	4.85E-03	1.50E-15	5.57E-10	2.48E-07	1.47E+00	6.90E-05	3.39E-07	2.53E-11	9.69E-14	2.37E-09	1.07E-07	1.97E-15	5.10E-14	-3.35E-40	-8.22E-24	-2.59E-23	1.03E+00	0.00E+00	0.00E+00	1.20E-137	-1.22E-141	1.73E-08
1.78E-05	302.607	3.64E+19	0.00E+00	1.02E+00	6.76E+05	-4.56E-06	1.03E+01	1.44E+05	1.73E-01	1.80E+05	2.63E-05	2.36E+01	3.49E+01	1.40E-02	9.20E+01	7.31E-08	1.61E-15	7.28E+00	1.61E+00	0.00E+00	4.52E+00	8.43E-02	3.71E-01	5.12E-03	9.15E-13	4.33E+00	4.99E-02	4.86E-03	1.51E-15	5.58E-10	2.48E-07	1.46E+00	7.02E-05	3.38E-07	2.53E-11	9.65E-14	2.35E-09	1.07E-07	1.97E-15	5.18E-14	-6.16E-40	-1.09E-23	-3.44E-23	1.02E+00	0.00E+00	0.00E+00	1.21E-137	-1.46E-141	1.71E-08
1.79E-05	302.608	3.64E+19	0.00E+00	1.02E+00	6.76E+05	-4.56E-06	1.03E+01	1.44E+05	1.73E-01	1.80E+05	2.61E-05	2.37E+01	3.48E+01	1.39E-02	9.20E+01	7.31E-08	1.59E-15	7.28E+00	1.59E+00	0.00E+00	4.52E+00	8.43E-02	3.73E-01	5.10E-03	9.25E-13	4.35E+00	5.05E-02	4.87E-03	1.52E-15	5.58E-10	2.48E-07	1.45E+00	7.14E-05	3.37E-07	2.53E-11	9.62E-14	2.34E-09	1.07E-07	1.97E-15	5.27E-14	-1.02E-39	-1.39E-23	-4.39E-23	1.02E+00	0.00E+00	0.00E+00	1.21E-137	-1.63E-141	1.69E-08
1.80E-05	302.61	3.64E+19	0.00E+00	1.02E+00	6.76E+05	-4.56E-06	1.03E+01	1.44E+05	1.72E-01	1.80E+05	2.58E-05	2.38E+01	3.48E+01	1.39E-02	9.20E+01	7.30E-08	1.56E-15	7.28E+00	1.57E+00	0.00E+00	4.51E+00	8.43E-02	3.76E-01	5.08E-03	9.35E-13	4.36E+00	5.12E-02	4.88E-03	1.54E-15	5.59E-10	2.49E-07	1.43E+00	7.26E-05	3.37E-07	2.53E-11	9.58E-14	2.32E-09	1.07E-07	1.97E-15	5.35E-14	-1.57E-39	-1.69E-23	-5.41E-23	1.02E+00	0.00E+00	0.00E+00	1.21E-137	-1.69E-141	1.67E-08
1.81E-05	302.611	3.64E+19	0.00E+00	1.01E+00	6.76E+05	-4.56E-06	1.03E+01	1.44E+05	1.72E-01	1.80E+05	2.56E-05	2.40E+01	3.48E+01	1.39E-02	9.20E+01	7.30E-08	1.53E-15	7.29E+00	1.55E+00	0.00E+00	4.50E+00	8.43E-02	3.79E-01	5.06E-03	9.45E-13	4.38E+00	5.19E-02	4.89E-03	1.55E-15	5.60E-10	2.49E-07	1.42E+00	7.38E-05	3.36E-07	2.53E-11	9.55E-14	2.31E-09	1.07E-07	1.98E-15	5.43E-14	-2.27E-39	-2.00E-23	-6.49E-23	1.01E+00	0.00E+00	0.00E+00	1.20E-137	-1.63E-141	1.66E-08
1.82E-05	302.613	3.64E+19	0.00E+00	1.01E+00	6.76E+05	-4.56E-06	1.03E+01	1.44E+05	1.72E-01	1.80E+05	2.54E-05	2.41E+01	3.47E+01	1.39E-02	9.20E+01	7.29E-08	1.49E-15	7.29E+00	1.53E+00	0.00E+00	4.49E+00	8.44E-02	3.82E-01	5.04E-03	9.55E-13	4.40E+00	5.25E-02	4.90E-03	1.56E-15	5.61E-10	2.49E-07	1.41E+00	7.50E-05	3.35E-07	2.53E-11	9.52E-14	2.30E-09	1.07E-07	1.98E-15	5.51E-14	-3.14E-39	-2.29E-23	-7.62E-23	1.01E+00	0.00E+00	0.00E+00	1.20E-137	-1.41E-141	1.64E-08
1.83E-05	302.615	3.64E+19	0.00E+00	1.01E+00	6.76E+05	-4.56E-06	1.03E+01	1.44E+05	1.71E-01	1.80E+05	2.52E-05	2.42E+01	3.47E+01	1.39E-02	9.20E+01	7.29E-08	1.46E-15	7.30E+00	1.51E+00	0.00E+00	4.49E+00	8.44E-02	3.85E-01	5.02E-03	9.66E-13	4.42E+00	5.32E-02	4.91E-03	1.57E-15	5.62E-10	2.49E-07	1.40E+00	7.63E-05	3.35E-07	2.53E-11	9.48E-14	2.28E-09	1.07E-07	1.98E-15	5.59E-14	-4.17E-39	-2.58E-23	-8.77E-23	1.01E+00	0.00E+00	0.00E+00	1.20E-137	-1.00E-141	1.62E-08
1.84E-05	302.616	3.64E+19	0.00E+00	1.01E+00	6.76E+05	-4.56E-06	1.03E+01	1.44E+05	1.71E-01	1.80E+05	2.49E-05	2.44E+01	3.46E+01	1.39E-02	9.20E+01	7.28E-08	1.42E-15	7.30E+00	1.49E+00	0.00E+00	4.48E+00	8.44E-02	3.87E-01	5.00E-03	9.76E-13	4.44E+00	5.39E-02	4.92E-03	1.58E-15	5.62E-10	2.49E-07	1.39E+00	7.75E-05	3.34E-07	2.53E-11	9.45E-14	2.27E-09	1.07E-07	1.98E-15	5.67E-14	-5.35E-39	-2.83E-23	-9.93E-23	1.01E+00	0.00E+00	0.00E+00	1.20E-137	-5.22E-142	1.61E-08
1.85E-05	302.618	3.64E+19	0.00E+00	1.00E+00	6.76E+05	-4.56E-06	1.03E+01	1.44E+05	1.71E-01	1.80E+05	2.47E-05	2.45E+01	3.46E+01	1.39E-02	9.20E+01	7.28E-08	1.39E-15	7.30E+00	1.47E+00	0.00E+00	4.47E+00	8.44E-02	3.90E-01	4.98E-03	9.86E-13	4.45E+00	5.46E-02	4.93E-03	1.59E-15	5.63E-10	2.50E-07	1.37E+00	7.88E-05	3.33E-07	2.53E-11	9.42E-14	2.25E-09	1.07E-07	1.98E-15	5.75E-14	-6.69E-39	-3.04E-23	-1.11E-22	1.00E+00	0.00E+00	0.00E+00	1.20E-137	-1.42E-144	1.59E-08
1.86E-05	302.619	3.64E+19	0.00E+00	9.99E-01	6.76E+05	-4.56E-06	1.03E+01	1.44E+05	1.70E-01	1.80E+05	2.45E-05	2.46E+01	3.45E+01	1.38E-02	9.20E+01	7.27E-08	1.35E-15	7.31E+00	1.46E+00	0.00E+00	4.46E+00	8.44E-02	3.93E-01	4.96E-03	9.97E-13	4.47E+00	5.52E-02	4.94E-03	1.60E-15	5.64E-10	2.50E-07	1.36E+00	8.00E-05	3.33E-07	2.52E-11	9.39E-14	2.24E-09	1.07E-07	1.99E-15	5.83E-14	-8.17E-39	-3.20E-23	-1.22E-22	9.99E-01	0.00E+00	0.00E+00	1.20E-137	2.81E-142	1.57E-08
1.87E-05	302.621	3.64E+19	0.00E+00	9.96E-01	6.76E+05	-4.56E-06	1.03E+01	1.44E+05	1.70E-01	1.80E+05	2.43E-05	2.48E+01	3.45E+01	1.38E-02	9.20E+01	7.27E-08	1.32E-15	7.31E+00	1.44E+00	0.00E+00	4.46E+00	8.44E-02	3.96E-01	4.94E-03	1.01E-12	4.49E+00	5.59E-02	4.95E-03	1.61E-15	5.65E-10	2.50E-07	1.35E+00	8.13E-05	3.32E-07	2.52E-11	9.36E-14	2.23E-09	1.07E-07	1.99E-15	5.91E-14	-9.76E-39	-3.30E-23	-1.33E-22	9.96E-01	0.00E+00	0.00E+00	1.20E-137	1.20E-142	1.56E-08
1.88E-05	302.622	3.64E+19	0.00E+00	9.93E-01	6.76E+05	-4.56E-06	1.03E+01	1.44E+05	1.70E-01	1.80E+05	2.41E-05	2.49E+01	3.45E+01	1.38E-02	9.20E+01	7.27E-08	1.28E-15	7.32E+00	1.42E+00	0.00E+00	4.45E+00	8.44E-02	3.99E-01	4.92E-03	1.02E-12	4.51E+00	5.66E-02	4.96E-03	1.62E-15	5.66E-10	2.50E-07	1.34E+00	8.26E-05	3.31E-07	2.52E-11	9.33E-14	2.21E-09	1.07E-07	1.99E-15	5.98E-14	-1.15E-38	-3.31E-23	-1.43E-22	9.93E-01	0.00E+00	0.00E+00	1.21E-137	-7.79E-142	1.54E-08
1.89E-05	302.624	3.64E+19	0.00E+00	9.90E-01	6.76E+05	-4.56E-06	1.03E+01	1.44E+05	1.69E-01	1.80E+05	2.39E-05	2.50E+01	3.44E+01	1.38E-02	9.20E+01	7.26E-08	1.24E-15	7.32E+00	1.40E+00	0.00E+00	4.44E+00	8.44E-02	4.01E-01	4.90E-03	1.03E-12	4.53E+00	5.73E-02	4.97E-03	1.63E-15	5.66E-10	2.50E-07	1.33E+00	8.39E-05	3.30E-07	2.52E-11	9.30E-14	2.20E-09	1.07E-07	1.99E-15	6.06E-14	-1.32E-38	-3.24E-23	-1.51E-22	9.90E-01	0.00E+00	0.00E+00	1.21E-137	-2.77E-141	1.52E-08
1.90E-05	302.626	3.64E+19	0.00E+00	9.87E-01	6.76E+05	-4.56E-06	1.03E+01	1.44E+05	1.69E-01	1.80E+05	2.37E-05	2.51E+01	3.44E+01	1.38E-02	9.20E+01	7.26E-08	1.21E-15	7.32E+00	1.39E+00	0.00E+00	4.43E+00	8.44E-02	4.04E-01	4.88E-03	1.04E-12	4.54E+00	5.80E-02	4.98E-03	1.65E-15	5.67E-10	2.50E-07	1.32E+00	8.52E-05	3.30E-07	2.52E-11	9.27E-14	2.19E-09	1.07E-07	1.99E-15	6.13E-14	-1.50E-38	-3.05E-23	-1.59E-22	9.87E-01	0.00E+00	0.00E+00	1.21E-137	-6.25E-141	1.51E-08
1.91E-05	302.627	3.64E+19	0.00E+00	9.84E-01	6.76E+05	-4.56E-06	1.03E+01	1.44E+05	1.69E-01	1.80E+05	2.35E-05	2.53E+01	3.43E+01	1.38E-02	9.20E+01	7.25E-08	1.18E-15	7.33E+00	1.37E+00	0.00E+00	4.43E+00	8.44E-02	4.07E-01	4.86E-03	1.05E-12	4.56E+00	5.87E-02	4.99E-03	1.66E-15	5.68E-10	2.51E-07	1.31E+00	8.66E-05	3.29E-07	2.52E-11	9.25E-14	2.17E-09	1.07E-07	2.00E-15	6.21E-14	-1.68E-38	-2.75E-23	-1.65E-22	9.84E-01	0.00E+00	0.00E+00	1.21E-137	-1.17E-140	1.49E-08
1.92E-05	302.629	3.64E+19	0.00E+00	9.81E-01	6.76E+05	-4.56E-06	1.03E+01	1.44E+05	1.68E-01	1.80E+05	2.33E-05	2.54E+01	3.43E+01	1.38E-02	9.20E+01	7.25E-08	1.15E-15	7.33E+00	1.35E+00	0.00E+00	4.42E+00	8.44E-02	4.10E-01	4.84E-03	1.06E-12	4.58E+00	5.94E-02	5.00E-03	1.67E-15	5.69E-10	2.51E-07	1.29E+00	8.79E-05	3.28E-07	2.52E-11	9.22E-14	2.16E-09	1.07E-07	2.00E-15	6.28E-14	-1.85E-38	-2.30E-23	-1.70E-22	9.81E-01	0.00E+00	0.00E+00	1.21E-137	-1.96E-140	1.48E-08
1.93E-05	302.63	3.64E+19	0.00E+00	9.78E-01	6.76E+05	-4.56E-06	1.03E+01	1.44E+05	1.68E-01	1.80E+05	2.31E-05	2.55E+01	3.43E+01	1.38E-02	9.20E+01	7.25E-08	1.11E-15	7.33E+00	1.33E+00	0.00E+00	4.41E+00	8.44E-02	4.13E-01	4.83E-03	1.07E-12	4.59E+00	6.01E-02	5.01E-03	1.68E-15	5.69E-10	2.51E-07	1.28E+00	8.93E-05	3.28E-07	2.52E-11	9.19E-14	2.15E-09	1.07E-07	2.00E-15	6.36E-14	-2.01E-38	-1.70E-23	-1.72E-22	9.78E-01	0.00E+00	0.00E+00	1.21E-137	-3.06E-140	1.46E-08
1.94E-05	302.632	3.64E+19	0.00E+00	9.75E-01	6.76E+05	-4.56E-06	1.03E+01	1.44E+05	1.68E-01	1.80E+05	2.29E-05	2.57E+01	3.42E+01	1.37E-02	9.20E+01	7.24E-08	1.08E-15	7.34E+00	1.32E+00	0.00E+00	4.40E+00	8.44E-02	4.16E-01	4.81E-03	1.08E-12	4.61E+00	6.08E-02	5.02E-03	1.69E-15	5.70E-10	2.51E-07	1.27E+00	9.06E-05	3.27E-07	2.52E-11	9.17E-14	2.14E-09	1.07E-07	2.00E-15	6.43E-14	-2.19E-38	-9.51E-24	-1.72E-22	9.75E-01	0.00E+00	0.00E+00	1.21E-137	-4.53E-140	1.45E-08
1.95E-05	302.633	3.64E+19	0.00E+00	9.73E-01	6.76E+05	-4.56E-06	1.03E+01	1.44E+05	1.67E-01	1.80E+05	2.27E-05	2.58E+01	3.42E+01	1.37E-02	9.20E+01	7.24E-08	1.06E-15	7.34E+00	1.30E+00	0.00E+00	4.40E+00	8.44E-02	4.18E-01	4.79E-03	1.09E-12	4.63E+00	6.16E-02	5.03E-03	1.70E-15	5.71E-10	2.51E-07	1.26E+00	9.20E-05	3.26E-07	2.52E-11	9.14E-14	2.12E-09	1.07E-07	2.00E-15	6.50E-14	-2.78E-38	-3.39E-24	-1.70E-22	9.73E-01	0.00E+00	0.00E+00	1.21E-137	-6.43E-140	1.43E-08
1.96E-05	302.635	3.64E+19	0.00E+00	9.70E-01	6.76E+05	-4.56E-06	1.03E+01	1.44E+05	1.67E-01	1.80E+05	2.25E-05	2.59E+01	3.41E+01	1.37E-02	9.20E+01	7.24E-08	1.03E-15	7.34E+00	1.29E+00	0.00E+00	4.39E+00	8.44E-02	4.21E-01	4.77E-03	1.10E-12	4.65E+00	6.23E-02	5.04E-03	1.71E-15	5.72E-10	2.51E-07	1.25E+00	9.34E-05	3.26E-07	2.51E-11	9.11E-14	2.11E-09	1.07E-07	2.01E-15	6.57E-14	-3.99E-38	-6.30E-26	-1.64E-22	9.70E-01	0.00E+00	0.00E+00	1.21E-137	-8.84E-140	1.42E-08
1.97E-05	302.636	3.64E+19	0.00E+00	9.67E-01	6.76E+05	-4.56E-06	1.03E+01	1.44E+05	1.67E-01	1.80E+05	2.23E-05	2.61E+01	3.41E+01	1.37E-02	9.20E+01	7.23E-08	1.00E-15	7.35E+00	1.27E+00	0.00E+00	4.38E+00	8.44E-02	4.24E-01	4.75E-03	1.11E-12	4.66E+00	6.30E-02	5.05E-03	1.72E-15	5.72E-10	2.52E-07	1.24E+00	9.48E-05	3.25E-07	2.51E-11	9.09E-14	2.10E-09	1.07E-07	2.01E-15	6.64E-14	-6.16E-38	-2.01E-24	-1.56E-22	9.67E-01	0.00E+00	0.00E+00	1.21E-137	-1.18E-139	1.40E-08
1.98E-05	302.638	3.64E+19	0.00E+00	9.64E-01	6.76E+05	-4.56E-06	1.03E+01	1.44E+05	1.66E-01	1.80E+05	2.21E-05	2.62E+01	3.40E+01	1.37E-02	9.20E+01	7.23E-08	9.76E-16	7.35E+00	1.25E+00	0.00E+00	4.37E+00	8.44E-02	4.27E-01	4.73E-03	1.12E-12	4.68E+00	6.37E-02	5.06E-03	1.73E-15	5.73E-10	2.52E-07	1.23E+00	9.62E-05	3.24E-07	2.51E-11	9.07E-14	2.09E-09	1.07E-07	2.01E-15	6.71E-14	-9.71E-38	-1.23E-23	-1.43E-22	9.64E-01	0.00E+00	0.00E+00	1.21E-137	-1.55E-139	1.39E-08
1.99E-05	302.639	3.64E+19	0.00E+00	9.61E-01	6.76E+05	-4.56E-06	1.03E+01	1.44E+05	1.66E-01	1.80E+05	2.19E-05	2.63E+01	3.40E+01	1.37E-02	9.20E+01	7.23E-08	9.50E-16	7.35E+00	1.24E+00	0.00E+00	4.36E+00	8.44E-02	4.30E-01	4.72E-03	1.14E-12	4.70E+00	6.45E-02	5.07E-03	1.74E-15	5.74E-10	2.52E-07	1.22E+00	9.77E-05	3.24E-07	2.51E-11	9.04E-14	2.08E-09	1.07E-07	2.01E-15	6.78E-14	-1.51E-37	-3.44E-23	-1.27E-22	9.61E-01	0.00E+00	0.00E+00	1.21E-137	-1.99E-139	1.38E-08
2.00E-05	302.641	3.64E+19	0.00E+00	9.58E-01	6.76E+05	-4.56E-06	1.03E+01	1.44E+05	1.66E-01	1.80E+05	2.17E-05	2.65E+01	3.40E+01	1.37E-02	9.21E+01	7.22E-08	9.25E-16	7.36E+00	1.22E+00	0.00E+00	4.36E+00	8.45E-02	4.32E-01	4.70E-03	1.15E-12	4.71E+00	6.52E-02	5.08E-03	1.75E-15	5.74E-10	2.52E-07	1.21E+00	9.91E-05	3.23E-07	2.51E-11	9.02E-14	2.06E-09	1.07E-07	2.01E-15	6.85E-14	-2.29E-37	-7.24E-23	-1.07E-22	9.58E-01	0.00E+00	0.00E+00	1.21E-137	-2.52E-139	1.36E-08
2.01E-05	302.642	3.64E+19	0.00E+00	9.55E-01	6.76E+05	-4.56E-06	1.03E+01	1.44E+05	1.65E-01	1.80E+05	2.15E-05	2.66E+01	3.39E+01	1.36E-02	9.21E+01	7.22E-08	9.01E-16	7.36E+00	1.21E+00	0.00E+00	4.35E+00	8.45E-02	4.35E-01	4.68E-03	1.16E-12	4.73E+00	6.60E-02	5.08E-03	1.76E-15	5.75E-10	2.52E-07	1.20E+00	1.01E-04	3.22E-07	2.51E-11	9.00E-14	2.05E-09	1.07E-07	2.01E-15	6.92E-14	-3.38E-37	-1.31E-22	-8.16E-23	9.55E-01	0.00E+00	0.00E+00	1.21E-137	-3.15E-139	1.35E-08
2.02E-05	302.644	3.64E+19	0.00E+00	9.53E-01	6.76E+05	-4.56E-06	1.04E+01	1.44E+05	1.65E-01	1.80E+05	2.14E-05	2.67E+01	3.39E+01	1.36E-02	9.21E+01	7.22E-08	8.77E-16	7.36E+00	1.19E+00	0.00E+00	4.34E+00	8.45E-02	4.38E-01	4.66E-03	1.17E-12	4.75E+00	6.67E-02	5.09E-03	1.78E-15	5.76E-10	2.52E-07	1.19E+00	1.02E-04	3.22E-07	2.51E-11	8.97E-14	2.04E-09	1.07E-07	2.02E-15	6.99E-14	-4.83E-37	-2.15E-22	-5.30E-23	9.53E-01	0.00E+00	0.00E+00	1.21E-137	-3.87E-139	1.34E-08
2.03E-05	302.645	3.64E+19	0.00E+00	9.50E-01	6.76E+05	-4.56E-06	1.04E+01	1.44E+05	1.65E-01	1.80E+05	2.12E-05	2.69E+01	3.38E+01	1.36E-02	9.21E+01	7.21E-08	8.54E-16	7.36E+00	1.18E+00	0.00E+00	4.33E+00	8.45E-02	4.41E-01	4.65E-03	1.18E-12	4.76E+00	6.75E-02	5.10E-03	1.79E-15	5.77E-10	2.53E-07	1.18E+00	1.03E-04	3.21E-07	2.51E-11	8.95E-14	2.03E-09	1.07E-07	2.02E-15	7.06E-14	-6.73E-37	-3.31E-22	-2.79E-23	9.50E-01	0.00E+00	0.00E+00	1.21E-137	-4.72E-139	1.32E-08
2.04E-05	302.647	3.64E+19	0.00E+00	9.47E-01	6.76E+05	-4.56E-06	1.04E+01	1.44E+05	1.64E-01	1.80E+05	2.10E-05	2.70E+01	3.38E+01	1.36E-02	9.21E+01	7.21E-08	8.32E-16	7.37E+00	1.16E+00	0.00E+00	4.32E+00	8.45E-02	4.44E-01	4.63E-03	1.19E-12	4.78E+00	6.82E-02	5.11E-03	1.80E-15	5.77E-10	2.53E-07	1.17E+00	1.05E-04	3.20E-07	2.51E-11	8.93E-14	2.02E-09	1.07E-07	2.02E-15	7.12E-14	-9.16E-37	-4.84E-22	-8.43E-24	9.47E-01	0.00E+00	0.00E+00	1.21E-137	-5.69E-139	1.31E-08
2.05E-05	302.648	3.64E+19	0.00E+00	9.44E-01	6.76E+05	-4.56E-06	1.04E+01	1.44E+05	1.64E-01	1.80E+05	2.08E-05	2.71E+01	3.38E+01	1.36E-02	9.21E+01	7.21E-08	8.11E-16	7.37E+00	1.15E+00	0.00E+00	4.32E+00	8.45E-02	4.46E-01	4.61E-03	1.20E-12	4.79E+00	6.90E-02	5.12E-03	1.81E-15	5.78E-10	2.53E-07	1.16E+00	1.06E-04	3.20E-07	2.51E-11	8.91E-14	2.01E-09	1.07E-07	2.02E-15	7.19E-14	-1.22E-36	-6.82E-22	1.15E-25	9.44E-01	0.00E+00	0.00E+00	1.21E-137	-6.80E-139	1.30E-08
2.06E-05	302.65	3.64E+19	0.00E+00	9.42E-01	6.76E+05	-4.56E-06	1.04E+01	1.44E+05	1.64E-01	1.80E+05	2.06E-05	2.72E+01	3.37E+01	1.36E-02	9.21E+01	7.20E-08	7.90E-16	7.37E+00	1.14E+00	0.00E+00	4.31E+00	8.45E-02	4.49E-01	4.59E-03	1.21E-12	4.81E+00	6.97E-02	5.13E-03	1.82E-15	5.79E-10	2.53E-07	1.15E+00	1.08E-04	3.19E-07	2.50E-11	8.89E-14	2.00E-09	1.07E-07	2.02E-15	7.26E-14	-1.60E-36	-9.31E-22	-8.97E-24	9.42E-01	0.00E+00	0.00E+00	1.21E-137	-8.07E-139	1.28E-08
2.07E-05	302.651	3.64E+19	0.00E+00	9.39E-01	6.76E+05	-4.56E-06	1.04E+01	1.44E+05	1.63E-01	1.80E+05	2.05E-05	2.74E+01	3.37E+01	1.36E-02	9.21E+01	7.20E-08	7.69E-16	7.37E+00	1.12E+00	0.00E+00	4.30E+00	8.45E-02	4.52E-01	4.58E-03	1.22E-12	4.83E+00	7.05E-02	5.14E-03	1.83E-15	5.79E-10	2.53E-07	1.14E+00	1.10E-04	3.19E-07	2.50E-11	8.87E-14	1.99E-09	1.07E-07	2.02E-15	7.32E-14	-2.05E-36	-1.24E-21	-4.39E-23	9.39E-01	0.00E+00	0.00E+00	1.21E-137	-9.50E-139	1.27E-08
2.08E-05	302.653	3.64E+19	0.00E+00	9.36E-01	6.76E+05	-4.56E-06	1.04E+01	1.44E+05	1.63E-01	1.80E+05	2.03E-05	2.75E+01	3.36E+01	1.36E-02	9.21E+01	7.20E-08	7.50E-16	7.38E+00	1.11E+00	0.00E+00	4.29E+00	8.45E-02	4.55E-01	4.56E-03	1.24E-12	4.84E+00	7.13E-02	5.15E-03	1.84E-15	5.80E-10	2.53E-07	1.13E+00	1.11E-04	3.18E-07	2.50E-11	8.85E-14	1.97E-09	1.07E-07	2.03E-15	7.39E-14	-2.60E-36	-1.61E-21	-1.14E-22	9.36E-01	0.00E+00	0.00E+00	1.21E-137	-1.11E-138	1.26E-08
2.09E-05	302.654	3.64E+19	0.00E+00	9.34E-01	6.76E+05	-4.56E-06	1.04E+01	1.44E+05	1.63E-01	1.80E+05	2.01E-05	2.76E+01	3.36E+01	1.35E-02	9.21E+01	7.20E-08	7.30E-16	7.38E+00	1.09E+00	0.00E+00	4.28E+00	8.45E-02	4.58E-01	4.54E-03	1.25E-12	4.86E+00	7.20E-02	5.16E-03	1.85E-15	5.81E-10	2.54E-07	1.12E+00	1.13E-04	3.17E-07	2.50E-11	8.83E-14	1.96E-09	1.07E-07	2.03E-15	7.45E-14	-3.25E-36	-2.07E-21	-2.32E-22	9.34E-01	0.00E+00	0.00E+00	1.21E-137	-1.29E-138	1.25E-08
2.10E-05	302.656	3.64E+19	0.00E+00	9.31E-01	6.76E+05	-4.56E-06	1.04E+01	1.44E+05	1.62E-01	1.80E+05	2.00E-05	2.78E+01	3.35E+01	1.35E-02	9.21E+01	7.19E-08	7.12E-16	7.38E+00	1.08E+00	0.00E+00	4.28E+00	8.45E-02	4.60E-01	4.53E-03	1.26E-12	4.88E+00	7.28E-02	5.17E-03	1.86E-15	5.81E-10	2.54E-07	1.11E+00	1.14E-04	3.17E-07	2.50E-11	8.81E-14	1.95E-09	1.07E-07	2.03E-15	7.52E-14	-4.01E-36	-2.61E-21	-4.10E-22	9.31E-01	0.00E+00	0.00E+00	1.21E-137	-1.49E-138	1.23E-08
2.11E-05	302.657	3.64E+19	0.00E+00	9.28E-01	6.76E+05	-4.56E-06	1.04E+01	1.44E+05	1.62E-01	1.80E+05	1.98E-05	2.79E+01	3.35E+01	1.35E-02	9.21E+01	7.19E-08	6.93E-16	7.38E+00	1.07E+00	0.00E+00	4.27E+00	8.45E-02	4.63E-01	4.51E-03	1.27E-12	4.89E+00	7.36E-02	5.17E-03	1.87E-15	5.82E-10	2.54E-07	1.10E+00	1.16E-04	3.16E-07	2.50E-11	8.79E-14	1.94E-09	1.07E-07	2.03E-15	7.58E-14	-4.90E-36	-3.24E-21	-6.64E-22	9.28E-01	0.00E+00	0.00E+00	1.21E-137	-1.71E-138	1.22E-08
2.12E-05	302.659	3.64E+19	0.00E+00	9.26E-01	6.76E+05	-4.56E-06	1.04E+01	1.44E+05	1.62E-01	1.80E+05	1.96E-05	2.80E+01	3.35E+01	1.35E-02	9.21E+01	7.19E-08	6.76E-16	7.39E+00	1.05E+00	0.00E+00	4.26E+00	8.45E-02	4.66E-01	4.49E-03	1.28E-12	4.91E+00	7.44E-02	5.18E-03	1.88E-15	5.83E-10	2.54E-07	1.09E+00	1.17E-04	3.15E-07	2.50E-11	8.77E-14	1.93E-09	1.07E-07	2.03E-15	7.64E-14	-5.93E-36	-3.98E-21	-1.01E-21	9.26E-01	0.00E+00	0.00E+00	1.21E-137	-1.96E-138	1.21E-08
2.13E-05	302.66	3.64E+19	0.00E+00	9.23E-01	6.76E+05	-4.56E-06	1.04E+01	1.44E+05	1.61E-01	1.80E+05	1.95E-05	2.81E+01	3.34E+01	1.35E-02	9.21E+01	7.18E-08	6.58E-16	7.39E+00	1.04E+00	0.00E+00	4.25E+00	8.45E-02	4.69E-01	4.48E-03	1.29E-12	4.92E+00	7.52E-02	5.19E-03	1.89E-15	5.83E-10	2.54E-07	1.08E+00	1.19E-04	3.15E-07	2.50E-11	8.76E-14	1.92E-09	1.07E-07	2.03E-15	7.71E-14	-7.11E-36	-4.84E-21	-1.47E-21	9.23E-01	0.00E+00	0.00E+00	1.21E-137	-2.23E-138	1.20E-08
2.14E-05	302.661	3.64E+19	0.00E+00	9.21E-01	6.76E+05	-4.56E-06	1.04E+01	1.44E+05	1.61E-01	1.80E+05	1.93E-05	2.83E+01	3.34E+01	1.35E-02	9.21E+01	7.18E-08	6.41E-16	7.39E+00	1.03E+00	0.00E+00	4.24E+00	8.45E-02	4.72E-01	4.46E-03	1.30E-12	4.94E+00	7.60E-02	5.20E-03	1.90E-15	5.84E-10	2.54E-07	1.08E+00	1.21E-04	3.14E-07	2.50E-11	8.74E-14	1.91E-09	1.07E-07	2.04E-15	7.77E-14	-8.46E-36	-5.82E-21	-2.06E-21	9.21E-01	0.00E+00	0.00E+00	1.21E-137	-2.52E-138	1.19E-08
2.15E-05	302.663	3.64E+19	0.00E+00	9.18E-01	6.76E+05	-4.56E-06	1.04E+01	1.44E+05	1.61E-01	1.80E+05	1.92E-05	2.84E+01	3.33E+01	1.35E-02	9.21E+01	7.18E-08	6.25E-16	7.39E+00	1.02E+00	0.00E+00	4.23E+00	8.45E-02	4.74E-01	4.45E-03	1.31E-12	4.95E+00	7.67E-02	5.21E-03	1.91E-15	5.85E-10	2.55E-07	1.07E+00	1.22E-04	3.13E-07	2.49E-11	8.72E-14	1.90E-09	1.07E-07	2.04E-15	7.83E-14	-9.98E-36	-6.95E-21	-2.81E-21	9.18E-01	0.00E+00	0.00E+00	1.21E-137	-2.85E-138	1.18E-08
2.16E-05	302.664	3.64E+19	0.00E+00	9.15E-01	6.76E+05	-4.56E-06	1.04E+01	1.44E+05	1.61E-01	1.80E+05	1.90E-05	2.85E+01	3.33E+01	1.35E-02	9.21E+01	7.18E-08	6.09E-16	7.39E+00	1.00E+00	0.00E+00	4.23E+00	8.45E-02	4.77E-01	4.43E-03	1.33E-12	4.97E+00	7.75E-02	5.22E-03	1.93E-15	5.85E-10	2.55E-07	1.06E+00	1.24E-04	3.13E-07	2.49E-11	8.70E-14	1.89E-09	1.07E-07	2.04E-15	7.89E-14	-1.17E-35	-8.22E-21	-3.75E-21	9.15E-01	0.00E+00	0.00E+00	1.21E-137	-3.20E-138	1.16E-08
2.17E-05	302.666	3.64E+19	0.00E+00	9.13E-01	6.76E+05	-4.56E-06	1.04E+01	1.44E+05	1.60E-01	1.80E+05	1.89E-05	2.87E+01	3.32E+01	1.34E-02	9.21E+01	7.17E-08	5.94E-16	7.40E+00	9.91E-01	0.00E+00	4.22E+00	8.46E-02	4.80E-01	4.41E-03	1.34E-12	4.98E+00	7.83E-02	5.23E-03	1.94E-15	5.86E-10	2.55E-07	1.05E+00	1.25E-04	3.12E-07	2.49E-11	8.69E-14	1.88E-09	1.07E-07	2.04E-15	7.95E-14	-1.36E-35	-9.67E-21	-4.90E-21	9.13E-01	0.00E+00	0.00E+00	1.21E-137	-3.59E-138	1.15E-08
2.18E-05	302.667	3.64E+19	0.00E+00	9.10E-01	6.76E+05	-4.56E-06	1.04E+01	1.44E+05	1.60E-01	1.80E+05	1.87E-05	2.88E+01	3.32E+01	1.34E-02	9.21E+01	7.17E-08	5.79E-16	7.40E+00	9.79E-01	0.00E+00	4.21E+00	8.46E-02	4.83E-01	4.40E-03	1.35E-12	5.00E+00	7.92E-02	5.23E-03	1.95E-15	5.86E-10	2.55E-07	1.04E+00	1.27E-04	3.12E-07	2.49E-11	8.67E-14	1.87E-09	1.07E-07	2.04E-15	8.01E-14	-1.58E-35	-1.13E-20	-6.30E-21	9.10E-01	0.00E+00	0.00E+00	1.21E-137	-4.01E-138	1.14E-08
2.19E-05	302.669	3.64E+19	0.00E+00	9.08E-01	6.76E+05	-4.56E-06	1.04E+01	1.44E+05	1.60E-01	1.80E+05	1.85E-05	2.89E+01	3.32E+01	1.34E-02	9.21E+01	7.17E-08	5.64E-16	7.40E+00	9.67E-01	0.00E+00	4.20E+00	8.46E-02	4.86E-01	4.38E-03	1.36E-12	5.01E+00	8.00E-02	5.24E-03	1.96E-15	5.87E-10	2.55E-07	1.03E+00	1.29E-04	3.11E-07	2.49E-11	8.65E-14	1.86E-09	1.07E-07	2.04E-15	8.07E-14	-1.81E-35	-1.31E-20	-7.98E-21	9.08E-01	0.00E+00	0.00E+00	1.21E-137	-4.46E-138	1.13E-08
2.20E-05	302.67	3.64E+19	0.00E+00	9.05E-01	6.76E+05	-4.56E-06	1.04E+01	1.44E+05	1.59E-01	1.80E+05	1.84E-05	2.90E+01	3.31E+01	1.34E-02	9.21E+01	7.17E-08	5.50E-16	7.40E+00	9.55E-01	0.00E+00	4.19E+00	8.46E-02	4.88E-01	4.37E-03	1.37E-12	5.03E+00	8.08E-02	5.25E-03	1.97E-15	5.88E-10	2.55E-07	1.02E+00	1.30E-04	3.10E-07	2.49E-11	8.64E-14	1.85E-09	1.07E-07	2.04E-15	8.13E-14	-2.08E-35	-1.51E-20	-9.97E-21	9.05E-01	0.00E+00	0.00E+00	1.21E-137	-4.95E-138	1.12E-08
2.21E-05	302.672	3.64E+19	0.00E+00	9.03E-01	6.76E+05	-4.56E-06	1.04E+01	1.44E+05	1.59E-01	1.80E+05	1.83E-05	2.92E+01	3.31E+01	1.34E-02	9.21E+01	7.16E-08	5.36E-16	7.40E+00	9.43E-01	0.00E+00	4.19E+00	8.46E-02	4.91E-01	4.35E-03	1.38E-12	5.04E+00	8.16E-02	5.26E-03	1.98E-15	5.88E-10	2.55E-07	1.02E+00	1.32E-04	3.10E-07	2.49E-11	8.62E-14	1.84E-09	1.07E-07	2.05E-15	8.19E-14	-2.36E-35	-1.74E-20	-1.23E-20	9.03E-01	0.00E+00	0.00E+00	1.21E-137	-5.48E-138	1.11E-08
2.22E-05	302.673	3.64E+19	0.00E+00	9.00E-01	6.76E+05	-4.56E-06	1.04E+01	1.44E+05	1.59E-01	1.80E+05	1.81E-05	2.93E+01	3.30E+01	1.34E-02	9.21E+01	7.16E-08	5.22E-16	7.40E+00	9.32E-01	0.00E+00	4.18E+00	8.46E-02	4.94E-01	4.34E-03	1.40E-12	5.06E+00	8.24E-02	5.27E-03	1.99E-15	5.89E-10	2.56E-07	1.01E+00	1.34E-04	3.09E-07	2.49E-11	8.61E-14	1.83E-09	1.07E-07	2.05E-15	8.25E-14	-2.68E-35	-1.98E-20	-1.51E-20	9.00E-01	0.00E+00	0.00E+00	1.21E-137	-6.05E-138	1.10E-08
2.23E-05	302.674	3.64E+19	0.00E+00	8.98E-01	6.76E+05	-4.56E-06	1.04E+01	1.44E+05	1.58E-01	1.80E+05	1.80E-05	2.94E+01	3.30E+01	1.34E-02	9.21E+01	7.16E-08	5.09E-16	7.41E+00	9.20E-01	0.00E+00	4.17E+00	8.46E-02	4.97E-01	4.32E-03	1.41E-12	5.07E+00	8.32E-02	5.28E-03	2.00E-15	5.89E-10	2.56E-07	9.99E-01	1.36E-04	3.08E-07	2.48E-11	8.59E-14	1.82E-09	1.07E-07	2.05E-15	8.31E-14	-3.02E-35	-2.26E-20	-1.83E-20	8.98E-01	0.00E+00	0.00E+00	1.21E-137	-6.65E-138	1.09E-08
2.24E-05	302.676	3.64E+19	0.00E+00	8.95E-01	6.76E+05	-4.56E-06	1.04E+01	1.44E+05	1.58E-01	1.80E+05	1.78E-05	2.96E+01	3.30E+01	1.34E-02	9.21E+01	7.16E-08	4.97E-16	7.41E+00	9.09E-01	0.00E+00	4.16E+00	8.46E-02	4.99E-01	4.31E-03	1.42E-12	5.09E+00	8.41E-02	5.29E-03	2.01E-15	5.90E-10	2.56E-07	9.91E-01	1.37E-04	3.08E-07	2.48E-11	8.58E-14	1.81E-09	1.07E-07	2.05E-15	8.36E-14	-3.40E-35	-2.56E-20	-2.20E-20	8.95E-01	0.00E+00	0.00E+00	1.21E-137	-7.30E-138	1.08E-08
2.25E-05	302.677	3.64E+19	0.00E+00	8.93E-01	6.76E+05	-4.56E-06	1.04E+01	1.44E+05	1.58E-01	1.80E+05	1.77E-05	2.97E+01	3.29E+01	1.33E-02	9.22E+01	7.16E-08	4.84E-16	7.41E+00	8.97E-01	0.00E+00	4.15E+00	8.46E-02	5.02E-01	4.29E-03	1.43E-12	5.10E+00	8.49E-02	5.29E-03	2.02E-15	5.91E-10	2.56E-07	9.83E-01	1.39E-04	3.07E-07	2.48E-11	8.57E-14	1.81E-09	1.07E-07	2.05E-15	8.42E-14	-3.80E-35	-2.89E-20	-2.63E-20	8.93E-01	0.00E+00	0.00E+00	1.21E-137	-8.00E-138	1.07E-08
2.26E-05	302.679	3.64E+19	0.00E+00	8.91E-01	6.76E+05	-4.56E-06	1.04E+01	1.44E+05	1.58E-01	1.80E+05	1.75E-05	2.98E+01	3.29E+01	1.33E-02	9.22E+01	7.15E-08	4.72E-16	7.41E+00	8.86E-01	0.00E+00	4.14E+00	8.46E-02	5.05E-01	4.28E-03	1.44E-12	5.12E+00	8.57E-02	5.30E-03	2.03E-15	5.91E-10	2.56E-07	9.75E-01	1.41E-04	3.07E-07	2.48E-11	8.55E-14	1.80E-09	1.07E-07	2.05E-15	8.48E-14	-4.24E-35	-3.25E-20	-3.12E-20	8.91E-01	0.00E+00	0.00E+00	1.21E-137	-8.74E-138	1.06E-08
2.27E-05	302.68	3.64E+19	0.00E+00	8.88E-01	6.76E+05	-4.56E-06	1.04E+01	1.44E+05	1.57E-01	1.80E+05	1.74E-05	2.99E+01	3.28E+01	1.33E-02	9.22E+01	7.15E-08	4.60E-16	7.41E+00	8.75E-01	0.00E+00	4.14E+00	8.46E-02	5.08E-01	4.26E-03	1.45E-12	5.13E+00	8.66E-02	5.31E-03	2.04E-15	5.92E-10	2.56E-07	9.67E-01	1.43E-04	3.06E-07	2.48E-11	8.54E-14	1.79E-09	1.07E-07	2.06E-15	8.53E-14	-4.71E-35	-3.64E-20	-3.67E-20	8.88E-01	0.00E+00	0.00E+00	1.21E-137	-9.53E-138	1.05E-08
2.28E-05	302.681	3.64E+19	0.00E+00	8.86E-01	6.76E+05	-4.56E-06	1.05E+01	1.44E+05	1.57E-01	1.80E+05	1.73E-05	3.01E+01	3.28E+01	1.33E-02	9.22E+01	7.15E-08	4.49E-16	7.41E+00	8.64E-01	0.00E+00	4.13E+00	8.46E-02	5.10E-01	4.25E-03	1.47E-12	5.15E+00	8.74E-02	5.32E-03	2.05E-15	5.92E-10	2.57E-07	9.59E-01	1.44E-04	3.05E-07	2.48E-11	8.52E-14	1.78E-09	1.07E-07	2.06E-15	8.59E-14	-5.21E-35	-4.06E-20	-4.30E-20	8.86E-01	0.00E+00	0.00E+00	1.21E-137	-1.04E-137	1.04E-08
2.29E-05	302.683	3.64E+19	0.00E+00	8.83E-01	6.76E+05	-4.56E-06	1.05E+01	1.44E+05	1.57E-01	1.80E+05	1.71E-05	3.02E+01	3.27E+01	1.33E-02	9.22E+01	7.15E-08	4.38E-16	7.41E+00	8.54E-01	0.00E+00	4.12E+00	8.46E-02	5.13E-01	4.23E-03	1.48E-12	5.16E+00	8.83E-02	5.33E-03	2.06E-15	5.93E-10	2.57E-07	9.52E-01	1.46E-04	3.05E-07	2.48E-11	8.51E-14	1.77E-09	1.07E-07	2.06E-15	8.65E-14	-5.74E-35	-4.52E-20	-5.01E-20	8.83E-01	0.00E+00	0.00E+00	1.21E-137	-1.13E-137	1.03E-08
2.30E-05	302.684	3.64E+19	0.00E+00	8.81E-01	6.76E+05	-4.56E-06	1.05E+01	1.44E+05	1.56E-01	1.80E+05	1.70E-05	3.03E+01	3.27E+01	1.33E-02	9.22E+01	7.14E-08	4.27E-16	7.42E+00	8.43E-01	0.00E+00	4.11E+00	8.46E-02	5.16E-01	4.22E-03	1.49E-12	5.18E+00	8.91E-02	5.33E-03	2.07E-15	5.94E-10	2.57E-07	9.44E-01	1.48E-04	3.04E-07	2.48E-11	8.50E-14	1.76E-09	1.07E-07	2.06E-15	8.70E-14	-6.31E-35	-5.02E-20	-5.81E-20	8.81E-01	0.00E+00	0.00E+00	1.21E-137	-1.22E-137	1.02E-08
2.31E-05	302.686	3.64E+19	0.00E+00	8.79E-01	6.76E+05	-4.56E-06	1.05E+01	1.44E+05	1.56E-01	1.80E+05	1.69E-05	3.04E+01	3.27E+01	1.33E-02	9.22E+01	7.14E-08	4.16E-16	7.42E+00	8.33E-01	0.00E+00	4.10E+00	8.46E-02	5.19E-01	4.21E-03	1.50E-12	5.19E+00	9.00E-02	5.34E-03	2.08E-15	5.94E-10	2.57E-07	9.36E-01	1.50E-04	3.04E-07	2.47E-11	8.49E-14	1.75E-09	1.07E-07	2.06E-15	8.76E-14	-6.92E-35	-5.55E-20	-6.71E-20	8.79E-01	0.00E+00	0.00E+00	1.21E-137	-1.32E-137	1.01E-08
2.32E-05	302.687	3.64E+19	0.00E+00	8.76E-01	6.76E+05	-4.56E-06	1.05E+01	1.44E+05	1.56E-01	1.80E+05	1.67E-05	3.06E+01	3.26E+01	1.33E-02	9.22E+01	7.14E-08	4.06E-16	7.42E+00	8.22E-01	0.00E+00	4.09E+00	8.46E-02	5.21E-01	4.19E-03	1.51E-12	5.21E+00	9.08E-02	5.35E-03	2.09E-15	5.95E-10	2.57E-07	9.29E-01	1.52E-04	3.03E-07	2.47E-11	8.47E-14	1.74E-09	1.07E-07	2.06E-15	8.81E-14	-7.55E-35	-6.13E-20	-7.71E-20	8.76E-01	0.00E+00	0.00E+00	1.21E-137	-1.42E-137	1.00E-08
2.33E-05	302.688	3.64E+19	0.00E+00	8.74E-01	6.76E+05	-4.56E-06	1.05E+01	1.44E+05	1.56E-01	1.80E+05	1.66E-05	3.07E+01	3.26E+01	1.32E-02	9.22E+01	7.14E-08	3.96E-16	7.42E+00	8.12E-01	0.00E+00	4.09E+00	8.46E-02	5.24E-01	4.18E-03	1.53E-12	5.22E+00	9.17E-02	5.36E-03	2.10E-15	5.95E-10	2.57E-07	9.21E-01	1.53E-04	3.02E-07	2.47E-11	8.46E-14	1.73E-09	1.07E-07	2.06E-15	8.87E-14	-8.22E-35	-6.75E-20	-8.82E-20	8.74E-01	0.00E+00	0.00E+00	1.21E-137	-1.53E-137	9.94E-09
2.34E-05	302.69	3.64E+19	0.00E+00	8.72E-01	6.76E+05	-4.56E-06	1.05E+01	1.44E+05	1.55E-01	1.80E+05	1.65E-05	3.08E+01	3.25E+01	1.32E-02	9.22E+01	7.14E-08	3.86E-16	7.42E+00	8.02E-01	0.00E+00	4.08E+00	8.46E-02	5.27E-01	4.16E-03	1.54E-12	5.23E+00	9.25E-02	5.37E-03	2.11E-15	5.96E-10	2.57E-07	9.14E-01	1.55E-04	3.02E-07	2.47E-11	8.45E-14	1.73E-09	1.07E-07	2.06E-15	8.92E-14	-8.93E-35	-7.41E-20	-1.01E-19	8.72E-01	0.00E+00	0.00E+00	1.21E-137	-1.65E-137	9.85E-09
2.35E-05	302.691	3.64E+19	0.00E+00	8.69E-01	6.76E+05	-4.56E-06	1.05E+01	1.44E+05	1.55E-01	1.80E+05	1.63E-05	3.09E+01	3.25E+01	1.32E-02	9.22E+01	7.13E-08	3.77E-16	7.42E+00	7.92E-01	0.00E+00	4.07E+00	8.46E-02	5.30E-01	4.15E-03	1.55E-12	5.25E+00	9.34E-02	5.37E-03	2.12E-15	5.96E-10	2.58E-07	9.06E-01	1.57E-04	3.01E-07	2.47E-11	8.44E-14	1.72E-09	1.07E-07	2.07E-15	8.97E-14	-9.66E-35	-8.12E-20	-1.14E-19	8.69E-01	0.00E+00	0.00E+00	1.21E-137	-1.77E-137	9.76E-09
2.36E-05	302.693	3.64E+19	0.00E+00	8.67E-01	6.76E+05	-4.56E-06	1.05E+01	1.44E+05	1.55E-01	1.80E+05	1.62E-05	3.11E+01	3.25E+01	1.32E-02	9.22E+01	7.13E-08	3.67E-16	7.42E+00	7.82E-01	0.00E+00	4.06E+00	8.47E-02	5.32E-01	4.14E-03	1.56E-12	5.26E+00	9.43E-02	5.38E-03	2.13E-15	5.97E-10	2.58E-07	8.99E-01	1.59E-04	3.01E-07	2.47E-11	8.43E-14	1.71E-09	1.07E-07	2.07E-15	9.03E-14	-1.04E-34	-8.88E-20	-1.29E-19	8.67E-01	0.00E+00	0.00E+00	1.21E-137	-1.90E-137	9.67E-09
2.37E-05	302.694	3.64E+19	0.00E+00	8.65E-01	6.76E+05	-4.56E-06	1.05E+01	1.44E+05	1.55E-01	1.80E+05	1.61E-05	3.12E+01	3.24E+01	1.32E-02	9.22E+01	7.13E-08	3.58E-16	7.42E+00	7.72E-01	0.00E+00	4.05E+00	8.47E-02	5.35E-01	4.12E-03	1.57E-12	5.28E+00	9.51E-02	5.39E-03	2.14E-15	5.97E-10	2.58E-07	8.92E-01	1.61E-04	3.00E-07	2.47E-11	8.42E-14	1.70E-09	1.07E-07	2.07E-15	9.08E-14	-1.12E-34	-9.69E-20	-1.46E-19	8.65E-01	0.00E+00	0.00E+00	1.21E-137	-2.03E-137	9.58E-09
2.38E-05	302.695	3.64E+19	0.00E+00	8.62E-01	6.76E+05	-4.56E-06	1.05E+01	1.44E+05	1.54E-01	1.80E+05	1.60E-05	3.13E+01	3.24E+01	1.32E-02	9.22E+01	7.13E-08	3.50E-16	7.42E+00	7.63E-01	0.00E+00	4.04E+00	8.47E-02	5.38E-01	4.11E-03	1.59E-12	5.29E+00	9.60E-02	5.40E-03	2.16E-15	5.98E-10	2.58E-07	8.85E-01	1.63E-04	2.99E-07	2.47E-11	8.41E-14	1.69E-09	1.07E-07	2.07E-15	9.13E-14	-1.21E-34	-1.05E-19	-1.64E-19	8.62E-01	0.00E+00	0.00E+00	1.21E-137	-2.17E-137	9.49E-09
2.39E-05	302.697	3.64E+19	0.00E+00	8.60E-01	6.76E+05	-4.56E-06	1.05E+01	1.44E+05	1.54E-01	1.80E+05	1.58E-05	3.14E+01	3.23E+01	1.32E-02	9.22E+01	7.13E-08	3.41E-16	7.43E+00	7.53E-01	0.00E+00	4.04E+00	8.47E-02	5.41E-01	4.09E-03	1.60E-12	5.30E+00	9.69E-02	5.41E-03	2.17E-15	5.99E-10	2.58E-07	8.78E-01	1.65E-04	2.99E-07	2.46E-11	8.40E-14	1.69E-09	1.07E-07	2.07E-15	9.18E-14	-1.29E-34	-1.15E-19	-1.84E-19	8.60E-01	0.00E+00	0.00E+00	1.21E-137	-2.31E-137	9.41E-09
2.40E-05	302.698	3.64E+19	0.00E+00	8.58E-01	6.76E+05	-4.56E-06	1.05E+01	1.44E+05	1.54E-01	1.80E+05	1.57E-05	3.16E+01	3.23E+01	1.32E-02	9.22E+01	7.12E-08	3.33E-16	7.43E+00	7.44E-01	0.00E+00	4.03E+00	8.47E-02	5.43E-01	4.08E-03	1.61E-12	5.32E+00	9.78E-02	5.41E-03	2.18E-15	5.99E-10	2.58E-07	8.71E-01	1.67E-04	2.98E-07	2.46E-11	8.38E-14	1.68E-09	1.07E-07	2.08E-15	9.24E-14	-1.38E-34	-1.24E-19	-2.06E-19	8.58E-01	0.00E+00	0.00E+00	1.21E-137	-2.46E-137	9.33E-09
2.41E-05	302.699	3.64E+19	0.00E+00	8.56E-01	6.76E+05	-4.56E-06	1.05E+01	1.44E+05	1.53E-01	1.80E+05	1.56E-05	3.17E+01	3.22E+01	1.32E-02	9.22E+01	7.12E-08	3.25E-16	7.43E+00	7.35E-01	0.00E+00	4.02E+00	8.47E-02	5.46E-01	4.07E-03	1.62E-12	5.33E+00	9.87E-02	5.42E-03	2.19E-15	6.00E-10	2.58E-07	8.64E-01	1.69E-04	2.98E-07	2.46E-11	8.37E-14	1.67E-09	1.07E-07	2.08E-15	9.29E-14	-1.47E-34	-1.35E-19	-2.30E-19	8.56E-01	0.00E+00	0.00E+00	1.21E-137	-2.62E-137	9.24E-09
2.42E-05	302.701	3.64E+19	0.00E+00	8.53E-01	6.76E+05	-4.56E-06	1.05E+01	1.44E+05	1.53E-01	1.80E+05	1.55E-05	3.18E+01	3.22E+01	1.31E-02	9.22E+01	7.12E-08	3.17E-16	7.43E+00	7.26E-01	0.00E+00	4.01E+00	8.47E-02	5.49E-01	4.05E-03	1.63E-12	5.34E+00	9.96E-02	5.43E-03	2.20E-15	6.00E-10	2.59E-07	8.57E-01	1.71E-04	2.97E-07	2.46E-11	8.36E-14	1.66E-09	1.07E-07	2.08E-15	9.34E-14	-1.56E-34	-1.46E-19	-2.56E-19	8.53E-01	0.00E+00	0.00E+00	1.21E-137	-2.78E-137	9.16E-09
2.43E-05	302.702	3.64E+19	0.00E+00	8.51E-01	6.76E+05	-4.56E-06	1.05E+01	1.44E+05	1.53E-01	1.80E+05	1.54E-05	3.19E+01	3.22E+01	1.31E-02	9.22E+01	7.12E-08	3.09E-16	7.43E+00	7.17E-01	0.00E+00	4.00E+00	8.47E-02	5.52E-01	4.04E-03	1.65E-12	5.36E+00	1.00E-01	5.44E-03	2.21E-15	6.01E-10	2.59E-07	8.50E-01	1.73E-04	2.97E-07	2.46E-11	8.35E-14	1.65E-09	1.07E-07	2.08E-15	9.39E-14	-1.65E-34	-1.57E-19	-2.84E-19	8.51E-01	0.00E+00	0.00E+00	1.21E-137	-2.95E-137	9.08E-09
2.44E-05	302.704	3.64E+19	0.00E+00	8.49E-01	6.76E+05	-4.56E-06	1.05E+01	1.44E+05	1.53E-01	1.80E+05	1.52E-05	3.21E+01	3.21E+01	1.31E-02	9.22E+01	7.12E-08	3.02E-16	7.43E+00	7.08E-01	0.00E+00	3.99E+00	8.47E-02	5.54E-01	4.03E-03	1.66E-12	5.37E+00	1.01E-01	5.45E-03	2.22E-15	6.01E-10	2.59E-07	8.44E-01	1.75E-04	2.96E-07	2.46E-11	8.34E-14	1.65E-09	1.07E-07	2.08E-15	9.44E-14	-1.74E-34	-1.69E-19	-3.14E-19	8.49E-01	0.00E+00	0.00E+00	1.21E-137	-3.13E-137	9.00E-09
2.45E-05	302.705	3.64E+19	0.00E+00	8.47E-01	6.76E+05	-4.56E-06	1.05E+01	1.44E+05	1.52E-01	1.80E+05	1.51E-05	3.22E+01	3.21E+01	1.31E-02	9.22E+01	7.11E-08	2.94E-16	7.43E+00	6.99E-01	0.00E+00	3.99E+00	8.47E-02	5.57E-01	4.01E-03	1.67E-12	5.38E+00	1.02E-01	5.45E-03	2.23E-15	6.02E-10	2.59E-07	8.37E-01	1.77E-04	2.95E-07	2.46E-11	8.34E-14	1.64E-09	1.07E-07	2.08E-15	9.49E-14	-1.84E-34	-1.82E-19	-3.47E-19	8.47E-01	0.00E+00	0.00E+00	1.21E-137	-3.31E-137	8.92E-09
2.46E-05	302.706	3.64E+19	0.00E+00	8.45E-01	6.76E+05	-4.56E-06	1.05E+01	1.44E+05	1.52E-01	1.80E+05	1.50E-05	3.23E+01	3.20E+01	1.31E-02	9.22E+01	7.11E-08	2.87E-16	7.43E+00	6.90E-01	0.00E+00	3.98E+00	8.47E-02	5.60E-01	4.00E-03	1.68E-12	5.40E+00	1.03E-01	5.46E-03	2.24E-15	6.02E-10	2.59E-07	8.30E-01	1.79E-04	2.95E-07	2.45E-11	8.33E-14	1.63E-09	1.07E-07	2.08E-15	9.54E-14	-1.93E-34	-1.96E-19	-3.83E-19	8.45E-01	0.00E+00	0.00E+00	1.21E-137	-3.49E-137	8.84E-09
2.47E-05	302.708	3.64E+19	0.00E+00	8.42E-01	6.76E+05	-4.56E-06	1.05E+01	1.44E+05	1.52E-01	1.80E+05	1.49E-05	3.24E+01	3.20E+01	1.31E-02	9.22E+01	7.11E-08	2.81E-16	7.43E+00	6.82E-01	0.00E+00	3.97E+00	8.47E-02	5.62E-01	3.99E-03	1.70E-12	5.41E+00	1.04E-01	5.47E-03	2.25E-15	6.03E-10	2.59E-07	8.24E-01	1.81E-04	2.94E-07	2.45E-11	8.32E-14	1.62E-09	1.07E-07	2.08E-15	9.59E-14	-2.03E-34	-2.10E-19	-4.22E-19	8.42E-01	0.00E+00	0.00E+00	1.21E-137	-3.69E-137	8.76E-09
2.48E-05	302.709	3.64E+19	0.00E+00	8.40E-01	6.76E+05	-4.56E-06	1.05E+01	1.44E+05	1.52E-01	1.80E+05	1.48E-05	3.26E+01	3.20E+01	1.31E-02	9.22E+01	7.11E-08	2.74E-16	7.43E+00	6.73E-01	0.00E+00	3.96E+00	8.47E-02	5.65E-01	3.98E-03	1.71E-12	5.42E+00	1.05E-01	5.48E-03	2.26E-15	6.03E-10	2.59E-07	8.17E-01	1.83E-04	2.94E-07	2.45E-11	8.31E-14	1.62E-09	1.07E-07	2.08E-15	9.64E-14	-2.12E-34	-2.25E-19	-4.63E-19	8.40E-01	0.00E+00	0.00E+00	1.21E-137	-3.88E-137	8.69E-09
2.49E-05	302.71	3.64E+19	0.00E+00	8.38E-01	6.76E+05	-4.56E-06	1.05E+01	1.44E+05	1.51E-01	1.80E+05	1.47E-05	3.27E+01	3.19E+01	1.31E-02	9.22E+01	7.11E-08	2.67E-16	7.43E+00	6.65E-01	0.00E+00	3.95E+00	8.47E-02	5.68E-01	3.96E-03	1.72E-12	5.44E+00	1.06E-01	5.48E-03	2.27E-15	6.04E-10	2.60E-07	8.11E-01	1.85E-04	2.93E-07	2.45E-11	8.30E-14	1.61E-09	1.07E-07	2.08E-15	9.69E-14	-2.21E-34	-2.41E-19	-5.08E-19	8.38E-01	0.00E+00	0.00E+00	1.21E-137	-4.09E-137	8.61E-09
2.50E-05	302.712	3.64E+19	0.00E+00	8.36E-01	6.76E+05	-4.56E-06	1.05E+01	1.44E+05	1.51E-01	1.80E+05	1.46E-05	3.28E+01	3.19E+01	1.31E-02	9.22E+01	7.11E-08	2.61E-16	7.43E+00	6.56E-01	0.00E+00	3.94E+00	8.47E-02	5.71E-01	3.95E-03	1.73E-12	5.45E+00	1.07E-01	5.49E-03	2.28E-15	6.04E-10	2.60E-07	8.04E-01	1.87E-04	2.93E-07	2.45E-11	8.29E-14	1.60E-09	1.07E-07	2.08E-15	9.74E-14	-2.30E-34	-2.57E-19	-5.56E-19	8.36E-01	0.00E+00	0.00E+00	1.21E-137	-4.30E-137	8.54E-09
2.51E-05	302.713	3.64E+19	0.00E+00	8.34E-01	6.76E+05	-4.56E-06	1.06E+01	1.44E+05	1.51E-01	1.80E+05	1.45E-05	3.29E+01	3.18E+01	1.30E-02	9.22E+01	7.10E-08	2.55E-16	7.43E+00	6.48E-01	0.00E+00	3.93E+00	8.47E-02	5.73E-01	3.94E-03	1.75E-12	5.46E+00	1.08E-01	5.50E-03	2.29E-15	6.05E-10	2.60E-07	7.98E-01	1.89E-04	2.92E-07	2.45E-11	8.28E-14	1.59E-09	1.07E-07	2.08E-15	9.78E-14	-2.39E-34	-2.74E-19	-6.08E-19	8.34E-01	0.00E+00	0.00E+00	1.21E-137	-4.51E-137	8.46E-09
2.52E-05	302.714	3.64E+19	0.00E+00	8.32E-01	6.76E+05	-4.56E-06	1.06E+01	1.44E+05	1.51E-01	1.80E+05	1.44E-05	3.30E+01	3.18E+01	1.30E-02	9.22E+01	7.10E-08	2.49E-16	7.43E+00	6.40E-01	0.00E+00	3.93E+00	8.47E-02	5.76E-01	3.93E-03	1.76E-12	5.48E+00	1.09E-01	5.51E-03	2.30E-15	6.05E-10	2.60E-07	7.92E-01	1.91E-04	2.91E-07	2.45E-11	8.27E-14	1.59E-09	1.07E-07	2.09E-15	9.83E-14	-2.47E-34	-2.92E-19	-6.63E-19	8.32E-01	0.00E+00	0.00E+00	1.21E-137	-4.73E-137	8.39E-09
2.53E-05	302.716	3.64E+19	0.00E+00	8.30E-01	6.76E+05	-4.56E-06	1.06E+01	1.44E+05	1.50E-01	1.80E+05	1.43E-05	3.32E+01	3.18E+01	1.30E-02	9.22E+01	7.10E-08	2.43E-16	7.43E+00	6.32E-01	0.00E+00	3.92E+00	8.47E-02	5.79E-01	3.91E-03	1.77E-12	5.49E+00	1.10E-01	5.51E-03	2.31E-15	6.06E-10	2.60E-07	7.86E-01	1.93E-04	2.91E-07	2.44E-11	8.27E-14	1.58E-09	1.07E-07	2.09E-15	9.88E-14	-2.55E-34	-3.11E-19	-7.23E-19	8.30E-01	0.00E+00	0.00E+00	1.21E-137	-4.95E-137	8.32E-09
2.54E-05	302.717	3.64E+19	0.00E+00	8.28E-01	6.76E+05	-4.56E-06	1.06E+01	1.44E+05	1.50E-01	1.80E+05	1.42E-05	3.33E+01	3.17E+01	1.30E-02	9.23E+01	7.10E-08	2.37E-16	7.43E+00	6.24E-01	0.00E+00	3.91E+00	8.47E-02	5.81E-01	3.90E-03	1.78E-12	5.50E+00	1.10E-01	5.52E-03	2.32E-15	6.06E-10	2.60E-07	7.79E-01	1.95E-04	2.90E-07	2.44E-11	8.26E-14	1.57E-09	1.07E-07	2.10E-15	9.93E-14	-2.62E-34	-3.31E-19	-7.86E-19	8.28E-01	0.00E+00	0.00E+00	1.21E-137	-5.18E-137	8.24E-09
2.55E-05	302.718	3.64E+19	0.00E+00	8.26E-01	6.76E+05	-4.56E-06	1.06E+01	1.44E+05	1.50E-01	1.80E+05	1.40E-05	3.34E+01	3.17E+01	1.30E-02	9.23E+01	7.10E-08	2.31E-16	7.43E+00	6.16E-01	0.00E+00	3.90E+00	8.47E-02	5.84E-01	3.89E-03	1.80E-12	5.51E+00	1.11E-01	5.53E-03	2.33E-15	6.07E-10	2.60E-07	7.73E-01	1.97E-04	2.90E-07	2.44E-11	8.25E-14	1.57E-09	1.07E-07	2.10E-15	9.98E-14	-2.69E-34	-3.52E-19	-8.54E-19	8.26E-01	0.00E+00	0.00E+00	1.21E-137	-5.41E-137	8.17E-09
2.56E-05	302.72	3.64E+19	0.00E+00	8.23E-01	6.76E+05	-4.56E-06	1.06E+01	1.44E+05	1.49E-01	1.80E+05	1.39E-05	3.35E+01	3.16E+01	1.30E-02	9.23E+01	7.10E-08	2.26E-16	7.43E+00	6.09E-01	0.00E+00	3.89E+00	8.48E-02	5.87E-01	3.88E-03	1.81E-12	5.53E+00	1.12E-01	5.54E-03	2.34E-15	6.07E-10	2.61E-07	7.67E-01	1.99E-04	2.89E-07	2.44E-11	8.24E-14	1.56E-09	1.07E-07	2.10E-15	1.00E-13	-2.74E-34	-3.73E-19	-9.26E-19	8.23E-01	0.00E+00	0.00E+00	1.21E-137	-5.65E-137	8.10E-09
2.57E-05	302.721	3.64E+19	0.00E+00	8.21E-01	6.76E+05	-4.56E-06	1.06E+01	1.44E+05	1.49E-01	1.80E+05	1.38E-05	3.37E+01	3.16E+01	1.30E-02	9.23E+01	7.09E-08	2.21E-16	7.43E+00	6.01E-01	0.00E+00	3.88E+00	8.48E-02	5.89E-01	3.86E-03	1.82E-12	5.54E+00	1.13E-01	5.54E-03	2.35E-15	6.08E-10	2.61E-07	7.61E-01	2.01E-04	2.89E-07	2.44E-11	8.24E-14	1.55E-09	1.07E-07	2.11E-15	1.01E-13	-2.80E-34	-3.96E-19	-1.00E-18	8.21E-01	0.00E+00	0.00E+00	1.21E-137	-5.88E-137	8.03E-09
2.58E-05	302.722	3.64E+19	0.00E+00	8.19E-01	6.76E+05	-4.56E-06	1.06E+01	1.44E+05	1.49E-01	1.80E+05	1.37E-05	3.38E+01	3.16E+01	1.30E-02	9.23E+01	7.09E-08	2.15E-16	7.44E+00	5.94E-01	0.00E+00	3.88E+00	8.48E-02	5.92E-01	3.85E-03	1.83E-12	5.55E+00	1.14E-01	5.55E-03	2.36E-15	6.08E-10	2.61E-07	7.55E-01	2.03E-04	2.88E-07	2.44E-11	8.23E-14	1.54E-09	1.07E-07	2.11E-15	1.01E-13	-2.84E-34	-4.19E-19	-1.08E-18	8.19E-01	0.00E+00	0.00E+00	1.21E-137	-6.13E-137	7.97E-09
2.59E-05	302.724	3.64E+19	0.00E+00	8.17E-01	6.76E+05	-4.56E-06	1.06E+01	1.44E+05	1.49E-01	1.80E+05	1.36E-05	3.39E+01	3.15E+01	1.30E-02	9.23E+01	7.09E-08	2.10E-16	7.44E+00	5.86E-01	0.00E+00	3.87E+00	8.48E-02	5.95E-01	3.84E-03	1.85E-12	5.56E+00	1.15E-01	5.56E-03	2.37E-15	6.09E-10	2.61E-07	7.50E-01	2.06E-04	2.88E-07	2.44E-11	8.22E-14	1.54E-09	1.07E-07	2.11E-15	1.02E-13	-2.87E-34	-4.43E-19	-1.17E-18	8.17E-01	0.00E+00	0.00E+00	1.20E-137	-6.37E-137	7.90E-09
2.60E-05	302.725	3.64E+19	0.00E+00	8.15E-01	6.76E+05	-4.56E-06	1.06E+01	1.44E+05	1.48E-01	1.80E+05	1.35E-05	3.40E+01	3.15E+01	1.29E-02	9.23E+01	7.09E-08	2.05E-16	7.44E+00	5.79E-01	0.00E+00	3.86E+00	8.48E-02	5.97E-01	3.83E-03	1.86E-12	5.58E+00	1.16E-01	5.56E-03	2.38E-15	6.09E-10	2.61E-07	7.44E-01	2.08E-04	2.87E-07	2.43E-11	8.21E-14	1.53E-09	1.07E-07	2.11E-15	1.02E-13	-2.89E-34	-4.69E-19	-1.26E-18	8.15E-01	0.00E+00	0.00E+00	1.20E-137	-6.62E-137	7.83E-09
2.61E-05	302.726	3.64E+19	0.00E+00	8.13E-01	6.76E+05	-4.56E-06	1.06E+01	1.44E+05	1.48E-01	1.80E+05	1.34E-05	3.41E+01	3.14E+01	1.29E-02	9.23E+01	7.09E-08	2.01E-16	7.44E+00	5.72E-01	0.00E+00	3.85E+00	8.48E-02	6.00E-01	3.82E-03	1.87E-12	5.59E+00	1.17E-01	5.57E-03	2.39E-15	6.09E-10	2.61E-07	7.38E-01	2.10E-04	2.86E-07	2.43E-11	8.21E-14	1.52E-09	1.07E-07	2.11E-15	1.03E-13	-2.89E-34	-4.95E-19	-1.36E-18	8.13E-01	0.00E+00	0.00E+00	1.20E-137	-6.87E-137	7.76E-09
2.62E-05	302.728	3.64E+19	0.00E+00	8.11E-01	6.76E+05	-4.56E-06	1.06E+01	1.44E+05	1.48E-01	1.80E+05	1.34E-05	3.43E+01	3.14E+01	1.29E-02	9.23E+01	7.09E-08	1.96E-16	7.44E+00	5.65E-01	0.00E+00	3.84E+00	8.48E-02	6.03E-01	3.80E-03	1.88E-12	5.60E+00	1.18E-01	5.58E-03	2.40E-15	6.10E-10	2.61E-07	7.32E-01	2.12E-04	2.86E-07	2.43E-11	8.20E-14	1.52E-09	1.07E-07	2.11E-15	1.03E-13	-2.88E-34	-5.22E-19	-1.47E-18	8.11E-01	0.00E+00	0.00E+00	1.20E-137	-7.12E-137	7.70E-09
2.63E-05	302.729	3.64E+19	0.00E+00	8.09E-01	6.76E+05	-4.56E-06	1.06E+01	1.44E+05	1.48E-01	1.80E+05	1.33E-05	3.44E+01	3.13E+01	1.29E-02	9.23E+01	7.08E-08	1.91E-16	7.44E+00	5.57E-01	0.00E+00	3.83E+00	8.48E-02	6.05E-01	3.79E-03	1.90E-12	5.61E+00	1.19E-01	5.59E-03	2.41E-15	6.10E-10	2.61E-07	7.27E-01	2.14E-04	2.85E-07	2.43E-11	8.19E-14	1.51E-09	1.07E-07	2.10E-15	1.03E-13	-2.86E-34	-5.51E-19	-1.58E-18	8.09E-01	0.00E+00	0.00E+00	1.20E-137	-7.37E-137	7.63E-09
2.64E-05	302.73	3.64E+19	0.00E+00	8.07E-01	6.76E+05	-4.56E-06	1.06E+01	1.44E+05	1.47E-01	1.80E+05	1.32E-05	3.45E+01	3.13E+01	1.29E-02	9.23E+01	7.08E-08	1.87E-16	7.44E+00	5.50E-01	0.00E+00	3.83E+00	8.48E-02	6.08E-01	3.78E-03	1.91E-12	5.63E+00	1.20E-01	5.59E-03	2.42E-15	6.11E-10	2.62E-07	7.21E-01	2.17E-04	2.85E-07	2.43E-11	8.19E-14	1.50E-09	1.07E-07	2.09E-15	1.04E-13	-2.82E-34	-5.80E-19	-1.70E-18	8.07E-01	0.00E+00	0.00E+00	1.20E-137	-7.62E-137	7.57E-09
2.65E-05	302.731	3.64E+19	0.00E+00	8.05E-01	6.76E+05	-4.56E-06	1.06E+01	1.44E+05	1.47E-01	1.80E+05	1.31E-05	3.46E+01	3.13E+01	1.29E-02	9.23E+01	7.08E-08	1.83E-16	7.44E+00	5.44E-01	0.00E+00	3.82E+00	8.48E-02	6.11E-01	3.77E-03	1.92E-12	5.64E+00	1.21E-01	5.60E-03	2.43E-15	6.11E-10	2.62E-07	7.15E-01	2.19E-04	2.84E-07	2.43E-11	8.18E-14	1.50E-09	1.07E-07	2.09E-15	1.04E-13	-2.76E-34	-6.10E-19	-1.82E-18	8.05E-01	0.00E+00	0.00E+00	1.20E-137	-7.88E-137	7.51E-09
2.66E-05	302.733	3.64E+19	0.00E+00	8.03E-01	6.76E+05	-4.56E-06	1.06E+01	1.44E+05	1.47E-01	1.80E+05	1.30E-05	3.48E+01	3.12E+01	1.29E-02	9.23E+01	7.08E-08	1.78E-16	7.44E+00	5.37E-01	0.00E+00	3.81E+00	8.48E-02	6.13E-01	3.76E-03	1.93E-12	5.65E+00	1.22E-01	5.61E-03	2.44E-15	6.12E-10	2.62E-07	7.10E-01	2.21E-04	2.84E-07	2.43E-11	8.18E-14	1.49E-09	1.07E-07	2.08E-15	1.05E-13	-2.67E-34	-6.42E-19	-1.95E-18	8.03E-01	0.00E+00	0.00E+00	1.20E-137	-8.13E-137	7.44E-09
2.67E-05	302.734	3.64E+19	0.00E+00	8.01E-01	6.76E+05	-4.56E-06	1.06E+01	1.44E+05	1.47E-01	1.80E+05	1.29E-05	3.49E+01	3.12E+01	1.29E-02	9.23E+01	7.08E-08	1.74E-16	7.44E+00	5.30E-01	0.00E+00	3.80E+00	8.48E-02	6.16E-01	3.75E-03	1.95E-12	5.66E+00	1.23E-01	5.61E-03	2.45E-15	6.12E-10	2.62E-07	7.04E-01	2.23E-04	2.83E-07	2.42E-11	8.17E-14	1.49E-09	1.07E-07	2.08E-15	1.05E-13	-2.57E-34	-6.74E-19	-2.09E-18	8.01E-01	0.00E+00	0.00E+00	1.20E-137	-8.38E-137	7.38E-09
2.68E-05	302.735	3.64E+19	0.00E+00	7.99E-01	6.76E+05	-4.56E-06	1.06E+01	1.44E+05	1.46E-01	1.80E+05	1.28E-05	3.50E+01	3.11E+01	1.29E-02	9.23E+01	7.08E-08	1.70E-16	7.44E+00	5.23E-01	0.00E+00	3.79E+00	8.48E-02	6.18E-01	3.73E-03	1.96E-12	5.67E+00	1.24E-01	5.62E-03	2.46E-15	6.13E-10	2.62E-07	6.99E-01	2.26E-04	2.83E-07	2.42E-11	8.16E-14	1.48E-09	1.07E-07	2.08E-15	1.06E-13	-2.44E-34	-7.08E-19	-2.23E-18	7.99E-01	0.00E+00	0.00E+00	1.21E-137	-8.62E-137	7.32E-09
2.69E-05	302.737	3.64E+19	0.00E+00	7.97E-01	6.76E+05	-4.56E-06	1.06E+01	1.44E+05	1.46E-01	1.80E+05	1.27E-05	3.51E+01	3.11E+01	1.28E-02	9.23E+01	7.07E-08	1.66E-16	7.44E+00	5.17E-01	0.00E+00	3.78E+00	8.48E-02	6.21E-01	3.72E-03	1.97E-12	5.69E+00	1.25E-01	5.63E-03	2.47E-15	6.13E-10	2.62E-07	6.94E-01	2.28E-04	2.82E-07	2.42E-11	8.16E-14	1.47E-09	1.07E-07	2.08E-15	1.06E-13	-2.29E-34	-7.43E-19	-2.39E-18	7.97E-01	0.00E+00	0.00E+00	1.21E-137	-8.87E-137	7.26E-09
2.70E-05	302.738	3.64E+19	0.00E+00	7.95E-01	6.76E+05	-4.56E-06	1.06E+01	1.44E+05	1.46E-01	1.80E+05	1.26E-05	3.52E+01	3.11E+01	1.28E-02	9.23E+01	7.07E-08	1.63E-16	7.44E+00	5.10E-01	0.00E+00	3.78E+00	8.48E-02	6.24E-01	3.71E-03	1.99E-12	5.70E+00	1.26E-01	5.63E-03	2.48E-15	6.14E-10	2.62E-07	6.88E-01	2.30E-04	2.82E-07	2.42E-11	8.15E-14	1.47E-09	1.07E-07	2.08E-15	1.07E-13	-2.11E-34	-7.79E-19	-2.55E-18	7.95E-01	0.00E+00	0.00E+00	1.21E-137	-9.11E-137	7.20E-09
2.71E-05	302.739	3.64E+19	0.00E+00	7.94E-01	6.76E+05	-4.56E-06	1.06E+01	1.44E+05	1.46E-01	1.80E+05	1.25E-05	3.54E+01	3.10E+01	1.28E-02	9.23E+01	7.07E-08	1.59E-16	7.44E+00	5.04E-01	0.00E+00	3.77E+00	8.48E-02	6.26E-01	3.70E-03	2.00E-12	5.71E+00	1.27E-01	5.64E-03	2.49E-15	6.14E-10	2.63E-07	6.83E-01	2.32E-04	2.81E-07	2.42E-11	8.15E-14	1.46E-09	1.07E-07	2.09E-15	1.07E-13	-1.89E-34	-8.16E-19	-2.72E-18	7.94E-01	0.00E+00	0.00E+00	1.21E-137	-9.35E-137	7.14E-09
2.72E-05	302.74	3.64E+19	0.00E+00	7.92E-01	6.76E+05	-4.56E-06	1.06E+01	1.44E+05	1.45E-01	1.80E+05	1.24E-05	3.55E+01	3.10E+01	1.28E-02	9.23E+01	7.07E-08	1.55E-16	7.44E+00	4.98E-01	0.00E+00	3.76E+00	8.48E-02	6.29E-01	3.69E-03	2.01E-12	5.72E+00	1.28E-01	5.65E-03	2.50E-15	6.14E-10	2.63E-07	6.78E-01	2.35E-04	2.81E-07	2.42E-11	8.14E-14	1.45E-09	1.07E-07	2.10E-15	1.07E-13	-1.65E-34	-8.54E-19	-2.90E-18	7.92E-01	0.00E+00	0.00E+00	1.22E-137	-9.58E-137	7.08E-09
2.73E-05	302.742	3.64E+19	0.00E+00	7.90E-01	6.76E+05	-4.56E-06	1.06E+01	1.44E+05	1.45E-01	1.80E+05	1.24E-05	3.56E+01	3.10E+01	1.28E-02	9.23E+01	7.07E-08	1.52E-16	7.44E+00	4.91E-01	0.00E+00	3.75E+00	8.48E-02	6.32E-01	3.68E-03	2.02E-12	5.73E+00	1.29E-01	5.66E-03	2.51E-15	6.15E-10	2.63E-07	6.73E-01	2.37E-04	2.80E-07	2.42E-11	8.14E-14	1.45E-09	1.07E-07	2.11E-15	1.08E-13	-1.37E-34	-8.94E-19	-3.09E-18	7.90E-01	0.00E+00	0.00E+00	1.22E-137	-9.81E-137	7.02E-09
2.74E-05	302.743	3.64E+19	0.00E+00	7.88E-01	6.76E+05	-4.56E-06	1.07E+01	1.44E+05	1.45E-01	1.80E+05	1.23E-05	3.57E+01	3.09E+01	1.28E-02	9.23E+01	7.07E-08	1.48E-16	7.44E+00	4.85E-01	0.00E+00	3.74E+00	8.48E-02	6.34E-01	3.67E-03	2.04E-12	5.74E+00	1.30E-01	5.66E-03	2.52E-15	6.15E-10	2.63E-07	6.68E-01	2.39E-04	2.79E-07	2.41E-11	8.13E-14	1.44E-09	1.07E-07	2.13E-15	1.08E-13	-1.06E-34	-9.34E-19	-3.29E-18	7.88E-01	0.00E+00	0.00E+00	1.22E-137	-1.00E-136	6.96E-09
2.75E-05	302.744	3.64E+19	0.00E+00	7.86E-01	6.76E+05	-4.56E-06	1.07E+01	1.44E+05	1.45E-01	1.80E+05	1.22E-05	3.58E+01	3.09E+01	1.28E-02	9.23E+01	7.07E-08	1.45E-16	7.44E+00	4.79E-01	0.00E+00	3.74E+00	8.48E-02	6.37E-01	3.66E-03	2.05E-12	5.76E+00	1.31E-01	5.67E-03	2.53E-15	6.16E-10	2.63E-07	6.63E-01	2.42E-04	2.79E-07	2.41E-11	8.13E-14	1.44E-09	1.07E-07	2.15E-15	1.09E-13	-7.53E-35	-9.76E-19	-3.50E-18	7.86E-01	0.00E+00	0.00E+00	1.22E-137	-1.02E-136	6.91E-09
2.76E-05	302.746	3.64E+19	0.00E+00	7.84E-01	6.76E+05	-4.56E-06	1.07E+01	1.44E+05	1.45E-01	1.80E+05	1.21E-05	3.59E+01	3.08E+01	1.28E-02	9.23E+01	7.06E-08	1.42E-16	7.43E+00	4.73E-01	0.00E+00	3.73E+00	8.48E-02	6.39E-01	3.65E-03	2.06E-12	5.77E+00	1.32E-01	5.68E-03	2.54E-15	6.16E-10	2.63E-07	6.58E-01	2.44E-04	2.78E-07	2.41E-11	8.12E-14	1.43E-09	1.07E-07	2.17E-15	1.09E-13	-4.84E-35	-1.02E-18	-3.72E-18	7.84E-01	0.00E+00	0.00E+00	1.22E-137	-1.04E-136	6.85E-09
2.77E-05	302.747	3.64E+19	0.00E+00	7.82E-01	6.76E+05	-4.56E-06	1.07E+01	1.44E+05	1.44E-01	1.80E+05	1.20E-05	3.61E+01	3.08E+01	1.28E-02	9.23E+01	7.06E-08	1.38E-16	7.43E+00	4.67E-01	0.00E+00	3.72E+00	8.49E-02	6.42E-01	3.63E-03	2.08E-12	5.78E+00	1.33E-01	5.68E-03	2.55E-15	6.17E-10	2.63E-07	6.53E-01	2.47E-04	2.78E-07	2.41E-11	8.12E-14	1.42E-09	1.07E-07	2.18E-15	1.09E-13	-2.50E-35	-1.06E-18	-3.94E-18	7.82E-01	0.00E+00	0.00E+00	1.21E-137	-1.06E-136	6.80E-09
2.78E-05	302.748	3.64E+19	0.00E+00	7.80E-01	6.76E+05	-4.56E-06	1.07E+01	1.44E+05	1.44E-01	1.80E+05	1.19E-05	3.62E+01	3.08E+01	1.28E-02	9.23E+01	7.06E-08	1.35E-16	7.43E+00	4.61E-01	0.00E+00	3.71E+00	8.49E-02	6.45E-01	3.62E-03	2.09E-12	5.79E+00	1.34E-01	5.69E-03	2.56E-15	6.17E-10	2.63E-07	6.48E-01	2.49E-04	2.77E-07	2.41E-11	8.11E-14	1.42E-09	1.07E-07	2.19E-15	1.10E-13	-7.31E-36	-1.11E-18	-4.19E-18	7.80E-01	0.00E+00	0.00E+00	1.21E-137	-1.08E-136	6.74E-09
2.79E-05	302.749	3.64E+19	0.00E+00	7.78E-01	6.76E+05	-4.56E-06	1.07E+01	1.44E+05	1.44E-01	1.80E+05	1.19E-05	3.63E+01	3.07E+01	1.27E-02	9.23E+01	7.06E-08	1.32E-16	7.43E+00	4.56E-01	0.00E+00	3.70E+00	8.49E-02	6.47E-01	3.61E-03	2.10E-12	5.80E+00	1.35E-01	5.70E-03	2.57E-15	6.17E-10	2.64E-07	6.43E-01	2.51E-04	2.77E-07	2.41E-11	8.11E-14	1.41E-09	1.07E-07	2.19E-15	1.10E-13	2.06E-36	-1.16E-18	-4.44E-18	7.78E-01	0.00E+00	0.00E+00	1.21E-137	-1.10E-136	6.69E-09
2.80E-05	302.751	3.64E+19	0.00E+00	7.77E-01	6.76E+05	-4.56E-06	1.07E+01	1.44E+05	1.44E-01	1.80E+05	1.18E-05	3.64E+01	3.07E+01	1.27E-02	9.23E+01	7.06E-08	1.29E-16	7.43E+00	4.50E-01	0.00E+00	3.69E+00	8.49E-02	6.50E-01	3.60E-03	2.11E-12	5.81E+00	1.36E-01	5.70E-03	2.58E-15	6.18E-10	2.64E-07	6.38E-01	2.54E-04	2.76E-07	2.41E-11	8.10E-14	1.41E-09	1.07E-07	2.18E-15	1.11E-13	-2.09E-38	-1.20E-18	-4.70E-18	7.77E-01	0.00E+00	0.00E+00	1.20E-137	-1.11E-136	6.63E-09
2.81E-05	302.752	3.64E+19	0.00E+00	7.75E-01	6.76E+05	-4.56E-06	1.07E+01	1.44E+05	1.43E-01	1.80E+05	1.17E-05	3.65E+01	3.06E+01	1.27E-02	9.23E+01	7.06E-08	1.26E-16	7.43E+00	4.44E-01	0.00E+00	3.69E+00	8.49E-02	6.52E-01	3.59E-03	2.13E-12	5.82E+00	1.37E-01	5.71E-03	2.58E-15	6.18E-10	2.64E-07	6.33E-01	2.56E-04	2.76E-07	2.40E-11	8.10E-14	1.40E-09	1.07E-07	2.17E-15	1.11E-13	-1.71E-35	-1.25E-18	-4.98E-18	7.75E-01	0.00E+00	0.00E+00	1.20E-137	-1.13E-136	6.58E-09
2.82E-05	302.753	3.64E+19	0.00E+00	7.73E-01	6.76E+05	-4.56E-06	1.07E+01	1.44E+05	1.43E-01	1.80E+05	1.16E-05	3.67E+01	3.06E+01	1.27E-02	9.23E+01	7.06E-08	1.24E-16	7.43E+00	4.39E-01	0.00E+00	3.68E+00	8.49E-02	6.55E-01	3.58E-03	2.14E-12	5.83E+00	1.38E-01	5.72E-03	2.59E-15	6.19E-10	2.64E-07	6.28E-01	2.59E-04	2.75E-07	2.40E-11	8.09E-14	1.40E-09	1.07E-07	2.16E-15	1.12E-13	-5.32E-35	-1.30E-18	-5.27E-18	7.73E-01	0.00E+00	0.00E+00	1.19E-137	-1.14E-136	6.52E-09
2.83E-05	302.754	3.64E+19	0.00E+00	7.71E-01	6.76E+05	-4.56E-06	1.07E+01	1.44E+05	1.43E-01	1.80E+05	1.15E-05	3.68E+01	3.06E+01	1.27E-02	9.23E+01	7.05E-08	1.21E-16	7.43E+00	4.33E-01	0.00E+00	3.67E+00	8.49E-02	6.58E-01	3.57E-03	2.15E-12	5.84E+00	1.39E-01	5.72E-03	2.60E-15	6.19E-10	2.64E-07	6.24E-01	2.61E-04	2.75E-07	2.40E-11	8.09E-14	1.39E-09	1.07E-07	2.14E-15	1.12E-13	-1.13E-34	-1.36E-18	-5.57E-18	7.71E-01	0.00E+00	0.00E+00	1.19E-137	-1.15E-136	6.47E-09
2.84E-05	302.756	3.64E+19	0.00E+00	7.69E-01	6.76E+05	-4.56E-06	1.07E+01	1.44E+05	1.43E-01	1.80E+05	1.15E-05	3.69E+01	3.05E+01	1.27E-02	9.23E+01	7.05E-08	1.18E-16	7.43E+00	4.28E-01	0.00E+00	3.66E+00	8.49E-02	6.60E-01	3.56E-03	2.17E-12	5.86E+00	1.40E-01	5.73E-03	2.61E-15	6.19E-10	2.64E-07	6.19E-01	2.64E-04	2.74E-07	2.40E-11	8.08E-14	1.39E-09	1.07E-07	2.11E-15	1.12E-13	-2.02E-34	-1.41E-18	-5.88E-18	7.69E-01	0.00E+00	0.00E+00	1.18E-137	-1.16E-136	6.42E-09
2.85E-05	302.757	3.64E+19	0.00E+00	7.68E-01	6.76E+05	-4.56E-06	1.07E+01	1.44E+05	1.42E-01	1.80E+05	1.14E-05	3.70E+01	3.05E+01	1.27E-02	9.23E+01	7.05E-08	1.15E-16	7.43E+00	4.22E-01	0.00E+00	3.65E+00	8.49E-02	6.63E-01	3.55E-03	2.18E-12	5.87E+00	1.41E-01	5.74E-03	2.62E-15	6.20E-10	2.64E-07	6.14E-01	2.66E-04	2.74E-07	2.40E-11	8.08E-14	1.38E-09	1.07E-07	2.07E-15	1.13E-13	-3.25E-34	-1.46E-18	-6.21E-18	7.68E-01	0.00E+00	0.00E+00	1.18E-137	-1.17E-136	6.37E-09
2.86E-05	302.758	3.64E+19	0.00E+00	7.66E-01	6.76E+05	-4.56E-06	1.07E+01	1.44E+05	1.42E-01	1.80E+05	1.13E-05	3.71E+01	3.04E+01	1.27E-02	9.23E+01	7.05E-08	1.13E-16	7.43E+00	4.17E-01	0.00E+00	3.65E+00	8.49E-02	6.65E-01	3.54E-03	2.19E-12	5.88E+00	1.42E-01	5.74E-03	2.63E-15	6.20E-10	2.64E-07	6.10E-01	2.68E-04	2.73E-07	2.40E-11	8.08E-14	1.37E-09	1.07E-07	2.02E-15	1.13E-13	-4.89E-34	-1.52E-18	-6.56E-18	7.66E-01	0.00E+00	0.00E+00	1.18E-137	-1.17E-136	6.32E-09
2.87E-05	302.759	3.64E+19	0.00E+00	7.64E-01	6.76E+05	-4.56E-06	1.07E+01	1.44E+05	1.42E-01	1.80E+05	1.12E-05	3.73E+01	3.04E+01	1.27E-02	9.24E+01	7.05E-08	1.10E-16	7.43E+00	4.12E-01	0.00E+00	3.64E+00	8.49E-02	6.68E-01	3.53E-03	2.21E-12	5.89E+00	1.43E-01	5.75E-03	2.64E-15	6.21E-10	2.65E-07	6.05E-01	2.71E-04	2.73E-07	2.39E-11	8.07E-14	1.37E-09	1.07E-07	1.99E-15	1.13E-13	-7.02E-34	-1.58E-18	-6.92E-18	7.64E-01	0.00E+00	0.00E+00	1.18E-137	-1.17E-136	6.27E-09
2.88E-05	302.761	3.64E+19	0.00E+00	7.62E-01	6.76E+05	-4.56E-06	1.07E+01	1.44E+05	1.42E-01	1.80E+05	1.12E-05	3.74E+01	3.04E+01	1.27E-02	9.24E+01	7.05E-08	1.08E-16	7.43E+00	4.07E-01	0.00E+00	3.63E+00	8.49E-02	6.70E-01	3.52E-03	2.22E-12	5.90E+00	1.44E-01	5.76E-03	2.65E-15	6.21E-10	2.65E-07	6.00E-01	2.73E-04	2.72E-07	2.39E-11	8.07E-14	1.36E-09	1.07E-07	1.97E-15	1.14E-13	-9.70E-34	-1.63E-18	-7.29E-18	7.62E-01	0.00E+00	0.00E+00	1.19E-137	-1.17E-136	6.22E-09
2.89E-05	302.762	3.64E+19	0.00E+00	7.60E-01	6.76E+05	-4.56E-06	1.07E+01	1.44E+05	1.42E-01	1.80E+05	1.11E-05	3.75E+01	3.03E+01	1.26E-02	9.24E+01	7.05E-08	1.06E-16	7.43E+00	4.01E-01	0.00E+00	3.62E+00	8.49E-02	6.73E-01	3.51E-03	2.23E-12	5.91E+00	1.45E-01	5.76E-03	2.66E-15	6.21E-10	2.65E-07	5.96E-01	2.76E-04	2.72E-07	2.39E-11	8.06E-14	1.36E-09	1.07E-07	1.95E-15	1.14E-13	-1.30E-33	-1.69E-18	-7.68E-18	7.60E-01	0.00E+00	0.00E+00	1.19E-137	-1.17E-136	6.17E-09
2.90E-05	302.763	3.64E+19	0.00E+00	7.59E-01	6.76E+05	-4.56E-06	1.07E+01	1.44E+05	1.41E-01	1.80E+05	1.10E-05	3.76E+01	3.03E+01	1.26E-02	9.24E+01	7.04E-08	1.03E-16	7.43E+00	3.96E-01	0.00E+00	3.61E+00	8.49E-02	6.75E-01	3.50E-03	2.25E-12	5.92E+00	1.46E-01	5.77E-03	2.67E-15	6.22E-10	2.65E-07	5.92E-01	2.79E-04	2.71E-07	2.39E-11	8.06E-14	1.35E-09	1.07E-07	1.96E-15	1.15E-13	-1.71E-33	-1.75E-18	-8.09E-18	7.59E-01	0.00E+00	0.00E+00	1.20E-137	-1.16E-136	6.12E-09
2.91E-05	302.764	3.64E+19	0.00E+00	7.57E-01	6.76E+05	-4.56E-06	1.07E+01	1.44E+05	1.41E-01	1.80E+05	1.10E-05	3.77E+01	3.02E+01	1.26E-02	9.24E+01	7.04E-08	1.01E-16	7.43E+00	3.91E-01	0.00E+00	3.60E+00	8.49E-02	6.78E-01	3.49E-03	2.26E-12	5.93E+00	1.47E-01	5.77E-03	2.68E-15	6.22E-10	2.65E-07	5.87E-01	2.81E-04	2.71E-07	2.39E-11	8.06E-14	1.35E-09	1.07E-07	2.00E-15	1.15E-13	-2.20E-33	-1.82E-18	-8.51E-18	7.57E-01	0.00E+00	0.00E+00	1.21E-137	-1.15E-136	6.07E-09
2.92E-05	302.765	3.64E+19	0.00E+00	7.55E-01	6.76E+05	-4.56E-06	1.07E+01	1.44E+05	1.41E-01	1.80E+05	1.09E-05	3.78E+01	3.02E+01	1.26E-02	9.24E+01	7.04E-08	9.87E-17	7.43E+00	3.86E-01	0.00E+00	3.60E+00	8.49E-02	6.80E-01	3.48E-03	2.27E-12	5.94E+00	1.48E-01	5.78E-03	2.69E-15	6.22E-10	2.65E-07	5.83E-01	2.84E-04	2.70E-07	2.39E-11	8.05E-14	1.34E-09	1.07E-07	2.04E-15	1.15E-13	-2.78E-33	-1.88E-18	-8.95E-18	7.55E-01	0.00E+00	0.00E+00	1.22E-137	-1.14E-136	6.02E-09
2.93E-05	302.767	3.64E+19	0.00E+00	7.53E-01	6.76E+05	-4.56E-06	1.07E+01	1.44E+05	1.41E-01	1.80E+05	1.08E-05	3.80E+01	3.02E+01	1.26E-02	9.24E+01	7.04E-08	9.66E-17	7.43E+00	3.82E-01	0.00E+00	3.59E+00	8.49E-02	6.83E-01	3.47E-03	2.28E-12	5.95E+00	1.49E-01	5.79E-03	2.70E-15	6.23E-10	2.65E-07	5.78E-01	2.86E-04	2.70E-07	2.39E-11	8.05E-14	1.34E-09	1.07E-07	2.09E-15	1.16E-13	-3.47E-33	-1.94E-18	-9.41E-18	7.53E-01	0.00E+00	0.00E+00	1.24E-137	-1.13E-136	5.98E-09
2.94E-05	302.768	3.64E+19	0.00E+00	7.52E-01	6.76E+05	-4.56E-06	1.07E+01	1.44E+05	1.40E-01	1.80E+05	1.07E-05	3.81E+01	3.01E+01	1.26E-02	9.24E+01	7.04E-08	9.45E-17	7.43E+00	3.77E-01	0.00E+00	3.58E+00	8.49E-02	6.86E-01	3.46E-03	2.30E-12	5.96E+00	1.50E-01	5.79E-03	2.71E-15	6.23E-10	2.65E-07	5.74E-01	2.89E-04	2.69E-07	2.38E-11	8.05E-14	1.33E-09	1.07E-07	2.16E-15	1.16E-13	-4.27E-33	-2.01E-18	-9.88E-18	7.52E-01	0.00E+00	0.00E+00	1.25E-137	-1.11E-136	5.93E-09
2.95E-05	302.769	3.64E+19	0.00E+00	7.50E-01	6.76E+05	-4.56E-06	1.07E+01	1.44E+05	1.40E-01	1.80E+05	1.07E-05	3.82E+01	3.01E+01	1.26E-02	9.24E+01	7.04E-08	9.24E-17	7.43E+00	3.72E-01	0.00E+00	3.57E+00	8.49E-02	6.88E-01	3.45E-03	2.31E-12	5.97E+00	1.51E-01	5.80E-03	2.72E-15	6.24E-10	2.66E-07	5.70E-01	2.91E-04	2.69E-07	2.38E-11	8.05E-14	1.33E-09	1.07E-07	2.23E-15	1.17E-13	-5.21E-33	-2.08E-18	-1.04E-17	7.50E-01	0.00E+00	0.00E+00	1.25E-137	-1.08E-136	5.88E-09
2.96E-05	302.77	3.64E+19	0.00E+00	7.48E-01	6.76E+05	-4.56E-06	1.07E+01	1.44E+05	1.40E-01	1.80E+05	1.06E-05	3.83E+01	3.01E+01	1.26E-02	9.24E+01	7.04E-08	9.04E-17	7.43E+00	3.67E-01	0.00E+00	3.56E+00	8.49E-02	6.91E-01	3.44E-03	2.32E-12	5.98E+00	1.52E-01	5.81E-03	2.73E-15	6.24E-10	2.66E-07	5.66E-01	2.94E-04	2.68E-07	2.38E-11	8.04E-14	1.32E-09	1.07E-07	2.33E-15	1.17E-13	-6.29E-33	-2.14E-18	-1.09E-17	7.48E-01	0.00E+00	0.00E+00	1.26E-137	-1.06E-136	5.84E-09
2.97E-05	302.772	3.64E+19	0.00E+00	7.47E-01	6.76E+05	-4.56E-06	1.08E+01	1.44E+05	1.40E-01	1.80E+05	1.05E-05	3.84E+01	3.00E+01	1.26E-02	9.24E+01	7.03E-08	8.84E-17	7.43E+00	3.63E-01	0.00E+00	3.56E+00	8.49E-02	6.93E-01	3.43E-03	2.34E-12	5.99E+00	1.53E-01	5.81E-03	2.74E-15	6.24E-10	2.66E-07	5.62E-01	2.97E-04	2.68E-07	2.38E-11	8.04E-14	1.32E-09	1.07E-07	2.43E-15	1.17E-13	-7.53E-33	-2.21E-18	-1.14E-17	7.47E-01	0.00E+00	0.00E+00	1.26E-137	-1.03E-136	5.79E-09
2.98E-05	302.773	3.64E+19	0.00E+00	7.45E-01	6.76E+05	-4.56E-06	1.08E+01	1.44E+05	1.39E-01	1.80E+05	1.05E-05	3.85E+01	3.00E+01	1.26E-02	9.24E+01	7.03E-08	8.65E-17	7.42E+00	3.58E-01	0.00E+00	3.55E+00	8.49E-02	6.96E-01	3.42E-03	2.35E-12	6.00E+00	1.54E-01	5.82E-03	2.75E-15	6.25E-10	2.66E-07	5.57E-01	2.99E-04	2.67E-07	2.38E-11	8.04E-14	1.31E-09	1.07E-07	2.51E-15	1.18E-13	-8.95E-33	-2.28E-18	-1.20E-17	7.45E-01	0.00E+00	0.00E+00	1.26E-137	-9.90E-137	5.75E-09
2.99E-05	302.774	3.64E+19	0.00E+00	7.43E-01	6.76E+05	-4.56E-06	1.08E+01	1.44E+05	1.39E-01	1.80E+05	1.04E-05	3.87E+01	2.99E+01	1.25E-02	9.24E+01	7.03E-08	8.46E-17	7.42E+00	3.54E-01	0.00E+00	3.54E+00	8.49E-02	6.98E-01	3.41E-03	2.36E-12	6.01E+00	1.55E-01	5.82E-03	2.76E-15	6.25E-10	2.66E-07	5.53E-01	3.02E-04	2.67E-07	2.38E-11	8.04E-14	1.31E-09	1.07E-07	2.56E-15	1.18E-13	-1.06E-32	-2.36E-18	-1.26E-17	7.43E-01	0.00E+00	0.00E+00	1.25E-137	-9.50E-137	5.70E-09
3.00E-05	302.775	3.64E+19	0.00E+00	7.41E-01	6.76E+05	-4.56E-06	1.08E+01	1.44E+05	1.39E-01	1.80E+05	1.03E-05	3.88E+01	2.99E+01	1.25E-02	9.24E+01	7.03E-08	8.28E-17	7.42E+00	3.49E-01	0.00E+00	3.53E+00	8.50E-02	7.01E-01	3.40E-03	2.38E-12	6.02E+00	1.56E-01	5.83E-03	2.77E-15	6.25E-10	2.66E-07	5.49E-01	3.04E-04	2.66E-07	2.37E-11	8.03E-14	1.30E-09	1.07E-07	2.58E-15	1.18E-13	-1.24E-32	-2.43E-18	-1.32E-17	7.41E-01	0.00E+00	0.00E+00	1.24E-137	-9.05E-137	5.66E-09
3.01E-05	302.776	3.64E+19	0.00E+00	7.40E-01	6.76E+05	-4.56E-06	1.08E+01	1.44E+05	1.39E-01	1.80E+05	1.03E-05	3.89E+01	2.99E+01	1.25E-02	9.24E+01	7.03E-08	8.10E-17	7.42E+00	3.45E-01	0.00E+00	3.52E+00	8.50E-02	7.03E-01	3.39E-03	2.39E-12	6.03E+00	1.57E-01	5.84E-03	2.78E-15	6.26E-10	2.66E-07	5.45E-01	3.07E-04	2.66E-07	2.37E-11	8.03E-14	1.30E-09	1.07E-07	2.55E-15	1.19E-13	-1.44E-32	-2.50E-18	-1.38E-17	7.40E-01	0.00E+00	0.00E+00	1.23E-137	-8.54E-137	5.62E-09
3.02E-05	302.778	3.64E+19	0.00E+00	7.38E-01	6.76E+05	-4.56E-06	1.08E+01	1.44E+05	1.39E-01	1.80E+05	1.02E-05	3.90E+01	2.98E+01	1.25E-02	9.24E+01	7.03E-08	7.93E-17	7.42E+00	3.40E-01	0.00E+00	3.52E+00	8.50E-02	7.06E-01	3.38E-03	2.40E-12	6.04E+00	1.58E-01	5.84E-03	2.79E-15	6.26E-10	2.66E-07	5.41E-01	3.10E-04	2.65E-07	2.37E-11	8.02E-14	1.29E-09	1.07E-07	2.44E-15	1.19E-13	-1.67E-32	-2.58E-18	-1.44E-17	7.38E-01	0.00E+00	0.00E+00	1.20E-137	-7.99E-137	5.57E-09
3.03E-05	302.779	3.64E+19	0.00E+00	7.36E-01	6.76E+05	-4.56E-06	1.08E+01	1.44E+05	1.38E-01	1.80E+05	1.02E-05	3.91E+01	2.98E+01	1.25E-02	9.24E+01	7.03E-08	7.76E-17	7.42E+00	3.36E-01	0.00E+00	3.51E+00	8.50E-02	7.08E-01	3.37E-03	2.42E-12	6.05E+00	1.59E-01	5.85E-03	2.80E-15	6.26E-10	2.67E-07	5.37E-01	3.12E-04	2.65E-07	2.37E-11	8.02E-14	1.29E-09	1.07E-07	2.27E-15	1.20E-13	-1.93E-32	-2.65E-18	-1.51E-17	7.36E-01	0.00E+00	0.00E+00	1.17E-137	-7.37E-137	5.53E-09
3.04E-05	302.78	3.64E+19	0.00E+00	7.35E-01	6.76E+05	-4.56E-06	1.08E+01	1.44E+05	1.38E-01	1.80E+05	1.01E-05	3.92E+01	2.98E+01	1.25E-02	9.24E+01	7.02E-08	7.59E-17	7.42E+00	3.32E-01	0.00E+00	3.50E+00	8.50E-02	7.11E-01	3.36E-03	2.43E-12	6.06E+00	1.60E-01	5.86E-03	2.81E-15	6.27E-10	2.67E-07	5.33E-01	3.15E-04	2.64E-07	2.37E-11	8.02E-14	1.28E-09	1.07E-07	2.06E-15	1.20E-13	-2.22E-32	-2.73E-18	-1.58E-17	7.35E-01	0.00E+00	0.00E+00	1.15E-137	-6.70E-137	5.49E-09
3.05E-05	302.781	3.64E+19	0.00E+00	7.33E-01	6.76E+05	-4.56E-06	1.08E+01	1.44E+05	1.38E-01	1.80E+05	1.00E-05	3.93E+01	2.97E+01	1.25E-02	9.24E+01	7.02E-08	7.43E-17	7.42E+00	3.28E-01	0.00E+00	3.49E+00	8.50E-02	7.13E-01	3.35E-03	2.44E-12	6.07E+00	1.61E-01	5.86E-03	2.82E-15	6.27E-10	2.67E-07	5.29E-01	3.18E-04	2.64E-07	2.37E-11	8.01E-14	1.28E-09	1.07E-07	1.76E-15	1.20E-13	-2.53E-32	-2.81E-18	-1.65E-17	7.33E-01	0.00E+00	0.00E+00	1.13E-137	-5.97E-137	5.45E-09
3.06E-05	302.782	3.64E+19	0.00E+00	7.32E-01	6.76E+05	-4.56E-06	1.08E+01	1.44E+05	1.38E-01	1.80E+05	9.96E-06	3.95E+01	2.97E+01	1.25E-02	9.24E+01	7.02E-08	7.27E-17	7.42E+00	3.23E-01	0.00E+00	3.49E+00	8.50E-02	7.15E-01	3.34E-03	2.46E-12	6.08E+00	1.63E-01	5.87E-03	2.82E-15	6.28E-10	2.67E-07	5.25E-01	3.21E-04	2.63E-07	2.37E-11	8.01E-14	1.27E-09	1.07E-07	1.37E-15	1.21E-13	-2.89E-32	-2.89E-18	-1.72E-17	7.32E-01	0.00E+00	0.00E+00	1.11E-137	-5.17E-137	5.40E-09
3.07E-05	302.784	3.64E+19	0.00E+00	7.30E-01	6.76E+05	-4.56E-06	1.08E+01	1.44E+05	1.38E-01	1.80E+05	9.90E-06	3.96E+01	2.96E+01	1.25E-02	9.24E+01	7.02E-08	7.12E-17	7.42E+00	3.19E-01	0.00E+00	3.48E+00	8.50E-02	7.18E-01	3.33E-03	2.47E-12	6.09E+00	1.64E-01	5.87E-03	2.83E-15	6.28E-10	2.67E-07	5.22E-01	3.23E-04	2.63E-07	2.36E-11	8.00E-14	1.27E-09	1.07E-07	8.71E-16	1.21E-13	-3.27E-32	-2.97E-18	-1.80E-17	7.30E-01	0.00E+00	0.00E+00	1.09E-137	-4.30E-137	5.36E-09
3.08E-05	302.785	3.64E+19	0.00E+00	7.28E-01	6.76E+05	-4.56E-06	1.08E+01	1.44E+05	1.37E-01	1.80E+05	9.84E-06	3.97E+01	2.96E+01	1.25E-02	9.24E+01	7.02E-08	6.97E-17	7.42E+00	3.15E-01	0.00E+00	3.47E+00	8.50E-02	7.20E-01	3.33E-03	2.48E-12	6.10E+00	1.65E-01	5.88E-03	2.84E-15	6.28E-10	2.67E-07	5.18E-01	3.26E-04	2.62E-07	2.36E-11	8.00E-14	1.26E-09	1.07E-07	2.58E-16	1.21E-13	-3.70E-32	-3.05E-18	-1.88E-17	7.28E-01	0.00E+00	0.00E+00	1.09E-137	-3.36E-137	5.32E-09
3.09E-05	302.786	3.64E+19	0.00E+00	7.27E-01	6.76E+05	-4.56E-06	1.08E+01	1.44E+05	1.37E-01	1.80E+05	9.78E-06	3.98E+01	2.96E+01	1.24E-02	9.24E+01	7.02E-08	6.82E-17	7.42E+00	3.11E-01	0.00E+00	3.46E+00	8.50E-02	7.23E-01	3.32E-03	2.50E-12	6.11E+00	1.66E-01	5.89E-03	2.85E-15	6.29E-10	2.67E-07	5.14E-01	3.29E-04	2.62E-07	2.36E-11	8.00E-14	1.26E-09	1.07E-07	-4.14E-16	1.22E-13	-4.17E-32	-3.13E-18	-1.96E-17	7.27E-01	0.00E+00	0.00E+00	1.08E-137	-2.50E-137	5.28E-09
3.10E-05	302.787	3.64E+19	0.00E+00	7.25E-01	6.76E+05	-4.56E-06	1.08E+01	1.44E+05	1.37E-01	1.80E+05	9.72E-06	3.99E+01	2.95E+01	1.24E-02	9.24E+01	7.02E-08	6.68E-17	7.42E+00	3.07E-01	0.00E+00	3.45E+00	8.50E-02	7.25E-01	3.31E-03	2.51E-12	6.12E+00	1.67E-01	5.89E-03	2.86E-15	6.29E-10	2.67E-07	5.10E-01	3.32E-04	2.61E-07	2.36E-11	7.99E-14	1.26E-09	1.07E-07	-1.16E-15	1.22E-13	-4.69E-32	-3.22E-18	-2.04E-17	7.25E-01	0.00E+00	0.00E+00	1.09E-137	-1.71E-137	5.24E-09
3.11E-05	302.788	3.64E+19	0.00E+00	7.23E-01	6.76E+05	-4.56E-06	1.08E+01	1.44E+05	1.37E-01	1.80E+05	9.67E-06	4.00E+01	2.95E+01	1.24E-02	9.24E+01	7.01E-08	6.53E-17	7.41E+00	3.04E-01	0.00E+00	3.45E+00	8.50E-02	7.28E-01	3.30E-03	2.52E-12	6.13E+00	1.68E-01	5.90E-03	2.87E-15	6.29E-10	2.68E-07	5.07E-01	3.34E-04	2.61E-07	2.36E-11	7.99E-14	1.25E-09	1.07E-07	-1.97E-15	1.22E-13	-5.25E-32	-3.30E-18	-2.13E-17	7.23E-01	0.00E+00	0.00E+00	1.11E-137	-1.01E-137	5.20E-09
3.12E-05	302.79	3.64E+19	0.00E+00	7.22E-01	6.76E+05	-4.56E-06	1.08E+01	1.44E+05	1.36E-01	1.80E+05	9.61E-06	4.01E+01	2.95E+01	1.24E-02	9.24E+01	7.01E-08	6.40E-17	7.41E+00	3.00E-01	0.00E+00	3.44E+00	8.50E-02	7.30E-01	3.29E-03	2.54E-12	6.14E+00	1.69E-01	5.90E-03	2.88E-15	6.30E-10	2.68E-07	5.03E-01	3.37E-04	2.60E-07	2.36E-11	7.99E-14	1.25E-09	1.07E-07	-2.84E-15	1.23E-13	-5.86E-32	-3.38E-18	-2.22E-17	7.22E-01	0.00E+00	0.00E+00	1.14E-137	-4.50E-138	5.16E-09
3.13E-05	302.791	3.64E+19	0.00E+00	7.20E-01	6.76E+05	-4.56E-06	1.08E+01	1.44E+05	1.36E-01	1.80E+05	9.55E-06	4.03E+01	2.94E+01	1.24E-02	9.24E+01	7.01E-08	6.26E-17	7.41E+00	2.96E-01	0.00E+00	3.43E+00	8.50E-02	7.33E-01	3.28E-03	2.55E-12	6.15E+00	1.70E-01	5.91E-03	2.88E-15	6.30E-10	2.68E-07	4.99E-01	3.40E-04	2.60E-07	2.35E-11	7.99E-14	1.24E-09	1.07E-07	-3.75E-15	1.23E-13	-6.53E-32	-3.47E-18	-2.32E-17	7.20E-01	0.00E+00	0.00E+00	1.19E-137	-9.22E-139	5.12E-09
3.14E-05	302.792	3.64E+19	0.00E+00	7.19E-01	6.76E+05	-4.56E-06	1.08E+01	1.44E+05	1.36E-01	1.80E+05	9.49E-06	4.04E+01	2.94E+01	1.24E-02	9.24E+01	7.01E-08	6.13E-17	7.41E+00	2.92E-01	0.00E+00	3.42E+00	8.50E-02	7.35E-01	3.27E-03	2.56E-12	6.16E+00	1.71E-01	5.91E-03	2.89E-15	6.30E-10	2.68E-07	4.96E-01	3.43E-04	2.60E-07	2.35E-11	8.00E-14	1.24E-09	1.07E-07	-4.66E-15	1.23E-13	-7.25E-32	-3.55E-18	-2.41E-17	7.19E-01	0.00E+00	0.00E+00	1.25E-137	-4.03E-140	5.09E-09
3.15E-05	302.793	3.64E+19	0.00E+00	7.17E-01	6.76E+05	-4.56E-06	1.08E+01	1.44E+05	1.36E-01	1.80E+05	9.44E-06	4.05E+01	2.93E+01	1.24E-02	9.24E+01	7.01E-08	6.00E-17	7.41E+00	2.88E-01	0.00E+00	3.41E+00	8.50E-02	7.38E-01	3.26E-03	2.58E-12	6.17E+00	1.72E-01	5.92E-03	2.90E-15	6.31E-10	2.68E-07	4.92E-01	3.45E-04	2.59E-07	2.35E-11	8.00E-14	1.23E-09	1.07E-07	-5.47E-15	1.24E-13	-8.04E-32	-3.64E-18	-2.51E-17	7.17E-01	0.00E+00	0.00E+00	1.30E-137	-2.64E-138	5.05E-09
3.16E-05	302.794	3.64E+19	0.00E+00	7.16E-01	6.76E+05	-4.56E-06	1.08E+01	1.44E+05	1.36E-01	1.80E+05	9.38E-06	4.06E+01	2.93E+01	1.24E-02	9.24E+01	7.01E-08	5.88E-17	7.41E+00	2.85E-01	0.00E+00	3.41E+00	8.50E-02	7.40E-01	3.25E-03	2.59E-12	6.18E+00	1.73E-01	5.93E-03	2.91E-15	6.31E-10	2.68E-07	4.89E-01	3.48E-04	2.59E-07	2.35E-11	8.00E-14	1.23E-09	1.07E-07	-6.17E-15	1.24E-13	-8.89E-32	-3.73E-18	-2.61E-17	7.16E-01	0.00E+00	0.00E+00	1.36E-137	-9.60E-138	5.01E-09
3.17E-05	302.795	3.64E+19	0.00E+00	7.14E-01	6.76E+05	-4.56E-06	1.08E+01	1.44E+05	1.35E-01	1.80E+05	9.33E-06	4.07E+01	2.93E+01	1.24E-02	9.24E+01	7.01E-08	5.76E-17	7.41E+00	2.81E-01	0.00E+00	3.40E+00	8.50E-02	7.42E-01	3.24E-03	2.60E-12	6.19E+00	1.74E-01	5.93E-03	2.91E-15	6.31E-10	2.68E-07	4.85E-01	3.51E-04	2.58E-07	2.35E-11	8.00E-14	1.22E-09	1.07E-07	-6.70E-15	1.24E-13	-9.81E-32	-3.81E-18	-2.72E-17	7.14E-01	0.00E+00	0.00E+00	1.41E-137	-2.19E-137	4.97E-09
3.18E-05	302.797	3.64E+19	0.00E+00	7.12E-01	6.76E+05	-4.56E-06	1.08E+01	1.44E+05	1.35E-01	1.80E+05	9.27E-06	4.08E+01	2.92E+01	1.24E-02	9.24E+01	7.00E-08	5.64E-17	7.41E+00	2.78E-01	0.00E+00	3.39E+00	8.50E-02	7.45E-01	3.24E-03	2.62E-12	6.20E+00	1.76E-01	5.94E-03	2.92E-15	6.32E-10	2.68E-07	4.82E-01	3.54E-04	2.58E-07	2.35E-11	8.01E-14	1.22E-09	1.07E-07	-6.98E-15	1.25E-13	-1.08E-31	-3.90E-18	-2.83E-17	7.12E-01	0.00E+00	0.00E+00	1.46E-137	-4.07E-137	4.94E-09
3.19E-05	302.798	3.64E+19	0.00E+00	7.11E-01	6.76E+05	-4.56E-06	1.08E+01	1.44E+05	1.35E-01	1.80E+05	9.22E-06	4.09E+01	2.92E+01	1.24E-02	9.24E+01	7.00E-08	5.52E-17	7.41E+00	2.74E-01	0.00E+00	3.38E+00	8.50E-02	7.47E-01	3.23E-03	2.63E-12	6.21E+00	1.77E-01	5.94E-03	2.93E-15	6.32E-10	2.68E-07	4.78E-01	3.57E-04	2.57E-07	2.34E-11	8.01E-14	1.22E-09	1.07E-07	-6.92E-15	1.25E-13	-1.19E-31	-3.99E-18	-2.94E-17	7.11E-01	0.00E+00	0.00E+00	1.48E-137	-6.73E-137	4.90E-09
3.20E-05	302.799	3.64E+19	0.00E+00	7.09E-01	6.76E+05	-4.56E-06	1.09E+01	1.44E+05	1.35E-01	1.80E+05	9.16E-06	4.11E+01	2.92E+01	1.23E-02	9.24E+01	7.00E-08	5.40E-17	7.41E+00	2.71E-01	0.00E+00	3.38E+00	8.50E-02	7.50E-01	3.22E-03	2.64E-12	6.21E+00	1.78E-01	5.95E-03	2.94E-15	6.32E-10	2.69E-07	4.75E-01	3.60E-04	2.57E-07	2.34E-11	8.01E-14	1.21E-09	1.07E-07	-6.53E-15	1.25E-13	-1.30E-31	-4.08E-18	-3.06E-17	7.09E-01	0.00E+00	0.00E+00	1.50E-137	-1.03E-136	4.86E-09
3.21E-05	302.8	3.64E+19	0.00E+00	7.08E-01	6.76E+05	-4.56E-06	1.09E+01	1.44E+05	1.35E-01	1.80E+05	9.11E-06	4.12E+01	2.91E+01	1.23E-02	9.24E+01	7.00E-08	5.29E-17	7.41E+00	2.67E-01	0.00E+00	3.37E+00	8.50E-02	7.52E-01	3.21E-03	2.66E-12	6.22E+00	1.79E-01	5.95E-03	2.95E-15	6.32E-10	2.69E-07	4.71E-01	3.63E-04	2.56E-07	2.34E-11	8.00E-14	1.21E-09	1.07E-07	-5.76E-15	1.26E-13	-1.42E-31	-4.17E-18	-3.18E-17	7.08E-01	0.00E+00	0.00E+00	1.50E-137	-1.49E-136	4.83E-09
3.22E-05	302.801	3.64E+19	0.00E+00	7.06E-01	6.76E+05	-4.56E-06	1.09E+01	1.44E+05	1.34E-01	1.80E+05	9.06E-06	4.13E+01	2.91E+01	1.23E-02	9.24E+01	7.00E-08	5.18E-17	7.40E+00	2.64E-01	0.00E+00	3.36E+00	8.50E-02	7.54E-01	3.20E-03	2.67E-12	6.23E+00	1.80E-01	5.96E-03	2.96E-15	6.33E-10	2.69E-07	4.68E-01	3.66E-04	2.56E-07	2.34E-11	8.00E-14	1.20E-09	1.07E-07	-4.48E-15	1.26E-13	-1.56E-31	-4.25E-18	-3.30E-17	7.06E-01	0.00E+00	0.00E+00	1.48E-137	-2.08E-136	4.79E-09
3.23E-05	302.802	3.64E+19	0.00E+00	7.05E-01	6.76E+05	-4.56E-06	1.09E+01	1.44E+05	1.34E-01	1.80E+05	9.01E-06	4.14E+01	2.90E+01	1.23E-02	9.24E+01	7.00E-08	5.08E-17	7.40E+00	2.60E-01	0.00E+00	3.35E+00	8.50E-02	7.57E-01	3.19E-03	2.69E-12	6.24E+00	1.81E-01	5.97E-03	2.97E-15	6.33E-10	2.69E-07	4.65E-01	3.68E-04	2.55E-07	2.34E-11	7.99E-14	1.20E-09	1.07E-07	-2.62E-15	1.26E-13	-1.70E-31	-4.34E-18	-3.43E-17	7.05E-01	0.00E+00	0.00E+00	1.42E-137	-2.80E-136	4.76E-09
3.24E-05	302.804	3.64E+19	0.00E+00	7.03E-01	6.76E+05	-4.56E-06	1.09E+01	1.44E+05	1.34E-01	1.80E+05	8.95E-06	4.15E+01	2.90E+01	1.23E-02	9.24E+01	7.00E-08	4.97E-17	7.40E+00	2.57E-01	0.00E+00	3.35E+00	8.50E-02	7.59E-01	3.18E-03	2.70E-12	6.25E+00	1.82E-01	5.97E-03	2.98E-15	6.33E-10	2.69E-07	4.61E-01	3.71E-04	2.55E-07	2.34E-11	7.98E-14	1.19E-09	1.07E-07	-7.68E-17	1.27E-13	-1.85E-31	-4.43E-18	-3.56E-17	7.03E-01	0.00E+00	0.00E+00	1.33E-137	-3.69E-136	4.72E-09
3.25E-05	302.805	3.64E+19	0.00E+00	7.02E-01	6.76E+05	-4.56E-06	1.09E+01	1.44E+05	1.34E-01	1.80E+05	8.90E-06	4.16E+01	2.90E+01	1.23E-02	9.25E+01	7.00E-08	4.87E-17	7.40E+00	2.54E-01	0.00E+00	3.34E+00	8.51E-02	7.62E-01	3.17E-03	2.71E-12	6.26E+00	1.83E-01	5.98E-03	2.99E-15	6.34E-10	2.69E-07	4.58E-01	3.74E-04	2.54E-07	2.34E-11	7.96E-14	1.19E-09	1.07E-07	3.24E-15	1.27E-13	-2.01E-31	-4.52E-18	-3.69E-17	7.02E-01	0.00E+00	0.00E+00	1.19E-137	-4.76E-136	4.69E-09
3.26E-05	302.806	3.64E+19	0.00E+00	7.00E-01	6.76E+05	-4.56E-06	1.09E+01	1.44E+05	1.34E-01	1.80E+05	8.85E-06	4.17E+01	2.89E+01	1.23E-02	9.25E+01	6.99E-08	4.77E-17	7.40E+00	2.51E-01	0.00E+00	3.33E+00	8.51E-02	7.64E-01	3.17E-03	2.73E-12	6.27E+00	1.84E-01	5.98E-03	3.00E-15	6.34E-10	2.69E-07	4.55E-01	3.77E-04	2.54E-07	2.33E-11	7.95E-14	1.19E-09	1.07E-07	5.99E-15	1.27E-13	-2.18E-31	-4.61E-18	-3.83E-17	7.00E-01	0.00E+00	0.00E+00	1.04E-137	-6.03E-136	4.65E-09
3.27E-05	302.807	3.64E+19	0.00E+00	6.99E-01	6.76E+05	-4.56E-06	1.09E+01	1.44E+05	1.33E-01	1.80E+05	8.80E-06	4.18E+01	2.89E+01	1.23E-02	9.25E+01	6.99E-08	4.67E-17	7.40E+00	2.47E-01	0.00E+00	3.32E+00	8.51E-02	7.66E-01	3.16E-03	2.74E-12	6.28E+00	1.85E-01	5.99E-03	3.01E-15	6.34E-10	2.69E-07	4.52E-01	3.80E-04	2.53E-07	2.33E-11	7.93E-14	1.18E-09	1.07E-07	8.63E-15	1.28E-13	-2.36E-31	-4.69E-18	-3.97E-17	6.99E-01	0.00E+00	0.00E+00	8.73E-138	-7.53E-136	4.62E-09
3.28E-05	302.808	3.64E+19	0.00E+00	6.97E-01	6.76E+05	-4.56E-06	1.09E+01	1.44E+05	1.33E-01	1.80E+05	8.75E-06	4.20E+01	2.89E+01	1.23E-02	9.25E+01	6.99E-08	4.58E-17	7.40E+00	2.44E-01	0.00E+00	3.32E+00	8.51E-02	7.69E-01	3.15E-03	2.75E-12	6.28E+00	1.87E-01	5.99E-03	3.03E-15	6.35E-10	2.70E-07	4.48E-01	3.83E-04	2.53E-07	2.33E-11	7.92E-14	1.18E-09	1.07E-07	1.09E-14	1.28E-13	-2.56E-31	-4.78E-18	-4.12E-17	6.97E-01	0.00E+00	0.00E+00	6.79E-138	-9.29E-136	4.59E-09
3.29E-05	302.809	3.64E+19	0.00E+00	6.96E-01	6.76E+05	-4.56E-06	1.09E+01	1.44E+05	1.33E-01	1.80E+05	8.70E-06	4.21E+01	2.88E+01	1.23E-02	9.25E+01	6.99E-08	4.49E-17	7.40E+00	2.41E-01	0.00E+00	3.31E+00	8.51E-02	7.71E-01	3.14E-03	2.77E-12	6.29E+00	1.88E-01	6.00E-03	3.05E-15	6.35E-10	2.70E-07	4.45E-01	3.86E-04	2.53E-07	2.33E-11	7.90E-14	1.17E-09	1.07E-07	1.25E-14	1.28E-13	-2.76E-31	-4.87E-18	-4.27E-17	6.96E-01	0.00E+00	0.00E+00	4.67E-138	-1.13E-135	4.55E-09
3.30E-05	302.81	3.64E+19	0.00E+00	6.94E-01	6.76E+05	-4.56E-06	1.09E+01	1.44E+05	1.33E-01	1.80E+05	8.65E-06	4.22E+01	2.88E+01	1.23E-02	9.25E+01	6.99E-08	4.39E-17	7.40E+00	2.38E-01	0.00E+00	3.30E+00	8.51E-02	7.73E-01	3.13E-03	2.78E-12	6.30E+00	1.89E-01	6.01E-03	3.08E-15	6.35E-10	2.70E-07	4.42E-01	3.89E-04	2.52E-07	2.33E-11	7.90E-14	1.17E-09	1.07E-07	1.30E-14	1.29E-13	-2.98E-31	-4.95E-18	-4.42E-17	6.94E-01	0.00E+00	0.00E+00	2.43E-138	-1.37E-135	4.52E-09
3.31E-05	302.812	3.64E+19	0.00E+00	6.93E-01	6.76E+05	-4.56E-06	1.09E+01	1.44E+05	1.33E-01	1.80E+05	8.61E-06	4.23E+01	2.88E+01	1.22E-02	9.25E+01	6.99E-08	4.31E-17	7.40E+00	2.35E-01	0.00E+00	3.29E+00	8.51E-02	7.76E-01	3.12E-03	2.79E-12	6.31E+00	1.90E-01	6.01E-03	3.10E-15	6.35E-10	2.70E-07	4.39E-01	3.92E-04	2.52E-07	2.33E-11	7.89E-14	1.17E-09	1.07E-07	1.20E-14	1.29E-13	-3.21E-31	-5.04E-18	-4.58E-17	6.93E-01	0.00E+00	0.00E+00	2.57E-139	-1.64E-135	4.49E-09
3.32E-05	302.813	3.64E+19	0.00E+00	6.91E-01	6.76E+05	-4.56E-06	1.09E+01	1.44E+05	1.32E-01	1.80E+05	8.56E-06	4.24E+01	2.87E+01	1.22E-02	9.25E+01	6.99E-08	4.22E-17	7.39E+00	2.32E-01	0.00E+00	3.29E+00	8.51E-02	7.78E-01	3.12E-03	2.81E-12	6.32E+00	1.91E-01	6.02E-03	3.12E-15	6.36E-10	2.70E-07	4.36E-01	3.95E-04	2.51E-07	2.32E-11	7.89E-14	1.16E-09	1.07E-07	8.94E-15	1.29E-13	-3.46E-31	-5.12E-18	-4.74E-17	6.91E-01	0.00E+00	0.00E+00	-1.58E-138	-1.95E-135	4.45E-09
3.33E-05	302.814	3.64E+19	0.00E+00	6.90E-01	6.76E+05	-4.56E-06	1.09E+01	1.44E+05	1.32E-01	1.80E+05	8.51E-06	4.25E+01	2.87E+01	1.22E-02	9.25E+01	6.98E-08	4.13E-17	7.39E+00	2.29E-01	0.00E+00	3.28E+00	8.51E-02	7.80E-01	3.11E-03	2.82E-12	6.33E+00	1.92E-01	6.02E-03	3.15E-15	6.36E-10	2.70E-07	4.33E-01	3.98E-04	2.51E-07	2.32E-11	7.90E-14	1.16E-09	1.07E-07	3.25E-15	1.30E-13	-3.71E-31	-5.21E-18	-4.91E-17	6.90E-01	0.00E+00	0.00E+00	-2.97E-138	-2.30E-135	4.42E-09
3.33E-05	302.814	3.64E+19	0.00E+00	6.89E-01	6.76E+05	-4.56E-06	1.09E+01	1.44E+05	1.32E-01	1.80E+05	8.49E-06	4.26E+01	2.87E+01	1.22E-02	9.25E+01	6.98E-08	4.10E-17	7.39E+00	2.28E-01	0.00E+00	3.27E+00	8.51E-02	7.81E-01	3.10E-03	2.83E-12	6.33E+00	1.93E-01	6.02E-03	3.16E-15	6.36E-10	2.70E-07	4.32E-01	3.99E-04	2.51E-07	2.32E-11	7.91E-14	1.16E-09	1.07E-07	2.33E-16	1.30E-13	-3.82E-31	-5.24E-18	-4.98E-17	6.89E-01	0.00E+00	0.00E+00	-3.34E-138	-2.44E-135	4.41E-09
3.33E-05	302.837	3.64E+19	0.00E+00	7.46E-01	6.76E+05	-4.56E-06	1.09E+01	1.44E+05	3.37E-01	1.80E+05	3.47E-01	4.26E+01	2.87E+01	1.22E-02	9.25E+01	2.32E-01	2.56E-03	7.43E+00	2.38E-01	0.00E+00	3.27E+00	8.51E-02	7.81E-01	3.10E-03	2.83E-12	6.33E+00	1.93E-01	6.02E-03	3.16E-15	6.36E-10	2.70E-07	5.52E-01	3.99E-04	2.51E-07	2.40E-11	6.40E-12	1.16E-09	1.07E-07	-5.52E-13	1.30E-13	0.00E+00	4.64E-12	2.77E-04	6.93E-01	0.00E+00	0.00E+00	1.50E-02	3.23E-02	4.41E-09
3.33E-05	302.862	3.63E+19	0.00E+00	8.07E-01	6.76E+05	-4.56E-06	1.09E+01	1.44E+05	5.66E-01	1.80E+05	7.09E-01	4.26E+01	2.87E+01	1.23E-02	9.25E+01	4.86E-01	8.63E-03	7.47E+00	2.49E-01	0.00E+00	3.27E+00	8.51E-02	7.81E-01	3.10E-03	2.83E-12	6.33E+00	1.93E-01	6.02E-03	3.16E-15	6.36E-10	2.70E-07	6.83E-01	3.99E-04	2.54E-07	2.65E-11	1.97E-11	1.16E-09	1.07E-07	-1.15E-10	1.30E-13	0.00E+00	3.31E-11	8.26E-04	7.02E-01	0.00E+00	0.00E+00	3.12E-02	6.41E-02	4.41E-09
3.33E-05	302.889	3.63E+19	0.00E+00	8.73E-01	6.76E+05	-4.56E-06	1.09E+01	1.44E+05	8.20E-01	1.80E+05	1.09E+00	4.26E+01	2.87E+01	1.23E-02	9.26E+01	7.63E-01	1.84E-02	7.52E+00	2.61E-01	0.00E+00	3.28E+00	8.51E-02	7.81E-01	3.10E-03	2.83E-12	6.33E+00	1.93E-01	6.02E-03	3.21E-15	6.36E-10	2.70E-07	8.24E-01	3.99E-04	2.59E-07	3.08E-11	3.24E-11	1.16E-09	1.10E-07	-3.55E-09	1.30E-13	0.00E+00	9.97E-11	1.42E-03	7.16E-01	0.00E+00	0.00E+00	4.88E-02	9.56E-02	4.41E-09
3.33E-05	302.918	3.63E+19	0.00E+00	9.45E-01	6.76E+05	-4.56E-06	1.09E+01	1.44E+05	1.10E+00	1.80E+05	1.49E+00	4.26E+01	2.87E+01	1.24E-02	9.27E+01	1.07E+00	3.21E-02	7.56E+00	2.75E-01	0.00E+00	3.28E+00	8.51E-02	7.81E-01	3.11E-03	2.83E-12	6.33E+00	1.93E-01	6.02E-03	2.87E-15	6.36E-10	2.70E-07	9.77E-01	3.99E-04	2.65E-07	3.69E-11	4.05E-11	1.16E-09	2.74E-07	-1.67E-07	1.30E-13	0.00E+00	2.11E-10	1.98E-03	7.35E-01	0.00E+00	0.00E+00	6.78E-02	1.27E-01	4.42E-09
3.33E-05	302.951	3.63E+19	0.00E+00	1.02E+00	6.76E+05	-4.56E-06	1.09E+01	1.44E+05	1.41E+00	1.80E+05	1.91E+00	4.26E+01	2.87E+01	1.25E-02	9.28E+01	1.39E+00	5.00E-02	7.62E+00	2.90E-01	0.00E+00	3.28E+00	8.51E-02	7.81E-01	3.11E-03	2.83E-12	6.33E+00	1.93E-01	6.02E-03	9.34E-15	6.36E-10	2.70E-07	1.14E+00	3.99E-04	2.74E-07	4.50E-11	4.39E-11	1.16E-09	6.69E-07	-5.62E-07	1.30E-13	0.00E+00	3.71E-10	2.48E-03	7.58E-01	0.00E+00	0.00E+00	8.84E-02	1.59E-01	4.42E-09
3.33E-05	302.986	3.63E+19	0.00E+00	1.11E+00	6.76E+05	-4.56E-06	1.09E+01	1.44E+05	1.75E+00	1.80E+05	2.36E+00	4.26E+01	2.87E+01	1.26E-02	9.30E+01	1.75E+00	7.24E-02	7.67E+00	3.07E-01	0.00E+00	3.28E+00	8.51E-02	7.81E-01	3.11E-03	2.83E-12	6.33E+00	1.93E-01	6.02E-03	9.31E-15	6.36E-10	2.70E-07	1.32E+00	3.99E-04	2.86E-07	5.51E-11	4.44E-11	1.16E-09	6.68E-07	-5.61E-07	1.30E-13	0.00E+00	5.81E-10	2.93E-03	7.85E-01	0.00E+00	0.00E+00	1.11E-01	1.91E-01	4.43E-09
3.33E-05	303.024	3.63E+19	0.00E+00	1.20E+00	6.76E+05	-4.56E-06	1.09E+01	1.44E+05	2.12E+00	1.80E+05	2.83E+00	4.26E+01	2.87E+01	1.27E-02	9.31E+01	2.14E+00	9.96E-02	7.73E+00	3.27E-01	0.00E+00	3.28E+00	8.51E-02	7.81E-01	3.11E-03	2.83E-12	6.33E+00	1.93E-01	6.02E-03	9.17E-15	6.36E-10	2.70E-07	1.52E+00	3.99E-04	3.00E-07	6.74E-11	4.43E-11	1.16E-09	6.58E-07	-5.51E-07	1.30E-13	0.00E+00	8.43E-10	3.34E-03	8.17E-01	0.00E+00	0.00E+00	1.35E-01	2.24E-01	4.45E-09
3.33E-05	303.065	3.63E+19	0.00E+00	1.30E+00	6.76E+05	-4.56E-06	1.09E+01	1.44E+05	2.52E+00	1.80E+05	3.33E+00	4.26E+01	2.87E+01	1.29E-02	9.34E+01	2.56E+00	1.32E-01	7.80E+00	3.48E-01	0.00E+00	3.28E+00	8.51E-02	7.81E-01	3.11E-03	2.83E-12	6.33E+00	1.93E-01	6.02E-03	9.16E-15	6.36E-10	2.71E-07	1.72E+00	3.99E-04	3.18E-07	8.20E-11	4.39E-11	1.16E-09	6.57E-07	-5.50E-07	1.30E-13	0.00E+00	1.16E-09	3.74E-03	8.53E-01	0.00E+00	0.00E+00	1.61E-01	2.58E-01	4.47E-09
3.33E-05	303.11	3.63E+19	0.00E+00	1.40E+00	6.76E+05	-4.56E-06	1.09E+01	1.44E+05	2.96E+00	1.80E+05	3.87E+00	4.26E+01	2.88E+01	1.31E-02	9.36E+01	3.02E+00	1.70E-01	7.87E+00	3.71E-01	0.00E+00	3.28E+00	8.51E-02	7.81E-01	3.11E-03	2.83E-12	6.33E+00	1.93E-01	6.02E-03	9.16E-15	6.36E-10	2.71E-07	1.95E+00	3.99E-04	3.38E-07	9.91E-11	4.35E-11	1.16E-09	6.57E-07	-5.50E-07	1.30E-13	0.00E+00	1.54E-09	4.12E-03	8.94E-01	0.00E+00	0.00E+00	1.89E-01	2.93E-01	4.50E-09
3.33E-05	303.158	3.63E+19	0.00E+00	1.52E+00	6.76E+05	-8.83E-06	1.09E+01	1.44E+05	3.44E+00	1.80E+05	4.44E+00	4.26E+01	2.88E+01	1.34E-02	9.39E+01	3.52E+00	2.13E-01	7.95E+00	3.97E-01	0.00E+00	3.28E+00	8.51E-02	7.81E-01	3.11E-03	2.83E-12	6.33E+00	1.93E-01	6.02E-03	9.16E-15	6.36E-10	2.71E-07	2.20E+00	3.99E-04	3.63E-07	1.19E-10	4.30E-11	1.16E-09	6.57E-07	5.34E-16	1.30E-13	0.00E+00	1.99E-09	4.52E-03	9.39E-01	0.00E+00	0.00E+00	2.19E-01	3.30E-01	4.55E-09
3.33E-05	303.211	3.63E+19	0.00E+00	1.64E+00	6.76E+05	-8.83E-06	1.09E+01	1.44E+05	3.97E+00	1.80E+05	5.05E+00	4.26E+01	2.88E+01	1.37E-02	9.43E+01	4.06E+00	2.63E-01	8.03E+00	4.26E-01	0.00E+00	3.28E+00	8.51E-02	7.81E-01	3.11E-03	2.83E-12	6.33E+00	1.93E-01	6.02E-03	9.16E-15	6.36E-10	2.71E-07	2.46E+00	3.99E-04	3.91E-07	1.41E-10	4.26E-11	1.16E-09	6.57E-07	4.67E-16	1.30E-13	0.00E+00	2.53E-09	4.92E-03	9.90E-01	0.00E+00	0.00E+00	2.52E-01	3.68E-01	4.61E-09
3.33E-05	303.268	3.63E+19	0.00E+00	1.78E+00	6.76E+05	-8.83E-06	1.09E+01	1.44E+05	4.53E+00	1.80E+05	5.70E+00	4.26E+01	2.88E+01	1.40E-02	9.46E+01	4.64E+00	3.19E-01	8.12E+00	4.58E-01	0.00E+00	3.28E+00	8.51E-02	7.81E-01	3.11E-03	2.83E-12	6.33E+00	1.93E-01	6.02E-03	9.16E-15	6.36E-10	2.71E-07	2.75E+00	3.99E-04	4.23E-07	1.67E-10	4.23E-11	1.16E-09	6.57E-07	4.10E-16	1.30E-13	0.00E+00	3.16E-09	5.35E-03	1.05E+00	0.00E+00	0.00E+00	2.88E-01	4.08E-01	4.69E-09
3.33E-05	303.33	3.63E+19	0.00E+00	1.92E+00	6.76E+05	-8.83E-06	1.09E+01	1.44E+05	5.15E+00	1.80E+05	6.40E+00	4.26E+01	2.89E+01	1.44E-02	9.51E+01	5.28E+00	3.83E-01	8.22E+00	4.92E-01	0.00E+00	3.28E+00	8.51E-02	7.81E-01	3.11E-03	2.83E-12	6.33E+00	1.93E-01	6.02E-03	9.16E-15	6.36E-10	2.71E-07	3.06E+00	3.99E-04	4.59E-07	1.96E-10	4.19E-11	1.16E-09	6.57E-07	4.09E-16	1.30E-13	0.00E+00	3.90E-09	5.80E-03	1.11E+00	0.00E+00	0.00E+00	3.26E-01	4.51E-01	4.79E-09
3.33E-05	303.397	3.63E+19	0.00E+00	2.08E+00	6.76E+05	-8.83E-06	1.09E+01	1.44E+05	5.83E+00	1.80E+05	7.15E+00	4.26E+01	2.89E+01	1.48E-02	9.56E+01	5.96E+00	4.54E-01	8.32E+00	5.30E-01	0.00E+00	3.28E+00	8.51E-02	7.81E-01	3.11E-03	2.83E-12	6.33E+00	1.93E-01	6.02E-03	9.16E-15	6.36E-10	2.72E-07	3.39E+00	3.99E-04	5.01E-07	2.28E-10	4.16E-11	1.16E-09	6.57E-07	-6.33E-15	1.30E-13	0.00E+00	4.77E-09	6.29E-03	1.17E+00	0.00E+00	0.00E+00	3.68E-01	4.96E-01	4.92E-09
3.33E-05	303.47	3.63E+19	0.00E+00	2.25E+00	6.76E+05	-8.83E-06	1.09E+01	1.44E+05	6.56E+00	1.80E+05	7.95E+00	4.26E+01	2.90E+01	1.53E-02	9.61E+01	6.70E+00	5.34E-01	8.44E+00	5.72E-01	0.00E+00	3.28E+00	8.51E-02	7.81E-01	3.11E-03	2.83E-12	6.33E+00	1.93E-01	6.02E-03	9.16E-15	6.36E-10	2.72E-07	3.76E+00	3.99E-04	5.47E-07	2.64E-10	4.14E-11	1.16E-09	6.57E-07	-4.12E-14	1.30E-13	0.00E+00	5.80E-09	6.81E-03	1.25E+00	0.00E+00	0.00E+00	4.13E-01	5.44E-01	5.08E-09
3.33E-05	303.549	3.63E+19	0.00E+00	2.43E+00	6.76E+05	-8.83E-06	1.09E+01	1.44E+05	7.35E+00	1.80E+05	8.82E+00	4.25E+01	2.90E+01	1.59E-02	9.67E+01	7.51E+00	6.22E-01	8.56E+00	6.18E-01	0.00E+00	3.28E+00	8.51E-02	7.81E-01	3.11E-03	2.83E-12	6.33E+00	1.93E-01	6.02E-03	9.16E-15	6.36E-10	2.72E-07	4.15E+00	3.99E-04	5.99E-07	3.03E-10	4.11E-11	1.16E-09	6.57E-07	-2.63E-14	1.30E-13	0.00E+00	7.01E-09	7.37E-03	1.33E+00	0.00E+00	0.00E+00	4.62E-01	5.96E-01	5.27E-09
3.33E-05	303.634	3.63E+19	0.00E+00	2.63E+00	6.76E+05	-8.83E-06	1.09E+01	1.44E+05	8.21E+00	1.80E+05	9.75E+00	4.25E+01	2.91E+01	1.65E-02	9.73E+01	8.37E+00	7.21E-01	8.70E+00	6.68E-01	0.00E+00	3.28E+00	8.51E-02	7.81E-01	3.11E-03	2.83E-12	6.33E+00	1.93E-01	6.02E-03	9.16E-15	6.36E-10	2.73E-07	4.58E+00	3.99E-04	6.56E-07	3.48E-10	4.10E-11	1.16E-09	6.57E-07	-3.00E-13	1.30E-13	0.00E+00	8.45E-09	7.98E-03	1.42E+00	0.00E+00	0.00E+00	5.15E-01	6.50E-01	5.52E-09
3.33E-05	303.726	3.62E+19	0.00E+00	2.85E+00	6.76E+05	-8.83E-06	1.09E+01	1.44E+05	9.15E+00	1.80E+05	1.07E+01	4.25E+01	2.91E+01	1.72E-02	9.81E+01	9.31E+00	8.29E-01	8.84E+00	7.22E-01	0.00E+00	3.29E+00	8.51E-02	7.81E-01	3.11E-03	2.83E-12	6.33E+00	1.93E-01	6.02E-03	9.16E-15	6.36E-10	2.73E-07	5.04E+00	3.99E-04	7.20E-07	3.96E-10	4.09E-11	1.16E-09	6.57E-07	2.16E-16	1.30E-13	0.00E+00	1.01E-08	8.63E-03	1.51E+00	0.00E+00	0.00E+00	5.72E-01	7.09E-01	5.81E-09
3.33E-05	303.826	3.62E+19	0.00E+00	3.08E+00	6.76E+05	-8.83E-06	1.09E+01	1.44E+05	1.02E+01	1.80E+05	1.18E+01	4.25E+01	2.92E+01	1.80E-02	9.89E+01	1.03E+01	9.48E-01	9.00E+00	7.81E-01	0.00E+00	3.29E+00	8.51E-02	7.81E-01	3.11E-03	2.83E-12	6.33E+00	1.93E-01	6.02E-03	9.16E-15	6.36E-10	2.73E-07	5.53E+00	3.99E-04	7.90E-07	4.50E-10	4.09E-11	1.16E-09	6.57E-07	1.97E-16	1.30E-13	0.00E+00	1.21E-08	9.34E-03	1.62E+00	0.00E+00	0.00E+00	6.34E-01	7.72E-01	6.18E-09
3.33E-05	303.934	3.62E+19	0.00E+00	3.33E+00	6.76E+05	-8.83E-06	1.09E+01	1.44E+05	1.13E+01	1.80E+05	1.30E+01	4.25E+01	2.93E+01	1.88E-02	9.97E+01	1.14E+01	1.08E+00	9.17E+00	8.46E-01	0.00E+00	3.29E+00	8.51E-02	7.81E-01	3.11E-03	2.83E-12	6.33E+00	1.93E-01	6.02E-03	9.16E-15	6.36E-10	2.74E-07	6.07E+00	3.99E-04	8.68E-07	5.09E-10	4.08E-11	1.16E-09	6.57E-07	1.80E-16	1.30E-13	0.00E+00	1.45E-08	1.01E-02	1.73E+00	0.00E+00	0.00E+00	7.00E-01	8.39E-01	6.62E-09
3.33E-05	304.051	3.62E+19	0.00E+00	3.60E+00	6.76E+05	-8.83E-06	1.09E+01	1.44E+05	1.24E+01	1.80E+05	1.42E+01	4.25E+01	2.94E+01	1.98E-02	1.01E+02	1.26E+01	1.22E+00	9.35E+00	9.17E-01	0.00E+00	3.29E+00	8.51E-02	7.81E-01	3.11E-03	2.83E-12	6.33E+00	1.93E-01	6.02E-03	9.16E-15	6.36E-10	2.74E-07	6.65E+00	3.99E-04	9.52E-07	5.74E-10	4.09E-11	1.16E-09	6.57E-07	1.66E-16	1.30E-13	0.00E+00	1.72E-08	1.09E-02	1.85E+00	0.00E+00	0.00E+00	7.73E-01	9.12E-01	7.15E-09
3.33E-05	304.177	3.62E+19	0.00E+00	3.90E+00	6.76E+05	-8.83E-06	1.09E+01	1.44E+05	1.37E+01	1.80E+05	1.56E+01	4.25E+01	2.94E+01	2.08E-02	1.02E+02	1.39E+01	1.38E+00	9.55E+00	9.94E-01	0.00E+00	3.29E+00	8.51E-02	7.81E-01	3.11E-03	2.83E-12	6.33E+00	1.93E-01	6.02E-03	9.16E-15	6.36E-10	2.75E-07	7.28E+00	3.99E-04	1.04E-06	6.45E-10	4.10E-11	1.16E-09	6.57E-07	1.64E-16	1.30E-13	0.00E+00	2.05E-08	1.18E-02	1.98E+00	0.00E+00	0.00E+00	8.51E-01	9.90E-01	7.79E-09
3.33E-05	304.407	3.62E+19	0.00E+00	3.87E+00	6.76E+05	-8.83E-06	1.09E+01	1.44E+05	2.33E+01	1.80E+05	2.86E+00	4.25E+01	3.63E+01	1.13E-01	1.39E+02	8.99E+00	7.33E+00	9.56E+00	3.08E+00	0.00E+00	3.47E+00	8.61E-02	7.81E-01	3.14E-03	2.83E-12	6.33E+00	1.93E-01	6.03E-03	9.16E-15	6.37E-10	3.21E-07	7.28E+00	4.00E-04	3.60E-06	2.90E-09	-2.63E-08	1.18E-09	6.62E-07	-5.19E-09	1.33E-13	0.00E+00	2.35E-15	3.40E-16	3.04E+00	0.00E+00	0.00E+00	8.26E-01	2.60E-04	7.98E-08
3.34E-05	304.556	3.61E+19	0.00E+00	3.45E+00	6.76E+05	-8.83E-06	1.34E+01	1.44E+05	3.30E+01	1.79E+05	4.80E-02	4.25E+01	4.56E+01	1.92E-01	1.64E+02	1.44E-01	7.55E+00	9.82E+00	6.23E+00	0.00E+00	6.24E+00	1.10E-01	7.79E-01	4.96E-03	2.93E-12	6.33E+00	1.93E-01	6.34E-03	9.14E-15	6.68E-10	3.20E-07	7.31E+00	4.00E-04	5.13E-06	4.44E-09	-1.18E-08	2.20E-09	6.61E-07	-3.82E-09	1.33E-13	0.00E+00	-1.18E-10	-1.99E-09	3.04E+00	0.00E+00	0.00E+00	4.14E-01	-4.78E-08	1.39E-07
3.34E-05	304.675	3.61E+19	0.00E+00	3.25E+00	6.76E+05	-8.83E-06	1.58E+01	1.44E+05	2.91E+01	1.79E+05	3.23E-02	4.25E+01	4.75E+01	1.80E-01	1.69E+02	9.08E-02	6.59E+00	1.00E+01	7.09E+00	0.00E+00	7.29E+00	1.27E-01	7.78E-01	7.26E-03	3.03E-12	6.34E+00	1.93E-01	6.73E-03	9.13E-15	7.12E-10	3.20E-07	7.31E+00	4.00E-04	5.58E-06	4.08E-09	-7.71E-09	3.65E-09	6.60E-07	-2.36E-09	1.33E-13	0.00E+00	-1.18E-10	-1.99E-09	3.03E+00	0.00E+00	0.00E+00	2.19E-01	-5.57E-08	1.39E-07
3.34E-05	304.765	3.61E+19	0.00E+00	3.14E+00	6.76E+05	-8.83E-06	1.79E+01	1.44E+05	2.52E+01	1.79E+05	2.28E-02	4.25E+01	4.88E+01	1.68E-01	1.72E+02	6.04E-02	5.74E+00	1.02E+01	7.73E+00	0.00E+00	7.55E+00	1.39E-01	7.77E-01	9.74E-03	3.12E-12	6.35E+00	1.94E-01	7.18E-03	9.12E-15	7.67E-10	3.20E-07	7.31E+00	4.00E-04	5.80E-06	3.70E-09	-4.47E-09	5.41E-09	6.58E-07	-8.45E-10	1.32E-13	0.00E+00	-1.18E-10	-1.99E-09	3.03E+00	0.00E+00	0.00E+00	1.19E-01	-5.57E-08	1.38E-07
3.34E-05	304.836	3.61E+19	0.00E+00	3.08E+00	6.76E+05	-9.25E-06	1.96E+01	1.44E+05	2.16E+01	1.79E+05	1.66E-02	4.25E+01	4.98E+01	1.56E-01	1.75E+02	4.15E-02	4.99E+00	1.03E+01	8.22E+00	0.00E+00	7.48E+00	1.48E-01	7.76E-01	1.22E-02	3.21E-12	6.36E+00	1.94E-01	7.63E-03	9.10E-15	8.28E-10	3.23E-07	7.29E+00	4.00E-04	5.83E-06	3.33E-09	5.98E-14	7.39E-09	6.58E-07	1.76E-16	1.33E-13	0.00E+00	-3.59E-21	-2.52E-19	3.02E+00	0.00E+00	0.00E+00	6.51E-02	2.44E-144	1.37E-07
3.34E-05	304.893	3.61E+19	0.00E+00	3.05E+00	6.76E+05	-9.25E-06	2.11E+01	1.44E+05	1.85E+01	1.79E+05	1.25E-02	4.25E+01	5.06E+01	1.44E-01	1.76E+02	2.94E-02	4.33E+00	1.04E+01	8.62E+00	0.00E+00	7.28E+00	1.54E-01	7.75E-01	1.46E-02	3.28E-12	6.37E+00	1.94E-01	8.08E-03	9.09E-15	8.94E-10	3.25E-07	7.28E+00	4.01E-04	5.71E-06	2.97E-09	6.05E-14	9.46E-09	6.58E-07	2.10E-16	1.33E-13	0.00E+00	-1.87E-18	-3.92E-23	3.01E+00	0.00E+00	0.00E+00	3.60E-02	2.42E-144	1.36E-07
3.35E-05	304.939	3.61E+19	0.00E+00	3.03E+00	6.76E+05	-9.25E-06	2.24E+01	1.44E+05	1.58E+01	1.79E+05	9.53E-03	4.25E+01	5.12E+01	1.33E-01	1.77E+02	2.14E-02	3.75E+00	1.04E+01	8.94E+00	0.00E+00	7.05E+00	1.59E-01	7.75E-01	1.68E-02	3.36E-12	6.38E+00	1.95E-01	8.50E-03	9.08E-15	9.59E-10	3.27E-07	7.26E+00	4.01E-04	5.51E-06	2.63E-09	6.23E-14	1.15E-08	6.58E-07	2.55E-16	1.33E-13	0.00E+00	-1.03E-15	-1.38E-14	3.01E+00	0.00E+00	0.00E+00	2.00E-02	2.40E-144	1.35E-07
3.35E-05	304.977	3.61E+19	0.00E+00	3.01E+00	6.76E+05	-9.25E-06	2.35E+01	1.44E+05	1.34E+01	1.79E+05	7.42E-03	4.25E+01	5.17E+01	1.23E-01	1.78E+02	1.58E-02	3.24E+00	1.05E+01	9.20E+00	0.00E+00	6.82E+00	1.62E-01	7.75E-01	1.88E-02	3.42E-12	6.39E+00	1.95E-01	8.89E-03	9.07E-15	1.02E-09	3.29E-07	7.24E+00	4.02E-04	5.26E-06	2.31E-09	6.55E-14	1.35E-08	6.58E-07	4.55E-16	1.33E-13	0.00E+00	-3.09E-13	-1.24E-11	3.00E+00	0.00E+00	0.00E+00	1.11E-02	2.39E-144	1.34E-07
3.35E-05	305.009	3.61E+19	0.00E+00	3.00E+00	6.76E+05	-9.25E-06	2.43E+01	1.44E+05	1.14E+01	1.79E+05	5.88E-03	4.25E+01	5.22E+01	1.13E-01	1.79E+02	1.20E-02	2.80E+00	1.05E+01	9.43E+00	0.00E+00	6.62E+00	1.64E-01	7.75E-01	2.06E-02	3.48E-12	6.40E+00	1.96E-01	9.25E-03	9.06E-15	1.08E-09	3.30E-07	7.22E+00	4.02E-04	4.98E-06	2.03E-09	-4.30E-13	1.54E-08	6.58E-07	-3.37E-13	1.33E-13	0.00E+00	-8.97E-11	-8.56E-09	3.00E+00	0.00E+00	0.00E+00	6.15E-03	2.38E-144	1.33E-07
3.35E-05	305.035	3.61E+19	0.00E+00	3.00E+00	6.76E+05	-9.25E-06	2.51E+01	1.44E+05	9.68E+00	1.79E+05	4.72E-03	4.25E+01	5.26E+01	1.04E-01	1.79E+02	9.17E-03	2.42E+00	1.06E+01	9.63E+00	0.00E+00	6.45E+00	1.66E-01	7.75E-01	2.21E-02	3.54E-12	6.42E+00	1.96E-01	9.56E-03	9.09E-15	1.14E-09	3.32E-07	7.21E+00	4.03E-04	4.68E-06	1.77E-09	-2.72E-10	1.71E-08	6.58E-07	-5.97E-11	1.33E-13	0.00E+00	-1.50E-08	-1.28E-07	2.99E+00	0.00E+00	0.00E+00	3.41E-03	2.37E-144	1.35E-07
3.35E-05	305.057	3.61E+19	0.00E+00	2.99E+00	6.76E+05	-9.25E-06	2.57E+01	1.44E+05	8.21E+00	1.79E+05	3.84E-03	4.25E+01	5.29E+01	9.61E-02	1.80E+02	7.12E-03	2.09E+00	1.06E+01	9.81E+00	0.00E+00	6.30E+00	1.67E-01	7.75E-01	2.35E-02	3.59E-12	6.43E+00	1.96E-01	9.83E-03	9.09E-15	1.19E-09	3.43E-07	7.19E+00	4.04E-04	4.39E-06	1.54E-09	-9.85E-09	1.86E-08	6.60E-07	-1.84E-09	1.34E-13	0.00E+00	-6.52E-08	-2.71E-05	2.99E+00	0.00E+00	0.00E+00	1.89E-03	2.37E-144	1.64E-07
3.36E-05	305.076	3.61E+19	0.00E+00	2.98E+00	6.76E+05	-9.25E-06	2.62E+01	1.44E+05	6.98E+00	1.79E+05	3.16E-03	4.26E+01	5.32E+01	8.86E-02	1.80E+02	5.60E-03	1.80E+00	1.06E+01	9.97E+00	0.00E+00	6.18E+00	1.68E-01	7.76E-01	2.46E-02	3.64E-12	6.44E+00	1.97E-01	1.01E-02	9.08E-15	1.24E-09	3.54E-07	7.17E+00	4.05E-04	4.09E-06	1.33E-09	-1.86E-08	1.99E-08	6.61E-07	-2.60E-09	1.35E-13	0.00E+00	-1.43E-06	-3.94E-05	2.98E+00	0.00E+00	0.00E+00	1.04E-03	2.36E-144	4.95E-07
3.36E-05	305.092	3.61E+19	0.00E+00	2.98E+00	6.76E+05	-9.25E-06	2.66E+01	1.44E+05	5.93E+00	1.79E+05	2.62E-03	4.26E+01	5.35E+01	8.17E-02	1.80E+02	4.44E-03	1.55E+00	1.07E+01	1.01E+01	0.00E+00	6.08E+00	1.69E-01	7.76E-01	2.56E-02	3.68E-12	6.46E+00	1.97E-01	1.03E-02	9.07E-15	1.28E-09	3.54E-07	7.15E+00	4.06E-04	3.81E-06	1.16E-09	-1.61E-08	2.11E-08	6.59E-07	-8.53E-10	1.35E-13	0.00E+00	-1.43E-06	-3.94E-05	2.98E+00	0.00E+00	0.00E+00	5.75E-04	2.36E-144	6.12E-07
3.36E-05	305.105	3.61E+19	0.00E+00	2.97E+00	6.76E+05	-9.25E-06	2.69E+01	1.44E+05	5.04E+00	1.79E+05	2.20E-03	4.26E+01	5.38E+01	7.54E-02	1.80E+02	3.56E-03	1.34E+00	1.07E+01	1.02E+01	0.00E+00	6.00E+00	1.69E-01	7.77E-01	2.64E-02	3.72E-12	6.47E+00	1.98E-01	1.05E-02	9.12E-15	1.31E-09	3.54E-07	7.13E+00	4.07E-04	3.55E-06	1.00E-09	-1.35E-08	2.21E-08	7.22E-07	-6.34E-08	1.35E-13	0.00E+00	-1.43E-06	-3.94E-05	2.97E+00	0.00E+00	0.00E+00	3.17E-04	2.35E-144	5.94E-07
3.36E-05	305.116	3.61E+19	0.00E+00	2.96E+00	6.76E+05	-9.25E-06	2.72E+01	1.44E+05	4.30E+00	1.79E+05	1.87E-03	4.27E+01	5.41E+01	6.97E-02	1.80E+02	2.88E-03	1.15E+00	1.07E+01	1.03E+01	0.00E+00	5.93E+00	1.69E-01	7.78E-01	2.71E-02	3.75E-12	6.49E+00	1.98E-01	1.06E-02	1.33E-14	1.34E-09	3.54E-07	7.11E+00	4.08E-04	3.30E-06	8.66E-10	-1.11E-08	2.30E-08	5.54E-06	-4.88E-06	1.35E-13	0.00E+00	-1.43E-06	-3.94E-05	2.96E+00	0.00E+00	0.00E+00	1.74E-04	2.35E-144	5.90E-07
3.36E-05	305.126	3.61E+19	0.00E+00	2.96E+00	6.76E+05	-9.25E-06	2.74E+01	1.44E+05	3.67E+00	1.79E+05	1.60E-03	4.27E+01	5.43E+01	6.44E-02	1.80E+02	2.34E-03	9.88E-01	1.07E+01	1.04E+01	0.00E+00	5.88E+00	1.70E-01	7.79E-01	2.77E-02	3.78E-12	6.50E+00	1.99E-01	1.08E-02	4.30E-14	1.37E-09	3.54E-07	7.09E+00	4.09E-04	3.06E-06	7.51E-10	-8.64E-09	2.38E-08	3.94E-05	-3.87E-05	1.35E-13	0.00E+00	-1.43E-06	-3.94E-05	2.96E+00	0.00E+00	0.00E+00	9.57E-05	2.35E-144	5.87E-07
3.37E-05	305.134	3.61E+19	0.00E+00	2.95E+00	6.76E+05	-9.25E-06	2.75E+01	1.44E+05	3.14E+00	1.79E+05	1.38E-03	4.28E+01	5.46E+01	5.97E-02	1.81E+02	1.92E-03	8.48E-01	1.08E+01	1.05E+01	0.00E+00	5.84E+00	1.70E-01	7.80E-01	2.81E-02	3.81E-12	6.52E+00	1.99E-01	1.09E-02	1.42E-13	1.40E-09	3.54E-07	7.07E+00	4.10E-04	2.85E-06	6.52E-10	-6.13E-09	2.44E-08	1.52E-04	-1.52E-04	1.34E-13	0.00E+00	-1.43E-06	-3.94E-05	2.95E+00	0.00E+00	0.00E+00	5.25E-05	2.34E-144	5.83E-07
3.37E-05	305.141	3.61E+19	0.00E+00	2.95E+00	6.76E+05	-9.25E-06	2.76E+01	1.44E+05	2.70E+00	1.79E+05	1.19E-03	4.28E+01	5.48E+01	5.54E-02	1.81E+02	1.58E-03	7.28E-01	1.08E+01	1.06E+01	0.00E+00	5.80E+00	1.70E-01	7.81E-01	2.85E-02	3.83E-12	6.54E+00	2.00E-01	1.10E-02	3.78E-13	1.42E-09	3.54E-07	7.05E+00	4.12E-04	2.65E-06	5.68E-10	-3.45E-09	2.49E-08	4.21E-04	-4.21E-04	1.34E-13	0.00E+00	-1.43E-06	-3.94E-05	2.95E+00	0.00E+00	0.00E+00	2.87E-05	2.34E-144	5.79E-07
3.37E-05	305.147	3.61E+19	0.00E+00	2.94E+00	6.76E+05	-9.25E-06	2.77E+01	1.44E+05	2.33E+00	1.79E+05	1.05E-03	4.28E+01	5.50E+01	5.15E-02	1.81E+02	1.31E-03	6.24E-01	1.08E+01	1.07E+01	0.00E+00	5.77E+00	1.70E-01	7.82E-01	2.88E-02	3.86E-12	6.55E+00	2.00E-01	1.11E-02	8.43E-13	1.44E-09	3.54E-07	7.03E+00	4.13E-04	2.47E-06	4.96E-10	-4.32E-10	2.53E-08	9.50E-04	-9.49E-04	1.34E-13	0.00E+00	-1.43E-06	-3.94E-05	2.94E+00	0.00E+00	0.00E+00	1.57E-05	2.33E-144	5.75E-07
3.37E-05	305.152	3.61E+19	0.00E+00	2.94E+00	6.76E+05	-9.25E-06	2.77E+01	1.44E+05	2.02E+00	1.79E+05	9.23E-04	4.29E+01	5.52E+01	4.79E-02	1.81E+02	1.09E-03	5.35E-01	1.08E+01	1.08E+01	0.00E+00	5.75E+00	1.70E-01	7.83E-01	2.91E-02	3.88E-12	6.57E+00	2.00E-01	1.12E-02	8.45E-13	1.45E-09	1.34E-06	7.01E+00	4.14E-04	2.30E-06	4.36E-10	-9.87E-07	2.57E-08	9.49E-04	-9.49E-04	9.39E-13	0.00E+00	-1.43E-06	-3.94E-05	2.94E+00	0.00E+00	0.00E+00	8.55E-06	2.33E-144	5.72E-07
3.37E-05	305.156	3.61E+19	0.00E+00	2.93E+00	6.76E+05	-9.25E-06	2.78E+01	1.44E+05	1.76E+00	1.79E+05	8.21E-04	4.29E+01	5.55E+01	4.48E-02	1.81E+02	9.14E-04	4.58E-01	1.08E+01	1.08E+01	0.00E+00	5.73E+00	1.70E-01	7.84E-01	2.93E-02	3.89E-12	6.59E+00	2.01E-01	1.12E-02	8.44E-13	1.47E-09	1.16E-05	6.99E+00	4.15E-04	2.15E-06	3.85E-10	-1.12E-05	2.60E-08	9.47E-04	-9.46E-04	8.87E-12	0.00E+00	-1.43E-06	-3.94E-05	2.93E+00	0.00E+00	0.00E+00	4.65E-06	2.32E-144	5.68E-07
3.38E-05	305.16	3.61E+19	0.00E+00	2.93E+00	6.76E+05	-9.25E-06	2.78E+01	1.44E+05	1.54E+00	1.79E+05	7.35E-04	4.30E+01	5.57E+01	4.20E-02	1.81E+02	7.66E-04	3.92E-01	1.09E+01	1.09E+01	0.00E+00	5.72E+00	1.70E-01	7.85E-01	2.95E-02	3.91E-12	6.60E+00	2.01E-01	1.13E-02	8.44E-13	1.48E-09	1.16E-05	6.97E+00	4.17E-04	2.02E-06	3.42E-10	-1.12E-05	2.62E-08	9.44E-04	-9.43E-04	8.83E-12	0.00E+00	-1.43E-06	-3.94E-05	2.93E+00	0.00E+00	0.00E+00	2.53E-06	2.32E-144	5.64E-07
3.38E-05	305.163	3.61E+19	0.00E+00	2.92E+00	6.76E+05	-9.25E-06	2.78E+01	1.44E+05	1.36E+00	1.79E+05	6.63E-04	4.30E+01	5.59E+01	3.94E-02	1.81E+02	6.44E-04	3.35E-01	1.09E+01	1.09E+01	0.00E+00	5.71E+00	1.70E-01	7.86E-01	2.96E-02	3.93E-12	6.62E+00	2.02E-01	1.13E-02	8.44E-13	1.49E-09	1.16E-05	6.95E+00	4.18E-04	1.89E-06	3.06E-10	-1.12E-05	2.64E-08	9.41E-04	-9.41E-04	8.82E-12	0.00E+00	-1.43E-06	-3.94E-05	2.92E+00	0.00E+00	0.00E+00	1.37E-06	2.31E-144	5.61E-07
3.38E-05	305.166	3.61E+19	0.00E+00	2.91E+00	6.76E+05	-9.25E-06	2.77E+01	1.44E+05	1.20E+00	1.79E+05	6.03E-04	4.31E+01	5.61E+01	3.72E-02	1.81E+02	5.42E-04	2.86E-01	1.09E+01	1.10E+01	0.00E+00	5.71E+00	1.70E-01	7.87E-01	2.97E-02	3.94E-12	6.64E+00	2.02E-01	1.14E-02	8.43E-13	1.50E-09	1.16E-05	6.93E+00	4.19E-04	1.79E-06	2.75E-10	-1.12E-05	2.65E-08	9.38E-04	-9.38E-04	8.80E-12	0.00E+00	-1.43E-06	-3.94E-05	2.91E+00	0.00E+00	0.00E+00	7.41E-07	2.31E-144	5.57E-07
3.38E-05	305.168	3.61E+19	0.00E+00	2.91E+00	6.76E+05	-9.25E-06	2.77E+01	1.44E+05	1.08E+00	1.79E+05	5.52E-04	4.31E+01	5.63E+01	3.52E-02	1.81E+02	4.57E-04	2.44E-01	1.09E+01	1.10E+01	0.00E+00	5.70E+00	1.70E-01	7.89E-01	2.97E-02	3.95E-12	6.66E+00	2.03E-01	1.14E-02	8.43E-13	1.51E-09	1.16E-05	6.91E+00	4.21E-04	1.69E-06	2.50E-10	-1.12E-05	2.66E-08	9.36E-04	-9.35E-04	8.79E-12	0.00E+00	-1.43E-06	-3.94E-05	2.91E+00	0.00E+00	0.00E+00	4.00E-07	2.31E-144	5.53E-07
3.39E-05	305.17	3.61E+19	0.00E+00	2.90E+00	6.76E+05	-9.25E-06	2.76E+01	1.44E+05	9.72E-01	1.79E+05	5.09E-04	4.32E+01	5.65E+01	3.35E-02	1.81E+02	3.86E-04	2.08E-01	1.09E+01	1.11E+01	0.00E+00	5.70E+00	1.70E-01	7.90E-01	2.98E-02	3.96E-12	6.67E+00	2.03E-01	1.15E-02	8.43E-13	1.52E-09	1.16E-05	6.89E+00	4.22E-04	1.61E-06	2.29E-10	-1.12E-05	2.67E-08	9.33E-04	-9.32E-04	8.78E-12	0.00E+00	-1.43E-06	-3.94E-05	2.90E+00	0.00E+00	0.00E+00	2.16E-07	2.30E-144	5.50E-07
3.39E-05	305.172	3.61E+19	0.00E+00	2.90E+00	6.76E+05	-9.25E-06	2.76E+01	1.44E+05	8.85E-01	1.79E+05	4.72E-04	4.32E+01	5.66E+01	3.20E-02	1.81E+02	3.27E-04	1.77E-01	1.09E+01	1.11E+01	0.00E+00	5.70E+00	1.70E-01	7.91E-01	2.98E-02	3.97E-12	6.69E+00	2.04E-01	1.15E-02	8.42E-13	1.52E-09	1.16E-05	6.87E+00	4.24E-04	1.53E-06	2.11E-10	-1.12E-05	2.67E-08	9.30E-04	-9.29E-04	8.77E-12	0.00E+00	-1.43E-06	-3.94E-05	2.90E+00	0.00E+00	0.00E+00	1.16E-07	2.30E-144	5.46E-07
3.39E-05	305.174	3.61E+19	0.00E+00	2.89E+00	6.76E+05	-9.25E-06	2.75E+01	1.44E+05	8.12E-01	1.79E+05	4.41E-04	4.33E+01	5.68E+01	3.07E-02	1.81E+02	2.76E-04	1.51E-01	1.10E+01	1.11E+01	0.00E+00	5.70E+00	1.70E-01	7.92E-01	2.98E-02	3.98E-12	6.71E+00	2.04E-01	1.15E-02	8.42E-13	1.53E-09	1.16E-05	6.85E+00	4.25E-04	1.47E-06	1.97E-10	-1.12E-05	2.67E-08	9.27E-04	-9.27E-04	8.76E-12	0.00E+00	-1.43E-06	-3.94E-05	2.89E+00	0.00E+00	0.00E+00	6.23E-08	2.29E-144	5.42E-07
3.39E-05	305.175	3.61E+19	0.00E+00	2.89E+00	6.76E+05	-9.25E-06	2.74E+01	1.44E+05	7.51E-01	1.79E+05	4.15E-04	4.33E+01	5.70E+01	2.96E-02	1.81E+02	2.34E-04	1.28E-01	1.10E+01	1.11E+01	0.00E+00	5.70E+00	1.70E-01	7.94E-01	2.98E-02	3.99E-12	6.73E+00	2.05E-01	1.16E-02	8.42E-13	1.54E-09	1.16E-05	6.82E+00	4.27E-04	1.41E-06	1.84E-10	-1.12E-05	2.67E-08	9.24E-04	-9.24E-04	8.75E-12	0.00E+00	-1.43E-06	-3.94E-05	2.89E+00	0.00E+00	0.00E+00	3.34E-08	2.29E-144	5.39E-07
3.39E-05	305.176	3.61E+19	0.00E+00	2.88E+00	6.76E+05	-9.25E-06	2.74E+01	1.44E+05	7.01E-01	1.79E+05	3.93E-04	4.34E+01	5.72E+01	2.86E-02	1.81E+02	1.98E-04	1.09E-01	1.10E+01	1.12E+01	0.00E+00	5.71E+00	1.70E-01	7.95E-01	2.97E-02	4.00E-12	6.74E+00	2.05E-01	1.16E-02	8.41E-13	1.54E-09	1.16E-05	6.80E+00	4.28E-04	1.36E-06	1.74E-10	-1.12E-05	2.67E-08	9.22E-04	-9.21E-04	8.74E-12	0.00E+00	-1.43E-06	-3.94E-05	2.88E+00	0.00E+00	0.00E+00	1.79E-08	2.28E-144	5.35E-07
3.40E-05	305.177	3.61E+19	0.00E+00	2.87E+00	6.76E+05	-9.25E-06	2.73E+01	1.44E+05	6.60E-01	1.79E+05	3.74E-04	4.35E+01	5.74E+01	2.77E-02	1.81E+02	1.67E-04	9.27E-02	1.10E+01	1.12E+01	0.00E+00	5.71E+00	1.70E-01	7.96E-01	2.97E-02	4.00E-12	6.76E+00	2.06E-01	1.16E-02	8.41E-13	1.55E-09	1.16E-05	6.78E+00	4.30E-04	1.32E-06	1.66E-10	-1.12E-05	2.67E-08	9.19E-04	-9.18E-04	8.73E-12	0.00E+00	-1.43E-06	-3.94E-05	2.87E+00	0.00E+00	0.00E+00	9.53E-09	2.28E-144	5.32E-07
3.40E-05	305.179	3.61E+19	0.00E+00	2.87E+00	6.76E+05	-9.25E-06	2.72E+01	1.44E+05	6.25E-01	1.79E+05	3.57E-04	4.35E+01	5.76E+01	2.70E-02	1.81E+02	1.42E-04	7.86E-02	1.10E+01	1.12E+01	0.00E+00	5.72E+00	1.70E-01	7.98E-01	2.97E-02	4.01E-12	6.78E+00	2.06E-01	1.16E-02	8.41E-13	1.55E-09	1.16E-05	6.76E+00	4.31E-04	1.27E-06	1.59E-10	-1.12E-05	2.67E-08	9.16E-04	-9.15E-04	8.72E-12	0.00E+00	-1.43E-06	-3.94E-05	2.87E+00	0.00E+00	0.00E+00	5.08E-09	2.27E-144	5.28E-07
3.40E-05	305.179	3.61E+19	0.00E+00	2.86E+00	6.76E+05	-9.25E-06	2.71E+01	1.44E+05	5.97E-01	1.79E+05	3.44E-04	4.36E+01	5.77E+01	2.64E-02	1.81E+02	1.20E-04	6.66E-02	1.10E+01	1.12E+01	0.00E+00	5.72E+00	1.70E-01	7.99E-01	2.96E-02	4.01E-12	6.80E+00	2.07E-01	1.17E-02	8.40E-13	1.56E-09	1.16E-05	6.74E+00	4.33E-04	1.26E-06	1.53E-10	-1.12E-05	2.66E-08	9.13E-04	-9.12E-04	8.71E-12	0.00E+00	-1.43E-06	-3.94E-05	2.86E+00	0.00E+00	0.00E+00	2.70E-09	2.27E-144	5.24E-07
3.40E-05	305.18	3.61E+19	0.00E+00	2.86E+00	6.76E+05	-9.25E-06	2.70E+01	1.44E+05	5.74E-01	1.79E+05	3.32E-04	4.36E+01	5.79E+01	2.59E-02	1.81E+02	1.01E-04	5.64E-02	1.11E+01	1.12E+01	0.00E+00	5.73E+00	1.70E-01	8.00E-01	2.96E-02	4.02E-12	6.82E+00	2.07E-01	1.17E-02	8.40E-13	1.56E-09	1.16E-05	6.72E+00	4.34E-04	1.20E-06	1.49E-10	-1.12E-05	2.66E-08	9.10E-04	-9.09E-04	8.69E-12	0.00E+00	-1.43E-06	-3.94E-05	2.86E+00	0.00E+00	0.00E+00	1.43E-09	2.27E-144	5.21E-07
3.41E-05	305.181	3.61E+19	0.00E+00	2.85E+00	6.76E+05	-9.25E-06	2.70E+01	1.44E+05	5.54E-01	1.79E+05	3.22E-04	4.37E+01	5.81E+01	2.55E-02	1.81E+02	8.57E-05	4.77E-02	1.11E+01	1.12E+01	0.00E+00	5.73E+00	1.70E-01	8.02E-01	2.95E-02	4.02E-12	6.84E+00	2.08E-01	1.17E-02	8.40E-13	1.57E-09	1.16E-05	6.70E+00	4.36E-04	1.21E-06	1.45E-10	-1.12E-05	2.65E-08	9.07E-04	-9.07E-04	8.68E-12	0.00E+00	-1.43E-06	-3.94E-05	2.85E+00	0.00E+00	0.00E+00	7.58E-10	2.26E-144	5.17E-07
3.41E-05	305.182	3.61E+19	0.00E+00	2.85E+00	6.76E+05	-9.25E-06	2.69E+01	1.44E+05	5.39E-01	1.79E+05	3.14E-04	4.37E+01	5.83E+01	2.51E-02	1.81E+02	7.24E-05	4.03E-02	1.11E+01	1.12E+01	0.00E+00	5.74E+00	1.70E-01	8.03E-01	2.95E-02	4.03E-12	6.86E+00	2.08E-01	1.17E-02	8.39E-13	1.57E-09	1.16E-05	6.67E+00	4.37E-04	1.19E-06	1.42E-10	-1.12E-05	2.64E-08	9.04E-04	-9.04E-04	8.67E-12	0.00E+00	-1.43E-06	-3.94E-05	2.85E+00	0.00E+00	0.00E+00	4.00E-10	2.26E-144	5.14E-07
3.41E-05	305.183	3.61E+19	0.00E+00	2.84E+00	6.76E+05	-9.25E-06	2.68E+01	1.44E+05	5.26E-01	1.79E+05	3.06E-04	4.38E+01	5.84E+01	2.48E-02	1.81E+02	6.11E-05	3.41E-02	1.11E+01	1.12E+01	0.00E+00	5.75E+00	1.70E-01	8.05E-01	2.94E-02	4.03E-12	6.87E+00	2.09E-01	1.18E-02	8.39E-13	1.58E-09	1.16E-05	6.65E+00	4.39E-04	1.17E-06	1.39E-10	-1.12E-05	2.64E-08	9.01E-04	-9.01E-04	8.66E-12	0.00E+00	-1.43E-06	-3.94E-05	2.84E+00	0.00E+00	0.00E+00	2.11E-10	2.25E-144	5.10E-07
3.41E-05	305.183	3.61E+19	0.00E+00	2.84E+00	6.76E+05	-9.25E-06	2.67E+01	1.44E+05	5.15E-01	1.79E+05	3.00E-04	4.39E+01	5.86E+01	2.46E-02	1.81E+02	5.16E-05	2.87E-02	1.11E+01	1.12E+01	0.00E+00	5.75E+00	1.70E-01	8.06E-01	2.93E-02	4.04E-12	6.89E+00	2.09E-01	1.18E-02	8.39E-13	1.58E-09	1.16E-05	6.63E+00	4.41E-04	1.16E-06	1.37E-10	-1.12E-05	2.63E-08	8.98E-04	-8.98E-04	8.65E-12	0.00E+00	-1.43E-06	-3.94E-05	2.84E+00	0.00E+00	0.00E+00	1.11E-10	2.25E-144	5.07E-07
3.42E-05	305.184	3.61E+19	0.00E+00	2.83E+00	6.76E+05	-9.25E-06	2.66E+01	1.44E+05	5.06E-01	1.79E+05	2.95E-04	4.39E+01	5.88E+01	2.44E-02	1.81E+02	4.35E-05	2.42E-02	1.11E+01	1.12E+01	0.00E+00	5.76E+00	1.71E-01	8.08E-01	2.92E-02	4.04E-12	6.91E+00	2.10E-01	1.18E-02	8.38E-13	1.58E-09	1.16E-05	6.61E+00	4.42E-04	1.15E-06	1.36E-10	-1.12E-05	2.62E-08	8.95E-04	-8.95E-04	8.64E-12	0.00E+00	-1.43E-06	-3.94E-05	2.83E+00	0.00E+00	0.00E+00	5.82E-11	2.24E-144	5.03E-07
3.42E-05	305.185	3.61E+19	0.00E+00	2.82E+00	6.76E+05	-9.25E-06	2.65E+01	1.44E+05	4.99E-01	1.79E+05	2.90E-04	4.40E+01	5.89E+01	2.42E-02	1.81E+02	3.67E-05	2.04E-02	1.11E+01	1.12E+01	0.00E+00	5.77E+00	1.71E-01	8.09E-01	2.92E-02	4.05E-12	6.93E+00	2.11E-01	1.18E-02	8.38E-13	1.59E-09	1.16E-05	6.58E+00	4.44E-04	1.14E-06	1.34E-10	-1.12E-05	2.61E-08	8.92E-04	-8.92E-04	8.62E-12	0.00E+00	-1.43E-06	-3.94E-05	2.82E+00	0.00E+00	0.00E+00	3.04E-11	2.24E-144	5.00E-07
3.42E-05	305.186	3.61E+19	0.00E+00	2.82E+00	6.76E+05	-9.25E-06	2.64E+01	1.44E+05	4.93E-01	1.79E+05	2.87E-04	4.40E+01	5.91E+01	2.41E-02	1.81E+02	3.09E-05	1.71E-02	1.12E+01	1.12E+01	0.00E+00	5.78E+00	1.71E-01	8.10E-01	2.91E-02	4.05E-12	6.95E+00	2.11E-01	1.18E-02	8.38E-13	1.59E-09	1.16E-05	6.56E+00	4.46E-04	1.13E-06	1.33E-10	-1.12E-05	2.61E-08	8.89E-04	-8.89E-04	8.61E-12	0.00E+00	-1.43E-06	-3.94E-05	2.82E+00	0.00E+00	0.00E+00	1.59E-11	2.23E-144	4.96E-07
3.42E-05	305.186	3.61E+19	0.00E+00	2.81E+00	6.76E+05	-9.25E-06	2.63E+01	1.44E+05	4.89E-01	1.79E+05	2.83E-04	4.41E+01	5.93E+01	2.40E-02	1.81E+02	2.60E-05	1.44E-02	1.12E+01	1.12E+01	0.00E+00	5.78E+00	1.71E-01	8.12E-01	2.90E-02	4.05E-12	6.97E+00	2.12E-01	1.19E-02	8.37E-13	1.60E-09	1.16E-05	6.54E+00	4.47E-04	1.13E-06	1.33E-10	-1.12E-05	2.60E-08	8.86E-04	-8.86E-04	8.60E-12	0.00E+00	-1.43E-06	-3.94E-05	2.81E+00	0.00E+00	0.00E+00	8.29E-12	2.23E-144	4.93E-07
3.42E-05	305.187	3.61E+19	0.00E+00	2.81E+00	6.76E+05	-9.25E-06	2.62E+01	1.44E+05	4.85E-01	1.79E+05	2.80E-04	4.42E+01	5.94E+01	2.39E-02	1.81E+02	2.19E-05	1.21E-02	1.12E+01	1.11E+01	0.00E+00	5.79E+00	1.71E-01	8.14E-01	2.89E-02	4.06E-12	6.99E+00	2.12E-01	1.19E-02	8.37E-13	1.60E-09	1.16E-05	6.52E+00	4.49E-04	1.13E-06	1.32E-10	-1.12E-05	2.59E-08	8.83E-04	-8.83E-04	8.59E-12	0.00E+00	-1.43E-06	-3.94E-05	2.81E+00	0.00E+00	0.00E+00	4.31E-12	2.22E-144	4.89E-07
3.43E-05	305.188	3.61E+19	0.00E+00	2.80E+00	6.76E+05	-9.25E-06	2.61E+01	1.44E+05	4.82E-01	1.79E+05	2.78E-04	4.42E+01	5.96E+01	2.38E-02	1.81E+02	1.84E-05	1.01E-02	1.12E+01	1.11E+01	0.00E+00	5.80E+00	1.71E-01	8.15E-01	2.89E-02	4.06E-12	7.01E+00	2.13E-01	1.19E-02	8.37E-13	1.60E-09	1.16E-05	6.49E+00	4.51E-04	1.12E-06	1.32E-10	-1.11E-05	2.58E-08	8.80E-04	-8.80E-04	8.58E-12	0.00E+00	-1.43E-06	-3.94E-05	2.80E+00	0.00E+00	0.00E+00	2.24E-12	2.22E-144	4.86E-07
3.43E-05	305.188	3.61E+19	0.00E+00	2.80E+00	6.76E+05	-9.25E-06	2.61E+01	1.44E+05	4.79E-01	1.79E+05	2.76E-04	4.43E+01	5.98E+01	2.37E-02	1.81E+02	1.55E-05	8.49E-03	1.12E+01	1.11E+01	0.00E+00	5.81E+00	1.71E-01	8.17E-01	2.88E-02	4.06E-12	7.03E+00	2.13E-01	1.19E-02	8.37E-13	1.61E-09	1.16E-05	6.47E+00	4.53E-04	1.11E-06	1.32E-10	-1.11E-05	2.57E-08	8.77E-04	-8.76E-04	8.57E-12	0.00E+00	-1.43E-06	-3.94E-05	2.80E+00	0.00E+00	0.00E+00	1.16E-12	2.22E-144	4.83E-07
3.43E-05	305.189	3.61E+19	0.00E+00	2.79E+00	6.76E+05	-9.25E-06	2.60E+01	1.44E+05	4.78E-01	1.79E+05	2.74E-04	4.44E+01	5.99E+01	2.37E-02	1.81E+02	1.30E-05	7.11E-03	1.12E+01	1.11E+01	0.00E+00	5.82E+00	1.71E-01	8.18E-01	2.87E-02	4.07E-12	7.05E+00	2.14E-01	1.19E-02	8.36E-13	1.61E-09	1.16E-05	6.45E+00	4.54E-04	1.11E-06	1.31E-10	-1.11E-05	2.56E-08	8.74E-04	-8.73E-04	8.55E-12	0.00E+00	-1.43E-06	-3.94E-05	2.79E+00	0.00E+00	0.00E+00	5.98E-13	2.21E-144	4.79E-07
3.43E-05	305.19	3.61E+19	0.00E+00	2.78E+00	6.76E+05	-9.25E-06	2.59E+01	1.44E+05	4.76E-01	1.79E+05	2.72E-04	4.44E+01	6.01E+01	2.36E-02	1.81E+02	1.09E-05	5.94E-03	1.12E+01	1.10E+01	0.00E+00	5.82E+00	1.71E-01	8.20E-01	2.86E-02	4.07E-12	7.07E+00	2.15E-01	1.20E-02	8.36E-13	1.62E-09	1.16E-05	6.43E+00	4.56E-04	1.10E-06	1.31E-10	-1.11E-05	2.55E-08	8.71E-04	-8.70E-04	8.54E-12	0.00E+00	-1.43E-06	-3.94E-05	2.78E+00	0.00E+00	0.00E+00	3.08E-13	2.21E-144	4.76E-07
3.44E-05	305.19	3.61E+19	0.00E+00	2.78E+00	6.76E+05	-9.25E-06	2.58E+01	1.44E+05	4.75E-01	1.79E+05	2.70E-04	4.45E+01	6.02E+01	2.36E-02	1.81E+02	9.17E-06	4.96E-03	1.13E+01	1.10E+01	0.00E+00	5.83E+00	1.71E-01	8.21E-01	2.85E-02	4.08E-12	7.09E+00	2.15E-01	1.20E-02	8.36E-13	1.62E-09	1.16E-05	6.40E+00	4.58E-04	1.11E-06	1.31E-10	-1.11E-05	2.54E-08	8.68E-04	-8.67E-04	8.53E-12	0.00E+00	-1.43E-06	-3.94E-05	2.78E+00	0.00E+00	0.00E+00	1.58E-13	2.20E-144	4.72E-07
3.44E-05	305.191	3.61E+19	0.00E+00	2.77E+00	6.76E+05	-9.25E-06	2.57E+01	1.44E+05	4.74E-01	1.79E+05	2.69E-04	4.45E+01	6.04E+01	2.36E-02	1.81E+02	7.70E-06	4.14E-03	1.13E+01	1.10E+01	0.00E+00	5.84E+00	1.71E-01	8.23E-01	2.85E-02	4.08E-12	7.11E+00	2.16E-01	1.20E-02	8.35E-13	1.62E-09	1.16E-05	6.38E+00	4.60E-04	1.11E-06	1.31E-10	-1.11E-05	2.53E-08	8.65E-04	-8.64E-04	8.52E-12	0.00E+00	-1.43E-06	-3.94E-05	2.77E+00	0.00E+00	0.00E+00	8.12E-14	2.20E-144	4.69E-07
3.44E-05	305.192	3.61E+19	0.00E+00	2.77E+00	6.76E+05	-9.25E-06	2.56E+01	1.44E+05	4.73E-01	1.79E+05	2.68E-04	4.46E+01	6.05E+01	2.36E-02	1.81E+02	6.47E-06	3.45E-03	1.13E+01	1.10E+01	0.00E+00	5.85E+00	1.71E-01	8.25E-01	2.84E-02	4.08E-12	7.13E+00	2.16E-01	1.20E-02	8.35E-13	1.63E-09	1.16E-05	6.36E+00	4.62E-04	1.10E-06	1.31E-10	-1.11E-05	2.53E-08	8.62E-04	-8.61E-04	8.50E-12	0.00E+00	-1.43E-06	-3.94E-05	2.77E+00	0.00E+00	0.00E+00	4.15E-14	2.19E-144	4.66E-07
3.44E-05	305.192	3.61E+19	0.00E+00	2.76E+00	6.76E+05	-9.25E-06	2.55E+01	1.44E+05	4.73E-01	1.79E+05	2.66E-04	4.47E+01	6.07E+01	2.36E-02	1.81E+02	5.44E-06	2.87E-03	1.13E+01	1.09E+01	0.00E+00	5.86E+00	1.71E-01	8.26E-01	2.83E-02	4.09E-12	7.15E+00	2.17E-01	1.20E-02	8.34E-13	1.63E-09	1.16E-05	6.33E+00	4.64E-04	1.10E-06	1.32E-10	-1.11E-05	2.52E-08	8.58E-04	-8.58E-04	8.49E-12	0.00E+00	-1.43E-06	-3.94E-05	2.76E+00	0.00E+00	0.00E+00	2.12E-14	2.19E-144	4.62E-07
3.45E-05	305.193	3.61E+19	0.00E+00	2.75E+00	6.76E+05	-9.25E-06	2.54E+01	1.44E+05	4.73E-01	1.79E+05	2.65E-04	4.47E+01	6.08E+01	2.36E-02	1.81E+02	4.58E-06	2.39E-03	1.13E+01	1.09E+01	0.00E+00	5.87E+00	1.71E-01	8.28E-01	2.82E-02	4.09E-12	7.17E+00	2.18E-01	1.21E-02	8.34E-13	1.63E-09	1.16E-05	6.31E+00	4.66E-04	1.10E-06	1.32E-10	-1.11E-05	2.51E-08	8.55E-04	-8.55E-04	8.48E-12	0.00E+00	-1.43E-06	-3.94E-05	2.75E+00	0.00E+00	0.00E+00	1.08E-14	2.18E-144	4.59E-07
3.45E-05	305.194	3.61E+19	0.00E+00	2.75E+00	6.76E+05	-9.25E-06	2.53E+01	1.44E+05	4.72E-01	1.79E+05	2.64E-04	4.48E+01	6.10E+01	2.36E-02	1.81E+02	3.86E-06	1.98E-03	1.13E+01	1.09E+01	0.00E+00	5.87E+00	1.71E-01	8.30E-01	2.81E-02	4.09E-12	7.20E+00	2.18E-01	1.21E-02	8.34E-13	1.64E-09	1.16E-05	6.29E+00	4.67E-04	1.10E-06	1.32E-10	-1.11E-05	2.50E-08	8.52E-04	-8.51E-04	8.46E-12	0.00E+00	-1.43E-06	-3.94E-05	2.75E+00	0.00E+00	0.00E+00	5.46E-15	2.18E-144	4.56E-07
3.45E-05	305.194	3.61E+19	0.00E+00	2.74E+00	6.76E+05	-9.25E-06	2.53E+01	1.44E+05	4.72E-01	1.79E+05	2.63E-04	4.49E+01	6.11E+01	2.35E-02	1.81E+02	3.26E-06	1.64E-03	1.13E+01	1.08E+01	0.00E+00	5.88E+00	1.71E-01	8.31E-01	2.80E-02	4.10E-12	7.22E+00	2.19E-01	1.21E-02	8.33E-13	1.64E-09	1.16E-05	6.26E+00	4.69E-04	1.09E-06	1.32E-10	-1.11E-05	2.49E-08	8.49E-04	-8.48E-04	8.45E-12	0.00E+00	-1.43E-06	-3.94E-05	2.74E+00	0.00E+00	0.00E+00	2.76E-15	2.17E-144	4.52E-07
3.45E-05	305.195	3.61E+19	0.00E+00	2.74E+00	6.76E+05	-9.25E-06	2.52E+01	1.44E+05	4.72E-01	1.79E+05	2.62E-04	4.49E+01	6.13E+01	2.35E-02	1.81E+02	2.76E-06	1.36E-03	1.13E+01	1.08E+01	0.00E+00	5.89E+00	1.71E-01	8.33E-01	2.79E-02	4.10E-12	7.24E+00	2.20E-01	1.21E-02	8.33E-13	1.65E-09	1.16E-05	6.24E+00	4.71E-04	1.09E-06	1.32E-10	-1.11E-05	2.48E-08	8.46E-04	-8.45E-04	8.44E-12	0.00E+00	-1.43E-06	-3.94E-05	2.74E+00	0.00E+00	0.00E+00	1.40E-15	2.17E-144	4.49E-07
3.46E-05	305.196	3.61E+19	0.00E+00	2.73E+00	6.76E+05	-9.25E-06	2.51E+01	1.44E+05	4.72E-01	1.79E+05	2.61E-04	4.50E+01	6.14E+01	2.35E-02	1.81E+02	2.34E-06	1.13E-03	1.14E+01	1.08E+01	0.00E+00	5.90E+00	1.71E-01	8.35E-01	2.78E-02	4.10E-12	7.26E+00	2.20E-01	1.21E-02	8.33E-13	1.65E-09	1.16E-05	6.21E+00	4.73E-04	1.10E-06	1.33E-10	-1.11E-05	2.47E-08	8.42E-04	-8.42E-04	8.43E-12	0.00E+00	-1.43E-06	-3.94E-05	2.73E+00	0.00E+00	0.00E+00	7.02E-16	2.16E-144	4.46E-07
3.46E-05	305.197	3.61E+19	0.00E+00	2.73E+00	6.76E+05	-9.25E-06	2.50E+01	1.44E+05	4.72E-01	1.79E+05	2.61E-04	4.51E+01	6.16E+01	2.35E-02	1.81E+02	1.99E-06	9.31E-04	1.14E+01	1.07E+01	0.00E+00	5.91E+00	1.71E-01	8.37E-01	2.77E-02	4.11E-12	7.28E+00	2.21E-01	1.22E-02	8.32E-13	1.65E-09	1.16E-05	6.19E+00	4.75E-04	1.09E-06	1.33E-10	-1.11E-05	2.46E-08	8.39E-04	-8.38E-04	8.41E-12	0.00E+00	-1.43E-06	-3.94E-05	2.73E+00	0.00E+00	0.00E+00	3.53E-16	2.16E-144	4.42E-07
3.46E-05	305.197	3.61E+19	0.00E+00	2.72E+00	6.76E+05	-9.25E-06	2.49E+01	1.44E+05	4.72E-01	1.79E+05	2.60E-04	4.52E+01	6.17E+01	2.35E-02	1.81E+02	1.70E-06	7.69E-04	1.14E+01	1.07E+01	0.00E+00	5.91E+00	1.71E-01	8.38E-01	2.77E-02	4.11E-12	7.30E+00	2.22E-01	1.22E-02	8.32E-13	1.66E-09	1.16E-05	6.17E+00	4.77E-04	1.09E-06	1.33E-10	-1.11E-05	2.45E-08	8.36E-04	-8.35E-04	8.40E-12	0.00E+00	-1.43E-06	-3.94E-05	2.72E+00	0.00E+00	0.00E+00	1.77E-16	2.16E-144	4.39E-07
3.47E-05	305.198	3.61E+19	0.00E+00	2.71E+00	6.76E+05	-9.25E-06	2.48E+01	1.44E+05	4.73E-01	1.79E+05	2.59E-04	4.52E+01	6.19E+01	2.35E-02	1.81E+02	1.46E-06	6.34E-04	1.14E+01	1.06E+01	0.00E+00	5.92E+00	1.71E-01	8.40E-01	2.76E-02	4.11E-12	7.32E+00	2.22E-01	1.22E-02	8.32E-13	1.66E-09	1.16E-05	6.14E+00	4.79E-04	1.09E-06	1.34E-10	-1.11E-05	2.44E-08	8.33E-04	-8.32E-04	8.39E-12	0.00E+00	-1.43E-06	-3.94E-05	2.71E+00	0.00E+00	0.00E+00	8.81E-17	2.15E-144	4.36E-07
3.47E-05	305.199	3.61E+19	0.00E+00	2.71E+00	6.76E+05	-9.25E-06	2.47E+01	1.44E+05	4.73E-01	1.79E+05	2.58E-04	4.53E+01	6.20E+01	2.35E-02	1.81E+02	1.26E-06	5.22E-04	1.14E+01	1.06E+01	0.00E+00	5.93E+00	1.71E-01	8.42E-01	2.75E-02	4.12E-12	7.35E+00	2.23E-01	1.22E-02	8.31E-13	1.67E-09	1.16E-05	6.12E+00	4.82E-04	1.09E-06	1.34E-10	-1.11E-05	2.43E-08	8.29E-04	-8.29E-04	8.37E-12	0.00E+00	-1.43E-06	-3.94E-05	2.71E+00	0.00E+00	0.00E+00	4.39E-17	2.15E-144	4.33E-07
3.47E-05	305.2	3.61E+19	0.00E+00	2.70E+00	6.76E+05	-9.25E-06	2.47E+01	1.44E+05	4.73E-01	1.79E+05	2.57E-04	4.54E+01	6.22E+01	2.36E-02	1.81E+02	1.09E-06	4.29E-04	1.14E+01	1.06E+01	0.00E+00	5.94E+00	1.71E-01	8.44E-01	2.74E-02	4.12E-12	7.37E+00	2.24E-01	1.22E-02	8.31E-13	1.67E-09	1.16E-05	6.09E+00	4.84E-04	1.09E-06	1.34E-10	-1.11E-05	2.42E-08	8.26E-04	-8.25E-04	8.36E-12	0.00E+00	-1.43E-06	-3.94E-05	2.70E+00	0.00E+00	0.00E+00	2.18E-17	2.14E-144	4.29E-07
3.47E-05	305.201	3.61E+19	0.00E+00	2.70E+00	6.76E+05	-9.25E-06	2.46E+01	1.44E+05	4.73E-01	1.79E+05	2.56E-04	4.54E+01	6.23E+01	2.36E-02	1.81E+02	9.53E-07	3.53E-04	1.14E+01	1.05E+01	0.00E+00	5.95E+00	1.71E-01	8.46E-01	2.73E-02	4.13E-12	7.39E+00	2.24E-01	1.23E-02	8.31E-13	1.67E-09	1.16E-05	6.07E+00	4.86E-04	1.09E-06	1.34E-10	-1.11E-05	2.41E-08	8.23E-04	-8.22E-04	8.35E-12	0.00E+00	-1.43E-06	-3.94E-05	2.70E+00	0.00E+00	0.00E+00	1.08E-17	2.14E-144	4.26E-07
3.48E-05	305.202	3.61E+19	0.00E+00	2.69E+00	6.76E+05	-9.25E-06	2.45E+01	1.44E+05	4.73E-01	1.79E+05	2.55E-04	4.55E+01	6.24E+01	2.36E-02	1.81E+02	8.40E-07	2.89E-04	1.15E+01	1.05E+01	0.00E+00	5.96E+00	1.71E-01	8.47E-01	2.72E-02	4.13E-12	7.41E+00	2.25E-01	1.23E-02	8.30E-13	1.68E-09	1.16E-05	6.04E+00	4.88E-04	1.09E-06	1.35E-10	-1.11E-05	2.40E-08	8.19E-04	-8.19E-04	8.33E-12	0.00E+00	-1.43E-06	-3.94E-05	2.69E+00	0.00E+00	0.00E+00	5.33E-18	2.13E-144	4.23E-07
3.48E-05	305.202	3.61E+19	0.00E+00	2.68E+00	6.76E+05	-9.25E-06	2.44E+01	1.44E+05	4.73E-01	1.79E+05	2.55E-04	4.56E+01	6.26E+01	2.36E-02	1.81E+02	7.46E-07	2.37E-04	1.15E+01	1.04E+01	0.00E+00	5.96E+00	1.71E-01	8.49E-01	2.71E-02	4.13E-12	7.44E+00	2.26E-01	1.23E-02	8.30E-13	1.68E-09	1.16E-05	6.02E+00	4.90E-04	1.09E-06	1.35E-10	-1.11E-05	2.39E-08	8.16E-04	-8.15E-04	8.32E-12	0.00E+00	-1.43E-06	-3.94E-05	2.68E+00	0.00E+00	0.00E+00	2.63E-18	2.13E-144	4.20E-07
3.48E-05	305.203	3.61E+19	0.00E+00	2.68E+00	6.76E+05	-9.25E-06	2.43E+01	1.44E+05	4.74E-01	1.79E+05	2.54E-04	4.57E+01	6.27E+01	2.36E-02	1.81E+02	6.68E-07	1.94E-04	1.15E+01	1.04E+01	0.00E+00	5.97E+00	1.71E-01	8.51E-01	2.70E-02	4.14E-12	7.46E+00	2.27E-01	1.23E-02	8.29E-13	1.69E-09	1.16E-05	5.99E+00	4.92E-04	1.09E-06	1.35E-10	-1.11E-05	2.38E-08	8.13E-04	-8.12E-04	8.30E-12	0.00E+00	-1.43E-06	-3.94E-05	2.68E+00	0.00E+00	0.00E+00	1.29E-18	2.12E-144	4.17E-07
3.48E-05	305.204	3.61E+19	0.00E+00	2.67E+00	6.76E+05	-9.25E-06	2.42E+01	1.44E+05	4.74E-01	1.79E+05	2.53E-04	4.57E+01	6.28E+01	2.36E-02	1.81E+02	6.05E-07	1.59E-04	1.15E+01	1.03E+01	0.00E+00	5.98E+00	1.71E-01	8.53E-01	2.69E-02	4.14E-12	7.48E+00	2.27E-01	1.23E-02	8.29E-13	1.69E-09	1.16E-05	5.97E+00	4.94E-04	1.09E-06	1.36E-10	-1.11E-05	2.36E-08	8.09E-04	-8.09E-04	8.29E-12	0.00E+00	-1.43E-06	-3.94E-05	2.67E+00	0.00E+00	0.00E+00	6.32E-19	2.12E-144	4.13E-07
3.49E-05	305.205	3.61E+19	0.00E+00	2.67E+00	6.76E+05	-9.25E-06	2.42E+01	1.44E+05	4.74E-01	1.79E+05	2.52E-04	4.58E+01	6.30E+01	2.36E-02	1.81E+02	5.52E-07	1.29E-04	1.15E+01	1.03E+01	0.00E+00	5.99E+00	1.71E-01	8.55E-01	2.68E-02	4.14E-12	7.50E+00	2.28E-01	1.24E-02	8.29E-13	1.69E-09	1.15E-05	5.94E+00	4.97E-04	1.08E-06	1.36E-10	-1.11E-05	2.35E-08	8.06E-04	-8.05E-04	8.28E-12	0.00E+00	-1.43E-06	-3.94E-05	2.67E+00	0.00E+00	0.00E+00	3.08E-19	2.11E-144	4.10E-07
3.49E-05	305.206	3.61E+19	0.00E+00	2.66E+00	6.76E+05	-9.25E-06	2.41E+01	1.44E+05	4.74E-01	1.79E+05	2.51E-04	4.59E+01	6.31E+01	2.36E-02	1.81E+02	5.09E-07	1.05E-04	1.15E+01	1.03E+01	0.00E+00	6.00E+00	1.71E-01	8.57E-01	2.67E-02	4.15E-12	7.53E+00	2.29E-01	1.24E-02	8.28E-13	1.70E-09	1.15E-05	5.92E+00	4.99E-04	1.08E-06	1.36E-10	-1.11E-05	2.34E-08	8.02E-04	-8.02E-04	8.26E-12	0.00E+00	-1.43E-06	-3.94E-05	2.66E+00	0.00E+00	0.00E+00	1.50E-19	2.11E-144	4.07E-07
3.49E-05	305.207	3.61E+19	0.00E+00	2.65E+00	6.76E+05	-9.25E-06	2.40E+01	1.44E+05	4.74E-01	1.79E+05	2.50E-04	4.60E+01	6.32E+01	2.36E-02	1.81E+02	4.73E-07	8.58E-05	1.15E+01	1.02E+01	0.00E+00	6.00E+00	1.71E-01	8.59E-01	2.66E-02	4.15E-12	7.55E+00	2.29E-01	1.24E-02	8.28E-13	1.70E-09	1.15E-05	5.89E+00	5.01E-04	1.08E-06	1.36E-10	-1.11E-05	2.33E-08	7.99E-04	-7.98E-04	8.25E-12	0.00E+00	-1.43E-06	-3.94E-05	2.65E+00	0.00E+00	0.00E+00	7.28E-20	2.10E-144	4.04E-07
3.50E-05	305.208	3.61E+19	0.00E+00	2.65E+00	6.76E+05	-9.25E-06	2.39E+01	1.44E+05	4.74E-01	1.79E+05	2.49E-04	4.61E+01	6.34E+01	2.36E-02	1.81E+02	4.44E-07	6.98E-05	1.15E+01	1.02E+01	0.00E+00	6.01E+00	1.71E-01	8.61E-01	2.65E-02	4.16E-12	7.57E+00	2.30E-01	1.24E-02	8.27E-13	1.71E-09	1.15E-05	5.87E+00	5.04E-04	1.08E-06	1.37E-10	-1.11E-05	2.32E-08	7.96E-04	-7.95E-04	8.23E-12	0.00E+00	-1.43E-06	-3.94E-05	2.65E+00	0.00E+00	0.00E+00	3.52E-20	2.10E-144	4.01E-07
3.50E-05	305.209	3.61E+19	0.00E+00	2.64E+00	6.76E+05	-9.25E-06	2.38E+01	1.44E+05	4.74E-01	1.79E+05	2.48E-04	4.61E+01	6.35E+01	2.36E-02	1.81E+02	4.20E-07	5.66E-05	1.16E+01	1.01E+01	0.00E+00	6.02E+00	1.71E-01	8.63E-01	2.64E-02	4.16E-12	7.60E+00	2.31E-01	1.25E-02	8.27E-13	1.71E-09	1.15E-05	5.84E+00	5.06E-04	1.08E-06	1.37E-10	-1.11E-05	2.31E-08	7.92E-04	-7.91E-04	8.22E-12	0.00E+00	-1.43E-06	-3.94E-05	2.64E+00	0.00E+00	0.00E+00	1.70E-20	2.09E-144	3.98E-07
3.50E-05	305.21	3.61E+19	0.00E+00	2.64E+00	6.76E+05	-9.25E-06	2.38E+01	1.44E+05	4.75E-01	1.79E+05	2.47E-04	4.62E+01	6.36E+01	2.36E-02	1.81E+02	4.00E-07	4.59E-05	1.16E+01	1.01E+01	0.00E+00	6.03E+00	1.71E-01	8.65E-01	2.63E-02	4.16E-12	7.62E+00	2.32E-01	1.25E-02	8.27E-13	1.72E-09	1.15E-05	5.81E+00	5.08E-04	1.08E-06	1.37E-10	-1.11E-05	2.30E-08	7.89E-04	-7.88E-04	8.20E-12	0.00E+00	-1.43E-06	-3.94E-05	2.64E+00	0.00E+00	0.00E+00	8.17E-21	2.09E-144	3.95E-07
3.50E-05	305.211	3.61E+19	0.00E+00	2.63E+00	6.76E+05	-9.25E-06	2.37E+01	1.44E+05	4.75E-01	1.79E+05	2.46E-04	4.63E+01	6.37E+01	2.36E-02	1.81E+02	3.84E-07	3.71E-05	1.16E+01	1.00E+01	0.00E+00	6.03E+00	1.71E-01	8.67E-01	2.62E-02	4.17E-12	7.64E+00	2.33E-01	1.25E-02	8.26E-13	1.72E-09	1.15E-05	5.79E+00	5.11E-04	1.08E-06	1.38E-10	-1.11E-05	2.29E-08	7.85E-04	-7.85E-04	8.19E-12	0.00E+00	-1.43E-06	-3.94E-05	2.63E+00	0.00E+00	0.00E+00	3.91E-21	2.08E-144	3.92E-07
3.51E-05	305.212	3.61E+19	0.00E+00	2.62E+00	6.76E+05	-9.25E-06	2.36E+01	1.44E+05	4.75E-01	1.79E+05	2.45E-04	4.64E+01	6.39E+01	2.36E-02	1.81E+02	3.71E-07	3.00E-05	1.16E+01	9.96E+00	0.00E+00	6.04E+00	1.71E-01	8.69E-01	2.61E-02	4.17E-12	7.67E+00	2.33E-01	1.25E-02	8.26E-13	1.72E-09	1.15E-05	5.76E+00	5.13E-04	1.08E-06	1.38E-10	-1.11E-05	2.28E-08	7.82E-04	-7.81E-04	8.17E-12	0.00E+00	-1.43E-06	-3.94E-05	2.62E+00	0.00E+00	0.00E+00	1.87E-21	2.08E-144	3.88E-07
3.51E-05	305.213	3.61E+19	0.00E+00	2.62E+00	6.76E+05	-9.25E-06	2.35E+01	1.44E+05	4.75E-01	1.79E+05	2.44E-04	4.65E+01	6.40E+01	2.36E-02	1.81E+02	3.60E-07	2.42E-05	1.16E+01	9.91E+00	0.00E+00	6.05E+00	1.71E-01	8.72E-01	2.60E-02	4.17E-12	7.69E+00	2.34E-01	1.25E-02	8.25E-13	1.73E-09	1.15E-05	5.74E+00	5.16E-04	1.08E-06	1.38E-10	-1.11E-05	2.27E-08	7.78E-04	-7.78E-04	8.16E-12	0.00E+00	-1.43E-06	-3.94E-05	2.62E+00	0.00E+00	0.00E+00	8.93E-22	2.08E-144	3.85E-07
3.51E-05	305.214	3.61E+19	0.00E+00	2.61E+00	6.76E+05	-9.25E-06	2.34E+01	1.44E+05	4.75E-01	1.79E+05	2.43E-04	4.65E+01	6.41E+01	2.36E-02	1.81E+02	3.51E-07	1.95E-05	1.16E+01	9.86E+00	0.00E+00	6.06E+00	1.71E-01	8.74E-01	2.59E-02	4.18E-12	7.72E+00	2.35E-01	1.26E-02	8.25E-13	1.73E-09	1.15E-05	5.71E+00	5.18E-04	1.08E-06	1.38E-10	-1.11E-05	2.26E-08	7.75E-04	-7.74E-04	8.14E-12	0.00E+00	-1.43E-06	-3.94E-05	2.61E+00	0.00E+00	0.00E+00	4.27E-22	2.07E-144	3.82E-07
3.52E-05	305.215	3.61E+19	0.00E+00	2.61E+00	6.76E+05	-9.25E-06	2.34E+01	1.44E+05	4.75E-01	1.79E+05	2.42E-04	4.66E+01	6.42E+01	2.36E-02	1.81E+02	3.44E-07	1.57E-05	1.16E+01	9.81E+00	0.00E+00	6.07E+00	1.71E-01	8.76E-01	2.58E-02	4.18E-12	7.74E+00	2.36E-01	1.26E-02	8.25E-13	1.74E-09	1.15E-05	5.68E+00	5.21E-04	1.07E-06	1.39E-10	-1.11E-05	2.25E-08	7.71E-04	-7.70E-04	8.13E-12	0.00E+00	-1.43E-06	-3.94E-05	2.61E+00	0.00E+00	0.00E+00	2.02E-22	2.07E-144	3.79E-07
3.52E-05	305.216	3.61E+19	0.00E+00	2.60E+00	6.76E+05	-9.25E-06	2.33E+01	1.44E+05	4.75E-01	1.79E+05	2.41E-04	4.67E+01	6.44E+01	2.36E-02	1.81E+02	3.37E-07	1.26E-05	1.16E+01	9.76E+00	0.00E+00	6.07E+00	1.71E-01	8.78E-01	2.57E-02	4.19E-12	7.77E+00	2.37E-01	1.26E-02	8.24E-13	1.74E-09	1.15E-05	5.66E+00	5.23E-04	1.07E-06	1.39E-10	-1.11E-05	2.23E-08	7.68E-04	-7.67E-04	8.11E-12	0.00E+00	-1.43E-06	-3.94E-05	2.60E+00	0.00E+00	0.00E+00	9.39E-23	2.06E-144	3.76E-07
3.52E-05	305.217	3.61E+19	0.00E+00	2.59E+00	6.76E+05	-9.25E-06	2.32E+01	1.44E+05	4.75E-01	1.79E+05	2.40E-04	4.68E+01	6.45E+01	2.36E-02	1.81E+02	3.32E-07	1.01E-05	1.17E+01	9.70E+00	0.00E+00	6.08E+00	1.71E-01	8.80E-01	2.56E-02	4.19E-12	7.79E+00	2.38E-01	1.26E-02	8.24E-13	1.74E-09	1.15E-05	5.63E+00	5.26E-04	1.07E-06	1.39E-10	-1.11E-05	2.22E-08	7.64E-04	-7.63E-04	8.10E-12	0.00E+00	-1.43E-06	-3.94E-05	2.59E+00	0.00E+00	0.00E+00	4.39E-23	2.06E-144	3.73E-07
3.53E-05	305.218	3.61E+19	0.00E+00	2.59E+00	6.76E+05	-9.25E-06	2.31E+01	1.44E+05	4.75E-01	1.79E+05	2.39E-04	4.69E+01	6.46E+01	2.36E-02	1.81E+02	3.28E-07	8.09E-06	1.17E+01	9.65E+00	0.00E+00	6.09E+00	1.71E-01	8.83E-01	2.55E-02	4.20E-12	7.82E+00	2.38E-01	1.26E-02	8.23E-13	1.75E-09	1.15E-05	5.61E+00	5.28E-04	1.07E-06	1.40E-10	-1.11E-05	2.21E-08	7.60E-04	-7.60E-04	8.08E-12	0.00E+00	-1.43E-06	-3.94E-05	2.59E+00	0.00E+00	0.00E+00	2.01E-23	2.05E-144	3.70E-07
3.53E-05	305.219	3.61E+19	0.00E+00	2.58E+00	6.76E+05	-9.25E-06	2.31E+01	1.44E+05	4.75E-01	1.79E+05	2.38E-04	4.70E+01	6.47E+01	2.36E-02	1.81E+02	3.25E-07	6.46E-06	1.17E+01	9.60E+00	0.00E+00	6.10E+00	1.71E-01	8.85E-01	2.54E-02	4.20E-12	7.84E+00	2.39E-01	1.27E-02	8.23E-13	1.75E-09	1.15E-05	5.58E+00	5.31E-04	1.07E-06	1.40E-10	-1.11E-05	2.20E-08	7.57E-04	-7.56E-04	8.07E-12	0.00E+00	-1.43E-06	-3.94E-05	2.58E+00	0.00E+00	0.00E+00	8.64E-24	2.05E-144	3.67E-07
3.53E-05	305.22	3.61E+19	0.00E+00	2.57E+00	6.76E+05	-9.25E-06	2.30E+01	1.44E+05	4.75E-01	1.79E+05	2.37E-04	4.70E+01	6.48E+01	2.36E-02	1.81E+02	3.22E-07	5.16E-06	1.17E+01	9.54E+00	0.00E+00	6.10E+00	1.71E-01	8.87E-01	2.53E-02	4.20E-12	7.87E+00	2.40E-01	1.27E-02	8.22E-13	1.76E-09	1.15E-05	5.55E+00	5.34E-04	1.07E-06	1.40E-10	-1.11E-05	2.19E-08	7.53E-04	-7.53E-04	8.05E-12	0.00E+00	-1.43E-06	-3.94E-05	2.57E+00	0.00E+00	0.00E+00	3.44E-24	2.04E-144	3.64E-07
3.53E-05	305.221	3.61E+19	0.00E+00	2.57E+00	6.76E+05	-9.25E-06	2.29E+01	1.44E+05	4.75E-01	1.79E+05	2.36E-04	4.71E+01	6.49E+01	2.36E-02	1.81E+02	3.20E-07	4.11E-06	1.17E+01	9.49E+00	0.00E+00	6.11E+00	1.71E-01	8.89E-01	2.52E-02	4.21E-12	7.89E+00	2.41E-01	1.27E-02	8.22E-13	1.76E-09	1.15E-05	5.52E+00	5.36E-04	1.07E-06	1.40E-10	-1.11E-05	2.18E-08	7.50E-04	-7.49E-04	8.04E-12	0.00E+00	-1.43E-06	-3.94E-05	2.57E+00	0.00E+00	0.00E+00	1.48E-24	2.04E-144	3.61E-07
3.54E-05	305.222	3.61E+19	0.00E+00	2.56E+00	6.76E+05	-9.25E-06	2.28E+01	1.44E+05	4.75E-01	1.79E+05	2.35E-04	4.72E+01	6.51E+01	2.36E-02	1.81E+02	3.18E-07	3.27E-06	1.17E+01	9.43E+00	0.00E+00	6.12E+00	1.71E-01	8.92E-01	2.51E-02	4.21E-12	7.92E+00	2.42E-01	1.27E-02	8.22E-13	1.77E-09	1.15E-05	5.50E+00	5.39E-04	1.07E-06	1.41E-10	-1.11E-05	2.17E-08	7.46E-04	-7.45E-04	8.02E-12	0.00E+00	-1.43E-06	-3.94E-05	2.56E+00	0.00E+00	0.00E+00	6.92E-25	2.03E-144	3.58E-07
3.54E-05	305.223	3.61E+19	0.00E+00	2.56E+00	6.76E+05	-9.25E-06	2.28E+01	1.44E+05	4.75E-01	1.79E+05	2.34E-04	4.73E+01	6.52E+01	2.36E-02	1.81E+02	3.16E-07	2.59E-06	1.17E+01	9.38E+00	0.00E+00	6.13E+00	1.71E-01	8.94E-01	2.50E-02	4.22E-12	7.94E+00	2.43E-01	1.28E-02	8.21E-13	1.77E-09	1.15E-05	5.47E+00	5.42E-04	1.06E-06	1.41E-10	-1.11E-05	2.16E-08	7.42E-04	-7.42E-04	8.00E-12	0.00E+00	-1.43E-06	-3.94E-05	2.56E+00	0.00E+00	0.00E+00	2.88E-25	2.03E-144	3.55E-07
3.54E-05	305.225	3.61E+19	0.00E+00	2.55E+00	6.76E+05	-9.25E-06	2.27E+01	1.44E+05	4.75E-01	1.79E+05	2.33E-04	4.74E+01	6.53E+01	2.36E-02	1.81E+02	3.15E-07	2.05E-06	1.18E+01	9.32E+00	0.00E+00	6.13E+00	1.71E-01	8.97E-01	2.49E-02	4.22E-12	7.97E+00	2.44E-01	1.28E-02	8.21E-13	1.77E-09	1.15E-05	5.44E+00	5.45E-04	1.06E-06	1.41E-10	-1.11E-05	2.14E-08	7.39E-04	-7.38E-04	7.99E-12	0.00E+00	-1.43E-06	-3.94E-05	2.55E+00	0.00E+00	0.00E+00	9.34E-26	2.02E-144	3.52E-07
3.55E-05	305.226	3.61E+19	0.00E+00	2.54E+00	6.76E+05	-9.25E-06	2.26E+01	1.44E+05	4.75E-01	1.79E+05	2.32E-04	4.75E+01	6.54E+01	2.36E-02	1.81E+02	3.13E-07	1.62E-06	1.18E+01	9.27E+00	0.00E+00	6.14E+00	1.71E-01	8.99E-01	2.48E-02	4.22E-12	7.99E+00	2.45E-01	1.28E-02	8.20E-13	1.78E-09	1.15E-05	5.42E+00	5.47E-04	1.06E-06	1.41E-10	-1.11E-05	2.13E-08	7.35E-04	-7.34E-04	7.97E-12	0.00E+00	-1.43E-06	-3.94E-05	2.54E+00	0.00E+00	0.00E+00	3.68E-26	2.02E-144	3.49E-07
3.55E-05	305.227	3.61E+19	0.00E+00	2.54E+00	6.76E+05	-9.25E-06	2.25E+01	1.44E+05	4.75E-01	1.79E+05	2.31E-04	4.76E+01	6.55E+01	2.36E-02	1.81E+02	3.12E-07	1.28E-06	1.18E+01	9.21E+00	0.00E+00	6.15E+00	1.71E-01	9.01E-01	2.47E-02	4.23E-12	8.02E+00	2.46E-01	1.28E-02	8.20E-13	1.78E-09	1.15E-05	5.39E+00	5.50E-04	1.06E-06	1.42E-10	-1.11E-05	2.12E-08	7.31E-04	-7.31E-04	7.96E-12	0.00E+00	-1.43E-06	-3.94E-05	2.54E+00	0.00E+00	0.00E+00	2.07E-26	2.01E-144	3.46E-07
3.55E-05	305.228	3.61E+19	0.00E+00	2.53E+00	6.76E+05	-9.25E-06	2.25E+01	1.44E+05	4.74E-01	1.79E+05	2.30E-04	4.77E+01	6.56E+01	2.36E-02	1.81E+02	3.11E-07	1.01E-06	1.18E+01	9.16E+00	0.00E+00	6.15E+00	1.71E-01	9.04E-01	2.46E-02	4.23E-12	8.05E+00	2.46E-01	1.29E-02	8.19E-13	1.79E-09	1.15E-05	5.36E+00	5.53E-04	1.06E-06	1.42E-10	-1.11E-05	2.11E-08	7.27E-04	-7.27E-04	7.94E-12	0.00E+00	-1.43E-06	-3.94E-05	2.53E+00	0.00E+00	0.00E+00	4.02E-27	2.01E-144	3.43E-07
3.56E-05	305.229	3.61E+19	0.00E+00	2.52E+00	6.76E+05	-9.25E-06	2.24E+01	1.44E+05	4.74E-01	1.79E+05	2.29E-04	4.78E+01	6.57E+01	2.36E-02	1.81E+02	3.10E-07	7.95E-07	1.18E+01	9.10E+00	0.00E+00	6.16E+00	1.71E-01	9.06E-01	2.45E-02	4.24E-12	8.07E+00	2.47E-01	1.29E-02	8.19E-13	1.79E-09	1.15E-05	5.33E+00	5.56E-04	1.06E-06	1.42E-10	-1.11E-05	2.10E-08	7.24E-04	-7.23E-04	7.92E-12	0.00E+00	-1.43E-06	-3.94E-05	2.52E+00	0.00E+00	0.00E+00	-1.63E-26	2.00E-144	3.40E-07
3.56E-05	305.231	3.61E+19	0.00E+00	2.52E+00	6.76E+05	-9.25E-06	2.23E+01	1.44E+05	4.74E-01	1.79E+05	2.28E-04	4.79E+01	6.58E+01	2.35E-02	1.81E+02	3.09E-07	6.24E-07	1.18E+01	9.04E+00	0.00E+00	6.17E+00	1.71E-01	9.09E-01	2.44E-02	4.24E-12	8.10E+00	2.48E-01	1.29E-02	8.18E-13	1.80E-09	1.15E-05	5.31E+00	5.59E-04	1.06E-06	1.42E-10	-1.11E-05	2.09E-08	7.20E-04	-7.19E-04	7.91E-12	0.00E+00	-1.43E-06	-3.94E-05	2.52E+00	0.00E+00	0.00E+00	-1.51E-26	2.00E-144	3.38E-07
3.56E-05	305.232	3.61E+19	0.00E+00	2.51E+00	6.76E+05	-9.25E-06	2.23E+01	1.44E+05	4.74E-01	1.79E+05	2.27E-04	4.80E+01	6.59E+01	2.35E-02	1.81E+02	3.09E-07	4.89E-07	1.18E+01	8.99E+00	0.00E+00	6.17E+00	1.71E-01	9.12E-01	2.43E-02	4.25E-12	8.13E+00	2.49E-01	1.29E-02	8.18E-13	1.80E-09	1.15E-05	5.28E+00	5.62E-04	1.05E-06	1.43E-10	-1.11E-05	2.07E-08	7.16E-04	-7.16E-04	7.89E-12	0.00E+00	-1.43E-06	-3.94E-05	2.51E+00	0.00E+00	0.00E+00	-1.31E-27	1.99E-144	3.35E-07
3.57E-05	305.233	3.61E+19	0.00E+00	2.51E+00	6.76E+05	-9.25E-06	2.22E+01	1.44E+05	4.74E-01	1.79E+05	2.25E-04	4.81E+01	6.60E+01	2.35E-02	1.81E+02	3.08E-07	3.83E-07	1.18E+01	8.93E+00	0.00E+00	6.18E+00	1.71E-01	9.14E-01	2.42E-02	4.25E-12	8.15E+00	2.50E-01	1.29E-02	8.17E-13	1.80E-09	1.15E-05	5.25E+00	5.65E-04	1.05E-06	1.43E-10	-1.11E-05	2.06E-08	7.12E-04	-7.12E-04	7.87E-12	0.00E+00	-1.43E-06	-3.94E-05	2.51E+00	0.00E+00	0.00E+00	1.65E-27	1.99E-144	3.32E-07
3.57E-05	305.234	3.61E+19	0.00E+00	2.50E+00	6.76E+05	-9.25E-06	2.21E+01	1.44E+05	4.74E-01	1.79E+05	2.24E-04	4.82E+01	6.61E+01	2.35E-02	1.81E+02	3.07E-07	2.99E-07	1.19E+01	8.87E+00	0.00E+00	6.19E+00	1.71E-01	9.17E-01	2.41E-02	4.26E-12	8.18E+00	2.51E-01	1.30E-02	8.17E-13	1.81E-09	1.15E-05	5.22E+00	5.68E-04	1.05E-06	1.43E-10	-1.11E-05	2.05E-08	7.09E-04	-7.08E-04	7.86E-12	0.00E+00	-1.43E-06	-3.94E-05	2.50E+00	0.00E+00	0.00E+00	-3.45E-26	1.98E-144	3.29E-07
3.57E-05	305.236	3.61E+19	0.00E+00	2.49E+00	6.76E+05	-9.25E-06	2.20E+01	1.44E+05	4.74E-01	1.79E+05	2.23E-04	4.83E+01	6.62E+01	2.35E-02	1.81E+02	3.07E-07	2.33E-07	1.19E+01	8.82E+00	0.00E+00	6.20E+00	1.71E-01	9.20E-01	2.40E-02	4.26E-12	8.21E+00	2.52E-01	1.30E-02	8.16E-13	1.81E-09	1.15E-05	5.19E+00	5.71E-04	1.05E-06	1.43E-10	-1.11E-05	2.04E-08	7.05E-04	-7.04E-04	7.84E-12	0.00E+00	-1.43E-06	-3.94E-05	2.49E+00	0.00E+00	0.00E+00	-1.02E-25	1.98E-144	3.26E-07
3.58E-05	305.237	3.61E+19	0.00E+00	2.49E+00	6.76E+05	-9.25E-06	2.20E+01	1.44E+05	4.73E-01	1.79E+05	2.22E-04	4.83E+01	6.63E+01	2.35E-02	1.81E+02	3.06E-07	1.81E-07	1.19E+01	8.76E+00	0.00E+00	6.20E+00	1.71E-01	9.22E-01	2.39E-02	4.27E-12	8.23E+00	2.53E-01	1.30E-02	8.16E-13	1.82E-09	1.15E-05	5.17E+00	5.74E-04	1.05E-06	1.43E-10	-1.11E-05	2.03E-08	7.01E-04	-7.00E-04	7.82E-12	0.00E+00	-1.43E-06	-3.94E-05	2.49E+00	0.00E+00	0.00E+00	-1.49E-25	1.97E-144	3.23E-07
3.58E-05	305.238	3.61E+19	0.00E+00	2.48E+00	6.76E+05	-9.25E-06	2.19E+01	1.44E+05	4.73E-01	1.79E+05	2.21E-04	4.84E+01	6.64E+01	2.35E-02	1.81E+02	3.06E-07	1.41E-07	1.19E+01	8.70E+00	0.00E+00	6.21E+00	1.71E-01	9.25E-01	2.38E-02	4.27E-12	8.26E+00	2.54E-01	1.30E-02	8.15E-13	1.82E-09	1.15E-05	5.14E+00	5.78E-04	1.05E-06	1.44E-10	-1.10E-05	2.01E-08	6.97E-04	-6.97E-04	7.80E-12	0.00E+00	-1.43E-06	-3.94E-05	2.48E+00	0.00E+00	0.00E+00	-1.18E-25	1.97E-144	3.20E-07
3.58E-05	305.24	3.61E+19	0.00E+00	2.47E+00	6.76E+05	-9.25E-06	2.18E+01	1.44E+05	4.73E-01	1.79E+05	2.20E-04	4.86E+01	6.65E+01	2.35E-02	1.81E+02	3.05E-07	1.09E-07	1.19E+01	8.64E+00	0.00E+00	6.21E+00	1.71E-01	9.28E-01	2.36E-02	4.28E-12	8.29E+00	2.56E-01	1.31E-02	8.15E-13	1.83E-09	1.15E-05	5.11E+00	5.81E-04	1.04E-06	1.44E-10	-1.10E-05	2.00E-08	6.93E-04	-6.93E-04	7.79E-12	0.00E+00	-1.43E-06	-3.94E-05	2.47E+00	0.00E+00	0.00E+00	-3.83E-26	1.96E-144	3.17E-07
3.59E-05	305.241	3.61E+19	0.00E+00	2.47E+00	6.76E+05	-9.25E-06	2.18E+01	1.44E+05	4.73E-01	1.79E+05	2.19E-04	4.87E+01	6.66E+01	2.35E-02	1.81E+02	3.05E-07	8.42E-08	1.19E+01	8.58E+00	0.00E+00	6.22E+00	1.71E-01	9.30E-01	2.35E-02	4.28E-12	8.32E+00	2.57E-01	1.31E-02	8.14E-13	1.83E-09	1.15E-05	5.08E+00	5.84E-04	1.04E-06	1.44E-10	-1.10E-05	1.99E-08	6.89E-04	-6.89E-04	7.77E-12	0.00E+00	-1.43E-06	-3.94E-05	2.47E+00	0.00E+00	0.00E+00	-1.37E-26	1.96E-144	3.15E-07
3.59E-05	305.242	3.61E+19	0.00E+00	2.46E+00	6.76E+05	-9.25E-06	2.17E+01	1.44E+05	4.72E-01	1.79E+05	2.17E-04	4.88E+01	6.67E+01	2.35E-02	1.81E+02	3.04E-07	6.49E-08	1.19E+01	8.52E+00	0.00E+00	6.23E+00	1.71E-01	9.33E-01	2.34E-02	4.29E-12	8.35E+00	2.58E-01	1.31E-02	8.14E-13	1.83E-09	1.15E-05	5.05E+00	5.87E-04	1.04E-06	1.44E-10	-1.10E-05	1.98E-08	6.86E-04	-6.85E-04	7.75E-12	0.00E+00	-1.43E-06	-3.94E-05	2.46E+00	0.00E+00	0.00E+00	-1.24E-25	1.95E-144	3.12E-07
3.59E-05	305.244	3.61E+19	0.00E+00	2.45E+00	6.76E+05	-9.25E-06	2.16E+01	1.44E+05	4.72E-01	1.79E+05	2.16E-04	4.89E+01	6.68E+01	2.35E-02	1.81E+02	3.03E-07	5.00E-08	1.20E+01	8.47E+00	0.00E+00	6.23E+00	1.71E-01	9.36E-01	2.33E-02	4.29E-12	8.37E+00	2.59E-01	1.31E-02	8.13E-13	1.84E-09	1.15E-05	5.02E+00	5.91E-04	1.04E-06	1.45E-10	-1.10E-05	1.96E-08	6.82E-04	-6.81E-04	7.73E-12	0.00E+00	-1.43E-06	-3.94E-05	2.45E+00	0.00E+00	0.00E+00	-2.96E-25	1.95E-144	3.09E-07
3.60E-05	305.245	3.61E+19	0.00E+00	2.45E+00	6.76E+05	-9.25E-06	2.16E+01	1.44E+05	4.72E-01	1.79E+05	2.15E-04	4.90E+01	6.69E+01	2.35E-02	1.81E+02	3.03E-07	3.84E-08	1.20E+01	8.41E+00	0.00E+00	6.24E+00	1.71E-01	9.39E-01	2.32E-02	4.30E-12	8.40E+00	2.60E-01	1.32E-02	8.13E-13	1.84E-09	1.15E-05	4.99E+00	5.94E-04	1.04E-06	1.45E-10	-1.10E-05	1.95E-08	6.78E-04	-6.77E-04	7.72E-12	0.00E+00	-1.43E-06	-3.94E-05	2.45E+00	0.00E+00	0.00E+00	-3.29E-25	1.94E-144	3.06E-07
3.60E-05	305.247	3.61E+19	0.00E+00	2.44E+00	6.76E+05	-9.25E-06	2.15E+01	1.44E+05	4.72E-01	1.79E+05	2.14E-04	4.91E+01	6.69E+01	2.35E-02	1.81E+02	3.02E-07	2.94E-08	1.20E+01	8.35E+00	0.00E+00	6.25E+00	1.72E-01	9.42E-01	2.31E-02	4.30E-12	8.43E+00	2.61E-01	1.32E-02	8.12E-13	1.85E-09	1.15E-05	4.96E+00	5.98E-04	1.04E-06	1.45E-10	-1.10E-05	1.94E-08	6.74E-04	-6.73E-04	7.70E-12	0.00E+00	-1.43E-06	-3.94E-05	2.44E+00	0.00E+00	0.00E+00	-1.82E-25	1.94E-144	3.03E-07
3.61E-05	305.248	3.61E+19	0.00E+00	2.43E+00	6.76E+05	-9.25E-06	2.14E+01	1.44E+05	4.71E-01	1.79E+05	2.13E-04	4.92E+01	6.70E+01	2.35E-02	1.81E+02	3.02E-07	2.25E-08	1.20E+01	8.29E+00	0.00E+00	6.25E+00	1.72E-01	9.45E-01	2.30E-02	4.31E-12	8.46E+00	2.62E-01	1.32E-02	8.12E-13	1.85E-09	1.15E-05	4.93E+00	6.01E-04	1.03E-06	1.45E-10	-1.10E-05	1.93E-08	6.70E-04	-6.69E-04	7.68E-12	0.00E+00	-1.43E-06	-3.94E-05	2.43E+00	0.00E+00	0.00E+00	-4.82E-26	1.93E-144	3.01E-07
3.61E-05	305.249	3.61E+19	0.00E+00	2.43E+00	6.76E+05	-9.25E-06	2.14E+01	1.44E+05	4.71E-01	1.79E+05	2.12E-04	4.93E+01	6.71E+01	2.35E-02	1.81E+02	3.01E-07	1.72E-08	1.20E+01	8.23E+00	0.00E+00	6.26E+00	1.72E-01	9.48E-01	2.29E-02	4.31E-12	8.49E+00	2.63E-01	1.32E-02	8.11E-13	1.86E-09	1.15E-05	4.91E+00	6.05E-04	1.03E-06	1.45E-10	-1.10E-05	1.91E-08	6.66E-04	-6.65E-04	7.66E-12	0.00E+00	-1.43E-06	-3.94E-05	2.43E+00	0.00E+00	0.00E+00	-2.33E-25	1.93E-144	2.98E-07
3.61E-05	305.251	3.61E+19	0.00E+00	2.42E+00	6.76E+05	-9.25E-06	2.13E+01	1.44E+05	4.71E-01	1.79E+05	2.10E-04	4.94E+01	6.72E+01	2.34E-02	1.81E+02	3.01E-07	1.31E-08	1.20E+01	8.17E+00	0.00E+00	6.26E+00	1.72E-01	9.51E-01	2.27E-02	4.32E-12	8.52E+00	2.64E-01	1.33E-02	8.11E-13	1.86E-09	1.15E-05	4.88E+00	6.08E-04	1.03E-06	1.46E-10	-1.10E-05	1.90E-08	6.62E-04	-6.61E-04	7.64E-12	6.25E-110	-1.43E-06	-3.94E-05	2.42E+00	0.00E+00	0.00E+00	-7.15E-25	1.92E-144	2.95E-07
3.62E-05	305.252	3.61E+19	0.00E+00	2.42E+00	6.76E+05	-9.25E-06	2.12E+01	1.44E+05	4.70E-01	1.79E+05	2.09E-04	4.95E+01	6.73E+01	2.34E-02	1.81E+02	3.01E-07	9.93E-09	1.20E+01	8.11E+00	0.00E+00	6.27E+00	1.72E-01	9.54E-01	2.26E-02	4.32E-12	8.55E+00	2.66E-01	1.33E-02	8.10E-13	1.87E-09	1.15E-05	4.85E+00	6.12E-04	1.03E-06	1.46E-10	-1.10E-05	1.89E-08	6.58E-04	-6.57E-04	7.62E-12	1.26E-109	-1.43E-06	-3.94E-05	2.42E+00	0.00E+00	0.00E+00	-9.61E-25	1.91E-144	2.92E-07
3.62E-05	305.254	3.61E+19	0.00E+00	2.41E+00	6.76E+05	-9.25E-06	2.12E+01	1.44E+05	4.70E-01	1.79E+05	2.08E-04	4.96E+01	6.74E+01	2.34E-02	1.81E+02	3.00E-07	7.53E-09	1.20E+01	8.05E+00	0.00E+00	6.27E+00	1.72E-01	9.57E-01	2.25E-02	4.33E-12	8.58E+00	2.67E-01	1.33E-02	8.10E-13	1.87E-09	1.15E-05	4.82E+00	6.16E-04	1.03E-06	1.46E-10	-1.10E-05	1.88E-08	6.54E-04	-6.53E-04	7.60E-12	-7.33E-109	-1.43E-06	-3.94E-05	2.41E+00	0.00E+00	0.00E+00	-5.47E-25	1.91E-144	2.90E-07
3.62E-05	305.255	3.61E+19	0.00E+00	2.40E+00	6.76E+05	-9.25E-06	2.11E+01	1.44E+05	4.69E-01	1.79E+05	2.07E-04	4.97E+01	6.74E+01	2.34E-02	1.81E+02	3.00E-07	5.70E-09	1.21E+01	7.99E+00	0.00E+00	6.28E+00	1.72E-01	9.60E-01	2.24E-02	4.33E-12	8.61E+00	2.68E-01	1.33E-02	8.09E-13	1.87E-09	1.15E-05	4.79E+00	6.19E-04	1.03E-06	1.46E-10	-1.10E-05	1.86E-08	6.50E-04	-6.49E-04	7.59E-12	-4.52E-108	-1.43E-06	-3.94E-05	2.40E+00	0.00E+00	0.00E+00	-1.21E-25	1.90E-144	2.87E-07
3.63E-05	305.257	3.61E+19	0.00E+00	2.40E+00	6.76E+05	-9.25E-06	2.11E+01	1.44E+05	4.69E-01	1.79E+05	2.06E-04	4.98E+01	6.75E+01	2.34E-02	1.81E+02	2.99E-07	4.30E-09	1.21E+01	7.93E+00	0.00E+00	6.29E+00	1.72E-01	9.64E-01	2.23E-02	4.34E-12	8.64E+00	2.69E-01	1.34E-02	8.09E-13	1.88E-09	1.15E-05	4.76E+00	6.23E-04	1.02E-06	1.46E-10	-1.10E-05	1.85E-08	6.46E-04	-6.45E-04	7.57E-12	-1.48E-107	-1.43E-06	-3.94E-05	2.40E+00	0.00E+00	0.00E+00	-6.59E-25	1.90E-144	2.84E-07
3.63E-05	305.258	3.61E+19	0.00E+00	2.39E+00	6.76E+05	-9.25E-06	2.10E+01	1.44E+05	4.69E-01	1.79E+05	2.04E-04	5.00E+01	6.76E+01	2.34E-02	1.81E+02	2.99E-07	3.24E-09	1.21E+01	7.87E+00	0.00E+00	6.29E+00	1.72E-01	9.67E-01	2.22E-02	4.35E-12	8.67E+00	2.71E-01	1.34E-02	8.08E-13	1.88E-09	1.15E-05	4.73E+00	6.27E-04	1.02E-06	1.47E-10	-1.10E-05	1.84E-08	6.42E-04	-6.41E-04	7.55E-12	-3.67E-107	-1.43E-06	-3.94E-05	2.39E+00	0.00E+00	0.00E+00	-2.11E-24	1.89E-144	2.81E-07
3.64E-05	305.26	3.61E+19	0.00E+00	2.38E+00	6.76E+05	-9.25E-06	2.09E+01	1.44E+05	4.68E-01	1.79E+05	2.03E-04	5.01E+01	6.77E+01	2.34E-02	1.81E+02	2.98E-07	2.44E-09	1.21E+01	7.81E+00	0.00E+00	6.30E+00	1.72E-01	9.70E-01	2.21E-02	4.35E-12	8.70E+00	2.72E-01	1.34E-02	8.08E-13	1.89E-09	1.15E-05	4.70E+00	6.31E-04	1.02E-06	1.47E-10	-1.10E-05	1.83E-08	6.38E-04	-6.37E-04	7.53E-12	-7.70E-107	-1.43E-06	-3.94E-05	2.38E+00	0.00E+00	0.00E+00	-2.76E-24	1.89E-144	2.79E-07
3.64E-05	305.262	3.61E+19	0.00E+00	2.37E+00	6.76E+05	-9.25E-06	2.09E+01	1.44E+05	4.68E-01	1.79E+05	2.02E-04	5.02E+01	6.78E+01	2.34E-02	1.81E+02	2.98E-07	1.83E-09	1.21E+01	7.75E+00	0.00E+00	6.30E+00	1.72E-01	9.73E-01	2.19E-02	4.36E-12	8.73E+00	2.73E-01	1.34E-02	8.07E-13	1.89E-09	1.15E-05	4.67E+00	6.35E-04	1.02E-06	1.47E-10	-1.10E-05	1.81E-08	6.34E-04	-6.33E-04	7.51E-12	-1.43E-106	-1.43E-06	-3.94E-05	2.37E+00	0.00E+00	0.00E+00	-1.28E-24	1.88E-144	2.76E-07
3.64E-05	305.263	3.61E+19	0.00E+00	2.37E+00	6.76E+05	-9.25E-06	2.08E+01	1.44E+05	4.67E-01	1.79E+05	2.01E-04	5.03E+01	6.78E+01	2.34E-02	1.81E+02	2.97E-07	1.38E-09	1.21E+01	7.69E+00	0.00E+00	6.31E+00	1.72E-01	9.77E-01	2.18E-02	4.36E-12	8.76E+00	2.74E-01	1.35E-02	8.06E-13	1.90E-09	1.15E-05	4.64E+00	6.39E-04	1.02E-06	1.47E-10	-1.10E-05	1.80E-08	6.30E-04	-6.29E-04	7.49E-12	-2.39E-106	-1.43E-06	-3.94E-05	2.37E+00	0.00E+00	0.00E+00	-1.01E-25	1.88E-144	2.73E-07
3.65E-05	305.265	3.61E+19	0.00E+00	2.36E+00	6.76E+05	-9.25E-06	2.08E+01	1.44E+05	4.67E-01	1.79E+05	1.99E-04	5.04E+01	6.79E+01	2.33E-02	1.81E+02	2.97E-07	1.03E-09	1.21E+01	7.63E+00	0.00E+00	6.31E+00	1.72E-01	9.80E-01	2.17E-02	4.37E-12	8.79E+00	2.76E-01	1.35E-02	8.06E-13	1.90E-09	1.15E-05	4.61E+00	6.43E-04	1.01E-06	1.47E-10	-1.10E-05	1.79E-08	6.25E-04	-6.25E-04	7.47E-12	-3.66E-106	-1.43E-06	-3.94E-05	2.36E+00	0.00E+00	0.00E+00	-2.52E-24	1.87E-144	2.71E-07
3.65E-05	305.266	3.61E+19	0.00E+00	2.35E+00	6.76E+05	-9.25E-06	2.07E+01	1.44E+05	4.66E-01	1.79E+05	1.98E-04	5.05E+01	6.80E+01	2.33E-02	1.81E+02	2.96E-07	7.73E-10	1.21E+01	7.56E+00	0.00E+00	6.32E+00	1.72E-01	9.84E-01	2.16E-02	4.38E-12	8.82E+00	2.77E-01	1.35E-02	8.05E-13	1.91E-09	1.15E-05	4.58E+00	6.47E-04	1.01E-06	1.47E-10	-1.10E-05	1.77E-08	6.21E-04	-6.21E-04	7.45E-12	-5.15E-106	-1.43E-06	-3.94E-05	2.35E+00	0.00E+00	0.00E+00	-9.97E-24	1.87E-144	2.68E-07
[truncated: 37,641 more rows]
[truncated: 18 more columns]
