# Supplementary material for: Dataset of numerical assessment on the combined effects of non-thermal plasma and water addition in hydrogen combustion
Source: Data Brief. 2025 Dec 19;64:112405. doi: 10.1016/j.dib.2025.112405 (PMC12813465; doi:10.1016/j.dib.2025.112405)
Supplement: Supplementary file 1 [file mmc1.zip › Research Data/Simulations for DOE/Run36.csv]

Time(s)	T_gas(K)	N_gas(#/cm^3)	AR	E	N2	He	H2O2	H2	H	O2	O	H2O	OH	HO2	O3	O(1D)	O(1S)	O2(a1)	O2(b1)	O2(c)	NO	N2O	NO2	HNO	HNO2	HONO	HONO2	N2H2	H2NN	HNOH	NH3	N	NO3	NH	NNH	NH2	H2NO	N2H4	N2H3	NH2OH	N^+	NH^+	H3^+	N2H^+	He^+	O^+	O2^+	N2^+	NH3^+
1.00E-11	300	3.67E+19	0.00E+00	1.88E-10	4.85E+05	0.00E+00	1.98E-27	3.08E+05	1.47E-10	1.29E+05	7.15E-11	7.72E+04	7.96E-12	8.27E-15	1.92E-12	4.78E-11	4.89E-13	7.16E-12	1.81E-12	0.00E+00	3.92E-15	9.40E-18	1.15E-34	1.53E-34	5.03E-63	2.82E-35	7.89E-55	1.01E-50	8.38E-47	7.23E-58	9.05E-53	3.23E-11	1.39E-54	2.82E-31	4.16E-23	4.87E-43	2.47E-56	4.61E-76	2.92E-73	1.99E-62	0.00E+00	4.06E-31	5.33E-13	2.04E-12	0.00E+00	0.00E+00	4.05E-12	9.07E-12	2.99E-33
2.00E-11	300	3.67E+19	0.00E+00	2.11E-10	4.85E+05	0.00E+00	1.62E-26	3.08E+05	3.17E-10	1.29E+05	1.50E-10	7.72E+04	1.87E-11	3.48E-14	7.92E-12	1.01E-10	1.57E-12	1.52E-11	3.91E-12	0.00E+00	1.63E-14	3.95E-17	1.96E-33	2.66E-33	1.84E-61	5.28E-34	5.94E-53	1.78E-49	1.47E-45	5.17E-56	3.95E-51	6.85E-11	9.49E-53	1.17E-30	1.74E-22	9.14E-42	1.77E-54	2.37E-75	4.24E-71	1.63E-60	0.00E+00	5.34E-30	1.69E-12	7.79E-12	0.00E+00	0.00E+00	8.60E-12	1.74E-11	8.38E-32
3.00E-11	300	3.67E+19	0.00E+00	2.37E-10	4.85E+05	0.00E+00	5.61E-26	3.08E+05	5.11E-10	1.29E+05	2.36E-10	7.72E+04	3.24E-11	8.25E-14	1.84E-11	1.60E-10	3.29E-12	2.42E-11	6.34E-12	0.00E+00	3.82E-14	9.33E-17	1.06E-32	1.48E-32	1.65E-60	3.12E-33	8.18E-52	9.91E-49	8.18E-45	6.79E-55	4.12E-50	1.09E-10	1.20E-51	2.75E-30	4.10E-22	5.42E-41	2.32E-53	6.79E-75	8.65E-70	2.43E-59	0.00E+00	2.26E-29	3.07E-12	1.68E-11	0.00E+00	0.00E+00	1.37E-11	2.53E-11	5.73E-31
4.00E-11	300	3.67E+19	0.00E+00	2.66E-10	4.85E+05	0.00E+00	1.37E-25	3.08E+05	7.32E-10	1.29E+05	3.31E-10	7.72E+04	4.96E-11	1.54E-13	3.38E-11	2.26E-10	5.72E-12	3.44E-11	9.15E-12	0.00E+00	7.09E-14	1.74E-16	3.61E-32	5.12E-32	8.31E-60	1.14E-32	5.51E-51	3.44E-48	2.84E-44	4.38E-54	2.35E-49	1.55E-10	7.44E-51	5.09E-30	7.61E-22	1.99E-40	1.50E-52	3.70E-74	7.65E-69	1.76E-58	0.00E+00	6.06E-29	4.52E-12	2.90E-11	0.00E+00	0.00E+00	1.94E-11	3.31E-11	2.20E-30
5.00E-11	300	3.67E+19	0.00E+00	2.99E-10	4.85E+05	0.00E+00	2.74E-25	3.08E+05	9.83E-10	1.29E+05	4.35E-10	7.72E+04	7.06E-11	2.53E-13	5.46E-11	2.99E-10	8.93E-12	4.58E-11	1.24E-11	0.00E+00	1.15E-13	2.86E-16	9.50E-32	1.37E-31	3.05E-59	3.23E-32	2.52E-50	9.22E-48	7.61E-44	1.92E-53	9.58E-49	2.06E-10	3.16E-50	8.30E-30	1.24E-21	5.64E-40	6.58E-52	7.88E-74	4.31E-68	8.58E-58	0.00E+00	1.28E-28	5.96E-12	4.40E-11	0.00E+00	0.00E+00	2.59E-11	4.08E-11	6.19E-30
6.00E-11	300	3.67E+19	0.00E+00	3.36E-10	4.85E+05	0.00E+00	4.88E-25	3.08E+05	1.27E-09	1.29E+05	5.51E-10	7.72E+04	9.58E-11	3.82E-13	8.15E-11	3.81E-10	1.30E-11	5.86E-11	1.61E-11	0.00E+00	1.74E-13	4.33E-16	2.13E-31	3.12E-31	9.15E-59	7.71E-32	8.97E-50	2.10E-47	1.73E-43	6.62E-53	3.15E-48	2.64E-10	1.05E-49	1.25E-29	1.87E-21	1.35E-39	2.27E-51	1.38E-73	1.82E-67	3.25E-57	0.00E+00	2.33E-28	7.40E-12	6.21E-11	0.00E+00	0.00E+00	3.31E-11	4.87E-11	1.43E-29
7.00E-11	300	3.67E+19	0.00E+00	3.77E-10	4.85E+05	0.00E+00	8.01E-25	3.08E+05	1.59E-09	1.29E+05	6.79E-10	7.72E+04	1.26E-10	5.47E-13	1.15E-10	4.73E-10	1.80E-11	7.29E-11	2.03E-11	0.00E+00	2.47E-13	6.20E-16	4.26E-31	6.34E-31	2.40E-58	1.64E-31	2.69E-49	4.27E-47	3.53E-43	1.92E-52	8.94E-48	3.29E-10	2.98E-49	1.77E-29	2.65E-21	2.87E-39	6.59E-51	4.46E-73	6.30E-67	1.03E-56	0.00E+00	3.85E-28	8.85E-12	8.33E-11	0.00E+00	0.00E+00	4.12E-11	5.71E-11	2.91E-29
8.00E-11	300	3.67E+19	0.00E+00	4.24E-10	4.85E+05	0.00E+00	1.24E-24	3.08E+05	1.95E-09	1.29E+05	8.22E-10	7.72E+04	1.61E-10	7.51E-13	1.56E-10	5.75E-10	2.41E-11	8.91E-11	2.51E-11	0.00E+00	3.37E-13	8.53E-16	7.88E-31	1.19E-30	5.70E-58	3.20E-31	7.13E-49	8.01E-47	6.61E-43	4.95E-52	2.27E-47	4.01E-10	7.45E-49	2.42E-29	3.62E-21	5.60E-39	1.69E-50	1.21E-72	1.89E-66	2.89E-56	0.00E+00	5.96E-28	1.04E-11	1.08E-10	0.00E+00	0.00E+00	5.04E-11	6.60E-11	5.36E-29
9.00E-11	300	3.67E+19	0.00E+00	4.76E-10	4.85E+05	0.00E+00	1.83E-24	3.08E+05	2.35E-09	1.29E+05	9.80E-10	7.72E+04	2.03E-10	9.98E-13	2.05E-10	6.89E-10	3.14E-11	1.07E-10	3.05E-11	0.00E+00	4.46E-13	1.14E-15	1.37E-30	2.09E-30	1.25E-57	5.87E-31	1.72E-48	1.41E-46	1.16E-42	1.16E-51	5.28E-47	4.83E-10	1.70E-48	3.21E-29	4.79E-21	1.03E-38	3.97E-50	3.41E-72	5.05E-66	7.30E-56	0.00E+00	8.80E-28	1.19E-11	1.36E-10	0.00E+00	0.00E+00	6.06E-11	7.56E-11	9.23E-29
1.00E-10	300	3.67E+19	0.00E+00	5.35E-10	4.85E+05	0.00E+00	2.60E-24	3.08E+05	2.81E-09	1.29E+05	1.16E-09	7.72E+04	2.51E-10	1.30E-12	2.63E-10	8.17E-10	3.99E-11	1.28E-10	3.67E-11	0.00E+00	5.77E-13	1.48E-15	2.28E-30	3.51E-30	2.60E-57	1.02E-30	3.83E-48	2.37E-46	1.95E-42	2.53E-51	1.15E-46	5.75E-10	3.63E-48	4.15E-29	6.19E-21	1.78E-38	8.65E-50	1.01E-71	1.24E-65	1.71E-55	0.00E+00	1.25E-27	1.36E-11	1.68E-10	0.00E+00	0.00E+00	7.21E-11	8.61E-11	1.51E-28
1.10E-10	300	3.67E+19	0.00E+00	6.00E-10	4.85E+05	0.00E+00	3.61E-24	3.08E+05	3.32E-09	1.29E+05	1.35E-09	7.72E+04	3.07E-10	1.65E-12	3.31E-10	9.60E-10	4.99E-11	1.50E-10	4.37E-11	0.00E+00	7.32E-13	1.89E-15	3.64E-30	5.67E-30	5.13E-57	1.70E-30	8.06E-48	3.82E-46	3.15E-42	5.19E-51	2.37E-46	6.78E-10	7.30E-48	5.26E-29	7.84E-21	2.97E-38	1.78E-49	2.85E-71	2.83E-65	3.74E-55	0.00E+00	1.74E-27	1.55E-11	2.04E-10	0.00E+00	0.00E+00	8.51E-11	9.76E-11	2.36E-28
1.20E-10	300	3.67E+19	0.00E+00	6.74E-10	4.85E+05	0.00E+00	4.89E-24	3.08E+05	3.90E-09	1.29E+05	1.57E-09	7.72E+04	3.71E-10	2.07E-12	4.11E-10	1.12E-09	6.16E-11	1.76E-10	5.17E-11	0.00E+00	9.14E-13	2.37E-15	5.63E-30	8.87E-30	9.75E-57	2.74E-30	1.61E-47	5.96E-46	4.92E-42	1.02E-50	4.67E-46	7.94E-10	1.40E-47	6.57E-29	9.78E-21	4.78E-38	3.48E-49	7.61E-71	6.09E-65	7.78E-55	0.00E+00	2.38E-27	1.75E-11	2.44E-10	0.00E+00	0.00E+00	9.96E-11	1.10E-10	3.56E-28
1.30E-10	300	3.67E+19	0.00E+00	7.57E-10	4.85E+05	0.00E+00	6.52E-24	3.08E+05	4.55E-09	1.29E+05	1.82E-09	7.72E+04	4.45E-10	2.55E-12	5.03E-10	1.30E-09	7.50E-11	2.05E-10	6.07E-11	0.00E+00	1.13E-12	2.93E-15	8.49E-30	1.35E-29	1.79E-56	4.30E-30	3.09E-47	9.07E-46	7.49E-42	1.91E-50	8.85E-46	9.24E-10	2.59E-47	8.10E-29	1.20E-20	7.48E-38	6.55E-49	1.93E-70	1.25E-64	1.55E-54	0.00E+00	3.20E-27	1.98E-11	2.90E-10	0.00E+00	0.00E+00	1.16E-10	1.25E-10	5.24E-28
1.40E-10	300	3.67E+19	0.00E+00	8.51E-10	4.85E+05	0.00E+00	8.56E-24	3.08E+05	5.29E-09	1.29E+05	2.09E-09	7.72E+04	5.30E-10	3.12E-12	6.10E-10	1.50E-09	9.04E-11	2.37E-10	7.08E-11	0.00E+00	1.37E-12	3.59E-15	1.25E-29	2.01E-29	3.20E-56	6.57E-30	5.72E-47	1.35E-45	1.11E-41	3.48E-50	1.62E-45	1.07E-09	4.63E-47	9.87E-29	1.46E-20	1.14E-37	1.19E-48	4.64E-70	2.46E-64	2.97E-54	0.00E+00	4.25E-27	2.23E-11	3.42E-10	0.00E+00	0.00E+00	1.34E-10	1.40E-10	7.54E-28
1.50E-10	300	3.67E+19	0.00E+00	9.55E-10	4.85E+05	0.00E+00	1.11E-23	3.08E+05	6.11E-09	1.29E+05	2.40E-09	7.72E+04	6.27E-10	3.78E-12	7.32E-10	1.72E-09	1.08E-10	2.74E-10	8.23E-11	0.00E+00	1.66E-12	4.36E-15	1.82E-29	2.94E-29	5.57E-56	9.84E-30	1.03E-46	2.01E-45	1.63E-41	6.16E-50	2.90E-45	1.23E-09	8.05E-47	1.19E-28	1.76E-20	1.71E-37	2.11E-48	9.78E-66	4.68E-64	5.51E-54	0.00E+00	5.60E-27	2.50E-11	4.00E-10	0.00E+00	0.00E+00	1.55E-10	1.58E-10	1.06E-27
1.60E-10	300	3.67E+19	0.00E+00	1.07E-09	4.85E+05	0.00E+00	1.43E-23	3.08E+05	7.04E-09	1.29E+05	2.74E-09	7.72E+04	7.37E-10	4.54E-12	8.72E-10	1.98E-09	1.28E-10	3.15E-10	9.53E-11	0.00E+00	1.98E-12	5.25E-15	2.59E-29	4.23E-29	9.49E-56	1.45E-29	1.80E-46	7.39E-45	2.33E-41	1.06E-49	5.05E-45	1.42E-09	1.37E-46	1.43E-28	2.11E-20	2.51E-37	3.64E-48	1.05E-63	8.62E-64	9.94E-54	0.00E+00	7.32E-27	2.82E-11	4.66E-10	0.00E+00	0.00E+00	1.78E-10	1.78E-10	1.48E-27
1.70E-10	300	3.67E+19	0.00E+00	1.21E-09	4.85E+05	0.00E+00	1.82E-23	3.08E+05	8.08E-09	1.29E+05	3.13E-09	7.72E+04	8.62E-10	5.41E-12	1.03E-09	2.26E-09	1.51E-10	3.61E-10	1.10E-10	0.00E+00	2.36E-12	6.27E-15	3.65E-29	5.99E-29	1.59E-55	2.10E-29	3.08E-46	1.50E-44	3.30E-41	1.80E-49	8.62E-45	1.62E-09	2.28E-46	1.70E-28	2.50E-20	3.63E-37	6.15E-48	2.71E-63	1.55E-63	1.75E-53	0.00E+00	9.52E-27	3.17E-11	5.40E-10	0.00E+00	0.00E+00	2.04E-10	2.00E-10	2.03E-27
1.80E-10	300	3.67E+19	0.00E+00	1.35E-09	4.85E+05	0.00E+00	2.30E-23	3.08E+05	9.25E-09	1.29E+05	3.56E-09	7.72E+04	1.00E-09	6.41E-12	1.21E-09	2.57E-09	1.78E-10	4.12E-10	1.26E-10	0.00E+00	2.79E-12	7.44E-15	5.08E-29	8.39E-29	2.62E-55	2.99E-29	5.18E-46	2.34E-44	4.62E-41	2.98E-49	1.44E-44	1.86E-09	3.73E-46	2.01E-28	2.96E-20	5.17E-37	1.02E-47	4.71E-63	2.71E-63	3.02E-53	0.00E+00	1.23E-26	3.56E-11	6.22E-10	0.00E+00	0.00E+00	2.33E-10	2.25E-10	2.76E-27
1.90E-10	300	3.67E+19	0.00E+00	1.52E-09	4.85E+05	0.00E+00	2.90E-23	3.08E+05	1.06E-08	1.29E+05	4.04E-09	7.72E+04	1.17E-09	7.55E-12	1.42E-09	2.93E-09	2.07E-10	4.70E-10	1.45E-10	0.00E+00	3.28E-12	8.79E-15	6.99E-29	1.16E-28	4.25E-55	4.22E-29	8.54E-46	3.35E-44	6.39E-41	4.87E-49	2.38E-44	2.12E-09	6.00E-46	2.36E-28	3.47E-20	7.29E-37	1.67E-47	7.32E-63	4.66E-63	5.10E-53	0.00E+00	1.59E-26	4.00E-11	7.15E-10	0.00E+00	0.00E+00	2.66E-10	2.53E-10	3.70E-27
2.00E-10	300	3.67E+19	0.00E+00	1.71E-09	4.85E+05	0.00E+00	3.64E-23	3.08E+05	1.20E-08	1.29E+05	4.58E-09	7.72E+04	1.35E-09	8.86E-12	1.66E-09	3.33E-09	2.41E-10	5.35E-10	1.66E-10	0.00E+00	3.84E-12	1.03E-14	9.54E-29	1.60E-28	6.81E-55	5.89E-29	1.39E-45	4.51E-44	8.75E-41	7.83E-49	3.86E-44	2.41E-09	9.55E-46	2.76E-28	4.05E-20	1.02E-36	2.68E-47	1.06E-62	7.85E-63	8.49E-53	0.00E+00	2.04E-26	4.49E-11	8.20E-10	0.00E+00	0.00E+00	3.03E-10	2.84E-10	4.94E-27
2.10E-10	300	3.67E+19	0.00E+00	1.92E-09	4.85E+05	0.00E+00	4.55E-23	3.08E+05	1.37E-08	1.29E+05	5.19E-09	7.72E+04	1.55E-09	1.03E-11	1.92E-09	3.78E-09	2.79E-10	6.08E-10	1.89E-10	0.00E+00	4.48E-12	1.21E-14	1.29E-28	2.17E-28	1.08E-54	8.14E-29	2.23E-45	5.88E-44	1.19E-40	1.24E-48	6.20E-44	2.74E-09	1.50E-45	3.22E-28	4.72E-20	1.40E-36	4.26E-47	1.47E-62	1.30E-62	1.39E-52	0.00E+00	2.62E-26	5.04E-11	9.37E-10	0.00E+00	0.00E+00	3.44E-10	3.19E-10	6.54E-27
2.20E-10	300	3.67E+19	0.00E+00	2.15E-09	4.85E+05	0.00E+00	5.68E-23	3.08E+05	1.56E-08	1.29E+05	5.87E-09	7.72E+04	1.79E-09	1.20E-11	2.22E-09	4.28E-09	3.22E-10	6.90E-10	2.16E-10	0.00E+00	5.20E-12	1.41E-14	1.73E-28	2.93E-28	1.69E-54	1.12E-28	3.53E-45	7.50E-44	1.60E-40	1.95E-48	9.82E-44	3.11E-09	2.33E-45	3.74E-28	5.47E-20	1.92E-36	6.69E-47	2.00E-62	2.13E-62	2.25E-52	0.00E+00	3.35E-26	5.66E-11	1.07E-09	0.00E+00	0.00E+00	3.90E-10	3.58E-10	8.61E-27
2.30E-10	300	3.67E+19	0.00E+00	2.42E-09	4.85E+05	0.00E+00	7.08E-23	3.08E+05	1.77E-08	1.29E+05	6.63E-09	7.72E+04	2.05E-09	1.39E-11	2.56E-09	4.84E-09	3.70E-10	7.82E-10	2.46E-10	0.00E+00	6.02E-12	1.64E-14	2.32E-28	3.93E-28	2.63E-54	1.52E-28	5.53E-45	9.41E-44	2.15E-40	3.04E-48	1.54E-43	3.52E-09	3.59E-45	4.33E-28	6.32E-20	2.60E-36	1.04E-46	2.66E-62	3.43E-62	3.59E-52	0.00E+00	4.29E-26	6.36E-11	1.22E-09	0.00E+00	0.00E+00	4.42E-10	4.02E-10	1.13E-26
2.40E-10	300	3.67E+19	0.00E+00	2.72E-09	4.85E+05	0.00E+00	8.81E-23	3.08E+05	2.00E-08	1.29E+05	7.49E-09	7.72E+04	2.35E-09	1.61E-11	2.95E-09	5.47E-09	4.25E-10	8.86E-10	2.79E-10	0.00E+00	6.95E-12	1.89E-14	3.08E-28	5.25E-28	4.06E-54	2.05E-28	8.58E-45	1.15E-43	2.86E-40	4.69E-48	2.39E-43	3.99E-09	5.48E-45	5.00E-28	7.28E-20	3.51E-36	1.60E-46	3.42E-62	5.48E-62	5.67E-52	0.00E+00	5.47E-26	7.14E-11	1.38E-09	0.00E+00	0.00E+00	5.01E-10	4.52E-10	1.47E-26
2.50E-10	300	3.67E+19	0.00E+00	3.05E-09	4.85E+05	0.00E+00	1.10E-22	3.08E+05	2.26E-08	1.29E+05	8.45E-09	7.72E+04	2.68E-09	1.86E-11	3.38E-09	6.18E-09	4.87E-10	1.00E-09	3.17E-10	0.00E+00	8.00E-12	2.19E-14	4.06E-28	6.96E-28	6.21E-54	2.75E-28	1.32E-44	1.36E-43	3.79E-40	7.17E-48	3.69E-43	4.51E-09	8.31E-45	5.75E-28	8.37E-20	4.71E-36	2.45E-46	4.06E-62	8.64E-62	8.86E-52	0.00E+00	6.96E-26	8.02E-11	1.57E-09	0.00E+00	0.00E+00	5.66E-10	5.07E-10	1.91E-26
2.60E-10	300	3.67E+19	0.00E+00	3.43E-09	4.85E+05	0.00E+00	1.36E-22	3.08E+05	2.56E-08	1.29E+05	9.52E-09	7.72E+04	3.06E-09	2.14E-11	3.87E-09	6.97E-09	5.57E-10	1.13E-09	3.59E-10	0.00E+00	9.19E-12	2.52E-14	5.35E-28	9.19E-28	9.43E-54	3.67E-28	2.02E-44	1.70E-43	5.00E-40	1.09E-47	5.64E-43	5.10E-09	1.25E-44	6.61E-28	9.60E-20	6.28E-36	3.72E-46	5.50E-62	1.35E-61	1.37E-51	0.00E+00	8.86E-26	9.01E-11	1.78E-09	0.00E+00	0.00E+00	6.40E-10	5.70E-10	2.47E-26
2.70E-10	300	3.67E+19	0.00E+00	3.85E-09	4.85E+05	0.00E+00	1.70E-22	3.08E+05	2.90E-08	1.29E+05	1.07E-08	7.72E+04	3.49E-09	2.45E-11	4.42E-09	7.87E-09	6.35E-10	1.28E-09	4.07E-10	0.00E+00	1.05E-11	2.89E-14	7.00E-28	1.21E-27	1.42E-53	4.88E-28	3.06E-44	2.08E-43	6.56E-40	1.64E-47	8.57E-43	5.76E-09	1.87E-44	7.57E-28	1.10E-19	8.32E-36	5.62E-46	7.16E-62	2.09E-61	2.11E-51	0.00E+00	1.13E-25	1.01E-10	2.02E-09	0.00E+00	0.00E+00	7.23E-10	6.40E-10	3.18E-26
2.80E-10	300	3.67E+19	0.00E+00	4.32E-09	4.85E+05	0.00E+00	2.11E-22	3.08E+05	3.27E-08	1.29E+05	1.21E-08	7.72E+04	3.97E-09	2.81E-11	5.04E-09	8.87E-09	7.23E-10	1.44E-09	4.60E-10	0.00E+00	1.20E-11	3.32E-14	9.14E-28	1.58E-27	2.14E-53	6.45E-28	4.61E-44	2.55E-43	8.58E-40	2.46E-47	1.29E-42	6.50E-09	2.79E-44	8.67E-28	1.26E-19	1.10E-35	8.42E-46	9.32E-62	3.21E-61	3.23E-51	0.00E+00	1.43E-25	1.14E-10	2.28E-09	0.00E+00	0.00E+00	8.16E-10	7.19E-10	4.10E-26
2.90E-10	300	3.67E+19	0.00E+00	4.85E-09	4.85E+05	0.00E+00	2.63E-22	3.08E+05	3.69E-08	1.29E+05	1.36E-08	7.72E+04	4.51E-09	3.21E-11	5.74E-09	9.99E-09	8.22E-10	1.63E-09	5.21E-10	0.00E+00	1.38E-11	3.80E-14	1.19E-27	2.07E-27	3.19E-53	8.49E-28	6.90E-44	3.11E-43	1.12E-39	3.67E-47	1.94E-42	7.34E-09	4.14E-44	9.90E-28	1.43E-19	1.44E-35	1.26E-45	1.20E-61	4.90E-61	4.89E-51	0.00E+00	1.81E-25	1.28E-10	2.58E-09	0.00E+00	0.00E+00	9.21E-10	8.08E-10	5.26E-26
3.00E-10	300	3.67E+19	0.00E+00	5.45E-09	4.85E+05	0.00E+00	3.28E-22	3.08E+05	4.16E-08	1.29E+05	1.53E-08	7.72E+04	5.12E-09	3.66E-11	6.53E-09	1.13E-08	9.34E-10	1.84E-09	5.88E-10	0.00E+00	1.57E-11	4.34E-14	1.54E-27	2.69E-27	4.75E-53	1.11E-27	1.03E-43	3.80E-43	1.45E-39	5.45E-47	2.90E-42	8.27E-09	6.10E-44	1.13E-27	1.63E-19	1.89E-35	1.87E-45	1.55E-61	7.43E-61	7.38E-51	0.00E+00	2.30E-25	1.43E-10	2.91E-09	0.00E+00	0.00E+00	1.04E-09	9.07E-10	6.73E-26
3.10E-10	300	3.67E+19	0.00E+00	6.12E-09	4.85E+05	0.00E+00	4.09E-22	3.08E+05	4.69E-08	1.29E+05	1.72E-08	7.72E+04	5.80E-09	4.17E-11	7.42E-09	1.27E-08	1.06E-09	2.07E-09	6.64E-10	0.00E+00	1.79E-11	4.95E-14	2.00E-27	3.49E-27	7.03E-53	1.46E-27	1.53E-43	4.63E-43	1.88E-39	8.06E-47	4.31E-42	9.32E-09	8.97E-44	1.28E-27	1.85E-19	2.47E-35	2.76E-45	1.98E-61	1.12E-60	1.11E-50	0.00E+00	2.91E-25	1.61E-10	3.29E-09	0.00E+00	0.00E+00	1.17E-09	1.02E-09	8.61E-26
3.20E-10	300	3.67E+19	0.00E+00	6.88E-09	4.85E+05	0.00E+00	5.11E-22	3.08E+05	5.29E-08	1.29E+05	1.94E-08	7.72E+04	6.57E-09	4.75E-11	8.42E-09	1.43E-08	1.20E-09	2.33E-09	7.50E-10	0.00E+00	2.03E-11	5.64E-14	2.58E-27	4.51E-27	1.04E-52	1.90E-27	2.26E-43	5.66E-43	2.43E-39	1.19E-46	6.38E-42	1.05E-08	1.31E-43	1.46E-27	2.11E-19	3.21E-35	4.06E-45	2.53E-61	1.68E-60	1.65E-50	0.00E+00	3.69E-25	1.81E-10	3.71E-09	0.00E+00	0.00E+00	1.32E-09	1.14E-09	1.10E-25
3.30E-10	300	3.67E+19	0.00E+00	7.72E-09	4.85E+05	0.00E+00	6.38E-22	3.08E+05	5.96E-08	1.29E+05	2.18E-08	7.72E+04	7.44E-09	5.40E-11	9.54E-09	1.61E-08	1.36E-09	2.63E-09	8.46E-10	0.00E+00	2.31E-11	6.42E-14	3.32E-27	5.82E-27	1.53E-52	2.46E-27	3.32E-43	6.90E-43	3.14E-39	1.74E-46	9.41E-42	1.18E-08	1.92E-43	1.66E-27	2.39E-19	4.17E-35	5.96E-45	3.21E-61	2.50E-60	2.45E-50	0.00E+00	4.67E-25	2.03E-10	4.18E-09	0.00E+00	0.00E+00	1.48E-09	1.28E-09	1.40E-25
3.40E-10	300	3.67E+19	0.00E+00	8.67E-09	4.85E+05	0.00E+00	7.98E-22	3.08E+05	6.71E-08	1.29E+05	2.45E-08	7.72E+04	8.42E-09	6.13E-11	1.08E-08	1.81E-08	1.54E-09	2.96E-09	9.54E-10	0.00E+00	2.62E-11	7.29E-14	4.27E-27	7.50E-27	2.24E-52	3.19E-27	4.87E-43	8.22E-43	4.04E-39	2.55E-46	1.38E-41	1.33E-08	2.79E-43	1.88E-27	2.71E-19	5.40E-35	8.71E-45	3.67E-61	3.72E-60	3.62E-50	0.00E+00	5.91E-25	2.28E-10	4.71E-09	0.00E+00	0.00E+00	1.67E-09	1.44E-09	1.79E-25
3.50E-10	300	3.67E+19	0.00E+00	9.74E-09	4.85E+05	0.00E+00	1.00E-21	3.08E+05	7.56E-08	1.29E+05	2.76E-08	7.72E+04	9.51E-09	6.95E-11	1.22E-08	2.03E-08	1.74E-09	3.33E-09	1.07E-09	0.00E+00	2.97E-11	8.28E-14	5.48E-27	9.65E-27	3.27E-52	4.13E-27	7.12E-43	1.01E-42	5.18E-39	3.71E-46	2.02E-41	1.50E-08	4.06E-43	2.13E-27	3.07E-19	6.97E-35	1.27E-44	4.83E-61	5.50E-60	5.34E-50	0.00E+00	7.48E-25	2.56E-10	5.31E-09	0.00E+00	0.00E+00	1.88E-09	1.62E-09	2.27E-25
3.60E-10	300	3.67E+19	0.00E+00	1.09E-08	4.85E+05	0.00E+00	1.25E-21	3.08E+05	8.51E-08	1.29E+05	3.10E-08	7.72E+04	1.07E-08	7.88E-11	1.38E-08	2.28E-08	1.97E-09	3.74E-09	1.21E-09	0.00E+00	3.36E-11	9.39E-14	7.02E-27	1.24E-26	4.76E-52	5.32E-27	1.04E-42	1.25E-42	6.64E-39	5.40E-46	2.95E-41	1.69E-08	5.88E-43	2.42E-27	3.47E-19	8.98E-35	1.85E-44	6.20E-61	8.10E-60	7.83E-50	0.00E+00	9.46E-25	2.88E-10	5.98E-09	0.00E+00	0.00E+00	2.12E-09	1.82E-09	2.89E-25
3.70E-10	300	3.67E+19	0.00E+00	1.23E-08	4.85E+05	0.00E+00	1.57E-21	3.08E+05	9.58E-08	1.29E+05	3.49E-08	7.72E+04	1.21E-08	8.93E-11	1.56E-08	2.57E-08	2.22E-09	4.21E-09	1.36E-09	0.00E+00	3.80E-11	1.06E-13	8.98E-27	1.59E-26	6.92E-52	6.85E-27	1.51E-42	1.54E-42	8.50E-39	7.83E-46	4.30E-41	1.90E-08	8.50E-43	2.74E-27	3.92E-19	1.15E-34	2.68E-44	7.97E-61	1.19E-59	1.15E-49	0.00E+00	1.20E-24	3.23E-10	6.73E-09	0.00E+00	0.00E+00	2.38E-09	2.04E-09	3.66E-25
3.80E-10	300	3.67E+19	0.00E+00	1.38E-08	4.85E+05	0.00E+00	1.97E-21	3.08E+05	1.08E-07	1.29E+05	3.92E-08	7.72E+04	1.37E-08	1.01E-10	1.76E-08	2.89E-08	2.50E-09	4.74E-09	1.54E-09	0.00E+00	4.30E-11	1.21E-13	1.15E-26	2.03E-26	1.00E-51	8.81E-27	2.19E-42	1.89E-42	1.09E-38	1.13E-45	6.25E-41	2.13E-08	1.23E-42	3.10E-27	4.44E-19	1.48E-34	3.88E-44	1.02E-60	1.74E-59	1.67E-49	0.00E+00	1.51E-24	3.63E-10	7.58E-09	0.00E+00	0.00E+00	2.68E-09	2.30E-09	4.65E-25
3.90E-10	300	3.67E+19	0.00E+00	1.55E-08	4.85E+05	0.00E+00	2.48E-21	3.08E+05	1.21E-07	1.29E+05	4.40E-08	7.72E+04	1.54E-08	1.14E-10	1.99E-08	3.25E-08	2.82E-09	5.33E-09	1.73E-09	0.00E+00	4.86E-11	1.36E-13	1.46E-26	2.59E-26	1.45E-51	1.13E-26	3.17E-42	2.34E-42	1.39E-38	1.64E-45	9.06E-41	2.40E-08	1.77E-42	3.50E-27	5.01E-19	1.90E-34	5.61E-44	1.30E-60	2.54E-59	2.43E-49	0.00E+00	1.91E-24	4.08E-10	8.53E-09	0.00E+00	0.00E+00	3.01E-09	2.58E-09	5.90E-25
4.00E-10	300	3.67E+19	0.00E+00	1.74E-08	4.85E+05	0.00E+00	3.12E-21	3.08E+05	1.36E-07	1.29E+05	4.95E-08	7.72E+04	1.74E-08	1.29E-10	2.24E-08	3.65E-08	3.18E-09	5.99E-09	1.95E-09	0.00E+00	5.49E-11	1.54E-13	1.87E-26	3.31E-26	2.10E-51	1.45E-26	4.58E-42	2.89E-42	1.77E-38	2.36E-45	1.31E-40	2.70E-08	2.54E-42	3.95E-27	5.65E-19	2.43E-34	8.09E-44	1.65E-60	3.69E-59	3.53E-49	0.00E+00	2.41E-24	4.58E-10	9.59E-09	0.00E+00	0.00E+00	3.39E-09	2.90E-09	7.47E-25
4.10E-10	300	3.67E+19	0.00E+00	1.96E-08	4.85E+05	0.00E+00	3.93E-21	3.08E+05	1.53E-07	1.29E+05	5.56E-08	7.72E+04	1.96E-08	1.46E-10	2.53E-08	4.10E-08	3.59E-09	6.74E-09	2.19E-09	0.00E+00	6.20E-11	1.74E-13	2.38E-26	4.22E-26	3.02E-51	1.85E-26	6.60E-42	3.58E-42	2.25E-38	3.40E-45	1.89E-40	3.03E-08	3.65E-42	4.46E-27	6.38E-19	3.11E-34	1.16E-43	2.10E-60	5.36E-59	5.12E-49	0.00E+00	3.05E-24	5.14E-10	1.08E-08	0.00E+00	0.00E+00	3.81E-09	3.25E-09	9.46E-25
4.20E-10	300	3.67E+19	0.00E+00	2.20E-08	4.85E+05	0.00E+00	4.94E-21	3.08E+05	1.72E-07	1.29E+05	6.25E-08	7.72E+04	2.21E-08	1.65E-10	2.85E-08	4.61E-08	4.04E-09	7.57E-09	2.46E-09	0.00E+00	7.00E-11	1.97E-13	3.02E-26	5.38E-26	4.36E-51	2.36E-26	9.50E-42	4.44E-42	2.87E-38	4.89E-45	2.73E-40	3.41E-08	5.24E-42	5.03E-27	7.19E-19	3.97E-34	1.67E-43	2.67E-60	7.77E-59	7.40E-49	0.00E+00	3.85E-24	5.78E-10	1.21E-08	0.00E+00	0.00E+00	4.28E-09	3.65E-09	1.20E-24
4.30E-10	300	3.67E+19	0.00E+00	2.47E-08	4.85E+05	0.00E+00	6.22E-21	3.08E+05	1.94E-07	1.29E+05	7.02E-08	7.72E+04	2.49E-08	1.86E-10	3.21E-08	5.18E-08	4.55E-09	8.51E-09	2.77E-09	0.00E+00	7.89E-11	2.22E-13	3.84E-26	6.84E-26	6.26E-51	3.02E-26	1.37E-41	5.48E-42	3.65E-38	7.02E-45	3.92E-40	3.83E-08	7.51E-42	5.68E-27	8.11E-19	5.06E-34	2.40E-43	3.21E-60	1.12E-58	1.07E-48	0.00E+00	4.86E-24	6.49E-10	1.36E-08	0.00E+00	0.00E+00	4.81E-09	4.10E-09	1.52E-24
4.40E-10	300	3.67E+19	0.00E+00	2.77E-08	4.85E+05	0.00E+00	7.84E-21	3.08E+05	2.18E-07	1.29E+05	7.89E-08	7.72E+04	2.80E-08	2.09E-10	3.62E-08	5.82E-08	5.12E-09	9.57E-09	3.12E-09	0.00E+00	8.90E-11	2.51E-13	4.88E-26	8.70E-26	8.99E-51	3.85E-26	1.96E-41	6.96E-42	4.64E-38	1.01E-44	5.63E-40	4.31E-08	1.07E-41	6.40E-27	9.14E-19	6.44E-34	3.45E-43	5.00E-60	1.62E-58	1.54E-48	0.00E+00	6.14E-24	7.29E-10	1.53E-08	0.00E+00	0.00E+00	5.41E-09	4.61E-09	1.92E-24
4.50E-10	300	3.67E+19	0.00E+00	3.11E-08	4.85E+05	0.00E+00	9.88E-21	3.08E+05	2.45E-07	1.29E+05	8.86E-08	7.72E+04	3.16E-08	2.36E-10	4.08E-08	6.54E-08	5.77E-09	1.08E-08	3.50E-09	0.00E+00	1.00E-10	2.83E-13	6.20E-26	1.11E-25	1.29E-50	4.90E-26	2.81E-41	8.79E-42	5.89E-38	1.44E-44	8.09E-40	4.84E-08	1.54E-41	7.22E-27	1.03E-18	8.20E-34	4.94E-43	7.24E-60	2.33E-58	2.21E-48	0.00E+00	7.75E-24	8.18E-10	1.73E-08	0.00E+00	0.00E+00	6.08E-09	5.18E-09	2.43E-24
4.60E-10	300	3.67E+19	0.00E+00	3.49E-08	4.85E+05	0.00E+00	1.25E-20	3.08E+05	2.75E-07	1.29E+05	9.95E-08	7.72E+04	3.55E-08	2.66E-10	4.59E-08	7.35E-08	6.49E-09	1.21E-08	3.94E-09	0.00E+00	1.13E-10	3.19E-13	7.87E-26	1.40E-25	1.85E-50	6.23E-26	4.03E-41	1.11E-41	7.47E-38	2.06E-44	1.16E-39	5.44E-08	2.20E-41	8.13E-27	1.16E-18	1.04E-33	7.07E-43	1.01E-59	3.36E-58	3.18E-48	0.00E+00	9.78E-24	9.19E-10	1.94E-08	0.00E+00	0.00E+00	6.83E-09	5.81E-09	3.07E-24
4.70E-10	300	3.67E+19	0.00E+00	3.92E-08	4.85E+05	0.00E+00	1.57E-20	3.08E+05	3.09E-07	1.29E+05	1.12E-07	7.72E+04	4.00E-08	3.00E-10	5.16E-08	8.25E-08	7.30E-09	1.36E-08	4.43E-09	0.00E+00	1.27E-10	3.60E-13	9.98E-26	1.78E-25	2.65E-50	7.93E-26	5.76E-41	1.39E-41	9.47E-38	2.95E-44	1.66E-39	6.12E-08	3.13E-41	9.16E-27	1.30E-18	1.32E-33	1.01E-42	1.36E-59	4.82E-58	4.56E-48	0.00E+00	1.23E-23	1.03E-09	2.18E-08	0.00E+00	0.00E+00	7.68E-09	6.53E-09	3.88E-24
4.80E-10	300	3.67E+19	0.00E+00	4.41E-08	4.85E+05	0.00E+00	1.98E-20	3.08E+05	3.47E-07	1.29E+05	1.26E-07	7.72E+04	4.50E-08	3.38E-10	5.81E-08	9.27E-08	8.21E-09	1.53E-08	4.98E-09	0.00E+00	1.43E-10	4.05E-13	1.26E-25	2.26E-25	3.78E-50	1.01E-25	8.23E-41	1.74E-41	1.20E-37	4.22E-44	2.37E-39	6.87E-08	4.47E-41	1.03E-26	1.47E-18	1.68E-33	1.44E-42	1.82E-59	6.92E-58	6.54E-48	0.00E+00	1.56E-23	1.16E-09	2.45E-08	0.00E+00	0.00E+00	8.62E-09	7.33E-09	4.90E-24
4.90E-10	300	3.67E+19	0.00E+00	4.95E-08	4.85E+05	0.00E+00	2.50E-20	3.08E+05	3.90E-07	1.29E+05	1.41E-07	7.72E+04	5.06E-08	3.80E-10	6.54E-08	1.04E-07	9.24E-09	1.71E-08	5.60E-09	0.00E+00	1.61E-10	4.57E-13	1.60E-25	2.86E-25	5.40E-50	1.28E-25	1.18E-40	2.18E-41	1.52E-37	6.02E-44	3.39E-39	7.72E-08	6.37E-41	1.16E-26	1.65E-18	2.13E-33	2.06E-42	2.39E-59	9.92E-58	9.36E-48	0.00E+00	1.97E-23	1.30E-09	2.75E-08	0.00E+00	0.00E+00	9.69E-09	8.23E-09	6.19E-24
5.00E-10	300	3.67E+19	0.00E+00	5.56E-08	4.85E+05	0.00E+00	3.15E-20	3.08E+05	4.39E-07	1.29E+05	1.58E-07	7.72E+04	5.69E-08	4.28E-10	7.35E-08	1.17E-07	1.04E-08	1.93E-08	6.29E-09	0.00E+00	1.82E-10	5.14E-13	2.03E-25	3.63E-25	7.72E-50	1.62E-25	1.68E-40	2.73E-41	1.93E-37	8.58E-44	4.84E-39	8.68E-08	9.08E-41	1.31E-26	1.86E-18	2.71E-33	2.94E-42	3.12E-59	1.42E-57	1.34E-47	0.00E+00	2.48E-23	1.46E-09	3.09E-08	0.00E+00	0.00E+00	1.09E-08	9.25E-09	7.82E-24
5.10E-10	300	3.67E+19	0.00E+00	6.24E-08	4.85E+05	0.00E+00	3.98E-20	3.08E+05	4.93E-07	1.29E+05	1.78E-07	7.72E+04	6.39E-08	4.82E-10	8.27E-08	1.31E-07	1.17E-08	2.16E-08	7.07E-09	0.00E+00	2.04E-10	5.79E-13	2.57E-25	4.59E-25	1.10E-49	2.06E-25	2.39E-40	3.41E-41	2.44E-37	1.22E-43	6.91E-39	9.75E-08	1.29E-40	1.47E-26	2.09E-18	3.43E-33	4.19E-42	4.04E-59	2.03E-57	1.91E-47	0.00E+00	3.13E-23	1.64E-09	3.48E-08	0.00E+00	0.00E+00	1.22E-08	1.04E-08	9.87E-24
5.20E-10	300	3.67E+19	0.00E+00	7.01E-08	4.85E+05	0.00E+00	5.02E-20	3.08E+05	5.54E-07	1.29E+05	2.00E-07	7.72E+04	7.19E-08	5.42E-10	9.30E-08	1.48E-07	1.31E-08	2.43E-08	7.94E-09	0.00E+00	2.30E-10	6.52E-13	3.25E-25	5.82E-25	1.57E-49	2.61E-25	3.41E-40	4.24E-41	3.09E-37	1.74E-43	9.85E-39	1.09E-07	1.84E-40	1.65E-26	2.35E-18	4.35E-33	5.96E-42	4.78E-59	2.90E-57	2.73E-47	0.00E+00	3.95E-23	1.84E-09	3.91E-08	0.00E+00	0.00E+00	1.37E-08	1.17E-08	1.25E-23
5.30E-10	300	3.67E+19	0.00E+00	7.88E-08	4.85E+05	0.00E+00	6.34E-20	3.08E+05	6.22E-07	1.29E+05	2.25E-07	7.72E+04	8.08E-08	6.10E-10	1.05E-07	1.66E-07	1.48E-08	2.73E-08	8.93E-09	0.00E+00	2.59E-10	7.33E-13	4.11E-25	7.36E-25	2.24E-49	3.30E-25	4.86E-40	5.30E-41	3.90E-37	2.48E-43	1.40E-38	1.23E-07	2.62E-40	1.86E-26	2.65E-18	5.51E-33	8.49E-42	6.12E-59	4.14E-57	3.89E-47	0.00E+00	4.99E-23	2.07E-09	4.39E-08	0.00E+00	0.00E+00	1.54E-08	1.31E-08	1.57E-23
5.40E-10	300	3.67E+19	0.00E+00	8.84E-08	4.85E+05	0.00E+00	8.00E-20	3.08E+05	6.99E-07	1.29E+05	2.52E-07	7.72E+04	9.09E-08	6.86E-10	1.18E-07	1.86E-07	1.66E-08	3.07E-08	1.00E-08	0.00E+00	2.91E-10	8.25E-13	5.20E-25	9.31E-25	3.19E-49	4.18E-25	6.92E-40	6.65E-41	4.94E-37	3.53E-43	2.00E-38	1.38E-07	3.72E-40	2.09E-26	2.98E-18	6.97E-33	1.21E-41	8.08E-59	5.91E-57	5.55E-47	0.00E+00	6.29E-23	2.33E-09	4.93E-08	0.00E+00	0.00E+00	1.73E-08	1.47E-08	1.99E-23
5.50E-10	300	3.67E+19	0.00E+00	9.93E-08	4.85E+05	0.00E+00	1.01E-19	3.08E+05	7.85E-07	1.29E+05	2.83E-07	7.72E+04	1.02E-07	7.72E-10	1.32E-07	2.09E-07	1.86E-08	3.45E-08	1.13E-08	0.00E+00	3.27E-10	9.28E-13	6.58E-25	1.18E-24	4.54E-49	5.30E-25	9.85E-40	8.32E-41	6.24E-37	5.02E-43	2.85E-38	1.55E-07	5.29E-40	2.35E-26	3.35E-18	8.82E-33	1.72E-41	1.05E-58	8.42E-57	7.91E-47	0.00E+00	7.94E-23	2.61E-09	5.54E-08	0.00E+00	0.00E+00	1.95E-08	1.65E-08	2.51E-23
5.60E-10	300	3.67E+19	0.00E+00	1.12E-07	4.85E+05	0.00E+00	1.27E-19	3.08E+05	8.82E-07	1.29E+05	3.18E-07	7.72E+04	1.15E-07	8.68E-10	1.49E-07	2.35E-07	2.10E-08	3.87E-08	1.27E-08	0.00E+00	3.68E-10	1.04E-12	8.31E-25	1.49E-24	6.45E-49	6.71E-25	1.40E-39	1.04E-40	7.89E-37	7.14E-43	4.05E-38	1.74E-07	7.52E-40	2.65E-26	3.76E-18	1.12E-32	2.44E-41	1.36E-58	1.20E-56	1.13E-46	0.00E+00	1.00E-22	2.93E-09	6.22E-08	0.00E+00	0.00E+00	2.19E-08	1.86E-08	3.17E-23
5.70E-10	300	3.67E+19	0.00E+00	1.25E-07	4.85E+05	0.00E+00	1.61E-19	3.08E+05	9.91E-07	1.29E+05	3.57E-07	7.72E+04	1.29E-07	9.76E-10	1.67E-07	2.64E-07	2.35E-08	4.35E-08	1.42E-08	0.00E+00	4.14E-10	1.17E-12	1.05E-24	1.88E-24	9.18E-49	8.48E-25	1.99E-39	1.31E-40	9.97E-37	1.02E-42	5.76E-38	1.96E-07	1.07E-39	2.98E-26	4.23E-18	1.41E-32	3.48E-41	1.76E-58	1.71E-56	1.60E-46	0.00E+00	1.26E-22	3.30E-09	6.99E-08	0.00E+00	0.00E+00	2.46E-08	2.08E-08	4.00E-23
5.80E-10	300	3.67E+19	0.00E+00	1.41E-07	4.85E+05	0.00E+00	2.03E-19	3.08E+05	1.11E-06	1.29E+05	4.01E-07	7.72E+04	1.45E-07	1.10E-09	1.88E-07	2.96E-07	2.65E-08	4.89E-08	1.60E-08	0.00E+00	4.65E-10	1.32E-12	1.33E-24	2.38E-24	1.31E-48	1.07E-24	2.83E-39	1.64E-40	1.26E-36	1.44E-42	8.19E-38	2.20E-07	1.52E-39	3.35E-26	4.75E-18	1.78E-32	4.94E-41	2.29E-58	2.43E-56	2.28E-46	0.00E+00	1.59E-22	3.70E-09	7.85E-08	0.00E+00	0.00E+00	2.76E-08	2.34E-08	5.04E-23
5.90E-10	300	3.67E+19	0.00E+00	1.58E-07	4.85E+05	0.00E+00	2.56E-19	3.08E+05	1.25E-06	1.29E+05	4.51E-07	7.72E+04	1.63E-07	1.23E-09	2.11E-07	3.33E-07	2.97E-08	5.49E-08	1.80E-08	0.00E+00	5.23E-10	1.48E-12	1.68E-24	3.01E-24	1.86E-48	1.36E-24	4.02E-39	2.06E-40	1.59E-36	2.05E-42	1.16E-37	2.47E-07	2.16E-39	3.76E-26	5.34E-18	2.26E-32	7.02E-41	2.97E-58	3.46E-56	3.24E-46	0.00E+00	2.01E-22	4.16E-09	8.82E-08	0.00E+00	0.00E+00	3.10E-08	2.63E-08	6.37E-23
6.00E-10	300	3.67E+19	0.00E+00	1.78E-07	4.85E+05	0.00E+00	3.24E-19	3.08E+05	1.40E-06	1.29E+05	5.06E-07	7.72E+04	1.83E-07	1.39E-09	2.37E-07	3.74E-07	3.34E-08	6.16E-08	2.02E-08	0.00E+00	5.88E-10	1.67E-12	2.12E-24	3.80E-24	2.64E-48	1.72E-24	5.71E-39	2.58E-40	2.01E-36	2.91E-42	1.65E-37	2.78E-07	3.06E-39	4.23E-26	6.00E-18	2.85E-32	9.96E-41	3.86E-58	4.92E-56	4.61E-46	0.00E+00	2.54E-22	4.67E-09	9.91E-08	0.00E+00	0.00E+00	3.48E-08	2.95E-08	8.03E-23
6.10E-10	300	3.67E+19	0.00E+00	1.99E-07	4.85E+05	0.00E+00	4.08E-19	3.08E+05	1.58E-06	1.29E+05	5.69E-07	7.72E+04	2.06E-07	1.56E-09	2.66E-07	4.20E-07	3.75E-08	6.92E-08	2.27E-08	0.00E+00	6.60E-10	1.88E-12	2.68E-24	4.80E-24	3.74E-48	2.17E-24	8.11E-39	3.24E-40	2.54E-36	4.13E-42	2.35E-37	3.12E-07	4.34E-39	4.75E-26	6.74E-18	3.60E-32	1.41E-40	4.82E-58	7.00E-56	6.55E-46	0.00E+00	3.20E-22	5.24E-09	1.11E-07	0.00E+00	0.00E+00	3.91E-08	3.32E-08	1.01E-22
6.20E-10	300	3.67E+19	0.00E+00	2.24E-07	4.85E+05	0.00E+00	5.15E-19	3.08E+05	1.77E-06	1.29E+05	6.39E-07	7.72E+04	2.31E-07	1.75E-09	2.99E-07	4.72E-07	4.22E-08	7.78E-08	2.55E-08	0.00E+00	7.42E-10	2.11E-12	3.38E-24	6.06E-24	5.32E-48	2.74E-24	1.15E-38	4.07E-40	3.21E-36	5.87E-42	3.34E-37	3.50E-07	6.16E-39	5.34E-26	7.58E-18	4.55E-32	2.01E-40	6.11E-58	9.94E-56	9.31E-46	0.00E+00	4.04E-22	5.89E-09	1.25E-07	0.00E+00	0.00E+00	4.40E-08	3.73E-08	1.28E-22
6.30E-10	300	3.67E+19	0.00E+00	2.51E-07	4.85E+05	0.00E+00	6.51E-19	3.08E+05	1.99E-06	1.29E+05	7.17E-07	7.72E+04	2.60E-07	1.97E-09	3.36E-07	5.30E-07	4.74E-08	8.73E-08	2.86E-08	0.00E+00	8.34E-10	2.37E-12	4.27E-24	7.66E-24	7.55E-48	3.46E-24	1.64E-38	5.11E-40	4.05E-36	8.33E-42	4.74E-37	3.93E-07	8.75E-39	6.00E-26	8.52E-18	5.75E-32	2.85E-40	8.34E-58	1.41E-55	1.32E-45	0.00E+00	5.09E-22	6.61E-09	1.40E-07	0.00E+00	0.00E+00	4.94E-08	4.18E-08	1.61E-22
6.40E-10	300	3.67E+19	0.00E+00	2.82E-07	4.85E+05	0.00E+00	8.21E-19	3.08E+05	2.24E-06	1.29E+05	8.06E-07	7.72E+04	2.92E-07	2.21E-09	3.77E-07	5.95E-07	5.32E-08	9.81E-08	3.21E-08	0.00E+00	9.37E-10	2.67E-12	5.39E-24	9.67E-24	1.07E-47	4.37E-24	2.32E-38	6.43E-40	5.11E-36	1.18E-41	6.72E-37	4.42E-07	1.24E-38	6.75E-26	9.57E-18	7.26E-32	4.05E-40	1.12E-57	2.01E-55	1.88E-45	0.00E+00	6.43E-22	7.43E-09	1.58E-07	0.00E+00	0.00E+00	5.55E-08	4.70E-08	2.04E-22
6.50E-10	300	3.67E+19	0.00E+00	3.17E-07	4.85E+05	0.00E+00	1.04E-18	3.08E+05	2.51E-06	1.29E+05	9.05E-07	7.72E+04	3.28E-07	2.49E-09	4.24E-07	6.68E-07	5.98E-08	1.10E-07	3.61E-08	0.00E+00	1.05E-09	3.00E-12	6.80E-24	1.22E-23	1.52E-47	5.52E-24	3.29E-38	8.09E-40	6.45E-36	1.68E-41	9.54E-37	4.96E-07	1.76E-38	7.58E-26	1.07E-17	9.17E-32	5.74E-40	1.53E-57	2.85E-55	2.67E-45	0.00E+00	8.11E-22	8.34E-09	1.77E-07	0.00E+00	0.00E+00	6.23E-08	5.28E-08	2.57E-22
6.60E-10	300	3.67E+19	0.00E+00	3.56E-07	4.85E+05	0.00E+00	1.31E-18	3.08E+05	2.82E-06	1.29E+05	1.02E-06	7.72E+04	3.68E-07	2.80E-09	4.76E-07	7.51E-07	6.71E-08	1.24E-07	4.05E-08	0.00E+00	1.18E-09	3.37E-12	8.59E-24	1.54E-23	2.16E-47	6.98E-24	4.67E-38	1.02E-39	8.15E-36	2.38E-41	1.35E-36	5.57E-07	2.50E-38	8.52E-26	1.21E-17	1.16E-31	8.14E-40	2.10E-57	4.04E-55	3.78E-45	0.00E+00	1.02E-21	9.37E-09	1.99E-07	0.00E+00	0.00E+00	7.00E-08	5.93E-08	3.24E-22
6.70E-10	300	3.67E+19	0.00E+00	4.00E-07	4.85E+05	0.00E+00	1.65E-18	3.08E+05	3.17E-06	1.29E+05	1.14E-06	7.72E+04	4.14E-07	3.14E-09	5.35E-07	8.43E-07	7.54E-08	1.39E-07	4.55E-08	0.00E+00	1.33E-09	3.78E-12	1.08E-23	1.95E-23	3.06E-47	8.81E-24	6.63E-38	1.28E-39	1.03E-35	3.37E-41	1.92E-36	6.26E-07	3.54E-38	9.57E-26	1.36E-17	1.46E-31	1.15E-39	2.91E-57	5.74E-55	5.37E-45	0.00E+00	1.29E-21	1.05E-08	2.23E-07	0.00E+00	0.00E+00	7.86E-08	6.66E-08	4.09E-22
6.80E-10	300	3.67E+19	0.00E+00	4.49E-07	4.85E+05	0.00E+00	2.08E-18	3.08E+05	3.56E-06	1.29E+05	1.28E-06	7.72E+04	4.65E-07	3.53E-09	6.01E-07	9.47E-07	8.47E-08	1.56E-07	5.11E-08	0.00E+00	1.49E-09	4.25E-12	1.37E-23	2.46E-23	4.34E-47	1.11E-23	9.40E-38	1.61E-39	1.30E-35	4.79E-41	2.72E-36	7.03E-07	5.02E-38	1.08E-25	1.52E-17	1.85E-31	1.64E-39	4.08E-57	8.14E-55	7.62E-45	0.00E+00	1.63E-21	1.18E-08	2.51E-07	0.00E+00	0.00E+00	8.82E-08	7.48E-08	5.16E-22
6.90E-10	300	3.67E+19	0.00E+00	5.05E-07	4.85E+05	0.00E+00	2.63E-18	3.08E+05	4.00E-06	1.29E+05	1.44E-06	7.72E+04	5.22E-07	3.96E-09	6.75E-07	1.06E-06	9.52E-08	1.75E-07	5.74E-08	0.00E+00	1.68E-09	4.78E-12	1.73E-23	3.10E-23	6.16E-47	1.40E-23	1.33E-37	2.03E-39	1.64E-35	6.79E-41	3.86E-36	7.90E-07	7.12E-38	1.21E-25	1.71E-17	2.33E-31	2.32E-39	5.80E-57	1.15E-54	1.08E-44	0.00E+00	2.05E-21	1.33E-08	2.82E-07	0.00E+00	0.00E+00	9.91E-08	8.40E-08	6.51E-22
7.00E-10	300	3.67E+19	0.00E+00	5.67E-07	4.85E+05	0.00E+00	3.32E-18	3.08E+05	4.49E-06	1.29E+05	1.62E-06	7.72E+04	5.86E-07	4.45E-09	7.59E-07	1.19E-06	1.07E-07	1.97E-07	6.45E-08	0.00E+00	1.89E-09	5.36E-12	2.18E-23	3.91E-23	8.74E-47	1.77E-23	1.89E-37	2.55E-39	2.07E-35	9.62E-41	5.48E-36	8.87E-07	1.01E-37	1.36E-25	1.92E-17	2.94E-31	3.29E-39	8.27E-57	1.64E-54	1.53E-44	0.00E+00	2.59E-21	1.49E-08	3.17E-07	0.00E+00	0.00E+00	1.11E-07	9.43E-08	8.21E-22
7.10E-10	300	3.67E+19	0.00E+00	6.37E-07	4.85E+05	0.00E+00	4.18E-18	3.08E+05	5.04E-06	1.29E+05	1.82E-06	7.72E+04	6.58E-07	5.00E-09	8.52E-07	1.34E-06	1.20E-07	2.21E-07	7.24E-08	0.00E+00	2.12E-09	6.03E-12	2.75E-23	4.94E-23	1.24E-46	2.24E-23	2.68E-37	3.21E-39	2.61E-35	1.36E-40	7.77E-36	9.96E-07	1.43E-37	1.52E-25	2.16E-17	3.71E-31	4.67E-39	1.17E-56	2.32E-54	2.17E-44	0.00E+00	3.27E-21	1.67E-08	3.56E-07	0.00E+00	0.00E+00	1.25E-07	1.06E-07	1.04E-21
7.20E-10	300	3.67E+19	0.00E+00	7.15E-07	4.85E+05	0.00E+00	5.28E-18	3.08E+05	5.66E-06	1.29E+05	2.04E-06	7.72E+04	7.40E-07	5.62E-09	9.57E-07	1.51E-06	1.35E-07	2.48E-07	8.14E-08	0.00E+00	2.38E-09	6.77E-12	3.47E-23	6.23E-23	1.76E-46	2.82E-23	3.80E-37	4.05E-39	3.29E-35	1.93E-40	1.10E-35	1.12E-06	2.03E-37	1.71E-25	2.43E-17	4.69E-31	6.62E-39	1.76E-56	3.29E-54	3.08E-44	0.00E+00	4.12E-21	1.88E-08	3.99E-07	0.00E+00	0.00E+00	1.40E-07	1.19E-07	1.31E-21
7.30E-10	300	3.67E+19	0.00E+00	8.03E-07	4.85E+05	0.00E+00	6.66E-18	3.08E+05	6.36E-06	1.29E+05	2.29E-06	7.72E+04	8.31E-07	6.32E-09	1.08E-06	1.69E-06	1.51E-07	2.79E-07	9.14E-08	0.00E+00	2.67E-09	7.61E-12	4.38E-23	7.87E-23	2.49E-46	3.56E-23	5.39E-37	5.10E-39	4.15E-35	2.74E-40	1.56E-35	1.26E-06	2.87E-37	1.92E-25	2.73E-17	5.92E-31	9.39E-39	2.63E-56	4.67E-54	4.37E-44	0.00E+00	5.20E-21	2.11E-08	4.49E-07	0.00E+00	0.00E+00	1.58E-07	1.34E-07	1.65E-21
7.40E-10	300	3.67E+19	0.00E+00	9.02E-07	4.85E+05	0.00E+00	8.41E-18	3.08E+05	7.14E-06	1.29E+05	2.57E-06	7.72E+04	9.33E-07	7.09E-09	1.21E-06	1.90E-06	1.70E-07	3.13E-07	1.03E-07	0.00E+00	3.00E-09	8.55E-12	5.53E-23	9.93E-23	3.53E-46	4.50E-23	7.64E-37	6.43E-39	5.24E-35	3.89E-40	2.21E-35	1.41E-06	4.07E-37	2.16E-25	3.06E-17	7.47E-31	1.33E-38	3.98E-56	6.61E-54	6.20E-44	0.00E+00	6.56E-21	2.37E-08	5.04E-07	0.00E+00	0.00E+00	1.77E-07	1.50E-07	2.08E-21
7.50E-10	300	3.67E+19	0.00E+00	1.01E-06	4.85E+05	0.00E+00	1.06E-17	3.08E+05	8.02E-06	1.29E+05	2.89E-06	7.72E+04	1.05E-06	7.97E-09	1.36E-06	2.13E-06	1.91E-07	3.52E-07	1.15E-07	0.00E+00	3.37E-09	9.60E-12	6.98E-23	1.25E-22	5.01E-46	5.68E-23	1.08E-36	8.10E-39	6.61E-35	5.51E-40	3.14E-35	1.59E-06	5.78E-37	2.43E-25	3.44E-17	9.42E-31	1.89E-38	6.06E-56	9.37E-54	8.79E-44	0.00E+00	8.27E-21	2.66E-08	5.66E-07	0.00E+00	0.00E+00	1.99E-07	1.69E-07	2.62E-21
7.60E-10	300	3.67E+19	0.00E+00	1.14E-06	4.85E+05	0.00E+00	1.34E-17	3.08E+05	9.01E-06	1.29E+05	3.25E-06	7.72E+04	1.18E-06	8.95E-09	1.52E-06	2.40E-06	2.15E-07	3.95E-07	1.29E-07	0.00E+00	3.79E-09	1.08E-11	8.80E-23	1.58E-22	7.10E-46	7.16E-23	1.54E-36	1.02E-38	8.34E-35	7.81E-40	4.45E-35	1.78E-06	8.19E-37	2.73E-25	3.86E-17	1.19E-30	2.67E-38	9.29E-56	1.33E-53	1.25E-43	0.00E+00	1.04E-20	2.99E-08	6.36E-07	0.00E+00	0.00E+00	2.23E-07	1.89E-07	3.31E-21
7.70E-10	300	3.67E+19	0.00E+00	1.28E-06	4.85E+05	0.00E+00	1.69E-17	3.08E+05	1.01E-05	1.29E+05	3.65E-06	7.72E+04	1.32E-06	1.01E-08	1.71E-06	2.69E-06	2.41E-07	4.44E-07	1.45E-07	0.00E+00	4.25E-09	1.21E-11	1.11E-22	1.99E-22	1.01E-45	9.04E-23	2.18E-36	1.29E-38	1.05E-34	1.11E-39	6.31E-35	2.00E-06	1.16E-36	3.06E-25	4.34E-17	1.50E-30	3.79E-38	1.43E-55	1.88E-53	1.77E-43	0.00E+00	1.32E-20	3.36E-08	7.14E-07	0.00E+00	0.00E+00	2.51E-07	2.13E-07	4.17E-21
7.80E-10	300	3.67E+19	0.00E+00	1.43E-06	4.85E+05	0.00E+00	2.13E-17	3.08E+05	1.14E-05	1.29E+05	4.09E-06	7.72E+04	1.49E-06	1.13E-08	1.92E-06	3.02E-06	2.71E-07	4.99E-07	1.63E-07	0.00E+00	4.78E-09	1.36E-11	1.40E-22	2.52E-22	1.43E-45	1.14E-22	3.08E-36	1.62E-38	1.33E-34	1.57E-39	8.94E-35	2.25E-06	1.64E-36	3.44E-25	4.87E-17	1.89E-30	5.37E-38	2.22E-55	2.67E-53	2.50E-43	0.00E+00	1.66E-20	3.77E-08	8.02E-07	0.00E+00	0.00E+00	2.82E-07	2.39E-07	5.27E-21
7.90E-10	300	3.67E+19	0.00E+00	1.61E-06	4.85E+05	0.00E+00	2.69E-17	3.08E+05	1.28E-05	1.29E+05	4.60E-06	7.72E+04	1.67E-06	1.27E-08	2.16E-06	3.40E-06	3.04E-07	5.60E-07	1.83E-07	0.00E+00	5.37E-09	1.53E-11	1.77E-22	3.17E-22	2.02E-45	1.44E-22	4.37E-36	2.04E-38	1.68E-34	2.22E-39	1.27E-34	2.52E-06	2.33E-36	3.87E-25	5.48E-17	2.39E-30	7.61E-38	3.46E-55	3.77E-53	3.55E-43	0.00E+00	2.09E-20	4.24E-08	9.01E-07	0.00E+00	0.00E+00	3.17E-07	2.68E-07	6.64E-21
8.00E-10	300	3.67E+19	0.00E+00	1.81E-06	4.85E+05	0.00E+00	3.39E-17	3.08E+05	1.43E-05	1.29E+05	5.16E-06	7.72E+04	1.87E-06	1.43E-08	2.42E-06	3.81E-06	3.42E-07	6.29E-07	2.06E-07	0.00E+00	6.03E-09	1.72E-11	2.23E-22	4.01E-22	2.87E-45	1.82E-22	6.19E-36	2.58E-38	2.11E-34	3.15E-39	1.80E-34	2.83E-06	3.30E-36	4.34E-25	6.15E-17	3.01E-30	1.08E-37	5.37E-55	5.35E-53	5.03E-43	0.00E+00	2.64E-20	4.76E-08	1.01E-06	0.00E+00	0.00E+00	3.56E-07	3.01E-07	8.38E-21
8.10E-10	300	3.67E+19	0.00E+00	2.03E-06	4.85E+05	0.00E+00	4.28E-17	3.08E+05	1.61E-05	1.29E+05	5.80E-06	7.72E+04	2.10E-06	1.60E-08	2.72E-06	4.28E-06	3.84E-07	7.06E-07	2.31E-07	0.00E+00	6.77E-09	1.93E-11	2.81E-22	5.05E-22	4.06E-45	2.29E-22	8.78E-36	3.25E-38	2.67E-34	4.46E-39	2.55E-34	3.18E-06	4.68E-36	4.88E-25	6.91E-17	3.80E-30	1.53E-37	8.44E-55	7.57E-53	7.13E-43	0.00E+00	3.33E-20	5.35E-08	1.14E-06	0.00E+00	0.00E+00	3.99E-07	3.38E-07	1.06E-20
8.20E-10	300	3.67E+19	0.00E+00	2.28E-06	4.85E+05	0.00E+00	5.40E-17	3.08E+05	1.81E-05	1.29E+05	6.51E-06	7.72E+04	2.36E-06	1.80E-08	3.06E-06	4.81E-06	4.31E-07	7.93E-07	2.60E-07	0.00E+00	7.61E-09	2.17E-11	3.55E-22	6.37E-22	5.75E-45	2.89E-22	1.24E-35	4.10E-38	3.36E-34	6.33E-39	3.61E-34	3.57E-06	6.63E-36	5.48E-25	7.76E-17	4.80E-30	2.17E-37	1.33E-54	1.07E-52	1.01E-42	0.00E+00	4.20E-20	6.00E-08	1.28E-06	0.00E+00	0.00E+00	4.48E-07	3.80E-07	1.33E-20
8.30E-10	300	3.67E+19	0.00E+00	2.56E-06	4.85E+05	0.00E+00	6.81E-17	3.08E+05	2.03E-05	1.29E+05	7.32E-06	7.72E+04	2.65E-06	2.02E-08	3.44E-06	5.40E-06	4.84E-07	8.91E-07	2.92E-07	0.00E+00	8.54E-09	2.43E-11	4.48E-22	8.04E-22	8.16E-45	3.65E-22	1.76E-35	5.16E-38	4.24E-34	8.96E-39	5.11E-34	4.01E-06	9.39E-36	6.16E-25	8.71E-17	6.05E-30	3.07E-37	2.10E-54	1.52E-52	1.43E-42	0.00E+00	5.30E-20	6.74E-08	1.43E-06	0.00E+00	0.00E+00	5.04E-07	4.27E-07	1.68E-20
8.40E-10	300	3.67E+19	0.00E+00	2.88E-06	4.85E+05	0.00E+00	8.59E-17	3.08E+05	2.28E-05	1.29E+05	8.22E-06	7.72E+04	2.98E-06	2.27E-08	3.86E-06	6.07E-06	5.44E-07	1.00E-06	3.28E-07	0.00E+00	9.60E-09	2.73E-11	5.65E-22	1.01E-21	1.16E-44	4.60E-22	2.50E-35	6.51E-38	5.35E-34	1.27E-38	7.24E-34	4.51E-06	1.33E-35	6.92E-25	9.79E-17	7.64E-30	4.35E-37	3.31E-54	2.15E-52	2.03E-42	0.00E+00	6.69E-20	7.57E-08	1.61E-06	0.00E+00	0.00E+00	5.66E-07	4.79E-07	2.12E-20
8.50E-10	300	3.67E+19	0.00E+00	3.23E-06	4.85E+05	0.00E+00	1.08E-16	3.08E+05	2.56E-05	1.29E+05	9.23E-06	7.72E+04	3.35E-06	2.55E-08	4.33E-06	6.82E-06	6.11E-07	1.12E-06	3.68E-07	0.00E+00	1.08E-08	3.07E-11	7.13E-22	1.28E-21	1.64E-44	5.81E-22	3.54E-35	8.21E-38	6.75E-34	1.80E-38	1.03E-33	5.06E-06	1.89E-35	7.77E-25	1.10E-16	9.64E-30	6.16E-37	5.23E-54	3.04E-52	2.87E-42	0.00E+00	8.43E-20	8.51E-08	1.81E-06	0.00E+00	0.00E+00	6.35E-07	5.38E-07	2.68E-20
8.60E-10	300	3.67E+19	0.00E+00	3.63E-06	4.85E+05	0.00E+00	1.37E-16	3.08E+05	2.88E-05	1.29E+05	1.04E-05	7.72E+04	3.76E-06	2.86E-08	4.87E-06	7.66E-06	6.86E-07	1.26E-06	4.14E-07	0.00E+00	1.21E-08	3.45E-11	8.99E-22	1.61E-21	2.32E-44	7.32E-22	5.02E-35	1.04E-37	8.52E-34	2.55E-38	1.45E-33	5.69E-06	2.67E-35	8.73E-25	1.23E-16	1.22E-29	8.73E-37	8.28E-54	4.29E-52	4.07E-42	0.00E+00	1.06E-19	9.55E-08	2.03E-06	0.00E+00	0.00E+00	7.14E-07	6.04E-07	3.38E-20
8.70E-10	300	3.67E+19	0.00E+00	4.08E-06	4.85E+05	0.00E+00	1.72E-16	3.08E+05	3.23E-05	1.29E+05	1.16E-05	7.72E+04	4.22E-06	3.21E-08	5.47E-06	8.60E-06	7.70E-07	1.42E-06	4.64E-07	0.00E+00	1.36E-08	3.87E-11	1.13E-21	2.04E-21	3.29E-44	9.24E-22	7.11E-35	1.31E-37	1.07E-33	3.61E-38	2.06E-33	6.39E-06	3.79E-35	9.81E-25	1.39E-16	1.53E-29	1.24E-36	1.31E-53	6.07E-52	5.77E-42	0.00E+00	1.34E-19	1.07E-07	2.28E-06	0.00E+00	0.00E+00	8.01E-07	6.79E-07	4.26E-20
8.80E-10	300	3.67E+19	0.00E+00	4.58E-06	4.85E+05	0.00E+00	2.18E-16	3.08E+05	3.63E-05	1.29E+05	1.31E-05	7.72E+04	4.74E-06	3.61E-08	6.14E-06	9.66E-06	8.65E-07	1.59E-06	5.22E-07	0.00E+00	1.53E-08	4.35E-11	1.43E-21	2.57E-21	4.66E-44	1.17E-21	1.01E-34	1.65E-37	1.36E-33	5.12E-38	2.92E-33	7.17E-06	5.36E-35	1.10E-24	1.56E-16	1.94E-29	1.75E-36	2.08E-53	8.59E-52	8.18E-42	0.00E+00	1.69E-19	1.21E-07	2.56E-06	0.00E+00	0.00E+00	9.00E-07	7.62E-07	5.37E-20
8.90E-10	300	3.67E+19	0.00E+00	5.15E-06	4.85E+05	0.00E+00	2.74E-16	3.08E+05	4.08E-05	1.29E+05	1.47E-05	7.72E+04	5.33E-06	4.05E-08	6.90E-06	1.08E-05	9.71E-07	1.79E-06	5.86E-07	0.00E+00	1.72E-08	4.89E-11	1.80E-21	3.24E-21	6.60E-44	1.47E-21	1.43E-34	2.08E-37	1.71E-33	7.25E-38	4.14E-33	8.06E-06	7.60E-35	1.24E-24	1.75E-16	2.44E-29	2.48E-36	3.29E-53	1.21E-51	1.16E-41	0.00E+00	2.14E-19	1.35E-07	2.88E-06	0.00E+00	0.00E+00	1.01E-06	8.56E-07	6.78E-20
9.00E-10	300	3.67E+19	0.00E+00	5.78E-06	4.85E+05	0.00E+00	3.46E-16	3.08E+05	4.58E-05	1.29E+05	1.65E-05	7.72E+04	5.99E-06	4.55E-08	7.75E-06	1.22E-05	1.09E-06	2.01E-06	6.58E-07	0.00E+00	1.93E-08	5.49E-11	2.28E-21	4.09E-21	9.35E-44	1.86E-21	2.02E-34	2.62E-37	2.16E-33	1.03E-37	5.87E-33	9.05E-06	1.08E-34	1.39E-24	1.96E-16	3.08E-29	3.52E-36	5.21E-53	1.71E-51	1.64E-41	0.00E+00	2.69E-19	1.52E-07	3.23E-06	0.00E+00	0.00E+00	1.14E-06	9.62E-07	8.55E-20
9.10E-10	300	3.67E+19	0.00E+00	6.49E-06	4.85E+05	0.00E+00	4.37E-16	3.08E+05	5.14E-05	1.29E+05	1.85E-05	7.72E+04	6.72E-06	5.11E-08	8.70E-06	1.37E-05	1.23E-06	2.26E-06	7.39E-07	0.00E+00	2.16E-08	6.16E-11	2.87E-21	5.16E-21	1.33E-43	2.34E-21	2.86E-34	3.30E-37	2.72E-33	1.46E-37	8.31E-33	1.02E-05	1.53E-34	1.56E-24	2.21E-16	3.89E-29	4.98E-36	8.26E-53	2.42E-51	2.33E-41	0.00E+00	3.40E-19	1.71E-07	3.63E-06	0.00E+00	0.00E+00	1.28E-06	1.08E-06	1.08E-19
9.20E-10	300	3.67E+19	0.00E+00	7.29E-06	4.85E+05	0.00E+00	5.51E-16	3.08E+05	5.77E-05	1.29E+05	2.08E-05	7.72E+04	7.55E-06	5.74E-08	9.77E-06	1.54E-05	1.38E-06	2.53E-06	8.30E-07	0.00E+00	2.43E-08	6.92E-11	3.62E-21	6.51E-21	1.88E-43	2.95E-21	4.06E-34	4.17E-37	3.43E-33	2.06E-37	1.18E-32	1.14E-05	2.16E-34	1.76E-24	2.48E-16	4.90E-29	7.06E-36	1.31E-52	3.42E-51	3.30E-41	0.00E+00	4.29E-19	1.92E-07	4.07E-06	0.00E+00	0.00E+00	1.43E-06	1.21E-06	1.36E-19
9.30E-10	300	3.67E+19	0.00E+00	8.19E-06	4.85E+05	0.00E+00	6.95E-16	3.08E+05	6.48E-05	1.29E+05	2.34E-05	7.72E+04	8.48E-06	6.45E-08	1.10E-05	1.73E-05	1.55E-06	2.85E-06	9.32E-07	0.00E+00	2.73E-08	7.78E-11	4.57E-21	8.21E-21	2.66E-43	3.72E-21	5.75E-34	5.25E-37	4.33E-33	2.92E-37	1.67E-32	1.28E-05	3.06E-34	1.97E-24	2.78E-16	6.19E-29	1.00E-35	2.08E-52	4.82E-51	4.67E-41	0.00E+00	5.41E-19	2.15E-07	4.58E-06	0.00E+00	0.00E+00	1.61E-06	1.36E-06	1.72E-19
9.40E-10	300	3.67E+19	0.00E+00	9.20E-06	4.85E+05	0.00E+00	8.77E-16	3.08E+05	7.28E-05	1.29E+05	2.62E-05	7.72E+04	9.52E-06	7.25E-08	1.23E-05	1.94E-05	1.74E-06	3.20E-06	1.05E-06	0.00E+00	3.07E-08	8.73E-11	5.76E-21	1.04E-20	3.77E-43	4.70E-21	8.14E-34	6.63E-37	5.46E-33	4.14E-37	2.37E-32	1.44E-05	4.34E-34	2.22E-24	3.13E-16	7.81E-29	1.42E-35	3.29E-52	6.80E-51	6.62E-41	0.00E+00	6.82E-19	2.42E-07	5.14E-06	0.00E+00	0.00E+00	1.81E-06	1.53E-06	2.16E-19
9.50E-10	300	3.67E+19	0.00E+00	1.03E-05	4.85E+05	0.00E+00	1.11E-15	3.08E+05	8.18E-05	1.29E+05	2.95E-05	7.72E+04	1.07E-05	8.14E-08	1.38E-05	2.18E-05	1.95E-06	3.59E-06	1.18E-06	0.00E+00	3.44E-08	9.81E-11	7.27E-21	1.31E-20	5.34E-43	5.93E-21	1.15E-33	8.36E-37	6.89E-33	5.87E-37	3.35E-32	1.62E-05	6.15E-34	2.49E-24	3.51E-16	9.85E-29	2.01E-35	5.21E-52	9.59E-51	9.39E-41	0.00E+00	8.60E-19	2.72E-07	5.77E-06	0.00E+00	0.00E+00	2.03E-06	1.72E-06	2.73E-19
9.60E-10	300	3.67E+19	0.00E+00	1.16E-05	4.85E+05	0.00E+00	1.39E-15	3.08E+05	9.19E-05	1.29E+05	3.31E-05	7.72E+04	1.20E-05	9.14E-08	1.55E-05	2.44E-05	2.19E-06	4.03E-06	1.32E-06	0.00E+00	3.87E-08	1.10E-10	9.17E-21	1.65E-20	7.57E-43	7.48E-21	1.63E-33	1.05E-36	8.69E-33	8.31E-37	4.75E-32	1.82E-05	8.71E-34	2.80E-24	3.94E-16	1.24E-28	2.84E-35	8.25E-52	1.35E-50	1.33E-40	0.00E+00	1.08E-18	3.05E-07	6.48E-06	0.00E+00	0.00E+00	2.28E-06	1.93E-06	3.44E-19
9.70E-10	300	3.67E+19	0.00E+00	1.30E-05	4.85E+05	0.00E+00	1.76E-15	3.08E+05	1.03E-04	1.29E+05	3.72E-05	7.72E+04	1.35E-05	1.03E-07	1.75E-05	2.75E-05	2.46E-06	4.53E-06	1.48E-06	0.00E+00	4.34E-08	1.24E-10	1.16E-20	2.08E-20	1.07E-42	9.43E-21	2.32E-33	1.33E-36	1.10E-32	1.18E-36	6.73E-32	2.04E-05	1.23E-33	3.15E-24	4.43E-16	1.57E-28	4.03E-35	1.31E-51	1.90E-50	1.89E-40	0.00E+00	1.37E-18	3.43E-07	7.28E-06	0.00E+00	0.00E+00	2.56E-06	2.17E-06	4.34E-19
9.80E-10	300	3.67E+19	0.00E+00	1.46E-05	4.85E+05	0.00E+00	2.22E-15	3.08E+05	1.16E-04	1.29E+05	4.17E-05	7.72E+04	1.52E-05	1.15E-07	1.96E-05	3.08E-05	2.76E-06	5.09E-06	1.67E-06	0.00E+00	4.88E-08	1.39E-10	1.46E-20	2.62E-20	1.52E-42	1.19E-20	3.28E-33	1.68E-36	1.38E-32	1.67E-36	9.54E-32	2.29E-05	1.75E-33	3.54E-24	4.97E-16	1.98E-28	5.71E-35	2.06E-51	2.68E-50	2.67E-40	0.00E+00	1.73E-18	3.85E-07	8.18E-06	0.00E+00	0.00E+00	2.87E-06	2.43E-06	5.48E-19
9.90E-10	300	3.67E+19	0.00E+00	1.64E-05	4.85E+05	0.00E+00	2.80E-15	3.08E+05	1.30E-04	1.29E+05	4.69E-05	7.72E+04	1.70E-05	1.30E-07	2.20E-05	3.46E-05	3.10E-06	5.71E-06	1.87E-06	0.00E+00	5.48E-08	1.56E-10	1.84E-20	3.31E-20	2.15E-42	1.50E-20	4.65E-33	2.11E-36	1.74E-32	2.36E-36	1.35E-31	2.57E-05	2.48E-33	3.98E-24	5.59E-16	2.50E-28	8.09E-35	3.26E-51	3.76E-50	3.79E-40	0.00E+00	2.18E-18	4.32E-07	9.18E-06	0.00E+00	0.00E+00	3.23E-06	2.73E-06	6.91E-19
1.00E-09	300	3.67E+19	0.00E+00	1.85E-05	4.85E+05	0.00E+00	3.53E-15	3.08E+05	1.46E-04	1.29E+05	5.27E-05	7.72E+04	1.91E-05	1.45E-07	2.47E-05	3.89E-05	3.48E-06	6.41E-06	2.10E-06	0.00E+00	6.15E-08	1.75E-10	2.32E-20	4.17E-20	3.05E-42	1.89E-20	6.59E-33	2.67E-36	2.20E-32	3.35E-36	1.92E-31	2.89E-05	3.51E-33	4.47E-24	6.27E-16	3.15E-28	1.15E-34	5.16E-51	5.29E-50	5.37E-40	0.00E+00	2.75E-18	4.85E-07	1.03E-05	0.00E+00	0.00E+00	3.63E-06	3.07E-06	8.72E-19
1.01E-09	300	3.67E+19	0.00E+00	2.07E-05	4.85E+05	0.00E+00	4.45E-15	3.08E+05	1.64E-04	1.29E+05	5.91E-05	7.72E+04	2.15E-05	1.63E-07	2.78E-05	4.37E-05	3.91E-06	7.20E-06	2.36E-06	0.00E+00	6.91E-08	1.97E-10	2.93E-20	5.26E-20	4.32E-42	2.39E-20	9.33E-33	3.36E-36	2.78E-32	4.74E-36	2.72E-31	3.24E-05	4.97E-33	5.03E-24	7.05E-16	3.98E-28	1.62E-34	8.14E-51	7.42E-50	7.61E-40	0.00E+00	3.46E-18	5.45E-07	1.16E-05	0.00E+00	0.00E+00	4.07E-06	3.45E-06	1.10E-18
1.02E-09	300	3.67E+19	0.00E+00	2.33E-05	4.85E+05	0.00E+00	5.62E-15	3.08E+05	1.84E-04	1.29E+05	6.64E-05	7.72E+04	2.41E-05	1.83E-07	3.12E-05	4.91E-05	4.39E-06	8.09E-06	2.65E-06	0.00E+00	7.76E-08	2.21E-10	3.69E-20	6.64E-20	6.12E-42	3.01E-20	1.32E-32	4.24E-36	3.50E-32	6.72E-36	3.85E-31	3.64E-05	7.04E-33	5.65E-24	7.91E-16	5.03E-28	2.30E-34	1.28E-50	1.04E-49	1.08E-39	0.00E+00	4.37E-18	6.12E-07	1.30E-05	0.00E+00	0.00E+00	4.57E-06	3.87E-06	1.39E-18
1.03E-09	300	3.67E+19	0.00E+00	2.61E-05	4.85E+05	0.00E+00	7.09E-15	3.08E+05	2.07E-04	1.29E+05	7.46E-05	7.72E+04	2.71E-05	2.06E-07	3.50E-05	5.51E-05	4.94E-06	9.09E-06	2.98E-06	0.00E+00	8.72E-08	2.48E-10	4.66E-20	8.37E-20	8.67E-42	3.80E-20	1.87E-32	5.35E-36	4.42E-32	9.52E-36	5.46E-31	4.09E-05	9.97E-33	6.36E-24	8.89E-16	6.34E-28	3.26E-34	2.02E-50	1.46E-49	1.53E-39	0.00E+00	5.51E-18	6.88E-07	1.46E-05	0.00E+00	0.00E+00	5.14E-06	4.35E-06	1.75E-18
1.04E-09	300	3.67E+19	0.00E+00	2.94E-05	4.85E+05	0.00E+00	8.94E-15	3.08E+05	2.33E-04	1.29E+05	8.38E-05	7.72E+04	3.04E-05	2.31E-07	3.94E-05	6.19E-05	5.54E-06	1.02E-05	3.34E-06	0.00E+00	9.79E-08	2.79E-10	5.88E-20	1.06E-19	1.23E-41	4.79E-20	2.65E-32	6.75E-36	5.57E-32	1.35E-35	7.74E-31	4.60E-05	1.41E-32	7.16E-24	9.98E-16	8.01E-28	4.62E-34	3.18E-50	2.03E-49	2.17E-39	0.00E+00	6.95E-18	7.72E-07	1.64E-05	0.00E+00	0.00E+00	5.77E-06	4.89E-06	2.21E-18
1.05E-09	300	3.67E+19	0.00E+00	3.30E-05	4.85E+05	0.00E+00	1.13E-14	3.08E+05	2.61E-04	1.29E+05	9.41E-05	7.72E+04	3.42E-05	2.60E-07	4.42E-05	6.95E-05	6.23E-06	1.15E-05	3.75E-06	0.00E+00	1.10E-07	3.13E-10	7.42E-20	1.33E-19	1.74E-41	6.04E-20	3.76E-32	8.52E-36	7.03E-32	1.91E-35	1.10E-30	5.16E-05	2.00E-32	8.05E-24	1.12E-15	1.01E-27	6.54E-34	5.00E-50	2.84E-49	3.07E-39	0.00E+00	8.77E-18	8.67E-07	1.84E-05	0.00E+00	0.00E+00	6.48E-06	5.49E-06	2.78E-18
1.06E-09	300	3.67E+19	0.00E+00	3.70E-05	4.85E+05	0.00E+00	1.42E-14	3.08E+05	2.93E-04	1.29E+05	1.06E-04	7.72E+04	3.84E-05	2.92E-07	4.96E-05	7.81E-05	6.99E-06	1.29E-05	4.22E-06	0.00E+00	1.24E-07	3.52E-10	9.35E-20	1.68E-19	2.46E-41	7.63E-20	5.33E-32	1.07E-35	8.86E-32	2.71E-35	1.56E-30	5.80E-05	2.84E-32	9.06E-24	1.26E-15	1.28E-27	9.27E-34	7.86E-50	3.96E-49	4.36E-39	0.00E+00	1.11E-17	9.74E-07	2.07E-05	0.00E+00	0.00E+00	7.28E-06	6.16E-06	3.51E-18
1.07E-09	300	3.67E+19	0.00E+00	4.16E-05	4.85E+05	0.00E+00	1.79E-14	3.08E+05	3.29E-04	1.29E+05	1.19E-04	7.72E+04	4.31E-05	3.28E-07	5.58E-05	8.77E-05	7.85E-06	1.45E-05	4.74E-06	0.00E+00	1.39E-07	3.95E-10	1.18E-19	2.12E-19	3.49E-41	9.62E-20	7.54E-32	1.35E-35	1.12E-31	3.84E-35	2.21E-30	6.51E-05	4.02E-32	1.02E-23	1.41E-15	1.61E-27	1.31E-33	1.23E-49	5.51E-49	6.18E-39	0.00E+00	1.40E-17	1.09E-06	2.33E-05	0.00E+00	0.00E+00	8.17E-06	6.92E-06	4.43E-18
1.08E-09	300	3.67E+19	0.00E+00	4.67E-05	4.85E+05	0.00E+00	2.26E-14	3.08E+05	3.70E-04	1.29E+05	1.33E-04	7.72E+04	4.84E-05	3.68E-07	6.26E-05	9.85E-05	8.82E-06	1.62E-05	5.32E-06	0.00E+00	1.56E-07	4.44E-10	1.49E-19	2.67E-19	4.95E-41	1.21E-19	1.07E-31	1.71E-35	1.41E-31	5.43E-35	3.13E-30	7.31E-05	5.69E-32	1.15E-23	1.59E-15	2.04E-27	1.86E-33	1.93E-49	7.65E-49	8.76E-39	0.00E+00	1.76E-17	1.23E-06	2.61E-05	0.00E+00	0.00E+00	9.18E-06	7.77E-06	5.59E-18
1.09E-09	300	3.67E+19	0.00E+00	5.25E-05	4.85E+05	0.00E+00	2.86E-14	3.08E+05	4.16E-04	1.29E+05	1.50E-04	7.72E+04	5.43E-05	4.14E-07	7.03E-05	1.11E-04	9.91E-06	1.82E-05	5.97E-06	0.00E+00	1.75E-07	4.98E-10	1.88E-19	3.37E-19	7.01E-41	1.53E-19	1.51E-31	2.16E-35	1.78E-31	7.70E-35	4.44E-30	8.21E-05	8.06E-32	1.29E-23	1.78E-15	2.57E-27	2.63E-33	3.01E-49	1.06E-48	1.24E-38	0.00E+00	2.22E-17	1.38E-06	2.93E-05	0.00E+00	0.00E+00	1.03E-05	8.73E-06	7.05E-18
1.10E-09	300	3.67E+19	0.00E+00	5.89E-05	4.85E+05	0.00E+00	3.60E-14	3.08E+05	4.67E-04	1.29E+05	1.68E-04	7.72E+04	6.10E-05	4.65E-07	7.90E-05	1.24E-04	1.11E-05	2.05E-05	6.71E-06	0.00E+00	1.97E-07	5.60E-10	2.37E-19	4.25E-19	9.93E-41	1.93E-19	2.14E-31	2.72E-35	2.24E-31	1.09E-34	6.30E-30	9.23E-05	1.14E-31	1.46E-23	2.00E-15	3.25E-27	3.73E-33	4.70E-49	1.47E-48	1.76E-38	0.00E+00	2.80E-17	1.55E-06	3.29E-05	0.00E+00	0.00E+00	1.16E-05	9.80E-06	8.89E-18
1.11E-09	300	3.67E+19	0.00E+00	6.62E-05	4.85E+05	0.00E+00	4.54E-14	3.08E+05	5.24E-04	1.29E+05	1.89E-04	7.72E+04	6.86E-05	5.22E-07	8.87E-05	1.39E-04	1.25E-05	2.30E-05	7.54E-06	0.00E+00	2.21E-07	6.29E-10	2.99E-19	5.37E-19	1.41E-40	2.44E-19	3.04E-31	3.43E-35	2.83E-31	1.54E-34	8.93E-30	1.04E-04	1.62E-31	1.64E-23	2.25E-15	4.11E-27	5.29E-33	7.32E-49	2.02E-48	2.50E-38	0.00E+00	3.53E-17	1.74E-06	3.70E-05	0.00E+00	0.00E+00	1.30E-05	1.10E-05	1.12E-17
1.12E-09	300	3.67E+19	0.00E+00	7.43E-05	4.85E+05	0.00E+00	5.73E-14	3.08E+05	5.89E-04	1.29E+05	2.12E-04	7.72E+04	7.70E-05	5.86E-07	9.96E-05	1.57E-04	1.40E-05	2.58E-05	8.46E-06	0.00E+00	2.48E-07	7.06E-10	3.77E-19	6.77E-19	1.99E-40	3.07E-19	4.30E-31	4.33E-35	3.57E-31	2.19E-34	1.27E-29	1.16E-04	2.29E-31	1.85E-23	2.53E-15	5.20E-27	7.49E-33	1.14E-48	2.78E-48	3.55E-38	0.00E+00	4.46E-17	1.96E-06	4.15E-05	0.00E+00	0.00E+00	1.46E-05	1.24E-05	1.41E-17
1.13E-09	300	3.67E+19	0.00E+00	8.35E-05	4.85E+05	0.00E+00	7.23E-14	3.08E+05	6.61E-04	1.29E+05	2.38E-04	7.72E+04	8.65E-05	6.58E-07	1.12E-04	1.76E-04	1.58E-05	2.90E-05	9.51E-06	0.00E+00	2.78E-07	7.93E-10	4.75E-19	8.54E-19	2.82E-40	3.87E-19	6.10E-31	5.46E-35	4.50E-31	3.10E-34	1.80E-29	1.31E-04	3.25E-31	2.09E-23	2.84E-15	6.58E-27	1.06E-32	1.76E-48	3.82E-48	5.04E-38	0.00E+00	5.62E-17	2.20E-06	4.67E-05	0.00E+00	0.00E+00	1.64E-05	1.39E-05	1.78E-17
1.14E-09	300	3.67E+19	0.00E+00	9.38E-05	4.85E+05	0.00E+00	9.12E-14	3.08E+05	7.43E-04	1.29E+05	2.68E-04	7.72E+04	9.71E-05	7.39E-07	1.26E-04	1.98E-04	1.77E-05	3.26E-05	1.07E-05	0.00E+00	3.13E-07	8.91E-10	6.00E-19	1.08E-18	4.00E-40	4.89E-19	8.64E-31	6.88E-35	5.68E-31	4.39E-34	2.55E-29	1.47E-04	4.60E-31	2.36E-23	3.19E-15	8.32E-27	1.50E-32	2.73E-48	5.24E-48	7.16E-38	0.00E+00	7.09E-17	2.47E-06	5.24E-05	0.00E+00	0.00E+00	1.84E-05	1.56E-05	2.25E-17
1.15E-09	300	3.67E+19	0.00E+00	1.05E-04	4.85E+05	0.00E+00	1.15E-13	3.08E+05	8.34E-04	1.29E+05	3.00E-04	7.72E+04	1.09E-04	8.30E-07	1.41E-04	2.22E-04	1.99E-05	3.66E-05	1.20E-05	0.00E+00	3.51E-07	1.00E-09	7.56E-19	1.36E-18	5.67E-40	6.16E-19	1.22E-30	8.68E-35	7.16E-31	6.22E-34	3.63E-29	1.65E-04	6.52E-31	2.67E-23	3.58E-15	1.05E-26	2.13E-32	4.21E-48	7.15E-48	1.02E-37	0.00E+00	8.94E-17	2.77E-06	5.89E-05	0.00E+00	0.00E+00	2.07E-05	1.75E-05	2.84E-17
1.16E-09	300	3.67E+19	0.00E+00	1.18E-04	4.85E+05	0.00E+00	1.45E-13	3.08E+05	9.37E-04	1.29E+05	3.37E-04	7.72E+04	1.22E-04	9.32E-07	1.59E-04	2.49E-04	2.23E-05	4.11E-05	1.35E-05	0.00E+00	3.94E-07	1.12E-09	9.54E-19	1.71E-18	8.03E-40	7.78E-19	1.73E-30	1.10E-34	9.04E-31	8.82E-34	5.15E-29	1.85E-04	9.23E-31	3.02E-23	4.02E-15	1.33E-26	3.02E-32	6.47E-48	9.75E-48	1.44E-37	0.00E+00	1.13E-16	3.11E-06	6.61E-05	0.00E+00	0.00E+00	2.32E-05	1.97E-05	3.58E-17
1.17E-09	300	3.67E+19	0.00E+00	1.33E-04	4.85E+05	0.00E+00	1.83E-13	3.08E+05	1.05E-03	1.29E+05	3.79E-04	7.72E+04	1.38E-04	1.05E-06	1.78E-04	2.80E-04	2.51E-05	4.62E-05	1.51E-05	0.00E+00	4.43E-07	1.26E-09	1.20E-18	2.16E-18	1.14E-39	9.81E-19	2.46E-30	1.38E-34	1.14E-30	1.25E-33	7.32E-29	2.08E-04	1.31E-30	3.41E-23	4.52E-15	1.69E-26	4.27E-32	9.94E-48	1.32E-47	2.05E-37	0.00E+00	1.42E-16	3.49E-06	7.42E-05	0.00E+00	0.00E+00	2.61E-05	2.21E-05	4.52E-17
1.18E-09	300	3.67E+19	0.00E+00	1.49E-04	4.85E+05	0.00E+00	2.31E-13	3.08E+05	1.18E-03	1.29E+05	4.26E-04	7.72E+04	1.55E-04	1.18E-06	2.00E-04	3.14E-04	2.82E-05	5.19E-05	1.70E-05	0.00E+00	4.98E-07	1.42E-09	1.52E-18	2.73E-18	1.61E-39	1.24E-18	3.48E-30	1.74E-34	1.44E-30	1.77E-33	1.04E-28	2.34E-04	1.85E-30	3.87E-23	5.07E-15	2.14E-26	6.06E-32	1.52E-47	1.79E-47	2.92E-37	0.00E+00	1.79E-16	3.92E-06	8.34E-05	0.00E+00	0.00E+00	2.93E-05	2.48E-05	5.70E-17
1.19E-09	300	3.67E+19	0.00E+00	1.68E-04	4.85E+05	0.00E+00	2.91E-13	3.08E+05	1.33E-03	1.29E+05	4.78E-04	7.72E+04	1.74E-04	1.32E-06	2.25E-04	3.53E-04	3.16E-05	5.82E-05	1.91E-05	0.00E+00	5.59E-07	1.59E-09	1.91E-18	3.44E-18	2.28E-39	1.56E-18	4.93E-30	2.20E-34	1.81E-30	2.51E-33	1.48E-28	2.62E-04	2.63E-30	4.38E-23	5.70E-15	2.71E-26	8.58E-32	2.32E-47	2.43E-47	4.15E-37	0.00E+00	2.26E-16	4.41E-06	9.36E-05	0.00E+00	0.00E+00	3.29E-05	2.79E-05	7.18E-17
1.20E-09	300	3.67E+19	0.00E+00	1.88E-04	4.85E+05	0.00E+00	3.67E-13	3.08E+05	1.49E-03	1.29E+05	5.37E-04	7.72E+04	1.95E-04	1.48E-06	2.52E-04	3.97E-04	3.55E-05	6.54E-05	2.14E-05	0.00E+00	6.28E-07	1.79E-09	2.41E-18	4.34E-18	3.23E-39	1.97E-18	6.98E-30	2.77E-34	2.29E-30	3.55E-33	2.11E-28	2.95E-04	3.72E-30	4.98E-23	6.40E-15	3.44E-26	1.22E-31	3.54E-47	3.27E-47	5.90E-37	0.00E+00	2.86E-16	4.95E-06	1.05E-04	0.00E+00	0.00E+00	3.70E-05	3.13E-05	9.06E-17
1.21E-09	300	3.67E+19	0.00E+00	2.11E-04	4.85E+05	0.00E+00	4.63E-13	3.08E+05	1.67E-03	1.29E+05	6.03E-04	7.72E+04	2.19E-04	1.67E-06	2.83E-04	4.45E-04	3.99E-05	7.35E-05	2.41E-05	0.00E+00	7.05E-07	2.01E-09	3.05E-18	5.47E-18	4.58E-39	2.48E-18	9.90E-30	3.50E-34	2.89E-30	5.03E-33	3.00E-28	3.31E-04	5.27E-30	5.65E-23	7.19E-15	4.37E-26	1.72E-31	5.38E-47	4.40E-47	8.40E-37	0.00E+00	3.60E-16	5.56E-06	1.18E-04	0.00E+00	0.00E+00	4.15E-05	3.52E-05	1.14E-16
1.22E-09	300	3.67E+19	0.00E+00	2.37E-04	4.85E+05	0.00E+00	5.84E-13	3.08E+05	1.88E-03	1.29E+05	6.77E-04	7.72E+04	2.46E-04	1.87E-06	3.18E-04	5.00E-04	4.48E-05	8.25E-05	2.70E-05	0.00E+00	7.92E-07	2.26E-09	3.84E-18	6.90E-18	6.49E-39	3.13E-18	1.40E-29	4.41E-34	3.64E-30	7.13E-33	4.27E-28	3.72E-04	7.47E-30	6.44E-23	8.07E-15	5.55E-26	2.44E-31	8.16E-47	5.92E-47	1.20E-36	0.00E+00	4.54E-16	6.24E-06	1.33E-04	0.00E+00	0.00E+00	4.66E-05	3.95E-05	1.44E-16
1.23E-09	300	3.67E+19	0.00E+00	2.67E-04	4.85E+05	0.00E+00	7.37E-13	3.08E+05	2.11E-03	1.29E+05	7.61E-04	7.72E+04	2.76E-04	2.10E-06	3.57E-04	5.62E-04	5.03E-05	9.27E-05	3.04E-05	0.00E+00	8.89E-07	2.53E-09	4.85E-18	8.71E-18	9.19E-39	3.95E-18	1.99E-29	5.56E-34	4.59E-30	1.01E-32	6.09E-28	4.17E-04	1.06E-29	7.34E-23	9.06E-15	7.05E-26	3.46E-31	1.24E-46	7.94E-47	1.70E-36	0.00E+00	5.73E-16	7.01E-06	1.49E-04	0.00E+00	0.00E+00	5.24E-05	4.44E-05	1.82E-16
1.24E-09	300	3.67E+19	0.00E+00	2.99E-04	4.85E+05	0.00E+00	9.30E-13	3.08E+05	2.37E-03	1.29E+05	8.54E-04	7.72E+04	3.10E-04	2.36E-06	4.01E-04	6.31E-04	5.65E-05	1.04E-04	3.41E-05	0.00E+00	9.98E-07	2.84E-09	6.11E-18	1.10E-17	1.30E-38	4.98E-18	2.81E-29	7.02E-34	5.79E-30	1.43E-32	8.68E-28	4.69E-04	1.50E-29	8.38E-23	1.02E-14	8.97E-26	4.90E-31	1.87E-46	1.06E-46	2.43E-36	0.00E+00	7.23E-16	7.88E-06	1.67E-04	0.00E+00	0.00E+00	5.88E-05	4.98E-05	2.29E-16
1.25E-09	300	3.67E+19	0.00E+00	3.36E-04	4.85E+05	0.00E+00	1.17E-12	3.08E+05	2.66E-03	1.29E+05	9.60E-04	7.72E+04	3.48E-04	2.65E-06	4.51E-04	7.09E-04	6.35E-05	1.17E-04	3.83E-05	0.00E+00	1.12E-06	3.19E-09	7.71E-18	1.39E-17	1.84E-38	6.29E-18	3.99E-29	8.85E-34	7.31E-30	2.03E-32	1.24E-27	5.26E-04	2.12E-29	9.59E-23	1.14E-14	1.14E-25	6.94E-31	2.82E-46	1.43E-46	3.47E-36	0.00E+00	9.12E-16	8.84E-06	1.88E-04	0.00E+00	0.00E+00	6.61E-05	5.59E-05	2.89E-16
1.26E-09	300	3.67E+19	0.00E+00	3.78E-04	4.85E+05	0.00E+00	1.48E-12	3.08E+05	2.99E-03	1.29E+05	1.08E-03	7.72E+04	3.91E-04	2.98E-06	5.06E-04	7.96E-04	7.13E-05	1.31E-04	4.30E-05	0.00E+00	1.26E-06	3.59E-09	9.73E-18	1.75E-17	2.61E-38	7.93E-18	5.65E-29	1.12E-33	9.22E-30	2.87E-32	1.77E-27	5.91E-04	3.01E-29	1.10E-22	1.28E-14	1.46E-25	9.83E-31	4.25E-46	1.91E-46	4.96E-36	0.00E+00	1.15E-15	9.93E-06	2.11E-04	0.00E+00	0.00E+00	7.42E-05	6.28E-05	3.65E-16
1.27E-09	300	3.67E+19	0.00E+00	4.24E-04	4.85E+05	0.00E+00	1.87E-12	3.08E+05	3.36E-03	1.29E+05	1.21E-03	7.72E+04	4.39E-04	3.34E-06	5.69E-04	8.94E-04	8.01E-05	1.47E-04	4.83E-05	0.00E+00	1.41E-06	4.03E-09	1.23E-17	2.20E-17	3.70E-38	1.00E-17	8.00E-29	1.41E-33	1.16E-29	4.07E-32	2.53E-27	6.64E-04	4.26E-29	1.26E-22	1.44E-14	1.86E-25	1.39E-30	6.40E-46	2.56E-46	7.08E-36	0.00E+00	1.45E-15	1.12E-05	2.37E-04	0.00E+00	0.00E+00	8.33E-05	7.06E-05	4.60E-16
1.28E-09	300	3.67E+19	0.00E+00	4.76E-04	4.85E+05	0.00E+00	2.35E-12	3.08E+05	3.77E-03	1.29E+05	1.36E-03	7.72E+04	4.93E-04	3.76E-06	6.39E-04	1.00E-03	8.99E-05	1.66E-04	5.42E-05	0.00E+00	1.59E-06	4.53E-09	1.55E-17	2.78E-17	5.24E-38	1.26E-17	1.13E-28	1.78E-33	1.47E-29	5.76E-32	3.62E-27	7.46E-04	6.03E-29	1.46E-22	1.62E-14	2.38E-25	1.97E-30	9.65E-46	3.44E-46	1.01E-35	0.00E+00	1.83E-15	1.25E-05	2.66E-04	0.00E+00	0.00E+00	9.36E-05	7.93E-05	5.81E-16
1.29E-09	300	3.67E+19	0.00E+00	5.35E-04	4.85E+05	0.00E+00	2.97E-12	3.08E+05	4.24E-03	1.29E+05	1.53E-03	7.72E+04	5.54E-04	4.22E-06	7.17E-04	1.13E-03	1.01E-04	1.86E-04	6.09E-05	0.00E+00	1.78E-06	5.08E-09	1.95E-17	3.51E-17	7.43E-38	1.59E-17	1.61E-28	2.24E-33	1.85E-29	8.16E-32	5.19E-27	8.38E-04	8.55E-29	1.69E-22	1.82E-14	3.04E-25	2.79E-30	1.45E-45	4.64E-46	1.45E-35	0.00E+00	2.31E-15	1.41E-05	2.99E-04	0.00E+00	0.00E+00	1.05E-04	8.90E-05	7.33E-16
1.30E-09	300	3.67E+19	0.00E+00	6.01E-04	4.85E+05	0.00E+00	3.75E-12	3.08E+05	4.76E-03	1.29E+05	1.71E-03	7.72E+04	6.22E-04	4.74E-06	8.05E-04	1.27E-03	1.13E-04	2.09E-04	6.84E-05	0.00E+00	2.00E-06	5.71E-09	2.46E-17	4.42E-17	1.05E-37	2.01E-17	2.27E-28	2.83E-33	2.33E-29	1.16E-31	7.44E-27	9.41E-04	1.21E-28	1.96E-22	2.04E-14	3.90E-25	3.96E-30	2.20E-45	6.26E-46	2.08E-35	0.00E+00	2.91E-15	1.58E-05	3.36E-04	0.00E+00	0.00E+00	1.18E-04	1.00E-04	9.24E-16
1.31E-09	300	3.67E+19	0.00E+00	6.75E-04	4.85E+05	0.00E+00	4.72E-12	3.08E+05	5.35E-03	1.29E+05	1.93E-03	7.72E+04	6.99E-04	5.32E-06	9.05E-04	1.42E-03	1.27E-04	2.35E-04	7.68E-05	0.00E+00	2.25E-06	6.41E-09	3.11E-17	5.58E-17	1.49E-37	2.53E-17	3.22E-28	3.57E-33	2.94E-29	1.64E-31	1.07E-26	1.06E-03	1.72E-28	2.28E-22	2.29E-14	5.00E-25	5.61E-30	3.32E-45	8.47E-46	2.99E-35	0.00E+00	3.67E-15	1.78E-05	3.77E-04	0.00E+00	0.00E+00	1.33E-04	1.12E-04	1.17E-15
1.32E-09	300	3.67E+19	0.00E+00	7.58E-04	4.85E+05	0.00E+00	5.96E-12	3.08E+05	6.00E-03	1.29E+05	2.16E-03	7.72E+04	7.85E-04	5.97E-06	1.02E-03	1.60E-03	1.43E-04	2.63E-04	8.63E-05	0.00E+00	2.53E-06	7.20E-09	3.92E-17	7.04E-17	2.11E-37	3.19E-17	4.56E-28	4.50E-33	3.71E-29	2.32E-31	1.54E-26	1.19E-03	2.43E-28	2.66E-22	2.58E-14	6.43E-25	7.94E-30	5.04E-45	1.15E-45	4.30E-35	0.00E+00	4.63E-15	1.99E-05	4.24E-04	0.00E+00	0.00E+00	1.49E-04	1.26E-04	1.47E-15
1.33E-09	300	3.67E+19	0.00E+00	8.51E-04	4.85E+05	0.00E+00	7.52E-12	3.08E+05	6.74E-03	1.29E+05	2.43E-03	7.72E+04	8.82E-04	6.71E-06	1.14E-03	1.79E-03	1.61E-04	2.96E-04	9.69E-05	0.00E+00	2.84E-06	8.09E-09	4.94E-17	8.88E-17	2.99E-37	4.03E-17	6.47E-28	5.67E-33	4.68E-29	3.29E-31	2.21E-26	1.33E-03	3.44E-28	3.13E-22	2.89E-14	8.29E-25	1.13E-29	7.67E-45	1.57E-45	6.20E-35	0.00E+00	5.84E-15	2.24E-05	4.76E-04	0.00E+00	0.00E+00	1.67E-04	1.42E-04	1.85E-15
1.34E-09	300	3.67E+19	0.00E+00	9.56E-04	4.85E+05	0.00E+00	9.48E-12	3.08E+05	7.57E-03	1.29E+05	2.73E-03	7.72E+04	9.90E-04	7.54E-06	1.28E-03	2.02E-03	1.81E-04	3.32E-04	1.09E-04	0.00E+00	3.19E-06	9.08E-09	6.23E-17	1.12E-16	4.24E-37	5.08E-17	9.16E-28	7.16E-33	5.91E-29	4.66E-31	3.19E-26	1.50E-03	4.88E-28	3.69E-22	3.25E-14	1.07E-24	1.59E-29	1.17E-44	2.16E-45	8.95E-35	0.00E+00	7.37E-15	2.51E-05	5.34E-04	0.00E+00	0.00E+00	1.88E-04	1.59E-04	2.34E-15
1.35E-09	300	3.67E+19	0.00E+00	1.07E-03	4.85E+05	0.00E+00	1.20E-11	3.08E+05	8.50E-03	1.29E+05	3.06E-03	7.72E+04	1.11E-03	8.46E-06	1.44E-03	2.26E-03	2.03E-04	3.73E-04	1.22E-04	0.00E+00	3.58E-06	1.02E-08	7.86E-17	1.41E-16	6.01E-37	6.41E-17	1.30E-27	9.03E-33	7.45E-29	6.60E-31	4.62E-26	1.68E-03	6.91E-28	4.38E-22	3.65E-14	1.38E-24	2.26E-29	1.80E-44	2.99E-45	1.29E-34	0.00E+00	9.30E-15	2.82E-05	6.00E-04	0.00E+00	0.00E+00	2.11E-04	1.79E-04	2.95E-15
1.36E-09	300	3.67E+19	0.00E+00	1.21E-03	4.85E+05	0.00E+00	1.51E-11	3.08E+05	9.55E-03	1.29E+05	3.44E-03	7.72E+04	1.25E-03	9.51E-06	1.62E-03	2.54E-03	2.28E-04	4.19E-04	1.37E-04	0.00E+00	4.02E-06	1.15E-08	9.92E-17	1.78E-16	8.51E-37	8.09E-17	1.84E-27	1.14E-32	9.40E-29	9.35E-31	6.69E-26	1.89E-03	9.79E-28	5.23E-22	4.10E-14	1.79E-24	3.20E-29	2.77E-44	4.16E-45	1.87E-34	0.00E+00	1.17E-14	3.17E-05	6.74E-04	0.00E+00	0.00E+00	2.37E-04	2.01E-04	3.72E-15
1.37E-09	300	3.67E+19	0.00E+00	1.35E-03	4.85E+05	0.00E+00	1.90E-11	3.08E+05	1.07E-02	1.29E+05	3.86E-03	7.72E+04	1.40E-03	1.07E-05	1.82E-03	2.85E-03	2.56E-04	4.71E-04	1.54E-04	0.00E+00	4.52E-06	1.29E-08	1.25E-16	2.25E-16	1.21E-36	1.02E-16	2.60E-27	1.44E-32	1.19E-28	1.32E-30	9.71E-26	2.12E-03	1.39E-27	6.28E-22	4.61E-14	2.33E-24	4.53E-29	4.30E-44	5.83E-45	2.72E-34	0.00E+00	1.48E-14	3.56E-05	7.57E-04	0.00E+00	0.00E+00	2.66E-04	2.25E-04	4.69E-15
1.38E-09	300	3.67E+19	0.00E+00	1.52E-03	4.85E+05	0.00E+00	2.40E-11	3.08E+05	1.20E-02	1.29E+05	4.34E-03	7.72E+04	1.58E-03	1.20E-05	2.04E-03	3.21E-03	2.87E-04	5.29E-04	1.73E-04	0.00E+00	5.07E-06	1.45E-08	1.58E-16	2.83E-16	1.71E-36	1.29E-16	3.69E-27	1.81E-32	1.50E-28	1.88E-30	1.41E-25	2.38E-03	1.96E-27	7.59E-22	5.17E-14	3.04E-24	6.42E-29	6.72E-44	8.24E-45	3.95E-34	0.00E+00	1.87E-14	4.00E-05	8.50E-04	0.00E+00	0.00E+00	2.99E-04	2.53E-04	5.92E-15
1.39E-09	300.001	3.67E+19	0.00E+00	1.71E-03	4.85E+05	0.00E+00	3.03E-11	3.08E+05	1.35E-02	1.29E+05	4.88E-03	7.72E+04	1.77E-03	1.35E-05	2.29E-03	3.60E-03	3.23E-04	5.94E-04	1.95E-04	0.00E+00	5.70E-06	1.62E-08	1.99E-16	3.58E-16	2.42E-36	1.62E-16	5.23E-27	2.29E-32	1.89E-28	2.66E-30	2.06E-25	2.67E-03	2.78E-27	9.24E-22	5.81E-14	3.96E-24	9.10E-29	1.06E-43	1.18E-44	5.76E-34	0.00E+00	2.35E-14	4.49E-05	9.55E-04	0.00E+00	0.00E+00	3.36E-04	2.84E-04	7.47E-15
1.40E-09	300.001	3.67E+19	0.00E+00	1.92E-03	4.85E+05	0.00E+00	3.82E-11	3.08E+05	1.52E-02	1.29E+05	5.48E-03	7.72E+04	1.99E-03	1.51E-05	2.57E-03	4.04E-03	3.62E-04	6.67E-04	2.18E-04	0.00E+00	6.40E-06	1.82E-08	2.51E-16	4.51E-16	3.43E-36	2.05E-16	7.41E-27	2.88E-32	2.38E-28	3.76E-30	3.01E-25	3.00E-03	3.94E-27	1.13E-21	6.52E-14	5.19E-24	1.29E-28	1.69E-43	1.58E-44	8.42E-34	0.00E+00	2.97E-14	5.05E-05	1.07E-03	0.00E+00	0.00E+00	3.77E-04	3.19E-04	9.42E-15
1.41E-09	300.001	3.67E+19	0.00E+00	2.16E-03	4.85E+05	0.00E+00	4.82E-11	3.08E+05	1.71E-02	1.29E+05	6.15E-03	7.72E+04	2.23E-03	1.70E-05	2.89E-03	4.54E-03	4.07E-04	7.49E-04	2.45E-04	0.00E+00	7.19E-06	2.05E-08	3.17E-16	5.69E-16	4.86E-36	2.58E-16	1.05E-26	3.64E-32	3.00E-28	5.33E-30	4.40E-25	3.37E-03	5.59E-27	1.40E-21	7.33E-14	6.81E-24	1.83E-28	3.16E-43	-2.29E-44	1.23E-33	0.00E+00	3.74E-14	5.67E-05	1.20E-03	0.00E+00	0.00E+00	4.23E-04	3.59E-04	1.19E-14
1.42E-09	300.001	3.67E+19	0.00E+00	2.42E-03	4.85E+05	0.00E+00	6.08E-11	3.08E+05	1.92E-02	1.29E+05	6.91E-03	7.72E+04	2.51E-03	1.91E-05	3.24E-03	5.10E-03	4.57E-04	8.41E-04	2.76E-04	0.00E+00	8.07E-06	2.30E-08	4.00E-16	7.18E-16	6.88E-36	3.26E-16	1.49E-26	4.59E-32	3.78E-28	7.56E-30	6.46E-25	3.79E-03	7.91E-27	1.74E-21	8.23E-14	8.96E-24	2.59E-28	6.24E-43	-1.54E-43	1.81E-33	0.00E+00	4.72E-14	6.37E-05	1.35E-03	0.00E+00	0.00E+00	4.76E-04	4.03E-04	1.50E-14
1.43E-09	300.001	3.67E+19	0.00E+00	2.72E-03	4.85E+05	0.00E+00	7.66E-11	3.08E+05	2.15E-02	1.29E+05	7.76E-03	7.72E+04	2.82E-03	2.14E-05	3.64E-03	5.73E-03	5.13E-04	9.45E-04	3.10E-04	0.00E+00	9.07E-06	2.58E-08	5.04E-16	9.05E-16	9.75E-36	4.11E-16	2.11E-26	5.79E-32	4.77E-28	1.07E-29	9.51E-25	4.26E-03	1.12E-26	2.18E-21	9.24E-14	1.18E-23	3.66E-28	7.71E-43	-1.02E-44	2.66E-33	0.00E+00	5.96E-14	7.15E-05	1.52E-03	0.00E+00	0.00E+00	5.34E-04	4.52E-04	1.89E-14
1.44E-09	300.001	3.67E+19	0.00E+00	3.05E-03	4.85E+05	0.00E+00	9.67E-11	3.08E+05	2.42E-02	1.29E+05	8.71E-03	7.72E+04	3.16E-03	2.41E-05	4.09E-03	6.43E-03	5.76E-04	1.06E-03	3.48E-04	0.00E+00	1.02E-05	2.90E-08	6.36E-16	1.14E-15	1.38E-35	5.18E-16	2.98E-26	7.30E-32	6.02E-28	1.52E-29	1.40E-24	4.78E-03	1.59E-26	2.76E-21	1.04E-13	1.56E-23	5.19E-28	1.25E-42	-5.18E-45	3.93E-33	0.00E+00	7.52E-14	8.03E-05	1.71E-03	0.00E+00	0.00E+00	6.00E-04	5.08E-04	2.39E-14
1.45E-09	300.001	3.67E+19	0.00E+00	3.43E-03	4.85E+05	0.00E+00	1.22E-10	3.08E+05	2.72E-02	1.29E+05	9.78E-03	7.72E+04	3.55E-03	2.70E-05	4.60E-03	7.23E-03	6.47E-04	1.19E-03	3.90E-04	0.00E+00	1.14E-05	3.26E-08	8.02E-16	1.44E-15	1.96E-35	6.54E-16	4.23E-26	9.21E-32	7.60E-28	2.15E-29	2.08E-24	5.37E-03	2.25E-26	3.51E-21	1.17E-13	2.07E-23	7.35E-28	3.26E-42	-1.21E-42	5.82E-33	0.00E+00	9.48E-14	9.02E-05	1.92E-03	0.00E+00	0.00E+00	6.74E-04	5.70E-04	3.01E-14
1.46E-09	300.001	3.67E+19	0.00E+00	3.85E-03	4.85E+05	0.00E+00	1.54E-10	3.08E+05	3.05E-02	1.29E+05	1.10E-02	7.72E+04	3.99E-03	3.04E-05	5.16E-03	8.12E-03	7.27E-04	1.34E-03	4.38E-04	0.00E+00	1.28E-05	3.66E-08	1.01E-15	1.82E-15	2.77E-35	8.24E-16	5.99E-26	1.16E-31	9.58E-28	3.04E-29	3.08E-24	6.03E-03	3.19E-26	4.50E-21	1.31E-13	2.75E-23	1.04E-27	8.09E-42	-4.66E-42	8.62E-33	0.00E+00	1.20E-13	1.01E-04	2.15E-03	0.00E+00	0.00E+00	7.57E-04	6.41E-04	3.80E-14
1.47E-09	300.001	3.67E+19	0.00E+00	4.33E-03	4.85E+05	0.00E+00	1.94E-10	3.08E+05	3.43E-02	1.29E+05	1.23E-02	7.72E+04	4.48E-03	3.41E-05	5.80E-03	9.12E-03	8.17E-04	1.50E-03	4.92E-04	0.00E+00	1.44E-05	4.11E-08	1.28E-15	2.29E-15	3.93E-35	1.04E-15	8.48E-26	1.47E-31	1.21E-27	4.31E-29	4.58E-24	6.77E-03	4.52E-26	5.82E-21	1.47E-13	3.67E-23	1.48E-27	1.46E-41	-8.83E-42	1.28E-32	0.00E+00	1.51E-13	1.14E-04	2.42E-03	0.00E+00	0.00E+00	8.50E-04	7.20E-04	4.79E-14
1.48E-09	300.002	3.67E+19	0.00E+00	4.86E-03	4.85E+05	0.00E+00	2.45E-10	3.08E+05	3.85E-02	1.29E+05	1.39E-02	7.72E+04	5.03E-03	3.83E-05	6.51E-03	1.02E-02	9.17E-04	1.69E-03	5.53E-04	0.00E+00	1.62E-05	4.61E-08	1.61E-15	2.89E-15	5.56E-35	1.31E-15	1.20E-25	1.85E-31	1.52E-27	6.11E-29	6.82E-24	7.60E-03	6.40E-26	7.59E-21	1.65E-13	4.89E-23	2.09E-27	2.96E-41	-1.97E-41	1.91E-32	0.00E+00	1.90E-13	1.28E-04	2.71E-03	0.00E+00	0.00E+00	9.54E-04	8.08E-04	6.04E-14
1.49E-09	300.002	3.67E+19	0.00E+00	5.46E-03	4.85E+05	0.00E+00	3.09E-10	3.08E+05	4.32E-02	1.29E+05	1.56E-02	7.72E+04	5.65E-03	4.30E-05	7.31E-03	1.15E-02	1.03E-03	1.90E-03	6.21E-04	0.00E+00	1.82E-05	5.18E-08	2.03E-15	3.65E-15	7.88E-35	1.65E-15	1.70E-25	2.33E-31	1.92E-27	8.65E-29	1.02E-23	8.54E-03	9.06E-26	9.95E-21	1.85E-13	6.54E-23	2.96E-27	2.98E-41	-1.27E-41	2.85E-32	0.00E+00	2.40E-13	1.43E-04	3.05E-03	0.00E+00	0.00E+00	1.07E-03	9.08E-04	7.62E-14
1.50E-09	300.002	3.67E+19	0.00E+00	6.13E-03	4.85E+05	0.00E+00	3.89E-10	3.08E+05	4.85E-02	1.29E+05	1.75E-02	7.72E+04	6.35E-03	4.83E-05	8.21E-03	1.29E-02	1.16E-03	2.13E-03	6.98E-04	0.00E+00	2.04E-05	5.82E-08	2.56E-15	4.60E-15	1.12E-34	2.09E-15	2.41E-25	2.94E-31	2.43E-27	1.23E-28	1.52E-23	9.59E-03	1.28E-25	1.31E-20	2.08E-13	8.76E-23	4.20E-27	4.15E-41	-1.18E-41	4.27E-32	0.00E+00	3.03E-13	1.61E-04	3.42E-03	0.00E+00	0.00E+00	1.20E-03	1.02E-03	9.61E-14
1.51E-09	300.002	3.67E+19	0.00E+00	6.88E-03	4.85E+05	0.00E+00	4.91E-10	3.08E+05	5.45E-02	1.29E+05	1.96E-02	7.72E+04	7.13E-03	5.42E-05	9.22E-03	1.45E-02	1.30E-03	2.39E-03	7.84E-04	0.00E+00	2.29E-05	6.54E-08	3.23E-15	5.80E-15	1.58E-34	2.63E-15	3.42E-25	3.71E-31	3.06E-27	1.74E-28	2.29E-23	1.08E-02	1.82E-25	1.75E-20	2.34E-13	1.17E-22	5.94E-27	1.39E-40	-8.74E-41	6.40E-32	0.00E+00	3.82E-13	1.81E-04	3.85E-03	0.00E+00	0.00E+00	1.35E-03	1.14E-03	1.21E-13
1.52E-09	300.002	3.67E+19	0.00E+00	7.73E-03	4.85E+05	0.00E+00	6.20E-10	3.08E+05	6.12E-02	1.29E+05	2.21E-02	7.72E+04	8.00E-03	6.09E-05	1.04E-02	1.63E-02	1.46E-03	2.69E-03	8.80E-04	0.00E+00	2.58E-05	7.34E-08	4.07E-15	7.32E-15	2.24E-34	3.32E-15	4.84E-25	4.69E-31	3.86E-27	2.46E-28	3.43E-23	1.21E-02	2.58E-25	2.33E-20	2.63E-13	1.58E-22	8.42E-27	4.05E-40	-3.13E-40	9.62E-32	0.00E+00	4.82E-13	2.03E-04	4.32E-03	0.00E+00	0.00E+00	1.52E-03	1.29E-03	1.53E-13
1.53E-09	300.003	3.67E+19	0.00E+00	8.68E-03	4.85E+05	0.00E+00	7.81E-10	3.08E+05	6.87E-02	1.29E+05	2.48E-02	7.72E+04	8.99E-03	6.84E-05	1.16E-02	1.83E-02	1.64E-03	3.02E-03	9.88E-04	0.00E+00	2.89E-05	8.25E-08	5.14E-15	9.23E-15	3.17E-34	4.19E-15	6.86E-25	5.91E-31	4.87E-27	3.49E-28	5.16E-23	1.36E-02	3.65E-25	3.14E-20	2.95E-13	2.12E-22	1.19E-26	3.50E-40	-1.86E-40	1.45E-31	0.00E+00	6.08E-13	2.28E-04	4.85E-03	0.00E+00	0.00E+00	1.71E-03	1.44E-03	1.93E-13
1.54E-09	300.003	3.67E+19	0.00E+00	9.75E-03	4.85E+05	0.00E+00	9.86E-10	3.08E+05	7.72E-02	1.29E+05	2.78E-02	7.72E+04	1.01E-02	7.68E-05	1.31E-02	2.05E-02	1.84E-03	3.39E-03	1.11E-03	0.00E+00	3.25E-05	9.26E-08	6.48E-15	1.16E-14	4.50E-34	5.28E-15	9.71E-25	7.46E-31	6.14E-27	4.94E-28	7.78E-23	1.53E-02	5.17E-25	4.24E-20	3.31E-13	2.85E-22	1.69E-26	2.63E-39	-2.34E-39	2.18E-31	0.00E+00	7.66E-13	2.56E-04	5.45E-03	0.00E+00	0.00E+00	1.92E-03	1.62E-03	2.43E-13
1.55E-09	300.003	3.67E+19	0.00E+00	1.09E-02	4.85E+05	0.00E+00	1.24E-09	3.08E+05	8.67E-02	1.29E+05	3.12E-02	7.72E+04	1.13E-02	8.63E-05	1.47E-02	2.31E-02	2.07E-03	3.81E-03	1.25E-03	0.00E+00	3.65E-05	1.04E-07	8.18E-15	1.47E-14	6.37E-34	6.66E-15	1.38E-24	9.41E-31	7.75E-27	6.99E-28	1.17E-22	1.71E-02	7.33E-25	5.75E-20	3.72E-13	3.83E-22	2.39E-26	2.71E-38	-2.65E-38	3.28E-31	0.00E+00	9.67E-13	2.88E-04	6.12E-03	0.00E+00	0.00E+00	2.15E-03	1.82E-03	3.07E-13
1.56E-09	300.004	3.67E+19	0.00E+00	1.23E-02	4.85E+05	0.00E+00	1.57E-09	3.08E+05	9.74E-02	1.29E+05	3.51E-02	7.72E+04	1.27E-02	9.69E-05	1.65E-02	2.59E-02	2.32E-03	4.27E-03	1.40E-03	0.00E+00	4.10E-05	1.17E-07	1.03E-14	1.85E-14	9.02E-34	8.41E-15	1.95E-24	1.19E-30	9.77E-27	9.91E-28	1.77E-22	1.92E-02	1.04E-24	7.85E-20	4.18E-13	5.14E-22	3.39E-26	4.17E-38	-4.07E-38	4.95E-31	0.00E+00	1.22E-12	3.23E-04	6.87E-03	0.00E+00	0.00E+00	2.42E-03	2.05E-03	3.87E-13
1.57E-09	300.004	3.67E+19	0.00E+00	1.38E-02	4.85E+05	0.00E+00	1.98E-09	3.08E+05	1.09E-01	1.29E+05	3.94E-02	7.72E+04	1.43E-02	1.09E-04	1.85E-02	2.91E-02	2.61E-03	4.80E-03	1.57E-03	0.00E+00	4.61E-05	1.31E-07	1.30E-14	2.34E-14	1.28E-33	1.06E-14	2.76E-24	1.50E-30	1.23E-26	1.40E-27	2.66E-22	2.16E-02	1.47E-24	1.07E-19	4.70E-13	6.91E-22	4.80E-26	9.22E-38	-9.05E-38	7.47E-31	0.00E+00	1.54E-12	3.63E-04	7.72E-03	0.00E+00	0.00E+00	2.71E-03	2.30E-03	4.88E-13
1.58E-09	300.005	3.67E+19	0.00E+00	1.55E-02	4.85E+05	0.00E+00	2.50E-09	3.08E+05	1.23E-01	1.29E+05	4.43E-02	7.72E+04	1.61E-02	1.22E-04	2.08E-02	3.27E-02	2.93E-03	5.39E-03	1.77E-03	0.00E+00	5.17E-05	1.47E-07	1.64E-14	2.95E-14	1.81E-33	1.34E-14	3.91E-24	1.89E-30	1.55E-26	1.99E-27	4.02E-22	2.43E-02	2.08E-24	1.47E-19	5.27E-13	9.27E-22	6.81E-26	1.55E-36	-1.55E-36	1.13E-30	0.00E+00	1.94E-12	4.08E-04	8.67E-03	0.00E+00	0.00E+00	3.05E-03	2.58E-03	6.16E-13
1.59E-09	300.005	3.67E+19	0.00E+00	1.74E-02	4.85E+05	0.00E+00	3.15E-09	3.08E+05	1.38E-01	1.29E+05	4.97E-02	7.72E+04	1.80E-02	1.37E-04	2.34E-02	3.67E-02	3.29E-03	6.05E-03	1.98E-03	0.00E+00	5.81E-05	1.66E-07	2.07E-14	3.72E-14	2.57E-33	1.69E-14	5.54E-24	2.39E-30	1.96E-26	2.82E-27	6.06E-22	2.73E-02	2.95E-24	2.03E-19	5.92E-13	1.24E-21	9.64E-26	3.55E-36	-3.54E-36	1.70E-30	0.00E+00	2.45E-12	4.58E-04	9.74E-03	0.00E+00	0.00E+00	3.42E-03	2.90E-03	7.77E-13
1.60E-09	300.006	3.67E+19	0.00E+00	1.96E-02	4.85E+05	0.00E+00	3.97E-09	3.08E+05	1.55E-01	1.29E+05	5.58E-02	7.72E+04	2.03E-02	1.54E-04	2.62E-02	4.12E-02	3.69E-03	6.80E-03	2.23E-03	0.00E+00	6.52E-05	1.86E-07	2.61E-14	4.69E-14	3.63E-33	2.13E-14	7.85E-24	3.02E-30	2.47E-26	3.99E-27	9.12E-22	3.06E-02	4.18E-24	2.81E-19	6.65E-13	1.66E-21	1.37E-25	5.43E-36	-5.42E-36	2.56E-30	0.00E+00	3.09E-12	5.15E-04	1.09E-02	0.00E+00	0.00E+00	3.84E-03	3.26E-03	9.80E-13
1.61E-09	300.007	3.67E+19	0.00E+00	2.20E-02	4.85E+05	0.00E+00	5.01E-09	3.08E+05	1.74E-01	1.29E+05	6.27E-02	7.72E+04	2.28E-02	1.73E-04	2.95E-02	4.63E-02	4.15E-03	7.64E-03	2.50E-03	0.00E+00	7.33E-05	2.09E-07	3.29E-14	5.92E-14	5.15E-33	2.68E-14	1.11E-23	3.81E-30	3.12E-26	5.65E-27	1.37E-21	3.44E-02	5.92E-24	3.89E-19	7.47E-13	2.22E-21	1.94E-25	1.31E-34	-1.31E-34	3.85E-30	0.00E+00	3.89E-12	5.78E-04	1.23E-02	0.00E+00	0.00E+00	4.32E-03	3.66E-03	1.24E-12
1.62E-09	300.008	3.67E+19	0.00E+00	2.47E-02	4.85E+05	0.00E+00	6.32E-09	3.08E+05	1.95E-01	1.29E+05	7.04E-02	7.72E+04	2.56E-02	1.95E-04	3.31E-02	5.20E-02	4.66E-03	8.58E-03	2.81E-03	0.00E+00	8.23E-05	2.34E-07	4.15E-14	7.46E-14	7.29E-33	3.39E-14	1.58E-23	4.81E-30	3.94E-26	8.01E-27	2.06E-21	3.86E-02	8.39E-24	5.40E-19	8.39E-13	2.96E-21	2.74E-25	3.97E-34	-3.97E-34	5.78E-30	0.00E+00	4.91E-12	6.49E-04	1.38E-02	0.00E+00	0.00E+00	4.85E-03	4.11E-03	1.56E-12
1.63E-09	300.009	3.67E+19	0.00E+00	2.77E-02	4.85E+05	0.00E+00	7.97E-09	3.08E+05	2.20E-01	1.29E+05	7.91E-02	7.72E+04	2.87E-02	2.18E-04	3.72E-02	5.84E-02	5.23E-03	9.63E-03	3.16E-03	0.00E+00	9.24E-05	2.63E-07	5.24E-14	9.41E-14	1.03E-32	4.27E-14	2.23E-23	6.07E-30	4.96E-26	1.13E-26	3.09E-21	4.34E-02	1.19E-23	7.52E-19	9.43E-13	3.93E-21	3.88E-25	3.20E-34	-3.20E-34	8.67E-30	0.00E+00	6.19E-12	7.29E-04	1.55E-02	0.00E+00	0.00E+00	5.45E-03	4.61E-03	1.97E-12
1.64E-09	300.01	3.67E+19	0.00E+00	3.11E-02	4.85E+05	0.00E+00	1.00E-08	3.08E+05	2.47E-01	1.29E+05	8.88E-02	7.72E+04	3.22E-02	2.45E-04	4.17E-02	6.56E-02	5.88E-03	1.08E-02	3.54E-03	0.00E+00	1.04E-04	2.96E-07	6.61E-14	1.19E-13	1.46E-32	5.39E-14	3.16E-23	7.67E-30	6.26E-26	1.61E-26	4.63E-21	4.87E-02	1.68E-23	1.05E-18	1.06E-12	5.21E-21	5.50E-25	1.34E-32	-1.34E-32	1.30E-29	0.00E+00	7.81E-12	8.19E-04	1.74E-02	0.00E+00	0.00E+00	6.12E-03	5.18E-03	2.48E-12
1.65E-09	300.011	3.67E+19	0.00E+00	3.50E-02	4.85E+05	0.00E+00	1.27E-08	3.08E+05	2.77E-01	1.29E+05	9.98E-02	7.72E+04	3.62E-02	2.76E-04	4.69E-02	7.37E-02	6.60E-03	1.22E-02	3.98E-03	0.00E+00	1.17E-04	3.32E-07	8.34E-14	1.50E-13	2.07E-32	6.80E-14	4.48E-23	9.70E-30	7.90E-26	2.28E-26	6.91E-21	5.47E-02	2.39E-23	1.46E-18	1.19E-12	6.89E-21	7.80E-25	5.43E-32	-5.43E-32	1.94E-29	0.00E+00	9.86E-12	9.20E-04	1.95E-02	0.00E+00	0.00E+00	6.87E-03	5.82E-03	3.13E-12
1.66E-09	300.012	3.67E+19	0.00E+00	3.93E-02	4.85E+05	0.00E+00	1.60E-08	3.08E+05	3.11E-01	1.29E+05	1.12E-01	7.72E+04	4.07E-02	3.09E-04	5.26E-02	8.28E-02	7.41E-03	1.36E-02	4.47E-03	0.00E+00	1.31E-04	3.73E-07	1.05E-13	1.89E-13	2.94E-32	8.57E-14	6.35E-23	1.23E-29	9.96E-26	3.23E-26	1.03E-20	6.15E-02	3.38E-23	2.05E-18	1.34E-12	9.08E-21	1.10E-24	2.04E-32	-2.04E-32	2.89E-29	0.00E+00	1.24E-11	1.03E-03	2.19E-02	0.00E+00	0.00E+00	7.71E-03	6.53E-03	3.95E-12
1.67E-09	300.014	3.67E+19	0.00E+00	4.41E-02	4.85E+05	0.00E+00	2.02E-08	3.08E+05	3.49E-01	1.29E+05	1.26E-01	7.72E+04	4.57E-02	3.48E-04	5.91E-02	9.29E-02	8.33E-03	1.53E-02	5.02E-03	0.00E+00	1.47E-04	4.19E-07	1.33E-13	2.38E-13	4.16E-32	1.08E-13	8.99E-23	1.56E-29	1.26E-25	4.57E-26	1.53E-20	6.90E-02	4.79E-23	2.87E-18	1.50E-12	1.19E-20	1.56E-24	2.49E-30	-2.49E-30	4.29E-29	0.00E+00	1.57E-11	1.16E-03	2.46E-02	0.00E+00	0.00E+00	8.66E-03	7.34E-03	4.98E-12
1.68E-09	300.016	3.67E+19	0.00E+00	4.95E-02	4.85E+05	0.00E+00	2.54E-08	3.08E+05	3.92E-01	1.29E+05	1.41E-01	7.72E+04	5.13E-02	3.90E-04	6.64E-02	1.04E-01	9.35E-03	1.72E-02	5.64E-03	0.00E+00	1.65E-04	4.71E-07	1.67E-13	3.01E-13	5.90E-32	1.36E-13	1.27E-22	1.98E-29	1.59E-25	6.48E-26	2.27E-20	7.75E-02	6.78E-23	4.03E-18	1.68E-12	1.56E-20	2.22E-24	1.37E-29	-1.37E-29	6.36E-29	0.00E+00	1.98E-11	1.30E-03	2.77E-02	0.00E+00	0.00E+00	9.73E-03	8.24E-03	6.28E-12
1.69E-09	300.017	3.67E+19	0.00E+00	5.56E-02	4.85E+05	0.00E+00	3.21E-08	3.08E+05	4.41E-01	1.29E+05	1.59E-01	7.72E+04	5.76E-02	4.38E-04	7.46E-02	1.17E-01	1.05E-02	1.93E-02	6.33E-03	0.00E+00	1.86E-04	5.28E-07	2.11E-13	3.79E-13	8.35E-32	1.72E-13	1.80E-22	2.52E-29	2.00E-25	9.17E-26	3.35E-20	8.71E-02	9.61E-23	5.65E-18	1.89E-12	2.04E-20	3.14E-24	9.67E-30	-9.67E-30	9.39E-29	0.00E+00	2.49E-11	1.46E-03	3.11E-02	0.00E+00	0.00E+00	1.09E-02	9.25E-03	7.92E-12
1.70E-09	300.02	3.67E+19	0.00E+00	6.25E-02	4.85E+05	0.00E+00	4.05E-08	3.08E+05	4.95E-01	1.29E+05	1.78E-01	7.72E+04	6.47E-02	4.92E-04	8.37E-02	1.32E-01	1.18E-02	2.17E-02	7.11E-03	0.00E+00	2.08E-04	5.94E-07	2.66E-13	4.78E-13	1.18E-31	2.17E-13	2.56E-22	3.23E-29	2.52E-25	1.30E-25	4.93E-20	9.78E-02	1.36E-22	7.94E-18	2.13E-12	2.66E-20	4.45E-24	6.24E-28	-6.24E-28	1.38E-28	0.00E+00	3.15E-11	1.64E-03	3.49E-02	0.00E+00	0.00E+00	1.23E-02	1.04E-02	9.99E-12
1.71E-09	300.022	3.67E+19	0.00E+00	7.02E-02	4.85E+05	0.00E+00	5.10E-08	3.08E+05	5.56E-01	1.29E+05	2.00E-01	7.72E+04	7.27E-02	5.53E-04	9.40E-02	1.48E-01	1.32E-02	2.44E-02	7.99E-03	0.00E+00	2.34E-04	6.67E-07	3.36E-13	6.03E-13	1.68E-31	2.74E-13	3.62E-22	4.16E-29	3.18E-25	1.84E-25	7.25E-20	1.10E-01	1.93E-22	1.12E-17	2.39E-12	3.45E-20	6.30E-24	4.94E-27	-4.94E-27	2.03E-28	0.00E+00	3.97E-11	1.85E-03	3.92E-02	0.00E+00	0.00E+00	1.38E-02	1.17E-02	1.26E-11
1.72E-09	300.025	3.67E+19	0.00E+00	7.88E-02	4.85E+05	0.00E+00	6.44E-08	3.08E+05	6.24E-01	1.29E+05	2.25E-01	7.72E+04	8.16E-02	6.21E-04	1.06E-01	1.66E-01	1.49E-02	2.74E-02	8.97E-03	0.00E+00	2.63E-04	7.49E-07	4.24E-13	7.61E-13	2.38E-31	3.45E-13	5.13E-22	5.41E-29	4.01E-25	2.61E-25	1.06E-19	1.23E-01	2.73E-22	1.57E-17	2.68E-12	4.47E-20	8.93E-24	6.54E-27	-6.54E-27	2.98E-28	0.00E+00	5.01E-11	2.07E-03	4.40E-02	0.00E+00	0.00E+00	1.55E-02	1.31E-02	1.59E-11
1.73E-09	300.028	3.67E+19	0.00E+00	8.85E-02	4.85E+05	0.00E+00	8.12E-08	3.08E+05	7.01E-01	1.29E+05	2.53E-01	7.72E+04	9.17E-02	6.97E-04	1.19E-01	1.87E-01	1.67E-02	3.08E-02	1.01E-02	0.00E+00	2.95E-04	8.41E-07	5.34E-13	9.60E-13	3.37E-31	4.35E-13	7.27E-22	7.16E-29	5.06E-25	3.70E-25	1.55E-19	1.39E-01	3.87E-22	2.22E-17	3.01E-12	5.78E-20	1.26E-23	9.76E-26	-9.76E-26	4.35E-28	0.00E+00	6.32E-11	2.33E-03	4.95E-02	0.00E+00	0.00E+00	1.74E-02	1.47E-02	2.00E-11
1.74E-09	300.031	3.67E+19	0.00E+00	9.94E-02	4.85E+05	0.00E+00	1.02E-07	3.08E+05	7.87E-01	1.29E+05	2.84E-01	7.72E+04	1.03E-01	7.83E-04	1.33E-01	2.09E-01	1.88E-02	3.45E-02	1.13E-02	0.00E+00	3.32E-04	9.44E-07	6.74E-13	1.21E-12	4.77E-31	5.49E-13	1.03E-21	9.70E-29	6.39E-25	5.24E-25	2.26E-19	1.56E-01	5.48E-22	3.12E-17	3.38E-12	7.45E-20	1.79E-23	5.51E-25	-5.51E-25	6.34E-28	0.00E+00	7.97E-11	2.61E-03	5.56E-02	0.00E+00	0.00E+00	1.95E-02	1.65E-02	2.53E-11
1.75E-09	300.035	3.67E+19	0.00E+00	1.12E-01	4.85E+05	0.00E+00	1.29E-07	3.08E+05	8.84E-01	1.29E+05	3.19E-01	7.72E+04	1.16E-01	8.80E-04	1.50E-01	2.35E-01	2.11E-02	3.88E-02	1.27E-02	0.00E+00	3.72E-04	1.06E-06	8.50E-13	1.53E-12	6.75E-31	6.93E-13	1.46E-21	1.35E-28	8.06E-25	7.42E-25	3.28E-19	1.75E-01	7.77E-22	4.40E-17	3.80E-12	9.58E-20	2.54E-23	4.65E-25	-4.65E-25	9.22E-28	0.00E+00	1.00E-10	2.94E-03	6.24E-02	0.00E+00	0.00E+00	2.19E-02	1.86E-02	3.19E-11
1.76E-09	300.039	3.67E+19	0.00E+00	1.25E-01	4.85E+05	0.00E+00	1.63E-07	3.08E+05	9.93E-01	1.29E+05	3.58E-01	7.72E+04	1.30E-01	9.88E-04	1.68E-01	2.64E-01	2.37E-02	4.36E-02	1.43E-02	0.00E+00	4.18E-04	1.19E-06	1.07E-12	1.93E-12	9.57E-31	8.74E-13	2.07E-21	1.97E-28	1.02E-24	1.05E-24	4.76E-19	1.96E-01	1.10E-21	6.21E-17	4.27E-12	1.23E-19	3.60E-23	4.76E-23	-4.76E-23	1.34E-27	0.00E+00	1.27E-10	3.30E-03	7.01E-02	0.00E+00	0.00E+00	2.46E-02	2.09E-02	4.02E-11
1.77E-09	300.044	3.67E+19	0.00E+00	1.41E-01	4.85E+05	0.00E+00	2.05E-07	3.08E+05	1.12E+00	1.29E+05	4.02E-01	7.72E+04	1.46E-01	1.11E-03	1.89E-01	2.97E-01	2.66E-02	4.89E-02	1.60E-02	0.00E+00	4.70E-04	1.34E-06	1.35E-12	2.43E-12	1.36E-30	1.10E-12	2.93E-21	2.99E-28	1.28E-24	1.49E-24	6.89E-19	2.20E-01	1.56E-21	8.77E-17	4.79E-12	1.58E-19	5.09E-23	3.52E-22	-3.52E-22	1.93E-27	0.00E+00	1.60E-10	3.70E-03	7.87E-02	0.00E+00	0.00E+00	2.77E-02	2.34E-02	5.07E-11
1.78E-09	300.05	3.67E+19	0.00E+00	1.58E-01	4.85E+05	0.00E+00	2.59E-07	3.08E+05	1.25E+00	1.29E+05	4.51E-01	7.72E+04	1.64E-01	1.25E-03	2.12E-01	3.33E-01	2.99E-02	5.50E-02	1.80E-02	0.00E+00	5.28E-04	1.50E-06	1.71E-12	3.06E-12	1.92E-30	1.39E-12	4.14E-21	4.79E-28	1.62E-24	2.11E-24	9.95E-19	2.48E-01	2.21E-21	1.24E-16	5.38E-12	2.02E-19	7.22E-23	4.44E-22	-4.44E-22	2.79E-27	0.00E+00	2.02E-10	4.16E-03	8.84E-02	0.00E+00	0.00E+00	3.11E-02	2.63E-02	6.40E-11
1.79E-09	300.056	3.67E+19	0.00E+00	1.78E-01	4.85E+05	0.00E+00	3.27E-07	3.08E+05	1.41E+00	1.29E+05	5.07E-01	7.72E+04	1.84E-01	1.40E-03	2.38E-01	3.74E-01	3.35E-02	6.17E-02	2.02E-02	0.00E+00	5.93E-04	1.69E-06	2.15E-12	3.86E-12	2.72E-30	1.75E-12	5.87E-21	8.08E-28	2.04E-24	2.99E-24	1.43E-18	2.78E-01	3.13E-21	1.75E-16	6.05E-12	2.57E-19	1.02E-22	3.09E-20	-3.09E-20	4.03E-27	0.00E+00	2.54E-10	4.67E-03	9.93E-02	0.00E+00	0.00E+00	3.49E-02	2.95E-02	8.07E-11
1.80E-09	300.063	3.67E+19	0.00E+00	1.99E-01	4.85E+05	0.00E+00	4.12E-07	3.08E+05	1.58E+00	1.29E+05	5.69E-01	7.72E+04	2.07E-01	1.57E-03	2.67E-01	4.20E-01	3.77E-02	6.93E-02	2.27E-02	0.00E+00	6.66E-04	1.90E-06	2.71E-12	4.87E-12	3.86E-30	2.21E-12	8.32E-21	1.63E-27	2.58E-24	4.23E-24	2.06E-18	3.12E-01	4.43E-21	2.47E-16	6.79E-12	3.29E-19	1.45E-22	3.58E-19	-3.58E-19	5.80E-27	0.00E+00	3.21E-10	5.25E-03	1.11E-01	0.00E+00	0.00E+00	3.92E-02	3.32E-02	1.02E-10
1.81E-09	300.07	3.67E+19	0.00E+00	2.24E-01	4.85E+05	0.00E+00	5.20E-07	3.08E+05	1.77E+00	1.29E+05	6.39E-01	7.72E+04	2.32E-01	1.76E-03	3.00E-01	4.72E-01	4.23E-02	7.79E-02	2.55E-02	0.00E+00	7.47E-04	2.13E-06	3.42E-12	6.15E-12	5.46E-30	2.79E-12	1.18E-20	3.63E-27	3.25E-24	6.00E-24	2.96E-18	3.51E-01	6.28E-21	3.49E-16	7.63E-12	4.19E-19	2.05E-22	7.55E-19	-7.55E-19	8.33E-27	0.00E+00	4.05E-10	5.89E-03	1.25E-01	0.00E+00	0.00E+00	4.40E-02	3.73E-02	1.28E-10
1.82E-09	300.079	3.67E+19	0.00E+00	2.52E-01	4.85E+05	0.00E+00	6.55E-07	3.08E+05	1.99E+00	1.29E+05	7.18E-01	7.72E+04	2.61E-01	1.98E-03	3.37E-01	5.30E-01	4.75E-02	8.74E-02	2.86E-02	0.00E+00	8.40E-04	2.39E-06	4.32E-12	7.75E-12	7.74E-30	3.52E-12	1.67E-20	6.85E-27	4.10E-24	8.50E-24	4.25E-18	3.94E-01	8.89E-21	4.94E-16	8.57E-12	5.33E-19	2.91E-22	1.33E-19	-1.33E-19	1.20E-26	0.00E+00	5.10E-10	6.62E-03	1.41E-01	0.00E+00	0.00E+00	4.94E-02	4.19E-02	1.62E-10
1.83E-09	300.089	3.67E+19	0.00E+00	2.83E-01	4.85E+05	0.00E+00	8.26E-07	3.08E+05	2.24E+00	1.29E+05	8.06E-01	7.72E+04	2.93E-01	2.22E-03	3.79E-01	5.96E-01	5.33E-02	9.82E-02	3.22E-02	0.00E+00	9.43E-04	2.68E-06	5.45E-12	9.78E-12	1.10E-29	4.44E-12	2.36E-20	2.94E-26	5.17E-24	1.20E-23	6.09E-18	4.42E-01	1.26E-20	6.98E-16	9.63E-12	6.78E-19	4.12E-22	3.13E-17	-3.13E-17	1.71E-26	0.00E+00	6.44E-10	7.43E-03	1.58E-01	0.00E+00	0.00E+00	5.55E-02	4.70E-02	2.04E-10
1.84E-09	300.099	3.67E+19	0.00E+00	3.17E-01	4.85E+05	0.00E+00	1.04E-06	3.08E+05	2.51E+00	1.29E+05	9.06E-01	7.72E+04	3.29E-01	2.50E-03	4.25E-01	6.69E-01	5.99E-02	1.10E-01	3.61E-02	0.00E+00	1.06E-03	3.01E-06	6.87E-12	1.23E-11	1.55E-29	5.60E-12	3.35E-20	2.55E-25	6.53E-24	1.71E-23	8.71E-18	4.97E-01	1.78E-20	9.87E-16	1.08E-11	8.63E-19	5.83E-22	2.36E-16	-2.36E-16	2.45E-26	0.00E+00	8.12E-10	8.35E-03	1.77E-01	0.00E+00	0.00E+00	6.23E-02	5.28E-02	2.58E-10
1.85E-09	300.112	3.67E+19	0.00E+00	3.56E-01	4.85E+05	0.00E+00	1.31E-06	3.08E+05	2.82E+00	1.29E+05	1.02E+00	7.72E+04	3.69E-01	2.81E-03	4.77E-01	7.51E-01	6.73E-02	1.24E-01	4.06E-02	0.00E+00	1.19E-03	3.39E-06	8.67E-12	1.56E-11	2.20E-29	7.06E-12	4.74E-20	1.40E-24	8.24E-24	2.42E-23	1.24E-17	5.58E-01	2.53E-20	1.40E-15	1.21E-11	1.10E-18	8.26E-22	8.94E-16	-8.94E-16	3.51E-26	0.00E+00	1.02E-09	9.37E-03	1.99E-01	0.00E+00	0.00E+00	7.00E-02	5.93E-02	3.25E-10
1.86E-09	300.125	3.67E+19	0.00E+00	4.00E-01	4.85E+05	0.00E+00	1.66E-06	3.08E+05	3.17E+00	1.29E+05	1.14E+00	7.72E+04	4.15E-01	3.15E-03	5.36E-01	8.44E-01	7.56E-02	1.39E-01	4.56E-02	0.00E+00	1.34E-03	3.80E-06	1.09E-11	1.96E-11	3.12E-29	8.91E-12	6.72E-20	5.21E-24	1.04E-23	3.42E-23	1.78E-17	6.26E-01	3.58E-20	1.97E-15	1.36E-11	1.39E-18	1.17E-21	2.32E-15	-2.32E-15	5.02E-26	0.00E+00	1.29E-09	1.05E-02	2.24E-01	0.00E+00	0.00E+00	7.86E-02	6.66E-02	4.10E-10
1.87E-09	300.141	3.67E+19	0.00E+00	4.49E-01	4.85E+05	0.00E+00	2.09E-06	3.08E+05	3.56E+00	1.29E+05	1.28E+00	7.72E+04	4.66E-01	3.54E-03	6.02E-01	9.47E-01	8.49E-02	1.56E-01	5.12E-02	0.00E+00	1.50E-03	4.27E-06	1.38E-11	2.48E-11	4.42E-29	1.12E-11	9.52E-20	1.45E-23	1.31E-23	4.85E-23	2.54E-17	7.04E-01	5.07E-20	2.79E-15	1.53E-11	1.77E-18	1.66E-21	4.48E-15	-4.48E-15	7.16E-26	0.00E+00	1.63E-09	1.18E-02	2.51E-01	0.00E+00	0.00E+00	8.83E-02	7.48E-02	5.17E-10
1.88E-09	300.158	3.67E+19	0.00E+00	5.05E-01	4.85E+05	0.00E+00	2.63E-06	3.08E+05	4.00E+00	1.29E+05	1.44E+00	7.72E+04	5.23E-01	3.97E-03	6.76E-01	1.06E+00	9.53E-02	1.75E-01	5.75E-02	0.00E+00	1.69E-03	4.80E-06	1.74E-11	3.12E-11	6.26E-29	1.42E-11	1.35E-19	3.15E-23	1.66E-23	6.87E-23	3.62E-17	7.90E-01	7.18E-20	3.95E-15	1.72E-11	2.24E-18	2.35E-21	6.23E-15	-6.23E-15	1.02E-25	0.00E+00	2.05E-09	1.33E-02	2.82E-01	0.00E+00	0.00E+00	9.92E-02	8.40E-02	6.52E-10
1.89E-09	300.178	3.67E+19	0.00E+00	5.67E-01	4.85E+05	0.00E+00	3.32E-06	3.08E+05	4.49E+00	1.29E+05	1.62E+00	7.72E+04	5.87E-01	4.46E-03	7.59E-01	1.19E+00	1.07E-01	1.97E-01	6.45E-02	0.00E+00	1.89E-03	5.39E-06	2.19E-11	3.94E-11	8.88E-29	1.79E-11	1.91E-19	5.15E-23	2.09E-23	9.74E-23	5.16E-17	8.87E-01	1.02E-19	5.59E-15	1.94E-11	2.74E-18	3.33E-21	4.22E-15	-4.22E-15	1.46E-25	0.00E+00	2.59E-09	1.49E-02	3.17E-01	0.00E+00	0.00E+00	1.11E-01	9.43E-02	8.22E-10
1.90E-09	300.2	3.67E+19	0.00E+00	6.37E-01	4.85E+05	0.00E+00	4.18E-06	3.08E+05	5.04E+00	1.29E+05	1.82E+00	7.72E+04	6.59E-01	5.01E-03	8.52E-01	1.34E+00	1.20E-01	2.21E-01	7.25E-02	0.00E+00	2.13E-03	6.05E-06	2.77E-11	4.97E-11	1.26E-28	2.25E-11	2.70E-19	7.45E-23	2.65E-23	1.38E-22	7.07E-17	9.97E-01	1.44E-19	7.91E-15	2.17E-11	6.22E-18	4.71E-21	1.95E-14	-1.95E-14	2.00E-25	0.00E+00	3.27E-09	1.67E-02	3.56E-01	0.00E+00	0.00E+00	1.25E-01	1.06E-01	1.04E-09
1.91E-09	300.224	3.67E+19	0.00E+00	7.15E-01	4.85E+05	0.00E+00	5.27E-06	3.08E+05	5.66E+00	1.29E+05	2.04E+00	7.72E+04	7.40E-01	5.62E-03	9.57E-01	1.51E+00	1.35E-01	2.48E-01	8.14E-02	0.00E+00	2.39E-03	6.79E-06	3.49E-11	6.26E-11	1.78E-28	2.84E-11	3.83E-19	8.22E-22	3.68E-23	1.95E-22	1.04E-16	1.12E+00	2.04E-19	1.12E-14	2.44E-11	5.85E-18	6.68E-21	4.54E-13	-4.54E-13	2.93E-25	0.00E+00	4.12E-09	1.88E-02	4.00E-01	0.00E+00	0.00E+00	1.40E-01	1.19E-01	1.31E-09
1.92E-09	300.252	3.67E+19	0.00E+00	8.03E-01	4.85E+05	0.00E+00	6.65E-06	3.08E+05	6.36E+00	1.29E+05	2.29E+00	7.72E+04	8.32E-01	6.31E-03	1.07E+00	1.69E+00	1.52E-01	2.79E-01	9.14E-02	0.00E+00	2.68E-03	7.63E-06	4.40E-11	7.90E-11	2.53E-28	3.59E-11	5.42E-19	7.41E-21	6.30E-23	2.77E-22	2.17E-16	1.26E+00	2.89E-19	1.58E-14	2.75E-11	-5.98E-17	9.46E-21	2.66E-12	-2.66E-12	6.16E-25	0.00E+00	5.20E-09	2.11E-02	4.49E-01	0.00E+00	0.00E+00	1.58E-01	1.34E-01	1.65E-09
1.93E-09	300.283	3.67E+19	0.00E+00	9.02E-01	4.85E+05	0.00E+00	8.37E-06	3.08E+05	7.14E+00	1.29E+05	2.57E+00	7.72E+04	9.34E-01	7.08E-03	1.21E+00	1.90E+00	1.70E-01	3.13E-01	1.03E-01	0.00E+00	3.01E-03	8.57E-06	5.55E-11	9.96E-11	3.58E-28	4.52E-11	7.68E-19	3.74E-20	1.25E-22	3.92E-22	3.91E-16	1.41E+00	4.09E-19	2.24E-14	3.09E-11	-1.61E-16	1.34E-20	9.07E-12	-9.07E-12	1.11E-24	0.00E+00	6.55E-09	2.37E-02	5.04E-01	0.00E+00	0.00E+00	1.77E-01	1.50E-01	2.08E-09
1.94E-09	300.317	3.67E+19	0.00E+00	1.01E+00	4.85E+05	0.00E+00	1.06E-05	3.08E+05	8.02E+00	1.29E+05	2.89E+00	7.72E+04	1.05E+00	7.95E-03	1.35E+00	2.13E+00	1.91E-01	3.52E-01	1.15E-01	0.00E+00	3.39E-03	9.62E-06	7.00E-11	1.26E-10	5.08E-28	5.70E-11	1.09E-18	1.30E-19	2.41E-22	5.56E-22	6.08E-16	1.58E+00	5.80E-19	3.17E-14	3.47E-11	-2.71E-16	1.90E-20	2.21E-11	-2.21E-11	1.72E-24	0.00E+00	8.27E-09	2.66E-02	5.66E-01	0.00E+00	0.00E+00	1.99E-01	1.68E-01	2.62E-09
1.95E-09	300.356	3.67E+19	0.00E+00	1.14E+00	4.85E+05	0.00E+00	1.33E-05	3.08E+05	9.01E+00	1.29E+05	3.25E+00	7.72E+04	1.18E+00	8.93E-03	1.52E+00	2.40E+00	2.15E-01	3.95E-01	1.29E-01	0.00E+00	3.80E-03	1.08E-05	8.83E-11	1.58E-10	7.19E-28	7.19E-11	1.54E-18	3.46E-19	4.04E-22	7.88E-22	1.69E-15	1.78E+00	8.21E-19	4.48E-14	3.90E-11	-1.20E-15	2.69E-20	4.05E-11	-4.05E-11	4.84E-24	0.00E+00	1.04E-08	2.99E-02	6.35E-01	0.00E+00	0.00E+00	2.23E-01	1.89E-01	3.31E-09
1.96E-09	300.4	3.66E+19	0.00E+00	1.28E+00	4.85E+05	0.00E+00	1.67E-05	3.08E+05	1.01E+01	1.29E+05	3.65E+00	7.72E+04	1.32E+00	1.00E-02	1.71E+00	2.69E+00	2.41E-01	4.44E-01	1.45E-01	0.00E+00	4.27E-03	1.21E-05	1.11E-10	2.00E-10	1.02E-27	9.07E-11	2.18E-18	7.18E-19	5.21E-22	1.12E-21	2.46E-15	2.00E+00	1.16E-18	6.34E-14	4.38E-11	-1.77E-15	3.81E-20	5.24E-11	-5.24E-11	7.03E-24	0.00E+00	1.31E-08	3.36E-02	7.14E-01	0.00E+00	0.00E+00	2.51E-01	2.12E-01	4.17E-09
1.97E-09	300.449	3.66E+19	0.00E+00	1.43E+00	4.85E+05	0.00E+00	2.11E-05	3.08E+05	1.14E+01	1.29E+05	4.10E+00	7.72E+04	1.48E+00	1.12E-02	1.92E+00	3.02E+00	2.71E-01	4.98E-01	1.63E-01	0.00E+00	4.80E-03	1.36E-05	1.41E-10	2.52E-10	1.45E-27	1.14E-10	3.09E-18	1.10E-18	3.45E-22	1.58E-21	1.03E-14	2.24E+00	1.65E-18	8.96E-14	4.92E-11	-9.34E-15	5.40E-20	2.66E-11	-2.66E-11	2.95E-23	0.00E+00	1.66E-08	3.77E-02	8.01E-01	0.00E+00	0.00E+00	2.82E-01	2.39E-01	5.26E-09
1.98E-09	300.505	3.66E+19	0.00E+00	1.61E+00	4.85E+05	0.00E+00	2.66E-05	3.08E+05	1.28E+01	1.29E+05	4.60E+00	7.72E+04	1.67E+00	1.26E-02	2.15E+00	3.39E+00	3.04E-01	5.60E-01	1.83E-01	0.00E+00	5.39E-03	1.53E-05	1.77E-10	3.18E-10	2.05E-27	1.44E-10	4.37E-18	2.73E-18	2.95E-20	2.24E-21	3.56E-15	2.52E+00	2.33E-18	1.27E-13	5.54E-11	-9.87E-15	7.66E-20	9.24E-10	-9.24E-10	2.59E-23	0.00E+00	2.09E-08	4.23E-02	9.00E-01	0.00E+00	0.00E+00	3.16E-01	2.68E-01	6.63E-09
1.99E-09	300.567	3.66E+19	0.00E+00	1.81E+00	4.85E+05	-9.85E-09	3.34E-05	3.08E+05	1.43E+01	1.29E+05	5.17E+00	7.72E+04	1.87E+00	1.42E-02	2.41E+00	3.81E+00	3.41E-01	6.28E-01	2.06E-01	0.00E+00	6.06E-03	1.72E-05	2.24E-10	4.01E-10	2.91E-27	1.82E-10	6.19E-18	1.29E-17	2.95E-20	3.18E-21	4.05E-15	2.83E+00	3.30E-18	1.79E-13	6.23E-11	3.05E-17	1.08E-19	9.24E-10	1.03E-20	2.73E-23	0.00E+00	2.64E-08	4.75E-02	1.01E+00	0.00E+00	0.00E+00	3.55E-01	3.01E-01	8.36E-09
2.00E-09	300.636	3.66E+19	0.00E+00	2.03E+00	4.85E+05	-9.85E-09	4.21E-05	3.08E+05	1.61E+01	1.29E+05	5.80E+00	7.72E+04	2.10E+00	1.59E-02	2.71E+00	4.28E+00	3.83E-01	7.05E-01	2.31E-01	0.00E+00	6.81E-03	1.93E-05	2.82E-10	5.05E-10	4.12E-27	2.29E-10	8.76E-18	2.42E-17	2.96E-20	4.50E-21	4.77E-15	3.18E+00	4.67E-18	2.53E-13	7.00E-11	3.87E-17	1.54E-19	9.24E-10	1.04E-20	2.94E-23	0.00E+00	3.32E-08	5.34E-02	1.13E+00	0.00E+00	0.00E+00	3.99E-01	3.38E-01	1.05E-08
2.01E-09	300.714	3.66E+19	0.00E+00	2.28E+00	4.85E+05	-9.85E-09	5.30E-05	3.08E+05	1.81E+01	1.29E+05	6.52E+00	7.72E+04	2.36E+00	1.78E-02	3.04E+00	4.80E+00	4.30E-01	7.92E-01	2.59E-01	0.00E+00	7.65E-03	2.17E-05	3.56E-10	6.37E-10	5.85E-27	2.89E-10	1.24E-17	3.70E-17	2.96E-20	6.38E-21	5.79E-15	3.57E+00	6.62E-18	3.58E-13	7.88E-11	4.92E-17	2.17E-19	9.24E-10	1.06E-20	3.25E-23	0.00E+00	4.19E-08	5.99E-02	1.27E+00	0.00E+00	0.00E+00	4.48E-01	3.79E-01	1.33E-08
2.02E-09	300.802	3.66E+19	0.00E+00	2.56E+00	4.85E+05	-9.85E-09	6.66E-05	3.08E+05	2.03E+01	1.29E+05	7.32E+00	7.72E+04	2.65E+00	2.00E-02	3.41E+00	5.39E+00	4.83E-01	8.89E-01	2.91E-01	0.00E+00	8.59E-03	2.43E-05	4.48E-10	8.03E-10	8.29E-27	3.65E-10	1.76E-17	5.13E-17	2.97E-20	9.05E-21	7.24E-15	4.01E+00	9.37E-18	5.06E-13	8.86E-11	6.24E-17	3.08E-19	9.24E-10	7.83E-21	3.67E-23	0.00E+00	5.28E-08	6.73E-02	1.43E+00	0.00E+00	0.00E+00	5.03E-01	4.26E-01	1.68E-08
2.03E-09	300.901	3.66E+19	0.00E+00	2.87E+00	4.85E+05	-9.85E-09	8.38E-05	3.08E+05	2.28E+01	1.29E+05	8.22E+00	7.72E+04	2.98E+00	2.24E-02	3.83E+00	6.05E+00	5.42E-01	9.99E-01	3.27E-01	0.00E+00	9.66E-03	2.73E-05	5.65E-10	1.01E-09	1.18E-26	4.60E-10	2.48E-17	6.73E-17	2.98E-20	1.28E-20	9.43E-15	4.50E+00	1.33E-17	7.15E-13	9.97E-11	-6.87E-17	4.36E-19	9.24E-10	-9.12E-19	4.33E-23	0.00E+00	6.66E-08	7.56E-02	1.61E+00	0.00E+00	0.00E+00	5.64E-01	4.78E-01	2.11E-08
2.04E-09	301.011	3.66E+19	0.00E+00	3.23E+00	4.85E+05	-9.85E-09	1.05E-04	3.08E+05	2.55E+01	1.29E+05	9.23E+00	7.72E+04	3.34E+00	2.51E-02	4.30E+00	6.80E+00	6.09E-01	1.12E+00	3.67E-01	0.00E+00	1.09E-02	3.07E-05	7.13E-10	1.28E-09	1.67E-26	5.80E-10	3.52E-17	8.53E-17	3.00E-20	1.82E-20	1.95E-14	5.05E+00	1.88E-17	1.01E-12	1.12E-10	-7.20E-15	6.18E-19	9.24E-10	-1.17E-17	7.24E-23	0.00E+00	8.39E-08	8.48E-02	1.80E+00	0.00E+00	0.00E+00	6.34E-01	5.37E-01	2.66E-08
2.05E-09	301.135	3.66E+19	0.00E+00	3.62E+00	4.85E+05	-8.76E-09	1.32E-04	3.08E+05	2.87E+01	1.29E+05	1.04E+01	7.72E+04	3.75E+00	2.82E-02	4.82E+00	7.63E+00	6.84E-01	1.26E+00	4.12E-01	0.00E+00	1.22E-02	3.44E-05	8.99E-10	1.61E-09	2.37E-26	7.31E-10	4.97E-17	1.06E-16	3.02E-20	2.58E-20	2.35E-14	5.67E+00	2.65E-17	1.43E-12	1.26E-10	1.29E-16	8.75E-19	9.24E-10	1.10E-20	8.46E-23	0.00E+00	1.06E-07	9.52E-02	2.02E+00	0.00E+00	0.00E+00	7.11E-01	6.02E-01	3.36E-08
2.06E-09	301.274	3.65E+19	0.00E+00	4.06E+00	4.85E+05	-8.76E-09	1.66E-04	3.08E+05	3.22E+01	1.29E+05	1.16E+01	7.72E+04	4.21E+00	3.16E-02	5.40E+00	8.57E+00	7.67E-01	1.41E+00	4.63E-01	0.00E+00	1.37E-02	3.87E-05	1.13E-09	2.03E-09	3.36E-26	9.21E-10	7.04E-17	1.28E-16	3.04E-20	3.66E-20	2.93E-14	6.36E+00	3.76E-17	2.01E-12	1.42E-10	1.65E-16	1.24E-18	9.24E-10	1.12E-20	1.02E-22	0.00E+00	1.33E-07	1.07E-01	2.27E+00	0.00E+00	0.00E+00	7.98E-01	6.76E-01	4.23E-08
2.78E-09	301.455	3.65E+19	0.00E+00	4.04E+00	4.85E+05	-7.66E-09	6.23E-02	3.08E+05	4.12E+01	1.29E+05	2.62E+00	7.72E+04	2.10E+01	2.16E-01	2.74E+01	3.02E+00	2.57E+00	1.43E+00	1.06E+00	0.00E+00	1.26E-01	4.96E-04	4.29E-08	2.14E-07	8.36E-23	3.00E-07	1.23E-13	5.68E-13	1.26E-19	4.27E-17	9.12E-11	6.37E+00	6.18E-15	2.21E-09	9.39E-10	3.90E-14	1.47E-15	9.25E-10	-1.55E-13	8.83E-19	0.00E+00	2.59E-14	1.63E-11	3.27E+00	0.00E+00	0.00E+00	7.76E-01	6.19E-08	9.67E-07
2.25E-08	301.641	3.65E+19	0.00E+00	3.63E+00	4.85E+05	-7.66E-09	5.27E+00	3.08E+05	4.34E+01	1.29E+05	2.70E-02	7.72E+04	3.87E+01	2.56E-01	4.03E+01	4.51E-02	6.50E-04	1.93E+00	1.31E+00	0.00E+00	2.33E+00	1.48E-02	5.93E-06	2.30E-04	3.37E-19	5.02E-04	7.42E-10	2.01E-05	7.77E-18	1.35E-12	3.74E-07	6.38E+00	1.48E-13	1.63E-06	1.36E-09	-3.70E-07	4.56E-11	1.82E-09	-8.98E-10	5.58E-15	0.00E+00	-2.36E-11	-9.18E-13	3.26E+00	0.00E+00	0.00E+00	3.71E-01	-6.11E-08	1.22E-06
4.22E-08	301.769	3.65E+19	0.00E+00	3.44E+00	4.85E+05	-1.93E-06	9.66E+00	3.08E+05	3.54E+01	1.29E+05	1.86E-02	7.72E+04	4.15E+01	2.32E-01	4.27E+01	3.08E-02	3.31E-04	2.37E+00	1.16E+00	0.00E+00	3.43E+00	2.60E-02	2.70E-05	8.96E-04	2.73E-18	2.11E-03	6.88E-09	1.09E-04	1.34E-17	9.31E-12	3.79E-07	6.39E+00	8.39E-13	2.50E-06	1.17E-09	5.15E-14	3.11E-10	1.82E-09	2.08E-19	5.69E-15	0.00E+00	-6.76E-20	-1.79E-16	3.25E+00	0.00E+00	0.00E+00	1.88E-01	2.94E-139	1.21E-06
6.21E-08	301.868	3.65E+19	0.00E+00	3.34E+00	4.85E+05	-1.93E-06	1.32E+01	3.08E+05	2.86E+01	1.29E+05	1.32E-02	7.72E+04	4.34E+01	2.09E-01	4.43E+01	2.15E-02	1.77E-04	2.74E+00	9.98E-01	0.00E+00	3.95E+00	3.48E-02	6.47E-05	1.84E-03	9.19E-18	4.85E-03	2.60E-08	2.56E-04	1.73E-17	2.60E-11	3.83E-07	6.39E+00	2.41E-12	2.93E-06	1.03E-09	6.18E-14	8.66E-10	1.82E-09	2.74E-19	5.83E-15	0.00E+00	-8.30E-16	-1.20E-12	3.24E+00	0.00E+00	0.00E+00	9.70E-02	2.85E-139	1.20E-06
8.20E-08	301.944	3.65E+19	0.00E+00	3.29E+00	4.85E+05	-1.93E-06	1.61E+01	3.08E+05	2.30E+01	1.29E+05	9.63E-03	7.72E+04	4.48E+01	1.87E-01	4.54E+01	1.52E-02	9.68E-05	3.06E+00	8.45E-01	0.00E+00	4.17E+00	4.18E-02	1.18E-04	2.90E-03	2.10E-17	8.59E-03	6.64E-08	4.32E-04	2.60E-17	4.98E-11	3.94E-07	6.38E+00	5.00E-12	3.07E-06	9.05E-10	-6.86E-09	1.65E-09	4.56E-08	-4.38E-08	6.31E-15	0.00E+00	-5.68E-10	-1.66E-06	3.24E+00	0.00E+00	0.00E+00	5.08E-02	2.81E-139	1.19E-06
1.02E-07	302.003	3.65E+19	0.00E+00	3.26E+00	4.85E+05	-1.93E-06	1.83E+01	3.08E+05	1.85E+01	1.29E+05	7.11E-03	7.72E+04	4.59E+01	1.68E-01	4.63E+01	1.10E-02	5.37E-05	3.32E+00	7.09E-01	0.00E+00	4.23E+00	4.72E-02	1.84E-04	3.93E-03	3.89E-17	1.32E-02	1.36E-07	6.13E-04	8.47E-16	7.76E-11	3.94E-07	6.37E+00	8.73E-12	3.04E-06	7.91E-10	-2.61E-09	2.57E-09	6.16E-06	-6.16E-06	6.31E-15	0.00E+00	-5.68E-10	-1.66E-06	3.23E+00	0.00E+00	0.00E+00	2.67E-02	2.78E-139	1.19E-06
1.22E-07	302.05	3.64E+19	0.00E+00	3.24E+00	4.85E+05	-1.93E-06	2.01E+01	3.08E+05	1.49E+01	1.29E+05	5.32E-03	7.72E+04	4.67E+01	1.51E-01	4.69E+01	8.00E-03	3.01E-05	3.53E+00	5.93E-01	0.00E+00	4.21E+00	5.14E-02	2.62E-04	4.89E-03	6.27E-17	1.84E-02	2.41E-07	7.84E-04	2.67E-15	1.07E-10	6.05E-07	6.36E+00	1.38E-11	2.92E-06	6.83E-10	-2.10E-07	3.53E-09	1.98E-05	-1.98E-05	2.18E-14	0.00E+00	-5.68E-10	-1.66E-06	3.22E+00	0.00E+00	0.00E+00	1.41E-02	2.77E-139	1.18E-06
1.42E-07	302.086	3.64E+19	0.00E+00	3.23E+00	4.85E+05	-1.93E-06	2.16E+01	3.08E+05	1.19E+01	1.29E+05	4.02E-03	7.72E+04	4.73E+01	1.35E-01	4.74E+01	5.91E-03	1.70E-05	3.71E+00	4.97E-01	0.00E+00	4.16E+00	5.48E-02	3.48E-04	5.73E-03	9.21E-17	2.43E-02	3.88E-07	9.39E-04	2.67E-15	1.35E-10	1.11E-05	6.35E+00	2.05E-11	2.75E-06	5.83E-10	-1.07E-05	4.44E-09	1.98E-05	-1.98E-05	9.72E-13	0.00E+00	-5.68E-10	-1.66E-06	3.22E+00	0.00E+00	0.00E+00	7.41E-03	2.75E-139	1.17E-06
1.63E-07	302.115	3.64E+19	0.00E+00	3.22E+00	4.85E+05	-1.93E-06	2.27E+01	3.08E+05	9.55E+00	1.29E+05	3.06E-03	7.72E+04	4.78E+01	1.21E-01	4.78E+01	4.40E-03	9.61E-06	3.86E+00	4.18E-01	0.00E+00	4.10E+00	5.74E-02	4.43E-04	6.44E-03	1.26E-16	3.06E-02	5.81E-07	1.07E-03	2.67E-15	1.61E-10	1.11E-05	6.33E+00	2.93E-11	2.55E-06	4.92E-10	-1.07E-05	5.29E-09	1.97E-05	-1.97E-05	9.71E-13	0.00E+00	-5.68E-10	-1.66E-06	3.21E+00	0.00E+00	0.00E+00	3.90E-03	2.75E-139	1.16E-06
1.83E-07	302.138	3.64E+19	0.00E+00	3.21E+00	4.85E+05	-1.93E-06	2.36E+01	3.08E+05	7.66E+00	1.29E+05	2.35E-03	7.72E+04	4.83E+01	1.08E-01	4.80E+01	3.31E-03	5.47E-06	3.98E+00	3.54E-01	0.00E+00	4.04E+00	5.94E-02	5.44E-04	7.04E-03	1.65E-16	3.72E-02	8.27E-07	1.19E-03	2.67E-15	1.84E-10	1.11E-05	6.32E+00	4.07E-11	2.35E-06	4.13E-10	-1.07E-05	6.03E-09	1.97E-05	-1.97E-05	9.70E-13	0.00E+00	-5.68E-10	-1.66E-06	3.21E+00	0.00E+00	0.00E+00	2.05E-03	2.74E-139	1.15E-06
2.04E-07	302.156	3.64E+19	0.00E+00	3.20E+00	4.85E+05	-1.93E-06	2.42E+01	3.08E+05	6.16E+00	1.29E+05	1.81E-03	7.72E+04	4.86E+01	9.71E-02	4.83E+01	2.51E-03	3.12E-06	4.09E+00	3.02E-01	0.00E+00	3.99E+00	6.10E-02	6.51E-04	7.53E-03	2.07E-16	4.41E-02	1.13E-06	1.29E-03	2.66E-15	2.05E-10	1.11E-05	6.30E+00	5.54E-11	2.15E-06	3.44E-10	-1.07E-05	6.67E-09	1.96E-05	-1.96E-05	9.69E-13	0.00E+00	-5.68E-10	-1.66E-06	3.20E+00	0.00E+00	0.00E+00	1.08E-03	2.73E-139	1.15E-06
2.24E-07	302.17	3.64E+19	0.00E+00	3.19E+00	4.85E+05	-1.98E-04	2.48E+01	3.08E+05	4.96E+00	1.29E+05	1.40E-03	7.72E+04	4.90E+01	8.72E-02	4.84E+01	1.91E-03	1.79E-06	4.18E+00	2.61E-01	0.00E+00	3.95E+00	6.23E-02	7.63E-04	7.94E-03	2.52E-16	5.13E-02	1.49E-06	1.37E-03	2.69E-15	2.22E-10	1.11E-05	6.29E+00	7.40E-11	1.96E-06	2.85E-10	3.61E-13	7.21E-09	1.96E-05	1.96E-14	9.69E-13	0.00E+00	-5.23E-30	2.05E-24	3.19E+00	0.00E+00	0.00E+00	5.65E-04	1.42E-140	1.14E-06
2.45E-07	302.181	3.64E+19	0.00E+00	3.19E+00	4.85E+05	-1.98E-04	2.52E+01	3.08E+05	4.01E+00	1.29E+05	1.09E-03	7.72E+04	4.92E+01	7.84E-02	4.85E+01	1.46E-03	1.03E-06	4.25E+00	2.27E-01	0.00E+00	3.91E+00	6.33E-02	8.79E-04	8.26E-03	2.99E-16	5.87E-02	1.91E-06	1.44E-03	2.73E-15	2.37E-10	1.12E-05	6.27E+00	9.73E-11	1.78E-06	2.36E-10	4.34E-13	7.66E-09	1.96E-05	2.44E-14	9.70E-13	0.00E+00	-4.43E-27	-4.76E-21	3.19E+00	0.00E+00	0.00E+00	2.96E-04	1.42E-140	1.13E-06
2.66E-07	302.19	3.64E+19	0.00E+00	3.18E+00	4.85E+05	-1.98E-04	2.55E+01	3.08E+05	3.25E+00	1.29E+05	8.46E-04	7.72E+04	4.95E+01	7.07E-02	4.86E+01	1.12E-03	5.95E-07	4.32E+00	2.00E-01	0.00E+00	3.88E+00	6.41E-02	1.00E-03	8.52E-03	3.47E-16	6.63E-02	2.40E-06	1.49E-03	2.78E-15	2.49E-10	1.12E-05	6.26E+00	1.26E-10	1.62E-06	1.96E-10	5.22E-13	8.02E-09	1.96E-05	2.95E-14	9.70E-13	0.00E+00	-1.02E-25	-5.58E-20	3.18E+00	0.00E+00	0.00E+00	1.55E-04	1.42E-140	1.12E-06
2.87E-07	302.197	3.64E+19	0.00E+00	3.17E+00	4.85E+05	-1.98E-04	2.57E+01	3.08E+05	2.65E+00	1.29E+05	6.61E-04	7.72E+04	4.97E+01	6.39E-02	4.87E+01	8.57E-04	3.44E-07	4.37E+00	1.79E-01	0.00E+00	3.86E+00	6.47E-02	1.12E-03	8.73E-03	3.97E-16	7.40E-02	2.96E-06	1.54E-03	2.84E-15	2.60E-10	1.12E-05	6.24E+00	1.61E-10	1.47E-06	1.63E-10	5.74E-13	8.32E-09	1.96E-05	6.49E-14	9.71E-13	0.00E+00	-1.30E-24	-6.02E-18	3.17E+00	0.00E+00	0.00E+00	8.09E-05	1.41E-140	1.11E-06
3.08E-07	302.203	3.64E+19	0.00E+00	3.17E+00	4.85E+05	-1.98E-04	2.58E+01	3.08E+05	2.18E+00	1.29E+05	5.18E-04	7.72E+04	5.00E+01	5.80E-02	4.88E+01	6.59E-04	2.00E-07	4.42E+00	1.61E-01	0.00E+00	3.84E+00	6.51E-02	1.25E-03	8.90E-03	4.48E-16	8.19E-02	3.59E-06	1.58E-03	2.91E-15	2.69E-10	1.12E-05	6.23E+00	2.04E-10	1.34E-06	1.36E-10	8.30E-13	8.56E-09	1.96E-05	-3.67E-10	9.72E-13	0.00E+00	-9.78E-22	-8.71E-16	3.17E+00	0.00E+00	0.00E+00	4.22E-05	1.41E-140	1.11E-06
3.29E-07	302.208	3.64E+19	0.00E+00	3.16E+00	4.85E+05	-1.98E-04	2.59E+01	3.08E+05	1.80E+00	1.29E+05	4.08E-04	7.72E+04	5.02E+01	5.28E-02	4.88E+01	5.07E-04	1.16E-07	4.47E+00	1.47E-01	0.00E+00	3.83E+00	6.55E-02	1.38E-03	9.03E-03	4.99E-16	8.98E-02	4.29E-06	1.61E-03	2.99E-15	2.76E-10	1.12E-05	6.21E+00	2.56E-10	1.22E-06	1.15E-10	-7.65E-10	8.75E-09	1.96E-05	-4.62E-09	9.73E-13	0.00E+00	-1.13E-19	-1.98E-13	3.16E+00	0.00E+00	0.00E+00	2.19E-05	1.41E-140	1.10E-06
3.50E-07	302.212	3.64E+19	0.00E+00	3.15E+00	4.85E+05	-1.98E-04	2.60E+01	3.08E+05	1.51E+00	1.29E+05	3.22E-04	7.72E+04	5.04E+01	4.83E-02	4.89E+01	3.91E-04	6.74E-08	4.51E+00	1.35E-01	0.00E+00	3.82E+00	6.58E-02	1.52E-03	9.13E-03	5.50E-16	9.79E-02	5.08E-06	1.64E-03	3.07E-15	2.82E-10	1.15E-05	6.19E+00	3.17E-10	1.12E-06	9.76E-11	-3.09E-07	8.91E-09	1.96E-05	-7.58E-09	1.25E-12	0.00E+00	-6.97E-18	-2.08E-11	3.15E+00	0.00E+00	0.00E+00	1.14E-05	1.40E-140	1.09E-06
3.71E-07	302.215	3.64E+19	0.00E+00	3.15E+00	4.85E+05	-1.98E-04	2.60E+01	3.08E+05	1.27E+00	1.29E+05	2.56E-04	7.72E+04	5.06E+01	4.45E-02	4.89E+01	3.01E-04	3.93E-08	4.55E+00	1.26E-01	0.00E+00	3.82E+00	6.60E-02	1.66E-03	9.21E-03	6.02E-16	1.06E-01	5.94E-06	1.66E-03	2.19E-13	2.88E-10	1.85E-05	6.18E+00	3.88E-10	1.04E-06	8.38E-11	-7.28E-06	9.03E-09	2.04E-05	-7.34E-07	4.62E-12	0.00E+00	3.07E-16	-8.01E-09	3.15E+00	0.00E+00	0.00E+00	5.90E-06	1.40E-140	1.08E-06
3.93E-07	302.217	3.64E+19	0.00E+00	3.14E+00	4.85E+05	-1.98E-04	2.60E+01	3.08E+05	1.09E+00	1.29E+05	2.05E-04	7.72E+04	5.08E+01	4.12E-02	4.89E+01	2.31E-04	2.29E-08	4.58E+00	1.17E-01	0.00E+00	3.82E+00	6.62E-02	1.80E-03	9.27E-03	6.54E-16	1.14E-01	6.89E-06	1.68E-03	2.25E-13	2.92E-10	1.63E-05	6.16E+00	4.72E-10	9.59E-07	7.29E-11	-5.15E-06	9.12E-09	2.37E-05	-4.05E-06	3.58E-12	0.00E+00	-1.71E-12	-1.98E-07	3.14E+00	0.00E+00	0.00E+00	3.05E-06	1.40E-140	1.08E-06
4.14E-07	302.219	3.64E+19	0.00E+00	3.13E+00	4.85E+05	-1.98E-04	2.60E+01	3.08E+05	9.47E-01	1.29E+05	1.66E-04	7.72E+04	5.09E+01	3.84E-02	4.89E+01	1.78E-04	1.33E-08	4.62E+00	1.11E-01	0.00E+00	3.82E+00	6.63E-02	1.94E-03	9.31E-03	7.06E-16	1.23E-01	7.93E-06	1.70E-03	2.25E-13	2.96E-10	1.63E-05	6.15E+00	5.69E-10	8.95E-07	6.43E-11	-5.15E-06	9.19E-09	2.36E-05	-3.99E-06	3.58E-12	0.00E+00	-1.72E-12	-1.98E-07	3.13E+00	0.00E+00	0.00E+00	1.58E-06	1.40E-140	1.07E-06
4.36E-07	302.221	3.64E+19	0.00E+00	3.13E+00	4.85E+05	-1.98E-04	2.60E+01	3.08E+05	8.35E-01	1.29E+05	1.35E-04	7.72E+04	5.11E+01	3.61E-02	4.90E+01	1.37E-04	7.77E-09	4.65E+00	1.05E-01	0.00E+00	3.82E+00	6.64E-02	2.09E-03	9.35E-03	7.59E-16	1.31E-01	9.06E-06	1.71E-03	2.25E-13	3.00E-10	1.63E-05	6.13E+00	6.80E-10	8.41E-07	5.75E-11	-5.15E-06	9.25E-09	2.35E-05	-3.93E-06	3.58E-12	0.00E+00	-1.72E-12	-1.98E-07	3.13E+00	0.00E+00	0.00E+00	8.12E-07	1.39E-140	1.07E-06
4.58E-07	302.222	3.64E+19	0.00E+00	3.12E+00	4.85E+05	-1.98E-04	2.59E+01	3.08E+05	7.47E-01	1.29E+05	1.12E-04	7.72E+04	5.13E+01	3.42E-02	4.90E+01	1.05E-04	4.53E-09	4.68E+00	9.94E-02	0.00E+00	3.82E+00	6.65E-02	2.24E-03	9.38E-03	8.13E-16	1.40E-01	1.03E-05	1.73E-03	2.24E-13	3.03E-10	1.63E-05	6.11E+00	8.08E-10	7.96E-07	5.21E-11	-5.15E-06	9.29E-09	2.35E-05	-3.86E-06	3.57E-12	0.00E+00	-1.72E-12	-1.98E-07	3.12E+00	0.00E+00	0.00E+00	4.18E-07	1.39E-140	1.14E-06
4.80E-07	302.223	3.64E+19	0.00E+00	3.11E+00	4.85E+05	-1.98E-04	2.59E+01	3.08E+05	6.78E-01	1.29E+05	9.37E-05	7.72E+04	5.15E+01	3.26E-02	4.90E+01	8.06E-05	2.64E-09	4.71E+00	9.49E-02	0.00E+00	3.83E+00	6.65E-02	2.39E-03	9.39E-03	8.68E-16	1.48E-01	1.16E-05	1.74E-03	2.24E-13	3.06E-10	1.63E-05	6.10E+00	9.53E-10	7.59E-07	4.80E-11	-5.14E-06	9.33E-09	2.34E-05	-3.80E-06	3.57E-12	0.00E+00	-1.72E-12	-1.98E-07	3.11E+00	0.00E+00	0.00E+00	2.15E-07	1.39E-140	1.88E-06
5.02E-07	302.224	3.64E+19	0.00E+00	3.11E+00	4.85E+05	-1.98E-04	2.58E+01	3.08E+05	6.25E-01	1.29E+05	7.98E-05	7.72E+04	5.16E+01	3.13E-02	4.90E+01	6.18E-05	1.54E-09	4.73E+00	9.08E-02	0.00E+00	3.83E+00	6.66E-02	2.55E-03	9.41E-03	9.25E-16	1.57E-01	1.30E-05	1.75E-03	2.24E-13	3.08E-10	1.63E-05	6.08E+00	1.12E-09	7.29E-07	4.47E-11	-5.13E-06	9.35E-09	2.34E-05	-3.74E-06	3.57E-12	0.00E+00	-1.72E-12	-1.98E-07	3.11E+00	0.00E+00	0.00E+00	1.10E-07	1.38E-140	1.79E-06
5.24E-07	302.225	3.64E+19	0.00E+00	3.10E+00	4.85E+05	-1.98E-04	2.58E+01	3.08E+05	5.83E-01	1.29E+05	6.91E-05	7.72E+04	5.18E+01	3.02E-02	4.90E+01	4.73E-05	8.94E-10	4.76E+00	8.71E-02	0.00E+00	3.84E+00	6.66E-02	2.71E-03	9.42E-03	9.83E-16	1.66E-01	1.45E-05	1.76E-03	2.24E-13	3.11E-10	1.63E-05	6.06E+00	1.30E-09	7.04E-07	4.22E-11	-5.13E-06	9.37E-09	2.33E-05	-3.67E-06	3.56E-12	0.00E+00	-1.72E-12	-1.98E-07	3.10E+00	0.00E+00	0.00E+00	5.62E-08	1.38E-140	1.77E-06
5.46E-07	302.226	3.64E+19	0.00E+00	3.10E+00	4.85E+05	-1.98E-04	2.57E+01	3.08E+05	5.51E-01	1.29E+05	6.09E-05	7.72E+04	5.20E+01	2.94E-02	4.90E+01	3.62E-05	5.21E-10	4.78E+00	8.38E-02	0.00E+00	3.84E+00	6.67E-02	2.87E-03	9.42E-03	1.04E-15	1.75E-01	1.62E-05	1.77E-03	2.24E-13	3.13E-10	1.63E-05	6.05E+00	1.51E-09	6.85E-07	4.03E-11	-5.12E-06	9.38E-09	2.32E-05	-3.61E-06	3.56E-12	0.00E+00	-1.72E-12	-1.98E-07	3.10E+00	0.00E+00	0.00E+00	2.87E-08	1.38E-140	1.75E-06
5.68E-07	302.227	3.64E+19	0.00E+00	3.09E+00	4.85E+05	-1.98E-04	2.56E+01	3.08E+05	5.26E-01	1.29E+05	5.46E-05	7.72E+04	5.21E+01	2.87E-02	4.90E+01	2.76E-05	3.04E-10	4.81E+00	8.06E-02	0.00E+00	3.85E+00	6.67E-02	3.04E-03	9.42E-03	1.10E-15	1.84E-01	1.79E-05	1.78E-03	2.24E-13	3.15E-10	1.63E-05	6.03E+00	1.74E-09	6.69E-07	3.88E-11	-5.11E-06	9.39E-09	2.32E-05	-3.54E-06	3.55E-12	0.00E+00	-1.72E-12	-1.98E-07	3.09E+00	0.00E+00	0.00E+00	1.46E-08	1.38E-140	1.74E-06
5.90E-07	302.228	3.64E+19	0.00E+00	3.08E+00	4.85E+05	-1.98E-04	2.55E+01	3.08E+05	5.07E-01	1.29E+05	4.99E-05	7.72E+04	5.23E+01	2.82E-02	4.90E+01	2.11E-05	1.78E-10	4.83E+00	7.77E-02	0.00E+00	3.86E+00	6.67E-02	3.20E-03	9.42E-03	1.17E-15	1.93E-01	1.97E-05	1.79E-03	2.24E-13	3.18E-10	1.63E-05	6.01E+00	2.00E-09	6.57E-07	3.77E-11	-5.11E-06	9.40E-09	2.31E-05	-3.48E-06	3.55E-12	0.00E+00	-1.72E-12	-1.98E-07	3.08E+00	0.00E+00	0.00E+00	7.42E-09	1.37E-140	1.73E-06
6.13E-07	302.228	3.64E+19	0.00E+00	3.08E+00	4.85E+05	-1.98E-04	2.55E+01	3.08E+05	4.93E-01	1.29E+05	4.62E-05	7.72E+04	5.24E+01	2.78E-02	4.90E+01	1.61E-05	1.04E-10	4.85E+00	7.50E-02	0.00E+00	3.86E+00	6.67E-02	3.38E-03	9.42E-03	1.24E-15	2.02E-01	2.17E-05	1.80E-03	2.24E-13	3.20E-10	1.63E-05	6.00E+00	2.28E-09	6.47E-07	3.69E-11	-5.10E-06	9.40E-09	2.30E-05	-3.41E-06	3.55E-12	0.00E+00	-1.72E-12	-1.98E-07	3.08E+00	0.00E+00	0.00E+00	3.76E-09	1.37E-140	1.71E-06
6.36E-07	302.229	3.64E+19	0.00E+00	3.07E+00	4.85E+05	-1.98E-04	2.54E+01	3.08E+05	4.81E-01	1.29E+05	4.35E-05	7.72E+04	5.26E+01	2.75E-02	4.90E+01	1.22E-05	6.18E-11	4.87E+00	7.24E-02	0.00E+00	3.87E+00	6.67E-02	3.55E-03	9.42E-03	1.31E-15	2.11E-01	2.38E-05	1.81E-03	2.24E-13	3.22E-10	1.63E-05	5.98E+00	2.60E-09	6.40E-07	3.63E-11	-5.09E-06	9.40E-09	2.30E-05	-3.34E-06	3.54E-12	0.00E+00	-1.72E-12	-1.98E-07	3.07E+00	0.00E+00	0.00E+00	1.90E-09	1.37E-140	1.70E-06
6.58E-07	302.23	3.64E+19	0.00E+00	3.06E+00	4.85E+05	-1.98E-04	2.53E+01	3.08E+05	4.73E-01	1.29E+05	4.14E-05	7.72E+04	5.27E+01	2.72E-02	4.90E+01	9.30E-06	3.72E-11	4.89E+00	6.99E-02	0.00E+00	3.88E+00	6.67E-02	3.73E-03	9.42E-03	1.38E-15	2.20E-01	2.60E-05	1.82E-03	2.24E-13	3.24E-10	1.63E-05	5.96E+00	2.94E-09	6.34E-07	3.58E-11	-5.09E-06	9.40E-09	2.29E-05	-3.28E-06	3.54E-12	0.00E+00	-1.72E-12	-1.98E-07	3.06E+00	0.00E+00	0.00E+00	9.62E-10	1.36E-140	1.69E-06
6.81E-07	302.23	3.64E+19	0.00E+00	3.06E+00	4.85E+05	-1.98E-04	2.52E+01	3.08E+05	4.67E-01	1.29E+05	3.99E-05	7.72E+04	5.29E+01	2.70E-02	4.90E+01	7.06E-06	2.29E-11	4.91E+00	6.76E-02	0.00E+00	3.89E+00	6.67E-02	3.92E-03	9.41E-03	1.46E-15	2.29E-01	2.84E-05	1.82E-03	2.24E-13	3.26E-10	1.63E-05	5.94E+00	3.32E-09	6.30E-07	3.55E-11	-5.08E-06	9.40E-09	2.28E-05	-3.21E-06	3.53E-12	0.00E+00	-1.72E-12	-1.98E-07	3.06E+00	0.00E+00	0.00E+00	4.85E-10	1.36E-140	1.68E-06
7.04E-07	302.231	3.64E+19	0.00E+00	3.05E+00	4.85E+05	-1.98E-04	2.52E+01	3.08E+05	4.62E-01	1.29E+05	3.87E-05	7.72E+04	5.30E+01	2.69E-02	4.90E+01	5.36E-06	1.46E-11	4.93E+00	6.53E-02	0.00E+00	3.89E+00	6.67E-02	4.10E-03	9.41E-03	1.54E-15	2.39E-01	3.08E-05	1.83E-03	2.24E-13	3.28E-10	1.63E-05	5.93E+00	3.74E-09	6.26E-07	3.53E-11	-5.08E-06	9.40E-09	2.28E-05	-3.14E-06	3.53E-12	0.00E+00	-1.72E-12	-1.98E-07	3.05E+00	0.00E+00	0.00E+00	2.44E-10	1.36E-140	1.67E-06
7.27E-07	302.232	3.64E+19	0.00E+00	3.04E+00	4.85E+05	-1.98E-04	2.51E+01	3.08E+05	4.59E-01	1.29E+05	3.79E-05	7.72E+04	5.32E+01	2.68E-02	4.90E+01	4.06E-06	9.76E-12	4.95E+00	6.32E-02	0.00E+00	3.90E+00	6.67E-02	4.29E-03	9.40E-03	1.62E-15	2.48E-01	3.34E-05	1.84E-03	2.24E-13	3.29E-10	1.63E-05	5.91E+00	4.20E-09	6.24E-07	3.52E-11	-5.07E-06	9.39E-09	2.27E-05	-3.08E-06	3.52E-12	0.00E+00	-1.72E-12	-1.98E-07	3.04E+00	0.00E+00	0.00E+00	1.22E-10	1.36E-140	1.65E-06
7.51E-07	302.232	3.64E+19	0.00E+00	3.04E+00	4.85E+05	-1.98E-04	2.50E+01	3.08E+05	4.56E-01	1.29E+05	3.73E-05	7.72E+04	5.33E+01	2.67E-02	4.90E+01	3.08E-06	6.94E-12	4.97E+00	6.11E-02	0.00E+00	3.91E+00	6.67E-02	4.49E-03	9.40E-03	1.71E-15	2.58E-01	3.62E-05	1.85E-03	2.23E-13	3.31E-10	1.63E-05	5.89E+00	4.70E-09	6.22E-07	3.52E-11	-5.06E-06	9.39E-09	2.26E-05	-3.01E-06	3.52E-12	0.00E+00	-1.72E-12	-1.98E-07	3.04E+00	0.00E+00	0.00E+00	6.13E-11	1.35E-140	1.64E-06
7.74E-07	302.233	3.64E+19	0.00E+00	3.03E+00	4.85E+05	-1.98E-04	2.49E+01	3.08E+05	4.54E-01	1.29E+05	3.69E-05	7.72E+04	5.35E+01	2.67E-02	4.91E+01	2.33E-06	5.27E-12	4.99E+00	5.90E-02	0.00E+00	3.92E+00	6.67E-02	4.68E-03	9.39E-03	1.80E-15	2.67E-01	3.91E-05	1.86E-03	2.23E-13	3.33E-10	1.63E-05	5.87E+00	5.24E-09	6.21E-07	3.51E-11	-5.06E-06	9.38E-09	2.26E-05	-2.94E-06	3.52E-12	0.00E+00	-1.72E-12	-1.98E-07	3.03E+00	0.00E+00	0.00E+00	3.06E-11	1.35E-140	1.63E-06
7.98E-07	302.234	3.64E+19	0.00E+00	3.02E+00	4.85E+05	-1.98E-04	2.48E+01	3.08E+05	4.53E-01	1.29E+05	3.66E-05	7.72E+04	5.36E+01	2.66E-02	4.91E+01	1.77E-06	4.27E-12	5.00E+00	5.71E-02	0.00E+00	3.92E+00	6.67E-02	4.89E-03	9.38E-03	1.90E-15	2.77E-01	4.21E-05	1.87E-03	2.23E-13	3.35E-10	1.63E-05	5.86E+00	5.83E-09	6.20E-07	3.52E-11	-5.05E-06	9.38E-09	2.25E-05	-2.87E-06	3.51E-12	0.00E+00	-1.72E-12	-1.98E-07	3.02E+00	0.00E+00	0.00E+00	1.53E-11	1.35E-140	1.62E-06
8.21E-07	302.234	3.64E+19	0.00E+00	3.02E+00	4.85E+05	-1.98E-04	2.48E+01	3.08E+05	4.53E-01	1.29E+05	3.64E-05	7.72E+04	5.38E+01	2.66E-02	4.91E+01	1.34E-06	3.66E-12	5.02E+00	5.52E-02	0.00E+00	3.93E+00	6.67E-02	5.09E-03	9.37E-03	2.00E-15	2.86E-01	4.54E-05	1.87E-03	2.23E-13	3.37E-10	1.63E-05	5.84E+00	6.47E-09	6.19E-07	3.52E-11	-5.04E-06	9.37E-09	2.24E-05	-2.80E-06	3.51E-12	0.00E+00	-1.72E-12	-1.98E-07	3.02E+00	0.00E+00	0.00E+00	7.59E-12	1.34E-140	1.60E-06
8.45E-07	302.235	3.64E+19	0.00E+00	3.01E+00	4.85E+05	-1.98E-04	2.47E+01	3.08E+05	4.52E-01	1.29E+05	3.62E-05	7.72E+04	5.39E+01	2.66E-02	4.91E+01	1.01E-06	3.27E-12	5.04E+00	5.34E-02	0.00E+00	3.94E+00	6.67E-02	5.30E-03	9.37E-03	2.10E-15	2.96E-01	4.87E-05	1.88E-03	2.23E-13	3.39E-10	1.63E-05	5.82E+00	7.16E-09	6.19E-07	3.53E-11	-5.04E-06	9.37E-09	2.23E-05	-2.73E-06	3.50E-12	0.00E+00	-1.72E-12	-1.98E-07	3.01E+00	0.00E+00	0.00E+00	3.78E-12	1.34E-140	1.59E-06
8.69E-07	302.236	3.64E+19	0.00E+00	3.00E+00	4.85E+05	-1.98E-04	2.46E+01	3.08E+05	4.52E-01	1.29E+05	3.62E-05	7.72E+04	5.40E+01	2.66E-02	4.91E+01	7.71E-07	3.01E-12	5.05E+00	5.16E-02	0.00E+00	3.95E+00	6.67E-02	5.52E-03	9.36E-03	2.21E-15	3.06E-01	5.23E-05	1.89E-03	2.23E-13	3.41E-10	1.63E-05	5.80E+00	7.90E-09	6.19E-07	3.54E-11	-5.03E-06	9.36E-09	2.23E-05	-2.66E-06	3.50E-12	0.00E+00	-1.72E-12	-1.98E-07	3.00E+00	0.00E+00	0.00E+00	1.89E-12	1.34E-140	1.58E-06
8.93E-07	302.236	3.64E+19	0.00E+00	3.00E+00	4.85E+05	-1.98E-04	2.45E+01	3.08E+05	4.52E-01	1.29E+05	3.62E-05	7.72E+04	5.42E+01	2.66E-02	4.91E+01	5.88E-07	2.83E-12	5.07E+00	4.98E-02	0.00E+00	3.96E+00	6.67E-02	5.73E-03	9.35E-03	2.33E-15	3.16E-01	5.60E-05	1.90E-03	2.23E-13	3.43E-10	1.63E-05	5.78E+00	8.71E-09	6.19E-07	3.55E-11	-5.03E-06	9.36E-09	2.22E-05	-2.59E-06	3.49E-12	0.00E+00	-1.72E-12	-1.98E-07	3.00E+00	0.00E+00	0.00E+00	9.34E-13	1.33E-140	1.57E-06
9.17E-07	302.237	3.64E+19	0.00E+00	2.99E+00	4.85E+05	-1.98E-04	2.45E+01	3.08E+05	4.52E-01	1.29E+05	3.62E-05	7.72E+04	5.43E+01	2.66E-02	4.91E+01	4.50E-07	2.69E-12	5.08E+00	4.82E-02	0.00E+00	3.96E+00	6.67E-02	5.96E-03	9.34E-03	2.45E-15	3.26E-01	5.98E-05	1.91E-03	2.23E-13	3.45E-10	1.63E-05	5.77E+00	9.58E-09	6.19E-07	3.57E-11	-5.02E-06	9.35E-09	2.21E-05	-2.52E-06	3.49E-12	0.00E+00	-1.72E-12	-1.98E-07	2.99E+00	0.00E+00	0.00E+00	4.62E-13	1.33E-140	1.56E-06
9.41E-07	302.238	3.64E+19	0.00E+00	2.98E+00	4.85E+05	-1.98E-04	2.44E+01	3.08E+05	4.53E-01	1.29E+05	3.62E-05	7.72E+04	5.45E+01	2.66E-02	4.91E+01	3.46E-07	2.57E-12	5.10E+00	4.65E-02	0.00E+00	3.97E+00	6.67E-02	6.18E-03	9.34E-03	2.57E-15	3.36E-01	6.39E-05	1.92E-03	2.23E-13	3.47E-10	1.63E-05	5.75E+00	1.05E-08	6.19E-07	3.58E-11	-5.01E-06	9.34E-09	2.21E-05	-2.45E-06	3.48E-12	9.35E-49	-1.72E-12	-1.98E-07	2.98E+00	0.00E+00	0.00E+00	2.29E-13	1.33E-140	1.55E-06
9.66E-07	302.238	3.64E+19	0.00E+00	2.98E+00	4.85E+05	-1.98E-04	2.43E+01	3.08E+05	4.53E-01	1.29E+05	3.63E-05	7.72E+04	5.46E+01	2.66E-02	4.91E+01	2.69E-07	2.47E-12	5.11E+00	4.50E-02	0.00E+00	3.98E+00	6.67E-02	6.41E-03	9.33E-03	2.70E-15	3.46E-01	6.82E-05	1.93E-03	2.23E-13	3.49E-10	1.63E-05	5.73E+00	1.15E-08	6.19E-07	3.59E-11	-5.01E-06	9.33E-09	2.20E-05	-2.38E-06	3.48E-12	-4.01E-48	-1.72E-12	-1.98E-07	2.98E+00	0.00E+00	0.00E+00	1.12E-13	1.33E-140	1.53E-06
9.90E-07	302.239	3.64E+19	0.00E+00	2.97E+00	4.85E+05	-1.98E-04	2.42E+01	3.08E+05	4.54E-01	1.29E+05	3.64E-05	7.72E+04	5.47E+01	2.66E-02	4.91E+01	2.10E-07	2.39E-12	5.13E+00	4.34E-02	0.00E+00	3.99E+00	6.67E-02	6.65E-03	9.32E-03	2.84E-15	3.57E-01	7.26E-05	1.93E-03	2.23E-13	3.51E-10	1.63E-05	5.71E+00	1.26E-08	6.19E-07	3.61E-11	-5.00E-06	9.33E-09	2.19E-05	-2.31E-06	3.47E-12	-3.67E-46	-1.72E-12	-1.98E-07	2.97E+00	0.00E+00	0.00E+00	5.50E-14	1.32E-140	1.52E-06
1.02E-06	302.24	3.64E+19	0.00E+00	2.96E+00	4.85E+05	-1.98E-04	2.42E+01	3.08E+05	4.54E-01	1.29E+05	3.65E-05	7.72E+04	5.49E+01	2.67E-02	4.91E+01	1.67E-07	2.30E-12	5.14E+00	4.19E-02	0.00E+00	4.00E+00	6.67E-02	6.89E-03	9.31E-03	2.98E-15	3.67E-01	7.73E-05	1.94E-03	2.23E-13	3.53E-10	1.63E-05	5.69E+00	1.38E-08	6.19E-07	3.62E-11	-5.00E-06	9.32E-09	2.19E-05	-2.24E-06	3.47E-12	-2.18E-45	-1.72E-12	-1.98E-07	2.96E+00	0.00E+00	0.00E+00	2.70E-14	1.32E-140	1.51E-06
1.04E-06	302.24	3.64E+19	0.00E+00	2.96E+00	4.85E+05	-1.98E-04	2.41E+01	3.08E+05	4.55E-01	1.29E+05	3.65E-05	7.72E+04	5.50E+01	2.67E-02	4.91E+01	1.35E-07	2.23E-12	5.15E+00	4.05E-02	0.00E+00	4.00E+00	6.67E-02	7.13E-03	9.30E-03	3.13E-15	3.77E-01	8.21E-05	1.95E-03	2.23E-13	3.55E-10	1.63E-05	5.67E+00	1.50E-08	6.19E-07	3.64E-11	-4.99E-06	9.31E-09	2.18E-05	-2.17E-06	3.46E-12	-7.19E-45	-1.72E-12	-1.98E-07	2.96E+00	0.00E+00	0.00E+00	1.31E-14	1.32E-140	1.50E-06
1.07E-06	302.241	3.64E+19	0.00E+00	2.95E+00	4.85E+05	-1.98E-04	2.40E+01	3.08E+05	4.55E-01	1.29E+05	3.66E-05	7.72E+04	5.51E+01	2.67E-02	4.91E+01	1.10E-07	2.15E-12	5.16E+00	3.91E-02	0.00E+00	4.01E+00	6.67E-02	7.38E-03	9.30E-03	3.28E-15	3.88E-01	8.72E-05	1.96E-03	2.22E-13	3.57E-10	1.63E-05	5.65E+00	1.63E-08	6.20E-07	3.65E-11	-4.98E-06	9.31E-09	2.17E-05	-2.09E-06	3.46E-12	-1.64E-44	-1.72E-12	-1.98E-07	2.95E+00	0.00E+00	0.00E+00	6.71E-15	1.31E-140	1.49E-06
1.09E-06	302.242	3.64E+19	0.00E+00	2.94E+00	4.85E+05	-1.98E-04	2.39E+01	3.08E+05	4.56E-01	1.29E+05	3.68E-05	7.72E+04	5.52E+01	2.67E-02	4.91E+01	9.24E-08	2.08E-12	5.18E+00	3.77E-02	0.00E+00	4.02E+00	6.67E-02	7.63E-03	9.29E-03	3.44E-15	3.98E-01	9.24E-05	1.97E-03	2.22E-13	3.59E-10	1.63E-05	5.64E+00	1.77E-08	6.20E-07	3.67E-11	-4.98E-06	9.30E-09	2.16E-05	-2.02E-06	3.45E-12	-2.74E-44	-1.72E-12	-1.98E-07	2.94E+00	0.00E+00	0.00E+00	3.87E-15	1.31E-140	1.48E-06
1.12E-06	302.243	3.64E+19	0.00E+00	2.94E+00	4.85E+05	-1.98E-04	2.39E+01	3.08E+05	4.57E-01	1.29E+05	3.69E-05	7.72E+04	5.54E+01	2.67E-02	4.91E+01	7.90E-08	2.02E-12	5.19E+00	3.64E-02	0.00E+00	4.03E+00	6.67E-02	7.89E-03	9.28E-03	3.61E-15	4.09E-01	9.79E-05	1.98E-03	2.22E-13	3.61E-10	1.63E-05	5.62E+00	1.92E-08	6.20E-07	3.69E-11	-4.97E-06	9.29E-09	2.16E-05	-1.95E-06	3.45E-12	-3.19E-44	-1.72E-12	-1.98E-07	2.94E+00	0.00E+00	0.00E+00	1.78E-15	1.31E-140	1.46E-06
1.14E-06	302.244	3.64E+19	0.00E+00	2.93E+00	4.85E+05	-1.98E-04	2.38E+01	3.08E+05	4.57E-01	1.29E+05	3.70E-05	7.72E+04	5.55E+01	2.67E-02	4.91E+01	6.91E-08	1.95E-12	5.20E+00	3.51E-02	0.00E+00	4.03E+00	6.67E-02	8.16E-03	9.27E-03	3.78E-15	4.20E-01	1.04E-04	1.99E-03	2.22E-13	3.64E-10	1.63E-05	5.60E+00	2.09E-08	6.20E-07	3.70E-11	-4.97E-06	9.28E-09	2.15E-05	-1.87E-06	3.45E-12	-1.53E-44	-1.72E-12	-1.98E-07	2.93E+00	0.00E+00	0.00E+00	-2.48E-16	1.31E-140	1.45E-06
1.17E-06	302.244	3.64E+19	0.00E+00	2.92E+00	4.85E+05	-1.98E-04	2.37E+01	3.08E+05	4.58E-01	1.29E+05	3.71E-05	7.72E+04	5.56E+01	2.68E-02	4.91E+01	6.16E-08	1.89E-12	5.21E+00	3.39E-02	0.00E+00	4.04E+00	6.67E-02	8.43E-03	9.26E-03	3.96E-15	4.31E-01	1.10E-04	2.00E-03	2.22E-13	3.66E-10	1.63E-05	5.58E+00	2.26E-08	6.21E-07	3.72E-11	-4.96E-06	9.27E-09	2.14E-05	-1.80E-06	3.44E-12	7.07E-45	-1.72E-12	-1.98E-07	2.92E+00	0.00E+00	0.00E+00	-4.88E-16	1.30E-140	1.44E-06
1.19E-06	302.245	3.64E+19	0.00E+00	2.92E+00	4.85E+05	-1.98E-04	2.37E+01	3.08E+05	4.58E-01	1.29E+05	3.72E-05	7.72E+04	5.57E+01	2.68E-02	4.91E+01	5.61E-08	1.83E-12	5.22E+00	3.27E-02	0.00E+00	4.05E+00	6.67E-02	8.70E-03	9.25E-03	4.15E-15	4.42E-01	1.16E-04	2.01E-03	2.22E-13	3.68E-10	1.63E-05	5.56E+00	2.44E-08	6.21E-07	3.73E-11	-4.95E-06	9.27E-09	2.13E-05	-1.73E-06	3.44E-12	-7.15E-44	-1.72E-12	-1.98E-07	2.92E+00	0.00E+00	0.00E+00	-9.14E-17	1.30E-140	1.43E-06
1.22E-06	302.246	3.64E+19	0.00E+00	2.91E+00	4.85E+05	-1.98E-04	2.36E+01	3.08E+05	4.59E-01	1.29E+05	3.73E-05	7.72E+04	5.59E+01	2.68E-02	4.91E+01	5.20E-08	1.77E-12	5.23E+00	3.15E-02	0.00E+00	4.06E+00	6.67E-02	8.98E-03	9.24E-03	4.34E-15	4.53E-01	1.22E-04	2.02E-03	2.22E-13	3.70E-10	1.63E-05	5.54E+00	2.64E-08	6.21E-07	3.75E-11	-4.95E-06	9.26E-09	2.13E-05	-1.65E-06	3.43E-12	-5.03E-43	-1.72E-12	-1.98E-07	2.91E+00	0.00E+00	0.00E+00	-1.36E-15	1.30E-140	1.42E-06
1.24E-06	302.247	3.64E+19	0.00E+00	2.90E+00	4.85E+05	-1.98E-04	2.35E+01	3.08E+05	4.60E-01	1.29E+05	3.74E-05	7.72E+04	5.60E+01	2.68E-02	4.91E+01	4.90E-08	1.71E-12	5.24E+00	3.04E-02	0.00E+00	4.07E+00	6.67E-02	9.26E-03	9.23E-03	4.55E-15	4.64E-01	1.29E-04	2.02E-03	2.22E-13	3.72E-10	1.63E-05	5.52E+00	2.84E-08	6.21E-07	3.76E-11	-4.94E-06	9.25E-09	2.12E-05	-1.58E-06	3.43E-12	-1.72E-42	-1.72E-12	-1.98E-07	2.90E+00	0.00E+00	0.00E+00	-2.68E-15	1.29E-140	1.41E-06
1.27E-06	302.248	3.64E+19	0.00E+00	2.90E+00	4.85E+05	-1.98E-04	2.35E+01	3.08E+05	4.60E-01	1.29E+05	3.75E-05	7.72E+04	5.61E+01	2.68E-02	4.91E+01	4.67E-08	1.65E-12	5.25E+00	2.93E-02	0.00E+00	4.07E+00	6.67E-02	9.55E-03	9.23E-03	4.75E-15	4.75E-01	1.36E-04	2.03E-03	2.22E-13	3.74E-10	1.63E-05	5.50E+00	3.06E-08	6.22E-07	3.78E-11	-4.94E-06	9.24E-09	2.11E-05	-1.50E-06	3.42E-12	-4.31E-42	-1.72E-12	-1.98E-07	2.90E+00	0.00E+00	0.00E+00	-1.54E-15	1.29E-140	1.40E-06
1.30E-06	302.249	3.64E+19	0.00E+00	2.89E+00	4.85E+05	-1.98E-04	2.34E+01	3.08E+05	4.61E-01	1.29E+05	3.76E-05	7.72E+04	5.62E+01	2.68E-02	4.91E+01	4.49E-08	1.59E-12	5.26E+00	2.82E-02	0.00E+00	4.08E+00	6.67E-02	9.85E-03	9.22E-03	4.97E-15	4.86E-01	1.43E-04	2.04E-03	2.22E-13	3.76E-10	1.63E-05	5.48E+00	3.29E-08	6.22E-07	3.80E-11	-4.93E-06	9.23E-09	2.10E-05	-1.43E-06	3.41E-12	-8.89E-42	-1.72E-12	-1.98E-07	2.89E+00	0.00E+00	0.00E+00	4.14E-17	1.29E-140	1.39E-06
1.32E-06	302.249	3.64E+19	0.00E+00	2.88E+00	4.85E+05	-1.98E-04	2.33E+01	3.08E+05	4.61E-01	1.29E+05	3.77E-05	7.72E+04	5.63E+01	2.68E-02	4.91E+01	4.36E-08	1.54E-12	5.27E+00	2.72E-02	0.00E+00	4.09E+00	6.67E-02	1.01E-02	9.21E-03	5.19E-15	4.97E-01	1.51E-04	2.05E-03	2.22E-13	3.78E-10	1.63E-05	5.46E+00	3.54E-08	6.22E-07	3.81E-11	-4.93E-06	9.22E-09	2.10E-05	-1.35E-06	3.41E-12	-1.60E-41	-1.72E-12	-1.98E-07	2.88E+00	0.00E+00	0.00E+00	-3.12E-15	1.28E-140	1.37E-06
1.35E-06	302.25	3.64E+19	0.00E+00	2.88E+00	4.85E+05	-1.98E-04	2.32E+01	3.08E+05	4.62E-01	1.29E+05	3.78E-05	7.72E+04	5.65E+01	2.69E-02	4.91E+01	4.26E-08	1.50E-12	5.28E+00	2.62E-02	0.00E+00	4.10E+00	6.67E-02	1.05E-02	9.20E-03	5.43E-15	5.09E-01	1.59E-04	2.06E-03	2.22E-13	3.81E-10	1.63E-05	5.44E+00	3.80E-08	6.22E-07	3.83E-11	-4.92E-06	9.21E-09	2.09E-05	-1.27E-06	3.40E-12	-2.57E-41	-1.72E-12	-1.98E-07	2.88E+00	0.00E+00	0.00E+00	-8.43E-15	1.28E-140	1.36E-06
1.38E-06	302.251	3.64E+19	0.00E+00	2.87E+00	4.85E+05	-1.98E-04	2.32E+01	3.08E+05	4.62E-01	1.29E+05	3.79E-05	7.72E+04	5.66E+01	2.69E-02	4.91E+01	4.18E-08	1.45E-12	5.29E+00	2.52E-02	0.00E+00	4.11E+00	6.67E-02	1.08E-02	9.19E-03	5.67E-15	5.20E-01	1.67E-04	2.07E-03	2.21E-13	3.83E-10	1.63E-05	5.42E+00	4.08E-08	6.23E-07	3.84E-11	-4.92E-06	9.21E-09	2.08E-05	-1.20E-06	3.40E-12	-3.76E-41	-1.72E-12	-1.98E-07	2.87E+00	0.00E+00	0.00E+00	-1.50E-14	1.28E-140	1.35E-06
1.40E-06	302.252	3.64E+19	0.00E+00	2.86E+00	4.85E+05	-1.98E-04	2.31E+01	3.08E+05	4.63E-01	1.29E+05	3.80E-05	7.72E+04	5.67E+01	2.69E-02	4.92E+01	4.12E-08	1.41E-12	5.29E+00	2.43E-02	0.00E+00	4.11E+00	6.67E-02	1.11E-02	9.18E-03	5.91E-15	5.32E-01	1.75E-04	2.08E-03	2.21E-13	3.85E-10	1.63E-05	5.40E+00	4.38E-08	6.23E-07	3.86E-11	-4.91E-06	9.20E-09	2.07E-05	-1.12E-06	3.39E-12	-5.08E-41	-1.72E-12	-1.98E-07	2.86E+00	0.00E+00	0.00E+00	-2.19E-14	1.28E-140	1.34E-06
1.43E-06	302.253	3.64E+19	0.00E+00	2.86E+00	4.85E+05	-1.98E-04	2.31E+01	3.08E+05	4.63E-01	1.29E+05	3.81E-05	7.72E+04	5.68E+01	2.69E-02	4.92E+01	4.07E-08	1.35E-12	5.30E+00	2.33E-02	0.00E+00	4.12E+00	6.67E-02	1.14E-02	9.17E-03	6.17E-15	5.44E-01	1.84E-04	2.09E-03	2.21E-13	3.87E-10	1.63E-05	5.38E+00	4.69E-08	6.23E-07	3.88E-11	-4.90E-06	9.19E-09	2.07E-05	-1.04E-06	3.39E-12	-6.29E-41	-1.72E-12	-1.98E-07	2.86E+00	0.00E+00	0.00E+00	-2.76E-14	1.27E-140	1.33E-06
1.46E-06	302.254	3.64E+19	0.00E+00	2.85E+00	4.85E+05	-1.98E-04	2.30E+01	3.08E+05	4.64E-01	1.29E+05	3.82E-05	7.72E+04	5.69E+01	2.69E-02	4.92E+01	4.03E-08	1.27E-12	5.31E+00	2.25E-02	0.00E+00	4.13E+00	6.67E-02	1.17E-02	9.16E-03	6.44E-15	5.55E-01	1.93E-04	2.10E-03	2.21E-13	3.90E-10	1.63E-05	5.36E+00	5.02E-08	6.23E-07	3.89E-11	-4.90E-06	9.18E-09	2.06E-05	-9.66E-07	3.38E-12	-7.07E-41	-1.72E-12	-1.98E-07	2.85E+00	0.00E+00	0.00E+00	-3.08E-14	1.27E-140	1.32E-06
1.49E-06	302.255	3.64E+19	0.00E+00	2.84E+00	4.85E+05	-1.98E-04	2.29E+01	3.08E+05	4.64E-01	1.29E+05	3.83E-05	7.72E+04	5.70E+01	2.69E-02	4.92E+01	4.00E-08	1.16E-12	5.32E+00	2.16E-02	0.00E+00	4.14E+00	6.67E-02	1.21E-02	9.15E-03	6.71E-15	5.67E-01	2.03E-04	2.11E-03	2.21E-13	3.92E-10	1.63E-05	5.34E+00	5.36E-08	6.23E-07	3.91E-11	-4.89E-06	9.17E-09	2.05E-05	-8.88E-07	3.38E-12	-6.91E-41	-1.72E-12	-1.98E-07	2.84E+00	0.00E+00	0.00E+00	-3.15E-14	1.27E-140	1.31E-06
1.51E-06	302.256	3.64E+19	0.00E+00	2.84E+00	4.85E+05	-1.98E-04	2.29E+01	3.08E+05	4.65E-01	1.29E+05	3.84E-05	7.72E+04	5.71E+01	2.69E-02	4.92E+01	3.97E-08	1.20E-12	5.32E+00	2.08E-02	0.00E+00	4.14E+00	6.67E-02	1.24E-02	9.14E-03	7.00E-15	5.79E-01	2.13E-04	2.12E-03	2.21E-13	3.94E-10	1.63E-05	5.32E+00	5.73E-08	6.23E-07	3.92E-11	-4.89E-06	9.16E-09	2.04E-05	-8.10E-07	3.37E-12	-5.13E-41	-1.72E-12	-1.98E-07	2.84E+00	0.00E+00	0.00E+00	-3.10E-14	1.26E-140	1.30E-06
1.54E-06	302.257	3.64E+19	0.00E+00	2.83E+00	4.85E+05	-1.98E-04	2.28E+01	3.08E+05	4.65E-01	1.29E+05	3.85E-05	7.72E+04	5.72E+01	2.69E-02	4.92E+01	3.94E-08	1.59E-12	5.33E+00	2.00E-02	0.00E+00	4.15E+00	6.67E-02	1.28E-02	9.13E-03	7.29E-15	5.91E-01	2.23E-04	2.13E-03	2.21E-13	3.96E-10	1.63E-05	5.30E+00	6.12E-08	6.24E-07	3.94E-11	-4.88E-06	9.15E-09	2.03E-05	-7.31E-07	3.37E-12	-1.71E-41	-1.72E-12	-1.98E-07	2.83E+00	0.00E+00	0.00E+00	-3.12E-14	1.26E-140	1.29E-06
1.57E-06	302.258	3.64E+19	0.00E+00	2.82E+00	4.85E+05	-1.98E-04	2.27E+01	3.08E+05	4.66E-01	1.29E+05	3.86E-05	7.72E+04	5.73E+01	2.70E-02	4.92E+01	3.92E-08	2.39E-12	5.34E+00	1.92E-02	0.00E+00	4.16E+00	6.67E-02	1.31E-02	9.12E-03	7.60E-15	6.04E-01	2.33E-04	2.14E-03	2.21E-13	3.99E-10	1.63E-05	5.28E+00	6.53E-08	6.24E-07	3.96E-11	-4.88E-06	9.14E-09	2.03E-05	-6.52E-07	3.36E-12	1.14E-41	-1.72E-12	-1.98E-07	2.82E+00	0.00E+00	0.00E+00	-3.31E-14	1.26E-140	1.28E-06
1.60E-06	302.259	3.64E+19	0.00E+00	2.81E+00	4.85E+05	-1.98E-04	2.27E+01	3.08E+05	4.66E-01	1.29E+05	3.87E-05	7.72E+04	5.74E+01	2.70E-02	4.92E+01	3.89E-08	3.93E-12	5.34E+00	1.85E-02	0.00E+00	4.17E+00	6.67E-02	1.35E-02	9.11E-03	7.91E-15	6.16E-01	2.44E-04	2.15E-03	2.21E-13	4.01E-10	1.63E-05	5.26E+00	6.96E-08	6.24E-07	3.97E-11	-4.87E-06	9.13E-09	2.02E-05	-5.73E-07	3.36E-12	-2.14E-41	-1.72E-12	-1.98E-07	2.81E+00	0.00E+00	0.00E+00	-3.55E-14	1.25E-140	1.27E-06
1.63E-06	302.26	3.64E+19	0.00E+00	2.81E+00	4.85E+05	-1.98E-04	2.26E+01	3.08E+05	4.66E-01	1.29E+05	3.88E-05	7.72E+04	5.75E+01	2.70E-02	4.92E+01	3.87E-08	6.32E-12	5.35E+00	1.77E-02	0.00E+00	4.18E+00	6.67E-02	1.39E-02	9.10E-03	8.24E-15	6.28E-01	2.56E-04	2.16E-03	2.21E-13	4.03E-10	1.63E-05	5.24E+00	7.41E-08	6.24E-07	3.99E-11	-4.87E-06	9.12E-09	2.01E-05	-4.93E-07	3.35E-12	-2.17E-40	-1.72E-12	-1.98E-07	2.81E+00	0.00E+00	0.00E+00	-3.56E-14	1.25E-140	1.26E-06
1.65E-06	302.261	3.64E+19	0.00E+00	2.80E+00	4.85E+05	-1.98E-04	2.26E+01	3.08E+05	4.67E-01	1.29E+05	3.89E-05	7.72E+04	5.76E+01	2.70E-02	4.92E+01	3.85E-08	9.56E-12	5.35E+00	1.70E-02	0.00E+00	4.18E+00	6.67E-02	1.42E-02	9.09E-03	8.57E-15	6.41E-01	2.67E-04	2.17E-03	2.20E-13	4.06E-10	1.63E-05	5.22E+00	7.89E-08	6.24E-07	4.00E-11	-4.86E-06	9.11E-09	2.00E-05	-4.13E-07	3.35E-12	-7.38E-40	-1.72E-12	-1.98E-07	2.80E+00	0.00E+00	0.00E+00	-3.22E-14	1.25E-140	1.24E-06
1.68E-06	302.262	3.64E+19	0.00E+00	2.79E+00	4.85E+05	-1.98E-04	2.25E+01	3.08E+05	4.67E-01	1.29E+05	3.90E-05	7.72E+04	5.77E+01	2.70E-02	4.92E+01	3.83E-08	1.33E-11	5.36E+00	1.64E-02	0.00E+00	4.19E+00	6.67E-02	1.46E-02	9.08E-03	8.92E-15	6.53E-01	2.79E-04	2.18E-03	2.20E-13	4.08E-10	1.63E-05	5.20E+00	8.40E-08	6.24E-07	4.02E-11	-4.85E-06	9.10E-09	1.99E-05	-3.33E-07	3.34E-12	-1.81E-39	-1.72E-12	-1.98E-07	2.79E+00	0.00E+00	0.00E+00	-2.71E-14	1.24E-140	1.23E-06
1.71E-06	302.263	3.64E+19	0.00E+00	2.79E+00	4.85E+05	-1.98E-04	2.24E+01	3.08E+05	4.68E-01	1.29E+05	3.91E-05	7.72E+04	5.78E+01	2.70E-02	4.92E+01	3.81E-08	1.69E-11	5.37E+00	1.57E-02	0.00E+00	4.20E+00	6.67E-02	1.50E-02	9.07E-03	9.28E-15	6.66E-01	2.92E-04	2.19E-03	2.20E-13	4.10E-10	1.63E-05	5.18E+00	8.93E-08	6.24E-07	4.04E-11	-4.85E-06	9.09E-09	1.99E-05	-2.52E-07	3.33E-12	-3.75E-39	-1.72E-12	-1.98E-07	2.79E+00	0.00E+00	0.00E+00	-2.61E-14	1.24E-140	1.22E-06
1.74E-06	302.264	3.64E+19	0.00E+00	2.78E+00	4.85E+05	-1.98E-04	2.24E+01	3.08E+05	4.68E-01	1.29E+05	3.92E-05	7.72E+04	5.79E+01	2.70E-02	4.92E+01	3.79E-08	1.90E-11	5.37E+00	1.51E-02	0.00E+00	4.21E+00	6.67E-02	1.54E-02	9.06E-03	9.65E-15	6.79E-01	3.05E-04	2.20E-03	2.20E-13	4.13E-10	1.63E-05	5.16E+00	9.49E-08	6.25E-07	4.05E-11	-4.84E-06	9.07E-09	1.98E-05	-1.71E-07	3.33E-12	-6.91E-39	-1.72E-12	-1.98E-07	2.78E+00	0.00E+00	0.00E+00	-3.26E-14	1.24E-140	1.21E-06
1.77E-06	302.266	3.64E+19	0.00E+00	2.77E+00	4.85E+05	-1.98E-04	2.23E+01	3.08E+05	4.68E-01	1.29E+05	3.93E-05	7.72E+04	5.80E+01	2.70E-02	4.92E+01	3.77E-08	1.74E-11	5.38E+00	1.45E-02	0.00E+00	4.21E+00	6.68E-02	1.58E-02	9.05E-03	1.00E-14	6.91E-01	3.19E-04	2.21E-03	2.20E-13	4.15E-10	1.63E-05	5.14E+00	1.01E-07	6.25E-07	4.07E-11	-4.84E-06	9.06E-09	1.97E-05	-8.96E-08	3.32E-12	-1.17E-38	-1.72E-12	-1.98E-07	2.77E+00	0.00E+00	0.00E+00	-4.18E-14	1.24E-140	1.20E-06
1.80E-06	302.267	3.64E+19	0.00E+00	2.77E+00	4.85E+05	-1.98E-04	2.23E+01	3.08E+05	4.69E-01	1.29E+05	3.93E-05	7.72E+04	5.81E+01	2.70E-02	4.92E+01	3.75E-08	-1.47E-11	5.38E+00	1.39E-02	0.00E+00	4.22E+00	6.68E-02	1.62E-02	9.04E-03	1.04E-14	7.04E-01	3.32E-04	2.23E-03	2.20E-13	4.18E-10	1.63E-05	5.11E+00	1.07E-07	6.25E-07	4.08E-11	-4.83E-06	9.05E-09	1.96E-05	-1.16E-08	3.32E-12	-1.85E-38	-1.72E-12	-1.98E-07	2.77E+00	0.00E+00	0.00E+00	-4.29E-14	1.23E-140	1.19E-06
1.83E-06	302.268	3.64E+19	0.00E+00	2.76E+00	4.85E+05	-1.98E-04	2.22E+01	3.08E+05	4.69E-01	1.29E+05	3.94E-05	7.72E+04	5.82E+01	2.70E-02	4.92E+01	3.73E-08	-4.59E-10	5.39E+00	1.33E-02	0.00E+00	4.23E+00	6.68E-02	1.67E-02	9.03E-03	1.08E-14	7.17E-01	3.47E-04	2.24E-03	2.21E-13	4.20E-10	1.63E-05	5.09E+00	1.13E-07	6.25E-07	4.10E-11	-4.83E-06	9.04E-09	1.97E-05	-3.73E-08	3.31E-12	-2.74E-38	-1.72E-12	-1.98E-07	2.76E+00	0.00E+00	0.00E+00	-3.94E-14	1.23E-140	1.18E-06
1.86E-06	302.269	3.64E+19	0.00E+00	2.75E+00	4.85E+05	-1.98E-04	2.21E+01	3.08E+05	4.69E-01	1.29E+05	3.95E-05	7.72E+04	5.83E+01	2.71E-02	4.92E+01	3.72E-08	-9.64E-10	5.39E+00	1.27E-02	0.00E+00	4.24E+00	6.68E-02	1.71E-02	9.02E-03	1.12E-14	7.31E-01	3.62E-04	2.25E-03	2.26E-13	4.23E-10	1.63E-05	5.07E+00	1.20E-07	6.25E-07	4.12E-11	-4.82E-06	9.03E-09	2.01E-05	-4.92E-07	3.31E-12	-3.76E-38	-1.72E-12	-1.98E-07	2.75E+00	0.00E+00	0.00E+00	-4.25E-14	1.23E-140	1.17E-06
1.89E-06	302.27	3.64E+19	0.00E+00	2.75E+00	4.85E+05	-1.98E-04	2.21E+01	3.08E+05	4.70E-01	1.29E+05	3.96E-05	7.72E+04	5.84E+01	2.71E-02	4.92E+01	3.70E-08	-1.65E-09	5.39E+00	1.22E-02	0.00E+00	4.24E+00	6.68E-02	1.75E-02	9.01E-03	1.17E-14	7.44E-01	3.77E-04	2.26E-03	2.42E-13	4.25E-10	1.63E-05	5.05E+00	1.28E-07	6.25E-07	4.13E-11	-4.82E-06	9.02E-09	2.17E-05	-2.07E-06	3.30E-12	-4.66E-38	-1.72E-12	-1.98E-07	2.75E+00	0.00E+00	0.00E+00	-4.48E-14	1.22E-140	1.16E-06
1.92E-06	302.271	3.64E+19	0.00E+00	2.74E+00	4.85E+05	-1.98E-04	2.20E+01	3.08E+05	4.70E-01	1.29E+05	3.97E-05	7.72E+04	5.85E+01	2.71E-02	4.92E+01	3.68E-08	-2.48E-09	5.40E+00	1.17E-02	0.00E+00	4.25E+00	6.68E-02	1.80E-02	9.00E-03	1.21E-14	7.57E-01	3.93E-04	2.27E-03	2.80E-13	4.27E-10	1.63E-05	5.03E+00	1.35E-07	6.25E-07	4.15E-11	-4.81E-06	9.01E-09	2.56E-05	-5.97E-06	3.29E-12	-4.97E-38	-1.72E-12	-1.98E-07	2.74E+00	0.00E+00	0.00E+00	-4.40E-14	1.22E-140	1.15E-06
1.95E-06	302.273	3.64E+19	0.00E+00	2.73E+00	4.85E+05	-1.98E-04	2.20E+01	3.08E+05	4.70E-01	1.29E+05	3.97E-05	7.72E+04	5.86E+01	2.71E-02	4.92E+01	3.66E-08	-3.31E-09	5.40E+00	1.12E-02	0.00E+00	4.26E+00	6.68E-02	1.84E-02	8.99E-03	1.26E-14	7.71E-01	4.10E-04	2.28E-03	3.58E-13	4.30E-10	1.63E-05	5.01E+00	1.43E-07	6.25E-07	4.17E-11	-4.81E-06	8.99E-09	3.37E-05	-1.41E-05	3.29E-12	-3.95E-38	-1.72E-12	-1.98E-07	2.73E+00	0.00E+00	0.00E+00	-3.98E-14	1.22E-140	1.14E-06
1.98E-06	302.274	3.64E+19	0.00E+00	2.72E+00	4.85E+05	-1.98E-04	2.19E+01	3.08E+05	4.70E-01	1.29E+05	3.98E-05	7.72E+04	5.87E+01	2.71E-02	4.92E+01	3.64E-08	-3.59E-09	5.41E+00	1.07E-02	0.00E+00	4.26E+00	6.68E-02	1.89E-02	8.97E-03	1.31E-14	7.84E-01	4.27E-04	2.29E-03	5.04E-13	4.32E-10	1.63E-05	4.99E+00	1.51E-07	6.25E-07	4.18E-11	-4.80E-06	8.98E-09	4.89E-05	-2.93E-05	3.28E-12	-1.40E-38	-1.72E-12	-1.98E-07	2.72E+00	0.00E+00	0.00E+00	-4.01E-14	1.21E-140	1.13E-06
2.01E-06	302.275	3.64E+19	0.00E+00	2.72E+00	4.85E+05	-1.98E-04	2.19E+01	3.08E+05	4.71E-01	1.29E+05	3.99E-05	7.72E+04	5.87E+01	2.71E-02	4.93E+01	3.62E-08	-3.55E-09	5.41E+00	1.03E-02	0.00E+00	4.27E+00	6.68E-02	1.94E-02	8.96E-03	1.36E-14	7.98E-01	4.45E-04	2.30E-03	7.54E-13	4.35E-10	1.63E-05	4.96E+00	1.60E-07	6.25E-07	4.20E-11	-4.80E-06	8.97E-09	7.49E-05	-5.53E-05	3.28E-12	9.64E-39	-1.72E-12	-1.98E-07	2.72E+00	0.00E+00	0.00E+00	-5.25E-14	1.21E-140	1.12E-06
2.05E-06	302.276	3.64E+19	0.00E+00	2.71E+00	4.85E+05	-1.98E-04	2.18E+01	3.08E+05	4.71E-01	1.29E+05	4.00E-05	7.72E+04	5.88E+01	2.71E-02	4.93E+01	3.60E-08	-3.41E-09	5.41E+00	9.83E-03	0.00E+00	4.28E+00	6.68E-02	1.98E-02	8.95E-03	1.41E-14	8.12E-01	4.63E-04	2.31E-03	1.16E-12	4.38E-10	1.63E-05	4.94E+00	1.69E-07	6.25E-07	4.21E-11	-4.79E-06	8.96E-09	1.17E-04	-9.74E-05	3.27E-12	-1.57E-38	-1.72E-12	-1.98E-07	2.71E+00	0.00E+00	0.00E+00	-7.20E-14	1.21E-140	1.11E-06
2.08E-06	302.278	3.64E+19	0.00E+00	2.70E+00	4.85E+05	-1.98E-04	2.18E+01	3.08E+05	4.71E-01	1.29E+05	4.00E-05	7.72E+04	5.89E+01	2.71E-02	4.93E+01	3.58E-08	-3.31E-09	5.42E+00	9.40E-03	0.00E+00	4.29E+00	6.68E-02	2.03E-02	8.94E-03	1.46E-14	8.26E-01	4.82E-04	2.33E-03	1.78E-12	4.40E-10	1.63E-05	4.92E+00	1.79E-07	6.25E-07	4.23E-11	-4.79E-06	8.94E-09	1.82E-04	-1.62E-04	3.26E-12	-1.79E-37	-1.72E-12	-1.98E-07	2.70E+00	0.00E+00	0.00E+00	-8.29E-14	1.20E-140	1.10E-06
2.11E-06	302.279	3.64E+19	0.00E+00	2.70E+00	4.85E+05	-1.98E-04	2.17E+01	3.08E+05	4.71E-01	1.29E+05	4.01E-05	7.72E+04	5.90E+01	2.71E-02	4.93E+01	3.56E-08	-3.33E-09	5.42E+00	8.99E-03	0.00E+00	4.29E+00	6.68E-02	2.08E-02	8.93E-03	1.51E-14	8.40E-01	5.01E-04	2.34E-03	2.70E-12	4.43E-10	1.63E-05	4.90E+00	1.89E-07	6.25E-07	4.25E-11	-4.78E-06	8.93E-09	2.78E-04	-2.58E-04	3.26E-12	-6.23E-37	-1.72E-12	-1.98E-07	2.70E+00	0.00E+00	0.00E+00	-7.30E-14	1.20E-140	1.09E-06
2.14E-06	302.28	3.64E+19	0.00E+00	2.69E+00	4.85E+05	-1.98E-04	2.17E+01	3.08E+05	4.71E-01	1.29E+05	4.02E-05	7.72E+04	5.91E+01	2.71E-02	4.93E+01	3.54E-08	-3.38E-09	5.42E+00	8.59E-03	0.00E+00	4.30E+00	6.68E-02	2.13E-02	8.92E-03	1.57E-14	8.54E-01	5.21E-04	2.35E-03	4.03E-12	4.45E-10	1.63E-05	4.88E+00	1.99E-07	6.25E-07	4.26E-11	-4.78E-06	8.92E-09	4.16E-04	-3.96E-04	3.25E-12	-1.56E-36	-1.72E-12	-1.98E-07	2.69E+00	0.00E+00	0.00E+00	-4.44E-14	1.20E-140	1.08E-06
2.17E-06	302.282	3.64E+19	0.00E+00	2.68E+00	4.85E+05	-1.98E-04	2.16E+01	3.08E+05	4.72E-01	1.29E+05	4.02E-05	7.72E+04	5.91E+01	2.71E-02	4.93E+01	3.53E-08	-3.38E-09	5.42E+00	8.21E-03	0.00E+00	4.31E+00	6.68E-02	2.19E-02	8.91E-03	1.62E-14	8.68E-01	5.42E-04	2.36E-03	5.88E-12	4.48E-10	1.63E-05	4.85E+00	2.11E-07	6.25E-07	4.28E-11	-4.77E-06	8.91E-09	6.09E-04	-5.89E-04	3.24E-12	-3.26E-36	-1.72E-12	-1.98E-07	2.68E+00	0.00E+00	0.00E+00	-2.64E-14	1.19E-140	1.07E-06
2.21E-06	302.283	3.64E+19	0.00E+00	2.67E+00	4.85E+05	-1.98E-04	2.16E+01	3.08E+05	4.72E-01	1.29E+05	4.03E-05	7.72E+04	5.92E+01	2.71E-02	4.93E+01	3.51E-08	-3.34E-09	5.43E+00	7.85E-03	0.00E+00	4.31E+00	6.68E-02	2.24E-02	8.90E-03	1.68E-14	8.83E-01	5.64E-04	2.37E-03	8.42E-12	4.50E-10	1.63E-05	4.83E+00	2.22E-07	6.25E-07	4.29E-11	-4.76E-06	8.89E-09	8.72E-04	-8.53E-04	3.24E-12	-6.09E-36	-1.72E-12	-1.98E-07	2.67E+00	0.00E+00	0.00E+00	-4.67E-14	1.19E-140	1.06E-06
2.24E-06	302.284	3.64E+19	0.00E+00	2.67E+00	4.85E+05	-1.98E-04	2.15E+01	3.08E+05	4.72E-01	1.29E+05	4.04E-05	7.72E+04	5.93E+01	2.71E-02	4.93E+01	3.49E-08	-3.29E-09	5.43E+00	7.49E-03	0.00E+00	4.32E+00	6.68E-02	2.29E-02	8.88E-03	1.74E-14	8.97E-01	5.86E-04	2.38E-03	1.18E-11	4.53E-10	1.63E-05	4.81E+00	2.34E-07	6.25E-07	4.31E-11	-4.76E-06	8.88E-09	1.23E-03	-1.21E-03	3.23E-12	-1.05E-35	-1.72E-12	-1.98E-07	2.67E+00	0.00E+00	0.00E+00	-9.44E-14	1.19E-140	1.05E-06
2.27E-06	302.286	3.64E+19	0.00E+00	2.66E+00	4.85E+05	-1.98E-04	2.15E+01	3.08E+05	4.72E-01	1.29E+05	4.04E-05	7.72E+04	5.94E+01	2.71E-02	4.93E+01	3.47E-08	-3.26E-09	5.43E+00	7.15E-03	0.00E+00	4.33E+00	6.68E-02	2.35E-02	8.87E-03	1.80E-14	9.12E-01	6.09E-04	2.40E-03	1.63E-11	4.56E-10	1.63E-05	4.79E+00	2.47E-07	6.25E-07	4.32E-11	-4.75E-06	8.87E-09	1.69E-03	-1.67E-03	3.23E-12	-1.68E-35	-1.72E-12	-1.98E-07	2.66E+00	0.00E+00	0.00E+00	-1.21E-13	1.19E-140	1.04E-06
2.30E-06	302.287	3.64E+19	0.00E+00	2.65E+00	4.85E+05	-1.98E-04	2.14E+01	3.08E+05	4.72E-01	1.29E+05	4.05E-05	7.72E+04	5.94E+01	2.71E-02	4.93E+01	3.45E-08	-3.24E-09	5.43E+00	6.83E-03	0.00E+00	4.34E+00	6.68E-02	2.40E-02	8.86E-03	1.87E-14	9.26E-01	6.33E-04	2.41E-03	2.21E-11	4.58E-10	1.63E-05	4.76E+00	2.60E-07	6.25E-07	4.34E-11	-4.75E-06	8.85E-09	2.29E-03	-2.28E-03	3.22E-12	-2.55E-35	-1.72E-12	-1.98E-07	2.65E+00	0.00E+00	0.00E+00	-9.52E-14	1.18E-140	1.03E-06
2.34E-06	302.288	3.64E+19	0.00E+00	2.65E+00	4.85E+05	-1.98E-04	2.14E+01	3.08E+05	4.71E-01	1.29E+05	4.06E-05	7.72E+04	5.95E+01	2.71E-02	4.93E+01	3.43E-08	-3.24E-09	5.44E+00	6.51E-03	0.00E+00	4.34E+00	6.68E-02	2.46E-02	8.85E-03	1.93E-14	9.41E-01	6.57E-04	2.42E-03	2.96E-11	4.61E-10	1.63E-05	4.74E+00	2.74E-07	6.25E-07	4.35E-11	-4.74E-06	8.84E-09	3.07E-03	-3.05E-03	3.21E-12	-3.68E-35	-1.72E-12	-1.98E-07	2.65E+00	0.00E+00	0.00E+00	-3.51E-14	1.18E-140	1.02E-06
2.37E-06	302.29	3.64E+19	0.00E+00	2.64E+00	4.85E+05	-1.98E-04	2.13E+01	3.08E+05	4.71E-01	1.29E+05	4.06E-05	7.72E+04	5.96E+01	2.71E-02	4.93E+01	3.41E-08	-3.22E-09	5.44E+00	6.21E-03	0.00E+00	4.35E+00	6.68E-02	2.52E-02	8.84E-03	2.00E-14	9.56E-01	6.83E-04	2.43E-03	3.91E-11	4.64E-10	1.63E-05	4.72E+00	2.89E-07	6.24E-07	4.36E-11	-4.73E-06	8.82E-09	4.05E-03	-4.03E-03	3.21E-12	-5.08E-35	-1.72E-12	-1.98E-07	2.64E+00	0.00E+00	0.00E+00	-2.09E-14	1.18E-140	1.02E-06
2.41E-06	302.291	3.64E+19	0.00E+00	2.63E+00	4.85E+05	-1.98E-04	2.13E+01	3.08E+05	4.71E-01	1.29E+05	4.07E-05	7.72E+04	5.97E+01	2.71E-02	4.93E+01	3.39E-08	-3.20E-09	5.44E+00	5.92E-03	0.00E+00	4.36E+00	6.68E-02	2.58E-02	8.82E-03	2.07E-14	9.71E-01	7.09E-04	2.44E-03	5.09E-11	4.66E-10	1.63E-05	4.70E+00	3.04E-07	6.24E-07	4.38E-11	-4.73E-06	8.81E-09	5.27E-03	-5.25E-03	3.20E-12	-6.71E-35	-1.72E-12	-1.98E-07	2.63E+00	0.00E+00	0.00E+00	-1.05E-13	1.17E-140	1.01E-06
2.44E-06	302.293	3.64E+19	0.00E+00	2.62E+00	4.85E+05	-1.98E-04	2.12E+01	3.08E+05	4.70E-01	1.29E+05	4.07E-05	7.72E+04	5.97E+01	2.71E-02	4.93E+01	3.37E-08	-3.18E-09	5.44E+00	5.64E-03	0.00E+00	4.36E+00	6.68E-02	2.64E-02	8.81E-03	2.14E-14	9.87E-01	7.36E-04	2.46E-03	6.56E-11	4.69E-10	1.63E-05	4.67E+00	3.20E-07	6.23E-07	4.39E-11	-4.72E-06	8.79E-09	6.79E-03	-6.77E-03	3.19E-12	-8.43E-35	-1.72E-12	-1.98E-07	2.62E+00	0.00E+00	0.00E+00	-2.19E-13	1.17E-140	9.96E-07
2.47E-06	302.294	3.64E+19	0.00E+00	2.62E+00	4.85E+05	-1.98E-04	2.12E+01	3.08E+05	4.70E-01	1.29E+05	4.08E-05	7.72E+04	5.98E+01	2.71E-02	4.93E+01	3.35E-08	-3.16E-09	5.44E+00	5.37E-03	0.00E+00	4.37E+00	6.68E-02	2.70E-02	8.80E-03	2.22E-14	1.00E+00	7.64E-04	2.47E-03	8.38E-11	4.72E-10	1.63E-05	4.65E+00	3.37E-07	6.23E-07	4.40E-11	-4.71E-06	8.78E-09	8.66E-03	-8.64E-03	3.19E-12	-1.00E-34	-1.72E-12	-1.98E-07	2.62E+00	0.00E+00	0.00E+00	-2.27E-13	1.17E-140	9.87E-07
2.51E-06	302.296	3.64E+19	0.00E+00	2.61E+00	4.85E+05	-1.98E-04	2.11E+01	3.08E+05	4.69E-01	1.29E+05	4.08E-05	7.72E+04	5.99E+01	2.70E-02	4.93E+01	3.33E-08	-3.15E-09	5.45E+00	5.11E-03	0.00E+00	4.38E+00	6.68E-02	2.76E-02	8.79E-03	2.30E-14	1.02E+00	7.92E-04	2.48E-03	1.06E-10	4.75E-10	1.63E-05	4.63E+00	3.55E-07	6.22E-07	4.41E-11	-4.70E-06	8.76E-09	1.09E-02	-1.09E-02	3.18E-12	-1.12E-34	-1.72E-12	-1.98E-07	2.61E+00	0.00E+00	0.00E+00	-1.33E-13	1.16E-140	9.78E-07
2.54E-06	302.297	3.64E+19	0.00E+00	2.60E+00	4.85E+05	-1.98E-04	2.11E+01	3.08E+05	4.68E-01	1.29E+05	4.09E-05	7.72E+04	5.99E+01	2.70E-02	4.93E+01	3.31E-08	-3.14E-09	5.45E+00	4.87E-03	0.00E+00	4.38E+00	6.68E-02	2.82E-02	8.77E-03	2.37E-14	1.03E+00	8.22E-04	2.49E-03	1.33E-10	4.77E-10	1.63E-05	4.60E+00	3.73E-07	6.22E-07	4.42E-11	-4.69E-06	8.75E-09	1.37E-02	-1.37E-02	3.17E-12	-1.13E-34	-1.72E-12	-1.98E-07	2.60E+00	0.00E+00	0.00E+00	-7.99E-14	1.16E-140	9.68E-07
2.58E-06	302.299	3.64E+19	0.00E+00	2.60E+00	4.85E+05	-1.98E-04	2.10E+01	3.08E+05	4.67E-01	1.29E+05	4.09E-05	7.72E+04	6.00E+01	2.70E-02	4.94E+01	3.29E-08	-3.12E-09	5.45E+00	4.63E-03	0.00E+00	4.39E+00	6.68E-02	2.89E-02	8.76E-03	2.45E-14	1.05E+00	8.53E-04	2.51E-03	1.65E-10	4.80E-10	1.63E-05	4.58E+00	3.92E-07	6.21E-07	4.43E-11	-4.68E-06	8.73E-09	1.70E-02	-1.70E-02	3.17E-12	-9.72E-35	-1.72E-12	-1.98E-07	2.60E+00	0.00E+00	0.00E+00	-2.17E-13	1.16E-140	9.59E-07
2.62E-06	302.3	3.64E+19	0.00E+00	2.59E+00	4.85E+05	-1.98E-04	2.10E+01	3.08E+05	4.66E-01	1.29E+05	4.10E-05	7.72E+04	6.00E+01	2.70E-02	4.94E+01	3.27E-08	-3.11E-09	5.45E+00	4.40E-03	0.00E+00	4.40E+00	6.68E-02	2.95E-02	8.75E-03	2.54E-14	1.06E+00	8.84E-04	2.52E-03	2.04E-10	4.83E-10	1.63E-05	4.56E+00	4.12E-07	6.20E-07	4.44E-11	-4.67E-06	8.72E-09	2.10E-02	-2.10E-02	3.16E-12	-5.42E-35	-1.72E-12	-1.98E-07	2.59E+00	0.00E+00	0.00E+00	-4.78E-13	1.15E-140	9.50E-07
2.65E-06	302.302	3.64E+19	0.00E+00	2.58E+00	4.85E+05	-1.98E-04	2.09E+01	3.08E+05	4.68E-01	1.29E+05	4.10E-05	7.72E+04	6.01E+01	2.70E-02	4.94E+01	3.26E-08	-3.09E-09	5.45E+00	4.19E-03	0.00E+00	4.40E+00	6.68E-02	3.02E-02	8.73E-03	2.62E-14	1.08E+00	9.17E-04	2.53E-03	2.08E-10	4.86E-10	1.63E-05	4.53E+00	4.33E-07	6.21E-07	4.47E-11	-4.66E-06	8.70E-09	2.14E-02	-2.14E-02	3.15E-12	-4.71E-35	-1.72E-12	-1.98E-07	2.58E+00	0.00E+00	0.00E+00	-4.98E-13	1.15E-140	9.41E-07
2.69E-06	302.304	3.64E+19	0.00E+00	2.57E+00	4.85E+05	-1.98E-04	2.09E+01	3.08E+05	4.70E-01	1.29E+05	4.11E-05	7.72E+04	6.02E+01	2.71E-02	4.94E+01	3.24E-08	-3.08E-09	5.45E+00	3.98E-03	0.00E+00	4.41E+00	6.68E-02	3.09E-02	8.72E-03	2.71E-14	1.10E+00	9.51E-04	2.54E-03	2.08E-10	4.89E-10	1.63E-05	4.51E+00	4.55E-07	6.23E-07	4.50E-11	-4.66E-06	8.68E-09	2.13E-02	-2.13E-02	3.15E-12	-4.71E-35	-1.72E-12	-1.98E-07	2.57E+00	0.00E+00	0.00E+00	-4.98E-13	1.15E-140	9.31E-07
2.72E-06	302.305	3.64E+19	0.00E+00	2.57E+00	4.85E+05	-1.98E-04	2.09E+01	3.08E+05	4.71E-01	1.29E+05	4.11E-05	7.72E+04	6.02E+01	2.71E-02	4.94E+01	3.22E-08	-3.07E-09	5.45E+00	3.78E-03	0.00E+00	4.41E+00	6.68E-02	3.16E-02	8.71E-03	2.80E-14	1.11E+00	9.86E-04	2.56E-03	2.08E-10	4.92E-10	1.63E-05	4.49E+00	4.78E-07	6.23E-07	4.53E-11	-4.65E-06	8.67E-09	2.12E-02	-2.11E-02	3.14E-12	-4.71E-35	-1.72E-12	-1.98E-07	2.57E+00	0.00E+00	0.00E+00	-4.98E-13	1.14E-140	9.22E-07
2.76E-06	302.307	3.64E+19	0.00E+00	2.56E+00	4.85E+05	-1.98E-04	2.08E+01	3.08E+05	4.72E-01	1.29E+05	4.11E-05	7.72E+04	6.03E+01	2.71E-02	4.94E+01	3.20E-08	-3.06E-09	5.45E+00	3.59E-03	0.00E+00	4.42E+00	6.68E-02	3.23E-02	8.69E-03	2.89E-14	1.13E+00	1.02E-03	2.57E-03	2.08E-10	4.94E-10	1.63E-05	4.46E+00	5.02E-07	6.24E-07	4.55E-11	-4.65E-06	8.65E-09	2.10E-02	-2.10E-02	3.13E-12	-4.72E-35	-1.72E-12	-1.98E-07	2.56E+00	0.00E+00	0.00E+00	-4.98E-13	1.14E-140	9.13E-07
2.80E-06	302.309	3.64E+19	0.00E+00	2.55E+00	4.85E+05	-1.98E-04	2.08E+01	3.08E+05	4.73E-01	1.29E+05	4.12E-05	7.72E+04	6.03E+01	2.71E-02	4.94E+01	3.18E-08	-3.05E-09	5.46E+00	3.40E-03	0.00E+00	4.43E+00	6.68E-02	3.30E-02	8.68E-03	2.99E-14	1.15E+00	1.06E-03	2.58E-03	2.08E-10	4.97E-10	1.63E-05	4.44E+00	5.27E-07	6.24E-07	4.57E-11	-4.64E-06	8.63E-09	2.09E-02	-2.09E-02	3.12E-12	-4.74E-35	-1.72E-12	-1.98E-07	2.55E+00	0.00E+00	0.00E+00	-4.98E-13	1.14E-140	9.04E-07
2.84E-06	302.31	3.64E+19	0.00E+00	2.54E+00	4.85E+05	-1.98E-04	2.07E+01	3.08E+05	4.73E-01	1.29E+05	4.12E-05	7.72E+04	6.04E+01	2.71E-02	4.94E+01	3.16E-08	-3.03E-09	5.46E+00	3.23E-03	0.00E+00	4.43E+00	6.68E-02	3.38E-02	8.67E-03	3.09E-14	1.16E+00	1.10E-03	2.60E-03	2.08E-10	5.00E-10	1.63E-05	4.41E+00	5.53E-07	6.24E-07	4.59E-11	-4.64E-06	8.62E-09	2.08E-02	-2.08E-02	3.12E-12	-4.74E-35	-1.72E-12	-1.98E-07	2.54E+00	0.00E+00	0.00E+00	-4.98E-13	1.13E-140	8.95E-07
2.87E-06	302.312	3.64E+19	0.00E+00	2.54E+00	4.85E+05	-1.98E-04	2.07E+01	3.08E+05	4.73E-01	1.29E+05	4.12E-05	7.72E+04	6.04E+01	2.71E-02	4.94E+01	3.14E-08	-3.02E-09	5.46E+00	3.06E-03	0.00E+00	4.44E+00	6.68E-02	3.45E-02	8.66E-03	3.19E-14	1.18E+00	1.14E-03	2.61E-03	2.08E-10	5.03E-10	1.63E-05	4.39E+00	5.80E-07	6.24E-07	4.61E-11	-4.63E-06	8.60E-09	2.07E-02	-2.07E-02	3.11E-12	-4.67E-35	-1.72E-12	-1.98E-07	2.54E+00	0.00E+00	0.00E+00	-4.98E-13	1.13E-140	8.86E-07
2.91E-06	302.314	3.64E+19	0.00E+00	2.53E+00	4.85E+05	-1.98E-04	2.07E+01	3.08E+05	4.73E-01	1.29E+05	4.13E-05	7.72E+04	6.05E+01	2.71E-02	4.94E+01	3.12E-08	-3.01E-09	5.46E+00	2.90E-03	0.00E+00	4.44E+00	6.68E-02	3.53E-02	8.64E-03	3.30E-14	1.20E+00	1.18E-03	2.62E-03	2.07E-10	5.06E-10	1.63E-05	4.36E+00	6.09E-07	6.24E-07	4.62E-11	-4.63E-06	8.58E-09	2.06E-02	-2.06E-02	3.10E-12	-4.47E-35	-1.72E-12	-1.98E-07	2.53E+00	0.00E+00	0.00E+00	-4.98E-13	1.13E-140	8.77E-07
2.95E-06	302.315	3.64E+19	0.00E+00	2.52E+00	4.85E+05	-1.98E-04	2.06E+01	3.08E+05	4.73E-01	1.29E+05	4.13E-05	7.72E+04	6.05E+01	2.71E-02	4.94E+01	3.10E-08	-3.00E-09	5.46E+00	2.75E-03	0.00E+00	4.45E+00	6.68E-02	3.61E-02	8.63E-03	3.41E-14	1.21E+00	1.22E-03	2.64E-03	2.07E-10	5.09E-10	1.63E-05	4.34E+00	6.38E-07	6.24E-07	4.64E-11	-4.62E-06	8.57E-09	2.05E-02	-2.05E-02	3.10E-12	-4.25E-35	-1.72E-12	-1.98E-07	2.52E+00	0.00E+00	0.00E+00	-4.98E-13	1.12E-140	8.68E-07
2.99E-06	302.317	3.64E+19	0.00E+00	2.51E+00	4.85E+05	-1.98E-04	2.06E+01	3.08E+05	4.73E-01	1.29E+05	4.13E-05	7.72E+04	6.06E+01	2.71E-02	4.94E+01	3.08E-08	-3.00E-09	5.46E+00	2.60E-03	0.00E+00	4.46E+00	6.68E-02	3.69E-02	8.62E-03	3.52E-14	1.23E+00	1.26E-03	2.65E-03	2.07E-10	5.12E-10	1.63E-05	4.32E+00	6.69E-07	6.24E-07	4.66E-11	-4.62E-06	8.55E-09	2.04E-02	-2.03E-02	3.09E-12	-4.43E-35	-1.72E-12	-1.98E-07	2.51E+00	0.00E+00	0.00E+00	-4.98E-13	1.12E-140	8.60E-07
3.03E-06	302.319	3.64E+19	0.00E+00	2.51E+00	4.85E+05	-1.98E-04	2.05E+01	3.08E+05	4.73E-01	1.29E+05	4.14E-05	7.72E+04	6.06E+01	2.71E-02	4.94E+01	3.06E-08	-2.99E-09	5.46E+00	2.46E-03	0.00E+00	4.46E+00	6.68E-02	3.77E-02	8.60E-03	3.63E-14	1.25E+00	1.31E-03	2.67E-03	2.07E-10	5.15E-10	1.63E-05	4.29E+00	7.02E-07	6.23E-07	4.68E-11	-4.61E-06	8.53E-09	2.02E-02	-2.02E-02	3.08E-12	-5.85E-35	-1.72E-12	-1.98E-07	2.51E+00	0.00E+00	0.00E+00	-4.98E-13	1.12E-140	8.51E-07
3.07E-06	302.321	3.64E+19	0.00E+00	2.50E+00	4.85E+05	-1.98E-04	2.05E+01	3.08E+05	4.73E-01	1.29E+05	4.14E-05	7.72E+04	6.06E+01	2.71E-02	4.94E+01	3.04E-08	-2.98E-09	5.46E+00	2.33E-03	0.00E+00	4.47E+00	6.68E-02	3.85E-02	8.59E-03	3.75E-14	1.27E+00	1.35E-03	2.68E-03	2.07E-10	5.18E-10	1.63E-05	4.27E+00	7.36E-07	6.23E-07	4.69E-11	-4.61E-06	8.52E-09	2.01E-02	-2.01E-02	3.07E-12	-9.85E-35	-1.72E-12	-1.98E-07	2.50E+00	0.00E+00	0.00E+00	-4.98E-13	1.11E-140	8.42E-07
3.11E-06	302.323	3.64E+19	0.00E+00	2.49E+00	4.85E+05	-1.98E-04	2.05E+01	3.08E+05	4.73E-01	1.29E+05	4.14E-05	7.72E+04	6.07E+01	2.71E-02	4.95E+01	3.03E-08	-2.97E-09	5.46E+00	2.20E-03	0.00E+00	4.47E+00	6.68E-02	3.93E-02	8.58E-03	3.87E-14	1.28E+00	1.40E-03	2.69E-03	2.07E-10	5.21E-10	1.63E-05	4.24E+00	7.71E-07	6.23E-07	4.71E-11	-4.60E-06	8.50E-09	2.00E-02	-2.00E-02	3.07E-12	-1.81E-34	-1.72E-12	-1.98E-07	2.49E+00	0.00E+00	0.00E+00	-4.98E-13	1.11E-140	8.33E-07
3.15E-06	302.324	3.64E+19	0.00E+00	2.48E+00	4.85E+05	-1.98E-04	2.04E+01	3.08E+05	4.73E-01	1.29E+05	4.14E-05	7.72E+04	6.07E+01	2.71E-02	4.95E+01	3.01E-08	-2.96E-09	5.46E+00	2.08E-03	0.00E+00	4.48E+00	6.68E-02	4.02E-02	8.56E-03	4.00E-14	1.30E+00	1.45E-03	2.71E-03	2.07E-10	5.25E-10	1.63E-05	4.22E+00	8.08E-07	6.23E-07	4.73E-11	-4.60E-06	8.48E-09	1.99E-02	-1.99E-02	3.06E-12	-3.19E-34	-1.72E-12	-1.98E-07	2.48E+00	0.00E+00	0.00E+00	-4.98E-13	1.11E-140	8.24E-07
3.19E-06	302.326	3.64E+19	0.00E+00	2.48E+00	4.85E+05	-1.98E-04	2.04E+01	3.08E+05	4.73E-01	1.29E+05	4.15E-05	7.72E+04	6.08E+01	2.71E-02	4.95E+01	2.99E-08	-2.96E-09	5.46E+00	1.96E-03	0.00E+00	4.48E+00	6.68E-02	4.11E-02	8.55E-03	4.13E-14	1.32E+00	1.50E-03	2.72E-03	2.06E-10	5.28E-10	1.63E-05	4.19E+00	8.47E-07	6.23E-07	4.74E-11	-4.60E-06	8.46E-09	1.98E-02	-1.98E-02	3.05E-12	-5.10E-34	-1.72E-12	-1.98E-07	2.48E+00	0.00E+00	0.00E+00	-4.98E-13	1.10E-140	8.16E-07
3.23E-06	302.328	3.64E+19	0.00E+00	2.47E+00	4.85E+05	-1.98E-04	2.04E+01	3.08E+05	4.73E-01	1.29E+05	4.15E-05	7.72E+04	6.08E+01	2.71E-02	4.95E+01	2.97E-08	-2.95E-09	5.46E+00	1.85E-03	0.00E+00	4.49E+00	6.68E-02	4.20E-02	8.54E-03	4.26E-14	1.34E+00	1.55E-03	2.74E-03	2.06E-10	5.31E-10	1.63E-05	4.17E+00	8.87E-07	6.23E-07	4.76E-11	-4.59E-06	8.45E-09	1.97E-02	-1.96E-02	3.04E-12	-7.12E-34	-1.72E-12	-1.98E-07	2.47E+00	0.00E+00	0.00E+00	-4.98E-13	1.10E-140	8.07E-07
3.27E-06	302.33	3.64E+19	0.00E+00	2.46E+00	4.85E+05	-1.98E-04	2.03E+01	3.08E+05	4.72E-01	1.29E+05	4.15E-05	7.72E+04	6.08E+01	2.71E-02	4.95E+01	2.95E-08	-2.94E-09	5.46E+00	1.75E-03	0.00E+00	4.49E+00	6.68E-02	4.29E-02	8.52E-03	4.39E-14	1.36E+00	1.61E-03	2.75E-03	2.06E-10	5.34E-10	1.63E-05	4.14E+00	9.29E-07	6.22E-07	4.78E-11	-4.59E-06	8.43E-09	1.95E-02	-1.95E-02	3.04E-12	-8.23E-34	-1.72E-12	-1.98E-07	2.46E+00	0.00E+00	0.00E+00	-4.98E-13	1.10E-140	7.99E-07
3.31E-06	302.332	3.64E+19	0.00E+00	2.45E+00	4.85E+05	-1.98E-04	2.03E+01	3.08E+05	4.72E-01	1.29E+05	4.15E-05	7.72E+04	6.09E+01	2.71E-02	4.95E+01	2.93E-08	-2.94E-09	5.46E+00	1.65E-03	0.00E+00	4.50E+00	6.68E-02	4.38E-02	8.51E-03	4.54E-14	1.38E+00	1.66E-03	2.77E-03	2.06E-10	5.37E-10	1.63E-05	4.12E+00	9.73E-07	6.22E-07	4.79E-11	-4.58E-06	8.41E-09	1.94E-02	-1.94E-02	3.03E-12	-6.56E-34	-1.72E-12	-1.98E-07	2.45E+00	0.00E+00	0.00E+00	-4.98E-13	1.09E-140	7.90E-07
3.36E-06	302.334	3.64E+19	0.00E+00	2.44E+00	4.85E+05	-1.98E-04	2.03E+01	3.08E+05	4.72E-01	1.29E+05	4.15E-05	7.72E+04	6.09E+01	2.71E-02	4.95E+01	2.91E-08	-2.93E-09	5.46E+00	1.55E-03	0.00E+00	4.50E+00	6.68E-02	4.48E-02	8.49E-03	4.68E-14	1.40E+00	1.72E-03	2.78E-03	2.06E-10	5.41E-10	1.63E-05	4.09E+00	1.02E-06	6.22E-07	4.81E-11	-4.58E-06	8.39E-09	1.93E-02	-1.93E-02	3.02E-12	-7.11E-35	-1.72E-12	-1.98E-07	2.44E+00	0.00E+00	0.00E+00	-4.98E-13	1.09E-140	7.82E-07
3.40E-06	302.336	3.64E+19	0.00E+00	2.44E+00	4.85E+05	-1.98E-04	2.02E+01	3.08E+05	4.72E-01	1.29E+05	4.15E-05	7.72E+04	6.09E+01	2.71E-02	4.95E+01	2.89E-08	-2.93E-09	5.46E+00	1.46E-03	0.00E+00	4.51E+00	6.68E-02	4.57E-02	8.48E-03	4.83E-14	1.41E+00	1.78E-03	2.80E-03	2.06E-10	5.44E-10	1.63E-05	4.07E+00	1.07E-06	6.22E-07	4.83E-11	-4.57E-06	8.37E-09	1.92E-02	-1.92E-02	3.01E-12	-3.14E-34	-1.72E-12	-1.98E-07	2.44E+00	0.00E+00	0.00E+00	-4.98E-13	1.09E-140	7.73E-07
3.44E-06	302.338	3.64E+19	0.00E+00	2.43E+00	4.85E+05	-1.98E-04	2.02E+01	3.08E+05	4.72E-01	1.29E+05	4.15E-05	7.72E+04	6.10E+01	2.71E-02	4.95E+01	2.87E-08	-2.92E-09	5.46E+00	1.38E-03	0.00E+00	4.51E+00	6.68E-02	4.67E-02	8.46E-03	4.98E-14	1.43E+00	1.84E-03	2.81E-03	2.06E-10	5.47E-10	1.63E-05	4.04E+00	1.12E-06	6.22E-07	4.85E-11	-4.57E-06	8.35E-09	1.90E-02	-1.90E-02	3.00E-12	-4.63E-33	-1.72E-12	-1.98E-07	2.43E+00	0.00E+00	0.00E+00	-4.98E-13	1.08E-140	7.65E-07
3.48E-06	302.34	3.64E+19	0.00E+00	2.42E+00	4.85E+05	-1.98E-04	2.02E+01	3.08E+05	4.72E-01	1.29E+05	4.15E-05	7.72E+04	6.10E+01	2.71E-02	4.95E+01	2.85E-08	-2.92E-09	5.46E+00	1.29E-03	0.00E+00	4.52E+00	6.68E-02	4.77E-02	8.45E-03	5.14E-14	1.45E+00	1.91E-03	2.83E-03	2.05E-10	5.50E-10	1.63E-05	4.01E+00	1.17E-06	6.21E-07	4.86E-11	-4.56E-06	8.34E-09	1.89E-02	-1.89E-02	3.00E-12	-1.94E-32	-1.72E-12	-1.98E-07	2.42E+00	0.00E+00	0.00E+00	-4.98E-13	1.08E-140	7.56E-07
3.53E-06	302.342	3.64E+19	0.00E+00	2.41E+00	4.85E+05	-1.98E-04	2.01E+01	3.08E+05	4.71E-01	1.29E+05	4.15E-05	7.72E+04	6.10E+01	2.71E-02	4.95E+01	2.84E-08	-2.91E-09	5.46E+00	1.22E-03	0.00E+00	4.52E+00	6.68E-02	4.87E-02	8.44E-03	5.30E-14	1.47E+00	1.97E-03	2.84E-03	2.05E-10	5.54E-10	1.63E-05	3.99E+00	1.22E-06	6.21E-07	4.88E-11	-4.56E-06	8.32E-09	1.88E-02	-1.88E-02	2.99E-12	-5.53E-32	-1.72E-12	-1.98E-07	2.41E+00	0.00E+00	0.00E+00	-4.98E-13	1.08E-140	7.48E-07
3.57E-06	302.344	3.64E+19	0.00E+00	2.41E+00	4.85E+05	-1.98E-04	2.01E+01	3.08E+05	4.71E-01	1.29E+05	4.15E-05	7.72E+04	6.10E+01	2.71E-02	4.95E+01	2.82E-08	-2.91E-09	5.46E+00	1.14E-03	0.00E+00	4.52E+00	6.68E-02	4.98E-02	8.42E-03	5.47E-14	1.49E+00	2.04E-03	2.86E-03	2.05E-10	5.57E-10	1.63E-05	3.96E+00	1.28E-06	6.21E-07	4.90E-11	-4.56E-06	8.30E-09	1.87E-02	-1.87E-02	2.98E-12	-1.28E-31	-1.72E-12	-1.98E-07	2.41E+00	0.00E+00	0.00E+00	-4.98E-13	1.07E-140	7.39E-07
3.62E-06	302.346	3.64E+19	0.00E+00	2.40E+00	4.85E+05	-1.98E-04	2.01E+01	3.08E+05	4.71E-01	1.29E+05	4.15E-05	7.72E+04	6.11E+01	2.71E-02	4.95E+01	2.80E-08	-2.90E-09	5.46E+00	1.07E-03	0.00E+00	4.53E+00	6.68E-02	5.08E-02	8.41E-03	5.64E-14	1.51E+00	2.11E-03	2.88E-03	2.05E-10	5.60E-10	1.63E-05	3.94E+00	1.34E-06	6.21E-07	4.92E-11	-4.55E-06	8.28E-09	1.86E-02	-1.85E-02	2.97E-12	-2.57E-31	-1.72E-12	-1.98E-07	2.40E+00	0.00E+00	0.00E+00	-4.98E-13	1.07E-140	7.31E-07
3.66E-06	302.348	3.64E+19	0.00E+00	2.39E+00	4.85E+05	-1.98E-04	2.00E+01	3.08E+05	4.71E-01	1.29E+05	4.15E-05	7.72E+04	6.11E+01	2.71E-02	4.96E+01	2.78E-08	-2.90E-09	5.46E+00	1.01E-03	0.00E+00	4.53E+00	6.68E-02	5.19E-02	8.39E-03	5.82E-14	1.53E+00	2.18E-03	2.89E-03	2.05E-10	5.64E-10	1.63E-05	3.91E+00	1.40E-06	6.20E-07	4.93E-11	-4.55E-06	8.26E-09	1.84E-02	-1.84E-02	2.96E-12	-4.67E-31	-1.72E-12	-1.98E-07	2.39E+00	0.00E+00	0.00E+00	-4.98E-13	1.06E-140	7.23E-07
3.71E-06	302.351	3.64E+19	0.00E+00	2.38E+00	4.85E+05	-1.98E-04	2.00E+01	3.08E+05	4.70E-01	1.29E+05	4.15E-05	7.72E+04	6.11E+01	2.71E-02	4.96E+01	2.76E-08	-2.89E-09	5.46E+00	9.44E-04	0.00E+00	4.54E+00	6.68E-02	5.30E-02	8.38E-03	6.00E-14	1.55E+00	2.26E-03	2.91E-03	2.05E-10	5.67E-10	1.63E-05	3.88E+00	1.47E-06	6.20E-07	4.95E-11	-4.54E-06	8.24E-09	1.83E-02	-1.83E-02	2.95E-12	-7.86E-31	-1.72E-12	-1.98E-07	2.38E+00	0.00E+00	0.00E+00	-4.98E-13	1.06E-140	7.15E-07
3.76E-06	302.353	3.64E+19	0.00E+00	2.37E+00	4.85E+05	-1.98E-04	2.00E+01	3.08E+05	4.70E-01	1.29E+05	4.15E-05	7.72E+04	6.11E+01	2.70E-02	4.96E+01	2.74E-08	-2.89E-09	5.46E+00	8.84E-04	0.00E+00	4.54E+00	6.68E-02	5.42E-02	8.36E-03	6.19E-14	1.57E+00	2.33E-03	2.92E-03	2.05E-10	5.71E-10	1.63E-05	3.86E+00	1.53E-06	6.20E-07	4.97E-11	-4.54E-06	8.22E-09	1.82E-02	-1.82E-02	2.95E-12	-1.23E-30	-1.72E-12	-1.98E-07	2.37E+00	0.00E+00	0.00E+00	-4.98E-13	1.06E-140	7.07E-07
3.80E-06	302.355	3.64E+19	0.00E+00	2.37E+00	4.85E+05	-1.98E-04	1.99E+01	3.08E+05	4.70E-01	1.29E+05	4.15E-05	7.72E+04	6.11E+01	2.70E-02	4.96E+01	2.72E-08	-2.89E-09	5.46E+00	8.28E-04	0.00E+00	4.54E+00	6.68E-02	5.53E-02	8.35E-03	6.38E-14	1.59E+00	2.41E-03	2.94E-03	2.04E-10	5.74E-10	1.63E-05	3.83E+00	1.60E-06	6.19E-07	4.98E-11	-4.53E-06	8.20E-09	1.81E-02	-1.80E-02	2.94E-12	-1.82E-30	-1.72E-12	-1.98E-07	2.37E+00	0.00E+00	0.00E+00	-4.98E-13	1.05E-140	6.98E-07
3.85E-06	302.357	3.64E+19	0.00E+00	2.36E+00	4.85E+05	-1.98E-04	1.99E+01	3.08E+05	4.69E-01	1.29E+05	4.15E-05	7.72E+04	6.12E+01	2.70E-02	4.96E+01	2.70E-08	-2.88E-09	5.46E+00	7.74E-04	0.00E+00	4.55E+00	6.68E-02	5.65E-02	8.33E-03	6.58E-14	1.61E+00	2.49E-03	2.96E-03	2.04E-10	5.78E-10	1.63E-05	3.81E+00	1.68E-06	6.19E-07	5.00E-11	-4.53E-06	8.18E-09	1.79E-02	-1.79E-02	2.93E-12	-2.54E-30	-1.72E-12	-1.98E-07	2.36E+00	0.00E+00	0.00E+00	-4.98E-13	1.05E-140	6.90E-07
3.90E-06	302.36	3.64E+19	0.00E+00	2.35E+00	4.85E+05	-1.98E-04	1.99E+01	3.08E+05	4.69E-01	1.29E+05	4.15E-05	7.72E+04	6.12E+01	2.70E-02	4.96E+01	2.69E-08	-2.88E-09	5.45E+00	7.24E-04	0.00E+00	4.55E+00	6.68E-02	5.77E-02	8.32E-03	6.78E-14	1.64E+00	2.58E-03	2.97E-03	2.04E-10	5.81E-10	1.63E-05	3.78E+00	1.75E-06	6.19E-07	5.02E-11	-4.52E-06	8.15E-09	1.78E-02	-1.78E-02	2.92E-12	-3.33E-30	-1.72E-12	-1.98E-07	2.35E+00	0.00E+00	0.00E+00	-4.98E-13	1.05E-140	6.82E-07
3.95E-06	302.362	3.64E+19	0.00E+00	2.34E+00	4.85E+05	-1.98E-04	1.99E+01	3.08E+05	4.69E-01	1.29E+05	4.15E-05	7.72E+04	6.12E+01	2.70E-02	4.96E+01	2.67E-08	-2.88E-09	5.45E+00	6.76E-04	0.00E+00	4.55E+00	6.68E-02	5.89E-02	8.30E-03	6.99E-14	1.66E+00	2.67E-03	2.99E-03	2.04E-10	5.85E-10	1.63E-05	3.75E+00	1.83E-06	6.19E-07	5.04E-11	-4.52E-06	8.13E-09	1.77E-02	-1.77E-02	2.91E-12	-4.11E-30	-1.72E-12	-1.98E-07	2.34E+00	0.00E+00	0.00E+00	-4.98E-13	1.04E-140	6.74E-07
4.00E-06	302.364	3.64E+19	0.00E+00	2.33E+00	4.85E+05	-1.98E-04	1.98E+01	3.08E+05	4.68E-01	1.29E+05	4.14E-05	7.72E+04	6.12E+01	2.70E-02	4.96E+01	2.65E-08	-2.87E-09	5.45E+00	6.31E-04	0.00E+00	4.56E+00	6.68E-02	6.01E-02	8.29E-03	7.21E-14	1.68E+00	2.76E-03	3.01E-03	2.04E-10	5.88E-10	1.63E-05	3.72E+00	1.92E-06	6.18E-07	5.06E-11	-4.52E-06	8.11E-09	1.76E-02	-1.75E-02	2.90E-12	-4.72E-30	-1.72E-12	-1.98E-07	2.33E+00	0.00E+00	0.00E+00	-4.98E-13	1.04E-140	6.66E-07
4.04E-06	302.367	3.64E+19	0.00E+00	2.32E+00	4.85E+05	-1.98E-04	1.98E+01	3.08E+05	4.68E-01	1.29E+05	4.14E-05	7.72E+04	6.12E+01	2.70E-02	4.96E+01	2.63E-08	-2.87E-09	5.45E+00	5.89E-04	0.00E+00	4.56E+00	6.68E-02	6.14E-02	8.27E-03	7.44E-14	1.70E+00	2.85E-03	3.03E-03	2.04E-10	5.92E-10	1.63E-05	3.70E+00	2.01E-06	6.18E-07	5.07E-11	-4.51E-06	8.09E-09	1.74E-02	-1.74E-02	2.89E-12	-4.91E-30	-1.72E-12	-1.98E-07	2.32E+00	0.00E+00	0.00E+00	-4.98E-13	1.04E-140	6.58E-07
4.09E-06	302.369	3.64E+19	0.00E+00	2.32E+00	4.85E+05	-1.98E-04	1.98E+01	3.08E+05	4.68E-01	1.29E+05	4.14E-05	7.72E+04	6.12E+01	2.70E-02	4.96E+01	2.61E-08	-2.87E-09	5.45E+00	5.49E-04	0.00E+00	4.56E+00	6.68E-02	6.27E-02	8.26E-03	7.67E-14	1.72E+00	2.94E-03	3.04E-03	2.03E-10	5.96E-10	1.63E-05	3.67E+00	2.10E-06	6.18E-07	5.09E-11	-4.51E-06	8.07E-09	1.73E-02	-1.73E-02	2.89E-12	-4.36E-30	-1.72E-12	-1.98E-07	2.32E+00	0.00E+00	0.00E+00	-4.98E-13	1.03E-140	6.50E-07
4.15E-06	302.371	3.64E+19	0.00E+00	2.31E+00	4.85E+05	-1.98E-04	1.98E+01	3.08E+05	4.67E-01	1.29E+05	4.14E-05	7.72E+04	6.12E+01	2.70E-02	4.96E+01	2.59E-08	-2.87E-09	5.45E+00	5.11E-04	0.00E+00	4.57E+00	6.68E-02	6.40E-02	8.24E-03	7.90E-14	1.75E+00	3.04E-03	3.06E-03	2.03E-10	5.99E-10	1.63E-05	3.64E+00	2.19E-06	6.17E-07	5.11E-11	-4.50E-06	8.05E-09	1.72E-02	-1.71E-02	2.88E-12	-2.63E-30	-1.72E-12	-1.98E-07	2.31E+00	0.00E+00	0.00E+00	-4.98E-13	1.03E-140	6.42E-07
4.20E-06	302.374	3.64E+19	0.00E+00	2.30E+00	4.85E+05	-1.98E-04	1.97E+01	3.08E+05	4.67E-01	1.29E+05	4.13E-05	7.72E+04	6.12E+01	2.70E-02	4.96E+01	2.57E-08	-2.86E-09	5.45E+00	4.75E-04	0.00E+00	4.57E+00	6.68E-02	6.54E-02	8.22E-03	8.15E-14	1.77E+00	3.15E-03	3.08E-03	2.03E-10	6.03E-10	1.63E-05	3.62E+00	2.29E-06	6.17E-07	5.13E-11	-4.50E-06	8.03E-09	1.70E-02	-1.70E-02	2.87E-12	9.10E-32	-1.72E-12	-1.98E-07	2.30E+00	0.00E+00	0.00E+00	-4.98E-13	1.02E-140	6.34E-07
4.25E-06	302.376	3.64E+19	0.00E+00	2.29E+00	4.85E+05	-1.98E-04	1.97E+01	3.08E+05	4.66E-01	1.29E+05	4.13E-05	7.72E+04	6.12E+01	2.69E-02	4.97E+01	2.56E-08	-2.86E-09	5.45E+00	4.42E-04	0.00E+00	4.57E+00	6.68E-02	6.68E-02	8.21E-03	8.40E-14	1.79E+00	3.25E-03	3.10E-03	2.03E-10	6.07E-10	1.63E-05	3.59E+00	2.40E-06	6.16E-07	5.14E-11	-4.49E-06	8.00E-09	1.69E-02	-1.69E-02	2.86E-12	1.14E-31	-1.72E-12	-1.98E-07	2.29E+00	0.00E+00	0.00E+00	-4.98E-13	1.02E-140	6.26E-07
4.30E-06	302.379	3.64E+19	0.00E+00	2.28E+00	4.85E+05	-1.98E-04	1.97E+01	3.08E+05	4.66E-01	1.29E+05	4.13E-05	7.72E+04	6.12E+01	2.69E-02	4.97E+01	2.54E-08	-2.86E-09	5.45E+00	4.10E-04	0.00E+00	4.57E+00	6.68E-02	6.82E-02	8.19E-03	8.66E-14	1.81E+00	3.36E-03	3.12E-03	2.03E-10	6.11E-10	1.63E-05	3.56E+00	2.50E-06	6.16E-07	5.16E-11	-4.49E-06	7.98E-09	1.68E-02	-1.68E-02	2.85E-12	-8.79E-30	-1.72E-12	-1.98E-07	2.28E+00	0.00E+00	0.00E+00	-4.98E-13	1.02E-140	6.19E-07
4.35E-06	302.382	3.64E+19	0.00E+00	2.27E+00	4.85E+05	-1.98E-04	1.97E+01	3.08E+05	4.66E-01	1.29E+05	4.12E-05	7.72E+04	6.12E+01	2.69E-02	4.97E+01	2.52E-08	-2.86E-09	5.45E+00	3.81E-04	0.00E+00	4.57E+00	6.68E-02	6.96E-02	8.18E-03	8.93E-14	1.84E+00	3.48E-03	3.13E-03	2.03E-10	6.14E-10	1.63E-05	3.53E+00	2.62E-06	6.16E-07	5.18E-11	-4.49E-06	7.96E-09	1.66E-02	-1.66E-02	2.84E-12	-3.79E-29	-1.72E-12	-1.98E-07	2.27E+00	0.00E+00	0.00E+00	-4.98E-13	1.01E-140	6.11E-07
4.41E-06	302.384	3.64E+19	0.00E+00	2.27E+00	4.85E+05	-1.98E-04	1.97E+01	3.08E+05	4.65E-01	1.29E+05	4.12E-05	7.72E+04	6.12E+01	2.69E-02	4.97E+01	2.50E-08	-2.86E-09	5.45E+00	3.53E-04	0.00E+00	4.58E+00	6.68E-02	7.11E-02	8.16E-03	9.20E-14	1.86E+00	3.59E-03	3.15E-03	2.02E-10	6.18E-10	1.63E-05	3.51E+00	2.74E-06	6.15E-07	5.20E-11	-4.48E-06	7.94E-09	1.65E-02	-1.65E-02	2.83E-12	-1.05E-28	-1.72E-12	-1.98E-07	2.27E+00	0.00E+00	0.00E+00	-4.98E-13	1.01E-140	6.03E-07
4.46E-06	302.387	3.64E+19	0.00E+00	2.26E+00	4.85E+05	-1.98E-04	1.96E+01	3.08E+05	4.65E-01	1.29E+05	4.12E-05	7.72E+04	6.12E+01	2.69E-02	4.97E+01	2.48E-08	-2.86E-09	5.45E+00	3.27E-04	0.00E+00	4.58E+00	6.68E-02	7.26E-02	8.14E-03	9.49E-14	1.88E+00	3.71E-03	3.17E-03	2.02E-10	6.22E-10	1.63E-05	3.48E+00	2.86E-06	6.15E-07	5.22E-11	-4.48E-06	7.91E-09	1.64E-02	-1.64E-02	2.82E-12	-2.35E-28	-1.72E-12	-1.98E-07	2.26E+00	0.00E+00	0.00E+00	-4.98E-13	1.01E-140	5.95E-07
4.52E-06	302.389	3.64E+19	0.00E+00	2.25E+00	4.85E+05	-1.98E-04	1.96E+01	3.08E+05	4.64E-01	1.29E+05	4.11E-05	7.72E+04	6.12E+01	2.69E-02	4.97E+01	2.47E-08	-2.85E-09	5.44E+00	3.03E-04	0.00E+00	4.58E+00	6.68E-02	7.41E-02	8.13E-03	9.78E-14	1.91E+00	3.84E-03	3.19E-03	2.02E-10	6.26E-10	1.63E-05	3.45E+00	2.99E-06	6.14E-07	5.24E-11	-4.47E-06	7.89E-09	1.62E-02	-1.62E-02	2.81E-12	-4.63E-28	-1.72E-12	-1.98E-07	2.25E+00	0.00E+00	0.00E+00	-4.98E-13	1.00E-140	5.88E-07
4.57E-06	302.392	3.64E+19	0.00E+00	2.24E+00	4.85E+05	-1.98E-04	1.96E+01	3.08E+05	4.64E-01	1.29E+05	4.11E-05	7.72E+04	6.12E+01	2.69E-02	4.97E+01	2.45E-08	-2.85E-09	5.44E+00	2.80E-04	0.00E+00	4.58E+00	6.68E-02	7.57E-02	8.11E-03	1.01E-13	1.93E+00	3.97E-03	3.21E-03	2.02E-10	6.30E-10	1.63E-05	3.42E+00	3.13E-06	6.14E-07	5.25E-11	-4.47E-06	7.87E-09	1.61E-02	-1.61E-02	2.80E-12	-8.36E-28	-1.72E-12	-1.98E-07	2.24E+00	0.00E+00	0.00E+00	-4.98E-13	9.98E-141	5.80E-07
4.63E-06	302.395	3.64E+19	0.00E+00	2.23E+00	4.85E+05	-1.98E-04	1.96E+01	3.08E+05	4.63E-01	1.29E+05	4.10E-05	7.72E+04	6.12E+01	2.68E-02	4.97E+01	2.43E-08	-2.85E-09	5.44E+00	2.58E-04	0.00E+00	4.58E+00	6.68E-02	7.73E-02	8.09E-03	1.04E-13	1.96E+00	4.10E-03	3.23E-03	2.02E-10	6.34E-10	1.63E-05	3.39E+00	3.27E-06	6.14E-07	5.27E-11	-4.46E-06	7.84E-09	1.60E-02	-1.60E-02	2.79E-12	-1.41E-27	-1.72E-12	-1.98E-07	2.23E+00	0.00E+00	0.00E+00	-4.98E-13	9.95E-141	5.72E-07
4.69E-06	302.398	3.64E+19	0.00E+00	2.22E+00	4.85E+05	-1.98E-04	1.96E+01	3.08E+05	4.63E-01	1.29E+05	4.10E-05	7.72E+04	6.12E+01	2.68E-02	4.97E+01	2.41E-08	-2.85E-09	5.44E+00	2.38E-04	0.00E+00	4.58E+00	6.68E-02	7.89E-02	8.08E-03	1.07E-13	1.98E+00	4.24E-03	3.25E-03	2.02E-10	6.38E-10	1.63E-05	3.36E+00	3.41E-06	6.13E-07	5.29E-11	-4.46E-06	7.82E-09	1.58E-02	-1.58E-02	2.78E-12	-2.27E-27	-1.72E-12	-1.98E-07	2.22E+00	0.00E+00	0.00E+00	-4.98E-13	9.91E-141	5.65E-07
4.75E-06	302.401	3.64E+19	0.00E+00	2.21E+00	4.85E+05	-1.98E-04	1.95E+01	3.08E+05	4.62E-01	1.29E+05	4.09E-05	7.72E+04	6.12E+01	2.68E-02	4.97E+01	2.39E-08	-2.85E-09	5.44E+00	2.20E-04	0.00E+00	4.58E+00	6.68E-02	8.06E-02	8.06E-03	1.10E-13	2.01E+00	4.39E-03	3.27E-03	2.01E-10	6.42E-10	1.63E-05	3.34E+00	3.57E-06	6.13E-07	5.31E-11	-4.46E-06	7.79E-09	1.57E-02	-1.57E-02	2.77E-12	-3.48E-27	-1.72E-12	-1.98E-07	2.21E+00	0.00E+00	0.00E+00	-4.98E-13	9.87E-141	5.57E-07
4.80E-06	302.403	3.64E+19	0.00E+00	2.21E+00	4.85E+05	-1.98E-04	1.95E+01	3.08E+05	4.62E-01	1.29E+05	4.09E-05	7.72E+04	6.11E+01	2.68E-02	4.98E+01	2.38E-08	-2.85E-09	5.44E+00	2.02E-04	0.00E+00	4.58E+00	6.68E-02	8.23E-02	8.04E-03	1.14E-13	2.03E+00	4.53E-03	3.29E-03	2.01E-10	6.46E-10	1.63E-05	3.31E+00	3.73E-06	6.12E-07	5.33E-11	-4.45E-06	7.77E-09	1.56E-02	-1.56E-02	2.76E-12	-5.16E-27	-1.72E-12	-1.98E-07	2.21E+00	0.00E+00	0.00E+00	-4.98E-13	9.83E-141	5.50E-07
4.86E-06	302.406	3.64E+19	0.00E+00	2.20E+00	4.85E+05	-1.98E-04	1.95E+01	3.08E+05	4.61E-01	1.29E+05	4.08E-05	7.72E+04	6.11E+01	2.68E-02	4.98E+01	2.36E-08	-2.85E-09	5.44E+00	1.86E-04	0.00E+00	4.58E+00	6.68E-02	8.41E-02	8.03E-03	1.17E-13	2.06E+00	4.69E-03	3.31E-03	2.01E-10	6.50E-10	1.63E-05	3.28E+00	3.90E-06	6.12E-07	5.35E-11	-4.45E-06	7.74E-09	1.54E-02	-1.54E-02	2.75E-12	-7.41E-27	-1.72E-12	-1.98E-07	2.20E+00	0.00E+00	0.00E+00	-4.98E-13	9.79E-141	5.42E-07
4.92E-06	302.409	3.64E+19	0.00E+00	2.19E+00	4.85E+05	-1.98E-04	1.95E+01	3.08E+05	4.60E-01	1.29E+05	4.07E-05	7.72E+04	6.11E+01	2.68E-02	4.98E+01	2.34E-08	-2.85E-09	5.44E+00	1.71E-04	0.00E+00	4.58E+00	6.68E-02	8.58E-02	8.01E-03	1.21E-13	2.09E+00	4.85E-03	3.33E-03	2.01E-10	6.55E-10	1.63E-05	3.25E+00	4.08E-06	6.11E-07	5.36E-11	-4.44E-06	7.72E-09	1.53E-02	-1.53E-02	2.74E-12	-1.03E-26	-1.72E-12	-1.98E-07	2.19E+00	0.00E+00	0.00E+00	-4.98E-13	9.75E-141	5.35E-07
4.99E-06	302.412	3.64E+19	0.00E+00	2.18E+00	4.85E+05	-1.98E-04	1.95E+01	3.08E+05	4.60E-01	1.29E+05	4.07E-05	7.72E+04	6.11E+01	2.67E-02	4.98E+01	2.32E-08	-2.84E-09	5.43E+00	1.57E-04	0.00E+00	4.58E+00	6.68E-02	8.77E-02	7.99E-03	1.25E-13	2.11E+00	5.01E-03	3.35E-03	2.01E-10	6.59E-10	1.63E-05	3.22E+00	4.26E-06	6.11E-07	5.38E-11	-4.44E-06	7.69E-09	1.52E-02	-1.51E-02	2.73E-12	-1.40E-26	-1.72E-12	-1.98E-07	2.18E+00	0.00E+00	0.00E+00	-4.98E-13	9.71E-141	5.27E-07
5.05E-06	302.415	3.64E+19	0.00E+00	2.17E+00	4.85E+05	-1.98E-04	1.95E+01	3.08E+05	4.59E-01	1.29E+05	4.06E-05	7.72E+04	6.11E+01	2.67E-02	4.98E+01	2.31E-08	-2.84E-09	5.43E+00	1.43E-04	0.00E+00	4.58E+00	6.68E-02	8.95E-02	7.97E-03	1.29E-13	2.14E+00	5.18E-03	3.37E-03	2.00E-10	6.63E-10	1.63E-05	3.19E+00	4.46E-06	6.10E-07	5.40E-11	-4.44E-06	7.67E-09	1.50E-02	-1.50E-02	2.72E-12	-1.86E-26	-1.72E-12	-1.98E-07	2.17E+00	0.00E+00	0.00E+00	-4.98E-13	9.67E-141	5.20E-07
5.11E-06	302.418	3.64E+19	0.00E+00	2.16E+00	4.85E+05	-1.98E-04	1.94E+01	3.08E+05	4.59E-01	1.29E+05	4.05E-05	7.72E+04	6.10E+01	2.67E-02	4.98E+01	2.29E-08	-2.84E-09	5.43E+00	1.31E-04	0.00E+00	4.58E+00	6.68E-02	9.15E-02	7.96E-03	1.33E-13	2.17E+00	5.36E-03	3.39E-03	2.00E-10	6.67E-10	1.63E-05	3.16E+00	4.66E-06	6.10E-07	5.42E-11	-4.43E-06	7.64E-09	1.49E-02	-1.49E-02	2.71E-12	-2.40E-26	-1.72E-12	-1.98E-07	2.16E+00	0.00E+00	0.00E+00	-4.98E-13	9.63E-141	5.12E-07
5.18E-06	302.422	3.64E+19	0.00E+00	2.15E+00	4.85E+05	-1.98E-04	1.94E+01	3.08E+05	4.58E-01	1.29E+05	4.05E-05	7.72E+04	6.10E+01	2.67E-02	4.98E+01	2.27E-08	-2.84E-09	5.43E+00	1.20E-04	0.00E+00	4.58E+00	6.68E-02	9.34E-02	7.94E-03	1.37E-13	2.19E+00	5.54E-03	3.41E-03	2.00E-10	6.72E-10	1.63E-05	3.13E+00	4.87E-06	6.09E-07	5.44E-11	-4.43E-06	7.62E-09	1.47E-02	-1.47E-02	2.70E-12	-3.02E-26	-1.72E-12	-1.98E-07	2.15E+00	0.00E+00	0.00E+00	-4.98E-13	9.59E-141	5.05E-07
5.24E-06	302.425	3.64E+19	0.00E+00	2.14E+00	4.85E+05	-1.98E-04	1.94E+01	3.08E+05	4.57E-01	1.29E+05	4.04E-05	7.72E+04	6.10E+01	2.67E-02	4.98E+01	2.26E-08	-2.84E-09	5.43E+00	1.09E-04	0.00E+00	4.58E+00	6.68E-02	9.54E-02	7.92E-03	1.41E-13	2.22E+00	5.73E-03	3.44E-03	2.00E-10	6.76E-10	1.63E-05	3.10E+00	5.09E-06	6.08E-07	5.46E-11	-4.42E-06	7.59E-09	1.46E-02	-1.46E-02	2.69E-12	-3.70E-26	-1.72E-12	-1.98E-07	2.14E+00	0.00E+00	0.00E+00	-4.98E-13	9.55E-141	4.98E-07
5.31E-06	302.428	3.64E+19	0.00E+00	2.13E+00	4.85E+05	-1.98E-04	1.94E+01	3.08E+05	4.57E-01	1.29E+05	4.03E-05	7.72E+04	6.09E+01	2.67E-02	4.98E+01	2.24E-08	-2.84E-09	5.43E+00	9.98E-05	0.00E+00	4.58E+00	6.68E-02	9.74E-02	7.90E-03	1.46E-13	2.25E+00	5.93E-03	3.46E-03	2.00E-10	6.81E-10	1.63E-05	3.07E+00	5.33E-06	6.08E-07	5.48E-11	-4.42E-06	7.56E-09	1.45E-02	-1.44E-02	2.68E-12	-4.39E-26	-1.72E-12	-1.98E-07	2.13E+00	0.00E+00	0.00E+00	-4.98E-13	9.51E-141	4.90E-07
5.37E-06	302.431	3.64E+19	0.00E+00	2.12E+00	4.85E+05	-1.98E-04	1.94E+01	3.08E+05	4.56E-01	1.29E+05	4.02E-05	7.72E+04	6.09E+01	2.66E-02	4.99E+01	2.22E-08	-2.84E-09	5.43E+00	9.08E-05	0.00E+00	4.58E+00	6.68E-02	9.95E-02	7.88E-03	1.50E-13	2.28E+00	6.13E-03	3.48E-03	1.99E-10	6.85E-10	1.63E-05	3.04E+00	5.57E-06	6.07E-07	5.50E-11	-4.41E-06	7.54E-09	1.43E-02	-1.43E-02	2.67E-12	-5.02E-26	-1.72E-12	-1.98E-07	2.12E+00	0.00E+00	0.00E+00	-4.98E-13	9.47E-141	4.83E-07
5.44E-06	302.435	3.64E+19	0.00E+00	2.11E+00	4.85E+05	-1.98E-04	1.94E+01	3.08E+05	4.55E-01	1.29E+05	4.01E-05	7.72E+04	6.09E+01	2.66E-02	4.99E+01	2.20E-08	-2.84E-09	5.42E+00	8.25E-05	0.00E+00	4.58E+00	6.68E-02	1.02E-01	7.87E-03	1.55E-13	2.31E+00	6.34E-03	3.50E-03	1.99E-10	6.90E-10	1.63E-05	3.01E+00	5.83E-06	6.07E-07	5.52E-11	-4.41E-06	7.51E-09	1.42E-02	-1.42E-02	2.66E-12	-5.47E-26	-1.72E-12	-1.98E-07	2.11E+00	0.00E+00	0.00E+00	-4.98E-13	9.42E-141	4.76E-07
5.51E-06	302.438	3.64E+19	0.00E+00	2.11E+00	4.85E+05	-1.98E-04	1.94E+01	3.08E+05	4.54E-01	1.29E+05	4.01E-05	7.72E+04	6.08E+01	2.66E-02	4.99E+01	2.19E-08	-2.84E-09	5.42E+00	7.49E-05	0.00E+00	4.58E+00	6.68E-02	1.04E-01	7.85E-03	1.60E-13	2.34E+00	6.56E-03	3.53E-03	1.99E-10	6.94E-10	1.63E-05	2.98E+00	6.09E-06	6.06E-07	5.54E-11	-4.41E-06	7.48E-09	1.40E-02	-1.40E-02	2.64E-12	-5.59E-26	-1.72E-12	-1.98E-07	2.11E+00	0.00E+00	0.00E+00	-4.98E-13	9.38E-141	4.69E-07
5.58E-06	302.441	3.64E+19	0.00E+00	2.10E+00	4.85E+05	-1.98E-04	1.94E+01	3.08E+05	4.54E-01	1.29E+05	4.00E-05	7.72E+04	6.08E+01	2.66E-02	4.99E+01	2.17E-08	-2.84E-09	5.42E+00	6.78E-05	0.00E+00	4.57E+00	6.68E-02	1.06E-01	7.83E-03	1.65E-13	2.37E+00	6.79E-03	3.55E-03	1.99E-10	6.99E-10	1.63E-05	2.95E+00	6.37E-06	6.05E-07	5.56E-11	-4.40E-06	7.46E-09	1.39E-02	-1.39E-02	2.63E-12	-5.14E-26	-1.72E-12	-1.98E-07	2.10E+00	0.00E+00	0.00E+00	-4.98E-13	9.34E-141	4.61E-07
5.65E-06	302.445	3.64E+19	0.00E+00	2.09E+00	4.85E+05	-1.98E-04	1.94E+01	3.08E+05	4.53E-01	1.29E+05	3.99E-05	7.72E+04	6.07E+01	2.65E-02	4.99E+01	2.15E-08	-2.84E-09	5.42E+00	6.14E-05	0.00E+00	4.57E+00	6.68E-02	1.08E-01	7.81E-03	1.70E-13	2.40E+00	7.02E-03	3.57E-03	1.98E-10	7.04E-10	1.63E-05	2.92E+00	6.67E-06	6.05E-07	5.58E-11	-4.40E-06	7.43E-09	1.37E-02	-1.37E-02	2.62E-12	-3.82E-26	-1.72E-12	-1.98E-07	2.09E+00	0.00E+00	0.00E+00	-4.98E-13	9.30E-141	4.54E-07
5.73E-06	302.448	3.64E+19	0.00E+00	2.08E+00	4.85E+05	-1.98E-04	1.93E+01	3.08E+05	4.52E-01	1.29E+05	3.98E-05	7.72E+04	6.07E+01	2.65E-02	4.99E+01	2.14E-08	-2.84E-09	5.42E+00	5.54E-05	0.00E+00	4.57E+00	6.68E-02	1.11E-01	7.79E-03	1.75E-13	2.43E+00	7.27E-03	3.60E-03	1.98E-10	7.09E-10	1.63E-05	2.89E+00	6.98E-06	6.04E-07	5.59E-11	-4.39E-06	7.40E-09	1.36E-02	-1.36E-02	2.61E-12	-1.51E-26	-1.72E-12	-1.98E-07	2.08E+00	0.00E+00	0.00E+00	-4.98E-13	9.25E-141	4.47E-07
5.80E-06	302.452	3.64E+19	0.00E+00	2.07E+00	4.85E+05	-1.98E-04	1.93E+01	3.08E+05	4.51E-01	1.29E+05	3.97E-05	7.72E+04	6.06E+01	2.65E-02	4.99E+01	2.12E-08	-2.84E-09	5.42E+00	5.00E-05	0.00E+00	4.56E+00	6.68E-02	1.13E-01	7.77E-03	1.81E-13	2.46E+00	7.52E-03	3.62E-03	1.98E-10	7.13E-10	1.63E-05	2.86E+00	7.30E-06	6.03E-07	5.61E-11	-4.39E-06	7.37E-09	1.34E-02	-1.34E-02	2.60E-12	1.09E-26	-1.72E-12	-1.98E-07	2.07E+00	0.00E+00	0.00E+00	-4.98E-13	9.21E-141	4.40E-07
5.88E-06	302.456	3.64E+19	0.00E+00	2.06E+00	4.85E+05	-1.98E-04	1.93E+01	3.08E+05	4.50E-01	1.29E+05	3.96E-05	7.72E+04	6.06E+01	2.65E-02	4.99E+01	2.11E-08	-2.84E-09	5.41E+00	4.50E-05	0.00E+00	4.56E+00	6.68E-02	1.16E-01	7.75E-03	1.87E-13	2.49E+00	7.79E-03	3.65E-03	1.98E-10	7.18E-10	1.63E-05	2.83E+00	7.64E-06	6.03E-07	5.63E-11	-4.39E-06	7.34E-09	1.33E-02	-1.33E-02	2.59E-12	2.20E-27	-1.72E-12	-1.98E-07	2.06E+00	0.00E+00	0.00E+00	-4.98E-13	9.17E-141	4.33E-07
5.95E-06	302.459	3.64E+19	0.00E+00	2.05E+00	4.85E+05	-1.98E-04	1.93E+01	3.08E+05	4.50E-01	1.29E+05	3.95E-05	7.72E+04	6.05E+01	2.65E-02	5.00E+01	2.09E-08	-2.84E-09	5.41E+00	4.04E-05	0.00E+00	4.56E+00	6.68E-02	1.18E-01	7.73E-03	1.93E-13	2.52E+00	8.06E-03	3.67E-03	1.97E-10	7.23E-10	1.63E-05	2.80E+00	8.00E-06	6.02E-07	5.65E-11	-4.38E-06	7.32E-09	1.32E-02	-1.31E-02	2.57E-12	-9.89E-26	-1.72E-12	-1.98E-07	2.05E+00	0.00E+00	0.00E+00	-4.98E-13	9.12E-141	4.26E-07
6.03E-06	302.463	3.64E+19	0.00E+00	2.04E+00	4.85E+05	-1.98E-04	1.93E+01	3.08E+05	4.49E-01	1.29E+05	3.94E-05	7.72E+04	6.05E+01	2.64E-02	5.00E+01	2.07E-08	-2.84E-09	5.41E+00	3.62E-05	0.00E+00	4.55E+00	6.69E-02	1.21E-01	7.71E-03	1.99E-13	2.55E+00	8.34E-03	3.70E-03	1.97E-10	7.28E-10	1.63E-05	2.76E+00	8.38E-06	6.01E-07	5.67E-11	-4.38E-06	7.29E-09	1.30E-02	-1.30E-02	2.56E-12	-3.90E-25	-1.72E-12	-1.98E-07	2.04E+00	0.00E+00	0.00E+00	-4.98E-13	9.08E-141	4.19E-07
6.11E-06	302.467	3.64E+19	0.00E+00	2.03E+00	4.85E+05	-1.98E-04	1.93E+01	3.08E+05	4.48E-01	1.29E+05	3.92E-05	7.72E+04	6.04E+01	2.64E-02	5.00E+01	2.06E-08	-2.84E-09	5.41E+00	3.24E-05	0.00E+00	4.55E+00	6.69E-02	1.23E-01	7.69E-03	2.05E-13	2.59E+00	8.64E-03	3.72E-03	1.97E-10	7.33E-10	1.63E-05	2.73E+00	8.77E-06	6.00E-07	5.69E-11	-4.37E-06	7.26E-09	1.29E-02	-1.28E-02	2.55E-12	-1.01E-24	-1.72E-12	-1.98E-07	2.03E+00	0.00E+00	0.00E+00	-4.98E-13	9.04E-141	4.12E-07
6.19E-06	302.471	3.64E+19	0.00E+00	2.02E+00	4.85E+05	-1.98E-04	1.93E+01	3.08E+05	4.47E-01	1.29E+05	3.91E-05	7.72E+04	6.03E+01	2.64E-02	5.00E+01	2.04E-08	-2.84E-09	5.41E+00	2.89E-05	0.00E+00	4.54E+00	6.69E-02	1.26E-01	7.67E-03	2.12E-13	2.62E+00	8.95E-03	3.75E-03	1.97E-10	7.38E-10	1.63E-05	2.70E+00	9.19E-06	6.00E-07	5.71E-11	-4.37E-06	7.23E-09	1.27E-02	-1.27E-02	2.54E-12	-2.18E-24	-1.72E-12	-1.98E-07	2.02E+00	0.00E+00	0.00E+00	-4.98E-13	8.99E-141	4.05E-07
6.27E-06	302.475	3.64E+19	0.00E+00	2.01E+00	4.85E+05	-1.98E-04	1.93E+01	3.08E+05	4.46E-01	1.29E+05	3.90E-05	7.72E+04	6.03E+01	2.63E-02	5.00E+01	2.02E-08	-2.84E-09	5.41E+00	2.58E-05	0.00E+00	4.54E+00	6.69E-02	1.29E-01	7.65E-03	2.19E-13	2.65E+00	9.27E-03	3.78E-03	1.96E-10	7.44E-10	1.63E-05	2.67E+00	9.62E-06	5.99E-07	5.74E-11	-4.37E-06	7.20E-09	1.26E-02	-1.25E-02	2.52E-12	-4.17E-24	-1.72E-12	-1.98E-07	2.01E+00	0.00E+00	0.00E+00	-4.98E-13	8.94E-141	3.98E-07
6.36E-06	302.479	3.64E+19	0.00E+00	2.00E+00	4.85E+05	-1.98E-04	1.93E+01	3.08E+05	4.45E-01	1.29E+05	3.89E-05	7.72E+04	6.02E+01	2.63E-02	5.00E+01	2.01E-08	-2.84E-09	5.40E+00	2.29E-05	0.00E+00	4.53E+00	6.69E-02	1.32E-01	7.63E-03	2.26E-13	2.69E+00	9.60E-03	3.80E-03	1.96E-10	7.49E-10	1.63E-05	2.64E+00	1.01E-05	5.98E-07	5.76E-11	-4.36E-06	7.17E-09	1.24E-02	-1.24E-02	2.51E-12	-7.36E-24	-1.72E-12	-1.98E-07	2.00E+00	0.00E+00	0.00E+00	-4.98E-13	8.90E-141	3.91E-07
6.44E-06	302.483	3.64E+19	0.00E+00	1.99E+00	4.85E+05	-1.98E-04	1.93E+01	3.08E+05	4.44E-01	1.29E+05	3.87E-05	7.72E+04	6.01E+01	2.63E-02	5.00E+01	1.99E-08	-2.84E-09	5.40E+00	2.04E-05	0.00E+00	4.53E+00	6.69E-02	1.35E-01	7.61E-03	2.34E-13	2.72E+00	9.95E-03	3.83E-03	1.96E-10	7.54E-10	1.63E-05	2.60E+00	1.06E-05	5.97E-07	5.78E-11	-4.36E-06	7.14E-09	1.22E-02	-1.22E-02	2.50E-12	-1.22E-23	-1.72E-12	-1.98E-07	1.99E+00	0.00E+00	0.00E+00	-4.98E-13	8.85E-141	3.84E-07
6.53E-06	302.487	3.64E+19	0.00E+00	1.98E+00	4.85E+05	-1.98E-04	1.93E+01	3.08E+05	4.43E-01	1.29E+05	3.86E-05	7.72E+04	6.01E+01	2.63E-02	5.01E+01	1.98E-08	-2.84E-09	5.40E+00	1.80E-05	0.00E+00	4.52E+00	6.69E-02	1.38E-01	7.59E-03	2.41E-13	2.76E+00	1.03E-02	3.86E-03	1.96E-10	7.60E-10	1.63E-05	2.57E+00	1.11E-05	5.96E-07	5.80E-11	-4.35E-06	7.11E-09	1.21E-02	-1.21E-02	2.49E-12	-1.94E-23	-1.72E-12	-1.98E-07	1.98E+00	0.00E+00	0.00E+00	-4.98E-13	8.81E-141	3.77E-07
6.62E-06	302.492	3.64E+19	0.00E+00	1.97E+00	4.85E+05	-1.98E-04	1.93E+01	3.08E+05	4.42E-01	1.29E+05	3.85E-05	7.72E+04	6.00E+01	2.62E-02	5.01E+01	1.96E-08	-2.84E-09	5.40E+00	1.59E-05	0.00E+00	4.51E+00	6.69E-02	1.41E-01	7.57E-03	2.49E-13	2.79E+00	1.07E-02	3.89E-03	1.95E-10	7.65E-10	1.63E-05	2.54E+00	1.16E-05	5.95E-07	5.82E-11	-4.35E-06	7.07E-09	1.19E-02	-1.19E-02	2.47E-12	-2.95E-23	-1.72E-12	-1.98E-07	1.97E+00	0.00E+00	0.00E+00	-4.98E-13	8.76E-141	3.70E-07
6.71E-06	302.496	3.64E+19	0.00E+00	1.95E+00	4.85E+05	-1.98E-04	1.93E+01	3.08E+05	4.41E-01	1.29E+05	3.83E-05	7.72E+04	5.99E+01	2.62E-02	5.01E+01	1.95E-08	-2.84E-09	5.40E+00	1.40E-05	0.00E+00	4.51E+00	6.69E-02	1.44E-01	7.55E-03	2.58E-13	2.83E+00	1.11E-02	3.92E-03	1.95E-10	7.71E-10	1.63E-05	2.51E+00	1.22E-05	5.94E-07	5.84E-11	-4.35E-06	7.04E-09	1.18E-02	-1.18E-02	2.46E-12	-4.36E-23	-1.72E-12	-1.98E-07	1.95E+00	0.00E+00	0.00E+00	-4.98E-13	8.71E-141	3.63E-07
6.80E-06	302.501	3.64E+19	0.00E+00	1.94E+00	4.85E+05	-1.98E-04	1.93E+01	3.08E+05	4.40E-01	1.29E+05	3.82E-05	7.72E+04	5.98E+01	2.62E-02	5.01E+01	1.93E-08	-2.84E-09	5.39E+00	1.23E-05	0.00E+00	4.50E+00	6.69E-02	1.48E-01	7.52E-03	2.66E-13	2.87E+00	1.15E-02	3.95E-03	1.95E-10	7.77E-10	1.63E-05	2.47E+00	1.28E-05	5.93E-07	5.86E-11	-4.34E-06	7.01E-09	1.16E-02	-1.16E-02	2.44E-12	-6.26E-23	-1.72E-12	-1.98E-07	1.94E+00	0.00E+00	0.00E+00	-4.98E-13	8.66E-141	3.57E-07
6.90E-06	302.505	3.64E+19	0.00E+00	1.93E+00	4.85E+05	-1.98E-04	1.93E+01	3.08E+05	4.39E-01	1.29E+05	3.80E-05	7.72E+04	5.97E+01	2.61E-02	5.01E+01	1.92E-08	-2.84E-09	5.39E+00	1.08E-05	0.00E+00	4.49E+00	6.69E-02	1.51E-01	7.50E-03	2.75E-13	2.91E+00	1.19E-02	3.98E-03	1.95E-10	7.82E-10	1.63E-05	2.44E+00	1.34E-05	5.92E-07	5.88E-11	-4.34E-06	6.98E-09	1.15E-02	-1.14E-02	2.43E-12	-8.76E-23	-1.72E-12	-1.98E-07	1.93E+00	0.00E+00	0.00E+00	-4.98E-13	8.61E-141	3.50E-07
6.99E-06	302.51	3.64E+19	0.00E+00	1.92E+00	4.85E+05	-1.98E-04	1.93E+01	3.08E+05	4.38E-01	1.29E+05	3.79E-05	7.72E+04	5.96E+01	2.61E-02	5.01E+01	1.90E-08	-2.84E-09	5.39E+00	9.46E-06	0.00E+00	4.48E+00	6.69E-02	1.55E-01	7.48E-03	2.85E-13	2.94E+00	1.24E-02	4.01E-03	1.94E-10	7.88E-10	1.63E-05	2.41E+00	1.41E-05	5.91E-07	5.90E-11	-4.33E-06	6.95E-09	1.13E-02	-1.13E-02	2.42E-12	-1.20E-22	-1.72E-12	-1.98E-07	1.92E+00	0.00E+00	0.00E+00	-4.98E-13	8.57E-141	3.43E-07
7.09E-06	302.515	3.64E+19	0.00E+00	1.91E+00	4.85E+05	-1.98E-04	1.93E+01	3.08E+05	4.37E-01	1.29E+05	3.77E-05	7.72E+04	5.95E+01	2.61E-02	5.02E+01	1.89E-08	-2.84E-09	5.39E+00	8.25E-06	0.00E+00	4.47E+00	6.69E-02	1.58E-01	7.46E-03	2.95E-13	2.98E+00	1.28E-02	4.04E-03	1.94E-10	7.94E-10	1.63E-05	2.37E+00	1.48E-05	5.90E-07	5.92E-11	-4.33E-06	6.91E-09	1.11E-02	-1.11E-02	2.40E-12	-1.60E-22	-1.72E-12	-1.98E-07	1.91E+00	0.00E+00	0.00E+00	-4.98E-13	8.52E-141	3.36E-07
7.19E-06	302.519	3.64E+19	0.00E+00	1.90E+00	4.85E+05	-1.98E-04	1.93E+01	3.08E+05	4.36E-01	1.29E+05	3.76E-05	7.72E+04	5.94E+01	2.60E-02	5.02E+01	1.87E-08	-2.84E-09	5.39E+00	7.19E-06	0.00E+00	4.46E+00	6.69E-02	1.62E-01	7.43E-03	3.05E-13	3.02E+00	1.33E-02	4.07E-03	1.94E-10	8.00E-10	1.63E-05	2.34E+00	1.55E-05	5.89E-07	5.95E-11	-4.33E-06	6.88E-09	1.10E-02	-1.10E-02	2.39E-12	-2.09E-22	-1.72E-12	-1.98E-07	1.90E+00	0.00E+00	0.00E+00	-4.98E-13	8.47E-141	3.30E-07
7.29E-06	302.524	3.64E+19	0.00E+00	1.89E+00	4.85E+05	-1.98E-04	1.93E+01	3.08E+05	4.34E-01	1.29E+05	3.74E-05	7.72E+04	5.93E+01	2.60E-02	5.02E+01	1.86E-08	-2.84E-09	5.38E+00	6.27E-06	0.00E+00	4.45E+00	6.69E-02	1.66E-01	7.41E-03	3.15E-13	3.06E+00	1.38E-02	4.10E-03	1.93E-10	8.06E-10	1.63E-05	2.31E+00	1.63E-05	5.88E-07	5.97E-11	-4.32E-06	6.85E-09	1.08E-02	-1.08E-02	2.37E-12	-2.66E-22	-1.72E-12	-1.98E-07	1.89E+00	0.00E+00	0.00E+00	-4.98E-13	8.42E-141	3.23E-07
7.39E-06	302.529	3.64E+19	0.00E+00	1.88E+00	4.85E+05	-1.98E-04	1.94E+01	3.08E+05	4.33E-01	1.29E+05	3.72E-05	7.72E+04	5.92E+01	2.60E-02	5.02E+01	1.84E-08	-2.84E-09	5.38E+00	5.47E-06	0.00E+00	4.44E+00	6.69E-02	1.69E-01	7.39E-03	3.25E-13	3.10E+00	1.43E-02	4.13E-03	1.93E-10	8.12E-10	1.63E-05	2.27E+00	1.70E-05	5.87E-07	5.99E-11	-4.32E-06	6.82E-09	1.07E-02	-1.07E-02	2.36E-12	-3.29E-22	-1.72E-12	-1.98E-07	1.88E+00	0.00E+00	0.00E+00	-4.98E-13	8.37E-141	3.17E-07
7.49E-06	302.534	3.64E+19	0.00E+00	1.87E+00	4.85E+05	-1.98E-04	1.94E+01	3.08E+05	4.32E-01	1.29E+05	3.71E-05	7.72E+04	5.91E+01	2.59E-02	5.02E+01	1.83E-08	-2.84E-09	5.38E+00	4.77E-06	0.00E+00	4.43E+00	6.69E-02	1.73E-01	7.37E-03	3.36E-13	3.14E+00	1.48E-02	4.16E-03	1.93E-10	8.18E-10	1.63E-05	2.24E+00	1.78E-05	5.86E-07	6.01E-11	-4.31E-06	6.78E-09	1.05E-02	-1.05E-02	2.35E-12	-3.97E-22	-1.72E-12	-1.98E-07	1.87E+00	0.00E+00	0.00E+00	-4.98E-13	8.32E-141	3.11E-07
7.59E-06	302.538	3.64E+19	0.00E+00	1.86E+00	4.85E+05	-1.98E-04	1.94E+01	3.08E+05	4.31E-01	1.29E+05	3.69E-05	7.72E+04	5.90E+01	2.59E-02	5.02E+01	1.82E-08	-2.84E-09	5.38E+00	4.17E-06	0.00E+00	4.42E+00	6.69E-02	1.77E-01	7.34E-03	3.46E-13	3.18E+00	1.53E-02	4.19E-03	1.92E-10	8.24E-10	1.63E-05	2.21E+00	1.87E-05	5.85E-07	6.03E-11	-4.31E-06	6.75E-09	1.04E-02	-1.04E-02	2.33E-12	-4.65E-22	-1.72E-12	-1.98E-07	1.86E+00	0.00E+00	0.00E+00	-4.98E-13	8.27E-141	3.05E-07
7.69E-06	302.543	3.64E+19	0.00E+00	1.85E+00	4.85E+05	-1.98E-04	1.94E+01	3.08E+05	4.30E-01	1.29E+05	3.67E-05	7.72E+04	5.89E+01	2.59E-02	5.02E+01	1.80E-08	-2.84E-09	5.37E+00	3.65E-06	0.00E+00	4.41E+00	6.69E-02	1.80E-01	7.32E-03	3.57E-13	3.22E+00	1.59E-02	4.22E-03	1.92E-10	8.29E-10	1.63E-05	2.18E+00	1.95E-05	5.84E-07	6.05E-11	-4.31E-06	6.72E-09	1.02E-02	-1.02E-02	2.32E-12	-5.28E-22	-1.72E-12	-1.98E-07	1.85E+00	0.00E+00	0.00E+00	-4.98E-13	8.23E-141	2.99E-07
7.79E-06	302.548	3.64E+19	0.00E+00	1.84E+00	4.85E+05	-1.98E-04	1.94E+01	3.08E+05	4.29E-01	1.29E+05	3.66E-05	7.72E+04	5.88E+01	2.58E-02	5.03E+01	1.79E-08	-2.84E-09	5.37E+00	3.19E-06	0.00E+00	4.40E+00	6.69E-02	1.84E-01	7.30E-03	3.68E-13	3.26E+00	1.64E-02	4.25E-03	1.92E-10	8.35E-10	1.63E-05	2.15E+00	2.04E-05	5.83E-07	6.07E-11	-4.30E-06	6.69E-09	1.01E-02	-1.01E-02	2.30E-12	-5.78E-22	-1.72E-12	-1.98E-07	1.84E+00	0.00E+00	0.00E+00	-4.98E-13	8.18E-141	2.93E-07
7.89E-06	302.553	3.64E+19	0.00E+00	1.83E+00	4.85E+05	-1.98E-04	1.94E+01	3.08E+05	4.28E-01	1.29E+05	3.64E-05	7.72E+04	5.87E+01	2.58E-02	5.03E+01	1.78E-08	-2.84E-09	5.37E+00	2.79E-06	0.00E+00	4.39E+00	6.69E-02	1.88E-01	7.28E-03	3.80E-13	3.29E+00	1.70E-02	4.28E-03	1.92E-10	8.41E-10	1.63E-05	2.12E+00	2.13E-05	5.82E-07	6.09E-11	-4.30E-06	6.66E-09	9.94E-03	-9.92E-03	2.29E-12	-6.06E-22	-1.72E-12	-1.98E-07	1.83E+00	0.00E+00	0.00E+00	-4.98E-13	8.14E-141	2.88E-07
7.99E-06	302.557	3.64E+19	0.00E+00	1.82E+00	4.85E+05	-1.98E-04	1.94E+01	3.08E+05	4.26E-01	1.29E+05	3.63E-05	7.72E+04	5.86E+01	2.58E-02	5.03E+01	1.77E-08	-2.84E-09	5.37E+00	2.45E-06	0.00E+00	4.38E+00	6.69E-02	1.92E-01	7.26E-03	3.91E-13	3.33E+00	1.75E-02	4.31E-03	1.91E-10	8.46E-10	1.63E-05	2.09E+00	2.22E-05	5.81E-07	6.10E-11	-4.30E-06	6.63E-09	9.80E-03	-9.78E-03	2.28E-12	-6.00E-22	-1.72E-12	-1.98E-07	1.82E+00	0.00E+00	0.00E+00	-4.98E-13	8.09E-141	2.82E-07
8.09E-06	302.562	3.64E+19	0.00E+00	1.81E+00	4.85E+05	-1.98E-04	1.94E+01	3.08E+05	4.25E-01	1.29E+05	3.61E-05	7.72E+04	5.85E+01	2.57E-02	5.03E+01	1.76E-08	-2.84E-09	5.37E+00	2.15E-06	0.00E+00	4.36E+00	6.69E-02	1.96E-01	7.23E-03	4.02E-13	3.37E+00	1.81E-02	4.34E-03	1.91E-10	8.52E-10	1.63E-05	2.06E+00	2.32E-05	5.79E-07	6.12E-11	-4.29E-06	6.60E-09	9.66E-03	-9.64E-03	2.26E-12	-5.43E-22	-1.72E-12	-1.98E-07	1.81E+00	0.00E+00	0.00E+00	-4.98E-13	8.05E-141	2.77E-07
8.19E-06	302.567	3.64E+19	0.00E+00	1.80E+00	4.85E+05	-1.98E-04	1.94E+01	3.08E+05	4.24E-01	1.29E+05	3.59E-05	7.72E+04	5.84E+01	2.57E-02	5.03E+01	1.75E-08	-2.84E-09	5.36E+00	1.89E-06	0.00E+00	4.35E+00	6.69E-02	2.00E-01	7.21E-03	4.14E-13	3.41E+00	1.87E-02	4.37E-03	1.91E-10	8.58E-10	1.63E-05	2.03E+00	2.42E-05	5.78E-07	6.14E-11	-4.29E-06	6.57E-09	9.53E-03	-9.51E-03	2.25E-12	-4.17E-22	-1.72E-12	-1.98E-07	1.80E+00	0.00E+00	0.00E+00	-4.98E-13	8.00E-141	2.72E-07
8.29E-06	302.571	3.64E+19	0.00E+00	1.79E+00	4.85E+05	-1.98E-04	1.95E+01	3.08E+05	4.23E-01	1.29E+05	3.58E-05	7.72E+04	5.83E+01	2.57E-02	5.03E+01	1.73E-08	-2.84E-09	5.36E+00	1.66E-06	0.00E+00	4.34E+00	6.69E-02	2.04E-01	7.19E-03	4.26E-13	3.44E+00	1.93E-02	4.40E-03	1.90E-10	8.63E-10	1.63E-05	2.00E+00	2.52E-05	5.77E-07	6.16E-11	-4.29E-06	6.54E-09	9.39E-03	-9.37E-03	2.24E-12	-2.27E-22	-1.72E-12	-1.98E-07	1.79E+00	0.00E+00	0.00E+00	-4.98E-13	7.96E-141	2.67E-07
8.39E-06	302.576	3.64E+19	0.00E+00	1.78E+00	4.85E+05	-1.98E-04	1.95E+01	3.08E+05	4.22E-01	1.29E+05	3.56E-05	7.72E+04	5.81E+01	2.56E-02	5.04E+01	1.72E-08	-2.84E-09	5.36E+00	1.46E-06	0.00E+00	4.33E+00	6.69E-02	2.07E-01	7.17E-03	4.38E-13	3.48E+00	1.99E-02	4.43E-03	1.90E-10	8.69E-10	1.63E-05	1.97E+00	2.62E-05	5.76E-07	6.18E-11	-4.28E-06	6.52E-09	9.26E-03	-9.24E-03	2.22E-12	-1.77E-23	-1.72E-12	-1.98E-07	1.78E+00	0.00E+00	0.00E+00	-4.98E-13	7.92E-141	2.62E-07
8.49E-06	302.581	3.64E+19	0.00E+00	1.77E+00	4.85E+05	-1.98E-04	1.95E+01	3.08E+05	4.21E-01	1.29E+05	3.54E-05	7.72E+04	5.80E+01	2.56E-02	5.04E+01	1.71E-08	-2.84E-09	5.36E+00	1.29E-06	0.00E+00	4.31E+00	6.70E-02	2.11E-01	7.15E-03	4.50E-13	3.52E+00	2.05E-02	4.46E-03	1.90E-10	8.74E-10	1.63E-05	1.95E+00	2.73E-05	5.75E-07	6.19E-11	-4.28E-06	6.49E-09	9.13E-03	-9.11E-03	2.21E-12	1.03E-22	-1.72E-12	-1.98E-07	1.77E+00	0.00E+00	0.00E+00	-4.98E-13	7.87E-141	2.57E-07
8.59E-06	302.585	3.64E+19	0.00E+00	1.76E+00	4.85E+05	-1.98E-04	1.95E+01	3.08E+05	4.20E-01	1.29E+05	3.53E-05	7.72E+04	5.79E+01	2.56E-02	5.04E+01	1.70E-08	-2.84E-09	5.35E+00	1.14E-06	0.00E+00	4.30E+00	6.70E-02	2.15E-01	7.13E-03	4.63E-13	3.55E+00	2.11E-02	4.49E-03	1.89E-10	8.79E-10	1.63E-05	1.92E+00	2.84E-05	5.74E-07	6.21E-11	-4.28E-06	6.46E-09	9.01E-03	-8.99E-03	2.20E-12	-4.94E-23	-1.72E-12	-1.98E-07	1.76E+00	0.00E+00	0.00E+00	-4.98E-13	7.83E-141	2.52E-07
8.69E-06	302.59	3.64E+19	0.00E+00	1.75E+00	4.85E+05	-1.98E-04	1.95E+01	3.08E+05	4.19E-01	1.29E+05	3.51E-05	7.72E+04	5.78E+01	2.55E-02	5.04E+01	1.70E-08	-2.84E-09	5.35E+00	1.01E-06	0.00E+00	4.29E+00	6.70E-02	2.19E-01	7.11E-03	4.75E-13	3.59E+00	2.18E-02	4.52E-03	1.89E-10	8.85E-10	1.63E-05	1.89E+00	2.95E-05	5.73E-07	6.23E-11	-4.27E-06	6.43E-09	8.88E-03	-8.86E-03	2.19E-12	-7.51E-22	-1.72E-12	-1.98E-07	1.75E+00	0.00E+00	0.00E+00	-4.98E-13	7.79E-141	2.48E-07
8.79E-06	302.595	3.64E+19	0.00E+00	1.74E+00	4.85E+05	-1.98E-04	1.95E+01	3.08E+05	4.17E-01	1.29E+05	3.49E-05	7.72E+04	5.77E+01	2.55E-02	5.04E+01	1.69E-08	-2.84E-09	5.35E+00	9.01E-07	0.00E+00	4.27E+00	6.70E-02	2.23E-01	7.09E-03	4.88E-13	3.63E+00	2.24E-02	4.55E-03	1.89E-10	8.90E-10	1.63E-05	1.87E+00	3.07E-05	5.72E-07	6.24E-11	-4.27E-06	6.40E-09	8.76E-03	-8.74E-03	2.17E-12	-2.39E-21	-1.72E-12	-1.98E-07	1.74E+00	0.00E+00	0.00E+00	-4.98E-13	7.75E-141	2.43E-07
8.89E-06	302.599	3.64E+19	0.00E+00	1.73E+00	4.85E+05	-1.98E-04	1.95E+01	3.08E+05	4.16E-01	1.29E+05	3.48E-05	7.72E+04	5.76E+01	2.55E-02	5.04E+01	1.68E-08	-2.84E-09	5.35E+00	8.03E-07	0.00E+00	4.26E+00	6.70E-02	2.27E-01	7.07E-03	5.01E-13	3.66E+00	2.31E-02	4.58E-03	1.89E-10	8.96E-10	1.63E-05	1.84E+00	3.19E-05	5.70E-07	6.26E-11	-4.27E-06	6.38E-09	8.64E-03	-8.62E-03	2.16E-12	-5.50E-21	-1.72E-12	-1.98E-07	1.73E+00	0.00E+00	0.00E+00	-4.98E-13	7.71E-141	2.39E-07
8.99E-06	302.604	3.64E+19	0.00E+00	1.72E+00	4.85E+05	-1.98E-04	1.96E+01	3.08E+05	4.15E-01	1.29E+05	3.46E-05	7.72E+04	5.75E+01	2.54E-02	5.04E+01	1.67E-08	-2.84E-09	5.35E+00	7.18E-07	0.00E+00	4.25E+00	6.70E-02	2.31E-01	7.05E-03	5.14E-13	3.70E+00	2.37E-02	4.61E-03	1.88E-10	9.01E-10	1.63E-05	1.82E+00	3.31E-05	5.69E-07	6.28E-11	-4.27E-06	6.35E-09	8.52E-03	-8.50E-03	2.15E-12	-1.07E-20	-1.72E-12	-1.98E-07	1.72E+00	0.00E+00	0.00E+00	-4.98E-13	7.67E-141	2.35E-07
9.09E-06	302.608	3.64E+19	0.00E+00	1.71E+00	4.85E+05	-1.98E-04	1.96E+01	3.08E+05	4.14E-01	1.29E+05	3.44E-05	7.72E+04	5.73E+01	2.54E-02	5.05E+01	1.66E-08	-2.84E-09	5.34E+00	6.43E-07	0.00E+00	4.23E+00	6.70E-02	2.35E-01	7.03E-03	5.27E-13	3.73E+00	2.44E-02	4.64E-03	1.88E-10	9.06E-10	1.63E-05	1.79E+00	3.43E-05	5.68E-07	6.29E-11	-4.26E-06	6.32E-09	8.40E-03	-8.38E-03	2.14E-12	-1.89E-20	-1.72E-12	-1.98E-07	1.71E+00	0.00E+00	0.00E+00	-4.98E-13	7.63E-141	2.30E-07
9.19E-06	302.613	3.64E+19	0.00E+00	1.70E+00	4.85E+05	-1.98E-04	1.96E+01	3.08E+05	4.13E-01	1.29E+05	3.43E-05	7.72E+04	5.72E+01	2.54E-02	5.05E+01	1.65E-08	-2.84E-09	5.34E+00	5.78E-07	0.00E+00	4.22E+00	6.70E-02	2.39E-01	7.01E-03	5.41E-13	3.77E+00	2.51E-02	4.66E-03	1.88E-10	9.11E-10	1.63E-05	1.77E+00	3.56E-05	5.67E-07	6.31E-11	-4.26E-06	6.30E-09	8.28E-03	-8.26E-03	2.12E-12	-3.11E-20	-1.72E-12	-1.98E-07	1.70E+00	0.00E+00	0.00E+00	-4.98E-13	7.59E-141	2.26E-07
9.29E-06	302.618	3.64E+19	0.00E+00	1.69E+00	4.85E+05	-1.98E-04	1.96E+01	3.08E+05	4.12E-01	1.29E+05	3.41E-05	7.72E+04	5.71E+01	2.53E-02	5.05E+01	1.64E-08	-2.84E-09	5.34E+00	5.22E-07	0.00E+00	4.21E+00	6.70E-02	2.43E-01	6.99E-03	5.54E-13	3.80E+00	2.58E-02	4.69E-03	1.88E-10	9.17E-10	1.63E-05	1.74E+00	3.69E-05	5.66E-07	6.32E-11	-4.26E-06	6.27E-09	8.17E-03	-8.15E-03	2.11E-12	-4.84E-20	-1.72E-12	-1.98E-07	1.69E+00	0.00E+00	0.00E+00	-4.98E-13	7.55E-141	2.22E-07
9.39E-06	302.622	3.64E+19	0.00E+00	1.68E+00	4.85E+05	-1.98E-04	1.96E+01	3.08E+05	4.11E-01	1.29E+05	3.39E-05	7.72E+04	5.70E+01	2.53E-02	5.05E+01	1.64E-08	-2.84E-09	5.34E+00	4.73E-07	0.00E+00	4.19E+00	6.70E-02	2.47E-01	6.97E-03	5.68E-13	3.84E+00	2.65E-02	4.72E-03	1.87E-10	9.22E-10	1.63E-05	1.72E+00	3.82E-05	5.65E-07	6.34E-11	-4.25E-06	6.25E-09	8.06E-03	-8.04E-03	2.10E-12	-7.23E-20	-1.72E-12	-1.98E-07	1.68E+00	0.00E+00	0.00E+00	-4.98E-13	7.51E-141	2.18E-07
9.49E-06	302.627	3.64E+19	0.00E+00	1.68E+00	4.85E+05	-1.98E-04	1.97E+01	3.08E+05	4.10E-01	1.29E+05	3.38E-05	7.72E+04	5.69E+01	2.53E-02	5.05E+01	1.63E-08	-2.84E-09	5.34E+00	4.30E-07	0.00E+00	4.18E+00	6.70E-02	2.51E-01	6.95E-03	5.82E-13	3.87E+00	2.72E-02	4.75E-03	1.87E-10	9.27E-10	1.63E-05	1.70E+00	3.96E-05	5.63E-07	6.35E-11	-4.25E-06	6.22E-09	7.95E-03	-7.93E-03	2.09E-12	-1.04E-19	-1.72E-12	-1.98E-07	1.68E+00	0.00E+00	0.00E+00	-4.98E-13	7.47E-141	2.15E-07
9.59E-06	302.631	3.64E+19	0.00E+00	1.67E+00	4.85E+05	-1.98E-04	1.97E+01	3.08E+05	4.09E-01	1.29E+05	3.36E-05	7.72E+04	5.68E+01	2.52E-02	5.05E+01	1.62E-08	-2.84E-09	5.33E+00	3.93E-07	0.00E+00	4.16E+00	6.70E-02	2.55E-01	6.93E-03	5.96E-13	3.91E+00	2.79E-02	4.78E-03	1.87E-10	9.32E-10	1.63E-05	1.67E+00	4.09E-05	5.62E-07	6.37E-11	-4.25E-06	6.20E-09	7.84E-03	-7.82E-03	2.08E-12	-1.46E-19	-1.72E-12	-1.98E-07	1.67E+00	0.00E+00	0.00E+00	-4.98E-13	7.43E-141	2.11E-07
9.69E-06	302.636	3.64E+19	0.00E+00	1.66E+00	4.85E+05	-1.98E-04	1.97E+01	3.08E+05	4.08E-01	1.29E+05	3.35E-05	7.72E+04	5.66E+01	2.52E-02	5.06E+01	1.62E-08	-2.84E-09	5.33E+00	3.60E-07	0.00E+00	4.15E+00	6.70E-02	2.60E-01	6.91E-03	6.10E-13	3.94E+00	2.87E-02	4.81E-03	1.86E-10	9.37E-10	1.63E-05	1.65E+00	4.24E-05	5.61E-07	6.38E-11	-4.25E-06	6.17E-09	7.73E-03	-7.71E-03	2.06E-12	-2.00E-19	-1.72E-12	-1.98E-07	1.66E+00	0.00E+00	0.00E+00	-4.98E-13	7.39E-141	2.07E-07
9.79E-06	302.64	3.64E+19	0.00E+00	1.65E+00	4.85E+05	-1.98E-04	1.97E+01	3.08E+05	4.06E-01	1.29E+05	3.33E-05	7.72E+04	5.65E+01	2.52E-02	5.06E+01	1.61E-08	-2.84E-09	5.33E+00	3.32E-07	0.00E+00	4.13E+00	6.70E-02	2.64E-01	6.89E-03	6.24E-13	3.97E+00	2.94E-02	4.83E-03	1.86E-10	9.42E-10	1.63E-05	1.63E+00	4.38E-05	5.60E-07	6.39E-11	-4.24E-06	6.15E-09	7.63E-03	-7.61E-03	2.05E-12	-2.68E-19	-1.72E-12	-1.98E-07	1.65E+00	0.00E+00	0.00E+00	-4.98E-13	7.36E-141	2.04E-07
9.89E-06	302.645	3.64E+19	0.00E+00	1.64E+00	4.85E+05	-1.98E-04	1.97E+01	3.08E+05	4.05E-01	1.29E+05	3.31E-05	7.72E+04	5.64E+01	2.51E-02	5.06E+01	1.60E-08	-2.84E-09	5.33E+00	3.07E-07	0.00E+00	4.12E+00	6.70E-02	2.68E-01	6.87E-03	6.38E-13	4.01E+00	3.02E-02	4.86E-03	1.86E-10	9.47E-10	1.63E-05	1.61E+00	4.53E-05	5.59E-07	6.41E-11	-4.24E-06	6.12E-09	7.53E-03	-7.51E-03	2.04E-12	-3.52E-19	-1.72E-12	-1.98E-07	1.64E+00	0.00E+00	0.00E+00	-4.98E-13	7.32E-141	2.00E-07
9.99E-06	302.649	3.64E+19	0.00E+00	1.63E+00	4.85E+05	-1.98E-04	1.97E+01	3.08E+05	4.04E-01	1.29E+05	3.30E-05	7.72E+04	5.63E+01	2.51E-02	5.06E+01	1.60E-08	-2.84E-09	5.33E+00	2.85E-07	0.00E+00	4.10E+00	6.70E-02	2.72E-01	6.85E-03	6.53E-13	4.04E+00	3.09E-02	4.89E-03	1.86E-10	9.52E-10	1.63E-05	1.58E+00	4.68E-05	5.57E-07	6.42E-11	-4.24E-06	6.10E-09	7.42E-03	-7.40E-03	2.03E-12	-4.54E-19	-1.72E-12	-1.98E-07	1.63E+00	0.00E+00	0.00E+00	-4.98E-13	7.28E-141	1.97E-07
1.01E-05	302.654	3.64E+19	0.00E+00	1.63E+00	4.85E+05	-1.98E-04	1.98E+01	3.08E+05	4.03E-01	1.29E+05	3.28E-05	7.72E+04	5.62E+01	2.51E-02	5.06E+01	1.59E-08	-2.84E-09	5.32E+00	2.66E-07	0.00E+00	4.09E+00	6.70E-02	2.76E-01	6.83E-03	6.68E-13	4.07E+00	3.17E-02	4.92E-03	1.85E-10	9.57E-10	1.63E-05	1.56E+00	4.84E-05	5.56E-07	6.43E-11	-4.24E-06	6.08E-09	7.32E-03	-7.30E-03	2.02E-12	-5.78E-19	-1.72E-12	-1.98E-07	1.63E+00	0.00E+00	0.00E+00	-4.98E-13	7.25E-141	1.94E-07
1.02E-05	302.658	3.64E+19	0.00E+00	1.62E+00	4.85E+05	-1.98E-04	1.98E+01	3.08E+05	4.02E-01	1.29E+05	3.27E-05	7.72E+04	5.60E+01	2.50E-02	5.06E+01	1.58E-08	-2.84E-09	5.32E+00	2.50E-07	0.00E+00	4.07E+00	6.70E-02	2.80E-01	6.81E-03	6.83E-13	4.11E+00	3.25E-02	4.94E-03	1.85E-10	9.62E-10	1.63E-05	1.54E+00	4.99E-05	5.55E-07	6.45E-11	-4.23E-06	6.05E-09	7.23E-03	-7.21E-03	2.01E-12	-7.26E-19	-1.72E-12	-1.98E-07	1.62E+00	0.00E+00	0.00E+00	-4.98E-13	7.21E-141	1.90E-07
1.03E-05	302.663	3.64E+19	0.00E+00	1.61E+00	4.85E+05	-5.61E-02	1.98E+01	3.08E+05	4.01E-01	1.29E+05	3.25E-05	7.72E+04	5.59E+01	2.50E-02	5.06E+01	1.58E-08	1.22E-17	5.32E+00	2.35E-07	0.00E+00	4.06E+00	6.70E-02	2.84E-01	6.80E-03	6.98E-13	4.14E+00	3.33E-02	4.97E-03	1.86E-10	9.67E-10	1.63E-05	1.52E+00	5.15E-05	5.54E-07	6.46E-11	5.33E-13	6.03E-09	7.23E-03	1.07E-10	2.00E-12	-1.72E-44	-7.33E-28	-2.54E-23	1.61E+00	0.00E+00	0.00E+00	9.52E-132	-2.72E-136	1.87E-07
1.04E-05	302.667	3.64E+19	0.00E+00	1.60E+00	4.85E+05	-5.61E-02	1.98E+01	3.08E+05	4.00E-01	1.29E+05	3.23E-05	7.72E+04	5.58E+01	2.50E-02	5.06E+01	1.57E-08	1.13E-17	5.32E+00	2.22E-07	0.00E+00	4.04E+00	6.70E-02	2.88E-01	6.78E-03	7.13E-13	4.17E+00	3.41E-02	5.00E-03	1.87E-10	9.72E-10	1.63E-05	1.50E+00	5.32E-05	5.53E-07	6.47E-11	5.27E-13	6.01E-09	7.23E-03	1.08E-10	2.00E-12	-1.91E-43	-8.82E-27	-1.34E-21	1.60E+00	0.00E+00	0.00E+00	1.15E-131	-2.13E-135	1.84E-07
1.05E-05	302.671	3.64E+19	0.00E+00	1.59E+00	4.85E+05	-5.61E-02	1.98E+01	3.08E+05	3.99E-01	1.29E+05	3.22E-05	7.72E+04	5.57E+01	2.49E-02	5.07E+01	1.57E-08	1.06E-17	5.32E+00	2.11E-07	0.00E+00	4.03E+00	6.70E-02	2.92E-01	6.76E-03	7.28E-13	4.21E+00	3.49E-02	5.02E-03	1.87E-10	9.76E-10	1.63E-05	1.48E+00	5.48E-05	5.51E-07	6.48E-11	5.21E-13	5.98E-09	7.23E-03	1.08E-10	2.00E-12	-1.35E-43	-3.26E-26	-6.09E-21	1.59E+00	0.00E+00	0.00E+00	1.19E-131	-6.80E-135	1.81E-07
1.06E-05	302.676	3.64E+19	0.00E+00	1.59E+00	4.85E+05	-5.61E-02	1.99E+01	3.08E+05	3.98E-01	1.29E+05	3.20E-05	7.72E+04	5.56E+01	2.49E-02	5.07E+01	1.56E-08	9.91E-18	5.31E+00	2.01E-07	0.00E+00	4.01E+00	6.71E-02	2.97E-01	6.74E-03	7.44E-13	4.24E+00	3.57E-02	5.05E-03	1.88E-10	9.81E-10	1.63E-05	1.46E+00	5.65E-05	5.50E-07	6.50E-11	5.16E-13	5.96E-09	7.23E-03	1.08E-10	2.00E-12	-2.06E-42	-7.79E-26	-1.60E-20	1.59E+00	0.00E+00	0.00E+00	1.20E-131	-1.50E-134	1.78E-07
1.07E-05	302.68	3.64E+19	0.00E+00	1.58E+00	4.85E+05	-5.61E-02	1.99E+01	3.08E+05	3.97E-01	1.29E+05	3.19E-05	7.72E+04	5.54E+01	2.49E-02	5.07E+01	1.56E-08	9.29E-18	5.31E+00	1.93E-07	0.00E+00	4.00E+00	6.71E-02	3.01E-01	6.72E-03	7.59E-13	4.27E+00	3.66E-02	5.08E-03	1.89E-10	9.86E-10	1.63E-05	1.44E+00	5.83E-05	5.49E-07	6.51E-11	5.10E-13	5.94E-09	7.23E-03	1.08E-10	1.99E-12	-3.02E-41	-1.48E-25	-3.25E-20	1.58E+00	0.00E+00	0.00E+00	1.20E-131	-2.69E-134	1.75E-07
1.08E-05	302.685	3.64E+19	0.00E+00	1.57E+00	4.85E+05	-5.61E-02	1.99E+01	3.08E+05	3.96E-01	1.29E+05	3.17E-05	7.72E+04	5.53E+01	2.48E-02	5.07E+01	1.55E-08	8.74E-18	5.31E+00	1.85E-07	0.00E+00	3.98E+00	6.71E-02	3.05E-01	6.70E-03	7.75E-13	4.30E+00	3.74E-02	5.10E-03	1.90E-10	9.91E-10	1.63E-05	1.42E+00	6.00E-05	5.48E-07	6.52E-11	5.05E-13	5.92E-09	7.23E-03	1.08E-10	1.99E-12	-1.38E-40	-2.42E-25	-5.62E-20	1.57E+00	0.00E+00	0.00E+00	1.20E-131	-4.19E-134	1.72E-07
1.09E-05	302.689	3.64E+19	0.00E+00	1.56E+00	4.85E+05	-5.61E-02	1.99E+01	3.08E+05	3.95E-01	1.29E+05	3.16E-05	7.72E+04	5.52E+01	2.48E-02	5.07E+01	1.55E-08	8.24E-18	5.31E+00	1.79E-07	0.00E+00	3.97E+00	6.71E-02	3.09E-01	6.68E-03	7.91E-13	4.33E+00	3.83E-02	5.13E-03	1.91E-10	9.95E-10	1.63E-05	1.41E+00	6.19E-05	5.46E-07	6.53E-11	5.00E-13	5.90E-09	7.23E-03	1.08E-10	1.99E-12	-4.02E-40	-3.55E-25	-8.74E-20	1.56E+00	0.00E+00	0.00E+00	1.20E-131	-5.91E-134	1.69E-07
1.10E-05	302.693	3.64E+19	0.00E+00	1.56E+00	4.85E+05	-5.61E-02	1.99E+01	3.08E+05	3.94E-01	1.29E+05	3.14E-05	7.72E+04	5.51E+01	2.48E-02	5.07E+01	1.54E-08	7.79E-18	5.31E+00	1.73E-07	0.00E+00	3.95E+00	6.71E-02	3.13E-01	6.66E-03	8.07E-13	4.36E+00	3.91E-02	5.16E-03	1.91E-10	1.00E-09	1.63E-05	1.39E+00	6.37E-05	5.45E-07	6.54E-11	4.95E-13	5.87E-09	7.23E-03	1.08E-10	1.99E-12	-9.22E-40	-4.80E-25	-1.26E-19	1.56E+00	0.00E+00	0.00E+00	1.20E-131	-7.63E-134	1.67E-07
1.11E-05	302.698	3.64E+19	0.00E+00	1.55E+00	4.85E+05	-5.61E-02	2.00E+01	3.08E+05	3.93E-01	1.29E+05	3.13E-05	7.72E+04	5.50E+01	2.48E-02	5.07E+01	1.54E-08	7.37E-18	5.30E+00	1.67E-07	0.00E+00	3.94E+00	6.71E-02	3.17E-01	6.65E-03	8.23E-13	4.40E+00	4.00E-02	5.18E-03	1.92E-10	1.00E-09	1.63E-05	1.37E+00	6.56E-05	5.44E-07	6.55E-11	4.90E-13	5.85E-09	7.23E-03	1.08E-10	1.98E-12	-1.81E-39	-6.03E-25	-1.69E-19	1.55E+00	0.00E+00	0.00E+00	1.20E-131	-9.10E-134	1.64E-07
1.12E-05	302.702	3.64E+19	0.00E+00	1.54E+00	4.85E+05	-5.61E-02	2.00E+01	3.08E+05	3.92E-01	1.29E+05	3.11E-05	7.72E+04	5.48E+01	2.47E-02	5.08E+01	1.53E-08	7.00E-18	5.30E+00	1.63E-07	0.00E+00	3.92E+00	6.71E-02	3.22E-01	6.63E-03	8.39E-13	4.43E+00	4.09E-02	5.21E-03	1.93E-10	1.01E-09	1.63E-05	1.35E+00	6.75E-05	5.43E-07	6.56E-11	4.85E-13	5.83E-09	7.23E-03	1.08E-10	1.98E-12	-3.19E-39	-7.08E-25	-2.17E-19	1.54E+00	0.00E+00	0.00E+00	1.20E-131	-9.97E-134	1.61E-07
1.13E-05	302.706	3.64E+19	0.00E+00	1.53E+00	4.85E+05	-5.61E-02	2.00E+01	3.08E+05	3.91E-01	1.29E+05	3.10E-05	7.72E+04	5.47E+01	2.47E-02	5.08E+01	1.53E-08	6.65E-18	5.30E+00	1.59E-07	0.00E+00	3.91E+00	6.71E-02	3.26E-01	6.61E-03	8.56E-13	4.46E+00	4.18E-02	5.23E-03	1.94E-10	1.01E-09	1.63E-05	1.33E+00	6.94E-05	5.42E-07	6.57E-11	4.81E-13	5.81E-09	7.23E-03	1.08E-10	1.98E-12	-5.19E-39	-7.71E-25	-2.66E-19	1.53E+00	0.00E+00	0.00E+00	1.20E-131	-9.82E-134	1.59E-07
1.14E-05	302.711	3.64E+19	0.00E+00	1.53E+00	4.85E+05	-5.61E-02	2.00E+01	3.08E+05	3.90E-01	1.29E+05	3.08E-05	7.72E+04	5.46E+01	2.47E-02	5.08E+01	1.52E-08	6.33E-18	5.30E+00	1.55E-07	0.00E+00	3.89E+00	6.71E-02	3.30E-01	6.59E-03	8.72E-13	4.49E+00	4.27E-02	5.26E-03	1.95E-10	1.02E-09	1.63E-05	1.32E+00	7.14E-05	5.40E-07	6.58E-11	4.76E-13	5.79E-09	7.23E-03	1.09E-10	1.97E-12	-7.95E-39	-7.68E-25	-3.12E-19	1.53E+00	0.00E+00	0.00E+00	1.20E-131	-8.14E-134	1.56E-07
1.15E-05	302.715	3.64E+19	0.00E+00	1.52E+00	4.85E+05	-5.61E-02	2.01E+01	3.08E+05	3.89E-01	1.29E+05	3.07E-05	7.72E+04	5.45E+01	2.46E-02	5.08E+01	1.52E-08	6.04E-18	5.30E+00	1.52E-07	0.00E+00	3.88E+00	6.71E-02	3.34E-01	6.57E-03	8.89E-13	4.52E+00	4.36E-02	5.28E-03	1.95E-10	1.02E-09	1.63E-05	1.30E+00	7.34E-05	5.39E-07	6.59E-11	4.72E-13	5.77E-09	7.23E-03	1.09E-10	1.97E-12	-1.16E-38	-6.67E-25	-3.51E-19	1.52E+00	0.00E+00	0.00E+00	1.20E-131	-4.36E-134	1.54E-07
1.16E-05	302.719	3.64E+19	0.00E+00	1.51E+00	4.85E+05	-5.61E-02	2.01E+01	3.08E+05	3.88E-01	1.29E+05	3.05E-05	7.72E+04	5.44E+01	2.46E-02	5.08E+01	1.51E-08	5.77E-18	5.29E+00	1.49E-07	0.00E+00	3.86E+00	6.71E-02	3.38E-01	6.55E-03	9.06E-13	4.55E+00	4.45E-02	5.31E-03	1.96E-10	1.03E-09	1.63E-05	1.28E+00	7.54E-05	5.38E-07	6.60E-11	4.67E-13	5.75E-09	7.23E-03	1.09E-10	1.97E-12	-1.63E-38	-4.33E-25	-3.79E-19	1.51E+00	0.00E+00	0.00E+00	1.20E-131	3.56E-135	1.51E-07
1.17E-05	302.724	3.64E+19	0.00E+00	1.51E+00	4.85E+05	-5.61E-02	2.01E+01	3.08E+05	3.87E-01	1.29E+05	3.04E-05	7.72E+04	5.43E+01	2.46E-02	5.08E+01	1.51E-08	5.52E-18	5.29E+00	1.47E-07	0.00E+00	3.84E+00	6.71E-02	3.43E-01	6.54E-03	9.23E-13	4.58E+00	4.55E-02	5.34E-03	1.97E-10	1.03E-09	1.63E-05	1.27E+00	7.75E-05	5.37E-07	6.61E-11	4.63E-13	5.73E-09	7.23E-03	1.09E-10	1.97E-12	-2.21E-38	-2.81E-26	-3.89E-19	1.51E+00	0.00E+00	0.00E+00	1.20E-131	8.46E-136	1.49E-07
1.18E-05	302.728	3.64E+19	0.00E+00	1.50E+00	4.85E+05	-5.61E-02	2.01E+01	3.08E+05	3.86E-01	1.29E+05	3.02E-05	7.72E+04	5.41E+01	2.45E-02	5.08E+01	1.51E-08	5.29E-18	5.29E+00	1.44E-07	0.00E+00	3.83E+00	6.71E-02	3.47E-01	6.52E-03	9.40E-13	4.61E+00	4.64E-02	5.36E-03	1.98E-10	1.04E-09	1.63E-05	1.25E+00	7.96E-05	5.35E-07	6.62E-11	4.59E-13	5.71E-09	7.23E-03	1.09E-10	1.96E-12	-2.90E-38	1.57E-25	-3.75E-19	1.50E+00	0.00E+00	0.00E+00	1.20E-131	-1.01E-133	1.47E-07
1.19E-05	302.732	3.64E+19	0.00E+00	1.49E+00	4.85E+05	-5.61E-02	2.01E+01	3.08E+05	3.85E-01	1.29E+05	3.01E-05	7.72E+04	5.40E+01	2.45E-02	5.08E+01	1.50E-08	5.07E-18	5.29E+00	1.42E-07	0.00E+00	3.81E+00	6.71E-02	3.51E-01	6.50E-03	9.57E-13	4.64E+00	4.74E-02	5.39E-03	1.99E-10	1.04E-09	1.63E-05	1.23E+00	8.17E-05	5.34E-07	6.63E-11	4.55E-13	5.69E-09	7.23E-03	1.09E-10	1.96E-12	-3.67E-38	-3.19E-25	-3.29E-19	1.49E+00	0.00E+00	0.00E+00	1.20E-131	-3.61E-133	1.44E-07
1.20E-05	302.736	3.64E+19	0.00E+00	1.49E+00	4.85E+05	-5.61E-02	2.02E+01	3.08E+05	3.84E-01	1.29E+05	2.99E-05	7.72E+04	5.39E+01	2.45E-02	5.09E+01	1.50E-08	4.87E-18	5.29E+00	1.40E-07	0.00E+00	3.80E+00	6.71E-02	3.55E-01	6.48E-03	9.74E-13	4.67E+00	4.83E-02	5.41E-03	1.99E-10	1.04E-09	1.63E-05	1.22E+00	8.39E-05	5.33E-07	6.64E-11	4.51E-13	5.67E-09	7.23E-03	1.09E-10	1.96E-12	-4.51E-38	-2.08E-24	-2.44E-19	1.49E+00	0.00E+00	0.00E+00	1.20E-131	-8.43E-133	1.42E-07
1.21E-05	302.741	3.64E+19	0.00E+00	1.48E+00	4.85E+05	-5.61E-02	2.02E+01	3.08E+05	3.83E-01	1.29E+05	2.98E-05	7.72E+04	5.38E+01	2.44E-02	5.09E+01	1.50E-08	4.68E-18	5.28E+00	1.39E-07	0.00E+00	3.78E+00	6.71E-02	3.59E-01	6.46E-03	9.92E-13	4.70E+00	4.93E-02	5.44E-03	2.00E-10	1.05E-09	1.63E-05	1.20E+00	8.61E-05	5.32E-07	6.65E-11	4.47E-13	5.65E-09	7.23E-03	1.09E-10	1.95E-12	-5.36E-38	-5.92E-24	-1.15E-19	1.48E+00	0.00E+00	0.00E+00	1.20E-131	-1.62E-132	1.40E-07
1.22E-05	302.745	3.64E+19	0.00E+00	1.47E+00	4.85E+05	-5.61E-02	2.02E+01	3.08E+05	3.82E-01	1.29E+05	2.96E-05	7.72E+04	5.37E+01	2.44E-02	5.09E+01	1.49E-08	4.50E-18	5.28E+00	1.37E-07	0.00E+00	3.77E+00	6.71E-02	3.63E-01	6.45E-03	1.01E-12	4.72E+00	5.03E-02	5.46E-03	2.01E-10	1.05E-09	1.63E-05	1.19E+00	8.83E-05	5.31E-07	6.66E-11	4.43E-13	5.63E-09	7.23E-03	1.09E-10	1.95E-12	-6.19E-38	-1.28E-23	3.57E-20	1.47E+00	0.00E+00	0.00E+00	1.20E-131	-2.76E-132	1.38E-07
1.23E-05	302.749	3.64E+19	0.00E+00	1.47E+00	4.85E+05	-5.61E-02	2.02E+01	3.08E+05	3.81E-01	1.29E+05	2.95E-05	7.72E+04	5.35E+01	2.44E-02	5.09E+01	1.49E-08	4.33E-18	5.28E+00	1.36E-07	0.00E+00	3.75E+00	6.71E-02	3.68E-01	6.43E-03	1.03E-12	4.75E+00	5.12E-02	5.48E-03	2.02E-10	1.06E-09	1.63E-05	1.17E+00	9.06E-05	5.29E-07	6.67E-11	4.40E-13	5.61E-09	7.23E-03	1.09E-10	1.95E-12	-6.95E-38	-2.38E-23	3.89E-20	1.47E+00	0.00E+00	0.00E+00	1.20E-131	-4.36E-132	1.36E-07
1.24E-05	302.753	3.64E+19	0.00E+00	1.46E+00	4.85E+05	-5.61E-02	2.02E+01	3.08E+05	3.80E-01	1.29E+05	2.93E-05	7.72E+04	5.34E+01	2.43E-02	5.09E+01	1.48E-08	4.17E-18	5.28E+00	1.34E-07	0.00E+00	3.73E+00	6.71E-02	3.72E-01	6.41E-03	1.04E-12	4.78E+00	5.22E-02	5.51E-03	2.03E-10	1.06E-09	1.63E-05	1.16E+00	9.29E-05	5.28E-07	6.68E-11	4.36E-13	5.59E-09	7.23E-03	1.09E-10	1.94E-12	-7.56E-38	-4.04E-23	-2.77E-19	1.46E+00	0.00E+00	0.00E+00	1.20E-131	-6.50E-132	1.34E-07
1.25E-05	302.757	3.64E+19	0.00E+00	1.45E+00	4.85E+05	-5.61E-02	2.03E+01	3.08E+05	3.79E-01	1.29E+05	2.92E-05	7.72E+04	5.33E+01	2.43E-02	5.09E+01	1.48E-08	4.02E-18	5.28E+00	1.33E-07	0.00E+00	3.72E+00	6.71E-02	3.76E-01	6.39E-03	1.06E-12	4.81E+00	5.32E-02	5.53E-03	2.03E-10	1.07E-09	1.63E-05	1.14E+00	9.53E-05	5.27E-07	6.68E-11	4.33E-13	5.57E-09	7.23E-03	1.10E-10	1.94E-12	-7.96E-38	-6.39E-23	-1.16E-18	1.45E+00	0.00E+00	0.00E+00	1.20E-131	-9.27E-132	1.32E-07
1.26E-05	302.762	3.64E+19	0.00E+00	1.45E+00	4.85E+05	-5.61E-02	2.03E+01	3.08E+05	3.78E-01	1.29E+05	2.91E-05	7.72E+04	5.32E+01	2.43E-02	5.09E+01	1.48E-08	3.88E-18	5.27E+00	1.32E-07	0.00E+00	3.70E+00	6.71E-02	3.80E-01	6.38E-03	1.08E-12	4.84E+00	5.43E-02	5.56E-03	2.04E-10	1.07E-09	1.63E-05	1.13E+00	9.77E-05	5.26E-07	6.69E-11	4.29E-13	5.55E-09	7.23E-03	1.10E-10	1.94E-12	-8.07E-38	-9.60E-23	-2.91E-18	1.45E+00	0.00E+00	0.00E+00	1.20E-131	-1.28E-131	1.30E-07
1.27E-05	302.766	3.64E+19	0.00E+00	1.44E+00	4.85E+05	-5.61E-02	2.03E+01	3.08E+05	3.77E-01	1.29E+05	2.89E-05	7.72E+04	5.31E+01	2.43E-02	5.09E+01	1.48E-08	3.74E-18	5.27E+00	1.31E-07	0.00E+00	3.69E+00	6.72E-02	3.84E-01	6.36E-03	1.10E-12	4.87E+00	5.53E-02	5.58E-03	2.05E-10	1.07E-09	1.63E-05	1.11E+00	1.00E-04	5.24E-07	6.70E-11	4.26E-13	5.54E-09	7.23E-03	1.10E-10	1.93E-12	-7.80E-38	-1.39E-22	-5.91E-18	1.44E+00	0.00E+00	0.00E+00	1.20E-131	-1.71E-131	1.28E-07
1.28E-05	302.77	3.64E+19	0.00E+00	1.43E+00	4.85E+05	-5.61E-02	2.03E+01	3.08E+05	3.76E-01	1.29E+05	2.88E-05	7.72E+04	5.30E+01	2.42E-02	5.10E+01	1.47E-08	3.61E-18	5.27E+00	1.30E-07	0.00E+00	3.67E+00	6.72E-02	3.89E-01	6.34E-03	1.12E-12	4.89E+00	5.63E-02	5.60E-03	2.06E-10	1.08E-09	1.63E-05	1.10E+00	1.03E-04	5.23E-07	6.71E-11	4.23E-13	5.52E-09	7.23E-03	1.10E-10	1.93E-12	-7.05E-38	-1.93E-22	-1.06E-17	1.43E+00	0.00E+00	0.00E+00	1.20E-131	-2.24E-131	1.26E-07
1.29E-05	302.774	3.64E+19	0.00E+00	1.43E+00	4.85E+05	-5.61E-02	2.04E+01	3.08E+05	3.75E-01	1.29E+05	2.86E-05	7.72E+04	5.28E+01	2.42E-02	5.10E+01	1.47E-08	3.49E-18	5.27E+00	1.29E-07	0.00E+00	3.66E+00	6.72E-02	3.93E-01	6.32E-03	1.14E-12	4.92E+00	5.74E-02	5.63E-03	2.06E-10	1.08E-09	1.63E-05	1.08E+00	1.05E-04	5.22E-07	6.71E-11	4.19E-13	5.50E-09	7.23E-03	1.10E-10	1.92E-12	-5.72E-38	-2.63E-22	-1.74E-17	1.43E+00	0.00E+00	0.00E+00	1.20E-131	-2.87E-131	1.24E-07
1.30E-05	302.778	3.64E+19	0.00E+00	1.42E+00	4.85E+05	-5.61E-02	2.04E+01	3.08E+05	3.74E-01	1.29E+05	2.85E-05	7.72E+04	5.27E+01	2.42E-02	5.10E+01	1.47E-08	3.37E-18	5.27E+00	1.29E-07	0.00E+00	3.64E+00	6.72E-02	3.97E-01	6.30E-03	1.15E-12	4.95E+00	5.84E-02	5.65E-03	2.07E-10	1.09E-09	1.63E-05	1.07E+00	1.08E-04	5.21E-07	6.72E-11	4.16E-13	5.48E-09	7.23E-03	1.10E-10	1.92E-12	-3.71E-38	-3.49E-22	-2.69E-17	1.42E+00	0.00E+00	0.00E+00	1.20E-131	-3.62E-131	1.22E-07
1.31E-05	302.782	3.64E+19	0.00E+00	1.42E+00	4.85E+05	-5.61E-02	2.04E+01	3.08E+05	3.73E-01	1.29E+05	2.84E-05	7.72E+04	5.26E+01	2.41E-02	5.10E+01	1.46E-08	3.26E-18	5.27E+00	1.28E-07	0.00E+00	3.62E+00	6.72E-02	4.01E-01	6.29E-03	1.17E-12	4.98E+00	5.95E-02	5.68E-03	2.08E-10	1.09E-09	1.63E-05	1.06E+00	1.10E-04	5.19E-07	6.73E-11	4.13E-13	5.46E-09	7.23E-03	1.10E-10	1.92E-12	-8.83E-39	-4.54E-22	-3.97E-17	1.42E+00	0.00E+00	0.00E+00	1.20E-131	-4.50E-131	1.20E-07
1.32E-05	302.786	3.64E+19	0.00E+00	1.41E+00	4.85E+05	-5.61E-02	2.04E+01	3.08E+05	3.72E-01	1.29E+05	2.82E-05	7.72E+04	5.25E+01	2.41E-02	5.10E+01	1.46E-08	3.15E-18	5.26E+00	1.27E-07	0.00E+00	3.61E+00	6.72E-02	4.05E-01	6.27E-03	1.19E-12	5.00E+00	6.05E-02	5.70E-03	2.09E-10	1.10E-09	1.63E-05	1.04E+00	1.13E-04	5.18E-07	6.74E-11	4.10E-13	5.44E-09	7.23E-03	1.10E-10	1.91E-12	1.04E-38	-5.82E-22	-5.65E-17	1.41E+00	0.00E+00	0.00E+00	1.20E-131	-5.52E-131	1.19E-07
1.33E-05	302.791	3.64E+19	0.00E+00	1.40E+00	4.85E+05	-5.61E-02	2.04E+01	3.08E+05	3.71E-01	1.29E+05	2.81E-05	7.72E+04	5.24E+01	2.41E-02	5.10E+01	1.46E-08	3.05E-18	5.26E+00	1.27E-07	0.00E+00	3.59E+00	6.72E-02	4.10E-01	6.25E-03	1.21E-12	5.03E+00	6.16E-02	5.72E-03	2.09E-10	1.10E-09	1.63E-05	1.03E+00	1.15E-04	5.17E-07	6.74E-11	4.07E-13	5.43E-09	7.23E-03	1.10E-10	1.91E-12	4.80E-39	-7.33E-22	-7.80E-17	1.40E+00	0.00E+00	0.00E+00	1.20E-131	-6.70E-131	1.17E-07
1.34E-05	302.795	3.64E+19	0.00E+00	1.40E+00	4.85E+05	-5.61E-02	2.05E+01	3.08E+05	3.70E-01	1.29E+05	2.80E-05	7.72E+04	5.23E+01	2.41E-02	5.10E+01	1.46E-08	2.95E-18	5.26E+00	1.26E-07	0.00E+00	3.58E+00	6.72E-02	4.14E-01	6.23E-03	1.23E-12	5.06E+00	6.27E-02	5.75E-03	2.10E-10	1.10E-09	1.63E-05	1.02E+00	1.18E-04	5.16E-07	6.75E-11	4.05E-13	5.41E-09	7.23E-03	1.10E-10	1.91E-12	-5.47E-38	-9.13E-22	-1.05E-16	1.40E+00	0.00E+00	0.00E+00	1.20E-131	-8.04E-131	1.15E-07
1.35E-05	302.799	3.64E+19	0.00E+00	1.39E+00	4.85E+05	-5.61E-02	2.05E+01	3.08E+05	3.69E-01	1.29E+05	2.78E-05	7.72E+04	5.21E+01	2.40E-02	5.10E+01	1.45E-08	2.86E-18	5.26E+00	1.25E-07	0.00E+00	3.56E+00	6.72E-02	4.18E-01	6.22E-03	1.25E-12	5.08E+00	6.38E-02	5.77E-03	2.11E-10	1.11E-09	1.63E-05	1.01E+00	1.21E-04	5.14E-07	6.76E-11	4.02E-13	5.39E-09	7.23E-03	1.10E-10	1.90E-12	-2.10E-37	-1.12E-21	-1.38E-16	1.39E+00	0.00E+00	0.00E+00	1.20E-131	-9.56E-131	1.14E-07
1.36E-05	302.803	3.64E+19	0.00E+00	1.39E+00	4.85E+05	-5.61E-02	2.05E+01	3.08E+05	3.68E-01	1.29E+05	2.77E-05	7.72E+04	5.20E+01	2.40E-02	5.11E+01	1.45E-08	2.77E-18	5.26E+00	1.25E-07	0.00E+00	3.55E+00	6.72E-02	4.22E-01	6.20E-03	1.27E-12	5.11E+00	6.49E-02	5.79E-03	2.12E-10	1.11E-09	1.63E-05	9.94E-01	1.23E-04	5.13E-07	6.76E-11	3.99E-13	5.37E-09	7.23E-03	1.10E-10	1.90E-12	-5.20E-37	-1.37E-21	-1.79E-16	1.39E+00	0.00E+00	0.00E+00	1.20E-131	-1.13E-130	1.12E-07
1.37E-05	302.807	3.64E+19	0.00E+00	1.38E+00	4.85E+05	-5.61E-02	2.05E+01	3.08E+05	3.67E-01	1.29E+05	2.76E-05	7.72E+04	5.19E+01	2.40E-02	5.11E+01	1.45E-08	2.68E-18	5.26E+00	1.24E-07	0.00E+00	3.53E+00	6.72E-02	4.26E-01	6.18E-03	1.29E-12	5.13E+00	6.60E-02	5.81E-03	2.12E-10	1.12E-09	1.63E-05	9.82E-01	1.26E-04	5.12E-07	6.77E-11	3.97E-13	5.36E-09	7.23E-03	1.11E-10	1.90E-12	-1.06E-36	-1.65E-21	-2.27E-16	1.38E+00	0.00E+00	0.00E+00	1.20E-131	-1.32E-130	1.10E-07
1.38E-05	302.811	3.64E+19	0.00E+00	1.37E+00	4.85E+05	-5.61E-02	2.05E+01	3.08E+05	3.67E-01	1.29E+05	2.74E-05	7.72E+04	5.18E+01	2.39E-02	5.11E+01	1.45E-08	2.60E-18	5.25E+00	1.24E-07	0.00E+00	3.51E+00	6.72E-02	4.30E-01	6.16E-03	1.31E-12	5.16E+00	6.71E-02	5.84E-03	2.13E-10	1.12E-09	1.63E-05	9.69E-01	1.29E-04	5.11E-07	6.78E-11	3.94E-13	5.34E-09	7.23E-03	1.11E-10	1.89E-12	-1.92E-36	-1.97E-21	-2.85E-16	1.37E+00	0.00E+00	0.00E+00	1.20E-131	-1.54E-130	1.09E-07
1.39E-05	302.815	3.64E+19	0.00E+00	1.37E+00	4.85E+05	-5.61E-02	2.06E+01	3.08E+05	3.66E-01	1.29E+05	2.73E-05	7.72E+04	5.17E+01	2.39E-02	5.11E+01	1.45E-08	2.52E-18	5.25E+00	1.23E-07	0.00E+00	3.50E+00	6.72E-02	4.35E-01	6.15E-03	1.33E-12	5.19E+00	6.82E-02	5.86E-03	2.14E-10	1.12E-09	1.63E-05	9.58E-01	1.32E-04	5.10E-07	6.78E-11	3.91E-13	5.32E-09	7.23E-03	1.11E-10	1.89E-12	-3.22E-36	-2.33E-21	-3.53E-16	1.37E+00	0.00E+00	0.00E+00	1.20E-131	-1.77E-130	1.07E-07
1.40E-05	302.819	3.64E+19	0.00E+00	1.36E+00	4.85E+05	-5.61E-02	2.06E+01	3.08E+05	3.65E-01	1.29E+05	2.72E-05	7.72E+04	5.16E+01	2.39E-02	5.11E+01	1.44E-08	2.44E-18	5.25E+00	1.23E-07	0.00E+00	3.48E+00	6.72E-02	4.39E-01	6.13E-03	1.35E-12	5.21E+00	6.94E-02	5.88E-03	2.15E-10	1.13E-09	1.64E-05	9.46E-01	1.35E-04	5.08E-07	6.79E-11	3.89E-13	5.31E-09	7.23E-03	1.11E-10	1.88E-12	-5.09E-36	-2.74E-21	-4.33E-16	1.36E+00	0.00E+00	0.00E+00	1.20E-131	-2.04E-130	1.06E-07
1.41E-05	302.823	3.64E+19	0.00E+00	1.36E+00	4.85E+05	-5.61E-02	2.06E+01	3.08E+05	3.64E-01	1.29E+05	2.70E-05	7.72E+04	5.15E+01	2.38E-02	5.11E+01	1.44E-08	2.37E-18	5.25E+00	1.23E-07	0.00E+00	3.47E+00	6.72E-02	4.43E-01	6.11E-03	1.36E-12	5.24E+00	7.05E-02	5.90E-03	2.15E-10	1.13E-09	1.64E-05	9.34E-01	1.38E-04	5.07E-07	6.79E-11	3.86E-13	5.29E-09	7.23E-03	1.11E-10	1.88E-12	-7.72E-36	-3.20E-21	-5.24E-16	1.36E+00	0.00E+00	0.00E+00	1.20E-131	-2.33E-130	1.04E-07
1.42E-05	302.827	3.64E+19	0.00E+00	1.35E+00	4.85E+05	-5.61E-02	2.06E+01	3.08E+05	3.63E-01	1.29E+05	2.69E-05	7.72E+04	5.13E+01	2.38E-02	5.11E+01	1.44E-08	2.29E-18	5.25E+00	1.22E-07	0.00E+00	3.45E+00	6.72E-02	4.47E-01	6.10E-03	1.38E-12	5.26E+00	7.17E-02	5.93E-03	2.16E-10	1.13E-09	1.64E-05	9.23E-01	1.41E-04	5.06E-07	6.80E-11	3.84E-13	5.27E-09	7.23E-03	1.11E-10	1.88E-12	-1.13E-35	-3.72E-21	-6.30E-16	1.35E+00	0.00E+00	0.00E+00	1.20E-131	-2.65E-130	1.03E-07
1.43E-05	302.831	3.64E+19	0.00E+00	1.35E+00	4.85E+05	-5.61E-02	2.07E+01	3.08E+05	3.62E-01	1.29E+05	2.68E-05	7.72E+04	5.12E+01	2.38E-02	5.11E+01	1.44E-08	2.23E-18	5.25E+00	1.22E-07	0.00E+00	3.44E+00	6.72E-02	4.51E-01	6.08E-03	1.40E-12	5.29E+00	7.28E-02	5.95E-03	2.17E-10	1.14E-09	1.64E-05	9.12E-01	1.44E-04	5.05E-07	6.80E-11	3.82E-13	5.26E-09	7.23E-03	1.11E-10	1.87E-12	-1.60E-35	-4.30E-21	-7.50E-16	1.35E+00	0.00E+00	0.00E+00	1.20E-131	-2.99E-130	1.01E-07
1.44E-05	302.835	3.64E+19	0.00E+00	1.34E+00	4.85E+05	-5.61E-02	2.07E+01	3.08E+05	3.61E-01	1.29E+05	2.67E-05	7.72E+04	5.11E+01	2.38E-02	5.11E+01	1.44E-08	2.16E-18	5.24E+00	1.21E-07	0.00E+00	3.42E+00	6.72E-02	4.55E-01	6.06E-03	1.42E-12	5.31E+00	7.40E-02	5.97E-03	2.18E-10	1.14E-09	1.64E-05	9.00E-01	1.47E-04	5.03E-07	6.81E-11	3.80E-13	5.24E-09	7.23E-03	1.11E-10	1.87E-12	-2.21E-35	-4.93E-21	-8.87E-16	1.34E+00	0.00E+00	0.00E+00	1.20E-131	-3.37E-130	9.99E-08
1.45E-05	302.839	3.64E+19	0.00E+00	1.33E+00	4.85E+05	-5.61E-02	2.07E+01	3.08E+05	3.60E-01	1.29E+05	2.65E-05	7.72E+04	5.10E+01	2.37E-02	5.12E+01	1.43E-08	2.09E-18	5.24E+00	1.21E-07	0.00E+00	3.41E+00	6.72E-02	4.60E-01	6.04E-03	1.44E-12	5.33E+00	7.52E-02	5.99E-03	2.18E-10	1.15E-09	1.64E-05	8.90E-01	1.50E-04	5.02E-07	6.81E-11	3.77E-13	5.22E-09	7.23E-03	1.11E-10	1.87E-12	-2.99E-35	-5.63E-21	-1.04E-15	1.33E+00	0.00E+00	0.00E+00	1.20E-131	-3.77E-130	9.86E-08
1.46E-05	302.843	3.64E+19	0.00E+00	1.33E+00	4.85E+05	-5.61E-02	2.07E+01	3.08E+05	3.59E-01	1.29E+05	2.64E-05	7.72E+04	5.09E+01	2.37E-02	5.12E+01	1.43E-08	2.03E-18	5.24E+00	1.21E-07	0.00E+00	3.39E+00	6.72E-02	4.64E-01	6.03E-03	1.46E-12	5.36E+00	7.64E-02	6.01E-03	2.19E-10	1.15E-09	1.64E-05	8.79E-01	1.53E-04	5.01E-07	6.82E-11	3.75E-13	5.21E-09	7.23E-03	1.11E-10	1.86E-12	-3.97E-35	-6.40E-21	-1.21E-15	1.33E+00	0.00E+00	0.00E+00	1.20E-131	-4.21E-130	9.72E-08
1.47E-05	302.847	3.63E+19	0.00E+00	1.32E+00	4.85E+05	-5.61E-02	2.07E+01	3.08E+05	3.59E-01	1.29E+05	2.63E-05	7.72E+04	5.08E+01	2.37E-02	5.12E+01	1.43E-08	1.97E-18	5.24E+00	1.20E-07	0.00E+00	3.38E+00	6.72E-02	4.68E-01	6.01E-03	1.48E-12	5.38E+00	7.75E-02	6.03E-03	2.20E-10	1.15E-09	1.64E-05	8.68E-01	1.56E-04	5.00E-07	6.82E-11	3.73E-13	5.19E-09	7.23E-03	1.11E-10	1.86E-12	-5.19E-35	-7.24E-21	-1.41E-15	1.32E+00	0.00E+00	0.00E+00	1.20E-131	-4.68E-130	9.59E-08
1.48E-05	302.851	3.63E+19	0.00E+00	1.32E+00	4.85E+05	-5.61E-02	2.08E+01	3.08E+05	3.58E-01	1.29E+05	2.62E-05	7.72E+04	5.07E+01	2.36E-02	5.12E+01	1.43E-08	1.91E-18	5.24E+00	1.20E-07	0.00E+00	3.36E+00	6.72E-02	4.72E-01	5.99E-03	1.51E-12	5.41E+00	7.87E-02	6.06E-03	2.21E-10	1.16E-09	1.64E-05	8.58E-01	1.59E-04	4.98E-07	6.83E-11	3.71E-13	5.17E-09	7.23E-03	1.11E-10	1.86E-12	-6.68E-35	-8.16E-21	-1.62E-15	1.32E+00	0.00E+00	0.00E+00	1.20E-131	-5.19E-130	9.46E-08
1.49E-05	302.855	3.63E+19	0.00E+00	1.31E+00	4.85E+05	-5.61E-02	2.08E+01	3.08E+05	3.57E-01	1.29E+05	2.60E-05	7.72E+04	5.06E+01	2.36E-02	5.12E+01	1.43E-08	1.86E-18	5.24E+00	1.20E-07	0.00E+00	3.35E+00	6.73E-02	4.76E-01	5.98E-03	1.53E-12	5.43E+00	8.00E-02	6.08E-03	2.21E-10	1.16E-09	1.64E-05	8.47E-01	1.62E-04	4.97E-07	6.83E-11	3.69E-13	5.16E-09	7.23E-03	1.11E-10	1.85E-12	-8.49E-35	-9.15E-21	-1.86E-15	1.31E+00	0.00E+00	0.00E+00	1.20E-131	-5.72E-130	9.33E-08
1.50E-05	302.858	3.63E+19	0.00E+00	1.31E+00	4.85E+05	-5.61E-02	2.08E+01	3.08E+05	3.56E-01	1.29E+05	2.59E-05	7.72E+04	5.04E+01	2.36E-02	5.12E+01	1.42E-08	1.80E-18	5.23E+00	1.20E-07	0.00E+00	3.33E+00	6.73E-02	4.80E-01	5.96E-03	1.55E-12	5.45E+00	8.12E-02	6.10E-03	2.22E-10	1.16E-09	1.64E-05	8.37E-01	1.66E-04	4.96E-07	6.84E-11	3.67E-13	5.14E-09	7.23E-03	1.12E-10	1.85E-12	-1.07E-34	-1.02E-20	-2.12E-15	1.31E+00	0.00E+00	0.00E+00	1.20E-131	-6.29E-130	9.20E-08
1.51E-05	302.862	3.63E+19	0.00E+00	1.30E+00	4.85E+05	-5.61E-02	2.08E+01	3.08E+05	3.55E-01	1.29E+05	2.58E-05	7.72E+04	5.03E+01	2.36E-02	5.12E+01	1.42E-08	1.75E-18	5.23E+00	1.19E-07	0.00E+00	3.32E+00	6.73E-02	4.84E-01	5.94E-03	1.57E-12	5.48E+00	8.24E-02	6.12E-03	2.23E-10	1.17E-09	1.64E-05	8.27E-01	1.69E-04	4.95E-07	6.84E-11	3.65E-13	5.13E-09	7.23E-03	1.12E-10	1.84E-12	-1.33E-34	-1.14E-20	-2.40E-15	1.30E+00	0.00E+00	0.00E+00	1.20E-131	-6.90E-130	9.08E-08
1.52E-05	302.866	3.63E+19	0.00E+00	1.30E+00	4.85E+05	-5.61E-02	2.08E+01	3.08E+05	3.54E-01	1.29E+05	2.57E-05	7.72E+04	5.02E+01	2.35E-02	5.12E+01	1.42E-08	1.70E-18	5.23E+00	1.19E-07	0.00E+00	3.30E+00	6.73E-02	4.88E-01	5.92E-03	1.59E-12	5.50E+00	8.36E-02	6.14E-03	2.23E-10	1.17E-09	1.64E-05	8.17E-01	1.72E-04	4.94E-07	6.85E-11	3.63E-13	5.11E-09	7.23E-03	1.12E-10	1.84E-12	-1.63E-34	-1.26E-20	-2.72E-15	1.30E+00	0.00E+00	0.00E+00	1.20E-131	-7.54E-130	8.95E-08
1.53E-05	302.87	3.63E+19	0.00E+00	1.29E+00	4.85E+05	-5.61E-02	2.09E+01	3.08E+05	3.53E-01	1.29E+05	2.56E-05	7.72E+04	5.01E+01	2.35E-02	5.12E+01	1.42E-08	1.65E-18	5.23E+00	1.19E-07	0.00E+00	3.29E+00	6.73E-02	4.92E-01	5.91E-03	1.61E-12	5.52E+00	8.49E-02	6.16E-03	2.24E-10	1.17E-09	1.64E-05	8.08E-01	1.76E-04	4.92E-07	6.85E-11	3.61E-13	5.10E-09	7.23E-03	1.12E-10	1.84E-12	-1.99E-34	-1.40E-20	-3.06E-15	1.29E+00	0.00E+00	0.00E+00	1.20E-131	-8.21E-130	8.83E-08
1.54E-05	302.874	3.63E+19	0.00E+00	1.29E+00	4.85E+05	-5.61E-02	2.09E+01	3.08E+05	3.53E-01	1.29E+05	2.54E-05	7.72E+04	5.00E+01	2.35E-02	5.13E+01	1.42E-08	1.60E-18	5.23E+00	1.18E-07	0.00E+00	3.27E+00	6.73E-02	4.96E-01	5.89E-03	1.63E-12	5.55E+00	8.61E-02	6.18E-03	2.25E-10	1.18E-09	1.64E-05	7.98E-01	1.79E-04	4.91E-07	6.85E-11	3.59E-13	5.08E-09	7.23E-03	1.12E-10	1.83E-12	-2.42E-34	-1.54E-20	-3.43E-15	1.29E+00	0.00E+00	0.00E+00	1.20E-131	-8.92E-130	8.72E-08
1.55E-05	302.878	3.63E+19	0.00E+00	1.28E+00	4.85E+05	-5.61E-02	2.09E+01	3.08E+05	3.52E-01	1.29E+05	2.53E-05	7.72E+04	4.99E+01	2.35E-02	5.13E+01	1.42E-08	1.56E-18	5.23E+00	1.18E-07	0.00E+00	3.26E+00	6.73E-02	5.01E-01	5.87E-03	1.65E-12	5.57E+00	8.74E-02	6.20E-03	2.26E-10	1.18E-09	1.64E-05	7.89E-01	1.82E-04	4.90E-07	6.86E-11	3.58E-13	5.06E-09	7.23E-03	1.12E-10	1.83E-12	-2.90E-34	-1.69E-20	-3.84E-15	1.28E+00	0.00E+00	0.00E+00	1.20E-131	-9.66E-130	8.60E-08
1.56E-05	302.882	3.63E+19	0.00E+00	1.28E+00	4.85E+05	-5.61E-02	2.09E+01	3.08E+05	3.51E-01	1.29E+05	2.52E-05	7.72E+04	4.98E+01	2.34E-02	5.13E+01	1.42E-08	1.51E-18	5.22E+00	1.18E-07	0.00E+00	3.24E+00	6.73E-02	5.05E-01	5.86E-03	1.67E-12	5.59E+00	8.86E-02	6.22E-03	2.26E-10	1.19E-09	1.64E-05	7.79E-01	1.86E-04	4.89E-07	6.86E-11	3.56E-13	5.05E-09	7.23E-03	1.12E-10	1.82E-12	-3.47E-34	-1.85E-20	-4.28E-15	1.28E+00	0.00E+00	0.00E+00	1.20E-131	-1.04E-129	8.49E-08
1.57E-05	302.886	3.63E+19	0.00E+00	1.27E+00	4.85E+05	-5.61E-02	2.10E+01	3.08E+05	3.50E-01	1.29E+05	2.51E-05	7.72E+04	4.97E+01	2.34E-02	5.13E+01	1.41E-08	1.47E-18	5.22E+00	1.18E-07	0.00E+00	3.23E+00	6.73E-02	5.09E-01	5.84E-03	1.69E-12	5.61E+00	8.99E-02	6.24E-03	2.27E-10	1.19E-09	1.64E-05	7.70E-01	1.89E-04	4.87E-07	6.86E-11	3.54E-13	5.03E-09	7.23E-03	1.12E-10	1.82E-12	-4.11E-34	-2.03E-20	-4.75E-15	1.27E+00	0.00E+00	0.00E+00	1.20E-131	-1.12E-129	8.37E-08
1.58E-05	302.889	3.63E+19	0.00E+00	1.27E+00	4.85E+05	-5.61E-02	2.10E+01	3.08E+05	3.49E-01	1.29E+05	2.50E-05	7.72E+04	4.96E+01	2.34E-02	5.13E+01	1.41E-08	1.43E-18	5.22E+00	1.17E-07	0.00E+00	3.21E+00	6.73E-02	5.13E-01	5.82E-03	1.71E-12	5.64E+00	9.12E-02	6.26E-03	2.28E-10	1.19E-09	1.64E-05	7.61E-01	1.93E-04	4.86E-07	6.87E-11	3.52E-13	5.02E-09	7.23E-03	1.12E-10	1.82E-12	-4.85E-34	-2.21E-20	-5.26E-15	1.27E+00	0.00E+00	0.00E+00	1.20E-131	-1.21E-129	8.26E-08
1.59E-05	302.893	3.63E+19	0.00E+00	1.26E+00	4.85E+05	-5.61E-02	2.10E+01	3.08E+05	3.48E-01	1.29E+05	2.49E-05	7.72E+04	4.95E+01	2.33E-02	5.13E+01	1.41E-08	1.38E-18	5.22E+00	1.17E-07	0.00E+00	3.20E+00	6.73E-02	5.17E-01	5.81E-03	1.73E-12	5.66E+00	9.24E-02	6.28E-03	2.28E-10	1.20E-09	1.64E-05	7.52E-01	1.96E-04	4.85E-07	6.87E-11	3.51E-13	5.00E-09	7.23E-03	1.12E-10	1.81E-12	-5.69E-34	-2.40E-20	-5.80E-15	1.26E+00	0.00E+00	0.00E+00	1.20E-131	-1.29E-129	8.16E-08
1.60E-05	302.897	3.63E+19	0.00E+00	1.26E+00	4.85E+05	-5.61E-02	2.10E+01	3.08E+05	3.48E-01	1.29E+05	2.47E-05	7.72E+04	4.94E+01	2.33E-02	5.13E+01	1.41E-08	1.35E-18	5.22E+00	1.17E-07	0.00E+00	3.18E+00	6.73E-02	5.21E-01	5.79E-03	1.76E-12	5.68E+00	9.37E-02	6.30E-03	2.29E-10	1.20E-09	1.64E-05	7.43E-01	2.00E-04	4.84E-07	6.87E-11	3.49E-13	4.99E-09	7.23E-03	1.12E-10	1.81E-12	-6.64E-34	-2.60E-20	-6.39E-15	1.26E+00	0.00E+00	0.00E+00	1.20E-131	-1.38E-129	8.05E-08
1.61E-05	302.901	3.63E+19	0.00E+00	1.25E+00	4.85E+05	-5.61E-02	2.10E+01	3.08E+05	3.47E-01	1.29E+05	2.46E-05	7.72E+04	4.93E+01	2.33E-02	5.13E+01	1.41E-08	1.31E-18	5.22E+00	1.17E-07	0.00E+00	3.17E+00	6.73E-02	5.25E-01	5.77E-03	1.78E-12	5.70E+00	9.50E-02	6.32E-03	2.30E-10	1.20E-09	1.64E-05	7.35E-01	2.04E-04	4.83E-07	6.88E-11	3.48E-13	4.97E-09	7.23E-03	1.12E-10	1.81E-12	-7.71E-34	-2.81E-20	-7.02E-15	1.25E+00	0.00E+00	0.00E+00	1.20E-131	-1.47E-129	7.95E-08
1.62E-05	302.905	3.63E+19	0.00E+00	1.25E+00	4.85E+05	-5.61E-02	2.11E+01	3.08E+05	3.46E-01	1.29E+05	2.45E-05	7.72E+04	4.91E+01	2.33E-02	5.13E+01	1.41E-08	1.27E-18	5.21E+00	1.17E-07	0.00E+00	3.15E+00	6.73E-02	5.29E-01	5.76E-03	1.80E-12	5.72E+00	9.63E-02	6.34E-03	2.31E-10	1.21E-09	1.64E-05	7.26E-01	2.07E-04	4.81E-07	6.88E-11	3.46E-13	4.96E-09	7.23E-03	1.12E-10	1.80E-12	-8.91E-34	-3.04E-20	-7.68E-15	1.25E+00	0.00E+00	0.00E+00	1.20E-131	-1.57E-129	7.84E-08
1.63E-05	302.908	3.63E+19	0.00E+00	1.24E+00	4.85E+05	-5.61E-02	2.11E+01	3.08E+05	3.45E-01	1.29E+05	2.44E-05	7.72E+04	4.90E+01	2.32E-02	5.13E+01	1.41E-08	1.23E-18	5.21E+00	1.16E-07	0.00E+00	3.14E+00	6.73E-02	5.33E-01	5.74E-03	1.82E-12	5.74E+00	9.76E-02	6.36E-03	2.31E-10	1.21E-09	1.64E-05	7.18E-01	2.11E-04	4.80E-07	6.88E-11	3.44E-13	4.94E-09	7.23E-03	1.12E-10	1.80E-12	-1.03E-33	-3.27E-20	-8.40E-15	1.24E+00	0.00E+00	0.00E+00	1.20E-131	-1.66E-129	7.74E-08
1.64E-05	302.912	3.63E+19	0.00E+00	1.24E+00	4.85E+05	-5.61E-02	2.11E+01	3.08E+05	3.44E-01	1.29E+05	2.43E-05	7.72E+04	4.89E+01	2.32E-02	5.14E+01	1.41E-08	1.20E-18	5.21E+00	1.16E-07	0.00E+00	3.12E+00	6.73E-02	5.37E-01	5.72E-03	1.84E-12	5.76E+00	9.90E-02	6.38E-03	2.32E-10	1.21E-09	1.64E-05	7.09E-01	2.15E-04	4.79E-07	6.88E-11	3.43E-13	4.93E-09	7.23E-03	1.12E-10	1.79E-12	-1.18E-33	-3.51E-20	-9.15E-15	1.24E+00	0.00E+00	0.00E+00	1.20E-131	-1.76E-129	7.64E-08
1.65E-05	302.916	3.63E+19	0.00E+00	1.23E+00	4.85E+05	-5.61E-02	2.11E+01	3.08E+05	3.43E-01	1.29E+05	2.42E-05	7.72E+04	4.88E+01	2.32E-02	5.14E+01	1.40E-08	1.17E-18	5.21E+00	1.16E-07	0.00E+00	3.11E+00	6.73E-02	5.41E-01	5.71E-03	1.86E-12	5.78E+00	1.00E-01	6.40E-03	2.33E-10	1.22E-09	1.64E-05	7.01E-01	2.19E-04	4.78E-07	6.89E-11	3.41E-13	4.91E-09	7.23E-03	1.13E-10	1.79E-12	-1.34E-33	-3.77E-20	-9.95E-15	1.23E+00	0.00E+00	0.00E+00	1.20E-131	-1.86E-129	7.54E-08
1.66E-05	302.92	3.63E+19	0.00E+00	1.23E+00	4.85E+05	-5.61E-02	2.11E+01	3.08E+05	3.43E-01	1.29E+05	2.41E-05	7.72E+04	4.87E+01	2.32E-02	5.14E+01	1.40E-08	1.13E-18	5.21E+00	1.16E-07	0.00E+00	3.09E+00	6.73E-02	5.45E-01	5.69E-03	1.88E-12	5.81E+00	1.02E-01	6.42E-03	2.33E-10	1.22E-09	1.64E-05	6.93E-01	2.23E-04	4.77E-07	6.89E-11	3.40E-13	4.90E-09	7.23E-03	1.13E-10	1.79E-12	-1.53E-33	-4.03E-20	-1.08E-14	1.23E+00	0.00E+00	0.00E+00	1.20E-131	-1.96E-129	7.45E-08
1.67E-05	302.923	3.63E+19	0.00E+00	1.23E+00	4.85E+05	-5.61E-02	2.12E+01	3.08E+05	3.42E-01	1.29E+05	2.40E-05	7.72E+04	4.86E+01	2.31E-02	5.14E+01	1.40E-08	1.10E-18	5.21E+00	1.16E-07	0.00E+00	3.08E+00	6.73E-02	5.49E-01	5.67E-03	1.91E-12	5.83E+00	1.03E-01	6.44E-03	2.34E-10	1.22E-09	1.64E-05	6.85E-01	2.26E-04	4.75E-07	6.89E-11	3.39E-13	4.88E-09	7.23E-03	1.13E-10	1.78E-12	-1.73E-33	-4.30E-20	-1.17E-14	1.23E+00	0.00E+00	0.00E+00	1.20E-131	-2.06E-129	7.35E-08
1.68E-05	302.927	3.63E+19	0.00E+00	1.22E+00	4.85E+05	-5.61E-02	2.12E+01	3.08E+05	3.41E-01	1.29E+05	2.38E-05	7.72E+04	4.85E+01	2.31E-02	5.14E+01	1.40E-08	1.07E-18	5.21E+00	1.15E-07	0.00E+00	3.07E+00	6.73E-02	5.53E-01	5.66E-03	1.93E-12	5.85E+00	1.04E-01	6.46E-03	2.35E-10	1.23E-09	1.64E-05	6.77E-01	2.30E-04	4.74E-07	6.89E-11	3.37E-13	4.87E-09	7.23E-03	1.13E-10	1.78E-12	-1.95E-33	-4.58E-20	-1.27E-14	1.22E+00	0.00E+00	0.00E+00	1.20E-131	-2.16E-129	7.26E-08
1.69E-05	302.931	3.63E+19	0.00E+00	1.22E+00	4.85E+05	-5.61E-02	2.12E+01	3.08E+05	3.40E-01	1.29E+05	2.37E-05	7.72E+04	4.84E+01	2.31E-02	5.14E+01	1.40E-08	1.04E-18	5.20E+00	1.15E-07	0.00E+00	3.05E+00	6.73E-02	5.57E-01	5.64E-03	1.95E-12	5.87E+00	1.06E-01	6.48E-03	2.35E-10	1.23E-09	1.64E-05	6.69E-01	2.34E-04	4.73E-07	6.90E-11	3.36E-13	4.86E-09	7.23E-03	1.13E-10	1.78E-12	-2.20E-33	-4.87E-20	-1.37E-14	1.22E+00	0.00E+00	0.00E+00	1.20E-131	-2.26E-129	7.17E-08
1.70E-05	302.934	3.63E+19	0.00E+00	1.21E+00	4.85E+05	-5.61E-02	2.12E+01	3.08E+05	3.39E-01	1.29E+05	2.36E-05	7.72E+04	4.83E+01	2.31E-02	5.14E+01	1.40E-08	1.01E-18	5.20E+00	1.15E-07	0.00E+00	3.04E+00	6.73E-02	5.61E-01	5.62E-03	1.97E-12	5.89E+00	1.07E-01	6.50E-03	2.36E-10	1.23E-09	1.64E-05	6.62E-01	2.38E-04	4.72E-07	6.90E-11	3.35E-13	4.84E-09	7.23E-03	1.13E-10	1.77E-12	-2.47E-33	-5.17E-20	-1.47E-14	1.21E+00	0.00E+00	0.00E+00	1.20E-131	-2.36E-129	7.08E-08
1.71E-05	302.938	3.63E+19	0.00E+00	1.21E+00	4.85E+05	-5.61E-02	2.12E+01	3.08E+05	3.39E-01	1.29E+05	2.35E-05	7.72E+04	4.82E+01	2.30E-02	5.14E+01	1.40E-08	9.85E-19	5.20E+00	1.15E-07	0.00E+00	3.02E+00	6.73E-02	5.65E-01	5.61E-03	1.99E-12	5.91E+00	1.08E-01	6.52E-03	2.37E-10	1.23E-09	1.64E-05	6.54E-01	2.42E-04	4.71E-07	6.90E-11	3.33E-13	4.83E-09	7.23E-03	1.13E-10	1.77E-12	-2.77E-33	-5.48E-20	-1.58E-14	1.21E+00	0.00E+00	0.00E+00	1.20E-131	-2.46E-129	6.99E-08
1.72E-05	302.942	3.63E+19	0.00E+00	1.20E+00	4.85E+05	-5.61E-02	2.13E+01	3.08E+05	3.38E-01	1.29E+05	2.34E-05	7.72E+04	4.81E+01	2.30E-02	5.14E+01	1.40E-08	9.58E-19	5.20E+00	1.15E-07	0.00E+00	3.01E+00	6.73E-02	5.69E-01	5.59E-03	2.02E-12	5.93E+00	1.10E-01	6.54E-03	2.37E-10	1.24E-09	1.64E-05	6.46E-01	2.46E-04	4.69E-07	6.90E-11	3.32E-13	4.81E-09	7.23E-03	1.13E-10	1.76E-12	-3.09E-33	-5.80E-20	-1.70E-14	1.20E+00	0.00E+00	0.00E+00	1.20E-131	-2.55E-129	6.90E-08
1.73E-05	302.946	3.63E+19	0.00E+00	1.20E+00	4.85E+05	-5.61E-02	2.13E+01	3.08E+05	3.37E-01	1.29E+05	2.33E-05	7.72E+04	4.80E+01	2.30E-02	5.14E+01	1.40E-08	9.32E-19	5.20E+00	1.15E-07	0.00E+00	2.99E+00	6.74E-02	5.73E-01	5.57E-03	2.04E-12	5.95E+00	1.11E-01	6.56E-03	2.38E-10	1.24E-09	1.64E-05	6.39E-01	2.50E-04	4.68E-07	6.90E-11	3.31E-13	4.80E-09	7.23E-03	1.13E-10	1.76E-12	-3.44E-33	-6.12E-20	-1.82E-14	1.20E+00	0.00E+00	0.00E+00	1.20E-131	-2.64E-129	6.82E-08
1.74E-05	302.949	3.63E+19	0.00E+00	1.19E+00	4.85E+05	-5.61E-02	2.13E+01	3.08E+05	3.36E-01	1.29E+05	2.32E-05	7.72E+04	4.79E+01	2.30E-02	5.14E+01	1.40E-08	9.06E-19	5.20E+00	1.14E-07	0.00E+00	2.98E+00	6.74E-02	5.76E-01	5.56E-03	2.06E-12	5.97E+00	1.13E-01	6.57E-03	2.39E-10	1.24E-09	1.64E-05	6.32E-01	2.55E-04	4.67E-07	6.90E-11	3.30E-13	4.78E-09	7.23E-03	1.13E-10	1.76E-12	-3.82E-33	-6.45E-20	-1.95E-14	1.19E+00	0.00E+00	0.00E+00	1.20E-131	-2.73E-129	6.73E-08
1.75E-05	302.953	3.63E+19	0.00E+00	1.19E+00	4.85E+05	-5.61E-02	2.13E+01	3.08E+05	3.36E-01	1.29E+05	2.31E-05	7.72E+04	4.78E+01	2.29E-02	5.15E+01	1.39E-08	8.81E-19	5.19E+00	1.14E-07	0.00E+00	2.97E+00	6.74E-02	5.80E-01	5.54E-03	2.08E-12	5.98E+00	1.14E-01	6.59E-03	2.40E-10	1.25E-09	1.64E-05	6.25E-01	2.59E-04	4.66E-07	6.91E-11	3.28E-13	4.77E-09	7.23E-03	1.13E-10	1.75E-12	-4.23E-33	-6.79E-20	-2.08E-14	1.19E+00	0.00E+00	0.00E+00	1.20E-131	-2.82E-129	6.65E-08
1.76E-05	302.957	3.63E+19	0.00E+00	1.19E+00	4.85E+05	-5.61E-02	2.13E+01	3.08E+05	3.35E-01	1.29E+05	2.30E-05	7.72E+04	4.77E+01	2.29E-02	5.15E+01	1.39E-08	8.57E-19	5.19E+00	1.14E-07	0.00E+00	2.95E+00	6.74E-02	5.84E-01	5.52E-03	2.11E-12	6.00E+00	1.15E-01	6.61E-03	2.40E-10	1.25E-09	1.64E-05	6.18E-01	2.63E-04	4.65E-07	6.91E-11	3.27E-13	4.76E-09	7.23E-03	1.13E-10	1.75E-12	-4.68E-33	-7.13E-20	-2.22E-14	1.19E+00	0.00E+00	0.00E+00	1.20E-131	-2.90E-129	6.57E-08
1.77E-05	302.96	3.63E+19	0.00E+00	1.18E+00	4.85E+05	-5.61E-02	2.14E+01	3.08E+05	3.34E-01	1.29E+05	2.29E-05	7.72E+04	4.76E+01	2.29E-02	5.15E+01	1.39E-08	8.34E-19	5.19E+00	1.14E-07	0.00E+00	2.94E+00	6.74E-02	5.88E-01	5.51E-03	2.13E-12	6.02E+00	1.17E-01	6.63E-03	2.41E-10	1.25E-09	1.64E-05	6.11E-01	2.67E-04	4.63E-07	6.91E-11	3.26E-13	4.74E-09	7.23E-03	1.13E-10	1.75E-12	-5.15E-33	-7.47E-20	-2.36E-14	1.18E+00	0.00E+00	0.00E+00	1.20E-131	-2.97E-129	6.49E-08
1.78E-05	302.964	3.63E+19	0.00E+00	1.18E+00	4.85E+05	-5.61E-02	2.14E+01	3.08E+05	3.33E-01	1.29E+05	2.28E-05	7.72E+04	4.75E+01	2.28E-02	5.15E+01	1.39E-08	8.11E-19	5.19E+00	1.14E-07	0.00E+00	2.93E+00	6.74E-02	5.92E-01	5.49E-03	2.15E-12	6.04E+00	1.18E-01	6.65E-03	2.42E-10	1.26E-09	1.64E-05	6.04E-01	2.71E-04	4.62E-07	6.91E-11	3.25E-13	4.73E-09	7.23E-03	1.13E-10	1.74E-12	-5.67E-33	-7.82E-20	-2.52E-14	1.18E+00	0.00E+00	0.00E+00	1.20E-131	-3.04E-129	6.41E-08
1.79E-05	302.967	3.63E+19	0.00E+00	1.17E+00	4.85E+05	-5.61E-02	2.14E+01	3.08E+05	3.33E-01	1.29E+05	2.27E-05	7.72E+04	4.74E+01	2.28E-02	5.15E+01	1.39E-08	7.89E-19	5.19E+00	1.14E-07	0.00E+00	2.91E+00	6.74E-02	5.96E-01	5.48E-03	2.17E-12	6.06E+00	1.20E-01	6.67E-03	2.42E-10	1.26E-09	1.64E-05	5.97E-01	2.76E-04	4.61E-07	6.91E-11	3.24E-13	4.71E-09	7.23E-03	1.13E-10	1.74E-12	-6.22E-33	-8.17E-20	-2.67E-14	1.17E+00	0.00E+00	0.00E+00	1.20E-131	-3.09E-129	6.33E-08
1.80E-05	302.971	3.63E+19	0.00E+00	1.17E+00	4.85E+05	-5.61E-02	2.14E+01	3.08E+05	3.32E-01	1.29E+05	2.26E-05	7.72E+04	4.73E+01	2.28E-02	5.15E+01	1.39E-08	7.68E-19	5.19E+00	1.14E-07	0.00E+00	2.90E+00	6.74E-02	6.00E-01	5.46E-03	2.20E-12	6.08E+00	1.21E-01	6.68E-03	2.43E-10	1.26E-09	1.64E-05	5.90E-01	2.80E-04	4.60E-07	6.91E-11	3.23E-13	4.70E-09	7.23E-03	1.13E-10	1.74E-12	-6.82E-33	-8.52E-20	-2.84E-14	1.17E+00	0.00E+00	0.00E+00	1.20E-131	-3.14E-129	6.26E-08
1.81E-05	302.975	3.63E+19	0.00E+00	1.16E+00	4.85E+05	-5.61E-02	2.14E+01	3.08E+05	3.31E-01	1.29E+05	2.25E-05	7.72E+04	4.72E+01	2.28E-02	5.15E+01	1.39E-08	7.47E-19	5.19E+00	1.13E-07	0.00E+00	2.88E+00	6.74E-02	6.04E-01	5.44E-03	2.22E-12	6.10E+00	1.22E-01	6.70E-03	2.44E-10	1.27E-09	1.64E-05	5.84E-01	2.84E-04	4.59E-07	6.91E-11	3.22E-13	4.69E-09	7.23E-03	1.14E-10	1.73E-12	-7.45E-33	-8.87E-20	-3.00E-14	1.16E+00	0.00E+00	0.00E+00	1.20E-131	-3.18E-129	6.18E-08
1.82E-05	302.978	3.63E+19	0.00E+00	1.16E+00	4.85E+05	-5.61E-02	2.15E+01	3.08E+05	3.30E-01	1.29E+05	2.24E-05	7.72E+04	4.71E+01	2.27E-02	5.15E+01	1.39E-08	7.27E-19	5.18E+00	1.13E-07	0.00E+00	2.87E+00	6.74E-02	6.07E-01	5.43E-03	2.24E-12	6.12E+00	1.24E-01	6.72E-03	2.44E-10	1.27E-09	1.64E-05	5.77E-01	2.89E-04	4.57E-07	6.91E-11	3.21E-13	4.67E-09	7.23E-03	1.14E-10	1.73E-12	-8.13E-33	-9.22E-20	-3.18E-14	1.16E+00	0.00E+00	0.00E+00	1.20E-131	-3.21E-129	6.11E-08
1.83E-05	302.982	3.63E+19	0.00E+00	1.16E+00	4.85E+05	-5.61E-02	2.15E+01	3.08E+05	3.30E-01	1.29E+05	2.23E-05	7.72E+04	4.70E+01	2.27E-02	5.15E+01	1.39E-08	7.08E-19	5.18E+00	1.13E-07	0.00E+00	2.86E+00	6.74E-02	6.11E-01	5.41E-03	2.26E-12	6.13E+00	1.25E-01	6.74E-03	2.45E-10	1.27E-09	1.64E-05	5.71E-01	2.93E-04	4.56E-07	6.91E-11	3.20E-13	4.66E-09	7.23E-03	1.14E-10	1.72E-12	-8.85E-33	-9.57E-20	-3.36E-14	1.16E+00	0.00E+00	0.00E+00	1.20E-131	-3.22E-129	6.03E-08
1.84E-05	302.985	3.63E+19	0.00E+00	1.15E+00	4.85E+05	-5.61E-02	2.15E+01	3.08E+05	3.29E-01	1.29E+05	2.22E-05	7.72E+04	4.69E+01	2.27E-02	5.15E+01	1.39E-08	6.89E-19	5.18E+00	1.13E-07	0.00E+00	2.84E+00	6.74E-02	6.15E-01	5.39E-03	2.29E-12	6.15E+00	1.27E-01	6.75E-03	2.46E-10	1.27E-09	1.64E-05	5.64E-01	2.98E-04	4.55E-07	6.92E-11	3.19E-13	4.65E-09	7.23E-03	1.14E-10	1.72E-12	-9.62E-33	-9.91E-20	-3.55E-14	1.15E+00	0.00E+00	0.00E+00	1.20E-131	-3.22E-129	5.96E-08
1.85E-05	302.989	3.63E+19	0.00E+00	1.15E+00	4.85E+05	-5.61E-02	2.15E+01	3.08E+05	3.28E-01	1.29E+05	2.21E-05	7.72E+04	4.68E+01	2.27E-02	5.15E+01	1.39E-08	6.71E-19	5.18E+00	1.13E-07	0.00E+00	2.83E+00	6.74E-02	6.19E-01	5.38E-03	2.31E-12	6.17E+00	1.28E-01	6.77E-03	2.46E-10	1.28E-09	1.64E-05	5.58E-01	3.02E-04	4.54E-07	6.92E-11	3.18E-13	4.63E-09	7.23E-03	1.14E-10	1.72E-12	-1.04E-32	-1.02E-19	-3.74E-14	1.15E+00	0.00E+00	0.00E+00	1.20E-131	-3.21E-129	5.89E-08
1.86E-05	302.992	3.63E+19	0.00E+00	1.14E+00	4.85E+05	-5.61E-02	2.15E+01	3.08E+05	3.27E-01	1.29E+05	2.20E-05	7.72E+04	4.67E+01	2.26E-02	5.16E+01	1.39E-08	6.53E-19	5.18E+00	1.13E-07	0.00E+00	2.82E+00	6.74E-02	6.23E-01	5.36E-03	2.33E-12	6.19E+00	1.30E-01	6.79E-03	2.47E-10	1.28E-09	1.64E-05	5.52E-01	3.07E-04	4.53E-07	6.92E-11	3.17E-13	4.62E-09	7.23E-03	1.14E-10	1.71E-12	-1.13E-32	-1.06E-19	-3.94E-14	1.14E+00	0.00E+00	0.00E+00	1.20E-131	-3.17E-129	5.82E-08
1.87E-05	302.996	3.63E+19	0.00E+00	1.14E+00	4.85E+05	-5.61E-02	2.15E+01	3.08E+05	3.27E-01	1.29E+05	2.19E-05	7.72E+04	4.66E+01	2.26E-02	5.16E+01	1.39E-08	6.35E-19	5.18E+00	1.13E-07	0.00E+00	2.80E+00	6.74E-02	6.26E-01	5.35E-03	2.36E-12	6.20E+00	1.31E-01	6.81E-03	2.48E-10	1.28E-09	1.64E-05	5.46E-01	3.11E-04	4.52E-07	6.92E-11	3.16E-13	4.60E-09	7.23E-03	1.14E-10	1.71E-12	-1.22E-32	-1.09E-19	-4.14E-14	1.14E+00	0.00E+00	0.00E+00	1.20E-131	-3.12E-129	5.75E-08
1.88E-05	303	3.63E+19	0.00E+00	1.14E+00	4.85E+05	-5.61E-02	2.16E+01	3.08E+05	3.26E-01	1.29E+05	2.18E-05	7.72E+04	4.65E+01	2.26E-02	5.16E+01	1.38E-08	6.19E-19	5.18E+00	1.13E-07	0.00E+00	2.79E+00	6.74E-02	6.30E-01	5.33E-03	2.38E-12	6.22E+00	1.33E-01	6.82E-03	2.48E-10	1.29E-09	1.64E-05	5.40E-01	3.16E-04	4.50E-07	6.92E-11	3.15E-13	4.59E-09	7.23E-03	1.14E-10	1.71E-12	-1.32E-32	-1.12E-19	-4.35E-14	1.14E+00	0.00E+00	0.00E+00	1.20E-131	-3.05E-129	5.68E-08
1.89E-05	303.003	3.63E+19	0.00E+00	1.13E+00	4.85E+05	-5.61E-02	2.16E+01	3.08E+05	3.25E-01	1.29E+05	2.17E-05	7.72E+04	4.64E+01	2.26E-02	5.16E+01	1.38E-08	6.02E-19	5.18E+00	1.12E-07	0.00E+00	2.78E+00	6.74E-02	6.34E-01	5.31E-03	2.40E-12	6.24E+00	1.34E-01	6.84E-03	2.49E-10	1.29E-09	1.64E-05	5.34E-01	3.21E-04	4.49E-07	6.92E-11	3.14E-13	4.58E-09	7.23E-03	1.14E-10	1.70E-12	-1.42E-32	-1.15E-19	-4.57E-14	1.13E+00	0.00E+00	0.00E+00	1.20E-131	-2.96E-129	5.62E-08
1.90E-05	303.007	3.63E+19	0.00E+00	1.13E+00	4.85E+05	-5.61E-02	2.16E+01	3.08E+05	3.24E-01	1.29E+05	2.16E-05	7.72E+04	4.63E+01	2.25E-02	5.16E+01	1.38E-08	5.86E-19	5.17E+00	1.12E-07	0.00E+00	2.77E+00	6.74E-02	6.38E-01	5.30E-03	2.42E-12	6.26E+00	1.35E-01	6.86E-03	2.49E-10	1.29E-09	1.64E-05	5.28E-01	3.25E-04	4.48E-07	6.92E-11	3.13E-13	4.56E-09	7.23E-03	1.14E-10	1.70E-12	-1.52E-32	-1.18E-19	-4.79E-14	1.13E+00	0.00E+00	0.00E+00	1.20E-131	-2.85E-129	5.55E-08
1.91E-05	303.01	3.63E+19	0.00E+00	1.12E+00	4.85E+05	-5.61E-02	2.16E+01	3.08E+05	3.24E-01	1.29E+05	2.15E-05	7.72E+04	4.62E+01	2.25E-02	5.16E+01	1.38E-08	5.71E-19	5.17E+00	1.12E-07	0.00E+00	2.75E+00	6.74E-02	6.42E-01	5.28E-03	2.45E-12	6.27E+00	1.37E-01	6.87E-03	2.50E-10	1.29E-09	1.64E-05	5.22E-01	3.30E-04	4.47E-07	6.92E-11	3.12E-13	4.55E-09	7.23E-03	1.14E-10	1.70E-12	-1.64E-32	-1.20E-19	-5.02E-14	1.12E+00	0.00E+00	0.00E+00	1.20E-131	-2.70E-129	5.49E-08
1.92E-05	303.014	3.63E+19	0.00E+00	1.12E+00	4.85E+05	-5.61E-02	2.16E+01	3.08E+05	3.23E-01	1.29E+05	2.14E-05	7.72E+04	4.61E+01	2.25E-02	5.16E+01	1.38E-08	5.56E-19	5.17E+00	1.12E-07	0.00E+00	2.74E+00	6.74E-02	6.45E-01	5.27E-03	2.47E-12	6.29E+00	1.38E-01	6.89E-03	2.51E-10	1.30E-09	1.64E-05	5.17E-01	3.35E-04	4.46E-07	6.92E-11	3.11E-13	4.54E-09	7.23E-03	1.14E-10	1.69E-12	-1.75E-32	-1.23E-19	-5.25E-14	1.12E+00	0.00E+00	0.00E+00	1.20E-131	-2.54E-129	5.42E-08
1.93E-05	303.017	3.63E+19	0.00E+00	1.12E+00	4.85E+05	-5.61E-02	2.17E+01	3.08E+05	3.22E-01	1.29E+05	2.13E-05	7.72E+04	4.60E+01	2.25E-02	5.16E+01	1.38E-08	5.41E-19	5.17E+00	1.12E-07	0.00E+00	2.73E+00	6.74E-02	6.49E-01	5.25E-03	2.49E-12	6.31E+00	1.40E-01	6.91E-03	2.51E-10	1.30E-09	1.64E-05	5.11E-01	3.40E-04	4.45E-07	6.92E-11	3.11E-13	4.52E-09	7.23E-03	1.14E-10	1.69E-12	-1.88E-32	-1.25E-19	-5.48E-14	1.12E+00	0.00E+00	0.00E+00	1.20E-131	-2.34E-129	5.36E-08
1.94E-05	303.021	3.63E+19	0.00E+00	1.11E+00	4.85E+05	-5.61E-02	2.17E+01	3.08E+05	3.22E-01	1.29E+05	2.13E-05	7.72E+04	4.59E+01	2.25E-02	5.16E+01	1.38E-08	5.27E-19	5.17E+00	1.12E-07	0.00E+00	2.71E+00	6.74E-02	6.53E-01	5.23E-03	2.52E-12	6.32E+00	1.41E-01	6.92E-03	2.52E-10	1.30E-09	1.64E-05	5.05E-01	3.45E-04	4.44E-07	6.92E-11	3.10E-13	4.51E-09	7.23E-03	1.14E-10	1.69E-12	-2.00E-32	-1.27E-19	-5.72E-14	1.11E+00	0.00E+00	0.00E+00	1.20E-131	-2.11E-129	5.30E-08
1.95E-05	303.024	3.63E+19	0.00E+00	1.11E+00	4.85E+05	-5.61E-02	2.17E+01	3.08E+05	3.21E-01	1.29E+05	2.12E-05	7.72E+04	4.58E+01	2.24E-02	5.16E+01	1.38E-08	5.13E-19	5.17E+00	1.12E-07	0.00E+00	2.70E+00	6.74E-02	6.56E-01	5.22E-03	2.54E-12	6.34E+00	1.43E-01	6.94E-03	2.53E-10	1.30E-09	1.64E-05	5.00E-01	3.50E-04	4.42E-07	6.92E-11	3.09E-13	4.50E-09	7.23E-03	1.14E-10	1.68E-12	-2.14E-32	-1.28E-19	-5.97E-14	1.11E+00	0.00E+00	0.00E+00	1.20E-131	-1.85E-129	5.24E-08
1.96E-05	303.028	3.63E+19	0.00E+00	1.11E+00	4.85E+05	-5.61E-02	2.17E+01	3.08E+05	3.20E-01	1.29E+05	2.11E-05	7.72E+04	4.57E+01	2.24E-02	5.16E+01	1.38E-08	5.00E-19	5.17E+00	1.12E-07	0.00E+00	2.69E+00	6.74E-02	6.60E-01	5.20E-03	2.56E-12	6.35E+00	1.44E-01	6.96E-03	2.53E-10	1.31E-09	1.64E-05	4.95E-01	3.54E-04	4.41E-07	6.92E-11	3.08E-13	4.49E-09	7.23E-03	1.14E-10	1.68E-12	-2.27E-32	-1.29E-19	-6.22E-14	1.11E+00	0.00E+00	0.00E+00	1.20E-131	-1.55E-129	5.18E-08
1.97E-05	303.031	3.63E+19	0.00E+00	1.10E+00	4.85E+05	-5.61E-02	2.17E+01	3.08E+05	3.19E-01	1.29E+05	2.10E-05	7.72E+04	4.56E+01	2.24E-02	5.17E+01	1.38E-08	4.87E-19	5.16E+00	1.12E-07	0.00E+00	2.68E+00	6.74E-02	6.64E-01	5.19E-03	2.59E-12	6.37E+00	1.46E-01	6.97E-03	2.54E-10	1.31E-09	1.64E-05	4.89E-01	3.59E-04	4.40E-07	6.92E-11	3.07E-13	4.47E-09	7.23E-03	1.14E-10	1.68E-12	-2.42E-32	-1.30E-19	-6.47E-14	1.10E+00	0.00E+00	0.00E+00	1.20E-131	-1.22E-129	5.12E-08
1.98E-05	303.034	3.63E+19	0.00E+00	1.10E+00	4.85E+05	-5.61E-02	2.18E+01	3.08E+05	3.19E-01	1.29E+05	2.09E-05	7.72E+04	4.55E+01	2.24E-02	5.17E+01	1.38E-08	4.75E-19	5.16E+00	1.12E-07	0.00E+00	2.66E+00	6.74E-02	6.67E-01	5.17E-03	2.61E-12	6.39E+00	1.48E-01	6.99E-03	2.55E-10	1.31E-09	1.64E-05	4.84E-01	3.64E-04	4.39E-07	6.91E-11	3.07E-13	4.46E-09	7.23E-03	1.15E-10	1.67E-12	-2.56E-32	-1.31E-19	-6.73E-14	1.10E+00	0.00E+00	0.00E+00	1.20E-131	-8.43E-130	5.06E-08
1.99E-05	303.038	3.63E+19	0.00E+00	1.09E+00	4.85E+05	-5.61E-02	2.18E+01	3.08E+05	3.18E-01	1.29E+05	2.08E-05	7.72E+04	4.54E+01	2.23E-02	5.17E+01	1.38E-08	4.62E-19	5.16E+00	1.12E-07	0.00E+00	2.65E+00	6.74E-02	6.71E-01	5.15E-03	2.64E-12	6.40E+00	1.49E-01	7.01E-03	2.55E-10	1.32E-09	1.64E-05	4.79E-01	3.69E-04	4.38E-07	6.91E-11	3.06E-13	4.45E-09	7.23E-03	1.15E-10	1.67E-12	-2.72E-32	-1.31E-19	-6.98E-14	1.09E+00	0.00E+00	0.00E+00	1.20E-131	-4.59E-130	5.01E-08
2.00E-05	303.041	3.63E+19	0.00E+00	1.09E+00	4.85E+05	-5.61E-02	2.18E+01	3.08E+05	3.17E-01	1.29E+05	2.07E-05	7.72E+04	4.53E+01	2.23E-02	5.17E+01	1.38E-08	4.50E-19	5.16E+00	1.11E-07	0.00E+00	2.64E+00	6.75E-02	6.75E-01	5.14E-03	2.66E-12	6.42E+00	1.51E-01	7.02E-03	2.56E-10	1.32E-09	1.64E-05	4.74E-01	3.74E-04	4.37E-07	6.91E-11	3.05E-13	4.43E-09	7.23E-03	1.15E-10	1.67E-12	-2.87E-32	-1.30E-19	-7.24E-14	1.09E+00	0.00E+00	0.00E+00	1.20E-131	-1.59E-130	4.95E-08
2.01E-05	303.045	3.63E+19	0.00E+00	1.09E+00	4.85E+05	-5.61E-02	2.18E+01	3.08E+05	3.17E-01	1.29E+05	2.06E-05	7.72E+04	4.52E+01	2.23E-02	5.17E+01	1.38E-08	4.39E-19	5.16E+00	1.11E-07	0.00E+00	2.63E+00	6.75E-02	6.78E-01	5.12E-03	2.68E-12	6.43E+00	1.52E-01	7.04E-03	2.57E-10	1.32E-09	1.64E-05	4.68E-01	3.80E-04	4.36E-07	6.91E-11	3.04E-13	4.42E-09	7.23E-03	1.15E-10	1.66E-12	-3.03E-32	-1.29E-19	-7.51E-14	1.09E+00	0.00E+00	0.00E+00	1.20E-131	2.73E-131	4.89E-08
2.02E-05	303.048	3.63E+19	0.00E+00	1.08E+00	4.85E+05	-5.61E-02	2.18E+01	3.08E+05	3.16E-01	1.29E+05	2.05E-05	7.72E+04	4.52E+01	2.23E-02	5.17E+01	1.38E-08	4.27E-19	5.16E+00	1.11E-07	0.00E+00	2.61E+00	6.75E-02	6.82E-01	5.11E-03	2.71E-12	6.45E+00	1.54E-01	7.05E-03	2.57E-10	1.32E-09	1.64E-05	4.63E-01	3.85E-04	4.34E-07	6.91E-11	3.04E-13	4.41E-09	7.23E-03	1.15E-10	1.66E-12	-3.20E-32	-1.28E-19	-7.77E-14	1.08E+00	0.00E+00	0.00E+00	1.20E-131	2.34E-131	4.84E-08
2.03E-05	303.052	3.63E+19	0.00E+00	1.08E+00	4.85E+05	-5.61E-02	2.18E+01	3.08E+05	3.15E-01	1.29E+05	2.05E-05	7.72E+04	4.51E+01	2.22E-02	5.17E+01	1.38E-08	4.17E-19	5.16E+00	1.11E-07	0.00E+00	2.60E+00	6.75E-02	6.86E-01	5.09E-03	2.73E-12	6.46E+00	1.55E-01	7.07E-03	2.58E-10	1.33E-09	1.64E-05	4.59E-01	3.90E-04	4.33E-07	6.91E-11	3.03E-13	4.39E-09	7.23E-03	1.15E-10	1.66E-12	-3.37E-32	-1.26E-19	-8.03E-14	1.08E+00	0.00E+00	0.00E+00	1.20E-131	-2.67E-130	4.78E-08
2.04E-05	303.055	3.63E+19	0.00E+00	1.08E+00	4.85E+05	-5.61E-02	2.19E+01	3.08E+05	3.15E-01	1.29E+05	2.04E-05	7.72E+04	4.50E+01	2.22E-02	5.17E+01	1.38E-08	4.06E-19	5.16E+00	1.11E-07	0.00E+00	2.59E+00	6.75E-02	6.89E-01	5.08E-03	2.75E-12	6.48E+00	1.57E-01	7.09E-03	2.58E-10	1.33E-09	1.64E-05	4.54E-01	3.95E-04	4.32E-07	6.91E-11	3.02E-13	4.38E-09	7.23E-03	1.15E-10	1.65E-12	-3.54E-32	-1.23E-19	-8.30E-14	1.08E+00	0.00E+00	0.00E+00	1.20E-131	-9.63E-130	4.73E-08
2.05E-05	303.058	3.63E+19	0.00E+00	1.07E+00	4.85E+05	-5.61E-02	2.19E+01	3.08E+05	3.14E-01	1.29E+05	2.03E-05	7.72E+04	4.49E+01	2.22E-02	5.17E+01	1.38E-08	3.96E-19	5.15E+00	1.11E-07	0.00E+00	2.58E+00	6.75E-02	6.93E-01	5.06E-03	2.78E-12	6.49E+00	1.58E-01	7.10E-03	2.59E-10	1.33E-09	1.64E-05	4.49E-01	4.00E-04	4.31E-07	6.91E-11	3.02E-13	4.37E-09	7.23E-03	1.15E-10	1.65E-12	-3.71E-32	-1.19E-19	-8.56E-14	1.07E+00	0.00E+00	0.00E+00	1.20E-131	-2.21E-129	4.68E-08
2.06E-05	303.062	3.63E+19	0.00E+00	1.07E+00	4.85E+05	-5.61E-02	2.19E+01	3.08E+05	3.13E-01	1.29E+05	2.02E-05	7.72E+04	4.48E+01	2.22E-02	5.17E+01	1.37E-08	3.85E-19	5.15E+00	1.11E-07	0.00E+00	2.56E+00	6.75E-02	6.96E-01	5.04E-03	2.80E-12	6.51E+00	1.60E-01	7.12E-03	2.60E-10	1.33E-09	1.64E-05	4.44E-01	4.06E-04	4.30E-07	6.91E-11	3.01E-13	4.36E-09	7.23E-03	1.15E-10	1.65E-12	-3.88E-32	-1.15E-19	-8.83E-14	1.07E+00	0.00E+00	0.00E+00	1.20E-131	-4.17E-129	4.63E-08
2.07E-05	303.065	3.63E+19	0.00E+00	1.07E+00	4.85E+05	-5.61E-02	2.19E+01	3.08E+05	3.13E-01	1.29E+05	2.01E-05	7.72E+04	4.47E+01	2.21E-02	5.17E+01	1.37E-08	3.76E-19	5.15E+00	1.11E-07	0.00E+00	2.55E+00	6.75E-02	7.00E-01	5.03E-03	2.82E-12	6.52E+00	1.61E-01	7.13E-03	2.60E-10	1.34E-09	1.64E-05	4.39E-01	4.11E-04	4.29E-07	6.91E-11	3.00E-13	4.34E-09	7.23E-03	1.15E-10	1.64E-12	-4.06E-32	-1.10E-19	-9.09E-14	1.07E+00	0.00E+00	0.00E+00	1.21E-131	-7.04E-129	4.58E-08
2.08E-05	303.068	3.63E+19	0.00E+00	1.06E+00	4.85E+05	-5.61E-02	2.19E+01	3.08E+05	3.12E-01	1.29E+05	2.00E-05	7.72E+04	4.46E+01	2.21E-02	5.17E+01	1.37E-08	3.66E-19	5.15E+00	1.11E-07	0.00E+00	2.54E+00	6.75E-02	7.03E-01	5.01E-03	2.85E-12	6.54E+00	1.63E-01	7.15E-03	2.61E-10	1.34E-09	1.64E-05	4.35E-01	4.16E-04	4.28E-07	6.91E-11	3.00E-13	4.33E-09	7.23E-03	1.15E-10	1.64E-12	-4.23E-32	-1.04E-19	-9.35E-14	1.06E+00	0.00E+00	0.00E+00	1.21E-131	-1.11E-128	4.53E-08
2.09E-05	303.072	3.63E+19	0.00E+00	1.06E+00	4.85E+05	-5.61E-02	2.19E+01	3.08E+05	3.11E-01	1.29E+05	1.99E-05	7.72E+04	4.45E+01	2.21E-02	5.17E+01	1.37E-08	3.57E-19	5.15E+00	1.11E-07	0.00E+00	2.53E+00	6.75E-02	7.07E-01	5.00E-03	2.87E-12	6.55E+00	1.65E-01	7.16E-03	2.62E-10	1.34E-09	1.64E-05	4.30E-01	4.22E-04	4.27E-07	6.90E-11	2.99E-13	4.32E-09	7.23E-03	1.15E-10	1.64E-12	-4.41E-32	-9.73E-20	-9.60E-14	1.06E+00	0.00E+00	0.00E+00	1.21E-131	-1.65E-128	4.48E-08
2.10E-05	303.075	3.63E+19	0.00E+00	1.06E+00	4.85E+05	-5.61E-02	2.20E+01	3.08E+05	3.11E-01	1.29E+05	1.99E-05	7.72E+04	4.44E+01	2.21E-02	5.18E+01	1.37E-08	3.48E-19	5.15E+00	1.11E-07	0.00E+00	2.52E+00	6.75E-02	7.11E-01	4.98E-03	2.90E-12	6.57E+00	1.66E-01	7.18E-03	2.62E-10	1.34E-09	1.64E-05	4.26E-01	4.27E-04	4.26E-07	6.90E-11	2.99E-13	4.31E-09	7.23E-03	1.15E-10	1.63E-12	-4.58E-32	-8.96E-20	-9.85E-14	1.06E+00	0.00E+00	0.00E+00	1.21E-131	-2.36E-128	4.43E-08
2.11E-05	303.079	3.63E+19	0.00E+00	1.05E+00	4.85E+05	-5.61E-02	2.20E+01	3.08E+05	3.10E-01	1.29E+05	1.98E-05	7.72E+04	4.43E+01	2.21E-02	5.18E+01	1.37E-08	3.39E-19	5.15E+00	1.11E-07	0.00E+00	2.51E+00	6.75E-02	7.14E-01	4.97E-03	2.92E-12	6.58E+00	1.68E-01	7.19E-03	2.63E-10	1.35E-09	1.64E-05	4.21E-01	4.32E-04	4.24E-07	6.90E-11	2.98E-13	4.29E-09	7.23E-03	1.15E-10	1.63E-12	-4.75E-32	-8.08E-20	-1.01E-13	1.05E+00	0.00E+00	0.00E+00	1.21E-131	-3.27E-128	4.38E-08
2.12E-05	303.082	3.63E+19	0.00E+00	1.05E+00	4.85E+05	-5.61E-02	2.20E+01	3.08E+05	3.09E-01	1.29E+05	1.97E-05	7.73E+04	4.42E+01	2.20E-02	5.18E+01	1.37E-08	3.31E-19	5.15E+00	1.11E-07	0.00E+00	2.49E+00	6.75E-02	7.18E-01	4.95E-03	2.94E-12	6.60E+00	1.69E-01	7.21E-03	2.63E-10	1.35E-09	1.64E-05	4.17E-01	4.38E-04	4.23E-07	6.90E-11	2.97E-13	4.28E-09	7.23E-03	1.15E-10	1.63E-12	-4.92E-32	-7.09E-20	-1.03E-13	1.05E+00	0.00E+00	0.00E+00	1.21E-131	-4.42E-128	4.33E-08
2.13E-05	303.085	3.63E+19	0.00E+00	1.05E+00	4.85E+05	-5.61E-02	2.20E+01	3.08E+05	3.09E-01	1.29E+05	1.96E-05	7.73E+04	4.41E+01	2.20E-02	5.18E+01	1.37E-08	3.22E-19	5.14E+00	1.11E-07	0.00E+00	2.48E+00	6.75E-02	7.21E-01	4.94E-03	2.97E-12	6.61E+00	1.71E-01	7.22E-03	2.64E-10	1.35E-09	1.64E-05	4.12E-01	4.43E-04	4.22E-07	6.90E-11	2.97E-13	4.27E-09	7.23E-03	1.15E-10	1.62E-12	-5.08E-32	-5.98E-20	-1.06E-13	1.05E+00	0.00E+00	0.00E+00	1.20E-131	-5.86E-128	4.29E-08
2.14E-05	303.089	3.63E+19	0.00E+00	1.04E+00	4.85E+05	-5.61E-02	2.20E+01	3.08E+05	3.08E-01	1.29E+05	1.95E-05	7.73E+04	4.41E+01	2.20E-02	5.18E+01	1.37E-08	3.14E-19	5.14E+00	1.10E-07	0.00E+00	2.47E+00	6.75E-02	7.25E-01	4.92E-03	2.99E-12	6.62E+00	1.73E-01	7.24E-03	2.65E-10	1.35E-09	1.64E-05	4.08E-01	4.49E-04	4.21E-07	6.90E-11	2.96E-13	4.26E-09	7.23E-03	1.15E-10	1.62E-12	-5.24E-32	-4.76E-20	-1.08E-13	1.04E+00	0.00E+00	0.00E+00	1.20E-131	-7.61E-128	4.24E-08
2.15E-05	303.092	3.63E+19	0.00E+00	1.04E+00	4.85E+05	-5.61E-02	2.20E+01	3.08E+05	3.07E-01	1.29E+05	1.94E-05	7.73E+04	4.40E+01	2.20E-02	5.18E+01	1.37E-08	3.06E-19	5.14E+00	1.10E-07	0.00E+00	2.46E+00	6.75E-02	7.28E-01	4.91E-03	3.02E-12	6.64E+00	1.74E-01	7.25E-03	2.65E-10	1.36E-09	1.64E-05	4.04E-01	4.55E-04	4.20E-07	6.89E-11	2.96E-13	4.24E-09	7.23E-03	1.15E-10	1.62E-12	-5.39E-32	-3.40E-20	-1.10E-13	1.04E+00	0.00E+00	0.00E+00	1.20E-131	-9.75E-128	4.19E-08
2.16E-05	303.095	3.63E+19	0.00E+00	1.04E+00	4.85E+05	-5.61E-02	2.21E+01	3.08E+05	3.07E-01	1.29E+05	1.94E-05	7.73E+04	4.39E+01	2.19E-02	5.18E+01	1.37E-08	2.99E-19	5.14E+00	1.10E-07	0.00E+00	2.45E+00	6.75E-02	7.32E-01	4.89E-03	3.04E-12	6.65E+00	1.76E-01	7.27E-03	2.66E-10	1.36E-09	1.64E-05	4.00E-01	4.60E-04	4.19E-07	6.89E-11	2.95E-13	4.23E-09	7.23E-03	1.15E-10	1.61E-12	-5.53E-32	-1.91E-20	-1.12E-13	1.04E+00	0.00E+00	0.00E+00	1.20E-131	-1.23E-127	4.15E-08
2.17E-05	303.098	3.63E+19	0.00E+00	1.03E+00	4.85E+05	-5.61E-02	2.21E+01	3.08E+05	3.06E-01	1.29E+05	1.93E-05	7.73E+04	4.38E+01	2.19E-02	5.18E+01	1.37E-08	2.91E-19	5.14E+00	1.10E-07	0.00E+00	2.44E+00	6.75E-02	7.35E-01	4.88E-03	3.06E-12	6.66E+00	1.77E-01	7.28E-03	2.66E-10	1.36E-09	1.64E-05	3.96E-01	4.66E-04	4.18E-07	6.89E-11	2.95E-13	4.22E-09	7.23E-03	1.15E-10	1.61E-12	-5.66E-32	-5.52E-21	-1.14E-13	1.03E+00	0.00E+00	0.00E+00	1.20E-131	-1.54E-127	4.10E-08
2.18E-05	303.102	3.63E+19	0.00E+00	1.03E+00	4.85E+05	-5.61E-02	2.21E+01	3.08E+05	3.05E-01	1.29E+05	1.92E-05	7.73E+04	4.37E+01	2.19E-02	5.18E+01	1.37E-08	2.84E-19	5.14E+00	1.10E-07	0.00E+00	2.42E+00	6.75E-02	7.38E-01	4.86E-03	3.09E-12	6.68E+00	1.79E-01	7.30E-03	2.67E-10	1.36E-09	1.64E-05	3.91E-01	4.72E-04	4.17E-07	6.89E-11	2.94E-13	4.21E-09	7.23E-03	1.16E-10	1.61E-12	-5.77E-32	3.65E-21	-1.16E-13	1.03E+00	0.00E+00	0.00E+00	1.20E-131	-1.90E-127	4.06E-08
2.19E-05	303.105	3.63E+19	0.00E+00	1.03E+00	4.85E+05	-5.61E-02	2.21E+01	3.08E+05	3.05E-01	1.29E+05	1.91E-05	7.73E+04	4.36E+01	2.19E-02	5.18E+01	1.37E-08	2.77E-19	5.14E+00	1.10E-07	0.00E+00	2.41E+00	6.75E-02	7.42E-01	4.85E-03	3.11E-12	6.69E+00	1.81E-01	7.31E-03	2.68E-10	1.36E-09	1.64E-05	3.87E-01	4.77E-04	4.16E-07	6.89E-11	2.94E-13	4.19E-09	7.23E-03	1.16E-10	1.60E-12	-5.87E-32	6.41E-21	-1.17E-13	1.03E+00	0.00E+00	0.00E+00	1.20E-131	-2.32E-127	4.02E-08
2.20E-05	303.108	3.63E+19	0.00E+00	1.02E+00	4.85E+05	-5.61E-02	2.21E+01	3.08E+05	3.04E-01	1.29E+05	1.91E-05	7.73E+04	4.35E+01	2.18E-02	5.18E+01	1.37E-08	2.70E-19	5.14E+00	1.10E-07	0.00E+00	2.40E+00	6.75E-02	7.45E-01	4.83E-03	3.14E-12	6.70E+00	1.82E-01	7.33E-03	2.68E-10	1.37E-09	1.64E-05	3.83E-01	4.83E-04	4.15E-07	6.88E-11	2.93E-13	4.18E-09	7.23E-03	1.16E-10	1.60E-12	-5.95E-32	-9.39E-22	-1.19E-13	1.02E+00	0.00E+00	0.00E+00	1.20E-131	-2.81E-127	3.98E-08
2.21E-05	303.112	3.63E+19	0.00E+00	1.02E+00	4.85E+05	-5.61E-02	2.21E+01	3.08E+05	3.04E-01	1.29E+05	1.90E-05	7.73E+04	4.34E+01	2.18E-02	5.18E+01	1.37E-08	2.64E-19	5.13E+00	1.10E-07	0.00E+00	2.39E+00	6.75E-02	7.49E-01	4.82E-03	3.16E-12	6.72E+00	1.84E-01	7.34E-03	2.69E-10	1.37E-09	1.64E-05	3.79E-01	4.89E-04	4.14E-07	6.88E-11	2.93E-13	4.17E-09	7.23E-03	1.16E-10	1.60E-12	-6.02E-32	-2.30E-20	-1.20E-13	1.02E+00	0.00E+00	0.00E+00	1.21E-131	-3.38E-127	3.93E-08
2.22E-05	303.115	3.63E+19	0.00E+00	1.02E+00	4.85E+05	-5.61E-02	2.22E+01	3.08E+05	3.03E-01	1.29E+05	1.89E-05	7.73E+04	4.34E+01	2.18E-02	5.18E+01	1.37E-08	2.57E-19	5.13E+00	1.10E-07	0.00E+00	2.38E+00	6.75E-02	7.52E-01	4.80E-03	3.18E-12	6.73E+00	1.86E-01	7.35E-03	2.69E-10	1.37E-09	1.64E-05	3.76E-01	4.95E-04	4.13E-07	6.88E-11	2.92E-13	4.16E-09	7.23E-03	1.16E-10	1.59E-12	-6.05E-32	-6.53E-20	-1.21E-13	1.02E+00	0.00E+00	0.00E+00	1.21E-131	-4.04E-127	3.89E-08
2.23E-05	303.118	3.63E+19	0.00E+00	1.01E+00	4.85E+05	-5.61E-02	2.22E+01	3.08E+05	3.02E-01	1.29E+05	1.88E-05	7.73E+04	4.33E+01	2.18E-02	5.19E+01	1.37E-08	2.51E-19	5.13E+00	1.10E-07	0.00E+00	2.37E+00	6.75E-02	7.55E-01	4.78E-03	3.21E-12	6.74E+00	1.87E-01	7.37E-03	2.70E-10	1.37E-09	1.64E-05	3.72E-01	5.00E-04	4.11E-07	6.88E-11	2.92E-13	4.15E-09	7.23E-03	1.16E-10	1.59E-12	-6.07E-32	-1.35E-19	-1.22E-13	1.01E+00	0.00E+00	0.00E+00	1.22E-131	-4.79E-127	3.85E-08
2.24E-05	303.121	3.63E+19	0.00E+00	1.01E+00	4.85E+05	-5.61E-02	2.22E+01	3.08E+05	3.02E-01	1.29E+05	1.87E-05	7.73E+04	4.32E+01	2.18E-02	5.19E+01	1.37E-08	2.45E-19	5.13E+00	1.10E-07	0.00E+00	2.36E+00	6.75E-02	7.59E-01	4.77E-03	3.23E-12	6.76E+00	1.89E-01	7.38E-03	2.71E-10	1.38E-09	1.64E-05	3.68E-01	5.06E-04	4.10E-07	6.88E-11	2.91E-13	4.13E-09	7.23E-03	1.16E-10	1.59E-12	-6.05E-32	-2.39E-19	-1.22E-13	1.01E+00	0.00E+00	0.00E+00	1.22E-131	-5.65E-127	3.81E-08
2.25E-05	303.124	3.63E+19	0.00E+00	1.01E+00	4.85E+05	-5.61E-02	2.22E+01	3.08E+05	3.01E-01	1.29E+05	1.87E-05	7.73E+04	4.31E+01	2.17E-02	5.19E+01	1.37E-08	2.39E-19	5.13E+00	1.10E-07	0.00E+00	2.35E+00	6.75E-02	7.62E-01	4.76E-03	3.26E-12	6.77E+00	1.90E-01	7.40E-03	2.71E-10	1.38E-09	1.64E-05	3.64E-01	5.12E-04	4.09E-07	6.87E-11	2.91E-13	4.12E-09	7.23E-03	1.16E-10	1.58E-12	-6.00E-32	-3.88E-19	-1.22E-13	1.01E+00	0.00E+00	0.00E+00	1.22E-131	-6.63E-127	3.77E-08
2.26E-05	303.128	3.63E+19	0.00E+00	1.00E+00	4.85E+05	-5.61E-02	2.22E+01	3.08E+05	3.00E-01	1.29E+05	1.86E-05	7.73E+04	4.30E+01	2.17E-02	5.19E+01	1.37E-08	2.33E-19	5.13E+00	1.10E-07	0.00E+00	2.34E+00	6.75E-02	7.65E-01	4.74E-03	3.28E-12	6.78E+00	1.92E-01	7.41E-03	2.72E-10	1.38E-09	1.64E-05	3.60E-01	5.18E-04	4.08E-07	6.87E-11	2.90E-13	4.11E-09	7.23E-03	1.16E-10	1.58E-12	-5.92E-32	-5.91E-19	-1.22E-13	1.00E+00	0.00E+00	0.00E+00	1.22E-131	-7.73E-127	3.73E-08
2.27E-05	303.131	3.63E+19	0.00E+00	1.00E+00	4.85E+05	-5.61E-02	2.22E+01	3.08E+05	3.00E-01	1.29E+05	1.85E-05	7.73E+04	4.29E+01	2.17E-02	5.19E+01	1.37E-08	2.27E-19	5.13E+00	1.10E-07	0.00E+00	2.32E+00	6.75E-02	7.69E-01	4.73E-03	3.31E-12	6.79E+00	1.94E-01	7.42E-03	2.72E-10	1.38E-09	1.64E-05	3.57E-01	5.24E-04	4.07E-07	6.87E-11	2.90E-13	4.10E-09	7.23E-03	1.16E-10	1.58E-12	-5.79E-32	-8.61E-19	-1.22E-13	1.00E+00	0.00E+00	0.00E+00	1.21E-131	-8.97E-127	3.70E-08
2.28E-05	303.134	3.63E+19	0.00E+00	9.98E-01	4.85E+05	-5.61E-02	2.23E+01	3.08E+05	2.99E-01	1.29E+05	1.84E-05	7.73E+04	4.28E+01	2.17E-02	5.19E+01	1.37E-08	2.22E-19	5.13E+00	1.10E-07	0.00E+00	2.31E+00	6.75E-02	7.72E-01	4.71E-03	3.33E-12	6.81E+00	1.95E-01	7.44E-03	2.73E-10	1.39E-09	1.64E-05	3.53E-01	5.30E-04	4.06E-07	6.87E-11	2.89E-13	4.09E-09	7.23E-03	1.16E-10	1.58E-12	-5.62E-32	-1.21E-18	-1.21E-13	9.98E-01	0.00E+00	0.00E+00	1.19E-131	-1.04E-126	3.66E-08
2.29E-05	303.137	3.63E+19	0.00E+00	9.95E-01	4.85E+05	-5.61E-02	2.23E+01	3.08E+05	2.99E-01	1.29E+05	1.84E-05	7.73E+04	4.28E+01	2.16E-02	5.19E+01	1.37E-08	2.16E-19	5.13E+00	1.10E-07	0.00E+00	2.30E+00	6.75E-02	7.75E-01	4.70E-03	3.35E-12	6.82E+00	1.97E-01	7.45E-03	2.74E-10	1.39E-09	1.64E-05	3.50E-01	5.36E-04	4.05E-07	6.86E-11	2.89E-13	4.07E-09	7.23E-03	1.16E-10	1.57E-12	-5.40E-32	-1.66E-18	-1.20E-13	9.95E-01	0.00E+00	0.00E+00	1.18E-131	-1.19E-126	3.62E-08
2.30E-05	303.141	3.63E+19	0.00E+00	9.92E-01	4.85E+05	-5.61E-02	2.23E+01	3.08E+05	2.98E-01	1.29E+05	1.83E-05	7.73E+04	4.27E+01	2.16E-02	5.19E+01	1.37E-08	2.11E-19	5.12E+00	1.10E-07	0.00E+00	2.29E+00	6.75E-02	7.79E-01	4.68E-03	3.38E-12	6.83E+00	1.99E-01	7.46E-03	2.74E-10	1.39E-09	1.64E-05	3.46E-01	5.42E-04	4.04E-07	6.86E-11	2.88E-13	4.06E-09	7.23E-03	1.16E-10	1.57E-12	-5.13E-32	-2.22E-18	-1.19E-13	9.92E-01	0.00E+00	0.00E+00	1.17E-131	-1.37E-126	3.58E-08
2.31E-05	303.144	3.63E+19	0.00E+00	9.89E-01	4.85E+05	-5.61E-02	2.23E+01	3.08E+05	2.97E-01	1.29E+05	1.82E-05	7.73E+04	4.26E+01	2.16E-02	5.19E+01	1.37E-08	2.06E-19	5.12E+00	1.10E-07	0.00E+00	2.28E+00	6.76E-02	7.82E-01	4.67E-03	3.40E-12	6.84E+00	2.00E-01	7.48E-03	2.75E-10	1.39E-09	1.64E-05	3.43E-01	5.48E-04	4.03E-07	6.86E-11	2.88E-13	4.05E-09	7.23E-03	1.16E-10	1.57E-12	-4.80E-32	-2.91E-18	-1.17E-13	9.89E-01	0.00E+00	0.00E+00	1.17E-131	-1.56E-126	3.55E-08
2.32E-05	303.147	3.63E+19	0.00E+00	9.86E-01	4.85E+05	-5.61E-02	2.23E+01	3.08E+05	2.97E-01	1.29E+05	1.81E-05	7.73E+04	4.25E+01	2.16E-02	5.19E+01	1.37E-08	2.01E-19	5.12E+00	1.10E-07	0.00E+00	2.27E+00	6.76E-02	7.85E-01	4.65E-03	3.43E-12	6.85E+00	2.02E-01	7.49E-03	2.75E-10	1.39E-09	1.64E-05	3.39E-01	5.55E-04	4.02E-07	6.86E-11	2.88E-13	4.04E-09	7.23E-03	1.16E-10	1.56E-12	-4.40E-32	-3.75E-18	-1.15E-13	9.86E-01	0.00E+00	0.00E+00	1.17E-131	-1.77E-126	3.51E-08
2.33E-05	303.15	3.63E+19	0.00E+00	9.83E-01	4.85E+05	-5.61E-02	2.23E+01	3.08E+05	2.96E-01	1.29E+05	1.81E-05	7.73E+04	4.24E+01	2.16E-02	5.19E+01	1.37E-08	1.96E-19	5.12E+00	1.10E-07	0.00E+00	2.26E+00	6.76E-02	7.89E-01	4.64E-03	3.45E-12	6.87E+00	2.04E-01	7.51E-03	2.76E-10	1.40E-09	1.64E-05	3.36E-01	5.61E-04	4.01E-07	6.85E-11	2.87E-13	4.03E-09	7.23E-03	1.16E-10	1.56E-12	-3.93E-32	-4.77E-18	-1.13E-13	9.83E-01	0.00E+00	0.00E+00	1.17E-131	-2.01E-126	3.47E-08
2.34E-05	303.153	3.63E+19	0.00E+00	9.80E-01	4.85E+05	-5.61E-02	2.24E+01	3.08E+05	2.96E-01	1.29E+05	1.80E-05	7.73E+04	4.23E+01	2.15E-02	5.19E+01	1.37E-08	1.92E-19	5.12E+00	1.09E-07	0.00E+00	2.25E+00	6.76E-02	7.92E-01	4.62E-03	3.48E-12	6.88E+00	2.05E-01	7.52E-03	2.77E-10	1.40E-09	1.64E-05	3.32E-01	5.67E-04	4.00E-07	6.85E-11	2.87E-13	4.01E-09	7.23E-03	1.16E-10	1.56E-12	-3.39E-32	-6.00E-18	-1.09E-13	9.80E-01	0.00E+00	0.00E+00	1.19E-131	-2.27E-126	3.44E-08
2.35E-05	303.156	3.63E+19	0.00E+00	9.77E-01	4.85E+05	-5.61E-02	2.24E+01	3.08E+05	2.95E-01	1.29E+05	1.79E-05	7.73E+04	4.23E+01	2.15E-02	5.19E+01	1.37E-08	1.87E-19	5.12E+00	1.09E-07	0.00E+00	2.24E+00	6.76E-02	7.95E-01	4.61E-03	3.50E-12	6.89E+00	2.07E-01	7.53E-03	2.77E-10	1.40E-09	1.64E-05	3.29E-01	5.73E-04	3.99E-07	6.85E-11	2.87E-13	4.00E-09	7.23E-03	1.16E-10	1.55E-12	-2.77E-32	-7.44E-18	-1.06E-13	9.77E-01	0.00E+00	0.00E+00	1.22E-131	-2.55E-126	3.40E-08
2.36E-05	303.16	3.63E+19	0.00E+00	9.74E-01	4.85E+05	-5.61E-02	2.24E+01	3.08E+05	2.94E-01	1.29E+05	1.79E-05	7.73E+04	4.22E+01	2.15E-02	5.19E+01	1.37E-08	1.82E-19	5.12E+00	1.09E-07	0.00E+00	2.23E+00	6.76E-02	7.98E-01	4.59E-03	3.52E-12	6.90E+00	2.09E-01	7.54E-03	2.78E-10	1.40E-09	1.64E-05	3.26E-01	5.80E-04	3.98E-07	6.84E-11	2.86E-13	3.99E-09	7.23E-03	1.16E-10	1.55E-12	-2.05E-32	-9.15E-18	-1.02E-13	9.74E-01	0.00E+00	0.00E+00	1.24E-131	-2.87E-126	3.37E-08
2.37E-05	303.163	3.63E+19	0.00E+00	9.71E-01	4.85E+05	-5.61E-02	2.24E+01	3.08E+05	2.94E-01	1.29E+05	1.78E-05	7.73E+04	4.21E+01	2.15E-02	5.20E+01	1.37E-08	1.78E-19	5.12E+00	1.09E-07	0.00E+00	2.22E+00	6.76E-02	8.01E-01	4.58E-03	3.55E-12	6.91E+00	2.10E-01	7.56E-03	2.78E-10	1.40E-09	1.64E-05	3.23E-01	5.86E-04	3.97E-07	6.84E-11	2.86E-13	3.98E-09	7.23E-03	1.16E-10	1.55E-12	6.09E-49	-7.26E-31	-1.00E-23	9.71E-01	0.00E+00	0.00E+00	5.33E-132	1.11E-143	3.34E-08
2.38E-05	303.166	3.63E+19	0.00E+00	9.68E-01	4.85E+05	-5.61E-02	2.24E+01	3.08E+05	2.93E-01	1.29E+05	1.77E-05	7.73E+04	4.20E+01	2.15E-02	5.20E+01	1.36E-08	1.74E-19	5.12E+00	1.09E-07	0.00E+00	2.21E+00	6.76E-02	8.05E-01	4.56E-03	3.57E-12	6.92E+00	2.12E-01	7.57E-03	2.79E-10	1.41E-09	1.64E-05	3.19E-01	5.92E-04	3.96E-07	6.84E-11	2.85E-13	3.97E-09	7.23E-03	1.17E-10	1.55E-12	-1.14E-47	-3.16E-30	-4.42E-23	9.68E-01	0.00E+00	0.00E+00	2.60E-132	1.11E-143	3.30E-08
2.39E-05	303.169	3.63E+19	0.00E+00	9.66E-01	4.85E+05	-5.61E-02	2.24E+01	3.08E+05	2.93E-01	1.29E+05	1.76E-05	7.73E+04	4.19E+01	2.14E-02	5.20E+01	1.36E-08	1.70E-19	5.11E+00	1.09E-07	0.00E+00	2.20E+00	6.76E-02	8.08E-01	4.55E-03	3.60E-12	6.93E+00	2.14E-01	7.58E-03	2.79E-10	1.41E-09	1.64E-05	3.16E-01	5.99E-04	3.95E-07	6.84E-11	2.85E-13	3.96E-09	7.23E-03	1.17E-10	1.54E-12	-4.58E-47	-7.24E-30	-1.02E-22	9.66E-01	0.00E+00	0.00E+00	1.63E-132	1.11E-143	3.27E-08
2.40E-05	303.172	3.63E+19	0.00E+00	9.63E-01	4.85E+05	-5.61E-02	2.24E+01	3.08E+05	2.92E-01	1.29E+05	1.76E-05	7.73E+04	4.18E+01	2.14E-02	5.20E+01	1.36E-08	1.66E-19	5.11E+00	1.09E-07	0.00E+00	2.19E+00	6.76E-02	8.11E-01	4.54E-03	3.62E-12	6.94E+00	2.16E-01	7.60E-03	2.80E-10	1.41E-09	1.64E-05	3.13E-01	6.05E-04	3.94E-07	6.83E-11	2.85E-13	3.94E-09	7.23E-03	1.17E-10	1.54E-12	-8.03E-47	-1.28E-29	-1.84E-22	9.63E-01	0.00E+00	0.00E+00	1.23E-132	1.10E-143	3.24E-08
2.41E-05	303.175	3.63E+19	0.00E+00	9.60E-01	4.85E+05	-5.61E-02	2.25E+01	3.08E+05	2.91E-01	1.29E+05	1.75E-05	7.73E+04	4.18E+01	2.14E-02	5.20E+01	1.36E-08	1.62E-19	5.11E+00	1.09E-07	0.00E+00	2.18E+00	6.76E-02	8.14E-01	4.52E-03	3.65E-12	6.96E+00	2.17E-01	7.61E-03	2.81E-10	1.41E-09	1.64E-05	3.10E-01	6.11E-04	3.93E-07	6.83E-11	2.84E-13	3.93E-09	7.23E-03	1.17E-10	1.54E-12	-1.56E-47	-1.98E-29	-2.88E-22	9.60E-01	0.00E+00	0.00E+00	1.07E-132	1.10E-143	3.21E-08
2.42E-05	303.178	3.63E+19	0.00E+00	9.57E-01	4.85E+05	-5.61E-02	2.25E+01	3.08E+05	2.91E-01	1.29E+05	1.74E-05	7.73E+04	4.17E+01	2.14E-02	5.20E+01	1.36E-08	1.58E-19	5.11E+00	1.09E-07	0.00E+00	2.17E+00	6.76E-02	8.17E-01	4.51E-03	3.67E-12	6.97E+00	2.19E-01	7.62E-03	2.81E-10	1.41E-09	1.64E-05	3.07E-01	6.18E-04	3.92E-07	6.83E-11	2.84E-13	3.92E-09	7.23E-03	1.17E-10	1.53E-12	-2.45E-47	-2.77E-29	-4.13E-22	9.57E-01	0.00E+00	0.00E+00	1.02E-132	1.10E-143	3.18E-08
2.43E-05	303.181	3.63E+19	0.00E+00	9.54E-01	4.85E+05	-5.61E-02	2.25E+01	3.08E+05	2.90E-01	1.29E+05	1.74E-05	7.73E+04	4.16E+01	2.14E-02	5.20E+01	1.36E-08	1.54E-19	5.11E+00	1.09E-07	0.00E+00	2.16E+00	6.76E-02	8.20E-01	4.49E-03	3.70E-12	6.98E+00	2.21E-01	7.63E-03	2.82E-10	1.42E-09	1.64E-05	3.04E-01	6.24E-04	3.91E-07	6.82E-11	2.84E-13	3.91E-09	7.23E-03	1.17E-10	1.53E-12	-1.88E-46	-3.63E-29	-5.57E-22	9.54E-01	0.00E+00	0.00E+00	1.02E-132	1.09E-143	3.14E-08
2.44E-05	303.185	3.63E+19	0.00E+00	9.52E-01	4.85E+05	-5.61E-02	2.25E+01	3.08E+05	2.90E-01	1.29E+05	1.73E-05	7.73E+04	4.15E+01	2.13E-02	5.20E+01	1.36E-08	1.51E-19	5.11E+00	1.09E-07	0.00E+00	2.15E+00	6.76E-02	8.24E-01	4.48E-03	3.72E-12	6.99E+00	2.22E-01	7.65E-03	2.82E-10	1.42E-09	1.64E-05	3.01E-01	6.31E-04	3.90E-07	6.82E-11	2.83E-13	3.90E-09	7.23E-03	1.17E-10	1.53E-12	-5.63E-46	-4.53E-29	-7.20E-22	9.52E-01	0.00E+00	0.00E+00	1.02E-132	1.09E-143	3.11E-08
2.45E-05	303.188	3.63E+19	0.00E+00	9.49E-01	4.85E+05	-5.61E-02	2.25E+01	3.08E+05	2.89E-01	1.29E+05	1.72E-05	7.73E+04	4.14E+01	2.13E-02	5.20E+01	1.36E-08	1.47E-19	5.11E+00	1.09E-07	0.00E+00	2.14E+00	6.76E-02	8.27E-01	4.46E-03	3.74E-12	7.00E+00	2.24E-01	7.66E-03	2.83E-10	1.42E-09	1.64E-05	2.98E-01	6.37E-04	3.89E-07	6.82E-11	2.83E-13	3.89E-09	7.23E-03	1.17E-10	1.53E-12	-1.21E-45	-5.44E-29	-8.99E-22	9.49E-01	0.00E+00	0.00E+00	1.01E-132	1.09E-143	3.08E-08
2.46E-05	303.191	3.63E+19	0.00E+00	9.46E-01	4.85E+05	-5.61E-02	2.25E+01	3.08E+05	2.89E-01	1.29E+05	1.72E-05	7.73E+04	4.14E+01	2.13E-02	5.20E+01	1.36E-08	1.44E-19	5.11E+00	1.09E-07	0.00E+00	2.13E+00	6.76E-02	8.30E-01	4.45E-03	3.77E-12	7.01E+00	2.26E-01	7.67E-03	2.83E-10	1.42E-09	1.64E-05	2.95E-01	6.44E-04	3.88E-07	6.81E-11	2.83E-13	3.88E-09	7.23E-03	1.17E-10	1.52E-12	-2.18E-45	-6.32E-29	-1.09E-21	9.46E-01	0.00E+00	0.00E+00	9.95E-133	1.08E-143	3.05E-08
2.47E-05	303.194	3.63E+19	0.00E+00	9.43E-01	4.85E+05	-5.61E-02	2.26E+01	3.08E+05	2.88E-01	1.29E+05	1.71E-05	7.73E+04	4.13E+01	2.13E-02	5.20E+01	1.36E-08	1.40E-19	5.11E+00	1.09E-07	0.00E+00	2.12E+00	6.76E-02	8.33E-01	4.44E-03	3.79E-12	7.02E+00	2.28E-01	7.68E-03	2.84E-10	1.42E-09	1.64E-05	2.92E-01	6.51E-04	3.87E-07	6.81E-11	2.82E-13	3.86E-09	7.23E-03	1.17E-10	1.52E-12	-3.55E-45	-7.15E-29	-1.30E-21	9.43E-01	0.00E+00	0.00E+00	9.81E-133	1.08E-143	3.02E-08
2.48E-05	303.197	3.63E+19	0.00E+00	9.41E-01	4.85E+05	-5.61E-02	2.26E+01	3.08E+05	2.87E-01	1.29E+05	1.70E-05	7.73E+04	4.12E+01	2.12E-02	5.20E+01	1.36E-08	1.37E-19	5.11E+00	1.09E-07	0.00E+00	2.11E+00	6.76E-02	8.36E-01	4.42E-03	3.82E-12	7.03E+00	2.29E-01	7.70E-03	2.85E-10	1.43E-09	1.64E-05	2.89E-01	6.57E-04	3.86E-07	6.81E-11	2.82E-13	3.85E-09	7.23E-03	1.17E-10	1.52E-12	-5.36E-45	-7.90E-29	-1.52E-21	9.41E-01	0.00E+00	0.00E+00	9.72E-133	1.08E-143	2.99E-08
2.49E-05	303.2	3.63E+19	0.00E+00	9.38E-01	4.85E+05	-5.61E-02	2.26E+01	3.08E+05	2.87E-01	1.29E+05	1.70E-05	7.73E+04	4.11E+01	2.12E-02	5.20E+01	1.36E-08	1.34E-19	5.10E+00	1.09E-07	0.00E+00	2.10E+00	6.76E-02	8.39E-01	4.41E-03	3.84E-12	7.04E+00	2.31E-01	7.71E-03	2.85E-10	1.43E-09	1.64E-05	2.87E-01	6.64E-04	3.85E-07	6.80E-11	2.82E-13	3.84E-09	7.23E-03	1.17E-10	1.52E-12	-7.68E-45	-8.53E-29	-1.75E-21	9.38E-01	0.00E+00	0.00E+00	9.68E-133	1.08E-143	2.97E-08
2.50E-05	303.203	3.63E+19	0.00E+00	9.35E-01	4.85E+05	-5.61E-02	2.26E+01	3.08E+05	2.86E-01	1.29E+05	1.69E-05	7.73E+04	4.10E+01	2.12E-02	5.20E+01	1.36E-08	1.31E-19	5.10E+00	1.09E-07	0.00E+00	2.09E+00	6.76E-02	8.42E-01	4.39E-03	3.87E-12	7.05E+00	2.33E-01	7.72E-03	2.86E-10	1.43E-09	1.64E-05	2.84E-01	6.71E-04	3.84E-07	6.80E-11	2.81E-13	3.83E-09	7.23E-03	1.17E-10	1.51E-12	-1.06E-44	-9.01E-29	-1.99E-21	9.35E-01	0.00E+00	0.00E+00	9.68E-133	1.07E-143	2.94E-08
2.51E-05	303.206	3.63E+19	0.00E+00	9.33E-01	4.85E+05	-5.61E-02	2.26E+01	3.08E+05	2.86E-01	1.29E+05	1.68E-05	7.73E+04	4.10E+01	2.12E-02	5.20E+01	1.36E-08	1.28E-19	5.10E+00	1.09E-07	0.00E+00	2.08E+00	6.76E-02	8.45E-01	4.38E-03	3.89E-12	7.06E+00	2.34E-01	7.73E-03	2.86E-10	1.43E-09	1.64E-05	2.81E-01	6.78E-04	3.83E-07	6.80E-11	2.81E-13	3.82E-09	7.23E-03	1.17E-10	1.51E-12	-1.41E-44	-9.31E-29	-2.24E-21	9.33E-01	0.00E+00	0.00E+00	9.68E-133	1.07E-143	2.91E-08
2.52E-05	303.209	3.63E+19	0.00E+00	9.30E-01	4.85E+05	-5.61E-02	2.26E+01	3.08E+05	2.85E-01	1.29E+05	1.68E-05	7.73E+04	4.09E+01	2.12E-02	5.21E+01	1.36E-08	1.25E-19	5.10E+00	1.09E-07	0.00E+00	2.07E+00	6.76E-02	8.48E-01	4.37E-03	3.92E-12	7.07E+00	2.36E-01	7.75E-03	2.87E-10	1.43E-09	1.64E-05	2.78E-01	6.84E-04	3.82E-07	6.79E-11	2.81E-13	3.81E-09	7.23E-03	1.17E-10	1.51E-12	-1.83E-44	-9.39E-29	-2.49E-21	9.30E-01	0.00E+00	0.00E+00	9.69E-133	1.07E-143	2.88E-08
2.53E-05	303.212	3.63E+19	0.00E+00	9.27E-01	4.85E+05	-5.61E-02	2.26E+01	3.08E+05	2.85E-01	1.29E+05	1.67E-05	7.73E+04	4.08E+01	2.11E-02	5.21E+01	1.36E-08	1.22E-19	5.10E+00	1.09E-07	0.00E+00	2.06E+00	6.76E-02	8.51E-01	4.35E-03	3.94E-12	7.08E+00	2.38E-01	7.76E-03	2.87E-10	1.44E-09	1.64E-05	2.76E-01	6.91E-04	3.81E-07	6.79E-11	2.81E-13	3.80E-09	7.23E-03	1.17E-10	1.50E-12	-2.32E-44	-9.24E-29	-2.75E-21	9.27E-01	0.00E+00	0.00E+00	9.70E-133	1.06E-143	2.85E-08
2.54E-05	303.215	3.63E+19	0.00E+00	9.25E-01	4.85E+05	-5.61E-02	2.27E+01	3.08E+05	2.84E-01	1.29E+05	1.66E-05	7.73E+04	4.07E+01	2.11E-02	5.21E+01	1.36E-08	1.19E-19	5.10E+00	1.09E-07	0.00E+00	2.05E+00	6.76E-02	8.54E-01	4.34E-03	3.97E-12	7.09E+00	2.40E-01	7.77E-03	2.88E-10	1.44E-09	1.64E-05	2.73E-01	6.98E-04	3.80E-07	6.79E-11	2.80E-13	3.79E-09	7.23E-03	1.17E-10	1.50E-12	-2.89E-44	-8.80E-29	-3.00E-21	9.25E-01	0.00E+00	0.00E+00	9.70E-133	1.06E-143	2.83E-08
2.55E-05	303.218	3.63E+19	0.00E+00	9.22E-01	4.85E+05	-5.61E-02	2.27E+01	3.08E+05	2.83E-01	1.29E+05	1.66E-05	7.73E+04	4.06E+01	2.11E-02	5.21E+01	1.36E-08	1.16E-19	5.10E+00	1.09E-07	0.00E+00	2.04E+00	6.76E-02	8.57E-01	4.32E-03	3.99E-12	7.10E+00	2.41E-01	7.78E-03	2.88E-10	1.44E-09	1.64E-05	2.70E-01	7.05E-04	3.79E-07	6.78E-11	2.80E-13	3.78E-09	7.23E-03	1.17E-10	1.50E-12	-3.54E-44	-8.06E-29	-3.27E-21	9.22E-01	0.00E+00	0.00E+00	9.70E-133	1.06E-143	2.80E-08
2.56E-05	303.221	3.63E+19	0.00E+00	9.20E-01	4.85E+05	-5.61E-02	2.27E+01	3.08E+05	2.83E-01	1.29E+05	1.65E-05	7.73E+04	4.06E+01	2.11E-02	5.21E+01	1.36E-08	1.14E-19	5.10E+00	1.09E-07	0.00E+00	2.03E+00	6.76E-02	8.60E-01	4.31E-03	4.01E-12	7.11E+00	2.43E-01	7.79E-03	2.89E-10	1.44E-09	1.64E-05	2.68E-01	7.12E-04	3.78E-07	6.78E-11	2.80E-13	3.76E-09	7.23E-03	1.17E-10	1.50E-12	-4.29E-44	-6.98E-29	-3.53E-21	9.20E-01	0.00E+00	0.00E+00	9.69E-133	1.05E-143	2.77E-08
2.57E-05	303.224	3.63E+19	0.00E+00	9.17E-01	4.85E+05	-5.61E-02	2.27E+01	3.08E+05	2.82E-01	1.29E+05	1.64E-05	7.73E+04	4.05E+01	2.11E-02	5.21E+01	1.36E-08	1.11E-19	5.10E+00	1.09E-07	0.00E+00	2.03E+00	6.76E-02	8.63E-01	4.30E-03	4.04E-12	7.12E+00	2.45E-01	7.80E-03	2.89E-10	1.44E-09	1.64E-05	2.65E-01	7.19E-04	3.77E-07	6.77E-11	2.79E-13	3.75E-09	7.23E-03	1.17E-10	1.49E-12	-5.12E-44	-5.52E-29	-3.78E-21	9.17E-01	0.00E+00	0.00E+00	9.69E-133	1.05E-143	2.75E-08
2.58E-05	303.227	3.63E+19	0.00E+00	9.14E-01	4.85E+05	-5.61E-02	2.27E+01	3.08E+05	2.82E-01	1.29E+05	1.64E-05	7.73E+04	4.04E+01	2.10E-02	5.21E+01	1.36E-08	1.09E-19	5.10E+00	1.09E-07	0.00E+00	2.02E+00	6.76E-02	8.66E-01	4.28E-03	4.06E-12	7.13E+00	2.47E-01	7.82E-03	2.90E-10	1.44E-09	1.64E-05	2.63E-01	7.26E-04	3.76E-07	6.77E-11	2.79E-13	3.74E-09	7.23E-03	1.17E-10	1.49E-12	-6.02E-44	-3.70E-29	-4.04E-21	9.14E-01	0.00E+00	0.00E+00	9.69E-133	1.05E-143	2.72E-08
2.59E-05	303.23	3.63E+19	0.00E+00	9.12E-01	4.85E+05	-5.61E-02	2.27E+01	3.08E+05	2.81E-01	1.29E+05	1.63E-05	7.73E+04	4.03E+01	2.10E-02	5.21E+01	1.36E-08	1.06E-19	5.09E+00	1.09E-07	0.00E+00	2.01E+00	6.76E-02	8.69E-01	4.27E-03	4.09E-12	7.13E+00	2.48E-01	7.83E-03	2.91E-10	1.45E-09	1.64E-05	2.60E-01	7.33E-04	3.75E-07	6.77E-11	2.79E-13	3.73E-09	7.23E-03	1.17E-10	1.49E-12	-6.94E-44	-1.53E-29	-4.29E-21	9.12E-01	0.00E+00	0.00E+00	9.69E-133	1.05E-143	2.70E-08
2.60E-05	303.233	3.63E+19	0.00E+00	9.09E-01	4.85E+05	-5.61E-02	2.27E+01	3.08E+05	2.81E-01	1.29E+05	1.63E-05	7.73E+04	4.03E+01	2.10E-02	5.21E+01	1.36E-08	1.04E-19	5.09E+00	1.09E-07	0.00E+00	2.00E+00	6.76E-02	8.72E-01	4.25E-03	4.11E-12	7.14E+00	2.50E-01	7.84E-03	2.91E-10	1.45E-09	1.64E-05	2.58E-01	7.40E-04	3.74E-07	6.76E-11	2.79E-13	3.72E-09	7.23E-03	1.17E-10	1.49E-12	-7.85E-44	6.26E-30	-4.53E-21	9.09E-01	0.00E+00	0.00E+00	9.69E-133	1.04E-143	2.67E-08
2.61E-05	303.236	3.63E+19	0.00E+00	9.07E-01	4.85E+05	-5.61E-02	2.28E+01	3.08E+05	2.80E-01	1.29E+05	1.62E-05	7.73E+04	4.02E+01	2.10E-02	5.21E+01	1.36E-08	1.01E-19	5.09E+00	1.09E-07	0.00E+00	1.99E+00	6.76E-02	8.75E-01	4.24E-03	4.14E-12	7.15E+00	2.52E-01	7.85E-03	2.92E-10	1.45E-09	1.64E-05	2.55E-01	7.47E-04	3.73E-07	6.76E-11	2.78E-13	3.71E-09	7.23E-03	1.18E-10	1.48E-12	-8.72E-44	1.39E-29	-4.76E-21	9.07E-01	0.00E+00	0.00E+00	9.69E-133	1.04E-143	2.65E-08
2.62E-05	303.239	3.63E+19	0.00E+00	9.04E-01	4.85E+05	-5.61E-02	2.28E+01	3.08E+05	2.80E-01	1.29E+05	1.61E-05	7.73E+04	4.01E+01	2.10E-02	5.21E+01	1.36E-08	9.90E-20	5.09E+00	1.09E-07	0.00E+00	1.98E+00	6.76E-02	8.78E-01	4.23E-03	4.16E-12	7.16E+00	2.54E-01	7.86E-03	2.92E-10	1.45E-09	1.64E-05	2.53E-01	7.54E-04	3.72E-07	6.75E-11	2.78E-13	3.70E-09	7.23E-03	1.18E-10	1.48E-12	-9.47E-44	2.85E-31	-4.99E-21	9.04E-01	0.00E+00	0.00E+00	9.69E-133	1.04E-143	2.62E-08
2.63E-05	303.242	3.63E+19	0.00E+00	9.02E-01	4.85E+05	-5.61E-02	2.28E+01	3.08E+05	2.79E-01	1.29E+05	1.61E-05	7.73E+04	4.00E+01	2.09E-02	5.21E+01	1.36E-08	9.68E-20	5.09E+00	1.09E-07	0.00E+00	1.97E+00	6.76E-02	8.81E-01	4.21E-03	4.19E-12	7.17E+00	2.55E-01	7.87E-03	2.93E-10	1.45E-09	1.64E-05	2.51E-01	7.61E-04	3.71E-07	6.75E-11	2.78E-13	3.69E-09	7.23E-03	1.18E-10	1.48E-12	-1.01E-43	-4.66E-29	-5.20E-21	9.02E-01	0.00E+00	0.00E+00	9.69E-133	1.03E-143	2.60E-08
2.64E-05	303.245	3.63E+19	0.00E+00	8.99E-01	4.85E+05	-5.61E-02	2.28E+01	3.08E+05	2.79E-01	1.29E+05	1.60E-05	7.73E+04	4.00E+01	2.09E-02	5.21E+01	1.36E-08	9.46E-20	5.09E+00	1.09E-07	0.00E+00	1.96E+00	6.76E-02	8.84E-01	4.20E-03	4.21E-12	7.18E+00	2.57E-01	7.88E-03	2.93E-10	1.45E-09	1.64E-05	2.48E-01	7.68E-04	3.70E-07	6.75E-11	2.78E-13	3.68E-09	7.23E-03	1.18E-10	1.48E-12	-1.04E-43	-1.41E-28	-5.40E-21	8.99E-01	0.00E+00	0.00E+00	9.69E-133	1.03E-143	2.57E-08
2.65E-05	303.248	3.63E+19	0.00E+00	8.97E-01	4.85E+05	-5.61E-02	2.28E+01	3.08E+05	2.78E-01	1.29E+05	1.60E-05	7.73E+04	3.99E+01	2.09E-02	5.21E+01	1.36E-08	9.24E-20	5.09E+00	1.09E-07	0.00E+00	1.95E+00	6.76E-02	8.87E-01	4.19E-03	4.24E-12	7.19E+00	2.59E-01	7.90E-03	2.94E-10	1.46E-09	1.64E-05	2.46E-01	7.75E-04	3.69E-07	6.74E-11	2.78E-13	3.67E-09	7.23E-03	1.18E-10	1.47E-12	-1.04E-43	-3.00E-28	-5.58E-21	8.97E-01	0.00E+00	0.00E+00	9.69E-133	1.03E-143	2.55E-08
2.66E-05	303.251	3.63E+19	0.00E+00	8.95E-01	4.85E+05	-5.61E-02	2.28E+01	3.08E+05	2.77E-01	1.29E+05	1.59E-05	7.73E+04	3.98E+01	2.09E-02	5.21E+01	1.36E-08	9.04E-20	5.09E+00	1.09E-07	0.00E+00	1.94E+00	6.76E-02	8.89E-01	4.17E-03	4.26E-12	7.20E+00	2.61E-01	7.91E-03	2.94E-10	1.46E-09	1.64E-05	2.44E-01	7.82E-04	3.68E-07	6.74E-11	2.77E-13	3.66E-09	7.23E-03	1.18E-10	1.47E-12	-1.00E-43	-5.42E-28	-5.75E-21	8.95E-01	0.00E+00	0.00E+00	9.69E-133	1.03E-143	2.53E-08
2.67E-05	303.254	3.63E+19	0.00E+00	8.92E-01	4.85E+05	-5.61E-02	2.28E+01	3.08E+05	2.77E-01	1.29E+05	1.58E-05	7.73E+04	3.97E+01	2.09E-02	5.21E+01	1.36E-08	8.83E-20	5.09E+00	1.09E-07	0.00E+00	1.94E+00	6.76E-02	8.92E-01	4.16E-03	4.28E-12	7.21E+00	2.63E-01	7.92E-03	2.95E-10	1.46E-09	1.64E-05	2.41E-01	7.90E-04	3.67E-07	6.73E-11	2.77E-13	3.64E-09	7.23E-03	1.18E-10	1.47E-12	-9.12E-44	-8.89E-28	-5.90E-21	8.92E-01	0.00E+00	0.00E+00	9.69E-133	1.02E-143	2.50E-08
2.68E-05	303.257	3.63E+19	0.00E+00	8.90E-01	4.85E+05	-5.61E-02	2.28E+01	3.08E+05	2.76E-01	1.29E+05	1.58E-05	7.73E+04	3.97E+01	2.08E-02	5.22E+01	1.36E-08	8.64E-20	5.09E+00	1.09E-07	0.00E+00	1.93E+00	6.76E-02	8.95E-01	4.15E-03	4.31E-12	7.21E+00	2.64E-01	7.93E-03	2.95E-10	1.46E-09	1.64E-05	2.39E-01	7.97E-04	3.66E-07	6.73E-11	2.77E-13	3.63E-09	7.23E-03	1.18E-10	1.47E-12	-7.61E-44	-1.36E-27	-6.02E-21	8.90E-01	0.00E+00	0.00E+00	9.69E-133	1.02E-143	2.48E-08
2.69E-05	303.26	3.63E+19	0.00E+00	8.87E-01	4.85E+05	-5.61E-02	2.29E+01	3.08E+05	2.76E-01	1.29E+05	1.57E-05	7.73E+04	3.96E+01	2.08E-02	5.22E+01	1.36E-08	8.44E-20	5.08E+00	1.08E-07	0.00E+00	1.92E+00	6.77E-02	8.98E-01	4.13E-03	4.33E-12	7.22E+00	2.66E-01	7.94E-03	2.96E-10	1.46E-09	1.64E-05	2.37E-01	8.04E-04	3.65E-07	6.73E-11	2.77E-13	3.62E-09	7.23E-03	1.18E-10	1.46E-12	-5.37E-44	-1.99E-27	-6.13E-21	8.87E-01	0.00E+00	0.00E+00	9.69E-133	1.02E-143	2.46E-08
2.70E-05	303.263	3.63E+19	0.00E+00	8.85E-01	4.85E+05	-5.61E-02	2.29E+01	3.08E+05	2.75E-01	1.29E+05	1.57E-05	7.73E+04	3.95E+01	2.08E-02	5.22E+01	1.36E-08	8.25E-20	5.08E+00	1.08E-07	0.00E+00	1.91E+00	6.77E-02	9.01E-01	4.12E-03	4.36E-12	7.23E+00	2.68E-01	7.95E-03	2.96E-10	1.47E-09	1.64E-05	2.35E-01	8.12E-04	3.64E-07	6.72E-11	2.76E-13	3.61E-09	7.23E-03	1.18E-10	1.46E-12	-2.97E-44	-2.80E-27	-6.21E-21	8.85E-01	0.00E+00	0.00E+00	9.69E-133	1.01E-143	2.44E-08
2.71E-05	303.266	3.63E+19	0.00E+00	8.83E-01	4.85E+05	-5.61E-02	2.29E+01	3.08E+05	2.75E-01	1.29E+05	1.56E-05	7.73E+04	3.94E+01	2.08E-02	5.22E+01	1.36E-08	8.07E-20	5.08E+00	1.08E-07	0.00E+00	1.90E+00	6.77E-02	9.04E-01	4.11E-03	4.38E-12	7.24E+00	2.70E-01	7.96E-03	2.97E-10	1.47E-09	1.64E-05	2.32E-01	8.19E-04	3.63E-07	6.72E-11	2.76E-13	3.60E-09	7.23E-03	1.18E-10	1.46E-12	-8.82E-45	-3.82E-27	-6.26E-21	8.83E-01	0.00E+00	0.00E+00	9.69E-133	1.01E-143	2.41E-08
2.72E-05	303.268	3.63E+19	0.00E+00	8.80E-01	4.85E+05	-5.61E-02	2.29E+01	3.08E+05	2.74E-01	1.29E+05	1.55E-05	7.73E+04	3.94E+01	2.08E-02	5.22E+01	1.36E-08	7.89E-20	5.08E+00	1.08E-07	0.00E+00	1.89E+00	6.77E-02	9.06E-01	4.09E-03	4.41E-12	7.25E+00	2.71E-01	7.97E-03	2.98E-10	1.47E-09	1.64E-05	2.30E-01	8.26E-04	3.62E-07	6.71E-11	2.76E-13	3.59E-09	7.23E-03	1.18E-10	1.46E-12	4.35E-45	-5.08E-27	-6.29E-21	8.80E-01	0.00E+00	0.00E+00	9.69E-133	1.01E-143	2.39E-08
2.73E-05	303.271	3.63E+19	0.00E+00	8.78E-01	4.85E+05	-5.61E-02	2.29E+01	3.08E+05	2.74E-01	1.29E+05	1.55E-05	7.73E+04	3.93E+01	2.08E-02	5.22E+01	1.36E-08	7.72E-20	5.08E+00	1.08E-07	0.00E+00	1.88E+00	6.77E-02	9.09E-01	4.08E-03	4.43E-12	7.26E+00	2.73E-01	7.98E-03	2.98E-10	1.47E-09	1.64E-05	2.28E-01	8.34E-04	3.62E-07	6.71E-11	2.76E-13	3.58E-09	7.23E-03	1.18E-10	1.45E-12	2.97E-45	-6.62E-27	-6.29E-21	8.78E-01	0.00E+00	0.00E+00	9.69E-133	1.01E-143	2.37E-08
2.74E-05	303.274	3.63E+19	0.00E+00	8.76E-01	4.85E+05	-5.61E-02	2.29E+01	3.08E+05	2.73E-01	1.29E+05	1.54E-05	7.73E+04	3.92E+01	2.07E-02	5.22E+01	1.36E-08	7.54E-20	5.08E+00	1.08E-07	0.00E+00	1.88E+00	6.77E-02	9.12E-01	4.07E-03	4.46E-12	7.26E+00	2.75E-01	7.99E-03	2.99E-10	1.47E-09	1.64E-05	2.26E-01	8.41E-04	3.61E-07	6.71E-11	2.76E-13	3.57E-09	7.23E-03	1.18E-10	1.45E-12	-2.11E-44	-8.47E-27	-6.26E-21	8.76E-01	0.00E+00	0.00E+00	9.69E-133	1.00E-143	2.35E-08
2.75E-05	303.277	3.63E+19	0.00E+00	8.73E-01	4.85E+05	-5.61E-02	2.29E+01	3.08E+05	2.73E-01	1.29E+05	1.54E-05	7.73E+04	3.92E+01	2.07E-02	5.22E+01	1.36E-08	7.38E-20	5.08E+00	1.08E-07	0.00E+00	1.87E+00	6.77E-02	9.15E-01	4.05E-03	4.48E-12	7.27E+00	2.77E-01	8.00E-03	2.99E-10	1.47E-09	1.64E-05	2.24E-01	8.49E-04	3.60E-07	6.70E-11	2.76E-13	3.56E-09	7.23E-03	1.18E-10	1.45E-12	-7.72E-44	-1.07E-26	-6.19E-21	8.73E-01	0.00E+00	0.00E+00	9.69E-133	1.00E-143	2.33E-08
2.76E-05	303.28	3.63E+19	0.00E+00	8.71E-01	4.85E+05	-5.61E-02	2.30E+01	3.08E+05	2.72E-01	1.29E+05	1.53E-05	7.73E+04	3.91E+01	2.07E-02	5.22E+01	1.36E-08	7.21E-20	5.08E+00	1.08E-07	0.00E+00	1.86E+00	6.77E-02	9.18E-01	4.04E-03	4.51E-12	7.28E+00	2.79E-01	8.01E-03	3.00E-10	1.47E-09	1.64E-05	2.22E-01	8.56E-04	3.59E-07	6.70E-11	2.75E-13	3.55E-09	7.23E-03	1.18E-10	1.45E-12	-1.76E-43	-1.33E-26	-6.09E-21	8.71E-01	0.00E+00	0.00E+00	9.69E-133	9.98E-144	2.31E-08
2.77E-05	303.283	3.63E+19	0.00E+00	8.69E-01	4.85E+05	-5.61E-02	2.30E+01	3.08E+05	2.72E-01	1.29E+05	1.53E-05	7.73E+04	3.90E+01	2.07E-02	5.22E+01	1.36E-08	7.06E-20	5.08E+00	1.08E-07	0.00E+00	1.85E+00	6.77E-02	9.20E-01	4.03E-03	4.53E-12	7.29E+00	2.80E-01	8.02E-03	3.00E-10	1.48E-09	1.64E-05	2.20E-01	8.64E-04	3.58E-07	6.69E-11	2.75E-13	3.54E-09	7.23E-03	1.18E-10	1.44E-12	-3.30E-43	-1.63E-26	-5.95E-21	8.69E-01	0.00E+00	0.00E+00	9.69E-133	9.96E-144	2.29E-08
2.78E-05	303.286	3.63E+19	0.00E+00	8.66E-01	4.85E+05	-5.61E-02	2.30E+01	3.08E+05	2.71E-01	1.29E+05	1.52E-05	7.73E+04	3.89E+01	2.07E-02	5.22E+01	1.36E-08	6.90E-20	5.08E+00	1.08E-07	0.00E+00	1.84E+00	6.77E-02	9.23E-01	4.02E-03	4.55E-12	7.29E+00	2.82E-01	8.04E-03	3.01E-10	1.48E-09	1.65E-05	2.18E-01	8.71E-04	3.57E-07	6.69E-11	2.75E-13	3.53E-09	7.23E-03	1.18E-10	1.44E-12	-5.52E-43	-1.98E-26	-5.78E-21	8.66E-01	0.00E+00	0.00E+00	9.69E-133	9.93E-144	2.27E-08
2.79E-05	303.289	3.63E+19	0.00E+00	8.64E-01	4.85E+05	-5.61E-02	2.30E+01	3.08E+05	2.71E-01	1.29E+05	1.51E-05	7.73E+04	3.89E+01	2.06E-02	5.22E+01	1.36E-08	6.75E-20	5.08E+00	1.08E-07	0.00E+00	1.83E+00	6.77E-02	9.26E-01	4.00E-03	4.58E-12	7.30E+00	2.84E-01	8.05E-03	3.01E-10	1.48E-09	1.65E-05	2.16E-01	8.79E-04	3.56E-07	6.68E-11	2.75E-13	3.52E-09	7.23E-03	1.18E-10	1.44E-12	-8.57E-43	-2.39E-26	-5.56E-21	8.64E-01	0.00E+00	0.00E+00	9.69E-133	9.91E-144	2.25E-08
2.80E-05	303.292	3.63E+19	0.00E+00	8.62E-01	4.85E+05	-5.61E-02	2.30E+01	3.08E+05	2.70E-01	1.29E+05	1.51E-05	7.73E+04	3.88E+01	2.06E-02	5.22E+01	1.36E-08	6.60E-20	5.07E+00	1.08E-07	0.00E+00	1.83E+00	6.77E-02	9.28E-01	3.99E-03	4.60E-12	7.31E+00	2.86E-01	8.06E-03	3.02E-10	1.48E-09	1.65E-05	2.14E-01	8.86E-04	3.55E-07	6.68E-11	2.75E-13	3.51E-09	7.23E-03	1.18E-10	1.44E-12	-1.26E-42	-2.85E-26	-5.30E-21	8.62E-01	0.00E+00	0.00E+00	9.69E-133	9.88E-144	2.23E-08
2.81E-05	303.294	3.63E+19	0.00E+00	8.59E-01	4.85E+05	-5.61E-02	2.30E+01	3.08E+05	2.70E-01	1.29E+05	1.50E-05	7.73E+04	3.87E+01	2.06E-02	5.22E+01	1.36E-08	6.46E-20	5.07E+00	1.08E-07	0.00E+00	1.82E+00	6.77E-02	9.31E-01	3.98E-03	4.63E-12	7.32E+00	2.88E-01	8.07E-03	3.02E-10	1.48E-09	1.65E-05	2.12E-01	8.94E-04	3.54E-07	6.67E-11	2.74E-13	3.50E-09	7.23E-03	1.18E-10	1.43E-12	-1.78E-42	-3.37E-26	-5.00E-21	8.59E-01	0.00E+00	0.00E+00	9.69E-133	9.85E-144	2.21E-08
2.82E-05	303.297	3.63E+19	0.00E+00	8.57E-01	4.85E+05	-5.61E-02	2.30E+01	3.08E+05	2.69E-01	1.29E+05	1.50E-05	7.73E+04	3.87E+01	2.06E-02	5.22E+01	1.36E-08	6.32E-20	5.07E+00	1.08E-07	0.00E+00	1.81E+00	6.77E-02	9.34E-01	3.96E-03	4.65E-12	7.32E+00	2.89E-01	8.08E-03	3.03E-10	1.48E-09	1.65E-05	2.10E-01	9.02E-04	3.53E-07	6.67E-11	2.74E-13	3.49E-09	7.23E-03	1.18E-10	1.43E-12	-2.43E-42	-3.97E-26	-4.65E-21	8.57E-01	0.00E+00	0.00E+00	9.69E-133	9.83E-144	2.19E-08
2.83E-05	303.3	3.63E+19	0.00E+00	8.55E-01	4.85E+05	-5.61E-02	2.30E+01	3.08E+05	2.69E-01	1.29E+05	1.49E-05	7.73E+04	3.86E+01	2.06E-02	5.22E+01	1.36E-08	6.18E-20	5.07E+00	1.08E-07	0.00E+00	1.80E+00	6.77E-02	9.37E-01	3.95E-03	4.68E-12	7.33E+00	2.91E-01	8.09E-03	3.03E-10	1.49E-09	1.65E-05	2.08E-01	9.09E-04	3.52E-07	6.67E-11	2.74E-13	3.48E-09	7.23E-03	1.18E-10	1.43E-12	-3.24E-42	-4.63E-26	-4.26E-21	8.55E-01	0.00E+00	0.00E+00	9.69E-133	9.80E-144	2.17E-08
2.84E-05	303.303	3.63E+19	0.00E+00	8.53E-01	4.85E+05	-5.61E-02	2.31E+01	3.08E+05	2.68E-01	1.29E+05	1.49E-05	7.73E+04	3.85E+01	2.05E-02	5.22E+01	1.36E-08	6.04E-20	5.07E+00	1.08E-07	0.00E+00	1.79E+00	6.77E-02	9.39E-01	3.94E-03	4.70E-12	7.34E+00	2.93E-01	8.10E-03	3.04E-10	1.49E-09	1.65E-05	2.06E-01	9.17E-04	3.52E-07	6.66E-11	2.74E-13	3.47E-09	7.23E-03	1.18E-10	1.43E-12	-4.23E-42	-5.38E-26	-3.81E-21	8.53E-01	0.00E+00	0.00E+00	9.69E-133	9.78E-144	2.15E-08
2.85E-05	303.306	3.63E+19	0.00E+00	8.51E-01	4.85E+05	-5.61E-02	2.31E+01	3.08E+05	2.68E-01	1.29E+05	1.48E-05	7.73E+04	3.84E+01	2.05E-02	5.22E+01	1.36E-08	5.91E-20	5.07E+00	1.08E-07	0.00E+00	1.79E+00	6.77E-02	9.42E-01	3.93E-03	4.73E-12	7.35E+00	2.95E-01	8.11E-03	3.04E-10	1.49E-09	1.65E-05	2.04E-01	9.25E-04	3.51E-07	6.66E-11	2.74E-13	3.46E-09	7.23E-03	1.19E-10	1.42E-12	-5.41E-42	-6.21E-26	-3.31E-21	8.51E-01	0.00E+00	0.00E+00	9.69E-133	9.75E-144	2.13E-08
2.86E-05	303.309	3.63E+19	0.00E+00	8.48E-01	4.85E+05	-5.61E-02	2.31E+01	3.08E+05	2.67E-01	1.29E+05	1.48E-05	7.73E+04	3.84E+01	2.05E-02	5.23E+01	1.36E-08	5.78E-20	5.07E+00	1.08E-07	0.00E+00	1.78E+00	6.77E-02	9.44E-01	3.91E-03	4.75E-12	7.35E+00	2.97E-01	8.12E-03	3.05E-10	1.49E-09	1.65E-05	2.02E-01	9.32E-04	3.50E-07	6.65E-11	2.74E-13	3.45E-09	7.23E-03	1.19E-10	1.42E-12	-6.81E-42	-7.14E-26	-2.76E-21	8.48E-01	0.00E+00	0.00E+00	9.69E-133	9.73E-144	2.11E-08
2.87E-05	303.311	3.63E+19	0.00E+00	8.46E-01	4.85E+05	-5.61E-02	2.31E+01	3.08E+05	2.67E-01	1.29E+05	1.47E-05	7.73E+04	3.83E+01	2.05E-02	5.23E+01	1.36E-08	5.66E-20	5.07E+00	1.08E-07	0.00E+00	1.77E+00	6.77E-02	9.47E-01	3.90E-03	4.77E-12	7.36E+00	2.98E-01	8.13E-03	3.05E-10	1.49E-09	1.65E-05	2.01E-01	9.40E-04	3.49E-07	6.65E-11	2.73E-13	3.44E-09	7.23E-03	1.19E-10	1.42E-12	-8.46E-42	-8.16E-26	-2.16E-21	8.46E-01	0.00E+00	0.00E+00	9.69E-133	9.70E-144	2.09E-08
2.88E-05	303.314	3.63E+19	0.00E+00	8.44E-01	4.85E+05	-5.61E-02	2.31E+01	3.08E+05	2.66E-01	1.29E+05	1.47E-05	7.73E+04	3.82E+01	2.05E-02	5.23E+01	1.36E-08	5.54E-20	5.07E+00	1.08E-07	0.00E+00	1.76E+00	6.77E-02	9.50E-01	3.89E-03	4.80E-12	7.37E+00	3.00E-01	8.14E-03	3.06E-10	1.49E-09	1.65E-05	1.99E-01	9.48E-04	3.48E-07	6.64E-11	2.73E-13	3.43E-09	7.23E-03	1.19E-10	1.42E-12	-1.04E-41	-9.29E-26	-1.57E-21	8.44E-01	0.00E+00	0.00E+00	9.69E-133	9.68E-144	2.08E-08
2.89E-05	303.317	3.63E+19	0.00E+00	8.42E-01	4.85E+05	-5.61E-02	2.31E+01	3.08E+05	2.66E-01	1.29E+05	1.46E-05	7.73E+04	3.82E+01	2.04E-02	5.23E+01	1.36E-08	5.42E-20	5.07E+00	1.08E-07	0.00E+00	1.75E+00	6.77E-02	9.52E-01	3.88E-03	4.82E-12	7.37E+00	3.02E-01	8.15E-03	3.06E-10	1.49E-09	1.65E-05	1.97E-01	9.56E-04	3.47E-07	6.64E-11	2.73E-13	3.42E-09	7.23E-03	1.19E-10	1.42E-12	-1.26E-41	-1.05E-25	-1.01E-21	8.42E-01	0.00E+00	0.00E+00	9.69E-133	9.65E-144	2.06E-08
2.90E-05	303.32	3.63E+19	0.00E+00	8.40E-01	4.85E+05	-5.61E-02	2.31E+01	3.08E+05	2.65E-01	1.29E+05	1.45E-05	7.73E+04	3.81E+01	2.04E-02	5.23E+01	1.36E-08	5.30E-20	5.07E+00	1.08E-07	0.00E+00	1.75E+00	6.77E-02	9.55E-01	3.86E-03	4.85E-12	7.38E+00	3.04E-01	8.16E-03	3.07E-10	1.50E-09	1.65E-05	1.95E-01	9.64E-04	3.46E-07	6.63E-11	2.73E-13	3.41E-09	7.23E-03	1.19E-10	1.41E-12	-1.51E-41	-1.19E-25	-4.89E-22	8.40E-01	0.00E+00	0.00E+00	9.69E-133	9.63E-144	2.04E-08
2.91E-05	303.323	3.63E+19	0.00E+00	8.38E-01	4.85E+05	-5.61E-02	2.31E+01	3.08E+05	2.65E-01	1.29E+05	1.45E-05	7.73E+04	3.80E+01	2.04E-02	5.23E+01	1.36E-08	5.19E-20	5.06E+00	1.08E-07	0.00E+00	1.74E+00	6.77E-02	9.58E-01	3.85E-03	4.87E-12	7.39E+00	3.06E-01	8.17E-03	3.07E-10	1.50E-09	1.65E-05	1.93E-01	9.72E-04	3.45E-07	6.63E-11	2.73E-13	3.40E-09	7.23E-03	1.19E-10	1.41E-12	-1.80E-41	-1.34E-25	-5.90E-23	8.38E-01	0.00E+00	0.00E+00	9.68E-133	9.60E-144	2.02E-08
2.92E-05	303.325	3.63E+19	0.00E+00	8.35E-01	4.85E+05	-5.61E-02	2.32E+01	3.08E+05	2.64E-01	1.29E+05	1.44E-05	7.73E+04	3.80E+01	2.04E-02	5.23E+01	1.36E-08	5.08E-20	5.06E+00	1.08E-07	0.00E+00	1.73E+00	6.77E-02	9.60E-01	3.84E-03	4.90E-12	7.39E+00	3.08E-01	8.17E-03	3.08E-10	1.50E-09	1.65E-05	1.92E-01	9.80E-04	3.44E-07	6.62E-11	2.73E-13	3.39E-09	7.23E-03	1.19E-10	1.41E-12	-2.13E-41	-1.50E-25	2.37E-22	8.35E-01	0.00E+00	0.00E+00	9.68E-133	9.58E-144	2.01E-08
2.93E-05	303.328	3.63E+19	0.00E+00	8.33E-01	4.85E+05	-5.61E-02	2.32E+01	3.08E+05	2.64E-01	1.29E+05	1.44E-05	7.73E+04	3.79E+01	2.04E-02	5.23E+01	1.36E-08	4.97E-20	5.06E+00	1.08E-07	0.00E+00	1.72E+00	6.77E-02	9.63E-01	3.83E-03	4.92E-12	7.40E+00	3.09E-01	8.18E-03	3.08E-10	1.50E-09	1.65E-05	1.90E-01	9.88E-04	3.44E-07	6.62E-11	2.73E-13	3.38E-09	7.23E-03	1.19E-10	1.41E-12	-2.50E-41	-1.68E-25	3.42E-22	8.33E-01	0.00E+00	0.00E+00	9.68E-133	9.55E-144	1.99E-08
2.94E-05	303.331	3.63E+19	0.00E+00	8.31E-01	4.85E+05	-5.61E-02	2.32E+01	3.08E+05	2.63E-01	1.29E+05	1.43E-05	7.73E+04	3.78E+01	2.04E-02	5.23E+01	1.36E-08	4.86E-20	5.06E+00	1.08E-07	0.00E+00	1.72E+00	6.77E-02	9.65E-01	3.81E-03	4.95E-12	7.41E+00	3.11E-01	8.19E-03	3.09E-10	1.50E-09	1.65E-05	1.88E-01	9.96E-04	3.43E-07	6.61E-11	2.72E-13	3.37E-09	7.23E-03	1.19E-10	1.40E-12	-2.91E-41	-1.87E-25	1.92E-22	8.31E-01	0.00E+00	0.00E+00	9.68E-133	9.53E-144	1.97E-08
2.95E-05	303.334	3.63E+19	0.00E+00	8.29E-01	4.85E+05	-5.61E-02	2.32E+01	3.08E+05	2.63E-01	1.29E+05	1.43E-05	7.73E+04	3.78E+01	2.03E-02	5.23E+01	1.36E-08	4.76E-20	5.06E+00	1.08E-07	0.00E+00	1.71E+00	6.77E-02	9.68E-01	3.80E-03	4.97E-12	7.41E+00	3.13E-01	8.20E-03	3.09E-10	1.50E-09	1.65E-05	1.87E-01	1.00E-03	3.42E-07	6.61E-11	2.72E-13	3.36E-09	7.23E-03	1.19E-10	1.40E-12	-3.37E-41	-2.08E-25	-2.90E-22	8.29E-01	0.00E+00	0.00E+00	9.69E-133	9.51E-144	1.96E-08
2.96E-05	303.337	3.63E+19	0.00E+00	8.27E-01	4.85E+05	-5.61E-02	2.32E+01	3.08E+05	2.62E-01	1.29E+05	1.42E-05	7.73E+04	3.77E+01	2.03E-02	5.23E+01	1.36E-08	4.66E-20	5.06E+00	1.08E-07	0.00E+00	1.70E+00	6.77E-02	9.70E-01	3.79E-03	4.99E-12	7.42E+00	3.15E-01	8.21E-03	3.10E-10	1.50E-09	1.65E-05	1.85E-01	1.01E-03	3.41E-07	6.60E-11	2.72E-13	3.35E-09	7.23E-03	1.19E-10	1.40E-12	-3.88E-41	-2.30E-25	-1.19E-21	8.27E-01	0.00E+00	0.00E+00	9.69E-133	9.48E-144	1.94E-08
2.97E-05	303.339	3.63E+19	0.00E+00	8.25E-01	4.85E+05	-5.61E-02	2.32E+01	3.08E+05	2.62E-01	1.29E+05	1.42E-05	7.73E+04	3.76E+01	2.03E-02	5.23E+01	1.36E-08	4.56E-20	5.06E+00	1.08E-07	0.00E+00	1.69E+00	6.77E-02	9.73E-01	3.78E-03	5.02E-12	7.43E+00	3.17E-01	8.22E-03	3.10E-10	1.51E-09	1.65E-05	1.83E-01	1.02E-03	3.40E-07	6.60E-11	2.72E-13	3.34E-09	7.23E-03	1.19E-10	1.40E-12	-4.45E-41	-2.54E-25	-2.61E-21	8.25E-01	0.00E+00	0.00E+00	9.69E-133	9.46E-144	1.92E-08
2.98E-05	303.342	3.63E+19	0.00E+00	8.23E-01	4.85E+05	-5.61E-02	2.32E+01	3.08E+05	2.61E-01	1.29E+05	1.41E-05	7.73E+04	3.76E+01	2.03E-02	5.23E+01	1.36E-08	4.46E-20	5.06E+00	1.08E-07	0.00E+00	1.69E+00	6.77E-02	9.75E-01	3.76E-03	5.04E-12	7.43E+00	3.19E-01	8.23E-03	3.11E-10	1.51E-09	1.65E-05	1.82E-01	1.03E-03	3.39E-07	6.59E-11	2.72E-13	3.33E-09	7.23E-03	1.19E-10	1.40E-12	-5.07E-41	-2.80E-25	-4.65E-21	8.23E-01	0.00E+00	0.00E+00	9.69E-133	9.43E-144	1.91E-08
2.99E-05	303.345	3.63E+19	0.00E+00	8.21E-01	4.85E+05	-5.61E-02	2.32E+01	3.08E+05	2.61E-01	1.29E+05	1.41E-05	7.73E+04	3.75E+01	2.03E-02	5.23E+01	1.36E-08	4.37E-20	5.06E+00	1.08E-07	0.00E+00	1.68E+00	6.77E-02	9.78E-01	3.75E-03	5.07E-12	7.44E+00	3.20E-01	8.24E-03	3.11E-10	1.51E-09	1.65E-05	1.80E-01	1.04E-03	3.38E-07	6.59E-11	2.72E-13	3.32E-09	7.23E-03	1.19E-10	1.39E-12	-5.75E-41	-3.08E-25	-7.45E-21	8.21E-01	0.00E+00	0.00E+00	9.70E-133	9.41E-144	1.89E-08
3.00E-05	303.348	3.63E+19	0.00E+00	8.19E-01	4.85E+05	-5.61E-02	2.32E+01	3.08E+05	2.61E-01	1.29E+05	1.40E-05	7.73E+04	3.74E+01	2.02E-02	5.23E+01	1.36E-08	4.28E-20	5.06E+00	1.08E-07	0.00E+00	1.67E+00	6.77E-02	9.80E-01	3.74E-03	5.09E-12	7.44E+00	3.22E-01	8.25E-03	3.12E-10	1.51E-09	1.65E-05	1.79E-01	1.04E-03	3.38E-07	6.58E-11	2.72E-13	3.31E-09	7.23E-03	1.19E-10	1.39E-12	-6.49E-41	-3.38E-25	-1.11E-20	8.19E-01	0.00E+00	0.00E+00	9.70E-133	9.39E-144	1.88E-08
3.01E-05	303.35	3.63E+19	0.00E+00	8.17E-01	4.85E+05	-5.61E-02	2.33E+01	3.08E+05	2.60E-01	1.29E+05	1.40E-05	7.73E+04	3.74E+01	2.02E-02	5.23E+01	1.36E-08	4.19E-20	5.06E+00	1.08E-07	0.00E+00	1.67E+00	6.77E-02	9.83E-01	3.73E-03	5.12E-12	7.45E+00	3.24E-01	8.26E-03	3.12E-10	1.51E-09	1.65E-05	1.77E-01	1.05E-03	3.37E-07	6.58E-11	2.72E-13	3.30E-09	7.23E-03	1.19E-10	1.39E-12	-7.30E-41	-3.71E-25	-1.59E-20	8.17E-01	0.00E+00	0.00E+00	9.70E-133	9.36E-144	1.86E-08
3.02E-05	303.353	3.63E+19	0.00E+00	8.15E-01	4.85E+05	-5.61E-02	2.33E+01	3.08E+05	2.60E-01	1.29E+05	1.39E-05	7.73E+04	3.73E+01	2.02E-02	5.23E+01	1.36E-08	4.10E-20	5.06E+00	1.08E-07	0.00E+00	1.66E+00	6.77E-02	9.85E-01	3.72E-03	5.14E-12	7.46E+00	3.26E-01	8.27E-03	3.13E-10	1.51E-09	1.65E-05	1.75E-01	1.06E-03	3.36E-07	6.58E-11	2.71E-13	3.29E-09	7.23E-03	1.19E-10	1.39E-12	-8.18E-41	-4.05E-25	-2.18E-20	8.15E-01	0.00E+00	0.00E+00	9.70E-133	9.34E-144	1.84E-08
3.03E-05	303.356	3.63E+19	0.00E+00	8.13E-01	4.85E+05	-5.61E-02	2.33E+01	3.08E+05	2.59E-01	1.29E+05	1.39E-05	7.73E+04	3.72E+01	2.02E-02	5.23E+01	1.36E-08	4.01E-20	5.05E+00	1.08E-07	0.00E+00	1.65E+00	6.77E-02	9.88E-01	3.70E-03	5.16E-12	7.46E+00	3.28E-01	8.28E-03	3.13E-10	1.51E-09	1.65E-05	1.74E-01	1.07E-03	3.35E-07	6.57E-11	2.71E-13	3.28E-09	7.23E-03	1.19E-10	1.38E-12	-9.13E-41	-4.42E-25	-2.91E-20	8.13E-01	0.00E+00	0.00E+00	9.69E-133	9.32E-144	1.83E-08
3.04E-05	303.359	3.63E+19	0.00E+00	8.11E-01	4.85E+05	-5.61E-02	2.33E+01	3.08E+05	2.59E-01	1.29E+05	1.38E-05	7.73E+04	3.72E+01	2.02E-02	5.23E+01	1.36E-08	3.93E-20	5.05E+00	1.08E-07	0.00E+00	1.64E+00	6.77E-02	9.90E-01	3.69E-03	5.19E-12	7.47E+00	3.30E-01	8.29E-03	3.14E-10	1.51E-09	1.65E-05	1.72E-01	1.08E-03	3.34E-07	6.57E-11	2.71E-13	3.27E-09	7.23E-03	1.19E-10	1.38E-12	-1.02E-40	-4.81E-25	-3.80E-20	8.11E-01	0.00E+00	0.00E+00	9.69E-133	9.30E-144	1.81E-08
3.05E-05	303.361	3.63E+19	0.00E+00	8.09E-01	4.85E+05	-5.61E-02	2.33E+01	3.08E+05	2.58E-01	1.29E+05	1.38E-05	7.73E+04	3.71E+01	2.02E-02	5.24E+01	1.36E-08	3.84E-20	5.05E+00	1.08E-07	0.00E+00	1.64E+00	6.77E-02	9.93E-01	3.68E-03	5.21E-12	7.47E+00	3.31E-01	8.30E-03	3.14E-10	1.52E-09	1.65E-05	1.71E-01	1.09E-03	3.33E-07	6.56E-11	2.71E-13	3.26E-09	7.23E-03	1.19E-10	1.38E-12	-1.13E-40	-5.23E-25	-4.88E-20	8.09E-01	0.00E+00	0.00E+00	9.69E-133	9.27E-144	1.80E-08
3.06E-05	303.364	3.63E+19	0.00E+00	8.07E-01	4.85E+05	-5.61E-02	2.33E+01	3.08E+05	2.58E-01	1.29E+05	1.37E-05	7.73E+04	3.70E+01	2.01E-02	5.24E+01	1.36E-08	3.76E-20	5.05E+00	1.08E-07	0.00E+00	1.63E+00	6.77E-02	9.95E-01	3.67E-03	5.24E-12	7.48E+00	3.33E-01	8.30E-03	3.15E-10	1.52E-09	1.65E-05	1.69E-01	1.09E-03	3.32E-07	6.56E-11	2.71E-13	3.25E-09	7.23E-03	1.19E-10	1.38E-12	-1.25E-40	-5.68E-25	-6.15E-20	8.07E-01	0.00E+00	0.00E+00	9.69E-133	9.25E-144	1.78E-08
3.07E-05	303.367	3.63E+19	0.00E+00	8.05E-01	4.85E+05	-5.61E-02	2.33E+01	3.08E+05	2.57E-01	1.29E+05	1.37E-05	7.73E+04	3.70E+01	2.01E-02	5.24E+01	1.36E-08	3.69E-20	5.05E+00	1.08E-07	0.00E+00	1.62E+00	6.77E-02	9.97E-01	3.66E-03	5.26E-12	7.49E+00	3.35E-01	8.31E-03	3.15E-10	1.52E-09	1.65E-05	1.68E-01	1.10E-03	3.32E-07	6.55E-11	2.71E-13	3.24E-09	7.23E-03	1.19E-10	1.38E-12	-1.38E-40	-6.15E-25	-7.66E-20	8.05E-01	0.00E+00	0.00E+00	9.68E-133	9.23E-144	1.77E-08
3.08E-05	303.369	3.63E+19	0.00E+00	8.03E-01	4.85E+05	-5.61E-02	2.33E+01	3.08E+05	2.57E-01	1.29E+05	1.36E-05	7.73E+04	3.69E+01	2.01E-02	5.24E+01	1.36E-08	3.61E-20	5.05E+00	1.08E-07	0.00E+00	1.62E+00	6.77E-02	1.00E+00	3.64E-03	5.28E-12	7.49E+00	3.37E-01	8.32E-03	3.16E-10	1.52E-09	1.65E-05	1.66E-01	1.11E-03	3.31E-07	6.55E-11	2.71E-13	3.23E-09	7.23E-03	1.19E-10	1.37E-12	-1.51E-40	-6.66E-25	-9.42E-20	8.03E-01	0.00E+00	0.00E+00	9.68E-133	9.20E-144	1.76E-08
3.09E-05	303.372	3.63E+19	0.00E+00	8.01E-01	4.85E+05	-5.61E-02	2.34E+01	3.08E+05	2.56E-01	1.29E+05	1.36E-05	7.73E+04	3.68E+01	2.01E-02	5.24E+01	1.36E-08	3.53E-20	5.05E+00	1.08E-07	0.00E+00	1.61E+00	6.77E-02	1.00E+00	3.63E-03	5.31E-12	7.50E+00	3.39E-01	8.33E-03	3.16E-10	1.52E-09	1.65E-05	1.65E-01	1.12E-03	3.30E-07	6.54E-11	2.71E-13	3.22E-09	7.23E-03	1.19E-10	1.37E-12	-1.66E-40	-7.19E-25	-1.15E-19	8.01E-01	0.00E+00	0.00E+00	9.68E-133	9.18E-144	1.74E-08
3.10E-05	303.375	3.63E+19	0.00E+00	7.99E-01	4.85E+05	-5.61E-02	2.34E+01	3.08E+05	2.56E-01	1.29E+05	1.35E-05	7.73E+04	3.68E+01	2.01E-02	5.24E+01	1.36E-08	3.46E-20	5.05E+00	1.08E-07	0.00E+00	1.60E+00	6.77E-02	1.00E+00	3.62E-03	5.33E-12	7.50E+00	3.41E-01	8.34E-03	3.17E-10	1.52E-09	1.65E-05	1.64E-01	1.13E-03	3.29E-07	6.53E-11	2.71E-13	3.21E-09	7.23E-03	1.19E-10	1.37E-12	-1.81E-40	-7.76E-25	-1.38E-19	7.99E-01	0.00E+00	0.00E+00	9.68E-133	9.16E-144	1.73E-08
3.11E-05	303.377	3.63E+19	0.00E+00	7.97E-01	4.85E+05	-5.61E-02	2.34E+01	3.08E+05	2.55E-01	1.29E+05	1.35E-05	7.73E+04	3.67E+01	2.01E-02	5.24E+01	1.36E-08	3.39E-20	5.05E+00	1.08E-07	0.00E+00	1.59E+00	6.77E-02	1.01E+00	3.61E-03	5.36E-12	7.51E+00	3.42E-01	8.35E-03	3.17E-10	1.52E-09	1.65E-05	1.62E-01	1.14E-03	3.28E-07	6.53E-11	2.71E-13	3.20E-09	7.23E-03	1.20E-10	1.37E-12	-1.98E-40	-8.35E-25	-1.65E-19	7.97E-01	0.00E+00	0.00E+00	9.68E-133	9.14E-144	1.71E-08
3.12E-05	303.38	3.63E+19	0.00E+00	7.95E-01	4.85E+05	-5.61E-02	2.34E+01	3.08E+05	2.55E-01	1.29E+05	1.34E-05	7.73E+04	3.66E+01	2.00E-02	5.24E+01	1.36E-08	3.32E-20	5.05E+00	1.08E-07	0.00E+00	1.59E+00	6.77E-02	1.01E+00	3.60E-03	5.38E-12	7.51E+00	3.44E-01	8.36E-03	3.18E-10	1.53E-09	1.65E-05	1.61E-01	1.14E-03	3.27E-07	6.52E-11	2.70E-13	3.19E-09	7.23E-03	1.20E-10	1.37E-12	-2.16E-40	-8.99E-25	-1.97E-19	7.95E-01	0.00E+00	0.00E+00	9.69E-133	9.12E-144	1.70E-08
3.13E-05	303.383	3.63E+19	0.00E+00	7.93E-01	4.85E+05	-5.61E-02	2.34E+01	3.08E+05	2.55E-01	1.29E+05	1.34E-05	7.73E+04	3.66E+01	2.00E-02	5.24E+01	1.36E-08	3.25E-20	5.05E+00	1.08E-07	0.00E+00	1.58E+00	6.77E-02	1.01E+00	3.59E-03	5.40E-12	7.52E+00	3.46E-01	8.37E-03	3.18E-10	1.53E-09	1.65E-05	1.59E-01	1.15E-03	3.27E-07	6.52E-11	2.70E-13	3.18E-09	7.23E-03	1.20E-10	1.36E-12	-2.34E-40	-9.66E-25	-2.32E-19	7.93E-01	0.00E+00	0.00E+00	9.69E-133	9.09E-144	1.69E-08
3.14E-05	303.385	3.63E+19	0.00E+00	7.91E-01	4.85E+05	-5.61E-02	2.34E+01	3.08E+05	2.54E-01	1.29E+05	1.34E-05	7.73E+04	3.65E+01	2.00E-02	5.24E+01	1.36E-08	3.18E-20	5.05E+00	1.08E-07	0.00E+00	1.57E+00	6.77E-02	1.01E+00	3.57E-03	5.43E-12	7.52E+00	3.48E-01	8.37E-03	3.19E-10	1.53E-09	1.65E-05	1.58E-01	1.16E-03	3.26E-07	6.51E-11	2.70E-13	3.17E-09	7.23E-03	1.20E-10	1.36E-12	-2.54E-40	-1.04E-24	-2.72E-19	7.91E-01	0.00E+00	0.00E+00	9.70E-133	9.07E-144	1.67E-08
3.15E-05	303.388	3.63E+19	0.00E+00	7.89E-01	4.85E+05	-5.61E-02	2.34E+01	3.08E+05	2.54E-01	1.29E+05	1.33E-05	7.73E+04	3.64E+01	2.00E-02	5.24E+01	1.36E-08	3.12E-20	5.05E+00	1.08E-07	0.00E+00	1.57E+00	6.77E-02	1.02E+00	3.56E-03	5.45E-12	7.53E+00	3.50E-01	8.38E-03	3.19E-10	1.53E-09	1.65E-05	1.57E-01	1.17E-03	3.25E-07	6.51E-11	2.70E-13	3.16E-09	7.23E-03	1.20E-10	1.36E-12	-2.75E-40	-1.11E-24	-3.17E-19	7.89E-01	0.00E+00	0.00E+00	9.70E-133	9.05E-144	1.66E-08
3.16E-05	303.391	3.63E+19	0.00E+00	7.87E-01	4.85E+05	-5.61E-02	2.34E+01	3.08E+05	2.53E-01	1.29E+05	1.33E-05	7.73E+04	3.64E+01	2.00E-02	5.24E+01	1.36E-08	3.05E-20	5.04E+00	1.08E-07	0.00E+00	1.56E+00	6.77E-02	1.02E+00	3.55E-03	5.48E-12	7.53E+00	3.52E-01	8.39E-03	3.20E-10	1.53E-09	1.65E-05	1.55E-01	1.18E-03	3.24E-07	6.50E-11	2.70E-13	3.15E-09	7.23E-03	1.20E-10	1.36E-12	-2.97E-40	-1.19E-24	-3.67E-19	7.87E-01	0.00E+00	0.00E+00	9.71E-133	9.03E-144	1.65E-08
3.17E-05	303.393	3.63E+19	0.00E+00	7.86E-01	4.85E+05	-5.61E-02	2.34E+01	3.08E+05	2.53E-01	1.29E+05	1.32E-05	7.73E+04	3.63E+01	2.00E-02	5.24E+01	1.36E-08	2.99E-20	5.04E+00	1.08E-07	0.00E+00	1.55E+00	6.77E-02	1.02E+00	3.54E-03	5.50E-12	7.54E+00	3.54E-01	8.40E-03	3.20E-10	1.53E-09	1.65E-05	1.54E-01	1.19E-03	3.23E-07	6.50E-11	2.70E-13	3.14E-09	7.23E-03	1.20E-10	1.36E-12	-3.20E-40	-1.27E-24	-4.24E-19	7.86E-01	0.00E+00	0.00E+00	9.71E-133	9.01E-144	1.63E-08
3.18E-05	303.396	3.63E+19	0.00E+00	7.84E-01	4.85E+05	-5.61E-02	2.35E+01	3.08E+05	2.52E-01	1.29E+05	1.32E-05	7.73E+04	3.63E+01	1.99E-02	5.24E+01	1.36E-08	2.93E-20	5.04E+00	1.08E-07	0.00E+00	1.55E+00	6.77E-02	1.02E+00	3.53E-03	5.52E-12	7.54E+00	3.55E-01	8.41E-03	3.21E-10	1.53E-09	1.65E-05	1.53E-01	1.19E-03	3.23E-07	6.49E-11	2.70E-13	3.13E-09	7.23E-03	1.20E-10	1.35E-12	-3.45E-40	-1.36E-24	-4.86E-19	7.84E-01	0.00E+00	0.00E+00	9.71E-133	8.99E-144	1.62E-08
3.19E-05	303.399	3.63E+19	0.00E+00	7.82E-01	4.85E+05	-5.61E-02	2.35E+01	3.08E+05	2.52E-01	1.29E+05	1.31E-05	7.73E+04	3.62E+01	1.99E-02	5.24E+01	1.36E-08	2.87E-20	5.04E+00	1.08E-07	0.00E+00	1.54E+00	6.78E-02	1.03E+00	3.52E-03	5.55E-12	7.55E+00	3.57E-01	8.42E-03	3.21E-10	1.53E-09	1.65E-05	1.51E-01	1.20E-03	3.22E-07	6.49E-11	2.70E-13	3.13E-09	7.23E-03	1.20E-10	1.35E-12	-3.70E-40	-1.45E-24	-5.56E-19	7.82E-01	0.00E+00	0.00E+00	9.71E-133	8.96E-144	1.61E-08
3.20E-05	303.401	3.63E+19	0.00E+00	7.80E-01	4.85E+05	-5.61E-02	2.35E+01	3.08E+05	2.51E-01	1.29E+05	1.31E-05	7.73E+04	3.61E+01	1.99E-02	5.24E+01	1.36E-08	2.81E-20	5.04E+00	1.08E-07	0.00E+00	1.53E+00	6.78E-02	1.03E+00	3.51E-03	5.57E-12	7.55E+00	3.59E-01	8.42E-03	3.22E-10	1.53E-09	1.65E-05	1.50E-01	1.21E-03	3.21E-07	6.48E-11	2.70E-13	3.12E-09	7.23E-03	1.20E-10	1.35E-12	-3.97E-40	-1.54E-24	-6.34E-19	7.80E-01	0.00E+00	0.00E+00	9.71E-133	8.94E-144	1.59E-08
3.21E-05	303.404	3.63E+19	0.00E+00	7.78E-01	4.85E+05	-5.61E-02	2.35E+01	3.08E+05	2.51E-01	1.29E+05	1.30E-05	7.73E+04	3.61E+01	1.99E-02	5.24E+01	1.36E-08	2.76E-20	5.04E+00	1.08E-07	0.00E+00	1.53E+00	6.78E-02	1.03E+00	3.49E-03	5.60E-12	7.56E+00	3.61E-01	8.43E-03	3.22E-10	1.54E-09	1.65E-05	1.49E-01	1.22E-03	3.20E-07	6.48E-11	2.70E-13	3.11E-09	7.23E-03	1.20E-10	1.35E-12	-4.25E-40	-1.64E-24	-7.20E-19	7.78E-01	0.00E+00	0.00E+00	9.70E-133	8.92E-144	1.58E-08
3.22E-05	303.407	3.63E+19	0.00E+00	7.76E-01	4.85E+05	-5.61E-02	2.35E+01	3.08E+05	2.51E-01	1.29E+05	1.30E-05	7.73E+04	3.60E+01	1.99E-02	5.24E+01	1.36E-08	2.70E-20	5.04E+00	1.08E-07	0.00E+00	1.52E+00	6.78E-02	1.03E+00	3.48E-03	5.62E-12	7.56E+00	3.63E-01	8.44E-03	3.22E-10	1.54E-09	1.65E-05	1.48E-01	1.23E-03	3.19E-07	6.47E-11	2.70E-13	3.10E-09	7.23E-03	1.20E-10	1.35E-12	-4.54E-40	-1.75E-24	-8.14E-19	7.76E-01	0.00E+00	0.00E+00	9.70E-133	8.90E-144	1.57E-08
3.23E-05	303.409	3.63E+19	0.00E+00	7.74E-01	4.85E+05	-5.61E-02	2.35E+01	3.08E+05	2.50E-01	1.29E+05	1.29E-05	7.73E+04	3.59E+01	1.98E-02	5.24E+01	1.36E-08	2.64E-20	5.04E+00	1.08E-07	0.00E+00	1.52E+00	6.78E-02	1.03E+00	3.47E-03	5.64E-12	7.57E+00	3.65E-01	8.45E-03	3.23E-10	1.54E-09	1.65E-05	1.46E-01	1.24E-03	3.19E-07	6.47E-11	2.69E-13	3.09E-09	7.23E-03	1.20E-10	1.34E-12	-4.85E-40	-1.86E-24	-9.18E-19	7.74E-01	0.00E+00	0.00E+00	9.69E-133	8.88E-144	1.56E-08
3.24E-05	303.412	3.63E+19	0.00E+00	7.73E-01	4.85E+05	-5.61E-02	2.35E+01	3.08E+05	2.50E-01	1.29E+05	1.29E-05	7.73E+04	3.59E+01	1.98E-02	5.24E+01	1.36E-08	2.59E-20	5.04E+00	1.08E-07	0.00E+00	1.51E+00	6.78E-02	1.04E+00	3.46E-03	5.67E-12	7.57E+00	3.67E-01	8.46E-03	3.23E-10	1.54E-09	1.65E-05	1.45E-01	1.25E-03	3.18E-07	6.46E-11	2.69E-13	3.08E-09	7.23E-03	1.20E-10	1.34E-12	-5.17E-40	-1.97E-24	-1.03E-18	7.73E-01	0.00E+00	0.00E+00	9.69E-133	8.86E-144	1.54E-08
3.25E-05	303.415	3.63E+19	0.00E+00	7.71E-01	4.85E+05	-5.61E-02	2.35E+01	3.08E+05	2.49E-01	1.29E+05	1.29E-05	7.73E+04	3.58E+01	1.98E-02	5.24E+01	1.36E-08	2.54E-20	5.04E+00	1.08E-07	0.00E+00	1.50E+00	6.78E-02	1.04E+00	3.45E-03	5.69E-12	7.58E+00	3.68E-01	8.47E-03	3.24E-10	1.54E-09	1.65E-05	1.44E-01	1.26E-03	3.17E-07	6.46E-11	2.69E-13	3.07E-09	7.23E-03	1.20E-10	1.34E-12	-5.50E-40	-2.09E-24	-1.16E-18	7.71E-01	0.00E+00	0.00E+00	9.69E-133	8.84E-144	1.53E-08
3.26E-05	303.417	3.63E+19	0.00E+00	7.69E-01	4.85E+05	-5.61E-02	2.35E+01	3.08E+05	2.49E-01	1.29E+05	1.28E-05	7.73E+04	3.58E+01	1.98E-02	5.25E+01	1.36E-08	2.49E-20	5.04E+00	1.08E-07	0.00E+00	1.50E+00	6.78E-02	1.04E+00	3.44E-03	5.72E-12	7.58E+00	3.70E-01	8.47E-03	3.24E-10	1.54E-09	1.65E-05	1.43E-01	1.26E-03	3.16E-07	6.45E-11	2.69E-13	3.06E-09	7.23E-03	1.20E-10	1.34E-12	-5.84E-40	-2.22E-24	-1.29E-18	7.69E-01	0.00E+00	0.00E+00	9.69E-133	8.82E-144	1.52E-08
3.27E-05	303.42	3.63E+19	0.00E+00	7.67E-01	4.85E+05	-5.61E-02	2.35E+01	3.08E+05	2.48E-01	1.29E+05	1.28E-05	7.73E+04	3.57E+01	1.98E-02	5.25E+01	1.36E-08	2.44E-20	5.04E+00	1.08E-07	0.00E+00	1.49E+00	6.78E-02	1.04E+00	3.43E-03	5.74E-12	7.59E+00	3.72E-01	8.48E-03	3.25E-10	1.54E-09	1.65E-05	1.41E-01	1.27E-03	3.15E-07	6.45E-11	2.69E-13	3.05E-09	7.23E-03	1.20E-10	1.34E-12	-6.20E-40	-2.35E-24	-1.44E-18	7.67E-01	0.00E+00	0.00E+00	9.68E-133	8.80E-144	1.51E-08
3.28E-05	303.422	3.63E+19	0.00E+00	7.65E-01	4.85E+05	-5.61E-02	2.36E+01	3.08E+05	2.48E-01	1.29E+05	1.27E-05	7.73E+04	3.56E+01	1.98E-02	5.25E+01	1.36E-08	2.39E-20	5.04E+00	1.08E-07	0.00E+00	1.48E+00	6.78E-02	1.05E+00	3.42E-03	5.76E-12	7.59E+00	3.74E-01	8.49E-03	3.25E-10	1.54E-09	1.65E-05	1.40E-01	1.28E-03	3.15E-07	6.44E-11	2.69E-13	3.04E-09	7.23E-03	1.20E-10	1.34E-12	-6.57E-40	-2.49E-24	-1.60E-18	7.65E-01	0.00E+00	0.00E+00	9.68E-133	8.78E-144	1.50E-08
3.29E-05	303.425	3.63E+19	0.00E+00	7.64E-01	4.85E+05	-5.61E-02	2.36E+01	3.08E+05	2.48E-01	1.29E+05	1.27E-05	7.73E+04	3.56E+01	1.97E-02	5.25E+01	1.36E-08	2.34E-20	5.04E+00	1.08E-07	0.00E+00	1.48E+00	6.78E-02	1.05E+00	3.41E-03	5.79E-12	7.60E+00	3.76E-01	8.50E-03	3.26E-10	1.54E-09	1.65E-05	1.39E-01	1.29E-03	3.14E-07	6.44E-11	2.69E-13	3.03E-09	7.23E-03	1.20E-10	1.33E-12	-6.96E-40	-2.63E-24	-1.78E-18	7.64E-01	0.00E+00	0.00E+00	9.69E-133	8.76E-144	1.49E-08
3.30E-05	303.428	3.63E+19	0.00E+00	7.62E-01	4.85E+05	-5.61E-02	2.36E+01	3.08E+05	2.47E-01	1.29E+05	1.26E-05	7.73E+04	3.55E+01	1.97E-02	5.25E+01	1.36E-08	2.29E-20	5.03E+00	1.08E-07	0.00E+00	1.47E+00	6.78E-02	1.05E+00	3.39E-03	5.81E-12	7.60E+00	3.78E-01	8.51E-03	3.26E-10	1.55E-09	1.65E-05	1.38E-01	1.30E-03	3.13E-07	6.43E-11	2.69E-13	3.03E-09	7.23E-03	1.20E-10	1.33E-12	-7.35E-40	-2.78E-24	-1.97E-18	7.62E-01	0.00E+00	0.00E+00	9.69E-133	8.74E-144	1.47E-08
3.31E-05	303.43	3.63E+19	0.00E+00	7.60E-01	4.85E+05	-5.61E-02	2.36E+01	3.08E+05	2.47E-01	1.29E+05	1.26E-05	7.73E+04	3.55E+01	1.97E-02	5.25E+01	1.36E-08	2.25E-20	5.03E+00	1.08E-07	0.00E+00	1.46E+00	6.78E-02	1.05E+00	3.38E-03	5.83E-12	7.60E+00	3.80E-01	8.51E-03	3.27E-10	1.55E-09	1.65E-05	1.37E-01	1.31E-03	3.12E-07	6.43E-11	2.69E-13	3.02E-09	7.23E-03	1.20E-10	1.33E-12	-7.76E-40	-2.93E-24	-2.17E-18	7.60E-01	0.00E+00	0.00E+00	9.70E-133	8.72E-144	1.46E-08
3.32E-05	303.433	3.63E+19	0.00E+00	7.58E-01	4.85E+05	-5.61E-02	2.36E+01	3.08E+05	2.46E-01	1.29E+05	1.26E-05	7.73E+04	3.54E+01	1.97E-02	5.25E+01	1.36E-08	2.20E-20	5.03E+00	1.08E-07	0.00E+00	1.46E+00	6.78E-02	1.05E+00	3.37E-03	5.86E-12	7.61E+00	3.81E-01	8.52E-03	3.27E-10	1.55E-09	1.65E-05	1.36E-01	1.32E-03	3.12E-07	6.42E-11	2.69E-13	3.01E-09	7.23E-03	1.20E-10	1.33E-12	-8.19E-40	-3.09E-24	-2.40E-18	7.58E-01	0.00E+00	0.00E+00	9.71E-133	8.70E-144	1.45E-08
3.33E-05	303.435	3.63E+19	0.00E+00	7.57E-01	4.85E+05	-5.61E-02	2.36E+01	3.08E+05	2.46E-01	1.29E+05	1.25E-05	7.73E+04	3.53E+01	1.97E-02	5.25E+01	1.36E-08	2.16E-20	5.03E+00	1.08E-07	0.00E+00	1.45E+00	6.78E-02	1.06E+00	3.36E-03	5.88E-12	7.61E+00	3.83E-01	8.53E-03	3.28E-10	1.55E-09	1.65E-05	1.35E-01	1.33E-03	3.11E-07	6.41E-11	2.69E-13	3.00E-09	7.23E-03	1.20E-10	1.33E-12	-8.62E-40	-3.26E-24	-2.64E-18	7.57E-01	0.00E+00	0.00E+00	9.72E-133	8.68E-144	1.44E-08
3.33E-05	303.436	3.63E+19	0.00E+00	7.56E-01	4.85E+05	-5.61E-02	2.36E+01	3.08E+05	2.46E-01	1.29E+05	1.25E-05	7.73E+04	3.53E+01	1.97E-02	5.25E+01	1.36E-08	2.14E-20	5.03E+00	1.08E-07	0.00E+00	1.45E+00	6.78E-02	1.06E+00	3.36E-03	5.89E-12	7.62E+00	3.84E-01	8.53E-03	3.28E-10	1.55E-09	1.65E-05	1.34E-01	1.33E-03	3.11E-07	6.41E-11	2.69E-13	2.99E-09	7.23E-03	1.20E-10	1.33E-12	-8.80E-40	-3.33E-24	-2.74E-18	7.56E-01	0.00E+00	0.00E+00	9.72E-133	8.67E-144	1.44E-08
3.33E-05	303.463	3.63E+19	0.00E+00	8.48E-01	4.85E+05	-5.61E-02	2.36E+01	3.08E+05	9.01E-01	1.29E+05	3.19E-01	7.73E+04	3.53E+01	1.97E-02	5.25E+01	2.13E-01	2.17E-03	5.06E+00	8.04E-03	0.00E+00	1.45E+00	6.78E-02	1.06E+00	3.36E-03	5.89E-12	7.62E+00	3.84E-01	8.53E-03	3.28E-10	1.55E-09	1.65E-05	2.78E-01	1.33E-03	3.13E-07	6.60E-11	5.01E-11	3.00E-09	7.23E-03	-1.98E-09	1.33E-12	0.00E+00	1.78E-11	2.36E-03	7.65E-01	0.00E+00	0.00E+00	1.80E-02	4.05E-02	1.44E-08
3.33E-05	303.493	3.63E+19	0.00E+00	9.51E-01	4.85E+05	-5.61E-02	2.36E+01	3.08E+05	1.66E+00	1.29E+05	6.69E-01	7.73E+04	3.54E+01	1.98E-02	5.25E+01	4.49E-01	6.92E-03	5.10E+00	1.74E-02	0.00E+00	1.45E+00	6.78E-02	1.06E+00	3.36E-03	5.89E-12	7.62E+00	3.84E-01	8.53E-03	3.28E-10	1.55E-09	1.65E-05	4.39E-01	1.33E-03	3.19E-07	7.17E-11	6.27E-11	3.00E-09	7.23E-03	-1.70E-07	1.33E-12	0.00E+00	1.67E-10	7.48E-03	7.90E-01	0.00E+00	0.00E+00	3.83E-02	7.78E-02	1.44E-08
3.33E-05	303.528	3.63E+19	0.00E+00	1.07E+00	4.85E+05	-5.61E-02	2.36E+01	3.08E+05	2.52E+00	1.29E+05	1.05E+00	7.73E+04	3.55E+01	2.00E-02	5.26E+01	7.12E-01	1.45E-02	5.14E+00	2.82E-02	0.00E+00	1.45E+00	6.78E-02	1.06E+00	3.36E-03	5.89E-12	7.62E+00	3.84E-01	8.53E-03	3.28E-10	1.55E-09	1.65E-05	6.20E-01	1.33E-03	3.30E-07	8.19E-11	5.42E-11	3.00E-09	7.23E-03	-1.55E-07	1.33E-12	0.00E+00	6.09E-10	1.36E-02	8.30E-01	0.00E+00	0.00E+00	6.10E-02	1.13E-01	1.44E-08
3.33E-05	303.568	3.63E+19	0.00E+00	1.20E+00	4.85E+05	-5.61E-02	2.36E+01	3.08E+05	3.50E+00	1.29E+05	1.48E+00	7.73E+04	3.55E+01	2.03E-02	5.26E+01	1.00E+00	2.52E-02	5.18E+00	4.06E-02	0.00E+00	1.45E+00	6.78E-02	1.06E+00	3.36E-03	5.89E-12	7.62E+00	3.84E-01	8.53E-03	3.28E-10	1.55E-09	1.65E-05	8.23E-01	1.33E-03	3.47E-07	9.69E-11	4.67E-11	3.00E-09	7.23E-03	-1.49E-07	1.33E-12	0.00E+00	1.51E-09	2.01E-02	8.84E-01	0.00E+00	0.00E+00	8.64E-02	1.48E-01	1.45E-08
3.33E-05	303.612	3.63E+19	0.00E+00	1.34E+00	4.85E+05	-5.61E-02	2.36E+01	3.08E+05	4.61E+00	1.29E+05	1.95E+00	7.73E+04	3.56E+01	2.08E-02	5.27E+01	1.33E+00	3.93E-02	5.24E+00	5.48E-02	0.00E+00	1.45E+00	6.78E-02	1.06E+00	3.36E-03	5.89E-12	7.62E+00	3.84E-01	8.53E-03	3.28E-10	1.55E-09	1.65E-05	1.05E+00	1.33E-03	3.71E-07	1.17E-10	4.24E-11	3.00E-09	7.23E-03	-1.40E-07	1.33E-12	0.00E+00	3.02E-09	2.65E-02	9.50E-01	0.00E+00	0.00E+00	1.15E-01	1.82E-01	1.46E-08
3.33E-05	303.662	3.63E+19	0.00E+00	1.50E+00	4.85E+05	-5.61E-02	2.36E+01	3.08E+05	5.87E+00	1.29E+05	2.46E+00	7.73E+04	3.57E+01	2.13E-02	5.28E+01	1.69E+00	5.72E-02	5.29E+00	7.11E-02	0.00E+00	1.45E+00	6.78E-02	1.06E+00	3.36E-03	5.89E-12	7.62E+00	3.84E-01	8.53E-03	3.28E-10	1.55E-09	1.65E-05	1.31E+00	1.33E-03	4.01E-07	1.44E-10	3.95E-11	3.00E-09	7.23E-03	-1.34E-07	1.33E-12	0.00E+00	5.30E-09	3.29E-02	1.03E+00	0.00E+00	0.00E+00	1.47E-01	2.18E-01	1.48E-08
3.33E-05	303.719	3.62E+19	0.00E+00	1.69E+00	4.85E+05	-5.61E-02	2.36E+01	3.08E+05	7.28E+00	1.29E+05	3.04E+00	7.73E+04	3.59E+01	2.20E-02	5.30E+01	2.10E+00	7.93E-02	5.36E+00	8.97E-02	0.00E+00	1.45E+00	6.78E-02	1.06E+00	3.36E-03	5.89E-12	7.61E+00	3.84E-01	8.53E-03	3.28E-10	1.55E-09	1.65E-05	1.59E+00	1.33E-03	4.40E-07	1.77E-10	3.78E-11	3.00E-09	7.23E-03	4.25E-12	1.33E-12	0.00E+00	8.52E-09	3.94E-02	1.12E+00	0.00E+00	0.00E+00	1.83E-01	2.55E-01	1.51E-08
3.33E-05	303.782	3.62E+19	0.00E+00	1.89E+00	4.85E+05	-5.61E-02	2.36E+01	3.08E+05	8.87E+00	1.29E+05	3.67E+00	7.73E+04	3.60E+01	2.29E-02	5.31E+01	2.55E+00	1.06E-01	5.43E+00	1.11E-01	0.00E+00	1.45E+00	6.78E-02	1.06E+00	3.36E-03	5.89E-12	7.61E+00	3.84E-01	8.53E-03	3.28E-10	1.55E-09	1.65E-05	1.91E+00	1.33E-03	4.87E-07	2.18E-10	3.65E-11	3.00E-09	7.23E-03	3.53E-12	1.33E-12	0.00E+00	1.29E-08	4.61E-02	1.23E+00	0.00E+00	0.00E+00	2.23E-01	2.94E-01	1.57E-08
3.33E-05	303.853	3.62E+19	0.00E+00	2.12E+00	4.85E+05	-5.61E-02	2.36E+01	3.08E+05	1.07E+01	1.29E+05	4.38E+00	7.73E+04	3.62E+01	2.40E-02	5.33E+01	3.05E+00	1.38E-01	5.51E+00	1.35E-01	0.00E+00	1.45E+00	6.78E-02	1.06E+00	3.36E-03	5.89E-12	7.61E+00	3.84E-01	8.53E-03	3.28E-10	1.55E-09	1.65E-05	2.27E+00	1.33E-03	5.44E-07	2.67E-10	3.54E-11	3.00E-09	7.23E-03	2.90E-12	1.33E-12	0.00E+00	1.87E-08	5.31E-02	1.35E+00	0.00E+00	0.00E+00	2.68E-01	3.36E-01	1.65E-08
3.33E-05	303.933	3.62E+19	0.00E+00	2.38E+00	4.85E+05	-5.61E-02	2.36E+01	3.08E+05	1.27E+01	1.29E+05	5.17E+00	7.73E+04	3.64E+01	2.53E-02	5.36E+01	3.61E+00	1.75E-01	5.60E+00	1.62E-01	0.00E+00	1.45E+00	6.78E-02	1.06E+00	3.36E-03	5.89E-12	7.61E+00	3.84E-01	8.53E-03	3.28E-10	1.55E-09	1.65E-05	2.68E+00	1.33E-03	6.12E-07	3.25E-10	3.47E-11	3.00E-09	7.23E-03	-7.94E-12	1.33E-12	0.00E+00	2.63E-08	6.06E-02	1.49E+00	0.00E+00	0.00E+00	3.19E-01	3.83E-01	1.78E-08
3.33E-05	304.023	3.62E+19	0.00E+00	2.67E+00	4.85E+05	-5.61E-02	2.36E+01	3.08E+05	1.49E+01	1.29E+05	6.05E+00	7.73E+04	3.67E+01	2.68E-02	5.39E+01	4.24E+00	2.19E-01	5.70E+00	1.93E-01	0.00E+00	1.45E+00	6.78E-02	1.06E+00	3.36E-03	5.89E-12	7.61E+00	3.84E-01	8.53E-03	3.28E-10	1.55E-09	1.65E-05	3.13E+00	1.33E-03	6.92E-07	3.93E-10	2.66E-11	3.00E-09	7.23E-03	-1.64E-09	1.33E-12	0.00E+00	3.62E-08	6.87E-02	1.65E+00	0.00E+00	0.00E+00	3.75E-01	4.33E-01	1.96E-08
3.33E-05	304.124	3.62E+19	0.00E+00	2.99E+00	4.85E+05	-5.61E-02	2.36E+01	3.08E+05	1.75E+01	1.29E+05	7.03E+00	7.73E+04	3.69E+01	2.85E-02	5.42E+01	4.94E+00	2.69E-01	5.81E+00	2.27E-01	0.00E+00	1.45E+00	6.78E-02	1.06E+00	3.36E-03	5.89E-12	7.61E+00	3.84E-01	8.53E-03	3.28E-10	1.55E-09	1.65E-05	3.64E+00	1.33E-03	7.86E-07	4.73E-10	-4.56E-10	3.00E-09	7.23E-03	-3.12E-08	1.33E-12	0.00E+00	4.88E-08	7.76E-02	1.83E+00	0.00E+00	0.00E+00	4.39E-01	4.89E-01	2.21E-08
3.33E-05	304.237	3.62E+19	0.00E+00	3.35E+00	4.85E+05	-5.61E-02	2.36E+01	3.08E+05	2.03E+01	1.29E+05	8.12E+00	7.73E+04	3.73E+01	3.06E-02	5.46E+01	5.72E+00	3.28E-01	5.93E+00	2.66E-01	0.00E+00	1.46E+00	6.78E-02	1.06E+00	3.36E-03	5.89E-12	7.61E+00	3.84E-01	8.53E-03	3.28E-10	1.55E-09	1.65E-05	4.20E+00	1.33E-03	8.93E-07	5.66E-10	-1.52E-09	3.00E-09	7.23E-03	-1.80E-07	1.33E-12	0.00E+00	6.50E-08	8.74E-02	2.03E+00	0.00E+00	0.00E+00	5.10E-01	5.51E-01	2.55E-08
3.33E-05	304.364	3.62E+19	0.00E+00	3.76E+00	4.85E+05	-5.61E-02	2.36E+01	3.08E+05	2.35E+01	1.29E+05	9.34E+00	7.73E+04	3.76E+01	3.30E-02	5.50E+01	6.59E+00	3.95E-01	6.07E+00	3.11E-01	0.00E+00	1.46E+00	6.78E-02	1.06E+00	3.36E-03	5.89E-12	7.61E+00	3.84E-01	8.53E-03	3.28E-10	1.55E-09	1.65E-05	4.84E+00	1.33E-03	1.02E-06	6.74E-10	3.32E-11	3.00E-09	7.23E-03	1.48E-12	1.33E-12	0.00E+00	8.56E-08	9.83E-02	2.26E+00	0.00E+00	0.00E+00	5.90E-01	6.21E-01	3.02E-08
3.33E-05	304.506	3.62E+19	0.00E+00	4.22E+00	4.85E+05	-5.61E-02	2.36E+01	3.08E+05	2.71E+01	1.29E+05	1.07E+01	7.73E+04	3.81E+01	3.57E-02	5.55E+01	7.57E+00	4.71E-01	6.23E+00	3.60E-01	0.00E+00	1.46E+00	6.78E-02	1.06E+00	3.36E-03	5.89E-12	7.61E+00	3.84E-01	8.53E-03	3.28E-10	1.55E-09	1.65E-05	5.55E+00	1.33E-03	1.16E-06	7.97E-10	3.31E-11	3.00E-09	7.23E-03	1.32E-12	1.33E-12	0.00E+00	1.12E-07	1.10E-01	2.51E+00	0.00E+00	0.00E+00	6.79E-01	6.97E-01	3.64E-08
3.33E-05	304.665	3.61E+19	0.00E+00	4.73E+00	4.85E+05	-5.61E-02	2.36E+01	3.08E+05	3.11E+01	1.29E+05	1.22E+01	7.73E+04	3.85E+01	3.89E-02	5.61E+01	8.66E+00	5.59E-01	6.41E+00	4.16E-01	0.00E+00	1.46E+00	6.78E-02	1.06E+00	3.36E-03	5.89E-12	7.61E+00	3.84E-01	8.53E-03	3.28E-10	1.55E-09	1.65E-05	6.35E+00	1.33E-03	1.32E-06	9.39E-10	3.32E-11	3.00E-09	7.23E-03	1.19E-12	1.33E-12	0.00E+00	1.45E-07	1.24E-01	2.80E+00	0.00E+00	0.00E+00	7.79E-01	7.83E-01	4.46E-08
3.33E-05	304.844	3.61E+19	0.00E+00	5.30E+00	4.85E+05	-5.61E-02	2.36E+01	3.08E+05	3.56E+01	1.29E+05	1.39E+01	7.73E+04	3.91E+01	4.25E-02	5.67E+01	9.88E+00	6.58E-01	6.61E+00	4.80E-01	0.00E+00	1.46E+00	6.78E-02	1.06E+00	3.36E-03	5.89E-12	7.61E+00	3.84E-01	8.53E-03	3.28E-10	1.55E-09	1.65E-05	7.25E+00	1.33E-03	1.50E-06	1.10E-09	3.52E-11	3.00E-09	7.23E-03	3.97E-14	1.33E-12	0.00E+00	1.88E-07	1.39E-01	3.11E+00	0.00E+00	0.00E+00	8.92E-01	8.79E-01	5.55E-08
3.33E-05	305.035	3.61E+19	0.00E+00	5.27E+00	4.85E+05	-5.61E-02	2.36E+01	3.08E+05	4.46E+01	1.29E+05	4.47E+00	7.73E+04	5.51E+01	2.12E-01	7.93E+01	4.51E+00	2.93E+00	6.62E+00	1.06E+00	0.00E+00	1.55E+00	6.82E-02	1.06E+00	3.40E-03	5.89E-12	7.61E+00	3.84E-01	8.54E-03	3.28E-10	1.55E-09	1.65E-05	7.25E+00	1.33E-03	4.56E-06	6.90E-09	5.94E-12	3.08E-09	7.24E-03	-1.79E-05	1.33E-12	0.00E+00	2.52E-12	4.66E-09	4.41E+00	0.00E+00	0.00E+00	8.67E-01	3.38E-06	1.19E-06
3.34E-05	305.269	3.61E+19	0.00E+00	4.73E+00	4.85E+05	-5.61E-02	2.91E+01	3.08E+05	4.90E+01	1.29E+05	3.27E-02	7.73E+04	7.89E+01	2.77E-01	9.76E+01	5.11E-02	7.81E-04	7.17E+00	1.47E+00	0.00E+00	3.85E+00	8.41E-02	1.05E+00	5.48E-03	6.10E-12	7.62E+00	3.85E-01	8.92E-03	3.26E-10	1.64E-09	1.90E-05	7.26E+00	1.33E-03	5.78E-06	1.02E-08	-2.44E-06	6.08E-09	1.01E-02	-2.92E-03	1.44E-12	0.00E+00	-1.59E-14	-8.92E-08	4.39E+00	0.00E+00	0.00E+00	3.39E-01	-1.21E-10	1.70E-06
3.34E-05	305.411	3.60E+19	0.00E+00	4.52E+00	4.85E+05	-5.61E-02	3.37E+01	3.08E+05	4.01E+01	1.29E+05	2.21E-02	7.73E+04	8.23E+01	2.50E-01	1.00E+02	3.48E-02	3.53E-04	7.66E+00	1.30E+00	0.00E+00	4.97E+00	9.66E-02	1.05E+00	7.98E-03	6.28E-12	7.62E+00	3.86E-01	9.36E-03	3.25E-10	1.76E-09	1.90E-05	7.25E+00	1.33E-03	6.18E-06	8.72E-09	-2.42E-06	9.92E-09	1.01E-02	-2.88E-03	1.44E-12	0.00E+00	-1.59E-14	-8.92E-08	4.38E+00	0.00E+00	0.00E+00	1.41E-01	-1.21E-10	1.68E-06
3.34E-05	305.519	3.60E+19	0.00E+00	4.43E+00	4.85E+05	-7.85E-02	3.75E+01	3.08E+05	3.26E+01	1.29E+05	1.56E-02	7.73E+04	8.47E+01	2.26E-01	1.02E+02	2.42E-02	1.71E-04	8.08E+00	1.12E+00	0.00E+00	5.48E+00	1.06E-01	1.05E+00	1.06E-02	6.44E-12	7.63E+00	3.87E-01	9.85E-03	3.24E-10	1.90E-09	1.90E-05	7.24E+00	1.33E-03	6.29E-06	7.43E-09	2.69E-13	1.42E-08	1.01E-02	3.80E-12	1.44E-12	0.00E+00	-1.48E-23	-7.76E-19	4.37E+00	0.00E+00	0.00E+00	6.00E-02	4.64E-139	1.67E-06
3.34E-05	305.603	3.60E+19	0.00E+00	4.38E+00	4.85E+05	-7.85E-02	4.04E+01	3.08E+05	2.64E+01	1.29E+05	1.14E-02	7.73E+04	8.66E+01	2.04E-01	1.03E+02	1.72E-02	8.69E-05	8.42E+00	9.47E-01	0.00E+00	5.67E+00	1.14E-01	1.04E+00	1.31E-02	6.59E-12	7.65E+00	3.87E-01	1.03E-02	3.23E-10	2.04E-09	1.90E-05	7.22E+00	1.33E-03	6.17E-06	6.29E-09	2.97E-13	1.87E-08	1.01E-02	4.83E-12	1.44E-12	0.00E+00	-1.08E-20	-3.43E-16	4.36E+00	0.00E+00	0.00E+00	2.58E-02	4.59E-139	1.65E-06
3.34E-05	305.669	3.60E+19	0.00E+00	4.36E+00	4.85E+05	-7.85E-02	4.28E+01	3.08E+05	2.14E+01	1.29E+05	8.45E-03	7.73E+04	8.80E+01	1.83E-01	1.04E+02	1.24E-02	4.57E-05	8.71E+00	7.96E-01	0.00E+00	5.70E+00	1.20E-01	1.04E+00	1.54E-02	6.71E-12	7.66E+00	3.88E-01	1.08E-02	3.22E-10	2.18E-09	1.90E-05	7.19E+00	1.33E-03	5.91E-06	5.30E-09	3.32E-13	2.30E-08	1.01E-02	6.11E-12	1.44E-12	0.00E+00	-1.21E-18	3.45E-15	4.35E+00	0.00E+00	0.00E+00	1.11E-02	4.57E-139	1.64E-06
3.35E-05	305.72	3.60E+19	0.00E+00	4.34E+00	4.85E+05	-7.85E-02	4.46E+01	3.08E+05	1.73E+01	1.29E+05	6.36E-03	7.73E+04	8.92E+01	1.65E-01	1.05E+02	9.05E-03	2.48E-05	8.95E+00	6.67E-01	0.00E+00	5.65E+00	1.25E-01	1.04E+00	1.74E-02	6.82E-12	7.67E+00	3.89E-01	1.12E-02	3.21E-10	2.31E-09	1.90E-05	7.16E+00	1.33E-03	5.55E-06	4.44E-09	3.70E-13	2.70E-08	1.01E-02	9.72E-12	1.44E-12	0.00E+00	-7.60E-16	-2.72E-11	4.34E+00	0.00E+00	0.00E+00	4.80E-03	4.55E-139	1.62E-06
3.35E-05	305.761	3.60E+19	0.00E+00	4.33E+00	4.85E+05	-7.85E-02	4.61E+01	3.08E+05	1.40E+01	1.29E+05	4.85E-03	7.73E+04	9.02E+01	1.48E-01	1.05E+02	6.69E-03	1.38E-05	9.15E+00	5.59E-01	0.00E+00	5.57E+00	1.29E-01	1.04E+00	1.92E-02	6.92E-12	7.69E+00	3.90E-01	1.15E-02	3.20E-10	2.43E-09	1.90E-05	7.13E+00	1.34E-03	5.16E-06	3.70E-09	9.53E-12	3.06E-08	1.01E-02	-5.98E-08	1.44E-12	0.00E+00	-5.77E-12	-8.13E-08	4.32E+00	0.00E+00	0.00E+00	2.07E-03	4.53E-139	1.61E-06
3.35E-05	305.793	3.60E+19	0.00E+00	4.31E+00	4.85E+05	-7.85E-02	4.72E+01	3.08E+05	1.13E+01	1.29E+05	3.72E-03	7.73E+04	9.10E+01	1.34E-01	1.06E+02	4.99E-03	7.84E-06	9.32E+00	4.70E-01	0.00E+00	5.49E+00	1.32E-01	1.04E+00	2.06E-02	7.00E-12	7.71E+00	3.91E-01	1.18E-02	3.20E-10	2.54E-09	1.90E-05	7.10E+00	1.34E-03	4.76E-06	3.08E-09	-1.16E-09	3.36E-08	1.02E-02	-4.78E-05	1.44E-12	0.00E+00	-3.16E-10	-5.70E-06	4.31E+00	0.00E+00	0.00E+00	8.91E-04	4.52E-139	1.60E-06
3.35E-05	305.818	3.60E+19	0.00E+00	4.30E+00	4.85E+05	-7.85E-02	4.80E+01	3.08E+05	9.21E+00	1.29E+05	2.88E-03	7.73E+04	9.18E+01	1.21E-01	1.06E+02	3.76E-03	4.53E-06	9.45E+00	3.98E-01	0.00E+00	5.41E+00	1.34E-01	1.04E+00	2.17E-02	7.08E-12	7.73E+00	3.92E-01	1.21E-02	3.20E-10	2.63E-09	1.97E-05	7.07E+00	1.34E-03	4.37E-06	2.56E-09	-6.23E-07	3.62E-08	1.01E-02	-2.56E-06	1.60E-12	0.00E+00	-3.16E-10	-5.70E-06	4.30E+00	0.00E+00	0.00E+00	3.83E-04	4.51E-139	1.58E-06
3.35E-05	305.839	3.60E+19	0.00E+00	4.29E+00	4.85E+05	-7.85E-02	4.86E+01	3.08E+05	7.50E+00	1.29E+05	2.24E-03	7.73E+04	9.24E+01	1.09E-01	1.06E+02	2.85E-03	2.65E-06	9.57E+00	3.40E-01	0.00E+00	5.34E+00	1.36E-01	1.04E+00	2.27E-02	7.14E-12	7.74E+00	3.93E-01	1.23E-02	3.17E-10	2.71E-09	1.97E-05	7.04E+00	1.35E-03	4.00E-06	2.14E-09	-6.70E-07	3.83E-08	1.02E-02	-1.29E-04	1.61E-12	0.00E+00	-3.16E-10	-5.70E-06	4.29E+00	0.00E+00	0.00E+00	1.64E-04	4.50E-139	1.57E-06
3.36E-05	305.855	3.60E+19	0.00E+00	4.28E+00	4.85E+05	-7.85E-02	4.91E+01	3.08E+05	6.14E+00	1.29E+05	1.75E-03	7.73E+04	9.31E+01	9.87E-02	1.06E+02	2.17E-03	1.57E-06	9.67E+00	2.93E-01	0.00E+00	5.29E+00	1.37E-01	1.04E+00	2.34E-02	7.19E-12	7.76E+00	3.94E-01	1.25E-02	3.17E-10	2.77E-09	1.97E-05	7.01E+00	1.35E-03	3.66E-06	1.78E-09	-6.61E-07	4.00E-08	1.02E-02	-8.24E-05	1.61E-12	0.00E+00	-3.16E-10	-5.70E-06	4.28E+00	0.00E+00	0.00E+00	7.05E-05	4.48E-139	1.55E-06
3.36E-05	305.868	3.60E+19	0.00E+00	4.27E+00	4.85E+05	-7.85E-02	4.94E+01	3.08E+05	5.06E+00	1.29E+05	1.38E-03	7.73E+04	9.36E+01	8.96E-02	1.06E+02	1.66E-03	9.30E-07	9.75E+00	2.56E-01	0.00E+00	5.24E+00	1.38E-01	1.04E+00	2.40E-02	7.24E-12	7.78E+00	3.95E-01	1.26E-02	3.16E-10	2.83E-09	1.97E-05	6.98E+00	1.35E-03	3.35E-06	1.50E-09	-6.53E-07	4.13E-08	1.01E-02	-3.54E-05	1.61E-12	0.00E+00	-3.16E-10	-5.70E-06	4.27E+00	0.00E+00	0.00E+00	3.01E-05	4.47E-139	1.54E-06
3.36E-05	305.878	3.60E+19	0.00E+00	4.26E+00	4.85E+05	-7.85E-02	4.95E+01	3.08E+05	4.20E+00	1.29E+05	1.09E-03	7.73E+04	9.42E+01	8.17E-02	1.07E+02	1.27E-03	5.55E-07	9.82E+00	2.26E-01	0.00E+00	5.21E+00	1.39E-01	1.05E+00	2.44E-02	7.28E-12	7.81E+00	3.96E-01	1.27E-02	3.16E-10	2.88E-09	1.97E-05	6.95E+00	1.36E-03	3.07E-06	1.27E-09	-6.44E-07	4.24E-08	1.01E-02	-1.19E-05	1.60E-12	0.00E+00	-3.16E-10	-5.70E-06	4.26E+00	0.00E+00	0.00E+00	1.29E-05	4.46E-139	1.53E-06
3.36E-05	305.886	3.60E+19	0.00E+00	4.24E+00	4.85E+05	-7.85E-02	4.97E+01	3.08E+05	3.51E+00	1.29E+05	8.66E-04	7.73E+04	9.47E+01	7.48E-02	1.07E+02	9.78E-04	3.32E-07	9.88E+00	2.01E-01	0.00E+00	5.18E+00	1.40E-01	1.05E+00	2.48E-02	7.31E-12	7.83E+00	3.97E-01	1.29E-02	3.16E-10	2.92E-09	1.97E-05	6.92E+00	1.36E-03	2.82E-06	1.08E-09	-6.36E-07	4.32E-08	1.03E-02	-1.74E-04	1.60E-12	0.00E+00	-3.16E-10	-5.70E-06	4.24E+00	0.00E+00	0.00E+00	5.49E-06	4.45E-139	1.51E-06
3.36E-05	305.893	3.60E+19	0.00E+00	4.23E+00	4.85E+05	-7.85E-02	4.97E+01	3.08E+05	2.97E+00	1.29E+05	6.95E-04	7.73E+04	9.52E+01	6.89E-02	1.07E+02	7.52E-04	1.99E-07	9.94E+00	1.81E-01	0.00E+00	5.16E+00	1.40E-01	1.05E+00	2.50E-02	7.33E-12	7.85E+00	3.98E-01	1.29E-02	3.16E-10	2.95E-09	1.97E-05	6.88E+00	1.37E-03	2.60E-06	9.28E-10	-6.28E-07	4.38E-08	1.02E-02	-1.25E-04	1.60E-12	0.00E+00	-3.16E-10	-5.70E-06	4.23E+00	0.00E+00	0.00E+00	2.33E-06	4.44E-139	1.50E-06
3.37E-05	305.898	3.60E+19	0.00E+00	4.22E+00	4.85E+05	-7.85E-02	4.97E+01	3.08E+05	2.53E+00	1.29E+05	5.62E-04	7.73E+04	9.57E+01	6.38E-02	1.07E+02	5.80E-04	1.19E-07	9.99E+00	1.65E-01	0.00E+00	5.15E+00	1.41E-01	1.05E+00	2.52E-02	7.35E-12	7.87E+00	3.99E-01	1.30E-02	3.16E-10	2.98E-09	1.97E-05	6.85E+00	1.37E-03	2.41E-06	8.08E-10	-6.20E-07	4.43E-08	1.02E-02	-7.63E-05	1.60E-12	0.00E+00	-3.16E-10	-5.70E-06	4.22E+00	0.00E+00	0.00E+00	9.91E-07	4.42E-139	1.48E-06
3.37E-05	305.903	3.60E+19	0.00E+00	4.21E+00	4.85E+05	-7.85E-02	4.96E+01	3.08E+05	2.19E+00	1.29E+05	4.60E-04	7.73E+04	9.61E+01	5.94E-02	1.07E+02	4.47E-04	7.11E-08	1.00E+01	1.52E-01	0.00E+00	5.14E+00	1.41E-01	1.05E+00	2.53E-02	7.37E-12	7.89E+00	4.00E-01	1.31E-02	3.16E-10	3.01E-09	1.97E-05	6.82E+00	1.38E-03	2.24E-06	7.12E-10	-6.13E-07	4.46E-08	1.01E-02	-2.69E-05	1.59E-12	0.00E+00	-3.16E-10	-5.70E-06	4.21E+00	0.00E+00	0.00E+00	4.20E-07	4.41E-139	1.47E-06
3.37E-05	305.906	3.60E+19	0.00E+00	4.20E+00	4.85E+05	-7.85E-02	4.95E+01	3.08E+05	1.92E+00	1.29E+05	3.80E-04	7.73E+04	9.66E+01	5.57E-02	1.07E+02	3.44E-04	4.25E-08	1.01E+01	1.41E-01	0.00E+00	5.14E+00	1.42E-01	1.05E+00	2.54E-02	7.38E-12	7.91E+00	4.01E-01	1.31E-02	3.16E-10	3.03E-09	1.97E-05	6.79E+00	1.38E-03	2.10E-06	6.36E-10	-6.05E-07	4.48E-08	1.01E-02	-1.67E-06	1.59E-12	0.00E+00	-3.16E-10	-5.70E-06	4.20E+00	0.00E+00	0.00E+00	1.78E-07	4.40E-139	1.46E-06
3.37E-05	305.909	3.60E+19	0.00E+00	4.19E+00	4.85E+05	-7.85E-02	4.94E+01	3.08E+05	1.71E+00	1.29E+05	3.19E-04	7.73E+04	9.70E+01	5.26E-02	1.07E+02	2.65E-04	2.53E-08	1.01E+01	1.32E-01	0.00E+00	5.14E+00	1.42E-01	1.05E+00	2.55E-02	7.40E-12	7.94E+00	4.02E-01	1.32E-02	3.16E-10	3.05E-09	1.97E-05	6.75E+00	1.38E-03	1.99E-06	5.76E-10	-5.98E-07	4.49E-08	1.01E-02	-2.77E-06	1.59E-12	0.00E+00	-3.16E-10	-5.70E-06	4.19E+00	0.00E+00	0.00E+00	7.51E-08	4.39E-139	1.44E-06
3.37E-05	305.912	3.60E+19	0.00E+00	4.18E+00	4.85E+05	-7.85E-02	4.92E+01	3.08E+05	1.55E+00	1.29E+05	2.72E-04	7.73E+04	9.74E+01	5.01E-02	1.07E+02	2.04E-04	1.51E-08	1.02E+01	1.24E-01	0.00E+00	5.14E+00	1.42E-01	1.05E+00	2.55E-02	7.40E-12	7.96E+00	4.03E-01	1.32E-02	3.16E-10	3.07E-09	1.97E-05	6.72E+00	1.39E-03	1.89E-06	5.29E-10	-5.90E-07	4.49E-08	1.01E-02	-2.37E-06	1.58E-12	0.00E+00	-3.16E-10	-5.70E-06	4.18E+00	0.00E+00	0.00E+00	3.16E-08	4.38E-139	1.43E-06
3.38E-05	305.914	3.60E+19	0.00E+00	4.17E+00	4.85E+05	-7.85E-02	4.91E+01	3.08E+05	1.41E+00	1.29E+05	2.35E-04	7.73E+04	9.78E+01	4.79E-02	1.07E+02	1.57E-04	8.97E-09	1.02E+01	1.17E-01	0.00E+00	5.15E+00	1.42E-01	1.06E+00	2.55E-02	7.41E-12	7.98E+00	4.04E-01	1.33E-02	3.16E-10	3.09E-09	1.97E-05	6.69E+00	1.39E-03	1.81E-06	4.92E-10	2.70E-12	4.49E-08	1.01E-02	1.05E-10	1.60E-12	0.00E+00	-1.90E-27	-2.98E-22	4.17E+00	0.00E+00	0.00E+00	1.33E-08	2.28E-140	1.42E-06
3.38E-05	305.916	3.60E+19	0.00E+00	4.15E+00	4.85E+05	-7.85E-02	4.89E+01	3.08E+05	1.31E+00	1.29E+05	2.07E-04	7.73E+04	9.82E+01	4.62E-02	1.07E+02	1.21E-04	5.32E-09	1.02E+01	1.12E-01	0.00E+00	5.16E+00	1.42E-01	1.06E+00	2.54E-02	7.41E-12	8.00E+00	4.05E-01	1.33E-02	3.16E-10	3.10E-09	1.97E-05	6.65E+00	1.40E-03	1.74E-06	4.63E-10	2.87E-12	4.48E-08	1.01E-02	1.14E-10	1.61E-12	0.00E+00	-5.62E-25	-1.39E-20	4.15E+00	0.00E+00	0.00E+00	5.60E-09	2.27E-140	1.40E-06
3.38E-05	305.918	3.60E+19	0.00E+00	4.14E+00	4.85E+05	-7.85E-02	4.87E+01	3.08E+05	1.23E+00	1.29E+05	1.86E-04	7.73E+04	9.86E+01	4.48E-02	1.07E+02	9.29E-05	3.16E-09	1.02E+01	1.07E-01	0.00E+00	5.17E+00	1.42E-01	1.06E+00	2.54E-02	7.42E-12	8.03E+00	4.07E-01	1.34E-02	3.17E-10	3.12E-09	1.97E-05	6.62E+00	1.40E-03	1.68E-06	4.41E-10	3.02E-12	4.47E-08	1.01E-02	1.22E-10	1.62E-12	0.00E+00	-7.69E-24	-4.37E-19	4.14E+00	0.00E+00	0.00E+00	2.35E-09	2.26E-140	1.39E-06
3.38E-05	305.919	3.60E+19	0.00E+00	4.13E+00	4.85E+05	-7.85E-02	4.85E+01	3.08E+05	1.17E+00	1.29E+05	1.69E-04	7.73E+04	9.90E+01	4.37E-02	1.07E+02	7.13E-05	1.87E-09	1.03E+01	1.02E-01	0.00E+00	5.17E+00	1.42E-01	1.06E+00	2.54E-02	7.42E-12	8.05E+00	4.08E-01	1.34E-02	3.17E-10	3.13E-09	1.97E-05	6.59E+00	1.41E-03	1.64E-06	4.23E-10	3.14E-12	4.46E-08	1.01E-02	1.29E-10	1.64E-12	-2.94E-40	-2.25E-23	-2.00E-18	4.13E+00	0.00E+00	0.00E+00	9.84E-10	2.26E-140	1.38E-06
3.39E-05	305.92	3.60E+19	0.00E+00	4.12E+00	4.85E+05	-7.85E-02	4.83E+01	3.08E+05	1.12E+00	1.29E+05	1.57E-04	7.73E+04	9.94E+01	4.28E-02	1.07E+02	5.47E-05	1.11E-09	1.03E+01	9.79E-02	0.00E+00	5.18E+00	1.42E-01	1.06E+00	2.53E-02	7.42E-12	8.07E+00	4.09E-01	1.34E-02	3.17E-10	3.14E-09	1.97E-05	6.55E+00	1.41E-03	1.60E-06	4.10E-10	3.23E-12	4.44E-08	1.01E-02	1.35E-10	1.66E-12	-5.58E-39	-3.03E-24	-3.50E-18	4.12E+00	0.00E+00	0.00E+00	4.11E-10	2.25E-140	1.36E-06
3.39E-05	305.922	3.60E+19	0.00E+00	4.11E+00	4.85E+05	-7.85E-02	4.81E+01	3.08E+05	1.08E+00	1.29E+05	1.47E-04	7.73E+04	9.98E+01	4.21E-02	1.07E+02	4.19E-05	6.57E-10	1.03E+01	9.41E-02	0.00E+00	5.20E+00	1.42E-01	1.06E+00	2.52E-02	7.42E-12	8.10E+00	4.10E-01	1.35E-02	3.18E-10	3.15E-09	1.97E-05	6.52E+00	1.42E-03	1.58E-06	4.00E-10	3.31E-12	4.43E-08	1.01E-02	1.40E-10	1.67E-12	-1.63E-37	-3.31E-22	7.53E-19	4.11E+00	0.00E+00	0.00E+00	1.72E-10	2.25E-140	1.35E-06
3.39E-05	305.923	3.60E+19	0.00E+00	4.10E+00	4.85E+05	-7.85E-02	4.79E+01	3.08E+05	1.05E+00	1.29E+05	1.40E-04	7.73E+04	1.00E+02	4.15E-02	1.07E+02	3.20E-05	3.91E-10	1.04E+01	9.06E-02	0.00E+00	5.21E+00	1.42E-01	1.06E+00	2.51E-02	7.41E-12	8.12E+00	4.11E-01	1.35E-02	3.18E-10	3.17E-09	1.98E-05	6.48E+00	1.43E-03	1.55E-06	3.92E-10	3.36E-12	4.41E-08	1.01E-02	1.45E-10	1.69E-12	-3.07E-36	-3.91E-21	-9.65E-17	4.10E+00	0.00E+00	0.00E+00	7.14E-11	2.24E-140	1.34E-06
3.39E-05	305.924	3.60E+19	0.00E+00	4.09E+00	4.85E+05	-7.85E-02	4.77E+01	3.08E+05	1.03E+00	1.29E+05	1.35E-04	7.73E+04	1.01E+02	4.11E-02	1.07E+02	2.45E-05	2.35E-10	1.04E+01	8.74E-02	0.00E+00	5.22E+00	1.42E-01	1.07E+00	2.51E-02	7.41E-12	8.14E+00	4.12E-01	1.35E-02	3.18E-10	3.18E-09	1.98E-05	6.45E+00	1.43E-03	1.54E-06	3.87E-10	3.36E-12	4.39E-08	1.01E-02	1.48E-10	1.71E-12	-1.07E-35	-1.67E-20	-1.08E-15	4.09E+00	0.00E+00	0.00E+00	2.97E-11	2.23E-140	1.33E-06
3.39E-05	305.925	3.60E+19	0.00E+00	4.08E+00	4.85E+05	-7.85E-02	4.75E+01	3.08E+05	1.02E+00	1.29E+05	1.31E-04	7.73E+04	1.01E+02	4.08E-02	1.07E+02	1.87E-05	1.43E-10	1.04E+01	8.43E-02	0.00E+00	5.23E+00	1.42E-01	1.07E+00	2.50E-02	7.41E-12	8.17E+00	4.14E-01	1.36E-02	3.19E-10	3.19E-09	1.98E-05	6.42E+00	1.44E-03	1.52E-06	3.83E-10	3.32E-12	4.37E-08	1.01E-02	1.51E-10	1.73E-12	-3.32E-38	-3.85E-20	-4.73E-15	4.08E+00	0.00E+00	0.00E+00	1.23E-11	2.23E-140	1.31E-06
3.40E-05	305.927	3.60E+19	0.00E+00	4.06E+00	4.85E+05	-7.85E-02	4.73E+01	3.08E+05	1.00E+00	1.29E+05	1.28E-04	7.73E+04	1.01E+02	4.05E-02	1.07E+02	1.43E-05	8.91E-11	1.04E+01	8.14E-02	0.00E+00	5.24E+00	1.43E-01	1.07E+00	2.49E-02	7.41E-12	8.19E+00	4.15E-01	1.36E-02	3.19E-10	3.20E-09	1.98E-05	6.38E+00	1.44E-03	1.51E-06	3.80E-10	3.54E-12	4.35E-08	1.01E-02	1.54E-10	1.75E-12	-2.18E-34	-3.01E-20	-1.22E-14	4.06E+00	0.00E+00	0.00E+00	5.09E-12	2.22E-140	1.30E-06
3.40E-05	305.928	3.60E+19	0.00E+00	4.05E+00	4.85E+05	-7.85E-02	4.71E+01	3.08E+05	9.94E-01	1.29E+05	1.26E-04	7.73E+04	1.02E+02	4.04E-02	1.07E+02	1.09E-05	5.74E-11	1.05E+01	7.87E-02	0.00E+00	5.26E+00	1.43E-01	1.07E+00	2.48E-02	7.41E-12	8.22E+00	4.16E-01	1.36E-02	3.20E-10	3.21E-09	1.98E-05	6.35E+00	1.45E-03	1.50E-06	3.78E-10	-2.78E-12	4.32E-08	1.01E-02	1.56E-10	1.77E-12	-1.23E-33	-3.02E-19	-1.63E-14	4.05E+00	0.00E+00	0.00E+00	2.10E-12	2.22E-140	1.29E-06
3.40E-05	305.929	3.60E+19	0.00E+00	4.04E+00	4.85E+05	-7.85E-02	4.70E+01	3.08E+05	9.88E-01	1.29E+05	1.25E-04	7.73E+04	1.02E+02	4.02E-02	1.07E+02	8.28E-06	3.88E-11	1.05E+01	7.61E-02	0.00E+00	5.27E+00	1.43E-01	1.07E+00	2.47E-02	7.40E-12	8.24E+00	4.17E-01	1.37E-02	3.20E-10	3.22E-09	1.98E-05	6.31E+00	1.45E-03	1.50E-06	3.77E-10	-1.37E-11	4.30E-08	1.01E-02	1.58E-10	1.79E-12	-1.13E-32	-8.32E-18	-1.67E-14	4.04E+00	0.00E+00	0.00E+00	8.64E-13	2.21E-140	1.28E-06
3.40E-05	305.93	3.60E+19	0.00E+00	4.03E+00	4.85E+05	-7.85E-02	4.68E+01	3.08E+05	9.83E-01	1.29E+05	1.24E-04	7.73E+04	1.02E+02	4.01E-02	1.07E+02	6.30E-06	2.79E-11	1.05E+01	7.36E-02	0.00E+00	5.28E+00	1.43E-01	1.08E+00	2.46E-02	7.40E-12	8.27E+00	4.18E-01	1.37E-02	3.21E-10	3.23E-09	1.98E-05	6.28E+00	1.46E-03	1.49E-06	3.77E-10	-1.94E-09	4.28E-08	1.01E-02	1.59E-10	1.81E-12	-2.54E-31	-4.36E-17	-1.57E-12	4.03E+00	0.00E+00	0.00E+00	3.55E-13	2.20E-140	1.27E-06
3.41E-05	305.931	3.60E+19	0.00E+00	4.02E+00	4.85E+05	-7.85E-02	4.66E+01	3.08E+05	9.79E-01	1.29E+05	1.23E-04	7.73E+04	1.03E+02	4.00E-02	1.07E+02	4.79E-06	2.13E-11	1.05E+01	7.11E-02	0.00E+00	5.29E+00	1.43E-01	1.08E+00	2.45E-02	7.40E-12	8.29E+00	4.20E-01	1.37E-02	3.21E-10	3.24E-09	1.98E-05	6.24E+00	1.47E-03	1.49E-06	3.77E-10	-1.44E-08	4.26E-08	1.01E-02	1.60E-10	1.87E-12	-5.06E-31	-8.81E-17	-1.19E-11	4.02E+00	0.00E+00	0.00E+00	1.46E-13	2.20E-140	1.25E-06
3.41E-05	305.932	3.60E+19	0.00E+00	4.01E+00	4.85E+05	-7.85E-02	4.64E+01	3.08E+05	9.77E-01	1.29E+05	1.23E-04	7.73E+04	1.03E+02	4.00E-02	1.07E+02	3.65E-06	1.74E-11	1.05E+01	6.88E-02	0.00E+00	5.30E+00	1.43E-01	1.08E+00	2.44E-02	7.39E-12	8.32E+00	4.21E-01	1.38E-02	3.22E-10	3.25E-09	1.99E-05	6.21E+00	1.47E-03	1.48E-06	3.77E-10	-5.41E-08	4.23E-08	1.01E-02	1.61E-10	2.02E-12	-3.74E-31	1.76E-17	-4.43E-11	4.01E+00	0.00E+00	0.00E+00	6.00E-14	2.19E-140	1.24E-06
3.41E-05	305.934	3.60E+19	0.00E+00	4.00E+00	4.85E+05	-7.85E-02	4.62E+01	3.08E+05	9.76E-01	1.29E+05	1.23E-04	7.73E+04	1.03E+02	4.00E-02	1.07E+02	2.78E-06	1.50E-11	1.06E+01	6.66E-02	0.00E+00	5.32E+00	1.43E-01	1.08E+00	2.43E-02	7.39E-12	8.34E+00	4.22E-01	1.38E-02	3.22E-10	3.27E-09	2.00E-05	6.17E+00	1.48E-03	1.48E-06	3.78E-10	-1.44E-07	4.21E-08	1.01E-02	1.62E-10	2.34E-12	-3.13E-29	-1.10E-15	-1.14E-10	4.00E+00	0.00E+00	0.00E+00	2.45E-14	2.18E-140	1.23E-06
3.41E-05	305.935	3.60E+19	0.00E+00	3.99E+00	4.85E+05	-7.85E-02	4.60E+01	3.08E+05	9.75E-01	1.29E+05	1.23E-04	7.73E+04	1.04E+02	4.00E-02	1.07E+02	2.12E-06	1.34E-11	1.06E+01	6.44E-02	0.00E+00	5.33E+00	1.43E-01	1.08E+00	2.42E-02	7.39E-12	8.37E+00	4.23E-01	1.38E-02	3.23E-10	3.28E-09	2.01E-05	6.14E+00	1.48E-03	1.48E-06	3.78E-10	-3.09E-07	4.19E-08	1.01E-02	1.62E-10	2.91E-12	-1.90E-28	-1.27E-14	-2.25E-10	3.99E+00	0.00E+00	0.00E+00	1.01E-14	2.18E-140	1.22E-06
3.42E-05	305.936	3.60E+19	0.00E+00	3.97E+00	4.85E+05	-7.85E-02	4.58E+01	3.08E+05	9.75E-01	1.29E+05	1.23E-04	7.73E+04	1.04E+02	3.99E-02	1.07E+02	1.62E-06	1.24E-11	1.06E+01	6.23E-02	0.00E+00	5.34E+00	1.43E-01	1.08E+00	2.41E-02	7.38E-12	8.39E+00	4.25E-01	1.38E-02	3.23E-10	3.29E-09	2.04E-05	6.10E+00	1.49E-03	1.48E-06	3.79E-10	-5.58E-07	4.16E-08	1.01E-02	1.63E-10	3.77E-12	-5.51E-28	-5.76E-14	-3.34E-10	3.97E+00	0.00E+00	0.00E+00	4.08E-15	2.17E-140	1.21E-06
3.42E-05	305.938	3.60E+19	0.00E+00	3.96E+00	4.85E+05	-7.85E-02	4.56E+01	3.08E+05	9.75E-01	1.29E+05	1.23E-04	7.73E+04	1.04E+02	3.99E-02	1.07E+02	1.24E-06	1.17E-11	1.06E+01	6.02E-02	0.00E+00	5.35E+00	1.43E-01	1.09E+00	2.40E-02	7.38E-12	8.42E+00	4.26E-01	1.39E-02	3.24E-10	3.30E-09	2.07E-05	6.07E+00	1.50E-03	1.48E-06	3.80E-10	-8.58E-07	4.14E-08	1.01E-02	1.63E-10	4.79E-12	-8.08E-28	-1.70E-13	-3.01E-10	3.96E+00	0.00E+00	0.00E+00	1.67E-15	2.17E-140	1.19E-06
3.42E-05	305.939	3.60E+19	0.00E+00	3.95E+00	4.85E+05	-7.85E-02	4.54E+01	3.08E+05	9.75E-01	1.29E+05	1.24E-04	7.73E+04	1.05E+02	4.00E-02	1.07E+02	9.54E-07	1.11E-11	1.06E+01	5.82E-02	0.00E+00	5.37E+00	1.43E-01	1.09E+00	2.39E-02	7.37E-12	8.44E+00	4.27E-01	1.39E-02	3.24E-10	3.31E-09	2.09E-05	6.03E+00	1.50E-03	1.48E-06	3.82E-10	-1.09E-06	4.11E-08	1.01E-02	1.64E-10	5.57E-12	1.13E-28	-3.74E-13	-2.28E-12	3.95E+00	0.00E+00	0.00E+00	6.72E-16	2.16E-140	1.18E-06
3.42E-05	305.94	3.60E+19	0.00E+00	3.94E+00	4.85E+05	-7.85E-02	4.52E+01	3.08E+05	9.76E-01	1.29E+05	1.24E-04	7.73E+04	1.05E+02	4.00E-02	1.07E+02	7.39E-07	1.07E-11	1.06E+01	5.63E-02	0.00E+00	5.38E+00	1.43E-01	1.09E+00	2.38E-02	7.37E-12	8.47E+00	4.29E-01	1.39E-02	3.25E-10	3.32E-09	2.08E-05	6.00E+00	1.51E-03	1.48E-06	3.83E-10	-9.69E-07	4.09E-08	1.01E-02	1.64E-10	5.18E-12	-7.86E-27	-6.19E-13	-1.88E-09	3.94E+00	0.00E+00	0.00E+00	2.74E-16	2.15E-140	1.17E-06
3.42E-05	305.942	3.60E+19	0.00E+00	3.93E+00	4.85E+05	-7.85E-02	4.51E+01	3.08E+05	9.77E-01	1.29E+05	1.24E-04	7.73E+04	1.05E+02	4.00E-02	1.07E+02	5.76E-07	1.03E-11	1.07E+01	5.44E-02	0.00E+00	5.39E+00	1.43E-01	1.09E+00	2.37E-02	7.37E-12	8.50E+00	4.30E-01	1.40E-02	3.25E-10	3.33E-09	1.99E-05	5.96E+00	1.51E-03	1.47E-06	3.84E-10	-1.28E-08	4.07E-08	1.01E-02	1.64E-10	1.98E-12	-8.39E-26	-6.72E-13	-1.59E-08	3.93E+00	0.00E+00	0.00E+00	1.10E-16	2.15E-140	1.16E-06
3.43E-05	305.943	3.60E+19	0.00E+00	3.92E+00	4.85E+05	-7.85E-02	4.49E+01	3.08E+05	9.78E-01	1.29E+05	1.25E-04	7.73E+04	1.06E+02	4.00E-02	1.07E+02	4.55E-07	9.96E-12	1.07E+01	5.26E-02	0.00E+00	5.40E+00	1.43E-01	1.09E+00	2.36E-02	7.36E-12	8.52E+00	4.31E-01	1.40E-02	3.26E-10	3.34E-09	2.90E-05	5.93E+00	1.52E-03	1.47E-06	3.85E-10	-9.18E-06	4.04E-08	1.01E-02	1.65E-10	3.29E-11	-9.13E-22	-6.92E-13	-2.01E-08	3.92E+00	0.00E+00	0.00E+00	4.42E-17	2.14E-140	1.15E-06
3.43E-05	305.945	3.60E+19	0.00E+00	3.91E+00	4.85E+05	-7.85E-02	4.47E+01	3.08E+05	9.79E-01	1.29E+05	1.25E-04	7.73E+04	1.06E+02	4.00E-02	1.07E+02	3.63E-07	9.64E-12	1.07E+01	5.09E-02	0.00E+00	5.41E+00	1.43E-01	1.10E+00	2.35E-02	7.36E-12	8.55E+00	4.33E-01	1.40E-02	3.26E-10	3.35E-09	2.90E-05	5.89E+00	1.53E-03	1.47E-06	3.87E-10	-9.17E-06	4.02E-08	1.01E-02	1.65E-10	3.28E-11	-1.74E-19	-6.92E-13	-2.02E-08	3.91E+00	0.00E+00	0.00E+00	1.77E-17	2.14E-140	1.14E-06
3.43E-05	305.946	3.60E+19	0.00E+00	3.90E+00	4.85E+05	-7.85E-02	4.45E+01	3.08E+05	9.80E-01	1.29E+05	1.26E-04	7.73E+04	1.06E+02	4.00E-02	1.07E+02	2.94E-07	9.34E-12	1.07E+01	4.92E-02	0.00E+00	5.42E+00	1.43E-01	1.10E+00	2.34E-02	7.35E-12	8.58E+00	4.34E-01	1.41E-02	3.27E-10	3.36E-09	2.90E-05	5.85E+00	1.53E-03	1.47E-06	3.88E-10	-9.17E-06	3.99E-08	1.01E-02	1.65E-10	3.27E-11	-1.39E-20	-6.92E-13	-2.01E-08	3.90E+00	0.00E+00	0.00E+00	7.09E-18	2.13E-140	1.13E-06
3.43E-05	305.948	3.60E+19	0.00E+00	3.88E+00	4.85E+05	-7.85E-02	4.43E+01	3.08E+05	9.81E-01	1.29E+05	1.26E-04	7.73E+04	1.06E+02	4.00E-02	1.07E+02	2.43E-07	9.05E-12	1.07E+01	4.75E-02	0.00E+00	5.43E+00	1.43E-01	1.10E+00	2.33E-02	7.35E-12	8.60E+00	4.36E-01	1.41E-02	3.27E-10	3.37E-09	2.90E-05	5.82E+00	1.54E-03	1.47E-06	3.89E-10	-9.16E-06	3.97E-08	1.01E-02	1.66E-10	3.26E-11	-7.83E-18	-6.92E-13	-2.01E-08	3.88E+00	0.00E+00	0.00E+00	2.85E-18	2.12E-140	1.11E-06
3.44E-05	305.949	3.60E+19	0.00E+00	3.87E+00	4.85E+05	-7.85E-02	4.42E+01	3.08E+05	9.82E-01	1.29E+05	1.27E-04	7.73E+04	1.07E+02	4.01E-02	1.07E+02	2.05E-07	8.78E-12	1.07E+01	4.59E-02	0.00E+00	5.45E+00	1.43E-01	1.10E+00	2.32E-02	7.35E-12	8.63E+00	4.37E-01	1.41E-02	3.28E-10	3.39E-09	2.90E-05	5.78E+00	1.55E-03	1.47E-06	3.91E-10	-9.15E-06	3.94E-08	1.01E-02	1.66E-10	3.25E-11	-3.66E-17	-6.92E-13	-2.01E-08	3.87E+00	0.00E+00	0.00E+00	1.14E-18	2.12E-140	1.10E-06
3.44E-05	305.951	3.60E+19	0.00E+00	3.86E+00	4.85E+05	-7.85E-02	4.40E+01	3.08E+05	9.83E-01	1.29E+05	1.27E-04	7.73E+04	1.07E+02	4.01E-02	1.07E+02	1.76E-07	8.51E-12	1.07E+01	4.43E-02	0.00E+00	5.46E+00	1.43E-01	1.10E+00	2.31E-02	7.34E-12	8.66E+00	4.38E-01	1.42E-02	3.28E-10	3.40E-09	2.90E-05	5.75E+00	1.55E-03	1.47E-06	3.92E-10	-9.15E-06	3.92E-08	1.01E-02	1.66E-10	3.24E-11	-8.82E-17	-6.92E-13	-2.01E-08	3.86E+00	0.00E+00	0.00E+00	4.41E-19	2.11E-140	1.09E-06
3.44E-05	305.953	3.60E+19	0.00E+00	3.85E+00	4.85E+05	-7.85E-02	4.38E+01	3.08E+05	9.84E-01	1.29E+05	1.28E-04	7.73E+04	1.07E+02	4.01E-02	1.07E+02	1.54E-07	8.25E-12	1.08E+01	4.28E-02	0.00E+00	5.47E+00	1.43E-01	1.11E+00	2.30E-02	7.34E-12	8.68E+00	4.40E-01	1.42E-02	3.29E-10	3.41E-09	2.90E-05	5.71E+00	1.56E-03	1.47E-06	3.93E-10	-9.14E-06	3.90E-08	1.01E-02	1.66E-10	3.24E-11	-1.40E-16	-6.92E-13	-2.01E-08	3.85E+00	0.00E+00	0.00E+00	1.72E-19	2.11E-140	1.08E-06
3.44E-05	305.954	3.60E+19	0.00E+00	3.84E+00	4.85E+05	-7.85E-02	4.37E+01	3.08E+05	9.85E-01	1.29E+05	1.28E-04	7.73E+04	1.07E+02	4.01E-02	1.07E+02	1.38E-07	7.99E-12	1.08E+01	4.13E-02	0.00E+00	5.48E+00	1.43E-01	1.11E+00	2.29E-02	7.33E-12	8.71E+00	4.41E-01	1.42E-02	3.30E-10	3.42E-09	2.90E-05	5.67E+00	1.57E-03	1.47E-06	3.95E-10	-9.13E-06	3.87E-08	1.01E-02	1.67E-10	3.23E-11	-1.32E-16	-6.92E-13	-2.01E-08	3.84E+00	0.00E+00	0.00E+00	6.54E-20	2.10E-140	1.07E-06
3.45E-05	305.956	3.60E+19	0.00E+00	3.83E+00	4.85E+05	-7.85E-02	4.35E+01	3.08E+05	9.86E-01	1.29E+05	1.29E-04	7.73E+04	1.08E+02	4.01E-02	1.07E+02	1.26E-07	7.74E-12	1.08E+01	3.99E-02	0.00E+00	5.49E+00	1.43E-01	1.11E+00	2.28E-02	7.33E-12	8.74E+00	4.43E-01	1.42E-02	3.30E-10	3.43E-09	2.90E-05	5.64E+00	1.57E-03	1.47E-06	3.96E-10	-9.13E-06	3.85E-08	1.01E-02	1.67E-10	3.22E-11	6.96E-18	-6.92E-13	-2.01E-08	3.83E+00	0.00E+00	0.00E+00	2.12E-20	2.09E-140	1.06E-06
3.45E-05	305.958	3.60E+19	0.00E+00	3.82E+00	4.85E+05	-7.85E-02	4.33E+01	3.08E+05	9.87E-01	1.29E+05	1.29E-04	7.73E+04	1.08E+02	4.02E-02	1.07E+02	1.17E-07	7.50E-12	1.08E+01	3.85E-02	0.00E+00	5.50E+00	1.43E-01	1.11E+00	2.27E-02	7.32E-12	8.77E+00	4.44E-01	1.43E-02	3.31E-10	3.44E-09	2.90E-05	5.60E+00	1.58E-03	1.47E-06	3.97E-10	-9.12E-06	3.82E-08	1.01E-02	1.67E-10	3.21E-11	-2.23E-16	-6.92E-13	-2.01E-08	3.82E+00	0.00E+00	0.00E+00	4.89E-21	2.09E-140	1.05E-06
3.45E-05	305.959	3.60E+19	0.00E+00	3.81E+00	4.85E+05	-7.85E-02	4.32E+01	3.08E+05	9.88E-01	1.29E+05	1.30E-04	7.73E+04	1.08E+02	4.02E-02	1.07E+02	1.11E-07	7.26E-12	1.08E+01	3.71E-02	0.00E+00	5.51E+00	1.43E-01	1.12E+00	2.26E-02	7.32E-12	8.79E+00	4.46E-01	1.43E-02	3.31E-10	3.45E-09	2.90E-05	5.57E+00	1.59E-03	1.47E-06	3.99E-10	-9.12E-06	3.80E-08	1.01E-02	1.68E-10	3.20E-11	-2.07E-15	-6.90E-13	-2.01E-08	3.81E+00	0.00E+00	0.00E+00	-2.41E-21	2.08E-140	1.04E-06
3.45E-05	305.961	3.60E+19	0.00E+00	3.80E+00	4.85E+05	-7.85E-02	4.30E+01	3.08E+05	9.89E-01	1.29E+05	1.30E-04	7.73E+04	1.08E+02	4.02E-02	1.07E+02	1.06E-07	7.03E-12	1.08E+01	3.58E-02	0.00E+00	5.52E+00	1.43E-01	1.12E+00	2.25E-02	7.32E-12	8.82E+00	4.47E-01	1.43E-02	3.32E-10	3.46E-09	2.90E-05	5.53E+00	1.60E-03	1.47E-06	4.00E-10	-9.11E-06	3.77E-08	1.01E-02	1.68E-10	3.19E-11	-7.34E-15	-6.85E-13	-2.01E-08	3.80E+00	0.00E+00	0.00E+00	-7.39E-21	2.07E-140	1.03E-06
3.46E-05	305.963	3.60E+19	0.00E+00	3.78E+00	4.85E+05	-7.85E-02	4.29E+01	3.08E+05	9.90E-01	1.29E+05	1.31E-04	7.73E+04	1.09E+02	4.02E-02	1.07E+02	1.02E-07	6.80E-12	1.08E+01	3.45E-02	0.00E+00	5.53E+00	1.43E-01	1.12E+00	2.24E-02	7.31E-12	8.85E+00	4.49E-01	1.44E-02	3.32E-10	3.47E-09	2.90E-05	5.49E+00	1.60E-03	1.46E-06	4.01E-10	-9.10E-06	3.75E-08	1.01E-02	1.68E-10	3.18E-11	-1.82E-14	-6.74E-13	-2.01E-08	3.78E+00	0.00E+00	0.00E+00	-6.54E-21	2.07E-140	1.02E-06
3.46E-05	305.965	3.60E+19	0.00E+00	3.77E+00	4.85E+05	-7.85E-02	4.27E+01	3.08E+05	9.91E-01	1.29E+05	1.31E-04	7.73E+04	1.09E+02	4.02E-02	1.07E+02	9.92E-08	6.58E-12	1.08E+01	3.33E-02	0.00E+00	5.54E+00	1.43E-01	1.12E+00	2.23E-02	7.31E-12	8.88E+00	4.51E-01	1.44E-02	3.33E-10	3.49E-09	2.90E-05	5.46E+00	1.61E-03	1.46E-06	4.03E-10	-9.10E-06	3.72E-08	1.01E-02	1.68E-10	3.18E-11	-3.66E-14	-6.55E-13	-2.01E-08	3.77E+00	0.00E+00	0.00E+00	-1.97E-21	2.06E-140	1.01E-06
3.46E-05	305.967	3.60E+19	0.00E+00	3.76E+00	4.85E+05	-7.85E-02	4.26E+01	3.08E+05	9.92E-01	1.29E+05	1.32E-04	7.73E+04	1.09E+02	4.02E-02	1.07E+02	9.71E-08	6.37E-12	1.08E+01	3.21E-02	0.00E+00	5.55E+00	1.43E-01	1.13E+00	2.22E-02	7.30E-12	8.91E+00	4.52E-01	1.44E-02	3.34E-10	3.50E-09	2.90E-05	5.42E+00	1.62E-03	1.46E-06	4.04E-10	-9.09E-06	3.70E-08	1.01E-02	1.69E-10	3.17E-11	-6.43E-14	-6.28E-13	-2.01E-08	3.76E+00	0.00E+00	0.00E+00	-2.38E-21	2.06E-140	9.98E-07
3.47E-05	305.969	3.60E+19	0.00E+00	3.75E+00	4.85E+05	-7.85E-02	4.24E+01	3.08E+05	9.92E-01	1.29E+05	1.32E-04	7.73E+04	1.09E+02	4.02E-02	1.07E+02	9.54E-08	6.16E-12	1.09E+01	3.09E-02	0.00E+00	5.56E+00	1.43E-01	1.13E+00	2.21E-02	7.30E-12	8.94E+00	4.54E-01	1.45E-02	3.34E-10	3.51E-09	2.90E-05	5.38E+00	1.63E-03	1.46E-06	4.05E-10	-9.09E-06	3.67E-08	1.01E-02	1.69E-10	3.16E-11	-1.01E-13	-5.91E-13	-2.01E-08	3.75E+00	0.00E+00	0.00E+00	-1.52E-20	2.05E-140	9.88E-07
3.47E-05	305.971	3.60E+19	0.00E+00	3.74E+00	4.85E+05	-7.85E-02	4.23E+01	3.08E+05	9.93E-01	1.29E+05	1.32E-04	7.73E+04	1.10E+02	4.03E-02	1.07E+02	9.41E-08	5.95E-12	1.09E+01	2.98E-02	0.00E+00	5.57E+00	1.43E-01	1.13E+00	2.20E-02	7.30E-12	8.97E+00	4.55E-01	1.45E-02	3.35E-10	3.52E-09	2.90E-05	5.35E+00	1.63E-03	1.46E-06	4.06E-10	-9.08E-06	3.65E-08	1.01E-02	1.69E-10	3.15E-11	-1.46E-13	-5.46E-13	-2.01E-08	3.74E+00	0.00E+00	0.00E+00	-3.32E-20	2.04E-140	9.79E-07
3.47E-05	305.973	3.60E+19	0.00E+00	3.73E+00	4.85E+05	-7.85E-02	4.21E+01	3.08E+05	9.94E-01	1.29E+05	1.33E-04	7.73E+04	1.10E+02	4.03E-02	1.07E+02	9.31E-08	5.75E-12	1.09E+01	2.87E-02	0.00E+00	5.58E+00	1.43E-01	1.13E+00	2.19E-02	7.29E-12	8.99E+00	4.57E-01	1.45E-02	3.36E-10	3.53E-09	2.90E-05	5.31E+00	1.64E-03	1.46E-06	4.08E-10	-9.07E-06	3.62E-08	1.01E-02	1.69E-10	3.14E-11	-1.91E-13	-5.01E-13	-2.01E-08	3.73E+00	0.00E+00	0.00E+00	-3.49E-20	2.04E-140	9.69E-07
3.47E-05	305.975	3.60E+19	0.00E+00	3.72E+00	4.85E+05	-7.85E-02	4.20E+01	3.08E+05	9.94E-01	1.29E+05	1.33E-04	7.73E+04	1.10E+02	4.03E-02	1.07E+02	9.23E-08	5.56E-12	1.09E+01	2.77E-02	0.00E+00	5.59E+00	1.43E-01	1.14E+00	2.18E-02	7.29E-12	9.02E+00	4.59E-01	1.46E-02	3.36E-10	3.54E-09	2.90E-05	5.27E+00	1.65E-03	1.46E-06	4.09E-10	-9.07E-06	3.60E-08	1.01E-02	1.70E-10	3.13E-11	-2.27E-13	-4.65E-13	-2.01E-08	3.72E+00	0.00E+00	0.00E+00	-1.48E-20	2.03E-140	9.59E-07
3.48E-05	305.977	3.60E+19	0.00E+00	3.71E+00	4.85E+05	-7.85E-02	4.18E+01	3.08E+05	9.95E-01	1.29E+05	1.34E-04	7.73E+04	1.10E+02	4.03E-02	1.07E+02	9.16E-08	5.37E-12	1.09E+01	2.66E-02	0.00E+00	5.59E+00	1.43E-01	1.14E+00	2.17E-02	7.28E-12	9.05E+00	4.60E-01	1.46E-02	3.37E-10	3.55E-09	2.90E-05	5.24E+00	1.66E-03	1.46E-06	4.10E-10	-9.06E-06	3.57E-08	1.01E-02	1.70E-10	3.12E-11	-2.36E-13	-4.56E-13	-2.01E-08	3.71E+00	0.00E+00	0.00E+00	1.04E-20	2.03E-140	9.50E-07
3.48E-05	305.979	3.60E+19	0.00E+00	3.69E+00	4.85E+05	-7.85E-02	4.17E+01	3.08E+05	9.95E-01	1.29E+05	1.34E-04	7.73E+04	1.10E+02	4.03E-02	1.07E+02	9.10E-08	5.18E-12	1.09E+01	2.56E-02	0.00E+00	5.60E+00	1.43E-01	1.14E+00	2.16E-02	7.28E-12	9.08E+00	4.62E-01	1.46E-02	3.38E-10	3.56E-09	2.90E-05	5.20E+00	1.67E-03	1.46E-06	4.11E-10	-9.06E-06	3.55E-08	1.01E-02	1.70E-10	3.11E-11	-1.92E-13	-5.00E-13	-2.01E-08	3.69E+00	0.00E+00	0.00E+00	6.08E-21	2.02E-140	9.40E-07
3.48E-05	305.981	3.60E+19	0.00E+00	3.68E+00	4.85E+05	-7.85E-02	4.15E+01	3.08E+05	9.96E-01	1.29E+05	1.34E-04	7.73E+04	1.11E+02	4.03E-02	1.07E+02	9.05E-08	5.00E-12	1.09E+01	2.47E-02	0.00E+00	5.61E+00	1.43E-01	1.14E+00	2.15E-02	7.28E-12	9.11E+00	4.64E-01	1.47E-02	3.38E-10	3.58E-09	2.90E-05	5.16E+00	1.67E-03	1.45E-06	4.12E-10	-9.05E-06	3.53E-08	1.01E-02	1.70E-10	3.10E-11	-6.52E-14	-6.27E-13	-2.01E-08	3.68E+00	0.00E+00	0.00E+00	-2.68E-20	2.01E-140	9.30E-07
3.48E-05	305.983	3.60E+19	0.00E+00	3.67E+00	4.85E+05	-7.85E-02	4.14E+01	3.08E+05	9.96E-01	1.29E+05	1.35E-04	7.73E+04	1.11E+02	4.03E-02	1.07E+02	9.01E-08	4.83E-12	1.09E+01	2.38E-02	0.00E+00	5.62E+00	1.43E-01	1.15E+00	2.14E-02	7.27E-12	9.14E+00	4.65E-01	1.47E-02	3.39E-10	3.59E-09	2.90E-05	5.12E+00	1.68E-03	1.45E-06	4.14E-10	-9.04E-06	3.50E-08	1.01E-02	1.71E-10	3.10E-11	7.74E-14	-7.69E-13	-2.01E-08	3.67E+00	0.00E+00	0.00E+00	-1.19E-19	2.01E-140	9.19E-07
3.49E-05	305.986	3.60E+19	0.00E+00	3.66E+00	4.85E+05	-7.85E-02	4.13E+01	3.08E+05	9.97E-01	1.29E+05	1.35E-04	7.73E+04	1.11E+02	4.03E-02	1.07E+02	8.97E-08	4.66E-12	1.09E+01	2.29E-02	0.00E+00	5.63E+00	1.43E-01	1.15E+00	2.13E-02	7.27E-12	9.17E+00	4.67E-01	1.47E-02	3.40E-10	3.60E-09	2.90E-05	5.09E+00	1.69E-03	1.45E-06	4.15E-10	-9.04E-06	3.48E-08	1.01E-02	1.71E-10	3.09E-11	-5.03E-14	-1.07E-11	-2.01E-08	3.66E+00	0.00E+00	0.00E+00	-2.73E-19	2.00E-140	9.10E-07
3.49E-05	305.988	3.60E+19	0.00E+00	3.65E+00	4.85E+05	-7.85E-02	4.11E+01	3.08E+05	9.97E-01	1.29E+05	1.36E-04	7.73E+04	1.11E+02	4.03E-02	1.07E+02	8.93E-08	4.49E-12	1.09E+01	2.20E-02	0.00E+00	5.63E+00	1.43E-01	1.15E+00	2.12E-02	7.26E-12	9.20E+00	4.69E-01	1.48E-02	3.40E-10	3.61E-09	2.90E-05	5.05E+00	1.70E-03	1.45E-06	4.16E-10	-9.03E-06	3.45E-08	1.01E-02	1.71E-10	3.08E-11	-9.13E-13	-2.24E-10	-2.01E-08	3.65E+00	0.00E+00	0.00E+00	-4.50E-19	2.00E-140	9.05E-07
3.49E-05	305.99	3.60E+19	0.00E+00	3.64E+00	4.85E+05	-7.85E-02	4.10E+01	3.08E+05	9.97E-01	1.29E+05	1.36E-04	7.73E+04	1.11E+02	4.03E-02	1.07E+02	8.90E-08	4.33E-12	1.09E+01	2.11E-02	0.00E+00	5.64E+00	1.43E-01	1.15E+00	2.11E-02	7.26E-12	9.23E+00	4.71E-01	1.48E-02	3.41E-10	3.62E-09	2.90E-05	5.01E+00	1.71E-03	1.45E-06	4.17E-10	-9.03E-06	3.43E-08	1.01E-02	1.71E-10	3.07E-11	-3.29E-12	-6.74E-10	-2.01E-08	3.64E+00	0.00E+00	0.00E+00	-5.90E-19	1.99E-140	9.09E-07
3.50E-05	305.992	3.60E+19	0.00E+00	3.63E+00	4.85E+05	-7.85E-02	4.09E+01	3.08E+05	9.98E-01	1.29E+05	1.36E-04	7.73E+04	1.12E+02	4.03E-02	1.08E+02	8.86E-08	4.17E-12	1.09E+01	2.03E-02	0.00E+00	5.65E+00	1.43E-01	1.16E+00	2.10E-02	7.26E-12	9.26E+00	4.72E-01	1.49E-02	3.42E-10	3.63E-09	2.90E-05	4.98E+00	1.71E-03	1.45E-06	4.18E-10	-9.02E-06	3.40E-08	1.01E-02	1.72E-10	3.06E-11	-8.12E-12	-8.97E-10	-2.01E-08	3.63E+00	0.00E+00	0.00E+00	-6.04E-19	1.98E-140	9.28E-07
3.50E-05	305.995	3.60E+19	0.00E+00	3.62E+00	4.85E+05	-7.85E-02	4.07E+01	3.08E+05	9.98E-01	1.29E+05	1.37E-04	7.73E+04	1.12E+02	4.03E-02	1.08E+02	8.83E-08	4.02E-12	1.09E+01	1.95E-02	0.00E+00	5.66E+00	1.43E-01	1.16E+00	2.09E-02	7.25E-12	9.29E+00	4.74E-01	1.49E-02	3.42E-10	3.64E-09	2.90E-05	4.94E+00	1.72E-03	1.45E-06	4.20E-10	-9.02E-06	3.38E-08	1.01E-02	1.72E-10	3.05E-11	-1.24E-11	-4.71E-10	-2.01E-08	3.62E+00	0.00E+00	0.00E+00	-5.21E-19	1.98E-140	9.44E-07
3.50E-05	305.997	3.60E+19	0.00E+00	3.60E+00	4.85E+05	-7.85E-02	4.06E+01	3.08E+05	9.98E-01	1.29E+05	1.37E-04	7.73E+04	1.12E+02	4.03E-02	1.08E+02	8.80E-08	3.87E-12	1.09E+01	1.88E-02	0.00E+00	5.66E+00	1.43E-01	1.16E+00	2.08E-02	7.25E-12	9.32E+00	4.76E-01	1.49E-02	3.43E-10	3.66E-09	2.90E-05	4.90E+00	1.73E-03	1.45E-06	4.21E-10	-9.01E-06	3.35E-08	1.01E-02	1.72E-10	3.04E-11	-1.33E-11	4.24E-10	-2.02E-08	3.60E+00	0.00E+00	0.00E+00	-4.20E-19	1.97E-140	9.39E-07
3.50E-05	306	3.60E+19	0.00E+00	3.59E+00	4.85E+05	-7.85E-02	4.05E+01	3.08E+05	9.99E-01	1.29E+05	1.37E-04	7.73E+04	1.12E+02	4.03E-02	1.08E+02	8.77E-08	3.73E-12	1.09E+01	1.80E-02	0.00E+00	5.67E+00	1.43E-01	1.17E+00	2.06E-02	7.25E-12	9.36E+00	4.78E-01	1.50E-02	3.44E-10	3.67E-09	2.90E-05	4.87E+00	1.74E-03	1.44E-06	4.22E-10	-9.00E-06	3.33E-08	1.01E-02	1.73E-10	3.03E-11	-1.25E-11	-2.59E-09	-1.99E-08	3.59E+00	0.00E+00	0.00E+00	-4.24E-19	1.96E-140	9.24E-07
3.51E-05	306.002	3.60E+19	0.00E+00	3.58E+00	4.85E+05	-7.85E-02	4.04E+01	3.08E+05	9.99E-01	1.29E+05	1.38E-04	7.73E+04	1.12E+02	4.03E-02	1.08E+02	8.74E-08	3.58E-12	1.10E+01	1.73E-02	0.00E+00	5.68E+00	1.43E-01	1.17E+00	2.05E-02	7.24E-12	9.39E+00	4.80E-01	1.50E-02	3.44E-10	3.68E-09	2.90E-05	4.83E+00	1.75E-03	1.44E-06	4.23E-10	-9.00E-06	3.30E-08	1.01E-02	1.73E-10	3.02E-11	-1.18E-11	-1.95E-08	-1.85E-08	3.58E+00	0.00E+00	0.00E+00	-5.48E-19	1.96E-140	9.10E-07
3.51E-05	306.004	3.60E+19	0.00E+00	3.57E+00	4.85E+05	-7.85E-02	4.02E+01	3.08E+05	9.99E-01	1.29E+05	1.38E-04	7.73E+04	1.12E+02	4.03E-02	1.08E+02	8.71E-08	3.45E-12	1.10E+01	1.66E-02	0.00E+00	5.68E+00	1.43E-01	1.17E+00	2.04E-02	7.24E-12	9.42E+00	4.82E-01	1.50E-02	3.45E-10	3.69E-09	2.90E-05	4.79E+00	1.76E-03	1.44E-06	4.24E-10	-8.99E-06	3.28E-08	1.01E-02	1.73E-10	3.01E-11	-1.20E-11	-6.89E-08	-1.45E-08	3.57E+00	0.00E+00	0.00E+00	-6.26E-19	1.95E-140	9.01E-07
3.51E-05	306.007	3.60E+19	0.00E+00	3.56E+00	4.85E+05	-7.85E-02	4.01E+01	3.08E+05	9.99E-01	1.29E+05	1.38E-04	7.73E+04	1.13E+02	4.03E-02	1.08E+02	8.68E-08	3.32E-12	1.10E+01	1.59E-02	0.00E+00	5.69E+00	1.43E-01	1.17E+00	2.03E-02	7.24E-12	9.45E+00	4.84E-01	1.51E-02	3.46E-10	3.70E-09	2.90E-05	4.75E+00	1.77E-03	1.44E-06	4.25E-10	-8.99E-06	3.25E-08	1.01E-02	1.73E-10	3.00E-11	-1.23E-11	-1.65E-07	-5.45E-09	3.56E+00	0.00E+00	0.00E+00	-4.86E-19	1.95E-140	8.96E-07
3.52E-05	306.01	3.60E+19	0.00E+00	3.55E+00	4.85E+05	-7.85E-02	4.00E+01	3.08E+05	9.99E-01	1.29E+05	1.38E-04	7.73E+04	1.13E+02	4.03E-02	1.08E+02	8.65E-08	3.19E-12	1.10E+01	1.53E-02	0.00E+00	5.69E+00	1.43E-01	1.18E+00	2.02E-02	7.23E-12	9.48E+00	4.85E-01	1.51E-02	3.47E-10	3.71E-09	2.90E-05	4.72E+00	1.78E-03	1.44E-06	4.26E-10	-8.98E-06	3.23E-08	1.01E-02	1.74E-10	2.99E-11	-1.23E-11	-1.85E-07	-8.55E-10	3.55E+00	0.00E+00	0.00E+00	-4.15E-19	1.94E-140	9.65E-07
3.52E-05	306.012	3.60E+19	0.00E+00	3.54E+00	4.85E+05	-7.85E-02	3.99E+01	3.08E+05	9.99E-01	1.29E+05	1.39E-04	7.73E+04	1.13E+02	4.03E-02	1.08E+02	8.62E-08	3.06E-12	1.10E+01	1.47E-02	0.00E+00	5.70E+00	1.43E-01	1.18E+00	2.01E-02	7.23E-12	9.51E+00	4.87E-01	1.51E-02	3.47E-10	3.72E-09	2.90E-05	4.68E+00	1.79E-03	1.44E-06	4.27E-10	-8.97E-06	3.21E-08	1.01E-02	1.74E-10	2.98E-11	-1.23E-11	-1.75E-07	-1.35E-07	3.54E+00	0.00E+00	0.00E+00	-4.30E-19	1.93E-140	1.42E-06
3.52E-05	306.015	3.60E+19	0.00E+00	3.53E+00	4.85E+05	-7.85E-02	3.98E+01	3.08E+05	9.99E-01	1.29E+05	1.39E-04	7.73E+04	1.13E+02	4.03E-02	1.08E+02	8.59E-08	2.94E-12	1.10E+01	1.41E-02	0.00E+00	5.71E+00	1.43E-01	1.18E+00	2.00E-02	7.23E-12	9.54E+00	4.89E-01	1.52E-02	3.48E-10	3.74E-09	2.90E-05	4.64E+00	1.80E-03	1.44E-06	4.28E-10	-8.96E-06	3.18E-08	1.01E-02	1.74E-10	2.97E-11	-1.23E-11	-1.82E-07	-8.28E-07	3.53E+00	0.00E+00	0.00E+00	-3.37E-19	1.93E-140	2.38E-06
3.53E-05	306.017	3.60E+19	0.00E+00	3.51E+00	4.85E+05	-7.85E-02	3.97E+01	3.08E+05	9.99E-01	1.29E+05	1.39E-04	7.73E+04	1.13E+02	4.03E-02	1.08E+02	8.57E-08	2.83E-12	1.10E+01	1.35E-02	0.00E+00	5.71E+00	1.43E-01	1.19E+00	1.99E-02	7.22E-12	9.58E+00	4.91E-01	1.52E-02	3.49E-10	3.75E-09	2.90E-05	4.60E+00	1.81E-03	1.43E-06	4.29E-10	-8.94E-06	3.16E-08	1.01E-02	1.74E-10	2.96E-11	-1.23E-11	-1.80E-07	-2.92E-06	3.51E+00	0.00E+00	0.00E+00	-4.55E-19	1.92E-140	2.83E-06
3.53E-05	306.02	3.60E+19	0.00E+00	3.50E+00	4.85E+05	-7.85E-02	3.95E+01	3.08E+05	9.99E-01	1.29E+05	1.39E-04	7.73E+04	1.13E+02	4.03E-02	1.08E+02	8.54E-08	2.71E-12	1.10E+01	1.29E-02	0.00E+00	5.72E+00	1.43E-01	1.19E+00	1.98E-02	7.22E-12	9.61E+00	4.93E-01	1.52E-02	3.50E-10	3.76E-09	2.90E-05	4.57E+00	1.82E-03	1.43E-06	4.30E-10	-8.93E-06	3.13E-08	1.01E-02	1.75E-10	2.95E-11	-1.23E-11	-1.79E-07	-3.97E-06	3.50E+00	0.00E+00	0.00E+00	-4.70E-19	1.92E-140	2.48E-06
3.53E-05	306.023	3.60E+19	0.00E+00	3.49E+00	4.85E+05	-7.85E-02	3.94E+01	3.08E+05	9.99E-01	1.29E+05	1.40E-04	7.73E+04	1.13E+02	4.03E-02	1.08E+02	8.51E-08	2.60E-12	1.10E+01	1.24E-02	0.00E+00	5.72E+00	1.43E-01	1.19E+00	1.97E-02	7.22E-12	9.64E+00	4.95E-01	1.53E-02	3.50E-10	3.77E-09	2.90E-05	4.53E+00	1.82E-03	1.43E-06	4.31E-10	-8.91E-06	3.11E-08	1.01E-02	1.75E-10	2.94E-11	-1.23E-11	-1.79E-07	-3.96E-06	3.49E+00	0.00E+00	0.00E+00	-4.70E-19	1.91E-140	2.46E-06
3.53E-05	306.026	3.60E+19	0.00E+00	3.48E+00	4.85E+05	-7.85E-02	3.93E+01	3.08E+05	9.99E-01	1.29E+05	1.40E-04	7.73E+04	1.14E+02	4.03E-02	1.08E+02	8.48E-08	2.50E-12	1.10E+01	1.19E-02	0.00E+00	5.72E+00	1.43E-01	1.20E+00	1.96E-02	7.21E-12	9.67E+00	4.98E-01	1.53E-02	3.51E-10	3.78E-09	2.90E-05	4.49E+00	1.83E-03	1.43E-06	4.33E-10	-8.90E-06	3.08E-08	1.01E-02	1.75E-10	2.93E-11	-1.23E-11	-1.79E-07	-3.96E-06	3.48E+00	0.00E+00	0.00E+00	-4.71E-19	1.90E-140	2.43E-06
3.54E-05	306.028	3.60E+19	0.00E+00	3.47E+00	4.85E+05	-7.85E-02	3.92E+01	3.08E+05	9.98E-01	1.29E+05	1.40E-04	7.73E+04	1.14E+02	4.03E-02	1.08E+02	8.46E-08	2.40E-12	1.10E+01	1.14E-02	0.00E+00	5.73E+00	1.43E-01	1.20E+00	1.95E-02	7.21E-12	9.71E+00	5.00E-01	1.54E-02	3.52E-10	3.79E-09	2.90E-05	4.46E+00	1.84E-03	1.43E-06	4.34E-10	-8.89E-06	3.06E-08	1.01E-02	1.75E-10	2.92E-11	-1.23E-11	-1.79E-07	-3.94E-06	3.47E+00	0.00E+00	0.00E+00	-4.72E-19	1.90E-140	2.41E-06
3.54E-05	306.031	3.60E+19	0.00E+00	3.46E+00	4.85E+05	-7.85E-02	3.91E+01	3.08E+05	9.98E-01	1.29E+05	1.40E-04	7.73E+04	1.14E+02	4.03E-02	1.08E+02	8.43E-08	2.30E-12	1.10E+01	1.09E-02	0.00E+00	5.73E+00	1.43E-01	1.20E+00	1.94E-02	7.21E-12	9.74E+00	5.02E-01	1.54E-02	3.53E-10	3.80E-09	2.90E-05	4.42E+00	1.85E-03	1.43E-06	4.35E-10	-8.87E-06	3.03E-08	1.01E-02	1.76E-10	2.91E-11	-1.23E-11	-1.79E-07	-3.89E-06	3.46E+00	0.00E+00	0.00E+00	-4.72E-19	1.89E-140	2.40E-06
3.54E-05	306.034	3.60E+19	0.00E+00	3.45E+00	4.85E+05	-7.85E-02	3.90E+01	3.08E+05	9.98E-01	1.29E+05	1.40E-04	7.73E+04	1.14E+02	4.03E-02	1.08E+02	8.40E-08	2.20E-12	1.10E+01	1.04E-02	0.00E+00	5.74E+00	1.44E-01	1.21E+00	1.93E-02	7.21E-12	9.77E+00	5.04E-01	1.54E-02	3.54E-10	3.82E-09	2.90E-05	4.38E+00	1.87E-03	1.42E-06	4.36E-10	-8.86E-06	3.01E-08	1.01E-02	1.76E-10	2.90E-11	-1.23E-11	-1.79E-07	-3.88E-06	3.45E+00	0.00E+00	0.00E+00	-4.64E-19	1.88E-140	2.38E-06
3.55E-05	306.037	3.60E+19	0.00E+00	3.44E+00	4.85E+05	-7.85E-02	3.89E+01	3.08E+05	9.98E-01	1.29E+05	1.41E-04	7.73E+04	1.14E+02	4.03E-02	1.08E+02	8.37E-08	2.11E-12	1.10E+01	9.94E-03	0.00E+00	5.74E+00	1.44E-01	1.21E+00	1.92E-02	7.20E-12	9.80E+00	5.06E-01	1.55E-02	3.54E-10	3.83E-09	2.90E-05	4.34E+00	1.88E-03	1.42E-06	4.37E-10	-8.84E-06	2.99E-08	1.01E-02	1.76E-10	2.89E-11	-1.23E-11	-1.79E-07	-3.88E-06	3.44E+00	0.00E+00	0.00E+00	-4.58E-19	1.88E-140	2.35E-06
3.55E-05	306.04	3.60E+19	0.00E+00	3.42E+00	4.85E+05	-7.85E-02	3.88E+01	3.08E+05	9.97E-01	1.29E+05	1.41E-04	7.73E+04	1.14E+02	4.03E-02	1.08E+02	8.35E-08	2.02E-12	1.10E+01	9.51E-03	0.00E+00	5.74E+00	1.44E-01	1.21E+00	1.91E-02	7.20E-12	9.84E+00	5.08E-01	1.55E-02	3.55E-10	3.84E-09	2.90E-05	4.31E+00	1.89E-03	1.42E-06	4.38E-10	-8.83E-06	2.96E-08	1.01E-02	1.77E-10	2.88E-11	-1.23E-11	-1.79E-07	-3.89E-06	3.42E+00	0.00E+00	0.00E+00	-4.63E-19	1.87E-140	2.33E-06
3.55E-05	306.043	3.60E+19	0.00E+00	3.41E+00	4.85E+05	-7.85E-02	3.87E+01	3.08E+05	9.97E-01	1.29E+05	1.41E-04	7.73E+04	1.14E+02	4.03E-02	1.08E+02	8.32E-08	1.93E-12	1.10E+01	9.09E-03	0.00E+00	5.75E+00	1.44E-01	1.22E+00	1.90E-02	7.20E-12	9.87E+00	5.10E-01	1.55E-02	3.56E-10	3.85E-09	2.90E-05	4.27E+00	1.90E-03	1.42E-06	4.38E-10	-8.81E-06	2.94E-08	1.01E-02	1.77E-10	2.87E-11	-1.23E-11	-1.79E-07	-3.89E-06	3.41E+00	0.00E+00	0.00E+00	-4.66E-19	1.87E-140	2.30E-06
3.56E-05	306.046	3.60E+19	0.00E+00	3.40E+00	4.85E+05	-7.85E-02	3.86E+01	3.08E+05	9.97E-01	1.29E+05	1.41E-04	7.73E+04	1.14E+02	4.03E-02	1.08E+02	8.29E-08	1.85E-12	1.10E+01	8.68E-03	0.00E+00	5.75E+00	1.44E-01	1.22E+00	1.89E-02	7.20E-12	9.91E+00	5.13E-01	1.56E-02	3.57E-10	3.86E-09	2.90E-05	4.23E+00	1.91E-03	1.42E-06	4.39E-10	-8.80E-06	2.91E-08	1.01E-02	1.77E-10	2.86E-11	-1.23E-11	-1.79E-07	-3.88E-06	3.40E+00	0.00E+00	0.00E+00	-4.59E-19	1.86E-140	2.27E-06
3.56E-05	306.049	3.60E+19	0.00E+00	3.39E+00	4.85E+05	-7.85E-02	3.85E+01	3.08E+05	9.96E-01	1.29E+05	1.41E-04	7.73E+04	1.14E+02	4.03E-02	1.08E+02	8.27E-08	1.77E-12	1.10E+01	8.30E-03	0.00E+00	5.75E+00	1.44E-01	1.22E+00	1.88E-02	7.20E-12	9.94E+00	5.15E-01	1.56E-02	3.58E-10	3.87E-09	2.90E-05	4.20E+00	1.92E-03	1.42E-06	4.40E-10	-8.78E-06	2.89E-08	1.01E-02	1.77E-10	2.85E-11	-1.23E-11	-1.79E-07	-3.88E-06	3.39E+00	0.00E+00	0.00E+00	-4.52E-19	1.85E-140	2.25E-06
3.56E-05	306.052	3.60E+19	0.00E+00	3.38E+00	4.85E+05	-7.85E-02	3.84E+01	3.08E+05	9.96E-01	1.29E+05	1.41E-04	7.73E+04	1.15E+02	4.02E-02	1.08E+02	8.24E-08	1.69E-12	1.10E+01	7.92E-03	0.00E+00	5.75E+00	1.44E-01	1.23E+00	1.87E-02	7.19E-12	9.97E+00	5.17E-01	1.57E-02	3.59E-10	3.88E-09	2.90E-05	4.16E+00	1.93E-03	1.41E-06	4.41E-10	-8.77E-06	2.87E-08	1.01E-02	1.78E-10	2.84E-11	-1.23E-11	-1.79E-07	-3.88E-06	3.38E+00	0.00E+00	0.00E+00	-4.54E-19	1.85E-140	2.22E-06
3.57E-05	306.055	3.60E+19	0.00E+00	3.37E+00	4.85E+05	-7.85E-02	3.83E+01	3.08E+05	9.95E-01	1.29E+05	1.42E-04	7.73E+04	1.15E+02	4.02E-02	1.08E+02	8.21E-08	1.61E-12	1.10E+01	7.56E-03	0.00E+00	5.75E+00	1.44E-01	1.23E+00	1.86E-02	7.19E-12	1.00E+01	5.19E-01	1.57E-02	3.59E-10	3.90E-09	2.90E-05	4.12E+00	1.94E-03	1.41E-06	4.42E-10	-8.76E-06	2.84E-08	1.01E-02	1.78E-10	2.83E-11	-1.23E-11	-1.79E-07	-3.88E-06	3.37E+00	0.00E+00	0.00E+00	-4.60E-19	1.84E-140	2.20E-06
3.57E-05	306.058	3.60E+19	0.00E+00	3.36E+00	4.85E+05	-7.85E-02	3.82E+01	3.08E+05	9.95E-01	1.29E+05	1.42E-04	7.73E+04	1.15E+02	4.02E-02	1.08E+02	8.19E-08	1.54E-12	1.10E+01	7.22E-03	0.00E+00	5.76E+00	1.44E-01	1.24E+00	1.85E-02	7.19E-12	1.00E+01	5.22E-01	1.57E-02	3.60E-10	3.91E-09	2.90E-05	4.08E+00	1.95E-03	1.41E-06	4.43E-10	-8.74E-06	2.82E-08	1.01E-02	1.78E-10	2.82E-11	-1.23E-11	-1.79E-07	-3.88E-06	3.36E+00	0.00E+00	0.00E+00	-4.54E-19	1.83E-140	2.17E-06
3.57E-05	306.062	3.60E+19	0.00E+00	3.34E+00	4.85E+05	-7.85E-02	3.81E+01	3.08E+05	9.94E-01	1.29E+05	1.42E-04	7.73E+04	1.15E+02	4.02E-02	1.08E+02	8.16E-08	1.47E-12	1.10E+01	6.88E-03	0.00E+00	5.76E+00	1.44E-01	1.24E+00	1.84E-02	7.19E-12	1.01E+01	5.24E-01	1.58E-02	3.61E-10	3.92E-09	2.90E-05	4.05E+00	1.96E-03	1.41E-06	4.44E-10	-8.73E-06	2.80E-08	1.01E-02	1.79E-10	2.81E-11	-1.23E-11	-1.79E-07	-3.88E-06	3.34E+00	0.00E+00	0.00E+00	-4.30E-19	1.83E-140	2.15E-06
3.58E-05	306.065	3.60E+19	0.00E+00	3.33E+00	4.85E+05	-7.85E-02	3.80E+01	3.08E+05	9.94E-01	1.29E+05	1.42E-04	7.73E+04	1.15E+02	4.02E-02	1.08E+02	8.14E-08	1.40E-12	1.10E+01	6.56E-03	0.00E+00	5.76E+00	1.44E-01	1.24E+00	1.83E-02	7.19E-12	1.01E+01	5.26E-01	1.58E-02	3.62E-10	3.93E-09	2.90E-05	4.01E+00	1.97E-03	1.41E-06	4.45E-10	-8.71E-06	2.77E-08	1.01E-02	1.79E-10	2.80E-11	-1.23E-11	-1.79E-07	-3.88E-06	3.33E+00	0.00E+00	0.00E+00	-4.12E-19	1.82E-140	2.12E-06
3.58E-05	306.068	3.60E+19	0.00E+00	3.32E+00	4.85E+05	-7.85E-02	3.80E+01	3.08E+05	9.93E-01	1.29E+05	1.42E-04	7.73E+04	1.15E+02	4.02E-02	1.08E+02	8.11E-08	1.34E-12	1.10E+01	6.26E-03	0.00E+00	5.76E+00	1.44E-01	1.25E+00	1.82E-02	7.19E-12	1.01E+01	5.29E-01	1.59E-02	3.63E-10	3.94E-09	2.90E-05	3.97E+00	1.99E-03	1.40E-06	4.46E-10	-8.70E-06	2.75E-08	1.01E-02	1.79E-10	2.79E-11	-1.23E-11	-1.79E-07	-3.88E-06	3.32E+00	0.00E+00	0.00E+00	-4.34E-19	1.82E-140	2.10E-06
3.58E-05	306.071	3.60E+19	0.00E+00	3.31E+00	4.85E+05	-7.85E-02	3.79E+01	3.08E+05	9.93E-01	1.29E+05	1.42E-04	7.73E+04	1.15E+02	4.02E-02	1.08E+02	8.09E-08	1.28E-12	1.10E+01	5.96E-03	0.00E+00	5.76E+00	1.44E-01	1.25E+00	1.81E-02	7.19E-12	1.02E+01	5.31E-01	1.59E-02	3.64E-10	3.95E-09	2.90E-05	3.94E+00	2.00E-03	1.40E-06	4.47E-10	-8.69E-06	2.73E-08	1.01E-02	1.79E-10	2.78E-11	-1.23E-11	-1.79E-07	-3.88E-06	3.31E+00	0.00E+00	0.00E+00	-5.04E-19	1.81E-140	2.07E-06
3.59E-05	306.075	3.60E+19	0.00E+00	3.30E+00	4.85E+05	-7.85E-02	3.78E+01	3.08E+05	9.92E-01	1.29E+05	1.42E-04	7.73E+04	1.15E+02	4.02E-02	1.08E+02	8.06E-08	1.22E-12	1.10E+01	5.68E-03	0.00E+00	5.76E+00	1.44E-01	1.25E+00	1.80E-02	7.19E-12	1.02E+01	5.34E-01	1.59E-02	3.65E-10	3.97E-09	2.90E-05	3.90E+00	2.01E-03	1.40E-06	4.48E-10	-8.67E-06	2.70E-08	1.01E-02	1.80E-10	2.77E-11	-1.23E-11	-1.79E-07	-3.88E-06	3.30E+00	0.00E+00	0.00E+00	-6.14E-19	1.80E-140	2.05E-06
3.59E-05	306.078	3.60E+19	0.00E+00	3.29E+00	4.85E+05	-7.85E-02	3.77E+01	3.08E+05	9.91E-01	1.29E+05	1.42E-04	7.73E+04	1.15E+02	4.01E-02	1.08E+02	8.04E-08	1.16E-12	1.10E+01	5.40E-03	0.00E+00	5.76E+00	1.44E-01	1.26E+00	1.78E-02	7.19E-12	1.03E+01	5.36E-01	1.60E-02	3.66E-10	3.98E-09	2.90E-05	3.86E+00	2.02E-03	1.40E-06	4.49E-10	-8.66E-06	2.68E-08	1.01E-02	1.80E-10	2.76E-11	-1.23E-11	-1.79E-07	-3.88E-06	3.29E+00	0.00E+00	0.00E+00	-7.23E-19	1.80E-140	2.02E-06
3.59E-05	306.082	3.60E+19	0.00E+00	3.28E+00	4.85E+05	-7.85E-02	3.76E+01	3.08E+05	9.90E-01	1.29E+05	1.42E-04	7.73E+04	1.15E+02	4.01E-02	1.08E+02	8.01E-08	1.10E-12	1.10E+01	5.14E-03	0.00E+00	5.76E+00	1.44E-01	1.26E+00	1.77E-02	7.18E-12	1.03E+01	5.39E-01	1.60E-02	3.67E-10	3.99E-09	2.90E-05	3.82E+00	2.03E-03	1.40E-06	4.49E-10	-8.65E-06	2.66E-08	1.01E-02	1.80E-10	2.75E-11	-1.23E-11	-1.79E-07	-3.88E-06	3.28E+00	0.00E+00	0.00E+00	-8.10E-19	1.79E-140	2.00E-06
3.60E-05	306.085	3.60E+19	0.00E+00	3.26E+00	4.85E+05	-7.85E-02	3.75E+01	3.08E+05	9.90E-01	1.29E+05	1.42E-04	7.73E+04	1.15E+02	4.01E-02	1.08E+02	7.99E-08	1.05E-12	1.10E+01	4.89E-03	0.00E+00	5.76E+00	1.44E-01	1.27E+00	1.76E-02	7.18E-12	1.03E+01	5.41E-01	1.61E-02	3.68E-10	4.00E-09	2.90E-05	3.79E+00	2.05E-03	1.39E-06	4.50E-10	-8.63E-06	2.63E-08	1.01E-02	1.80E-10	2.73E-11	-1.23E-11	-1.79E-07	-3.88E-06	3.26E+00	0.00E+00	0.00E+00	-8.34E-19	1.78E-140	1.98E-06
3.60E-05	306.089	3.60E+19	0.00E+00	3.25E+00	4.85E+05	-7.85E-02	3.75E+01	3.08E+05	9.89E-01	1.29E+05	1.42E-04	7.73E+04	1.15E+02	4.01E-02	1.08E+02	7.97E-08	9.99E-13	1.10E+01	4.65E-03	0.00E+00	5.76E+00	1.44E-01	1.27E+00	1.75E-02	7.18E-12	1.04E+01	5.44E-01	1.61E-02	3.68E-10	4.01E-09	2.90E-05	3.75E+00	2.06E-03	1.39E-06	4.51E-10	-8.62E-06	2.61E-08	1.01E-02	1.81E-10	2.72E-11	-1.23E-11	-1.79E-07	-3.88E-06	3.25E+00	0.00E+00	0.00E+00	-7.51E-19	1.78E-140	1.95E-06
3.61E-05	306.092	3.60E+19	0.00E+00	3.24E+00	4.85E+05	-7.85E-02	3.74E+01	3.08E+05	9.88E-01	1.29E+05	1.43E-04	7.73E+04	1.15E+02	4.01E-02	1.08E+02	7.94E-08	9.50E-13	1.10E+01	4.42E-03	0.00E+00	5.75E+00	1.44E-01	1.28E+00	1.74E-02	7.18E-12	1.04E+01	5.47E-01	1.61E-02	3.69E-10	4.02E-09	2.90E-05	3.71E+00	2.07E-03	1.39E-06	4.52E-10	-8.61E-06	2.59E-08	1.01E-02	1.81E-10	2.71E-11	-1.23E-11	-1.79E-07	-3.88E-06	3.24E+00	0.00E+00	0.00E+00	-6.13E-19	1.77E-140	1.93E-06
3.61E-05	306.096	3.60E+19	0.00E+00	3.23E+00	4.85E+05	-7.85E-02	3.73E+01	3.08E+05	9.87E-01	1.29E+05	1.43E-04	7.73E+04	1.15E+02	4.01E-02	1.08E+02	7.92E-08	9.03E-13	1.10E+01	4.20E-03	0.00E+00	5.75E+00	1.44E-01	1.28E+00	1.73E-02	7.18E-12	1.04E+01	5.49E-01	1.62E-02	3.70E-10	4.03E-09	2.90E-05	3.68E+00	2.08E-03	1.39E-06	4.53E-10	-8.59E-06	2.56E-08	1.01E-02	1.81E-10	2.70E-11	-1.23E-11	-1.79E-07	-3.88E-06	3.23E+00	0.00E+00	0.00E+00	-4.89E-19	1.77E-140	1.90E-06
3.61E-05	306.099	3.60E+19	0.00E+00	3.22E+00	4.85E+05	-7.85E-02	3.72E+01	3.08E+05	9.87E-01	1.29E+05	1.43E-04	7.73E+04	1.15E+02	4.00E-02	1.08E+02	7.90E-08	8.57E-13	1.10E+01	3.99E-03	0.00E+00	5.75E+00	1.44E-01	1.28E+00	1.72E-02	7.19E-12	1.05E+01	5.52E-01	1.62E-02	3.71E-10	4.05E-09	2.90E-05	3.64E+00	2.10E-03	1.38E-06	4.54E-10	-8.58E-06	2.54E-08	1.01E-02	1.82E-10	2.69E-11	-1.23E-11	-1.79E-07	-3.88E-06	3.22E+00	0.00E+00	0.00E+00	-5.04E-19	1.76E-140	1.88E-06
3.62E-05	306.103	3.60E+19	0.00E+00	3.21E+00	4.85E+05	-7.85E-02	3.72E+01	3.08E+05	9.86E-01	1.29E+05	1.43E-04	7.73E+04	1.15E+02	4.00E-02	1.08E+02	7.87E-08	8.14E-13	1.10E+01	3.79E-03	0.00E+00	5.75E+00	1.44E-01	1.29E+00	1.71E-02	7.19E-12	1.05E+01	5.55E-01	1.63E-02	3.72E-10	4.06E-09	2.90E-05	3.60E+00	2.11E-03	1.38E-06	4.54E-10	-8.57E-06	2.52E-08	1.01E-02	1.82E-10	2.68E-11	-1.23E-11	-1.79E-07	-3.88E-06	3.21E+00	0.00E+00	0.00E+00	-7.49E-19	1.75E-140	1.86E-06
3.62E-05	306.107	3.60E+19	0.00E+00	3.19E+00	4.85E+05	-7.85E-02	3.71E+01	3.08E+05	9.85E-01	1.29E+05	1.43E-04	7.73E+04	1.15E+02	4.00E-02	1.08E+02	7.85E-08	7.72E-13	1.10E+01	3.59E-03	0.00E+00	5.75E+00	1.44E-01	1.29E+00	1.70E-02	7.19E-12	1.05E+01	5.57E-01	1.63E-02	3.73E-10	4.07E-09	2.90E-05	3.57E+00	2.12E-03	1.38E-06	4.55E-10	-8.56E-06	2.50E-08	1.01E-02	1.82E-10	2.67E-11	-1.23E-11	-1.79E-07	-3.88E-06	3.19E+00	0.00E+00	0.00E+00	-1.27E-18	1.75E-140	1.83E-06
3.62E-05	306.11	3.60E+19	0.00E+00	3.18E+00	4.85E+05	-7.85E-02	3.70E+01	3.08E+05	9.84E-01	1.29E+05	1.43E-04	7.73E+04	1.15E+02	4.00E-02	1.08E+02	7.83E-08	7.32E-13	1.10E+01	3.41E-03	0.00E+00	5.74E+00	1.44E-01	1.30E+00	1.69E-02	7.19E-12	1.06E+01	5.60E-01	1.63E-02	3.74E-10	4.08E-09	2.90E-05	3.53E+00	2.14E-03	1.38E-06	4.56E-10	-8.54E-06	2.47E-08	1.01E-02	1.82E-10	2.66E-11	-1.23E-11	-1.79E-07	-3.88E-06	3.18E+00	0.00E+00	0.00E+00	-1.91E-18	1.74E-140	1.81E-06
3.63E-05	306.114	3.60E+19	0.00E+00	3.17E+00	4.85E+05	-7.85E-02	3.69E+01	3.08E+05	9.83E-01	1.29E+05	1.43E-04	7.73E+04	1.16E+02	4.00E-02	1.08E+02	7.81E-08	6.94E-13	1.10E+01	3.23E-03	0.00E+00	5.74E+00	1.44E-01	1.30E+00	1.68E-02	7.19E-12	1.06E+01	5.63E-01	1.64E-02	3.75E-10	4.09E-09	2.90E-05	3.49E+00	2.15E-03	1.38E-06	4.57E-10	-8.53E-06	2.45E-08	1.01E-02	1.83E-10	2.65E-11	-1.23E-11	-1.79E-07	-3.88E-06	3.17E+00	0.00E+00	0.00E+00	-2.39E-18	1.73E-140	1.79E-06
3.63E-05	306.118	3.60E+19	0.00E+00	3.16E+00	4.85E+05	-7.85E-02	3.69E+01	3.08E+05	9.82E-01	1.29E+05	1.43E-04	7.73E+04	1.16E+02	3.99E-02	1.08E+02	7.78E-08	6.57E-13	1.10E+01	3.06E-03	0.00E+00	5.73E+00	1.44E-01	1.31E+00	1.67E-02	7.19E-12	1.07E+01	5.66E-01	1.64E-02	3.76E-10	4.10E-09	2.90E-05	3.46E+00	2.16E-03	1.37E-06	4.58E-10	-8.52E-06	2.43E-08	1.01E-02	1.83E-10	2.63E-11	-1.23E-11	-1.79E-07	-3.88E-06	3.16E+00	0.00E+00	0.00E+00	-2.29E-18	1.73E-140	1.77E-06
3.64E-05	306.122	3.60E+19	0.00E+00	3.15E+00	4.85E+05	-7.85E-02	3.68E+01	3.08E+05	9.81E-01	1.29E+05	1.43E-04	7.73E+04	1.16E+02	3.99E-02	1.08E+02	7.76E-08	6.22E-13	1.10E+01	2.90E-03	0.00E+00	5.73E+00	1.44E-01	1.31E+00	1.66E-02	7.19E-12	1.07E+01	5.69E-01	1.65E-02	3.77E-10	4.12E-09	2.90E-05	3.42E+00	2.18E-03	1.37E-06	4.58E-10	-8.50E-06	2.41E-08	1.01E-02	1.83E-10	2.62E-11	-1.23E-11	-1.79E-07	-3.88E-06	3.15E+00	0.00E+00	0.00E+00	-1.54E-18	1.72E-140	1.74E-06
3.64E-05	306.126	3.60E+19	0.00E+00	3.14E+00	4.85E+05	-7.85E-02	3.67E+01	3.08E+05	9.80E-01	1.29E+05	1.42E-04	7.73E+04	1.16E+02	3.99E-02	1.08E+02	7.74E-08	5.89E-13	1.10E+01	2.74E-03	0.00E+00	5.73E+00	1.44E-01	1.32E+00	1.65E-02	7.20E-12	1.07E+01	5.72E-01	1.65E-02	3.79E-10	4.13E-09	2.90E-05	3.38E+00	2.19E-03	1.37E-06	4.59E-10	-8.49E-06	2.38E-08	1.01E-02	1.84E-10	2.61E-11	-1.23E-11	-1.79E-07	-3.88E-06	3.14E+00	0.00E+00	0.00E+00	-3.25E-19	1.71E-140	1.72E-06
3.64E-05	306.13	3.60E+19	0.00E+00	3.12E+00	4.85E+05	-7.85E-02	3.67E+01	3.08E+05	9.79E-01	1.29E+05	1.42E-04	7.73E+04	1.16E+02	3.99E-02	1.08E+02	7.72E-08	5.57E-13	1.10E+01	2.60E-03	0.00E+00	5.72E+00	1.44E-01	1.32E+00	1.64E-02	7.20E-12	1.08E+01	5.75E-01	1.66E-02	3.80E-10	4.14E-09	2.90E-05	3.35E+00	2.21E-03	1.37E-06	4.60E-10	-8.48E-06	2.36E-08	1.01E-02	1.84E-10	2.60E-11	-1.23E-11	-1.79E-07	-3.88E-06	3.12E+00	0.00E+00	0.00E+00	3.35E-19	1.71E-140	1.70E-06
3.65E-05	306.134	3.60E+19	0.00E+00	3.11E+00	4.85E+05	-7.85E-02	3.66E+01	3.08E+05	9.78E-01	1.29E+05	1.42E-04	7.73E+04	1.16E+02	3.99E-02	1.08E+02	7.70E-08	5.26E-13	1.10E+01	2.45E-03	0.00E+00	5.72E+00	1.44E-01	1.33E+00	1.63E-02	7.20E-12	1.08E+01	5.78E-01	1.66E-02	3.81E-10	4.15E-09	2.90E-05	3.31E+00	2.22E-03	1.36E-06	4.61E-10	-8.47E-06	2.34E-08	1.01E-02	1.84E-10	2.59E-11	-1.23E-11	-1.79E-07	-3.88E-06	3.11E+00	0.00E+00	0.00E+00	-4.71E-19	1.70E-140	1.68E-06
3.65E-05	306.138	3.60E+19	0.00E+00	3.10E+00	4.85E+05	-7.85E-02	3.66E+01	3.08E+05	9.77E-01	1.29E+05	1.42E-04	7.73E+04	1.16E+02	3.98E-02	1.08E+02	7.68E-08	4.97E-13	1.10E+01	2.32E-03	0.00E+00	5.71E+00	1.44E-01	1.33E+00	1.62E-02	7.20E-12	1.08E+01	5.81E-01	1.66E-02	3.82E-10	4.16E-09	2.90E-05	3.28E+00	2.24E-03	1.36E-06	4.61E-10	-8.45E-06	2.32E-08	1.01E-02	1.84E-10	2.58E-11	-1.23E-11	-1.79E-07	-3.88E-06	3.10E+00	0.00E+00	0.00E+00	-3.72E-18	1.70E-140	1.66E-06
3.66E-05	306.142	3.60E+19	0.00E+00	3.09E+00	4.85E+05	-7.85E-02	3.65E+01	3.08E+05	9.75E-01	1.29E+05	1.42E-04	7.73E+04	1.16E+02	3.98E-02	1.08E+02	7.66E-08	4.69E-13	1.10E+01	2.19E-03	0.00E+00	5.71E+00	1.44E-01	1.34E+00	1.61E-02	7.21E-12	1.09E+01	5.84E-01	1.67E-02	3.83E-10	4.17E-09	2.90E-05	3.24E+00	2.25E-03	1.36E-06	4.62E-10	-8.44E-06	2.30E-08	1.01E-02	1.85E-10	2.56E-11	-1.23E-11	-1.79E-07	-3.88E-06	3.09E+00	0.00E+00	0.00E+00	-8.69E-18	1.69E-140	1.64E-06
3.66E-05	306.146	3.60E+19	0.00E+00	3.08E+00	4.85E+05	-7.85E-02	3.64E+01	3.08E+05	9.74E-01	1.29E+05	1.42E-04	7.73E+04	1.16E+02	3.98E-02	1.08E+02	7.64E-08	4.43E-13	1.10E+01	2.07E-03	0.00E+00	5.70E+00	1.44E-01	1.34E+00	1.60E-02	7.21E-12	1.09E+01	5.87E-01	1.67E-02	3.84E-10	4.19E-09	2.90E-05	3.20E+00	2.27E-03	1.36E-06	4.63E-10	-8.43E-06	2.27E-08	1.01E-02	1.85E-10	2.55E-11	-1.23E-11	-1.79E-07	-3.88E-06	3.08E+00	0.00E+00	0.00E+00	-1.34E-17	1.68E-140	1.61E-06
3.66E-05	306.15	3.60E+19	0.00E+00	3.07E+00	4.85E+05	-7.85E-02	3.64E+01	3.08E+05	9.73E-01	1.29E+05	1.42E-04	7.73E+04	1.16E+02	3.98E-02	1.08E+02	7.62E-08	4.18E-13	1.10E+01	1.95E-03	0.00E+00	5.69E+00	1.44E-01	1.35E+00	1.59E-02	7.21E-12	1.10E+01	5.90E-01	1.68E-02	3.85E-10	4.20E-09	2.90E-05	3.17E+00	2.28E-03	1.35E-06	4.64E-10	-8.42E-06	2.25E-08	1.01E-02	1.85E-10	2.54E-11	-1.23E-11	-1.79E-07	-3.88E-06	3.07E+00	0.00E+00	0.00E+00	-1.42E-17	1.68E-140	1.59E-06
3.67E-05	306.155	3.60E+19	0.00E+00	3.05E+00	4.85E+05	-7.85E-02	3.63E+01	3.08E+05	9.72E-01	1.29E+05	1.42E-04	7.73E+04	1.16E+02	3.97E-02	1.08E+02	7.60E-08	3.94E-13	1.10E+01	1.84E-03	0.00E+00	5.69E+00	1.44E-01	1.35E+00	1.58E-02	7.22E-12	1.10E+01	5.93E-01	1.68E-02	3.86E-10	4.21E-09	2.90E-05	3.13E+00	2.30E-03	1.35E-06	4.64E-10	-8.41E-06	2.23E-08	1.01E-02	1.86E-10	2.53E-11	-1.23E-11	-1.79E-07	-3.88E-06	3.05E+00	0.00E+00	0.00E+00	-8.10E-18	1.67E-140	1.57E-06
3.67E-05	306.159	3.60E+19	0.00E+00	3.04E+00	4.85E+05	-7.85E-02	3.63E+01	3.08E+05	9.71E-01	1.29E+05	1.42E-04	7.73E+04	1.15E+02	3.97E-02	1.08E+02	7.58E-08	3.71E-13	1.10E+01	1.73E-03	0.00E+00	5.68E+00	1.44E-01	1.36E+00	1.57E-02	7.22E-12	1.10E+01	5.97E-01	1.69E-02	3.87E-10	4.22E-09	2.90E-05	3.10E+00	2.31E-03	1.35E-06	4.65E-10	-8.39E-06	2.21E-08	1.01E-02	1.86E-10	2.52E-11	-1.23E-11	-1.79E-07	-3.88E-06	3.04E+00	0.00E+00	0.00E+00	4.74E-19	1.66E-140	1.55E-06
3.68E-05	306.163	3.60E+19	0.00E+00	3.03E+00	4.85E+05	-7.85E-02	3.62E+01	3.08E+05	9.69E-01	1.29E+05	1.42E-04	7.73E+04	1.15E+02	3.97E-02	1.08E+02	7.56E-08	3.49E-13	1.10E+01	1.63E-03	0.00E+00	5.67E+00	1.44E-01	1.36E+00	1.56E-02	7.23E-12	1.11E+01	6.00E-01	1.69E-02	3.88E-10	4.23E-09	2.90E-05	3.06E+00	2.33E-03	1.35E-06	4.66E-10	-8.38E-06	2.19E-08	1.01E-02	1.86E-10	2.51E-11	-1.23E-11	-1.79E-07	-3.88E-06	3.03E+00	0.00E+00	0.00E+00	2.10E-18	1.66E-140	1.53E-06
3.68E-05	306.168	3.60E+19	0.00E+00	3.02E+00	4.85E+05	-7.85E-02	3.62E+01	3.08E+05	9.68E-01	1.29E+05	1.42E-04	7.73E+04	1.15E+02	3.97E-02	1.08E+02	7.54E-08	3.28E-13	1.10E+01	1.54E-03	0.00E+00	5.66E+00	1.44E-01	1.37E+00	1.55E-02	7.23E-12	1.11E+01	6.03E-01	1.69E-02	3.90E-10	4.24E-09	2.90E-05	3.02E+00	2.35E-03	1.34E-06	4.66E-10	-8.37E-06	2.17E-08	1.01E-02	1.86E-10	2.49E-11	-1.23E-11	-1.79E-07	-3.88E-06	3.02E+00	0.00E+00	0.00E+00	-1.46E-17	1.65E-140	1.51E-06
3.69E-05	306.172	3.60E+19	0.00E+00	3.01E+00	4.85E+05	-7.85E-02	3.61E+01	3.08E+05	9.67E-01	1.29E+05	1.41E-04	7.73E+04	1.15E+02	3.96E-02	1.09E+02	7.52E-08	3.08E-13	1.10E+01	1.45E-03	0.00E+00	5.65E+00	1.44E-01	1.37E+00	1.54E-02	7.24E-12	1.12E+01	6.07E-01	1.70E-02	3.91E-10	4.26E-09	2.90E-05	2.99E+00	2.36E-03	1.34E-06	4.67E-10	-8.36E-06	2.15E-08	1.01E-02	1.87E-10	2.48E-11	-1.23E-11	-1.79E-07	-3.88E-06	3.01E+00	0.00E+00	0.00E+00	-5.18E-17	1.64E-140	1.49E-06
3.69E-05	306.177	3.60E+19	0.00E+00	2.99E+00	4.85E+05	-7.85E-02	3.61E+01	3.08E+05	9.65E-01	1.29E+05	1.41E-04	7.73E+04	1.15E+02	3.96E-02	1.09E+02	7.50E-08	2.89E-13	1.10E+01	1.36E-03	0.00E+00	5.65E+00	1.44E-01	1.38E+00	1.53E-02	7.24E-12	1.12E+01	6.10E-01	1.70E-02	3.92E-10	4.27E-09	2.90E-05	2.95E+00	2.38E-03	1.34E-06	4.68E-10	-8.35E-06	2.12E-08	1.01E-02	1.87E-10	2.47E-11	-1.23E-11	-1.79E-07	-3.88E-06	2.99E+00	0.00E+00	0.00E+00	-9.97E-17	1.64E-140	1.47E-06
3.69E-05	306.181	3.60E+19	0.00E+00	2.98E+00	4.85E+05	-7.85E-02	3.60E+01	3.08E+05	9.64E-01	1.29E+05	1.41E-04	7.73E+04	1.15E+02	3.96E-02	1.09E+02	7.48E-08	2.72E-13	1.10E+01	1.28E-03	0.00E+00	5.64E+00	1.44E-01	1.38E+00	1.52E-02	7.25E-12	1.12E+01	6.13E-01	1.71E-02	3.93E-10	4.28E-09	2.90E-05	2.92E+00	2.40E-03	1.33E-06	4.68E-10	-8.34E-06	2.10E-08	1.01E-02	1.87E-10	2.46E-11	-1.23E-11	-1.79E-07	-3.88E-06	2.98E+00	0.00E+00	0.00E+00	-1.26E-16	1.63E-140	1.45E-06
3.70E-05	306.186	3.60E+19	0.00E+00	2.97E+00	4.85E+05	-7.85E-02	3.60E+01	3.08E+05	9.62E-01	1.29E+05	1.41E-04	7.73E+04	1.15E+02	3.95E-02	1.09E+02	7.47E-08	2.55E-13	1.10E+01	1.20E-03	0.00E+00	5.63E+00	1.44E-01	1.39E+00	1.51E-02	7.25E-12	1.13E+01	6.17E-01	1.71E-02	3.94E-10	4.29E-09	2.90E-05	2.88E+00	2.41E-03	1.33E-06	4.69E-10	-8.32E-06	2.08E-08	1.01E-02	1.88E-10	2.44E-11	-1.23E-11	-1.79E-07	-3.88E-06	2.97E+00	0.00E+00	0.00E+00	-9.46E-17	1.62E-140	1.43E-06
3.70E-05	306.19	3.60E+19	0.00E+00	2.96E+00	4.85E+05	-7.85E-02	3.59E+01	3.08E+05	9.61E-01	1.29E+05	1.41E-04	7.73E+04	1.15E+02	3.95E-02	1.09E+02	7.45E-08	2.39E-13	1.10E+01	1.13E-03	0.00E+00	5.62E+00	1.44E-01	1.39E+00	1.51E-02	7.26E-12	1.13E+01	6.21E-01	1.72E-02	3.96E-10	4.30E-09	2.90E-05	2.85E+00	2.43E-03	1.33E-06	4.69E-10	-8.31E-06	2.06E-08	1.01E-02	1.88E-10	2.43E-11	-1.23E-11	-1.79E-07	-3.88E-06	2.96E+00	0.00E+00	0.00E+00	-2.60E-17	1.62E-140	1.41E-06
3.71E-05	306.195	3.60E+19	0.00E+00	2.95E+00	4.85E+05	-7.85E-02	3.59E+01	3.08E+05	9.60E-01	1.29E+05	1.41E-04	7.73E+04	1.15E+02	3.95E-02	1.09E+02	7.43E-08	2.24E-13	1.10E+01	1.06E-03	0.00E+00	5.61E+00	1.44E-01	1.40E+00	1.50E-02	7.27E-12	1.14E+01	6.24E-01	1.72E-02	3.97E-10	4.31E-09	2.90E-05	2.81E+00	2.45E-03	1.33E-06	4.70E-10	-8.30E-06	2.04E-08	1.01E-02	1.88E-10	2.42E-11	-1.23E-11	-1.79E-07	-3.88E-06	2.95E+00	0.00E+00	0.00E+00	1.30E-17	1.61E-140	1.39E-06
3.71E-05	306.2	3.60E+19	0.00E+00	2.93E+00	4.85E+05	-7.85E-02	3.58E+01	3.08E+05	9.58E-01	1.29E+05	1.40E-04	7.73E+04	1.15E+02	3.95E-02	1.09E+02	7.41E-08	2.09E-13	1.10E+01	9.89E-04	0.00E+00	5.60E+00	1.44E-01	1.41E+00	1.49E-02	7.28E-12	1.14E+01	6.28E-01	1.73E-02	3.98E-10	4.32E-09	2.90E-05	2.78E+00	2.47E-03	1.32E-06	4.71E-10	-8.29E-06	2.02E-08	1.01E-02	1.89E-10	2.41E-11	-1.23E-11	-1.79E-07	-3.88E-06	2.93E+00	0.00E+00	0.00E+00	-8.12E-17	1.60E-140	1.37E-06
3.72E-05	306.205	3.60E+19	0.00E+00	2.92E+00	4.85E+05	-7.85E-02	3.58E+01	3.08E+05	9.57E-01	1.29E+05	1.40E-04	7.73E+04	1.15E+02	3.94E-02	1.09E+02	7.40E-08	1.96E-13	1.10E+01	9.26E-04	0.00E+00	5.59E+00	1.44E-01	1.41E+00	1.48E-02	7.28E-12	1.14E+01	6.32E-01	1.73E-02	3.99E-10	4.34E-09	2.90E-05	2.74E+00	2.48E-03	1.32E-06	4.71E-10	-8.28E-06	2.00E-08	1.01E-02	1.89E-10	2.39E-11	-1.23E-11	-1.79E-07	-3.88E-06	2.92E+00	0.00E+00	0.00E+00	-3.50E-16	1.60E-140	1.35E-06
3.72E-05	306.21	3.60E+19	0.00E+00	2.91E+00	4.85E+05	-7.85E-02	3.58E+01	3.08E+05	9.55E-01	1.29E+05	1.40E-04	7.73E+04	1.15E+02	3.94E-02	1.09E+02	7.38E-08	1.83E-13	1.10E+01	8.67E-04	0.00E+00	5.57E+00	1.44E-01	1.42E+00	1.47E-02	7.29E-12	1.15E+01	6.35E-01	1.74E-02	4.01E-10	4.35E-09	2.90E-05	2.71E+00	2.50E-03	1.32E-06	4.72E-10	-8.27E-06	1.98E-08	1.01E-02	1.89E-10	2.38E-11	-1.23E-11	-1.79E-07	-3.88E-06	2.91E+00	0.00E+00	0.00E+00	-6.97E-16	1.59E-140	1.33E-06
3.73E-05	306.214	3.60E+19	0.00E+00	2.90E+00	4.85E+05	-7.85E-02	3.57E+01	3.08E+05	9.53E-01	1.29E+05	1.40E-04	7.73E+04	1.15E+02	3.94E-02	1.09E+02	7.36E-08	1.71E-13	1.10E+01	8.11E-04	0.00E+00	5.56E+00	1.44E-01	1.42E+00	1.46E-02	7.30E-12	1.15E+01	6.39E-01	1.74E-02	4.02E-10	4.36E-09	2.90E-05	2.67E+00	2.52E-03	1.31E-06	4.72E-10	-8.25E-06	1.96E-08	1.01E-02	1.89E-10	2.37E-11	-1.23E-11	-1.79E-07	-3.88E-06	2.90E+00	0.00E+00	0.00E+00	-8.77E-16	1.58E-140	1.31E-06
3.73E-05	306.219	3.59E+19	0.00E+00	2.88E+00	4.85E+05	-7.85E-02	3.57E+01	3.08E+05	9.52E-01	1.29E+05	1.39E-04	7.73E+04	1.15E+02	3.93E-02	1.09E+02	7.35E-08	1.59E-13	1.10E+01	7.57E-04	0.00E+00	5.55E+00	1.44E-01	1.43E+00	1.45E-02	7.31E-12	1.16E+01	6.43E-01	1.75E-02	4.03E-10	4.37E-09	2.90E-05	2.64E+00	2.54E-03	1.31E-06	4.73E-10	-8.24E-06	1.94E-08	1.01E-02	1.90E-10	2.36E-11	-1.23E-11	-1.79E-07	-3.88E-06	2.88E+00	0.00E+00	0.00E+00	-6.40E-16	1.58E-140	1.29E-06
3.74E-05	306.224	3.59E+19	0.00E+00	2.87E+00	4.85E+05	-7.85E-02	3.56E+01	3.08E+05	9.50E-01	1.29E+05	1.39E-04	7.73E+04	1.15E+02	3.93E-02	1.09E+02	7.33E-08	1.48E-13	1.10E+01	7.07E-04	0.00E+00	5.54E+00	1.44E-01	1.44E+00	1.44E-02	7.32E-12	1.16E+01	6.47E-01	1.75E-02	4.05E-10	4.38E-09	2.90E-05	2.60E+00	2.56E-03	1.31E-06	4.74E-10	-8.23E-06	1.92E-08	1.01E-02	1.90E-10	2.34E-11	-1.23E-11	-1.79E-07	-3.88E-06	2.87E+00	0.00E+00	0.00E+00	-2.11E-16	1.57E-140	1.27E-06
3.74E-05	306.23	3.59E+19	0.00E+00	2.86E+00	4.85E+05	-7.85E-02	3.56E+01	3.08E+05	9.49E-01	1.29E+05	1.39E-04	7.73E+04	1.15E+02	3.93E-02	1.09E+02	7.32E-08	1.38E-13	1.10E+01	6.60E-04	0.00E+00	5.52E+00	1.44E-01	1.44E+00	1.43E-02	7.33E-12	1.16E+01	6.51E-01	1.76E-02	4.06E-10	4.39E-09	2.90E-05	2.57E+00	2.58E-03	1.31E-06	4.74E-10	-8.22E-06	1.90E-08	1.01E-02	1.90E-10	2.33E-11	-1.23E-11	-1.79E-07	-3.88E-06	2.86E+00	0.00E+00	0.00E+00	-1.16E-16	1.56E-140	1.26E-06
3.75E-05	306.235	3.59E+19	0.00E+00	2.85E+00	4.85E+05	-7.85E-02	3.56E+01	3.08E+05	9.47E-01	1.29E+05	1.39E-04	7.73E+04	1.15E+02	3.92E-02	1.09E+02	7.30E-08	1.29E-13	1.10E+01	6.15E-04	0.00E+00	5.51E+00	1.44E-01	1.45E+00	1.42E-02	7.34E-12	1.17E+01	6.55E-01	1.76E-02	4.07E-10	4.41E-09	2.90E-05	2.53E+00	2.60E-03	1.30E-06	4.75E-10	-8.21E-06	1.88E-08	1.01E-02	1.91E-10	2.32E-11	-1.23E-11	-1.79E-07	-3.88E-06	2.85E+00	0.00E+00	0.00E+00	-8.64E-16	1.56E-140	1.24E-06
3.75E-05	306.24	3.59E+19	0.00E+00	2.84E+00	4.85E+05	-7.85E-02	3.55E+01	3.08E+05	9.45E-01	1.29E+05	1.38E-04	7.73E+04	1.15E+02	3.92E-02	1.09E+02	7.28E-08	1.19E-13	1.10E+01	5.73E-04	0.00E+00	5.50E+00	1.44E-01	1.45E+00	1.41E-02	7.35E-12	1.17E+01	6.59E-01	1.77E-02	4.09E-10	4.42E-09	2.90E-05	2.50E+00	2.62E-03	1.30E-06	4.75E-10	-8.20E-06	1.86E-08	1.01E-02	1.91E-10	2.31E-11	-1.23E-11	-1.79E-07	-3.88E-06	2.84E+00	0.00E+00	0.00E+00	-2.44E-15	1.55E-140	1.22E-06
3.76E-05	306.245	3.59E+19	0.00E+00	2.82E+00	4.85E+05	-7.85E-02	3.55E+01	3.08E+05	9.43E-01	1.29E+05	1.38E-04	7.73E+04	1.14E+02	3.92E-02	1.09E+02	7.27E-08	1.11E-13	1.10E+01	5.33E-04	0.00E+00	5.48E+00	1.45E-01	1.46E+00	1.40E-02	7.36E-12	1.18E+01	6.64E-01	1.77E-02	4.10E-10	4.43E-09	2.90E-05	2.46E+00	2.64E-03	1.30E-06	4.76E-10	-8.19E-06	1.84E-08	1.01E-02	1.91E-10	2.29E-11	-1.23E-11	-1.79E-07	-3.88E-06	2.82E+00	0.00E+00	0.00E+00	-3.65E-15	1.54E-140	1.20E-06
3.76E-05	306.251	3.59E+19	0.00E+00	2.81E+00	4.85E+05	-7.85E-02	3.55E+01	3.08E+05	9.42E-01	1.29E+05	1.38E-04	7.73E+04	1.14E+02	3.91E-02	1.09E+02	7.25E-08	1.03E-13	1.10E+01	4.96E-04	0.00E+00	5.47E+00	1.45E-01	1.47E+00	1.39E-02	7.37E-12	1.18E+01	6.68E-01	1.78E-02	4.12E-10	4.44E-09	2.90E-05	2.43E+00	2.66E-03	1.29E-06	4.76E-10	-8.18E-06	1.82E-08	1.01E-02	1.91E-10	2.28E-11	-1.23E-11	-1.79E-07	-3.88E-06	2.81E+00	0.00E+00	0.00E+00	-2.90E-15	1.54E-140	1.18E-06
3.77E-05	306.256	3.59E+19	0.00E+00	2.80E+00	4.85E+05	-7.85E-02	3.54E+01	3.08E+05	9.40E-01	1.29E+05	1.38E-04	7.73E+04	1.14E+02	3.91E-02	1.09E+02	7.24E-08	9.54E-14	1.10E+01	4.60E-04	0.00E+00	5.45E+00	1.45E-01	1.47E+00	1.38E-02	7.39E-12	1.19E+01	6.72E-01	1.78E-02	4.13E-10	4.45E-09	2.90E-05	2.39E+00	2.69E-03	1.29E-06	4.77E-10	-8.17E-06	1.80E-08	1.01E-02	1.92E-10	2.27E-11	-1.23E-11	-1.79E-07	-3.88E-06	2.80E+00	0.00E+00	0.00E+00	-8.70E-16	1.53E-140	1.16E-06
3.77E-05	306.261	3.59E+19	0.00E+00	2.79E+00	4.85E+05	-7.85E-02	3.54E+01	3.08E+05	9.38E-01	1.29E+05	1.37E-04	7.73E+04	1.14E+02	3.91E-02	1.09E+02	7.23E-08	8.84E-14	1.10E+01	4.27E-04	0.00E+00	5.44E+00	1.45E-01	1.48E+00	1.37E-02	7.40E-12	1.19E+01	6.77E-01	1.79E-02	4.15E-10	4.47E-09	2.90E-05	2.36E+00	2.71E-03	1.29E-06	4.77E-10	-8.15E-06	1.79E-08	1.01E-02	1.92E-10	2.25E-11	-1.23E-11	-1.79E-07	-3.88E-06	2.79E+00	0.00E+00	0.00E+00	-2.59E-16	1.52E-140	1.15E-06
3.78E-05	306.267	3.59E+19	0.00E+00	2.77E+00	4.85E+05	-7.85E-02	3.54E+01	3.08E+05	9.36E-01	1.29E+05	1.37E-04	7.73E+04	1.14E+02	3.90E-02	1.09E+02	7.21E-08	8.18E-14	1.10E+01	3.96E-04	0.00E+00	5.42E+00	1.45E-01	1.49E+00	1.36E-02	7.41E-12	1.19E+01	6.81E-01	1.79E-02	4.16E-10	4.48E-09	2.90E-05	2.33E+00	2.73E-03	1.28E-06	4.78E-10	-8.14E-06	1.77E-08	1.01E-02	1.92E-10	2.24E-11	-1.23E-11	-1.79E-07	-3.88E-06	2.77E+00	0.00E+00	0.00E+00	-4.06E-15	1.52E-140	1.13E-06
3.78E-05	306.273	3.59E+19	0.00E+00	2.76E+00	4.85E+05	-7.85E-02	3.54E+01	3.08E+05	9.34E-01	1.29E+05	1.37E-04	7.73E+04	1.14E+02	3.90E-02	1.09E+02	7.20E-08	7.56E-14	1.09E+01	3.67E-04	0.00E+00	5.40E+00	1.45E-01	1.50E+00	1.35E-02	7.43E-12	1.20E+01	6.86E-01	1.80E-02	4.17E-10	4.49E-09	2.90E-05	2.29E+00	2.75E-03	1.28E-06	4.78E-10	-8.13E-06	1.75E-08	1.01E-02	1.93E-10	2.23E-11	-1.23E-11	-1.79E-07	-3.88E-06	2.76E+00	0.00E+00	0.00E+00	-1.16E-14	1.51E-140	1.11E-06
3.79E-05	306.278	3.59E+19	0.00E+00	2.75E+00	4.85E+05	-7.85E-02	3.53E+01	3.08E+05	9.33E-01	1.29E+05	1.36E-04	7.73E+04	1.14E+02	3.89E-02	1.09E+02	7.19E-08	6.97E-14	1.09E+01	3.40E-04	0.00E+00	5.39E+00	1.45E-01	1.50E+00	1.34E-02	7.44E-12	1.20E+01	6.90E-01	1.80E-02	4.19E-10	4.50E-09	2.90E-05	2.26E+00	2.78E-03	1.28E-06	4.79E-10	-8.12E-06	1.73E-08	1.01E-02	1.93E-10	2.21E-11	-1.23E-11	-1.79E-07	-3.88E-06	2.75E+00	0.00E+00	0.00E+00	-1.62E-14	1.50E-140	1.09E-06
3.80E-05	306.284	3.59E+19	0.00E+00	2.73E+00	4.85E+05	-7.85E-02	3.53E+01	3.08E+05	9.31E-01	1.29E+05	1.36E-04	7.73E+04	1.14E+02	3.89E-02	1.09E+02	7.17E-08	6.43E-14	1.09E+01	3.14E-04	0.00E+00	5.37E+00	1.45E-01	1.51E+00	1.33E-02	7.46E-12	1.21E+01	6.95E-01	1.81E-02	4.20E-10	4.51E-09	2.90E-05	2.23E+00	2.80E-03	1.27E-06	4.79E-10	-8.11E-06	1.71E-08	1.01E-02	1.93E-10	2.20E-11	-1.23E-11	-1.79E-07	-3.88E-06	2.73E+00	0.00E+00	0.00E+00	-1.06E-14	1.50E-140	1.08E-06
3.80E-05	306.29	3.59E+19	0.00E+00	2.72E+00	4.85E+05	-7.85E-02	3.53E+01	3.08E+05	9.29E-01	1.29E+05	1.36E-04	7.73E+04	1.14E+02	3.89E-02	1.09E+02	7.16E-08	5.92E-14	1.09E+01	2.90E-04	0.00E+00	5.35E+00	1.45E-01	1.52E+00	1.32E-02	7.47E-12	1.21E+01	7.00E-01	1.81E-02	4.22E-10	4.52E-09	2.90E-05	2.19E+00	2.82E-03	1.27E-06	4.80E-10	-8.10E-06	1.69E-08	1.01E-02	1.94E-10	2.19E-11	-1.23E-11	-1.79E-07	-3.88E-06	2.72E+00	0.00E+00	0.00E+00	1.69E-15	1.49E-140	1.06E-06
3.81E-05	306.296	3.59E+19	0.00E+00	2.71E+00	4.85E+05	-7.85E-02	3.53E+01	3.08E+05	9.27E-01	1.29E+05	1.35E-04	7.73E+04	1.13E+02	3.88E-02	1.09E+02	7.15E-08	5.45E-14	1.09E+01	2.68E-04	0.00E+00	5.33E+00	1.45E-01	1.52E+00	1.31E-02	7.49E-12	1.22E+01	7.05E-01	1.82E-02	4.24E-10	4.54E-09	2.90E-05	2.16E+00	2.85E-03	1.27E-06	4.80E-10	-8.09E-06	1.67E-08	1.01E-02	1.94E-10	2.17E-11	-1.23E-11	-1.79E-07	-3.88E-06	2.71E+00	0.00E+00	0.00E+00	3.65E-15	1.48E-140	1.04E-06
3.81E-05	306.302	3.59E+19	0.00E+00	2.70E+00	4.85E+05	-7.85E-02	3.53E+01	3.08E+05	9.25E-01	1.29E+05	1.35E-04	7.73E+04	1.13E+02	3.88E-02	1.09E+02	7.13E-08	5.01E-14	1.09E+01	2.47E-04	0.00E+00	5.31E+00	1.45E-01	1.53E+00	1.31E-02	7.51E-12	1.22E+01	7.10E-01	1.82E-02	4.25E-10	4.55E-09	2.90E-05	2.12E+00	2.87E-03	1.26E-06	4.81E-10	-8.08E-06	1.65E-08	1.01E-02	1.94E-10	2.16E-11	-1.23E-11	-1.79E-07	-3.88E-06	2.70E+00	0.00E+00	0.00E+00	-1.19E-14	1.47E-140	1.03E-06
3.82E-05	306.308	3.59E+19	0.00E+00	2.68E+00	4.85E+05	-7.85E-02	3.52E+01	3.08E+05	9.23E-01	1.29E+05	1.34E-04	7.73E+04	1.13E+02	3.87E-02	1.09E+02	7.12E-08	4.60E-14	1.09E+01	2.27E-04	0.00E+00	5.29E+00	1.45E-01	1.54E+00	1.30E-02	7.52E-12	1.23E+01	7.15E-01	1.83E-02	4.27E-10	4.56E-09	2.90E-05	2.09E+00	2.90E-03	1.26E-06	4.81E-10	-8.07E-06	1.64E-08	1.01E-02	1.95E-10	2.14E-11	-1.23E-11	-1.79E-07	-3.88E-06	2.68E+00	0.00E+00	0.00E+00	-6.24E-14	1.47E-140	1.01E-06
3.83E-05	306.314	3.59E+19	0.00E+00	2.67E+00	4.85E+05	-7.85E-02	3.52E+01	3.08E+05	9.21E-01	1.29E+05	1.34E-04	7.73E+04	1.13E+02	3.87E-02	1.09E+02	7.11E-08	4.22E-14	1.09E+01	2.09E-04	0.00E+00	5.27E+00	1.45E-01	1.55E+00	1.29E-02	7.54E-12	1.23E+01	7.20E-01	1.83E-02	4.28E-10	4.57E-09	2.90E-05	2.06E+00	2.92E-03	1.26E-06	4.81E-10	-8.06E-06	1.62E-08	1.01E-02	1.95E-10	2.13E-11	-1.23E-11	-1.79E-07	-3.88E-06	2.67E+00	0.00E+00	0.00E+00	-1.47E-13	1.46E-140	9.92E-07
3.83E-05	306.32	3.59E+19	0.00E+00	2.66E+00	4.85E+05	-7.85E-02	3.52E+01	3.08E+05	9.19E-01	1.29E+05	1.34E-04	7.73E+04	1.13E+02	3.86E-02	1.09E+02	7.10E-08	3.87E-14	1.09E+01	1.92E-04	0.00E+00	5.25E+00	1.45E-01	1.55E+00	1.28E-02	7.56E-12	1.23E+01	7.25E-01	1.84E-02	4.30E-10	4.58E-09	2.90E-05	2.03E+00	2.95E-03	1.25E-06	4.82E-10	-8.05E-06	1.60E-08	1.01E-02	1.95E-10	2.12E-11	-1.23E-11	-1.79E-07	-3.88E-06	2.66E+00	0.00E+00	0.00E+00	-2.45E-13	1.45E-140	9.76E-07
3.84E-05	306.326	3.59E+19	0.00E+00	2.64E+00	4.85E+05	-7.85E-02	3.52E+01	3.08E+05	9.16E-01	1.29E+05	1.33E-04	7.73E+04	1.13E+02	3.86E-02	1.09E+02	7.09E-08	3.53E-14	1.09E+01	1.76E-04	0.00E+00	5.23E+00	1.45E-01	1.56E+00	1.27E-02	7.58E-12	1.24E+01	7.31E-01	1.84E-02	4.32E-10	4.60E-09	2.90E-05	1.99E+00	2.98E-03	1.25E-06	4.82E-10	-8.04E-06	1.58E-08	1.01E-02	1.95E-10	2.10E-11	-1.23E-11	-1.79E-07	-3.88E-06	2.64E+00	0.00E+00	0.00E+00	-3.12E-13	1.45E-140	9.59E-07
3.84E-05	306.333	3.59E+19	0.00E+00	2.63E+00	4.85E+05	-7.85E-02	3.52E+01	3.08E+05	9.14E-01	1.29E+05	1.33E-04	7.73E+04	1.12E+02	3.86E-02	1.09E+02	7.08E-08	3.22E-14	1.09E+01	1.61E-04	0.00E+00	5.21E+00	1.45E-01	1.57E+00	1.26E-02	7.60E-12	1.24E+01	7.36E-01	1.85E-02	4.33E-10	4.61E-09	2.90E-05	1.96E+00	3.00E-03	1.24E-06	4.83E-10	-8.03E-06	1.57E-08	1.01E-02	1.96E-10	2.09E-11	-1.23E-11	-1.79E-07	-3.88E-06	2.63E+00	0.00E+00	0.00E+00	-2.88E-13	1.44E-140	9.43E-07
3.85E-05	306.339	3.59E+19	0.00E+00	2.62E+00	4.85E+05	-7.85E-02	3.52E+01	3.08E+05	9.12E-01	1.29E+05	1.32E-04	7.73E+04	1.12E+02	3.85E-02	1.09E+02	7.07E-08	2.93E-14	1.09E+01	1.48E-04	0.00E+00	5.19E+00	1.45E-01	1.58E+00	1.25E-02	7.62E-12	1.25E+01	7.41E-01	1.85E-02	4.35E-10	4.62E-09	2.90E-05	1.93E+00	3.03E-03	1.24E-06	4.83E-10	-8.02E-06	1.55E-08	1.01E-02	1.96E-10	2.07E-11	-1.23E-11	-1.79E-07	-3.88E-06	2.62E+00	0.00E+00	0.00E+00	-1.66E-13	1.43E-140	9.27E-07
3.86E-05	306.345	3.59E+19	0.00E+00	2.60E+00	4.85E+05	-7.85E-02	3.51E+01	3.08E+05	9.10E-01	1.29E+05	1.32E-04	7.73E+04	1.12E+02	3.85E-02	1.09E+02	7.06E-08	2.67E-14	1.09E+01	1.35E-04	0.00E+00	5.16E+00	1.45E-01	1.59E+00	1.24E-02	7.65E-12	1.25E+01	7.47E-01	1.86E-02	4.37E-10	4.63E-09	2.90E-05	1.89E+00	3.06E-03	1.24E-06	4.83E-10	-8.01E-06	1.53E-08	1.01E-02	1.96E-10	2.06E-11	-1.23E-11	-1.79E-07	-3.88E-06	2.60E+00	0.00E+00	0.00E+00	8.98E-16	1.42E-140	9.11E-07
3.86E-05	306.352	3.59E+19	0.00E+00	2.59E+00	4.85E+05	-7.85E-02	3.51E+01	3.08E+05	9.08E-01	1.29E+05	1.32E-04	7.73E+04	1.12E+02	3.84E-02	1.09E+02	7.04E-08	2.44E-14	1.09E+01	1.23E-04	0.00E+00	5.14E+00	1.45E-01	1.60E+00	1.23E-02	7.67E-12	1.26E+01	7.53E-01	1.87E-02	4.39E-10	4.64E-09	2.90E-05	1.86E+00	3.09E-03	1.23E-06	4.84E-10	-8.00E-06	1.51E-08	1.01E-02	1.97E-10	2.04E-11	-1.23E-11	-1.79E-07	-3.88E-06	2.59E+00	0.00E+00	0.00E+00	3.62E-14	1.42E-140	8.95E-07
3.87E-05	306.359	3.59E+19	0.00E+00	2.58E+00	4.85E+05	-7.85E-02	3.51E+01	3.08E+05	9.05E-01	1.29E+05	1.31E-04	7.73E+04	1.12E+02	3.84E-02	1.09E+02	7.03E-08	2.24E-14	1.09E+01	1.12E-04	0.00E+00	5.12E+00	1.45E-01	1.60E+00	1.22E-02	7.69E-12	1.26E+01	7.59E-01	1.87E-02	4.40E-10	4.66E-09	2.90E-05	1.83E+00	3.12E-03	1.23E-06	4.84E-10	-7.99E-06	1.50E-08	1.01E-02	1.97E-10	2.03E-11	-1.23E-11	-1.79E-07	-3.88E-06	2.58E+00	0.00E+00	0.00E+00	-2.30E-13	1.41E-140	8.79E-07
3.88E-05	306.366	3.59E+19	0.00E+00	2.56E+00	4.85E+05	-7.85E-02	3.51E+01	3.08E+05	9.03E-01	1.29E+05	1.31E-04	7.73E+04	1.12E+02	3.83E-02	1.10E+02	7.02E-08	2.05E-14	1.09E+01	1.02E-04	0.00E+00	5.09E+00	1.45E-01	1.61E+00	1.21E-02	7.72E-12	1.27E+01	7.65E-01	1.88E-02	4.42E-10	4.67E-09	2.89E-05	1.80E+00	3.15E-03	1.22E-06	4.84E-10	-7.98E-06	1.48E-08	1.01E-02	1.97E-10	2.01E-11	-1.23E-11	-1.79E-07	-3.88E-06	2.56E+00	0.00E+00	0.00E+00	-8.90E-13	1.40E-140	8.64E-07
3.88E-05	306.373	3.59E+19	0.00E+00	2.55E+00	4.85E+05	-7.85E-02	3.51E+01	3.08E+05	9.01E-01	1.29E+05	1.30E-04	7.73E+04	1.11E+02	3.83E-02	1.10E+02	7.02E-08	1.85E-14	1.09E+01	9.29E-05	0.00E+00	5.07E+00	1.45E-01	1.62E+00	1.20E-02	7.74E-12	1.27E+01	7.71E-01	1.88E-02	4.44E-10	4.68E-09	2.89E-05	1.77E+00	3.18E-03	1.22E-06	4.85E-10	-7.97E-06	1.46E-08	1.01E-02	1.98E-10	2.00E-11	-1.23E-11	-1.79E-07	-3.88E-06	2.55E+00	0.00E+00	0.00E+00	-1.73E-12	1.40E-140	8.48E-07
3.89E-05	306.38	3.59E+19	0.00E+00	2.54E+00	4.85E+05	-7.85E-02	3.51E+01	3.08E+05	8.98E-01	1.29E+05	1.30E-04	7.73E+04	1.11E+02	3.82E-02	1.10E+02	7.01E-08	1.63E-14	1.09E+01	8.43E-05	0.00E+00	5.04E+00	1.45E-01	1.63E+00	1.19E-02	7.77E-12	1.28E+01	7.77E-01	1.89E-02	4.46E-10	4.69E-09	2.89E-05	1.73E+00	3.21E-03	1.22E-06	4.85E-10	-7.95E-06	1.44E-08	1.01E-02	1.98E-10	1.98E-11	-1.23E-11	-1.79E-07	-3.88E-06	2.54E+00	0.00E+00	0.00E+00	-2.16E-12	1.39E-140	8.33E-07
3.90E-05	306.387	3.59E+19	0.00E+00	2.52E+00	4.85E+05	-7.85E-02	3.51E+01	3.08E+05	8.96E-01	1.29E+05	1.29E-04	7.73E+04	1.11E+02	3.82E-02	1.10E+02	7.00E-08	1.40E-14	1.09E+01	7.64E-05	0.00E+00	5.02E+00	1.45E-01	1.64E+00	1.18E-02	7.80E-12	1.28E+01	7.83E-01	1.89E-02	4.48E-10	4.70E-09	2.89E-05	1.70E+00	3.24E-03	1.21E-06	4.85E-10	-7.94E-06	1.43E-08	1.01E-02	1.98E-10	1.97E-11	-1.23E-11	-1.79E-07	-3.88E-06	2.52E+00	0.00E+00	0.00E+00	-1.51E-12	1.38E-140	8.17E-07
3.91E-05	306.394	3.59E+19	0.00E+00	2.51E+00	4.85E+05	-7.85E-02	3.51E+01	3.08E+05	8.94E-01	1.29E+05	1.29E-04	7.73E+04	1.11E+02	3.81E-02	1.10E+02	6.99E-08	1.25E-14	1.09E+01	6.91E-05	0.00E+00	4.99E+00	1.45E-01	1.65E+00	1.17E-02	7.83E-12	1.29E+01	7.90E-01	1.90E-02	4.50E-10	4.72E-09	2.89E-05	1.67E+00	3.28E-03	1.21E-06	4.85E-10	-7.93E-06	1.41E-08	1.01E-02	1.99E-10	1.95E-11	-1.23E-11	-1.79E-07	-3.88E-06	2.51E+00	0.00E+00	0.00E+00	-6.93E-14	1.37E-140	8.02E-07
3.91E-05	306.401	3.59E+19	0.00E+00	2.50E+00	4.85E+05	-7.85E-02	3.51E+01	3.08E+05	8.91E-01	1.29E+05	1.28E-04	7.73E+04	1.11E+02	3.81E-02	1.10E+02	6.98E-08	1.30E-14	1.09E+01	6.24E-05	0.00E+00	4.96E+00	1.45E-01	1.66E+00	1.17E-02	7.86E-12	1.29E+01	7.96E-01	1.91E-02	4.52E-10	4.73E-09	2.89E-05	1.64E+00	3.31E-03	1.20E-06	4.86E-10	-7.92E-06	1.39E-08	1.01E-02	1.99E-10	1.94E-11	-1.23E-11	-1.79E-07	-3.88E-06	2.50E+00	0.00E+00	0.00E+00	1.02E-13	1.37E-140	7.87E-07
3.92E-05	306.409	3.59E+19	0.00E+00	2.48E+00	4.85E+05	-7.85E-02	3.51E+01	3.08E+05	8.89E-01	1.29E+05	1.28E-04	7.73E+04	1.10E+02	3.80E-02	1.10E+02	6.97E-08	1.39E-14	1.09E+01	5.63E-05	0.00E+00	4.93E+00	1.45E-01	1.67E+00	1.16E-02	7.89E-12	1.30E+01	8.03E-01	1.91E-02	4.54E-10	4.74E-09	2.89E-05	1.61E+00	3.35E-03	1.20E-06	4.86E-10	-7.91E-06	1.38E-08	1.01E-02	1.99E-10	1.92E-11	-1.23E-11	-1.79E-07	-3.88E-06	2.48E+00	0.00E+00	0.00E+00	-3.60E-12	1.36E-140	7.72E-07
3.93E-05	306.416	3.59E+19	0.00E+00	2.47E+00	4.85E+05	-7.85E-02	3.51E+01	3.08E+05	8.86E-01	1.29E+05	1.27E-04	7.73E+04	1.10E+02	3.80E-02	1.10E+02	6.96E-08	1.44E-14	1.09E+01	5.07E-05	0.00E+00	4.90E+00	1.45E-01	1.68E+00	1.15E-02	7.92E-12	1.30E+01	8.10E-01	1.92E-02	4.56E-10	4.75E-09	2.89E-05	1.58E+00	3.38E-03	1.19E-06	4.86E-10	-7.90E-06	1.36E-08	1.01E-02	2.00E-10	1.91E-11	-1.23E-11	-1.79E-07	-3.88E-06	2.47E+00	0.00E+00	0.00E+00	-1.19E-11	1.35E-140	7.57E-07
3.94E-05	306.424	3.59E+19	0.00E+00	2.45E+00	4.85E+05	-7.85E-02	3.51E+01	3.08E+05	8.84E-01	1.29E+05	1.26E-04	7.73E+04	1.10E+02	3.79E-02	1.10E+02	6.95E-08	8.60E-15	1.09E+01	4.55E-05	0.00E+00	4.88E+00	1.45E-01	1.69E+00	1.14E-02	7.95E-12	1.31E+01	8.17E-01	1.92E-02	4.58E-10	4.76E-09	2.89E-05	1.54E+00	3.42E-03	1.19E-06	4.86E-10	1.75E-12	1.35E-08	1.01E-02	2.00E-10	1.90E-11	-1.38E-45	-1.62E-28	-9.56E-22	2.45E+00	0.00E+00	0.00E+00	1.25E-131	-7.31E-137	7.42E-07
3.94E-05	306.432	3.59E+19	0.00E+00	2.44E+00	4.85E+05	-7.85E-02	3.51E+01	3.08E+05	8.81E-01	1.29E+05	1.26E-04	7.73E+04	1.10E+02	3.79E-02	1.10E+02	6.95E-08	7.67E-15	1.09E+01	4.08E-05	0.00E+00	4.85E+00	1.45E-01	1.70E+00	1.13E-02	7.99E-12	1.31E+01	8.24E-01	1.93E-02	4.60E-10	4.78E-09	2.90E-05	1.51E+00	3.45E-03	1.19E-06	4.86E-10	1.73E-12	1.33E-08	1.01E-02	2.00E-10	1.89E-11	-1.45E-44	-3.64E-28	-3.56E-21	2.44E+00	0.00E+00	0.00E+00	1.44E-131	-3.06E-136	7.28E-07
3.95E-05	306.439	3.59E+19	0.00E+00	2.43E+00	4.85E+05	-7.85E-02	3.51E+01	3.08E+05	8.78E-01	1.29E+05	1.25E-04	7.73E+04	1.09E+02	3.78E-02	1.10E+02	6.94E-08	6.82E-15	1.09E+01	3.66E-05	0.00E+00	4.82E+00	1.45E-01	1.71E+00	1.12E-02	8.02E-12	1.32E+01	8.31E-01	1.94E-02	4.62E-10	4.79E-09	2.90E-05	1.48E+00	3.49E-03	1.18E-06	4.87E-10	1.70E-12	1.31E-08	1.01E-02	2.01E-10	1.87E-11	-1.35E-43	-1.14E-28	-7.25E-21	2.43E+00	0.00E+00	0.00E+00	1.48E-131	-6.28E-136	7.13E-07
3.96E-05	306.448	3.59E+19	0.00E+00	2.41E+00	4.85E+05	-7.85E-02	3.51E+01	3.08E+05	8.76E-01	1.29E+05	1.25E-04	7.73E+04	1.09E+02	3.78E-02	1.10E+02	6.93E-08	6.06E-15	1.09E+01	3.27E-05	0.00E+00	4.78E+00	1.45E-01	1.72E+00	1.11E-02	8.06E-12	1.32E+01	8.39E-01	1.94E-02	4.64E-10	4.80E-09	2.90E-05	1.45E+00	3.53E-03	1.18E-06	4.87E-10	1.68E-12	1.30E-08	1.01E-02	2.01E-10	1.86E-11	-2.08E-42	-9.74E-28	-1.13E-20	2.41E+00	0.00E+00	0.00E+00	1.49E-131	-9.44E-136	6.99E-07
3.97E-05	306.456	3.59E+19	0.00E+00	2.40E+00	4.85E+05	-7.85E-02	3.51E+01	3.08E+05	8.73E-01	1.29E+05	1.24E-04	7.73E+04	1.09E+02	3.77E-02	1.10E+02	6.93E-08	5.37E-15	1.09E+01	2.91E-05	0.00E+00	4.75E+00	1.45E-01	1.73E+00	1.10E-02	8.10E-12	1.33E+01	8.47E-01	1.95E-02	4.66E-10	4.81E-09	2.90E-05	1.42E+00	3.57E-03	1.17E-06	4.87E-10	1.65E-12	1.28E-08	1.01E-02	2.01E-10	1.85E-11	-1.44E-41	-1.37E-26	-1.49E-20	2.40E+00	0.00E+00	0.00E+00	1.49E-131	-1.14E-135	6.85E-07
3.98E-05	306.464	3.59E+19	0.00E+00	2.38E+00	4.85E+05	-7.85E-02	3.51E+01	3.08E+05	8.70E-01	1.29E+05	1.23E-04	7.73E+04	1.09E+02	3.76E-02	1.10E+02	6.92E-08	4.75E-15	1.09E+01	2.59E-05	0.00E+00	4.72E+00	1.45E-01	1.74E+00	1.09E-02	8.14E-12	1.33E+01	8.54E-01	1.96E-02	4.69E-10	4.83E-09	2.90E-05	1.39E+00	3.61E-03	1.17E-06	4.87E-10	1.62E-12	1.26E-08	1.01E-02	2.02E-10	1.84E-11	-5.42E-41	-6.14E-26	-1.70E-20	2.38E+00	0.00E+00	0.00E+00	1.49E-131	-1.09E-135	6.70E-07
3.99E-05	306.472	3.59E+19	0.00E+00	2.37E+00	4.85E+05	-7.85E-02	3.52E+01	3.08E+05	8.67E-01	1.29E+05	1.23E-04	7.73E+04	1.08E+02	3.76E-02	1.10E+02	6.91E-08	4.18E-15	1.09E+01	2.30E-05	0.00E+00	4.69E+00	1.45E-01	1.75E+00	1.08E-02	8.18E-12	1.34E+01	8.62E-01	1.96E-02	4.71E-10	4.84E-09	2.90E-05	1.36E+00	3.65E-03	1.16E-06	4.87E-10	1.60E-12	1.25E-08	1.01E-02	2.02E-10	1.83E-11	-1.47E-40	-1.81E-25	-1.62E-20	2.37E+00	0.00E+00	0.00E+00	1.49E-131	-6.47E-136	6.56E-07
3.99E-05	306.481	3.59E+19	0.00E+00	2.35E+00	4.85E+05	-7.85E-02	3.52E+01	3.08E+05	8.64E-01	1.29E+05	1.22E-04	7.73E+04	1.08E+02	3.75E-02	1.10E+02	6.91E-08	3.68E-15	1.08E+01	2.04E-05	0.00E+00	4.65E+00	1.45E-01	1.76E+00	1.07E-02	8.22E-12	1.34E+01	8.71E-01	1.97E-02	4.73E-10	4.85E-09	2.90E-05	1.33E+00	3.70E-03	1.16E-06	4.87E-10	1.57E-12	1.23E-08	1.01E-02	2.02E-10	1.81E-11	-3.29E-40	-4.26E-25	-1.09E-20	2.35E+00	0.00E+00	0.00E+00	1.49E-131	7.45E-137	6.42E-07
4.00E-05	306.49	3.59E+19	0.00E+00	2.34E+00	4.85E+05	-7.85E-02	3.52E+01	3.08E+05	8.61E-01	1.29E+05	1.21E-04	7.73E+04	1.08E+02	3.75E-02	1.10E+02	6.90E-08	3.23E-15	1.08E+01	1.81E-05	0.00E+00	4.62E+00	1.45E-01	1.77E+00	1.06E-02	8.26E-12	1.35E+01	8.79E-01	1.98E-02	4.75E-10	4.86E-09	2.90E-05	1.30E+00	3.74E-03	1.15E-06	4.87E-10	1.55E-12	1.22E-08	1.01E-02	2.03E-10	1.80E-11	-6.45E-40	-8.69E-25	1.73E-22	2.34E+00	0.00E+00	0.00E+00	1.49E-131	-7.31E-137	6.28E-07
4.01E-05	306.499	3.59E+19	0.00E+00	2.32E+00	4.85E+05	-7.85E-02	3.52E+01	3.08E+05	8.58E-01	1.29E+05	1.21E-04	7.73E+04	1.08E+02	3.74E-02	1.10E+02	6.89E-08	2.82E-15	1.08E+01	1.60E-05	0.00E+00	4.58E+00	1.45E-01	1.78E+00	1.05E-02	8.31E-12	1.35E+01	8.88E-01	1.98E-02	4.78E-10	4.88E-09	2.90E-05	1.27E+00	3.79E-03	1.15E-06	4.87E-10	1.53E-12	1.20E-08	1.01E-02	2.03E-10	1.79E-11	-1.15E-39	-1.61E-24	-5.22E-22	2.32E+00	0.00E+00	0.00E+00	1.49E-131	-3.02E-135	6.15E-07
4.02E-05	306.508	3.59E+19	0.00E+00	2.31E+00	4.85E+05	-7.85E-02	3.52E+01	3.08E+05	8.55E-01	1.29E+05	1.20E-04	7.73E+04	1.07E+02	3.73E-02	1.10E+02	6.89E-08	2.46E-15	1.08E+01	1.41E-05	0.00E+00	4.55E+00	1.45E-01	1.79E+00	1.04E-02	8.35E-12	1.36E+01	8.97E-01	1.99E-02	4.80E-10	4.89E-09	2.90E-05	1.24E+00	3.84E-03	1.14E-06	4.87E-10	1.50E-12	1.19E-08	1.01E-02	2.03E-10	1.78E-11	-1.91E-39	-2.77E-24	-4.92E-20	2.31E+00	0.00E+00	0.00E+00	1.49E-131	-1.17E-134	6.01E-07
4.03E-05	306.517	3.59E+19	0.00E+00	2.29E+00	4.85E+05	-7.85E-02	3.52E+01	3.08E+05	8.52E-01	1.29E+05	1.19E-04	7.73E+04	1.07E+02	3.73E-02	1.10E+02	6.88E-08	2.14E-15	1.08E+01	1.24E-05	0.00E+00	4.51E+00	1.45E-01	1.80E+00	1.03E-02	8.40E-12	1.36E+01	9.06E-01	2.00E-02	4.83E-10	4.90E-09	2.90E-05	1.21E+00	3.88E-03	1.13E-06	4.87E-10	1.48E-12	1.17E-08	1.01E-02	2.04E-10	1.76E-11	-3.01E-39	-4.51E-24	-2.06E-19	2.29E+00	0.00E+00	0.00E+00	1.49E-131	-3.02E-134	5.87E-07
4.04E-05	306.526	3.59E+19	0.00E+00	2.28E+00	4.85E+05	-7.85E-02	3.53E+01	3.08E+05	8.49E-01	1.29E+05	1.19E-04	7.73E+04	1.07E+02	3.72E-02	1.10E+02	6.88E-08	1.86E-15	1.08E+01	1.08E-05	0.00E+00	4.47E+00	1.45E-01	1.82E+00	1.02E-02	8.45E-12	1.37E+01	9.15E-01	2.00E-02	4.85E-10	4.91E-09	2.91E-05	1.18E+00	3.93E-03	1.13E-06	4.87E-10	1.45E-12	1.16E-08	1.01E-02	2.04E-10	1.75E-11	-4.53E-39	-7.02E-24	-5.59E-19	2.28E+00	0.00E+00	0.00E+00	1.49E-131	-6.41E-134	5.74E-07
4.05E-05	306.536	3.59E+19	0.00E+00	2.26E+00	4.85E+05	-7.85E-02	3.53E+01	3.08E+05	8.46E-01	1.29E+05	1.18E-04	7.74E+04	1.06E+02	3.71E-02	1.10E+02	6.87E-08	1.61E-15	1.08E+01	9.50E-06	0.00E+00	4.43E+00	1.45E-01	1.83E+00	1.01E-02	8.51E-12	1.37E+01	9.24E-01	2.01E-02	4.88E-10	4.93E-09	2.91E-05	1.15E+00	3.98E-03	1.12E-06	4.87E-10	1.43E-12	1.14E-08	1.01E-02	2.04E-10	1.74E-11	-6.53E-39	-1.05E-23	-1.22E-18	2.26E+00	0.00E+00	0.00E+00	1.49E-131	-1.19E-133	5.61E-07
4.06E-05	306.545	3.59E+19	0.00E+00	2.25E+00	4.85E+05	-7.85E-02	3.53E+01	3.08E+05	8.43E-01	1.29E+05	1.17E-04	7.74E+04	1.06E+02	3.71E-02	1.10E+02	6.87E-08	1.39E-15	1.08E+01	8.34E-06	0.00E+00	4.39E+00	1.45E-01	1.84E+00	1.00E-02	8.56E-12	1.38E+01	9.34E-01	2.02E-02	4.90E-10	4.94E-09	2.91E-05	1.12E+00	4.04E-03	1.12E-06	4.87E-10	1.41E-12	1.13E-08	1.01E-02	2.05E-10	1.72E-11	-9.05E-39	-1.51E-23	-2.31E-18	2.25E+00	0.00E+00	0.00E+00	1.49E-131	-2.03E-133	5.48E-07
4.07E-05	306.555	3.59E+19	0.00E+00	2.23E+00	4.85E+05	-7.85E-02	3.53E+01	3.08E+05	8.40E-01	1.29E+05	1.17E-04	7.74E+04	1.06E+02	3.70E-02	1.10E+02	6.86E-08	1.20E-15	1.08E+01	7.33E-06	0.00E+00	4.36E+00	1.45E-01	1.85E+00	9.94E-03	8.61E-12	1.38E+01	9.43E-01	2.02E-02	4.93E-10	4.95E-09	2.91E-05	1.10E+00	4.09E-03	1.11E-06	4.87E-10	1.39E-12	1.11E-08	1.01E-02	2.05E-10	1.71E-11	-1.21E-38	-2.10E-23	-3.98E-18	2.23E+00	0.00E+00	0.00E+00	1.49E-131	-3.21E-133	5.35E-07
4.08E-05	306.564	3.59E+19	0.00E+00	2.22E+00	4.85E+05	-7.85E-02	3.53E+01	3.08E+05	8.37E-01	1.29E+05	1.16E-04	7.74E+04	1.05E+02	3.69E-02	1.10E+02	6.86E-08	1.04E-15	1.08E+01	6.45E-06	0.00E+00	4.32E+00	1.45E-01	1.86E+00	9.85E-03	8.66E-12	1.39E+01	9.53E-01	2.03E-02	4.95E-10	4.96E-09	2.91E-05	1.07E+00	4.14E-03	1.11E-06	4.87E-10	1.37E-12	1.10E-08	1.01E-02	2.05E-10	1.70E-11	-1.58E-38	-2.85E-23	-6.40E-18	2.22E+00	0.00E+00	0.00E+00	1.49E-131	-4.84E-133	5.23E-07
4.09E-05	306.573	3.59E+19	0.00E+00	2.20E+00	4.85E+05	-7.85E-02	3.54E+01	3.08E+05	8.34E-01	1.29E+05	1.15E-04	7.74E+04	1.05E+02	3.69E-02	1.10E+02	6.86E-08	9.04E-16	1.08E+01	5.69E-06	0.00E+00	4.28E+00	1.45E-01	1.88E+00	9.75E-03	8.72E-12	1.39E+01	9.62E-01	2.04E-02	4.98E-10	4.98E-09	2.91E-05	1.04E+00	4.19E-03	1.10E-06	4.87E-10	1.35E-12	1.09E-08	1.01E-02	2.06E-10	1.68E-11	-2.01E-38	-3.77E-23	-9.77E-18	2.20E+00	0.00E+00	0.00E+00	1.49E-131	-7.01E-133	5.12E-07
4.10E-05	306.583	3.59E+19	0.00E+00	2.19E+00	4.85E+05	-7.85E-02	3.54E+01	3.08E+05	8.31E-01	1.29E+05	1.14E-04	7.74E+04	1.05E+02	3.68E-02	1.11E+02	6.85E-08	7.83E-16	1.08E+01	5.02E-06	0.00E+00	4.24E+00	1.46E-01	1.89E+00	9.67E-03	8.77E-12	1.40E+01	9.72E-01	2.04E-02	5.01E-10	4.99E-09	2.91E-05	1.02E+00	4.24E-03	1.10E-06	4.87E-10	1.33E-12	1.07E-08	1.01E-02	2.06E-10	1.67E-11	-2.50E-38	-4.90E-23	-1.43E-17	2.19E+00	0.00E+00	0.00E+00	1.49E-131	-9.80E-133	5.00E-07
4.11E-05	306.592	3.59E+19	0.00E+00	2.17E+00	4.85E+05	-7.85E-02	3.54E+01	3.08E+05	8.28E-01	1.29E+05	1.14E-04	7.74E+04	1.05E+02	3.67E-02	1.11E+02	6.85E-08	6.78E-16	1.08E+01	4.44E-06	0.00E+00	4.21E+00	1.46E-01	1.90E+00	9.58E-03	8.83E-12	1.40E+01	9.82E-01	2.05E-02	5.03E-10	5.00E-09	2.91E-05	9.95E-01	4.29E-03	1.09E-06	4.87E-10	1.31E-12	1.06E-08	1.01E-02	2.06E-10	1.66E-11	-3.04E-38	-6.25E-23	-2.02E-17	2.17E+00	0.00E+00	0.00E+00	1.49E-131	-1.33E-132	4.89E-07
4.12E-05	306.601	3.59E+19	0.00E+00	2.16E+00	4.85E+05	-7.85E-02	3.55E+01	3.08E+05	8.25E-01	1.29E+05	1.13E-04	7.74E+04	1.04E+02	3.67E-02	1.11E+02	6.85E-08	5.88E-16	1.08E+01	3.94E-06	0.00E+00	4.17E+00	1.46E-01	1.91E+00	9.49E-03	8.88E-12	1.41E+01	9.91E-01	2.06E-02	5.06E-10	5.01E-09	2.91E-05	9.71E-01	4.35E-03	1.08E-06	4.86E-10	1.29E-12	1.05E-08	1.01E-02	2.07E-10	1.65E-11	-3.63E-38	-7.86E-23	-2.78E-17	2.16E+00	0.00E+00	0.00E+00	1.49E-131	-1.77E-132	4.78E-07
4.13E-05	306.61	3.59E+19	0.00E+00	2.15E+00	4.85E+05	-7.85E-02	3.55E+01	3.08E+05	8.22E-01	1.29E+05	1.12E-04	7.74E+04	1.04E+02	3.66E-02	1.11E+02	6.84E-08	5.09E-16	1.08E+01	3.50E-06	0.00E+00	4.13E+00	1.46E-01	1.92E+00	9.41E-03	8.94E-12	1.41E+01	1.00E+00	2.06E-02	5.08E-10	5.02E-09	2.91E-05	9.48E-01	4.40E-03	1.08E-06	4.86E-10	1.27E-12	1.03E-08	1.01E-02	2.07E-10	1.63E-11	-4.27E-38	-9.74E-23	-3.72E-17	2.15E+00	0.00E+00	0.00E+00	1.49E-131	-2.31E-132	4.68E-07
4.14E-05	306.62	3.59E+19	0.00E+00	2.13E+00	4.85E+05	-7.85E-02	3.55E+01	3.08E+05	8.19E-01	1.29E+05	1.12E-04	7.74E+04	1.04E+02	3.65E-02	1.11E+02	6.84E-08	4.41E-16	1.08E+01	3.12E-06	0.00E+00	4.09E+00	1.46E-01	1.93E+00	9.32E-03	9.00E-12	1.41E+01	1.01E+00	2.07E-02	5.10E-10	5.03E-09	2.91E-05	9.25E-01	4.45E-03	1.07E-06	4.86E-10	1.26E-12	1.02E-08	1.01E-02	2.07E-10	1.62E-11	-4.94E-38	-1.19E-22	-4.89E-17	2.13E+00	0.00E+00	0.00E+00	1.49E-131	-2.95E-132	4.58E-07
4.15E-05	306.629	3.59E+19	0.00E+00	2.12E+00	4.85E+05	-7.85E-02	3.55E+01	3.08E+05	8.16E-01	1.29E+05	1.11E-04	7.74E+04	1.03E+02	3.65E-02	1.11E+02	6.84E-08	3.83E-16	1.08E+01	2.78E-06	0.00E+00	4.06E+00	1.46E-01	1.94E+00	9.24E-03	9.05E-12	1.42E+01	1.02E+00	2.07E-02	5.13E-10	5.04E-09	2.91E-05	9.03E-01	4.51E-03	1.07E-06	4.86E-10	1.24E-12	1.01E-08	1.01E-02	2.08E-10	1.61E-11	-5.63E-38	-1.44E-22	-6.31E-17	2.12E+00	0.00E+00	0.00E+00	1.49E-131	-3.72E-132	4.48E-07
4.16E-05	306.638	3.59E+19	0.00E+00	2.10E+00	4.85E+05	-7.85E-02	3.56E+01	3.08E+05	8.13E-01	1.29E+05	1.10E-04	7.74E+04	1.03E+02	3.64E-02	1.11E+02	6.84E-08	3.32E-16	1.08E+01	2.49E-06	0.00E+00	4.02E+00	1.46E-01	1.96E+00	9.16E-03	9.11E-12	1.42E+01	1.03E+00	2.08E-02	5.15E-10	5.05E-09	2.91E-05	8.82E-01	4.56E-03	1.06E-06	4.86E-10	1.22E-12	1.00E-08	1.01E-02	2.08E-10	1.60E-11	-6.32E-38	-1.73E-22	-8.00E-17	2.10E+00	0.00E+00	0.00E+00	1.49E-131	-4.62E-132	4.38E-07
4.17E-05	306.647	3.59E+19	0.00E+00	2.09E+00	4.85E+05	-7.85E-02	3.56E+01	3.08E+05	8.10E-01	1.29E+05	1.10E-04	7.74E+04	1.03E+02	3.63E-02	1.11E+02	6.83E-08	2.88E-16	1.08E+01	2.24E-06	0.00E+00	3.98E+00	1.46E-01	1.97E+00	9.08E-03	9.17E-12	1.43E+01	1.04E+00	2.09E-02	5.18E-10	5.06E-09	2.91E-05	8.61E-01	4.62E-03	1.06E-06	4.85E-10	1.21E-12	9.89E-09	1.01E-02	2.08E-10	1.59E-11	-6.99E-38	-2.06E-22	-1.00E-16	2.09E+00	0.00E+00	0.00E+00	1.49E-131	-5.67E-132	4.29E-07
4.18E-05	306.656	3.59E+19	0.00E+00	2.08E+00	4.85E+05	-7.85E-02	3.56E+01	3.08E+05	8.07E-01	1.29E+05	1.09E-04	7.74E+04	1.02E+02	3.63E-02	1.11E+02	6.83E-08	2.50E-16	1.08E+01	2.02E-06	0.00E+00	3.95E+00	1.46E-01	1.98E+00	9.00E-03	9.23E-12	1.43E+01	1.05E+00	2.09E-02	5.20E-10	5.07E-09	2.92E-05	8.41E-01	4.67E-03	1.05E-06	4.85E-10	1.19E-12	9.78E-09	1.01E-02	2.09E-10	1.57E-11	-7.61E-38	-2.42E-22	-1.24E-16	2.08E+00	0.00E+00	0.00E+00	1.49E-131	-6.88E-132	4.20E-07
4.19E-05	306.665	3.59E+19	0.00E+00	2.07E+00	4.85E+05	-7.85E-02	3.57E+01	3.08E+05	8.04E-01	1.29E+05	1.08E-04	7.74E+04	1.02E+02	3.62E-02	1.11E+02	6.83E-08	2.17E-16	1.08E+01	1.83E-06	0.00E+00	3.91E+00	1.46E-01	1.99E+00	8.92E-03	9.29E-12	1.43E+01	1.06E+00	2.10E-02	5.23E-10	5.08E-09	2.92E-05	8.21E-01	4.73E-03	1.05E-06	4.85E-10	1.18E-12	9.67E-09	1.01E-02	2.09E-10	1.56E-11	-8.15E-38	-2.83E-22	-1.51E-16	2.07E+00	0.00E+00	0.00E+00	1.49E-131	-8.26E-132	4.11E-07
4.20E-05	306.674	3.59E+19	0.00E+00	2.05E+00	4.85E+05	-7.85E-02	3.57E+01	3.08E+05	8.01E-01	1.29E+05	1.07E-04	7.74E+04	1.02E+02	3.62E-02	1.11E+02	6.83E-08	1.88E-16	1.08E+01	1.66E-06	0.00E+00	3.88E+00	1.46E-01	2.00E+00	8.84E-03	9.35E-12	1.44E+01	1.07E+00	2.10E-02	5.25E-10	5.09E-09	2.92E-05	8.02E-01	4.78E-03	1.04E-06	4.84E-10	1.17E-12	9.57E-09	1.01E-02	2.09E-10	1.55E-11	-8.57E-38	-3.28E-22	-1.83E-16	2.05E+00	0.00E+00	0.00E+00	1.49E-131	-9.83E-132	4.03E-07
4.21E-05	306.683	3.59E+19	0.00E+00	2.04E+00	4.85E+05	-7.85E-02	3.57E+01	3.08E+05	7.99E-01	1.29E+05	1.07E-04	7.74E+04	1.01E+02	3.61E-02	1.11E+02	6.83E-08	1.63E-16	1.08E+01	1.52E-06	0.00E+00	3.84E+00	1.46E-01	2.01E+00	8.77E-03	9.41E-12	1.44E+01	1.08E+00	2.11E-02	5.28E-10	5.10E-09	2.92E-05	7.83E-01	4.84E-03	1.04E-06	4.84E-10	1.15E-12	9.47E-09	1.01E-02	2.10E-10	1.54E-11	-8.83E-38	-3.77E-22	-2.19E-16	2.04E+00	0.00E+00	0.00E+00	1.49E-131	-1.16E-131	3.94E-07
4.22E-05	306.692	3.59E+19	0.00E+00	2.03E+00	4.85E+05	-7.85E-02	3.57E+01	3.08E+05	7.96E-01	1.29E+05	1.06E-04	7.74E+04	1.01E+02	3.60E-02	1.11E+02	6.83E-08	1.42E-16	1.08E+01	1.39E-06	0.00E+00	3.81E+00	1.46E-01	2.02E+00	8.69E-03	9.47E-12	1.45E+01	1.09E+00	2.12E-02	5.30E-10	5.11E-09	2.92E-05	7.65E-01	4.90E-03	1.03E-06	4.84E-10	1.14E-12	9.37E-09	1.01E-02	2.10E-10	1.53E-11	-8.87E-38	-4.30E-22	-2.60E-16	2.03E+00	0.00E+00	0.00E+00	1.49E-131	-1.36E-131	3.86E-07
4.23E-05	306.7	3.59E+19	0.00E+00	2.02E+00	4.85E+05	-7.85E-02	3.58E+01	3.08E+05	7.93E-01	1.29E+05	1.05E-04	7.74E+04	1.01E+02	3.60E-02	1.11E+02	6.82E-08	1.23E-16	1.07E+01	1.28E-06	0.00E+00	3.77E+00	1.46E-01	2.03E+00	8.62E-03	9.53E-12	1.45E+01	1.10E+00	2.12E-02	5.32E-10	5.12E-09	2.92E-05	7.47E-01	4.95E-03	1.02E-06	4.83E-10	1.13E-12	9.27E-09	1.01E-02	2.10E-10	1.52E-11	-8.63E-38	-4.88E-22	-3.06E-16	2.02E+00	0.00E+00	0.00E+00	1.49E-131	-1.57E-131	3.78E-07
4.24E-05	306.709	3.59E+19	0.00E+00	2.00E+00	4.85E+05	-7.85E-02	3.58E+01	3.08E+05	7.90E-01	1.29E+05	1.05E-04	7.74E+04	1.00E+02	3.59E-02	1.11E+02	6.82E-08	1.07E-16	1.07E+01	1.18E-06	0.00E+00	3.74E+00	1.46E-01	2.04E+00	8.54E-03	9.59E-12	1.45E+01	1.11E+00	2.13E-02	5.35E-10	5.13E-09	2.92E-05	7.30E-01	5.01E-03	1.02E-06	4.83E-10	1.11E-12	9.17E-09	1.01E-02	2.10E-10	1.51E-11	-8.06E-38	-5.50E-22	-3.57E-16	2.00E+00	0.00E+00	0.00E+00	1.49E-131	-1.81E-131	3.71E-07
4.25E-05	306.718	3.59E+19	0.00E+00	1.99E+00	4.85E+05	-7.85E-02	3.58E+01	3.08E+05	7.87E-01	1.29E+05	1.04E-04	7.74E+04	1.00E+02	3.59E-02	1.11E+02	6.82E-08	9.30E-17	1.07E+01	1.10E-06	0.00E+00	3.70E+00	1.46E-01	2.05E+00	8.47E-03	9.65E-12	1.46E+01	1.12E+00	2.13E-02	5.37E-10	5.14E-09	2.92E-05	7.13E-01	5.07E-03	1.01E-06	4.83E-10	1.10E-12	9.08E-09	1.01E-02	2.11E-10	1.49E-11	-7.08E-38	-6.15E-22	-4.14E-16	1.99E+00	0.00E+00	0.00E+00	1.49E-131	-2.07E-131	3.63E-07
4.26E-05	306.727	3.59E+19	0.00E+00	1.98E+00	4.85E+05	-7.85E-02	3.59E+01	3.08E+05	7.85E-01	1.29E+05	1.04E-04	7.74E+04	9.98E+01	3.58E-02	1.11E+02	6.82E-08	8.09E-17	1.07E+01	1.03E-06	0.00E+00	3.67E+00	1.46E-01	2.06E+00	8.40E-03	9.71E-12	1.46E+01	1.13E+00	2.14E-02	5.40E-10	5.14E-09	2.92E-05	6.97E-01	5.12E-03	1.01E-06	4.82E-10	1.09E-12	8.99E-09	1.01E-02	2.11E-10	1.48E-11	-5.63E-38	-6.83E-22	-4.77E-16	1.98E+00	0.00E+00	0.00E+00	1.49E-131	-2.35E-131	3.56E-07
4.27E-05	306.736	3.59E+19	0.00E+00	1.97E+00	4.85E+05	-7.85E-02	3.59E+01	3.08E+05	7.82E-01	1.29E+05	1.03E-04	7.74E+04	9.95E+01	3.57E-02	1.11E+02	6.82E-08	7.04E-17	1.07E+01	9.65E-07	0.00E+00	3.63E+00	1.46E-01	2.07E+00	8.33E-03	9.78E-12	1.46E+01	1.14E+00	2.14E-02	5.42E-10	5.15E-09	2.92E-05	6.81E-01	5.18E-03	1.00E-06	4.82E-10	1.08E-12	8.90E-09	1.01E-02	2.11E-10	1.47E-11	-3.61E-38	-7.54E-22	-5.45E-16	1.97E+00	0.00E+00	0.00E+00	1.49E-131	-2.65E-131	3.49E-07
4.28E-05	306.744	3.59E+19	0.00E+00	1.96E+00	4.85E+05	-7.85E-02	3.59E+01	3.08E+05	7.79E-01	1.29E+05	1.02E-04	7.74E+04	9.92E+01	3.57E-02	1.11E+02	6.82E-08	6.13E-17	1.07E+01	9.10E-07	0.00E+00	3.60E+00	1.46E-01	2.08E+00	8.26E-03	9.84E-12	1.47E+01	1.15E+00	2.15E-02	5.44E-10	5.16E-09	2.92E-05	6.65E-01	5.24E-03	9.99E-07	4.82E-10	1.07E-12	8.81E-09	1.01E-02	2.11E-10	1.46E-11	-9.50E-39	-8.26E-22	-6.20E-16	1.96E+00	0.00E+00	0.00E+00	1.49E-131	-2.96E-131	3.42E-07
4.29E-05	306.753	3.59E+19	0.00E+00	1.95E+00	4.85E+05	-7.85E-02	3.60E+01	3.08E+05	7.77E-01	1.29E+05	1.02E-04	7.74E+04	9.89E+01	3.56E-02	1.11E+02	6.82E-08	5.34E-17	1.07E+01	8.62E-07	0.00E+00	3.57E+00	1.46E-01	2.09E+00	8.19E-03	9.90E-12	1.47E+01	1.16E+00	2.15E-02	5.47E-10	5.17E-09	2.92E-05	6.50E-01	5.30E-03	9.94E-07	4.81E-10	1.06E-12	8.72E-09	1.01E-02	2.12E-10	1.45E-11	7.38E-39	-8.97E-22	-7.00E-16	1.95E+00	0.00E+00	0.00E+00	1.49E-131	-3.30E-131	3.35E-07
4.30E-05	306.761	3.59E+19	0.00E+00	1.93E+00	4.85E+05	-7.85E-02	3.60E+01	3.08E+05	7.74E-01	1.29E+05	1.01E-04	7.74E+04	9.86E+01	3.56E-02	1.11E+02	6.82E-08	4.65E-17	1.07E+01	8.20E-07	0.00E+00	3.53E+00	1.46E-01	2.10E+00	8.12E-03	9.97E-12	1.47E+01	1.17E+00	2.16E-02	5.49E-10	5.18E-09	2.92E-05	6.36E-01	5.36E-03	9.89E-07	4.81E-10	1.05E-12	8.64E-09	1.01E-02	2.12E-10	1.44E-11	-1.49E-38	-9.68E-22	-7.86E-16	1.93E+00	0.00E+00	0.00E+00	1.49E-131	-3.64E-131	3.28E-07
4.31E-05	306.77	3.59E+19	0.00E+00	1.92E+00	4.85E+05	-7.85E-02	3.60E+01	3.08E+05	7.71E-01	1.29E+05	1.00E-04	7.74E+04	9.83E+01	3.55E-02	1.11E+02	6.82E-08	4.06E-17	1.07E+01	7.84E-07	0.00E+00	3.50E+00	1.46E-01	2.11E+00	8.05E-03	1.00E-11	1.48E+01	1.18E+00	2.16E-02	5.51E-10	5.18E-09	2.92E-05	6.21E-01	5.42E-03	9.84E-07	4.80E-10	1.04E-12	8.56E-09	1.01E-02	2.12E-10	1.43E-11	-1.26E-37	-1.03E-21	-8.77E-16	1.92E+00	0.00E+00	0.00E+00	1.49E-131	-3.99E-131	3.22E-07
4.32E-05	306.779	3.59E+19	0.00E+00	1.91E+00	4.85E+05	-7.85E-02	3.61E+01	3.08E+05	7.69E-01	1.29E+05	9.97E-05	7.74E+04	9.80E+01	3.54E-02	1.11E+02	6.82E-08	3.54E-17	1.07E+01	7.52E-07	0.00E+00	3.47E+00	1.46E-01	2.12E+00	7.98E-03	1.01E-11	1.48E+01	1.19E+00	2.17E-02	5.54E-10	5.19E-09	2.92E-05	6.07E-01	5.47E-03	9.79E-07	4.80E-10	1.03E-12	8.47E-09	1.01E-02	2.13E-10	1.42E-11	-4.01E-37	-1.10E-21	-9.73E-16	1.91E+00	0.00E+00	0.00E+00	1.49E-131	-4.34E-131	3.16E-07
[truncated: 28,446 more rows]
[truncated: 18 more columns]
