# Supplementary material for: Dataset of numerical assessment on the combined effects of non-thermal plasma and water addition in hydrogen combustion
Source: Data Brief. 2025 Dec 19;64:112405. doi: 10.1016/j.dib.2025.112405 (PMC12813465; doi:10.1016/j.dib.2025.112405)
Supplement: Supplementary file 1 [file mmc1.zip › Research Data/Simulations for DOE/Run37.csv]

Time(s)	T_gas(K)	N_gas(#/cm^3)	AR	E	N2	He	H2O2	H2	H	O2	O	H2O	OH	HO2	O3	O(1D)	O(1S)	O2(a1)	O2(b1)	O2(c)	NO	N2O	NO2	HNO	HNO2	HONO	HONO2	N2H2	H2NN	HNOH	NH3	N	NO3	NH	NNH	NH2	H2NO	N2H4	N2H3	NH2OH	N^+	NH^+	H3^+	N2H^+	He^+	O^+	O2^+	N2^+	NH3^+
1.00E-11	900	1.22E+19	0.00E+00	6.95E-10	6.53E+05	6.86E-10	1.01E-21	1.39E+05	7.37E-11	1.74E+05	1.13E-10	3.47E+04	3.66E-12	5.03E-12	6.65E-14	7.38E-11	4.74E-13	8.82E-11	2.97E-12	0.00E+00	3.45E-15	1.18E-17	3.73E-31	1.47E-27	9.62E-45	1.59E-37	3.11E-53	1.94E-35	9.01E-41	3.67E-44	7.07E-34	3.99E-11	2.63E-52	6.48E-20	3.46E-20	2.54E-27	1.45E-38	8.87E-62	3.47E-53	4.22E-49	0.00E+00	1.23E-32	3.79E-14	3.80E-13	1.60E-28	3.15E-30	4.96E-12	1.12E-11	1.35E-35
2.00E-11	900	1.22E+19	0.00E+00	7.14E-10	6.53E+05	6.86E-10	4.03E-21	1.39E+05	1.50E-10	1.74E+05	2.31E-10	3.47E+04	7.81E-12	1.01E-11	2.68E-13	1.50E-10	1.31E-12	1.77E-10	6.06E-12	0.00E+00	1.39E-14	4.78E-17	2.98E-30	1.17E-26	1.59E-43	2.69E-36	1.07E-51	1.55E-34	7.22E-40	5.83E-43	1.09E-32	8.08E-11	8.37E-51	2.61E-19	1.40E-19	2.00E-26	2.23E-37	1.79E-61	5.64E-52	1.41E-47	0.00E+00	1.80E-31	1.37E-13	1.49E-12	3.18E-28	1.26E-29	1.01E-11	2.23E-11	4.06E-34
3.00E-11	900	1.22E+19	0.00E+00	7.34E-10	6.53E+05	6.86E-10	9.06E-21	1.39E+05	2.30E-10	1.74E+05	3.53E-10	3.47E+04	1.25E-11	1.51E-11	6.07E-13	2.28E-10	2.52E-12	2.66E-10	9.29E-12	0.00E+00	3.16E-14	1.09E-16	1.01E-29	3.98E-26	8.25E-43	1.42E-35	8.26E-51	5.26E-34	2.46E-39	2.92E-42	5.40E-32	1.23E-10	6.17E-50	5.94E-19	3.18E-19	6.76E-26	1.11E-36	1.44E-60	2.92E-51	1.08E-46	0.00E+00	8.31E-31	2.80E-13	3.28E-12	4.75E-28	2.82E-29	1.53E-11	3.34E-11	2.79E-33
4.00E-11	900	1.22E+19	0.00E+00	7.54E-10	6.53E+05	6.86E-10	1.61E-20	1.39E+05	3.12E-10	1.74E+05	4.80E-10	3.47E+04	1.76E-11	2.01E-11	1.09E-12	3.09E-10	4.10E-12	3.55E-10	1.26E-11	0.00E+00	5.67E-14	1.96E-16	2.42E-29	9.51E-26	2.71E-42	4.71E-35	3.63E-50	1.26E-33	5.87E-39	9.23E-42	1.70E-31	1.66E-10	2.60E-49	1.07E-18	5.70E-19	1.61E-25	3.50E-36	8.31E-60	9.63E-51	4.72E-46	0.00E+00	2.41E-30	4.51E-13	5.72E-12	6.30E-28	4.99E-29	2.07E-11	4.45E-11	1.09E-32
5.00E-11	900	1.22E+19	0.00E+00	7.75E-10	6.53E+05	6.86E-10	2.52E-20	1.39E+05	3.98E-10	1.74E+05	6.11E-10	3.47E+04	2.34E-11	2.52E-11	1.71E-12	3.92E-10	6.06E-12	4.44E-10	1.61E-11	0.00E+00	8.95E-14	3.10E-16	4.76E-29	1.87E-25	6.88E-42	1.21E-34	1.16E-49	2.47E-33	1.16E-38	2.26E-41	4.16E-31	2.11E-10	8.01E-49	1.68E-18	8.99E-19	3.17E-25	8.55E-36	3.55E-59	2.49E-50	1.51E-45	0.00E+00	5.43E-30	6.42E-13	8.77E-12	7.83E-28	7.77E-29	2.62E-11	5.55E-11	3.13E-32
6.00E-11	900	1.22E+19	0.00E+00	7.97E-10	6.53E+05	6.86E-10	3.63E-20	1.39E+05	4.86E-10	1.74E+05	7.47E-10	3.47E+04	2.96E-11	3.02E-11	2.48E-12	4.78E-10	8.42E-12	5.34E-10	1.98E-11	0.00E+00	1.30E-13	4.52E-16	8.28E-29	3.25E-25	1.49E-41	2.64E-34	3.03E-49	4.30E-33	2.01E-38	4.70E-41	8.66E-31	2.57E-10	2.02E-48	2.44E-18	1.31E-18	5.51E-25	1.78E-35	1.22E-58	5.50E-50	3.93E-45	0.00E+00	1.04E-29	8.43E-13	1.24E-11	9.36E-28	1.12E-28	3.19E-11	6.65E-11	7.34E-32
7.00E-11	900	1.22E+19	0.00E+00	8.19E-10	6.53E+05	6.86E-10	4.93E-20	1.39E+05	5.77E-10	1.74E+05	8.87E-10	3.47E+04	3.65E-11	3.52E-11	3.40E-12	5.66E-10	1.12E-11	6.25E-10	2.36E-11	0.00E+00	1.79E-13	6.23E-16	1.32E-28	5.20E-25	2.89E-41	5.15E-34	6.87E-49	6.88E-33	3.23E-38	8.75E-41	1.61E-30	3.04E-10	4.44E-48	3.36E-18	1.80E-18	8.81E-25	3.31E-35	3.51E-58	1.10E-49	8.91E-45	0.00E+00	1.78E-29	1.05E-12	1.66E-11	1.09E-27	1.51E-28	3.78E-11	7.75E-11	1.50E-31
8.00E-11	900	1.22E+19	0.00E+00	8.42E-10	6.53E+05	6.86E-10	6.45E-20	1.39E+05	6.72E-10	1.74E+05	1.03E-09	3.47E+04	4.39E-11	4.03E-11	4.47E-12	6.57E-10	1.43E-11	7.15E-10	2.75E-11	0.00E+00	2.36E-13	8.23E-16	1.99E-28	7.82E-25	5.18E-41	9.24E-34	1.41E-48	1.03E-32	4.86E-38	1.50E-40	2.76E-30	3.52E-10	8.83E-48	4.43E-18	2.37E-18	1.32E-24	5.67E-35	8.90E-58	2.03E-49	1.82E-44	0.00E+00	2.82E-29	1.26E-12	2.14E-11	1.24E-27	1.97E-28	4.38E-11	8.85E-11	2.79E-31
9.00E-11	900	1.22E+19	0.00E+00	8.66E-10	6.53E+05	6.86E-10	8.16E-20	1.39E+05	7.70E-10	1.74E+05	1.18E-09	3.47E+04	5.20E-11	4.53E-11	5.71E-12	7.51E-10	1.79E-11	8.07E-10	3.16E-11	0.00E+00	3.01E-13	1.05E-15	2.85E-28	1.12E-24	8.71E-41	1.56E-33	2.67E-48	1.48E-32	6.98E-38	2.42E-40	4.45E-30	4.02E-10	1.62E-47	5.66E-18	3.03E-18	1.90E-24	9.13E-35	2.04E-57	3.55E-49	3.45E-44	0.00E+00	4.20E-29	1.46E-12	2.67E-11	1.39E-27	2.49E-28	5.00E-11	9.95E-11	4.78E-31
1.00E-10	900	1.22E+19	0.00E+00	8.90E-10	6.53E+05	6.86E-10	1.01E-19	1.39E+05	8.70E-10	1.74E+05	1.34E-09	3.47E+04	6.07E-11	5.03E-11	7.10E-12	8.47E-10	2.19E-11	8.98E-10	3.59E-11	0.00E+00	3.75E-13	1.32E-15	3.94E-28	1.55E-24	1.40E-40	2.49E-33	4.74E-48	2.05E-32	9.65E-38	3.70E-40	6.81E-30	4.53E-10	2.81E-47	7.05E-18	3.77E-18	2.62E-24	1.40E-34	4.30E-57	5.91E-49	6.14E-44	0.00E+00	5.96E-29	1.66E-12	3.26E-11	1.54E-27	3.06E-28	5.63E-11	1.11E-10	7.73E-31
1.10E-10	900	1.22E+19	0.00E+00	9.15E-10	6.53E+05	6.86E-10	1.22E-19	1.39E+05	9.74E-10	1.74E+05	1.50E-09	3.47E+04	7.00E-11	5.54E-11	8.65E-12	9.47E-10	2.63E-11	9.90E-10	4.03E-11	0.00E+00	4.58E-13	1.62E-15	5.28E-28	2.08E-24	2.15E-40	3.83E-33	8.01E-48	2.75E-32	1.30E-37	5.46E-40	1.00E-29	5.05E-10	4.61E-47	8.61E-18	4.61E-18	3.51E-24	2.06E-34	8.44E-57	9.49E-49	1.04E-43	0.00E+00	8.13E-29	1.86E-12	3.89E-11	1.69E-27	3.70E-28	6.29E-11	1.22E-10	1.19E-30
1.20E-10	900	1.22E+19	0.00E+00	9.40E-10	6.53E+05	6.86E-10	1.45E-19	1.39E+05	1.08E-09	1.74E+05	1.67E-09	3.47E+04	8.00E-11	6.04E-11	1.04E-11	1.05E-09	3.12E-11	1.08E-09	4.49E-11	0.00E+00	5.51E-13	1.95E-15	6.91E-28	2.72E-24	3.21E-40	5.69E-33	1.30E-47	3.59E-32	1.70E-37	7.77E-40	1.43E-29	5.59E-10	7.28E-47	1.03E-17	5.53E-18	4.60E-24	2.93E-34	1.56E-56	1.48E-48	1.68E-43	0.00E+00	1.08E-28	2.05E-12	4.58E-11	1.84E-27	4.39E-28	6.96E-11	1.33E-10	1.76E-30
1.30E-10	900	1.22E+19	0.00E+00	9.67E-10	6.53E+05	6.86E-10	1.70E-19	1.39E+05	1.19E-09	1.74E+05	1.84E-09	3.47E+04	9.07E-11	6.54E-11	1.23E-11	1.15E-09	3.65E-11	1.18E-09	4.96E-11	0.00E+00	6.53E-13	2.31E-15	8.85E-28	3.48E-24	4.65E-40	8.21E-33	2.03E-47	4.60E-32	2.17E-37	1.08E-39	1.98E-29	6.15E-10	1.11E-46	1.23E-17	6.55E-18	5.89E-24	4.06E-34	2.77E-56	2.23E-48	2.62E-43	0.00E+00	1.39E-28	2.24E-12	5.32E-11	1.99E-27	5.14E-28	7.65E-11	1.44E-10	2.51E-30
1.40E-10	900	1.22E+19	0.00E+00	9.94E-10	6.53E+05	6.86E-10	1.97E-19	1.39E+05	1.31E-09	1.74E+05	2.02E-09	3.47E+04	1.02E-10	7.05E-11	1.43E-11	1.26E-09	4.23E-11	1.27E-09	5.46E-11	0.00E+00	7.64E-13	2.72E-15	1.11E-27	4.38E-24	6.59E-40	1.16E-32	3.07E-47	5.79E-32	2.74E-37	1.46E-39	2.68E-29	6.72E-10	1.64E-46	1.44E-17	7.67E-18	7.40E-24	5.50E-34	4.69E-56	3.30E-48	3.97E-43	0.00E+00	1.75E-28	2.41E-12	6.11E-11	2.14E-27	5.96E-28	8.36E-11	1.55E-10	3.49E-30
1.50E-10	900	1.22E+19	0.00E+00	1.02E-09	6.53E+05	6.86E-10	2.27E-19	1.39E+05	1.42E-09	1.74E+05	2.20E-09	3.47E+04	1.14E-10	7.55E-11	1.66E-11	1.37E-09	4.86E-11	1.36E-09	5.97E-11	0.00E+00	8.86E-13	3.16E-15	1.38E-27	5.42E-24	9.16E-40	1.59E-32	4.53E-47	7.17E-32	3.40E-37	1.93E-39	3.55E-29	7.30E-10	2.37E-46	1.66E-17	8.88E-18	9.17E-24	7.29E-34	7.69E-56	4.77E-48	5.85E-43	0.00E+00	2.16E-28	2.59E-12	6.94E-11	2.29E-27	6.83E-28	9.09E-11	1.66E-10	4.73E-30
1.60E-10	900	1.22E+19	0.00E+00	1.05E-09	6.53E+05	6.86E-10	2.58E-19	1.39E+05	1.55E-09	1.74E+05	2.40E-09	3.47E+04	1.27E-10	8.05E-11	1.90E-11	1.49E-09	5.53E-11	1.46E-09	6.50E-11	0.00E+00	1.02E-12	3.64E-15	1.69E-27	6.63E-24	1.25E-39	2.16E-32	6.54E-47	8.76E-32	4.16E-37	2.51E-39	4.62E-29	7.91E-10	3.34E-46	1.91E-17	1.02E-17	1.12E-23	9.49E-34	1.22E-55	6.78E-48	8.44E-43	0.00E+00	2.64E-28	2.75E-12	7.83E-11	2.44E-27	7.76E-28	9.84E-11	1.78E-10	6.27E-30
1.70E-10	900	1.22E+19	0.00E+00	1.08E-09	6.53E+05	6.86E-10	2.91E-19	1.39E+05	1.67E-09	1.74E+05	2.59E-09	3.47E+04	1.41E-10	8.56E-11	2.16E-11	1.61E-09	6.25E-11	1.55E-09	7.05E-11	0.00E+00	1.16E-12	4.16E-15	2.04E-27	8.01E-24	1.68E-39	2.88E-32	9.24E-47	1.06E-31	5.03E-37	3.22E-39	5.92E-29	8.52E-10	4.62E-46	2.18E-17	1.16E-17	1.36E-23	1.22E-33	1.89E-55	9.48E-48	1.19E-42	0.00E+00	3.17E-28	2.92E-12	8.77E-11	2.59E-27	8.74E-28	1.06E-10	1.89E-10	8.17E-30
1.80E-10	900	1.22E+19	0.00E+00	1.11E-09	6.53E+05	6.86E-10	3.27E-19	1.39E+05	1.80E-09	1.74E+05	2.80E-09	3.47E+04	1.55E-10	9.06E-11	2.45E-11	1.73E-09	7.02E-11	1.65E-09	7.62E-11	0.00E+00	1.31E-12	4.72E-15	2.44E-27	9.58E-24	2.22E-39	3.77E-32	1.28E-46	1.26E-31	6.03E-37	4.08E-39	7.49E-29	9.16E-10	6.28E-46	2.47E-17	1.31E-17	1.62E-23	1.54E-33	2.85E-55	1.31E-47	1.65E-42	0.00E+00	3.76E-28	3.08E-12	9.76E-11	2.74E-27	9.79E-28	1.14E-10	2.01E-10	1.05E-29
1.90E-10	900	1.22E+19	0.00E+00	1.14E-09	6.53E+05	6.86E-10	3.64E-19	1.39E+05	1.93E-09	1.74E+05	3.01E-09	3.47E+04	1.70E-10	9.56E-11	2.75E-11	1.85E-09	7.84E-11	1.74E-09	8.21E-11	0.00E+00	1.48E-12	5.32E-15	2.89E-27	1.14E-23	2.91E-39	4.89E-32	1.75E-46	1.50E-31	7.15E-37	5.09E-39	9.35E-29	9.82E-10	8.40E-46	2.78E-17	1.48E-17	1.92E-23	1.92E-33	4.22E-55	1.77E-47	2.26E-42	0.00E+00	4.41E-28	3.23E-12	1.08E-10	2.90E-27	1.09E-27	1.22E-10	2.12E-10	1.32E-29
2.00E-10	900	1.22E+19	0.00E+00	1.17E-09	6.53E+05	6.86E-10	4.03E-19	1.39E+05	2.07E-09	1.74E+05	3.22E-09	3.47E+04	1.87E-10	1.01E-10	3.07E-11	1.98E-09	8.72E-11	1.84E-09	8.82E-11	0.00E+00	1.66E-12	5.97E-15	3.39E-27	1.33E-23	3.77E-39	6.26E-32	2.36E-46	1.76E-31	8.41E-37	6.29E-39	1.15E-28	1.05E-09	1.11E-45	3.11E-17	1.65E-17	2.26E-23	2.37E-33	6.11E-55	2.38E-47	3.04E-42	0.00E+00	5.13E-28	3.38E-12	1.19E-10	3.05E-27	1.21E-27	1.31E-10	2.24E-10	1.65E-29
2.10E-10	900	1.22E+19	0.00E+00	1.20E-09	6.53E+05	6.86E-10	4.45E-19	1.39E+05	2.21E-09	1.74E+05	3.45E-09	3.47E+04	2.03E-10	1.06E-10	3.41E-11	2.11E-09	9.65E-11	1.94E-09	9.46E-11	0.00E+00	1.84E-12	6.67E-15	3.96E-27	1.56E-23	4.83E-39	7.94E-32	3.14E-46	2.05E-31	9.82E-37	7.69E-39	1.41E-28	1.12E-09	1.45E-45	3.46E-17	1.84E-17	2.63E-23	2.90E-33	8.71E-55	3.15E-47	4.04E-42	0.00E+00	5.92E-28	3.53E-12	1.30E-10	3.21E-27	1.33E-27	1.39E-10	2.36E-10	2.04E-29
2.20E-10	900	1.22E+19	0.00E+00	1.24E-09	6.53E+05	6.86E-10	4.88E-19	1.39E+05	2.35E-09	1.74E+05	3.68E-09	3.47E+04	2.21E-10	1.11E-10	3.77E-11	2.25E-09	1.06E-10	2.03E-09	1.01E-10	0.00E+00	2.04E-12	7.41E-15	4.58E-27	1.80E-23	6.13E-39	9.97E-32	4.12E-46	2.37E-31	1.14E-36	9.31E-39	1.71E-28	1.19E-09	1.87E-45	3.84E-17	2.04E-17	3.05E-23	3.51E-33	1.22E-54	4.14E-47	5.31E-42	0.00E+00	6.78E-28	3.68E-12	1.42E-10	3.37E-27	1.46E-27	1.48E-10	2.48E-10	2.49E-29
2.30E-10	900	1.22E+19	0.00E+00	1.27E-09	6.53E+05	6.86E-10	5.33E-19	1.39E+05	2.50E-09	1.74E+05	3.92E-09	3.47E+04	2.40E-10	1.16E-10	4.16E-11	2.39E-09	1.17E-10	2.13E-09	1.08E-10	0.00E+00	2.26E-12	8.20E-15	5.28E-27	2.08E-23	7.72E-39	1.24E-31	5.36E-46	2.73E-31	1.31E-36	1.12E-38	2.06E-28	1.26E-09	2.38E-45	4.24E-17	2.25E-17	3.51E-23	4.22E-33	1.69E-54	5.37E-47	6.90E-42	0.00E+00	7.72E-28	3.82E-12	1.55E-10	3.53E-27	1.60E-27	1.57E-10	2.61E-10	3.01E-29
2.40E-10	900	1.22E+19	0.00E+00	1.31E-09	6.53E+05	6.86E-10	5.81E-19	1.39E+05	2.66E-09	1.74E+05	4.16E-09	3.47E+04	2.60E-10	1.21E-10	4.57E-11	2.53E-09	1.28E-10	2.23E-09	1.15E-10	0.00E+00	2.48E-12	9.04E-15	6.04E-27	2.38E-23	9.65E-39	1.53E-31	6.89E-46	3.12E-31	1.51E-36	1.34E-38	2.45E-28	1.34E-09	3.01E-45	4.66E-17	2.47E-17	4.02E-23	5.04E-33	2.30E-54	6.91E-47	8.87E-42	0.00E+00	8.73E-28	3.97E-12	1.68E-10	3.69E-27	1.74E-27	1.66E-10	2.73E-10	3.61E-29
2.50E-10	900	1.22E+19	0.00E+00	1.35E-09	6.53E+05	6.86E-10	6.30E-19	1.39E+05	2.82E-09	1.74E+05	4.42E-09	3.47E+04	2.81E-10	1.26E-10	5.00E-11	2.68E-09	1.39E-10	2.33E-09	1.22E-10	0.00E+00	2.72E-12	9.93E-15	6.88E-27	2.71E-23	1.20E-38	1.88E-31	8.79E-46	3.56E-31	1.72E-36	1.58E-38	2.91E-28	1.41E-09	3.77E-45	5.11E-17	2.70E-17	4.58E-23	5.96E-33	3.10E-54	8.83E-47	1.13E-41	0.00E+00	9.82E-28	4.11E-12	1.82E-10	3.85E-27	1.89E-27	1.76E-10	2.86E-10	4.30E-29
2.60E-10	900	1.22E+19	0.00E+00	1.38E-09	6.53E+05	6.86E-10	6.82E-19	1.39E+05	2.98E-09	1.74E+05	4.68E-09	3.47E+04	3.02E-10	1.31E-10	5.45E-11	2.83E-09	1.51E-10	2.43E-09	1.30E-10	0.00E+00	2.97E-12	1.09E-14	7.80E-27	3.07E-23	1.47E-38	2.28E-31	1.11E-45	4.03E-31	1.95E-36	1.86E-38	3.42E-28	1.49E-09	4.69E-45	5.59E-17	2.95E-17	5.19E-23	7.02E-33	4.14E-54	1.12E-46	1.43E-41	0.00E+00	1.10E-27	4.25E-12	1.96E-10	4.02E-27	2.04E-27	1.86E-10	2.98E-10	5.08E-29
2.70E-10	900	1.22E+19	0.00E+00	1.42E-09	6.53E+05	6.86E-10	7.35E-19	1.39E+05	3.15E-09	1.74E+05	4.95E-09	3.47E+04	3.25E-10	1.36E-10	5.93E-11	2.99E-09	1.64E-10	2.53E-09	1.38E-10	0.00E+00	3.24E-12	1.19E-14	8.80E-27	3.46E-23	1.81E-38	2.76E-31	1.39E-45	4.54E-31	2.20E-36	2.18E-38	4.00E-28	1.58E-09	5.79E-45	6.09E-17	3.21E-17	5.85E-23	8.21E-33	5.46E-54	1.41E-46	1.79E-41	0.00E+00	1.23E-27	4.40E-12	2.10E-10	4.18E-27	2.20E-27	1.96E-10	3.11E-10	5.97E-29
2.80E-10	900	1.22E+19	0.00E+00	1.46E-09	6.53E+05	6.86E-10	7.91E-19	1.39E+05	3.32E-09	1.74E+05	5.23E-09	3.47E+04	3.49E-10	1.41E-10	6.43E-11	3.15E-09	1.77E-10	2.63E-09	1.46E-10	0.00E+00	3.52E-12	1.29E-14	9.89E-27	3.89E-23	2.20E-38	3.32E-31	1.74E-45	5.10E-31	2.48E-36	2.54E-38	4.66E-28	1.66E-09	7.10E-45	6.62E-17	3.49E-17	6.58E-23	9.56E-33	7.13E-54	1.75E-46	2.23E-41	0.00E+00	1.36E-27	4.54E-12	2.26E-10	4.35E-27	2.37E-27	2.07E-10	3.24E-10	6.97E-29
2.90E-10	900	1.22E+19	0.00E+00	1.50E-09	6.53E+05	6.86E-10	8.48E-19	1.39E+05	3.50E-09	1.74E+05	5.52E-09	3.47E+04	3.74E-10	1.46E-10	6.95E-11	3.31E-09	1.92E-10	2.73E-09	1.54E-10	0.00E+00	3.81E-12	1.41E-14	1.11E-26	4.36E-23	2.66E-38	3.97E-31	2.15E-45	5.71E-31	2.78E-36	2.94E-38	5.39E-28	1.75E-09	8.65E-45	7.17E-17	3.78E-17	7.37E-23	1.11E-32	9.24E-54	2.18E-46	2.76E-41	0.00E+00	1.51E-27	4.69E-12	2.41E-10	4.53E-27	2.54E-27	2.17E-10	3.38E-10	8.09E-29
3.00E-10	900	1.22E+19	0.00E+00	1.54E-09	6.53E+05	6.86E-10	9.08E-19	1.39E+05	3.68E-09	1.74E+05	5.81E-09	3.47E+04	4.00E-10	1.51E-10	7.51E-11	3.48E-09	2.06E-10	2.84E-09	1.62E-10	0.00E+00	4.13E-12	1.52E-14	1.24E-26	4.86E-23	3.21E-38	4.72E-31	2.64E-45	6.36E-31	3.11E-36	3.38E-38	6.21E-28	1.83E-09	1.05E-44	7.76E-17	4.08E-17	8.22E-23	1.27E-32	1.19E-53	2.68E-46	3.39E-41	0.00E+00	1.66E-27	4.84E-12	2.58E-10	4.70E-27	2.73E-27	2.28E-10	3.51E-10	9.35E-29
3.10E-10	900	1.22E+19	0.00E+00	1.59E-09	6.53E+05	6.86E-10	9.69E-19	1.39E+05	3.87E-09	1.74E+05	6.12E-09	3.47E+04	4.27E-10	1.56E-10	8.09E-11	3.66E-09	2.22E-10	2.94E-09	1.71E-10	0.00E+00	4.45E-12	1.65E-14	1.37E-26	5.40E-23	3.85E-38	5.59E-31	3.22E-45	7.07E-31	3.46E-36	3.88E-38	7.12E-28	1.93E-09	1.26E-44	8.37E-17	4.40E-17	9.14E-23	1.46E-32	1.51E-53	3.29E-46	4.14E-41	0.00E+00	1.83E-27	4.99E-12	2.75E-10	4.88E-27	2.91E-27	2.40E-10	3.65E-10	1.08E-28
3.20E-10	900	1.22E+19	0.00E+00	1.63E-09	6.53E+05	6.86E-10	1.03E-18	1.39E+05	4.06E-09	1.74E+05	6.44E-09	3.47E+04	4.55E-10	1.61E-10	8.69E-11	3.84E-09	2.38E-10	3.04E-09	1.80E-10	0.00E+00	4.79E-12	1.78E-14	1.52E-26	5.99E-23	4.60E-38	6.60E-31	3.92E-45	7.83E-31	3.84E-36	4.43E-38	8.14E-28	2.02E-09	1.51E-44	9.01E-17	4.73E-17	1.01E-22	1.67E-32	1.92E-53	4.01E-46	5.03E-41	0.00E+00	2.01E-27	5.14E-12	2.93E-10	5.06E-27	3.11E-27	2.51E-10	3.79E-10	1.23E-28
3.30E-10	900	1.22E+19	0.00E+00	1.68E-09	6.53E+05	6.86E-10	1.10E-18	1.39E+05	4.26E-09	1.74E+05	6.76E-09	3.47E+04	4.85E-10	1.66E-10	9.33E-11	4.02E-09	2.54E-10	3.15E-09	1.90E-10	0.00E+00	5.15E-12	1.91E-14	1.68E-26	6.62E-23	5.47E-38	7.74E-31	4.73E-45	8.65E-31	4.26E-36	5.05E-38	9.26E-28	2.11E-09	1.80E-44	9.69E-17	5.08E-17	1.12E-22	1.90E-32	2.41E-53	4.86E-46	6.08E-41	0.00E+00	2.20E-27	5.30E-12	3.11E-10	5.25E-27	3.31E-27	2.63E-10	3.94E-10	1.41E-28
3.40E-10	900	1.22E+19	0.00E+00	1.72E-09	6.53E+05	6.86E-10	1.17E-18	1.39E+05	4.47E-09	1.74E+05	7.10E-09	3.47E+04	5.16E-10	1.71E-10	9.99E-11	4.21E-09	2.72E-10	3.26E-09	2.00E-10	0.00E+00	5.53E-12	2.06E-14	1.86E-26	7.30E-23	6.48E-38	9.06E-31	5.70E-45	9.53E-31	4.70E-36	5.72E-38	1.05E-27	2.21E-09	2.14E-44	1.04E-16	5.44E-17	1.23E-22	2.16E-32	3.01E-53	5.87E-46	7.32E-41	0.00E+00	2.40E-27	5.46E-12	3.30E-10	5.44E-27	3.52E-27	2.76E-10	4.08E-10	1.60E-28
3.50E-10	900	1.22E+19	0.00E+00	1.77E-09	6.53E+05	6.86E-10	1.24E-18	1.39E+05	4.68E-09	1.74E+05	7.44E-09	3.47E+04	5.48E-10	1.76E-10	1.07E-10	4.41E-09	2.90E-10	3.36E-09	2.10E-10	0.00E+00	5.92E-12	2.21E-14	2.04E-26	8.03E-23	7.64E-38	1.05E-30	6.82E-45	1.05E-30	5.18E-36	6.47E-38	1.19E-27	2.32E-09	2.53E-44	1.11E-16	5.82E-17	1.36E-22	2.44E-32	3.74E-53	7.06E-46	8.76E-41	0.00E+00	2.62E-27	5.62E-12	3.49E-10	5.63E-27	3.74E-27	2.88E-10	4.23E-10	1.81E-28
3.60E-10	900	1.22E+19	0.00E+00	1.82E-09	6.53E+05	6.86E-10	1.31E-18	1.39E+05	4.90E-09	1.74E+05	7.80E-09	3.47E+04	5.81E-10	1.81E-10	1.14E-10	4.61E-09	3.09E-10	3.47E-09	2.20E-10	0.00E+00	6.33E-12	2.37E-14	2.24E-26	8.80E-23	8.99E-38	1.22E-30	8.13E-45	1.15E-30	5.69E-36	7.28E-38	1.34E-27	2.42E-09	2.98E-44	1.19E-16	6.22E-17	1.49E-22	2.74E-32	4.62E-53	8.44E-46	1.04E-40	0.00E+00	2.85E-27	5.78E-12	3.70E-10	5.83E-27	3.97E-27	3.01E-10	4.39E-10	2.04E-28
3.70E-10	900	1.22E+19	0.00E+00	1.87E-09	6.53E+05	6.86E-10	1.38E-18	1.39E+05	5.12E-09	1.74E+05	8.16E-09	3.47E+04	6.16E-10	1.86E-10	1.22E-10	4.81E-09	3.29E-10	3.58E-09	2.31E-10	0.00E+00	6.76E-12	2.53E-14	2.45E-26	9.64E-23	1.05E-37	1.42E-30	9.66E-45	1.25E-30	6.24E-36	8.18E-38	1.50E-27	2.53E-09	3.49E-44	1.27E-16	6.63E-17	1.63E-22	3.08E-32	5.67E-53	1.01E-45	1.24E-40	0.00E+00	3.09E-27	5.95E-12	3.91E-10	6.03E-27	4.20E-27	3.15E-10	4.54E-10	2.30E-28
3.80E-10	900	1.22E+19	0.00E+00	1.92E-09	6.53E+05	6.86E-10	1.46E-18	1.39E+05	5.35E-09	1.74E+05	8.54E-09	3.47E+04	6.52E-10	1.91E-10	1.29E-10	5.03E-09	3.49E-10	3.69E-09	2.42E-10	0.00E+00	7.21E-12	2.71E-14	2.68E-26	1.05E-22	1.23E-37	1.63E-30	1.14E-44	1.37E-30	6.82E-36	9.16E-38	1.68E-27	2.64E-09	4.08E-44	1.36E-16	7.06E-17	1.78E-22	3.45E-32	6.93E-53	1.19E-45	1.47E-40	0.00E+00	3.35E-27	6.12E-12	4.12E-10	6.23E-27	4.44E-27	3.28E-10	4.70E-10	2.58E-28
3.90E-10	900	1.22E+19	0.00E+00	1.98E-09	6.53E+05	6.86E-10	1.54E-18	1.39E+05	5.59E-09	1.74E+05	8.93E-09	3.47E+04	6.90E-10	1.97E-10	1.38E-10	5.24E-09	3.71E-10	3.80E-09	2.54E-10	0.00E+00	7.67E-12	2.89E-14	2.92E-26	1.15E-22	1.43E-37	1.88E-30	1.35E-44	1.49E-30	7.45E-36	1.02E-37	1.88E-27	2.75E-09	4.76E-44	1.44E-16	7.51E-17	1.94E-22	3.85E-32	8.43E-53	1.41E-45	1.73E-40	0.00E+00	3.63E-27	6.30E-12	4.34E-10	6.44E-27	4.69E-27	3.42E-10	4.86E-10	2.88E-28
4.00E-10	900	1.22E+19	0.00E+00	2.03E-09	6.53E+05	6.86E-10	1.61E-18	1.39E+05	5.83E-09	1.74E+05	9.33E-09	3.47E+04	7.29E-10	2.02E-10	1.46E-10	5.47E-09	3.93E-10	3.91E-09	2.65E-10	0.00E+00	8.16E-12	3.08E-14	3.17E-26	1.25E-22	1.66E-37	2.16E-30	1.58E-44	1.62E-30	8.12E-36	1.14E-37	2.09E-27	2.87E-09	5.52E-44	1.54E-16	7.98E-17	2.11E-22	4.29E-32	1.02E-52	1.66E-45	2.03E-40	0.00E+00	3.93E-27	6.48E-12	4.58E-10	6.65E-27	4.95E-27	3.57E-10	5.03E-10	3.22E-28
4.10E-10	900	1.22E+19	0.00E+00	2.09E-09	6.53E+05	6.86E-10	1.70E-18	1.39E+05	6.08E-09	1.74E+05	9.75E-09	3.47E+04	7.70E-10	2.07E-10	1.55E-10	5.70E-09	4.16E-10	4.02E-09	2.78E-10	0.00E+00	8.67E-12	3.27E-14	3.44E-26	1.35E-22	1.93E-37	2.47E-30	1.85E-44	1.76E-30	8.83E-36	1.27E-37	2.32E-27	2.99E-09	6.39E-44	1.63E-16	8.47E-17	2.29E-22	4.77E-32	1.23E-52	1.95E-45	2.37E-40	0.00E+00	4.24E-27	6.66E-12	4.81E-10	6.87E-27	5.21E-27	3.72E-10	5.20E-10	3.59E-28
4.20E-10	900	1.22E+19	0.00E+00	2.15E-09	6.53E+05	6.86E-10	1.78E-18	1.39E+05	6.34E-09	1.74E+05	1.02E-08	3.47E+04	8.12E-10	2.12E-10	1.64E-10	5.93E-09	4.40E-10	4.13E-09	2.90E-10	0.00E+00	9.20E-12	3.48E-14	3.73E-26	1.47E-22	2.22E-37	2.81E-30	2.16E-44	1.90E-30	9.59E-36	1.40E-37	2.57E-27	3.11E-09	7.37E-44	1.73E-16	8.97E-17	2.48E-22	5.28E-32	1.48E-52	2.29E-45	2.77E-40	0.00E+00	4.58E-27	6.85E-12	5.06E-10	7.09E-27	5.49E-27	3.87E-10	5.37E-10	3.98E-28
4.30E-10	900	1.22E+19	0.00E+00	2.21E-09	6.53E+05	6.86E-10	1.87E-18	1.39E+05	6.61E-09	1.74E+05	1.06E-08	3.47E+04	8.56E-10	2.17E-10	1.74E-10	6.18E-09	4.65E-10	4.25E-09	3.03E-10	0.00E+00	9.75E-12	3.70E-14	4.04E-26	1.59E-22	2.56E-37	3.20E-30	2.51E-44	2.06E-30	1.04E-35	1.55E-37	2.85E-27	3.24E-09	8.48E-44	1.83E-16	9.50E-17	2.69E-22	5.84E-32	1.77E-52	2.67E-45	3.22E-40	0.00E+00	4.93E-27	7.05E-12	5.31E-10	7.32E-27	5.77E-27	4.03E-10	5.55E-10	4.42E-28
4.40E-10	900	1.22E+19	0.00E+00	2.27E-09	6.53E+05	6.86E-10	1.95E-18	1.39E+05	6.88E-09	1.74E+05	1.11E-08	3.47E+04	9.02E-10	2.22E-10	1.83E-10	6.43E-09	4.90E-10	4.36E-09	3.17E-10	0.00E+00	1.03E-11	3.92E-14	4.36E-26	1.72E-22	2.94E-37	3.63E-30	2.91E-44	2.22E-30	1.13E-35	1.71E-37	3.14E-27	3.37E-09	9.74E-44	1.94E-16	1.00E-16	2.90E-22	6.45E-32	2.10E-52	3.11E-45	3.73E-40	0.00E+00	5.31E-27	7.25E-12	5.57E-10	7.55E-27	6.06E-27	4.19E-10	5.73E-10	4.89E-28
4.50E-10	900	1.22E+19	0.00E+00	2.33E-09	6.53E+05	6.86E-10	2.04E-18	1.39E+05	7.16E-09	1.74E+05	1.15E-08	3.47E+04	9.49E-10	2.27E-10	1.94E-10	6.68E-09	5.17E-10	4.48E-09	3.30E-10	0.00E+00	1.09E-11	4.15E-14	4.71E-26	1.85E-22	3.37E-37	4.12E-30	3.37E-44	2.39E-30	1.22E-35	1.88E-37	3.46E-27	3.50E-09	1.11E-43	2.05E-16	1.06E-16	3.13E-22	7.10E-32	2.50E-52	3.60E-45	4.32E-40	0.00E+00	5.71E-27	7.45E-12	5.84E-10	7.79E-27	6.36E-27	4.36E-10	5.91E-10	5.40E-28
4.60E-10	900	1.22E+19	0.00E+00	2.40E-09	6.53E+05	6.86E-10	2.14E-18	1.39E+05	7.45E-09	1.74E+05	1.20E-08	3.47E+04	9.98E-10	2.32E-10	2.04E-10	6.95E-09	5.45E-10	4.60E-09	3.45E-10	0.00E+00	1.15E-11	4.40E-14	5.07E-26	1.99E-22	3.86E-37	4.65E-30	3.88E-44	2.57E-30	1.31E-35	2.07E-37	3.80E-27	3.64E-09	1.27E-43	2.17E-16	1.12E-16	3.37E-22	7.80E-32	2.96E-52	4.17E-45	4.98E-40	0.00E+00	6.14E-27	7.66E-12	6.12E-10	8.03E-27	6.68E-27	4.53E-10	6.10E-10	5.96E-28
4.70E-10	900	1.22E+19	0.00E+00	2.47E-09	6.53E+05	6.86E-10	2.23E-18	1.39E+05	7.74E-09	1.74E+05	1.25E-08	3.47E+04	1.05E-09	2.37E-10	2.15E-10	7.22E-09	5.73E-10	4.72E-09	3.59E-10	0.00E+00	1.22E-11	4.65E-14	5.45E-26	2.14E-22	4.40E-37	5.25E-30	4.47E-44	2.77E-30	1.42E-35	2.27E-37	4.17E-27	3.78E-09	1.45E-43	2.29E-16	1.18E-16	3.63E-22	8.56E-32	3.49E-52	4.81E-45	5.73E-40	0.00E+00	6.59E-27	7.88E-12	6.41E-10	8.28E-27	7.00E-27	4.71E-10	6.30E-10	6.55E-28
4.80E-10	900	1.22E+19	0.00E+00	2.53E-09	6.53E+05	6.86E-10	2.33E-18	1.39E+05	8.05E-09	1.74E+05	1.30E-08	3.47E+04	1.10E-09	2.42E-10	2.27E-10	7.50E-09	6.03E-10	4.84E-09	3.75E-10	0.00E+00	1.28E-11	4.91E-14	5.86E-26	2.30E-22	5.02E-37	5.91E-30	5.13E-44	2.97E-30	1.53E-35	2.49E-37	4.56E-27	3.93E-09	1.65E-43	2.42E-16	1.24E-16	3.89E-22	9.37E-32	4.10E-52	5.54E-45	6.57E-40	0.00E+00	7.07E-27	8.10E-12	6.70E-10	8.53E-27	7.33E-27	4.89E-10	6.49E-10	7.20E-28
4.90E-10	900	1.22E+19	0.00E+00	2.60E-09	6.53E+05	6.86E-10	2.43E-18	1.39E+05	8.36E-09	1.74E+05	1.35E-08	3.47E+04	1.16E-09	2.47E-10	2.39E-10	7.79E-09	6.34E-10	4.96E-09	3.90E-10	0.00E+00	1.35E-11	5.19E-14	6.28E-26	2.47E-22	5.70E-37	6.64E-30	5.87E-44	3.18E-30	1.64E-35	2.72E-37	4.99E-27	4.08E-09	1.87E-43	2.55E-16	1.31E-16	4.18E-22	1.02E-31	4.80E-52	6.36E-45	7.53E-40	0.00E+00	7.59E-27	8.33E-12	7.01E-10	8.79E-27	7.67E-27	5.07E-10	6.70E-10	7.90E-28
5.00E-10	900	1.22E+19	0.00E+00	2.68E-09	6.53E+05	6.86E-10	2.53E-18	1.39E+05	8.69E-09	1.74E+05	1.41E-08	3.47E+04	1.21E-09	2.52E-10	2.51E-10	8.08E-09	6.66E-10	5.08E-09	4.06E-10	0.00E+00	1.43E-11	5.47E-14	6.73E-26	2.65E-22	6.47E-37	7.45E-30	6.71E-44	3.41E-30	1.76E-35	2.97E-37	5.45E-27	4.23E-09	2.12E-43	2.68E-16	1.38E-16	4.48E-22	1.12E-31	7.08E-52	7.29E-45	8.60E-40	0.00E+00	8.13E-27	8.56E-12	7.32E-10	9.06E-27	8.02E-27	5.26E-10	6.91E-10	8.66E-28
5.10E-10	900	1.22E+19	0.00E+00	2.75E-09	6.53E+05	6.86E-10	2.63E-18	1.39E+05	9.02E-09	1.74E+05	1.46E-08	3.47E+04	1.27E-09	2.57E-10	2.64E-10	8.38E-09	6.98E-10	5.20E-09	4.23E-10	0.00E+00	1.50E-11	5.77E-14	7.21E-26	2.83E-22	7.32E-37	8.34E-30	7.65E-44	3.64E-30	1.89E-35	3.24E-37	5.93E-27	4.39E-09	2.39E-43	2.82E-16	1.45E-16	4.79E-22	1.22E-31	1.42E-51	8.33E-45	9.80E-40	0.00E+00	8.71E-27	8.80E-12	7.64E-10	9.34E-27	8.38E-27	5.46E-10	7.12E-10	9.48E-28
5.20E-10	900	1.22E+19	0.00E+00	2.83E-09	6.53E+05	6.86E-10	2.73E-18	1.39E+05	9.36E-09	1.74E+05	1.52E-08	3.47E+04	1.33E-09	2.62E-10	2.77E-10	8.69E-09	7.32E-10	5.33E-09	4.40E-10	0.00E+00	1.58E-11	6.08E-14	7.70E-26	3.03E-22	8.28E-37	9.32E-30	8.70E-44	3.89E-30	2.03E-35	3.52E-37	6.46E-27	4.55E-09	2.70E-43	2.97E-16	1.52E-16	5.12E-22	1.33E-31	2.42E-51	9.50E-45	1.12E-39	0.00E+00	9.32E-27	9.05E-12	7.98E-10	9.62E-27	8.75E-27	5.66E-10	7.34E-10	1.04E-27
5.30E-10	900	1.22E+19	0.00E+00	2.91E-09	6.53E+05	6.86E-10	2.84E-18	1.39E+05	9.71E-09	1.74E+05	1.58E-08	3.47E+04	1.40E-09	2.67E-10	2.91E-10	9.01E-09	7.68E-10	5.45E-09	4.58E-10	0.00E+00	1.66E-11	6.40E-14	8.23E-26	3.23E-22	9.34E-37	1.04E-29	9.88E-44	4.15E-30	2.17E-35	3.83E-37	7.01E-27	4.72E-09	3.04E-43	3.12E-16	1.60E-16	5.47E-22	1.44E-31	3.61E-51	1.08E-44	1.27E-39	0.00E+00	9.97E-27	9.30E-12	8.32E-10	9.91E-27	9.14E-27	5.87E-10	7.56E-10	1.13E-27
5.40E-10	900	1.22E+19	0.00E+00	2.99E-09	6.53E+05	6.86E-10	2.95E-18	1.39E+05	1.01E-08	1.74E+05	1.64E-08	3.47E+04	1.46E-09	2.72E-10	3.05E-10	9.34E-09	8.04E-10	5.58E-09	4.76E-10	0.00E+00	1.74E-11	6.73E-14	8.78E-26	3.45E-22	1.05E-36	1.16E-29	1.12E-43	4.42E-30	2.33E-35	4.15E-37	7.61E-27	4.89E-09	3.41E-43	3.28E-16	1.68E-16	5.84E-22	1.56E-31	4.88E-51	1.23E-44	1.43E-39	0.00E+00	1.07E-26	9.56E-12	8.67E-10	1.02E-26	9.53E-27	6.08E-10	7.79E-10	1.23E-27
5.50E-10	900	1.22E+19	0.00E+00	3.07E-09	6.53E+05	6.86E-10	3.06E-18	1.39E+05	1.04E-08	1.74E+05	1.70E-08	3.47E+04	1.53E-09	2.78E-10	3.19E-10	9.68E-09	8.42E-10	5.71E-09	4.95E-10	0.00E+00	1.83E-11	7.07E-14	9.36E-26	3.68E-22	1.18E-36	1.29E-29	1.27E-43	4.71E-30	2.49E-35	4.50E-37	8.24E-27	5.07E-09	3.83E-43	3.44E-16	1.76E-16	6.22E-22	1.69E-31	6.13E-51	1.39E-44	1.62E-39	0.00E+00	1.14E-26	9.83E-12	9.03E-10	1.05E-26	9.94E-27	6.30E-10	8.03E-10	1.34E-27
5.60E-10	900	1.22E+19	0.00E+00	3.16E-09	6.53E+05	6.86E-10	3.17E-18	1.39E+05	1.08E-08	1.74E+05	1.76E-08	3.47E+04	1.60E-09	2.83E-10	3.35E-10	1.00E-08	8.80E-10	5.84E-09	5.14E-10	0.00E+00	1.92E-11	7.43E-14	9.96E-26	3.91E-22	1.33E-36	1.43E-29	1.43E-43	5.01E-30	2.65E-35	4.87E-37	8.92E-27	5.25E-09	4.29E-43	3.61E-16	1.84E-16	6.62E-22	1.83E-31	7.37E-51	1.58E-44	1.83E-39	0.00E+00	1.22E-26	1.01E-11	9.41E-10	1.08E-26	1.04E-26	6.53E-10	8.27E-10	1.46E-27
5.70E-10	900	1.22E+19	0.00E+00	3.25E-09	6.53E+05	6.86E-10	3.28E-18	1.39E+05	1.12E-08	1.74E+05	1.83E-08	3.47E+04	1.67E-09	2.88E-10	3.50E-10	1.04E-08	9.21E-10	5.97E-09	5.34E-10	0.00E+00	2.01E-11	7.80E-14	1.06E-25	4.16E-22	1.49E-36	1.59E-29	1.61E-43	5.33E-30	2.83E-35	5.26E-37	9.64E-27	5.43E-09	4.80E-43	3.78E-16	1.93E-16	7.04E-22	1.98E-31	8.59E-51	1.78E-44	2.07E-39	0.00E+00	1.30E-26	1.04E-11	9.79E-10	1.11E-26	1.08E-26	6.76E-10	8.52E-10	1.59E-27
5.80E-10	900	1.22E+19	0.00E+00	3.34E-09	6.53E+05	6.86E-10	3.40E-18	1.39E+05	1.16E-08	1.74E+05	1.90E-08	3.47E+04	1.74E-09	2.93E-10	3.66E-10	1.08E-08	9.62E-10	6.11E-09	5.54E-10	0.00E+00	2.11E-11	8.19E-14	1.13E-25	4.43E-22	1.67E-36	1.76E-29	1.81E-43	5.65E-30	3.02E-35	5.68E-37	1.04E-26	5.62E-09	5.36E-43	3.96E-16	2.02E-16	7.49E-22	2.14E-31	9.89E-51	2.01E-44	2.32E-39	0.00E+00	1.39E-26	1.07E-11	1.02E-09	1.15E-26	1.12E-26	7.00E-10	8.77E-10	1.72E-27
5.90E-10	900	1.22E+19	0.00E+00	3.43E-09	6.53E+05	6.86E-10	3.52E-18	1.39E+05	1.20E-08	1.74E+05	1.97E-08	3.47E+04	1.82E-09	2.98E-10	3.83E-10	1.11E-08	1.00E-09	6.24E-09	5.75E-10	0.00E+00	2.20E-11	8.58E-14	1.20E-25	4.70E-22	1.86E-36	1.95E-29	2.04E-43	6.00E-30	3.22E-35	6.12E-37	1.12E-26	5.82E-09	5.97E-43	4.15E-16	2.11E-16	7.95E-22	2.30E-31	1.13E-50	2.27E-44	2.61E-39	0.00E+00	1.48E-26	1.10E-11	1.06E-09	1.18E-26	1.17E-26	7.25E-10	9.03E-10	1.87E-27
6.00E-10	900	1.22E+19	0.00E+00	3.53E-09	6.53E+05	6.86E-10	3.64E-18	1.39E+05	1.25E-08	1.74E+05	2.04E-08	3.47E+04	1.90E-09	3.03E-10	4.00E-10	1.15E-08	1.05E-09	6.38E-09	5.97E-10	0.00E+00	2.31E-11	9.00E-14	1.27E-25	4.99E-22	2.08E-36	2.16E-29	2.29E-43	6.36E-30	3.43E-35	6.59E-37	1.21E-26	6.02E-09	6.65E-43	4.34E-16	2.20E-16	8.43E-22	2.48E-31	1.28E-50	2.55E-44	2.93E-39	0.00E+00	1.58E-26	1.13E-11	1.10E-09	1.21E-26	1.22E-26	7.50E-10	9.30E-10	2.02E-27
6.10E-10	900	1.22E+19	0.00E+00	3.63E-09	6.53E+05	6.86E-10	3.76E-18	1.39E+05	1.29E-08	1.74E+05	2.11E-08	3.47E+04	1.98E-09	3.08E-10	4.18E-10	1.19E-08	1.09E-09	6.52E-09	6.20E-10	0.00E+00	2.41E-11	9.43E-14	1.35E-25	5.29E-22	2.32E-36	2.38E-29	2.56E-43	6.74E-30	3.65E-35	7.09E-37	1.30E-26	6.23E-09	7.40E-43	4.54E-16	2.30E-16	8.94E-22	2.67E-31	1.43E-50	2.86E-44	3.28E-39	0.00E+00	1.68E-26	1.16E-11	1.14E-09	1.25E-26	1.26E-26	7.76E-10	9.57E-10	2.19E-27
6.20E-10	900	1.22E+19	0.00E+00	3.73E-09	6.53E+05	6.86E-10	3.89E-18	1.39E+05	1.34E-08	1.74E+05	2.19E-08	3.47E+04	2.07E-09	3.13E-10	4.37E-10	1.23E-08	1.14E-09	6.66E-09	6.43E-10	0.00E+00	2.52E-11	9.87E-14	1.43E-25	5.60E-22	2.58E-36	2.63E-29	2.87E-43	7.13E-30	3.88E-35	7.62E-37	1.40E-26	6.45E-09	8.22E-43	4.75E-16	2.41E-16	9.47E-22	2.87E-31	1.60E-50	3.21E-44	3.67E-39	0.00E+00	1.79E-26	1.19E-11	1.19E-09	1.29E-26	1.31E-26	8.02E-10	9.85E-10	2.37E-27
6.30E-10	900	1.22E+19	0.00E+00	3.83E-09	6.53E+05	6.86E-10	4.01E-18	1.39E+05	1.38E-08	1.74E+05	2.27E-08	3.47E+04	2.15E-09	3.18E-10	4.56E-10	1.27E-08	1.19E-09	6.80E-09	6.66E-10	0.00E+00	2.64E-11	1.03E-13	1.51E-25	5.93E-22	2.88E-36	2.90E-29	3.20E-43	7.54E-30	4.12E-35	8.18E-37	1.50E-26	6.67E-09	9.12E-43	4.96E-16	2.51E-16	1.00E-21	3.08E-31	1.77E-50	3.59E-44	4.10E-39	0.00E+00	1.91E-26	1.23E-11	1.24E-09	1.32E-26	1.37E-26	8.30E-10	1.01E-09	2.56E-27
6.40E-10	900	1.22E+19	0.00E+00	3.94E-09	6.53E+05	6.86E-10	4.14E-18	1.39E+05	1.43E-08	1.74E+05	2.35E-08	3.47E+04	2.25E-09	3.23E-10	4.75E-10	1.32E-08	1.24E-09	6.94E-09	6.91E-10	0.00E+00	2.75E-11	1.08E-13	1.60E-25	6.27E-22	3.19E-36	3.19E-29	3.57E-43	7.97E-30	4.37E-35	8.78E-37	1.61E-26	6.89E-09	1.01E-42	5.19E-16	2.62E-16	1.06E-21	3.30E-31	1.95E-50	4.01E-44	4.58E-39	0.00E+00	2.03E-26	1.26E-11	1.28E-09	1.36E-26	1.42E-26	8.58E-10	1.04E-09	2.77E-27
6.50E-10	900	1.22E+19	0.00E+00	4.05E-09	6.53E+05	6.86E-10	4.27E-18	1.39E+05	1.48E-08	1.74E+05	2.43E-08	3.47E+04	2.34E-09	3.28E-10	4.96E-10	1.36E-08	1.29E-09	7.09E-09	7.16E-10	0.00E+00	2.88E-11	1.13E-13	1.69E-25	6.63E-22	3.54E-36	3.50E-29	3.98E-43	8.41E-30	4.64E-35	9.41E-37	1.72E-26	7.12E-09	1.12E-42	5.41E-16	2.73E-16	1.12E-21	3.54E-31	2.13E-50	4.48E-44	5.10E-39	0.00E+00	2.17E-26	1.29E-11	1.33E-09	1.40E-26	1.47E-26	8.87E-10	1.07E-09	2.98E-27
6.60E-10	900	1.22E+19	0.00E+00	4.16E-09	6.53E+05	6.86E-10	4.41E-18	1.39E+05	1.53E-08	1.74E+05	2.51E-08	3.47E+04	2.44E-09	3.33E-10	5.17E-10	1.41E-08	1.35E-09	7.24E-09	7.42E-10	0.00E+00	3.00E-11	1.18E-13	1.78E-25	7.00E-22	3.93E-36	3.85E-29	4.43E-43	8.88E-30	4.92E-35	1.01E-36	1.84E-26	7.36E-09	1.24E-42	5.65E-16	2.85E-16	1.18E-21	3.79E-31	2.33E-50	5.00E-44	5.67E-39	0.00E+00	2.31E-26	1.33E-11	1.38E-09	1.44E-26	1.53E-26	9.16E-10	1.11E-09	3.22E-27
6.70E-10	900	1.22E+19	0.00E+00	4.28E-09	6.53E+05	6.86E-10	4.54E-18	1.39E+05	1.58E-08	1.74E+05	2.60E-08	3.47E+04	2.54E-09	3.38E-10	5.38E-10	1.45E-08	1.40E-09	7.39E-09	7.69E-10	0.00E+00	3.13E-11	1.23E-13	1.88E-25	7.39E-22	4.35E-36	4.22E-29	4.93E-43	9.37E-30	5.22E-35	1.08E-36	1.97E-26	7.61E-09	1.37E-42	5.89E-16	2.97E-16	1.25E-21	4.05E-31	2.54E-50	5.56E-44	6.31E-39	0.00E+00	2.45E-26	1.37E-11	1.43E-09	1.48E-26	1.59E-26	9.47E-10	1.14E-09	3.47E-27
6.80E-10	900	1.22E+19	0.00E+00	4.40E-09	6.53E+05	6.86E-10	4.68E-18	1.39E+05	1.63E-08	1.74E+05	2.69E-08	3.47E+04	2.64E-09	3.44E-10	5.60E-10	1.50E-08	1.46E-09	7.54E-09	7.96E-10	0.00E+00	3.26E-11	1.29E-13	1.99E-25	7.80E-22	4.81E-36	4.63E-29	5.47E-43	9.87E-30	5.53E-35	1.15E-36	2.11E-26	7.86E-09	1.51E-42	6.15E-16	3.09E-16	1.32E-21	4.33E-31	2.76E-50	6.19E-44	7.00E-39	0.00E+00	2.61E-26	1.41E-11	1.48E-09	1.52E-26	1.65E-26	9.78E-10	1.17E-09	3.74E-27
6.90E-10	900	1.22E+19	0.00E+00	4.52E-09	6.53E+05	6.86E-10	4.82E-18	1.39E+05	1.69E-08	1.74E+05	2.78E-08	3.47E+04	2.75E-09	3.49E-10	5.83E-10	1.55E-08	1.52E-09	7.69E-09	8.25E-10	0.00E+00	3.40E-11	1.34E-13	2.09E-25	8.22E-22	5.31E-36	5.07E-29	6.07E-43	1.04E-29	5.85E-35	1.23E-36	2.25E-26	8.12E-09	1.66E-42	6.41E-16	3.22E-16	1.39E-21	4.62E-31	2.99E-50	6.88E-44	7.76E-39	0.00E+00	2.78E-26	1.45E-11	1.54E-09	1.57E-26	1.71E-26	1.01E-09	1.20E-09	4.02E-27
7.00E-10	900	1.22E+19	0.00E+00	4.64E-09	6.53E+05	6.86E-10	4.96E-18	1.39E+05	1.75E-08	1.74E+05	2.88E-08	3.47E+04	2.86E-09	3.54E-10	6.07E-10	1.60E-08	1.58E-09	7.85E-09	8.54E-10	0.00E+00	3.55E-11	1.40E-13	2.21E-25	8.66E-22	5.86E-36	5.55E-29	6.72E-43	1.09E-29	6.20E-35	1.31E-36	2.40E-26	8.39E-09	1.83E-42	6.68E-16	3.35E-16	1.47E-21	4.93E-31	3.23E-50	7.63E-44	8.60E-39	0.00E+00	2.95E-26	1.49E-11	1.59E-09	1.61E-26	1.77E-26	1.04E-09	1.24E-09	4.33E-27
7.10E-10	900	1.22E+19	0.00E+00	4.77E-09	6.53E+05	6.86E-10	5.10E-18	1.39E+05	1.80E-08	1.74E+05	2.98E-08	3.47E+04	2.97E-09	3.59E-10	6.32E-10	1.66E-08	1.64E-09	8.01E-09	8.84E-10	0.00E+00	3.69E-11	1.46E-13	2.32E-25	9.13E-22	6.47E-36	6.06E-29	7.43E-43	1.15E-29	6.56E-35	1.40E-36	2.56E-26	8.66E-09	2.01E-42	6.96E-16	3.49E-16	1.54E-21	5.26E-31	3.49E-50	8.46E-44	9.51E-39	0.00E+00	3.14E-26	1.53E-11	1.65E-09	1.66E-26	1.83E-26	1.08E-09	1.27E-09	4.65E-27
7.20E-10	900	1.22E+19	0.00E+00	4.91E-09	6.53E+05	6.86E-10	5.25E-18	1.39E+05	1.86E-08	1.74E+05	3.08E-08	3.47E+04	3.09E-09	3.64E-10	6.57E-10	1.71E-08	1.70E-09	8.17E-09	9.15E-10	0.00E+00	3.85E-11	1.52E-13	2.45E-25	9.60E-22	7.12E-36	6.62E-29	8.22E-43	1.21E-29	6.93E-35	1.49E-36	2.73E-26	8.94E-09	2.21E-42	7.24E-16	3.63E-16	1.62E-21	5.60E-31	3.77E-50	9.36E-44	1.05E-38	0.00E+00	3.34E-26	1.57E-11	1.71E-09	1.71E-26	1.90E-26	1.11E-09	1.31E-09	5.00E-27
7.30E-10	900	1.22E+19	0.00E+00	5.04E-09	6.53E+05	6.86E-10	5.39E-18	1.39E+05	1.92E-08	1.74E+05	3.18E-08	3.47E+04	3.21E-09	3.69E-10	6.83E-10	1.76E-08	1.77E-09	8.33E-09	9.47E-10	0.00E+00	4.00E-11	1.59E-13	2.57E-25	1.01E-21	7.84E-36	7.23E-29	9.07E-43	1.27E-29	7.33E-35	1.59E-36	2.90E-26	9.23E-09	2.42E-42	7.54E-16	3.77E-16	1.71E-21	5.96E-31	4.05E-50	1.04E-43	1.16E-38	0.00E+00	3.55E-26	1.61E-11	1.77E-09	1.75E-26	1.97E-26	1.15E-09	1.35E-09	5.37E-27
7.40E-10	900	1.22E+19	0.00E+00	5.19E-09	6.53E+05	6.86E-10	5.54E-18	1.39E+05	1.99E-08	1.74E+05	3.29E-08	3.47E+04	3.33E-09	3.74E-10	7.10E-10	1.82E-08	1.84E-09	8.50E-09	9.79E-10	0.00E+00	4.17E-11	1.66E-13	2.71E-25	1.06E-21	8.62E-36	7.89E-29	1.00E-42	1.34E-29	7.74E-35	1.69E-36	3.09E-26	9.53E-09	2.66E-42	7.85E-16	3.92E-16	1.80E-21	6.34E-31	4.36E-50	1.14E-43	1.28E-38	0.00E+00	3.77E-26	1.66E-11	1.83E-09	1.80E-26	2.04E-26	1.19E-09	1.39E-09	5.76E-27
7.50E-10	900	1.22E+19	0.00E+00	5.33E-09	6.53E+05	6.86E-10	5.69E-18	1.39E+05	2.05E-08	1.74E+05	3.40E-08	3.47E+04	3.46E-09	3.79E-10	7.38E-10	1.88E-08	1.91E-09	8.67E-09	1.01E-09	0.00E+00	4.33E-11	1.72E-13	2.84E-25	1.12E-21	9.47E-36	8.59E-29	1.10E-42	1.40E-29	8.18E-35	1.79E-36	3.28E-26	9.83E-09	2.91E-42	8.16E-16	4.07E-16	1.89E-21	6.74E-31	4.69E-50	1.26E-43	1.41E-38	0.00E+00	4.00E-26	1.71E-11	1.90E-09	1.85E-26	2.11E-26	1.22E-09	1.43E-09	6.18E-27
7.60E-10	900	1.22E+19	0.00E+00	5.48E-09	6.53E+05	6.86E-10	5.85E-18	1.39E+05	2.12E-08	1.74E+05	3.51E-08	3.47E+04	3.59E-09	3.84E-10	7.66E-10	1.94E-08	1.98E-09	8.84E-09	1.05E-09	0.00E+00	4.51E-11	1.80E-13	2.99E-25	1.17E-21	1.04E-35	9.36E-29	1.21E-42	1.47E-29	8.63E-35	1.90E-36	3.49E-26	1.01E-08	3.19E-42	8.49E-16	4.23E-16	1.98E-21	7.16E-31	5.03E-50	1.39E-43	1.55E-38	0.00E+00	4.25E-26	1.75E-11	1.96E-09	1.91E-26	2.18E-26	1.26E-09	1.47E-09	6.63E-27
7.70E-10	900	1.22E+19	0.00E+00	5.63E-09	6.53E+05	6.86E-10	6.00E-18	1.39E+05	2.19E-08	1.74E+05	3.63E-08	3.47E+04	3.73E-09	3.90E-10	7.96E-10	2.00E-08	2.05E-09	9.01E-09	1.08E-09	0.00E+00	4.68E-11	1.87E-13	3.14E-25	1.23E-21	1.14E-35	1.02E-28	1.34E-42	1.55E-29	9.11E-35	2.02E-36	3.70E-26	1.05E-08	3.49E-42	8.82E-16	4.40E-16	2.08E-21	7.60E-31	5.40E-50	1.53E-43	1.71E-38	0.00E+00	4.52E-26	1.80E-11	2.03E-09	1.96E-26	2.26E-26	1.30E-09	1.51E-09	7.10E-27
7.80E-10	900	1.22E+19	0.00E+00	5.79E-09	6.53E+05	6.86E-10	6.16E-18	1.39E+05	2.26E-08	1.74E+05	3.75E-08	3.47E+04	3.87E-09	3.95E-10	8.26E-10	2.07E-08	2.13E-09	9.19E-09	1.12E-09	0.00E+00	4.87E-11	1.94E-13	3.29E-25	1.29E-21	1.25E-35	1.11E-28	1.47E-42	1.62E-29	9.61E-35	2.14E-36	3.92E-26	1.08E-08	3.82E-42	9.17E-16	4.56E-16	2.18E-21	8.06E-31	5.79E-50	1.69E-43	1.88E-38	0.00E+00	4.79E-26	1.85E-11	2.10E-09	2.02E-26	2.34E-26	1.34E-09	1.55E-09	7.61E-27
7.90E-10	900	1.22E+19	0.00E+00	5.95E-09	6.53E+05	6.86E-10	6.32E-18	1.39E+05	2.33E-08	1.74E+05	3.87E-08	3.47E+04	4.01E-09	4.00E-10	8.57E-10	2.13E-08	2.21E-09	9.36E-09	1.16E-09	0.00E+00	5.06E-11	2.02E-13	3.45E-25	1.35E-21	1.37E-35	1.20E-28	1.61E-42	1.70E-29	1.01E-34	2.27E-36	4.16E-26	1.11E-08	4.17E-42	9.53E-16	4.74E-16	2.29E-21	8.54E-31	6.21E-50	1.86E-43	2.06E-38	0.00E+00	5.09E-26	1.90E-11	2.17E-09	2.07E-26	2.42E-26	1.39E-09	1.60E-09	8.15E-27
8.00E-10	900	1.22E+19	0.00E+00	6.12E-09	6.53E+05	6.86E-10	6.48E-18	1.39E+05	2.40E-08	1.74E+05	4.00E-08	3.47E+04	4.16E-09	4.05E-10	8.89E-10	2.20E-08	2.29E-09	9.55E-09	1.20E-09	0.00E+00	5.25E-11	2.10E-13	3.62E-25	1.42E-21	1.50E-35	1.31E-28	1.77E-42	1.78E-29	1.07E-34	2.41E-36	4.41E-26	1.15E-08	4.55E-42	9.90E-16	4.92E-16	2.40E-21	9.05E-31	6.66E-50	2.04E-43	2.26E-38	0.00E+00	5.40E-26	1.96E-11	2.25E-09	2.13E-26	2.50E-26	1.43E-09	1.64E-09	8.72E-27
8.10E-10	900	1.22E+19	0.00E+00	6.29E-09	6.53E+05	6.86E-10	6.65E-18	1.39E+05	2.48E-08	1.74E+05	4.13E-08	3.47E+04	4.32E-09	4.10E-10	9.22E-10	2.27E-08	2.37E-09	9.73E-09	1.24E-09	0.00E+00	5.46E-11	2.19E-13	3.79E-25	1.49E-21	1.64E-35	1.42E-28	1.94E-42	1.86E-29	1.13E-34	2.55E-36	4.67E-26	1.19E-08	4.97E-42	1.03E-15	5.10E-16	2.52E-21	9.58E-31	7.13E-50	2.24E-43	2.48E-38	0.00E+00	5.74E-26	2.01E-11	2.32E-09	2.19E-26	2.59E-26	1.48E-09	1.69E-09	9.34E-27
8.20E-10	900	1.22E+19	0.00E+00	6.46E-09	6.53E+05	6.86E-10	6.81E-18	1.39E+05	2.56E-08	1.74E+05	4.26E-08	3.47E+04	4.48E-09	4.15E-10	9.57E-10	2.34E-08	2.46E-09	9.92E-09	1.28E-09	0.00E+00	5.67E-11	2.27E-13	3.97E-25	1.56E-21	1.79E-35	1.54E-28	2.13E-42	1.95E-29	1.19E-34	2.70E-36	4.94E-26	1.22E-08	5.42E-42	1.07E-15	5.29E-16	2.64E-21	1.01E-30	7.63E-50	2.46E-43	2.72E-38	0.00E+00	6.09E-26	2.07E-11	2.40E-09	2.25E-26	2.67E-26	1.52E-09	1.74E-09	9.99E-27
8.30E-10	900	1.22E+19	0.00E+00	6.64E-09	6.53E+05	6.86E-10	6.98E-18	1.39E+05	2.64E-08	1.74E+05	4.40E-08	3.47E+04	4.64E-09	4.20E-10	9.92E-10	2.41E-08	2.55E-09	1.01E-08	1.32E-09	0.00E+00	5.88E-11	2.36E-13	4.16E-25	1.63E-21	1.95E-35	1.67E-28	2.33E-42	2.04E-29	1.25E-34	2.85E-36	5.22E-26	1.26E-08	5.90E-42	1.11E-15	5.48E-16	2.76E-21	1.07E-30	8.17E-50	2.69E-43	2.97E-38	0.00E+00	6.46E-26	2.13E-11	2.48E-09	2.32E-26	2.76E-26	1.57E-09	1.79E-09	1.07E-26
8.40E-10	900	1.22E+19	0.00E+00	6.83E-09	6.53E+05	6.86E-10	7.15E-18	1.39E+05	2.72E-08	1.74E+05	4.54E-08	3.47E+04	4.81E-09	4.25E-10	1.03E-09	2.48E-08	2.64E-09	1.03E-08	1.36E-09	0.00E+00	6.10E-11	2.45E-13	4.36E-25	1.71E-21	2.13E-35	1.81E-28	2.55E-42	2.13E-29	1.32E-34	3.02E-36	5.52E-26	1.30E-08	6.42E-42	1.15E-15	5.69E-16	2.89E-21	1.13E-30	8.75E-50	2.95E-43	3.25E-38	0.00E+00	6.85E-26	2.18E-11	2.56E-09	2.38E-26	2.86E-26	1.62E-09	1.84E-09	1.14E-26
8.50E-10	900	1.22E+19	0.00E+00	7.02E-09	6.53E+05	6.86E-10	7.32E-18	1.39E+05	2.81E-08	1.74E+05	4.68E-08	3.47E+04	4.98E-09	4.31E-10	1.07E-09	2.56E-08	2.73E-09	1.05E-08	1.41E-09	0.00E+00	6.33E-11	2.55E-13	4.56E-25	1.79E-21	2.32E-35	1.96E-28	2.78E-42	2.23E-29	1.39E-34	3.19E-36	5.83E-26	1.34E-08	6.99E-42	1.19E-15	5.89E-16	3.02E-21	1.20E-30	9.36E-50	3.23E-43	3.56E-38	0.00E+00	7.27E-26	2.25E-11	2.65E-09	2.45E-26	2.95E-26	1.67E-09	1.89E-09	1.22E-26
8.60E-10	900	1.22E+19	0.00E+00	7.22E-09	6.53E+05	6.86E-10	7.50E-18	1.39E+05	2.90E-08	1.74E+05	4.83E-08	3.47E+04	5.16E-09	4.36E-10	1.10E-09	2.64E-08	2.83E-09	1.07E-08	1.46E-09	0.00E+00	6.57E-11	2.65E-13	4.77E-25	1.87E-21	2.53E-35	2.12E-28	3.04E-42	2.33E-29	1.46E-34	3.37E-36	6.16E-26	1.38E-08	7.60E-42	1.24E-15	6.11E-16	3.16E-21	1.26E-30	1.00E-49	3.53E-43	3.88E-38	0.00E+00	7.71E-26	2.31E-11	2.74E-09	2.52E-26	3.05E-26	1.72E-09	1.94E-09	1.30E-26
8.70E-10	900	1.22E+19	0.00E+00	7.42E-09	6.53E+05	6.86E-10	7.67E-18	1.39E+05	2.99E-08	1.74E+05	4.99E-08	3.47E+04	5.35E-09	4.41E-10	1.14E-09	2.72E-08	2.93E-09	1.09E-08	1.50E-09	0.00E+00	6.81E-11	2.75E-13	4.99E-25	1.96E-21	2.76E-35	2.29E-28	3.32E-42	2.43E-29	1.54E-34	3.55E-36	6.50E-26	1.42E-08	8.26E-42	1.28E-15	6.33E-16	3.31E-21	1.33E-30	1.07E-49	3.85E-43	4.24E-38	0.00E+00	8.17E-26	2.37E-11	2.83E-09	2.59E-26	3.15E-26	1.77E-09	2.00E-09	1.39E-26
8.80E-10	900	1.22E+19	0.00E+00	7.63E-09	6.53E+05	6.86E-10	7.85E-18	1.39E+05	3.08E-08	1.74E+05	5.14E-08	3.47E+04	5.54E-09	4.46E-10	1.18E-09	2.80E-08	3.03E-09	1.11E-08	1.55E-09	0.00E+00	7.06E-11	2.85E-13	5.21E-25	2.04E-21	3.00E-35	2.47E-28	3.62E-42	2.54E-29	1.62E-34	3.75E-36	6.86E-26	1.47E-08	8.97E-42	1.33E-15	6.55E-16	3.46E-21	1.41E-30	1.15E-49	4.21E-43	4.62E-38	0.00E+00	8.67E-26	2.44E-11	2.92E-09	2.66E-26	3.25E-26	1.83E-09	2.05E-09	1.48E-26
8.90E-10	900	1.22E+19	0.00E+00	7.84E-09	6.53E+05	6.86E-10	8.03E-18	1.39E+05	3.17E-08	1.74E+05	5.31E-08	3.47E+04	5.73E-09	4.51E-10	1.23E-09	2.89E-08	3.14E-09	1.13E-08	1.60E-09	0.00E+00	7.32E-11	2.96E-13	5.45E-25	2.13E-21	3.26E-35	2.67E-28	3.94E-42	2.65E-29	1.70E-34	3.95E-36	7.23E-26	1.51E-08	9.74E-42	1.38E-15	6.79E-16	3.61E-21	1.48E-30	1.23E-49	4.59E-43	5.04E-38	0.00E+00	9.19E-26	2.51E-11	3.01E-09	2.74E-26	3.36E-26	1.88E-09	2.11E-09	1.58E-26
9.00E-10	900	1.22E+19	0.00E+00	8.06E-09	6.53E+05	6.86E-10	8.21E-18	1.39E+05	3.27E-08	1.74E+05	5.47E-08	3.47E+04	5.94E-09	4.56E-10	1.27E-09	2.98E-08	3.25E-09	1.15E-08	1.65E-09	0.00E+00	7.58E-11	3.07E-13	5.69E-25	2.23E-21	3.54E-35	2.89E-28	4.30E-42	2.77E-29	1.79E-34	4.16E-36	7.62E-26	1.56E-08	1.06E-41	1.43E-15	7.03E-16	3.77E-21	1.56E-30	1.31E-49	5.01E-43	5.49E-38	0.00E+00	9.74E-26	2.58E-11	3.11E-09	2.81E-26	3.47E-26	1.94E-09	2.17E-09	1.69E-26
9.10E-10	900	1.22E+19	0.00E+00	8.28E-09	6.53E+05	6.86E-10	8.40E-18	1.39E+05	3.37E-08	1.74E+05	5.65E-08	3.47E+04	6.14E-09	4.61E-10	1.31E-09	3.07E-08	3.36E-09	1.18E-08	1.71E-09	0.00E+00	7.86E-11	3.18E-13	5.94E-25	2.33E-21	3.85E-35	3.12E-28	4.68E-42	2.89E-29	1.88E-34	4.39E-36	8.02E-26	1.61E-08	1.14E-41	1.48E-15	7.27E-16	3.94E-21	1.65E-30	1.41E-49	5.46E-43	5.97E-38	0.00E+00	1.03E-25	2.65E-11	3.21E-09	2.89E-26	3.58E-26	2.00E-09	2.23E-09	1.80E-26
9.20E-10	900	1.22E+19	0.00E+00	8.51E-09	6.53E+05	6.86E-10	8.59E-18	1.39E+05	3.48E-08	1.74E+05	5.82E-08	3.47E+04	6.36E-09	4.67E-10	1.36E-09	3.16E-08	3.47E-09	1.20E-08	1.76E-09	0.00E+00	8.14E-11	3.30E-13	6.20E-25	2.43E-21	4.18E-35	3.36E-28	5.09E-42	3.01E-29	1.98E-34	4.62E-36	8.45E-26	1.66E-08	1.24E-41	1.53E-15	7.53E-16	4.11E-21	1.73E-30	1.50E-49	5.94E-43	6.50E-38	0.00E+00	1.09E-25	2.72E-11	3.31E-09	2.97E-26	3.70E-26	2.06E-09	2.29E-09	1.92E-26
9.30E-10	900	1.22E+19	0.00E+00	8.75E-09	6.53E+05	6.86E-10	8.77E-18	1.39E+05	3.58E-08	1.74E+05	6.00E-08	3.47E+04	6.58E-09	4.72E-10	1.41E-09	3.26E-08	3.59E-09	1.22E-08	1.82E-09	0.00E+00	8.43E-11	3.42E-13	6.47E-25	2.54E-21	4.53E-35	3.62E-28	5.53E-42	3.14E-29	2.08E-34	4.86E-36	8.89E-26	1.71E-08	1.34E-41	1.59E-15	7.79E-16	4.29E-21	1.83E-30	1.61E-49	6.47E-43	7.07E-38	0.00E+00	1.16E-25	2.80E-11	3.42E-09	3.06E-26	3.81E-26	2.12E-09	2.36E-09	2.05E-26
9.40E-10	900	1.22E+19	0.00E+00	9.00E-09	6.53E+05	6.86E-10	8.97E-18	1.39E+05	3.69E-08	1.74E+05	6.19E-08	3.47E+04	6.81E-09	4.77E-10	1.46E-09	3.36E-08	3.71E-09	1.24E-08	1.88E-09	0.00E+00	8.73E-11	3.55E-13	6.75E-25	2.64E-21	4.92E-35	3.91E-28	6.01E-42	3.27E-29	2.18E-34	5.11E-36	9.35E-26	1.76E-08	1.45E-41	1.65E-15	8.06E-16	4.47E-21	1.92E-30	1.72E-49	7.04E-43	7.68E-38	0.00E+00	1.23E-25	2.88E-11	3.53E-09	3.14E-26	3.94E-26	2.19E-09	2.42E-09	2.18E-26
9.50E-10	900	1.22E+19	0.00E+00	9.25E-09	6.53E+05	6.86E-10	9.16E-18	1.39E+05	3.81E-08	1.74E+05	6.38E-08	3.47E+04	7.04E-09	4.82E-10	1.51E-09	3.46E-08	3.84E-09	1.27E-08	1.94E-09	0.00E+00	9.04E-11	3.67E-13	7.04E-25	2.76E-21	5.33E-35	4.21E-28	6.53E-42	3.41E-29	2.30E-34	5.38E-36	9.83E-26	1.81E-08	1.57E-41	1.70E-15	8.34E-16	4.66E-21	2.02E-30	1.85E-49	7.65E-43	8.34E-38	0.00E+00	1.30E-25	2.96E-11	3.64E-09	3.23E-26	4.06E-26	2.25E-09	2.49E-09	2.33E-26
9.60E-10	900	1.22E+19	0.00E+00	9.50E-09	6.53E+05	6.86E-10	9.35E-18	1.39E+05	3.92E-08	1.74E+05	6.58E-08	3.47E+04	7.28E-09	4.87E-10	1.56E-09	3.56E-08	3.97E-09	1.29E-08	2.00E-09	0.00E+00	9.36E-11	3.81E-13	7.34E-25	2.87E-21	5.77E-35	4.53E-28	7.09E-42	3.55E-29	2.41E-34	5.65E-36	1.03E-25	1.87E-08	1.70E-41	1.76E-15	8.62E-16	4.86E-21	2.12E-30	1.98E-49	8.31E-43	9.05E-38	0.00E+00	1.38E-25	3.04E-11	3.76E-09	3.32E-26	4.19E-26	2.32E-09	2.56E-09	2.48E-26
9.70E-10	900	1.22E+19	0.00E+00	9.77E-09	6.53E+05	6.86E-10	9.55E-18	1.39E+05	4.04E-08	1.74E+05	6.78E-08	3.47E+04	7.53E-09	4.93E-10	1.61E-09	3.67E-08	4.10E-09	1.32E-08	2.06E-09	0.00E+00	9.68E-11	3.94E-13	7.65E-25	3.00E-21	6.25E-35	4.88E-28	7.69E-42	3.69E-29	2.53E-34	5.94E-36	1.09E-25	1.92E-08	1.84E-41	1.83E-15	8.92E-16	5.07E-21	2.23E-30	2.12E-49	9.02E-43	9.82E-38	0.00E+00	1.46E-25	3.13E-11	3.87E-09	3.42E-26	4.32E-26	2.39E-09	2.63E-09	2.64E-26
9.80E-10	900	1.22E+19	0.00E+00	1.00E-08	6.53E+05	6.86E-10	9.75E-18	1.39E+05	4.16E-08	1.74E+05	6.99E-08	3.47E+04	7.79E-09	4.98E-10	1.67E-09	3.78E-08	4.24E-09	1.34E-08	2.13E-09	0.00E+00	1.00E-10	4.09E-13	7.97E-25	3.12E-21	6.76E-35	5.25E-28	8.34E-42	3.85E-29	2.66E-34	6.24E-36	1.14E-25	1.98E-08	1.99E-41	1.89E-15	9.22E-16	5.28E-21	2.34E-30	2.26E-49	9.79E-43	1.06E-37	0.00E+00	1.55E-25	3.21E-11	4.00E-09	3.51E-26	4.46E-26	2.46E-09	2.71E-09	2.81E-26
9.90E-10	900	1.22E+19	0.00E+00	1.03E-08	6.53E+05	6.86E-10	9.95E-18	1.39E+05	4.29E-08	1.74E+05	7.21E-08	3.47E+04	8.05E-09	5.03E-10	1.72E-09	3.89E-08	4.38E-09	1.37E-08	2.19E-09	0.00E+00	1.04E-10	4.23E-13	8.31E-25	3.25E-21	7.32E-35	5.65E-28	9.04E-42	4.00E-29	2.80E-34	6.55E-36	1.20E-25	2.04E-08	2.15E-41	1.95E-15	9.53E-16	5.50E-21	2.46E-30	2.43E-49	1.06E-42	1.15E-37	0.00E+00	1.64E-25	3.30E-11	4.12E-09	3.61E-26	4.60E-26	2.54E-09	2.78E-09	2.99E-26
1.00E-09	900	1.22E+19	0.00E+00	1.06E-08	6.53E+05	6.86E-10	1.02E-17	1.39E+05	4.42E-08	1.74E+05	7.43E-08	3.47E+04	8.32E-09	5.08E-10	1.78E-09	4.01E-08	4.52E-09	1.39E-08	2.26E-09	0.00E+00	1.07E-10	4.38E-13	8.65E-25	3.39E-21	7.91E-35	6.07E-28	9.80E-42	4.16E-29	2.94E-34	6.87E-36	1.26E-25	2.10E-08	2.32E-41	2.02E-15	9.85E-16	5.73E-21	2.58E-30	2.60E-49	1.15E-42	1.25E-37	0.00E+00	1.74E-25	3.39E-11	4.25E-09	3.71E-26	4.74E-26	2.61E-09	2.86E-09	3.18E-26
1.01E-09	900	1.22E+19	0.00E+00	1.09E-08	6.53E+05	6.86E-10	1.04E-17	1.39E+05	4.55E-08	1.74E+05	7.65E-08	3.47E+04	8.60E-09	5.13E-10	1.84E-09	4.12E-08	4.67E-09	1.42E-08	2.33E-09	0.00E+00	1.11E-10	4.53E-13	9.01E-25	3.52E-21	8.55E-35	6.52E-28	1.06E-41	4.33E-29	3.08E-34	7.21E-36	1.32E-25	2.16E-08	2.50E-41	2.09E-15	1.02E-15	5.96E-21	2.71E-30	2.78E-49	1.25E-42	1.35E-37	0.00E+00	1.84E-25	3.49E-11	4.38E-09	3.81E-26	4.89E-26	2.69E-09	2.94E-09	3.39E-26
1.02E-09	900	1.22E+19	0.00E+00	1.12E-08	6.53E+05	6.86E-10	1.06E-17	1.39E+05	4.69E-08	1.74E+05	7.89E-08	3.47E+04	8.89E-09	5.19E-10	1.90E-09	4.25E-08	4.82E-09	1.44E-08	2.40E-09	0.00E+00	1.15E-10	4.69E-13	9.38E-25	3.67E-21	9.23E-35	7.01E-28	1.15E-41	4.50E-29	3.24E-34	7.56E-36	1.38E-25	2.23E-08	2.70E-41	2.16E-15	1.05E-15	6.20E-21	2.84E-30	2.98E-49	1.35E-42	1.46E-37	0.00E+00	1.95E-25	3.59E-11	4.52E-09	3.92E-26	5.04E-26	2.77E-09	3.03E-09	3.60E-26
1.03E-09	900	1.22E+19	0.00E+00	1.15E-08	6.53E+05	6.86E-10	1.08E-17	1.39E+05	4.83E-08	1.74E+05	8.13E-08	3.47E+04	9.18E-09	5.24E-10	1.96E-09	4.37E-08	4.98E-09	1.47E-08	2.48E-09	0.00E+00	1.19E-10	4.86E-13	9.76E-25	3.82E-21	9.97E-35	7.52E-28	1.24E-41	4.68E-29	3.40E-34	7.92E-36	1.45E-25	2.29E-08	2.91E-41	2.24E-15	1.09E-15	6.45E-21	2.97E-30	3.19E-49	1.46E-42	1.58E-37	0.00E+00	2.07E-25	3.69E-11	4.66E-09	4.03E-26	5.20E-26	2.85E-09	3.11E-09	3.83E-26
1.04E-09	900	1.22E+19	0.00E+00	1.18E-08	6.53E+05	6.86E-10	1.10E-17	1.39E+05	4.97E-08	1.74E+05	8.37E-08	3.47E+04	9.49E-09	5.29E-10	2.03E-09	4.50E-08	5.14E-09	1.50E-08	2.56E-09	0.00E+00	1.23E-10	5.03E-13	1.02E-24	3.97E-21	1.08E-34	8.08E-28	1.34E-41	4.87E-29	3.57E-34	8.30E-36	1.52E-25	2.36E-08	3.13E-41	2.31E-15	1.12E-15	6.71E-21	3.12E-30	3.42E-49	1.58E-42	1.71E-37	0.00E+00	2.19E-25	3.79E-11	4.80E-09	4.14E-26	5.36E-26	2.94E-09	3.20E-09	4.07E-26
1.05E-09	900	1.22E+19	0.00E+00	1.22E-08	6.53E+05	6.86E-10	1.12E-17	1.39E+05	5.12E-08	1.74E+05	8.63E-08	3.47E+04	9.80E-09	5.34E-10	2.09E-09	4.63E-08	5.31E-09	1.53E-08	2.63E-09	0.00E+00	1.27E-10	5.20E-13	1.06E-24	4.13E-21	1.16E-34	8.67E-28	1.45E-41	5.06E-29	3.75E-34	8.70E-36	1.59E-25	2.43E-08	3.38E-41	2.39E-15	1.16E-15	6.98E-21	3.26E-30	3.66E-49	1.71E-42	1.85E-37	0.00E+00	2.32E-25	3.90E-11	4.95E-09	4.26E-26	5.53E-26	3.02E-09	3.29E-09	4.33E-26
1.06E-09	900	1.22E+19	0.00E+00	1.25E-08	6.53E+05	6.86E-10	1.14E-17	1.39E+05	5.27E-08	1.74E+05	8.89E-08	3.47E+04	1.01E-08	5.39E-10	2.16E-09	4.77E-08	5.48E-09	1.56E-08	2.72E-09	0.00E+00	1.31E-10	5.38E-13	1.10E-24	4.29E-21	1.25E-34	9.30E-28	1.57E-41	5.25E-29	3.93E-34	9.11E-36	1.67E-25	2.50E-08	3.64E-41	2.47E-15	1.20E-15	7.26E-21	3.42E-30	3.93E-49	1.85E-42	2.00E-37	0.00E+00	2.45E-25	4.00E-11	5.10E-09	4.38E-26	5.70E-26	3.11E-09	3.38E-09	4.60E-26
1.07E-09	900	1.22E+19	0.00E+00	1.29E-08	6.53E+05	6.86E-10	1.16E-17	1.39E+05	5.43E-08	1.74E+05	9.16E-08	3.47E+04	1.05E-08	5.45E-10	2.23E-09	4.91E-08	5.66E-09	1.59E-08	2.80E-09	0.00E+00	1.35E-10	5.56E-13	1.14E-24	4.46E-21	1.35E-34	9.97E-28	1.69E-41	5.46E-29	4.13E-34	9.54E-36	1.74E-25	2.58E-08	3.91E-41	2.55E-15	1.24E-15	7.55E-21	3.58E-30	4.21E-49	2.00E-42	2.16E-37	0.00E+00	2.60E-25	4.12E-11	5.26E-09	4.50E-26	5.87E-26	3.21E-09	3.47E-09	4.89E-26
1.08E-09	900	1.22E+19	0.00E+00	1.32E-08	6.53E+05	6.86E-10	1.19E-17	1.39E+05	5.59E-08	1.74E+05	9.43E-08	3.47E+04	1.08E-08	5.50E-10	2.31E-09	5.06E-08	5.84E-09	1.62E-08	2.89E-09	0.00E+00	1.40E-10	5.75E-13	1.19E-24	4.64E-21	1.45E-34	1.07E-27	1.83E-41	5.67E-29	4.33E-34	9.98E-36	1.82E-25	2.65E-08	4.21E-41	2.64E-15	1.28E-15	7.84E-21	3.75E-30	4.51E-49	2.16E-42	2.33E-37	0.00E+00	2.75E-25	4.23E-11	5.42E-09	4.63E-26	6.05E-26	3.30E-09	3.57E-09	5.20E-26
1.09E-09	900	1.22E+19	0.00E+00	1.36E-08	6.53E+05	6.86E-10	1.21E-17	1.39E+05	5.76E-08	1.74E+05	9.72E-08	3.47E+04	1.12E-08	5.55E-10	2.38E-09	5.20E-08	6.02E-09	1.65E-08	2.97E-09	0.00E+00	1.45E-10	5.95E-13	1.23E-24	4.82E-21	1.56E-34	1.15E-27	1.97E-41	5.88E-29	4.55E-34	1.04E-35	1.91E-25	2.73E-08	4.53E-41	2.73E-15	1.32E-15	8.15E-21	3.92E-30	4.83E-49	2.33E-42	2.51E-37	0.00E+00	2.91E-25	4.35E-11	5.58E-09	4.76E-26	6.23E-26	3.40E-09	3.67E-09	5.52E-26
1.10E-09	900	1.22E+19	0.00E+00	1.40E-08	6.53E+05	6.86E-10	1.23E-17	1.39E+05	5.93E-08	1.74E+05	1.00E-07	3.47E+04	1.15E-08	5.60E-10	2.46E-09	5.36E-08	6.22E-09	1.68E-08	3.07E-09	0.00E+00	1.49E-10	6.15E-13	1.28E-24	5.01E-21	1.68E-34	1.23E-27	2.13E-41	6.11E-29	4.77E-34	1.09E-35	2.00E-25	2.81E-08	4.87E-41	2.82E-15	1.36E-15	8.47E-21	4.10E-30	5.18E-49	2.51E-42	2.71E-37	0.00E+00	3.08E-25	4.47E-11	5.75E-09	4.89E-26	6.42E-26	3.50E-09	3.77E-09	5.87E-26
1.11E-09	900	1.22E+19	0.00E+00	1.44E-08	6.53E+05	6.86E-10	1.25E-17	1.39E+05	6.10E-08	1.74E+05	1.03E-07	3.47E+04	1.19E-08	5.66E-10	2.54E-09	5.51E-08	6.41E-09	1.71E-08	3.16E-09	0.00E+00	1.54E-10	6.36E-13	1.33E-24	5.20E-21	1.81E-34	1.31E-27	2.29E-41	6.34E-29	5.01E-34	1.14E-35	2.09E-25	2.89E-08	5.24E-41	2.91E-15	1.41E-15	8.79E-21	4.28E-30	5.55E-49	2.71E-42	2.92E-37	0.00E+00	3.26E-25	4.60E-11	5.93E-09	5.03E-26	6.62E-26	3.60E-09	3.88E-09	6.23E-26
1.12E-09	900	1.22E+19	0.00E+00	1.48E-08	6.53E+05	6.86E-10	1.28E-17	1.39E+05	6.28E-08	1.74E+05	1.06E-07	3.47E+04	1.23E-08	5.71E-10	2.62E-09	5.67E-08	6.62E-09	1.75E-08	3.25E-09	0.00E+00	1.59E-10	6.57E-13	1.38E-24	5.40E-21	1.95E-34	1.41E-27	2.47E-41	6.58E-29	5.26E-34	1.19E-35	2.18E-25	2.98E-08	5.63E-41	3.01E-15	1.45E-15	9.13E-21	4.48E-30	5.94E-49	2.92E-42	3.14E-37	0.00E+00	3.45E-25	4.72E-11	6.11E-09	5.17E-26	6.82E-26	3.71E-09	3.99E-09	6.62E-26
1.13E-09	900	1.22E+19	0.00E+00	1.52E-08	6.53E+05	6.86E-10	1.30E-17	1.39E+05	6.47E-08	1.74E+05	1.09E-07	3.47E+04	1.27E-08	5.76E-10	2.70E-09	5.84E-08	6.82E-09	1.78E-08	3.35E-09	0.00E+00	1.65E-10	6.79E-13	1.44E-24	5.61E-21	2.10E-34	1.51E-27	2.66E-41	6.82E-29	5.52E-34	1.25E-35	2.28E-25	3.06E-08	6.04E-41	3.11E-15	1.50E-15	9.48E-21	4.68E-30	6.37E-49	3.15E-42	3.39E-37	0.00E+00	3.65E-25	4.86E-11	6.29E-09	5.31E-26	7.03E-26	3.81E-09	4.10E-09	7.03E-26
1.14E-09	900	1.22E+19	0.00E+00	1.56E-08	6.53E+05	6.86E-10	1.32E-17	1.39E+05	6.66E-08	1.74E+05	1.13E-07	3.47E+04	1.31E-08	5.82E-10	2.79E-09	6.01E-08	7.04E-09	1.81E-08	3.46E-09	0.00E+00	1.70E-10	7.02E-13	1.49E-24	5.82E-21	2.25E-34	1.61E-27	2.86E-41	7.08E-29	5.79E-34	1.30E-35	2.38E-25	3.15E-08	6.49E-41	3.21E-15	1.55E-15	9.84E-21	4.89E-30	6.83E-49	3.40E-42	3.64E-37	0.00E+00	3.87E-25	4.99E-11	6.48E-09	5.46E-26	7.24E-26	3.93E-09	4.22E-09	7.46E-26
1.15E-09	900	1.22E+19	0.00E+00	1.60E-08	6.53E+05	6.86E-10	1.35E-17	1.39E+05	6.85E-08	1.74E+05	1.16E-07	3.47E+04	1.35E-08	5.87E-10	2.88E-09	6.18E-08	7.26E-09	1.85E-08	3.56E-09	0.00E+00	1.76E-10	7.25E-13	1.55E-24	6.04E-21	2.42E-34	1.73E-27	3.08E-41	7.34E-29	6.07E-34	1.36E-35	2.49E-25	3.25E-08	6.97E-41	3.31E-15	1.59E-15	1.02E-20	5.11E-30	7.32E-49	3.66E-42	3.92E-37	0.00E+00	4.09E-25	5.13E-11	6.67E-09	5.61E-26	7.46E-26	4.04E-09	4.33E-09	7.92E-26
1.16E-09	900	1.22E+19	0.00E+00	1.65E-08	6.53E+05	6.86E-10	1.37E-17	1.39E+05	7.05E-08	1.74E+05	1.19E-07	3.47E+04	1.39E-08	5.92E-10	2.97E-09	6.36E-08	7.49E-09	1.89E-08	3.67E-09	0.00E+00	1.81E-10	7.49E-13	1.61E-24	6.27E-21	2.60E-34	1.85E-27	3.32E-41	7.61E-29	6.37E-34	1.42E-35	2.60E-25	3.34E-08	7.48E-41	3.42E-15	1.64E-15	1.06E-20	5.33E-30	7.84E-49	3.94E-42	4.22E-37	0.00E+00	4.33E-25	5.27E-11	6.87E-09	5.77E-26	7.68E-26	4.16E-09	4.45E-09	8.41E-26
1.17E-09	900	1.22E+19	0.00E+00	1.69E-08	6.53E+05	6.86E-10	1.39E-17	1.39E+05	7.26E-08	1.74E+05	1.23E-07	3.47E+04	1.44E-08	5.97E-10	3.06E-09	6.55E-08	7.72E-09	1.92E-08	3.78E-09	0.00E+00	1.87E-10	7.74E-13	1.67E-24	6.50E-21	2.80E-34	1.97E-27	3.57E-41	7.89E-29	6.69E-34	1.48E-35	2.71E-25	3.44E-08	8.03E-41	3.53E-15	1.70E-15	1.10E-20	5.56E-30	8.40E-49	4.24E-42	4.54E-37	0.00E+00	4.58E-25	5.42E-11	7.08E-09	5.93E-26	7.91E-26	4.28E-09	4.58E-09	8.92E-26
1.18E-09	900	1.22E+19	0.00E+00	1.74E-08	6.53E+05	6.86E-10	1.42E-17	1.39E+05	7.47E-08	1.74E+05	1.27E-07	3.47E+04	1.48E-08	6.03E-10	3.16E-09	6.74E-08	7.96E-09	1.96E-08	3.89E-09	0.00E+00	1.93E-10	8.00E-13	1.73E-24	6.74E-21	3.00E-34	2.11E-27	3.84E-41	8.18E-29	7.02E-34	1.55E-35	2.83E-25	3.54E-08	8.61E-41	3.64E-15	1.75E-15	1.14E-20	5.81E-30	9.00E-49	4.56E-42	4.88E-37	0.00E+00	4.85E-25	5.57E-11	7.29E-09	6.10E-26	8.15E-26	4.40E-09	4.71E-09	9.47E-26
1.19E-09	900	1.22E+19	0.00E+00	1.79E-08	6.53E+05	6.86E-10	1.44E-17	1.39E+05	7.69E-08	1.74E+05	1.30E-07	3.47E+04	1.53E-08	6.08E-10	3.26E-09	6.93E-08	8.21E-09	2.00E-08	4.01E-09	0.00E+00	1.99E-10	8.26E-13	1.79E-24	6.99E-21	3.22E-34	2.25E-27	4.13E-41	8.47E-29	7.37E-34	1.62E-35	2.95E-25	3.64E-08	9.23E-41	3.76E-15	1.81E-15	1.18E-20	6.06E-30	9.65E-49	4.90E-42	5.24E-37	0.00E+00	5.13E-25	5.73E-11	7.51E-09	6.27E-26	8.39E-26	4.53E-09	4.84E-09	1.00E-25
1.20E-09	900	1.22E+19	0.00E+00	1.84E-08	6.53E+05	6.86E-10	1.47E-17	1.39E+05	7.92E-08	1.74E+05	1.34E-07	3.47E+04	1.58E-08	6.13E-10	3.36E-09	7.13E-08	8.46E-09	2.04E-08	4.13E-09	0.00E+00	2.06E-10	8.53E-13	1.86E-24	7.25E-21	3.46E-34	2.41E-27	4.43E-41	8.78E-29	7.73E-34	1.69E-35	3.08E-25	3.75E-08	9.90E-41	3.88E-15	1.86E-15	1.23E-20	6.32E-30	1.03E-48	5.27E-42	5.63E-37	0.00E+00	5.43E-25	5.89E-11	7.73E-09	6.44E-26	8.64E-26	4.66E-09	4.97E-09	1.07E-25
1.21E-09	900	1.22E+19	0.00E+00	1.89E-08	6.53E+05	6.86E-10	1.49E-17	1.39E+05	8.15E-08	1.74E+05	1.38E-07	3.47E+04	1.63E-08	6.19E-10	3.46E-09	7.34E-08	8.72E-09	2.08E-08	4.25E-09	0.00E+00	2.12E-10	8.81E-13	1.93E-24	7.52E-21	3.71E-34	2.57E-27	4.76E-41	9.09E-29	8.11E-34	1.76E-35	3.21E-25	3.85E-08	1.06E-40	4.00E-15	1.92E-15	1.27E-20	6.59E-30	1.11E-48	5.66E-42	6.05E-37	0.00E+00	5.74E-25	6.05E-11	7.96E-09	6.62E-26	8.90E-26	4.80E-09	5.11E-09	1.13E-25
1.22E-09	900	1.22E+19	0.00E+00	1.94E-08	6.53E+05	6.86E-10	1.52E-17	1.39E+05	8.38E-08	1.74E+05	1.42E-07	3.47E+04	1.68E-08	6.24E-10	3.57E-09	7.55E-08	8.99E-09	2.12E-08	4.38E-09	0.00E+00	2.19E-10	9.09E-13	2.00E-24	7.79E-21	3.97E-34	2.75E-27	5.12E-41	9.42E-29	8.51E-34	1.83E-35	3.35E-25	3.97E-08	1.14E-40	4.13E-15	1.98E-15	1.32E-20	6.87E-30	1.19E-48	6.08E-42	6.50E-37	0.00E+00	6.08E-25	6.22E-11	8.20E-09	6.81E-26	9.16E-26	4.94E-09	5.26E-09	1.20E-25
1.23E-09	900	1.22E+19	0.00E+00	2.00E-08	6.53E+05	6.86E-10	1.54E-17	1.39E+05	8.63E-08	1.74E+05	1.46E-07	3.47E+04	1.73E-08	6.30E-10	3.68E-09	7.77E-08	9.26E-09	2.16E-08	4.51E-09	0.00E+00	2.26E-10	9.39E-13	2.08E-24	8.08E-21	4.26E-34	2.93E-27	5.49E-41	9.76E-29	8.93E-34	1.91E-35	3.49E-25	4.08E-08	1.22E-40	4.26E-15	2.04E-15	1.37E-20	7.16E-30	1.27E-48	6.53E-42	6.97E-37	0.00E+00	6.43E-25	6.40E-11	8.44E-09	7.00E-26	9.43E-26	5.08E-09	5.40E-09	1.27E-25
1.24E-09	900	1.22E+19	0.00E+00	2.06E-08	6.53E+05	6.86E-10	1.57E-17	1.39E+05	8.88E-08	1.74E+05	1.51E-07	3.47E+04	1.78E-08	6.35E-10	3.80E-09	7.99E-08	9.55E-09	2.20E-08	4.65E-09	0.00E+00	2.33E-10	9.69E-13	2.15E-24	8.37E-21	4.56E-34	3.13E-27	5.90E-41	1.01E-28	9.37E-34	1.99E-35	3.63E-25	4.20E-08	1.30E-40	4.40E-15	2.11E-15	1.42E-20	7.46E-30	1.36E-48	7.01E-42	7.48E-37	0.00E+00	6.80E-25	6.57E-11	8.69E-09	7.19E-26	9.71E-26	5.23E-09	5.55E-09	1.35E-25
1.25E-09	900	1.22E+19	0.00E+00	2.11E-08	6.53E+05	6.86E-10	1.59E-17	1.39E+05	9.14E-08	1.74E+05	1.55E-07	3.47E+04	1.84E-08	6.40E-10	3.92E-09	8.22E-08	9.84E-09	2.25E-08	4.78E-09	0.00E+00	2.41E-10	1.00E-12	2.23E-24	8.67E-21	4.89E-34	3.34E-27	6.33E-41	1.05E-28	9.84E-34	2.07E-35	3.79E-25	4.32E-08	1.40E-40	4.54E-15	2.17E-15	1.47E-20	7.77E-30	1.46E-48	7.53E-42	8.03E-37	0.00E+00	7.19E-25	6.76E-11	8.94E-09	7.39E-26	1.00E-25	5.38E-09	5.71E-09	1.43E-25
1.26E-09	900	1.22E+19	0.00E+00	2.17E-08	6.53E+05	6.86E-10	1.62E-17	1.39E+05	9.40E-08	1.74E+05	1.60E-07	3.47E+04	1.90E-08	6.46E-10	4.04E-09	8.46E-08	1.01E-08	2.29E-08	4.93E-09	0.00E+00	2.48E-10	1.03E-12	2.31E-24	8.98E-21	5.24E-34	3.57E-27	6.79E-41	1.08E-28	1.03E-33	2.16E-35	3.94E-25	4.44E-08	1.49E-40	4.68E-15	2.24E-15	1.52E-20	8.09E-30	1.56E-48	8.08E-42	8.61E-37	0.00E+00	7.61E-25	6.95E-11	9.21E-09	7.60E-26	1.03E-25	5.53E-09	5.87E-09	1.52E-25
1.27E-09	900	1.22E+19	0.00E+00	2.23E-08	6.53E+05	6.86E-10	1.65E-17	1.39E+05	9.67E-08	1.74E+05	1.64E-07	3.47E+04	1.95E-08	6.51E-10	4.16E-09	8.70E-08	1.04E-08	2.34E-08	5.07E-09	0.00E+00	2.56E-10	1.07E-12	2.39E-24	9.30E-21	5.61E-34	3.81E-27	7.28E-41	1.12E-28	1.08E-33	2.25E-35	4.11E-25	4.57E-08	1.60E-40	4.83E-15	2.31E-15	1.57E-20	8.43E-30	1.67E-48	8.66E-42	9.23E-37	0.00E+00	8.05E-25	7.14E-11	9.48E-09	7.81E-26	1.06E-25	5.69E-09	6.03E-09	1.61E-25
1.28E-09	900	1.22E+19	0.00E+00	2.29E-08	6.53E+05	6.86E-10	1.67E-17	1.39E+05	9.95E-08	1.74E+05	1.69E-07	3.47E+04	2.02E-08	6.56E-10	4.29E-09	8.95E-08	1.08E-08	2.39E-08	5.22E-09	0.00E+00	2.64E-10	1.10E-12	2.48E-24	9.63E-21	6.00E-34	4.06E-27	7.80E-41	1.16E-28	1.14E-33	2.34E-35	4.27E-25	4.70E-08	1.71E-40	4.98E-15	2.38E-15	1.63E-20	8.78E-30	1.79E-48	9.29E-42	9.89E-37	0.00E+00	8.52E-25	7.34E-11	9.76E-09	8.03E-26	1.09E-25	5.86E-09	6.20E-09	1.70E-25
1.29E-09	900	1.22E+19	0.00E+00	2.36E-08	6.53E+05	6.86E-10	1.70E-17	1.39E+05	1.02E-07	1.74E+05	1.74E-07	3.47E+04	2.08E-08	6.62E-10	4.42E-09	9.21E-08	1.11E-08	2.43E-08	5.38E-09	0.00E+00	2.72E-10	1.13E-12	2.57E-24	9.97E-21	6.43E-34	4.33E-27	8.36E-41	1.20E-28	1.19E-33	2.44E-35	4.45E-25	4.84E-08	1.83E-40	5.14E-15	2.45E-15	1.69E-20	9.13E-30	1.92E-48	9.96E-42	1.06E-36	0.00E+00	9.01E-25	7.54E-11	1.00E-08	8.25E-26	1.12E-25	6.02E-09	6.37E-09	1.81E-25
1.30E-09	900	1.22E+19	0.00E+00	2.42E-08	6.53E+05	6.86E-10	1.73E-17	1.39E+05	1.05E-07	1.74E+05	1.79E-07	3.47E+04	2.14E-08	6.67E-10	4.55E-09	9.47E-08	1.14E-08	2.48E-08	5.54E-09	0.00E+00	2.81E-10	1.17E-12	2.66E-24	1.03E-20	6.87E-34	4.61E-27	8.96E-41	1.24E-28	1.25E-33	2.54E-35	4.63E-25	4.98E-08	1.96E-40	5.30E-15	2.52E-15	1.75E-20	9.51E-30	2.06E-48	1.07E-41	1.14E-36	0.00E+00	9.53E-25	7.75E-11	1.03E-08	8.49E-26	1.16E-25	6.20E-09	6.55E-09	1.91E-25
1.31E-09	900	1.22E+19	0.00E+00	2.49E-08	6.53E+05	6.86E-10	1.75E-17	1.39E+05	1.08E-07	1.74E+05	1.84E-07	3.47E+04	2.21E-08	6.73E-10	4.69E-09	9.74E-08	1.18E-08	2.53E-08	5.70E-09	0.00E+00	2.90E-10	1.21E-12	2.76E-24	1.07E-20	7.35E-34	4.92E-27	9.60E-41	1.28E-28	1.32E-33	2.64E-35	4.82E-25	5.12E-08	2.09E-40	5.46E-15	2.60E-15	1.81E-20	9.89E-30	2.20E-48	1.14E-41	1.22E-36	0.00E+00	1.01E-24	7.97E-11	1.06E-08	8.72E-26	1.19E-25	6.38E-09	6.74E-09	2.03E-25
1.32E-09	900	1.22E+19	0.00E+00	2.56E-08	6.53E+05	6.86E-10	1.78E-17	1.39E+05	1.12E-07	1.74E+05	1.90E-07	3.47E+04	2.27E-08	6.78E-10	4.84E-09	1.00E-07	1.21E-08	2.59E-08	5.87E-09	0.00E+00	2.98E-10	1.25E-12	2.85E-24	1.11E-20	7.86E-34	5.24E-27	1.03E-40	1.33E-28	1.38E-33	2.75E-35	5.01E-25	5.27E-08	2.24E-40	5.63E-15	2.68E-15	1.87E-20	1.03E-29	2.36E-48	1.23E-41	1.30E-36	0.00E+00	1.07E-24	8.19E-11	1.10E-08	8.97E-26	1.22E-25	6.56E-09	6.92E-09	2.15E-25
1.33E-09	900	1.22E+19	0.00E+00	2.63E-08	6.53E+05	6.86E-10	1.81E-17	1.39E+05	1.15E-07	1.74E+05	1.95E-07	3.47E+04	2.34E-08	6.84E-10	4.98E-09	1.03E-07	1.25E-08	2.64E-08	6.04E-09	0.00E+00	3.08E-10	1.28E-12	2.95E-24	1.15E-20	8.41E-34	5.59E-27	1.10E-40	1.37E-28	1.45E-33	2.86E-35	5.21E-25	5.42E-08	2.39E-40	5.80E-15	2.76E-15	1.94E-20	1.07E-29	2.52E-48	1.31E-41	1.39E-36	0.00E+00	1.13E-24	8.42E-11	1.13E-08	9.22E-26	1.26E-25	6.75E-09	7.12E-09	2.28E-25
1.34E-09	900	1.22E+19	0.00E+00	2.71E-08	6.53E+05	6.86E-10	1.83E-17	1.39E+05	1.18E-07	1.74E+05	2.01E-07	3.47E+04	2.42E-08	6.89E-10	5.13E-09	1.06E-07	1.29E-08	2.69E-08	6.22E-09	0.00E+00	3.17E-10	1.33E-12	3.06E-24	1.18E-20	8.99E-34	5.95E-27	1.18E-40	1.42E-28	1.52E-33	2.97E-35	5.42E-25	5.58E-08	2.55E-40	5.98E-15	2.85E-15	2.00E-20	1.11E-29	2.70E-48	1.41E-41	1.49E-36	0.00E+00	1.19E-24	8.66E-11	1.16E-08	9.47E-26	1.30E-25	6.94E-09	7.32E-09	2.41E-25
1.35E-09	900	1.22E+19	0.00E+00	2.78E-08	6.53E+05	6.86E-10	1.86E-17	1.39E+05	1.21E-07	1.74E+05	2.07E-07	3.47E+04	2.49E-08	6.95E-10	5.29E-09	1.09E-07	1.32E-08	2.75E-08	6.40E-09	0.00E+00	3.27E-10	1.37E-12	3.17E-24	1.23E-20	9.60E-34	6.34E-27	1.26E-40	1.47E-28	1.60E-33	3.09E-35	5.63E-25	5.74E-08	2.73E-40	6.17E-15	2.93E-15	2.07E-20	1.16E-29	2.89E-48	1.50E-41	1.60E-36	0.00E+00	1.26E-24	8.90E-11	1.19E-08	9.74E-26	1.33E-25	7.14E-09	7.52E-09	2.56E-25
1.36E-09	900	1.22E+19	0.00E+00	2.86E-08	6.53E+05	6.86E-10	1.89E-17	1.39E+05	1.25E-07	1.74E+05	2.13E-07	3.47E+04	2.56E-08	7.00E-10	5.45E-09	1.12E-07	1.36E-08	2.81E-08	6.59E-09	0.00E+00	3.37E-10	1.41E-12	3.28E-24	1.27E-20	1.03E-33	6.75E-27	1.35E-40	1.52E-28	1.68E-33	3.21E-35	5.86E-25	5.90E-08	2.91E-40	6.36E-15	3.02E-15	2.14E-20	1.20E-29	3.09E-48	1.61E-41	1.71E-36	0.00E+00	1.33E-24	9.15E-11	1.23E-08	1.00E-25	1.37E-25	7.34E-09	7.73E-09	2.71E-25
1.37E-09	900	1.22E+19	0.00E+00	2.94E-08	6.53E+05	6.86E-10	1.92E-17	1.39E+05	1.28E-07	1.74E+05	2.19E-07	3.47E+04	2.64E-08	7.06E-10	5.61E-09	1.15E-07	1.40E-08	2.86E-08	6.78E-09	0.00E+00	3.47E-10	1.45E-12	3.39E-24	1.31E-20	1.10E-33	7.19E-27	1.44E-40	1.57E-28	1.76E-33	3.34E-35	6.09E-25	6.07E-08	3.11E-40	6.55E-15	3.11E-15	2.22E-20	1.25E-29	3.31E-48	1.72E-41	1.83E-36	0.00E+00	1.41E-24	9.40E-11	1.26E-08	1.03E-25	1.41E-25	7.55E-09	7.95E-09	2.87E-25
1.38E-09	900	1.22E+19	0.00E+00	3.02E-08	6.53E+05	6.86E-10	1.95E-17	1.39E+05	1.32E-07	1.74E+05	2.25E-07	3.47E+04	2.72E-08	7.11E-10	5.78E-09	1.19E-07	1.45E-08	2.92E-08	6.98E-09	0.00E+00	3.58E-10	1.50E-12	3.51E-24	1.36E-20	1.17E-33	7.65E-27	1.54E-40	1.62E-28	1.85E-33	3.47E-35	6.32E-25	6.24E-08	3.32E-40	6.75E-15	3.21E-15	2.29E-20	1.30E-29	3.54E-48	1.84E-41	1.95E-36	0.00E+00	1.49E-24	9.67E-11	1.30E-08	1.06E-25	1.45E-25	7.77E-09	8.17E-09	3.04E-25
1.39E-09	900	1.22E+19	0.00E+00	3.11E-08	6.53E+05	6.86E-10	1.98E-17	1.39E+05	1.36E-07	1.74E+05	2.32E-07	3.47E+04	2.80E-08	7.17E-10	5.96E-09	1.22E-07	1.49E-08	2.98E-08	7.18E-09	0.00E+00	3.69E-10	1.55E-12	3.63E-24	1.40E-20	1.25E-33	8.15E-27	1.65E-40	1.68E-28	1.94E-33	3.60E-35	6.57E-25	6.42E-08	3.55E-40	6.96E-15	3.30E-15	2.37E-20	1.35E-29	3.78E-48	1.97E-41	2.09E-36	0.00E+00	1.58E-24	9.94E-11	1.34E-08	1.09E-25	1.50E-25	7.99E-09	8.40E-09	3.22E-25
1.40E-09	900	1.22E+19	0.00E+00	3.19E-08	6.53E+05	6.86E-10	2.01E-17	1.39E+05	1.40E-07	1.74E+05	2.38E-07	3.47E+04	2.89E-08	7.22E-10	6.13E-09	1.26E-07	1.53E-08	3.05E-08	7.39E-09	0.00E+00	3.80E-10	1.59E-12	3.76E-24	1.45E-20	1.33E-33	8.67E-27	1.77E-40	1.73E-28	2.04E-33	3.74E-35	6.82E-25	6.60E-08	3.78E-40	7.17E-15	3.40E-15	2.45E-20	1.40E-29	4.05E-48	2.11E-41	2.23E-36	0.00E+00	1.67E-24	1.02E-10	1.38E-08	1.12E-25	1.54E-25	8.22E-09	8.63E-09	3.41E-25
1.41E-09	900	1.22E+19	0.00E+00	3.28E-08	6.53E+05	6.86E-10	2.03E-17	1.39E+05	1.44E-07	1.74E+05	2.45E-07	3.47E+04	2.98E-08	7.28E-10	6.32E-09	1.29E-07	1.58E-08	3.11E-08	7.61E-09	0.00E+00	3.92E-10	1.64E-12	3.89E-24	1.50E-20	1.42E-33	9.23E-27	1.89E-40	1.79E-28	2.14E-33	3.89E-35	7.09E-25	6.79E-08	4.04E-40	7.39E-15	3.50E-15	2.54E-20	1.46E-29	4.33E-48	2.25E-41	2.38E-36	0.00E+00	1.76E-24	1.05E-10	1.42E-08	1.15E-25	1.58E-25	8.45E-09	8.87E-09	3.61E-25
1.42E-09	900	1.22E+19	0.00E+00	3.37E-08	6.53E+05	6.86E-10	2.06E-17	1.39E+05	1.48E-07	1.74E+05	2.52E-07	3.47E+04	3.07E-08	7.34E-10	6.51E-09	1.33E-07	1.63E-08	3.18E-08	7.83E-09	0.00E+00	4.04E-10	1.69E-12	4.02E-24	1.55E-20	1.52E-33	9.82E-27	2.02E-40	1.85E-28	2.25E-33	4.03E-35	7.36E-25	6.99E-08	4.31E-40	7.62E-15	3.61E-15	2.62E-20	1.51E-29	4.63E-48	2.41E-41	2.55E-36	0.00E+00	1.86E-24	1.08E-10	1.46E-08	1.18E-25	1.63E-25	8.69E-09	9.12E-09	3.82E-25
1.43E-09	900	1.22E+19	0.00E+00	3.47E-08	6.53E+05	6.86E-10	2.09E-17	1.39E+05	1.52E-07	1.74E+05	2.59E-07	3.47E+04	3.16E-08	7.39E-10	6.70E-09	1.37E-07	1.67E-08	3.24E-08	8.06E-09	0.00E+00	4.16E-10	1.75E-12	4.16E-24	1.60E-20	1.62E-33	1.04E-26	2.15E-40	1.91E-28	2.36E-33	4.19E-35	7.64E-25	7.18E-08	4.60E-40	7.85E-15	3.71E-15	2.71E-20	1.57E-29	4.95E-48	2.57E-41	2.72E-36	0.00E+00	1.97E-24	1.11E-10	1.50E-08	1.21E-25	1.68E-25	8.94E-09	9.38E-09	4.04E-25
1.44E-09	900	1.22E+19	0.00E+00	3.56E-08	6.53E+05	6.86E-10	2.12E-17	1.39E+05	1.57E-07	1.74E+05	2.67E-07	3.47E+04	3.25E-08	7.45E-10	6.90E-09	1.40E-07	1.72E-08	3.31E-08	8.29E-09	0.00E+00	4.29E-10	1.80E-12	4.30E-24	1.66E-20	1.73E-33	1.11E-26	2.30E-40	1.97E-28	2.48E-33	4.35E-35	7.93E-25	7.39E-08	4.90E-40	8.09E-15	3.83E-15	2.80E-20	1.63E-29	5.29E-48	2.74E-41	2.90E-36	0.00E+00	2.08E-24	1.14E-10	1.54E-08	1.25E-25	1.73E-25	9.20E-09	9.64E-09	4.28E-25
1.45E-09	900	1.22E+19	0.00E+00	3.66E-08	6.53E+05	6.86E-10	2.15E-17	1.39E+05	1.61E-07	1.74E+05	2.75E-07	3.47E+04	3.35E-08	7.51E-10	7.10E-09	1.44E-07	1.77E-08	3.38E-08	8.53E-09	0.00E+00	4.42E-10	1.85E-12	4.45E-24	1.71E-20	1.84E-33	1.18E-26	2.46E-40	2.04E-28	2.61E-33	4.51E-35	8.23E-25	7.60E-08	5.23E-40	8.33E-15	3.94E-15	2.90E-20	1.69E-29	5.65E-48	2.93E-41	3.10E-36	0.00E+00	2.20E-24	1.17E-10	1.59E-08	1.28E-25	1.78E-25	9.46E-09	9.91E-09	4.53E-25
1.46E-09	900	1.22E+19	0.00E+00	3.77E-08	6.53E+05	6.86E-10	2.18E-17	1.39E+05	1.66E-07	1.74E+05	2.82E-07	3.47E+04	3.45E-08	7.56E-10	7.32E-09	1.48E-07	1.83E-08	3.46E-08	8.78E-09	0.00E+00	4.55E-10	1.91E-12	4.60E-24	1.77E-20	1.97E-33	1.26E-26	2.63E-40	2.11E-28	2.74E-33	4.68E-35	8.54E-25	7.82E-08	5.57E-40	8.58E-15	4.06E-15	2.99E-20	1.75E-29	6.04E-48	3.13E-41	3.31E-36	0.00E+00	2.33E-24	1.20E-10	1.63E-08	1.32E-25	1.83E-25	9.73E-09	1.02E-08	4.80E-25
1.47E-09	900	1.22E+19	0.00E+00	3.87E-08	6.53E+05	6.86E-10	2.22E-17	1.39E+05	1.70E-07	1.74E+05	2.91E-07	3.47E+04	3.55E-08	7.62E-10	7.53E-09	1.53E-07	1.88E-08	3.53E-08	9.03E-09	0.00E+00	4.69E-10	1.97E-12	4.75E-24	1.83E-20	2.10E-33	1.34E-26	2.80E-40	2.17E-28	2.88E-33	4.86E-35	8.86E-25	8.04E-08	5.94E-40	8.84E-15	4.18E-15	3.09E-20	1.82E-29	6.45E-48	3.34E-41	3.53E-36	0.00E+00	2.46E-24	1.24E-10	1.68E-08	1.36E-25	1.88E-25	1.00E-08	1.05E-08	5.08E-25
1.48E-09	900	1.22E+19	0.00E+00	3.98E-08	6.53E+05	6.86E-10	2.25E-17	1.39E+05	1.75E-07	1.74E+05	2.99E-07	3.47E+04	3.66E-08	7.68E-10	7.76E-09	1.57E-07	1.94E-08	3.61E-08	9.30E-09	0.00E+00	4.83E-10	2.03E-12	4.91E-24	1.89E-20	2.23E-33	1.42E-26	2.99E-40	2.24E-28	3.02E-33	5.04E-35	9.19E-25	8.27E-08	6.33E-40	9.11E-15	4.30E-15	3.19E-20	1.89E-29	6.90E-48	3.57E-41	3.77E-36	0.00E+00	2.60E-24	1.27E-10	1.73E-08	1.39E-25	1.93E-25	1.03E-08	1.08E-08	5.38E-25
1.49E-09	900	1.22E+19	0.00E+00	4.09E-08	6.53E+05	6.86E-10	2.28E-17	1.39E+05	1.80E-07	1.74E+05	3.07E-07	3.47E+04	3.77E-08	7.73E-10	7.98E-09	1.61E-07	1.99E-08	3.68E-08	9.57E-09	0.00E+00	4.97E-10	2.09E-12	5.08E-24	1.95E-20	2.38E-33	1.51E-26	3.19E-40	2.32E-28	3.18E-33	5.23E-35	9.54E-25	8.50E-08	6.75E-40	9.38E-15	4.43E-15	3.30E-20	1.96E-29	7.38E-48	3.81E-41	4.02E-36	0.00E+00	2.75E-24	1.31E-10	1.78E-08	1.43E-25	1.99E-25	1.06E-08	1.11E-08	5.69E-25
1.50E-09	900	1.22E+19	0.00E+00	4.21E-08	6.53E+05	6.86E-10	2.31E-17	1.39E+05	1.85E-07	1.74E+05	3.16E-07	3.47E+04	3.88E-08	7.79E-10	8.22E-09	1.66E-07	2.05E-08	3.76E-08	9.84E-09	0.00E+00	5.12E-10	2.15E-12	5.25E-24	2.02E-20	2.54E-33	1.60E-26	3.41E-40	2.39E-28	3.34E-33	5.42E-35	9.89E-25	8.74E-08	7.19E-40	9.66E-15	4.56E-15	3.41E-20	2.03E-29	7.89E-48	4.06E-41	4.29E-36	0.00E+00	2.91E-24	1.35E-10	1.83E-08	1.47E-25	2.05E-25	1.09E-08	1.14E-08	6.03E-25
1.51E-09	900	1.22E+19	0.00E+00	4.32E-08	6.53E+05	6.86E-10	2.34E-17	1.39E+05	1.91E-07	1.74E+05	3.25E-07	3.47E+04	3.99E-08	7.85E-10	8.46E-09	1.71E-07	2.11E-08	3.85E-08	1.01E-08	0.00E+00	5.27E-10	2.22E-12	5.43E-24	2.08E-20	2.70E-33	1.70E-26	3.64E-40	2.47E-28	3.51E-33	5.62E-35	1.03E-24	8.99E-08	7.67E-40	9.95E-15	4.69E-15	3.52E-20	2.11E-29	8.43E-48	4.33E-41	4.57E-36	0.00E+00	3.08E-24	1.38E-10	1.88E-08	1.51E-25	2.11E-25	1.12E-08	1.17E-08	6.38E-25
1.52E-09	900	1.22E+19	0.00E+00	4.44E-08	6.53E+05	6.86E-10	2.37E-17	1.39E+05	1.96E-07	1.74E+05	3.35E-07	3.47E+04	4.11E-08	7.91E-10	8.71E-09	1.76E-07	2.17E-08	3.93E-08	1.04E-08	0.00E+00	5.43E-10	2.29E-12	5.61E-24	2.15E-20	2.88E-33	1.81E-26	3.88E-40	2.55E-28	3.69E-33	5.83E-35	1.06E-24	9.25E-08	8.17E-40	1.02E-14	4.83E-15	3.64E-20	2.18E-29	9.01E-48	4.62E-41	4.87E-36	0.00E+00	3.25E-24	1.42E-10	1.94E-08	1.56E-25	2.17E-25	1.15E-08	1.20E-08	6.75E-25
1.53E-09	900	1.22E+19	0.00E+00	4.57E-08	6.53E+05	6.86E-10	2.40E-17	1.39E+05	2.02E-07	1.74E+05	3.44E-07	3.47E+04	4.24E-08	7.96E-10	8.97E-09	1.81E-07	2.23E-08	4.02E-08	1.07E-08	0.00E+00	5.59E-10	2.36E-12	5.80E-24	2.22E-20	3.07E-33	1.92E-26	4.14E-40	2.63E-28	3.88E-33	6.05E-35	1.10E-24	9.51E-08	8.70E-40	1.06E-14	4.97E-15	3.75E-20	2.26E-29	9.63E-48	4.93E-41	5.19E-36	0.00E+00	3.44E-24	1.46E-10	1.99E-08	1.60E-25	2.23E-25	1.18E-08	1.23E-08	7.15E-25
1.54E-09	900	1.22E+19	0.00E+00	4.70E-08	6.53E+05	6.86E-10	2.44E-17	1.39E+05	2.07E-07	1.74E+05	3.54E-07	3.47E+04	4.36E-08	8.02E-10	9.23E-09	1.86E-07	2.30E-08	4.10E-08	1.10E-08	0.00E+00	5.76E-10	2.43E-12	5.99E-24	2.29E-20	3.27E-33	2.04E-26	4.41E-40	2.72E-28	4.08E-33	6.27E-35	1.14E-24	9.78E-08	9.26E-40	1.09E-14	5.12E-15	3.88E-20	2.35E-29	1.03E-47	5.25E-41	5.54E-36	0.00E+00	3.64E-24	1.50E-10	2.05E-08	1.64E-25	2.29E-25	1.22E-08	1.27E-08	7.56E-25
1.55E-09	900	1.22E+19	0.00E+00	4.83E-08	6.53E+05	6.86E-10	2.47E-17	1.39E+05	2.13E-07	1.74E+05	3.64E-07	3.47E+04	4.49E-08	8.08E-10	9.50E-09	1.91E-07	2.37E-08	4.20E-08	1.13E-08	0.00E+00	5.93E-10	2.50E-12	6.19E-24	2.37E-20	3.48E-33	2.17E-26	4.70E-40	2.80E-28	4.29E-33	6.49E-35	1.18E-24	1.01E-07	9.87E-40	1.12E-14	5.27E-15	4.00E-20	2.43E-29	1.10E-47	5.60E-41	5.90E-36	0.00E+00	3.84E-24	1.54E-10	2.11E-08	1.69E-25	2.36E-25	1.25E-08	1.30E-08	8.00E-25
1.56E-09	900	1.22E+19	0.00E+00	4.96E-08	6.53E+05	6.86E-10	2.50E-17	1.39E+05	2.19E-07	1.74E+05	3.74E-07	3.47E+04	4.62E-08	8.14E-10	9.78E-09	1.96E-07	2.44E-08	4.29E-08	1.17E-08	0.00E+00	6.11E-10	2.58E-12	6.40E-24	2.44E-20	3.70E-33	2.31E-26	5.02E-40	2.89E-28	4.51E-33	6.73E-35	1.23E-24	1.03E-07	1.05E-39	1.15E-14	5.42E-15	4.13E-20	2.52E-29	1.17E-47	5.97E-41	6.29E-36	0.00E+00	4.06E-24	1.59E-10	2.17E-08	1.74E-25	2.42E-25	1.29E-08	1.34E-08	8.47E-25
1.57E-09	900	1.22E+19	0.00E+00	5.10E-08	6.53E+05	6.86E-10	2.53E-17	1.39E+05	2.25E-07	1.74E+05	3.85E-07	3.47E+04	4.76E-08	8.20E-10	1.01E-08	2.02E-07	2.51E-08	4.38E-08	1.20E-08	0.00E+00	6.29E-10	2.65E-12	6.61E-24	2.52E-20	3.94E-33	2.45E-26	5.35E-40	2.98E-28	4.74E-33	6.97E-35	1.27E-24	1.06E-07	1.12E-39	1.19E-14	5.58E-15	4.27E-20	2.61E-29	1.25E-47	6.36E-41	6.70E-36	0.00E+00	4.30E-24	1.63E-10	2.23E-08	1.79E-25	2.49E-25	1.32E-08	1.38E-08	8.96E-25
1.58E-09	900	1.22E+19	0.00E+00	5.24E-08	6.53E+05	6.86E-10	2.57E-17	1.39E+05	2.32E-07	1.74E+05	3.96E-07	3.47E+04	4.90E-08	8.26E-10	1.04E-08	2.08E-07	2.58E-08	4.48E-08	1.24E-08	0.00E+00	6.48E-10	2.73E-12	6.83E-24	2.60E-20	4.19E-33	2.60E-26	5.70E-40	3.08E-28	4.98E-33	7.22E-35	1.32E-24	1.09E-07	1.19E-39	1.22E-14	5.74E-15	4.40E-20	2.70E-29	1.34E-47	6.78E-41	7.13E-36	0.00E+00	4.54E-24	1.68E-10	2.29E-08	1.83E-25	2.56E-25	1.36E-08	1.42E-08	9.48E-25
1.59E-09	900	1.22E+19	0.00E+00	5.39E-08	6.53E+05	6.86E-10	2.60E-17	1.39E+05	2.38E-07	1.74E+05	4.07E-07	3.47E+04	5.04E-08	8.32E-10	1.07E-08	2.13E-07	2.65E-08	4.58E-08	1.27E-08	0.00E+00	6.67E-10	2.81E-12	7.05E-24	2.69E-20	4.46E-33	2.76E-26	6.07E-40	3.17E-28	5.24E-33	7.48E-35	1.36E-24	1.12E-07	1.27E-39	1.26E-14	5.91E-15	4.55E-20	2.80E-29	1.43E-47	7.22E-41	7.60E-36	0.00E+00	4.80E-24	1.72E-10	2.36E-08	1.89E-25	2.64E-25	1.40E-08	1.46E-08	1.00E-24
1.60E-09	900	1.22E+19	0.00E+00	5.54E-08	6.53E+05	6.86E-10	2.63E-17	1.39E+05	2.45E-07	1.74E+05	4.19E-07	3.47E+04	5.19E-08	8.38E-10	1.10E-08	2.19E-07	2.73E-08	4.68E-08	1.31E-08	0.00E+00	6.86E-10	2.90E-12	7.29E-24	2.77E-20	4.74E-33	2.93E-26	6.47E-40	3.27E-28	5.51E-33	7.75E-35	1.41E-24	1.16E-07	1.35E-39	1.30E-14	6.08E-15	4.69E-20	2.90E-29	1.52E-47	7.69E-41	8.09E-36	0.00E+00	5.08E-24	1.77E-10	2.43E-08	1.94E-25	2.71E-25	1.44E-08	1.50E-08	1.06E-24
1.61E-09	900	1.22E+19	0.00E+00	5.69E-08	6.53E+05	6.86E-10	2.67E-17	1.39E+05	2.52E-07	1.74E+05	4.31E-07	3.47E+04	5.34E-08	8.44E-10	1.13E-08	2.26E-07	2.81E-08	4.79E-08	1.34E-08	0.00E+00	7.07E-10	2.98E-12	7.53E-24	2.86E-20	5.05E-33	3.11E-26	6.89E-40	3.38E-28	5.80E-33	8.03E-35	1.46E-24	1.19E-07	1.44E-39	1.33E-14	6.26E-15	4.84E-20	3.00E-29	1.62E-47	8.19E-41	8.61E-36	0.00E+00	5.37E-24	1.82E-10	2.49E-08	1.99E-25	2.79E-25	1.48E-08	1.54E-08	1.12E-24
1.62E-09	900	1.22E+19	0.00E+00	5.85E-08	6.53E+05	6.86E-10	2.70E-17	1.39E+05	2.59E-07	1.74E+05	4.43E-07	3.47E+04	5.50E-08	8.50E-10	1.16E-08	2.32E-07	2.89E-08	4.90E-08	1.38E-08	0.00E+00	7.28E-10	3.07E-12	7.78E-24	2.95E-20	5.37E-33	3.30E-26	7.34E-40	3.48E-28	6.10E-33	8.31E-35	1.51E-24	1.22E-07	1.53E-39	1.37E-14	6.44E-15	5.00E-20	3.11E-29	1.73E-47	8.72E-41	9.17E-36	0.00E+00	5.67E-24	1.87E-10	2.57E-08	2.05E-25	2.87E-25	1.52E-08	1.58E-08	1.19E-24
1.63E-09	900	1.22E+19	0.00E+00	6.02E-08	6.53E+05	6.86E-10	2.74E-17	1.39E+05	2.67E-07	1.74E+05	4.56E-07	3.47E+04	5.66E-08	8.56E-10	1.20E-08	2.38E-07	2.97E-08	5.01E-08	1.42E-08	0.00E+00	7.49E-10	3.17E-12	8.03E-24	3.05E-20	5.71E-33	3.50E-26	7.82E-40	3.59E-28	6.41E-33	8.61E-35	1.57E-24	1.26E-07	1.63E-39	1.41E-14	6.63E-15	5.16E-20	3.22E-29	1.85E-47	9.28E-41	9.76E-36	0.00E+00	6.00E-24	1.92E-10	2.64E-08	2.11E-25	2.95E-25	1.56E-08	1.63E-08	1.26E-24
1.64E-09	900	1.22E+19	0.00E+00	6.18E-08	6.53E+05	6.86E-10	2.77E-17	1.39E+05	2.74E-07	1.74E+05	4.69E-07	3.47E+04	5.82E-08	8.62E-10	1.23E-08	2.45E-07	3.06E-08	5.12E-08	1.46E-08	0.00E+00	7.71E-10	3.26E-12	8.29E-24	3.14E-20	6.07E-33	3.72E-26	8.33E-40	3.71E-28	6.75E-33	8.91E-35	1.62E-24	1.29E-07	1.73E-39	1.45E-14	6.82E-15	5.32E-20	3.33E-29	1.97E-47	9.88E-41	1.04E-35	0.00E+00	6.34E-24	1.98E-10	2.71E-08	2.16E-25	3.04E-25	1.61E-08	1.67E-08	1.33E-24
1.65E-09	900	1.22E+19	0.00E+00	6.36E-08	6.53E+05	6.86E-10	2.81E-17	1.39E+05	2.82E-07	1.74E+05	4.82E-07	3.47E+04	5.99E-08	8.68E-10	1.27E-08	2.52E-07	3.15E-08	5.24E-08	1.51E-08	0.00E+00	7.94E-10	3.36E-12	8.57E-24	3.24E-20	6.45E-33	3.94E-26	8.87E-40	3.82E-28	7.10E-33	9.22E-35	1.68E-24	1.33E-07	1.84E-39	1.50E-14	7.02E-15	5.49E-20	3.45E-29	2.10E-47	1.05E-40	1.11E-35	0.00E+00	6.70E-24	2.03E-10	2.79E-08	2.23E-25	3.12E-25	1.65E-08	1.72E-08	1.41E-24
1.66E-09	900	1.22E+19	0.00E+00	6.53E-08	6.53E+05	6.86E-10	2.84E-17	1.39E+05	2.90E-07	1.74E+05	4.96E-07	3.47E+04	6.17E-08	8.74E-10	1.30E-08	2.59E-07	3.24E-08	5.36E-08	1.55E-08	0.00E+00	8.17E-10	3.46E-12	8.85E-24	3.35E-20	6.86E-33	4.18E-26	9.45E-40	3.94E-28	7.47E-33	9.55E-35	1.74E-24	1.37E-07	1.96E-39	1.54E-14	7.23E-15	5.66E-20	3.57E-29	2.24E-47	1.12E-40	1.18E-35	0.00E+00	7.08E-24	2.09E-10	2.87E-08	2.29E-25	3.21E-25	1.70E-08	1.77E-08	1.49E-24
1.67E-09	900	1.22E+19	0.00E+00	6.72E-08	6.53E+05	6.86E-10	2.88E-17	1.39E+05	2.98E-07	1.74E+05	5.10E-07	3.47E+04	6.35E-08	8.81E-10	1.34E-08	2.67E-07	3.33E-08	5.48E-08	1.59E-08	0.00E+00	8.41E-10	3.56E-12	9.14E-24	3.45E-20	7.29E-33	4.44E-26	1.01E-39	4.06E-28	7.86E-33	9.88E-35	1.80E-24	1.40E-07	2.08E-39	1.59E-14	7.43E-15	5.84E-20	3.69E-29	2.38E-47	1.19E-40	1.25E-35	0.00E+00	7.48E-24	2.15E-10	2.95E-08	2.35E-25	3.30E-25	1.75E-08	1.82E-08	1.57E-24
1.68E-09	900	1.22E+19	0.00E+00	6.90E-08	6.53E+05	6.86E-10	2.91E-17	1.39E+05	3.07E-07	1.74E+05	5.24E-07	3.47E+04	6.53E-08	8.87E-10	1.38E-08	2.74E-07	3.43E-08	5.61E-08	1.64E-08	0.00E+00	8.66E-10	3.66E-12	9.43E-24	3.56E-20	7.75E-33	4.71E-26	1.07E-39	4.19E-28	8.27E-33	1.02E-34	1.86E-24	1.44E-07	2.21E-39	1.63E-14	7.65E-15	6.02E-20	3.82E-29	2.54E-47	1.27E-40	1.33E-35	0.00E+00	7.91E-24	2.21E-10	3.04E-08	2.42E-25	3.40E-25	1.80E-08	1.87E-08	1.66E-24
1.69E-09	900	1.22E+19	0.00E+00	7.10E-08	6.53E+05	6.86E-10	2.95E-17	1.39E+05	3.15E-07	1.74E+05	5.39E-07	3.47E+04	6.72E-08	8.93E-10	1.42E-08	2.82E-07	3.53E-08	5.74E-08	1.69E-08	0.00E+00	8.91E-10	3.77E-12	9.74E-24	3.67E-20	8.24E-33	4.99E-26	1.14E-39	4.32E-28	8.70E-33	1.06E-34	1.93E-24	1.49E-07	2.35E-39	1.68E-14	7.87E-15	6.21E-20	3.95E-29	2.71E-47	1.35E-40	1.42E-35	0.00E+00	8.36E-24	2.27E-10	3.12E-08	2.48E-25	3.49E-25	1.85E-08	1.92E-08	1.76E-24
1.70E-09	900	1.22E+19	0.00E+00	7.29E-08	6.53E+05	6.86E-10	2.99E-17	1.39E+05	3.24E-07	1.74E+05	5.54E-07	3.47E+04	6.92E-08	8.99E-10	1.46E-08	2.90E-07	3.63E-08	5.87E-08	1.73E-08	0.00E+00	9.17E-10	3.88E-12	1.01E-23	3.79E-20	8.75E-33	5.30E-26	1.21E-39	4.45E-28	9.16E-33	1.09E-34	1.99E-24	1.53E-07	2.50E-39	1.73E-14	8.10E-15	6.41E-20	4.09E-29	2.88E-47	1.43E-40	1.51E-35	0.00E+00	8.84E-24	2.33E-10	3.21E-08	2.55E-25	3.59E-25	1.90E-08	1.97E-08	1.86E-24
1.71E-09	900	1.22E+19	0.00E+00	7.50E-08	6.53E+05	6.86E-10	3.02E-17	1.39E+05	3.33E-07	1.74E+05	5.70E-07	3.47E+04	7.12E-08	9.06E-10	1.50E-08	2.98E-07	3.73E-08	6.01E-08	1.78E-08	0.00E+00	9.44E-10	4.00E-12	1.04E-23	3.91E-20	9.30E-33	5.62E-26	1.29E-39	4.59E-28	9.64E-33	1.13E-34	2.06E-24	1.57E-07	2.66E-39	1.78E-14	8.33E-15	6.61E-20	4.23E-29	3.07E-47	1.53E-40	1.60E-35	0.00E+00	9.34E-24	2.40E-10	3.30E-08	2.62E-25	3.69E-25	1.95E-08	2.03E-08	1.97E-24
1.72E-09	900	1.22E+19	0.00E+00	7.71E-08	6.53E+05	6.86E-10	3.06E-17	1.39E+05	3.43E-07	1.74E+05	5.86E-07	3.47E+04	7.32E-08	9.12E-10	1.55E-08	3.06E-07	3.84E-08	6.15E-08	1.83E-08	0.00E+00	9.71E-10	4.11E-12	1.07E-23	4.03E-20	9.88E-33	5.96E-26	1.37E-39	4.73E-28	1.01E-32	1.17E-34	2.13E-24	1.61E-07	2.83E-39	1.83E-14	8.57E-15	6.81E-20	4.38E-29	3.27E-47	1.62E-40	1.70E-35	0.00E+00	9.87E-24	2.47E-10	3.39E-08	2.70E-25	3.80E-25	2.01E-08	2.08E-08	2.08E-24
1.73E-09	900	1.22E+19	0.00E+00	7.92E-08	6.53E+05	6.86E-10	3.10E-17	1.39E+05	3.52E-07	1.74E+05	6.03E-07	3.47E+04	7.54E-08	9.18E-10	1.59E-08	3.15E-07	3.95E-08	6.29E-08	1.89E-08	0.00E+00	1.00E-09	4.24E-12	1.11E-23	4.15E-20	1.05E-32	6.32E-26	1.46E-39	4.87E-28	1.07E-32	1.21E-34	2.21E-24	1.66E-07	3.01E-39	1.89E-14	8.82E-15	7.03E-20	4.53E-29	3.48E-47	1.72E-40	1.81E-35	0.00E+00	1.04E-23	2.53E-10	3.49E-08	2.77E-25	3.91E-25	2.07E-08	2.14E-08	2.20E-24
1.74E-09	900	1.22E+19	0.00E+00	8.14E-08	6.53E+05	6.86E-10	3.13E-17	1.39E+05	3.62E-07	1.74E+05	6.20E-07	3.47E+04	7.75E-08	9.25E-10	1.64E-08	3.24E-07	4.06E-08	6.44E-08	1.94E-08	0.00E+00	1.03E-09	4.36E-12	1.14E-23	4.28E-20	1.11E-32	6.70E-26	1.55E-39	5.02E-28	1.12E-32	1.25E-34	2.28E-24	1.71E-07	3.20E-39	1.94E-14	9.07E-15	7.25E-20	4.68E-29	3.71E-47	1.83E-40	1.92E-35	0.00E+00	1.10E-23	2.61E-10	3.59E-08	2.85E-25	4.02E-25	2.12E-08	2.20E-08	2.33E-24
1.75E-09	900	1.22E+19	0.00E+00	8.37E-08	6.53E+05	6.86E-10	3.17E-17	1.39E+05	3.72E-07	1.74E+05	6.38E-07	3.47E+04	7.98E-08	9.31E-10	1.68E-08	3.33E-07	4.18E-08	6.59E-08	1.99E-08	0.00E+00	1.06E-09	4.49E-12	1.18E-23	4.42E-20	1.18E-32	7.10E-26	1.65E-39	5.18E-28	1.18E-32	1.30E-34	2.36E-24	1.75E-07	3.40E-39	2.00E-14	9.33E-15	7.47E-20	4.84E-29	3.94E-47	1.95E-40	2.04E-35	0.00E+00	1.17E-23	2.68E-10	3.69E-08	2.93E-25	4.13E-25	2.18E-08	2.26E-08	2.46E-24
1.76E-09	900	1.22E+19	0.00E+00	8.61E-08	6.53E+05	6.86E-10	3.21E-17	1.39E+05	3.83E-07	1.74E+05	6.56E-07	3.47E+04	8.21E-08	9.38E-10	1.73E-08	3.42E-07	4.30E-08	6.75E-08	2.05E-08	0.00E+00	1.09E-09	4.62E-12	1.22E-23	4.55E-20	1.26E-32	7.53E-26	1.76E-39	5.34E-28	1.25E-32	1.34E-34	2.44E-24	1.80E-07	3.61E-39	2.06E-14	9.60E-15	7.70E-20	5.00E-29	4.20E-47	2.07E-40	2.17E-35	0.00E+00	1.23E-23	2.75E-10	3.80E-08	3.01E-25	4.25E-25	2.25E-08	2.33E-08	2.61E-24
1.77E-09	900	1.22E+19	0.00E+00	8.85E-08	6.53E+05	6.86E-10	3.25E-17	1.39E+05	3.94E-07	1.74E+05	6.74E-07	3.47E+04	8.45E-08	9.44E-10	1.78E-08	3.52E-07	4.42E-08	6.91E-08	2.11E-08	0.00E+00	1.12E-09	4.75E-12	1.26E-23	4.69E-20	1.33E-32	7.98E-26	1.87E-39	5.50E-28	1.31E-32	1.38E-34	2.52E-24	1.85E-07	3.84E-39	2.12E-14	9.88E-15	7.94E-20	5.17E-29	4.47E-47	2.20E-40	2.31E-35	0.00E+00	1.30E-23	2.83E-10	3.90E-08	3.10E-25	4.37E-25	2.31E-08	2.39E-08	2.76E-24
1.78E-09	900	1.22E+19	0.00E+00	9.09E-08	6.53E+05	6.86E-10	3.29E-17	1.39E+05	4.05E-07	1.74E+05	6.93E-07	3.47E+04	8.69E-08	9.51E-10	1.83E-08	3.62E-07	4.55E-08	7.07E-08	2.17E-08	0.00E+00	1.15E-09	4.89E-12	1.30E-23	4.84E-20	1.42E-32	8.46E-26	1.99E-39	5.67E-28	1.38E-32	1.43E-34	2.61E-24	1.91E-07	4.08E-39	2.18E-14	1.02E-14	8.19E-20	5.35E-29	4.76E-47	2.34E-40	2.45E-35	0.00E+00	1.38E-23	2.91E-10	4.01E-08	3.18E-25	4.49E-25	2.37E-08	2.46E-08	2.91E-24
1.79E-09	900	1.22E+19	0.00E+00	9.35E-08	6.53E+05	6.86E-10	3.32E-17	1.39E+05	4.16E-07	1.74E+05	7.13E-07	3.47E+04	8.94E-08	9.58E-10	1.89E-08	3.72E-07	4.68E-08	7.24E-08	2.23E-08	0.00E+00	1.19E-09	5.04E-12	1.34E-23	4.99E-20	1.50E-32	8.96E-26	2.12E-39	5.84E-28	1.46E-32	1.48E-34	2.69E-24	1.96E-07	4.33E-39	2.24E-14	1.05E-14	8.44E-20	5.53E-29	5.06E-47	2.49E-40	2.60E-35	0.00E+00	1.45E-23	2.99E-10	4.13E-08	3.27E-25	4.62E-25	2.44E-08	2.53E-08	3.08E-24
1.80E-09	900	1.22E+19	0.00E+00	9.61E-08	6.53E+05	6.86E-10	3.36E-17	1.39E+05	4.28E-07	1.74E+05	7.33E-07	3.47E+04	9.20E-08	9.64E-10	1.94E-08	3.82E-07	4.81E-08	7.41E-08	2.29E-08	0.00E+00	1.22E-09	5.18E-12	1.38E-23	5.14E-20	1.60E-32	9.50E-26	2.25E-39	6.01E-28	1.53E-32	1.53E-34	2.78E-24	2.02E-07	4.60E-39	2.30E-14	1.08E-14	8.70E-20	5.71E-29	5.38E-47	2.64E-40	2.77E-35	0.00E+00	1.54E-23	3.07E-10	4.24E-08	3.36E-25	4.75E-25	2.51E-08	2.60E-08	3.26E-24
1.81E-09	900	1.22E+19	0.00E+00	9.88E-08	6.53E+05	6.86E-10	3.40E-17	1.39E+05	4.40E-07	1.74E+05	7.54E-07	3.47E+04	9.46E-08	9.71E-10	2.00E-08	3.93E-07	4.95E-08	7.59E-08	2.36E-08	0.00E+00	1.26E-09	5.34E-12	1.43E-23	5.30E-20	1.69E-32	1.01E-25	2.39E-39	6.20E-28	1.62E-32	1.58E-34	2.88E-24	2.07E-07	4.89E-39	2.37E-14	1.11E-14	8.96E-20	5.90E-29	5.73E-47	2.81E-40	2.94E-35	0.00E+00	1.62E-23	3.16E-10	4.36E-08	3.46E-25	4.88E-25	2.58E-08	2.67E-08	3.44E-24
1.82E-09	900	1.22E+19	0.00E+00	1.02E-07	6.53E+05	6.86E-10	3.44E-17	1.39E+05	4.52E-07	1.74E+05	7.75E-07	3.47E+04	9.73E-08	9.78E-10	2.05E-08	4.04E-07	5.09E-08	7.77E-08	2.43E-08	0.00E+00	1.29E-09	5.49E-12	1.48E-23	5.46E-20	1.80E-32	1.07E-25	2.54E-39	6.38E-28	1.70E-32	1.63E-34	2.97E-24	2.13E-07	5.20E-39	2.44E-14	1.14E-14	9.24E-20	6.10E-29	6.09E-47	2.98E-40	3.12E-35	0.00E+00	1.72E-23	3.25E-10	4.49E-08	3.55E-25	5.02E-25	2.65E-08	2.74E-08	3.64E-24
1.83E-09	900	1.22E+19	0.00E+00	1.04E-07	6.53E+05	6.86E-10	3.48E-17	1.39E+05	4.65E-07	1.74E+05	7.97E-07	3.47E+04	1.00E-07	9.85E-10	2.11E-08	4.15E-07	5.23E-08	7.96E-08	2.50E-08	0.00E+00	1.33E-09	5.65E-12	1.52E-23	5.63E-20	1.91E-32	1.13E-25	2.70E-39	6.58E-28	1.79E-32	1.69E-34	3.07E-24	2.19E-07	5.52E-39	2.51E-14	1.17E-14	9.52E-20	6.30E-29	6.48E-47	3.17E-40	3.31E-35	0.00E+00	1.82E-23	3.34E-10	4.61E-08	3.65E-25	5.16E-25	2.73E-08	2.82E-08	3.85E-24
1.84E-09	900	1.22E+19	0.00E+00	1.07E-07	6.53E+05	6.86E-10	3.52E-17	1.39E+05	4.78E-07	1.74E+05	8.19E-07	3.47E+04	1.03E-07	9.92E-10	2.17E-08	4.27E-07	5.38E-08	8.15E-08	2.57E-08	0.00E+00	1.37E-09	5.81E-12	1.57E-23	5.80E-20	2.02E-32	1.20E-25	2.88E-39	6.77E-28	1.89E-32	1.74E-34	3.17E-24	2.25E-07	5.86E-39	2.58E-14	1.20E-14	9.81E-20	6.51E-29	6.89E-47	3.36E-40	3.52E-35	0.00E+00	1.92E-23	3.43E-10	4.74E-08	3.75E-25	5.31E-25	2.80E-08	2.90E-08	4.07E-24
1.85E-09	900	1.22E+19	0.00E+00	1.10E-07	6.53E+05	6.86E-10	3.56E-17	1.39E+05	4.92E-07	1.74E+05	8.42E-07	3.47E+04	1.06E-07	9.98E-10	2.23E-08	4.39E-07	5.53E-08	8.35E-08	2.64E-08	0.00E+00	1.41E-09	5.98E-12	1.62E-23	5.98E-20	2.15E-32	1.27E-25	3.06E-39	6.98E-28	1.99E-32	1.80E-34	3.28E-24	2.32E-07	6.23E-39	2.66E-14	1.24E-14	1.01E-19	6.73E-29	7.32E-47	3.57E-40	3.74E-35	0.00E+00	2.03E-23	3.53E-10	4.88E-08	3.86E-25	5.46E-25	2.88E-08	2.98E-08	4.31E-24
1.86E-09	900	1.22E+19	0.00E+00	1.13E-07	6.53E+05	6.86E-10	3.60E-17	1.39E+05	5.06E-07	1.74E+05	8.66E-07	3.47E+04	1.09E-07	1.01E-09	2.30E-08	4.51E-07	5.69E-08	8.55E-08	2.71E-08	0.00E+00	1.45E-09	6.16E-12	1.68E-23	6.16E-20	2.28E-32	1.34E-25	3.25E-39	7.19E-28	2.10E-32	1.86E-34	3.39E-24	2.38E-07	6.62E-39	2.73E-14	1.27E-14	1.04E-19	6.95E-29	7.79E-47	3.79E-40	3.97E-35	0.00E+00	2.14E-23	3.63E-10	5.02E-08	3.97E-25	5.61E-25	2.96E-08	3.06E-08	4.55E-24
1.87E-09	900	1.22E+19	0.00E+00	1.17E-07	6.53E+05	6.86E-10	3.64E-17	1.39E+05	5.20E-07	1.74E+05	8.90E-07	3.47E+04	1.12E-07	1.01E-09	2.36E-08	4.64E-07	5.85E-08	8.76E-08	2.79E-08	0.00E+00	1.49E-09	6.34E-12	1.73E-23	6.35E-20	2.42E-32	1.42E-25	3.45E-39	7.40E-28	2.21E-32	1.92E-34	3.50E-24	2.45E-07	7.03E-39	2.81E-14	1.31E-14	1.07E-19	7.18E-29	8.28E-47	4.03E-40	4.21E-35	0.00E+00	2.26E-23	3.73E-10	5.16E-08	4.08E-25	5.77E-25	3.05E-08	3.15E-08	4.81E-24
1.88E-09	900	1.22E+19	0.00E+00	1.20E-07	6.53E+05	6.86E-10	3.68E-17	1.39E+05	5.34E-07	1.74E+05	9.16E-07	3.47E+04	1.15E-07	1.02E-09	2.43E-08	4.77E-07	6.02E-08	8.97E-08	2.87E-08	0.00E+00	1.53E-09	6.52E-12	1.79E-23	6.54E-20	2.56E-32	1.51E-25	3.67E-39	7.63E-28	2.33E-32	1.99E-34	3.61E-24	2.52E-07	7.46E-39	2.89E-14	1.35E-14	1.11E-19	7.42E-29	8.80E-47	4.27E-40	4.47E-35	0.00E+00	2.39E-23	3.83E-10	5.30E-08	4.19E-25	5.93E-25	3.13E-08	3.24E-08	5.09E-24
1.89E-09	900	1.22E+19	0.00E+00	1.23E-07	6.53E+05	6.86E-10	3.73E-17	1.39E+05	5.49E-07	1.74E+05	9.41E-07	3.47E+04	1.19E-07	1.03E-09	2.50E-08	4.90E-07	6.19E-08	9.19E-08	2.95E-08	0.00E+00	1.58E-09	6.71E-12	1.84E-23	6.74E-20	2.72E-32	1.60E-25	3.90E-39	7.85E-28	2.45E-32	2.05E-34	3.73E-24	2.59E-07	7.93E-39	2.98E-14	1.39E-14	1.14E-19	7.66E-29	9.35E-47	4.54E-40	4.74E-35	0.00E+00	2.53E-23	3.94E-10	5.45E-08	4.31E-25	6.10E-25	3.22E-08	3.33E-08	5.38E-24
1.90E-09	900	1.22E+19	0.00E+00	1.27E-07	6.53E+05	6.86E-10	3.77E-17	1.39E+05	5.65E-07	1.74E+05	9.68E-07	3.47E+04	1.22E-07	1.03E-09	2.57E-08	5.04E-07	6.37E-08	9.42E-08	3.03E-08	0.00E+00	1.62E-09	6.90E-12	1.90E-23	6.94E-20	2.88E-32	1.69E-25	4.15E-39	8.09E-28	2.58E-32	2.12E-34	3.85E-24	2.66E-07	8.42E-39	3.06E-14	1.43E-14	1.17E-19	7.91E-29	9.94E-47	4.81E-40	5.03E-35	0.00E+00	2.67E-23	4.05E-10	5.60E-08	4.43E-25	6.27E-25	3.31E-08	3.42E-08	5.69E-24
1.91E-09	900	1.22E+19	0.00E+00	1.30E-07	6.53E+05	6.86E-10	3.81E-17	1.39E+05	5.81E-07	1.74E+05	9.95E-07	3.47E+04	1.26E-07	1.04E-09	2.64E-08	5.18E-07	6.55E-08	9.65E-08	3.12E-08	0.00E+00	1.67E-09	7.10E-12	1.96E-23	7.15E-20	3.06E-32	1.79E-25	4.40E-39	8.33E-28	2.72E-32	2.19E-34	3.98E-24	2.73E-07	8.94E-39	3.15E-14	1.47E-14	1.21E-19	8.17E-29	1.06E-46	5.11E-40	5.34E-35	0.00E+00	2.82E-23	4.16E-10	5.76E-08	4.55E-25	6.45E-25	3.40E-08	3.52E-08	6.01E-24
1.92E-09	900	1.22E+19	0.00E+00	1.34E-07	6.53E+05	6.86E-10	3.85E-17	1.39E+05	5.97E-07	1.74E+05	1.02E-06	3.47E+04	1.29E-07	1.05E-09	2.72E-08	5.33E-07	6.73E-08	9.89E-08	3.21E-08	0.00E+00	1.72E-09	7.31E-12	2.03E-23	7.37E-20	3.24E-32	1.90E-25	4.68E-39	8.58E-28	2.87E-32	2.26E-34	4.11E-24	2.81E-07	9.50E-39	3.24E-14	1.51E-14	1.25E-19	8.43E-29	1.12E-46	5.42E-40	5.67E-35	0.00E+00	2.99E-23	4.28E-10	5.93E-08	4.68E-25	6.63E-25	3.50E-08	3.62E-08	6.36E-24
1.93E-09	900	1.22E+19	0.00E+00	1.37E-07	6.53E+05	6.86E-10	3.89E-17	1.39E+05	6.14E-07	1.74E+05	1.05E-06	3.47E+04	1.33E-07	1.06E-09	2.80E-08	5.48E-07	6.92E-08	1.01E-07	3.30E-08	0.00E+00	1.77E-09	7.52E-12	2.09E-23	7.59E-20	3.44E-32	2.01E-25	4.97E-39	8.83E-28	3.02E-32	2.33E-34	4.24E-24	2.89E-07	1.01E-38	3.33E-14	1.55E-14	1.28E-19	8.71E-29	1.19E-46	5.75E-40	6.01E-35	0.00E+00	3.15E-23	4.40E-10	6.09E-08	4.81E-25	6.82E-25	3.60E-08	3.72E-08	6.72E-24
1.94E-09	900	1.22E+19	0.00E+00	1.41E-07	6.53E+05	6.86E-10	3.94E-17	1.39E+05	6.31E-07	1.74E+05	1.08E-06	3.47E+04	1.37E-07	1.06E-09	2.88E-08	5.63E-07	7.12E-08	1.04E-07	3.39E-08	0.00E+00	1.82E-09	7.74E-12	2.16E-23	7.82E-20	3.64E-32	2.13E-25	5.28E-39	9.10E-28	3.19E-32	2.41E-34	4.38E-24	2.97E-07	1.07E-38	3.43E-14	1.59E-14	1.32E-19	8.99E-29	1.27E-46	6.11E-40	6.38E-35	0.00E+00	3.33E-23	4.52E-10	6.26E-08	4.95E-25	7.01E-25	3.70E-08	3.82E-08	7.11E-24
1.95E-09	900	1.22E+19	0.00E+00	1.45E-07	6.53E+05	6.86E-10	3.98E-17	1.39E+05	6.49E-07	1.74E+05	1.11E-06	3.47E+04	1.41E-07	1.07E-09	2.96E-08	5.79E-07	7.32E-08	1.06E-07	3.49E-08	0.00E+00	1.87E-09	7.96E-12	2.23E-23	8.05E-20	3.86E-32	2.25E-25	5.61E-39	9.37E-28	3.36E-32	2.49E-34	4.52E-24	3.05E-07	1.14E-38	3.53E-14	1.64E-14	1.36E-19	9.28E-29	1.35E-46	6.48E-40	6.77E-35	0.00E+00	3.52E-23	4.65E-10	6.44E-08	5.08E-25	7.21E-25	3.80E-08	3.93E-08	7.51E-24
1.96E-09	900	1.22E+19	0.00E+00	1.49E-07	6.53E+05	6.86E-10	4.02E-17	1.39E+05	6.67E-07	1.74E+05	1.14E-06	3.47E+04	1.45E-07	1.08E-09	3.04E-08	5.95E-07	7.53E-08	1.09E-07	3.59E-08	0.00E+00	1.92E-09	8.19E-12	2.30E-23	8.30E-20	4.10E-32	2.39E-25	5.97E-39	9.64E-28	3.54E-32	2.57E-34	4.67E-24	3.14E-07	1.21E-38	3.63E-14	1.69E-14	1.40E-19	9.58E-29	1.43E-46	6.87E-40	7.18E-35	0.00E+00	3.72E-23	4.77E-10	6.62E-08	5.23E-25	7.41E-25	3.91E-08	4.04E-08	7.94E-24
1.97E-09	900	1.22E+19	0.00E+00	1.53E-07	6.53E+05	6.86E-10	4.07E-17	1.39E+05	6.86E-07	1.74E+05	1.18E-06	3.47E+04	1.49E-07	1.09E-09	3.13E-08	6.12E-07	7.74E-08	1.12E-07	3.69E-08	0.00E+00	1.98E-09	8.42E-12	2.38E-23	8.54E-20	4.34E-32	2.53E-25	6.34E-39	9.93E-28	3.74E-32	2.65E-34	4.82E-24	3.23E-07	1.28E-38	3.73E-14	1.73E-14	1.45E-19	9.89E-29	1.52E-46	7.29E-40	7.61E-35	0.00E+00	3.93E-23	4.91E-10	6.81E-08	5.37E-25	7.62E-25	4.02E-08	4.15E-08	8.39E-24
1.98E-09	900	1.22E+19	0.00E+00	1.58E-07	6.53E+05	6.86E-10	4.11E-17	1.39E+05	7.05E-07	1.74E+05	1.21E-06	3.47E+04	1.53E-07	1.09E-09	3.22E-08	6.29E-07	7.96E-08	1.15E-07	3.79E-08	0.00E+00	2.03E-09	8.67E-12	2.46E-23	8.80E-20	4.60E-32	2.68E-25	6.73E-39	1.02E-27	3.94E-32	2.73E-34	4.97E-24	3.32E-07	1.36E-38	3.84E-14	1.78E-14	1.49E-19	1.02E-28	1.61E-46	7.73E-40	8.07E-35	0.00E+00	4.16E-23	5.05E-10	7.00E-08	5.52E-25	7.83E-25	4.13E-08	4.26E-08	8.87E-24
1.99E-09	900	1.22E+19	0.00E+00	1.62E-07	6.53E+05	6.86E-10	4.16E-17	1.39E+05	7.25E-07	1.74E+05	1.24E-06	3.47E+04	1.57E-07	1.10E-09	3.31E-08	6.46E-07	8.19E-08	1.17E-07	3.90E-08	0.00E+00	2.09E-09	8.92E-12	2.54E-23	9.06E-20	4.88E-32	2.83E-25	7.15E-39	1.05E-27	4.15E-32	2.82E-34	5.13E-24	3.41E-07	1.45E-38	3.95E-14	1.83E-14	1.53E-19	1.05E-28	1.71E-46	8.20E-40	8.56E-35	0.00E+00	4.39E-23	5.19E-10	7.20E-08	5.68E-25	8.05E-25	4.25E-08	4.38E-08	9.38E-24
2.00E-09	900	1.22E+19	0.00E+00	1.67E-07	6.53E+05	6.86E-10	4.20E-17	1.39E+05	7.45E-07	1.74E+05	1.28E-06	3.47E+04	1.62E-07	1.11E-09	3.40E-08	6.64E-07	8.42E-08	1.20E-07	4.01E-08	0.00E+00	2.15E-09	9.17E-12	2.62E-23	9.33E-20	5.17E-32	3.00E-25	7.60E-39	1.08E-27	4.38E-32	2.91E-34	5.29E-24	3.51E-07	1.53E-38	4.06E-14	1.89E-14	1.58E-19	1.09E-28	1.82E-46	8.70E-40	9.08E-35	0.00E+00	4.64E-23	5.33E-10	7.40E-08	5.83E-25	8.28E-25	4.37E-08	4.51E-08	9.92E-24
2.01E-09	900	1.22E+19	0.00E+00	1.71E-07	6.53E+05	6.86E-10	4.25E-17	1.39E+05	7.66E-07	1.74E+05	1.31E-06	3.47E+04	1.66E-07	1.12E-09	3.50E-08	6.83E-07	8.66E-08	1.23E-07	4.12E-08	0.00E+00	2.21E-09	9.43E-12	2.70E-23	9.61E-20	5.48E-32	3.17E-25	8.07E-39	1.12E-27	4.62E-32	3.01E-34	5.46E-24	3.61E-07	1.63E-38	4.18E-14	1.94E-14	1.63E-19	1.12E-28	1.93E-46	9.23E-40	9.63E-35	0.00E+00	4.91E-23	5.48E-10	7.61E-08	6.00E-25	8.51E-25	4.49E-08	4.63E-08	1.05E-23
2.02E-09	900	1.22E+19	0.00E+00	1.76E-07	6.53E+05	6.86E-10	4.29E-17	1.39E+05	7.87E-07	1.74E+05	1.35E-06	3.47E+04	1.71E-07	1.13E-09	3.60E-08	7.02E-07	8.90E-08	1.26E-07	4.24E-08	0.00E+00	2.28E-09	9.71E-12	2.79E-23	9.90E-20	5.80E-32	3.36E-25	8.58E-39	1.15E-27	4.87E-32	3.10E-34	5.64E-24	3.71E-07	1.73E-38	4.30E-14	1.99E-14	1.67E-19	1.16E-28	2.05E-46	9.78E-40	1.02E-34	0.00E+00	5.19E-23	5.63E-10	7.82E-08	6.16E-25	8.75E-25	4.61E-08	4.76E-08	1.11E-23
2.03E-09	900	1.22E+19	0.00E+00	1.81E-07	6.53E+05	6.86E-10	4.34E-17	1.39E+05	8.10E-07	1.74E+05	1.39E-06	3.47E+04	1.76E-07	1.13E-09	3.70E-08	7.22E-07	9.15E-08	1.30E-07	4.36E-08	0.00E+00	2.34E-09	9.98E-12	2.88E-23	1.02E-19	6.15E-32	3.56E-25	9.11E-39	1.18E-27	5.13E-32	3.20E-34	5.81E-24	3.81E-07	1.84E-38	4.42E-14	2.05E-14	1.72E-19	1.19E-28	2.17E-46	1.04E-39	1.08E-34	0.00E+00	5.48E-23	5.79E-10	8.04E-08	6.34E-25	9.00E-25	4.74E-08	4.89E-08	1.17E-23
2.04E-09	900	1.22E+19	0.00E+00	1.86E-07	6.53E+05	6.86E-10	4.38E-17	1.39E+05	8.32E-07	1.74E+05	1.43E-06	3.47E+04	1.81E-07	1.14E-09	3.81E-08	7.42E-07	9.41E-08	1.33E-07	4.48E-08	0.00E+00	2.41E-09	1.03E-11	2.98E-23	1.05E-19	6.52E-32	3.77E-25	9.68E-39	1.22E-27	5.41E-32	3.30E-34	6.00E-24	3.92E-07	1.95E-38	4.55E-14	2.11E-14	1.78E-19	1.23E-28	2.31E-46	1.10E-39	1.15E-34	0.00E+00	5.79E-23	5.95E-10	8.27E-08	6.51E-25	9.25E-25	4.88E-08	5.03E-08	1.24E-23
2.05E-09	900	1.22E+19	0.00E+00	1.91E-07	6.53E+05	6.86E-10	4.43E-17	1.39E+05	8.56E-07	1.74E+05	1.47E-06	3.47E+04	1.86E-07	1.15E-09	3.91E-08	7.63E-07	9.68E-08	1.36E-07	4.61E-08	0.00E+00	2.48E-09	1.06E-11	3.07E-23	1.08E-19	6.90E-32	3.99E-25	1.03E-38	1.25E-27	5.71E-32	3.41E-34	6.19E-24	4.03E-07	2.07E-38	4.68E-14	2.17E-14	1.83E-19	1.27E-28	2.45E-46	1.17E-39	1.22E-34	0.00E+00	6.12E-23	6.12E-10	8.50E-08	6.70E-25	9.51E-25	5.01E-08	5.17E-08	1.31E-23
2.06E-09	900	1.22E+19	0.00E+00	1.97E-07	6.53E+05	6.86E-10	4.48E-17	1.39E+05	8.80E-07	1.74E+05	1.51E-06	3.47E+04	1.91E-07	1.16E-09	4.02E-08	7.84E-07	9.95E-08	1.40E-07	4.74E-08	0.00E+00	2.55E-09	1.09E-11	3.17E-23	1.11E-19	7.31E-32	4.22E-25	1.09E-38	1.29E-27	6.02E-32	3.52E-34	6.38E-24	4.14E-07	2.20E-38	4.81E-14	2.23E-14	1.88E-19	1.31E-28	2.60E-46	1.24E-39	1.29E-34	0.00E+00	6.47E-23	6.29E-10	8.74E-08	6.88E-25	9.78E-25	5.15E-08	5.32E-08	1.38E-23
2.07E-09	900	1.22E+19	0.00E+00	2.02E-07	6.53E+05	6.86E-10	4.52E-17	1.39E+05	9.04E-07	1.74E+05	1.55E-06	3.47E+04	1.97E-07	1.17E-09	4.14E-08	8.06E-07	1.02E-07	1.43E-07	4.87E-08	0.00E+00	2.62E-09	1.12E-11	3.28E-23	1.15E-19	7.75E-32	4.46E-25	1.16E-38	1.33E-27	6.35E-32	3.63E-34	6.59E-24	4.26E-07	2.33E-38	4.95E-14	2.29E-14	1.94E-19	1.35E-28	2.76E-46	1.31E-39	1.37E-34	0.00E+00	6.83E-23	6.46E-10	8.98E-08	7.07E-25	1.00E-24	5.30E-08	5.46E-08	1.46E-23
2.08E-09	900	1.22E+19	0.00E+00	2.08E-07	6.53E+05	6.86E-10	4.57E-17	1.39E+05	9.30E-07	1.74E+05	1.59E-06	3.47E+04	2.02E-07	1.18E-09	4.25E-08	8.29E-07	1.05E-07	1.47E-07	5.01E-08	0.00E+00	2.70E-09	1.15E-11	3.38E-23	1.18E-19	8.21E-32	4.72E-25	1.23E-38	1.37E-27	6.70E-32	3.74E-34	6.79E-24	4.37E-07	2.48E-38	5.09E-14	2.36E-14	1.99E-19	1.39E-28	2.93E-46	1.39E-39	1.45E-34	0.00E+00	7.22E-23	6.64E-10	9.23E-08	7.27E-25	1.03E-24	5.45E-08	5.62E-08	1.55E-23
2.09E-09	900	1.22E+19	0.00E+00	2.14E-07	6.53E+05	6.86E-10	4.62E-17	1.39E+05	9.56E-07	1.74E+05	1.64E-06	3.47E+04	2.08E-07	1.19E-09	4.38E-08	8.52E-07	1.08E-07	1.51E-07	5.15E-08	0.00E+00	2.77E-09	1.18E-11	3.50E-23	1.21E-19	8.69E-32	5.00E-25	1.31E-38	1.41E-27	7.07E-32	3.86E-34	7.01E-24	4.50E-07	2.63E-38	5.23E-14	2.43E-14	2.05E-19	1.44E-28	3.11E-46	1.47E-39	1.54E-34	0.00E+00	7.63E-23	6.83E-10	9.49E-08	7.48E-25	1.06E-24	5.60E-08	5.77E-08	1.63E-23
2.10E-09	900	1.22E+19	0.00E+00	2.20E-07	6.53E+05	6.86E-10	4.67E-17	1.39E+05	9.82E-07	1.74E+05	1.69E-06	3.47E+04	2.14E-07	1.19E-09	4.50E-08	8.76E-07	1.11E-07	1.55E-07	5.29E-08	0.00E+00	2.85E-09	1.22E-11	3.61E-23	1.25E-19	9.21E-32	5.29E-25	1.39E-38	1.45E-27	7.45E-32	3.98E-34	7.23E-24	4.62E-07	2.79E-38	5.38E-14	2.49E-14	2.11E-19	1.48E-28	3.30E-46	1.56E-39	1.63E-34	0.00E+00	8.07E-23	7.02E-10	9.76E-08	7.68E-25	1.09E-24	5.75E-08	5.93E-08	1.73E-23
2.11E-09	900	1.22E+19	0.00E+00	2.26E-07	6.53E+05	6.86E-10	4.72E-17	1.39E+05	1.01E-06	1.74E+05	1.73E-06	3.47E+04	2.20E-07	1.20E-09	4.63E-08	9.00E-07	1.14E-07	1.59E-07	5.44E-08	0.00E+00	2.93E-09	1.25E-11	3.73E-23	1.29E-19	9.75E-32	5.60E-25	1.48E-38	1.49E-27	7.86E-32	4.10E-34	7.45E-24	4.75E-07	2.97E-38	5.53E-14	2.56E-14	2.18E-19	1.53E-28	3.50E-46	1.65E-39	1.72E-34	0.00E+00	8.52E-23	7.22E-10	1.00E-07	7.90E-25	1.12E-24	5.92E-08	6.10E-08	1.83E-23
2.12E-09	900	1.22E+19	0.00E+00	2.32E-07	6.53E+05	6.86E-10	4.77E-17	1.39E+05	1.04E-06	1.74E+05	1.78E-06	3.47E+04	2.26E-07	1.21E-09	4.76E-08	9.25E-07	1.18E-07	1.63E-07	5.60E-08	0.00E+00	3.01E-09	1.29E-11	3.85E-23	1.32E-19	1.03E-31	5.93E-25	1.57E-38	1.53E-27	8.30E-32	4.23E-34	7.68E-24	4.89E-07	3.15E-38	5.69E-14	2.64E-14	2.24E-19	1.58E-28	3.71E-46	1.75E-39	1.83E-34	0.00E+00	9.01E-23	7.42E-10	1.03E-07	8.12E-25	1.15E-24	6.08E-08	6.27E-08	1.93E-23
2.13E-09	900	1.22E+19	0.00E+00	2.38E-07	6.53E+05	6.86E-10	4.81E-17	1.39E+05	1.07E-06	1.74E+05	1.83E-06	3.47E+04	2.33E-07	1.22E-09	4.89E-08	9.51E-07	1.21E-07	1.67E-07	5.75E-08	0.00E+00	3.10E-09	1.32E-11	3.98E-23	1.36E-19	1.09E-31	6.27E-25	1.67E-38	1.58E-27	8.75E-32	4.37E-34	7.92E-24	5.02E-07	3.34E-38	5.85E-14	2.71E-14	2.31E-19	1.63E-28	3.93E-46	1.86E-39	1.94E-34	0.00E+00	9.52E-23	7.63E-10	1.06E-07	8.35E-25	1.19E-24	6.25E-08	6.45E-08	2.04E-23
2.14E-09	900	1.22E+19	0.00E+00	2.45E-07	6.53E+05	6.86E-10	4.86E-17	1.39E+05	1.10E-06	1.74E+05	1.88E-06	3.47E+04	2.39E-07	1.23E-09	5.03E-08	9.78E-07	1.24E-07	1.71E-07	5.91E-08	0.00E+00	3.19E-09	1.36E-11	4.11E-23	1.40E-19	1.16E-31	6.63E-25	1.77E-38	1.62E-27	9.23E-32	4.50E-34	8.17E-24	5.16E-07	3.55E-38	6.02E-14	2.79E-14	2.37E-19	1.68E-28	4.17E-46	1.97E-39	2.05E-34	0.00E+00	1.01E-22	7.84E-10	1.09E-07	8.58E-25	1.22E-24	6.43E-08	6.63E-08	2.15E-23
2.15E-09	900	1.22E+19	0.00E+00	2.52E-07	6.53E+05	6.86E-10	4.91E-17	1.39E+05	1.13E-06	1.74E+05	1.94E-06	3.47E+04	2.46E-07	1.24E-09	5.17E-08	1.01E-06	1.28E-07	1.75E-07	6.08E-08	0.00E+00	3.28E-09	1.40E-11	4.25E-23	1.45E-19	1.23E-31	7.02E-25	1.88E-38	1.67E-27	9.74E-32	4.64E-34	8.42E-24	5.31E-07	3.77E-38	6.19E-14	2.87E-14	2.44E-19	1.73E-28	4.43E-46	2.09E-39	2.17E-34	0.00E+00	1.06E-22	8.06E-10	1.12E-07	8.82E-25	1.25E-24	6.61E-08	6.81E-08	2.28E-23
2.16E-09	900	1.22E+19	0.00E+00	2.59E-07	6.53E+05	6.86E-10	4.97E-17	1.39E+05	1.16E-06	1.74E+05	1.99E-06	3.47E+04	2.53E-07	1.25E-09	5.32E-08	1.03E-06	1.31E-07	1.80E-07	6.25E-08	0.00E+00	3.37E-09	1.44E-11	4.39E-23	1.49E-19	1.30E-31	7.43E-25	2.00E-38	1.72E-27	1.03E-31	4.79E-34	8.69E-24	5.46E-07	4.00E-38	6.37E-14	2.95E-14	2.52E-19	1.78E-28	4.69E-46	2.21E-39	2.30E-34	0.00E+00	1.12E-22	8.28E-10	1.15E-07	9.06E-25	1.29E-24	6.79E-08	7.00E-08	2.41E-23
2.17E-09	900	1.22E+19	0.00E+00	2.66E-07	6.53E+05	6.86E-10	5.02E-17	1.39E+05	1.19E-06	1.74E+05	2.05E-06	3.47E+04	2.60E-07	1.26E-09	5.47E-08	1.06E-06	1.35E-07	1.85E-07	6.43E-08	0.00E+00	3.47E-09	1.48E-11	4.54E-23	1.53E-19	1.38E-31	7.86E-25	2.12E-38	1.77E-27	1.08E-31	4.94E-34	8.96E-24	5.61E-07	4.25E-38	6.55E-14	3.03E-14	2.59E-19	1.84E-28	4.98E-46	2.34E-39	2.44E-34	0.00E+00	1.19E-22	8.51E-10	1.18E-07	9.32E-25	1.33E-24	6.98E-08	7.20E-08	2.54E-23
2.18E-09	900	1.22E+19	0.00E+00	2.74E-07	6.53E+05	6.86E-10	5.07E-17	1.39E+05	1.23E-06	1.74E+05	2.10E-06	3.47E+04	2.68E-07	1.27E-09	5.62E-08	1.09E-06	1.39E-07	1.89E-07	6.61E-08	0.00E+00	3.57E-09	1.52E-11	4.69E-23	1.58E-19	1.46E-31	8.31E-25	2.25E-38	1.82E-27	1.14E-31	5.09E-34	9.23E-24	5.77E-07	4.51E-38	6.73E-14	3.12E-14	2.67E-19	1.90E-28	5.28E-46	2.48E-39	2.58E-34	0.00E+00	1.25E-22	8.75E-10	1.22E-07	9.58E-25	1.36E-24	7.18E-08	7.40E-08	2.69E-23
2.19E-09	900	1.22E+19	0.00E+00	2.81E-07	6.53E+05	6.86E-10	5.12E-17	1.39E+05	1.26E-06	1.74E+05	2.16E-06	3.47E+04	2.75E-07	1.28E-09	5.78E-08	1.12E-06	1.43E-07	1.94E-07	6.79E-08	0.00E+00	3.67E-09	1.57E-11	4.84E-23	1.62E-19	1.54E-31	8.79E-25	2.39E-38	1.87E-27	1.21E-31	5.25E-34	9.52E-24	5.93E-07	4.79E-38	6.92E-14	3.20E-14	2.74E-19	1.95E-28	5.60E-46	2.63E-39	2.74E-34	0.00E+00	1.33E-22	9.00E-10	1.25E-07	9.85E-25	1.40E-24	7.38E-08	7.60E-08	2.84E-23
2.20E-09	900	1.22E+19	0.00E+00	2.89E-07	6.53E+05	6.86E-10	5.17E-17	1.39E+05	1.30E-06	1.74E+05	2.22E-06	3.47E+04	2.83E-07	1.29E-09	5.94E-08	1.15E-06	1.47E-07	1.99E-07	6.98E-08	0.00E+00	3.77E-09	1.61E-11	5.01E-23	1.67E-19	1.63E-31	9.30E-25	2.54E-38	1.93E-27	1.27E-31	5.41E-34	9.81E-24	6.09E-07	5.09E-38	7.12E-14	3.29E-14	2.82E-19	2.01E-28	5.93E-46	2.78E-39	2.90E-34	0.00E+00	1.40E-22	9.25E-10	1.29E-07	1.01E-24	1.44E-24	7.58E-08	7.82E-08	3.00E-23
2.21E-09	900	1.22E+19	0.00E+00	2.97E-07	6.53E+05	6.86E-10	5.22E-17	1.39E+05	1.33E-06	1.74E+05	2.28E-06	3.47E+04	2.91E-07	1.30E-09	6.11E-08	1.19E-06	1.51E-07	2.05E-07	7.18E-08	0.00E+00	3.88E-09	1.66E-11	5.17E-23	1.72E-19	1.73E-31	9.84E-25	2.70E-38	1.98E-27	1.34E-31	5.58E-34	1.01E-23	6.26E-07	5.41E-38	7.32E-14	3.39E-14	2.91E-19	2.08E-28	6.29E-46	2.95E-39	3.07E-34	0.00E+00	1.48E-22	9.51E-10	1.32E-07	1.04E-24	1.48E-24	7.80E-08	8.03E-08	3.17E-23
2.22E-09	900	1.22E+19	0.00E+00	3.05E-07	6.53E+05	6.86E-10	5.28E-17	1.39E+05	1.37E-06	1.74E+05	2.35E-06	3.47E+04	2.99E-07	1.31E-09	6.28E-08	1.22E-06	1.55E-07	2.10E-07	7.38E-08	0.00E+00	3.99E-09	1.70E-11	5.35E-23	1.77E-19	1.83E-31	1.04E-24	2.87E-38	2.04E-27	1.42E-31	5.75E-34	1.04E-23	6.44E-07	5.74E-38	7.53E-14	3.48E-14	2.99E-19	2.14E-28	6.67E-46	3.12E-39	3.25E-34	0.00E+00	1.56E-22	9.77E-10	1.36E-07	1.07E-24	1.52E-24	8.02E-08	8.26E-08	3.36E-23
2.23E-09	900	1.22E+19	0.00E+00	3.14E-07	6.53E+05	6.86E-10	5.33E-17	1.39E+05	1.41E-06	1.74E+05	2.41E-06	3.47E+04	3.08E-07	1.32E-09	6.46E-08	1.25E-06	1.59E-07	2.15E-07	7.59E-08	0.00E+00	4.10E-09	1.75E-11	5.53E-23	1.82E-19	1.94E-31	1.10E-24	3.05E-38	2.10E-27	1.50E-31	5.93E-34	1.07E-23	6.62E-07	6.10E-38	7.74E-14	3.58E-14	3.08E-19	2.21E-28	7.07E-46	3.31E-39	3.44E-34	0.00E+00	1.65E-22	1.00E-09	1.40E-07	1.10E-24	1.56E-24	8.24E-08	8.49E-08	3.55E-23
2.24E-09	900	1.22E+19	0.00E+00	3.23E-07	6.53E+05	6.86E-10	5.38E-17	1.39E+05	1.45E-06	1.74E+05	2.48E-06	3.47E+04	3.16E-07	1.33E-09	6.64E-08	1.29E-06	1.64E-07	2.21E-07	7.80E-08	0.00E+00	4.22E-09	1.80E-11	5.72E-23	1.87E-19	2.05E-31	1.17E-24	3.24E-38	2.16E-27	1.58E-31	6.11E-34	1.11E-23	6.80E-07	6.48E-38	7.96E-14	3.68E-14	3.17E-19	2.27E-28	7.49E-46	3.50E-39	3.65E-34	0.00E+00	1.75E-22	1.03E-09	1.44E-07	1.13E-24	1.61E-24	8.47E-08	8.73E-08	3.75E-23
2.25E-09	900	1.22E+19	0.00E+00	3.32E-07	6.53E+05	6.86E-10	5.44E-17	1.39E+05	1.49E-06	1.74E+05	2.55E-06	3.47E+04	3.25E-07	1.34E-09	6.83E-08	1.32E-06	1.69E-07	2.27E-07	8.02E-08	0.00E+00	4.34E-09	1.85E-11	5.91E-23	1.93E-19	2.17E-31	1.23E-24	3.44E-38	2.22E-27	1.67E-31	6.30E-34	1.14E-23	7.00E-07	6.88E-38	8.19E-14	3.78E-14	3.26E-19	2.34E-28	7.94E-46	3.71E-39	3.86E-34	0.00E+00	1.85E-22	1.06E-09	1.48E-07	1.16E-24	1.65E-24	8.71E-08	8.97E-08	3.96E-23
2.26E-09	900	1.22E+19	0.00E+00	3.41E-07	6.53E+05	6.86E-10	5.49E-17	1.39E+05	1.53E-06	1.74E+05	2.62E-06	3.47E+04	3.34E-07	1.35E-09	7.02E-08	1.36E-06	1.73E-07	2.33E-07	8.25E-08	0.00E+00	4.46E-09	1.91E-11	6.11E-23	1.98E-19	2.30E-31	1.30E-24	3.66E-38	2.29E-27	1.76E-31	6.49E-34	1.18E-23	7.19E-07	7.31E-38	8.42E-14	3.89E-14	3.35E-19	2.41E-28	8.42E-46	3.93E-39	4.09E-34	0.00E+00	1.95E-22	1.09E-09	1.52E-07	1.19E-24	1.70E-24	8.95E-08	9.22E-08	4.19E-23
2.27E-09	900	1.22E+19	0.00E+00	3.51E-07	6.53E+05	6.86E-10	5.55E-17	1.39E+05	1.57E-06	1.74E+05	2.70E-06	3.47E+04	3.44E-07	1.36E-09	7.22E-08	1.40E-06	1.78E-07	2.39E-07	8.48E-08	0.00E+00	4.58E-09	1.96E-11	6.32E-23	2.04E-19	2.43E-31	1.38E-24	3.88E-38	2.35E-27	1.86E-31	6.69E-34	1.21E-23	7.39E-07	7.76E-38	8.65E-14	4.00E-14	3.45E-19	2.49E-28	8.92E-46	4.16E-39	4.33E-34	0.00E+00	2.06E-22	1.12E-09	1.56E-07	1.23E-24	1.75E-24	9.20E-08	9.48E-08	4.42E-23
2.28E-09	900	1.22E+19	0.00E+00	3.60E-07	6.53E+05	6.86E-10	5.60E-17	1.39E+05	1.62E-06	1.74E+05	2.77E-06	3.47E+04	3.53E-07	1.37E-09	7.42E-08	1.44E-06	1.83E-07	2.45E-07	8.72E-08	0.00E+00	4.71E-09	2.02E-11	6.53E-23	2.10E-19	2.57E-31	1.46E-24	4.13E-38	2.42E-27	1.96E-31	6.89E-34	1.25E-23	7.60E-07	8.24E-38	8.90E-14	4.11E-14	3.55E-19	2.56E-28	9.45E-46	4.41E-39	4.58E-34	0.00E+00	2.18E-22	1.15E-09	1.61E-07	1.26E-24	1.80E-24	9.46E-08	9.74E-08	4.68E-23
2.29E-09	900	1.22E+19	0.00E+00	3.70E-07	6.53E+05	6.86E-10	5.66E-17	1.39E+05	1.66E-06	1.74E+05	2.85E-06	3.47E+04	3.63E-07	1.39E-09	7.63E-08	1.48E-06	1.88E-07	2.52E-07	8.96E-08	0.00E+00	4.85E-09	2.07E-11	6.76E-23	2.16E-19	2.72E-31	1.54E-24	4.39E-38	2.49E-27	2.07E-31	7.10E-34	1.29E-23	7.81E-07	8.76E-38	9.15E-14	4.23E-14	3.66E-19	2.64E-28	1.00E-45	4.66E-39	4.85E-34	0.00E+00	2.30E-22	1.18E-09	1.65E-07	1.30E-24	1.85E-24	9.72E-08	1.00E-07	4.94E-23
2.30E-09	900	1.22E+19	0.00E+00	3.81E-07	6.53E+05	6.86E-10	5.72E-17	1.39E+05	1.71E-06	1.74E+05	2.93E-06	3.47E+04	3.74E-07	1.40E-09	7.85E-08	1.52E-06	1.94E-07	2.58E-07	9.21E-08	0.00E+00	4.98E-09	2.13E-11	6.99E-23	2.22E-19	2.88E-31	1.63E-24	4.66E-38	2.56E-27	2.19E-31	7.32E-34	1.33E-23	8.03E-07	9.31E-38	9.41E-14	4.35E-14	3.76E-19	2.72E-28	1.06E-45	4.94E-39	5.14E-34	0.00E+00	2.43E-22	1.22E-09	1.70E-07	1.33E-24	1.90E-24	1.00E-07	1.03E-07	5.22E-23
2.31E-09	900	1.22E+19	0.00E+00	3.91E-07	6.53E+05	6.86E-10	5.77E-17	1.39E+05	1.75E-06	1.74E+05	3.01E-06	3.47E+04	3.84E-07	1.41E-09	8.07E-08	1.56E-06	1.99E-07	2.65E-07	9.47E-08	0.00E+00	5.12E-09	2.19E-11	7.23E-23	2.29E-19	3.05E-31	1.73E-24	4.95E-38	2.63E-27	2.31E-31	7.54E-34	1.37E-23	8.25E-07	9.89E-38	9.67E-14	4.47E-14	3.87E-19	2.80E-28	1.13E-45	5.23E-39	5.44E-34	0.00E+00	2.57E-22	1.25E-09	1.74E-07	1.37E-24	1.95E-24	1.03E-07	1.06E-07	5.52E-23
2.32E-09	900	1.22E+19	0.00E+00	4.02E-07	6.53E+05	6.86E-10	5.83E-17	1.39E+05	1.80E-06	1.74E+05	3.10E-06	3.47E+04	3.95E-07	1.42E-09	8.29E-08	1.61E-06	2.05E-07	2.72E-07	9.74E-08	0.00E+00	5.27E-09	2.25E-11	7.48E-23	2.35E-19	3.23E-31	1.82E-24	5.26E-38	2.71E-27	2.43E-31	7.77E-34	1.41E-23	8.49E-07	1.05E-37	9.95E-14	4.60E-14	3.98E-19	2.89E-28	1.19E-45	5.54E-39	5.76E-34	0.00E+00	2.71E-22	1.29E-09	1.79E-07	1.41E-24	2.01E-24	1.06E-07	1.09E-07	5.83E-23
2.33E-09	900	1.22E+19	0.00E+00	4.14E-07	6.53E+05	6.86E-10	5.89E-17	1.39E+05	1.85E-06	1.74E+05	3.18E-06	3.47E+04	4.06E-07	1.43E-09	8.53E-08	1.65E-06	2.10E-07	2.79E-07	1.00E-07	0.00E+00	5.42E-09	2.32E-11	7.74E-23	2.42E-19	3.41E-31	1.93E-24	5.59E-38	2.79E-27	2.57E-31	8.01E-34	1.45E-23	8.72E-07	1.12E-37	1.02E-13	4.73E-14	4.10E-19	2.98E-28	1.26E-45	5.86E-39	6.10E-34	0.00E+00	2.87E-22	1.32E-09	1.84E-07	1.45E-24	2.06E-24	1.09E-07	1.12E-07	6.16E-23
2.34E-09	900	1.22E+19	0.00E+00	4.25E-07	6.53E+05	6.86E-10	5.95E-17	1.39E+05	1.91E-06	1.74E+05	3.27E-06	3.47E+04	4.18E-07	1.45E-09	8.77E-08	1.70E-06	2.16E-07	2.87E-07	1.03E-07	0.00E+00	5.57E-09	2.38E-11	8.01E-23	2.49E-19	3.61E-31	2.04E-24	5.95E-38	2.87E-27	2.71E-31	8.25E-34	1.49E-23	8.97E-07	1.19E-37	1.05E-13	4.86E-14	4.22E-19	3.07E-28	1.34E-45	6.20E-39	6.45E-34	0.00E+00	3.03E-22	1.36E-09	1.89E-07	1.49E-24	2.12E-24	1.12E-07	1.15E-07	6.51E-23
2.35E-09	900	1.22E+19	0.00E+00	4.37E-07	6.53E+05	6.86E-10	6.01E-17	1.39E+05	1.96E-06	1.74E+05	3.36E-06	3.47E+04	4.29E-07	1.46E-09	9.01E-08	1.74E-06	2.22E-07	2.94E-07	1.06E-07	0.00E+00	5.73E-09	2.45E-11	8.29E-23	2.57E-19	3.82E-31	2.16E-24	6.32E-38	2.95E-27	2.86E-31	8.50E-34	1.54E-23	9.22E-07	1.26E-37	1.08E-13	4.99E-14	4.34E-19	3.16E-28	1.42E-45	6.57E-39	6.83E-34	0.00E+00	3.20E-22	1.40E-09	1.95E-07	1.53E-24	2.18E-24	1.15E-07	1.18E-07	6.88E-23
2.36E-09	900	1.22E+19	0.00E+00	4.49E-07	6.53E+05	6.86E-10	6.07E-17	1.39E+05	2.01E-06	1.74E+05	3.46E-06	3.47E+04	4.41E-07	1.47E-09	9.27E-08	1.79E-06	2.29E-07	3.02E-07	1.09E-07	0.00E+00	5.89E-09	2.52E-11	8.58E-23	2.64E-19	4.04E-31	2.28E-24	6.72E-38	3.03E-27	3.02E-31	8.76E-34	1.59E-23	9.48E-07	1.34E-37	1.11E-13	5.14E-14	4.46E-19	3.25E-28	1.50E-45	6.95E-39	7.23E-34	0.00E+00	3.38E-22	1.44E-09	2.00E-07	1.57E-24	2.24E-24	1.18E-07	1.21E-07	7.27E-23
2.37E-09	900	1.22E+19	0.00E+00	4.62E-07	6.53E+05	6.86E-10	6.13E-17	1.39E+05	2.07E-06	1.74E+05	3.55E-06	3.47E+04	4.54E-07	1.48E-09	9.53E-08	1.84E-06	2.35E-07	3.10E-07	1.12E-07	0.00E+00	6.06E-09	2.59E-11	8.88E-23	2.72E-19	4.28E-31	2.41E-24	7.14E-38	3.12E-27	3.19E-31	9.02E-34	1.63E-23	9.74E-07	1.42E-37	1.14E-13	5.28E-14	4.59E-19	3.35E-28	1.59E-45	7.36E-39	7.65E-34	0.00E+00	3.58E-22	1.48E-09	2.06E-07	1.62E-24	2.30E-24	1.21E-07	1.25E-07	7.69E-23
2.38E-09	900	1.22E+19	0.00E+00	4.75E-07	6.53E+05	6.86E-10	6.19E-17	1.39E+05	2.13E-06	1.74E+05	3.65E-06	3.47E+04	4.67E-07	1.50E-09	9.79E-08	1.90E-06	2.42E-07	3.18E-07	1.15E-07	0.00E+00	6.23E-09	2.66E-11	9.19E-23	2.79E-19	4.53E-31	2.55E-24	7.59E-38	3.21E-27	3.37E-31	9.30E-34	1.68E-23	1.00E-06	1.51E-37	1.18E-13	5.43E-14	4.72E-19	3.45E-28	1.68E-45	7.79E-39	8.10E-34	0.00E+00	3.78E-22	1.52E-09	2.12E-07	1.66E-24	2.37E-24	1.25E-07	1.28E-07	8.12E-23
2.39E-09	900	1.22E+19	0.00E+00	4.88E-07	6.53E+05	6.86E-10	6.25E-17	1.39E+05	2.19E-06	1.74E+05	3.76E-06	3.47E+04	4.80E-07	1.51E-09	1.01E-07	1.95E-06	2.48E-07	3.27E-07	1.18E-07	0.00E+00	6.40E-09	2.74E-11	9.52E-23	2.87E-19	4.79E-31	2.70E-24	8.07E-38	3.30E-27	3.56E-31	9.58E-34	1.73E-23	1.03E-06	1.61E-37	1.21E-13	5.58E-14	4.86E-19	3.56E-28	1.78E-45	8.25E-39	8.57E-34	0.00E+00	3.99E-22	1.56E-09	2.18E-07	1.71E-24	2.43E-24	1.28E-07	1.32E-07	8.59E-23
2.40E-09	900	1.22E+19	0.00E+00	5.01E-07	6.53E+05	6.86E-10	6.31E-17	1.39E+05	2.25E-06	1.74E+05	3.86E-06	3.47E+04	4.93E-07	1.53E-09	1.04E-07	2.00E-06	2.55E-07	3.35E-07	1.21E-07	0.00E+00	6.58E-09	2.82E-11	9.86E-23	2.96E-19	5.07E-31	2.85E-24	8.59E-38	3.40E-27	3.76E-31	9.87E-34	1.78E-23	1.06E-06	1.71E-37	1.24E-13	5.74E-14	5.00E-19	3.66E-28	1.89E-45	8.73E-39	9.07E-34	0.00E+00	4.22E-22	1.60E-09	2.24E-07	1.76E-24	2.50E-24	1.32E-07	1.36E-07	9.07E-23
2.41E-09	900	1.22E+19	0.00E+00	5.15E-07	6.53E+05	6.86E-10	6.37E-17	1.39E+05	2.31E-06	1.74E+05	3.97E-06	3.47E+04	5.07E-07	1.54E-09	1.06E-07	2.06E-06	2.63E-07	3.44E-07	1.25E-07	0.00E+00	6.77E-09	2.90E-11	1.02E-22	3.04E-19	5.36E-31	3.02E-24	9.13E-38	3.49E-27	3.97E-31	1.02E-33	1.84E-23	1.09E-06	1.82E-37	1.28E-13	5.90E-14	5.14E-19	3.77E-28	2.00E-45	9.24E-39	9.60E-34	0.00E+00	4.46E-22	1.65E-09	2.30E-07	1.80E-24	2.57E-24	1.35E-07	1.39E-07	9.59E-23
2.42E-09	900	1.22E+19	0.00E+00	5.30E-07	6.53E+05	6.86E-10	6.44E-17	1.39E+05	2.38E-06	1.74E+05	4.08E-06	3.47E+04	5.21E-07	1.55E-09	1.09E-07	2.12E-06	2.70E-07	3.54E-07	1.28E-07	0.00E+00	6.96E-09	2.98E-11	1.06E-22	3.13E-19	5.67E-31	3.19E-24	9.71E-38	3.59E-27	4.19E-31	1.05E-33	1.89E-23	1.12E-06	1.93E-37	1.31E-13	6.06E-14	5.29E-19	3.89E-28	2.12E-45	9.78E-39	1.02E-33	0.00E+00	4.71E-22	1.69E-09	2.36E-07	1.85E-24	2.64E-24	1.39E-07	1.43E-07	1.01E-22
2.43E-09	900	1.22E+19	0.00E+00	5.45E-07	6.53E+05	6.86E-10	6.50E-17	1.39E+05	2.44E-06	1.74E+05	4.19E-06	3.47E+04	5.36E-07	1.57E-09	1.12E-07	2.18E-06	2.77E-07	3.63E-07	1.32E-07	0.00E+00	7.15E-09	3.06E-11	1.09E-22	3.22E-19	6.00E-31	3.37E-24	1.03E-37	3.70E-27	4.42E-31	1.08E-33	1.95E-23	1.15E-06	2.06E-37	1.35E-13	6.23E-14	5.44E-19	4.00E-28	2.25E-45	1.03E-38	1.08E-33	0.00E+00	4.98E-22	1.74E-09	2.43E-07	1.91E-24	2.72E-24	1.43E-07	1.47E-07	1.07E-22
2.44E-09	900	1.22E+19	0.00E+00	5.60E-07	6.53E+05	6.86E-10	6.56E-17	1.39E+05	2.51E-06	1.74E+05	4.31E-06	3.47E+04	5.51E-07	1.58E-09	1.16E-07	2.24E-06	2.85E-07	3.73E-07	1.36E-07	0.00E+00	7.36E-09	3.15E-11	1.13E-22	3.31E-19	6.35E-31	3.57E-24	1.10E-37	3.80E-27	4.67E-31	1.11E-33	2.01E-23	1.18E-06	2.19E-37	1.39E-13	6.41E-14	5.60E-19	4.12E-28	2.38E-45	1.09E-38	1.14E-33	0.00E+00	5.26E-22	1.79E-09	2.50E-07	1.96E-24	2.79E-24	1.47E-07	1.51E-07	1.13E-22
2.45E-09	900	1.22E+19	0.00E+00	5.76E-07	6.53E+05	6.86E-10	6.63E-17	1.39E+05	2.58E-06	1.74E+05	4.43E-06	3.47E+04	5.67E-07	1.60E-09	1.19E-07	2.30E-06	2.93E-07	3.83E-07	1.39E-07	0.00E+00	7.56E-09	3.24E-11	1.18E-22	3.41E-19	6.71E-31	3.77E-24	1.17E-37	3.91E-27	4.93E-31	1.14E-33	2.07E-23	1.21E-06	2.33E-37	1.43E-13	6.59E-14	5.76E-19	4.24E-28	2.52E-45	1.16E-38	1.20E-33	0.00E+00	5.56E-22	1.84E-09	2.57E-07	2.01E-24	2.87E-24	1.51E-07	1.56E-07	1.20E-22
2.46E-09	900	1.22E+19	0.00E+00	5.92E-07	6.53E+05	6.86E-10	6.69E-17	1.39E+05	2.65E-06	1.74E+05	4.56E-06	3.47E+04	5.82E-07	1.61E-09	1.22E-07	2.36E-06	3.01E-07	3.93E-07	1.43E-07	0.00E+00	7.78E-09	3.33E-11	1.22E-22	3.50E-19	7.10E-31	3.99E-24	1.24E-37	4.02E-27	5.21E-31	1.18E-33	2.13E-23	1.25E-06	2.47E-37	1.47E-13	6.77E-14	5.93E-19	4.37E-28	2.67E-45	1.23E-38	1.27E-33	0.00E+00	5.87E-22	1.89E-09	2.64E-07	2.07E-24	2.95E-24	1.55E-07	1.60E-07	1.26E-22
2.47E-09	900	1.22E+19	0.00E+00	6.08E-07	6.53E+05	6.86E-10	6.76E-17	1.39E+05	2.73E-06	1.74E+05	4.68E-06	3.47E+04	5.99E-07	1.63E-09	1.26E-07	2.43E-06	3.10E-07	4.03E-07	1.47E-07	0.00E+00	7.99E-09	3.42E-11	1.26E-22	3.61E-19	7.51E-31	4.22E-24	1.32E-37	4.14E-27	5.50E-31	1.21E-33	2.19E-23	1.28E-06	2.63E-37	1.51E-13	6.96E-14	6.10E-19	4.50E-28	2.82E-45	1.30E-38	1.35E-33	0.00E+00	6.21E-22	1.95E-09	2.71E-07	2.13E-24	3.04E-24	1.60E-07	1.64E-07	1.34E-22
2.48E-09	900	1.22E+19	0.00E+00	6.25E-07	6.53E+05	6.86E-10	6.83E-17	1.39E+05	2.80E-06	1.74E+05	4.82E-06	3.47E+04	6.16E-07	1.64E-09	1.29E-07	2.50E-06	3.19E-07	4.14E-07	1.52E-07	0.00E+00	8.22E-09	3.52E-11	1.31E-22	3.71E-19	7.95E-31	4.46E-24	1.41E-37	4.25E-27	5.80E-31	1.25E-33	2.26E-23	1.32E-06	2.80E-37	1.55E-13	7.16E-14	6.27E-19	4.64E-28	2.99E-45	1.37E-38	1.43E-33	0.00E+00	6.56E-22	2.00E-09	2.79E-07	2.19E-24	3.12E-24	1.64E-07	1.69E-07	1.41E-22
2.49E-09	900	1.22E+19	0.00E+00	6.43E-07	6.53E+05	6.86E-10	6.89E-17	1.39E+05	2.88E-06	1.74E+05	4.95E-06	3.47E+04	6.33E-07	1.66E-09	1.33E-07	2.57E-06	3.27E-07	4.25E-07	1.56E-07	0.00E+00	8.45E-09	3.62E-11	1.36E-22	3.81E-19	8.40E-31	4.72E-24	1.50E-37	4.38E-27	6.13E-31	1.29E-33	2.32E-23	1.36E-06	2.98E-37	1.60E-13	7.36E-14	6.45E-19	4.77E-28	3.16E-45	1.45E-38	1.51E-33	0.00E+00	6.93E-22	2.06E-09	2.87E-07	2.25E-24	3.21E-24	1.69E-07	1.74E-07	1.49E-22
2.50E-09	900	1.22E+19	0.00E+00	6.60E-07	6.53E+05	6.86E-10	6.96E-17	1.39E+05	2.96E-06	1.74E+05	5.09E-06	3.47E+04	6.51E-07	1.68E-09	1.37E-07	2.64E-06	3.37E-07	4.37E-07	1.60E-07	0.00E+00	8.69E-09	3.72E-11	1.41E-22	3.92E-19	8.89E-31	4.99E-24	1.59E-37	4.50E-27	6.47E-31	1.33E-33	2.39E-23	1.39E-06	3.17E-37	1.64E-13	7.57E-14	6.64E-19	4.91E-28	3.35E-45	1.54E-38	1.60E-33	0.00E+00	7.32E-22	2.11E-09	2.95E-07	2.31E-24	3.30E-24	1.74E-07	1.79E-07	1.58E-22
2.51E-09	900	1.22E+19	0.00E+00	6.79E-07	6.53E+05	6.86E-10	7.03E-17	1.39E+05	3.05E-06	1.74E+05	5.23E-06	3.47E+04	6.69E-07	1.69E-09	1.40E-07	2.71E-06	3.46E-07	4.49E-07	1.65E-07	0.00E+00	8.93E-09	3.83E-11	1.46E-22	4.04E-19	9.40E-31	5.27E-24	1.70E-37	4.63E-27	6.83E-31	1.37E-33	2.46E-23	1.43E-06	3.37E-37	1.69E-13	7.78E-14	6.83E-19	5.06E-28	3.55E-45	1.63E-38	1.69E-33	0.00E+00	7.74E-22	2.17E-09	3.03E-07	2.38E-24	3.39E-24	1.78E-07	1.84E-07	1.67E-22
2.52E-09	900	1.22E+19	0.00E+00	6.98E-07	6.53E+05	6.86E-10	7.10E-17	1.39E+05	3.13E-06	1.74E+05	5.38E-06	3.47E+04	6.88E-07	1.71E-09	1.44E-07	2.79E-06	3.56E-07	4.61E-07	1.69E-07	0.00E+00	9.18E-09	3.93E-11	1.51E-22	4.15E-19	9.94E-31	5.57E-24	1.81E-37	4.76E-27	7.22E-31	1.41E-33	2.54E-23	1.47E-06	3.59E-37	1.73E-13	8.00E-14	7.02E-19	5.21E-28	3.76E-45	1.72E-38	1.79E-33	0.00E+00	8.18E-22	2.23E-09	3.11E-07	2.44E-24	3.48E-24	1.83E-07	1.89E-07	1.76E-22
2.53E-09	900	1.22E+19	0.00E+00	7.17E-07	6.53E+05	6.86E-10	7.17E-17	1.39E+05	3.22E-06	1.74E+05	5.53E-06	3.47E+04	7.07E-07	1.73E-09	1.48E-07	2.87E-06	3.66E-07	4.73E-07	1.74E-07	0.00E+00	9.44E-09	4.04E-11	1.57E-22	4.27E-19	1.05E-30	5.89E-24	1.92E-37	4.90E-27	7.62E-31	1.45E-33	2.61E-23	1.51E-06	3.82E-37	1.78E-13	8.22E-14	7.22E-19	5.36E-28	3.98E-45	1.82E-38	1.89E-33	0.00E+00	8.64E-22	2.29E-09	3.20E-07	2.51E-24	3.58E-24	1.88E-07	1.94E-07	1.86E-22
2.54E-09	900	1.22E+19	0.00E+00	7.37E-07	6.53E+05	6.86E-10	7.24E-17	1.39E+05	3.31E-06	1.74E+05	5.68E-06	3.47E+04	7.27E-07	1.75E-09	1.52E-07	2.95E-06	3.76E-07	4.86E-07	1.79E-07	0.00E+00	9.71E-09	4.16E-11	1.63E-22	4.39E-19	1.11E-30	6.23E-24	2.05E-37	5.03E-27	8.05E-31	1.49E-33	2.69E-23	1.56E-06	4.07E-37	1.83E-13	8.45E-14	7.43E-19	5.52E-28	4.21E-45	1.93E-38	2.00E-33	0.00E+00	9.13E-22	2.36E-09	3.29E-07	2.58E-24	3.68E-24	1.94E-07	1.99E-07	1.96E-22
2.55E-09	900	1.22E+19	0.00E+00	7.58E-07	6.53E+05	6.86E-10	7.31E-17	1.39E+05	3.40E-06	1.74E+05	5.84E-06	3.47E+04	7.47E-07	1.77E-09	1.57E-07	3.03E-06	3.86E-07	4.99E-07	1.84E-07	0.00E+00	9.98E-09	4.28E-11	1.69E-22	4.52E-19	1.18E-30	6.58E-24	2.18E-37	5.18E-27	8.50E-31	1.54E-33	2.77E-23	1.60E-06	4.33E-37	1.88E-13	8.69E-14	7.64E-19	5.69E-28	4.46E-45	2.04E-38	2.12E-33	0.00E+00	9.64E-22	2.42E-09	3.38E-07	2.65E-24	3.78E-24	1.99E-07	2.05E-07	2.08E-22
2.56E-09	900	1.22E+19	0.00E+00	7.79E-07	6.53E+05	6.86E-10	7.39E-17	1.39E+05	3.50E-06	1.74E+05	6.00E-06	3.47E+04	7.68E-07	1.78E-09	1.61E-07	3.11E-06	3.97E-07	5.12E-07	1.89E-07	0.00E+00	1.03E-08	4.40E-11	1.75E-22	4.65E-19	1.24E-30	6.96E-24	2.32E-37	5.32E-27	8.98E-31	1.58E-33	2.85E-23	1.64E-06	4.61E-37	1.94E-13	8.93E-14	7.86E-19	5.85E-28	4.72E-45	2.16E-38	2.24E-33	0.00E+00	1.02E-21	2.49E-09	3.48E-07	2.73E-24	3.89E-24	2.05E-07	2.11E-07	2.19E-22
2.57E-09	900	1.22E+19	0.00E+00	8.01E-07	6.53E+05	6.86E-10	7.46E-17	1.39E+05	3.59E-06	1.74E+05	6.17E-06	3.47E+04	7.90E-07	1.80E-09	1.66E-07	3.20E-06	4.08E-07	5.26E-07	1.94E-07	0.00E+00	1.05E-08	4.52E-11	1.82E-22	4.78E-19	1.32E-30	7.36E-24	2.47E-37	5.48E-27	9.48E-31	1.63E-33	2.94E-23	1.69E-06	4.91E-37	1.99E-13	9.18E-14	8.08E-19	6.03E-28	4.99E-45	2.28E-38	2.37E-33	0.00E+00	1.08E-21	2.56E-09	3.57E-07	2.80E-24	4.00E-24	2.10E-07	2.17E-07	2.32E-22
2.58E-09	900	1.22E+19	0.00E+00	8.23E-07	6.53E+05	6.86E-10	7.53E-17	1.39E+05	3.69E-06	1.74E+05	6.35E-06	3.47E+04	8.12E-07	1.82E-09	1.70E-07	3.29E-06	4.20E-07	5.41E-07	2.00E-07	0.00E+00	1.08E-08	4.65E-11	1.89E-22	4.92E-19	1.39E-30	7.78E-24	2.63E-37	5.63E-27	1.00E-30	1.68E-33	3.02E-23	1.74E-06	5.23E-37	2.05E-13	9.44E-14	8.32E-19	6.20E-28	5.28E-45	2.41E-38	2.51E-33	0.00E+00	1.14E-21	2.63E-09	3.67E-07	2.88E-24	4.11E-24	2.16E-07	2.23E-07	2.45E-22
2.59E-09	900	1.22E+19	0.00E+00	8.46E-07	6.53E+05	6.86E-10	7.61E-17	1.39E+05	3.80E-06	1.74E+05	6.52E-06	3.47E+04	8.35E-07	1.84E-09	1.75E-07	3.38E-06	4.32E-07	5.55E-07	2.05E-07	0.00E+00	1.11E-08	4.78E-11	1.96E-22	5.06E-19	1.47E-30	8.22E-24	2.80E-37	5.79E-27	1.06E-30	1.73E-33	3.11E-23	1.79E-06	5.57E-37	2.11E-13	9.70E-14	8.55E-19	6.39E-28	5.59E-45	2.55E-38	2.65E-33	0.00E+00	1.20E-21	2.71E-09	3.78E-07	2.96E-24	4.23E-24	2.22E-07	2.29E-07	2.59E-22
2.60E-09	900	1.22E+19	0.00E+00	8.70E-07	6.53E+05	6.86E-10	7.68E-17	1.39E+05	3.90E-06	1.74E+05	6.71E-06	3.47E+04	8.58E-07	1.86E-09	1.80E-07	3.48E-06	4.44E-07	5.70E-07	2.11E-07	0.00E+00	1.15E-08	4.91E-11	2.03E-22	5.20E-19	1.56E-30	8.69E-24	2.99E-37	5.96E-27	1.12E-30	1.78E-33	3.20E-23	1.84E-06	5.93E-37	2.16E-13	9.98E-14	8.80E-19	6.57E-28	5.92E-45	2.70E-38	2.80E-33	0.00E+00	1.27E-21	2.78E-09	3.88E-07	3.05E-24	4.34E-24	2.29E-07	2.35E-07	2.74E-22
2.61E-09	900	1.22E+19	0.00E+00	8.94E-07	6.53E+05	6.86E-10	7.76E-17	1.39E+05	4.01E-06	1.74E+05	6.89E-06	3.47E+04	8.82E-07	1.88E-09	1.85E-07	3.57E-06	4.56E-07	5.86E-07	2.17E-07	0.00E+00	1.18E-08	5.05E-11	2.11E-22	5.35E-19	1.65E-30	9.19E-24	3.18E-37	6.12E-27	1.18E-30	1.83E-33	3.30E-23	1.89E-06	6.32E-37	2.22E-13	1.03E-13	9.05E-19	6.77E-28	6.26E-45	2.86E-38	2.97E-33	0.00E+00	1.34E-21	2.86E-09	3.99E-07	3.13E-24	4.47E-24	2.35E-07	2.42E-07	2.89E-22
2.62E-09	900	1.22E+19	0.00E+00	9.19E-07	6.53E+05	6.86E-10	7.84E-17	1.39E+05	4.13E-06	1.74E+05	7.09E-06	3.47E+04	9.07E-07	1.90E-09	1.90E-07	3.67E-06	4.69E-07	6.02E-07	2.23E-07	0.00E+00	1.21E-08	5.19E-11	2.19E-22	5.50E-19	1.74E-30	9.72E-24	3.39E-37	6.30E-27	1.25E-30	1.89E-33	3.39E-23	1.94E-06	6.73E-37	2.29E-13	1.05E-13	9.30E-19	6.96E-28	6.63E-45	3.02E-38	3.14E-33	0.00E+00	1.42E-21	2.94E-09	4.10E-07	3.22E-24	4.59E-24	2.42E-07	2.49E-07	3.06E-22
2.63E-09	900	1.22E+19	0.00E+00	9.45E-07	6.53E+05	6.86E-10	7.92E-17	1.39E+05	4.24E-06	1.74E+05	7.28E-06	3.47E+04	9.32E-07	1.93E-09	1.96E-07	3.77E-06	4.82E-07	6.18E-07	2.29E-07	0.00E+00	1.25E-08	5.34E-11	2.28E-22	5.66E-19	1.84E-30	1.03E-23	3.62E-37	6.48E-27	1.32E-30	1.94E-33	3.49E-23	1.99E-06	7.17E-37	2.35E-13	1.08E-13	9.57E-19	7.17E-28	7.01E-45	3.20E-38	3.32E-33	0.00E+00	1.50E-21	3.02E-09	4.22E-07	3.31E-24	4.72E-24	2.48E-07	2.55E-07	3.23E-22
2.64E-09	900	1.22E+19	0.00E+00	9.71E-07	6.53E+05	6.86E-10	8.00E-17	1.39E+05	4.36E-06	1.74E+05	7.49E-06	3.47E+04	9.59E-07	1.95E-09	2.01E-07	3.88E-06	4.95E-07	6.35E-07	2.36E-07	0.00E+00	1.28E-08	5.49E-11	2.37E-22	5.82E-19	1.95E-30	1.09E-23	3.85E-37	6.66E-27	1.39E-30	2.00E-33	3.59E-23	2.05E-06	7.65E-37	2.42E-13	1.11E-13	9.84E-19	7.38E-28	7.42E-45	3.38E-38	3.51E-33	0.00E+00	1.58E-21	3.11E-09	4.34E-07	3.40E-24	4.85E-24	2.55E-07	2.63E-07	3.41E-22
2.65E-09	900	1.22E+19	0.00E+00	9.98E-07	6.53E+05	6.86E-10	8.08E-17	1.39E+05	4.48E-06	1.74E+05	7.70E-06	3.47E+04	9.85E-07	1.97E-09	2.07E-07	3.99E-06	5.09E-07	6.52E-07	2.42E-07	0.00E+00	1.32E-08	5.64E-11	2.46E-22	5.98E-19	2.06E-30	1.15E-23	4.11E-37	6.85E-27	1.47E-30	2.06E-33	3.70E-23	2.11E-06	8.15E-37	2.49E-13	1.15E-13	1.01E-18	7.59E-28	7.86E-45	3.57E-38	3.71E-33	0.00E+00	1.67E-21	3.19E-09	4.46E-07	3.49E-24	4.99E-24	2.62E-07	2.70E-07	3.60E-22
2.66E-09	900	1.22E+19	0.00E+00	1.03E-06	6.53E+05	6.86E-10	8.16E-17	1.39E+05	4.61E-06	1.74E+05	7.91E-06	3.47E+04	1.01E-06	1.99E-09	2.12E-07	4.10E-06	5.24E-07	6.70E-07	2.49E-07	0.00E+00	1.35E-08	5.80E-11	2.56E-22	6.15E-19	2.17E-30	1.21E-23	4.38E-37	7.04E-27	1.55E-30	2.12E-33	3.81E-23	2.17E-06	8.69E-37	2.56E-13	1.18E-13	1.04E-18	7.82E-28	8.31E-45	3.78E-38	3.93E-33	0.00E+00	1.77E-21	3.28E-09	4.58E-07	3.59E-24	5.13E-24	2.70E-07	2.77E-07	3.81E-22
2.67E-09	900	1.22E+19	0.00E+00	1.05E-06	6.53E+05	6.86E-10	8.24E-17	1.39E+05	4.74E-06	1.74E+05	8.13E-06	3.47E+04	1.04E-06	2.02E-09	2.18E-07	4.21E-06	5.38E-07	6.88E-07	2.56E-07	0.00E+00	1.39E-08	5.96E-11	2.66E-22	6.33E-19	2.30E-30	1.28E-23	4.67E-37	7.24E-27	1.64E-30	2.18E-33	3.92E-23	2.23E-06	9.27E-37	2.63E-13	1.21E-13	1.07E-18	8.05E-28	8.80E-45	4.00E-38	4.15E-33	0.00E+00	1.87E-21	3.37E-09	4.71E-07	3.69E-24	5.27E-24	2.77E-07	2.85E-07	4.03E-22
2.68E-09	900	1.22E+19	0.00E+00	1.08E-06	6.53E+05	6.86E-10	8.32E-17	1.39E+05	4.87E-06	1.74E+05	8.36E-06	3.47E+04	1.07E-06	2.04E-09	2.24E-07	4.33E-06	5.53E-07	7.07E-07	2.63E-07	0.00E+00	1.43E-08	6.13E-11	2.77E-22	6.51E-19	2.43E-30	1.36E-23	4.98E-37	7.45E-27	1.73E-30	2.25E-33	4.03E-23	2.29E-06	9.88E-37	2.70E-13	1.24E-13	1.10E-18	8.28E-28	9.31E-45	4.23E-38	4.39E-33	0.00E+00	1.97E-21	3.47E-09	4.84E-07	3.80E-24	5.42E-24	2.85E-07	2.93E-07	4.25E-22
2.69E-09	900	1.22E+19	0.00E+00	1.11E-06	6.53E+05	6.86E-10	8.41E-17	1.39E+05	5.00E-06	1.74E+05	8.59E-06	3.47E+04	1.10E-06	2.06E-09	2.31E-07	4.45E-06	5.69E-07	7.26E-07	2.71E-07	0.00E+00	1.47E-08	6.30E-11	2.88E-22	6.69E-19	2.57E-30	1.43E-23	5.32E-37	7.66E-27	1.83E-30	2.31E-33	4.15E-23	2.35E-06	1.05E-36	2.78E-13	1.28E-13	1.13E-18	8.52E-28	9.85E-45	4.47E-38	4.64E-33	0.00E+00	2.09E-21	3.57E-09	4.98E-07	3.90E-24	5.57E-24	2.93E-07	3.01E-07	4.49E-22
2.70E-09	900	1.22E+19	0.00E+00	1.15E-06	6.53E+05	6.86E-10	8.49E-17	1.39E+05	5.14E-06	1.74E+05	8.83E-06	3.47E+04	1.13E-06	2.09E-09	2.37E-07	4.58E-06	5.85E-07	7.46E-07	2.78E-07	0.00E+00	1.51E-08	6.48E-11	2.99E-22	6.88E-19	2.72E-30	1.51E-23	5.67E-37	7.87E-27	1.93E-30	2.38E-33	4.27E-23	2.42E-06	1.12E-36	2.85E-13	1.31E-13	1.16E-18	8.77E-28	1.04E-44	4.73E-38	4.91E-33	0.00E+00	2.20E-21	3.66E-09	5.11E-07	4.01E-24	5.72E-24	3.01E-07	3.10E-07	4.75E-22
2.71E-09	900	1.22E+19	0.00E+00	1.18E-06	6.53E+05	6.86E-10	8.58E-17	1.39E+05	5.29E-06	1.74E+05	9.08E-06	3.47E+04	1.16E-06	2.12E-09	2.44E-07	4.71E-06	6.01E-07	7.66E-07	2.86E-07	0.00E+00	1.55E-08	6.66E-11	3.11E-22	7.08E-19	2.87E-30	1.60E-23	6.05E-37	8.10E-27	2.04E-30	2.45E-33	4.40E-23	2.49E-06	1.20E-36	2.93E-13	1.35E-13	1.20E-18	9.03E-28	1.10E-44	5.00E-38	5.19E-33	0.00E+00	2.33E-21	3.77E-09	5.26E-07	4.12E-24	5.88E-24	3.10E-07	3.18E-07	5.02E-22
2.72E-09	900	1.22E+19	0.00E+00	1.21E-06	6.53E+05	6.86E-10	8.66E-17	1.39E+05	5.43E-06	1.74E+05	9.33E-06	3.47E+04	1.20E-06	2.14E-09	2.51E-07	4.84E-06	6.18E-07	7.87E-07	2.94E-07	0.00E+00	1.60E-08	6.85E-11	3.24E-22	7.28E-19	3.04E-30	1.69E-23	6.46E-37	8.32E-27	2.15E-30	2.52E-33	4.52E-23	2.56E-06	1.28E-36	3.02E-13	1.39E-13	1.23E-18	9.29E-28	1.17E-44	5.29E-38	5.49E-33	0.00E+00	2.46E-21	3.87E-09	5.40E-07	4.24E-24	6.05E-24	3.18E-07	3.27E-07	5.30E-22
2.73E-09	900	1.22E+19	0.00E+00	1.24E-06	6.53E+05	6.86E-10	8.75E-17	1.39E+05	5.59E-06	1.74E+05	9.60E-06	3.47E+04	1.23E-06	2.17E-09	2.58E-07	4.97E-06	6.35E-07	8.08E-07	3.02E-07	0.00E+00	1.64E-08	7.04E-11	3.37E-22	7.49E-19	3.21E-30	1.79E-23	6.89E-37	8.56E-27	2.27E-30	2.60E-33	4.66E-23	2.63E-06	1.37E-36	3.10E-13	1.43E-13	1.27E-18	9.56E-28	1.23E-44	5.60E-38	5.81E-33	0.00E+00	2.60E-21	3.98E-09	5.56E-07	4.36E-24	6.22E-24	3.27E-07	3.36E-07	5.60E-22
2.74E-09	900	1.22E+19	0.00E+00	1.28E-06	6.53E+05	6.86E-10	8.84E-17	1.39E+05	5.74E-06	1.74E+05	9.86E-06	3.47E+04	1.26E-06	2.20E-09	2.65E-07	5.11E-06	6.53E-07	8.30E-07	3.11E-07	0.00E+00	1.69E-08	7.24E-11	3.51E-22	7.70E-19	3.40E-30	1.89E-23	7.36E-37	8.80E-27	2.40E-30	2.67E-33	4.79E-23	2.70E-06	1.46E-36	3.19E-13	1.47E-13	1.30E-18	9.84E-28	1.31E-44	5.92E-38	6.14E-33	0.00E+00	2.75E-21	4.09E-09	5.71E-07	4.48E-24	6.39E-24	3.36E-07	3.46E-07	5.92E-22
2.75E-09	900	1.22E+19	0.00E+00	1.31E-06	6.53E+05	6.86E-10	8.93E-17	1.39E+05	5.90E-06	1.74E+05	1.01E-05	3.47E+04	1.30E-06	2.22E-09	2.72E-07	5.25E-06	6.71E-07	8.53E-07	3.19E-07	0.00E+00	1.74E-08	7.44E-11	3.65E-22	7.92E-19	3.59E-30	2.00E-23	7.85E-37	9.05E-27	2.54E-30	2.75E-33	4.93E-23	2.78E-06	1.56E-36	3.28E-13	1.51E-13	1.34E-18	1.01E-27	1.38E-44	6.26E-38	6.50E-33	0.00E+00	2.90E-21	4.21E-09	5.87E-07	4.60E-24	6.57E-24	3.46E-07	3.55E-07	6.26E-22
2.76E-09	900	1.22E+19	0.00E+00	1.35E-06	6.53E+05	6.86E-10	9.03E-17	1.39E+05	6.07E-06	1.74E+05	1.04E-05	3.47E+04	1.34E-06	2.25E-09	2.80E-07	5.40E-06	6.90E-07	8.76E-07	3.28E-07	0.00E+00	1.78E-08	7.65E-11	3.80E-22	8.14E-19	3.80E-30	2.11E-23	8.39E-37	9.31E-27	2.68E-30	2.83E-33	5.07E-23	2.85E-06	1.66E-36	3.37E-13	1.55E-13	1.38E-18	1.04E-27	1.46E-44	6.62E-38	6.87E-33	0.00E+00	3.07E-21	4.32E-09	6.03E-07	4.73E-24	6.75E-24	3.55E-07	3.65E-07	6.61E-22
2.77E-09	900	1.22E+19	0.00E+00	1.39E-06	6.53E+05	6.86E-10	9.12E-17	1.39E+05	6.24E-06	1.74E+05	1.07E-05	3.47E+04	1.37E-06	2.28E-09	2.88E-07	5.55E-06	7.09E-07	9.00E-07	3.37E-07	0.00E+00	1.83E-08	7.87E-11	3.96E-22	8.37E-19	4.01E-30	2.23E-23	8.96E-37	9.57E-27	2.83E-30	2.92E-33	5.22E-23	2.93E-06	1.77E-36	3.46E-13	1.60E-13	1.42E-18	1.07E-27	1.55E-44	7.00E-38	7.26E-33	0.00E+00	3.24E-21	4.44E-09	6.20E-07	4.86E-24	6.94E-24	3.65E-07	3.76E-07	6.99E-22
2.78E-09	900	1.22E+19	0.00E+00	1.43E-06	6.53E+05	6.86E-10	9.21E-17	1.39E+05	6.41E-06	1.74E+05	1.10E-05	3.47E+04	1.41E-06	2.31E-09	2.96E-07	5.71E-06	7.29E-07	9.25E-07	3.47E-07	0.00E+00	1.89E-08	8.09E-11	4.12E-22	8.61E-19	4.24E-30	2.36E-23	9.57E-37	9.84E-27	2.99E-30	3.00E-33	5.37E-23	3.02E-06	1.90E-36	3.56E-13	1.64E-13	1.46E-18	1.10E-27	1.64E-44	7.40E-38	7.68E-33	0.00E+00	3.43E-21	4.57E-09	6.38E-07	5.00E-24	7.14E-24	3.75E-07	3.86E-07	7.38E-22
2.79E-09	900	1.22E+19	0.00E+00	1.47E-06	6.53E+05	6.86E-10	9.31E-17	1.39E+05	6.59E-06	1.74E+05	1.13E-05	3.47E+04	1.45E-06	2.34E-09	3.04E-07	5.87E-06	7.49E-07	9.50E-07	3.56E-07	0.00E+00	1.94E-08	8.31E-11	4.29E-22	8.85E-19	4.49E-30	2.49E-23	1.02E-36	1.01E-26	3.16E-30	3.09E-33	5.53E-23	3.10E-06	2.02E-36	3.66E-13	1.69E-13	1.50E-18	1.13E-27	1.73E-44	7.83E-38	8.12E-33	0.00E+00	3.62E-21	4.70E-09	6.55E-07	5.14E-24	7.34E-24	3.86E-07	3.97E-07	7.80E-22
2.80E-09	900	1.22E+19	0.00E+00	1.51E-06	6.53E+05	6.86E-10	9.41E-17	1.39E+05	6.78E-06	1.74E+05	1.16E-05	3.47E+04	1.49E-06	2.37E-09	3.13E-07	6.03E-06	7.70E-07	9.76E-07	3.66E-07	0.00E+00	1.99E-08	8.55E-11	4.47E-22	9.11E-19	4.74E-30	2.64E-23	1.09E-36	1.04E-26	3.34E-30	3.18E-33	5.69E-23	3.19E-06	2.16E-36	3.76E-13	1.73E-13	1.54E-18	1.17E-27	1.83E-44	8.27E-38	8.59E-33	0.00E+00	3.82E-21	4.83E-09	6.74E-07	5.28E-24	7.54E-24	3.97E-07	4.08E-07	8.24E-22
2.81E-09	900	1.22E+19	0.00E+00	1.55E-06	6.53E+05	6.86E-10	9.50E-17	1.39E+05	6.96E-06	1.74E+05	1.20E-05	3.47E+04	1.53E-06	2.40E-09	3.21E-07	6.20E-06	7.92E-07	1.00E-06	3.77E-07	0.00E+00	2.05E-08	8.79E-11	4.66E-22	9.36E-19	5.01E-30	2.79E-23	1.17E-36	1.07E-26	3.52E-30	3.28E-33	5.85E-23	3.28E-06	2.31E-36	3.87E-13	1.78E-13	1.58E-18	1.20E-27	1.94E-44	8.75E-38	9.08E-33	0.00E+00	4.04E-21	4.96E-09	6.93E-07	5.43E-24	7.75E-24	4.08E-07	4.19E-07	8.71E-22
2.82E-09	900	1.22E+19	0.00E+00	1.59E-06	6.53E+05	6.86E-10	9.60E-17	1.39E+05	7.16E-06	1.74E+05	1.23E-05	3.47E+04	1.58E-06	2.44E-09	3.30E-07	6.37E-06	8.14E-07	1.03E-06	3.87E-07	0.00E+00	2.11E-08	9.03E-11	4.86E-22	9.63E-19	5.30E-30	2.94E-23	1.25E-36	1.10E-26	3.72E-30	3.37E-33	6.02E-23	3.37E-06	2.47E-36	3.98E-13	1.83E-13	1.63E-18	1.24E-27	2.05E-44	9.25E-38	9.60E-33	0.00E+00	4.27E-21	5.10E-09	7.12E-07	5.58E-24	7.97E-24	4.19E-07	4.31E-07	9.20E-22
2.83E-09	900	1.22E+19	0.00E+00	1.64E-06	6.53E+05	6.86E-10	9.70E-17	1.39E+05	7.36E-06	1.74E+05	1.26E-05	3.47E+04	1.62E-06	2.47E-09	3.40E-07	6.55E-06	8.37E-07	1.06E-06	3.98E-07	0.00E+00	2.17E-08	9.29E-11	5.07E-22	9.90E-19	5.60E-30	3.11E-23	1.33E-36	1.13E-26	3.93E-30	3.47E-33	6.20E-23	3.46E-06	2.64E-36	4.09E-13	1.88E-13	1.67E-18	1.27E-27	2.17E-44	9.78E-38	1.02E-32	0.00E+00	4.51E-21	5.24E-09	7.32E-07	5.74E-24	8.19E-24	4.31E-07	4.43E-07	9.73E-22
2.84E-09	900	1.22E+19	0.00E+00	1.68E-06	6.53E+05	6.86E-10	9.81E-17	1.39E+05	7.56E-06	1.74E+05	1.30E-05	3.47E+04	1.67E-06	2.51E-09	3.49E-07	6.73E-06	8.60E-07	1.09E-06	4.09E-07	0.00E+00	2.23E-08	9.55E-11	5.28E-22	1.02E-18	5.92E-30	3.29E-23	1.43E-36	1.16E-26	4.16E-30	3.58E-33	6.37E-23	3.56E-06	2.82E-36	4.20E-13	1.93E-13	1.72E-18	1.31E-27	2.29E-44	1.03E-37	1.07E-32	0.00E+00	4.77E-21	5.39E-09	7.52E-07	5.90E-24	8.42E-24	4.43E-07	4.55E-07	1.03E-21
2.85E-09	900	1.22E+19	0.00E+00	1.73E-06	6.53E+05	6.86E-10	9.91E-17	1.39E+05	7.78E-06	1.74E+05	1.34E-05	3.47E+04	1.71E-06	2.54E-09	3.59E-07	6.92E-06	8.84E-07	1.12E-06	4.21E-07	0.00E+00	2.29E-08	9.81E-11	5.51E-22	1.05E-18	6.26E-30	3.48E-23	1.52E-36	1.20E-26	4.39E-30	3.68E-33	6.56E-23	3.66E-06	3.02E-36	4.32E-13	1.99E-13	1.77E-18	1.35E-27	2.42E-44	1.09E-37	1.13E-32	0.00E+00	5.04E-21	5.54E-09	7.73E-07	6.06E-24	8.65E-24	4.55E-07	4.68E-07	1.09E-21
2.86E-09	900	1.22E+19	0.00E+00	1.78E-06	6.53E+05	6.86E-10	1.00E-16	1.39E+05	7.99E-06	1.74E+05	1.37E-05	3.47E+04	1.76E-06	2.58E-09	3.69E-07	7.11E-06	9.09E-07	1.15E-06	4.32E-07	0.00E+00	2.35E-08	1.01E-10	5.75E-22	1.08E-18	6.62E-30	3.67E-23	1.63E-36	1.23E-26	4.64E-30	3.79E-33	6.75E-23	3.76E-06	3.23E-36	4.44E-13	2.04E-13	1.82E-18	1.39E-27	2.56E-44	1.16E-37	1.20E-32	0.00E+00	5.32E-21	5.69E-09	7.95E-07	6.23E-24	8.90E-24	4.68E-07	4.81E-07	1.15E-21
2.87E-09	900	1.22E+19	0.00E+00	1.83E-06	6.53E+05	6.86E-10	1.01E-16	1.39E+05	8.22E-06	1.74E+05	1.41E-05	3.47E+04	1.81E-06	2.61E-09	3.79E-07	7.31E-06	9.34E-07	1.18E-06	4.44E-07	0.00E+00	2.42E-08	1.04E-10	6.00E-22	1.11E-18	6.99E-30	3.88E-23	1.74E-36	1.26E-26	4.90E-30	3.90E-33	6.94E-23	3.86E-06	3.45E-36	4.57E-13	2.10E-13	1.87E-18	1.43E-27	2.71E-44	1.22E-37	1.27E-32	0.00E+00	5.62E-21	5.85E-09	8.17E-07	6.41E-24	9.14E-24	4.81E-07	4.95E-07	1.21E-21
2.88E-09	900	1.22E+19	0.00E+00	1.88E-06	6.53E+05	6.86E-10	1.02E-16	1.39E+05	8.45E-06	1.74E+05	1.45E-05	3.47E+04	1.86E-06	2.65E-09	3.90E-07	7.52E-06	9.61E-07	1.21E-06	4.57E-07	0.00E+00	2.49E-08	1.07E-10	6.26E-22	1.14E-18	7.39E-30	4.10E-23	1.87E-36	1.30E-26	5.17E-30	4.02E-33	7.14E-23	3.97E-06	3.69E-36	4.69E-13	2.16E-13	1.92E-18	1.47E-27	2.87E-44	1.29E-37	1.34E-32	0.00E+00	5.94E-21	6.02E-09	8.40E-07	6.58E-24	9.40E-24	4.94E-07	5.09E-07	1.28E-21
2.89E-09	900	1.22E+19	0.00E+00	1.93E-06	6.53E+05	6.86E-10	1.03E-16	1.39E+05	8.68E-06	1.74E+05	1.49E-05	3.47E+04	1.91E-06	2.69E-09	4.01E-07	7.73E-06	9.87E-07	1.25E-06	4.70E-07	0.00E+00	2.56E-08	1.10E-10	6.53E-22	1.17E-18	7.82E-30	4.34E-23	2.00E-36	1.34E-26	5.47E-30	4.13E-33	7.35E-23	4.08E-06	3.95E-36	4.83E-13	2.22E-13	1.98E-18	1.51E-27	3.03E-44	1.37E-37	1.42E-32	0.00E+00	6.28E-21	6.18E-09	8.63E-07	6.77E-24	9.66E-24	5.08E-07	5.23E-07	1.35E-21
2.90E-09	900	1.22E+19	0.00E+00	1.99E-06	6.53E+05	6.86E-10	1.05E-16	1.39E+05	8.92E-06	1.74E+05	1.53E-05	3.47E+04	1.97E-06	2.73E-09	4.12E-07	7.94E-06	1.01E-06	1.28E-06	4.83E-07	0.00E+00	2.63E-08	1.13E-10	6.82E-22	1.20E-18	8.26E-30	4.58E-23	2.14E-36	1.37E-26	5.77E-30	4.26E-33	7.56E-23	4.20E-06	4.23E-36	4.96E-13	2.28E-13	2.04E-18	1.55E-27	3.21E-44	1.45E-37	1.50E-32	0.00E+00	6.63E-21	6.36E-09	8.88E-07	6.96E-24	9.93E-24	5.22E-07	5.37E-07	1.43E-21
2.91E-09	900	1.22E+19	0.00E+00	2.04E-06	6.53E+05	6.86E-10	1.06E-16	1.39E+05	9.17E-06	1.74E+05	1.58E-05	3.47E+04	2.02E-06	2.77E-09	4.24E-07	8.16E-06	1.04E-06	1.32E-06	4.96E-07	0.00E+00	2.70E-08	1.16E-10	7.12E-22	1.24E-18	8.73E-30	4.85E-23	2.29E-36	1.41E-26	6.10E-30	4.38E-33	7.78E-23	4.31E-06	4.53E-36	5.10E-13	2.35E-13	2.09E-18	1.60E-27	3.39E-44	1.53E-37	1.58E-32	0.00E+00	7.01E-21	6.53E-09	9.12E-07	7.15E-24	1.02E-23	5.37E-07	5.52E-07	1.51E-21
2.92E-09	900	1.22E+19	0.00E+00	2.10E-06	6.53E+05	6.86E-10	1.07E-16	1.39E+05	9.43E-06	1.74E+05	1.62E-05	3.47E+04	2.08E-06	2.81E-09	4.35E-07	8.39E-06	1.07E-06	1.35E-06	5.10E-07	0.00E+00	2.78E-08	1.19E-10	7.43E-22	1.27E-18	9.23E-30	5.12E-23	2.45E-36	1.45E-26	6.44E-30	4.51E-33	8.00E-23	4.44E-06	4.85E-36	5.24E-13	2.41E-13	2.15E-18	1.64E-27	3.59E-44	1.62E-37	1.68E-32	0.00E+00	7.41E-21	6.72E-09	9.38E-07	7.35E-24	1.05E-23	5.52E-07	5.68E-07	1.60E-21
2.93E-09	900	1.22E+19	0.00E+00	2.16E-06	6.53E+05	6.86E-10	1.08E-16	1.39E+05	9.69E-06	1.74E+05	1.67E-05	3.47E+04	2.14E-06	2.86E-09	4.48E-07	8.63E-06	1.10E-06	1.39E-06	5.24E-07	0.00E+00	2.85E-08	1.22E-10	7.76E-22	1.31E-18	9.76E-30	5.41E-23	2.62E-36	1.49E-26	6.81E-30	4.64E-33	8.23E-23	4.56E-06	5.19E-36	5.39E-13	2.48E-13	2.21E-18	1.69E-27	3.79E-44	1.71E-37	1.77E-32	0.00E+00	7.83E-21	6.90E-09	9.64E-07	7.56E-24	1.08E-23	5.67E-07	5.84E-07	1.69E-21
2.94E-09	900	1.22E+19	0.00E+00	2.22E-06	6.53E+05	6.86E-10	1.09E-16	1.39E+05	9.96E-06	1.74E+05	1.71E-05	3.47E+04	2.20E-06	2.90E-09	4.60E-07	8.87E-06	1.13E-06	1.43E-06	5.39E-07	0.00E+00	2.93E-08	1.26E-10	8.11E-22	1.34E-18	1.03E-29	5.72E-23	2.81E-36	1.53E-26	7.19E-30	4.78E-33	8.47E-23	4.69E-06	5.56E-36	5.54E-13	2.55E-13	2.27E-18	1.74E-27	4.01E-44	1.81E-37	1.87E-32	0.00E+00	8.27E-21	7.10E-09	9.91E-07	7.77E-24	1.11E-23	5.83E-07	6.00E-07	1.78E-21
2.95E-09	900	1.22E+19	0.00E+00	2.28E-06	6.53E+05	6.86E-10	1.10E-16	1.39E+05	1.02E-05	1.74E+05	1.76E-05	3.47E+04	2.26E-06	2.94E-09	4.73E-07	9.11E-06	1.16E-06	1.47E-06	5.54E-07	0.00E+00	3.02E-08	1.29E-10	8.47E-22	1.38E-18	1.09E-29	6.04E-23	3.01E-36	1.58E-26	7.60E-30	4.92E-33	8.71E-23	4.82E-06	5.96E-36	5.69E-13	2.62E-13	2.34E-18	1.79E-27	4.24E-44	1.91E-37	1.98E-32	0.00E+00	8.74E-21	7.30E-09	1.02E-06	7.98E-24	1.14E-23	6.00E-07	6.17E-07	1.88E-21
2.96E-09	900	1.22E+19	0.00E+00	2.34E-06	6.53E+05	6.86E-10	1.12E-16	1.39E+05	1.05E-05	1.74E+05	1.81E-05	3.47E+04	2.32E-06	2.99E-09	4.86E-07	9.37E-06	1.20E-06	1.51E-06	5.70E-07	0.00E+00	3.10E-08	1.33E-10	8.85E-22	1.42E-18	1.15E-29	6.39E-23	3.23E-36	1.62E-26	8.03E-30	5.06E-33	8.96E-23	4.95E-06	6.38E-36	5.85E-13	2.69E-13	2.40E-18	1.84E-27	4.48E-44	2.02E-37	2.09E-32	0.00E+00	9.23E-21	7.50E-09	1.05E-06	8.21E-24	1.17E-23	6.16E-07	6.34E-07	1.99E-21
2.97E-09	900	1.22E+19	0.00E+00	2.41E-06	6.53E+05	6.86E-10	1.13E-16	1.39E+05	1.08E-05	1.74E+05	1.86E-05	3.47E+04	2.38E-06	3.04E-09	5.00E-07	9.63E-06	1.23E-06	1.55E-06	5.86E-07	0.00E+00	3.19E-08	1.37E-10	9.25E-22	1.46E-18	1.22E-29	6.75E-23	3.46E-36	1.67E-26	8.48E-30	5.21E-33	9.22E-23	5.09E-06	6.84E-36	6.02E-13	2.77E-13	2.47E-18	1.89E-27	4.74E-44	2.13E-37	2.21E-32	0.00E+00	9.76E-21	7.71E-09	1.08E-06	8.44E-24	1.20E-23	6.34E-07	6.52E-07	2.10E-21
2.98E-09	900	1.22E+19	0.00E+00	2.48E-06	6.53E+05	6.86E-10	1.14E-16	1.39E+05	1.11E-05	1.74E+05	1.91E-05	3.47E+04	2.45E-06	3.08E-09	5.14E-07	9.90E-06	1.27E-06	1.59E-06	6.02E-07	0.00E+00	3.28E-08	1.41E-10	9.67E-22	1.50E-18	1.29E-29	7.13E-23	3.70E-36	1.71E-26	8.96E-30	5.37E-33	9.48E-23	5.23E-06	7.33E-36	6.19E-13	2.85E-13	2.54E-18	1.95E-27	5.01E-44	2.26E-37	2.34E-32	0.00E+00	1.03E-20	7.92E-09	1.11E-06	8.67E-24	1.24E-23	6.51E-07	6.70E-07	2.22E-21
2.99E-09	900	1.22E+19	0.00E+00	2.55E-06	6.53E+05	6.86E-10	1.15E-16	1.39E+05	1.14E-05	1.74E+05	1.96E-05	3.47E+04	2.52E-06	3.13E-09	5.28E-07	1.02E-05	1.30E-06	1.63E-06	6.19E-07	0.00E+00	3.37E-08	1.45E-10	1.01E-21	1.55E-18	1.36E-29	7.54E-23	3.97E-36	1.76E-26	9.46E-30	5.53E-33	9.75E-23	5.38E-06	7.85E-36	6.36E-13	2.93E-13	2.61E-18	2.00E-27	5.30E-44	2.38E-37	2.47E-32	0.00E+00	1.09E-20	8.15E-09	1.14E-06	8.91E-24	1.27E-23	6.69E-07	6.88E-07	2.35E-21
3.00E-09	900	1.22E+19	0.00E+00	2.62E-06	6.53E+05	6.86E-10	1.17E-16	1.39E+05	1.18E-05	1.74E+05	2.02E-05	3.47E+04	2.59E-06	3.18E-09	5.43E-07	1.05E-05	1.34E-06	1.68E-06	6.36E-07	0.00E+00	3.46E-08	1.49E-10	1.06E-21	1.59E-18	1.44E-29	7.97E-23	4.26E-36	1.81E-26	1.00E-29	5.69E-33	1.00E-22	5.53E-06	8.42E-36	6.54E-13	3.01E-13	2.69E-18	2.06E-27	5.61E-44	2.52E-37	2.61E-32	0.00E+00	1.15E-20	8.37E-09	1.17E-06	9.16E-24	1.31E-23	6.88E-07	7.08E-07	2.48E-21
3.01E-09	900	1.22E+19	0.00E+00	2.69E-06	6.53E+05	6.86E-10	1.18E-16	1.39E+05	1.21E-05	1.74E+05	2.08E-05	3.47E+04	2.66E-06	3.24E-09	5.58E-07	1.08E-05	1.37E-06	1.73E-06	6.54E-07	0.00E+00	3.56E-08	1.53E-10	1.11E-21	1.63E-18	1.52E-29	8.42E-23	4.57E-36	1.86E-26	1.06E-29	5.86E-33	1.03E-22	5.68E-06	9.03E-36	6.72E-13	3.09E-13	2.76E-18	2.12E-27	5.93E-44	2.66E-37	2.76E-32	0.00E+00	1.22E-20	8.61E-09	1.20E-06	9.42E-24	1.34E-23	7.07E-07	7.27E-07	2.62E-21
3.02E-09	900	1.22E+19	0.00E+00	2.77E-06	6.53E+05	6.86E-10	1.19E-16	1.39E+05	1.24E-05	1.74E+05	2.13E-05	3.47E+04	2.74E-06	3.29E-09	5.74E-07	1.11E-05	1.41E-06	1.77E-06	6.72E-07	0.00E+00	3.66E-08	1.57E-10	1.16E-21	1.68E-18	1.61E-29	8.90E-23	4.90E-36	1.92E-26	1.12E-29	6.03E-33	1.06E-22	5.84E-06	9.68E-36	6.91E-13	3.18E-13	2.84E-18	2.18E-27	6.27E-44	2.82E-37	2.92E-32	0.00E+00	1.29E-20	8.85E-09	1.24E-06	9.68E-24	1.38E-23	7.27E-07	7.48E-07	2.77E-21
3.03E-09	900	1.22E+19	0.00E+00	2.84E-06	6.53E+05	6.86E-10	1.21E-16	1.39E+05	1.28E-05	1.74E+05	2.19E-05	3.47E+04	2.81E-06	3.34E-09	5.90E-07	1.14E-05	1.45E-06	1.82E-06	6.91E-07	0.00E+00	3.76E-08	1.61E-10	1.21E-21	1.73E-18	1.70E-29	9.41E-23	5.25E-36	1.97E-26	1.18E-29	6.21E-33	1.09E-22	6.00E-06	1.04E-35	7.10E-13	3.27E-13	2.92E-18	2.24E-27	6.63E-44	2.98E-37	3.09E-32	0.00E+00	1.36E-20	9.09E-09	1.27E-06	9.95E-24	1.42E-23	7.47E-07	7.69E-07	2.93E-21
3.04E-09	900	1.22E+19	0.00E+00	2.92E-06	6.53E+05	6.86E-10	1.22E-16	1.39E+05	1.31E-05	1.74E+05	2.25E-05	3.47E+04	2.89E-06	3.40E-09	6.06E-07	1.17E-05	1.49E-06	1.87E-06	7.10E-07	0.00E+00	3.87E-08	1.66E-10	1.27E-21	1.78E-18	1.79E-29	9.94E-23	5.64E-36	2.02E-26	1.25E-29	6.39E-33	1.12E-22	6.17E-06	1.11E-35	7.30E-13	3.36E-13	3.00E-18	2.31E-27	7.01E-44	3.15E-37	3.26E-32	0.00E+00	1.43E-20	9.35E-09	1.31E-06	1.02E-23	1.46E-23	7.68E-07	7.90E-07	3.09E-21
3.05E-09	900	1.22E+19	0.00E+00	3.00E-06	6.53E+05	6.86E-10	1.24E-16	1.39E+05	1.35E-05	1.74E+05	2.32E-05	3.47E+04	2.97E-06	3.46E-09	6.23E-07	1.20E-05	1.53E-06	1.92E-06	7.30E-07	0.00E+00	3.97E-08	1.71E-10	1.32E-21	1.83E-18	1.90E-29	1.05E-22	6.05E-36	2.08E-26	1.32E-29	6.58E-33	1.16E-22	6.34E-06	1.20E-35	7.51E-13	3.45E-13	3.09E-18	2.37E-27	7.41E-44	3.33E-37	3.45E-32	0.00E+00	1.52E-20	9.61E-09	1.34E-06	1.05E-23	1.50E-23	7.90E-07	8.12E-07	3.27E-21
3.06E-09	900	1.22E+19	0.00E+00	3.09E-06	6.53E+05	6.86E-10	1.25E-16	1.39E+05	1.39E-05	1.74E+05	2.38E-05	3.47E+04	3.06E-06	3.52E-09	6.40E-07	1.23E-05	1.58E-06	1.98E-06	7.50E-07	0.00E+00	4.09E-08	1.75E-10	1.39E-21	1.88E-18	2.00E-29	1.11E-22	6.49E-36	2.14E-26	1.39E-29	6.77E-33	1.19E-22	6.52E-06	1.28E-35	7.71E-13	3.55E-13	3.17E-18	2.44E-27	7.84E-44	3.52E-37	3.65E-32	0.00E+00	1.60E-20	9.88E-09	1.38E-06	1.08E-23	1.54E-23	8.12E-07	8.35E-07	3.45E-21
3.07E-09	900	1.22E+19	0.00E+00	3.17E-06	6.53E+05	6.86E-10	1.27E-16	1.39E+05	1.43E-05	1.74E+05	2.45E-05	3.47E+04	3.14E-06	3.58E-09	6.58E-07	1.27E-05	1.62E-06	2.03E-06	7.71E-07	0.00E+00	4.20E-08	1.80E-10	1.45E-21	1.93E-18	2.12E-29	1.17E-22	6.97E-36	2.20E-26	1.47E-29	6.97E-33	1.22E-22	6.70E-06	1.38E-35	7.93E-13	3.65E-13	3.26E-18	2.51E-27	8.29E-44	3.72E-37	3.86E-32	0.00E+00	1.69E-20	1.02E-08	1.42E-06	1.11E-23	1.59E-23	8.35E-07	8.58E-07	3.65E-21
3.08E-09	900	1.22E+19	0.00E+00	3.26E-06	6.53E+05	6.86E-10	1.28E-16	1.39E+05	1.47E-05	1.74E+05	2.52E-05	3.47E+04	3.23E-06	3.64E-09	6.77E-07	1.30E-05	1.67E-06	2.09E-06	7.93E-07	0.00E+00	4.32E-08	1.85E-10	1.52E-21	1.98E-18	2.24E-29	1.24E-22	7.48E-36	2.26E-26	1.55E-29	7.18E-33	1.26E-22	6.89E-06	1.48E-35	8.15E-13	3.75E-13	3.36E-18	2.58E-27	8.76E-44	3.93E-37	4.08E-32	0.00E+00	1.79E-20	1.04E-08	1.46E-06	1.14E-23	1.63E-23	8.58E-07	8.82E-07	3.86E-21
3.09E-09	900	1.22E+19	0.00E+00	3.35E-06	6.53E+05	6.86E-10	1.30E-16	1.39E+05	1.51E-05	1.74E+05	2.59E-05	3.47E+04	3.32E-06	3.70E-09	6.96E-07	1.34E-05	1.71E-06	2.15E-06	8.15E-07	0.00E+00	4.44E-08	1.90E-10	1.59E-21	2.04E-18	2.37E-29	1.31E-22	8.04E-36	2.33E-26	1.64E-29	7.39E-33	1.29E-22	7.08E-06	1.59E-35	8.38E-13	3.86E-13	3.45E-18	2.65E-27	9.26E-44	4.15E-37	4.31E-32	0.00E+00	1.89E-20	1.07E-08	1.50E-06	1.17E-23	1.68E-23	8.82E-07	9.07E-07	4.08E-21
3.10E-09	900	1.22E+19	0.00E+00	3.45E-06	6.53E+05	6.86E-10	1.31E-16	1.39E+05	1.55E-05	1.74E+05	2.66E-05	3.47E+04	3.41E-06	3.77E-09	7.15E-07	1.38E-05	1.76E-06	2.21E-06	8.38E-07	0.00E+00	4.56E-08	1.96E-10	1.67E-21	2.10E-18	2.50E-29	1.38E-22	8.63E-36	2.39E-26	1.73E-29	7.61E-33	1.33E-22	7.28E-06	1.71E-35	8.62E-13	3.96E-13	3.55E-18	2.73E-27	9.79E-44	4.39E-37	4.55E-32	0.00E+00	2.00E-20	1.10E-08	1.54E-06	1.21E-23	1.72E-23	9.06E-07	9.32E-07	4.31E-21
3.11E-09	900	1.22E+19	0.00E+00	3.54E-06	6.53E+05	6.86E-10	1.33E-16	1.39E+05	1.59E-05	1.74E+05	2.73E-05	3.47E+04	3.51E-06	3.83E-09	7.35E-07	1.42E-05	1.81E-06	2.27E-06	8.61E-07	0.00E+00	4.69E-08	2.01E-10	1.75E-21	2.16E-18	2.64E-29	1.46E-22	9.27E-36	2.46E-26	1.83E-29	7.84E-33	1.37E-22	7.49E-06	1.83E-35	8.86E-13	4.07E-13	3.65E-18	2.81E-27	1.04E-43	4.64E-37	4.81E-32	0.00E+00	2.11E-20	1.13E-08	1.58E-06	1.24E-23	1.77E-23	9.32E-07	9.58E-07	4.55E-21
3.12E-09	900	1.22E+19	0.00E+00	3.64E-06	6.53E+05	6.86E-10	1.34E-16	1.39E+05	1.64E-05	1.74E+05	2.81E-05	3.47E+04	3.61E-06	3.90E-09	7.56E-07	1.46E-05	1.86E-06	2.33E-06	8.85E-07	0.00E+00	4.82E-08	2.07E-10	1.83E-21	2.22E-18	2.79E-29	1.55E-22	9.96E-36	2.53E-26	1.93E-29	8.07E-33	1.41E-22	7.69E-06	1.97E-35	9.10E-13	4.19E-13	3.75E-18	2.89E-27	1.09E-43	4.91E-37	5.09E-32	0.00E+00	2.23E-20	1.17E-08	1.63E-06	1.28E-23	1.82E-23	9.58E-07	9.85E-07	4.81E-21
3.13E-09	900	1.22E+19	0.00E+00	3.74E-06	6.53E+05	6.86E-10	1.36E-16	1.39E+05	1.68E-05	1.74E+05	2.89E-05	3.47E+04	3.71E-06	3.97E-09	7.77E-07	1.50E-05	1.91E-06	2.39E-06	9.10E-07	0.00E+00	4.96E-08	2.13E-10	1.92E-21	2.28E-18	2.95E-29	1.63E-22	1.07E-35	2.60E-26	2.04E-29	8.31E-33	1.45E-22	7.91E-06	2.12E-35	9.36E-13	4.30E-13	3.86E-18	2.97E-27	1.16E-43	5.19E-37	5.38E-32	0.00E+00	2.36E-20	1.20E-08	1.67E-06	1.31E-23	1.87E-23	9.85E-07	1.01E-06	5.08E-21
3.14E-09	900	1.22E+19	0.00E+00	3.85E-06	6.53E+05	6.86E-10	1.38E-16	1.39E+05	1.73E-05	1.74E+05	2.97E-05	3.47E+04	3.81E-06	4.05E-09	7.98E-07	1.54E-05	1.97E-06	2.46E-06	9.35E-07	0.00E+00	5.10E-08	2.19E-10	2.01E-21	2.34E-18	3.12E-29	1.73E-22	1.15E-35	2.67E-26	2.16E-29	8.55E-33	1.49E-22	8.13E-06	2.27E-35	9.62E-13	4.42E-13	3.96E-18	3.05E-27	1.22E-43	5.48E-37	5.68E-32	0.00E+00	2.49E-20	1.23E-08	1.72E-06	1.35E-23	1.92E-23	1.01E-06	1.04E-06	5.37E-21
3.15E-09	900	1.22E+19	0.00E+00	3.96E-06	6.53E+05	6.86E-10	1.39E-16	1.39E+05	1.78E-05	1.74E+05	3.05E-05	3.47E+04	3.92E-06	4.12E-09	8.21E-07	1.58E-05	2.02E-06	2.53E-06	9.62E-07	0.00E+00	5.24E-08	2.25E-10	2.11E-21	2.41E-18	3.30E-29	1.82E-22	1.24E-35	2.75E-26	2.28E-29	8.81E-33	1.53E-22	8.36E-06	2.45E-35	9.89E-13	4.55E-13	4.08E-18	3.14E-27	1.29E-43	5.79E-37	6.01E-32	0.00E+00	2.63E-20	1.27E-08	1.77E-06	1.38E-23	1.98E-23	1.04E-06	1.07E-06	5.67E-21
3.16E-09	900	1.22E+19	0.00E+00	4.07E-06	6.53E+05	6.86E-10	1.41E-16	1.39E+05	1.83E-05	1.74E+05	3.14E-05	3.47E+04	4.03E-06	4.20E-09	8.44E-07	1.63E-05	2.08E-06	2.60E-06	9.88E-07	0.00E+00	5.38E-08	2.31E-10	2.21E-21	2.48E-18	3.49E-29	1.93E-22	1.33E-35	2.82E-26	2.41E-29	9.07E-33	1.57E-22	8.59E-06	2.63E-35	1.02E-12	4.68E-13	4.19E-18	3.23E-27	1.37E-43	6.12E-37	6.35E-32	0.00E+00	2.78E-20	1.30E-08	1.82E-06	1.42E-23	2.03E-23	1.07E-06	1.10E-06	5.99E-21
3.17E-09	900	1.22E+19	0.00E+00	4.18E-06	6.53E+05	6.86E-10	1.43E-16	1.39E+05	1.88E-05	1.74E+05	3.23E-05	3.47E+04	4.14E-06	4.27E-09	8.67E-07	1.67E-05	2.14E-06	2.67E-06	1.02E-06	0.00E+00	5.53E-08	2.38E-10	2.32E-21	2.55E-18	3.68E-29	2.04E-22	1.43E-35	2.90E-26	2.55E-29	9.34E-33	1.62E-22	8.83E-06	2.83E-35	1.04E-12	4.81E-13	4.31E-18	3.32E-27	1.45E-43	6.47E-37	6.71E-32	0.00E+00	2.94E-20	1.34E-08	1.87E-06	1.46E-23	2.09E-23	1.10E-06	1.13E-06	6.33E-21
3.18E-09	900	1.22E+19	0.00E+00	4.30E-06	6.53E+05	6.86E-10	1.45E-16	1.39E+05	1.93E-05	1.74E+05	3.32E-05	3.47E+04	4.26E-06	4.35E-09	8.92E-07	1.72E-05	2.20E-06	2.74E-06	1.04E-06	0.00E+00	5.69E-08	2.44E-10	2.43E-21	2.62E-18	3.89E-29	2.15E-22	1.54E-35	2.98E-26	2.69E-29	9.62E-33	1.66E-22	9.08E-06	3.04E-35	1.07E-12	4.94E-13	4.43E-18	3.42E-27	1.53E-43	6.84E-37	7.09E-32	0.00E+00	3.10E-20	1.37E-08	1.92E-06	1.50E-23	2.15E-23	1.13E-06	1.16E-06	6.69E-21
3.19E-09	900	1.22E+19	0.00E+00	4.42E-06	6.53E+05	6.86E-10	1.47E-16	1.39E+05	1.98E-05	1.74E+05	3.41E-05	3.47E+04	4.37E-06	4.44E-09	9.16E-07	1.77E-05	2.26E-06	2.82E-06	1.07E-06	0.00E+00	5.85E-08	2.51E-10	2.55E-21	2.69E-18	4.12E-29	2.28E-22	1.66E-35	3.07E-26	2.84E-29	9.90E-33	1.71E-22	9.33E-06	3.27E-35	1.10E-12	5.08E-13	4.55E-18	3.51E-27	1.62E-43	7.23E-37	7.50E-32	0.00E+00	3.28E-20	1.41E-08	1.97E-06	1.55E-23	2.21E-23	1.16E-06	1.19E-06	7.07E-21
3.20E-09	900	1.22E+19	0.00E+00	4.54E-06	6.53E+05	6.86E-10	1.48E-16	1.39E+05	2.04E-05	1.74E+05	3.50E-05	3.47E+04	4.50E-06	4.52E-09	9.42E-07	1.81E-05	2.32E-06	2.90E-06	1.10E-06	0.00E+00	6.01E-08	2.58E-10	2.67E-21	2.77E-18	4.35E-29	2.40E-22	1.78E-35	3.15E-26	3.00E-29	1.02E-32	1.76E-22	9.59E-06	3.52E-35	1.14E-12	5.22E-13	4.68E-18	3.61E-27	1.71E-43	7.64E-37	7.93E-32	0.00E+00	3.46E-20	1.45E-08	2.03E-06	1.59E-23	2.27E-23	1.19E-06	1.23E-06	7.47E-21
3.21E-09	900	1.22E+19	0.00E+00	4.67E-06	6.53E+05	6.86E-10	1.50E-16	1.39E+05	2.10E-05	1.74E+05	3.60E-05	3.47E+04	4.62E-06	4.61E-09	9.68E-07	1.87E-05	2.38E-06	2.98E-06	1.13E-06	0.00E+00	6.18E-08	2.65E-10	2.81E-21	2.85E-18	4.60E-29	2.54E-22	1.92E-35	3.24E-26	3.17E-29	1.05E-32	1.81E-22	9.86E-06	3.79E-35	1.17E-12	5.37E-13	4.81E-18	3.72E-27	1.81E-43	8.08E-37	8.38E-32	0.00E+00	3.66E-20	1.49E-08	2.09E-06	1.63E-23	2.33E-23	1.23E-06	1.26E-06	7.90E-21
3.22E-09	900	1.22E+19	0.00E+00	4.80E-06	6.53E+05	6.86E-10	1.52E-16	1.39E+05	2.15E-05	1.74E+05	3.70E-05	3.47E+04	4.75E-06	4.69E-09	9.95E-07	1.92E-05	2.45E-06	3.06E-06	1.17E-06	0.00E+00	6.35E-08	2.73E-10	2.94E-21	2.93E-18	4.86E-29	2.69E-22	2.06E-35	3.33E-26	3.35E-29	1.08E-32	1.86E-22	1.01E-05	4.08E-35	1.20E-12	5.52E-13	4.95E-18	3.82E-27	1.91E-43	8.54E-37	8.85E-32	0.00E+00	3.87E-20	1.53E-08	2.14E-06	1.68E-23	2.40E-23	1.26E-06	1.30E-06	8.34E-21
3.23E-09	900	1.22E+19	0.00E+00	4.93E-06	6.53E+05	6.86E-10	1.54E-16	1.39E+05	2.22E-05	1.74E+05	3.81E-05	3.47E+04	4.88E-06	4.79E-09	1.02E-06	1.97E-05	2.52E-06	3.15E-06	1.20E-06	0.00E+00	6.53E-08	2.80E-10	3.09E-21	3.01E-18	5.13E-29	2.84E-22	2.22E-35	3.42E-26	3.54E-29	1.11E-32	1.91E-22	1.04E-05	4.39E-35	1.23E-12	5.67E-13	5.09E-18	3.93E-27	2.02E-43	9.03E-37	9.36E-32	0.00E+00	4.09E-20	1.58E-08	2.20E-06	1.73E-23	2.47E-23	1.30E-06	1.33E-06	8.81E-21
3.24E-09	900	1.22E+19	0.00E+00	5.07E-06	6.53E+05	6.86E-10	1.56E-16	1.39E+05	2.28E-05	1.74E+05	3.91E-05	3.47E+04	5.02E-06	4.88E-09	1.05E-06	2.03E-05	2.59E-06	3.23E-06	1.23E-06	0.00E+00	6.71E-08	2.88E-10	3.24E-21	3.09E-18	5.43E-29	3.00E-22	2.39E-35	3.52E-26	3.74E-29	1.15E-32	1.97E-22	1.07E-05	4.72E-35	1.27E-12	5.83E-13	5.23E-18	4.04E-27	2.13E-43	9.54E-37	9.89E-32	0.00E+00	4.32E-20	1.62E-08	2.26E-06	1.77E-23	2.53E-23	1.33E-06	1.37E-06	9.31E-21
3.25E-09	900	1.22E+19	0.00E+00	5.21E-06	6.53E+05	6.86E-10	1.59E-16	1.39E+05	2.34E-05	1.74E+05	4.02E-05	3.47E+04	5.16E-06	4.97E-09	1.08E-06	2.08E-05	2.66E-06	3.32E-06	1.27E-06	0.00E+00	6.90E-08	2.96E-10	3.40E-21	3.18E-18	5.73E-29	3.17E-22	2.57E-35	3.62E-26	3.95E-29	1.18E-32	2.03E-22	1.10E-05	5.09E-35	1.30E-12	5.99E-13	5.38E-18	4.16E-27	2.25E-43	1.01E-36	1.05E-31	0.00E+00	4.56E-20	1.67E-08	2.33E-06	1.82E-23	2.61E-23	1.37E-06	1.41E-06	9.84E-21
3.26E-09	900	1.22E+19	0.00E+00	5.36E-06	6.53E+05	6.86E-10	1.61E-16	1.39E+05	2.41E-05	1.74E+05	4.13E-05	3.47E+04	5.31E-06	5.07E-09	1.11E-06	2.14E-05	2.74E-06	3.42E-06	1.30E-06	0.00E+00	7.09E-08	3.04E-10	3.57E-21	3.27E-18	6.06E-29	3.35E-22	2.77E-35	3.72E-26	4.18E-29	1.22E-32	2.08E-22	1.13E-05	5.48E-35	1.34E-12	6.16E-13	5.53E-18	4.28E-27	2.38E-43	1.07E-36	1.10E-31	0.00E+00	4.82E-20	1.71E-08	2.39E-06	1.88E-23	2.68E-23	1.41E-06	1.45E-06	1.04E-20
3.27E-09	900	1.22E+19	0.00E+00	5.51E-06	6.53E+05	6.86E-10	1.63E-16	1.39E+05	2.47E-05	1.74E+05	4.25E-05	3.47E+04	5.45E-06	5.17E-09	1.14E-06	2.20E-05	2.81E-06	3.51E-06	1.34E-06	0.00E+00	7.29E-08	3.13E-10	3.75E-21	3.36E-18	6.40E-29	3.54E-22	2.99E-35	3.83E-26	4.41E-29	1.25E-32	2.14E-22	1.16E-05	5.90E-35	1.38E-12	6.33E-13	5.68E-18	4.40E-27	2.52E-43	1.13E-36	1.17E-31	0.00E+00	5.09E-20	1.76E-08	2.46E-06	1.93E-23	2.75E-23	1.45E-06	1.49E-06	1.10E-20
3.28E-09	900	1.22E+19	0.00E+00	5.66E-06	6.53E+05	6.86E-10	1.65E-16	1.39E+05	2.54E-05	1.74E+05	4.37E-05	3.47E+04	5.61E-06	5.28E-09	1.17E-06	2.26E-05	2.89E-06	3.61E-06	1.38E-06	0.00E+00	7.50E-08	3.22E-10	3.94E-21	3.45E-18	6.77E-29	3.74E-22	3.22E-35	3.93E-26	4.66E-29	1.29E-32	2.20E-22	1.20E-05	6.35E-35	1.42E-12	6.51E-13	5.84E-18	4.52E-27	2.66E-43	1.19E-36	1.23E-31	0.00E+00	5.38E-20	1.81E-08	2.53E-06	1.98E-23	2.83E-23	1.49E-06	1.53E-06	1.16E-20
3.29E-09	900	1.22E+19	0.00E+00	5.82E-06	6.53E+05	6.86E-10	1.67E-16	1.39E+05	2.61E-05	1.74E+05	4.49E-05	3.47E+04	5.76E-06	5.38E-09	1.21E-06	2.32E-05	2.97E-06	3.71E-06	1.41E-06	0.00E+00	7.71E-08	3.31E-10	4.14E-21	3.55E-18	7.15E-29	3.95E-22	3.47E-35	4.04E-26	4.92E-29	1.33E-32	2.26E-22	1.23E-05	6.85E-35	1.45E-12	6.69E-13	6.01E-18	4.65E-27	2.82E-43	1.26E-36	1.30E-31	0.00E+00	5.69E-20	1.86E-08	2.60E-06	2.04E-23	2.91E-23	1.53E-06	1.57E-06	1.23E-20
3.30E-09	900	1.22E+19	0.00E+00	5.98E-06	6.53E+05	6.86E-10	1.70E-16	1.39E+05	2.69E-05	1.74E+05	4.61E-05	3.47E+04	5.92E-06	5.49E-09	1.24E-06	2.39E-05	3.06E-06	3.81E-06	1.45E-06	0.00E+00	7.92E-08	3.40E-10	4.35E-21	3.65E-18	7.56E-29	4.18E-22	3.73E-35	4.16E-26	5.20E-29	1.37E-32	2.33E-22	1.26E-05	7.38E-35	1.50E-12	6.88E-13	6.17E-18	4.78E-27	2.98E-43	1.33E-36	1.38E-31	0.00E+00	6.01E-20	1.91E-08	2.67E-06	2.09E-23	2.99E-23	1.57E-06	1.62E-06	1.30E-20
3.31E-09	900	1.22E+19	0.00E+00	6.15E-06	6.53E+05	6.86E-10	1.72E-16	1.39E+05	2.76E-05	1.74E+05	4.74E-05	3.47E+04	6.09E-06	5.61E-09	1.28E-06	2.46E-05	3.14E-06	3.92E-06	1.49E-06	0.00E+00	8.14E-08	3.49E-10	4.57E-21	3.75E-18	7.99E-29	4.41E-22	4.03E-35	4.27E-26	5.50E-29	1.41E-32	2.39E-22	1.30E-05	7.95E-35	1.54E-12	7.07E-13	6.35E-18	4.92E-27	3.15E-43	1.41E-36	1.46E-31	0.00E+00	6.35E-20	1.97E-08	2.75E-06	2.15E-23	3.07E-23	1.62E-06	1.66E-06	1.37E-20
3.32E-09	900	1.22E+19	0.00E+00	6.32E-06	6.53E+05	6.86E-10	1.74E-16	1.39E+05	2.84E-05	1.74E+05	4.88E-05	3.47E+04	6.26E-06	5.72E-09	1.31E-06	2.53E-05	3.23E-06	4.03E-06	1.54E-06	0.00E+00	8.37E-08	3.59E-10	4.80E-21	3.86E-18	8.44E-29	4.66E-22	4.34E-35	4.39E-26	5.81E-29	1.45E-32	2.46E-22	1.33E-05	8.57E-35	1.58E-12	7.27E-13	6.52E-18	5.06E-27	3.33E-43	1.49E-36	1.54E-31	0.00E+00	6.71E-20	2.02E-08	2.82E-06	2.21E-23	3.16E-23	1.66E-06	1.71E-06	1.45E-20
3.33E-09	900	1.22E+19	0.00E+00	6.50E-06	6.53E+05	6.86E-10	1.77E-16	1.39E+05	2.92E-05	1.74E+05	5.01E-05	3.47E+04	6.43E-06	5.84E-09	1.35E-06	2.60E-05	3.32E-06	4.14E-06	1.58E-06	0.00E+00	8.60E-08	3.69E-10	5.04E-21	3.97E-18	8.92E-29	4.93E-22	4.68E-35	4.51E-26	6.14E-29	1.50E-32	2.53E-22	1.37E-05	9.24E-35	1.62E-12	7.47E-13	6.71E-18	5.20E-27	3.51E-43	1.57E-36	1.63E-31	0.00E+00	7.09E-20	2.08E-08	2.90E-06	2.27E-23	3.25E-23	1.71E-06	1.76E-06	1.53E-20
3.34E-09	900	1.22E+19	0.00E+00	6.68E-06	6.53E+05	6.86E-10	1.79E-16	1.39E+05	3.00E-05	1.74E+05	5.15E-05	3.47E+04	6.61E-06	5.96E-09	1.39E-06	2.67E-05	3.41E-06	4.25E-06	1.62E-06	0.00E+00	8.84E-08	3.80E-10	5.30E-21	4.08E-18	9.43E-29	5.21E-22	5.04E-35	4.64E-26	6.48E-29	1.54E-32	2.60E-22	1.41E-05	9.96E-35	1.67E-12	7.68E-13	6.90E-18	5.35E-27	3.72E-43	1.66E-36	1.72E-31	0.00E+00	7.49E-20	2.14E-08	2.98E-06	2.34E-23	3.34E-23	1.76E-06	1.81E-06	1.62E-20
3.35E-09	900	1.22E+19	0.00E+00	6.86E-06	6.53E+05	6.86E-10	1.82E-16	1.39E+05	3.08E-05	1.74E+05	5.30E-05	3.47E+04	6.80E-06	6.09E-09	1.42E-06	2.74E-05	3.51E-06	4.37E-06	1.67E-06	0.00E+00	9.09E-08	3.90E-10	5.57E-21	4.19E-18	9.96E-29	5.50E-22	5.44E-35	4.77E-26	6.85E-29	1.59E-32	2.68E-22	1.45E-05	1.07E-34	1.72E-12	7.89E-13	7.09E-18	5.50E-27	3.93E-43	1.75E-36	1.82E-31	0.00E+00	7.91E-20	2.20E-08	3.07E-06	2.40E-23	3.43E-23	1.80E-06	1.86E-06	1.71E-20
3.36E-09	900	1.22E+19	0.00E+00	7.05E-06	6.53E+05	6.86E-10	1.85E-16	1.39E+05	3.17E-05	1.74E+05	5.44E-05	3.47E+04	6.99E-06	6.21E-09	1.46E-06	2.82E-05	3.61E-06	4.49E-06	1.72E-06	0.00E+00	9.35E-08	4.01E-10	5.86E-21	4.31E-18	1.05E-28	5.81E-22	5.87E-35	4.90E-26	7.24E-29	1.64E-32	2.75E-22	1.49E-05	1.16E-34	1.76E-12	8.11E-13	7.29E-18	5.65E-27	4.15E-43	1.85E-36	1.92E-31	0.00E+00	8.36E-20	2.26E-08	3.15E-06	2.47E-23	3.53E-23	1.86E-06	1.91E-06	1.80E-20
3.37E-09	900	1.22E+19	0.00E+00	7.25E-06	6.53E+05	6.86E-10	1.87E-16	1.39E+05	3.26E-05	1.74E+05	5.60E-05	3.47E+04	7.18E-06	6.35E-09	1.50E-06	2.90E-05	3.71E-06	4.62E-06	1.76E-06	0.00E+00	9.61E-08	4.12E-10	6.16E-21	4.43E-18	1.11E-28	6.14E-22	6.33E-35	5.04E-26	7.65E-29	1.69E-32	2.83E-22	1.53E-05	1.25E-34	1.81E-12	8.34E-13	7.49E-18	5.81E-27	4.39E-43	1.96E-36	2.03E-31	0.00E+00	8.84E-20	2.32E-08	3.24E-06	2.54E-23	3.63E-23	1.91E-06	1.96E-06	1.91E-20
3.38E-09	900	1.22E+19	0.00E+00	7.45E-06	6.53E+05	6.86E-10	1.90E-16	1.39E+05	3.35E-05	1.74E+05	5.75E-05	3.47E+04	7.38E-06	6.48E-09	1.55E-06	2.98E-05	3.81E-06	4.75E-06	1.81E-06	0.00E+00	9.87E-08	4.24E-10	6.48E-21	4.55E-18	1.18E-28	6.49E-22	6.83E-35	5.18E-26	8.08E-29	1.74E-32	2.91E-22	1.57E-05	1.35E-34	1.86E-12	8.57E-13	7.70E-18	5.98E-27	4.64E-43	2.07E-36	2.15E-31	0.00E+00	9.34E-20	2.38E-08	3.33E-06	2.61E-23	3.73E-23	1.96E-06	2.02E-06	2.01E-20
3.39E-09	900	1.22E+19	0.00E+00	7.66E-06	6.53E+05	6.86E-10	1.93E-16	1.39E+05	3.44E-05	1.74E+05	5.91E-05	3.47E+04	7.59E-06	6.62E-09	1.59E-06	3.06E-05	3.92E-06	4.88E-06	1.86E-06	0.00E+00	1.02E-07	4.36E-10	6.81E-21	4.68E-18	1.24E-28	6.86E-22	7.37E-35	5.33E-26	8.54E-29	1.79E-32	2.99E-22	1.62E-05	1.46E-34	1.92E-12	8.81E-13	7.92E-18	6.15E-27	4.90E-43	2.19E-36	2.27E-31	0.00E+00	9.87E-20	2.45E-08	3.42E-06	2.68E-23	3.83E-23	2.01E-06	2.07E-06	2.13E-20
3.40E-09	900	1.22E+19	0.00E+00	7.88E-06	6.53E+05	6.86E-10	1.96E-16	1.39E+05	3.54E-05	1.74E+05	6.08E-05	3.47E+04	7.80E-06	6.76E-09	1.63E-06	3.15E-05	4.03E-06	5.01E-06	1.91E-06	0.00E+00	1.04E-07	4.48E-10	7.16E-21	4.81E-18	1.31E-28	7.25E-22	7.95E-35	5.48E-26	9.02E-29	1.85E-32	3.08E-22	1.66E-05	1.57E-34	1.97E-12	9.06E-13	8.14E-18	6.32E-27	5.18E-43	2.31E-36	2.40E-31	0.00E+00	1.04E-19	2.52E-08	3.52E-06	2.76E-23	3.94E-23	2.07E-06	2.13E-06	2.25E-20
3.41E-09	900	1.22E+19	0.00E+00	8.10E-06	6.53E+05	6.86E-10	1.99E-16	1.39E+05	3.64E-05	1.74E+05	6.25E-05	3.47E+04	8.02E-06	6.91E-09	1.68E-06	3.24E-05	4.14E-06	5.15E-06	1.97E-06	0.00E+00	1.07E-07	4.60E-10	7.53E-21	4.95E-18	1.39E-28	7.66E-22	8.58E-35	5.63E-26	9.53E-29	1.91E-32	3.17E-22	1.71E-05	1.70E-34	2.03E-12	9.31E-13	8.37E-18	6.50E-27	5.48E-43	2.44E-36	2.53E-31	0.00E+00	1.10E-19	2.59E-08	3.62E-06	2.83E-23	4.05E-23	2.13E-06	2.19E-06	2.38E-20
3.42E-09	900	1.22E+19	0.00E+00	8.32E-06	6.53E+05	6.86E-10	2.02E-16	1.39E+05	3.74E-05	1.74E+05	6.42E-05	3.47E+04	8.25E-06	7.06E-09	1.73E-06	3.33E-05	4.25E-06	5.30E-06	2.02E-06	0.00E+00	1.10E-07	4.73E-10	7.92E-21	5.09E-18	1.47E-28	8.09E-22	9.26E-35	5.79E-26	1.01E-28	1.96E-32	3.25E-22	1.76E-05	1.83E-34	2.08E-12	9.57E-13	8.60E-18	6.68E-27	5.79E-43	2.58E-36	2.68E-31	0.00E+00	1.16E-19	2.66E-08	3.72E-06	2.91E-23	4.16E-23	2.19E-06	2.25E-06	2.51E-20
3.43E-09	900	1.22E+19	0.00E+00	8.55E-06	6.53E+05	6.86E-10	2.05E-16	1.39E+05	3.84E-05	1.74E+05	6.60E-05	3.47E+04	8.48E-06	7.21E-09	1.78E-06	3.42E-05	4.37E-06	5.44E-06	2.08E-06	0.00E+00	1.13E-07	4.86E-10	8.34E-21	5.23E-18	1.55E-28	8.55E-22	1.00E-34	5.95E-26	1.06E-28	2.02E-32	3.35E-22	1.81E-05	1.98E-34	2.14E-12	9.84E-13	8.84E-18	6.87E-27	6.12E-43	2.73E-36	2.83E-31	0.00E+00	1.23E-19	2.74E-08	3.82E-06	2.99E-23	4.28E-23	2.25E-06	2.31E-06	2.65E-20
3.44E-09	900	1.22E+19	0.00E+00	8.79E-06	6.53E+05	6.86E-10	2.08E-16	1.39E+05	3.95E-05	1.74E+05	6.79E-05	3.47E+04	8.71E-06	7.37E-09	1.83E-06	3.51E-05	4.49E-06	5.59E-06	2.14E-06	0.00E+00	1.17E-07	5.00E-10	8.77E-21	5.38E-18	1.64E-28	9.04E-22	1.08E-34	6.12E-26	1.12E-28	2.09E-32	3.44E-22	1.86E-05	2.13E-34	2.20E-12	1.01E-12	9.09E-18	7.07E-27	6.47E-43	2.88E-36	2.99E-31	0.00E+00	1.30E-19	2.81E-08	3.93E-06	3.08E-23	4.40E-23	2.31E-06	2.38E-06	2.80E-20
3.45E-09	900	1.22E+19	0.00E+00	9.04E-06	6.53E+05	6.86E-10	2.11E-16	1.39E+05	4.06E-05	1.74E+05	6.98E-05	3.47E+04	8.96E-06	7.53E-09	1.88E-06	3.61E-05	4.62E-06	5.75E-06	2.20E-06	0.00E+00	1.20E-07	5.14E-10	9.23E-21	5.53E-18	1.73E-28	9.55E-22	1.17E-34	6.29E-26	1.19E-28	2.15E-32	3.54E-22	1.91E-05	2.30E-34	2.26E-12	1.04E-12	9.35E-18	7.26E-27	6.83E-43	3.05E-36	3.16E-31	0.00E+00	1.37E-19	2.89E-08	4.04E-06	3.16E-23	4.52E-23	2.38E-06	2.44E-06	2.96E-20
3.46E-09	900	1.22E+19	0.00E+00	9.29E-06	6.53E+05	6.86E-10	2.15E-16	1.39E+05	4.17E-05	1.74E+05	7.17E-05	3.47E+04	9.21E-06	7.70E-09	1.93E-06	3.71E-05	4.75E-06	5.91E-06	2.26E-06	0.00E+00	1.23E-07	5.28E-10	9.71E-21	5.68E-18	1.83E-28	1.01E-21	1.26E-34	6.46E-26	1.25E-28	2.22E-32	3.64E-22	1.96E-05	2.49E-34	2.32E-12	1.07E-12	9.61E-18	7.47E-27	7.22E-43	3.22E-36	3.34E-31	0.00E+00	1.45E-19	2.97E-08	4.15E-06	3.25E-23	4.65E-23	2.44E-06	2.51E-06	3.13E-20
3.47E-09	900	1.22E+19	0.00E+00	9.55E-06	6.53E+05	6.86E-10	2.18E-16	1.39E+05	4.29E-05	1.74E+05	7.37E-05	3.47E+04	9.46E-06	7.87E-09	1.98E-06	3.82E-05	4.88E-06	6.07E-06	2.32E-06	0.00E+00	1.27E-07	5.43E-10	1.02E-20	5.84E-18	1.93E-28	1.07E-21	1.36E-34	6.65E-26	1.33E-28	2.29E-32	3.74E-22	2.02E-05	2.69E-34	2.39E-12	1.10E-12	9.88E-18	7.68E-27	7.64E-43	3.40E-36	3.53E-31	0.00E+00	1.53E-19	3.05E-08	4.27E-06	3.34E-23	4.78E-23	2.51E-06	2.58E-06	3.31E-20
3.48E-09	900	1.22E+19	0.00E+00	9.82E-06	6.53E+05	6.86E-10	2.21E-16	1.39E+05	4.41E-05	1.74E+05	7.58E-05	3.47E+04	9.73E-06	8.05E-09	2.04E-06	3.92E-05	5.02E-06	6.24E-06	2.39E-06	0.00E+00	1.30E-07	5.58E-10	1.08E-20	6.01E-18	2.04E-28	1.13E-21	1.47E-34	6.83E-26	1.40E-28	2.36E-32	3.85E-22	2.07E-05	2.90E-34	2.46E-12	1.13E-12	1.02E-17	7.90E-27	8.07E-43	3.60E-36	3.73E-31	0.00E+00	1.62E-19	3.14E-08	4.39E-06	3.44E-23	4.91E-23	2.58E-06	2.65E-06	3.49E-20
3.49E-09	900	1.22E+19	0.00E+00	1.01E-05	6.53E+05	6.86E-10	2.25E-16	1.39E+05	4.53E-05	1.74E+05	7.79E-05	3.47E+04	1.00E-05	8.23E-09	2.09E-06	4.03E-05	5.16E-06	6.42E-06	2.45E-06	0.00E+00	1.34E-07	5.74E-10	1.13E-20	6.17E-18	2.16E-28	1.19E-21	1.59E-34	7.02E-26	1.48E-28	2.43E-32	3.96E-22	2.13E-05	3.14E-34	2.52E-12	1.16E-12	1.04E-17	8.12E-27	8.53E-43	3.80E-36	3.94E-31	0.00E+00	1.71E-19	3.23E-08	4.51E-06	3.53E-23	5.05E-23	2.65E-06	2.73E-06	3.69E-20
3.50E-09	900	1.22E+19	0.00E+00	1.04E-05	6.53E+05	6.86E-10	2.29E-16	1.39E+05	4.66E-05	1.74E+05	8.01E-05	3.47E+04	1.03E-05	8.41E-09	2.15E-06	4.15E-05	5.30E-06	6.59E-06	2.52E-06	0.00E+00	1.37E-07	5.90E-10	1.19E-20	6.35E-18	2.28E-28	1.26E-21	1.72E-34	7.22E-26	1.56E-28	2.51E-32	4.07E-22	2.19E-05	3.39E-34	2.60E-12	1.19E-12	1.07E-17	8.35E-27	9.01E-43	4.02E-36	4.16E-31	0.00E+00	1.81E-19	3.32E-08	4.64E-06	3.63E-23	5.19E-23	2.73E-06	2.80E-06	3.90E-20
3.51E-09	900	1.22E+19	0.00E+00	1.07E-05	6.53E+05	6.86E-10	2.32E-16	1.39E+05	4.79E-05	1.74E+05	8.23E-05	3.47E+04	1.06E-05	8.61E-09	2.21E-06	4.26E-05	5.45E-06	6.78E-06	2.59E-06	0.00E+00	1.41E-07	6.07E-10	1.25E-20	6.52E-18	2.41E-28	1.33E-21	1.85E-34	7.42E-26	1.65E-28	2.59E-32	4.18E-22	2.25E-05	3.66E-34	2.67E-12	1.23E-12	1.10E-17	8.58E-27	9.53E-43	4.25E-36	4.40E-31	0.00E+00	1.91E-19	3.41E-08	4.76E-06	3.73E-23	5.33E-23	2.80E-06	2.88E-06	4.12E-20
3.52E-09	900	1.22E+19	0.00E+00	1.10E-05	6.53E+05	6.86E-10	2.36E-16	1.39E+05	4.92E-05	1.74E+05	8.46E-05	3.47E+04	1.09E-05	8.80E-09	2.28E-06	4.38E-05	5.60E-06	6.97E-06	2.67E-06	0.00E+00	1.45E-07	6.23E-10	1.32E-20	6.71E-18	2.55E-28	1.40E-21	2.00E-34	7.63E-26	1.75E-28	2.67E-32	4.30E-22	2.32E-05	3.96E-34	2.74E-12	1.26E-12	1.13E-17	8.83E-27	1.01E-42	4.49E-36	4.65E-31	0.00E+00	2.02E-19	3.51E-08	4.90E-06	3.84E-23	5.48E-23	2.88E-06	2.96E-06	4.36E-20
3.53E-09	900	1.22E+19	0.00E+00	1.13E-05	6.53E+05	6.86E-10	2.40E-16	1.39E+05	5.06E-05	1.74E+05	8.70E-05	3.47E+04	1.12E-05	9.00E-09	2.34E-06	4.50E-05	5.76E-06	7.16E-06	2.74E-06	0.00E+00	1.49E-07	6.41E-10	1.39E-20	6.89E-18	2.69E-28	1.48E-21	2.17E-34	7.84E-26	1.84E-28	2.75E-32	4.42E-22	2.38E-05	4.28E-34	2.82E-12	1.30E-12	1.17E-17	9.08E-27	1.06E-42	4.74E-36	4.92E-31	0.00E+00	2.13E-19	3.60E-08	5.03E-06	3.94E-23	5.63E-23	2.96E-06	3.05E-06	4.60E-20
3.54E-09	900	1.22E+19	0.00E+00	1.16E-05	6.53E+05	6.86E-10	2.44E-16	1.39E+05	5.20E-05	1.74E+05	8.94E-05	3.47E+04	1.15E-05	9.21E-09	2.40E-06	4.63E-05	5.92E-06	7.36E-06	2.82E-06	0.00E+00	1.53E-07	6.59E-10	1.46E-20	7.09E-18	2.84E-28	1.57E-21	2.34E-34	8.06E-26	1.95E-28	2.84E-32	4.54E-22	2.45E-05	4.62E-34	2.90E-12	1.33E-12	1.20E-17	9.33E-27	1.12E-42	5.01E-36	5.19E-31	0.00E+00	2.25E-19	3.70E-08	5.17E-06	4.05E-23	5.79E-23	3.05E-06	3.13E-06	4.86E-20
3.55E-09	900	1.22E+19	0.00E+00	1.19E-05	6.53E+05	6.86E-10	2.48E-16	1.39E+05	5.35E-05	1.74E+05	9.19E-05	3.47E+04	1.18E-05	9.42E-09	2.47E-06	4.76E-05	6.08E-06	7.56E-06	2.89E-06	0.00E+00	1.58E-07	6.77E-10	1.54E-20	7.29E-18	3.00E-28	1.66E-21	2.53E-34	8.29E-26	2.06E-28	2.93E-32	4.67E-22	2.51E-05	5.00E-34	2.98E-12	1.37E-12	1.23E-17	9.59E-27	1.19E-42	5.30E-36	5.49E-31	0.00E+00	2.38E-19	3.81E-08	5.32E-06	4.17E-23	5.95E-23	3.13E-06	3.22E-06	5.14E-20
3.56E-09	900	1.22E+19	0.00E+00	1.22E-05	6.53E+05	6.86E-10	2.53E-16	1.39E+05	5.50E-05	1.74E+05	9.44E-05	3.47E+04	1.21E-05	9.64E-09	2.54E-06	4.89E-05	6.25E-06	7.78E-06	2.98E-06	0.00E+00	1.62E-07	6.96E-10	1.62E-20	7.49E-18	3.17E-28	1.75E-21	2.74E-34	8.52E-26	2.18E-28	3.02E-32	4.80E-22	2.59E-05	5.40E-34	3.06E-12	1.41E-12	1.27E-17	9.86E-27	1.26E-42	5.60E-36	5.80E-31	0.00E+00	2.52E-19	3.91E-08	5.47E-06	4.28E-23	6.12E-23	3.22E-06	3.31E-06	5.43E-20
3.57E-09	900	1.22E+19	0.00E+00	1.26E-05	6.53E+05	6.86E-10	2.57E-16	1.39E+05	5.65E-05	1.74E+05	9.71E-05	3.47E+04	1.25E-05	9.87E-09	2.61E-06	5.03E-05	6.43E-06	7.99E-06	3.06E-06	0.00E+00	1.67E-07	7.16E-10	1.71E-20	7.70E-18	3.35E-28	1.85E-21	2.96E-34	8.76E-26	2.30E-28	3.12E-32	4.94E-22	2.66E-05	5.84E-34	3.15E-12	1.45E-12	1.30E-17	1.01E-26	1.33E-42	5.92E-36	6.13E-31	0.00E+00	2.66E-19	4.02E-08	5.62E-06	4.40E-23	6.29E-23	3.31E-06	3.40E-06	5.74E-20
3.58E-09	900	1.22E+19	0.00E+00	1.29E-05	6.53E+05	6.86E-10	2.61E-16	1.39E+05	5.81E-05	1.74E+05	9.98E-05	3.47E+04	1.28E-05	1.01E-08	2.68E-06	5.17E-05	6.61E-06	8.21E-06	3.14E-06	0.00E+00	1.71E-07	7.36E-10	1.80E-20	7.92E-18	3.54E-28	1.96E-21	3.20E-34	9.00E-26	2.43E-28	3.21E-32	5.08E-22	2.73E-05	6.32E-34	3.24E-12	1.49E-12	1.34E-17	1.04E-26	1.40E-42	6.25E-36	6.48E-31	0.00E+00	2.81E-19	4.14E-08	5.78E-06	4.53E-23	6.47E-23	3.40E-06	3.50E-06	6.06E-20
3.59E-09	900	1.22E+19	0.00E+00	1.33E-05	6.53E+05	6.86E-10	2.66E-16	1.39E+05	5.97E-05	1.74E+05	1.03E-04	3.47E+04	1.32E-05	1.03E-08	2.76E-06	5.31E-05	6.79E-06	8.44E-06	3.23E-06	0.00E+00	1.76E-07	7.56E-10	1.90E-20	8.14E-18	3.75E-28	2.07E-21	3.46E-34	9.25E-26	2.57E-28	3.32E-32	5.22E-22	2.81E-05	6.83E-34	3.33E-12	1.53E-12	1.38E-17	1.07E-26	1.48E-42	6.61E-36	6.85E-31	0.00E+00	2.97E-19	4.25E-08	5.94E-06	4.65E-23	6.65E-23	3.50E-06	3.59E-06	6.41E-20
3.60E-09	900	1.22E+19	0.00E+00	1.37E-05	6.53E+05	6.86E-10	2.71E-16	1.39E+05	6.14E-05	1.74E+05	1.05E-04	3.47E+04	1.35E-05	1.06E-08	2.84E-06	5.46E-05	6.98E-06	8.68E-06	3.32E-06	0.00E+00	1.81E-07	7.77E-10	2.00E-20	8.37E-18	3.96E-28	2.18E-21	3.74E-34	9.51E-26	2.71E-28	3.42E-32	5.37E-22	2.89E-05	7.39E-34	3.42E-12	1.57E-12	1.41E-17	1.10E-26	1.57E-42	6.98E-36	7.23E-31	0.00E+00	3.14E-19	4.37E-08	6.10E-06	4.78E-23	6.83E-23	3.59E-06	3.69E-06	6.77E-20
3.61E-09	900	1.22E+19	0.00E+00	1.40E-05	6.53E+05	6.86E-10	2.76E-16	1.39E+05	6.31E-05	1.74E+05	1.08E-04	3.47E+04	1.39E-05	1.08E-08	2.92E-06	5.61E-05	7.18E-06	8.92E-06	3.41E-06	0.00E+00	1.86E-07	7.99E-10	2.11E-20	8.60E-18	4.18E-28	2.31E-21	4.05E-34	9.78E-26	2.87E-28	3.53E-32	5.52E-22	2.97E-05	8.00E-34	3.51E-12	1.62E-12	1.45E-17	1.13E-26	1.66E-42	7.38E-36	7.65E-31	0.00E+00	3.31E-19	4.49E-08	6.28E-06	4.92E-23	7.02E-23	3.69E-06	3.80E-06	7.15E-20
3.62E-09	900	1.22E+19	0.00E+00	1.44E-05	6.53E+05	6.86E-10	2.80E-16	1.39E+05	6.48E-05	1.74E+05	1.11E-04	3.47E+04	1.43E-05	1.11E-08	3.00E-06	5.77E-05	7.38E-06	9.17E-06	3.51E-06	0.00E+00	1.91E-07	8.21E-10	2.22E-20	8.84E-18	4.42E-28	2.44E-21	4.38E-34	1.01E-25	3.03E-28	3.65E-32	5.68E-22	3.05E-05	8.65E-34	3.61E-12	1.66E-12	1.49E-17	1.17E-26	1.75E-42	7.80E-36	8.08E-31	0.00E+00	3.50E-19	4.62E-08	6.45E-06	5.05E-23	7.22E-23	3.80E-06	3.90E-06	7.56E-20
3.63E-09	900	1.22E+19	0.00E+00	1.48E-05	6.53E+05	6.86E-10	2.86E-16	1.39E+05	6.67E-05	1.74E+05	1.15E-04	3.47E+04	1.47E-05	1.13E-08	3.08E-06	5.93E-05	7.58E-06	9.42E-06	3.61E-06	0.00E+00	1.97E-07	8.44E-10	2.34E-20	9.09E-18	4.67E-28	2.58E-21	4.74E-34	1.03E-25	3.20E-28	3.76E-32	5.84E-22	3.13E-05	9.36E-34	3.71E-12	1.71E-12	1.54E-17	1.20E-26	1.85E-42	8.24E-36	8.54E-31	0.00E+00	3.70E-19	4.75E-08	6.63E-06	5.19E-23	7.42E-23	3.90E-06	4.01E-06	7.98E-20
3.64E-09	900	1.22E+19	0.00E+00	1.53E-05	6.53E+05	6.86E-10	2.91E-16	1.39E+05	6.85E-05	1.74E+05	1.18E-04	3.47E+04	1.51E-05	1.16E-08	3.17E-06	6.10E-05	7.80E-06	9.69E-06	3.71E-06	0.00E+00	2.02E-07	8.68E-10	2.47E-20	9.34E-18	4.93E-28	2.72E-21	5.13E-34	1.06E-25	3.38E-28	3.89E-32	6.00E-22	3.22E-05	1.01E-33	3.82E-12	1.75E-12	1.58E-17	1.23E-26	1.96E-42	8.71E-36	9.02E-31	0.00E+00	3.91E-19	4.88E-08	6.82E-06	5.34E-23	7.63E-23	4.01E-06	4.12E-06	8.44E-20
3.65E-09	900	1.22E+19	0.00E+00	1.57E-05	6.53E+05	6.86E-10	2.96E-16	1.39E+05	7.04E-05	1.74E+05	1.21E-04	3.47E+04	1.55E-05	1.19E-08	3.25E-06	6.27E-05	8.01E-06	9.96E-06	3.81E-06	0.00E+00	2.08E-07	8.92E-10	2.60E-20	9.60E-18	5.21E-28	2.88E-21	5.55E-34	1.09E-25	3.57E-28	4.01E-32	6.17E-22	3.31E-05	1.10E-33	3.92E-12	1.80E-12	1.62E-17	1.27E-26	2.07E-42	9.20E-36	9.53E-31	0.00E+00	4.13E-19	5.02E-08	7.01E-06	5.49E-23	7.84E-23	4.12E-06	4.24E-06	8.91E-20
3.66E-09	900	1.22E+19	0.00E+00	1.61E-05	6.53E+05	6.86E-10	3.02E-16	1.39E+05	7.24E-05	1.74E+05	1.24E-04	3.47E+04	1.60E-05	1.22E-08	3.35E-06	6.44E-05	8.24E-06	1.02E-05	3.92E-06	0.00E+00	2.14E-07	9.17E-10	2.74E-20	9.87E-18	5.51E-28	3.04E-21	6.01E-34	1.12E-25	3.77E-28	4.14E-32	6.34E-22	3.40E-05	1.19E-33	4.03E-12	1.85E-12	1.67E-17	1.30E-26	2.18E-42	9.72E-36	1.01E-30	0.00E+00	4.37E-19	5.16E-08	7.20E-06	5.64E-23	8.06E-23	4.24E-06	4.36E-06	9.42E-20
3.67E-09	900	1.22E+19	0.00E+00	1.66E-05	6.53E+05	6.86E-10	3.07E-16	1.39E+05	7.44E-05	1.74E+05	1.28E-04	3.47E+04	1.64E-05	1.25E-08	3.44E-06	6.62E-05	8.47E-06	1.05E-05	4.03E-06	0.00E+00	2.20E-07	9.43E-10	2.89E-20	1.01E-17	5.82E-28	3.21E-21	6.50E-34	1.15E-25	3.99E-28	4.28E-32	6.52E-22	3.50E-05	1.28E-33	4.15E-12	1.91E-12	1.72E-17	1.34E-26	2.31E-42	1.03E-35	1.06E-30	0.00E+00	4.61E-19	5.30E-08	7.40E-06	5.80E-23	8.28E-23	4.36E-06	4.48E-06	9.95E-20
3.68E-09	900	1.22E+19	0.00E+00	1.70E-05	6.53E+05	6.86E-10	3.13E-16	1.39E+05	7.65E-05	1.74E+05	1.31E-04	3.47E+04	1.69E-05	1.28E-08	3.54E-06	6.81E-05	8.70E-06	1.08E-05	4.14E-06	0.00E+00	2.26E-07	9.69E-10	3.04E-20	1.04E-17	6.15E-28	3.39E-21	7.04E-34	1.19E-25	4.21E-28	4.42E-32	6.70E-22	3.60E-05	1.39E-33	4.26E-12	1.96E-12	1.76E-17	1.38E-26	2.44E-42	1.09E-35	1.13E-30	0.00E+00	4.87E-19	5.45E-08	7.61E-06	5.96E-23	8.52E-23	4.48E-06	4.60E-06	1.05E-19
3.69E-09	900	1.22E+19	0.00E+00	1.75E-05	6.53E+05	6.86E-10	3.19E-16	1.39E+05	7.86E-05	1.74E+05	1.35E-04	3.47E+04	1.73E-05	1.31E-08	3.63E-06	7.00E-05	8.95E-06	1.11E-05	4.26E-06	0.00E+00	2.32E-07	9.96E-10	3.21E-20	1.07E-17	6.50E-28	3.59E-21	7.62E-34	1.22E-25	4.45E-28	4.56E-32	6.89E-22	3.70E-05	1.50E-33	4.38E-12	2.01E-12	1.81E-17	1.41E-26	2.58E-42	1.15E-35	1.19E-30	0.00E+00	5.15E-19	5.60E-08	7.82E-06	6.13E-23	8.75E-23	4.60E-06	4.73E-06	1.11E-19
3.70E-09	900	1.22E+19	0.00E+00	1.80E-05	6.53E+05	6.86E-10	3.25E-16	1.39E+05	8.08E-05	1.74E+05	1.39E-04	3.47E+04	1.78E-05	1.34E-08	3.74E-06	7.19E-05	9.20E-06	1.14E-05	4.38E-06	0.00E+00	2.38E-07	1.02E-09	3.38E-20	1.10E-17	6.87E-28	3.79E-21	8.25E-34	1.25E-25	4.70E-28	4.71E-32	7.09E-22	3.80E-05	1.63E-33	4.50E-12	2.07E-12	1.86E-17	1.45E-26	2.72E-42	1.21E-35	1.26E-30	0.00E+00	5.44E-19	5.76E-08	8.04E-06	6.30E-23	9.00E-23	4.73E-06	4.87E-06	1.17E-19
3.71E-09	900	1.22E+19	0.00E+00	1.85E-05	6.53E+05	6.86E-10	3.31E-16	1.39E+05	8.31E-05	1.74E+05	1.43E-04	3.47E+04	1.83E-05	1.37E-08	3.84E-06	7.39E-05	9.45E-06	1.17E-05	4.50E-06	0.00E+00	2.45E-07	1.05E-09	3.57E-20	1.13E-17	7.26E-28	4.00E-21	8.93E-34	1.29E-25	4.97E-28	4.87E-32	7.29E-22	3.91E-05	1.76E-33	4.63E-12	2.13E-12	1.92E-17	1.50E-26	2.88E-42	1.28E-35	1.33E-30	0.00E+00	5.75E-19	5.92E-08	8.26E-06	6.47E-23	9.25E-23	4.86E-06	5.00E-06	1.24E-19
3.72E-09	900	1.22E+19	0.00E+00	1.90E-05	6.53E+05	6.86E-10	3.38E-16	1.39E+05	8.54E-05	1.74E+05	1.47E-04	3.47E+04	1.88E-05	1.41E-08	3.95E-06	7.60E-05	9.72E-06	1.21E-05	4.62E-06	0.00E+00	2.52E-07	1.08E-09	3.76E-20	1.17E-17	7.67E-28	4.23E-21	9.67E-34	1.32E-25	5.25E-28	5.03E-32	7.49E-22	4.02E-05	1.91E-33	4.76E-12	2.19E-12	1.97E-17	1.54E-26	3.04E-42	1.35E-35	1.40E-30	0.00E+00	6.07E-19	6.08E-08	8.50E-06	6.66E-23	9.51E-23	5.00E-06	5.14E-06	1.31E-19
3.73E-09	900	1.22E+19	0.00E+00	1.95E-05	6.53E+05	6.86E-10	3.45E-16	1.39E+05	8.78E-05	1.74E+05	1.51E-04	3.47E+04	1.94E-05	1.44E-08	4.06E-06	7.81E-05	9.99E-06	1.24E-05	4.75E-06	0.00E+00	2.59E-07	1.11E-09	3.97E-20	1.20E-17	8.11E-28	4.47E-21	1.05E-33	1.36E-25	5.55E-28	5.20E-32	7.70E-22	4.13E-05	2.07E-33	4.89E-12	2.25E-12	2.02E-17	1.58E-26	3.22E-42	1.43E-35	1.48E-30	0.00E+00	6.42E-19	6.25E-08	8.73E-06	6.84E-23	9.77E-23	5.14E-06	5.28E-06	1.38E-19
3.74E-09	900	1.22E+19	0.00E+00	2.01E-05	6.53E+05	6.86E-10	3.51E-16	1.39E+05	9.02E-05	1.74E+05	1.55E-04	3.47E+04	1.99E-05	1.48E-08	4.17E-06	8.03E-05	1.03E-05	1.27E-05	4.89E-06	0.00E+00	2.66E-07	1.14E-09	4.18E-20	1.23E-17	8.56E-28	4.72E-21	1.13E-33	1.40E-25	5.86E-28	5.37E-32	7.92E-22	4.24E-05	2.24E-33	5.03E-12	2.31E-12	2.08E-17	1.63E-26	3.40E-42	1.51E-35	1.57E-30	0.00E+00	6.78E-19	6.43E-08	8.98E-06	7.03E-23	1.00E-22	5.28E-06	5.43E-06	1.46E-19
3.75E-09	900	1.22E+19	0.00E+00	2.07E-05	6.53E+05	6.86E-10	3.58E-16	1.39E+05	9.28E-05	1.74E+05	1.59E-04	3.47E+04	2.05E-05	1.51E-08	4.29E-06	8.25E-05	1.06E-05	1.31E-05	5.02E-06	0.00E+00	2.74E-07	1.18E-09	4.41E-20	1.27E-17	9.05E-28	4.99E-21	1.23E-33	1.44E-25	6.19E-28	5.55E-32	8.14E-22	4.36E-05	2.42E-33	5.17E-12	2.38E-12	2.14E-17	1.67E-26	3.59E-42	1.60E-35	1.66E-30	0.00E+00	7.17E-19	6.61E-08	9.23E-06	7.23E-23	1.03E-22	5.43E-06	5.58E-06	1.55E-19
3.76E-09	900	1.22E+19	0.00E+00	2.12E-05	6.53E+05	6.86E-10	3.66E-16	1.39E+05	9.54E-05	1.74E+05	1.64E-04	3.47E+04	2.10E-05	1.55E-08	4.41E-06	8.48E-05	1.09E-05	1.35E-05	5.16E-06	0.00E+00	2.81E-07	1.21E-09	4.65E-20	1.30E-17	9.56E-28	5.27E-21	1.33E-33	1.48E-25	6.54E-28	5.74E-32	8.37E-22	4.48E-05	2.63E-33	5.31E-12	2.44E-12	2.20E-17	1.72E-26	3.79E-42	1.69E-35	1.75E-30	0.00E+00	7.57E-19	6.79E-08	9.49E-06	7.43E-23	1.06E-22	5.58E-06	5.74E-06	1.63E-19
3.77E-09	900	1.22E+19	0.00E+00	2.18E-05	6.53E+05	6.86E-10	3.73E-16	1.39E+05	9.80E-05	1.74E+05	1.68E-04	3.47E+04	2.16E-05	1.59E-08	4.53E-06	8.72E-05	1.12E-05	1.38E-05	5.31E-06	0.00E+00	2.89E-07	1.24E-09	4.90E-20	1.34E-17	1.01E-27	5.57E-21	1.44E-33	1.52E-25	6.91E-28	5.93E-32	8.60E-22	4.61E-05	2.84E-33	5.46E-12	2.51E-12	2.26E-17	1.77E-26	4.01E-42	1.78E-35	1.85E-30	0.00E+00	8.00E-19	6.98E-08	9.75E-06	7.64E-23	1.09E-22	5.74E-06	5.90E-06	1.73E-19
3.78E-09	900	1.22E+19	0.00E+00	2.24E-05	6.53E+05	6.86E-10	3.81E-16	1.39E+05	1.01E-04	1.74E+05	1.73E-04	3.47E+04	2.22E-05	1.63E-08	4.66E-06	8.96E-05	1.15E-05	1.42E-05	5.45E-06	0.00E+00	2.97E-07	1.28E-09	5.17E-20	1.37E-17	1.07E-27	5.89E-21	1.56E-33	1.56E-25	7.31E-28	6.13E-32	8.84E-22	4.74E-05	3.08E-33	5.61E-12	2.58E-12	2.32E-17	1.82E-26	4.24E-42	1.89E-35	1.95E-30	0.00E+00	8.45E-19	7.17E-08	1.00E-05	7.85E-23	1.12E-22	5.90E-06	6.06E-06	1.82E-19
3.79E-09	900	1.22E+19	0.00E+00	2.31E-05	6.53E+05	6.86E-10	3.89E-16	1.39E+05	1.04E-04	1.74E+05	1.78E-04	3.47E+04	2.29E-05	1.67E-08	4.79E-06	9.21E-05	1.18E-05	1.46E-05	5.61E-06	0.00E+00	3.06E-07	1.31E-09	5.45E-20	1.41E-17	1.13E-27	6.22E-21	1.69E-33	1.61E-25	7.72E-28	6.34E-32	9.09E-22	4.87E-05	3.34E-33	5.77E-12	2.65E-12	2.39E-17	1.87E-26	4.48E-42	1.99E-35	2.06E-30	0.00E+00	8.93E-19	7.37E-08	1.03E-05	8.07E-23	1.15E-22	6.06E-06	6.23E-06	1.93E-19
3.80E-09	900	1.22E+19	0.00E+00	2.37E-05	6.53E+05	6.86E-10	3.97E-16	1.39E+05	1.06E-04	1.74E+05	1.83E-04	3.47E+04	2.35E-05	1.71E-08	4.92E-06	9.47E-05	1.21E-05	1.50E-05	5.76E-06	0.00E+00	3.14E-07	1.35E-09	5.75E-20	1.45E-17	1.19E-27	6.57E-21	1.83E-33	1.65E-25	8.16E-28	6.56E-32	9.35E-22	5.01E-05	3.61E-33	5.93E-12	2.73E-12	2.46E-17	1.92E-26	4.73E-42	2.11E-35	2.18E-30	0.00E+00	9.44E-19	7.58E-08	1.06E-05	8.30E-23	1.19E-22	6.23E-06	6.41E-06	2.04E-19
3.81E-09	900	1.22E+19	0.00E+00	2.44E-05	6.53E+05	6.86E-10	4.05E-16	1.39E+05	1.09E-04	1.74E+05	1.88E-04	3.47E+04	2.41E-05	1.75E-08	5.06E-06	9.74E-05	1.25E-05	1.55E-05	5.92E-06	0.00E+00	3.23E-07	1.39E-09	6.07E-20	1.49E-17	1.26E-27	6.95E-21	1.98E-33	1.70E-25	8.62E-28	6.78E-32	9.61E-22	5.15E-05	3.92E-33	6.10E-12	2.80E-12	2.52E-17	1.97E-26	5.00E-42	2.22E-35	2.31E-30	0.00E+00	9.97E-19	7.79E-08	1.09E-05	8.53E-23	1.22E-22	6.41E-06	6.59E-06	2.15E-19
3.82E-09	900	1.22E+19	0.00E+00	2.50E-05	6.53E+05	6.86E-10	4.14E-16	1.39E+05	1.12E-04	1.74E+05	1.93E-04	3.47E+04	2.48E-05	1.80E-08	5.20E-06	1.00E-04	1.28E-05	1.59E-05	6.09E-06	0.00E+00	3.32E-07	1.43E-09	6.40E-20	1.54E-17	1.33E-27	7.34E-21	2.15E-33	1.74E-25	9.11E-28	7.01E-32	9.88E-22	5.29E-05	4.24E-33	6.27E-12	2.88E-12	2.60E-17	2.03E-26	5.29E-42	2.35E-35	2.44E-30	0.00E+00	1.05E-18	8.01E-08	1.12E-05	8.77E-23	1.25E-22	6.59E-06	6.77E-06	2.27E-19
3.83E-09	900	1.22E+19	0.00E+00	2.57E-05	6.53E+05	6.86E-10	4.23E-16	1.39E+05	1.16E-04	1.74E+05	1.99E-04	3.47E+04	2.55E-05	1.84E-08	5.34E-06	1.03E-04	1.32E-05	1.63E-05	6.26E-06	0.00E+00	3.41E-07	1.46E-09	6.75E-20	1.58E-17	1.41E-27	7.76E-21	2.33E-33	1.79E-25	9.62E-28	7.25E-32	1.02E-21	5.44E-05	4.60E-33	6.44E-12	2.96E-12	2.67E-17	2.09E-26	5.59E-42	2.48E-35	2.57E-30	0.00E+00	1.11E-18	8.23E-08	1.15E-05	9.01E-23	1.29E-22	6.77E-06	6.96E-06	2.40E-19
3.84E-09	900	1.22E+19	0.00E+00	2.65E-05	6.53E+05	6.86E-10	4.32E-16	1.39E+05	1.19E-04	1.74E+05	2.04E-04	3.47E+04	2.62E-05	1.89E-08	5.49E-06	1.06E-04	1.35E-05	1.68E-05	6.43E-06	0.00E+00	3.51E-07	1.51E-09	7.12E-20	1.62E-17	1.49E-27	8.20E-21	2.52E-33	1.84E-25	1.02E-27	7.51E-32	1.04E-21	5.59E-05	4.98E-33	6.62E-12	3.04E-12	2.74E-17	2.14E-26	5.90E-42	2.62E-35	2.72E-30	0.00E+00	1.18E-18	8.46E-08	1.18E-05	9.26E-23	1.32E-22	6.96E-06	7.15E-06	2.54E-19
3.85E-09	900	1.22E+19	0.00E+00	2.72E-05	6.53E+05	6.86E-10	4.41E-16	1.39E+05	1.22E-04	1.74E+05	2.10E-04	3.47E+04	2.70E-05	1.94E-08	5.65E-06	1.09E-04	1.39E-05	1.73E-05	6.61E-06	0.00E+00	3.61E-07	1.55E-09	7.52E-20	1.67E-17	1.57E-27	8.66E-21	2.73E-33	1.90E-25	1.07E-27	7.77E-32	1.07E-21	5.75E-05	5.40E-33	6.81E-12	3.13E-12	2.82E-17	2.20E-26	6.24E-42	2.77E-35	2.87E-30	0.00E+00	1.24E-18	8.70E-08	1.22E-05	9.52E-23	1.36E-22	7.15E-06	7.35E-06	2.68E-19
3.86E-09	900	1.22E+19	0.00E+00	2.80E-05	6.53E+05	6.86E-10	4.51E-16	1.39E+05	1.26E-04	1.74E+05	2.16E-04	3.47E+04	2.77E-05	1.99E-08	5.80E-06	1.12E-04	1.43E-05	1.77E-05	6.80E-06	0.00E+00	3.71E-07	1.59E-09	7.93E-20	1.71E-17	1.66E-27	9.15E-21	2.96E-33	1.95E-25	1.13E-27	8.04E-32	1.10E-21	5.91E-05	5.85E-33	7.00E-12	3.22E-12	2.90E-17	2.27E-26	6.59E-42	2.93E-35	3.04E-30	0.00E+00	1.31E-18	8.94E-08	1.25E-05	9.79E-23	1.40E-22	7.35E-06	7.56E-06	2.83E-19
3.87E-09	900	1.22E+19	0.00E+00	2.87E-05	6.53E+05	6.86E-10	4.61E-16	1.39E+05	1.29E-04	1.74E+05	2.22E-04	3.47E+04	2.85E-05	2.04E-08	5.97E-06	1.15E-04	1.47E-05	1.82E-05	6.99E-06	0.00E+00	3.81E-07	1.64E-09	8.37E-20	1.76E-17	1.75E-27	9.67E-21	3.21E-33	2.00E-25	1.20E-27	8.32E-32	1.13E-21	6.07E-05	6.34E-33	7.19E-12	3.31E-12	2.98E-17	2.33E-26	6.97E-42	3.10E-35	3.21E-30	0.00E+00	1.39E-18	9.19E-08	1.28E-05	1.01E-22	1.44E-22	7.56E-06	7.77E-06	2.99E-19
3.88E-09	900	1.22E+19	0.00E+00	2.95E-05	6.53E+05	6.86E-10	4.71E-16	1.39E+05	1.33E-04	1.74E+05	2.28E-04	3.47E+04	2.93E-05	2.09E-08	6.13E-06	1.18E-04	1.51E-05	1.87E-05	7.18E-06	0.00E+00	3.92E-07	1.68E-09	8.83E-20	1.81E-17	1.85E-27	1.02E-20	3.48E-33	2.06E-25	1.27E-27	8.61E-32	1.17E-21	6.24E-05	6.87E-33	7.39E-12	3.40E-12	3.06E-17	2.39E-26	7.36E-42	3.27E-35	3.39E-30	0.00E+00	1.47E-18	9.45E-08	1.32E-05	1.03E-22	1.48E-22	7.77E-06	7.99E-06	3.16E-19
3.89E-09	900	1.22E+19	0.00E+00	3.04E-05	6.53E+05	6.86E-10	4.82E-16	1.39E+05	1.36E-04	1.74E+05	2.34E-04	3.47E+04	3.01E-05	2.14E-08	6.30E-06	1.21E-04	1.55E-05	1.93E-05	7.38E-06	0.00E+00	4.03E-07	1.73E-09	9.31E-20	1.86E-17	1.96E-27	1.08E-20	3.77E-33	2.12E-25	1.34E-27	8.92E-32	1.20E-21	6.42E-05	7.45E-33	7.60E-12	3.49E-12	3.15E-17	2.46E-26	7.78E-42	3.46E-35	3.58E-30	0.00E+00	1.55E-18	9.71E-08	1.36E-05	1.06E-22	1.52E-22	7.99E-06	8.21E-06	3.34E-19
3.90E-09	900	1.22E+19	0.00E+00	3.12E-05	6.53E+05	6.86E-10	4.93E-16	1.39E+05	1.40E-04	1.74E+05	2.41E-04	3.47E+04	3.09E-05	2.20E-08	6.48E-06	1.25E-04	1.60E-05	1.98E-05	7.59E-06	0.00E+00	4.14E-07	1.78E-09	9.83E-20	1.91E-17	2.07E-27	1.14E-20	4.09E-33	2.18E-25	1.41E-27	9.23E-32	1.23E-21	6.59E-05	8.08E-33	7.81E-12	3.59E-12	3.24E-17	2.53E-26	8.22E-42	3.65E-35	3.79E-30	0.00E+00	1.64E-18	9.98E-08	1.39E-05	1.09E-22	1.56E-22	8.21E-06	8.44E-06	3.53E-19
3.91E-09	900	1.22E+19	0.00E+00	3.21E-05	6.53E+05	6.86E-10	5.04E-16	1.39E+05	1.44E-04	1.74E+05	2.48E-04	3.47E+04	3.18E-05	2.26E-08	6.66E-06	1.28E-04	1.64E-05	2.03E-05	7.80E-06	0.00E+00	4.25E-07	1.83E-09	1.04E-19	1.97E-17	2.19E-27	1.21E-20	4.43E-33	2.24E-25	1.49E-27	9.56E-32	1.27E-21	6.78E-05	8.75E-33	8.03E-12	3.69E-12	3.33E-17	2.60E-26	8.69E-42	3.86E-35	4.00E-30	0.00E+00	1.73E-18	1.03E-07	1.43E-05	1.12E-22	1.60E-22	8.44E-06	8.67E-06	3.73E-19
3.92E-09	900	1.22E+19	0.00E+00	3.30E-05	6.53E+05	6.86E-10	5.15E-16	1.39E+05	1.48E-04	1.74E+05	2.55E-04	3.47E+04	3.27E-05	2.31E-08	6.85E-06	1.32E-04	1.69E-05	2.09E-05	8.02E-06	0.00E+00	4.37E-07	1.88E-09	1.09E-19	2.02E-17	2.31E-27	1.27E-20	4.81E-33	2.30E-25	1.58E-27	9.91E-32	1.30E-21	6.97E-05	9.49E-33	8.26E-12	3.79E-12	3.42E-17	2.68E-26	9.18E-42	4.08E-35	4.23E-30	0.00E+00	1.83E-18	1.05E-07	1.47E-05	1.15E-22	1.65E-22	8.67E-06	8.92E-06	3.94E-19
3.93E-09	900	1.22E+19	0.00E+00	3.39E-05	6.53E+05	6.86E-10	5.27E-16	1.39E+05	1.52E-04	1.74E+05	2.62E-04	3.47E+04	3.36E-05	2.37E-08	7.04E-06	1.35E-04	1.73E-05	2.15E-05	8.24E-06	0.00E+00	4.49E-07	1.93E-09	1.15E-19	2.08E-17	2.44E-27	1.35E-20	5.21E-33	2.36E-25	1.67E-27	1.03E-31	1.34E-21	7.16E-05	1.03E-32	8.49E-12	3.90E-12	3.52E-17	2.75E-26	9.70E-42	4.31E-35	4.47E-30	0.00E+00	1.93E-18	1.08E-07	1.51E-05	1.19E-22	1.70E-22	8.92E-06	9.17E-06	4.17E-19
3.94E-09	900	1.22E+19	0.00E+00	3.48E-05	6.53E+05	6.86E-10	5.40E-16	1.39E+05	1.57E-04	1.74E+05	2.69E-04	3.47E+04	3.45E-05	2.43E-08	7.23E-06	1.39E-04	1.78E-05	2.21E-05	8.47E-06	0.00E+00	4.62E-07	1.98E-09	1.22E-19	2.14E-17	2.58E-27	1.42E-20	5.65E-33	2.43E-25	1.76E-27	1.06E-31	1.38E-21	7.36E-05	1.12E-32	8.72E-12	4.01E-12	3.61E-17	2.83E-26	1.03E-41	4.56E-35	4.72E-30	0.00E+00	2.04E-18	1.11E-07	1.56E-05	1.22E-22	1.74E-22	9.16E-06	9.42E-06	4.40E-19
3.95E-09	900	1.22E+19	0.00E+00	3.58E-05	6.53E+05	6.86E-10	5.52E-16	1.39E+05	1.61E-04	1.74E+05	2.76E-04	3.47E+04	3.55E-05	2.50E-08	7.44E-06	1.43E-04	1.83E-05	2.27E-05	8.71E-06	0.00E+00	4.75E-07	2.04E-09	1.29E-19	2.20E-17	2.73E-27	1.50E-20	6.13E-33	2.50E-25	1.86E-27	1.10E-31	1.42E-21	7.57E-05	1.21E-32	8.97E-12	4.12E-12	3.71E-17	2.91E-26	1.08E-41	4.81E-35	4.99E-30	0.00E+00	2.16E-18	1.15E-07	1.60E-05	1.25E-22	1.79E-22	9.42E-06	9.68E-06	4.65E-19
3.96E-09	900	1.22E+19	0.00E+00	3.68E-05	6.53E+05	6.86E-10	5.66E-16	1.39E+05	1.65E-04	1.74E+05	2.84E-04	3.47E+04	3.65E-05	2.56E-08	7.64E-06	1.47E-04	1.88E-05	2.33E-05	8.95E-06	0.00E+00	4.88E-07	2.10E-09	1.36E-19	2.26E-17	2.88E-27	1.59E-20	6.64E-33	2.57E-25	1.97E-27	1.14E-31	1.46E-21	7.78E-05	1.31E-32	9.22E-12	4.24E-12	3.82E-17	2.99E-26	1.14E-41	5.09E-35	5.27E-30	0.00E+00	2.28E-18	1.18E-07	1.65E-05	1.29E-22	1.84E-22	9.68E-06	9.96E-06	4.92E-19
3.97E-09	900	1.22E+19	0.00E+00	3.78E-05	6.53E+05	6.86E-10	5.79E-16	1.39E+05	1.70E-04	1.74E+05	2.92E-04	3.47E+04	3.75E-05	2.63E-08	7.86E-06	1.51E-04	1.93E-05	2.40E-05	9.20E-06	0.00E+00	5.02E-07	2.15E-09	1.43E-19	2.32E-17	3.04E-27	1.68E-20	7.20E-33	2.64E-25	2.08E-27	1.18E-31	1.50E-21	8.00E-05	1.42E-32	9.47E-12	4.35E-12	3.93E-17	3.07E-26	1.21E-41	5.38E-35	5.57E-30	0.00E+00	2.41E-18	1.21E-07	1.69E-05	1.32E-22	1.89E-22	9.95E-06	1.02E-05	5.19E-19
3.98E-09	900	1.22E+19	0.00E+00	3.89E-05	6.53E+05	6.86E-10	5.93E-16	1.39E+05	1.75E-04	1.74E+05	3.00E-04	3.47E+04	3.86E-05	2.70E-08	8.08E-06	1.55E-04	1.99E-05	2.47E-05	9.46E-06	0.00E+00	5.16E-07	2.21E-09	1.51E-19	2.39E-17	3.22E-27	1.77E-20	7.81E-33	2.71E-25	2.20E-27	1.23E-31	1.54E-21	8.22E-05	1.54E-32	9.74E-12	4.48E-12	4.03E-17	3.16E-26	1.28E-41	5.68E-35	5.89E-30	0.00E+00	2.54E-18	1.24E-07	1.74E-05	1.36E-22	1.95E-22	1.02E-05	1.05E-05	5.49E-19
3.99E-09	900	1.22E+19	0.00E+00	4.00E-05	6.53E+05	6.86E-10	6.08E-16	1.39E+05	1.80E-04	1.74E+05	3.09E-04	3.47E+04	3.96E-05	2.77E-08	8.30E-06	1.60E-04	2.04E-05	2.54E-05	9.73E-06	0.00E+00	5.30E-07	2.28E-09	1.60E-19	2.45E-17	3.40E-27	1.87E-20	8.47E-33	2.79E-25	2.32E-27	1.27E-31	1.58E-21	8.45E-05	1.67E-32	1.00E-11	4.60E-12	4.15E-17	3.25E-26	1.35E-41	6.00E-35	6.22E-30	0.00E+00	2.69E-18	1.28E-07	1.79E-05	1.40E-22	2.00E-22	1.05E-05	1.08E-05	5.80E-19
4.00E-09	900	1.22E+19	0.00E+00	4.11E-05	6.53E+05	6.86E-10	6.23E-16	1.39E+05	1.85E-04	1.74E+05	3.17E-04	3.47E+04	4.07E-05	2.84E-08	8.53E-06	1.64E-04	2.10E-05	2.61E-05	1.00E-05	0.00E+00	5.45E-07	2.34E-09	1.68E-19	2.52E-17	3.59E-27	1.98E-20	9.19E-33	2.87E-25	2.45E-27	1.32E-31	1.63E-21	8.68E-05	1.81E-32	1.03E-11	4.73E-12	4.26E-17	3.34E-26	1.43E-41	6.34E-35	6.57E-30	0.00E+00	2.84E-18	1.31E-07	1.84E-05	1.44E-22	2.06E-22	1.08E-05	1.11E-05	6.13E-19
4.01E-09	900	1.22E+19	0.00E+00	4.23E-05	6.53E+05	6.86E-10	6.38E-16	1.39E+05	1.90E-04	1.74E+05	3.26E-04	3.47E+04	4.19E-05	2.91E-08	8.77E-06	1.69E-04	2.16E-05	2.68E-05	1.03E-05	0.00E+00	5.60E-07	2.41E-09	1.78E-19	2.59E-17	3.79E-27	2.09E-20	9.96E-33	2.95E-25	2.59E-27	1.37E-31	1.67E-21	8.93E-05	1.97E-32	1.06E-11	4.86E-12	4.38E-17	3.43E-26	1.51E-41	6.70E-35	6.95E-30	0.00E+00	3.00E-18	1.35E-07	1.89E-05	1.48E-22	2.11E-22	1.11E-05	1.14E-05	6.48E-19
4.02E-09	900	1.22E+19	0.00E+00	4.34E-05	6.53E+05	6.86E-10	6.54E-16	1.39E+05	1.95E-04	1.74E+05	3.35E-04	3.47E+04	4.31E-05	2.99E-08	9.02E-06	1.74E-04	2.22E-05	2.75E-05	1.06E-05	0.00E+00	5.76E-07	2.47E-09	1.88E-19	2.67E-17	4.01E-27	2.21E-20	1.08E-32	3.03E-25	2.74E-27	1.42E-31	1.72E-21	9.18E-05	2.13E-32	1.09E-11	5.00E-12	4.51E-17	3.53E-26	1.59E-41	7.08E-35	7.34E-30	0.00E+00	3.17E-18	1.39E-07	1.94E-05	1.52E-22	2.17E-22	1.14E-05	1.17E-05	6.84E-19
4.03E-09	900	1.22E+19	0.00E+00	4.47E-05	6.53E+05	6.86E-10	6.70E-16	1.39E+05	2.01E-04	1.74E+05	3.45E-04	3.47E+04	4.43E-05	3.07E-08	9.27E-06	1.78E-04	2.28E-05	2.83E-05	1.09E-05	0.00E+00	5.92E-07	2.54E-09	1.98E-19	2.74E-17	4.24E-27	2.33E-20	1.17E-32	3.11E-25	2.89E-27	1.47E-31	1.77E-21	9.43E-05	2.31E-32	1.12E-11	5.14E-12	4.63E-17	3.63E-26	1.68E-41	7.48E-35	7.75E-30	0.00E+00	3.35E-18	1.43E-07	2.00E-05	1.56E-22	2.23E-22	1.17E-05	1.21E-05	7.23E-19
4.04E-09	900	1.22E+19	0.00E+00	4.59E-05	6.53E+05	6.86E-10	6.87E-16	1.39E+05	2.06E-04	1.74E+05	3.54E-04	3.47E+04	4.55E-05	3.15E-08	9.53E-06	1.83E-04	2.35E-05	2.91E-05	1.12E-05	0.00E+00	6.08E-07	2.61E-09	2.09E-19	2.82E-17	4.48E-27	2.47E-20	1.27E-32	3.20E-25	3.06E-27	1.53E-31	1.82E-21	9.70E-05	2.51E-32	1.15E-11	5.28E-12	4.76E-17	3.73E-26	1.78E-41	7.91E-35	8.19E-30	0.00E+00	3.54E-18	1.47E-07	2.05E-05	1.61E-22	2.30E-22	1.21E-05	1.24E-05	7.64E-19
4.05E-09	900	1.22E+19	0.00E+00	4.72E-05	6.53E+05	6.86E-10	7.05E-16	1.39E+05	2.12E-04	1.74E+05	3.64E-04	3.47E+04	4.68E-05	3.23E-08	9.79E-06	1.89E-04	2.41E-05	2.99E-05	1.15E-05	0.00E+00	6.25E-07	2.69E-09	2.21E-19	2.90E-17	4.73E-27	2.61E-20	1.38E-32	3.29E-25	3.23E-27	1.59E-31	1.87E-21	9.97E-05	2.72E-32	1.18E-11	5.43E-12	4.89E-17	3.83E-26	1.88E-41	8.36E-35	8.66E-30	0.00E+00	3.74E-18	1.51E-07	2.11E-05	1.65E-22	2.36E-22	1.24E-05	1.28E-05	8.07E-19
4.06E-09	900	1.22E+19	0.00E+00	4.85E-05	6.53E+05	6.86E-10	7.23E-16	1.39E+05	2.18E-04	1.74E+05	3.74E-04	3.47E+04	4.81E-05	3.32E-08	1.01E-05	1.94E-04	2.48E-05	3.07E-05	1.18E-05	0.00E+00	6.43E-07	2.76E-09	2.33E-19	2.98E-17	5.00E-27	2.75E-20	1.50E-32	3.38E-25	3.41E-27	1.65E-31	1.92E-21	1.02E-04	2.95E-32	1.21E-11	5.58E-12	5.03E-17	3.94E-26	1.99E-41	8.83E-35	9.15E-30	0.00E+00	3.95E-18	1.55E-07	2.17E-05	1.70E-22	2.43E-22	1.28E-05	1.31E-05	8.53E-19
4.07E-09	900	1.22E+19	0.00E+00	4.99E-05	6.53E+05	6.86E-10	7.42E-16	1.39E+05	2.24E-04	1.74E+05	3.85E-04	3.47E+04	4.94E-05	3.40E-08	1.03E-05	1.99E-04	2.55E-05	3.16E-05	1.21E-05	0.00E+00	6.61E-07	2.84E-09	2.46E-19	3.06E-17	5.28E-27	2.91E-20	1.62E-32	3.48E-25	3.61E-27	1.71E-31	1.97E-21	1.05E-04	3.20E-32	1.25E-11	5.74E-12	5.17E-17	4.05E-26	2.10E-41	9.33E-35	9.67E-30	0.00E+00	4.18E-18	1.59E-07	2.23E-05	1.75E-22	2.49E-22	1.31E-05	1.35E-05	9.01E-19
4.08E-09	900	1.22E+19	0.00E+00	5.12E-05	6.53E+05	6.86E-10	7.61E-16	1.39E+05	2.30E-04	1.74E+05	3.96E-04	3.47E+04	5.08E-05	3.49E-08	1.06E-05	2.05E-04	2.62E-05	3.25E-05	1.25E-05	0.00E+00	6.79E-07	2.92E-09	2.60E-19	3.15E-17	5.58E-27	3.08E-20	1.76E-32	3.57E-25	3.81E-27	1.78E-31	2.03E-21	1.08E-04	3.47E-32	1.28E-11	5.90E-12	5.32E-17	4.16E-26	2.22E-41	9.86E-35	1.02E-29	0.00E+00	4.41E-18	1.64E-07	2.29E-05	1.79E-22	2.56E-22	1.35E-05	1.39E-05	9.52E-19
4.09E-09	900	1.22E+19	0.00E+00	5.27E-05	6.53E+05	6.86E-10	7.81E-16	1.39E+05	2.37E-04	1.74E+05	4.07E-04	3.47E+04	5.22E-05	3.59E-08	1.09E-05	2.11E-04	2.69E-05	3.34E-05	1.28E-05	0.00E+00	6.98E-07	3.00E-09	2.74E-19	3.23E-17	5.90E-27	3.25E-20	1.91E-32	3.67E-25	4.03E-27	1.85E-31	2.08E-21	1.11E-04	3.77E-32	1.32E-11	6.06E-12	5.46E-17	4.28E-26	2.35E-41	1.04E-34	1.08E-29	0.00E+00	4.66E-18	1.68E-07	2.35E-05	1.84E-22	2.63E-22	1.39E-05	1.42E-05	1.01E-18
4.10E-09	900	1.22E+19	0.00E+00	5.41E-05	6.53E+05	6.86E-10	8.02E-16	1.39E+05	2.43E-04	1.74E+05	4.18E-04	3.47E+04	5.37E-05	3.68E-08	1.12E-05	2.16E-04	2.77E-05	3.43E-05	1.32E-05	0.00E+00	7.18E-07	3.08E-09	2.90E-19	3.32E-17	6.23E-27	3.43E-20	2.07E-32	3.78E-25	4.26E-27	1.92E-31	2.14E-21	1.14E-04	4.09E-32	1.36E-11	6.23E-12	5.62E-17	4.40E-26	2.48E-41	1.10E-34	1.14E-29	0.00E+00	4.93E-18	1.73E-07	2.42E-05	1.90E-22	2.71E-22	1.42E-05	1.46E-05	1.06E-18
4.11E-09	900	1.22E+19	0.00E+00	5.57E-05	6.53E+05	6.86E-10	8.24E-16	1.39E+05	2.50E-04	1.74E+05	4.30E-04	3.47E+04	5.52E-05	3.78E-08	1.16E-05	2.22E-04	2.85E-05	3.53E-05	1.35E-05	0.00E+00	7.38E-07	3.17E-09	3.06E-19	3.42E-17	6.58E-27	3.63E-20	2.25E-32	3.88E-25	4.50E-27	1.99E-31	2.20E-21	1.18E-04	4.43E-32	1.39E-11	6.40E-12	5.77E-17	4.52E-26	2.62E-41	1.16E-34	1.21E-29	0.00E+00	5.21E-18	1.78E-07	2.49E-05	1.95E-22	2.78E-22	1.46E-05	1.50E-05	1.12E-18
4.12E-09	900	1.22E+19	0.00E+00	5.72E-05	6.53E+05	6.86E-10	8.46E-16	1.39E+05	2.57E-04	1.74E+05	4.42E-04	3.47E+04	5.67E-05	3.88E-08	1.19E-05	2.29E-04	2.92E-05	3.63E-05	1.39E-05	0.00E+00	7.58E-07	3.26E-09	3.23E-19	3.51E-17	6.95E-27	3.83E-20	2.44E-32	3.99E-25	4.75E-27	2.07E-31	2.26E-21	1.21E-04	4.81E-32	1.43E-11	6.58E-12	5.94E-17	4.65E-26	2.77E-41	1.23E-34	1.27E-29	0.00E+00	5.50E-18	1.83E-07	2.56E-05	2.00E-22	2.86E-22	1.50E-05	1.55E-05	1.19E-18
4.13E-09	900	1.22E+19	0.00E+00	5.88E-05	6.53E+05	6.86E-10	8.69E-16	1.39E+05	2.64E-04	1.74E+05	4.54E-04	3.47E+04	5.83E-05	3.98E-08	1.22E-05	2.35E-04	3.01E-05	3.73E-05	1.43E-05	0.00E+00	7.80E-07	3.35E-09	3.41E-19	3.61E-17	7.35E-27	4.05E-20	2.64E-32	4.10E-25	5.02E-27	2.15E-31	2.33E-21	1.24E-04	5.22E-32	1.47E-11	6.77E-12	6.10E-17	4.78E-26	2.92E-41	1.30E-34	1.35E-29	0.00E+00	5.81E-18	1.88E-07	2.63E-05	2.06E-22	2.94E-22	1.55E-05	1.59E-05	1.25E-18
4.14E-09	900	1.22E+19	0.00E+00	6.04E-05	6.53E+05	6.86E-10	8.93E-16	1.39E+05	2.72E-04	1.74E+05	4.67E-04	3.47E+04	5.99E-05	4.09E-08	1.26E-05	2.42E-04	3.09E-05	3.83E-05	1.47E-05	0.00E+00	8.01E-07	3.44E-09	3.60E-19	3.71E-17	7.77E-27	4.28E-20	2.87E-32	4.22E-25	5.30E-27	2.24E-31	2.39E-21	1.28E-04	5.66E-32	1.51E-11	6.95E-12	6.27E-17	4.91E-26	3.09E-41	1.37E-34	1.42E-29	0.00E+00	6.14E-18	1.93E-07	2.70E-05	2.12E-22	3.02E-22	1.59E-05	1.63E-05	1.33E-18
4.15E-09	900	1.22E+19	0.00E+00	6.21E-05	6.53E+05	6.86E-10	9.17E-16	1.39E+05	2.79E-04	1.74E+05	4.80E-04	3.47E+04	6.16E-05	4.20E-08	1.29E-05	2.48E-04	3.18E-05	3.94E-05	1.51E-05	0.00E+00	8.24E-07	3.54E-09	3.80E-19	3.82E-17	8.20E-27	4.52E-20	3.11E-32	4.33E-25	5.60E-27	2.33E-31	2.46E-21	1.31E-04	6.14E-32	1.56E-11	7.15E-12	6.45E-17	5.05E-26	3.27E-41	1.45E-34	1.50E-29	0.00E+00	6.49E-18	1.99E-07	2.78E-05	2.18E-22	3.11E-22	1.63E-05	1.68E-05	1.40E-18
4.16E-09	900	1.22E+19	0.00E+00	6.39E-05	6.53E+05	6.86E-10	9.43E-16	1.39E+05	2.87E-04	1.74E+05	4.93E-04	3.47E+04	6.33E-05	4.31E-08	1.33E-05	2.55E-04	3.27E-05	4.05E-05	1.55E-05	0.00E+00	8.47E-07	3.64E-09	4.01E-19	3.92E-17	8.67E-27	4.78E-20	3.38E-32	4.45E-25	5.92E-27	2.42E-31	2.53E-21	1.35E-04	6.67E-32	1.60E-11	7.35E-12	6.63E-17	5.19E-26	3.45E-41	1.53E-34	1.59E-29	0.00E+00	6.86E-18	2.04E-07	2.85E-05	2.24E-22	3.19E-22	1.68E-05	1.73E-05	1.48E-18
4.17E-09	900	1.22E+19	0.00E+00	6.57E-05	6.53E+05	6.86E-10	9.69E-16	1.39E+05	2.95E-04	1.74E+05	5.07E-04	3.47E+04	6.51E-05	4.42E-08	1.36E-05	2.62E-04	3.36E-05	4.16E-05	1.60E-05	0.00E+00	8.70E-07	3.74E-09	4.24E-19	4.03E-17	9.16E-27	5.05E-20	3.67E-32	4.58E-25	6.26E-27	2.52E-31	2.60E-21	1.39E-04	7.23E-32	1.64E-11	7.55E-12	6.81E-17	5.34E-26	3.65E-41	1.62E-34	1.68E-29	0.00E+00	7.24E-18	2.10E-07	2.93E-05	2.30E-22	3.28E-22	1.73E-05	1.78E-05	1.56E-18
4.18E-09	900	1.22E+19	0.00E+00	6.75E-05	6.53E+05	6.86E-10	9.97E-16	1.39E+05	3.03E-04	1.74E+05	5.21E-04	3.47E+04	6.69E-05	4.54E-08	1.40E-05	2.70E-04	3.45E-05	4.28E-05	1.64E-05	0.00E+00	8.95E-07	3.84E-09	4.47E-19	4.15E-17	9.68E-27	5.33E-20	3.98E-32	4.71E-25	6.61E-27	2.62E-31	2.67E-21	1.43E-04	7.85E-32	1.69E-11	7.76E-12	7.00E-17	5.49E-26	3.85E-41	1.71E-34	1.77E-29	0.00E+00	7.65E-18	2.16E-07	3.02E-05	2.36E-22	3.37E-22	1.77E-05	1.82E-05	1.65E-18
4.19E-09	900	1.22E+19	0.00E+00	6.94E-05	6.53E+05	6.86E-10	1.03E-15	1.39E+05	3.12E-04	1.74E+05	5.35E-04	3.47E+04	6.88E-05	4.66E-08	1.44E-05	2.77E-04	3.55E-05	4.40E-05	1.69E-05	0.00E+00	9.20E-07	3.95E-09	4.72E-19	4.26E-17	1.02E-26	5.64E-20	4.32E-32	4.84E-25	6.99E-27	2.72E-31	2.75E-21	1.47E-04	8.52E-32	1.74E-11	7.98E-12	7.20E-17	5.64E-26	4.07E-41	1.81E-34	1.87E-29	0.00E+00	8.09E-18	2.22E-07	3.10E-05	2.43E-22	3.47E-22	1.82E-05	1.88E-05	1.75E-18
4.20E-09	900	1.22E+19	0.00E+00	7.13E-05	6.53E+05	6.86E-10	1.05E-15	1.39E+05	3.20E-04	1.74E+05	5.50E-04	3.47E+04	7.07E-05	4.79E-08	1.48E-05	2.85E-04	3.65E-05	4.52E-05	1.73E-05	0.00E+00	9.45E-07	4.06E-09	4.99E-19	4.38E-17	1.08E-26	5.96E-20	4.68E-32	4.97E-25	7.38E-27	2.84E-31	2.82E-21	1.51E-04	9.24E-32	1.79E-11	8.20E-12	7.40E-17	5.80E-26	4.30E-41	1.91E-34	1.98E-29	0.00E+00	8.55E-18	2.28E-07	3.19E-05	2.50E-22	3.57E-22	1.88E-05	1.93E-05	1.84E-18
4.21E-09	900	1.22E+19	0.00E+00	7.33E-05	6.53E+05	6.86E-10	1.09E-15	1.39E+05	3.29E-04	1.74E+05	5.66E-04	3.47E+04	7.27E-05	4.92E-08	1.52E-05	2.93E-04	3.75E-05	4.64E-05	1.78E-05	0.00E+00	9.72E-07	4.17E-09	5.27E-19	4.50E-17	1.14E-26	6.29E-20	5.08E-32	5.11E-25	7.80E-27	2.95E-31	2.90E-21	1.55E-04	1.00E-31	1.84E-11	8.43E-12	7.61E-17	5.96E-26	4.55E-41	2.02E-34	2.09E-29	0.00E+00	9.03E-18	2.34E-07	3.28E-05	2.57E-22	3.67E-22	1.93E-05	1.98E-05	1.95E-18
4.22E-09	900	1.22E+19	0.00E+00	7.53E-05	6.53E+05	6.86E-10	1.12E-15	1.39E+05	3.38E-04	1.74E+05	5.82E-04	3.47E+04	7.47E-05	5.05E-08	1.56E-05	3.01E-04	3.85E-05	4.77E-05	1.83E-05	0.00E+00	9.99E-07	4.29E-09	5.56E-19	4.63E-17	1.21E-26	6.65E-20	5.51E-32	5.26E-25	8.24E-27	3.07E-31	2.98E-21	1.59E-04	1.09E-31	1.89E-11	8.67E-12	7.82E-17	6.13E-26	4.80E-41	2.13E-34	2.21E-29	0.00E+00	9.54E-18	2.41E-07	3.37E-05	2.64E-22	3.77E-22	1.98E-05	2.04E-05	2.06E-18
4.23E-09	900	1.22E+19	0.00E+00	7.75E-05	6.53E+05	6.86E-10	1.15E-15	1.39E+05	3.48E-04	1.74E+05	5.98E-04	3.47E+04	7.68E-05	5.18E-08	1.61E-05	3.10E-04	3.96E-05	4.91E-05	1.88E-05	0.00E+00	1.03E-06	4.41E-09	5.87E-19	4.76E-17	1.27E-26	7.03E-20	5.98E-32	5.40E-25	8.71E-27	3.20E-31	3.07E-21	1.64E-04	1.18E-31	1.94E-11	8.91E-12	8.04E-17	6.30E-26	5.08E-41	2.25E-34	2.34E-29	0.00E+00	1.01E-17	2.48E-07	3.46E-05	2.71E-22	3.87E-22	2.04E-05	2.09E-05	2.18E-18
4.24E-09	900	1.22E+19	0.00E+00	7.96E-05	6.53E+05	6.86E-10	1.18E-15	1.39E+05	3.58E-04	1.74E+05	6.15E-04	3.47E+04	7.89E-05	5.32E-08	1.65E-05	3.18E-04	4.07E-05	5.04E-05	1.94E-05	0.00E+00	1.06E-06	4.53E-09	6.20E-19	4.89E-17	1.35E-26	7.42E-20	6.49E-32	5.55E-25	9.20E-27	3.33E-31	3.15E-21	1.68E-04	1.28E-31	1.99E-11	9.16E-12	8.26E-17	6.48E-26	5.36E-41	2.38E-34	2.47E-29	0.00E+00	1.07E-17	2.55E-07	3.56E-05	2.79E-22	3.98E-22	2.09E-05	2.15E-05	2.30E-18
4.25E-09	900	1.22E+19	0.00E+00	8.18E-05	6.53E+05	6.86E-10	1.22E-15	1.39E+05	3.68E-04	1.74E+05	6.32E-04	3.47E+04	8.11E-05	5.47E-08	1.70E-05	3.27E-04	4.18E-05	5.19E-05	1.99E-05	0.00E+00	1.09E-06	4.66E-09	6.55E-19	5.03E-17	1.42E-26	7.84E-20	7.05E-32	5.71E-25	9.72E-27	3.47E-31	3.24E-21	1.73E-04	1.39E-31	2.05E-11	9.42E-12	8.49E-17	6.66E-26	5.67E-41	2.52E-34	2.61E-29	0.00E+00	1.13E-17	2.62E-07	3.66E-05	2.86E-22	4.09E-22	2.15E-05	2.21E-05	2.43E-18
4.26E-09	900	1.22E+19	0.00E+00	8.41E-05	6.53E+05	6.86E-10	1.26E-15	1.39E+05	3.78E-04	1.74E+05	6.49E-04	3.47E+04	8.34E-05	5.61E-08	1.75E-05	3.36E-04	4.30E-05	5.33E-05	2.05E-05	0.00E+00	1.12E-06	4.79E-09	6.92E-19	5.17E-17	1.50E-26	8.29E-20	7.65E-32	5.87E-25	1.03E-26	3.62E-31	3.33E-21	1.78E-04	1.51E-31	2.11E-11	9.68E-12	8.73E-17	6.84E-26	5.99E-41	2.66E-34	2.76E-29	0.00E+00	1.19E-17	2.69E-07	3.76E-05	2.94E-22	4.21E-22	2.21E-05	2.27E-05	2.57E-18
4.27E-09	900	1.22E+19	0.00E+00	8.65E-05	6.53E+05	6.86E-10	1.29E-15	1.39E+05	3.88E-04	1.74E+05	6.67E-04	3.47E+04	8.57E-05	5.77E-08	1.80E-05	3.46E-04	4.42E-05	5.48E-05	2.10E-05	0.00E+00	1.15E-06	4.92E-09	7.31E-19	5.31E-17	1.59E-26	8.76E-20	8.30E-32	6.03E-25	1.09E-26	3.77E-31	3.43E-21	1.83E-04	1.64E-31	2.16E-11	9.95E-12	8.97E-17	7.04E-26	6.33E-41	2.81E-34	2.91E-29	0.00E+00	1.26E-17	2.77E-07	3.86E-05	3.03E-22	4.32E-22	2.27E-05	2.34E-05	2.71E-18
4.28E-09	900	1.22E+19	0.00E+00	8.89E-05	6.53E+05	6.86E-10	1.33E-15	1.39E+05	3.99E-04	1.74E+05	6.86E-04	3.47E+04	8.81E-05	5.92E-08	1.85E-05	3.55E-04	4.54E-05	5.63E-05	2.16E-05	0.00E+00	1.18E-06	5.06E-09	7.72E-19	5.46E-17	1.68E-26	9.25E-20	9.01E-32	6.20E-25	1.15E-26	3.93E-31	3.52E-21	1.88E-04	1.78E-31	2.23E-11	1.02E-11	9.22E-17	7.23E-26	6.69E-41	2.97E-34	3.08E-29	0.00E+00	1.33E-17	2.84E-07	3.97E-05	3.11E-22	4.44E-22	2.34E-05	2.40E-05	2.87E-18
4.29E-09	900	1.22E+19	0.00E+00	9.14E-05	6.53E+05	6.86E-10	1.37E-15	1.39E+05	4.10E-04	1.74E+05	7.05E-04	3.47E+04	9.06E-05	6.08E-08	1.90E-05	3.65E-04	4.67E-05	5.79E-05	2.22E-05	0.00E+00	1.21E-06	5.20E-09	8.15E-19	5.62E-17	1.77E-26	9.78E-20	9.78E-32	6.37E-25	1.21E-26	4.10E-31	3.62E-21	1.93E-04	1.93E-31	2.29E-11	1.05E-11	9.48E-17	7.43E-26	7.07E-41	3.14E-34	3.25E-29	0.00E+00	1.40E-17	2.92E-07	4.08E-05	3.20E-22	4.57E-22	2.40E-05	2.47E-05	3.03E-18
4.30E-09	900	1.22E+19	0.00E+00	9.39E-05	6.53E+05	6.86E-10	1.42E-15	1.39E+05	4.22E-04	1.74E+05	7.25E-04	3.47E+04	9.31E-05	6.24E-08	1.95E-05	3.75E-04	4.80E-05	5.95E-05	2.28E-05	0.00E+00	1.25E-06	5.35E-09	8.61E-19	5.77E-17	1.87E-26	1.03E-19	1.06E-31	6.55E-25	1.28E-26	4.27E-31	3.72E-21	1.98E-04	2.10E-31	2.35E-11	1.08E-11	9.75E-17	7.64E-26	7.47E-41	3.31E-34	3.43E-29	0.00E+00	1.48E-17	3.00E-07	4.20E-05	3.29E-22	4.70E-22	2.47E-05	2.54E-05	3.20E-18
4.31E-09	900	1.22E+19	0.00E+00	9.65E-05	6.53E+05	6.86E-10	1.46E-15	1.39E+05	4.34E-04	1.74E+05	7.45E-04	3.47E+04	9.57E-05	6.41E-08	2.00E-05	3.86E-04	4.94E-05	6.12E-05	2.35E-05	0.00E+00	1.28E-06	5.50E-09	9.09E-19	5.94E-17	1.98E-26	1.09E-19	1.15E-31	6.74E-25	1.35E-26	4.45E-31	3.83E-21	2.04E-04	2.27E-31	2.42E-11	1.11E-11	1.00E-16	7.86E-26	7.89E-41	3.50E-34	3.63E-29	0.00E+00	1.57E-17	3.09E-07	4.31E-05	3.38E-22	4.83E-22	2.54E-05	2.61E-05	3.38E-18
4.32E-09	900	1.22E+19	0.00E+00	9.92E-05	6.53E+05	6.86E-10	1.51E-15	1.39E+05	4.46E-04	1.74E+05	7.66E-04	3.47E+04	9.84E-05	6.59E-08	2.06E-05	3.97E-04	5.07E-05	6.29E-05	2.41E-05	0.00E+00	1.32E-06	5.65E-09	9.60E-19	6.10E-17	2.09E-26	1.15E-19	1.25E-31	6.92E-25	1.43E-26	4.65E-31	3.93E-21	2.10E-04	2.47E-31	2.48E-11	1.14E-11	1.03E-16	8.08E-26	8.34E-41	3.70E-34	3.83E-29	0.00E+00	1.66E-17	3.17E-07	4.43E-05	3.47E-22	4.96E-22	2.61E-05	2.68E-05	3.57E-18
4.33E-09	900	1.22E+19	0.00E+00	1.02E-04	6.53E+05	6.86E-10	1.55E-15	1.39E+05	4.58E-04	1.74E+05	7.87E-04	3.47E+04	1.01E-04	6.77E-08	2.12E-05	4.08E-04	5.21E-05	6.46E-05	2.48E-05	0.00E+00	1.35E-06	5.81E-09	1.01E-18	6.27E-17	2.21E-26	1.22E-19	1.36E-31	7.12E-25	1.51E-26	4.85E-31	4.04E-21	2.16E-04	2.68E-31	2.55E-11	1.17E-11	1.06E-16	8.30E-26	8.81E-41	3.91E-34	4.05E-29	0.00E+00	1.75E-17	3.26E-07	4.56E-05	3.57E-22	5.10E-22	2.68E-05	2.76E-05	3.77E-18
4.34E-09	900	1.22E+19	0.00E+00	1.05E-04	6.53E+05	6.86E-10	1.60E-15	1.39E+05	4.71E-04	1.74E+05	8.09E-04	3.47E+04	1.04E-04	6.95E-08	2.18E-05	4.19E-04	5.36E-05	6.64E-05	2.55E-05	0.00E+00	1.39E-06	5.97E-09	1.07E-18	6.45E-17	2.34E-26	1.29E-19	1.47E-31	7.32E-25	1.60E-26	5.06E-31	4.16E-21	2.22E-04	2.91E-31	2.63E-11	1.21E-11	1.09E-16	8.53E-26	9.31E-41	4.13E-34	4.28E-29	0.00E+00	1.85E-17	3.35E-07	4.69E-05	3.67E-22	5.24E-22	2.76E-05	2.84E-05	3.99E-18
4.35E-09	900	1.22E+19	0.00E+00	1.08E-04	6.53E+05	6.86E-10	1.66E-15	1.39E+05	4.84E-04	1.74E+05	8.32E-04	3.47E+04	1.07E-04	7.14E-08	2.24E-05	4.31E-04	5.51E-05	6.83E-05	2.62E-05	0.00E+00	1.43E-06	6.14E-09	1.13E-18	6.63E-17	2.47E-26	1.36E-19	1.60E-31	7.52E-25	1.69E-26	5.28E-31	4.27E-21	2.28E-04	3.16E-31	2.70E-11	1.24E-11	1.12E-16	8.77E-26	9.84E-41	4.37E-34	4.52E-29	0.00E+00	1.95E-17	3.45E-07	4.82E-05	3.77E-22	5.39E-22	2.83E-05	2.91E-05	4.21E-18
4.36E-09	900	1.22E+19	0.00E+00	1.11E-04	6.53E+05	6.86E-10	1.71E-15	1.39E+05	4.98E-04	1.74E+05	8.55E-04	3.47E+04	1.10E-04	7.33E-08	2.30E-05	4.43E-04	5.66E-05	7.02E-05	2.69E-05	0.00E+00	1.47E-06	6.31E-09	1.19E-18	6.81E-17	2.61E-26	1.44E-19	1.74E-31	7.73E-25	1.78E-26	5.51E-31	4.39E-21	2.34E-04	3.43E-31	2.77E-11	1.27E-11	1.15E-16	9.02E-26	1.04E-40	4.61E-34	4.78E-29	0.00E+00	2.06E-17	3.54E-07	4.95E-05	3.88E-22	5.54E-22	2.91E-05	3.00E-05	4.45E-18
4.37E-09	900	1.22E+19	0.00E+00	1.14E-04	6.53E+05	6.86E-10	1.76E-15	1.39E+05	5.12E-04	1.74E+05	8.79E-04	3.47E+04	1.13E-04	7.53E-08	2.36E-05	4.55E-04	5.82E-05	7.21E-05	2.77E-05	0.00E+00	1.51E-06	6.48E-09	1.26E-18	7.00E-17	2.76E-26	1.52E-19	1.88E-31	7.95E-25	1.88E-26	5.75E-31	4.52E-21	2.41E-04	3.72E-31	2.85E-11	1.31E-11	1.18E-16	9.27E-26	1.10E-40	4.87E-34	5.05E-29	0.00E+00	2.18E-17	3.64E-07	5.09E-05	3.99E-22	5.70E-22	3.00E-05	3.08E-05	4.70E-18
4.38E-09	900	1.22E+19	0.00E+00	1.17E-04	6.53E+05	6.86E-10	1.82E-15	1.39E+05	5.26E-04	1.74E+05	9.04E-04	3.47E+04	1.16E-04	7.73E-08	2.43E-05	4.68E-04	5.98E-05	7.42E-05	2.85E-05	0.00E+00	1.55E-06	6.66E-09	1.33E-18	7.20E-17	2.91E-26	1.61E-19	2.05E-31	8.17E-25	1.99E-26	6.01E-31	4.64E-21	2.47E-04	4.04E-31	2.93E-11	1.35E-11	1.22E-16	9.53E-26	1.16E-40	5.15E-34	5.34E-29	0.00E+00	2.30E-17	3.74E-07	5.23E-05	4.10E-22	5.85E-22	3.08E-05	3.17E-05	4.97E-18
4.39E-09	900	1.22E+19	0.00E+00	1.20E-04	6.53E+05	6.86E-10	1.88E-15	1.39E+05	5.41E-04	1.74E+05	9.29E-04	3.47E+04	1.19E-04	7.95E-08	2.50E-05	4.81E-04	6.15E-05	7.62E-05	2.93E-05	0.00E+00	1.60E-06	6.85E-09	1.41E-18	7.40E-17	3.08E-26	1.70E-19	2.22E-31	8.40E-25	2.10E-26	6.28E-31	4.77E-21	2.54E-04	4.38E-31	3.01E-11	1.38E-11	1.25E-16	9.80E-26	1.23E-40	5.44E-34	5.64E-29	0.00E+00	2.43E-17	3.85E-07	5.38E-05	4.21E-22	6.02E-22	3.16E-05	3.25E-05	5.25E-18
4.40E-09	900	1.22E+19	0.00E+00	1.24E-04	6.53E+05	6.86E-10	1.95E-15	1.39E+05	5.56E-04	1.74E+05	9.55E-04	3.47E+04	1.23E-04	8.16E-08	2.57E-05	4.94E-04	6.32E-05	7.84E-05	3.01E-05	0.00E+00	1.64E-06	7.04E-09	1.49E-18	7.61E-17	3.25E-26	1.79E-19	2.41E-31	8.63E-25	2.22E-26	6.56E-31	4.91E-21	2.61E-04	4.76E-31	3.10E-11	1.42E-11	1.28E-16	1.01E-25	1.30E-40	5.75E-34	5.96E-29	0.00E+00	2.57E-17	3.96E-07	5.53E-05	4.33E-22	6.19E-22	3.25E-05	3.34E-05	5.55E-18
4.41E-09	900	1.22E+19	0.00E+00	1.27E-04	6.53E+05	6.86E-10	2.01E-15	1.39E+05	5.71E-04	1.74E+05	9.81E-04	3.47E+04	1.26E-04	8.38E-08	2.64E-05	5.08E-04	6.50E-05	8.05E-05	3.09E-05	0.00E+00	1.69E-06	7.24E-09	1.57E-18	7.82E-17	3.44E-26	1.89E-19	2.62E-31	8.87E-25	2.35E-26	6.85E-31	5.04E-21	2.69E-04	5.17E-31	3.18E-11	1.46E-11	1.32E-16	1.04E-25	1.37E-40	6.08E-34	6.30E-29	0.00E+00	2.72E-17	4.07E-07	5.68E-05	4.45E-22	6.36E-22	3.34E-05	3.44E-05	5.86E-18
4.42E-09	900	1.22E+19	0.00E+00	1.31E-04	6.53E+05	6.86E-10	2.08E-15	1.39E+05	5.87E-04	1.74E+05	1.01E-03	3.47E+04	1.30E-04	8.61E-08	2.71E-05	5.22E-04	6.68E-05	8.28E-05	3.18E-05	0.00E+00	1.73E-06	7.44E-09	1.66E-18	8.04E-17	3.63E-26	2.00E-19	2.84E-31	9.12E-25	2.48E-26	7.16E-31	5.18E-21	2.76E-04	5.61E-31	3.27E-11	1.50E-11	1.36E-16	1.06E-25	1.45E-40	6.42E-34	6.65E-29	0.00E+00	2.87E-17	4.18E-07	5.84E-05	4.58E-22	6.54E-22	3.44E-05	3.53E-05	6.20E-18
4.43E-09	900	1.22E+19	0.00E+00	1.34E-04	6.53E+05	6.86E-10	2.15E-15	1.39E+05	6.04E-04	1.74E+05	1.04E-03	3.47E+04	1.33E-04	8.85E-08	2.79E-05	5.37E-04	6.87E-05	8.51E-05	3.27E-05	0.00E+00	1.78E-06	7.65E-09	1.75E-18	8.27E-17	3.84E-26	2.11E-19	3.08E-31	9.38E-25	2.62E-26	7.48E-31	5.33E-21	2.84E-04	6.09E-31	3.36E-11	1.55E-11	1.39E-16	1.09E-25	1.53E-40	6.78E-34	7.03E-29	0.00E+00	3.03E-17	4.30E-07	6.00E-05	4.70E-22	6.72E-22	3.53E-05	3.63E-05	6.55E-18
4.44E-09	900	1.22E+19	0.00E+00	1.38E-04	6.53E+05	6.86E-10	2.22E-15	1.39E+05	6.20E-04	1.74E+05	1.07E-03	3.47E+04	1.37E-04	9.09E-08	2.87E-05	5.52E-04	7.06E-05	8.75E-05	3.36E-05	0.00E+00	1.83E-06	7.86E-09	1.85E-18	8.50E-17	4.05E-26	2.23E-19	3.35E-31	9.64E-25	2.77E-26	7.82E-31	5.48E-21	2.92E-04	6.61E-31	3.46E-11	1.59E-11	1.43E-16	1.12E-25	1.62E-40	7.17E-34	7.43E-29	0.00E+00	3.21E-17	4.42E-07	6.17E-05	4.83E-22	6.91E-22	3.63E-05	3.73E-05	6.92E-18
4.45E-09	900	1.22E+19	0.00E+00	1.42E-04	6.53E+05	6.86E-10	2.30E-15	1.39E+05	6.38E-04	1.74E+05	1.10E-03	3.47E+04	1.41E-04	9.34E-08	2.95E-05	5.67E-04	7.26E-05	8.99E-05	3.45E-05	0.00E+00	1.88E-06	8.08E-09	1.96E-18	8.74E-17	4.28E-26	2.36E-19	3.63E-31	9.91E-25	2.93E-26	8.18E-31	5.63E-21	3.00E-04	7.17E-31	3.55E-11	1.63E-11	1.47E-16	1.16E-25	1.71E-40	7.58E-34	7.85E-29	0.00E+00	3.39E-17	4.54E-07	6.34E-05	4.97E-22	7.10E-22	3.73E-05	3.84E-05	7.31E-18
4.46E-09	900	1.22E+19	0.00E+00	1.46E-04	6.53E+05	6.86E-10	2.38E-15	1.39E+05	6.56E-04	1.74E+05	1.13E-03	3.47E+04	1.45E-04	9.59E-08	3.03E-05	5.83E-04	7.46E-05	9.24E-05	3.55E-05	0.00E+00	1.93E-06	8.31E-09	2.07E-18	8.98E-17	4.53E-26	2.49E-19	3.95E-31	1.02E-24	3.09E-26	8.56E-31	5.79E-21	3.08E-04	7.79E-31	3.65E-11	1.68E-11	1.51E-16	1.19E-25	1.80E-40	8.00E-34	8.29E-29	0.00E+00	3.58E-17	4.67E-07	6.52E-05	5.11E-22	7.30E-22	3.84E-05	3.95E-05	7.72E-18
4.47E-09	900	1.22E+19	0.00E+00	1.50E-04	6.53E+05	6.86E-10	2.46E-15	1.39E+05	6.74E-04	1.74E+05	1.16E-03	3.47E+04	1.49E-04	9.85E-08	3.11E-05	5.99E-04	7.67E-05	9.50E-05	3.65E-05	0.00E+00	1.99E-06	8.54E-09	2.18E-18	9.23E-17	4.78E-26	2.64E-19	4.28E-31	1.05E-24	3.27E-26	8.95E-31	5.95E-21	3.17E-04	8.46E-31	3.76E-11	1.73E-11	1.56E-16	1.22E-25	1.91E-40	8.46E-34	8.76E-29	0.00E+00	3.78E-17	4.80E-07	6.70E-05	5.25E-22	7.50E-22	3.94E-05	4.06E-05	8.16E-18
4.48E-09	900	1.22E+19	0.00E+00	1.54E-04	6.53E+05	6.86E-10	2.55E-15	1.39E+05	6.93E-04	1.74E+05	1.19E-03	3.47E+04	1.53E-04	1.01E-07	3.20E-05	6.16E-04	7.88E-05	9.77E-05	3.75E-05	0.00E+00	2.04E-06	8.78E-09	2.30E-18	9.49E-17	5.05E-26	2.79E-19	4.65E-31	1.08E-24	3.45E-26	9.36E-31	6.12E-21	3.26E-04	9.18E-31	3.86E-11	1.77E-11	1.60E-16	1.26E-25	2.01E-40	8.94E-34	9.26E-29	0.00E+00	4.00E-17	4.93E-07	6.89E-05	5.40E-22	7.71E-22	4.05E-05	4.17E-05	8.62E-18
4.49E-09	900	1.22E+19	0.00E+00	1.58E-04	6.53E+05	6.86E-10	2.64E-15	1.39E+05	7.12E-04	1.74E+05	1.22E-03	3.47E+04	1.57E-04	1.04E-07	3.29E-05	6.33E-04	8.10E-05	1.00E-04	3.85E-05	0.00E+00	2.10E-06	9.02E-09	2.43E-18	9.76E-17	5.34E-26	2.94E-19	5.05E-31	1.11E-24	3.65E-26	9.80E-31	6.29E-21	3.35E-04	9.97E-31	3.97E-11	1.82E-11	1.65E-16	1.29E-25	2.13E-40	9.44E-34	9.78E-29	0.00E+00	4.22E-17	5.07E-07	7.08E-05	5.55E-22	7.93E-22	4.17E-05	4.29E-05	9.11E-18
4.50E-09	900	1.22E+19	0.00E+00	1.63E-04	6.53E+05	6.86E-10	2.74E-15	1.39E+05	7.32E-04	1.74E+05	1.26E-03	3.47E+04	1.62E-04	1.07E-07	3.38E-05	6.51E-04	8.33E-05	1.03E-04	3.96E-05	0.00E+00	2.16E-06	9.27E-09	2.57E-18	1.00E-16	5.64E-26	3.11E-19	5.48E-31	1.14E-24	3.85E-26	1.03E-30	6.46E-21	3.44E-04	1.08E-30	4.08E-11	1.87E-11	1.69E-16	1.33E-25	2.25E-40	9.98E-34	1.03E-28	0.00E+00	4.46E-17	5.21E-07	7.28E-05	5.70E-22	8.15E-22	4.28E-05	4.40E-05	9.63E-18
4.51E-09	900	1.22E+19	0.00E+00	1.67E-04	6.53E+05	6.86E-10	2.84E-15	1.39E+05	7.52E-04	1.74E+05	1.29E-03	3.47E+04	1.66E-04	1.10E-07	3.48E-05	6.69E-04	8.56E-05	1.06E-04	4.07E-05	0.00E+00	2.22E-06	9.53E-09	2.72E-18	1.03E-16	5.96E-26	3.29E-19	5.95E-31	1.17E-24	4.07E-26	1.07E-30	6.64E-21	3.54E-04	1.17E-30	4.19E-11	1.93E-11	1.74E-16	1.36E-25	2.38E-40	1.05E-33	1.09E-28	0.00E+00	4.71E-17	5.36E-07	7.48E-05	5.86E-22	8.37E-22	4.40E-05	4.53E-05	1.02E-17
4.52E-09	900	1.22E+19	0.00E+00	1.72E-04	6.53E+05	6.86E-10	2.94E-15	1.39E+05	7.73E-04	1.74E+05	1.33E-03	3.47E+04	1.71E-04	1.13E-07	3.57E-05	6.88E-04	8.80E-05	1.09E-04	4.19E-05	0.00E+00	2.28E-06	9.80E-09	2.87E-18	1.06E-16	6.30E-26	3.47E-19	6.46E-31	1.20E-24	4.30E-26	1.12E-30	6.83E-21	3.64E-04	1.28E-30	4.31E-11	1.98E-11	1.79E-16	1.40E-25	2.51E-40	1.11E-33	1.15E-28	0.00E+00	4.98E-17	5.51E-07	7.69E-05	6.03E-22	8.61E-22	4.53E-05	4.65E-05	1.07E-17
4.53E-09	900	1.22E+19	0.00E+00	1.77E-04	6.53E+05	6.86E-10	3.05E-15	1.39E+05	7.95E-04	1.74E+05	1.37E-03	3.47E+04	1.75E-04	1.16E-07	3.67E-05	7.07E-04	9.05E-05	1.12E-04	4.30E-05	0.00E+00	2.35E-06	1.01E-08	3.03E-18	1.09E-16	6.66E-26	3.67E-19	7.02E-31	1.24E-24	4.54E-26	1.18E-30	7.02E-21	3.74E-04	1.38E-30	4.43E-11	2.04E-11	1.84E-16	1.44E-25	2.65E-40	1.18E-33	1.22E-28	0.00E+00	5.26E-17	5.66E-07	7.91E-05	6.19E-22	8.85E-22	4.65E-05	4.78E-05	1.14E-17
4.54E-09	900	1.22E+19	0.00E+00	1.82E-04	6.53E+05	6.86E-10	3.16E-15	1.39E+05	8.17E-04	1.74E+05	1.40E-03	3.47E+04	1.80E-04	1.19E-07	3.78E-05	7.27E-04	9.30E-05	1.15E-04	4.42E-05	0.00E+00	2.41E-06	1.04E-08	3.20E-18	1.12E-16	7.03E-26	3.88E-19	7.62E-31	1.27E-24	4.80E-26	1.23E-30	7.22E-21	3.84E-04	1.50E-30	4.55E-11	2.09E-11	1.89E-16	1.48E-25	2.80E-40	1.24E-33	1.29E-28	0.00E+00	5.56E-17	5.82E-07	8.13E-05	6.37E-22	9.10E-22	4.78E-05	4.92E-05	1.20E-17
4.55E-09	900	1.22E+19	0.00E+00	1.87E-04	6.53E+05	6.86E-10	3.27E-15	1.39E+05	8.40E-04	1.74E+05	1.44E-03	3.47E+04	1.85E-04	1.22E-07	3.88E-05	7.47E-04	9.56E-05	1.18E-04	4.55E-05	0.00E+00	2.48E-06	1.06E-08	3.38E-18	1.15E-16	7.43E-26	4.10E-19	8.27E-31	1.31E-24	5.07E-26	1.29E-30	7.42E-21	3.95E-04	1.63E-30	4.68E-11	2.15E-11	1.94E-16	1.52E-25	2.96E-40	1.31E-33	1.36E-28	0.00E+00	5.87E-17	5.98E-07	8.36E-05	6.55E-22	9.35E-22	4.92E-05	5.06E-05	1.27E-17
4.56E-09	900	1.22E+19	0.00E+00	1.92E-04	6.53E+05	6.86E-10	3.40E-15	1.39E+05	8.63E-04	1.74E+05	1.48E-03	3.47E+04	1.91E-04	1.26E-07	3.99E-05	7.68E-04	9.82E-05	1.22E-04	4.67E-05	0.00E+00	2.55E-06	1.09E-08	3.57E-18	1.18E-16	7.85E-26	4.33E-19	8.98E-31	1.34E-24	5.36E-26	1.35E-30	7.63E-21	4.06E-04	1.77E-30	4.81E-11	2.21E-11	2.00E-16	1.57E-25	3.13E-40	1.39E-33	1.44E-28	0.00E+00	6.21E-17	6.15E-07	8.59E-05	6.73E-22	9.61E-22	5.05E-05	5.20E-05	1.34E-17
4.57E-09	900	1.22E+19	0.00E+00	1.98E-04	6.53E+05	6.86E-10	3.52E-15	1.39E+05	8.88E-04	1.74E+05	1.52E-03	3.47E+04	1.96E-04	1.29E-07	4.10E-05	7.90E-04	1.01E-04	1.25E-04	4.80E-05	0.00E+00	2.62E-06	1.12E-08	3.78E-18	1.22E-16	8.30E-26	4.57E-19	9.75E-31	1.38E-24	5.66E-26	1.42E-30	7.84E-21	4.17E-04	1.92E-30	4.95E-11	2.27E-11	2.05E-16	1.61E-25	3.31E-40	1.47E-33	1.52E-28	0.00E+00	6.56E-17	6.32E-07	8.83E-05	6.92E-22	9.88E-22	5.20E-05	5.34E-05	1.42E-17
4.58E-09	900	1.22E+19	0.00E+00	2.03E-04	6.53E+05	6.86E-10	3.66E-15	1.39E+05	9.12E-04	1.74E+05	1.57E-03	3.47E+04	2.01E-04	1.33E-07	4.22E-05	8.12E-04	1.04E-04	1.29E-04	4.94E-05	0.00E+00	2.69E-06	1.16E-08	3.99E-18	1.25E-16	8.77E-26	4.83E-19	1.06E-30	1.42E-24	5.99E-26	1.48E-30	8.06E-21	4.29E-04	2.09E-30	5.08E-11	2.34E-11	2.11E-16	1.65E-25	3.50E-40	1.55E-33	1.61E-28	0.00E+00	6.93E-17	6.50E-07	9.07E-05	7.11E-22	1.02E-21	5.34E-05	5.49E-05	1.50E-17
4.59E-09	900	1.22E+19	0.00E+00	2.09E-04	6.53E+05	6.86E-10	3.80E-15	1.39E+05	9.38E-04	1.74E+05	1.61E-03	3.47E+04	2.07E-04	1.36E-07	4.33E-05	8.34E-04	1.07E-04	1.32E-04	5.08E-05	0.00E+00	2.77E-06	1.19E-08	4.21E-18	1.29E-16	9.26E-26	5.10E-19	1.15E-30	1.46E-24	6.32E-26	1.56E-30	8.28E-21	4.41E-04	2.27E-30	5.23E-11	2.40E-11	2.17E-16	1.70E-25	3.69E-40	1.64E-33	1.70E-28	0.00E+00	7.32E-17	6.68E-07	9.33E-05	7.31E-22	1.04E-21	5.49E-05	5.64E-05	1.58E-17
4.60E-09	900	1.22E+19	0.00E+00	2.15E-04	6.53E+05	6.86E-10	3.94E-15	1.39E+05	9.64E-04	1.74E+05	1.66E-03	3.47E+04	2.13E-04	1.40E-07	4.46E-05	8.58E-04	1.10E-04	1.36E-04	5.22E-05	0.00E+00	2.85E-06	1.22E-08	4.45E-18	1.32E-16	9.79E-26	5.39E-19	1.25E-30	1.50E-24	6.68E-26	1.63E-30	8.51E-21	4.53E-04	2.46E-30	5.37E-11	2.47E-11	2.23E-16	1.75E-25	3.90E-40	1.73E-33	1.79E-28	0.00E+00	7.74E-17	6.86E-07	9.59E-05	7.51E-22	1.07E-21	5.64E-05	5.80E-05	1.67E-17
4.61E-09	900	1.22E+19	0.00E+00	2.21E-04	6.53E+05	6.86E-10	4.09E-15	1.39E+05	9.91E-04	1.74E+05	1.70E-03	3.47E+04	2.19E-04	1.44E-07	4.58E-05	8.81E-04	1.13E-04	1.40E-04	5.36E-05	0.00E+00	2.92E-06	1.26E-08	4.70E-18	1.36E-16	1.03E-25	5.70E-19	1.36E-30	1.54E-24	7.06E-26	1.71E-30	8.75E-21	4.66E-04	2.67E-30	5.52E-11	2.54E-11	2.29E-16	1.80E-25	4.13E-40	1.83E-33	1.90E-28	0.00E+00	8.18E-17	7.06E-07	9.86E-05	7.72E-22	1.10E-21	5.80E-05	5.96E-05	1.76E-17
4.62E-09	900	1.22E+19	0.00E+00	2.27E-04	6.53E+05	6.86E-10	4.25E-15	1.39E+05	1.02E-03	1.74E+05	1.75E-03	3.47E+04	2.25E-04	1.48E-07	4.71E-05	9.06E-04	1.16E-04	1.44E-04	5.51E-05	0.00E+00	3.01E-06	1.29E-08	4.97E-18	1.40E-16	1.09E-25	6.02E-19	1.47E-30	1.58E-24	7.46E-26	1.79E-30	9.00E-21	4.79E-04	2.90E-30	5.68E-11	2.61E-11	2.35E-16	1.85E-25	4.36E-40	1.93E-33	2.00E-28	0.00E+00	8.64E-17	7.25E-07	1.01E-04	7.94E-22	1.13E-21	5.96E-05	6.13E-05	1.86E-17
4.63E-09	900	1.22E+19	0.00E+00	2.33E-04	6.53E+05	6.86E-10	4.42E-15	1.39E+05	1.05E-03	1.74E+05	1.80E-03	3.47E+04	2.31E-04	1.52E-07	4.84E-05	9.31E-04	1.19E-04	1.48E-04	5.67E-05	0.00E+00	3.09E-06	1.33E-08	5.25E-18	1.44E-16	1.15E-25	6.36E-19	1.60E-30	1.63E-24	7.88E-26	1.88E-30	9.25E-21	4.92E-04	3.15E-30	5.83E-11	2.68E-11	2.42E-16	1.90E-25	4.61E-40	2.04E-33	2.12E-28	0.00E+00	9.13E-17	7.45E-07	1.04E-04	8.16E-22	1.17E-21	6.13E-05	6.30E-05	1.97E-17
4.64E-09	900	1.22E+19	0.00E+00	2.40E-04	6.53E+05	6.86E-10	4.59E-15	1.39E+05	1.08E-03	1.74E+05	1.85E-03	3.47E+04	2.37E-04	1.56E-07	4.97E-05	9.57E-04	1.22E-04	1.52E-04	5.83E-05	0.00E+00	3.18E-06	1.36E-08	5.54E-18	1.48E-16	1.22E-25	6.72E-19	1.73E-30	1.67E-24	8.33E-26	1.97E-30	9.51E-21	5.06E-04	3.42E-30	6.00E-11	2.76E-11	2.49E-16	1.95E-25	4.87E-40	2.16E-33	2.24E-28	0.00E+00	9.64E-17	7.66E-07	1.07E-04	8.39E-22	1.20E-21	6.30E-05	6.48E-05	2.08E-17
4.65E-09	900	1.22E+19	0.00E+00	2.46E-04	6.53E+05	6.86E-10	4.77E-15	1.39E+05	1.11E-03	1.74E+05	1.90E-03	3.47E+04	2.44E-04	1.60E-07	5.11E-05	9.84E-04	1.26E-04	1.56E-04	5.99E-05	0.00E+00	3.27E-06	1.40E-08	5.86E-18	1.52E-16	1.29E-25	7.10E-19	1.88E-30	1.72E-24	8.80E-26	2.07E-30	9.77E-21	5.20E-04	3.72E-30	6.17E-11	2.83E-11	2.56E-16	2.01E-25	5.14E-40	2.28E-33	2.36E-28	0.00E+00	1.02E-16	7.88E-07	1.10E-04	8.62E-22	1.23E-21	6.48E-05	6.66E-05	2.20E-17
4.66E-09	900	1.22E+19	0.00E+00	2.53E-04	6.53E+05	6.86E-10	4.96E-15	1.39E+05	1.14E-03	1.74E+05	1.95E-03	3.47E+04	2.51E-04	1.65E-07	5.26E-05	1.01E-03	1.29E-04	1.60E-04	6.16E-05	0.00E+00	3.36E-06	1.44E-08	6.19E-18	1.56E-16	1.36E-25	7.51E-19	2.05E-30	1.77E-24	9.30E-26	2.17E-30	1.00E-20	5.35E-04	4.04E-30	6.34E-11	2.91E-11	2.63E-16	2.06E-25	5.44E-40	2.41E-33	2.50E-28	0.00E+00	1.08E-16	8.10E-07	1.13E-04	8.86E-22	1.27E-21	6.66E-05	6.84E-05	2.32E-17
4.67E-09	900	1.22E+19	0.00E+00	2.60E-04	6.53E+05	6.86E-10	5.16E-15	1.39E+05	1.17E-03	1.74E+05	2.01E-03	3.47E+04	2.58E-04	1.69E-07	5.40E-05	1.04E-03	1.33E-04	1.65E-04	6.33E-05	0.00E+00	3.45E-06	1.48E-08	6.54E-18	1.61E-16	1.44E-25	7.93E-19	2.22E-30	1.82E-24	9.83E-26	2.28E-30	1.03E-20	5.50E-04	4.38E-30	6.51E-11	2.99E-11	2.70E-16	2.12E-25	5.74E-40	2.55E-33	2.64E-28	0.00E+00	1.14E-16	8.32E-07	1.16E-04	9.11E-22	1.30E-21	6.84E-05	7.03E-05	2.46E-17
4.68E-09	900	1.22E+19	0.00E+00	2.67E-04	6.53E+05	6.86E-10	5.37E-15	1.39E+05	1.20E-03	1.74E+05	2.06E-03	3.47E+04	2.65E-04	1.74E-07	5.55E-05	1.07E-03	1.37E-04	1.69E-04	6.50E-05	0.00E+00	3.55E-06	1.52E-08	6.90E-18	1.65E-16	1.52E-25	8.38E-19	2.41E-30	1.87E-24	1.04E-25	2.39E-30	1.06E-20	5.65E-04	4.76E-30	6.70E-11	3.08E-11	2.78E-16	2.18E-25	6.07E-40	2.69E-33	2.79E-28	0.00E+00	1.20E-16	8.56E-07	1.20E-04	9.36E-22	1.34E-21	7.03E-05	7.23E-05	2.59E-17
4.69E-09	900	1.22E+19	0.00E+00	2.75E-04	6.53E+05	6.86E-10	5.59E-15	1.39E+05	1.24E-03	1.74E+05	2.12E-03	3.47E+04	2.73E-04	1.79E-07	5.71E-05	1.10E-03	1.41E-04	1.74E-04	6.69E-05	0.00E+00	3.65E-06	1.57E-08	7.29E-18	1.70E-16	1.61E-25	8.86E-19	2.62E-30	1.92E-24	1.10E-25	2.51E-30	1.09E-20	5.81E-04	5.17E-30	6.88E-11	3.16E-11	2.85E-16	2.24E-25	6.41E-40	2.84E-33	2.94E-28	0.00E+00	1.27E-16	8.79E-07	1.23E-04	9.62E-22	1.37E-21	7.23E-05	7.43E-05	2.74E-17
4.70E-09	900	1.22E+19	0.00E+00	2.83E-04	6.53E+05	6.86E-10	5.81E-15	1.39E+05	1.27E-03	1.74E+05	2.18E-03	3.47E+04	2.80E-04	1.84E-07	5.87E-05	1.13E-03	1.44E-04	1.79E-04	6.87E-05	0.00E+00	3.75E-06	1.61E-08	7.71E-18	1.74E-16	1.70E-25	9.36E-19	2.84E-30	1.97E-24	1.16E-25	2.64E-30	1.12E-20	5.97E-04	5.61E-30	7.08E-11	3.25E-11	2.93E-16	2.30E-25	6.78E-40	3.00E-33	3.11E-28	0.00E+00	1.34E-16	9.04E-07	1.26E-04	9.89E-22	1.41E-21	7.43E-05	7.64E-05	2.90E-17
4.71E-09	900	1.22E+19	0.00E+00	2.90E-04	6.53E+05	6.86E-10	6.05E-15	1.39E+05	1.31E-03	1.74E+05	2.24E-03	3.47E+04	2.88E-04	1.89E-07	6.03E-05	1.16E-03	1.49E-04	1.84E-04	7.06E-05	0.00E+00	3.85E-06	1.65E-08	8.14E-18	1.79E-16	1.79E-25	9.89E-19	3.09E-30	2.03E-24	1.22E-25	2.77E-30	1.15E-20	6.14E-04	6.09E-30	7.27E-11	3.34E-11	3.02E-16	2.37E-25	7.16E-40	3.17E-33	3.29E-28	0.00E+00	1.42E-16	9.29E-07	1.30E-04	1.02E-21	1.45E-21	7.64E-05	7.85E-05	3.06E-17
4.72E-09	900	1.22E+19	0.00E+00	2.99E-04	6.53E+05	6.86E-10	6.30E-15	1.39E+05	1.34E-03	1.74E+05	2.30E-03	3.47E+04	2.96E-04	1.94E-07	6.20E-05	1.19E-03	1.53E-04	1.89E-04	7.26E-05	0.00E+00	3.96E-06	1.70E-08	8.60E-18	1.84E-16	1.90E-25	1.04E-18	3.35E-30	2.09E-24	1.29E-25	2.91E-30	1.19E-20	6.31E-04	6.62E-30	7.48E-11	3.44E-11	3.10E-16	2.43E-25	7.57E-40	3.35E-33	3.47E-28	0.00E+00	1.50E-16	9.55E-07	1.33E-04	1.05E-21	1.49E-21	7.85E-05	8.07E-05	3.23E-17
4.73E-09	900	1.22E+19	0.00E+00	3.07E-04	6.53E+05	6.86E-10	6.56E-15	1.39E+05	1.38E-03	1.74E+05	2.37E-03	3.47E+04	3.04E-04	1.99E-07	6.37E-05	1.23E-03	1.57E-04	1.94E-04	7.46E-05	0.00E+00	4.07E-06	1.75E-08	9.09E-18	1.90E-16	2.00E-25	1.10E-18	3.64E-30	2.14E-24	1.37E-25	3.05E-30	1.22E-20	6.48E-04	7.19E-30	7.68E-11	3.53E-11	3.19E-16	2.50E-25	8.00E-40	3.54E-33	3.67E-28	0.00E+00	1.58E-16	9.82E-07	1.37E-04	1.07E-21	1.53E-21	8.07E-05	8.30E-05	3.42E-17
4.74E-09	900	1.22E+19	0.00E+00	3.16E-04	6.53E+05	6.86E-10	6.84E-15	1.39E+05	1.42E-03	1.74E+05	2.44E-03	3.47E+04	3.13E-04	2.05E-07	6.55E-05	1.26E-03	1.61E-04	2.00E-04	7.67E-05	0.00E+00	4.18E-06	1.80E-08	9.60E-18	1.95E-16	2.12E-25	1.17E-18	3.95E-30	2.20E-24	1.44E-25	3.21E-30	1.25E-20	6.67E-04	7.80E-30	7.90E-11	3.63E-11	3.28E-16	2.57E-25	8.45E-40	3.74E-33	3.88E-28	0.00E+00	1.67E-16	1.01E-06	1.41E-04	1.10E-21	1.58E-21	8.30E-05	8.53E-05	3.61E-17
4.75E-09	900	1.22E+19	0.00E+00	3.24E-04	6.53E+05	6.86E-10	7.12E-15	1.39E+05	1.46E-03	1.74E+05	2.50E-03	3.47E+04	3.22E-04	2.11E-07	6.73E-05	1.30E-03	1.66E-04	2.05E-04	7.89E-05	0.00E+00	4.30E-06	1.85E-08	1.01E-17	2.00E-16	2.24E-25	1.23E-18	4.29E-30	2.27E-24	1.53E-25	3.37E-30	1.29E-20	6.85E-04	8.47E-30	8.12E-11	3.73E-11	3.37E-16	2.64E-25	8.93E-40	3.96E-33	4.10E-28	0.00E+00	1.77E-16	1.04E-06	1.45E-04	1.14E-21	1.62E-21	8.53E-05	8.77E-05	3.81E-17
4.76E-09	900	1.22E+19	0.00E+00	3.33E-04	6.53E+05	6.86E-10	7.42E-15	1.39E+05	1.50E-03	1.74E+05	2.57E-03	3.47E+04	3.30E-04	2.16E-07	6.92E-05	1.33E-03	1.70E-04	2.11E-04	8.11E-05	0.00E+00	4.42E-06	1.90E-08	1.07E-17	2.06E-16	2.36E-25	1.30E-18	4.66E-30	2.33E-24	1.61E-25	3.54E-30	1.32E-20	7.04E-04	9.20E-30	8.35E-11	3.84E-11	3.46E-16	2.72E-25	9.43E-40	4.18E-33	4.33E-28	0.00E+00	1.87E-16	1.07E-06	1.49E-04	1.17E-21	1.67E-21	8.77E-05	9.01E-05	4.03E-17
4.77E-09	900	1.22E+19	0.00E+00	3.43E-04	6.53E+05	6.86E-10	7.74E-15	1.39E+05	1.54E-03	1.74E+05	2.65E-03	3.47E+04	3.40E-04	2.22E-07	7.12E-05	1.37E-03	1.75E-04	2.17E-04	8.33E-05	0.00E+00	4.54E-06	1.95E-08	1.13E-17	2.12E-16	2.50E-25	1.38E-18	5.06E-30	2.40E-24	1.70E-25	3.72E-30	1.36E-20	7.24E-04	9.99E-30	8.58E-11	3.94E-11	3.56E-16	2.79E-25	9.97E-40	4.42E-33	4.58E-28	0.00E+00	1.97E-16	1.10E-06	1.53E-04	1.20E-21	1.71E-21	9.01E-05	9.27E-05	4.26E-17
4.78E-09	900	1.22E+19	0.00E+00	3.52E-04	6.53E+05	6.86E-10	8.07E-15	1.39E+05	1.58E-03	1.74E+05	2.72E-03	3.47E+04	3.49E-04	2.29E-07	7.31E-05	1.41E-03	1.80E-04	2.23E-04	8.57E-05	0.00E+00	4.67E-06	2.01E-08	1.20E-17	2.18E-16	2.64E-25	1.45E-18	5.50E-30	2.46E-24	1.80E-25	3.91E-30	1.40E-20	7.44E-04	1.09E-29	8.82E-11	4.05E-11	3.66E-16	2.87E-25	1.05E-39	4.67E-33	4.84E-28	0.00E+00	2.09E-16	1.13E-06	1.57E-04	1.23E-21	1.76E-21	9.26E-05	9.52E-05	4.50E-17
4.79E-09	900	1.22E+19	0.00E+00	3.62E-04	6.53E+05	6.86E-10	8.41E-15	1.39E+05	1.63E-03	1.74E+05	2.79E-03	3.47E+04	3.59E-04	2.35E-07	7.52E-05	1.45E-03	1.85E-04	2.29E-04	8.81E-05	0.00E+00	4.80E-06	2.06E-08	1.26E-17	2.24E-16	2.79E-25	1.54E-18	5.97E-30	2.53E-24	1.90E-25	4.11E-30	1.44E-20	7.65E-04	1.18E-29	9.07E-11	4.17E-11	3.76E-16	2.95E-25	1.11E-39	4.93E-33	5.11E-28	0.00E+00	2.20E-16	1.16E-06	1.62E-04	1.27E-21	1.81E-21	9.52E-05	9.79E-05	4.75E-17
4.80E-09	900	1.22E+19	0.00E+00	3.72E-04	6.53E+05	6.86E-10	8.78E-15	1.39E+05	1.67E-03	1.74E+05	2.87E-03	3.47E+04	3.69E-04	2.41E-07	7.73E-05	1.49E-03	1.90E-04	2.36E-04	9.05E-05	0.00E+00	4.94E-06	2.12E-08	1.33E-17	2.30E-16	2.95E-25	1.62E-18	6.48E-30	2.60E-24	2.01E-25	4.32E-30	1.48E-20	7.86E-04	1.28E-29	9.32E-11	4.28E-11	3.86E-16	3.03E-25	1.18E-39	5.21E-33	5.40E-28	0.00E+00	2.33E-16	1.19E-06	1.66E-04	1.30E-21	1.86E-21	9.79E-05	1.01E-04	5.02E-17
4.81E-09	900	1.22E+19	0.00E+00	3.83E-04	6.53E+05	6.86E-10	9.16E-15	1.39E+05	1.72E-03	1.74E+05	2.95E-03	3.47E+04	3.79E-04	2.48E-07	7.94E-05	1.53E-03	1.96E-04	2.42E-04	9.30E-05	0.00E+00	5.07E-06	2.18E-08	1.41E-17	2.37E-16	3.11E-25	1.72E-18	7.04E-30	2.67E-24	2.12E-25	4.54E-30	1.52E-20	8.08E-04	1.39E-29	9.58E-11	4.40E-11	3.97E-16	3.12E-25	1.24E-39	5.51E-33	5.70E-28	0.00E+00	2.46E-16	1.22E-06	1.71E-04	1.34E-21	1.91E-21	1.01E-04	1.03E-04	5.31E-17
4.82E-09	900	1.22E+19	0.00E+00	3.93E-04	6.53E+05	6.86E-10	9.55E-15	1.39E+05	1.77E-03	1.74E+05	3.04E-03	3.47E+04	3.90E-04	2.55E-07	8.17E-05	1.57E-03	2.01E-04	2.49E-04	9.56E-05	0.00E+00	5.21E-06	2.24E-08	1.49E-17	2.43E-16	3.29E-25	1.81E-18	7.65E-30	2.75E-24	2.24E-25	4.77E-30	1.56E-20	8.31E-04	1.51E-29	9.85E-11	4.52E-11	4.08E-16	3.21E-25	1.31E-39	5.82E-33	6.03E-28	0.00E+00	2.60E-16	1.26E-06	1.76E-04	1.38E-21	1.97E-21	1.03E-04	1.06E-04	5.61E-17
4.83E-09	900	1.22E+19	0.00E+00	4.04E-04	6.53E+05	6.86E-10	9.97E-15	1.39E+05	1.82E-03	1.74E+05	3.12E-03	3.47E+04	4.01E-04	2.62E-07	8.39E-05	1.62E-03	2.07E-04	2.56E-04	9.83E-05	0.00E+00	5.36E-06	2.30E-08	1.57E-17	2.50E-16	3.48E-25	1.91E-18	8.30E-30	2.83E-24	2.37E-25	5.02E-30	1.61E-20	8.54E-04	1.64E-29	1.01E-10	4.65E-11	4.20E-16	3.30E-25	1.39E-39	6.15E-33	6.37E-28	0.00E+00	2.75E-16	1.29E-06	1.81E-04	1.42E-21	2.02E-21	1.06E-04	1.09E-04	5.93E-17
4.84E-09	900	1.22E+19	0.00E+00	4.16E-04	6.53E+05	6.86E-10	1.04E-14	1.39E+05	1.87E-03	1.74E+05	3.21E-03	3.47E+04	4.12E-04	2.69E-07	8.63E-05	1.66E-03	2.12E-04	2.63E-04	1.01E-04	0.00E+00	5.51E-06	2.37E-08	1.66E-17	2.57E-16	3.67E-25	2.02E-18	9.02E-30	2.91E-24	2.51E-25	5.28E-30	1.65E-20	8.78E-04	1.78E-29	1.04E-10	4.78E-11	4.31E-16	3.39E-25	1.47E-39	6.49E-33	6.73E-28	0.00E+00	2.90E-16	1.33E-06	1.86E-04	1.45E-21	2.08E-21	1.09E-04	1.12E-04	6.26E-17
4.85E-09	900	1.22E+19	0.00E+00	4.27E-04	6.53E+05	6.86E-10	1.09E-14	1.39E+05	1.92E-03	1.74E+05	3.30E-03	3.47E+04	4.23E-04	2.77E-07	8.87E-05	1.71E-03	2.18E-04	2.71E-04	1.04E-04	0.00E+00	5.66E-06	2.43E-08	1.76E-17	2.64E-16	3.88E-25	2.14E-18	9.79E-30	2.99E-24	2.65E-25	5.55E-30	1.70E-20	9.02E-04	1.93E-29	1.07E-10	4.91E-11	4.43E-16	3.48E-25	1.55E-39	6.86E-33	7.11E-28	0.00E+00	3.07E-16	1.37E-06	1.91E-04	1.50E-21	2.14E-21	1.12E-04	1.15E-04	6.62E-17
4.86E-09	900	1.22E+19	0.00E+00	4.39E-04	6.53E+05	6.86E-10	1.14E-14	1.39E+05	1.97E-03	1.74E+05	3.39E-03	3.47E+04	4.35E-04	2.84E-07	9.12E-05	1.75E-03	2.24E-04	2.78E-04	1.07E-04	0.00E+00	5.82E-06	2.50E-08	1.86E-17	2.72E-16	4.10E-25	2.26E-18	1.06E-29	3.07E-24	2.80E-25	5.84E-30	1.74E-20	9.28E-04	2.10E-29	1.10E-10	5.05E-11	4.56E-16	3.58E-25	1.64E-39	7.25E-33	7.51E-28	0.00E+00	3.24E-16	1.40E-06	1.96E-04	1.54E-21	2.20E-21	1.15E-04	1.19E-04	6.99E-17
4.87E-09	900	1.22E+19	0.00E+00	4.51E-04	6.53E+05	6.86E-10	1.19E-14	1.39E+05	2.03E-03	1.74E+05	3.48E-03	3.47E+04	4.47E-04	2.92E-07	9.37E-05	1.80E-03	2.31E-04	2.86E-04	1.10E-04	0.00E+00	5.98E-06	2.57E-08	1.96E-17	2.80E-16	4.33E-25	2.39E-18	1.15E-29	3.16E-24	2.96E-25	6.15E-30	1.79E-20	9.54E-04	2.28E-29	1.13E-10	5.19E-11	4.69E-16	3.68E-25	1.73E-39	7.66E-33	7.94E-28	0.00E+00	3.42E-16	1.44E-06	2.02E-04	1.58E-21	2.26E-21	1.19E-04	1.22E-04	7.39E-17
4.88E-09	900	1.22E+19	0.00E+00	4.64E-04	6.53E+05	6.86E-10	1.24E-14	1.39E+05	2.08E-03	1.74E+05	3.58E-03	3.47E+04	4.60E-04	3.00E-07	9.63E-05	1.85E-03	2.37E-04	2.94E-04	1.13E-04	0.00E+00	6.15E-06	2.64E-08	2.07E-17	2.87E-16	4.58E-25	2.52E-18	1.25E-29	3.25E-24	3.12E-25	6.47E-30	1.84E-20	9.80E-04	2.48E-29	1.16E-10	5.34E-11	4.82E-16	3.78E-25	1.83E-39	8.10E-33	8.39E-28	0.00E+00	3.62E-16	1.48E-06	2.07E-04	1.62E-21	2.32E-21	1.22E-04	1.25E-04	7.81E-17
4.89E-09	900	1.22E+19	0.00E+00	4.77E-04	6.53E+05	6.86E-10	1.30E-14	1.39E+05	2.14E-03	1.74E+05	3.68E-03	3.47E+04	4.73E-04	3.09E-07	9.90E-05	1.91E-03	2.44E-04	3.02E-04	1.16E-04	0.00E+00	6.32E-06	2.72E-08	2.19E-17	2.96E-16	4.84E-25	2.66E-18	1.36E-29	3.34E-24	3.30E-25	6.81E-30	1.89E-20	1.01E-03	2.69E-29	1.19E-10	5.49E-11	4.95E-16	3.89E-25	1.93E-39	8.55E-33	8.86E-28	0.00E+00	3.82E-16	1.53E-06	2.13E-04	1.67E-21	2.38E-21	1.25E-04	1.29E-04	8.25E-17
4.90E-09	900	1.22E+19	0.00E+00	4.90E-04	6.53E+05	6.86E-10	1.35E-14	1.39E+05	2.20E-03	1.74E+05	3.78E-03	3.47E+04	4.86E-04	3.17E-07	1.02E-04	1.96E-03	2.51E-04	3.10E-04	1.19E-04	0.00E+00	6.50E-06	2.79E-08	2.31E-17	3.04E-16	5.11E-25	2.82E-18	1.48E-29	3.43E-24	3.49E-25	7.16E-30	1.95E-20	1.04E-03	2.92E-29	1.23E-10	5.64E-11	5.09E-16	4.00E-25	2.04E-39	9.04E-33	9.36E-28	0.00E+00	4.04E-16	1.57E-06	2.19E-04	1.72E-21	2.45E-21	1.29E-04	1.33E-04	8.71E-17
4.91E-09	900	1.22E+19	0.00E+00	5.04E-04	6.53E+05	6.86E-10	1.42E-14	1.39E+05	2.26E-03	1.74E+05	3.89E-03	3.47E+04	5.00E-04	3.26E-07	1.05E-04	2.01E-03	2.58E-04	3.19E-04	1.23E-04	0.00E+00	6.68E-06	2.87E-08	2.44E-17	3.12E-16	5.40E-25	2.97E-18	1.61E-29	3.53E-24	3.69E-25	7.54E-30	2.00E-20	1.06E-03	3.17E-29	1.26E-10	5.80E-11	5.23E-16	4.11E-25	2.16E-39	9.55E-33	9.90E-28	0.00E+00	4.27E-16	1.61E-06	2.25E-04	1.76E-21	2.52E-21	1.33E-04	1.36E-04	9.21E-17
4.92E-09	900	1.22E+19	0.00E+00	5.18E-04	6.53E+05	6.86E-10	1.48E-14	1.39E+05	2.33E-03	1.74E+05	4.00E-03	3.47E+04	5.13E-04	3.35E-07	1.08E-04	2.07E-03	2.65E-04	3.28E-04	1.26E-04	0.00E+00	6.87E-06	2.95E-08	2.58E-17	3.21E-16	5.71E-25	3.14E-18	1.74E-29	3.62E-24	3.89E-25	7.93E-30	2.06E-20	1.09E-03	3.44E-29	1.30E-10	5.96E-11	5.38E-16	4.22E-25	2.28E-39	1.01E-32	1.05E-27	0.00E+00	4.51E-16	1.66E-06	2.31E-04	1.81E-21	2.59E-21	1.36E-04	1.40E-04	9.73E-17
4.93E-09	900	1.22E+19	0.00E+00	5.32E-04	6.53E+05	6.86E-10	1.55E-14	1.39E+05	2.39E-03	1.74E+05	4.11E-03	3.47E+04	5.28E-04	3.44E-07	1.11E-04	2.13E-03	2.72E-04	3.37E-04	1.29E-04	0.00E+00	7.06E-06	3.03E-08	2.73E-17	3.30E-16	6.03E-25	3.32E-18	1.89E-29	3.73E-24	4.11E-25	8.35E-30	2.11E-20	1.12E-03	3.74E-29	1.33E-10	6.13E-11	5.53E-16	4.34E-25	2.41E-39	1.07E-32	1.10E-27	0.00E+00	4.76E-16	1.70E-06	2.38E-04	1.86E-21	2.66E-21	1.40E-04	1.44E-04	1.03E-16
4.94E-09	900	1.22E+19	0.00E+00	5.47E-04	6.53E+05	6.86E-10	1.62E-14	1.39E+05	2.46E-03	1.74E+05	4.22E-03	3.47E+04	5.43E-04	3.54E-07	1.14E-04	2.19E-03	2.80E-04	3.47E-04	1.33E-04	0.00E+00	7.26E-06	3.12E-08	2.88E-17	3.40E-16	6.37E-25	3.51E-18	2.06E-29	3.83E-24	4.35E-25	8.79E-30	2.17E-20	1.16E-03	4.06E-29	1.37E-10	6.30E-11	5.68E-16	4.46E-25	2.55E-39	1.13E-32	1.17E-27	0.00E+00	5.03E-16	1.75E-06	2.45E-04	1.92E-21	2.74E-21	1.44E-04	1.48E-04	1.09E-16
4.95E-09	900	1.22E+19	0.00E+00	5.63E-04	6.53E+05	6.86E-10	1.69E-14	1.39E+05	2.53E-03	1.74E+05	4.34E-03	3.47E+04	5.58E-04	3.64E-07	1.17E-04	2.25E-03	2.88E-04	3.56E-04	1.37E-04	0.00E+00	7.46E-06	3.20E-08	3.05E-17	3.49E-16	6.73E-25	3.71E-18	2.23E-29	3.94E-24	4.59E-25	9.26E-30	2.23E-20	1.19E-03	4.41E-29	1.41E-10	6.47E-11	5.84E-16	4.59E-25	2.69E-39	1.19E-32	1.23E-27	0.00E+00	5.32E-16	1.80E-06	2.51E-04	1.97E-21	2.81E-21	1.48E-04	1.52E-04	1.15E-16
4.96E-09	900	1.22E+19	0.00E+00	5.78E-04	6.53E+05	6.86E-10	1.77E-14	1.39E+05	2.60E-03	1.74E+05	4.46E-03	3.47E+04	5.73E-04	3.74E-07	1.20E-04	2.31E-03	2.96E-04	3.66E-04	1.41E-04	0.00E+00	7.67E-06	3.29E-08	3.22E-17	3.59E-16	7.11E-25	3.92E-18	2.43E-29	4.05E-24	4.85E-25	9.75E-30	2.30E-20	1.22E-03	4.79E-29	1.45E-10	6.65E-11	6.00E-16	4.72E-25	2.84E-39	1.26E-32	1.30E-27	0.00E+00	5.62E-16	1.85E-06	2.58E-04	2.02E-21	2.89E-21	1.52E-04	1.56E-04	1.21E-16
4.97E-09	900	1.22E+19	0.00E+00	5.94E-04	6.53E+05	6.86E-10	1.86E-14	1.39E+05	2.67E-03	1.74E+05	4.59E-03	3.47E+04	5.89E-04	3.84E-07	1.23E-04	2.38E-03	3.04E-04	3.76E-04	1.45E-04	0.00E+00	7.88E-06	3.38E-08	3.40E-17	3.69E-16	7.51E-25	4.14E-18	2.63E-29	4.16E-24	5.13E-25	1.03E-29	2.36E-20	1.26E-03	5.20E-29	1.49E-10	6.84E-11	6.17E-16	4.85E-25	3.00E-39	1.33E-32	1.38E-27	0.00E+00	5.94E-16	1.90E-06	2.66E-04	2.08E-21	2.97E-21	1.56E-04	1.61E-04	1.28E-16
4.98E-09	900	1.22E+19	0.00E+00	6.11E-04	6.53E+05	6.86E-10	1.94E-14	1.39E+05	2.75E-03	1.74E+05	4.72E-03	3.47E+04	6.06E-04	3.95E-07	1.27E-04	2.44E-03	3.12E-04	3.87E-04	1.49E-04	0.00E+00	8.10E-06	3.48E-08	3.59E-17	3.80E-16	7.94E-25	4.37E-18	2.86E-29	4.28E-24	5.42E-25	1.08E-29	2.43E-20	1.29E-03	5.65E-29	1.53E-10	7.03E-11	6.34E-16	4.98E-25	3.17E-39	1.40E-32	1.46E-27	0.00E+00	6.27E-16	1.95E-06	2.73E-04	2.14E-21	3.06E-21	1.61E-04	1.65E-04	1.35E-16
4.99E-09	900	1.22E+19	0.00E+00	6.28E-04	6.53E+05	6.86E-10	2.03E-14	1.39E+05	2.82E-03	1.74E+05	4.85E-03	3.47E+04	6.23E-04	4.06E-07	1.30E-04	2.51E-03	3.21E-04	3.98E-04	1.53E-04	0.00E+00	8.33E-06	3.58E-08	3.79E-17	3.90E-16	8.39E-25	4.62E-18	3.11E-29	4.40E-24	5.73E-25	1.14E-29	2.49E-20	1.33E-03	6.13E-29	1.57E-10	7.23E-11	6.52E-16	5.12E-25	3.35E-39	1.48E-32	1.54E-27	0.00E+00	6.63E-16	2.01E-06	2.81E-04	2.20E-21	3.14E-21	1.65E-04	1.70E-04	1.43E-16
5.00E-09	900	1.22E+19	0.00E+00	6.46E-04	6.53E+05	6.86E-10	2.13E-14	1.39E+05	2.90E-03	1.74E+05	4.98E-03	3.47E+04	6.40E-04	4.17E-07	1.34E-04	2.58E-03	3.30E-04	4.09E-04	1.57E-04	0.00E+00	8.56E-06	3.68E-08	4.01E-17	4.01E-16	8.86E-25	4.88E-18	3.37E-29	4.52E-24	6.05E-25	1.20E-29	2.56E-20	1.36E-03	6.66E-29	1.62E-10	7.43E-11	6.70E-16	5.27E-25	3.55E-39	1.57E-32	1.62E-27	0.00E+00	7.01E-16	2.07E-06	2.89E-04	2.26E-21	3.23E-21	1.70E-04	1.75E-04	1.51E-16
5.01E-09	900	1.22E+19	0.00E+00	6.64E-04	6.53E+05	6.86E-10	2.23E-14	1.39E+05	2.98E-03	1.74E+05	5.12E-03	3.47E+04	6.58E-04	4.29E-07	1.38E-04	2.65E-03	3.39E-04	4.20E-04	1.61E-04	0.00E+00	8.80E-06	3.78E-08	4.24E-17	4.13E-16	9.37E-25	5.16E-18	3.67E-29	4.65E-24	6.39E-25	1.26E-29	2.64E-20	1.40E-03	7.23E-29	1.66E-10	7.64E-11	6.89E-16	5.41E-25	3.75E-39	1.66E-32	1.72E-27	0.00E+00	7.40E-16	2.12E-06	2.97E-04	2.32E-21	3.32E-21	1.75E-04	1.79E-04	1.60E-16
5.02E-09	900	1.22E+19	0.00E+00	6.82E-04	6.53E+05	6.86E-10	2.34E-14	1.39E+05	3.06E-03	1.74E+05	5.27E-03	3.47E+04	6.76E-04	4.40E-07	1.42E-04	2.73E-03	3.49E-04	4.32E-04	1.66E-04	0.00E+00	9.05E-06	3.88E-08	4.48E-17	4.24E-16	9.90E-25	5.45E-18	3.98E-29	4.78E-24	6.75E-25	1.33E-29	2.71E-20	1.44E-03	7.86E-29	1.71E-10	7.85E-11	7.08E-16	5.56E-25	3.96E-39	1.75E-32	1.81E-27	0.00E+00	7.82E-16	2.18E-06	3.05E-04	2.39E-21	3.41E-21	1.79E-04	1.84E-04	1.69E-16
5.03E-09	900	1.22E+19	0.00E+00	7.01E-04	6.53E+05	6.86E-10	2.45E-14	1.39E+05	3.15E-03	1.74E+05	5.41E-03	3.47E+04	6.95E-04	4.53E-07	1.46E-04	2.80E-03	3.58E-04	4.44E-04	1.71E-04	0.00E+00	9.30E-06	3.99E-08	4.73E-17	4.36E-16	1.05E-24	5.76E-18	4.32E-29	4.91E-24	7.14E-25	1.40E-29	2.79E-20	1.48E-03	8.53E-29	1.76E-10	8.07E-11	7.28E-16	5.72E-25	4.18E-39	1.85E-32	1.92E-27	0.00E+00	8.26E-16	2.24E-06	3.13E-04	2.45E-21	3.51E-21	1.84E-04	1.90E-04	1.78E-16
5.04E-09	900	1.22E+19	0.00E+00	7.21E-04	6.53E+05	6.86E-10	2.57E-14	1.39E+05	3.24E-03	1.74E+05	5.56E-03	3.47E+04	7.15E-04	4.65E-07	1.50E-04	2.88E-03	3.68E-04	4.56E-04	1.75E-04	0.00E+00	9.56E-06	4.10E-08	5.00E-17	4.49E-16	1.10E-24	6.09E-18	4.69E-29	5.05E-24	7.54E-25	1.48E-29	2.86E-20	1.52E-03	9.27E-29	1.80E-10	8.29E-11	7.48E-16	5.88E-25	4.42E-39	1.95E-32	2.03E-27	0.00E+00	8.73E-16	2.31E-06	3.22E-04	2.52E-21	3.60E-21	1.90E-04	1.95E-04	1.88E-16
5.05E-09	900	1.22E+19	0.00E+00	7.41E-04	6.53E+05	6.86E-10	2.69E-14	1.39E+05	3.33E-03	1.74E+05	5.72E-03	3.47E+04	7.35E-04	4.78E-07	1.54E-04	2.96E-03	3.79E-04	4.69E-04	1.80E-04	0.00E+00	9.82E-06	4.22E-08	5.28E-17	4.62E-16	1.17E-24	6.43E-18	5.10E-29	5.19E-24	7.97E-25	1.56E-29	2.94E-20	1.57E-03	1.01E-28	1.86E-10	8.53E-11	7.69E-16	6.04E-25	4.67E-39	2.07E-32	2.14E-27	0.00E+00	9.23E-16	2.37E-06	3.31E-04	2.59E-21	3.71E-21	1.95E-04	2.00E-04	1.99E-16
5.06E-09	900	1.22E+19	0.00E+00	7.62E-04	6.53E+05	6.86E-10	2.82E-14	1.39E+05	3.42E-03	1.74E+05	5.88E-03	3.47E+04	7.55E-04	4.91E-07	1.58E-04	3.04E-03	3.89E-04	4.82E-04	1.85E-04	0.00E+00	1.01E-05	4.34E-08	5.58E-17	4.75E-16	1.23E-24	6.80E-18	5.54E-29	5.34E-24	8.42E-25	1.64E-29	3.03E-20	1.61E-03	1.09E-28	1.91E-10	8.76E-11	7.91E-16	6.21E-25	4.94E-39	2.18E-32	2.26E-27	0.00E+00	9.75E-16	2.44E-06	3.40E-04	2.67E-21	3.81E-21	2.00E-04	2.06E-04	2.10E-16
5.07E-09	900	1.22E+19	0.00E+00	7.83E-04	6.53E+05	6.86E-10	2.96E-14	1.39E+05	3.52E-03	1.74E+05	6.04E-03	3.47E+04	7.76E-04	5.05E-07	1.63E-04	3.13E-03	4.00E-04	4.96E-04	1.90E-04	0.00E+00	1.04E-05	4.46E-08	5.89E-17	4.88E-16	1.30E-24	7.18E-18	6.01E-29	5.49E-24	8.90E-25	1.73E-29	3.11E-20	1.65E-03	1.19E-28	1.96E-10	9.01E-11	8.13E-16	6.39E-25	5.22E-39	2.31E-32	2.39E-27	0.00E+00	1.03E-15	2.50E-06	3.50E-04	2.74E-21	3.92E-21	2.06E-04	2.12E-04	2.22E-16
5.08E-09	900	1.22E+19	0.00E+00	8.05E-04	6.53E+05	6.86E-10	3.10E-14	1.39E+05	3.62E-03	1.74E+05	6.21E-03	3.47E+04	7.98E-04	5.19E-07	1.67E-04	3.22E-03	4.11E-04	5.10E-04	1.96E-04	0.00E+00	1.07E-05	4.58E-08	6.23E-17	5.02E-16	1.38E-24	7.59E-18	6.53E-29	5.64E-24	9.40E-25	1.82E-29	3.20E-20	1.70E-03	1.29E-28	2.01E-10	9.26E-11	8.36E-16	6.56E-25	5.51E-39	2.44E-32	2.52E-27	0.00E+00	1.09E-15	2.57E-06	3.60E-04	2.82E-21	4.02E-21	2.12E-04	2.18E-04	2.35E-16
5.09E-09	900	1.22E+19	0.00E+00	8.27E-04	6.53E+05	6.86E-10	3.26E-14	1.39E+05	3.72E-03	1.74E+05	6.39E-03	3.47E+04	8.20E-04	5.34E-07	1.72E-04	3.31E-03	4.23E-04	5.24E-04	2.01E-04	0.00E+00	1.10E-05	4.71E-08	6.58E-17	5.16E-16	1.46E-24	8.02E-18	7.09E-29	5.80E-24	9.93E-25	1.92E-29	3.29E-20	1.75E-03	1.40E-28	2.07E-10	9.52E-11	8.59E-16	6.75E-25	5.83E-39	2.57E-32	2.67E-27	0.00E+00	1.15E-15	2.65E-06	3.70E-04	2.90E-21	4.14E-21	2.18E-04	2.24E-04	2.48E-16
5.10E-09	900	1.22E+19	0.00E+00	8.50E-04	6.53E+05	6.86E-10	3.41E-14	1.39E+05	3.82E-03	1.74E+05	6.56E-03	3.47E+04	8.43E-04	5.48E-07	1.77E-04	3.40E-03	4.35E-04	5.38E-04	2.07E-04	0.00E+00	1.13E-05	4.84E-08	6.95E-17	5.31E-16	1.54E-24	8.47E-18	7.70E-29	5.96E-24	1.05E-24	2.03E-29	3.38E-20	1.80E-03	1.52E-28	2.13E-10	9.78E-11	8.83E-16	6.94E-25	6.16E-39	2.72E-32	2.82E-27	0.00E+00	1.22E-15	2.72E-06	3.80E-04	2.98E-21	4.25E-21	2.24E-04	2.30E-04	2.62E-16
5.11E-09	900	1.22E+19	0.00E+00	8.74E-04	6.53E+05	6.86E-10	3.58E-14	1.39E+05	3.93E-03	1.74E+05	6.75E-03	3.47E+04	8.67E-04	5.64E-07	1.81E-04	3.49E-03	4.47E-04	5.54E-04	2.13E-04	0.00E+00	1.16E-05	4.98E-08	7.34E-17	5.46E-16	1.62E-24	8.95E-18	8.37E-29	6.13E-24	1.11E-24	2.14E-29	3.47E-20	1.85E-03	1.65E-28	2.19E-10	1.01E-10	9.08E-16	7.13E-25	6.51E-39	2.87E-32	2.98E-27	0.00E+00	1.28E-15	2.80E-06	3.91E-04	3.06E-21	4.37E-21	2.30E-04	2.36E-04	2.77E-16
5.12E-09	900	1.22E+19	0.00E+00	8.99E-04	6.53E+05	6.86E-10	3.76E-14	1.39E+05	4.04E-03	1.74E+05	6.94E-03	3.47E+04	8.91E-04	5.79E-07	1.87E-04	3.59E-03	4.59E-04	5.69E-04	2.19E-04	0.00E+00	1.19E-05	5.12E-08	7.76E-17	5.61E-16	1.72E-24	9.46E-18	9.09E-29	6.30E-24	1.17E-24	2.25E-29	3.57E-20	1.90E-03	1.79E-28	2.25E-10	1.03E-10	9.33E-16	7.33E-25	6.88E-39	3.04E-32	3.15E-27	0.00E+00	1.36E-15	2.87E-06	4.02E-04	3.15E-21	4.49E-21	2.36E-04	2.43E-04	2.93E-16
5.13E-09	900	1.22E+19	0.00E+00	9.24E-04	6.53E+05	6.86E-10	3.95E-14	1.39E+05	4.15E-03	1.74E+05	7.13E-03	3.47E+04	9.16E-04	5.95E-07	1.92E-04	3.69E-03	4.72E-04	5.85E-04	2.25E-04	0.00E+00	1.22E-05	5.26E-08	8.20E-17	5.77E-16	1.81E-24	9.99E-18	9.87E-29	6.48E-24	1.24E-24	2.38E-29	3.67E-20	1.95E-03	1.95E-28	2.31E-10	1.06E-10	9.59E-16	7.53E-25	7.27E-39	3.21E-32	3.32E-27	0.00E+00	1.43E-15	2.95E-06	4.13E-04	3.23E-21	4.62E-21	2.43E-04	2.50E-04	3.09E-16
5.14E-09	900	1.22E+19	0.00E+00	9.49E-04	6.53E+05	6.86E-10	4.14E-14	1.39E+05	4.27E-03	1.74E+05	7.33E-03	3.47E+04	9.41E-04	6.12E-07	1.97E-04	3.79E-03	4.85E-04	6.01E-04	2.31E-04	0.00E+00	1.26E-05	5.41E-08	8.66E-17	5.94E-16	1.92E-24	1.06E-17	1.07E-28	6.66E-24	1.31E-24	2.51E-29	3.77E-20	2.01E-03	2.12E-28	2.38E-10	1.09E-10	9.86E-16	7.74E-25	7.68E-39	3.39E-32	3.51E-27	0.00E+00	1.51E-15	3.04E-06	4.24E-04	3.32E-21	4.75E-21	2.50E-04	2.57E-04	3.27E-16
5.15E-09	900	1.22E+19	0.00E+00	9.76E-04	6.53E+05	6.86E-10	4.35E-14	1.39E+05	4.38E-03	1.74E+05	7.53E-03	3.47E+04	9.67E-04	6.29E-07	2.03E-04	3.90E-03	4.99E-04	6.18E-04	2.37E-04	0.00E+00	1.29E-05	5.56E-08	9.15E-17	6.11E-16	2.03E-24	1.12E-17	1.16E-28	6.85E-24	1.38E-24	2.64E-29	3.88E-20	2.06E-03	2.30E-28	2.44E-10	1.12E-10	1.01E-15	7.96E-25	8.11E-39	3.58E-32	3.71E-27	0.00E+00	1.60E-15	3.12E-06	4.36E-04	3.42E-21	4.88E-21	2.57E-04	2.64E-04	3.45E-16
5.16E-09	900	1.22E+19	0.00E+00	1.00E-03	6.53E+05	6.86E-10	4.57E-14	1.39E+05	4.51E-03	1.74E+05	7.74E-03	3.47E+04	9.94E-04	6.47E-07	2.08E-04	4.01E-03	5.13E-04	6.35E-04	2.44E-04	0.00E+00	1.33E-05	5.71E-08	9.67E-17	6.28E-16	2.14E-24	1.18E-17	1.26E-28	7.04E-24	1.46E-24	2.79E-29	3.98E-20	2.12E-03	2.50E-28	2.51E-10	1.15E-10	1.04E-15	8.18E-25	8.57E-39	3.79E-32	3.92E-27	0.00E+00	1.69E-15	3.21E-06	4.48E-04	3.51E-21	5.02E-21	2.64E-04	2.71E-04	3.65E-16
5.17E-09	900	1.22E+19	0.00E+00	1.03E-03	6.53E+05	6.86E-10	4.79E-14	1.39E+05	4.63E-03	1.74E+05	7.96E-03	3.47E+04	1.02E-03	6.65E-07	2.14E-04	4.12E-03	5.27E-04	6.53E-04	2.51E-04	0.00E+00	1.37E-05	5.87E-08	1.02E-16	6.46E-16	2.26E-24	1.25E-17	1.37E-28	7.24E-24	1.54E-24	2.94E-29	4.10E-20	2.18E-03	2.71E-28	2.58E-10	1.19E-10	1.07E-15	8.41E-25	9.06E-39	4.00E-32	4.14E-27	0.00E+00	1.79E-15	3.30E-06	4.61E-04	3.61E-21	5.16E-21	2.71E-04	2.79E-04	3.86E-16
5.18E-09	900	1.22E+19	0.00E+00	1.06E-03	6.53E+05	6.86E-10	5.04E-14	1.39E+05	4.76E-03	1.74E+05	8.18E-03	3.47E+04	1.05E-03	6.83E-07	2.20E-04	4.24E-03	5.42E-04	6.71E-04	2.58E-04	0.00E+00	1.41E-05	6.03E-08	1.08E-16	6.64E-16	2.39E-24	1.32E-17	1.49E-28	7.44E-24	1.63E-24	3.10E-29	4.21E-20	2.24E-03	2.94E-28	2.65E-10	1.22E-10	1.10E-15	8.65E-25	9.58E-39	4.23E-32	4.38E-27	0.00E+00	1.89E-15	3.39E-06	4.74E-04	3.71E-21	5.30E-21	2.79E-04	2.87E-04	4.07E-16
5.19E-09	900	1.22E+19	0.00E+00	1.09E-03	6.53E+05	6.86E-10	5.29E-14	1.39E+05	4.89E-03	1.74E+05	8.41E-03	3.47E+04	1.08E-03	7.02E-07	2.26E-04	4.35E-03	5.57E-04	6.90E-04	2.65E-04	0.00E+00	1.44E-05	6.20E-08	1.14E-16	6.83E-16	2.52E-24	1.39E-17	1.62E-28	7.65E-24	1.72E-24	3.27E-29	4.33E-20	2.30E-03	3.20E-28	2.73E-10	1.25E-10	1.13E-15	8.89E-25	1.01E-38	4.47E-32	4.63E-27	0.00E+00	2.00E-15	3.49E-06	4.87E-04	3.81E-21	5.45E-21	2.87E-04	2.95E-04	4.31E-16
5.20E-09	900	1.22E+19	0.00E+00	1.12E-03	6.53E+05	6.86E-10	5.56E-14	1.39E+05	5.03E-03	1.74E+05	8.64E-03	3.47E+04	1.11E-03	7.22E-07	2.33E-04	4.48E-03	5.73E-04	7.09E-04	2.72E-04	0.00E+00	1.49E-05	6.38E-08	1.21E-16	7.03E-16	2.67E-24	1.47E-17	1.76E-28	7.87E-24	1.82E-24	3.45E-29	4.45E-20	2.37E-03	3.47E-28	2.80E-10	1.29E-10	1.16E-15	9.14E-25	1.07E-38	4.72E-32	4.89E-27	0.00E+00	2.11E-15	3.58E-06	5.00E-04	3.92E-21	5.60E-21	2.95E-04	3.03E-04	4.55E-16
5.21E-09	900	1.22E+19	0.00E+00	1.15E-03	6.53E+05	6.86E-10	5.84E-14	1.39E+05	5.17E-03	1.74E+05	8.89E-03	3.47E+04	1.14E-03	7.42E-07	2.39E-04	4.60E-03	5.89E-04	7.29E-04	2.80E-04	0.00E+00	1.53E-05	6.55E-08	1.27E-16	7.23E-16	2.82E-24	1.55E-17	1.91E-28	8.09E-24	1.92E-24	3.64E-29	4.57E-20	2.43E-03	3.77E-28	2.88E-10	1.32E-10	1.20E-15	9.39E-25	1.13E-38	4.99E-32	5.17E-27	0.00E+00	2.23E-15	3.68E-06	5.14E-04	4.03E-21	5.76E-21	3.03E-04	3.11E-04	4.81E-16
5.22E-09	900	1.22E+19	0.00E+00	1.18E-03	6.53E+05	6.86E-10	6.13E-14	1.39E+05	5.32E-03	1.74E+05	9.13E-03	3.47E+04	1.17E-03	7.62E-07	2.46E-04	4.73E-03	6.05E-04	7.49E-04	2.88E-04	0.00E+00	1.57E-05	6.74E-08	1.35E-16	7.44E-16	2.98E-24	1.64E-17	2.07E-28	8.32E-24	2.03E-24	3.84E-29	4.70E-20	2.50E-03	4.09E-28	2.96E-10	1.36E-10	1.23E-15	9.65E-25	1.19E-38	5.27E-32	5.46E-27	0.00E+00	2.35E-15	3.79E-06	5.29E-04	4.14E-21	5.92E-21	3.11E-04	3.20E-04	5.08E-16
5.23E-09	900	1.22E+19	0.00E+00	1.22E-03	6.53E+05	6.86E-10	6.45E-14	1.39E+05	5.46E-03	1.74E+05	9.39E-03	3.47E+04	1.21E-03	7.83E-07	2.53E-04	4.86E-03	6.22E-04	7.70E-04	2.96E-04	0.00E+00	1.61E-05	6.93E-08	1.42E-16	7.65E-16	3.15E-24	1.73E-17	2.25E-28	8.55E-24	2.15E-24	4.05E-29	4.83E-20	2.57E-03	4.45E-28	3.05E-10	1.40E-10	1.26E-15	9.92E-25	1.26E-38	5.57E-32	5.77E-27	0.00E+00	2.49E-15	3.89E-06	5.44E-04	4.26E-21	6.08E-21	3.20E-04	3.29E-04	5.37E-16
5.24E-09	900	1.22E+19	0.00E+00	1.25E-03	6.53E+05	6.86E-10	6.78E-14	1.39E+05	5.62E-03	1.74E+05	9.65E-03	3.47E+04	1.24E-03	8.05E-07	2.60E-04	5.00E-03	6.39E-04	7.92E-04	3.04E-04	0.00E+00	1.66E-05	7.12E-08	1.50E-16	7.87E-16	3.32E-24	1.83E-17	2.45E-28	8.79E-24	2.27E-24	4.28E-29	4.97E-20	2.64E-03	4.83E-28	3.13E-10	1.44E-10	1.30E-15	1.02E-24	1.33E-38	5.88E-32	6.09E-27	0.00E+00	2.63E-15	4.00E-06	5.59E-04	4.38E-21	6.25E-21	3.29E-04	3.38E-04	5.67E-16
5.25E-09	900	1.22E+19	0.00E+00	1.29E-03	6.53E+05	6.86E-10	7.12E-14	1.39E+05	5.77E-03	1.74E+05	9.92E-03	3.47E+04	1.27E-03	8.28E-07	2.67E-04	5.14E-03	6.57E-04	8.14E-04	3.13E-04	0.00E+00	1.70E-05	7.32E-08	1.59E-16	8.09E-16	3.51E-24	1.94E-17	2.66E-28	9.04E-24	2.40E-24	4.51E-29	5.11E-20	2.72E-03	5.25E-28	3.22E-10	1.48E-10	1.33E-15	1.05E-24	1.41E-38	6.21E-32	6.44E-27	0.00E+00	2.78E-15	4.11E-06	5.74E-04	4.50E-21	6.43E-21	3.38E-04	3.48E-04	5.99E-16
5.26E-09	900	1.22E+19	0.00E+00	1.32E-03	6.53E+05	6.86E-10	7.49E-14	1.39E+05	5.94E-03	1.74E+05	1.02E-02	3.47E+04	1.31E-03	8.51E-07	2.74E-04	5.28E-03	6.75E-04	8.37E-04	3.21E-04	0.00E+00	1.75E-05	7.52E-08	1.68E-16	8.32E-16	3.71E-24	2.05E-17	2.89E-28	9.29E-24	2.53E-24	4.76E-29	5.25E-20	2.79E-03	5.70E-28	3.31E-10	1.52E-10	1.37E-15	1.08E-24	1.49E-38	6.57E-32	6.80E-27	0.00E+00	2.93E-15	4.23E-06	5.90E-04	4.62E-21	6.61E-21	3.47E-04	3.57E-04	6.33E-16
5.27E-09	900	1.22E+19	0.00E+00	1.36E-03	6.53E+05	6.86E-10	7.87E-14	1.39E+05	6.10E-03	1.74E+05	1.05E-02	3.47E+04	1.35E-03	8.74E-07	2.82E-04	5.43E-03	6.94E-04	8.60E-04	3.30E-04	0.00E+00	1.80E-05	7.73E-08	1.77E-16	8.56E-16	3.92E-24	2.16E-17	3.13E-28	9.55E-24	2.68E-24	5.03E-29	5.40E-20	2.87E-03	6.19E-28	3.40E-10	1.56E-10	1.41E-15	1.11E-24	1.57E-38	6.94E-32	7.19E-27	0.00E+00	3.10E-15	4.34E-06	6.07E-04	4.75E-21	6.79E-21	3.57E-04	3.67E-04	6.69E-16
5.28E-09	900.001	1.22E+19	0.00E+00	1.40E-03	6.53E+05	6.86E-10	8.28E-14	1.39E+05	6.27E-03	1.74E+05	1.08E-02	3.47E+04	1.38E-03	8.99E-07	2.90E-04	5.58E-03	7.14E-04	8.84E-04	3.40E-04	0.00E+00	1.85E-05	7.95E-08	1.87E-16	8.81E-16	4.14E-24	2.28E-17	3.40E-28	9.82E-24	2.83E-24	5.30E-29	5.55E-20	2.95E-03	6.72E-28	3.50E-10	1.61E-10	1.45E-15	1.14E-24	1.66E-38	7.33E-32	7.60E-27	0.00E+00	3.28E-15	4.47E-06	6.24E-04	4.89E-21	6.98E-21	3.67E-04	3.77E-04	7.07E-16
5.29E-09	900.001	1.22E+19	0.00E+00	1.43E-03	6.53E+05	6.86E-10	8.71E-14	1.39E+05	6.45E-03	1.74E+05	1.11E-02	3.47E+04	1.42E-03	9.24E-07	2.98E-04	5.73E-03	7.34E-04	9.09E-04	3.49E-04	0.00E+00	1.90E-05	8.17E-08	1.98E-16	9.06E-16	4.38E-24	2.41E-17	3.70E-28	1.01E-23	2.99E-24	5.60E-29	5.70E-20	3.03E-03	7.30E-28	3.59E-10	1.65E-10	1.49E-15	1.17E-24	1.76E-38	7.75E-32	8.03E-27	0.00E+00	3.46E-15	4.59E-06	6.41E-04	5.02E-21	7.18E-21	3.77E-04	3.88E-04	7.47E-16
5.30E-09	900.001	1.22E+19	0.00E+00	1.48E-03	6.53E+05	6.86E-10	9.16E-14	1.39E+05	6.63E-03	1.74E+05	1.14E-02	3.47E+04	1.46E-03	9.50E-07	3.06E-04	5.89E-03	7.54E-04	9.34E-04	3.59E-04	0.00E+00	1.96E-05	8.40E-08	2.09E-16	9.32E-16	4.63E-24	2.55E-17	4.02E-28	1.04E-23	3.16E-24	5.91E-29	5.86E-20	3.12E-03	7.93E-28	3.69E-10	1.70E-10	1.53E-15	1.20E-24	1.86E-38	8.18E-32	8.48E-27	0.00E+00	3.66E-15	4.72E-06	6.59E-04	5.16E-21	7.38E-21	3.88E-04	3.99E-04	7.89E-16
5.31E-09	900.001	1.22E+19	0.00E+00	1.52E-03	6.53E+05	6.86E-10	9.64E-14	1.39E+05	6.81E-03	1.74E+05	1.17E-02	3.47E+04	1.50E-03	9.76E-07	3.15E-04	6.06E-03	7.75E-04	9.60E-04	3.69E-04	0.00E+00	2.01E-05	8.63E-08	2.21E-16	9.59E-16	4.89E-24	2.69E-17	4.36E-28	1.07E-23	3.34E-24	6.24E-29	6.02E-20	3.20E-03	8.61E-28	3.80E-10	1.74E-10	1.57E-15	1.24E-24	1.96E-38	8.65E-32	8.96E-27	0.00E+00	3.86E-15	4.85E-06	6.78E-04	5.31E-21	7.58E-21	3.99E-04	4.10E-04	8.34E-16
5.32E-09	900.001	1.22E+19	0.00E+00	1.56E-03	6.53E+05	6.86E-10	1.01E-13	1.39E+05	7.00E-03	1.74E+05	1.20E-02	3.47E+04	1.55E-03	1.00E-06	3.24E-04	6.23E-03	7.97E-04	9.87E-04	3.79E-04	0.00E+00	2.07E-05	8.87E-08	2.33E-16	9.86E-16	5.17E-24	2.85E-17	4.74E-28	1.10E-23	3.53E-24	6.58E-29	6.19E-20	3.29E-03	9.35E-28	3.90E-10	1.79E-10	1.62E-15	1.27E-24	2.08E-38	9.14E-32	9.47E-27	0.00E+00	4.08E-15	4.99E-06	6.96E-04	5.46E-21	7.79E-21	4.10E-04	4.21E-04	8.81E-16
5.33E-09	900.001	1.22E+19	0.00E+00	1.60E-03	6.53E+05	6.86E-10	1.07E-13	1.39E+05	7.20E-03	1.74E+05	1.24E-02	3.47E+04	1.59E-03	1.03E-06	3.33E-04	6.40E-03	8.19E-04	1.01E-03	3.90E-04	0.00E+00	2.12E-05	9.12E-08	2.47E-16	1.01E-15	5.46E-24	3.01E-17	5.15E-28	1.13E-23	3.73E-24	6.95E-29	6.36E-20	3.38E-03	1.02E-27	4.01E-10	1.84E-10	1.66E-15	1.31E-24	2.19E-38	9.66E-32	1.00E-26	0.00E+00	4.31E-15	5.12E-06	7.16E-04	5.61E-21	8.01E-21	4.21E-04	4.33E-04	9.31E-16
5.34E-09	900.001	1.22E+19	0.00E+00	1.65E-03	6.53E+05	6.86E-10	1.12E-13	1.39E+05	7.40E-03	1.74E+05	1.27E-02	3.47E+04	1.63E-03	1.06E-06	3.42E-04	6.58E-03	8.42E-04	1.04E-03	4.01E-04	0.00E+00	2.18E-05	9.38E-08	2.60E-16	1.04E-15	5.77E-24	3.18E-17	5.59E-28	1.16E-23	3.94E-24	7.34E-29	6.54E-20	3.48E-03	1.10E-27	4.12E-10	1.89E-10	1.71E-15	1.34E-24	2.32E-38	1.02E-31	1.06E-26	0.00E+00	4.56E-15	5.27E-06	7.36E-04	5.76E-21	8.24E-21	4.33E-04	4.45E-04	9.84E-16
5.35E-09	900.001	1.22E+19	0.00E+00	1.69E-03	6.53E+05	6.86E-10	1.18E-13	1.39E+05	7.60E-03	1.74E+05	1.31E-02	3.47E+04	1.68E-03	1.09E-06	3.51E-04	6.77E-03	8.65E-04	1.07E-03	4.12E-04	0.00E+00	2.24E-05	9.64E-08	2.75E-16	1.07E-15	6.09E-24	3.36E-17	6.07E-28	1.19E-23	4.16E-24	7.75E-29	6.73E-20	3.58E-03	1.20E-27	4.24E-10	1.95E-10	1.76E-15	1.38E-24	2.45E-38	1.08E-31	1.12E-26	0.00E+00	4.82E-15	5.41E-06	7.56E-04	5.93E-21	8.47E-21	4.45E-04	4.58E-04	1.04E-15
5.36E-09	900.001	1.22E+19	0.00E+00	1.74E-03	6.53E+05	6.86E-10	1.24E-13	1.39E+05	7.82E-03	1.74E+05	1.34E-02	3.47E+04	1.73E-03	1.12E-06	3.61E-04	6.95E-03	8.90E-04	1.10E-03	4.23E-04	0.00E+00	2.31E-05	9.91E-08	2.91E-16	1.11E-15	6.44E-24	3.55E-17	6.59E-28	1.23E-23	4.39E-24	8.18E-29	6.91E-20	3.68E-03	1.30E-27	4.36E-10	2.00E-10	1.81E-15	1.42E-24	2.59E-38	1.14E-31	1.18E-26	0.00E+00	5.09E-15	5.57E-06	7.78E-04	6.09E-21	8.70E-21	4.58E-04	4.70E-04	1.10E-15
5.37E-09	900.001	1.22E+19	0.00E+00	1.79E-03	6.53E+05	6.86E-10	1.31E-13	1.39E+05	8.04E-03	1.74E+05	1.38E-02	3.47E+04	1.77E-03	1.15E-06	3.71E-04	7.15E-03	9.14E-04	1.13E-03	4.35E-04	0.00E+00	2.37E-05	1.02E-07	3.07E-16	1.14E-15	6.80E-24	3.75E-17	7.16E-28	1.26E-23	4.64E-24	8.64E-29	7.11E-20	3.78E-03	1.41E-27	4.48E-10	2.06E-10	1.86E-15	1.46E-24	2.74E-38	1.20E-31	1.25E-26	0.00E+00	5.38E-15	5.72E-06	7.99E-04	6.26E-21	8.94E-21	4.70E-04	4.84E-04	1.16E-15
5.38E-09	900.001	1.22E+19	0.00E+00	1.84E-03	6.53E+05	6.86E-10	1.38E-13	1.39E+05	8.26E-03	1.74E+05	1.42E-02	3.47E+04	1.82E-03	1.18E-06	3.82E-04	7.35E-03	9.40E-04	1.16E-03	4.47E-04	0.00E+00	2.44E-05	1.05E-07	3.25E-16	1.17E-15	7.19E-24	3.96E-17	7.78E-28	1.30E-23	4.91E-24	9.12E-29	7.30E-20	3.88E-03	1.53E-27	4.60E-10	2.12E-10	1.91E-15	1.50E-24	2.89E-38	1.27E-31	1.32E-26	0.00E+00	5.68E-15	5.88E-06	8.22E-04	6.44E-21	9.19E-21	4.84E-04	4.97E-04	1.23E-15
5.39E-09	900.001	1.22E+19	0.00E+00	1.89E-03	6.53E+05	6.86E-10	1.45E-13	1.39E+05	8.49E-03	1.74E+05	1.46E-02	3.47E+04	1.87E-03	1.22E-06	3.92E-04	7.55E-03	9.66E-04	1.20E-03	4.60E-04	0.00E+00	2.51E-05	1.08E-07	3.43E-16	1.20E-15	7.60E-24	4.19E-17	8.44E-28	1.33E-23	5.18E-24	9.63E-29	7.51E-20	3.99E-03	1.67E-27	4.73E-10	2.17E-10	1.96E-15	1.54E-24	3.06E-38	1.34E-31	1.39E-26	0.00E+00	6.00E-15	6.05E-06	8.45E-04	6.62E-21	9.45E-21	4.97E-04	5.11E-04	1.30E-15
5.40E-09	900.001	1.22E+19	0.00E+00	1.94E-03	6.53E+05	6.86E-10	1.53E-13	1.39E+05	8.73E-03	1.74E+05	1.50E-02	3.47E+04	1.93E-03	1.25E-06	4.03E-04	7.76E-03	9.93E-04	1.23E-03	4.72E-04	0.00E+00	2.58E-05	1.11E-07	3.62E-16	1.24E-15	8.03E-24	4.42E-17	9.17E-28	1.37E-23	5.48E-24	1.02E-28	7.72E-20	4.10E-03	1.81E-27	4.86E-10	2.24E-10	2.02E-15	1.59E-24	3.23E-38	1.42E-31	1.47E-26	0.00E+00	6.34E-15	6.21E-06	8.68E-04	6.80E-21	9.72E-21	5.11E-04	5.25E-04	1.37E-15
5.41E-09	900.001	1.22E+19	0.00E+00	2.00E-03	6.53E+05	6.86E-10	1.61E-13	1.39E+05	8.97E-03	1.74E+05	1.54E-02	3.47E+04	1.98E-03	1.28E-06	4.15E-04	7.98E-03	1.02E-03	1.26E-03	4.86E-04	0.00E+00	2.65E-05	1.14E-07	3.83E-16	1.27E-15	8.48E-24	4.67E-17	9.96E-28	1.41E-23	5.79E-24	1.07E-28	7.93E-20	4.22E-03	1.97E-27	5.00E-10	2.30E-10	2.07E-15	1.63E-24	3.42E-38	1.50E-31	1.55E-26	0.00E+00	6.70E-15	6.39E-06	8.92E-04	6.99E-21	9.99E-21	5.25E-04	5.40E-04	1.45E-15
5.42E-09	900.001	1.22E+19	0.00E+00	2.05E-03	6.53E+05	6.86E-10	1.69E-13	1.39E+05	9.22E-03	1.74E+05	1.58E-02	3.47E+04	2.03E-03	1.32E-06	4.26E-04	8.20E-03	1.05E-03	1.30E-03	4.99E-04	0.00E+00	2.72E-05	1.17E-07	4.05E-16	1.31E-15	8.96E-24	4.94E-17	1.08E-27	1.45E-23	6.12E-24	1.13E-28	8.16E-20	4.34E-03	2.14E-27	5.14E-10	2.36E-10	2.13E-15	1.68E-24	3.61E-38	1.59E-31	1.64E-26	0.00E+00	7.08E-15	6.57E-06	9.17E-04	7.19E-21	1.03E-20	5.40E-04	5.55E-04	1.53E-15
5.43E-09	900.001	1.22E+19	0.00E+00	2.11E-03	6.53E+05	6.86E-10	1.78E-13	1.39E+05	9.48E-03	1.74E+05	1.63E-02	3.47E+04	2.09E-03	1.36E-06	4.38E-04	8.43E-03	1.08E-03	1.34E-03	5.13E-04	0.00E+00	2.80E-05	1.20E-07	4.28E-16	1.35E-15	9.47E-24	5.22E-17	1.18E-27	1.49E-23	6.46E-24	1.20E-28	8.38E-20	4.46E-03	2.32E-27	5.28E-10	2.43E-10	2.19E-15	1.72E-24	3.82E-38	1.67E-31	1.74E-26	0.00E+00	7.48E-15	6.75E-06	9.43E-04	7.39E-21	1.06E-20	5.55E-04	5.71E-04	1.61E-15
5.44E-09	900.001	1.22E+19	0.00E+00	2.17E-03	6.53E+05	6.86E-10	1.88E-13	1.39E+05	9.74E-03	1.74E+05	1.67E-02	3.47E+04	2.15E-03	1.40E-06	4.50E-04	8.67E-03	1.11E-03	1.37E-03	5.27E-04	0.00E+00	2.88E-05	1.23E-07	4.52E-16	1.39E-15	1.00E-23	5.51E-17	1.28E-27	1.53E-23	6.83E-24	1.27E-28	8.62E-20	4.58E-03	2.52E-27	5.43E-10	2.50E-10	2.25E-15	1.77E-24	4.03E-38	1.77E-31	1.83E-26	0.00E+00	7.91E-15	6.94E-06	9.69E-04	7.59E-21	1.08E-20	5.70E-04	5.86E-04	1.71E-15
5.45E-09	900.001	1.22E+19	0.00E+00	2.23E-03	6.53E+05	6.86E-10	1.98E-13	1.39E+05	1.00E-02	1.74E+05	1.72E-02	3.47E+04	2.21E-03	1.43E-06	4.63E-04	8.91E-03	1.14E-03	1.41E-03	5.42E-04	0.00E+00	2.96E-05	1.27E-07	4.77E-16	1.43E-15	1.06E-23	5.82E-17	1.39E-27	1.58E-23	7.21E-24	1.34E-28	8.86E-20	4.71E-03	2.74E-27	5.58E-10	2.57E-10	2.32E-15	1.82E-24	4.26E-38	1.87E-31	1.94E-26	0.00E+00	8.35E-15	7.13E-06	9.96E-04	7.80E-21	1.11E-20	5.86E-04	6.03E-04	1.80E-15
5.46E-09	900.001	1.22E+19	0.00E+00	2.29E-03	6.53E+05	6.86E-10	2.08E-13	1.39E+05	1.03E-02	1.74E+05	1.77E-02	3.47E+04	2.27E-03	1.47E-06	4.76E-04	9.16E-03	1.17E-03	1.45E-03	5.57E-04	0.00E+00	3.04E-05	1.30E-07	5.04E-16	1.47E-15	1.12E-23	6.15E-17	1.51E-27	1.62E-23	7.62E-24	1.41E-28	9.11E-20	4.84E-03	2.97E-27	5.74E-10	2.64E-10	2.38E-15	1.87E-24	4.51E-38	1.98E-31	2.05E-26	0.00E+00	8.83E-15	7.33E-06	1.02E-03	8.02E-21	1.15E-20	6.03E-04	6.20E-04	1.90E-15
5.47E-09	900.001	1.22E+19	0.00E+00	2.36E-03	6.53E+05	6.86E-10	2.19E-13	1.39E+05	1.06E-02	1.74E+05	1.82E-02	3.47E+04	2.34E-03	1.52E-06	4.89E-04	9.41E-03	1.20E-03	1.49E-03	5.73E-04	0.00E+00	3.12E-05	1.34E-07	5.33E-16	1.51E-15	1.18E-23	6.50E-17	1.64E-27	1.67E-23	8.05E-24	1.49E-28	9.36E-20	4.98E-03	3.23E-27	5.90E-10	2.71E-10	2.45E-15	1.92E-24	4.76E-38	2.09E-31	2.16E-26	0.00E+00	9.33E-15	7.54E-06	1.05E-03	8.25E-21	1.18E-20	6.20E-04	6.37E-04	2.01E-15
5.48E-09	900.001	1.22E+19	0.00E+00	2.42E-03	6.53E+05	6.86E-10	2.31E-13	1.39E+05	1.09E-02	1.74E+05	1.87E-02	3.47E+04	2.40E-03	1.56E-06	5.03E-04	9.68E-03	1.24E-03	1.53E-03	5.89E-04	0.00E+00	3.21E-05	1.38E-07	5.63E-16	1.56E-15	1.25E-23	6.87E-17	1.78E-27	1.72E-23	8.51E-24	1.58E-28	9.62E-20	5.12E-03	3.51E-27	6.06E-10	2.79E-10	2.51E-15	1.98E-24	5.03E-38	2.21E-31	2.29E-26	0.00E+00	9.86E-15	7.75E-06	1.08E-03	8.48E-21	1.21E-20	6.37E-04	6.55E-04	2.13E-15
5.49E-09	900.001	1.22E+19	0.00E+00	2.49E-03	6.53E+05	6.86E-10	2.43E-13	1.39E+05	1.12E-02	1.74E+05	1.92E-02	3.47E+04	2.47E-03	1.60E-06	5.17E-04	9.95E-03	1.27E-03	1.58E-03	6.05E-04	0.00E+00	3.30E-05	1.42E-07	5.95E-16	1.60E-15	1.32E-23	7.26E-17	1.93E-27	1.76E-23	8.99E-24	1.67E-28	9.89E-20	5.26E-03	3.81E-27	6.23E-10	2.86E-10	2.58E-15	2.03E-24	5.32E-38	2.33E-31	2.42E-26	0.00E+00	1.04E-14	7.96E-06	1.11E-03	8.71E-21	1.24E-20	6.55E-04	6.73E-04	2.25E-15
5.50E-09	900.001	1.22E+19	0.00E+00	2.56E-03	6.53E+05	6.86E-10	2.57E-13	1.39E+05	1.15E-02	1.74E+05	1.98E-02	3.47E+04	2.54E-03	1.65E-06	5.31E-04	1.02E-02	1.31E-03	1.62E-03	6.22E-04	0.00E+00	3.39E-05	1.46E-07	6.29E-16	1.65E-15	1.39E-23	7.67E-17	2.09E-27	1.81E-23	9.50E-24	1.76E-28	1.02E-19	5.41E-03	4.13E-27	6.41E-10	2.94E-10	2.66E-15	2.09E-24	5.62E-38	2.46E-31	2.55E-26	0.00E+00	1.10E-14	8.18E-06	1.14E-03	8.96E-21	1.28E-20	6.73E-04	6.92E-04	2.37E-15
5.51E-09	900.001	1.22E+19	0.00E+00	2.63E-03	6.53E+05	6.86E-10	2.70E-13	1.39E+05	1.18E-02	1.74E+05	2.03E-02	3.47E+04	2.61E-03	1.69E-06	5.46E-04	1.05E-02	1.34E-03	1.67E-03	6.40E-04	0.00E+00	3.49E-05	1.50E-07	6.64E-16	1.70E-15	1.47E-23	8.11E-17	2.28E-27	1.87E-23	1.00E-23	1.86E-28	1.05E-19	5.56E-03	4.49E-27	6.59E-10	3.03E-10	2.73E-15	2.15E-24	5.95E-38	2.60E-31	2.70E-26	0.00E+00	1.16E-14	8.41E-06	1.18E-03	9.21E-21	1.32E-20	6.92E-04	7.11E-04	2.51E-15
5.52E-09	900.001	1.22E+19	0.00E+00	2.70E-03	6.53E+05	6.86E-10	2.85E-13	1.39E+05	1.21E-02	1.74E+05	2.09E-02	3.47E+04	2.68E-03	1.74E-06	5.61E-04	1.08E-02	1.38E-03	1.71E-03	6.57E-04	0.00E+00	3.58E-05	1.54E-07	7.02E-16	1.75E-15	1.55E-23	8.56E-17	2.47E-27	1.92E-23	1.06E-23	1.97E-28	1.07E-19	5.71E-03	4.88E-27	6.77E-10	3.11E-10	2.81E-15	2.21E-24	6.28E-38	2.75E-31	2.85E-26	0.00E+00	1.23E-14	8.65E-06	1.21E-03	9.46E-21	1.35E-20	7.11E-04	7.31E-04	2.65E-15
5.53E-09	900.001	1.22E+19	0.00E+00	2.78E-03	6.53E+05	6.86E-10	3.00E-13	1.39E+05	1.25E-02	1.74E+05	2.15E-02	3.47E+04	2.76E-03	1.79E-06	5.77E-04	1.11E-02	1.42E-03	1.76E-03	6.76E-04	0.00E+00	3.68E-05	1.58E-07	7.41E-16	1.80E-15	1.64E-23	9.05E-17	2.68E-27	1.97E-23	1.12E-23	2.08E-28	1.10E-19	5.87E-03	5.30E-27	6.96E-10	3.20E-10	2.89E-15	2.27E-24	6.64E-38	2.91E-31	3.01E-26	0.00E+00	1.30E-14	8.89E-06	1.24E-03	9.73E-21	1.39E-20	7.31E-04	7.51E-04	2.80E-15
5.54E-09	900.001	1.22E+19	0.00E+00	2.86E-03	6.53E+05	6.86E-10	3.16E-13	1.39E+05	1.28E-02	1.74E+05	2.21E-02	3.47E+04	2.83E-03	1.84E-06	5.93E-04	1.14E-02	1.46E-03	1.81E-03	6.95E-04	0.00E+00	3.79E-05	1.63E-07	7.83E-16	1.85E-15	1.74E-23	9.56E-17	2.91E-27	2.03E-23	1.18E-23	2.20E-28	1.14E-19	6.04E-03	5.75E-27	7.15E-10	3.29E-10	2.97E-15	2.33E-24	7.02E-38	3.07E-31	3.18E-26	0.00E+00	1.37E-14	9.14E-06	1.28E-03	1.00E-20	1.43E-20	7.51E-04	7.72E-04	2.96E-15
5.55E-09	900.001	1.22E+19	0.00E+00	2.94E-03	6.53E+05	6.86E-10	3.34E-13	1.39E+05	1.32E-02	1.74E+05	2.27E-02	3.47E+04	2.91E-03	1.89E-06	6.10E-04	1.17E-02	1.50E-03	1.86E-03	7.14E-04	0.00E+00	3.89E-05	1.67E-07	8.28E-16	1.91E-15	1.83E-23	1.01E-16	3.17E-27	2.09E-23	1.25E-23	2.32E-28	1.17E-19	6.20E-03	6.25E-27	7.35E-10	3.38E-10	3.05E-15	2.40E-24	7.42E-38	3.24E-31	3.36E-26	0.00E+00	1.45E-14	9.39E-06	1.31E-03	1.03E-20	1.47E-20	7.72E-04	7.94E-04	3.13E-15
5.56E-09	900.001	1.22E+19	0.00E+00	3.02E-03	6.53E+05	6.86E-10	3.52E-13	1.39E+05	1.36E-02	1.74E+05	2.33E-02	3.47E+04	2.99E-03	1.94E-06	6.27E-04	1.21E-02	1.54E-03	1.91E-03	7.34E-04	0.00E+00	4.00E-05	1.72E-07	8.75E-16	1.96E-15	1.94E-23	1.07E-16	3.44E-27	2.15E-23	1.32E-23	2.45E-28	1.20E-19	6.38E-03	6.79E-27	7.56E-10	3.47E-10	3.13E-15	2.46E-24	7.85E-38	3.43E-31	3.55E-26	0.00E+00	1.53E-14	9.65E-06	1.35E-03	1.06E-20	1.51E-20	7.94E-04	8.16E-04	3.30E-15
5.57E-09	900.001	1.22E+19	0.00E+00	3.10E-03	6.53E+05	6.86E-10	3.71E-13	1.39E+05	1.39E-02	1.74E+05	2.39E-02	3.47E+04	3.08E-03	1.99E-06	6.44E-04	1.24E-02	1.59E-03	1.96E-03	7.55E-04	0.00E+00	4.11E-05	1.77E-07	9.24E-16	2.02E-15	2.05E-23	1.13E-16	3.73E-27	2.21E-23	1.40E-23	2.59E-28	1.23E-19	6.56E-03	7.37E-27	7.77E-10	3.57E-10	3.22E-15	2.53E-24	8.29E-38	3.62E-31	3.75E-26	0.00E+00	1.62E-14	9.92E-06	1.39E-03	1.09E-20	1.55E-20	8.16E-04	8.39E-04	3.49E-15
5.58E-09	900.001	1.22E+19	0.00E+00	3.19E-03	6.53E+05	6.86E-10	3.91E-13	1.39E+05	1.43E-02	1.74E+05	2.46E-02	3.47E+04	3.16E-03	2.05E-06	6.62E-04	1.27E-02	1.63E-03	2.02E-03	7.76E-04	0.00E+00	4.23E-05	1.82E-07	9.76E-16	2.08E-15	2.16E-23	1.19E-16	4.06E-27	2.27E-23	1.48E-23	2.74E-28	1.27E-19	6.74E-03	8.01E-27	7.99E-10	3.67E-10	3.31E-15	2.60E-24	8.77E-38	3.83E-31	3.96E-26	0.00E+00	1.71E-14	1.02E-05	1.43E-03	1.12E-20	1.59E-20	8.39E-04	8.62E-04	3.69E-15
5.59E-09	900.001	1.22E+19	0.00E+00	3.28E-03	6.53E+05	6.86E-10	4.12E-13	1.39E+05	1.47E-02	1.74E+05	2.53E-02	3.47E+04	3.25E-03	2.11E-06	6.81E-04	1.31E-02	1.68E-03	2.08E-03	7.97E-04	0.00E+00	4.35E-05	1.87E-07	1.03E-15	2.14E-15	2.29E-23	1.26E-16	4.41E-27	2.34E-23	1.56E-23	2.90E-28	1.30E-19	6.93E-03	8.70E-27	8.21E-10	3.77E-10	3.40E-15	2.68E-24	9.27E-38	4.04E-31	4.19E-26	0.00E+00	1.81E-14	1.05E-05	1.47E-03	1.15E-20	1.64E-20	8.62E-04	8.86E-04	3.90E-15
5.60E-09	900.001	1.22E+19	0.00E+00	3.37E-03	6.53E+05	6.86E-10	4.34E-13	1.39E+05	1.51E-02	1.74E+05	2.60E-02	3.47E+04	3.34E-03	2.17E-06	7.00E-04	1.35E-02	1.72E-03	2.13E-03	8.20E-04	0.00E+00	4.47E-05	1.92E-07	1.09E-15	2.21E-15	2.42E-23	1.33E-16	4.78E-27	2.40E-23	1.65E-23	3.06E-28	1.34E-19	7.12E-03	9.44E-27	8.44E-10	3.88E-10	3.50E-15	2.75E-24	9.80E-38	4.27E-31	4.43E-26	0.00E+00	1.91E-14	1.08E-05	1.51E-03	1.18E-20	1.69E-20	8.86E-04	9.11E-04	4.12E-15
5.61E-09	900.001	1.22E+19	0.00E+00	3.46E-03	6.53E+05	6.86E-10	4.58E-13	1.39E+05	1.56E-02	1.74E+05	2.67E-02	3.47E+04	3.43E-03	2.23E-06	7.19E-04	1.38E-02	1.77E-03	2.19E-03	8.42E-04	0.00E+00	4.59E-05	1.97E-07	1.15E-15	2.27E-15	2.55E-23	1.41E-16	5.20E-27	2.47E-23	1.74E-23	3.24E-28	1.38E-19	7.32E-03	1.03E-26	8.67E-10	3.99E-10	3.60E-15	2.83E-24	1.04E-37	4.51E-31	4.68E-26	0.00E+00	2.02E-14	1.11E-05	1.55E-03	1.21E-20	1.73E-20	9.11E-04	9.37E-04	4.35E-15
5.62E-09	900.001	1.22E+19	0.00E+00	3.56E-03	6.53E+05	6.86E-10	4.83E-13	1.39E+05	1.60E-02	1.74E+05	2.75E-02	3.47E+04	3.53E-03	2.29E-06	7.39E-04	1.42E-02	1.82E-03	2.25E-03	8.66E-04	0.00E+00	4.72E-05	2.03E-07	1.22E-15	2.34E-15	2.70E-23	1.49E-16	5.64E-27	2.54E-23	1.84E-23	3.42E-28	1.41E-19	7.52E-03	1.11E-26	8.92E-10	4.10E-10	3.70E-15	2.91E-24	1.09E-37	4.77E-31	4.94E-26	0.00E+00	2.13E-14	1.14E-05	1.59E-03	1.25E-20	1.78E-20	9.36E-04	9.63E-04	4.60E-15
5.63E-09	900.001	1.22E+19	0.00E+00	3.66E-03	6.53E+05	6.86E-10	5.09E-13	1.39E+05	1.64E-02	1.74E+05	2.83E-02	3.47E+04	3.63E-03	2.35E-06	7.60E-04	1.46E-02	1.87E-03	2.32E-03	8.90E-04	0.00E+00	4.85E-05	2.08E-07	1.29E-15	2.41E-15	2.85E-23	1.57E-16	6.13E-27	2.61E-23	1.94E-23	3.62E-28	1.45E-19	7.73E-03	1.21E-26	9.16E-10	4.21E-10	3.80E-15	2.99E-24	1.16E-37	5.04E-31	5.22E-26	0.00E+00	2.25E-14	1.17E-05	1.64E-03	1.28E-20	1.83E-20	9.63E-04	9.90E-04	4.86E-15
5.64E-09	900.001	1.22E+19	0.00E+00	3.76E-03	6.53E+05	6.86E-10	5.37E-13	1.39E+05	1.69E-02	1.74E+05	2.90E-02	3.47E+04	3.73E-03	2.42E-06	7.81E-04	1.50E-02	1.92E-03	2.38E-03	9.15E-04	0.00E+00	4.99E-05	2.14E-07	1.36E-15	2.48E-15	3.01E-23	1.66E-16	6.66E-27	2.69E-23	2.05E-23	3.82E-28	1.49E-19	7.95E-03	1.31E-26	9.42E-10	4.33E-10	3.91E-15	3.07E-24	1.22E-37	5.33E-31	5.52E-26	0.00E+00	2.38E-14	1.20E-05	1.68E-03	1.32E-20	1.88E-20	9.89E-04	1.02E-03	5.13E-15
5.65E-09	900.001	1.22E+19	0.00E+00	3.87E-03	6.53E+05	6.86E-10	5.66E-13	1.39E+05	1.74E-02	1.74E+05	2.99E-02	3.47E+04	3.83E-03	2.49E-06	8.03E-04	1.55E-02	1.98E-03	2.45E-03	9.41E-04	0.00E+00	5.13E-05	2.20E-07	1.44E-15	2.56E-15	3.18E-23	1.75E-16	7.23E-27	2.76E-23	2.17E-23	4.04E-28	1.54E-19	8.17E-03	1.43E-26	9.68E-10	4.45E-10	4.02E-15	3.16E-24	1.29E-37	5.63E-31	5.83E-26	0.00E+00	2.51E-14	1.24E-05	1.73E-03	1.35E-20	1.93E-20	1.02E-03	1.05E-03	5.42E-15
5.66E-09	900.001	1.22E+19	0.00E+00	3.98E-03	6.53E+05	6.86E-10	5.97E-13	1.39E+05	1.79E-02	1.74E+05	3.07E-02	3.47E+04	3.94E-03	2.55E-06	8.25E-04	1.59E-02	2.03E-03	2.52E-03	9.67E-04	0.00E+00	5.27E-05	2.26E-07	1.52E-15	2.63E-15	3.36E-23	1.85E-16	7.85E-27	2.84E-23	2.29E-23	4.28E-28	1.58E-19	8.40E-03	1.55E-26	9.95E-10	4.57E-10	4.13E-15	3.25E-24	1.37E-37	5.95E-31	6.16E-26	0.00E+00	2.66E-14	1.27E-05	1.78E-03	1.39E-20	1.99E-20	1.05E-03	1.07E-03	5.73E-15
5.67E-09	900.001	1.22E+19	0.00E+00	4.09E-03	6.53E+05	6.86E-10	6.30E-13	1.39E+05	1.84E-02	1.74E+05	3.15E-02	3.47E+04	4.05E-03	2.63E-06	8.48E-04	1.63E-02	2.09E-03	2.59E-03	9.94E-04	0.00E+00	5.42E-05	2.33E-07	1.60E-15	2.71E-15	3.55E-23	1.96E-16	8.53E-27	2.93E-23	2.42E-23	4.52E-28	1.62E-19	8.63E-03	1.68E-26	1.02E-09	4.70E-10	4.24E-15	3.34E-24	1.45E-37	6.28E-31	6.51E-26	0.00E+00	2.81E-14	1.31E-05	1.83E-03	1.43E-20	2.04E-20	1.07E-03	1.10E-03	6.06E-15
5.68E-09	900.002	1.22E+19	0.00E+00	4.20E-03	6.53E+05	6.86E-10	6.64E-13	1.39E+05	1.89E-02	1.74E+05	3.24E-02	3.47E+04	4.16E-03	2.70E-06	8.72E-04	1.68E-02	2.15E-03	2.66E-03	1.02E-03	0.00E+00	5.57E-05	2.39E-07	1.69E-15	2.79E-15	3.75E-23	2.07E-16	9.27E-27	3.01E-23	2.56E-23	4.78E-28	1.67E-19	8.87E-03	1.83E-26	1.05E-09	4.83E-10	4.36E-15	3.43E-24	1.53E-37	6.64E-31	6.88E-26	0.00E+00	2.97E-14	1.34E-05	1.88E-03	1.47E-20	2.10E-20	1.10E-03	1.14E-03	6.40E-15
5.69E-09	900.002	1.22E+19	0.00E+00	4.32E-03	6.53E+05	6.86E-10	7.01E-13	1.39E+05	1.94E-02	1.74E+05	3.33E-02	3.47E+04	4.28E-03	2.77E-06	8.97E-04	1.73E-02	2.21E-03	2.73E-03	1.05E-03	0.00E+00	5.73E-05	2.46E-07	1.79E-15	2.88E-15	3.97E-23	2.18E-16	1.01E-26	3.10E-23	2.71E-23	5.06E-28	1.72E-19	9.12E-03	1.99E-26	1.08E-09	4.97E-10	4.48E-15	3.53E-24	1.62E-37	7.01E-31	7.27E-26	0.00E+00	3.13E-14	1.38E-05	1.93E-03	1.51E-20	2.16E-20	1.14E-03	1.17E-03	6.76E-15
5.70E-09	900.002	1.22E+19	0.00E+00	4.44E-03	6.53E+05	6.86E-10	7.39E-13	1.39E+05	1.99E-02	1.74E+05	3.43E-02	3.47E+04	4.40E-03	2.85E-06	9.22E-04	1.77E-02	2.27E-03	2.81E-03	1.08E-03	0.00E+00	5.89E-05	2.53E-07	1.89E-15	2.97E-15	4.19E-23	2.31E-16	1.09E-26	3.18E-23	2.86E-23	5.35E-28	1.76E-19	9.38E-03	2.16E-26	1.11E-09	5.11E-10	4.61E-15	3.62E-24	1.71E-37	7.41E-31	7.68E-26	0.00E+00	3.31E-14	1.42E-05	1.98E-03	1.55E-20	2.22E-20	1.17E-03	1.20E-03	7.14E-15
5.71E-09	900.002	1.22E+19	0.00E+00	4.56E-03	6.53E+05	6.86E-10	7.80E-13	1.39E+05	2.05E-02	1.74E+05	3.52E-02	3.47E+04	4.52E-03	2.93E-06	9.47E-04	1.82E-02	2.33E-03	2.89E-03	1.11E-03	0.00E+00	6.05E-05	2.60E-07	2.00E-15	3.05E-15	4.43E-23	2.44E-16	1.19E-26	3.28E-23	3.02E-23	5.66E-28	1.81E-19	9.64E-03	2.34E-26	1.14E-09	5.25E-10	4.74E-15	3.73E-24	1.81E-37	7.83E-31	8.11E-26	0.00E+00	3.50E-14	1.46E-05	2.04E-03	1.60E-20	2.28E-20	1.20E-03	1.23E-03	7.55E-15
5.72E-09	900.002	1.22E+19	0.00E+00	4.69E-03	6.53E+05	6.86E-10	8.23E-13	1.39E+05	2.11E-02	1.74E+05	3.62E-02	3.47E+04	4.65E-03	3.01E-06	9.74E-04	1.87E-02	2.40E-03	2.97E-03	1.14E-03	0.00E+00	6.22E-05	2.67E-07	2.11E-15	3.15E-15	4.68E-23	2.58E-16	1.29E-26	3.37E-23	3.19E-23	5.99E-28	1.86E-19	9.91E-03	2.54E-26	1.17E-09	5.40E-10	4.87E-15	3.83E-24	1.91E-37	8.27E-31	8.57E-26	0.00E+00	3.70E-14	1.50E-05	2.10E-03	1.64E-20	2.35E-20	1.23E-03	1.27E-03	7.98E-15
5.73E-09	900.002	1.22E+19	0.00E+00	4.82E-03	6.53E+05	6.86E-10	8.68E-13	1.39E+05	2.17E-02	1.74E+05	3.72E-02	3.47E+04	4.78E-03	3.10E-06	1.00E-03	1.93E-02	2.46E-03	3.05E-03	1.17E-03	0.00E+00	6.39E-05	2.74E-07	2.23E-15	3.24E-15	4.94E-23	2.72E-16	1.40E-26	3.47E-23	3.37E-23	6.33E-28	1.92E-19	1.02E-02	2.76E-26	1.21E-09	5.55E-10	5.01E-15	3.94E-24	2.02E-37	8.74E-31	9.06E-26	0.00E+00	3.91E-14	1.54E-05	2.15E-03	1.69E-20	2.41E-20	1.27E-03	1.30E-03	8.43E-15
5.74E-09	900.002	1.22E+19	0.00E+00	4.96E-03	6.53E+05	6.86E-10	9.16E-13	1.39E+05	2.23E-02	1.74E+05	3.82E-02	3.47E+04	4.91E-03	3.18E-06	1.03E-03	1.98E-02	2.53E-03	3.14E-03	1.21E-03	0.00E+00	6.57E-05	2.82E-07	2.36E-15	3.34E-15	5.22E-23	2.88E-16	1.52E-26	3.57E-23	3.56E-23	6.70E-28	1.97E-19	1.05E-02	3.00E-26	1.24E-09	5.70E-10	5.15E-15	4.05E-24	2.14E-37	9.24E-31	9.57E-26	0.00E+00	4.13E-14	1.59E-05	2.21E-03	1.73E-20	2.48E-20	1.30E-03	1.34E-03	8.90E-15
5.75E-09	900.002	1.22E+19	0.00E+00	5.09E-03	6.53E+05	6.86E-10	9.66E-13	1.39E+05	2.29E-02	1.74E+05	3.93E-02	3.47E+04	5.05E-03	3.27E-06	1.06E-03	2.04E-02	2.60E-03	3.23E-03	1.24E-03	0.00E+00	6.75E-05	2.90E-07	2.49E-15	3.44E-15	5.52E-23	3.04E-16	1.65E-26	3.67E-23	3.77E-23	7.09E-28	2.02E-19	1.08E-02	3.26E-26	1.28E-09	5.86E-10	5.29E-15	4.16E-24	2.26E-37	9.76E-31	1.01E-25	0.00E+00	4.36E-14	1.63E-05	2.28E-03	1.78E-20	2.55E-20	1.34E-03	1.38E-03	9.41E-15
5.76E-09	900.002	1.22E+19	0.00E+00	5.24E-03	6.53E+05	6.86E-10	1.02E-12	1.39E+05	2.35E-02	1.74E+05	4.04E-02	3.47E+04	5.19E-03	3.36E-06	1.09E-03	2.09E-02	2.68E-03	3.32E-03	1.27E-03	0.00E+00	6.94E-05	2.98E-07	2.63E-15	3.55E-15	5.83E-23	3.21E-16	1.79E-26	3.78E-23	3.98E-23	7.50E-28	2.08E-19	1.11E-02	3.54E-26	1.31E-09	6.02E-10	5.44E-15	4.28E-24	2.39E-37	1.03E-30	1.07E-25	0.00E+00	4.61E-14	1.67E-05	2.34E-03	1.83E-20	2.62E-20	1.38E-03	1.42E-03	9.94E-15
5.77E-09	900.002	1.22E+19	0.00E+00	5.38E-03	6.53E+05	6.86E-10	1.08E-12	1.39E+05	2.42E-02	1.74E+05	4.15E-02	3.47E+04	5.34E-03	3.46E-06	1.12E-03	2.15E-02	2.75E-03	3.41E-03	1.31E-03	0.00E+00	7.14E-05	3.06E-07	2.78E-15	3.66E-15	6.16E-23	3.39E-16	1.95E-26	3.88E-23	4.20E-23	7.93E-28	2.14E-19	1.14E-02	3.85E-26	1.35E-09	6.19E-10	5.59E-15	4.40E-24	2.52E-37	1.09E-30	1.13E-25	0.00E+00	4.87E-14	1.72E-05	2.41E-03	1.88E-20	2.69E-20	1.42E-03	1.46E-03	1.05E-14
5.78E-09	900.002	1.22E+19	0.00E+00	5.53E-03	6.53E+05	6.86E-10	1.13E-12	1.39E+05	2.49E-02	1.74E+05	4.27E-02	3.47E+04	5.48E-03	3.55E-06	1.15E-03	2.21E-02	2.83E-03	3.50E-03	1.35E-03	0.00E+00	7.34E-05	3.15E-07	2.94E-15	3.77E-15	6.51E-23	3.59E-16	2.12E-26	4.00E-23	4.44E-23	8.39E-28	2.20E-19	1.17E-02	4.18E-26	1.39E-09	6.37E-10	5.74E-15	4.52E-24	2.67E-37	1.15E-30	1.19E-25	0.00E+00	5.14E-14	1.77E-05	2.47E-03	1.94E-20	2.77E-20	1.45E-03	1.50E-03	1.11E-14
5.79E-09	900.002	1.22E+19	0.00E+00	5.69E-03	6.53E+05	6.86E-10	1.20E-12	1.39E+05	2.55E-02	1.74E+05	4.39E-02	3.47E+04	5.64E-03	3.65E-06	1.18E-03	2.27E-02	2.91E-03	3.60E-03	1.38E-03	0.00E+00	7.54E-05	3.24E-07	3.10E-15	3.89E-15	6.88E-23	3.79E-16	2.30E-26	4.11E-23	4.69E-23	8.88E-28	2.26E-19	1.20E-02	4.54E-26	1.42E-09	6.54E-10	5.91E-15	4.65E-24	2.82E-37	1.22E-30	1.26E-25	0.00E+00	5.44E-14	1.82E-05	2.54E-03	1.99E-20	2.84E-20	1.50E-03	1.54E-03	1.17E-14
5.80E-09	900.002	1.22E+19	0.00E+00	5.85E-03	6.53E+05	6.86E-10	1.26E-12	1.39E+05	2.63E-02	1.74E+05	4.51E-02	3.47E+04	5.80E-03	3.76E-06	1.21E-03	2.34E-02	2.99E-03	3.70E-03	1.42E-03	0.00E+00	7.75E-05	3.33E-07	3.28E-15	4.01E-15	7.27E-23	4.00E-16	2.50E-26	4.23E-23	4.96E-23	9.40E-28	2.32E-19	1.23E-02	4.93E-26	1.46E-09	6.73E-10	6.07E-15	4.78E-24	2.99E-37	1.29E-30	1.33E-25	0.00E+00	5.74E-14	1.87E-05	2.61E-03	2.05E-20	2.92E-20	1.54E-03	1.58E-03	1.24E-14
5.81E-09	900.002	1.22E+19	0.00E+00	6.01E-03	6.53E+05	6.86E-10	1.33E-12	1.39E+05	2.70E-02	1.74E+05	4.64E-02	3.47E+04	5.96E-03	3.86E-06	1.25E-03	2.40E-02	3.07E-03	3.80E-03	1.46E-03	0.00E+00	7.97E-05	3.42E-07	3.47E-15	4.13E-15	7.68E-23	4.23E-16	2.71E-26	4.35E-23	5.24E-23	9.95E-28	2.39E-19	1.27E-02	5.35E-26	1.50E-09	6.91E-10	6.24E-15	4.91E-24	3.16E-37	1.36E-30	1.41E-25	0.00E+00	6.07E-14	1.92E-05	2.69E-03	2.10E-20	3.00E-20	1.58E-03	1.62E-03	1.31E-14
5.82E-09	900.002	1.22E+19	0.00E+00	6.18E-03	6.53E+05	6.86E-10	1.41E-12	1.39E+05	2.77E-02	1.74E+05	4.77E-02	3.47E+04	6.12E-03	3.97E-06	1.28E-03	2.47E-02	3.16E-03	3.91E-03	1.50E-03	0.00E+00	8.19E-05	3.52E-07	3.66E-15	4.26E-15	8.11E-23	4.47E-16	2.95E-26	4.48E-23	5.54E-23	1.05E-27	2.45E-19	1.30E-02	5.81E-26	1.55E-09	7.11E-10	6.41E-15	5.05E-24	3.34E-37	1.44E-30	1.49E-25	0.00E+00	6.41E-14	1.98E-05	2.76E-03	2.16E-20	3.09E-20	1.62E-03	1.67E-03	1.38E-14
5.83E-09	900.002	1.22E+19	0.00E+00	6.35E-03	6.53E+05	6.86E-10	1.49E-12	1.39E+05	2.85E-02	1.74E+05	4.90E-02	3.47E+04	6.29E-03	4.08E-06	1.32E-03	2.54E-02	3.25E-03	4.02E-03	1.54E-03	0.00E+00	8.42E-05	3.61E-07	3.87E-15	4.39E-15	8.57E-23	4.72E-16	3.20E-26	4.61E-23	5.85E-23	1.11E-27	2.52E-19	1.34E-02	6.31E-26	1.59E-09	7.31E-10	6.59E-15	5.19E-24	3.53E-37	1.52E-30	1.57E-25	0.00E+00	6.77E-14	2.03E-05	2.84E-03	2.22E-20	3.18E-20	1.67E-03	1.72E-03	1.46E-14
5.84E-09	900.002	1.22E+19	0.00E+00	6.53E-03	6.53E+05	6.86E-10	1.57E-12	1.39E+05	2.93E-02	1.74E+05	5.04E-02	3.47E+04	6.47E-03	4.19E-06	1.36E-03	2.61E-02	3.34E-03	4.13E-03	1.59E-03	0.00E+00	8.65E-05	3.72E-07	4.09E-15	4.53E-15	9.06E-23	4.99E-16	3.47E-26	4.74E-23	6.18E-23	1.18E-27	2.59E-19	1.38E-02	6.86E-26	1.63E-09	7.51E-10	6.78E-15	5.33E-24	3.73E-37	1.60E-30	1.66E-25	0.00E+00	7.16E-14	2.09E-05	2.92E-03	2.28E-20	3.26E-20	1.72E-03	1.76E-03	1.54E-14
5.85E-09	900.002	1.22E+19	0.00E+00	6.71E-03	6.53E+05	6.86E-10	1.65E-12	1.39E+05	3.01E-02	1.74E+05	5.18E-02	3.47E+04	6.65E-03	4.31E-06	1.39E-03	2.68E-02	3.43E-03	4.25E-03	1.63E-03	0.00E+00	8.90E-05	3.82E-07	4.32E-15	4.67E-15	9.57E-23	5.27E-16	3.77E-26	4.88E-23	6.53E-23	1.25E-27	2.67E-19	1.42E-02	7.45E-26	1.68E-09	7.72E-10	6.97E-15	5.48E-24	3.95E-37	1.69E-30	1.75E-25	0.00E+00	7.56E-14	2.15E-05	3.00E-03	2.35E-20	3.35E-20	1.76E-03	1.81E-03	1.63E-14
5.86E-09	900.002	1.22E+19	0.00E+00	6.90E-03	6.53E+05	6.86E-10	1.75E-12	1.39E+05	3.10E-02	1.74E+05	5.32E-02	3.47E+04	6.84E-03	4.43E-06	1.43E-03	2.76E-02	3.53E-03	4.37E-03	1.68E-03	0.00E+00	9.14E-05	3.93E-07	4.56E-15	4.81E-15	1.01E-22	5.57E-16	4.10E-26	5.02E-23	6.90E-23	1.32E-27	2.74E-19	1.46E-02	8.09E-26	1.73E-09	7.93E-10	7.16E-15	5.64E-24	4.18E-37	1.79E-30	1.85E-25	0.00E+00	7.99E-14	2.21E-05	3.08E-03	2.41E-20	3.45E-20	1.81E-03	1.86E-03	1.72E-14
5.87E-09	900.003	1.22E+19	0.00E+00	7.09E-03	6.53E+05	6.86E-10	1.84E-12	1.39E+05	3.18E-02	1.74E+05	5.47E-02	3.47E+04	7.03E-03	4.55E-06	1.47E-03	2.83E-02	3.62E-03	4.49E-03	1.72E-03	0.00E+00	9.40E-05	4.04E-07	4.82E-15	4.96E-15	1.07E-22	5.89E-16	4.45E-26	5.17E-23	7.29E-23	1.40E-27	2.82E-19	1.50E-02	8.79E-26	1.77E-09	8.16E-10	7.36E-15	5.79E-24	4.42E-37	1.89E-30	1.96E-25	0.00E+00	8.44E-14	2.27E-05	3.17E-03	2.48E-20	3.54E-20	1.86E-03	1.92E-03	1.82E-14
5.88E-09	900.003	1.22E+19	0.00E+00	7.29E-03	6.53E+05	6.86E-10	1.95E-12	1.39E+05	3.27E-02	1.74E+05	5.62E-02	3.47E+04	7.22E-03	4.68E-06	1.51E-03	2.91E-02	3.72E-03	4.61E-03	1.77E-03	0.00E+00	9.66E-05	4.15E-07	5.10E-15	5.12E-15	1.13E-22	6.22E-16	4.83E-26	5.32E-23	7.71E-23	1.48E-27	2.90E-19	1.54E-02	9.54E-26	1.82E-09	8.38E-10	7.57E-15	5.95E-24	4.67E-37	2.00E-30	2.07E-25	0.00E+00	8.92E-14	2.33E-05	3.26E-03	2.55E-20	3.64E-20	1.92E-03	1.97E-03	1.93E-14
5.89E-09	900.003	1.22E+19	0.00E+00	7.49E-03	6.53E+05	6.86E-10	2.05E-12	1.39E+05	3.36E-02	1.74E+05	5.78E-02	3.47E+04	7.43E-03	4.81E-06	1.56E-03	2.99E-02	3.83E-03	4.74E-03	1.82E-03	0.00E+00	9.93E-05	4.26E-07	5.38E-15	5.28E-15	1.19E-22	6.57E-16	5.25E-26	5.48E-23	8.14E-23	1.57E-27	2.98E-19	1.58E-02	1.04E-25	1.88E-09	8.62E-10	7.78E-15	6.12E-24	4.94E-37	2.11E-30	2.19E-25	0.00E+00	9.43E-14	2.40E-05	3.35E-03	2.62E-20	3.75E-20	1.97E-03	2.03E-03	2.03E-14
5.90E-09	900.003	1.22E+19	0.00E+00	7.70E-03	6.53E+05	6.86E-10	2.17E-12	1.39E+05	3.46E-02	1.74E+05	5.94E-02	3.47E+04	7.63E-03	4.95E-06	1.60E-03	3.08E-02	3.94E-03	4.88E-03	1.87E-03	0.00E+00	1.02E-04	4.38E-07	5.69E-15	5.45E-15	1.26E-22	6.95E-16	5.70E-26	5.64E-23	8.60E-23	1.66E-27	3.06E-19	1.63E-02	1.13E-25	1.93E-09	8.86E-10	7.99E-15	6.29E-24	5.23E-37	2.23E-30	2.31E-25	0.00E+00	9.96E-14	2.46E-05	3.44E-03	2.70E-20	3.85E-20	2.02E-03	2.08E-03	2.15E-14
5.91E-09	900.003	1.22E+19	0.00E+00	7.91E-03	6.53E+05	6.86E-10	2.29E-12	1.39E+05	3.56E-02	1.74E+05	6.11E-02	3.47E+04	7.85E-03	5.08E-06	1.64E-03	3.16E-02	4.05E-03	5.01E-03	1.92E-03	0.00E+00	1.05E-04	4.51E-07	6.01E-15	5.62E-15	1.33E-22	7.34E-16	6.19E-26	5.80E-23	9.09E-23	1.76E-27	3.15E-19	1.67E-02	1.22E-25	1.98E-09	9.11E-10	8.22E-15	6.47E-24	5.53E-37	2.36E-30	2.44E-25	0.00E+00	1.05E-13	2.53E-05	3.54E-03	2.77E-20	3.96E-20	2.08E-03	2.14E-03	2.27E-14
5.92E-09	900.003	1.22E+19	0.00E+00	8.14E-03	6.53E+05	6.86E-10	2.42E-12	1.39E+05	3.65E-02	1.74E+05	6.28E-02	3.47E+04	8.06E-03	5.23E-06	1.69E-03	3.25E-02	4.16E-03	5.15E-03	1.98E-03	0.00E+00	1.08E-04	4.63E-07	6.35E-15	5.80E-15	1.41E-22	7.75E-16	6.73E-26	5.97E-23	9.60E-23	1.86E-27	3.23E-19	1.72E-02	1.33E-25	2.04E-09	9.36E-10	8.45E-15	6.65E-24	5.85E-37	2.49E-30	2.58E-25	0.00E+00	1.11E-13	2.60E-05	3.64E-03	2.85E-20	4.07E-20	2.14E-03	2.20E-03	2.40E-14
5.93E-09	900.003	1.22E+19	0.00E+00	8.36E-03	6.53E+05	6.86E-10	2.55E-12	1.39E+05	3.76E-02	1.74E+05	6.45E-02	3.47E+04	8.29E-03	5.37E-06	1.74E-03	3.34E-02	4.27E-03	5.30E-03	2.03E-03	0.00E+00	1.11E-04	4.76E-07	6.71E-15	5.99E-15	1.49E-22	8.19E-16	7.31E-26	6.15E-23	1.01E-22	1.97E-27	3.32E-19	1.77E-02	1.44E-25	2.09E-09	9.62E-10	8.68E-15	6.84E-24	6.19E-37	2.63E-30	2.73E-25	0.00E+00	1.18E-13	2.67E-05	3.74E-03	2.93E-20	4.18E-20	2.20E-03	2.26E-03	2.54E-14
5.94E-09	900.003	1.22E+19	0.00E+00	8.60E-03	6.53E+05	6.86E-10	2.69E-12	1.39E+05	3.86E-02	1.74E+05	6.63E-02	3.47E+04	8.52E-03	5.52E-06	1.78E-03	3.44E-02	4.39E-03	5.44E-03	2.09E-03	0.00E+00	1.14E-04	4.89E-07	7.09E-15	6.18E-15	1.57E-22	8.66E-16	7.94E-26	6.33E-23	1.07E-22	2.09E-27	3.42E-19	1.82E-02	1.57E-25	2.15E-09	9.89E-10	8.93E-15	7.03E-24	6.55E-37	2.78E-30	2.88E-25	0.00E+00	1.24E-13	2.75E-05	3.84E-03	3.01E-20	4.30E-20	2.26E-03	2.32E-03	2.68E-14
5.95E-09	900.003	1.22E+19	0.00E+00	8.84E-03	6.53E+05	6.86E-10	2.84E-12	1.39E+05	3.97E-02	1.74E+05	6.82E-02	3.47E+04	8.76E-03	5.67E-06	1.83E-03	3.53E-02	4.52E-03	5.59E-03	2.15E-03	0.00E+00	1.17E-04	5.03E-07	7.49E-15	6.38E-15	1.66E-22	9.15E-16	8.62E-26	6.52E-23	1.13E-22	2.22E-27	3.51E-19	1.87E-02	1.70E-25	2.21E-09	1.02E-09	9.18E-15	7.22E-24	6.92E-37	2.94E-30	3.04E-25	0.00E+00	1.31E-13	2.83E-05	3.95E-03	3.09E-20	4.42E-20	2.32E-03	2.39E-03	2.83E-14
5.96E-09	900.003	1.22E+19	0.00E+00	9.08E-03	6.53E+05	6.86E-10	3.00E-12	1.39E+05	4.08E-02	1.74E+05	7.01E-02	3.47E+04	9.00E-03	5.83E-06	1.89E-03	3.63E-02	4.64E-03	5.75E-03	2.21E-03	0.00E+00	1.20E-04	5.17E-07	7.92E-15	6.58E-15	1.75E-22	9.67E-16	9.36E-26	6.71E-23	1.20E-22	2.35E-27	3.61E-19	1.92E-02	1.85E-25	2.27E-09	1.04E-09	9.43E-15	7.43E-24	7.33E-37	3.10E-30	3.22E-25	0.00E+00	1.39E-13	2.91E-05	4.06E-03	3.18E-20	4.54E-20	2.39E-03	2.46E-03	2.99E-14
5.97E-09	900.003	1.22E+19	0.00E+00	9.34E-03	6.53E+05	6.86E-10	3.17E-12	1.39E+05	4.19E-02	1.74E+05	7.21E-02	3.47E+04	9.26E-03	6.00E-06	1.94E-03	3.73E-02	4.77E-03	5.91E-03	2.27E-03	0.00E+00	1.24E-04	5.32E-07	8.36E-15	6.79E-15	1.85E-22	1.02E-15	1.02E-25	6.91E-23	1.26E-22	2.49E-27	3.71E-19	1.97E-02	2.01E-25	2.34E-09	1.07E-09	9.69E-15	7.63E-24	7.75E-37	3.28E-30	3.40E-25	0.00E+00	1.46E-13	2.99E-05	4.17E-03	3.27E-20	4.67E-20	2.46E-03	2.52E-03	3.16E-14
5.98E-09	900.003	1.22E+19	0.00E+00	9.60E-03	6.53E+05	6.86E-10	3.34E-12	1.39E+05	4.31E-02	1.74E+05	7.41E-02	3.47E+04	9.51E-03	6.16E-06	1.99E-03	3.84E-02	4.91E-03	6.08E-03	2.33E-03	0.00E+00	1.27E-04	5.46E-07	8.84E-15	7.01E-15	1.96E-22	1.08E-15	1.10E-25	7.11E-23	1.34E-22	2.63E-27	3.81E-19	2.03E-02	2.18E-25	2.40E-09	1.10E-09	9.97E-15	7.85E-24	8.20E-37	3.46E-30	3.59E-25	0.00E+00	1.55E-13	3.07E-05	4.29E-03	3.36E-20	4.80E-20	2.52E-03	2.59E-03	3.34E-14
5.99E-09	900.004	1.22E+19	0.00E+00	9.86E-03	6.53E+05	6.86E-10	3.53E-12	1.39E+05	4.43E-02	1.74E+05	7.61E-02	3.47E+04	9.78E-03	6.34E-06	2.05E-03	3.94E-02	5.04E-03	6.25E-03	2.40E-03	0.00E+00	1.31E-04	5.62E-07	9.34E-15	7.24E-15	2.07E-22	1.14E-15	1.20E-25	7.32E-23	1.41E-22	2.79E-27	3.92E-19	2.08E-02	2.37E-25	2.47E-09	1.14E-09	1.02E-14	8.07E-24	8.67E-37	3.66E-30	3.79E-25	0.00E+00	1.64E-13	3.16E-05	4.41E-03	3.45E-20	4.93E-20	2.59E-03	2.67E-03	3.53E-14
6.00E-09	900.004	1.22E+19	0.00E+00	1.01E-02	6.53E+05	6.86E-10	3.73E-12	1.39E+05	4.56E-02	1.74E+05	7.83E-02	3.47E+04	1.01E-02	6.51E-06	2.11E-03	4.05E-02	5.18E-03	6.42E-03	2.47E-03	0.00E+00	1.34E-04	5.77E-07	9.87E-15	7.48E-15	2.19E-22	1.20E-15	1.30E-25	7.54E-23	1.49E-22	2.96E-27	4.03E-19	2.14E-02	2.57E-25	2.54E-09	1.17E-09	1.05E-14	8.29E-24	9.18E-37	3.87E-30	4.01E-25	0.00E+00	1.73E-13	3.24E-05	4.53E-03	3.55E-20	5.07E-20	2.67E-03	2.74E-03	3.73E-14
6.01E-09	900.004	1.22E+19	0.00E+00	1.04E-02	6.53E+05	6.86E-10	3.94E-12	1.39E+05	4.68E-02	1.74E+05	8.05E-02	3.47E+04	1.03E-02	6.69E-06	2.16E-03	4.17E-02	5.33E-03	6.60E-03	2.53E-03	0.00E+00	1.38E-04	5.93E-07	1.04E-14	7.72E-15	2.31E-22	1.27E-15	1.42E-25	7.76E-23	1.58E-22	3.14E-27	4.14E-19	2.20E-02	2.79E-25	2.61E-09	1.20E-09	1.08E-14	8.53E-24	9.71E-37	4.09E-30	4.23E-25	0.00E+00	1.83E-13	3.33E-05	4.66E-03	3.65E-20	5.21E-20	2.74E-03	2.82E-03	3.94E-14
6.02E-09	900.004	1.22E+19	0.00E+00	1.07E-02	6.53E+05	6.86E-10	4.16E-12	1.39E+05	4.81E-02	1.74E+05	8.27E-02	3.47E+04	1.06E-02	6.88E-06	2.22E-03	4.28E-02	5.48E-03	6.78E-03	2.61E-03	0.00E+00	1.42E-04	6.10E-07	1.10E-14	7.98E-15	2.44E-22	1.35E-15	1.54E-25	7.99E-23	1.67E-22	3.32E-27	4.26E-19	2.26E-02	3.03E-25	2.68E-09	1.23E-09	1.11E-14	8.76E-24	1.03E-36	4.32E-30	4.47E-25	0.00E+00	1.93E-13	3.43E-05	4.79E-03	3.75E-20	5.36E-20	2.82E-03	2.90E-03	4.16E-14
6.03E-09	900.004	1.22E+19	0.00E+00	1.10E-02	6.53E+05	6.86E-10	4.39E-12	1.39E+05	4.95E-02	1.74E+05	8.50E-02	3.47E+04	1.09E-02	7.07E-06	2.29E-03	4.40E-02	5.63E-03	6.97E-03	2.68E-03	0.00E+00	1.46E-04	6.27E-07	1.16E-14	8.24E-15	2.58E-22	1.42E-15	1.67E-25	8.23E-23	1.76E-22	3.52E-27	4.38E-19	2.33E-02	3.29E-25	2.76E-09	1.27E-09	1.14E-14	9.01E-24	1.09E-36	4.56E-30	4.73E-25	0.00E+00	2.04E-13	3.52E-05	4.92E-03	3.86E-20	5.51E-20	2.90E-03	2.98E-03	4.40E-14
6.04E-09	900.004	1.22E+19	0.00E+00	1.13E-02	6.53E+05	6.86E-10	4.63E-12	1.39E+05	5.09E-02	1.74E+05	8.74E-02	3.47E+04	1.12E-02	7.27E-06	2.35E-03	4.52E-02	5.79E-03	7.17E-03	2.75E-03	0.00E+00	1.50E-04	6.45E-07	1.23E-14	8.51E-15	2.73E-22	1.50E-15	1.81E-25	8.48E-23	1.86E-22	3.74E-27	4.50E-19	2.39E-02	3.58E-25	2.83E-09	1.30E-09	1.18E-14	9.26E-24	1.15E-36	4.82E-30	5.00E-25	0.00E+00	2.15E-13	3.62E-05	5.06E-03	3.96E-20	5.66E-20	2.98E-03	3.06E-03	4.65E-14
6.05E-09	900.004	1.22E+19	0.00E+00	1.16E-02	6.53E+05	6.86E-10	4.89E-12	1.39E+05	5.23E-02	1.74E+05	8.98E-02	3.47E+04	1.15E-02	7.47E-06	2.42E-03	4.65E-02	5.95E-03	7.37E-03	2.83E-03	0.00E+00	1.54E-04	6.63E-07	1.30E-14	8.79E-15	2.88E-22	1.59E-15	1.97E-25	8.73E-23	1.97E-22	3.96E-27	4.63E-19	2.46E-02	3.89E-25	2.91E-09	1.34E-09	1.21E-14	9.52E-24	1.22E-36	5.10E-30	5.28E-25	0.00E+00	2.28E-13	3.72E-05	5.20E-03	4.07E-20	5.82E-20	3.06E-03	3.15E-03	4.91E-14
6.06E-09	900.004	1.22E+19	0.00E+00	1.20E-02	6.53E+05	6.86E-10	5.17E-12	1.39E+05	5.37E-02	1.74E+05	9.23E-02	3.47E+04	1.19E-02	7.68E-06	2.48E-03	4.78E-02	6.12E-03	7.57E-03	2.91E-03	0.00E+00	1.59E-04	6.81E-07	1.37E-14	9.09E-15	3.04E-22	1.68E-15	2.14E-25	8.99E-23	2.08E-22	4.20E-27	4.75E-19	2.53E-02	4.22E-25	3.00E-09	1.38E-09	1.24E-14	9.79E-24	1.29E-36	5.38E-30	5.58E-25	0.00E+00	2.40E-13	3.83E-05	5.35E-03	4.19E-20	5.98E-20	3.15E-03	3.23E-03	5.19E-14
6.07E-09	900.004	1.22E+19	0.00E+00	1.23E-02	6.53E+05	6.86E-10	5.46E-12	1.39E+05	5.52E-02	1.74E+05	9.49E-02	3.47E+04	1.22E-02	7.90E-06	2.55E-03	4.91E-02	6.29E-03	7.79E-03	2.99E-03	0.00E+00	1.63E-04	7.00E-07	1.45E-14	9.39E-15	3.22E-22	1.77E-15	2.32E-25	9.26E-23	2.19E-22	4.45E-27	4.89E-19	2.60E-02	4.59E-25	3.08E-09	1.41E-09	1.28E-14	1.01E-23	1.36E-36	5.69E-30	5.89E-25	0.00E+00	2.54E-13	3.93E-05	5.49E-03	4.30E-20	6.15E-20	3.23E-03	3.32E-03	5.48E-14
6.08E-09	900.005	1.22E+19	0.00E+00	1.26E-02	6.53E+05	6.86E-10	5.76E-12	1.39E+05	5.68E-02	1.74E+05	9.76E-02	3.47E+04	1.25E-02	8.12E-06	2.62E-03	5.05E-02	6.46E-03	8.00E-03	3.07E-03	0.00E+00	1.68E-04	7.20E-07	1.53E-14	9.71E-15	3.40E-22	1.87E-15	2.52E-25	9.54E-23	2.32E-22	4.72E-27	5.02E-19	2.67E-02	4.98E-25	3.16E-09	1.45E-09	1.31E-14	1.03E-23	1.44E-36	6.01E-30	6.23E-25	0.00E+00	2.68E-13	4.04E-05	5.65E-03	4.42E-20	6.32E-20	3.32E-03	3.42E-03	5.79E-14
6.09E-09	900.005	1.22E+19	0.00E+00	1.30E-02	6.53E+05	6.86E-10	6.08E-12	1.39E+05	5.84E-02	1.74E+05	1.00E-01	3.47E+04	1.29E-02	8.34E-06	2.70E-03	5.19E-02	6.64E-03	8.23E-03	3.16E-03	0.00E+00	1.72E-04	7.40E-07	1.62E-14	1.00E-14	3.59E-22	1.98E-15	2.74E-25	9.83E-23	2.45E-22	5.01E-27	5.16E-19	2.74E-02	5.41E-25	3.25E-09	1.49E-09	1.35E-14	1.06E-23	1.53E-36	6.35E-30	6.58E-25	0.00E+00	2.84E-13	4.16E-05	5.81E-03	4.55E-20	6.50E-20	3.42E-03	3.51E-03	6.12E-14
6.10E-09	900.005	1.22E+19	0.00E+00	1.34E-02	6.53E+05	6.86E-10	6.43E-12	1.39E+05	6.00E-02	1.74E+05	1.03E-01	3.47E+04	1.32E-02	8.58E-06	2.77E-03	5.34E-02	6.83E-03	8.46E-03	3.25E-03	0.00E+00	1.77E-04	7.60E-07	1.71E-14	1.04E-14	3.79E-22	2.09E-15	2.98E-25	1.01E-22	2.59E-22	5.31E-27	5.31E-19	2.82E-02	5.87E-25	3.34E-09	1.54E-09	1.39E-14	1.09E-23	1.62E-36	6.71E-30	6.95E-25	0.00E+00	3.00E-13	4.27E-05	5.97E-03	4.68E-20	6.68E-20	3.51E-03	3.61E-03	6.47E-14
6.11E-09	900.005	1.22E+19	0.00E+00	1.37E-02	6.53E+05	6.86E-10	6.79E-12	1.39E+05	6.17E-02	1.74E+05	1.06E-01	3.47E+04	1.36E-02	8.82E-06	2.85E-03	5.49E-02	7.02E-03	8.69E-03	3.34E-03	0.00E+00	1.82E-04	7.82E-07	1.81E-14	1.07E-14	4.01E-22	2.21E-15	3.23E-25	1.04E-22	2.74E-22	5.64E-27	5.46E-19	2.90E-02	6.38E-25	3.44E-09	1.58E-09	1.43E-14	1.12E-23	1.71E-36	7.09E-30	7.35E-25	0.00E+00	3.17E-13	4.39E-05	6.13E-03	4.81E-20	6.87E-20	3.61E-03	3.71E-03	6.83E-14
6.12E-09	900.005	1.22E+19	0.00E+00	1.41E-02	6.53E+05	6.86E-10	7.17E-12	1.39E+05	6.34E-02	1.74E+05	1.09E-01	3.47E+04	1.40E-02	9.06E-06	2.93E-03	5.64E-02	7.21E-03	8.94E-03	3.43E-03	0.00E+00	1.87E-04	8.03E-07	1.91E-14	1.11E-14	4.24E-22	2.33E-15	3.51E-25	1.07E-22	2.89E-22	5.98E-27	5.61E-19	2.98E-02	6.93E-25	3.53E-09	1.62E-09	1.47E-14	1.16E-23	1.81E-36	7.49E-30	7.76E-25	0.00E+00	3.35E-13	4.51E-05	6.31E-03	4.94E-20	7.06E-20	3.71E-03	3.82E-03	7.22E-14
6.13E-09	900.005	1.22E+19	0.00E+00	1.45E-02	6.53E+05	6.86E-10	7.57E-12	1.39E+05	6.52E-02	1.74E+05	1.12E-01	3.47E+04	1.44E-02	9.31E-06	3.01E-03	5.80E-02	7.42E-03	9.19E-03	3.53E-03	0.00E+00	1.92E-04	8.26E-07	2.02E-14	1.15E-14	4.48E-22	2.47E-15	3.81E-25	1.11E-22	3.05E-22	6.35E-27	5.77E-19	3.06E-02	7.53E-25	3.63E-09	1.67E-09	1.51E-14	1.19E-23	1.92E-36	7.92E-30	8.20E-25	0.00E+00	3.54E-13	4.64E-05	6.48E-03	5.08E-20	7.25E-20	3.81E-03	3.92E-03	7.63E-14
6.14E-09	900.005	1.22E+19	0.00E+00	1.49E-02	6.53E+05	6.86E-10	7.99E-12	1.39E+05	6.70E-02	1.74E+05	1.15E-01	3.47E+04	1.48E-02	9.57E-06	3.10E-03	5.96E-02	7.62E-03	9.44E-03	3.63E-03	0.00E+00	1.98E-04	8.49E-07	2.13E-14	1.19E-14	4.73E-22	2.60E-15	4.14E-25	1.14E-22	3.23E-22	6.73E-27	5.93E-19	3.15E-02	8.18E-25	3.73E-09	1.72E-09	1.55E-14	1.22E-23	2.03E-36	8.36E-30	8.67E-25	0.00E+00	3.74E-13	4.77E-05	6.66E-03	5.22E-20	7.46E-20	3.92E-03	4.03E-03	8.06E-14
6.15E-09	900.006	1.22E+19	0.00E+00	1.53E-02	6.53E+05	6.86E-10	8.44E-12	1.39E+05	6.89E-02	1.74E+05	1.18E-01	3.47E+04	1.52E-02	9.84E-06	3.18E-03	6.13E-02	7.84E-03	9.71E-03	3.73E-03	0.00E+00	2.03E-04	8.73E-07	2.25E-14	1.23E-14	5.00E-22	2.75E-15	4.50E-25	1.18E-22	3.41E-22	7.15E-27	6.09E-19	3.24E-02	8.88E-25	3.84E-09	1.76E-09	1.59E-14	1.26E-23	2.15E-36	8.84E-30	9.16E-25	0.00E+00	3.95E-13	4.90E-05	6.85E-03	5.37E-20	7.66E-20	4.03E-03	4.14E-03	8.52E-14
6.16E-09	900.006	1.22E+19	0.00E+00	1.58E-02	6.53E+05	6.86E-10	8.91E-12	1.39E+05	7.08E-02	1.74E+05	1.22E-01	3.47E+04	1.56E-02	1.01E-05	3.27E-03	6.30E-02	8.05E-03	9.98E-03	3.83E-03	0.00E+00	2.09E-04	8.97E-07	2.38E-14	1.27E-14	5.28E-22	2.91E-15	4.89E-25	1.21E-22	3.60E-22	7.59E-27	6.26E-19	3.33E-02	9.64E-25	3.94E-09	1.81E-09	1.64E-14	1.29E-23	2.28E-36	9.34E-30	9.68E-25	0.00E+00	4.17E-13	5.04E-05	7.04E-03	5.52E-20	7.88E-20	4.14E-03	4.26E-03	9.00E-14
6.17E-09	900.006	1.22E+19	0.00E+00	1.62E-02	6.53E+05	6.86E-10	9.41E-12	1.39E+05	7.28E-02	1.74E+05	1.25E-01	3.47E+04	1.61E-02	1.04E-05	3.36E-03	6.47E-02	8.28E-03	1.03E-02	3.94E-03	0.00E+00	2.15E-04	9.22E-07	2.52E-14	1.31E-14	5.58E-22	3.07E-15	5.31E-25	1.25E-22	3.81E-22	8.05E-27	6.44E-19	3.42E-02	1.05E-24	4.05E-09	1.86E-09	1.68E-14	1.33E-23	2.41E-36	9.87E-30	1.02E-24	0.00E+00	4.41E-13	5.18E-05	7.24E-03	5.67E-20	8.10E-20	4.26E-03	4.38E-03	9.51E-14
6.18E-09	900.006	1.22E+19	0.00E+00	1.66E-02	6.53E+05	6.86E-10	9.94E-12	1.39E+05	7.48E-02	1.74E+05	1.28E-01	3.47E+04	1.65E-02	1.07E-05	3.46E-03	6.65E-02	8.51E-03	1.05E-02	4.05E-03	0.00E+00	2.21E-04	9.48E-07	2.66E-14	1.36E-14	5.89E-22	3.25E-15	5.76E-25	1.29E-22	4.02E-22	8.55E-27	6.62E-19	3.52E-02	1.14E-24	4.17E-09	1.92E-09	1.73E-14	1.36E-23	2.55E-36	1.04E-29	1.08E-24	0.00E+00	4.66E-13	5.32E-05	7.44E-03	5.83E-20	8.32E-20	4.38E-03	4.50E-03	1.00E-13
6.19E-09	900.006	1.22E+19	0.00E+00	1.71E-02	6.53E+05	6.86E-10	1.05E-11	1.39E+05	7.69E-02	1.74E+05	1.32E-01	3.47E+04	1.70E-02	1.10E-05	3.55E-03	6.84E-02	8.75E-03	1.08E-02	4.16E-03	0.00E+00	2.27E-04	9.74E-07	2.81E-14	1.41E-14	6.23E-22	3.43E-15	6.26E-25	1.33E-22	4.25E-22	9.08E-27	6.80E-19	3.62E-02	1.24E-24	4.28E-09	1.97E-09	1.78E-14	1.40E-23	2.70E-36	1.10E-29	1.14E-24	0.00E+00	4.92E-13	5.47E-05	7.65E-03	5.99E-20	8.56E-20	4.50E-03	4.63E-03	1.06E-13
6.20E-09	900.006	1.22E+19	0.00E+00	1.76E-02	6.53E+05	6.86E-10	1.11E-11	1.39E+05	7.90E-02	1.74E+05	1.36E-01	3.47E+04	1.74E-02	1.13E-05	3.65E-03	7.03E-02	8.99E-03	1.11E-02	4.28E-03	0.00E+00	2.33E-04	1.00E-06	2.97E-14	1.46E-14	6.58E-22	3.63E-15	6.80E-25	1.37E-22	4.49E-22	9.64E-27	6.99E-19	3.72E-02	1.34E-24	4.40E-09	2.02E-09	1.83E-14	1.44E-23	2.86E-36	1.16E-29	1.21E-24	0.00E+00	5.20E-13	5.63E-05	7.86E-03	6.16E-20	8.80E-20	4.63E-03	4.76E-03	1.12E-13
6.21E-09	900.007	1.22E+19	0.00E+00	1.81E-02	6.53E+05	6.86E-10	1.17E-11	1.39E+05	8.12E-02	1.74E+05	1.40E-01	3.47E+04	1.79E-02	1.16E-05	3.75E-03	7.23E-02	9.24E-03	1.14E-02	4.40E-03	0.00E+00	2.40E-04	1.03E-06	3.14E-14	1.51E-14	6.95E-22	3.83E-15	7.39E-25	1.41E-22	4.74E-22	1.02E-26	7.19E-19	3.82E-02	1.46E-24	4.53E-09	2.08E-09	1.88E-14	1.48E-23	3.03E-36	1.23E-29	1.27E-24	0.00E+00	5.49E-13	5.78E-05	8.08E-03	6.33E-20	9.04E-20	4.75E-03	4.89E-03	1.19E-13
6.22E-09	900.007	1.22E+19	0.00E+00	1.86E-02	6.53E+05	6.86E-10	1.24E-11	1.39E+05	8.35E-02	1.74E+05	1.43E-01	3.47E+04	1.84E-02	1.19E-05	3.86E-03	7.43E-02	9.50E-03	1.18E-02	4.52E-03	0.00E+00	2.46E-04	1.06E-06	3.31E-14	1.56E-14	7.35E-22	4.05E-15	8.02E-25	1.45E-22	5.01E-22	1.09E-26	7.39E-19	3.93E-02	1.58E-24	4.65E-09	2.14E-09	1.93E-14	1.52E-23	3.21E-36	1.30E-29	1.35E-24	0.00E+00	5.81E-13	5.94E-05	8.31E-03	6.51E-20	9.29E-20	4.89E-03	5.03E-03	1.25E-13
6.23E-09	900.007	1.22E+19	0.00E+00	1.91E-02	6.53E+05	6.86E-10	1.31E-11	1.39E+05	8.58E-02	1.74E+05	1.47E-01	3.47E+04	1.89E-02	1.23E-05	3.97E-03	7.63E-02	9.77E-03	1.21E-02	4.65E-03	0.00E+00	2.53E-04	1.09E-06	3.50E-14	1.62E-14	7.76E-22	4.28E-15	8.71E-25	1.50E-22	5.30E-22	1.16E-26	7.59E-19	4.04E-02	1.72E-24	4.78E-09	2.20E-09	1.98E-14	1.57E-23	3.40E-36	1.37E-29	1.42E-24	0.00E+00	6.13E-13	6.11E-05	8.54E-03	6.69E-20	9.55E-20	5.02E-03	5.17E-03	1.32E-13
6.24E-09	900.007	1.22E+19	0.00E+00	1.96E-02	6.53E+05	6.86E-10	1.38E-11	1.39E+05	8.82E-02	1.74E+05	1.52E-01	3.47E+04	1.95E-02	1.26E-05	4.08E-03	7.85E-02	1.00E-02	1.24E-02	4.78E-03	0.00E+00	2.60E-04	1.12E-06	3.70E-14	1.68E-14	8.20E-22	4.52E-15	9.46E-25	1.54E-22	5.60E-22	1.23E-26	7.81E-19	4.15E-02	1.87E-24	4.92E-09	2.26E-09	2.04E-14	1.61E-23	3.60E-36	1.45E-29	1.50E-24	0.00E+00	6.48E-13	6.28E-05	8.78E-03	6.87E-20	9.82E-20	5.16E-03	5.31E-03	1.40E-13
6.25E-09	900.007	1.22E+19	0.00E+00	2.02E-02	6.53E+05	6.86E-10	1.46E-11	1.39E+05	9.07E-02	1.74E+05	1.56E-01	3.47E+04	2.00E-02	1.30E-05	4.19E-03	8.07E-02	1.03E-02	1.28E-02	4.91E-03	0.00E+00	2.68E-04	1.15E-06	3.91E-14	1.74E-14	8.67E-22	4.77E-15	1.03E-24	1.59E-22	5.91E-22	1.30E-26	8.03E-19	4.26E-02	2.03E-24	5.05E-09	2.32E-09	2.10E-14	1.66E-23	3.82E-36	1.53E-29	1.59E-24	0.00E+00	6.85E-13	6.46E-05	9.02E-03	7.07E-20	1.01E-19	5.31E-03	5.46E-03	1.48E-13
6.26E-09	900.007	1.22E+19	0.00E+00	2.07E-02	6.53E+05	6.86E-10	1.54E-11	1.39E+05	9.32E-02	1.74E+05	1.60E-01	3.47E+04	2.06E-02	1.33E-05	4.31E-03	8.29E-02	1.06E-02	1.31E-02	5.05E-03	0.00E+00	2.75E-04	1.18E-06	4.13E-14	1.80E-14	9.16E-22	5.04E-15	1.12E-24	1.64E-22	6.25E-22	1.39E-26	8.25E-19	4.38E-02	2.20E-24	5.20E-09	2.39E-09	2.15E-14	1.70E-23	4.05E-36	1.62E-29	1.68E-24	0.00E+00	7.24E-13	6.64E-05	9.27E-03	7.26E-20	1.04E-19	5.46E-03	5.61E-03	1.56E-13
6.27E-09	900.008	1.22E+19	0.00E+00	2.13E-02	6.53E+05	6.86E-10	1.63E-11	1.39E+05	9.58E-02	1.74E+05	1.65E-01	3.47E+04	2.11E-02	1.37E-05	4.43E-03	8.52E-02	1.09E-02	1.35E-02	5.19E-03	0.00E+00	2.83E-04	1.21E-06	4.37E-14	1.86E-14	9.68E-22	5.33E-15	1.21E-24	1.69E-22	6.60E-22	1.47E-26	8.48E-19	4.51E-02	2.39E-24	5.34E-09	2.45E-09	2.21E-14	1.75E-23	4.29E-36	1.71E-29	1.77E-24	0.00E+00	7.65E-13	6.82E-05	9.53E-03	7.47E-20	1.07E-19	5.61E-03	5.77E-03	1.65E-13
6.28E-09	900.008	1.22E+19	0.00E+00	2.19E-02	6.53E+05	6.86E-10	1.72E-11	1.39E+05	9.85E-02	1.74E+05	1.69E-01	3.47E+04	2.17E-02	1.41E-05	4.55E-03	8.76E-02	1.12E-02	1.39E-02	5.33E-03	0.00E+00	2.91E-04	1.25E-06	4.61E-14	1.93E-14	1.02E-21	5.63E-15	1.32E-24	1.75E-22	6.98E-22	1.57E-26	8.72E-19	4.63E-02	2.60E-24	5.49E-09	2.52E-09	2.28E-14	1.80E-23	4.54E-36	1.81E-29	1.87E-24	0.00E+00	8.08E-13	7.01E-05	9.80E-03	7.68E-20	1.10E-19	5.77E-03	5.93E-03	1.74E-13
6.29E-09	900.008	1.22E+19	0.00E+00	2.25E-02	6.53E+05	6.86E-10	1.81E-11	1.39E+05	1.01E-01	1.74E+05	1.74E-01	3.47E+04	2.23E-02	1.45E-05	4.68E-03	9.01E-02	1.15E-02	1.43E-02	5.48E-03	0.00E+00	2.99E-04	1.28E-06	4.87E-14	2.00E-14	1.08E-21	5.95E-15	1.43E-24	1.80E-22	7.37E-22	1.67E-26	8.96E-19	4.76E-02	2.82E-24	5.64E-09	2.59E-09	2.34E-14	1.85E-23	4.81E-36	1.91E-29	1.98E-24	0.00E+00	8.54E-13	7.21E-05	1.01E-02	7.89E-20	1.13E-19	5.93E-03	6.09E-03	1.84E-13
6.30E-09	900.008	1.22E+19	0.00E+00	2.32E-02	6.53E+05	6.86E-10	1.92E-11	1.39E+05	1.04E-01	1.74E+05	1.79E-01	3.47E+04	2.30E-02	1.49E-05	4.81E-03	9.26E-02	1.18E-02	1.47E-02	5.63E-03	0.00E+00	3.07E-04	1.32E-06	5.15E-14	2.08E-14	1.14E-21	6.29E-15	1.55E-24	1.86E-22	7.79E-22	1.77E-26	9.21E-19	4.89E-02	3.07E-24	5.80E-09	2.67E-09	2.41E-14	1.90E-23	5.10E-36	2.02E-29	2.09E-24	0.00E+00	9.02E-13	7.41E-05	1.04E-02	8.11E-20	1.16E-19	6.09E-03	6.26E-03	1.95E-13
6.31E-09	900.009	1.22E+19	0.00E+00	2.38E-02	6.53E+05	6.86E-10	2.02E-11	1.39E+05	1.07E-01	1.74E+05	1.84E-01	3.47E+04	2.36E-02	1.53E-05	4.94E-03	9.52E-02	1.22E-02	1.51E-02	5.79E-03	0.00E+00	3.16E-04	1.36E-06	5.44E-14	2.15E-14	1.21E-21	6.64E-15	1.69E-24	1.92E-22	8.23E-22	1.88E-26	9.47E-19	5.03E-02	3.33E-24	5.96E-09	2.74E-09	2.47E-14	1.96E-23	5.40E-36	2.13E-29	2.21E-24	0.00E+00	9.53E-13	7.62E-05	1.06E-02	8.34E-20	1.19E-19	6.26E-03	6.44E-03	2.06E-13
6.32E-09	900.009	1.22E+19	0.00E+00	2.45E-02	6.53E+05	6.86E-10	2.14E-11	1.39E+05	1.10E-01	1.74E+05	1.89E-01	3.47E+04	2.43E-02	1.57E-05	5.08E-03	9.78E-02	1.25E-02	1.55E-02	5.95E-03	0.00E+00	3.25E-04	1.39E-06	5.75E-14	2.23E-14	1.27E-21	7.02E-15	1.83E-24	1.98E-22	8.70E-22	2.00E-26	9.73E-19	5.17E-02	3.62E-24	6.13E-09	2.82E-09	2.54E-14	2.01E-23	5.73E-36	2.25E-29	2.34E-24	0.00E+00	1.01E-12	7.83E-05	1.09E-02	8.57E-20	1.22E-19	6.44E-03	6.62E-03	2.17E-13
6.33E-09	900.009	1.22E+19	0.00E+00	2.52E-02	6.53E+05	6.86E-10	2.26E-11	1.39E+05	1.13E-01	1.74E+05	1.94E-01	3.47E+04	2.49E-02	1.62E-05	5.22E-03	1.01E-01	1.29E-02	1.59E-02	6.12E-03	0.00E+00	3.34E-04	1.43E-06	6.08E-14	2.32E-14	1.35E-21	7.42E-15	1.99E-24	2.04E-22	9.19E-22	2.13E-26	1.00E-18	5.32E-02	3.93E-24	6.30E-09	2.90E-09	2.61E-14	2.07E-23	6.07E-36	2.38E-29	2.47E-24	0.00E+00	1.06E-12	8.05E-05	1.12E-02	8.81E-20	1.26E-19	6.62E-03	6.80E-03	2.30E-13
6.34E-09	900.009	1.22E+19	0.00E+00	2.59E-02	6.53E+05	6.86E-10	2.39E-11	1.39E+05	1.16E-01	1.74E+05	2.00E-01	3.47E+04	2.56E-02	1.66E-05	5.37E-03	1.03E-01	1.32E-02	1.64E-02	6.29E-03	0.00E+00	3.43E-04	1.47E-06	6.42E-14	2.40E-14	1.42E-21	7.84E-15	2.16E-24	2.11E-22	9.71E-22	2.27E-26	1.03E-18	5.46E-02	4.27E-24	6.48E-09	2.98E-09	2.69E-14	2.12E-23	6.44E-36	2.52E-29	2.61E-24	0.00E+00	1.12E-12	8.27E-05	1.16E-02	9.05E-20	1.29E-19	6.80E-03	6.99E-03	2.43E-13
6.35E-09	900.01	1.22E+19	0.00E+00	2.66E-02	6.53E+05	6.86E-10	2.52E-11	1.39E+05	1.19E-01	1.74E+05	2.05E-01	3.47E+04	2.64E-02	1.71E-05	5.52E-03	1.06E-01	1.36E-02	1.68E-02	6.47E-03	0.00E+00	3.53E-04	1.51E-06	6.78E-14	2.49E-14	1.50E-21	8.28E-15	2.35E-24	2.17E-22	1.03E-21	2.41E-26	1.06E-18	5.62E-02	4.63E-24	6.66E-09	3.06E-09	2.76E-14	2.18E-23	6.82E-36	2.66E-29	2.76E-24	0.00E+00	1.19E-12	8.50E-05	1.19E-02	9.31E-20	1.33E-19	6.99E-03	7.19E-03	2.56E-13
6.36E-09	900.01	1.22E+19	0.00E+00	2.73E-02	6.53E+05	6.86E-10	2.66E-11	1.39E+05	1.23E-01	1.74E+05	2.11E-01	3.47E+04	2.71E-02	1.75E-05	5.67E-03	1.09E-01	1.40E-02	1.73E-02	6.65E-03	0.00E+00	3.62E-04	1.56E-06	7.17E-14	2.59E-14	1.59E-21	8.75E-15	2.55E-24	2.24E-22	1.08E-21	2.57E-26	1.09E-18	5.77E-02	5.03E-24	6.84E-09	3.14E-09	2.84E-14	2.25E-23	7.23E-36	2.81E-29	2.91E-24	0.00E+00	1.26E-12	8.74E-05	1.22E-02	9.57E-20	1.37E-19	7.19E-03	7.39E-03	2.71E-13
6.37E-09	900.01	1.22E+19	0.00E+00	2.81E-02	6.53E+05	6.86E-10	2.81E-11	1.39E+05	1.26E-01	1.74E+05	2.17E-01	3.47E+04	2.78E-02	1.80E-05	5.83E-03	1.12E-01	1.44E-02	1.78E-02	6.83E-03	0.00E+00	3.73E-04	1.60E-06	7.57E-14	2.69E-14	1.68E-21	9.25E-15	2.77E-24	2.32E-22	1.15E-21	2.73E-26	1.12E-18	5.93E-02	5.47E-24	7.03E-09	3.23E-09	2.92E-14	2.31E-23	7.67E-36	2.97E-29	3.08E-24	0.00E+00	1.33E-12	8.99E-05	1.26E-02	9.83E-20	1.40E-19	7.39E-03	7.60E-03	2.86E-13
6.38E-09	900.01	1.22E+19	0.00E+00	2.89E-02	6.53E+05	6.86E-10	2.97E-11	1.39E+05	1.30E-01	1.74E+05	2.23E-01	3.47E+04	2.86E-02	1.85E-05	6.00E-03	1.15E-01	1.48E-02	1.83E-02	7.02E-03	0.00E+00	3.83E-04	1.64E-06	8.00E-14	2.79E-14	1.77E-21	9.77E-15	3.01E-24	2.39E-22	1.21E-21	2.91E-26	1.15E-18	6.10E-02	5.94E-24	7.23E-09	3.32E-09	3.00E-14	2.37E-23	8.13E-36	3.14E-29	3.25E-24	0.00E+00	1.40E-12	9.24E-05	1.29E-02	1.01E-19	1.44E-19	7.59E-03	7.81E-03	3.02E-13
6.39E-09	900.011	1.22E+19	0.00E+00	2.97E-02	6.53E+05	6.86E-10	3.14E-11	1.39E+05	1.33E-01	1.74E+05	2.29E-01	3.47E+04	2.94E-02	1.91E-05	6.16E-03	1.19E-01	1.52E-02	1.88E-02	7.22E-03	0.00E+00	3.94E-04	1.69E-06	8.45E-14	2.90E-14	1.87E-21	1.03E-14	3.27E-24	2.47E-22	1.28E-21	3.10E-26	1.18E-18	6.27E-02	6.45E-24	7.43E-09	3.42E-09	3.08E-14	2.44E-23	8.63E-36	3.32E-29	3.43E-24	0.00E+00	1.48E-12	9.49E-05	1.33E-02	1.04E-19	1.48E-19	7.81E-03	8.03E-03	3.20E-13
6.40E-09	900.011	1.22E+19	0.00E+00	3.05E-02	6.53E+05	6.86E-10	3.31E-11	1.39E+05	1.37E-01	1.74E+05	2.36E-01	3.47E+04	3.02E-02	1.96E-05	6.33E-03	1.22E-01	1.56E-02	1.93E-02	7.42E-03	0.00E+00	4.05E-04	1.74E-06	8.93E-14	3.01E-14	1.98E-21	1.09E-14	3.55E-24	2.55E-22	1.35E-21	3.30E-26	1.21E-18	6.45E-02	7.00E-24	7.64E-09	3.51E-09	3.17E-14	2.51E-23	9.15E-36	3.50E-29	3.63E-24	0.00E+00	1.56E-12	9.76E-05	1.36E-02	1.07E-19	1.53E-19	8.02E-03	8.25E-03	3.38E-13
6.41E-09	900.011	1.22E+19	0.00E+00	3.14E-02	6.53E+05	6.86E-10	3.50E-11	1.39E+05	1.41E-01	1.74E+05	2.42E-01	3.47E+04	3.11E-02	2.01E-05	6.51E-03	1.25E-01	1.60E-02	1.99E-02	7.63E-03	0.00E+00	4.16E-04	1.79E-06	9.44E-14	3.12E-14	2.09E-21	1.15E-14	3.85E-24	2.63E-22	1.43E-21	3.51E-26	1.25E-18	6.63E-02	7.61E-24	7.85E-09	3.61E-09	3.26E-14	2.58E-23	9.70E-36	3.70E-29	3.83E-24	0.00E+00	1.65E-12	1.00E-04	1.40E-02	1.10E-19	1.57E-19	8.25E-03	8.48E-03	3.57E-13
6.42E-09	900.012	1.22E+19	0.00E+00	3.22E-02	6.53E+05	6.86E-10	3.70E-11	1.39E+05	1.45E-01	1.74E+05	2.49E-01	3.47E+04	3.20E-02	2.07E-05	6.69E-03	1.29E-01	1.65E-02	2.04E-02	7.84E-03	0.00E+00	4.28E-04	1.84E-06	9.97E-14	3.25E-14	2.21E-21	1.22E-14	4.19E-24	2.72E-22	1.51E-21	3.74E-26	1.28E-18	6.81E-02	8.26E-24	8.07E-09	3.71E-09	3.35E-14	2.65E-23	1.03E-35	3.91E-29	4.05E-24	0.00E+00	1.75E-12	1.03E-04	1.44E-02	1.13E-19	1.61E-19	8.48E-03	8.72E-03	3.77E-13
6.43E-09	900.012	1.22E+19	0.00E+00	3.31E-02	6.53E+05	6.86E-10	3.91E-11	1.39E+05	1.49E-01	1.74E+05	2.56E-01	3.47E+04	3.29E-02	2.13E-05	6.88E-03	1.32E-01	1.69E-02	2.10E-02	8.06E-03	0.00E+00	4.39E-04	1.89E-06	1.05E-13	3.37E-14	2.34E-21	1.29E-14	4.55E-24	2.81E-22	1.59E-21	3.98E-26	1.32E-18	7.00E-02	8.98E-24	8.30E-09	3.81E-09	3.44E-14	2.73E-23	1.09E-35	4.13E-29	4.28E-24	0.00E+00	1.85E-12	1.06E-04	1.48E-02	1.16E-19	1.66E-19	8.72E-03	8.96E-03	3.98E-13
6.44E-09	900.012	1.22E+19	0.00E+00	3.41E-02	6.53E+05	6.86E-10	4.13E-11	1.39E+05	1.53E-01	1.74E+05	2.63E-01	3.47E+04	3.38E-02	2.19E-05	7.07E-03	1.36E-01	1.74E-02	2.16E-02	8.28E-03	0.00E+00	4.52E-04	1.94E-06	1.11E-13	3.51E-14	2.47E-21	1.36E-14	4.94E-24	2.90E-22	1.68E-21	4.25E-26	1.35E-18	7.20E-02	9.75E-24	8.53E-09	3.92E-09	3.54E-14	2.81E-23	1.16E-35	4.37E-29	4.52E-24	0.00E+00	1.95E-12	1.09E-04	1.52E-02	1.19E-19	1.70E-19	8.96E-03	9.21E-03	4.21E-13
6.45E-09	900.013	1.22E+19	0.00E+00	3.50E-02	6.53E+05	6.86E-10	4.36E-11	1.39E+05	1.57E-01	1.74E+05	2.70E-01	3.47E+04	3.47E-02	2.25E-05	7.27E-03	1.40E-01	1.79E-02	2.22E-02	8.52E-03	0.00E+00	4.64E-04	1.99E-06	1.18E-13	3.64E-14	2.61E-21	1.44E-14	5.36E-24	3.00E-22	1.78E-21	4.52E-26	1.39E-18	7.40E-02	1.06E-23	8.77E-09	4.03E-09	3.64E-14	2.88E-23	1.23E-35	4.61E-29	4.78E-24	0.00E+00	2.06E-12	1.12E-04	1.56E-02	1.23E-19	1.75E-19	9.21E-03	9.47E-03	4.45E-13
6.46E-09	900.013	1.22E+19	0.00E+00	3.60E-02	6.53E+05	6.86E-10	4.61E-11	1.39E+05	1.62E-01	1.74E+05	2.78E-01	3.47E+04	3.57E-02	2.31E-05	7.47E-03	1.44E-01	1.84E-02	2.28E-02	8.75E-03	0.00E+00	4.77E-04	2.05E-06	1.24E-13	3.79E-14	2.76E-21	1.52E-14	5.83E-24	3.10E-22	1.88E-21	4.82E-26	1.43E-18	7.60E-02	1.15E-23	9.01E-09	4.14E-09	3.74E-14	2.97E-23	1.30E-35	4.87E-29	5.05E-24	0.00E+00	2.18E-12	1.15E-04	1.61E-02	1.26E-19	1.80E-19	9.47E-03	9.73E-03	4.70E-13
6.47E-09	900.013	1.22E+19	0.00E+00	3.70E-02	6.53E+05	6.86E-10	4.87E-11	1.39E+05	1.66E-01	1.74E+05	2.86E-01	3.47E+04	3.67E-02	2.38E-05	7.68E-03	1.48E-01	1.89E-02	2.34E-02	9.00E-03	0.00E+00	4.91E-04	2.11E-06	1.31E-13	3.94E-14	2.91E-21	1.60E-14	6.33E-24	3.20E-22	1.99E-21	5.14E-26	1.47E-18	7.82E-02	1.25E-23	9.26E-09	4.26E-09	3.84E-14	3.05E-23	1.38E-35	5.15E-29	5.34E-24	0.00E+00	2.30E-12	1.18E-04	1.65E-02	1.30E-19	1.85E-19	9.73E-03	1.00E-02	4.96E-13
6.48E-09	900.014	1.22E+19	0.00E+00	3.80E-02	6.53E+05	6.86E-10	5.14E-11	1.39E+05	1.71E-01	1.74E+05	2.94E-01	3.47E+04	3.77E-02	2.44E-05	7.90E-03	1.52E-01	1.94E-02	2.41E-02	9.25E-03	0.00E+00	5.04E-04	2.17E-06	1.39E-13	4.10E-14	3.08E-21	1.69E-14	6.87E-24	3.31E-22	2.10E-21	5.48E-26	1.51E-18	8.03E-02	1.36E-23	9.52E-09	4.38E-09	3.95E-14	3.14E-23	1.47E-35	5.44E-29	5.64E-24	0.00E+00	2.43E-12	1.22E-04	1.70E-02	1.33E-19	1.90E-19	1.00E-02	1.03E-02	5.25E-13
6.49E-09	900.014	1.22E+19	0.00E+00	3.91E-02	6.53E+05	6.86E-10	5.43E-11	1.39E+05	1.76E-01	1.74E+05	3.02E-01	3.47E+04	3.88E-02	2.51E-05	8.12E-03	1.56E-01	2.00E-02	2.48E-02	9.51E-03	0.00E+00	5.18E-04	2.23E-06	1.47E-13	4.26E-14	3.25E-21	1.79E-14	7.46E-24	3.42E-22	2.22E-21	5.85E-26	1.55E-18	8.26E-02	1.47E-23	9.79E-09	4.50E-09	4.06E-14	3.23E-23	1.56E-35	5.75E-29	5.96E-24	0.00E+00	2.57E-12	1.25E-04	1.75E-02	1.37E-19	1.96E-19	1.03E-02	1.06E-02	5.54E-13
6.50E-09	900.014	1.22E+19	0.00E+00	4.02E-02	6.53E+05	6.86E-10	5.74E-11	1.39E+05	1.81E-01	1.74E+05	3.10E-01	3.47E+04	3.98E-02	2.58E-05	8.34E-03	1.61E-01	2.05E-02	2.54E-02	9.77E-03	0.00E+00	5.33E-04	2.29E-06	1.55E-13	4.43E-14	3.44E-21	1.89E-14	8.11E-24	3.53E-22	2.34E-21	6.23E-26	1.60E-18	8.49E-02	1.60E-23	1.01E-08	4.62E-09	4.17E-14	3.32E-23	1.66E-35	6.08E-29	6.30E-24	0.00E+00	2.71E-12	1.29E-04	1.80E-02	1.41E-19	2.01E-19	1.06E-02	1.09E-02	5.86E-13
6.51E-09	900.015	1.22E+19	0.00E+00	4.13E-02	6.53E+05	6.86E-10	6.06E-11	1.39E+05	1.86E-01	1.74E+05	3.19E-01	3.47E+04	4.09E-02	2.65E-05	8.58E-03	1.65E-01	2.11E-02	2.62E-02	1.00E-02	0.00E+00	5.48E-04	2.35E-06	1.64E-13	4.62E-14	3.63E-21	2.00E-14	8.81E-24	3.65E-22	2.48E-21	6.65E-26	1.64E-18	8.73E-02	1.74E-23	1.03E-08	4.75E-09	4.29E-14	3.41E-23	1.76E-35	6.42E-29	6.65E-24	0.00E+00	2.87E-12	1.32E-04	1.85E-02	1.45E-19	2.07E-19	1.09E-02	1.12E-02	6.19E-13
6.52E-09	900.015	1.22E+19	0.00E+00	4.25E-02	6.53E+05	6.86E-10	6.40E-11	1.39E+05	1.91E-01	1.74E+05	3.28E-01	3.47E+04	4.21E-02	2.73E-05	8.82E-03	1.70E-01	2.17E-02	2.69E-02	1.03E-02	0.00E+00	5.63E-04	2.42E-06	1.73E-13	4.80E-14	3.84E-21	2.11E-14	9.56E-24	3.78E-22	2.62E-21	7.10E-26	1.69E-18	8.97E-02	1.89E-23	1.06E-08	4.89E-09	4.41E-14	3.51E-23	1.87E-35	6.78E-29	7.03E-24	0.00E+00	3.03E-12	1.36E-04	1.90E-02	1.49E-19	2.12E-19	1.12E-02	1.15E-02	6.54E-13
6.53E-09	900.016	1.22E+19	0.00E+00	4.36E-02	6.53E+05	6.86E-10	6.76E-11	1.39E+05	1.96E-01	1.74E+05	3.37E-01	3.47E+04	4.33E-02	2.80E-05	9.06E-03	1.74E-01	2.23E-02	2.76E-02	1.06E-02	0.00E+00	5.79E-04	2.48E-06	1.83E-13	5.00E-14	4.05E-21	2.23E-14	1.04E-23	3.91E-22	2.76E-21	7.57E-26	1.74E-18	9.22E-02	2.05E-23	1.09E-08	5.02E-09	4.53E-14	3.61E-23	1.98E-35	7.17E-29	7.43E-24	0.00E+00	3.20E-12	1.40E-04	1.95E-02	1.53E-19	2.18E-19	1.15E-02	1.18E-02	6.91E-13
6.54E-09	900.016	1.22E+19	0.00E+00	4.49E-02	6.53E+05	6.86E-10	7.15E-11	1.39E+05	2.02E-01	1.74E+05	3.46E-01	3.47E+04	4.45E-02	2.88E-05	9.31E-03	1.79E-01	2.29E-02	2.84E-02	1.09E-02	0.00E+00	5.95E-04	2.55E-06	1.93E-13	5.21E-14	4.28E-21	2.36E-14	1.13E-23	4.04E-22	2.92E-21	8.08E-26	1.78E-18	9.48E-02	2.23E-23	1.12E-08	5.16E-09	4.66E-14	3.71E-23	2.11E-35	7.57E-29	7.85E-24	0.00E+00	3.38E-12	1.44E-04	2.00E-02	1.57E-19	2.24E-19	1.18E-02	1.21E-02	7.30E-13
6.55E-09	900.017	1.22E+19	0.00E+00	4.61E-02	6.53E+05	6.86E-10	7.55E-11	1.39E+05	2.07E-01	1.74E+05	3.56E-01	3.47E+04	4.57E-02	2.96E-05	9.57E-03	1.84E-01	2.36E-02	2.92E-02	1.12E-02	0.00E+00	6.12E-04	2.63E-06	2.04E-13	5.42E-14	4.52E-21	2.49E-14	1.23E-23	4.18E-22	3.09E-21	8.63E-26	1.83E-18	9.74E-02	2.42E-23	1.15E-08	5.31E-09	4.79E-14	3.81E-23	2.24E-35	8.00E-29	8.29E-24	0.00E+00	3.57E-12	1.48E-04	2.06E-02	1.61E-19	2.31E-19	1.21E-02	1.25E-02	7.71E-13
6.56E-09	900.017	1.22E+19	0.00E+00	4.74E-02	6.53E+05	6.86E-10	7.97E-11	1.39E+05	2.13E-01	1.74E+05	3.66E-01	3.47E+04	4.70E-02	3.04E-05	9.84E-03	1.89E-01	2.42E-02	3.00E-02	1.15E-02	0.00E+00	6.29E-04	2.70E-06	2.16E-13	5.65E-14	4.78E-21	2.63E-14	1.33E-23	4.32E-22	3.26E-21	9.21E-26	1.89E-18	1.00E-01	2.63E-23	1.19E-08	5.45E-09	4.92E-14	3.92E-23	2.38E-35	8.46E-29	8.76E-24	0.00E+00	3.78E-12	1.52E-04	2.12E-02	1.66E-19	2.37E-19	1.25E-02	1.28E-02	8.15E-13
6.57E-09	900.018	1.22E+19	0.00E+00	4.87E-02	6.53E+05	6.86E-10	8.42E-11	1.39E+05	2.19E-01	1.74E+05	3.76E-01	3.47E+04	4.83E-02	3.13E-05	1.01E-02	1.95E-01	2.49E-02	3.09E-02	1.19E-02	0.00E+00	6.46E-04	2.77E-06	2.28E-13	5.88E-14	5.05E-21	2.78E-14	1.45E-23	4.47E-22	3.45E-21	9.84E-26	1.94E-18	1.03E-01	2.85E-23	1.22E-08	5.61E-09	5.06E-14	4.03E-23	2.52E-35	8.94E-29	9.26E-24	0.00E+00	3.99E-12	1.56E-04	2.18E-02	1.71E-19	2.44E-19	1.28E-02	1.32E-02	8.61E-13
6.58E-09	900.018	1.22E+19	0.00E+00	5.01E-02	6.53E+05	6.86E-10	8.90E-11	1.39E+05	2.25E-01	1.74E+05	3.87E-01	3.47E+04	4.97E-02	3.22E-05	1.04E-02	2.00E-01	2.56E-02	3.17E-02	1.22E-02	0.00E+00	6.64E-04	2.85E-06	2.41E-13	6.13E-14	5.34E-21	2.94E-14	1.57E-23	4.63E-22	3.64E-21	1.05E-25	1.99E-18	1.06E-01	3.10E-23	1.25E-08	5.76E-09	5.20E-14	4.15E-23	2.68E-35	9.44E-29	9.78E-24	0.00E+00	4.22E-12	1.60E-04	2.24E-02	1.75E-19	2.50E-19	1.32E-02	1.35E-02	9.10E-13
6.59E-09	900.019	1.22E+19	0.00E+00	5.15E-02	6.53E+05	6.86E-10	9.40E-11	1.39E+05	2.31E-01	1.74E+05	3.97E-01	3.47E+04	5.10E-02	3.31E-05	1.07E-02	2.06E-01	2.63E-02	3.26E-02	1.25E-02	0.00E+00	6.83E-04	2.93E-06	2.54E-13	6.39E-14	5.64E-21	3.11E-14	1.71E-23	4.79E-22	3.85E-21	1.12E-25	2.05E-18	1.09E-01	3.37E-23	1.29E-08	5.92E-09	5.35E-14	4.27E-23	2.85E-35	9.98E-29	1.03E-23	0.00E+00	4.46E-12	1.65E-04	2.30E-02	1.80E-19	2.57E-19	1.35E-02	1.39E-02	9.61E-13
6.60E-09	900.019	1.22E+19	0.00E+00	5.29E-02	6.53E+05	6.86E-10	9.93E-11	1.39E+05	2.38E-01	1.74E+05	4.09E-01	3.47E+04	5.25E-02	3.40E-05	1.10E-02	2.12E-01	2.71E-02	3.35E-02	1.29E-02	0.00E+00	7.02E-04	3.01E-06	2.69E-13	6.66E-14	5.96E-21	3.28E-14	1.85E-23	4.96E-22	4.07E-21	1.20E-25	2.11E-18	1.12E-01	3.66E-23	1.33E-08	6.09E-09	5.50E-14	4.39E-23	3.03E-35	1.05E-28	1.09E-23	0.00E+00	4.71E-12	1.69E-04	2.37E-02	1.85E-19	2.65E-19	1.39E-02	1.43E-02	1.02E-12
6.61E-09	900.02	1.22E+19	0.00E+00	5.44E-02	6.53E+05	6.86E-10	1.05E-10	1.39E+05	2.44E-01	1.74E+05	4.20E-01	3.47E+04	5.39E-02	3.49E-05	1.13E-02	2.17E-01	2.78E-02	3.44E-02	1.32E-02	0.00E+00	7.22E-04	3.10E-06	2.84E-13	6.95E-14	6.30E-21	3.47E-14	2.01E-23	5.13E-22	4.30E-21	1.28E-25	2.16E-18	1.15E-01	3.97E-23	1.36E-08	6.26E-09	5.65E-14	4.51E-23	3.22E-35	1.11E-28	1.15E-23	0.00E+00	4.97E-12	1.74E-04	2.43E-02	1.90E-19	2.72E-19	1.43E-02	1.47E-02	1.07E-12
6.62E-09	900.02	1.22E+19	0.00E+00	5.59E-02	6.53E+05	6.86E-10	1.11E-10	1.39E+05	2.51E-01	1.74E+05	4.32E-01	3.47E+04	5.54E-02	3.59E-05	1.16E-02	2.23E-01	2.86E-02	3.54E-02	1.36E-02	0.00E+00	7.42E-04	3.18E-06	3.00E-13	7.24E-14	6.65E-21	3.66E-14	2.19E-23	5.32E-22	4.54E-21	1.37E-25	2.23E-18	1.18E-01	4.31E-23	1.40E-08	6.43E-09	5.81E-14	4.64E-23	3.42E-35	1.18E-28	1.22E-23	0.00E+00	5.26E-12	1.79E-04	2.50E-02	1.96E-19	2.80E-19	1.47E-02	1.51E-02	1.13E-12
6.63E-09	900.021	1.22E+19	0.00E+00	5.75E-02	6.53E+05	6.86E-10	1.17E-10	1.39E+05	2.58E-01	1.74E+05	4.44E-01	3.47E+04	5.70E-02	3.69E-05	1.19E-02	2.30E-01	2.94E-02	3.64E-02	1.40E-02	0.00E+00	7.62E-04	3.27E-06	3.17E-13	7.56E-14	7.03E-21	3.87E-14	2.37E-23	5.50E-22	4.80E-21	1.47E-25	2.29E-18	1.21E-01	4.68E-23	1.44E-08	6.61E-09	5.97E-14	4.77E-23	3.64E-35	1.24E-28	1.29E-23	0.00E+00	5.55E-12	1.84E-04	2.57E-02	2.01E-19	2.87E-19	1.51E-02	1.55E-02	1.20E-12
6.64E-09	900.021	1.22E+19	0.00E+00	5.91E-02	6.53E+05	6.86E-10	1.24E-10	1.39E+05	2.65E-01	1.74E+05	4.56E-01	3.47E+04	5.86E-02	3.79E-05	1.23E-02	2.36E-01	3.02E-02	3.74E-02	1.44E-02	0.00E+00	7.84E-04	3.36E-06	3.35E-13	7.88E-14	7.43E-21	4.09E-14	2.58E-23	5.70E-22	5.07E-21	1.57E-25	2.35E-18	1.25E-01	5.09E-23	1.48E-08	6.80E-09	6.14E-14	4.91E-23	3.87E-35	1.31E-28	1.36E-23	0.00E+00	5.87E-12	1.89E-04	2.64E-02	2.07E-19	2.95E-19	1.55E-02	1.60E-02	1.27E-12
6.65E-09	900.022	1.22E+19	0.00E+00	6.07E-02	6.53E+05	6.86E-10	1.31E-10	1.39E+05	2.73E-01	1.74E+05	4.69E-01	3.47E+04	6.02E-02	3.90E-05	1.26E-02	2.43E-01	3.11E-02	3.85E-02	1.48E-02	0.00E+00	8.06E-04	3.46E-06	3.54E-13	8.22E-14	7.85E-21	4.32E-14	2.80E-23	5.91E-22	5.35E-21	1.68E-25	2.42E-18	1.28E-01	5.53E-23	1.52E-08	6.99E-09	6.31E-14	5.05E-23	4.12E-35	1.39E-28	1.44E-23	0.00E+00	6.20E-12	1.94E-04	2.71E-02	2.13E-19	3.04E-19	1.60E-02	1.64E-02	1.34E-12
6.66E-09	900.022	1.22E+19	0.00E+00	6.24E-02	6.53E+05	6.86E-10	1.38E-10	1.39E+05	2.80E-01	1.74E+05	4.82E-01	3.47E+04	6.19E-02	4.01E-05	1.30E-02	2.50E-01	3.19E-02	3.95E-02	1.52E-02	0.00E+00	8.28E-04	3.55E-06	3.74E-13	8.58E-14	8.29E-21	4.57E-14	3.04E-23	6.12E-22	5.66E-21	1.79E-25	2.48E-18	1.32E-01	6.00E-23	1.56E-08	7.18E-09	6.48E-14	5.19E-23	4.38E-35	1.47E-28	1.52E-23	0.00E+00	6.55E-12	2.00E-04	2.79E-02	2.19E-19	3.12E-19	1.64E-02	1.69E-02	1.41E-12
6.67E-09	900.023	1.22E+19	0.00E+00	6.42E-02	6.53E+05	6.86E-10	1.46E-10	1.39E+05	2.88E-01	1.74E+05	4.95E-01	3.47E+04	6.36E-02	4.12E-05	1.33E-02	2.56E-01	3.28E-02	4.06E-02	1.56E-02	0.00E+00	8.51E-04	3.65E-06	3.95E-13	8.96E-14	8.76E-21	4.83E-14	3.30E-23	6.34E-22	5.98E-21	1.92E-25	2.55E-18	1.36E-01	6.52E-23	1.61E-08	7.38E-09	6.67E-14	5.34E-23	4.66E-35	1.55E-28	1.61E-23	0.00E+00	6.92E-12	2.05E-04	2.87E-02	2.25E-19	3.21E-19	1.69E-02	1.74E-02	1.49E-12
6.68E-09	900.024	1.22E+19	0.00E+00	6.60E-02	6.53E+05	6.86E-10	1.54E-10	1.39E+05	2.96E-01	1.74E+05	5.09E-01	3.47E+04	6.54E-02	4.24E-05	1.37E-02	2.64E-01	3.37E-02	4.18E-02	1.60E-02	0.00E+00	8.75E-04	3.76E-06	4.18E-13	9.35E-14	9.26E-21	5.10E-14	3.59E-23	6.57E-22	6.32E-21	2.05E-25	2.63E-18	1.39E-01	7.08E-23	1.65E-08	7.59E-09	6.85E-14	5.49E-23	4.96E-35	1.64E-28	1.70E-23	0.00E+00	7.31E-12	2.11E-04	2.95E-02	2.31E-19	3.30E-19	1.73E-02	1.78E-02	1.58E-12
6.69E-09	900.024	1.22E+19	0.00E+00	6.78E-02	6.53E+05	6.86E-10	1.63E-10	1.39E+05	3.05E-01	1.74E+05	5.23E-01	3.47E+04	6.72E-02	4.35E-05	1.41E-02	2.71E-01	3.47E-02	4.29E-02	1.65E-02	0.00E+00	8.99E-04	3.86E-06	4.41E-13	9.77E-14	9.78E-21	5.39E-14	3.90E-23	6.81E-22	6.67E-21	2.20E-25	2.70E-18	1.43E-01	7.69E-23	1.70E-08	7.80E-09	7.04E-14	5.65E-23	5.28E-35	1.73E-28	1.79E-23	0.00E+00	7.73E-12	2.17E-04	3.03E-02	2.37E-19	3.39E-19	1.78E-02	1.83E-02	1.67E-12
6.70E-09	900.025	1.22E+19	0.00E+00	6.97E-02	6.53E+05	6.86E-10	1.72E-10	1.39E+05	3.13E-01	1.74E+05	5.38E-01	3.47E+04	6.91E-02	4.47E-05	1.45E-02	2.79E-01	3.56E-02	4.41E-02	1.70E-02	0.00E+00	9.25E-04	3.97E-06	4.66E-13	1.02E-13	1.03E-20	5.69E-14	4.23E-23	7.06E-22	7.05E-21	2.35E-25	2.77E-18	1.47E-01	8.35E-23	1.75E-08	8.02E-09	7.24E-14	5.81E-23	5.62E-35	1.83E-28	1.89E-23	0.00E+00	8.17E-12	2.23E-04	3.11E-02	2.44E-19	3.49E-19	1.83E-02	1.88E-02	1.76E-12
6.71E-09	900.026	1.22E+19	0.00E+00	7.17E-02	6.53E+05	6.86E-10	1.82E-10	1.39E+05	3.22E-01	1.74E+05	5.53E-01	3.47E+04	7.10E-02	4.60E-05	1.49E-02	2.86E-01	3.66E-02	4.54E-02	1.74E-02	0.00E+00	9.50E-04	4.08E-06	4.93E-13	1.07E-13	1.09E-20	6.02E-14	4.60E-23	7.32E-22	7.45E-21	2.52E-25	2.85E-18	1.51E-01	9.07E-23	1.79E-08	8.24E-09	7.44E-14	5.98E-23	5.98E-35	1.93E-28	2.00E-23	0.00E+00	8.63E-12	2.29E-04	3.20E-02	2.51E-19	3.58E-19	1.88E-02	1.94E-02	1.86E-12
6.72E-09	900.027	1.22E+19	0.00E+00	7.37E-02	6.53E+05	6.86E-10	1.92E-10	1.39E+05	3.31E-01	1.74E+05	5.69E-01	3.47E+04	7.30E-02	4.73E-05	1.53E-02	2.94E-01	3.77E-02	4.66E-02	1.79E-02	0.00E+00	9.77E-04	4.19E-06	5.21E-13	1.11E-13	1.15E-20	6.36E-14	4.99E-23	7.59E-22	7.87E-21	2.70E-25	2.93E-18	1.56E-01	9.85E-23	1.84E-08	8.47E-09	7.65E-14	6.15E-23	6.36E-35	2.04E-28	2.11E-23	0.00E+00	9.12E-12	2.36E-04	3.29E-02	2.58E-19	3.68E-19	1.94E-02	1.99E-02	1.97E-12
6.73E-09	900.027	1.22E+19	0.00E+00	7.57E-02	6.53E+05	6.86E-10	2.03E-10	1.39E+05	3.40E-01	1.74E+05	5.84E-01	3.47E+04	7.51E-02	4.86E-05	1.57E-02	3.03E-01	3.87E-02	4.79E-02	1.84E-02	0.00E+00	1.00E-03	4.31E-06	5.50E-13	1.16E-13	1.22E-20	6.72E-14	5.42E-23	7.87E-22	8.32E-21	2.89E-25	3.01E-18	1.60E-01	1.07E-22	1.90E-08	8.71E-09	7.86E-14	6.33E-23	6.78E-35	2.16E-28	2.23E-23	0.00E+00	9.63E-12	2.42E-04	3.38E-02	2.65E-19	3.79E-19	1.99E-02	2.05E-02	2.08E-12
6.74E-09	900.028	1.22E+19	0.00E+00	7.78E-02	6.53E+05	6.86E-10	2.14E-10	1.39E+05	3.50E-01	1.74E+05	6.01E-01	3.47E+04	7.71E-02	5.00E-05	1.62E-02	3.11E-01	3.98E-02	4.93E-02	1.89E-02	0.00E+00	1.03E-03	4.43E-06	5.81E-13	1.22E-13	1.29E-20	7.10E-14	5.89E-23	8.17E-22	8.79E-21	3.10E-25	3.10E-18	1.64E-01	1.16E-22	1.95E-08	8.95E-09	8.08E-14	6.51E-23	7.22E-35	2.28E-28	2.36E-23	0.00E+00	1.02E-11	2.49E-04	3.48E-02	2.72E-19	3.89E-19	2.05E-02	2.10E-02	2.20E-12
6.75E-09	900.029	1.22E+19	0.00E+00	8.00E-02	6.53E+05	6.86E-10	2.27E-10	1.39E+05	3.59E-01	1.74E+05	6.17E-01	3.47E+04	7.93E-02	5.14E-05	1.66E-02	3.20E-01	4.09E-02	5.07E-02	1.95E-02	0.00E+00	1.06E-03	4.55E-06	6.14E-13	1.27E-13	1.36E-20	7.50E-14	6.40E-23	8.48E-22	9.29E-21	3.32E-25	3.19E-18	1.69E-01	1.26E-22	2.00E-08	9.20E-09	8.31E-14	6.70E-23	7.69E-35	2.41E-28	2.49E-23	0.00E+00	1.08E-11	2.56E-04	3.57E-02	2.80E-19	4.00E-19	2.10E-02	2.16E-02	2.32E-12
6.76E-09	900.03	1.22E+19	0.00E+00	8.22E-02	6.53E+05	6.86E-10	2.39E-10	1.39E+05	3.69E-01	1.74E+05	6.35E-01	3.47E+04	8.15E-02	5.28E-05	1.71E-02	3.29E-01	4.20E-02	5.21E-02	2.00E-02	0.00E+00	1.09E-03	4.68E-06	6.49E-13	1.33E-13	1.44E-20	7.92E-14	6.95E-23	8.80E-22	9.81E-21	3.55E-25	3.27E-18	1.74E-01	1.37E-22	2.06E-08	9.46E-09	8.54E-14	6.89E-23	8.19E-35	2.54E-28	2.64E-23	0.00E+00	1.14E-11	2.63E-04	3.67E-02	2.88E-19	4.11E-19	2.16E-02	2.22E-02	2.45E-12
6.77E-09	900.03	1.22E+19	0.00E+00	8.45E-02	6.53E+05	6.86E-10	2.53E-10	1.39E+05	3.80E-01	1.74E+05	6.52E-01	3.47E+04	8.38E-02	5.43E-05	1.75E-02	3.38E-01	4.32E-02	5.35E-02	2.06E-02	0.00E+00	1.12E-03	4.81E-06	6.86E-13	1.39E-13	1.52E-20	8.37E-14	7.55E-23	9.13E-22	1.04E-20	3.81E-25	3.37E-18	1.79E-01	1.49E-22	2.12E-08	9.73E-09	8.78E-14	7.09E-23	8.73E-35	2.69E-28	2.79E-23	0.00E+00	1.20E-11	2.70E-04	3.78E-02	2.96E-19	4.23E-19	2.22E-02	2.29E-02	2.59E-12
6.78E-09	900.031	1.22E+19	0.00E+00	8.69E-02	6.53E+05	6.86E-10	2.67E-10	1.39E+05	3.90E-01	1.74E+05	6.71E-01	3.47E+04	8.61E-02	5.58E-05	1.80E-02	3.47E-01	4.44E-02	5.50E-02	2.11E-02	0.00E+00	1.15E-03	4.95E-06	7.24E-13	1.45E-13	1.61E-20	8.85E-14	8.20E-23	9.48E-22	1.10E-20	4.09E-25	3.46E-18	1.84E-01	1.62E-22	2.18E-08	1.00E-08	9.03E-14	7.30E-23	9.30E-35	2.84E-28	2.94E-23	0.00E+00	1.27E-11	2.78E-04	3.88E-02	3.04E-19	4.35E-19	2.28E-02	2.35E-02	2.74E-12
6.79E-09	900.032	1.22E+19	0.00E+00	8.93E-02	6.53E+05	6.86E-10	2.82E-10	1.39E+05	4.01E-01	1.74E+05	6.89E-01	3.47E+04	8.85E-02	5.73E-05	1.85E-02	3.57E-01	4.57E-02	5.66E-02	2.17E-02	0.00E+00	1.18E-03	5.08E-06	7.65E-13	1.52E-13	1.70E-20	9.35E-14	8.90E-23	9.84E-22	1.16E-20	4.38E-25	3.56E-18	1.89E-01	1.76E-22	2.24E-08	1.03E-08	9.28E-14	7.51E-23	9.91E-35	3.00E-28	3.11E-23	0.00E+00	1.34E-11	2.86E-04	3.99E-02	3.13E-19	4.47E-19	2.35E-02	2.41E-02	2.89E-12
6.80E-09	900.033	1.22E+19	0.00E+00	9.18E-02	6.53E+05	6.86E-10	2.98E-10	1.39E+05	4.12E-01	1.74E+05	7.09E-01	3.47E+04	9.10E-02	5.89E-05	1.91E-02	3.67E-01	4.69E-02	5.81E-02	2.23E-02	0.00E+00	1.22E-03	5.23E-06	8.09E-13	1.59E-13	1.79E-20	9.88E-14	9.67E-23	1.02E-21	1.22E-20	4.70E-25	3.66E-18	1.94E-01	1.91E-22	2.30E-08	1.06E-08	9.54E-14	7.73E-23	1.06E-34	3.17E-28	3.29E-23	0.00E+00	1.42E-11	2.94E-04	4.10E-02	3.21E-19	4.59E-19	2.41E-02	2.48E-02	3.06E-12
6.81E-09	900.034	1.22E+19	0.00E+00	9.44E-02	6.53E+05	6.86E-10	3.15E-10	1.39E+05	4.24E-01	1.74E+05	7.28E-01	3.47E+04	9.36E-02	6.06E-05	1.96E-02	3.77E-01	4.82E-02	5.98E-02	2.30E-02	0.00E+00	1.25E-03	5.37E-06	8.55E-13	1.66E-13	1.90E-20	1.04E-13	1.05E-22	1.06E-21	1.29E-20	5.04E-25	3.76E-18	1.99E-01	2.07E-22	2.36E-08	1.09E-08	9.80E-14	7.95E-23	1.13E-34	3.35E-28	3.47E-23	0.00E+00	1.50E-11	3.02E-04	4.22E-02	3.30E-19	4.72E-19	2.48E-02	2.55E-02	3.23E-12
6.82E-09	900.035	1.22E+19	0.00E+00	9.70E-02	6.53E+05	6.86E-10	3.33E-10	1.39E+05	4.36E-01	1.74E+05	7.49E-01	3.47E+04	9.62E-02	6.23E-05	2.01E-02	3.88E-01	4.96E-02	6.14E-02	2.36E-02	0.00E+00	1.29E-03	5.52E-06	9.03E-13	1.74E-13	2.00E-20	1.10E-13	1.14E-22	1.10E-21	1.37E-20	5.41E-25	3.86E-18	2.05E-01	2.25E-22	2.43E-08	1.12E-08	1.01E-13	8.18E-23	1.20E-34	3.54E-28	3.67E-23	0.00E+00	1.58E-11	3.10E-04	4.33E-02	3.40E-19	4.85E-19	2.55E-02	2.62E-02	3.41E-12
6.83E-09	900.036	1.22E+19	0.00E+00	9.97E-02	6.53E+05	6.86E-10	3.52E-10	1.39E+05	4.48E-01	1.74E+05	7.70E-01	3.47E+04	9.88E-02	6.40E-05	2.07E-02	3.98E-01	5.10E-02	6.31E-02	2.42E-02	0.00E+00	1.32E-03	5.68E-06	9.54E-13	1.82E-13	2.12E-20	1.17E-13	1.24E-22	1.15E-21	1.44E-20	5.80E-25	3.97E-18	2.11E-01	2.44E-22	2.50E-08	1.15E-08	1.04E-13	8.42E-23	1.28E-34	3.74E-28	3.88E-23	0.00E+00	1.67E-11	3.19E-04	4.46E-02	3.49E-19	4.99E-19	2.62E-02	2.70E-02	3.61E-12
6.84E-09	900.037	1.22E+19	0.00E+00	1.02E-01	6.53E+05	6.86E-10	3.72E-10	1.39E+05	4.60E-01	1.74E+05	7.91E-01	3.47E+04	1.02E-01	6.58E-05	2.13E-02	4.10E-01	5.24E-02	6.49E-02	2.49E-02	0.00E+00	1.36E-03	5.84E-06	1.01E-12	1.91E-13	2.24E-20	1.23E-13	1.35E-22	1.19E-21	1.52E-20	6.23E-25	4.08E-18	2.17E-01	2.66E-22	2.57E-08	1.18E-08	1.06E-13	8.67E-23	1.37E-34	3.95E-28	4.10E-23	0.00E+00	1.77E-11	3.28E-04	4.58E-02	3.59E-19	5.13E-19	2.70E-02	2.77E-02	3.81E-12
6.85E-09	900.038	1.22E+19	0.00E+00	1.05E-01	6.53E+05	6.86E-10	3.93E-10	1.39E+05	4.73E-01	1.74E+05	8.13E-01	3.47E+04	1.04E-01	6.76E-05	2.19E-02	4.21E-01	5.39E-02	6.67E-02	2.56E-02	0.00E+00	1.40E-03	6.00E-06	1.07E-12	2.00E-13	2.36E-20	1.30E-13	1.46E-22	1.24E-21	1.61E-20	6.69E-25	4.20E-18	2.23E-01	2.88E-22	2.64E-08	1.21E-08	1.09E-13	8.92E-23	1.46E-34	4.18E-28	4.33E-23	0.00E+00	1.87E-11	3.37E-04	4.71E-02	3.69E-19	5.27E-19	2.77E-02	2.85E-02	4.03E-12
6.86E-09	900.039	1.22E+19	0.00E+00	1.08E-01	6.53E+05	6.86E-10	4.15E-10	1.39E+05	4.87E-01	1.74E+05	8.36E-01	3.47E+04	1.07E-01	6.95E-05	2.25E-02	4.33E-01	5.54E-02	6.86E-02	2.63E-02	0.00E+00	1.44E-03	6.17E-06	1.13E-12	2.09E-13	2.50E-20	1.37E-13	1.59E-22	1.29E-21	1.70E-20	7.18E-25	4.32E-18	2.29E-01	3.13E-22	2.71E-08	1.25E-08	1.13E-13	9.18E-23	1.56E-34	4.42E-28	4.57E-23	0.00E+00	1.97E-11	3.46E-04	4.84E-02	3.79E-19	5.42E-19	2.85E-02	2.93E-02	4.25E-12
6.87E-09	900.04	1.22E+19	0.00E+00	1.11E-01	6.53E+05	6.86E-10	4.38E-10	1.39E+05	5.00E-01	1.74E+05	8.59E-01	3.47E+04	1.10E-01	7.15E-05	2.31E-02	4.45E-01	5.69E-02	7.05E-02	2.71E-02	0.00E+00	1.48E-03	6.34E-06	1.19E-12	2.19E-13	2.64E-20	1.45E-13	1.72E-22	1.34E-21	1.80E-20	7.71E-25	4.44E-18	2.35E-01	3.40E-22	2.79E-08	1.28E-08	1.16E-13	9.45E-23	1.66E-34	4.67E-28	4.83E-23	0.00E+00	2.08E-11	3.56E-04	4.97E-02	3.90E-19	5.57E-19	2.93E-02	3.01E-02	4.49E-12
6.88E-09	900.041	1.22E+19	0.00E+00	1.14E-01	6.53E+05	6.86E-10	4.63E-10	1.39E+05	5.14E-01	1.74E+05	8.83E-01	3.47E+04	1.13E-01	7.35E-05	2.38E-02	4.57E-01	5.85E-02	7.25E-02	2.78E-02	0.00E+00	1.52E-03	6.52E-06	1.26E-12	2.30E-13	2.79E-20	1.53E-13	1.87E-22	1.39E-21	1.90E-20	8.29E-25	4.56E-18	2.42E-01	3.70E-22	2.87E-08	1.32E-08	1.19E-13	9.73E-23	1.77E-34	4.93E-28	5.11E-23	0.00E+00	2.20E-11	3.66E-04	5.11E-02	4.01E-19	5.72E-19	3.01E-02	3.09E-02	4.75E-12
6.89E-09	900.042	1.22E+19	0.00E+00	1.18E-01	6.53E+05	6.86E-10	4.89E-10	1.39E+05	5.28E-01	1.74E+05	9.08E-01	3.47E+04	1.17E-01	7.55E-05	2.44E-02	4.70E-01	6.01E-02	7.45E-02	2.86E-02	0.00E+00	1.56E-03	6.70E-06	1.33E-12	2.41E-13	2.94E-20	1.62E-13	2.03E-22	1.45E-21	2.01E-20	8.90E-25	4.69E-18	2.49E-01	4.01E-22	2.95E-08	1.35E-08	1.22E-13	1.00E-22	1.89E-34	5.21E-28	5.39E-23	0.00E+00	2.33E-11	3.76E-04	5.26E-02	4.12E-19	5.88E-19	3.09E-02	3.18E-02	5.02E-12
6.90E-09	900.044	1.22E+19	0.00E+00	1.21E-01	6.53E+05	6.86E-10	5.17E-10	1.39E+05	5.43E-01	1.74E+05	9.33E-01	3.47E+04	1.20E-01	7.76E-05	2.51E-02	4.83E-01	6.18E-02	7.66E-02	2.94E-02	0.00E+00	1.60E-03	6.88E-06	1.40E-12	2.52E-13	3.11E-20	1.71E-13	2.21E-22	1.50E-21	2.12E-20	9.57E-25	4.82E-18	2.55E-01	4.36E-22	3.03E-08	1.39E-08	1.26E-13	1.03E-22	2.02E-34	5.50E-28	5.70E-23	0.00E+00	2.46E-11	3.87E-04	5.40E-02	4.23E-19	6.05E-19	3.18E-02	3.27E-02	5.30E-12
6.91E-09	900.045	1.22E+19	0.00E+00	1.24E-01	6.53E+05	6.86E-10	5.46E-10	1.39E+05	5.58E-01	1.74E+05	9.59E-01	3.47E+04	1.23E-01	7.98E-05	2.58E-02	4.97E-01	6.35E-02	7.87E-02	3.02E-02	0.00E+00	1.65E-03	7.08E-06	1.48E-12	2.65E-13	3.29E-20	1.81E-13	2.40E-22	1.57E-21	2.24E-20	1.03E-24	4.95E-18	2.63E-01	4.73E-22	3.11E-08	1.43E-08	1.29E-13	1.06E-22	2.16E-34	5.82E-28	6.02E-23	0.00E+00	2.60E-11	3.98E-04	5.55E-02	4.35E-19	6.22E-19	3.27E-02	3.36E-02	5.60E-12
6.92E-09	900.046	1.22E+19	0.00E+00	1.28E-01	6.53E+05	6.86E-10	5.77E-10	1.39E+05	5.74E-01	1.74E+05	9.86E-01	3.47E+04	1.27E-01	8.20E-05	2.65E-02	5.11E-01	6.53E-02	8.09E-02	3.11E-02	0.00E+00	1.69E-03	7.27E-06	1.57E-12	2.77E-13	3.47E-20	1.91E-13	2.61E-22	1.63E-21	2.37E-20	1.11E-24	5.09E-18	2.70E-01	5.14E-22	3.20E-08	1.47E-08	1.33E-13	1.09E-22	2.31E-34	6.14E-28	6.36E-23	0.00E+00	2.74E-11	4.09E-04	5.71E-02	4.47E-19	6.39E-19	3.36E-02	3.45E-02	5.92E-12
6.93E-09	900.047	1.22E+19	0.00E+00	1.31E-01	6.53E+05	6.86E-10	6.10E-10	1.39E+05	5.90E-01	1.74E+05	1.01E+00	3.47E+04	1.30E-01	8.43E-05	2.73E-02	5.25E-01	6.71E-02	8.32E-02	3.19E-02	0.00E+00	1.74E-03	7.48E-06	1.66E-12	2.91E-13	3.67E-20	2.02E-13	2.83E-22	1.70E-21	2.50E-20	1.19E-24	5.24E-18	2.77E-01	5.59E-22	3.29E-08	1.51E-08	1.36E-13	1.13E-22	2.46E-34	6.49E-28	6.72E-23	0.00E+00	2.90E-11	4.20E-04	5.87E-02	4.60E-19	6.57E-19	3.45E-02	3.55E-02	6.25E-12
6.94E-09	900.049	1.22E+19	0.00E+00	1.35E-01	6.53E+05	6.86E-10	6.44E-10	1.39E+05	6.06E-01	1.74E+05	1.04E+00	3.47E+04	1.34E-01	8.67E-05	2.80E-02	5.39E-01	6.90E-02	8.55E-02	3.28E-02	0.00E+00	1.79E-03	7.69E-06	1.75E-12	3.05E-13	3.88E-20	2.14E-13	3.07E-22	1.77E-21	2.64E-20	1.28E-24	5.38E-18	2.85E-01	6.07E-22	3.38E-08	1.55E-08	1.40E-13	1.16E-22	2.63E-34	6.86E-28	7.10E-23	0.00E+00	3.06E-11	4.32E-04	6.03E-02	4.73E-19	6.75E-19	3.55E-02	3.65E-02	6.61E-12
6.95E-09	900.05	1.22E+19	0.00E+00	1.39E-01	6.53E+05	6.86E-10	6.81E-10	1.39E+05	6.23E-01	1.74E+05	1.07E+00	3.47E+04	1.38E-01	8.91E-05	2.88E-02	5.55E-01	7.09E-02	8.79E-02	3.37E-02	0.00E+00	1.84E-03	7.90E-06	1.85E-12	3.20E-13	4.10E-20	2.26E-13	3.34E-22	1.84E-21	2.79E-20	1.37E-24	5.53E-18	2.93E-01	6.59E-22	3.48E-08	1.60E-08	1.44E-13	1.19E-22	2.81E-34	7.25E-28	7.51E-23	0.00E+00	3.24E-11	4.44E-04	6.20E-02	4.86E-19	6.94E-19	3.65E-02	3.75E-02	6.98E-12
6.96E-09	900.051	1.22E+19	0.00E+00	1.43E-01	6.53E+05	6.86E-10	7.19E-10	1.39E+05	6.41E-01	1.74E+05	1.10E+00	3.47E+04	1.41E-01	9.16E-05	2.96E-02	5.70E-01	7.29E-02	9.03E-02	3.47E-02	0.00E+00	1.89E-03	8.12E-06	1.95E-12	3.36E-13	4.33E-20	2.38E-13	3.63E-22	1.92E-21	2.95E-20	1.48E-24	5.69E-18	3.01E-01	7.16E-22	3.57E-08	1.64E-08	1.48E-13	1.23E-22	3.01E-34	7.66E-28	7.93E-23	0.00E+00	3.42E-11	4.56E-04	6.37E-02	4.99E-19	7.13E-19	3.75E-02	3.86E-02	7.38E-12
6.97E-09	900.053	1.22E+19	0.00E+00	1.47E-01	6.53E+05	6.86E-10	7.60E-10	1.39E+05	6.59E-01	1.74E+05	1.13E+00	3.47E+04	1.45E-01	9.41E-05	3.04E-02	5.86E-01	7.50E-02	9.28E-02	3.57E-02	0.00E+00	1.95E-03	8.35E-06	2.06E-12	3.52E-13	4.58E-20	2.52E-13	3.94E-22	2.00E-21	3.12E-20	1.59E-24	5.85E-18	3.10E-01	7.77E-22	3.67E-08	1.69E-08	1.52E-13	1.27E-22	3.22E-34	8.09E-28	8.38E-23	0.00E+00	3.61E-11	4.69E-04	6.55E-02	5.13E-19	7.33E-19	3.86E-02	3.96E-02	7.80E-12
6.98E-09	900.054	1.22E+19	0.00E+00	1.51E-01	6.53E+05	6.86E-10	8.03E-10	1.39E+05	6.77E-01	1.74E+05	1.16E+00	3.47E+04	1.49E-01	9.67E-05	3.13E-02	6.02E-01	7.70E-02	9.54E-02	3.67E-02	0.00E+00	2.00E-03	8.58E-06	2.18E-12	3.69E-13	4.84E-20	2.66E-13	4.28E-22	2.08E-21	3.30E-20	1.71E-24	6.01E-18	3.18E-01	8.44E-22	3.77E-08	1.73E-08	1.57E-13	1.31E-22	3.44E-34	8.55E-28	8.86E-23	0.00E+00	3.82E-11	4.82E-04	6.73E-02	5.28E-19	7.54E-19	3.96E-02	4.07E-02	8.24E-12
6.99E-09	900.056	1.22E+19	0.00E+00	1.55E-01	6.53E+05	6.86E-10	8.48E-10	1.39E+05	6.96E-01	1.74E+05	1.20E+00	3.47E+04	1.54E-01	9.94E-05	3.22E-02	6.19E-01	7.92E-02	9.81E-02	3.77E-02	0.00E+00	2.06E-03	8.82E-06	2.30E-12	3.88E-13	5.11E-20	2.81E-13	4.65E-22	2.17E-21	3.48E-20	1.84E-24	6.18E-18	3.27E-01	9.17E-22	3.88E-08	1.78E-08	1.61E-13	1.34E-22	3.68E-34	9.04E-28	9.36E-23	0.00E+00	4.03E-11	4.96E-04	6.92E-02	5.42E-19	7.75E-19	4.07E-02	4.19E-02	8.70E-12
7.00E-09	900.057	1.22E+19	0.00E+00	1.59E-01	6.53E+05	6.86E-10	8.96E-10	1.39E+05	7.15E-01	1.74E+05	1.23E+00	3.47E+04	1.58E-01	1.02E-04	3.31E-02	6.36E-01	8.14E-02	1.01E-01	3.87E-02	0.00E+00	2.11E-03	9.07E-06	2.43E-12	4.07E-13	5.40E-20	2.97E-13	5.05E-22	2.26E-21	3.68E-20	1.98E-24	6.35E-18	3.36E-01	9.96E-22	3.99E-08	1.83E-08	1.65E-13	1.39E-22	3.93E-34	9.55E-28	9.89E-23	0.00E+00	4.26E-11	5.09E-04	7.12E-02	5.57E-19	7.96E-19	4.19E-02	4.31E-02	9.20E-12
7.01E-09	900.059	1.22E+19	0.00E+00	1.64E-01	6.53E+05	6.86E-10	9.47E-10	1.39E+05	7.35E-01	1.74E+05	1.26E+00	3.47E+04	1.62E-01	1.05E-04	3.40E-02	6.54E-01	8.37E-02	1.04E-01	3.98E-02	0.00E+00	2.17E-03	9.32E-06	2.57E-12	4.27E-13	5.70E-20	3.14E-13	5.48E-22	2.35E-21	3.89E-20	2.13E-24	6.53E-18	3.46E-01	1.08E-21	4.10E-08	1.88E-08	1.70E-13	1.43E-22	4.21E-34	1.01E-27	1.04E-22	0.00E+00	4.50E-11	5.24E-04	7.31E-02	5.73E-19	8.19E-19	4.30E-02	4.43E-02	9.72E-12
7.02E-09	900.061	1.22E+19	0.00E+00	1.68E-01	6.53E+05	6.86E-10	1.00E-09	1.39E+05	7.56E-01	1.74E+05	1.30E+00	3.47E+04	1.67E-01	1.08E-04	3.49E-02	6.72E-01	8.60E-02	1.07E-01	4.09E-02	0.00E+00	2.23E-03	9.58E-06	2.72E-12	4.48E-13	6.03E-20	3.32E-13	5.95E-22	2.45E-21	4.11E-20	2.30E-24	6.72E-18	3.55E-01	1.17E-21	4.21E-08	1.94E-08	1.75E-13	1.47E-22	4.51E-34	1.07E-27	1.10E-22	0.00E+00	4.76E-11	5.38E-04	7.52E-02	5.89E-19	8.41E-19	4.42E-02	4.55E-02	1.03E-11
7.03E-09	900.062	1.22E+19	0.00E+00	1.73E-01	6.53E+05	6.86E-10	1.06E-09	1.39E+05	7.77E-01	1.74E+05	1.34E+00	3.47E+04	1.71E-01	1.11E-04	3.59E-02	6.91E-01	8.84E-02	1.10E-01	4.21E-02	0.00E+00	2.29E-03	9.85E-06	2.87E-12	4.71E-13	6.37E-20	3.51E-13	6.46E-22	2.56E-21	4.34E-20	2.48E-24	6.90E-18	3.65E-01	1.28E-21	4.33E-08	1.99E-08	1.80E-13	1.52E-22	4.82E-34	1.13E-27	1.17E-22	0.00E+00	5.03E-11	5.53E-04	7.73E-02	6.05E-19	8.65E-19	4.55E-02	4.68E-02	1.08E-11
7.04E-09	900.064	1.22E+19	0.00E+00	1.78E-01	6.53E+05	6.86E-10	1.12E-09	1.39E+05	7.99E-01	1.74E+05	1.37E+00	3.47E+04	1.76E-01	1.14E-04	3.69E-02	7.11E-01	9.09E-02	1.13E-01	4.32E-02	0.00E+00	2.36E-03	1.01E-05	3.03E-12	4.94E-13	6.73E-20	3.70E-13	7.02E-22	2.67E-21	4.59E-20	2.67E-24	7.10E-18	3.76E-01	1.39E-21	4.45E-08	2.05E-08	1.85E-13	1.56E-22	5.16E-34	1.19E-27	1.23E-22	0.00E+00	5.31E-11	5.69E-04	7.94E-02	6.22E-19	8.89E-19	4.68E-02	4.81E-02	1.15E-11
7.05E-09	900.066	1.22E+19	0.00E+00	1.83E-01	6.53E+05	6.86E-10	1.18E-09	1.39E+05	8.21E-01	1.74E+05	1.41E+00	3.47E+04	1.81E-01	1.17E-04	3.79E-02	7.30E-01	9.34E-02	1.16E-01	4.44E-02	0.00E+00	2.42E-03	1.04E-05	3.21E-12	5.19E-13	7.11E-20	3.91E-13	7.63E-22	2.79E-21	4.85E-20	2.87E-24	7.30E-18	3.86E-01	1.51E-21	4.58E-08	2.10E-08	1.90E-13	1.61E-22	5.53E-34	1.26E-27	1.30E-22	0.00E+00	5.61E-11	5.85E-04	8.17E-02	6.40E-19	9.14E-19	4.81E-02	4.94E-02	1.21E-11
7.06E-09	900.068	1.22E+19	0.00E+00	1.88E-01	6.53E+05	6.86E-10	1.25E-09	1.39E+05	8.44E-01	1.74E+05	1.45E+00	3.47E+04	1.86E-01	1.21E-04	3.90E-02	7.51E-01	9.60E-02	1.19E-01	4.57E-02	0.00E+00	2.49E-03	1.07E-05	3.39E-12	5.45E-13	7.51E-20	4.14E-13	8.28E-22	2.91E-21	5.12E-20	3.09E-24	7.50E-18	3.97E-01	1.63E-21	4.71E-08	2.16E-08	1.95E-13	1.66E-22	5.92E-34	1.33E-27	1.38E-22	0.00E+00	5.93E-11	6.01E-04	8.39E-02	6.58E-19	9.39E-19	4.94E-02	5.08E-02	1.28E-11
7.07E-09	900.07	1.22E+19	0.00E+00	1.93E-01	6.53E+05	6.86E-10	1.32E-09	1.39E+05	8.67E-01	1.74E+05	1.49E+00	3.47E+04	1.91E-01	1.24E-04	4.01E-02	7.72E-01	9.87E-02	1.22E-01	4.70E-02	0.00E+00	2.56E-03	1.10E-05	3.58E-12	5.73E-13	7.94E-20	4.37E-13	9.00E-22	3.03E-21	5.41E-20	3.34E-24	7.71E-18	4.08E-01	1.78E-21	4.84E-08	2.22E-08	2.01E-13	1.71E-22	6.34E-34	1.40E-27	1.45E-22	0.00E+00	6.27E-11	6.18E-04	8.63E-02	6.76E-19	9.66E-19	5.08E-02	5.22E-02	1.35E-11
7.08E-09	900.071	1.22E+19	0.00E+00	1.98E-01	6.53E+05	6.86E-10	1.39E-09	1.39E+05	8.92E-01	1.74E+05	1.53E+00	3.47E+04	1.97E-01	1.27E-04	4.12E-02	7.93E-01	1.01E-01	1.26E-01	4.83E-02	0.00E+00	2.63E-03	1.13E-05	3.78E-12	6.02E-13	8.39E-20	4.62E-13	9.77E-22	3.17E-21	5.72E-20	3.59E-24	7.93E-18	4.19E-01	1.93E-21	4.97E-08	2.28E-08	2.06E-13	1.77E-22	6.80E-34	1.48E-27	1.54E-22	0.00E+00	6.62E-11	6.35E-04	8.87E-02	6.95E-19	9.93E-19	5.22E-02	5.37E-02	1.43E-11
7.09E-09	900.073	1.22E+19	0.00E+00	2.04E-01	6.53E+05	6.86E-10	1.47E-09	1.39E+05	9.17E-01	1.74E+05	1.57E+00	3.47E+04	2.02E-01	1.31E-04	4.24E-02	8.15E-01	1.04E-01	1.29E-01	4.96E-02	0.00E+00	2.71E-03	1.16E-05	4.00E-12	6.33E-13	8.87E-20	4.88E-13	1.06E-21	3.31E-21	6.04E-20	3.87E-24	8.15E-18	4.31E-01	2.09E-21	5.11E-08	2.35E-08	2.12E-13	1.82E-22	7.28E-34	1.57E-27	1.62E-22	0.00E+00	7.00E-11	6.53E-04	9.12E-02	7.14E-19	1.02E-18	5.37E-02	5.52E-02	1.51E-11
7.10E-09	900.076	1.22E+19	0.00E+00	2.10E-01	6.53E+05	6.86E-10	1.55E-09	1.39E+05	9.42E-01	1.74E+05	1.62E+00	3.47E+04	2.08E-01	1.35E-04	4.35E-02	8.38E-01	1.07E-01	1.33E-01	5.10E-02	0.00E+00	2.78E-03	1.19E-05	4.22E-12	6.65E-13	9.37E-20	5.16E-13	1.15E-21	3.45E-21	6.38E-20	4.18E-24	8.38E-18	4.43E-01	2.28E-21	5.25E-08	2.41E-08	2.18E-13	1.88E-22	7.81E-34	1.66E-27	1.72E-22	0.00E+00	7.39E-11	6.71E-04	9.37E-02	7.34E-19	1.05E-18	5.52E-02	5.67E-02	1.60E-11
7.11E-09	900.078	1.22E+19	0.00E+00	2.16E-01	6.53E+05	6.86E-10	1.64E-09	1.39E+05	9.69E-01	1.74E+05	1.66E+00	3.47E+04	2.14E-01	1.38E-04	4.47E-02	8.62E-01	1.10E-01	1.37E-01	5.24E-02	0.00E+00	2.86E-03	1.23E-05	4.46E-12	6.99E-13	9.90E-20	5.45E-13	1.25E-21	3.61E-21	6.75E-20	4.50E-24	8.61E-18	4.55E-01	2.47E-21	5.40E-08	2.48E-08	2.24E-13	1.94E-22	8.37E-34	1.75E-27	1.81E-22	0.00E+00	7.81E-11	6.90E-04	9.63E-02	7.55E-19	1.08E-18	5.67E-02	5.83E-02	1.69E-11
7.12E-09	900.08	1.22E+19	0.00E+00	2.22E-01	6.53E+05	6.86E-10	1.73E-09	1.39E+05	9.96E-01	1.74E+05	1.71E+00	3.47E+04	2.20E-01	1.42E-04	4.60E-02	8.86E-01	1.13E-01	1.40E-01	5.39E-02	0.00E+00	2.94E-03	1.26E-05	4.71E-12	7.35E-13	1.05E-19	5.76E-13	1.36E-21	3.77E-21	7.13E-20	4.86E-24	8.86E-18	4.68E-01	2.68E-21	5.55E-08	2.55E-08	2.30E-13	2.00E-22	8.97E-34	1.85E-27	1.91E-22	0.00E+00	8.25E-11	7.09E-04	9.90E-02	7.76E-19	1.11E-18	5.83E-02	5.99E-02	1.78E-11
7.13E-09	900.082	1.22E+19	0.00E+00	2.28E-01	6.53E+05	6.86E-10	1.83E-09	1.39E+05	1.02E+00	1.74E+05	1.76E+00	3.47E+04	2.26E-01	1.46E-04	4.73E-02	9.10E-01	1.16E-01	1.44E-01	5.54E-02	0.00E+00	3.02E-03	1.30E-05	4.98E-12	7.72E-13	1.11E-19	6.08E-13	1.48E-21	3.94E-21	7.53E-20	5.24E-24	9.11E-18	4.81E-01	2.92E-21	5.71E-08	2.62E-08	2.37E-13	2.07E-22	9.62E-34	1.95E-27	2.02E-22	0.00E+00	8.72E-11	7.29E-04	1.02E-01	7.97E-19	1.14E-18	5.99E-02	6.16E-02	1.88E-11
7.14E-09	900.084	1.22E+19	0.00E+00	2.34E-01	6.53E+05	6.86E-10	1.94E-09	1.39E+05	1.05E+00	1.74E+05	1.81E+00	3.47E+04	2.32E-01	1.50E-04	4.86E-02	9.36E-01	1.20E-01	1.48E-01	5.69E-02	0.00E+00	3.11E-03	1.33E-05	5.26E-12	8.12E-13	1.17E-19	6.43E-13	1.60E-21	4.11E-21	7.96E-20	5.65E-24	9.36E-18	4.95E-01	3.17E-21	5.87E-08	2.69E-08	2.43E-13	2.13E-22	1.03E-33	2.07E-27	2.14E-22	0.00E+00	9.21E-11	7.49E-04	1.05E-01	8.20E-19	1.17E-18	6.16E-02	6.33E-02	1.99E-11
7.15E-09	900.087	1.22E+19	0.00E+00	2.41E-01	6.53E+05	6.86E-10	2.05E-09	1.39E+05	1.08E+00	1.74E+05	1.86E+00	3.47E+04	2.39E-01	1.54E-04	5.00E-02	9.62E-01	1.23E-01	1.52E-01	5.85E-02	0.00E+00	3.19E-03	1.37E-05	5.56E-12	8.54E-13	1.23E-19	6.79E-13	1.74E-21	4.30E-21	8.41E-20	6.10E-24	9.62E-18	5.09E-01	3.44E-21	6.03E-08	2.77E-08	2.50E-13	2.20E-22	1.11E-33	2.18E-27	2.26E-22	0.00E+00	9.74E-11	7.70E-04	1.08E-01	8.43E-19	1.20E-18	6.33E-02	6.51E-02	2.10E-11
7.16E-09	900.089	1.22E+19	0.00E+00	2.47E-01	6.53E+05	6.86E-10	2.16E-09	1.39E+05	1.11E+00	1.74E+05	1.91E+00	3.47E+04	2.45E-01	1.59E-04	5.14E-02	9.89E-01	1.26E-01	1.57E-01	6.02E-02	0.00E+00	3.28E-03	1.41E-05	5.88E-12	8.98E-13	1.30E-19	7.17E-13	1.89E-21	4.50E-21	8.88E-20	6.58E-24	9.89E-18	5.23E-01	3.74E-21	6.20E-08	2.85E-08	2.57E-13	2.27E-22	1.19E-33	2.31E-27	2.39E-22	0.00E+00	1.03E-10	7.91E-04	1.11E-01	8.66E-19	1.24E-18	6.51E-02	6.69E-02	2.22E-11
7.17E-09	900.092	1.22E+19	0.00E+00	2.54E-01	6.53E+05	6.86E-10	2.28E-09	1.39E+05	1.14E+00	1.74E+05	1.96E+00	3.47E+04	2.52E-01	1.63E-04	5.28E-02	1.02E+00	1.30E-01	1.61E-01	6.18E-02	0.00E+00	3.38E-03	1.45E-05	6.21E-12	9.44E-13	1.38E-19	7.58E-13	2.06E-21	4.70E-21	9.39E-20	7.10E-24	1.02E-17	5.37E-01	4.06E-21	6.37E-08	2.93E-08	2.64E-13	2.35E-22	1.28E-33	2.44E-27	2.52E-22	0.00E+00	1.09E-10	8.13E-04	1.14E-01	8.90E-19	1.27E-18	6.69E-02	6.88E-02	2.35E-11
7.18E-09	900.094	1.22E+19	0.00E+00	2.61E-01	6.53E+05	6.86E-10	2.41E-09	1.39E+05	1.17E+00	1.74E+05	2.02E+00	3.47E+04	2.59E-01	1.68E-04	5.43E-02	1.04E+00	1.34E-01	1.66E-01	6.36E-02	0.00E+00	3.47E-03	1.49E-05	6.56E-12	9.93E-13	1.46E-19	8.01E-13	2.23E-21	4.92E-21	9.92E-20	7.67E-24	1.05E-17	5.52E-01	4.41E-21	6.55E-08	3.01E-08	2.72E-13	2.43E-22	1.37E-33	2.57E-27	2.66E-22	0.00E+00	1.15E-10	8.36E-04	1.17E-01	9.15E-19	1.31E-18	6.87E-02	7.07E-02	2.48E-11
7.19E-09	900.097	1.22E+19	0.00E+00	2.69E-01	6.53E+05	6.86E-10	2.55E-09	1.39E+05	1.21E+00	1.74E+05	2.07E+00	3.47E+04	2.66E-01	1.72E-04	5.58E-02	1.07E+00	1.37E-01	1.70E-01	6.54E-02	0.00E+00	3.57E-03	1.53E-05	6.93E-12	1.05E-12	1.54E-19	8.46E-13	2.42E-21	5.14E-21	1.05E-19	8.28E-24	1.08E-17	5.68E-01	4.79E-21	6.73E-08	3.09E-08	2.79E-13	2.51E-22	1.47E-33	2.72E-27	2.82E-22	0.00E+00	1.21E-10	8.60E-04	1.20E-01	9.41E-19	1.34E-18	7.07E-02	7.27E-02	2.62E-11
7.20E-09	900.099	1.22E+19	0.00E+00	2.76E-01	6.53E+05	6.86E-10	2.69E-09	1.39E+05	1.24E+00	1.74E+05	2.13E+00	3.47E+04	2.74E-01	1.77E-04	5.73E-02	1.10E+00	1.41E-01	1.75E-01	6.72E-02	0.00E+00	3.67E-03	1.57E-05	7.32E-12	1.10E-12	1.63E-19	8.94E-13	2.63E-21	5.38E-21	1.11E-19	8.93E-24	1.11E-17	5.84E-01	5.20E-21	6.92E-08	3.18E-08	2.87E-13	2.59E-22	1.58E-33	2.87E-27	2.98E-22	0.00E+00	1.28E-10	8.84E-04	1.23E-01	9.67E-19	1.38E-18	7.26E-02	7.47E-02	2.77E-11
7.21E-09	900.102	1.22E+19	0.00E+00	2.84E-01	6.53E+05	6.86E-10	2.85E-09	1.39E+05	1.28E+00	1.74E+05	2.19E+00	3.47E+04	2.81E-01	1.82E-04	5.89E-02	1.13E+00	1.45E-01	1.80E-01	6.91E-02	0.00E+00	3.77E-03	1.62E-05	7.74E-12	1.16E-12	1.72E-19	9.45E-13	2.86E-21	5.63E-21	1.17E-19	9.65E-24	1.14E-17	6.00E-01	5.65E-21	7.11E-08	3.27E-08	2.95E-13	2.68E-22	1.69E-33	3.04E-27	3.14E-22	0.00E+00	1.35E-10	9.08E-04	1.27E-01	9.94E-19	1.42E-18	7.47E-02	7.68E-02	2.92E-11
7.22E-09	900.105	1.22E+19	0.00E+00	2.92E-01	6.53E+05	6.86E-10	3.01E-09	1.39E+05	1.31E+00	1.74E+05	2.25E+00	3.47E+04	2.89E-01	1.87E-04	6.06E-02	1.17E+00	1.49E-01	1.85E-01	7.10E-02	0.00E+00	3.87E-03	1.66E-05	8.18E-12	1.22E-12	1.82E-19	9.99E-13	3.11E-21	5.89E-21	1.24E-19	1.04E-23	1.17E-17	6.17E-01	6.13E-21	7.31E-08	3.36E-08	3.03E-13	2.77E-22	1.82E-33	3.21E-27	3.32E-22	0.00E+00	1.43E-10	9.34E-04	1.30E-01	1.02E-18	1.46E-18	7.68E-02	7.89E-02	3.09E-11
7.23E-09	900.108	1.22E+19	0.00E+00	3.00E-01	6.53E+05	6.86E-10	3.18E-09	1.39E+05	1.35E+00	1.74E+05	2.32E+00	3.47E+04	2.97E-01	1.93E-04	6.23E-02	1.20E+00	1.53E-01	1.90E-01	7.30E-02	0.00E+00	3.98E-03	1.71E-05	8.64E-12	1.28E-12	1.92E-19	1.06E-12	3.37E-21	6.17E-21	1.31E-19	1.13E-23	1.20E-17	6.34E-01	6.66E-21	7.52E-08	3.45E-08	3.12E-13	2.87E-22	1.96E-33	3.39E-27	3.51E-22	0.00E+00	1.51E-10	9.60E-04	1.34E-01	1.05E-18	1.50E-18	7.89E-02	8.11E-02	3.26E-11
7.24E-09	900.111	1.22E+19	0.00E+00	3.08E-01	6.53E+05	6.86E-10	3.36E-09	1.39E+05	1.39E+00	1.74E+05	2.38E+00	3.47E+04	3.06E-01	1.98E-04	6.40E-02	1.23E+00	1.58E-01	1.95E-01	7.50E-02	0.00E+00	4.09E-03	1.76E-05	9.13E-12	1.35E-12	2.03E-19	1.11E-12	3.66E-21	6.46E-21	1.38E-19	1.22E-23	1.24E-17	6.52E-01	7.23E-21	7.73E-08	3.55E-08	3.21E-13	2.96E-22	2.10E-33	3.58E-27	3.71E-22	0.00E+00	1.60E-10	9.86E-04	1.38E-01	1.08E-18	1.54E-18	8.11E-02	8.34E-02	3.45E-11
7.25E-09	900.114	1.22E+19	0.00E+00	3.17E-01	6.53E+05	6.86E-10	3.55E-09	1.39E+05	1.42E+00	1.74E+05	2.45E+00	3.47E+04	3.14E-01	2.03E-04	6.58E-02	1.27E+00	1.62E-01	2.01E-01	7.71E-02	0.00E+00	4.21E-03	1.80E-05	9.65E-12	1.42E-12	2.14E-19	1.18E-12	3.98E-21	6.76E-21	1.46E-19	1.31E-23	1.27E-17	6.70E-01	7.86E-21	7.94E-08	3.65E-08	3.30E-13	3.07E-22	2.26E-33	3.79E-27	3.92E-22	0.00E+00	1.69E-10	1.01E-03	1.42E-01	1.11E-18	1.59E-18	8.34E-02	8.57E-02	3.64E-11
7.26E-09	900.117	1.22E+19	0.00E+00	3.26E-01	6.53E+05	6.86E-10	3.75E-09	1.39E+05	1.46E+00	1.74E+05	2.52E+00	3.47E+04	3.23E-01	2.09E-04	6.76E-02	1.30E+00	1.67E-01	2.06E-01	7.92E-02	0.00E+00	4.33E-03	1.86E-05	1.02E-11	1.49E-12	2.26E-19	1.24E-12	4.32E-21	7.08E-21	1.54E-19	1.42E-23	1.31E-17	6.88E-01	8.53E-21	8.17E-08	3.75E-08	3.39E-13	3.18E-22	2.43E-33	4.00E-27	4.14E-22	0.00E+00	1.78E-10	1.04E-03	1.46E-01	1.14E-18	1.63E-18	8.57E-02	8.81E-02	3.85E-11
7.27E-09	900.121	1.22E+19	0.00E+00	3.35E-01	6.53E+05	6.86E-10	3.96E-09	1.39E+05	1.50E+00	1.74E+05	2.59E+00	3.47E+04	3.32E-01	2.15E-04	6.95E-02	1.34E+00	1.71E-01	2.12E-01	8.15E-02	0.00E+00	4.45E-03	1.91E-05	1.08E-11	1.57E-12	2.39E-19	1.32E-12	4.69E-21	7.41E-21	1.63E-19	1.53E-23	1.34E-17	7.08E-01	9.27E-21	8.39E-08	3.85E-08	3.48E-13	3.29E-22	2.61E-33	4.23E-27	4.37E-22	0.00E+00	1.89E-10	1.07E-03	1.50E-01	1.17E-18	1.68E-18	8.81E-02	9.06E-02	4.07E-11
7.28E-09	900.124	1.22E+19	0.00E+00	3.44E-01	6.53E+05	6.86E-10	4.18E-09	1.39E+05	1.55E+00	1.74E+05	2.66E+00	3.47E+04	3.41E-01	2.21E-04	7.14E-02	1.38E+00	1.76E-01	2.18E-01	8.37E-02	0.00E+00	4.57E-03	1.96E-05	1.14E-11	1.66E-12	2.53E-19	1.39E-12	5.10E-21	7.77E-21	1.72E-19	1.66E-23	1.38E-17	7.27E-01	1.01E-20	8.63E-08	3.96E-08	3.58E-13	3.41E-22	2.81E-33	4.47E-27	4.62E-22	0.00E+00	1.99E-10	1.10E-03	1.54E-01	1.21E-18	1.72E-18	9.05E-02	9.31E-02	4.30E-11
7.29E-09	900.127	1.22E+19	0.00E+00	3.54E-01	6.53E+05	6.86E-10	4.42E-09	1.39E+05	1.59E+00	1.74E+05	2.73E+00	3.47E+04	3.51E-01	2.27E-04	7.34E-02	1.41E+00	1.81E-01	2.24E-01	8.61E-02	0.00E+00	4.70E-03	2.01E-05	1.20E-11	1.74E-12	2.67E-19	1.47E-12	5.54E-21	8.14E-21	1.82E-19	1.79E-23	1.42E-17	7.48E-01	1.09E-20	8.87E-08	4.07E-08	3.68E-13	3.53E-22	3.02E-33	4.72E-27	4.88E-22	0.00E+00	2.10E-10	1.13E-03	1.58E-01	1.24E-18	1.77E-18	9.31E-02	9.57E-02	4.54E-11
7.30E-09	900.131	1.22E+19	0.00E+00	3.64E-01	6.53E+05	6.86E-10	4.67E-09	1.39E+05	1.63E+00	1.74E+05	2.81E+00	3.47E+04	3.61E-01	2.33E-04	7.55E-02	1.45E+00	1.86E-01	2.30E-01	8.85E-02	0.00E+00	4.83E-03	2.07E-05	1.27E-11	1.84E-12	2.82E-19	1.55E-12	6.02E-21	8.53E-21	1.92E-19	1.94E-23	1.46E-17	7.69E-01	1.19E-20	9.12E-08	4.19E-08	3.78E-13	3.66E-22	3.25E-33	4.99E-27	5.16E-22	0.00E+00	2.22E-10	1.16E-03	1.63E-01	1.27E-18	1.82E-18	9.57E-02	9.84E-02	4.80E-11
7.31E-09	900.135	1.22E+19	0.00E+00	3.74E-01	6.53E+05	6.86E-10	4.94E-09	1.39E+05	1.68E+00	1.74E+05	2.89E+00	3.47E+04	3.71E-01	2.40E-04	7.76E-02	1.49E+00	1.91E-01	2.37E-01	9.09E-02	0.00E+00	4.97E-03	2.13E-05	1.34E-11	1.93E-12	2.98E-19	1.64E-12	6.53E-21	8.94E-21	2.03E-19	2.09E-23	1.50E-17	7.90E-01	1.29E-20	9.37E-08	4.30E-08	3.89E-13	3.79E-22	3.50E-33	5.27E-27	5.45E-22	0.00E+00	2.35E-10	1.20E-03	1.67E-01	1.31E-18	1.87E-18	9.83E-02	1.01E-01	5.07E-11
7.32E-09	900.138	1.22E+19	0.00E+00	3.84E-01	6.53E+05	6.86E-10	5.22E-09	1.39E+05	1.73E+00	1.74E+05	2.97E+00	3.47E+04	3.81E-01	2.47E-04	7.98E-02	1.54E+00	1.96E-01	2.43E-01	9.35E-02	0.00E+00	5.10E-03	2.19E-05	1.42E-11	2.04E-12	3.15E-19	1.73E-12	7.10E-21	9.37E-21	2.14E-19	2.26E-23	1.54E-17	8.12E-01	1.40E-20	9.63E-08	4.42E-08	4.00E-13	3.93E-22	3.76E-33	5.57E-27	5.76E-22	0.00E+00	2.48E-10	1.23E-03	1.72E-01	1.35E-18	1.92E-18	1.01E-01	1.04E-01	5.36E-11
7.33E-09	900.142	1.22E+19	0.00E+00	3.95E-01	6.53E+05	6.86E-10	5.51E-09	1.39E+05	1.77E+00	1.74E+05	3.05E+00	3.47E+04	3.92E-01	2.54E-04	8.20E-02	1.58E+00	2.02E-01	2.50E-01	9.61E-02	0.00E+00	5.25E-03	2.25E-05	1.50E-11	2.15E-12	3.33E-19	1.83E-12	7.71E-21	9.82E-21	2.27E-19	2.45E-23	1.59E-17	8.35E-01	1.52E-20	9.90E-08	4.55E-08	4.11E-13	4.08E-22	4.05E-33	5.89E-27	6.09E-22	0.00E+00	2.62E-10	1.26E-03	1.77E-01	1.38E-18	1.98E-18	1.04E-01	1.07E-01	5.66E-11
7.34E-09	900.146	1.22E+19	0.00E+00	4.06E-01	6.53E+05	6.86E-10	5.82E-09	1.39E+05	1.82E+00	1.74E+05	3.13E+00	3.47E+04	4.03E-01	2.61E-04	8.43E-02	1.62E+00	2.08E-01	2.57E-01	9.88E-02	0.00E+00	5.39E-03	2.31E-05	1.58E-11	2.26E-12	3.52E-19	1.93E-12	8.37E-21	1.03E-20	2.39E-19	2.64E-23	1.63E-17	8.58E-01	1.65E-20	1.02E-07	4.67E-08	4.22E-13	4.23E-22	4.36E-33	6.22E-27	6.43E-22	0.00E+00	2.77E-10	1.30E-03	1.81E-01	1.42E-18	2.03E-18	1.07E-01	1.10E-01	5.98E-11
7.35E-09	900.15	1.22E+19	0.00E+00	4.17E-01	6.53E+05	6.86E-10	6.15E-09	1.39E+05	1.88E+00	1.74E+05	3.22E+00	3.47E+04	4.14E-01	2.68E-04	8.66E-02	1.67E+00	2.13E-01	2.64E-01	1.02E-01	0.00E+00	5.54E-03	2.38E-05	1.67E-11	2.38E-12	3.72E-19	2.04E-12	9.09E-21	1.08E-20	2.53E-19	2.86E-23	1.68E-17	8.82E-01	1.79E-20	1.05E-07	4.80E-08	4.34E-13	4.40E-22	4.69E-33	6.57E-27	6.80E-22	0.00E+00	2.93E-10	1.34E-03	1.87E-01	1.46E-18	2.09E-18	1.10E-01	1.13E-01	6.32E-11
7.36E-09	900.155	1.22E+19	0.00E+00	4.29E-01	6.53E+05	6.86E-10	6.50E-09	1.39E+05	1.93E+00	1.74E+05	3.31E+00	3.47E+04	4.25E-01	2.75E-04	8.90E-02	1.71E+00	2.19E-01	2.72E-01	1.04E-01	0.00E+00	5.70E-03	2.44E-05	1.77E-11	2.51E-12	3.93E-19	2.16E-12	9.87E-21	1.13E-20	2.67E-19	3.09E-23	1.72E-17	9.07E-01	1.95E-20	1.08E-07	4.94E-08	4.46E-13	4.57E-22	5.05E-33	6.94E-27	7.18E-22	0.00E+00	3.09E-10	1.37E-03	1.92E-01	1.50E-18	2.15E-18	1.13E-01	1.16E-01	6.68E-11
7.37E-09	900.159	1.22E+19	0.00E+00	4.41E-01	6.53E+05	6.86E-10	6.87E-09	1.39E+05	1.98E+00	1.74E+05	3.40E+00	3.47E+04	4.37E-01	2.83E-04	9.15E-02	1.76E+00	2.25E-01	2.79E-01	1.07E-01	0.00E+00	5.86E-03	2.51E-05	1.87E-11	2.64E-12	4.15E-19	2.28E-12	1.07E-20	1.19E-20	2.82E-19	3.35E-23	1.77E-17	9.32E-01	2.12E-20	1.11E-07	5.08E-08	4.59E-13	4.75E-22	5.44E-33	7.34E-27	7.59E-22	0.00E+00	3.27E-10	1.41E-03	1.97E-01	1.54E-18	2.21E-18	1.16E-01	1.19E-01	7.06E-11
7.38E-09	900.163	1.22E+19	0.00E+00	4.53E-01	6.53E+05	6.86E-10	7.26E-09	1.39E+05	2.04E+00	1.74E+05	3.50E+00	3.47E+04	4.50E-01	2.91E-04	9.41E-02	1.81E+00	2.32E-01	2.87E-01	1.10E-01	0.00E+00	6.02E-03	2.58E-05	1.97E-11	2.79E-12	4.39E-19	2.41E-12	1.16E-20	1.25E-20	2.98E-19	3.62E-23	1.82E-17	9.58E-01	2.30E-20	1.14E-07	5.22E-08	4.72E-13	4.93E-22	5.86E-33	7.75E-27	8.02E-22	0.00E+00	3.46E-10	1.45E-03	2.03E-01	1.59E-18	2.27E-18	1.19E-01	1.23E-01	7.46E-11
7.39E-09	900.168	1.22E+19	0.00E+00	4.66E-01	6.53E+05	6.86E-10	7.67E-09	1.39E+05	2.09E+00	1.74E+05	3.60E+00	3.47E+04	4.62E-01	2.99E-04	9.67E-02	1.86E+00	2.38E-01	2.95E-01	1.13E-01	0.00E+00	6.19E-03	2.65E-05	2.09E-11	2.93E-12	4.63E-19	2.55E-12	1.27E-20	1.31E-20	3.15E-19	3.92E-23	1.87E-17	9.85E-01	2.50E-20	1.17E-07	5.36E-08	4.85E-13	5.13E-22	6.32E-33	8.19E-27	8.47E-22	0.00E+00	3.65E-10	1.49E-03	2.08E-01	1.63E-18	2.33E-18	1.23E-01	1.26E-01	7.88E-11
7.40E-09	900.173	1.22E+19	0.00E+00	4.79E-01	6.53E+05	6.86E-10	8.10E-09	1.39E+05	2.15E+00	1.74E+05	3.70E+00	3.47E+04	4.75E-01	3.07E-04	9.94E-02	1.91E+00	2.45E-01	3.03E-01	1.17E-01	0.00E+00	6.36E-03	2.73E-05	2.20E-11	3.09E-12	4.90E-19	2.69E-12	1.37E-20	1.37E-20	3.33E-19	4.24E-23	1.93E-17	1.01E+00	2.71E-20	1.20E-07	5.51E-08	4.98E-13	5.34E-22	6.81E-33	8.66E-27	8.95E-22	0.00E+00	3.86E-10	1.53E-03	2.14E-01	1.68E-18	2.40E-18	1.26E-01	1.30E-01	8.32E-11
7.41E-09	900.177	1.22E+19	0.00E+00	4.92E-01	6.53E+05	6.86E-10	8.56E-09	1.39E+05	2.21E+00	1.74E+05	3.80E+00	3.47E+04	4.88E-01	3.16E-04	1.02E-01	1.97E+00	2.52E-01	3.12E-01	1.20E-01	0.00E+00	6.54E-03	2.80E-05	2.33E-11	3.26E-12	5.18E-19	2.84E-12	1.49E-20	1.44E-20	3.52E-19	4.59E-23	1.98E-17	1.04E+00	2.95E-20	1.23E-07	5.67E-08	5.12E-13	5.56E-22	7.33E-33	9.15E-27	9.46E-22	0.00E+00	4.08E-10	1.58E-03	2.20E-01	1.72E-18	2.46E-18	1.30E-01	1.33E-01	8.80E-11
7.42E-09	900.182	1.22E+19	0.00E+00	5.06E-01	6.53E+05	6.86E-10	9.04E-09	1.39E+05	2.27E+00	1.74E+05	3.91E+00	3.47E+04	5.02E-01	3.25E-04	1.05E-01	2.02E+00	2.59E-01	3.21E-01	1.23E-01	0.00E+00	6.72E-03	2.88E-05	2.46E-11	3.44E-12	5.47E-19	3.00E-12	1.62E-20	1.51E-20	3.72E-19	4.96E-23	2.04E-17	1.07E+00	3.20E-20	1.27E-07	5.83E-08	5.27E-13	5.79E-22	7.91E-33	9.67E-27	1.00E-21	0.00E+00	4.31E-10	1.62E-03	2.26E-01	1.77E-18	2.53E-18	1.33E-01	1.37E-01	9.29E-11
7.43E-09	900.187	1.22E+19	0.00E+00	5.20E-01	6.53E+05	6.86E-10	9.55E-09	1.39E+05	2.34E+00	1.74E+05	4.02E+00	3.47E+04	5.16E-01	3.34E-04	1.08E-01	2.08E+00	2.66E-01	3.29E-01	1.27E-01	0.00E+00	6.91E-03	2.96E-05	2.60E-11	3.62E-12	5.78E-19	3.18E-12	1.76E-20	1.59E-20	3.93E-19	5.37E-23	2.10E-17	1.10E+00	3.48E-20	1.30E-07	5.99E-08	5.41E-13	6.03E-22	8.52E-33	1.02E-26	1.06E-21	0.00E+00	4.55E-10	1.66E-03	2.33E-01	1.82E-18	2.60E-18	1.37E-01	1.41E-01	9.82E-11
7.44E-09	900.193	1.22E+19	0.00E+00	5.35E-01	6.53E+05	6.86E-10	1.01E-08	1.39E+05	2.40E+00	1.74E+05	4.13E+00	3.47E+04	5.30E-01	3.43E-04	1.11E-01	2.14E+00	2.73E-01	3.39E-01	1.30E-01	0.00E+00	7.11E-03	3.05E-05	2.75E-11	3.82E-12	6.11E-19	3.35E-12	1.91E-20	1.67E-20	4.15E-19	5.81E-23	2.16E-17	1.13E+00	3.77E-20	1.34E-07	6.16E-08	5.57E-13	6.29E-22	9.19E-33	1.08E-26	1.12E-21	0.00E+00	4.81E-10	1.71E-03	2.39E-01	1.87E-18	2.68E-18	1.41E-01	1.45E-01	1.04E-10
7.45E-09	900.198	1.22E+19	0.00E+00	5.50E-01	6.53E+05	6.86E-10	1.07E-08	1.39E+05	2.47E+00	1.74E+05	4.24E+00	3.47E+04	5.45E-01	3.53E-04	1.14E-01	2.20E+00	2.81E-01	3.48E-01	1.34E-01	0.00E+00	7.30E-03	3.13E-05	2.90E-11	4.02E-12	6.45E-19	3.54E-12	2.08E-20	1.75E-20	4.39E-19	6.29E-23	2.22E-17	1.16E+00	4.10E-20	1.38E-07	6.33E-08	5.72E-13	6.56E-22	9.91E-33	1.14E-26	1.18E-21	0.00E+00	5.08E-10	1.76E-03	2.46E-01	1.92E-18	2.75E-18	1.45E-01	1.49E-01	1.10E-10
7.46E-09	900.204	1.22E+19	0.00E+00	5.65E-01	6.53E+05	6.86E-10	1.13E-08	1.39E+05	2.54E+00	1.74E+05	4.36E+00	3.47E+04	5.60E-01	3.63E-04	1.17E-01	2.26E+00	2.89E-01	3.58E-01	1.37E-01	0.00E+00	7.51E-03	3.22E-05	3.07E-11	4.24E-12	6.82E-19	3.75E-12	2.26E-20	1.84E-20	4.64E-19	6.81E-23	2.28E-17	1.19E+00	4.45E-20	1.42E-07	6.51E-08	5.88E-13	6.84E-22	1.07E-32	1.21E-26	1.25E-21	0.00E+00	5.37E-10	1.81E-03	2.53E-01	1.98E-18	2.83E-18	1.49E-01	1.53E-01	1.16E-10
7.47E-09	900.209	1.22E+19	0.00E+00	5.81E-01	6.53E+05	6.86E-10	1.19E-08	1.39E+05	2.61E+00	1.74E+05	4.48E+00	3.47E+04	5.76E-01	3.73E-04	1.21E-01	2.32E+00	2.97E-01	3.68E-01	1.41E-01	0.00E+00	7.72E-03	3.31E-05	3.24E-11	4.47E-12	7.21E-19	3.96E-12	2.45E-20	1.93E-20	4.90E-19	7.38E-23	2.34E-17	1.23E+00	4.84E-20	1.46E-07	6.69E-08	6.05E-13	7.14E-22	1.15E-32	1.27E-26	1.32E-21	0.00E+00	5.67E-10	1.86E-03	2.60E-01	2.03E-18	2.91E-18	1.53E-01	1.57E-01	1.22E-10
7.48E-09	900.215	1.22E+19	0.00E+00	5.97E-01	6.53E+05	6.86E-10	1.26E-08	1.39E+05	2.68E+00	1.74E+05	4.61E+00	3.47E+04	5.92E-01	3.83E-04	1.24E-01	2.39E+00	3.05E-01	3.78E-01	1.45E-01	0.00E+00	7.94E-03	3.40E-05	3.42E-11	4.72E-12	7.62E-19	4.18E-12	2.66E-20	2.03E-20	5.18E-19	7.99E-23	2.41E-17	1.26E+00	5.25E-20	1.50E-07	6.87E-08	6.21E-13	7.46E-22	1.24E-32	1.35E-26	1.39E-21	0.00E+00	5.99E-10	1.91E-03	2.67E-01	2.09E-18	2.99E-18	1.57E-01	1.61E-01	1.29E-10
7.49E-09	900.221	1.22E+19	0.00E+00	6.14E-01	6.53E+05	6.86E-10	1.33E-08	1.39E+05	2.76E+00	1.74E+05	4.74E+00	3.47E+04	6.09E-01	3.94E-04	1.27E-01	2.45E+00	3.14E-01	3.89E-01	1.49E-01	0.00E+00	8.16E-03	3.49E-05	3.62E-11	4.97E-12	8.05E-19	4.42E-12	2.89E-20	2.13E-20	5.47E-19	8.65E-23	2.48E-17	1.30E+00	5.70E-20	1.54E-07	7.07E-08	6.39E-13	7.80E-22	1.34E-32	1.42E-26	1.47E-21	0.00E+00	6.33E-10	1.96E-03	2.74E-01	2.15E-18	3.07E-18	1.61E-01	1.66E-01	1.37E-10
7.50E-09	900.227	1.22E+19	0.00E+00	6.31E-01	6.53E+05	6.86E-10	1.40E-08	1.39E+05	2.83E+00	1.74E+05	4.87E+00	3.47E+04	6.25E-01	4.05E-04	1.31E-01	2.52E+00	3.23E-01	4.00E-01	1.53E-01	0.00E+00	8.39E-03	3.59E-05	3.82E-11	5.24E-12	8.50E-19	4.67E-12	3.14E-20	2.24E-20	5.78E-19	9.36E-23	2.55E-17	1.33E+00	6.20E-20	1.58E-07	7.26E-08	6.57E-13	8.16E-22	1.45E-32	1.50E-26	1.55E-21	0.00E+00	6.69E-10	2.02E-03	2.82E-01	2.21E-18	3.16E-18	1.66E-01	1.71E-01	1.44E-10
7.51E-09	900.234	1.22E+19	0.00E+00	6.49E-01	6.53E+05	6.86E-10	1.48E-08	1.39E+05	2.91E+00	1.74E+05	5.01E+00	3.47E+04	6.43E-01	4.16E-04	1.35E-01	2.59E+00	3.32E-01	4.11E-01	1.58E-01	0.00E+00	8.62E-03	3.69E-05	4.04E-11	5.53E-12	8.99E-19	4.93E-12	3.41E-20	2.36E-20	6.11E-19	1.01E-22	2.62E-17	1.37E+00	6.73E-20	1.63E-07	7.47E-08	6.75E-13	8.54E-22	1.56E-32	1.59E-26	1.64E-21	0.00E+00	7.07E-10	2.07E-03	2.90E-01	2.27E-18	3.24E-18	1.71E-01	1.75E-01	1.53E-10
7.52E-09	900.24	1.22E+19	0.00E+00	6.67E-01	6.53E+05	6.86E-10	1.57E-08	1.39E+05	2.99E+00	1.74E+05	5.15E+00	3.47E+04	6.61E-01	4.28E-04	1.38E-01	2.66E+00	3.41E-01	4.22E-01	1.62E-01	0.00E+00	8.86E-03	3.80E-05	4.27E-11	5.83E-12	9.50E-19	5.21E-12	3.70E-20	2.48E-20	6.45E-19	1.10E-22	2.70E-17	1.41E+00	7.31E-20	1.67E-07	7.67E-08	6.94E-13	8.94E-22	1.69E-32	1.68E-26	1.73E-21	0.00E+00	7.47E-10	2.13E-03	2.98E-01	2.33E-18	3.33E-18	1.75E-01	1.80E-01	1.61E-10
7.53E-09	900.247	1.22E+19	0.00E+00	6.85E-01	6.53E+05	6.86E-10	1.66E-08	1.39E+05	3.08E+00	1.74E+05	5.29E+00	3.47E+04	6.79E-01	4.40E-04	1.42E-01	2.74E+00	3.50E-01	4.34E-01	1.67E-01	0.00E+00	9.11E-03	3.90E-05	4.51E-11	6.15E-12	1.00E-18	5.51E-12	4.02E-20	2.60E-20	6.82E-19	1.19E-22	2.77E-17	1.45E+00	7.94E-20	1.72E-07	7.89E-08	7.13E-13	9.37E-22	1.82E-32	1.77E-26	1.83E-21	0.00E+00	7.89E-10	2.19E-03	3.06E-01	2.40E-18	3.43E-18	1.80E-01	1.85E-01	1.70E-10
7.54E-09	900.254	1.22E+19	0.00E+00	7.04E-01	6.53E+05	6.86E-10	1.75E-08	1.39E+05	3.16E+00	1.74E+05	5.44E+00	3.47E+04	6.98E-01	4.52E-04	1.46E-01	2.82E+00	3.60E-01	4.46E-01	1.71E-01	0.00E+00	9.36E-03	4.01E-05	4.77E-11	6.48E-12	1.06E-18	5.82E-12	4.37E-20	2.74E-20	7.20E-19	1.29E-22	2.85E-17	1.49E+00	8.62E-20	1.77E-07	8.11E-08	7.33E-13	9.82E-22	1.97E-32	1.87E-26	1.94E-21	0.00E+00	8.34E-10	2.25E-03	3.15E-01	2.47E-18	3.52E-18	1.85E-01	1.90E-01	1.80E-10
7.55E-09	900.261	1.22E+19	0.00E+00	7.24E-01	6.53E+05	6.86E-10	1.85E-08	1.39E+05	3.25E+00	1.74E+05	5.59E+00	3.47E+04	7.18E-01	4.65E-04	1.50E-01	2.89E+00	3.70E-01	4.58E-01	1.76E-01	0.00E+00	9.63E-03	4.12E-05	5.04E-11	6.84E-12	1.12E-18	6.15E-12	4.74E-20	2.88E-20	7.61E-19	1.40E-22	2.93E-17	1.53E+00	9.36E-20	1.82E-07	8.34E-08	7.54E-13	1.03E-21	2.12E-32	1.98E-26	2.05E-21	0.00E+00	8.81E-10	2.32E-03	3.24E-01	2.53E-18	3.62E-18	1.90E-01	1.96E-01	1.90E-10
7.56E-09	900.268	1.22E+19	0.00E+00	7.44E-01	6.53E+05	6.86E-10	1.95E-08	1.39E+05	3.34E+00	1.74E+05	5.75E+00	3.47E+04	7.38E-01	4.78E-04	1.54E-01	2.97E+00	3.80E-01	4.71E-01	1.81E-01	0.00E+00	9.90E-03	4.24E-05	5.32E-11	7.21E-12	1.18E-18	6.50E-12	5.15E-20	3.03E-20	8.04E-19	1.51E-22	3.02E-17	1.57E+00	1.02E-19	1.87E-07	8.57E-08	7.75E-13	1.08E-21	2.29E-32	2.09E-26	2.16E-21	0.00E+00	9.31E-10	2.38E-03	3.33E-01	2.61E-18	3.72E-18	1.96E-01	2.01E-01	2.01E-10
7.57E-09	900.276	1.22E+19	0.00E+00	7.65E-01	6.53E+05	6.86E-10	2.06E-08	1.39E+05	3.44E+00	1.74E+05	5.91E+00	3.47E+04	7.58E-01	4.91E-04	1.59E-01	3.06E+00	3.91E-01	4.84E-01	1.86E-01	0.00E+00	1.02E-02	4.36E-05	5.62E-11	7.61E-12	1.25E-18	6.87E-12	5.60E-20	3.18E-20	8.50E-19	1.64E-22	3.10E-17	1.62E+00	1.10E-19	1.92E-07	8.81E-08	7.97E-13	1.14E-21	2.48E-32	2.21E-26	2.28E-21	0.00E+00	9.84E-10	2.45E-03	3.42E-01	2.68E-18	3.83E-18	2.01E-01	2.07E-01	2.12E-10
7.58E-09	900.283	1.22E+19	0.00E+00	7.86E-01	6.53E+05	6.86E-10	2.18E-08	1.39E+05	3.53E+00	1.74E+05	6.07E+00	3.47E+04	7.80E-01	5.05E-04	1.63E-01	3.14E+00	4.02E-01	4.98E-01	1.91E-01	0.00E+00	1.05E-02	4.48E-05	5.94E-11	8.03E-12	1.32E-18	7.26E-12	6.08E-20	3.35E-20	8.98E-19	1.77E-22	3.19E-17	1.66E+00	1.20E-19	1.97E-07	9.05E-08	8.19E-13	1.19E-21	2.67E-32	2.34E-26	2.41E-21	0.00E+00	1.04E-09	2.52E-03	3.51E-01	2.75E-18	3.93E-18	2.07E-01	2.13E-01	2.24E-10
7.59E-09	900.291	1.22E+19	0.00E+00	8.08E-01	6.53E+05	6.86E-10	2.31E-08	1.39E+05	3.63E+00	1.74E+05	6.24E+00	3.47E+04	8.01E-01	5.19E-04	1.68E-01	3.23E+00	4.13E-01	5.12E-01	1.97E-01	0.00E+00	1.08E-02	4.60E-05	6.28E-11	8.47E-12	1.40E-18	7.67E-12	6.60E-20	3.52E-20	9.49E-19	1.92E-22	3.28E-17	1.71E+00	1.30E-19	2.03E-07	9.31E-08	8.42E-13	1.26E-21	2.89E-32	2.47E-26	2.55E-21	0.00E+00	1.10E-09	2.59E-03	3.61E-01	2.83E-18	4.04E-18	2.13E-01	2.19E-01	2.37E-10
7.60E-09	900.299	1.22E+19	0.00E+00	8.31E-01	6.53E+05	6.86E-10	2.44E-08	1.39E+05	3.73E+00	1.74E+05	6.41E+00	3.47E+04	8.24E-01	5.33E-04	1.72E-01	3.32E+00	4.25E-01	5.26E-01	2.02E-01	0.00E+00	1.11E-02	4.73E-05	6.63E-11	8.93E-12	1.48E-18	8.10E-12	7.17E-20	3.71E-20	1.00E-18	2.08E-22	3.37E-17	1.76E+00	1.42E-19	2.09E-07	9.57E-08	8.66E-13	1.32E-21	3.12E-32	2.61E-26	2.69E-21	0.00E+00	1.16E-09	2.66E-03	3.71E-01	2.91E-18	4.16E-18	2.19E-01	2.25E-01	2.50E-10
7.61E-09	900.308	1.22E+19	0.00E+00	8.54E-01	6.53E+05	6.86E-10	2.57E-08	1.39E+05	3.84E+00	1.74E+05	6.59E+00	3.47E+04	8.47E-01	5.48E-04	1.77E-01	3.41E+00	4.37E-01	5.41E-01	2.08E-01	0.00E+00	1.14E-02	4.86E-05	7.01E-11	9.42E-12	1.56E-18	8.56E-12	7.79E-20	3.90E-20	1.06E-18	2.26E-22	3.47E-17	1.80E+00	1.54E-19	2.14E-07	9.83E-08	8.90E-13	1.39E-21	3.37E-32	2.76E-26	2.85E-21	0.00E+00	1.23E-09	2.73E-03	3.82E-01	2.99E-18	4.27E-18	2.25E-01	2.31E-01	2.65E-10
7.62E-09	900.316	1.22E+19	0.00E+00	8.78E-01	6.53E+05	6.86E-10	2.72E-08	1.39E+05	3.94E+00	1.74E+05	6.78E+00	3.47E+04	8.70E-01	5.63E-04	1.82E-01	3.51E+00	4.49E-01	5.56E-01	2.14E-01	0.00E+00	1.17E-02	5.00E-05	7.41E-11	9.94E-12	1.65E-18	9.04E-12	8.46E-20	4.10E-20	1.12E-18	2.45E-22	3.57E-17	1.85E+00	1.67E-19	2.20E-07	1.01E-07	9.15E-13	1.47E-21	3.64E-32	2.91E-26	3.01E-21	0.00E+00	1.30E-09	2.81E-03	3.92E-01	3.07E-18	4.39E-18	2.31E-01	2.37E-01	2.80E-10
7.63E-09	900.325	1.22E+19	0.00E+00	9.02E-01	6.53E+05	6.86E-10	2.87E-08	1.39E+05	4.05E+00	1.74E+05	6.97E+00	3.47E+04	8.95E-01	5.79E-04	1.87E-01	3.61E+00	4.61E-01	5.71E-01	2.19E-01	0.00E+00	1.20E-02	5.14E-05	7.83E-11	1.05E-11	1.74E-18	9.56E-12	9.19E-20	4.32E-20	1.18E-18	2.65E-22	3.67E-17	1.91E+00	1.81E-19	2.27E-07	1.04E-07	9.40E-13	1.55E-21	3.94E-32	3.08E-26	3.18E-21	0.00E+00	1.37E-09	2.89E-03	4.03E-01	3.16E-18	4.51E-18	2.37E-01	2.44E-01	2.95E-10
7.64E-09	900.334	1.22E+19	0.00E+00	9.28E-01	6.53E+05	6.86E-10	3.04E-08	1.39E+05	4.17E+00	1.74E+05	7.16E+00	3.47E+04	9.20E-01	5.95E-04	1.92E-01	3.71E+00	4.74E-01	5.87E-01	2.26E-01	0.00E+00	1.23E-02	5.28E-05	8.27E-11	1.11E-11	1.84E-18	1.01E-11	9.98E-20	4.54E-20	1.25E-18	2.87E-22	3.78E-17	1.96E+00	1.97E-19	2.33E-07	1.07E-07	9.67E-13	1.63E-21	4.26E-32	3.25E-26	3.36E-21	0.00E+00	1.45E-09	2.97E-03	4.15E-01	3.25E-18	4.64E-18	2.44E-01	2.51E-01	3.12E-10
7.65E-09	900.343	1.22E+19	0.00E+00	9.54E-01	6.53E+05	6.86E-10	3.21E-08	1.39E+05	4.28E+00	1.74E+05	7.36E+00	3.47E+04	9.45E-01	6.12E-04	1.98E-01	3.81E+00	4.87E-01	6.04E-01	2.32E-01	0.00E+00	1.27E-02	5.43E-05	8.74E-11	1.17E-11	1.95E-18	1.07E-11	1.08E-19	4.78E-20	1.32E-18	3.12E-22	3.88E-17	2.01E+00	2.14E-19	2.39E-07	1.10E-07	9.94E-13	1.73E-21	4.60E-32	3.44E-26	3.55E-21	0.00E+00	1.53E-09	3.05E-03	4.26E-01	3.34E-18	4.77E-18	2.51E-01	2.58E-01	3.30E-10
7.66E-09	900.353	1.22E+19	0.00E+00	9.80E-01	6.53E+05	6.86E-10	3.39E-08	1.39E+05	4.40E+00	1.74E+05	7.57E+00	3.47E+04	9.72E-01	6.29E-04	2.03E-01	3.92E+00	5.01E-01	6.21E-01	2.38E-01	0.00E+00	1.30E-02	5.58E-05	9.23E-11	1.23E-11	2.06E-18	1.13E-11	1.18E-19	5.03E-20	1.39E-18	3.38E-22	3.99E-17	2.07E+00	2.32E-19	2.46E-07	1.13E-07	1.02E-12	1.82E-21	4.98E-32	3.63E-26	3.75E-21	0.00E+00	1.61E-09	3.14E-03	4.38E-01	3.43E-18	4.90E-18	2.58E-01	2.65E-01	3.48E-10
7.67E-09	900.363	1.22E+19	0.00E+00	1.01E+00	6.53E+05	6.86E-10	3.58E-08	1.39E+05	4.53E+00	1.74E+05	7.78E+00	3.47E+04	9.99E-01	6.46E-04	2.09E-01	4.03E+00	5.15E-01	6.38E-01	2.45E-01	0.00E+00	1.34E-02	5.74E-05	9.76E-11	1.30E-11	2.17E-18	1.19E-11	1.28E-19	5.30E-20	1.47E-18	3.66E-22	4.11E-17	2.13E+00	2.52E-19	2.53E-07	1.16E-07	1.05E-12	1.93E-21	5.38E-32	3.84E-26	3.96E-21	0.00E+00	1.71E-09	3.22E-03	4.50E-01	3.53E-18	5.04E-18	2.65E-01	2.72E-01	3.68E-10
7.68E-09	900.373	1.22E+19	0.00E+00	1.04E+00	6.53E+05	6.86E-10	3.78E-08	1.39E+05	4.65E+00	1.74E+05	7.99E+00	3.47E+04	1.03E+00	6.64E-04	2.15E-01	4.14E+00	5.29E-01	6.56E-01	2.52E-01	0.00E+00	1.38E-02	5.90E-05	1.03E-10	1.37E-11	2.30E-18	1.26E-11	1.39E-19	5.58E-20	1.56E-18	3.97E-22	4.23E-17	2.19E+00	2.74E-19	2.60E-07	1.19E-07	1.08E-12	2.04E-21	5.82E-32	4.06E-26	4.19E-21	0.00E+00	1.80E-09	3.31E-03	4.63E-01	3.63E-18	5.18E-18	2.72E-01	2.80E-01	3.89E-10
7.69E-09	900.383	1.22E+19	0.00E+00	1.06E+00	6.53E+05	6.86E-10	4.00E-08	1.39E+05	4.78E+00	1.74E+05	8.22E+00	3.47E+04	1.06E+00	6.83E-04	2.21E-01	4.25E+00	5.44E-01	6.74E-01	2.59E-01	0.00E+00	1.42E-02	6.06E-05	1.09E-10	1.45E-11	2.43E-18	1.33E-11	1.51E-19	5.87E-20	1.65E-18	4.30E-22	4.35E-17	2.25E+00	2.98E-19	2.67E-07	1.23E-07	1.11E-12	2.16E-21	6.29E-32	4.29E-26	4.42E-21	0.00E+00	1.90E-09	3.41E-03	4.76E-01	3.73E-18	5.32E-18	2.80E-01	2.88E-01	4.11E-10
7.70E-09	900.394	1.22E+19	0.00E+00	1.09E+00	6.53E+05	6.86E-10	4.22E-08	1.39E+05	4.92E+00	1.74E+05	8.45E+00	3.47E+04	1.08E+00	7.02E-04	2.27E-01	4.37E+00	5.59E-01	6.93E-01	2.66E-01	0.00E+00	1.46E-02	6.23E-05	1.15E-10	1.53E-11	2.57E-18	1.41E-11	1.64E-19	6.18E-20	1.74E-18	4.66E-22	4.47E-17	2.31E+00	3.23E-19	2.75E-07	1.26E-07	1.14E-12	2.29E-21	6.81E-32	4.53E-26	4.67E-21	0.00E+00	2.01E-09	3.50E-03	4.89E-01	3.83E-18	5.47E-18	2.88E-01	2.96E-01	4.34E-10
7.71E-09	900.405	1.22E+19	0.00E+00	1.12E+00	6.53E+05	6.86E-10	4.46E-08	1.39E+05	5.05E+00	1.74E+05	8.68E+00	3.47E+04	1.12E+00	7.22E-04	2.33E-01	4.49E+00	5.75E-01	7.12E-01	2.74E-01	0.00E+00	1.50E-02	6.40E-05	1.22E-10	1.61E-11	2.71E-18	1.48E-11	1.78E-19	6.51E-20	1.84E-18	5.06E-22	4.60E-17	2.38E+00	3.51E-19	2.82E-07	1.30E-07	1.17E-12	2.43E-21	7.36E-32	4.79E-26	4.94E-21	0.00E+00	2.13E-09	3.60E-03	5.03E-01	3.94E-18	5.63E-18	2.96E-01	3.04E-01	4.59E-10
7.72E-09	900.416	1.22E+19	0.00E+00	1.16E+00	6.53E+05	6.86E-10	4.71E-08	1.39E+05	5.19E+00	1.74E+05	8.92E+00	3.47E+04	1.15E+00	7.42E-04	2.40E-01	4.62E+00	5.91E-01	7.32E-01	2.81E-01	0.00E+00	1.54E-02	6.58E-05	1.29E-10	1.70E-11	2.87E-18	1.57E-11	1.93E-19	6.86E-20	1.94E-18	5.48E-22	4.73E-17	2.44E+00	3.81E-19	2.90E-07	1.33E-07	1.21E-12	2.58E-21	7.97E-32	5.06E-26	5.22E-21	0.00E+00	2.25E-09	3.70E-03	5.17E-01	4.05E-18	5.78E-18	3.04E-01	3.13E-01	4.85E-10
7.73E-09	900.428	1.22E+19	0.00E+00	1.19E+00	6.53E+05	6.86E-10	4.98E-08	1.39E+05	5.34E+00	1.74E+05	9.17E+00	3.47E+04	1.18E+00	7.62E-04	2.46E-01	4.75E+00	6.08E-01	7.53E-01	2.89E-01	0.00E+00	1.58E-02	6.77E-05	1.36E-10	1.80E-11	3.03E-18	1.66E-11	2.10E-19	7.22E-20	2.05E-18	5.95E-22	4.87E-17	2.51E+00	4.14E-19	2.99E-07	1.37E-07	1.24E-12	2.73E-21	8.62E-32	5.35E-26	5.51E-21	0.00E+00	2.37E-09	3.80E-03	5.31E-01	4.16E-18	5.94E-18	3.13E-01	3.21E-01	5.12E-10
7.74E-09	900.44	1.22E+19	0.00E+00	1.22E+00	6.53E+05	6.86E-10	5.26E-08	1.39E+05	5.49E+00	1.74E+05	9.43E+00	3.47E+04	1.21E+00	7.84E-04	2.53E-01	4.88E+00	6.24E-01	7.74E-01	2.97E-01	0.00E+00	1.63E-02	6.96E-05	1.43E-10	1.90E-11	3.20E-18	1.75E-11	2.28E-19	7.61E-20	2.17E-18	6.45E-22	5.01E-17	2.58E+00	4.50E-19	3.07E-07	1.41E-07	1.27E-12	2.90E-21	9.32E-32	5.65E-26	5.83E-21	0.00E+00	2.51E-09	3.91E-03	5.46E-01	4.28E-18	6.11E-18	3.21E-01	3.30E-01	5.41E-10
7.75E-09	900.452	1.22E+19	0.00E+00	1.26E+00	6.53E+05	6.86E-10	5.56E-08	1.39E+05	5.64E+00	1.74E+05	9.69E+00	3.47E+04	1.24E+00	8.06E-04	2.60E-01	5.02E+00	6.42E-01	7.95E-01	3.05E-01	0.00E+00	1.67E-02	7.15E-05	1.52E-10	2.00E-11	3.38E-18	1.85E-11	2.47E-19	8.01E-20	2.29E-18	6.99E-22	5.15E-17	2.65E+00	4.89E-19	3.15E-07	1.45E-07	1.31E-12	3.09E-21	1.01E-31	5.97E-26	6.16E-21	0.00E+00	2.65E-09	4.02E-03	5.61E-01	4.40E-18	6.28E-18	3.30E-01	3.39E-01	5.72E-10
7.76E-09	900.465	1.22E+19	0.00E+00	1.29E+00	6.53E+05	6.86E-10	5.88E-08	1.39E+05	5.80E+00	1.74E+05	9.96E+00	3.47E+04	1.28E+00	8.28E-04	2.67E-01	5.16E+00	6.60E-01	8.17E-01	3.14E-01	0.00E+00	1.72E-02	7.35E-05	1.60E-10	2.11E-11	3.58E-18	1.96E-11	2.69E-19	8.44E-20	2.42E-18	7.58E-22	5.30E-17	2.73E+00	5.31E-19	3.24E-07	1.49E-07	1.35E-12	3.29E-21	1.09E-31	6.31E-26	6.51E-21	0.00E+00	2.80E-09	4.13E-03	5.77E-01	4.52E-18	6.46E-18	3.39E-01	3.49E-01	6.04E-10
7.77E-09	900.478	1.22E+19	0.00E+00	1.33E+00	6.53E+05	6.86E-10	6.21E-08	1.39E+05	5.96E+00	1.74E+05	1.02E+01	3.47E+04	1.32E+00	8.51E-04	2.75E-01	5.30E+00	6.78E-01	8.40E-01	3.23E-01	0.00E+00	1.77E-02	7.55E-05	1.69E-10	2.23E-11	3.78E-18	2.07E-11	2.92E-19	8.89E-20	2.56E-18	8.22E-22	5.46E-17	2.80E+00	5.76E-19	3.33E-07	1.53E-07	1.38E-12	3.50E-21	1.18E-31	6.67E-26	6.87E-21	0.00E+00	2.96E-09	4.24E-03	5.93E-01	4.64E-18	6.64E-18	3.49E-01	3.59E-01	6.38E-10
7.78E-09	900.491	1.22E+19	0.00E+00	1.36E+00	6.53E+05	6.86E-10	6.56E-08	1.39E+05	6.13E+00	1.74E+05	1.05E+01	3.47E+04	1.35E+00	8.75E-04	2.83E-01	5.45E+00	6.97E-01	8.64E-01	3.32E-01	0.00E+00	1.82E-02	7.77E-05	1.79E-10	2.35E-11	3.99E-18	2.18E-11	3.17E-19	9.37E-20	2.70E-18	8.92E-22	5.61E-17	2.88E+00	6.26E-19	3.43E-07	1.57E-07	1.42E-12	3.72E-21	1.28E-31	7.05E-26	7.26E-21	0.00E+00	3.13E-09	4.36E-03	6.09E-01	4.77E-18	6.82E-18	3.59E-01	3.69E-01	6.75E-10
7.79E-09	900.505	1.22E+19	0.00E+00	1.40E+00	6.53E+05	6.86E-10	6.93E-08	1.39E+05	6.30E+00	1.74E+05	1.08E+01	3.47E+04	1.39E+00	8.99E-04	2.90E-01	5.60E+00	7.17E-01	8.88E-01	3.41E-01	0.00E+00	1.87E-02	7.98E-05	1.89E-10	2.49E-11	4.22E-18	2.31E-11	3.44E-19	9.88E-20	2.85E-18	9.67E-22	5.78E-17	2.96E+00	6.80E-19	3.52E-07	1.61E-07	1.46E-12	3.97E-21	1.38E-31	7.45E-26	7.68E-21	0.00E+00	3.30E-09	4.48E-03	6.26E-01	4.91E-18	7.01E-18	3.69E-01	3.79E-01	7.13E-10
7.80E-09	900.519	1.22E+19	0.00E+00	1.44E+00	6.53E+05	-1.24E-08	7.32E-08	1.39E+05	6.47E+00	1.74E+05	1.11E+01	3.47E+04	1.43E+00	9.24E-04	2.99E-01	5.76E+00	7.37E-01	9.12E-01	3.50E-01	0.00E+00	1.92E-02	8.21E-05	2.00E-10	2.62E-11	4.46E-18	2.44E-11	3.74E-19	1.04E-19	3.01E-18	1.05E-21	5.94E-17	3.04E+00	7.38E-19	3.62E-07	1.66E-07	1.50E-12	4.23E-21	1.50E-31	7.87E-26	8.11E-21	0.00E+00	3.49E-09	4.61E-03	6.44E-01	4.71E-18	7.20E-18	3.79E-01	3.90E-01	7.53E-10
7.81E-09	900.533	1.22E+19	0.00E+00	1.48E+00	6.53E+05	-1.24E-08	7.74E-08	1.39E+05	6.65E+00	1.74E+05	1.14E+01	3.47E+04	1.47E+00	9.50E-04	3.07E-01	5.92E+00	7.57E-01	9.38E-01	3.60E-01	0.00E+00	1.97E-02	8.43E-05	2.11E-10	2.77E-11	4.71E-18	2.58E-11	4.06E-19	1.10E-19	3.18E-18	1.14E-21	6.11E-17	3.13E+00	8.02E-19	3.72E-07	1.71E-07	1.55E-12	4.52E-21	1.62E-31	8.32E-26	8.57E-21	0.00E+00	3.69E-09	4.74E-03	6.62E-01	4.52E-18	7.38E-18	3.89E-01	4.00E-01	7.96E-10
7.82E-09	900.548	1.22E+19	0.00E+00	1.52E+00	6.53E+05	-1.24E-08	8.17E-08	1.39E+05	6.84E+00	1.74E+05	1.18E+01	3.47E+04	1.51E+00	9.77E-04	3.15E-01	6.08E+00	7.78E-01	9.64E-01	3.70E-01	0.00E+00	2.03E-02	8.67E-05	2.23E-10	2.92E-11	4.98E-18	2.72E-11	4.41E-19	1.16E-19	3.37E-18	1.23E-21	6.29E-17	3.22E+00	8.71E-19	3.83E-07	1.75E-07	1.59E-12	4.82E-21	1.76E-31	8.79E-26	9.05E-21	0.00E+00	3.90E-09	4.87E-03	6.80E-01	4.34E-18	7.56E-18	4.00E-01	4.12E-01	8.41E-10
7.83E-09	900.564	1.22E+19	0.00E+00	1.56E+00	6.53E+05	-1.24E-08	8.64E-08	1.39E+05	7.03E+00	1.74E+05	1.21E+01	3.47E+04	1.55E+00	1.00E-03	3.24E-01	6.25E+00	8.00E-01	9.91E-01	3.81E-01	0.00E+00	2.09E-02	8.91E-05	2.36E-10	3.09E-11	5.27E-18	2.88E-11	4.79E-19	1.22E-19	3.56E-18	1.34E-21	6.47E-17	3.31E+00	9.46E-19	3.94E-07	1.80E-07	1.63E-12	5.15E-21	1.90E-31	9.29E-26	9.57E-21	0.00E+00	4.12E-09	5.01E-03	6.99E-01	4.17E-18	7.72E-18	4.12E-01	4.23E-01	8.88E-10
7.84E-09	900.579	1.22E+19	0.00E+00	1.61E+00	6.53E+05	-1.24E-08	9.12E-08	1.39E+05	7.23E+00	1.74E+05	1.24E+01	3.47E+04	1.59E+00	1.03E-03	3.33E-01	6.43E+00	8.22E-01	1.02E+00	3.91E-01	0.00E+00	2.15E-02	9.16E-05	2.49E-10	3.26E-11	5.57E-18	3.04E-11	5.20E-19	1.28E-19	3.76E-18	1.45E-21	6.66E-17	3.40E+00	1.03E-18	4.05E-07	1.85E-07	1.68E-12	5.51E-21	2.06E-31	9.82E-26	1.01E-20	0.00E+00	4.35E-09	5.15E-03	7.19E-01	4.01E-18	7.89E-18	4.23E-01	4.35E-01	9.39E-10
7.85E-09	900.596	1.22E+19	0.00E+00	1.65E+00	6.53E+05	-1.24E-08	9.64E-08	1.39E+05	7.43E+00	1.74E+05	1.28E+01	3.47E+04	1.64E+00	1.06E-03	3.42E-01	6.61E+00	8.45E-01	1.05E+00	4.02E-01	0.00E+00	2.21E-02	9.42E-05	2.63E-10	3.44E-11	5.88E-18	3.21E-11	5.65E-19	1.35E-19	3.97E-18	1.58E-21	6.86E-17	3.49E+00	1.12E-18	4.16E-07	1.91E-07	1.73E-12	5.89E-21	2.23E-31	1.04E-25	1.07E-20	0.00E+00	4.60E-09	5.29E-03	7.39E-01	3.85E-18	8.04E-18	4.35E-01	4.47E-01	9.92E-10
7.86E-09	900.612	1.22E+19	0.00E+00	1.70E+00	6.53E+05	-1.24E-08	1.02E-07	1.39E+05	7.64E+00	1.74E+05	1.31E+01	3.47E+04	1.68E+00	1.09E-03	3.52E-01	6.79E+00	8.69E-01	1.08E+00	4.13E-01	0.00E+00	2.27E-02	9.68E-05	2.78E-10	3.63E-11	6.22E-18	3.39E-11	6.14E-19	1.43E-19	4.19E-18	1.71E-21	7.06E-17	3.59E+00	1.21E-18	4.28E-07	1.96E-07	1.78E-12	6.30E-21	2.42E-31	1.10E-25	1.13E-20	0.00E+00	4.86E-09	5.44E-03	7.60E-01	3.69E-18	8.19E-18	4.47E-01	4.60E-01	1.05E-09
7.87E-09	900.629	1.22E+19	0.00E+00	1.75E+00	6.53E+05	-1.24E-08	1.08E-07	1.39E+05	7.85E+00	1.74E+05	1.35E+01	3.47E+04	1.73E+00	1.12E-03	3.62E-01	6.98E+00	8.93E-01	1.11E+00	4.25E-01	0.00E+00	2.33E-02	9.95E-05	2.94E-10	3.84E-11	6.57E-18	3.59E-11	6.67E-19	1.50E-19	4.43E-18	1.85E-21	7.26E-17	3.69E+00	1.32E-18	4.40E-07	2.01E-07	1.83E-12	6.75E-21	2.62E-31	1.16E-25	1.19E-20	0.00E+00	5.13E-09	5.59E-03	7.81E-01	3.55E-18	8.33E-18	4.59E-01	4.72E-01	1.11E-09
7.88E-09	900.647	1.22E+19	0.00E+00	1.80E+00	6.53E+05	-1.24E-08	1.14E-07	1.39E+05	8.07E+00	1.74E+05	1.39E+01	3.47E+04	1.78E+00	1.15E-03	3.72E-01	7.18E+00	9.18E-01	1.14E+00	4.37E-01	0.00E+00	2.40E-02	1.02E-04	3.10E-10	4.05E-11	6.94E-18	3.79E-11	7.24E-19	1.59E-19	4.68E-18	2.01E-21	7.47E-17	3.79E+00	1.43E-18	4.52E-07	2.07E-07	1.88E-12	7.23E-21	2.83E-31	1.23E-25	1.26E-20	0.00E+00	5.42E-09	5.74E-03	8.02E-01	3.41E-18	8.47E-18	4.72E-01	4.86E-01	1.17E-09
7.89E-09	900.665	1.22E+19	0.00E+00	1.85E+00	6.53E+05	-1.24E-08	1.20E-07	1.39E+05	8.29E+00	1.74E+05	1.42E+01	3.47E+04	1.83E+00	1.18E-03	3.82E-01	7.38E+00	9.44E-01	1.17E+00	4.49E-01	0.00E+00	2.46E-02	1.05E-04	3.28E-10	4.28E-11	7.34E-18	4.00E-11	7.86E-19	1.67E-19	4.95E-18	2.18E-21	7.69E-17	3.90E+00	1.55E-18	4.65E-07	2.13E-07	1.93E-12	7.74E-21	3.07E-31	1.29E-25	1.33E-20	0.00E+00	5.73E-09	5.90E-03	8.25E-01	3.27E-18	8.60E-18	4.85E-01	4.99E-01	1.24E-09
7.90E-09	900.683	1.22E+19	0.00E+00	1.90E+00	6.53E+05	-1.24E-08	1.27E-07	1.39E+05	8.52E+00	1.74E+05	1.46E+01	3.47E+04	1.88E+00	1.22E-03	3.93E-01	7.58E+00	9.70E-01	1.20E+00	4.61E-01	0.00E+00	2.53E-02	1.08E-04	3.47E-10	4.52E-11	7.76E-18	4.23E-11	8.54E-19	1.76E-19	5.23E-18	2.37E-21	7.92E-17	4.01E+00	1.69E-18	4.78E-07	2.19E-07	1.98E-12	8.30E-21	3.33E-31	1.37E-25	1.41E-20	0.00E+00	6.05E-09	6.07E-03	8.48E-01	3.14E-18	8.72E-18	4.99E-01	5.13E-01	1.31E-09
7.91E-09	900.702	1.22E+19	0.00E+00	1.95E+00	6.53E+05	-1.24E-08	1.34E-07	1.39E+05	8.76E+00	1.74E+05	1.51E+01	3.47E+04	1.93E+00	1.25E-03	4.04E-01	7.79E+00	9.97E-01	1.23E+00	4.74E-01	0.00E+00	2.60E-02	1.11E-04	3.66E-10	4.77E-11	8.20E-18	4.47E-11	9.27E-19	1.86E-19	5.52E-18	2.57E-21	8.15E-17	4.12E+00	1.83E-18	4.91E-07	2.25E-07	2.04E-12	8.91E-21	3.60E-31	1.45E-25	1.49E-20	0.00E+00	6.39E-09	6.24E-03	8.72E-01	3.02E-18	8.85E-18	5.13E-01	5.27E-01	1.38E-09
7.92E-09	900.722	1.22E+19	0.00E+00	2.00E+00	6.53E+05	-1.24E-08	1.42E-07	1.39E+05	9.01E+00	1.74E+05	1.55E+01	3.47E+04	1.99E+00	1.29E-03	4.15E-01	8.01E+00	1.02E+00	1.27E+00	4.88E-01	0.00E+00	2.68E-02	1.14E-04	3.87E-10	5.04E-11	8.67E-18	4.72E-11	1.01E-18	1.96E-19	5.84E-18	2.79E-21	8.39E-17	4.24E+00	1.99E-18	5.05E-07	2.31E-07	2.10E-12	9.56E-21	3.90E-31	1.53E-25	1.57E-20	0.00E+00	6.75E-09	6.41E-03	8.96E-01	2.90E-18	8.96E-18	5.27E-01	5.42E-01	1.46E-09
7.93E-09	900.742	1.22E+19	0.00E+00	2.06E+00	6.53E+05	-1.24E-08	1.50E-07	1.39E+05	9.26E+00	1.74E+05	1.59E+01	3.47E+04	2.04E+00	1.32E-03	4.26E-01	8.24E+00	1.05E+00	1.30E+00	5.01E-01	0.00E+00	2.75E-02	1.17E-04	4.09E-10	5.32E-11	9.16E-18	4.99E-11	1.09E-18	2.07E-19	6.17E-18	3.02E-21	8.63E-17	4.35E+00	2.16E-18	5.19E-07	2.37E-07	2.16E-12	1.03E-20	4.23E-31	1.62E-25	1.66E-20	0.00E+00	7.14E-09	6.59E-03	9.21E-01	2.78E-18	9.07E-18	5.42E-01	5.57E-01	1.54E-09
7.94E-09	900.763	1.22E+19	0.00E+00	2.12E+00	6.53E+05	-1.24E-08	1.58E-07	1.39E+05	9.52E+00	1.74E+05	1.64E+01	3.47E+04	2.10E+00	1.36E-03	4.38E-01	8.46E+00	1.08E+00	1.34E+00	5.15E-01	0.00E+00	2.83E-02	1.21E-04	4.32E-10	5.61E-11	9.68E-18	5.27E-11	1.19E-18	2.18E-19	6.51E-18	3.28E-21	8.88E-17	4.48E+00	2.35E-18	5.33E-07	2.44E-07	2.22E-12	1.10E-20	4.58E-31	1.71E-25	1.75E-20	0.00E+00	7.54E-09	6.78E-03	9.47E-01	2.67E-18	9.18E-18	5.57E-01	5.73E-01	1.63E-09
7.95E-09	900.784	1.22E+19	0.00E+00	2.18E+00	6.53E+05	-1.24E-08	1.67E-07	1.39E+05	9.78E+00	1.74E+05	1.68E+01	3.47E+04	2.16E+00	1.40E-03	4.51E-01	8.70E+00	1.11E+00	1.38E+00	5.29E-01	0.00E+00	2.91E-02	1.24E-04	4.57E-10	5.93E-11	1.02E-17	5.57E-11	1.29E-18	2.30E-19	6.88E-18	3.56E-21	9.15E-17	4.60E+00	2.55E-18	5.48E-07	2.51E-07	2.28E-12	1.18E-20	4.97E-31	1.80E-25	1.85E-20	0.00E+00	7.97E-09	6.96E-03	9.73E-01	2.57E-18	9.28E-18	5.73E-01	5.89E-01	1.72E-09
7.96E-09	900.806	1.22E+19	0.00E+00	2.24E+00	6.53E+05	-1.24E-08	1.77E-07	1.39E+05	1.01E+01	1.74E+05	1.73E+01	3.47E+04	2.22E+00	1.43E-03	4.63E-01	8.94E+00	1.14E+00	1.42E+00	5.44E-01	0.00E+00	2.99E-02	1.27E-04	4.82E-10	6.26E-11	1.08E-17	5.89E-11	1.40E-18	2.42E-19	7.27E-18	3.86E-21	9.42E-17	4.73E+00	2.77E-18	5.64E-07	2.58E-07	2.34E-12	1.27E-20	5.38E-31	1.91E-25	1.96E-20	0.00E+00	8.42E-09	7.16E-03	1.00E+00	2.46E-18	9.38E-18	5.89E-01	6.05E-01	1.82E-09
7.97E-09	900.829	1.22E+19	0.00E+00	2.30E+00	6.53E+05	-1.24E-08	1.87E-07	1.39E+05	1.03E+01	1.74E+05	1.78E+01	3.47E+04	2.28E+00	1.47E-03	4.76E-01	9.19E+00	1.18E+00	1.46E+00	5.59E-01	0.00E+00	3.08E-02	1.31E-04	5.10E-10	6.61E-11	1.14E-17	6.22E-11	1.52E-18	2.56E-19	7.68E-18	4.19E-21	9.69E-17	4.86E+00	3.01E-18	5.80E-07	2.65E-07	2.41E-12	1.37E-20	5.83E-31	2.02E-25	2.07E-20	0.00E+00	8.89E-09	7.36E-03	1.03E+00	2.37E-18	9.48E-18	6.05E-01	6.22E-01	1.92E-09
7.98E-09	900.852	1.22E+19	0.00E+00	2.36E+00	6.53E+05	-1.24E-08	1.97E-07	1.39E+05	1.06E+01	1.74E+05	1.83E+01	3.47E+04	2.34E+00	1.52E-03	4.89E-01	9.45E+00	1.21E+00	1.50E+00	5.75E-01	0.00E+00	3.16E-02	1.35E-04	5.39E-10	6.98E-11	1.21E-17	6.58E-11	1.65E-18	2.70E-19	8.12E-18	4.55E-21	9.98E-17	5.00E+00	3.26E-18	5.96E-07	2.73E-07	2.48E-12	1.47E-20	6.32E-31	2.13E-25	2.19E-20	0.00E+00	9.40E-09	7.56E-03	1.06E+00	2.27E-18	9.57E-18	6.22E-01	6.39E-01	2.03E-09
7.99E-09	900.875	1.22E+19	0.00E+00	2.43E+00	6.53E+05	-1.24E-08	2.08E-07	1.39E+05	1.09E+01	1.74E+05	1.88E+01	3.47E+04	2.41E+00	1.56E-03	5.03E-01	9.71E+00	1.24E+00	1.54E+00	5.91E-01	0.00E+00	3.25E-02	1.38E-04	5.69E-10	7.37E-11	1.28E-17	6.95E-11	1.80E-18	2.84E-19	8.58E-18	4.94E-21	1.03E-16	5.14E+00	3.55E-18	6.13E-07	2.80E-07	2.55E-12	1.59E-20	6.85E-31	2.25E-25	2.31E-20	0.00E+00	9.93E-09	7.77E-03	1.09E+00	2.18E-18	9.66E-18	6.39E-01	6.57E-01	2.14E-09
8.00E-09	900.9	1.22E+19	0.00E+00	2.50E+00	6.53E+05	-1.24E-08	2.20E-07	1.39E+05	1.12E+01	1.74E+05	1.93E+01	3.47E+04	2.48E+00	1.60E-03	5.17E-01	9.98E+00	1.28E+00	1.58E+00	6.08E-01	0.00E+00	3.34E-02	1.42E-04	6.01E-10	7.79E-11	1.35E-17	7.34E-11	1.95E-18	3.00E-19	9.06E-18	5.36E-21	1.06E-16	5.28E+00	3.85E-18	6.30E-07	2.88E-07	2.62E-12	1.71E-20	7.43E-31	2.38E-25	2.44E-20	0.00E+00	1.05E-08	7.99E-03	1.12E+00	2.09E-18	9.74E-18	6.57E-01	6.75E-01	2.26E-09
8.01E-09	900.925	1.22E+19	0.00E+00	2.57E+00	6.53E+05	-1.24E-08	2.32E-07	1.39E+05	1.15E+01	1.74E+05	1.98E+01	3.47E+04	2.55E+00	1.65E-03	5.31E-01	1.03E+01	1.31E+00	1.63E+00	6.24E-01	0.00E+00	3.44E-02	1.46E-04	6.35E-10	8.23E-11	1.43E-17	7.76E-11	2.12E-18	3.17E-19	9.58E-18	5.81E-21	1.09E-16	5.43E+00	4.18E-18	6.48E-07	2.96E-07	2.69E-12	1.84E-20	8.05E-31	2.52E-25	2.58E-20	0.00E+00	1.11E-08	8.21E-03	1.15E+00	2.01E-18	9.82E-18	6.75E-01	6.94E-01	2.39E-09
8.02E-09	900.951	1.22E+19	0.00E+00	2.64E+00	6.53E+05	-1.24E-08	2.46E-07	1.39E+05	1.19E+01	1.74E+05	2.04E+01	3.47E+04	2.62E+00	1.69E-03	5.46E-01	1.05E+01	1.35E+00	1.67E+00	6.42E-01	0.00E+00	3.53E-02	1.50E-04	6.72E-10	8.69E-11	1.51E-17	8.20E-11	2.30E-18	3.34E-19	1.01E-17	6.31E-21	1.12E-16	5.58E+00	4.54E-18	6.66E-07	3.04E-07	2.77E-12	1.98E-20	8.73E-31	2.66E-25	2.73E-20	0.00E+00	1.17E-08	8.44E-03	1.18E+00	1.93E-18	9.90E-18	6.94E-01	7.14E-01	2.53E-09
8.03E-09	900.977	1.22E+19	0.00E+00	2.71E+00	6.53E+05	-1.24E-08	2.59E-07	1.39E+05	1.22E+01	1.74E+05	2.09E+01	3.47E+04	2.69E+00	1.74E-03	5.61E-01	1.08E+01	1.39E+00	1.72E+00	6.60E-01	0.00E+00	3.63E-02	1.55E-04	7.10E-10	9.17E-11	1.60E-17	8.66E-11	2.50E-18	3.52E-19	1.07E-17	6.85E-21	1.15E-16	5.73E+00	4.93E-18	6.84E-07	3.13E-07	2.85E-12	2.13E-20	9.46E-31	2.81E-25	2.88E-20	0.00E+00	1.24E-08	8.68E-03	1.21E+00	1.85E-18	9.97E-18	7.13E-01	7.33E-01	2.67E-09
8.04E-09	901.005	1.22E+19	0.00E+00	2.79E+00	6.53E+05	-1.24E-08	2.74E-07	1.39E+05	1.25E+01	1.74E+05	2.15E+01	3.47E+04	2.76E+00	1.79E-03	5.77E-01	1.11E+01	1.43E+00	1.77E+00	6.78E-01	0.00E+00	3.74E-02	1.59E-04	7.50E-10	9.69E-11	1.69E-17	9.15E-11	2.71E-18	3.72E-19	1.13E-17	7.43E-21	1.19E-16	5.89E+00	5.36E-18	7.04E-07	3.22E-07	2.93E-12	2.30E-20	1.03E-30	2.97E-25	3.04E-20	0.00E+00	1.31E-08	8.92E-03	1.25E+00	1.78E-18	1.00E-17	7.33E-01	7.54E-01	2.82E-09
8.05E-09	901.033	1.22E+19	0.00E+00	2.87E+00	6.53E+05	-1.24E-08	2.90E-07	1.39E+05	1.29E+01	1.74E+05	2.21E+01	3.47E+04	2.84E+00	1.84E-03	5.93E-01	1.15E+01	1.47E+00	1.82E+00	6.97E-01	0.00E+00	3.84E-02	1.63E-04	7.92E-10	1.02E-10	1.78E-17	9.67E-11	2.95E-18	3.92E-19	1.19E-17	8.07E-21	1.22E-16	6.06E+00	5.82E-18	7.24E-07	3.31E-07	3.01E-12	2.48E-20	1.11E-30	3.14E-25	3.22E-20	0.00E+00	1.38E-08	9.17E-03	1.28E+00	1.71E-18	1.01E-17	7.54E-01	7.75E-01	2.98E-09
8.06E-09	901.061	1.22E+19	0.00E+00	2.95E+00	6.53E+05	-1.51E-08	3.06E-07	1.39E+05	1.32E+01	1.74E+05	2.27E+01	3.47E+04	2.92E+00	1.89E-03	6.09E-01	1.18E+01	1.51E+00	1.87E+00	7.17E-01	0.00E+00	3.95E-02	1.68E-04	8.37E-10	1.08E-10	1.88E-17	1.02E-10	3.20E-18	4.14E-19	1.26E-17	8.76E-21	1.26E-16	6.23E+00	6.32E-18	7.44E-07	3.40E-07	3.10E-12	2.68E-20	1.21E-30	3.32E-25	3.40E-20	0.00E+00	1.46E-08	9.42E-03	1.32E+00	1.64E-18	1.02E-17	7.75E-01	7.97E-01	3.15E-09
8.07E-09	901.091	1.22E+19	0.00E+00	3.03E+00	6.53E+05	-1.51E-08	3.23E-07	1.39E+05	1.36E+01	1.74E+05	2.34E+01	3.47E+04	3.00E+00	1.94E-03	6.26E-01	1.21E+01	1.55E+00	1.92E+00	7.37E-01	0.00E+00	4.06E-02	1.72E-04	8.85E-10	1.14E-10	1.99E-17	1.08E-10	3.47E-18	4.37E-19	1.33E-17	9.50E-21	1.30E-16	6.40E+00	6.86E-18	7.65E-07	3.49E-07	3.18E-12	2.89E-20	1.31E-30	3.51E-25	3.59E-20	0.00E+00	1.54E-08	9.69E-03	1.35E+00	1.58E-18	1.02E-17	7.96E-01	8.19E-01	3.33E-09
8.08E-09	901.121	1.22E+19	0.00E+00	3.11E+00	6.53E+05	-1.51E-08	3.42E-07	1.39E+05	1.40E+01	1.74E+05	2.40E+01	3.47E+04	3.09E+00	2.00E-03	6.43E-01	1.24E+01	1.59E+00	1.97E+00	7.57E-01	0.00E+00	4.17E-02	1.77E-04	9.35E-10	1.21E-10	2.11E-17	1.14E-10	3.77E-18	4.61E-19	1.41E-17	1.03E-20	1.34E-16	6.58E+00	7.45E-18	7.86E-07	3.59E-07	3.27E-12	3.12E-20	1.42E-30	3.71E-25	3.79E-20	0.00E+00	1.63E-08	9.96E-03	1.39E+00	1.51E-18	1.03E-17	8.19E-01	8.42E-01	3.52E-09
8.09E-09	901.153	1.22E+19	0.00E+00	3.20E+00	6.53E+05	-1.51E-08	3.61E-07	1.39E+05	1.44E+01	1.74E+05	2.47E+01	3.47E+04	3.17E+00	2.05E-03	6.61E-01	1.28E+01	1.64E+00	2.03E+00	7.78E-01	0.00E+00	4.29E-02	1.82E-04	9.88E-10	1.27E-10	2.23E-17	1.21E-10	4.10E-18	4.86E-19	1.49E-17	1.12E-20	1.38E-16	6.76E+00	8.09E-18	8.08E-07	3.69E-07	3.37E-12	3.36E-20	1.54E-30	3.92E-25	4.01E-20	0.00E+00	1.72E-08	1.02E-02	1.43E+00	1.45E-18	1.04E-17	8.41E-01	8.65E-01	3.71E-09
8.10E-09	901.185	1.22E+19	0.00E+00	3.29E+00	6.53E+05	-1.51E-08	3.81E-07	1.39E+05	1.48E+01	1.74E+05	2.54E+01	3.47E+04	3.26E+00	2.11E-03	6.79E-01	1.31E+01	1.68E+00	2.08E+00	8.00E-01	0.00E+00	4.41E-02	1.87E-04	1.04E-09	1.35E-10	2.35E-17	1.27E-10	4.45E-18	5.13E-19	1.57E-17	1.22E-20	1.42E-16	6.95E+00	8.79E-18	8.31E-07	3.79E-07	3.46E-12	3.63E-20	1.67E-30	4.14E-25	4.24E-20	0.00E+00	1.82E-08	1.05E-02	1.47E+00	1.40E-18	1.04E-17	8.65E-01	8.89E-01	3.92E-09
8.11E-09	901.218	1.22E+19	0.00E+00	3.38E+00	6.53E+05	-1.51E-08	4.03E-07	1.39E+05	1.52E+01	1.74E+05	2.61E+01	3.47E+04	3.35E+00	2.17E-03	6.98E-01	1.35E+01	1.73E+00	2.14E+00	8.22E-01	0.00E+00	4.54E-02	1.93E-04	1.10E-09	1.42E-10	2.49E-17	1.35E-10	4.83E-18	5.41E-19	1.66E-17	1.32E-20	1.46E-16	7.14E+00	9.55E-18	8.55E-07	3.90E-07	3.56E-12	3.92E-20	1.81E-30	4.38E-25	4.48E-20	0.00E+00	1.92E-08	1.08E-02	1.51E+00	1.34E-18	1.05E-17	8.89E-01	9.14E-01	4.15E-09
8.12E-09	901.252	1.22E+19	0.00E+00	3.47E+00	6.53E+05	-1.51E-08	4.26E-07	1.39E+05	1.56E+01	1.74E+05	2.68E+01	3.47E+04	3.45E+00	2.23E-03	7.18E-01	1.39E+01	1.78E+00	2.20E+00	8.45E-01	0.00E+00	4.67E-02	1.98E-04	1.17E-09	1.50E-10	2.63E-17	1.42E-10	5.25E-18	5.71E-19	1.75E-17	1.43E-20	1.51E-16	7.34E+00	1.04E-17	8.79E-07	4.01E-07	3.66E-12	4.24E-20	1.96E-30	4.63E-25	4.73E-20	0.00E+00	2.03E-08	1.11E-02	1.55E+00	1.29E-18	1.05E-17	9.14E-01	9.39E-01	4.38E-09
8.13E-09	901.287	1.22E+19	0.00E+00	3.57E+00	6.53E+05	-1.51E-08	4.50E-07	1.39E+05	1.60E+01	1.74E+05	2.76E+01	3.47E+04	3.54E+00	2.29E-03	7.38E-01	1.43E+01	1.83E+00	2.26E+00	8.69E-01	0.00E+00	4.80E-02	2.03E-04	1.23E-09	1.59E-10	2.78E-17	1.50E-10	5.70E-18	6.03E-19	1.85E-17	1.55E-20	1.55E-16	7.55E+00	1.13E-17	9.03E-07	4.12E-07	3.76E-12	4.58E-20	2.13E-30	4.89E-25	5.00E-20	0.00E+00	2.14E-08	1.14E-02	1.60E+00	1.24E-18	1.06E-17	9.39E-01	9.66E-01	4.63E-09
8.14E-09	901.322	1.22E+19	0.00E+00	3.67E+00	6.53E+05	-1.51E-08	4.75E-07	1.39E+05	1.65E+01	1.74E+05	2.83E+01	3.47E+04	3.64E+00	2.35E-03	7.58E-01	1.47E+01	1.88E+00	2.32E+00	8.93E-01	0.00E+00	4.93E-02	2.09E-04	1.30E-09	1.67E-10	2.94E-17	1.59E-10	6.19E-18	6.36E-19	1.96E-17	1.69E-20	1.60E-16	7.76E+00	1.22E-17	9.29E-07	4.24E-07	3.87E-12	4.95E-20	2.31E-30	5.17E-25	5.28E-20	0.00E+00	2.27E-08	1.17E-02	1.64E+00	1.19E-18	1.06E-17	9.65E-01	9.93E-01	4.89E-09
8.15E-09	901.359	1.22E+19	0.00E+00	3.77E+00	6.53E+05	-1.51E-08	5.02E-07	1.39E+05	1.70E+01	1.74E+05	2.91E+01	3.47E+04	3.74E+00	2.42E-03	7.79E-01	1.51E+01	1.93E+00	2.39E+00	9.18E-01	0.00E+00	5.07E-02	2.15E-04	1.38E-09	1.77E-10	3.11E-17	1.68E-10	6.72E-18	6.72E-19	2.07E-17	1.83E-20	1.65E-16	7.97E+00	1.33E-17	9.55E-07	4.36E-07	3.98E-12	5.35E-20	2.50E-30	5.47E-25	5.58E-20	0.00E+00	2.39E-08	1.21E-02	1.69E+00	1.14E-18	1.07E-17	9.92E-01	1.02E+00	5.17E-09
8.16E-09	901.397	1.22E+19	0.00E+00	3.88E+00	6.53E+05	-1.51E-08	5.30E-07	1.39E+05	1.74E+01	1.74E+05	2.99E+01	3.47E+04	3.85E+00	2.48E-03	8.01E-01	1.55E+01	1.98E+00	2.46E+00	9.43E-01	0.00E+00	5.22E-02	2.21E-04	1.45E-09	1.87E-10	3.29E-17	1.77E-10	7.30E-18	7.09E-19	2.19E-17	1.99E-20	1.70E-16	8.20E+00	1.44E-17	9.82E-07	4.48E-07	4.09E-12	5.78E-20	2.71E-30	5.78E-25	5.90E-20	0.00E+00	2.53E-08	1.24E-02	1.73E+00	1.10E-18	1.07E-17	1.02E+00	1.05E+00	5.46E-09
8.17E-09	901.436	1.22E+19	0.00E+00	3.99E+00	6.53E+05	-1.51E-08	5.60E-07	1.39E+05	1.79E+01	1.74E+05	3.08E+01	3.47E+04	3.95E+00	2.55E-03	8.23E-01	1.59E+01	2.04E+00	2.52E+00	9.70E-01	0.00E+00	5.36E-02	2.27E-04	1.54E-09	1.97E-10	3.48E-17	1.87E-10	7.93E-18	7.48E-19	2.31E-17	2.16E-20	1.75E-16	8.42E+00	1.57E-17	1.01E-06	4.60E-07	4.21E-12	6.25E-20	2.94E-30	6.11E-25	6.23E-20	0.00E+00	2.67E-08	1.28E-02	1.78E+00	1.05E-18	1.08E-17	1.05E+00	1.08E+00	5.77E-09
8.18E-09	901.476	1.22E+19	0.00E+00	4.10E+00	6.53E+05	-1.51E-08	5.92E-07	1.39E+05	1.84E+01	1.74E+05	3.16E+01	3.47E+04	4.06E+00	2.63E-03	8.46E-01	1.64E+01	2.10E+00	2.59E+00	9.97E-01	0.00E+00	5.52E-02	2.33E-04	1.62E-09	2.09E-10	3.68E-17	1.98E-10	8.61E-18	7.90E-19	2.44E-17	2.34E-20	1.80E-16	8.66E+00	1.70E-17	1.04E-06	4.73E-07	4.33E-12	6.76E-20	3.19E-30	6.46E-25	6.59E-20	0.00E+00	2.82E-08	1.31E-02	1.83E+00	1.01E-18	1.08E-17	1.08E+00	1.11E+00	6.09E-09
8.19E-09	901.517	1.22E+19	0.00E+00	4.21E+00	6.53E+05	-1.51E-08	6.25E-07	1.39E+05	1.89E+01	1.74E+05	3.25E+01	3.47E+04	4.18E+00	2.70E-03	8.69E-01	1.68E+01	2.15E+00	2.67E+00	1.02E+00	0.00E+00	5.67E-02	2.40E-04	1.71E-09	2.20E-10	3.89E-17	2.09E-10	9.35E-18	8.33E-19	2.58E-17	2.54E-20	1.86E-16	8.90E+00	1.85E-17	1.07E-06	4.86E-07	4.45E-12	7.31E-20	3.46E-30	6.83E-25	6.96E-20	0.00E+00	2.98E-08	1.35E-02	1.88E+00	9.70E-19	1.08E-17	1.11E+00	1.14E+00	6.44E-09
8.20E-09	901.56	1.22E+19	0.00E+00	4.33E+00	6.53E+05	-1.51E-08	6.60E-07	1.39E+05	1.95E+01	1.74E+05	3.34E+01	3.47E+04	4.29E+00	2.77E-03	8.93E-01	1.73E+01	2.21E+00	2.74E+00	1.05E+00	0.00E+00	5.83E-02	2.47E-04	1.81E-09	2.33E-10	4.11E-17	2.21E-10	1.02E-17	8.80E-19	2.72E-17	2.76E-20	1.92E-16	9.15E+00	2.01E-17	1.10E-06	5.00E-07	4.58E-12	7.91E-20	3.75E-30	7.22E-25	7.36E-20	0.00E+00	3.15E-08	1.38E-02	1.93E+00	9.31E-19	1.09E-17	1.14E+00	1.17E+00	6.80E-09
8.21E-09	901.603	1.22E+19	0.00E+00	4.45E+00	6.53E+05	-1.37E-08	6.98E-07	1.39E+05	2.00E+01	1.74E+05	3.44E+01	3.47E+04	4.41E+00	2.85E-03	9.18E-01	1.78E+01	2.28E+00	2.82E+00	1.08E+00	0.00E+00	6.00E-02	2.54E-04	1.91E-09	2.46E-10	4.35E-17	2.34E-10	1.10E-17	9.29E-19	2.88E-17	3.00E-20	1.98E-16	9.40E+00	2.18E-17	1.13E-06	5.14E-07	4.71E-12	8.56E-20	4.07E-30	7.63E-25	7.77E-20	0.00E+00	3.33E-08	1.42E-02	1.99E+00	8.94E-19	1.09E-17	1.17E+00	1.20E+00	7.18E-09
8.22E-09	901.648	1.22E+19	0.00E+00	4.57E+00	6.53E+05	-1.37E-08	7.37E-07	1.39E+05	2.06E+01	1.74E+05	3.53E+01	3.47E+04	4.54E+00	2.93E-03	9.43E-01	1.83E+01	2.34E+00	2.90E+00	1.11E+00	0.00E+00	6.17E-02	2.61E-04	2.02E-09	2.60E-10	4.59E-17	2.47E-10	1.20E-17	9.80E-19	3.04E-17	3.25E-20	2.04E-16	9.67E+00	2.37E-17	1.16E-06	5.28E-07	4.84E-12	9.27E-20	4.42E-30	8.07E-25	8.21E-20	0.00E+00	3.52E-08	1.46E-02	2.04E+00	8.59E-19	1.09E-17	1.20E+00	1.24E+00	7.59E-09
8.23E-09	901.694	1.22E+19	0.00E+00	4.70E+00	6.53E+05	-1.37E-08	7.79E-07	1.39E+05	2.11E+01	1.74E+05	3.63E+01	3.47E+04	4.66E+00	3.01E-03	9.69E-01	1.88E+01	2.40E+00	2.98E+00	1.14E+00	0.00E+00	6.34E-02	2.68E-04	2.14E-09	2.74E-10	4.86E-17	2.61E-10	1.30E-17	1.03E-18	3.21E-17	3.53E-20	2.10E-16	9.93E+00	2.57E-17	1.19E-06	5.43E-07	4.98E-12	1.00E-19	4.79E-30	8.53E-25	8.68E-20	0.00E+00	3.72E-08	1.50E-02	2.10E+00	8.25E-19	1.10E-17	1.24E+00	1.27E+00	8.02E-09
8.24E-09	901.741	1.22E+19	0.00E+00	4.83E+00	6.53E+05	-1.37E-08	8.23E-07	1.39E+05	2.17E+01	1.74E+05	3.73E+01	3.47E+04	4.79E+00	3.09E-03	9.96E-01	1.93E+01	2.47E+00	3.06E+00	1.18E+00	0.00E+00	6.52E-02	2.75E-04	2.26E-09	2.90E-10	5.14E-17	2.76E-10	1.41E-17	1.09E-18	3.39E-17	3.83E-20	2.16E-16	1.02E+01	2.79E-17	1.23E-06	5.58E-07	5.12E-12	1.09E-19	5.20E-30	9.02E-25	9.17E-20	0.00E+00	3.93E-08	1.55E-02	2.16E+00	7.92E-19	1.10E-17	1.27E+00	1.31E+00	8.47E-09
8.25E-09	901.789	1.22E+19	0.00E+00	4.97E+00	6.53E+05	-1.37E-08	8.69E-07	1.39E+05	2.23E+01	1.74E+05	3.83E+01	3.47E+04	4.92E+00	3.18E-03	1.02E+00	1.99E+01	2.54E+00	3.15E+00	1.21E+00	0.00E+00	6.71E-02	2.83E-04	2.39E-09	3.06E-10	5.43E-17	2.91E-10	1.53E-17	1.15E-18	3.59E-17	4.16E-20	2.23E-16	1.05E+01	3.03E-17	1.26E-06	5.74E-07	5.26E-12	1.18E-19	5.64E-30	9.54E-25	9.69E-20	0.00E+00	4.15E-08	1.59E-02	2.22E+00	7.61E-19	1.10E-17	1.31E+00	1.34E+00	8.95E-09
8.26E-09	901.839	1.22E+19	0.00E+00	5.11E+00	6.53E+05	-1.37E-08	9.18E-07	1.39E+05	2.29E+01	1.73E+05	3.94E+01	3.47E+04	5.06E+00	3.27E-03	1.05E+00	2.04E+01	2.61E+00	3.23E+00	1.24E+00	0.00E+00	6.90E-02	2.91E-04	2.52E-09	3.23E-10	5.75E-17	3.08E-10	1.67E-17	1.22E-18	3.79E-17	4.52E-20	2.30E-16	1.08E+01	3.29E-17	1.30E-06	5.90E-07	5.41E-12	1.27E-19	6.12E-30	1.01E-24	1.02E-19	0.00E+00	4.38E-08	1.63E-02	2.28E+00	7.30E-19	1.11E-17	1.34E+00	1.38E+00	9.46E-09
8.27E-09	901.89	1.22E+19	0.00E+00	5.25E+00	6.53E+05	-1.37E-08	9.70E-07	1.39E+05	2.36E+01	1.73E+05	4.05E+01	3.47E+04	5.20E+00	3.36E-03	1.08E+00	2.10E+01	2.68E+00	3.32E+00	1.28E+00	0.00E+00	7.09E-02	2.99E-04	2.67E-09	3.42E-10	6.08E-17	3.25E-10	1.81E-17	1.29E-18	4.00E-17	4.90E-20	2.37E-16	1.11E+01	3.58E-17	1.33E-06	6.06E-07	5.57E-12	1.38E-19	6.64E-30	1.07E-24	1.08E-19	0.00E+00	4.63E-08	1.68E-02	2.35E+00	7.01E-19	1.11E-17	1.38E+00	1.42E+00	9.99E-09
8.28E-09	901.943	1.22E+19	0.00E+00	5.39E+00	6.53E+05	-1.37E-08	1.02E-06	1.39E+05	2.42E+01	1.73E+05	4.16E+01	3.47E+04	5.35E+00	3.45E-03	1.11E+00	2.16E+01	2.76E+00	3.42E+00	1.31E+00	0.00E+00	7.29E-02	3.07E-04	2.82E-09	3.61E-10	6.43E-17	3.44E-10	1.96E-17	1.36E-18	4.23E-17	5.33E-20	2.45E-16	1.14E+01	3.88E-17	1.37E-06	6.23E-07	5.73E-12	1.49E-19	7.21E-30	1.13E-24	1.14E-19	0.00E+00	4.89E-08	1.73E-02	2.41E+00	6.74E-19	1.11E-17	1.42E+00	1.46E+00	1.06E-08
8.29E-09	901.997	1.22E+19	0.00E+00	5.54E+00	6.53E+05	-1.37E-08	1.08E-06	1.39E+05	2.49E+01	1.73E+05	4.28E+01	3.47E+04	5.50E+00	3.55E-03	1.14E+00	2.22E+01	2.83E+00	3.51E+00	1.35E+00	0.00E+00	7.50E-02	3.16E-04	2.98E-09	3.81E-10	6.80E-17	3.63E-10	2.13E-17	1.43E-18	4.47E-17	5.78E-20	2.53E-16	1.17E+01	4.22E-17	1.41E-06	6.41E-07	5.89E-12	1.62E-19	7.82E-30	1.19E-24	1.21E-19	0.00E+00	5.17E-08	1.77E-02	2.48E+00	6.47E-19	1.11E-17	1.46E+00	1.50E+00	1.12E-08
8.30E-09	902.053	1.22E+19	0.00E+00	5.70E+00	6.53E+05	-1.37E-08	1.14E-06	1.39E+05	2.56E+01	1.73E+05	4.40E+01	3.47E+04	5.65E+00	3.65E-03	1.17E+00	2.28E+01	2.91E+00	3.61E+00	1.39E+00	0.00E+00	7.71E-02	3.25E-04	3.15E-09	4.03E-10	7.19E-17	3.84E-10	2.32E-17	1.51E-18	4.72E-17	6.28E-20	2.60E-16	1.20E+01	4.58E-17	1.45E-06	6.59E-07	6.06E-12	1.75E-19	8.48E-30	1.26E-24	1.28E-19	0.00E+00	5.46E-08	1.82E-02	2.55E+00	6.21E-19	1.12E-17	1.50E+00	1.54E+00	1.18E-08
8.31E-09	902.11	1.22E+19	0.00E+00	5.86E+00	6.53E+05	-1.37E-08	1.21E-06	1.39E+05	2.63E+01	1.73E+05	4.52E+01	3.47E+04	5.81E+00	3.75E-03	1.21E+00	2.34E+01	2.99E+00	3.71E+00	1.42E+00	0.00E+00	7.93E-02	3.34E-04	3.33E-09	4.26E-10	7.60E-17	4.06E-10	2.52E-17	1.60E-18	4.99E-17	6.81E-20	2.69E-16	1.24E+01	4.97E-17	1.49E-06	6.77E-07	6.23E-12	1.90E-19	9.20E-30	1.33E-24	1.35E-19	0.00E+00	5.77E-08	1.87E-02	2.62E+00	5.97E-19	1.12E-17	1.54E+00	1.58E+00	1.24E-08
8.32E-09	902.169	1.22E+19	0.00E+00	6.02E+00	6.53E+05	-1.10E-08	1.28E-06	1.39E+05	2.70E+01	1.73E+05	4.65E+01	3.47E+04	5.97E+00	3.85E-03	1.24E+00	2.41E+01	3.08E+00	3.81E+00	1.46E+00	0.00E+00	8.16E-02	3.43E-04	3.51E-09	4.50E-10	8.04E-17	4.29E-10	2.73E-17	1.69E-18	5.27E-17	7.40E-20	2.77E-16	1.27E+01	5.40E-17	1.53E-06	6.96E-07	6.41E-12	2.06E-19	9.99E-30	1.41E-24	1.43E-19	0.00E+00	6.09E-08	1.93E-02	2.69E+00	5.73E-19	1.12E-17	1.58E+00	1.63E+00	1.32E-08
8.33E-09	902.229	1.22E+19	0.00E+00	6.19E+00	6.53E+05	-1.10E-08	1.35E-06	1.39E+05	2.78E+01	1.73E+05	4.78E+01	3.47E+04	6.14E+00	3.96E-03	1.27E+00	2.47E+01	3.16E+00	3.92E+00	1.50E+00	0.00E+00	8.39E-02	3.53E-04	3.71E-09	4.75E-10	8.50E-17	4.53E-10	2.97E-17	1.78E-18	5.57E-17	8.03E-20	2.86E-16	1.31E+01	5.87E-17	1.58E-06	7.16E-07	6.59E-12	2.23E-19	1.08E-29	1.49E-24	1.51E-19	0.00E+00	6.44E-08	1.98E-02	2.77E+00	5.50E-19	1.12E-17	1.63E+00	1.67E+00	1.39E-08
8.34E-09	902.291	1.22E+19	0.00E+00	6.36E+00	6.53E+05	-1.10E-08	1.42E-06	1.39E+05	2.86E+01	1.73E+05	4.91E+01	3.47E+04	6.31E+00	4.07E-03	1.31E+00	2.54E+01	3.25E+00	4.03E+00	1.55E+00	0.00E+00	8.63E-02	3.62E-04	3.92E-09	5.02E-10	8.99E-17	4.79E-10	3.22E-17	1.88E-18	5.88E-17	8.72E-20	2.95E-16	1.34E+01	6.37E-17	1.62E-06	7.36E-07	6.78E-12	2.41E-19	1.18E-29	1.58E-24	1.59E-19	0.00E+00	6.80E-08	2.03E-02	2.84E+00	5.28E-19	1.13E-17	1.67E+00	1.72E+00	1.47E-08
8.35E-09	902.355	1.22E+19	0.00E+00	6.54E+00	6.53E+05	-1.10E-08	1.50E-06	1.39E+05	2.94E+01	1.73E+05	5.05E+01	3.47E+04	6.48E+00	4.18E-03	1.34E+00	2.61E+01	3.34E+00	4.14E+00	1.59E+00	0.00E+00	8.88E-02	3.72E-04	4.15E-09	5.30E-10	9.51E-17	5.06E-10	3.50E-17	1.98E-18	6.21E-17	9.47E-20	3.05E-16	1.38E+01	6.92E-17	1.67E-06	7.56E-07	6.98E-12	2.62E-19	1.28E-29	1.67E-24	1.68E-19	0.00E+00	7.19E-08	2.09E-02	2.92E+00	5.07E-19	1.13E-17	1.72E+00	1.77E+00	1.55E-08
8.36E-09	902.421	1.22E+19	0.00E+00	6.72E+00	6.53E+05	-1.10E-08	1.59E-06	1.39E+05	3.02E+01	1.73E+05	5.19E+01	3.47E+04	6.66E+00	4.30E-03	1.38E+00	2.69E+01	3.44E+00	4.25E+00	1.63E+00	0.00E+00	9.13E-02	3.83E-04	4.38E-09	5.60E-10	1.01E-16	5.35E-10	3.80E-17	2.09E-18	6.56E-17	1.03E-19	3.14E-16	1.42E+01	7.51E-17	1.71E-06	7.77E-07	7.18E-12	2.84E-19	1.38E-29	1.76E-24	1.78E-19	0.00E+00	7.59E-08	2.15E-02	3.00E+00	4.87E-19	1.13E-17	1.77E+00	1.82E+00	1.64E-08
8.37E-09	902.488	1.22E+19	0.00E+00	6.91E+00	6.53E+05	-1.10E-08	1.68E-06	1.39E+05	3.10E+01	1.73E+05	5.33E+01	3.47E+04	6.85E+00	4.42E-03	1.42E+00	2.76E+01	3.53E+00	4.37E+00	1.68E+00	0.00E+00	9.39E-02	3.94E-04	4.63E-09	5.92E-10	1.06E-16	5.65E-10	4.12E-17	2.21E-18	6.93E-17	1.12E-19	3.25E-16	1.46E+01	8.16E-17	1.76E-06	7.99E-07	7.38E-12	3.07E-19	1.50E-29	1.86E-24	1.88E-19	0.00E+00	8.02E-08	2.21E-02	3.09E+00	4.68E-19	1.13E-17	1.82E+00	1.87E+00	1.73E-08
8.38E-09	902.557	1.22E+19	0.00E+00	7.10E+00	6.53E+05	-1.10E-08	1.77E-06	1.39E+05	3.19E+01	1.73E+05	5.48E+01	3.47E+04	7.04E+00	4.54E-03	1.46E+00	2.84E+01	3.63E+00	4.49E+00	1.73E+00	0.00E+00	9.66E-02	4.04E-04	4.89E-09	6.25E-10	1.13E-16	5.97E-10	4.48E-17	2.34E-18	7.33E-17	1.21E-19	3.35E-16	1.50E+01	8.86E-17	1.81E-06	8.21E-07	7.59E-12	3.33E-19	1.63E-29	1.97E-24	1.99E-19	0.00E+00	8.47E-08	2.27E-02	3.17E+00	4.49E-19	1.13E-17	1.87E+00	1.92E+00	1.83E-08
8.39E-09	902.628	1.22E+19	0.00E+00	7.30E+00	6.53E+05	-1.10E-08	1.87E-06	1.39E+05	3.28E+01	1.73E+05	5.63E+01	3.47E+04	7.23E+00	4.67E-03	1.50E+00	2.92E+01	3.73E+00	4.62E+00	1.77E+00	0.00E+00	9.93E-02	4.16E-04	5.17E-09	6.61E-10	1.19E-16	6.31E-10	4.86E-17	2.47E-18	7.74E-17	1.32E-19	3.46E-16	1.54E+01	9.62E-17	1.86E-06	8.44E-07	7.81E-12	3.61E-19	1.77E-29	2.08E-24	2.10E-19	0.00E+00	8.95E-08	2.33E-02	3.26E+00	4.31E-19	1.14E-17	1.92E+00	1.97E+00	1.93E-08
8.40E-09	902.702	1.22E+19	0.00E+00	7.50E+00	6.53E+05	-9.61E-09	1.98E-06	1.39E+05	3.37E+01	1.73E+05	5.79E+01	3.47E+04	7.44E+00	4.80E-03	1.54E+00	3.00E+01	3.83E+00	4.75E+00	1.82E+00	0.00E+00	1.02E-01	4.27E-04	5.47E-09	6.98E-10	1.26E-16	6.67E-10	5.28E-17	2.60E-18	8.18E-17	1.43E-19	3.57E-16	1.58E+01	1.04E-16	1.92E-06	8.68E-07	8.04E-12	3.92E-19	1.92E-29	2.20E-24	2.22E-19	0.00E+00	9.46E-08	2.40E-02	3.35E+00	4.14E-19	1.14E-17	1.97E+00	2.03E+00	2.04E-08
8.41E-09	902.777	1.22E+19	0.00E+00	7.71E+00	6.53E+05	-9.61E-09	2.09E-06	1.39E+05	3.46E+01	1.73E+05	5.95E+01	3.47E+04	7.64E+00	4.93E-03	1.58E+00	3.08E+01	3.94E+00	4.88E+00	1.87E+00	0.00E+00	1.05E-01	4.39E-04	5.78E-09	7.38E-10	1.33E-16	7.05E-10	5.73E-17	2.75E-18	8.64E-17	1.55E-19	3.69E-16	1.63E+01	1.13E-16	1.97E-06	8.92E-07	8.27E-12	4.25E-19	2.08E-29	2.33E-24	2.34E-19	0.00E+00	9.99E-08	2.47E-02	3.44E+00	3.98E-19	1.14E-17	2.03E+00	2.08E+00	2.16E-08
8.42E-09	902.854	1.22E+19	0.00E+00	7.92E+00	6.53E+05	-9.61E-09	2.21E-06	1.39E+05	3.56E+01	1.73E+05	6.12E+01	3.47E+04	7.85E+00	5.06E-03	1.62E+00	3.17E+01	4.05E+00	5.02E+00	1.93E+00	0.00E+00	1.08E-01	4.51E-04	6.10E-09	7.79E-10	1.41E-16	7.45E-10	6.23E-17	2.90E-18	9.13E-17	1.68E-19	3.81E-16	1.67E+01	1.23E-16	2.03E-06	9.17E-07	8.51E-12	4.60E-19	2.26E-29	2.47E-24	2.48E-19	0.00E+00	1.06E-07	2.53E-02	3.54E+00	3.82E-19	1.14E-17	2.08E+00	2.14E+00	2.28E-08
8.43E-09	902.933	1.22E+19	0.00E+00	8.14E+00	6.53E+05	-9.61E-09	2.33E-06	1.39E+05	3.66E+01	1.73E+05	6.29E+01	3.47E+04	8.07E+00	5.20E-03	1.67E+00	3.25E+01	4.16E+00	5.16E+00	1.98E+00	0.00E+00	1.11E-01	4.64E-04	6.45E-09	8.23E-10	1.49E-16	7.87E-10	6.76E-17	3.06E-18	9.64E-17	1.83E-19	3.93E-16	1.72E+01	1.34E-16	2.09E-06	9.43E-07	8.75E-12	4.99E-19	2.45E-29	2.61E-24	2.62E-19	0.00E+00	1.11E-07	2.60E-02	3.64E+00	3.67E-19	1.14E-17	2.14E+00	2.20E+00	2.41E-08
8.44E-09	903.015	1.22E+19	0.00E+00	8.37E+00	6.53E+05	-9.61E-09	2.46E-06	1.39E+05	3.76E+01	1.73E+05	6.46E+01	3.47E+04	8.30E+00	5.35E-03	1.72E+00	3.34E+01	4.28E+00	5.30E+00	2.04E+00	0.00E+00	1.14E-01	4.77E-04	6.82E-09	8.70E-10	1.58E-16	8.32E-10	7.34E-17	3.24E-18	1.02E-16	1.99E-19	4.06E-16	1.77E+01	1.45E-16	2.15E-06	9.69E-07	9.01E-12	5.41E-19	2.66E-29	2.76E-24	2.77E-19	0.00E+00	1.18E-07	2.68E-02	3.74E+00	3.52E-19	1.14E-17	2.20E+00	2.26E+00	2.54E-08
8.45E-09	903.099	1.22E+19	0.00E+00	8.60E+00	6.53E+05	-9.61E-09	2.60E-06	1.39E+05	3.86E+01	1.73E+05	6.64E+01	3.47E+04	8.53E+00	5.50E-03	1.76E+00	3.44E+01	4.40E+00	5.45E+00	2.09E+00	0.00E+00	1.18E-01	4.90E-04	7.20E-09	9.19E-10	1.67E-16	8.79E-10	7.97E-17	3.42E-18	1.08E-16	2.16E-19	4.20E-16	1.82E+01	1.58E-16	2.21E-06	9.97E-07	9.27E-12	5.87E-19	2.89E-29	2.92E-24	2.92E-19	0.00E+00	1.24E-07	2.75E-02	3.84E+00	3.38E-19	1.14E-17	2.26E+00	2.33E+00	2.68E-08
8.46E-09	903.185	1.22E+19	0.00E+00	8.84E+00	6.53E+05	-9.61E-09	2.75E-06	1.39E+05	3.97E+01	1.73E+05	6.83E+01	3.47E+04	8.77E+00	5.65E-03	1.81E+00	3.53E+01	4.52E+00	5.60E+00	2.15E+00	0.00E+00	1.21E-01	5.04E-04	7.61E-09	9.71E-10	1.77E-16	9.29E-10	8.66E-17	3.61E-18	1.14E-16	2.34E-19	4.34E-16	1.87E+01	1.71E-16	2.27E-06	1.02E-06	9.54E-12	6.37E-19	3.14E-29	3.09E-24	3.09E-19	0.00E+00	1.31E-07	2.83E-02	3.95E+00	3.25E-19	1.15E-17	2.32E+00	2.39E+00	2.84E-08
8.47E-09	903.274	1.22E+19	0.00E+00	9.09E+00	6.53E+05	-1.10E-08	2.90E-06	1.39E+05	4.08E+01	1.73E+05	7.02E+01	3.47E+04	9.01E+00	5.81E-03	1.86E+00	3.63E+01	4.65E+00	5.75E+00	2.21E+00	0.00E+00	1.24E-01	5.18E-04	8.05E-09	1.03E-09	1.87E-16	9.81E-10	9.40E-17	3.81E-18	1.20E-16	2.54E-19	4.48E-16	1.92E+01	1.86E-16	2.33E-06	1.05E-06	9.81E-12	6.90E-19	3.41E-29	3.27E-24	3.27E-19	0.00E+00	1.39E-07	2.91E-02	4.06E+00	3.12E-19	1.15E-17	2.39E+00	2.46E+00	3.00E-08
8.48E-09	903.365	1.22E+19	0.00E+00	9.34E+00	6.53E+05	-1.10E-08	3.07E-06	1.39E+05	4.20E+01	1.73E+05	7.21E+01	3.47E+04	9.26E+00	5.97E-03	1.91E+00	3.73E+01	4.77E+00	5.91E+00	2.27E+00	0.00E+00	1.28E-01	5.32E-04	8.50E-09	1.08E-09	1.98E-16	1.04E-09	1.02E-16	4.02E-18	1.27E-16	2.76E-19	4.63E-16	1.97E+01	2.02E-16	2.40E-06	1.08E-06	1.01E-11	7.49E-19	3.70E-29	3.46E-24	3.45E-19	0.00E+00	1.47E-07	2.99E-02	4.17E+00	3.00E-19	1.15E-17	2.46E+00	2.52E+00	3.17E-08
9.58E-09	903.562	1.22E+19	0.00E+00	9.29E+00	6.53E+05	-8.24E-09	1.54E-04	1.39E+05	5.63E+01	1.73E+05	1.08E+02	3.47E+04	3.23E+01	2.68E-02	5.88E+00	3.17E+01	1.28E+01	5.94E+00	4.60E+00	0.00E+00	5.22E-01	2.49E-03	1.86E-07	2.15E-08	1.70E-14	4.11E-08	2.22E-14	1.57E-16	2.29E-15	2.58E-17	9.15E-15	1.97E+01	2.21E-14	9.84E-06	3.73E-06	1.09E-10	6.92E-17	1.09E-26	3.22E-22	2.75E-17	0.00E+00	2.62E-10	1.28E-08	6.81E+00	3.52E-21	1.17E-17	2.42E+00	6.05E-02	3.18E-07
2.93E-08	903.787	1.22E+19	0.00E+00	8.71E+00	6.53E+05	-8.24E-09	2.51E-01	1.39E+05	1.10E+02	1.73E+05	1.69E+02	3.47E+04	1.08E+02	2.07E-01	1.14E+01	9.83E-01	3.70E-01	6.73E+00	1.08E+01	0.00E+00	6.34E+00	4.12E-02	6.05E-05	7.83E-06	2.47E-10	3.39E-05	4.65E-10	4.29E-13	2.61E-13	2.71E-13	3.09E-11	1.95E+01	1.88E-10	1.41E-04	1.11E-05	1.98E-08	7.44E-13	1.13E-20	1.19E-17	3.02E-13	0.00E+00	-5.24E-10	-1.49E-08	6.87E+00	-2.52E-38	1.01E-17	1.85E+00	-7.42E-21	1.01E-06
4.90E-08	903.855	1.22E+19	0.00E+00	8.29E+00	6.53E+05	-3.80E-07	6.78E-01	1.39E+05	1.27E+02	1.73E+05	1.77E+02	3.47E+04	1.11E+02	2.24E-01	1.19E+01	4.57E-01	1.59E-02	7.48E+00	1.15E+01	0.00E+00	1.05E+01	6.91E-02	2.16E-04	3.03E-05	1.85E-09	1.24E-04	3.51E-09	3.03E-12	6.89E-13	2.40E-12	2.27E-10	1.93E+01	1.42E-09	2.69E-04	1.28E-05	7.00E-08	6.54E-12	3.13E-19	1.47E-16	2.18E-12	0.00E+00	5.77E-21	-7.38E-15	6.86E+00	-7.32E-39	8.85E-18	1.43E+00	1.02E-109	1.01E-06
6.89E-08	903.932	1.22E+19	0.00E+00	7.98E+00	6.53E+05	-3.80E-07	1.16E+00	1.39E+05	1.38E+02	1.73E+05	1.82E+02	3.47E+04	1.10E+02	2.36E-01	1.22E+01	3.00E-01	7.80E-03	8.16E+00	1.16E+01	0.00E+00	1.36E+01	8.90E-02	4.45E-04	6.59E-05	5.79E-09	2.52E-04	1.11E-08	9.67E-12	1.22E-12	8.57E-12	7.51E-10	1.90E+01	4.55E-09	3.94E-04	1.40E-05	1.49E-07	2.33E-11	2.24E-18	6.42E-16	6.98E-12	0.00E+00	-8.01E-12	-9.64E-07	6.86E+00	-3.79E-34	7.83E-18	1.12E+00	9.82E-110	1.00E-06
8.88E-08	903.999	1.22E+19	0.00E+00	7.73E+00	6.53E+05	-3.80E-07	1.68E+00	1.39E+05	1.48E+02	1.73E+05	1.84E+02	3.47E+04	1.09E+02	2.45E-01	1.23E+01	2.10E-01	5.67E-03	8.79E+00	1.16E+01	0.00E+00	1.59E+01	1.03E-01	7.29E-04	1.13E-04	1.28E-08	4.09E-04	2.47E-08	2.21E-11	1.83E-12	2.11E-11	1.78E-09	1.88E+01	1.03E-08	5.14E-04	1.50E-05	2.57E-07	5.71E-11	9.04E-18	1.81E-15	1.59E-11	0.00E+00	-4.49E-08	-9.71E-07	6.85E+00	-8.86E-28	6.97E-18	8.83E-01	9.52E-110	1.02E-06
1.09E-07	904.054	1.22E+19	0.00E+00	7.55E+00	6.53E+05	-3.80E-07	2.23E+00	1.39E+05	1.56E+02	1.73E+05	1.86E+02	3.47E+04	1.07E+02	2.53E-01	1.24E+01	1.49E-01	4.27E-03	9.37E+00	1.14E+01	0.00E+00	1.76E+01	1.13E-01	1.05E-03	1.69E-04	2.33E-08	5.84E-04	4.50E-08	4.18E-11	2.51E-12	4.21E-11	3.50E-09	1.85E+01	1.91E-08	6.31E-04	1.58E-05	3.93E-07	1.14E-10	2.66E-17	4.00E-15	3.01E-11	0.00E+00	-4.45E-08	-9.71E-07	6.85E+00	-7.01E-24	6.24E-18	7.00E-01	9.29E-110	1.02E-06
1.29E-07	904.102	1.22E+19	0.00E+00	7.40E+00	6.53E+05	-3.80E-07	2.81E+00	1.39E+05	1.64E+02	1.73E+05	1.86E+02	3.47E+04	1.04E+02	2.59E-01	1.25E+01	1.06E-01	3.30E-03	9.92E+00	1.12E+01	0.00E+00	1.90E+01	1.20E-01	1.41E-03	2.33E-04	3.76E-08	7.72E-04	7.28E-08	7.03E-11	3.26E-12	7.38E-11	6.10E-09	1.83E+01	3.15E-08	7.44E-04	1.66E-05	5.55E-07	2.00E-10	6.39E-17	7.57E-15	5.04E-11	0.00E+00	-4.45E-08	-9.71E-07	6.84E+00	-1.12E-21	5.60E-18	5.57E-01	9.11E-110	1.01E-06
1.49E-07	904.143	1.22E+19	0.00E+00	7.28E+00	6.53E+05	-3.80E-07	3.43E+00	1.39E+05	1.70E+02	1.73E+05	1.87E+02	3.47E+04	1.01E+02	2.66E-01	1.25E+01	7.55E-02	2.61E-03	1.04E+01	1.09E+01	0.00E+00	2.00E+01	1.25E-01	1.79E-03	3.05E-04	5.59E-08	9.68E-04	1.08E-07	1.09E-10	4.08E-12	1.18E-10	9.77E-09	1.80E+01	4.76E-08	8.54E-04	1.73E-05	7.42E-07	3.19E-10	1.33E-16	1.29E-14	7.76E-11	0.00E+00	-4.45E-08	-9.71E-07	6.84E+00	-2.05E-18	7.00E-18	4.45E-01	8.97E-110	1.01E-06
1.70E-07	904.181	1.22E+19	0.00E+00	7.19E+00	6.53E+05	-3.80E-07	4.06E+00	1.39E+05	1.76E+02	1.73E+05	1.87E+02	3.47E+04	9.83E+01	2.71E-01	1.25E+01	5.36E-02	2.11E-03	1.09E+01	1.05E+01	0.00E+00	2.07E+01	1.29E-01	2.18E-03	3.82E-04	7.83E-08	1.17E-03	1.51E-07	1.59E-10	4.95E-12	1.77E-10	1.47E-08	1.77E+01	6.77E-08	9.60E-04	1.79E-05	9.54E-07	4.79E-10	2.51E-16	2.02E-14	1.12E-10	0.00E+00	-4.45E-08	-9.71E-07	6.83E+00	-1.94E-15	1.87E-15	3.56E-01	8.85E-110	1.01E-06
1.90E-07	904.215	1.22E+19	0.00E+00	7.11E+00	6.53E+05	-3.80E-07	4.72E+00	1.39E+05	1.82E+02	1.73E+05	1.86E+02	3.47E+04	9.53E+01	2.76E-01	1.24E+01	3.81E-02	1.73E-03	1.14E+01	1.01E+01	0.00E+00	2.14E+01	1.31E-01	2.59E-03	4.65E-04	1.05E-07	1.37E-03	2.01E-07	2.21E-10	5.87E-12	2.52E-10	2.11E-08	1.75E+01	9.19E-08	1.06E-03	1.85E-05	1.19E-06	6.81E-10	4.37E-16	2.99E-14	1.55E-10	0.00E+00	-4.45E-08	-9.71E-07	6.83E+00	-5.10E-13	4.87E-13	2.85E-01	8.76E-110	1.00E-06
2.10E-07	904.247	1.22E+19	0.00E+00	7.05E+00	6.53E+05	-3.80E-07	5.40E+00	1.39E+05	1.87E+02	1.73E+05	1.86E+02	3.47E+04	9.24E+01	2.81E-01	1.24E+01	2.70E-02	1.45E-03	1.18E+01	9.77E+00	0.00E+00	2.19E+01	1.33E-01	3.01E-03	5.53E-04	1.35E-07	1.57E-03	2.58E-07	2.96E-10	6.85E-12	3.45E-10	2.92E-08	1.72E+01	1.20E-07	1.16E-03	1.90E-05	1.45E-06	9.33E-10	7.13E-16	4.22E-14	2.07E-10	0.00E+00	-4.45E-08	-9.71E-07	6.82E+00	-1.28E-11	1.23E-11	2.28E-01	8.68E-110	1.00E-06
2.31E-07	904.278	1.22E+19	0.00E+00	7.00E+00	6.53E+05	-3.80E-07	6.10E+00	1.39E+05	1.92E+02	1.73E+05	1.85E+02	3.47E+04	8.95E+01	2.86E-01	1.24E+01	1.92E-02	1.24E-03	1.22E+01	9.40E+00	0.00E+00	2.23E+01	1.34E-01	3.43E-03	6.44E-04	1.70E-07	1.77E-03	3.22E-07	3.85E-10	7.87E-12	4.58E-10	3.92E-08	1.70E+01	1.53E-07	1.26E-03	1.95E-05	1.73E-06	1.24E-09	1.11E-15	5.74E-14	2.67E-10	0.00E+00	-4.45E-08	-9.71E-07	6.82E+00	-3.69E-10	3.52E-10	1.83E-01	8.62E-110	9.98E-07
2.52E-07	904.307	1.22E+19	0.00E+00	6.96E+00	6.53E+05	-3.71E-07	6.81E+00	1.39E+05	1.97E+02	1.73E+05	1.85E+02	3.47E+04	8.67E+01	2.90E-01	1.23E+01	1.36E-02	1.07E-03	1.26E+01	9.03E+00	0.00E+00	2.27E+01	1.35E-01	3.86E-03	7.40E-04	2.09E-07	1.97E-03	3.93E-07	4.90E-10	8.93E-12	5.91E-10	5.12E-08	1.67E+01	1.89E-07	1.35E-03	2.00E-05	2.03E-06	1.60E-09	1.65E-15	7.56E-14	3.37E-10	0.00E+00	-4.45E-08	-9.71E-07	6.81E+00	-9.52E-09	9.00E-09	1.47E-01	8.57E-110	9.95E-07
2.73E-07	904.335	1.22E+19	0.00E+00	6.93E+00	6.53E+05	-1.31E-06	7.55E+00	1.39E+05	2.01E+02	1.73E+05	1.84E+02	3.47E+04	8.40E+01	2.94E-01	1.23E+01	9.66E-03	9.45E-04	1.30E+01	8.67E+00	0.00E+00	2.30E+01	1.36E-01	4.29E-03	8.40E-04	2.51E-07	2.17E-03	4.70E-07	6.09E-10	1.00E-11	7.47E-10	6.56E-08	1.65E+01	2.30E-07	1.44E-03	2.05E-05	2.36E-06	2.02E-09	2.38E-15	9.70E-14	4.16E-10	0.00E+00	-8.99E-26	-1.14E-21	6.81E+00	-1.57E-29	8.16E-09	1.18E-01	4.60E-111	9.92E-07
2.94E-07	904.363	1.22E+19	0.00E+00	6.90E+00	6.53E+05	-1.31E-06	8.30E+00	1.39E+05	2.05E+02	1.73E+05	1.83E+02	3.47E+04	8.14E+01	2.98E-01	1.22E+01	6.87E-03	8.42E-04	1.34E+01	8.32E+00	0.00E+00	2.33E+01	1.36E-01	4.72E-03	9.43E-04	2.97E-07	2.36E-03	5.52E-07	7.45E-10	1.12E-11	9.27E-10	8.24E-08	1.63E+01	2.75E-07	1.53E-03	2.09E-05	2.70E-06	2.51E-09	3.32E-15	1.22E-13	5.04E-10	0.00E+00	-1.82E-23	-1.22E-19	6.80E+00	-7.08E-28	7.40E-09	9.49E-02	4.58E-111	9.89E-07
3.15E-07	904.39	1.22E+19	0.00E+00	6.88E+00	6.53E+05	-1.31E-06	9.07E+00	1.39E+05	2.09E+02	1.73E+05	1.82E+02	3.47E+04	7.89E+01	3.02E-01	1.21E+01	4.89E-03	7.60E-04	1.37E+01	7.98E+00	0.00E+00	2.36E+01	1.37E-01	5.15E-03	1.05E-03	3.47E-07	2.56E-03	6.40E-07	8.97E-10	1.24E-11	1.13E-09	1.02E-07	1.60E+01	3.25E-07	1.61E-03	2.13E-05	3.06E-06	3.06E-09	4.52E-15	1.50E-13	6.02E-10	0.00E+00	-1.08E-21	-8.17E-20	6.80E+00	-9.43E-26	6.72E-09	7.62E-02	4.56E-111	9.86E-07
3.36E-07	904.417	1.22E+19	0.00E+00	6.86E+00	6.53E+05	-1.31E-06	9.85E+00	1.39E+05	2.13E+02	1.73E+05	1.81E+02	3.47E+04	7.66E+01	3.05E-01	1.21E+01	3.48E-03	6.93E-04	1.41E+01	7.65E+00	0.00E+00	2.39E+01	1.37E-01	5.58E-03	1.16E-03	4.00E-07	2.75E-03	7.34E-07	1.07E-09	1.36E-11	1.36E-09	1.24E-07	1.58E+01	3.78E-07	1.69E-03	2.17E-05	3.44E-06	3.69E-09	6.02E-15	1.82E-13	7.10E-10	0.00E+00	-1.92E-20	-1.75E-16	6.80E+00	-3.24E-24	6.10E-09	6.12E-02	4.55E-111	9.83E-07
3.57E-07	904.443	1.22E+19	0.00E+00	6.84E+00	6.53E+05	-1.31E-06	1.06E+01	1.39E+05	2.17E+02	1.73E+05	1.81E+02	3.47E+04	7.43E+01	3.09E-01	1.20E+01	2.49E-03	6.37E-04	1.44E+01	7.33E+00	0.00E+00	2.41E+01	1.37E-01	6.02E-03	1.27E-03	4.57E-07	2.93E-03	8.32E-07	1.25E-09	1.48E-11	1.62E-09	1.50E-07	1.56E+01	4.35E-07	1.77E-03	2.20E-05	3.84E-06	4.39E-09	7.87E-15	2.18E-13	8.28E-10	0.00E+00	-3.31E-19	-7.44E-15	6.79E+00	-3.50E-23	5.54E-09	4.91E-02	4.54E-111	9.80E-07
3.78E-07	904.47	1.22E+19	0.00E+00	6.83E+00	6.53E+05	-1.31E-06	1.15E+01	1.39E+05	2.20E+02	1.73E+05	1.80E+02	3.47E+04	7.22E+01	3.12E-01	1.19E+01	1.79E-03	5.91E-04	1.47E+01	7.03E+00	0.00E+00	2.43E+01	1.37E-01	6.45E-03	1.38E-03	5.17E-07	3.12E-03	9.36E-07	1.46E-09	1.61E-11	1.91E-09	1.79E-07	1.53E+01	4.97E-07	1.85E-03	2.24E-05	4.25E-06	5.17E-09	1.01E-14	2.57E-13	9.56E-10	0.00E+00	-1.99E-16	-4.51E-14	6.79E+00	-2.51E-22	5.02E-09	3.93E-02	4.53E-111	9.77E-07
4.00E-07	904.496	1.22E+19	0.00E+00	6.81E+00	6.53E+05	-1.31E-06	1.23E+01	1.39E+05	2.23E+02	1.73E+05	1.79E+02	3.48E+04	7.01E+01	3.15E-01	1.19E+01	1.29E-03	5.53E-04	1.50E+01	6.74E+00	0.00E+00	2.46E+01	1.37E-01	6.88E-03	1.50E-03	5.81E-07	3.30E-03	1.04E-06	1.68E-09	1.74E-11	2.23E-09	2.11E-07	1.51E+01	5.62E-07	1.92E-03	2.27E-05	4.68E-06	6.04E-09	1.28E-14	3.00E-13	1.09E-09	0.00E+00	-3.43E-15	-3.20E-11	6.78E+00	-1.88E-19	4.56E-09	3.15E-02	4.52E-111	9.74E-07
4.21E-07	904.522	1.22E+19	0.00E+00	6.80E+00	6.53E+05	-1.31E-06	1.31E+01	1.39E+05	2.27E+02	1.73E+05	1.78E+02	3.48E+04	6.82E+01	3.18E-01	1.18E+01	9.40E-04	5.20E-04	1.53E+01	6.46E+00	0.00E+00	2.48E+01	1.37E-01	7.31E-03	1.62E-03	6.47E-07	3.48E-03	1.16E-06	1.92E-09	1.88E-11	2.58E-09	2.47E-07	1.49E+01	6.32E-07	1.99E-03	2.31E-05	5.13E-06	6.98E-09	1.60E-14	3.47E-13	1.24E-09	0.00E+00	-6.59E-14	-4.30E-10	6.78E+00	-1.13E-18	4.14E-09	2.52E-02	4.52E-111	9.72E-07
4.43E-07	904.549	1.22E+19	0.00E+00	6.79E+00	6.53E+05	-1.31E-06	1.40E+01	1.39E+05	2.30E+02	1.73E+05	1.77E+02	3.48E+04	6.64E+01	3.22E-01	1.18E+01	6.90E-04	4.91E-04	1.56E+01	6.19E+00	0.00E+00	2.50E+01	1.37E-01	7.74E-03	1.75E-03	7.17E-07	3.66E-03	1.27E-06	2.18E-09	2.01E-11	2.96E-09	2.87E-07	1.47E+01	7.05E-07	2.06E-03	2.34E-05	5.59E-06	8.02E-09	1.97E-14	3.97E-13	1.40E-09	0.00E+00	-2.11E-13	2.57E-11	6.77E+00	-3.69E-17	3.75E-09	2.02E-02	4.51E-111	9.69E-07
4.64E-07	904.575	1.22E+19	0.00E+00	6.78E+00	6.53E+05	-1.31E-06	1.48E+01	1.39E+05	2.32E+02	1.73E+05	1.76E+02	3.48E+04	6.46E+01	3.24E-01	1.17E+01	5.13E-04	4.67E-04	1.59E+01	5.93E+00	0.00E+00	2.52E+01	1.37E-01	8.17E-03	1.87E-03	7.90E-07	3.83E-03	1.39E-06	2.45E-09	2.15E-11	3.38E-09	3.30E-07	1.44E+01	7.82E-07	2.12E-03	2.37E-05	6.06E-06	9.15E-09	2.40E-14	4.52E-13	1.57E-09	0.00E+00	-9.00E-12	-6.60E-08	6.77E+00	-2.65E-16	3.40E-09	1.61E-02	4.50E-111	9.66E-07
4.86E-07	904.601	1.22E+19	0.00E+00	6.78E+00	6.53E+05	-1.31E-06	1.57E+01	1.39E+05	2.35E+02	1.73E+05	1.75E+02	3.48E+04	6.30E+01	3.27E-01	1.16E+01	3.86E-04	4.45E-04	1.61E+01	5.69E+00	0.00E+00	2.54E+01	1.37E-01	8.59E-03	2.00E-03	8.66E-07	4.01E-03	1.52E-06	2.75E-09	2.29E-11	3.83E-09	3.78E-07	1.42E+01	8.63E-07	2.19E-03	2.39E-05	6.54E-06	1.04E-08	2.89E-14	5.10E-13	1.74E-09	0.00E+00	-1.28E-11	-3.82E-07	6.76E+00	-4.50E-15	3.08E-09	1.29E-02	4.50E-111	9.63E-07
5.08E-07	904.627	1.22E+19	0.00E+00	6.77E+00	6.53E+05	-1.31E-06	1.66E+01	1.39E+05	2.38E+02	1.73E+05	1.74E+02	3.48E+04	6.15E+01	3.30E-01	1.16E+01	2.96E-04	4.25E-04	1.64E+01	5.45E+00	0.00E+00	2.56E+01	1.37E-01	9.02E-03	2.13E-03	9.44E-07	4.18E-03	1.64E-06	3.06E-09	2.44E-11	4.32E-09	4.31E-07	1.40E+01	9.47E-07	2.25E-03	2.42E-05	7.04E-06	1.17E-08	3.46E-14	5.71E-13	1.93E-09	0.00E+00	-1.29E-09	-1.74E-06	6.76E+00	-6.15E-14	2.79E-09	1.03E-02	4.49E-111	9.60E-07
5.30E-07	904.653	1.22E+19	0.00E+00	6.76E+00	6.53E+05	-1.31E-06	1.75E+01	1.39E+05	2.40E+02	1.73E+05	1.73E+02	3.48E+04	6.00E+01	3.33E-01	1.15E+01	2.31E-04	4.08E-04	1.66E+01	5.23E+00	0.00E+00	2.59E+01	1.37E-01	9.44E-03	2.26E-03	1.03E-06	4.35E-03	1.77E-06	3.39E-09	2.58E-11	4.84E-09	4.88E-07	1.38E+01	1.03E-06	2.31E-03	2.45E-05	7.55E-06	1.31E-08	4.10E-14	6.36E-13	2.13E-09	0.00E+00	-1.57E-09	-8.68E-06	6.75E+00	-1.79E-13	2.53E-09	8.19E-03	4.49E-111	9.58E-07
5.53E-07	904.679	1.22E+19	0.00E+00	6.76E+00	6.53E+05	-1.31E-06	1.84E+01	1.39E+05	2.43E+02	1.73E+05	1.73E+02	3.48E+04	5.86E+01	3.35E-01	1.14E+01	1.84E-04	3.92E-04	1.68E+01	5.01E+00	0.00E+00	2.61E+01	1.37E-01	9.86E-03	2.39E-03	1.11E-06	4.52E-03	1.91E-06	3.73E-09	2.73E-11	5.40E-09	5.50E-07	1.36E+01	1.13E-06	2.36E-03	2.47E-05	8.08E-06	1.46E-08	4.83E-14	7.05E-13	2.34E-09	0.00E+00	-1.57E-09	-8.68E-06	6.75E+00	-1.79E-13	2.29E-09	6.52E-03	4.49E-111	9.55E-07
5.75E-07	904.705	1.22E+19	0.00E+00	6.75E+00	6.53E+05	-1.31E-06	1.93E+01	1.39E+05	2.45E+02	1.73E+05	1.72E+02	3.48E+04	5.73E+01	3.38E-01	1.14E+01	1.50E-04	3.78E-04	1.70E+01	4.81E+00	0.00E+00	2.63E+01	1.37E-01	1.03E-02	2.53E-03	1.20E-06	4.68E-03	2.05E-06	4.10E-09	2.87E-11	6.00E-09	6.17E-07	1.34E+01	1.22E-06	2.42E-03	2.50E-05	8.61E-06	1.63E-08	5.64E-14	7.77E-13	2.55E-09	0.00E+00	-1.57E-09	-8.68E-06	6.74E+00	-1.79E-13	2.08E-09	5.19E-03	4.48E-111	9.52E-07
5.97E-07	904.732	1.22E+19	0.00E+00	6.74E+00	6.53E+05	-1.31E-06	2.03E+01	1.39E+05	2.47E+02	1.73E+05	1.71E+02	3.48E+04	5.61E+01	3.40E-01	1.13E+01	1.25E-04	3.64E-04	1.72E+01	4.61E+00	0.00E+00	2.64E+01	1.37E-01	1.07E-02	2.67E-03	1.28E-06	4.85E-03	2.19E-06	4.48E-09	3.02E-11	6.64E-09	6.89E-07	1.32E+01	1.32E-06	2.47E-03	2.52E-05	9.15E-06	1.80E-08	6.55E-14	8.53E-13	2.78E-09	0.00E+00	-1.57E-09	-8.68E-06	6.74E+00	-1.79E-13	1.88E-09	4.13E-03	4.48E-111	9.49E-07
6.20E-07	904.758	1.22E+19	0.00E+00	6.74E+00	6.53E+05	-1.31E-06	2.12E+01	1.39E+05	2.49E+02	1.73E+05	1.70E+02	3.48E+04	5.50E+01	3.43E-01	1.13E+01	1.07E-04	3.52E-04	1.74E+01	4.43E+00	0.00E+00	2.66E+01	1.37E-01	1.11E-02	2.81E-03	1.38E-06	5.01E-03	2.33E-06	4.88E-09	3.17E-11	7.32E-09	7.66E-07	1.30E+01	1.42E-06	2.52E-03	2.54E-05	9.70E-06	1.99E-08	7.55E-14	9.32E-13	3.02E-09	0.00E+00	-1.57E-09	-8.68E-06	6.73E+00	-1.79E-13	1.70E-09	3.28E-03	4.47E-111	9.46E-07
6.42E-07	904.784	1.22E+19	0.00E+00	6.73E+00	6.53E+05	-1.31E-06	2.21E+01	1.39E+05	2.51E+02	1.73E+05	1.69E+02	3.48E+04	5.39E+01	3.45E-01	1.12E+01	9.33E-05	3.40E-04	1.76E+01	4.25E+00	0.00E+00	2.68E+01	1.37E-01	1.15E-02	2.95E-03	1.47E-06	5.17E-03	2.48E-06	5.30E-09	3.32E-11	8.04E-09	8.49E-07	1.28E+01	1.53E-06	2.57E-03	2.56E-05	1.03E-05	2.18E-08	8.67E-14	1.01E-12	3.27E-09	0.00E+00	-1.57E-09	-8.68E-06	6.73E+00	-1.79E-13	1.54E-09	2.60E-03	4.47E-111	9.43E-07
6.65E-07	904.811	1.22E+19	0.00E+00	6.73E+00	6.53E+05	-1.31E-06	2.31E+01	1.39E+05	2.53E+02	1.73E+05	1.68E+02	3.48E+04	5.29E+01	3.48E-01	1.11E+01	8.31E-05	3.30E-04	1.78E+01	4.08E+00	0.00E+00	2.70E+01	1.37E-01	1.19E-02	3.10E-03	1.57E-06	5.34E-03	2.63E-06	5.74E-09	3.48E-11	8.80E-09	9.38E-07	1.26E+01	1.64E-06	2.61E-03	2.58E-05	1.08E-05	2.39E-08	9.89E-14	1.10E-12	3.52E-09	0.00E+00	-1.57E-09	-8.68E-06	6.73E+00	-1.79E-13	1.39E-09	2.06E-03	4.47E-111	9.40E-07
6.88E-07	904.837	1.22E+19	0.00E+00	6.72E+00	6.53E+05	-7.87E-06	2.41E+01	1.39E+05	2.55E+02	1.73E+05	1.67E+02	3.48E+04	5.19E+01	3.50E-01	1.11E+01	7.53E-05	3.20E-04	1.80E+01	3.92E+00	0.00E+00	2.72E+01	1.37E-01	1.23E-02	3.24E-03	1.67E-06	5.50E-03	2.78E-06	6.19E-09	3.63E-11	9.61E-09	1.03E-06	1.24E+01	1.75E-06	2.66E-03	2.60E-05	1.14E-05	2.61E-08	1.12E-13	1.19E-12	3.79E-09	0.00E+00	-2.42E-26	-2.84E-25	6.72E+00	-1.15E-31	1.26E-09	1.63E-03	2.36E-112	9.37E-07
7.11E-07	904.864	1.22E+19	0.00E+00	6.72E+00	6.53E+05	-7.87E-06	2.50E+01	1.39E+05	2.57E+02	1.73E+05	1.67E+02	3.48E+04	5.10E+01	3.52E-01	1.10E+01	6.92E-05	3.10E-04	1.82E+01	3.76E+00	0.00E+00	2.74E+01	1.37E-01	1.27E-02	3.39E-03	1.77E-06	5.66E-03	2.94E-06	6.65E-09	3.78E-11	1.05E-08	1.13E-06	1.22E+01	1.86E-06	2.70E-03	2.62E-05	1.20E-05	2.84E-08	1.27E-13	1.28E-12	4.07E-09	0.00E+00	-9.65E-25	-1.04E-23	6.72E+00	-3.15E-30	1.14E-09	1.29E-03	2.35E-112	9.34E-07
7.34E-07	904.891	1.22E+19	0.00E+00	6.71E+00	6.53E+05	-7.87E-06	2.60E+01	1.39E+05	2.59E+02	1.73E+05	1.66E+02	3.48E+04	5.01E+01	3.54E-01	1.09E+01	6.45E-05	3.01E-04	1.83E+01	3.61E+00	0.00E+00	2.76E+01	1.37E-01	1.31E-02	3.54E-03	1.87E-06	5.82E-03	3.10E-06	7.14E-09	3.94E-11	1.14E-08	1.24E-06	1.20E+01	1.98E-06	2.74E-03	2.64E-05	1.26E-05	3.08E-08	1.43E-13	1.37E-12	4.36E-09	0.00E+00	-3.23E-23	-1.71E-23	6.71E+00	-5.44E-29	1.03E-09	1.02E-03	2.35E-112	9.31E-07
7.58E-07	904.918	1.22E+19	0.00E+00	6.71E+00	6.53E+05	-7.87E-06	2.70E+01	1.39E+05	2.61E+02	1.73E+05	1.65E+02	3.48E+04	4.94E+01	3.56E-01	1.09E+01	6.07E-05	2.92E-04	1.85E+01	3.47E+00	0.00E+00	2.78E+01	1.37E-01	1.35E-02	3.69E-03	1.97E-06	5.97E-03	3.26E-06	7.64E-09	4.09E-11	1.23E-08	1.35E-06	1.18E+01	2.10E-06	2.78E-03	2.66E-05	1.32E-05	3.34E-08	1.60E-13	1.47E-12	4.66E-09	0.00E+00	-1.37E-22	-6.57E-22	6.71E+00	-6.75E-28	9.26E-10	8.05E-04	2.35E-112	9.28E-07
7.81E-07	904.944	1.22E+19	0.00E+00	6.70E+00	6.53E+05	-7.87E-06	2.80E+01	1.39E+05	2.62E+02	1.73E+05	1.64E+02	3.48E+04	4.86E+01	3.59E-01	1.08E+01	5.76E-05	2.84E-04	1.86E+01	3.34E+00	0.00E+00	2.79E+01	1.37E-01	1.39E-02	3.84E-03	2.08E-06	6.13E-03	3.43E-06	8.15E-09	4.25E-11	1.33E-08	1.47E-06	1.16E+01	2.22E-06	2.82E-03	2.67E-05	1.38E-05	3.61E-08	1.79E-13	1.57E-12	4.97E-09	0.00E+00	-2.21E-22	-3.48E-21	6.70E+00	-2.05E-27	8.35E-10	6.34E-04	2.35E-112	9.25E-07
[truncated: 4,210 more rows]
[truncated: 18 more columns]
