# Supplementary material for: Dataset of numerical assessment on the combined effects of non-thermal plasma and water addition in hydrogen combustion
Source: Data Brief. 2025 Dec 19;64:112405. doi: 10.1016/j.dib.2025.112405 (PMC12813465; doi:10.1016/j.dib.2025.112405)
Supplement: Supplementary file 1 [file mmc1.zip › Research Data/Simulations for DOE/Run39.csv]

Time(s)	T_gas(K)	N_gas(#/cm^3)	AR	E	N2	He	H2O2	H2	H	O2	O	H2O	OH	HO2	O3	O(1D)	O(1S)	O2(a1)	O2(b1)	O2(c)	NO	N2O	NO2	HNO	HNO2	HONO	HONO2	N2H2	H2NN	HNOH	NH3	N	NO3	NH	NNH	NH2	H2NO	N2H4	N2H3	NH2OH	N^+	NH^+	H3^+	N2H^+	He^+	O^+	O2^+	N2^+	NH3^+
1.00E-11	600	1.22E+19	0.00E+00	5.95E-10	5.56E+05	0.00E+00	1.06E-28	2.37E+05	1.12E-10	1.48E+05	8.76E-11	5.92E+04	5.82E-12	3.87E-16	8.74E-14	5.75E-11	3.74E-13	9.04E-12	2.21E-12	0.00E+00	2.27E-15	6.32E-18	5.79E-36	8.70E-32	1.63E-50	4.33E-37	1.78E-57	1.31E-41	2.45E-44	1.99E-54	2.04E-39	3.52E-11	4.75E-57	9.24E-23	4.60E-21	5.75E-32	6.58E-47	3.05E-66	8.89E-61	6.10E-53	0.00E+00	3.39E-32	1.19E-13	5.96E-13	0.00E+00	0.00E+00	4.40E-12	1.03E-11	6.30E-35
2.00E-11	600	1.22E+19	0.00E+00	6.16E-10	5.56E+05	0.00E+00	8.47E-28	2.37E+05	2.30E-10	1.48E+05	1.79E-10	5.92E+04	1.24E-11	1.57E-15	3.54E-13	1.17E-10	1.00E-12	1.84E-11	4.52E-12	0.00E+00	9.17E-15	2.56E-17	8.99E-35	6.97E-31	5.37E-49	7.30E-36	1.17E-55	1.05E-40	4.02E-43	4.42E-53	3.21E-38	7.16E-11	2.99E-55	3.74E-22	1.87E-20	4.60E-31	1.04E-45	3.37E-66	5.81E-59	2.06E-51	0.00E+00	4.98E-31	4.34E-13	2.34E-12	0.00E+00	0.00E+00	8.95E-12	2.04E-11	1.87E-33
3.00E-11	600	1.22E+19	0.00E+00	6.37E-10	5.56E+05	0.00E+00	2.89E-27	2.37E+05	3.53E-10	1.48E+05	2.74E-10	5.92E+04	1.96E-11	3.59E-15	8.08E-13	1.78E-10	1.89E-12	2.80E-11	6.95E-12	0.00E+00	2.09E-14	5.85E-17	4.55E-34	2.37E-30	4.12E-48	3.87E-35	1.34E-54	3.59E-40	2.07E-42	2.85E-52	1.62E-37	1.09E-10	3.33E-54	8.50E-22	4.25E-20	1.57E-30	5.22E-45	7.47E-66	6.38E-58	1.60E-50	0.00E+00	2.32E-30	8.92E-13	5.16E-12	0.00E+00	0.00E+00	1.37E-11	3.03E-11	1.31E-32
4.00E-11	600	1.22E+19	0.00E+00	6.58E-10	5.56E+05	0.00E+00	6.93E-27	2.37E+05	4.82E-10	1.48E+05	3.73E-10	5.92E+04	2.77E-11	6.48E-15	1.46E-12	2.42E-10	3.04E-12	3.80E-11	9.49E-12	0.00E+00	3.75E-14	1.05E-16	1.46E-33	5.66E-30	1.80E-47	1.29E-34	7.92E-54	8.59E-40	6.73E-42	1.11E-51	5.14E-37	1.48E-10	1.91E-53	1.53E-21	7.66E-20	3.74E-30	1.66E-44	9.39E-66	3.60E-57	7.08E-50	0.00E+00	6.81E-30	1.45E-12	9.00E-12	0.00E+00	0.00E+00	1.85E-11	4.00E-11	5.23E-32
5.00E-11	600	1.22E+19	0.00E+00	6.81E-10	5.56E+05	0.00E+00	1.37E-26	2.37E+05	6.16E-10	1.48E+05	4.76E-10	5.92E+04	3.65E-11	1.03E-14	2.31E-12	3.07E-10	4.46E-12	4.83E-11	1.21E-11	0.00E+00	5.93E-14	1.67E-16	3.63E-33	1.12E-29	5.69E-47	3.31E-34	3.17E-53	1.69E-39	1.69E-41	3.26E-51	1.26E-36	1.88E-10	7.42E-53	2.42E-21	1.21E-19	7.37E-30	4.06E-44	1.84E-65	1.38E-56	2.26E-49	0.00E+00	1.55E-29	2.09E-12	1.38E-11	0.00E+00	0.00E+00	2.35E-11	4.95E-11	1.52E-31
6.00E-11	600	1.22E+19	0.00E+00	7.04E-10	5.56E+05	0.00E+00	2.39E-26	2.37E+05	7.56E-10	1.48E+05	5.83E-10	5.92E+04	4.62E-11	1.50E-14	3.37E-12	3.75E-10	6.17E-12	5.90E-11	1.49E-11	0.00E+00	8.64E-14	2.44E-16	7.68E-33	1.94E-29	1.47E-46	7.22E-34	1.00E-52	2.96E-39	3.59E-41	7.95E-51	2.63E-36	2.30E-10	2.28E-52	3.52E-21	1.77E-19	1.28E-29	8.46E-44	2.38E-65	4.15E-56	5.91E-49	0.00E+00	2.99E-29	2.76E-12	1.96E-11	0.00E+00	0.00E+00	2.87E-11	5.89E-11	3.60E-31
7.00E-11	600	1.22E+19	0.00E+00	7.28E-10	5.56E+05	0.00E+00	3.84E-26	2.37E+05	9.01E-10	1.48E+05	6.94E-10	5.92E+04	5.67E-11	2.08E-14	4.65E-12	4.45E-10	8.16E-12	7.00E-11	1.78E-11	0.00E+00	1.19E-13	3.37E-16	1.46E-32	3.11E-29	3.32E-46	1.41E-33	2.68E-52	4.74E-39	6.84E-41	1.70E-50	4.90E-36	2.73E-10	5.94E-52	4.85E-21	2.44E-19	2.06E-29	1.58E-43	2.33E-65	1.06E-55	1.34E-48	0.00E+00	5.17E-29	3.47E-12	2.63E-11	0.00E+00	0.00E+00	3.41E-11	6.82E-11	7.44E-31
8.00E-11	600	1.22E+19	0.00E+00	7.53E-10	5.56E+05	0.00E+00	5.80E-26	2.37E+05	1.05E-09	1.48E+05	8.09E-10	5.92E+04	6.82E-11	2.75E-14	6.16E-12	5.17E-10	1.04E-11	8.14E-11	2.08E-11	0.00E+00	1.57E-13	4.47E-16	2.54E-32	4.69E-29	6.75E-46	2.53E-33	6.37E-52	7.14E-39	1.20E-40	3.32E-50	8.41E-36	3.18E-10	1.38E-51	6.40E-21	3.22E-19	3.10E-29	2.71E-43	2.50E-65	2.41E-55	2.75E-48	0.00E+00	8.25E-29	4.20E-12	3.38E-11	0.00E+00	0.00E+00	3.97E-11	7.74E-11	1.39E-30
9.00E-11	600	1.22E+19	0.00E+00	7.78E-10	5.56E+05	0.00E+00	8.34E-26	2.37E+05	1.21E-09	1.48E+05	9.30E-10	5.92E+04	8.05E-11	3.54E-14	7.91E-12	5.92E-10	1.30E-11	9.31E-11	2.40E-11	0.00E+00	2.01E-13	5.74E-16	4.18E-32	6.74E-29	1.27E-45	4.26E-33	1.38E-51	1.03E-38	1.98E-40	6.03E-50	1.36E-35	3.64E-10	2.90E-51	8.20E-21	4.13E-19	4.45E-29	4.37E-43	2.80E-65	4.97E-55	5.21E-48	0.00E+00	1.24E-28	4.93E-12	4.22E-11	0.00E+00	0.00E+00	4.54E-11	8.65E-11	2.41E-30
1.00E-10	600	1.22E+19	0.00E+00	8.05E-10	5.56E+05	0.00E+00	1.16E-25	2.37E+05	1.37E-09	1.48E+05	1.05E-09	5.92E+04	9.37E-11	4.43E-14	9.90E-12	6.69E-10	1.59E-11	1.05E-10	2.73E-11	0.00E+00	2.51E-13	7.19E-16	6.53E-32	9.32E-29	2.24E-45	6.82E-33	2.76E-51	1.42E-38	3.10E-40	1.03E-49	2.08E-35	4.11E-10	5.67E-51	1.02E-20	5.16E-19	6.16E-29	6.71E-43	4.09E-65	9.51E-55	9.26E-48	0.00E+00	1.77E-28	5.65E-12	5.14E-11	0.00E+00	0.00E+00	5.14E-11	9.56E-11	3.93E-30
1.10E-10	600	1.22E+19	0.00E+00	8.32E-10	5.56E+05	0.00E+00	1.56E-25	2.37E+05	1.54E-09	1.48E+05	1.18E-09	5.92E+04	1.08E-10	5.44E-14	1.21E-11	7.49E-10	1.91E-11	1.18E-10	3.07E-11	0.00E+00	3.08E-13	8.83E-16	9.80E-32	1.25E-28	3.77E-45	1.05E-32	5.21E-51	1.91E-38	4.66E-40	1.68E-49	3.07E-35	4.60E-10	1.04E-50	1.25E-20	6.32E-19	8.27E-29	9.89E-43	6.24E-65	1.71E-54	1.56E-47	0.00E+00	2.44E-28	6.37E-12	6.15E-11	0.00E+00	0.00E+00	5.75E-11	1.05E-10	6.09E-30
1.20E-10	600	1.22E+19	0.00E+00	8.60E-10	5.56E+05	0.00E+00	2.05E-25	2.37E+05	1.72E-09	1.48E+05	1.32E-09	5.92E+04	1.23E-10	6.57E-14	1.47E-11	8.31E-10	2.27E-11	1.31E-10	3.43E-11	0.00E+00	3.71E-13	1.07E-15	1.42E-31	1.64E-28	6.06E-45	1.56E-32	9.33E-51	2.50E-38	6.79E-40	2.63E-49	4.38E-35	5.11E-10	1.83E-50	1.51E-20	7.62E-19	1.08E-28	1.41E-42	8.85E-65	2.94E-54	2.53E-47	0.00E+00	3.25E-28	7.09E-12	7.23E-11	0.00E+00	0.00E+00	6.39E-11	1.14E-10	9.07E-30
1.30E-10	600	1.22E+19	0.00E+00	8.90E-10	5.56E+05	0.00E+00	2.63E-25	2.37E+05	1.90E-09	1.48E+05	1.46E-09	5.92E+04	1.40E-10	7.83E-14	1.74E-11	9.16E-10	2.66E-11	1.44E-10	3.81E-11	0.00E+00	4.40E-13	1.27E-15	2.01E-31	2.10E-28	9.42E-45	2.25E-32	1.60E-50	3.21E-38	9.61E-40	3.99E-49	6.07E-35	5.64E-10	3.08E-50	1.79E-20	9.05E-19	1.39E-28	1.96E-42	1.20E-64	4.83E-54	3.95E-47	0.00E+00	4.23E-28	7.79E-12	8.39E-11	0.00E+00	0.00E+00	7.04E-11	1.23E-10	1.31E-29
1.40E-10	600	1.22E+19	0.00E+00	9.20E-10	5.56E+05	0.00E+00	3.32E-25	2.37E+05	2.09E-09	1.48E+05	1.60E-09	5.92E+04	1.57E-10	9.21E-14	2.05E-11	1.00E-09	3.08E-11	1.58E-10	4.20E-11	0.00E+00	5.17E-13	1.49E-15	2.78E-31	2.65E-28	1.42E-44	3.17E-32	2.66E-50	4.05E-38	1.33E-39	5.88E-49	8.22E-35	6.18E-10	4.99E-50	2.11E-20	1.06E-18	1.75E-28	2.65E-42	1.62E-64	7.67E-54	5.99E-47	0.00E+00	5.38E-28	8.48E-12	9.64E-11	0.00E+00	0.00E+00	7.72E-11	1.32E-10	1.83E-29
1.50E-10	600	1.22E+19	0.00E+00	9.51E-10	5.56E+05	0.00E+00	4.13E-25	2.37E+05	2.29E-09	1.48E+05	1.76E-09	5.92E+04	1.75E-10	1.07E-13	2.39E-11	1.09E-09	3.54E-11	1.73E-10	4.60E-11	0.00E+00	6.00E-13	1.74E-15	3.76E-31	3.29E-28	2.09E-44	4.37E-32	4.27E-50	5.03E-38	1.80E-39	8.45E-49	1.09E-34	6.75E-10	7.86E-50	2.45E-20	1.23E-18	2.17E-28	3.52E-42	2.21E-64	1.18E-53	8.85E-47	0.00E+00	6.71E-28	9.16E-12	1.10E-10	0.00E+00	0.00E+00	8.43E-11	1.41E-10	2.50E-29
1.60E-10	600	1.22E+19	0.00E+00	9.84E-10	5.56E+05	0.00E+00	5.07E-25	2.37E+05	2.49E-09	1.48E+05	1.91E-09	5.92E+04	1.95E-10	1.24E-13	2.76E-11	1.19E-09	4.03E-11	1.87E-10	5.03E-11	0.00E+00	6.91E-13	2.01E-15	5.00E-31	4.03E-28	3.00E-44	5.93E-32	6.68E-50	6.16E-38	2.39E-39	1.19E-48	1.42E-34	7.33E-10	1.21E-49	2.82E-20	1.42E-18	2.66E-28	4.59E-42	3.04E-64	1.77E-53	1.28E-46	0.00E+00	8.24E-28	9.84E-12	1.24E-10	0.00E+00	0.00E+00	9.15E-11	1.50E-10	3.34E-29
1.70E-10	600	1.22E+19	0.00E+00	1.02E-09	5.56E+05	0.00E+00	6.15E-25	2.37E+05	2.71E-09	1.48E+05	2.07E-09	5.92E+04	2.16E-10	1.42E-13	3.16E-11	1.29E-09	4.56E-11	2.03E-10	5.47E-11	0.00E+00	7.90E-13	2.30E-15	6.54E-31	4.88E-28	4.23E-44	7.90E-32	1.02E-49	7.46E-38	3.13E-39	1.64E-48	1.83E-34	7.93E-10	1.81E-49	3.22E-20	1.63E-18	3.22E-28	5.89E-42	4.19E-64	2.60E-53	1.81E-46	0.00E+00	9.98E-28	1.05E-11	1.38E-10	0.00E+00	0.00E+00	9.91E-11	1.59E-10	4.39E-29
1.80E-10	600	1.22E+19	0.00E+00	1.05E-09	5.56E+05	0.00E+00	7.38E-25	2.37E+05	2.93E-09	1.48E+05	2.24E-09	5.92E+04	2.38E-10	1.61E-13	3.59E-11	1.39E-09	5.13E-11	2.19E-10	5.92E-11	0.00E+00	8.97E-13	2.62E-15	8.44E-31	5.84E-28	5.85E-44	1.04E-31	1.53E-49	8.93E-38	4.04E-39	2.23E-48	2.31E-34	8.55E-10	2.65E-49	3.65E-20	1.84E-18	3.86E-28	7.45E-42	5.72E-64	3.72E-53	2.51E-46	0.00E+00	1.19E-27	1.12E-11	1.54E-10	0.00E+00	0.00E+00	1.07E-10	1.68E-10	5.67E-29
1.90E-10	600	1.22E+19	0.00E+00	1.09E-09	5.56E+05	0.00E+00	8.77E-25	2.37E+05	3.15E-09	1.48E+05	2.42E-09	5.92E+04	2.61E-10	1.83E-13	4.06E-11	1.49E-09	5.74E-11	2.35E-10	6.40E-11	0.00E+00	1.01E-12	2.96E-15	1.08E-30	6.94E-28	7.96E-44	1.35E-31	2.24E-49	1.06E-37	5.16E-39	2.99E-48	2.89E-34	9.19E-10	3.82E-49	4.12E-20	2.08E-18	4.58E-28	9.32E-42	7.79E-64	5.25E-53	3.44E-46	0.00E+00	1.41E-27	1.18E-11	1.70E-10	0.00E+00	0.00E+00	1.15E-10	1.78E-10	7.22E-29
2.00E-10	600	1.22E+19	0.00E+00	1.12E-09	5.56E+05	0.00E+00	1.03E-24	2.37E+05	3.39E-09	1.48E+05	2.60E-09	5.92E+04	2.86E-10	2.05E-13	4.56E-11	1.60E-09	6.39E-11	2.52E-10	6.90E-11	0.00E+00	1.13E-12	3.33E-15	1.36E-30	8.16E-28	1.07E-43	1.73E-31	3.23E-49	1.25E-37	6.51E-39	3.94E-48	3.58E-34	9.86E-10	5.42E-49	4.62E-20	2.33E-18	5.39E-28	1.15E-41	1.07E-63	7.27E-53	4.63E-46	0.00E+00	1.66E-27	1.25E-11	1.88E-10	0.00E+00	0.00E+00	1.23E-10	1.87E-10	9.08E-29
2.10E-10	600	1.22E+19	0.00E+00	1.16E-09	5.56E+05	0.00E+00	1.21E-24	2.37E+05	3.63E-09	1.48E+05	2.79E-09	5.92E+04	3.12E-10	2.30E-13	5.10E-11	1.71E-09	7.09E-11	2.69E-10	7.41E-11	0.00E+00	1.27E-12	3.73E-15	1.70E-30	9.54E-28	1.42E-43	2.20E-31	4.59E-49	1.46E-37	8.13E-39	5.14E-48	4.38E-34	1.05E-09	7.57E-49	5.16E-20	2.60E-18	6.30E-28	1.41E-41	1.53E-63	9.93E-53	6.17E-46	0.00E+00	1.93E-27	1.31E-11	2.06E-10	0.00E+00	0.00E+00	1.32E-10	1.97E-10	1.13E-28
2.20E-10	600	1.22E+19	0.00E+00	1.20E-09	5.56E+05	0.00E+00	1.41E-24	2.37E+05	3.89E-09	1.48E+05	2.98E-09	5.92E+04	3.40E-10	2.56E-13	5.68E-11	1.82E-09	7.82E-11	2.87E-10	7.95E-11	0.00E+00	1.41E-12	4.15E-15	2.10E-30	1.11E-27	1.86E-43	2.76E-31	6.42E-49	1.69E-37	1.01E-38	6.63E-48	5.31E-34	1.13E-09	1.04E-48	5.74E-20	2.89E-18	7.31E-28	1.71E-41	2.16E-63	1.34E-52	8.11E-46	0.00E+00	2.23E-27	1.37E-11	2.25E-10	0.00E+00	0.00E+00	1.41E-10	2.06E-10	1.39E-28
2.30E-10	600	1.22E+19	0.00E+00	1.24E-09	5.56E+05	0.00E+00	1.63E-24	2.37E+05	4.15E-09	1.48E+05	3.18E-09	5.92E+04	3.68E-10	2.83E-13	6.30E-11	1.94E-09	8.60E-11	3.06E-10	8.51E-11	0.00E+00	1.56E-12	4.60E-15	2.58E-30	1.28E-27	2.41E-43	3.44E-31	8.88E-49	1.95E-37	1.23E-38	8.47E-48	6.39E-34	1.20E-09	1.42E-48	6.35E-20	3.20E-18	8.43E-28	2.06E-41	2.95E-63	1.78E-52	1.06E-45	0.00E+00	2.56E-27	1.44E-11	2.44E-10	0.00E+00	0.00E+00	1.50E-10	2.16E-10	1.69E-28
2.40E-10	600	1.22E+19	0.00E+00	1.29E-09	5.56E+05	0.00E+00	1.87E-24	2.37E+05	4.42E-09	1.48E+05	3.39E-09	5.92E+04	3.99E-10	3.13E-13	6.96E-11	2.06E-09	9.43E-11	3.26E-10	9.09E-11	0.00E+00	1.72E-12	5.09E-15	3.14E-30	1.46E-27	3.09E-43	4.26E-31	1.21E-48	2.24E-37	1.50E-38	1.07E-47	7.64E-34	1.28E-09	1.91E-48	7.00E-20	3.53E-18	9.67E-28	2.46E-41	3.94E-63	2.34E-52	1.36E-45	0.00E+00	2.92E-27	1.50E-11	2.65E-10	0.00E+00	0.00E+00	1.59E-10	2.26E-10	2.04E-28
2.50E-10	600	1.22E+19	0.00E+00	1.33E-09	5.56E+05	0.00E+00	2.14E-24	2.37E+05	4.70E-09	1.48E+05	3.61E-09	5.92E+04	4.31E-10	3.45E-13	7.66E-11	2.19E-09	1.03E-10	3.46E-10	9.69E-11	0.00E+00	1.89E-12	5.60E-15	3.80E-30	1.67E-27	3.93E-43	5.23E-31	1.64E-48	2.55E-37	1.82E-38	1.35E-47	9.06E-34	1.35E-09	2.55E-48	7.70E-20	3.88E-18	1.10E-27	2.92E-41	5.19E-63	3.04E-52	1.74E-45	0.00E+00	3.31E-27	1.57E-11	2.86E-10	0.00E+00	0.00E+00	1.69E-10	2.37E-10	2.45E-28
2.60E-10	600	1.22E+19	0.00E+00	1.37E-09	5.56E+05	0.00E+00	2.43E-24	2.37E+05	4.99E-09	1.48E+05	3.84E-09	5.92E+04	4.65E-10	3.78E-13	8.41E-11	2.32E-09	1.12E-10	3.66E-10	1.03E-10	0.00E+00	2.07E-12	6.15E-15	4.57E-30	1.90E-27	4.96E-43	6.38E-31	2.20E-48	2.90E-37	2.19E-38	1.68E-47	1.07E-33	1.44E-09	3.36E-48	8.43E-20	4.25E-18	1.25E-27	3.44E-41	6.78E-63	3.93E-52	2.20E-45	0.00E+00	3.74E-27	1.64E-11	3.09E-10	0.00E+00	0.00E+00	1.79E-10	2.47E-10	2.92E-28
2.70E-10	600	1.22E+19	0.00E+00	1.42E-09	5.56E+05	0.00E+00	2.75E-24	2.37E+05	5.30E-09	1.48E+05	4.07E-09	5.92E+04	5.00E-10	4.14E-13	9.21E-11	2.45E-09	1.22E-10	3.88E-10	1.10E-10	0.00E+00	2.26E-12	6.74E-15	5.46E-30	2.15E-27	6.22E-43	7.73E-31	2.92E-48	3.28E-37	2.61E-38	2.07E-47	1.25E-33	1.52E-09	4.40E-48	9.21E-20	4.64E-18	1.42E-27	4.03E-41	8.84E-63	5.02E-52	2.76E-45	0.00E+00	4.21E-27	1.70E-11	3.32E-10	0.00E+00	0.00E+00	1.90E-10	2.58E-10	3.45E-28
2.80E-10	600	1.22E+19	0.00E+00	1.47E-09	5.56E+05	0.00E+00	3.10E-24	2.37E+05	5.61E-09	1.48E+05	4.31E-09	5.92E+04	5.37E-10	4.52E-13	1.00E-10	2.59E-09	1.32E-10	4.10E-10	1.16E-10	0.00E+00	2.46E-12	7.36E-15	6.49E-30	2.42E-27	7.73E-43	9.32E-31	3.84E-48	3.69E-37	3.11E-38	2.55E-47	1.46E-33	1.61E-09	5.71E-48	1.00E-19	5.05E-18	1.60E-27	4.70E-41	1.15E-62	6.36E-52	3.45E-45	0.00E+00	4.72E-27	1.77E-11	3.56E-10	0.00E+00	0.00E+00	2.01E-10	2.69E-10	4.06E-28
2.90E-10	600	1.22E+19	0.00E+00	1.52E-09	5.56E+05	0.00E+00	3.49E-24	2.37E+05	5.93E-09	1.48E+05	4.56E-09	5.92E+04	5.76E-10	4.92E-13	1.09E-10	2.73E-09	1.43E-10	4.33E-10	1.23E-10	0.00E+00	2.67E-12	8.01E-15	7.68E-30	2.71E-27	9.55E-43	1.12E-30	5.01E-48	4.14E-37	3.67E-38	3.11E-47	1.69E-33	1.70E-09	7.36E-48	1.09E-19	5.48E-18	1.79E-27	5.45E-41	1.48E-62	8.01E-52	4.27E-45	0.00E+00	5.27E-27	1.84E-11	3.81E-10	0.00E+00	0.00E+00	2.12E-10	2.80E-10	4.75E-28
3.00E-10	600	1.22E+19	0.00E+00	1.57E-09	5.56E+05	0.00E+00	3.91E-24	2.37E+05	6.27E-09	1.48E+05	4.82E-09	5.92E+04	6.16E-10	5.34E-13	1.19E-10	2.88E-09	1.54E-10	4.56E-10	1.31E-10	0.00E+00	2.90E-12	8.70E-15	9.05E-30	3.03E-27	1.17E-42	1.33E-30	6.49E-48	4.63E-37	4.32E-38	3.77E-47	1.95E-33	1.79E-09	9.41E-48	1.18E-19	5.94E-18	2.00E-27	6.29E-41	1.90E-62	1.00E-51	5.27E-45	0.00E+00	5.86E-27	1.91E-11	4.08E-10	0.00E+00	0.00E+00	2.24E-10	2.92E-10	5.53E-28
3.10E-10	600	1.22E+19	0.00E+00	1.63E-09	5.56E+05	0.00E+00	4.36E-24	2.37E+05	6.61E-09	1.48E+05	5.09E-09	5.92E+04	6.59E-10	5.79E-13	1.29E-10	3.03E-09	1.66E-10	4.81E-10	1.38E-10	0.00E+00	3.14E-12	9.44E-15	1.06E-29	3.38E-27	1.43E-42	1.58E-30	8.36E-48	5.15E-37	5.07E-38	4.56E-47	2.24E-33	1.89E-09	1.20E-47	1.28E-19	6.42E-18	2.23E-27	7.23E-41	2.43E-62	1.24E-51	6.45E-45	0.00E+00	6.51E-27	1.98E-11	4.35E-10	0.00E+00	0.00E+00	2.36E-10	3.03E-10	6.41E-28
3.20E-10	600	1.22E+19	0.00E+00	1.68E-09	5.56E+05	0.00E+00	4.85E-24	2.37E+05	6.97E-09	1.48E+05	5.37E-09	5.92E+04	7.03E-10	6.26E-13	1.39E-10	3.19E-09	1.79E-10	5.06E-10	1.46E-10	0.00E+00	3.39E-12	1.02E-14	1.24E-29	3.75E-27	1.74E-42	1.87E-30	1.07E-47	5.72E-37	5.91E-38	5.47E-47	2.57E-33	1.98E-09	1.51E-47	1.38E-19	6.93E-18	2.48E-27	8.27E-41	3.07E-62	1.53E-51	7.85E-45	0.00E+00	7.20E-27	2.06E-11	4.63E-10	0.00E+00	0.00E+00	2.48E-10	3.15E-10	7.39E-28
3.30E-10	600	1.22E+19	0.00E+00	1.74E-09	5.56E+05	0.00E+00	5.38E-24	2.37E+05	7.34E-09	1.48E+05	5.66E-09	5.92E+04	7.50E-10	6.75E-13	1.50E-10	3.35E-09	1.92E-10	5.32E-10	1.54E-10	0.00E+00	3.65E-12	1.10E-14	1.44E-29	4.16E-27	2.10E-42	2.20E-30	1.36E-47	6.34E-37	6.88E-38	6.54E-47	2.92E-33	2.09E-09	1.90E-47	1.49E-19	7.47E-18	2.74E-27	9.42E-41	3.86E-62	1.88E-51	9.52E-45	0.00E+00	7.95E-27	2.13E-11	4.92E-10	0.00E+00	0.00E+00	2.61E-10	3.28E-10	8.49E-28
3.40E-10	600	1.22E+19	0.00E+00	1.80E-09	5.56E+05	0.00E+00	5.95E-24	2.37E+05	7.73E-09	1.48E+05	5.96E-09	5.92E+04	7.99E-10	7.28E-13	1.62E-10	3.52E-09	2.05E-10	5.59E-10	1.63E-10	0.00E+00	3.93E-12	1.19E-14	1.67E-29	4.59E-27	2.53E-42	2.58E-30	1.72E-47	7.00E-37	7.97E-38	7.79E-47	3.32E-33	2.19E-09	2.37E-47	1.60E-19	8.03E-18	3.03E-27	1.07E-40	4.83E-62	2.29E-51	1.15E-44	0.00E+00	8.77E-27	2.21E-11	5.23E-10	0.00E+00	0.00E+00	2.74E-10	3.40E-10	9.71E-28
3.50E-10	600	1.22E+19	0.00E+00	1.86E-09	5.56E+05	0.00E+00	6.56E-24	2.37E+05	8.13E-09	1.48E+05	6.27E-09	5.92E+04	8.49E-10	7.82E-13	1.74E-10	3.70E-09	2.20E-10	5.87E-10	1.71E-10	0.00E+00	4.22E-12	1.28E-14	1.93E-29	5.06E-27	3.03E-42	3.02E-30	2.16E-47	7.71E-37	9.20E-38	9.23E-47	3.76E-33	2.30E-09	2.95E-47	1.72E-19	8.62E-18	3.34E-27	1.21E-40	6.01E-62	2.78E-51	1.38E-44	0.00E+00	9.64E-27	2.29E-11	5.54E-10	0.00E+00	0.00E+00	2.88E-10	3.53E-10	1.11E-27
3.60E-10	600	1.22E+19	0.00E+00	1.92E-09	5.56E+05	0.00E+00	7.22E-24	2.37E+05	8.54E-09	1.48E+05	6.59E-09	5.92E+04	9.03E-10	8.40E-13	1.87E-10	3.88E-09	2.34E-10	6.16E-10	1.80E-10	0.00E+00	4.52E-12	1.37E-14	2.23E-29	5.56E-27	3.61E-42	3.52E-30	2.70E-47	8.47E-37	1.06E-37	1.09E-46	4.24E-33	2.42E-09	3.65E-47	1.84E-19	9.24E-18	3.67E-27	1.37E-40	7.45E-62	3.36E-51	1.65E-44	0.00E+00	1.06E-26	2.37E-11	5.87E-10	0.00E+00	0.00E+00	3.02E-10	3.67E-10	1.26E-27
3.70E-10	600	1.22E+19	0.00E+00	1.99E-09	5.56E+05	0.00E+00	7.93E-24	2.37E+05	8.96E-09	1.48E+05	6.92E-09	5.92E+04	9.58E-10	9.01E-13	2.01E-10	4.06E-09	2.50E-10	6.45E-10	1.90E-10	0.00E+00	4.84E-12	1.47E-14	2.56E-29	6.10E-27	4.28E-42	4.08E-30	3.36E-47	9.28E-37	1.22E-37	1.28E-46	4.77E-33	2.53E-09	4.49E-47	1.98E-19	9.88E-18	4.02E-27	1.54E-40	9.17E-62	4.04E-51	1.96E-44	0.00E+00	1.16E-26	2.46E-11	6.21E-10	0.00E+00	0.00E+00	3.17E-10	3.80E-10	1.43E-27
3.80E-10	600	1.22E+19	0.00E+00	2.05E-09	5.56E+05	0.00E+00	8.69E-24	2.37E+05	9.41E-09	1.48E+05	7.26E-09	5.92E+04	1.02E-09	9.64E-13	2.15E-10	4.26E-09	2.66E-10	6.76E-10	2.00E-10	0.00E+00	5.18E-12	1.58E-14	2.93E-29	6.67E-27	5.07E-42	4.72E-30	4.17E-47	1.02E-36	1.39E-37	1.50E-46	5.35E-33	2.66E-09	5.51E-47	2.11E-19	1.06E-17	4.40E-27	1.72E-40	1.12E-61	4.84E-51	2.33E-44	0.00E+00	1.27E-26	2.54E-11	6.56E-10	0.00E+00	0.00E+00	3.32E-10	3.95E-10	1.61E-27
3.90E-10	600	1.22E+19	0.00E+00	2.12E-09	5.56E+05	0.00E+00	9.51E-24	2.37E+05	9.86E-09	1.48E+05	7.62E-09	5.92E+04	1.08E-09	1.03E-12	2.30E-10	4.46E-09	2.83E-10	7.08E-10	2.10E-10	0.00E+00	5.53E-12	1.69E-14	3.34E-29	7.29E-27	5.97E-42	5.45E-30	5.14E-47	1.11E-36	1.59E-37	1.76E-46	5.98E-33	2.78E-09	6.73E-47	2.26E-19	1.13E-17	4.81E-27	1.93E-40	1.37E-61	5.78E-51	2.75E-44	0.00E+00	1.39E-26	2.63E-11	6.92E-10	0.00E+00	0.00E+00	3.48E-10	4.09E-10	1.82E-27
4.00E-10	600	1.22E+19	0.00E+00	2.20E-09	5.56E+05	0.00E+00	1.04E-23	2.37E+05	1.03E-08	1.48E+05	7.98E-09	5.92E+04	1.14E-09	1.10E-12	2.46E-10	4.66E-09	3.01E-10	7.41E-10	2.20E-10	0.00E+00	5.90E-12	1.81E-14	3.81E-29	7.95E-27	7.01E-42	6.27E-30	6.32E-47	1.21E-36	1.81E-37	2.05E-46	6.67E-33	2.91E-09	8.19E-47	2.41E-19	1.20E-17	5.24E-27	2.15E-40	1.67E-61	6.86E-51	3.24E-44	0.00E+00	1.51E-26	2.73E-11	7.30E-10	0.00E+00	0.00E+00	3.64E-10	4.24E-10	2.04E-27
4.10E-10	600	1.22E+19	0.00E+00	2.27E-09	5.56E+05	0.00E+00	1.13E-23	2.37E+05	1.08E-08	1.48E+05	8.37E-09	5.92E+04	1.20E-09	1.17E-12	2.62E-10	4.87E-09	3.20E-10	7.75E-10	2.31E-10	0.00E+00	6.28E-12	1.93E-14	4.33E-29	8.64E-27	8.21E-42	7.20E-30	7.74E-47	1.31E-36	2.05E-37	2.37E-46	7.42E-33	3.05E-09	9.94E-47	2.56E-19	1.28E-17	5.70E-27	2.39E-40	2.02E-61	8.12E-51	3.80E-44	0.00E+00	1.65E-26	2.82E-11	7.69E-10	0.00E+00	0.00E+00	3.81E-10	4.40E-10	2.29E-27
4.20E-10	600	1.22E+19	0.00E+00	2.35E-09	5.56E+05	0.00E+00	1.23E-23	2.37E+05	1.13E-08	1.48E+05	8.76E-09	5.92E+04	1.27E-09	1.25E-12	2.79E-10	5.09E-09	3.39E-10	8.10E-10	2.42E-10	0.00E+00	6.69E-12	2.05E-14	4.91E-29	9.39E-27	9.58E-42	8.24E-30	9.44E-47	1.43E-36	2.32E-37	2.75E-46	8.24E-33	3.18E-09	1.20E-46	2.73E-19	1.36E-17	6.19E-27	2.66E-40	2.43E-61	9.58E-51	4.45E-44	0.00E+00	1.80E-26	2.92E-11	8.09E-10	0.00E+00	0.00E+00	3.98E-10	4.56E-10	2.56E-27
4.30E-10	600	1.22E+19	0.00E+00	2.43E-09	5.56E+05	0.00E+00	1.34E-23	2.37E+05	1.19E-08	1.48E+05	9.17E-09	5.92E+04	1.34E-09	1.33E-12	2.97E-10	5.32E-09	3.59E-10	8.47E-10	2.54E-10	0.00E+00	7.11E-12	2.19E-14	5.56E-29	1.02E-26	1.12E-41	9.42E-30	1.15E-46	1.55E-36	2.63E-37	3.18E-46	9.13E-33	3.33E-09	1.45E-46	2.90E-19	1.44E-17	6.71E-27	2.94E-40	2.92E-61	1.13E-50	5.19E-44	0.00E+00	1.95E-26	3.02E-11	8.51E-10	0.00E+00	0.00E+00	4.16E-10	4.72E-10	2.86E-27
4.40E-10	600	1.22E+19	0.00E+00	2.51E-09	5.56E+05	0.00E+00	1.45E-23	2.37E+05	1.24E-08	1.48E+05	9.59E-09	5.92E+04	1.42E-09	1.42E-12	3.16E-10	5.55E-09	3.80E-10	8.84E-10	2.66E-10	0.00E+00	7.55E-12	2.33E-14	6.28E-29	1.10E-26	1.29E-41	1.07E-29	1.39E-46	1.67E-36	2.96E-37	3.66E-46	1.01E-32	3.48E-09	1.74E-46	3.08E-19	1.53E-17	7.27E-27	3.25E-40	3.49E-61	1.32E-50	6.03E-44	0.00E+00	2.12E-26	3.12E-11	8.94E-10	0.00E+00	0.00E+00	4.34E-10	4.89E-10	3.19E-27
4.50E-10	600	1.22E+19	0.00E+00	2.60E-09	5.56E+05	0.00E+00	1.57E-23	2.37E+05	1.30E-08	1.48E+05	1.00E-08	5.92E+04	1.50E-09	1.50E-12	3.36E-10	5.80E-09	4.02E-10	9.23E-10	2.79E-10	0.00E+00	8.01E-12	2.47E-14	7.07E-29	1.19E-26	1.50E-41	1.22E-29	1.68E-46	1.81E-36	3.34E-37	4.20E-46	1.11E-32	3.63E-09	2.08E-46	3.27E-19	1.62E-17	7.86E-27	3.59E-40	4.16E-61	1.54E-50	7.00E-44	0.00E+00	2.31E-26	3.23E-11	9.39E-10	0.00E+00	0.00E+00	4.54E-10	5.06E-10	3.55E-27
4.60E-10	600	1.22E+19	0.00E+00	2.68E-09	5.56E+05	0.00E+00	1.69E-23	2.37E+05	1.35E-08	1.48E+05	1.05E-08	5.92E+04	1.58E-09	1.60E-12	3.56E-10	6.05E-09	4.25E-10	9.63E-10	2.92E-10	0.00E+00	8.49E-12	2.62E-14	7.96E-29	1.29E-26	1.73E-41	1.38E-29	2.02E-46	1.95E-36	3.75E-37	4.82E-46	1.23E-32	3.79E-09	2.48E-46	3.46E-19	1.72E-17	8.48E-27	3.95E-40	4.94E-61	1.80E-50	8.10E-44	0.00E+00	2.50E-26	3.34E-11	9.85E-10	0.00E+00	0.00E+00	4.73E-10	5.24E-10	3.94E-27
4.70E-10	600	1.22E+19	0.00E+00	2.78E-09	5.56E+05	0.00E+00	1.83E-23	2.37E+05	1.41E-08	1.48E+05	1.09E-08	5.92E+04	1.66E-09	1.69E-12	3.78E-10	6.31E-09	4.49E-10	1.01E-09	3.05E-10	0.00E+00	8.99E-12	2.78E-14	8.94E-29	1.39E-26	1.99E-41	1.57E-29	2.43E-46	2.10E-36	4.21E-37	5.51E-46	1.35E-32	3.95E-09	2.96E-46	3.67E-19	1.82E-17	9.14E-27	4.34E-40	1.11E-56	2.09E-50	9.35E-44	0.00E+00	2.71E-26	3.46E-11	1.03E-09	0.00E+00	0.00E+00	4.94E-10	5.43E-10	4.37E-27
4.80E-10	600	1.22E+19	0.00E+00	2.87E-09	5.56E+05	0.00E+00	1.97E-23	2.37E+05	1.48E-08	1.48E+05	1.14E-08	5.92E+04	1.75E-09	1.79E-12	4.00E-10	6.57E-09	4.73E-10	1.05E-09	3.19E-10	0.00E+00	9.51E-12	2.95E-14	1.00E-28	1.49E-26	2.29E-41	1.77E-29	2.91E-46	2.26E-36	4.71E-37	6.29E-46	1.48E-32	4.12E-09	3.51E-46	3.88E-19	1.93E-17	9.84E-27	4.76E-40	5.63E-56	2.42E-50	1.08E-43	0.00E+00	2.94E-26	3.58E-11	1.08E-09	0.00E+00	0.00E+00	5.15E-10	5.62E-10	4.84E-27
4.90E-10	600	1.22E+19	0.00E+00	2.97E-09	5.56E+05	0.00E+00	2.12E-23	2.37E+05	1.54E-08	1.48E+05	1.19E-08	5.92E+04	1.84E-09	1.90E-12	4.24E-10	6.85E-09	4.99E-10	1.09E-09	3.34E-10	0.00E+00	1.01E-11	3.12E-14	1.12E-28	1.61E-26	2.63E-41	2.00E-29	3.48E-46	2.43E-36	5.27E-37	7.16E-46	1.62E-32	4.30E-09	4.16E-46	4.10E-19	2.03E-17	1.06E-26	5.21E-40	1.20E-55	2.80E-50	1.24E-43	0.00E+00	3.18E-26	3.70E-11	1.13E-09	0.00E+00	0.00E+00	5.37E-10	5.82E-10	5.35E-27
5.00E-10	600	1.22E+19	0.00E+00	3.07E-09	5.56E+05	0.00E+00	2.28E-23	2.37E+05	1.61E-08	1.48E+05	1.25E-08	5.92E+04	1.93E-09	2.00E-12	4.48E-10	7.14E-09	5.25E-10	1.14E-09	3.49E-10	0.00E+00	1.06E-11	3.31E-14	1.25E-28	1.73E-26	3.00E-41	2.25E-29	4.14E-46	2.61E-36	5.88E-37	8.14E-46	1.77E-32	4.48E-09	4.92E-46	4.33E-19	2.15E-17	1.14E-26	5.70E-40	1.96E-55	3.23E-50	1.42E-43	0.00E+00	3.44E-26	3.82E-11	1.19E-09	0.00E+00	0.00E+00	5.60E-10	6.02E-10	5.90E-27
5.10E-10	600	1.22E+19	0.00E+00	3.17E-09	5.56E+05	0.00E+00	2.45E-23	2.37E+05	1.67E-08	1.48E+05	1.30E-08	5.92E+04	2.03E-09	2.12E-12	4.74E-10	7.43E-09	5.53E-10	1.19E-09	3.64E-10	0.00E+00	1.12E-11	3.50E-14	1.40E-28	1.85E-26	3.43E-41	2.53E-29	4.92E-46	2.80E-36	6.56E-37	9.24E-46	1.93E-32	4.67E-09	5.81E-46	4.57E-19	2.27E-17	1.22E-26	6.22E-40	2.71E-55	3.71E-50	1.62E-43	0.00E+00	3.72E-26	3.96E-11	1.24E-09	0.00E+00	0.00E+00	5.83E-10	6.23E-10	6.50E-27
5.20E-10	600	1.22E+19	0.00E+00	3.28E-09	5.56E+05	0.00E+00	2.63E-23	2.37E+05	1.75E-08	1.48E+05	1.35E-08	5.92E+04	2.13E-09	2.24E-12	5.00E-10	7.74E-09	5.82E-10	1.24E-09	3.81E-10	0.00E+00	1.18E-11	3.69E-14	1.56E-28	1.98E-26	3.91E-41	2.84E-29	5.84E-46	2.99E-36	7.30E-37	1.05E-45	2.10E-32	4.86E-09	6.83E-46	4.82E-19	2.39E-17	1.31E-26	6.78E-40	3.44E-55	4.26E-50	1.85E-43	0.00E+00	4.02E-26	4.09E-11	1.30E-09	0.00E+00	0.00E+00	6.07E-10	6.45E-10	7.16E-27
5.30E-10	600	1.22E+19	0.00E+00	3.39E-09	5.56E+05	0.00E+00	2.82E-23	2.37E+05	1.82E-08	1.48E+05	1.41E-08	5.92E+04	2.24E-09	2.36E-12	5.28E-10	8.05E-09	6.12E-10	1.29E-09	3.97E-10	0.00E+00	1.25E-11	3.90E-14	1.73E-28	2.12E-26	4.44E-41	3.19E-29	6.91E-46	3.20E-36	8.12E-37	1.18E-45	2.29E-32	5.06E-09	8.03E-46	5.09E-19	2.52E-17	1.40E-26	7.38E-40	4.15E-55	4.89E-50	2.11E-43	0.00E+00	4.35E-26	4.23E-11	1.36E-09	0.00E+00	0.00E+00	6.32E-10	6.68E-10	7.87E-27
5.40E-10	600	1.22E+19	0.00E+00	3.51E-09	5.56E+05	0.00E+00	3.02E-23	2.37E+05	1.89E-08	1.48E+05	1.47E-08	5.92E+04	2.35E-09	2.49E-12	5.57E-10	8.38E-09	6.43E-10	1.34E-09	4.15E-10	0.00E+00	1.31E-11	4.11E-14	1.93E-28	2.27E-26	5.05E-41	3.57E-29	8.16E-46	3.42E-36	9.01E-37	1.34E-45	2.49E-32	5.27E-09	9.41E-46	5.36E-19	2.65E-17	1.50E-26	8.02E-40	4.87E-55	5.59E-50	2.40E-43	0.00E+00	4.69E-26	4.37E-11	1.42E-09	0.00E+00	0.00E+00	6.58E-10	6.91E-10	8.65E-27
5.50E-10	600	1.22E+19	0.00E+00	3.63E-09	5.56E+05	0.00E+00	3.23E-23	2.37E+05	1.97E-08	1.48E+05	1.53E-08	5.92E+04	2.46E-09	2.62E-12	5.87E-10	8.72E-09	6.75E-10	1.39E-09	4.32E-10	0.00E+00	1.38E-11	4.34E-14	2.14E-28	2.43E-26	5.72E-41	3.99E-29	9.61E-46	3.65E-36	1.00E-36	1.50E-45	2.70E-32	5.48E-09	1.10E-45	5.64E-19	2.79E-17	1.60E-26	8.71E-40	5.64E-55	6.38E-50	2.73E-43	0.00E+00	5.06E-26	4.52E-11	1.48E-09	0.00E+00	0.00E+00	6.85E-10	7.15E-10	9.49E-27
5.60E-10	600	1.22E+19	0.00E+00	3.75E-09	5.56E+05	0.00E+00	3.45E-23	2.37E+05	2.05E-08	1.48E+05	1.60E-08	5.92E+04	2.58E-09	2.76E-12	6.19E-10	9.06E-09	7.09E-10	1.45E-09	4.51E-10	0.00E+00	1.46E-11	4.57E-14	2.37E-28	2.59E-26	6.47E-41	4.45E-29	1.13E-45	3.90E-36	1.11E-36	1.69E-45	2.93E-32	5.71E-09	1.29E-45	5.94E-19	2.93E-17	1.70E-26	9.44E-40	6.27E-55	7.26E-50	3.09E-43	0.00E+00	5.46E-26	4.68E-11	1.55E-09	0.00E+00	0.00E+00	7.13E-10	7.40E-10	1.04E-26
5.70E-10	600	1.22E+19	0.00E+00	3.88E-09	5.56E+05	0.00E+00	3.68E-23	2.37E+05	2.14E-08	1.48E+05	1.66E-08	5.92E+04	2.70E-09	2.91E-12	6.51E-10	9.42E-09	7.43E-10	1.51E-09	4.70E-10	0.00E+00	1.53E-11	4.81E-14	2.63E-28	2.76E-26	7.31E-41	4.96E-29	1.33E-45	4.16E-36	1.22E-36	1.90E-45	3.17E-32	5.94E-09	1.50E-45	6.25E-19	3.08E-17	1.82E-26	1.02E-39	6.53E-55	8.26E-50	3.50E-43	0.00E+00	5.89E-26	4.84E-11	1.62E-09	0.00E+00	0.00E+00	7.42E-10	7.65E-10	1.14E-26
5.80E-10	600	1.22E+19	0.00E+00	4.01E-09	5.56E+05	0.00E+00	3.93E-23	2.37E+05	2.23E-08	1.48E+05	1.73E-08	5.92E+04	2.83E-09	3.06E-12	6.85E-10	9.80E-09	7.79E-10	1.57E-09	4.90E-10	0.00E+00	1.61E-11	5.07E-14	2.91E-28	2.94E-26	8.24E-41	5.53E-29	1.55E-45	4.42E-36	1.35E-36	2.13E-45	3.43E-32	6.17E-09	1.75E-45	6.56E-19	3.23E-17	1.94E-26	1.11E-39	7.01E-55	9.37E-50	3.96E-43	0.00E+00	6.35E-26	5.00E-11	1.69E-09	0.00E+00	0.00E+00	7.71E-10	7.92E-10	1.24E-26
5.90E-10	600	1.22E+19	0.00E+00	4.15E-09	5.56E+05	0.00E+00	4.19E-23	2.37E+05	2.32E-08	1.48E+05	1.80E-08	5.92E+04	2.96E-09	3.22E-12	7.21E-10	1.02E-08	8.17E-10	1.63E-09	5.11E-10	0.00E+00	1.69E-11	5.33E-14	3.21E-28	3.13E-26	9.28E-41	6.15E-29	1.82E-45	4.71E-36	1.49E-36	2.39E-45	3.70E-32	6.42E-09	2.03E-45	6.90E-19	3.40E-17	2.06E-26	1.19E-39	7.72E-55	1.06E-49	4.47E-43	0.00E+00	6.84E-26	5.17E-11	1.76E-09	0.00E+00	0.00E+00	8.02E-10	8.19E-10	1.36E-26
6.00E-10	600	1.22E+19	0.00E+00	4.29E-09	5.56E+05	0.00E+00	4.46E-23	2.37E+05	2.41E-08	1.48E+05	1.88E-08	5.92E+04	3.10E-09	3.38E-12	7.58E-10	1.06E-08	8.55E-10	1.69E-09	5.32E-10	0.00E+00	1.77E-11	5.61E-14	3.54E-28	3.33E-26	1.04E-40	6.83E-29	2.12E-45	5.00E-36	1.65E-36	2.68E-45	4.00E-32	6.67E-09	2.35E-45	7.24E-19	3.56E-17	2.19E-26	1.29E-39	8.65E-55	1.20E-49	5.03E-43	0.00E+00	7.37E-26	5.35E-11	1.83E-09	0.00E+00	0.00E+00	8.34E-10	8.47E-10	1.49E-26
6.10E-10	600	1.22E+19	0.00E+00	4.44E-09	5.56E+05	0.00E+00	4.74E-23	2.37E+05	2.51E-08	1.48E+05	1.95E-08	5.92E+04	3.24E-09	3.55E-12	7.96E-10	1.10E-08	8.96E-10	1.76E-09	5.54E-10	0.00E+00	1.86E-11	5.89E-14	3.91E-28	3.54E-26	1.17E-40	7.58E-29	2.47E-45	5.32E-36	1.81E-36	2.99E-45	4.31E-32	6.93E-09	2.73E-45	7.60E-19	3.74E-17	2.33E-26	1.39E-39	9.71E-55	1.36E-49	5.66E-43	0.00E+00	7.94E-26	5.53E-11	1.91E-09	0.00E+00	0.00E+00	8.66E-10	8.76E-10	1.62E-26
6.20E-10	600	1.22E+19	0.00E+00	4.59E-09	5.56E+05	0.00E+00	5.04E-23	2.37E+05	2.60E-08	1.48E+05	2.03E-08	5.92E+04	3.39E-09	3.73E-12	8.36E-10	1.14E-08	9.37E-10	1.83E-09	5.77E-10	0.00E+00	1.95E-11	6.19E-14	4.31E-28	3.76E-26	1.31E-40	8.40E-29	2.88E-45	5.64E-36	2.00E-36	3.34E-45	4.64E-32	7.21E-09	3.16E-45	7.97E-19	3.92E-17	2.48E-26	1.49E-39	1.08E-54	1.53E-49	6.36E-43	0.00E+00	8.54E-26	5.72E-11	1.99E-09	0.00E+00	0.00E+00	9.00E-10	9.06E-10	1.77E-26
6.30E-10	600	1.22E+19	0.00E+00	4.74E-09	5.56E+05	0.00E+00	5.36E-23	2.37E+05	2.71E-08	1.48E+05	2.11E-08	5.92E+04	3.54E-09	3.91E-12	8.78E-10	1.19E-08	9.81E-10	1.90E-09	6.00E-10	0.00E+00	2.05E-11	6.50E-14	4.74E-28	3.99E-26	1.47E-40	9.30E-29	3.34E-45	5.98E-36	2.20E-36	3.72E-45	4.99E-32	7.49E-09	3.65E-45	8.36E-19	4.10E-17	2.63E-26	1.61E-39	1.19E-54	1.72E-49	7.13E-43	0.00E+00	9.20E-26	5.92E-11	2.07E-09	0.00E+00	0.00E+00	9.35E-10	9.38E-10	1.92E-26
6.40E-10	600	1.22E+19	0.00E+00	4.90E-09	5.56E+05	0.00E+00	5.69E-23	2.37E+05	2.81E-08	1.48E+05	2.19E-08	5.92E+04	3.70E-09	4.10E-12	9.21E-10	1.23E-08	1.03E-09	1.97E-09	6.25E-10	0.00E+00	2.15E-11	6.82E-14	5.21E-28	4.24E-26	1.65E-40	1.03E-28	3.88E-45	6.34E-36	2.41E-36	4.15E-45	5.36E-32	7.78E-09	4.21E-45	8.76E-19	4.30E-17	2.79E-26	1.73E-39	1.29E-54	1.94E-49	7.99E-43	0.00E+00	9.89E-26	6.12E-11	2.16E-09	0.00E+00	0.00E+00	9.72E-10	9.70E-10	2.09E-26
6.50E-10	600	1.22E+19	0.00E+00	5.07E-09	5.56E+05	0.00E+00	6.04E-23	2.37E+05	2.92E-08	1.48E+05	2.28E-08	5.92E+04	3.87E-09	4.30E-12	9.66E-10	1.28E-08	1.07E-09	2.05E-09	6.50E-10	0.00E+00	2.25E-11	7.15E-14	5.73E-28	4.49E-26	1.84E-40	1.14E-28	4.50E-45	6.72E-36	2.65E-36	4.61E-45	5.75E-32	8.08E-09	4.85E-45	9.18E-19	4.50E-17	2.95E-26	1.85E-39	1.40E-54	2.18E-49	8.95E-43	0.00E+00	1.06E-25	6.33E-11	2.25E-09	0.00E+00	0.00E+00	1.01E-09	1.00E-09	2.28E-26
6.60E-10	600	1.22E+19	0.00E+00	5.24E-09	5.56E+05	0.00E+00	6.40E-23	2.37E+05	3.04E-08	1.48E+05	2.37E-08	5.92E+04	4.04E-09	4.51E-12	1.01E-09	1.33E-08	1.12E-09	2.13E-09	6.76E-10	0.00E+00	2.36E-11	7.50E-14	6.29E-28	4.76E-26	2.05E-40	1.25E-28	5.20E-45	7.11E-36	2.90E-36	5.13E-45	6.17E-32	8.39E-09	5.58E-45	9.62E-19	4.71E-17	3.13E-26	1.99E-39	1.51E-54	2.44E-49	1.00E-42	0.00E+00	1.14E-25	6.54E-11	2.34E-09	0.00E+00	0.00E+00	1.05E-09	1.04E-09	2.48E-26
6.70E-10	600	1.22E+19	0.00E+00	5.42E-09	5.56E+05	0.00E+00	6.79E-23	2.37E+05	3.16E-08	1.48E+05	2.46E-08	5.92E+04	4.21E-09	4.72E-12	1.06E-09	1.38E-08	1.17E-09	2.21E-09	7.04E-10	0.00E+00	2.47E-11	7.86E-14	6.90E-28	5.03E-26	2.29E-40	1.38E-28	6.01E-45	7.52E-36	3.18E-36	5.69E-45	6.62E-32	8.71E-09	6.41E-45	1.01E-18	4.93E-17	3.31E-26	2.13E-39	1.62E-54	2.74E-49	1.12E-42	0.00E+00	1.23E-25	6.76E-11	2.43E-09	0.00E+00	0.00E+00	1.09E-09	1.07E-09	2.69E-26
6.80E-10	600	1.22E+19	0.00E+00	5.61E-09	5.56E+05	0.00E+00	7.19E-23	2.37E+05	3.28E-08	1.48E+05	2.56E-08	5.92E+04	4.40E-09	4.95E-12	1.11E-09	1.43E-08	1.22E-09	2.29E-09	7.32E-10	0.00E+00	2.58E-11	8.24E-14	7.56E-28	5.33E-26	2.54E-40	1.52E-28	6.94E-45	7.95E-36	3.49E-36	6.31E-45	7.08E-32	9.04E-09	7.37E-45	1.05E-18	5.15E-17	3.50E-26	2.28E-39	1.75E-54	3.06E-49	1.25E-42	0.00E+00	1.32E-25	6.99E-11	2.53E-09	0.00E+00	0.00E+00	1.13E-09	1.11E-09	2.92E-26
6.90E-10	600	1.22E+19	0.00E+00	5.80E-09	5.56E+05	0.00E+00	7.61E-23	2.37E+05	3.40E-08	1.48E+05	2.66E-08	5.92E+04	4.59E-09	5.18E-12	1.16E-09	1.48E-08	1.28E-09	2.38E-09	7.61E-10	0.00E+00	2.70E-11	8.63E-14	8.28E-28	5.63E-26	2.83E-40	1.68E-28	8.00E-45	8.40E-36	3.82E-36	6.99E-45	7.58E-32	9.38E-09	8.45E-45	1.10E-18	5.39E-17	3.70E-26	2.44E-39	1.88E-54	3.42E-49	1.39E-42	0.00E+00	1.42E-25	7.23E-11	2.63E-09	0.00E+00	0.00E+00	1.17E-09	1.15E-09	3.17E-26
7.00E-10	600	1.22E+19	0.00E+00	6.00E-09	5.56E+05	0.00E+00	8.05E-23	2.37E+05	3.53E-08	1.48E+05	2.76E-08	5.92E+04	4.79E-09	5.42E-12	1.22E-09	1.54E-08	1.33E-09	2.47E-09	7.91E-10	0.00E+00	2.82E-11	9.03E-14	9.07E-28	5.95E-26	3.14E-40	1.85E-28	9.21E-45	8.87E-36	4.17E-36	7.74E-45	8.10E-32	9.74E-09	9.68E-45	1.15E-18	5.63E-17	3.91E-26	2.61E-39	2.01E-54	3.82E-49	1.54E-42	0.00E+00	1.53E-25	7.48E-11	2.73E-09	0.00E+00	0.00E+00	1.22E-09	1.19E-09	3.44E-26
7.10E-10	600	1.22E+19	0.00E+00	6.20E-09	5.56E+05	0.00E+00	8.51E-23	2.37E+05	3.67E-08	1.48E+05	2.87E-08	5.92E+04	4.99E-09	5.67E-12	1.27E-09	1.59E-08	1.39E-09	2.56E-09	8.22E-10	0.00E+00	2.95E-11	9.45E-14	9.92E-28	6.29E-26	3.49E-40	2.03E-28	1.06E-44	9.36E-36	4.56E-36	8.56E-45	8.65E-32	1.01E-08	1.11E-44	1.20E-18	5.88E-17	4.13E-26	2.79E-39	2.14E-54	4.26E-49	1.72E-42	0.00E+00	1.64E-25	7.73E-11	2.84E-09	0.00E+00	0.00E+00	1.26E-09	1.23E-09	3.72E-26
7.20E-10	600	1.22E+19	0.00E+00	6.41E-09	5.56E+05	0.00E+00	9.00E-23	2.37E+05	3.81E-08	1.48E+05	2.97E-08	5.92E+04	5.21E-09	5.93E-12	1.33E-09	1.65E-08	1.45E-09	2.66E-09	8.54E-10	0.00E+00	3.08E-11	9.89E-14	1.08E-27	6.63E-26	3.87E-40	2.23E-28	1.22E-44	9.88E-36	4.98E-36	9.46E-45	9.24E-32	1.05E-08	1.27E-44	1.26E-18	6.14E-17	4.36E-26	2.98E-39	2.28E-54	4.74E-49	1.91E-42	0.00E+00	1.76E-25	8.00E-11	2.95E-09	0.00E+00	0.00E+00	1.31E-09	1.27E-09	4.04E-26
7.30E-10	600	1.22E+19	0.00E+00	6.63E-09	5.56E+05	0.00E+00	9.50E-23	2.37E+05	3.95E-08	1.48E+05	3.09E-08	5.92E+04	5.43E-09	6.20E-12	1.39E-09	1.72E-08	1.51E-09	2.76E-09	8.87E-10	0.00E+00	3.22E-11	1.03E-13	1.18E-27	7.00E-26	4.28E-40	2.45E-28	1.40E-44	1.04E-35	5.43E-36	1.04E-44	9.85E-32	1.09E-08	1.45E-44	1.32E-18	6.41E-17	4.60E-26	3.18E-39	2.43E-54	5.28E-49	2.11E-42	0.00E+00	1.89E-25	8.27E-11	3.07E-09	0.00E+00	0.00E+00	1.36E-09	1.31E-09	4.37E-26
7.40E-10	600	1.22E+19	0.00E+00	6.85E-09	5.56E+05	0.00E+00	1.00E-22	2.37E+05	4.10E-08	1.48E+05	3.21E-08	5.92E+04	5.65E-09	6.47E-12	1.46E-09	1.78E-08	1.57E-09	2.86E-09	9.22E-10	0.00E+00	3.37E-11	1.08E-13	1.29E-27	7.38E-26	4.74E-40	2.68E-28	1.60E-44	1.10E-35	5.93E-36	1.15E-44	1.05E-31	1.13E-08	1.65E-44	1.37E-18	6.69E-17	4.85E-26	3.39E-39	2.58E-54	5.86E-49	2.34E-42	0.00E+00	2.03E-25	8.55E-11	3.19E-09	0.00E+00	0.00E+00	1.41E-09	1.36E-09	4.73E-26
7.50E-10	600	1.22E+19	0.00E+00	7.09E-09	5.56E+05	0.00E+00	1.06E-22	2.37E+05	4.26E-08	1.48E+05	3.33E-08	5.92E+04	5.89E-09	6.76E-12	1.52E-09	1.84E-08	1.64E-09	2.96E-09	9.58E-10	0.00E+00	3.51E-11	1.13E-13	1.41E-27	7.78E-26	5.24E-40	2.94E-28	1.83E-44	1.16E-35	6.46E-36	1.27E-44	1.12E-31	1.17E-08	1.88E-44	1.43E-18	6.98E-17	5.11E-26	3.61E-39	2.73E-54	6.51E-49	2.60E-42	0.00E+00	2.18E-25	8.84E-11	3.31E-09	0.00E+00	0.00E+00	1.46E-09	1.40E-09	5.12E-26
7.60E-10	600	1.22E+19	0.00E+00	7.33E-09	5.56E+05	0.00E+00	1.12E-22	2.37E+05	4.42E-08	1.48E+05	3.45E-08	5.92E+04	6.14E-09	7.06E-12	1.59E-09	1.91E-08	1.71E-09	3.07E-09	9.95E-10	0.00E+00	3.67E-11	1.18E-13	1.54E-27	8.20E-26	5.79E-40	3.22E-28	2.10E-44	1.22E-35	7.04E-36	1.40E-44	1.19E-31	1.21E-08	2.14E-44	1.50E-18	7.28E-17	5.38E-26	3.84E-39	2.89E-54	7.23E-49	2.87E-42	0.00E+00	2.34E-25	9.14E-11	3.44E-09	0.00E+00	0.00E+00	1.52E-09	1.45E-09	5.53E-26
7.70E-10	600	1.22E+19	0.00E+00	7.58E-09	5.56E+05	0.00E+00	1.18E-22	2.37E+05	4.58E-08	1.48E+05	3.58E-08	5.92E+04	6.39E-09	7.38E-12	1.66E-09	1.98E-08	1.78E-09	3.19E-09	1.03E-09	0.00E+00	3.83E-11	1.23E-13	1.68E-27	8.63E-26	6.39E-40	3.53E-28	2.40E-44	1.28E-35	7.66E-36	1.54E-44	1.27E-31	1.26E-08	2.44E-44	1.56E-18	7.60E-17	5.66E-26	4.08E-39	2.99E-54	8.01E-49	3.18E-42	0.00E+00	2.51E-25	9.45E-11	3.57E-09	0.00E+00	0.00E+00	1.57E-09	1.50E-09	5.98E-26
7.80E-10	600	1.22E+19	0.00E+00	7.84E-09	5.56E+05	0.00E+00	1.24E-22	2.37E+05	4.75E-08	1.48E+05	3.72E-08	5.92E+04	6.65E-09	7.70E-12	1.73E-09	2.05E-08	1.85E-09	3.30E-09	1.07E-09	0.00E+00	3.99E-11	1.29E-13	1.83E-27	9.09E-26	7.05E-40	3.86E-28	2.74E-44	1.35E-35	8.34E-36	1.69E-44	1.35E-31	1.30E-08	2.77E-44	1.63E-18	7.92E-17	5.96E-26	4.34E-39	3.04E-54	8.87E-49	3.51E-42	0.00E+00	2.70E-25	9.77E-11	3.71E-09	0.00E+00	0.00E+00	1.63E-09	1.55E-09	6.46E-26
7.90E-10	600	1.22E+19	0.00E+00	8.10E-09	5.56E+05	0.00E+00	1.31E-22	2.37E+05	4.93E-08	1.48E+05	3.85E-08	5.92E+04	6.93E-09	8.03E-12	1.81E-09	2.13E-08	1.93E-09	3.43E-09	1.11E-09	0.00E+00	4.16E-11	1.35E-13	1.99E-27	9.56E-26	7.76E-40	4.22E-28	3.12E-44	1.42E-35	9.07E-36	1.86E-44	1.43E-31	1.35E-08	3.15E-44	1.70E-18	8.25E-17	6.27E-26	4.61E-39	3.15E-54	9.81E-49	3.87E-42	0.00E+00	2.89E-25	1.01E-10	3.85E-09	0.00E+00	0.00E+00	1.69E-09	1.61E-09	6.98E-26
8.00E-10	600	1.22E+19	0.00E+00	8.38E-09	5.56E+05	0.00E+00	1.38E-22	2.37E+05	5.11E-08	1.48E+05	4.00E-08	5.92E+04	7.21E-09	8.38E-12	1.89E-09	2.21E-08	2.01E-09	3.55E-09	1.16E-09	0.00E+00	4.34E-11	1.40E-13	2.16E-27	1.01E-25	8.55E-40	4.61E-28	3.56E-44	1.49E-35	9.86E-36	2.04E-44	1.52E-31	1.40E-08	3.58E-44	1.77E-18	8.60E-17	6.59E-26	4.90E-39	3.30E-54	1.08E-48	4.27E-42	0.00E+00	3.11E-25	1.05E-10	4.00E-09	0.00E+00	0.00E+00	1.75E-09	1.66E-09	7.54E-26
8.10E-10	600	1.22E+19	0.00E+00	8.66E-09	5.56E+05	0.00E+00	1.45E-22	2.37E+05	5.30E-08	1.48E+05	4.15E-08	5.92E+04	7.50E-09	8.74E-12	1.97E-09	2.29E-08	2.09E-09	3.68E-09	1.20E-09	0.00E+00	4.53E-11	1.47E-13	2.35E-27	1.06E-25	9.41E-40	5.03E-28	4.05E-44	1.56E-35	1.07E-35	2.24E-44	1.61E-31	1.45E-08	4.06E-44	1.85E-18	8.96E-17	6.93E-26	5.20E-39	3.50E-54	1.20E-48	4.71E-42	0.00E+00	3.33E-25	1.08E-10	4.15E-09	0.00E+00	0.00E+00	1.82E-09	1.72E-09	8.13E-26
8.20E-10	600	1.22E+19	0.00E+00	8.96E-09	5.56E+05	0.00E+00	1.52E-22	2.37E+05	5.50E-08	1.48E+05	4.30E-08	5.92E+04	7.80E-09	9.12E-12	2.06E-09	2.37E-08	2.18E-09	3.81E-09	1.24E-09	0.00E+00	4.72E-11	1.53E-13	2.56E-27	1.11E-25	1.03E-39	5.49E-28	4.61E-44	1.64E-35	1.16E-35	2.46E-44	1.71E-31	1.51E-08	4.60E-44	1.93E-18	9.33E-17	7.28E-26	5.51E-39	3.71E-54	1.32E-48	5.18E-42	0.00E+00	3.57E-25	1.12E-10	4.31E-09	0.00E+00	0.00E+00	1.88E-09	1.78E-09	8.78E-26
8.30E-10	600	1.22E+19	0.00E+00	9.26E-09	5.56E+05	0.00E+00	1.60E-22	2.37E+05	5.70E-08	1.48E+05	4.46E-08	5.92E+04	8.12E-09	9.51E-12	2.14E-09	2.45E-08	2.26E-09	3.95E-09	1.29E-09	0.00E+00	4.91E-11	1.59E-13	2.78E-27	1.17E-25	1.14E-39	5.99E-28	5.24E-44	1.72E-35	1.26E-35	2.70E-44	1.81E-31	1.56E-08	5.22E-44	2.01E-18	9.72E-17	7.64E-26	5.84E-39	3.93E-54	1.46E-48	5.71E-42	0.00E+00	3.83E-25	1.16E-10	4.47E-09	0.00E+00	0.00E+00	1.95E-09	1.84E-09	9.47E-26
8.40E-10	600	1.22E+19	0.00E+00	9.58E-09	5.56E+05	0.00E+00	1.69E-22	2.37E+05	5.91E-08	1.48E+05	4.62E-08	5.92E+04	8.44E-09	9.91E-12	2.23E-09	2.54E-08	2.35E-09	4.10E-09	1.34E-09	0.00E+00	5.12E-11	1.66E-13	3.02E-27	1.23E-25	1.25E-39	6.53E-28	5.96E-44	1.81E-35	1.37E-35	2.96E-44	1.92E-31	1.62E-08	5.91E-44	2.09E-18	1.01E-16	8.02E-26	6.19E-39	4.14E-54	1.61E-48	6.27E-42	0.00E+00	4.11E-25	1.19E-10	4.63E-09	0.00E+00	0.00E+00	2.02E-09	1.90E-09	1.02E-25
8.50E-10	600	1.22E+19	0.00E+00	9.91E-09	5.56E+05	0.00E+00	1.77E-22	2.37E+05	6.12E-08	1.48E+05	4.79E-08	5.92E+04	8.78E-09	1.03E-11	2.33E-09	2.63E-08	2.45E-09	4.24E-09	1.39E-09	0.00E+00	5.33E-11	1.73E-13	3.27E-27	1.29E-25	1.37E-39	7.11E-28	6.76E-44	1.90E-35	1.49E-35	3.24E-44	2.03E-31	1.68E-08	6.68E-44	2.18E-18	1.05E-16	8.42E-26	6.55E-39	4.35E-54	1.77E-48	6.90E-42	0.00E+00	4.41E-25	1.24E-10	4.81E-09	0.00E+00	0.00E+00	2.09E-09	1.96E-09	1.10E-25
8.60E-10	600	1.22E+19	0.00E+00	1.02E-08	5.56E+05	0.00E+00	1.86E-22	2.37E+05	6.35E-08	1.48E+05	4.97E-08	5.92E+04	9.13E-09	1.08E-11	2.43E-09	2.73E-08	2.55E-09	4.40E-09	1.44E-09	0.00E+00	5.55E-11	1.81E-13	3.55E-27	1.35E-25	1.50E-39	7.74E-28	7.67E-44	1.99E-35	1.61E-35	3.54E-44	2.15E-31	1.74E-08	7.55E-44	2.27E-18	1.10E-16	8.83E-26	6.93E-39	4.56E-54	1.95E-48	7.57E-42	0.00E+00	4.72E-25	1.28E-10	4.99E-09	0.00E+00	0.00E+00	2.17E-09	2.03E-09	1.19E-25
8.70E-10	600	1.22E+19	0.00E+00	1.06E-08	5.56E+05	0.00E+00	1.95E-22	2.37E+05	6.58E-08	1.48E+05	5.15E-08	5.92E+04	9.49E-09	1.12E-11	2.53E-09	2.82E-08	2.65E-09	4.56E-09	1.50E-09	0.00E+00	5.78E-11	1.88E-13	3.85E-27	1.42E-25	1.65E-39	8.43E-28	8.70E-44	2.08E-35	1.75E-35	3.87E-44	2.28E-31	1.80E-08	8.54E-44	2.36E-18	1.14E-16	9.26E-26	7.34E-39	4.79E-54	2.14E-48	8.31E-42	0.00E+00	5.06E-25	1.32E-10	5.17E-09	0.00E+00	0.00E+00	2.25E-09	2.10E-09	1.28E-25
8.80E-10	600	1.22E+19	0.00E+00	1.10E-08	5.56E+05	0.00E+00	2.05E-22	2.37E+05	6.82E-08	1.48E+05	5.34E-08	5.92E+04	9.86E-09	1.17E-11	2.63E-09	2.93E-08	2.75E-09	4.72E-09	1.55E-09	0.00E+00	6.02E-11	1.96E-13	4.18E-27	1.48E-25	1.80E-39	9.17E-28	9.85E-44	2.18E-35	1.89E-35	4.23E-44	2.41E-31	1.86E-08	9.64E-44	2.46E-18	1.19E-16	9.71E-26	7.76E-39	5.03E-54	2.35E-48	9.12E-42	0.00E+00	5.43E-25	1.37E-10	5.36E-09	0.00E+00	0.00E+00	2.33E-09	2.17E-09	1.38E-25
8.90E-10	600	1.22E+19	0.00E+00	1.13E-08	5.56E+05	0.00E+00	2.15E-22	2.37E+05	7.06E-08	1.48E+05	5.53E-08	5.92E+04	1.02E-08	1.21E-11	2.74E-09	3.03E-08	2.86E-09	4.89E-09	1.61E-09	0.00E+00	6.26E-11	2.04E-13	4.53E-27	1.56E-25	1.97E-39	9.97E-28	1.12E-43	2.29E-35	2.05E-35	4.62E-44	2.54E-31	1.93E-08	1.09E-43	2.56E-18	1.23E-16	1.02E-25	8.20E-39	5.28E-54	2.58E-48	9.99E-42	0.00E+00	5.82E-25	1.41E-10	5.56E-09	0.00E+00	0.00E+00	2.41E-09	2.24E-09	1.48E-25
9.00E-10	600	1.22E+19	0.00E+00	1.17E-08	5.56E+05	0.00E+00	2.26E-22	2.37E+05	7.32E-08	1.48E+05	5.73E-08	5.92E+04	1.06E-08	1.26E-11	2.86E-09	3.14E-08	2.97E-09	5.06E-09	1.67E-09	0.00E+00	6.52E-11	2.13E-13	4.91E-27	1.63E-25	2.16E-39	1.08E-27	1.26E-43	2.39E-35	2.22E-35	5.05E-44	2.69E-31	2.00E-08	1.23E-43	2.66E-18	1.28E-16	1.07E-25	8.66E-39	5.54E-54	2.84E-48	1.09E-41	0.00E+00	6.23E-25	1.46E-10	5.76E-09	0.00E+00	0.00E+00	2.50E-09	2.32E-09	1.60E-25
9.10E-10	600	1.22E+19	0.00E+00	1.21E-08	5.56E+05	0.00E+00	2.37E-22	2.37E+05	7.58E-08	1.48E+05	5.94E-08	5.92E+04	1.11E-08	1.32E-11	2.97E-09	3.25E-08	3.09E-09	5.24E-09	1.73E-09	0.00E+00	6.78E-11	2.21E-13	5.31E-27	1.71E-25	2.36E-39	1.18E-27	1.43E-43	2.51E-35	2.40E-35	5.51E-44	2.84E-31	2.07E-08	1.38E-43	2.77E-18	1.33E-16	1.12E-25	9.14E-39	5.81E-54	3.11E-48	1.20E-41	0.00E+00	6.68E-25	1.51E-10	5.98E-09	0.00E+00	0.00E+00	2.59E-09	2.40E-09	1.72E-25
9.20E-10	600	1.22E+19	0.00E+00	1.25E-08	5.56E+05	0.00E+00	2.49E-22	2.37E+05	7.86E-08	1.48E+05	6.16E-08	5.92E+04	1.15E-08	1.37E-11	3.09E-09	3.36E-08	3.20E-09	5.43E-09	1.79E-09	0.00E+00	7.05E-11	2.31E-13	5.75E-27	1.79E-25	2.58E-39	1.28E-27	1.61E-43	2.62E-35	2.60E-35	6.01E-44	2.99E-31	2.15E-08	1.56E-43	2.88E-18	1.39E-16	1.17E-25	9.65E-39	6.08E-54	3.41E-48	1.31E-41	0.00E+00	7.16E-25	1.56E-10	6.19E-09	0.00E+00	0.00E+00	2.68E-09	2.48E-09	1.85E-25
9.30E-10	600	1.22E+19	0.00E+00	1.29E-08	5.56E+05	0.00E+00	2.61E-22	2.37E+05	8.14E-08	1.48E+05	6.38E-08	5.92E+04	1.19E-08	1.43E-11	3.22E-09	3.48E-08	3.33E-09	5.62E-09	1.86E-09	0.00E+00	7.33E-11	2.40E-13	6.22E-27	1.87E-25	2.81E-39	1.39E-27	1.82E-43	2.74E-35	2.81E-35	6.56E-44	3.16E-31	2.22E-08	1.76E-43	3.00E-18	1.44E-16	1.22E-25	1.02E-38	6.36E-54	3.73E-48	1.43E-41	0.00E+00	7.67E-25	1.61E-10	6.42E-09	0.00E+00	0.00E+00	2.78E-09	2.57E-09	1.99E-25
9.40E-10	600	1.22E+19	0.00E+00	1.34E-08	5.56E+05	0.00E+00	2.73E-22	2.37E+05	8.43E-08	1.48E+05	6.61E-08	5.92E+04	1.24E-08	1.48E-11	3.35E-09	3.61E-08	3.46E-09	5.82E-09	1.93E-09	0.00E+00	7.63E-11	2.50E-13	6.73E-27	1.96E-25	3.07E-39	1.51E-27	2.06E-43	2.87E-35	3.03E-35	7.15E-44	3.33E-31	2.30E-08	1.98E-43	3.11E-18	1.50E-16	1.28E-25	1.07E-38	6.65E-54	4.09E-48	1.57E-41	0.00E+00	8.22E-25	1.67E-10	6.65E-09	0.00E+00	0.00E+00	2.88E-09	2.65E-09	2.14E-25
9.50E-10	600	1.22E+19	0.00E+00	1.38E-08	5.56E+05	0.00E+00	2.87E-22	2.37E+05	8.73E-08	1.48E+05	6.84E-08	5.92E+04	1.29E-08	1.54E-11	3.49E-09	3.73E-08	3.59E-09	6.03E-09	2.00E-09	0.00E+00	7.93E-11	2.60E-13	7.28E-27	2.05E-25	3.35E-39	1.63E-27	2.32E-43	3.00E-35	3.28E-35	7.79E-44	3.51E-31	2.38E-08	2.22E-43	3.24E-18	1.56E-16	1.34E-25	1.13E-38	6.95E-54	4.47E-48	1.71E-41	0.00E+00	8.80E-25	1.73E-10	6.90E-09	0.00E+00	0.00E+00	2.98E-09	2.74E-09	2.30E-25
9.60E-10	600	1.22E+19	0.00E+00	1.43E-08	5.56E+05	0.00E+00	3.00E-22	2.37E+05	9.04E-08	1.48E+05	7.09E-08	5.92E+04	1.34E-08	1.60E-11	3.63E-09	3.87E-08	3.72E-09	6.25E-09	2.07E-09	0.00E+00	8.24E-11	2.70E-13	7.87E-27	2.15E-25	3.65E-39	1.77E-27	2.62E-43	3.14E-35	3.54E-35	8.48E-44	3.70E-31	2.47E-08	2.50E-43	3.37E-18	1.62E-16	1.40E-25	1.19E-38	7.26E-54	4.89E-48	1.87E-41	0.00E+00	9.43E-25	1.79E-10	7.14E-09	0.00E+00	0.00E+00	3.08E-09	2.84E-09	2.47E-25
9.70E-10	600	1.22E+19	0.00E+00	1.48E-08	5.56E+05	0.00E+00	3.15E-22	2.37E+05	9.37E-08	1.48E+05	7.34E-08	5.92E+04	1.39E-08	1.67E-11	3.77E-09	4.00E-08	3.87E-09	6.47E-09	2.15E-09	0.00E+00	8.57E-11	2.81E-13	8.51E-27	2.25E-25	3.98E-39	1.92E-27	2.95E-43	3.28E-35	3.83E-35	9.23E-44	3.89E-31	2.56E-08	2.81E-43	3.50E-18	1.68E-16	1.46E-25	1.26E-38	7.59E-54	5.35E-48	2.04E-41	0.00E+00	1.01E-24	1.85E-10	7.40E-09	0.00E+00	0.00E+00	3.19E-09	2.93E-09	2.66E-25
9.80E-10	600	1.22E+19	0.00E+00	1.53E-08	5.56E+05	0.00E+00	3.29E-22	2.37E+05	9.70E-08	1.48E+05	7.61E-08	5.92E+04	1.44E-08	1.73E-11	3.92E-09	4.14E-08	4.01E-09	6.70E-09	2.22E-09	0.00E+00	8.90E-11	2.92E-13	9.19E-27	2.35E-25	4.34E-39	2.08E-27	3.32E-43	3.42E-35	4.13E-35	1.00E-43	4.10E-31	2.65E-08	3.16E-43	3.64E-18	1.75E-16	1.53E-25	1.32E-38	7.92E-54	5.84E-48	2.23E-41	0.00E+00	1.08E-24	1.91E-10	7.67E-09	0.00E+00	0.00E+00	3.31E-09	3.03E-09	2.86E-25
9.90E-10	600	1.22E+19	0.00E+00	1.58E-08	5.56E+05	0.00E+00	3.45E-22	2.37E+05	1.00E-07	1.48E+05	7.88E-08	5.92E+04	1.49E-08	1.80E-11	4.08E-09	4.29E-08	4.16E-09	6.93E-09	2.30E-09	0.00E+00	9.25E-11	3.04E-13	9.93E-27	2.46E-25	4.72E-39	2.25E-27	3.74E-43	3.58E-35	4.46E-35	1.09E-43	4.32E-31	2.74E-08	3.54E-43	3.78E-18	1.81E-16	1.60E-25	1.39E-38	8.26E-54	6.38E-48	2.43E-41	0.00E+00	1.16E-24	1.97E-10	7.95E-09	0.00E+00	0.00E+00	3.42E-09	3.14E-09	3.07E-25
1.00E-09	600	1.22E+19	0.00E+00	1.64E-08	5.56E+05	0.00E+00	3.61E-22	2.37E+05	1.04E-07	1.48E+05	8.16E-08	5.92E+04	1.55E-08	1.87E-11	4.24E-09	4.44E-08	4.32E-09	7.18E-09	2.39E-09	0.00E+00	9.61E-11	3.16E-13	1.07E-26	2.57E-25	5.14E-39	2.44E-27	4.21E-43	3.74E-35	4.81E-35	1.19E-43	4.54E-31	2.84E-08	3.98E-43	3.92E-18	1.88E-16	1.67E-25	1.46E-38	8.62E-54	6.96E-48	2.65E-41	0.00E+00	1.24E-24	2.04E-10	8.23E-09	0.00E+00	0.00E+00	3.54E-09	3.24E-09	3.30E-25
1.01E-09	600	1.22E+19	0.00E+00	1.69E-08	5.56E+05	0.00E+00	3.78E-22	2.37E+05	1.08E-07	1.48E+05	8.45E-08	5.92E+04	1.61E-08	1.95E-11	4.40E-09	4.59E-08	4.48E-09	7.43E-09	2.47E-09	0.00E+00	9.98E-11	3.29E-13	1.16E-26	2.68E-25	5.59E-39	2.64E-27	4.73E-43	3.90E-35	5.19E-35	1.29E-43	4.78E-31	2.94E-08	4.46E-43	4.08E-18	1.95E-16	1.74E-25	1.54E-38	8.99E-54	7.60E-48	2.88E-41	0.00E+00	1.33E-24	2.11E-10	8.53E-09	0.00E+00	0.00E+00	3.67E-09	3.36E-09	3.54E-25
1.02E-09	600	1.22E+19	0.00E+00	1.75E-08	5.56E+05	0.00E+00	3.96E-22	2.37E+05	1.12E-07	1.48E+05	8.75E-08	5.92E+04	1.67E-08	2.02E-11	4.58E-09	4.75E-08	4.65E-09	7.69E-09	2.56E-09	0.00E+00	1.04E-10	3.41E-13	1.25E-26	2.80E-25	6.08E-39	2.86E-27	5.32E-43	4.07E-35	5.60E-35	1.40E-43	5.02E-31	3.04E-08	5.01E-43	4.23E-18	2.03E-16	1.82E-25	1.62E-38	9.37E-54	8.28E-48	3.14E-41	0.00E+00	1.42E-24	2.18E-10	8.83E-09	0.00E+00	0.00E+00	3.80E-09	3.47E-09	3.80E-25
1.03E-09	600	1.22E+19	0.00E+00	1.81E-08	5.56E+05	0.00E+00	4.14E-22	2.37E+05	1.16E-07	1.48E+05	9.06E-08	5.92E+04	1.73E-08	2.10E-11	4.75E-09	4.92E-08	4.82E-09	7.96E-09	2.66E-09	0.00E+00	1.08E-10	3.55E-13	1.35E-26	2.93E-25	6.61E-39	3.09E-27	5.98E-43	4.25E-35	6.04E-35	1.52E-43	5.28E-31	3.15E-08	5.61E-43	4.40E-18	2.11E-16	1.90E-25	1.70E-38	9.76E-54	9.03E-48	3.42E-41	0.00E+00	1.52E-24	2.26E-10	9.15E-09	0.00E+00	0.00E+00	3.93E-09	3.59E-09	4.08E-25
1.04E-09	600	1.22E+19	0.00E+00	1.87E-08	5.56E+05	0.00E+00	4.33E-22	2.37E+05	1.20E-07	1.48E+05	9.38E-08	5.92E+04	1.80E-08	2.18E-11	4.94E-09	5.09E-08	5.00E-09	8.24E-09	2.75E-09	0.00E+00	1.12E-10	3.69E-13	1.45E-26	3.06E-25	7.19E-39	3.34E-27	6.71E-43	4.43E-35	6.51E-35	1.65E-43	5.54E-31	3.26E-08	6.29E-43	4.57E-18	2.19E-16	1.98E-25	1.79E-38	1.02E-53	9.84E-48	3.72E-41	0.00E+00	1.63E-24	2.33E-10	9.48E-09	0.00E+00	0.00E+00	4.07E-09	3.71E-09	4.38E-25
1.05E-09	600	1.22E+19	0.00E+00	1.93E-08	5.56E+05	0.00E+00	4.53E-22	2.37E+05	1.24E-07	1.48E+05	9.71E-08	5.92E+04	1.86E-08	2.27E-11	5.13E-09	5.27E-08	5.19E-09	8.53E-09	2.85E-09	0.00E+00	1.16E-10	3.83E-13	1.57E-26	3.19E-25	7.80E-39	3.61E-27	7.54E-43	4.62E-35	7.02E-35	1.79E-43	5.82E-31	3.37E-08	7.05E-43	4.74E-18	2.27E-16	2.07E-25	1.88E-38	1.06E-53	1.07E-47	4.05E-41	0.00E+00	1.75E-24	2.41E-10	9.81E-09	0.00E+00	0.00E+00	4.21E-09	3.84E-09	4.71E-25
1.06E-09	600	1.22E+19	0.00E+00	2.00E-08	5.56E+05	0.00E+00	4.74E-22	2.37E+05	1.28E-07	1.48E+05	1.01E-07	5.92E+04	1.93E-08	2.35E-11	5.33E-09	5.45E-08	5.38E-09	8.83E-09	2.95E-09	0.00E+00	1.21E-10	3.98E-13	1.69E-26	3.33E-25	8.47E-39	3.90E-27	8.46E-43	4.82E-35	7.56E-35	1.95E-43	6.11E-31	3.49E-08	7.89E-43	4.92E-18	2.35E-16	2.16E-25	1.97E-38	1.10E-53	1.17E-47	4.40E-41	0.00E+00	1.87E-24	2.50E-10	1.02E-08	0.00E+00	0.00E+00	4.36E-09	3.97E-09	5.05E-25
1.07E-09	600	1.22E+19	0.00E+00	2.07E-08	5.56E+05	0.00E+00	4.95E-22	2.37E+05	1.33E-07	1.48E+05	1.04E-07	5.92E+04	2.01E-08	2.44E-11	5.53E-09	5.64E-08	5.58E-09	9.14E-09	3.06E-09	0.00E+00	1.25E-10	4.13E-13	1.82E-26	3.48E-25	9.20E-39	4.22E-27	9.49E-43	5.03E-35	8.14E-35	2.11E-43	6.42E-31	3.61E-08	8.83E-43	5.11E-18	2.44E-16	2.25E-25	2.07E-38	1.12E-53	1.27E-47	4.78E-41	0.00E+00	2.00E-24	2.58E-10	1.05E-08	0.00E+00	0.00E+00	4.51E-09	4.10E-09	5.42E-25
1.08E-09	600	1.22E+19	0.00E+00	2.14E-08	5.56E+05	0.00E+00	5.18E-22	2.37E+05	1.37E-07	1.48E+05	1.08E-07	5.92E+04	2.08E-08	2.54E-11	5.75E-09	5.84E-08	5.79E-09	9.46E-09	3.17E-09	0.00E+00	1.30E-10	4.29E-13	1.97E-26	3.63E-25	9.98E-39	4.56E-27	1.06E-42	5.24E-35	8.77E-35	2.29E-43	6.73E-31	3.74E-08	9.89E-43	5.30E-18	2.53E-16	2.35E-25	2.17E-38	1.14E-53	1.38E-47	5.19E-41	0.00E+00	2.14E-24	2.67E-10	1.09E-08	0.00E+00	0.00E+00	4.67E-09	4.24E-09	5.82E-25
1.09E-09	600	1.22E+19	0.00E+00	2.21E-08	5.56E+05	0.00E+00	5.41E-22	2.37E+05	1.42E-07	1.48E+05	1.12E-07	5.92E+04	2.16E-08	2.63E-11	5.97E-09	6.04E-08	6.00E-09	9.79E-09	3.28E-09	0.00E+00	1.35E-10	4.46E-13	2.12E-26	3.79E-25	1.08E-38	4.92E-27	1.19E-42	5.46E-35	9.45E-35	2.48E-43	7.06E-31	3.87E-08	1.11E-42	5.50E-18	2.63E-16	2.45E-25	2.28E-38	1.17E-53	1.50E-47	5.64E-41	0.00E+00	2.30E-24	2.76E-10	1.13E-08	0.00E+00	0.00E+00	4.84E-09	4.39E-09	6.24E-25
1.10E-09	600	1.22E+19	0.00E+00	2.29E-08	5.56E+05	0.00E+00	5.66E-22	2.37E+05	1.47E-07	1.48E+05	1.16E-07	5.92E+04	2.24E-08	2.73E-11	6.20E-09	6.25E-08	6.22E-09	1.01E-08	3.40E-09	0.00E+00	1.40E-10	4.63E-13	2.28E-26	3.95E-25	1.17E-38	5.31E-27	1.34E-42	5.69E-35	1.02E-34	2.69E-43	7.41E-31	4.01E-08	1.24E-42	5.71E-18	2.73E-16	2.55E-25	2.39E-38	1.22E-53	1.63E-47	6.12E-41	0.00E+00	2.46E-24	2.85E-10	1.17E-08	0.00E+00	0.00E+00	5.00E-09	4.53E-09	6.70E-25
1.11E-09	600	1.22E+19	0.00E+00	2.36E-08	5.56E+05	0.00E+00	5.91E-22	2.37E+05	1.52E-07	1.48E+05	1.20E-07	5.92E+04	2.32E-08	2.84E-11	6.43E-09	6.47E-08	6.45E-09	1.05E-08	3.52E-09	0.00E+00	1.45E-10	4.81E-13	2.46E-26	4.12E-25	1.27E-38	5.73E-27	1.50E-42	5.93E-35	1.09E-34	2.91E-43	7.77E-31	4.15E-08	1.38E-42	5.93E-18	2.83E-16	2.66E-25	2.50E-38	1.27E-53	1.77E-47	6.64E-41	0.00E+00	2.63E-24	2.95E-10	1.21E-08	0.00E+00	0.00E+00	5.18E-09	4.69E-09	7.19E-25
1.12E-09	600	1.22E+19	0.00E+00	2.45E-08	5.56E+05	0.00E+00	6.18E-22	2.37E+05	1.58E-07	1.48E+05	1.24E-07	5.92E+04	2.40E-08	2.95E-11	6.68E-09	6.70E-08	6.68E-09	1.08E-08	3.64E-09	0.00E+00	1.51E-10	4.99E-13	2.65E-26	4.30E-25	1.38E-38	6.19E-27	1.68E-42	6.18E-35	1.18E-34	3.16E-43	8.14E-31	4.29E-08	1.55E-42	6.15E-18	2.93E-16	2.77E-25	2.62E-38	1.33E-53	1.92E-47	7.21E-41	0.00E+00	2.82E-24	3.05E-10	1.25E-08	0.00E+00	0.00E+00	5.36E-09	4.85E-09	7.71E-25
1.13E-09	600	1.22E+19	0.00E+00	2.53E-08	5.56E+05	0.00E+00	6.45E-22	2.37E+05	1.63E-07	1.48E+05	1.28E-07	5.92E+04	2.49E-08	3.06E-11	6.93E-09	6.93E-08	6.92E-09	1.12E-08	3.77E-09	0.00E+00	1.56E-10	5.18E-13	2.85E-26	4.48E-25	1.49E-38	6.67E-27	1.88E-42	6.44E-35	1.27E-34	3.42E-43	8.53E-31	4.44E-08	1.73E-42	6.38E-18	3.04E-16	2.89E-25	2.75E-38	1.39E-53	2.09E-47	7.81E-41	0.00E+00	3.01E-24	3.15E-10	1.30E-08	0.00E+00	0.00E+00	5.55E-09	5.01E-09	8.27E-25
1.14E-09	600	1.22E+19	0.00E+00	2.61E-08	5.56E+05	0.00E+00	6.74E-22	2.37E+05	1.69E-07	1.48E+05	1.33E-07	5.92E+04	2.58E-08	3.17E-11	7.19E-09	7.17E-08	7.18E-09	1.16E-08	3.91E-09	0.00E+00	1.62E-10	5.37E-13	3.07E-26	4.67E-25	1.62E-38	7.20E-27	2.10E-42	6.71E-35	1.36E-34	3.70E-43	8.94E-31	4.59E-08	1.93E-42	6.62E-18	3.16E-16	3.01E-25	2.88E-38	1.45E-53	2.27E-47	8.47E-41	0.00E+00	3.23E-24	3.26E-10	1.34E-08	0.00E+00	0.00E+00	5.74E-09	5.18E-09	8.86E-25
1.15E-09	600	1.22E+19	0.00E+00	2.70E-08	5.56E+05	0.00E+00	7.04E-22	2.37E+05	1.75E-07	1.48E+05	1.37E-07	5.92E+04	2.68E-08	3.29E-11	7.46E-09	7.42E-08	7.44E-09	1.20E-08	4.04E-09	0.00E+00	1.68E-10	5.58E-13	3.30E-26	4.87E-25	1.75E-38	7.76E-27	2.35E-42	6.98E-35	1.47E-34	4.00E-43	9.36E-31	4.75E-08	2.15E-42	6.86E-18	3.27E-16	3.14E-25	3.02E-38	1.50E-53	2.46E-47	9.18E-41	0.00E+00	3.45E-24	3.37E-10	1.39E-08	0.00E+00	0.00E+00	5.94E-09	5.36E-09	9.51E-25
1.16E-09	600	1.22E+19	0.00E+00	2.80E-08	5.56E+05	0.00E+00	7.35E-22	2.37E+05	1.81E-07	1.48E+05	1.42E-07	5.92E+04	2.77E-08	3.41E-11	7.74E-09	7.67E-08	7.71E-09	1.24E-08	4.19E-09	0.00E+00	1.74E-10	5.79E-13	3.55E-26	5.07E-25	1.89E-38	8.37E-27	2.63E-42	7.27E-35	1.58E-34	4.33E-43	9.80E-31	4.92E-08	2.40E-42	7.12E-18	3.39E-16	3.27E-25	3.16E-38	1.56E-53	2.66E-47	9.95E-41	0.00E+00	3.69E-24	3.49E-10	1.44E-08	0.00E+00	0.00E+00	6.15E-09	5.54E-09	1.02E-24
1.17E-09	600	1.22E+19	0.00E+00	2.89E-08	5.56E+05	0.00E+00	7.68E-22	2.37E+05	1.87E-07	1.48E+05	1.47E-07	5.92E+04	2.88E-08	3.54E-11	8.03E-09	7.94E-08	7.98E-09	1.29E-08	4.33E-09	0.00E+00	1.81E-10	6.01E-13	3.82E-26	5.29E-25	2.05E-38	9.02E-27	2.94E-42	7.57E-35	1.70E-34	4.68E-43	1.03E-30	5.09E-08	2.68E-42	7.38E-18	3.52E-16	3.40E-25	3.31E-38	1.62E-53	2.89E-47	1.08E-40	0.00E+00	3.95E-24	3.61E-10	1.49E-08	0.00E+00	0.00E+00	6.36E-09	5.73E-09	1.09E-24
1.18E-09	600	1.22E+19	0.00E+00	2.99E-08	5.56E+05	0.00E+00	8.02E-22	2.37E+05	1.94E-07	1.48E+05	1.52E-07	5.92E+04	2.98E-08	3.67E-11	8.33E-09	8.21E-08	8.27E-09	1.33E-08	4.49E-09	0.00E+00	1.87E-10	6.23E-13	4.11E-26	5.51E-25	2.21E-38	9.72E-27	3.28E-42	7.88E-35	1.82E-34	5.06E-43	1.07E-30	5.27E-08	2.99E-42	7.66E-18	3.64E-16	3.54E-25	3.46E-38	1.69E-53	3.13E-47	1.17E-40	0.00E+00	4.23E-24	3.73E-10	1.54E-08	0.00E+00	0.00E+00	6.58E-09	5.93E-09	1.17E-24
1.19E-09	600	1.22E+19	0.00E+00	3.09E-08	5.56E+05	0.00E+00	8.38E-22	2.37E+05	2.01E-07	1.48E+05	1.58E-07	5.92E+04	3.09E-08	3.81E-11	8.64E-09	8.50E-08	8.57E-09	1.38E-08	4.65E-09	0.00E+00	1.94E-10	6.46E-13	4.42E-26	5.74E-25	2.39E-38	1.05E-26	3.67E-42	8.20E-35	1.96E-34	5.48E-43	1.12E-30	5.45E-08	3.34E-42	7.94E-18	3.78E-16	3.69E-25	3.62E-38	1.76E-53	3.39E-47	1.26E-40	0.00E+00	4.53E-24	3.86E-10	1.59E-08	0.00E+00	0.00E+00	6.81E-09	6.13E-09	1.26E-24
1.20E-09	600	1.22E+19	0.00E+00	3.20E-08	5.56E+05	0.00E+00	8.75E-22	2.37E+05	2.08E-07	1.48E+05	1.63E-07	5.92E+04	3.20E-08	3.95E-11	8.96E-09	8.79E-08	8.88E-09	1.43E-08	4.81E-09	0.00E+00	2.01E-10	6.70E-13	4.75E-26	5.98E-25	2.59E-38	1.13E-26	4.10E-42	8.53E-35	2.11E-34	5.92E-43	1.17E-30	5.64E-08	3.73E-42	8.23E-18	3.92E-16	3.84E-25	3.79E-38	1.83E-53	3.67E-47	1.37E-40	0.00E+00	4.85E-24	3.99E-10	1.65E-08	0.00E+00	0.00E+00	7.04E-09	6.34E-09	1.35E-24
1.21E-09	600	1.22E+19	0.00E+00	3.31E-08	5.56E+05	0.00E+00	9.13E-22	2.37E+05	2.15E-07	1.48E+05	1.69E-07	5.92E+04	3.32E-08	4.10E-11	9.30E-09	9.09E-08	9.20E-09	1.47E-08	4.98E-09	0.00E+00	2.09E-10	6.95E-13	5.11E-26	6.22E-25	2.80E-38	1.21E-26	4.57E-42	8.87E-35	2.26E-34	6.40E-43	1.23E-30	5.83E-08	4.15E-42	8.53E-18	4.06E-16	3.99E-25	3.96E-38	1.90E-53	3.98E-47	1.48E-40	0.00E+00	5.18E-24	4.12E-10	1.71E-08	0.00E+00	0.00E+00	7.29E-09	6.55E-09	1.44E-24
1.22E-09	600	1.22E+19	0.00E+00	3.42E-08	5.56E+05	0.00E+00	9.53E-22	2.37E+05	2.22E-07	1.48E+05	1.75E-07	5.92E+04	3.43E-08	4.25E-11	9.64E-09	9.41E-08	9.53E-09	1.53E-08	5.15E-09	0.00E+00	2.17E-10	7.21E-13	5.49E-26	6.48E-25	3.02E-38	1.31E-26	5.11E-42	9.23E-35	2.43E-34	6.91E-43	1.28E-30	6.04E-08	4.63E-42	8.85E-18	4.21E-16	4.15E-25	4.14E-38	1.97E-53	4.31E-47	1.60E-40	0.00E+00	5.55E-24	4.26E-10	1.77E-08	0.00E+00	0.00E+00	7.54E-09	6.78E-09	1.55E-24
1.23E-09	600	1.22E+19	0.00E+00	3.53E-08	5.56E+05	0.00E+00	9.95E-22	2.37E+05	2.30E-07	1.48E+05	1.81E-07	5.92E+04	3.56E-08	4.41E-11	1.00E-08	9.73E-08	9.87E-09	1.58E-08	5.33E-09	0.00E+00	2.24E-10	7.48E-13	5.90E-26	6.75E-25	3.26E-38	1.41E-26	5.70E-42	9.60E-35	2.61E-34	7.47E-43	1.34E-30	6.25E-08	5.16E-42	9.17E-18	4.36E-16	4.32E-25	4.33E-38	2.05E-53	4.66E-47	1.73E-40	0.00E+00	5.94E-24	4.41E-10	1.83E-08	0.00E+00	0.00E+00	7.80E-09	7.01E-09	1.66E-24
1.24E-09	600	1.22E+19	0.00E+00	3.65E-08	5.56E+05	0.00E+00	1.04E-21	2.37E+05	2.38E-07	1.48E+05	1.87E-07	5.92E+04	3.69E-08	4.57E-11	1.04E-08	1.01E-07	1.02E-08	1.63E-08	5.52E-09	0.00E+00	2.33E-10	7.76E-13	6.35E-26	7.03E-25	3.52E-38	1.52E-26	6.36E-42	9.98E-35	2.81E-34	8.06E-43	1.40E-30	6.46E-08	5.75E-42	9.51E-18	4.52E-16	4.49E-25	4.52E-38	2.13E-53	5.04E-47	1.87E-40	0.00E+00	6.35E-24	4.56E-10	1.89E-08	0.00E+00	0.00E+00	8.07E-09	7.25E-09	1.77E-24
1.25E-09	600	1.22E+19	0.00E+00	3.78E-08	5.56E+05	0.00E+00	1.08E-21	2.37E+05	2.46E-07	1.48E+05	1.93E-07	5.92E+04	3.82E-08	4.74E-11	1.07E-08	1.04E-07	1.06E-08	1.69E-08	5.71E-09	0.00E+00	2.41E-10	8.04E-13	6.82E-26	7.32E-25	3.80E-38	1.63E-26	7.10E-42	1.04E-34	3.02E-34	8.71E-43	1.47E-30	6.69E-08	6.41E-42	9.85E-18	4.68E-16	4.67E-25	4.73E-38	2.21E-53	5.45E-47	2.02E-40	0.00E+00	6.80E-24	4.71E-10	1.96E-08	0.00E+00	0.00E+00	8.35E-09	7.49E-09	1.90E-24
1.26E-09	600	1.22E+19	0.00E+00	3.91E-08	5.56E+05	0.00E+00	1.13E-21	2.37E+05	2.55E-07	1.48E+05	2.00E-07	5.92E+04	3.96E-08	4.91E-11	1.11E-08	1.08E-07	1.10E-08	1.75E-08	5.91E-09	0.00E+00	2.50E-10	8.34E-13	7.33E-26	7.62E-25	4.10E-38	1.75E-26	7.91E-42	1.08E-34	3.24E-34	9.40E-43	1.53E-30	6.92E-08	7.14E-42	1.02E-17	4.85E-16	4.86E-25	4.94E-38	2.30E-53	5.89E-47	2.18E-40	0.00E+00	7.27E-24	4.87E-10	2.03E-08	0.00E+00	0.00E+00	8.64E-09	7.75E-09	2.04E-24
1.27E-09	600	1.22E+19	0.00E+00	4.04E-08	5.56E+05	0.00E+00	1.18E-21	2.37E+05	2.64E-07	1.48E+05	2.07E-07	5.92E+04	4.10E-08	5.09E-11	1.16E-08	1.11E-07	1.13E-08	1.81E-08	6.12E-09	0.00E+00	2.59E-10	8.65E-13	7.87E-26	7.93E-25	4.43E-38	1.89E-26	8.82E-42	1.12E-34	3.48E-34	1.01E-42	1.60E-30	7.16E-08	7.95E-42	1.06E-17	5.02E-16	5.05E-25	5.16E-38	2.39E-53	6.37E-47	2.36E-40	0.00E+00	7.78E-24	5.04E-10	2.10E-08	0.00E+00	0.00E+00	8.94E-09	8.01E-09	2.18E-24
1.28E-09	600	1.22E+19	0.00E+00	4.18E-08	5.56E+05	0.00E+00	1.23E-21	2.37E+05	2.73E-07	1.48E+05	2.14E-07	5.92E+04	4.24E-08	5.28E-11	1.20E-08	1.15E-07	1.18E-08	1.87E-08	6.33E-09	0.00E+00	2.68E-10	8.96E-13	8.45E-26	8.25E-25	4.78E-38	2.03E-26	9.84E-42	1.17E-34	3.73E-34	1.10E-42	1.67E-30	7.40E-08	8.85E-42	1.10E-17	5.20E-16	5.25E-25	5.39E-38	2.48E-53	6.89E-47	2.55E-40	0.00E+00	8.32E-24	5.21E-10	2.17E-08	0.00E+00	0.00E+00	9.25E-09	8.28E-09	2.34E-24
1.29E-09	600	1.22E+19	0.00E+00	4.32E-08	5.56E+05	0.00E+00	1.29E-21	2.37E+05	2.82E-07	1.48E+05	2.22E-07	5.92E+04	4.39E-08	5.47E-11	1.24E-08	1.19E-07	1.22E-08	1.94E-08	6.56E-09	0.00E+00	2.78E-10	9.29E-13	9.08E-26	8.59E-25	5.15E-38	2.18E-26	1.10E-41	1.21E-34	4.01E-34	1.18E-42	1.74E-30	7.66E-08	9.85E-42	1.14E-17	5.39E-16	5.46E-25	5.62E-38	2.57E-53	7.44E-47	2.75E-40	0.00E+00	8.91E-24	5.39E-10	2.25E-08	0.00E+00	0.00E+00	9.57E-09	8.57E-09	2.50E-24
1.30E-09	600	1.22E+19	0.00E+00	4.47E-08	5.56E+05	0.00E+00	1.34E-21	2.37E+05	2.92E-07	1.48E+05	2.29E-07	5.92E+04	4.55E-08	5.67E-11	1.29E-08	1.23E-07	1.26E-08	2.00E-08	6.78E-09	0.00E+00	2.88E-10	9.63E-13	9.75E-26	8.94E-25	5.55E-38	2.35E-26	1.22E-41	1.26E-34	4.30E-34	1.28E-42	1.82E-30	7.92E-08	1.10E-41	1.18E-17	5.58E-16	5.67E-25	5.87E-38	2.67E-53	8.04E-47	2.97E-40	0.00E+00	9.53E-24	5.57E-10	2.32E-08	0.00E+00	0.00E+00	9.90E-09	8.86E-09	2.68E-24
1.31E-09	600	1.22E+19	0.00E+00	4.62E-08	5.56E+05	0.00E+00	1.40E-21	2.37E+05	3.02E-07	1.48E+05	2.37E-07	5.92E+04	4.71E-08	5.87E-11	1.33E-08	1.28E-07	1.30E-08	2.07E-08	7.02E-09	0.00E+00	2.99E-10	9.98E-13	1.05E-25	9.30E-25	5.99E-38	2.52E-26	1.36E-41	1.31E-34	4.62E-34	1.38E-42	1.90E-30	8.20E-08	1.22E-41	1.22E-17	5.78E-16	5.90E-25	6.13E-38	2.77E-53	8.68E-47	3.20E-40	0.00E+00	1.02E-23	5.76E-10	2.40E-08	0.00E+00	0.00E+00	1.02E-08	9.16E-09	2.87E-24
1.32E-09	600	1.22E+19	0.00E+00	4.78E-08	5.56E+05	0.00E+00	1.46E-21	2.37E+05	3.12E-07	1.48E+05	2.45E-07	5.92E+04	4.88E-08	6.09E-11	1.38E-08	1.32E-07	1.35E-08	2.14E-08	7.27E-09	0.00E+00	3.09E-10	1.03E-12	1.12E-25	9.68E-25	6.45E-38	2.71E-26	1.52E-41	1.36E-34	4.95E-34	1.48E-42	1.98E-30	8.48E-08	1.36E-41	1.26E-17	5.99E-16	6.13E-25	6.39E-38	2.87E-53	9.37E-47	3.46E-40	0.00E+00	1.09E-23	5.96E-10	2.49E-08	0.00E+00	0.00E+00	1.06E-08	9.47E-09	3.08E-24
1.33E-09	600	1.22E+19	0.00E+00	4.94E-08	5.56E+05	0.00E+00	1.53E-21	2.37E+05	3.23E-07	1.48E+05	2.54E-07	5.92E+04	5.05E-08	6.31E-11	1.43E-08	1.36E-07	1.40E-08	2.22E-08	7.52E-09	0.00E+00	3.20E-10	1.07E-12	1.21E-25	1.01E-24	6.95E-38	2.92E-26	1.69E-41	1.41E-34	5.32E-34	1.60E-42	2.07E-30	8.77E-08	1.51E-41	1.31E-17	6.20E-16	6.37E-25	6.67E-38	2.98E-53	1.01E-46	3.73E-40	0.00E+00	1.17E-23	6.16E-10	2.57E-08	0.00E+00	0.00E+00	1.10E-08	9.79E-09	3.29E-24
1.34E-09	600	1.22E+19	0.00E+00	5.11E-08	5.56E+05	0.00E+00	1.60E-21	2.37E+05	3.34E-07	1.48E+05	2.63E-07	5.92E+04	5.23E-08	6.53E-11	1.48E-08	1.41E-07	1.45E-08	2.29E-08	7.78E-09	0.00E+00	3.32E-10	1.11E-12	1.29E-25	1.05E-24	7.49E-38	3.13E-26	1.88E-41	1.47E-34	5.70E-34	1.73E-42	2.16E-30	9.07E-08	1.68E-41	1.36E-17	6.42E-16	6.61E-25	6.96E-38	3.09E-53	1.09E-46	4.02E-40	0.00E+00	1.25E-23	6.37E-10	2.66E-08	0.00E+00	0.00E+00	1.13E-08	1.01E-08	3.53E-24
1.35E-09	600	1.22E+19	0.00E+00	5.28E-08	5.56E+05	0.00E+00	1.67E-21	2.37E+05	3.46E-07	1.48E+05	2.72E-07	5.92E+04	5.42E-08	6.77E-11	1.54E-08	1.46E-07	1.50E-08	2.37E-08	8.05E-09	0.00E+00	3.44E-10	1.15E-12	1.39E-25	1.09E-24	8.07E-38	3.37E-26	2.09E-41	1.52E-34	6.12E-34	1.86E-42	2.25E-30	9.38E-08	1.87E-41	1.41E-17	6.65E-16	6.87E-25	7.26E-38	3.21E-53	1.18E-46	4.34E-40	0.00E+00	1.34E-23	6.59E-10	2.76E-08	0.00E+00	0.00E+00	1.17E-08	1.05E-08	3.78E-24
1.36E-09	600	1.22E+19	0.00E+00	5.46E-08	5.56E+05	0.00E+00	1.74E-21	2.37E+05	3.58E-07	1.48E+05	2.81E-07	5.92E+04	5.61E-08	7.01E-11	1.59E-08	1.51E-07	1.55E-08	2.45E-08	8.33E-09	0.00E+00	3.56E-10	1.19E-12	1.49E-25	1.13E-24	8.69E-38	3.62E-26	2.33E-41	1.58E-34	6.56E-34	2.00E-42	2.35E-30	9.71E-08	2.08E-41	1.46E-17	6.89E-16	7.13E-25	7.57E-38	3.30E-53	1.27E-46	4.67E-40	0.00E+00	1.43E-23	6.81E-10	2.85E-08	0.00E+00	0.00E+00	1.21E-08	1.08E-08	4.04E-24
1.37E-09	600	1.22E+19	0.00E+00	5.65E-08	5.56E+05	0.00E+00	1.82E-21	2.37E+05	3.70E-07	1.48E+05	2.91E-07	5.92E+04	5.81E-08	7.26E-11	1.65E-08	1.56E-07	1.61E-08	2.54E-08	8.62E-09	0.00E+00	3.69E-10	1.24E-12	1.60E-25	1.18E-24	9.36E-38	3.89E-26	2.59E-41	1.64E-34	7.04E-34	2.16E-42	2.45E-30	1.00E-07	2.31E-41	1.51E-17	7.13E-16	7.41E-25	7.89E-38	3.35E-53	1.37E-46	5.04E-40	0.00E+00	1.53E-23	7.04E-10	2.95E-08	0.00E+00	0.00E+00	1.25E-08	1.12E-08	4.33E-24
1.38E-09	600	1.22E+19	0.00E+00	5.84E-08	5.56E+05	0.00E+00	1.89E-21	2.37E+05	3.83E-07	1.48E+05	3.01E-07	5.92E+04	6.01E-08	7.53E-11	1.71E-08	1.62E-07	1.66E-08	2.62E-08	8.92E-09	0.00E+00	3.82E-10	1.28E-12	1.72E-25	1.23E-24	1.01E-37	4.18E-26	2.88E-41	1.71E-34	7.55E-34	2.33E-42	2.55E-30	1.04E-07	2.56E-41	1.56E-17	7.38E-16	7.69E-25	8.23E-38	3.46E-53	1.48E-46	5.43E-40	0.00E+00	1.63E-23	7.28E-10	3.05E-08	0.00E+00	0.00E+00	1.30E-08	1.16E-08	4.63E-24
1.39E-09	600	1.22E+19	0.00E+00	6.04E-08	5.56E+05	0.00E+00	1.98E-21	2.37E+05	3.96E-07	1.48E+05	3.11E-07	5.92E+04	6.22E-08	7.80E-11	1.77E-08	1.67E-07	1.72E-08	2.71E-08	9.23E-09	0.00E+00	3.96E-10	1.33E-12	1.84E-25	1.28E-24	1.08E-37	4.48E-26	3.21E-41	1.77E-34	8.10E-34	2.51E-42	2.66E-30	1.07E-07	2.85E-41	1.62E-17	7.65E-16	7.99E-25	8.57E-38	3.66E-53	1.59E-46	5.85E-40	0.00E+00	1.75E-23	7.53E-10	3.16E-08	0.00E+00	0.00E+00	1.34E-08	1.20E-08	4.96E-24
1.40E-09	600	1.22E+19	0.00E+00	6.24E-08	5.56E+05	0.00E+00	2.07E-21	2.37E+05	4.10E-07	1.48E+05	3.22E-07	5.92E+04	6.44E-08	8.08E-11	1.83E-08	1.73E-07	1.78E-08	2.81E-08	9.55E-09	0.00E+00	4.10E-10	1.37E-12	1.98E-25	1.33E-24	1.17E-37	4.82E-26	3.57E-41	1.84E-34	8.68E-34	2.70E-42	2.77E-30	1.11E-07	3.17E-41	1.67E-17	7.92E-16	8.30E-25	8.93E-38	3.91E-53	1.72E-46	6.30E-40	0.00E+00	1.87E-23	7.79E-10	3.27E-08	0.00E+00	0.00E+00	1.39E-08	1.24E-08	5.31E-24
1.41E-09	600	1.22E+19	0.00E+00	6.46E-08	5.56E+05	0.00E+00	2.16E-21	2.37E+05	4.24E-07	1.48E+05	3.33E-07	5.92E+04	6.67E-08	8.36E-11	1.90E-08	1.79E-07	1.84E-08	2.90E-08	9.88E-09	0.00E+00	4.24E-10	1.42E-12	2.12E-25	1.38E-24	1.26E-37	5.17E-26	3.97E-41	1.91E-34	9.31E-34	2.91E-42	2.89E-30	1.15E-07	3.52E-41	1.73E-17	8.20E-16	8.61E-25	9.31E-38	4.19E-53	1.85E-46	6.79E-40	0.00E+00	2.00E-23	8.05E-10	3.38E-08	0.00E+00	0.00E+00	1.44E-08	1.28E-08	5.69E-24
1.42E-09	600	1.22E+19	0.00E+00	6.68E-08	5.56E+05	0.00E+00	2.25E-21	2.37E+05	4.39E-07	1.48E+05	3.45E-07	5.92E+04	6.91E-08	8.66E-11	1.97E-08	1.85E-07	1.91E-08	3.00E-08	1.02E-08	0.00E+00	4.40E-10	1.48E-12	2.27E-25	1.43E-24	1.35E-37	5.55E-26	4.41E-41	1.98E-34	9.98E-34	3.14E-42	3.01E-30	1.19E-07	3.91E-41	1.80E-17	8.49E-16	8.94E-25	9.70E-38	4.48E-53	1.99E-46	7.31E-40	0.00E+00	2.14E-23	8.33E-10	3.50E-08	0.00E+00	0.00E+00	1.49E-08	1.32E-08	6.09E-24
1.43E-09	600	1.22E+19	0.00E+00	6.90E-08	5.56E+05	0.00E+00	2.35E-21	2.37E+05	4.54E-07	1.48E+05	3.56E-07	5.92E+04	7.15E-08	8.97E-11	2.04E-08	1.91E-07	1.97E-08	3.11E-08	1.06E-08	0.00E+00	4.55E-10	1.53E-12	2.44E-25	1.49E-24	1.45E-37	5.96E-26	4.90E-41	2.06E-34	1.07E-33	3.38E-42	3.13E-30	1.23E-07	4.34E-41	1.86E-17	8.78E-16	9.28E-25	1.01E-37	4.75E-53	2.15E-46	7.88E-40	0.00E+00	2.29E-23	8.61E-10	3.62E-08	0.00E+00	0.00E+00	1.54E-08	1.37E-08	6.52E-24
1.44E-09	600	1.22E+19	0.00E+00	7.14E-08	5.56E+05	0.00E+00	2.46E-21	2.37E+05	4.69E-07	1.48E+05	3.69E-07	5.92E+04	7.40E-08	9.29E-11	2.11E-08	1.98E-07	2.04E-08	3.21E-08	1.09E-08	0.00E+00	4.71E-10	1.58E-12	2.61E-25	1.55E-24	1.56E-37	6.40E-26	5.45E-41	2.14E-34	1.15E-33	3.64E-42	3.26E-30	1.27E-07	4.82E-41	1.93E-17	9.09E-16	9.63E-25	1.05E-37	5.02E-53	2.32E-46	8.48E-40	0.00E+00	2.45E-23	8.90E-10	3.74E-08	0.00E+00	0.00E+00	1.59E-08	1.42E-08	6.97E-24
1.45E-09	600	1.22E+19	0.00E+00	7.38E-08	5.56E+05	0.00E+00	2.56E-21	2.37E+05	4.85E-07	1.48E+05	3.81E-07	5.92E+04	7.66E-08	9.62E-11	2.19E-08	2.05E-07	2.11E-08	3.32E-08	1.13E-08	0.00E+00	4.88E-10	1.64E-12	2.80E-25	1.61E-24	1.68E-37	6.87E-26	6.06E-41	2.22E-34	1.23E-33	3.92E-42	3.40E-30	1.32E-07	5.35E-41	1.99E-17	9.41E-16	9.99E-25	1.10E-37	5.30E-53	2.49E-46	9.13E-40	0.00E+00	2.62E-23	9.21E-10	3.87E-08	0.00E+00	0.00E+00	1.64E-08	1.46E-08	7.46E-24
1.46E-09	600	1.22E+19	0.00E+00	7.63E-08	5.56E+05	0.00E+00	2.68E-21	2.37E+05	5.02E-07	1.48E+05	3.95E-07	5.92E+04	7.93E-08	9.96E-11	2.26E-08	2.12E-07	2.19E-08	3.44E-08	1.17E-08	0.00E+00	5.05E-10	1.70E-12	3.01E-25	1.68E-24	1.81E-37	7.37E-26	6.73E-41	2.30E-34	1.32E-33	4.22E-42	3.54E-30	1.36E-07	5.94E-41	2.06E-17	9.74E-16	1.04E-24	1.14E-37	5.60E-53	2.68E-46	9.82E-40	0.00E+00	2.80E-23	9.52E-10	4.00E-08	0.00E+00	0.00E+00	1.70E-08	1.51E-08	7.99E-24
1.47E-09	600	1.22E+19	0.00E+00	7.89E-08	5.56E+05	0.00E+00	2.80E-21	2.37E+05	5.19E-07	1.48E+05	4.08E-07	5.92E+04	8.20E-08	1.03E-10	2.34E-08	2.19E-07	2.26E-08	3.56E-08	1.21E-08	0.00E+00	5.23E-10	1.76E-12	3.22E-25	1.74E-24	1.95E-37	7.91E-26	7.48E-41	2.39E-34	1.41E-33	4.54E-42	3.68E-30	1.41E-07	6.60E-41	2.14E-17	1.01E-15	1.08E-24	1.19E-37	5.91E-53	2.89E-46	1.06E-39	0.00E+00	3.00E-23	9.84E-10	4.14E-08	0.00E+00	0.00E+00	1.76E-08	1.56E-08	8.55E-24
1.48E-09	600	1.22E+19	0.00E+00	8.16E-08	5.56E+05	0.00E+00	2.92E-21	2.37E+05	5.37E-07	1.48E+05	4.22E-07	5.92E+04	8.49E-08	1.07E-10	2.43E-08	2.26E-07	2.34E-08	3.68E-08	1.25E-08	0.00E+00	5.42E-10	1.82E-12	3.45E-25	1.81E-24	2.09E-37	8.48E-26	8.31E-41	2.48E-34	1.51E-33	4.89E-42	3.83E-30	1.46E-07	7.33E-41	2.21E-17	1.04E-15	1.12E-24	1.24E-37	6.24E-53	3.11E-46	1.14E-39	0.00E+00	3.20E-23	1.02E-09	4.28E-08	0.00E+00	0.00E+00	1.82E-08	1.62E-08	9.15E-24
1.49E-09	600	1.22E+19	0.00E+00	8.44E-08	5.56E+05	0.00E+00	3.05E-21	2.37E+05	5.56E-07	1.48E+05	4.37E-07	5.92E+04	8.79E-08	1.11E-10	2.51E-08	2.34E-07	2.42E-08	3.80E-08	1.30E-08	0.00E+00	5.61E-10	1.89E-12	3.70E-25	1.89E-24	2.25E-37	9.10E-26	9.23E-41	2.57E-34	1.62E-33	5.27E-42	3.99E-30	1.51E-07	8.13E-41	2.29E-17	1.08E-15	1.16E-24	1.29E-37	6.58E-53	3.35E-46	1.22E-39	0.00E+00	3.43E-23	1.05E-09	4.43E-08	0.00E+00	0.00E+00	1.88E-08	1.67E-08	9.79E-24
1.50E-09	600	1.22E+19	0.00E+00	8.73E-08	5.56E+05	0.00E+00	3.19E-21	2.37E+05	5.75E-07	1.48E+05	4.52E-07	5.92E+04	9.10E-08	1.15E-10	2.60E-08	2.42E-07	2.51E-08	3.93E-08	1.34E-08	0.00E+00	5.80E-10	1.95E-12	3.97E-25	1.96E-24	2.42E-37	9.76E-26	1.02E-40	2.67E-34	1.74E-33	5.67E-42	4.15E-30	1.56E-07	9.02E-41	2.37E-17	1.12E-15	1.20E-24	1.34E-37	6.92E-53	3.60E-46	1.32E-39	0.00E+00	3.66E-23	1.09E-09	4.58E-08	0.00E+00	0.00E+00	1.95E-08	1.73E-08	1.05E-23
1.51E-09	600	1.22E+19	0.00E+00	9.02E-08	5.56E+05	0.00E+00	3.33E-21	2.37E+05	5.94E-07	1.48E+05	4.67E-07	5.92E+04	9.41E-08	1.19E-10	2.70E-08	2.50E-07	2.60E-08	4.07E-08	1.39E-08	0.00E+00	6.01E-10	2.02E-12	4.25E-25	2.04E-24	2.60E-37	1.05E-25	1.14E-40	2.77E-34	1.86E-33	6.10E-42	4.32E-30	1.61E-07	1.00E-40	2.46E-17	1.16E-15	1.25E-24	1.39E-37	7.28E-53	3.88E-46	1.42E-39	0.00E+00	3.92E-23	1.13E-09	4.74E-08	0.00E+00	0.00E+00	2.01E-08	1.79E-08	1.12E-23
1.52E-09	600	1.22E+19	0.00E+00	9.33E-08	5.56E+05	0.00E+00	3.48E-21	2.37E+05	6.15E-07	1.48E+05	4.83E-07	5.92E+04	9.74E-08	1.23E-10	2.79E-08	2.59E-07	2.69E-08	4.21E-08	1.44E-08	0.00E+00	6.22E-10	2.09E-12	4.56E-25	2.12E-24	2.79E-37	1.12E-25	1.26E-40	2.88E-34	2.00E-33	6.57E-42	4.50E-30	1.67E-07	1.11E-40	2.54E-17	1.20E-15	1.29E-24	1.45E-37	7.65E-53	4.17E-46	1.52E-39	0.00E+00	4.19E-23	1.16E-09	4.90E-08	0.00E+00	0.00E+00	2.08E-08	1.85E-08	1.20E-23
1.53E-09	600	1.22E+19	0.00E+00	9.65E-08	5.56E+05	0.00E+00	3.64E-21	2.37E+05	6.36E-07	1.48E+05	5.00E-07	5.92E+04	1.01E-07	1.27E-10	2.89E-08	2.68E-07	2.78E-08	4.35E-08	1.48E-08	0.00E+00	6.44E-10	2.17E-12	4.89E-25	2.20E-24	3.00E-37	1.20E-25	1.40E-40	2.98E-34	2.14E-33	7.07E-42	4.68E-30	1.72E-07	1.23E-40	2.63E-17	1.24E-15	1.34E-24	1.51E-37	8.03E-53	4.49E-46	1.64E-39	0.00E+00	4.48E-23	1.20E-09	5.07E-08	0.00E+00	0.00E+00	2.15E-08	1.91E-08	1.28E-23
1.54E-09	600	1.22E+19	0.00E+00	9.98E-08	5.56E+05	0.00E+00	3.81E-21	2.37E+05	6.58E-07	1.48E+05	5.17E-07	5.92E+04	1.04E-07	1.32E-10	2.99E-08	2.77E-07	2.88E-08	4.50E-08	1.54E-08	0.00E+00	6.66E-10	2.24E-12	5.24E-25	2.29E-24	3.22E-37	1.29E-25	1.56E-40	3.10E-34	2.29E-33	7.61E-42	4.87E-30	1.78E-07	1.37E-40	2.72E-17	1.28E-15	1.39E-24	1.57E-37	8.42E-53	4.83E-46	1.76E-39	0.00E+00	4.80E-23	1.24E-09	5.25E-08	0.00E+00	0.00E+00	2.23E-08	1.98E-08	1.37E-23
1.55E-09	600	1.22E+19	0.00E+00	1.03E-07	5.56E+05	0.00E+00	3.98E-21	2.37E+05	6.80E-07	1.48E+05	5.35E-07	5.92E+04	1.08E-07	1.36E-10	3.10E-08	2.86E-07	2.98E-08	4.65E-08	1.59E-08	0.00E+00	6.90E-10	2.32E-12	5.61E-25	2.38E-24	3.46E-37	1.39E-25	1.73E-40	3.21E-34	2.45E-33	8.19E-42	5.06E-30	1.84E-07	1.52E-40	2.82E-17	1.33E-15	1.44E-24	1.63E-37	8.83E-53	5.19E-46	1.89E-39	0.00E+00	5.13E-23	1.29E-09	5.43E-08	0.00E+00	0.00E+00	2.30E-08	2.05E-08	1.47E-23
1.56E-09	600	1.22E+19	0.00E+00	1.07E-07	5.56E+05	0.00E+00	4.16E-21	2.37E+05	7.04E-07	1.48E+05	5.53E-07	5.92E+04	1.12E-07	1.41E-10	3.21E-08	2.96E-07	3.08E-08	4.81E-08	1.64E-08	0.00E+00	7.14E-10	2.41E-12	6.01E-25	2.48E-24	3.71E-37	1.49E-25	1.92E-40	3.33E-34	2.63E-33	8.81E-42	5.26E-30	1.91E-07	1.68E-40	2.92E-17	1.37E-15	1.50E-24	1.70E-37	9.25E-53	5.58E-46	2.03E-39	0.00E+00	5.48E-23	1.33E-09	5.61E-08	0.00E+00	0.00E+00	2.38E-08	2.11E-08	1.57E-23
1.57E-09	600	1.22E+19	0.00E+00	1.10E-07	5.56E+05	0.00E+00	4.35E-21	2.37E+05	7.28E-07	1.48E+05	5.72E-07	5.92E+04	1.16E-07	1.46E-10	3.32E-08	3.06E-07	3.19E-08	4.98E-08	1.70E-08	0.00E+00	7.39E-10	2.49E-12	6.44E-25	2.58E-24	3.99E-37	1.59E-25	2.13E-40	3.46E-34	2.81E-33	9.48E-42	5.47E-30	1.97E-07	1.87E-40	3.02E-17	1.42E-15	1.55E-24	1.76E-37	9.69E-53	6.00E-46	2.18E-39	0.00E+00	5.87E-23	1.38E-09	5.80E-08	0.00E+00	0.00E+00	2.46E-08	2.19E-08	1.68E-23
1.58E-09	600	1.22E+19	0.00E+00	1.14E-07	5.56E+05	0.00E+00	4.55E-21	2.37E+05	7.53E-07	1.48E+05	5.92E-07	5.92E+04	1.20E-07	1.51E-10	3.44E-08	3.17E-07	3.30E-08	5.15E-08	1.76E-08	0.00E+00	7.65E-10	2.58E-12	6.90E-25	2.68E-24	4.28E-37	1.71E-25	2.36E-40	3.58E-34	3.01E-33	1.02E-41	5.69E-30	2.04E-07	2.07E-40	3.13E-17	1.47E-15	1.61E-24	1.83E-37	1.01E-52	6.45E-46	2.35E-39	0.00E+00	6.27E-23	1.42E-09	6.00E-08	0.00E+00	0.00E+00	2.55E-08	2.26E-08	1.80E-23
1.59E-09	600	1.22E+19	0.00E+00	1.18E-07	5.56E+05	0.00E+00	4.76E-21	2.37E+05	7.78E-07	1.48E+05	6.12E-07	5.92E+04	1.24E-07	1.56E-10	3.56E-08	3.27E-07	3.41E-08	5.32E-08	1.82E-08	0.00E+00	7.92E-10	2.67E-12	7.39E-25	2.79E-24	4.59E-37	1.83E-25	2.62E-40	3.72E-34	3.23E-33	1.10E-41	5.91E-30	2.11E-07	2.30E-40	3.24E-17	1.52E-15	1.67E-24	1.91E-37	1.06E-52	6.93E-46	2.52E-39	0.00E+00	6.71E-23	1.47E-09	6.21E-08	0.00E+00	0.00E+00	2.63E-08	2.34E-08	1.93E-23
1.60E-09	600	1.22E+19	0.00E+00	1.22E-07	5.56E+05	0.00E+00	4.98E-21	2.37E+05	8.05E-07	1.48E+05	6.33E-07	5.92E+04	1.28E-07	1.62E-10	3.68E-08	3.39E-07	3.53E-08	5.51E-08	1.88E-08	0.00E+00	8.19E-10	2.76E-12	7.92E-25	2.90E-24	4.93E-37	1.96E-25	2.91E-40	3.86E-34	3.46E-33	1.18E-41	6.15E-30	2.18E-07	2.54E-40	3.35E-17	1.58E-15	1.73E-24	1.98E-37	1.11E-52	7.45E-46	2.71E-39	0.00E+00	7.18E-23	1.52E-09	6.42E-08	0.00E+00	0.00E+00	2.72E-08	2.42E-08	2.06E-23
1.61E-09	600	1.22E+19	0.00E+00	1.26E-07	5.56E+05	0.00E+00	5.21E-21	2.37E+05	8.33E-07	1.48E+05	6.54E-07	5.92E+04	1.32E-07	1.68E-10	3.81E-08	3.50E-07	3.65E-08	5.70E-08	1.95E-08	0.00E+00	8.48E-10	2.86E-12	8.48E-25	3.01E-24	5.29E-37	2.10E-25	3.23E-40	4.00E-34	3.70E-33	1.27E-41	6.39E-30	2.25E-07	2.82E-40	3.47E-17	1.63E-15	1.79E-24	2.06E-37	1.16E-52	8.00E-46	2.91E-39	0.00E+00	7.67E-23	1.57E-09	6.64E-08	0.00E+00	0.00E+00	2.82E-08	2.50E-08	2.21E-23
1.62E-09	600	1.22E+19	0.00E+00	1.30E-07	5.56E+05	0.00E+00	5.45E-21	2.37E+05	8.61E-07	1.48E+05	6.77E-07	5.92E+04	1.37E-07	1.73E-10	3.94E-08	3.62E-07	3.78E-08	5.89E-08	2.01E-08	0.00E+00	8.78E-10	2.96E-12	9.09E-25	3.13E-24	5.68E-37	2.25E-25	3.58E-40	4.15E-34	3.97E-33	1.37E-41	6.64E-30	2.33E-07	3.13E-40	3.59E-17	1.69E-15	1.86E-24	2.14E-37	1.21E-52	8.60E-46	3.13E-39	0.00E+00	8.21E-23	1.63E-09	6.87E-08	0.00E+00	0.00E+00	2.91E-08	2.59E-08	2.36E-23
1.63E-09	600	1.22E+19	0.00E+00	1.35E-07	5.56E+05	0.00E+00	5.71E-21	2.37E+05	8.91E-07	1.48E+05	7.00E-07	5.92E+04	1.42E-07	1.80E-10	4.08E-08	3.74E-07	3.91E-08	6.09E-08	2.08E-08	0.00E+00	9.08E-10	3.06E-12	9.73E-25	3.26E-24	6.10E-37	2.42E-25	3.97E-40	4.30E-34	4.25E-33	1.47E-41	6.90E-30	2.41E-07	3.47E-40	3.71E-17	1.75E-15	1.92E-24	2.22E-37	1.26E-52	9.24E-46	3.36E-39	0.00E+00	8.78E-23	1.68E-09	7.10E-08	0.00E+00	0.00E+00	3.01E-08	2.67E-08	2.52E-23
1.64E-09	600	1.22E+19	0.00E+00	1.39E-07	5.56E+05	0.00E+00	5.98E-21	2.37E+05	9.21E-07	1.48E+05	7.24E-07	5.92E+04	1.47E-07	1.86E-10	4.23E-08	3.87E-07	4.04E-08	6.30E-08	2.15E-08	0.00E+00	9.40E-10	3.17E-12	1.04E-24	3.39E-24	6.54E-37	2.59E-25	4.40E-40	4.46E-34	4.55E-33	1.58E-41	7.17E-30	2.49E-07	3.84E-40	3.84E-17	1.81E-15	1.99E-24	2.31E-37	1.32E-52	9.92E-46	3.61E-39	0.00E+00	9.39E-23	1.74E-09	7.35E-08	0.00E+00	0.00E+00	3.12E-08	2.76E-08	2.70E-23
1.65E-09	600	1.22E+19	0.00E+00	1.44E-07	5.56E+05	0.00E+00	6.26E-21	2.37E+05	9.53E-07	1.48E+05	7.49E-07	5.92E+04	1.52E-07	1.92E-10	4.37E-08	4.00E-07	4.18E-08	6.51E-08	2.23E-08	0.00E+00	9.72E-10	3.28E-12	1.12E-24	3.53E-24	7.02E-37	2.77E-25	4.88E-40	4.63E-34	4.87E-33	1.70E-41	7.45E-30	2.58E-07	4.26E-40	3.97E-17	1.87E-15	2.07E-24	2.40E-37	1.37E-52	1.07E-45	3.87E-39	0.00E+00	1.00E-22	1.80E-09	7.60E-08	0.00E+00	0.00E+00	3.22E-08	2.86E-08	2.89E-23
1.66E-09	600	1.22E+19	0.00E+00	1.49E-07	5.56E+05	0.00E+00	6.55E-21	2.37E+05	9.85E-07	1.48E+05	7.74E-07	5.92E+04	1.57E-07	1.99E-10	4.53E-08	4.14E-07	4.32E-08	6.74E-08	2.30E-08	0.00E+00	1.01E-09	3.40E-12	1.20E-24	3.67E-24	7.53E-37	2.97E-25	5.41E-40	4.80E-34	5.21E-33	1.83E-41	7.74E-30	2.67E-07	4.72E-40	4.11E-17	1.93E-15	2.14E-24	2.50E-37	1.41E-52	1.14E-45	4.16E-39	0.00E+00	1.07E-22	1.86E-09	7.86E-08	0.00E+00	0.00E+00	3.33E-08	2.96E-08	3.09E-23
1.67E-09	600	1.22E+19	0.00E+00	1.54E-07	5.56E+05	0.00E+00	6.86E-21	2.37E+05	1.02E-06	1.48E+05	8.01E-07	5.92E+04	1.63E-07	2.06E-10	4.68E-08	4.28E-07	4.47E-08	6.97E-08	2.38E-08	0.00E+00	1.04E-09	3.52E-12	1.28E-24	3.81E-24	8.08E-37	3.18E-25	6.00E-40	4.98E-34	5.58E-33	1.97E-41	8.04E-30	2.76E-07	5.23E-40	4.26E-17	2.00E-15	2.22E-24	2.59E-37	1.43E-52	1.23E-45	4.46E-39	0.00E+00	1.15E-22	1.92E-09	8.13E-08	0.00E+00	0.00E+00	3.45E-08	3.06E-08	3.31E-23
1.68E-09	600	1.22E+19	0.00E+00	1.59E-07	5.56E+05	0.00E+00	7.19E-21	2.37E+05	1.05E-06	1.48E+05	8.28E-07	5.92E+04	1.68E-07	2.13E-10	4.85E-08	4.43E-07	4.63E-08	7.21E-08	2.47E-08	0.00E+00	1.08E-09	3.64E-12	1.37E-24	3.97E-24	8.67E-37	3.41E-25	6.65E-40	5.16E-34	5.97E-33	2.12E-41	8.35E-30	2.85E-07	5.80E-40	4.40E-17	2.07E-15	2.30E-24	2.69E-37	1.47E-52	1.32E-45	4.79E-39	0.00E+00	1.23E-22	1.99E-09	8.41E-08	0.00E+00	0.00E+00	3.56E-08	3.16E-08	3.54E-23
1.69E-09	600	1.22E+19	0.00E+00	1.65E-07	5.56E+05	0.00E+00	7.53E-21	2.37E+05	1.09E-06	1.48E+05	8.57E-07	5.92E+04	1.74E-07	2.21E-10	5.02E-08	4.58E-07	4.79E-08	7.45E-08	2.55E-08	0.00E+00	1.11E-09	3.77E-12	1.47E-24	4.13E-24	9.30E-37	3.66E-25	7.38E-40	5.35E-34	6.40E-33	2.28E-41	8.67E-30	2.95E-07	6.43E-40	4.56E-17	2.14E-15	2.38E-24	2.80E-37	1.52E-52	1.42E-45	5.14E-39	0.00E+00	1.31E-22	2.06E-09	8.69E-08	0.00E+00	0.00E+00	3.69E-08	3.27E-08	3.78E-23
1.70E-09	600	1.22E+19	0.00E+00	1.70E-07	5.56E+05	0.00E+00	7.90E-21	2.37E+05	1.13E-06	1.48E+05	8.86E-07	5.92E+04	1.80E-07	2.28E-10	5.19E-08	4.74E-07	4.95E-08	7.71E-08	2.64E-08	0.00E+00	1.15E-09	3.90E-12	1.57E-24	4.30E-24	9.97E-37	3.92E-25	8.18E-40	5.55E-34	6.85E-33	2.45E-41	9.00E-30	3.05E-07	7.12E-40	4.72E-17	2.22E-15	2.47E-24	2.90E-37	1.59E-52	1.52E-45	5.52E-39	0.00E+00	1.40E-22	2.13E-09	8.99E-08	0.00E+00	0.00E+00	3.81E-08	3.38E-08	4.05E-23
1.71E-09	600	1.22E+19	0.00E+00	1.76E-07	5.56E+05	0.00E+00	8.28E-21	2.37E+05	1.17E-06	1.48E+05	9.16E-07	5.92E+04	1.86E-07	2.36E-10	5.37E-08	4.90E-07	5.12E-08	7.97E-08	2.73E-08	0.00E+00	1.19E-09	4.03E-12	1.68E-24	4.47E-24	1.07E-36	4.19E-25	9.06E-40	5.76E-34	7.33E-33	2.64E-41	9.35E-30	3.16E-07	7.89E-40	4.88E-17	2.29E-15	2.56E-24	3.02E-37	1.67E-52	1.63E-45	5.92E-39	0.00E+00	1.50E-22	2.20E-09	9.30E-08	0.00E+00	0.00E+00	3.94E-08	3.49E-08	4.33E-23
1.72E-09	600	1.22E+19	0.00E+00	1.82E-07	5.56E+05	0.00E+00	8.68E-21	2.37E+05	1.21E-06	1.48E+05	9.48E-07	5.92E+04	1.93E-07	2.44E-10	5.56E-08	5.06E-07	5.30E-08	8.24E-08	2.82E-08	0.00E+00	1.24E-09	4.17E-12	1.80E-24	4.65E-24	1.15E-36	4.49E-25	1.00E-39	5.97E-34	7.85E-33	2.84E-41	9.71E-30	3.26E-07	8.74E-40	5.05E-17	2.37E-15	2.65E-24	3.13E-37	1.75E-52	1.75E-45	6.35E-39	0.00E+00	1.61E-22	2.27E-09	9.62E-08	0.00E+00	0.00E+00	4.08E-08	3.61E-08	4.63E-23
1.73E-09	600	1.22E+19	0.00E+00	1.88E-07	5.56E+05	0.00E+00	9.10E-21	2.37E+05	1.25E-06	1.48E+05	9.80E-07	5.92E+04	1.99E-07	2.53E-10	5.75E-08	5.24E-07	5.48E-08	8.52E-08	2.92E-08	0.00E+00	1.28E-09	4.32E-12	1.93E-24	4.84E-24	1.23E-36	4.81E-25	1.11E-39	6.19E-34	8.40E-33	3.06E-41	1.01E-29	3.37E-07	9.68E-40	5.22E-17	2.45E-15	2.75E-24	3.25E-37	1.82E-52	1.88E-45	6.82E-39	0.00E+00	1.72E-22	2.35E-09	9.95E-08	0.00E+00	0.00E+00	4.22E-08	3.74E-08	4.95E-23
1.74E-09	600	1.22E+19	0.00E+00	1.95E-07	5.56E+05	0.00E+00	9.55E-21	2.37E+05	1.29E-06	1.48E+05	1.01E-06	5.92E+04	2.06E-07	2.62E-10	5.95E-08	5.42E-07	5.67E-08	8.81E-08	3.02E-08	0.00E+00	1.32E-09	4.47E-12	2.07E-24	5.04E-24	1.32E-36	5.16E-25	1.23E-39	6.42E-34	8.99E-33	3.29E-41	1.05E-29	3.49E-07	1.07E-39	5.40E-17	2.54E-15	2.84E-24	3.37E-37	1.90E-52	2.02E-45	7.32E-39	0.00E+00	1.84E-22	2.43E-09	1.03E-07	0.00E+00	0.00E+00	4.36E-08	3.86E-08	5.30E-23
1.75E-09	600	1.22E+19	0.00E+00	2.01E-07	5.56E+05	0.00E+00	1.00E-20	2.37E+05	1.33E-06	1.48E+05	1.05E-06	5.92E+04	2.13E-07	2.71E-10	6.16E-08	5.60E-07	5.86E-08	9.11E-08	3.12E-08	0.00E+00	1.37E-09	4.63E-12	2.21E-24	5.25E-24	1.41E-36	5.52E-25	1.37E-39	6.66E-34	9.62E-33	3.54E-41	1.09E-29	3.61E-07	1.19E-39	5.59E-17	2.63E-15	2.95E-24	3.50E-37	1.97E-52	2.17E-45	7.85E-39	0.00E+00	1.96E-22	2.51E-09	1.06E-07	0.00E+00	0.00E+00	4.51E-08	3.99E-08	5.67E-23
1.76E-09	600	1.22E+19	0.00E+00	2.08E-07	5.56E+05	0.00E+00	1.05E-20	2.37E+05	1.38E-06	1.48E+05	1.08E-06	5.92E+04	2.21E-07	2.80E-10	6.37E-08	5.79E-07	6.06E-08	9.43E-08	3.23E-08	0.00E+00	1.42E-09	4.79E-12	2.37E-24	5.46E-24	1.51E-36	5.91E-25	1.51E-39	6.90E-34	1.03E-32	3.81E-41	1.13E-29	3.73E-07	1.32E-39	5.79E-17	2.72E-15	3.05E-24	3.64E-37	2.06E-52	2.32E-45	8.42E-39	0.00E+00	2.10E-22	2.60E-09	1.10E-07	0.00E+00	0.00E+00	4.66E-08	4.13E-08	6.06E-23
1.77E-09	600	1.22E+19	0.00E+00	2.15E-07	5.56E+05	0.00E+00	1.10E-20	2.37E+05	1.43E-06	1.48E+05	1.12E-06	5.92E+04	2.28E-07	2.90E-10	6.59E-08	5.99E-07	6.27E-08	9.75E-08	3.34E-08	0.00E+00	1.46E-09	4.95E-12	2.53E-24	5.69E-24	1.62E-36	6.33E-25	1.68E-39	7.16E-34	1.10E-32	4.10E-41	1.17E-29	3.86E-07	1.46E-39	5.99E-17	2.81E-15	3.16E-24	3.77E-37	2.14E-52	2.49E-45	9.03E-39	0.00E+00	2.25E-22	2.69E-09	1.14E-07	0.00E+00	0.00E+00	4.82E-08	4.27E-08	6.49E-23
1.78E-09	600	1.22E+19	0.00E+00	2.23E-07	5.56E+05	0.00E+00	1.16E-20	2.37E+05	1.47E-06	1.48E+05	1.16E-06	5.92E+04	2.36E-07	3.00E-10	6.82E-08	6.19E-07	6.49E-08	1.01E-07	3.45E-08	0.00E+00	1.52E-09	5.13E-12	2.71E-24	5.92E-24	1.74E-36	6.78E-25	1.86E-39	7.42E-34	1.18E-32	4.41E-41	1.21E-29	3.99E-07	1.61E-39	6.19E-17	2.91E-15	3.27E-24	3.92E-37	2.23E-52	2.68E-45	9.69E-39	0.00E+00	2.40E-22	2.78E-09	1.18E-07	0.00E+00	0.00E+00	4.99E-08	4.42E-08	6.94E-23
1.79E-09	600	1.22E+19	0.00E+00	2.30E-07	5.56E+05	0.00E+00	1.22E-20	2.37E+05	1.53E-06	1.48E+05	1.20E-06	5.92E+04	2.44E-07	3.10E-10	7.06E-08	6.40E-07	6.71E-08	1.04E-07	3.57E-08	0.00E+00	1.57E-09	5.30E-12	2.90E-24	6.17E-24	1.87E-36	7.26E-25	2.06E-39	7.70E-34	1.26E-32	4.74E-41	1.26E-29	4.13E-07	1.79E-39	6.41E-17	3.01E-15	3.39E-24	4.07E-37	2.32E-52	2.87E-45	1.04E-38	0.00E+00	2.57E-22	2.87E-09	1.22E-07	0.00E+00	0.00E+00	5.16E-08	4.57E-08	7.42E-23
1.80E-09	600	1.22E+19	0.00E+00	2.38E-07	5.56E+05	0.00E+00	1.28E-20	2.37E+05	1.58E-06	1.48E+05	1.24E-06	5.92E+04	2.53E-07	3.21E-10	7.30E-08	6.62E-07	6.94E-08	1.08E-07	3.69E-08	0.00E+00	1.62E-09	5.49E-12	3.11E-24	6.42E-24	2.00E-36	7.78E-25	2.28E-39	7.99E-34	1.35E-32	5.11E-41	1.31E-29	4.27E-07	1.98E-39	6.63E-17	3.11E-15	3.51E-24	4.22E-37	2.42E-52	3.08E-45	1.11E-38	0.00E+00	2.75E-22	2.97E-09	1.26E-07	0.00E+00	0.00E+00	5.33E-08	4.72E-08	7.94E-23
1.81E-09	600	1.22E+19	0.00E+00	2.46E-07	5.56E+05	0.00E+00	1.34E-20	2.37E+05	1.63E-06	1.48E+05	1.28E-06	5.92E+04	2.61E-07	3.32E-10	7.56E-08	6.85E-07	7.18E-08	1.11E-07	3.82E-08	0.00E+00	1.68E-09	5.68E-12	3.33E-24	6.69E-24	2.14E-36	8.33E-25	2.53E-39	8.28E-34	1.45E-32	5.50E-41	1.36E-29	4.41E-07	2.19E-39	6.86E-17	3.22E-15	3.64E-24	4.38E-37	2.52E-52	3.30E-45	1.19E-38	0.00E+00	2.94E-22	3.07E-09	1.30E-07	0.00E+00	0.00E+00	5.51E-08	4.88E-08	8.49E-23
1.82E-09	600	1.22E+19	0.00E+00	2.55E-07	5.56E+05	0.00E+00	1.41E-20	2.37E+05	1.69E-06	1.48E+05	1.33E-06	5.92E+04	2.70E-07	3.44E-10	7.82E-08	7.08E-07	7.42E-08	1.15E-07	3.95E-08	0.00E+00	1.74E-09	5.87E-12	3.56E-24	6.97E-24	2.30E-36	8.91E-25	2.80E-39	8.59E-34	1.55E-32	5.92E-41	1.41E-29	4.56E-07	2.43E-39	7.09E-17	3.33E-15	3.77E-24	4.54E-37	2.62E-52	3.54E-45	1.28E-38	0.00E+00	3.14E-22	3.18E-09	1.35E-07	0.00E+00	0.00E+00	5.70E-08	5.05E-08	9.08E-23
1.83E-09	600	1.22E+19	0.00E+00	2.63E-07	5.56E+05	0.00E+00	1.48E-20	2.37E+05	1.74E-06	1.48E+05	1.37E-06	5.92E+04	2.79E-07	3.56E-10	8.09E-08	7.32E-07	7.68E-08	1.19E-07	4.09E-08	0.00E+00	1.80E-09	6.08E-12	3.81E-24	7.26E-24	2.46E-36	9.54E-25	3.10E-39	8.91E-34	1.66E-32	6.37E-41	1.46E-29	4.72E-07	2.69E-39	7.34E-17	3.44E-15	3.90E-24	4.71E-37	2.72E-52	3.80E-45	1.37E-38	0.00E+00	3.36E-22	3.28E-09	1.39E-07	0.00E+00	0.00E+00	5.90E-08	5.22E-08	9.71E-23
1.84E-09	600	1.22E+19	0.00E+00	2.72E-07	5.56E+05	0.00E+00	1.56E-20	2.37E+05	1.80E-06	1.48E+05	1.42E-06	5.92E+04	2.89E-07	3.68E-10	8.37E-08	7.57E-07	7.94E-08	1.23E-07	4.23E-08	0.00E+00	1.86E-09	6.29E-12	4.08E-24	7.56E-24	2.64E-36	1.02E-24	3.44E-39	9.24E-34	1.77E-32	6.86E-41	1.51E-29	4.88E-07	2.98E-39	7.59E-17	3.56E-15	4.04E-24	4.89E-37	2.83E-52	4.07E-45	1.47E-38	0.00E+00	3.59E-22	3.40E-09	1.44E-07	0.00E+00	0.00E+00	6.10E-08	5.40E-08	1.04E-22
1.85E-09	600	1.22E+19	0.00E+00	2.82E-07	5.56E+05	0.00E+00	1.64E-20	2.37E+05	1.87E-06	1.48E+05	1.47E-06	5.92E+04	2.99E-07	3.81E-10	8.66E-08	7.83E-07	8.21E-08	1.27E-07	4.37E-08	0.00E+00	1.92E-09	6.51E-12	4.36E-24	7.88E-24	2.82E-36	1.09E-24	3.80E-39	9.58E-34	1.90E-32	7.38E-41	1.57E-29	5.05E-07	3.29E-39	7.85E-17	3.68E-15	4.18E-24	5.07E-37	2.94E-52	4.37E-45	1.58E-38	0.00E+00	3.84E-22	3.51E-09	1.49E-07	0.00E+00	0.00E+00	6.31E-08	5.58E-08	1.11E-22
1.86E-09	600	1.22E+19	0.00E+00	2.91E-07	5.56E+05	0.00E+00	1.72E-20	2.37E+05	1.93E-06	1.48E+05	1.52E-06	5.92E+04	3.09E-07	3.94E-10	8.96E-08	8.10E-07	8.50E-08	1.32E-07	4.52E-08	0.00E+00	1.99E-09	6.73E-12	4.67E-24	8.22E-24	3.03E-36	1.17E-24	4.21E-39	9.94E-34	2.03E-32	7.95E-41	1.63E-29	5.22E-07	3.65E-39	8.12E-17	3.81E-15	4.33E-24	5.26E-37	3.06E-52	4.68E-45	1.69E-38	0.00E+00	4.11E-22	3.63E-09	1.54E-07	0.00E+00	0.00E+00	6.52E-08	5.77E-08	1.19E-22
1.87E-09	600	1.22E+19	0.00E+00	3.01E-07	5.56E+05	0.00E+00	1.81E-20	2.37E+05	1.99E-06	1.48E+05	1.57E-06	5.92E+04	3.20E-07	4.07E-10	9.27E-08	8.37E-07	8.79E-08	1.36E-07	4.67E-08	0.00E+00	2.06E-09	6.96E-12	5.00E-24	8.57E-24	3.24E-36	1.25E-24	4.67E-39	1.03E-33	2.17E-32	8.56E-41	1.69E-29	5.40E-07	4.04E-39	8.40E-17	3.94E-15	4.48E-24	5.46E-37	3.18E-52	5.02E-45	1.81E-38	0.00E+00	4.39E-22	3.76E-09	1.59E-07	0.00E+00	0.00E+00	6.74E-08	5.97E-08	1.27E-22
1.88E-09	600	1.22E+19	0.00E+00	3.11E-07	5.56E+05	0.00E+00	1.91E-20	2.37E+05	2.06E-06	1.48E+05	1.62E-06	5.92E+04	3.31E-07	4.21E-10	9.59E-08	8.66E-07	9.09E-08	1.41E-07	4.83E-08	0.00E+00	2.13E-09	7.20E-12	5.35E-24	8.93E-24	3.47E-36	1.34E-24	5.17E-39	1.07E-33	2.32E-32	9.21E-41	1.75E-29	5.58E-07	4.47E-39	8.69E-17	4.08E-15	4.64E-24	5.66E-37	3.30E-52	5.38E-45	1.94E-38	0.00E+00	4.69E-22	3.88E-09	1.65E-07	0.00E+00	0.00E+00	6.97E-08	6.17E-08	1.36E-22
1.89E-09	600	1.22E+19	0.00E+00	3.22E-07	5.56E+05	0.00E+00	2.01E-20	2.37E+05	2.13E-06	1.48E+05	1.68E-06	5.92E+04	3.42E-07	4.36E-10	9.92E-08	8.95E-07	9.40E-08	1.46E-07	5.00E-08	0.00E+00	2.20E-09	7.45E-12	5.72E-24	9.31E-24	3.72E-36	1.44E-24	5.72E-39	1.11E-33	2.48E-32	9.92E-41	1.82E-29	5.77E-07	4.95E-39	8.99E-17	4.22E-15	4.81E-24	5.87E-37	3.43E-52	5.77E-45	2.08E-38	0.00E+00	5.02E-22	4.02E-09	1.70E-07	0.00E+00	0.00E+00	7.21E-08	6.38E-08	1.45E-22
1.90E-09	600	1.22E+19	0.00E+00	3.33E-07	5.56E+05	0.00E+00	2.11E-20	2.37E+05	2.21E-06	1.48E+05	1.73E-06	5.92E+04	3.54E-07	4.51E-10	1.03E-07	9.26E-07	9.72E-08	1.51E-07	5.17E-08	0.00E+00	2.28E-09	7.71E-12	6.12E-24	9.71E-24	3.98E-36	1.54E-24	6.34E-39	1.15E-33	2.66E-32	1.07E-40	1.89E-29	5.97E-07	5.48E-39	9.30E-17	4.36E-15	4.98E-24	6.09E-37	3.56E-52	6.18E-45	2.23E-38	0.00E+00	5.37E-22	4.15E-09	1.76E-07	0.00E+00	0.00E+00	7.46E-08	6.60E-08	1.55E-22
1.91E-09	600	1.22E+19	0.00E+00	3.44E-07	5.56E+05	0.00E+00	2.23E-20	2.37E+05	2.28E-06	1.48E+05	1.79E-06	5.92E+04	3.66E-07	4.66E-10	1.06E-07	9.57E-07	1.01E-07	1.56E-07	5.35E-08	0.00E+00	2.35E-09	7.98E-12	6.55E-24	1.01E-23	4.27E-36	1.65E-24	7.01E-39	1.19E-33	2.84E-32	1.15E-40	1.96E-29	6.17E-07	6.06E-39	9.62E-17	4.51E-15	5.15E-24	6.31E-37	3.70E-52	6.63E-45	2.39E-38	0.00E+00	5.74E-22	4.29E-09	1.82E-07	0.00E+00	0.00E+00	7.71E-08	6.82E-08	1.66E-22
1.92E-09	600	1.22E+19	0.00E+00	3.56E-07	5.56E+05	0.00E+00	2.34E-20	2.37E+05	2.36E-06	1.48E+05	1.85E-06	5.92E+04	3.79E-07	4.83E-10	1.10E-07	9.90E-07	1.04E-07	1.61E-07	5.53E-08	0.00E+00	2.44E-09	8.25E-12	7.01E-24	1.06E-23	4.57E-36	1.76E-24	7.77E-39	1.24E-33	3.04E-32	1.24E-40	2.03E-29	6.38E-07	6.71E-39	9.95E-17	4.67E-15	5.33E-24	6.54E-37	3.84E-52	7.10E-45	2.56E-38	0.00E+00	6.14E-22	4.44E-09	1.88E-07	0.00E+00	0.00E+00	7.97E-08	7.06E-08	1.78E-22
1.93E-09	600	1.22E+19	0.00E+00	3.68E-07	5.56E+05	0.00E+00	2.47E-20	2.37E+05	2.44E-06	1.48E+05	1.92E-06	5.92E+04	3.92E-07	4.99E-10	1.14E-07	1.02E-06	1.08E-07	1.67E-07	5.72E-08	0.00E+00	2.52E-09	8.54E-12	7.50E-24	1.10E-23	4.90E-36	1.89E-24	8.60E-39	1.28E-33	3.26E-32	1.34E-40	2.10E-29	6.60E-07	7.43E-39	1.03E-16	4.83E-15	5.52E-24	6.79E-37	3.98E-52	7.61E-45	2.75E-38	0.00E+00	6.56E-22	4.59E-09	1.95E-07	0.00E+00	0.00E+00	8.25E-08	7.30E-08	1.90E-22
1.94E-09	600	1.22E+19	0.00E+00	3.81E-07	5.56E+05	0.00E+00	2.60E-20	2.37E+05	2.52E-06	1.48E+05	1.98E-06	5.92E+04	4.05E-07	5.16E-10	1.18E-07	1.06E-06	1.11E-07	1.72E-07	5.91E-08	0.00E+00	2.61E-09	8.83E-12	8.03E-24	1.15E-23	5.24E-36	2.02E-24	9.52E-39	1.33E-33	3.48E-32	1.44E-40	2.18E-29	6.83E-07	8.22E-39	1.07E-16	4.99E-15	5.72E-24	7.04E-37	4.14E-52	8.16E-45	2.94E-38	0.00E+00	7.02E-22	4.75E-09	2.01E-07	0.00E+00	0.00E+00	8.53E-08	7.55E-08	2.03E-22
1.95E-09	600	1.22E+19	0.00E+00	3.93E-07	5.56E+05	0.00E+00	2.74E-20	2.37E+05	2.61E-06	1.48E+05	2.05E-06	5.92E+04	4.19E-07	5.34E-10	1.22E-07	1.09E-06	1.15E-07	1.78E-07	6.11E-08	0.00E+00	2.70E-09	9.14E-12	8.59E-24	1.20E-23	5.62E-36	2.16E-24	1.05E-38	1.38E-33	3.73E-32	1.55E-40	2.26E-29	7.06E-07	9.10E-39	1.10E-16	5.16E-15	5.92E-24	7.29E-37	4.28E-52	8.74E-45	3.15E-38	0.00E+00	7.50E-22	4.91E-09	2.08E-07	0.00E+00	0.00E+00	8.82E-08	7.80E-08	2.17E-22
1.96E-09	600	1.22E+19	0.00E+00	4.07E-07	5.56E+05	0.00E+00	2.89E-20	2.37E+05	2.70E-06	1.48E+05	2.12E-06	5.92E+04	4.33E-07	5.53E-10	1.26E-07	1.13E-06	1.19E-07	1.84E-07	6.32E-08	0.00E+00	2.79E-09	9.45E-12	9.19E-24	1.25E-23	6.01E-36	2.31E-24	1.17E-38	1.43E-33	3.99E-32	1.67E-40	2.34E-29	7.30E-07	1.01E-38	1.14E-16	5.34E-15	6.13E-24	7.56E-37	4.35E-52	9.36E-45	3.38E-38	0.00E+00	8.02E-22	5.08E-09	2.15E-07	0.00E+00	0.00E+00	9.12E-08	8.07E-08	2.33E-22
1.97E-09	600	1.22E+19	0.00E+00	4.21E-07	5.56E+05	0.00E+00	3.05E-20	2.37E+05	2.79E-06	1.48E+05	2.19E-06	5.92E+04	4.48E-07	5.72E-10	1.30E-07	1.17E-06	1.23E-07	1.91E-07	6.54E-08	0.00E+00	2.88E-09	9.78E-12	9.83E-24	1.31E-23	6.44E-36	2.47E-24	1.29E-38	1.49E-33	4.27E-32	1.80E-40	2.43E-29	7.55E-07	1.12E-38	1.18E-16	5.52E-15	6.34E-24	7.84E-37	4.41E-52	1.00E-44	3.62E-38	0.00E+00	8.58E-22	5.25E-09	2.23E-07	0.00E+00	0.00E+00	9.43E-08	8.34E-08	2.49E-22
1.98E-09	600	1.22E+19	0.00E+00	4.35E-07	5.56E+05	0.00E+00	3.22E-20	2.37E+05	2.89E-06	1.48E+05	2.27E-06	5.92E+04	4.64E-07	5.91E-10	1.35E-07	1.21E-06	1.27E-07	1.97E-07	6.76E-08	0.00E+00	2.98E-09	1.01E-11	1.05E-23	1.37E-23	6.90E-36	2.65E-24	1.43E-38	1.54E-33	4.56E-32	1.94E-40	2.52E-29	7.81E-07	1.23E-38	1.22E-16	5.71E-15	6.56E-24	8.13E-37	4.54E-52	1.08E-44	3.88E-38	0.00E+00	9.17E-22	5.43E-09	2.30E-07	0.00E+00	0.00E+00	9.75E-08	8.63E-08	2.66E-22
1.99E-09	600	1.22E+19	0.00E+00	4.50E-07	5.56E+05	0.00E+00	3.40E-20	2.37E+05	2.98E-06	1.48E+05	2.35E-06	5.92E+04	4.79E-07	6.12E-10	1.39E-07	1.25E-06	1.32E-07	2.04E-07	6.99E-08	0.00E+00	3.09E-09	1.05E-11	1.13E-23	1.43E-23	7.38E-36	2.83E-24	1.58E-38	1.60E-33	4.88E-32	2.10E-40	2.61E-29	8.07E-07	1.37E-38	1.26E-16	5.91E-15	6.79E-24	8.42E-37	4.70E-52	1.15E-44	4.15E-38	0.00E+00	9.81E-22	5.61E-09	2.38E-07	0.00E+00	0.00E+00	1.01E-07	8.92E-08	2.84E-22
2.00E-09	600	1.22E+19	0.00E+00	4.65E-07	5.56E+05	0.00E+00	3.59E-20	2.37E+05	3.09E-06	1.48E+05	2.43E-06	5.92E+04	4.96E-07	6.33E-10	1.44E-07	1.29E-06	1.36E-07	2.11E-07	7.23E-08	0.00E+00	3.19E-09	1.08E-11	1.20E-23	1.49E-23	7.90E-36	3.03E-24	1.75E-38	1.66E-33	5.22E-32	2.26E-40	2.70E-29	8.35E-07	1.51E-38	1.30E-16	6.11E-15	7.03E-24	8.73E-37	4.90E-52	1.23E-44	4.45E-38	0.00E+00	1.05E-21	5.80E-09	2.46E-07	0.00E+00	0.00E+00	1.04E-07	9.22E-08	3.04E-22
2.01E-09	600	1.22E+19	0.00E+00	4.81E-07	5.56E+05	0.00E+00	3.79E-20	2.37E+05	3.19E-06	1.48E+05	2.51E-06	5.92E+04	5.13E-07	6.54E-10	1.49E-07	1.34E-06	1.41E-07	2.18E-07	7.48E-08	0.00E+00	3.30E-09	1.12E-11	1.29E-23	1.56E-23	8.46E-36	3.24E-24	1.94E-38	1.73E-33	5.59E-32	2.44E-40	2.80E-29	8.63E-07	1.67E-38	1.35E-16	6.32E-15	7.28E-24	9.05E-37	5.12E-52	1.32E-44	4.77E-38	0.00E+00	1.12E-21	6.00E-09	2.55E-07	0.00E+00	0.00E+00	1.08E-07	9.54E-08	3.25E-22
2.02E-09	600	1.22E+19	0.00E+00	4.97E-07	5.56E+05	0.00E+00	4.00E-20	2.37E+05	3.30E-06	1.48E+05	2.59E-06	5.92E+04	5.30E-07	6.77E-10	1.54E-07	1.38E-06	1.46E-07	2.25E-07	7.73E-08	0.00E+00	3.41E-09	1.16E-11	1.38E-23	1.63E-23	9.06E-36	3.47E-24	2.15E-38	1.79E-33	5.98E-32	2.63E-40	2.90E-29	8.93E-07	1.85E-38	1.40E-16	6.54E-15	7.53E-24	9.38E-37	5.33E-52	1.42E-44	5.11E-38	0.00E+00	1.20E-21	6.20E-09	2.63E-07	0.00E+00	0.00E+00	1.12E-07	9.86E-08	3.48E-22
2.03E-09	600	1.22E+19	0.00E+00	5.14E-07	5.56E+05	0.00E+00	4.22E-20	2.37E+05	3.41E-06	1.48E+05	2.68E-06	5.92E+04	5.48E-07	7.00E-10	1.59E-07	1.43E-06	1.50E-07	2.33E-07	8.00E-08	0.00E+00	3.53E-09	1.20E-11	1.47E-23	1.70E-23	9.70E-36	3.71E-24	2.37E-38	1.86E-33	6.39E-32	2.84E-40	3.01E-29	9.23E-07	2.05E-38	1.44E-16	6.76E-15	7.80E-24	9.72E-37	5.53E-52	1.52E-44	5.47E-38	0.00E+00	1.28E-21	6.42E-09	2.72E-07	0.00E+00	0.00E+00	1.15E-07	1.02E-07	3.72E-22
2.04E-09	600	1.22E+19	0.00E+00	5.32E-07	5.56E+05	0.00E+00	4.46E-20	2.37E+05	3.53E-06	1.48E+05	2.77E-06	5.92E+04	5.67E-07	7.24E-10	1.65E-07	1.48E-06	1.56E-07	2.41E-07	8.27E-08	0.00E+00	3.65E-09	1.24E-11	1.58E-23	1.78E-23	1.04E-35	3.97E-24	2.63E-38	1.93E-33	6.84E-32	3.06E-40	3.12E-29	9.54E-07	2.27E-38	1.49E-16	6.99E-15	8.07E-24	1.01E-36	5.73E-52	1.62E-44	5.86E-38	0.00E+00	1.37E-21	6.63E-09	2.82E-07	0.00E+00	0.00E+00	1.19E-07	1.05E-07	3.98E-22
2.05E-09	600	1.22E+19	0.00E+00	5.50E-07	5.56E+05	0.00E+00	4.71E-20	2.37E+05	3.65E-06	1.48E+05	2.87E-06	5.92E+04	5.87E-07	7.49E-10	1.70E-07	1.53E-06	1.61E-07	2.49E-07	8.55E-08	0.00E+00	3.78E-09	1.28E-11	1.69E-23	1.86E-23	1.11E-35	4.25E-24	2.91E-38	2.01E-33	7.31E-32	3.30E-40	3.23E-29	9.87E-07	2.51E-38	1.54E-16	7.23E-15	8.35E-24	1.04E-36	5.95E-52	1.74E-44	6.27E-38	0.00E+00	1.47E-21	6.86E-09	2.91E-07	0.00E+00	0.00E+00	1.23E-07	1.09E-07	4.25E-22
2.06E-09	600	1.22E+19	0.00E+00	5.69E-07	5.56E+05	0.00E+00	4.98E-20	2.37E+05	3.77E-06	1.48E+05	2.97E-06	5.92E+04	6.07E-07	7.75E-10	1.76E-07	1.58E-06	1.66E-07	2.58E-07	8.85E-08	0.00E+00	3.91E-09	1.33E-11	1.81E-23	1.95E-23	1.19E-35	4.55E-24	3.22E-38	2.08E-33	7.82E-32	3.57E-40	3.35E-29	1.02E-06	2.77E-38	1.60E-16	7.48E-15	8.64E-24	1.08E-36	6.17E-52	1.86E-44	6.72E-38	0.00E+00	1.57E-21	7.09E-09	3.01E-07	0.00E+00	0.00E+00	1.27E-07	1.13E-07	4.55E-22
2.07E-09	600	1.22E+19	0.00E+00	5.88E-07	5.56E+05	0.00E+00	5.27E-20	2.37E+05	3.90E-06	1.48E+05	3.07E-06	5.92E+04	6.27E-07	8.01E-10	1.82E-07	1.64E-06	1.72E-07	2.66E-07	9.15E-08	0.00E+00	4.04E-09	1.37E-11	1.93E-23	2.04E-23	1.27E-35	4.87E-24	3.56E-38	2.16E-33	8.37E-32	3.85E-40	3.47E-29	1.06E-06	3.07E-38	1.65E-16	7.73E-15	8.94E-24	1.12E-36	6.41E-52	2.00E-44	7.19E-38	0.00E+00	1.68E-21	7.33E-09	3.11E-07	0.00E+00	0.00E+00	1.32E-07	1.17E-07	4.86E-22
2.08E-09	600	1.22E+19	0.00E+00	6.08E-07	5.56E+05	0.00E+00	5.57E-20	2.37E+05	4.03E-06	1.48E+05	3.17E-06	5.92E+04	6.49E-07	8.29E-10	1.89E-07	1.69E-06	1.78E-07	2.76E-07	9.46E-08	0.00E+00	4.18E-09	1.42E-11	2.07E-23	2.14E-23	1.36E-35	5.21E-24	3.94E-38	2.25E-33	8.95E-32	4.16E-40	3.59E-29	1.09E-06	3.40E-38	1.71E-16	8.00E-15	9.25E-24	1.16E-36	6.66E-52	2.14E-44	7.70E-38	0.00E+00	1.79E-21	7.58E-09	3.22E-07	0.00E+00	0.00E+00	1.36E-07	1.21E-07	5.20E-22
2.09E-09	600	1.22E+19	0.00E+00	6.29E-07	5.56E+05	0.00E+00	5.89E-20	2.37E+05	4.17E-06	1.48E+05	3.28E-06	5.92E+04	6.71E-07	8.57E-10	1.95E-07	1.75E-06	1.84E-07	2.85E-07	9.78E-08	0.00E+00	4.32E-09	1.47E-11	2.21E-23	2.24E-23	1.46E-35	5.57E-24	4.36E-38	2.33E-33	9.57E-32	4.49E-40	3.72E-29	1.13E-06	3.76E-38	1.77E-16	8.27E-15	9.58E-24	1.20E-36	6.92E-52	2.29E-44	8.25E-38	0.00E+00	1.92E-21	7.84E-09	3.33E-07	0.00E+00	0.00E+00	1.41E-07	1.25E-07	5.56E-22
2.10E-09	600	1.22E+19	0.00E+00	6.50E-07	5.56E+05	0.00E+00	6.23E-20	2.37E+05	4.31E-06	1.48E+05	3.39E-06	5.92E+04	6.94E-07	8.87E-10	2.02E-07	1.81E-06	1.90E-07	2.95E-07	1.01E-07	0.00E+00	4.47E-09	1.52E-11	2.36E-23	2.34E-23	1.56E-35	5.96E-24	4.83E-38	2.42E-33	1.02E-31	4.85E-40	3.86E-29	1.17E-06	4.16E-38	1.83E-16	8.55E-15	9.91E-24	1.25E-36	7.18E-52	2.45E-44	8.83E-38	0.00E+00	2.05E-21	8.11E-09	3.44E-07	0.00E+00	0.00E+00	1.46E-07	1.29E-07	5.95E-22
2.11E-09	600	1.22E+19	0.00E+00	6.72E-07	5.56E+05	0.00E+00	6.59E-20	2.37E+05	4.46E-06	1.48E+05	3.51E-06	5.92E+04	7.18E-07	9.17E-10	2.09E-07	1.87E-06	1.97E-07	3.05E-07	1.05E-07	0.00E+00	4.62E-09	1.57E-11	2.53E-23	2.45E-23	1.67E-35	6.38E-24	5.34E-38	2.52E-33	1.10E-31	5.24E-40	4.00E-29	1.21E-06	4.60E-38	1.89E-16	8.85E-15	1.03E-23	1.29E-36	7.45E-52	2.63E-44	9.46E-38	0.00E+00	2.19E-21	8.39E-09	3.56E-07	0.00E+00	0.00E+00	1.51E-07	1.33E-07	6.36E-22
2.12E-09	600	1.22E+19	0.00E+00	6.95E-07	5.56E+05	0.00E+00	6.98E-20	2.37E+05	4.61E-06	1.48E+05	3.63E-06	5.92E+04	7.42E-07	9.48E-10	2.16E-07	1.93E-06	2.04E-07	3.15E-07	1.08E-07	0.00E+00	4.78E-09	1.62E-11	2.71E-23	2.57E-23	1.79E-35	6.83E-24	5.91E-38	2.61E-33	1.17E-31	5.66E-40	4.14E-29	1.25E-06	5.09E-38	1.95E-16	9.15E-15	1.06E-23	1.34E-36	7.73E-52	2.81E-44	1.01E-37	0.00E+00	2.34E-21	8.67E-09	3.68E-07	0.00E+00	0.00E+00	1.56E-07	1.38E-07	6.80E-22
2.13E-09	600	1.22E+19	0.00E+00	7.19E-07	5.56E+05	0.00E+00	7.39E-20	2.37E+05	4.77E-06	1.48E+05	3.75E-06	5.92E+04	7.68E-07	9.81E-10	2.23E-07	2.00E-06	2.11E-07	3.26E-07	1.12E-07	0.00E+00	4.95E-09	1.68E-11	2.89E-23	2.69E-23	1.92E-35	7.30E-24	6.54E-38	2.72E-33	1.25E-31	6.12E-40	4.29E-29	1.29E-06	5.63E-38	2.02E-16	9.46E-15	1.10E-23	1.39E-36	8.02E-52	3.01E-44	1.08E-37	0.00E+00	2.51E-21	8.97E-09	3.81E-07	0.00E+00	0.00E+00	1.61E-07	1.43E-07	7.27E-22
2.14E-09	600	1.22E+19	0.00E+00	7.43E-07	5.56E+05	0.00E+00	7.82E-20	2.37E+05	4.93E-06	1.48E+05	3.88E-06	5.92E+04	7.94E-07	1.01E-09	2.31E-07	2.07E-06	2.18E-07	3.37E-07	1.16E-07	0.00E+00	5.11E-09	1.74E-11	3.10E-23	2.82E-23	2.05E-35	7.81E-24	7.23E-38	2.82E-33	1.34E-31	6.61E-40	4.44E-29	1.33E-06	6.23E-38	2.09E-16	9.79E-15	1.14E-23	1.44E-36	8.32E-52	3.22E-44	1.16E-37	0.00E+00	2.68E-21	9.27E-09	3.94E-07	0.00E+00	0.00E+00	1.67E-07	1.47E-07	7.78E-22
2.15E-09	600	1.22E+19	0.00E+00	7.69E-07	5.56E+05	0.00E+00	8.29E-20	2.37E+05	5.10E-06	1.48E+05	4.01E-06	5.92E+04	8.21E-07	1.05E-09	2.39E-07	2.14E-06	2.25E-07	3.48E-07	1.20E-07	0.00E+00	5.29E-09	1.80E-11	3.31E-23	2.96E-23	2.19E-35	8.36E-24	8.00E-38	2.93E-33	1.43E-31	7.15E-40	4.60E-29	1.38E-06	6.89E-38	2.16E-16	1.01E-14	1.18E-23	1.49E-36	8.63E-52	3.45E-44	1.24E-37	0.00E+00	2.87E-21	9.59E-09	4.07E-07	0.00E+00	0.00E+00	1.72E-07	1.52E-07	8.32E-22
2.16E-09	600	1.22E+19	0.00E+00	7.95E-07	5.56E+05	0.00E+00	8.78E-20	2.37E+05	5.27E-06	1.48E+05	4.15E-06	5.92E+04	8.49E-07	1.09E-09	2.47E-07	2.21E-06	2.33E-07	3.60E-07	1.24E-07	0.00E+00	5.47E-09	1.86E-11	3.54E-23	3.10E-23	2.35E-35	8.94E-24	8.86E-38	3.05E-33	1.53E-31	7.73E-40	4.77E-29	1.43E-06	7.62E-38	2.24E-16	1.05E-14	1.22E-23	1.54E-36	8.96E-52	3.69E-44	1.33E-37	0.00E+00	3.06E-21	9.91E-09	4.21E-07	0.00E+00	0.00E+00	1.78E-07	1.58E-07	8.89E-22
2.17E-09	600	1.22E+19	0.00E+00	8.22E-07	5.56E+05	0.00E+00	9.30E-20	2.37E+05	5.45E-06	1.48E+05	4.29E-06	5.92E+04	8.78E-07	1.12E-09	2.55E-07	2.29E-06	2.41E-07	3.73E-07	1.28E-07	0.00E+00	5.66E-09	1.92E-11	3.79E-23	3.25E-23	2.51E-35	9.56E-24	9.80E-38	3.17E-33	1.64E-31	8.36E-40	4.94E-29	1.48E-06	8.43E-38	2.31E-16	1.08E-14	1.26E-23	1.60E-36	9.29E-52	3.96E-44	1.42E-37	0.00E+00	3.28E-21	1.03E-08	4.35E-07	0.00E+00	0.00E+00	1.84E-07	1.63E-07	9.51E-22
2.18E-09	600	1.22E+19	0.00E+00	8.50E-07	5.56E+05	0.00E+00	9.86E-20	2.37E+05	5.64E-06	1.48E+05	4.43E-06	5.92E+04	9.08E-07	1.16E-09	2.64E-07	2.37E-06	2.49E-07	3.85E-07	1.32E-07	0.00E+00	5.85E-09	1.99E-11	4.05E-23	3.41E-23	2.69E-35	1.02E-23	1.08E-37	3.30E-33	1.75E-31	9.05E-40	5.11E-29	1.53E-06	9.33E-38	2.39E-16	1.12E-14	1.30E-23	1.65E-36	9.64E-52	4.23E-44	1.52E-37	0.00E+00	3.50E-21	1.06E-08	4.50E-07	0.00E+00	0.00E+00	1.91E-07	1.68E-07	1.02E-21
2.19E-09	600	1.22E+19	0.00E+00	8.79E-07	5.56E+05	0.00E+00	1.04E-19	2.37E+05	5.83E-06	1.48E+05	4.58E-06	5.92E+04	9.39E-07	1.20E-09	2.73E-07	2.45E-06	2.57E-07	3.98E-07	1.37E-07	0.00E+00	6.05E-09	2.05E-11	4.33E-23	3.58E-23	2.88E-35	1.09E-23	1.20E-37	3.43E-33	1.88E-31	9.79E-40	5.29E-29	1.58E-06	1.03E-37	2.47E-16	1.16E-14	1.35E-23	1.71E-36	1.00E-51	4.53E-44	1.63E-37	0.00E+00	3.75E-21	1.10E-08	4.66E-07	0.00E+00	0.00E+00	1.97E-07	1.74E-07	1.09E-21
2.20E-09	600	1.22E+19	0.00E+00	9.09E-07	5.56E+05	0.00E+00	1.11E-19	2.37E+05	6.03E-06	1.48E+05	4.74E-06	5.92E+04	9.71E-07	1.24E-09	2.83E-07	2.53E-06	2.66E-07	4.12E-07	1.41E-07	0.00E+00	6.26E-09	2.13E-11	4.64E-23	3.76E-23	3.08E-35	1.17E-23	1.33E-37	3.56E-33	2.01E-31	1.06E-39	5.48E-29	1.63E-06	1.14E-37	2.56E-16	1.20E-14	1.39E-23	1.77E-36	1.04E-51	4.85E-44	1.75E-37	0.00E+00	4.00E-21	1.13E-08	4.81E-07	0.00E+00	0.00E+00	2.04E-07	1.80E-07	1.16E-21
2.21E-09	600	1.22E+19	0.00E+00	9.39E-07	5.56E+05	0.00E+00	1.17E-19	2.37E+05	6.24E-06	1.48E+05	4.90E-06	5.92E+04	1.00E-06	1.28E-09	2.92E-07	2.61E-06	2.75E-07	4.26E-07	1.46E-07	0.00E+00	6.47E-09	2.20E-11	4.96E-23	3.95E-23	3.29E-35	1.25E-23	1.47E-37	3.71E-33	2.15E-31	1.15E-39	5.68E-29	1.69E-06	1.26E-37	2.65E-16	1.24E-14	1.44E-23	1.84E-36	1.08E-51	5.19E-44	1.87E-37	0.00E+00	4.28E-21	1.17E-08	4.98E-07	0.00E+00	0.00E+00	2.11E-07	1.86E-07	1.24E-21
2.22E-09	600	1.22E+19	0.00E+00	9.71E-07	5.56E+05	0.00E+00	1.25E-19	2.37E+05	6.45E-06	1.48E+05	5.07E-06	5.92E+04	1.04E-06	1.33E-09	3.02E-07	2.70E-06	2.85E-07	4.40E-07	1.51E-07	0.00E+00	6.69E-09	2.27E-11	5.30E-23	4.15E-23	3.53E-35	1.34E-23	1.62E-37	3.85E-33	2.29E-31	1.24E-39	5.88E-29	1.74E-06	1.40E-37	2.74E-16	1.28E-14	1.49E-23	1.90E-36	1.12E-51	5.56E-44	2.00E-37	0.00E+00	4.58E-21	1.21E-08	5.15E-07	0.00E+00	0.00E+00	2.18E-07	1.93E-07	1.33E-21
2.23E-09	600	1.22E+19	0.00E+00	1.00E-06	5.56E+05	0.00E+00	1.32E-19	2.37E+05	6.67E-06	1.48E+05	5.24E-06	5.92E+04	1.07E-06	1.37E-09	3.13E-07	2.80E-06	2.94E-07	4.55E-07	1.56E-07	0.00E+00	6.92E-09	2.35E-11	5.67E-23	4.35E-23	3.77E-35	1.43E-23	1.80E-37	4.01E-33	2.45E-31	1.35E-39	6.09E-29	1.80E-06	1.54E-37	2.83E-16	1.32E-14	1.54E-23	1.97E-36	1.16E-51	5.95E-44	2.14E-37	0.00E+00	4.90E-21	1.25E-08	5.32E-07	0.00E+00	0.00E+00	2.25E-07	1.99E-07	1.42E-21
2.24E-09	600	1.22E+19	0.00E+00	1.04E-06	5.56E+05	0.00E+00	1.40E-19	2.37E+05	6.90E-06	1.48E+05	5.42E-06	5.92E+04	1.11E-06	1.42E-09	3.23E-07	2.89E-06	3.05E-07	4.71E-07	1.62E-07	0.00E+00	7.16E-09	2.43E-11	6.07E-23	4.58E-23	4.04E-35	1.53E-23	1.99E-37	4.17E-33	2.62E-31	1.46E-39	6.30E-29	1.87E-06	1.71E-37	2.93E-16	1.37E-14	1.60E-23	2.04E-36	1.20E-51	6.37E-44	2.29E-37	0.00E+00	5.24E-21	1.30E-08	5.50E-07	0.00E+00	0.00E+00	2.33E-07	2.06E-07	1.52E-21
2.25E-09	600	1.22E+19	0.00E+00	1.07E-06	5.56E+05	0.00E+00	1.49E-19	2.37E+05	7.13E-06	1.48E+05	5.60E-06	5.92E+04	1.15E-06	1.47E-09	3.34E-07	2.99E-06	3.15E-07	4.87E-07	1.67E-07	0.00E+00	7.40E-09	2.51E-11	6.49E-23	4.81E-23	4.32E-35	1.64E-23	2.20E-37	4.34E-33	2.81E-31	1.58E-39	6.53E-29	1.93E-06	1.89E-37	3.03E-16	1.42E-14	1.65E-23	2.12E-36	1.24E-51	6.82E-44	2.45E-37	0.00E+00	5.60E-21	1.34E-08	5.69E-07	0.00E+00	0.00E+00	2.41E-07	2.13E-07	1.63E-21
2.26E-09	600	1.22E+19	0.00E+00	1.11E-06	5.56E+05	0.00E+00	1.58E-19	2.37E+05	7.37E-06	1.48E+05	5.80E-06	5.92E+04	1.19E-06	1.52E-09	3.46E-07	3.09E-06	3.26E-07	5.04E-07	1.73E-07	0.00E+00	7.66E-09	2.60E-11	6.94E-23	5.06E-23	4.62E-35	1.75E-23	2.43E-37	4.52E-33	3.00E-31	1.71E-39	6.76E-29	1.99E-06	2.09E-37	3.13E-16	1.46E-14	1.71E-23	2.19E-36	1.25E-51	7.30E-44	2.63E-37	0.00E+00	5.99E-21	1.39E-08	5.89E-07	0.00E+00	0.00E+00	2.49E-07	2.20E-07	1.74E-21
2.27E-09	600	1.22E+19	0.00E+00	1.15E-06	5.56E+05	0.00E+00	1.68E-19	2.37E+05	7.62E-06	1.48E+05	5.99E-06	5.92E+04	1.23E-06	1.57E-09	3.58E-07	3.20E-06	3.37E-07	5.21E-07	1.79E-07	0.00E+00	7.92E-09	2.69E-11	7.42E-23	5.32E-23	4.94E-35	1.88E-23	2.69E-37	4.70E-33	3.21E-31	1.86E-39	7.00E-29	2.06E-06	2.31E-37	3.24E-16	1.51E-14	1.77E-23	2.27E-36	1.28E-51	7.81E-44	2.81E-37	0.00E+00	6.40E-21	1.43E-08	6.09E-07	0.00E+00	0.00E+00	2.58E-07	2.28E-07	1.86E-21
2.28E-09	600	1.22E+19	0.00E+00	1.19E-06	5.56E+05	0.00E+00	1.78E-19	2.37E+05	7.88E-06	1.48E+05	6.20E-06	5.92E+04	1.27E-06	1.62E-09	3.70E-07	3.31E-06	3.48E-07	5.38E-07	1.85E-07	0.00E+00	8.19E-09	2.78E-11	7.94E-23	5.59E-23	5.29E-35	2.01E-23	2.98E-37	4.90E-33	3.43E-31	2.01E-39	7.25E-29	2.13E-06	2.56E-37	3.35E-16	1.57E-14	1.83E-23	2.35E-36	1.32E-51	8.36E-44	3.01E-37	0.00E+00	6.84E-21	1.48E-08	6.29E-07	0.00E+00	0.00E+00	2.66E-07	2.35E-07	1.99E-21
2.29E-09	600	1.22E+19	0.00E+00	1.23E-06	5.56E+05	0.00E+00	1.89E-19	2.37E+05	8.15E-06	1.48E+05	6.41E-06	5.92E+04	1.31E-06	1.68E-09	3.83E-07	3.42E-06	3.60E-07	5.57E-07	1.91E-07	0.00E+00	8.47E-09	2.88E-11	8.49E-23	5.89E-23	5.66E-35	2.15E-23	3.29E-37	5.10E-33	3.67E-31	2.18E-39	7.50E-29	2.21E-06	2.83E-37	3.46E-16	1.62E-14	1.89E-23	2.43E-36	1.37E-51	8.95E-44	3.22E-37	0.00E+00	7.32E-21	1.53E-08	6.51E-07	0.00E+00	0.00E+00	2.75E-07	2.43E-07	2.13E-21
2.30E-09	600	1.22E+19	0.00E+00	1.27E-06	5.56E+05	0.00E+00	2.01E-19	2.37E+05	8.43E-06	1.48E+05	6.63E-06	5.92E+04	1.36E-06	1.74E-09	3.96E-07	3.53E-06	3.72E-07	5.76E-07	1.98E-07	0.00E+00	8.76E-09	2.98E-11	9.08E-23	6.19E-23	6.05E-35	2.30E-23	3.64E-37	5.31E-33	3.93E-31	2.37E-39	7.77E-29	2.28E-06	3.13E-37	3.58E-16	1.67E-14	1.96E-23	2.52E-36	1.44E-51	9.58E-44	3.44E-37	0.00E+00	7.82E-21	1.58E-08	6.73E-07	0.00E+00	0.00E+00	2.85E-07	2.52E-07	2.27E-21
2.31E-09	600	1.22E+19	0.00E+00	1.31E-06	5.56E+05	0.00E+00	2.14E-19	2.37E+05	8.72E-06	1.48E+05	6.85E-06	5.92E+04	1.40E-06	1.80E-09	4.09E-07	3.65E-06	3.85E-07	5.95E-07	2.05E-07	0.00E+00	9.06E-09	3.08E-11	9.71E-23	6.52E-23	6.48E-35	2.46E-23	4.03E-37	5.53E-33	4.20E-31	2.57E-39	8.04E-29	2.36E-06	3.46E-37	3.70E-16	1.73E-14	2.03E-23	2.61E-36	1.50E-51	1.02E-43	3.69E-37	0.00E+00	8.37E-21	1.64E-08	6.96E-07	0.00E+00	0.00E+00	2.95E-07	2.60E-07	2.43E-21
2.32E-09	600	1.22E+19	0.00E+00	1.36E-06	5.56E+05	0.00E+00	2.27E-19	2.37E+05	9.01E-06	1.48E+05	7.09E-06	5.92E+04	1.45E-06	1.86E-09	4.23E-07	3.78E-06	3.98E-07	6.16E-07	2.11E-07	0.00E+00	9.37E-09	3.18E-11	1.04E-22	6.87E-23	6.93E-35	2.63E-23	4.45E-37	5.76E-33	4.49E-31	2.79E-39	8.32E-29	2.44E-06	3.83E-37	3.83E-16	1.79E-14	2.10E-23	2.70E-36	1.56E-51	1.10E-43	3.94E-37	0.00E+00	8.95E-21	1.69E-08	7.20E-07	0.00E+00	0.00E+00	3.05E-07	2.69E-07	2.60E-21
2.33E-09	600	1.22E+19	0.00E+00	1.40E-06	5.56E+05	0.00E+00	2.41E-19	2.37E+05	9.32E-06	1.48E+05	7.33E-06	5.92E+04	1.50E-06	1.92E-09	4.38E-07	3.91E-06	4.12E-07	6.37E-07	2.19E-07	0.00E+00	9.69E-09	3.29E-11	1.11E-22	7.23E-23	7.41E-35	2.81E-23	4.93E-37	6.00E-33	4.80E-31	3.03E-39	8.62E-29	2.52E-06	4.23E-37	3.96E-16	1.85E-14	2.17E-23	2.80E-36	1.62E-51	1.17E-43	4.22E-37	0.00E+00	9.56E-21	1.75E-08	7.44E-07	0.00E+00	0.00E+00	3.15E-07	2.78E-07	2.78E-21
2.34E-09	600	1.22E+19	0.00E+00	1.45E-06	5.56E+05	0.00E+00	2.56E-19	2.37E+05	9.64E-06	1.48E+05	7.58E-06	5.92E+04	1.55E-06	1.99E-09	4.53E-07	4.04E-06	4.26E-07	6.58E-07	2.26E-07	0.00E+00	1.00E-08	3.40E-11	1.19E-22	7.62E-23	7.93E-35	3.00E-23	5.45E-37	6.26E-33	5.14E-31	3.29E-39	8.92E-29	2.61E-06	4.68E-37	4.10E-16	1.92E-14	2.24E-23	2.90E-36	1.69E-51	1.26E-43	4.52E-37	0.00E+00	1.02E-20	1.81E-08	7.69E-07	0.00E+00	0.00E+00	3.26E-07	2.88E-07	2.97E-21
2.35E-09	600	1.22E+19	0.00E+00	1.50E-06	5.56E+05	0.00E+00	2.73E-19	2.37E+05	9.97E-06	1.48E+05	7.83E-06	5.92E+04	1.61E-06	2.06E-09	4.68E-07	4.18E-06	4.40E-07	6.81E-07	2.34E-07	0.00E+00	1.04E-08	3.52E-11	1.27E-22	8.03E-23	8.48E-35	3.21E-23	6.03E-37	6.52E-33	5.49E-31	3.58E-39	9.24E-29	2.70E-06	5.18E-37	4.24E-16	1.98E-14	2.32E-23	3.00E-36	1.75E-51	1.34E-43	4.83E-37	0.00E+00	1.09E-20	1.87E-08	7.96E-07	0.00E+00	0.00E+00	3.37E-07	2.98E-07	3.18E-21
2.36E-09	600	1.22E+19	0.00E+00	1.55E-06	5.56E+05	0.00E+00	2.90E-19	2.37E+05	1.03E-05	1.48E+05	8.10E-06	5.92E+04	1.66E-06	2.13E-09	4.84E-07	4.32E-06	4.55E-07	7.04E-07	2.42E-07	0.00E+00	1.07E-08	3.64E-11	1.36E-22	8.47E-23	9.08E-35	3.44E-23	6.67E-37	6.80E-33	5.87E-31	3.89E-39	9.56E-29	2.79E-06	5.73E-37	4.38E-16	2.05E-14	2.40E-23	3.11E-36	1.82E-51	1.44E-43	5.17E-37	0.00E+00	1.17E-20	1.94E-08	8.23E-07	0.00E+00	0.00E+00	3.48E-07	3.08E-07	3.40E-21
2.37E-09	600	1.22E+19	0.00E+00	1.61E-06	5.56E+05	0.00E+00	3.08E-19	2.37E+05	1.07E-05	1.48E+05	8.38E-06	5.92E+04	1.72E-06	2.20E-09	5.00E-07	4.47E-06	4.71E-07	7.28E-07	2.50E-07	0.00E+00	1.11E-08	3.76E-11	1.45E-22	8.93E-23	9.71E-35	3.68E-23	7.37E-37	7.09E-33	6.28E-31	4.22E-39	9.90E-29	2.88E-06	6.34E-37	4.53E-16	2.12E-14	2.48E-23	3.22E-36	1.90E-51	1.54E-43	5.53E-37	0.00E+00	1.25E-20	2.00E-08	8.51E-07	0.00E+00	0.00E+00	3.60E-07	3.18E-07	3.63E-21
2.38E-09	600	1.22E+19	0.00E+00	1.66E-06	5.56E+05	0.00E+00	3.28E-19	2.37E+05	1.10E-05	1.48E+05	8.66E-06	5.92E+04	1.78E-06	2.27E-09	5.18E-07	4.62E-06	4.87E-07	7.53E-07	2.59E-07	0.00E+00	1.15E-08	3.89E-11	1.55E-22	9.41E-23	1.04E-34	3.93E-23	8.16E-37	7.40E-33	6.72E-31	4.59E-39	1.02E-28	2.98E-06	7.01E-37	4.68E-16	2.19E-14	2.57E-23	3.33E-36	1.98E-51	1.65E-43	5.92E-37	0.00E+00	1.34E-20	2.07E-08	8.80E-07	0.00E+00	0.00E+00	3.72E-07	3.29E-07	3.88E-21
2.39E-09	600	1.22E+19	0.00E+00	1.72E-06	5.56E+05	0.00E+00	3.49E-19	2.37E+05	1.14E-05	1.48E+05	8.96E-06	5.92E+04	1.84E-06	2.35E-09	5.35E-07	4.78E-06	5.03E-07	7.78E-07	2.67E-07	0.00E+00	1.18E-08	4.03E-11	1.66E-22	9.93E-23	1.11E-34	4.21E-23	9.02E-37	7.72E-33	7.18E-31	4.99E-39	1.06E-28	3.08E-06	7.75E-37	4.84E-16	2.26E-14	2.66E-23	3.45E-36	2.06E-51	1.76E-43	6.34E-37	0.00E+00	1.43E-20	2.14E-08	9.10E-07	0.00E+00	0.00E+00	3.85E-07	3.40E-07	4.15E-21
2.40E-09	600	1.22E+19	0.00E+00	1.77E-06	5.56E+05	0.00E+00	3.71E-19	2.37E+05	1.18E-05	1.48E+05	9.26E-06	5.92E+04	1.90E-06	2.43E-09	5.54E-07	4.94E-06	5.21E-07	8.05E-07	2.77E-07	0.00E+00	1.23E-08	4.16E-11	1.78E-22	1.05E-22	1.19E-34	4.50E-23	9.98E-37	8.05E-33	7.68E-31	5.43E-39	1.10E-28	3.19E-06	8.57E-37	5.01E-16	2.34E-14	2.75E-23	3.57E-36	2.14E-51	1.89E-43	6.78E-37	0.00E+00	1.53E-20	2.21E-08	9.41E-07	0.00E+00	0.00E+00	3.98E-07	3.52E-07	4.44E-21
2.41E-09	600	1.22E+19	0.00E+00	1.83E-06	5.56E+05	0.00E+00	3.95E-19	2.37E+05	1.22E-05	1.48E+05	9.58E-06	5.92E+04	1.96E-06	2.51E-09	5.72E-07	5.11E-06	5.38E-07	8.32E-07	2.86E-07	0.00E+00	1.27E-08	4.31E-11	1.90E-22	1.11E-22	1.27E-34	4.81E-23	1.10E-36	8.40E-33	8.22E-31	5.91E-39	1.14E-28	3.30E-06	9.48E-37	5.18E-16	2.42E-14	2.84E-23	3.70E-36	2.23E-51	2.02E-43	7.25E-37	0.00E+00	1.63E-20	2.29E-08	9.73E-07	0.00E+00	0.00E+00	4.12E-07	3.64E-07	4.75E-21
2.42E-09	600	1.22E+19	0.00E+00	1.90E-06	5.56E+05	0.00E+00	4.20E-19	2.37E+05	1.26E-05	1.48E+05	9.90E-06	5.92E+04	2.03E-06	2.60E-09	5.92E-07	5.28E-06	5.57E-07	8.60E-07	2.96E-07	0.00E+00	1.31E-08	4.45E-11	2.03E-22	1.17E-22	1.36E-34	5.14E-23	1.22E-36	8.77E-33	8.79E-31	6.43E-39	1.18E-28	3.41E-06	1.05E-36	5.36E-16	2.50E-14	2.94E-23	3.83E-36	2.32E-51	2.16E-43	7.76E-37	0.00E+00	1.75E-20	2.37E-08	1.01E-06	0.00E+00	0.00E+00	4.26E-07	3.76E-07	5.08E-21
2.43E-09	600	1.22E+19	0.00E+00	1.96E-06	5.56E+05	0.00E+00	4.47E-19	2.37E+05	1.30E-05	1.48E+05	1.02E-05	5.92E+04	2.10E-06	2.69E-09	6.12E-07	5.46E-06	5.76E-07	8.90E-07	3.06E-07	0.00E+00	1.36E-08	4.61E-11	2.17E-22	1.23E-22	1.45E-34	5.50E-23	1.35E-36	9.16E-33	9.40E-31	7.00E-39	1.22E-28	3.52E-06	1.16E-36	5.54E-16	2.59E-14	3.04E-23	3.97E-36	2.41E-51	2.31E-43	8.30E-37	0.00E+00	1.87E-20	2.45E-08	1.04E-06	0.00E+00	0.00E+00	4.40E-07	3.89E-07	5.43E-21
2.44E-09	600	1.22E+19	0.00E+00	2.03E-06	5.56E+05	0.00E+00	4.76E-19	2.37E+05	1.35E-05	1.48E+05	1.06E-05	5.92E+04	2.17E-06	2.78E-09	6.33E-07	5.65E-06	5.95E-07	9.20E-07	3.16E-07	0.00E+00	1.40E-08	4.76E-11	2.32E-22	1.30E-22	1.56E-34	5.88E-23	1.49E-36	9.57E-33	1.00E-30	7.62E-39	1.26E-28	3.64E-06	1.28E-36	5.73E-16	2.68E-14	3.15E-23	4.11E-36	2.51E-51	2.47E-43	8.88E-37	0.00E+00	2.00E-20	2.53E-08	1.08E-06	0.00E+00	0.00E+00	4.55E-07	4.02E-07	5.81E-21
2.45E-09	600	1.22E+19	0.00E+00	2.10E-06	5.56E+05	0.00E+00	5.07E-19	2.37E+05	1.39E-05	1.48E+05	1.10E-05	5.92E+04	2.25E-06	2.88E-09	6.55E-07	5.84E-06	6.16E-07	9.51E-07	3.27E-07	0.00E+00	1.45E-08	4.93E-11	2.49E-22	1.38E-22	1.66E-34	6.29E-23	1.65E-36	9.99E-33	1.07E-30	8.30E-39	1.30E-28	3.77E-06	1.42E-36	5.92E-16	2.77E-14	3.25E-23	4.26E-36	2.61E-51	2.64E-43	9.50E-37	0.00E+00	2.14E-20	2.62E-08	1.11E-06	0.00E+00	0.00E+00	4.71E-07	4.16E-07	6.21E-21
2.46E-09	600	1.22E+19	0.00E+00	2.17E-06	5.56E+05	0.00E+00	5.40E-19	2.37E+05	1.44E-05	1.48E+05	1.13E-05	5.92E+04	2.32E-06	2.97E-09	6.77E-07	6.04E-06	6.37E-07	9.84E-07	3.38E-07	0.00E+00	1.50E-08	5.09E-11	2.66E-22	1.45E-22	1.78E-34	6.73E-23	1.83E-36	1.04E-32	1.15E-30	9.05E-39	1.35E-28	3.90E-06	1.57E-36	6.13E-16	2.86E-14	3.37E-23	4.41E-36	2.72E-51	2.83E-43	1.02E-36	0.00E+00	2.28E-20	2.71E-08	1.15E-06	0.00E+00	0.00E+00	4.87E-07	4.30E-07	6.64E-21
2.47E-09	600	1.22E+19	0.00E+00	2.24E-06	5.56E+05	0.00E+00	5.75E-19	2.37E+05	1.49E-05	1.48E+05	1.17E-05	5.92E+04	2.40E-06	3.08E-09	7.00E-07	6.24E-06	6.58E-07	1.02E-06	3.50E-07	0.00E+00	1.55E-08	5.27E-11	2.84E-22	1.54E-22	1.90E-34	7.20E-23	2.02E-36	1.09E-32	1.23E-30	9.86E-39	1.40E-28	4.03E-06	1.73E-36	6.34E-16	2.96E-14	3.48E-23	4.57E-36	2.83E-51	3.03E-43	1.09E-36	0.00E+00	2.44E-20	2.80E-08	1.19E-06	0.00E+00	0.00E+00	5.03E-07	4.45E-07	7.10E-21
2.48E-09	600	1.22E+19	0.00E+00	2.32E-06	5.56E+05	0.00E+00	6.12E-19	2.37E+05	1.54E-05	1.48E+05	1.21E-05	5.92E+04	2.48E-06	3.18E-09	7.24E-07	6.46E-06	6.81E-07	1.05E-06	3.61E-07	0.00E+00	1.60E-08	5.45E-11	3.04E-22	1.63E-22	2.04E-34	7.70E-23	2.23E-36	1.14E-32	1.31E-30	1.07E-38	1.44E-28	4.17E-06	1.92E-36	6.55E-16	3.06E-14	3.60E-23	4.73E-36	2.95E-51	3.24E-43	1.16E-36	0.00E+00	2.61E-20	2.89E-08	1.23E-06	0.00E+00	0.00E+00	5.20E-07	4.60E-07	7.59E-21
2.49E-09	600	1.22E+19	0.00E+00	2.40E-06	5.56E+05	0.00E+00	6.52E-19	2.37E+05	1.59E-05	1.48E+05	1.25E-05	5.92E+04	2.57E-06	3.29E-09	7.49E-07	6.68E-06	7.04E-07	1.09E-06	3.74E-07	0.00E+00	1.66E-08	5.63E-11	3.25E-22	1.72E-22	2.18E-34	8.23E-23	2.47E-36	1.19E-32	1.40E-30	1.17E-38	1.50E-28	4.31E-06	2.12E-36	6.78E-16	3.17E-14	3.73E-23	4.90E-36	3.08E-51	3.46E-43	1.24E-36	0.00E+00	2.79E-20	2.99E-08	1.27E-06	0.00E+00	0.00E+00	5.38E-07	4.76E-07	8.12E-21
2.50E-09	600	1.22E+19	0.00E+00	2.48E-06	5.56E+05	0.00E+00	6.94E-19	2.37E+05	1.65E-05	1.48E+05	1.29E-05	5.92E+04	2.66E-06	3.40E-09	7.74E-07	6.90E-06	7.28E-07	1.12E-06	3.87E-07	0.00E+00	1.71E-08	5.83E-11	3.48E-22	1.82E-22	2.33E-34	8.80E-23	2.73E-36	1.25E-32	1.50E-30	1.28E-38	1.55E-28	4.45E-06	2.34E-36	7.01E-16	3.27E-14	3.85E-23	5.07E-36	3.20E-51	3.71E-43	1.33E-36	0.00E+00	2.99E-20	3.09E-08	1.31E-06	0.00E+00	0.00E+00	5.57E-07	4.92E-07	8.68E-21
2.51E-09	600	1.22E+19	0.00E+00	2.56E-06	5.56E+05	0.00E+00	7.40E-19	2.37E+05	1.70E-05	1.48E+05	1.34E-05	5.92E+04	2.75E-06	3.52E-09	8.01E-07	7.14E-06	7.53E-07	1.16E-06	4.00E-07	0.00E+00	1.77E-08	6.02E-11	3.72E-22	1.93E-22	2.49E-34	9.42E-23	3.02E-36	1.30E-32	1.61E-30	1.39E-38	1.60E-28	4.61E-06	2.59E-36	7.25E-16	3.39E-14	3.99E-23	5.25E-36	3.34E-51	3.97E-43	1.42E-36	0.00E+00	3.19E-20	3.20E-08	1.36E-06	0.00E+00	0.00E+00	5.75E-07	5.09E-07	9.28E-21
2.52E-09	600	1.22E+19	0.00E+00	2.65E-06	5.56E+05	0.00E+00	7.88E-19	2.37E+05	1.76E-05	1.48E+05	1.38E-05	5.92E+04	2.84E-06	3.64E-09	8.28E-07	7.38E-06	7.78E-07	1.20E-06	4.13E-07	0.00E+00	1.83E-08	6.23E-11	3.98E-22	2.04E-22	2.67E-34	1.01E-22	3.34E-36	1.36E-32	1.72E-30	1.52E-38	1.66E-28	4.76E-06	2.87E-36	7.49E-16	3.50E-14	4.12E-23	5.44E-36	3.48E-51	4.24E-43	1.52E-36	0.00E+00	3.41E-20	3.31E-08	1.41E-06	0.00E+00	0.00E+00	5.95E-07	5.26E-07	9.92E-21
2.53E-09	600	1.22E+19	0.00E+00	2.74E-06	5.56E+05	0.00E+00	8.40E-19	2.37E+05	1.82E-05	1.48E+05	1.43E-05	5.92E+04	2.94E-06	3.76E-09	8.56E-07	7.63E-06	8.05E-07	1.24E-06	4.27E-07	0.00E+00	1.90E-08	6.44E-11	4.25E-22	2.16E-22	2.85E-34	1.08E-22	3.69E-36	1.43E-32	1.84E-30	1.66E-38	1.71E-28	4.93E-06	3.17E-36	7.75E-16	3.62E-14	4.26E-23	5.63E-36	3.63E-51	4.54E-43	1.63E-36	0.00E+00	3.65E-20	3.42E-08	1.45E-06	0.00E+00	0.00E+00	6.15E-07	5.44E-07	1.06E-20
2.54E-09	600	1.22E+19	0.00E+00	2.84E-06	5.56E+05	0.00E+00	8.95E-19	2.37E+05	1.88E-05	1.48E+05	1.48E-05	5.92E+04	3.04E-06	3.89E-09	8.86E-07	7.89E-06	8.32E-07	1.29E-06	4.42E-07	0.00E+00	1.96E-08	6.66E-11	4.55E-22	2.28E-22	3.05E-34	1.15E-22	4.09E-36	1.50E-32	1.96E-30	1.81E-38	1.77E-28	5.09E-06	3.51E-36	8.01E-16	3.74E-14	4.41E-23	5.84E-36	3.78E-51	4.85E-43	1.74E-36	0.00E+00	3.90E-20	3.54E-08	1.50E-06	0.00E+00	0.00E+00	6.36E-07	5.62E-07	1.13E-20
2.55E-09	600	1.22E+19	0.00E+00	2.93E-06	5.56E+05	0.00E+00	9.54E-19	2.37E+05	1.95E-05	1.48E+05	1.53E-05	5.92E+04	3.14E-06	4.02E-09	9.16E-07	8.16E-06	8.60E-07	1.33E-06	4.57E-07	0.00E+00	2.03E-08	6.89E-11	4.86E-22	2.42E-22	3.26E-34	1.23E-22	4.52E-36	1.57E-32	2.10E-30	1.98E-38	1.84E-28	5.27E-06	3.88E-36	8.29E-16	3.87E-14	4.56E-23	6.04E-36	3.90E-51	5.19E-43	1.87E-36	0.00E+00	4.17E-20	3.66E-08	1.55E-06	0.00E+00	0.00E+00	6.58E-07	5.81E-07	1.21E-20
2.56E-09	600	1.22E+19	0.00E+00	3.03E-06	5.56E+05	0.00E+00	1.02E-18	2.37E+05	2.01E-05	1.48E+05	1.58E-05	5.92E+04	3.25E-06	4.16E-09	9.47E-07	8.44E-06	8.90E-07	1.37E-06	4.73E-07	0.00E+00	2.10E-08	7.12E-11	5.20E-22	2.56E-22	3.49E-34	1.32E-22	5.00E-36	1.64E-32	2.25E-30	2.16E-38	1.90E-28	5.45E-06	4.29E-36	8.57E-16	4.00E-14	4.72E-23	6.26E-36	3.98E-51	5.56E-43	2.00E-36	0.00E+00	4.46E-20	3.78E-08	1.61E-06	0.00E+00	0.00E+00	6.80E-07	6.01E-07	1.30E-20
2.57E-09	600	1.22E+19	0.00E+00	3.13E-06	5.56E+05	0.00E+00	1.08E-18	2.37E+05	2.08E-05	1.48E+05	1.64E-05	5.92E+04	3.36E-06	4.30E-09	9.79E-07	8.73E-06	9.20E-07	1.42E-06	4.89E-07	0.00E+00	2.17E-08	7.37E-11	5.56E-22	2.72E-22	3.73E-34	1.41E-22	5.52E-36	1.72E-32	2.40E-30	2.36E-38	1.97E-28	5.63E-06	4.74E-36	8.86E-16	4.14E-14	4.88E-23	6.49E-36	4.12E-51	5.94E-43	2.13E-36	0.00E+00	4.77E-20	3.91E-08	1.66E-06	0.00E+00	0.00E+00	7.03E-07	6.22E-07	1.39E-20
2.58E-09	600	1.22E+19	0.00E+00	3.24E-06	5.56E+05	0.00E+00	1.16E-18	2.37E+05	2.15E-05	1.48E+05	1.69E-05	5.92E+04	3.47E-06	4.45E-09	1.01E-06	9.02E-06	9.51E-07	1.47E-06	5.05E-07	0.00E+00	2.24E-08	7.62E-11	5.95E-22	2.88E-22	3.99E-34	1.51E-22	6.11E-36	1.80E-32	2.57E-30	2.58E-38	2.03E-28	5.82E-06	5.24E-36	9.16E-16	4.28E-14	5.05E-23	6.72E-36	4.29E-51	6.36E-43	2.28E-36	0.00E+00	5.10E-20	4.04E-08	1.72E-06	0.00E+00	0.00E+00	7.27E-07	6.43E-07	1.48E-20
2.59E-09	600	1.22E+19	0.00E+00	3.35E-06	5.56E+05	0.00E+00	1.23E-18	2.37E+05	2.23E-05	1.48E+05	1.75E-05	5.92E+04	3.59E-06	4.60E-09	1.05E-06	9.33E-06	9.84E-07	1.52E-06	5.22E-07	0.00E+00	2.32E-08	7.88E-11	6.36E-22	3.05E-22	4.27E-34	1.61E-22	6.76E-36	1.89E-32	2.75E-30	2.82E-38	2.10E-28	6.02E-06	5.80E-36	9.47E-16	4.43E-14	5.22E-23	6.96E-36	4.50E-51	6.80E-43	2.44E-36	0.00E+00	5.45E-20	4.18E-08	1.78E-06	0.00E+00	0.00E+00	7.52E-07	6.65E-07	1.59E-20
2.60E-09	600	1.22E+19	0.00E+00	3.47E-06	5.56E+05	0.00E+00	1.31E-18	2.37E+05	2.30E-05	1.48E+05	1.81E-05	5.92E+04	3.71E-06	4.76E-09	1.08E-06	9.65E-06	1.02E-06	1.57E-06	5.40E-07	0.00E+00	2.40E-08	8.15E-11	6.80E-22	3.23E-22	4.56E-34	1.72E-22	7.47E-36	1.98E-32	2.94E-30	3.09E-38	2.18E-28	6.23E-06	6.41E-36	9.80E-16	4.58E-14	5.40E-23	7.21E-36	4.73E-51	7.27E-43	2.61E-36	0.00E+00	5.83E-20	4.32E-08	1.84E-06	0.00E+00	0.00E+00	7.78E-07	6.87E-07	1.70E-20
2.61E-09	600	1.22E+19	0.00E+00	3.58E-06	5.56E+05	0.00E+00	1.40E-18	2.37E+05	2.38E-05	1.48E+05	1.87E-05	5.92E+04	3.84E-06	4.92E-09	1.12E-06	9.98E-06	1.05E-06	1.63E-06	5.59E-07	0.00E+00	2.48E-08	8.43E-11	7.27E-22	3.43E-22	4.88E-34	1.84E-22	8.26E-36	2.07E-32	3.14E-30	3.38E-38	2.25E-28	6.44E-06	7.09E-36	1.01E-15	4.73E-14	5.58E-23	7.47E-36	4.97E-51	7.78E-43	2.80E-36	0.00E+00	6.24E-20	4.47E-08	1.90E-06	0.00E+00	0.00E+00	8.04E-07	7.11E-07	1.81E-20
2.62E-09	600	1.22E+19	0.00E+00	3.71E-06	5.56E+05	0.00E+00	1.49E-18	2.37E+05	2.46E-05	1.48E+05	1.93E-05	5.92E+04	3.97E-06	5.09E-09	1.16E-06	1.03E-05	1.09E-06	1.68E-06	5.78E-07	0.00E+00	2.56E-08	8.71E-11	7.77E-22	3.64E-22	5.22E-34	1.97E-22	9.14E-36	2.18E-32	3.36E-30	3.69E-38	2.33E-28	6.66E-06	7.84E-36	1.05E-15	4.90E-14	5.77E-23	7.74E-36	5.21E-51	8.32E-43	2.99E-36	0.00E+00	6.67E-20	4.62E-08	1.96E-06	0.00E+00	0.00E+00	8.32E-07	7.35E-07	1.94E-20
2.63E-09	600	1.22E+19	0.00E+00	3.83E-06	5.56E+05	0.00E+00	1.59E-18	2.37E+05	2.55E-05	1.48E+05	2.00E-05	5.92E+04	4.11E-06	5.26E-09	1.20E-06	1.07E-05	1.12E-06	1.74E-06	5.97E-07	0.00E+00	2.65E-08	9.01E-11	8.31E-22	3.86E-22	5.58E-34	2.11E-22	1.01E-35	2.28E-32	3.59E-30	4.04E-38	2.41E-28	6.88E-06	8.67E-36	1.08E-15	5.06E-14	5.97E-23	8.03E-36	5.46E-51	8.90E-43	3.20E-36	0.00E+00	7.13E-20	4.78E-08	2.03E-06	0.00E+00	0.00E+00	8.60E-07	7.60E-07	2.07E-20
2.64E-09	600	1.22E+19	0.00E+00	3.96E-06	5.56E+05	0.00E+00	1.70E-18	2.37E+05	2.63E-05	1.48E+05	2.07E-05	5.92E+04	4.25E-06	5.44E-09	1.24E-06	1.10E-05	1.16E-06	1.80E-06	6.18E-07	0.00E+00	2.74E-08	9.32E-11	8.89E-22	4.10E-22	5.97E-34	2.25E-22	1.12E-35	2.40E-32	3.84E-30	4.42E-38	2.50E-28	7.12E-06	9.59E-36	1.12E-15	5.24E-14	6.18E-23	8.32E-36	5.72E-51	9.52E-43	3.42E-36	0.00E+00	7.62E-20	4.94E-08	2.10E-06	0.00E+00	0.00E+00	8.89E-07	7.86E-07	2.22E-20
2.65E-09	600	1.22E+19	0.00E+00	4.10E-06	5.56E+05	0.00E+00	1.81E-18	2.37E+05	2.72E-05	1.48E+05	2.14E-05	5.92E+04	4.39E-06	5.63E-09	1.28E-06	1.14E-05	1.20E-06	1.86E-06	6.39E-07	0.00E+00	2.83E-08	9.63E-11	9.51E-22	4.35E-22	6.39E-34	2.41E-22	1.24E-35	2.52E-32	4.11E-30	4.84E-38	2.58E-28	7.36E-06	1.06E-35	1.16E-15	5.41E-14	6.39E-23	8.62E-36	6.00E-51	1.02E-42	3.66E-36	0.00E+00	8.15E-20	5.11E-08	2.17E-06	0.00E+00	0.00E+00	9.20E-07	8.12E-07	2.37E-20
2.66E-09	600	1.22E+19	0.00E+00	4.24E-06	5.56E+05	0.00E+00	1.93E-18	2.37E+05	2.81E-05	1.48E+05	2.21E-05	5.92E+04	4.54E-06	5.82E-09	1.32E-06	1.18E-05	1.24E-06	1.92E-06	6.60E-07	0.00E+00	2.93E-08	9.96E-11	1.02E-21	4.61E-22	6.83E-34	2.58E-22	1.37E-35	2.64E-32	4.39E-30	5.30E-38	2.67E-28	7.61E-06	1.17E-35	1.20E-15	5.60E-14	6.61E-23	8.94E-36	6.30E-51	1.09E-42	3.91E-36	0.00E+00	8.72E-20	5.29E-08	2.25E-06	0.00E+00	0.00E+00	9.51E-07	8.40E-07	2.53E-20
2.67E-09	600	1.22E+19	0.00E+00	4.38E-06	5.56E+05	0.00E+00	2.06E-18	2.37E+05	2.91E-05	1.48E+05	2.29E-05	5.92E+04	4.70E-06	6.02E-09	1.37E-06	1.22E-05	1.29E-06	1.99E-06	6.83E-07	0.00E+00	3.03E-08	1.03E-10	1.09E-21	4.90E-22	7.31E-34	2.75E-22	1.51E-35	2.78E-32	4.69E-30	5.80E-38	2.76E-28	7.87E-06	1.30E-35	1.24E-15	5.79E-14	6.83E-23	9.26E-36	6.63E-51	1.17E-42	4.19E-36	0.00E+00	9.32E-20	5.47E-08	2.32E-06	0.00E+00	0.00E+00	9.83E-07	8.69E-07	2.71E-20
2.68E-09	600	1.22E+19	0.00E+00	4.53E-06	5.56E+05	0.00E+00	2.20E-18	2.37E+05	3.01E-05	1.48E+05	2.37E-05	5.92E+04	4.86E-06	6.22E-09	1.42E-06	1.26E-05	1.33E-06	2.05E-06	7.06E-07	0.00E+00	3.13E-08	1.07E-10	1.16E-21	5.20E-22	7.81E-34	2.95E-22	1.67E-35	2.92E-32	5.02E-30	6.36E-38	2.86E-28	8.14E-06	1.43E-35	1.28E-15	5.99E-14	7.07E-23	9.60E-36	6.98E-51	1.25E-42	4.48E-36	0.00E+00	9.96E-20	5.65E-08	2.40E-06	0.00E+00	0.00E+00	1.02E-06	8.98E-07	2.90E-20
2.69E-09	600	1.22E+19	0.00E+00	4.68E-06	5.56E+05	0.00E+00	2.35E-18	2.37E+05	3.11E-05	1.48E+05	2.45E-05	5.92E+04	5.02E-06	6.43E-09	1.46E-06	1.30E-05	1.38E-06	2.12E-06	7.30E-07	0.00E+00	3.24E-08	1.10E-10	1.24E-21	5.53E-22	8.35E-34	3.15E-22	1.85E-35	3.07E-32	5.37E-30	6.97E-38	2.96E-28	8.41E-06	1.59E-35	1.32E-15	6.19E-14	7.31E-23	9.96E-36	7.34E-51	1.33E-42	4.79E-36	0.00E+00	1.07E-19	5.84E-08	2.48E-06	0.00E+00	0.00E+00	1.05E-06	9.29E-07	3.10E-20
2.70E-09	600	1.22E+19	0.00E+00	4.84E-06	5.56E+05	0.00E+00	2.51E-18	2.37E+05	3.22E-05	1.48E+05	2.53E-05	5.92E+04	5.19E-06	6.65E-09	1.51E-06	1.35E-05	1.42E-06	2.20E-06	7.55E-07	0.00E+00	3.35E-08	1.14E-10	1.33E-21	5.87E-22	8.94E-34	3.37E-22	2.04E-35	3.22E-32	5.74E-30	7.63E-38	3.06E-28	8.70E-06	1.75E-35	1.37E-15	6.40E-14	7.56E-23	1.03E-35	7.73E-51	1.43E-42	5.12E-36	0.00E+00	1.14E-19	6.04E-08	2.57E-06	0.00E+00	0.00E+00	1.09E-06	9.60E-07	3.31E-20
2.71E-09	600	1.22E+19	0.00E+00	5.01E-06	5.56E+05	0.00E+00	2.67E-18	2.37E+05	3.33E-05	1.48E+05	2.62E-05	5.92E+04	5.37E-06	6.88E-09	1.57E-06	1.39E-05	1.47E-06	2.27E-06	7.81E-07	0.00E+00	3.46E-08	1.18E-10	1.42E-21	6.24E-22	9.56E-34	3.60E-22	2.26E-35	3.39E-32	6.14E-30	8.37E-38	3.17E-28	9.00E-06	1.94E-35	1.42E-15	6.62E-14	7.82E-23	1.07E-35	8.15E-51	1.53E-42	5.48E-36	0.00E+00	1.22E-19	6.25E-08	2.66E-06	0.00E+00	0.00E+00	1.12E-06	9.93E-07	3.54E-20
2.72E-09	600	1.22E+19	0.00E+00	5.18E-06	5.56E+05	0.00E+00	2.85E-18	2.37E+05	3.44E-05	1.48E+05	2.70E-05	5.92E+04	5.55E-06	7.11E-09	1.62E-06	1.44E-05	1.52E-06	2.35E-06	8.07E-07	0.00E+00	3.58E-08	1.22E-10	1.52E-21	6.63E-22	1.02E-33	3.85E-22	2.50E-35	3.57E-32	6.56E-30	9.18E-38	3.28E-28	9.30E-06	2.14E-35	1.46E-15	6.84E-14	8.09E-23	1.11E-35	8.60E-51	1.63E-42	5.86E-36	0.00E+00	1.30E-19	6.46E-08	2.75E-06	0.00E+00	0.00E+00	1.16E-06	1.03E-06	3.79E-20
2.73E-09	600	1.22E+19	0.00E+00	5.36E-06	5.56E+05	0.00E+00	3.05E-18	2.37E+05	3.56E-05	1.48E+05	2.80E-05	5.92E+04	5.74E-06	7.36E-09	1.67E-06	1.49E-05	1.57E-06	2.43E-06	8.35E-07	0.00E+00	3.70E-08	1.26E-10	1.62E-21	7.04E-22	1.09E-33	4.12E-22	2.76E-35	3.75E-32	7.02E-30	1.01E-37	3.39E-28	9.62E-06	2.37E-35	1.51E-15	7.08E-14	8.36E-23	1.15E-35	9.07E-51	1.74E-42	6.27E-36	0.00E+00	1.39E-19	6.68E-08	2.84E-06	0.00E+00	0.00E+00	1.20E-06	1.06E-06	4.05E-20
2.74E-09	600	1.22E+19	0.00E+00	5.54E-06	5.56E+05	0.00E+00	3.25E-18	2.37E+05	3.68E-05	1.48E+05	2.89E-05	5.92E+04	5.94E-06	7.61E-09	1.73E-06	1.54E-05	1.63E-06	2.51E-06	8.63E-07	0.00E+00	3.83E-08	1.30E-10	1.74E-21	7.49E-22	1.17E-33	4.40E-22	3.05E-35	3.95E-32	7.50E-30	1.10E-37	3.51E-28	9.95E-06	2.62E-35	1.57E-15	7.32E-14	8.65E-23	1.20E-35	9.59E-51	1.87E-42	6.70E-36	0.00E+00	1.49E-19	6.91E-08	2.94E-06	0.00E+00	0.00E+00	1.24E-06	1.10E-06	4.33E-20
2.75E-09	600	1.22E+19	0.00E+00	5.73E-06	5.56E+05	0.00E+00	3.47E-18	2.37E+05	3.80E-05	1.48E+05	2.99E-05	5.92E+04	6.14E-06	7.87E-09	1.79E-06	1.59E-05	1.68E-06	2.60E-06	8.93E-07	0.00E+00	3.96E-08	1.35E-10	1.86E-21	7.96E-22	1.25E-33	4.71E-22	3.38E-35	4.16E-32	8.02E-30	1.21E-37	3.63E-28	1.03E-05	2.90E-35	1.62E-15	7.57E-14	8.94E-23	1.24E-35	1.01E-50	2.00E-42	7.17E-36	0.00E+00	1.59E-19	7.14E-08	3.04E-06	0.00E+00	0.00E+00	1.29E-06	1.14E-06	4.63E-20
2.76E-09	600	1.22E+19	0.00E+00	5.92E-06	5.56E+05	0.00E+00	3.70E-18	2.37E+05	3.93E-05	1.48E+05	3.09E-05	5.92E+04	6.35E-06	8.13E-09	1.85E-06	1.65E-05	1.74E-06	2.69E-06	9.23E-07	0.00E+00	4.10E-08	1.39E-10	1.99E-21	8.46E-22	1.34E-33	5.04E-22	3.73E-35	4.38E-32	8.58E-30	1.33E-37	3.75E-28	1.06E-05	3.20E-35	1.67E-15	7.83E-14	9.25E-23	1.29E-35	1.07E-50	2.13E-42	7.67E-36	0.00E+00	1.70E-19	7.39E-08	3.14E-06	0.00E+00	0.00E+00	1.33E-06	1.17E-06	4.95E-20
2.77E-09	600	1.22E+19	0.00E+00	6.12E-06	5.56E+05	0.00E+00	3.95E-18	2.37E+05	4.07E-05	1.48E+05	3.20E-05	5.92E+04	6.56E-06	8.41E-09	1.91E-06	1.70E-05	1.80E-06	2.78E-06	9.55E-07	0.00E+00	4.24E-08	1.44E-10	2.12E-21	9.00E-22	1.43E-33	5.39E-22	4.13E-35	4.61E-32	9.17E-30	1.46E-37	3.88E-28	1.10E-05	3.54E-35	1.73E-15	8.09E-14	9.57E-23	1.34E-35	1.14E-50	2.28E-42	8.20E-36	0.00E+00	1.82E-19	7.64E-08	3.25E-06	0.00E+00	0.00E+00	1.37E-06	1.21E-06	5.29E-20
2.78E-09	600	1.22E+19	0.00E+00	6.33E-06	5.56E+05	0.00E+00	4.22E-18	2.37E+05	4.21E-05	1.48E+05	3.31E-05	5.92E+04	6.79E-06	8.70E-09	1.98E-06	1.76E-05	1.86E-06	2.87E-06	9.87E-07	0.00E+00	4.38E-08	1.49E-10	2.27E-21	9.57E-22	1.53E-33	5.76E-22	4.57E-35	4.86E-32	9.81E-30	1.60E-37	4.02E-28	1.14E-05	3.92E-35	1.79E-15	8.37E-14	9.89E-23	1.39E-35	1.20E-50	2.44E-42	8.77E-36	0.00E+00	1.95E-19	7.90E-08	3.36E-06	0.00E+00	0.00E+00	1.42E-06	1.26E-06	5.66E-20
2.79E-09	600	1.22E+19	0.00E+00	6.55E-06	5.56E+05	0.00E+00	4.51E-18	2.37E+05	4.35E-05	1.48E+05	3.42E-05	5.92E+04	7.02E-06	8.99E-09	2.05E-06	1.82E-05	1.92E-06	2.97E-06	1.02E-06	0.00E+00	4.53E-08	1.54E-10	2.43E-21	1.02E-21	1.63E-33	6.16E-22	5.05E-35	5.12E-32	1.05E-29	1.76E-37	4.15E-28	1.18E-05	4.33E-35	1.85E-15	8.65E-14	1.02E-22	1.44E-35	1.28E-50	2.61E-42	9.38E-36	0.00E+00	2.08E-19	8.17E-08	3.47E-06	0.00E+00	0.00E+00	1.47E-06	1.30E-06	6.05E-20
2.80E-09	600	1.22E+19	0.00E+00	6.77E-06	5.56E+05	0.00E+00	4.81E-18	2.37E+05	4.50E-05	1.48E+05	3.53E-05	5.92E+04	7.26E-06	9.30E-09	2.12E-06	1.88E-05	1.99E-06	3.07E-06	1.06E-06	0.00E+00	4.68E-08	1.59E-10	2.60E-21	1.08E-21	1.75E-33	6.58E-22	5.58E-35	5.40E-32	1.12E-29	1.93E-37	4.30E-28	1.22E-05	4.79E-35	1.91E-15	8.95E-14	1.06E-22	1.50E-35	1.36E-50	2.79E-42	1.00E-35	0.00E+00	2.23E-19	8.44E-08	3.59E-06	0.00E+00	0.00E+00	1.52E-06	1.34E-06	6.47E-20
2.81E-09	600	1.22E+19	0.00E+00	7.00E-06	5.56E+05	0.00E+00	5.14E-18	2.37E+05	4.65E-05	1.48E+05	3.66E-05	5.92E+04	7.50E-06	9.62E-09	2.19E-06	1.95E-05	2.06E-06	3.17E-06	1.09E-06	0.00E+00	4.84E-08	1.65E-10	2.78E-21	1.15E-21	1.87E-33	7.04E-22	6.17E-35	5.69E-32	1.20E-29	2.12E-37	4.44E-28	1.26E-05	5.30E-35	1.98E-15	9.25E-14	1.09E-22	1.56E-35	1.44E-50	2.99E-42	1.07E-35	0.00E+00	2.38E-19	8.73E-08	3.71E-06	0.00E+00	0.00E+00	1.57E-06	1.39E-06	6.92E-20
2.82E-09	600	1.22E+19	0.00E+00	7.24E-06	5.56E+05	0.00E+00	5.48E-18	2.37E+05	4.81E-05	1.48E+05	3.78E-05	5.92E+04	7.76E-06	9.94E-09	2.26E-06	2.02E-05	2.13E-06	3.28E-06	1.13E-06	0.00E+00	5.01E-08	1.70E-10	2.97E-21	1.23E-21	2.00E-33	7.53E-22	6.83E-35	6.00E-32	1.28E-29	2.33E-37	4.60E-28	1.30E-05	5.85E-35	2.05E-15	9.57E-14	1.13E-22	1.62E-35	1.54E-50	3.20E-42	1.15E-35	0.00E+00	2.54E-19	9.03E-08	3.84E-06	0.00E+00	0.00E+00	1.62E-06	1.44E-06	7.40E-20
2.83E-09	600	1.22E+19	0.00E+00	7.48E-06	5.56E+05	0.00E+00	5.86E-18	2.37E+05	4.97E-05	1.48E+05	3.91E-05	5.92E+04	8.02E-06	1.03E-08	2.34E-06	2.08E-05	2.20E-06	3.39E-06	1.17E-06	0.00E+00	5.18E-08	1.76E-10	3.18E-21	1.31E-21	2.14E-33	8.05E-22	7.55E-35	6.33E-32	1.37E-29	2.56E-37	4.76E-28	1.34E-05	6.47E-35	2.12E-15	9.89E-14	1.17E-22	1.68E-35	1.64E-50	3.42E-42	1.23E-35	0.00E+00	2.72E-19	9.34E-08	3.97E-06	0.00E+00	0.00E+00	1.68E-06	1.48E-06	7.91E-20
2.84E-09	600	1.22E+19	0.00E+00	7.74E-06	5.56E+05	0.00E+00	6.25E-18	2.37E+05	5.14E-05	1.48E+05	4.04E-05	5.92E+04	8.30E-06	1.06E-08	2.42E-06	2.15E-05	2.27E-06	3.51E-06	1.21E-06	0.00E+00	5.36E-08	1.82E-10	3.40E-21	1.39E-21	2.29E-33	8.61E-22	8.35E-35	6.68E-32	1.47E-29	2.81E-37	4.92E-28	1.39E-05	7.16E-35	2.19E-15	1.02E-13	1.21E-22	1.75E-35	1.74E-50	3.65E-42	1.31E-35	0.00E+00	2.91E-19	9.65E-08	4.10E-06	0.00E+00	0.00E+00	1.74E-06	1.53E-06	8.46E-20
2.85E-09	600	1.22E+19	0.00E+00	8.00E-06	5.56E+05	0.00E+00	6.68E-18	2.37E+05	5.32E-05	1.48E+05	4.18E-05	5.92E+04	8.58E-06	1.10E-08	2.50E-06	2.23E-05	2.35E-06	3.63E-06	1.25E-06	0.00E+00	5.54E-08	1.88E-10	3.63E-21	1.48E-21	2.44E-33	9.21E-22	9.23E-35	7.06E-32	1.57E-29	3.09E-37	5.09E-28	1.44E-05	7.92E-35	2.26E-15	1.06E-13	1.25E-22	1.82E-35	1.84E-50	3.91E-42	1.40E-35	0.00E+00	3.11E-19	9.98E-08	4.24E-06	0.00E+00	0.00E+00	1.80E-06	1.59E-06	9.04E-20
2.86E-09	600	1.22E+19	0.00E+00	8.28E-06	5.56E+05	0.00E+00	7.13E-18	2.37E+05	5.50E-05	1.48E+05	4.32E-05	5.92E+04	8.87E-06	1.14E-08	2.59E-06	2.30E-05	2.43E-06	3.75E-06	1.29E-06	0.00E+00	5.73E-08	1.95E-10	3.88E-21	1.58E-21	2.61E-33	9.84E-22	1.02E-34	7.45E-32	1.68E-29	3.39E-37	5.26E-28	1.49E-05	8.75E-35	2.34E-15	1.09E-13	1.29E-22	1.89E-35	1.95E-50	4.18E-42	1.50E-35	0.00E+00	3.32E-19	1.03E-07	4.39E-06	0.00E+00	0.00E+00	1.86E-06	1.64E-06	9.67E-20
2.87E-09	600	1.22E+19	0.00E+00	8.56E-06	5.56E+05	0.00E+00	7.62E-18	2.37E+05	5.68E-05	1.48E+05	4.47E-05	5.92E+04	9.17E-06	1.18E-08	2.68E-06	2.38E-05	2.51E-06	3.88E-06	1.33E-06	0.00E+00	5.92E-08	2.01E-10	4.15E-21	1.68E-21	2.80E-33	1.05E-21	1.13E-34	7.87E-32	1.79E-29	3.73E-37	5.45E-28	1.54E-05	9.68E-35	2.42E-15	1.13E-13	1.34E-22	1.97E-35	2.08E-50	4.47E-42	1.61E-35	0.00E+00	3.56E-19	1.07E-07	4.54E-06	0.00E+00	0.00E+00	1.92E-06	1.70E-06	1.03E-19
2.88E-09	600	1.22E+19	0.00E+00	8.85E-06	5.56E+05	0.00E+00	8.14E-18	2.37E+05	5.88E-05	1.48E+05	4.62E-05	5.92E+04	9.49E-06	1.22E-08	2.77E-06	2.46E-05	2.60E-06	4.01E-06	1.38E-06	0.00E+00	6.12E-08	2.08E-10	4.44E-21	1.79E-21	2.99E-33	1.13E-21	1.25E-34	8.31E-32	1.92E-29	4.10E-37	5.63E-28	1.59E-05	1.07E-34	2.50E-15	1.17E-13	1.38E-22	2.05E-35	2.23E-50	4.78E-42	1.72E-35	0.00E+00	3.80E-19	1.10E-07	4.69E-06	0.00E+00	0.00E+00	1.99E-06	1.75E-06	1.11E-19
2.89E-09	600	1.22E+19	0.00E+00	9.15E-06	5.56E+05	0.00E+00	8.69E-18	2.37E+05	6.08E-05	1.48E+05	4.78E-05	5.92E+04	9.81E-06	1.26E-08	2.86E-06	2.55E-05	2.69E-06	4.15E-06	1.43E-06	0.00E+00	6.33E-08	2.15E-10	4.75E-21	1.90E-21	3.20E-33	1.20E-21	1.38E-34	8.78E-32	2.05E-29	4.51E-37	5.83E-28	1.64E-05	1.18E-34	2.59E-15	1.21E-13	1.43E-22	2.13E-35	2.39E-50	5.11E-42	1.84E-35	0.00E+00	4.06E-19	1.14E-07	4.85E-06	0.00E+00	0.00E+00	2.05E-06	1.81E-06	1.18E-19
2.90E-09	600	1.22E+19	0.00E+00	9.46E-06	5.56E+05	0.00E+00	9.28E-18	2.37E+05	6.28E-05	1.48E+05	4.94E-05	5.92E+04	1.01E-05	1.30E-08	2.96E-06	2.63E-05	2.78E-06	4.29E-06	1.48E-06	0.00E+00	6.55E-08	2.23E-10	5.08E-21	2.03E-21	3.42E-33	1.29E-21	1.53E-34	9.28E-32	2.19E-29	4.96E-37	6.03E-28	1.70E-05	1.31E-34	2.68E-15	1.25E-13	1.48E-22	2.22E-35	2.58E-50	5.47E-42	1.96E-35	0.00E+00	4.35E-19	1.18E-07	5.02E-06	0.00E+00	0.00E+00	2.12E-06	1.88E-06	1.26E-19
2.91E-09	600	1.22E+19	0.00E+00	9.78E-06	5.56E+05	0.00E+00	9.91E-18	2.37E+05	6.50E-05	1.48E+05	5.11E-05	5.92E+04	1.05E-05	1.34E-08	3.06E-06	2.72E-05	2.87E-06	4.44E-06	1.53E-06	0.00E+00	6.77E-08	2.30E-10	5.43E-21	2.16E-21	3.66E-33	1.38E-21	1.69E-34	9.82E-32	2.34E-29	5.46E-37	6.23E-28	1.76E-05	1.45E-34	2.77E-15	1.29E-13	1.53E-22	2.32E-35	2.77E-50	5.85E-42	2.10E-35	0.00E+00	4.65E-19	1.22E-07	5.19E-06	0.00E+00	0.00E+00	2.20E-06	1.94E-06	1.35E-19
2.92E-09	600	1.22E+19	0.00E+00	1.01E-05	5.56E+05	0.00E+00	1.06E-17	2.37E+05	6.72E-05	1.48E+05	5.28E-05	5.92E+04	1.08E-05	1.39E-08	3.16E-06	2.82E-05	2.97E-06	4.59E-06	1.58E-06	0.00E+00	7.00E-08	2.38E-10	5.80E-21	2.30E-21	3.91E-33	1.47E-21	1.86E-34	1.04E-31	2.51E-29	6.00E-37	6.45E-28	1.82E-05	1.60E-34	2.86E-15	1.34E-13	1.58E-22	2.41E-35	2.99E-50	6.25E-42	2.25E-35	0.00E+00	4.97E-19	1.26E-07	5.36E-06	0.00E+00	0.00E+00	2.27E-06	2.01E-06	1.44E-19
2.93E-09	600	1.22E+19	0.00E+00	1.05E-05	5.56E+05	0.00E+00	1.13E-17	2.37E+05	6.95E-05	1.48E+05	5.46E-05	5.92E+04	1.12E-05	1.44E-08	3.27E-06	2.91E-05	3.07E-06	4.74E-06	1.63E-06	0.00E+00	7.24E-08	2.46E-10	6.21E-21	2.45E-21	4.18E-33	1.57E-21	2.06E-34	1.10E-31	2.68E-29	6.61E-37	6.67E-28	1.88E-05	1.77E-34	2.96E-15	1.38E-13	1.64E-22	2.52E-35	3.22E-50	6.69E-42	2.40E-35	0.00E+00	5.31E-19	1.30E-07	5.55E-06	0.00E+00	0.00E+00	2.35E-06	2.07E-06	1.54E-19
2.94E-09	600	1.22E+19	0.00E+00	1.08E-05	5.56E+05	0.00E+00	1.21E-17	2.37E+05	7.19E-05	1.48E+05	5.65E-05	5.92E+04	1.16E-05	1.49E-08	3.38E-06	3.01E-05	3.18E-06	4.91E-06	1.69E-06	0.00E+00	7.49E-08	2.55E-10	6.64E-21	2.62E-21	4.47E-33	1.68E-21	2.28E-34	1.16E-31	2.86E-29	7.27E-37	6.90E-28	1.94E-05	1.96E-34	3.06E-15	1.43E-13	1.69E-22	2.63E-35	3.47E-50	7.15E-42	2.57E-35	0.00E+00	5.68E-19	1.35E-07	5.74E-06	0.00E+00	0.00E+00	2.43E-06	2.14E-06	1.65E-19
2.95E-09	600	1.22E+19	0.00E+00	1.12E-05	5.56E+05	0.00E+00	1.29E-17	2.37E+05	7.43E-05	1.48E+05	5.84E-05	5.92E+04	1.20E-05	1.54E-08	3.50E-06	3.11E-05	3.28E-06	5.07E-06	1.74E-06	0.00E+00	7.74E-08	2.63E-10	7.09E-21	2.79E-21	4.78E-33	1.80E-21	2.52E-34	1.23E-31	3.06E-29	8.00E-37	7.14E-28	2.01E-05	2.16E-34	3.16E-15	1.48E-13	1.75E-22	2.74E-35	3.74E-50	7.65E-42	2.75E-35	0.00E+00	6.07E-19	1.40E-07	5.93E-06	0.00E+00	0.00E+00	2.51E-06	2.22E-06	1.77E-19
2.96E-09	600	1.22E+19	0.00E+00	1.16E-05	5.56E+05	0.00E+00	1.38E-17	2.37E+05	7.68E-05	1.48E+05	6.04E-05	5.92E+04	1.24E-05	1.59E-08	3.62E-06	3.22E-05	3.40E-06	5.25E-06	1.80E-06	0.00E+00	8.00E-08	2.72E-10	7.59E-21	2.97E-21	5.11E-33	1.92E-21	2.79E-34	1.30E-31	3.28E-29	8.81E-37	7.38E-28	2.08E-05	2.39E-34	3.27E-15	1.53E-13	1.81E-22	2.87E-35	4.05E-50	8.18E-42	2.94E-35	0.00E+00	6.49E-19	1.44E-07	6.13E-06	0.00E+00	0.00E+00	2.60E-06	2.29E-06	1.89E-19
2.97E-09	600	1.22E+19	0.00E+00	1.20E-05	5.56E+05	0.00E+00	1.47E-17	2.37E+05	7.94E-05	1.48E+05	6.24E-05	5.92E+04	1.28E-05	1.64E-08	3.74E-06	3.33E-05	3.51E-06	5.42E-06	1.86E-06	0.00E+00	8.28E-08	2.82E-10	8.11E-21	3.17E-21	5.47E-33	2.06E-21	3.08E-34	1.38E-31	3.50E-29	9.70E-37	7.63E-28	2.15E-05	2.64E-34	3.38E-15	1.58E-13	1.87E-22	3.00E-35	4.38E-50	8.75E-42	3.14E-35	0.00E+00	6.94E-19	1.49E-07	6.34E-06	0.00E+00	0.00E+00	2.68E-06	2.37E-06	2.02E-19
2.98E-09	600	1.22E+19	0.00E+00	1.24E-05	5.56E+05	0.00E+00	1.57E-17	2.37E+05	8.21E-05	1.48E+05	6.46E-05	5.92E+04	1.33E-05	1.70E-08	3.87E-06	3.44E-05	3.63E-06	5.61E-06	1.93E-06	0.00E+00	8.56E-08	2.91E-10	8.67E-21	3.38E-21	5.84E-33	2.20E-21	3.41E-34	1.46E-31	3.74E-29	1.07E-36	7.90E-28	2.22E-05	2.92E-34	3.50E-15	1.63E-13	1.94E-22	3.13E-35	4.74E-50	9.36E-42	3.36E-35	0.00E+00	7.42E-19	1.54E-07	6.56E-06	0.00E+00	0.00E+00	2.78E-06	2.45E-06	2.16E-19
2.99E-09	600	1.22E+19	0.00E+00	1.28E-05	5.56E+05	0.00E+00	1.68E-17	2.37E+05	8.49E-05	1.48E+05	6.68E-05	5.92E+04	1.37E-05	1.76E-08	4.00E-06	3.56E-05	3.75E-06	5.80E-06	1.99E-06	0.00E+00	8.85E-08	3.01E-10	9.27E-21	3.60E-21	6.25E-33	2.35E-21	3.77E-34	1.55E-31	4.00E-29	1.18E-36	8.17E-28	2.30E-05	3.23E-34	3.62E-15	1.69E-13	2.00E-22	3.28E-35	5.14E-50	1.00E-41	3.59E-35	0.00E+00	7.94E-19	1.60E-07	6.78E-06	0.00E+00	0.00E+00	2.87E-06	2.54E-06	2.31E-19
3.00E-09	600	1.22E+19	0.00E+00	1.32E-05	5.56E+05	0.00E+00	1.80E-17	2.37E+05	8.78E-05	1.48E+05	6.90E-05	5.92E+04	1.42E-05	1.82E-08	4.14E-06	3.68E-05	3.88E-06	6.00E-06	2.06E-06	0.00E+00	9.15E-08	3.11E-10	9.92E-21	3.84E-21	6.68E-33	2.51E-21	4.17E-34	1.64E-31	4.28E-29	1.29E-36	8.45E-28	2.38E-05	3.57E-34	3.74E-15	1.75E-13	2.07E-22	3.43E-35	5.57E-50	1.07E-41	3.84E-35	0.00E+00	8.49E-19	1.65E-07	7.01E-06	0.00E+00	0.00E+00	2.97E-06	2.62E-06	2.47E-19
3.01E-09	600	1.22E+19	0.00E+00	1.37E-05	5.56E+05	0.00E+00	1.92E-17	2.37E+05	9.08E-05	1.48E+05	7.14E-05	5.92E+04	1.47E-05	1.88E-08	4.28E-06	3.81E-05	4.01E-06	6.20E-06	2.13E-06	0.00E+00	9.46E-08	3.22E-10	1.06E-20	4.09E-21	7.15E-33	2.69E-21	4.61E-34	1.74E-31	4.58E-29	1.43E-36	8.74E-28	2.46E-05	3.95E-34	3.87E-15	1.81E-13	2.14E-22	3.60E-35	6.05E-50	1.14E-41	4.11E-35	0.00E+00	9.08E-19	1.71E-07	7.25E-06	0.00E+00	0.00E+00	3.07E-06	2.71E-06	2.64E-19
3.02E-09	600	1.22E+19	0.00E+00	1.41E-05	5.56E+05	0.00E+00	2.05E-17	2.37E+05	9.39E-05	1.48E+05	7.38E-05	5.92E+04	1.52E-05	1.94E-08	4.42E-06	3.94E-05	4.15E-06	6.41E-06	2.20E-06	0.00E+00	9.79E-08	3.33E-10	1.13E-20	4.37E-21	7.64E-33	2.88E-21	5.09E-34	1.84E-31	4.90E-29	1.57E-36	9.04E-28	2.54E-05	4.37E-34	4.00E-15	1.87E-13	2.21E-22	3.77E-35	6.57E-50	1.22E-41	4.39E-35	0.00E+00	9.70E-19	1.76E-07	7.50E-06	0.00E+00	0.00E+00	3.17E-06	2.80E-06	2.82E-19
3.03E-09	600	1.22E+19	0.00E+00	1.46E-05	5.56E+05	0.00E+00	2.19E-17	2.37E+05	9.71E-05	1.48E+05	7.63E-05	5.92E+04	1.57E-05	2.01E-08	4.57E-06	4.07E-05	4.29E-06	6.63E-06	2.28E-06	0.00E+00	1.01E-07	3.44E-10	1.21E-20	4.66E-21	8.17E-33	3.07E-21	5.63E-34	1.95E-31	5.23E-29	1.73E-36	9.35E-28	2.63E-05	4.83E-34	4.14E-15	1.93E-13	2.29E-22	3.96E-35	7.15E-50	1.31E-41	4.70E-35	0.00E+00	1.04E-18	1.82E-07	7.75E-06	0.00E+00	0.00E+00	3.28E-06	2.90E-06	3.02E-19
3.04E-09	600	1.22E+19	0.00E+00	1.51E-05	5.56E+05	0.00E+00	2.34E-17	2.37E+05	1.00E-04	1.48E+05	7.89E-05	5.92E+04	1.62E-05	2.08E-08	4.73E-06	4.21E-05	4.44E-06	6.86E-06	2.36E-06	0.00E+00	1.05E-07	3.56E-10	1.30E-20	4.97E-21	8.74E-33	3.29E-21	6.23E-34	2.07E-31	5.60E-29	1.91E-36	9.67E-28	2.72E-05	5.34E-34	4.28E-15	2.00E-13	2.37E-22	4.15E-35	7.78E-50	1.40E-41	5.02E-35	0.00E+00	1.11E-18	1.89E-07	8.02E-06	0.00E+00	0.00E+00	3.39E-06	3.00E-06	3.23E-19
3.05E-09	600	1.22E+19	0.00E+00	1.56E-05	5.56E+05	0.00E+00	2.50E-17	2.37E+05	1.04E-04	1.48E+05	8.16E-05	5.92E+04	1.68E-05	2.15E-08	4.89E-06	4.35E-05	4.59E-06	7.09E-06	2.44E-06	0.00E+00	1.08E-07	3.68E-10	1.39E-20	5.30E-21	9.34E-33	3.52E-21	6.88E-34	2.19E-31	5.98E-29	2.10E-36	1.00E-27	2.81E-05	5.90E-34	4.42E-15	2.07E-13	2.45E-22	4.36E-35	8.47E-50	1.50E-41	5.37E-35	0.00E+00	1.19E-18	1.95E-07	8.29E-06	0.00E+00	0.00E+00	3.51E-06	3.10E-06	3.45E-19
3.06E-09	600	1.22E+19	0.00E+00	1.62E-05	5.56E+05	0.00E+00	2.67E-17	2.37E+05	1.07E-04	1.48E+05	8.44E-05	5.92E+04	1.73E-05	2.22E-08	5.06E-06	4.50E-05	4.75E-06	7.33E-06	2.52E-06	0.00E+00	1.12E-07	3.81E-10	1.48E-20	5.65E-21	9.99E-33	3.76E-21	7.61E-34	2.33E-31	6.40E-29	2.32E-36	1.03E-27	2.90E-05	6.53E-34	4.57E-15	2.14E-13	2.53E-22	4.59E-35	9.23E-50	1.60E-41	5.74E-35	0.00E+00	1.27E-18	2.02E-07	8.57E-06	0.00E+00	0.00E+00	3.63E-06	3.20E-06	3.69E-19
3.07E-09	600	1.22E+19	0.00E+00	1.67E-05	5.56E+05	0.00E+00	2.86E-17	2.37E+05	1.11E-04	1.48E+05	8.73E-05	5.92E+04	1.79E-05	2.30E-08	5.23E-06	4.65E-05	4.91E-06	7.58E-06	2.61E-06	0.00E+00	1.16E-07	3.94E-10	1.58E-20	6.03E-21	1.07E-32	4.02E-21	8.42E-34	2.47E-31	6.84E-29	2.55E-36	1.07E-27	3.00E-05	7.22E-34	4.73E-15	2.21E-13	2.62E-22	4.83E-35	1.01E-49	1.71E-41	6.14E-35	0.00E+00	1.36E-18	2.08E-07	8.86E-06	0.00E+00	0.00E+00	3.75E-06	3.31E-06	3.94E-19
3.08E-09	600	1.22E+19	0.00E+00	1.73E-05	5.56E+05	0.00E+00	3.05E-17	2.37E+05	1.15E-04	1.48E+05	9.02E-05	5.92E+04	1.85E-05	2.38E-08	5.41E-06	4.81E-05	5.07E-06	7.84E-06	2.69E-06	0.00E+00	1.20E-07	4.07E-10	1.69E-20	6.44E-21	1.14E-32	4.30E-21	9.31E-34	2.62E-31	7.32E-29	2.81E-36	1.11E-27	3.10E-05	7.98E-34	4.89E-15	2.28E-13	2.71E-22	5.08E-35	1.10E-49	1.83E-41	6.57E-35	0.00E+00	1.45E-18	2.16E-07	9.16E-06	0.00E+00	0.00E+00	3.88E-06	3.43E-06	4.22E-19
3.09E-09	600	1.22E+19	0.00E+00	1.79E-05	5.56E+05	0.00E+00	3.26E-17	2.37E+05	1.19E-04	1.48E+05	9.33E-05	5.92E+04	1.92E-05	2.46E-08	5.59E-06	4.98E-05	5.25E-06	8.11E-06	2.79E-06	0.00E+00	1.24E-07	4.21E-10	1.81E-20	6.87E-21	1.22E-32	4.60E-21	1.03E-33	2.78E-31	7.82E-29	3.10E-36	1.14E-27	3.21E-05	8.82E-34	5.06E-15	2.36E-13	2.80E-22	5.36E-35	1.20E-49	1.96E-41	7.02E-35	0.00E+00	1.55E-18	2.23E-07	9.48E-06	0.00E+00	0.00E+00	4.01E-06	3.54E-06	4.51E-19
3.10E-09	600	1.22E+19	0.00E+00	1.85E-05	5.56E+05	0.00E+00	3.49E-17	2.37E+05	1.23E-04	1.48E+05	9.65E-05	5.92E+04	1.98E-05	2.54E-08	5.78E-06	5.14E-05	5.43E-06	8.38E-06	2.88E-06	0.00E+00	1.28E-07	4.35E-10	1.94E-20	7.33E-21	1.31E-32	4.91E-21	1.14E-33	2.95E-31	8.36E-29	3.42E-36	1.18E-27	3.32E-05	9.76E-34	5.23E-15	2.44E-13	2.90E-22	5.65E-35	1.31E-49	2.09E-41	7.51E-35	0.00E+00	1.66E-18	2.31E-07	9.80E-06	0.00E+00	0.00E+00	4.15E-06	3.66E-06	4.82E-19
3.11E-09	600	1.22E+19	0.00E+00	1.91E-05	5.56E+05	0.00E+00	3.73E-17	2.37E+05	1.27E-04	1.48E+05	9.98E-05	5.92E+04	2.05E-05	2.63E-08	5.98E-06	5.32E-05	5.61E-06	8.67E-06	2.98E-06	0.00E+00	1.32E-07	4.50E-10	2.07E-20	7.82E-21	1.40E-32	5.25E-21	1.26E-33	3.13E-31	8.94E-29	3.77E-36	1.22E-27	3.43E-05	1.08E-33	5.41E-15	2.53E-13	2.99E-22	5.97E-35	1.43E-49	2.24E-41	8.03E-35	0.00E+00	1.77E-18	2.38E-07	1.01E-05	0.00E+00	0.00E+00	4.29E-06	3.79E-06	5.16E-19
3.12E-09	600	1.22E+19	0.00E+00	1.98E-05	5.56E+05	0.00E+00	3.98E-17	2.37E+05	1.31E-04	1.48E+05	1.03E-04	5.92E+04	2.12E-05	2.72E-08	6.18E-06	5.50E-05	5.80E-06	8.96E-06	3.08E-06	0.00E+00	1.37E-07	4.65E-10	2.22E-20	8.34E-21	1.49E-32	5.62E-21	1.39E-33	3.33E-31	9.56E-29	4.15E-36	1.27E-27	3.55E-05	1.19E-33	5.59E-15	2.61E-13	3.10E-22	6.30E-35	1.57E-49	2.39E-41	8.59E-35	0.00E+00	1.90E-18	2.46E-07	1.05E-05	0.00E+00	0.00E+00	4.43E-06	3.92E-06	5.51E-19
3.13E-09	600	1.22E+19	0.00E+00	2.04E-05	5.56E+05	0.00E+00	4.25E-17	2.37E+05	1.36E-04	1.48E+05	1.07E-04	5.92E+04	2.19E-05	2.81E-08	6.39E-06	5.69E-05	6.00E-06	9.27E-06	3.19E-06	0.00E+00	1.41E-07	4.81E-10	2.37E-20	8.91E-21	1.60E-32	6.01E-21	1.54E-33	3.54E-31	1.02E-28	4.58E-36	1.31E-27	3.67E-05	1.32E-33	5.78E-15	2.70E-13	3.20E-22	6.67E-35	1.72E-49	2.56E-41	9.18E-35	0.00E+00	2.03E-18	2.55E-07	1.08E-05	0.00E+00	0.00E+00	4.59E-06	4.05E-06	5.89E-19
3.14E-09	600	1.22E+19	0.00E+00	2.11E-05	5.56E+05	0.00E+00	4.55E-17	2.37E+05	1.40E-04	1.48E+05	1.10E-04	5.92E+04	2.27E-05	2.90E-08	6.61E-06	5.88E-05	6.20E-06	9.58E-06	3.29E-06	0.00E+00	1.46E-07	4.97E-10	2.53E-20	9.51E-21	1.71E-32	6.42E-21	1.70E-33	3.76E-31	1.09E-28	5.05E-36	1.35E-27	3.80E-05	1.46E-33	5.98E-15	2.79E-13	3.31E-22	7.06E-35	1.88E-49	2.74E-41	9.82E-35	0.00E+00	2.17E-18	2.64E-07	1.12E-05	0.00E+00	0.00E+00	4.74E-06	4.19E-06	6.30E-19
3.15E-09	600	1.22E+19	0.00E+00	2.18E-05	5.56E+05	0.00E+00	4.86E-17	2.37E+05	1.45E-04	1.48E+05	1.14E-04	5.92E+04	2.34E-05	3.00E-08	6.84E-06	6.08E-05	6.41E-06	9.91E-06	3.41E-06	0.00E+00	1.51E-07	5.14E-10	2.71E-20	1.01E-20	1.83E-32	6.87E-21	1.88E-33	3.99E-31	1.17E-28	5.57E-36	1.40E-27	3.92E-05	1.61E-33	6.18E-15	2.89E-13	3.42E-22	7.48E-35	2.05E-49	2.93E-41	1.05E-34	0.00E+00	2.32E-18	2.72E-07	1.16E-05	0.00E+00	0.00E+00	4.90E-06	4.33E-06	6.74E-19
3.16E-09	600	1.22E+19	0.00E+00	2.26E-05	5.56E+05	0.00E+00	5.19E-17	2.37E+05	1.50E-04	1.48E+05	1.18E-04	5.92E+04	2.42E-05	3.11E-08	7.07E-06	6.29E-05	6.63E-06	1.02E-05	3.52E-06	0.00E+00	1.56E-07	5.32E-10	2.90E-20	1.08E-20	1.95E-32	7.34E-21	2.08E-33	4.24E-31	1.25E-28	6.14E-36	1.45E-27	4.06E-05	1.78E-33	6.39E-15	2.99E-13	3.54E-22	7.94E-35	2.24E-49	3.13E-41	1.12E-34	0.00E+00	2.48E-18	2.82E-07	1.20E-05	0.00E+00	0.00E+00	5.07E-06	4.48E-06	7.21E-19
3.17E-09	600	1.22E+19	0.00E+00	2.34E-05	5.56E+05	0.00E+00	5.55E-17	2.37E+05	1.55E-04	1.48E+05	1.22E-04	5.92E+04	2.50E-05	3.21E-08	7.31E-06	6.50E-05	6.86E-06	1.06E-05	3.64E-06	0.00E+00	1.62E-07	5.50E-10	3.10E-20	1.16E-20	2.09E-32	7.85E-21	2.30E-33	4.51E-31	1.34E-28	6.78E-36	1.50E-27	4.20E-05	1.97E-33	6.61E-15	3.09E-13	3.66E-22	8.43E-35	2.46E-49	3.35E-41	1.20E-34	0.00E+00	2.65E-18	2.91E-07	1.24E-05	0.00E+00	0.00E+00	5.24E-06	4.63E-06	7.70E-19
3.18E-09	600	1.22E+19	0.00E+00	2.42E-05	5.56E+05	0.00E+00	5.93E-17	2.37E+05	1.60E-04	1.48E+05	1.26E-04	5.92E+04	2.59E-05	3.32E-08	7.56E-06	6.72E-05	7.09E-06	1.10E-05	3.77E-06	0.00E+00	1.67E-07	5.69E-10	3.31E-20	1.23E-20	2.23E-32	8.40E-21	2.54E-33	4.79E-31	1.43E-28	7.48E-36	1.55E-27	4.34E-05	2.18E-33	6.84E-15	3.19E-13	3.79E-22	8.96E-35	2.70E-49	3.58E-41	1.28E-34	0.00E+00	2.83E-18	3.01E-07	1.28E-05	0.00E+00	0.00E+00	5.42E-06	4.79E-06	8.24E-19
3.19E-09	600	1.22E+19	0.00E+00	2.50E-05	5.56E+05	0.00E+00	6.34E-17	2.37E+05	1.66E-04	1.48E+05	1.30E-04	5.92E+04	2.68E-05	3.43E-08	7.82E-06	6.95E-05	7.33E-06	1.13E-05	3.89E-06	0.00E+00	1.73E-07	5.88E-10	3.54E-20	1.32E-20	2.39E-32	8.98E-21	2.81E-33	5.10E-31	1.53E-28	8.25E-36	1.60E-27	4.49E-05	2.41E-33	7.07E-15	3.30E-13	3.92E-22	9.53E-35	2.97E-49	3.83E-41	1.37E-34	0.00E+00	3.03E-18	3.12E-07	1.32E-05	0.00E+00	0.00E+00	5.61E-06	4.95E-06	8.81E-19
3.20E-09	600	1.22E+19	0.00E+00	2.58E-05	5.56E+05	0.00E+00	6.78E-17	2.37E+05	1.72E-04	1.48E+05	1.35E-04	5.92E+04	2.77E-05	3.55E-08	8.08E-06	7.19E-05	7.58E-06	1.17E-05	4.03E-06	0.00E+00	1.79E-07	6.08E-10	3.78E-20	1.41E-20	2.55E-32	9.60E-21	3.11E-33	5.42E-31	1.63E-28	9.10E-36	1.66E-27	4.64E-05	2.66E-33	7.31E-15	3.41E-13	4.05E-22	1.02E-34	3.26E-49	4.09E-41	1.47E-34	0.00E+00	3.24E-18	3.22E-07	1.37E-05	0.00E+00	0.00E+00	5.80E-06	5.12E-06	9.42E-19
3.21E-09	600	1.22E+19	0.00E+00	2.67E-05	5.56E+05	0.00E+00	7.24E-17	2.37E+05	1.77E-04	1.48E+05	1.39E-04	5.92E+04	2.86E-05	3.67E-08	8.36E-06	7.43E-05	7.84E-06	1.21E-05	4.16E-06	0.00E+00	1.85E-07	6.29E-10	4.05E-20	1.50E-20	2.73E-32	1.03E-20	3.44E-33	5.77E-31	1.75E-28	1.00E-35	1.71E-27	4.80E-05	2.95E-33	7.56E-15	3.53E-13	4.19E-22	1.08E-34	3.59E-49	4.38E-41	1.57E-34	0.00E+00	3.46E-18	3.33E-07	1.42E-05	0.00E+00	0.00E+00	5.99E-06	5.30E-06	1.01E-18
3.22E-09	600	1.22E+19	0.00E+00	2.76E-05	5.56E+05	0.00E+00	7.74E-17	2.37E+05	1.83E-04	1.48E+05	1.44E-04	5.92E+04	2.96E-05	3.80E-08	8.64E-06	7.69E-05	8.11E-06	1.25E-05	4.31E-06	0.00E+00	1.91E-07	6.50E-10	4.33E-20	1.60E-20	2.92E-32	1.10E-20	3.80E-33	6.13E-31	1.87E-28	1.11E-35	1.77E-27	4.96E-05	3.26E-33	7.82E-15	3.65E-13	4.33E-22	1.16E-34	3.94E-49	4.68E-41	1.68E-34	0.00E+00	3.70E-18	3.44E-07	1.46E-05	0.00E+00	0.00E+00	6.20E-06	5.48E-06	1.08E-18
3.23E-09	600	1.22E+19	0.00E+00	2.86E-05	5.56E+05	0.00E+00	8.28E-17	2.37E+05	1.90E-04	1.48E+05	1.49E-04	5.92E+04	3.06E-05	3.93E-08	8.94E-06	7.95E-05	8.38E-06	1.30E-05	4.45E-06	0.00E+00	1.98E-07	6.72E-10	4.63E-20	1.71E-20	3.12E-32	1.17E-20	4.20E-33	6.53E-31	2.00E-28	1.22E-35	1.83E-27	5.13E-05	3.60E-33	8.08E-15	3.78E-13	4.48E-22	1.23E-34	4.33E-49	5.00E-41	1.80E-34	0.00E+00	3.96E-18	3.56E-07	1.51E-05	0.00E+00	0.00E+00	6.41E-06	5.66E-06	1.15E-18
3.24E-09	600	1.22E+19	0.00E+00	2.95E-05	5.56E+05	0.00E+00	8.85E-17	2.37E+05	1.96E-04	1.48E+05	1.54E-04	5.92E+04	3.17E-05	4.06E-08	9.24E-06	8.22E-05	8.67E-06	1.34E-05	4.60E-06	0.00E+00	2.04E-07	6.95E-10	4.95E-20	1.83E-20	3.34E-32	1.25E-20	4.64E-33	6.94E-31	2.14E-28	1.35E-35	1.90E-27	5.30E-05	3.98E-33	8.36E-15	3.90E-13	4.63E-22	1.32E-34	4.77E-49	5.35E-41	1.92E-34	0.00E+00	4.23E-18	3.68E-07	1.57E-05	0.00E+00	0.00E+00	6.63E-06	5.85E-06	1.23E-18
3.25E-09	600	1.22E+19	0.00E+00	3.05E-05	5.56E+05	0.00E+00	9.45E-17	2.37E+05	2.03E-04	1.48E+05	1.59E-04	5.92E+04	3.27E-05	4.20E-08	9.56E-06	8.50E-05	8.96E-06	1.38E-05	4.76E-06	0.00E+00	2.11E-07	7.19E-10	5.29E-20	1.95E-20	3.57E-32	1.34E-20	5.13E-33	7.39E-31	2.28E-28	1.49E-35	1.96E-27	5.48E-05	4.40E-33	8.64E-15	4.04E-13	4.79E-22	1.41E-34	5.25E-49	5.72E-41	2.05E-34	0.00E+00	4.53E-18	3.81E-07	1.62E-05	0.00E+00	0.00E+00	6.85E-06	6.05E-06	1.32E-18
3.26E-09	600	1.22E+19	0.00E+00	3.16E-05	5.56E+05	0.00E+00	1.01E-16	2.37E+05	2.10E-04	1.48E+05	1.65E-04	5.92E+04	3.39E-05	4.34E-08	9.88E-06	8.79E-05	9.27E-06	1.43E-05	4.92E-06	0.00E+00	2.19E-07	7.43E-10	5.66E-20	2.09E-20	3.81E-32	1.43E-20	5.68E-33	7.87E-31	2.44E-28	1.64E-35	2.03E-27	5.67E-05	4.87E-33	8.94E-15	4.17E-13	4.95E-22	1.52E-34	5.77E-49	6.12E-41	2.20E-34	0.00E+00	4.84E-18	3.94E-07	1.67E-05	0.00E+00	0.00E+00	7.09E-06	6.26E-06	1.41E-18
3.27E-09	600	1.22E+19	0.00E+00	3.26E-05	5.56E+05	0.00E+00	1.08E-16	2.37E+05	2.17E-04	1.48E+05	1.70E-04	5.92E+04	3.50E-05	4.49E-08	1.02E-05	9.09E-05	9.59E-06	1.48E-05	5.09E-06	0.00E+00	2.26E-07	7.69E-10	6.05E-20	2.23E-20	4.08E-32	1.53E-20	6.28E-33	8.37E-31	2.61E-28	1.81E-35	2.10E-27	5.86E-05	5.38E-33	9.24E-15	4.32E-13	5.12E-22	1.63E-34	6.36E-49	6.54E-41	2.35E-34	0.00E+00	5.17E-18	4.07E-07	1.73E-05	0.00E+00	0.00E+00	7.33E-06	6.47E-06	1.50E-18
3.28E-09	600	1.22E+19	0.00E+00	3.38E-05	5.56E+05	0.00E+00	1.15E-16	2.37E+05	2.24E-04	1.48E+05	1.76E-04	5.92E+04	3.62E-05	4.64E-08	1.06E-05	9.40E-05	9.91E-06	1.53E-05	5.26E-06	0.00E+00	2.34E-07	7.95E-10	6.47E-20	2.38E-20	4.36E-32	1.64E-20	6.94E-33	8.91E-31	2.79E-28	2.00E-35	2.17E-27	6.06E-05	5.95E-33	9.55E-15	4.46E-13	5.29E-22	1.75E-34	7.00E-49	6.99E-41	2.51E-34	0.00E+00	5.53E-18	4.21E-07	1.79E-05	0.00E+00	0.00E+00	7.58E-06	6.69E-06	1.61E-18
3.29E-09	600	1.22E+19	0.00E+00	3.49E-05	5.56E+05	0.00E+00	1.23E-16	2.37E+05	2.32E-04	1.48E+05	1.82E-04	5.92E+04	3.74E-05	4.80E-08	1.09E-05	9.72E-05	1.02E-05	1.58E-05	5.44E-06	0.00E+00	2.42E-07	8.22E-10	6.91E-20	2.54E-20	4.66E-32	1.75E-20	7.67E-33	9.49E-31	2.98E-28	2.21E-35	2.24E-27	6.27E-05	6.58E-33	9.88E-15	4.61E-13	5.47E-22	1.88E-34	7.71E-49	7.48E-41	2.68E-34	0.00E+00	5.92E-18	4.35E-07	1.85E-05	0.00E+00	0.00E+00	7.83E-06	6.92E-06	1.72E-18
3.30E-09	600	1.22E+19	0.00E+00	3.61E-05	5.56E+05	0.00E+00	1.32E-16	2.37E+05	2.40E-04	1.48E+05	1.88E-04	5.92E+04	3.87E-05	4.96E-08	1.13E-05	1.00E-04	1.06E-05	1.64E-05	5.63E-06	0.00E+00	2.50E-07	8.50E-10	7.39E-20	2.71E-20	4.99E-32	1.88E-20	8.48E-33	1.01E-30	3.19E-28	2.44E-35	2.32E-27	6.48E-05	7.27E-33	1.02E-14	4.77E-13	5.66E-22	2.02E-34	8.49E-49	8.00E-41	2.87E-34	0.00E+00	6.33E-18	4.50E-07	1.91E-05	0.00E+00	0.00E+00	8.10E-06	7.16E-06	1.84E-18
3.31E-09	600	1.22E+19	0.00E+00	3.73E-05	5.56E+05	0.00E+00	1.41E-16	2.37E+05	2.48E-04	1.48E+05	1.95E-04	5.92E+04	4.00E-05	5.13E-08	1.17E-05	1.04E-04	1.10E-05	1.69E-05	5.82E-06	0.00E+00	2.58E-07	8.79E-10	7.91E-20	2.90E-20	5.33E-32	2.01E-20	9.38E-33	1.08E-30	3.41E-28	2.69E-35	2.40E-27	6.70E-05	8.04E-33	1.06E-14	4.93E-13	5.85E-22	2.18E-34	9.36E-49	8.55E-41	3.07E-34	0.00E+00	6.76E-18	4.66E-07	1.98E-05	0.00E+00	0.00E+00	8.38E-06	7.40E-06	1.97E-18
3.32E-09	600	1.22E+19	0.00E+00	3.86E-05	5.56E+05	0.00E+00	1.51E-16	2.37E+05	2.56E-04	1.48E+05	2.02E-04	5.92E+04	4.14E-05	5.31E-08	1.21E-05	1.07E-04	1.13E-05	1.75E-05	6.02E-06	0.00E+00	2.67E-07	9.09E-10	8.45E-20	3.10E-20	5.70E-32	2.14E-20	1.04E-32	1.15E-30	3.65E-28	2.97E-35	2.48E-27	6.93E-05	8.89E-33	1.09E-14	5.10E-13	6.05E-22	2.35E-34	1.03E-48	9.15E-41	3.28E-34	0.00E+00	7.23E-18	4.81E-07	2.05E-05	0.00E+00	0.00E+00	8.66E-06	7.65E-06	2.10E-18
3.33E-09	600	1.22E+19	0.00E+00	3.99E-05	5.56E+05	0.00E+00	1.61E-16	2.37E+05	2.65E-04	1.48E+05	2.08E-04	5.92E+04	4.28E-05	5.49E-08	1.25E-05	1.11E-04	1.17E-05	1.81E-05	6.22E-06	0.00E+00	2.76E-07	9.40E-10	9.04E-20	3.31E-20	6.10E-32	2.29E-20	1.15E-32	1.22E-30	3.90E-28	3.28E-35	2.57E-27	7.17E-05	9.83E-33	1.13E-14	5.28E-13	6.26E-22	2.54E-34	1.14E-48	9.78E-41	3.51E-34	0.00E+00	7.73E-18	4.98E-07	2.12E-05	0.00E+00	0.00E+00	8.96E-06	7.91E-06	2.25E-18
3.34E-09	600	1.22E+19	0.00E+00	4.13E-05	5.56E+05	0.00E+00	1.72E-16	2.37E+05	2.74E-04	1.48E+05	2.15E-04	5.92E+04	4.43E-05	5.67E-08	1.29E-05	1.15E-04	1.21E-05	1.87E-05	6.43E-06	0.00E+00	2.86E-07	9.72E-10	9.66E-20	3.53E-20	6.52E-32	2.45E-20	1.27E-32	1.30E-30	4.17E-28	3.62E-35	2.65E-27	7.41E-05	1.09E-32	1.17E-14	5.46E-13	6.47E-22	2.74E-34	1.25E-48	1.05E-40	3.75E-34	0.00E+00	8.27E-18	5.15E-07	2.19E-05	0.00E+00	0.00E+00	9.26E-06	8.18E-06	2.40E-18
3.35E-09	600	1.22E+19	0.00E+00	4.27E-05	5.56E+05	0.00E+00	1.84E-16	2.37E+05	2.83E-04	1.48E+05	2.23E-04	5.92E+04	4.58E-05	5.87E-08	1.34E-05	1.19E-04	1.25E-05	1.94E-05	6.65E-06	0.00E+00	2.95E-07	1.00E-09	1.03E-19	3.78E-20	6.97E-32	2.62E-20	1.40E-32	1.39E-30	4.46E-28	4.00E-35	2.74E-27	7.67E-05	1.20E-32	1.21E-14	5.64E-13	6.69E-22	2.96E-34	1.38E-48	1.12E-40	4.01E-34	0.00E+00	8.84E-18	5.32E-07	2.26E-05	0.00E+00	0.00E+00	9.58E-06	8.46E-06	2.57E-18
3.36E-09	600	1.22E+19	0.00E+00	4.41E-05	5.56E+05	0.00E+00	1.97E-16	2.37E+05	2.93E-04	1.48E+05	2.30E-04	5.92E+04	4.73E-05	6.07E-08	1.38E-05	1.23E-04	1.30E-05	2.00E-05	6.88E-06	0.00E+00	3.05E-07	1.04E-09	1.10E-19	4.03E-20	7.45E-32	2.80E-20	1.55E-32	1.48E-30	4.77E-28	4.42E-35	2.84E-27	7.93E-05	1.33E-32	1.25E-14	5.83E-13	6.92E-22	3.21E-34	1.52E-48	1.20E-40	4.29E-34	0.00E+00	9.45E-18	5.50E-07	2.34E-05	0.00E+00	0.00E+00	9.90E-06	8.75E-06	2.75E-18
3.37E-09	600	1.22E+19	0.00E+00	4.56E-05	5.56E+05	0.00E+00	2.10E-16	2.37E+05	3.03E-04	1.48E+05	2.38E-04	5.92E+04	4.89E-05	6.27E-08	1.43E-05	1.27E-04	1.34E-05	2.07E-05	7.11E-06	0.00E+00	3.16E-07	1.07E-09	1.18E-19	4.31E-20	7.97E-32	3.00E-20	1.71E-32	1.57E-30	5.10E-28	4.88E-35	2.93E-27	8.20E-05	1.47E-32	1.29E-14	6.03E-13	7.16E-22	3.48E-34	1.68E-48	1.28E-40	4.59E-34	0.00E+00	1.01E-17	5.69E-07	2.42E-05	0.00E+00	0.00E+00	1.02E-05	9.05E-06	2.94E-18
3.38E-09	600	1.22E+19	0.00E+00	4.72E-05	5.56E+05	0.00E+00	2.25E-16	2.37E+05	3.13E-04	1.48E+05	2.46E-04	5.92E+04	5.06E-05	6.49E-08	1.48E-05	1.31E-04	1.39E-05	2.14E-05	7.36E-06	0.00E+00	3.27E-07	1.11E-09	1.26E-19	4.60E-20	8.52E-32	3.20E-20	1.89E-32	1.68E-30	5.45E-28	5.39E-35	3.03E-27	8.48E-05	1.62E-32	1.34E-14	6.24E-13	7.40E-22	3.77E-34	1.86E-48	1.37E-40	4.91E-34	0.00E+00	1.08E-17	5.88E-07	2.50E-05	0.00E+00	0.00E+00	1.06E-05	9.35E-06	3.14E-18
3.39E-09	600	1.22E+19	0.00E+00	4.88E-05	5.56E+05	0.00E+00	2.40E-16	2.37E+05	3.24E-04	1.48E+05	2.55E-04	5.92E+04	5.23E-05	6.71E-08	1.53E-05	1.36E-04	1.43E-05	2.21E-05	7.61E-06	0.00E+00	3.38E-07	1.15E-09	1.35E-19	4.92E-20	9.11E-32	3.43E-20	2.09E-32	1.79E-30	5.83E-28	5.95E-35	3.14E-27	8.76E-05	1.80E-32	1.38E-14	6.45E-13	7.65E-22	4.09E-34	2.05E-48	1.46E-40	5.25E-34	0.00E+00	1.16E-17	6.08E-07	2.59E-05	0.00E+00	0.00E+00	1.09E-05	9.67E-06	3.36E-18
3.40E-09	600	1.22E+19	0.00E+00	5.04E-05	5.56E+05	0.00E+00	2.57E-16	2.37E+05	3.35E-04	1.48E+05	2.63E-04	5.92E+04	5.41E-05	6.94E-08	1.58E-05	1.40E-04	1.48E-05	2.29E-05	7.87E-06	0.00E+00	3.49E-07	1.19E-09	1.44E-19	5.25E-20	9.74E-32	3.66E-20	2.32E-32	1.91E-30	6.23E-28	6.57E-35	3.25E-27	9.06E-05	1.99E-32	1.43E-14	6.67E-13	7.91E-22	4.45E-34	2.26E-48	1.56E-40	5.61E-34	0.00E+00	1.24E-17	6.29E-07	2.67E-05	0.00E+00	0.00E+00	1.13E-05	1.00E-05	3.59E-18
3.41E-09	600	1.22E+19	0.00E+00	5.22E-05	5.56E+05	0.00E+00	2.75E-16	2.37E+05	3.47E-04	1.48E+05	2.72E-04	5.92E+04	5.59E-05	7.17E-08	1.63E-05	1.45E-04	1.53E-05	2.37E-05	8.13E-06	0.00E+00	3.61E-07	1.23E-09	1.54E-19	5.61E-20	1.04E-31	3.92E-20	2.56E-32	2.03E-30	6.67E-28	7.26E-35	3.36E-27	9.37E-05	2.20E-32	1.48E-14	6.90E-13	8.18E-22	4.84E-34	2.49E-48	1.67E-40	6.00E-34	0.00E+00	1.32E-17	6.51E-07	2.77E-05	0.00E+00	0.00E+00	1.17E-05	1.03E-05	3.84E-18
3.42E-09	600	1.22E+19	0.00E+00	5.39E-05	5.56E+05	0.00E+00	2.94E-16	2.37E+05	3.58E-04	1.48E+05	2.82E-04	5.92E+04	5.78E-05	7.42E-08	1.69E-05	1.50E-04	1.58E-05	2.45E-05	8.41E-06	0.00E+00	3.73E-07	1.27E-09	1.65E-19	6.00E-20	1.11E-31	4.19E-20	2.83E-32	2.17E-30	7.13E-28	8.02E-35	3.47E-27	9.69E-05	2.43E-32	1.53E-14	7.13E-13	8.46E-22	5.26E-34	2.75E-48	1.79E-40	6.41E-34	0.00E+00	1.41E-17	6.73E-07	2.86E-05	0.00E+00	0.00E+00	1.21E-05	1.07E-05	4.11E-18
3.43E-09	600	1.22E+19	0.00E+00	5.58E-05	5.56E+05	0.00E+00	3.14E-16	2.37E+05	3.71E-04	1.48E+05	2.91E-04	5.92E+04	5.98E-05	7.67E-08	1.75E-05	1.55E-04	1.64E-05	2.53E-05	8.70E-06	0.00E+00	3.86E-07	1.31E-09	1.77E-19	6.41E-20	1.19E-31	4.48E-20	3.13E-32	2.31E-30	7.62E-28	8.85E-35	3.59E-27	1.00E-04	2.68E-32	1.58E-14	7.37E-13	8.75E-22	5.73E-34	3.04E-48	1.91E-40	6.86E-34	0.00E+00	1.51E-17	6.96E-07	2.96E-05	0.00E+00	0.00E+00	1.25E-05	1.11E-05	4.39E-18
3.44E-09	600	1.22E+19	0.00E+00	5.77E-05	5.56E+05	0.00E+00	3.36E-16	2.37E+05	3.83E-04	1.48E+05	3.01E-04	5.92E+04	6.19E-05	7.93E-08	1.81E-05	1.61E-04	1.69E-05	2.62E-05	8.99E-06	0.00E+00	3.99E-07	1.36E-09	1.89E-19	6.85E-20	1.27E-31	4.79E-20	3.46E-32	2.46E-30	8.15E-28	9.78E-35	3.71E-27	1.04E-04	2.97E-32	1.63E-14	7.62E-13	9.05E-22	6.24E-34	3.35E-48	2.04E-40	7.33E-34	0.00E+00	1.61E-17	7.19E-07	3.06E-05	0.00E+00	0.00E+00	1.29E-05	1.14E-05	4.70E-18
3.45E-09	600	1.22E+19	0.00E+00	5.96E-05	5.56E+05	0.00E+00	3.59E-16	2.37E+05	3.96E-04	1.48E+05	3.11E-04	5.92E+04	6.40E-05	8.20E-08	1.87E-05	1.66E-04	1.75E-05	2.70E-05	9.30E-06	0.00E+00	4.13E-07	1.40E-09	2.02E-19	7.32E-20	1.36E-31	5.12E-20	3.83E-32	2.63E-30	8.71E-28	1.08E-34	3.84E-27	1.07E-04	3.28E-32	1.69E-14	7.88E-13	9.36E-22	6.81E-34	3.70E-48	2.19E-40	7.84E-34	0.00E+00	1.73E-17	7.44E-07	3.16E-05	0.00E+00	0.00E+00	1.34E-05	1.18E-05	5.02E-18
3.46E-09	600	1.22E+19	0.00E+00	6.17E-05	5.56E+05	0.00E+00	3.84E-16	2.37E+05	4.10E-04	1.48E+05	3.22E-04	5.92E+04	6.61E-05	8.48E-08	1.93E-05	1.72E-04	1.81E-05	2.80E-05	9.62E-06	0.00E+00	4.27E-07	1.45E-09	2.16E-19	7.82E-20	1.46E-31	5.47E-20	4.23E-32	2.80E-30	9.32E-28	1.19E-34	3.97E-27	1.11E-04	3.63E-32	1.75E-14	8.15E-13	9.68E-22	7.43E-34	4.08E-48	2.34E-40	8.38E-34	0.00E+00	1.85E-17	7.69E-07	3.27E-05	0.00E+00	0.00E+00	1.38E-05	1.22E-05	5.37E-18
3.47E-09	600	1.22E+19	0.00E+00	6.38E-05	5.56E+05	0.00E+00	4.10E-16	2.37E+05	4.24E-04	1.48E+05	3.33E-04	5.92E+04	6.84E-05	8.77E-08	2.00E-05	1.78E-04	1.87E-05	2.89E-05	9.94E-06	0.00E+00	4.41E-07	1.50E-09	2.31E-19	8.36E-20	1.56E-31	5.85E-20	4.68E-32	2.99E-30	9.96E-28	1.32E-34	4.11E-27	1.15E-04	4.01E-32	1.80E-14	8.43E-13	1.00E-21	8.11E-34	4.51E-48	2.50E-40	8.96E-34	0.00E+00	1.97E-17	7.95E-07	3.38E-05	0.00E+00	0.00E+00	1.43E-05	1.26E-05	5.74E-18
3.48E-09	600	1.22E+19	0.00E+00	6.59E-05	5.56E+05	0.00E+00	4.39E-16	2.37E+05	4.38E-04	1.48E+05	3.44E-04	5.92E+04	7.07E-05	9.07E-08	2.06E-05	1.84E-04	1.94E-05	2.99E-05	1.03E-05	0.00E+00	4.57E-07	1.55E-09	2.47E-19	8.93E-20	1.66E-31	6.26E-20	5.17E-32	3.19E-30	1.07E-27	1.46E-34	4.25E-27	1.18E-04	4.43E-32	1.87E-14	8.72E-13	1.03E-21	8.86E-34	4.98E-48	2.67E-40	9.59E-34	0.00E+00	2.11E-17	8.22E-07	3.50E-05	0.00E+00	0.00E+00	1.48E-05	1.31E-05	6.14E-18
3.49E-09	600	1.22E+19	0.00E+00	6.82E-05	5.56E+05	0.00E+00	4.69E-16	2.37E+05	4.53E-04	1.48E+05	3.56E-04	5.92E+04	7.31E-05	9.37E-08	2.13E-05	1.90E-04	2.00E-05	3.09E-05	1.06E-05	0.00E+00	4.72E-07	1.61E-09	2.64E-19	9.54E-20	1.78E-31	6.69E-20	5.72E-32	3.40E-30	1.14E-27	1.61E-34	4.39E-27	1.22E-04	4.90E-32	1.93E-14	9.01E-13	1.07E-21	9.69E-34	5.50E-48	2.86E-40	1.02E-33	0.00E+00	2.26E-17	8.50E-07	3.62E-05	0.00E+00	0.00E+00	1.53E-05	1.35E-05	6.56E-18
3.50E-09	600	1.22E+19	0.00E+00	7.05E-05	5.56E+05	0.00E+00	5.01E-16	2.37E+05	4.68E-04	1.48E+05	3.68E-04	5.92E+04	7.56E-05	9.69E-08	2.21E-05	1.96E-04	2.07E-05	3.20E-05	1.10E-05	0.00E+00	4.88E-07	1.66E-09	2.82E-19	1.02E-19	1.90E-31	7.16E-20	6.32E-32	3.63E-30	1.22E-27	1.78E-34	4.54E-27	1.27E-04	5.42E-32	2.00E-14	9.32E-13	1.11E-21	1.06E-33	6.08E-48	3.06E-40	1.10E-33	0.00E+00	2.41E-17	8.79E-07	3.74E-05	0.00E+00	0.00E+00	1.58E-05	1.40E-05	7.02E-18
3.51E-09	600	1.22E+19	0.00E+00	7.29E-05	5.56E+05	0.00E+00	5.36E-16	2.37E+05	4.84E-04	1.48E+05	3.81E-04	5.92E+04	7.82E-05	1.00E-07	2.28E-05	2.03E-04	2.14E-05	3.31E-05	1.14E-05	0.00E+00	5.05E-07	1.72E-09	3.02E-19	1.09E-19	2.03E-31	7.65E-20	6.99E-32	3.87E-30	1.30E-27	1.96E-34	4.70E-27	1.31E-04	5.99E-32	2.06E-14	9.64E-13	1.14E-21	1.16E-33	6.71E-48	3.27E-40	1.17E-33	0.00E+00	2.58E-17	9.09E-07	3.87E-05	0.00E+00	0.00E+00	1.64E-05	1.45E-05	7.50E-18
3.52E-09	600	1.22E+19	0.00E+00	7.54E-05	5.56E+05	0.00E+00	5.73E-16	2.37E+05	5.01E-04	1.48E+05	3.94E-04	5.92E+04	8.08E-05	1.04E-07	2.36E-05	2.10E-04	2.21E-05	3.42E-05	1.18E-05	0.00E+00	5.22E-07	1.78E-09	3.23E-19	1.16E-19	2.18E-31	8.18E-20	7.73E-32	4.13E-30	1.39E-27	2.17E-34	4.86E-27	1.35E-04	6.63E-32	2.13E-14	9.97E-13	1.18E-21	1.27E-33	7.42E-48	3.49E-40	1.25E-33	0.00E+00	2.76E-17	9.40E-07	4.00E-05	0.00E+00	0.00E+00	1.69E-05	1.49E-05	8.02E-18
3.53E-09	600	1.22E+19	0.00E+00	7.79E-05	5.56E+05	0.00E+00	6.12E-16	2.37E+05	5.18E-04	1.48E+05	4.07E-04	5.92E+04	8.36E-05	1.07E-07	2.44E-05	2.17E-04	2.29E-05	3.54E-05	1.22E-05	0.00E+00	5.40E-07	1.84E-09	3.45E-19	1.24E-19	2.33E-31	8.75E-20	8.55E-32	4.41E-30	1.49E-27	2.40E-34	5.02E-27	1.40E-04	7.33E-32	2.21E-14	1.03E-12	1.22E-21	1.39E-33	8.19E-48	3.74E-40	1.34E-33	0.00E+00	2.95E-17	9.72E-07	4.13E-05	0.00E+00	0.00E+00	1.75E-05	1.55E-05	8.58E-18
3.54E-09	600	1.22E+19	0.00E+00	8.06E-05	5.56E+05	0.00E+00	6.55E-16	2.37E+05	5.35E-04	1.48E+05	4.21E-04	5.92E+04	8.64E-05	1.11E-07	2.52E-05	2.24E-04	2.37E-05	3.66E-05	1.26E-05	0.00E+00	5.58E-07	1.90E-09	3.69E-19	1.33E-19	2.49E-31	9.35E-20	9.45E-32	4.71E-30	1.59E-27	2.65E-34	5.19E-27	1.45E-04	8.10E-32	2.28E-14	1.07E-12	1.27E-21	1.53E-33	9.05E-48	3.99E-40	1.43E-33	0.00E+00	3.15E-17	1.01E-06	4.27E-05	0.00E+00	0.00E+00	1.81E-05	1.60E-05	9.17E-18
3.55E-09	600	1.22E+19	0.00E+00	8.33E-05	5.56E+05	0.00E+00	7.00E-16	2.37E+05	5.54E-04	1.48E+05	4.35E-04	5.92E+04	8.94E-05	1.15E-07	2.61E-05	2.32E-04	2.45E-05	3.78E-05	1.30E-05	0.00E+00	5.77E-07	1.96E-09	3.94E-19	1.42E-19	2.66E-31	1.00E-19	1.04E-31	5.02E-30	1.70E-27	2.92E-34	5.37E-27	1.50E-04	8.96E-32	2.36E-14	1.10E-12	1.31E-21	1.67E-33	1.00E-47	4.27E-40	1.53E-33	0.00E+00	3.37E-17	1.04E-06	4.42E-05	0.00E+00	0.00E+00	1.87E-05	1.65E-05	9.81E-18
3.56E-09	600	1.22E+19	0.00E+00	8.62E-05	5.56E+05	0.00E+00	7.48E-16	2.37E+05	5.72E-04	1.48E+05	4.50E-04	5.92E+04	9.24E-05	1.19E-07	2.70E-05	2.40E-04	2.53E-05	3.91E-05	1.34E-05	0.00E+00	5.97E-07	2.03E-09	4.22E-19	1.52E-19	2.84E-31	1.07E-19	1.16E-31	5.36E-30	1.82E-27	3.23E-34	5.56E-27	1.55E-04	9.90E-32	2.44E-14	1.14E-12	1.35E-21	1.84E-33	1.11E-47	4.57E-40	1.64E-33	0.00E+00	3.61E-17	1.07E-06	4.57E-05	0.00E+00	0.00E+00	1.93E-05	1.71E-05	1.05E-17
3.57E-09	600	1.22E+19	0.00E+00	8.91E-05	5.56E+05	0.00E+00	8.00E-16	2.37E+05	5.92E-04	1.48E+05	4.65E-04	5.92E+04	9.56E-05	1.23E-07	2.79E-05	2.48E-04	2.62E-05	4.04E-05	1.39E-05	0.00E+00	6.17E-07	2.10E-09	4.51E-19	1.62E-19	3.04E-31	1.14E-19	1.28E-31	5.72E-30	1.95E-27	3.57E-34	5.75E-27	1.60E-04	1.09E-31	2.52E-14	1.18E-12	1.40E-21	2.01E-33	1.22E-47	4.88E-40	1.75E-33	0.00E+00	3.86E-17	1.11E-06	4.73E-05	0.00E+00	0.00E+00	2.00E-05	1.77E-05	1.12E-17
3.58E-09	600	1.22E+19	0.00E+00	9.21E-05	5.56E+05	0.00E+00	8.55E-16	2.37E+05	6.12E-04	1.48E+05	4.81E-04	5.92E+04	9.88E-05	1.27E-07	2.88E-05	2.57E-04	2.71E-05	4.18E-05	1.44E-05	0.00E+00	6.38E-07	2.17E-09	4.82E-19	1.74E-19	3.25E-31	1.22E-19	1.41E-31	6.11E-30	2.08E-27	3.95E-34	5.94E-27	1.66E-04	1.21E-31	2.61E-14	1.22E-12	1.45E-21	2.21E-33	1.35E-47	5.22E-40	1.87E-33	0.00E+00	4.12E-17	1.15E-06	4.89E-05	0.00E+00	0.00E+00	2.07E-05	1.83E-05	1.20E-17
3.59E-09	600	1.22E+19	0.00E+00	9.53E-05	5.56E+05	0.00E+00	9.15E-16	2.37E+05	6.33E-04	1.48E+05	4.98E-04	5.92E+04	1.02E-04	1.31E-07	2.98E-05	2.65E-04	2.80E-05	4.32E-05	1.49E-05	0.00E+00	6.60E-07	2.24E-09	5.15E-19	1.86E-19	3.48E-31	1.31E-19	1.56E-31	6.52E-30	2.22E-27	4.36E-34	6.14E-27	1.71E-04	1.34E-31	2.70E-14	1.26E-12	1.50E-21	2.43E-33	1.49E-47	5.58E-40	2.00E-33	0.00E+00	4.41E-17	1.19E-06	5.05E-05	0.00E+00	0.00E+00	2.14E-05	1.89E-05	1.28E-17
3.60E-09	600	1.22E+19	0.00E+00	9.85E-05	5.56E+05	0.00E+00	9.78E-16	2.37E+05	6.55E-04	1.48E+05	5.14E-04	5.92E+04	1.06E-04	1.35E-07	3.08E-05	2.74E-04	2.89E-05	4.47E-05	1.54E-05	0.00E+00	6.82E-07	2.32E-09	5.51E-19	1.98E-19	3.72E-31	1.40E-19	1.73E-31	6.96E-30	2.38E-27	4.82E-34	6.35E-27	1.77E-04	1.48E-31	2.79E-14	1.30E-12	1.55E-21	2.67E-33	1.65E-47	5.97E-40	2.14E-33	0.00E+00	4.71E-17	1.23E-06	5.22E-05	0.00E+00	0.00E+00	2.21E-05	1.95E-05	1.37E-17
3.61E-09	600	1.22E+19	0.00E+00	1.02E-04	5.56E+05	0.00E+00	1.05E-15	2.37E+05	6.77E-04	1.48E+05	5.32E-04	5.92E+04	1.09E-04	1.40E-07	3.19E-05	2.84E-04	2.99E-05	4.62E-05	1.59E-05	0.00E+00	7.05E-07	2.40E-09	5.89E-19	2.12E-19	3.98E-31	1.49E-19	1.91E-31	7.43E-30	2.54E-27	5.32E-34	6.57E-27	1.83E-04	1.64E-31	2.88E-14	1.35E-12	1.60E-21	2.93E-33	1.82E-47	6.39E-40	2.29E-33	0.00E+00	5.04E-17	1.27E-06	5.40E-05	0.00E+00	0.00E+00	2.29E-05	2.02E-05	1.47E-17
3.62E-09	600	1.22E+19	0.00E+00	1.05E-04	5.56E+05	0.00E+00	1.12E-15	2.37E+05	7.00E-04	1.48E+05	5.50E-04	5.92E+04	1.13E-04	1.45E-07	3.30E-05	2.93E-04	3.09E-05	4.78E-05	1.64E-05	0.00E+00	7.29E-07	2.48E-09	6.30E-19	2.27E-19	4.25E-31	1.60E-19	2.11E-31	7.93E-30	2.72E-27	5.88E-34	6.80E-27	1.89E-04	1.81E-31	2.98E-14	1.39E-12	1.65E-21	3.23E-33	2.01E-47	6.83E-40	2.45E-33	0.00E+00	5.39E-17	1.31E-06	5.59E-05	0.00E+00	0.00E+00	2.36E-05	2.09E-05	1.57E-17
3.63E-09	600	1.22E+19	0.00E+00	1.09E-04	5.56E+05	0.00E+00	1.19E-15	2.37E+05	7.24E-04	1.48E+05	5.69E-04	5.92E+04	1.17E-04	1.50E-07	3.41E-05	3.03E-04	3.20E-05	4.94E-05	1.70E-05	0.00E+00	7.54E-07	2.57E-09	6.74E-19	2.42E-19	4.54E-31	1.71E-19	2.33E-31	8.47E-30	2.91E-27	6.50E-34	7.03E-27	1.96E-04	2.00E-31	3.08E-14	1.44E-12	1.71E-21	3.55E-33	2.22E-47	7.30E-40	2.62E-33	0.00E+00	5.76E-17	1.36E-06	5.78E-05	0.00E+00	0.00E+00	2.44E-05	2.16E-05	1.68E-17
3.64E-09	600	1.22E+19	0.00E+00	1.13E-04	5.56E+05	0.00E+00	1.28E-15	2.37E+05	7.48E-04	1.48E+05	5.88E-04	5.92E+04	1.21E-04	1.55E-07	3.53E-05	3.14E-04	3.31E-05	5.11E-05	1.76E-05	0.00E+00	7.80E-07	2.65E-09	7.20E-19	2.59E-19	4.86E-31	1.83E-19	2.58E-31	9.04E-30	3.11E-27	7.18E-34	7.27E-27	2.02E-04	2.21E-31	3.19E-14	1.49E-12	1.77E-21	3.90E-33	2.46E-47	7.81E-40	2.80E-33	0.00E+00	6.16E-17	1.40E-06	5.97E-05	0.00E+00	0.00E+00	2.53E-05	2.23E-05	1.79E-17
3.65E-09	600	1.22E+19	0.00E+00	1.16E-04	5.56E+05	0.00E+00	1.37E-15	2.37E+05	7.74E-04	1.48E+05	6.08E-04	5.92E+04	1.25E-04	1.60E-07	3.65E-05	3.24E-04	3.42E-05	5.28E-05	1.82E-05	0.00E+00	8.06E-07	2.74E-09	7.70E-19	2.77E-19	5.20E-31	1.95E-19	2.85E-31	9.66E-30	3.32E-27	7.94E-34	7.52E-27	2.09E-04	2.44E-31	3.30E-14	1.54E-12	1.83E-21	4.30E-33	2.72E-47	8.35E-40	2.99E-33	0.00E+00	6.59E-17	1.45E-06	6.18E-05	0.00E+00	0.00E+00	2.61E-05	2.31E-05	1.92E-17
3.66E-09	600	1.22E+19	0.00E+00	1.20E-04	5.56E+05	0.00E+00	1.46E-15	2.37E+05	8.00E-04	1.48E+05	6.29E-04	5.92E+04	1.29E-04	1.66E-07	3.77E-05	3.35E-04	3.54E-05	5.46E-05	1.88E-05	0.00E+00	8.34E-07	2.84E-09	8.23E-19	2.96E-19	5.56E-31	2.09E-19	3.15E-31	1.03E-29	3.55E-27	8.77E-34	7.77E-27	2.16E-04	2.70E-31	3.41E-14	1.59E-12	1.89E-21	4.73E-33	3.00E-47	8.93E-40	3.20E-33	0.00E+00	7.04E-17	1.50E-06	6.39E-05	0.00E+00	0.00E+00	2.70E-05	2.39E-05	2.05E-17
3.67E-09	600	1.22E+19	0.00E+00	1.25E-04	5.56E+05	0.00E+00	1.56E-15	2.37E+05	8.27E-04	1.48E+05	6.50E-04	5.92E+04	1.34E-04	1.71E-07	3.90E-05	3.47E-04	3.66E-05	5.65E-05	1.94E-05	0.00E+00	8.62E-07	2.93E-09	8.80E-19	3.16E-19	5.94E-31	2.23E-19	3.49E-31	1.10E-29	3.80E-27	9.69E-34	8.04E-27	2.24E-04	2.99E-31	3.53E-14	1.65E-12	1.96E-21	5.21E-33	3.32E-47	9.55E-40	3.42E-33	0.00E+00	7.53E-17	1.55E-06	6.60E-05	0.00E+00	0.00E+00	2.80E-05	2.47E-05	2.19E-17
3.68E-09	600	1.22E+19	0.00E+00	1.29E-04	5.56E+05	0.00E+00	1.67E-15	2.37E+05	8.55E-04	1.48E+05	6.72E-04	5.92E+04	1.38E-04	1.77E-07	4.03E-05	3.59E-04	3.78E-05	5.84E-05	2.01E-05	0.00E+00	8.92E-07	3.03E-09	9.41E-19	3.38E-19	6.35E-31	2.39E-19	3.85E-31	1.18E-29	4.06E-27	1.07E-33	8.31E-27	2.31E-04	3.30E-31	3.65E-14	1.70E-12	2.02E-21	5.73E-33	3.67E-47	1.02E-39	3.66E-33	0.00E+00	8.05E-17	1.61E-06	6.83E-05	0.00E+00	0.00E+00	2.89E-05	2.55E-05	2.34E-17
3.69E-09	600	1.22E+19	0.00E+00	1.33E-04	5.56E+05	0.00E+00	1.78E-15	2.37E+05	8.85E-04	1.48E+05	6.95E-04	5.92E+04	1.43E-04	1.83E-07	4.17E-05	3.71E-04	3.91E-05	6.04E-05	2.08E-05	0.00E+00	9.22E-07	3.14E-09	1.01E-18	3.61E-19	6.79E-31	2.55E-19	4.26E-31	1.26E-29	4.34E-27	1.18E-33	8.60E-27	2.39E-04	3.65E-31	3.77E-14	1.76E-12	2.09E-21	6.32E-33	4.05E-47	1.09E-39	3.91E-33	0.00E+00	8.61E-17	1.66E-06	7.06E-05	0.00E+00	0.00E+00	2.99E-05	2.64E-05	2.50E-17
3.70E-09	600	1.22E+19	0.00E+00	1.38E-04	5.56E+05	0.00E+00	1.91E-15	2.37E+05	9.15E-04	1.48E+05	7.19E-04	5.92E+04	1.48E-04	1.89E-07	4.31E-05	3.83E-04	4.04E-05	6.25E-05	2.15E-05	0.00E+00	9.53E-07	3.24E-09	1.08E-18	3.86E-19	7.26E-31	2.73E-19	4.71E-31	1.34E-29	4.65E-27	1.31E-33	8.89E-27	2.47E-04	4.04E-31	3.90E-14	1.82E-12	2.16E-21	6.96E-33	4.48E-47	1.17E-39	4.18E-33	0.00E+00	9.21E-17	1.72E-06	7.30E-05	0.00E+00	0.00E+00	3.09E-05	2.73E-05	2.68E-17
3.71E-09	600	1.22E+19	0.00E+00	1.42E-04	5.56E+05	0.00E+00	2.04E-15	2.37E+05	9.46E-04	1.48E+05	7.43E-04	5.92E+04	1.53E-04	1.96E-07	4.46E-05	3.96E-04	4.18E-05	6.46E-05	2.22E-05	0.00E+00	9.86E-07	3.35E-09	1.15E-18	4.13E-19	7.76E-31	2.92E-19	5.21E-31	1.43E-29	4.97E-27	1.45E-33	9.20E-27	2.56E-04	4.47E-31	4.03E-14	1.88E-12	2.24E-21	7.67E-33	4.95E-47	1.25E-39	4.47E-33	0.00E+00	9.84E-17	1.78E-06	7.55E-05	0.00E+00	0.00E+00	3.20E-05	2.82E-05	2.86E-17
3.72E-09	600	1.22E+19	0.00E+00	1.47E-04	5.56E+05	0.00E+00	2.18E-15	2.37E+05	9.78E-04	1.48E+05	7.69E-04	5.92E+04	1.58E-04	2.02E-07	4.61E-05	4.10E-04	4.32E-05	6.68E-05	2.30E-05	0.00E+00	1.02E-06	3.47E-09	1.23E-18	4.41E-19	8.30E-31	3.12E-19	5.76E-31	1.53E-29	5.31E-27	1.60E-33	9.51E-27	2.64E-04	4.94E-31	4.17E-14	1.95E-12	2.31E-21	8.45E-33	5.48E-47	1.33E-39	4.78E-33	0.00E+00	1.05E-16	1.84E-06	7.81E-05	0.00E+00	0.00E+00	3.30E-05	2.92E-05	3.06E-17
3.73E-09	600	1.22E+19	0.00E+00	1.52E-04	5.56E+05	0.00E+00	2.33E-15	2.37E+05	1.01E-03	1.48E+05	7.95E-04	5.92E+04	1.63E-04	2.09E-07	4.77E-05	4.24E-04	4.47E-05	6.90E-05	2.37E-05	0.00E+00	1.05E-06	3.59E-09	1.32E-18	4.71E-19	8.88E-31	3.34E-19	6.37E-31	1.63E-29	5.68E-27	1.77E-33	9.84E-27	2.73E-04	5.46E-31	4.31E-14	2.01E-12	2.39E-21	9.31E-33	6.05E-47	1.43E-39	5.12E-33	0.00E+00	1.13E-16	1.90E-06	8.07E-05	0.00E+00	0.00E+00	3.42E-05	3.02E-05	3.27E-17
3.74E-09	600	1.22E+19	0.00E+00	1.57E-04	5.56E+05	0.00E+00	2.49E-15	2.37E+05	1.05E-03	1.48E+05	8.22E-04	5.92E+04	1.69E-04	2.16E-07	4.93E-05	4.38E-04	4.62E-05	7.14E-05	2.45E-05	0.00E+00	1.09E-06	3.71E-09	1.41E-18	5.04E-19	9.49E-31	3.57E-19	7.04E-31	1.75E-29	6.07E-27	1.95E-33	1.02E-26	2.83E-04	6.04E-31	4.46E-14	2.08E-12	2.47E-21	1.03E-32	6.69E-47	1.53E-39	5.47E-33	0.00E+00	1.20E-16	1.96E-06	8.35E-05	0.00E+00	0.00E+00	3.53E-05	3.12E-05	3.50E-17
3.75E-09	600	1.22E+19	0.00E+00	1.63E-04	5.56E+05	0.00E+00	2.67E-15	2.37E+05	1.08E-03	1.48E+05	8.50E-04	5.92E+04	1.75E-04	2.24E-07	5.10E-05	4.53E-04	4.78E-05	7.38E-05	2.54E-05	0.00E+00	1.13E-06	3.83E-09	1.50E-18	5.39E-19	1.01E-30	3.82E-19	7.78E-31	1.86E-29	6.49E-27	2.16E-33	1.05E-26	2.92E-04	6.67E-31	4.61E-14	2.15E-12	2.56E-21	1.13E-32	7.40E-47	1.63E-39	5.85E-33	0.00E+00	1.29E-16	2.03E-06	8.63E-05	0.00E+00	0.00E+00	3.65E-05	3.23E-05	3.74E-17
3.76E-09	600	1.22E+19	0.00E+00	1.68E-04	5.56E+05	0.00E+00	2.85E-15	2.37E+05	1.12E-03	1.48E+05	8.79E-04	5.92E+04	1.81E-04	2.31E-07	5.27E-05	4.69E-04	4.94E-05	7.63E-05	2.62E-05	0.00E+00	1.17E-06	3.96E-09	1.61E-18	5.76E-19	1.09E-30	4.08E-19	8.61E-31	1.99E-29	6.94E-27	2.38E-33	1.09E-26	3.02E-04	7.38E-31	4.76E-14	2.23E-12	2.64E-21	1.25E-32	8.18E-47	1.75E-39	6.25E-33	0.00E+00	1.38E-16	2.10E-06	8.93E-05	0.00E+00	0.00E+00	3.78E-05	3.34E-05	4.00E-17
3.77E-09	600	1.22E+19	0.00E+00	1.74E-04	5.56E+05	0.00E+00	3.05E-15	2.37E+05	1.16E-03	1.48E+05	9.09E-04	5.92E+04	1.87E-04	2.39E-07	5.45E-05	4.85E-04	5.11E-05	7.89E-05	2.71E-05	0.00E+00	1.21E-06	4.10E-09	1.72E-18	6.16E-19	1.16E-30	4.36E-19	9.52E-31	2.13E-29	7.42E-27	2.64E-33	1.13E-26	3.13E-04	8.16E-31	4.93E-14	2.30E-12	2.73E-21	1.38E-32	9.04E-47	1.87E-39	6.69E-33	0.00E+00	1.47E-16	2.17E-06	9.23E-05	0.00E+00	0.00E+00	3.91E-05	3.45E-05	4.28E-17
3.78E-09	600	1.22E+19	0.00E+00	1.80E-04	5.56E+05	0.00E+00	3.26E-15	2.37E+05	1.20E-03	1.48E+05	9.40E-04	5.92E+04	1.93E-04	2.47E-07	5.63E-05	5.01E-04	5.28E-05	8.16E-05	2.81E-05	0.00E+00	1.25E-06	4.24E-09	1.84E-18	6.58E-19	1.24E-30	4.66E-19	1.05E-30	2.27E-29	7.94E-27	2.91E-33	1.16E-26	3.23E-04	9.02E-31	5.09E-14	2.38E-12	2.83E-21	1.52E-32	9.99E-47	2.00E-39	7.15E-33	0.00E+00	1.57E-16	2.24E-06	9.54E-05	0.00E+00	0.00E+00	4.04E-05	3.57E-05	4.57E-17
3.79E-09	600	1.22E+19	0.00E+00	1.86E-04	5.56E+05	0.00E+00	3.48E-15	2.37E+05	1.24E-03	1.48E+05	9.72E-04	5.92E+04	2.00E-04	2.56E-07	5.83E-05	5.18E-04	5.46E-05	8.44E-05	2.90E-05	0.00E+00	1.29E-06	4.38E-09	1.97E-18	7.03E-19	1.33E-30	4.99E-19	1.16E-30	2.43E-29	8.49E-27	3.22E-33	1.20E-26	3.34E-04	9.97E-31	5.27E-14	2.46E-12	2.92E-21	1.68E-32	1.10E-46	2.13E-39	7.65E-33	0.00E+00	1.68E-16	2.32E-06	9.87E-05	0.00E+00	0.00E+00	4.18E-05	3.69E-05	4.89E-17
3.80E-09	600	1.22E+19	0.00E+00	1.92E-04	5.56E+05	0.00E+00	3.72E-15	2.37E+05	1.28E-03	1.48E+05	1.00E-03	5.92E+04	2.06E-04	2.65E-07	6.02E-05	5.36E-04	5.65E-05	8.73E-05	3.00E-05	0.00E+00	1.33E-06	4.53E-09	2.10E-18	7.52E-19	1.42E-30	5.33E-19	1.29E-30	2.59E-29	9.07E-27	3.56E-33	1.24E-26	3.46E-04	1.10E-30	5.45E-14	2.54E-12	3.02E-21	1.85E-32	1.22E-46	2.28E-39	8.18E-33	0.00E+00	1.80E-16	2.40E-06	1.02E-04	0.00E+00	0.00E+00	4.32E-05	3.82E-05	5.23E-17
3.81E-09	600	1.22E+19	0.00E+00	1.99E-04	5.56E+05	0.00E+00	3.98E-15	2.37E+05	1.32E-03	1.48E+05	1.04E-03	5.92E+04	2.13E-04	2.74E-07	6.23E-05	5.54E-04	5.84E-05	9.03E-05	3.10E-05	0.00E+00	1.38E-06	4.69E-09	2.25E-18	8.04E-19	1.52E-30	5.70E-19	1.42E-30	2.77E-29	9.70E-27	3.93E-33	1.29E-26	3.57E-04	1.22E-30	5.63E-14	2.63E-12	3.13E-21	2.04E-32	1.35E-46	2.44E-39	8.74E-33	0.00E+00	1.92E-16	2.48E-06	1.06E-04	0.00E+00	0.00E+00	4.47E-05	3.95E-05	5.59E-17
3.82E-09	600	1.22E+19	0.00E+00	2.06E-04	5.56E+05	0.00E+00	4.26E-15	2.37E+05	1.37E-03	1.48E+05	1.07E-03	5.92E+04	2.21E-04	2.83E-07	6.44E-05	5.73E-04	6.04E-05	9.33E-05	3.21E-05	0.00E+00	1.42E-06	4.85E-09	2.40E-18	8.59E-19	1.62E-30	6.10E-19	1.57E-30	2.96E-29	1.04E-26	4.35E-33	1.33E-26	3.70E-04	1.35E-30	5.82E-14	2.72E-12	3.23E-21	2.25E-32	1.49E-46	2.61E-39	9.35E-33	0.00E+00	2.06E-16	2.57E-06	1.09E-04	0.00E+00	0.00E+00	4.62E-05	4.08E-05	5.98E-17
3.83E-09	600	1.22E+19	0.00E+00	2.13E-04	5.56E+05	0.00E+00	4.55E-15	2.37E+05	1.41E-03	1.48E+05	1.11E-03	5.92E+04	2.28E-04	2.93E-07	6.66E-05	5.92E-04	6.25E-05	9.65E-05	3.32E-05	0.00E+00	1.47E-06	5.01E-09	2.57E-18	9.19E-19	1.73E-30	6.52E-19	1.74E-30	3.16E-29	1.11E-26	4.81E-33	1.38E-26	3.82E-04	1.49E-30	6.02E-14	2.81E-12	3.34E-21	2.49E-32	1.65E-46	2.79E-39	1.00E-32	0.00E+00	2.20E-16	2.65E-06	1.13E-04	0.00E+00	0.00E+00	4.78E-05	4.22E-05	6.39E-17
3.84E-09	600	1.22E+19	0.00E+00	2.20E-04	5.56E+05	0.00E+00	4.87E-15	2.37E+05	1.46E-03	1.48E+05	1.15E-03	5.92E+04	2.36E-04	3.03E-07	6.89E-05	6.12E-04	6.46E-05	9.98E-05	3.43E-05	0.00E+00	1.52E-06	5.18E-09	2.75E-18	9.82E-19	1.85E-30	6.97E-19	1.92E-30	3.38E-29	1.19E-26	5.31E-33	1.42E-26	3.95E-04	1.65E-30	6.23E-14	2.91E-12	3.46E-21	2.74E-32	1.82E-46	2.98E-39	1.07E-32	0.00E+00	2.35E-16	2.74E-06	1.17E-04	0.00E+00	0.00E+00	4.94E-05	4.36E-05	6.83E-17
3.85E-09	600	1.22E+19	0.00E+00	2.27E-04	5.56E+05	0.00E+00	5.20E-15	2.37E+05	1.51E-03	1.48E+05	1.19E-03	5.92E+04	2.44E-04	3.13E-07	7.12E-05	6.33E-04	6.68E-05	1.03E-04	3.55E-05	0.00E+00	1.58E-06	5.36E-09	2.94E-18	1.05E-18	1.98E-30	7.45E-19	2.13E-30	3.61E-29	1.27E-26	5.87E-33	1.47E-26	4.09E-04	1.82E-30	6.44E-14	3.01E-12	3.58E-21	3.03E-32	2.02E-46	3.19E-39	1.14E-32	0.00E+00	2.51E-16	2.84E-06	1.21E-04	0.00E+00	0.00E+00	5.11E-05	4.51E-05	7.31E-17
3.86E-09	600	1.22E+19	0.00E+00	2.35E-04	5.56E+05	0.00E+00	5.56E-15	2.37E+05	1.56E-03	1.48E+05	1.23E-03	5.92E+04	2.52E-04	3.23E-07	7.36E-05	6.55E-04	6.91E-05	1.07E-04	3.67E-05	0.00E+00	1.63E-06	5.54E-09	3.14E-18	1.12E-18	2.12E-30	7.97E-19	2.35E-30	3.86E-29	1.36E-26	6.49E-33	1.52E-26	4.23E-04	2.01E-30	6.66E-14	3.11E-12	3.70E-21	3.35E-32	2.23E-46	3.41E-39	1.22E-32	0.00E+00	2.69E-16	2.93E-06	1.25E-04	0.00E+00	0.00E+00	5.28E-05	4.66E-05	7.81E-17
3.87E-09	600	1.22E+19	0.00E+00	2.43E-04	5.56E+05	0.00E+00	5.95E-15	2.37E+05	1.62E-03	1.48E+05	1.27E-03	5.92E+04	2.61E-04	3.34E-07	7.61E-05	6.77E-04	7.14E-05	1.10E-04	3.79E-05	0.00E+00	1.68E-06	5.73E-09	3.36E-18	1.20E-18	2.27E-30	8.52E-19	2.60E-30	4.12E-29	1.45E-26	7.17E-33	1.58E-26	4.37E-04	2.23E-30	6.89E-14	3.22E-12	3.82E-21	3.69E-32	2.47E-46	3.65E-39	1.31E-32	0.00E+00	2.87E-16	3.03E-06	1.29E-04	0.00E+00	0.00E+00	5.46E-05	4.82E-05	8.35E-17
3.88E-09	600	1.22E+19	0.00E+00	2.52E-04	5.56E+05	0.00E+00	6.36E-15	2.37E+05	1.67E-03	1.48E+05	1.31E-03	5.92E+04	2.70E-04	3.46E-07	7.87E-05	7.00E-04	7.39E-05	1.14E-04	3.92E-05	0.00E+00	1.74E-06	5.92E-09	3.59E-18	1.28E-18	2.42E-30	9.11E-19	2.87E-30	4.40E-29	1.55E-26	7.93E-33	1.63E-26	4.52E-04	2.46E-30	7.12E-14	3.33E-12	3.95E-21	4.08E-32	2.73E-46	3.90E-39	1.40E-32	0.00E+00	3.07E-16	3.14E-06	1.33E-04	0.00E+00	0.00E+00	5.64E-05	4.99E-05	8.93E-17
3.89E-09	600	1.22E+19	0.00E+00	2.60E-04	5.56E+05	0.00E+00	6.80E-15	2.37E+05	1.73E-03	1.48E+05	1.36E-03	5.92E+04	2.79E-04	3.58E-07	8.14E-05	7.24E-04	7.64E-05	1.18E-04	4.06E-05	0.00E+00	1.80E-06	6.13E-09	3.84E-18	1.37E-18	2.59E-30	9.74E-19	3.18E-30	4.71E-29	1.66E-26	8.77E-33	1.69E-26	4.67E-04	2.72E-30	7.36E-14	3.44E-12	4.09E-21	4.50E-32	3.01E-46	4.17E-39	1.49E-32	0.00E+00	3.28E-16	3.24E-06	1.38E-04	0.00E+00	0.00E+00	5.84E-05	5.16E-05	9.55E-17
3.90E-09	600	1.22E+19	0.00E+00	2.69E-04	5.56E+05	0.00E+00	7.27E-15	2.37E+05	1.79E-03	1.48E+05	1.40E-03	5.92E+04	2.88E-04	3.70E-07	8.42E-05	7.49E-04	7.90E-05	1.22E-04	4.19E-05	0.00E+00	1.86E-06	6.34E-09	4.11E-18	1.47E-18	2.77E-30	1.04E-18	3.51E-30	5.03E-29	1.77E-26	9.69E-33	1.74E-26	4.83E-04	3.01E-30	7.61E-14	3.56E-12	4.23E-21	4.97E-32	3.33E-46	4.46E-39	1.60E-32	0.00E+00	3.51E-16	3.35E-06	1.43E-04	0.00E+00	0.00E+00	6.04E-05	5.33E-05	1.02E-16
3.91E-09	600	1.22E+19	0.00E+00	2.78E-04	5.56E+05	0.00E+00	7.77E-15	2.37E+05	1.85E-03	1.48E+05	1.45E-03	5.92E+04	2.98E-04	3.82E-07	8.71E-05	7.74E-04	8.17E-05	1.26E-04	4.34E-05	0.00E+00	1.93E-06	6.55E-09	4.39E-18	1.57E-18	2.96E-30	1.11E-18	3.88E-30	5.37E-29	1.89E-26	1.07E-32	1.80E-26	5.00E-04	3.33E-30	7.87E-14	3.68E-12	4.37E-21	5.49E-32	3.68E-46	4.77E-39	1.71E-32	0.00E+00	3.75E-16	3.47E-06	1.47E-04	0.00E+00	0.00E+00	6.24E-05	5.51E-05	1.09E-16
3.92E-09	600	1.22E+19	0.00E+00	2.88E-04	5.56E+05	0.00E+00	8.31E-15	2.37E+05	1.91E-03	1.48E+05	1.50E-03	5.92E+04	3.08E-04	3.95E-07	9.00E-05	8.01E-04	8.44E-05	1.30E-04	4.48E-05	0.00E+00	1.99E-06	6.77E-09	4.69E-18	1.68E-18	3.17E-30	1.19E-18	4.29E-30	5.74E-29	2.03E-26	1.18E-32	1.86E-26	5.17E-04	3.68E-30	8.14E-14	3.80E-12	4.52E-21	6.07E-32	4.07E-46	5.10E-39	1.83E-32	0.00E+00	4.01E-16	3.59E-06	1.52E-04	0.00E+00	0.00E+00	6.45E-05	5.70E-05	1.17E-16
3.93E-09	600	1.22E+19	0.00E+00	2.97E-04	5.56E+05	0.00E+00	8.89E-15	2.37E+05	1.98E-03	1.48E+05	1.55E-03	5.92E+04	3.19E-04	4.09E-07	9.31E-05	8.28E-04	8.73E-05	1.35E-04	4.64E-05	0.00E+00	2.06E-06	7.00E-09	5.02E-18	1.79E-18	3.39E-30	1.27E-18	4.75E-30	6.14E-29	2.17E-26	1.31E-32	1.93E-26	5.34E-04	4.07E-30	8.42E-14	3.93E-12	4.68E-21	6.70E-32	4.50E-46	5.46E-39	1.95E-32	0.00E+00	4.29E-16	3.71E-06	1.58E-04	0.00E+00	0.00E+00	6.67E-05	5.90E-05	1.25E-16
3.94E-09	600	1.22E+19	0.00E+00	3.07E-04	5.56E+05	0.00E+00	9.50E-15	2.37E+05	2.04E-03	1.48E+05	1.61E-03	5.92E+04	3.30E-04	4.23E-07	9.62E-05	8.56E-04	9.03E-05	1.39E-04	4.79E-05	0.00E+00	2.13E-06	7.24E-09	5.37E-18	1.92E-18	3.62E-30	1.36E-18	5.25E-30	6.56E-29	2.32E-26	1.45E-32	1.99E-26	5.52E-04	4.50E-30	8.70E-14	4.07E-12	4.84E-21	7.40E-32	4.98E-46	5.83E-39	2.09E-32	0.00E+00	4.59E-16	3.84E-06	1.63E-04	0.00E+00	0.00E+00	6.90E-05	6.10E-05	1.33E-16
3.95E-09	600	1.22E+19	0.00E+00	3.18E-04	5.56E+05	0.00E+00	1.02E-14	2.37E+05	2.11E-03	1.48E+05	1.66E-03	5.92E+04	3.41E-04	4.37E-07	9.95E-05	8.85E-04	9.34E-05	1.44E-04	4.96E-05	0.00E+00	2.20E-06	7.49E-09	5.74E-18	2.05E-18	3.87E-30	1.46E-18	5.80E-30	7.01E-29	2.48E-26	1.60E-32	2.06E-26	5.71E-04	4.97E-30	9.00E-14	4.20E-12	5.00E-21	8.18E-32	5.51E-46	6.24E-39	2.23E-32	0.00E+00	4.91E-16	3.97E-06	1.69E-04	0.00E+00	0.00E+00	7.14E-05	6.30E-05	1.43E-16
3.96E-09	600	1.22E+19	0.00E+00	3.29E-04	5.56E+05	0.00E+00	1.09E-14	2.37E+05	2.18E-03	1.48E+05	1.72E-03	5.92E+04	3.53E-04	4.52E-07	1.03E-04	9.15E-04	9.65E-05	1.49E-04	5.13E-05	0.00E+00	2.28E-06	7.74E-09	6.14E-18	2.19E-18	4.14E-30	1.56E-18	6.41E-30	7.49E-29	2.65E-26	1.77E-32	2.13E-26	5.91E-04	5.50E-30	9.31E-14	4.35E-12	5.17E-21	9.03E-32	6.09E-46	6.67E-39	2.39E-32	0.00E+00	5.25E-16	4.10E-06	1.74E-04	0.00E+00	0.00E+00	7.38E-05	6.52E-05	1.53E-16
3.97E-09	600	1.22E+19	0.00E+00	3.40E-04	5.56E+05	0.00E+00	1.16E-14	2.37E+05	2.26E-03	1.48E+05	1.78E-03	5.92E+04	3.65E-04	4.67E-07	1.06E-04	9.46E-04	9.98E-05	1.54E-04	5.30E-05	0.00E+00	2.35E-06	8.01E-09	6.56E-18	2.34E-18	4.43E-30	1.66E-18	7.09E-30	8.01E-29	2.83E-26	1.95E-32	2.21E-26	6.11E-04	6.08E-30	9.62E-14	4.49E-12	5.35E-21	9.98E-32	6.73E-46	7.13E-39	2.55E-32	0.00E+00	5.61E-16	4.24E-06	1.80E-04	0.00E+00	0.00E+00	7.63E-05	6.74E-05	1.63E-16
3.98E-09	600	1.22E+19	0.00E+00	3.51E-04	5.56E+05	0.00E+00	1.24E-14	2.37E+05	2.34E-03	1.48E+05	1.84E-03	5.92E+04	3.77E-04	4.83E-07	1.10E-04	9.79E-04	1.03E-04	1.59E-04	5.48E-05	0.00E+00	2.43E-06	8.28E-09	7.02E-18	2.50E-18	4.73E-30	1.78E-18	7.84E-30	8.56E-29	3.03E-26	2.16E-32	2.28E-26	6.31E-04	6.72E-30	9.95E-14	4.65E-12	5.53E-21	1.10E-31	7.44E-46	7.63E-39	2.73E-32	0.00E+00	6.00E-16	4.38E-06	1.86E-04	0.00E+00	0.00E+00	7.89E-05	6.97E-05	1.74E-16
3.99E-09	600	1.22E+19	0.00E+00	3.63E-04	5.56E+05	0.00E+00	1.33E-14	2.37E+05	2.41E-03	1.48E+05	1.90E-03	5.92E+04	3.90E-04	5.00E-07	1.14E-04	1.01E-03	1.07E-04	1.65E-04	5.67E-05	0.00E+00	2.52E-06	8.56E-09	7.50E-18	2.68E-18	5.06E-30	1.90E-18	8.67E-30	9.14E-29	3.24E-26	2.39E-32	2.36E-26	6.53E-04	7.43E-30	1.03E-13	4.81E-12	5.72E-21	1.22E-31	8.23E-46	8.16E-39	2.92E-32	0.00E+00	6.41E-16	4.53E-06	1.93E-04	0.00E+00	0.00E+00	8.16E-05	7.21E-05	1.87E-16
4.00E-09	600	1.22E+19	0.00E+00	3.76E-04	5.56E+05	0.00E+00	1.42E-14	2.37E+05	2.50E-03	1.48E+05	1.96E-03	5.92E+04	4.03E-04	5.17E-07	1.18E-04	1.05E-03	1.10E-04	1.70E-04	5.86E-05	0.00E+00	2.60E-06	8.85E-09	8.02E-18	2.86E-18	5.41E-30	2.03E-18	9.58E-30	9.77E-29	3.46E-26	2.64E-32	2.44E-26	6.75E-04	8.22E-30	1.06E-13	4.97E-12	5.91E-21	1.35E-31	9.10E-46	8.73E-39	3.12E-32	0.00E+00	6.86E-16	4.69E-06	1.99E-04	0.00E+00	0.00E+00	8.44E-05	7.45E-05	1.99E-16
4.01E-09	600	1.22E+19	0.00E+00	3.89E-04	5.56E+05	0.00E+00	1.52E-14	2.37E+05	2.58E-03	1.48E+05	2.03E-03	5.92E+04	4.17E-04	5.34E-07	1.22E-04	1.08E-03	1.14E-04	1.76E-04	6.06E-05	0.00E+00	2.69E-06	9.16E-09	8.58E-18	3.06E-18	5.79E-30	2.18E-18	1.06E-29	1.04E-28	3.70E-26	2.92E-32	2.53E-26	6.98E-04	9.08E-30	1.10E-13	5.14E-12	6.12E-21	1.49E-31	1.01E-45	9.33E-39	3.34E-32	0.00E+00	7.33E-16	4.85E-06	2.06E-04	0.00E+00	0.00E+00	8.72E-05	7.71E-05	2.13E-16
4.02E-09	600	1.22E+19	0.00E+00	4.02E-04	5.56E+05	0.00E+00	1.62E-14	2.37E+05	2.67E-03	1.48E+05	2.10E-03	5.92E+04	4.31E-04	5.53E-07	1.26E-04	1.12E-03	1.18E-04	1.82E-04	6.27E-05	0.00E+00	2.78E-06	9.47E-09	9.17E-18	3.27E-18	6.19E-30	2.33E-18	1.17E-29	1.12E-28	3.96E-26	3.23E-32	2.61E-26	7.22E-04	1.00E-29	1.14E-13	5.31E-12	6.32E-21	1.64E-31	1.11E-45	9.98E-39	3.57E-32	0.00E+00	7.84E-16	5.01E-06	2.13E-04	0.00E+00	0.00E+00	9.02E-05	7.97E-05	2.28E-16
4.03E-09	600	1.22E+19	0.00E+00	4.16E-04	5.56E+05	0.00E+00	1.74E-14	2.37E+05	2.76E-03	1.48E+05	2.17E-03	5.92E+04	4.46E-04	5.71E-07	1.30E-04	1.16E-03	1.22E-04	1.88E-04	6.48E-05	0.00E+00	2.88E-06	9.79E-09	9.80E-18	3.50E-18	6.62E-30	2.49E-18	1.30E-29	1.19E-28	4.23E-26	3.57E-32	2.70E-26	7.47E-04	1.11E-29	1.18E-13	5.49E-12	6.54E-21	1.82E-31	1.23E-45	1.07E-38	3.82E-32	0.00E+00	8.38E-16	5.18E-06	2.20E-04	0.00E+00	0.00E+00	9.33E-05	8.24E-05	2.44E-16
4.04E-09	600	1.22E+19	0.00E+00	4.30E-04	5.56E+05	0.00E+00	1.86E-14	2.37E+05	2.85E-03	1.48E+05	2.24E-03	5.92E+04	4.61E-04	5.91E-07	1.35E-04	1.20E-03	1.26E-04	1.95E-04	6.70E-05	0.00E+00	2.98E-06	1.01E-08	1.05E-17	3.74E-18	7.07E-30	2.66E-18	1.43E-29	1.28E-28	4.52E-26	3.94E-32	2.79E-26	7.72E-04	1.23E-29	1.22E-13	5.68E-12	6.76E-21	2.01E-31	1.36E-45	1.14E-38	4.08E-32	0.00E+00	8.96E-16	5.36E-06	2.28E-04	0.00E+00	0.00E+00	9.64E-05	8.52E-05	2.61E-16
4.05E-09	600	1.22E+19	0.00E+00	4.44E-04	5.56E+05	0.00E+00	1.98E-14	2.37E+05	2.95E-03	1.48E+05	2.32E-03	5.92E+04	4.77E-04	6.11E-07	1.39E-04	1.24E-03	1.30E-04	2.02E-04	6.93E-05	0.00E+00	3.08E-06	1.05E-08	1.12E-17	4.00E-18	7.56E-30	2.84E-18	1.58E-29	1.36E-28	4.84E-26	4.36E-32	2.89E-26	7.98E-04	1.36E-29	1.26E-13	5.88E-12	6.99E-21	2.22E-31	1.50E-45	1.22E-38	4.36E-32	0.00E+00	9.59E-16	5.54E-06	2.36E-04	0.00E+00	0.00E+00	9.97E-05	8.81E-05	2.79E-16
4.06E-09	600	1.22E+19	0.00E+00	4.59E-04	5.56E+05	0.00E+00	2.12E-14	2.37E+05	3.05E-03	1.48E+05	2.40E-03	5.92E+04	4.93E-04	6.32E-07	1.44E-04	1.28E-03	1.35E-04	2.08E-04	7.16E-05	0.00E+00	3.18E-06	1.08E-08	1.20E-17	4.27E-18	8.09E-30	3.04E-18	1.75E-29	1.46E-28	5.17E-26	4.82E-32	2.99E-26	8.25E-04	1.50E-29	1.30E-13	6.08E-12	7.23E-21	2.45E-31	1.66E-45	1.31E-38	4.67E-32	0.00E+00	1.02E-15	5.73E-06	2.44E-04	0.00E+00	0.00E+00	1.03E-04	9.11E-05	2.98E-16
4.07E-09	600	1.22E+19	0.00E+00	4.75E-04	5.56E+05	0.00E+00	2.27E-14	2.37E+05	3.16E-03	1.48E+05	2.48E-03	5.92E+04	5.10E-04	6.53E-07	1.49E-04	1.32E-03	1.40E-04	2.15E-04	7.41E-05	0.00E+00	3.29E-06	1.12E-08	1.28E-17	4.57E-18	8.65E-30	3.25E-18	1.94E-29	1.56E-28	5.53E-26	5.33E-32	3.09E-26	8.53E-04	1.66E-29	1.34E-13	6.28E-12	7.48E-21	2.71E-31	1.84E-45	1.40E-38	4.99E-32	0.00E+00	1.10E-15	5.93E-06	2.52E-04	0.00E+00	0.00E+00	1.07E-04	9.42E-05	3.19E-16
4.08E-09	600	1.22E+19	0.00E+00	4.91E-04	5.56E+05	0.00E+00	2.43E-14	2.37E+05	3.26E-03	1.48E+05	2.57E-03	5.92E+04	5.27E-04	6.76E-07	1.54E-04	1.37E-03	1.44E-04	2.23E-04	7.66E-05	0.00E+00	3.40E-06	1.16E-08	1.37E-17	4.88E-18	9.25E-30	3.48E-18	2.14E-29	1.66E-28	5.91E-26	5.89E-32	3.20E-26	8.83E-04	1.83E-29	1.39E-13	6.50E-12	7.74E-21	2.99E-31	2.03E-45	1.49E-38	5.34E-32	0.00E+00	1.17E-15	6.13E-06	2.61E-04	0.00E+00	0.00E+00	1.10E-04	9.74E-05	3.41E-16
4.09E-09	600	1.22E+19	0.00E+00	5.08E-04	5.56E+05	0.00E+00	2.59E-14	2.37E+05	3.37E-03	1.48E+05	2.65E-03	5.92E+04	5.45E-04	6.99E-07	1.59E-04	1.41E-03	1.49E-04	2.30E-04	7.92E-05	0.00E+00	3.52E-06	1.20E-08	1.47E-17	5.22E-18	9.89E-30	3.72E-18	2.37E-29	1.78E-28	6.32E-26	6.51E-32	3.31E-26	9.13E-04	2.03E-29	1.44E-13	6.72E-12	8.00E-21	3.31E-31	2.25E-45	1.60E-38	5.71E-32	0.00E+00	1.25E-15	6.34E-06	2.69E-04	0.00E+00	0.00E+00	1.14E-04	1.01E-04	3.64E-16
4.10E-09	600	1.22E+19	0.00E+00	5.25E-04	5.56E+05	0.00E+00	2.77E-14	2.37E+05	3.49E-03	1.48E+05	2.74E-03	5.92E+04	5.63E-04	7.22E-07	1.64E-04	1.46E-03	1.54E-04	2.38E-04	8.19E-05	0.00E+00	3.64E-06	1.24E-08	1.57E-17	5.58E-18	1.06E-29	3.97E-18	2.62E-29	1.90E-28	6.76E-26	7.20E-32	3.42E-26	9.44E-04	2.24E-29	1.49E-13	6.95E-12	8.27E-21	3.66E-31	2.49E-45	1.71E-38	6.10E-32	0.00E+00	1.34E-15	6.55E-06	2.79E-04	0.00E+00	0.00E+00	1.18E-04	1.04E-04	3.90E-16
4.11E-09	600	1.22E+19	0.00E+00	5.43E-04	5.56E+05	0.00E+00	2.96E-14	2.37E+05	3.61E-03	1.48E+05	2.84E-03	5.92E+04	5.83E-04	7.47E-07	1.70E-04	1.51E-03	1.59E-04	2.46E-04	8.47E-05	0.00E+00	3.76E-06	1.28E-08	1.67E-17	5.97E-18	1.13E-29	4.25E-18	2.89E-29	2.03E-28	7.23E-26	7.96E-32	3.54E-26	9.76E-04	2.48E-29	1.54E-13	7.18E-12	8.55E-21	4.04E-31	2.75E-45	1.83E-38	6.53E-32	0.00E+00	1.43E-15	6.77E-06	2.88E-04	0.00E+00	0.00E+00	1.22E-04	1.08E-04	4.17E-16
4.12E-09	600	1.22E+19	0.00E+00	5.62E-04	5.56E+05	0.00E+00	3.17E-14	2.37E+05	3.73E-03	1.48E+05	2.93E-03	5.92E+04	6.02E-04	7.72E-07	1.76E-04	1.56E-03	1.65E-04	2.55E-04	8.76E-05	0.00E+00	3.89E-06	1.32E-08	1.79E-17	6.38E-18	1.21E-29	4.54E-18	3.20E-29	2.17E-28	7.73E-26	8.80E-32	3.66E-26	1.01E-03	2.74E-29	1.59E-13	7.43E-12	8.85E-21	4.47E-31	3.04E-45	1.95E-38	6.98E-32	0.00E+00	1.53E-15	7.01E-06	2.98E-04	0.00E+00	0.00E+00	1.26E-04	1.11E-04	4.45E-16
4.13E-09	600	1.22E+19	0.00E+00	5.81E-04	5.56E+05	0.00E+00	3.39E-14	2.37E+05	3.86E-03	1.48E+05	3.03E-03	5.92E+04	6.23E-04	7.99E-07	1.82E-04	1.62E-03	1.71E-04	2.63E-04	9.06E-05	0.00E+00	4.02E-06	1.37E-08	1.91E-17	6.82E-18	1.29E-29	4.86E-18	3.54E-29	2.32E-28	8.26E-26	9.72E-32	3.79E-26	1.04E-03	3.03E-29	1.64E-13	7.68E-12	9.15E-21	4.94E-31	3.36E-45	2.09E-38	7.46E-32	0.00E+00	1.64E-15	7.24E-06	3.08E-04	0.00E+00	0.00E+00	1.30E-04	1.15E-04	4.76E-16
4.14E-09	600	1.22E+19	0.00E+00	6.01E-04	5.56E+05	0.00E+00	3.62E-14	2.37E+05	3.99E-03	1.48E+05	3.14E-03	5.92E+04	6.44E-04	8.26E-07	1.88E-04	1.67E-03	1.76E-04	2.72E-04	9.36E-05	0.00E+00	4.16E-06	1.41E-08	2.05E-17	7.29E-18	1.38E-29	5.19E-18	3.91E-29	2.48E-28	8.84E-26	1.07E-31	3.92E-26	1.08E-03	3.35E-29	1.70E-13	7.94E-12	9.46E-21	5.45E-31	3.72E-45	2.23E-38	7.98E-32	0.00E+00	1.75E-15	7.49E-06	3.18E-04	0.00E+00	0.00E+00	1.35E-04	1.19E-04	5.09E-16
4.15E-09	600	1.22E+19	0.00E+00	6.21E-04	5.56E+05	0.00E+00	3.87E-14	2.37E+05	4.13E-03	1.48E+05	3.24E-03	5.92E+04	6.66E-04	8.54E-07	1.94E-04	1.73E-03	1.82E-04	2.82E-04	9.68E-05	0.00E+00	4.30E-06	1.46E-08	2.19E-17	7.80E-18	1.48E-29	5.55E-18	4.32E-29	2.65E-28	9.45E-26	1.19E-31	4.06E-26	1.12E-03	3.71E-29	1.76E-13	8.21E-12	9.79E-21	6.03E-31	4.11E-45	2.39E-38	8.53E-32	0.00E+00	1.87E-15	7.75E-06	3.29E-04	0.00E+00	0.00E+00	1.39E-04	1.23E-04	5.45E-16
4.16E-09	600	1.22E+19	0.00E+00	6.42E-04	5.56E+05	0.00E+00	4.14E-14	2.37E+05	4.27E-03	1.48E+05	3.35E-03	5.92E+04	6.89E-04	8.83E-07	2.01E-04	1.79E-03	1.89E-04	2.91E-04	1.00E-04	0.00E+00	4.45E-06	1.51E-08	2.34E-17	8.34E-18	1.58E-29	5.94E-18	4.78E-29	2.84E-28	1.01E-25	1.31E-31	4.20E-26	1.15E-03	4.10E-29	1.82E-13	8.49E-12	1.01E-20	6.66E-31	4.55E-45	2.56E-38	9.12E-32	0.00E+00	2.00E-15	8.01E-06	3.40E-04	0.00E+00	0.00E+00	1.44E-04	1.27E-04	5.82E-16
4.17E-09	600	1.22E+19	0.00E+00	6.64E-04	5.56E+05	0.00E+00	4.43E-14	2.37E+05	4.41E-03	1.48E+05	3.47E-03	5.92E+04	7.12E-04	9.13E-07	2.08E-04	1.85E-03	1.95E-04	3.01E-04	1.04E-04	0.00E+00	4.60E-06	1.56E-08	2.50E-17	8.92E-18	1.69E-29	6.35E-18	5.28E-29	3.03E-28	1.08E-25	1.45E-31	4.34E-26	1.19E-03	4.53E-29	1.88E-13	8.78E-12	1.05E-20	7.37E-31	5.03E-45	2.73E-38	9.76E-32	0.00E+00	2.14E-15	8.28E-06	3.52E-04	0.00E+00	0.00E+00	1.49E-04	1.32E-04	6.23E-16
4.18E-09	600	1.22E+19	0.00E+00	6.87E-04	5.56E+05	0.00E+00	4.74E-14	2.37E+05	4.56E-03	1.48E+05	3.59E-03	5.92E+04	7.36E-04	9.44E-07	2.15E-04	1.91E-03	2.02E-04	3.11E-04	1.07E-04	0.00E+00	4.75E-06	1.62E-08	2.68E-17	9.53E-18	1.81E-29	6.79E-18	5.84E-29	3.24E-28	1.16E-25	1.61E-31	4.49E-26	1.23E-03	5.01E-29	1.94E-13	9.08E-12	1.08E-20	8.14E-31	5.56E-45	2.92E-38	1.04E-31	0.00E+00	2.29E-15	8.56E-06	3.64E-04	0.00E+00	0.00E+00	1.54E-04	1.36E-04	6.66E-16
4.19E-09	600	1.22E+19	0.00E+00	7.10E-04	5.56E+05	0.00E+00	5.06E-14	2.37E+05	4.72E-03	1.48E+05	3.71E-03	5.92E+04	7.61E-04	9.76E-07	2.22E-04	1.98E-03	2.08E-04	3.22E-04	1.11E-04	0.00E+00	4.92E-06	1.67E-08	2.86E-17	1.02E-17	1.93E-29	7.26E-18	6.46E-29	3.47E-28	1.23E-25	1.78E-31	4.65E-26	1.28E-03	5.54E-29	2.01E-13	9.39E-12	1.12E-20	9.00E-31	6.15E-45	3.13E-38	1.12E-31	0.00E+00	2.45E-15	8.86E-06	3.76E-04	0.00E+00	0.00E+00	1.59E-04	1.41E-04	7.12E-16
4.20E-09	600	1.22E+19	0.00E+00	7.34E-04	5.56E+05	0.00E+00	5.41E-14	2.37E+05	4.88E-03	1.48E+05	3.83E-03	5.92E+04	7.87E-04	1.01E-06	2.30E-04	2.04E-03	2.16E-04	3.33E-04	1.14E-04	0.00E+00	5.08E-06	1.73E-08	3.06E-17	1.09E-17	2.06E-29	7.76E-18	7.14E-29	3.70E-28	1.32E-25	1.96E-31	4.81E-26	1.32E-03	6.12E-29	2.08E-13	9.71E-12	1.16E-20	9.95E-31	6.80E-45	3.34E-38	1.19E-31	0.00E+00	2.62E-15	9.16E-06	3.89E-04	0.00E+00	0.00E+00	1.65E-04	1.46E-04	7.61E-16
4.21E-09	600	1.22E+19	0.00E+00	7.59E-04	5.56E+05	0.00E+00	5.79E-14	2.37E+05	5.04E-03	1.48E+05	3.96E-03	5.92E+04	8.14E-04	1.04E-06	2.38E-04	2.11E-03	2.23E-04	3.44E-04	1.18E-04	0.00E+00	5.26E-06	1.79E-08	3.27E-17	1.16E-17	2.21E-29	8.30E-18	7.90E-29	3.96E-28	1.41E-25	2.17E-31	4.97E-26	1.36E-03	6.77E-29	2.15E-13	1.00E-11	1.20E-20	1.10E-30	7.52E-45	3.58E-38	1.28E-31	0.00E+00	2.80E-15	9.47E-06	4.03E-04	0.00E+00	0.00E+00	1.70E-04	1.51E-04	8.14E-16
4.22E-09	600	1.22E+19	0.00E+00	7.85E-04	5.56E+05	0.00E+00	6.19E-14	2.37E+05	5.21E-03	1.48E+05	4.10E-03	5.92E+04	8.42E-04	1.08E-06	2.46E-04	2.19E-03	2.30E-04	3.56E-04	1.22E-04	0.00E+00	5.44E-06	1.85E-08	3.50E-17	1.25E-17	2.36E-29	8.87E-18	8.73E-29	4.23E-28	1.51E-25	2.40E-31	5.14E-26	1.41E-03	7.48E-29	2.22E-13	1.04E-11	1.24E-20	1.22E-30	8.31E-45	3.82E-38	1.36E-31	0.00E+00	2.99E-15	9.79E-06	4.16E-04	0.00E+00	0.00E+00	1.76E-04	1.56E-04	8.70E-16
4.23E-09	600	1.22E+19	0.00E+00	8.12E-04	5.56E+05	0.00E+00	6.62E-14	2.37E+05	5.39E-03	1.48E+05	4.24E-03	5.92E+04	8.71E-04	1.12E-06	2.54E-04	2.26E-03	2.38E-04	3.68E-04	1.27E-04	0.00E+00	5.62E-06	1.91E-08	3.74E-17	1.33E-17	2.52E-29	9.49E-18	9.65E-29	4.53E-28	1.61E-25	2.65E-31	5.32E-26	1.46E-03	8.27E-29	2.30E-13	1.07E-11	1.28E-20	1.34E-30	9.19E-45	4.09E-38	1.46E-31	0.00E+00	3.20E-15	1.01E-05	4.30E-04	0.00E+00	0.00E+00	1.82E-04	1.61E-04	9.30E-16
4.24E-09	600	1.22E+19	0.00E+00	8.39E-04	5.56E+05	0.00E+00	7.08E-14	2.37E+05	5.58E-03	1.48E+05	4.38E-03	5.92E+04	9.00E-04	1.15E-06	2.63E-04	2.34E-03	2.46E-04	3.81E-04	1.31E-04	0.00E+00	5.81E-06	1.98E-08	4.00E-17	1.42E-17	2.70E-29	1.01E-17	1.07E-28	4.84E-28	1.73E-25	2.93E-31	5.51E-26	1.51E-03	9.15E-29	2.38E-13	1.11E-11	1.32E-20	1.49E-30	1.02E-44	4.38E-38	1.56E-31	0.00E+00	3.42E-15	1.05E-05	4.45E-04	0.00E+00	0.00E+00	1.88E-04	1.66E-04	9.95E-16
4.25E-09	600	1.22E+19	0.00E+00	8.68E-04	5.56E+05	0.00E+00	7.57E-14	2.37E+05	5.77E-03	1.48E+05	4.53E-03	5.92E+04	9.31E-04	1.19E-06	2.72E-04	2.42E-03	2.55E-04	3.94E-04	1.35E-04	0.00E+00	6.01E-06	2.04E-08	4.28E-17	1.52E-17	2.89E-29	1.08E-17	1.18E-28	5.17E-28	1.85E-25	3.24E-31	5.70E-26	1.56E-03	1.01E-28	2.46E-13	1.15E-11	1.37E-20	1.64E-30	1.12E-44	4.68E-38	1.67E-31	0.00E+00	3.66E-15	1.08E-05	4.60E-04	0.00E+00	0.00E+00	1.95E-04	1.72E-04	1.06E-15
4.26E-09	600	1.22E+19	0.00E+00	8.97E-04	5.56E+05	0.00E+00	8.09E-14	2.37E+05	5.96E-03	1.48E+05	4.69E-03	5.92E+04	9.62E-04	1.23E-06	2.81E-04	2.50E-03	2.64E-04	4.07E-04	1.40E-04	0.00E+00	6.21E-06	2.11E-08	4.57E-17	1.63E-17	3.09E-29	1.16E-17	1.30E-28	5.53E-28	1.97E-25	3.58E-31	5.89E-26	1.61E-03	1.12E-28	2.54E-13	1.19E-11	1.42E-20	1.81E-30	1.24E-44	5.01E-38	1.78E-31	0.00E+00	3.91E-15	1.12E-05	4.76E-04	0.00E+00	0.00E+00	2.01E-04	1.78E-04	1.14E-15
4.27E-09	600	1.22E+19	0.00E+00	9.28E-04	5.56E+05	0.00E+00	8.65E-14	2.37E+05	6.16E-03	1.48E+05	4.85E-03	5.92E+04	9.95E-04	1.28E-06	2.90E-04	2.58E-03	2.72E-04	4.21E-04	1.45E-04	0.00E+00	6.43E-06	2.19E-08	4.89E-17	1.74E-17	3.30E-29	1.24E-17	1.44E-28	5.91E-28	2.11E-25	3.96E-31	6.10E-26	1.67E-03	1.24E-28	2.63E-13	1.23E-11	1.47E-20	2.01E-30	1.38E-44	5.35E-38	1.91E-31	0.00E+00	4.18E-15	1.16E-05	4.92E-04	0.00E+00	0.00E+00	2.08E-04	1.84E-04	1.22E-15
4.28E-09	600	1.22E+19	0.00E+00	9.59E-04	5.56E+05	0.00E+00	9.25E-14	2.37E+05	6.37E-03	1.48E+05	5.01E-03	5.92E+04	1.03E-03	1.32E-06	3.00E-04	2.67E-03	2.82E-04	4.35E-04	1.50E-04	0.00E+00	6.64E-06	2.26E-08	5.23E-17	1.86E-17	3.53E-29	1.33E-17	1.59E-28	6.32E-28	2.26E-25	4.38E-31	6.31E-26	1.72E-03	1.37E-28	2.72E-13	1.27E-11	1.52E-20	2.22E-30	1.52E-44	5.73E-38	2.04E-31	0.00E+00	4.47E-15	1.20E-05	5.09E-04	0.00E+00	0.00E+00	2.15E-04	1.90E-04	1.30E-15
4.29E-09	600	1.22E+19	0.00E+00	9.92E-04	5.56E+05	0.00E+00	9.89E-14	2.37E+05	6.59E-03	1.48E+05	5.18E-03	5.92E+04	1.06E-03	1.36E-06	3.11E-04	2.76E-03	2.91E-04	4.50E-04	1.55E-04	0.00E+00	6.87E-06	2.34E-08	5.59E-17	1.99E-17	3.77E-29	1.42E-17	1.76E-28	6.76E-28	2.41E-25	4.84E-31	6.53E-26	1.78E-03	1.51E-28	2.81E-13	1.31E-11	1.57E-20	2.45E-30	1.68E-44	6.13E-38	2.18E-31	0.00E+00	4.78E-15	1.24E-05	5.26E-04	0.00E+00	0.00E+00	2.23E-04	1.97E-04	1.39E-15
4.30E-09	600	1.22E+19	0.00E+00	1.03E-03	5.56E+05	0.00E+00	1.06E-13	2.37E+05	6.82E-03	1.48E+05	5.36E-03	5.92E+04	1.10E-03	1.41E-06	3.21E-04	2.86E-03	3.01E-04	4.65E-04	1.60E-04	0.00E+00	7.10E-06	2.42E-08	5.98E-17	2.13E-17	4.03E-29	1.52E-17	1.95E-28	7.22E-28	2.58E-25	5.35E-31	6.76E-26	1.84E-03	1.67E-28	2.90E-13	1.36E-11	1.62E-20	2.71E-30	1.86E-44	6.55E-38	2.33E-31	0.00E+00	5.11E-15	1.28E-05	5.44E-04	0.00E+00	0.00E+00	2.30E-04	2.03E-04	1.49E-15
4.31E-09	600	1.22E+19	0.00E+00	1.06E-03	5.56E+05	0.00E+00	1.13E-13	2.37E+05	7.05E-03	1.48E+05	5.54E-03	5.92E+04	1.14E-03	1.46E-06	3.32E-04	2.95E-03	3.12E-04	4.81E-04	1.65E-04	0.00E+00	7.35E-06	2.50E-08	6.39E-17	2.27E-17	4.31E-29	1.62E-17	2.16E-28	7.72E-28	2.76E-25	5.92E-31	6.99E-26	1.91E-03	1.85E-28	3.00E-13	1.40E-11	1.68E-20	3.00E-30	2.06E-44	7.01E-38	2.49E-31	0.00E+00	5.46E-15	1.32E-05	5.63E-04	0.00E+00	0.00E+00	2.38E-04	2.10E-04	1.59E-15
4.32E-09	600	1.22E+19	0.00E+00	1.10E-03	5.56E+05	0.00E+00	1.21E-13	2.37E+05	7.29E-03	1.48E+05	5.73E-03	5.92E+04	1.18E-03	1.51E-06	3.43E-04	3.05E-03	3.22E-04	4.98E-04	1.71E-04	0.00E+00	7.60E-06	2.58E-08	6.83E-17	2.43E-17	4.61E-29	1.73E-17	2.38E-28	8.25E-28	2.95E-25	6.54E-31	7.24E-26	1.97E-03	2.04E-28	3.11E-13	1.45E-11	1.73E-20	3.31E-30	2.28E-44	7.50E-38	2.67E-31	0.00E+00	5.84E-15	1.37E-05	5.82E-04	0.00E+00	0.00E+00	2.46E-04	2.18E-04	1.70E-15
4.33E-09	600	1.22E+19	0.00E+00	1.13E-03	5.56E+05	0.00E+00	1.29E-13	2.37E+05	7.54E-03	1.48E+05	5.92E-03	5.92E+04	1.22E-03	1.56E-06	3.55E-04	3.16E-03	3.33E-04	5.14E-04	1.77E-04	0.00E+00	7.85E-06	2.67E-08	7.31E-17	2.60E-17	4.93E-29	1.85E-17	2.63E-28	8.82E-28	3.15E-25	7.23E-31	7.49E-26	2.04E-03	2.26E-28	3.21E-13	1.50E-11	1.79E-20	3.66E-30	2.52E-44	8.02E-38	2.85E-31	0.00E+00	6.25E-15	1.41E-05	6.02E-04	0.00E+00	0.00E+00	2.55E-04	2.25E-04	1.82E-15
4.34E-09	600	1.22E+19	0.00E+00	1.17E-03	5.56E+05	0.00E+00	1.38E-13	2.37E+05	7.79E-03	1.48E+05	6.12E-03	5.92E+04	1.26E-03	1.61E-06	3.67E-04	3.27E-03	3.44E-04	5.32E-04	1.83E-04	0.00E+00	8.12E-06	2.76E-08	7.81E-17	2.78E-17	5.27E-29	1.98E-17	2.91E-28	9.43E-28	3.37E-25	8.00E-31	7.75E-26	2.11E-03	2.50E-28	3.32E-13	1.55E-11	1.85E-20	4.05E-30	2.78E-44	8.58E-38	3.05E-31	0.00E+00	6.68E-15	1.46E-05	6.22E-04	0.00E+00	0.00E+00	2.63E-04	2.33E-04	1.94E-15
4.35E-09	600	1.22E+19	0.00E+00	1.21E-03	5.56E+05	0.00E+00	1.48E-13	2.37E+05	8.06E-03	1.48E+05	6.33E-03	5.92E+04	1.30E-03	1.67E-06	3.80E-04	3.38E-03	3.56E-04	5.50E-04	1.89E-04	0.00E+00	8.40E-06	2.86E-08	8.35E-17	2.97E-17	5.64E-29	2.12E-17	3.22E-28	1.01E-27	3.60E-25	8.84E-31	8.02E-26	2.18E-03	2.76E-28	3.43E-13	1.60E-11	1.92E-20	4.47E-30	3.08E-44	9.18E-38	3.26E-31	0.00E+00	7.14E-15	1.51E-05	6.43E-04	0.00E+00	0.00E+00	2.72E-04	2.40E-04	2.08E-15
4.36E-09	600	1.22E+19	0.00E+00	1.25E-03	5.56E+05	0.00E+00	1.58E-13	2.37E+05	8.33E-03	1.48E+05	6.55E-03	5.92E+04	1.35E-03	1.72E-06	3.93E-04	3.49E-03	3.68E-04	5.69E-04	1.96E-04	0.00E+00	8.68E-06	2.95E-08	8.93E-17	3.18E-17	6.03E-29	2.27E-17	3.56E-28	1.08E-27	3.85E-25	9.78E-31	8.30E-26	2.25E-03	3.05E-28	3.55E-13	1.66E-11	1.98E-20	4.95E-30	3.41E-44	9.82E-38	3.49E-31	0.00E+00	7.64E-15	1.56E-05	6.65E-04	0.00E+00	0.00E+00	2.81E-04	2.49E-04	2.22E-15
4.37E-09	600	1.22E+19	0.00E+00	1.30E-03	5.56E+05	0.00E+00	1.69E-13	2.37E+05	8.62E-03	1.48E+05	6.77E-03	5.92E+04	1.39E-03	1.78E-06	4.06E-04	3.61E-03	3.81E-04	5.88E-04	2.02E-04	0.00E+00	8.98E-06	3.05E-08	9.55E-17	3.40E-17	6.44E-29	2.42E-17	3.94E-28	1.15E-27	4.12E-25	1.08E-30	8.59E-26	2.33E-03	3.38E-28	3.67E-13	1.71E-11	2.05E-20	5.47E-30	3.77E-44	1.05E-37	3.73E-31	0.00E+00	8.17E-15	1.62E-05	6.88E-04	0.00E+00	0.00E+00	2.91E-04	2.57E-04	2.37E-15
4.38E-09	600	1.22E+19	0.00E+00	1.34E-03	5.56E+05	0.00E+00	1.81E-13	2.37E+05	8.91E-03	1.48E+05	7.00E-03	5.92E+04	1.44E-03	1.84E-06	4.20E-04	3.73E-03	3.94E-04	6.08E-04	2.09E-04	0.00E+00	9.29E-06	3.16E-08	1.02E-16	3.63E-17	6.89E-29	2.59E-17	4.35E-28	1.23E-27	4.41E-25	1.20E-30	8.89E-26	2.41E-03	3.73E-28	3.80E-13	1.77E-11	2.12E-20	6.05E-30	4.17E-44	1.12E-37	3.99E-31	0.00E+00	8.73E-15	1.67E-05	7.11E-04	0.00E+00	0.00E+00	3.01E-04	2.66E-04	2.54E-15
4.39E-09	600	1.22E+19	0.00E+00	1.39E-03	5.56E+05	0.00E+00	1.93E-13	2.37E+05	9.21E-03	1.48E+05	7.24E-03	5.92E+04	1.49E-03	1.91E-06	4.34E-04	3.86E-03	4.07E-04	6.29E-04	2.16E-04	0.00E+00	9.60E-06	3.27E-08	1.09E-16	3.88E-17	7.37E-29	2.77E-17	4.81E-28	1.32E-27	4.71E-25	1.32E-30	9.20E-26	2.49E-03	4.13E-28	3.93E-13	1.83E-11	2.20E-20	6.68E-30	4.61E-44	1.20E-37	4.27E-31	0.00E+00	9.34E-15	1.73E-05	7.35E-04	0.00E+00	0.00E+00	3.11E-04	2.75E-04	2.72E-15
4.40E-09	600	1.22E+19	0.00E+00	1.43E-03	5.56E+05	0.00E+00	2.07E-13	2.37E+05	9.53E-03	1.48E+05	7.49E-03	5.92E+04	1.54E-03	1.97E-06	4.49E-04	3.99E-03	4.21E-04	6.50E-04	2.24E-04	0.00E+00	9.93E-06	3.38E-08	1.17E-16	4.15E-17	7.88E-29	2.96E-17	5.32E-28	1.41E-27	5.04E-25	1.46E-30	9.52E-26	2.58E-03	4.56E-28	4.06E-13	1.90E-11	2.27E-20	7.39E-30	5.10E-44	1.29E-37	4.56E-31	0.00E+00	9.98E-15	1.79E-05	7.60E-04	0.00E+00	0.00E+00	3.22E-04	2.84E-04	2.90E-15
4.41E-09	600	1.22E+19	0.00E+00	1.48E-03	5.56E+05	0.00E+00	2.21E-13	2.37E+05	9.85E-03	1.48E+05	7.74E-03	5.92E+04	1.59E-03	2.04E-06	4.64E-04	4.13E-03	4.35E-04	6.72E-04	2.31E-04	0.00E+00	1.03E-05	3.49E-08	1.25E-16	4.44E-17	8.42E-29	3.17E-17	5.88E-28	1.51E-27	5.39E-25	1.61E-30	9.86E-26	2.66E-03	5.04E-28	4.20E-13	1.96E-11	2.35E-20	8.17E-30	5.64E-44	1.38E-37	4.88E-31	0.00E+00	1.07E-14	1.85E-05	7.86E-04	0.00E+00	0.00E+00	3.33E-04	2.94E-04	3.10E-15
4.42E-09	600.001	1.22E+19	0.00E+00	1.53E-03	5.56E+05	0.00E+00	2.36E-13	2.37E+05	1.02E-02	1.48E+05	8.01E-03	5.92E+04	1.64E-03	2.11E-06	4.80E-04	4.27E-03	4.50E-04	6.95E-04	2.39E-04	0.00E+00	1.06E-05	3.61E-08	1.33E-16	4.75E-17	9.01E-29	3.39E-17	6.50E-28	1.61E-27	5.76E-25	1.79E-30	1.02E-25	2.75E-03	5.58E-28	4.34E-13	2.03E-11	2.43E-20	9.03E-30	6.24E-44	1.47E-37	5.22E-31	0.00E+00	1.14E-14	1.91E-05	8.13E-04	0.00E+00	0.00E+00	3.44E-04	3.04E-04	3.32E-15
4.43E-09	600.001	1.22E+19	0.00E+00	1.59E-03	5.56E+05	0.00E+00	2.52E-13	2.37E+05	1.05E-02	1.48E+05	8.28E-03	5.92E+04	1.70E-03	2.18E-06	4.96E-04	4.41E-03	4.66E-04	7.19E-04	2.47E-04	0.00E+00	1.10E-05	3.73E-08	1.43E-16	5.08E-17	9.63E-29	3.62E-17	7.19E-28	1.72E-27	6.16E-25	1.97E-30	1.06E-25	2.85E-03	6.17E-28	4.49E-13	2.10E-11	2.51E-20	9.98E-30	6.90E-44	1.58E-37	5.58E-31	0.00E+00	1.22E-14	1.98E-05	8.41E-04	0.00E+00	0.00E+00	3.56E-04	3.14E-04	3.55E-15
4.44E-09	600.001	1.22E+19	0.00E+00	1.64E-03	5.56E+05	0.00E+00	2.70E-13	2.37E+05	1.09E-02	1.48E+05	8.56E-03	5.92E+04	1.76E-03	2.25E-06	5.13E-04	4.56E-03	4.81E-04	7.43E-04	2.56E-04	0.00E+00	1.14E-05	3.86E-08	1.53E-16	5.43E-17	1.03E-28	3.87E-17	7.95E-28	1.84E-27	6.58E-25	2.18E-30	1.09E-25	2.94E-03	6.82E-28	4.64E-13	2.17E-11	2.60E-20	1.10E-29	7.63E-44	1.69E-37	5.97E-31	0.00E+00	1.30E-14	2.04E-05	8.69E-04	0.00E+00	0.00E+00	3.68E-04	3.25E-04	3.79E-15
4.45E-09	600.001	1.22E+19	0.00E+00	1.69E-03	5.56E+05	0.00E+00	2.89E-13	2.37E+05	1.13E-02	1.48E+05	8.85E-03	5.92E+04	1.82E-03	2.33E-06	5.31E-04	4.72E-03	4.98E-04	7.69E-04	2.64E-04	0.00E+00	1.17E-05	3.99E-08	1.63E-16	5.80E-17	1.10E-28	4.14E-17	8.79E-28	1.97E-27	7.04E-25	2.41E-30	1.13E-25	3.05E-03	7.54E-28	4.80E-13	2.24E-11	2.69E-20	1.22E-29	8.44E-44	1.80E-37	6.39E-31	0.00E+00	1.39E-14	2.11E-05	8.99E-04	0.00E+00	0.00E+00	3.80E-04	3.36E-04	4.06E-15
4.46E-09	600.001	1.22E+19	0.00E+00	1.75E-03	5.56E+05	0.00E+00	3.09E-13	2.37E+05	1.16E-02	1.48E+05	9.15E-03	5.92E+04	1.88E-03	2.41E-06	5.49E-04	4.88E-03	5.15E-04	7.95E-04	2.73E-04	0.00E+00	1.21E-05	4.13E-08	1.74E-16	6.21E-17	1.18E-28	4.42E-17	9.72E-28	2.10E-27	7.53E-25	2.67E-30	1.17E-25	3.15E-03	8.33E-28	4.96E-13	2.32E-11	2.78E-20	1.35E-29	9.34E-44	1.93E-37	6.83E-31	0.00E+00	1.49E-14	2.19E-05	9.29E-04	0.00E+00	0.00E+00	3.93E-04	3.48E-04	4.34E-15
4.47E-09	600.001	1.22E+19	0.00E+00	1.81E-03	5.56E+05	0.00E+00	3.30E-13	2.37E+05	1.20E-02	1.48E+05	9.46E-03	5.92E+04	1.94E-03	2.49E-06	5.67E-04	5.05E-03	5.32E-04	8.22E-04	2.83E-04	0.00E+00	1.26E-05	4.27E-08	1.86E-16	6.64E-17	1.26E-28	4.73E-17	1.07E-27	2.25E-27	8.05E-25	2.95E-30	1.21E-25	3.26E-03	9.21E-28	5.13E-13	2.40E-11	2.88E-20	1.49E-29	1.03E-43	2.06E-37	7.30E-31	0.00E+00	1.59E-14	2.26E-05	9.61E-04	0.00E+00	0.00E+00	4.07E-04	3.59E-04	4.64E-15
4.48E-09	600.001	1.22E+19	0.00E+00	1.87E-03	5.56E+05	0.00E+00	3.53E-13	2.37E+05	1.25E-02	1.48E+05	9.79E-03	5.92E+04	2.01E-03	2.58E-06	5.87E-04	5.22E-03	5.50E-04	8.50E-04	2.92E-04	0.00E+00	1.30E-05	4.41E-08	1.99E-16	7.09E-17	1.35E-28	5.06E-17	1.19E-27	2.40E-27	8.61E-25	3.26E-30	1.26E-25	3.37E-03	1.02E-27	5.31E-13	2.48E-11	2.98E-20	1.65E-29	1.14E-43	2.21E-37	7.81E-31	0.00E+00	1.71E-14	2.34E-05	9.94E-04	0.00E+00	0.00E+00	4.21E-04	3.72E-04	4.96E-15
4.49E-09	600.001	1.22E+19	0.00E+00	1.94E-03	5.56E+05	0.00E+00	3.77E-13	2.37E+05	1.29E-02	1.48E+05	1.01E-02	5.92E+04	2.08E-03	2.67E-06	6.07E-04	5.40E-03	5.69E-04	8.79E-04	3.02E-04	0.00E+00	1.34E-05	4.57E-08	2.13E-16	7.59E-17	1.44E-28	5.41E-17	1.31E-27	2.57E-27	9.20E-25	3.61E-30	1.30E-25	3.48E-03	1.13E-27	5.49E-13	2.56E-11	3.08E-20	1.82E-29	1.26E-43	2.36E-37	8.36E-31	0.00E+00	1.82E-14	2.42E-05	1.03E-03	0.00E+00	0.00E+00	4.35E-04	3.84E-04	5.30E-15
4.50E-09	600.001	1.22E+19	0.00E+00	2.00E-03	5.56E+05	0.00E+00	4.03E-13	2.37E+05	1.33E-02	1.48E+05	1.05E-02	5.92E+04	2.15E-03	2.76E-06	6.27E-04	5.58E-03	5.88E-04	9.09E-04	3.12E-04	0.00E+00	1.39E-05	4.72E-08	2.28E-16	8.11E-17	1.54E-28	5.78E-17	1.45E-27	2.75E-27	9.84E-25	3.99E-30	1.35E-25	3.60E-03	1.25E-27	5.67E-13	2.65E-11	3.19E-20	2.02E-29	1.40E-43	2.53E-37	8.94E-31	0.00E+00	1.95E-14	2.50E-05	1.06E-03	0.00E+00	0.00E+00	4.50E-04	3.97E-04	5.67E-15
4.51E-09	600.001	1.22E+19	0.00E+00	2.07E-03	5.56E+05	0.00E+00	4.31E-13	2.37E+05	1.38E-02	1.48E+05	1.08E-02	5.92E+04	2.22E-03	2.85E-06	6.49E-04	5.77E-03	6.08E-04	9.40E-04	3.23E-04	0.00E+00	1.43E-05	4.88E-08	2.44E-16	8.67E-17	1.64E-28	6.18E-17	1.61E-27	2.94E-27	1.05E-24	4.41E-30	1.39E-25	3.72E-03	1.38E-27	5.87E-13	2.74E-11	3.29E-20	2.23E-29	1.55E-43	2.71E-37	9.56E-31	0.00E+00	2.08E-14	2.58E-05	1.10E-03	0.00E+00	0.00E+00	4.65E-04	4.11E-04	6.06E-15
4.52E-09	600.001	1.22E+19	0.00E+00	2.14E-03	5.56E+05	0.00E+00	4.61E-13	2.37E+05	1.42E-02	1.48E+05	1.12E-02	5.92E+04	2.30E-03	2.95E-06	6.71E-04	5.97E-03	6.29E-04	9.72E-04	3.34E-04	0.00E+00	1.48E-05	5.05E-08	2.61E-16	9.27E-17	1.76E-28	6.61E-17	1.78E-27	3.14E-27	1.12E-24	4.87E-30	1.44E-25	3.85E-03	1.52E-27	6.07E-13	2.83E-11	3.41E-20	2.46E-29	1.71E-43	2.90E-37	1.02E-30	0.00E+00	2.23E-14	2.67E-05	1.14E-03	0.00E+00	0.00E+00	4.81E-04	4.25E-04	6.48E-15
4.53E-09	600.001	1.22E+19	0.00E+00	2.22E-03	5.56E+05	0.00E+00	4.93E-13	2.37E+05	1.47E-02	1.48E+05	1.16E-02	5.92E+04	2.38E-03	3.05E-06	6.94E-04	6.17E-03	6.51E-04	1.00E-03	3.45E-04	0.00E+00	1.53E-05	5.22E-08	2.79E-16	9.91E-17	1.88E-28	7.07E-17	1.96E-27	3.36E-27	1.20E-24	5.39E-30	1.50E-25	3.98E-03	1.68E-27	6.27E-13	2.93E-11	3.53E-20	2.72E-29	1.89E-43	3.10E-37	1.09E-30	0.00E+00	2.38E-14	2.76E-05	1.17E-03	0.00E+00	0.00E+00	4.97E-04	4.39E-04	6.93E-15
4.54E-09	600.001	1.22E+19	0.00E+00	2.29E-03	5.56E+05	0.00E+00	5.27E-13	2.37E+05	1.52E-02	1.48E+05	1.20E-02	5.92E+04	2.46E-03	3.15E-06	7.17E-04	6.38E-03	6.73E-04	1.04E-03	3.57E-04	0.00E+00	1.59E-05	5.40E-08	2.98E-16	1.06E-16	2.01E-28	7.56E-17	2.17E-27	3.59E-27	1.29E-24	5.96E-30	1.55E-25	4.12E-03	1.86E-27	6.49E-13	3.03E-11	3.65E-20	3.01E-29	2.09E-43	3.32E-37	1.17E-30	0.00E+00	2.55E-14	2.86E-05	1.21E-03	0.00E+00	0.00E+00	5.14E-04	4.54E-04	7.41E-15
4.55E-09	600.001	1.22E+19	0.00E+00	2.37E-03	5.56E+05	0.00E+00	5.64E-13	2.37E+05	1.57E-02	1.48E+05	1.24E-02	5.92E+04	2.54E-03	3.26E-06	7.42E-04	6.60E-03	6.96E-04	1.07E-03	3.69E-04	0.00E+00	1.64E-05	5.58E-08	3.19E-16	1.13E-16	2.15E-28	8.08E-17	2.40E-27	3.84E-27	1.38E-24	6.58E-30	1.60E-25	4.26E-03	2.06E-27	6.71E-13	3.13E-11	3.77E-20	3.33E-29	2.32E-43	3.55E-37	1.25E-30	0.00E+00	2.72E-14	2.95E-05	1.26E-03	0.00E+00	0.00E+00	5.32E-04	4.70E-04	7.92E-15
4.56E-09	600.001	1.22E+19	0.00E+00	2.45E-03	5.56E+05	0.00E+00	6.03E-13	2.37E+05	1.63E-02	1.48E+05	1.28E-02	5.92E+04	2.63E-03	3.37E-06	7.67E-04	6.82E-03	7.19E-04	1.11E-03	3.82E-04	0.00E+00	1.70E-05	5.77E-08	3.41E-16	1.21E-16	2.30E-28	8.64E-17	2.65E-27	4.11E-27	1.47E-24	7.28E-30	1.66E-25	4.40E-03	2.27E-27	6.93E-13	3.24E-11	3.90E-20	3.68E-29	2.56E-43	3.80E-37	1.34E-30	0.00E+00	2.91E-14	3.06E-05	1.30E-03	0.00E+00	0.00E+00	5.50E-04	4.86E-04	8.47E-15
4.57E-09	600.001	1.22E+19	0.00E+00	2.53E-03	5.56E+05	0.00E+00	6.44E-13	2.37E+05	1.68E-02	1.48E+05	1.32E-02	5.92E+04	2.72E-03	3.48E-06	7.93E-04	7.05E-03	7.44E-04	1.15E-03	3.95E-04	0.00E+00	1.75E-05	5.97E-08	3.64E-16	1.30E-16	2.46E-28	9.24E-17	2.93E-27	4.39E-27	1.57E-24	8.05E-30	1.72E-25	4.55E-03	2.51E-27	7.17E-13	3.35E-11	4.04E-20	4.07E-29	2.84E-43	4.07E-37	1.43E-30	0.00E+00	3.11E-14	3.16E-05	1.34E-03	0.00E+00	0.00E+00	5.68E-04	5.02E-04	9.06E-15
4.58E-09	600.001	1.22E+19	0.00E+00	2.62E-03	5.56E+05	0.00E+00	6.89E-13	2.37E+05	1.74E-02	1.48E+05	1.37E-02	5.92E+04	2.81E-03	3.60E-06	8.20E-04	7.29E-03	7.69E-04	1.19E-03	4.08E-04	0.00E+00	1.81E-05	6.17E-08	3.89E-16	1.39E-16	2.63E-28	9.88E-17	3.24E-27	4.69E-27	1.68E-24	8.90E-30	1.78E-25	4.71E-03	2.78E-27	7.42E-13	3.46E-11	4.18E-20	4.50E-29	3.14E-43	4.35E-37	1.53E-30	0.00E+00	3.33E-14	3.27E-05	1.39E-03	0.00E+00	0.00E+00	5.88E-04	5.19E-04	9.69E-15
4.59E-09	600.001	1.22E+19	0.00E+00	2.71E-03	5.56E+05	0.00E+00	7.37E-13	2.37E+05	1.80E-02	1.48E+05	1.41E-02	5.92E+04	2.90E-03	3.72E-06	8.48E-04	7.54E-03	7.95E-04	1.23E-03	4.22E-04	0.00E+00	1.88E-05	6.38E-08	4.16E-16	1.48E-16	2.81E-28	1.06E-16	3.59E-27	5.02E-27	1.80E-24	9.84E-30	1.85E-25	4.87E-03	3.07E-27	7.67E-13	3.58E-11	4.32E-20	4.97E-29	3.47E-43	4.66E-37	1.64E-30	0.00E+00	3.56E-14	3.38E-05	1.44E-03	0.00E+00	0.00E+00	6.08E-04	5.37E-04	1.04E-14
4.60E-09	600.001	1.22E+19	0.00E+00	2.80E-03	5.56E+05	0.00E+00	7.88E-13	2.37E+05	1.86E-02	1.48E+05	1.46E-02	5.92E+04	3.00E-03	3.85E-06	8.77E-04	7.80E-03	8.22E-04	1.27E-03	4.37E-04	0.00E+00	1.94E-05	6.60E-08	4.45E-16	1.58E-16	3.00E-28	1.13E-16	3.96E-27	5.37E-27	1.92E-24	1.09E-29	1.91E-25	5.03E-03	3.40E-27	7.93E-13	3.70E-11	4.47E-20	5.50E-29	3.84E-43	4.99E-37	1.75E-30	0.00E+00	3.81E-14	3.49E-05	1.49E-03	0.00E+00	0.00E+00	6.29E-04	5.55E-04	1.11E-14
4.61E-09	600.001	1.22E+19	0.00E+00	2.90E-03	5.56E+05	0.00E+00	8.42E-13	2.37E+05	1.92E-02	1.48E+05	1.51E-02	5.92E+04	3.11E-03	3.98E-06	9.07E-04	8.06E-03	8.50E-04	1.31E-03	4.52E-04	0.00E+00	2.01E-05	6.82E-08	4.76E-16	1.69E-16	3.21E-28	1.21E-16	4.38E-27	5.74E-27	2.05E-24	1.20E-29	1.98E-25	5.20E-03	3.76E-27	8.20E-13	3.83E-11	4.63E-20	6.08E-29	4.25E-43	5.34E-37	1.87E-30	0.00E+00	4.07E-14	3.61E-05	1.54E-03	0.00E+00	0.00E+00	6.50E-04	5.74E-04	1.18E-14
4.62E-09	600.001	1.22E+19	0.00E+00	2.99E-03	5.56E+05	0.00E+00	9.01E-13	2.37E+05	1.99E-02	1.48E+05	1.56E-02	5.92E+04	3.21E-03	4.12E-06	9.37E-04	8.34E-03	8.79E-04	1.36E-03	4.67E-04	0.00E+00	2.07E-05	7.05E-08	5.09E-16	1.81E-16	3.44E-28	1.29E-16	4.85E-27	6.13E-27	2.20E-24	1.33E-29	2.05E-25	5.38E-03	4.16E-27	8.48E-13	3.96E-11	4.79E-20	6.72E-29	4.71E-43	5.71E-37	2.00E-30	0.00E+00	4.35E-14	3.74E-05	1.59E-03	0.00E+00	0.00E+00	6.72E-04	5.94E-04	1.27E-14
4.63E-09	600.001	1.22E+19	0.00E+00	3.10E-03	5.56E+05	0.00E+00	9.63E-13	2.37E+05	2.06E-02	1.48E+05	1.62E-02	5.92E+04	3.32E-03	4.26E-06	9.69E-04	8.62E-03	9.09E-04	1.40E-03	4.83E-04	0.00E+00	2.14E-05	7.29E-08	5.44E-16	1.94E-16	3.67E-28	1.38E-16	5.36E-27	6.56E-27	2.35E-24	1.47E-29	2.13E-25	5.56E-03	4.59E-27	8.77E-13	4.09E-11	4.96E-20	7.43E-29	5.21E-43	6.12E-37	2.14E-30	0.00E+00	4.65E-14	3.86E-05	1.64E-03	0.00E+00	0.00E+00	6.95E-04	6.14E-04	1.35E-14
4.64E-09	600.001	1.22E+19	0.00E+00	3.20E-03	5.56E+05	0.00E+00	1.03E-12	2.37E+05	2.13E-02	1.48E+05	1.67E-02	5.92E+04	3.43E-03	4.40E-06	1.00E-03	8.91E-03	9.40E-04	1.45E-03	4.99E-04	0.00E+00	2.22E-05	7.54E-08	5.82E-16	2.07E-16	3.93E-28	1.48E-16	5.92E-27	7.01E-27	2.51E-24	1.63E-29	2.20E-25	5.75E-03	5.08E-27	9.06E-13	4.23E-11	5.13E-20	8.21E-29	5.76E-43	6.55E-37	2.29E-30	0.00E+00	4.98E-14	3.99E-05	1.70E-03	0.00E+00	0.00E+00	7.19E-04	6.35E-04	1.45E-14
4.65E-09	600.001	1.22E+19	0.00E+00	3.31E-03	5.56E+05	0.00E+00	1.10E-12	2.37E+05	2.20E-02	1.48E+05	1.73E-02	5.92E+04	3.55E-03	4.55E-06	1.04E-03	9.22E-03	9.72E-04	1.50E-03	5.16E-04	0.00E+00	2.29E-05	7.80E-08	6.22E-16	2.21E-16	4.20E-28	1.58E-16	6.55E-27	7.50E-27	2.69E-24	1.80E-29	2.28E-25	5.95E-03	5.62E-27	9.37E-13	4.38E-11	5.31E-20	9.08E-29	6.38E-43	7.01E-37	2.45E-30	0.00E+00	5.32E-14	4.13E-05	1.76E-03	0.00E+00	0.00E+00	7.43E-04	6.56E-04	1.55E-14
4.66E-09	600.001	1.22E+19	0.00E+00	3.42E-03	5.56E+05	0.00E+00	1.18E-12	2.37E+05	2.27E-02	1.48E+05	1.79E-02	5.92E+04	3.67E-03	4.71E-06	1.07E-03	9.53E-03	1.01E-03	1.55E-03	5.34E-04	0.00E+00	2.37E-05	8.06E-08	6.65E-16	2.37E-16	4.49E-28	1.69E-16	7.24E-27	8.01E-27	2.87E-24	1.99E-29	2.37E-25	6.15E-03	6.21E-27	9.69E-13	4.53E-11	5.49E-20	1.00E-28	7.06E-43	7.50E-37	2.62E-30	0.00E+00	5.69E-14	4.27E-05	1.82E-03	0.00E+00	0.00E+00	7.68E-04	6.79E-04	1.65E-14
4.67E-09	600.001	1.22E+19	0.00E+00	3.54E-03	5.56E+05	0.00E+00	1.26E-12	2.37E+05	2.35E-02	1.48E+05	1.85E-02	5.92E+04	3.80E-03	4.87E-06	1.11E-03	9.86E-03	1.04E-03	1.61E-03	5.52E-04	0.00E+00	2.45E-05	8.34E-08	7.11E-16	2.53E-16	4.80E-28	1.80E-16	8.01E-27	8.57E-27	3.07E-24	2.20E-29	2.45E-25	6.36E-03	6.86E-27	1.00E-12	4.68E-11	5.68E-20	1.11E-28	7.81E-43	8.03E-37	2.81E-30	0.00E+00	6.08E-14	4.42E-05	1.88E-03	0.00E+00	0.00E+00	7.94E-04	7.02E-04	1.77E-14
4.68E-09	600.001	1.22E+19	0.00E+00	3.66E-03	5.56E+05	0.00E+00	1.35E-12	2.37E+05	2.43E-02	1.48E+05	1.91E-02	5.92E+04	3.93E-03	5.03E-06	1.15E-03	1.02E-02	1.07E-03	1.66E-03	5.71E-04	0.00E+00	2.53E-05	8.62E-08	7.61E-16	2.71E-16	5.13E-28	1.93E-16	8.85E-27	9.16E-27	3.28E-24	2.43E-29	2.54E-25	6.58E-03	7.59E-27	1.04E-12	4.84E-11	5.88E-20	1.23E-28	8.65E-43	8.60E-37	3.00E-30	0.00E+00	6.51E-14	4.57E-05	1.94E-03	0.00E+00	0.00E+00	8.22E-04	7.26E-04	1.89E-14
4.69E-09	600.001	1.22E+19	0.00E+00	3.78E-03	5.56E+05	0.00E+00	1.44E-12	2.37E+05	2.51E-02	1.48E+05	1.98E-02	5.92E+04	4.06E-03	5.21E-06	1.18E-03	1.05E-02	1.11E-03	1.72E-03	5.90E-04	0.00E+00	2.62E-05	8.92E-08	8.13E-16	2.89E-16	5.49E-28	2.06E-16	9.79E-27	9.80E-27	3.51E-24	2.69E-29	2.64E-25	6.80E-03	8.39E-27	1.07E-12	5.00E-11	6.08E-20	1.36E-28	9.57E-43	9.21E-37	3.21E-30	0.00E+00	6.96E-14	4.72E-05	2.01E-03	0.00E+00	0.00E+00	8.49E-04	7.50E-04	2.02E-14
4.70E-09	600.001	1.22E+19	0.00E+00	3.91E-03	5.56E+05	0.00E+00	1.54E-12	2.37E+05	2.60E-02	1.48E+05	2.04E-02	5.92E+04	4.20E-03	5.38E-06	1.23E-03	1.09E-02	1.15E-03	1.78E-03	6.10E-04	0.00E+00	2.71E-05	9.22E-08	8.70E-16	3.09E-16	5.87E-28	2.21E-16	1.08E-26	1.05E-26	3.75E-24	2.97E-29	2.73E-25	7.03E-03	9.28E-27	1.11E-12	5.18E-11	6.30E-20	1.50E-28	1.06E-42	9.86E-37	3.44E-30	0.00E+00	7.44E-14	4.88E-05	2.08E-03	0.00E+00	0.00E+00	8.78E-04	7.76E-04	2.16E-14
4.71E-09	600.001	1.22E+19	0.00E+00	4.05E-03	5.56E+05	0.00E+00	1.65E-12	2.37E+05	2.69E-02	1.48E+05	2.11E-02	5.92E+04	4.34E-03	5.57E-06	1.27E-03	1.13E-02	1.19E-03	1.84E-03	6.31E-04	0.00E+00	2.80E-05	9.53E-08	9.30E-16	3.31E-16	6.28E-28	2.36E-16	1.20E-26	1.12E-26	4.01E-24	3.28E-29	2.83E-25	7.27E-03	1.03E-26	1.15E-12	5.35E-11	6.51E-20	1.66E-28	1.17E-42	1.06E-36	3.68E-30	0.00E+00	7.95E-14	5.05E-05	2.15E-03	0.00E+00	0.00E+00	9.08E-04	8.02E-04	2.31E-14
4.72E-09	600.001	1.22E+19	0.00E+00	4.18E-03	5.56E+05	0.00E+00	1.76E-12	2.37E+05	2.78E-02	1.48E+05	2.19E-02	5.92E+04	4.49E-03	5.76E-06	1.31E-03	1.17E-02	1.23E-03	1.90E-03	6.53E-04	0.00E+00	2.90E-05	9.86E-08	9.94E-16	3.54E-16	6.71E-28	2.52E-16	1.32E-26	1.20E-26	4.29E-24	3.63E-29	2.94E-25	7.52E-03	1.13E-26	1.18E-12	5.53E-11	6.74E-20	1.83E-28	1.30E-42	1.13E-36	3.93E-30	0.00E+00	8.50E-14	5.22E-05	2.22E-03	0.00E+00	0.00E+00	9.39E-04	8.30E-04	2.47E-14
4.73E-09	600.001	1.22E+19	0.00E+00	4.33E-03	5.56E+05	0.00E+00	1.88E-12	2.37E+05	2.87E-02	1.48E+05	2.26E-02	5.92E+04	4.64E-03	5.95E-06	1.35E-03	1.20E-02	1.27E-03	1.96E-03	6.75E-04	0.00E+00	3.00E-05	1.02E-07	1.06E-15	3.78E-16	7.17E-28	2.70E-16	1.46E-26	1.28E-26	4.59E-24	4.01E-29	3.05E-25	7.77E-03	1.25E-26	1.23E-12	5.72E-11	6.98E-20	2.03E-28	1.44E-42	1.21E-36	4.21E-30	0.00E+00	9.09E-14	5.40E-05	2.29E-03	0.00E+00	0.00E+00	9.71E-04	8.58E-04	2.64E-14
4.74E-09	600.001	1.22E+19	0.00E+00	4.47E-03	5.56E+05	0.00E+00	2.01E-12	2.37E+05	2.97E-02	1.48E+05	2.34E-02	5.92E+04	4.80E-03	6.15E-06	1.40E-03	1.25E-02	1.31E-03	2.03E-03	6.98E-04	0.00E+00	3.10E-05	1.05E-07	1.14E-15	4.04E-16	7.67E-28	2.88E-16	1.62E-26	1.37E-26	4.91E-24	4.44E-29	3.16E-25	8.04E-03	1.39E-26	1.27E-12	5.92E-11	7.22E-20	2.24E-28	1.59E-42	1.30E-36	4.50E-30	0.00E+00	9.72E-14	5.58E-05	2.37E-03	0.00E+00	0.00E+00	1.00E-03	8.87E-04	2.83E-14
4.75E-09	600.002	1.22E+19	0.00E+00	4.63E-03	5.56E+05	0.00E+00	2.15E-12	2.37E+05	3.07E-02	1.48E+05	2.42E-02	5.92E+04	4.96E-03	6.36E-06	1.45E-03	1.29E-02	1.36E-03	2.10E-03	7.21E-04	0.00E+00	3.20E-05	1.09E-07	1.22E-15	4.32E-16	8.20E-28	3.08E-16	1.79E-26	1.46E-26	5.25E-24	4.90E-29	3.28E-25	8.31E-03	1.53E-26	1.31E-12	6.12E-11	7.48E-20	2.48E-28	1.76E-42	1.39E-36	4.82E-30	0.00E+00	1.04E-13	5.77E-05	2.45E-03	0.00E+00	0.00E+00	1.04E-03	9.17E-04	3.02E-14
4.76E-09	600.002	1.22E+19	0.00E+00	4.78E-03	5.56E+05	0.00E+00	2.30E-12	2.37E+05	3.18E-02	1.48E+05	2.50E-02	5.92E+04	5.13E-03	6.58E-06	1.50E-03	1.33E-02	1.40E-03	2.17E-03	7.46E-04	0.00E+00	3.31E-05	1.13E-07	1.30E-15	4.62E-16	8.77E-28	3.30E-16	1.98E-26	1.56E-26	5.61E-24	5.42E-29	3.40E-25	8.59E-03	1.69E-26	1.35E-12	6.33E-11	7.74E-20	2.74E-28	1.95E-42	1.49E-36	5.15E-30	0.00E+00	1.11E-13	5.97E-05	2.54E-03	0.00E+00	0.00E+00	1.07E-03	9.49E-04	3.23E-14
4.77E-09	600.002	1.22E+19	0.00E+00	4.95E-03	5.56E+05	0.00E+00	2.46E-12	2.37E+05	3.29E-02	1.48E+05	2.58E-02	5.92E+04	5.31E-03	6.80E-06	1.55E-03	1.38E-02	1.45E-03	2.24E-03	7.71E-04	0.00E+00	3.43E-05	1.17E-07	1.39E-15	4.94E-16	9.38E-28	3.53E-16	2.19E-26	1.67E-26	6.00E-24	5.99E-29	3.52E-25	8.89E-03	1.87E-26	1.40E-12	6.54E-11	8.01E-20	3.03E-28	2.16E-42	1.59E-36	5.51E-30	0.00E+00	1.19E-13	6.17E-05	2.62E-03	0.00E+00	0.00E+00	1.11E-03	9.81E-04	3.46E-14
4.78E-09	600.002	1.22E+19	0.00E+00	5.12E-03	5.56E+05	0.00E+00	2.63E-12	2.37E+05	3.40E-02	1.48E+05	2.67E-02	5.92E+04	5.49E-03	7.04E-06	1.60E-03	1.42E-02	1.50E-03	2.32E-03	7.98E-04	0.00E+00	3.54E-05	1.21E-07	1.49E-15	5.28E-16	1.00E-27	3.77E-16	2.42E-26	1.79E-26	6.41E-24	6.63E-29	3.66E-25	9.19E-03	2.07E-26	1.45E-12	6.76E-11	8.29E-20	3.35E-28	2.39E-42	1.71E-36	5.90E-30	0.00E+00	1.27E-13	6.38E-05	2.71E-03	0.00E+00	0.00E+00	1.15E-03	1.01E-03	3.70E-14
4.79E-09	600.002	1.22E+19	0.00E+00	5.29E-03	5.56E+05	0.00E+00	2.81E-12	2.37E+05	3.51E-02	1.48E+05	2.76E-02	5.92E+04	5.67E-03	7.27E-06	1.66E-03	1.47E-02	1.55E-03	2.40E-03	8.25E-04	0.00E+00	3.66E-05	1.25E-07	1.59E-15	5.65E-16	1.07E-27	4.03E-16	2.67E-26	1.91E-26	6.86E-24	7.33E-29	3.79E-25	9.50E-03	2.29E-26	1.50E-12	6.99E-11	8.58E-20	3.70E-28	2.65E-42	1.83E-36	6.31E-30	0.00E+00	1.36E-13	6.60E-05	2.81E-03	0.00E+00	0.00E+00	1.19E-03	1.05E-03	3.95E-14
4.80E-09	600.002	1.22E+19	0.00E+00	5.47E-03	5.56E+05	0.00E+00	3.00E-12	2.37E+05	3.63E-02	1.48E+05	2.86E-02	5.92E+04	5.87E-03	7.52E-06	1.71E-03	1.52E-02	1.61E-03	2.48E-03	8.53E-04	0.00E+00	3.79E-05	1.29E-07	1.70E-15	6.04E-16	1.15E-27	4.31E-16	2.95E-26	2.04E-26	7.33E-24	8.10E-29	3.94E-25	9.83E-03	2.53E-26	1.55E-12	7.23E-11	8.88E-20	4.09E-28	2.93E-42	1.96E-36	6.76E-30	0.00E+00	1.45E-13	6.82E-05	2.90E-03	0.00E+00	0.00E+00	1.23E-03	1.08E-03	4.22E-14
4.81E-09	600.002	1.22E+19	0.00E+00	5.66E-03	5.56E+05	0.00E+00	3.21E-12	2.37E+05	3.76E-02	1.48E+05	2.95E-02	5.92E+04	6.07E-03	7.78E-06	1.77E-03	1.57E-02	1.66E-03	2.57E-03	8.82E-04	0.00E+00	3.92E-05	1.33E-07	1.82E-15	6.46E-16	1.23E-27	4.61E-16	3.27E-26	2.19E-26	7.84E-24	8.96E-29	4.08E-25	1.02E-02	2.80E-26	1.60E-12	7.48E-11	9.20E-20	4.53E-28	3.25E-42	2.10E-36	7.23E-30	0.00E+00	1.55E-13	7.05E-05	3.00E-03	0.00E+00	0.00E+00	1.27E-03	1.12E-03	4.52E-14
4.82E-09	600.002	1.22E+19	0.00E+00	5.85E-03	5.56E+05	0.00E+00	3.44E-12	2.37E+05	3.89E-02	1.48E+05	3.05E-02	5.92E+04	6.27E-03	8.04E-06	1.83E-03	1.63E-02	1.72E-03	2.65E-03	9.12E-04	0.00E+00	4.05E-05	1.38E-07	1.94E-15	6.91E-16	1.31E-27	4.93E-16	3.61E-26	2.34E-26	8.38E-24	9.90E-29	4.24E-25	1.05E-02	3.10E-26	1.66E-12	7.73E-11	9.52E-20	5.00E-28	3.59E-42	2.25E-36	7.74E-30	0.00E+00	1.66E-13	7.30E-05	3.10E-03	0.00E+00	0.00E+00	1.31E-03	1.16E-03	4.83E-14
4.83E-09	600.002	1.22E+19	0.00E+00	6.05E-03	5.56E+05	0.00E+00	3.67E-12	2.37E+05	4.02E-02	1.48E+05	3.16E-02	5.92E+04	6.49E-03	8.32E-06	1.89E-03	1.68E-02	1.78E-03	2.74E-03	9.43E-04	0.00E+00	4.19E-05	1.42E-07	2.08E-15	7.38E-16	1.40E-27	5.27E-16	3.99E-26	2.50E-26	8.96E-24	1.10E-28	4.40E-25	1.09E-02	3.42E-26	1.71E-12	8.00E-11	9.86E-20	5.53E-28	3.98E-42	2.41E-36	8.28E-30	0.00E+00	1.78E-13	7.54E-05	3.21E-03	0.00E+00	0.00E+00	1.36E-03	1.20E-03	5.16E-14
4.84E-09	600.002	1.22E+19	0.00E+00	6.25E-03	5.56E+05	0.00E+00	3.93E-12	2.37E+05	4.15E-02	1.48E+05	3.27E-02	5.92E+04	6.71E-03	8.60E-06	1.96E-03	1.74E-02	1.84E-03	2.84E-03	9.75E-04	0.00E+00	4.33E-05	1.47E-07	2.22E-15	7.90E-16	1.50E-27	5.63E-16	4.41E-26	2.67E-26	9.58E-24	1.21E-28	4.57E-25	1.12E-02	3.78E-26	1.77E-12	8.27E-11	1.02E-19	6.12E-28	4.41E-42	2.59E-36	8.86E-30	0.00E+00	1.90E-13	7.80E-05	3.32E-03	0.00E+00	0.00E+00	1.40E-03	1.24E-03	5.52E-14
4.85E-09	600.002	1.22E+19	0.00E+00	6.47E-03	5.56E+05	0.00E+00	4.20E-12	2.37E+05	4.30E-02	1.48E+05	3.38E-02	5.92E+04	6.94E-03	8.89E-06	2.02E-03	1.80E-02	1.90E-03	2.93E-03	1.01E-03	0.00E+00	4.48E-05	1.52E-07	2.37E-15	8.44E-16	1.60E-27	6.02E-16	4.88E-26	2.86E-26	1.02E-23	1.34E-28	4.74E-25	1.16E-02	4.18E-26	1.83E-12	8.55E-11	1.06E-19	6.76E-28	4.88E-42	2.77E-36	9.48E-30	0.00E+00	2.03E-13	8.07E-05	3.43E-03	0.00E+00	0.00E+00	1.45E-03	1.28E-03	5.90E-14
4.86E-09	600.002	1.22E+19	0.00E+00	6.69E-03	5.56E+05	0.00E+00	4.49E-12	2.37E+05	4.44E-02	1.48E+05	3.49E-02	5.92E+04	7.17E-03	9.20E-06	2.09E-03	1.86E-02	1.96E-03	3.03E-03	1.04E-03	0.00E+00	4.63E-05	1.58E-07	2.54E-15	9.03E-16	1.71E-27	6.44E-16	5.40E-26	3.06E-26	1.10E-23	1.48E-28	4.92E-25	1.20E-02	4.63E-26	1.89E-12	8.84E-11	1.09E-19	7.48E-28	5.41E-42	2.97E-36	1.01E-29	0.00E+00	2.17E-13	8.34E-05	3.55E-03	0.00E+00	0.00E+00	1.50E-03	1.33E-03	6.31E-14
4.87E-09	600.002	1.22E+19	0.00E+00	6.91E-03	5.56E+05	0.00E+00	4.80E-12	2.37E+05	4.59E-02	1.48E+05	3.61E-02	5.92E+04	7.42E-03	9.51E-06	2.16E-03	1.92E-02	2.03E-03	3.14E-03	1.08E-03	0.00E+00	4.79E-05	1.63E-07	2.71E-15	9.65E-16	1.83E-27	6.89E-16	5.97E-26	3.27E-26	1.17E-23	1.64E-28	5.11E-25	1.24E-02	5.12E-26	1.96E-12	9.14E-11	1.13E-19	8.27E-28	5.99E-42	3.18E-36	1.09E-29	0.00E+00	2.32E-13	8.62E-05	3.67E-03	0.00E+00	0.00E+00	1.55E-03	1.37E-03	6.75E-14
4.88E-09	600.002	1.22E+19	0.00E+00	7.15E-03	5.56E+05	0.00E+00	5.13E-12	2.37E+05	4.75E-02	1.48E+05	3.73E-02	5.92E+04	7.67E-03	9.83E-06	2.24E-03	1.99E-02	2.10E-03	3.24E-03	1.11E-03	0.00E+00	4.95E-05	1.68E-07	2.90E-15	1.03E-15	1.96E-27	7.36E-16	6.60E-26	3.49E-26	1.25E-23	1.81E-28	5.31E-25	1.28E-02	5.66E-26	2.02E-12	9.45E-11	1.17E-19	9.14E-28	6.64E-42	3.41E-36	1.16E-29	0.00E+00	2.48E-13	8.92E-05	3.79E-03	0.00E+00	0.00E+00	1.60E-03	1.42E-03	7.22E-14
4.89E-09	600.002	1.22E+19	0.00E+00	7.39E-03	5.56E+05	0.00E+00	5.49E-12	2.37E+05	4.91E-02	1.48E+05	3.86E-02	5.92E+04	7.93E-03	1.02E-05	2.31E-03	2.06E-02	2.17E-03	3.35E-03	1.15E-03	0.00E+00	5.12E-05	1.74E-07	3.10E-15	1.10E-15	2.09E-27	7.87E-16	7.29E-26	3.73E-26	1.34E-23	2.00E-28	5.52E-25	1.33E-02	6.25E-26	2.09E-12	9.78E-11	1.21E-19	1.01E-27	7.36E-42	3.66E-36	1.24E-29	0.00E+00	2.65E-13	9.22E-05	3.92E-03	0.00E+00	0.00E+00	1.66E-03	1.47E-03	7.72E-14
4.90E-09	600.003	1.22E+19	0.00E+00	7.64E-03	5.56E+05	0.00E+00	5.87E-12	2.37E+05	5.08E-02	1.48E+05	3.99E-02	5.92E+04	8.20E-03	1.05E-05	2.39E-03	2.13E-02	2.24E-03	3.47E-03	1.19E-03	0.00E+00	5.29E-05	1.80E-07	3.32E-15	1.18E-15	2.24E-27	8.42E-16	8.06E-26	3.99E-26	1.43E-23	2.21E-28	5.73E-25	1.37E-02	6.91E-26	2.16E-12	1.01E-10	1.26E-19	1.12E-27	8.15E-42	3.92E-36	1.33E-29	0.00E+00	2.84E-13	9.54E-05	4.05E-03	0.00E+00	0.00E+00	1.72E-03	1.52E-03	8.25E-14
4.91E-09	600.003	1.22E+19	0.00E+00	7.90E-03	5.56E+05	0.00E+00	6.28E-12	2.37E+05	5.25E-02	1.48E+05	4.13E-02	5.92E+04	8.48E-03	1.09E-05	2.47E-03	2.20E-02	2.32E-03	3.59E-03	1.23E-03	0.00E+00	5.47E-05	1.86E-07	3.55E-15	1.26E-15	2.39E-27	9.00E-16	8.92E-26	4.27E-26	1.53E-23	2.44E-28	5.96E-25	1.42E-02	7.64E-26	2.24E-12	1.05E-10	1.30E-19	1.24E-27	9.03E-42	4.21E-36	1.42E-29	0.00E+00	3.03E-13	9.86E-05	4.19E-03	0.00E+00	0.00E+00	1.77E-03	1.57E-03	8.82E-14
4.92E-09	600.003	1.22E+19	0.00E+00	8.17E-03	5.56E+05	0.00E+00	6.71E-12	2.37E+05	5.43E-02	1.48E+05	4.27E-02	5.92E+04	8.77E-03	1.12E-05	2.56E-03	2.28E-02	2.40E-03	3.71E-03	1.27E-03	0.00E+00	5.66E-05	1.93E-07	3.79E-15	1.35E-15	2.56E-27	9.62E-16	9.86E-26	4.56E-26	1.64E-23	2.70E-28	6.19E-25	1.47E-02	8.45E-26	2.31E-12	1.08E-10	1.35E-19	1.37E-27	1.00E-41	4.51E-36	1.53E-29	0.00E+00	3.24E-13	1.02E-04	4.33E-03	0.00E+00	0.00E+00	1.83E-03	1.62E-03	9.43E-14
4.93E-09	600.003	1.22E+19	0.00E+00	8.45E-03	5.56E+05	0.00E+00	7.17E-12	2.37E+05	5.61E-02	1.48E+05	4.41E-02	5.92E+04	9.07E-03	1.16E-05	2.65E-03	2.35E-02	2.48E-03	3.83E-03	1.32E-03	0.00E+00	5.85E-05	1.99E-07	4.06E-15	1.44E-15	2.74E-27	1.03E-15	1.09E-25	4.88E-26	1.75E-23	2.99E-28	6.44E-25	1.52E-02	9.34E-26	2.39E-12	1.12E-10	1.40E-19	1.51E-27	1.11E-41	4.84E-36	1.63E-29	0.00E+00	3.47E-13	1.05E-04	4.48E-03	0.00E+00	0.00E+00	1.90E-03	1.68E-03	1.01E-13
4.94E-09	600.003	1.22E+19	0.00E+00	8.74E-03	5.56E+05	0.00E+00	7.67E-12	2.37E+05	5.81E-02	1.48E+05	4.56E-02	5.92E+04	9.37E-03	1.20E-05	2.74E-03	2.43E-02	2.57E-03	3.96E-03	1.36E-03	0.00E+00	6.05E-05	2.06E-07	4.34E-15	1.54E-15	2.93E-27	1.10E-15	1.21E-25	5.22E-26	1.87E-23	3.30E-28	6.69E-25	1.57E-02	1.03E-25	2.47E-12	1.16E-10	1.45E-19	1.67E-27	1.23E-41	5.19E-36	1.75E-29	0.00E+00	3.71E-13	1.09E-04	4.63E-03	0.00E+00	0.00E+00	1.96E-03	1.73E-03	1.08E-13
4.95E-09	600.003	1.22E+19	0.00E+00	9.04E-03	5.56E+05	0.00E+00	8.20E-12	2.37E+05	6.00E-02	1.48E+05	4.72E-02	5.92E+04	9.69E-03	1.24E-05	2.83E-03	2.52E-02	2.65E-03	4.10E-03	1.41E-03	0.00E+00	6.26E-05	2.13E-07	4.64E-15	1.65E-15	3.13E-27	1.18E-15	1.33E-25	5.58E-26	2.00E-23	3.65E-28	6.96E-25	1.62E-02	1.14E-25	2.56E-12	1.19E-10	1.50E-19	1.85E-27	1.36E-41	5.57E-36	1.87E-29	0.00E+00	3.97E-13	1.13E-04	4.79E-03	0.00E+00	0.00E+00	2.03E-03	1.79E-03	1.15E-13
4.96E-09	600.003	1.22E+19	0.00E+00	9.34E-03	5.56E+05	0.00E+00	8.77E-12	2.37E+05	6.21E-02	1.48E+05	4.88E-02	5.92E+04	1.00E-02	1.29E-05	2.93E-03	2.60E-02	2.74E-03	4.24E-03	1.46E-03	0.00E+00	6.47E-05	2.20E-07	4.96E-15	1.76E-15	3.35E-27	1.26E-15	1.47E-25	5.97E-26	2.14E-23	4.04E-28	7.23E-25	1.68E-02	1.26E-25	2.65E-12	1.24E-10	1.55E-19	2.04E-27	1.51E-41	5.98E-36	2.00E-29	0.00E+00	4.24E-13	1.17E-04	4.96E-03	0.00E+00	0.00E+00	2.10E-03	1.85E-03	1.23E-13
4.97E-09	600.003	1.22E+19	0.00E+00	9.66E-03	5.56E+05	0.00E+00	9.38E-12	2.37E+05	6.42E-02	1.48E+05	5.05E-02	5.92E+04	1.04E-02	1.33E-05	3.02E-03	2.69E-02	2.84E-03	4.38E-03	1.51E-03	0.00E+00	6.69E-05	2.28E-07	5.30E-15	1.89E-15	3.58E-27	1.34E-15	1.63E-25	6.38E-26	2.29E-23	4.47E-28	7.52E-25	1.74E-02	1.40E-25	2.74E-12	1.28E-10	1.61E-19	2.26E-27	1.67E-41	6.41E-36	2.14E-29	0.00E+00	4.53E-13	1.21E-04	5.12E-03	0.00E+00	0.00E+00	2.17E-03	1.92E-03	1.32E-13
4.98E-09	600.003	1.22E+19	0.00E+00	9.99E-03	5.56E+05	0.00E+00	1.00E-11	2.37E+05	6.64E-02	1.48E+05	5.22E-02	5.92E+04	1.07E-02	1.37E-05	3.13E-03	2.78E-02	2.93E-03	4.53E-03	1.56E-03	0.00E+00	6.92E-05	2.35E-07	5.67E-15	2.02E-15	3.83E-27	1.44E-15	1.80E-25	6.82E-26	2.45E-23	4.94E-28	7.83E-25	1.79E-02	1.54E-25	2.83E-12	1.32E-10	1.67E-19	2.49E-27	1.86E-41	6.88E-36	2.30E-29	0.00E+00	4.85E-13	1.25E-04	5.30E-03	0.00E+00	0.00E+00	2.24E-03	1.98E-03	1.41E-13
4.99E-09	600.003	1.22E+19	0.00E+00	1.03E-02	5.56E+05	0.00E+00	1.07E-11	2.37E+05	6.86E-02	1.48E+05	5.39E-02	5.92E+04	1.11E-02	1.42E-05	3.23E-03	2.88E-02	3.03E-03	4.69E-03	1.61E-03	0.00E+00	7.15E-05	2.43E-07	6.06E-15	2.16E-15	4.09E-27	1.54E-15	1.99E-25	7.29E-26	2.62E-23	5.46E-28	8.15E-25	1.86E-02	1.71E-25	2.93E-12	1.37E-10	1.73E-19	2.76E-27	2.06E-41	7.38E-36	2.46E-29	0.00E+00	5.18E-13	1.29E-04	5.48E-03	0.00E+00	0.00E+00	2.32E-03	2.05E-03	1.51E-13
5.00E-09	600.004	1.22E+19	0.00E+00	1.07E-02	5.56E+05	0.00E+00	1.15E-11	2.37E+05	7.10E-02	1.48E+05	5.58E-02	5.92E+04	1.15E-02	1.47E-05	3.34E-03	2.97E-02	3.14E-03	4.85E-03	1.67E-03	0.00E+00	7.40E-05	2.52E-07	6.48E-15	2.30E-15	4.37E-27	1.64E-15	2.20E-25	7.80E-26	2.80E-23	6.04E-28	8.48E-25	1.92E-02	1.89E-25	3.02E-12	1.41E-10	1.79E-19	3.05E-27	2.28E-41	7.92E-36	2.63E-29	0.00E+00	5.54E-13	1.33E-04	5.67E-03	0.00E+00	0.00E+00	2.40E-03	2.12E-03	1.61E-13
5.01E-09	600.004	1.22E+19	0.00E+00	1.10E-02	5.56E+05	0.00E+00	1.23E-11	2.37E+05	7.34E-02	1.48E+05	5.77E-02	5.92E+04	1.18E-02	1.52E-05	3.46E-03	3.08E-02	3.24E-03	5.01E-03	1.72E-03	0.00E+00	7.65E-05	2.60E-07	6.93E-15	2.46E-15	4.68E-27	1.76E-15	2.43E-25	8.34E-26	2.99E-23	6.67E-28	8.82E-25	1.98E-02	2.09E-25	3.13E-12	1.46E-10	1.86E-19	3.37E-27	2.53E-41	8.51E-36	2.82E-29	0.00E+00	5.93E-13	1.38E-04	5.86E-03	0.00E+00	0.00E+00	2.48E-03	2.19E-03	1.72E-13
5.02E-09	600.004	1.22E+19	0.00E+00	1.14E-02	5.56E+05	0.00E+00	1.31E-11	2.37E+05	7.59E-02	1.48E+05	5.96E-02	5.92E+04	1.23E-02	1.57E-05	3.58E-03	3.18E-02	3.35E-03	5.18E-03	1.78E-03	0.00E+00	7.91E-05	2.69E-07	7.41E-15	2.63E-15	5.00E-27	1.88E-15	2.69E-25	8.91E-26	3.20E-23	7.38E-28	9.19E-25	2.05E-02	2.31E-25	3.23E-12	1.51E-10	1.92E-19	3.73E-27	2.81E-41	9.13E-36	3.02E-29	0.00E+00	6.34E-13	1.42E-04	6.06E-03	0.00E+00	0.00E+00	2.56E-03	2.26E-03	1.84E-13
5.03E-09	600.004	1.22E+19	0.00E+00	1.18E-02	5.56E+05	0.00E+00	1.40E-11	2.37E+05	7.85E-02	1.48E+05	6.17E-02	5.92E+04	1.27E-02	1.62E-05	3.70E-03	3.29E-02	3.47E-03	5.36E-03	1.84E-03	0.00E+00	8.18E-05	2.78E-07	7.92E-15	2.82E-15	5.35E-27	2.01E-15	2.98E-25	9.53E-26	3.42E-23	8.16E-28	9.57E-25	2.12E-02	2.55E-25	3.34E-12	1.56E-10	1.99E-19	4.12E-27	3.11E-41	9.80E-36	3.23E-29	0.00E+00	6.77E-13	1.47E-04	6.26E-03	0.00E+00	0.00E+00	2.65E-03	2.34E-03	1.97E-13
5.04E-09	600.004	1.22E+19	0.00E+00	1.22E-02	5.56E+05	0.00E+00	1.50E-11	2.37E+05	8.11E-02	1.48E+05	6.38E-02	5.92E+04	1.31E-02	1.68E-05	3.82E-03	3.40E-02	3.59E-03	5.54E-03	1.90E-03	0.00E+00	8.46E-05	2.88E-07	8.47E-15	3.01E-15	5.72E-27	2.15E-15	3.29E-25	1.02E-25	3.66E-23	9.02E-28	9.96E-25	2.19E-02	2.82E-25	3.46E-12	1.62E-10	2.07E-19	4.56E-27	3.45E-41	1.05E-35	3.46E-29	0.00E+00	7.24E-13	1.52E-04	6.48E-03	0.00E+00	0.00E+00	2.74E-03	2.42E-03	2.11E-13
5.05E-09	600.004	1.22E+19	0.00E+00	1.26E-02	5.56E+05	0.00E+00	1.60E-11	2.37E+05	8.39E-02	1.48E+05	6.59E-02	5.92E+04	1.35E-02	1.74E-05	3.95E-03	3.52E-02	3.71E-03	5.73E-03	1.97E-03	0.00E+00	8.75E-05	2.98E-07	9.06E-15	3.22E-15	6.11E-27	2.30E-15	3.64E-25	1.09E-25	3.91E-23	9.97E-28	1.04E-24	2.27E-02	3.12E-25	3.58E-12	1.67E-10	2.14E-19	5.04E-27	3.83E-41	1.13E-35	3.71E-29	0.00E+00	7.74E-13	1.58E-04	6.70E-03	0.00E+00	0.00E+00	2.83E-03	2.50E-03	2.25E-13
5.06E-09	600.004	1.22E+19	0.00E+00	1.31E-02	5.56E+05	0.00E+00	1.71E-11	2.37E+05	8.68E-02	1.48E+05	6.82E-02	5.92E+04	1.40E-02	1.80E-05	4.09E-03	3.64E-02	3.83E-03	5.92E-03	2.04E-03	0.00E+00	9.04E-05	3.08E-07	9.68E-15	3.44E-15	6.54E-27	2.46E-15	4.02E-25	1.17E-25	4.18E-23	1.10E-27	1.08E-24	2.35E-02	3.45E-25	3.70E-12	1.73E-10	2.22E-19	5.57E-27	4.25E-41	1.21E-35	3.97E-29	0.00E+00	8.28E-13	1.63E-04	6.93E-03	0.00E+00	0.00E+00	2.93E-03	2.59E-03	2.41E-13
5.07E-09	600.004	1.22E+19	0.00E+00	1.35E-02	5.56E+05	0.00E+00	1.83E-11	2.37E+05	8.97E-02	1.48E+05	7.05E-02	5.92E+04	1.45E-02	1.86E-05	4.23E-03	3.76E-02	3.97E-03	6.12E-03	2.11E-03	0.00E+00	9.35E-05	3.18E-07	1.04E-14	3.68E-15	6.99E-27	2.63E-15	4.45E-25	1.25E-25	4.47E-23	1.22E-27	1.13E-24	2.43E-02	3.81E-25	3.82E-12	1.79E-10	2.30E-19	6.16E-27	4.72E-41	1.30E-35	4.26E-29	0.00E+00	8.85E-13	1.68E-04	7.16E-03	0.00E+00	0.00E+00	3.03E-03	2.68E-03	2.58E-13
5.08E-09	600.005	1.22E+19	0.00E+00	1.40E-02	5.56E+05	0.00E+00	1.96E-11	2.37E+05	9.28E-02	1.48E+05	7.29E-02	5.92E+04	1.50E-02	1.92E-05	4.37E-03	3.89E-02	4.10E-03	6.33E-03	2.18E-03	0.00E+00	9.67E-05	3.29E-07	1.11E-14	3.94E-15	7.47E-27	2.81E-15	4.92E-25	1.33E-25	4.78E-23	1.35E-27	1.17E-24	2.51E-02	4.21E-25	3.95E-12	1.85E-10	2.39E-19	6.81E-27	5.23E-41	1.40E-35	4.56E-29	0.00E+00	9.47E-13	1.74E-04	7.40E-03	0.00E+00	0.00E+00	3.13E-03	2.77E-03	2.75E-13
5.09E-09	600.005	1.22E+19	0.00E+00	1.44E-02	5.56E+05	0.00E+00	2.09E-11	2.37E+05	9.59E-02	1.48E+05	7.54E-02	5.92E+04	1.55E-02	1.99E-05	4.52E-03	4.02E-02	4.24E-03	6.55E-03	2.25E-03	0.00E+00	1.00E-04	3.40E-07	1.18E-14	4.21E-15	7.99E-27	3.00E-15	5.43E-25	1.42E-25	5.11E-23	1.49E-27	1.23E-24	2.59E-02	4.66E-25	4.09E-12	1.91E-10	2.48E-19	7.53E-27	5.81E-41	1.51E-35	4.88E-29	0.00E+00	1.01E-12	1.80E-04	7.66E-03	0.00E+00	0.00E+00	3.24E-03	2.86E-03	2.94E-13
5.10E-09	600.005	1.22E+19	0.00E+00	1.49E-02	5.56E+05	0.00E+00	2.24E-11	2.37E+05	9.92E-02	1.48E+05	7.80E-02	5.92E+04	1.60E-02	2.05E-05	4.67E-03	4.16E-02	4.38E-03	6.77E-03	2.33E-03	0.00E+00	1.03E-04	3.52E-07	1.27E-14	4.50E-15	8.54E-27	3.21E-15	6.01E-25	1.52E-25	5.46E-23	1.65E-27	1.28E-24	2.68E-02	5.15E-25	4.23E-12	1.97E-10	2.57E-19	8.32E-27	6.45E-41	1.62E-35	5.23E-29	0.00E+00	1.08E-12	1.86E-04	7.92E-03	0.00E+00	0.00E+00	3.35E-03	2.96E-03	3.15E-13
5.11E-09	600.005	1.22E+19	0.00E+00	1.54E-02	5.56E+05	0.00E+00	2.39E-11	2.37E+05	1.03E-01	1.48E+05	8.06E-02	5.92E+04	1.66E-02	2.12E-05	4.83E-03	4.30E-02	4.53E-03	7.00E-03	2.41E-03	0.00E+00	1.07E-04	3.64E-07	1.35E-14	4.81E-15	9.13E-27	3.43E-15	6.64E-25	1.63E-25	5.84E-23	1.82E-27	1.33E-24	2.77E-02	5.70E-25	4.37E-12	2.04E-10	2.66E-19	9.20E-27	7.16E-41	1.74E-35	5.61E-29	0.00E+00	1.16E-12	1.93E-04	8.19E-03	0.00E+00	0.00E+00	3.46E-03	3.06E-03	3.37E-13
5.12E-09	600.005	1.22E+19	0.00E+00	1.60E-02	5.56E+05	0.00E+00	2.56E-11	2.37E+05	1.06E-01	1.48E+05	8.34E-02	5.92E+04	1.71E-02	2.20E-05	5.00E-03	4.44E-02	4.69E-03	7.24E-03	2.49E-03	0.00E+00	1.11E-04	3.76E-07	1.45E-14	5.15E-15	9.77E-27	3.67E-15	7.34E-25	1.74E-25	6.25E-23	2.01E-27	1.39E-24	2.87E-02	6.30E-25	4.52E-12	2.11E-10	2.76E-19	1.02E-26	7.95E-41	1.87E-35	6.01E-29	0.00E+00	1.24E-12	1.99E-04	8.47E-03	0.00E+00	0.00E+00	3.58E-03	3.17E-03	3.60E-13
5.13E-09	600.005	1.22E+19	0.00E+00	1.65E-02	5.56E+05	0.00E+00	2.74E-11	2.37E+05	1.10E-01	1.48E+05	8.62E-02	5.92E+04	1.77E-02	2.27E-05	5.17E-03	4.60E-02	4.85E-03	7.49E-03	2.57E-03	0.00E+00	1.14E-04	3.89E-07	1.55E-14	5.50E-15	1.04E-26	3.93E-15	8.12E-25	1.86E-25	6.68E-23	2.23E-27	1.45E-24	2.97E-02	6.96E-25	4.67E-12	2.18E-10	2.87E-19	1.12E-26	8.82E-41	2.01E-35	6.44E-29	0.00E+00	1.32E-12	2.06E-04	8.75E-03	0.00E+00	0.00E+00	3.70E-03	3.27E-03	3.85E-13
5.14E-09	600.006	1.22E+19	0.00E+00	1.71E-02	5.56E+05	0.00E+00	2.93E-11	2.37E+05	1.13E-01	1.48E+05	8.91E-02	5.92E+04	1.83E-02	2.35E-05	5.34E-03	4.75E-02	5.01E-03	7.74E-03	2.66E-03	0.00E+00	1.18E-04	4.02E-07	1.65E-14	5.88E-15	1.12E-26	4.20E-15	8.98E-25	1.99E-25	7.14E-23	2.46E-27	1.52E-24	3.07E-02	7.70E-25	4.83E-12	2.26E-10	2.97E-19	1.24E-26	9.80E-41	2.16E-35	6.90E-29	0.00E+00	1.41E-12	2.13E-04	9.05E-03	0.00E+00	0.00E+00	3.83E-03	3.38E-03	4.11E-13
5.15E-09	600.006	1.22E+19	0.00E+00	1.76E-02	5.56E+05	0.00E+00	3.13E-11	2.37E+05	1.17E-01	1.48E+05	9.22E-02	5.92E+04	1.89E-02	2.43E-05	5.53E-03	4.91E-02	5.18E-03	8.01E-03	2.75E-03	0.00E+00	1.22E-04	4.16E-07	1.77E-14	6.29E-15	1.19E-26	4.49E-15	9.93E-25	2.13E-25	7.63E-23	2.72E-27	1.58E-24	3.17E-02	8.51E-25	5.00E-12	2.33E-10	3.09E-19	1.38E-26	1.09E-40	2.33E-35	7.39E-29	0.00E+00	1.51E-12	2.20E-04	9.36E-03	0.00E+00	0.00E+00	3.96E-03	3.50E-03	4.40E-13
5.16E-09	600.006	1.22E+19	0.00E+00	1.83E-02	5.56E+05	0.00E+00	3.35E-11	2.37E+05	1.21E-01	1.48E+05	9.53E-02	5.92E+04	1.96E-02	2.51E-05	5.71E-03	5.08E-02	5.36E-03	8.28E-03	2.85E-03	0.00E+00	1.26E-04	4.30E-07	1.89E-14	6.73E-15	1.28E-26	4.80E-15	1.10E-24	2.28E-25	8.16E-23	3.01E-27	1.65E-24	3.28E-02	9.41E-25	5.17E-12	2.41E-10	3.20E-19	1.52E-26	1.21E-40	2.50E-35	7.93E-29	0.00E+00	1.62E-12	2.28E-04	9.68E-03	0.00E+00	0.00E+00	4.10E-03	3.62E-03	4.70E-13
5.17E-09	600.006	1.22E+19	0.00E+00	1.89E-02	5.56E+05	0.00E+00	3.58E-11	2.37E+05	1.25E-01	1.48E+05	9.85E-02	5.92E+04	2.02E-02	2.60E-05	5.91E-03	5.25E-02	5.54E-03	8.56E-03	2.94E-03	0.00E+00	1.31E-04	4.45E-07	2.02E-14	7.19E-15	1.37E-26	5.13E-15	1.21E-24	2.43E-25	8.73E-23	3.33E-27	1.73E-24	3.39E-02	1.04E-24	5.34E-12	2.50E-10	3.32E-19	1.68E-26	1.34E-40	2.69E-35	8.50E-29	0.00E+00	1.73E-12	2.35E-04	1.00E-02	0.00E+00	0.00E+00	4.24E-03	3.74E-03	5.03E-13
5.18E-09	600.006	1.22E+19	0.00E+00	1.95E-02	5.56E+05	0.00E+00	3.82E-11	2.37E+05	1.30E-01	1.48E+05	1.02E-01	5.92E+04	2.09E-02	2.68E-05	6.11E-03	5.43E-02	5.73E-03	8.85E-03	3.04E-03	0.00E+00	1.35E-04	4.60E-07	2.16E-14	7.69E-15	1.46E-26	5.49E-15	1.34E-24	2.60E-25	9.33E-23	3.68E-27	1.81E-24	3.51E-02	1.15E-24	5.53E-12	2.58E-10	3.45E-19	1.86E-26	1.49E-40	2.90E-35	9.11E-29	0.00E+00	1.85E-12	2.43E-04	1.03E-02	0.00E+00	0.00E+00	4.38E-03	3.87E-03	5.38E-13
5.19E-09	600.007	1.22E+19	0.00E+00	2.02E-02	5.56E+05	0.00E+00	4.09E-11	2.37E+05	1.34E-01	1.48E+05	1.05E-01	5.92E+04	2.16E-02	2.78E-05	6.32E-03	5.62E-02	5.93E-03	9.15E-03	3.15E-03	0.00E+00	1.40E-04	4.75E-07	2.31E-14	8.22E-15	1.56E-26	5.87E-15	1.48E-24	2.78E-25	9.98E-23	4.07E-27	1.89E-24	3.63E-02	1.27E-24	5.71E-12	2.67E-10	3.58E-19	2.05E-26	1.66E-40	3.12E-35	9.76E-29	0.00E+00	1.98E-12	2.52E-04	1.07E-02	0.00E+00	0.00E+00	4.53E-03	4.00E-03	5.75E-13
5.20E-09	600.007	1.22E+19	0.00E+00	2.09E-02	5.56E+05	0.00E+00	4.37E-11	2.37E+05	1.39E-01	1.48E+05	1.09E-01	5.92E+04	2.24E-02	2.87E-05	6.53E-03	5.81E-02	6.13E-03	9.46E-03	3.25E-03	0.00E+00	1.45E-04	4.92E-07	2.47E-14	8.79E-15	1.67E-26	6.27E-15	1.64E-24	2.97E-25	1.07E-22	4.50E-27	1.97E-24	3.75E-02	1.41E-24	5.91E-12	2.76E-10	3.72E-19	2.27E-26	1.84E-40	3.35E-35	1.05E-28	0.00E+00	2.11E-12	2.60E-04	1.11E-02	0.00E+00	0.00E+00	4.68E-03	4.14E-03	6.15E-13
5.21E-09	600.007	1.22E+19	0.00E+00	2.16E-02	5.56E+05	0.00E+00	4.68E-11	2.37E+05	1.43E-01	1.48E+05	1.13E-01	5.92E+04	2.31E-02	2.97E-05	6.75E-03	6.01E-02	6.34E-03	9.79E-03	3.36E-03	0.00E+00	1.49E-04	5.08E-07	2.64E-14	9.40E-15	1.78E-26	6.71E-15	1.81E-24	3.18E-25	1.14E-22	4.97E-27	2.06E-24	3.88E-02	1.55E-24	6.11E-12	2.85E-10	3.86E-19	2.51E-26	2.05E-40	3.61E-35	1.12E-28	0.00E+00	2.26E-12	2.69E-04	1.14E-02	0.00E+00	0.00E+00	4.84E-03	4.28E-03	6.57E-13
5.22E-09	600.007	1.22E+19	0.00E+00	2.23E-02	5.56E+05	0.00E+00	5.00E-11	2.37E+05	1.48E-01	1.48E+05	1.17E-01	5.92E+04	2.39E-02	3.07E-05	6.98E-03	6.21E-02	6.55E-03	1.01E-02	3.48E-03	0.00E+00	1.55E-04	5.26E-07	2.83E-14	1.00E-14	1.91E-26	7.17E-15	2.00E-24	3.40E-25	1.22E-22	5.50E-27	2.16E-24	4.01E-02	1.72E-24	6.32E-12	2.95E-10	4.01E-19	2.78E-26	2.28E-40	3.89E-35	1.20E-28	0.00E+00	2.42E-12	2.78E-04	1.18E-02	0.00E+00	0.00E+00	5.01E-03	4.42E-03	7.03E-13
5.23E-09	600.008	1.22E+19	0.00E+00	2.31E-02	5.56E+05	0.00E+00	5.35E-11	2.37E+05	1.53E-01	1.48E+05	1.20E-01	5.92E+04	2.47E-02	3.17E-05	7.22E-03	6.42E-02	6.77E-03	1.05E-02	3.60E-03	0.00E+00	1.60E-04	5.43E-07	3.02E-14	1.07E-14	2.04E-26	7.67E-15	2.22E-24	3.64E-25	1.30E-22	6.08E-27	2.26E-24	4.14E-02	1.90E-24	6.53E-12	3.05E-10	4.17E-19	3.07E-26	2.53E-40	4.19E-35	1.29E-28	0.00E+00	2.58E-12	2.88E-04	1.22E-02	0.00E+00	0.00E+00	5.18E-03	4.57E-03	7.52E-13
5.24E-09	600.008	1.22E+19	0.00E+00	2.39E-02	5.56E+05	0.00E+00	5.72E-11	2.37E+05	1.58E-01	1.48E+05	1.25E-01	5.92E+04	2.56E-02	3.28E-05	7.47E-03	6.64E-02	7.00E-03	1.08E-02	3.72E-03	0.00E+00	1.65E-04	5.62E-07	3.23E-14	1.15E-14	2.18E-26	8.20E-15	2.45E-24	3.89E-25	1.39E-22	6.72E-27	2.37E-24	4.29E-02	2.10E-24	6.75E-12	3.15E-10	4.33E-19	3.39E-26	2.82E-40	4.51E-35	1.39E-28	0.00E+00	2.76E-12	2.98E-04	1.27E-02	0.00E+00	0.00E+00	5.35E-03	4.73E-03	8.04E-13
5.25E-09	600.008	1.22E+19	0.00E+00	2.47E-02	5.56E+05	0.00E+00	6.11E-11	2.37E+05	1.64E-01	1.48E+05	1.29E-01	5.92E+04	2.65E-02	3.39E-05	7.72E-03	6.87E-02	7.24E-03	1.12E-02	3.85E-03	0.00E+00	1.71E-04	5.81E-07	3.45E-14	1.23E-14	2.33E-26	8.76E-15	2.71E-24	4.16E-25	1.49E-22	7.43E-27	2.48E-24	4.43E-02	2.32E-24	6.98E-12	3.26E-10	4.50E-19	3.75E-26	3.13E-40	4.86E-35	1.49E-28	0.00E+00	2.95E-12	3.08E-04	1.31E-02	0.00E+00	0.00E+00	5.54E-03	4.89E-03	8.59E-13
5.26E-09	600.008	1.22E+19	0.00E+00	2.55E-02	5.56E+05	0.00E+00	6.53E-11	2.37E+05	1.69E-01	1.48E+05	1.33E-01	5.92E+04	2.74E-02	3.51E-05	7.98E-03	7.10E-02	7.49E-03	1.16E-02	3.98E-03	0.00E+00	1.77E-04	6.01E-07	3.69E-14	1.31E-14	2.49E-26	9.37E-15	3.00E-24	4.44E-25	1.59E-22	8.21E-27	2.60E-24	4.58E-02	2.57E-24	7.22E-12	3.37E-10	4.67E-19	4.15E-26	3.49E-40	5.24E-35	1.59E-28	0.00E+00	3.16E-12	3.18E-04	1.35E-02	0.00E+00	0.00E+00	5.72E-03	5.06E-03	9.19E-13
5.27E-09	600.009	1.22E+19	0.00E+00	2.64E-02	5.56E+05	0.00E+00	6.99E-11	2.37E+05	1.75E-01	1.48E+05	1.38E-01	5.92E+04	2.83E-02	3.63E-05	8.26E-03	7.34E-02	7.74E-03	1.20E-02	4.11E-03	0.00E+00	1.83E-04	6.21E-07	3.95E-14	1.40E-14	2.67E-26	1.00E-14	3.31E-24	4.75E-25	1.70E-22	9.08E-27	2.72E-24	4.74E-02	2.84E-24	7.47E-12	3.49E-10	4.86E-19	4.59E-26	3.88E-40	5.65E-35	1.71E-28	0.00E+00	3.38E-12	3.29E-04	1.40E-02	0.00E+00	0.00E+00	5.92E-03	5.23E-03	9.82E-13
5.28E-09	600.009	1.22E+19	0.00E+00	2.73E-02	5.56E+05	0.00E+00	7.47E-11	2.37E+05	1.81E-01	1.48E+05	1.42E-01	5.92E+04	2.93E-02	3.75E-05	8.54E-03	7.59E-02	8.01E-03	1.24E-02	4.25E-03	0.00E+00	1.89E-04	6.42E-07	4.22E-14	1.50E-14	2.85E-26	1.07E-14	3.66E-24	5.08E-25	1.82E-22	1.00E-26	2.86E-24	4.90E-02	3.14E-24	7.72E-12	3.61E-10	5.05E-19	5.07E-26	4.32E-40	6.09E-35	1.84E-28	0.00E+00	3.61E-12	3.40E-04	1.45E-02	0.00E+00	0.00E+00	6.12E-03	5.41E-03	1.05E-12
5.29E-09	600.009	1.22E+19	0.00E+00	2.82E-02	5.56E+05	0.00E+00	7.99E-11	2.37E+05	1.87E-01	1.48E+05	1.47E-01	5.92E+04	3.02E-02	3.88E-05	8.83E-03	7.85E-02	8.28E-03	1.28E-02	4.40E-03	0.00E+00	1.95E-04	6.64E-07	4.52E-14	1.61E-14	3.05E-26	1.15E-14	4.05E-24	5.43E-25	1.95E-22	1.11E-26	3.00E-24	5.07E-02	3.47E-24	7.99E-12	3.73E-10	5.25E-19	5.61E-26	4.81E-40	6.57E-35	1.97E-28	0.00E+00	3.86E-12	3.52E-04	1.50E-02	0.00E+00	0.00E+00	6.33E-03	5.59E-03	1.12E-12
5.30E-09	600.01	1.22E+19	0.00E+00	2.92E-02	5.56E+05	0.00E+00	8.54E-11	2.37E+05	1.94E-01	1.48E+05	1.52E-01	5.92E+04	3.13E-02	4.01E-05	9.13E-03	8.12E-02	8.56E-03	1.32E-02	4.55E-03	0.00E+00	2.02E-04	6.87E-07	4.83E-14	1.72E-14	3.26E-26	1.22E-14	4.48E-24	5.81E-25	2.08E-22	1.23E-26	3.14E-24	5.24E-02	3.84E-24	8.26E-12	3.86E-10	5.46E-19	6.20E-26	5.35E-40	7.09E-35	2.11E-28	0.00E+00	4.13E-12	3.64E-04	1.55E-02	0.00E+00	0.00E+00	6.54E-03	5.78E-03	1.20E-12
5.31E-09	600.01	1.22E+19	0.00E+00	3.02E-02	5.56E+05	0.00E+00	9.13E-11	2.37E+05	2.00E-01	1.48E+05	1.57E-01	5.92E+04	3.23E-02	4.15E-05	9.44E-03	8.40E-02	8.85E-03	1.37E-02	4.70E-03	0.00E+00	2.09E-04	7.10E-07	5.16E-14	1.84E-14	3.49E-26	1.31E-14	4.95E-24	6.21E-25	2.23E-22	1.36E-26	3.30E-24	5.42E-02	4.24E-24	8.54E-12	3.99E-10	5.68E-19	6.86E-26	5.96E-40	7.64E-35	2.27E-28	0.00E+00	4.41E-12	3.76E-04	1.60E-02	0.00E+00	0.00E+00	6.77E-03	5.98E-03	1.28E-12
5.32E-09	600.01	1.22E+19	0.00E+00	3.12E-02	5.56E+05	0.00E+00	9.76E-11	2.37E+05	2.07E-01	1.48E+05	1.63E-01	5.92E+04	3.34E-02	4.29E-05	9.76E-03	8.68E-02	9.16E-03	1.41E-02	4.86E-03	0.00E+00	2.16E-04	7.35E-07	5.52E-14	1.96E-14	3.73E-26	1.40E-14	5.47E-24	6.64E-25	2.38E-22	1.50E-26	3.47E-24	5.60E-02	4.69E-24	8.83E-12	4.12E-10	5.90E-19	7.58E-26	6.64E-40	8.25E-35	2.44E-28	0.00E+00	4.72E-12	3.89E-04	1.65E-02	0.00E+00	0.00E+00	7.00E-03	6.18E-03	1.37E-12
5.33E-09	600.011	1.22E+19	0.00E+00	3.22E-02	5.56E+05	0.00E+00	1.04E-10	2.37E+05	2.14E-01	1.48E+05	1.68E-01	5.92E+04	3.46E-02	4.43E-05	1.01E-02	8.98E-02	9.47E-03	1.46E-02	5.03E-03	0.00E+00	2.23E-04	7.60E-07	5.90E-14	2.10E-14	3.98E-26	1.50E-14	6.05E-24	7.10E-25	2.55E-22	1.66E-26	3.64E-24	5.79E-02	5.19E-24	9.13E-12	4.26E-10	6.14E-19	8.38E-26	7.40E-40	8.90E-35	2.62E-28	0.00E+00	5.05E-12	4.02E-04	1.71E-02	0.00E+00	0.00E+00	7.24E-03	6.39E-03	1.47E-12
5.34E-09	600.011	1.22E+19	0.00E+00	3.33E-02	5.56E+05	0.00E+00	1.12E-10	2.37E+05	2.21E-01	1.48E+05	1.74E-01	5.92E+04	3.58E-02	4.58E-05	1.04E-02	9.28E-02	9.79E-03	1.51E-02	5.20E-03	0.00E+00	2.31E-04	7.85E-07	6.31E-14	2.24E-14	4.26E-26	1.60E-14	6.69E-24	7.59E-25	2.72E-22	1.83E-26	3.83E-24	5.99E-02	5.74E-24	9.44E-12	4.41E-10	6.39E-19	9.27E-26	8.24E-40	9.61E-35	2.81E-28	0.00E+00	5.40E-12	4.16E-04	1.77E-02	0.00E+00	0.00E+00	7.48E-03	6.61E-03	1.57E-12
5.35E-09	600.011	1.22E+19	0.00E+00	3.45E-02	5.56E+05	0.00E+00	1.19E-10	2.37E+05	2.29E-01	1.48E+05	1.80E-01	5.92E+04	3.70E-02	4.74E-05	1.08E-02	9.60E-02	1.01E-02	1.56E-02	5.38E-03	0.00E+00	2.39E-04	8.12E-07	6.75E-14	2.40E-14	4.56E-26	1.71E-14	7.40E-24	8.12E-25	2.91E-22	2.03E-26	4.02E-24	6.19E-02	6.34E-24	9.76E-12	4.56E-10	6.65E-19	1.02E-25	9.19E-40	1.04E-34	3.02E-28	0.00E+00	5.77E-12	4.30E-04	1.83E-02	0.00E+00	0.00E+00	7.74E-03	6.84E-03	1.68E-12
5.36E-09	600.012	1.22E+19	0.00E+00	3.56E-02	5.56E+05	0.00E+00	1.28E-10	2.37E+05	2.37E-01	1.48E+05	1.86E-01	5.92E+04	3.82E-02	4.90E-05	1.12E-02	9.92E-02	1.05E-02	1.62E-02	5.56E-03	0.00E+00	2.47E-04	8.40E-07	7.22E-14	2.57E-14	4.87E-26	1.83E-14	8.18E-24	8.68E-25	3.11E-22	2.24E-26	4.23E-24	6.40E-02	7.01E-24	1.01E-11	4.71E-10	6.93E-19	1.13E-25	1.02E-39	1.12E-34	3.24E-28	0.00E+00	6.17E-12	4.45E-04	1.89E-02	0.00E+00	0.00E+00	8.00E-03	7.07E-03	1.79E-12
5.37E-09	600.012	1.22E+19	0.00E+00	3.69E-02	5.56E+05	0.00E+00	1.36E-10	2.37E+05	2.45E-01	1.48E+05	1.92E-01	5.92E+04	3.95E-02	5.07E-05	1.15E-02	1.03E-01	1.08E-02	1.67E-02	5.75E-03	0.00E+00	2.55E-04	8.68E-07	7.71E-14	2.74E-14	5.21E-26	1.96E-14	9.04E-24	9.28E-25	3.33E-22	2.48E-26	4.45E-24	6.62E-02	7.75E-24	1.04E-11	4.87E-10	7.21E-19	1.25E-25	1.14E-39	1.21E-34	3.48E-28	0.00E+00	6.60E-12	4.60E-04	1.95E-02	0.00E+00	0.00E+00	8.27E-03	7.31E-03	1.92E-12
5.38E-09	600.013	1.22E+19	0.00E+00	3.81E-02	5.56E+05	0.00E+00	1.46E-10	2.37E+05	2.53E-01	1.48E+05	1.99E-01	5.92E+04	4.09E-02	5.24E-05	1.19E-02	1.06E-01	1.12E-02	1.73E-02	5.94E-03	0.00E+00	2.64E-04	8.98E-07	8.25E-14	2.93E-14	5.57E-26	2.09E-14	1.00E-23	9.92E-25	3.56E-22	2.74E-26	4.69E-24	6.85E-02	8.57E-24	1.08E-11	5.04E-10	7.51E-19	1.38E-25	1.27E-39	1.31E-34	3.74E-28	0.00E+00	7.05E-12	4.75E-04	2.02E-02	0.00E+00	0.00E+00	8.55E-03	7.56E-03	2.05E-12
5.39E-09	600.013	1.22E+19	0.00E+00	3.94E-02	5.56E+05	0.00E+00	1.56E-10	2.37E+05	2.62E-01	1.48E+05	2.06E-01	5.92E+04	4.23E-02	5.42E-05	1.23E-02	1.10E-01	1.16E-02	1.79E-02	6.15E-03	0.00E+00	2.73E-04	9.28E-07	8.82E-14	3.14E-14	5.96E-26	2.24E-14	1.11E-23	1.06E-24	3.81E-22	3.03E-26	4.94E-24	7.08E-02	9.48E-24	1.12E-11	5.21E-10	7.82E-19	1.53E-25	1.42E-39	1.42E-34	4.02E-28	0.00E+00	7.54E-12	4.92E-04	2.09E-02	0.00E+00	0.00E+00	8.85E-03	7.81E-03	2.19E-12
5.40E-09	600.013	1.22E+19	0.00E+00	4.08E-02	5.56E+05	0.00E+00	1.67E-10	2.37E+05	2.71E-01	1.48E+05	2.13E-01	5.92E+04	4.37E-02	5.60E-05	1.28E-02	1.13E-01	1.20E-02	1.85E-02	6.36E-03	0.00E+00	2.82E-04	9.60E-07	9.43E-14	3.35E-14	6.37E-26	2.39E-14	1.22E-23	1.13E-24	4.07E-22	3.35E-26	5.20E-24	7.32E-02	1.05E-23	1.15E-11	5.39E-10	8.15E-19	1.69E-25	1.58E-39	1.53E-34	4.32E-28	0.00E+00	8.06E-12	5.08E-04	2.16E-02	0.00E+00	0.00E+00	9.15E-03	8.08E-03	2.35E-12
5.41E-09	600.014	1.22E+19	0.00E+00	4.21E-02	5.56E+05	0.00E+00	1.78E-10	2.37E+05	2.80E-01	1.48E+05	2.20E-01	5.92E+04	4.52E-02	5.80E-05	1.32E-02	1.17E-01	1.24E-02	1.91E-02	6.57E-03	0.00E+00	2.92E-04	9.93E-07	1.01E-13	3.59E-14	6.81E-26	2.56E-14	1.35E-23	1.21E-24	4.35E-22	3.70E-26	5.48E-24	7.57E-02	1.16E-23	1.19E-11	5.57E-10	8.50E-19	1.87E-25	1.77E-39	1.66E-34	4.65E-28	0.00E+00	8.62E-12	5.26E-04	2.23E-02	0.00E+00	0.00E+00	9.46E-03	8.36E-03	2.51E-12
5.42E-09	600.014	1.22E+19	0.00E+00	4.36E-02	5.56E+05	0.00E+00	1.91E-10	2.37E+05	2.89E-01	1.48E+05	2.28E-01	5.92E+04	4.67E-02	5.99E-05	1.36E-02	1.21E-01	1.28E-02	1.98E-02	6.80E-03	0.00E+00	3.02E-04	1.03E-06	1.08E-13	3.83E-14	7.28E-26	2.74E-14	1.49E-23	1.30E-24	4.65E-22	4.10E-26	5.78E-24	7.83E-02	1.28E-23	1.23E-11	5.76E-10	8.86E-19	2.07E-25	1.97E-39	1.79E-34	5.00E-28	0.00E+00	9.22E-12	5.44E-04	2.31E-02	0.00E+00	0.00E+00	9.78E-03	8.64E-03	2.68E-12
5.43E-09	600.015	1.22E+19	0.00E+00	4.51E-02	5.56E+05	0.00E+00	2.04E-10	2.37E+05	2.99E-01	1.48E+05	2.35E-01	5.92E+04	4.83E-02	6.20E-05	1.41E-02	1.25E-01	1.32E-02	2.04E-02	7.03E-03	0.00E+00	3.12E-04	1.06E-06	1.15E-13	4.10E-14	7.78E-26	2.92E-14	1.65E-23	1.39E-24	4.98E-22	4.53E-26	6.10E-24	8.09E-02	1.42E-23	1.28E-11	5.96E-10	9.24E-19	2.29E-25	2.20E-39	1.94E-34	5.38E-28	0.00E+00	9.86E-12	5.62E-04	2.39E-02	0.00E+00	0.00E+00	1.01E-02	8.93E-03	2.87E-12
5.44E-09	600.015	1.22E+19	0.00E+00	4.66E-02	5.56E+05	0.00E+00	2.18E-10	2.37E+05	3.10E-01	1.48E+05	2.43E-01	5.92E+04	5.00E-02	6.41E-05	1.46E-02	1.30E-01	1.37E-02	2.11E-02	7.27E-03	0.00E+00	3.23E-04	1.10E-06	1.23E-13	4.38E-14	8.32E-26	3.13E-14	1.83E-23	1.48E-24	5.32E-22	5.01E-26	6.44E-24	8.37E-02	1.57E-23	1.32E-11	6.16E-10	9.63E-19	2.53E-25	2.46E-39	2.10E-34	5.78E-28	0.00E+00	1.05E-11	5.81E-04	2.47E-02	0.00E+00	0.00E+00	1.05E-02	9.24E-03	3.07E-12
5.45E-09	600.016	1.22E+19	0.00E+00	4.82E-02	5.56E+05	0.00E+00	2.33E-10	2.37E+05	3.20E-01	1.48E+05	2.52E-01	5.92E+04	5.17E-02	6.63E-05	1.51E-02	1.34E-01	1.41E-02	2.19E-02	7.51E-03	0.00E+00	3.34E-04	1.13E-06	1.32E-13	4.69E-14	8.90E-26	3.34E-14	2.02E-23	1.59E-24	5.69E-22	5.54E-26	6.80E-24	8.66E-02	1.73E-23	1.36E-11	6.37E-10	1.00E-18	2.80E-25	2.75E-39	2.27E-34	6.22E-28	0.00E+00	1.13E-11	6.01E-04	2.55E-02	0.00E+00	0.00E+00	1.08E-02	9.55E-03	3.28E-12
5.46E-09	600.016	1.22E+19	0.00E+00	4.98E-02	5.56E+05	0.00E+00	2.49E-10	2.37E+05	3.31E-01	1.48E+05	2.60E-01	5.92E+04	5.34E-02	6.85E-05	1.56E-02	1.39E-01	1.46E-02	2.26E-02	7.77E-03	0.00E+00	3.45E-04	1.17E-06	1.41E-13	5.01E-14	9.52E-26	3.58E-14	2.23E-23	1.70E-24	6.08E-22	6.12E-26	7.18E-24	8.95E-02	1.91E-23	1.41E-11	6.59E-10	1.05E-18	3.09E-25	3.07E-39	2.46E-34	6.70E-28	0.00E+00	1.21E-11	6.21E-04	2.64E-02	0.00E+00	0.00E+00	1.12E-02	9.88E-03	3.50E-12
5.47E-09	600.017	1.22E+19	0.00E+00	5.15E-02	5.56E+05	0.00E+00	2.67E-10	2.37E+05	3.42E-01	1.48E+05	2.69E-01	5.92E+04	5.53E-02	7.08E-05	1.61E-02	1.43E-01	1.51E-02	2.34E-02	8.03E-03	0.00E+00	3.57E-04	1.21E-06	1.51E-13	5.36E-14	1.02E-25	3.82E-14	2.47E-23	1.81E-24	6.50E-22	6.77E-26	7.59E-24	9.25E-02	2.12E-23	1.46E-11	6.81E-10	1.09E-18	3.42E-25	3.43E-39	2.67E-34	7.21E-28	0.00E+00	1.29E-11	6.43E-04	2.73E-02	0.00E+00	0.00E+00	1.16E-02	1.02E-02	3.75E-12
5.48E-09	600.018	1.22E+19	0.00E+00	5.33E-02	5.56E+05	0.00E+00	2.85E-10	2.37E+05	3.54E-01	1.48E+05	2.78E-01	5.92E+04	5.71E-02	7.33E-05	1.67E-02	1.48E-01	1.56E-02	2.42E-02	8.31E-03	0.00E+00	3.69E-04	1.25E-06	1.61E-13	5.73E-14	1.09E-25	4.09E-14	2.73E-23	1.94E-24	6.95E-22	7.48E-26	8.03E-24	9.57E-02	2.34E-23	1.51E-11	7.04E-10	1.14E-18	3.78E-25	3.84E-39	2.89E-34	7.76E-28	0.00E+00	1.38E-11	6.64E-04	2.82E-02	0.00E+00	0.00E+00	1.20E-02	1.06E-02	4.01E-12
5.49E-09	600.018	1.22E+19	0.00E+00	5.51E-02	5.56E+05	0.00E+00	3.05E-10	2.37E+05	3.66E-01	1.48E+05	2.88E-01	5.92E+04	5.91E-02	7.57E-05	1.72E-02	1.53E-01	1.62E-02	2.50E-02	8.59E-03	0.00E+00	3.81E-04	1.30E-06	1.72E-13	6.13E-14	1.16E-25	4.37E-14	3.02E-23	2.07E-24	7.43E-22	8.27E-26	8.50E-24	9.90E-02	2.59E-23	1.56E-11	7.28E-10	1.19E-18	4.18E-25	4.29E-39	3.13E-34	8.35E-28	0.00E+00	1.47E-11	6.87E-04	2.92E-02	0.00E+00	0.00E+00	1.24E-02	1.09E-02	4.28E-12
5.50E-09	600.019	1.22E+19	0.00E+00	5.70E-02	5.56E+05	0.00E+00	3.26E-10	2.37E+05	3.78E-01	1.48E+05	2.97E-01	5.92E+04	6.11E-02	7.83E-05	1.78E-02	1.59E-01	1.67E-02	2.58E-02	8.88E-03	0.00E+00	3.94E-04	1.34E-06	1.84E-13	6.55E-14	1.24E-25	4.67E-14	3.34E-23	2.22E-24	7.95E-22	9.15E-26	9.00E-24	1.02E-01	2.86E-23	1.61E-11	7.53E-10	1.25E-18	4.62E-25	4.80E-39	3.40E-34	9.00E-28	0.00E+00	1.58E-11	7.10E-04	3.02E-02	0.00E+00	0.00E+00	1.28E-02	1.13E-02	4.58E-12
5.51E-09	600.019	1.22E+19	0.00E+00	5.89E-02	5.56E+05	0.00E+00	3.48E-10	2.37E+05	3.91E-01	1.48E+05	3.08E-01	5.92E+04	6.32E-02	8.10E-05	1.84E-02	1.64E-01	1.73E-02	2.67E-02	9.18E-03	0.00E+00	4.08E-04	1.39E-06	1.97E-13	7.00E-14	1.33E-25	5.00E-14	3.69E-23	2.37E-24	8.50E-22	1.01E-25	9.53E-24	1.06E-01	3.16E-23	1.67E-11	7.79E-10	1.30E-18	5.11E-25	5.37E-39	3.68E-34	9.69E-28	0.00E+00	1.68E-11	7.35E-04	3.12E-02	0.00E+00	0.00E+00	1.32E-02	1.17E-02	4.90E-12
5.52E-09	600.02	1.22E+19	0.00E+00	6.09E-02	5.56E+05	0.00E+00	3.72E-10	2.37E+05	4.05E-01	1.48E+05	3.18E-01	5.92E+04	6.53E-02	8.37E-05	1.91E-02	1.70E-01	1.79E-02	2.76E-02	9.50E-03	0.00E+00	4.22E-04	1.43E-06	2.11E-13	7.49E-14	1.42E-25	5.34E-14	4.08E-23	2.53E-24	9.09E-22	1.12E-25	1.01E-23	1.09E-01	3.50E-23	1.72E-11	8.05E-10	1.36E-18	5.65E-25	6.01E-39	4.00E-34	1.04E-27	0.00E+00	1.80E-11	7.60E-04	3.23E-02	0.00E+00	0.00E+00	1.37E-02	1.21E-02	5.24E-12
5.53E-09	600.021	1.22E+19	0.00E+00	6.30E-02	5.56E+05	0.00E+00	3.98E-10	2.37E+05	4.18E-01	1.48E+05	3.29E-01	5.92E+04	6.75E-02	8.66E-05	1.97E-02	1.75E-01	1.85E-02	2.86E-02	9.82E-03	0.00E+00	4.36E-04	1.48E-06	2.25E-13	8.01E-14	1.52E-25	5.71E-14	4.51E-23	2.71E-24	9.72E-22	1.24E-25	1.07E-23	1.13E-01	3.86E-23	1.78E-11	8.33E-10	1.42E-18	6.24E-25	6.73E-39	4.34E-34	1.13E-27	0.00E+00	1.93E-11	7.85E-04	3.34E-02	0.00E+00	0.00E+00	1.41E-02	1.25E-02	5.60E-12
5.54E-09	600.022	1.22E+19	0.00E+00	6.51E-02	5.56E+05	0.00E+00	4.26E-10	2.37E+05	4.33E-01	1.48E+05	3.40E-01	5.92E+04	6.98E-02	8.95E-05	2.04E-02	1.81E-01	1.91E-02	2.95E-02	1.02E-02	0.00E+00	4.51E-04	1.53E-06	2.41E-13	8.56E-14	1.63E-25	6.11E-14	4.98E-23	2.90E-24	1.04E-21	1.37E-25	1.14E-23	1.17E-01	4.27E-23	1.84E-11	8.61E-10	1.49E-18	6.90E-25	7.54E-39	4.71E-34	1.21E-27	0.00E+00	2.06E-11	8.12E-04	3.45E-02	0.00E+00	0.00E+00	1.46E-02	1.29E-02	5.99E-12
5.55E-09	600.022	1.22E+19	0.00E+00	6.73E-02	5.56E+05	0.00E+00	4.55E-10	2.37E+05	4.47E-01	1.48E+05	3.52E-01	5.92E+04	7.22E-02	9.26E-05	2.11E-02	1.87E-01	1.98E-02	3.05E-02	1.05E-02	0.00E+00	4.66E-04	1.59E-06	2.57E-13	9.15E-14	1.74E-25	6.53E-14	5.51E-23	3.10E-24	1.11E-21	1.51E-25	1.21E-23	1.21E-01	4.72E-23	1.91E-11	8.90E-10	1.56E-18	7.63E-25	8.44E-39	5.12E-34	1.31E-27	0.00E+00	2.20E-11	8.40E-04	3.57E-02	0.00E+00	0.00E+00	1.51E-02	1.34E-02	6.40E-12
5.56E-09	600.023	1.22E+19	0.00E+00	6.96E-02	5.56E+05	0.00E+00	4.87E-10	2.37E+05	4.63E-01	1.48E+05	3.64E-01	5.92E+04	7.47E-02	9.57E-05	2.18E-02	1.94E-01	2.04E-02	3.16E-02	1.09E-02	0.00E+00	4.82E-04	1.64E-06	2.75E-13	9.79E-14	1.86E-25	6.98E-14	6.09E-23	3.31E-24	1.19E-21	1.67E-25	1.28E-23	1.25E-01	5.22E-23	1.97E-11	9.21E-10	1.63E-18	8.44E-25	9.46E-39	5.56E-34	1.41E-27	0.00E+00	2.35E-11	8.68E-04	3.69E-02	0.00E+00	0.00E+00	1.56E-02	1.38E-02	6.85E-12
5.57E-09	600.024	1.22E+19	0.00E+00	7.20E-02	5.56E+05	0.00E+00	5.21E-10	2.37E+05	4.78E-01	1.48E+05	3.76E-01	5.92E+04	7.72E-02	9.90E-05	2.25E-02	2.00E-01	2.11E-02	3.27E-02	1.12E-02	0.00E+00	4.99E-04	1.70E-06	2.94E-13	1.05E-13	1.99E-25	7.47E-14	6.74E-23	3.54E-24	1.27E-21	1.85E-25	1.36E-23	1.29E-01	5.78E-23	2.04E-11	9.52E-10	1.71E-18	9.33E-25	1.06E-38	6.04E-34	1.52E-27	0.00E+00	2.52E-11	8.98E-04	3.82E-02	0.00E+00	0.00E+00	1.62E-02	1.43E-02	7.32E-12
5.58E-09	600.025	1.22E+19	0.00E+00	7.44E-02	5.56E+05	0.00E+00	5.57E-10	2.37E+05	4.95E-01	1.48E+05	3.89E-01	5.92E+04	7.98E-02	1.02E-04	2.33E-02	2.07E-01	2.19E-02	3.38E-02	1.16E-02	0.00E+00	5.16E-04	1.75E-06	3.15E-13	1.12E-13	2.13E-25	7.98E-14	7.45E-23	3.79E-24	1.36E-21	2.04E-25	1.45E-23	1.34E-01	6.39E-23	2.11E-11	9.84E-10	1.79E-18	1.03E-24	1.19E-38	6.56E-34	1.64E-27	0.00E+00	2.69E-11	9.29E-04	3.95E-02	0.00E+00	0.00E+00	1.67E-02	1.48E-02	7.83E-12
5.59E-09	600.025	1.22E+19	0.00E+00	7.70E-02	5.56E+05	0.00E+00	5.95E-10	2.37E+05	5.11E-01	1.48E+05	4.02E-01	5.92E+04	8.26E-02	1.06E-04	2.41E-02	2.14E-01	2.26E-02	3.49E-02	1.20E-02	0.00E+00	5.33E-04	1.81E-06	3.36E-13	1.20E-13	2.27E-25	8.54E-14	8.23E-23	4.05E-24	1.45E-21	2.26E-25	1.54E-23	1.38E-01	7.06E-23	2.18E-11	1.02E-09	1.88E-18	1.14E-24	1.33E-38	7.14E-34	1.77E-27	0.00E+00	2.88E-11	9.60E-04	4.08E-02	0.00E+00	0.00E+00	1.73E-02	1.53E-02	8.37E-12
5.60E-09	600.026	1.22E+19	0.00E+00	7.96E-02	5.56E+05	0.00E+00	6.36E-10	2.37E+05	5.29E-01	1.48E+05	4.16E-01	5.92E+04	8.54E-02	1.09E-04	2.49E-02	2.22E-01	2.34E-02	3.61E-02	1.24E-02	0.00E+00	5.51E-04	1.88E-06	3.60E-13	1.28E-13	2.43E-25	9.13E-14	9.10E-23	4.33E-24	1.55E-21	2.50E-25	1.64E-23	1.43E-01	7.81E-23	2.25E-11	1.05E-09	1.97E-18	1.26E-24	1.50E-38	7.76E-34	1.92E-27	0.00E+00	3.08E-11	9.93E-04	4.22E-02	0.00E+00	0.00E+00	1.79E-02	1.58E-02	8.95E-12
5.61E-09	600.027	1.22E+19	0.00E+00	8.23E-02	5.56E+05	0.00E+00	6.80E-10	2.37E+05	5.47E-01	1.48E+05	4.30E-01	5.92E+04	8.83E-02	1.13E-04	2.58E-02	2.29E-01	2.42E-02	3.73E-02	1.28E-02	0.00E+00	5.70E-04	1.94E-06	3.85E-13	1.37E-13	2.60E-25	9.76E-14	1.01E-22	4.63E-24	1.66E-21	2.76E-25	1.74E-23	1.48E-01	8.63E-23	2.33E-11	1.09E-09	2.06E-18	1.39E-24	1.68E-38	8.45E-34	2.07E-27	0.00E+00	3.29E-11	1.03E-03	4.36E-02	0.00E+00	0.00E+00	1.85E-02	1.63E-02	9.57E-12
5.62E-09	600.028	1.22E+19	0.00E+00	8.51E-02	5.56E+05	0.00E+00	7.27E-10	2.37E+05	5.65E-01	1.48E+05	4.44E-01	5.92E+04	9.13E-02	1.17E-04	2.66E-02	2.37E-01	2.50E-02	3.86E-02	1.33E-02	0.00E+00	5.90E-04	2.00E-06	4.11E-13	1.46E-13	2.78E-25	1.04E-13	1.11E-22	4.95E-24	1.78E-21	3.05E-25	1.86E-23	1.53E-01	9.54E-23	2.41E-11	1.13E-09	2.16E-18	1.54E-24	1.88E-38	9.20E-34	2.23E-27	0.00E+00	3.52E-11	1.06E-03	4.51E-02	0.00E+00	0.00E+00	1.91E-02	1.69E-02	1.02E-11
5.63E-09	600.029	1.22E+19	0.00E+00	8.80E-02	5.56E+05	0.00E+00	7.78E-10	2.37E+05	5.85E-01	1.48E+05	4.60E-01	5.92E+04	9.44E-02	1.21E-04	2.75E-02	2.45E-01	2.58E-02	3.99E-02	1.37E-02	0.00E+00	6.10E-04	2.07E-06	4.40E-13	1.56E-13	2.97E-25	1.12E-13	1.23E-22	5.29E-24	1.90E-21	3.37E-25	1.98E-23	1.58E-01	1.05E-22	2.49E-11	1.16E-09	2.27E-18	1.70E-24	2.12E-38	1.00E-33	2.42E-27	0.00E+00	3.76E-11	1.10E-03	4.67E-02	0.00E+00	0.00E+00	1.98E-02	1.74E-02	1.09E-11
5.64E-09	600.03	1.22E+19	0.00E+00	9.10E-02	5.56E+05	0.00E+00	8.32E-10	2.37E+05	6.05E-01	1.48E+05	4.75E-01	5.92E+04	9.76E-02	1.25E-04	2.85E-02	2.53E-01	2.67E-02	4.13E-02	1.42E-02	0.00E+00	6.30E-04	2.14E-06	4.70E-13	1.67E-13	3.18E-25	1.19E-13	1.36E-22	5.66E-24	2.03E-21	3.73E-25	2.11E-23	1.63E-01	1.17E-22	2.58E-11	1.20E-09	2.38E-18	1.88E-24	2.38E-38	1.09E-33	2.61E-27	0.00E+00	4.02E-11	1.14E-03	4.83E-02	0.00E+00	0.00E+00	2.04E-02	1.80E-02	1.17E-11
5.65E-09	600.031	1.22E+19	0.00E+00	9.41E-02	5.56E+05	0.00E+00	8.89E-10	2.37E+05	6.25E-01	1.48E+05	4.91E-01	5.92E+04	1.01E-01	1.29E-04	2.95E-02	2.62E-01	2.76E-02	4.27E-02	1.47E-02	0.00E+00	6.52E-04	2.22E-06	5.03E-13	1.79E-13	3.40E-25	1.28E-13	1.50E-22	6.05E-24	2.17E-21	4.12E-25	2.26E-23	1.69E-01	1.29E-22	2.67E-11	1.24E-09	2.50E-18	2.08E-24	2.67E-38	1.19E-33	2.82E-27	0.00E+00	4.30E-11	1.17E-03	4.99E-02	0.00E+00	0.00E+00	2.11E-02	1.87E-02	1.25E-11
5.66E-09	600.032	1.22E+19	0.00E+00	9.73E-02	5.56E+05	0.00E+00	9.51E-10	2.37E+05	6.46E-01	1.48E+05	5.08E-01	5.92E+04	1.04E-01	1.34E-04	3.05E-02	2.71E-01	2.86E-02	4.41E-02	1.52E-02	0.00E+00	6.74E-04	2.29E-06	5.38E-13	1.91E-13	3.63E-25	1.36E-13	1.66E-22	6.47E-24	2.32E-21	4.56E-25	2.41E-23	1.75E-01	1.43E-22	2.76E-11	1.29E-09	2.63E-18	2.30E-24	3.00E-38	1.29E-33	3.06E-27	0.00E+00	4.60E-11	1.21E-03	5.16E-02	0.00E+00	0.00E+00	2.18E-02	1.93E-02	1.34E-11
5.67E-09	600.033	1.22E+19	0.00E+00	1.01E-01	5.56E+05	0.00E+00	1.02E-09	2.37E+05	6.68E-01	1.48E+05	5.25E-01	5.92E+04	1.08E-01	1.38E-04	3.15E-02	2.80E-01	2.95E-02	4.56E-02	1.57E-02	0.00E+00	6.97E-04	2.37E-06	5.75E-13	2.04E-13	3.88E-25	1.46E-13	1.84E-22	6.91E-24	2.48E-21	5.04E-25	2.58E-23	1.81E-01	1.58E-22	2.85E-11	1.33E-09	2.77E-18	2.55E-24	3.37E-38	1.41E-33	3.31E-27	0.00E+00	4.91E-11	1.25E-03	5.34E-02	0.00E+00	0.00E+00	2.26E-02	1.99E-02	1.43E-11
5.68E-09	600.034	1.22E+19	0.00E+00	1.04E-01	5.56E+05	0.00E+00	1.09E-09	2.37E+05	6.91E-01	1.48E+05	5.43E-01	5.92E+04	1.12E-01	1.43E-04	3.26E-02	2.90E-01	3.05E-02	4.72E-02	1.62E-02	0.00E+00	7.21E-04	2.45E-06	6.15E-13	2.19E-13	4.15E-25	1.56E-13	2.03E-22	7.39E-24	2.65E-21	5.57E-25	2.76E-23	1.87E-01	1.74E-22	2.95E-11	1.38E-09	2.91E-18	2.82E-24	3.79E-38	1.54E-33	3.58E-27	0.00E+00	5.26E-11	1.30E-03	5.52E-02	0.00E+00	0.00E+00	2.33E-02	2.06E-02	1.53E-11
5.69E-09	600.036	1.22E+19	0.00E+00	1.08E-01	5.56E+05	0.00E+00	1.16E-09	2.37E+05	7.15E-01	1.48E+05	5.62E-01	5.92E+04	1.15E-01	1.48E-04	3.37E-02	3.00E-01	3.16E-02	4.88E-02	1.68E-02	0.00E+00	7.45E-04	2.53E-06	6.57E-13	2.34E-13	4.44E-25	1.67E-13	2.25E-22	7.91E-24	2.84E-21	6.16E-25	2.95E-23	1.93E-01	1.93E-22	3.05E-11	1.42E-09	3.06E-18	3.11E-24	4.27E-38	1.68E-33	3.88E-27	0.00E+00	5.62E-11	1.34E-03	5.70E-02	0.00E+00	0.00E+00	2.41E-02	2.13E-02	1.63E-11
5.70E-09	600.037	1.22E+19	0.00E+00	1.11E-01	5.56E+05	0.00E+00	1.24E-09	2.37E+05	7.39E-01	1.48E+05	5.81E-01	5.92E+04	1.19E-01	1.53E-04	3.48E-02	3.10E-01	3.27E-02	5.05E-02	1.73E-02	0.00E+00	7.71E-04	2.62E-06	7.03E-13	2.50E-13	4.75E-25	1.78E-13	2.48E-22	8.45E-24	3.03E-21	6.81E-25	3.16E-23	2.00E-01	2.13E-22	3.15E-11	1.47E-09	3.22E-18	3.44E-24	4.80E-38	1.83E-33	4.20E-27	0.00E+00	6.01E-11	1.39E-03	5.90E-02	0.00E+00	0.00E+00	2.50E-02	2.21E-02	1.75E-11
5.71E-09	600.038	1.22E+19	0.00E+00	1.15E-01	5.56E+05	0.00E+00	1.33E-09	2.37E+05	7.64E-01	1.48E+05	6.01E-01	5.92E+04	1.23E-01	1.58E-04	3.60E-02	3.20E-01	3.38E-02	5.22E-02	1.79E-02	0.00E+00	7.97E-04	2.71E-06	7.51E-13	2.67E-13	5.08E-25	1.91E-13	2.75E-22	9.04E-24	3.24E-21	7.53E-25	3.39E-23	2.07E-01	2.36E-22	3.26E-11	1.52E-09	3.39E-18	3.81E-24	5.40E-38	2.00E-33	4.55E-27	0.00E+00	6.42E-11	1.43E-03	6.10E-02	0.00E+00	0.00E+00	2.58E-02	2.28E-02	1.87E-11
5.72E-09	600.039	1.22E+19	0.00E+00	1.19E-01	5.56E+05	0.00E+00	1.42E-09	2.37E+05	7.90E-01	1.48E+05	6.21E-01	5.92E+04	1.28E-01	1.64E-04	3.72E-02	3.31E-01	3.49E-02	5.39E-02	1.85E-02	0.00E+00	8.24E-04	2.80E-06	8.03E-13	2.86E-13	5.43E-25	2.04E-13	3.04E-22	9.66E-24	3.47E-21	8.33E-25	3.63E-23	2.14E-01	2.60E-22	3.37E-11	1.57E-09	3.57E-18	4.21E-24	6.09E-38	2.19E-33	4.94E-27	0.00E+00	6.87E-11	1.48E-03	6.31E-02	0.00E+00	0.00E+00	2.67E-02	2.36E-02	2.00E-11
5.73E-09	600.041	1.22E+19	0.00E+00	1.23E-01	5.56E+05	0.00E+00	1.52E-09	2.37E+05	8.17E-01	1.48E+05	6.42E-01	5.92E+04	1.32E-01	1.69E-04	3.85E-02	3.42E-01	3.61E-02	5.58E-02	1.92E-02	0.00E+00	8.52E-04	2.90E-06	8.59E-13	3.05E-13	5.81E-25	2.18E-13	3.36E-22	1.03E-23	3.71E-21	9.21E-25	3.90E-23	2.21E-01	2.88E-22	3.48E-11	1.63E-09	3.77E-18	4.65E-24	6.86E-38	2.39E-33	5.35E-27	0.00E+00	7.34E-11	1.53E-03	6.52E-02	0.00E+00	0.00E+00	2.76E-02	2.44E-02	2.14E-11
5.74E-09	600.042	1.22E+19	0.00E+00	1.27E-01	5.56E+05	0.00E+00	1.62E-09	2.37E+05	8.45E-01	1.48E+05	6.64E-01	5.92E+04	1.36E-01	1.75E-04	3.98E-02	3.54E-01	3.73E-02	5.77E-02	1.98E-02	0.00E+00	8.81E-04	3.00E-06	9.18E-13	3.27E-13	6.21E-25	2.33E-13	3.71E-22	1.10E-23	3.96E-21	1.02E-24	4.18E-23	2.28E-01	3.18E-22	3.60E-11	1.68E-09	3.97E-18	5.14E-24	7.72E-38	2.61E-33	5.81E-27	0.00E+00	7.85E-11	1.59E-03	6.74E-02	0.00E+00	0.00E+00	2.85E-02	2.52E-02	2.28E-11
5.75E-09	600.043	1.22E+19	0.00E+00	1.31E-01	5.56E+05	0.00E+00	1.74E-09	2.37E+05	8.74E-01	1.48E+05	6.87E-01	5.92E+04	1.41E-01	1.81E-04	4.12E-02	3.66E-01	3.86E-02	5.96E-02	2.05E-02	0.00E+00	9.11E-04	3.10E-06	9.82E-13	3.49E-13	6.64E-25	2.49E-13	4.11E-22	1.18E-23	4.24E-21	1.13E-24	4.49E-23	2.36E-01	3.52E-22	3.73E-11	1.74E-09	4.19E-18	5.69E-24	8.71E-38	2.85E-33	6.31E-27	0.00E+00	8.40E-11	1.64E-03	6.97E-02	0.00E+00	0.00E+00	2.95E-02	2.61E-02	2.44E-11
5.76E-09	600.045	1.22E+19	0.00E+00	1.36E-01	5.56E+05	0.00E+00	1.86E-09	2.37E+05	9.03E-01	1.48E+05	7.10E-01	5.92E+04	1.46E-01	1.87E-04	4.26E-02	3.79E-01	3.99E-02	6.17E-02	2.12E-02	0.00E+00	9.42E-04	3.20E-06	1.05E-12	3.73E-13	7.10E-25	2.66E-13	4.54E-22	1.26E-23	4.53E-21	1.24E-24	4.83E-23	2.44E-01	3.89E-22	3.85E-11	1.80E-09	4.43E-18	6.29E-24	9.82E-38	3.12E-33	6.85E-27	0.00E+00	8.98E-11	1.70E-03	7.21E-02	0.00E+00	0.00E+00	3.05E-02	2.70E-02	2.61E-11
5.77E-09	600.046	1.22E+19	0.00E+00	1.41E-01	5.56E+05	0.00E+00	1.99E-09	2.37E+05	9.34E-01	1.48E+05	7.34E-01	5.92E+04	1.51E-01	1.93E-04	4.40E-02	3.91E-01	4.13E-02	6.38E-02	2.19E-02	0.00E+00	9.74E-04	3.31E-06	1.12E-12	3.99E-13	7.59E-25	2.85E-13	5.02E-22	1.35E-23	4.85E-21	1.38E-24	5.20E-23	2.53E-01	4.30E-22	3.98E-11	1.86E-09	4.68E-18	6.95E-24	1.11E-37	3.41E-33	7.44E-27	0.00E+00	9.60E-11	1.75E-03	7.46E-02	0.00E+00	0.00E+00	3.16E-02	2.79E-02	2.79E-11
5.78E-09	600.048	1.22E+19	0.00E+00	1.45E-01	5.56E+05	0.00E+00	2.12E-09	2.37E+05	9.66E-01	1.48E+05	7.59E-01	5.92E+04	1.56E-01	2.00E-04	4.55E-02	4.05E-01	4.27E-02	6.59E-02	2.27E-02	0.00E+00	1.01E-03	3.43E-06	1.20E-12	4.27E-13	8.12E-25	3.05E-13	5.55E-22	1.44E-23	5.18E-21	1.52E-24	5.60E-23	2.61E-01	4.76E-22	4.12E-11	1.92E-09	4.94E-18	7.69E-24	1.25E-37	3.73E-33	8.09E-27	0.00E+00	1.03E-10	1.81E-03	7.71E-02	0.00E+00	0.00E+00	3.26E-02	2.88E-02	2.99E-11
5.79E-09	600.05	1.22E+19	0.00E+00	1.50E-01	5.56E+05	0.00E+00	2.27E-09	2.37E+05	9.99E-01	1.48E+05	7.85E-01	5.92E+04	1.61E-01	2.07E-04	4.71E-02	4.19E-01	4.41E-02	6.82E-02	2.34E-02	0.00E+00	1.04E-03	3.54E-06	1.28E-12	4.56E-13	8.68E-25	3.26E-13	6.13E-22	1.54E-23	5.54E-21	1.68E-24	6.03E-23	2.70E-01	5.26E-22	4.26E-11	1.99E-09	5.22E-18	8.50E-24	1.41E-37	4.09E-33	8.79E-27	0.00E+00	1.10E-10	1.88E-03	7.97E-02	0.00E+00	0.00E+00	3.37E-02	2.98E-02	3.19E-11
5.80E-09	600.051	1.22E+19	0.00E+00	1.55E-01	5.56E+05	0.00E+00	2.43E-09	2.37E+05	1.03E+00	1.48E+05	8.12E-01	5.92E+04	1.67E-01	2.14E-04	4.87E-02	4.33E-01	4.56E-02	7.05E-02	2.42E-02	0.00E+00	1.08E-03	3.66E-06	1.37E-12	4.88E-13	9.28E-25	3.48E-13	6.78E-22	1.65E-23	5.92E-21	1.86E-24	6.50E-23	2.79E-01	5.81E-22	4.41E-11	2.06E-09	5.53E-18	9.39E-24	1.59E-37	4.48E-33	9.57E-27	0.00E+00	1.17E-10	1.94E-03	8.24E-02	0.00E+00	0.00E+00	3.49E-02	3.08E-02	3.41E-11
5.81E-09	600.053	1.22E+19	0.00E+00	1.61E-01	5.56E+05	0.00E+00	2.59E-09	2.37E+05	1.07E+00	1.48E+05	8.39E-01	5.92E+04	1.72E-01	2.21E-04	5.03E-02	4.48E-01	4.72E-02	7.29E-02	2.51E-02	0.00E+00	1.11E-03	3.79E-06	1.47E-12	5.22E-13	9.92E-25	3.72E-13	7.50E-22	1.77E-23	6.33E-21	2.06E-24	7.01E-23	2.89E-01	6.43E-22	4.56E-11	2.13E-09	5.85E-18	1.04E-23	1.80E-37	4.90E-33	1.04E-26	0.00E+00	1.25E-10	2.01E-03	8.52E-02	0.00E+00	0.00E+00	3.61E-02	3.19E-02	3.65E-11
5.82E-09	600.055	1.22E+19	0.00E+00	1.66E-01	5.56E+05	0.00E+00	2.77E-09	2.37E+05	1.10E+00	1.48E+05	8.68E-01	5.92E+04	1.78E-01	2.29E-04	5.20E-02	4.63E-01	4.88E-02	7.54E-02	2.59E-02	0.00E+00	1.15E-03	3.92E-06	1.57E-12	5.58E-13	1.06E-24	3.98E-13	8.29E-22	1.89E-23	6.77E-21	2.27E-24	7.57E-23	2.99E-01	7.11E-22	4.71E-11	2.20E-09	6.19E-18	1.15E-23	2.03E-37	5.37E-33	1.13E-26	0.00E+00	1.34E-10	2.07E-03	8.81E-02	0.00E+00	0.00E+00	3.73E-02	3.30E-02	3.90E-11
5.83E-09	600.057	1.22E+19	0.00E+00	1.72E-01	5.56E+05	0.00E+00	2.97E-09	2.37E+05	1.14E+00	1.48E+05	8.98E-01	5.92E+04	1.84E-01	2.36E-04	5.38E-02	4.79E-01	5.05E-02	7.80E-02	2.68E-02	0.00E+00	1.19E-03	4.05E-06	1.68E-12	5.96E-13	1.13E-24	4.26E-13	9.17E-22	2.02E-23	7.24E-21	2.51E-24	8.18E-23	3.09E-01	7.86E-22	4.87E-11	2.27E-09	6.56E-18	1.27E-23	2.30E-37	5.89E-33	1.24E-26	0.00E+00	1.43E-10	2.14E-03	9.11E-02	0.00E+00	0.00E+00	3.86E-02	3.41E-02	4.17E-11
5.84E-09	600.059	1.22E+19	0.00E+00	1.78E-01	5.56E+05	0.00E+00	3.17E-09	2.37E+05	1.18E+00	1.48E+05	9.28E-01	5.92E+04	1.91E-01	2.44E-04	5.56E-02	4.95E-01	5.22E-02	8.06E-02	2.77E-02	0.00E+00	1.23E-03	4.19E-06	1.79E-12	6.38E-13	1.21E-24	4.55E-13	1.01E-21	2.16E-23	7.74E-21	2.78E-24	8.84E-23	3.19E-01	8.69E-22	5.04E-11	2.35E-09	6.96E-18	1.40E-23	2.60E-37	6.46E-33	1.35E-26	0.00E+00	1.53E-10	2.22E-03	9.42E-02	0.00E+00	0.00E+00	3.99E-02	3.52E-02	4.46E-11
5.85E-09	600.061	1.22E+19	0.00E+00	1.84E-01	5.56E+05	0.00E+00	3.39E-09	2.37E+05	1.22E+00	1.48E+05	9.60E-01	5.92E+04	1.97E-01	2.53E-04	5.75E-02	5.12E-01	5.40E-02	8.34E-02	2.87E-02	0.00E+00	1.27E-03	4.33E-06	1.92E-12	6.82E-13	1.30E-24	4.87E-13	1.12E-21	2.31E-23	8.28E-21	3.07E-24	9.57E-23	3.30E-01	9.61E-22	5.21E-11	2.43E-09	7.38E-18	1.55E-23	2.94E-37	7.08E-33	1.47E-26	0.00E+00	1.64E-10	2.29E-03	9.75E-02	0.00E+00	0.00E+00	4.12E-02	3.64E-02	4.77E-11
5.86E-09	600.063	1.22E+19	0.00E+00	1.90E-01	5.56E+05	0.00E+00	3.63E-09	2.37E+05	1.26E+00	1.48E+05	9.92E-01	5.92E+04	2.04E-01	2.61E-04	5.95E-02	5.29E-01	5.58E-02	8.62E-02	2.96E-02	0.00E+00	1.32E-03	4.48E-06	2.05E-12	7.29E-13	1.39E-24	5.20E-13	1.24E-21	2.47E-23	8.85E-21	3.40E-24	1.04E-22	3.41E-01	1.06E-21	5.39E-11	2.51E-09	7.83E-18	1.72E-23	3.32E-37	7.77E-33	1.60E-26	0.00E+00	1.75E-10	2.37E-03	1.01E-01	0.00E+00	0.00E+00	4.27E-02	3.77E-02	5.10E-11
5.87E-09	600.065	1.22E+19	0.00E+00	1.96E-01	5.56E+05	0.00E+00	3.88E-09	2.37E+05	1.31E+00	1.48E+05	1.03E+00	5.92E+04	2.11E-01	2.70E-04	6.15E-02	5.47E-01	5.77E-02	8.91E-02	3.06E-02	0.00E+00	1.36E-03	4.63E-06	2.19E-12	7.80E-13	1.48E-24	5.56E-13	1.37E-21	2.64E-23	9.46E-21	3.76E-24	1.12E-22	3.53E-01	1.17E-21	5.57E-11	2.60E-09	8.32E-18	1.90E-23	3.76E-37	8.53E-33	1.75E-26	0.00E+00	1.87E-10	2.45E-03	1.04E-01	0.00E+00	0.00E+00	4.41E-02	3.90E-02	5.45E-11
5.88E-09	600.067	1.22E+19	0.00E+00	2.03E-01	5.56E+05	0.00E+00	4.15E-09	2.37E+05	1.35E+00	1.48E+05	1.06E+00	5.92E+04	2.18E-01	2.79E-04	6.36E-02	5.66E-01	5.97E-02	9.22E-02	3.17E-02	0.00E+00	1.41E-03	4.79E-06	2.34E-12	8.34E-13	1.59E-24	5.95E-13	1.51E-21	2.82E-23	1.01E-20	4.15E-24	1.22E-22	3.65E-01	1.30E-21	5.76E-11	2.69E-09	8.84E-18	2.10E-23	4.26E-37	9.36E-33	1.91E-26	0.00E+00	2.00E-10	2.53E-03	1.08E-01	0.00E+00	0.00E+00	4.56E-02	4.03E-02	5.83E-11
5.89E-09	600.069	1.22E+19	0.00E+00	2.10E-01	5.56E+05	0.00E+00	4.43E-09	2.37E+05	1.40E+00	1.48E+05	1.10E+00	5.92E+04	2.25E-01	2.89E-04	6.58E-02	5.85E-01	6.17E-02	9.53E-02	3.28E-02	0.00E+00	1.46E-03	4.95E-06	2.51E-12	8.91E-13	1.70E-24	6.36E-13	1.67E-21	3.02E-23	1.08E-20	4.59E-24	1.32E-22	3.77E-01	1.44E-21	5.96E-11	2.78E-09	9.40E-18	2.32E-23	4.82E-37	1.03E-32	2.09E-26	0.00E+00	2.14E-10	2.62E-03	1.11E-01	0.00E+00	0.00E+00	4.72E-02	4.17E-02	6.23E-11
5.90E-09	600.072	1.22E+19	0.00E+00	2.17E-01	5.56E+05	0.00E+00	4.74E-09	2.37E+05	1.44E+00	1.48E+05	1.13E+00	5.92E+04	2.33E-01	2.99E-04	6.80E-02	6.05E-01	6.38E-02	9.85E-02	3.39E-02	0.00E+00	1.51E-03	5.12E-06	2.68E-12	9.53E-13	1.81E-24	6.80E-13	1.85E-21	3.23E-23	1.16E-20	5.08E-24	1.43E-22	3.90E-01	1.59E-21	6.16E-11	2.87E-09	1.00E-17	2.56E-23	5.46E-37	1.13E-32	2.28E-26	0.00E+00	2.29E-10	2.71E-03	1.15E-01	0.00E+00	0.00E+00	4.88E-02	4.31E-02	6.67E-11
5.91E-09	600.074	1.22E+19	0.00E+00	2.25E-01	5.56E+05	0.00E+00	5.07E-09	2.37E+05	1.49E+00	1.48E+05	1.17E+00	5.92E+04	2.41E-01	3.09E-04	7.03E-02	6.25E-01	6.60E-02	1.02E-01	3.50E-02	0.00E+00	1.56E-03	5.29E-06	2.87E-12	1.02E-12	1.94E-24	7.27E-13	2.05E-21	3.45E-23	1.24E-20	5.61E-24	1.56E-22	4.04E-01	1.75E-21	6.37E-11	2.97E-09	1.06E-17	2.83E-23	6.19E-37	1.24E-32	2.50E-26	0.00E+00	2.45E-10	2.80E-03	1.19E-01	0.00E+00	0.00E+00	5.04E-02	4.45E-02	7.13E-11
5.92E-09	600.077	1.22E+19	0.00E+00	2.32E-01	5.56E+05	0.00E+00	5.42E-09	2.37E+05	1.54E+00	1.48E+05	1.21E+00	5.92E+04	2.49E-01	3.19E-04	7.27E-02	6.47E-01	6.82E-02	1.05E-01	3.62E-02	0.00E+00	1.61E-03	5.47E-06	3.06E-12	1.09E-12	2.07E-24	7.77E-13	2.26E-21	3.69E-23	1.32E-20	6.21E-24	1.69E-22	4.17E-01	1.94E-21	6.59E-11	3.07E-09	1.13E-17	3.13E-23	7.02E-37	1.37E-32	2.73E-26	0.00E+00	2.62E-10	2.90E-03	1.23E-01	0.00E+00	0.00E+00	5.21E-02	4.61E-02	7.62E-11
5.93E-09	600.079	1.22E+19	0.00E+00	2.40E-01	5.56E+05	0.00E+00	5.79E-09	2.37E+05	1.60E+00	1.48E+05	1.25E+00	5.92E+04	2.58E-01	3.30E-04	7.52E-02	6.69E-01	7.05E-02	1.09E-01	3.75E-02	0.00E+00	1.66E-03	5.66E-06	3.28E-12	1.17E-12	2.22E-24	8.31E-13	2.50E-21	3.94E-23	1.41E-20	6.86E-24	1.84E-22	4.32E-01	2.14E-21	6.81E-11	3.18E-09	1.21E-17	3.47E-23	7.96E-37	1.50E-32	2.99E-26	0.00E+00	2.80E-10	3.00E-03	1.27E-01	0.00E+00	0.00E+00	5.39E-02	4.76E-02	8.15E-11
5.94E-09	600.082	1.22E+19	0.00E+00	2.48E-01	5.56E+05	0.00E+00	6.19E-09	2.37E+05	1.65E+00	1.48E+05	1.30E+00	5.92E+04	2.66E-01	3.42E-04	7.77E-02	6.91E-01	7.29E-02	1.13E-01	3.87E-02	0.00E+00	1.72E-03	5.85E-06	3.50E-12	1.25E-12	2.37E-24	8.89E-13	2.77E-21	4.22E-23	1.51E-20	7.59E-24	2.01E-22	4.46E-01	2.37E-21	7.04E-11	3.29E-09	1.29E-17	3.83E-23	9.03E-37	1.65E-32	3.28E-26	0.00E+00	3.00E-10	3.10E-03	1.32E-01	0.00E+00	0.00E+00	5.57E-02	4.92E-02	8.71E-11
5.95E-09	600.085	1.22E+19	0.00E+00	2.57E-01	5.56E+05	0.00E+00	6.62E-09	2.37E+05	1.71E+00	1.48E+05	1.34E+00	5.92E+04	2.75E-01	3.53E-04	8.04E-02	7.15E-01	7.54E-02	1.16E-01	4.00E-02	0.00E+00	1.78E-03	6.05E-06	3.75E-12	1.33E-12	2.54E-24	9.50E-13	3.06E-21	4.51E-23	1.62E-20	8.39E-24	2.19E-22	4.61E-01	2.62E-21	7.28E-11	3.40E-09	1.37E-17	4.24E-23	1.02E-36	1.82E-32	3.60E-26	0.00E+00	3.20E-10	3.20E-03	1.36E-01	0.00E+00	0.00E+00	5.76E-02	5.09E-02	9.31E-11
5.96E-09	600.088	1.22E+19	0.00E+00	2.66E-01	5.56E+05	0.00E+00	7.08E-09	2.37E+05	1.76E+00	1.48E+05	1.39E+00	5.92E+04	2.85E-01	3.65E-04	8.31E-02	7.39E-01	7.80E-02	1.20E-01	4.14E-02	0.00E+00	1.84E-03	6.26E-06	4.01E-12	1.42E-12	2.71E-24	1.02E-12	3.38E-21	4.82E-23	1.73E-20	9.27E-24	2.39E-22	4.77E-01	2.90E-21	7.53E-11	3.51E-09	1.47E-17	4.68E-23	1.16E-36	2.00E-32	3.94E-26	0.00E+00	3.42E-10	3.31E-03	1.41E-01	0.00E+00	0.00E+00	5.96E-02	5.27E-02	9.96E-11
5.97E-09	600.091	1.22E+19	0.00E+00	2.75E-01	5.56E+05	0.00E+00	7.57E-09	2.37E+05	1.82E+00	1.48E+05	1.43E+00	5.92E+04	2.95E-01	3.78E-04	8.60E-02	7.65E-01	8.06E-02	1.25E-01	4.28E-02	0.00E+00	1.90E-03	6.47E-06	4.28E-12	1.52E-12	2.90E-24	1.09E-12	3.74E-21	5.15E-23	1.85E-20	1.03E-23	2.61E-22	4.93E-01	3.20E-21	7.79E-11	3.63E-09	1.57E-17	5.18E-23	1.32E-36	2.20E-32	4.33E-26	0.00E+00	3.66E-10	3.43E-03	1.46E-01	0.00E+00	0.00E+00	6.16E-02	5.44E-02	1.06E-10
5.98E-09	600.094	1.22E+19	0.00E+00	2.84E-01	5.56E+05	0.00E+00	8.10E-09	2.37E+05	1.89E+00	1.48E+05	1.48E+00	5.92E+04	3.05E-01	3.90E-04	8.89E-02	7.91E-01	8.34E-02	1.29E-01	4.43E-02	0.00E+00	1.97E-03	6.69E-06	4.58E-12	1.63E-12	3.10E-24	1.16E-12	4.13E-21	5.51E-23	1.98E-20	1.13E-23	2.85E-22	5.10E-01	3.54E-21	8.05E-11	3.76E-09	1.67E-17	5.73E-23	1.50E-36	2.43E-32	4.76E-26	0.00E+00	3.91E-10	3.54E-03	1.51E-01	0.00E+00	0.00E+00	6.37E-02	5.63E-02	1.14E-10
5.99E-09	600.097	1.22E+19	0.00E+00	2.94E-01	5.56E+05	0.00E+00	8.66E-09	2.37E+05	1.95E+00	1.48E+05	1.53E+00	5.92E+04	3.15E-01	4.04E-04	9.19E-02	8.17E-01	8.62E-02	1.33E-01	4.58E-02	0.00E+00	2.04E-03	6.92E-06	4.90E-12	1.74E-12	3.32E-24	1.24E-12	4.57E-21	5.89E-23	2.11E-20	1.25E-23	3.11E-22	5.27E-01	3.92E-21	8.33E-11	3.88E-09	1.79E-17	6.33E-23	1.71E-36	2.68E-32	5.23E-26	0.00E+00	4.19E-10	3.66E-03	1.56E-01	0.00E+00	0.00E+00	6.59E-02	5.82E-02	1.22E-10
6.00E-09	600.1	1.22E+19	0.00E+00	3.04E-01	5.56E+05	0.00E+00	9.26E-09	2.37E+05	2.02E+00	1.48E+05	1.59E+00	5.92E+04	3.26E-01	4.17E-04	9.50E-02	8.45E-01	8.92E-02	1.38E-01	4.73E-02	0.00E+00	2.10E-03	7.15E-06	5.24E-12	1.86E-12	3.55E-24	1.33E-12	5.05E-21	6.30E-23	2.26E-20	1.39E-23	3.40E-22	5.45E-01	4.33E-21	8.61E-11	4.02E-09	1.92E-17	7.00E-23	1.94E-36	2.95E-32	5.75E-26	0.00E+00	4.48E-10	3.79E-03	1.61E-01	0.00E+00	0.00E+00	6.81E-02	6.02E-02	1.30E-10
6.01E-09	600.104	1.22E+19	0.00E+00	3.14E-01	5.56E+05	0.00E+00	9.90E-09	2.37E+05	2.09E+00	1.48E+05	1.64E+00	5.92E+04	3.37E-01	4.32E-04	9.83E-02	8.74E-01	9.22E-02	1.42E-01	4.90E-02	0.00E+00	2.18E-03	7.40E-06	5.60E-12	1.99E-12	3.79E-24	1.42E-12	5.59E-21	6.74E-23	2.42E-20	1.53E-23	3.73E-22	5.64E-01	4.79E-21	8.90E-11	4.15E-09	2.05E-17	7.74E-23	2.20E-36	3.25E-32	6.32E-26	0.00E+00	4.79E-10	3.92E-03	1.66E-01	0.00E+00	0.00E+00	7.05E-02	6.22E-02	1.39E-10
6.02E-09	600.107	1.22E+19	0.00E+00	3.25E-01	5.56E+05	0.00E+00	1.06E-08	2.37E+05	2.16E+00	1.48E+05	1.70E+00	5.92E+04	3.48E-01	4.46E-04	1.02E-01	9.04E-01	9.53E-02	1.47E-01	5.06E-02	0.00E+00	2.25E-03	7.65E-06	5.99E-12	2.13E-12	4.06E-24	1.52E-12	6.18E-21	7.20E-23	2.58E-20	1.69E-23	4.08E-22	5.83E-01	5.29E-21	9.21E-11	4.29E-09	2.20E-17	8.55E-23	2.51E-36	3.59E-32	6.96E-26	0.00E+00	5.12E-10	4.05E-03	1.72E-01	0.00E+00	0.00E+00	7.29E-02	6.44E-02	1.49E-10
6.03E-09	600.111	1.22E+19	0.00E+00	3.36E-01	5.56E+05	0.00E+00	1.13E-08	2.37E+05	2.23E+00	1.48E+05	1.75E+00	5.92E+04	3.60E-01	4.62E-04	1.05E-01	9.35E-01	9.86E-02	1.52E-01	5.23E-02	0.00E+00	2.33E-03	7.91E-06	6.40E-12	2.28E-12	4.34E-24	1.62E-12	6.83E-21	7.70E-23	2.76E-20	1.87E-23	4.48E-22	6.03E-01	5.85E-21	9.52E-11	4.44E-09	2.36E-17	9.46E-23	2.85E-36	3.96E-32	7.67E-26	0.00E+00	5.47E-10	4.19E-03	1.78E-01	0.00E+00	0.00E+00	7.53E-02	6.66E-02	1.59E-10
6.04E-09	600.115	1.22E+19	0.00E+00	3.47E-01	5.56E+05	0.00E+00	1.21E-08	2.37E+05	2.31E+00	1.48E+05	1.81E+00	5.92E+04	3.72E-01	4.77E-04	1.09E-01	9.66E-01	1.02E-01	1.57E-01	5.41E-02	0.00E+00	2.41E-03	8.18E-06	6.84E-12	2.43E-12	4.64E-24	1.74E-12	7.55E-21	8.23E-23	2.95E-20	2.07E-23	4.91E-22	6.24E-01	6.47E-21	9.85E-11	4.59E-09	2.53E-17	1.05E-22	3.25E-36	4.37E-32	8.45E-26	0.00E+00	5.85E-10	4.33E-03	1.84E-01	0.00E+00	0.00E+00	7.79E-02	6.88E-02	1.70E-10
6.05E-09	600.119	1.22E+19	0.00E+00	3.59E-01	5.56E+05	0.00E+00	1.29E-08	2.37E+05	2.38E+00	1.48E+05	1.87E+00	5.92E+04	3.85E-01	4.93E-04	1.12E-01	9.99E-01	1.05E-01	1.63E-01	5.60E-02	0.00E+00	2.49E-03	8.46E-06	7.32E-12	2.60E-12	4.96E-24	1.86E-12	8.35E-21	8.80E-23	3.16E-20	2.29E-23	5.39E-22	6.45E-01	7.16E-21	1.02E-10	4.75E-09	2.71E-17	1.16E-22	3.70E-36	4.83E-32	9.32E-26	0.00E+00	6.25E-10	4.48E-03	1.90E-01	0.00E+00	0.00E+00	8.06E-02	7.12E-02	1.82E-10
6.06E-09	600.123	1.22E+19	0.00E+00	3.71E-01	5.56E+05	0.00E+00	1.38E-08	2.37E+05	2.47E+00	1.48E+05	1.94E+00	5.92E+04	3.98E-01	5.10E-04	1.16E-01	1.03E+00	1.09E-01	1.68E-01	5.79E-02	0.00E+00	2.57E-03	8.74E-06	7.82E-12	2.78E-12	5.31E-24	1.98E-12	9.23E-21	9.41E-23	3.38E-20	2.53E-23	5.93E-22	6.67E-01	7.91E-21	1.05E-10	4.91E-09	2.91E-17	1.28E-22	4.21E-36	5.33E-32	1.03E-25	0.00E+00	6.69E-10	4.63E-03	1.97E-01	0.00E+00	0.00E+00	8.33E-02	7.36E-02	1.94E-10
6.07E-09	600.127	1.22E+19	0.00E+00	3.84E-01	5.56E+05	0.00E+00	1.48E-08	2.37E+05	2.55E+00	1.48E+05	2.00E+00	5.92E+04	4.12E-01	5.28E-04	1.20E-01	1.07E+00	1.13E-01	1.74E-01	5.98E-02	0.00E+00	2.66E-03	9.04E-06	8.37E-12	2.97E-12	5.67E-24	2.12E-12	1.02E-20	1.01E-22	3.61E-20	2.80E-23	6.52E-22	6.89E-01	8.75E-21	1.09E-10	5.08E-09	3.13E-17	1.41E-22	4.80E-36	5.89E-32	1.14E-25	0.00E+00	7.15E-10	4.79E-03	2.03E-01	0.00E+00	0.00E+00	8.61E-02	7.61E-02	2.08E-10
6.08E-09	600.131	1.22E+19	0.00E+00	3.97E-01	5.56E+05	0.00E+00	1.58E-08	2.37E+05	2.64E+00	1.48E+05	2.07E+00	5.92E+04	4.26E-01	5.46E-04	1.24E-01	1.10E+00	1.17E-01	1.80E-01	6.19E-02	0.00E+00	2.75E-03	9.35E-06	8.94E-12	3.18E-12	6.07E-24	2.27E-12	1.13E-20	1.08E-22	3.86E-20	3.09E-23	7.17E-22	7.13E-01	9.67E-21	1.13E-10	5.25E-09	3.36E-17	1.56E-22	5.47E-36	6.51E-32	1.25E-25	0.00E+00	7.65E-10	4.95E-03	2.10E-01	0.00E+00	0.00E+00	8.91E-02	7.87E-02	2.22E-10
6.09E-09	600.136	1.22E+19	0.00E+00	4.10E-01	5.56E+05	0.00E+00	1.69E-08	2.37E+05	2.73E+00	1.48E+05	2.14E+00	5.92E+04	4.40E-01	5.64E-04	1.28E-01	1.14E+00	1.20E-01	1.86E-01	6.40E-02	0.00E+00	2.85E-03	9.67E-06	9.56E-12	3.40E-12	6.49E-24	2.43E-12	1.25E-20	1.15E-22	4.13E-20	3.42E-23	7.90E-22	7.37E-01	1.07E-20	1.16E-10	5.43E-09	3.62E-17	1.73E-22	6.24E-36	7.20E-32	1.39E-25	0.00E+00	8.17E-10	5.12E-03	2.18E-01	0.00E+00	0.00E+00	9.21E-02	8.14E-02	2.38E-10
6.10E-09	600.14	1.22E+19	0.00E+00	4.24E-01	5.56E+05	0.00E+00	1.81E-08	2.37E+05	2.82E+00	1.48E+05	2.22E+00	5.92E+04	4.55E-01	5.83E-04	1.33E-01	1.18E+00	1.25E-01	1.92E-01	6.62E-02	0.00E+00	2.94E-03	1.00E-05	1.02E-11	3.64E-12	6.94E-24	2.59E-12	1.38E-20	1.23E-22	4.41E-20	3.78E-23	8.71E-22	7.62E-01	1.18E-20	1.20E-10	5.61E-09	3.89E-17	1.91E-22	7.12E-36	7.96E-32	1.53E-25	0.00E+00	8.74E-10	5.29E-03	2.25E-01	0.00E+00	0.00E+00	9.52E-02	8.41E-02	2.54E-10
6.11E-09	600.145	1.22E+19	0.00E+00	4.39E-01	5.56E+05	0.00E+00	1.93E-08	2.37E+05	2.91E+00	1.48E+05	2.29E+00	5.92E+04	4.71E-01	6.03E-04	1.37E-01	1.22E+00	1.29E-01	1.99E-01	6.84E-02	0.00E+00	3.04E-03	1.03E-05	1.09E-11	3.89E-12	7.42E-24	2.77E-12	1.52E-20	1.32E-22	4.72E-20	4.18E-23	9.60E-22	7.88E-01	1.31E-20	1.25E-10	5.81E-09	4.19E-17	2.11E-22	8.12E-36	8.81E-32	1.70E-25	0.00E+00	9.35E-10	5.47E-03	2.33E-01	0.00E+00	0.00E+00	9.85E-02	8.70E-02	2.72E-10
6.12E-09	600.15	1.22E+19	0.00E+00	4.54E-01	5.56E+05	0.00E+00	2.07E-08	2.37E+05	3.01E+00	1.48E+05	2.37E+00	5.92E+04	4.87E-01	6.24E-04	1.42E-01	1.26E+00	1.33E-01	2.06E-01	7.07E-02	0.00E+00	3.15E-03	1.07E-05	1.17E-11	4.16E-12	7.94E-24	2.97E-12	1.69E-20	1.41E-22	5.05E-20	4.62E-23	1.06E-21	8.15E-01	1.44E-20	1.29E-10	6.00E-09	4.52E-17	2.33E-22	9.27E-36	9.74E-32	1.88E-25	0.00E+00	9.99E-10	5.66E-03	2.41E-01	0.00E+00	0.00E+00	1.02E-01	8.99E-02	2.91E-10
6.13E-09	600.155	1.22E+19	0.00E+00	4.69E-01	5.56E+05	0.00E+00	2.21E-08	2.37E+05	3.12E+00	1.48E+05	2.45E+00	5.92E+04	5.03E-01	6.45E-04	1.47E-01	1.31E+00	1.38E-01	2.13E-01	7.31E-02	0.00E+00	3.25E-03	1.11E-05	1.25E-11	4.44E-12	8.49E-24	3.17E-12	1.86E-20	1.50E-22	5.40E-20	5.11E-23	1.17E-21	8.43E-01	1.60E-20	1.33E-10	6.21E-09	4.87E-17	2.58E-22	1.06E-35	1.08E-31	2.08E-25	0.00E+00	1.07E-09	5.85E-03	2.49E-01	0.00E+00	0.00E+00	1.05E-01	9.30E-02	3.11E-10
6.14E-09	600.16	1.22E+19	0.00E+00	4.85E-01	5.56E+05	0.00E+00	2.36E-08	2.37E+05	3.22E+00	1.48E+05	2.53E+00	5.92E+04	5.20E-01	6.67E-04	1.52E-01	1.35E+00	1.42E-01	2.20E-01	7.56E-02	0.00E+00	3.36E-03	1.14E-05	1.34E-11	4.75E-12	9.08E-24	3.39E-12	2.06E-20	1.61E-22	5.77E-20	5.65E-23	1.29E-21	8.71E-01	1.77E-20	1.38E-10	6.42E-09	5.25E-17	2.85E-22	1.21E-35	1.19E-31	2.31E-25	0.00E+00	1.14E-09	6.05E-03	2.57E-01	0.00E+00	0.00E+00	1.09E-01	9.62E-02	3.32E-10
6.15E-09	600.166	1.22E+19	0.00E+00	5.02E-01	5.56E+05	0.00E+00	2.53E-08	2.37E+05	3.33E+00	1.48E+05	2.62E+00	5.92E+04	5.38E-01	6.90E-04	1.57E-01	1.40E+00	1.47E-01	2.27E-01	7.82E-02	0.00E+00	3.48E-03	1.18E-05	1.43E-11	5.08E-12	9.71E-24	3.63E-12	2.28E-20	1.72E-22	6.17E-20	6.25E-23	1.43E-21	9.01E-01	1.95E-20	1.42E-10	6.64E-09	5.67E-17	3.16E-22	1.38E-35	1.32E-31	2.56E-25	0.00E+00	1.22E-09	6.26E-03	2.66E-01	0.00E+00	0.00E+00	1.13E-01	9.94E-02	3.55E-10
6.16E-09	600.171	1.22E+19	0.00E+00	5.19E-01	5.56E+05	0.00E+00	2.70E-08	2.37E+05	3.45E+00	1.48E+05	2.71E+00	5.92E+04	5.56E-01	7.13E-04	1.62E-01	1.44E+00	1.52E-01	2.35E-01	8.09E-02	0.00E+00	3.60E-03	1.22E-05	1.53E-11	5.43E-12	1.04E-23	3.88E-12	2.52E-20	1.84E-22	6.60E-20	6.91E-23	1.58E-21	9.32E-01	2.16E-20	1.47E-10	6.86E-09	6.12E-17	3.49E-22	1.58E-35	1.47E-31	2.85E-25	0.00E+00	1.31E-09	6.47E-03	2.75E-01	0.00E+00	0.00E+00	1.16E-01	1.03E-01	3.80E-10
6.17E-09	600.177	1.22E+19	0.00E+00	5.36E-01	5.56E+05	0.00E+00	2.89E-08	2.37E+05	3.56E+00	1.48E+05	2.80E+00	5.92E+04	5.75E-01	7.37E-04	1.68E-01	1.49E+00	1.57E-01	2.43E-01	8.36E-02	0.00E+00	3.72E-03	1.26E-05	1.63E-11	5.81E-12	1.11E-23	4.14E-12	2.78E-20	1.97E-22	7.05E-20	7.64E-23	1.75E-21	9.63E-01	2.39E-20	1.52E-10	7.10E-09	6.62E-17	3.86E-22	1.80E-35	1.63E-31	3.16E-25	0.00E+00	1.40E-09	6.69E-03	2.84E-01	0.00E+00	0.00E+00	1.20E-01	1.06E-01	4.06E-10
6.18E-09	600.183	1.22E+19	0.00E+00	5.54E-01	5.56E+05	0.00E+00	3.09E-08	2.37E+05	3.68E+00	1.48E+05	2.90E+00	5.92E+04	5.95E-01	7.62E-04	1.74E-01	1.54E+00	1.63E-01	2.52E-01	8.65E-02	0.00E+00	3.85E-03	1.31E-05	1.75E-11	6.21E-12	1.19E-23	4.43E-12	3.08E-20	2.10E-22	7.54E-20	8.44E-23	1.94E-21	9.96E-01	2.64E-20	1.58E-10	7.34E-09	7.15E-17	4.26E-22	2.06E-35	1.80E-31	3.52E-25	0.00E+00	1.49E-09	6.92E-03	2.94E-01	0.00E+00	0.00E+00	1.24E-01	1.10E-01	4.34E-10
6.19E-09	600.19	1.22E+19	0.00E+00	5.73E-01	5.56E+05	0.00E+00	3.30E-08	2.37E+05	3.81E+00	1.48E+05	2.99E+00	5.92E+04	6.15E-01	7.88E-04	1.79E-01	1.60E+00	1.68E-01	2.60E-01	8.94E-02	0.00E+00	3.98E-03	1.35E-05	1.87E-11	6.64E-12	1.27E-23	4.74E-12	3.40E-20	2.25E-22	8.06E-20	9.34E-23	2.16E-21	1.03E+00	2.92E-20	1.63E-10	7.59E-09	7.74E-17	4.71E-22	2.36E-35	2.00E-31	3.91E-25	0.00E+00	1.60E-09	7.15E-03	3.04E-01	0.00E+00	0.00E+00	1.29E-01	1.14E-01	4.64E-10
6.20E-09	600.196	1.22E+19	0.00E+00	5.93E-01	5.56E+05	0.00E+00	3.53E-08	2.37E+05	3.94E+00	1.48E+05	3.10E+00	5.92E+04	6.36E-01	8.15E-04	1.86E-01	1.65E+00	1.74E-01	2.69E-01	9.25E-02	0.00E+00	4.11E-03	1.40E-05	2.00E-11	7.10E-12	1.36E-23	5.07E-12	3.76E-20	2.40E-22	8.62E-20	1.03E-22	2.39E-21	1.07E+00	3.23E-20	1.68E-10	7.85E-09	8.37E-17	5.21E-22	2.70E-35	2.22E-31	4.35E-25	0.00E+00	1.71E-09	7.40E-03	3.14E-01	0.00E+00	0.00E+00	1.33E-01	1.18E-01	4.96E-10
6.21E-09	600.203	1.22E+19	0.00E+00	6.13E-01	5.56E+05	0.00E+00	3.77E-08	2.37E+05	4.07E+00	1.48E+05	3.20E+00	5.92E+04	6.58E-01	8.43E-04	1.92E-01	1.71E+00	1.80E-01	2.78E-01	9.56E-02	0.00E+00	4.25E-03	1.44E-05	2.14E-11	7.59E-12	1.45E-23	5.42E-12	4.16E-20	2.57E-22	9.22E-20	1.14E-22	2.66E-21	1.10E+00	3.57E-20	1.74E-10	8.12E-09	9.06E-17	5.76E-22	3.09E-35	2.46E-31	4.84E-25	0.00E+00	1.82E-09	7.65E-03	3.25E-01	0.00E+00	0.00E+00	1.38E-01	1.22E-01	5.31E-10
6.22E-09	600.21	1.22E+19	0.00E+00	6.34E-01	5.56E+05	0.00E+00	4.03E-08	2.37E+05	4.21E+00	1.48E+05	3.31E+00	5.92E+04	6.80E-01	8.71E-04	1.98E-01	1.76E+00	1.86E-01	2.88E-01	9.89E-02	0.00E+00	4.40E-03	1.49E-05	2.28E-11	8.12E-12	1.55E-23	5.79E-12	4.60E-20	2.75E-22	9.86E-20	1.26E-22	2.95E-21	1.14E+00	3.94E-20	1.80E-10	8.39E-09	9.82E-17	6.37E-22	3.54E-35	2.73E-31	5.40E-25	0.00E+00	1.95E-09	7.91E-03	3.36E-01	0.00E+00	0.00E+00	1.42E-01	1.26E-01	5.68E-10
6.23E-09	600.217	1.22E+19	0.00E+00	6.55E-01	5.56E+05	0.00E+00	4.31E-08	2.37E+05	4.35E+00	1.48E+05	3.42E+00	5.92E+04	7.03E-01	9.01E-04	2.05E-01	1.82E+00	1.92E-01	2.97E-01	1.02E-01	0.00E+00	4.55E-03	1.54E-05	2.44E-11	8.68E-12	1.66E-23	6.19E-12	5.08E-20	2.94E-22	1.05E-19	1.40E-22	3.29E-21	1.18E+00	4.36E-20	1.86E-10	8.68E-09	1.06E-16	7.04E-22	4.05E-35	3.04E-31	6.02E-25	0.00E+00	2.09E-09	8.18E-03	3.48E-01	0.00E+00	0.00E+00	1.47E-01	1.30E-01	6.07E-10
6.24E-09	600.224	1.22E+19	0.00E+00	6.78E-01	5.56E+05	0.00E+00	4.61E-08	2.37E+05	4.50E+00	1.48E+05	3.54E+00	5.92E+04	7.27E-01	9.32E-04	2.12E-01	1.89E+00	1.99E-01	3.07E-01	1.06E-01	0.00E+00	4.70E-03	1.60E-05	2.61E-11	9.28E-12	1.78E-23	6.62E-12	5.62E-20	3.14E-22	1.13E-19	1.54E-22	3.66E-21	1.22E+00	4.82E-20	1.93E-10	8.97E-09	1.15E-16	7.79E-22	4.64E-35	3.37E-31	6.71E-25	0.00E+00	2.23E-09	8.45E-03	3.59E-01	0.00E+00	0.00E+00	1.52E-01	1.34E-01	6.49E-10
6.25E-09	600.232	1.22E+19	0.00E+00	7.01E-01	5.56E+05	0.00E+00	4.93E-08	2.37E+05	4.66E+00	1.48E+05	3.66E+00	5.92E+04	7.52E-01	9.63E-04	2.19E-01	1.95E+00	2.06E-01	3.18E-01	1.09E-01	0.00E+00	4.86E-03	1.65E-05	2.79E-11	9.92E-12	1.90E-23	7.08E-12	6.21E-20	3.36E-22	1.20E-19	1.71E-22	4.07E-21	1.26E+00	5.33E-20	1.99E-10	9.28E-09	1.25E-16	8.61E-22	5.32E-35	3.75E-31	7.49E-25	0.00E+00	2.39E-09	8.74E-03	3.72E-01	0.00E+00	0.00E+00	1.57E-01	1.39E-01	6.94E-10
6.26E-09	600.24	1.22E+19	0.00E+00	7.25E-01	5.56E+05	0.00E+00	5.27E-08	2.37E+05	4.81E+00	1.48E+05	3.78E+00	5.92E+04	7.77E-01	9.96E-04	2.27E-01	2.02E+00	2.13E-01	3.29E-01	1.13E-01	0.00E+00	5.03E-03	1.71E-05	2.98E-11	1.06E-11	2.03E-23	7.57E-12	6.87E-20	3.59E-22	1.29E-19	1.89E-22	4.54E-21	1.30E+00	5.89E-20	2.06E-10	9.59E-09	1.36E-16	9.52E-22	6.10E-35	4.17E-31	8.36E-25	0.00E+00	2.55E-09	9.04E-03	3.84E-01	0.00E+00	0.00E+00	1.63E-01	1.44E-01	7.42E-10
6.27E-09	600.248	1.22E+19	0.00E+00	7.49E-01	5.56E+05	0.00E+00	5.64E-08	2.37E+05	4.98E+00	1.48E+05	3.91E+00	5.92E+04	8.04E-01	1.03E-03	2.34E-01	2.09E+00	2.20E-01	3.40E-01	1.17E-01	0.00E+00	5.20E-03	1.77E-05	3.19E-11	1.13E-11	2.17E-23	8.09E-12	7.60E-20	3.84E-22	1.38E-19	2.08E-22	5.06E-21	1.35E+00	6.51E-20	2.13E-10	9.92E-09	1.47E-16	1.05E-21	7.00E-35	4.64E-31	9.34E-25	0.00E+00	2.73E-09	9.35E-03	3.97E-01	0.00E+00	0.00E+00	1.68E-01	1.49E-01	7.93E-10
6.28E-09	600.256	1.22E+19	0.00E+00	7.75E-01	5.56E+05	0.00E+00	6.03E-08	2.37E+05	5.15E+00	1.48E+05	4.05E+00	5.92E+04	8.31E-01	1.07E-03	2.42E-01	2.16E+00	2.28E-01	3.51E-01	1.21E-01	0.00E+00	5.38E-03	1.83E-05	3.41E-11	1.21E-11	2.33E-23	8.65E-12	8.40E-20	4.11E-22	1.47E-19	2.30E-22	5.64E-21	1.39E+00	7.20E-20	2.20E-10	1.03E-08	1.60E-16	1.16E-21	8.03E-35	5.16E-31	1.04E-24	0.00E+00	2.92E-09	9.67E-03	4.11E-01	0.00E+00	0.00E+00	1.74E-01	1.54E-01	8.48E-10
6.29E-09	600.265	1.22E+19	0.00E+00	8.01E-01	5.56E+05	0.00E+00	6.44E-08	2.37E+05	5.32E+00	1.48E+05	4.18E+00	5.92E+04	8.59E-01	1.10E-03	2.51E-01	2.23E+00	2.35E-01	3.63E-01	1.25E-01	0.00E+00	5.56E-03	1.89E-05	3.65E-11	1.30E-11	2.49E-23	9.25E-12	9.28E-20	4.39E-22	1.57E-19	2.55E-22	6.30E-21	1.44E+00	7.96E-20	2.28E-10	1.06E-08	1.74E-16	1.29E-21	9.22E-35	5.74E-31	1.17E-24	0.00E+00	3.12E-09	9.99E-03	4.25E-01	0.00E+00	0.00E+00	1.80E-01	1.59E-01	9.07E-10
6.30E-09	600.274	1.22E+19	0.00E+00	8.28E-01	5.56E+05	0.00E+00	6.89E-08	2.37E+05	5.50E+00	1.48E+05	4.33E+00	5.92E+04	8.89E-01	1.14E-03	2.59E-01	2.31E+00	2.43E-01	3.76E-01	1.29E-01	0.00E+00	5.75E-03	1.95E-05	3.90E-11	1.39E-11	2.66E-23	9.89E-12	1.03E-19	4.70E-22	1.68E-19	2.82E-22	7.03E-21	1.49E+00	8.80E-20	2.36E-10	1.10E-08	1.89E-16	1.42E-21	1.06E-34	6.39E-31	1.31E-24	0.00E+00	3.33E-09	1.03E-02	4.39E-01	0.00E+00	0.00E+00	1.86E-01	1.64E-01	9.69E-10
6.31E-09	600.283	1.22E+19	0.00E+00	8.57E-01	5.56E+05	0.00E+00	7.36E-08	2.37E+05	5.69E+00	1.48E+05	4.47E+00	5.92E+04	9.19E-01	1.18E-03	2.68E-01	2.39E+00	2.52E-01	3.89E-01	1.34E-01	0.00E+00	5.95E-03	2.02E-05	4.17E-11	1.48E-11	2.85E-23	1.06E-11	1.13E-19	5.02E-22	1.80E-19	3.11E-22	7.86E-21	1.54E+00	9.73E-20	2.44E-10	1.13E-08	2.06E-16	1.57E-21	1.22E-34	7.12E-31	1.46E-24	0.00E+00	3.56E-09	1.07E-02	4.54E-01	0.00E+00	0.00E+00	1.92E-01	1.70E-01	1.04E-09
6.32E-09	600.293	1.22E+19	0.00E+00	8.86E-01	5.56E+05	0.00E+00	7.87E-08	2.37E+05	5.88E+00	1.48E+05	4.63E+00	5.92E+04	9.50E-01	1.22E-03	2.77E-01	2.47E+00	2.60E-01	4.02E-01	1.38E-01	0.00E+00	6.15E-03	2.09E-05	4.46E-11	1.59E-11	3.04E-23	1.13E-11	1.25E-19	5.37E-22	1.93E-19	3.44E-22	8.79E-21	1.59E+00	1.08E-19	2.52E-10	1.17E-08	2.24E-16	1.74E-21	1.40E-34	7.93E-31	1.64E-24	0.00E+00	3.81E-09	1.10E-02	4.70E-01	0.00E+00	0.00E+00	1.99E-01	1.76E-01	1.11E-09
6.33E-09	600.303	1.22E+19	0.00E+00	9.16E-01	5.56E+05	0.00E+00	8.42E-08	2.37E+05	6.09E+00	1.48E+05	4.78E+00	5.92E+04	9.82E-01	1.26E-03	2.87E-01	2.55E+00	2.69E-01	4.15E-01	1.43E-01	0.00E+00	6.36E-03	2.16E-05	4.77E-11	1.70E-11	3.26E-23	1.21E-11	1.39E-19	5.74E-22	2.06E-19	3.81E-22	9.83E-21	1.65E+00	1.19E-19	2.61E-10	1.21E-08	2.44E-16	1.92E-21	1.60E-34	8.83E-31	1.84E-24	0.00E+00	4.07E-09	1.14E-02	4.86E-01	0.00E+00	0.00E+00	2.06E-01	1.82E-01	1.18E-09
6.34E-09	600.313	1.22E+19	0.00E+00	9.47E-01	5.56E+05	0.00E+00	9.00E-08	2.37E+05	6.29E+00	1.48E+05	4.95E+00	5.92E+04	1.02E+00	1.30E-03	2.96E-01	2.64E+00	2.78E-01	4.30E-01	1.48E-01	0.00E+00	6.58E-03	2.23E-05	5.10E-11	1.81E-11	3.48E-23	1.29E-11	1.53E-19	6.14E-22	2.20E-19	4.21E-22	1.10E-20	1.70E+00	1.31E-19	2.70E-10	1.25E-08	2.66E-16	2.12E-21	1.84E-34	9.85E-31	2.06E-24	0.00E+00	4.36E-09	1.18E-02	5.02E-01	0.00E+00	0.00E+00	2.13E-01	1.88E-01	1.27E-09
6.35E-09	600.324	1.22E+19	0.00E+00	9.79E-01	5.56E+05	0.00E+00	9.62E-08	2.37E+05	6.51E+00	1.48E+05	5.11E+00	5.92E+04	1.05E+00	1.35E-03	3.06E-01	2.73E+00	2.88E-01	4.44E-01	1.53E-01	0.00E+00	6.80E-03	2.31E-05	5.45E-11	1.94E-11	3.73E-23	1.38E-11	1.70E-19	6.57E-22	2.35E-19	4.65E-22	1.23E-20	1.76E+00	1.45E-19	2.79E-10	1.30E-08	2.90E-16	2.35E-21	2.12E-34	1.10E-30	2.31E-24	0.00E+00	4.66E-09	1.22E-02	5.19E-01	0.00E+00	0.00E+00	2.20E-01	1.94E-01	1.35E-09
6.36E-09	600.335	1.22E+19	0.00E+00	1.01E+00	5.56E+05	0.00E+00	1.03E-07	2.37E+05	6.73E+00	1.48E+05	5.29E+00	5.92E+04	1.09E+00	1.39E-03	3.17E-01	2.82E+00	2.97E-01	4.59E-01	1.58E-01	0.00E+00	7.03E-03	2.39E-05	5.83E-11	2.07E-11	3.99E-23	1.48E-11	1.87E-19	7.02E-22	2.52E-19	5.15E-22	1.38E-20	1.82E+00	1.61E-19	2.88E-10	1.34E-08	3.16E-16	2.60E-21	2.44E-34	1.22E-30	2.59E-24	0.00E+00	4.98E-09	1.26E-02	5.37E-01	0.00E+00	0.00E+00	2.27E-01	2.01E-01	1.45E-09
6.37E-09	600.346	1.22E+19	0.00E+00	1.05E+00	5.56E+05	0.00E+00	1.10E-07	2.37E+05	6.96E+00	1.48E+05	5.47E+00	5.92E+04	1.12E+00	1.44E-03	3.28E-01	2.92E+00	3.07E-01	4.75E-01	1.63E-01	0.00E+00	7.27E-03	2.47E-05	6.23E-11	2.22E-11	4.26E-23	1.58E-11	2.07E-19	7.51E-22	2.69E-19	5.69E-22	1.55E-20	1.88E+00	1.78E-19	2.98E-10	1.39E-08	3.44E-16	2.87E-21	2.81E-34	1.37E-30	2.91E-24	0.00E+00	5.32E-09	1.31E-02	5.55E-01	0.00E+00	0.00E+00	2.35E-01	2.08E-01	1.55E-09
6.38E-09	600.358	1.22E+19	0.00E+00	1.08E+00	5.56E+05	0.00E+00	1.18E-07	2.37E+05	7.19E+00	1.48E+05	5.65E+00	5.92E+04	1.16E+00	1.49E-03	3.39E-01	3.01E+00	3.18E-01	4.91E-01	1.69E-01	0.00E+00	7.52E-03	2.55E-05	6.66E-11	2.37E-11	4.56E-23	1.69E-11	2.29E-19	8.03E-22	2.88E-19	6.29E-22	1.74E-20	1.95E+00	1.96E-19	3.08E-10	1.43E-08	3.75E-16	3.17E-21	3.23E-34	1.53E-30	3.27E-24	0.00E+00	5.69E-09	1.35E-02	5.74E-01	0.00E+00	0.00E+00	2.43E-01	2.15E-01	1.66E-09
6.39E-09	600.37	1.22E+19	0.00E+00	1.12E+00	5.56E+05	0.00E+00	1.26E-07	2.37E+05	7.44E+00	1.48E+05	5.85E+00	5.92E+04	1.20E+00	1.54E-03	3.50E-01	3.12E+00	3.29E-01	5.08E-01	1.75E-01	0.00E+00	7.78E-03	2.64E-05	7.13E-11	2.53E-11	4.88E-23	1.81E-11	2.53E-19	8.58E-22	3.08E-19	6.95E-22	1.95E-20	2.01E+00	2.17E-19	3.19E-10	1.48E-08	4.10E-16	3.51E-21	3.72E-34	1.70E-30	3.68E-24	0.00E+00	6.09E-09	1.40E-02	5.94E-01	0.00E+00	0.00E+00	2.51E-01	2.22E-01	1.77E-09
6.40E-09	600.383	1.22E+19	0.00E+00	1.16E+00	5.56E+05	0.00E+00	1.34E-07	2.37E+05	7.69E+00	1.48E+05	6.05E+00	5.92E+04	1.24E+00	1.59E-03	3.62E-01	3.22E+00	3.40E-01	5.25E-01	1.81E-01	0.00E+00	8.05E-03	2.73E-05	7.62E-11	2.71E-11	5.22E-23	1.93E-11	2.80E-19	9.18E-22	3.29E-19	7.69E-22	2.19E-20	2.08E+00	2.40E-19	3.30E-10	1.53E-08	4.47E-16	3.88E-21	4.29E-34	1.90E-30	4.13E-24	0.00E+00	6.51E-09	1.44E-02	6.14E-01	0.00E+00	0.00E+00	2.60E-01	2.30E-01	1.89E-09
6.41E-09	600.396	1.22E+19	0.00E+00	1.20E+00	5.56E+05	0.00E+00	1.44E-07	2.37E+05	7.95E+00	1.48E+05	6.25E+00	5.92E+04	1.28E+00	1.64E-03	3.74E-01	3.33E+00	3.51E-01	5.43E-01	1.87E-01	0.00E+00	8.32E-03	2.82E-05	8.15E-11	2.90E-11	5.58E-23	2.07E-11	3.10E-19	9.81E-22	3.52E-19	8.50E-22	2.46E-20	2.15E+00	2.65E-19	3.41E-10	1.59E-08	4.88E-16	4.29E-21	4.94E-34	2.13E-30	4.65E-24	0.00E+00	6.96E-09	1.49E-02	6.35E-01	0.00E+00	0.00E+00	2.69E-01	2.37E-01	2.02E-09
6.42E-09	600.409	1.22E+19	0.00E+00	1.24E+00	5.56E+05	0.00E+00	1.54E-07	2.37E+05	8.22E+00	1.48E+05	6.46E+00	5.92E+04	1.33E+00	1.70E-03	3.87E-01	3.45E+00	3.63E-01	5.61E-01	1.93E-01	0.00E+00	8.60E-03	2.92E-05	8.71E-11	3.10E-11	5.97E-23	2.21E-11	3.42E-19	1.05E-21	3.76E-19	9.40E-22	2.76E-20	2.22E+00	2.93E-19	3.53E-10	1.64E-08	5.33E-16	4.74E-21	5.69E-34	2.38E-30	5.23E-24	0.00E+00	7.44E-09	1.54E-02	6.56E-01	0.00E+00	0.00E+00	2.78E-01	2.45E-01	2.16E-09
6.43E-09	600.423	1.22E+19	0.00E+00	1.28E+00	5.56E+05	0.00E+00	1.64E-07	2.37E+05	8.50E+00	1.48E+05	6.68E+00	5.92E+04	1.37E+00	1.76E-03	4.00E-01	3.56E+00	3.76E-01	5.80E-01	2.00E-01	0.00E+00	8.90E-03	3.02E-05	9.31E-11	3.31E-11	6.39E-23	2.36E-11	3.78E-19	1.12E-21	4.02E-19	1.04E-21	3.11E-20	2.30E+00	3.24E-19	3.65E-10	1.70E-08	5.83E-16	5.24E-21	6.56E-34	2.66E-30	5.89E-24	0.00E+00	7.95E-09	1.60E-02	6.79E-01	0.00E+00	0.00E+00	2.87E-01	2.54E-01	2.31E-09
6.44E-09	600.438	1.22E+19	0.00E+00	1.32E+00	5.56E+05	0.00E+00	1.76E-07	2.37E+05	8.79E+00	1.48E+05	6.91E+00	5.92E+04	1.42E+00	1.82E-03	4.14E-01	3.68E+00	3.89E-01	6.00E-01	2.06E-01	0.00E+00	9.20E-03	3.12E-05	9.96E-11	3.54E-11	6.84E-23	2.53E-11	4.18E-19	1.20E-21	4.30E-19	1.15E-21	3.50E-20	2.38E+00	3.59E-19	3.78E-10	1.75E-08	6.37E-16	5.80E-21	7.57E-34	2.97E-30	6.64E-24	0.00E+00	8.50E-09	1.65E-02	7.02E-01	0.00E+00	0.00E+00	2.97E-01	2.62E-01	2.47E-09
6.45E-09	600.452	1.22E+19	0.00E+00	1.37E+00	5.56E+05	0.00E+00	1.88E-07	2.37E+05	9.09E+00	1.48E+05	7.15E+00	5.92E+04	1.47E+00	1.88E-03	4.28E-01	3.81E+00	4.02E-01	6.21E-01	2.13E-01	0.00E+00	9.52E-03	3.22E-05	1.06E-10	3.78E-11	7.32E-23	2.70E-11	4.62E-19	1.28E-21	4.60E-19	1.27E-21	3.93E-20	2.46E+00	3.97E-19	3.91E-10	1.81E-08	6.97E-16	6.41E-21	8.74E-34	3.32E-30	7.48E-24	0.00E+00	9.09E-09	1.71E-02	7.26E-01	0.00E+00	0.00E+00	3.07E-01	2.71E-01	2.64E-09
6.46E-09	600.468	1.22E+19	0.00E+00	1.41E+00	5.56E+05	0.00E+00	2.01E-07	2.37E+05	9.40E+00	1.48E+05	7.39E+00	5.92E+04	1.52E+00	1.94E-03	4.43E-01	3.94E+00	4.15E-01	6.42E-01	2.21E-01	0.00E+00	9.84E-03	3.33E-05	1.14E-10	4.05E-11	7.83E-23	2.89E-11	5.11E-19	1.37E-21	4.92E-19	1.40E-21	4.43E-20	2.54E+00	4.38E-19	4.04E-10	1.88E-08	7.62E-16	7.09E-21	1.01E-33	3.72E-30	8.43E-24	0.00E+00	9.72E-09	1.76E-02	7.50E-01	0.00E+00	0.00E+00	3.18E-01	2.81E-01	2.83E-09
6.47E-09	600.484	1.22E+19	0.00E+00	1.46E+00	5.56E+05	0.00E+00	2.15E-07	2.37E+05	9.72E+00	1.48E+05	7.64E+00	5.92E+04	1.57E+00	2.01E-03	4.58E-01	4.07E+00	4.30E-01	6.64E-01	2.28E-01	0.00E+00	1.02E-02	3.45E-05	1.22E-10	4.33E-11	8.37E-23	3.09E-11	5.65E-19	1.47E-21	5.26E-19	1.55E-21	4.99E-20	2.63E+00	4.85E-19	4.18E-10	1.94E-08	8.34E-16	7.83E-21	1.16E-33	4.17E-30	9.50E-24	0.00E+00	1.04E-08	1.82E-02	7.76E-01	0.00E+00	0.00E+00	3.28E-01	2.90E-01	3.02E-09
6.48E-09	600.5	1.22E+19	0.00E+00	1.51E+00	5.56E+05	0.00E+00	2.29E-07	2.37E+05	1.00E+01	1.48E+05	7.90E+00	5.92E+04	1.62E+00	2.08E-03	4.73E-01	4.21E+00	4.44E-01	6.86E-01	2.36E-01	0.00E+00	1.05E-02	3.56E-05	1.30E-10	4.63E-11	8.96E-23	3.30E-11	6.25E-19	1.57E-21	5.62E-19	1.72E-21	5.62E-20	2.72E+00	5.36E-19	4.32E-10	2.01E-08	9.12E-16	8.66E-21	1.34E-33	4.67E-30	1.07E-23	0.00E+00	1.11E-08	1.89E-02	8.02E-01	0.00E+00	0.00E+00	3.40E-01	3.00E-01	3.23E-09
6.49E-09	600.517	1.22E+19	0.00E+00	1.56E+00	5.56E+05	-1.58E-08	2.45E-07	2.37E+05	1.04E+01	1.48E+05	8.17E+00	5.92E+04	1.68E+00	2.15E-03	4.89E-01	4.35E+00	4.59E-01	7.09E-01	2.44E-01	0.00E+00	1.09E-02	3.69E-05	1.39E-10	4.95E-11	9.59E-23	3.53E-11	6.91E-19	1.68E-21	6.01E-19	1.90E-21	6.34E-20	2.81E+00	5.92E-19	4.47E-10	2.07E-08	9.99E-16	9.57E-21	1.55E-33	5.23E-30	1.21E-23	0.00E+00	1.19E-08	1.95E-02	8.29E-01	0.00E+00	0.00E+00	3.51E-01	3.10E-01	3.46E-09
6.50E-09	600.535	1.22E+19	0.00E+00	1.62E+00	5.56E+05	-1.58E-08	2.62E-07	2.37E+05	1.07E+01	1.48E+05	8.45E+00	5.92E+04	1.73E+00	2.22E-03	5.06E-01	4.50E+00	4.75E-01	7.34E-01	2.52E-01	0.00E+00	1.13E-02	3.81E-05	1.49E-10	5.29E-11	1.03E-22	3.77E-11	7.63E-19	1.79E-21	6.42E-19	2.10E-21	7.14E-20	2.91E+00	6.55E-19	4.62E-10	2.14E-08	1.09E-15	1.06E-20	1.79E-33	5.86E-30	1.37E-23	0.00E+00	1.27E-08	2.02E-02	8.58E-01	0.00E+00	0.00E+00	3.63E-01	3.21E-01	3.69E-09
6.51E-09	600.553	1.22E+19	0.00E+00	1.67E+00	5.56E+05	-1.58E-08	2.80E-07	2.37E+05	1.11E+01	1.48E+05	8.73E+00	5.92E+04	1.79E+00	2.30E-03	5.23E-01	4.66E+00	4.91E-01	7.59E-01	2.61E-01	0.00E+00	1.16E-02	3.94E-05	1.59E-10	5.66E-11	1.10E-22	4.03E-11	8.44E-19	1.92E-21	6.87E-19	2.32E-21	8.06E-20	3.00E+00	7.24E-19	4.78E-10	2.22E-08	1.20E-15	1.17E-20	2.07E-33	6.57E-30	1.54E-23	0.00E+00	1.36E-08	2.09E-02	8.87E-01	0.00E+00	0.00E+00	3.75E-01	3.32E-01	3.95E-09
6.52E-09	600.572	1.22E+19	0.00E+00	1.73E+00	5.56E+05	-1.58E-08	3.00E-07	2.37E+05	1.15E+01	1.48E+05	9.03E+00	5.92E+04	1.85E+00	2.38E-03	5.41E-01	4.81E+00	5.08E-01	7.84E-01	2.70E-01	0.00E+00	1.20E-02	4.07E-05	1.70E-10	6.05E-11	1.17E-22	4.31E-11	9.33E-19	2.05E-21	7.35E-19	2.56E-21	9.09E-20	3.11E+00	8.00E-19	4.95E-10	2.29E-08	1.31E-15	1.29E-20	2.40E-33	7.36E-30	1.74E-23	0.00E+00	1.45E-08	2.16E-02	9.17E-01	0.00E+00	0.00E+00	3.88E-01	3.43E-01	4.22E-09
6.53E-09	600.591	1.22E+19	0.00E+00	1.79E+00	5.56E+05	-1.58E-08	3.21E-07	2.37E+05	1.19E+01	1.48E+05	9.34E+00	5.92E+04	1.92E+00	2.46E-03	5.59E-01	4.98E+00	5.25E-01	8.11E-01	2.79E-01	0.00E+00	1.25E-02	4.21E-05	1.82E-10	6.47E-11	1.26E-22	4.61E-11	1.03E-18	2.19E-21	7.85E-19	2.84E-21	1.03E-19	3.21E+00	8.85E-19	5.12E-10	2.37E-08	1.44E-15	1.43E-20	2.77E-33	8.26E-30	1.97E-23	0.00E+00	1.55E-08	2.23E-02	9.48E-01	0.00E+00	0.00E+00	4.01E-01	3.55E-01	4.52E-09
6.54E-09	600.611	1.22E+19	0.00E+00	1.85E+00	5.56E+05	-1.58E-08	3.43E-07	2.37E+05	1.23E+01	1.48E+05	9.65E+00	5.92E+04	1.98E+00	2.54E-03	5.78E-01	5.15E+00	5.43E-01	8.39E-01	2.88E-01	0.00E+00	1.29E-02	4.36E-05	1.95E-10	6.91E-11	1.34E-22	4.93E-11	1.14E-18	2.35E-21	8.40E-19	3.13E-21	1.16E-19	3.32E+00	9.78E-19	5.29E-10	2.45E-08	1.58E-15	1.58E-20	3.21E-33	9.27E-30	2.23E-23	0.00E+00	1.66E-08	2.31E-02	9.80E-01	0.00E+00	0.00E+00	4.15E-01	3.67E-01	4.83E-09
6.55E-09	600.632	1.22E+19	0.00E+00	1.91E+00	5.56E+05	-1.58E-08	3.66E-07	2.37E+05	1.27E+01	1.48E+05	9.98E+00	5.92E+04	2.05E+00	2.63E-03	5.98E-01	5.32E+00	5.61E-01	8.67E-01	2.98E-01	0.00E+00	1.33E-02	4.50E-05	2.08E-10	7.39E-11	1.44E-22	5.27E-11	1.26E-18	2.51E-21	8.98E-19	3.47E-21	1.31E-19	3.43E+00	1.08E-18	5.47E-10	2.54E-08	1.73E-15	1.75E-20	3.72E-33	1.04E-29	2.52E-23	0.00E+00	1.77E-08	2.38E-02	1.01E+00	0.00E+00	0.00E+00	4.29E-01	3.79E-01	5.16E-09
6.56E-09	600.654	1.22E+19	0.00E+00	1.98E+00	5.56E+05	-1.58E-08	3.92E-07	2.37E+05	1.31E+01	1.48E+05	1.03E+01	5.92E+04	2.12E+00	2.71E-03	6.18E-01	5.50E+00	5.80E-01	8.97E-01	3.08E-01	0.00E+00	1.38E-02	4.66E-05	2.22E-10	7.90E-11	1.54E-22	5.64E-11	1.39E-18	2.68E-21	9.60E-19	3.83E-21	1.48E-19	3.55E+00	1.20E-18	5.66E-10	2.62E-08	1.90E-15	1.93E-20	4.30E-33	1.17E-29	2.85E-23	0.00E+00	1.90E-08	2.47E-02	1.05E+00	0.00E+00	0.00E+00	4.44E-01	3.92E-01	5.52E-09
6.57E-09	600.676	1.22E+19	0.00E+00	2.04E+00	5.56E+05	-1.58E-08	4.19E-07	2.37E+05	1.36E+01	1.48E+05	1.07E+01	5.92E+04	2.19E+00	2.81E-03	6.39E-01	5.69E+00	6.00E-01	9.27E-01	3.19E-01	0.00E+00	1.42E-02	4.82E-05	2.38E-10	8.45E-11	1.65E-22	6.03E-11	1.54E-18	2.87E-21	1.03E-18	4.24E-21	1.67E-19	3.67E+00	1.32E-18	5.86E-10	2.71E-08	2.08E-15	2.14E-20	4.98E-33	1.31E-29	3.22E-23	0.00E+00	2.03E-08	2.55E-02	1.08E+00	0.00E+00	0.00E+00	4.59E-01	4.05E-01	5.90E-09
6.58E-09	600.699	1.22E+19	0.00E+00	2.11E+00	5.56E+05	-1.58E-08	4.48E-07	2.37E+05	1.40E+01	1.48E+05	1.10E+01	5.92E+04	2.27E+00	2.90E-03	6.61E-01	5.88E+00	6.21E-01	9.59E-01	3.30E-01	0.00E+00	1.47E-02	4.98E-05	2.54E-10	9.03E-11	1.76E-22	6.45E-11	1.70E-18	3.07E-21	1.10E-18	4.68E-21	1.89E-19	3.80E+00	1.46E-18	6.06E-10	2.80E-08	2.28E-15	2.36E-20	5.77E-33	1.47E-29	3.64E-23	0.00E+00	2.17E-08	2.64E-02	1.12E+00	0.00E+00	0.00E+00	4.74E-01	4.19E-01	6.31E-09
6.59E-09	600.722	1.22E+19	0.00E+00	2.19E+00	5.56E+05	-1.58E-08	4.79E-07	2.37E+05	1.45E+01	1.48E+05	1.14E+01	5.92E+04	2.34E+00	3.00E-03	6.83E-01	6.08E+00	6.42E-01	9.91E-01	3.41E-01	0.00E+00	1.52E-02	5.15E-05	2.72E-10	9.66E-11	1.89E-22	6.89E-11	1.88E-18	3.28E-21	1.17E-18	5.18E-21	2.14E-19	3.93E+00	1.61E-18	6.27E-10	2.90E-08	2.50E-15	2.61E-20	6.69E-33	1.66E-29	4.12E-23	0.00E+00	2.32E-08	2.73E-02	1.16E+00	0.00E+00	0.00E+00	4.90E-01	4.33E-01	6.74E-09
6.60E-09	600.747	1.22E+19	0.00E+00	2.26E+00	5.56E+05	-1.58E-08	5.12E-07	2.37E+05	1.50E+01	1.48E+05	1.18E+01	5.92E+04	2.42E+00	3.10E-03	7.06E-01	6.29E+00	6.63E-01	1.02E+00	3.52E-01	0.00E+00	1.58E-02	5.32E-05	2.91E-10	1.03E-10	2.02E-22	7.37E-11	2.08E-18	3.51E-21	1.26E-18	5.72E-21	2.42E-19	4.06E+00	1.79E-18	6.48E-10	3.00E-08	2.75E-15	2.89E-20	7.75E-33	1.86E-29	4.67E-23	0.00E+00	2.48E-08	2.82E-02	1.20E+00	0.00E+00	0.00E+00	5.07E-01	4.48E-01	7.21E-09
6.61E-09	600.772	1.22E+19	0.00E+00	2.34E+00	5.56E+05	-1.58E-08	5.47E-07	2.37E+05	1.55E+01	1.48E+05	1.22E+01	5.92E+04	2.51E+00	3.21E-03	7.30E-01	6.50E+00	6.86E-01	1.06E+00	3.64E-01	0.00E+00	1.63E-02	5.51E-05	3.11E-10	1.10E-10	2.16E-22	7.88E-11	2.30E-18	3.75E-21	1.34E-18	6.33E-21	2.74E-19	4.20E+00	1.97E-18	6.71E-10	3.10E-08	3.02E-15	3.19E-20	8.99E-33	2.09E-29	5.29E-23	0.00E+00	2.65E-08	2.91E-02	1.24E+00	0.00E+00	0.00E+00	5.24E-01	4.63E-01	7.71E-09
6.62E-09	600.799	1.22E+19	0.00E+00	2.42E+00	5.56E+05	-1.58E-08	5.85E-07	2.37E+05	1.60E+01	1.48E+05	1.26E+01	5.92E+04	2.59E+00	3.32E-03	7.55E-01	6.73E+00	7.09E-01	1.10E+00	3.77E-01	0.00E+00	1.69E-02	5.69E-05	3.32E-10	1.18E-10	2.31E-22	8.42E-11	2.54E-18	4.01E-21	1.43E-18	7.00E-21	3.10E-19	4.34E+00	2.18E-18	6.94E-10	3.21E-08	3.32E-15	3.53E-20	1.04E-32	2.36E-29	5.99E-23	0.00E+00	2.83E-08	3.01E-02	1.28E+00	0.00E+00	0.00E+00	5.42E-01	4.79E-01	8.24E-09
6.63E-09	600.826	1.22E+19	0.00E+00	2.50E+00	5.56E+05	-1.58E-08	6.25E-07	2.37E+05	1.66E+01	1.48E+05	1.30E+01	5.92E+04	2.68E+00	3.43E-03	7.81E-01	6.95E+00	7.33E-01	1.13E+00	3.89E-01	0.00E+00	1.74E-02	5.89E-05	3.55E-10	1.26E-10	2.48E-22	9.01E-11	2.81E-18	4.29E-21	1.53E-18	7.74E-21	3.51E-19	4.49E+00	2.41E-18	7.18E-10	3.32E-08	3.64E-15	3.90E-20	1.21E-32	2.65E-29	6.79E-23	0.00E+00	3.03E-08	3.12E-02	1.32E+00	0.00E+00	0.00E+00	5.61E-01	4.95E-01	8.81E-09
6.64E-09	600.854	1.22E+19	0.00E+00	2.58E+00	5.56E+05	-1.58E-08	6.68E-07	2.37E+05	1.72E+01	1.48E+05	1.35E+01	5.92E+04	2.77E+00	3.54E-03	8.07E-01	7.19E+00	7.58E-01	1.17E+00	4.03E-01	0.00E+00	1.80E-02	6.09E-05	3.80E-10	1.35E-10	2.65E-22	9.63E-11	3.11E-18	4.58E-21	1.64E-18	8.55E-21	3.97E-19	4.64E+00	2.67E-18	7.42E-10	3.43E-08	4.00E-15	4.31E-20	1.40E-32	2.98E-29	7.70E-23	0.00E+00	3.24E-08	3.22E-02	1.37E+00	0.00E+00	0.00E+00	5.80E-01	5.12E-01	9.42E-09
6.65E-09	600.883	1.22E+19	0.00E+00	2.67E+00	5.56E+05	-1.58E-08	7.14E-07	2.37E+05	1.77E+01	1.48E+05	1.39E+01	5.92E+04	2.86E+00	3.67E-03	8.35E-01	7.43E+00	7.84E-01	1.21E+00	4.16E-01	0.00E+00	1.86E-02	6.29E-05	4.06E-10	1.44E-10	2.84E-22	1.03E-10	3.44E-18	4.90E-21	1.75E-18	9.45E-21	4.50E-19	4.80E+00	2.95E-18	7.68E-10	3.55E-08	4.40E-15	4.77E-20	1.63E-32	3.36E-29	8.73E-23	0.00E+00	3.46E-08	3.33E-02	1.42E+00	0.00E+00	0.00E+00	5.99E-01	5.29E-01	1.01E-08
6.66E-09	600.913	1.22E+19	0.00E+00	2.76E+00	5.56E+05	-1.58E-08	7.64E-07	2.37E+05	1.83E+01	1.48E+05	1.44E+01	5.92E+04	2.96E+00	3.79E-03	8.63E-01	7.69E+00	8.11E-01	1.25E+00	4.31E-01	0.00E+00	1.93E-02	6.51E-05	4.34E-10	1.54E-10	3.04E-22	1.10E-10	3.80E-18	5.24E-21	1.88E-18	1.05E-20	5.10E-19	4.96E+00	3.26E-18	7.95E-10	3.67E-08	4.83E-15	5.27E-20	1.89E-32	3.78E-29	9.90E-23	0.00E+00	3.70E-08	3.44E-02	1.46E+00	0.00E+00	0.00E+00	6.20E-01	5.47E-01	1.08E-08
6.67E-09	600.944	1.22E+19	0.00E+00	2.85E+00	5.56E+05	-1.58E-08	8.16E-07	2.37E+05	1.90E+01	1.48E+05	1.49E+01	5.92E+04	3.06E+00	3.92E-03	8.92E-01	7.95E+00	8.38E-01	1.29E+00	4.45E-01	0.00E+00	1.99E-02	6.73E-05	4.64E-10	1.65E-10	3.25E-22	1.18E-10	4.20E-18	5.61E-21	2.01E-18	1.16E-20	5.78E-19	5.13E+00	3.60E-18	8.22E-10	3.79E-08	5.31E-15	5.82E-20	2.20E-32	4.26E-29	1.12E-22	0.00E+00	3.96E-08	3.56E-02	1.51E+00	0.00E+00	0.00E+00	6.41E-01	5.66E-01	1.15E-08
6.68E-09	600.976	1.22E+19	0.00E+00	2.95E+00	5.56E+05	-1.58E-08	8.73E-07	2.37E+05	1.96E+01	1.48E+05	1.54E+01	5.92E+04	3.17E+00	4.05E-03	9.22E-01	8.22E+00	8.67E-01	1.34E+00	4.60E-01	0.00E+00	2.06E-02	6.96E-05	4.97E-10	1.76E-10	3.48E-22	1.26E-10	4.64E-18	6.00E-21	2.14E-18	1.28E-20	6.55E-19	5.30E+00	3.98E-18	8.50E-10	3.92E-08	5.84E-15	6.44E-20	2.55E-32	4.80E-29	1.27E-22	0.00E+00	4.23E-08	3.68E-02	1.57E+00	0.00E+00	0.00E+00	6.63E-01	5.85E-01	1.23E-08
6.69E-09	601.009	1.22E+19	0.00E+00	3.05E+00	5.56E+05	-1.58E-08	9.33E-07	2.37E+05	2.03E+01	1.48E+05	1.59E+01	5.92E+04	3.27E+00	4.19E-03	9.54E-01	8.50E+00	8.96E-01	1.38E+00	4.76E-01	0.00E+00	2.13E-02	7.19E-05	5.31E-10	1.89E-10	3.73E-22	1.35E-10	5.13E-18	6.41E-21	2.29E-18	1.41E-20	7.43E-19	5.48E+00	4.40E-18	8.80E-10	4.06E-08	6.42E-15	7.12E-20	2.97E-32	5.41E-29	1.45E-22	0.00E+00	4.52E-08	3.81E-02	1.62E+00	0.00E+00	0.00E+00	6.85E-01	6.05E-01	1.32E-08
6.70E-09	601.043	1.22E+19	0.00E+00	3.16E+00	5.56E+05	-1.46E-08	9.97E-07	2.37E+05	2.10E+01	1.48E+05	1.65E+01	5.92E+04	3.39E+00	4.33E-03	9.86E-01	8.79E+00	9.27E-01	1.43E+00	4.92E-01	0.00E+00	2.21E-02	7.44E-05	5.68E-10	2.02E-10	3.99E-22	1.44E-10	5.67E-18	6.86E-21	2.45E-18	1.56E-20	8.42E-19	5.67E+00	4.87E-18	9.10E-10	4.20E-08	7.06E-15	7.87E-20	3.45E-32	6.10E-29	1.64E-22	0.00E+00	4.84E-08	3.94E-02	1.67E+00	0.00E+00	0.00E+00	7.08E-01	6.26E-01	1.41E-08
6.71E-09	601.079	1.22E+19	0.00E+00	3.26E+00	5.56E+05	-1.46E-08	1.07E-06	2.37E+05	2.17E+01	1.48E+05	1.70E+01	5.92E+04	3.50E+00	4.48E-03	1.02E+00	9.08E+00	9.58E-01	1.48E+00	5.09E-01	0.00E+00	2.28E-02	7.69E-05	6.07E-10	2.16E-10	4.27E-22	1.54E-10	6.27E-18	7.33E-21	2.62E-18	1.73E-20	9.56E-19	5.86E+00	5.38E-18	9.42E-10	4.34E-08	7.77E-15	8.70E-20	4.01E-32	6.88E-29	1.86E-22	0.00E+00	5.17E-08	4.07E-02	1.73E+00	0.00E+00	0.00E+00	7.32E-01	6.47E-01	1.50E-08
6.72E-09	601.116	1.22E+19	0.00E+00	3.37E+00	5.56E+05	-1.46E-08	1.14E-06	2.37E+05	2.24E+01	1.48E+05	1.76E+01	5.92E+04	3.62E+00	4.63E-03	1.05E+00	9.39E+00	9.91E-01	1.53E+00	5.26E-01	0.00E+00	2.36E-02	7.95E-05	6.49E-10	2.31E-10	4.58E-22	1.65E-10	6.93E-18	7.84E-21	2.80E-18	1.91E-20	1.08E-18	6.06E+00	5.95E-18	9.75E-10	4.49E-08	8.54E-15	9.62E-20	4.67E-32	7.77E-29	2.11E-22	0.00E+00	5.53E-08	4.21E-02	1.79E+00	0.00E+00	0.00E+00	7.57E-01	6.69E-01	1.61E-08
6.73E-09	601.153	1.22E+19	0.00E+00	3.49E+00	5.56E+05	-1.46E-08	1.22E-06	2.37E+05	2.32E+01	1.48E+05	1.82E+01	5.92E+04	3.74E+00	4.79E-03	1.09E+00	9.71E+00	1.02E+00	1.58E+00	5.44E-01	0.00E+00	2.44E-02	8.22E-05	6.94E-10	2.47E-10	4.90E-22	1.76E-10	7.66E-18	8.38E-21	3.00E-18	2.11E-20	1.23E-18	6.27E+00	6.57E-18	1.01E-09	4.64E-08	9.40E-15	1.06E-19	5.43E-32	8.76E-29	2.40E-22	0.00E+00	5.91E-08	4.35E-02	1.85E+00	0.00E+00	0.00E+00	7.83E-01	6.92E-01	1.72E-08
6.74E-09	601.193	1.22E+19	0.00E+00	3.61E+00	5.56E+05	-1.46E-08	1.30E-06	2.37E+05	2.40E+01	1.48E+05	1.88E+01	5.92E+04	3.87E+00	4.95E-03	1.13E+00	1.00E+01	1.06E+00	1.64E+00	5.62E-01	0.00E+00	2.53E-02	8.50E-05	7.42E-10	2.64E-10	5.25E-22	1.88E-10	8.46E-18	8.97E-21	3.20E-18	2.33E-20	1.40E-18	6.48E+00	7.26E-18	1.04E-09	4.80E-08	1.03E-14	1.18E-19	6.32E-32	9.89E-29	2.73E-22	0.00E+00	6.32E-08	4.50E-02	1.91E+00	0.00E+00	0.00E+00	8.10E-01	7.15E-01	1.84E-08
6.75E-09	601.233	1.22E+19	0.00E+00	3.73E+00	5.56E+05	-1.46E-08	1.39E-06	2.37E+05	2.48E+01	1.48E+05	1.95E+01	5.92E+04	4.00E+00	5.11E-03	1.16E+00	1.04E+01	1.10E+00	1.69E+00	5.82E-01	0.00E+00	2.61E-02	8.79E-05	7.94E-10	2.82E-10	5.62E-22	2.01E-10	9.36E-18	9.59E-21	3.43E-18	2.58E-20	1.58E-18	6.70E+00	8.03E-18	1.08E-09	4.96E-08	1.14E-14	1.30E-19	7.36E-32	1.12E-28	3.10E-22	0.00E+00	6.76E-08	4.65E-02	1.98E+00	0.00E+00	0.00E+00	8.37E-01	7.39E-01	1.96E-08
6.76E-09	601.275	1.22E+19	0.00E+00	3.86E+00	5.56E+05	-1.46E-08	1.49E-06	2.37E+05	2.56E+01	1.48E+05	2.01E+01	5.92E+04	4.14E+00	5.29E-03	1.20E+00	1.07E+01	1.13E+00	1.75E+00	6.01E-01	0.00E+00	2.70E-02	9.09E-05	8.48E-10	3.01E-10	6.02E-22	2.15E-10	1.03E-17	1.03E-20	3.66E-18	2.85E-20	1.80E-18	6.93E+00	8.88E-18	1.12E-09	5.13E-08	1.25E-14	1.44E-19	8.57E-32	1.26E-28	3.52E-22	0.00E+00	7.22E-08	4.81E-02	2.05E+00	0.00E+00	0.00E+00	8.65E-01	7.65E-01	2.10E-08
6.77E-09	601.318	1.22E+19	0.00E+00	3.99E+00	5.56E+05	-1.46E-08	1.59E-06	2.37E+05	2.65E+01	1.48E+05	2.08E+01	5.92E+04	4.28E+00	5.47E-03	1.25E+00	1.11E+01	1.17E+00	1.81E+00	6.22E-01	0.00E+00	2.80E-02	9.40E-05	9.07E-10	3.22E-10	6.45E-22	2.30E-10	1.14E-17	1.10E-20	3.92E-18	3.15E-20	2.04E-18	7.16E+00	9.81E-18	1.16E-09	5.31E-08	1.38E-14	1.59E-19	9.98E-32	1.42E-28	4.00E-22	0.00E+00	7.72E-08	4.97E-02	2.11E+00	0.00E+00	0.00E+00	8.95E-01	7.91E-01	2.25E-08
6.78E-09	601.363	1.22E+19	0.00E+00	4.12E+00	5.56E+05	-1.46E-08	1.70E-06	2.37E+05	2.74E+01	1.48E+05	2.15E+01	5.92E+04	4.42E+00	5.65E-03	1.29E+00	1.15E+01	1.21E+00	1.87E+00	6.43E-01	0.00E+00	2.89E-02	9.72E-05	9.70E-10	3.44E-10	6.91E-22	2.46E-10	1.26E-17	1.17E-20	4.19E-18	3.48E-20	2.32E-18	7.41E+00	1.08E-17	1.20E-09	5.49E-08	1.52E-14	1.75E-19	1.16E-31	1.61E-28	4.55E-22	0.00E+00	8.25E-08	5.14E-02	2.19E+00	0.00E+00	0.00E+00	9.25E-01	8.17E-01	2.40E-08
6.79E-09	601.409	1.22E+19	0.00E+00	4.26E+00	5.56E+05	-1.46E-08	1.82E-06	2.37E+05	2.83E+01	1.48E+05	2.23E+01	5.92E+04	4.57E+00	5.84E-03	1.33E+00	1.19E+01	1.25E+00	1.93E+00	6.65E-01	0.00E+00	2.99E-02	1.00E-04	1.04E-09	3.68E-10	7.40E-22	2.63E-10	1.40E-17	1.25E-20	4.48E-18	3.85E-20	2.63E-18	7.66E+00	1.20E-17	1.24E-09	5.68E-08	1.67E-14	1.94E-19	1.35E-31	1.82E-28	5.17E-22	0.00E+00	8.82E-08	5.32E-02	2.26E+00	0.00E+00	0.00E+00	9.57E-01	8.45E-01	2.57E-08
6.80E-09	601.457	1.22E+19	0.00E+00	4.41E+00	5.56E+05	-1.46E-08	1.94E-06	2.37E+05	2.93E+01	1.48E+05	2.30E+01	5.92E+04	4.73E+00	6.04E-03	1.38E+00	1.23E+01	1.29E+00	2.00E+00	6.87E-01	0.00E+00	3.09E-02	1.04E-04	1.11E-09	3.94E-10	7.92E-22	2.81E-10	1.54E-17	1.34E-20	4.79E-18	4.26E-20	2.99E-18	7.92E+00	1.32E-17	1.28E-09	5.87E-08	1.84E-14	2.14E-19	1.58E-31	2.06E-28	5.88E-22	0.00E+00	9.43E-08	5.50E-02	2.34E+00	0.00E+00	0.00E+00	9.89E-01	8.74E-01	2.74E-08
6.81E-09	601.507	1.22E+19	0.00E+00	4.56E+00	5.56E+05	-1.46E-08	2.08E-06	2.37E+05	3.03E+01	1.48E+05	2.38E+01	5.91E+04	4.89E+00	6.25E-03	1.42E+00	1.27E+01	1.34E+00	2.07E+00	7.11E-01	0.00E+00	3.20E-02	1.07E-04	1.19E-09	4.21E-10	8.49E-22	3.00E-10	1.71E-17	1.43E-20	5.12E-18	4.71E-20	3.40E-18	8.19E+00	1.46E-17	1.33E-09	6.07E-08	2.03E-14	2.37E-19	1.84E-31	2.33E-28	6.68E-22	0.00E+00	1.01E-07	5.68E-02	2.42E+00	0.00E+00	0.00E+00	1.02E+00	9.03E-01	2.93E-08
6.82E-09	601.558	1.22E+19	0.00E+00	4.71E+00	5.56E+05	-1.46E-08	2.22E-06	2.37E+05	3.13E+01	1.48E+05	2.46E+01	5.91E+04	5.05E+00	6.46E-03	1.47E+00	1.31E+01	1.38E+00	2.14E+00	7.35E-01	0.00E+00	3.31E-02	1.11E-04	1.27E-09	4.50E-10	9.09E-22	3.21E-10	1.89E-17	1.53E-20	5.48E-18	5.21E-20	3.86E-18	8.46E+00	1.62E-17	1.37E-09	6.28E-08	2.23E-14	2.62E-19	2.14E-31	2.63E-28	7.60E-22	0.00E+00	1.08E-07	5.88E-02	2.50E+00	0.00E+00	0.00E+00	1.06E+00	9.34E-01	3.14E-08
6.83E-09	601.611	1.22E+19	0.00E+00	4.87E+00	5.56E+05	-1.70E-08	2.37E-06	2.37E+05	3.24E+01	1.48E+05	2.54E+01	5.91E+04	5.23E+00	6.68E-03	1.52E+00	1.36E+01	1.43E+00	2.21E+00	7.60E-01	0.00E+00	3.43E-02	1.15E-04	1.36E-09	4.81E-10	9.74E-22	3.43E-10	2.08E-17	1.64E-20	5.86E-18	5.75E-20	4.39E-18	8.75E+00	1.79E-17	1.42E-09	6.50E-08	2.46E-14	2.90E-19	2.50E-31	2.97E-28	8.64E-22	0.00E+00	1.15E-07	6.08E-02	2.58E+00	0.00E+00	0.00E+00	1.09E+00	9.66E-01	3.35E-08
6.84E-09	601.665	1.22E+19	0.00E+00	5.04E+00	5.56E+05	-1.70E-08	2.54E-06	2.37E+05	3.35E+01	1.48E+05	2.63E+01	5.91E+04	5.40E+00	6.90E-03	1.57E+00	1.40E+01	1.48E+00	2.28E+00	7.85E-01	0.00E+00	3.54E-02	1.19E-04	1.45E-09	5.15E-10	1.04E-21	3.67E-10	2.30E-17	1.75E-20	6.26E-18	6.36E-20	4.99E-18	9.05E+00	1.98E-17	1.47E-09	6.72E-08	2.71E-14	3.20E-19	2.92E-31	3.37E-28	9.83E-22	0.00E+00	1.23E-07	6.28E-02	2.67E+00	0.00E+00	0.00E+00	1.13E+00	9.99E-01	3.58E-08
6.85E-09	601.722	1.22E+19	0.00E+00	5.21E+00	5.56E+05	-1.70E-08	2.71E-06	2.37E+05	3.46E+01	1.48E+05	2.72E+01	5.91E+04	5.59E+00	7.13E-03	1.63E+00	1.45E+01	1.53E+00	2.36E+00	8.12E-01	0.00E+00	3.67E-02	1.23E-04	1.55E-09	5.50E-10	1.12E-21	3.93E-10	2.55E-17	1.88E-20	6.70E-18	7.03E-20	5.67E-18	9.36E+00	2.19E-17	1.52E-09	6.95E-08	2.99E-14	3.54E-19	3.40E-31	3.81E-28	1.12E-21	0.00E+00	1.32E-07	6.50E-02	2.76E+00	0.00E+00	0.00E+00	1.17E+00	1.03E+00	3.83E-08
6.86E-09	601.78	1.22E+19	0.00E+00	5.38E+00	5.56E+05	-1.70E-08	2.90E-06	2.37E+05	3.58E+01	1.48E+05	2.81E+01	5.91E+04	5.78E+00	7.38E-03	1.68E+00	1.50E+01	1.58E+00	2.44E+00	8.40E-01	0.00E+00	3.79E-02	1.27E-04	1.66E-09	5.88E-10	1.20E-21	4.20E-10	2.81E-17	2.01E-20	7.16E-18	7.77E-20	6.44E-18	9.67E+00	2.42E-17	1.57E-09	7.19E-08	3.29E-14	3.91E-19	3.97E-31	4.31E-28	1.27E-21	0.00E+00	1.41E-07	6.72E-02	2.86E+00	0.00E+00	0.00E+00	1.21E+00	1.07E+00	4.10E-08
6.87E-09	601.841	1.22E+19	0.00E+00	5.57E+00	5.56E+05	-1.70E-08	3.10E-06	2.37E+05	3.70E+01	1.48E+05	2.91E+01	5.91E+04	5.97E+00	7.62E-03	1.74E+00	1.55E+01	1.63E+00	2.52E+00	8.68E-01	0.00E+00	3.92E-02	1.31E-04	1.77E-09	6.29E-10	1.29E-21	4.49E-10	3.11E-17	2.15E-20	7.65E-18	8.59E-20	7.32E-18	1.00E+01	2.67E-17	1.63E-09	7.43E-08	3.63E-14	4.32E-19	4.63E-31	4.88E-28	1.45E-21	0.00E+00	1.51E-07	6.94E-02	2.95E+00	0.00E+00	0.00E+00	1.25E+00	1.10E+00	4.38E-08
6.88E-09	601.903	1.22E+19	0.00E+00	5.76E+00	5.56E+05	-1.70E-08	3.31E-06	2.37E+05	3.82E+01	1.48E+05	3.01E+01	5.91E+04	6.17E+00	7.88E-03	1.80E+00	1.60E+01	1.69E+00	2.61E+00	8.98E-01	0.00E+00	4.06E-02	1.36E-04	1.89E-09	6.72E-10	1.38E-21	4.80E-10	3.44E-17	2.30E-20	8.19E-18	9.50E-20	8.32E-18	1.03E+01	2.95E-17	1.69E-09	7.69E-08	3.99E-14	4.78E-19	5.41E-31	5.53E-28	1.65E-21	0.00E+00	1.61E-07	7.18E-02	3.05E+00	0.00E+00	0.00E+00	1.29E+00	1.14E+00	4.68E-08
6.89E-09	601.968	1.22E+19	0.00E+00	5.95E+00	5.56E+05	-1.70E-08	3.54E-06	2.37E+05	3.95E+01	1.48E+05	3.11E+01	5.91E+04	6.38E+00	8.15E-03	1.86E+00	1.66E+01	1.75E+00	2.70E+00	9.28E-01	0.00E+00	4.20E-02	1.40E-04	2.03E-09	7.19E-10	1.48E-21	5.13E-10	3.80E-17	2.46E-20	8.75E-18	1.05E-19	9.46E-18	1.07E+01	3.26E-17	1.75E-09	7.95E-08	4.40E-14	5.28E-19	6.32E-31	6.26E-28	1.87E-21	0.00E+00	1.72E-07	7.42E-02	3.16E+00	0.00E+00	0.00E+00	1.34E+00	1.18E+00	5.00E-08
6.90E-09	602.034	1.22E+19	0.00E+00	6.15E+00	5.56E+05	-1.70E-08	3.78E-06	2.37E+05	4.09E+01	1.48E+05	3.21E+01	5.91E+04	6.60E+00	8.42E-03	1.92E+00	1.71E+01	1.81E+00	2.79E+00	9.59E-01	0.00E+00	4.34E-02	1.45E-04	2.17E-09	7.69E-10	1.58E-21	5.48E-10	4.20E-17	2.63E-20	9.36E-18	1.16E-19	1.08E-17	1.11E+01	3.61E-17	1.81E-09	8.22E-08	4.85E-14	5.84E-19	7.37E-31	7.09E-28	2.13E-21	0.00E+00	1.84E-07	7.68E-02	3.26E+00	0.00E+00	0.00E+00	1.38E+00	1.22E+00	5.35E-08
6.91E-09	602.103	1.22E+19	0.00E+00	6.36E+00	5.56E+05	-1.70E-08	4.04E-06	2.37E+05	4.23E+01	1.48E+05	3.32E+01	5.91E+04	6.82E+00	8.71E-03	1.98E+00	1.77E+01	1.87E+00	2.89E+00	9.92E-01	0.00E+00	4.49E-02	1.50E-04	2.32E-09	8.22E-10	1.70E-21	5.86E-10	4.64E-17	2.81E-20	1.00E-17	1.28E-19	1.22E-17	1.14E+01	3.98E-17	1.87E-09	8.51E-08	5.35E-14	6.45E-19	8.61E-31	8.03E-28	2.43E-21	0.00E+00	1.97E-07	7.94E-02	3.37E+00	0.00E+00	0.00E+00	1.43E+00	1.26E+00	5.72E-08
6.92E-09	602.175	1.22E+19	0.00E+00	6.58E+00	5.56E+05	-1.82E-08	4.32E-06	2.37E+05	4.37E+01	1.48E+05	3.44E+01	5.91E+04	7.05E+00	9.00E-03	2.05E+00	1.83E+01	1.93E+00	2.98E+00	1.03E+00	0.00E+00	4.65E-02	1.55E-04	2.48E-09	8.79E-10	1.82E-21	6.27E-10	5.13E-17	3.00E-20	1.07E-17	1.42E-19	1.39E-17	1.18E+01	4.40E-17	1.94E-09	8.80E-08	5.90E-14	7.13E-19	1.01E-30	9.10E-28	2.77E-21	0.00E+00	2.10E-07	8.20E-02	3.49E+00	0.00E+00	0.00E+00	1.48E+00	1.30E+00	6.11E-08
6.93E-09	602.249	1.22E+19	0.00E+00	6.80E+00	5.56E+05	-1.82E-08	4.61E-06	2.37E+05	4.52E+01	1.48E+05	3.55E+01	5.91E+04	7.29E+00	9.30E-03	2.12E+00	1.89E+01	2.00E+00	3.08E+00	1.06E+00	0.00E+00	4.81E-02	1.60E-04	2.65E-09	9.39E-10	1.95E-21	6.70E-10	5.67E-17	3.21E-20	1.14E-17	1.57E-19	1.58E-17	1.22E+01	4.87E-17	2.00E-09	9.10E-08	6.50E-14	7.88E-19	1.18E-30	1.03E-27	3.15E-21	0.00E+00	2.25E-07	8.48E-02	3.61E+00	0.00E+00	0.00E+00	1.53E+00	1.35E+00	6.53E-08
6.94E-09	602.325	1.22E+19	0.00E+00	7.03E+00	5.56E+05	-1.82E-08	4.93E-06	2.37E+05	4.67E+01	1.48E+05	3.67E+01	5.91E+04	7.54E+00	9.62E-03	2.19E+00	1.96E+01	2.06E+00	3.19E+00	1.10E+00	0.00E+00	4.98E-02	1.66E-04	2.83E-09	1.00E-09	2.09E-21	7.17E-10	6.26E-17	3.44E-20	1.22E-17	1.73E-19	1.80E-17	1.26E+01	5.38E-17	2.08E-09	9.41E-08	7.17E-14	8.71E-19	1.37E-30	1.17E-27	3.58E-21	0.00E+00	2.40E-07	8.77E-02	3.73E+00	0.00E+00	0.00E+00	1.58E+00	1.39E+00	6.98E-08
6.95E-09	602.404	1.22E+19	0.00E+00	7.27E+00	5.56E+05	-1.82E-08	5.27E-06	2.37E+05	4.83E+01	1.48E+05	3.80E+01	5.91E+04	7.80E+00	9.94E-03	2.27E+00	2.02E+01	2.13E+00	3.30E+00	1.13E+00	0.00E+00	5.15E-02	1.71E-04	3.03E-09	1.07E-09	2.24E-21	7.66E-10	6.92E-17	3.67E-20	1.31E-17	1.92E-19	2.05E-17	1.31E+01	5.94E-17	2.15E-09	9.74E-08	7.90E-14	9.63E-19	1.60E-30	1.33E-27	4.08E-21	0.00E+00	2.57E-07	9.07E-02	3.85E+00	0.00E+00	0.00E+00	1.63E+00	1.44E+00	7.46E-08
6.96E-09	602.485	1.22E+19	0.00E+00	7.51E+00	5.56E+05	-1.82E-08	5.63E-06	2.37E+05	4.99E+01	1.48E+05	3.93E+01	5.91E+04	8.06E+00	1.03E-02	2.34E+00	2.09E+01	2.21E+00	3.41E+00	1.17E+00	0.00E+00	5.33E-02	1.77E-04	3.24E-09	1.15E-09	2.41E-21	8.19E-10	7.65E-17	3.93E-20	1.40E-17	2.12E-19	2.33E-17	1.35E+01	6.57E-17	2.23E-09	1.01E-07	8.72E-14	1.06E-18	1.87E-30	1.50E-27	4.65E-21	0.00E+00	2.74E-07	9.37E-02	3.99E+00	0.00E+00	0.00E+00	1.69E+00	1.49E+00	7.98E-08
6.97E-09	602.569	1.22E+19	0.00E+00	7.77E+00	5.56E+05	-1.82E-08	6.02E-06	2.37E+05	5.16E+01	1.48E+05	4.06E+01	5.91E+04	8.33E+00	1.06E-02	2.42E+00	2.16E+01	2.28E+00	3.52E+00	1.21E+00	0.00E+00	5.51E-02	1.83E-04	3.46E-09	1.23E-09	2.58E-21	8.76E-10	8.45E-17	4.20E-20	1.50E-17	2.34E-19	2.65E-17	1.40E+01	7.26E-17	2.30E-09	1.04E-07	9.61E-14	1.18E-18	2.19E-30	1.71E-27	5.29E-21	0.00E+00	2.93E-07	9.69E-02	4.12E+00	0.00E+00	0.00E+00	1.74E+00	1.54E+00	8.53E-08
6.98E-09	602.656	1.22E+19	0.00E+00	8.03E+00	5.56E+05	-1.82E-08	6.43E-06	2.37E+05	5.34E+01	1.48E+05	4.20E+01	5.91E+04	8.62E+00	1.10E-02	2.50E+00	2.24E+01	2.36E+00	3.64E+00	1.25E+00	0.00E+00	5.70E-02	1.89E-04	3.70E-09	1.31E-09	2.77E-21	9.36E-10	9.34E-17	4.50E-20	1.60E-17	2.59E-19	3.01E-17	1.44E+01	8.02E-17	2.39E-09	1.08E-07	1.06E-13	1.30E-18	2.56E-30	1.93E-27	6.03E-21	0.00E+00	3.13E-07	1.00E-01	4.26E+00	0.00E+00	0.00E+00	1.80E+00	1.59E+00	9.12E-08
6.99E-09	602.746	1.22E+19	0.00E+00	8.30E+00	5.56E+05	-1.33E-08	6.87E-06	2.37E+05	5.52E+01	1.48E+05	4.34E+01	5.91E+04	8.91E+00	1.14E-02	2.59E+00	2.31E+01	2.44E+00	3.77E+00	1.29E+00	0.00E+00	5.90E-02	1.96E-04	3.96E-09	1.40E-09	2.97E-21	1.00E-09	1.03E-16	4.81E-20	1.71E-17	2.86E-19	3.42E-17	1.49E+01	8.87E-17	2.47E-09	1.11E-07	1.17E-13	1.44E-18	2.99E-30	2.19E-27	6.86E-21	0.00E+00	3.35E-07	1.04E-01	4.40E+00	0.00E+00	0.00E+00	1.86E+00	1.65E+00	9.74E-08
7.00E-09	602.839	1.22E+19	0.00E+00	8.59E+00	5.56E+05	-1.33E-08	7.34E-06	2.37E+05	5.70E+01	1.48E+05	4.48E+01	5.91E+04	9.21E+00	1.17E-02	2.67E+00	2.39E+01	2.52E+00	3.89E+00	1.34E+00	0.00E+00	6.11E-02	2.03E-04	4.23E-09	1.50E-09	3.19E-21	1.07E-09	1.14E-16	5.14E-20	1.83E-17	3.16E-19	3.89E-17	1.54E+01	9.80E-17	2.56E-09	1.15E-07	1.29E-13	1.59E-18	3.50E-30	2.49E-27	7.82E-21	0.00E+00	3.58E-07	1.07E-01	4.55E+00	0.00E+00	0.00E+00	1.93E+00	1.70E+00	1.04E-07
7.01E-09	602.935	1.22E+19	0.00E+00	8.88E+00	5.56E+05	-1.33E-08	7.85E-06	2.37E+05	5.90E+01	1.48E+05	4.64E+01	5.91E+04	9.52E+00	1.21E-02	2.76E+00	2.47E+01	2.61E+00	4.03E+00	1.38E+00	0.00E+00	6.32E-02	2.09E-04	4.52E-09	1.60E-09	3.42E-21	1.14E-09	1.26E-16	5.50E-20	1.96E-17	3.50E-19	4.43E-17	1.59E+01	1.08E-16	2.65E-09	1.19E-07	1.42E-13	1.75E-18	4.09E-30	2.83E-27	8.90E-21	0.00E+00	3.83E-07	1.11E-01	4.71E+00	0.00E+00	0.00E+00	1.99E+00	1.76E+00	1.11E-07
7.02E-09	603.035	1.22E+19	0.00E+00	9.18E+00	5.56E+05	-1.33E-08	8.38E-06	2.37E+05	6.10E+01	1.48E+05	4.79E+01	5.91E+04	9.84E+00	1.25E-02	2.86E+00	2.55E+01	2.69E+00	4.16E+00	1.43E+00	0.00E+00	6.54E-02	2.16E-04	4.84E-09	1.71E-09	3.68E-21	1.22E-09	1.39E-16	5.89E-20	2.09E-17	3.87E-19	5.04E-17	1.65E+01	1.20E-16	2.74E-09	1.23E-07	1.57E-13	1.94E-18	4.79E-30	3.21E-27	1.01E-20	0.00E+00	4.09E-07	1.14E-01	4.87E+00	0.00E+00	0.00E+00	2.06E+00	1.82E+00	1.19E-07
7.03E-09	603.137	1.22E+19	0.00E+00	9.49E+00	5.56E+05	-1.33E-08	8.96E-06	2.37E+05	6.30E+01	1.48E+05	4.96E+01	5.91E+04	1.02E+01	1.30E-02	2.95E+00	2.64E+01	2.79E+00	4.30E+00	1.48E+00	0.00E+00	6.77E-02	2.24E-04	5.17E-09	1.83E-09	3.95E-21	1.31E-09	1.54E-16	6.30E-20	2.24E-17	4.27E-19	5.73E-17	1.70E+01	1.32E-16	2.84E-09	1.28E-07	1.73E-13	2.14E-18	5.60E-30	3.64E-27	1.16E-20	0.00E+00	4.37E-07	1.18E-01	5.03E+00	0.00E+00	0.00E+00	2.13E+00	1.88E+00	1.27E-07
7.04E-09	603.244	1.22E+19	0.00E+00	9.81E+00	5.56E+05	-1.33E-08	9.57E-06	2.37E+05	6.52E+01	1.48E+05	5.12E+01	5.91E+04	1.05E+01	1.34E-02	3.05E+00	2.73E+01	2.88E+00	4.45E+00	1.53E+00	0.00E+00	7.00E-02	2.31E-04	5.53E-09	1.96E-09	4.24E-21	1.40E-09	1.70E-16	6.73E-20	2.39E-17	4.72E-19	6.52E-17	1.76E+01	1.46E-16	2.94E-09	1.32E-07	1.91E-13	2.37E-18	6.55E-30	4.13E-27	1.32E-20	0.00E+00	4.67E-07	1.22E-01	5.20E+00	0.00E+00	0.00E+00	2.20E+00	1.94E+00	1.36E-07
7.05E-09	603.353	1.22E+19	0.00E+00	1.01E+01	5.56E+05	-1.46E-08	1.02E-05	2.37E+05	6.74E+01	1.48E+05	5.30E+01	5.91E+04	1.09E+01	1.38E-02	3.16E+00	2.82E+01	2.98E+00	4.60E+00	1.58E+00	0.00E+00	7.25E-02	2.39E-04	5.91E-09	2.10E-09	4.55E-21	1.50E-09	1.88E-16	7.20E-20	2.56E-17	5.22E-19	7.42E-17	1.82E+01	1.61E-16	3.05E-09	1.37E-07	2.11E-13	2.62E-18	7.65E-30	4.69E-27	1.50E-20	0.00E+00	5.00E-07	1.26E-01	5.38E+00	0.00E+00	0.00E+00	2.28E+00	2.01E+00	1.45E-07
7.06E-09	603.467	1.22E+19	0.00E+00	1.05E+01	5.56E+05	-1.46E-08	1.09E-05	2.37E+05	6.97E+01	1.48E+05	5.48E+01	5.91E+04	1.12E+01	1.43E-02	3.26E+00	2.92E+01	3.08E+00	4.75E+00	1.63E+00	0.00E+00	7.50E-02	2.47E-04	6.32E-09	2.24E-09	4.89E-21	1.60E-09	2.07E-16	7.71E-20	2.73E-17	5.77E-19	8.43E-17	1.88E+01	1.78E-16	3.16E-09	1.41E-07	2.32E-13	2.89E-18	8.95E-30	5.33E-27	1.71E-20	0.00E+00	5.34E-07	1.31E-01	5.56E+00	0.00E+00	0.00E+00	2.35E+00	2.08E+00	1.55E-07
7.07E-09	603.584	1.22E+19	0.00E+00	1.08E+01	5.56E+05	-1.46E-08	1.17E-05	2.37E+05	7.20E+01	1.48E+05	5.66E+01	5.91E+04	1.16E+01	1.48E-02	3.37E+00	3.02E+01	3.18E+00	4.92E+00	1.69E+00	0.00E+00	7.76E-02	2.56E-04	6.76E-09	2.40E-09	5.25E-21	1.71E-09	2.29E-16	8.24E-20	2.92E-17	6.38E-19	9.59E-17	1.95E+01	1.97E-16	3.27E-09	1.46E-07	2.56E-13	3.20E-18	1.05E-29	6.05E-27	1.95E-20	0.00E+00	5.71E-07	1.35E-01	5.75E+00	0.00E+00	0.00E+00	2.43E+00	2.15E+00	1.66E-07
7.08E-09	603.705	1.22E+19	0.00E+00	1.12E+01	5.56E+05	-1.46E-08	1.25E-05	2.37E+05	7.44E+01	1.48E+05	5.85E+01	5.91E+04	1.20E+01	1.53E-02	3.48E+00	3.12E+01	3.29E+00	5.08E+00	1.75E+00	0.00E+00	8.03E-02	2.64E-04	7.23E-09	2.56E-09	5.64E-21	1.83E-09	2.53E-16	8.82E-20	3.13E-17	7.05E-19	1.09E-16	2.01E+01	2.18E-16	3.39E-09	1.51E-07	2.83E-13	3.53E-18	1.22E-29	6.87E-27	2.22E-20	0.00E+00	6.10E-07	1.40E-01	5.94E+00	0.00E+00	0.00E+00	2.51E+00	2.22E+00	1.77E-07
7.09E-09	603.831	1.22E+19	0.00E+00	1.16E+01	5.56E+05	-1.46E-08	1.33E-05	2.37E+05	7.70E+01	1.48E+05	6.05E+01	5.91E+04	1.24E+01	1.58E-02	3.60E+00	3.22E+01	3.40E+00	5.25E+00	1.81E+00	0.00E+00	8.32E-02	2.73E-04	7.73E-09	2.74E-09	6.06E-21	1.95E-09	2.80E-16	9.43E-20	3.34E-17	7.79E-19	1.24E-16	2.08E+01	2.41E-16	3.52E-09	1.56E-07	3.12E-13	3.90E-18	1.43E-29	7.80E-27	2.53E-20	0.00E+00	6.52E-07	1.44E-01	6.14E+00	0.00E+00	0.00E+00	2.60E+00	2.30E+00	1.90E-07
7.10E-09	603.96	1.22E+19	0.00E+00	1.20E+01	5.56E+05	-1.70E-08	1.42E-05	2.37E+05	7.96E+01	1.48E+05	6.26E+01	5.91E+04	1.28E+01	1.63E-02	3.72E+00	3.33E+01	3.52E+00	5.43E+00	1.87E+00	0.00E+00	8.61E-02	2.83E-04	8.26E-09	2.93E-09	6.51E-21	2.09E-09	3.09E-16	1.01E-19	3.57E-17	8.62E-19	1.41E-16	2.15E+01	2.66E-16	3.64E-09	1.62E-07	3.44E-13	4.31E-18	1.68E-29	8.86E-27	2.88E-20	0.00E+00	6.97E-07	1.49E-01	6.35E+00	0.00E+00	0.00E+00	2.69E+00	2.37E+00	2.03E-07
7.11E-09	604.094	1.21E+19	0.00E+00	1.24E+01	5.56E+05	-1.70E-08	1.52E-05	2.37E+05	8.23E+01	1.48E+05	6.47E+01	5.91E+04	1.33E+01	1.69E-02	3.85E+00	3.45E+01	3.64E+00	5.61E+00	1.93E+00	0.00E+00	8.91E-02	2.92E-04	8.84E-09	3.13E-09	7.00E-21	2.23E-09	3.41E-16	1.08E-19	3.82E-17	9.52E-19	1.61E-16	2.22E+01	2.94E-16	3.78E-09	1.67E-07	3.80E-13	4.76E-18	1.96E-29	1.01E-26	3.28E-20	0.00E+00	7.45E-07	1.54E-01	6.56E+00	0.00E+00	0.00E+00	2.78E+00	2.45E+00	2.17E-07
7.12E-09	604.232	1.21E+19	0.00E+00	1.28E+01	5.56E+05	-1.70E-08	1.62E-05	2.37E+05	8.50E+01	1.48E+05	6.69E+01	5.91E+04	1.37E+01	1.74E-02	3.98E+00	3.56E+01	3.76E+00	5.80E+00	2.00E+00	0.00E+00	9.22E-02	3.02E-04	9.45E-09	3.35E-09	7.52E-21	2.39E-09	3.77E-16	1.15E-19	4.09E-17	1.05E-18	1.83E-16	2.30E+01	3.24E-16	3.91E-09	1.73E-07	4.19E-13	5.26E-18	2.29E-29	1.14E-26	3.73E-20	0.00E+00	7.96E-07	1.60E-01	6.79E+00	0.00E+00	0.00E+00	2.87E+00	2.54E+00	2.31E-07
7.13E-09	604.375	1.21E+19	0.00E+00	1.32E+01	5.56E+05	-1.70E-08	1.74E-05	2.37E+05	8.79E+01	1.48E+05	6.91E+01	5.91E+04	1.42E+01	1.80E-02	4.11E+00	3.68E+01	3.88E+00	6.00E+00	2.06E+00	0.00E+00	9.54E-02	3.12E-04	1.01E-08	3.58E-09	8.09E-21	2.55E-09	4.16E-16	1.24E-19	4.37E-17	1.16E-18	2.08E-16	2.38E+01	3.58E-16	4.06E-09	1.79E-07	4.62E-13	5.82E-18	2.68E-29	1.30E-26	4.25E-20	0.00E+00	8.50E-07	1.65E-01	7.02E+00	0.00E+00	0.00E+00	2.97E+00	2.62E+00	2.47E-07
7.14E-09	604.523	1.21E+19	0.00E+00	1.37E+01	5.56E+05	-1.21E-08	1.85E-05	2.37E+05	9.09E+01	1.48E+05	7.14E+01	5.91E+04	1.47E+01	1.86E-02	4.25E+00	3.81E+01	4.02E+00	6.20E+00	2.13E+00	0.00E+00	9.88E-02	3.23E-04	1.08E-08	3.82E-09	8.69E-21	2.73E-09	4.60E-16	1.32E-19	4.67E-17	1.29E-18	2.36E-16	2.46E+01	3.96E-16	4.20E-09	1.85E-07	5.10E-13	6.43E-18	3.14E-29	1.48E-26	4.85E-20	0.00E+00	9.09E-07	1.71E-01	7.25E+00	0.00E+00	0.00E+00	3.07E+00	2.71E+00	2.64E-07
7.15E-09	604.675	1.21E+19	0.00E+00	1.41E+01	5.56E+05	-1.21E-08	1.98E-05	2.37E+05	9.39E+01	1.48E+05	7.39E+01	5.91E+04	1.52E+01	1.92E-02	4.39E+00	3.94E+01	4.15E+00	6.41E+00	2.20E+00	0.00E+00	1.02E-01	3.34E-04	1.15E-08	4.09E-09	9.35E-21	2.92E-09	5.08E-16	1.41E-19	5.00E-17	1.42E-18	2.68E-16	2.54E+01	4.37E-16	4.36E-09	1.92E-07	5.63E-13	7.10E-18	3.67E-29	1.68E-26	5.52E-20	0.00E+00	9.71E-07	1.76E-01	7.50E+00	0.00E+00	0.00E+00	3.17E+00	2.80E+00	2.82E-07
7.16E-09	604.833	1.21E+19	0.00E+00	1.46E+01	5.56E+05	-1.21E-08	2.11E-05	2.37E+05	9.71E+01	1.48E+05	7.63E+01	5.91E+04	1.57E+01	1.99E-02	4.53E+00	4.07E+01	4.29E+00	6.63E+00	2.28E+00	0.00E+00	1.06E-01	3.45E-04	1.23E-08	4.37E-09	1.01E-20	3.12E-09	5.61E-16	1.51E-19	5.34E-17	1.57E-18	3.05E-16	2.63E+01	4.83E-16	4.52E-09	1.98E-07	6.21E-13	7.85E-18	4.29E-29	1.91E-26	6.29E-20	0.00E+00	1.04E-06	1.82E-01	7.75E+00	0.00E+00	0.00E+00	3.28E+00	2.90E+00	3.02E-07
7.17E-09	604.996	1.21E+19	0.00E+00	1.51E+01	5.56E+05	-1.21E-08	2.26E-05	2.37E+05	1.00E+02	1.48E+05	7.89E+01	5.91E+04	1.62E+01	2.05E-02	4.69E+00	4.21E+01	4.44E+00	6.85E+00	2.36E+00	0.00E+00	1.10E-01	3.57E-04	1.32E-08	4.67E-09	1.08E-20	3.33E-09	6.20E-16	1.62E-19	5.71E-17	1.74E-18	3.47E-16	2.71E+01	5.34E-16	4.68E-09	2.05E-07	6.85E-13	8.67E-18	5.02E-29	2.17E-26	7.17E-20	0.00E+00	1.11E-06	1.88E-01	8.01E+00	0.00E+00	0.00E+00	3.39E+00	2.99E+00	3.23E-07
7.18E-09	605.165	1.21E+19	0.00E+00	1.56E+01	5.56E+05	-1.33E-08	2.41E-05	2.37E+05	1.04E+02	1.48E+05	8.16E+01	5.91E+04	1.68E+01	2.12E-02	4.84E+00	4.35E+01	4.59E+00	7.08E+00	2.43E+00	0.00E+00	1.13E-01	3.69E-04	1.41E-08	4.99E-09	1.16E-20	3.56E-09	6.84E-16	1.73E-19	6.11E-17	1.92E-18	3.94E-16	2.81E+01	5.89E-16	4.86E-09	2.12E-07	7.56E-13	9.58E-18	5.87E-29	2.46E-26	8.16E-20	0.00E+00	1.19E-06	1.95E-01	8.28E+00	0.00E+00	0.00E+00	3.50E+00	3.10E+00	3.45E-07
7.77E-09	605.424	1.21E+19	0.00E+00	1.55E+01	5.56E+05	-1.82E-08	4.42E-04	2.37E+05	1.19E+02	1.48E+05	9.91E+01	5.91E+04	4.03E+01	6.54E-02	1.54E+01	3.72E+01	1.09E+01	7.10E+00	3.69E+00	0.00E+00	3.46E-01	1.21E-03	1.45E-07	4.89E-08	3.39E-19	5.59E-08	3.75E-14	1.72E-18	5.77E-16	5.97E-17	2.70E-13	2.81E+01	1.95E-14	1.61E-08	5.92E-07	1.67E-10	2.99E-16	2.20E-25	3.75E-23	1.04E-16	0.00E+00	8.54E-08	3.80E-04	1.20E+01	0.00E+00	0.00E+00	3.44E+00	1.01E-01	2.67E-06
2.74E-08	606.367	1.21E+19	0.00E+00	1.40E+01	5.56E+05	-1.82E-08	9.79E-01	2.36E+05	1.97E+02	1.48E+05	1.22E+01	5.91E+04	1.62E+02	4.33E-01	1.87E+02	6.91E-01	5.82E-02	8.02E+00	8.75E+00	0.00E+00	6.71E+00	3.91E-02	4.81E-05	3.80E-05	2.39E-14	1.38E-04	1.76E-09	2.48E-15	1.20E-13	1.80E-12	3.32E-09	2.80E+01	5.51E-11	5.19E-07	2.11E-06	2.87E-08	9.04E-12	1.64E-18	4.76E-18	3.64E-12	0.00E+00	-5.67E-09	-4.19E-11	1.21E+01	0.00E+00	0.00E+00	1.93E+00	-2.90E-17	9.53E-06
4.72E-08	606.53	1.21E+19	0.00E+00	1.32E+01	5.56E+05	-4.49E-08	2.30E+00	2.36E+05	2.06E+02	1.47E+05	6.36E+00	5.91E+04	1.69E+02	4.44E-01	2.02E+02	4.02E-01	8.44E-03	8.96E+00	8.93E+00	0.00E+00	1.16E+01	7.14E-02	1.38E-04	1.43E-04	1.83E-13	5.17E-04	1.01E-08	3.14E-14	2.79E-13	1.45E-11	1.33E-08	2.80E+01	1.33E-10	1.67E-06	2.22E-06	5.02E-08	7.19E-11	2.51E-17	3.59E-17	1.46E-11	0.00E+00	-1.15E-19	-1.21E-14	1.21E+01	0.00E+00	0.00E+00	1.13E+00	1.08E-131	9.47E-06
6.71E-08	606.676	1.21E+19	0.00E+00	1.27E+01	5.56E+05	-4.49E-08	3.65E+00	2.36E+05	2.10E+02	1.47E+05	5.82E+00	5.91E+04	1.72E+02	4.49E-01	2.08E+02	3.07E-01	5.30E-03	9.84E+00	8.89E+00	0.00E+00	1.55E+01	9.84E-02	2.71E-04	3.04E-04	5.92E-13	1.10E-03	2.96E-08	2.25E-13	4.49E-13	4.80E-11	2.83E-08	2.79E+01	2.77E-10	4.06E-06	2.27E-06	6.53E-08	2.37E-10	1.32E-16	1.28E-16	3.09E-11	0.00E+00	-3.86E-12	-1.60E-06	1.20E+01	0.00E+00	0.00E+00	6.77E-01	1.04E-131	9.41E-06
8.70E-08	606.802	1.21E+19	0.00E+00	1.24E+01	5.56E+05	-4.49E-08	5.03E+00	2.36E+05	2.14E+02	1.47E+05	5.60E+00	5.91E+04	1.75E+02	4.53E-01	2.13E+02	2.44E-01	3.42E-03	1.07E+01	8.72E+00	0.00E+00	1.85E+01	1.21E-01	4.41E-04	5.11E-04	1.35E-12	1.84E-03	6.43E-08	1.11E-12	6.25E-13	1.11E-10	4.69E-08	2.78E+01	5.21E-10	8.17E-06	2.31E-06	7.58E-08	5.46E-10	4.45E-16	3.24E-16	5.13E-11	0.00E+00	-3.66E-12	-1.72E-06	1.20E+01	0.00E+00	0.00E+00	4.11E-01	1.02E-131	9.35E-06
1.07E-07	606.911	1.21E+19	0.00E+00	1.23E+01	5.56E+05	-4.49E-08	6.43E+00	2.36E+05	2.17E+02	1.47E+05	5.44E+00	5.91E+04	1.76E+02	4.56E-01	2.16E+02	1.95E-01	2.24E-03	1.14E+01	8.47E+00	0.00E+00	2.08E+01	1.40E-01	6.41E-04	7.57E-04	2.55E-12	2.71E-03	1.18E-07	4.15E-12	8.05E-13	2.11E-10	6.81E-08	2.77E+01	8.86E-10	1.44E-05	2.35E-06	8.32E-08	1.04E-09	1.15E-15	6.64E-16	7.45E-11	0.00E+00	-3.66E-12	-1.72E-06	1.20E+01	0.00E+00	0.00E+00	2.51E-01	1.00E-131	9.29E-06
1.27E-07	607.008	1.21E+19	0.00E+00	1.21E+01	5.56E+05	-1.34E-06	7.84E+00	2.36E+05	2.19E+02	1.47E+05	5.33E+00	5.91E+04	1.76E+02	4.58E-01	2.19E+02	1.56E-01	1.48E-03	1.22E+01	8.16E+00	0.00E+00	2.27E+01	1.55E-01	8.66E-04	1.04E-03	4.24E-12	3.69E-03	1.94E-07	1.26E-11	9.90E-13	3.55E-10	9.13E-08	2.76E+01	1.39E-09	2.31E-05	2.37E-06	8.82E-08	1.74E-09	2.50E-15	1.18E-15	9.96E-11	0.00E+00	-9.30E-25	-6.34E-21	1.20E+01	0.00E+00	0.00E+00	1.54E-01	5.11E-133	9.24E-06
1.47E-07	607.095	1.21E+19	0.00E+00	1.21E+01	5.56E+05	-1.34E-06	9.26E+00	2.36E+05	2.21E+02	1.47E+05	5.24E+00	5.91E+04	1.76E+02	4.60E-01	2.20E+02	1.25E-01	9.86E-04	1.29E+01	7.81E+00	0.00E+00	2.41E+01	1.69E-01	1.11E-03	1.34E-03	6.51E-12	4.76E-03	2.94E-07	3.25E-11	1.18E-12	5.48E-10	1.16E-07	2.75E+01	2.04E-09	3.46E-05	2.39E-06	9.17E-08	2.68E-09	4.80E-15	1.91E-15	1.26E-10	0.00E+00	-5.42E-23	-4.92E-19	1.20E+01	0.00E+00	0.00E+00	9.44E-02	5.08E-133	9.18E-06
1.68E-07	607.175	1.21E+19	0.00E+00	1.20E+01	5.56E+05	-1.34E-06	1.07E+01	2.36E+05	2.22E+02	1.47E+05	5.16E+00	5.91E+04	1.76E+02	4.62E-01	2.22E+02	1.00E-01	6.62E-04	1.35E+01	7.44E+00	0.00E+00	2.53E+01	1.80E-01	1.37E-03	1.67E-03	9.38E-12	5.90E-03	4.20E-07	7.45E-11	1.37E-12	7.96E-10	1.42E-07	2.74E+01	2.85E-09	4.90E-05	2.41E-06	9.40E-08	3.88E-09	8.39E-15	2.87E-15	1.54E-10	0.00E+00	2.74E-22	-5.44E-17	1.19E+01	0.00E+00	0.00E+00	5.80E-02	5.06E-133	9.13E-06
1.88E-07	607.248	1.21E+19	0.00E+00	1.20E+01	5.56E+05	-1.34E-06	1.21E+01	2.36E+05	2.23E+02	1.47E+05	5.10E+00	5.91E+04	1.75E+02	4.63E-01	2.23E+02	8.07E-02	4.48E-04	1.41E+01	7.06E+00	0.00E+00	2.62E+01	1.89E-01	1.65E-03	2.02E-03	1.29E-11	7.09E-03	5.73E-07	1.55E-10	1.56E-12	1.10E-09	1.68E-07	2.73E+01	3.83E-09	6.65E-05	2.42E-06	9.54E-08	5.35E-09	1.37E-14	4.12E-15	1.81E-10	0.00E+00	-2.85E-19	-1.16E-15	1.19E+01	0.00E+00	0.00E+00	3.56E-02	5.04E-133	9.07E-06
2.09E-07	607.317	1.21E+19	0.00E+00	1.19E+01	5.56E+05	-1.34E-06	1.36E+01	2.36E+05	2.24E+02	1.47E+05	5.06E+00	5.91E+04	1.74E+02	4.63E-01	2.23E+02	6.49E-02	3.05E-04	1.47E+01	6.68E+00	0.00E+00	2.69E+01	1.96E-01	1.93E-03	2.39E-03	1.71E-11	8.32E-03	7.54E-07	2.98E-10	1.75E-12	1.47E-09	1.95E-07	2.72E+01	4.98E-09	8.73E-05	2.43E-06	9.64E-08	7.13E-09	2.12E-14	5.70E-15	2.10E-10	0.00E+00	-7.61E-17	-3.90E-14	1.19E+01	0.00E+00	0.00E+00	2.19E-02	5.03E-133	9.02E-06
2.29E-07	607.381	1.21E+19	0.00E+00	1.19E+01	5.56E+05	-1.34E-06	1.50E+01	2.36E+05	2.24E+02	1.47E+05	5.02E+00	5.91E+04	1.72E+02	4.64E-01	2.24E+02	5.23E-02	2.10E-04	1.52E+01	6.30E+00	0.00E+00	2.75E+01	2.03E-01	2.23E-03	2.77E-03	2.21E-11	9.59E-03	9.64E-07	5.37E-10	1.94E-12	1.90E-09	2.22E-07	2.71E+01	6.32E-09	1.11E-04	2.44E-06	9.70E-08	9.20E-09	3.15E-14	7.70E-15	2.38E-10	0.00E+00	-9.75E-15	-2.19E-11	1.19E+01	0.00E+00	0.00E+00	1.34E-02	5.02E-133	8.96E-06
2.50E-07	607.443	1.21E+19	0.00E+00	1.19E+01	5.56E+05	-1.34E-06	1.64E+01	2.36E+05	2.24E+02	1.47E+05	4.98E+00	5.91E+04	1.71E+02	4.64E-01	2.24E+02	4.21E-02	1.46E-04	1.56E+01	5.93E+00	0.00E+00	2.79E+01	2.08E-01	2.53E-03	3.17E-03	2.78E-11	1.09E-02	1.20E-06	9.17E-10	2.13E-12	2.40E-09	2.49E-07	2.70E+01	7.84E-09	1.39E-04	2.44E-06	9.74E-08	1.16E-08	4.53E-14	1.02E-14	2.66E-10	0.00E+00	-8.10E-13	-1.97E-09	1.19E+01	0.00E+00	0.00E+00	8.21E-03	5.01E-133	8.91E-06
2.71E-07	607.502	1.21E+19	0.00E+00	1.19E+01	5.56E+05	-1.34E-06	1.78E+01	2.36E+05	2.24E+02	1.47E+05	4.95E+00	5.91E+04	1.69E+02	4.64E-01	2.24E+02	3.40E-02	1.03E-04	1.61E+01	5.57E+00	0.00E+00	2.83E+01	2.12E-01	2.84E-03	3.58E-03	3.42E-11	1.22E-02	1.47E-06	1.50E-09	2.32E-12	2.98E-09	2.77E-07	2.68E+01	9.55E-09	1.70E-04	2.45E-06	9.76E-08	1.43E-08	6.35E-14	1.33E-14	2.95E-10	0.00E+00	-3.51E-29	-5.99E-22	1.19E+01	0.00E+00	0.00E+00	5.02E-03	2.52E-134	8.86E-06
2.92E-07	607.558	1.21E+19	0.00E+00	1.18E+01	5.56E+05	-1.34E-06	1.93E+01	2.36E+05	2.24E+02	1.47E+05	4.93E+00	5.91E+04	1.67E+02	4.64E-01	2.24E+02	2.74E-02	7.38E-05	1.65E+01	5.22E+00	0.00E+00	2.86E+01	2.16E-01	3.16E-03	4.00E-03	4.15E-11	1.35E-02	1.77E-06	2.35E-09	2.52E-12	3.62E-09	3.05E-07	2.67E+01	1.15E-08	2.04E-04	2.45E-06	9.78E-08	1.74E-08	8.73E-14	1.73E-14	3.23E-10	0.00E+00	4.57E-27	-2.84E-20	1.18E+01	0.00E+00	0.00E+00	3.06E-03	2.51E-134	8.80E-06
3.13E-07	607.613	1.21E+19	0.00E+00	1.18E+01	5.56E+05	-1.34E-06	2.07E+01	2.36E+05	2.24E+02	1.47E+05	4.91E+00	5.91E+04	1.65E+02	4.64E-01	2.23E+02	2.21E-02	5.39E-05	1.69E+01	4.90E+00	0.00E+00	2.89E+01	2.19E-01	3.48E-03	4.43E-03	4.95E-11	1.49E-02	2.10E-06	3.57E-09	2.71E-12	4.33E-09	3.33E-07	2.66E+01	1.36E-08	2.42E-04	2.45E-06	9.79E-08	2.08E-08	1.18E-13	2.23E-14	3.51E-10	0.00E+00	-1.08E-24	-2.03E-19	1.18E+01	0.00E+00	0.00E+00	1.87E-03	2.51E-134	8.75E-06
3.34E-07	607.667	1.21E+19	0.00E+00	1.18E+01	5.56E+05	-1.34E-06	2.21E+01	2.36E+05	2.24E+02	1.47E+05	4.89E+00	5.91E+04	1.63E+02	4.64E-01	2.23E+02	1.79E-02	4.02E-05	1.73E+01	4.59E+00	0.00E+00	2.91E+01	2.22E-01	3.81E-03	4.87E-03	5.84E-11	1.62E-02	2.45E-06	5.27E-09	2.89E-12	5.13E-09	3.61E-07	2.65E+01	1.59E-08	2.83E-04	2.44E-06	9.81E-08	2.45E-08	1.58E-13	2.85E-14	3.78E-10	0.00E+00	-1.75E-22	-1.42E-17	1.18E+01	0.00E+00	0.00E+00	1.14E-03	2.50E-134	8.70E-06
3.55E-07	607.719	1.21E+19	0.00E+00	1.18E+01	5.56E+05	-1.34E-06	2.35E+01	2.36E+05	2.24E+02	1.47E+05	4.87E+00	5.91E+04	1.61E+02	4.63E-01	2.23E+02	1.44E-02	3.07E-05	1.76E+01	4.29E+00	0.00E+00	2.93E+01	2.24E-01	4.14E-03	5.31E-03	6.82E-11	1.76E-02	2.84E-06	7.57E-09	3.08E-12	6.00E-09	3.89E-07	2.64E+01	1.84E-08	3.28E-04	2.44E-06	9.83E-08	2.86E-08	2.08E-13	3.63E-14	4.06E-10	0.00E+00	-1.00E-20	-9.67E-17	1.18E+01	0.00E+00	0.00E+00	6.91E-04	2.50E-134	8.64E-06
3.76E-07	607.77	1.21E+19	0.00E+00	1.18E+01	5.56E+05	-1.34E-06	2.49E+01	2.36E+05	2.23E+02	1.47E+05	4.85E+00	5.91E+04	1.59E+02	4.63E-01	2.22E+02	1.17E-02	2.41E-05	1.79E+01	4.02E+00	0.00E+00	2.95E+01	2.25E-01	4.47E-03	5.77E-03	7.87E-11	1.90E-02	3.26E-06	1.06E-08	3.27E-12	6.94E-09	4.18E-07	2.63E+01	2.11E-08	3.76E-04	2.44E-06	9.86E-08	3.31E-08	2.73E-13	4.60E-14	4.34E-10	0.00E+00	-3.03E-20	-9.54E-15	1.18E+01	0.00E+00	0.00E+00	4.20E-04	2.50E-134	8.59E-06
3.98E-07	607.821	1.21E+19	0.00E+00	1.17E+01	5.56E+05	-1.34E-06	2.63E+01	2.36E+05	2.23E+02	1.47E+05	4.84E+00	5.91E+04	1.57E+02	4.62E-01	2.22E+02	9.44E-03	1.95E-05	1.82E+01	3.76E+00	0.00E+00	2.96E+01	2.27E-01	4.81E-03	6.24E-03	9.02E-11	2.04E-02	3.70E-06	1.47E-08	3.45E-12	7.97E-09	4.46E-07	2.62E+01	2.40E-08	4.28E-04	2.43E-06	9.89E-08	3.79E-08	3.54E-13	5.81E-14	4.61E-10	0.00E+00	-7.25E-18	-5.23E-14	1.17E+01	0.00E+00	0.00E+00	2.54E-04	2.49E-134	8.54E-06
4.19E-07	607.87	1.21E+19	0.00E+00	1.17E+01	5.56E+05	-1.34E-06	2.77E+01	2.36E+05	2.22E+02	1.47E+05	4.83E+00	5.92E+04	1.55E+02	4.61E-01	2.21E+02	7.64E-03	1.62E-05	1.85E+01	3.52E+00	0.00E+00	2.98E+01	2.28E-01	5.15E-03	6.71E-03	1.03E-10	2.18E-02	4.17E-06	1.98E-08	3.64E-12	9.08E-09	4.75E-07	2.61E+01	2.72E-08	4.83E-04	2.43E-06	9.93E-08	4.30E-08	4.57E-13	7.30E-14	4.88E-10	0.00E+00	-1.88E-18	-6.30E-12	1.17E+01	0.00E+00	0.00E+00	1.54E-04	2.49E-134	8.49E-06
4.41E-07	607.919	1.21E+19	0.00E+00	1.17E+01	5.56E+05	-1.34E-06	2.91E+01	2.36E+05	2.21E+02	1.47E+05	4.81E+00	5.92E+04	1.54E+02	4.61E-01	2.20E+02	6.18E-03	1.38E-05	1.87E+01	3.30E+00	0.00E+00	2.99E+01	2.29E-01	5.49E-03	7.19E-03	1.16E-10	2.32E-02	4.68E-06	2.64E-08	3.82E-12	1.03E-08	5.03E-07	2.59E+01	3.05E-08	5.42E-04	2.42E-06	9.98E-08	4.86E-08	5.86E-13	9.13E-14	5.15E-10	0.00E+00	-3.39E-15	-5.67E-11	1.17E+01	0.00E+00	0.00E+00	9.28E-05	2.48E-134	8.43E-06
4.63E-07	607.968	1.21E+19	0.00E+00	1.17E+01	5.56E+05	-1.34E-06	3.05E+01	2.36E+05	2.21E+02	1.47E+05	4.80E+00	5.92E+04	1.52E+02	4.60E-01	2.20E+02	5.01E-03	1.21E-05	1.90E+01	3.09E+00	0.00E+00	3.00E+01	2.30E-01	5.83E-03	7.67E-03	1.30E-10	2.46E-02	5.21E-06	3.46E-08	4.00E-12	1.15E-08	5.32E-07	2.58E+01	3.41E-08	6.03E-04	2.41E-06	1.00E-07	5.45E-08	7.46E-13	1.14E-13	5.42E-10	0.00E+00	-1.99E-14	-1.06E-10	1.17E+01	0.00E+00	0.00E+00	5.59E-05	2.48E-134	8.38E-06
4.85E-07	608.016	1.21E+19	0.00E+00	1.17E+01	5.56E+05	-1.34E-06	3.18E+01	2.36E+05	2.20E+02	1.47E+05	4.79E+00	5.92E+04	1.50E+02	4.59E-01	2.19E+02	4.05E-03	1.08E-05	1.92E+01	2.90E+00	0.00E+00	3.01E+01	2.30E-01	6.18E-03	8.17E-03	1.45E-10	2.60E-02	5.76E-06	4.47E-08	4.17E-12	1.29E-08	5.62E-07	2.57E+01	3.78E-08	6.68E-04	2.41E-06	1.01E-07	6.08E-08	9.46E-13	1.41E-13	5.69E-10	0.00E+00	-1.39E-28	-6.35E-25	1.17E+01	0.00E+00	0.00E+00	3.37E-05	1.22E-135	8.33E-06
5.07E-07	608.063	1.21E+19	0.00E+00	1.17E+01	5.56E+05	-1.34E-06	3.32E+01	2.36E+05	2.19E+02	1.47E+05	4.78E+00	5.92E+04	1.48E+02	4.58E-01	2.18E+02	3.28E-03	9.79E-06	1.94E+01	2.72E+00	0.00E+00	3.02E+01	2.31E-01	6.53E-03	8.67E-03	1.61E-10	2.74E-02	6.35E-06	5.71E-08	4.35E-12	1.43E-08	5.91E-07	2.56E+01	4.18E-08	7.37E-04	2.40E-06	1.02E-07	6.74E-08	1.19E-12	1.73E-13	5.96E-10	0.00E+00	1.81E-27	-1.91E-20	1.17E+01	0.00E+00	0.00E+00	2.02E-05	1.22E-135	8.28E-06
5.29E-07	608.11	1.21E+19	0.00E+00	1.16E+01	5.56E+05	-1.34E-06	3.45E+01	2.36E+05	2.18E+02	1.47E+05	4.77E+00	5.92E+04	1.46E+02	4.57E-01	2.18E+02	2.66E-03	9.03E-06	1.96E+01	2.56E+00	0.00E+00	3.03E+01	2.31E-01	6.89E-03	9.17E-03	1.78E-10	2.88E-02	6.96E-06	7.22E-08	4.52E-12	1.59E-08	6.21E-07	2.55E+01	4.60E-08	8.08E-04	2.39E-06	1.03E-07	7.44E-08	1.49E-12	2.12E-13	6.23E-10	0.00E+00	-4.78E-25	1.17E-21	1.16E+01	0.00E+00	0.00E+00	1.21E-05	1.22E-135	8.22E-06
5.51E-07	608.157	1.21E+19	0.00E+00	1.16E+01	5.56E+05	-1.34E-06	3.59E+01	2.36E+05	2.17E+02	1.47E+05	4.76E+00	5.92E+04	1.44E+02	4.57E-01	2.17E+02	2.16E-03	8.43E-06	1.98E+01	2.41E+00	0.00E+00	3.04E+01	2.32E-01	7.24E-03	9.68E-03	1.96E-10	3.02E-02	7.60E-06	9.03E-08	4.69E-12	1.75E-08	6.50E-07	2.54E+01	5.05E-08	8.83E-04	2.38E-06	1.04E-07	8.19E-08	1.86E-12	2.58E-13	6.50E-10	0.00E+00	-6.70E-25	-9.85E-18	1.16E+01	0.00E+00	0.00E+00	7.27E-06	1.22E-135	8.17E-06
5.73E-07	608.203	1.21E+19	0.00E+00	1.16E+01	5.56E+05	-1.34E-06	3.72E+01	2.36E+05	2.16E+02	1.47E+05	4.75E+00	5.92E+04	1.43E+02	4.56E-01	2.16E+02	1.75E-03	7.95E-06	2.00E+01	2.27E+00	0.00E+00	3.05E+01	2.32E-01	7.60E-03	1.02E-02	2.15E-10	3.16E-02	8.27E-06	1.12E-07	4.86E-12	1.92E-08	6.81E-07	2.53E+01	5.51E-08	9.60E-04	2.37E-06	1.05E-07	8.96E-08	2.31E-12	3.13E-13	6.77E-10	0.00E+00	-9.83E-23	-8.85E-17	1.16E+01	0.00E+00	0.00E+00	4.34E-06	1.21E-135	8.12E-06
5.95E-07	608.25	1.21E+19	0.00E+00	1.16E+01	5.56E+05	-1.34E-06	3.85E+01	2.36E+05	2.16E+02	1.47E+05	4.74E+00	5.92E+04	1.41E+02	4.55E-01	2.16E+02	1.42E-03	7.55E-06	2.01E+01	2.14E+00	0.00E+00	3.06E+01	2.32E-01	7.96E-03	1.07E-02	2.35E-10	3.30E-02	8.97E-06	1.38E-07	5.03E-12	2.09E-08	7.11E-07	2.52E+01	6.00E-08	1.04E-03	2.37E-06	1.06E-07	9.78E-08	2.85E-12	3.77E-13	7.05E-10	0.00E+00	-8.86E-22	-7.02E-17	1.16E+01	0.00E+00	0.00E+00	2.59E-06	1.21E-135	8.07E-06
6.18E-07	608.295	1.21E+19	0.00E+00	1.16E+01	5.56E+05	-1.34E-06	3.98E+01	2.36E+05	2.15E+02	1.47E+05	4.73E+00	5.92E+04	1.39E+02	4.54E-01	2.15E+02	1.16E-03	7.22E-06	2.03E+01	2.02E+00	0.00E+00	3.07E+01	2.33E-01	8.33E-03	1.13E-02	2.56E-10	3.44E-02	9.69E-06	1.68E-07	5.19E-12	2.28E-08	7.42E-07	2.51E+01	6.51E-08	1.13E-03	2.36E-06	1.07E-07	1.06E-07	3.50E-12	4.52E-13	7.32E-10	0.00E+00	-2.37E-20	-2.19E-15	1.16E+01	0.00E+00	0.00E+00	1.54E-06	1.21E-135	8.02E-06
6.41E-07	608.341	1.21E+19	0.00E+00	1.15E+01	5.56E+05	-1.34E-06	4.11E+01	2.36E+05	2.14E+02	1.47E+05	4.72E+00	5.92E+04	1.38E+02	4.53E-01	2.14E+02	9.40E-04	6.94E-06	2.04E+01	1.91E+00	0.00E+00	3.08E+01	2.33E-01	8.69E-03	1.18E-02	2.78E-10	3.59E-02	1.04E-05	2.03E-07	5.36E-12	2.48E-08	7.73E-07	2.50E+01	7.04E-08	1.21E-03	2.35E-06	1.09E-07	1.15E-07	4.28E-12	5.39E-13	7.59E-10	0.00E+00	-1.00E-21	-3.65E-14	1.15E+01	0.00E+00	0.00E+00	9.18E-07	1.21E-135	7.97E-06
6.63E-07	608.386	1.21E+19	0.00E+00	1.15E+01	5.56E+05	-1.34E-06	4.24E+01	2.36E+05	2.13E+02	1.47E+05	4.71E+00	5.92E+04	1.36E+02	4.51E-01	2.13E+02	7.65E-04	6.70E-06	2.06E+01	1.81E+00	0.00E+00	3.08E+01	2.33E-01	9.06E-03	1.23E-02	3.01E-10	3.73E-02	1.12E-05	2.43E-07	5.52E-12	2.68E-08	8.05E-07	2.49E+01	7.60E-08	1.30E-03	2.34E-06	1.10E-07	1.25E-07	5.20E-12	6.39E-13	7.87E-10	0.00E+00	-5.90E-18	-6.56E-14	1.15E+01	0.00E+00	0.00E+00	5.45E-07	1.21E-135	7.92E-06
6.86E-07	608.431	1.21E+19	0.00E+00	1.15E+01	5.56E+05	-1.34E-06	4.37E+01	2.36E+05	2.12E+02	1.47E+05	4.70E+00	5.92E+04	1.34E+02	4.50E-01	2.13E+02	6.24E-04	6.48E-06	2.07E+01	1.72E+00	0.00E+00	3.09E+01	2.33E-01	9.43E-03	1.29E-02	3.25E-10	3.87E-02	1.20E-05	2.90E-07	5.68E-12	2.90E-08	8.37E-07	2.48E+01	8.18E-08	1.39E-03	2.33E-06	1.12E-07	1.34E-07	6.29E-12	7.55E-13	8.14E-10	0.00E+00	-2.71E-17	-1.43E-12	1.15E+01	0.00E+00	0.00E+00	3.23E-07	1.20E-135	7.87E-06
7.09E-07	608.476	1.21E+19	0.00E+00	1.15E+01	5.56E+05	-1.34E-06	4.49E+01	2.36E+05	2.11E+02	1.47E+05	4.69E+00	5.92E+04	1.33E+02	4.49E-01	2.12E+02	5.10E-04	6.29E-06	2.08E+01	1.63E+00	0.00E+00	3.10E+01	2.33E-01	9.81E-03	1.34E-02	3.50E-10	4.02E-02	1.29E-05	3.45E-07	5.83E-12	3.12E-08	8.69E-07	2.47E+01	8.78E-08	1.49E-03	2.32E-06	1.13E-07	1.44E-07	7.57E-12	8.88E-13	8.42E-10	0.00E+00	-1.17E-16	-2.52E-11	1.15E+01	0.00E+00	0.00E+00	1.91E-07	1.20E-135	7.81E-06
7.32E-07	608.521	1.21E+19	0.00E+00	1.15E+01	5.56E+05	-1.34E-06	4.62E+01	2.36E+05	2.09E+02	1.47E+05	4.68E+00	5.92E+04	1.31E+02	4.48E-01	2.11E+02	4.18E-04	6.12E-06	2.09E+01	1.55E+00	0.00E+00	3.11E+01	2.33E-01	1.02E-02	1.40E-02	3.76E-10	4.16E-02	1.37E-05	4.06E-07	5.99E-12	3.35E-08	9.02E-07	2.46E+01	9.41E-08	1.59E-03	2.31E-06	1.15E-07	1.55E-07	9.07E-12	1.04E-12	8.71E-10	0.00E+00	2.38E-29	-8.18E-23	1.15E+01	0.00E+00	0.00E+00	1.13E-07	5.81E-137	7.76E-06
7.56E-07	608.565	1.21E+19	0.00E+00	1.15E+01	5.56E+05	-1.34E-06	4.74E+01	2.36E+05	2.08E+02	1.47E+05	4.67E+00	5.92E+04	1.30E+02	4.47E-01	2.11E+02	3.44E-04	5.96E-06	2.10E+01	1.48E+00	0.00E+00	3.12E+01	2.33E-01	1.06E-02	1.45E-02	4.04E-10	4.30E-02	1.46E-05	4.77E-07	6.14E-12	3.59E-08	9.36E-07	2.45E+01	1.01E-07	1.69E-03	2.30E-06	1.17E-07	1.66E-07	1.08E-11	1.21E-12	8.99E-10	0.00E+00	-2.78E-26	-2.10E-22	1.15E+01	0.00E+00	0.00E+00	6.63E-08	5.80E-137	7.71E-06
7.79E-07	608.609	1.21E+19	0.00E+00	1.14E+01	5.56E+05	-1.34E-06	4.87E+01	2.36E+05	2.07E+02	1.47E+05	4.66E+00	5.92E+04	1.28E+02	4.46E-01	2.10E+02	2.84E-04	5.82E-06	2.12E+01	1.41E+00	0.00E+00	3.12E+01	2.33E-01	1.09E-02	1.51E-02	4.32E-10	4.45E-02	1.55E-05	5.56E-07	6.29E-12	3.84E-08	9.70E-07	2.44E+01	1.07E-07	1.79E-03	2.28E-06	1.19E-07	1.77E-07	1.29E-11	1.40E-12	9.28E-10	0.00E+00	-5.32E-27	-2.12E-21	1.14E+01	0.00E+00	0.00E+00	3.90E-08	5.80E-137	7.66E-06
8.03E-07	608.653	1.21E+19	0.00E+00	1.14E+01	5.56E+05	-1.34E-06	4.99E+01	2.36E+05	2.06E+02	1.47E+05	4.65E+00	5.92E+04	1.27E+02	4.45E-01	2.09E+02	2.35E-04	5.68E-06	2.13E+01	1.35E+00	0.00E+00	3.13E+01	2.33E-01	1.13E-02	1.57E-02	4.62E-10	4.59E-02	1.64E-05	6.46E-07	6.44E-12	4.10E-08	1.00E-06	2.43E+01	1.14E-07	1.90E-03	2.27E-06	1.21E-07	1.88E-07	1.52E-11	1.62E-12	9.57E-10	0.00E+00	-2.13E-24	-9.81E-22	1.14E+01	0.00E+00	0.00E+00	2.29E-08	5.79E-137	7.61E-06
8.26E-07	608.697	1.21E+19	0.00E+00	1.14E+01	5.56E+05	-1.34E-06	5.11E+01	2.36E+05	2.05E+02	1.47E+05	4.64E+00	5.92E+04	1.26E+02	4.43E-01	2.08E+02	1.96E-04	5.56E-06	2.14E+01	1.30E+00	0.00E+00	3.14E+01	2.33E-01	1.17E-02	1.63E-02	4.93E-10	4.74E-02	1.74E-05	7.47E-07	6.58E-12	4.37E-08	1.04E-06	2.42E+01	1.22E-07	2.01E-03	2.26E-06	1.23E-07	2.00E-07	1.79E-11	1.87E-12	9.86E-10	0.00E+00	-2.07E-23	-2.21E-19	1.14E+01	0.00E+00	0.00E+00	1.34E-08	5.78E-137	7.56E-06
8.50E-07	608.74	1.21E+19	0.00E+00	1.14E+01	5.56E+05	-1.34E-06	5.23E+01	2.36E+05	2.04E+02	1.47E+05	4.63E+00	5.92E+04	1.24E+02	4.42E-01	2.08E+02	1.64E-04	5.44E-06	2.14E+01	1.24E+00	0.00E+00	3.15E+01	2.33E-01	1.21E-02	1.68E-02	5.25E-10	4.88E-02	1.84E-05	8.60E-07	6.73E-12	4.64E-08	1.08E-06	2.41E+01	1.29E-07	2.12E-03	2.25E-06	1.25E-07	2.13E-07	2.10E-11	2.14E-12	1.02E-09	0.00E+00	-3.35E-23	-3.18E-18	1.14E+01	0.00E+00	0.00E+00	7.83E-09	5.77E-137	7.51E-06
8.74E-07	608.784	1.21E+19	0.00E+00	1.14E+01	5.56E+05	-1.34E-06	5.35E+01	2.36E+05	2.03E+02	1.47E+05	4.63E+00	5.92E+04	1.23E+02	4.41E-01	2.07E+02	1.39E-04	5.32E-06	2.15E+01	1.20E+00	0.00E+00	3.16E+01	2.33E-01	1.25E-02	1.74E-02	5.58E-10	5.03E-02	1.94E-05	9.86E-07	6.87E-12	4.93E-08	1.11E-06	2.40E+01	1.37E-07	2.23E-03	2.24E-06	1.28E-07	2.25E-07	2.46E-11	2.45E-12	1.05E-09	0.00E+00	-6.32E-23	-1.52E-17	1.14E+01	0.00E+00	0.00E+00	4.57E-09	5.76E-137	7.46E-06
8.98E-07	608.827	1.21E+19	0.00E+00	1.13E+01	5.56E+05	-1.34E-06	5.47E+01	2.36E+05	2.02E+02	1.47E+05	4.62E+00	5.92E+04	1.22E+02	4.40E-01	2.06E+02	1.18E-04	5.22E-06	2.16E+01	1.15E+00	0.00E+00	3.16E+01	2.33E-01	1.29E-02	1.80E-02	5.92E-10	5.17E-02	2.05E-05	1.13E-06	7.01E-12	5.22E-08	1.15E-06	2.39E+01	1.45E-07	2.35E-03	2.23E-06	1.30E-07	2.39E-07	2.86E-11	2.79E-12	1.08E-09	0.00E+00	-3.16E-21	-4.05E-17	1.13E+01	0.00E+00	0.00E+00	2.66E-09	5.75E-137	7.41E-06
9.22E-07	608.87	1.21E+19	0.00E+00	1.13E+01	5.56E+05	-1.34E-06	5.58E+01	2.36E+05	2.01E+02	1.47E+05	4.61E+00	5.92E+04	1.20E+02	4.38E-01	2.05E+02	1.02E-04	5.12E-06	2.17E+01	1.11E+00	0.00E+00	3.17E+01	2.33E-01	1.33E-02	1.86E-02	6.28E-10	5.32E-02	2.15E-05	1.28E-06	7.15E-12	5.53E-08	1.19E-06	2.38E+01	1.53E-07	2.47E-03	2.22E-06	1.33E-07	2.52E-07	3.32E-11	3.17E-12	1.11E-09	0.00E+00	-1.89E-20	-5.99E-17	1.13E+01	0.00E+00	0.00E+00	1.54E-09	5.74E-137	7.36E-06
9.46E-07	608.913	1.21E+19	0.00E+00	1.13E+01	5.56E+05	-1.34E-06	5.70E+01	2.36E+05	1.99E+02	1.47E+05	4.60E+00	5.92E+04	1.19E+02	4.37E-01	2.05E+02	8.84E-05	5.02E-06	2.18E+01	1.07E+00	0.00E+00	3.18E+01	2.33E-01	1.37E-02	1.92E-02	6.65E-10	5.46E-02	2.26E-05	1.46E-06	7.28E-12	5.84E-08	1.22E-06	2.37E+01	1.61E-07	2.59E-03	2.20E-06	1.36E-07	2.66E-07	3.84E-11	3.59E-12	1.14E-09	0.00E+00	-5.25E-20	-4.38E-18	1.13E+01	0.00E+00	0.00E+00	8.95E-10	5.73E-137	7.32E-06
9.71E-07	608.956	1.21E+19	0.00E+00	1.13E+01	5.56E+05	-1.34E-06	5.81E+01	2.36E+05	1.98E+02	1.47E+05	4.59E+00	5.92E+04	1.18E+02	4.36E-01	2.04E+02	7.77E-05	4.92E-06	2.19E+01	1.04E+00	0.00E+00	3.19E+01	2.33E-01	1.41E-02	1.98E-02	7.03E-10	5.61E-02	2.38E-05	1.65E-06	7.42E-12	6.16E-08	1.26E-06	2.36E+01	1.70E-07	2.71E-03	2.19E-06	1.39E-07	2.80E-07	4.43E-11	4.05E-12	1.17E-09	0.00E+00	-6.18E-20	-3.30E-16	1.13E+01	0.00E+00	0.00E+00	5.18E-10	5.72E-137	7.27E-06
9.95E-07	608.998	1.21E+19	0.00E+00	1.13E+01	5.56E+05	-1.34E-06	5.92E+01	2.36E+05	1.97E+02	1.47E+05	4.58E+00	5.92E+04	1.17E+02	4.34E-01	2.03E+02	6.91E-05	4.83E-06	2.19E+01	1.00E+00	0.00E+00	3.19E+01	2.33E-01	1.45E-02	2.04E-02	7.42E-10	5.76E-02	2.49E-05	1.85E-06	7.55E-12	6.50E-08	1.30E-06	2.35E+01	1.79E-07	2.84E-03	2.18E-06	1.41E-07	2.95E-07	5.09E-11	4.56E-12	1.20E-09	0.00E+00	7.80E-21	-4.45E-15	1.13E+01	0.00E+00	0.00E+00	2.99E-10	5.71E-137	7.22E-06
1.02E-06	609.041	1.21E+19	0.00E+00	1.12E+01	5.56E+05	-1.34E-06	6.04E+01	2.36E+05	1.96E+02	1.47E+05	4.57E+00	5.92E+04	1.16E+02	4.33E-01	2.03E+02	6.22E-05	4.74E-06	2.20E+01	9.72E-01	0.00E+00	3.20E+01	2.33E-01	1.49E-02	2.10E-02	7.83E-10	5.90E-02	2.61E-05	2.08E-06	7.68E-12	6.84E-08	1.34E-06	2.34E+01	1.88E-07	2.96E-03	2.17E-06	1.45E-07	3.10E-07	5.83E-11	5.12E-12	1.24E-09	0.00E+00	-4.86E-21	-4.27E-22	1.12E+01	0.00E+00	0.00E+00	1.72E-10	2.71E-138	7.17E-06
1.05E-06	609.083	1.20E+19	0.00E+00	1.12E+01	5.56E+05	-1.34E-06	6.15E+01	2.36E+05	1.95E+02	1.47E+05	4.56E+00	5.92E+04	1.15E+02	4.32E-01	2.02E+02	5.66E-05	4.66E-06	2.21E+01	9.43E-01	0.00E+00	3.21E+01	2.33E-01	1.53E-02	2.16E-02	8.25E-10	6.05E-02	2.73E-05	2.34E-06	7.81E-12	7.19E-08	1.39E-06	2.33E+01	1.98E-07	3.09E-03	2.15E-06	1.48E-07	3.25E-07	6.66E-11	5.73E-12	1.27E-09	0.00E+00	-8.58E-20	-6.61E-21	1.12E+01	0.00E+00	0.00E+00	9.91E-11	2.71E-138	7.12E-06
1.07E-06	609.125	1.20E+19	0.00E+00	1.12E+01	5.56E+05	-1.34E-06	6.26E+01	2.36E+05	1.94E+02	1.47E+05	4.55E+00	5.92E+04	1.14E+02	4.30E-01	2.01E+02	5.22E-05	4.58E-06	2.22E+01	9.16E-01	0.00E+00	3.22E+01	2.33E-01	1.57E-02	2.22E-02	8.68E-10	6.20E-02	2.86E-05	2.61E-06	7.94E-12	7.55E-08	1.43E-06	2.32E+01	2.07E-07	3.22E-03	2.14E-06	1.51E-07	3.41E-07	7.59E-11	6.40E-12	1.30E-09	0.00E+00	-1.68E-19	-9.42E-21	1.12E+01	0.00E+00	0.00E+00	5.68E-11	2.70E-138	7.07E-06
1.10E-06	609.167	1.20E+19	0.00E+00	1.12E+01	5.56E+05	-1.34E-06	6.36E+01	2.36E+05	1.92E+02	1.47E+05	4.54E+00	5.92E+04	1.13E+02	4.29E-01	2.00E+02	4.86E-05	4.50E-06	2.22E+01	8.91E-01	0.00E+00	3.22E+01	2.33E-01	1.62E-02	2.29E-02	9.13E-10	6.35E-02	2.98E-05	2.91E-06	8.07E-12	7.92E-08	1.47E-06	2.31E+01	2.18E-07	3.36E-03	2.13E-06	1.54E-07	3.57E-07	8.62E-11	7.13E-12	1.34E-09	0.00E+00	3.15E-21	-4.37E-21	1.12E+01	0.00E+00	0.00E+00	3.25E-11	2.70E-138	7.02E-06
1.12E-06	609.208	1.20E+19	0.00E+00	1.12E+01	5.56E+05	-1.34E-06	6.47E+01	2.36E+05	1.91E+02	1.47E+05	4.53E+00	5.92E+04	1.12E+02	4.28E-01	2.00E+02	4.57E-05	4.42E-06	2.23E+01	8.67E-01	0.00E+00	3.23E+01	2.33E-01	1.66E-02	2.35E-02	9.59E-10	6.50E-02	3.11E-05	3.24E-06	8.20E-12	8.30E-08	1.52E-06	2.30E+01	2.28E-07	3.49E-03	2.12E-06	1.58E-07	3.74E-07	9.76E-11	7.92E-12	1.37E-09	0.00E+00	-1.12E-18	-2.78E-19	1.12E+01	0.00E+00	0.00E+00	1.86E-11	2.69E-138	6.97E-06
1.15E-06	609.25	1.20E+19	0.00E+00	1.11E+01	5.56E+05	-1.34E-06	6.58E+01	2.36E+05	1.90E+02	1.47E+05	4.52E+00	5.92E+04	1.11E+02	4.26E-01	1.99E+02	4.34E-05	4.34E-06	2.24E+01	8.45E-01	0.00E+00	3.24E+01	2.33E-01	1.70E-02	2.41E-02	1.01E-09	6.65E-02	3.25E-05	3.59E-06	8.32E-12	8.68E-08	1.56E-06	2.29E+01	2.38E-07	3.63E-03	2.11E-06	1.61E-07	3.90E-07	1.10E-10	8.78E-12	1.41E-09	0.00E+00	-1.47E-18	-1.52E-18	1.11E+01	0.00E+00	0.00E+00	1.06E-11	2.69E-138	6.93E-06
1.17E-06	609.291	1.20E+19	0.00E+00	1.11E+01	5.56E+05	-1.34E-06	6.68E+01	2.36E+05	1.89E+02	1.47E+05	4.52E+00	5.93E+04	1.10E+02	4.25E-01	1.98E+02	4.15E-05	4.26E-06	2.24E+01	8.24E-01	0.00E+00	3.25E+01	2.33E-01	1.74E-02	2.47E-02	1.06E-09	6.80E-02	3.38E-05	3.98E-06	8.45E-12	9.08E-08	1.61E-06	2.28E+01	2.49E-07	3.77E-03	2.09E-06	1.65E-07	4.08E-07	1.24E-10	9.72E-12	1.45E-09	0.00E+00	-3.16E-18	-4.36E-18	1.11E+01	0.00E+00	0.00E+00	6.01E-12	2.68E-138	6.88E-06
1.20E-06	609.333	1.20E+19	0.00E+00	1.11E+01	5.56E+05	-1.34E-06	6.78E+01	2.36E+05	1.88E+02	1.47E+05	4.51E+00	5.93E+04	1.09E+02	4.24E-01	1.98E+02	4.00E-05	4.19E-06	2.25E+01	8.05E-01	0.00E+00	3.25E+01	2.33E-01	1.79E-02	2.54E-02	1.11E-09	6.95E-02	3.52E-05	4.39E-06	8.57E-12	9.49E-08	1.65E-06	2.27E+01	2.60E-07	3.91E-03	2.08E-06	1.69E-07	4.25E-07	1.40E-10	1.07E-11	1.48E-09	0.00E+00	-1.18E-16	-7.60E-18	1.11E+01	0.00E+00	0.00E+00	3.41E-12	2.68E-138	6.83E-06
1.22E-06	609.374	1.20E+19	0.00E+00	1.11E+01	5.56E+05	-1.34E-06	6.89E+01	2.36E+05	1.86E+02	1.47E+05	4.50E+00	5.93E+04	1.08E+02	4.22E-01	1.97E+02	3.88E-05	4.12E-06	2.25E+01	7.86E-01	0.00E+00	3.26E+01	2.33E-01	1.83E-02	2.60E-02	1.16E-09	7.10E-02	3.66E-05	4.84E-06	8.69E-12	9.90E-08	1.70E-06	2.26E+01	2.72E-07	4.05E-03	2.07E-06	1.73E-07	4.43E-07	1.57E-10	1.18E-11	1.52E-09	0.00E+00	-6.90E-16	-3.78E-18	1.11E+01	0.00E+00	0.00E+00	1.95E-12	2.67E-138	6.78E-06
1.25E-06	609.415	1.20E+19	0.00E+00	1.11E+01	5.56E+05	-1.34E-06	6.99E+01	2.36E+05	1.85E+02	1.47E+05	4.49E+00	5.93E+04	1.07E+02	4.21E-01	1.96E+02	3.79E-05	4.05E-06	2.26E+01	7.68E-01	0.00E+00	3.27E+01	2.33E-01	1.87E-02	2.66E-02	1.21E-09	7.26E-02	3.81E-05	5.32E-06	8.82E-12	1.03E-07	1.75E-06	2.25E+01	2.84E-07	4.20E-03	2.05E-06	1.77E-07	4.61E-07	1.75E-10	1.30E-11	1.56E-09	0.00E+00	-2.36E-15	-5.94E-18	1.11E+01	0.00E+00	0.00E+00	1.10E-12	2.67E-138	6.74E-06
1.28E-06	609.455	1.20E+19	0.00E+00	1.11E+01	5.56E+05	-1.34E-06	7.09E+01	2.36E+05	1.84E+02	1.47E+05	4.48E+00	5.93E+04	1.06E+02	4.19E-01	1.96E+02	3.71E-05	3.98E-06	2.27E+01	7.51E-01	0.00E+00	3.28E+01	2.33E-01	1.92E-02	2.73E-02	1.27E-09	7.41E-02	3.95E-05	5.84E-06	8.94E-12	1.08E-07	1.80E-06	2.24E+01	2.95E-07	4.34E-03	2.04E-06	1.81E-07	4.80E-07	1.96E-10	1.43E-11	1.60E-09	0.00E+00	-5.80E-15	-2.54E-16	1.11E+01	0.00E+00	0.00E+00	6.19E-13	2.66E-138	6.69E-06
1.30E-06	609.496	1.20E+19	0.00E+00	1.10E+01	5.56E+05	-1.34E-06	7.19E+01	2.36E+05	1.83E+02	1.47E+05	4.47E+00	5.93E+04	1.05E+02	4.18E-01	1.95E+02	3.64E-05	3.91E-06	2.27E+01	7.35E-01	0.00E+00	3.28E+01	2.33E-01	1.96E-02	2.79E-02	1.32E-09	7.56E-02	4.11E-05	6.40E-06	9.06E-12	1.12E-07	1.85E-06	2.23E+01	3.08E-07	4.49E-03	2.03E-06	1.86E-07	4.99E-07	2.18E-10	1.56E-11	1.64E-09	-5.58E-33	-1.09E-14	-1.45E-15	1.10E+01	0.00E+00	0.00E+00	3.54E-13	2.66E-138	6.64E-06
1.33E-06	609.536	1.20E+19	0.00E+00	1.10E+01	5.56E+05	-1.34E-06	7.28E+01	2.36E+05	1.81E+02	1.47E+05	4.46E+00	5.93E+04	1.05E+02	4.17E-01	1.94E+02	3.59E-05	3.84E-06	2.28E+01	7.20E-01	0.00E+00	3.29E+01	2.33E-01	2.00E-02	2.86E-02	1.38E-09	7.72E-02	4.26E-05	7.00E-06	9.18E-12	1.17E-07	1.91E-06	2.22E+01	3.20E-07	4.64E-03	2.02E-06	1.90E-07	5.18E-07	2.43E-10	1.71E-11	1.69E-09	-6.75E-32	-1.50E-14	-4.90E-15	1.10E+01	0.00E+00	0.00E+00	2.04E-13	2.66E-138	6.59E-06
1.35E-06	609.577	1.20E+19	0.00E+00	1.10E+01	5.56E+05	-1.33E-06	7.38E+01	2.36E+05	1.80E+02	1.47E+05	4.45E+00	5.93E+04	1.04E+02	4.15E-01	1.94E+02	3.55E-05	3.78E-06	2.28E+01	7.05E-01	0.00E+00	3.30E+01	2.33E-01	2.05E-02	2.92E-02	1.44E-09	7.87E-02	4.42E-05	7.65E-06	9.31E-12	1.21E-07	1.96E-06	2.21E+01	3.33E-07	4.79E-03	2.00E-06	1.95E-07	5.38E-07	2.69E-10	1.87E-11	1.73E-09	0.00E+00	-3.87E-28	5.71E-25	1.10E+01	0.00E+00	0.00E+00	1.14E-13	1.24E-139	6.55E-06
1.38E-06	609.617	1.20E+19	0.00E+00	1.10E+01	5.56E+05	-1.33E-06	7.47E+01	2.36E+05	1.79E+02	1.47E+05	4.44E+00	5.93E+04	1.03E+02	4.14E-01	1.93E+02	3.51E-05	3.71E-06	2.29E+01	6.91E-01	0.00E+00	3.30E+01	2.33E-01	2.09E-02	2.99E-02	1.50E-09	8.03E-02	4.58E-05	8.33E-06	9.43E-12	1.26E-07	2.02E-06	2.20E+01	3.46E-07	4.94E-03	1.99E-06	2.00E-07	5.58E-07	2.98E-10	2.03E-11	1.77E-09	0.00E+00	-4.20E-27	-2.18E-21	1.10E+01	0.00E+00	0.00E+00	6.37E-14	1.24E-139	6.50E-06
1.41E-06	609.657	1.20E+19	0.00E+00	1.10E+01	5.56E+05	-1.33E-06	7.57E+01	2.36E+05	1.78E+02	1.47E+05	4.43E+00	5.93E+04	1.02E+02	4.12E-01	1.92E+02	3.48E-05	3.65E-06	2.29E+01	6.78E-01	0.00E+00	3.31E+01	2.33E-01	2.14E-02	3.05E-02	1.57E-09	8.18E-02	4.74E-05	9.07E-06	9.55E-12	1.31E-07	2.07E-06	2.19E+01	3.60E-07	5.10E-03	1.98E-06	2.05E-07	5.79E-07	3.30E-10	2.21E-11	1.82E-09	0.00E+00	-9.45E-27	-1.11E-20	1.10E+01	0.00E+00	0.00E+00	3.54E-14	1.24E-139	6.45E-06
1.44E-06	609.697	1.20E+19	0.00E+00	1.09E+01	5.56E+05	-1.33E-06	7.66E+01	2.36E+05	1.77E+02	1.47E+05	4.42E+00	5.93E+04	1.01E+02	4.11E-01	1.92E+02	3.46E-05	3.59E-06	2.30E+01	6.65E-01	0.00E+00	3.32E+01	2.33E-01	2.19E-02	3.12E-02	1.63E-09	8.34E-02	4.91E-05	9.86E-06	9.68E-12	1.36E-07	2.13E-06	2.18E+01	3.74E-07	5.25E-03	1.97E-06	2.10E-07	5.99E-07	3.64E-10	2.41E-11	1.86E-09	0.00E+00	-3.66E-25	-2.29E-20	1.09E+01	0.00E+00	0.00E+00	1.97E-14	1.23E-139	6.41E-06
1.46E-06	609.737	1.20E+19	0.00E+00	1.09E+01	5.56E+05	-1.33E-06	7.75E+01	2.36E+05	1.76E+02	1.47E+05	4.42E+00	5.93E+04	1.01E+02	4.10E-01	1.91E+02	3.44E-05	3.53E-06	2.30E+01	6.53E-01	0.00E+00	3.32E+01	2.33E-01	2.23E-02	3.18E-02	1.70E-09	8.50E-02	5.08E-05	1.07E-05	9.80E-12	1.41E-07	2.19E-06	2.17E+01	3.88E-07	5.41E-03	1.95E-06	2.15E-07	6.20E-07	4.01E-10	2.61E-11	1.91E-09	0.00E+00	-1.74E-24	-1.48E-20	1.09E+01	0.00E+00	0.00E+00	1.09E-14	1.23E-139	6.36E-06
1.49E-06	609.776	1.20E+19	0.00E+00	1.09E+01	5.56E+05	-1.33E-06	7.84E+01	2.36E+05	1.74E+02	1.47E+05	4.41E+00	5.93E+04	1.00E+02	4.08E-01	1.90E+02	3.42E-05	3.47E-06	2.31E+01	6.41E-01	0.00E+00	3.33E+01	2.33E-01	2.28E-02	3.25E-02	1.77E-09	8.65E-02	5.25E-05	1.16E-05	9.93E-12	1.46E-07	2.25E-06	2.16E+01	4.02E-07	5.57E-03	1.94E-06	2.20E-07	6.42E-07	4.42E-10	2.83E-11	1.96E-09	0.00E+00	-4.48E-24	2.02E-22	1.09E+01	0.00E+00	0.00E+00	5.99E-15	1.23E-139	6.31E-06
1.52E-06	609.816	1.20E+19	0.00E+00	1.09E+01	5.56E+05	-1.33E-06	7.93E+01	2.36E+05	1.73E+02	1.47E+05	4.40E+00	5.93E+04	9.95E+01	4.07E-01	1.90E+02	3.40E-05	3.41E-06	2.31E+01	6.29E-01	0.00E+00	3.34E+01	2.34E-01	2.33E-02	3.31E-02	1.84E-09	8.81E-02	5.43E-05	1.25E-05	1.01E-11	1.51E-07	2.31E-06	2.15E+01	4.17E-07	5.72E-03	1.93E-06	2.26E-07	6.63E-07	4.85E-10	3.06E-11	2.01E-09	0.00E+00	-8.15E-24	-2.02E-19	1.09E+01	0.00E+00	0.00E+00	3.29E-15	1.23E-139	6.27E-06
1.55E-06	609.855	1.20E+19	0.00E+00	1.09E+01	5.56E+05	-1.33E-06	8.02E+01	2.36E+05	1.72E+02	1.47E+05	4.39E+00	5.93E+04	9.88E+01	4.05E-01	1.89E+02	3.39E-05	3.35E-06	2.32E+01	6.18E-01	0.00E+00	3.35E+01	2.34E-01	2.37E-02	3.38E-02	1.91E-09	8.97E-02	5.61E-05	1.35E-05	1.02E-11	1.56E-07	2.37E-06	2.14E+01	4.32E-07	5.88E-03	1.92E-06	2.31E-07	6.85E-07	5.32E-10	3.31E-11	2.06E-09	0.00E+00	-1.07E-23	-1.08E-18	1.09E+01	0.00E+00	0.00E+00	1.81E-15	1.22E-139	6.22E-06
1.57E-06	609.895	1.20E+19	0.00E+00	1.08E+01	5.56E+05	-1.33E-06	8.11E+01	2.36E+05	1.71E+02	1.47E+05	4.38E+00	5.93E+04	9.82E+01	4.04E-01	1.88E+02	3.38E-05	3.29E-06	2.32E+01	6.07E-01	0.00E+00	3.35E+01	2.34E-01	2.42E-02	3.45E-02	1.98E-09	9.14E-02	5.79E-05	1.46E-05	1.03E-11	1.61E-07	2.44E-06	2.13E+01	4.47E-07	6.04E-03	1.91E-06	2.37E-07	7.08E-07	5.82E-10	3.57E-11	2.11E-09	0.00E+00	-6.94E-24	-3.23E-18	1.08E+01	0.00E+00	0.00E+00	9.86E-16	1.22E-139	6.18E-06
1.60E-06	609.934	1.20E+19	0.00E+00	1.08E+01	5.56E+05	-1.33E-06	8.19E+01	2.36E+05	1.70E+02	1.47E+05	4.37E+00	5.93E+04	9.76E+01	4.03E-01	1.88E+02	3.37E-05	3.23E-06	2.33E+01	5.96E-01	0.00E+00	3.36E+01	2.34E-01	2.47E-02	3.51E-02	2.06E-09	9.30E-02	5.98E-05	1.57E-05	1.04E-11	1.67E-07	2.51E-06	2.13E+01	4.63E-07	6.21E-03	1.89E-06	2.43E-07	7.31E-07	6.37E-10	3.84E-11	2.16E-09	0.00E+00	3.96E-25	-7.21E-18	1.08E+01	0.00E+00	0.00E+00	5.34E-16	1.22E-139	6.13E-06
1.63E-06	609.973	1.20E+19	0.00E+00	1.08E+01	5.56E+05	-1.33E-06	8.28E+01	2.36E+05	1.68E+02	1.47E+05	4.36E+00	5.93E+04	9.70E+01	4.01E-01	1.87E+02	3.36E-05	3.17E-06	2.33E+01	5.85E-01	0.00E+00	3.37E+01	2.34E-01	2.52E-02	3.58E-02	2.14E-09	9.46E-02	6.17E-05	1.69E-05	1.06E-11	1.72E-07	2.57E-06	2.12E+01	4.79E-07	6.37E-03	1.88E-06	2.49E-07	7.54E-07	6.95E-10	4.14E-11	2.21E-09	0.00E+00	-4.66E-23	-1.34E-17	1.08E+01	0.00E+00	0.00E+00	2.88E-16	1.22E-139	6.08E-06
1.66E-06	610.012	1.20E+19	0.00E+00	1.08E+01	5.56E+05	-1.33E-06	8.36E+01	2.36E+05	1.67E+02	1.47E+05	4.35E+00	5.93E+04	9.64E+01	4.00E-01	1.86E+02	3.35E-05	3.12E-06	2.34E+01	5.75E-01	0.00E+00	3.37E+01	2.34E-01	2.57E-02	3.65E-02	2.21E-09	9.62E-02	6.37E-05	1.82E-05	1.07E-11	1.78E-07	2.64E-06	2.11E+01	4.96E-07	6.53E-03	1.87E-06	2.55E-07	7.77E-07	7.58E-10	4.45E-11	2.27E-09	0.00E+00	-2.88E-22	-2.21E-17	1.08E+01	0.00E+00	0.00E+00	1.58E-16	1.21E-139	6.04E-06
1.69E-06	610.05	1.20E+19	0.00E+00	1.08E+01	5.56E+05	-1.33E-06	8.44E+01	2.36E+05	1.66E+02	1.47E+05	4.34E+00	5.93E+04	9.59E+01	3.99E-01	1.86E+02	3.34E-05	3.06E-06	2.34E+01	5.65E-01	0.00E+00	3.38E+01	2.34E-01	2.61E-02	3.71E-02	2.30E-09	9.79E-02	6.57E-05	1.96E-05	1.09E-11	1.84E-07	2.71E-06	2.10E+01	5.12E-07	6.70E-03	1.86E-06	2.61E-07	8.01E-07	8.25E-10	4.78E-11	2.33E-09	0.00E+00	-9.63E-22	-3.29E-17	1.08E+01	0.00E+00	0.00E+00	8.69E-17	1.21E-139	5.99E-06
1.72E-06	610.089	1.20E+19	0.00E+00	1.07E+01	5.56E+05	-1.34E-06	8.52E+01	2.36E+05	1.65E+02	1.47E+05	4.33E+00	5.93E+04	9.53E+01	3.97E-01	1.85E+02	3.33E-05	3.01E-06	2.34E+01	5.56E-01	0.00E+00	3.39E+01	2.34E-01	2.66E-02	3.78E-02	2.38E-09	9.95E-02	6.77E-05	2.10E-05	1.10E-11	1.89E-07	2.79E-06	2.09E+01	5.29E-07	6.86E-03	1.84E-06	2.67E-07	8.25E-07	8.97E-10	5.12E-11	2.39E-09	0.00E+00	-1.66E-28	-5.21E-23	1.07E+01	0.00E+00	0.00E+00	4.69E-17	5.57E-141	5.95E-06
1.75E-06	610.128	1.20E+19	0.00E+00	1.07E+01	5.56E+05	-1.34E-06	8.60E+01	2.36E+05	1.64E+02	1.47E+05	4.33E+00	5.93E+04	9.48E+01	3.96E-01	1.85E+02	3.32E-05	2.96E-06	2.35E+01	5.46E-01	0.00E+00	3.39E+01	2.34E-01	2.71E-02	3.85E-02	2.47E-09	1.01E-01	6.98E-05	2.25E-05	1.12E-11	1.95E-07	2.86E-06	2.08E+01	5.47E-07	7.03E-03	1.83E-06	2.74E-07	8.49E-07	9.74E-10	5.49E-11	2.45E-09	0.00E+00	-6.73E-27	-1.08E-22	1.07E+01	0.00E+00	0.00E+00	2.53E-17	5.56E-141	5.90E-06
1.78E-06	610.166	1.20E+19	0.00E+00	1.07E+01	5.56E+05	-1.34E-06	8.68E+01	2.36E+05	1.63E+02	1.47E+05	4.32E+00	5.93E+04	9.43E+01	3.94E-01	1.84E+02	3.31E-05	2.90E-06	2.35E+01	5.37E-01	0.00E+00	3.40E+01	2.34E-01	2.76E-02	3.91E-02	2.55E-09	1.03E-01	7.19E-05	2.40E-05	1.13E-11	2.01E-07	2.94E-06	2.07E+01	5.65E-07	7.20E-03	1.82E-06	2.81E-07	8.74E-07	1.06E-09	5.87E-11	2.51E-09	0.00E+00	-4.66E-26	-3.28E-21	1.07E+01	0.00E+00	0.00E+00	1.36E-17	5.55E-141	5.86E-06
1.81E-06	610.204	1.20E+19	0.00E+00	1.07E+01	5.56E+05	-1.34E-06	8.76E+01	2.36E+05	1.62E+02	1.47E+05	4.31E+00	5.93E+04	9.38E+01	3.93E-01	1.83E+02	3.30E-05	2.85E-06	2.36E+01	5.28E-01	0.00E+00	3.41E+01	2.34E-01	2.81E-02	3.98E-02	2.64E-09	1.05E-01	7.41E-05	2.57E-05	1.15E-11	2.07E-07	3.02E-06	2.06E+01	5.83E-07	7.36E-03	1.81E-06	2.88E-07	8.99E-07	1.14E-09	6.28E-11	2.57E-09	0.00E+00	-1.17E-25	-1.39E-20	1.07E+01	0.00E+00	0.00E+00	7.28E-18	5.54E-141	5.81E-06
1.84E-06	610.243	1.20E+19	0.00E+00	1.07E+01	5.56E+05	-1.34E-06	8.83E+01	2.36E+05	1.61E+02	1.47E+05	4.30E+00	5.93E+04	9.33E+01	3.92E-01	1.83E+02	3.29E-05	2.80E-06	2.36E+01	5.19E-01	0.00E+00	3.42E+01	2.34E-01	2.87E-02	4.05E-02	2.74E-09	1.06E-01	7.63E-05	2.74E-05	1.16E-11	2.14E-07	3.10E-06	2.05E+01	6.01E-07	7.53E-03	1.80E-06	2.95E-07	9.24E-07	1.24E-09	6.71E-11	2.63E-09	0.00E+00	-1.47E-25	-3.27E-20	1.07E+01	0.00E+00	0.00E+00	3.88E-18	5.53E-141	5.77E-06
1.87E-06	610.281	1.20E+19	0.00E+00	1.06E+01	5.56E+05	-1.34E-06	8.91E+01	2.36E+05	1.59E+02	1.47E+05	4.29E+00	5.93E+04	9.29E+01	3.90E-01	1.82E+02	3.28E-05	2.75E-06	2.37E+01	5.10E-01	0.00E+00	3.42E+01	2.34E-01	2.92E-02	4.12E-02	2.83E-09	1.08E-01	7.85E-05	2.93E-05	1.18E-11	2.20E-07	3.18E-06	2.04E+01	6.20E-07	7.70E-03	1.79E-06	3.02E-07	9.49E-07	1.34E-09	7.16E-11	2.70E-09	0.00E+00	1.45E-26	-5.26E-20	1.06E+01	0.00E+00	0.00E+00	2.06E-18	5.52E-141	5.72E-06
1.90E-06	610.319	1.20E+19	0.00E+00	1.06E+01	5.56E+05	-1.34E-06	8.98E+01	2.36E+05	1.58E+02	1.47E+05	4.28E+00	5.93E+04	9.24E+01	3.89E-01	1.81E+02	3.28E-05	2.70E-06	2.37E+01	5.01E-01	0.00E+00	3.43E+01	2.34E-01	2.97E-02	4.18E-02	2.93E-09	1.10E-01	8.08E-05	3.12E-05	1.20E-11	2.26E-07	3.26E-06	2.03E+01	6.40E-07	7.87E-03	1.77E-06	3.09E-07	9.75E-07	1.44E-09	7.63E-11	2.77E-09	0.00E+00	-4.45E-25	-5.53E-20	1.06E+01	0.00E+00	0.00E+00	1.08E-18	5.51E-141	5.68E-06
1.93E-06	610.357	1.20E+19	0.00E+00	1.06E+01	5.56E+05	-1.34E-06	9.06E+01	2.36E+05	1.57E+02	1.47E+05	4.27E+00	5.93E+04	9.20E+01	3.88E-01	1.81E+02	3.27E-05	2.65E-06	2.37E+01	4.93E-01	0.00E+00	3.44E+01	2.34E-01	3.02E-02	4.25E-02	3.03E-09	1.11E-01	8.32E-05	3.32E-05	1.21E-11	2.33E-07	3.35E-06	2.02E+01	6.59E-07	8.04E-03	1.76E-06	3.17E-07	1.00E-06	1.56E-09	8.13E-11	2.84E-09	0.00E+00	-4.03E-24	-1.58E-20	1.06E+01	0.00E+00	0.00E+00	5.69E-19	5.49E-141	5.63E-06
1.96E-06	610.395	1.20E+19	0.00E+00	1.06E+01	5.56E+05	-1.34E-06	9.13E+01	2.36E+05	1.56E+02	1.47E+05	4.26E+00	5.93E+04	9.15E+01	3.86E-01	1.80E+02	3.26E-05	2.60E-06	2.38E+01	4.85E-01	0.00E+00	3.44E+01	2.34E-01	3.07E-02	4.32E-02	3.13E-09	1.13E-01	8.55E-05	3.54E-05	1.23E-11	2.39E-07	3.43E-06	2.01E+01	6.79E-07	8.21E-03	1.75E-06	3.24E-07	1.03E-06	1.68E-09	8.65E-11	2.91E-09	0.00E+00	-1.46E-23	-9.64E-21	1.06E+01	0.00E+00	0.00E+00	2.99E-19	5.48E-141	5.59E-06
1.99E-06	610.433	1.20E+19	0.00E+00	1.05E+01	5.56E+05	-1.34E-06	9.20E+01	2.36E+05	1.55E+02	1.47E+05	4.25E+00	5.93E+04	9.11E+01	3.85E-01	1.80E+02	3.25E-05	2.55E-06	2.38E+01	4.76E-01	0.00E+00	3.45E+01	2.34E-01	3.13E-02	4.39E-02	3.23E-09	1.15E-01	8.80E-05	3.76E-05	1.25E-11	2.46E-07	3.52E-06	2.00E+01	7.00E-07	8.39E-03	1.74E-06	3.32E-07	1.05E-06	1.81E-09	9.19E-11	2.98E-09	0.00E+00	-3.69E-23	-3.91E-19	1.05E+01	0.00E+00	0.00E+00	1.56E-19	5.47E-141	5.55E-06
2.02E-06	610.47	1.20E+19	0.00E+00	1.05E+01	5.56E+05	-1.34E-06	9.27E+01	2.36E+05	1.54E+02	1.47E+05	4.25E+00	5.93E+04	9.07E+01	3.84E-01	1.79E+02	3.24E-05	2.51E-06	2.39E+01	4.68E-01	0.00E+00	3.46E+01	2.34E-01	3.18E-02	4.46E-02	3.34E-09	1.17E-01	9.04E-05	3.99E-05	1.27E-11	2.52E-07	3.61E-06	1.99E+01	7.21E-07	8.56E-03	1.73E-06	3.40E-07	1.08E-06	1.94E-09	9.77E-11	3.06E-09	0.00E+00	-7.44E-23	-1.79E-18	1.05E+01	0.00E+00	0.00E+00	8.10E-20	5.46E-141	5.50E-06
2.05E-06	610.508	1.20E+19	0.00E+00	1.05E+01	5.56E+05	-1.34E-06	9.34E+01	2.36E+05	1.53E+02	1.47E+05	4.24E+00	5.93E+04	9.03E+01	3.82E-01	1.78E+02	3.24E-05	2.46E-06	2.39E+01	4.60E-01	0.00E+00	3.46E+01	2.34E-01	3.23E-02	4.53E-02	3.45E-09	1.18E-01	9.29E-05	4.24E-05	1.29E-11	2.59E-07	3.71E-06	1.98E+01	7.42E-07	8.73E-03	1.72E-06	3.48E-07	1.11E-06	2.09E-09	1.04E-10	3.13E-09	0.00E+00	-1.27E-22	-5.06E-18	1.05E+01	0.00E+00	0.00E+00	4.12E-20	5.45E-141	5.46E-06
2.08E-06	610.546	1.20E+19	0.00E+00	1.05E+01	5.56E+05	-1.34E-06	9.40E+01	2.36E+05	1.52E+02	1.47E+05	4.23E+00	5.93E+04	9.00E+01	3.81E-01	1.78E+02	3.23E-05	2.41E-06	2.39E+01	4.52E-01	0.00E+00	3.47E+01	2.34E-01	3.29E-02	4.59E-02	3.56E-09	1.20E-01	9.55E-05	4.49E-05	1.31E-11	2.66E-07	3.80E-06	1.97E+01	7.64E-07	8.90E-03	1.71E-06	3.56E-07	1.14E-06	2.24E-09	1.10E-10	3.21E-09	0.00E+00	-1.90E-22	-1.13E-17	1.05E+01	0.00E+00	0.00E+00	2.04E-20	5.44E-141	5.41E-06
2.11E-06	610.583	1.20E+19	0.00E+00	1.05E+01	5.56E+05	-1.34E-06	9.47E+01	2.36E+05	1.51E+02	1.47E+05	4.22E+00	5.93E+04	8.96E+01	3.80E-01	1.77E+02	3.22E-05	2.37E-06	2.40E+01	4.44E-01	0.00E+00	3.48E+01	2.34E-01	3.34E-02	4.66E-02	3.67E-09	1.22E-01	9.81E-05	4.76E-05	1.33E-11	2.73E-07	3.90E-06	1.96E+01	7.86E-07	9.08E-03	1.70E-06	3.65E-07	1.16E-06	2.40E-09	1.17E-10	3.30E-09	0.00E+00	-2.54E-22	-2.17E-17	1.05E+01	0.00E+00	0.00E+00	1.05E-20	5.43E-141	5.37E-06
2.15E-06	610.621	1.20E+19	0.00E+00	1.04E+01	5.56E+05	-1.33E-06	9.54E+01	2.36E+05	1.50E+02	1.47E+05	4.21E+00	5.93E+04	8.92E+01	3.78E-01	1.77E+02	3.21E-05	2.32E-06	2.40E+01	4.37E-01	0.00E+00	3.48E+01	2.34E-01	3.40E-02	4.73E-02	3.79E-09	1.24E-01	1.01E-04	5.04E-05	1.36E-11	2.80E-07	4.00E-06	1.96E+01	8.08E-07	9.25E-03	1.69E-06	3.73E-07	1.19E-06	2.57E-09	1.23E-10	3.38E-09	0.00E+00	-3.16E-28	-1.79E-22	1.04E+01	0.00E+00	0.00E+00	5.41E-21	2.45E-142	5.33E-06
2.18E-06	610.658	1.20E+19	0.00E+00	1.04E+01	5.56E+05	-1.33E-06	9.60E+01	2.36E+05	1.49E+02	1.47E+05	4.20E+00	5.94E+04	8.89E+01	3.77E-01	1.76E+02	3.20E-05	2.28E-06	2.40E+01	4.29E-01	0.00E+00	3.49E+01	2.34E-01	3.45E-02	4.80E-02	3.91E-09	1.26E-01	1.04E-04	5.33E-05	1.38E-11	2.87E-07	4.11E-06	1.95E+01	8.31E-07	9.43E-03	1.68E-06	3.82E-07	1.22E-06	2.75E-09	1.31E-10	3.46E-09	0.00E+00	-2.93E-27	-2.19E-22	1.04E+01	0.00E+00	0.00E+00	2.79E-21	2.45E-142	5.28E-06
2.21E-06	610.695	1.20E+19	0.00E+00	1.04E+01	5.56E+05	-1.33E-06	9.66E+01	2.36E+05	1.48E+02	1.47E+05	4.19E+00	5.94E+04	8.86E+01	3.76E-01	1.75E+02	3.19E-05	2.23E-06	2.41E+01	4.22E-01	0.00E+00	3.50E+01	2.34E-01	3.51E-02	4.87E-02	4.03E-09	1.28E-01	1.06E-04	5.64E-05	1.41E-11	2.95E-07	4.21E-06	1.94E+01	8.55E-07	9.60E-03	1.67E-06	3.91E-07	1.25E-06	2.95E-09	1.38E-10	3.55E-09	0.00E+00	-3.37E-26	-3.01E-22	1.04E+01	0.00E+00	0.00E+00	1.43E-21	2.44E-142	5.24E-06
2.24E-06	610.733	1.20E+19	0.00E+00	1.04E+01	5.56E+05	-1.33E-06	9.73E+01	2.36E+05	1.47E+02	1.47E+05	4.18E+00	5.94E+04	8.82E+01	3.75E-01	1.75E+02	3.19E-05	2.19E-06	2.41E+01	4.14E-01	0.00E+00	3.51E+01	2.34E-01	3.57E-02	4.94E-02	4.16E-09	1.29E-01	1.09E-04	5.96E-05	1.43E-11	3.02E-07	4.32E-06	1.93E+01	8.78E-07	9.78E-03	1.65E-06	4.00E-07	1.28E-06	3.15E-09	1.46E-10	3.64E-09	0.00E+00	-1.06E-25	-4.95E-21	1.04E+01	0.00E+00	0.00E+00	7.31E-22	2.44E-142	5.20E-06
2.28E-06	610.77	1.20E+19	0.00E+00	1.04E+01	5.56E+05	-1.33E-06	9.79E+01	2.36E+05	1.46E+02	1.47E+05	4.18E+00	5.94E+04	8.79E+01	3.73E-01	1.74E+02	3.18E-05	2.15E-06	2.41E+01	4.07E-01	0.00E+00	3.51E+01	2.34E-01	3.62E-02	5.00E-02	4.29E-09	1.31E-01	1.12E-04	6.29E-05	1.46E-11	3.10E-07	4.43E-06	1.92E+01	9.03E-07	9.95E-03	1.64E-06	4.10E-07	1.31E-06	3.36E-09	1.54E-10	3.74E-09	0.00E+00	-1.85E-25	-1.78E-20	1.04E+01	0.00E+00	0.00E+00	3.69E-22	2.43E-142	5.15E-06
2.31E-06	610.807	1.20E+19	0.00E+00	1.03E+01	5.56E+05	-1.33E-06	9.85E+01	2.36E+05	1.45E+02	1.47E+05	4.17E+00	5.94E+04	8.76E+01	3.72E-01	1.74E+02	3.17E-05	2.11E-06	2.42E+01	4.00E-01	0.00E+00	3.52E+01	2.34E-01	3.68E-02	5.07E-02	4.42E-09	1.33E-01	1.15E-04	6.64E-05	1.49E-11	3.17E-07	4.54E-06	1.91E+01	9.27E-07	1.01E-02	1.63E-06	4.19E-07	1.34E-06	3.59E-09	1.62E-10	3.83E-09	0.00E+00	-1.68E-25	-3.96E-20	1.03E+01	0.00E+00	0.00E+00	1.85E-22	2.43E-142	5.11E-06
2.34E-06	610.844	1.20E+19	0.00E+00	1.03E+01	5.56E+05	-1.33E-06	9.91E+01	2.36E+05	1.44E+02	1.47E+05	4.16E+00	5.94E+04	8.73E+01	3.71E-01	1.73E+02	3.16E-05	2.06E-06	2.42E+01	3.93E-01	0.00E+00	3.53E+01	2.34E-01	3.74E-02	5.14E-02	4.55E-09	1.35E-01	1.18E-04	7.00E-05	1.52E-11	3.25E-07	4.66E-06	1.90E+01	9.53E-07	1.03E-02	1.62E-06	4.29E-07	1.37E-06	3.82E-09	1.71E-10	3.93E-09	0.00E+00	4.44E-26	-6.71E-20	1.03E+01	0.00E+00	0.00E+00	9.33E-23	2.42E-142	5.07E-06
2.38E-06	610.881	1.20E+19	0.00E+00	1.03E+01	5.56E+05	-1.33E-06	9.97E+01	2.36E+05	1.43E+02	1.47E+05	4.15E+00	5.94E+04	8.70E+01	3.70E-01	1.72E+02	3.15E-05	2.02E-06	2.42E+01	3.85E-01	0.00E+00	3.53E+01	2.34E-01	3.80E-02	5.21E-02	4.69E-09	1.37E-01	1.21E-04	7.37E-05	1.55E-11	3.32E-07	4.78E-06	1.89E+01	9.78E-07	1.05E-02	1.61E-06	4.38E-07	1.40E-06	4.07E-09	1.81E-10	4.03E-09	5.22E-43	-8.96E-25	-9.21E-20	1.03E+01	0.00E+00	0.00E+00	4.66E-23	2.42E-142	5.03E-06
2.41E-06	610.918	1.20E+19	0.00E+00	1.03E+01	5.56E+05	-1.33E-06	1.00E+02	2.36E+05	1.42E+02	1.47E+05	4.14E+00	5.94E+04	8.67E+01	3.69E-01	1.72E+02	3.15E-05	1.98E-06	2.43E+01	3.79E-01	0.00E+00	3.54E+01	2.34E-01	3.86E-02	5.28E-02	4.83E-09	1.39E-01	1.24E-04	7.76E-05	1.58E-11	3.40E-07	4.90E-06	1.88E+01	1.00E-06	1.07E-02	1.60E-06	4.48E-07	1.43E-06	4.34E-09	1.90E-10	4.13E-09	3.21E-41	-6.73E-24	-1.00E-19	1.03E+01	0.00E+00	0.00E+00	2.17E-23	2.41E-142	4.98E-06
2.44E-06	610.955	1.20E+19	0.00E+00	1.02E+01	5.56E+05	-1.33E-06	1.01E+02	2.36E+05	1.41E+02	1.47E+05	4.13E+00	5.94E+04	8.64E+01	3.67E-01	1.71E+02	3.14E-05	1.94E-06	2.43E+01	3.72E-01	0.00E+00	3.55E+01	2.34E-01	3.92E-02	5.35E-02	4.97E-09	1.41E-01	1.27E-04	8.17E-05	1.62E-11	3.48E-07	5.02E-06	1.87E+01	1.03E-06	1.08E-02	1.60E-06	4.58E-07	1.46E-06	4.61E-09	2.00E-10	4.24E-09	1.91E-41	-2.37E-23	-7.06E-20	1.02E+01	0.00E+00	0.00E+00	6.82E-24	2.41E-142	4.94E-06
2.48E-06	610.992	1.20E+19	0.00E+00	1.02E+01	5.56E+05	-1.33E-06	1.01E+02	2.36E+05	1.41E+02	1.47E+05	4.12E+00	5.94E+04	8.62E+01	3.66E-01	1.71E+02	3.13E-05	1.90E-06	2.43E+01	3.65E-01	0.00E+00	3.55E+01	2.34E-01	3.97E-02	5.42E-02	5.12E-09	1.43E-01	1.31E-04	8.59E-05	1.65E-11	3.56E-07	5.15E-06	1.86E+01	1.06E-06	1.10E-02	1.59E-06	4.69E-07	1.49E-06	4.91E-09	2.11E-10	4.35E-09	-4.18E-40	-6.03E-23	-5.89E-21	1.02E+01	0.00E+00	0.00E+00	1.97E-24	2.40E-142	4.90E-06
2.51E-06	611.029	1.20E+19	0.00E+00	1.02E+01	5.56E+05	-1.33E-06	1.02E+02	2.36E+05	1.40E+02	1.47E+05	4.11E+00	5.94E+04	8.59E+01	3.65E-01	1.70E+02	3.12E-05	1.86E-06	2.43E+01	3.58E-01	0.00E+00	3.56E+01	2.34E-01	4.04E-02	5.49E-02	5.27E-09	1.45E-01	1.34E-04	9.03E-05	1.69E-11	3.64E-07	5.28E-06	1.85E+01	1.09E-06	1.12E-02	1.58E-06	4.79E-07	1.52E-06	5.21E-09	2.21E-10	4.46E-09	-2.08E-39	-1.27E-22	-6.33E-20	1.02E+01	0.00E+00	0.00E+00	1.59E-24	2.40E-142	4.86E-06
2.55E-06	611.066	1.20E+19	0.00E+00	1.02E+01	5.56E+05	-1.33E-06	1.02E+02	2.36E+05	1.39E+02	1.47E+05	4.11E+00	5.94E+04	8.56E+01	3.64E-01	1.69E+02	3.11E-05	1.83E-06	2.44E+01	3.51E-01	0.00E+00	3.57E+01	2.34E-01	4.10E-02	5.56E-02	5.43E-09	1.47E-01	1.37E-04	9.49E-05	1.73E-11	3.73E-07	5.41E-06	1.84E+01	1.11E-06	1.14E-02	1.57E-06	4.90E-07	1.55E-06	5.53E-09	2.33E-10	4.58E-09	-5.69E-39	-2.32E-22	-6.70E-19	1.02E+01	0.00E+00	0.00E+00	-1.72E-24	2.39E-142	4.81E-06
2.58E-06	611.103	1.20E+19	0.00E+00	1.02E+01	5.56E+05	-1.33E-06	1.03E+02	2.36E+05	1.38E+02	1.47E+05	4.10E+00	5.94E+04	8.54E+01	3.63E-01	1.69E+02	3.10E-05	1.79E-06	2.44E+01	3.45E-01	0.00E+00	3.57E+01	2.34E-01	4.16E-02	5.63E-02	5.58E-09	1.49E-01	1.41E-04	9.96E-05	1.77E-11	3.81E-07	5.55E-06	1.83E+01	1.14E-06	1.15E-02	1.56E-06	5.01E-07	1.59E-06	5.87E-09	2.44E-10	4.69E-09	-1.27E-38	-3.81E-22	-2.66E-18	1.02E+01	0.00E+00	0.00E+00	-6.20E-24	2.39E-142	4.77E-06
2.62E-06	611.14	1.20E+19	0.00E+00	1.01E+01	5.56E+05	-1.33E-06	1.03E+02	2.36E+05	1.37E+02	1.47E+05	4.09E+00	5.94E+04	8.52E+01	3.62E-01	1.68E+02	3.09E-05	1.75E-06	2.44E+01	3.38E-01	0.00E+00	3.58E+01	2.34E-01	4.22E-02	5.70E-02	5.74E-09	1.51E-01	1.44E-04	1.05E-04	1.81E-11	3.89E-07	5.69E-06	1.82E+01	1.17E-06	1.17E-02	1.55E-06	5.12E-07	1.62E-06	6.23E-09	2.56E-10	4.82E-09	0.00E+00	2.92E-30	-1.45E-22	1.01E+01	0.00E+00	0.00E+00	6.09E-133	-4.29E-143	4.73E-06
2.66E-06	611.177	1.20E+19	0.00E+00	1.01E+01	5.56E+05	-1.33E-06	1.04E+02	2.36E+05	1.36E+02	1.47E+05	4.08E+00	5.94E+04	8.49E+01	3.60E-01	1.68E+02	3.09E-05	1.71E-06	2.45E+01	3.32E-01	0.00E+00	3.59E+01	2.34E-01	4.28E-02	5.77E-02	5.91E-09	1.53E-01	1.48E-04	1.10E-04	1.86E-11	3.98E-07	5.83E-06	1.81E+01	1.20E-06	1.19E-02	1.54E-06	5.23E-07	1.65E-06	6.60E-09	2.69E-10	4.94E-09	0.00E+00	-8.12E-30	-1.91E-22	1.01E+01	0.00E+00	0.00E+00	9.07E-133	-2.85E-141	4.69E-06
2.69E-06	611.214	1.20E+19	0.00E+00	1.01E+01	5.56E+05	-1.33E-06	1.04E+02	2.36E+05	1.35E+02	1.47E+05	4.07E+00	5.94E+04	8.47E+01	3.59E-01	1.67E+02	3.08E-05	1.68E-06	2.45E+01	3.26E-01	0.00E+00	3.60E+01	2.34E-01	4.34E-02	5.83E-02	6.08E-09	1.55E-01	1.52E-04	1.15E-04	1.90E-11	4.07E-07	5.97E-06	1.80E+01	1.23E-06	1.21E-02	1.53E-06	5.34E-07	1.68E-06	6.99E-09	2.82E-10	5.07E-09	0.00E+00	-2.40E-28	-1.22E-23	1.01E+01	0.00E+00	0.00E+00	1.05E-132	-1.08E-140	4.65E-06
2.73E-06	611.251	1.20E+19	0.00E+00	1.01E+01	5.56E+05	-1.33E-06	1.05E+02	2.36E+05	1.35E+02	1.47E+05	4.06E+00	5.94E+04	8.44E+01	3.58E-01	1.67E+02	3.07E-05	1.64E-06	2.45E+01	3.19E-01	0.00E+00	3.60E+01	2.34E-01	4.41E-02	5.90E-02	6.25E-09	1.57E-01	1.55E-04	1.20E-04	1.95E-11	4.15E-07	6.12E-06	1.79E+01	1.26E-06	1.22E-02	1.52E-06	5.46E-07	1.72E-06	7.40E-09	2.95E-10	5.20E-09	-4.40E-44	-9.51E-28	-1.76E-21	1.01E+01	0.00E+00	0.00E+00	1.12E-132	-2.05E-140	4.61E-06
2.77E-06	611.288	1.20E+19	0.00E+00	1.00E+01	5.56E+05	-1.33E-06	1.05E+02	2.36E+05	1.34E+02	1.47E+05	4.05E+00	5.94E+04	8.42E+01	3.57E-01	1.66E+02	3.06E-05	1.61E-06	2.45E+01	3.13E-01	0.00E+00	3.61E+01	2.34E-01	4.47E-02	5.97E-02	6.43E-09	1.59E-01	1.59E-04	1.26E-04	2.00E-11	4.24E-07	6.27E-06	1.78E+01	1.29E-06	1.24E-02	1.51E-06	5.57E-07	1.75E-06	7.83E-09	3.09E-10	5.33E-09	-2.27E-43	-9.52E-28	-8.22E-21	1.00E+01	0.00E+00	0.00E+00	1.16E-132	-2.57E-140	4.57E-06
2.80E-06	611.325	1.20E+19	0.00E+00	1.00E+01	5.56E+05	-1.33E-06	1.06E+02	2.36E+05	1.33E+02	1.47E+05	4.04E+00	5.94E+04	8.40E+01	3.56E-01	1.65E+02	3.05E-05	1.57E-06	2.46E+01	3.07E-01	0.00E+00	3.62E+01	2.34E-01	4.53E-02	6.04E-02	6.61E-09	1.62E-01	1.63E-04	1.32E-04	2.06E-11	4.33E-07	6.43E-06	1.77E+01	1.33E-06	1.26E-02	1.51E-06	5.69E-07	1.78E-06	8.29E-09	3.24E-10	5.47E-09	-2.94E-43	4.98E-28	-2.17E-20	1.00E+01	0.00E+00	0.00E+00	1.18E-132	-1.90E-140	4.52E-06
2.84E-06	611.363	1.20E+19	0.00E+00	1.00E+01	5.56E+05	-1.33E-06	1.06E+02	2.36E+05	1.32E+02	1.47E+05	4.04E+00	5.94E+04	8.38E+01	3.55E-01	1.65E+02	3.04E-05	1.54E-06	2.46E+01	3.01E-01	0.00E+00	3.62E+01	2.34E-01	4.60E-02	6.11E-02	6.79E-09	1.64E-01	1.67E-04	1.38E-04	2.11E-11	4.42E-07	6.59E-06	1.76E+01	1.36E-06	1.28E-02	1.50E-06	5.81E-07	1.82E-06	8.76E-09	3.39E-10	5.62E-09	6.62E-44	-5.35E-27	-4.33E-20	1.00E+01	0.00E+00	0.00E+00	1.18E-132	1.41E-141	4.48E-06
2.88E-06	611.4	1.20E+19	0.00E+00	9.98E+00	5.56E+05	-1.33E-06	1.07E+02	2.36E+05	1.31E+02	1.47E+05	4.03E+00	5.94E+04	8.36E+01	3.54E-01	1.64E+02	3.03E-05	1.50E-06	2.46E+01	2.95E-01	0.00E+00	3.63E+01	2.34E-01	4.66E-02	6.18E-02	6.98E-09	1.66E-01	1.71E-04	1.44E-04	2.17E-11	4.52E-07	6.75E-06	1.75E+01	1.39E-06	1.29E-02	1.49E-06	5.94E-07	1.85E-06	9.25E-09	3.55E-10	5.76E-09	-1.92E-42	-3.11E-26	-7.14E-20	9.98E+00	0.00E+00	0.00E+00	1.19E-132	-7.59E-140	4.44E-06
2.92E-06	611.437	1.20E+19	0.00E+00	9.95E+00	5.56E+05	-1.33E-06	1.07E+02	2.36E+05	1.31E+02	1.47E+05	4.02E+00	5.94E+04	8.34E+01	3.53E-01	1.64E+02	3.03E-05	1.47E-06	2.46E+01	2.89E-01	0.00E+00	3.64E+01	2.34E-01	4.73E-02	6.25E-02	7.18E-09	1.68E-01	1.75E-04	1.51E-04	2.23E-11	4.61E-07	6.92E-06	1.74E+01	1.42E-06	1.31E-02	1.48E-06	6.06E-07	1.88E-06	9.77E-09	3.71E-10	5.91E-09	-1.38E-41	-8.97E-26	-1.01E-19	9.95E+00	0.00E+00	0.00E+00	1.19E-132	-5.73E-139	4.40E-06
2.96E-06	611.474	1.20E+19	0.00E+00	9.93E+00	5.56E+05	-1.33E-06	1.08E+02	2.36E+05	1.30E+02	1.47E+05	4.01E+00	5.94E+04	8.32E+01	3.52E-01	1.63E+02	3.02E-05	1.44E-06	2.47E+01	2.83E-01	0.00E+00	3.64E+01	2.34E-01	4.80E-02	6.32E-02	7.37E-09	1.70E-01	1.79E-04	1.58E-04	2.30E-11	4.70E-07	7.09E-06	1.73E+01	1.46E-06	1.33E-02	1.47E-06	6.19E-07	1.92E-06	1.03E-08	3.87E-10	6.07E-09	-4.70E-41	-1.94E-25	-1.25E-19	9.93E+00	0.00E+00	0.00E+00	1.19E-132	-2.03E-138	4.36E-06
2.99E-06	611.511	1.20E+19	0.00E+00	9.91E+00	5.56E+05	-1.33E-06	1.08E+02	2.36E+05	1.29E+02	1.47E+05	4.00E+00	5.94E+04	8.30E+01	3.51E-01	1.63E+02	3.01E-05	1.40E-06	2.47E+01	2.77E-01	0.00E+00	3.65E+01	2.34E-01	4.86E-02	6.39E-02	7.58E-09	1.73E-01	1.84E-04	1.65E-04	2.36E-11	4.80E-07	7.26E-06	1.72E+01	1.49E-06	1.35E-02	1.47E-06	6.32E-07	1.95E-06	1.09E-08	4.05E-10	6.22E-09	-1.17E-40	-3.59E-25	-1.30E-19	9.91E+00	0.00E+00	0.00E+00	1.19E-132	-5.22E-138	4.32E-06
3.03E-06	611.548	1.20E+19	0.00E+00	9.88E+00	5.56E+05	-1.33E-06	1.09E+02	2.36E+05	1.28E+02	1.47E+05	3.99E+00	5.94E+04	8.28E+01	3.50E-01	1.62E+02	3.00E-05	1.37E-06	2.47E+01	2.71E-01	0.00E+00	3.66E+01	2.34E-01	4.93E-02	6.46E-02	7.78E-09	1.75E-01	1.88E-04	1.72E-04	2.44E-11	4.89E-07	7.44E-06	1.71E+01	1.53E-06	1.36E-02	1.46E-06	6.45E-07	1.99E-06	1.15E-08	4.23E-10	6.39E-09	-2.40E-40	-5.98E-25	-1.01E-19	9.88E+00	0.00E+00	0.00E+00	1.19E-132	-1.11E-137	4.28E-06
3.07E-06	611.586	1.20E+19	0.00E+00	9.86E+00	5.56E+05	-1.33E-06	1.09E+02	2.36E+05	1.28E+02	1.47E+05	3.98E+00	5.94E+04	8.26E+01	3.49E-01	1.61E+02	2.99E-05	1.34E-06	2.47E+01	2.66E-01	0.00E+00	3.67E+01	2.34E-01	5.00E-02	6.53E-02	8.00E-09	1.77E-01	1.92E-04	1.79E-04	2.51E-11	4.99E-07	7.63E-06	1.70E+01	1.57E-06	1.38E-02	1.45E-06	6.58E-07	2.03E-06	1.21E-08	4.41E-10	6.55E-09	-4.23E-40	-9.29E-25	-2.84E-20	9.86E+00	0.00E+00	0.00E+00	1.19E-132	-2.08E-137	4.24E-06
3.11E-06	611.623	1.20E+19	0.00E+00	9.84E+00	5.56E+05	-1.33E-06	1.09E+02	2.36E+05	1.27E+02	1.47E+05	3.97E+00	5.94E+04	8.24E+01	3.48E-01	1.61E+02	2.98E-05	1.31E-06	2.47E+01	2.60E-01	0.00E+00	3.67E+01	2.34E-01	5.07E-02	6.60E-02	8.21E-09	1.80E-01	1.97E-04	1.87E-04	2.59E-11	5.09E-07	7.81E-06	1.69E+01	1.60E-06	1.40E-02	1.45E-06	6.71E-07	2.06E-06	1.27E-08	4.60E-10	6.73E-09	-6.01E-40	-1.43E-24	-5.92E-21	9.84E+00	0.00E+00	0.00E+00	1.19E-132	-3.56E-137	4.20E-06
3.15E-06	611.661	1.20E+19	0.00E+00	9.81E+00	5.56E+05	-1.34E-06	1.10E+02	2.36E+05	1.26E+02	1.47E+05	3.96E+00	5.94E+04	8.22E+01	3.47E-01	1.60E+02	2.97E-05	1.28E-06	2.48E+01	2.55E-01	0.00E+00	3.68E+01	2.34E-01	5.14E-02	6.67E-02	8.44E-09	1.82E-01	2.02E-04	1.95E-04	2.67E-11	5.19E-07	8.01E-06	1.68E+01	1.64E-06	1.42E-02	1.44E-06	6.85E-07	2.10E-06	1.34E-08	4.80E-10	6.90E-09	0.00E+00	-6.02E-28	-6.44E-24	9.81E+00	0.00E+00	0.00E+00	5.99E-133	4.50E-145	4.16E-06
3.19E-06	611.698	1.20E+19	0.00E+00	9.79E+00	5.56E+05	-1.34E-06	1.10E+02	2.36E+05	1.26E+02	1.47E+05	3.96E+00	5.94E+04	8.20E+01	3.46E-01	1.60E+02	2.96E-05	1.25E-06	2.48E+01	2.49E-01	0.00E+00	3.69E+01	2.34E-01	5.21E-02	6.75E-02	8.66E-09	1.84E-01	2.06E-04	2.03E-04	2.75E-11	5.29E-07	8.20E-06	1.67E+01	1.68E-06	1.44E-02	1.43E-06	6.99E-07	2.13E-06	1.41E-08	5.00E-10	7.08E-09	0.00E+00	-5.32E-28	-4.95E-22	9.79E+00	0.00E+00	0.00E+00	3.28E-133	4.49E-145	4.12E-06
3.23E-06	611.736	1.20E+19	0.00E+00	9.77E+00	5.56E+05	-1.34E-06	1.11E+02	2.36E+05	1.25E+02	1.47E+05	3.95E+00	5.94E+04	8.19E+01	3.45E-01	1.59E+02	2.95E-05	1.22E-06	2.48E+01	2.44E-01	0.00E+00	3.69E+01	2.34E-01	5.28E-02	6.82E-02	8.90E-09	1.87E-01	2.11E-04	2.12E-04	2.84E-11	5.39E-07	8.40E-06	1.66E+01	1.72E-06	1.45E-02	1.42E-06	7.13E-07	2.17E-06	1.49E-08	5.21E-10	7.27E-09	0.00E+00	-8.44E-28	-2.21E-21	9.77E+00	0.00E+00	0.00E+00	2.04E-133	4.48E-145	4.08E-06
3.28E-06	611.774	1.20E+19	0.00E+00	9.74E+00	5.56E+05	-1.34E-06	1.11E+02	2.36E+05	1.24E+02	1.47E+05	3.94E+00	5.94E+04	8.17E+01	3.44E-01	1.59E+02	2.94E-05	1.19E-06	2.48E+01	2.39E-01	0.00E+00	3.70E+01	2.34E-01	5.35E-02	6.89E-02	9.13E-09	1.89E-01	2.16E-04	2.21E-04	2.93E-11	5.50E-07	8.61E-06	1.65E+01	1.76E-06	1.47E-02	1.42E-06	7.27E-07	2.21E-06	1.56E-08	5.43E-10	7.46E-09	0.00E+00	-1.44E-26	-5.65E-21	9.74E+00	0.00E+00	0.00E+00	1.46E-133	4.47E-145	4.04E-06
3.32E-06	611.812	1.20E+19	0.00E+00	9.72E+00	5.56E+05	-1.34E-06	1.11E+02	2.36E+05	1.24E+02	1.47E+05	3.93E+00	5.95E+04	8.15E+01	3.43E-01	1.58E+02	2.94E-05	1.16E-06	2.48E+01	2.33E-01	0.00E+00	3.71E+01	2.34E-01	5.42E-02	6.96E-02	9.38E-09	1.92E-01	2.21E-04	2.30E-04	3.03E-11	5.60E-07	8.82E-06	1.64E+01	1.80E-06	1.49E-02	1.41E-06	7.41E-07	2.25E-06	1.65E-08	5.66E-10	7.66E-09	0.00E+00	-5.25E-26	-1.11E-20	9.72E+00	0.00E+00	0.00E+00	1.21E-133	4.46E-145	4.00E-06
3.36E-06	611.849	1.20E+19	0.00E+00	9.69E+00	5.56E+05	-1.34E-06	1.12E+02	2.36E+05	1.23E+02	1.47E+05	3.92E+00	5.95E+04	8.13E+01	3.42E-01	1.57E+02	2.93E-05	1.13E-06	2.48E+01	2.28E-01	0.00E+00	3.72E+01	2.34E-01	5.49E-02	7.03E-02	9.63E-09	1.94E-01	2.26E-04	2.39E-04	3.13E-11	5.71E-07	9.03E-06	1.63E+01	1.84E-06	1.50E-02	1.40E-06	7.56E-07	2.28E-06	1.73E-08	5.89E-10	7.86E-09	-4.18E-43	-1.22E-25	-1.85E-20	9.69E+00	0.00E+00	0.00E+00	1.08E-133	4.45E-145	3.96E-06
3.40E-06	611.888	1.20E+19	0.00E+00	9.67E+00	5.56E+05	-1.34E-06	1.12E+02	2.36E+05	1.22E+02	1.47E+05	3.91E+00	5.95E+04	8.12E+01	3.42E-01	1.57E+02	2.92E-05	1.10E-06	2.49E+01	2.23E-01	0.00E+00	3.72E+01	2.34E-01	5.56E-02	7.10E-02	9.88E-09	1.97E-01	2.32E-04	2.49E-04	3.24E-11	5.82E-07	9.25E-06	1.62E+01	1.88E-06	1.52E-02	1.40E-06	7.71E-07	2.32E-06	1.82E-08	6.13E-10	8.06E-09	-3.97E-42	-2.21E-25	-2.76E-20	9.67E+00	0.00E+00	0.00E+00	1.03E-133	4.43E-145	3.92E-06
3.45E-06	611.926	1.20E+19	0.00E+00	9.65E+00	5.56E+05	-1.34E-06	1.13E+02	2.36E+05	1.22E+02	1.47E+05	3.90E+00	5.95E+04	8.10E+01	3.41E-01	1.56E+02	2.91E-05	1.08E-06	2.49E+01	2.18E-01	0.00E+00	3.73E+01	2.34E-01	5.64E-02	7.17E-02	1.01E-08	1.99E-01	2.37E-04	2.59E-04	3.35E-11	5.93E-07	9.48E-06	1.61E+01	1.92E-06	1.54E-02	1.39E-06	7.86E-07	2.36E-06	1.91E-08	6.38E-10	8.28E-09	-1.60E-41	-3.25E-25	-3.69E-20	9.65E+00	0.00E+00	0.00E+00	1.00E-133	4.42E-145	3.88E-06
3.49E-06	611.964	1.20E+19	0.00E+00	9.62E+00	5.56E+05	-1.34E-06	1.13E+02	2.36E+05	1.21E+02	1.47E+05	3.89E+00	5.95E+04	8.08E+01	3.40E-01	1.56E+02	2.90E-05	1.05E-06	2.49E+01	2.13E-01	0.00E+00	3.74E+01	2.34E-01	5.71E-02	7.24E-02	1.04E-08	2.02E-01	2.43E-04	2.69E-04	3.47E-11	6.04E-07	9.71E-06	1.60E+01	1.96E-06	1.56E-02	1.39E-06	8.01E-07	2.40E-06	2.01E-08	6.64E-10	8.50E-09	-4.38E-41	-3.88E-25	-4.42E-20	9.62E+00	0.00E+00	0.00E+00	9.93E-134	4.41E-145	3.84E-06
3.53E-06	612.002	1.20E+19	0.00E+00	9.60E+00	5.56E+05	-1.34E-06	1.13E+02	2.36E+05	1.21E+02	1.47E+05	3.88E+00	5.95E+04	8.06E+01	3.39E-01	1.55E+02	2.89E-05	1.02E-06	2.49E+01	2.08E-01	0.00E+00	3.74E+01	2.34E-01	5.79E-02	7.31E-02	1.07E-08	2.04E-01	2.48E-04	2.80E-04	3.59E-11	6.15E-07	9.95E-06	1.59E+01	2.01E-06	1.57E-02	1.38E-06	8.16E-07	2.44E-06	2.11E-08	6.90E-10	8.72E-09	-9.51E-41	-3.32E-25	-4.56E-20	9.60E+00	0.00E+00	0.00E+00	9.87E-134	4.40E-145	3.80E-06
3.58E-06	612.041	1.20E+19	0.00E+00	9.57E+00	5.56E+05	-1.34E-06	1.14E+02	2.36E+05	1.20E+02	1.47E+05	3.87E+00	5.95E+04	8.05E+01	3.38E-01	1.55E+02	2.88E-05	9.96E-07	2.49E+01	2.03E-01	0.00E+00	3.75E+01	2.34E-01	5.86E-02	7.39E-02	1.10E-08	2.07E-01	2.54E-04	2.91E-04	3.71E-11	6.26E-07	1.02E-05	1.58E+01	2.05E-06	1.59E-02	1.37E-06	8.32E-07	2.48E-06	2.21E-08	7.17E-10	8.95E-09	-2.02E-40	-8.00E-26	-3.63E-20	9.57E+00	0.00E+00	0.00E+00	9.85E-134	4.39E-145	3.76E-06
3.62E-06	612.08	1.20E+19	0.00E+00	9.55E+00	5.56E+05	-1.34E-06	1.14E+02	2.36E+05	1.20E+02	1.47E+05	3.86E+00	5.95E+04	8.03E+01	3.37E-01	1.54E+02	2.87E-05	9.70E-07	2.49E+01	1.98E-01	0.00E+00	3.76E+01	2.34E-01	5.94E-02	7.46E-02	1.13E-08	2.10E-01	2.60E-04	3.02E-04	3.84E-11	6.38E-07	1.04E-05	1.57E+01	2.10E-06	1.61E-02	1.37E-06	8.48E-07	2.52E-06	2.32E-08	7.46E-10	9.19E-09	-1.04E-39	-9.44E-26	-1.33E-20	9.55E+00	0.00E+00	0.00E+00	9.84E-134	4.38E-145	3.72E-06
3.67E-06	612.119	1.20E+19	0.00E+00	9.52E+00	5.56E+05	-1.34E-06	1.14E+02	2.36E+05	1.19E+02	1.47E+05	3.86E+00	5.95E+04	8.01E+01	3.37E-01	1.53E+02	2.86E-05	9.45E-07	2.49E+01	1.94E-01	0.00E+00	3.77E+01	2.34E-01	6.01E-02	7.53E-02	1.16E-08	2.12E-01	2.66E-04	3.14E-04	3.98E-11	6.49E-07	1.07E-05	1.56E+01	2.14E-06	1.63E-02	1.36E-06	8.64E-07	2.56E-06	2.43E-08	7.75E-10	9.43E-09	-3.99E-39	-1.54E-24	-1.28E-22	9.52E+00	0.00E+00	0.00E+00	9.84E-134	4.37E-145	3.69E-06
3.71E-06	612.158	1.20E+19	0.00E+00	9.50E+00	5.56E+05	-1.34E-06	1.15E+02	2.36E+05	1.18E+02	1.47E+05	3.85E+00	5.95E+04	8.00E+01	3.36E-01	1.53E+02	2.85E-05	9.20E-07	2.50E+01	1.89E-01	0.00E+00	3.77E+01	2.34E-01	6.09E-02	7.60E-02	1.19E-08	2.15E-01	2.72E-04	3.26E-04	4.13E-11	6.61E-07	1.09E-05	1.55E+01	2.19E-06	1.64E-02	1.36E-06	8.80E-07	2.60E-06	2.55E-08	8.05E-10	9.68E-09	-1.11E-38	-6.32E-24	-3.44E-20	9.50E+00	0.00E+00	0.00E+00	9.84E-134	4.36E-145	3.65E-06
3.76E-06	612.197	1.20E+19	0.00E+00	9.47E+00	5.56E+05	-1.34E-06	1.15E+02	2.36E+05	1.18E+02	1.47E+05	3.84E+00	5.95E+04	7.98E+01	3.35E-01	1.52E+02	2.84E-05	8.95E-07	2.50E+01	1.84E-01	0.00E+00	3.78E+01	2.34E-01	6.17E-02	7.67E-02	1.22E-08	2.18E-01	2.78E-04	3.38E-04	4.28E-11	6.73E-07	1.12E-05	1.54E+01	2.24E-06	1.66E-02	1.35E-06	8.97E-07	2.64E-06	2.68E-08	8.36E-10	9.93E-09	0.00E+00	6.02E-30	-2.87E-22	9.47E+00	0.00E+00	0.00E+00	4.60E-134	-1.83E-143	3.61E-06
3.81E-06	612.236	1.20E+19	0.00E+00	9.45E+00	5.56E+05	-1.34E-06	1.15E+02	2.36E+05	1.17E+02	1.47E+05	3.83E+00	5.95E+04	7.96E+01	3.34E-01	1.52E+02	2.83E-05	8.71E-07	2.50E+01	1.80E-01	0.00E+00	3.79E+01	2.34E-01	6.24E-02	7.75E-02	1.25E-08	2.20E-01	2.84E-04	3.51E-04	4.43E-11	6.85E-07	1.15E-05	1.53E+01	2.28E-06	1.68E-02	1.35E-06	9.14E-07	2.68E-06	2.80E-08	8.67E-10	1.02E-08	0.00E+00	6.31E-30	-9.48E-22	9.45E+00	0.00E+00	0.00E+00	2.39E-134	-4.31E-143	3.57E-06
3.86E-06	612.276	1.20E+19	0.00E+00	9.42E+00	5.56E+05	-1.34E-06	1.16E+02	2.36E+05	1.17E+02	1.47E+05	3.82E+00	5.95E+04	7.95E+01	3.33E-01	1.51E+02	2.82E-05	8.47E-07	2.50E+01	1.75E-01	0.00E+00	3.80E+01	2.34E-01	6.32E-02	7.82E-02	1.28E-08	2.23E-01	2.91E-04	3.64E-04	4.60E-11	6.97E-07	1.18E-05	1.52E+01	2.33E-06	1.70E-02	1.34E-06	9.30E-07	2.72E-06	2.94E-08	9.00E-10	1.05E-08	0.00E+00	-1.27E-29	-1.09E-21	9.42E+00	0.00E+00	0.00E+00	1.46E-134	2.77E-144	3.53E-06
3.90E-06	612.316	1.20E+19	0.00E+00	9.40E+00	5.56E+05	-1.34E-06	1.16E+02	2.36E+05	1.16E+02	1.47E+05	3.81E+00	5.95E+04	7.93E+01	3.33E-01	1.50E+02	2.81E-05	8.24E-07	2.50E+01	1.71E-01	0.00E+00	3.80E+01	2.34E-01	6.40E-02	7.89E-02	1.31E-08	2.26E-01	2.97E-04	3.78E-04	4.77E-11	7.10E-07	1.21E-05	1.51E+01	2.38E-06	1.71E-02	1.34E-06	9.48E-07	2.76E-06	3.08E-08	9.34E-10	1.07E-08	-7.26E-43	-5.08E-28	-9.02E-23	9.40E+00	0.00E+00	0.00E+00	1.08E-134	-2.57E-142	3.49E-06
3.95E-06	612.356	1.20E+19	0.00E+00	9.37E+00	5.56E+05	-1.34E-06	1.16E+02	2.36E+05	1.16E+02	1.47E+05	3.80E+00	5.95E+04	7.91E+01	3.32E-01	1.50E+02	2.80E-05	8.01E-07	2.50E+01	1.67E-01	0.00E+00	3.81E+01	2.34E-01	6.48E-02	7.97E-02	1.35E-08	2.29E-01	3.04E-04	3.91E-04	4.95E-11	7.22E-07	1.23E-05	1.50E+01	2.44E-06	1.73E-02	1.33E-06	9.65E-07	2.81E-06	3.22E-08	9.69E-10	1.10E-08	-6.85E-42	-3.13E-27	-4.35E-22	9.37E+00	0.00E+00	0.00E+00	9.21E-135	-1.62E-141	3.45E-06
4.00E-06	612.396	1.20E+19	0.00E+00	9.34E+00	5.56E+05	-1.34E-06	1.16E+02	2.36E+05	1.15E+02	1.47E+05	3.79E+00	5.95E+04	7.90E+01	3.31E-01	1.49E+02	2.79E-05	7.78E-07	2.50E+01	1.62E-01	0.00E+00	3.82E+01	2.34E-01	6.56E-02	8.04E-02	1.38E-08	2.32E-01	3.11E-04	4.06E-04	5.14E-11	7.35E-07	1.26E-05	1.49E+01	2.49E-06	1.75E-02	1.33E-06	9.83E-07	2.85E-06	3.38E-08	1.01E-09	1.13E-08	-1.60E-41	-8.77E-27	-7.00E-22	9.34E+00	0.00E+00	0.00E+00	8.49E-135	-4.86E-141	3.42E-06
4.05E-06	612.436	1.20E+19	0.00E+00	9.32E+00	5.56E+05	-1.34E-06	1.17E+02	2.36E+05	1.15E+02	1.47E+05	3.78E+00	5.95E+04	7.88E+01	3.31E-01	1.49E+02	2.78E-05	7.56E-07	2.50E+01	1.58E-01	0.00E+00	3.83E+01	2.34E-01	6.64E-02	8.11E-02	1.42E-08	2.35E-01	3.18E-04	4.21E-04	5.33E-11	7.48E-07	1.29E-05	1.48E+01	2.54E-06	1.76E-02	1.32E-06	1.00E-06	2.89E-06	3.54E-08	1.04E-09	1.16E-08	-3.66E-41	-1.93E-26	-4.63E-22	9.32E+00	0.00E+00	0.00E+00	8.17E-135	-1.06E-140	3.38E-06
4.10E-06	612.477	1.20E+19	0.00E+00	9.29E+00	5.56E+05	-1.34E-06	1.17E+02	2.36E+05	1.14E+02	1.47E+05	3.77E+00	5.95E+04	7.86E+01	3.30E-01	1.48E+02	2.77E-05	7.35E-07	2.50E+01	1.54E-01	0.00E+00	3.83E+01	2.34E-01	6.73E-02	8.19E-02	1.46E-08	2.38E-01	3.25E-04	4.36E-04	5.53E-11	7.61E-07	1.33E-05	1.47E+01	2.59E-06	1.78E-02	1.32E-06	1.02E-06	2.94E-06	3.70E-08	1.08E-09	1.19E-08	-1.50E-40	-4.30E-26	-2.33E-20	9.29E+00	0.00E+00	0.00E+00	8.06E-135	-1.93E-140	3.34E-06
4.15E-06	612.518	1.20E+19	0.00E+00	9.27E+00	5.56E+05	-1.34E-06	1.17E+02	2.36E+05	1.14E+02	1.47E+05	3.76E+00	5.95E+04	7.85E+01	3.29E-01	1.48E+02	2.76E-05	7.13E-07	2.50E+01	1.50E-01	0.00E+00	3.84E+01	2.34E-01	6.81E-02	8.26E-02	1.49E-08	2.41E-01	3.33E-04	4.51E-04	5.74E-11	7.74E-07	1.36E-05	1.45E+01	2.65E-06	1.80E-02	1.31E-06	1.04E-06	2.98E-06	3.87E-08	1.12E-09	1.22E-08	-4.88E-40	-8.85E-26	-1.16E-19	9.27E+00	0.00E+00	0.00E+00	8.03E-135	-3.04E-140	3.30E-06
4.20E-06	612.559	1.20E+19	0.00E+00	9.24E+00	5.56E+05	-1.34E-06	1.18E+02	2.36E+05	1.13E+02	1.47E+05	3.75E+00	5.95E+04	7.83E+01	3.28E-01	1.47E+02	2.75E-05	6.92E-07	2.50E+01	1.46E-01	0.00E+00	3.85E+01	2.34E-01	6.89E-02	8.34E-02	1.53E-08	2.44E-01	3.40E-04	4.68E-04	5.97E-11	7.88E-07	1.39E-05	1.44E+01	2.70E-06	1.82E-02	1.31E-06	1.06E-06	3.02E-06	4.05E-08	1.16E-09	1.26E-08	-1.21E-39	-1.56E-25	-3.53E-19	9.24E+00	0.00E+00	0.00E+00	8.01E-135	-4.28E-140	3.27E-06
4.25E-06	612.601	1.20E+19	0.00E+00	9.21E+00	5.56E+05	-1.34E-06	1.18E+02	2.36E+05	1.13E+02	1.47E+05	3.74E+00	5.95E+04	7.81E+01	3.28E-01	1.46E+02	2.74E-05	6.72E-07	2.50E+01	1.42E-01	0.00E+00	3.86E+01	2.34E-01	6.98E-02	8.41E-02	1.57E-08	2.47E-01	3.48E-04	4.84E-04	6.20E-11	8.01E-07	1.43E-05	1.43E+01	2.76E-06	1.83E-02	1.30E-06	1.07E-06	3.07E-06	4.24E-08	1.20E-09	1.29E-08	-2.46E-39	-2.27E-25	-8.33E-19	9.21E+00	0.00E+00	0.00E+00	7.99E-135	-5.39E-140	3.23E-06
4.31E-06	612.642	1.20E+19	0.00E+00	9.19E+00	5.56E+05	-1.34E-06	1.18E+02	2.36E+05	1.13E+02	1.47E+05	3.73E+00	5.95E+04	7.79E+01	3.27E-01	1.46E+02	2.73E-05	6.51E-07	2.51E+01	1.38E-01	0.00E+00	3.86E+01	2.34E-01	7.06E-02	8.49E-02	1.61E-08	2.50E-01	3.56E-04	5.01E-04	6.44E-11	8.15E-07	1.46E-05	1.42E+01	2.82E-06	1.85E-02	1.30E-06	1.09E-06	3.11E-06	4.43E-08	1.25E-09	1.33E-08	-4.39E-39	-2.56E-25	-1.69E-18	9.19E+00	0.00E+00	0.00E+00	7.99E-135	-6.02E-140	3.19E-06
4.36E-06	612.684	1.20E+19	0.00E+00	9.16E+00	5.56E+05	-1.34E-06	1.18E+02	2.36E+05	1.12E+02	1.47E+05	3.72E+00	5.95E+04	7.78E+01	3.26E-01	1.45E+02	2.72E-05	6.32E-07	2.51E+01	1.34E-01	0.00E+00	3.87E+01	2.34E-01	7.15E-02	8.56E-02	1.65E-08	2.53E-01	3.64E-04	5.19E-04	6.69E-11	8.29E-07	1.50E-05	1.41E+01	2.88E-06	1.87E-02	1.30E-06	1.11E-06	3.16E-06	4.64E-08	1.29E-09	1.36E-08	-7.08E-39	-1.57E-25	-3.08E-18	9.16E+00	0.00E+00	0.00E+00	7.99E-135	-5.66E-140	3.15E-06
4.41E-06	612.726	1.20E+19	0.00E+00	9.13E+00	5.56E+05	-1.34E-06	1.19E+02	2.36E+05	1.12E+02	1.47E+05	3.71E+00	5.95E+04	7.76E+01	3.26E-01	1.45E+02	2.71E-05	6.12E-07	2.51E+01	1.31E-01	0.00E+00	3.88E+01	2.34E-01	7.23E-02	8.64E-02	1.70E-08	2.56E-01	3.72E-04	5.37E-04	6.95E-11	8.43E-07	1.53E-05	1.40E+01	2.94E-06	1.88E-02	1.29E-06	1.13E-06	3.21E-06	4.85E-08	1.34E-09	1.40E-08	0.00E+00	1.62E-29	-1.01E-21	9.13E+00	0.00E+00	0.00E+00	3.42E-135	7.54E-148	3.12E-06
4.47E-06	612.769	1.20E+19	0.00E+00	9.10E+00	5.56E+05	-1.34E-06	1.19E+02	2.36E+05	1.11E+02	1.47E+05	3.70E+00	5.95E+04	7.74E+01	3.25E-01	1.44E+02	2.70E-05	5.93E-07	2.51E+01	1.27E-01	0.00E+00	3.89E+01	2.34E-01	7.32E-02	8.71E-02	1.74E-08	2.60E-01	3.80E-04	5.56E-04	7.22E-11	8.58E-07	1.57E-05	1.39E+01	3.00E-06	1.90E-02	1.29E-06	1.15E-06	3.25E-06	5.07E-08	1.38E-09	1.43E-08	0.00E+00	1.64E-29	-3.25E-21	9.10E+00	0.00E+00	0.00E+00	1.69E-135	7.52E-148	3.08E-06
4.52E-06	612.812	1.20E+19	0.00E+00	9.08E+00	5.56E+05	-1.34E-06	1.19E+02	2.36E+05	1.11E+02	1.47E+05	3.69E+00	5.95E+04	7.72E+01	3.25E-01	1.43E+02	2.69E-05	5.74E-07	2.51E+01	1.23E-01	0.00E+00	3.89E+01	2.34E-01	7.41E-02	8.79E-02	1.79E-08	2.63E-01	3.89E-04	5.75E-04	7.51E-11	8.73E-07	1.61E-05	1.38E+01	3.06E-06	1.92E-02	1.28E-06	1.17E-06	3.30E-06	5.30E-08	1.43E-09	1.47E-08	0.00E+00	-4.26E-29	-3.65E-21	9.08E+00	0.00E+00	0.00E+00	1.03E-135	7.50E-148	3.04E-06
4.58E-06	612.855	1.20E+19	0.00E+00	9.05E+00	5.56E+05	-1.34E-06	1.19E+02	2.36E+05	1.10E+02	1.47E+05	3.68E+00	5.96E+04	7.71E+01	3.24E-01	1.43E+02	2.67E-05	5.56E-07	2.51E+01	1.20E-01	0.00E+00	3.90E+01	2.34E-01	7.50E-02	8.86E-02	1.83E-08	2.66E-01	3.98E-04	5.94E-04	7.80E-11	8.87E-07	1.65E-05	1.37E+01	3.12E-06	1.94E-02	1.28E-06	1.19E-06	3.35E-06	5.54E-08	1.48E-09	1.51E-08	-1.98E-44	-1.53E-27	-3.36E-23	9.05E+00	0.00E+00	0.00E+00	7.82E-136	7.47E-148	3.00E-06
4.64E-06	612.899	1.20E+19	0.00E+00	9.02E+00	5.56E+05	-1.34E-06	1.20E+02	2.36E+05	1.10E+02	1.47E+05	3.67E+00	5.96E+04	7.69E+01	3.23E-01	1.42E+02	2.66E-05	5.38E-07	2.51E+01	1.16E-01	0.00E+00	3.91E+01	2.34E-01	7.59E-02	8.94E-02	1.88E-08	2.70E-01	4.07E-04	6.15E-04	8.11E-11	9.03E-07	1.69E-05	1.36E+01	3.18E-06	1.95E-02	1.28E-06	1.21E-06	3.40E-06	5.79E-08	1.53E-09	1.55E-08	-9.50E-43	-9.57E-27	-2.40E-21	9.02E+00	0.00E+00	0.00E+00	6.92E-136	7.45E-148	2.97E-06
4.69E-06	612.943	1.20E+19	0.00E+00	8.99E+00	5.56E+05	-1.34E-06	1.20E+02	2.36E+05	1.10E+02	1.47E+05	3.66E+00	5.96E+04	7.67E+01	3.23E-01	1.41E+02	2.65E-05	5.21E-07	2.51E+01	1.13E-01	0.00E+00	3.92E+01	2.34E-01	7.68E-02	9.02E-02	1.93E-08	2.73E-01	4.16E-04	6.36E-04	8.44E-11	9.18E-07	1.73E-05	1.35E+01	3.25E-06	1.97E-02	1.27E-06	1.24E-06	3.45E-06	6.05E-08	1.59E-09	1.59E-08	-4.75E-42	-2.87E-26	-2.42E-20	8.99E+00	0.00E+00	0.00E+00	6.52E-136	7.43E-148	2.93E-06
4.75E-06	612.987	1.20E+19	0.00E+00	8.96E+00	5.56E+05	-1.34E-06	1.20E+02	2.36E+05	1.09E+02	1.47E+05	3.65E+00	5.96E+04	7.65E+01	3.22E-01	1.41E+02	2.64E-05	5.03E-07	2.51E+01	1.09E-01	0.00E+00	3.92E+01	2.34E-01	7.77E-02	9.10E-02	1.98E-08	2.77E-01	4.25E-04	6.57E-04	8.77E-11	9.33E-07	1.77E-05	1.33E+01	3.31E-06	1.99E-02	1.27E-06	1.26E-06	3.50E-06	6.32E-08	1.64E-09	1.64E-08	-1.48E-41	-5.76E-26	-7.57E-20	8.96E+00	0.00E+00	0.00E+00	6.37E-136	7.41E-148	2.89E-06
4.81E-06	613.031	1.20E+19	0.00E+00	8.94E+00	5.56E+05	-1.34E-06	1.20E+02	2.36E+05	1.09E+02	1.47E+05	3.64E+00	5.96E+04	7.63E+01	3.22E-01	1.40E+02	2.63E-05	4.86E-07	2.51E+01	1.06E-01	0.00E+00	3.93E+01	2.34E-01	7.86E-02	9.17E-02	2.03E-08	2.80E-01	4.35E-04	6.79E-04	9.12E-11	9.49E-07	1.82E-05	1.32E+01	3.38E-06	2.00E-02	1.27E-06	1.28E-06	3.55E-06	6.61E-08	1.70E-09	1.68E-08	-3.25E-41	-8.22E-26	-1.63E-19	8.94E+00	0.00E+00	0.00E+00	6.34E-136	7.38E-148	2.86E-06
4.87E-06	613.076	1.20E+19	0.00E+00	8.91E+00	5.56E+05	-1.34E-06	1.21E+02	2.36E+05	1.08E+02	1.47E+05	3.63E+00	5.96E+04	7.61E+01	3.21E-01	1.40E+02	2.62E-05	4.70E-07	2.51E+01	1.03E-01	0.00E+00	3.94E+01	2.34E-01	7.95E-02	9.25E-02	2.08E-08	2.84E-01	4.45E-04	7.02E-04	9.49E-11	9.65E-07	1.86E-05	1.31E+01	3.45E-06	2.02E-02	1.26E-06	1.30E-06	3.60E-06	6.90E-08	1.76E-09	1.73E-08	-5.08E-41	-6.51E-26	-2.84E-19	8.91E+00	0.00E+00	0.00E+00	6.32E-136	7.36E-148	2.82E-06
4.93E-06	613.122	1.20E+19	0.00E+00	8.88E+00	5.56E+05	-1.34E-06	1.21E+02	2.36E+05	1.08E+02	1.47E+05	3.62E+00	5.96E+04	7.59E+01	3.20E-01	1.39E+02	2.61E-05	4.54E-07	2.51E+01	9.93E-02	0.00E+00	3.95E+01	2.34E-01	8.04E-02	9.33E-02	2.14E-08	2.87E-01	4.55E-04	7.25E-04	9.87E-11	9.82E-07	1.91E-05	1.30E+01	3.52E-06	2.04E-02	1.26E-06	1.32E-06	3.65E-06	7.21E-08	1.82E-09	1.77E-08	-5.21E-41	3.79E-27	-4.30E-19	8.88E+00	0.00E+00	0.00E+00	6.31E-136	7.33E-148	2.78E-06
4.99E-06	613.168	1.20E+19	0.00E+00	8.85E+00	5.56E+05	-1.34E-06	1.21E+02	2.36E+05	1.08E+02	1.47E+05	3.61E+00	5.96E+04	7.57E+01	3.20E-01	1.38E+02	2.59E-05	4.38E-07	2.51E+01	9.61E-02	0.00E+00	3.96E+01	2.34E-01	8.14E-02	9.41E-02	2.19E-08	2.91E-01	4.65E-04	7.49E-04	1.03E-10	9.98E-07	1.95E-05	1.29E+01	3.59E-06	2.05E-02	1.26E-06	1.35E-06	3.70E-06	7.53E-08	1.88E-09	1.82E-08	-2.03E-41	-7.06E-26	-5.82E-19	8.85E+00	0.00E+00	0.00E+00	6.31E-136	7.31E-148	2.75E-06
5.05E-06	613.214	1.20E+19	0.00E+00	8.82E+00	5.56E+05	-1.34E-06	1.21E+02	2.36E+05	1.07E+02	1.47E+05	3.60E+00	5.96E+04	7.56E+01	3.19E-01	1.38E+02	2.58E-05	4.22E-07	2.51E+01	9.30E-02	0.00E+00	3.96E+01	2.34E-01	8.23E-02	9.49E-02	2.25E-08	2.95E-01	4.76E-04	7.74E-04	1.07E-10	1.02E-06	2.00E-05	1.28E+01	3.66E-06	2.07E-02	1.25E-06	1.37E-06	3.75E-06	7.86E-08	1.94E-09	1.87E-08	1.05E-41	-5.93E-25	-7.09E-19	8.82E+00	0.00E+00	0.00E+00	6.31E-136	7.29E-148	2.71E-06
5.12E-06	613.261	1.20E+19	0.00E+00	8.79E+00	5.56E+05	-1.34E-06	1.22E+02	2.36E+05	1.07E+02	1.47E+05	3.59E+00	5.96E+04	7.54E+01	3.19E-01	1.37E+02	2.57E-05	4.07E-07	2.50E+01	9.00E-02	0.00E+00	3.97E+01	2.34E-01	8.33E-02	9.57E-02	2.31E-08	2.98E-01	4.86E-04	8.00E-04	1.11E-10	1.03E-06	2.05E-05	1.27E+01	3.73E-06	2.09E-02	1.25E-06	1.39E-06	3.81E-06	8.21E-08	2.01E-09	1.92E-08	-3.06E-43	-1.40E-27	-9.82E-23	8.79E+00	0.00E+00	0.00E+00	2.43E-136	-1.32E-145	2.68E-06
5.18E-06	613.308	1.20E+19	0.00E+00	8.76E+00	5.56E+05	-1.34E-06	1.22E+02	2.36E+05	1.07E+02	1.47E+05	3.57E+00	5.96E+04	7.52E+01	3.18E-01	1.36E+02	2.56E-05	3.92E-07	2.50E+01	8.70E-02	0.00E+00	3.98E+01	2.34E-01	8.42E-02	9.65E-02	2.37E-08	3.02E-01	4.97E-04	8.26E-04	1.16E-10	1.05E-06	2.10E-05	1.25E+01	3.81E-06	2.10E-02	1.25E-06	1.42E-06	3.86E-06	8.58E-08	2.08E-09	1.97E-08	-7.04E-43	-6.21E-28	-2.49E-22	8.76E+00	0.00E+00	0.00E+00	1.14E-136	-1.18E-146	2.64E-06
5.25E-06	613.356	1.20E+19	0.00E+00	8.73E+00	5.56E+05	-1.34E-06	1.22E+02	2.36E+05	1.06E+02	1.47E+05	3.56E+00	5.96E+04	7.49E+01	3.18E-01	1.36E+02	2.55E-05	3.78E-07	2.50E+01	8.40E-02	0.00E+00	3.99E+01	2.34E-01	8.52E-02	9.73E-02	2.43E-08	3.06E-01	5.09E-04	8.53E-04	1.20E-10	1.07E-06	2.16E-05	1.24E+01	3.88E-06	2.12E-02	1.24E-06	1.44E-06	3.91E-06	8.96E-08	2.15E-09	2.03E-08	-1.76E-41	-1.23E-26	1.77E-23	8.73E+00	0.00E+00	0.00E+00	6.99E-137	-1.91E-144	2.60E-06
5.31E-06	613.404	1.20E+19	0.00E+00	8.70E+00	5.56E+05	-1.34E-06	1.22E+02	2.36E+05	1.06E+02	1.47E+05	3.55E+00	5.96E+04	7.47E+01	3.17E-01	1.35E+02	2.53E-05	3.64E-07	2.50E+01	8.11E-02	0.00E+00	3.99E+01	2.34E-01	8.62E-02	9.82E-02	2.50E-08	3.10E-01	5.20E-04	8.81E-04	1.25E-10	1.09E-06	2.21E-05	1.23E+01	3.96E-06	2.14E-02	1.24E-06	1.47E-06	3.97E-06	9.35E-08	2.22E-09	2.08E-08	-5.77E-41	-1.06E-25	-2.94E-22	8.70E+00	0.00E+00	0.00E+00	5.61E-137	-1.46E-143	2.57E-06
5.38E-06	613.452	1.20E+19	0.00E+00	8.67E+00	5.56E+05	-1.34E-06	1.23E+02	2.36E+05	1.06E+02	1.47E+05	3.54E+00	5.96E+04	7.45E+01	3.16E-01	1.34E+02	2.52E-05	3.50E-07	2.50E+01	7.83E-02	0.00E+00	4.00E+01	2.34E-01	8.72E-02	9.90E-02	2.57E-08	3.14E-01	5.32E-04	9.10E-04	1.30E-10	1.10E-06	2.27E-05	1.22E+01	4.04E-06	2.16E-02	1.24E-06	1.49E-06	4.02E-06	9.76E-08	2.29E-09	2.14E-08	-1.23E-40	-3.53E-25	-2.39E-21	8.67E+00	0.00E+00	0.00E+00	5.01E-137	-4.67E-143	2.53E-06
5.45E-06	613.502	1.20E+19	0.00E+00	8.64E+00	5.56E+05	-1.34E-06	1.23E+02	2.36E+05	1.05E+02	1.47E+05	3.53E+00	5.96E+04	7.43E+01	3.16E-01	1.34E+02	2.51E-05	3.36E-07	2.50E+01	7.55E-02	0.00E+00	4.01E+01	2.34E-01	8.82E-02	9.98E-02	2.63E-08	3.18E-01	5.44E-04	9.39E-04	1.36E-10	1.12E-06	2.32E-05	1.21E+01	4.12E-06	2.17E-02	1.23E-06	1.52E-06	4.08E-06	1.02E-07	2.37E-09	2.20E-08	-1.87E-40	-7.88E-25	-4.51E-21	8.64E+00	0.00E+00	0.00E+00	4.86E-137	-1.00E-142	2.50E-06
5.52E-06	613.551	1.20E+19	0.00E+00	8.61E+00	5.56E+05	-1.34E-06	1.23E+02	2.36E+05	1.05E+02	1.47E+05	3.52E+00	5.96E+04	7.41E+01	3.15E-01	1.33E+02	2.49E-05	3.23E-07	2.50E+01	7.28E-02	0.00E+00	4.02E+01	2.34E-01	8.92E-02	1.01E-01	2.70E-08	3.22E-01	5.56E-04	9.69E-04	1.41E-10	1.14E-06	2.38E-05	1.19E+01	4.20E-06	2.19E-02	1.23E-06	1.54E-06	4.14E-06	1.06E-07	2.45E-09	2.26E-08	-1.45E-40	-1.35E-24	-2.06E-21	8.61E+00	0.00E+00	0.00E+00	4.82E-137	-1.62E-142	2.46E-06
5.59E-06	613.602	1.20E+19	0.00E+00	8.58E+00	5.57E+05	-1.34E-06	1.23E+02	2.36E+05	1.05E+02	1.47E+05	3.51E+00	5.96E+04	7.39E+01	3.15E-01	1.32E+02	2.48E-05	3.10E-07	2.50E+01	7.02E-02	0.00E+00	4.03E+01	2.35E-01	9.02E-02	1.01E-01	2.78E-08	3.26E-01	5.69E-04	1.00E-03	1.47E-10	1.16E-06	2.44E-05	1.18E+01	4.28E-06	2.21E-02	1.23E-06	1.57E-06	4.20E-06	1.11E-07	2.53E-09	2.32E-08	1.17E-41	-1.87E-24	4.84E-22	8.58E+00	0.00E+00	0.00E+00	4.79E-137	-1.96E-142	2.42E-06
5.66E-06	613.653	1.20E+19	0.00E+00	8.54E+00	5.57E+05	-1.34E-06	1.24E+02	2.36E+05	1.04E+02	1.47E+05	3.49E+00	5.96E+04	7.37E+01	3.14E-01	1.32E+02	2.47E-05	2.98E-07	2.50E+01	6.76E-02	0.00E+00	4.04E+01	2.35E-01	9.12E-02	1.02E-01	2.85E-08	3.31E-01	5.82E-04	1.03E-03	1.53E-10	1.18E-06	2.51E-05	1.17E+01	4.37E-06	2.22E-02	1.23E-06	1.60E-06	4.26E-06	1.16E-07	2.61E-09	2.38E-08	-3.91E-40	-2.02E-24	-2.96E-20	8.54E+00	0.00E+00	0.00E+00	4.77E-137	-1.47E-142	2.39E-06
5.73E-06	613.704	1.20E+19	0.00E+00	8.51E+00	5.57E+05	-1.34E-06	1.24E+02	2.36E+05	1.04E+02	1.47E+05	3.48E+00	5.96E+04	7.34E+01	3.14E-01	1.31E+02	2.46E-05	2.85E-07	2.50E+01	6.50E-02	0.00E+00	4.04E+01	2.35E-01	9.23E-02	1.03E-01	2.93E-08	3.35E-01	5.95E-04	1.07E-03	1.59E-10	1.20E-06	2.57E-05	1.16E+01	4.45E-06	2.24E-02	1.22E-06	1.62E-06	4.32E-06	1.21E-07	2.70E-09	2.45E-08	-2.62E-39	-1.36E-24	-1.54E-19	8.51E+00	0.00E+00	0.00E+00	4.77E-137	-2.03E-144	2.35E-06
5.81E-06	613.756	1.20E+19	0.00E+00	8.48E+00	5.57E+05	-1.34E-06	1.24E+02	2.36E+05	1.04E+02	1.47E+05	3.47E+00	5.96E+04	7.32E+01	3.13E-01	1.30E+02	2.44E-05	2.74E-07	2.50E+01	6.25E-02	0.00E+00	4.05E+01	2.35E-01	9.33E-02	1.04E-01	3.01E-08	3.39E-01	6.09E-04	1.10E-03	1.66E-10	1.22E-06	2.64E-05	1.15E+01	4.54E-06	2.26E-02	1.22E-06	1.65E-06	4.38E-06	1.27E-07	2.79E-09	2.52E-08	-8.53E-39	7.61E-26	-4.69E-19	8.48E+00	0.00E+00	0.00E+00	4.77E-137	-2.98E-142	2.32E-06
5.88E-06	613.809	1.20E+19	0.00E+00	8.45E+00	5.57E+05	-1.34E-06	1.24E+02	2.36E+05	1.03E+02	1.47E+05	3.46E+00	5.97E+04	7.30E+01	3.13E-01	1.30E+02	2.43E-05	2.62E-07	2.49E+01	6.01E-02	0.00E+00	4.06E+01	2.35E-01	9.44E-02	1.05E-01	3.09E-08	3.44E-01	6.23E-04	1.14E-03	1.73E-10	1.24E-06	2.71E-05	1.13E+01	4.63E-06	2.27E-02	1.22E-06	1.68E-06	4.44E-06	1.32E-07	2.88E-09	2.59E-08	0.00E+00	-3.03E-23	-7.63E-22	8.45E+00	0.00E+00	0.00E+00	1.61E-137	1.13E-150	2.28E-06
[truncated: 10,007 more rows]
[truncated: 18 more columns]
