# Supplementary material for: Dataset of numerical assessment on the combined effects of non-thermal plasma and water addition in hydrogen combustion
Source: Data Brief. 2025 Dec 19;64:112405. doi: 10.1016/j.dib.2025.112405 (PMC12813465; doi:10.1016/j.dib.2025.112405)
Supplement: Supplementary file 1 [file mmc1.zip › Research Data/Simulations for DOE/Run40.csv]

Time(s)	T_gas(K)	N_gas(#/cm^3)	AR	E	N2	He	H2O2	H2	H	O2	O	H2O	OH	HO2	O3	O(1D)	O(1S)	O2(a1)	O2(b1)	O2(c)	NO	N2O	NO2	HNO	HNO2	HONO	HONO2	N2H2	H2NN	HNOH	NH3	N	NO3	NH	NNH	NH2	H2NO	N2H4	N2H3	NH2OH	N^+	NH^+	H3^+	N2H^+	He^+	O^+	O2^+	N2^+	NH3^+
1.00E-11	300	1.22E+19	0.00E+00	5.65E-10	5.26E+05	0.00E+00	1.08E-33	3.34E+05	1.43E-10	1.40E+05	7.65E-11	1.20E-20	1.40E-13	6.35E-16	7.50E-13	5.11E-11	3.32E-13	7.90E-12	1.97E-12	0.00E+00	1.44E-15	3.63E-18	5.78E-36	7.12E-36	3.54E-66	2.51E-38	1.34E-58	1.84E-52	4.57E-48	2.23E-60	2.27E-56	3.23E-11	1.10E-56	1.03E-31	6.77E-24	4.20E-46	7.62E-59	4.82E-79	1.08E-77	4.63E-68	0.00E+00	6.04E-32	2.31E-13	7.79E-13	0.00E+00	0.00E+00	4.04E-12	9.49E-12	1.58E-34
2.00E-11	300	1.22E+19	0.00E+00	5.86E-10	5.26E+05	0.00E+00	3.55E-32	3.34E+05	2.94E-10	1.40E+05	1.55E-10	9.60E-20	5.66E-13	2.58E-15	3.03E-12	1.04E-10	8.82E-13	1.61E-11	4.03E-12	0.00E+00	5.82E-15	1.48E-17	9.37E-35	1.17E-34	2.04E-64	8.19E-37	1.78E-56	3.03E-51	7.50E-47	1.50E-58	1.48E-54	6.58E-11	7.25E-55	4.18E-31	2.75E-23	1.32E-44	5.12E-57	2.33E-77	2.55E-75	1.20E-65	0.00E+00	8.84E-31	8.43E-13	3.05E-12	0.00E+00	0.00E+00	8.24E-12	1.86E-11	4.69E-33
3.00E-11	300	1.22E+19	0.00E+00	6.07E-10	5.26E+05	0.00E+00	2.72E-31	3.34E+05	4.53E-10	1.40E+05	2.36E-10	3.27E-19	1.29E-12	5.91E-15	6.87E-12	1.59E-10	1.66E-12	2.46E-11	6.21E-12	0.00E+00	1.33E-14	3.37E-17	4.81E-34	6.04E-34	2.19E-63	6.22E-36	3.00E-55	1.57E-50	3.89E-46	1.74E-57	1.73E-53	1.01E-10	8.27E-54	9.52E-31	6.28E-23	9.96E-44	5.94E-56	1.03E-76	6.23E-74	3.00E-64	0.00E+00	4.12E-30	1.73E-12	6.72E-12	0.00E+00	0.00E+00	1.26E-11	2.73E-11	3.32E-32
4.00E-11	300	1.22E+19	0.00E+00	6.30E-10	5.26E+05	0.00E+00	1.17E-30	3.34E+05	6.19E-10	1.40E+05	3.19E-10	7.82E-19	2.32E-12	1.07E-14	1.23E-11	2.16E-10	2.66E-12	3.34E-11	8.49E-12	0.00E+00	2.39E-14	6.09E-17	1.55E-33	1.96E-33	1.22E-62	2.65E-35	2.25E-54	5.11E-50	1.27E-45	1.01E-56	1.03E-52	1.37E-10	4.71E-53	1.71E-30	1.13E-22	4.24E-43	3.45E-55	1.40E-76	6.13E-73	2.97E-63	0.00E+00	1.21E-29	2.82E-12	1.17E-11	0.00E+00	0.00E+00	1.71E-11	3.58E-11	1.32E-31
5.00E-11	300	1.22E+19	0.00E+00	6.54E-10	5.26E+05	0.00E+00	3.65E-30	3.34E+05	7.92E-10	1.40E+05	4.04E-10	1.54E-18	3.67E-12	1.70E-14	1.94E-11	2.75E-10	3.91E-12	4.25E-11	1.09E-11	0.00E+00	3.78E-14	9.66E-17	3.85E-33	4.92E-33	4.69E-62	8.22E-35	1.08E-53	1.29E-49	3.18E-45	3.97E-56	4.17E-52	1.74E-10	1.83E-52	2.71E-30	1.79E-22	1.31E-42	1.36E-54	6.16E-76	3.60E-72	1.75E-62	0.00E+00	2.73E-29	4.04E-12	1.79E-11	0.00E+00	0.00E+00	2.18E-11	4.39E-11	3.84E-31
6.00E-11	300	1.22E+19	0.00E+00	6.78E-10	5.26E+05	0.00E+00	9.31E-30	3.34E+05	9.74E-10	1.40E+05	4.91E-10	2.69E-18	5.35E-12	2.49E-14	2.83E-11	3.37E-10	5.40E-12	5.20E-11	1.34E-11	0.00E+00	5.51E-14	1.41E-16	8.15E-33	1.05E-32	1.43E-61	2.08E-34	3.95E-53	2.75E-49	6.80E-45	1.23E-55	1.34E-51	2.13E-10	5.59E-52	3.95E-30	2.62E-22	3.33E-42	4.22E-54	1.01E-75	1.57E-71	7.66E-62	0.00E+00	5.27E-29	5.36E-12	2.54E-11	0.00E+00	0.00E+00	2.66E-11	5.19E-11	9.13E-31
7.00E-11	300	1.22E+19	0.00E+00	7.03E-10	5.26E+05	0.00E+00	2.07E-29	3.34E+05	1.16E-09	1.40E+05	5.82E-10	4.31E-18	7.38E-12	3.44E-14	3.88E-11	4.00E-10	7.15E-12	6.18E-11	1.60E-11	0.00E+00	7.59E-14	1.95E-16	1.54E-32	2.00E-32	3.72E-61	4.59E-34	1.20E-52	5.25E-49	1.30E-44	3.25E-55	3.64E-51	2.53E-10	1.45E-51	5.45E-30	3.62E-22	7.36E-42	1.11E-53	1.43E-75	5.56E-71	2.71E-61	0.00E+00	9.10E-29	6.73E-12	3.40E-11	0.00E+00	0.00E+00	3.17E-11	5.96E-11	1.89E-30
8.00E-11	300	1.22E+19	0.00E+00	7.29E-10	5.26E+05	0.00E+00	4.14E-29	3.34E+05	1.36E-09	1.40E+05	6.75E-10	6.49E-18	9.76E-12	4.57E-14	5.12E-11	4.66E-10	9.16E-12	7.20E-11	1.88E-11	0.00E+00	1.00E-13	2.59E-16	2.69E-32	3.52E-32	8.60E-61	9.14E-34	3.14E-52	9.22E-49	2.28E-44	7.59E-55	8.78E-51	2.95E-10	3.33E-51	7.21E-30	4.79E-22	1.47E-41	2.60E-53	2.44E-75	1.67E-70	8.15E-61	0.00E+00	1.45E-28	8.13E-12	4.36E-11	0.00E+00	0.00E+00	3.69E-11	6.72E-11	3.54E-30
9.00E-11	300	1.22E+19	0.00E+00	7.56E-10	5.26E+05	0.00E+00	7.67E-29	3.34E+05	1.57E-09	1.40E+05	7.70E-10	9.33E-18	1.25E-11	5.88E-14	6.54E-11	5.34E-10	1.14E-11	8.26E-11	2.17E-11	0.00E+00	1.29E-13	3.33E-16	4.40E-32	5.81E-32	1.81E-60	1.68E-33	7.37E-52	1.52E-48	3.77E-44	1.61E-54	1.92E-50	3.38E-10	6.97E-51	9.25E-30	6.15E-22	2.70E-41	5.51E-53	4.03E-75	4.41E-70	2.15E-60	0.00E+00	2.18E-28	9.54E-12	5.44E-11	0.00E+00	0.00E+00	4.23E-11	7.46E-11	6.14E-30
1.00E-10	300	1.22E+19	0.00E+00	7.85E-10	5.26E+05	0.00E+00	1.33E-28	3.34E+05	1.78E-09	1.40E+05	8.68E-10	1.29E-17	1.56E-11	7.37E-14	8.16E-11	6.05E-10	1.40E-11	9.36E-11	2.47E-11	0.00E+00	1.61E-13	4.18E-16	6.86E-32	9.11E-32	3.53E-60	2.91E-33	1.59E-51	2.39E-48	5.92E-44	3.17E-54	3.89E-50	3.83E-10	1.35E-50	1.16E-29	7.69E-22	4.67E-41	1.08E-52	8.71E-75	1.05E-69	5.13E-60	0.00E+00	3.11E-28	1.10E-11	6.62E-11	0.00E+00	0.00E+00	4.79E-11	8.20E-11	1.00E-29
1.10E-10	300	1.22E+19	0.00E+00	8.14E-10	5.26E+05	0.00E+00	2.21E-28	3.34E+05	2.01E-09	1.40E+05	9.70E-10	1.74E-17	1.92E-11	9.06E-14	9.97E-11	6.79E-10	1.69E-11	1.05E-10	2.79E-11	0.00E+00	1.97E-13	5.14E-16	1.03E-31	1.37E-31	6.51E-60	4.79E-33	3.18E-51	3.61E-48	8.93E-44	5.86E-54	7.42E-50	4.29E-10	2.47E-50	1.42E-29	9.44E-22	7.69E-41	2.01E-52	1.44E-74	2.32E-69	1.13E-59	0.00E+00	4.28E-28	1.24E-11	7.90E-11	0.00E+00	0.00E+00	5.38E-11	8.92E-11	1.56E-29
1.20E-10	300	1.22E+19	0.00E+00	8.44E-10	5.26E+05	0.00E+00	3.50E-28	3.34E+05	2.24E-09	1.40E+05	1.07E-09	2.28E-17	2.31E-11	1.10E-13	1.20E-10	7.55E-10	2.00E-11	1.17E-10	3.12E-11	0.00E+00	2.38E-13	6.21E-16	1.49E-31	2.00E-31	1.14E-59	7.56E-33	6.03E-51	5.26E-48	1.30E-43	1.03E-53	1.35E-49	4.78E-10	4.30E-50	1.71E-29	1.14E-21	1.21E-40	3.54E-52	2.03E-74	4.79E-69	2.34E-59	0.00E+00	5.71E-28	1.38E-11	9.28E-11	0.00E+00	0.00E+00	5.98E-11	9.64E-11	2.32E-29
1.30E-10	300	1.22E+19	0.00E+00	8.76E-10	5.26E+05	0.00E+00	5.37E-28	3.34E+05	2.48E-09	1.40E+05	1.18E-09	2.92E-17	2.75E-11	1.31E-13	1.42E-10	8.34E-10	2.35E-11	1.29E-10	3.47E-11	0.00E+00	2.83E-13	7.41E-16	2.10E-31	2.84E-31	1.92E-59	1.15E-32	1.09E-50	7.47E-48	1.85E-43	1.75E-53	2.34E-49	5.28E-10	7.18E-50	2.03E-29	1.35E-21	1.85E-40	5.98E-52	2.66E-74	9.36E-69	4.57E-59	0.00E+00	7.42E-28	1.51E-11	1.08E-10	0.00E+00	0.00E+00	6.61E-11	1.04E-10	3.35E-29
1.40E-10	300	1.22E+19	0.00E+00	9.08E-10	5.26E+05	0.00E+00	7.98E-28	3.34E+05	2.73E-09	1.40E+05	1.29E-09	3.69E-17	3.23E-11	1.54E-13	1.66E-10	9.15E-10	2.73E-11	1.42E-10	3.83E-11	0.00E+00	3.32E-13	8.73E-16	2.89E-31	3.93E-31	3.12E-59	1.71E-32	1.89E-50	1.03E-47	2.56E-43	2.85E-53	3.92E-49	5.80E-10	1.16E-49	2.39E-29	1.59E-21	2.74E-40	9.76E-52	3.37E-74	1.75E-68	8.53E-59	0.00E+00	9.44E-28	1.65E-11	1.23E-10	0.00E+00	0.00E+00	7.26E-11	1.11E-10	4.70E-29
1.50E-10	300	1.22E+19	0.00E+00	9.42E-10	5.26E+05	0.00E+00	1.16E-27	3.34E+05	2.99E-09	1.40E+05	1.41E-09	4.58E-17	3.75E-11	1.80E-13	1.93E-10	1.00E-09	3.14E-11	1.55E-10	4.21E-11	0.00E+00	3.87E-13	1.02E-15	3.89E-31	5.34E-31	4.92E-59	2.46E-32	3.15E-50	1.40E-47	3.48E-43	4.51E-53	6.37E-49	6.34E-10	1.81E-49	2.78E-29	1.85E-21	3.96E-40	1.54E-51	3.87E-74	3.13E-68	1.53E-58	0.00E+00	1.18E-27	1.79E-11	1.40E-10	0.00E+00	0.00E+00	7.93E-11	1.18E-10	6.44E-29
1.60E-10	300	1.22E+19	0.00E+00	9.77E-10	5.26E+05	0.00E+00	1.64E-27	3.34E+05	3.27E-09	1.40E+05	1.53E-09	5.61E-17	4.33E-11	2.07E-13	2.22E-10	1.09E-09	3.58E-11	1.69E-10	4.61E-11	0.00E+00	4.46E-13	1.18E-15	5.16E-31	7.11E-31	7.57E-59	3.48E-32	5.12E-50	1.87E-47	4.64E-43	6.95E-53	1.01E-48	6.90E-10	2.76E-49	3.20E-29	2.14E-21	5.59E-40	2.38E-51	4.31E-74	5.42E-68	2.65E-58	0.00E+00	1.45E-27	1.92E-11	1.58E-10	0.00E+00	0.00E+00	8.63E-11	1.25E-10	8.63E-29
1.70E-10	300	1.22E+19	0.00E+00	1.01E-09	5.26E+05	0.00E+00	2.28E-27	3.34E+05	3.55E-09	1.40E+05	1.65E-09	6.80E-17	4.95E-11	2.38E-13	2.53E-10	1.18E-09	4.06E-11	1.83E-10	5.02E-11	0.00E+00	5.10E-13	1.35E-15	6.73E-31	9.33E-31	1.14E-58	4.81E-32	8.08E-50	2.46E-47	6.09E-43	1.05E-52	1.55E-48	7.48E-10	4.10E-49	3.67E-29	2.44E-21	7.75E-40	3.58E-51	6.04E-74	9.08E-68	4.43E-58	0.00E+00	1.76E-27	2.05E-11	1.77E-10	0.00E+00	0.00E+00	9.36E-11	1.32E-10	1.14E-28
1.80E-10	300	1.22E+19	0.00E+00	1.05E-09	5.26E+05	0.00E+00	3.12E-27	3.34E+05	3.84E-09	1.40E+05	1.77E-09	8.15E-17	5.63E-11	2.71E-13	2.87E-10	1.27E-09	4.58E-11	1.97E-10	5.45E-11	0.00E+00	5.80E-13	1.54E-15	8.66E-31	1.21E-30	1.67E-58	6.55E-32	1.24E-49	3.18E-47	7.88E-43	1.54E-52	2.34E-48	8.08E-10	5.98E-49	4.17E-29	2.78E-21	1.05E-39	5.28E-51	1.11E-73	1.48E-67	7.22E-58	0.00E+00	2.10E-27	2.19E-11	1.96E-10	0.00E+00	0.00E+00	1.01E-10	1.39E-10	1.47E-28
1.90E-10	300	1.22E+19	0.00E+00	1.09E-09	5.26E+05	0.00E+00	4.20E-27	3.34E+05	4.15E-09	1.40E+05	1.90E-09	9.68E-17	6.35E-11	3.07E-13	3.23E-10	1.37E-09	5.14E-11	2.13E-10	5.91E-11	0.00E+00	6.55E-13	1.74E-15	1.10E-30	1.54E-30	2.41E-58	8.77E-32	1.88E-49	4.07E-47	1.01E-42	2.23E-52	3.47E-48	8.70E-10	8.56E-49	4.71E-29	3.14E-21	1.41E-39	7.63E-51	1.75E-73	2.35E-67	1.15E-57	0.00E+00	2.49E-27	2.32E-11	2.17E-10	0.00E+00	0.00E+00	1.09E-10	1.47E-10	1.88E-28
2.00E-10	300	1.22E+19	0.00E+00	1.13E-09	5.26E+05	0.00E+00	5.57E-27	3.34E+05	4.47E-09	1.40E+05	2.04E-09	1.14E-16	7.14E-11	3.45E-13	3.62E-10	1.47E-09	5.73E-11	2.29E-10	6.38E-11	0.00E+00	7.36E-13	1.96E-15	1.39E-30	1.95E-30	3.43E-58	1.16E-31	2.77E-49	5.14E-47	1.27E-42	3.17E-52	5.05E-48	9.35E-10	1.21E-48	5.29E-29	3.52E-21	1.87E-39	1.09E-50	2.47E-73	3.66E-67	1.78E-57	0.00E+00	2.93E-27	2.45E-11	2.39E-10	0.00E+00	0.00E+00	1.17E-10	1.54E-10	2.36E-28
2.10E-10	300	1.22E+19	0.00E+00	1.17E-09	5.26E+05	0.00E+00	7.30E-27	3.34E+05	4.80E-09	1.40E+05	2.18E-09	1.33E-16	7.97E-11	3.87E-13	4.03E-10	1.58E-09	6.37E-11	2.45E-10	6.87E-11	0.00E+00	8.22E-13	2.20E-15	1.73E-30	2.44E-30	4.80E-58	1.51E-31	4.03E-49	6.44E-47	1.59E-42	4.45E-52	7.24E-48	1.00E-09	1.67E-48	5.91E-29	3.94E-21	2.44E-39	1.52E-50	3.30E-73	5.58E-67	2.72E-57	0.00E+00	3.41E-27	2.59E-11	2.62E-10	0.00E+00	0.00E+00	1.25E-10	1.62E-10	2.95E-28
2.20E-10	300	1.22E+19	0.00E+00	1.22E-09	5.26E+05	0.00E+00	9.46E-27	3.34E+05	5.14E-09	1.40E+05	2.32E-09	1.55E-16	8.87E-11	4.31E-13	4.48E-10	1.69E-09	7.04E-11	2.62E-10	7.38E-11	0.00E+00	9.15E-13	2.45E-15	2.13E-30	3.03E-30	6.63E-58	1.95E-31	5.77E-49	7.99E-47	1.98E-42	6.15E-52	1.02E-47	1.07E-09	2.29E-48	6.57E-29	4.38E-21	3.15E-39	2.11E-50	4.51E-73	8.36E-67	4.08E-57	0.00E+00	3.95E-27	2.72E-11	2.85E-10	0.00E+00	0.00E+00	1.34E-10	1.70E-10	3.63E-28
2.30E-10	300	1.22E+19	0.00E+00	1.26E-09	5.26E+05	0.00E+00	1.21E-26	3.34E+05	5.50E-09	1.40E+05	2.47E-09	1.79E-16	9.83E-11	4.78E-13	4.95E-10	1.80E-09	7.76E-11	2.80E-10	7.91E-11	0.00E+00	1.01E-12	2.73E-15	2.61E-30	3.73E-30	9.05E-58	2.50E-31	8.15E-49	9.83E-47	2.43E-42	8.40E-52	1.43E-47	1.14E-09	3.10E-48	7.29E-29	4.85E-21	4.02E-39	2.88E-50	6.46E-73	1.23E-66	6.01E-57	0.00E+00	4.54E-27	2.85E-11	3.10E-10	0.00E+00	0.00E+00	1.43E-10	1.78E-10	4.44E-28
2.40E-10	300	1.22E+19	0.00E+00	1.31E-09	5.26E+05	0.00E+00	1.54E-26	3.34E+05	5.87E-09	1.40E+05	2.62E-09	2.05E-16	1.09E-10	5.29E-13	5.45E-10	1.92E-09	8.53E-11	2.98E-10	8.47E-11	0.00E+00	1.12E-12	3.02E-15	3.17E-30	4.56E-30	1.22E-57	3.16E-31	1.14E-48	1.20E-46	2.97E-42	1.14E-51	1.97E-47	1.22E-09	4.15E-48	8.05E-29	5.35E-21	5.09E-39	3.89E-50	9.57E-73	1.79E-66	8.72E-57	0.00E+00	5.19E-27	2.99E-11	3.36E-10	0.00E+00	0.00E+00	1.53E-10	1.86E-10	5.37E-28
2.50E-10	300	1.22E+19	0.00E+00	1.36E-09	5.26E+05	0.00E+00	1.94E-26	3.34E+05	6.25E-09	1.40E+05	2.78E-09	2.34E-16	1.19E-10	5.83E-13	5.98E-10	2.04E-09	9.34E-11	3.17E-10	9.05E-11	0.00E+00	1.23E-12	3.33E-15	3.83E-30	5.53E-30	1.63E-57	3.97E-31	1.56E-48	1.46E-46	3.60E-42	1.52E-51	2.68E-47	1.30E-09	5.50E-48	8.85E-29	5.89E-21	6.39E-39	5.20E-50	1.44E-72	2.56E-66	1.25E-56	0.00E+00	5.90E-27	3.13E-11	3.63E-10	0.00E+00	0.00E+00	1.62E-10	1.94E-10	6.46E-28
2.60E-10	300	1.22E+19	0.00E+00	1.41E-09	5.26E+05	0.00E+00	2.43E-26	3.34E+05	6.65E-09	1.40E+05	2.94E-09	2.66E-16	1.31E-10	6.41E-13	6.54E-10	2.17E-09	1.02E-10	3.37E-10	9.66E-11	0.00E+00	1.35E-12	3.66E-15	4.60E-30	6.66E-30	2.16E-57	4.94E-31	2.13E-48	1.75E-46	4.34E-42	2.01E-51	3.62E-47	1.38E-09	7.22E-48	9.71E-29	6.46E-21	7.95E-39	6.88E-50	2.15E-72	3.62E-66	1.77E-56	0.00E+00	6.68E-27	3.27E-11	3.92E-10	0.00E+00	0.00E+00	1.72E-10	2.02E-10	7.71E-28
2.70E-10	300	1.22E+19	0.00E+00	1.46E-09	5.26E+05	0.00E+00	3.01E-26	3.34E+05	7.07E-09	1.40E+05	3.11E-09	3.01E-16	1.43E-10	7.02E-13	7.14E-10	2.30E-09	1.11E-10	3.57E-10	1.03E-10	0.00E+00	1.48E-12	4.01E-15	5.49E-30	7.99E-30	2.83E-57	6.11E-31	2.87E-48	2.10E-46	5.20E-42	2.64E-51	4.84E-47	1.46E-09	9.39E-48	1.06E-28	7.06E-21	9.83E-39	9.04E-50	3.20E-72	5.07E-66	2.47E-56	0.00E+00	7.54E-27	3.41E-11	4.21E-10	0.00E+00	0.00E+00	1.83E-10	2.11E-10	9.14E-28
2.80E-10	300	1.22E+19	0.00E+00	1.52E-09	5.26E+05	0.00E+00	3.71E-26	3.34E+05	7.50E-09	1.40E+05	3.28E-09	3.40E-16	1.56E-10	7.67E-13	7.77E-10	2.43E-09	1.21E-10	3.78E-10	1.09E-10	0.00E+00	1.61E-12	4.39E-15	6.51E-30	9.52E-30	3.69E-57	7.50E-31	3.83E-48	2.50E-46	6.20E-42	3.44E-51	6.42E-47	1.55E-09	1.21E-47	1.16E-28	7.70E-21	1.21E-38	1.18E-49	4.75E-72	7.01E-66	3.41E-56	0.00E+00	8.47E-27	3.56E-11	4.52E-10	0.00E+00	0.00E+00	1.94E-10	2.20E-10	1.08E-27
2.90E-10	300	1.22E+19	0.00E+00	1.57E-09	5.26E+05	0.00E+00	4.54E-26	3.34E+05	7.94E-09	1.40E+05	3.46E-09	3.81E-16	1.70E-10	8.36E-13	8.43E-10	2.57E-09	1.31E-10	4.00E-10	1.16E-10	0.00E+00	1.76E-12	4.79E-15	7.69E-30	1.13E-29	4.77E-57	9.16E-31	5.07E-48	2.97E-46	7.35E-42	4.44E-51	8.45E-47	1.64E-09	1.55E-47	1.26E-28	8.37E-21	1.47E-38	1.52E-49	7.00E-72	9.60E-66	4.67E-56	0.00E+00	9.49E-27	3.71E-11	4.84E-10	0.00E+00	0.00E+00	2.05E-10	2.29E-10	1.26E-27
3.00E-10	300	1.22E+19	0.00E+00	1.63E-09	5.26E+05	0.00E+00	5.52E-26	3.34E+05	8.41E-09	1.40E+05	3.65E-09	4.27E-16	1.85E-10	9.09E-13	9.13E-10	2.72E-09	1.41E-10	4.23E-10	1.23E-10	0.00E+00	1.91E-12	5.21E-15	9.04E-30	1.33E-29	6.12E-57	1.11E-30	6.66E-48	3.50E-46	8.68E-42	5.70E-51	1.10E-46	1.73E-09	1.98E-47	1.37E-28	9.09E-21	1.79E-38	1.95E-49	1.02E-71	1.30E-65	6.34E-56	0.00E+00	1.06E-26	3.86E-11	5.17E-10	0.00E+00	0.00E+00	2.17E-10	2.38E-10	1.48E-27
3.10E-10	300	1.22E+19	0.00E+00	1.69E-09	5.26E+05	0.00E+00	6.68E-26	3.34E+05	8.89E-09	1.40E+05	3.84E-09	4.76E-16	2.00E-10	9.86E-13	9.87E-10	2.87E-09	1.53E-10	4.47E-10	1.31E-10	0.00E+00	2.07E-12	5.65E-15	1.06E-29	1.57E-29	7.80E-57	1.34E-30	8.69E-48	4.12E-46	1.02E-41	7.28E-51	1.43E-46	1.83E-09	2.50E-47	1.48E-28	9.84E-21	2.15E-38	2.49E-49	1.49E-71	1.75E-65	8.52E-56	0.00E+00	1.18E-26	4.02E-11	5.51E-10	0.00E+00	0.00E+00	2.29E-10	2.48E-10	1.71E-27
3.20E-10	300	1.22E+19	0.00E+00	1.75E-09	5.26E+05	0.00E+00	8.04E-26	3.34E+05	9.39E-09	1.40E+05	4.04E-09	5.29E-16	2.16E-10	1.07E-12	1.06E-09	3.02E-09	1.65E-10	4.71E-10	1.38E-10	0.00E+00	2.23E-12	6.13E-15	1.23E-29	1.83E-29	9.89E-57	1.61E-30	1.12E-47	4.82E-46	1.19E-41	9.22E-51	1.84E-46	1.93E-09	3.15E-47	1.61E-28	1.06E-20	2.58E-38	3.16E-49	2.14E-71	2.33E-65	1.14E-55	0.00E+00	1.31E-26	4.19E-11	5.87E-10	0.00E+00	0.00E+00	2.41E-10	2.58E-10	1.98E-27
3.30E-10	300	1.22E+19	0.00E+00	1.82E-09	5.26E+05	0.00E+00	9.64E-26	3.34E+05	9.91E-09	1.40E+05	4.25E-09	5.87E-16	2.33E-10	1.15E-12	1.15E-09	3.19E-09	1.77E-10	4.97E-10	1.47E-10	0.00E+00	2.41E-12	6.63E-15	1.43E-29	2.14E-29	1.25E-56	1.92E-30	1.45E-47	5.62E-46	1.39E-41	1.16E-50	2.36E-46	2.03E-09	3.94E-47	1.73E-28	1.15E-20	3.09E-38	3.98E-49	3.05E-71	3.09E-65	1.50E-55	0.00E+00	1.45E-26	4.35E-11	6.25E-10	0.00E+00	0.00E+00	2.54E-10	2.68E-10	2.28E-27
3.40E-10	300	1.22E+19	0.00E+00	1.89E-09	5.26E+05	0.00E+00	1.15E-25	3.34E+05	1.04E-08	1.40E+05	4.46E-09	6.49E-16	2.51E-10	1.25E-12	1.23E-09	3.36E-09	1.90E-10	5.23E-10	1.55E-10	0.00E+00	2.60E-12	7.15E-15	1.66E-29	2.49E-29	1.56E-56	2.29E-30	1.85E-47	6.53E-46	1.62E-41	1.46E-50	3.01E-46	2.14E-09	4.90E-47	1.87E-28	1.24E-20	3.67E-38	4.99E-49	4.32E-71	4.06E-65	1.98E-55	0.00E+00	1.61E-26	4.52E-11	6.63E-10	0.00E+00	0.00E+00	2.68E-10	2.79E-10	2.62E-27
3.50E-10	300	1.22E+19	0.00E+00	1.96E-09	5.26E+05	0.00E+00	1.37E-25	3.34E+05	1.10E-08	1.40E+05	4.68E-09	7.15E-16	2.70E-10	1.34E-12	1.32E-09	3.53E-09	2.04E-10	5.50E-10	1.64E-10	0.00E+00	2.79E-12	7.71E-15	1.92E-29	2.88E-29	1.95E-56	2.71E-30	2.35E-47	7.56E-46	1.87E-41	1.82E-50	3.81E-46	2.25E-09	6.07E-47	2.01E-28	1.33E-20	4.35E-38	6.22E-49	6.08E-71	5.30E-65	2.58E-55	0.00E+00	1.77E-26	4.70E-11	7.04E-10	0.00E+00	0.00E+00	2.82E-10	2.90E-10	3.00E-27
3.60E-10	300	1.22E+19	0.00E+00	2.03E-09	5.26E+05	0.00E+00	1.62E-25	3.34E+05	1.16E-08	1.40E+05	4.91E-09	7.87E-16	2.90E-10	1.44E-12	1.42E-09	3.71E-09	2.18E-10	5.79E-10	1.73E-10	0.00E+00	3.00E-12	8.30E-15	2.21E-29	3.33E-29	2.42E-56	3.20E-30	2.97E-47	8.72E-46	2.16E-41	2.26E-50	4.80E-46	2.37E-09	7.48E-47	2.16E-28	1.42E-20	5.13E-38	7.73E-49	8.48E-71	6.87E-65	3.34E-55	0.00E+00	1.95E-26	4.88E-11	7.45E-10	0.00E+00	0.00E+00	2.96E-10	3.01E-10	3.42E-27
3.70E-10	300	1.22E+19	0.00E+00	2.11E-09	5.26E+05	0.00E+00	1.90E-25	3.34E+05	1.22E-08	1.40E+05	5.15E-09	8.64E-16	3.11E-10	1.55E-12	1.52E-09	3.90E-09	2.33E-10	6.08E-10	1.82E-10	0.00E+00	3.22E-12	8.92E-15	2.53E-29	3.83E-29	2.99E-56	3.76E-30	3.73E-47	1.00E-45	2.49E-41	2.79E-50	6.01E-46	2.49E-09	9.18E-47	2.31E-28	1.53E-20	6.03E-38	9.55E-49	1.17E-70	8.86E-65	4.31E-55	0.00E+00	2.15E-26	5.07E-11	7.89E-10	0.00E+00	0.00E+00	3.11E-10	3.13E-10	3.88E-27
3.80E-10	300	1.22E+19	0.00E+00	2.18E-09	5.26E+05	0.00E+00	2.24E-25	3.34E+05	1.28E-08	1.40E+05	5.39E-09	9.46E-16	3.33E-10	1.66E-12	1.62E-09	4.09E-09	2.49E-10	6.39E-10	1.92E-10	0.00E+00	3.44E-12	9.57E-15	2.90E-29	4.40E-29	3.68E-56	4.41E-30	4.67E-47	1.15E-45	2.85E-41	3.43E-50	7.51E-46	2.61E-09	1.12E-46	2.48E-28	1.63E-20	7.06E-38	1.18E-48	1.62E-70	1.14E-64	5.53E-55	0.00E+00	2.36E-26	5.27E-11	8.34E-10	0.00E+00	0.00E+00	3.27E-10	3.25E-10	4.40E-27
3.90E-10	300	1.22E+19	0.00E+00	2.27E-09	5.26E+05	0.00E+00	2.62E-25	3.34E+05	1.35E-08	1.40E+05	5.65E-09	1.03E-15	3.56E-10	1.78E-12	1.73E-09	4.29E-09	2.66E-10	6.71E-10	2.02E-10	0.00E+00	3.68E-12	1.03E-14	3.30E-29	5.04E-29	4.52E-56	5.15E-30	5.81E-47	1.32E-45	3.27E-41	4.21E-50	9.33E-46	2.74E-09	1.37E-46	2.65E-28	1.75E-20	8.23E-38	1.44E-48	2.21E-70	1.45E-64	7.04E-55	0.00E+00	2.59E-26	5.47E-11	8.81E-10	0.00E+00	0.00E+00	3.43E-10	3.38E-10	4.98E-27
4.00E-10	300	1.22E+19	0.00E+00	2.35E-09	5.26E+05	0.00E+00	3.06E-25	3.34E+05	1.41E-08	1.40E+05	5.91E-09	1.13E-15	3.80E-10	1.90E-12	1.84E-09	4.50E-09	2.83E-10	7.03E-10	2.13E-10	0.00E+00	3.94E-12	1.10E-14	3.76E-29	5.75E-29	5.52E-56	5.99E-30	7.20E-47	1.51E-45	3.73E-41	5.14E-50	1.16E-45	2.88E-09	1.66E-46	2.83E-28	1.86E-20	9.58E-38	1.76E-48	4.45E-67	1.84E-64	8.94E-55	0.00E+00	2.84E-26	5.68E-11	9.29E-10	0.00E+00	0.00E+00	3.60E-10	3.51E-10	5.61E-27
4.10E-10	300	1.22E+19	0.00E+00	2.44E-09	5.26E+05	0.00E+00	3.55E-25	3.34E+05	1.48E-08	1.40E+05	6.18E-09	1.23E-15	4.05E-10	2.03E-12	1.96E-09	4.72E-09	3.02E-10	7.38E-10	2.24E-10	0.00E+00	4.20E-12	1.17E-14	4.27E-29	6.55E-29	6.72E-56	6.95E-30	8.90E-47	2.00E-45	4.25E-41	6.26E-50	1.42E-45	3.02E-09	2.01E-46	3.02E-28	1.99E-20	1.11E-37	2.14E-48	5.20E-65	2.32E-64	1.13E-54	0.00E+00	3.11E-26	5.90E-11	9.80E-10	0.00E+00	0.00E+00	3.78E-10	3.64E-10	6.31E-27
4.20E-10	300	1.22E+19	0.00E+00	2.53E-09	5.26E+05	0.00E+00	4.12E-25	3.34E+05	1.56E-08	1.40E+05	6.46E-09	1.34E-15	4.32E-10	2.17E-12	2.09E-09	4.94E-09	3.21E-10	7.73E-10	2.35E-10	0.00E+00	4.47E-12	1.25E-14	4.84E-29	7.45E-29	8.16E-56	8.05E-30	1.09E-46	2.98E-45	4.82E-41	7.59E-50	1.75E-45	3.16E-09	2.42E-46	3.22E-28	2.12E-20	1.29E-37	2.60E-48	1.90E-64	2.92E-64	1.42E-54	0.00E+00	3.40E-26	6.12E-11	1.03E-09	0.00E+00	0.00E+00	3.96E-10	3.78E-10	7.09E-27
4.30E-10	300	1.22E+19	0.00E+00	2.62E-09	5.26E+05	0.00E+00	4.77E-25	3.34E+05	1.63E-08	1.40E+05	6.76E-09	1.45E-15	4.60E-10	2.31E-12	2.22E-09	5.18E-09	3.40E-10	8.10E-10	2.47E-10	0.00E+00	4.76E-12	1.34E-14	5.48E-29	8.46E-29	9.86E-56	9.29E-30	1.34E-46	4.20E-45	5.47E-41	9.18E-50	2.14E-45	3.31E-09	2.90E-46	3.43E-28	2.25E-20	1.48E-37	3.14E-48	3.71E-64	3.65E-64	1.77E-54	0.00E+00	3.71E-26	6.35E-11	1.09E-09	0.00E+00	0.00E+00	4.14E-10	3.93E-10	7.94E-27
4.40E-10	300	1.22E+19	0.00E+00	2.72E-09	5.26E+05	0.00E+00	5.50E-25	3.34E+05	1.71E-08	1.40E+05	7.06E-09	1.57E-15	4.89E-10	2.46E-12	2.35E-09	5.42E-09	3.61E-10	8.48E-10	2.59E-10	0.00E+00	5.07E-12	1.42E-14	6.18E-29	9.57E-29	1.19E-55	1.07E-29	1.64E-46	5.52E-45	6.19E-41	1.11E-49	2.61E-45	3.47E-09	3.48E-46	3.64E-28	2.39E-20	1.71E-37	3.79E-48	5.72E-64	4.55E-64	2.21E-54	0.00E+00	4.05E-26	6.59E-11	1.14E-09	0.00E+00	0.00E+00	4.34E-10	4.07E-10	8.88E-27
4.50E-10	300	1.22E+19	0.00E+00	2.82E-09	5.26E+05	0.00E+00	6.33E-25	3.34E+05	1.79E-08	1.40E+05	7.37E-09	1.70E-15	5.19E-10	2.61E-12	2.49E-09	5.67E-09	3.83E-10	8.87E-10	2.72E-10	0.00E+00	5.38E-12	1.51E-14	6.97E-29	1.08E-28	1.43E-55	1.23E-29	1.99E-46	6.84E-45	6.99E-41	1.33E-49	3.18E-45	3.63E-09	4.16E-46	3.87E-28	2.54E-20	1.96E-37	4.55E-48	7.77E-64	5.65E-64	2.74E-54	0.00E+00	4.42E-26	6.84E-11	1.20E-09	0.00E+00	0.00E+00	4.54E-10	4.23E-10	9.91E-27
4.60E-10	300	1.22E+19	0.00E+00	2.93E-09	5.26E+05	0.00E+00	7.27E-25	3.34E+05	1.87E-08	1.40E+05	7.70E-09	1.84E-15	5.51E-10	2.78E-12	2.64E-09	5.93E-09	4.06E-10	9.28E-10	2.86E-10	0.00E+00	5.72E-12	1.61E-14	7.84E-29	1.22E-28	1.72E-55	1.41E-29	2.42E-46	8.15E-45	7.88E-41	1.59E-49	3.86E-45	3.80E-09	4.95E-46	4.11E-28	2.70E-20	2.24E-37	5.46E-48	9.82E-64	6.99E-64	3.39E-54	0.00E+00	4.82E-26	7.09E-11	1.26E-09	0.00E+00	0.00E+00	4.75E-10	4.39E-10	1.10E-26
4.70E-10	300	1.22E+19	0.00E+00	3.04E-09	5.26E+05	0.00E+00	8.33E-25	3.34E+05	1.96E-08	1.40E+05	8.03E-09	1.98E-15	5.85E-10	2.95E-12	2.80E-09	6.19E-09	4.30E-10	9.71E-10	2.99E-10	0.00E+00	6.06E-12	1.71E-14	8.80E-29	1.37E-28	2.05E-55	1.61E-29	2.93E-46	9.52E-45	8.87E-41	1.91E-49	4.66E-45	3.97E-09	5.89E-46	4.36E-28	2.86E-20	2.56E-37	6.53E-48	1.20E-63	8.61E-64	4.18E-54	0.00E+00	5.25E-26	7.36E-11	1.33E-09	0.00E+00	0.00E+00	4.97E-10	4.55E-10	1.23E-26
4.80E-10	300	1.22E+19	0.00E+00	3.15E-09	5.26E+05	0.00E+00	9.52E-25	3.34E+05	2.05E-08	1.40E+05	8.38E-09	2.14E-15	6.19E-10	3.13E-12	2.96E-09	6.47E-09	4.54E-10	1.01E-09	3.14E-10	0.00E+00	6.43E-12	1.82E-14	9.87E-29	1.55E-28	2.45E-55	1.83E-29	3.53E-46	1.10E-44	9.97E-41	2.27E-49	5.62E-45	4.15E-09	6.98E-46	4.62E-28	3.03E-20	2.92E-37	7.78E-48	1.45E-63	1.06E-63	5.13E-54	0.00E+00	5.71E-26	7.64E-11	1.39E-09	0.00E+00	0.00E+00	5.19E-10	4.73E-10	1.36E-26
4.90E-10	300	1.22E+19	0.00E+00	3.27E-09	5.26E+05	0.00E+00	1.09E-24	3.34E+05	2.15E-08	1.40E+05	8.74E-09	2.30E-15	6.56E-10	3.31E-12	3.13E-09	6.76E-09	4.80E-10	1.06E-09	3.29E-10	0.00E+00	6.81E-12	1.93E-14	1.10E-28	1.73E-28	2.91E-55	2.09E-29	4.24E-46	1.26E-44	1.12E-40	2.71E-49	6.76E-45	4.34E-09	8.26E-46	4.89E-28	3.20E-20	3.32E-37	9.26E-48	1.72E-63	1.29E-63	6.28E-54	0.00E+00	6.21E-26	7.92E-11	1.46E-09	0.00E+00	0.00E+00	5.43E-10	4.90E-10	1.51E-26
5.00E-10	300	1.22E+19	0.00E+00	3.39E-09	5.26E+05	0.00E+00	1.24E-24	3.34E+05	2.24E-08	1.40E+05	9.11E-09	2.47E-15	6.94E-10	3.51E-12	3.30E-09	7.06E-09	5.07E-10	1.11E-09	3.44E-10	0.00E+00	7.20E-12	2.04E-14	1.23E-28	1.94E-28	3.46E-55	2.37E-29	5.09E-46	1.43E-44	1.25E-40	3.21E-49	8.11E-45	4.53E-09	9.75E-46	5.18E-28	3.39E-20	3.77E-37	1.10E-47	2.01E-63	1.58E-63	7.66E-54	0.00E+00	6.75E-26	8.22E-11	1.53E-09	0.00E+00	0.00E+00	5.67E-10	5.09E-10	1.68E-26
5.10E-10	300	1.22E+19	0.00E+00	3.51E-09	5.26E+05	0.00E+00	1.41E-24	3.34E+05	2.34E-08	1.40E+05	9.50E-09	2.65E-15	7.33E-10	3.72E-12	3.49E-09	7.37E-09	5.35E-10	1.16E-09	3.61E-10	0.00E+00	7.62E-12	2.16E-14	1.38E-28	2.18E-28	4.10E-55	2.69E-29	6.09E-46	1.61E-44	1.40E-40	3.80E-49	9.71E-45	4.73E-09	1.15E-45	5.48E-28	3.58E-20	4.28E-37	1.30E-47	2.32E-63	1.92E-63	9.32E-54	0.00E+00	7.34E-26	8.53E-11	1.60E-09	0.00E+00	0.00E+00	5.92E-10	5.28E-10	1.85E-26
5.20E-10	300	1.22E+19	0.00E+00	3.65E-09	5.26E+05	0.00E+00	1.59E-24	3.34E+05	2.45E-08	1.40E+05	9.90E-09	2.85E-15	7.75E-10	3.93E-12	3.68E-09	7.70E-09	5.65E-10	1.21E-09	3.77E-10	0.00E+00	8.05E-12	2.29E-14	1.54E-28	2.43E-28	4.85E-55	3.05E-29	7.27E-46	1.80E-44	1.56E-40	4.50E-49	1.16E-44	4.94E-09	1.35E-45	5.79E-28	3.78E-20	4.84E-37	1.54E-47	2.66E-63	2.33E-63	1.13E-53	0.00E+00	7.97E-26	8.85E-11	1.68E-09	0.00E+00	0.00E+00	6.18E-10	5.48E-10	2.05E-26
5.30E-10	300	1.22E+19	0.00E+00	3.78E-09	5.26E+05	0.00E+00	1.81E-24	3.34E+05	2.56E-08	1.40E+05	1.03E-08	3.05E-15	8.18E-10	4.15E-12	3.88E-09	8.03E-09	5.95E-10	1.26E-09	3.95E-10	0.00E+00	8.50E-12	2.42E-14	1.71E-28	2.71E-28	5.73E-55	3.44E-29	8.65E-46	2.00E-44	1.75E-40	5.30E-49	1.38E-44	5.16E-09	1.59E-45	6.11E-28	3.99E-20	5.46E-37	1.82E-47	3.02E-63	2.82E-63	1.37E-53	0.00E+00	8.65E-26	9.18E-11	1.76E-09	0.00E+00	0.00E+00	6.45E-10	5.68E-10	2.26E-26
5.40E-10	300	1.22E+19	0.00E+00	3.92E-09	5.26E+05	0.00E+00	2.04E-24	3.34E+05	2.67E-08	1.40E+05	1.07E-08	3.27E-15	8.63E-10	4.39E-12	4.08E-09	8.38E-09	6.27E-10	1.32E-09	4.13E-10	0.00E+00	8.97E-12	2.56E-14	1.90E-28	3.03E-28	6.74E-55	3.89E-29	1.03E-45	2.22E-44	1.94E-40	6.24E-49	1.64E-44	5.38E-09	1.86E-45	6.45E-28	4.21E-20	6.16E-37	2.14E-47	3.41E-63	3.41E-63	1.65E-53	0.00E+00	9.39E-26	9.52E-11	1.84E-09	0.00E+00	0.00E+00	6.74E-10	5.90E-10	2.49E-26
5.50E-10	300	1.22E+19	0.00E+00	4.07E-09	5.26E+05	0.00E+00	2.30E-24	3.34E+05	2.79E-08	1.40E+05	1.12E-08	3.49E-15	9.10E-10	4.63E-12	4.30E-09	8.74E-09	6.60E-10	1.37E-09	4.32E-10	0.00E+00	9.46E-12	2.71E-14	2.11E-28	3.37E-28	7.93E-55	4.38E-29	1.22E-45	2.44E-44	2.16E-40	7.34E-49	1.95E-44	5.61E-09	2.17E-45	6.80E-28	4.44E-20	6.94E-37	2.51E-47	3.83E-63	4.10E-63	1.98E-53	0.00E+00	1.02E-25	9.88E-11	1.92E-09	0.00E+00	0.00E+00	7.03E-10	6.12E-10	2.74E-26
5.60E-10	300	1.22E+19	0.00E+00	4.22E-09	5.26E+05	0.00E+00	2.60E-24	3.34E+05	2.91E-08	1.40E+05	1.17E-08	3.73E-15	9.59E-10	4.89E-12	4.53E-09	9.11E-09	6.95E-10	1.43E-09	4.52E-10	0.00E+00	9.97E-12	2.86E-14	2.34E-28	3.75E-28	9.31E-55	4.92E-29	1.44E-45	2.68E-44	2.40E-40	8.61E-49	2.30E-44	5.86E-09	2.54E-45	7.17E-28	4.67E-20	7.80E-37	2.95E-47	4.28E-63	4.92E-63	2.38E-53	0.00E+00	1.10E-25	1.02E-10	2.01E-09	0.00E+00	0.00E+00	7.33E-10	6.35E-10	3.02E-26
5.70E-10	300	1.22E+19	0.00E+00	4.38E-09	5.26E+05	0.00E+00	2.92E-24	3.34E+05	3.04E-08	1.40E+05	1.21E-08	3.98E-15	1.01E-09	5.15E-12	4.76E-09	9.49E-09	7.31E-10	1.49E-09	4.72E-10	0.00E+00	1.05E-11	3.01E-14	2.60E-28	4.16E-28	1.09E-54	5.53E-29	1.70E-45	2.94E-44	2.67E-40	1.01E-48	2.72E-44	6.11E-09	2.95E-45	7.56E-28	4.92E-20	8.76E-37	3.45E-47	4.77E-63	5.90E-63	2.85E-53	0.00E+00	1.20E-25	1.06E-10	2.10E-09	0.00E+00	0.00E+00	7.64E-10	6.58E-10	3.32E-26
5.80E-10	300	1.22E+19	0.00E+00	4.54E-09	5.26E+05	0.00E+00	3.28E-24	3.34E+05	3.17E-08	1.40E+05	1.26E-08	4.25E-15	1.06E-09	5.43E-12	5.00E-09	9.90E-09	7.68E-10	1.56E-09	4.93E-10	0.00E+00	1.11E-11	3.18E-14	2.88E-28	4.62E-28	1.28E-54	6.21E-29	2.01E-45	3.21E-44	2.96E-40	1.18E-48	3.21E-44	6.37E-09	3.44E-45	7.96E-28	5.18E-20	9.82E-37	4.04E-47	5.30E-63	7.05E-63	3.41E-53	0.00E+00	1.30E-25	1.10E-10	2.20E-09	0.00E+00	0.00E+00	7.97E-10	6.83E-10	3.64E-26
5.90E-10	300	1.22E+19	0.00E+00	4.71E-09	5.26E+05	0.00E+00	3.68E-24	3.34E+05	3.30E-08	1.40E+05	1.31E-08	4.53E-15	1.12E-09	5.72E-12	5.26E-09	1.03E-08	8.07E-10	1.62E-09	5.15E-10	0.00E+00	1.16E-11	3.35E-14	3.18E-28	5.12E-28	1.49E-54	6.95E-29	2.36E-45	3.50E-44	3.28E-40	1.38E-48	3.78E-44	6.64E-09	4.00E-45	8.38E-28	5.44E-20	1.10E-36	4.71E-47	5.87E-63	8.40E-63	4.06E-53	0.00E+00	1.40E-25	1.14E-10	2.29E-09	0.00E+00	0.00E+00	8.30E-10	7.08E-10	4.00E-26
6.00E-10	300	1.22E+19	0.00E+00	4.88E-09	5.26E+05	0.00E+00	4.13E-24	3.34E+05	3.44E-08	1.40E+05	1.37E-08	4.82E-15	1.18E-09	6.02E-12	5.52E-09	1.07E-08	8.48E-10	1.69E-09	5.38E-10	0.00E+00	1.23E-11	3.53E-14	3.51E-28	5.67E-28	1.74E-54	7.78E-29	2.77E-45	3.80E-44	3.63E-40	1.60E-48	4.45E-44	6.92E-09	4.64E-45	8.81E-28	5.72E-20	1.23E-36	5.49E-47	6.48E-63	1.00E-62	4.84E-53	0.00E+00	1.52E-25	1.19E-10	2.39E-09	0.00E+00	0.00E+00	8.65E-10	7.35E-10	4.38E-26
6.10E-10	300	1.22E+19	0.00E+00	5.07E-09	5.26E+05	0.00E+00	4.62E-24	3.34E+05	3.59E-08	1.40E+05	1.42E-08	5.13E-15	1.24E-09	6.33E-12	5.80E-09	1.12E-08	8.90E-10	1.76E-09	5.61E-10	0.00E+00	1.29E-11	3.72E-14	3.88E-28	6.27E-28	2.03E-54	8.69E-29	3.25E-45	4.13E-44	4.01E-40	1.87E-48	5.22E-44	7.20E-09	5.37E-45	9.27E-28	6.01E-20	1.37E-36	6.39E-47	7.14E-63	1.19E-62	5.74E-53	0.00E+00	1.65E-25	1.23E-10	2.50E-09	0.00E+00	0.00E+00	9.02E-10	7.62E-10	4.80E-26
6.20E-10	300	1.22E+19	0.00E+00	5.26E-09	5.26E+05	0.00E+00	5.17E-24	3.34E+05	3.74E-08	1.40E+05	1.48E-08	5.46E-15	1.30E-09	6.66E-12	6.08E-09	1.17E-08	9.34E-10	1.83E-09	5.86E-10	0.00E+00	1.35E-11	3.91E-14	4.28E-28	6.93E-28	2.36E-54	9.70E-29	3.81E-45	4.48E-44	4.43E-40	2.17E-48	6.12E-44	7.51E-09	6.22E-45	9.74E-28	6.32E-20	1.53E-36	7.43E-47	7.85E-63	1.41E-62	6.81E-53	0.00E+00	1.78E-25	1.28E-10	2.61E-09	0.00E+00	0.00E+00	9.39E-10	7.91E-10	5.25E-26
6.30E-10	300	1.22E+19	0.00E+00	5.45E-09	5.26E+05	0.00E+00	5.77E-24	3.34E+05	3.90E-08	1.40E+05	1.54E-08	5.80E-15	1.37E-09	7.00E-12	6.38E-09	1.21E-08	9.80E-10	1.91E-09	6.11E-10	0.00E+00	1.42E-11	4.11E-14	4.72E-28	7.65E-28	2.74E-54	1.08E-28	4.45E-45	4.85E-44	4.89E-40	2.52E-48	7.15E-44	7.82E-09	7.19E-45	1.02E-27	6.63E-20	1.71E-36	8.63E-47	8.62E-63	1.67E-62	8.05E-53	0.00E+00	1.93E-25	1.32E-10	2.72E-09	0.00E+00	0.00E+00	9.78E-10	8.20E-10	5.74E-26
6.40E-10	300	1.22E+19	0.00E+00	5.65E-09	5.26E+05	0.00E+00	6.44E-24	3.34E+05	4.06E-08	1.40E+05	1.60E-08	6.15E-15	1.43E-09	7.36E-12	6.69E-09	1.26E-08	1.03E-09	1.99E-09	6.38E-10	0.00E+00	1.49E-11	4.32E-14	5.19E-28	8.44E-28	3.18E-54	1.20E-28	5.19E-45	5.24E-44	5.39E-40	2.92E-48	8.36E-44	8.14E-09	8.30E-45	1.07E-27	6.96E-20	1.90E-36	1.00E-46	9.45E-63	1.97E-62	9.51E-53	0.00E+00	2.08E-25	1.37E-10	2.84E-09	0.00E+00	0.00E+00	1.02E-09	8.51E-10	6.28E-26
6.50E-10	300	1.22E+19	0.00E+00	5.86E-09	5.26E+05	0.00E+00	7.17E-24	3.34E+05	4.23E-08	1.40E+05	1.67E-08	6.53E-15	1.50E-09	7.73E-12	7.01E-09	1.31E-08	1.08E-09	2.07E-09	6.65E-10	0.00E+00	1.57E-11	4.55E-14	5.71E-28	9.31E-28	3.68E-54	1.34E-28	6.05E-45	5.66E-44	5.94E-40	3.38E-48	9.75E-44	8.48E-09	9.58E-45	1.13E-27	7.30E-20	2.11E-36	1.16E-46	1.03E-62	2.32E-62	1.12E-52	0.00E+00	2.25E-25	1.42E-10	2.96E-09	0.00E+00	0.00E+00	1.06E-09	8.83E-10	6.86E-26
6.60E-10	300	1.22E+19	0.00E+00	6.08E-09	5.26E+05	0.00E+00	7.98E-24	3.34E+05	4.41E-08	1.40E+05	1.73E-08	6.92E-15	1.58E-09	8.11E-12	7.35E-09	1.37E-08	1.13E-09	2.16E-09	6.94E-10	0.00E+00	1.65E-11	4.78E-14	6.28E-28	1.03E-27	4.26E-54	1.49E-28	7.05E-45	6.11E-44	6.54E-40	3.91E-48	1.14E-43	8.82E-09	1.10E-44	1.18E-27	7.66E-20	2.34E-36	1.34E-46	1.13E-62	2.73E-62	1.32E-52	0.00E+00	2.44E-25	1.48E-10	3.09E-09	0.00E+00	0.00E+00	1.10E-09	9.16E-10	7.48E-26
6.70E-10	300	1.22E+19	0.00E+00	6.31E-09	5.26E+05	0.00E+00	8.88E-24	3.34E+05	4.59E-08	1.40E+05	1.80E-08	7.34E-15	1.66E-09	8.52E-12	7.69E-09	1.42E-08	1.18E-09	2.25E-09	7.24E-10	0.00E+00	1.73E-11	5.01E-14	6.90E-28	1.13E-27	4.92E-54	1.65E-28	8.19E-45	6.59E-44	7.20E-40	4.52E-48	1.32E-43	9.19E-09	1.27E-44	1.24E-27	8.02E-20	2.60E-36	1.55E-46	1.23E-62	3.21E-62	1.55E-52	0.00E+00	2.64E-25	1.53E-10	3.22E-09	0.00E+00	0.00E+00	1.15E-09	9.50E-10	8.16E-26
6.80E-10	300	1.22E+19	0.00E+00	6.54E-09	5.26E+05	0.00E+00	9.86E-24	3.34E+05	4.78E-08	1.40E+05	1.87E-08	7.77E-15	1.73E-09	8.93E-12	8.06E-09	1.48E-08	1.24E-09	2.34E-09	7.54E-10	0.00E+00	1.81E-11	5.26E-14	7.58E-28	1.24E-27	5.69E-54	1.83E-28	9.50E-45	7.09E-44	7.91E-40	5.22E-48	1.54E-43	9.56E-09	1.46E-44	1.30E-27	8.41E-20	2.88E-36	1.79E-46	1.34E-62	3.77E-62	1.82E-52	0.00E+00	2.85E-25	1.59E-10	3.36E-09	0.00E+00	0.00E+00	1.20E-09	9.85E-10	8.90E-26
6.90E-10	300	1.22E+19	0.00E+00	6.79E-09	5.26E+05	0.00E+00	1.09E-23	3.34E+05	4.98E-08	1.40E+05	1.95E-08	8.23E-15	1.82E-09	9.37E-12	8.43E-09	1.54E-08	1.30E-09	2.43E-09	7.86E-10	0.00E+00	1.90E-11	5.52E-14	8.31E-28	1.36E-27	6.56E-54	2.03E-28	1.10E-44	7.52E-44	8.69E-40	6.01E-48	1.78E-43	9.95E-09	1.68E-44	1.36E-27	8.81E-20	3.19E-36	2.06E-46	1.40E-62	4.41E-62	2.13E-52	0.00E+00	3.08E-25	1.65E-10	3.50E-09	0.00E+00	0.00E+00	1.25E-09	1.02E-09	9.70E-26
7.00E-10	300	1.22E+19	0.00E+00	7.04E-09	5.26E+05	0.00E+00	1.21E-23	3.34E+05	5.18E-08	1.40E+05	2.02E-08	8.70E-15	1.90E-09	9.82E-12	8.82E-09	1.60E-08	1.36E-09	2.53E-09	8.19E-10	0.00E+00	1.99E-11	5.80E-14	9.12E-28	1.50E-27	7.56E-54	2.25E-28	1.28E-44	7.95E-44	9.54E-40	6.92E-48	2.07E-43	1.04E-08	1.92E-44	1.43E-27	9.22E-20	3.53E-36	2.37E-46	1.45E-62	5.16E-62	2.49E-52	0.00E+00	3.32E-25	1.71E-10	3.64E-09	0.00E+00	0.00E+00	1.30E-09	1.06E-09	1.06E-25
7.10E-10	300	1.22E+19	0.00E+00	7.30E-09	5.26E+05	0.00E+00	1.34E-23	3.34E+05	5.39E-08	1.40E+05	2.10E-08	9.20E-15	1.99E-09	1.03E-11	9.23E-09	1.67E-08	1.42E-09	2.63E-09	8.54E-10	0.00E+00	2.08E-11	6.08E-14	9.99E-28	1.65E-27	8.70E-54	2.49E-28	1.48E-44	8.51E-44	1.05E-39	7.97E-48	2.39E-43	1.08E-08	2.20E-44	1.50E-27	9.66E-20	3.90E-36	2.73E-46	1.55E-62	6.03E-62	2.91E-52	0.00E+00	3.59E-25	1.77E-10	3.80E-09	0.00E+00	0.00E+00	1.35E-09	1.10E-09	1.15E-25
7.20E-10	300	1.22E+19	0.00E+00	7.58E-09	5.26E+05	0.00E+00	1.49E-23	3.34E+05	5.61E-08	1.40E+05	2.18E-08	9.72E-15	2.09E-09	1.08E-11	9.65E-09	1.73E-08	1.48E-09	2.74E-09	8.90E-10	0.00E+00	2.18E-11	6.37E-14	1.09E-27	1.81E-27	1.00E-53	2.75E-28	1.70E-44	9.16E-44	1.15E-39	9.16E-48	2.77E-43	1.12E-08	2.53E-44	1.57E-27	1.01E-19	4.31E-36	3.13E-46	1.70E-62	7.04E-62	3.39E-52	0.00E+00	3.88E-25	1.84E-10	3.95E-09	0.00E+00	0.00E+00	1.40E-09	1.14E-09	1.25E-25
7.30E-10	300	1.22E+19	0.00E+00	7.86E-09	5.26E+05	0.00E+00	1.65E-23	3.34E+05	5.84E-08	1.40E+05	2.27E-08	1.03E-14	2.19E-09	1.13E-11	1.01E-08	1.80E-08	1.55E-09	2.85E-09	9.27E-10	0.00E+00	2.28E-11	6.68E-14	1.20E-27	1.98E-27	1.15E-53	3.04E-28	1.97E-44	9.90E-44	1.26E-39	1.05E-47	3.20E-43	1.17E-08	2.89E-44	1.64E-27	1.06E-19	4.76E-36	3.60E-46	1.87E-62	8.20E-62	3.95E-52	0.00E+00	4.19E-25	1.91E-10	4.12E-09	0.00E+00	0.00E+00	1.46E-09	1.18E-09	1.36E-25
7.40E-10	300	1.22E+19	0.00E+00	8.15E-09	5.26E+05	0.00E+00	1.82E-23	3.34E+05	6.07E-08	1.40E+05	2.36E-08	1.08E-14	2.29E-09	1.18E-11	1.05E-08	1.87E-08	1.62E-09	2.96E-09	9.65E-10	0.00E+00	2.39E-11	7.00E-14	1.31E-27	2.17E-27	1.32E-53	3.35E-28	2.27E-44	1.07E-43	1.38E-39	1.21E-47	3.69E-43	1.21E-08	3.30E-44	1.72E-27	1.11E-19	5.25E-36	4.13E-46	2.06E-62	9.55E-62	4.60E-52	0.00E+00	4.52E-25	1.98E-10	4.29E-09	0.00E+00	0.00E+00	1.52E-09	1.23E-09	1.48E-25
7.50E-10	300	1.22E+19	0.00E+00	8.45E-09	5.26E+05	0.00E+00	2.01E-23	3.34E+05	6.32E-08	1.40E+05	2.45E-08	1.14E-14	2.39E-09	1.24E-11	1.10E-08	1.95E-08	1.69E-09	3.08E-09	1.01E-09	0.00E+00	2.50E-11	7.33E-14	1.43E-27	2.38E-27	1.51E-53	3.70E-28	2.61E-44	1.15E-43	1.51E-39	1.38E-47	4.26E-43	1.26E-08	3.77E-44	1.80E-27	1.16E-19	5.78E-36	4.73E-46	2.25E-62	1.11E-61	5.34E-52	0.00E+00	4.88E-25	2.05E-10	4.46E-09	0.00E+00	0.00E+00	1.58E-09	1.27E-09	1.61E-25
7.60E-10	300	1.22E+19	0.00E+00	8.77E-09	5.26E+05	0.00E+00	2.21E-23	3.34E+05	6.57E-08	1.40E+05	2.54E-08	1.21E-14	2.50E-09	1.30E-11	1.15E-08	2.03E-08	1.77E-09	3.20E-09	1.05E-09	0.00E+00	2.61E-11	7.67E-14	1.57E-27	2.60E-27	1.74E-53	4.07E-28	3.01E-44	1.24E-43	1.65E-39	1.58E-47	4.90E-43	1.31E-08	4.31E-44	1.88E-27	1.21E-19	6.37E-36	5.42E-46	2.45E-62	1.29E-61	6.20E-52	0.00E+00	5.27E-25	2.13E-10	4.64E-09	0.00E+00	0.00E+00	1.64E-09	1.32E-09	1.75E-25
7.70E-10	300	1.22E+19	0.00E+00	9.10E-09	5.26E+05	0.00E+00	2.44E-23	3.34E+05	6.83E-08	1.40E+05	2.64E-08	1.27E-14	2.61E-09	1.36E-11	1.20E-08	2.11E-08	1.85E-09	3.33E-09	1.09E-09	0.00E+00	2.73E-11	8.03E-14	1.71E-27	2.84E-27	1.99E-53	4.48E-28	3.45E-44	1.33E-43	1.80E-39	1.81E-47	5.64E-43	1.36E-08	4.92E-44	1.97E-27	1.26E-19	7.01E-36	6.20E-46	2.66E-62	1.49E-61	7.19E-52	0.00E+00	5.69E-25	2.21E-10	4.83E-09	0.00E+00	0.00E+00	1.71E-09	1.37E-09	1.90E-25
7.80E-10	300	1.22E+19	0.00E+00	9.43E-09	5.26E+05	0.00E+00	2.69E-23	3.34E+05	7.11E-08	1.40E+05	2.75E-08	1.34E-14	2.73E-09	1.42E-11	1.26E-08	2.19E-08	1.93E-09	3.46E-09	1.13E-09	0.00E+00	2.86E-11	8.40E-14	1.87E-27	3.11E-27	2.27E-53	4.93E-28	3.97E-44	1.43E-43	1.97E-39	2.07E-47	6.49E-43	1.42E-08	5.61E-44	2.06E-27	1.32E-19	7.71E-36	7.09E-46	2.89E-62	1.73E-61	8.33E-52	0.00E+00	6.14E-25	2.29E-10	5.03E-09	0.00E+00	0.00E+00	1.77E-09	1.42E-09	2.06E-25
7.90E-10	300	1.22E+19	0.00E+00	9.79E-09	5.26E+05	0.00E+00	2.96E-23	3.34E+05	7.39E-08	1.40E+05	2.85E-08	1.41E-14	2.85E-09	1.48E-11	1.31E-08	2.27E-08	2.02E-09	3.60E-09	1.18E-09	0.00E+00	2.99E-11	8.79E-14	2.04E-27	3.40E-27	2.60E-53	5.43E-28	4.55E-44	1.53E-43	2.15E-39	2.37E-47	7.46E-43	1.47E-08	6.39E-44	2.15E-27	1.38E-19	8.47E-36	8.11E-46	3.15E-62	2.00E-61	9.63E-52	0.00E+00	6.62E-25	2.38E-10	5.23E-09	0.00E+00	0.00E+00	1.84E-09	1.47E-09	2.23E-25
8.00E-10	300	1.22E+19	0.00E+00	1.02E-08	5.26E+05	0.00E+00	3.26E-23	3.34E+05	7.68E-08	1.40E+05	2.96E-08	1.49E-14	2.98E-09	1.55E-11	1.37E-08	2.36E-08	2.10E-09	3.74E-09	1.23E-09	0.00E+00	3.12E-11	9.20E-14	2.22E-27	3.71E-27	2.97E-53	5.96E-28	5.22E-44	1.65E-43	2.35E-39	2.70E-47	8.56E-43	1.53E-08	7.27E-44	2.24E-27	1.44E-19	9.31E-36	9.26E-46	3.42E-62	2.31E-61	1.11E-51	0.00E+00	7.14E-25	2.47E-10	5.44E-09	0.00E+00	0.00E+00	1.92E-09	1.53E-09	2.42E-25
8.10E-10	300	1.22E+19	0.00E+00	1.05E-08	5.26E+05	0.00E+00	3.58E-23	3.34E+05	7.99E-08	1.40E+05	3.08E-08	1.56E-14	3.11E-09	1.62E-11	1.43E-08	2.46E-08	2.20E-09	3.89E-09	1.28E-09	0.00E+00	3.26E-11	9.62E-14	2.42E-27	4.05E-27	3.39E-53	6.55E-28	5.98E-44	1.77E-43	2.56E-39	3.09E-47	9.82E-43	1.59E-08	8.27E-44	2.35E-27	1.50E-19	1.02E-35	1.06E-45	3.71E-62	2.67E-61	1.28E-51	0.00E+00	7.71E-25	2.56E-10	5.66E-09	0.00E+00	0.00E+00	1.99E-09	1.59E-09	2.63E-25
8.20E-10	300	1.22E+19	0.00E+00	1.09E-08	5.26E+05	0.00E+00	3.94E-23	3.34E+05	8.30E-08	1.40E+05	3.19E-08	1.65E-14	3.25E-09	1.69E-11	1.49E-08	2.55E-08	2.29E-09	4.04E-09	1.33E-09	0.00E+00	3.40E-11	1.01E-13	2.64E-27	4.42E-27	3.87E-53	7.19E-28	6.84E-44	1.90E-43	2.79E-39	3.52E-47	1.13E-42	1.65E-08	9.41E-44	2.45E-27	1.57E-19	1.12E-35	1.20E-45	4.03E-62	3.08E-61	1.48E-51	0.00E+00	8.31E-25	2.65E-10	5.89E-09	0.00E+00	0.00E+00	2.07E-09	1.64E-09	2.85E-25
8.30E-10	300	1.22E+19	0.00E+00	1.13E-08	5.26E+05	0.00E+00	4.33E-23	3.34E+05	8.63E-08	1.40E+05	3.32E-08	1.73E-14	3.40E-09	1.77E-11	1.55E-08	2.65E-08	2.39E-09	4.20E-09	1.38E-09	0.00E+00	3.56E-11	1.05E-13	2.88E-27	4.82E-27	4.42E-53	7.88E-28	7.83E-44	2.04E-43	3.05E-39	4.01E-47	1.29E-42	1.72E-08	1.07E-43	2.56E-27	1.64E-19	1.23E-35	1.37E-45	4.37E-62	3.55E-61	1.71E-51	0.00E+00	8.97E-25	2.75E-10	6.13E-09	0.00E+00	0.00E+00	2.15E-09	1.71E-09	3.09E-25
8.40E-10	300	1.22E+19	0.00E+00	1.17E-08	5.26E+05	0.00E+00	4.75E-23	3.34E+05	8.97E-08	1.40E+05	3.44E-08	1.82E-14	3.54E-09	1.85E-11	1.62E-08	2.76E-08	2.49E-09	4.36E-09	1.44E-09	0.00E+00	3.71E-11	1.10E-13	3.13E-27	5.26E-27	5.03E-53	8.64E-28	8.95E-44	2.19E-43	3.32E-39	4.57E-47	1.47E-42	1.79E-08	1.21E-43	2.67E-27	1.71E-19	1.35E-35	1.56E-45	4.73E-62	4.09E-61	1.96E-51	0.00E+00	9.67E-25	2.85E-10	6.37E-09	0.00E+00	0.00E+00	2.23E-09	1.77E-09	3.35E-25
8.50E-10	300	1.22E+19	0.00E+00	1.22E-08	5.26E+05	0.00E+00	5.21E-23	3.34E+05	9.33E-08	1.40E+05	3.58E-08	1.91E-14	3.70E-09	1.93E-11	1.69E-08	2.86E-08	2.60E-09	4.54E-09	1.50E-09	0.00E+00	3.87E-11	1.15E-13	3.41E-27	5.73E-27	5.73E-53	9.47E-28	1.02E-43	2.35E-43	3.62E-39	5.20E-47	1.69E-42	1.85E-08	1.38E-43	2.79E-27	1.78E-19	1.47E-35	1.78E-45	5.12E-62	4.70E-61	2.26E-51	0.00E+00	1.04E-24	2.96E-10	6.62E-09	0.00E+00	0.00E+00	2.32E-09	1.83E-09	3.62E-25
8.60E-10	300	1.22E+19	0.00E+00	1.26E-08	5.26E+05	0.00E+00	5.71E-23	3.34E+05	9.69E-08	1.40E+05	3.71E-08	2.01E-14	3.86E-09	2.01E-11	1.76E-08	2.97E-08	2.71E-09	4.71E-09	1.56E-09	0.00E+00	4.04E-11	1.20E-13	3.71E-27	6.25E-27	6.52E-53	1.04E-27	1.17E-43	2.52E-43	3.94E-39	5.91E-47	1.93E-42	1.93E-08	1.56E-43	2.91E-27	1.86E-19	1.61E-35	2.02E-45	5.55E-62	5.40E-61	2.60E-51	0.00E+00	1.12E-24	3.07E-10	6.89E-09	0.00E+00	0.00E+00	2.41E-09	1.90E-09	3.93E-25
8.70E-10	300	1.22E+19	0.00E+00	1.31E-08	5.26E+05	0.00E+00	6.26E-23	3.34E+05	1.01E-07	1.40E+05	3.85E-08	2.11E-14	4.03E-09	2.10E-11	1.83E-08	3.09E-08	2.83E-09	4.90E-09	1.62E-09	0.00E+00	4.22E-11	1.25E-13	4.04E-27	6.80E-27	7.42E-53	1.14E-27	1.33E-43	2.71E-43	4.29E-39	6.72E-47	2.20E-42	2.00E-08	1.77E-43	3.04E-27	1.94E-19	1.76E-35	2.30E-45	6.01E-62	6.21E-61	2.98E-51	0.00E+00	1.21E-24	3.18E-10	7.16E-09	0.00E+00	0.00E+00	2.51E-09	1.97E-09	4.25E-25
8.80E-10	300	1.22E+19	0.00E+00	1.36E-08	5.26E+05	0.00E+00	6.85E-23	3.34E+05	1.05E-07	1.40E+05	4.00E-08	2.21E-14	4.20E-09	2.19E-11	1.91E-08	3.21E-08	2.95E-09	5.09E-09	1.68E-09	0.00E+00	4.40E-11	1.31E-13	4.39E-27	7.41E-27	8.44E-53	1.24E-27	1.52E-43	2.91E-43	4.66E-39	7.63E-47	2.51E-42	2.08E-08	2.01E-43	3.17E-27	2.02E-19	1.93E-35	2.61E-45	6.50E-62	7.12E-61	3.42E-51	0.00E+00	1.31E-24	3.30E-10	7.44E-09	0.00E+00	0.00E+00	2.60E-09	2.05E-09	4.60E-25
8.90E-10	300	1.22E+19	0.00E+00	1.41E-08	5.26E+05	0.00E+00	7.50E-23	3.34E+05	1.09E-07	1.40E+05	4.15E-08	2.32E-14	4.38E-09	2.29E-11	1.99E-08	3.33E-08	3.07E-09	5.28E-09	1.75E-09	0.00E+00	4.59E-11	1.36E-13	4.77E-27	8.06E-27	9.59E-53	1.36E-27	1.73E-43	3.12E-43	5.07E-39	8.67E-47	2.86E-42	2.16E-08	2.28E-43	3.30E-27	2.11E-19	2.11E-35	2.97E-45	7.02E-62	8.17E-61	3.92E-51	0.00E+00	1.41E-24	3.43E-10	7.74E-09	0.00E+00	0.00E+00	2.70E-09	2.12E-09	4.98E-25
9.00E-10	300	1.22E+19	0.00E+00	1.46E-08	5.26E+05	0.00E+00	8.21E-23	3.34E+05	1.13E-07	1.40E+05	4.31E-08	2.44E-14	4.57E-09	2.39E-11	2.08E-08	3.46E-08	3.20E-09	5.49E-09	1.82E-09	0.00E+00	4.79E-11	1.42E-13	5.19E-27	8.77E-27	1.09E-52	1.48E-27	1.97E-43	3.35E-43	5.52E-39	9.84E-47	3.26E-42	2.24E-08	2.58E-43	3.44E-27	2.20E-19	2.30E-35	3.37E-45	7.59E-62	9.35E-61	4.49E-51	0.00E+00	1.52E-24	3.55E-10	8.04E-09	0.00E+00	0.00E+00	2.81E-09	2.20E-09	5.38E-25
9.10E-10	300	1.22E+19	0.00E+00	1.52E-08	5.26E+05	0.00E+00	8.98E-23	3.34E+05	1.17E-07	1.40E+05	4.48E-08	2.56E-14	4.76E-09	2.49E-11	2.16E-08	3.59E-08	3.33E-09	5.70E-09	1.89E-09	0.00E+00	4.99E-11	1.49E-13	5.63E-27	9.53E-27	1.24E-52	1.62E-27	2.24E-43	3.59E-43	6.00E-39	1.12E-46	3.72E-42	2.33E-08	2.92E-43	3.59E-27	2.29E-19	2.52E-35	3.82E-45	8.21E-62	1.07E-60	5.14E-51	0.00E+00	1.64E-24	3.69E-10	8.36E-09	0.00E+00	0.00E+00	2.92E-09	2.29E-09	5.82E-25
9.20E-10	300	1.22E+19	0.00E+00	1.57E-08	5.26E+05	0.00E+00	9.82E-23	3.34E+05	1.22E-07	1.40E+05	4.65E-08	2.68E-14	4.96E-09	2.60E-11	2.25E-08	3.73E-08	3.47E-09	5.92E-09	1.97E-09	0.00E+00	5.20E-11	1.55E-13	6.12E-27	1.04E-26	1.40E-52	1.77E-27	2.54E-43	3.86E-43	6.52E-39	1.27E-46	4.23E-42	2.42E-08	3.30E-43	3.74E-27	2.39E-19	2.75E-35	4.33E-45	8.87E-62	1.22E-60	5.88E-51	0.00E+00	1.76E-24	3.82E-10	8.68E-09	0.00E+00	0.00E+00	3.03E-09	2.37E-09	6.30E-25
9.30E-10	300	1.22E+19	0.00E+00	1.63E-08	5.26E+05	0.00E+00	1.07E-22	3.34E+05	1.27E-07	1.40E+05	4.82E-08	2.81E-14	5.17E-09	2.71E-11	2.35E-08	3.87E-08	3.62E-09	6.15E-09	2.05E-09	0.00E+00	5.42E-11	1.62E-13	6.64E-27	1.13E-26	1.59E-52	1.93E-27	2.89E-43	4.14E-43	7.08E-39	1.43E-46	4.81E-42	2.51E-08	3.73E-43	3.90E-27	2.49E-19	3.00E-35	4.91E-45	9.56E-62	1.40E-60	6.72E-51	0.00E+00	1.90E-24	3.97E-10	9.02E-09	0.00E+00	0.00E+00	3.15E-09	2.46E-09	6.81E-25
9.40E-10	300	1.22E+19	0.00E+00	1.69E-08	5.26E+05	0.00E+00	1.17E-22	3.34E+05	1.32E-07	1.40E+05	5.01E-08	2.95E-14	5.39E-09	2.82E-11	2.44E-08	4.02E-08	3.77E-09	6.39E-09	2.13E-09	0.00E+00	5.65E-11	1.69E-13	7.21E-27	1.22E-26	1.80E-52	2.11E-27	3.28E-43	4.42E-43	7.69E-39	1.62E-46	5.47E-42	2.61E-08	4.22E-43	4.07E-27	2.59E-19	3.27E-35	5.56E-45	9.99E-62	1.60E-60	7.67E-51	0.00E+00	2.05E-24	4.11E-10	9.38E-09	0.00E+00	0.00E+00	3.27E-09	2.55E-09	7.36E-25
9.50E-10	300	1.22E+19	0.00E+00	1.76E-08	5.26E+05	0.00E+00	1.28E-22	3.34E+05	1.37E-07	1.40E+05	5.19E-08	3.09E-14	5.61E-09	2.94E-11	2.54E-08	4.18E-08	3.92E-09	6.63E-09	2.21E-09	0.00E+00	5.89E-11	1.76E-13	7.82E-27	1.33E-26	2.04E-52	2.30E-27	3.72E-43	4.70E-43	8.34E-39	1.84E-46	6.22E-42	2.71E-08	4.76E-43	4.24E-27	2.70E-19	3.56E-35	6.29E-45	1.03E-61	1.83E-60	8.75E-51	0.00E+00	2.21E-24	4.27E-10	9.74E-09	0.00E+00	0.00E+00	3.39E-09	2.65E-09	7.96E-25
9.60E-10	300	1.22E+19	0.00E+00	1.82E-08	5.26E+05	0.00E+00	1.40E-22	3.34E+05	1.42E-07	1.40E+05	5.39E-08	3.23E-14	5.85E-09	3.07E-11	2.65E-08	4.34E-08	4.08E-09	6.89E-09	2.30E-09	0.00E+00	6.14E-11	1.83E-13	8.49E-27	1.44E-26	2.31E-52	2.51E-27	4.23E-43	5.03E-43	9.06E-39	2.08E-46	7.06E-42	2.82E-08	5.38E-43	4.42E-27	2.81E-19	3.88E-35	7.12E-45	1.09E-61	2.08E-60	9.98E-51	0.00E+00	2.38E-24	4.43E-10	1.01E-08	0.00E+00	0.00E+00	3.52E-09	2.74E-09	8.60E-25
9.70E-10	300	1.22E+19	0.00E+00	1.89E-08	5.26E+05	0.00E+00	1.52E-22	3.34E+05	1.47E-07	1.40E+05	5.60E-08	3.39E-14	6.09E-09	3.20E-11	2.76E-08	4.50E-08	4.25E-09	7.15E-09	2.39E-09	0.00E+00	6.39E-11	1.91E-13	9.21E-27	1.57E-26	2.62E-52	2.73E-27	4.79E-43	5.41E-43	9.83E-39	2.35E-46	8.02E-42	2.92E-08	6.08E-43	4.60E-27	2.92E-19	4.23E-35	8.06E-45	1.18E-61	2.38E-60	1.14E-50	0.00E+00	2.56E-24	4.59E-10	1.05E-08	0.00E+00	0.00E+00	3.66E-09	2.85E-09	9.29E-25
9.80E-10	300	1.22E+19	0.00E+00	1.96E-08	5.26E+05	0.00E+00	1.66E-22	3.34E+05	1.53E-07	1.40E+05	5.81E-08	3.55E-14	6.34E-09	3.33E-11	2.87E-08	4.67E-08	4.42E-09	7.42E-09	2.48E-09	0.00E+00	6.66E-11	1.99E-13	9.98E-27	1.70E-26	2.96E-52	2.98E-27	5.43E-43	5.81E-43	1.07E-38	2.66E-46	9.10E-42	3.04E-08	6.86E-43	4.79E-27	3.05E-19	4.60E-35	9.11E-45	1.29E-61	2.71E-60	1.30E-50	0.00E+00	2.76E-24	4.76E-10	1.09E-08	0.00E+00	0.00E+00	3.80E-09	2.95E-09	1.00E-24
9.90E-10	300	1.22E+19	0.00E+00	2.03E-08	5.26E+05	0.00E+00	1.81E-22	3.34E+05	1.59E-07	1.40E+05	6.03E-08	3.71E-14	6.60E-09	3.47E-11	2.98E-08	4.85E-08	4.60E-09	7.71E-09	2.58E-09	0.00E+00	6.94E-11	2.08E-13	1.08E-26	1.85E-26	3.35E-52	3.24E-27	6.15E-43	6.25E-43	1.16E-38	3.01E-46	1.03E-41	3.15E-08	7.74E-43	4.99E-27	3.17E-19	5.01E-35	1.03E-44	1.41E-61	3.08E-60	1.48E-50	0.00E+00	2.97E-24	4.94E-10	1.13E-08	0.00E+00	0.00E+00	3.95E-09	3.06E-09	1.08E-24
1.00E-09	300	1.22E+19	0.00E+00	2.11E-08	5.26E+05	0.00E+00	1.97E-22	3.34E+05	1.65E-07	1.40E+05	6.25E-08	3.88E-14	6.87E-09	3.62E-11	3.11E-08	5.04E-08	4.79E-09	8.00E-09	2.68E-09	0.00E+00	7.22E-11	2.16E-13	1.17E-26	2.00E-26	3.79E-52	3.53E-27	6.97E-43	6.72E-43	1.25E-38	3.40E-46	1.17E-41	3.27E-08	8.73E-43	5.20E-27	3.30E-19	5.45E-35	1.16E-44	1.53E-61	3.51E-60	1.68E-50	0.00E+00	3.20E-24	5.12E-10	1.18E-08	0.00E+00	0.00E+00	4.10E-09	3.18E-09	1.17E-24
1.01E-09	300	1.22E+19	0.00E+00	2.19E-08	5.26E+05	0.00E+00	2.15E-22	3.34E+05	1.71E-07	1.40E+05	6.49E-08	4.06E-14	7.16E-09	3.77E-11	3.23E-08	5.23E-08	4.99E-09	8.31E-09	2.78E-09	0.00E+00	7.52E-11	2.25E-13	1.27E-26	2.17E-26	4.28E-52	3.84E-27	7.89E-43	7.22E-43	1.36E-38	3.84E-46	1.33E-41	3.40E-08	9.84E-43	5.41E-27	3.44E-19	5.93E-35	1.31E-44	1.66E-61	3.99E-60	1.91E-50	0.00E+00	3.45E-24	5.31E-10	1.22E-08	0.00E+00	0.00E+00	4.25E-09	3.29E-09	1.26E-24
1.02E-09	300	1.22E+19	0.00E+00	2.27E-08	5.26E+05	0.00E+00	2.34E-22	3.34E+05	1.78E-07	1.40E+05	6.74E-08	4.25E-14	7.45E-09	3.92E-11	3.36E-08	5.43E-08	5.19E-09	8.63E-09	2.89E-09	0.00E+00	7.83E-11	2.35E-13	1.38E-26	2.35E-26	4.84E-52	4.18E-27	8.93E-43	7.75E-43	1.47E-38	4.34E-46	1.50E-41	3.53E-08	1.11E-42	5.64E-27	3.57E-19	6.45E-35	1.48E-44	1.79E-61	4.54E-60	2.17E-50	0.00E+00	3.72E-24	5.51E-10	1.27E-08	0.00E+00	0.00E+00	4.42E-09	3.42E-09	1.37E-24
1.03E-09	300	1.22E+19	0.00E+00	2.35E-08	5.26E+05	0.00E+00	2.55E-22	3.34E+05	1.85E-07	1.40E+05	6.99E-08	4.44E-14	7.75E-09	4.08E-11	3.50E-08	5.63E-08	5.40E-09	8.96E-09	3.00E-09	0.00E+00	8.15E-11	2.45E-13	1.49E-26	2.55E-26	5.47E-52	4.54E-27	1.01E-42	8.32E-43	1.60E-38	4.89E-46	1.70E-41	3.66E-08	1.25E-42	5.87E-27	3.72E-19	7.01E-35	1.68E-44	1.94E-61	5.15E-60	2.47E-50	0.00E+00	4.00E-24	5.72E-10	1.32E-08	0.00E+00	0.00E+00	4.58E-09	3.54E-09	1.47E-24
1.04E-09	300	1.22E+19	0.00E+00	2.44E-08	5.26E+05	0.00E+00	2.77E-22	3.34E+05	1.92E-07	1.40E+05	7.25E-08	4.65E-14	8.07E-09	4.25E-11	3.64E-08	5.85E-08	5.61E-09	9.30E-09	3.12E-09	0.00E+00	8.49E-11	2.55E-13	1.61E-26	2.77E-26	6.17E-52	4.94E-27	1.14E-42	8.94E-43	1.73E-38	5.52E-46	1.92E-41	3.80E-08	1.41E-42	6.11E-27	3.87E-19	7.62E-35	1.89E-44	2.10E-61	5.85E-60	2.80E-50	0.00E+00	4.31E-24	5.93E-10	1.37E-08	0.00E+00	0.00E+00	4.76E-09	3.68E-09	1.59E-24
1.05E-09	300	1.22E+19	0.00E+00	2.53E-08	5.26E+05	0.00E+00	3.01E-22	3.34E+05	1.99E-07	1.40E+05	7.53E-08	4.86E-14	8.40E-09	4.43E-11	3.78E-08	6.07E-08	5.84E-09	9.65E-09	3.24E-09	0.00E+00	8.83E-11	2.65E-13	1.75E-26	3.00E-26	6.97E-52	5.37E-27	1.29E-42	9.61E-43	1.87E-38	6.23E-46	2.18E-41	3.95E-08	1.59E-42	6.36E-27	4.03E-19	8.28E-35	2.13E-44	2.27E-61	6.64E-60	3.18E-50	0.00E+00	4.64E-24	6.15E-10	1.42E-08	0.00E+00	0.00E+00	4.94E-09	3.81E-09	1.72E-24
1.06E-09	300	1.22E+19	0.00E+00	2.63E-08	5.26E+05	0.00E+00	3.28E-22	3.34E+05	2.07E-07	1.40E+05	7.81E-08	5.08E-14	8.74E-09	4.61E-11	3.93E-08	6.30E-08	6.07E-09	1.00E-08	3.37E-09	0.00E+00	9.19E-11	2.76E-13	1.89E-26	3.25E-26	7.86E-52	5.83E-27	1.46E-42	1.03E-42	2.03E-38	7.02E-46	2.46E-41	4.10E-08	1.78E-42	6.62E-27	4.19E-19	8.99E-35	2.40E-44	2.46E-61	7.54E-60	3.61E-50	0.00E+00	5.00E-24	6.38E-10	1.48E-08	0.00E+00	0.00E+00	5.13E-09	3.96E-09	1.85E-24
1.07E-09	300	1.22E+19	0.00E+00	2.72E-08	5.26E+05	0.00E+00	3.56E-22	3.34E+05	2.15E-07	1.40E+05	8.10E-08	5.30E-14	9.09E-09	4.80E-11	4.09E-08	6.54E-08	6.32E-09	1.04E-08	3.50E-09	0.00E+00	9.56E-11	2.88E-13	2.05E-26	3.52E-26	8.86E-52	6.34E-27	1.65E-42	1.11E-42	2.19E-38	7.92E-46	2.78E-41	4.25E-08	2.01E-42	6.88E-27	4.36E-19	9.76E-35	2.71E-44	2.66E-61	8.55E-60	4.09E-50	0.00E+00	5.39E-24	6.62E-10	1.53E-08	0.00E+00	0.00E+00	5.32E-09	4.10E-09	2.00E-24
1.08E-09	300	1.22E+19	0.00E+00	2.83E-08	5.26E+05	0.00E+00	3.87E-22	3.34E+05	2.23E-07	1.40E+05	8.41E-08	5.54E-14	9.46E-09	4.99E-11	4.25E-08	6.79E-08	6.57E-09	1.08E-08	3.63E-09	0.00E+00	9.95E-11	2.99E-13	2.22E-26	3.81E-26	1.00E-51	6.88E-27	1.86E-42	1.19E-42	2.37E-38	8.92E-46	3.14E-41	4.42E-08	2.26E-42	7.16E-27	4.53E-19	1.06E-34	3.05E-44	2.87E-61	9.69E-60	4.63E-50	0.00E+00	5.80E-24	6.86E-10	1.59E-08	0.00E+00	0.00E+00	5.53E-09	4.26E-09	2.16E-24
1.09E-09	300	1.22E+19	0.00E+00	2.93E-08	5.26E+05	0.00E+00	4.21E-22	3.34E+05	2.32E-07	1.40E+05	8.73E-08	5.79E-14	9.84E-09	5.20E-11	4.42E-08	7.04E-08	6.83E-09	1.12E-08	3.77E-09	0.00E+00	1.04E-10	3.12E-13	2.40E-26	4.12E-26	1.13E-51	7.47E-27	2.10E-42	1.28E-42	2.57E-38	1.01E-45	3.55E-41	4.58E-08	2.54E-42	7.45E-27	4.71E-19	1.15E-34	3.44E-44	3.10E-61	1.10E-59	5.25E-50	0.00E+00	6.25E-24	7.12E-10	1.65E-08	0.00E+00	0.00E+00	5.74E-09	4.41E-09	2.33E-24
1.10E-09	300	1.22E+19	0.00E+00	3.04E-08	5.26E+05	0.00E+00	4.57E-22	3.34E+05	2.40E-07	1.40E+05	9.05E-08	6.05E-14	1.02E-08	5.41E-11	4.60E-08	7.31E-08	7.10E-09	1.16E-08	3.92E-09	0.00E+00	1.08E-10	3.25E-13	2.59E-26	4.46E-26	1.27E-51	8.11E-27	2.36E-42	1.38E-42	2.78E-38	1.13E-45	4.01E-41	4.76E-08	2.86E-42	7.75E-27	4.90E-19	1.25E-34	3.87E-44	3.35E-61	1.24E-59	5.94E-50	0.00E+00	6.73E-24	7.38E-10	1.72E-08	0.00E+00	0.00E+00	5.95E-09	4.58E-09	2.51E-24
1.11E-09	300	1.22E+19	0.00E+00	3.15E-08	5.26E+05	0.00E+00	4.97E-22	3.34E+05	2.49E-07	1.40E+05	9.39E-08	6.31E-14	1.06E-08	5.63E-11	4.78E-08	7.59E-08	7.38E-09	1.21E-08	4.07E-09	0.00E+00	1.12E-10	3.38E-13	2.80E-26	4.83E-26	1.43E-51	8.80E-27	2.67E-42	1.48E-42	3.01E-38	1.27E-45	4.53E-41	4.94E-08	3.21E-42	8.06E-27	5.10E-19	1.35E-34	4.36E-44	3.62E-61	1.41E-59	6.73E-50	0.00E+00	7.24E-24	7.66E-10	1.78E-08	0.00E+00	0.00E+00	6.18E-09	4.75E-09	2.71E-24
1.12E-09	300	1.22E+19	0.00E+00	3.27E-08	5.26E+05	0.00E+00	5.39E-22	3.34E+05	2.59E-07	1.40E+05	9.75E-08	6.59E-14	1.11E-08	5.85E-11	4.97E-08	7.87E-08	7.67E-09	1.25E-08	4.22E-09	0.00E+00	1.17E-10	3.51E-13	3.03E-26	5.22E-26	1.61E-51	9.55E-27	3.01E-42	1.59E-42	3.25E-38	1.43E-45	5.11E-41	5.13E-08	3.61E-42	8.39E-27	5.30E-19	1.47E-34	4.91E-44	3.91E-61	1.59E-59	7.61E-50	0.00E+00	7.80E-24	7.95E-10	1.85E-08	0.00E+00	0.00E+00	6.41E-09	4.93E-09	2.92E-24
1.13E-09	300	1.22E+19	0.00E+00	3.39E-08	5.26E+05	0.00E+00	5.85E-22	3.34E+05	2.69E-07	1.40E+05	1.01E-07	6.88E-14	1.15E-08	6.09E-11	5.16E-08	8.17E-08	7.98E-09	1.30E-08	4.39E-09	0.00E+00	1.21E-10	3.66E-13	3.28E-26	5.65E-26	1.81E-51	1.04E-26	3.39E-42	1.71E-42	3.52E-38	1.61E-45	5.76E-41	5.32E-08	4.06E-42	8.72E-27	5.51E-19	1.59E-34	5.53E-44	4.22E-61	1.80E-59	8.61E-50	0.00E+00	8.40E-24	8.24E-10	1.92E-08	0.00E+00	0.00E+00	6.66E-09	5.11E-09	3.15E-24
1.14E-09	300	1.22E+19	0.00E+00	3.52E-08	5.26E+05	0.00E+00	6.35E-22	3.34E+05	2.79E-07	1.40E+05	1.05E-07	7.18E-14	1.20E-08	6.33E-11	5.36E-08	8.48E-08	8.29E-09	1.35E-08	4.56E-09	0.00E+00	1.26E-10	3.81E-13	3.54E-26	6.11E-26	2.04E-51	1.12E-26	3.82E-42	1.83E-42	3.80E-38	1.82E-45	6.50E-41	5.52E-08	4.56E-42	9.07E-27	5.73E-19	1.72E-34	6.22E-44	4.56E-61	2.04E-59	9.73E-50	0.00E+00	9.04E-24	8.55E-10	2.00E-08	0.00E+00	0.00E+00	6.91E-09	5.30E-09	3.39E-24
1.15E-09	300	1.22E+19	0.00E+00	3.65E-08	5.26E+05	0.00E+00	6.89E-22	3.34E+05	2.90E-07	1.40E+05	1.09E-07	7.49E-14	1.24E-08	6.59E-11	5.58E-08	8.80E-08	8.62E-09	1.40E-08	4.73E-09	0.00E+00	1.31E-10	3.96E-13	3.83E-26	6.61E-26	2.30E-51	1.22E-26	4.30E-42	1.97E-42	4.11E-38	2.04E-45	7.32E-41	5.73E-08	5.13E-42	9.43E-27	5.95E-19	1.87E-34	6.99E-44	4.92E-61	2.30E-59	1.10E-49	0.00E+00	9.74E-24	8.87E-10	2.07E-08	0.00E+00	0.00E+00	7.17E-09	5.50E-09	3.66E-24
1.16E-09	300	1.22E+19	0.00E+00	3.79E-08	5.26E+05	0.00E+00	7.47E-22	3.34E+05	3.01E-07	1.40E+05	1.13E-07	7.82E-14	1.29E-08	6.85E-11	5.79E-08	9.13E-08	8.96E-09	1.45E-08	4.91E-09	0.00E+00	1.36E-10	4.12E-13	4.14E-26	7.15E-26	2.59E-51	1.32E-26	4.84E-42	2.12E-42	4.44E-38	2.30E-45	8.25E-41	5.95E-08	5.76E-42	9.81E-27	6.19E-19	2.02E-34	7.87E-44	5.30E-61	2.60E-59	1.24E-49	0.00E+00	1.05E-23	9.20E-10	2.15E-08	0.00E+00	0.00E+00	7.44E-09	5.70E-09	3.95E-24
1.17E-09	300	1.22E+19	0.00E+00	3.93E-08	5.26E+05	0.00E+00	8.10E-22	3.34E+05	3.12E-07	1.40E+05	1.17E-07	8.15E-14	1.34E-08	7.12E-11	6.02E-08	9.47E-08	9.31E-09	1.51E-08	5.10E-09	0.00E+00	1.42E-10	4.28E-13	4.47E-26	7.73E-26	2.91E-51	1.43E-26	5.45E-42	2.28E-42	4.80E-38	2.58E-45	9.30E-41	6.17E-08	6.47E-42	1.02E-26	6.43E-19	2.19E-34	8.84E-44	5.72E-61	2.94E-59	1.40E-49	0.00E+00	1.13E-23	9.54E-10	2.23E-08	0.00E+00	0.00E+00	7.72E-09	5.91E-09	4.25E-24
1.18E-09	300	1.22E+19	0.00E+00	4.07E-08	5.26E+05	0.00E+00	8.79E-22	3.34E+05	3.24E-07	1.40E+05	1.22E-07	8.50E-14	1.40E-08	7.41E-11	6.26E-08	9.83E-08	9.67E-09	1.57E-08	5.29E-09	0.00E+00	1.47E-10	4.46E-13	4.83E-26	8.35E-26	3.27E-51	1.55E-26	6.14E-42	2.45E-42	5.19E-38	2.90E-45	1.05E-40	6.40E-08	7.26E-42	1.06E-26	6.69E-19	2.38E-34	9.94E-44	6.17E-61	3.32E-59	1.58E-49	0.00E+00	1.21E-23	9.89E-10	2.32E-08	0.00E+00	0.00E+00	8.01E-09	6.13E-09	4.59E-24
1.19E-09	300	1.22E+19	0.00E+00	4.23E-08	5.26E+05	0.00E+00	9.52E-22	3.34E+05	3.36E-07	1.40E+05	1.26E-07	8.87E-14	1.45E-08	7.70E-11	6.50E-08	1.02E-07	1.00E-08	1.62E-08	5.50E-09	0.00E+00	1.53E-10	4.63E-13	5.22E-26	9.03E-26	3.68E-51	1.68E-26	6.91E-42	2.63E-42	5.61E-38	3.26E-45	1.18E-40	6.65E-08	8.15E-42	1.10E-26	6.95E-19	2.57E-34	1.12E-43	6.66E-61	3.75E-59	1.79E-49	0.00E+00	1.31E-23	1.03E-09	2.40E-08	0.00E+00	0.00E+00	8.32E-09	6.36E-09	4.94E-24
1.20E-09	300	1.22E+19	0.00E+00	4.38E-08	5.26E+05	0.00E+00	1.03E-21	3.34E+05	3.49E-07	1.40E+05	1.31E-07	9.25E-14	1.51E-08	8.01E-11	6.75E-08	1.06E-07	1.04E-08	1.69E-08	5.71E-09	0.00E+00	1.59E-10	4.82E-13	5.64E-26	9.76E-26	4.14E-51	1.82E-26	7.77E-42	2.82E-42	6.06E-38	3.67E-45	1.33E-40	6.90E-08	9.15E-42	1.15E-26	7.22E-19	2.78E-34	1.26E-43	7.08E-61	4.23E-59	2.02E-49	0.00E+00	1.41E-23	1.06E-09	2.50E-08	0.00E+00	0.00E+00	8.63E-09	6.60E-09	5.33E-24
1.21E-09	300	1.22E+19	0.00E+00	4.55E-08	5.26E+05	0.00E+00	1.12E-21	3.34E+05	3.62E-07	1.40E+05	1.36E-07	9.64E-14	1.57E-08	8.33E-11	7.02E-08	1.10E-07	1.08E-08	1.75E-08	5.92E-09	0.00E+00	1.65E-10	5.01E-13	6.09E-26	1.05E-25	4.65E-51	1.97E-26	8.74E-42	3.03E-42	6.54E-38	4.12E-45	1.49E-40	7.16E-08	1.03E-41	1.19E-26	7.50E-19	3.01E-34	1.41E-43	7.30E-61	4.77E-59	2.27E-49	0.00E+00	1.52E-23	1.10E-09	2.59E-08	0.00E+00	0.00E+00	8.96E-09	6.85E-09	5.74E-24
1.22E-09	300	1.22E+19	0.00E+00	4.72E-08	5.26E+05	0.00E+00	1.21E-21	3.34E+05	3.76E-07	1.40E+05	1.41E-07	1.01E-13	1.63E-08	8.66E-11	7.29E-08	1.14E-07	1.13E-08	1.82E-08	6.15E-09	0.00E+00	1.72E-10	5.21E-13	6.58E-26	1.14E-25	5.23E-51	2.13E-26	9.82E-42	3.26E-42	7.07E-38	4.63E-45	1.68E-40	7.43E-08	1.15E-41	1.24E-26	7.80E-19	3.26E-34	1.58E-43	8.01E-61	5.38E-59	2.56E-49	0.00E+00	1.63E-23	1.15E-09	2.69E-08	0.00E+00	0.00E+00	9.29E-09	7.10E-09	6.19E-24
1.23E-09	300	1.22E+19	0.00E+00	4.89E-08	5.26E+05	0.00E+00	1.31E-21	3.34E+05	3.90E-07	1.40E+05	1.46E-07	1.05E-13	1.69E-08	9.00E-11	7.57E-08	1.18E-07	1.17E-08	1.88E-08	6.38E-09	0.00E+00	1.79E-10	5.42E-13	7.10E-26	1.23E-25	5.87E-51	2.31E-26	1.10E-41	3.51E-42	7.63E-38	5.19E-45	1.89E-40	7.71E-08	1.29E-41	1.29E-26	8.10E-19	3.53E-34	1.78E-43	9.16E-61	6.06E-59	2.89E-49	0.00E+00	1.76E-23	1.19E-09	2.79E-08	0.00E+00	0.00E+00	9.64E-09	7.36E-09	6.67E-24
1.24E-09	300	1.22E+19	0.00E+00	5.07E-08	5.26E+05	0.00E+00	1.42E-21	3.34E+05	4.05E-07	1.40E+05	1.52E-07	1.09E-13	1.76E-08	9.35E-11	7.86E-08	1.23E-07	1.22E-08	1.96E-08	6.63E-09	0.00E+00	1.86E-10	5.63E-13	7.67E-26	1.33E-25	6.59E-51	2.50E-26	1.24E-41	3.80E-42	8.24E-38	5.83E-45	2.13E-40	8.00E-08	1.45E-41	1.34E-26	8.42E-19	3.82E-34	2.00E-43	1.07E-60	6.83E-59	3.26E-49	0.00E+00	1.89E-23	1.23E-09	2.90E-08	0.00E+00	0.00E+00	1.00E-08	7.64E-09	7.18E-24
1.25E-09	300	1.22E+19	0.00E+00	5.26E-08	5.26E+05	0.00E+00	1.54E-21	3.34E+05	4.20E-07	1.40E+05	1.57E-07	1.14E-13	1.83E-08	9.72E-11	8.17E-08	1.27E-07	1.26E-08	2.03E-08	6.88E-09	0.00E+00	1.93E-10	5.86E-13	8.28E-26	1.44E-25	7.41E-51	2.70E-26	1.39E-41	4.10E-42	8.90E-38	6.55E-45	2.39E-40	8.30E-08	1.62E-41	1.39E-26	8.74E-19	4.13E-34	2.24E-43	1.23E-60	7.70E-59	3.67E-49	0.00E+00	2.04E-23	1.28E-09	3.01E-08	0.00E+00	0.00E+00	1.04E-08	7.92E-09	7.74E-24
1.26E-09	300	1.22E+19	0.00E+00	5.46E-08	5.26E+05	0.00E+00	1.67E-21	3.34E+05	4.36E-07	1.40E+05	1.63E-07	1.19E-13	1.90E-08	1.01E-10	8.48E-08	1.32E-07	1.31E-08	2.11E-08	7.14E-09	0.00E+00	2.01E-10	6.09E-13	8.94E-26	1.55E-25	8.32E-51	2.92E-26	1.57E-41	4.42E-42	9.61E-38	7.35E-45	2.69E-40	8.61E-08	1.82E-41	1.44E-26	9.08E-19	4.47E-34	2.51E-43	1.40E-60	8.67E-59	4.13E-49	0.00E+00	2.19E-23	1.33E-09	3.12E-08	0.00E+00	0.00E+00	1.08E-08	8.22E-09	8.34E-24
1.27E-09	300	1.22E+19	0.00E+00	5.66E-08	5.26E+05	0.00E+00	1.80E-21	3.34E+05	4.52E-07	1.40E+05	1.69E-07	1.23E-13	1.97E-08	1.05E-10	8.81E-08	1.37E-07	1.36E-08	2.18E-08	7.41E-09	0.00E+00	2.08E-10	6.33E-13	9.65E-26	1.67E-25	9.34E-51	3.16E-26	1.76E-41	4.77E-42	1.04E-37	8.24E-45	3.02E-40	8.93E-08	2.04E-41	1.50E-26	9.44E-19	4.83E-34	2.82E-43	1.56E-60	9.76E-59	4.65E-49	0.00E+00	2.36E-23	1.38E-09	3.24E-08	0.00E+00	0.00E+00	1.12E-08	8.53E-09	8.99E-24
1.28E-09	300	1.22E+19	0.00E+00	5.87E-08	5.26E+05	0.00E+00	1.95E-21	3.34E+05	4.69E-07	1.40E+05	1.76E-07	1.29E-13	2.05E-08	1.09E-10	9.15E-08	1.42E-07	1.42E-08	2.27E-08	7.69E-09	0.00E+00	2.17E-10	6.58E-13	1.04E-25	1.81E-25	1.05E-50	3.42E-26	1.98E-41	5.14E-42	1.12E-37	9.25E-45	3.40E-40	9.27E-08	2.29E-41	1.56E-26	9.80E-19	5.22E-34	3.17E-43	1.74E-60	1.10E-58	5.24E-49	0.00E+00	2.54E-23	1.43E-09	3.36E-08	0.00E+00	0.00E+00	1.16E-08	8.84E-09	9.68E-24
1.29E-09	300	1.22E+19	0.00E+00	6.09E-08	5.26E+05	0.00E+00	2.11E-21	3.34E+05	4.87E-07	1.40E+05	1.82E-07	1.34E-13	2.13E-08	1.13E-10	9.50E-08	1.47E-07	1.47E-08	2.35E-08	7.98E-09	0.00E+00	2.25E-10	6.83E-13	1.12E-25	1.95E-25	1.18E-50	3.70E-26	2.22E-41	5.54E-42	1.21E-37	1.04E-44	3.82E-40	9.62E-08	2.57E-41	1.62E-26	1.02E-18	5.65E-34	3.55E-43	1.94E-60	1.24E-58	5.89E-49	0.00E+00	2.73E-23	1.48E-09	3.49E-08	0.00E+00	0.00E+00	1.20E-08	9.17E-09	1.04E-23
1.30E-09	300	1.22E+19	0.00E+00	6.32E-08	5.26E+05	0.00E+00	2.28E-21	3.34E+05	5.05E-07	1.40E+05	1.89E-07	1.40E-13	2.21E-08	1.18E-10	9.87E-08	1.53E-07	1.53E-08	2.44E-08	8.29E-09	0.00E+00	2.34E-10	7.10E-13	1.21E-25	2.11E-25	1.32E-50	4.00E-26	2.49E-41	5.97E-42	1.30E-37	1.16E-44	4.29E-40	9.98E-08	2.88E-41	1.68E-26	1.06E-18	6.10E-34	3.98E-43	2.16E-60	1.39E-58	6.63E-49	0.00E+00	2.94E-23	1.53E-09	3.62E-08	0.00E+00	0.00E+00	1.25E-08	9.51E-09	1.12E-23
1.31E-09	300	1.22E+19	0.00E+00	6.55E-08	5.26E+05	0.00E+00	2.47E-21	3.34E+05	5.24E-07	1.40E+05	1.96E-07	1.45E-13	2.30E-08	1.22E-10	1.02E-07	1.59E-07	1.59E-08	2.53E-08	8.60E-09	0.00E+00	2.43E-10	7.38E-13	1.31E-25	2.27E-25	1.48E-50	4.32E-26	2.80E-41	6.43E-42	1.41E-37	1.31E-44	4.82E-40	1.04E-07	3.22E-41	1.75E-26	1.10E-18	6.59E-34	4.47E-43	2.40E-60	1.57E-58	7.45E-49	0.00E+00	3.16E-23	1.59E-09	3.75E-08	0.00E+00	0.00E+00	1.30E-08	9.87E-09	1.21E-23
1.32E-09	300	1.22E+19	0.00E+00	6.80E-08	5.26E+05	0.00E+00	2.67E-21	3.34E+05	5.44E-07	1.40E+05	2.03E-07	1.51E-13	2.39E-08	1.27E-10	1.06E-07	1.65E-07	1.65E-08	2.63E-08	8.93E-09	0.00E+00	2.52E-10	7.67E-13	1.41E-25	2.45E-25	1.66E-50	4.67E-26	3.14E-41	6.92E-42	1.52E-37	1.46E-44	5.41E-40	1.07E-07	3.61E-41	1.82E-26	1.14E-18	7.13E-34	5.01E-43	2.65E-60	1.76E-58	8.38E-49	0.00E+00	3.41E-23	1.65E-09	3.89E-08	0.00E+00	0.00E+00	1.34E-08	1.02E-08	1.30E-23
1.33E-09	300	1.22E+19	0.00E+00	7.05E-08	5.26E+05	0.00E+00	2.89E-21	3.34E+05	5.64E-07	1.40E+05	2.11E-07	1.58E-13	2.48E-08	1.32E-10	1.10E-07	1.71E-07	1.71E-08	2.73E-08	9.26E-09	0.00E+00	2.62E-10	7.97E-13	1.52E-25	2.65E-25	1.86E-50	5.04E-26	3.52E-41	7.45E-42	1.64E-37	1.64E-44	6.07E-40	1.11E-07	4.04E-41	1.89E-26	1.18E-18	7.70E-34	5.62E-43	2.92E-60	1.98E-58	9.43E-49	0.00E+00	3.67E-23	1.71E-09	4.04E-08	0.00E+00	0.00E+00	1.40E-08	1.06E-08	1.40E-23
1.34E-09	300	1.22E+19	0.00E+00	7.31E-08	5.26E+05	0.00E+00	3.12E-21	3.34E+05	5.86E-07	1.40E+05	2.19E-07	1.64E-13	2.58E-08	1.37E-10	1.15E-07	1.77E-07	1.78E-08	2.83E-08	9.61E-09	0.00E+00	2.72E-10	8.28E-13	1.64E-25	2.86E-25	2.09E-50	5.45E-26	3.95E-41	8.02E-42	1.77E-37	1.84E-44	6.82E-40	1.16E-07	4.53E-41	1.96E-26	1.23E-18	8.32E-34	6.29E-43	3.21E-60	2.23E-58	1.06E-48	0.00E+00	3.95E-23	1.78E-09	4.19E-08	0.00E+00	0.00E+00	1.45E-08	1.10E-08	1.51E-23
1.35E-09	300	1.22E+19	0.00E+00	7.59E-08	5.26E+05	0.00E+00	3.38E-21	3.34E+05	6.08E-07	1.40E+05	2.27E-07	1.71E-13	2.68E-08	1.43E-10	1.19E-07	1.84E-07	1.84E-08	2.93E-08	9.98E-09	0.00E+00	2.83E-10	8.60E-13	1.77E-25	3.08E-25	2.34E-50	5.89E-26	4.43E-41	8.63E-42	1.90E-37	2.06E-44	7.65E-40	1.20E-07	5.07E-41	2.03E-26	1.28E-18	8.98E-34	7.05E-43	3.52E-60	2.50E-58	1.19E-48	0.00E+00	4.25E-23	1.84E-09	4.35E-08	0.00E+00	0.00E+00	1.50E-08	1.14E-08	1.63E-23
1.36E-09	300	1.22E+19	0.00E+00	7.87E-08	5.26E+05	0.00E+00	3.65E-21	3.34E+05	6.30E-07	1.40E+05	2.35E-07	1.78E-13	2.78E-08	1.48E-10	1.24E-07	1.91E-07	1.91E-08	3.04E-08	1.04E-08	0.00E+00	2.94E-10	8.94E-13	1.91E-25	3.33E-25	2.63E-50	6.36E-26	4.97E-41	9.29E-42	2.05E-37	2.31E-44	8.58E-40	1.25E-07	5.68E-41	2.11E-26	1.33E-18	9.70E-34	7.91E-43	3.86E-60	2.81E-58	1.34E-48	0.00E+00	4.57E-23	1.91E-09	4.52E-08	0.00E+00	0.00E+00	1.56E-08	1.18E-08	1.75E-23
1.37E-09	300	1.22E+19	0.00E+00	8.16E-08	5.26E+05	0.00E+00	3.94E-21	3.34E+05	6.54E-07	1.40E+05	2.44E-07	1.85E-13	2.89E-08	1.54E-10	1.28E-07	1.98E-07	1.99E-08	3.16E-08	1.07E-08	0.00E+00	3.05E-10	9.29E-13	2.06E-25	3.59E-25	2.94E-50	6.87E-26	5.57E-41	1.00E-41	2.22E-37	2.59E-44	9.63E-40	1.29E-07	6.36E-41	2.19E-26	1.38E-18	1.05E-33	8.86E-43	4.23E-60	3.16E-58	1.50E-48	0.00E+00	4.92E-23	1.98E-09	4.69E-08	0.00E+00	0.00E+00	1.62E-08	1.23E-08	1.89E-23
1.38E-09	300	1.22E+19	0.00E+00	8.47E-08	5.26E+05	0.00E+00	4.26E-21	3.34E+05	6.79E-07	1.40E+05	2.53E-07	1.92E-13	3.00E-08	1.60E-10	1.33E-07	2.05E-07	2.06E-08	3.28E-08	1.12E-08	0.00E+00	3.17E-10	9.65E-13	2.22E-25	3.87E-25	3.30E-50	7.42E-26	6.25E-41	1.08E-41	2.39E-37	2.90E-44	1.08E-39	1.34E-07	7.12E-41	2.28E-26	1.43E-18	1.13E-33	9.92E-43	4.62E-60	3.55E-58	1.69E-48	0.00E+00	5.29E-23	2.06E-09	4.86E-08	0.00E+00	0.00E+00	1.68E-08	1.27E-08	2.03E-23
1.39E-09	300	1.22E+19	0.00E+00	8.78E-08	5.26E+05	0.00E+00	4.60E-21	3.34E+05	7.04E-07	1.40E+05	2.63E-07	2.00E-13	3.11E-08	1.66E-10	1.38E-07	2.13E-07	2.14E-08	3.40E-08	1.16E-08	0.00E+00	3.29E-10	1.00E-12	2.39E-25	4.17E-25	3.70E-50	8.02E-26	7.00E-41	1.16E-41	2.58E-37	3.25E-44	1.21E-39	1.39E-07	7.97E-41	2.37E-26	1.48E-18	1.22E-33	1.11E-42	5.05E-60	3.98E-58	1.90E-48	0.00E+00	5.70E-23	2.13E-09	5.04E-08	0.00E+00	0.00E+00	1.74E-08	1.32E-08	2.19E-23
1.40E-09	300	1.22E+19	0.00E+00	9.11E-08	5.26E+05	0.00E+00	4.97E-21	3.34E+05	7.31E-07	1.40E+05	2.73E-07	2.08E-13	3.23E-08	1.72E-10	1.44E-07	2.21E-07	2.22E-08	3.53E-08	1.20E-08	0.00E+00	3.42E-10	1.04E-12	2.58E-25	4.50E-25	4.14E-50	8.66E-26	7.85E-41	1.24E-41	2.78E-37	3.64E-44	1.36E-39	1.44E-07	8.93E-41	2.46E-26	1.54E-18	1.32E-33	1.25E-42	5.50E-60	4.47E-58	2.13E-48	0.00E+00	6.13E-23	2.21E-09	5.23E-08	0.00E+00	0.00E+00	1.81E-08	1.37E-08	2.36E-23
1.41E-09	300	1.22E+19	0.00E+00	9.45E-08	5.26E+05	0.00E+00	5.37E-21	3.34E+05	7.58E-07	1.40E+05	2.83E-07	2.17E-13	3.35E-08	1.79E-10	1.49E-07	2.29E-07	2.31E-08	3.66E-08	1.25E-08	0.00E+00	3.55E-10	1.08E-12	2.78E-25	4.85E-25	4.64E-50	9.35E-26	8.80E-41	1.34E-41	3.00E-37	4.07E-44	1.52E-39	1.50E-07	9.99E-41	2.55E-26	1.60E-18	1.42E-33	1.39E-42	6.00E-60	5.02E-58	2.39E-48	0.00E+00	6.60E-23	2.29E-09	5.43E-08	0.00E+00	0.00E+00	1.87E-08	1.42E-08	2.54E-23
1.42E-09	300	1.22E+19	0.00E+00	9.80E-08	5.26E+05	0.00E+00	5.80E-21	3.34E+05	7.86E-07	1.40E+05	2.93E-07	2.26E-13	3.48E-08	1.86E-10	1.55E-07	2.38E-07	2.40E-08	3.80E-08	1.29E-08	0.00E+00	3.68E-10	1.12E-12	3.00E-25	5.23E-25	5.20E-50	1.01E-25	9.86E-41	1.44E-41	3.23E-37	4.56E-44	1.71E-39	1.55E-07	1.12E-40	2.65E-26	1.66E-18	1.54E-33	1.56E-42	6.53E-60	5.64E-58	2.68E-48	0.00E+00	7.10E-23	2.38E-09	5.63E-08	0.00E+00	0.00E+00	1.94E-08	1.48E-08	2.73E-23
1.43E-09	300	1.22E+19	0.00E+00	1.02E-07	5.26E+05	0.00E+00	6.27E-21	3.34E+05	8.16E-07	1.40E+05	3.04E-07	2.35E-13	3.62E-08	1.93E-10	1.61E-07	2.47E-07	2.49E-08	3.94E-08	1.34E-08	0.00E+00	3.82E-10	1.17E-12	3.24E-25	5.64E-25	5.83E-50	1.09E-25	1.10E-40	1.55E-41	3.48E-37	5.11E-44	1.91E-39	1.61E-07	1.25E-40	2.75E-26	1.73E-18	1.66E-33	1.75E-42	7.10E-60	6.33E-58	3.01E-48	0.00E+00	7.64E-23	2.47E-09	5.85E-08	0.00E+00	0.00E+00	2.02E-08	1.53E-08	2.94E-23
1.44E-09	300	1.22E+19	0.00E+00	1.05E-07	5.26E+05	0.00E+00	6.77E-21	3.34E+05	8.46E-07	1.40E+05	3.16E-07	2.44E-13	3.75E-08	2.01E-10	1.67E-07	2.56E-07	2.58E-08	4.09E-08	1.39E-08	0.00E+00	3.97E-10	1.21E-12	3.49E-25	6.09E-25	6.53E-50	1.18E-25	1.24E-40	1.66E-41	3.75E-37	5.72E-44	2.15E-39	1.67E-07	1.40E-40	2.86E-26	1.79E-18	1.79E-33	1.96E-42	7.72E-60	7.10E-58	3.37E-48	0.00E+00	8.22E-23	2.56E-09	6.06E-08	0.00E+00	0.00E+00	2.09E-08	1.59E-08	3.17E-23
1.45E-09	300	1.22E+19	0.00E+00	1.09E-07	5.26E+05	0.00E+00	7.31E-21	3.34E+05	8.78E-07	1.40E+05	3.27E-07	2.54E-13	3.90E-08	2.08E-10	1.73E-07	2.66E-07	2.68E-08	4.24E-08	1.44E-08	0.00E+00	4.12E-10	1.26E-12	3.76E-25	6.56E-25	7.31E-50	1.27E-25	1.39E-40	1.79E-41	4.04E-37	6.40E-44	2.40E-39	1.73E-07	1.57E-40	2.97E-26	1.86E-18	1.93E-33	2.19E-42	8.39E-60	7.96E-58	3.79E-48	0.00E+00	8.85E-23	2.66E-09	6.29E-08	0.00E+00	0.00E+00	2.17E-08	1.65E-08	3.41E-23
1.46E-09	300	1.22E+19	0.00E+00	1.13E-07	5.26E+05	0.00E+00	7.89E-21	3.34E+05	9.11E-07	1.40E+05	3.40E-07	2.64E-13	4.05E-08	2.16E-10	1.80E-07	2.75E-07	2.78E-08	4.40E-08	1.50E-08	0.00E+00	4.28E-10	1.31E-12	4.05E-25	7.07E-25	8.18E-50	1.37E-25	1.55E-40	1.92E-41	4.36E-37	7.17E-44	2.69E-39	1.80E-07	1.75E-40	3.08E-26	1.93E-18	2.08E-33	2.45E-42	9.07E-60	8.93E-58	4.25E-48	0.00E+00	9.52E-23	2.75E-09	6.53E-08	0.00E+00	0.00E+00	2.25E-08	1.71E-08	3.67E-23
1.47E-09	300	1.22E+19	0.00E+00	1.18E-07	5.26E+05	0.00E+00	8.52E-21	3.34E+05	9.45E-07	1.40E+05	3.52E-07	2.75E-13	4.20E-08	2.24E-10	1.87E-07	2.86E-07	2.89E-08	4.56E-08	1.56E-08	0.00E+00	4.44E-10	1.36E-12	4.37E-25	7.63E-25	9.16E-50	1.48E-25	1.74E-40	2.07E-41	4.70E-37	8.02E-44	3.02E-39	1.87E-07	1.96E-40	3.20E-26	2.00E-18	2.25E-33	2.75E-42	9.44E-60	1.00E-57	4.76E-48	0.00E+00	1.02E-22	2.86E-09	6.77E-08	0.00E+00	0.00E+00	2.34E-08	1.77E-08	3.96E-23
1.48E-09	300	1.22E+19	0.00E+00	1.22E-07	5.26E+05	0.00E+00	9.19E-21	3.34E+05	9.81E-07	1.40E+05	3.66E-07	2.85E-13	4.36E-08	2.33E-10	1.94E-07	2.96E-07	3.00E-08	4.73E-08	1.61E-08	0.00E+00	4.61E-10	1.41E-12	4.71E-25	8.22E-25	1.03E-49	1.59E-25	1.95E-40	2.22E-41	5.06E-37	8.98E-44	3.38E-39	1.94E-07	2.19E-40	3.32E-26	2.08E-18	2.42E-33	3.07E-42	9.80E-60	1.12E-57	5.34E-48	0.00E+00	1.10E-22	2.96E-09	7.03E-08	0.00E+00	0.00E+00	2.42E-08	1.84E-08	4.26E-23
1.49E-09	300	1.22E+19	0.00E+00	1.27E-07	5.26E+05	0.00E+00	9.92E-21	3.34E+05	1.02E-06	1.40E+05	3.79E-07	2.97E-13	4.53E-08	2.42E-10	2.01E-07	3.08E-07	3.11E-08	4.91E-08	1.67E-08	0.00E+00	4.79E-10	1.46E-12	5.07E-25	8.86E-25	1.15E-49	1.72E-25	2.18E-40	2.38E-41	5.46E-37	1.01E-43	3.79E-39	2.01E-07	2.45E-40	3.45E-26	2.16E-18	2.62E-33	3.44E-42	1.05E-59	1.26E-57	5.99E-48	0.00E+00	1.19E-22	3.07E-09	7.29E-08	0.00E+00	0.00E+00	2.51E-08	1.91E-08	4.58E-23
1.50E-09	300	1.22E+19	0.00E+00	1.31E-07	5.26E+05	0.00E+00	1.07E-20	3.34E+05	1.06E-06	1.40E+05	3.93E-07	3.09E-13	4.70E-08	2.51E-10	2.09E-07	3.19E-07	3.23E-08	5.09E-08	1.74E-08	0.00E+00	4.97E-10	1.52E-12	5.46E-25	9.55E-25	1.29E-49	1.86E-25	2.44E-40	2.56E-41	5.88E-37	1.12E-43	4.24E-39	2.08E-07	2.74E-40	3.58E-26	2.24E-18	2.82E-33	3.85E-42	1.15E-59	1.41E-57	6.71E-48	0.00E+00	1.28E-22	3.19E-09	7.56E-08	0.00E+00	0.00E+00	2.61E-08	1.98E-08	4.93E-23
1.51E-09	300	1.22E+19	0.00E+00	1.36E-07	5.26E+05	0.00E+00	1.16E-20	3.34E+05	1.10E-06	1.40E+05	4.08E-07	3.21E-13	4.88E-08	2.61E-10	2.16E-07	3.31E-07	3.35E-08	5.28E-08	1.80E-08	0.00E+00	5.16E-10	1.58E-12	5.89E-25	1.03E-24	1.44E-49	2.00E-25	2.73E-40	2.75E-41	6.34E-37	1.26E-43	4.75E-39	2.16E-07	3.07E-40	3.72E-26	2.33E-18	3.04E-33	4.31E-42	1.26E-59	1.58E-57	7.52E-48	0.00E+00	1.37E-22	3.31E-09	7.85E-08	0.00E+00	0.00E+00	2.70E-08	2.05E-08	5.31E-23
1.52E-09	300	1.22E+19	0.00E+00	1.41E-07	5.26E+05	0.00E+00	1.25E-20	3.34E+05	1.14E-06	1.40E+05	4.23E-07	3.34E-13	5.06E-08	2.71E-10	2.25E-07	3.43E-07	3.48E-08	5.48E-08	1.87E-08	0.00E+00	5.36E-10	1.64E-12	6.34E-25	1.11E-24	1.61E-49	2.16E-25	3.06E-40	2.96E-41	6.83E-37	1.41E-43	5.32E-39	2.24E-07	3.43E-40	3.86E-26	2.41E-18	3.28E-33	4.82E-42	1.38E-59	1.77E-57	8.43E-48	0.00E+00	1.48E-22	3.43E-09	8.14E-08	0.00E+00	0.00E+00	2.81E-08	2.13E-08	5.72E-23
1.53E-09	300	1.22E+19	0.00E+00	1.47E-07	5.26E+05	0.00E+00	1.35E-20	3.34E+05	1.18E-06	1.40E+05	4.39E-07	3.47E-13	5.25E-08	2.81E-10	2.33E-07	3.56E-07	3.61E-08	5.69E-08	1.94E-08	0.00E+00	5.56E-10	1.70E-12	6.84E-25	1.20E-24	1.80E-49	2.33E-25	3.42E-40	3.19E-41	7.35E-37	1.58E-43	5.96E-39	2.33E-07	3.84E-40	4.00E-26	2.51E-18	3.54E-33	5.39E-42	1.51E-59	1.99E-57	9.44E-48	0.00E+00	1.59E-22	3.56E-09	8.45E-08	0.00E+00	0.00E+00	2.91E-08	2.21E-08	6.16E-23
1.54E-09	300	1.22E+19	0.00E+00	1.52E-07	5.26E+05	0.00E+00	1.45E-20	3.34E+05	1.22E-06	1.40E+05	4.55E-07	3.61E-13	5.45E-08	2.92E-10	2.42E-07	3.69E-07	3.75E-08	5.90E-08	2.01E-08	0.00E+00	5.77E-10	1.77E-12	7.36E-25	1.29E-24	2.02E-49	2.51E-25	3.83E-40	3.43E-41	7.92E-37	1.76E-43	6.67E-39	2.41E-07	4.29E-40	4.16E-26	2.60E-18	3.81E-33	6.03E-42	1.64E-59	2.23E-57	1.06E-47	0.00E+00	1.71E-22	3.69E-09	8.76E-08	0.00E+00	0.00E+00	3.02E-08	2.29E-08	6.63E-23
1.55E-09	300	1.22E+19	0.00E+00	1.58E-07	5.26E+05	0.00E+00	1.57E-20	3.34E+05	1.27E-06	1.40E+05	4.72E-07	3.75E-13	5.66E-08	3.03E-10	2.51E-07	3.83E-07	3.89E-08	6.12E-08	2.09E-08	0.00E+00	5.99E-10	1.83E-12	7.93E-25	1.39E-24	2.26E-49	2.71E-25	4.29E-40	3.68E-41	8.54E-37	1.97E-43	7.46E-39	2.50E-07	4.80E-40	4.31E-26	2.70E-18	4.11E-33	6.75E-42	1.78E-59	2.50E-57	1.19E-47	0.00E+00	1.84E-22	3.83E-09	9.09E-08	0.00E+00	0.00E+00	3.13E-08	2.37E-08	7.13E-23
1.56E-09	300	1.22E+19	0.00E+00	1.64E-07	5.26E+05	0.00E+00	1.69E-20	3.34E+05	1.32E-06	1.40E+05	4.90E-07	3.89E-13	5.88E-08	3.15E-10	2.61E-07	3.98E-07	4.04E-08	6.35E-08	2.17E-08	0.00E+00	6.22E-10	1.90E-12	8.55E-25	1.50E-24	2.52E-49	2.92E-25	4.80E-40	3.96E-41	9.20E-37	2.20E-43	8.35E-39	2.60E-07	5.37E-40	4.48E-26	2.80E-18	4.43E-33	7.55E-42	1.93E-59	2.80E-57	1.33E-47	0.00E+00	1.98E-22	3.97E-09	9.43E-08	0.00E+00	0.00E+00	3.25E-08	2.46E-08	7.68E-23
1.57E-09	300	1.22E+19	0.00E+00	1.70E-07	5.26E+05	0.00E+00	1.82E-20	3.34E+05	1.37E-06	1.40E+05	5.08E-07	4.05E-13	6.10E-08	3.27E-10	2.70E-07	4.12E-07	4.19E-08	6.59E-08	2.25E-08	0.00E+00	6.46E-10	1.98E-12	9.21E-25	1.61E-24	2.82E-49	3.15E-25	5.37E-40	4.26E-41	9.91E-37	2.47E-43	9.35E-39	2.69E-07	6.00E-40	4.65E-26	2.91E-18	4.78E-33	8.44E-42	2.10E-59	3.13E-57	1.49E-47	0.00E+00	2.13E-22	4.12E-09	9.78E-08	0.00E+00	0.00E+00	3.37E-08	2.55E-08	8.26E-23
1.58E-09	300	1.22E+19	0.00E+00	1.76E-07	5.26E+05	0.00E+00	1.96E-20	3.34E+05	1.42E-06	1.40E+05	5.27E-07	4.21E-13	6.33E-08	3.39E-10	2.81E-07	4.28E-07	4.35E-08	6.83E-08	2.33E-08	0.00E+00	6.70E-10	2.05E-12	9.92E-25	1.74E-24	3.16E-49	3.40E-25	6.00E-40	4.58E-41	1.07E-36	2.76E-43	1.05E-38	2.79E-07	6.71E-40	4.83E-26	3.02E-18	5.15E-33	9.44E-42	2.29E-59	3.51E-57	1.67E-47	0.00E+00	2.30E-22	4.27E-09	1.01E-07	0.00E+00	0.00E+00	3.50E-08	2.65E-08	8.89E-23
1.59E-09	300	1.22E+19	0.00E+00	1.82E-07	5.26E+05	0.00E+00	2.12E-20	3.34E+05	1.47E-06	1.40E+05	5.47E-07	4.37E-13	6.57E-08	3.52E-10	2.91E-07	4.44E-07	4.51E-08	7.09E-08	2.42E-08	0.00E+00	6.96E-10	2.13E-12	1.07E-24	1.87E-24	3.53E-49	3.66E-25	6.72E-40	4.93E-41	1.15E-36	3.08E-43	1.17E-38	2.90E-07	7.50E-40	5.01E-26	3.13E-18	5.56E-33	1.06E-41	2.49E-59	3.93E-57	1.86E-47	0.00E+00	2.47E-22	4.43E-09	1.05E-07	0.00E+00	0.00E+00	3.63E-08	2.75E-08	9.57E-23
1.60E-09	300	1.22E+19	0.00E+00	1.89E-07	5.26E+05	0.00E+00	2.29E-20	3.34E+05	1.52E-06	1.40E+05	5.67E-07	4.54E-13	6.82E-08	3.65E-10	3.02E-07	4.60E-07	4.68E-08	7.35E-08	2.51E-08	0.00E+00	7.22E-10	2.21E-12	1.15E-24	2.01E-24	3.95E-49	3.95E-25	7.51E-40	5.30E-41	1.24E-36	3.45E-43	1.31E-38	3.01E-07	8.38E-40	5.20E-26	3.25E-18	5.99E-33	1.18E-41	2.70E-59	4.40E-57	2.09E-47	0.00E+00	2.66E-22	4.60E-09	1.09E-07	0.00E+00	0.00E+00	3.76E-08	2.85E-08	1.03E-22
1.61E-09	300	1.22E+19	0.00E+00	1.96E-07	5.26E+05	0.00E+00	2.46E-20	3.34E+05	1.58E-06	1.40E+05	5.88E-07	4.72E-13	7.08E-08	3.79E-10	3.13E-07	4.77E-07	4.86E-08	7.63E-08	2.61E-08	0.00E+00	7.49E-10	2.29E-12	1.24E-24	2.17E-24	4.42E-49	4.25E-25	8.40E-40	5.70E-41	1.33E-36	3.86E-43	1.47E-38	3.12E-07	9.37E-40	5.40E-26	3.37E-18	6.45E-33	1.32E-41	2.94E-59	4.92E-57	2.34E-47	0.00E+00	2.86E-22	4.77E-09	1.13E-07	0.00E+00	0.00E+00	3.90E-08	2.96E-08	1.11E-22
1.62E-09	300	1.22E+19	0.00E+00	2.04E-07	5.26E+05	0.00E+00	2.66E-20	3.34E+05	1.64E-06	1.40E+05	6.10E-07	4.91E-13	7.34E-08	3.93E-10	3.25E-07	4.95E-07	5.04E-08	7.91E-08	2.70E-08	0.00E+00	7.78E-10	2.38E-12	1.34E-24	2.34E-24	4.95E-49	4.59E-25	9.40E-40	6.12E-41	1.44E-36	4.31E-43	1.64E-38	3.24E-07	1.05E-39	5.60E-26	3.50E-18	6.96E-33	1.48E-41	3.19E-59	5.51E-57	2.62E-47	0.00E+00	3.08E-22	4.95E-09	1.18E-07	0.00E+00	0.00E+00	4.05E-08	3.07E-08	1.19E-22
1.63E-09	300	1.22E+19	0.00E+00	2.11E-07	5.26E+05	0.00E+00	2.86E-20	3.34E+05	1.70E-06	1.40E+05	6.33E-07	5.10E-13	7.62E-08	4.08E-10	3.38E-07	5.14E-07	5.23E-08	8.21E-08	2.80E-08	0.00E+00	8.07E-10	2.47E-12	1.44E-24	2.52E-24	5.53E-49	4.94E-25	1.05E-39	6.58E-41	1.55E-36	4.82E-43	1.83E-38	3.36E-07	1.17E-39	5.81E-26	3.63E-18	7.50E-33	1.65E-41	3.46E-59	6.17E-57	2.93E-47	0.00E+00	3.31E-22	5.13E-09	1.22E-07	0.00E+00	0.00E+00	4.20E-08	3.18E-08	1.28E-22
1.64E-09	300	1.22E+19	0.00E+00	2.19E-07	5.26E+05	0.00E+00	3.09E-20	3.34E+05	1.76E-06	1.40E+05	6.57E-07	5.30E-13	7.91E-08	4.24E-10	3.50E-07	5.33E-07	5.43E-08	8.51E-08	2.91E-08	0.00E+00	8.38E-10	2.57E-12	1.55E-24	2.71E-24	6.18E-49	5.33E-25	1.18E-39	7.08E-41	1.67E-36	5.39E-43	2.05E-38	3.48E-07	1.31E-39	6.03E-26	3.77E-18	8.08E-33	1.84E-41	3.76E-59	6.91E-57	3.28E-47	0.00E+00	3.56E-22	5.32E-09	1.26E-07	0.00E+00	0.00E+00	4.36E-08	3.30E-08	1.38E-22
1.65E-09	300	1.22E+19	0.00E+00	2.27E-07	5.26E+05	0.00E+00	3.33E-20	3.34E+05	1.83E-06	1.40E+05	6.81E-07	5.50E-13	8.21E-08	4.40E-10	3.63E-07	5.53E-07	5.63E-08	8.83E-08	3.02E-08	0.00E+00	8.69E-10	2.66E-12	1.67E-24	2.92E-24	6.91E-49	5.74E-25	1.31E-39	7.61E-41	1.79E-36	6.02E-43	2.30E-38	3.61E-07	1.46E-39	6.26E-26	3.91E-18	8.71E-33	2.06E-41	4.09E-59	7.73E-57	3.67E-47	0.00E+00	3.83E-22	5.52E-09	1.31E-07	0.00E+00	0.00E+00	4.52E-08	3.42E-08	1.49E-22
1.66E-09	300	1.22E+19	0.00E+00	2.36E-07	5.26E+05	0.00E+00	3.59E-20	3.34E+05	1.90E-06	1.40E+05	7.07E-07	5.72E-13	8.52E-08	4.57E-10	3.77E-07	5.73E-07	5.84E-08	9.16E-08	3.13E-08	0.00E+00	9.02E-10	2.77E-12	1.80E-24	3.15E-24	7.73E-49	6.19E-25	1.47E-39	8.19E-41	1.93E-36	6.73E-43	2.57E-38	3.75E-07	1.63E-39	6.50E-26	4.06E-18	9.38E-33	2.30E-41	4.44E-59	8.65E-57	4.10E-47	0.00E+00	4.13E-22	5.72E-09	1.36E-07	0.00E+00	0.00E+00	4.69E-08	3.55E-08	1.60E-22
1.67E-09	300	1.22E+19	0.00E+00	2.45E-07	5.26E+05	0.00E+00	3.87E-20	3.34E+05	1.97E-06	1.40E+05	7.33E-07	5.94E-13	8.84E-08	4.74E-10	3.91E-07	5.95E-07	6.06E-08	9.50E-08	3.25E-08	0.00E+00	9.36E-10	2.87E-12	1.93E-24	3.39E-24	8.64E-49	6.67E-25	1.64E-39	8.80E-41	2.08E-36	7.53E-43	2.87E-38	3.89E-07	1.82E-39	6.74E-26	4.21E-18	1.01E-32	2.58E-41	4.83E-59	9.68E-57	4.59E-47	0.00E+00	4.44E-22	5.94E-09	1.41E-07	0.00E+00	0.00E+00	4.86E-08	3.68E-08	1.72E-22
1.68E-09	300	1.22E+19	0.00E+00	2.54E-07	5.26E+05	0.00E+00	4.17E-20	3.34E+05	2.04E-06	1.40E+05	7.60E-07	6.17E-13	9.17E-08	4.92E-10	4.06E-07	6.17E-07	6.29E-08	9.86E-08	3.37E-08	0.00E+00	9.72E-10	2.98E-12	2.08E-24	3.65E-24	9.66E-49	7.18E-25	1.84E-39	9.47E-41	2.24E-36	8.41E-43	3.21E-38	4.03E-07	2.04E-39	7.00E-26	4.37E-18	1.09E-32	2.88E-41	5.25E-59	1.08E-56	5.14E-47	0.00E+00	4.78E-22	6.16E-09	1.46E-07	0.00E+00	0.00E+00	5.05E-08	3.82E-08	1.86E-22
1.69E-09	300	1.22E+19	0.00E+00	2.63E-07	5.26E+05	0.00E+00	4.49E-20	3.34E+05	2.12E-06	1.40E+05	7.89E-07	6.41E-13	9.52E-08	5.10E-10	4.21E-07	6.40E-07	6.53E-08	1.02E-07	3.50E-08	0.00E+00	1.01E-09	3.09E-12	2.24E-24	3.93E-24	1.08E-48	7.74E-25	2.05E-39	1.02E-40	2.41E-36	9.40E-43	3.59E-38	4.18E-07	2.28E-39	7.26E-26	4.53E-18	1.17E-32	3.22E-41	5.71E-59	1.21E-56	5.75E-47	0.00E+00	5.14E-22	6.39E-09	1.52E-07	0.00E+00	0.00E+00	5.23E-08	3.96E-08	2.00E-22
1.70E-09	300	1.22E+19	0.00E+00	2.73E-07	5.26E+05	0.00E+00	4.84E-20	3.34E+05	2.20E-06	1.40E+05	8.18E-07	6.65E-13	9.87E-08	5.30E-10	4.37E-07	6.64E-07	6.77E-08	1.06E-07	3.63E-08	0.00E+00	1.05E-09	3.21E-12	2.42E-24	4.23E-24	1.21E-48	8.34E-25	2.30E-39	1.09E-40	2.60E-36	1.05E-42	4.01E-38	4.34E-07	2.55E-39	7.53E-26	4.70E-18	1.26E-32	3.60E-41	6.21E-59	1.36E-56	6.43E-47	0.00E+00	5.53E-22	6.63E-09	1.58E-07	0.00E+00	0.00E+00	5.43E-08	4.11E-08	2.15E-22
1.71E-09	300	1.22E+19	0.00E+00	2.83E-07	5.26E+05	0.00E+00	5.22E-20	3.34E+05	2.28E-06	1.40E+05	8.48E-07	6.91E-13	1.02E-07	5.50E-10	4.53E-07	6.89E-07	7.03E-08	1.10E-07	3.76E-08	0.00E+00	1.09E-09	3.33E-12	2.60E-24	4.56E-24	1.35E-48	8.99E-25	2.57E-39	1.18E-40	2.80E-36	1.17E-42	4.49E-38	4.50E-07	2.84E-39	7.82E-26	4.88E-18	1.36E-32	4.02E-41	6.75E-59	1.52E-56	7.19E-47	0.00E+00	5.95E-22	6.87E-09	1.64E-07	0.00E+00	0.00E+00	5.63E-08	4.26E-08	2.31E-22
1.72E-09	300	1.22E+19	0.00E+00	2.94E-07	5.26E+05	0.00E+00	5.63E-20	3.34E+05	2.37E-06	1.40E+05	8.80E-07	7.18E-13	1.06E-07	5.70E-10	4.70E-07	7.14E-07	7.29E-08	1.14E-07	3.90E-08	0.00E+00	1.13E-09	3.46E-12	2.80E-24	4.91E-24	1.51E-48	9.68E-25	2.87E-39	1.27E-40	3.01E-36	1.31E-42	5.02E-38	4.67E-07	3.18E-39	8.11E-26	5.06E-18	1.47E-32	4.49E-41	7.35E-59	1.70E-56	8.05E-47	0.00E+00	6.40E-22	7.13E-09	1.70E-07	0.00E+00	0.00E+00	5.84E-08	4.42E-08	2.49E-22
1.73E-09	300	1.22E+19	0.00E+00	3.04E-07	5.26E+05	0.00E+00	6.06E-20	3.34E+05	2.46E-06	1.40E+05	9.13E-07	7.46E-13	1.10E-07	5.92E-10	4.88E-07	7.41E-07	7.57E-08	1.18E-07	4.05E-08	0.00E+00	1.17E-09	3.59E-12	3.01E-24	5.29E-24	1.69E-48	1.04E-24	3.21E-39	1.36E-40	3.24E-36	1.47E-42	5.61E-38	4.84E-07	3.55E-39	8.42E-26	5.26E-18	1.58E-32	5.02E-41	7.87E-59	1.90E-56	9.00E-47	0.00E+00	6.89E-22	7.40E-09	1.76E-07	0.00E+00	0.00E+00	6.06E-08	4.58E-08	2.68E-22
1.74E-09	300	1.22E+19	0.00E+00	3.16E-07	5.26E+05	0.00E+00	6.53E-20	3.34E+05	2.55E-06	1.40E+05	9.47E-07	7.74E-13	1.14E-07	6.14E-10	5.06E-07	7.69E-07	7.85E-08	1.23E-07	4.20E-08	0.00E+00	1.21E-09	3.72E-12	3.25E-24	5.69E-24	1.88E-48	1.12E-24	3.58E-39	1.46E-40	3.49E-36	1.64E-42	6.27E-38	5.02E-07	3.97E-39	8.74E-26	5.45E-18	1.70E-32	5.61E-41	8.20E-59	2.12E-56	1.01E-46	0.00E+00	7.41E-22	7.67E-09	1.83E-07	0.00E+00	0.00E+00	6.29E-08	4.76E-08	2.88E-22
1.75E-09	300	1.22E+19	0.00E+00	3.28E-07	5.26E+05	0.00E+00	7.04E-20	3.34E+05	2.64E-06	1.40E+05	9.82E-07	8.04E-13	1.19E-07	6.38E-10	5.25E-07	7.97E-07	8.14E-08	1.27E-07	4.36E-08	0.00E+00	1.26E-09	3.86E-12	3.49E-24	6.13E-24	2.11E-48	1.21E-24	4.01E-39	1.57E-40	3.76E-36	1.83E-42	7.01E-38	5.21E-07	4.43E-39	9.07E-26	5.66E-18	1.83E-32	6.27E-41	8.78E-59	2.37E-56	1.13E-46	0.00E+00	7.98E-22	7.96E-09	1.89E-07	0.00E+00	0.00E+00	6.52E-08	4.93E-08	3.10E-22
1.76E-09	300	1.22E+19	0.00E+00	3.40E-07	5.26E+05	0.00E+00	7.58E-20	3.34E+05	2.74E-06	1.40E+05	1.02E-06	8.35E-13	1.23E-07	6.62E-10	5.45E-07	8.27E-07	8.45E-08	1.32E-07	4.52E-08	0.00E+00	1.31E-09	4.01E-12	3.76E-24	6.60E-24	2.35E-48	1.30E-24	4.48E-39	1.69E-40	4.05E-36	2.05E-42	7.84E-38	5.41E-07	4.95E-39	9.41E-26	5.87E-18	1.97E-32	7.00E-41	9.56E-59	2.65E-56	1.26E-46	0.00E+00	8.58E-22	8.25E-09	1.96E-07	0.00E+00	0.00E+00	6.76E-08	5.12E-08	3.34E-22
1.77E-09	300	1.22E+19	0.00E+00	3.52E-07	5.26E+05	0.00E+00	8.17E-20	3.34E+05	2.84E-06	1.40E+05	1.06E-06	8.67E-13	1.28E-07	6.87E-10	5.66E-07	8.58E-07	8.77E-08	1.37E-07	4.69E-08	0.00E+00	1.36E-09	4.16E-12	4.05E-24	7.11E-24	2.63E-48	1.40E-24	5.00E-39	1.82E-40	4.36E-36	2.29E-42	8.76E-38	5.61E-07	5.53E-39	9.76E-26	6.09E-18	2.13E-32	7.82E-41	1.06E-58	2.97E-56	1.41E-46	0.00E+00	9.23E-22	8.56E-09	2.04E-07	0.00E+00	0.00E+00	7.02E-08	5.31E-08	3.59E-22
1.78E-09	300	1.22E+19	0.00E+00	3.66E-07	5.26E+05	0.00E+00	8.80E-20	3.34E+05	2.95E-06	1.40E+05	1.10E-06	9.01E-13	1.33E-07	7.12E-10	5.87E-07	8.90E-07	9.10E-08	1.42E-07	4.87E-08	0.00E+00	1.41E-09	4.32E-12	4.36E-24	7.65E-24	2.94E-48	1.51E-24	5.59E-39	1.95E-40	4.69E-36	2.55E-42	9.79E-38	5.82E-07	6.18E-39	1.01E-25	6.32E-18	2.29E-32	8.74E-41	1.17E-58	3.32E-56	1.57E-46	0.00E+00	9.93E-22	8.88E-09	2.11E-07	0.00E+00	0.00E+00	7.28E-08	5.50E-08	3.86E-22
1.79E-09	300	1.22E+19	0.00E+00	3.79E-07	5.26E+05	0.00E+00	9.48E-20	3.34E+05	3.06E-06	1.40E+05	1.14E-06	9.35E-13	1.38E-07	7.39E-10	6.09E-07	9.23E-07	9.44E-08	1.48E-07	5.05E-08	0.00E+00	1.46E-09	4.48E-12	4.70E-24	8.24E-24	3.29E-48	1.63E-24	6.25E-39	2.10E-40	5.05E-36	2.85E-42	1.09E-37	6.03E-07	6.90E-39	1.05E-25	6.56E-18	2.47E-32	9.76E-41	1.28E-58	3.71E-56	1.76E-46	0.00E+00	1.07E-21	9.21E-09	2.19E-07	0.00E+00	0.00E+00	7.55E-08	5.71E-08	4.16E-22
1.80E-09	300	1.22E+19	0.00E+00	3.93E-07	5.26E+05	0.00E+00	1.02E-19	3.34E+05	3.17E-06	1.40E+05	1.18E-06	9.71E-13	1.43E-07	7.67E-10	6.32E-07	9.57E-07	9.79E-08	1.53E-07	5.24E-08	0.00E+00	1.51E-09	4.65E-12	5.05E-24	8.87E-24	3.67E-48	1.76E-24	6.98E-39	2.26E-40	5.44E-36	3.19E-42	1.22E-37	6.26E-07	7.70E-39	1.09E-25	6.80E-18	2.66E-32	1.09E-40	1.41E-58	4.15E-56	1.97E-46	0.00E+00	1.15E-21	9.55E-09	2.27E-07	0.00E+00	0.00E+00	7.83E-08	5.92E-08	4.48E-22
1.81E-09	300	1.22E+19	0.00E+00	4.08E-07	5.26E+05	0.00E+00	1.10E-19	3.34E+05	3.29E-06	1.40E+05	1.22E-06	1.01E-12	1.48E-07	7.96E-10	6.55E-07	9.93E-07	1.02E-07	1.59E-07	5.43E-08	0.00E+00	1.57E-09	4.82E-12	5.44E-24	9.55E-24	4.10E-48	1.89E-24	7.80E-39	2.43E-40	5.85E-36	3.56E-42	1.37E-37	6.49E-07	8.61E-39	1.13E-25	7.06E-18	2.86E-32	1.22E-40	1.55E-58	4.64E-56	2.20E-46	0.00E+00	1.24E-21	9.91E-09	2.36E-07	0.00E+00	0.00E+00	8.12E-08	6.14E-08	4.82E-22
1.82E-09	300	1.22E+19	0.00E+00	4.23E-07	5.26E+05	0.00E+00	1.19E-19	3.34E+05	3.41E-06	1.40E+05	1.27E-06	1.05E-12	1.54E-07	8.26E-10	6.80E-07	1.03E-06	1.05E-07	1.65E-07	5.64E-08	0.00E+00	1.63E-09	5.01E-12	5.86E-24	1.03E-23	4.58E-48	2.04E-24	8.72E-39	2.61E-40	6.30E-36	3.98E-42	1.53E-37	6.73E-07	9.61E-39	1.17E-25	7.32E-18	3.08E-32	1.36E-40	1.70E-58	5.18E-56	2.46E-46	0.00E+00	1.33E-21	1.03E-08	2.45E-07	0.00E+00	0.00E+00	8.43E-08	6.37E-08	5.18E-22
1.83E-09	300	1.22E+19	0.00E+00	4.39E-07	5.26E+05	0.00E+00	1.28E-19	3.34E+05	3.54E-06	1.40E+05	1.32E-06	1.09E-12	1.60E-07	8.57E-10	7.05E-07	1.07E-06	1.09E-07	1.71E-07	5.85E-08	0.00E+00	1.69E-09	5.19E-12	6.31E-24	1.11E-23	5.12E-48	2.19E-24	9.74E-39	2.81E-40	6.78E-36	4.44E-42	1.71E-37	6.98E-07	1.07E-38	1.22E-25	7.60E-18	3.32E-32	1.52E-40	1.87E-58	5.79E-56	2.75E-46	0.00E+00	1.43E-21	1.07E-08	2.54E-07	0.00E+00	0.00E+00	8.74E-08	6.61E-08	5.58E-22
1.84E-09	300	1.22E+19	0.00E+00	4.55E-07	5.26E+05	0.00E+00	1.38E-19	3.34E+05	3.67E-06	1.40E+05	1.37E-06	1.13E-12	1.65E-07	8.89E-10	7.32E-07	1.11E-06	1.13E-07	1.77E-07	6.06E-08	0.00E+00	1.76E-09	5.39E-12	6.79E-24	1.19E-23	5.72E-48	2.36E-24	1.09E-38	3.02E-40	7.30E-36	4.96E-42	1.91E-37	7.25E-07	1.20E-38	1.26E-25	7.88E-18	3.57E-32	1.70E-40	2.06E-58	6.48E-56	3.07E-46	0.00E+00	1.54E-21	1.11E-08	2.63E-07	0.00E+00	0.00E+00	9.07E-08	6.86E-08	6.00E-22
1.85E-09	300	1.22E+19	0.00E+00	4.72E-07	5.26E+05	0.00E+00	1.48E-19	3.34E+05	3.81E-06	1.40E+05	1.42E-06	1.17E-12	1.72E-07	9.23E-10	7.59E-07	1.15E-06	1.18E-07	1.84E-07	6.29E-08	0.00E+00	1.82E-09	5.59E-12	7.31E-24	1.28E-23	6.39E-48	2.54E-24	1.22E-38	3.25E-40	7.86E-36	5.54E-42	2.13E-37	7.52E-07	1.34E-38	1.31E-25	8.18E-18	3.85E-32	1.90E-40	2.27E-58	7.24E-56	3.43E-46	0.00E+00	1.66E-21	1.15E-08	2.73E-07	0.00E+00	0.00E+00	9.41E-08	7.11E-08	6.46E-22
1.86E-09	300	1.22E+19	0.00E+00	4.90E-07	5.26E+05	0.00E+00	1.60E-19	3.34E+05	3.95E-06	1.40E+05	1.47E-06	1.22E-12	1.78E-07	9.57E-10	7.87E-07	1.19E-06	1.22E-07	1.91E-07	6.53E-08	0.00E+00	1.89E-09	5.80E-12	7.87E-24	1.38E-23	7.14E-48	2.74E-24	1.36E-38	3.50E-40	8.46E-36	6.19E-42	2.38E-37	7.80E-07	1.50E-38	1.36E-25	8.48E-18	4.14E-32	2.12E-40	2.51E-58	8.09E-56	3.84E-46	0.00E+00	1.78E-21	1.19E-08	2.83E-07	0.00E+00	0.00E+00	9.76E-08	7.38E-08	6.95E-22
1.87E-09	300	1.22E+19	0.00E+00	5.08E-07	5.26E+05	0.00E+00	1.72E-19	3.34E+05	4.10E-06	1.40E+05	1.52E-06	1.26E-12	1.85E-07	9.93E-10	8.17E-07	1.24E-06	1.27E-07	1.98E-07	6.77E-08	0.00E+00	1.96E-09	6.02E-12	8.47E-24	1.49E-23	7.97E-48	2.95E-24	1.52E-38	3.76E-40	9.10E-36	6.92E-42	2.66E-37	8.09E-07	1.67E-38	1.41E-25	8.80E-18	4.46E-32	2.37E-40	2.77E-58	9.04E-56	4.29E-46	0.00E+00	1.92E-21	1.23E-08	2.94E-07	0.00E+00	0.00E+00	1.01E-07	7.65E-08	7.48E-22
1.88E-09	300	1.22E+19	0.00E+00	5.27E-07	5.26E+05	0.00E+00	1.85E-19	3.34E+05	4.25E-06	1.40E+05	1.58E-06	1.31E-12	1.92E-07	1.03E-09	8.48E-07	1.28E-06	1.31E-07	2.05E-07	7.02E-08	0.00E+00	2.03E-09	6.25E-12	9.11E-24	1.60E-23	8.91E-48	3.18E-24	1.69E-38	4.05E-40	9.80E-36	7.72E-42	2.97E-37	8.39E-07	1.86E-38	1.46E-25	9.13E-18	4.80E-32	2.64E-40	3.06E-58	1.01E-55	4.79E-46	0.00E+00	2.07E-21	1.28E-08	3.05E-07	0.00E+00	0.00E+00	1.05E-07	7.94E-08	8.04E-22
1.89E-09	300	1.22E+19	0.00E+00	5.47E-07	5.26E+05	0.00E+00	1.99E-19	3.34E+05	4.41E-06	1.40E+05	1.64E-06	1.36E-12	1.99E-07	1.07E-09	8.79E-07	1.33E-06	1.36E-07	2.13E-07	7.28E-08	0.00E+00	2.11E-09	6.48E-12	9.81E-24	1.72E-23	9.95E-48	3.42E-24	1.89E-38	4.35E-40	1.05E-35	8.63E-42	3.32E-37	8.70E-07	2.08E-38	1.52E-25	9.47E-18	5.17E-32	2.95E-40	3.38E-58	1.13E-55	5.35E-46	0.00E+00	2.22E-21	1.33E-08	3.16E-07	0.00E+00	0.00E+00	1.09E-07	8.23E-08	8.66E-22
1.90E-09	300	1.22E+19	0.00E+00	5.67E-07	5.26E+05	0.00E+00	2.15E-19	3.34E+05	4.58E-06	1.40E+05	1.70E-06	1.41E-12	2.06E-07	1.11E-09	9.12E-07	1.38E-06	1.41E-07	2.21E-07	7.56E-08	0.00E+00	2.19E-09	6.73E-12	1.06E-23	1.85E-23	1.11E-47	3.68E-24	2.11E-38	4.68E-40	1.14E-35	9.63E-42	3.71E-37	9.03E-07	2.33E-38	1.58E-25	9.83E-18	5.57E-32	3.30E-40	3.75E-58	1.26E-55	5.98E-46	0.00E+00	2.39E-21	1.38E-08	3.28E-07	0.00E+00	0.00E+00	1.13E-07	8.54E-08	9.31E-22
1.91E-09	300	1.22E+19	0.00E+00	5.88E-07	5.26E+05	0.00E+00	2.31E-19	3.34E+05	4.75E-06	1.40E+05	1.76E-06	1.47E-12	2.14E-07	1.15E-09	9.46E-07	1.43E-06	1.47E-07	2.29E-07	7.84E-08	0.00E+00	2.27E-09	6.98E-12	1.14E-23	2.00E-23	1.24E-47	3.96E-24	2.36E-38	5.04E-40	1.22E-35	1.08E-41	4.14E-37	9.36E-07	2.60E-38	1.64E-25	1.02E-17	6.00E-32	3.68E-40	4.15E-58	1.41E-55	6.68E-46	0.00E+00	2.57E-21	1.43E-08	3.40E-07	0.00E+00	0.00E+00	1.17E-07	8.86E-08	1.00E-21
1.92E-09	300	1.22E+19	0.00E+00	6.10E-07	5.26E+05	0.00E+00	2.49E-19	3.34E+05	4.92E-06	1.40E+05	1.83E-06	1.52E-12	2.22E-07	1.19E-09	9.82E-07	1.49E-06	1.52E-07	2.37E-07	8.13E-08	0.00E+00	2.36E-09	7.24E-12	1.22E-23	2.15E-23	1.39E-47	4.27E-24	2.64E-38	5.42E-40	1.32E-35	1.20E-41	4.63E-37	9.71E-07	2.90E-38	1.70E-25	1.06E-17	6.46E-32	4.11E-40	4.61E-58	1.58E-55	7.47E-46	0.00E+00	2.77E-21	1.48E-08	3.53E-07	0.00E+00	0.00E+00	1.22E-07	9.19E-08	1.08E-21
1.93E-09	300	1.22E+19	0.00E+00	6.33E-07	5.26E+05	0.00E+00	2.68E-19	3.34E+05	5.11E-06	1.40E+05	1.90E-06	1.58E-12	2.30E-07	1.24E-09	1.02E-06	1.54E-06	1.58E-07	2.46E-07	8.43E-08	0.00E+00	2.45E-09	7.51E-12	1.32E-23	2.31E-23	1.55E-47	4.59E-24	2.95E-38	5.83E-40	1.42E-35	1.34E-41	5.17E-37	1.01E-06	3.24E-38	1.76E-25	1.10E-17	6.95E-32	4.59E-40	5.12E-58	1.76E-55	8.34E-46	0.00E+00	2.98E-21	1.54E-08	3.66E-07	0.00E+00	0.00E+00	1.26E-07	9.53E-08	1.16E-21
1.94E-09	300	1.22E+19	0.00E+00	6.56E-07	5.26E+05	0.00E+00	2.89E-19	3.34E+05	5.30E-06	1.40E+05	1.97E-06	1.64E-12	2.39E-07	1.29E-09	1.06E-06	1.60E-06	1.64E-07	2.55E-07	8.75E-08	0.00E+00	2.54E-09	7.80E-12	1.42E-23	2.49E-23	1.73E-47	4.95E-24	3.29E-38	6.27E-40	1.52E-35	1.50E-41	5.77E-37	1.04E-06	3.62E-38	1.83E-25	1.14E-17	7.48E-32	5.13E-40	5.70E-58	1.97E-55	9.32E-46	0.00E+00	3.20E-21	1.59E-08	3.80E-07	0.00E+00	0.00E+00	1.31E-07	9.88E-08	1.25E-21
1.95E-09	300	1.22E+19	0.00E+00	6.81E-07	5.26E+05	0.00E+00	3.11E-19	3.34E+05	5.50E-06	1.40E+05	2.04E-06	1.70E-12	2.48E-07	1.33E-09	1.10E-06	1.66E-06	1.70E-07	2.65E-07	9.08E-08	0.00E+00	2.63E-09	8.09E-12	1.53E-23	2.68E-23	1.93E-47	5.33E-24	3.67E-38	6.74E-40	1.64E-35	1.67E-41	6.45E-37	1.08E-06	4.04E-38	1.90E-25	1.18E-17	8.06E-32	5.73E-40	6.34E-58	2.20E-55	1.04E-45	0.00E+00	3.45E-21	1.65E-08	3.94E-07	0.00E+00	0.00E+00	1.36E-07	1.03E-07	1.34E-21
1.96E-09	300	1.22E+19	0.00E+00	7.06E-07	5.26E+05	0.00E+00	3.35E-19	3.34E+05	5.70E-06	1.40E+05	2.12E-06	1.77E-12	2.57E-07	1.38E-09	1.14E-06	1.72E-06	1.76E-07	2.75E-07	9.42E-08	0.00E+00	2.73E-09	8.39E-12	1.64E-23	2.88E-23	2.16E-47	5.73E-24	4.10E-38	7.25E-40	1.76E-35	1.87E-41	7.20E-37	1.12E-06	4.51E-38	1.97E-25	1.23E-17	8.67E-32	6.40E-40	7.07E-58	2.45E-55	1.16E-45	0.00E+00	3.71E-21	1.71E-08	4.09E-07	0.00E+00	0.00E+00	1.41E-07	1.06E-07	1.45E-21
1.97E-09	300	1.22E+19	0.00E+00	7.32E-07	5.26E+05	0.00E+00	3.60E-19	3.34E+05	5.91E-06	1.40E+05	2.20E-06	1.83E-12	2.67E-07	1.44E-09	1.18E-06	1.78E-06	1.83E-07	2.85E-07	9.77E-08	0.00E+00	2.83E-09	8.71E-12	1.77E-23	3.10E-23	2.41E-47	6.17E-24	4.58E-38	7.80E-40	1.90E-35	2.09E-41	8.05E-37	1.17E-06	5.03E-38	2.04E-25	1.27E-17	9.34E-32	7.14E-40	7.89E-58	2.74E-55	1.30E-45	0.00E+00	3.99E-21	1.78E-08	4.24E-07	0.00E+00	0.00E+00	1.46E-07	1.10E-07	1.56E-21
1.98E-09	300	1.22E+19	0.00E+00	7.60E-07	5.26E+05	0.00E+00	3.88E-19	3.34E+05	6.13E-06	1.40E+05	2.28E-06	1.90E-12	2.77E-07	1.49E-09	1.22E-06	1.85E-06	1.90E-07	2.96E-07	1.01E-07	0.00E+00	2.94E-09	9.03E-12	1.90E-23	3.34E-23	2.69E-47	6.65E-24	5.12E-38	8.39E-40	2.04E-35	2.33E-41	8.99E-37	1.21E-06	5.62E-38	2.12E-25	1.32E-17	1.01E-31	7.98E-40	8.82E-58	3.06E-55	1.45E-45	0.00E+00	4.29E-21	1.85E-08	4.40E-07	0.00E+00	0.00E+00	1.51E-07	1.14E-07	1.67E-21
1.99E-09	300	1.22E+19	0.00E+00	7.88E-07	5.26E+05	0.00E+00	4.18E-19	3.34E+05	6.36E-06	1.40E+05	2.36E-06	1.98E-12	2.87E-07	1.55E-09	1.27E-06	1.92E-06	1.97E-07	3.07E-07	1.05E-07	0.00E+00	3.05E-09	9.37E-12	2.05E-23	3.60E-23	3.01E-47	7.15E-24	5.72E-38	9.02E-40	2.20E-35	2.60E-41	1.00E-36	1.25E-06	6.27E-38	2.20E-25	1.37E-17	1.08E-31	8.91E-40	9.84E-58	3.42E-55	1.62E-45	0.00E+00	4.62E-21	1.91E-08	4.56E-07	0.00E+00	0.00E+00	1.57E-07	1.19E-07	1.80E-21
2.00E-09	300	1.22E+19	0.00E+00	8.17E-07	5.26E+05	0.00E+00	4.50E-19	3.34E+05	6.60E-06	1.40E+05	2.45E-06	2.05E-12	2.98E-07	1.60E-09	1.32E-06	1.99E-06	2.04E-07	3.18E-07	1.09E-07	0.00E+00	3.16E-09	9.72E-12	2.20E-23	3.87E-23	3.36E-47	7.70E-24	6.38E-38	9.70E-40	2.37E-35	2.91E-41	1.12E-36	1.30E-06	7.00E-38	2.28E-25	1.42E-17	1.16E-31	9.94E-40	1.08E-57	3.82E-55	1.81E-45	0.00E+00	4.97E-21	1.99E-08	4.73E-07	0.00E+00	0.00E+00	1.63E-07	1.23E-07	1.94E-21
2.01E-09	300	1.22E+19	0.00E+00	8.48E-07	5.26E+05	0.00E+00	4.84E-19	3.34E+05	6.85E-06	1.40E+05	2.54E-06	2.13E-12	3.09E-07	1.66E-09	1.37E-06	2.06E-06	2.12E-07	3.30E-07	1.13E-07	0.00E+00	3.28E-09	1.01E-11	2.37E-23	4.17E-23	3.75E-47	8.29E-24	7.13E-38	1.04E-39	2.55E-35	3.24E-41	1.25E-36	1.35E-06	7.82E-38	2.36E-25	1.47E-17	1.25E-31	1.11E-39	1.19E-57	4.27E-55	2.02E-45	0.00E+00	5.35E-21	2.06E-08	4.91E-07	0.00E+00	0.00E+00	1.69E-07	1.28E-07	2.09E-21
2.02E-09	300	1.22E+19	0.00E+00	8.79E-07	5.26E+05	0.00E+00	5.21E-19	3.34E+05	7.10E-06	1.40E+05	2.64E-06	2.21E-12	3.21E-07	1.73E-09	1.42E-06	2.14E-06	2.20E-07	3.42E-07	1.17E-07	0.00E+00	3.40E-09	1.05E-11	2.55E-23	4.48E-23	4.18E-47	8.92E-24	7.96E-38	1.12E-39	2.74E-35	3.62E-41	1.40E-36	1.40E-06	8.73E-38	2.45E-25	1.53E-17	1.35E-31	1.24E-39	1.34E-57	4.77E-55	2.26E-45	0.00E+00	5.75E-21	2.14E-08	5.09E-07	0.00E+00	0.00E+00	1.75E-07	1.32E-07	2.24E-21
2.03E-09	300	1.22E+19	0.00E+00	9.12E-07	5.26E+05	0.00E+00	5.61E-19	3.34E+05	7.37E-06	1.40E+05	2.74E-06	2.29E-12	3.33E-07	1.79E-09	1.47E-06	2.22E-06	2.28E-07	3.55E-07	1.22E-07	0.00E+00	3.53E-09	1.09E-11	2.75E-23	4.83E-23	4.67E-47	9.61E-24	8.89E-38	1.21E-39	2.95E-35	4.04E-41	1.56E-36	1.45E-06	9.75E-38	2.54E-25	1.58E-17	1.45E-31	1.38E-39	1.52E-57	5.33E-55	2.53E-45	0.00E+00	6.19E-21	2.22E-08	5.28E-07	0.00E+00	0.00E+00	1.82E-07	1.37E-07	2.41E-21
2.04E-09	300	1.22E+19	0.00E+00	9.46E-07	5.26E+05	0.00E+00	6.04E-19	3.34E+05	7.64E-06	1.40E+05	2.84E-06	2.38E-12	3.45E-07	1.86E-09	1.52E-06	2.30E-06	2.36E-07	3.68E-07	1.26E-07	0.00E+00	3.66E-09	1.13E-11	2.96E-23	5.19E-23	5.22E-47	1.03E-23	9.92E-38	1.30E-39	3.18E-35	4.52E-41	1.74E-36	1.51E-06	1.09E-37	2.64E-25	1.64E-17	1.56E-31	1.55E-39	1.72E-57	5.95E-55	2.82E-45	0.00E+00	6.66E-21	2.30E-08	5.48E-07	0.00E+00	0.00E+00	1.89E-07	1.42E-07	2.60E-21
2.05E-09	300	1.22E+19	0.00E+00	9.81E-07	5.26E+05	0.00E+00	6.50E-19	3.34E+05	7.93E-06	1.40E+05	2.94E-06	2.47E-12	3.58E-07	1.93E-09	1.58E-06	2.39E-06	2.45E-07	3.82E-07	1.31E-07	0.00E+00	3.80E-09	1.17E-11	3.18E-23	5.59E-23	5.83E-47	1.11E-23	1.11E-37	1.40E-39	3.42E-35	5.04E-41	1.95E-36	1.56E-06	1.21E-37	2.74E-25	1.70E-17	1.68E-31	1.73E-39	1.96E-57	6.64E-55	3.15E-45	0.00E+00	7.17E-21	2.38E-08	5.68E-07	0.00E+00	0.00E+00	1.96E-07	1.48E-07	2.79E-21
2.06E-09	300	1.22E+19	0.00E+00	1.02E-06	5.26E+05	0.00E+00	7.00E-19	3.34E+05	8.22E-06	1.40E+05	3.05E-06	2.56E-12	3.71E-07	2.00E-09	1.64E-06	2.48E-06	2.54E-07	3.96E-07	1.36E-07	0.00E+00	3.94E-09	1.21E-11	3.42E-23	6.01E-23	6.51E-47	1.20E-23	1.24E-37	1.50E-39	3.68E-35	5.63E-41	2.17E-36	1.62E-06	1.36E-37	2.84E-25	1.77E-17	1.81E-31	1.93E-39	2.21E-57	7.42E-55	3.52E-45	0.00E+00	7.71E-21	2.47E-08	5.89E-07	0.00E+00	0.00E+00	2.03E-07	1.53E-07	3.01E-21
2.07E-09	300	1.22E+19	0.00E+00	1.06E-06	5.26E+05	0.00E+00	7.54E-19	3.34E+05	8.53E-06	1.40E+05	3.17E-06	2.66E-12	3.85E-07	2.07E-09	1.70E-06	2.57E-06	2.64E-07	4.11E-07	1.41E-07	0.00E+00	4.09E-09	1.26E-11	3.68E-23	6.47E-23	7.26E-47	1.29E-23	1.38E-37	1.62E-39	3.96E-35	6.28E-41	2.43E-36	1.68E-06	1.51E-37	2.95E-25	1.83E-17	1.95E-31	2.15E-39	2.51E-57	8.29E-55	3.93E-45	0.00E+00	8.30E-21	2.56E-08	6.11E-07	0.00E+00	0.00E+00	2.10E-07	1.59E-07	3.24E-21
2.08E-09	300	1.22E+19	0.00E+00	1.10E-06	5.26E+05	0.00E+00	8.11E-19	3.34E+05	8.84E-06	1.40E+05	3.28E-06	2.76E-12	4.00E-07	2.15E-09	1.77E-06	2.67E-06	2.74E-07	4.26E-07	1.46E-07	0.00E+00	4.24E-09	1.31E-11	3.96E-23	6.97E-23	8.11E-47	1.39E-23	1.54E-37	1.74E-39	4.26E-35	7.02E-41	2.71E-36	1.74E-06	1.69E-37	3.06E-25	1.90E-17	2.10E-31	2.40E-39	2.84E-57	9.26E-55	4.39E-45	0.00E+00	8.93E-21	2.66E-08	6.34E-07	0.00E+00	0.00E+00	2.18E-07	1.65E-07	3.48E-21
2.09E-09	300	1.22E+19	0.00E+00	1.14E-06	5.26E+05	0.00E+00	8.74E-19	3.34E+05	9.17E-06	1.40E+05	3.41E-06	2.86E-12	4.15E-07	2.23E-09	1.83E-06	2.77E-06	2.84E-07	4.42E-07	1.52E-07	0.00E+00	4.40E-09	1.35E-11	4.27E-23	7.50E-23	9.06E-47	1.49E-23	1.72E-37	1.87E-39	4.58E-35	7.83E-41	3.03E-36	1.81E-06	1.89E-37	3.17E-25	1.97E-17	2.26E-31	2.68E-39	3.23E-57	1.03E-54	4.90E-45	0.00E+00	9.60E-21	2.76E-08	6.58E-07	0.00E+00	0.00E+00	2.26E-07	1.71E-07	3.75E-21
2.10E-09	300	1.22E+19	0.00E+00	1.18E-06	5.26E+05	0.00E+00	9.40E-19	3.34E+05	9.52E-06	1.40E+05	3.53E-06	2.97E-12	4.30E-07	2.32E-09	1.90E-06	2.87E-06	2.95E-07	4.59E-07	1.57E-07	0.00E+00	4.57E-09	1.40E-11	4.59E-23	8.07E-23	1.01E-46	1.61E-23	1.92E-37	2.01E-39	4.93E-35	8.75E-41	3.38E-36	1.88E-06	2.11E-37	3.29E-25	2.05E-17	2.43E-31	2.99E-39	3.67E-57	1.15E-54	5.47E-45	0.00E+00	1.03E-20	2.86E-08	6.82E-07	0.00E+00	0.00E+00	2.35E-07	1.77E-07	4.03E-21
2.11E-09	300	1.22E+19	0.00E+00	1.22E-06	5.26E+05	0.00E+00	1.01E-18	3.34E+05	9.87E-06	1.40E+05	3.67E-06	3.08E-12	4.46E-07	2.40E-09	1.97E-06	2.98E-06	3.06E-07	4.76E-07	1.63E-07	0.00E+00	4.74E-09	1.46E-11	4.94E-23	8.68E-23	1.13E-46	1.73E-23	2.15E-37	2.17E-39	5.31E-35	9.76E-41	3.78E-36	1.95E-06	2.35E-37	3.41E-25	2.12E-17	2.62E-31	3.34E-39	4.17E-57	1.29E-54	6.11E-45	0.00E+00	1.11E-20	2.97E-08	7.08E-07	0.00E+00	0.00E+00	2.44E-07	1.84E-07	4.34E-21
2.12E-09	300	1.22E+19	0.00E+00	1.27E-06	5.26E+05	0.00E+00	1.09E-18	3.34E+05	1.02E-05	1.40E+05	3.80E-06	3.20E-12	4.63E-07	2.49E-09	2.04E-06	3.09E-06	3.17E-07	4.94E-07	1.69E-07	0.00E+00	4.91E-09	1.51E-11	5.32E-23	9.34E-23	1.26E-46	1.86E-23	2.40E-37	2.33E-39	5.71E-35	1.09E-40	4.22E-36	2.02E-06	2.63E-37	3.54E-25	2.20E-17	2.82E-31	3.73E-39	4.75E-57	1.44E-54	6.83E-45	0.00E+00	1.20E-20	3.08E-08	7.34E-07	0.00E+00	0.00E+00	2.53E-07	1.91E-07	4.67E-21
2.13E-09	300	1.22E+19	0.00E+00	1.31E-06	5.26E+05	0.00E+00	1.17E-18	3.34E+05	1.06E-05	1.40E+05	3.94E-06	3.32E-12	4.80E-07	2.58E-09	2.12E-06	3.20E-06	3.29E-07	5.12E-07	1.75E-07	0.00E+00	5.10E-09	1.57E-11	5.72E-23	1.01E-22	1.41E-46	2.01E-23	2.68E-37	2.51E-39	6.15E-35	1.22E-40	4.71E-36	2.09E-06	2.93E-37	3.67E-25	2.29E-17	3.03E-31	4.17E-39	5.40E-57	1.61E-54	7.62E-45	0.00E+00	1.29E-20	3.19E-08	7.61E-07	0.00E+00	0.00E+00	2.62E-07	1.98E-07	5.02E-21
2.14E-09	300	1.22E+19	0.00E+00	1.36E-06	5.26E+05	0.00E+00	1.26E-18	3.34E+05	1.10E-05	1.40E+05	4.09E-06	3.45E-12	4.98E-07	2.68E-09	2.20E-06	3.32E-06	3.41E-07	5.31E-07	1.82E-07	0.00E+00	5.29E-09	1.63E-11	6.16E-23	1.08E-22	1.57E-46	2.16E-23	2.99E-37	2.70E-39	6.61E-35	1.36E-40	5.26E-36	2.17E-06	3.27E-37	3.81E-25	2.37E-17	3.27E-31	4.65E-39	6.16E-57	1.80E-54	8.51E-45	0.00E+00	1.38E-20	3.31E-08	7.90E-07	0.00E+00	0.00E+00	2.72E-07	2.05E-07	5.40E-21
2.15E-09	300	1.22E+19	0.00E+00	1.41E-06	5.26E+05	0.00E+00	1.36E-18	3.34E+05	1.14E-05	1.40E+05	4.24E-06	3.58E-12	5.17E-07	2.78E-09	2.28E-06	3.45E-06	3.54E-07	5.51E-07	1.89E-07	0.00E+00	5.49E-09	1.69E-11	6.62E-23	1.16E-22	1.75E-46	2.32E-23	3.34E-37	2.90E-39	7.12E-35	1.52E-40	5.87E-36	2.25E-06	3.65E-37	3.95E-25	2.46E-17	3.51E-31	5.19E-39	7.02E-57	2.00E-54	9.51E-45	0.00E+00	1.49E-20	3.44E-08	8.19E-07	0.00E+00	0.00E+00	2.82E-07	2.13E-07	5.81E-21
2.16E-09	300	1.22E+19	0.00E+00	1.47E-06	5.26E+05	0.00E+00	1.46E-18	3.34E+05	1.19E-05	1.40E+05	4.40E-06	3.71E-12	5.36E-07	2.89E-09	2.37E-06	3.57E-06	3.67E-07	5.71E-07	1.96E-07	0.00E+00	5.69E-09	1.75E-11	7.13E-23	1.25E-22	1.96E-46	2.50E-23	3.72E-37	3.12E-39	7.66E-35	1.69E-40	6.55E-36	2.34E-06	4.08E-37	4.10E-25	2.55E-17	3.78E-31	5.79E-39	8.01E-57	2.24E-54	1.06E-44	0.00E+00	1.60E-20	3.56E-08	8.50E-07	0.00E+00	0.00E+00	2.92E-07	2.21E-07	6.25E-21
2.17E-09	300	1.22E+19	0.00E+00	1.52E-06	5.26E+05	0.00E+00	1.57E-18	3.34E+05	1.23E-05	1.40E+05	4.56E-06	3.85E-12	5.56E-07	2.99E-09	2.45E-06	3.71E-06	3.81E-07	5.93E-07	2.03E-07	0.00E+00	5.90E-09	1.82E-11	7.67E-23	1.35E-22	2.19E-46	2.69E-23	4.16E-37	3.36E-39	8.24E-35	1.89E-40	7.32E-36	2.42E-06	4.55E-37	4.25E-25	2.65E-17	4.07E-31	6.47E-39	9.15E-57	2.50E-54	1.19E-44	0.00E+00	1.72E-20	3.70E-08	8.81E-07	0.00E+00	0.00E+00	3.03E-07	2.29E-07	6.73E-21
2.18E-09	300	1.22E+19	0.00E+00	1.58E-06	5.26E+05	0.00E+00	1.69E-18	3.34E+05	1.28E-05	1.40E+05	4.73E-06	4.00E-12	5.77E-07	3.11E-09	2.55E-06	3.84E-06	3.95E-07	6.15E-07	2.11E-07	0.00E+00	6.12E-09	1.88E-11	8.25E-23	1.45E-22	2.44E-46	2.90E-23	4.64E-37	3.61E-39	8.87E-35	2.11E-40	8.17E-36	2.51E-06	5.08E-37	4.41E-25	2.75E-17	4.38E-31	7.22E-39	1.05E-56	2.79E-54	1.32E-44	0.00E+00	1.86E-20	3.83E-08	9.14E-07	0.00E+00	0.00E+00	3.15E-07	2.38E-07	7.24E-21
2.19E-09	300	1.22E+19	0.00E+00	1.64E-06	5.26E+05	0.00E+00	1.82E-18	3.34E+05	1.32E-05	1.40E+05	4.91E-06	4.15E-12	5.98E-07	3.22E-09	2.64E-06	3.99E-06	4.10E-07	6.38E-07	2.19E-07	0.00E+00	6.35E-09	1.95E-11	8.88E-23	1.56E-22	2.72E-46	3.12E-23	5.18E-37	3.88E-39	9.54E-35	2.36E-40	9.12E-36	2.61E-06	5.67E-37	4.58E-25	2.85E-17	4.72E-31	8.06E-39	1.20E-56	3.12E-54	1.48E-44	0.00E+00	2.00E-20	3.98E-08	9.48E-07	0.00E+00	0.00E+00	3.26E-07	2.47E-07	7.79E-21
2.20E-09	300	1.22E+19	0.00E+00	1.70E-06	5.26E+05	0.00E+00	1.96E-18	3.34E+05	1.37E-05	1.40E+05	5.09E-06	4.30E-12	6.21E-07	3.34E-09	2.74E-06	4.14E-06	4.25E-07	6.61E-07	2.27E-07	0.00E+00	6.59E-09	2.03E-11	9.56E-23	1.68E-22	3.04E-46	3.35E-23	5.78E-37	4.18E-39	1.03E-34	2.63E-40	1.02E-35	2.71E-06	6.33E-37	4.75E-25	2.95E-17	5.08E-31	9.00E-39	1.37E-56	3.48E-54	1.65E-44	0.00E+00	2.15E-20	4.13E-08	9.84E-07	0.00E+00	0.00E+00	3.39E-07	2.56E-07	8.38E-21
2.21E-09	300	1.22E+19	0.00E+00	1.76E-06	5.26E+05	0.00E+00	2.11E-18	3.34E+05	1.42E-05	1.40E+05	5.28E-06	4.46E-12	6.44E-07	3.47E-09	2.84E-06	4.29E-06	4.41E-07	6.86E-07	2.35E-07	0.00E+00	6.84E-09	2.10E-11	1.03E-22	1.81E-22	3.40E-46	3.61E-23	6.46E-37	4.50E-39	1.11E-34	2.93E-40	1.14E-35	2.81E-06	7.06E-37	4.92E-25	3.06E-17	5.46E-31	1.00E-38	1.57E-56	3.88E-54	1.84E-44	0.00E+00	2.31E-20	4.28E-08	1.02E-06	0.00E+00	0.00E+00	3.51E-07	2.65E-07	9.02E-21
2.22E-09	300	1.22E+19	0.00E+00	1.83E-06	5.26E+05	0.00E+00	2.27E-18	3.34E+05	1.48E-05	1.40E+05	5.48E-06	4.63E-12	6.68E-07	3.60E-09	2.95E-06	4.45E-06	4.57E-07	7.12E-07	2.44E-07	0.00E+00	7.09E-09	2.18E-11	1.11E-22	1.95E-22	3.79E-46	3.88E-23	7.21E-37	4.84E-39	1.19E-34	3.28E-40	1.27E-35	2.91E-06	7.89E-37	5.11E-25	3.18E-17	5.88E-31	1.12E-38	1.80E-56	4.34E-54	2.06E-44	0.00E+00	2.49E-20	4.44E-08	1.06E-06	0.00E+00	0.00E+00	3.64E-07	2.75E-07	9.70E-21
2.23E-09	300	1.22E+19	0.00E+00	1.90E-06	5.26E+05	0.00E+00	2.45E-18	3.34E+05	1.53E-05	1.40E+05	5.68E-06	4.81E-12	6.93E-07	3.73E-09	3.06E-06	4.62E-06	4.74E-07	7.38E-07	2.53E-07	0.00E+00	7.36E-09	2.26E-11	1.19E-22	2.09E-22	4.23E-46	4.18E-23	8.05E-37	5.20E-39	1.28E-34	3.66E-40	1.42E-35	3.02E-06	8.80E-37	5.30E-25	3.30E-17	6.33E-31	1.25E-38	2.06E-56	4.84E-54	2.30E-44	0.00E+00	2.67E-20	4.60E-08	1.10E-06	0.00E+00	0.00E+00	3.78E-07	2.85E-07	1.04E-20
2.24E-09	300	1.22E+19	0.00E+00	1.97E-06	5.26E+05	0.00E+00	2.63E-18	3.34E+05	1.59E-05	1.40E+05	5.90E-06	4.99E-12	7.19E-07	3.87E-09	3.17E-06	4.79E-06	4.92E-07	7.66E-07	2.62E-07	0.00E+00	7.63E-09	2.35E-11	1.28E-22	2.25E-22	4.72E-46	4.50E-23	8.98E-37	5.60E-39	1.38E-34	4.08E-40	1.58E-35	3.13E-06	9.82E-37	5.50E-25	3.42E-17	6.81E-31	1.40E-38	2.36E-56	5.40E-54	2.57E-44	0.00E+00	2.88E-20	4.77E-08	1.14E-06	0.00E+00	0.00E+00	3.92E-07	2.96E-07	1.12E-20
2.25E-09	300	1.22E+19	0.00E+00	2.04E-06	5.26E+05	0.00E+00	2.83E-18	3.34E+05	1.65E-05	1.40E+05	6.12E-06	5.17E-12	7.45E-07	4.01E-09	3.29E-06	4.97E-06	5.10E-07	7.94E-07	2.72E-07	0.00E+00	7.92E-09	2.44E-11	1.38E-22	2.42E-22	5.27E-46	4.84E-23	1.00E-36	6.02E-39	1.48E-34	4.56E-40	1.77E-35	3.25E-06	1.10E-36	5.70E-25	3.55E-17	7.33E-31	1.56E-38	2.71E-56	6.03E-54	2.86E-44	0.00E+00	3.10E-20	4.95E-08	1.18E-06	0.00E+00	0.00E+00	4.07E-07	3.07E-07	1.21E-20
2.26E-09	300	1.22E+19	0.00E+00	2.12E-06	5.26E+05	0.00E+00	3.05E-18	3.34E+05	1.71E-05	1.40E+05	6.34E-06	5.37E-12	7.73E-07	4.16E-09	3.41E-06	5.15E-06	5.29E-07	8.24E-07	2.82E-07	0.00E+00	8.21E-09	2.53E-11	1.48E-22	2.61E-22	5.89E-46	5.21E-23	1.12E-36	6.48E-39	1.59E-34	5.09E-40	1.97E-35	3.37E-06	1.22E-36	5.91E-25	3.68E-17	7.89E-31	1.74E-38	3.10E-56	6.74E-54	3.20E-44	0.00E+00	3.33E-20	5.14E-08	1.23E-06	0.00E+00	0.00E+00	4.22E-07	3.18E-07	1.30E-20
2.27E-09	300	1.22E+19	0.00E+00	2.19E-06	5.26E+05	0.00E+00	3.28E-18	3.34E+05	1.77E-05	1.40E+05	6.58E-06	5.57E-12	8.02E-07	4.32E-09	3.54E-06	5.34E-06	5.49E-07	8.55E-07	2.93E-07	0.00E+00	8.52E-09	2.62E-11	1.60E-22	2.81E-22	6.57E-46	5.61E-23	1.25E-36	6.97E-39	1.72E-34	5.68E-40	2.20E-35	3.49E-06	1.37E-36	6.14E-25	3.82E-17	8.49E-31	1.94E-38	3.54E-56	7.52E-54	3.57E-44	0.00E+00	3.58E-20	5.33E-08	1.27E-06	0.00E+00	0.00E+00	4.37E-07	3.30E-07	1.40E-20
2.28E-09	300	1.22E+19	0.00E+00	2.28E-06	5.26E+05	0.00E+00	3.53E-18	3.34E+05	1.84E-05	1.40E+05	6.83E-06	5.78E-12	8.32E-07	4.48E-09	3.67E-06	5.54E-06	5.70E-07	8.86E-07	3.04E-07	0.00E+00	8.84E-09	2.72E-11	1.72E-22	3.02E-22	7.34E-46	6.03E-23	1.39E-36	7.49E-39	1.85E-34	6.34E-40	2.46E-35	3.63E-06	1.53E-36	6.37E-25	3.96E-17	9.14E-31	2.17E-38	4.07E-56	8.40E-54	3.99E-44	0.00E+00	3.86E-20	5.53E-08	1.32E-06	0.00E+00	0.00E+00	4.54E-07	3.43E-07	1.50E-20
2.29E-09	300	1.22E+19	0.00E+00	2.36E-06	5.26E+05	0.00E+00	3.80E-18	3.34E+05	1.91E-05	1.40E+05	7.08E-06	5.99E-12	8.63E-07	4.65E-09	3.81E-06	5.75E-06	5.91E-07	9.19E-07	3.15E-07	0.00E+00	9.17E-09	2.82E-11	1.85E-22	3.25E-22	8.19E-46	6.49E-23	1.56E-36	8.06E-39	1.99E-34	7.07E-40	2.74E-35	3.76E-06	1.70E-36	6.60E-25	4.11E-17	9.84E-31	2.42E-38	4.68E-56	9.37E-54	4.45E-44	0.00E+00	4.15E-20	5.73E-08	1.37E-06	0.00E+00	0.00E+00	4.71E-07	3.55E-07	1.62E-20
2.30E-09	300	1.22E+19	0.00E+00	2.45E-06	5.26E+05	0.00E+00	4.09E-18	3.34E+05	1.98E-05	1.40E+05	7.34E-06	6.22E-12	8.95E-07	4.82E-09	3.95E-06	5.96E-06	6.13E-07	9.54E-07	3.27E-07	0.00E+00	9.51E-09	2.93E-11	1.99E-22	3.50E-22	9.14E-46	6.99E-23	1.74E-36	8.67E-39	2.14E-34	7.90E-40	3.06E-35	3.90E-06	1.90E-36	6.85E-25	4.26E-17	1.06E-30	2.70E-38	5.39E-56	1.05E-53	4.97E-44	0.00E+00	4.46E-20	5.95E-08	1.42E-06	0.00E+00	0.00E+00	4.88E-07	3.69E-07	1.74E-20
2.31E-09	300	1.22E+19	0.00E+00	2.54E-06	5.26E+05	0.00E+00	4.40E-18	3.34E+05	2.05E-05	1.40E+05	7.62E-06	6.45E-12	9.29E-07	5.00E-09	4.10E-06	6.19E-06	6.36E-07	9.89E-07	3.39E-07	0.00E+00	9.86E-09	3.04E-11	2.14E-22	3.76E-22	1.02E-45	7.52E-23	1.94E-36	9.33E-39	2.30E-34	8.81E-40	3.42E-35	4.05E-06	2.12E-36	7.11E-25	4.42E-17	1.14E-30	3.02E-38	6.22E-56	1.17E-53	5.55E-44	0.00E+00	4.80E-20	6.17E-08	1.47E-06	0.00E+00	0.00E+00	5.06E-07	3.82E-07	1.87E-20
2.32E-09	300	1.22E+19	0.00E+00	2.63E-06	5.26E+05	0.00E+00	4.74E-18	3.34E+05	2.13E-05	1.40E+05	7.90E-06	6.69E-12	9.63E-07	5.19E-09	4.25E-06	6.42E-06	6.59E-07	1.03E-06	3.52E-07	0.00E+00	1.02E-08	3.15E-11	2.30E-22	4.05E-22	1.14E-45	8.09E-23	2.17E-36	1.00E-38	2.47E-34	9.84E-40	3.82E-35	4.20E-06	2.37E-36	7.37E-25	4.58E-17	1.23E-30	3.37E-38	7.16E-56	1.30E-53	6.19E-44	0.00E+00	5.17E-20	6.40E-08	1.53E-06	0.00E+00	0.00E+00	5.25E-07	3.97E-07	2.02E-20
2.33E-09	300	1.22E+19	0.00E+00	2.73E-06	5.26E+05	0.00E+00	5.10E-18	3.34E+05	2.21E-05	1.40E+05	8.20E-06	6.95E-12	9.99E-07	5.38E-09	4.41E-06	6.66E-06	6.84E-07	1.06E-06	3.65E-07	0.00E+00	1.06E-08	3.27E-11	2.48E-22	4.36E-22	1.27E-45	8.71E-23	2.42E-36	1.08E-38	2.66E-34	1.10E-39	4.26E-35	4.35E-06	2.64E-36	7.65E-25	4.76E-17	1.32E-30	3.76E-38	8.25E-56	1.46E-53	6.92E-44	0.00E+00	5.56E-20	6.64E-08	1.58E-06	0.00E+00	0.00E+00	5.45E-07	4.11E-07	2.17E-20
2.34E-09	300	1.22E+19	0.00E+00	2.83E-06	5.26E+05	0.00E+00	5.49E-18	3.34E+05	2.29E-05	1.40E+05	8.50E-06	7.21E-12	1.04E-06	5.58E-09	4.57E-06	6.90E-06	7.09E-07	1.10E-06	3.78E-07	0.00E+00	1.10E-08	3.39E-11	2.67E-22	4.69E-22	1.42E-45	9.37E-23	2.70E-36	1.16E-38	2.86E-34	1.23E-39	4.76E-35	4.51E-06	2.95E-36	7.93E-25	4.93E-17	1.42E-30	4.20E-38	9.51E-56	1.62E-53	7.72E-44	0.00E+00	5.98E-20	6.88E-08	1.64E-06	0.00E+00	0.00E+00	5.65E-07	4.27E-07	2.33E-20
2.35E-09	300	1.22E+19	0.00E+00	2.94E-06	5.26E+05	0.00E+00	5.91E-18	3.34E+05	2.38E-05	1.40E+05	8.82E-06	7.48E-12	1.08E-06	5.79E-09	4.75E-06	7.16E-06	7.36E-07	1.15E-06	3.93E-07	0.00E+00	1.14E-08	3.52E-11	2.87E-22	5.05E-22	1.58E-45	1.01E-22	3.01E-36	1.25E-38	3.08E-34	1.37E-39	5.31E-35	4.68E-06	3.29E-36	8.23E-25	5.12E-17	1.53E-30	4.68E-38	1.10E-55	1.81E-53	8.62E-44	0.00E+00	6.43E-20	7.14E-08	1.70E-06	0.00E+00	0.00E+00	5.86E-07	4.43E-07	2.51E-20
2.36E-09	300	1.22E+19	0.00E+00	3.05E-06	5.26E+05	0.00E+00	6.36E-18	3.34E+05	2.46E-05	1.40E+05	9.15E-06	7.76E-12	1.12E-06	6.01E-09	4.92E-06	7.43E-06	7.63E-07	1.19E-06	4.07E-07	0.00E+00	1.18E-08	3.65E-11	3.09E-22	5.43E-22	1.77E-45	1.09E-22	3.36E-36	1.34E-38	3.32E-34	1.53E-39	5.93E-35	4.86E-06	3.67E-36	8.53E-25	5.31E-17	1.65E-30	5.23E-38	1.26E-55	2.02E-53	9.62E-44	0.00E+00	6.92E-20	7.41E-08	1.77E-06	0.00E+00	0.00E+00	6.08E-07	4.59E-07	2.70E-20
2.37E-09	300	1.22E+19	0.00E+00	3.16E-06	5.26E+05	0.00E+00	6.84E-18	3.34E+05	2.56E-05	1.40E+05	9.49E-06	8.05E-12	1.16E-06	6.23E-09	5.11E-06	7.70E-06	7.92E-07	1.23E-06	4.22E-07	0.00E+00	1.23E-08	3.78E-11	3.32E-22	5.84E-22	1.97E-45	1.17E-22	3.75E-36	1.45E-38	3.57E-34	1.70E-39	6.62E-35	5.04E-06	4.10E-36	8.85E-25	5.51E-17	1.77E-30	5.83E-38	1.46E-55	2.26E-53	1.07E-43	0.00E+00	7.45E-20	7.68E-08	1.83E-06	0.00E+00	0.00E+00	6.31E-07	4.76E-07	2.91E-20
2.38E-09	300	1.22E+19	0.00E+00	3.28E-06	5.26E+05	0.00E+00	7.36E-18	3.34E+05	2.65E-05	1.40E+05	9.84E-06	8.35E-12	1.20E-06	6.46E-09	5.30E-06	7.99E-06	8.21E-07	1.28E-06	4.38E-07	0.00E+00	1.27E-08	3.92E-11	3.57E-22	6.29E-22	2.20E-45	1.26E-22	4.19E-36	1.56E-38	3.84E-34	1.90E-39	7.39E-35	5.23E-06	4.58E-36	9.18E-25	5.71E-17	1.91E-30	6.51E-38	1.68E-55	2.52E-53	1.20E-43	0.00E+00	8.01E-20	7.97E-08	1.90E-06	0.00E+00	0.00E+00	6.54E-07	4.94E-07	3.13E-20
2.39E-09	300	1.22E+19	0.00E+00	3.40E-06	5.26E+05	0.00E+00	7.92E-18	3.34E+05	2.75E-05	1.40E+05	1.02E-05	8.66E-12	1.24E-06	6.71E-09	5.49E-06	8.29E-06	8.52E-07	1.33E-06	4.54E-07	0.00E+00	1.32E-08	4.07E-11	3.85E-22	6.76E-22	2.46E-45	1.35E-22	4.67E-36	1.67E-38	4.13E-34	2.12E-39	8.26E-35	5.42E-06	5.11E-36	9.53E-25	5.92E-17	2.05E-30	7.27E-38	1.94E-55	2.82E-53	1.34E-43	0.00E+00	8.62E-20	8.26E-08	1.97E-06	0.00E+00	0.00E+00	6.78E-07	5.12E-07	3.37E-20
2.40E-09	300	1.22E+19	0.00E+00	3.53E-06	5.26E+05	0.00E+00	8.52E-18	3.34E+05	2.85E-05	1.40E+05	1.06E-05	8.99E-12	1.29E-06	6.96E-09	5.70E-06	8.60E-06	8.84E-07	1.37E-06	4.71E-07	0.00E+00	1.37E-08	4.22E-11	4.14E-22	7.28E-22	2.74E-45	1.45E-22	5.22E-36	1.80E-38	4.44E-34	2.37E-39	9.22E-35	5.62E-06	5.70E-36	9.88E-25	6.15E-17	2.21E-30	8.11E-38	2.24E-55	3.14E-53	1.50E-43	0.00E+00	9.28E-20	8.57E-08	2.04E-06	0.00E+00	0.00E+00	7.04E-07	5.31E-07	3.62E-20
2.41E-09	300	1.22E+19	0.00E+00	3.66E-06	5.26E+05	0.00E+00	9.17E-18	3.34E+05	2.96E-05	1.40E+05	1.10E-05	9.32E-12	1.34E-06	7.22E-09	5.91E-06	8.92E-06	9.17E-07	1.43E-06	4.89E-07	0.00E+00	1.42E-08	4.38E-11	4.45E-22	7.83E-22	3.06E-45	1.57E-22	5.82E-36	1.94E-38	4.78E-34	2.64E-39	1.03E-34	5.83E-06	6.36E-36	1.03E-24	6.37E-17	2.38E-30	9.05E-38	2.59E-55	3.51E-53	1.67E-43	0.00E+00	9.98E-20	8.89E-08	2.12E-06	0.00E+00	0.00E+00	7.30E-07	5.51E-07	3.90E-20
2.42E-09	300	1.22E+19	0.00E+00	3.80E-06	5.26E+05	0.00E+00	9.87E-18	3.34E+05	3.07E-05	1.40E+05	1.14E-05	9.67E-12	1.39E-06	7.48E-09	6.13E-06	9.25E-06	9.51E-07	1.48E-06	5.07E-07	0.00E+00	1.48E-08	4.54E-11	4.79E-22	8.43E-22	3.42E-45	1.68E-22	6.50E-36	2.09E-38	5.15E-34	2.95E-39	1.15E-34	6.05E-06	7.10E-36	1.06E-24	6.61E-17	2.56E-30	1.01E-37	2.99E-55	3.92E-53	1.86E-43	0.00E+00	1.07E-19	9.22E-08	2.20E-06	0.00E+00	0.00E+00	7.57E-07	5.72E-07	4.19E-20
2.43E-09	300	1.22E+19	0.00E+00	3.94E-06	5.26E+05	0.00E+00	1.06E-17	3.34E+05	3.18E-05	1.40E+05	1.18E-05	1.00E-11	1.44E-06	7.76E-09	6.36E-06	9.59E-06	9.86E-07	1.53E-06	5.26E-07	0.00E+00	1.53E-08	4.71E-11	5.15E-22	9.07E-22	3.82E-45	1.81E-22	7.26E-36	2.24E-38	5.54E-34	3.29E-39	1.28E-34	6.27E-06	7.92E-36	1.10E-24	6.86E-17	2.75E-30	1.13E-37	3.45E-55	4.37E-53	2.08E-43	0.00E+00	1.16E-19	9.57E-08	2.28E-06	0.00E+00	0.00E+00	7.85E-07	5.93E-07	4.51E-20
2.44E-09	300	1.22E+19	0.00E+00	4.09E-06	5.26E+05	0.00E+00	1.14E-17	3.34E+05	3.30E-05	1.40E+05	1.23E-05	1.04E-11	1.49E-06	8.05E-09	6.60E-06	9.95E-06	1.02E-06	1.59E-06	5.46E-07	0.00E+00	1.59E-08	4.89E-11	5.55E-22	9.76E-22	4.26E-45	1.95E-22	8.10E-36	2.41E-38	5.96E-34	3.68E-39	1.43E-34	6.51E-06	8.84E-36	1.14E-24	7.11E-17	2.96E-30	1.26E-37	3.99E-55	4.88E-53	2.32E-43	0.00E+00	1.24E-19	9.92E-08	2.37E-06	0.00E+00	0.00E+00	8.15E-07	6.15E-07	4.85E-20
2.45E-09	300	1.22E+19	0.00E+00	4.24E-06	5.26E+05	0.00E+00	1.23E-17	3.34E+05	3.42E-05	1.40E+05	1.27E-05	1.08E-11	1.55E-06	8.35E-09	6.84E-06	1.03E-05	1.06E-06	1.65E-06	5.66E-07	0.00E+00	1.65E-08	5.07E-11	5.97E-22	1.05E-21	4.75E-45	2.10E-22	9.04E-36	2.60E-38	6.41E-34	4.10E-39	1.60E-34	6.75E-06	9.87E-36	1.19E-24	7.38E-17	3.19E-30	1.40E-37	4.61E-55	5.45E-53	2.59E-43	0.00E+00	1.34E-19	1.03E-07	2.45E-06	0.00E+00	0.00E+00	8.45E-07	6.38E-07	5.22E-20
2.46E-09	300	1.22E+19	0.00E+00	4.40E-06	5.26E+05	0.00E+00	1.32E-17	3.34E+05	3.55E-05	1.40E+05	1.32E-05	1.12E-11	1.61E-06	8.67E-09	7.10E-06	1.07E-05	1.10E-06	1.71E-06	5.87E-07	0.00E+00	1.71E-08	5.26E-11	6.42E-22	1.13E-21	5.31E-45	2.26E-22	1.01E-35	2.79E-38	6.90E-34	4.58E-39	1.78E-34	7.00E-06	1.10E-35	1.23E-24	7.65E-17	3.43E-30	1.57E-37	5.32E-55	6.08E-53	2.90E-43	0.00E+00	1.44E-19	1.07E-07	2.55E-06	0.00E+00	0.00E+00	8.76E-07	6.62E-07	5.62E-20
2.47E-09	300	1.22E+19	0.00E+00	4.56E-06	5.26E+05	0.00E+00	1.42E-17	3.34E+05	3.68E-05	1.40E+05	1.37E-05	1.16E-11	1.67E-06	8.99E-09	7.36E-06	1.11E-05	1.14E-06	1.78E-06	6.09E-07	0.00E+00	1.77E-08	5.46E-11	6.91E-22	1.22E-21	5.92E-45	2.43E-22	1.13E-35	3.01E-38	7.42E-34	5.11E-39	1.99E-34	7.26E-06	1.23E-35	1.28E-24	7.94E-17	3.70E-30	1.75E-37	6.15E-55	6.78E-53	3.23E-43	0.00E+00	1.55E-19	1.11E-07	2.64E-06	0.00E+00	0.00E+00	9.09E-07	6.87E-07	6.04E-20
2.48E-09	300	1.22E+19	0.00E+00	4.73E-06	5.26E+05	0.00E+00	1.53E-17	3.34E+05	3.82E-05	1.40E+05	1.42E-05	1.21E-11	1.73E-06	9.32E-09	7.64E-06	1.15E-05	1.18E-06	1.84E-06	6.32E-07	0.00E+00	1.84E-08	5.66E-11	7.43E-22	1.31E-21	6.61E-45	2.61E-22	1.26E-35	3.23E-38	7.98E-34	5.71E-39	2.22E-34	7.53E-06	1.37E-35	1.32E-24	8.24E-17	3.98E-30	1.95E-37	7.10E-55	7.57E-53	3.61E-43	0.00E+00	1.67E-19	1.15E-07	2.74E-06	0.00E+00	0.00E+00	9.43E-07	7.12E-07	6.50E-20
2.49E-09	300	1.22E+19	0.00E+00	4.91E-06	5.26E+05	0.00E+00	1.65E-17	3.34E+05	3.96E-05	1.40E+05	1.47E-05	1.25E-11	1.80E-06	9.67E-09	7.92E-06	1.19E-05	1.23E-06	1.91E-06	6.55E-07	0.00E+00	1.91E-08	5.87E-11	8.00E-22	1.41E-21	7.38E-45	2.81E-22	1.40E-35	3.48E-38	8.59E-34	6.37E-39	2.48E-34	7.81E-06	1.53E-35	1.37E-24	8.54E-17	4.28E-30	2.18E-37	8.21E-55	8.45E-53	4.03E-43	0.00E+00	1.79E-19	1.19E-07	2.84E-06	0.00E+00	0.00E+00	9.78E-07	7.39E-07	6.99E-20
2.50E-09	300	1.22E+19	0.00E+00	5.09E-06	5.26E+05	0.00E+00	1.77E-17	3.34E+05	4.11E-05	1.40E+05	1.53E-05	1.30E-11	1.86E-06	1.00E-08	8.22E-06	1.24E-05	1.27E-06	1.98E-06	6.80E-07	0.00E+00	1.98E-08	6.09E-11	8.61E-22	1.51E-21	8.24E-45	3.03E-22	1.57E-35	3.74E-38	9.24E-34	7.11E-39	2.77E-34	8.11E-06	1.71E-35	1.43E-24	8.86E-17	4.61E-30	2.43E-37	9.49E-55	9.43E-53	4.50E-43	0.00E+00	1.93E-19	1.24E-07	2.95E-06	0.00E+00	0.00E+00	1.01E-06	7.66E-07	7.52E-20
2.51E-09	300	1.22E+19	0.00E+00	5.28E-06	5.26E+05	0.00E+00	1.91E-17	3.34E+05	4.26E-05	1.40E+05	1.58E-05	1.35E-11	1.93E-06	1.04E-08	8.52E-06	1.29E-05	1.32E-06	2.06E-06	7.05E-07	0.00E+00	2.05E-08	6.32E-11	9.26E-22	1.63E-21	9.19E-45	3.26E-22	1.75E-35	4.03E-38	9.94E-34	7.93E-39	3.09E-34	8.41E-06	1.91E-35	1.48E-24	9.19E-17	4.96E-30	2.72E-37	1.10E-54	1.05E-52	5.02E-43	0.00E+00	2.07E-19	1.28E-07	3.06E-06	0.00E+00	0.00E+00	1.05E-06	7.95E-07	8.10E-20
2.52E-09	300	1.22E+19	0.00E+00	5.47E-06	5.26E+05	0.00E+00	2.05E-17	3.34E+05	4.42E-05	1.40E+05	1.64E-05	1.40E-11	2.00E-06	1.08E-08	8.84E-06	1.33E-05	1.37E-06	2.13E-06	7.31E-07	0.00E+00	2.13E-08	6.55E-11	9.96E-22	1.75E-21	1.03E-44	3.50E-22	1.95E-35	4.33E-38	1.07E-33	8.85E-39	3.46E-34	8.72E-06	2.13E-35	1.53E-24	9.53E-17	5.34E-30	3.03E-37	1.27E-54	1.18E-52	5.61E-43	0.00E+00	2.23E-19	1.33E-07	3.17E-06	0.00E+00	0.00E+00	1.09E-06	8.24E-07	8.71E-20
2.53E-09	300	1.22E+19	0.00E+00	5.68E-06	5.26E+05	0.00E+00	2.21E-17	3.34E+05	4.59E-05	1.40E+05	1.70E-05	1.45E-11	2.08E-06	1.12E-08	9.17E-06	1.38E-05	1.42E-06	2.21E-06	7.58E-07	0.00E+00	2.21E-08	6.80E-11	1.07E-21	1.89E-21	1.15E-44	3.77E-22	2.18E-35	4.66E-38	1.15E-33	9.88E-39	3.86E-34	9.05E-06	2.38E-35	1.59E-24	9.89E-17	5.75E-30	3.38E-37	1.46E-54	1.31E-52	6.26E-43	0.00E+00	2.40E-19	1.38E-07	3.29E-06	0.00E+00	0.00E+00	1.13E-06	8.55E-07	9.37E-20
2.54E-09	300	1.22E+19	0.00E+00	5.89E-06	5.26E+05	0.00E+00	2.38E-17	3.34E+05	4.76E-05	1.40E+05	1.77E-05	1.50E-11	2.16E-06	1.16E-08	9.51E-06	1.43E-05	1.48E-06	2.29E-06	7.87E-07	0.00E+00	2.29E-08	7.05E-11	1.15E-21	2.03E-21	1.28E-44	4.06E-22	2.43E-35	5.01E-38	1.24E-33	1.10E-38	4.31E-34	9.38E-06	2.65E-35	1.65E-24	1.03E-16	6.19E-30	3.78E-37	1.69E-54	1.46E-52	6.99E-43	0.00E+00	2.58E-19	1.43E-07	3.41E-06	0.00E+00	0.00E+00	1.17E-06	8.87E-07	1.01E-19
2.55E-09	300	1.22E+19	0.00E+00	6.11E-06	5.26E+05	0.00E+00	2.56E-17	3.34E+05	4.94E-05	1.40E+05	1.83E-05	1.56E-11	2.24E-06	1.20E-08	9.87E-06	1.49E-05	1.53E-06	2.38E-06	8.16E-07	0.00E+00	2.37E-08	7.31E-11	1.24E-21	2.18E-21	1.43E-44	4.37E-22	2.71E-35	5.39E-38	1.33E-33	1.23E-38	4.81E-34	9.73E-06	2.96E-35	1.71E-24	1.06E-16	6.66E-30	4.21E-37	1.96E-54	1.63E-52	7.81E-43	0.00E+00	2.78E-19	1.48E-07	3.54E-06	0.00E+00	0.00E+00	1.22E-06	9.20E-07	1.08E-19
2.56E-09	300	1.22E+19	0.00E+00	6.34E-06	5.26E+05	0.00E+00	2.75E-17	3.34E+05	5.12E-05	1.40E+05	1.90E-05	1.62E-11	2.32E-06	1.25E-08	1.02E-05	1.54E-05	1.59E-06	2.47E-06	8.46E-07	0.00E+00	2.46E-08	7.59E-11	1.34E-21	2.35E-21	1.59E-44	4.70E-22	3.03E-35	5.80E-38	1.43E-33	1.37E-38	5.37E-34	1.01E-05	3.30E-35	1.78E-24	1.10E-16	7.17E-30	4.70E-37	2.26E-54	1.82E-52	8.72E-43	0.00E+00	2.99E-19	1.54E-07	3.67E-06	0.00E+00	0.00E+00	1.26E-06	9.54E-07	1.17E-19
2.57E-09	300	1.22E+19	0.00E+00	6.57E-06	5.26E+05	0.00E+00	2.96E-17	3.34E+05	5.31E-05	1.40E+05	1.97E-05	1.68E-11	2.41E-06	1.30E-08	1.06E-05	1.60E-05	1.65E-06	2.56E-06	8.78E-07	0.00E+00	2.56E-08	7.87E-11	1.44E-21	2.53E-21	1.78E-44	5.05E-22	3.38E-35	6.24E-38	1.54E-33	1.53E-38	5.99E-34	1.05E-05	3.69E-35	1.84E-24	1.14E-16	7.72E-30	5.25E-37	2.62E-54	2.04E-52	9.73E-43	0.00E+00	3.22E-19	1.60E-07	3.81E-06	0.00E+00	0.00E+00	1.31E-06	9.90E-07	1.26E-19
2.58E-09	300	1.22E+19	0.00E+00	6.82E-06	5.26E+05	0.00E+00	3.19E-17	3.34E+05	5.51E-05	1.40E+05	2.04E-05	1.74E-11	2.50E-06	1.34E-08	1.10E-05	1.66E-05	1.71E-06	2.66E-06	9.11E-07	0.00E+00	2.65E-08	8.16E-11	1.55E-21	2.72E-21	1.98E-44	5.44E-22	3.77E-35	6.72E-38	1.66E-33	1.71E-38	6.69E-34	1.09E-05	4.11E-35	1.91E-24	1.19E-16	8.31E-30	5.86E-37	3.03E-54	2.27E-52	1.09E-42	0.00E+00	3.46E-19	1.66E-07	3.95E-06	0.00E+00	0.00E+00	1.36E-06	1.03E-06	1.35E-19
2.59E-09	300	1.22E+19	0.00E+00	7.07E-06	5.26E+05	0.00E+00	3.43E-17	3.34E+05	5.71E-05	1.40E+05	2.12E-05	1.81E-11	2.59E-06	1.39E-08	1.14E-05	1.72E-05	1.77E-06	2.75E-06	9.44E-07	0.00E+00	2.75E-08	8.47E-11	1.66E-21	2.93E-21	2.21E-44	5.85E-22	4.21E-35	7.23E-38	1.79E-33	1.91E-38	7.47E-34	1.13E-05	4.59E-35	1.98E-24	1.23E-16	8.95E-30	6.54E-37	3.50E-54	2.54E-52	1.21E-42	0.00E+00	3.72E-19	1.72E-07	4.10E-06	0.00E+00	0.00E+00	1.41E-06	1.06E-06	1.45E-19
2.60E-09	300	1.22E+19	0.00E+00	7.33E-06	5.26E+05	0.00E+00	3.69E-17	3.34E+05	5.93E-05	1.40E+05	2.20E-05	1.87E-11	2.68E-06	1.45E-08	1.18E-05	1.79E-05	1.84E-06	2.86E-06	9.80E-07	0.00E+00	2.85E-08	8.78E-11	1.79E-21	3.15E-21	2.47E-44	6.30E-22	4.69E-35	7.77E-38	1.92E-33	2.13E-38	8.34E-34	1.17E-05	5.12E-35	2.06E-24	1.28E-16	9.63E-30	7.30E-37	4.05E-54	2.83E-52	1.35E-42	0.00E+00	4.01E-19	1.78E-07	4.25E-06	0.00E+00	0.00E+00	1.46E-06	1.10E-06	1.56E-19
2.61E-09	300	1.22E+19	0.00E+00	7.61E-06	5.26E+05	0.00E+00	3.97E-17	3.34E+05	6.15E-05	1.40E+05	2.28E-05	1.94E-11	2.78E-06	1.50E-08	1.23E-05	1.85E-05	1.91E-06	2.96E-06	1.02E-06	0.00E+00	2.96E-08	9.11E-11	1.93E-21	3.39E-21	2.76E-44	6.77E-22	5.24E-35	8.36E-38	2.07E-33	2.38E-38	9.31E-34	1.21E-05	5.72E-35	2.13E-24	1.33E-16	1.04E-29	8.14E-37	4.69E-54	3.16E-52	1.51E-42	0.00E+00	4.31E-19	1.85E-07	4.41E-06	0.00E+00	0.00E+00	1.52E-06	1.15E-06	1.68E-19
2.62E-09	300	1.22E+19	0.00E+00	7.89E-06	5.26E+05	0.00E+00	4.27E-17	3.34E+05	6.38E-05	1.40E+05	2.37E-05	2.02E-11	2.89E-06	1.56E-08	1.27E-05	1.92E-05	1.98E-06	3.07E-06	1.05E-06	0.00E+00	3.07E-08	9.45E-11	2.07E-21	3.64E-21	3.08E-44	7.29E-22	5.85E-35	9.00E-38	2.22E-33	2.65E-38	1.04E-33	1.26E-05	6.38E-35	2.21E-24	1.37E-16	1.12E-29	9.09E-37	5.43E-54	3.52E-52	1.69E-42	0.00E+00	4.64E-19	1.92E-07	4.57E-06	0.00E+00	0.00E+00	1.57E-06	1.19E-06	1.81E-19
2.63E-09	300	1.22E+19	0.00E+00	8.19E-06	5.26E+05	0.00E+00	4.60E-17	3.34E+05	6.61E-05	1.40E+05	2.46E-05	2.09E-11	3.00E-06	1.61E-08	1.32E-05	1.99E-05	2.05E-06	3.19E-06	1.09E-06	0.00E+00	3.18E-08	9.80E-11	2.23E-21	3.92E-21	3.43E-44	7.84E-22	6.53E-35	9.68E-38	2.39E-33	2.96E-38	1.16E-33	1.30E-05	7.12E-35	2.30E-24	1.43E-16	1.20E-29	1.01E-36	6.28E-54	3.93E-52	1.89E-42	0.00E+00	4.99E-19	1.99E-07	4.74E-06	0.00E+00	0.00E+00	1.63E-06	1.23E-06	1.95E-19
2.64E-09	300	1.22E+19	0.00E+00	8.49E-06	5.26E+05	0.00E+00	4.95E-17	3.34E+05	6.86E-05	1.40E+05	2.55E-05	2.17E-11	3.11E-06	1.67E-08	1.37E-05	2.07E-05	2.13E-06	3.31E-06	1.13E-06	0.00E+00	3.30E-08	1.02E-10	2.40E-21	4.22E-21	3.83E-44	8.44E-22	7.28E-35	1.04E-37	2.58E-33	3.31E-38	1.30E-33	1.35E-05	7.95E-35	2.38E-24	1.48E-16	1.29E-29	1.13E-36	7.26E-54	4.39E-52	2.11E-42	0.00E+00	5.37E-19	2.06E-07	4.92E-06	0.00E+00	0.00E+00	1.69E-06	1.28E-06	2.10E-19
2.65E-09	300	1.22E+19	0.00E+00	8.81E-06	5.26E+05	0.00E+00	5.33E-17	3.34E+05	7.12E-05	1.40E+05	2.64E-05	2.25E-11	3.22E-06	1.74E-08	1.42E-05	2.15E-05	2.21E-06	3.43E-06	1.18E-06	0.00E+00	3.42E-08	1.05E-10	2.58E-21	4.54E-21	4.28E-44	9.08E-22	8.13E-35	1.12E-37	2.77E-33	3.69E-38	1.45E-33	1.40E-05	8.87E-35	2.47E-24	1.53E-16	1.39E-29	1.26E-36	8.40E-54	4.90E-52	2.35E-42	0.00E+00	5.78E-19	2.14E-07	5.10E-06	0.00E+00	0.00E+00	1.76E-06	1.33E-06	2.25E-19
2.66E-09	300	1.22E+19	0.00E+00	9.13E-06	5.26E+05	0.00E+00	5.73E-17	3.34E+05	7.38E-05	1.40E+05	2.74E-05	2.33E-11	3.34E-06	1.80E-08	1.48E-05	2.23E-05	2.29E-06	3.56E-06	1.22E-06	0.00E+00	3.55E-08	1.09E-10	2.78E-21	4.88E-21	4.77E-44	9.77E-22	9.07E-35	1.21E-37	2.98E-33	4.12E-38	1.62E-33	1.46E-05	9.90E-35	2.56E-24	1.59E-16	1.50E-29	1.41E-36	9.72E-54	5.47E-52	2.63E-42	0.00E+00	6.21E-19	2.22E-07	5.29E-06	0.00E+00	0.00E+00	1.82E-06	1.38E-06	2.43E-19
2.67E-09	300	1.22E+19	0.00E+00	9.47E-06	5.26E+05	0.00E+00	6.17E-17	3.34E+05	7.66E-05	1.40E+05	2.84E-05	2.42E-11	3.47E-06	1.87E-08	1.53E-05	2.31E-05	2.37E-06	3.69E-06	1.27E-06	0.00E+00	3.68E-08	1.13E-10	2.99E-21	5.25E-21	5.33E-44	1.05E-21	1.01E-34	1.30E-37	3.21E-33	4.60E-38	1.81E-33	1.51E-05	1.11E-34	2.66E-24	1.65E-16	1.61E-29	1.57E-36	1.13E-53	6.10E-52	2.93E-42	0.00E+00	6.68E-19	2.30E-07	5.49E-06	0.00E+00	0.00E+00	1.89E-06	1.43E-06	2.61E-19
2.68E-09	300	1.22E+19	0.00E+00	9.83E-06	5.26E+05	0.00E+00	6.63E-17	3.34E+05	7.94E-05	1.40E+05	2.95E-05	2.51E-11	3.60E-06	1.94E-08	1.59E-05	2.39E-05	2.46E-06	3.83E-06	1.31E-06	0.00E+00	3.82E-08	1.18E-10	3.21E-21	5.65E-21	5.95E-44	1.13E-21	1.13E-34	1.40E-37	3.45E-33	5.13E-38	2.02E-33	1.57E-05	1.23E-34	2.76E-24	1.71E-16	1.74E-29	1.76E-36	1.30E-53	6.81E-52	3.27E-42	0.00E+00	7.19E-19	2.39E-07	5.69E-06	0.00E+00	0.00E+00	1.96E-06	1.48E-06	2.81E-19
2.69E-09	300	1.22E+19	0.00E+00	1.02E-05	5.26E+05	0.00E+00	7.14E-17	3.34E+05	8.24E-05	1.40E+05	3.06E-05	2.60E-11	3.73E-06	2.01E-08	1.65E-05	2.48E-05	2.55E-06	3.97E-06	1.36E-06	0.00E+00	3.96E-08	1.22E-10	3.46E-21	6.08E-21	6.64E-44	1.22E-21	1.26E-34	1.50E-37	3.71E-33	5.72E-38	2.25E-33	1.62E-05	1.38E-34	2.86E-24	1.78E-16	1.87E-29	1.96E-36	1.51E-53	7.60E-52	3.66E-42	0.00E+00	7.74E-19	2.48E-07	5.91E-06	0.00E+00	0.00E+00	2.03E-06	1.53E-06	3.02E-19
2.70E-09	300	1.22E+19	0.00E+00	1.06E-05	5.26E+05	0.00E+00	7.68E-17	3.34E+05	8.54E-05	1.40E+05	3.17E-05	2.70E-11	3.87E-06	2.09E-08	1.71E-05	2.58E-05	2.65E-06	4.12E-06	1.41E-06	0.00E+00	4.11E-08	1.27E-10	3.72E-21	6.54E-21	7.41E-44	1.31E-21	1.41E-34	1.62E-37	3.99E-33	6.39E-38	2.51E-33	1.68E-05	1.54E-34	2.97E-24	1.84E-16	2.02E-29	2.19E-36	1.74E-53	8.48E-52	4.08E-42	0.00E+00	8.33E-19	2.57E-07	6.13E-06	0.00E+00	0.00E+00	2.11E-06	1.59E-06	3.25E-19
2.71E-09	300	1.22E+19	0.00E+00	1.10E-05	5.26E+05	0.00E+00	8.26E-17	3.34E+05	8.86E-05	1.40E+05	3.29E-05	2.80E-11	4.02E-06	2.16E-08	1.77E-05	2.67E-05	2.75E-06	4.27E-06	1.46E-06	0.00E+00	4.27E-08	1.31E-10	4.00E-21	7.04E-21	8.27E-44	1.41E-21	1.57E-34	1.74E-37	4.30E-33	7.13E-38	2.81E-33	1.75E-05	1.71E-34	3.08E-24	1.91E-16	2.17E-29	2.44E-36	2.02E-53	9.46E-52	4.56E-42	0.00E+00	8.96E-19	2.66E-07	6.35E-06	0.00E+00	0.00E+00	2.19E-06	1.65E-06	3.50E-19
2.72E-09	300	1.22E+19	0.00E+00	1.14E-05	5.26E+05	0.00E+00	8.89E-17	3.34E+05	9.19E-05	1.40E+05	3.41E-05	2.91E-11	4.16E-06	2.24E-08	1.84E-05	2.77E-05	2.85E-06	4.43E-06	1.52E-06	0.00E+00	4.42E-08	1.36E-10	4.31E-21	7.58E-21	9.22E-44	1.52E-21	1.75E-34	1.87E-37	4.62E-33	7.96E-38	3.13E-33	1.81E-05	1.91E-34	3.19E-24	1.98E-16	2.34E-29	2.72E-36	2.33E-53	1.06E-51	5.09E-42	0.00E+00	9.64E-19	2.76E-07	6.59E-06	0.00E+00	0.00E+00	2.27E-06	1.71E-06	3.76E-19
2.73E-09	300	1.22E+19	0.00E+00	1.18E-05	5.26E+05	0.00E+00	9.57E-17	3.34E+05	9.54E-05	1.40E+05	3.54E-05	3.02E-11	4.32E-06	2.33E-08	1.91E-05	2.87E-05	2.96E-06	4.60E-06	1.58E-06	0.00E+00	4.59E-08	1.41E-10	4.63E-21	8.15E-21	1.03E-43	1.63E-21	1.96E-34	2.01E-37	4.97E-33	8.88E-38	3.50E-33	1.88E-05	2.14E-34	3.31E-24	2.06E-16	2.52E-29	3.04E-36	2.70E-53	1.18E-51	5.69E-42	0.00E+00	1.04E-18	2.87E-07	6.84E-06	0.00E+00	0.00E+00	2.35E-06	1.78E-06	4.05E-19
2.74E-09	300	1.22E+19	0.00E+00	1.22E-05	5.26E+05	0.00E+00	1.03E-16	3.34E+05	9.89E-05	1.40E+05	3.67E-05	3.13E-11	4.48E-06	2.41E-08	1.98E-05	2.98E-05	3.07E-06	4.77E-06	1.63E-06	0.00E+00	4.76E-08	1.47E-10	4.98E-21	8.77E-21	1.15E-43	1.75E-21	2.18E-34	2.16E-37	5.35E-33	9.91E-38	3.91E-33	1.95E-05	2.38E-34	3.44E-24	2.13E-16	2.71E-29	3.39E-36	3.13E-53	1.32E-51	6.35E-42	0.00E+00	1.12E-18	2.97E-07	7.09E-06	0.00E+00	0.00E+00	2.44E-06	1.84E-06	4.35E-19
2.75E-09	300	1.22E+19	0.00E+00	1.27E-05	5.26E+05	0.00E+00	1.11E-16	3.34E+05	1.03E-04	1.40E+05	3.81E-05	3.25E-11	4.65E-06	2.50E-08	2.05E-05	3.09E-05	3.18E-06	4.95E-06	1.70E-06	0.00E+00	4.94E-08	1.52E-10	5.36E-21	9.43E-21	1.28E-43	1.89E-21	2.44E-34	2.33E-37	5.76E-33	1.11E-37	4.37E-33	2.02E-05	2.66E-34	3.57E-24	2.21E-16	2.92E-29	3.79E-36	3.62E-53	1.47E-51	7.09E-42	0.00E+00	1.20E-18	3.08E-07	7.35E-06	0.00E+00	0.00E+00	2.53E-06	1.91E-06	4.69E-19
2.76E-09	300	1.22E+19	0.00E+00	1.32E-05	5.26E+05	0.00E+00	1.19E-16	3.34E+05	1.06E-04	1.40E+05	3.95E-05	3.37E-11	4.82E-06	2.60E-08	2.13E-05	3.21E-05	3.30E-06	5.13E-06	1.76E-06	0.00E+00	5.12E-08	1.58E-10	5.77E-21	1.02E-20	1.43E-43	2.03E-21	2.72E-34	2.50E-37	6.20E-33	1.23E-37	4.88E-33	2.10E-05	2.97E-34	3.70E-24	2.29E-16	3.14E-29	4.23E-36	4.19E-53	1.64E-51	7.92E-42	0.00E+00	1.29E-18	3.20E-07	7.63E-06	0.00E+00	0.00E+00	2.63E-06	1.98E-06	5.04E-19
2.77E-09	300	1.22E+19	0.00E+00	1.37E-05	5.26E+05	0.00E+00	1.28E-16	3.34E+05	1.10E-04	1.40E+05	4.10E-05	3.49E-11	5.00E-06	2.70E-08	2.21E-05	3.33E-05	3.42E-06	5.32E-06	1.82E-06	0.00E+00	5.31E-08	1.64E-10	6.21E-21	1.09E-20	1.60E-43	2.19E-21	3.04E-34	2.69E-37	6.67E-33	1.38E-37	5.45E-33	2.18E-05	3.31E-34	3.84E-24	2.38E-16	3.38E-29	4.72E-36	4.84E-53	1.83E-51	8.84E-42	0.00E+00	1.39E-18	3.32E-07	7.91E-06	0.00E+00	0.00E+00	2.72E-06	2.06E-06	5.42E-19
2.78E-09	300	1.22E+19	0.00E+00	1.42E-05	5.26E+05	0.00E+00	1.38E-16	3.34E+05	1.14E-04	1.40E+05	4.25E-05	3.62E-11	5.19E-06	2.80E-08	2.29E-05	3.45E-05	3.55E-06	5.52E-06	1.89E-06	0.00E+00	5.51E-08	1.70E-10	6.68E-21	1.18E-20	1.78E-43	2.35E-21	3.39E-34	2.90E-37	7.17E-33	1.54E-37	6.08E-33	2.26E-05	3.70E-34	3.98E-24	2.47E-16	3.65E-29	5.26E-36	5.61E-53	2.04E-51	9.88E-42	0.00E+00	1.49E-18	3.44E-07	8.21E-06	0.00E+00	0.00E+00	2.82E-06	2.13E-06	5.84E-19
2.79E-09	300	1.22E+19	0.00E+00	1.47E-05	5.26E+05	0.00E+00	1.48E-16	3.34E+05	1.19E-04	1.40E+05	4.41E-05	3.76E-11	5.38E-06	2.90E-08	2.37E-05	3.58E-05	3.68E-06	5.72E-06	1.96E-06	0.00E+00	5.72E-08	1.76E-10	7.19E-21	1.26E-20	1.99E-43	2.53E-21	3.78E-34	3.12E-37	7.72E-33	1.72E-37	6.79E-33	2.34E-05	4.13E-34	4.13E-24	2.56E-16	3.93E-29	5.87E-36	6.49E-53	2.28E-51	1.10E-41	0.00E+00	1.61E-18	3.57E-07	8.51E-06	0.00E+00	0.00E+00	2.93E-06	2.21E-06	6.28E-19
2.80E-09	300	1.22E+19	0.00E+00	1.52E-05	5.26E+05	0.00E+00	1.60E-16	3.34E+05	1.23E-04	1.40E+05	4.57E-05	3.90E-11	5.58E-06	3.01E-08	2.46E-05	3.71E-05	3.82E-06	5.94E-06	2.04E-06	0.00E+00	5.93E-08	1.83E-10	7.73E-21	1.36E-20	2.22E-43	2.72E-21	4.22E-34	3.36E-37	8.30E-33	1.91E-37	7.59E-33	2.43E-05	4.60E-34	4.28E-24	2.66E-16	4.23E-29	6.55E-36	7.51E-53	2.54E-51	1.23E-41	0.00E+00	1.73E-18	3.70E-07	8.83E-06	0.00E+00	0.00E+00	3.04E-06	2.29E-06	6.75E-19
2.81E-09	300	1.22E+19	0.00E+00	1.58E-05	5.26E+05	0.00E+00	1.72E-16	3.34E+05	1.28E-04	1.40E+05	4.74E-05	4.04E-11	5.79E-06	3.12E-08	2.55E-05	3.85E-05	3.96E-06	6.16E-06	2.11E-06	0.00E+00	6.15E-08	1.89E-10	8.32E-21	1.46E-20	2.48E-43	2.93E-21	4.71E-34	3.61E-37	8.93E-33	2.14E-37	8.47E-33	2.52E-05	5.14E-34	4.45E-24	2.75E-16	4.55E-29	7.31E-36	8.69E-53	2.83E-51	1.38E-41	0.00E+00	1.86E-18	3.84E-07	9.16E-06	0.00E+00	0.00E+00	3.15E-06	2.38E-06	7.27E-19
2.82E-09	300	1.22E+19	0.00E+00	1.64E-05	5.26E+05	0.00E+00	1.85E-16	3.34E+05	1.33E-04	1.40E+05	4.92E-05	4.19E-11	6.00E-06	3.24E-08	2.65E-05	3.99E-05	4.11E-06	6.39E-06	2.19E-06	0.00E+00	6.38E-08	1.96E-10	8.95E-21	1.57E-20	2.77E-43	3.15E-21	5.25E-34	3.88E-37	9.61E-33	2.38E-37	9.47E-33	2.61E-05	5.73E-34	4.61E-24	2.86E-16	4.91E-29	8.16E-36	1.01E-52	3.16E-51	1.54E-41	0.00E+00	2.00E-18	3.98E-07	9.50E-06	0.00E+00	0.00E+00	3.27E-06	2.47E-06	7.82E-19
2.83E-09	300	1.22E+19	0.00E+00	1.70E-05	5.26E+05	0.00E+00	1.99E-16	3.34E+05	1.37E-04	1.40E+05	5.10E-05	4.35E-11	6.23E-06	3.36E-08	2.75E-05	4.14E-05	4.26E-06	6.63E-06	2.27E-06	0.00E+00	6.62E-08	2.04E-10	9.63E-21	1.69E-20	3.09E-43	3.39E-21	5.86E-34	4.18E-37	1.03E-32	2.66E-37	1.06E-32	2.71E-05	6.40E-34	4.78E-24	2.96E-16	5.29E-29	9.11E-36	1.16E-52	3.53E-51	1.72E-41	0.00E+00	2.15E-18	4.13E-07	9.85E-06	0.00E+00	0.00E+00	3.39E-06	2.56E-06	8.41E-19
2.84E-09	300	1.22E+19	0.00E+00	1.76E-05	5.26E+05	0.00E+00	2.14E-16	3.34E+05	1.43E-04	1.40E+05	5.29E-05	4.51E-11	6.46E-06	3.48E-08	2.85E-05	4.30E-05	4.42E-06	6.87E-06	2.36E-06	0.00E+00	6.86E-08	2.11E-10	1.04E-20	1.82E-20	3.44E-43	3.65E-21	6.54E-34	4.50E-37	1.11E-32	2.97E-37	1.18E-32	2.81E-05	7.14E-34	4.96E-24	3.07E-16	5.69E-29	1.02E-35	1.35E-52	3.94E-51	1.92E-41	0.00E+00	2.32E-18	4.28E-07	1.02E-05	0.00E+00	0.00E+00	3.52E-06	2.66E-06	9.05E-19
2.85E-09	300	1.22E+19	0.00E+00	1.83E-05	5.26E+05	0.00E+00	2.30E-16	3.34E+05	1.48E-04	1.40E+05	5.49E-05	4.68E-11	6.70E-06	3.61E-08	2.96E-05	4.46E-05	4.59E-06	7.13E-06	2.44E-06	0.00E+00	7.12E-08	2.19E-10	1.11E-20	1.96E-20	3.84E-43	3.93E-21	7.30E-34	4.84E-37	1.20E-32	3.31E-37	1.32E-32	2.92E-05	7.97E-34	5.15E-24	3.19E-16	6.13E-29	1.13E-35	1.56E-52	4.39E-51	2.14E-41	0.00E+00	2.49E-18	4.44E-07	1.06E-05	0.00E+00	0.00E+00	3.65E-06	2.76E-06	9.74E-19
2.86E-09	300	1.22E+19	0.00E+00	1.90E-05	5.26E+05	0.00E+00	2.48E-16	3.34E+05	1.53E-04	1.40E+05	5.69E-05	4.86E-11	6.95E-06	3.75E-08	3.07E-05	4.62E-05	4.76E-06	7.39E-06	2.54E-06	0.00E+00	7.38E-08	2.27E-10	1.20E-20	2.11E-20	4.29E-43	4.22E-21	8.15E-34	5.20E-37	1.29E-32	3.70E-37	1.47E-32	3.02E-05	8.89E-34	5.34E-24	3.31E-16	6.61E-29	1.27E-35	1.80E-52	4.90E-51	2.39E-41	0.00E+00	2.68E-18	4.61E-07	1.10E-05	0.00E+00	0.00E+00	3.78E-06	2.86E-06	1.05E-18
2.87E-09	300	1.22E+19	0.00E+00	1.97E-05	5.26E+05	0.00E+00	2.67E-16	3.34E+05	1.59E-04	1.40E+05	5.91E-05	5.04E-11	7.21E-06	3.89E-08	3.18E-05	4.80E-05	4.93E-06	7.67E-06	2.63E-06	0.00E+00	7.66E-08	2.36E-10	1.29E-20	2.27E-20	4.79E-43	4.54E-21	9.10E-34	5.60E-37	1.39E-32	4.13E-37	1.65E-32	3.14E-05	9.92E-34	5.54E-24	3.43E-16	7.12E-29	1.41E-35	2.09E-52	5.47E-51	2.68E-41	0.00E+00	2.89E-18	4.78E-07	1.14E-05	0.00E+00	0.00E+00	3.93E-06	2.96E-06	1.13E-18
2.88E-09	300	1.22E+19	0.00E+00	2.04E-05	5.26E+05	0.00E+00	2.87E-16	3.34E+05	1.65E-04	1.40E+05	6.13E-05	5.22E-11	7.48E-06	4.03E-08	3.30E-05	4.97E-05	5.12E-06	7.96E-06	2.73E-06	0.00E+00	7.94E-08	2.45E-10	1.39E-20	2.44E-20	5.34E-43	4.89E-21	1.02E-33	6.02E-37	1.49E-32	4.61E-37	1.84E-32	3.25E-05	1.11E-33	5.75E-24	3.56E-16	7.67E-29	1.58E-35	2.42E-52	6.11E-51	2.99E-41	0.00E+00	3.11E-18	4.96E-07	1.18E-05	0.00E+00	0.00E+00	4.07E-06	3.07E-06	1.21E-18
2.89E-09	300	1.22E+19	0.00E+00	2.12E-05	5.26E+05	0.00E+00	3.09E-16	3.34E+05	1.71E-04	1.40E+05	6.35E-05	5.42E-11	7.76E-06	4.18E-08	3.42E-05	5.16E-05	5.31E-06	8.25E-06	2.83E-06	0.00E+00	8.24E-08	2.54E-10	1.49E-20	2.63E-20	5.96E-43	5.26E-21	1.13E-33	6.48E-37	1.60E-32	5.14E-37	2.06E-32	3.37E-05	1.24E-33	5.96E-24	3.69E-16	8.27E-29	1.76E-35	2.80E-52	6.81E-51	3.34E-41	0.00E+00	3.34E-18	5.14E-07	1.23E-05	0.00E+00	0.00E+00	4.22E-06	3.19E-06	1.30E-18
2.90E-09	300	1.22E+19	0.00E+00	2.20E-05	5.26E+05	0.00E+00	3.32E-16	3.34E+05	1.78E-04	1.40E+05	6.59E-05	5.62E-11	8.05E-06	4.34E-08	3.55E-05	5.35E-05	5.51E-06	8.56E-06	2.94E-06	0.00E+00	8.55E-08	2.63E-10	1.61E-20	2.83E-20	6.65E-43	5.66E-21	1.26E-33	6.97E-37	1.73E-32	5.74E-37	2.30E-32	3.50E-05	1.38E-33	6.19E-24	3.83E-16	8.91E-29	1.96E-35	3.24E-52	7.60E-51	3.73E-41	0.00E+00	3.60E-18	5.34E-07	1.27E-05	0.00E+00	0.00E+00	4.38E-06	3.31E-06	1.40E-18
2.91E-09	300	1.22E+19	0.00E+00	2.28E-05	5.26E+05	0.00E+00	3.57E-16	3.34E+05	1.84E-04	1.40E+05	6.84E-05	5.83E-11	8.34E-06	4.50E-08	3.68E-05	5.55E-05	5.71E-06	8.88E-06	3.04E-06	0.00E+00	8.87E-08	2.73E-10	1.73E-20	3.04E-20	7.43E-43	6.09E-21	1.41E-33	7.50E-37	1.86E-32	6.40E-37	2.57E-32	3.63E-05	1.54E-33	6.42E-24	3.97E-16	9.60E-29	2.19E-35	3.75E-52	8.48E-51	4.17E-41	0.00E+00	3.87E-18	5.54E-07	1.32E-05	0.00E+00	0.00E+00	4.54E-06	3.43E-06	1.51E-18
2.92E-09	300	1.22E+19	0.00E+00	2.36E-05	5.26E+05	0.00E+00	3.84E-16	3.34E+05	1.91E-04	1.40E+05	7.09E-05	6.05E-11	8.66E-06	4.67E-08	3.82E-05	5.76E-05	5.92E-06	9.21E-06	3.16E-06	0.00E+00	9.20E-08	2.83E-10	1.86E-20	3.27E-20	8.29E-43	6.55E-21	1.57E-33	8.07E-37	2.00E-32	7.15E-37	2.87E-32	3.77E-05	1.72E-33	6.66E-24	4.12E-16	1.03E-28	2.45E-35	4.34E-52	9.47E-51	4.66E-41	0.00E+00	4.16E-18	5.74E-07	1.37E-05	0.00E+00	0.00E+00	4.71E-06	3.56E-06	1.62E-18
2.93E-09	300	1.22E+19	0.00E+00	2.45E-05	5.26E+05	0.00E+00	4.14E-16	3.34E+05	1.98E-04	1.40E+05	7.35E-05	6.27E-11	8.98E-06	4.84E-08	3.96E-05	5.97E-05	6.14E-06	9.55E-06	3.28E-06	0.00E+00	9.54E-08	2.94E-10	2.00E-20	3.52E-20	9.25E-43	7.05E-21	1.76E-33	8.68E-37	2.15E-32	7.98E-37	3.20E-32	3.91E-05	1.92E-33	6.91E-24	4.27E-16	1.11E-28	2.73E-35	5.02E-52	1.06E-50	5.21E-41	0.00E+00	4.48E-18	5.96E-07	1.42E-05	0.00E+00	0.00E+00	4.89E-06	3.69E-06	1.75E-18
2.94E-09	300	1.22E+19	0.00E+00	2.54E-05	5.26E+05	0.00E+00	4.45E-16	3.34E+05	2.06E-04	1.40E+05	7.63E-05	6.51E-11	9.31E-06	5.02E-08	4.11E-05	6.20E-05	6.37E-06	9.91E-06	3.40E-06	0.00E+00	9.89E-08	3.05E-10	2.15E-20	3.79E-20	1.03E-42	7.58E-21	1.96E-33	9.34E-37	2.31E-32	8.90E-37	3.58E-32	4.05E-05	2.14E-33	7.17E-24	4.43E-16	1.20E-28	3.05E-35	5.81E-52	1.18E-50	5.82E-41	0.00E+00	4.82E-18	6.18E-07	1.47E-05	0.00E+00	0.00E+00	5.07E-06	3.83E-06	1.88E-18
2.95E-09	300	1.22E+19	0.00E+00	2.64E-05	5.26E+05	0.00E+00	4.79E-16	3.34E+05	2.13E-04	1.40E+05	7.91E-05	6.75E-11	9.66E-06	5.21E-08	4.26E-05	6.43E-05	6.61E-06	1.03E-05	3.52E-06	0.00E+00	1.03E-07	3.16E-10	2.32E-20	4.08E-20	1.15E-42	8.16E-21	2.19E-33	1.01E-36	2.49E-32	9.93E-37	4.00E-32	4.20E-05	2.39E-33	7.44E-24	4.60E-16	1.30E-28	3.40E-35	6.72E-52	1.32E-50	6.50E-41	0.00E+00	5.18E-18	6.41E-07	1.53E-05	0.00E+00	0.00E+00	5.26E-06	3.97E-06	2.02E-18
2.96E-09	300	1.22E+19	0.00E+00	2.74E-05	5.26E+05	0.00E+00	5.15E-16	3.34E+05	2.21E-04	1.40E+05	8.21E-05	7.00E-11	1.00E-05	5.40E-08	4.42E-05	6.67E-05	6.86E-06	1.07E-05	3.66E-06	0.00E+00	1.06E-07	3.28E-10	2.49E-20	4.39E-20	1.29E-42	8.78E-21	2.44E-33	1.08E-36	2.68E-32	1.11E-36	4.47E-32	4.36E-05	2.66E-33	7.72E-24	4.77E-16	1.40E-28	3.79E-35	7.78E-52	1.47E-50	7.27E-41	0.00E+00	5.58E-18	6.65E-07	1.59E-05	0.00E+00	0.00E+00	5.46E-06	4.12E-06	2.18E-18
2.97E-09	300	1.22E+19	0.00E+00	2.84E-05	5.26E+05	0.00E+00	5.54E-16	3.34E+05	2.29E-04	1.40E+05	8.51E-05	7.26E-11	1.04E-05	5.60E-08	4.59E-05	6.91E-05	7.11E-06	1.11E-05	3.79E-06	0.00E+00	1.10E-07	3.40E-10	2.68E-20	4.72E-20	1.43E-42	9.44E-21	2.73E-33	1.16E-36	2.88E-32	1.24E-36	5.00E-32	4.52E-05	2.97E-33	8.01E-24	4.95E-16	1.51E-28	4.23E-35	9.00E-52	1.64E-50	8.12E-41	0.00E+00	6.00E-18	6.89E-07	1.64E-05	0.00E+00	0.00E+00	5.66E-06	4.27E-06	2.34E-18
2.98E-09	300	1.22E+19	0.00E+00	2.94E-05	5.26E+05	0.00E+00	5.96E-16	3.34E+05	2.38E-04	1.40E+05	8.83E-05	7.53E-11	1.08E-05	5.81E-08	4.76E-05	7.17E-05	7.38E-06	1.15E-05	3.93E-06	0.00E+00	1.15E-07	3.53E-10	2.89E-20	5.08E-20	1.60E-42	1.02E-20	3.04E-33	1.25E-36	3.10E-32	1.38E-36	5.59E-32	4.69E-05	3.32E-33	8.31E-24	5.13E-16	1.62E-28	4.73E-35	1.04E-51	1.83E-50	9.08E-41	0.00E+00	6.45E-18	7.15E-07	1.71E-05	0.00E+00	0.00E+00	5.87E-06	4.43E-06	2.52E-18
2.99E-09	300	1.22E+19	0.00E+00	3.05E-05	5.26E+05	0.00E+00	6.42E-16	3.34E+05	2.47E-04	1.40E+05	9.16E-05	7.82E-11	1.12E-05	6.03E-08	4.93E-05	7.44E-05	7.65E-06	1.19E-05	4.08E-06	0.00E+00	1.19E-07	3.66E-10	3.10E-20	5.46E-20	1.79E-42	1.09E-20	3.39E-33	1.35E-36	3.33E-32	1.54E-36	6.24E-32	4.87E-05	3.70E-33	8.62E-24	5.32E-16	1.75E-28	5.27E-35	1.21E-51	2.04E-50	1.01E-40	0.00E+00	6.94E-18	7.42E-07	1.77E-05	0.00E+00	0.00E+00	6.09E-06	4.60E-06	2.71E-18
3.00E-09	300	1.22E+19	0.00E+00	3.17E-05	5.26E+05	0.00E+00	6.90E-16	3.34E+05	2.56E-04	1.40E+05	9.50E-05	8.11E-11	1.16E-05	6.25E-08	5.12E-05	7.72E-05	7.94E-06	1.23E-05	4.23E-06	0.00E+00	1.23E-07	3.80E-10	3.34E-20	5.88E-20	1.99E-42	1.18E-20	3.79E-33	1.45E-36	3.59E-32	1.72E-36	6.98E-32	5.05E-05	4.13E-33	8.94E-24	5.52E-16	1.89E-28	5.89E-35	1.40E-51	2.27E-50	1.13E-40	0.00E+00	7.47E-18	7.69E-07	1.83E-05	0.00E+00	0.00E+00	6.32E-06	4.77E-06	2.92E-18
3.01E-09	300	1.22E+19	0.00E+00	3.29E-05	5.26E+05	0.00E+00	7.43E-16	3.34E+05	2.66E-04	1.40E+05	9.85E-05	8.41E-11	1.20E-05	6.48E-08	5.31E-05	8.00E-05	8.23E-06	1.28E-05	4.39E-06	0.00E+00	1.28E-07	3.94E-10	3.59E-20	6.32E-20	2.23E-42	1.27E-20	4.23E-33	1.56E-36	3.86E-32	1.92E-36	7.80E-32	5.23E-05	4.61E-33	9.28E-24	5.72E-16	2.03E-28	6.57E-35	1.62E-51	2.54E-50	1.27E-40	0.00E+00	8.04E-18	7.98E-07	1.90E-05	0.00E+00	0.00E+00	6.55E-06	4.95E-06	3.14E-18
3.02E-09	300	1.22E+19	0.00E+00	3.41E-05	5.26E+05	0.00E+00	7.99E-16	3.34E+05	2.75E-04	1.40E+05	1.02E-04	8.72E-11	1.25E-05	6.73E-08	5.51E-05	8.30E-05	8.54E-06	1.33E-05	4.55E-06	0.00E+00	1.33E-07	4.08E-10	3.87E-20	6.80E-20	2.48E-42	1.36E-20	4.72E-33	1.68E-36	4.15E-32	2.14E-36	8.72E-32	5.43E-05	5.15E-33	9.63E-24	5.94E-16	2.19E-28	7.33E-35	1.87E-51	2.83E-50	1.42E-40	0.00E+00	8.65E-18	8.28E-07	1.97E-05	0.00E+00	0.00E+00	6.79E-06	5.13E-06	3.38E-18
3.03E-09	300	1.22E+19	0.00E+00	3.53E-05	5.26E+05	0.00E+00	8.60E-16	3.34E+05	2.86E-04	1.40E+05	1.06E-04	9.05E-11	1.29E-05	6.98E-08	5.71E-05	8.61E-05	8.86E-06	1.38E-05	4.72E-06	0.00E+00	1.38E-07	4.24E-10	4.16E-20	7.32E-20	2.77E-42	1.47E-20	5.27E-33	1.80E-36	4.47E-32	2.39E-36	9.75E-32	5.63E-05	5.74E-33	9.99E-24	6.16E-16	2.37E-28	8.18E-35	2.16E-51	3.16E-50	1.58E-40	0.00E+00	9.30E-18	8.58E-07	2.05E-05	0.00E+00	0.00E+00	7.05E-06	5.32E-06	3.63E-18
3.04E-09	300	1.22E+19	0.00E+00	3.67E-05	5.26E+05	0.00E+00	9.25E-16	3.34E+05	2.96E-04	1.40E+05	1.10E-04	9.38E-11	1.34E-05	7.24E-08	5.92E-05	8.93E-05	9.19E-06	1.43E-05	4.90E-06	0.00E+00	1.43E-07	4.39E-10	4.48E-20	7.87E-20	3.09E-42	1.58E-20	5.88E-33	1.94E-36	4.81E-32	2.67E-36	1.09E-31	5.84E-05	6.41E-33	1.04E-23	6.39E-16	2.55E-28	9.13E-35	2.50E-51	3.52E-50	1.77E-40	0.00E+00	1.00E-17	8.90E-07	2.12E-05	0.00E+00	0.00E+00	7.31E-06	5.52E-06	3.91E-18
3.05E-09	300	1.22E+19	0.00E+00	3.80E-05	5.26E+05	0.00E+00	9.95E-16	3.34E+05	3.07E-04	1.40E+05	1.14E-04	9.73E-11	1.39E-05	7.51E-08	6.14E-05	9.26E-05	9.53E-06	1.48E-05	5.08E-06	0.00E+00	1.48E-07	4.56E-10	4.82E-20	8.47E-20	3.45E-42	1.70E-20	6.56E-33	2.09E-36	5.17E-32	2.98E-36	1.22E-31	6.06E-05	7.15E-33	1.08E-23	6.63E-16	2.75E-28	1.02E-34	2.90E-51	3.93E-50	1.98E-40	0.00E+00	1.08E-17	9.24E-07	2.20E-05	0.00E+00	0.00E+00	7.58E-06	5.73E-06	4.21E-18
3.06E-09	300	1.22E+19	0.00E+00	3.94E-05	5.26E+05	0.00E+00	1.07E-15	3.34E+05	3.19E-04	1.40E+05	1.18E-04	1.01E-10	1.44E-05	7.79E-08	6.37E-05	9.61E-05	9.88E-06	1.54E-05	5.27E-06	0.00E+00	1.53E-07	4.73E-10	5.18E-20	9.11E-20	3.85E-42	1.82E-20	7.32E-33	2.25E-36	5.56E-32	3.32E-36	1.36E-31	6.28E-05	7.98E-33	1.12E-23	6.87E-16	2.97E-28	1.14E-34	3.35E-51	4.39E-50	2.22E-40	0.00E+00	1.16E-17	9.58E-07	2.29E-05	0.00E+00	0.00E+00	7.87E-06	5.94E-06	4.52E-18
3.07E-09	300	1.22E+19	0.00E+00	4.09E-05	5.26E+05	0.00E+00	1.15E-15	3.34E+05	3.31E-04	1.40E+05	1.23E-04	1.05E-10	1.50E-05	8.08E-08	6.61E-05	9.97E-05	1.03E-05	1.59E-05	5.47E-06	0.00E+00	1.59E-07	4.90E-10	5.57E-20	9.81E-20	4.30E-42	1.96E-20	8.17E-33	2.42E-36	5.98E-32	3.71E-36	1.53E-31	6.52E-05	8.91E-33	1.16E-23	7.13E-16	3.20E-28	1.27E-34	3.88E-51	4.90E-50	2.48E-40	0.00E+00	1.25E-17	9.94E-07	2.37E-05	0.00E+00	0.00E+00	8.16E-06	6.16E-06	4.87E-18
3.08E-09	300	1.22E+19	0.00E+00	4.24E-05	5.26E+05	0.00E+00	1.24E-15	3.34E+05	3.43E-04	1.40E+05	1.27E-04	1.09E-10	1.55E-05	8.38E-08	6.86E-05	1.03E-04	1.06E-05	1.65E-05	5.67E-06	0.00E+00	1.65E-07	5.09E-10	6.00E-20	1.06E-19	4.80E-42	2.11E-20	9.11E-33	2.60E-36	6.44E-32	4.14E-36	1.71E-31	6.76E-05	9.94E-33	1.20E-23	7.40E-16	3.46E-28	1.42E-34	4.49E-51	5.46E-50	2.77E-40	0.00E+00	1.34E-17	1.03E-06	2.46E-05	0.00E+00	0.00E+00	8.46E-06	6.39E-06	5.24E-18
3.09E-09	300	1.22E+19	0.00E+00	4.40E-05	5.26E+05	0.00E+00	1.33E-15	3.34E+05	3.56E-04	1.40E+05	1.32E-04	1.13E-10	1.61E-05	8.69E-08	7.11E-05	1.07E-04	1.10E-05	1.71E-05	5.88E-06	0.00E+00	1.71E-07	5.28E-10	6.45E-20	1.14E-19	5.35E-42	2.27E-20	1.02E-32	2.80E-36	6.93E-32	4.62E-36	1.91E-31	7.01E-05	1.11E-32	1.25E-23	7.67E-16	3.73E-28	1.58E-34	5.20E-51	6.09E-50	3.10E-40	0.00E+00	1.44E-17	1.07E-06	2.55E-05	0.00E+00	0.00E+00	8.78E-06	6.63E-06	5.63E-18
3.10E-09	300	1.22E+19	0.00E+00	4.57E-05	5.26E+05	0.00E+00	1.43E-15	3.34E+05	3.69E-04	1.40E+05	1.37E-04	1.17E-10	1.67E-05	9.01E-08	7.38E-05	1.11E-04	1.14E-05	1.78E-05	6.10E-06	0.00E+00	1.78E-07	5.47E-10	6.94E-20	1.22E-19	5.97E-42	2.44E-20	1.14E-32	3.01E-36	7.45E-32	5.15E-36	2.13E-31	7.27E-05	1.24E-32	1.29E-23	7.96E-16	4.03E-28	1.76E-34	6.01E-51	6.80E-50	3.47E-40	0.00E+00	1.55E-17	1.11E-06	2.65E-05	0.00E+00	0.00E+00	9.10E-06	6.87E-06	6.06E-18
3.11E-09	300	1.22E+19	0.00E+00	4.74E-05	5.26E+05	0.00E+00	1.54E-15	3.34E+05	3.83E-04	1.40E+05	1.42E-04	1.21E-10	1.73E-05	9.35E-08	7.65E-05	1.15E-04	1.19E-05	1.84E-05	6.33E-06	0.00E+00	1.84E-07	5.68E-10	7.47E-20	1.31E-19	6.67E-42	2.63E-20	1.27E-32	3.24E-36	8.02E-32	5.75E-36	2.39E-31	7.55E-05	1.38E-32	1.34E-23	8.25E-16	4.34E-28	1.97E-34	6.96E-51	7.59E-50	3.88E-40	0.00E+00	1.67E-17	1.15E-06	2.74E-05	0.00E+00	0.00E+00	9.44E-06	7.13E-06	6.52E-18
3.12E-09	300	1.22E+19	0.00E+00	4.91E-05	5.26E+05	0.00E+00	1.66E-15	3.34E+05	3.97E-04	1.40E+05	1.47E-04	1.26E-10	1.80E-05	9.70E-08	7.94E-05	1.20E-04	1.23E-05	1.91E-05	6.56E-06	0.00E+00	1.91E-07	5.89E-10	8.04E-20	1.41E-19	7.44E-42	2.83E-20	1.41E-32	3.48E-36	8.63E-32	6.42E-36	2.67E-31	7.83E-05	1.54E-32	1.39E-23	8.56E-16	4.69E-28	2.20E-34	8.06E-51	8.46E-50	4.34E-40	0.00E+00	1.80E-17	1.19E-06	2.85E-05	0.00E+00	0.00E+00	9.79E-06	7.40E-06	7.02E-18
3.13E-09	300	1.22E+19	0.00E+00	5.10E-05	5.26E+05	0.00E+00	1.79E-15	3.34E+05	4.12E-04	1.40E+05	1.53E-04	1.30E-10	1.87E-05	1.01E-07	8.23E-05	1.24E-04	1.28E-05	1.98E-05	6.81E-06	0.00E+00	1.98E-07	6.11E-10	8.65E-20	1.52E-19	8.30E-42	3.04E-20	1.58E-32	3.75E-36	9.28E-32	7.16E-36	2.99E-31	8.12E-05	1.72E-32	1.45E-23	8.88E-16	5.06E-28	2.45E-34	9.32E-51	9.44E-50	4.86E-40	0.00E+00	1.93E-17	1.24E-06	2.95E-05	0.00E+00	0.00E+00	1.02E-05	7.67E-06	7.55E-18
3.14E-09	300	1.22E+19	0.00E+00	5.29E-05	5.26E+05	0.00E+00	1.92E-15	3.34E+05	4.27E-04	1.40E+05	1.59E-04	1.35E-10	1.94E-05	1.04E-07	8.54E-05	1.29E-04	1.32E-05	2.06E-05	7.06E-06	0.00E+00	2.06E-07	6.33E-10	9.30E-20	1.64E-19	9.27E-42	3.28E-20	1.76E-32	4.03E-36	9.99E-32	7.99E-36	3.34E-31	8.42E-05	1.92E-32	1.50E-23	9.21E-16	5.47E-28	2.73E-34	1.08E-50	1.05E-49	5.43E-40	0.00E+00	2.08E-17	1.28E-06	3.06E-05	0.00E+00	0.00E+00	1.05E-05	7.96E-06	8.12E-18
3.15E-09	300	1.22E+19	0.00E+00	5.48E-05	5.26E+05	0.00E+00	2.07E-15	3.34E+05	4.43E-04	1.40E+05	1.64E-04	1.40E-10	2.01E-05	1.08E-07	8.86E-05	1.34E-04	1.37E-05	2.14E-05	7.32E-06	0.00E+00	2.13E-07	6.57E-10	1.00E-19	1.76E-19	1.03E-41	3.52E-20	1.96E-32	4.34E-36	1.07E-31	8.92E-36	3.74E-31	8.73E-05	2.14E-32	1.56E-23	9.55E-16	5.90E-28	3.05E-34	1.25E-50	1.18E-49	6.08E-40	0.00E+00	2.24E-17	1.33E-06	3.18E-05	0.00E+00	0.00E+00	1.09E-05	8.25E-06	8.74E-18
3.16E-09	300	1.22E+19	0.00E+00	5.69E-05	5.26E+05	0.00E+00	2.23E-15	3.34E+05	4.60E-04	1.40E+05	1.71E-04	1.46E-10	2.08E-05	1.12E-07	9.19E-05	1.39E-04	1.42E-05	2.22E-05	7.60E-06	0.00E+00	2.21E-07	6.82E-10	1.08E-19	1.89E-19	1.15E-41	3.79E-20	2.19E-32	4.67E-36	1.16E-31	9.95E-36	4.19E-31	9.06E-05	2.39E-32	1.62E-23	9.91E-16	6.37E-28	3.41E-34	1.44E-50	1.31E-49	6.81E-40	0.00E+00	2.41E-17	1.38E-06	3.29E-05	0.00E+00	0.00E+00	1.13E-05	8.56E-06	9.40E-18
3.17E-09	300	1.22E+19	0.00E+00	5.90E-05	5.26E+05	0.00E+00	2.39E-15	3.34E+05	4.77E-04	1.40E+05	1.77E-04	1.51E-10	2.16E-05	1.16E-07	9.53E-05	1.44E-04	1.48E-05	2.30E-05	7.88E-06	0.00E+00	2.29E-07	7.07E-10	1.16E-19	2.04E-19	1.29E-41	4.08E-20	2.45E-32	5.02E-36	1.24E-31	1.11E-35	4.69E-31	9.40E-05	2.67E-32	1.68E-23	1.03E-15	6.88E-28	3.80E-34	1.67E-50	1.46E-49	7.62E-40	0.00E+00	2.59E-17	1.43E-06	3.42E-05	0.00E+00	0.00E+00	1.18E-05	8.88E-06	1.01E-17
3.18E-09	300	1.22E+19	0.00E+00	6.12E-05	5.26E+05	0.00E+00	2.58E-15	3.34E+05	4.94E-04	1.40E+05	1.83E-04	1.57E-10	2.24E-05	1.21E-07	9.88E-05	1.49E-04	1.53E-05	2.38E-05	8.17E-06	0.00E+00	2.38E-07	7.33E-10	1.25E-19	2.19E-19	1.44E-41	4.39E-20	2.73E-32	5.40E-36	1.34E-31	1.24E-35	5.25E-31	9.75E-05	2.98E-32	1.74E-23	1.07E-15	7.44E-28	4.24E-34	1.93E-50	1.63E-49	8.53E-40	0.00E+00	2.79E-17	1.49E-06	3.54E-05	0.00E+00	0.00E+00	1.22E-05	9.21E-06	1.09E-17
3.19E-09	300	1.22E+19	0.00E+00	6.35E-05	5.26E+05	0.00E+00	2.77E-15	3.34E+05	5.13E-04	1.40E+05	1.90E-04	1.62E-10	2.32E-05	1.25E-07	1.03E-04	1.55E-04	1.59E-05	2.47E-05	8.48E-06	0.00E+00	2.47E-07	7.61E-10	1.34E-19	2.36E-19	1.60E-41	4.72E-20	3.05E-32	5.81E-36	1.44E-31	1.38E-35	5.88E-31	1.01E-04	3.32E-32	1.81E-23	1.11E-15	8.03E-28	4.73E-34	2.24E-50	1.82E-49	9.55E-40	0.00E+00	3.00E-17	1.54E-06	3.68E-05	0.00E+00	0.00E+00	1.27E-05	9.55E-06	1.17E-17
3.20E-09	300	1.22E+19	0.00E+00	6.58E-05	5.26E+05	0.00E+00	2.98E-15	3.34E+05	5.32E-04	1.40E+05	1.97E-04	1.69E-10	2.41E-05	1.30E-07	1.06E-04	1.60E-04	1.65E-05	2.56E-05	8.79E-06	0.00E+00	2.56E-07	7.89E-10	1.44E-19	2.54E-19	1.79E-41	5.08E-20	3.40E-32	6.26E-36	1.55E-31	1.54E-35	6.58E-31	1.05E-04	3.71E-32	1.87E-23	1.15E-15	8.68E-28	5.28E-34	2.59E-50	2.03E-49	1.07E-39	0.00E+00	3.23E-17	1.60E-06	3.81E-05	0.00E+00	0.00E+00	1.31E-05	9.91E-06	1.26E-17
3.21E-09	300	1.22E+19	0.00E+00	6.83E-05	5.26E+05	0.00E+00	3.21E-15	3.34E+05	5.52E-04	1.40E+05	2.05E-04	1.75E-10	2.50E-05	1.35E-07	1.10E-04	1.66E-04	1.71E-05	2.66E-05	9.12E-06	0.00E+00	2.66E-07	8.18E-10	1.55E-19	2.73E-19	2.00E-41	5.47E-20	3.80E-32	6.73E-36	1.67E-31	1.72E-35	7.37E-31	1.09E-04	4.14E-32	1.95E-23	1.19E-15	9.38E-28	5.90E-34	3.00E-50	2.27E-49	1.20E-39	0.00E+00	3.47E-17	1.66E-06	3.96E-05	0.00E+00	0.00E+00	1.36E-05	1.03E-05	1.36E-17
3.22E-09	300	1.22E+19	0.00E+00	7.08E-05	5.26E+05	0.00E+00	3.45E-15	3.34E+05	5.72E-04	1.40E+05	2.12E-04	1.81E-10	2.59E-05	1.40E-07	1.14E-04	1.72E-04	1.77E-05	2.76E-05	9.46E-06	0.00E+00	2.76E-07	8.49E-10	1.67E-19	2.94E-19	2.23E-41	5.88E-20	4.24E-32	7.24E-36	1.79E-31	1.92E-35	8.25E-31	1.13E-04	4.62E-32	2.02E-23	1.23E-15	1.01E-27	6.58E-34	3.47E-50	2.53E-49	1.34E-39	0.00E+00	3.73E-17	1.72E-06	4.10E-05	0.00E+00	0.00E+00	1.41E-05	1.07E-05	1.46E-17
3.23E-09	300	1.22E+19	0.00E+00	7.35E-05	5.26E+05	0.00E+00	3.71E-15	3.34E+05	5.94E-04	1.40E+05	2.20E-04	1.88E-10	2.69E-05	1.45E-07	1.19E-04	1.79E-04	1.84E-05	2.86E-05	9.81E-06	0.00E+00	2.86E-07	8.80E-10	1.80E-19	3.16E-19	2.49E-41	6.33E-20	4.73E-32	7.79E-36	1.93E-31	2.14E-35	9.24E-31	1.17E-04	5.16E-32	2.10E-23	1.28E-15	1.10E-27	7.34E-34	4.01E-50	2.82E-49	1.50E-39	0.00E+00	4.02E-17	1.78E-06	4.26E-05	0.00E+00	0.00E+00	1.46E-05	1.11E-05	1.57E-17
3.24E-09	300	1.22E+19	0.00E+00	7.62E-05	5.26E+05	0.00E+00	4.00E-15	3.34E+05	6.16E-04	1.40E+05	2.29E-04	1.95E-10	2.79E-05	1.50E-07	1.23E-04	1.86E-04	1.91E-05	2.97E-05	1.02E-05	0.00E+00	2.96E-07	9.13E-10	1.93E-19	3.40E-19	2.78E-41	6.81E-20	5.27E-32	8.38E-36	2.08E-31	2.39E-35	1.04E-30	1.21E-04	5.75E-32	2.18E-23	1.33E-15	1.18E-27	8.19E-34	4.65E-50	3.15E-49	1.68E-39	0.00E+00	4.32E-17	1.85E-06	4.41E-05	0.00E+00	0.00E+00	1.52E-05	1.15E-05	1.69E-17
3.25E-09	300	1.22E+19	0.00E+00	7.90E-05	5.26E+05	0.00E+00	4.30E-15	3.34E+05	6.39E-04	1.40E+05	2.37E-04	2.02E-10	2.89E-05	1.56E-07	1.28E-04	1.92E-04	1.98E-05	3.08E-05	1.06E-05	0.00E+00	3.07E-07	9.47E-10	2.08E-19	3.66E-19	3.10E-41	7.33E-20	5.89E-32	9.02E-36	2.23E-31	2.67E-35	1.16E-30	1.26E-04	6.42E-32	2.26E-23	1.38E-15	1.28E-27	9.14E-34	5.38E-50	3.51E-49	1.88E-39	0.00E+00	4.65E-17	1.92E-06	4.58E-05	0.00E+00	0.00E+00	1.58E-05	1.19E-05	1.82E-17
3.26E-09	300	1.22E+19	0.00E+00	8.20E-05	5.26E+05	0.00E+00	4.63E-15	3.34E+05	6.62E-04	1.40E+05	2.46E-04	2.10E-10	3.00E-05	1.62E-07	1.32E-04	2.00E-04	2.05E-05	3.19E-05	1.10E-05	0.00E+00	3.19E-07	9.83E-10	2.24E-19	3.94E-19	3.46E-41	7.88E-20	6.57E-32	9.70E-36	2.40E-31	2.98E-35	1.30E-30	1.31E-04	7.17E-32	2.34E-23	1.43E-15	1.39E-27	1.02E-33	6.22E-50	3.92E-49	2.11E-39	0.00E+00	5.00E-17	1.99E-06	4.75E-05	0.00E+00	0.00E+00	1.63E-05	1.23E-05	1.95E-17
3.27E-09	300	1.22E+19	0.00E+00	8.50E-05	5.26E+05	0.00E+00	4.98E-15	3.34E+05	6.87E-04	1.40E+05	2.55E-04	2.18E-10	3.11E-05	1.68E-07	1.37E-04	2.07E-04	2.13E-05	3.31E-05	1.14E-05	0.00E+00	3.31E-07	1.02E-09	2.41E-19	4.24E-19	3.86E-41	8.48E-20	7.33E-32	1.04E-35	2.58E-31	3.33E-35	1.46E-30	1.35E-04	8.00E-32	2.43E-23	1.48E-15	1.50E-27	1.14E-33	7.20E-50	4.37E-49	2.37E-39	0.00E+00	5.38E-17	2.06E-06	4.93E-05	0.00E+00	0.00E+00	1.70E-05	1.28E-05	2.10E-17
3.28E-09	300	1.22E+19	0.00E+00	8.82E-05	5.26E+05	0.00E+00	5.35E-15	3.34E+05	7.13E-04	1.40E+05	2.65E-04	2.26E-10	3.23E-05	1.74E-07	1.42E-04	2.15E-04	2.21E-05	3.44E-05	1.18E-05	0.00E+00	3.43E-07	1.06E-09	2.59E-19	4.56E-19	4.31E-41	9.12E-20	8.18E-32	1.12E-35	2.78E-31	3.71E-35	1.63E-30	1.41E-04	8.92E-32	2.53E-23	1.54E-15	1.62E-27	1.27E-33	8.33E-50	4.87E-49	2.65E-39	0.00E+00	5.79E-17	2.14E-06	5.11E-05	0.00E+00	0.00E+00	1.76E-05	1.33E-05	2.26E-17
3.29E-09	300	1.22E+19	0.00E+00	9.15E-05	5.26E+05	0.00E+00	5.76E-15	3.34E+05	7.39E-04	1.40E+05	2.74E-04	2.34E-10	3.35E-05	1.81E-07	1.48E-04	2.23E-04	2.29E-05	3.56E-05	1.22E-05	0.00E+00	3.56E-07	1.10E-09	2.79E-19	4.90E-19	4.81E-41	9.82E-20	9.13E-32	1.21E-35	2.99E-31	4.14E-35	1.83E-30	1.46E-04	9.96E-32	2.62E-23	1.59E-15	1.75E-27	1.42E-33	9.64E-50	5.44E-49	2.97E-39	0.00E+00	6.23E-17	2.22E-06	5.30E-05	0.00E+00	0.00E+00	1.82E-05	1.38E-05	2.43E-17
3.30E-09	300	1.22E+19	0.00E+00	9.49E-05	5.26E+05	0.00E+00	6.20E-15	3.34E+05	7.67E-04	1.40E+05	2.85E-04	2.43E-10	3.47E-05	1.87E-07	1.53E-04	2.31E-04	2.38E-05	3.70E-05	1.27E-05	0.00E+00	3.69E-07	1.14E-09	3.00E-19	5.27E-19	5.36E-41	1.06E-19	1.02E-31	1.30E-35	3.22E-31	4.62E-35	2.05E-30	1.51E-04	1.11E-31	2.72E-23	1.65E-15	1.90E-27	1.58E-33	1.12E-49	6.06E-49	3.33E-39	0.00E+00	6.70E-17	2.30E-06	5.50E-05	0.00E+00	0.00E+00	1.89E-05	1.43E-05	2.62E-17
3.31E-09	300	1.22E+19	0.00E+00	9.84E-05	5.26E+05	0.00E+00	6.67E-15	3.34E+05	7.95E-04	1.40E+05	2.95E-04	2.52E-10	3.60E-05	1.94E-07	1.59E-04	2.40E-04	2.47E-05	3.83E-05	1.31E-05	0.00E+00	3.83E-07	1.18E-09	3.23E-19	5.68E-19	5.98E-41	1.14E-19	1.14E-31	1.40E-35	3.46E-31	5.16E-35	2.30E-30	1.57E-04	1.24E-31	2.83E-23	1.72E-15	2.05E-27	1.77E-33	1.29E-49	6.76E-49	3.74E-39	0.00E+00	7.21E-17	2.39E-06	5.70E-05	0.00E+00	0.00E+00	1.96E-05	1.48E-05	2.82E-17
3.32E-09	300	1.22E+19	0.00E+00	1.02E-04	5.26E+05	0.00E+00	7.17E-15	3.34E+05	8.25E-04	1.40E+05	3.06E-04	2.61E-10	3.74E-05	2.02E-07	1.65E-04	2.49E-04	2.56E-05	3.98E-05	1.36E-05	0.00E+00	3.97E-07	1.22E-09	3.47E-19	6.11E-19	6.68E-41	1.22E-19	1.27E-31	1.50E-35	3.73E-31	5.76E-35	2.58E-30	1.63E-04	1.38E-31	2.93E-23	1.78E-15	2.22E-27	1.97E-33	1.49E-49	7.55E-49	4.19E-39	0.00E+00	7.76E-17	2.48E-06	5.91E-05	0.00E+00	0.00E+00	2.04E-05	1.54E-05	3.03E-17
3.33E-09	300	1.22E+19	0.00E+00	1.06E-04	5.26E+05	0.00E+00	7.72E-15	3.34E+05	8.56E-04	1.40E+05	3.18E-04	2.71E-10	3.88E-05	2.09E-07	1.71E-04	2.58E-04	2.65E-05	4.12E-05	1.41E-05	0.00E+00	4.12E-07	1.27E-09	3.73E-19	6.57E-19	7.45E-41	1.32E-19	1.42E-31	1.62E-35	4.01E-31	6.43E-35	2.89E-30	1.69E-04	1.54E-31	3.05E-23	1.85E-15	2.41E-27	2.20E-33	1.73E-49	8.42E-49	4.70E-39	0.00E+00	8.35E-17	2.57E-06	6.13E-05	0.00E+00	0.00E+00	2.11E-05	1.59E-05	3.26E-17
3.34E-09	300	1.22E+19	0.00E+00	1.10E-04	5.26E+05	0.00E+00	8.30E-15	3.34E+05	8.88E-04	1.40E+05	3.29E-04	2.81E-10	4.02E-05	2.17E-07	1.77E-04	2.68E-04	2.75E-05	4.28E-05	1.47E-05	0.00E+00	4.27E-07	1.32E-09	4.02E-19	7.07E-19	8.32E-41	1.41E-19	1.58E-31	1.74E-35	4.31E-31	7.17E-35	3.24E-30	1.75E-04	1.72E-31	3.16E-23	1.91E-15	2.61E-27	2.45E-33	2.00E-49	9.39E-49	5.27E-39	0.00E+00	8.98E-17	2.67E-06	6.36E-05	0.00E+00	0.00E+00	2.19E-05	1.65E-05	3.51E-17
3.35E-09	300	1.22E+19	0.00E+00	1.14E-04	5.26E+05	0.00E+00	8.93E-15	3.34E+05	9.21E-04	1.40E+05	3.42E-04	2.92E-10	4.17E-05	2.25E-07	1.84E-04	2.77E-04	2.85E-05	4.44E-05	1.52E-05	0.00E+00	4.43E-07	1.37E-09	4.32E-19	7.60E-19	9.28E-41	1.52E-19	1.76E-31	1.87E-35	4.64E-31	8.00E-35	3.64E-30	1.82E-04	1.92E-31	3.29E-23	1.99E-15	2.83E-27	2.74E-33	2.31E-49	1.05E-48	5.91E-39	0.00E+00	9.66E-17	2.77E-06	6.60E-05	0.00E+00	0.00E+00	2.27E-05	1.72E-05	3.77E-17
3.36E-09	300	1.22E+19	0.00E+00	1.18E-04	5.26E+05	0.00E+00	9.61E-15	3.34E+05	9.55E-04	1.40E+05	3.54E-04	3.03E-10	4.33E-05	2.33E-07	1.91E-04	2.88E-04	2.96E-05	4.60E-05	1.58E-05	0.00E+00	4.60E-07	1.42E-09	4.65E-19	8.18E-19	1.04E-40	1.64E-19	1.97E-31	2.02E-35	4.99E-31	8.93E-35	4.08E-30	1.88E-04	2.15E-31	3.41E-23	2.06E-15	3.06E-27	3.06E-33	2.68E-49	1.17E-48	6.63E-39	0.00E+00	1.04E-16	2.87E-06	6.85E-05	0.00E+00	0.00E+00	2.36E-05	1.78E-05	4.06E-17
3.37E-09	300	1.22E+19	0.00E+00	1.23E-04	5.26E+05	0.00E+00	1.03E-14	3.34E+05	9.91E-04	1.40E+05	3.68E-04	3.14E-10	4.49E-05	2.42E-07	1.98E-04	2.99E-04	3.07E-05	4.77E-05	1.64E-05	0.00E+00	4.77E-07	1.47E-09	5.00E-19	8.80E-19	1.16E-40	1.76E-19	2.20E-31	2.17E-35	5.37E-31	9.97E-35	4.58E-30	1.95E-04	2.40E-31	3.54E-23	2.14E-15	3.32E-27	3.41E-33	3.10E-49	1.30E-48	7.45E-39	0.00E+00	1.12E-16	2.98E-06	7.10E-05	0.00E+00	0.00E+00	2.44E-05	1.85E-05	4.37E-17
3.38E-09	300	1.22E+19	0.00E+00	1.27E-04	5.26E+05	0.00E+00	1.11E-14	3.34E+05	1.03E-03	1.40E+05	3.81E-04	3.26E-10	4.66E-05	2.51E-07	2.05E-04	3.10E-04	3.19E-05	4.95E-05	1.70E-05	0.00E+00	4.95E-07	1.52E-09	5.38E-19	9.47E-19	1.29E-40	1.90E-19	2.45E-31	2.33E-35	5.78E-31	1.11E-34	5.14E-30	2.03E-04	2.67E-31	3.68E-23	2.22E-15	3.59E-27	3.81E-33	3.58E-49	1.45E-48	8.36E-39	0.00E+00	1.20E-16	3.09E-06	7.37E-05	0.00E+00	0.00E+00	2.53E-05	1.91E-05	4.70E-17
3.39E-09	300	1.22E+19	0.00E+00	1.32E-04	5.26E+05	0.00E+00	1.20E-14	3.34E+05	1.07E-03	1.40E+05	3.96E-04	3.38E-10	4.83E-05	2.60E-07	2.13E-04	3.21E-04	3.30E-05	5.14E-05	1.76E-05	0.00E+00	5.13E-07	1.58E-09	5.79E-19	1.02E-18	1.44E-40	2.04E-19	2.74E-31	2.51E-35	6.22E-31	1.24E-34	5.78E-30	2.10E-04	2.98E-31	3.82E-23	2.30E-15	3.90E-27	4.25E-33	4.15E-49	1.62E-48	9.38E-39	0.00E+00	1.29E-16	3.20E-06	7.64E-05	0.00E+00	0.00E+00	2.63E-05	1.99E-05	5.06E-17
3.40E-09	300	1.22E+19	0.00E+00	1.37E-04	5.26E+05	0.00E+00	1.29E-14	3.34E+05	1.11E-03	1.40E+05	4.10E-04	3.50E-10	5.01E-05	2.70E-07	2.21E-04	3.33E-04	3.43E-05	5.33E-05	1.83E-05	0.00E+00	5.32E-07	1.64E-09	6.23E-19	1.10E-18	1.61E-40	2.19E-19	3.05E-31	2.70E-35	6.69E-31	1.39E-34	6.49E-30	2.18E-04	3.33E-31	3.97E-23	2.38E-15	4.23E-27	4.74E-33	4.80E-49	1.81E-48	1.05E-38	0.00E+00	1.39E-16	3.32E-06	7.92E-05	0.00E+00	0.00E+00	2.73E-05	2.06E-05	5.44E-17
3.41E-09	300	1.22E+19	0.00E+00	1.42E-04	5.26E+05	0.00E+00	1.39E-14	3.34E+05	1.15E-03	1.40E+05	4.26E-04	3.63E-10	5.20E-05	2.80E-07	2.29E-04	3.46E-04	3.56E-05	5.53E-05	1.90E-05	0.00E+00	5.52E-07	1.70E-09	6.70E-19	1.18E-18	1.79E-40	2.36E-19	3.41E-31	2.91E-35	7.20E-31	1.55E-34	7.28E-30	2.26E-04	3.72E-31	4.12E-23	2.47E-15	4.58E-27	5.29E-33	5.55E-49	2.02E-48	1.18E-38	0.00E+00	1.50E-16	3.45E-06	8.22E-05	0.00E+00	0.00E+00	2.83E-05	2.14E-05	5.85E-17
3.42E-09	300	1.22E+19	0.00E+00	1.47E-04	5.26E+05	0.00E+00	1.49E-14	3.34E+05	1.19E-03	1.40E+05	4.41E-04	3.77E-10	5.39E-05	2.91E-07	2.38E-04	3.58E-04	3.69E-05	5.73E-05	1.97E-05	0.00E+00	5.73E-07	1.76E-09	7.21E-19	1.27E-18	2.00E-40	2.54E-19	3.80E-31	3.13E-35	7.74E-31	1.73E-34	8.18E-30	2.34E-04	4.15E-31	4.28E-23	2.56E-15	4.97E-27	5.90E-33	6.43E-49	2.25E-48	1.33E-38	0.00E+00	1.61E-16	3.57E-06	8.53E-05	0.00E+00	0.00E+00	2.93E-05	2.22E-05	6.30E-17
3.43E-09	300	1.22E+19	0.00E+00	1.53E-04	5.26E+05	0.00E+00	1.60E-14	3.34E+05	1.23E-03	1.40E+05	4.58E-04	3.91E-10	5.59E-05	3.01E-07	2.47E-04	3.72E-04	3.82E-05	5.95E-05	2.04E-05	0.00E+00	5.94E-07	1.83E-09	7.76E-19	1.37E-18	2.23E-40	2.73E-19	4.24E-31	3.36E-35	8.33E-31	1.93E-34	9.19E-30	2.43E-04	4.63E-31	4.45E-23	2.66E-15	5.40E-27	6.59E-33	7.44E-49	2.51E-48	1.49E-38	0.00E+00	1.74E-16	3.71E-06	8.84E-05	0.00E+00	0.00E+00	3.04E-05	2.30E-05	6.77E-17
3.44E-09	300	1.22E+19	0.00E+00	1.58E-04	5.26E+05	0.00E+00	1.73E-14	3.34E+05	1.28E-03	1.40E+05	4.75E-04	4.06E-10	5.80E-05	3.13E-07	2.56E-04	3.86E-04	3.97E-05	6.17E-05	2.12E-05	0.00E+00	6.16E-07	1.90E-09	8.35E-19	1.47E-18	2.49E-40	2.94E-19	4.73E-31	3.62E-35	8.96E-31	2.15E-34	1.03E-29	2.52E-04	5.16E-31	4.62E-23	2.76E-15	5.86E-27	7.35E-33	8.60E-49	2.80E-48	1.68E-38	0.00E+00	1.87E-16	3.85E-06	9.17E-05	0.00E+00	0.00E+00	3.16E-05	2.38E-05	7.29E-17
3.45E-09	300	1.22E+19	0.00E+00	1.64E-04	5.26E+05	0.00E+00	1.86E-14	3.34E+05	1.33E-03	1.40E+05	4.93E-04	4.21E-10	6.01E-05	3.24E-07	2.65E-04	4.00E-04	4.12E-05	6.40E-05	2.19E-05	0.00E+00	6.39E-07	1.97E-09	8.98E-19	1.58E-18	2.78E-40	3.16E-19	5.28E-31	3.89E-35	9.64E-31	2.40E-34	1.16E-29	2.62E-04	5.76E-31	4.80E-23	2.86E-15	6.36E-27	8.21E-33	9.96E-49	3.13E-48	1.89E-38	0.00E+00	2.01E-16	3.99E-06	9.51E-05	0.00E+00	0.00E+00	3.27E-05	2.47E-05	7.84E-17
3.46E-09	300	1.22E+19	0.00E+00	1.70E-04	5.26E+05	0.00E+00	2.00E-14	3.34E+05	1.38E-03	1.40E+05	5.11E-04	4.36E-10	6.24E-05	3.36E-07	2.75E-04	4.15E-04	4.27E-05	6.64E-05	2.28E-05	0.00E+00	6.63E-07	2.04E-09	9.66E-19	1.70E-18	3.10E-40	3.40E-19	5.90E-31	4.19E-35	1.04E-30	2.68E-34	1.31E-29	2.71E-04	6.43E-31	4.98E-23	2.97E-15	6.90E-27	9.16E-33	1.15E-48	3.49E-48	2.12E-38	0.00E+00	2.16E-16	4.14E-06	9.87E-05	0.00E+00	0.00E+00	3.40E-05	2.56E-05	8.44E-17
3.47E-09	300	1.22E+19	0.00E+00	1.77E-04	5.26E+05	0.00E+00	2.15E-14	3.34E+05	1.43E-03	1.40E+05	5.30E-04	4.53E-10	6.47E-05	3.49E-07	2.85E-04	4.30E-04	4.43E-05	6.88E-05	2.36E-05	0.00E+00	6.87E-07	2.12E-09	1.04E-18	1.83E-18	3.46E-40	3.66E-19	6.58E-31	4.51E-35	1.12E-30	2.99E-34	1.47E-29	2.82E-04	7.18E-31	5.18E-23	3.08E-15	7.50E-27	1.02E-32	1.33E-48	3.89E-48	2.39E-38	0.00E+00	2.32E-16	4.29E-06	1.02E-04	0.00E+00	0.00E+00	3.52E-05	2.66E-05	9.08E-17
3.48E-09	300	1.22E+19	0.00E+00	1.83E-04	5.26E+05	0.00E+00	2.31E-14	3.34E+05	1.48E-03	1.40E+05	5.50E-04	4.69E-10	6.71E-05	3.62E-07	2.96E-04	4.46E-04	4.59E-05	7.14E-05	2.45E-05	0.00E+00	7.13E-07	2.20E-09	1.12E-18	1.97E-18	3.86E-40	3.94E-19	7.34E-31	4.85E-35	1.20E-30	3.33E-34	1.65E-29	2.92E-04	8.01E-31	5.38E-23	3.19E-15	8.15E-27	1.14E-32	1.54E-48	4.34E-48	2.68E-38	0.00E+00	2.50E-16	4.45E-06	1.06E-04	0.00E+00	0.00E+00	3.65E-05	2.76E-05	9.77E-17
3.49E-09	300	1.22E+19	0.00E+00	1.90E-04	5.26E+05	0.00E+00	2.49E-14	3.34E+05	1.54E-03	1.40E+05	5.70E-04	4.87E-10	6.96E-05	3.75E-07	3.07E-04	4.63E-04	4.76E-05	7.41E-05	2.54E-05	0.00E+00	7.40E-07	2.28E-09	1.20E-18	2.12E-18	4.31E-40	4.24E-19	8.19E-31	5.22E-35	1.29E-30	3.72E-34	1.86E-29	3.03E-04	8.94E-31	5.59E-23	3.31E-15	8.86E-27	1.27E-32	1.78E-48	4.84E-48	3.02E-38	0.00E+00	2.69E-16	4.62E-06	1.10E-04	0.00E+00	0.00E+00	3.79E-05	2.86E-05	1.05E-16
3.50E-09	300	1.22E+19	0.00E+00	1.97E-04	5.26E+05	0.00E+00	2.68E-14	3.34E+05	1.59E-03	1.40E+05	5.91E-04	5.05E-10	7.22E-05	3.89E-07	3.19E-04	4.80E-04	4.94E-05	7.68E-05	2.63E-05	0.00E+00	7.67E-07	2.36E-09	1.29E-18	2.28E-18	4.81E-40	4.56E-19	9.14E-31	5.61E-35	1.39E-30	4.15E-34	2.09E-29	3.14E-04	9.97E-31	5.81E-23	3.44E-15	9.63E-27	1.42E-32	2.07E-48	5.41E-48	3.40E-38	0.00E+00	2.90E-16	4.79E-06	1.14E-04	0.00E+00	0.00E+00	3.93E-05	2.97E-05	1.13E-16
3.51E-09	300	1.22E+19	0.00E+00	2.05E-04	5.26E+05	0.00E+00	2.88E-14	3.34E+05	1.65E-03	1.40E+05	6.13E-04	5.24E-10	7.49E-05	4.04E-07	3.30E-04	4.98E-04	5.12E-05	7.97E-05	2.73E-05	0.00E+00	7.96E-07	2.45E-09	1.39E-18	2.45E-18	5.37E-40	4.91E-19	1.02E-30	6.04E-35	1.50E-30	4.63E-34	2.35E-29	3.26E-04	1.11E-30	6.04E-23	3.56E-15	1.05E-26	1.59E-32	2.39E-48	6.03E-48	3.82E-38	0.00E+00	3.11E-16	4.97E-06	1.18E-04	0.00E+00	0.00E+00	4.08E-05	3.08E-05	1.22E-16
3.52E-09	300	1.22E+19	0.00E+00	2.12E-04	5.26E+05	0.00E+00	3.10E-14	3.34E+05	1.71E-03	1.40E+05	6.36E-04	5.43E-10	7.77E-05	4.19E-07	3.43E-04	5.17E-04	5.32E-05	8.26E-05	2.83E-05	0.00E+00	8.25E-07	2.54E-09	1.50E-18	2.64E-18	5.99E-40	5.28E-19	1.14E-30	6.50E-35	1.61E-30	5.17E-34	2.65E-29	3.38E-04	1.24E-30	6.27E-23	3.70E-15	1.14E-26	1.77E-32	2.77E-48	6.73E-48	4.31E-38	0.00E+00	3.35E-16	5.15E-06	1.23E-04	0.00E+00	0.00E+00	4.23E-05	3.19E-05	1.31E-16
3.53E-09	300	1.22E+19	0.00E+00	2.20E-04	5.26E+05	0.00E+00	3.33E-14	3.34E+05	1.78E-03	1.40E+05	6.60E-04	5.64E-10	8.06E-05	4.34E-07	3.56E-04	5.36E-04	5.51E-05	8.57E-05	2.94E-05	0.00E+00	8.56E-07	2.64E-09	1.61E-18	2.84E-18	6.69E-40	5.68E-19	1.27E-30	6.99E-35	1.73E-30	5.77E-34	2.98E-29	3.51E-04	1.39E-30	6.52E-23	3.83E-15	1.24E-26	1.97E-32	3.20E-48	7.51E-48	4.85E-38	0.00E+00	3.61E-16	5.34E-06	1.27E-04	0.00E+00	0.00E+00	4.39E-05	3.31E-05	1.41E-16
3.54E-09	300	1.22E+19	0.00E+00	2.28E-04	5.26E+05	0.00E+00	3.59E-14	3.34E+05	1.84E-03	1.40E+05	6.85E-04	5.85E-10	8.36E-05	4.51E-07	3.69E-04	5.56E-04	5.72E-05	8.89E-05	3.05E-05	0.00E+00	8.88E-07	2.74E-09	1.73E-18	3.05E-18	7.46E-40	6.11E-19	1.42E-30	7.52E-35	1.86E-30	6.44E-34	3.36E-29	3.64E-04	1.55E-30	6.78E-23	3.98E-15	1.35E-26	2.20E-32	3.70E-48	8.38E-48	5.46E-38	0.00E+00	3.88E-16	5.54E-06	1.32E-04	0.00E+00	0.00E+00	4.55E-05	3.44E-05	1.51E-16
3.55E-09	300	1.22E+19	0.00E+00	2.37E-04	5.26E+05	0.00E+00	3.86E-14	3.34E+05	1.91E-03	1.40E+05	7.10E-04	6.06E-10	8.67E-05	4.67E-07	3.82E-04	5.77E-04	5.93E-05	9.22E-05	3.16E-05	0.00E+00	9.21E-07	2.84E-09	1.87E-18	3.28E-18	8.33E-40	6.57E-19	1.58E-30	8.09E-35	2.00E-30	7.18E-34	3.79E-29	3.77E-04	1.73E-30	7.05E-23	4.13E-15	1.47E-26	2.46E-32	4.29E-48	9.35E-48	6.15E-38	0.00E+00	4.17E-16	5.75E-06	1.37E-04	0.00E+00	0.00E+00	4.72E-05	3.56E-05	1.63E-16
3.56E-09	300	1.22E+19	0.00E+00	2.46E-04	5.26E+05	0.00E+00	4.15E-14	3.34E+05	1.98E-03	1.40E+05	7.36E-04	6.29E-10	8.99E-05	4.85E-07	3.97E-04	5.98E-04	6.15E-05	9.57E-05	3.28E-05	0.00E+00	9.55E-07	2.94E-09	2.01E-18	3.53E-18	9.30E-40	7.07E-19	1.77E-30	8.71E-35	2.16E-30	8.02E-34	4.27E-29	3.91E-04	1.93E-30	7.33E-23	4.28E-15	1.60E-26	2.74E-32	4.96E-48	1.04E-47	6.93E-38	0.00E+00	4.49E-16	5.96E-06	1.42E-04	0.00E+00	0.00E+00	4.90E-05	3.70E-05	1.75E-16
3.57E-09	300	1.22E+19	0.00E+00	2.55E-04	5.26E+05	0.00E+00	4.47E-14	3.34E+05	2.06E-03	1.40E+05	7.64E-04	6.52E-10	9.33E-05	5.03E-07	4.12E-04	6.20E-04	6.38E-05	9.92E-05	3.40E-05	0.00E+00	9.91E-07	3.05E-09	2.16E-18	3.80E-18	1.04E-39	7.61E-19	1.97E-30	9.37E-35	2.32E-30	8.94E-34	4.81E-29	4.06E-04	2.15E-30	7.62E-23	4.44E-15	1.74E-26	3.06E-32	5.74E-48	1.16E-47	7.82E-38	0.00E+00	4.83E-16	6.19E-06	1.48E-04	0.00E+00	0.00E+00	5.08E-05	3.83E-05	1.89E-16
3.58E-09	300	1.22E+19	0.00E+00	2.64E-04	5.26E+05	0.00E+00	4.81E-14	3.34E+05	2.14E-03	1.40E+05	7.92E-04	6.77E-10	9.68E-05	5.22E-07	4.27E-04	6.44E-04	6.62E-05	1.03E-04	3.53E-05	0.00E+00	1.03E-06	3.17E-09	2.32E-18	4.09E-18	1.16E-39	8.19E-19	2.20E-30	1.01E-34	2.50E-30	9.98E-34	5.42E-29	4.21E-04	2.40E-30	7.92E-23	4.60E-15	1.90E-26	3.42E-32	6.65E-48	1.30E-47	8.81E-38	0.00E+00	5.20E-16	6.42E-06	1.53E-04	0.00E+00	0.00E+00	5.27E-05	3.98E-05	2.03E-16
3.59E-09	300	1.22E+19	0.00E+00	2.74E-04	5.26E+05	0.00E+00	5.17E-14	3.34E+05	2.21E-03	1.40E+05	8.22E-04	7.02E-10	1.00E-04	5.41E-07	4.43E-04	6.67E-04	6.87E-05	1.07E-04	3.66E-05	0.00E+00	1.07E-06	3.28E-09	2.50E-18	4.40E-18	1.29E-39	8.81E-19	2.45E-30	1.08E-34	2.68E-30	1.11E-33	6.12E-29	4.37E-04	2.68E-30	8.24E-23	4.78E-15	2.07E-26	3.81E-32	7.69E-48	1.45E-47	9.94E-38	0.00E+00	5.59E-16	6.66E-06	1.59E-04	0.00E+00	0.00E+00	5.46E-05	4.13E-05	2.18E-16
3.60E-09	300	1.22E+19	0.00E+00	2.84E-04	5.26E+05	0.00E+00	5.56E-14	3.34E+05	2.30E-03	1.40E+05	8.53E-04	7.28E-10	1.04E-04	5.61E-07	4.59E-04	6.92E-04	7.12E-05	1.11E-04	3.80E-05	0.00E+00	1.11E-06	3.41E-09	2.69E-18	4.73E-18	1.44E-39	9.48E-19	2.74E-30	1.17E-34	2.89E-30	1.24E-33	6.90E-29	4.53E-04	2.99E-30	8.57E-23	4.95E-15	2.25E-26	4.26E-32	8.90E-48	1.62E-47	1.12E-37	0.00E+00	6.02E-16	6.90E-06	1.65E-04	0.00E+00	0.00E+00	5.67E-05	4.28E-05	2.35E-16
3.61E-09	300	1.22E+19	0.00E+00	2.95E-04	5.26E+05	0.00E+00	5.98E-14	3.34E+05	2.38E-03	1.40E+05	8.84E-04	7.55E-10	1.08E-04	5.82E-07	4.76E-04	7.18E-04	7.39E-05	1.15E-04	3.94E-05	0.00E+00	1.15E-06	3.53E-09	2.89E-18	5.09E-18	1.61E-39	1.02E-18	3.06E-30	1.26E-34	3.11E-30	1.39E-33	7.79E-29	4.70E-04	3.33E-30	8.91E-23	5.14E-15	2.46E-26	4.75E-32	1.03E-47	1.81E-47	1.27E-37	0.00E+00	6.47E-16	7.16E-06	1.71E-04	0.00E+00	0.00E+00	5.88E-05	4.44E-05	2.53E-16
3.62E-09	300	1.22E+19	0.00E+00	3.06E-04	5.26E+05	0.00E+00	6.44E-14	3.34E+05	2.47E-03	1.40E+05	9.17E-04	7.83E-10	1.12E-04	6.04E-07	4.94E-04	7.45E-04	7.66E-05	1.19E-04	4.09E-05	0.00E+00	1.19E-06	3.67E-09	3.11E-18	5.48E-18	1.80E-39	1.10E-18	3.41E-30	1.35E-34	3.34E-30	1.55E-33	8.79E-29	4.87E-04	3.72E-30	9.27E-23	5.33E-15	2.68E-26	5.30E-32	1.19E-47	2.02E-47	1.43E-37	0.00E+00	6.96E-16	7.43E-06	1.77E-04	0.00E+00	0.00E+00	6.10E-05	4.60E-05	2.72E-16
3.63E-09	300	1.22E+19	0.00E+00	3.17E-04	5.26E+05	0.00E+00	6.93E-14	3.34E+05	2.56E-03	1.40E+05	9.51E-04	8.13E-10	1.16E-04	6.26E-07	5.12E-04	7.73E-04	7.95E-05	1.24E-04	4.24E-05	0.00E+00	1.23E-06	3.80E-09	3.35E-18	5.90E-18	2.00E-39	1.18E-18	3.81E-30	1.45E-34	3.60E-30	1.73E-33	9.93E-29	5.05E-04	4.15E-30	9.64E-23	5.53E-15	2.92E-26	5.91E-32	1.38E-47	2.25E-47	1.61E-37	0.00E+00	7.49E-16	7.70E-06	1.84E-04	0.00E+00	0.00E+00	6.32E-05	4.78E-05	2.93E-16
3.64E-09	300	1.22E+19	0.00E+00	3.29E-04	5.26E+05	0.00E+00	7.45E-14	3.34E+05	2.66E-03	1.40E+05	9.87E-04	8.43E-10	1.20E-04	6.50E-07	5.32E-04	8.01E-04	8.24E-05	1.28E-04	4.40E-05	0.00E+00	1.28E-06	3.94E-09	3.61E-18	6.34E-18	2.24E-39	1.27E-18	4.25E-30	1.56E-34	3.87E-30	1.93E-33	1.12E-28	5.24E-04	4.63E-30	1.00E-22	5.73E-15	3.19E-26	6.60E-32	1.60E-47	2.52E-47	1.82E-37	0.00E+00	8.06E-16	7.99E-06	1.91E-04	0.00E+00	0.00E+00	6.56E-05	4.95E-05	3.15E-16
3.65E-09	300	1.22E+19	0.00E+00	3.41E-04	5.26E+05	0.00E+00	8.02E-14	3.34E+05	2.76E-03	1.40E+05	1.02E-03	8.74E-10	1.25E-04	6.74E-07	5.51E-04	8.31E-04	8.55E-05	1.33E-04	4.56E-05	0.00E+00	1.33E-06	4.09E-09	3.88E-18	6.82E-18	2.50E-39	1.37E-18	4.74E-30	1.68E-34	4.16E-30	2.15E-33	1.27E-28	5.44E-04	5.17E-30	1.04E-22	5.95E-15	3.49E-26	7.36E-32	1.85E-47	2.81E-47	2.06E-37	0.00E+00	8.67E-16	8.29E-06	1.98E-04	0.00E+00	0.00E+00	6.80E-05	5.14E-05	3.39E-16
3.66E-09	300	1.22E+19	0.00E+00	3.54E-04	5.26E+05	0.00E+00	8.63E-14	3.34E+05	2.86E-03	1.40E+05	1.06E-03	9.07E-10	1.30E-04	6.99E-07	5.72E-04	8.62E-04	8.87E-05	1.38E-04	4.73E-05	0.00E+00	1.38E-06	4.24E-09	4.17E-18	7.34E-18	2.78E-39	1.47E-18	5.29E-30	1.81E-34	4.48E-30	2.40E-33	1.43E-28	5.64E-04	5.77E-30	1.09E-22	6.17E-15	3.81E-26	8.22E-32	2.14E-47	3.14E-47	2.33E-37	0.00E+00	9.33E-16	8.60E-06	2.05E-04	0.00E+00	0.00E+00	7.06E-05	5.33E-05	3.64E-16
3.67E-09	300	1.22E+19	0.00E+00	3.67E-04	5.26E+05	0.00E+00	9.28E-14	3.34E+05	2.97E-03	1.40E+05	1.10E-03	9.41E-10	1.34E-04	7.25E-07	5.93E-04	8.94E-04	9.20E-05	1.43E-04	4.90E-05	0.00E+00	1.43E-06	4.40E-09	4.49E-18	7.90E-18	3.11E-39	1.58E-18	5.90E-30	1.95E-34	4.82E-30	2.68E-33	1.62E-28	5.85E-04	6.44E-30	1.13E-22	6.40E-15	4.16E-26	9.17E-32	2.48E-47	3.51E-47	2.63E-37	0.00E+00	1.00E-15	8.92E-06	2.13E-04	0.00E+00	0.00E+00	7.32E-05	5.53E-05	3.92E-16
3.68E-09	300	1.22E+19	0.00E+00	3.81E-04	5.26E+05	0.00E+00	9.99E-14	3.34E+05	3.08E-03	1.40E+05	1.14E-03	9.76E-10	1.39E-04	7.52E-07	6.15E-04	9.28E-04	9.54E-05	1.48E-04	5.09E-05	0.00E+00	1.48E-06	4.57E-09	4.83E-18	8.50E-18	3.47E-39	1.70E-18	6.59E-30	2.09E-34	5.19E-30	2.99E-33	1.83E-28	6.07E-04	7.19E-30	1.18E-22	6.64E-15	4.55E-26	1.02E-31	2.87E-47	3.92E-47	2.97E-37	0.00E+00	1.08E-15	9.25E-06	2.21E-04	0.00E+00	0.00E+00	7.59E-05	5.73E-05	4.22E-16
3.69E-09	300	1.22E+19	0.00E+00	3.95E-04	5.26E+05	0.00E+00	1.07E-13	3.34E+05	3.19E-03	1.40E+05	1.18E-03	1.01E-09	1.45E-04	7.80E-07	6.38E-04	9.62E-04	9.90E-05	1.54E-04	5.28E-05	0.00E+00	1.54E-06	4.74E-09	5.20E-18	9.14E-18	3.87E-39	1.83E-18	7.35E-30	2.25E-34	5.58E-30	3.34E-33	2.07E-28	6.29E-04	8.02E-30	1.23E-22	6.88E-15	4.97E-26	1.14E-31	3.33E-47	4.37E-47	3.36E-37	0.00E+00	1.16E-15	9.59E-06	2.29E-04	0.00E+00	0.00E+00	7.88E-05	5.95E-05	4.54E-16
3.70E-09	300	1.22E+19	0.00E+00	4.10E-04	5.26E+05	0.00E+00	1.16E-13	3.34E+05	3.31E-03	1.40E+05	1.23E-03	1.05E-09	1.50E-04	8.09E-07	6.62E-04	9.98E-04	1.03E-04	1.60E-04	5.47E-05	0.00E+00	1.59E-06	4.91E-09	5.59E-18	9.84E-18	4.32E-39	1.97E-18	8.21E-30	2.42E-34	6.00E-30	3.72E-33	2.34E-28	6.53E-04	8.95E-30	1.28E-22	7.14E-15	5.44E-26	1.27E-31	3.86E-47	4.89E-47	3.81E-37	0.00E+00	1.25E-15	9.95E-06	2.37E-04	0.00E+00	0.00E+00	8.17E-05	6.17E-05	4.88E-16
3.71E-09	300	1.22E+19	0.00E+00	4.25E-04	5.26E+05	0.00E+00	1.24E-13	3.34E+05	3.43E-03	1.40E+05	1.27E-03	1.09E-09	1.56E-04	8.39E-07	6.87E-04	1.04E-03	1.06E-04	1.66E-04	5.68E-05	0.00E+00	1.65E-06	5.09E-09	6.02E-18	1.06E-17	4.82E-39	2.12E-18	9.16E-30	2.61E-34	6.46E-30	4.16E-33	2.65E-28	6.77E-04	9.99E-30	1.33E-22	7.41E-15	5.95E-26	1.42E-31	4.47E-47	5.46E-47	4.31E-37	0.00E+00	1.35E-15	1.03E-05	2.46E-04	0.00E+00	0.00E+00	8.47E-05	6.40E-05	5.25E-16
3.72E-09	300	1.22E+19	0.00E+00	4.41E-04	5.26E+05	0.00E+00	1.34E-13	3.34E+05	3.56E-03	1.40E+05	1.32E-03	1.13E-09	1.61E-04	8.70E-07	7.12E-04	1.07E-03	1.10E-04	1.72E-04	5.89E-05	0.00E+00	1.72E-06	5.28E-09	6.47E-18	1.14E-17	5.38E-39	2.28E-18	1.02E-29	2.81E-34	6.95E-30	4.64E-33	3.00E-28	7.02E-04	1.11E-29	1.39E-22	7.68E-15	6.51E-26	1.59E-31	5.17E-47	6.10E-47	4.88E-37	0.00E+00	1.45E-15	1.07E-05	2.55E-04	0.00E+00	0.00E+00	8.79E-05	6.64E-05	5.65E-16
3.73E-09	300	1.22E+19	0.00E+00	4.57E-04	5.26E+05	0.00E+00	1.44E-13	3.34E+05	3.70E-03	1.40E+05	1.37E-03	1.17E-09	1.67E-04	9.03E-07	7.39E-04	1.11E-03	1.15E-04	1.78E-04	6.11E-05	0.00E+00	1.78E-06	5.48E-09	6.96E-18	1.23E-17	6.00E-39	2.45E-18	1.14E-29	3.02E-34	7.48E-30	5.18E-33	3.40E-28	7.29E-04	1.24E-29	1.44E-22	7.97E-15	7.12E-26	1.77E-31	5.99E-47	6.82E-47	5.53E-37	0.00E+00	1.56E-15	1.11E-05	2.65E-04	0.00E+00	0.00E+00	9.12E-05	6.88E-05	6.08E-16
3.74E-09	300	1.22E+19	0.00E+00	4.74E-04	5.26E+05	0.00E+00	1.55E-13	3.34E+05	3.83E-03	1.40E+05	1.42E-03	1.21E-09	1.74E-04	9.36E-07	7.66E-04	1.16E-03	1.19E-04	1.85E-04	6.34E-05	0.00E+00	1.85E-06	5.69E-09	7.49E-18	1.32E-17	6.70E-39	2.64E-18	1.27E-29	3.25E-34	8.04E-30	5.78E-33	3.85E-28	7.56E-04	1.39E-29	1.50E-22	8.27E-15	7.80E-26	1.98E-31	6.95E-47	7.63E-47	6.26E-37	0.00E+00	1.68E-15	1.15E-05	2.75E-04	0.00E+00	0.00E+00	9.46E-05	7.14E-05	6.54E-16
3.75E-09	300	1.22E+19	0.00E+00	4.92E-04	5.26E+05	0.00E+00	1.67E-13	3.34E+05	3.98E-03	1.40E+05	1.48E-03	1.26E-09	1.80E-04	9.71E-07	7.95E-04	1.20E-03	1.23E-04	1.92E-04	6.57E-05	0.00E+00	1.91E-06	5.90E-09	8.06E-18	1.42E-17	7.48E-39	2.84E-18	1.42E-29	3.49E-34	8.65E-30	6.45E-33	4.37E-28	7.84E-04	1.55E-29	1.57E-22	8.57E-15	8.55E-26	2.21E-31	8.05E-47	8.53E-47	7.10E-37	0.00E+00	1.80E-15	1.19E-05	2.85E-04	0.00E+00	0.00E+00	9.81E-05	7.41E-05	7.04E-16
3.76E-09	300	1.22E+19	0.00E+00	5.10E-04	5.26E+05	0.00E+00	1.79E-13	3.34E+05	4.12E-03	1.40E+05	1.53E-03	1.31E-09	1.87E-04	1.01E-06	8.24E-04	1.24E-03	1.28E-04	1.99E-04	6.82E-05	0.00E+00	1.99E-06	6.12E-09	8.67E-18	1.53E-17	8.34E-39	3.05E-18	1.59E-29	3.76E-34	9.31E-30	7.19E-33	4.95E-28	8.13E-04	1.73E-29	1.63E-22	8.89E-15	9.37E-26	2.46E-31	9.33E-47	9.54E-47	8.05E-37	0.00E+00	1.94E-15	1.24E-05	2.96E-04	0.00E+00	0.00E+00	1.02E-04	7.68E-05	7.57E-16
3.77E-09	300	1.22E+19	0.00E+00	5.29E-04	5.26E+05	0.00E+00	1.93E-13	3.34E+05	4.28E-03	1.40E+05	1.59E-03	1.36E-09	1.94E-04	1.04E-06	8.55E-04	1.29E-03	1.33E-04	2.06E-04	7.07E-05	0.00E+00	2.06E-06	6.34E-09	9.33E-18	1.64E-17	9.31E-39	3.29E-18	1.77E-29	4.05E-34	1.00E-29	8.03E-33	5.62E-28	8.43E-04	1.93E-29	1.70E-22	9.22E-15	1.03E-25	2.75E-31	1.08E-46	1.07E-46	9.12E-37	0.00E+00	2.09E-15	1.29E-05	3.07E-04	0.00E+00	0.00E+00	1.06E-04	7.97E-05	8.15E-16
3.78E-09	300	1.22E+19	0.00E+00	5.49E-04	5.26E+05	0.00E+00	2.08E-13	3.34E+05	4.44E-03	1.40E+05	1.65E-03	1.41E-09	2.01E-04	1.08E-06	8.87E-04	1.34E-03	1.38E-04	2.14E-04	7.33E-05	0.00E+00	2.14E-06	6.58E-09	1.00E-17	1.77E-17	1.04E-38	3.54E-18	1.97E-29	4.35E-34	1.08E-29	8.96E-33	6.37E-28	8.75E-04	2.15E-29	1.78E-22	9.57E-15	1.13E-25	3.07E-31	1.25E-46	1.19E-46	1.04E-36	0.00E+00	2.24E-15	1.33E-05	3.18E-04	0.00E+00	0.00E+00	1.09E-04	8.27E-05	8.76E-16
3.79E-09	300	1.22E+19	0.00E+00	5.69E-04	5.26E+05	0.00E+00	2.23E-13	3.34E+05	4.60E-03	1.40E+05	1.71E-03	1.46E-09	2.09E-04	1.12E-06	9.20E-04	1.39E-03	1.43E-04	2.22E-04	7.61E-05	0.00E+00	2.22E-06	6.83E-09	1.08E-17	1.90E-17	1.16E-38	3.80E-18	2.20E-29	4.68E-34	1.16E-29	1.00E-32	7.23E-28	9.07E-04	2.40E-29	1.85E-22	9.92E-15	1.23E-25	3.42E-31	1.45E-46	1.34E-46	1.17E-36	0.00E+00	2.41E-15	1.38E-05	3.30E-04	0.00E+00	0.00E+00	1.14E-04	8.57E-05	9.43E-16
3.80E-09	300	1.22E+19	0.00E+00	5.91E-04	5.26E+05	0.00E+00	2.40E-13	3.34E+05	4.77E-03	1.40E+05	1.77E-03	1.51E-09	2.16E-04	1.17E-06	9.54E-04	1.44E-03	1.48E-04	2.30E-04	7.89E-05	0.00E+00	2.30E-06	7.08E-09	1.16E-17	2.04E-17	1.29E-38	4.09E-18	2.46E-29	5.04E-34	1.25E-29	1.12E-32	8.21E-28	9.41E-04	2.68E-29	1.93E-22	1.03E-14	1.35E-25	3.82E-31	1.69E-46	1.49E-46	1.33E-36	0.00E+00	2.60E-15	1.43E-05	3.42E-04	0.00E+00	0.00E+00	1.18E-04	8.89E-05	1.01E-15
3.81E-09	300	1.22E+19	0.00E+00	6.13E-04	5.26E+05	0.00E+00	2.58E-13	3.34E+05	4.95E-03	1.40E+05	1.84E-03	1.57E-09	2.24E-04	1.21E-06	9.90E-04	1.49E-03	1.54E-04	2.39E-04	8.18E-05	0.00E+00	2.38E-06	7.34E-09	1.25E-17	2.20E-17	1.44E-38	4.40E-18	2.74E-29	5.42E-34	1.34E-29	1.24E-32	9.32E-28	9.76E-04	2.99E-29	2.02E-22	1.07E-14	1.49E-25	4.26E-31	1.96E-46	1.67E-46	1.51E-36	0.00E+00	2.80E-15	1.49E-05	3.55E-04	0.00E+00	0.00E+00	1.22E-04	9.22E-05	1.09E-15
3.82E-09	300	1.22E+19	0.00E+00	6.35E-04	5.26E+05	0.00E+00	2.78E-13	3.34E+05	5.14E-03	1.40E+05	1.91E-03	1.63E-09	2.33E-04	1.25E-06	1.03E-03	1.55E-03	1.59E-04	2.48E-04	8.49E-05	0.00E+00	2.47E-06	7.62E-09	1.34E-17	2.37E-17	1.61E-38	4.74E-18	3.06E-29	5.83E-34	1.44E-29	1.39E-32	1.06E-27	1.01E-03	3.34E-29	2.10E-22	1.11E-14	1.63E-25	4.76E-31	2.27E-46	1.87E-46	1.72E-36	0.00E+00	3.01E-15	1.54E-05	3.68E-04	0.00E+00	0.00E+00	1.27E-04	9.57E-05	1.17E-15
3.83E-09	300	1.22E+19	0.00E+00	6.59E-04	5.26E+05	0.00E+00	2.99E-13	3.34E+05	5.33E-03	1.40E+05	1.98E-03	1.69E-09	2.41E-04	1.30E-06	1.06E-03	1.61E-03	1.65E-04	2.57E-04	8.81E-05	0.00E+00	2.56E-06	7.90E-09	1.45E-17	2.55E-17	1.80E-38	5.10E-18	3.42E-29	6.27E-34	1.55E-29	1.55E-32	1.20E-27	1.05E-03	3.73E-29	2.20E-22	1.15E-14	1.79E-25	5.31E-31	2.63E-46	2.10E-46	1.95E-36	0.00E+00	3.24E-15	1.60E-05	3.82E-04	0.00E+00	0.00E+00	1.31E-04	9.92E-05	1.26E-15
3.84E-09	300	1.22E+19	0.00E+00	6.84E-04	5.26E+05	0.00E+00	3.22E-13	3.34E+05	5.53E-03	1.40E+05	2.05E-03	1.75E-09	2.50E-04	1.35E-06	1.10E-03	1.67E-03	1.71E-04	2.66E-04	9.13E-05	0.00E+00	2.66E-06	8.20E-09	1.56E-17	2.74E-17	2.01E-38	5.48E-18	3.81E-29	6.75E-34	1.67E-29	1.73E-32	1.37E-27	1.09E-03	4.16E-29	2.29E-22	1.19E-14	1.97E-25	5.92E-31	3.05E-46	2.35E-46	2.22E-36	0.00E+00	3.48E-15	1.66E-05	3.96E-04	0.00E+00	0.00E+00	1.36E-04	1.03E-04	1.36E-15
3.85E-09	300	1.22E+19	0.00E+00	7.09E-04	5.26E+05	0.00E+00	3.46E-13	3.34E+05	5.73E-03	1.40E+05	2.13E-03	1.82E-09	2.60E-04	1.40E-06	1.15E-03	1.73E-03	1.78E-04	2.76E-04	9.47E-05	0.00E+00	2.76E-06	8.50E-09	1.68E-17	2.95E-17	2.24E-38	5.90E-18	4.25E-29	7.26E-34	1.80E-29	1.93E-32	1.55E-27	1.13E-03	4.64E-29	2.40E-22	1.24E-14	2.17E-25	6.61E-31	3.54E-46	2.64E-46	2.53E-36	0.00E+00	3.75E-15	1.72E-05	4.11E-04	0.00E+00	0.00E+00	1.41E-04	1.07E-04	1.46E-15
3.86E-09	300	1.22E+19	0.00E+00	7.36E-04	5.26E+05	0.00E+00	3.73E-13	3.34E+05	5.94E-03	1.40E+05	2.21E-03	1.88E-09	2.69E-04	1.45E-06	1.19E-03	1.79E-03	1.84E-04	2.87E-04	9.83E-05	0.00E+00	2.86E-06	8.82E-09	1.80E-17	3.17E-17	2.50E-38	6.35E-18	4.75E-29	7.81E-34	1.93E-29	2.15E-32	1.77E-27	1.17E-03	5.18E-29	2.50E-22	1.28E-14	2.38E-25	7.38E-31	4.12E-46	2.95E-46	2.87E-36	0.00E+00	4.03E-15	1.79E-05	4.26E-04	0.00E+00	0.00E+00	1.47E-04	1.11E-04	1.57E-15
3.87E-09	300	1.22E+19	0.00E+00	7.63E-04	5.26E+05	0.00E+00	4.01E-13	3.34E+05	6.17E-03	1.40E+05	2.29E-03	1.95E-09	2.79E-04	1.51E-06	1.23E-03	1.86E-03	1.91E-04	2.97E-04	1.02E-04	0.00E+00	2.97E-06	9.15E-09	1.94E-17	3.41E-17	2.79E-38	6.83E-18	5.30E-29	8.41E-34	2.08E-29	2.40E-32	2.01E-27	1.22E-03	5.78E-29	2.62E-22	1.33E-14	2.62E-25	8.23E-31	4.78E-46	3.31E-46	3.27E-36	0.00E+00	4.34E-15	1.85E-05	4.42E-04	0.00E+00	0.00E+00	1.52E-04	1.15E-04	1.69E-15
3.88E-09	300	1.22E+19	0.00E+00	7.91E-04	5.26E+05	0.00E+00	4.31E-13	3.34E+05	6.40E-03	1.40E+05	2.37E-03	2.03E-09	2.90E-04	1.56E-06	1.28E-03	1.93E-03	1.98E-04	3.08E-04	1.06E-04	0.00E+00	3.08E-06	9.49E-09	2.09E-17	3.67E-17	3.11E-38	7.35E-18	5.91E-29	9.04E-34	2.24E-29	2.68E-32	2.29E-27	1.26E-03	6.45E-29	2.73E-22	1.38E-14	2.88E-25	9.19E-31	5.55E-46	3.71E-46	3.72E-36	0.00E+00	4.66E-15	1.92E-05	4.58E-04	0.00E+00	0.00E+00	1.58E-04	1.19E-04	1.82E-15
3.89E-09	300	1.22E+19	0.00E+00	8.21E-04	5.26E+05	0.00E+00	4.64E-13	3.34E+05	6.63E-03	1.40E+05	2.46E-03	2.10E-09	3.01E-04	1.62E-06	1.33E-03	2.00E-03	2.06E-04	3.20E-04	1.10E-04	0.00E+00	3.19E-06	9.84E-09	2.24E-17	3.95E-17	3.47E-38	7.91E-18	6.60E-29	9.73E-34	2.41E-29	2.99E-32	2.61E-27	1.31E-03	7.20E-29	2.86E-22	1.43E-14	3.17E-25	1.03E-30	6.45E-46	4.17E-46	4.24E-36	0.00E+00	5.02E-15	1.99E-05	4.76E-04	0.00E+00	0.00E+00	1.64E-04	1.24E-04	1.96E-15
3.90E-09	300	1.22E+19	0.00E+00	8.51E-04	5.26E+05	0.00E+00	4.99E-13	3.34E+05	6.88E-03	1.40E+05	2.55E-03	2.18E-09	3.12E-04	1.68E-06	1.38E-03	2.07E-03	2.13E-04	3.32E-04	1.14E-04	0.00E+00	3.31E-06	1.02E-08	2.41E-17	4.25E-17	3.88E-38	8.51E-18	7.36E-29	1.05E-33	2.59E-29	3.34E-32	2.97E-27	1.36E-03	8.03E-29	2.99E-22	1.48E-14	3.49E-25	1.14E-30	7.49E-46	4.68E-46	4.82E-36	0.00E+00	5.40E-15	2.07E-05	4.93E-04	0.00E+00	0.00E+00	1.70E-04	1.28E-04	2.11E-15
3.91E-09	300	1.22E+19	0.00E+00	8.83E-04	5.26E+05	0.00E+00	5.37E-13	3.34E+05	7.14E-03	1.40E+05	2.65E-03	2.26E-09	3.23E-04	1.74E-06	1.43E-03	2.15E-03	2.21E-04	3.44E-04	1.18E-04	0.00E+00	3.44E-06	1.06E-08	2.60E-17	4.57E-17	4.33E-38	9.15E-18	8.22E-29	1.13E-33	2.79E-29	3.73E-32	3.38E-27	1.41E-03	8.96E-29	3.13E-22	1.54E-14	3.84E-25	1.28E-30	8.71E-46	5.25E-46	5.50E-36	0.00E+00	5.81E-15	2.14E-05	5.12E-04	0.00E+00	0.00E+00	1.76E-04	1.33E-04	2.27E-15
3.92E-09	300	1.22E+19	0.00E+00	9.16E-04	5.26E+05	0.00E+00	5.78E-13	3.34E+05	7.40E-03	1.40E+05	2.75E-03	2.35E-09	3.35E-04	1.81E-06	1.48E-03	2.23E-03	2.30E-04	3.57E-04	1.22E-04	0.00E+00	3.56E-06	1.10E-08	2.79E-17	4.92E-17	4.83E-38	9.85E-18	9.17E-29	1.21E-33	3.00E-29	4.16E-32	3.86E-27	1.46E-03	1.00E-28	3.28E-22	1.60E-14	4.23E-25	1.42E-30	1.01E-45	5.90E-46	6.26E-36	0.00E+00	6.25E-15	2.22E-05	5.31E-04	0.00E+00	0.00E+00	1.83E-04	1.38E-04	2.44E-15
3.93E-09	300	1.22E+19	0.00E+00	9.50E-04	5.26E+05	0.00E+00	6.22E-13	3.34E+05	7.68E-03	1.40E+05	2.85E-03	2.43E-09	3.48E-04	1.88E-06	1.54E-03	2.31E-03	2.38E-04	3.70E-04	1.27E-04	0.00E+00	3.70E-06	1.14E-08	3.01E-17	5.29E-17	5.39E-38	1.06E-17	1.02E-28	1.30E-33	3.23E-29	4.64E-32	4.39E-27	1.51E-03	1.12E-28	3.43E-22	1.66E-14	4.66E-25	1.59E-30	1.18E-45	6.63E-46	7.14E-36	0.00E+00	6.72E-15	2.31E-05	5.50E-04	0.00E+00	0.00E+00	1.89E-04	1.43E-04	2.63E-15
3.94E-09	300	1.22E+19	0.00E+00	9.86E-04	5.26E+05	0.00E+00	6.69E-13	3.34E+05	7.97E-03	1.40E+05	2.96E-03	2.52E-09	3.61E-04	1.95E-06	1.59E-03	2.40E-03	2.47E-04	3.84E-04	1.32E-04	0.00E+00	3.83E-06	1.18E-08	3.24E-17	5.69E-17	6.01E-38	1.14E-17	1.14E-28	1.40E-33	3.47E-29	5.18E-32	5.01E-27	1.57E-03	1.25E-28	3.59E-22	1.72E-14	5.14E-25	1.77E-30	1.37E-45	7.45E-46	8.14E-36	0.00E+00	7.23E-15	2.39E-05	5.71E-04	0.00E+00	0.00E+00	1.97E-04	1.48E-04	2.82E-15
3.95E-09	300	1.22E+19	0.00E+00	1.02E-03	5.26E+05	0.00E+00	7.20E-13	3.34E+05	8.26E-03	1.40E+05	3.07E-03	2.62E-09	3.74E-04	2.02E-06	1.65E-03	2.49E-03	2.56E-04	3.98E-04	1.37E-04	0.00E+00	3.98E-06	1.23E-08	3.48E-17	6.12E-17	6.71E-38	1.23E-17	1.27E-28	1.51E-33	3.74E-29	5.78E-32	5.72E-27	1.63E-03	1.39E-28	3.77E-22	1.78E-14	5.66E-25	1.98E-30	1.60E-45	8.37E-46	9.29E-36	0.00E+00	7.78E-15	2.48E-05	5.92E-04	0.00E+00	0.00E+00	2.04E-04	1.54E-04	3.04E-15
3.96E-09	300	1.22E+19	0.00E+00	1.06E-03	5.26E+05	0.00E+00	7.74E-13	3.34E+05	8.57E-03	1.40E+05	3.18E-03	2.72E-09	3.88E-04	2.09E-06	1.71E-03	2.58E-03	2.66E-04	4.13E-04	1.42E-04	0.00E+00	4.13E-06	1.27E-08	3.74E-17	6.59E-17	7.49E-38	1.32E-17	1.42E-28	1.62E-33	4.02E-29	6.45E-32	6.52E-27	1.69E-03	1.55E-28	3.95E-22	1.85E-14	6.24E-25	2.21E-30	1.86E-45	9.42E-46	1.06E-35	0.00E+00	8.37E-15	2.58E-05	6.14E-04	0.00E+00	0.00E+00	2.11E-04	1.60E-04	3.27E-15
3.97E-09	300	1.22E+19	0.00E+00	1.10E-03	5.26E+05	0.00E+00	8.33E-13	3.34E+05	8.89E-03	1.40E+05	3.30E-03	2.82E-09	4.03E-04	2.17E-06	1.78E-03	2.68E-03	2.76E-04	4.28E-04	1.47E-04	0.00E+00	4.28E-06	1.32E-08	4.03E-17	7.09E-17	8.36E-38	1.42E-17	1.59E-28	1.75E-33	4.33E-29	7.20E-32	7.45E-27	1.75E-03	1.73E-28	4.14E-22	1.92E-14	6.88E-25	2.47E-30	2.16E-45	1.06E-45	1.21E-35	0.00E+00	9.01E-15	2.67E-05	6.37E-04	0.00E+00	0.00E+00	2.19E-04	1.66E-04	3.52E-15
3.98E-09	300	1.22E+19	0.00E+00	1.14E-03	5.26E+05	0.00E+00	8.96E-13	3.34E+05	9.22E-03	1.40E+05	3.42E-03	2.92E-09	4.18E-04	2.25E-06	1.84E-03	2.78E-03	2.86E-04	4.44E-04	1.52E-04	0.00E+00	4.44E-06	1.37E-08	4.33E-17	7.63E-17	9.32E-38	1.53E-17	1.77E-28	1.88E-33	4.65E-29	8.04E-32	8.50E-27	1.82E-03	1.93E-28	4.34E-22	1.99E-14	7.60E-25	2.75E-30	2.52E-45	1.19E-45	1.38E-35	0.00E+00	9.69E-15	2.77E-05	6.61E-04	0.00E+00	0.00E+00	2.27E-04	1.72E-04	3.78E-15
3.99E-09	300	1.22E+19	0.00E+00	1.18E-03	5.26E+05	0.00E+00	9.64E-13	3.34E+05	9.56E-03	1.40E+05	3.55E-03	3.03E-09	4.33E-04	2.34E-06	1.91E-03	2.88E-03	2.97E-04	4.61E-04	1.58E-04	0.00E+00	4.60E-06	1.42E-08	4.66E-17	8.21E-17	1.04E-37	1.64E-17	1.98E-28	2.02E-33	5.01E-29	8.97E-32	9.71E-27	1.89E-03	2.16E-28	4.56E-22	2.06E-14	8.38E-25	3.07E-30	2.94E-45	1.34E-45	1.58E-35	0.00E+00	1.04E-14	2.87E-05	6.86E-04	0.00E+00	0.00E+00	2.36E-04	1.78E-04	4.07E-15
4.00E-09	300	1.22E+19	0.00E+00	1.23E-03	5.26E+05	0.00E+00	1.04E-12	3.34E+05	9.92E-03	1.40E+05	3.68E-03	3.14E-09	4.50E-04	2.42E-06	1.98E-03	2.99E-03	3.08E-04	4.78E-04	1.64E-04	0.00E+00	4.78E-06	1.47E-08	5.02E-17	8.83E-17	1.16E-37	1.77E-17	2.21E-28	2.18E-33	5.39E-29	1.00E-31	1.11E-26	1.96E-03	2.41E-28	4.79E-22	2.14E-14	9.25E-25	3.43E-30	3.42E-45	1.51E-45	1.80E-35	0.00E+00	1.12E-14	2.98E-05	7.11E-04	0.00E+00	0.00E+00	2.45E-04	1.85E-04	4.38E-15
4.01E-09	300	1.22E+19	0.00E+00	1.27E-03	5.26E+05	0.00E+00	1.12E-12	3.34E+05	1.03E-02	1.40E+05	3.82E-03	3.26E-09	4.66E-04	2.51E-06	2.06E-03	3.10E-03	3.19E-04	4.96E-04	1.70E-04	0.00E+00	4.95E-06	1.53E-08	5.40E-17	9.50E-17	1.30E-37	1.90E-17	2.46E-28	2.34E-33	5.80E-29	1.12E-31	1.27E-26	2.03E-03	2.69E-28	5.03E-22	2.22E-14	1.02E-24	3.82E-30	3.99E-45	1.71E-45	2.06E-35	0.00E+00	1.21E-14	3.09E-05	7.38E-04	0.00E+00	0.00E+00	2.54E-04	1.92E-04	4.71E-15
4.02E-09	300	1.22E+19	0.00E+00	1.32E-03	5.26E+05	0.00E+00	1.20E-12	3.34E+05	1.07E-02	1.40E+05	3.96E-03	3.38E-09	4.84E-04	2.61E-06	2.13E-03	3.22E-03	3.31E-04	5.14E-04	1.76E-04	0.00E+00	5.14E-06	1.58E-08	5.81E-17	1.02E-16	1.45E-37	2.05E-17	2.75E-28	2.52E-33	6.24E-29	1.25E-31	1.45E-26	2.10E-03	3.00E-28	5.28E-22	2.30E-14	1.13E-24	4.27E-30	4.66E-45	1.93E-45	2.35E-35	0.00E+00	1.30E-14	3.21E-05	7.65E-04	0.00E+00	0.00E+00	2.63E-04	1.99E-04	5.07E-15
4.03E-09	300	1.22E+19	0.00E+00	1.37E-03	5.26E+05	0.00E+00	1.29E-12	3.34E+05	1.11E-02	1.40E+05	4.11E-03	3.51E-09	5.02E-04	2.70E-06	2.21E-03	3.34E-03	3.43E-04	5.34E-04	1.83E-04	0.00E+00	5.33E-06	1.64E-08	6.25E-17	1.10E-16	1.61E-37	2.20E-17	3.07E-28	2.71E-33	6.71E-29	1.39E-31	1.66E-26	2.18E-03	3.34E-28	5.56E-22	2.39E-14	1.25E-24	4.76E-30	5.44E-45	2.17E-45	2.69E-35	0.00E+00	1.40E-14	3.33E-05	7.94E-04	0.00E+00	0.00E+00	2.73E-04	2.06E-04	5.46E-15
4.04E-09	300	1.22E+19	0.00E+00	1.42E-03	5.26E+05	0.00E+00	1.39E-12	3.34E+05	1.15E-02	1.40E+05	4.26E-03	3.64E-09	5.20E-04	2.80E-06	2.30E-03	3.46E-03	3.56E-04	5.53E-04	1.90E-04	0.00E+00	5.53E-06	1.70E-08	6.72E-17	1.18E-16	1.80E-37	2.37E-17	3.42E-28	2.92E-33	7.22E-29	1.55E-31	1.89E-26	2.26E-03	3.73E-28	5.84E-22	2.48E-14	1.38E-24	5.31E-30	6.35E-45	2.46E-45	3.08E-35	0.00E+00	1.50E-14	3.45E-05	8.23E-04	0.00E+00	0.00E+00	2.83E-04	2.14E-04	5.87E-15
4.05E-09	300	1.22E+19	0.00E+00	1.47E-03	5.26E+05	0.00E+00	1.50E-12	3.34E+05	1.19E-02	1.40E+05	4.42E-03	3.78E-09	5.40E-04	2.91E-06	2.38E-03	3.59E-03	3.69E-04	5.74E-04	1.97E-04	0.00E+00	5.73E-06	1.77E-08	7.23E-17	1.27E-16	2.01E-37	2.55E-17	3.82E-28	3.14E-33	7.77E-29	1.73E-31	2.17E-26	2.35E-03	4.16E-28	6.15E-22	2.57E-14	1.52E-24	5.93E-30	7.42E-45	2.77E-45	3.52E-35	0.00E+00	1.62E-14	3.58E-05	8.54E-04	0.00E+00	0.00E+00	2.94E-04	2.22E-04	6.31E-15
4.06E-09	300.001	1.22E+19	0.00E+00	1.53E-03	5.26E+05	0.00E+00	1.61E-12	3.34E+05	1.24E-02	1.40E+05	4.58E-03	3.92E-09	5.60E-04	3.02E-06	2.47E-03	3.72E-03	3.83E-04	5.95E-04	2.04E-04	0.00E+00	5.95E-06	1.83E-08	7.78E-17	1.37E-16	2.24E-37	2.74E-17	4.26E-28	3.37E-33	8.35E-29	1.93E-31	2.48E-26	2.44E-03	4.65E-28	6.48E-22	2.66E-14	1.68E-24	6.62E-30	8.67E-45	3.14E-45	4.03E-35	0.00E+00	1.74E-14	3.71E-05	8.86E-04	0.00E+00	0.00E+00	3.05E-04	2.30E-04	6.79E-15
4.07E-09	300.001	1.22E+19	0.00E+00	1.59E-03	5.26E+05	0.00E+00	1.73E-12	3.34E+05	1.28E-02	1.40E+05	4.76E-03	4.06E-09	5.81E-04	3.13E-06	2.56E-03	3.86E-03	3.97E-04	6.18E-04	2.12E-04	0.00E+00	6.17E-06	1.90E-08	8.37E-17	1.47E-16	2.50E-37	2.95E-17	4.76E-28	3.63E-33	8.99E-29	2.16E-31	2.84E-26	2.53E-03	5.19E-28	6.83E-22	2.76E-14	1.86E-24	7.39E-30	1.01E-44	3.55E-45	4.61E-35	0.00E+00	1.87E-14	3.85E-05	9.19E-04	0.00E+00	0.00E+00	3.16E-04	2.39E-04	7.31E-15
4.08E-09	300.001	1.22E+19	0.00E+00	1.64E-03	5.26E+05	0.00E+00	1.86E-12	3.34E+05	1.33E-02	1.40E+05	4.93E-03	4.21E-09	6.02E-04	3.25E-06	2.66E-03	4.01E-03	4.12E-04	6.41E-04	2.20E-04	0.00E+00	6.40E-06	1.97E-08	9.01E-17	1.58E-16	2.79E-37	3.17E-17	5.31E-28	3.91E-33	9.67E-29	2.41E-31	3.25E-26	2.62E-03	5.79E-28	7.20E-22	2.87E-14	2.06E-24	8.24E-30	1.19E-44	4.01E-45	5.28E-35	0.00E+00	2.01E-14	3.99E-05	9.53E-04	0.00E+00	0.00E+00	3.28E-04	2.48E-04	7.86E-15
4.09E-09	300.001	1.22E+19	0.00E+00	1.71E-03	5.26E+05	0.00E+00	2.00E-12	3.34E+05	1.38E-02	1.40E+05	5.12E-03	4.37E-09	6.25E-04	3.37E-06	2.76E-03	4.16E-03	4.27E-04	6.65E-04	2.28E-04	0.00E+00	6.64E-06	2.04E-08	9.69E-17	1.71E-16	3.12E-37	3.41E-17	5.92E-28	4.20E-33	1.04E-28	2.69E-31	3.72E-26	2.72E-03	6.46E-28	7.59E-22	2.97E-14	2.28E-24	9.20E-30	1.39E-44	4.55E-45	6.05E-35	0.00E+00	2.17E-14	4.14E-05	9.88E-04	0.00E+00	0.00E+00	3.40E-04	2.57E-04	8.46E-15
4.10E-09	300.001	1.22E+19	0.00E+00	1.77E-03	5.26E+05	0.00E+00	2.16E-12	3.34E+05	1.43E-02	1.40E+05	5.31E-03	4.53E-09	6.48E-04	3.49E-06	2.86E-03	4.31E-03	4.43E-04	6.89E-04	2.36E-04	0.00E+00	6.88E-06	2.12E-08	1.04E-16	1.83E-16	3.48E-37	3.67E-17	6.61E-28	4.52E-33	1.12E-28	3.00E-31	4.26E-26	2.82E-03	7.21E-28	8.02E-22	3.08E-14	2.52E-24	1.03E-29	1.63E-44	5.15E-45	6.93E-35	0.00E+00	2.33E-14	4.30E-05	1.03E-03	0.00E+00	0.00E+00	3.53E-04	2.66E-04	9.10E-15
4.11E-09	300.001	1.22E+19	0.00E+00	1.84E-03	5.26E+05	0.00E+00	2.32E-12	3.34E+05	1.48E-02	1.40E+05	5.50E-03	4.70E-09	6.72E-04	3.62E-06	2.97E-03	4.47E-03	4.60E-04	7.15E-04	2.45E-04	0.00E+00	7.14E-06	2.20E-08	1.12E-16	1.97E-16	3.88E-37	3.95E-17	7.37E-28	4.87E-33	1.20E-28	3.35E-31	4.89E-26	2.92E-03	8.04E-28	8.47E-22	3.20E-14	2.79E-24	1.15E-29	1.91E-44	5.84E-45	7.94E-35	0.00E+00	2.51E-14	4.46E-05	1.06E-03	0.00E+00	0.00E+00	3.66E-04	2.76E-04	9.79E-15
4.12E-09	300.001	1.22E+19	0.00E+00	1.90E-03	5.26E+05	0.00E+00	2.50E-12	3.34E+05	1.54E-02	1.40E+05	5.71E-03	4.88E-09	6.97E-04	3.76E-06	3.08E-03	4.64E-03	4.77E-04	7.42E-04	2.54E-04	0.00E+00	7.41E-06	2.28E-08	1.21E-16	2.12E-16	4.33E-37	4.25E-17	8.23E-28	5.23E-33	1.30E-28	3.73E-31	5.60E-26	3.03E-03	8.98E-28	8.95E-22	3.32E-14	3.08E-24	1.28E-29	2.24E-44	6.63E-45	9.10E-35	0.00E+00	2.70E-14	4.62E-05	1.10E-03	0.00E+00	0.00E+00	3.80E-04	2.87E-04	1.05E-14
4.13E-09	300.001	1.22E+19	0.00E+00	1.97E-03	5.26E+05	0.00E+00	2.68E-12	3.34E+05	1.60E-02	1.40E+05	5.92E-03	5.06E-09	7.23E-04	3.90E-06	3.19E-03	4.81E-03	4.95E-04	7.69E-04	2.64E-04	0.00E+00	7.68E-06	2.37E-08	1.30E-16	2.28E-16	4.83E-37	4.57E-17	9.18E-28	5.63E-33	1.39E-28	4.17E-31	6.42E-26	3.15E-03	1.00E-27	9.46E-22	3.44E-14	3.41E-24	1.43E-29	2.62E-44	7.53E-45	1.04E-34	0.00E+00	2.90E-14	4.80E-05	1.14E-03	0.00E+00	0.00E+00	3.94E-04	2.97E-04	1.13E-14
4.14E-09	300.001	1.22E+19	0.00E+00	2.05E-03	5.26E+05	0.00E+00	2.89E-12	3.34E+05	1.66E-02	1.40E+05	6.14E-03	5.25E-09	7.50E-04	4.04E-06	3.31E-03	4.99E-03	5.13E-04	7.98E-04	2.74E-04	0.00E+00	7.97E-06	2.46E-08	1.40E-16	2.46E-16	5.39E-37	4.92E-17	1.02E-27	6.06E-33	1.50E-28	4.65E-31	7.36E-26	3.26E-03	1.12E-27	1.00E-21	3.57E-14	3.78E-24	1.59E-29	3.08E-44	8.55E-45	1.20E-34	0.00E+00	3.12E-14	4.97E-05	1.19E-03	0.00E+00	0.00E+00	4.08E-04	3.08E-04	1.22E-14
4.15E-09	300.001	1.22E+19	0.00E+00	2.12E-03	5.26E+05	0.00E+00	3.11E-12	3.34E+05	1.72E-02	1.40E+05	6.37E-03	5.44E-09	7.78E-04	4.19E-06	3.43E-03	5.17E-03	5.32E-04	8.28E-04	2.84E-04	0.00E+00	8.27E-06	2.55E-08	1.50E-16	2.64E-16	6.02E-37	5.29E-17	1.14E-27	6.52E-33	1.61E-28	5.19E-31	8.44E-26	3.38E-03	1.25E-27	1.06E-21	3.70E-14	4.19E-24	1.78E-29	3.62E-44	9.72E-45	1.37E-34	0.00E+00	3.36E-14	5.16E-05	1.23E-03	0.00E+00	0.00E+00	4.24E-04	3.20E-04	1.31E-14
4.16E-09	300.001	1.22E+19	0.00E+00	2.20E-03	5.26E+05	0.00E+00	3.34E-12	3.34E+05	1.78E-02	1.40E+05	6.61E-03	5.65E-09	8.07E-04	4.35E-06	3.56E-03	5.37E-03	5.52E-04	8.58E-04	2.94E-04	0.00E+00	8.57E-06	2.64E-08	1.62E-16	2.85E-16	6.72E-37	5.70E-17	1.28E-27	7.01E-33	1.74E-28	5.79E-31	9.68E-26	3.51E-03	1.39E-27	1.12E-21	3.84E-14	4.64E-24	1.98E-29	4.26E-44	1.11E-44	1.57E-34	0.00E+00	3.62E-14	5.35E-05	1.28E-03	0.00E+00	0.00E+00	4.39E-04	3.32E-04	1.41E-14
4.17E-09	300.001	1.22E+19	0.00E+00	2.29E-03	5.26E+05	0.00E+00	3.60E-12	3.34E+05	1.85E-02	1.40E+05	6.86E-03	5.86E-09	8.37E-04	4.51E-06	3.69E-03	5.57E-03	5.73E-04	8.90E-04	3.05E-04	0.00E+00	8.89E-06	2.74E-08	1.74E-16	3.06E-16	7.50E-37	6.13E-17	1.42E-27	7.55E-33	1.87E-28	6.46E-31	1.11E-25	3.64E-03	1.55E-27	1.19E-21	3.98E-14	5.14E-24	2.21E-29	5.01E-44	1.26E-44	1.81E-34	0.00E+00	3.89E-14	5.55E-05	1.32E-03	0.00E+00	0.00E+00	4.56E-04	3.44E-04	1.52E-14
4.18E-09	300.001	1.22E+19	0.00E+00	2.37E-03	5.26E+05	0.00E+00	3.87E-12	3.34E+05	1.92E-02	1.40E+05	7.11E-03	6.07E-09	8.68E-04	4.68E-06	3.83E-03	5.77E-03	5.94E-04	9.24E-04	3.17E-04	0.00E+00	9.22E-06	2.84E-08	1.87E-16	3.29E-16	8.37E-37	6.59E-17	1.59E-27	8.12E-33	2.01E-28	7.21E-31	1.28E-25	3.78E-03	1.73E-27	1.27E-21	4.13E-14	5.69E-24	2.47E-29	5.89E-44	1.44E-44	2.07E-34	0.00E+00	4.19E-14	5.76E-05	1.37E-03	0.00E+00	0.00E+00	4.73E-04	3.57E-04	1.63E-14
4.19E-09	300.001	1.22E+19	0.00E+00	2.46E-03	5.26E+05	0.00E+00	4.16E-12	3.34E+05	1.99E-02	1.40E+05	7.38E-03	6.30E-09	9.01E-04	4.85E-06	3.97E-03	5.99E-03	6.16E-04	9.58E-04	3.29E-04	0.00E+00	9.57E-06	2.95E-08	2.01E-16	3.54E-16	9.34E-37	7.09E-17	1.77E-27	8.73E-33	2.16E-28	8.05E-31	1.46E-25	3.92E-03	1.94E-27	1.34E-21	4.29E-14	6.31E-24	2.76E-29	6.94E-44	1.64E-44	2.38E-34	0.00E+00	4.50E-14	5.97E-05	1.42E-03	0.00E+00	0.00E+00	4.90E-04	3.70E-04	1.76E-14
4.20E-09	300.001	1.22E+19	0.00E+00	2.55E-03	5.26E+05	0.00E+00	4.48E-12	3.34E+05	2.06E-02	1.40E+05	7.65E-03	6.53E-09	9.34E-04	5.04E-06	4.12E-03	6.21E-03	6.39E-04	9.94E-04	3.41E-04	0.00E+00	9.92E-06	3.06E-08	2.17E-16	3.81E-16	1.04E-36	7.63E-17	1.98E-27	9.40E-33	2.33E-28	8.98E-31	1.68E-25	4.06E-03	2.16E-27	1.43E-21	4.44E-14	6.99E-24	3.08E-29	8.18E-44	1.87E-44	2.73E-34	0.00E+00	4.84E-14	6.19E-05	1.48E-03	0.00E+00	0.00E+00	5.09E-04	3.84E-04	1.89E-14
4.21E-09	300.001	1.22E+19	0.00E+00	2.65E-03	5.26E+05	0.00E+00	4.82E-12	3.34E+05	2.14E-02	1.40E+05	7.94E-03	6.78E-09	9.69E-04	5.22E-06	4.27E-03	6.44E-03	6.63E-04	1.03E-03	3.53E-04	0.00E+00	1.03E-05	3.17E-08	2.33E-16	4.10E-16	1.16E-36	8.21E-17	2.21E-27	1.01E-32	2.50E-28	1.00E-30	1.93E-25	4.22E-03	2.41E-27	1.52E-21	4.61E-14	7.75E-24	3.43E-29	9.65E-44	2.13E-44	3.14E-34	0.00E+00	5.21E-14	6.43E-05	1.53E-03	0.00E+00	0.00E+00	5.28E-04	3.98E-04	2.04E-14
4.22E-09	300.001	1.22E+19	0.00E+00	2.74E-03	5.26E+05	0.00E+00	5.19E-12	3.34E+05	2.22E-02	1.40E+05	8.23E-03	7.03E-09	1.00E-03	5.42E-06	4.43E-03	6.68E-03	6.88E-04	1.07E-03	3.67E-04	0.00E+00	1.07E-05	3.29E-08	2.51E-16	4.41E-16	1.30E-36	8.83E-17	2.47E-27	1.09E-32	2.69E-28	1.12E-30	2.22E-25	4.37E-03	2.69E-27	1.62E-21	4.78E-14	8.60E-24	3.83E-29	1.14E-43	2.44E-44	3.60E-34	0.00E+00	5.61E-14	6.66E-05	1.59E-03	0.00E+00	0.00E+00	5.47E-04	4.13E-04	2.19E-14
4.23E-09	300.001	1.22E+19	0.00E+00	2.85E-03	5.26E+05	0.00E+00	5.58E-12	3.34E+05	2.30E-02	1.40E+05	8.54E-03	7.29E-09	1.04E-03	5.62E-06	4.60E-03	6.93E-03	7.13E-04	1.11E-03	3.80E-04	0.00E+00	1.11E-05	3.41E-08	2.70E-16	4.75E-16	1.45E-36	9.51E-17	2.75E-27	1.17E-32	2.90E-28	1.25E-30	2.55E-25	4.54E-03	3.00E-27	1.72E-21	4.96E-14	9.53E-24	4.27E-29	1.35E-43	2.79E-44	4.14E-34	0.00E+00	6.03E-14	6.91E-05	1.65E-03	0.00E+00	0.00E+00	5.68E-04	4.29E-04	2.36E-14
4.24E-09	300.001	1.22E+19	0.00E+00	2.95E-03	5.26E+05	0.00E+00	6.00E-12	3.34E+05	2.39E-02	1.40E+05	8.86E-03	7.56E-09	1.08E-03	5.83E-06	4.77E-03	7.19E-03	7.40E-04	1.15E-03	3.94E-04	0.00E+00	1.15E-05	3.54E-08	2.90E-16	5.11E-16	1.62E-36	1.02E-16	3.07E-27	1.26E-32	3.12E-28	1.39E-30	2.93E-25	4.70E-03	3.35E-27	1.84E-21	5.15E-14	1.06E-23	4.77E-29	1.59E-43	3.20E-44	4.75E-34	0.00E+00	6.49E-14	7.17E-05	1.71E-03	0.00E+00	0.00E+00	5.89E-04	4.45E-04	2.53E-14
4.25E-09	300.001	1.22E+19	0.00E+00	3.06E-03	5.26E+05	0.00E+00	6.46E-12	3.34E+05	2.47E-02	1.40E+05	9.19E-03	7.85E-09	1.12E-03	6.05E-06	4.95E-03	7.46E-03	7.67E-04	1.19E-03	4.09E-04	0.00E+00	1.19E-05	3.67E-08	3.12E-16	5.50E-16	1.80E-36	1.10E-16	3.43E-27	1.35E-32	3.35E-28	1.55E-30	3.36E-25	4.88E-03	3.74E-27	1.96E-21	5.34E-14	1.17E-23	5.32E-29	1.88E-43	3.65E-44	5.46E-34	0.00E+00	6.98E-14	7.44E-05	1.77E-03	0.00E+00	0.00E+00	6.11E-04	4.61E-04	2.73E-14
4.26E-09	300.001	1.22E+19	0.00E+00	3.18E-03	5.26E+05	0.00E+00	6.95E-12	3.34E+05	2.57E-02	1.40E+05	9.53E-03	8.14E-09	1.16E-03	6.27E-06	5.13E-03	7.74E-03	7.96E-04	1.24E-03	4.24E-04	0.00E+00	1.24E-05	3.81E-08	3.36E-16	5.91E-16	2.01E-36	1.18E-16	3.82E-27	1.46E-32	3.61E-28	1.74E-30	3.86E-25	5.06E-03	4.17E-27	2.09E-21	5.54E-14	1.30E-23	5.94E-29	2.23E-43	4.23E-44	6.28E-34	0.00E+00	7.51E-14	7.71E-05	1.84E-03	0.00E+00	0.00E+00	6.33E-04	4.78E-04	2.93E-14
4.27E-09	300.001	1.22E+19	0.00E+00	3.29E-03	5.26E+05	0.00E+00	7.48E-12	3.34E+05	2.66E-02	1.40E+05	9.88E-03	8.44E-09	1.21E-03	6.50E-06	5.32E-03	8.03E-03	8.26E-04	1.28E-03	4.40E-04	0.00E+00	1.28E-05	3.95E-08	3.62E-16	6.36E-16	2.25E-36	1.27E-16	4.27E-27	1.57E-32	3.88E-28	1.94E-30	4.44E-25	5.25E-03	4.65E-27	2.24E-21	5.74E-14	1.44E-23	6.63E-29	2.65E-43	4.78E-44	7.22E-34	0.00E+00	8.08E-14	8.00E-05	1.91E-03	0.00E+00	0.00E+00	6.57E-04	4.96E-04	3.16E-14
4.28E-09	300.001	1.22E+19	0.00E+00	3.42E-03	5.26E+05	0.00E+00	8.04E-12	3.34E+05	2.76E-02	1.40E+05	1.03E-02	8.76E-09	1.25E-03	6.75E-06	5.52E-03	8.32E-03	8.56E-04	1.33E-03	4.57E-04	0.00E+00	1.33E-05	4.10E-08	3.89E-16	6.84E-16	2.51E-36	1.37E-16	4.76E-27	1.69E-32	4.18E-28	2.16E-30	5.11E-25	5.44E-03	5.19E-27	2.39E-21	5.96E-14	1.60E-23	7.40E-29	3.13E-43	5.53E-44	8.30E-34	0.00E+00	8.70E-14	8.30E-05	1.98E-03	0.00E+00	0.00E+00	6.81E-04	5.15E-04	3.40E-14
4.29E-09	300.001	1.22E+19	0.00E+00	3.54E-03	5.26E+05	0.00E+00	8.65E-12	3.34E+05	2.86E-02	1.40E+05	1.06E-02	9.08E-09	1.30E-03	7.00E-06	5.73E-03	8.63E-03	8.88E-04	1.38E-03	4.74E-04	0.00E+00	1.38E-05	4.25E-08	4.19E-16	7.36E-16	2.80E-36	1.47E-16	5.31E-27	1.82E-32	4.49E-28	2.41E-30	5.87E-25	5.65E-03	5.80E-27	2.56E-21	6.18E-14	1.78E-23	8.25E-29	3.69E-43	6.63E-44	9.54E-34	0.00E+00	9.36E-14	8.61E-05	2.05E-03	0.00E+00	0.00E+00	7.07E-04	5.34E-04	3.65E-14
4.30E-09	300.001	1.22E+19	0.00E+00	3.68E-03	5.26E+05	0.00E+00	9.31E-12	3.34E+05	2.97E-02	1.40E+05	1.10E-02	9.42E-09	1.35E-03	7.26E-06	5.94E-03	8.96E-03	9.21E-04	1.43E-03	4.91E-04	0.00E+00	1.43E-05	4.41E-08	4.50E-16	7.92E-16	3.12E-36	1.59E-16	5.93E-27	1.95E-32	4.83E-28	2.69E-30	6.75E-25	5.86E-03	6.47E-27	2.75E-21	6.41E-14	1.97E-23	9.21E-29	4.54E-43	6.11E-44	1.10E-33	0.00E+00	1.01E-13	8.93E-05	2.13E-03	0.00E+00	0.00E+00	7.33E-04	5.54E-04	3.93E-14
4.31E-09	300.001	1.22E+19	0.00E+00	3.81E-03	5.26E+05	0.00E+00	1.00E-11	3.34E+05	3.08E-02	1.40E+05	1.14E-02	9.77E-09	1.40E-03	7.53E-06	6.16E-03	9.29E-03	9.56E-04	1.49E-03	5.09E-04	0.00E+00	1.48E-05	4.57E-08	4.84E-16	8.52E-16	3.48E-36	1.71E-16	6.62E-27	2.10E-32	5.20E-28	3.00E-30	7.77E-25	6.08E-03	7.22E-27	2.95E-21	6.65E-14	2.19E-23	1.03E-28	5.18E-43	9.13E-44	1.26E-33	0.00E+00	1.08E-13	9.26E-05	2.21E-03	0.00E+00	0.00E+00	7.60E-04	5.74E-04	4.23E-14
4.32E-09	300.001	1.22E+19	0.00E+00	3.96E-03	5.26E+05	0.00E+00	1.08E-11	3.34E+05	3.20E-02	1.40E+05	1.19E-02	1.01E-08	1.45E-03	7.81E-06	6.39E-03	9.64E-03	9.91E-04	1.54E-03	5.28E-04	0.00E+00	1.54E-05	4.74E-08	5.21E-16	9.17E-16	3.89E-36	1.84E-16	7.39E-27	2.26E-32	5.60E-28	3.35E-30	8.93E-25	6.30E-03	8.06E-27	3.16E-21	6.89E-14	2.43E-23	1.15E-28	6.48E-43	7.38E-44	1.45E-33	0.00E+00	1.17E-13	9.61E-05	2.29E-03	0.00E+00	0.00E+00	7.89E-04	5.96E-04	4.55E-14
4.33E-09	300.001	1.22E+19	0.00E+00	4.10E-03	5.26E+05	0.00E+00	1.16E-11	3.34E+05	3.32E-02	1.40E+05	1.23E-02	1.05E-08	1.50E-03	8.10E-06	6.63E-03	9.99E-03	1.03E-03	1.60E-03	5.48E-04	0.00E+00	1.60E-05	4.92E-08	5.61E-16	9.87E-16	4.34E-36	1.98E-16	8.24E-27	2.43E-32	6.02E-28	3.74E-30	1.03E-24	6.54E-03	8.99E-27	3.40E-21	7.15E-14	2.70E-23	1.28E-28	9.80E-43	-1.23E-43	1.67E-33	0.00E+00	1.25E-13	9.97E-05	2.38E-03	0.00E+00	0.00E+00	8.18E-04	6.18E-04	4.90E-14
4.34E-09	300.001	1.22E+19	0.00E+00	4.26E-03	5.26E+05	0.00E+00	1.25E-11	3.34E+05	3.44E-02	1.40E+05	1.28E-02	1.09E-08	1.56E-03	8.40E-06	6.88E-03	1.04E-02	1.07E-03	1.66E-03	5.69E-04	0.00E+00	1.66E-05	5.10E-08	6.03E-16	1.06E-15	4.84E-36	2.13E-16	9.20E-27	2.62E-32	6.48E-28	4.17E-30	1.18E-24	6.78E-03	1.00E-26	3.65E-21	7.42E-14	3.00E-23	1.43E-28	1.22E-42	-2.08E-43	1.92E-33	0.00E+00	1.35E-13	1.03E-04	2.47E-03	0.00E+00	0.00E+00	8.49E-04	6.41E-04	5.27E-14
4.35E-09	300.001	1.22E+19	0.00E+00	4.41E-03	5.26E+05	0.00E+00	1.34E-11	3.34E+05	3.57E-02	1.40E+05	1.32E-02	1.13E-08	1.62E-03	8.72E-06	7.13E-03	1.08E-02	1.11E-03	1.72E-03	5.90E-04	0.00E+00	1.72E-05	5.29E-08	6.49E-16	1.14E-15	5.40E-36	2.29E-16	1.03E-26	2.82E-32	6.97E-28	4.66E-30	1.36E-24	7.03E-03	1.12E-26	3.93E-21	7.69E-14	3.33E-23	1.59E-28	1.76E-42	-5.53E-43	2.21E-33	0.00E+00	1.45E-13	1.07E-04	2.56E-03	0.00E+00	0.00E+00	8.80E-04	6.65E-04	5.67E-14
4.36E-09	300.002	1.22E+19	0.00E+00	4.58E-03	5.26E+05	0.00E+00	1.44E-11	3.34E+05	3.70E-02	1.40E+05	1.37E-02	1.17E-08	1.68E-03	9.04E-06	7.40E-03	1.12E-02	1.15E-03	1.78E-03	6.12E-04	0.00E+00	1.78E-05	5.49E-08	6.98E-16	1.23E-15	6.03E-36	2.46E-16	1.15E-26	3.03E-32	7.50E-28	5.20E-30	1.57E-24	7.30E-03	1.25E-26	4.23E-21	7.98E-14	3.69E-23	1.78E-28	2.41E-42	-9.75E-43	2.54E-33	0.00E+00	1.56E-13	1.11E-04	2.65E-03	0.00E+00	0.00E+00	9.13E-04	6.89E-04	6.10E-14
4.37E-09	300.002	1.22E+19	0.00E+00	4.75E-03	5.26E+05	0.00E+00	1.55E-11	3.34E+05	3.84E-02	1.40E+05	1.42E-02	1.22E-08	1.74E-03	9.38E-06	7.67E-03	1.16E-02	1.19E-03	1.85E-03	6.34E-04	0.00E+00	1.85E-05	5.69E-08	7.51E-16	1.32E-15	6.73E-36	2.65E-16	1.28E-26	3.26E-32	8.07E-28	5.80E-30	1.80E-24	7.57E-03	1.39E-26	4.57E-21	8.28E-14	4.10E-23	1.99E-28	2.70E-42	-9.94E-43	2.93E-33	0.00E+00	1.68E-13	1.15E-04	2.75E-03	0.00E+00	0.00E+00	9.47E-04	7.15E-04	6.56E-14
4.38E-09	300.002	1.22E+19	0.00E+00	4.93E-03	5.26E+05	0.00E+00	1.67E-11	3.34E+05	3.98E-02	1.40E+05	1.48E-02	1.26E-08	1.80E-03	9.73E-06	7.96E-03	1.20E-02	1.23E-03	1.92E-03	6.58E-04	0.00E+00	1.92E-05	5.91E-08	8.08E-16	1.42E-15	7.51E-36	2.85E-16	1.43E-26	3.51E-32	8.68E-28	6.47E-30	2.07E-24	7.85E-03	1.56E-26	4.93E-21	8.59E-14	4.55E-23	2.22E-28	2.59E-42	-5.56E-43	3.37E-33	0.00E+00	1.81E-13	1.20E-04	2.85E-03	0.00E+00	0.00E+00	9.82E-04	7.42E-04	7.06E-14
4.39E-09	300.002	1.22E+19	0.00E+00	5.11E-03	5.26E+05	0.00E+00	1.80E-11	3.34E+05	4.13E-02	1.40E+05	1.53E-02	1.31E-08	1.87E-03	1.01E-05	8.26E-03	1.24E-02	1.28E-03	1.99E-03	6.83E-04	0.00E+00	1.99E-05	6.13E-08	8.70E-16	1.53E-15	8.38E-36	3.06E-16	1.59E-26	3.77E-32	9.34E-28	7.22E-30	2.39E-24	8.14E-03	1.74E-26	5.32E-21	8.91E-14	5.06E-23	2.47E-28	2.41E-42	1.93E-44	3.88E-33	0.00E+00	1.94E-13	1.24E-04	2.96E-03	0.00E+00	0.00E+00	1.02E-03	7.69E-04	7.59E-14
4.40E-09	300.002	1.22E+19	0.00E+00	5.30E-03	5.26E+05	0.00E+00	1.93E-11	3.34E+05	4.28E-02	1.40E+05	1.59E-02	1.36E-08	1.94E-03	1.05E-05	8.56E-03	1.29E-02	1.33E-03	2.06E-03	7.08E-04	0.00E+00	2.06E-05	6.35E-08	9.36E-16	1.65E-15	9.35E-36	3.30E-16	1.78E-26	4.06E-32	1.00E-27	8.06E-30	2.75E-24	8.44E-03	1.94E-26	5.75E-21	9.24E-14	5.62E-23	2.76E-28	2.70E-42	1.98E-43	4.47E-33	0.00E+00	2.09E-13	1.29E-04	3.07E-03	0.00E+00	0.00E+00	1.06E-03	7.98E-04	8.17E-14
4.41E-09	300.002	1.22E+19	0.00E+00	5.50E-03	5.26E+05	0.00E+00	2.08E-11	3.34E+05	4.44E-02	1.40E+05	1.65E-02	1.41E-08	2.01E-03	1.09E-05	8.88E-03	1.34E-02	1.38E-03	2.14E-03	7.34E-04	0.00E+00	2.14E-05	6.59E-08	1.01E-15	1.77E-15	1.04E-35	3.55E-16	1.98E-26	4.37E-32	1.08E-27	9.00E-30	3.17E-24	8.76E-03	2.16E-26	6.22E-21	9.58E-14	6.24E-23	3.08E-28	4.04E-42	-5.69E-43	5.15E-33	0.00E+00	2.25E-13	1.34E-04	3.19E-03	0.00E+00	0.00E+00	1.10E-03	8.28E-04	8.79E-14
4.42E-09	300.002	1.22E+19	0.00E+00	5.70E-03	5.26E+05	0.00E+00	2.24E-11	3.34E+05	4.61E-02	1.40E+05	1.71E-02	1.46E-08	2.09E-03	1.13E-05	9.21E-03	1.39E-02	1.43E-03	2.22E-03	7.62E-04	0.00E+00	2.22E-05	6.84E-08	1.08E-15	1.91E-15	1.16E-35	3.82E-16	2.21E-26	4.70E-32	1.16E-27	1.00E-29	3.65E-24	9.09E-03	2.41E-26	6.74E-21	9.94E-14	6.93E-23	3.44E-28	6.15E-42	-2.00E-42	5.92E-33	0.00E+00	2.42E-13	1.38E-04	3.30E-03	0.00E+00	0.00E+00	1.14E-03	8.59E-04	9.46E-14
4.43E-09	300.002	1.22E+19	0.00E+00	5.91E-03	5.26E+05	0.00E+00	2.41E-11	3.34E+05	4.78E-02	1.40E+05	1.77E-02	1.52E-08	2.17E-03	1.17E-05	9.56E-03	1.44E-02	1.48E-03	2.30E-03	7.90E-04	0.00E+00	2.30E-05	7.09E-08	1.17E-15	2.05E-15	1.30E-35	4.10E-16	2.47E-26	5.06E-32	1.25E-27	1.12E-29	4.20E-24	9.42E-03	2.69E-26	7.30E-21	1.03E-13	7.70E-23	3.84E-28	7.79E-42	-2.82E-42	6.82E-33	0.00E+00	2.61E-13	1.44E-04	3.43E-03	0.00E+00	0.00E+00	1.18E-03	8.91E-04	1.02E-13
4.44E-09	300.002	1.22E+19	0.00E+00	6.14E-03	5.26E+05	0.00E+00	2.59E-11	3.34E+05	4.96E-02	1.40E+05	1.84E-02	1.57E-08	2.25E-03	1.21E-05	9.91E-03	1.49E-02	1.54E-03	2.39E-03	8.20E-04	0.00E+00	2.39E-05	7.35E-08	1.25E-15	2.21E-15	1.45E-35	4.42E-16	2.76E-26	5.44E-32	1.35E-27	1.25E-29	4.84E-24	9.78E-03	3.01E-26	7.92E-21	1.07E-13	8.55E-23	4.28E-28	8.14E-42	-2.19E-42	7.86E-33	0.00E+00	2.80E-13	1.49E-04	3.55E-03	0.00E+00	0.00E+00	1.22E-03	9.24E-04	1.09E-13
4.45E-09	300.002	1.22E+19	0.00E+00	6.36E-03	5.26E+05	0.00E+00	2.79E-11	3.34E+05	5.14E-02	1.40E+05	1.91E-02	1.63E-08	2.33E-03	1.26E-05	1.03E-02	1.55E-02	1.59E-03	2.48E-03	8.50E-04	0.00E+00	2.48E-05	7.63E-08	1.35E-15	2.37E-15	1.62E-35	4.75E-16	3.07E-26	5.85E-32	1.45E-27	1.40E-29	5.57E-24	1.01E-02	3.35E-26	8.59E-21	1.11E-13	9.50E-23	4.78E-28	7.40E-42	-2.50E-43	9.05E-33	0.00E+00	3.02E-13	1.55E-04	3.69E-03	0.00E+00	0.00E+00	1.27E-03	9.58E-04	1.18E-13
4.46E-09	300.002	1.22E+19	0.00E+00	6.60E-03	5.26E+05	0.00E+00	3.00E-11	3.34E+05	5.33E-02	1.40E+05	1.98E-02	1.69E-08	2.42E-03	1.30E-05	1.07E-02	1.61E-02	1.65E-03	2.57E-03	8.82E-04	0.00E+00	2.57E-05	7.91E-08	1.45E-15	2.55E-15	1.81E-35	5.11E-16	3.43E-26	6.30E-32	1.56E-27	1.56E-29	6.41E-24	1.05E-02	3.74E-26	9.33E-21	1.15E-13	1.05E-22	5.33E-28	8.22E-42	3.57E-43	1.04E-32	0.00E+00	3.24E-13	1.60E-04	3.82E-03	0.00E+00	0.00E+00	1.32E-03	9.94E-04	1.27E-13
4.47E-09	300.002	1.22E+19	0.00E+00	6.85E-03	5.26E+05	0.00E+00	3.23E-11	3.34E+05	5.53E-02	1.40E+05	2.05E-02	1.75E-08	2.51E-03	1.35E-05	1.11E-02	1.67E-02	1.72E-03	2.67E-03	9.15E-04	0.00E+00	2.66E-05	8.21E-08	1.56E-15	2.75E-15	2.02E-35	5.50E-16	3.83E-26	6.78E-32	1.68E-27	1.74E-29	7.39E-24	1.09E-02	4.18E-26	1.01E-20	1.19E-13	1.17E-22	5.95E-28	1.28E-41	-2.52E-42	1.20E-32	0.00E+00	3.49E-13	1.66E-04	3.97E-03	0.00E+00	0.00E+00	1.37E-03	1.03E-03	1.36E-13
4.48E-09	300.002	1.22E+19	0.00E+00	7.10E-03	5.26E+05	0.00E+00	3.47E-11	3.34E+05	5.74E-02	1.40E+05	2.13E-02	1.82E-08	2.60E-03	1.40E-05	1.15E-02	1.73E-02	1.78E-03	2.77E-03	9.49E-04	0.00E+00	2.76E-05	8.51E-08	1.68E-15	2.96E-15	2.25E-35	5.92E-16	4.27E-26	7.29E-32	1.80E-27	1.94E-29	8.51E-24	1.13E-02	4.66E-26	1.10E-20	1.24E-13	1.30E-22	6.64E-28	2.12E-41	-8.81E-42	1.38E-32	0.00E+00	3.76E-13	1.72E-04	4.11E-03	0.00E+00	0.00E+00	1.42E-03	1.07E-03	1.47E-13
4.49E-09	300.002	1.22E+19	0.00E+00	7.37E-03	5.26E+05	0.00E+00	3.74E-11	3.34E+05	5.95E-02	1.40E+05	2.21E-02	1.89E-08	2.70E-03	1.45E-05	1.19E-02	1.79E-02	1.85E-03	2.87E-03	9.84E-04	0.00E+00	2.87E-05	8.83E-08	1.81E-15	3.18E-15	2.51E-35	6.37E-16	4.77E-26	7.85E-32	1.94E-27	2.16E-29	9.80E-24	1.17E-02	5.20E-26	1.20E-20	1.28E-13	1.45E-22	7.41E-28	2.99E-41	-1.50E-41	1.59E-32	0.00E+00	4.04E-13	1.79E-04	4.27E-03	0.00E+00	0.00E+00	1.47E-03	1.11E-03	1.58E-13
4.50E-09	300.003	1.22E+19	0.00E+00	7.64E-03	5.26E+05	0.00E+00	4.02E-11	3.34E+05	6.17E-02	1.40E+05	2.29E-02	1.96E-08	2.80E-03	1.51E-05	1.23E-02	1.86E-02	1.91E-03	2.98E-03	1.02E-03	0.00E+00	2.97E-05	9.16E-08	1.94E-15	3.42E-15	2.80E-35	6.85E-16	5.32E-26	8.44E-32	2.09E-27	2.41E-29	1.13E-23	1.22E-02	5.80E-26	1.31E-20	1.33E-13	1.61E-22	8.27E-28	3.24E-41	-1.44E-41	1.84E-32	0.00E+00	4.35E-13	1.86E-04	4.43E-03	0.00E+00	0.00E+00	1.52E-03	1.15E-03	1.70E-13
4.51E-09	300.003	1.22E+19	0.00E+00	7.93E-03	5.26E+05	0.00E+00	4.33E-11	3.34E+05	6.40E-02	1.40E+05	2.38E-02	2.03E-08	2.90E-03	1.56E-05	1.28E-02	1.93E-02	1.99E-03	3.09E-03	1.06E-03	0.00E+00	3.08E-05	9.50E-08	2.09E-15	3.68E-15	3.13E-35	7.37E-16	5.94E-26	9.08E-32	2.25E-27	2.70E-29	1.30E-23	1.26E-02	6.48E-26	1.43E-20	1.38E-13	1.78E-22	9.22E-28	3.10E-41	-9.34E-42	2.11E-32	0.00E+00	4.68E-13	1.92E-04	4.59E-03	0.00E+00	0.00E+00	1.58E-03	1.19E-03	1.83E-13
4.52E-09	300.003	1.22E+19	0.00E+00	8.22E-03	5.26E+05	0.00E+00	4.65E-11	3.34E+05	6.64E-02	1.40E+05	2.47E-02	2.11E-08	3.01E-03	1.62E-05	1.33E-02	2.00E-02	2.06E-03	3.20E-03	1.10E-03	0.00E+00	3.20E-05	9.85E-08	2.25E-15	3.96E-15	3.49E-35	7.93E-16	6.63E-26	9.77E-32	2.42E-27	3.01E-29	1.50E-23	1.31E-02	7.23E-26	1.56E-20	1.43E-13	1.98E-22	1.03E-27	3.05E-41	-4.36E-42	2.44E-32	0.00E+00	5.03E-13	2.00E-04	4.76E-03	0.00E+00	0.00E+00	1.64E-03	1.24E-03	1.96E-13
4.53E-09	300.003	1.22E+19	0.00E+00	8.53E-03	5.26E+05	0.00E+00	5.01E-11	3.34E+05	6.89E-02	1.40E+05	2.56E-02	2.18E-08	3.12E-03	1.68E-05	1.38E-02	2.08E-02	2.14E-03	3.32E-03	1.14E-03	0.00E+00	3.32E-05	1.02E-07	2.42E-15	4.26E-15	3.89E-35	8.53E-16	7.40E-26	1.05E-31	2.60E-27	3.36E-29	1.73E-23	1.36E-02	8.07E-26	1.70E-20	1.49E-13	2.20E-22	1.15E-27	3.97E-41	-8.06E-42	2.81E-32	0.00E+00	5.41E-13	2.07E-04	4.94E-03	0.00E+00	0.00E+00	1.70E-03	1.28E-03	2.11E-13
4.54E-09	300.003	1.22E+19	0.00E+00	8.84E-03	5.26E+05	0.00E+00	5.39E-11	3.34E+05	7.15E-02	1.40E+05	2.65E-02	2.27E-08	3.24E-03	1.75E-05	1.43E-02	2.15E-02	2.22E-03	3.45E-03	1.18E-03	0.00E+00	3.44E-05	1.06E-07	2.61E-15	4.58E-15	4.34E-35	9.18E-16	8.25E-26	1.13E-31	2.80E-27	3.75E-29	1.99E-23	1.41E-02	9.00E-26	1.86E-20	1.54E-13	2.45E-22	1.28E-27	6.23E-41	-2.41E-41	3.23E-32	0.00E+00	5.82E-13	2.15E-04	5.12E-03	0.00E+00	0.00E+00	1.76E-03	1.33E-03	2.27E-13
4.55E-09	300.003	1.22E+19	0.00E+00	9.17E-03	5.26E+05	0.00E+00	5.79E-11	3.34E+05	7.41E-02	1.40E+05	2.75E-02	2.35E-08	3.36E-03	1.81E-05	1.48E-02	2.23E-02	2.30E-03	3.57E-03	1.23E-03	0.00E+00	3.57E-05	1.10E-07	2.80E-15	4.93E-15	4.85E-35	9.87E-16	9.21E-26	1.22E-31	3.01E-27	4.18E-29	2.29E-23	1.46E-02	1.00E-25	2.03E-20	1.60E-13	2.72E-22	1.43E-27	8.96E-41	-4.33E-41	3.72E-32	0.00E+00	6.27E-13	2.23E-04	5.31E-03	0.00E+00	0.00E+00	1.83E-03	1.38E-03	2.45E-13
4.56E-09	300.003	1.22E+19	0.00E+00	9.52E-03	5.26E+05	0.00E+00	6.23E-11	3.34E+05	7.69E-02	1.40E+05	2.85E-02	2.44E-08	3.48E-03	1.88E-05	1.54E-02	2.32E-02	2.38E-03	3.71E-03	1.27E-03	0.00E+00	3.70E-05	1.14E-07	3.02E-15	5.31E-15	5.41E-35	1.06E-15	1.03E-25	1.31E-31	3.24E-27	4.66E-29	2.64E-23	1.52E-02	1.12E-25	2.23E-20	1.66E-13	3.02E-22	1.60E-27	1.03E-40	-4.74E-41	4.29E-32	0.00E+00	6.74E-13	2.31E-04	5.51E-03	0.00E+00	0.00E+00	1.90E-03	1.43E-03	2.63E-13
4.57E-09	300.003	1.22E+19	0.00E+00	9.87E-03	5.26E+05	0.00E+00	6.71E-11	3.34E+05	7.98E-02	1.40E+05	2.96E-02	2.53E-08	3.61E-03	1.95E-05	1.59E-02	2.40E-02	2.47E-03	3.84E-03	1.32E-03	0.00E+00	3.84E-05	1.18E-07	3.24E-15	5.71E-15	6.04E-35	1.14E-15	1.15E-25	1.41E-31	3.48E-27	5.21E-29	3.04E-23	1.57E-02	1.25E-25	2.44E-20	1.72E-13	3.35E-22	1.78E-27	1.03E-40	-3.48E-41	4.94E-32	0.00E+00	7.25E-13	2.40E-04	5.72E-03	0.00E+00	0.00E+00	1.97E-03	1.49E-03	2.83E-13
4.58E-09	300.003	1.22E+19	0.00E+00	1.02E-02	5.26E+05	0.00E+00	7.22E-11	3.34E+05	8.27E-02	1.40E+05	3.07E-02	2.62E-08	3.75E-03	2.02E-05	1.65E-02	2.49E-02	2.57E-03	3.99E-03	1.37E-03	0.00E+00	3.98E-05	1.23E-07	3.49E-15	6.14E-15	6.74E-35	1.23E-15	1.28E-25	1.52E-31	3.75E-27	5.81E-29	3.50E-23	1.63E-02	1.40E-25	2.67E-20	1.78E-13	3.72E-22	1.99E-27	1.35E-40	-5.31E-41	5.69E-32	0.00E+00	7.80E-13	2.49E-04	5.93E-03	0.00E+00	0.00E+00	2.04E-03	1.54E-03	3.05E-13
4.59E-09	300.004	1.22E+19	0.00E+00	1.06E-02	5.26E+05	0.00E+00	7.76E-11	3.34E+05	8.58E-02	1.40E+05	3.18E-02	2.72E-08	3.89E-03	2.10E-05	1.72E-02	2.59E-02	2.66E-03	4.14E-03	1.42E-03	0.00E+00	4.13E-05	1.27E-07	3.76E-15	6.61E-15	7.52E-35	1.32E-15	1.43E-25	1.63E-31	4.03E-27	6.48E-29	4.04E-23	1.69E-02	1.56E-25	2.93E-20	1.85E-13	4.13E-22	2.22E-27	2.33E-40	-1.34E-40	6.56E-32	0.00E+00	8.40E-13	2.58E-04	6.15E-03	0.00E+00	0.00E+00	2.12E-03	1.60E-03	3.28E-13
4.60E-09	300.004	1.22E+19	0.00E+00	1.10E-02	5.26E+05	0.00E+00	8.35E-11	3.34E+05	8.90E-02	1.40E+05	3.30E-02	2.82E-08	4.03E-03	2.17E-05	1.78E-02	2.68E-02	2.76E-03	4.29E-03	1.47E-03	0.00E+00	4.29E-05	1.32E-07	4.04E-15	7.11E-15	8.39E-35	1.42E-15	1.59E-25	1.76E-31	4.34E-27	7.23E-29	4.65E-23	1.75E-02	1.74E-25	3.21E-20	1.92E-13	4.59E-22	2.48E-27	3.89E-40	-2.68E-40	7.56E-32	0.00E+00	9.03E-13	2.67E-04	6.38E-03	0.00E+00	0.00E+00	2.20E-03	1.66E-03	3.53E-13
4.61E-09	300.004	1.22E+19	0.00E+00	1.14E-02	5.26E+05	0.00E+00	8.99E-11	3.34E+05	9.23E-02	1.40E+05	3.43E-02	2.93E-08	4.18E-03	2.26E-05	1.85E-02	2.78E-02	2.86E-03	4.45E-03	1.53E-03	0.00E+00	4.45E-05	1.37E-07	4.35E-15	7.65E-15	9.36E-35	1.53E-15	1.78E-25	1.89E-31	4.67E-27	8.07E-29	5.36E-23	1.82E-02	1.94E-25	3.53E-20	1.99E-13	5.10E-22	2.76E-27	5.39E-40	-3.91E-40	8.71E-32	0.00E+00	9.72E-13	2.77E-04	6.62E-03	0.00E+00	0.00E+00	2.28E-03	1.72E-03	3.80E-13
4.62E-09	300.004	1.22E+19	0.00E+00	1.18E-02	5.26E+05	0.00E+00	9.67E-11	3.34E+05	9.58E-02	1.40E+05	3.55E-02	3.04E-08	4.34E-03	2.34E-05	1.91E-02	2.89E-02	2.97E-03	4.62E-03	1.58E-03	0.00E+00	4.61E-05	1.42E-07	4.68E-15	8.23E-15	1.05E-34	1.65E-15	1.99E-25	2.03E-31	5.02E-27	9.01E-29	6.17E-23	1.89E-02	2.17E-25	3.87E-20	2.07E-13	5.66E-22	3.08E-27	5.61E-40	-3.81E-40	1.00E-31	0.00E+00	1.05E-12	2.88E-04	6.87E-03	0.00E+00	0.00E+00	2.36E-03	1.78E-03	4.08E-13
4.63E-09	300.004	1.22E+19	0.00E+00	1.23E-02	5.26E+05	0.00E+00	1.04E-10	3.34E+05	9.93E-02	1.40E+05	3.69E-02	3.15E-08	4.50E-03	2.43E-05	1.99E-02	2.99E-02	3.08E-03	4.79E-03	1.64E-03	0.00E+00	4.78E-05	1.47E-07	5.03E-15	8.85E-15	1.17E-34	1.77E-15	2.22E-25	2.19E-31	5.40E-27	1.01E-28	7.11E-23	1.96E-02	2.42E-25	4.26E-20	2.14E-13	6.28E-22	3.44E-27	4.14E-40	-1.96E-40	1.16E-31	0.00E+00	1.13E-12	2.99E-04	7.12E-03	0.00E+00	0.00E+00	2.45E-03	1.85E-03	4.39E-13
4.64E-09	300.004	1.22E+19	0.00E+00	1.27E-02	5.26E+05	0.00E+00	1.12E-10	3.34E+05	1.03E-01	1.40E+05	3.82E-02	3.27E-08	4.67E-03	2.52E-05	2.06E-02	3.11E-02	3.19E-03	4.97E-03	1.70E-03	0.00E+00	4.96E-05	1.53E-07	5.41E-15	9.52E-15	1.30E-34	1.91E-15	2.47E-25	2.35E-31	5.81E-27	1.12E-28	8.19E-23	2.03E-02	2.70E-25	4.68E-20	2.22E-13	6.98E-22	3.84E-27	3.19E-40	-5.42E-41	1.33E-31	0.00E+00	1.21E-12	3.10E-04	7.39E-03	0.00E+00	0.00E+00	2.54E-03	1.92E-03	4.73E-13
4.65E-09	300.004	1.22E+19	0.00E+00	1.32E-02	5.26E+05	0.00E+00	1.20E-10	3.34E+05	1.07E-01	1.40E+05	3.97E-02	3.39E-08	4.84E-03	2.61E-05	2.14E-02	3.22E-02	3.31E-03	5.15E-03	1.77E-03	0.00E+00	5.15E-05	1.59E-07	5.82E-15	1.02E-14	1.45E-34	2.05E-15	2.76E-25	2.53E-31	6.25E-27	1.25E-28	9.43E-23	2.11E-02	3.01E-25	5.15E-20	2.30E-13	7.75E-22	4.29E-27	5.81E-40	-2.58E-40	1.53E-31	0.00E+00	1.30E-12	3.21E-04	7.66E-03	0.00E+00	0.00E+00	2.64E-03	1.99E-03	5.08E-13
4.66E-09	300.005	1.22E+19	0.00E+00	1.37E-02	5.26E+05	0.00E+00	1.30E-10	3.34E+05	1.11E-01	1.40E+05	4.11E-02	3.51E-08	5.02E-03	2.71E-05	2.22E-02	3.34E-02	3.44E-03	5.34E-03	1.83E-03	0.00E+00	5.34E-05	1.64E-07	6.27E-15	1.10E-14	1.62E-34	2.21E-15	3.08E-25	2.72E-31	6.73E-27	1.40E-28	1.09E-22	2.19E-02	3.36E-25	5.67E-20	2.39E-13	8.60E-22	4.78E-27	1.41E-39	-1.02E-39	1.77E-31	0.00E+00	1.40E-12	3.33E-04	7.95E-03	0.00E+00	0.00E+00	2.73E-03	2.07E-03	5.47E-13
4.67E-09	300.005	1.22E+19	0.00E+00	1.42E-02	5.26E+05	0.00E+00	1.39E-10	3.34E+05	1.15E-01	1.40E+05	4.27E-02	3.65E-08	5.21E-03	2.81E-05	2.30E-02	3.47E-02	3.57E-03	5.54E-03	1.90E-03	0.00E+00	5.54E-05	1.71E-07	6.74E-15	1.19E-14	1.81E-34	2.37E-15	3.44E-25	2.93E-31	7.24E-27	1.56E-28	1.25E-22	2.27E-02	3.75E-25	6.24E-20	2.48E-13	9.54E-22	5.34E-27	2.53E-39	-2.05E-39	2.03E-31	0.00E+00	1.51E-12	3.46E-04	8.24E-03	0.00E+00	0.00E+00	2.84E-03	2.14E-03	5.89E-13
4.68E-09	300.005	1.22E+19	0.00E+00	1.48E-02	5.26E+05	0.00E+00	1.50E-10	3.34E+05	1.19E-01	1.40E+05	4.43E-02	3.78E-08	5.40E-03	2.91E-05	2.38E-02	3.59E-02	3.70E-03	5.75E-03	1.97E-03	0.00E+00	5.74E-05	1.77E-07	7.25E-15	1.28E-14	2.02E-34	2.56E-15	3.83E-25	3.15E-31	7.79E-27	1.74E-28	1.44E-22	2.35E-02	4.18E-25	6.88E-20	2.57E-13	1.06E-21	5.96E-27	3.23E-39	-2.65E-39	2.34E-31	0.00E+00	1.62E-12	3.58E-04	8.55E-03	0.00E+00	0.00E+00	2.94E-03	2.22E-03	6.33E-13
4.69E-09	300.005	1.22E+19	0.00E+00	1.53E-02	5.26E+05	0.00E+00	1.61E-10	3.34E+05	1.24E-01	1.40E+05	4.59E-02	3.92E-08	5.61E-03	3.02E-05	2.47E-02	3.73E-02	3.84E-03	5.96E-03	2.04E-03	0.00E+00	5.96E-05	1.83E-07	7.80E-15	1.37E-14	2.25E-34	2.75E-15	4.28E-25	3.39E-31	8.38E-27	1.94E-28	1.66E-22	2.44E-02	4.67E-25	7.58E-20	2.67E-13	1.18E-21	6.65E-27	3.04E-39	-2.32E-39	2.70E-31	0.00E+00	1.74E-12	3.72E-04	8.87E-03	0.00E+00	0.00E+00	3.05E-03	2.30E-03	6.81E-13
4.70E-09	300.005	1.22E+19	0.00E+00	1.59E-02	5.26E+05	0.00E+00	1.74E-10	3.34E+05	1.28E-01	1.40E+05	4.76E-02	4.07E-08	5.81E-03	3.13E-05	2.57E-02	3.87E-02	3.98E-03	6.19E-03	2.12E-03	0.00E+00	6.18E-05	1.90E-07	8.40E-15	1.48E-14	2.51E-34	2.96E-15	4.78E-25	3.65E-31	9.02E-27	2.17E-28	1.91E-22	2.53E-02	5.21E-25	8.36E-20	2.77E-13	1.30E-21	7.42E-27	2.25E-39	-1.38E-39	3.11E-31	0.00E+00	1.88E-12	3.86E-04	9.20E-03	0.00E+00	0.00E+00	3.17E-03	2.39E-03	7.33E-13
4.71E-09	300.005	1.22E+19	0.00E+00	1.65E-02	5.26E+05	0.00E+00	1.87E-10	3.34E+05	1.33E-01	1.40E+05	4.94E-02	4.22E-08	6.03E-03	3.25E-05	2.66E-02	4.01E-02	4.13E-03	6.42E-03	2.20E-03	0.00E+00	6.41E-05	1.97E-07	9.03E-15	1.59E-14	2.81E-34	3.18E-15	5.33E-25	3.93E-31	9.70E-27	2.42E-28	2.20E-22	2.62E-02	5.81E-25	9.22E-20	2.87E-13	1.45E-21	8.28E-27	1.91E-39	-8.40E-40	3.58E-31	0.00E+00	2.02E-12	4.00E-04	9.54E-03	0.00E+00	0.00E+00	3.28E-03	2.48E-03	7.89E-13
4.72E-09	300.006	1.22E+19	0.00E+00	1.71E-02	5.26E+05	0.00E+00	2.01E-10	3.34E+05	1.38E-01	1.40E+05	5.12E-02	4.38E-08	6.26E-03	3.37E-05	2.76E-02	4.16E-02	4.28E-03	6.65E-03	2.28E-03	0.00E+00	6.65E-05	2.05E-07	9.72E-15	1.71E-14	3.13E-34	3.42E-15	5.95E-25	4.23E-31	1.04E-26	2.70E-28	2.53E-22	2.72E-02	6.49E-25	1.02E-19	2.98E-13	1.60E-21	9.24E-27	3.12E-39	-1.82E-39	4.12E-31	0.00E+00	2.17E-12	4.15E-04	9.90E-03	0.00E+00	0.00E+00	3.41E-03	2.57E-03	8.48E-13
4.73E-09	300.006	1.22E+19	0.00E+00	1.77E-02	5.26E+05	0.00E+00	2.16E-10	3.34E+05	1.43E-01	1.40E+05	5.31E-02	4.54E-08	6.49E-03	3.50E-05	2.86E-02	4.32E-02	4.44E-03	6.90E-03	2.37E-03	0.00E+00	6.89E-05	2.12E-07	1.05E-14	1.84E-14	3.49E-34	3.68E-15	6.64E-25	4.55E-31	1.12E-26	3.01E-28	2.92E-22	2.82E-02	7.24E-25	1.12E-19	3.09E-13	1.78E-21	1.03E-26	6.32E-39	-4.73E-39	4.74E-31	0.00E+00	2.34E-12	4.30E-04	1.03E-02	0.00E+00	0.00E+00	3.53E-03	2.67E-03	9.13E-13
4.74E-09	300.006	1.22E+19	0.00E+00	1.84E-02	5.26E+05	0.00E+00	2.33E-10	3.34E+05	1.49E-01	1.40E+05	5.51E-02	4.71E-08	6.73E-03	3.63E-05	2.97E-02	4.48E-02	4.61E-03	7.16E-03	2.46E-03	0.00E+00	7.15E-05	2.20E-07	1.13E-14	1.98E-14	3.90E-34	3.96E-15	7.41E-25	4.89E-31	1.21E-26	3.36E-28	3.36E-22	2.93E-02	8.08E-25	1.24E-19	3.20E-13	1.97E-21	1.15E-26	1.02E-38	-8.22E-39	5.45E-31	0.00E+00	2.52E-12	4.46E-04	1.06E-02	0.00E+00	0.00E+00	3.66E-03	2.77E-03	9.82E-13
4.75E-09	300.006	1.22E+19	0.00E+00	1.91E-02	5.26E+05	0.00E+00	2.50E-10	3.34E+05	1.54E-01	1.40E+05	5.72E-02	4.88E-08	6.98E-03	3.76E-05	3.08E-02	4.64E-02	4.78E-03	7.43E-03	2.55E-03	0.00E+00	7.42E-05	2.29E-07	1.21E-14	2.13E-14	4.35E-34	4.26E-15	8.27E-25	5.27E-31	1.30E-26	3.75E-28	3.86E-22	3.04E-02	9.02E-25	1.37E-19	3.32E-13	2.19E-21	1.28E-26	1.16E-38	-9.27E-39	6.28E-31	0.00E+00	2.71E-12	4.63E-04	1.10E-02	0.00E+00	0.00E+00	3.80E-03	2.87E-03	1.06E-12
4.76E-09	300.007	1.22E+19	0.00E+00	1.98E-02	5.26E+05	0.00E+00	2.69E-10	3.34E+05	1.60E-01	1.40E+05	5.93E-02	5.07E-08	7.24E-03	3.90E-05	3.19E-02	4.82E-02	4.95E-03	7.70E-03	2.64E-03	0.00E+00	7.69E-05	2.37E-07	1.30E-14	2.29E-14	4.86E-34	4.59E-15	9.22E-25	5.67E-31	1.40E-26	4.19E-28	4.45E-22	3.15E-02	1.01E-24	1.52E-19	3.45E-13	2.43E-21	1.43E-26	1.02E-38	-7.28E-39	7.23E-31	0.00E+00	2.91E-12	4.80E-04	1.15E-02	0.00E+00	0.00E+00	3.94E-03	2.98E-03	1.14E-12
4.77E-09	300.007	1.22E+19	0.00E+00	2.05E-02	5.26E+05	0.00E+00	2.90E-10	3.34E+05	1.66E-01	1.40E+05	6.15E-02	5.26E-08	7.51E-03	4.05E-05	3.31E-02	5.00E-02	5.14E-03	7.99E-03	2.74E-03	0.00E+00	7.98E-05	2.46E-07	1.40E-14	2.46E-14	5.42E-34	4.94E-15	1.03E-24	6.10E-31	1.50E-26	4.67E-28	5.11E-22	3.27E-02	1.12E-24	1.68E-19	3.57E-13	2.69E-21	1.60E-26	6.89E-39	-3.33E-39	8.31E-31	0.00E+00	3.13E-12	4.98E-04	1.19E-02	0.00E+00	0.00E+00	4.09E-03	3.09E-03	1.22E-12
4.78E-09	300.007	1.22E+19	0.00E+00	2.13E-02	5.26E+05	0.00E+00	3.12E-10	3.34E+05	1.72E-01	1.40E+05	6.38E-02	5.45E-08	7.79E-03	4.20E-05	3.44E-02	5.18E-02	5.33E-03	8.29E-03	2.84E-03	0.00E+00	8.28E-05	2.55E-07	1.51E-14	2.65E-14	6.05E-34	5.31E-15	1.15E-24	6.56E-31	1.62E-26	5.21E-28	5.88E-22	3.39E-02	1.25E-24	1.86E-19	3.71E-13	2.98E-21	1.78E-26	5.80E-39	-1.44E-39	9.57E-31	0.00E+00	3.37E-12	5.17E-04	1.23E-02	0.00E+00	0.00E+00	4.24E-03	3.20E-03	1.32E-12
4.79E-09	300.007	1.22E+19	0.00E+00	2.21E-02	5.26E+05	0.00E+00	3.35E-10	3.34E+05	1.78E-01	1.40E+05	6.62E-02	5.65E-08	8.08E-03	4.36E-05	3.56E-02	5.37E-02	5.53E-03	8.60E-03	2.95E-03	0.00E+00	8.59E-05	2.65E-07	1.62E-14	2.85E-14	6.75E-34	5.71E-15	1.28E-24	7.06E-31	1.74E-26	5.82E-28	6.77E-22	3.52E-02	1.40E-24	2.05E-19	3.85E-13	3.30E-21	1.99E-26	1.13E-38	-5.95E-39	1.10E-30	0.00E+00	3.63E-12	5.36E-04	1.28E-02	0.00E+00	0.00E+00	4.40E-03	3.32E-03	1.42E-12
4.80E-09	300.008	1.22E+19	0.00E+00	2.29E-02	5.26E+05	0.00E+00	3.61E-10	3.34E+05	1.85E-01	1.40E+05	6.86E-02	5.86E-08	8.38E-03	4.52E-05	3.70E-02	5.58E-02	5.74E-03	8.92E-03	3.06E-03	0.00E+00	8.91E-05	2.74E-07	1.74E-14	3.07E-14	7.53E-34	6.15E-15	1.43E-24	7.60E-31	1.87E-26	6.49E-28	7.79E-22	3.65E-02	1.56E-24	2.27E-19	3.99E-13	3.66E-21	2.22E-26	2.34E-38	-1.69E-38	1.27E-30	0.00E+00	3.90E-12	5.56E-04	1.33E-02	0.00E+00	0.00E+00	4.56E-03	3.45E-03	1.52E-12
4.81E-09	300.008	1.22E+19	0.00E+00	2.37E-02	5.26E+05	0.00E+00	3.88E-10	3.34E+05	1.92E-01	1.40E+05	7.12E-02	6.08E-08	8.69E-03	4.69E-05	3.84E-02	5.78E-02	5.95E-03	9.25E-03	3.17E-03	0.00E+00	9.24E-05	2.85E-07	1.88E-14	3.30E-14	8.40E-34	6.61E-15	1.60E-24	8.18E-31	2.02E-26	7.24E-28	8.96E-22	3.78E-02	1.74E-24	2.52E-19	4.14E-13	4.05E-21	2.48E-26	3.66E-38	-2.86E-38	1.46E-30	0.00E+00	4.20E-12	5.77E-04	1.38E-02	0.00E+00	0.00E+00	4.73E-03	3.57E-03	1.64E-12
4.82E-09	300.008	1.22E+19	0.00E+00	2.46E-02	5.26E+05	0.00E+00	4.18E-10	3.34E+05	1.99E-01	1.40E+05	7.39E-02	6.31E-08	9.02E-03	4.86E-05	3.98E-02	6.00E-02	6.17E-03	9.59E-03	3.29E-03	0.00E+00	9.58E-05	2.95E-07	2.02E-14	3.55E-14	9.38E-34	7.11E-15	1.78E-24	8.80E-31	2.17E-26	8.08E-28	1.03E-21	3.92E-02	1.94E-24	2.79E-19	4.29E-13	4.49E-21	2.77E-26	3.93E-38	-2.95E-38	1.67E-30	0.00E+00	4.52E-12	5.98E-04	1.43E-02	0.00E+00	0.00E+00	4.91E-03	3.71E-03	1.76E-12
4.83E-09	300.009	1.22E+19	0.00E+00	2.55E-02	5.26E+05	0.00E+00	4.49E-10	3.34E+05	2.06E-01	1.40E+05	7.66E-02	6.54E-08	9.35E-03	5.04E-05	4.13E-02	6.22E-02	6.40E-03	9.95E-03	3.41E-03	0.00E+00	9.94E-05	3.06E-07	2.17E-14	3.82E-14	1.05E-33	7.65E-15	1.99E-24	9.47E-31	2.33E-26	9.02E-28	1.18E-21	4.07E-02	2.17E-24	3.09E-19	4.45E-13	4.97E-21	3.09E-26	3.16E-38	-1.96E-38	1.92E-30	0.00E+00	4.86E-12	6.20E-04	1.48E-02	0.00E+00	0.00E+00	5.09E-03	3.85E-03	1.90E-12
4.84E-09	300.009	1.22E+19	0.00E+00	2.65E-02	5.26E+05	0.00E+00	4.83E-10	3.34E+05	2.14E-01	1.40E+05	7.95E-02	6.79E-08	9.70E-03	5.23E-05	4.28E-02	6.45E-02	6.64E-03	1.03E-02	3.54E-03	0.00E+00	1.03E-04	3.18E-07	2.34E-14	4.11E-14	1.17E-33	8.23E-15	2.22E-24	1.02E-30	2.51E-26	1.01E-27	1.36E-21	4.22E-02	2.42E-24	3.42E-19	4.62E-13	5.50E-21	3.45E-26	1.12E-37	-9.72E-38	2.21E-30	0.00E+00	5.23E-12	6.43E-04	1.53E-02	0.00E+00	0.00E+00	5.28E-03	3.99E-03	2.04E-12
4.85E-09	300.009	1.22E+19	0.00E+00	2.75E-02	5.26E+05	0.00E+00	5.20E-10	3.34E+05	2.22E-01	1.40E+05	8.24E-02	7.04E-08	1.01E-02	5.42E-05	4.44E-02	6.69E-02	6.89E-03	1.07E-02	3.67E-03	0.00E+00	1.07E-04	3.29E-07	2.52E-14	4.43E-14	1.30E-33	8.86E-15	2.48E-24	1.10E-30	2.70E-26	1.12E-27	1.56E-21	4.38E-02	2.70E-24	3.79E-19	4.79E-13	6.09E-21	3.85E-26	3.29E-37	-3.11E-37	2.54E-30	0.00E+00	5.62E-12	6.67E-04	1.59E-02	0.00E+00	0.00E+00	5.48E-03	4.14E-03	2.20E-12
4.86E-09	300.01	1.22E+19	0.00E+00	2.85E-02	5.26E+05	0.00E+00	5.59E-10	3.34E+05	2.30E-01	1.40E+05	8.55E-02	7.30E-08	1.04E-02	5.63E-05	4.60E-02	6.94E-02	7.14E-03	1.11E-02	3.81E-03	0.00E+00	1.11E-04	3.42E-07	2.71E-14	4.76E-14	1.45E-33	9.53E-15	2.76E-24	1.18E-30	2.91E-26	1.25E-27	1.80E-21	4.54E-02	3.01E-24	4.20E-19	4.97E-13	6.74E-21	4.29E-26	6.77E-37	-6.54E-37	2.92E-30	0.00E+00	6.05E-12	6.92E-04	1.65E-02	0.00E+00	0.00E+00	5.68E-03	4.29E-03	2.36E-12
4.87E-09	300.01	1.22E+19	0.00E+00	2.96E-02	5.26E+05	0.00E+00	6.02E-10	3.34E+05	2.39E-01	1.40E+05	8.87E-02	7.58E-08	1.08E-02	5.84E-05	4.78E-02	7.20E-02	7.41E-03	1.15E-02	3.95E-03	0.00E+00	1.15E-04	3.54E-07	2.91E-14	5.12E-14	1.62E-33	1.03E-14	3.08E-24	1.27E-30	3.13E-26	1.40E-27	2.07E-21	4.71E-02	3.36E-24	4.66E-19	5.15E-13	7.45E-21	4.79E-26	9.74E-37	-9.47E-37	3.36E-30	0.00E+00	6.51E-12	7.18E-04	1.71E-02	0.00E+00	0.00E+00	5.90E-03	4.45E-03	2.54E-12
4.88E-09	300.01	1.22E+19	0.00E+00	3.07E-02	5.26E+05	0.00E+00	6.48E-10	3.34E+05	2.48E-01	1.40E+05	9.20E-02	7.86E-08	1.12E-02	6.05E-05	4.95E-02	7.47E-02	7.68E-03	1.19E-02	4.10E-03	0.00E+00	1.19E-04	3.68E-07	3.13E-14	5.51E-14	1.81E-33	1.10E-14	3.44E-24	1.37E-30	3.36E-26	1.56E-27	2.37E-21	4.89E-02	3.75E-24	5.17E-19	5.35E-13	8.24E-21	5.35E-26	9.72E-37	-9.39E-37	3.86E-30	0.00E+00	7.00E-12	7.45E-04	1.78E-02	0.00E+00	0.00E+00	6.11E-03	4.62E-03	2.73E-12
4.89E-09	300.011	1.22E+19	0.00E+00	3.18E-02	5.26E+05	0.00E+00	6.97E-10	3.34E+05	2.57E-01	1.40E+05	9.54E-02	8.15E-08	1.16E-02	6.28E-05	5.14E-02	7.75E-02	7.97E-03	1.24E-02	4.25E-03	0.00E+00	1.24E-04	3.81E-07	3.37E-14	5.93E-14	2.02E-33	1.19E-14	3.84E-24	1.47E-30	3.62E-26	1.74E-27	2.73E-21	5.07E-02	4.19E-24	5.74E-19	5.54E-13	9.12E-21	5.96E-26	1.02E-36	-9.81E-37	4.43E-30	0.00E+00	7.53E-12	7.73E-04	1.84E-02	0.00E+00	0.00E+00	6.34E-03	4.79E-03	2.94E-12
4.90E-09	300.011	1.22E+19	0.00E+00	3.30E-02	5.26E+05	0.00E+00	7.49E-10	3.34E+05	2.67E-01	1.40E+05	9.90E-02	8.45E-08	1.21E-02	6.51E-05	5.33E-02	8.04E-02	8.27E-03	1.29E-02	4.41E-03	0.00E+00	1.28E-04	3.96E-07	3.63E-14	6.38E-14	2.26E-33	1.28E-14	4.28E-24	1.58E-30	3.89E-26	1.94E-27	3.13E-21	5.26E-02	4.67E-24	6.37E-19	5.75E-13	1.01E-20	6.66E-26	1.52E-36	-1.47E-36	5.09E-30	0.00E+00	8.11E-12	8.01E-04	1.91E-02	0.00E+00	0.00E+00	6.58E-03	4.97E-03	3.17E-12
4.91E-09	300.011	1.22E+19	0.00E+00	3.42E-02	5.26E+05	0.00E+00	8.06E-10	3.34E+05	2.77E-01	1.40E+05	1.03E-01	8.77E-08	1.25E-02	6.76E-05	5.53E-02	8.34E-02	8.58E-03	1.33E-02	4.57E-03	0.00E+00	1.33E-04	4.10E-07	3.90E-14	6.86E-14	2.52E-33	1.37E-14	4.78E-24	1.70E-30	4.19E-26	2.17E-27	3.59E-21	5.45E-02	5.22E-24	7.07E-19	5.97E-13	1.11E-20	7.43E-26	2.36E-36	-2.30E-36	5.84E-30	0.00E+00	8.72E-12	8.31E-04	1.98E-02	0.00E+00	0.00E+00	6.82E-03	5.15E-03	3.41E-12
4.92E-09	300.012	1.22E+19	0.00E+00	3.55E-02	5.26E+05	0.00E+00	8.68E-10	3.34E+05	2.87E-01	1.40E+05	1.06E-01	9.10E-08	1.30E-02	7.01E-05	5.73E-02	8.65E-02	8.89E-03	1.38E-02	4.74E-03	0.00E+00	1.38E-04	4.26E-07	4.20E-14	7.38E-14	2.81E-33	1.48E-14	5.34E-24	1.83E-30	4.51E-26	2.42E-27	4.12E-21	5.66E-02	5.82E-24	7.85E-19	6.19E-13	1.23E-20	8.29E-26	3.08E-36	-3.00E-36	6.71E-30	0.00E+00	9.38E-12	8.62E-04	2.06E-02	0.00E+00	0.00E+00	7.08E-03	5.34E-03	3.66E-12
4.93E-09	300.012	1.22E+19	0.00E+00	3.68E-02	5.26E+05	0.00E+00	9.33E-10	3.34E+05	2.98E-01	1.40E+05	1.10E-01	9.43E-08	1.35E-02	7.27E-05	5.95E-02	8.97E-02	9.23E-03	1.43E-02	4.92E-03	0.00E+00	1.43E-04	4.41E-07	4.52E-14	7.94E-14	3.14E-33	1.59E-14	5.96E-24	1.97E-30	4.85E-26	2.70E-27	4.73E-21	5.87E-02	6.50E-24	8.71E-19	6.42E-13	1.36E-20	9.25E-26	2.97E-36	-2.88E-36	7.70E-30	0.00E+00	1.01E-11	8.94E-04	2.13E-02	0.00E+00	0.00E+00	7.34E-03	5.54E-03	3.94E-12
4.94E-09	300.013	1.22E+19	0.00E+00	3.82E-02	5.26E+05	0.00E+00	1.00E-09	3.34E+05	3.09E-01	1.40E+05	1.15E-01	9.79E-08	1.40E-02	7.54E-05	6.17E-02	9.30E-02	9.57E-03	1.49E-02	5.10E-03	0.00E+00	1.49E-04	4.58E-07	4.86E-14	8.55E-14	3.50E-33	1.71E-14	6.65E-24	2.13E-30	5.22E-26	3.02E-27	5.43E-21	6.08E-02	7.25E-24	9.68E-19	6.66E-13	1.50E-20	1.03E-25	3.61E-36	-3.50E-36	8.83E-30	0.00E+00	1.09E-11	9.28E-04	2.21E-02	0.00E+00	0.00E+00	7.61E-03	5.75E-03	4.24E-12
4.95E-09	300.013	1.22E+19	0.00E+00	3.96E-02	5.26E+05	0.00E+00	1.08E-09	3.34E+05	3.20E-01	1.40E+05	1.19E-01	1.02E-07	1.45E-02	7.82E-05	6.40E-02	9.65E-02	9.93E-03	1.54E-02	5.29E-03	0.00E+00	1.54E-04	4.75E-07	5.23E-14	9.20E-14	3.91E-33	1.84E-14	7.42E-24	2.29E-30	5.61E-26	3.37E-27	6.23E-21	6.31E-02	8.09E-24	1.07E-18	6.91E-13	1.66E-20	1.15E-25	1.10E-35	-1.08E-35	1.01E-29	0.00E+00	1.17E-11	9.62E-04	2.29E-02	0.00E+00	0.00E+00	7.90E-03	5.96E-03	4.56E-12
4.96E-09	300.014	1.22E+19	0.00E+00	4.11E-02	5.26E+05	0.00E+00	1.16E-09	3.34E+05	3.32E-01	1.40E+05	1.23E-01	1.05E-07	1.50E-02	8.11E-05	6.64E-02	1.00E-01	1.03E-02	1.60E-02	5.49E-03	0.00E+00	1.60E-04	4.93E-07	5.62E-14	9.89E-14	4.36E-33	1.98E-14	8.28E-24	2.46E-30	6.04E-26	3.76E-27	7.14E-21	6.55E-02	9.03E-24	1.19E-18	7.16E-13	1.83E-20	1.29E-25	2.66E-35	-2.65E-35	1.16E-29	0.00E+00	1.26E-11	9.98E-04	2.38E-02	0.00E+00	0.00E+00	8.19E-03	6.19E-03	4.91E-12
4.97E-09	300.014	1.22E+19	0.00E+00	4.26E-02	5.26E+05	0.00E+00	1.25E-09	3.34E+05	3.44E-01	1.40E+05	1.28E-01	1.09E-07	1.56E-02	8.41E-05	6.89E-02	1.04E-01	1.07E-02	1.66E-02	5.69E-03	0.00E+00	1.66E-04	5.11E-07	6.05E-14	1.06E-13	4.86E-33	2.13E-14	9.24E-24	2.65E-30	6.50E-26	4.19E-27	8.19E-21	6.79E-02	1.01E-23	1.33E-18	7.43E-13	2.02E-20	1.43E-25	4.61E-35	-4.59E-35	1.33E-29	0.00E+00	1.35E-11	1.04E-03	2.47E-02	0.00E+00	0.00E+00	8.50E-03	6.42E-03	5.28E-12
4.98E-09	300.015	1.22E+19	0.00E+00	4.42E-02	5.26E+05	0.00E+00	1.35E-09	3.34E+05	3.57E-01	1.40E+05	1.33E-01	1.13E-07	1.62E-02	8.73E-05	7.14E-02	1.08E-01	1.11E-02	1.72E-02	5.91E-03	0.00E+00	1.72E-04	5.30E-07	6.51E-14	1.15E-13	5.43E-33	2.29E-14	1.03E-23	2.86E-30	6.99E-26	4.68E-27	9.39E-21	7.04E-02	1.12E-23	1.47E-18	7.71E-13	2.23E-20	1.60E-25	5.83E-35	-5.80E-35	1.53E-29	0.00E+00	1.46E-11	1.07E-03	2.56E-02	0.00E+00	0.00E+00	8.81E-03	6.66E-03	5.68E-12
4.99E-09	300.015	1.22E+19	0.00E+00	4.59E-02	5.26E+05	0.00E+00	1.45E-09	3.34E+05	3.71E-01	1.40E+05	1.38E-01	1.18E-07	1.68E-02	9.05E-05	7.41E-02	1.12E-01	1.15E-02	1.79E-02	6.13E-03	0.00E+00	1.78E-04	5.50E-07	7.00E-14	1.23E-13	6.06E-33	2.47E-14	1.15E-23	3.08E-30	7.52E-26	5.22E-27	1.08E-20	7.31E-02	1.25E-23	1.64E-18	7.99E-13	2.45E-20	1.79E-25	5.48E-35	-5.45E-35	1.75E-29	0.00E+00	1.57E-11	1.11E-03	2.66E-02	0.00E+00	0.00E+00	9.14E-03	6.90E-03	6.11E-12
5.00E-09	300.016	1.22E+19	0.00E+00	4.76E-02	5.26E+05	0.00E+00	1.56E-09	3.34E+05	3.84E-01	1.40E+05	1.43E-01	1.22E-07	1.74E-02	9.39E-05	7.68E-02	1.16E-01	1.19E-02	1.85E-02	6.35E-03	0.00E+00	1.85E-04	5.70E-07	7.53E-14	1.33E-13	6.76E-33	2.65E-14	1.28E-23	3.31E-30	8.09E-26	5.83E-27	1.23E-20	7.58E-02	1.40E-23	1.82E-18	8.29E-13	2.71E-20	1.99E-25	7.09E-35	-7.05E-35	2.00E-29	0.00E+00	1.68E-11	1.16E-03	2.76E-02	0.00E+00	0.00E+00	9.48E-03	7.16E-03	6.58E-12
5.01E-09	300.016	1.22E+19	0.00E+00	4.93E-02	5.26E+05	0.00E+00	1.68E-09	3.34E+05	3.99E-01	1.40E+05	1.48E-01	1.26E-07	1.81E-02	9.74E-05	7.97E-02	1.20E-01	1.24E-02	1.92E-02	6.59E-03	0.00E+00	1.92E-04	5.91E-07	8.11E-14	1.43E-13	7.54E-33	2.86E-14	1.43E-23	3.57E-30	8.71E-26	6.50E-27	1.41E-20	7.86E-02	1.56E-23	2.03E-18	8.60E-13	2.98E-20	2.23E-25	1.30E-34	-1.30E-34	2.30E-29	0.00E+00	1.81E-11	1.20E-03	2.86E-02	0.00E+00	0.00E+00	9.84E-03	7.43E-03	7.08E-12
5.02E-09	300.017	1.22E+19	0.00E+00	5.12E-02	5.26E+05	0.00E+00	1.80E-09	3.34E+05	4.14E-01	1.40E+05	1.53E-01	1.31E-07	1.87E-02	1.01E-04	8.27E-02	1.25E-01	1.28E-02	1.99E-02	6.84E-03	0.00E+00	1.99E-04	6.13E-07	8.72E-14	1.53E-13	8.42E-33	3.07E-14	1.60E-23	3.85E-30	9.37E-26	7.26E-27	1.62E-20	8.15E-02	1.74E-23	2.25E-18	8.92E-13	3.29E-20	2.48E-25	2.44E-34	-2.43E-34	2.63E-29	0.00E+00	1.95E-11	1.24E-03	2.96E-02	0.00E+00	0.00E+00	1.02E-02	7.70E-03	7.61E-12
5.03E-09	300.018	1.22E+19	0.00E+00	5.31E-02	5.26E+05	0.00E+00	1.94E-09	3.34E+05	4.29E-01	1.40E+05	1.59E-01	1.36E-07	1.94E-02	1.05E-04	8.57E-02	1.29E-01	1.33E-02	2.07E-02	7.09E-03	0.00E+00	2.07E-04	6.36E-07	9.38E-14	1.65E-13	9.39E-33	3.31E-14	1.78E-23	4.15E-30	1.01E-25	8.10E-27	1.85E-20	8.46E-02	1.95E-23	2.51E-18	9.25E-13	3.62E-20	2.77E-25	3.67E-34	-3.66E-34	3.01E-29	0.00E+00	2.10E-11	1.29E-03	3.07E-02	0.00E+00	0.00E+00	1.06E-02	7.99E-03	8.19E-12
5.04E-09	300.018	1.22E+19	0.00E+00	5.51E-02	5.26E+05	0.00E+00	2.09E-09	3.34E+05	4.45E-01	1.40E+05	1.65E-01	1.41E-07	2.02E-02	1.09E-04	8.89E-02	1.34E-01	1.38E-02	2.14E-02	7.35E-03	0.00E+00	2.14E-04	6.60E-07	1.01E-13	1.78E-13	1.05E-32	3.56E-14	1.99E-23	4.47E-30	1.08E-25	9.04E-27	2.12E-20	8.77E-02	2.17E-23	2.79E-18	9.60E-13	3.98E-20	3.09E-25	4.07E-34	-4.06E-34	3.44E-29	0.00E+00	2.26E-11	1.34E-03	3.19E-02	0.00E+00	0.00E+00	1.10E-02	8.29E-03	8.81E-12
5.05E-09	300.019	1.22E+19	0.00E+00	5.71E-02	5.26E+05	0.00E+00	2.24E-09	3.34E+05	4.61E-01	1.40E+05	1.71E-01	1.46E-07	2.09E-02	1.13E-04	9.22E-02	1.39E-01	1.43E-02	2.22E-02	7.63E-03	0.00E+00	2.22E-04	6.85E-07	1.09E-13	1.91E-13	1.17E-32	3.83E-14	2.22E-23	4.82E-30	1.17E-25	1.01E-26	2.42E-20	9.10E-02	2.42E-23	3.10E-18	9.96E-13	4.38E-20	3.45E-25	2.95E-34	-2.94E-34	3.94E-29	0.00E+00	2.43E-11	1.39E-03	3.31E-02	0.00E+00	0.00E+00	1.14E-02	8.60E-03	9.48E-12
5.06E-09	300.02	1.22E+19	0.00E+00	5.92E-02	5.26E+05	0.00E+00	2.42E-09	3.34E+05	4.79E-01	1.40E+05	1.78E-01	1.52E-07	2.17E-02	1.17E-04	9.57E-02	1.44E-01	1.48E-02	2.31E-02	7.91E-03	0.00E+00	2.30E-04	7.10E-07	1.17E-13	2.06E-13	1.31E-32	4.12E-14	2.48E-23	5.20E-30	1.26E-25	1.13E-26	2.77E-20	9.44E-02	2.70E-23	3.45E-18	1.03E-12	4.82E-20	3.85E-25	6.32E-34	-6.30E-34	4.50E-29	0.00E+00	2.61E-11	1.44E-03	3.43E-02	0.00E+00	0.00E+00	1.18E-02	8.92E-03	1.02E-11
5.07E-09	300.02	1.22E+19	0.00E+00	6.14E-02	5.26E+05	0.00E+00	2.60E-09	3.34E+05	4.97E-01	1.40E+05	1.84E-01	1.57E-07	2.25E-02	1.21E-04	9.92E-02	1.50E-01	1.54E-02	2.39E-02	8.21E-03	0.00E+00	2.39E-04	7.36E-07	1.26E-13	2.21E-13	1.46E-32	4.43E-14	2.77E-23	5.60E-30	1.35E-25	1.26E-26	3.17E-20	9.79E-02	3.02E-23	3.84E-18	1.07E-12	5.30E-20	4.30E-25	2.66E-33	-2.66E-33	5.15E-29	0.00E+00	2.81E-11	1.49E-03	3.56E-02	0.00E+00	0.00E+00	1.22E-02	9.25E-03	1.10E-11
5.08E-09	300.021	1.22E+19	0.00E+00	6.37E-02	5.26E+05	0.00E+00	2.80E-09	3.34E+05	5.15E-01	1.40E+05	1.91E-01	1.63E-07	2.33E-02	1.26E-04	1.03E-01	1.55E-01	1.60E-02	2.48E-02	8.51E-03	0.00E+00	2.48E-04	7.64E-07	1.35E-13	2.38E-13	1.63E-32	4.76E-14	3.09E-23	6.05E-30	1.45E-25	1.40E-26	3.62E-20	1.02E-01	3.37E-23	4.27E-18	1.11E-12	5.83E-20	4.80E-25	6.53E-33	-6.53E-33	5.89E-29	0.00E+00	3.02E-11	1.55E-03	3.69E-02	0.00E+00	0.00E+00	1.27E-02	9.59E-03	1.18E-11
5.09E-09	300.022	1.22E+19	0.00E+00	6.61E-02	5.26E+05	0.00E+00	3.01E-09	3.34E+05	5.34E-01	1.40E+05	1.98E-01	1.69E-07	2.42E-02	1.30E-04	1.07E-01	1.61E-01	1.66E-02	2.57E-02	8.83E-03	0.00E+00	2.57E-04	7.92E-07	1.46E-13	2.56E-13	1.81E-32	5.13E-14	3.45E-23	6.53E-30	1.56E-25	1.56E-26	4.13E-20	1.05E-01	3.76E-23	4.75E-18	1.15E-12	6.41E-20	5.35E-25	1.08E-32	-1.08E-32	6.73E-29	0.00E+00	3.25E-11	1.61E-03	3.83E-02	0.00E+00	0.00E+00	1.32E-02	9.95E-03	1.27E-11
5.10E-09	300.023	1.22E+19	0.00E+00	6.86E-02	5.26E+05	0.00E+00	3.24E-09	3.34E+05	5.54E-01	1.40E+05	2.06E-01	1.76E-07	2.51E-02	1.35E-04	1.11E-01	1.67E-01	1.72E-02	2.67E-02	9.16E-03	0.00E+00	2.67E-04	8.22E-07	1.57E-13	2.75E-13	2.03E-32	5.51E-14	3.84E-23	7.05E-30	1.68E-25	1.75E-26	4.72E-20	1.09E-01	4.19E-23	5.29E-18	1.20E-12	7.04E-20	5.97E-25	1.27E-32	-1.27E-32	7.68E-29	0.00E+00	3.50E-11	1.67E-03	3.97E-02	0.00E+00	0.00E+00	1.37E-02	1.03E-02	1.37E-11
5.11E-09	300.024	1.22E+19	0.00E+00	7.11E-02	5.26E+05	0.00E+00	3.48E-09	3.34E+05	5.75E-01	1.40E+05	2.13E-01	1.82E-07	2.60E-02	1.40E-04	1.15E-01	1.73E-01	1.78E-02	2.77E-02	9.50E-03	0.00E+00	2.77E-04	8.52E-07	1.68E-13	2.96E-13	2.26E-32	5.93E-14	4.29E-23	7.62E-30	1.81E-25	1.95E-26	5.39E-20	1.13E-01	4.68E-23	5.89E-18	1.24E-12	7.73E-20	6.67E-25	1.41E-32	-1.41E-32	8.77E-29	0.00E+00	3.77E-11	1.73E-03	4.12E-02	0.00E+00	0.00E+00	1.42E-02	1.07E-02	1.47E-11
5.12E-09	300.025	1.22E+19	0.00E+00	7.38E-02	5.26E+05	0.00E+00	3.75E-09	3.34E+05	5.96E-01	1.40E+05	2.21E-01	1.89E-07	2.70E-02	1.46E-04	1.19E-01	1.80E-01	1.85E-02	2.87E-02	9.85E-03	0.00E+00	2.87E-04	8.84E-07	1.81E-13	3.19E-13	2.52E-32	6.38E-14	4.79E-23	8.24E-30	1.95E-25	2.17E-26	6.15E-20	1.18E-01	5.22E-23	6.56E-18	1.29E-12	8.48E-20	7.44E-25	3.65E-32	-3.65E-32	1.00E-28	0.00E+00	4.05E-11	1.79E-03	4.27E-02	0.00E+00	0.00E+00	1.47E-02	1.11E-02	1.58E-11
5.13E-09	300.026	1.22E+19	0.00E+00	7.65E-02	5.26E+05	0.00E+00	4.03E-09	3.34E+05	6.18E-01	1.40E+05	2.29E-01	1.96E-07	2.80E-02	1.51E-04	1.24E-01	1.86E-01	1.92E-02	2.98E-02	1.02E-02	0.00E+00	2.98E-04	9.17E-07	1.95E-13	3.43E-13	2.81E-32	6.87E-14	5.34E-23	8.91E-30	2.09E-25	2.43E-26	7.02E-20	1.22E-01	5.83E-23	7.30E-18	1.33E-12	9.31E-20	8.30E-25	8.70E-32	-8.70E-32	1.14E-28	0.00E+00	4.36E-11	1.86E-03	4.43E-02	0.00E+00	0.00E+00	1.53E-02	1.15E-02	1.70E-11
5.14E-09	300.026	1.22E+19	0.00E+00	7.94E-02	5.26E+05	0.00E+00	4.33E-09	3.34E+05	6.41E-01	1.40E+05	2.38E-01	2.03E-07	2.91E-02	1.57E-04	1.28E-01	1.93E-01	1.99E-02	3.09E-02	1.06E-02	0.00E+00	3.09E-04	9.51E-07	2.10E-13	3.69E-13	3.14E-32	7.39E-14	5.96E-23	9.65E-30	2.25E-25	2.71E-26	8.01E-20	1.26E-01	6.50E-23	8.13E-18	1.38E-12	1.02E-19	9.26E-25	1.57E-31	-1.57E-31	1.30E-28	0.00E+00	4.69E-11	1.93E-03	4.60E-02	0.00E+00	0.00E+00	1.58E-02	1.19E-02	1.83E-11
5.15E-09	300.027	1.22E+19	0.00E+00	8.23E-02	5.26E+05	0.00E+00	4.66E-09	3.34E+05	6.65E-01	1.40E+05	2.47E-01	2.11E-07	3.01E-02	1.62E-04	1.33E-01	2.01E-01	2.06E-02	3.21E-02	1.10E-02	0.00E+00	3.20E-04	9.87E-07	2.26E-13	3.97E-13	3.51E-32	7.95E-14	6.65E-23	1.05E-29	2.42E-25	3.02E-26	9.13E-20	1.31E-01	7.26E-23	9.05E-18	1.44E-12	1.12E-19	1.03E-24	2.08E-31	-2.08E-31	1.49E-28	0.00E+00	5.05E-11	2.00E-03	4.77E-02	0.00E+00	0.00E+00	1.64E-02	1.24E-02	1.97E-11
5.16E-09	300.028	1.22E+19	0.00E+00	8.54E-02	5.26E+05	0.00E+00	5.02E-09	3.34E+05	6.90E-01	1.40E+05	2.56E-01	2.19E-07	3.13E-02	1.69E-04	1.38E-01	2.08E-01	2.14E-02	3.33E-02	1.14E-02	0.00E+00	3.32E-04	1.02E-06	2.43E-13	4.27E-13	3.91E-32	8.55E-14	7.43E-23	1.13E-29	2.61E-25	3.37E-26	1.04E-19	1.36E-01	8.10E-23	1.01E-17	1.49E-12	1.23E-19	1.15E-24	1.86E-31	-1.86E-31	1.69E-28	0.00E+00	5.43E-11	2.07E-03	4.95E-02	0.00E+00	0.00E+00	1.70E-02	1.29E-02	2.12E-11
5.17E-09	300.03	1.22E+19	0.00E+00	8.86E-02	5.26E+05	0.00E+00	5.40E-09	3.34E+05	7.16E-01	1.40E+05	2.66E-01	2.27E-07	3.24E-02	1.75E-04	1.43E-01	2.16E-01	2.22E-02	3.45E-02	1.18E-02	0.00E+00	3.45E-04	1.06E-06	2.61E-13	4.60E-13	4.37E-32	9.20E-14	8.29E-23	1.23E-29	2.81E-25	3.76E-26	1.19E-19	1.41E-01	9.04E-23	1.12E-17	1.54E-12	1.34E-19	1.29E-24	3.16E-32	-3.15E-32	1.93E-28	0.00E+00	5.84E-11	2.15E-03	5.13E-02	0.00E+00	0.00E+00	1.77E-02	1.33E-02	2.28E-11
5.18E-09	300.031	1.22E+19	0.00E+00	9.19E-02	5.26E+05	0.00E+00	5.81E-09	3.34E+05	7.42E-01	1.40E+05	2.76E-01	2.35E-07	3.36E-02	1.81E-04	1.48E-01	2.24E-01	2.30E-02	3.58E-02	1.23E-02	0.00E+00	3.57E-04	1.10E-06	2.81E-13	4.94E-13	4.87E-32	9.90E-14	9.25E-23	1.34E-29	3.02E-25	4.20E-26	1.35E-19	1.46E-01	1.01E-22	1.25E-17	1.60E-12	1.47E-19	1.44E-24	-6.05E-32	6.06E-32	2.20E-28	0.00E+00	6.28E-11	2.23E-03	5.32E-02	0.00E+00	0.00E+00	1.83E-02	1.38E-02	2.45E-11
5.19E-09	300.032	1.22E+19	0.00E+00	9.53E-02	5.26E+05	0.00E+00	6.25E-09	3.34E+05	7.70E-01	1.40E+05	2.86E-01	2.44E-07	3.49E-02	1.88E-04	1.54E-01	2.32E-01	2.39E-02	3.71E-02	1.27E-02	0.00E+00	3.71E-04	1.14E-06	3.02E-13	5.32E-13	5.44E-32	1.07E-13	1.03E-22	1.45E-29	3.25E-25	4.69E-26	1.54E-19	1.52E-01	1.13E-22	1.39E-17	1.66E-12	1.61E-19	1.60E-24	4.16E-31	-4.16E-31	2.50E-28	0.00E+00	6.76E-11	2.31E-03	5.52E-02	0.00E+00	0.00E+00	1.90E-02	1.43E-02	2.64E-11
5.20E-09	300.033	1.22E+19	0.00E+00	9.88E-02	5.26E+05	0.00E+00	6.72E-09	3.34E+05	7.99E-01	1.40E+05	2.96E-01	2.53E-07	3.62E-02	1.95E-04	1.60E-01	2.41E-01	2.48E-02	3.85E-02	1.32E-02	0.00E+00	3.85E-04	1.18E-06	3.25E-13	5.72E-13	6.07E-32	1.15E-13	1.15E-22	1.59E-29	3.50E-25	5.23E-26	1.75E-19	1.57E-01	1.26E-22	1.55E-17	1.72E-12	1.76E-19	1.79E-24	2.35E-30	-2.35E-30	2.85E-28	0.00E+00	7.27E-11	2.40E-03	5.73E-02	0.00E+00	0.00E+00	1.97E-02	1.49E-02	2.84E-11
5.21E-09	300.034	1.22E+19	0.00E+00	1.03E-01	5.26E+05	0.00E+00	7.23E-09	3.34E+05	8.28E-01	1.40E+05	3.07E-01	2.63E-07	3.75E-02	2.02E-04	1.66E-01	2.50E-01	2.57E-02	3.99E-02	1.37E-02	0.00E+00	3.99E-04	1.23E-06	3.50E-13	6.16E-13	6.77E-32	1.23E-13	1.29E-22	1.73E-29	3.76E-25	5.83E-26	1.99E-19	1.63E-01	1.40E-22	1.73E-17	1.79E-12	1.93E-19	2.00E-24	7.02E-30	-7.02E-30	3.24E-28	0.00E+00	7.83E-11	2.49E-03	5.94E-02	0.00E+00	0.00E+00	2.04E-02	1.54E-02	3.06E-11
5.22E-09	300.035	1.22E+19	0.00E+00	1.06E-01	5.26E+05	0.00E+00	7.78E-09	3.34E+05	8.59E-01	1.40E+05	3.19E-01	2.73E-07	3.89E-02	2.10E-04	1.72E-01	2.59E-01	2.66E-02	4.14E-02	1.42E-02	0.00E+00	4.14E-04	1.27E-06	3.77E-13	6.62E-13	7.56E-32	1.33E-13	1.43E-22	1.90E-29	4.05E-25	6.51E-26	2.27E-19	1.69E-01	1.56E-22	1.93E-17	1.85E-12	2.11E-19	2.23E-24	1.59E-29	-1.59E-29	3.69E-28	0.00E+00	8.42E-11	2.58E-03	6.16E-02	0.00E+00	0.00E+00	2.12E-02	1.60E-02	3.29E-11
5.23E-09	300.037	1.22E+19	0.00E+00	1.10E-01	5.26E+05	0.00E+00	8.37E-09	3.34E+05	8.91E-01	1.40E+05	3.31E-01	2.83E-07	4.04E-02	2.18E-04	1.78E-01	2.69E-01	2.76E-02	4.30E-02	1.47E-02	0.00E+00	4.29E-04	1.32E-06	4.05E-13	7.13E-13	8.43E-32	1.43E-13	1.60E-22	2.08E-29	4.35E-25	7.27E-26	2.58E-19	1.76E-01	1.75E-22	2.14E-17	1.92E-12	2.31E-19	2.49E-24	3.04E-29	-3.04E-29	4.19E-28	0.00E+00	9.06E-11	2.68E-03	6.39E-02	0.00E+00	0.00E+00	2.20E-02	1.66E-02	3.54E-11
5.24E-09	300.038	1.22E+19	0.00E+00	1.14E-01	5.26E+05	0.00E+00	9.01E-09	3.34E+05	9.24E-01	1.40E+05	3.43E-01	2.93E-07	4.19E-02	2.26E-04	1.85E-01	2.79E-01	2.87E-02	4.46E-02	1.53E-02	0.00E+00	4.45E-04	1.37E-06	4.36E-13	7.67E-13	9.41E-32	1.54E-13	1.79E-22	2.29E-29	4.68E-25	8.11E-26	2.93E-19	1.82E-01	1.95E-22	2.39E-17	2.00E-12	2.52E-19	2.78E-24	5.12E-29	-5.12E-29	4.77E-28	0.00E+00	9.75E-11	2.78E-03	6.63E-02	0.00E+00	0.00E+00	2.28E-02	1.72E-02	3.81E-11
5.25E-09	300.04	1.22E+19	0.00E+00	1.19E-01	5.26E+05	0.00E+00	9.69E-09	3.34E+05	9.59E-01	1.40E+05	3.56E-01	3.04E-07	4.35E-02	2.34E-04	1.92E-01	2.89E-01	2.97E-02	4.62E-02	1.59E-02	0.00E+00	4.62E-04	1.42E-06	4.69E-13	8.25E-13	1.05E-31	1.65E-13	1.99E-22	2.52E-29	5.04E-25	9.05E-26	3.33E-19	1.89E-01	2.17E-22	2.66E-17	2.07E-12	2.75E-19	3.10E-24	7.77E-29	-7.77E-29	5.42E-28	0.00E+00	1.05E-10	2.88E-03	6.87E-02	0.00E+00	0.00E+00	2.37E-02	1.79E-02	4.09E-11
5.26E-09	300.041	1.22E+19	0.00E+00	1.23E-01	5.26E+05	0.00E+00	1.04E-08	3.34E+05	9.95E-01	1.40E+05	3.69E-01	3.16E-07	4.51E-02	2.43E-04	1.99E-01	3.00E-01	3.08E-02	4.79E-02	1.64E-02	0.00E+00	4.79E-04	1.48E-06	5.05E-13	8.88E-13	1.17E-31	1.78E-13	2.22E-22	2.79E-29	5.42E-25	1.01E-25	3.78E-19	1.96E-01	2.43E-22	2.97E-17	2.15E-12	3.00E-19	3.46E-24	1.07E-28	-1.07E-28	6.15E-28	0.00E+00	1.13E-10	2.99E-03	7.13E-02	0.00E+00	0.00E+00	2.45E-02	1.85E-02	4.40E-11
5.27E-09	300.043	1.22E+19	0.00E+00	1.28E-01	5.26E+05	0.00E+00	1.12E-08	3.34E+05	1.03E+00	1.40E+05	3.83E-01	3.27E-07	4.68E-02	2.52E-04	2.06E-01	3.11E-01	3.20E-02	4.97E-02	1.71E-02	0.00E+00	4.97E-04	1.53E-06	5.43E-13	9.55E-13	1.31E-31	1.91E-13	2.48E-22	3.10E-29	5.83E-25	1.13E-25	4.29E-19	2.03E-01	2.71E-22	3.31E-17	2.23E-12	3.28E-19	3.86E-24	1.32E-28	-1.32E-28	6.98E-28	0.00E+00	1.21E-10	3.10E-03	7.40E-02	0.00E+00	0.00E+00	2.55E-02	1.92E-02	4.74E-11
5.28E-09	300.044	1.22E+19	0.00E+00	1.32E-01	5.26E+05	0.00E+00	1.21E-08	3.34E+05	1.07E+00	1.40E+05	3.97E-01	3.39E-07	4.85E-02	2.61E-04	2.14E-01	3.23E-01	3.32E-02	5.16E-02	1.77E-02	0.00E+00	5.15E-04	1.59E-06	5.84E-13	1.03E-12	1.46E-31	2.06E-13	2.77E-22	3.45E-29	6.28E-25	1.26E-25	4.87E-19	2.11E-01	3.02E-22	3.68E-17	2.31E-12	3.58E-19	4.30E-24	1.43E-28	-1.43E-28	7.93E-28	0.00E+00	1.31E-10	3.22E-03	7.67E-02	0.00E+00	0.00E+00	2.64E-02	1.99E-02	5.10E-11
5.29E-09	300.046	1.22E+19	0.00E+00	1.37E-01	5.26E+05	0.00E+00	1.30E-08	3.34E+05	1.11E+00	1.40E+05	4.12E-01	3.52E-07	5.03E-02	2.71E-04	2.22E-01	3.35E-01	3.44E-02	5.35E-02	1.83E-02	0.00E+00	5.35E-04	1.65E-06	6.28E-13	1.11E-12	1.63E-31	2.21E-13	3.09E-22	3.86E-29	6.75E-25	1.40E-25	5.52E-19	2.19E-01	3.37E-22	4.11E-17	2.40E-12	3.90E-19	4.80E-24	1.26E-28	-1.26E-28	8.99E-28	0.00E+00	1.40E-10	3.34E-03	7.96E-02	0.00E+00	0.00E+00	2.74E-02	2.07E-02	5.48E-11
5.30E-09	300.048	1.22E+19	0.00E+00	1.42E-01	5.26E+05	0.00E+00	1.40E-08	3.34E+05	1.15E+00	1.40E+05	4.27E-01	3.65E-07	5.22E-02	2.81E-04	2.30E-01	3.47E-01	3.57E-02	5.55E-02	1.90E-02	0.00E+00	5.55E-04	1.71E-06	6.76E-13	1.19E-12	1.82E-31	2.38E-13	3.45E-22	4.33E-29	7.27E-25	1.57E-25	6.26E-19	2.27E-01	3.76E-22	4.58E-17	2.49E-12	4.25E-19	5.36E-24	6.16E-29	-6.16E-29	1.02E-27	0.00E+00	1.51E-10	3.46E-03	8.25E-02	0.00E+00	0.00E+00	2.84E-02	2.14E-02	5.90E-11
5.31E-09	300.049	1.22E+19	0.00E+00	1.48E-01	5.26E+05	0.00E+00	1.50E-08	3.34E+05	1.19E+00	1.40E+05	4.43E-01	3.79E-07	5.41E-02	2.92E-04	2.39E-01	3.60E-01	3.70E-02	5.76E-02	1.97E-02	0.00E+00	5.75E-04	1.77E-06	7.27E-13	1.28E-12	2.03E-31	2.56E-13	3.85E-22	4.88E-29	7.82E-25	1.75E-25	7.09E-19	2.35E-01	4.20E-22	5.10E-17	2.58E-12	4.63E-19	5.98E-24	2.23E-29	-2.23E-29	1.16E-27	0.00E+00	1.63E-10	3.59E-03	8.56E-02	0.00E+00	0.00E+00	2.95E-02	2.22E-02	6.35E-11
5.32E-09	300.051	1.22E+19	0.00E+00	1.53E-01	5.26E+05	0.00E+00	1.62E-08	3.34E+05	1.24E+00	1.40E+05	4.60E-01	3.93E-07	5.61E-02	3.03E-04	2.48E-01	3.73E-01	3.84E-02	5.97E-02	2.05E-02	0.00E+00	5.97E-04	1.84E-06	7.83E-13	1.38E-12	2.26E-31	2.76E-13	4.30E-22	5.52E-29	8.41E-25	1.95E-25	8.04E-19	2.44E-01	4.69E-22	5.69E-17	2.67E-12	5.05E-19	6.68E-24	2.88E-28	-2.88E-28	1.31E-27	0.00E+00	1.75E-10	3.72E-03	8.88E-02	0.00E+00	0.00E+00	3.06E-02	2.31E-02	6.83E-11
5.33E-09	300.053	1.22E+19	0.00E+00	1.59E-01	5.26E+05	0.00E+00	1.74E-08	3.34E+05	1.28E+00	1.40E+05	4.77E-01	4.08E-07	5.82E-02	3.14E-04	2.57E-01	3.87E-01	3.98E-02	6.19E-02	2.12E-02	0.00E+00	6.19E-04	1.91E-06	8.42E-13	1.48E-12	2.53E-31	2.97E-13	4.79E-22	6.28E-29	9.05E-25	2.18E-25	9.11E-19	2.53E-01	5.23E-22	6.34E-17	2.77E-12	5.50E-19	7.45E-24	1.31E-27	-1.31E-27	1.48E-27	0.00E+00	1.88E-10	3.86E-03	9.21E-02	0.00E+00	0.00E+00	3.17E-02	2.39E-02	7.35E-11
5.34E-09	300.055	1.22E+19	0.00E+00	1.65E-01	5.26E+05	0.00E+00	1.87E-08	3.34E+05	1.33E+00	1.40E+05	4.95E-01	4.23E-07	6.04E-02	3.25E-04	2.66E-01	4.02E-01	4.13E-02	6.42E-02	2.20E-02	0.00E+00	6.42E-04	1.98E-06	9.06E-13	1.59E-12	2.82E-31	3.19E-13	5.35E-22	7.18E-29	9.74E-25	2.43E-25	1.03E-18	2.63E-01	5.84E-22	7.07E-17	2.88E-12	5.99E-19	8.32E-24	3.76E-27	-3.76E-27	1.68E-27	0.00E+00	2.02E-10	4.00E-03	9.55E-02	0.00E+00	0.00E+00	3.29E-02	2.48E-02	7.91E-11
5.35E-09	300.057	1.22E+19	0.00E+00	1.71E-01	5.26E+05	0.00E+00	2.01E-08	3.34E+05	1.38E+00	1.40E+05	5.13E-01	4.39E-07	6.26E-02	3.38E-04	2.76E-01	4.17E-01	4.29E-02	6.66E-02	2.28E-02	0.00E+00	6.66E-04	2.05E-06	9.75E-13	1.71E-12	3.15E-31	3.43E-13	5.97E-22	8.25E-29	1.05E-24	2.71E-25	1.17E-18	2.73E-01	6.51E-22	7.88E-17	2.98E-12	6.51E-19	9.28E-24	8.42E-27	-8.42E-27	1.90E-27	0.00E+00	2.18E-10	4.15E-03	9.91E-02	0.00E+00	0.00E+00	3.41E-02	2.58E-02	8.51E-11
5.36E-09	300.059	1.22E+19	0.00E+00	1.77E-01	5.26E+05	0.00E+00	2.17E-08	3.34E+05	1.43E+00	1.40E+05	5.32E-01	4.55E-07	6.50E-02	3.50E-04	2.87E-01	4.32E-01	4.45E-02	6.91E-02	2.37E-02	0.00E+00	6.91E-04	2.13E-06	1.05E-12	1.84E-12	3.51E-31	3.69E-13	6.66E-22	9.53E-29	1.13E-24	3.03E-25	1.32E-18	2.83E-01	7.27E-22	8.78E-17	3.10E-12	7.09E-19	1.04E-23	1.61E-26	-1.61E-26	2.15E-27	0.00E+00	2.34E-10	4.31E-03	1.03E-01	0.00E+00	0.00E+00	3.54E-02	2.67E-02	9.15E-11
5.37E-09	300.061	1.22E+19	0.00E+00	1.84E-01	5.26E+05	0.00E+00	2.33E-08	3.34E+05	1.49E+00	1.40E+05	5.52E-01	4.72E-07	6.74E-02	3.63E-04	2.97E-01	4.48E-01	4.61E-02	7.17E-02	2.46E-02	0.00E+00	7.16E-04	2.21E-06	1.13E-12	1.98E-12	3.92E-31	3.97E-13	7.43E-22	1.11E-28	1.21E-24	3.38E-25	1.49E-18	2.93E-01	8.11E-22	9.79E-17	3.21E-12	7.70E-19	1.16E-23	2.71E-26	-2.71E-26	2.44E-27	0.00E+00	2.52E-10	4.47E-03	1.07E-01	0.00E+00	0.00E+00	3.67E-02	2.77E-02	9.85E-11
5.38E-09	300.064	1.22E+19	0.00E+00	1.91E-01	5.26E+05	0.00E+00	2.51E-08	3.34E+05	1.54E+00	1.40E+05	5.73E-01	4.90E-07	6.99E-02	3.77E-04	3.08E-01	4.65E-01	4.78E-02	7.44E-02	2.55E-02	0.00E+00	7.43E-04	2.29E-06	1.21E-12	2.13E-12	4.37E-31	4.27E-13	8.30E-22	1.29E-28	1.31E-24	3.77E-25	1.69E-18	3.04E-01	9.05E-22	1.09E-16	3.33E-12	8.38E-19	1.29E-23	4.12E-26	-4.12E-26	2.75E-27	0.00E+00	2.71E-10	4.64E-03	1.11E-01	0.00E+00	0.00E+00	3.81E-02	2.87E-02	1.06E-10
5.39E-09	300.066	1.22E+19	0.00E+00	1.98E-01	5.26E+05	0.00E+00	2.70E-08	3.34E+05	1.60E+00	1.40E+05	5.94E-01	5.08E-07	7.25E-02	3.91E-04	3.20E-01	4.82E-01	4.96E-02	7.71E-02	2.64E-02	0.00E+00	7.71E-04	2.37E-06	1.31E-12	2.30E-12	4.88E-31	4.60E-13	9.26E-22	1.51E-28	1.40E-24	4.21E-25	1.91E-18	3.15E-01	1.01E-21	1.22E-16	3.46E-12	9.10E-19	1.44E-23	5.69E-26	-5.69E-26	3.11E-27	0.00E+00	2.92E-10	4.81E-03	1.15E-01	0.00E+00	0.00E+00	3.95E-02	2.98E-02	1.14E-10
5.40E-09	300.069	1.22E+19	0.00E+00	2.05E-01	5.26E+05	0.00E+00	2.90E-08	3.34E+05	1.66E+00	1.40E+05	6.16E-01	5.27E-07	7.52E-02	4.05E-04	3.32E-01	5.00E-01	5.15E-02	8.00E-02	2.74E-02	0.00E+00	7.99E-04	2.46E-06	1.40E-12	2.47E-12	5.45E-31	4.95E-13	1.03E-21	1.78E-28	1.51E-24	4.69E-25	2.16E-18	3.27E-01	1.13E-21	1.36E-16	3.58E-12	9.89E-19	1.61E-23	7.08E-26	-7.08E-26	3.52E-27	0.00E+00	3.14E-10	4.99E-03	1.19E-01	0.00E+00	0.00E+00	4.09E-02	3.09E-02	1.23E-10
5.41E-09	300.071	1.22E+19	0.00E+00	2.13E-01	5.26E+05	0.00E+00	3.12E-08	3.34E+05	1.72E+00	1.40E+05	6.39E-01	5.46E-07	7.80E-02	4.20E-04	3.44E-01	5.19E-01	5.34E-02	8.30E-02	2.85E-02	0.00E+00	8.29E-04	2.55E-06	1.51E-12	2.66E-12	6.08E-31	5.32E-13	1.15E-21	2.11E-28	1.63E-24	5.24E-25	2.44E-18	3.39E-01	1.26E-21	1.51E-16	3.72E-12	1.07E-18	1.79E-23	7.74E-26	-7.74E-26	3.97E-27	0.00E+00	3.38E-10	5.17E-03	1.23E-01	0.00E+00	0.00E+00	4.25E-02	3.21E-02	1.32E-10
5.42E-09	300.074	1.22E+19	0.00E+00	2.21E-01	5.26E+05	0.00E+00	3.36E-08	3.34E+05	1.79E+00	1.40E+05	6.63E-01	5.67E-07	8.09E-02	4.36E-04	3.57E-01	5.38E-01	5.54E-02	8.61E-02	2.95E-02	0.00E+00	8.60E-04	2.65E-06	1.63E-12	2.86E-12	6.79E-31	5.73E-13	1.29E-21	2.51E-28	1.75E-24	5.84E-25	2.75E-18	3.52E-01	1.40E-21	1.69E-16	3.86E-12	1.17E-18	2.00E-23	6.90E-26	-6.90E-26	4.49E-27	0.00E+00	3.63E-10	5.37E-03	1.28E-01	0.00E+00	0.00E+00	4.40E-02	3.33E-02	1.42E-10
5.43E-09	300.076	1.22E+19	0.00E+00	2.29E-01	5.26E+05	0.00E+00	3.61E-08	3.34E+05	1.85E+00	1.40E+05	6.87E-01	5.88E-07	8.39E-02	4.52E-04	3.70E-01	5.58E-01	5.74E-02	8.93E-02	3.06E-02	0.00E+00	8.92E-04	2.75E-06	1.75E-12	3.08E-12	7.57E-31	6.16E-13	1.44E-21	3.00E-28	1.88E-24	6.52E-25	3.10E-18	3.65E-01	1.57E-21	1.88E-16	4.00E-12	1.27E-18	2.23E-23	3.72E-26	-3.72E-26	5.06E-27	0.00E+00	3.91E-10	5.57E-03	1.33E-01	0.00E+00	0.00E+00	4.57E-02	3.45E-02	1.53E-10
5.44E-09	300.079	1.22E+19	0.00E+00	2.38E-01	5.26E+05	0.00E+00	3.89E-08	3.34E+05	1.92E+00	1.40E+05	7.13E-01	6.10E-07	8.70E-02	4.69E-04	3.84E-01	5.79E-01	5.96E-02	9.26E-02	3.18E-02	0.00E+00	9.25E-04	2.85E-06	1.88E-12	3.31E-12	8.45E-31	6.63E-13	1.60E-21	3.60E-28	2.02E-24	7.28E-25	3.50E-18	3.79E-01	1.75E-21	2.10E-16	4.15E-12	1.37E-18	2.49E-23	1.87E-26	-1.87E-26	5.72E-27	0.00E+00	4.21E-10	5.77E-03	1.38E-01	0.00E+00	0.00E+00	4.74E-02	3.58E-02	1.64E-10
5.45E-09	300.082	1.22E+19	0.00E+00	2.47E-01	5.26E+05	0.00E+00	4.18E-08	3.34E+05	1.99E+00	1.40E+05	7.40E-01	6.33E-07	9.03E-02	4.87E-04	3.98E-01	6.01E-01	6.18E-02	9.60E-02	3.29E-02	0.00E+00	9.60E-04	2.96E-06	2.03E-12	3.56E-12	9.43E-31	7.13E-13	1.79E-21	4.33E-28	2.18E-24	8.12E-25	3.95E-18	3.93E-01	1.95E-21	2.34E-16	4.30E-12	1.49E-18	2.78E-23	2.45E-25	-2.45E-25	6.45E-27	0.00E+00	4.53E-10	5.99E-03	1.43E-01	0.00E+00	0.00E+00	4.92E-02	3.71E-02	1.77E-10
5.46E-09	300.085	1.22E+19	0.00E+00	2.56E-01	5.26E+05	0.00E+00	4.50E-08	3.34E+05	2.07E+00	1.40E+05	7.67E-01	6.56E-07	9.36E-02	5.05E-04	4.13E-01	6.23E-01	6.41E-02	9.96E-02	3.42E-02	0.00E+00	9.96E-04	3.07E-06	2.18E-12	3.83E-12	1.05E-30	7.67E-13	1.99E-21	5.23E-28	2.34E-24	9.07E-25	4.45E-18	4.07E-01	2.18E-21	2.61E-16	4.47E-12	1.62E-18	3.10E-23	1.09E-24	-1.09E-24	7.27E-27	0.00E+00	4.87E-10	6.21E-03	1.48E-01	0.00E+00	0.00E+00	5.10E-02	3.85E-02	1.90E-10
5.47E-09	300.088	1.22E+19	0.00E+00	2.65E-01	5.26E+05	0.00E+00	4.84E-08	3.34E+05	2.14E+00	1.40E+05	7.96E-01	6.81E-07	9.71E-02	5.23E-04	4.28E-01	6.46E-01	6.65E-02	1.03E-01	3.54E-02	0.00E+00	1.03E-03	3.18E-06	2.34E-12	4.12E-12	1.17E-30	8.25E-13	2.23E-21	6.33E-28	2.52E-24	1.01E-24	5.02E-18	4.23E-01	2.43E-21	2.91E-16	4.63E-12	1.75E-18	3.46E-23	3.11E-24	-3.11E-24	8.20E-27	0.00E+00	5.24E-10	6.44E-03	1.54E-01	0.00E+00	0.00E+00	5.29E-02	3.99E-02	2.05E-10
5.48E-09	300.092	1.22E+19	0.00E+00	2.75E-01	5.26E+05	0.00E+00	5.20E-08	3.34E+05	2.22E+00	1.40E+05	8.25E-01	7.06E-07	1.01E-01	5.43E-04	4.44E-01	6.70E-01	6.89E-02	1.07E-01	3.68E-02	0.00E+00	1.07E-03	3.30E-06	2.52E-12	4.44E-12	1.31E-30	8.88E-13	2.48E-21	7.70E-28	2.71E-24	1.13E-24	5.66E-18	4.38E-01	2.71E-21	3.24E-16	4.80E-12	1.90E-18	3.86E-23	7.01E-24	-7.01E-24	9.24E-27	0.00E+00	5.64E-10	6.68E-03	1.59E-01	0.00E+00	0.00E+00	5.49E-02	4.14E-02	2.20E-10
5.49E-09	300.095	1.22E+19	0.00E+00	2.85E-01	5.26E+05	0.00E+00	5.60E-08	3.34E+05	2.31E+00	1.40E+05	8.56E-01	7.32E-07	1.05E-01	5.63E-04	4.61E-01	6.95E-01	7.15E-02	1.11E-01	3.81E-02	0.00E+00	1.11E-03	3.42E-06	2.71E-12	4.77E-12	1.46E-30	9.55E-13	2.77E-21	9.38E-28	2.92E-24	1.26E-24	6.37E-18	4.55E-01	3.02E-21	3.62E-16	4.98E-12	2.06E-18	4.31E-23	1.35E-23	-1.35E-23	1.04E-26	0.00E+00	6.06E-10	6.93E-03	1.65E-01	0.00E+00	0.00E+00	5.69E-02	4.30E-02	2.37E-10
5.50E-09	300.099	1.22E+19	0.00E+00	2.96E-01	5.26E+05	0.00E+00	6.02E-08	3.34E+05	2.39E+00	1.40E+05	8.88E-01	7.60E-07	1.08E-01	5.84E-04	4.78E-01	7.21E-01	7.42E-02	1.15E-01	3.95E-02	0.00E+00	1.15E-03	3.55E-06	2.92E-12	5.13E-12	1.63E-30	1.03E-12	3.09E-21	1.15E-27	3.14E-24	1.41E-24	7.18E-18	4.72E-01	3.37E-21	4.03E-16	5.17E-12	2.23E-18	4.81E-23	2.29E-23	-2.29E-23	1.17E-26	0.00E+00	6.52E-10	7.19E-03	1.71E-01	0.00E+00	0.00E+00	5.90E-02	4.46E-02	2.55E-10
5.51E-09	300.102	1.22E+19	0.00E+00	3.07E-01	5.26E+05	0.00E+00	6.48E-08	3.34E+05	2.48E+00	1.40E+05	9.21E-01	7.88E-07	1.12E-01	6.06E-04	4.96E-01	7.48E-01	7.69E-02	1.20E-01	4.10E-02	0.00E+00	1.20E-03	3.68E-06	3.14E-12	5.52E-12	1.82E-30	1.11E-12	3.45E-21	1.40E-27	3.38E-24	1.57E-24	8.08E-18	4.89E-01	3.77E-21	4.50E-16	5.36E-12	2.42E-18	5.37E-23	3.51E-23	-3.51E-23	1.32E-26	0.00E+00	7.02E-10	7.46E-03	1.78E-01	0.00E+00	0.00E+00	6.12E-02	4.62E-02	2.74E-10
5.52E-09	300.106	1.22E+19	0.00E+00	3.18E-01	5.26E+05	0.00E+00	6.97E-08	3.34E+05	2.57E+00	1.40E+05	9.55E-01	8.17E-07	1.17E-01	6.28E-04	5.14E-01	7.76E-01	7.98E-02	1.24E-01	4.25E-02	0.00E+00	1.24E-03	3.82E-06	3.38E-12	5.94E-12	2.03E-30	1.19E-12	3.85E-21	1.72E-27	3.64E-24	1.75E-24	9.10E-18	5.07E-01	4.20E-21	5.02E-16	5.56E-12	2.62E-18	5.99E-23	4.88E-23	-4.88E-23	1.49E-26	0.00E+00	7.55E-10	7.73E-03	1.84E-01	0.00E+00	0.00E+00	6.35E-02	4.79E-02	2.95E-10
5.53E-09	300.11	1.22E+19	0.00E+00	3.30E-01	5.26E+05	0.00E+00	7.50E-08	3.34E+05	2.67E+00	1.40E+05	9.91E-01	8.48E-07	1.21E-01	6.52E-04	5.33E-01	8.05E-01	8.28E-02	1.29E-01	4.41E-02	0.00E+00	1.29E-03	3.96E-06	3.64E-12	6.39E-12	2.27E-30	1.28E-12	4.30E-21	2.11E-27	3.91E-24	1.95E-24	1.02E-17	5.26E-01	4.69E-21	5.59E-16	5.77E-12	2.84E-18	6.69E-23	6.14E-23	-6.14E-23	1.67E-26	0.00E+00	8.12E-10	8.02E-03	1.91E-01	0.00E+00	0.00E+00	6.59E-02	4.97E-02	3.17E-10
5.54E-09	300.114	1.22E+19	0.00E+00	3.43E-01	5.26E+05	0.00E+00	8.07E-08	3.34E+05	2.77E+00	1.40E+05	1.03E+00	8.79E-07	1.25E-01	6.76E-04	5.53E-01	8.34E-01	8.58E-02	1.33E-01	4.58E-02	0.00E+00	1.33E-03	4.11E-06	3.91E-12	6.88E-12	2.53E-30	1.38E-12	4.80E-21	2.60E-27	4.21E-24	2.18E-24	1.15E-17	5.46E-01	5.23E-21	6.24E-16	5.99E-12	3.07E-18	7.46E-23	6.82E-23	-6.82E-23	1.88E-26	0.00E+00	8.74E-10	8.32E-03	1.98E-01	0.00E+00	0.00E+00	6.83E-02	5.16E-02	3.41E-10
5.55E-09	300.119	1.22E+19	0.00E+00	3.55E-01	5.26E+05	0.00E+00	8.68E-08	3.34E+05	2.87E+00	1.40E+05	1.07E+00	9.12E-07	1.30E-01	7.01E-04	5.74E-01	8.66E-01	8.90E-02	1.38E-01	4.75E-02	0.00E+00	1.38E-03	4.26E-06	4.21E-12	7.40E-12	2.83E-30	1.48E-12	5.35E-21	3.20E-27	4.53E-24	2.43E-24	1.30E-17	5.66E-01	5.84E-21	6.96E-16	6.21E-12	3.32E-18	8.33E-23	6.27E-23	-6.27E-23	2.12E-26	0.00E+00	9.40E-10	8.63E-03	2.06E-01	0.00E+00	0.00E+00	7.09E-02	5.35E-02	3.67E-10
5.56E-09	300.123	1.22E+19	0.00E+00	3.69E-01	5.26E+05	0.00E+00	9.34E-08	3.34E+05	2.98E+00	1.40E+05	1.11E+00	9.46E-07	1.35E-01	7.27E-04	5.95E-01	8.98E-01	9.24E-02	1.44E-01	4.92E-02	0.00E+00	1.44E-03	4.42E-06	4.53E-12	7.96E-12	3.16E-30	1.59E-12	5.97E-21	3.94E-27	4.88E-24	2.72E-24	1.46E-17	5.87E-01	6.52E-21	7.76E-16	6.44E-12	3.60E-18	9.30E-23	3.69E-23	-3.69E-23	2.38E-26	0.00E+00	1.01E-09	8.95E-03	2.14E-01	0.00E+00	0.00E+00	7.35E-02	5.55E-02	3.95E-10
5.57E-09	300.128	1.22E+19	0.00E+00	3.82E-01	5.26E+05	0.00E+00	1.00E-07	3.34E+05	3.09E+00	1.40E+05	1.15E+00	9.82E-07	1.40E-01	7.54E-04	6.17E-01	9.31E-01	9.58E-02	1.49E-01	5.11E-02	0.00E+00	1.49E-03	4.58E-06	4.87E-12	8.57E-12	3.52E-30	1.71E-12	6.67E-21	4.87E-27	5.25E-24	3.03E-24	1.64E-17	6.09E-01	7.27E-21	8.66E-16	6.68E-12	3.89E-18	1.04E-22	1.65E-23	-1.65E-23	2.68E-26	0.00E+00	1.09E-09	9.28E-03	2.21E-01	0.00E+00	0.00E+00	7.62E-02	5.76E-02	4.25E-10
5.58E-09	300.132	1.22E+19	0.00E+00	3.97E-01	5.26E+05	0.00E+00	1.08E-07	3.34E+05	3.20E+00	1.40E+05	1.19E+00	1.02E-06	1.45E-01	7.82E-04	6.40E-01	9.66E-01	9.94E-02	1.54E-01	5.30E-02	0.00E+00	1.54E-03	4.75E-06	5.24E-12	9.21E-12	3.93E-30	1.84E-12	7.44E-21	6.02E-27	5.65E-24	3.38E-24	1.84E-17	6.32E-01	8.11E-21	9.65E-16	6.93E-12	4.21E-18	1.16E-22	3.38E-22	-3.38E-22	3.01E-26	0.00E+00	1.17E-09	9.63E-03	2.30E-01	0.00E+00	0.00E+00	7.91E-02	5.97E-02	4.57E-10
5.59E-09	300.137	1.22E+19	0.00E+00	4.11E-01	5.26E+05	0.00E+00	1.16E-07	3.34E+05	3.32E+00	1.40E+05	1.23E+00	1.06E-06	1.51E-01	8.11E-04	6.64E-01	1.00E+00	1.03E-01	1.60E-01	5.49E-02	0.00E+00	1.60E-03	4.93E-06	5.64E-12	9.91E-12	4.39E-30	1.98E-12	8.30E-21	7.44E-27	6.07E-24	3.78E-24	2.07E-17	6.55E-01	9.06E-21	1.08E-15	7.19E-12	4.55E-18	1.29E-22	1.56E-21	-1.56E-21	3.39E-26	0.00E+00	1.26E-09	9.99E-03	2.38E-01	0.00E+00	0.00E+00	8.20E-02	6.19E-02	4.92E-10
5.60E-09	300.142	1.22E+19	0.00E+00	4.27E-01	5.26E+05	0.00E+00	1.25E-07	3.34E+05	3.45E+00	1.40E+05	1.28E+00	1.10E-06	1.56E-01	8.42E-04	6.89E-01	1.04E+00	1.07E-01	1.66E-01	5.70E-02	0.00E+00	1.66E-03	5.11E-06	6.07E-12	1.07E-11	4.90E-30	2.14E-12	9.26E-21	9.21E-27	6.54E-24	4.21E-24	2.32E-17	6.80E-01	1.01E-20	1.20E-15	7.46E-12	4.93E-18	1.44E-22	4.58E-21	-4.58E-21	3.81E-26	0.00E+00	1.36E-09	1.04E-02	2.47E-01	0.00E+00	0.00E+00	8.51E-02	6.42E-02	5.29E-10
5.61E-09	300.148	1.22E+19	0.00E+00	4.42E-01	5.26E+05	0.00E+00	1.35E-07	3.34E+05	3.58E+00	1.40E+05	1.33E+00	1.14E-06	1.62E-01	8.73E-04	7.14E-01	1.08E+00	1.11E-01	1.72E-01	5.91E-02	0.00E+00	1.72E-03	5.31E-06	6.53E-12	1.15E-11	5.46E-30	2.30E-12	1.03E-20	1.14E-26	7.03E-24	4.70E-24	2.61E-17	7.05E-01	1.13E-20	1.34E-15	7.74E-12	5.33E-18	1.61E-22	1.05E-20	-1.05E-20	4.28E-26	0.00E+00	1.46E-09	1.07E-02	2.56E-01	0.00E+00	0.00E+00	8.82E-02	6.66E-02	5.69E-10
5.62E-09	300.153	1.22E+19	0.00E+00	4.59E-01	5.26E+05	0.00E+00	1.45E-07	3.34E+05	3.71E+00	1.40E+05	1.38E+00	1.18E-06	1.68E-01	9.05E-04	7.41E-01	1.12E+00	1.15E-01	1.79E-01	6.13E-02	0.00E+00	1.79E-03	5.50E-06	7.02E-12	1.23E-11	6.10E-30	2.47E-12	1.15E-20	1.41E-26	7.57E-24	5.25E-24	2.93E-17	7.31E-01	1.26E-20	1.49E-15	8.03E-12	5.76E-18	1.80E-22	2.05E-20	-2.05E-20	4.81E-26	0.00E+00	1.57E-09	1.11E-02	2.66E-01	0.00E+00	0.00E+00	9.15E-02	6.91E-02	6.13E-10
5.63E-09	300.159	1.22E+19	0.00E+00	4.76E-01	5.26E+05	0.00E+00	1.56E-07	3.34E+05	3.85E+00	1.40E+05	1.43E+00	1.22E-06	1.74E-01	9.39E-04	7.68E-01	1.16E+00	1.19E-01	1.85E-01	6.36E-02	0.00E+00	1.85E-03	5.71E-06	7.55E-12	1.33E-11	6.81E-30	2.66E-12	1.29E-20	1.76E-26	8.14E-24	5.86E-24	3.29E-17	7.58E-01	1.40E-20	1.67E-15	8.33E-12	6.23E-18	2.00E-22	3.53E-20	-3.53E-20	5.40E-26	0.00E+00	1.69E-09	1.16E-02	2.76E-01	0.00E+00	0.00E+00	9.49E-02	7.17E-02	6.59E-10
5.64E-09	300.165	1.22E+19	0.00E+00	4.94E-01	5.26E+05	0.00E+00	1.67E-07	3.34E+05	3.99E+00	1.40E+05	1.48E+00	1.27E-06	1.81E-01	9.74E-04	7.97E-01	1.20E+00	1.24E-01	1.92E-01	6.60E-02	0.00E+00	1.92E-03	5.92E-06	8.13E-12	1.43E-11	7.60E-30	2.86E-12	1.44E-20	2.18E-26	8.76E-24	6.54E-24	3.69E-17	7.87E-01	1.57E-20	1.86E-15	8.64E-12	6.73E-18	2.24E-22	5.49E-20	-5.49E-20	6.06E-26	0.00E+00	1.82E-09	1.20E-02	2.86E-01	0.00E+00	0.00E+00	9.85E-02	7.43E-02	7.09E-10
5.65E-09	300.171	1.22E+19	0.00E+00	5.12E-01	5.26E+05	0.00E+00	1.80E-07	3.34E+05	4.14E+00	1.40E+05	1.54E+00	1.32E-06	1.88E-01	1.01E-03	8.27E-01	1.25E+00	1.28E-01	2.00E-01	6.84E-02	0.00E+00	2.00E-03	6.14E-06	8.74E-12	1.54E-11	8.48E-30	3.08E-12	1.60E-20	2.71E-26	9.43E-24	7.29E-24	4.15E-17	8.16E-01	1.75E-20	2.07E-15	8.96E-12	7.27E-18	2.50E-22	7.76E-20	-7.76E-20	6.80E-26	0.00E+00	1.95E-09	1.24E-02	2.97E-01	0.00E+00	0.00E+00	1.02E-01	7.71E-02	7.63E-10
5.66E-09	300.177	1.22E+19	0.00E+00	5.31E-01	5.26E+05	0.00E+00	1.94E-07	3.34E+05	4.29E+00	1.40E+05	1.59E+00	1.37E-06	1.95E-01	1.05E-03	8.57E-01	1.29E+00	1.33E-01	2.07E-01	7.10E-02	0.00E+00	2.07E-03	6.37E-06	9.41E-12	1.65E-11	9.46E-30	3.31E-12	1.79E-20	3.37E-26	1.01E-23	8.14E-24	4.65E-17	8.46E-01	1.95E-20	2.31E-15	9.30E-12	7.86E-18	2.79E-22	9.93E-20	-9.93E-20	7.64E-26	0.00E+00	2.10E-09	1.29E-02	3.08E-01	0.00E+00	0.00E+00	1.06E-01	8.00E-02	8.21E-10
5.67E-09	300.184	1.22E+19	0.00E+00	5.51E-01	5.26E+05	0.00E+00	2.08E-07	3.34E+05	4.45E+00	1.40E+05	1.65E+00	1.42E-06	2.02E-01	1.09E-03	8.89E-01	1.34E+00	1.38E-01	2.15E-01	7.36E-02	0.00E+00	2.15E-03	6.61E-06	1.01E-11	1.78E-11	1.06E-29	3.56E-12	2.00E-20	4.18E-26	1.09E-23	9.08E-24	5.22E-17	8.78E-01	2.18E-20	2.58E-15	9.64E-12	8.49E-18	3.11E-22	1.13E-19	-1.13E-19	8.57E-26	0.00E+00	2.26E-09	1.34E-02	3.19E-01	0.00E+00	0.00E+00	1.10E-01	8.30E-02	8.83E-10
5.68E-09	300.191	1.22E+19	0.00E+00	5.71E-01	5.26E+05	0.00E+00	2.24E-07	3.34E+05	4.62E+00	1.40E+05	1.72E+00	1.47E-06	2.09E-01	1.13E-03	9.22E-01	1.39E+00	1.43E-01	2.23E-01	7.63E-02	0.00E+00	2.23E-03	6.85E-06	1.09E-11	1.91E-11	1.18E-29	3.83E-12	2.23E-20	5.20E-26	1.17E-23	1.01E-23	5.85E-17	9.11E-01	2.43E-20	2.88E-15	1.00E-11	9.17E-18	3.47E-22	1.08E-19	-1.08E-19	9.61E-26	0.00E+00	2.43E-09	1.39E-02	3.31E-01	0.00E+00	0.00E+00	1.14E-01	8.60E-02	9.50E-10
5.69E-09	300.198	1.22E+19	0.00E+00	5.93E-01	5.26E+05	0.00E+00	2.41E-07	3.34E+05	4.79E+00	1.40E+05	1.78E+00	1.52E-06	2.17E-01	1.17E-03	9.57E-01	1.44E+00	1.49E-01	2.31E-01	7.92E-02	0.00E+00	2.31E-03	7.11E-06	1.17E-11	2.06E-11	1.32E-29	4.12E-12	2.48E-20	6.45E-26	1.26E-23	1.13E-23	6.56E-17	9.44E-01	2.71E-20	3.21E-15	1.04E-11	9.91E-18	3.87E-22	7.54E-20	-7.54E-20	1.08E-25	0.00E+00	2.62E-09	1.44E-02	3.43E-01	0.00E+00	0.00E+00	1.18E-01	8.92E-02	1.02E-09
5.70E-09	300.205	1.22E+19	0.00E+00	6.15E-01	5.26E+05	0.00E+00	2.59E-07	3.34E+05	4.97E+00	1.40E+05	1.85E+00	1.58E-06	2.25E-01	1.21E-03	9.92E-01	1.50E+00	1.54E-01	2.40E-01	8.21E-02	0.00E+00	2.40E-03	7.37E-06	1.26E-11	2.22E-11	1.47E-29	4.44E-12	2.77E-20	8.00E-26	1.36E-23	1.26E-23	7.36E-17	9.80E-01	3.03E-20	3.58E-15	1.08E-11	1.07E-17	4.32E-22	3.14E-20	-3.14E-20	1.21E-25	0.00E+00	2.82E-09	1.49E-02	3.56E-01	0.00E+00	0.00E+00	1.23E-01	9.26E-02	1.10E-09
5.71E-09	300.213	1.22E+19	0.00E+00	6.38E-01	5.26E+05	0.00E+00	2.79E-07	3.34E+05	5.15E+00	1.40E+05	1.91E+00	1.64E-06	2.34E-01	1.26E-03	1.03E+00	1.55E+00	1.60E-01	2.48E-01	8.52E-02	0.00E+00	2.49E-03	7.65E-06	1.36E-11	2.38E-11	1.64E-29	4.77E-12	3.09E-20	9.92E-26	1.46E-23	1.41E-23	8.25E-17	1.02E+00	3.38E-20	3.99E-15	1.12E-11	1.16E-17	4.82E-22	1.30E-20	-1.30E-20	1.36E-25	0.00E+00	3.03E-09	1.55E-02	3.69E-01	0.00E+00	0.00E+00	1.27E-01	9.60E-02	1.18E-09
5.72E-09	300.221	1.22E+19	0.00E+00	6.61E-01	5.26E+05	0.00E+00	3.00E-07	3.34E+05	5.35E+00	1.40E+05	1.99E+00	1.70E-06	2.42E-01	1.30E-03	1.07E+00	1.61E+00	1.66E-01	2.58E-01	8.84E-02	0.00E+00	2.58E-03	7.93E-06	1.46E-11	2.56E-11	1.83E-29	5.13E-12	3.45E-20	1.23E-25	1.58E-23	1.57E-23	9.25E-17	1.05E+00	3.77E-20	4.45E-15	1.16E-11	1.25E-17	5.38E-22	9.03E-20	-9.03E-20	1.52E-25	0.00E+00	3.26E-09	1.61E-02	3.83E-01	0.00E+00	0.00E+00	1.32E-01	9.96E-02	1.27E-09
5.73E-09	300.229	1.22E+19	0.00E+00	6.86E-01	5.26E+05	0.00E+00	3.23E-07	3.34E+05	5.54E+00	1.40E+05	2.06E+00	1.76E-06	2.51E-01	1.35E-03	1.11E+00	1.67E+00	1.72E-01	2.67E-01	9.17E-02	0.00E+00	2.67E-03	8.23E-06	1.57E-11	2.76E-11	2.04E-29	5.52E-12	3.85E-20	1.53E-25	1.70E-23	1.75E-23	1.04E-16	1.09E+00	4.20E-20	4.97E-15	1.20E-11	1.35E-17	6.01E-22	3.66E-19	-3.66E-19	1.71E-25	0.00E+00	3.51E-09	1.67E-02	3.97E-01	0.00E+00	0.00E+00	1.37E-01	1.03E-01	1.37E-09
5.74E-09	300.237	1.22E+19	0.00E+00	7.12E-01	5.26E+05	0.00E+00	3.47E-07	3.34E+05	5.75E+00	1.40E+05	2.14E+00	1.83E-06	2.61E-01	1.40E-03	1.15E+00	1.73E+00	1.78E-01	2.77E-01	9.51E-02	0.00E+00	2.77E-03	8.53E-06	1.69E-11	2.97E-11	2.28E-29	5.94E-12	4.30E-20	1.91E-25	1.82E-23	1.96E-23	1.16E-16	1.13E+00	4.69E-20	5.54E-15	1.25E-11	1.46E-17	6.71E-22	9.67E-19	-9.67E-19	1.91E-25	0.00E+00	3.77E-09	1.73E-02	4.12E-01	0.00E+00	0.00E+00	1.42E-01	1.07E-01	1.47E-09
5.75E-09	300.246	1.22E+19	0.00E+00	7.38E-01	5.26E+05	0.00E+00	3.74E-07	3.34E+05	5.97E+00	1.40E+05	2.22E+00	1.90E-06	2.70E-01	1.46E-03	1.19E+00	1.80E+00	1.85E-01	2.88E-01	9.86E-02	0.00E+00	2.88E-03	8.85E-06	1.82E-11	3.19E-11	2.54E-29	6.39E-12	4.80E-20	2.39E-25	1.96E-23	2.19E-23	1.30E-16	1.18E+00	5.23E-20	6.18E-15	1.29E-11	1.57E-17	7.48E-22	2.01E-18	-2.01E-18	2.14E-25	0.00E+00	4.06E-09	1.79E-02	4.28E-01	0.00E+00	0.00E+00	1.47E-01	1.11E-01	1.58E-09
5.76E-09	300.255	1.22E+19	0.00E+00	7.66E-01	5.26E+05	0.00E+00	4.02E-07	3.34E+05	6.19E+00	1.40E+05	2.30E+00	1.97E-06	2.80E-01	1.51E-03	1.23E+00	1.86E+00	1.92E-01	2.98E-01	1.02E-01	0.00E+00	2.99E-03	9.18E-06	1.95E-11	3.44E-11	2.84E-29	6.88E-12	5.35E-20	3.01E-25	2.11E-23	2.44E-23	1.46E-16	1.22E+00	5.84E-20	6.90E-15	1.34E-11	1.70E-17	8.35E-22	3.59E-18	-3.59E-18	2.40E-25	0.00E+00	4.36E-09	1.86E-02	4.44E-01	0.00E+00	0.00E+00	1.53E-01	1.15E-01	1.70E-09
5.77E-09	300.265	1.22E+19	0.00E+00	7.94E-01	5.26E+05	0.00E+00	4.32E-07	3.34E+05	6.42E+00	1.40E+05	2.38E+00	2.04E-06	2.91E-01	1.57E-03	1.28E+00	1.93E+00	1.99E-01	3.09E-01	1.06E-01	0.00E+00	3.10E-03	9.52E-06	2.10E-11	3.70E-11	3.17E-29	7.40E-12	5.97E-20	3.79E-25	2.27E-23	2.72E-23	1.63E-16	1.27E+00	6.52E-20	7.69E-15	1.39E-11	1.83E-17	9.32E-22	5.69E-18	-5.69E-18	2.69E-25	0.00E+00	4.70E-09	1.93E-02	4.60E-01	0.00E+00	0.00E+00	1.58E-01	1.20E-01	1.83E-09
5.78E-09	300.275	1.22E+19	0.00E+00	8.24E-01	5.26E+05	0.00E+00	4.65E-07	3.34E+05	6.66E+00	1.40E+05	2.47E+00	2.12E-06	3.02E-01	1.62E-03	1.33E+00	2.01E+00	2.06E-01	3.21E-01	1.10E-01	0.00E+00	3.21E-03	9.88E-06	2.26E-11	3.98E-11	3.54E-29	7.96E-12	6.66E-20	4.80E-25	2.45E-23	3.04E-23	1.83E-16	1.31E+00	7.27E-20	8.58E-15	1.44E-11	1.98E-17	1.04E-21	8.09E-18	-8.09E-18	3.02E-25	0.00E+00	5.05E-09	2.00E-02	4.77E-01	0.00E+00	0.00E+00	1.64E-01	1.24E-01	1.97E-09
5.79E-09	300.285	1.22E+19	0.00E+00	8.54E-01	5.26E+05	0.00E+00	5.00E-07	3.34E+05	6.90E+00	1.40E+05	2.56E+00	2.20E-06	3.13E-01	1.68E-03	1.38E+00	2.08E+00	2.14E-01	3.33E-01	1.14E-01	0.00E+00	3.33E-03	1.02E-05	2.43E-11	4.28E-11	3.95E-29	8.56E-12	7.44E-20	6.06E-25	2.63E-23	3.39E-23	2.05E-16	1.36E+00	8.11E-20	9.57E-15	1.50E-11	2.13E-17	1.16E-21	1.04E-17	-1.04E-17	3.38E-25	0.00E+00	5.43E-09	2.07E-02	4.95E-01	0.00E+00	0.00E+00	1.70E-01	1.29E-01	2.12E-09
5.80E-09	300.296	1.22E+19	0.00E+00	8.86E-01	5.26E+05	0.00E+00	5.38E-07	3.34E+05	7.16E+00	1.40E+05	2.66E+00	2.28E-06	3.24E-01	1.75E-03	1.43E+00	2.16E+00	2.22E-01	3.45E-01	1.18E-01	0.00E+00	3.46E-03	1.06E-05	2.62E-11	4.60E-11	4.41E-29	9.21E-12	8.30E-20	7.63E-25	2.83E-23	3.78E-23	2.29E-16	1.41E+00	9.05E-20	1.07E-14	1.55E-11	2.30E-17	1.30E-21	1.17E-17	-1.17E-17	3.79E-25	0.00E+00	5.85E-09	2.15E-02	5.13E-01	0.00E+00	0.00E+00	1.77E-01	1.33E-01	2.28E-09
5.81E-09	300.307	1.22E+19	0.00E+00	9.19E-01	5.26E+05	0.00E+00	5.79E-07	3.34E+05	7.43E+00	1.40E+05	2.76E+00	2.37E-06	3.37E-01	1.81E-03	1.48E+00	2.24E+00	2.30E-01	3.58E-01	1.23E-01	0.00E+00	3.58E-03	1.10E-05	2.82E-11	4.95E-11	4.92E-29	9.91E-12	9.26E-20	9.55E-25	3.05E-23	4.22E-23	2.57E-16	1.46E+00	1.01E-19	1.19E-14	1.61E-11	2.48E-17	1.45E-21	1.10E-17	-1.10E-17	4.24E-25	0.00E+00	6.29E-09	2.23E-02	5.32E-01	0.00E+00	0.00E+00	1.83E-01	1.38E-01	2.46E-09
5.82E-09	300.318	1.22E+19	0.00E+00	9.53E-01	5.26E+05	0.00E+00	6.23E-07	3.34E+05	7.70E+00	1.40E+05	2.86E+00	2.46E-06	3.49E-01	1.88E-03	1.54E+00	2.32E+00	2.39E-01	3.71E-01	1.27E-01	0.00E+00	3.72E-03	1.14E-05	3.03E-11	5.33E-11	5.49E-29	1.07E-11	1.03E-19	1.18E-24	3.28E-23	4.71E-23	2.87E-16	1.52E+00	1.13E-19	1.33E-14	1.67E-11	2.68E-17	1.61E-21	8.62E-18	-8.62E-18	4.75E-25	0.00E+00	6.77E-09	2.31E-02	5.52E-01	0.00E+00	0.00E+00	1.90E-01	1.44E-01	2.64E-09
5.83E-09	300.33	1.22E+19	0.00E+00	9.89E-01	5.26E+05	0.00E+00	6.70E-07	3.34E+05	7.99E+00	1.40E+05	2.97E+00	2.55E-06	3.62E-01	1.95E-03	1.59E+00	2.41E+00	2.48E-01	3.85E-01	1.32E-01	0.00E+00	3.86E-03	1.19E-05	3.26E-11	5.73E-11	6.13E-29	1.15E-11	1.15E-19	1.46E-24	3.53E-23	5.26E-23	3.21E-16	1.58E+00	1.26E-19	1.48E-14	1.74E-11	2.89E-17	1.80E-21	3.50E-17	-3.50E-17	5.32E-25	0.00E+00	7.28E-09	2.40E-02	5.73E-01	0.00E+00	0.00E+00	1.97E-01	1.49E-01	2.84E-09
5.84E-09	300.342	1.22E+19	0.00E+00	1.03E+00	5.26E+05	0.00E+00	7.20E-07	3.34E+05	8.29E+00	1.40E+05	3.08E+00	2.64E-06	3.76E-01	2.02E-03	1.65E+00	2.50E+00	2.57E-01	3.99E-01	1.37E-01	0.00E+00	4.00E-03	1.23E-05	3.51E-11	6.16E-11	6.84E-29	1.23E-11	1.29E-19	1.93E-24	3.80E-23	5.87E-23	3.60E-16	1.63E+00	1.40E-19	1.65E-14	1.80E-11	3.13E-17	2.01E-21	1.44E-16	-1.44E-16	5.96E-25	0.00E+00	7.83E-09	2.49E-02	5.94E-01	0.00E+00	0.00E+00	2.04E-01	1.54E-01	3.06E-09
5.85E-09	300.355	1.22E+19	0.00E+00	1.06E+00	5.26E+05	0.00E+00	7.75E-07	3.34E+05	8.60E+00	1.40E+05	3.19E+00	2.74E-06	3.90E-01	2.10E-03	1.71E+00	2.59E+00	2.67E-01	4.14E-01	1.42E-01	0.00E+00	4.15E-03	1.28E-05	3.77E-11	6.63E-11	7.63E-29	1.33E-11	1.44E-19	2.98E-24	4.09E-23	6.55E-23	4.02E-16	1.69E+00	1.57E-19	1.84E-14	1.87E-11	3.38E-17	2.24E-21	4.23E-16	-4.23E-16	6.67E-25	0.00E+00	8.42E-09	2.58E-02	6.16E-01	0.00E+00	0.00E+00	2.12E-01	1.60E-01	3.29E-09
5.86E-09	300.368	1.22E+19	0.00E+00	1.10E+00	5.26E+05	0.00E+00	8.33E-07	3.34E+05	8.92E+00	1.40E+05	3.31E+00	2.84E-06	4.04E-01	2.17E-03	1.78E+00	2.69E+00	2.76E-01	4.30E-01	1.47E-01	0.00E+00	4.31E-03	1.32E-05	4.06E-11	7.13E-11	8.52E-29	1.43E-11	1.60E-19	5.19E-24	4.40E-23	7.31E-23	4.51E-16	1.76E+00	1.75E-19	2.06E-14	1.94E-11	3.53E-17	2.50E-21	9.84E-16	-9.84E-16	7.49E-25	0.00E+00	9.06E-09	2.68E-02	6.39E-01	0.00E+00	0.00E+00	2.20E-01	1.66E-01	3.54E-09
5.87E-09	300.382	1.22E+19	0.00E+00	1.14E+00	5.26E+05	0.00E+00	8.96E-07	3.34E+05	9.25E+00	1.40E+05	3.44E+00	2.95E-06	4.19E-01	2.25E-03	1.84E+00	2.79E+00	2.87E-01	4.46E-01	1.53E-01	0.00E+00	4.47E-03	1.37E-05	4.37E-11	7.67E-11	9.51E-29	1.54E-11	1.79E-19	9.53E-24	4.74E-23	8.16E-23	5.00E-16	1.82E+00	1.95E-19	2.29E-14	2.01E-11	4.33E-17	2.79E-21	1.95E-15	-1.95E-15	8.30E-25	0.00E+00	9.75E-09	2.78E-02	6.63E-01	0.00E+00	0.00E+00	2.28E-01	1.72E-01	3.81E-09
5.88E-09	300.396	1.22E+19	0.00E+00	1.19E+00	5.26E+05	0.00E+00	9.64E-07	3.34E+05	9.59E+00	1.40E+05	3.56E+00	3.06E-06	4.35E-01	2.34E-03	1.91E+00	2.89E+00	2.97E-01	4.62E-01	1.59E-01	0.00E+00	4.63E-03	1.42E-05	4.70E-11	8.26E-11	1.06E-28	1.65E-11	1.99E-19	1.73E-23	5.10E-23	9.11E-23	5.69E-16	1.89E+00	2.18E-19	2.56E-14	2.09E-11	3.65E-17	3.12E-21	3.40E-15	-3.40E-15	9.47E-25	0.00E+00	1.05E-08	2.88E-02	6.88E-01	0.00E+00	0.00E+00	2.37E-01	1.79E-01	4.10E-09
5.89E-09	300.411	1.22E+19	0.00E+00	1.23E+00	5.26E+05	0.00E+00	1.04E-06	3.34E+05	9.95E+00	1.40E+05	3.70E+00	3.18E-06	4.51E-01	2.43E-03	1.98E+00	3.00E+00	3.08E-01	4.79E-01	1.64E-01	0.00E+00	4.81E-03	1.48E-05	5.06E-11	8.88E-11	1.19E-28	1.78E-11	2.22E-19	3.03E-23	5.49E-23	1.02E-22	6.77E-16	1.96E+00	2.43E-19	2.85E-14	2.17E-11	-3.80E-19	3.48E-21	5.35E-15	-5.35E-15	1.13E-24	0.00E+00	1.13E-08	2.99E-02	7.13E-01	0.00E+00	0.00E+00	2.45E-01	1.85E-01	4.41E-09
5.90E-09	300.426	1.22E+19	0.00E+00	1.28E+00	5.26E+05	0.00E+00	1.11E-06	3.34E+05	1.03E+01	1.40E+05	3.83E+00	3.30E-06	4.68E-01	2.52E-03	2.06E+00	3.11E+00	3.20E-01	4.97E-01	1.71E-01	0.00E+00	4.99E-03	1.53E-05	5.44E-11	9.55E-11	1.32E-28	1.91E-11	2.48E-19	4.99E-23	5.91E-23	1.13E-22	7.58E-16	2.03E+00	2.71E-19	3.18E-14	2.25E-11	-3.14E-18	3.89E-21	7.66E-15	-7.66E-15	1.26E-24	0.00E+00	1.21E-08	3.10E-02	7.40E-01	0.00E+00	0.00E+00	2.55E-01	1.92E-01	4.74E-09
5.91E-09	300.442	1.22E+19	0.00E+00	1.32E+00	5.26E+05	0.00E+00	1.20E-06	3.34E+05	1.07E+01	1.40E+05	3.98E+00	3.42E-06	4.85E-01	2.61E-03	2.13E+00	3.23E+00	3.32E-01	5.16E-01	1.77E-01	0.00E+00	5.17E-03	1.59E-05	5.85E-11	1.03E-10	1.48E-28	2.06E-11	2.77E-19	7.73E-23	6.36E-23	1.27E-22	1.02E-15	2.11E+00	3.02E-19	3.55E-14	2.33E-11	-1.78E-16	4.34E-21	9.94E-15	-9.94E-15	1.70E-24	0.00E+00	1.31E-08	3.22E-02	7.67E-01	0.00E+00	0.00E+00	2.64E-01	1.99E-01	5.10E-09
5.92E-09	300.458	1.22E+19	0.00E+00	1.37E+00	5.26E+05	0.00E+00	1.29E-06	3.34E+05	1.11E+01	1.40E+05	4.13E+00	3.55E-06	5.03E-01	2.71E-03	2.21E+00	3.35E+00	3.44E-01	5.35E-01	1.83E-01	0.00E+00	5.36E-03	1.65E-05	6.30E-11	1.11E-10	1.65E-28	2.21E-11	3.09E-19	1.12E-22	6.85E-23	1.41E-22	1.35E-15	2.19E+00	3.37E-19	3.96E-14	2.42E-11	-4.11E-16	4.84E-21	1.15E-14	-1.15E-14	2.26E-24	0.00E+00	1.40E-08	3.34E-02	7.96E-01	0.00E+00	0.00E+00	2.74E-01	2.07E-01	5.48E-09
5.93E-09	300.475	1.22E+19	0.00E+00	1.42E+00	5.26E+05	0.00E+00	1.39E-06	3.34E+05	1.15E+01	1.40E+05	4.28E+00	3.68E-06	5.22E-01	2.81E-03	2.29E+00	3.47E+00	3.57E-01	5.55E-01	1.90E-01	0.00E+00	5.56E-03	1.71E-05	6.77E-11	1.19E-10	1.84E-28	2.38E-11	3.45E-19	1.50E-22	7.37E-23	1.58E-22	1.62E-15	2.27E+00	3.76E-19	4.42E-14	2.51E-11	-5.73E-16	5.41E-21	1.13E-14	-1.13E-14	2.71E-24	0.00E+00	1.51E-08	3.46E-02	8.25E-01	0.00E+00	0.00E+00	2.84E-01	2.14E-01	5.90E-09
5.94E-09	300.493	1.22E+19	0.00E+00	1.48E+00	5.26E+05	0.00E+00	1.49E-06	3.34E+05	1.19E+01	1.40E+05	4.44E+00	3.82E-06	5.41E-01	2.91E-03	2.38E+00	3.60E+00	3.70E-01	5.76E-01	1.97E-01	0.00E+00	5.77E-03	1.77E-05	7.29E-11	1.28E-10	2.05E-28	2.56E-11	3.85E-19	1.85E-22	7.93E-23	1.76E-22	2.05E-15	2.35E+00	4.20E-19	4.93E-14	2.60E-11	-8.84E-16	6.04E-21	8.37E-15	-8.37E-15	3.44E-24	0.00E+00	1.63E-08	3.59E-02	8.56E-01	0.00E+00	0.00E+00	2.95E-01	2.22E-01	6.35E-09
5.95E-09	300.511	1.22E+19	0.00E+00	1.53E+00	5.26E+05	0.00E+00	1.60E-06	3.34E+05	1.24E+01	1.40E+05	4.60E+00	3.96E-06	5.61E-01	3.02E-03	2.47E+00	3.73E+00	3.84E-01	5.97E-01	2.05E-01	0.00E+00	5.99E-03	1.84E-05	7.84E-11	1.38E-10	2.29E-28	2.76E-11	4.29E-19	2.04E-22	8.54E-23	1.96E-22	2.35E-15	2.44E+00	4.69E-19	5.49E-14	2.70E-11	-1.05E-15	6.74E-21	4.17E-15	-4.17E-15	3.95E-24	0.00E+00	1.75E-08	3.72E-02	8.88E-01	0.00E+00	0.00E+00	3.06E-01	2.31E-01	6.83E-09
5.96E-09	300.53	1.22E+19	0.00E+00	1.59E+00	5.26E+05	-3.31E-09	1.72E-06	3.34E+05	1.28E+01	1.40E+05	4.78E+00	4.11E-06	5.82E-01	3.13E-03	2.56E+00	3.87E+00	3.98E-01	6.19E-01	2.12E-01	0.00E+00	6.21E-03	1.91E-05	8.44E-11	1.48E-10	2.56E-28	2.96E-11	4.79E-19	2.23E-22	9.19E-23	2.19E-22	2.44E-15	2.53E+00	5.23E-19	6.13E-14	2.80E-11	6.72E-17	7.53E-21	4.17E-15	4.71E-26	4.09E-24	0.00E+00	1.88E-08	3.86E-02	9.21E-01	0.00E+00	0.00E+00	3.17E-01	2.39E-01	7.35E-09
5.97E-09	300.55	1.22E+19	0.00E+00	1.65E+00	5.26E+05	-3.31E-09	1.86E-06	3.34E+05	1.33E+01	1.40E+05	4.95E+00	4.26E-06	6.04E-01	3.25E-03	2.65E+00	4.02E+00	4.13E-01	6.42E-01	2.20E-01	0.00E+00	6.44E-03	1.98E-05	9.08E-11	1.59E-10	2.86E-28	3.19E-11	5.34E-19	2.44E-22	9.89E-23	2.45E-22	2.59E-15	2.63E+00	5.83E-19	6.83E-14	2.91E-11	8.23E-17	8.41E-21	4.17E-15	4.72E-26	4.35E-24	0.00E+00	2.02E-08	4.00E-02	9.55E-01	0.00E+00	0.00E+00	3.29E-01	2.48E-01	7.90E-09
5.98E-09	300.57	1.22E+19	0.00E+00	1.71E+00	5.26E+05	-3.31E-09	1.99E-06	3.34E+05	1.38E+01	1.40E+05	5.14E+00	4.43E-06	6.26E-01	3.37E-03	2.75E+00	4.16E+00	4.28E-01	6.66E-01	2.28E-01	0.00E+00	6.68E-03	2.05E-05	9.76E-11	1.71E-10	3.19E-28	3.43E-11	5.96E-19	2.66E-22	1.06E-22	2.73E-22	2.77E-15	2.72E+00	6.51E-19	7.62E-14	3.02E-11	9.03E-17	9.38E-21	4.17E-15	4.73E-26	4.65E-24	0.00E+00	2.18E-08	4.15E-02	9.91E-01	0.00E+00	0.00E+00	3.41E-01	2.57E-01	8.50E-09
5.99E-09	300.592	1.22E+19	0.00E+00	1.77E+00	5.26E+05	-3.31E-09	2.15E-06	3.34E+05	1.43E+01	1.40E+05	5.33E+00	4.59E-06	6.49E-01	3.49E-03	2.85E+00	4.32E+00	4.44E-01	6.91E-01	2.37E-01	0.00E+00	6.93E-03	2.13E-05	1.05E-10	1.84E-10	3.56E-28	3.69E-11	6.65E-19	2.91E-22	1.15E-22	3.05E-22	2.97E-15	2.83E+00	7.26E-19	8.50E-14	3.13E-11	9.77E-17	1.05E-20	4.17E-15	4.75E-26	5.00E-24	0.00E+00	2.34E-08	4.31E-02	1.03E+00	0.00E+00	0.00E+00	3.54E-01	2.67E-01	9.14E-09
6.00E-09	300.614	1.22E+19	0.00E+00	1.84E+00	5.26E+05	-3.31E-09	2.31E-06	3.34E+05	1.49E+01	1.40E+05	5.53E+00	4.76E-06	6.74E-01	3.62E-03	2.96E+00	4.48E+00	4.61E-01	7.16E-01	2.46E-01	0.00E+00	7.19E-03	2.21E-05	1.13E-10	1.98E-10	3.98E-28	3.97E-11	7.42E-19	3.18E-22	1.23E-22	3.40E-22	3.20E-15	2.93E+00	8.10E-19	9.48E-14	3.25E-11	1.05E-16	1.17E-20	4.17E-15	4.76E-26	5.38E-24	0.00E+00	2.52E-08	4.47E-02	1.07E+00	0.00E+00	0.00E+00	3.67E-01	2.77E-01	9.84E-09
6.01E-09	300.636	1.22E+19	0.00E+00	1.91E+00	5.26E+05	-3.31E-09	2.48E-06	3.34E+05	1.54E+01	1.40E+05	5.73E+00	4.94E-06	6.99E-01	3.75E-03	3.07E+00	4.65E+00	4.78E-01	7.43E-01	2.55E-01	0.00E+00	7.46E-03	2.29E-05	1.22E-10	2.13E-10	4.44E-28	4.27E-11	8.28E-19	3.48E-22	1.33E-22	3.80E-22	3.45E-15	3.04E+00	9.04E-19	1.06E-13	3.37E-11	1.14E-16	1.31E-20	4.17E-15	4.77E-26	5.81E-24	0.00E+00	2.71E-08	4.63E-02	1.11E+00	0.00E+00	0.00E+00	3.80E-01	2.87E-01	1.06E-08
6.02E-09	300.66	1.22E+19	0.00E+00	1.98E+00	5.26E+05	-3.31E-09	2.67E-06	3.34E+05	1.60E+01	1.40E+05	5.95E+00	5.13E-06	7.25E-01	3.89E-03	3.18E+00	4.82E+00	4.96E-01	7.71E-01	2.64E-01	0.00E+00	7.74E-03	2.37E-05	1.31E-10	2.29E-10	4.96E-28	4.59E-11	9.24E-19	3.82E-22	1.43E-22	4.24E-22	3.73E-15	3.15E+00	1.01E-18	1.18E-13	3.50E-11	1.22E-16	1.46E-20	4.17E-15	4.78E-26	6.29E-24	0.00E+00	2.92E-08	4.80E-02	1.15E+00	0.00E+00	0.00E+00	3.94E-01	2.98E-01	1.14E-08
6.03E-09	300.685	1.22E+19	0.00E+00	2.05E+00	5.26E+05	-3.31E-09	2.87E-06	3.34E+05	1.66E+01	1.40E+05	6.17E+00	5.32E-06	7.51E-01	4.04E-03	3.30E+00	5.00E+00	5.14E-01	7.99E-01	2.74E-01	0.00E+00	8.03E-03	2.46E-05	1.41E-10	2.47E-10	5.54E-28	4.94E-11	1.03E-18	4.21E-22	1.54E-22	4.73E-22	4.05E-15	3.27E+00	1.13E-18	1.32E-13	3.63E-11	1.32E-16	1.63E-20	4.17E-15	4.81E-26	6.83E-24	0.00E+00	3.14E-08	4.98E-02	1.19E+00	0.00E+00	0.00E+00	4.09E-01	3.09E-01	1.22E-08
6.04E-09	300.71	1.22E+19	0.00E+00	2.13E+00	5.26E+05	-3.31E-09	3.08E-06	3.34E+05	1.72E+01	1.40E+05	6.40E+00	5.52E-06	7.79E-01	4.19E-03	3.42E+00	5.18E+00	5.33E-01	8.29E-01	2.84E-01	0.00E+00	8.33E-03	2.55E-05	1.51E-10	2.66E-10	6.18E-28	5.31E-11	1.15E-18	4.64E-22	1.66E-22	5.28E-22	4.40E-15	3.39E+00	1.26E-18	1.47E-13	3.77E-11	1.43E-16	1.82E-20	4.17E-15	4.97E-26	7.43E-24	0.00E+00	3.37E-08	5.17E-02	1.23E+00	0.00E+00	0.00E+00	4.24E-01	3.20E-01	1.32E-08
6.05E-09	300.736	1.22E+19	0.00E+00	2.21E+00	5.26E+05	-3.31E-09	3.32E-06	3.34E+05	1.78E+01	1.40E+05	6.64E+00	5.73E-06	8.08E-01	4.34E-03	3.55E+00	5.38E+00	5.53E-01	8.60E-01	2.95E-01	0.00E+00	8.64E-03	2.65E-05	1.63E-10	2.86E-10	6.90E-28	5.72E-11	1.28E-18	5.15E-22	1.78E-22	5.89E-22	4.79E-15	3.52E+00	1.40E-18	1.64E-13	3.91E-11	1.54E-16	2.03E-20	4.17E-15	5.56E-26	8.11E-24	0.00E+00	3.63E-08	5.36E-02	1.28E+00	0.00E+00	0.00E+00	4.40E-01	3.32E-01	1.42E-08
6.06E-09	300.764	1.22E+19	0.00E+00	2.29E+00	5.26E+05	-3.31E-09	3.57E-06	3.34E+05	1.85E+01	1.40E+05	6.88E+00	5.95E-06	8.38E-01	4.50E-03	3.68E+00	5.58E+00	5.74E-01	8.92E-01	3.06E-01	0.00E+00	8.96E-03	2.75E-05	1.75E-10	3.07E-10	7.70E-28	6.15E-11	1.43E-18	5.73E-22	1.92E-22	6.58E-22	5.23E-15	3.65E+00	1.56E-18	1.82E-13	4.06E-11	1.66E-16	2.26E-20	4.17E-15	5.08E-26	8.86E-24	0.00E+00	3.90E-08	5.56E-02	1.33E+00	0.00E+00	0.00E+00	4.56E-01	3.45E-01	1.52E-08
6.07E-09	300.792	1.22E+19	0.00E+00	2.37E+00	5.26E+05	-3.31E-09	3.83E-06	3.34E+05	1.92E+01	1.40E+05	7.14E+00	6.17E-06	8.70E-01	4.67E-03	3.82E+00	5.78E+00	5.95E-01	9.25E-01	3.17E-01	0.00E+00	9.30E-03	2.85E-05	1.89E-10	3.31E-10	8.60E-28	6.61E-11	1.60E-18	6.41E-22	2.07E-22	7.34E-22	5.72E-15	3.78E+00	1.74E-18	2.03E-13	4.22E-11	1.79E-16	2.52E-20	4.17E-15	4.61E-26	9.71E-24	0.00E+00	4.20E-08	5.77E-02	1.38E+00	0.00E+00	0.00E+00	4.73E-01	3.57E-01	1.64E-08
6.08E-09	300.822	1.22E+19	0.00E+00	2.46E+00	5.26E+05	-3.31E-09	4.12E-06	3.34E+05	1.99E+01	1.40E+05	7.41E+00	6.40E-06	9.02E-01	4.84E-03	3.96E+00	6.00E+00	6.17E-01	9.59E-01	3.29E-01	0.00E+00	9.65E-03	2.95E-05	2.03E-10	3.56E-10	9.60E-28	7.12E-11	1.78E-18	7.21E-22	2.23E-22	8.19E-22	6.27E-15	3.92E+00	1.94E-18	2.27E-13	4.38E-11	1.93E-16	2.82E-20	4.17E-15	-3.83E-25	1.07E-23	0.00E+00	4.52E-08	5.98E-02	1.43E+00	0.00E+00	0.00E+00	4.91E-01	3.71E-01	1.76E-08
6.09E-09	300.852	1.22E+19	0.00E+00	2.55E+00	5.26E+05	-3.31E-09	4.43E-06	3.34E+05	2.06E+01	1.40E+05	7.68E+00	6.64E-06	9.35E-01	5.02E-03	4.10E+00	6.22E+00	6.40E-01	9.95E-01	3.41E-01	0.00E+00	1.00E-02	3.06E-05	2.18E-10	3.82E-10	1.07E-27	7.65E-11	1.99E-18	8.15E-22	2.40E-22	9.15E-22	6.88E-15	4.07E+00	2.17E-18	2.53E-13	4.54E-11	2.09E-16	3.15E-20	4.17E-15	-2.28E-24	1.17E-23	0.00E+00	4.86E-08	6.20E-02	1.48E+00	0.00E+00	0.00E+00	5.09E-01	3.85E-01	1.90E-08
6.10E-09	300.884	1.22E+19	0.00E+00	2.65E+00	5.26E+05	-3.31E-09	4.76E-06	3.34E+05	2.14E+01	1.40E+05	7.97E+00	6.89E-06	9.70E-01	5.21E-03	4.26E+00	6.45E+00	6.64E-01	1.03E+00	3.54E-01	0.00E+00	1.04E-02	3.18E-05	2.35E-10	4.11E-10	1.20E-27	8.23E-11	2.22E-18	9.27E-22	2.58E-22	1.02E-21	7.56E-15	4.22E+00	2.42E-18	2.82E-13	4.71E-11	2.25E-16	3.51E-20	4.17E-15	-6.93E-24	1.29E-23	0.00E+00	5.23E-08	6.43E-02	1.53E+00	0.00E+00	0.00E+00	5.28E-01	3.99E-01	2.04E-08
6.11E-09	300.917	1.22E+19	0.00E+00	2.75E+00	5.26E+05	-3.31E-09	5.12E-06	3.34E+05	2.22E+01	1.40E+05	8.26E+00	7.15E-06	1.01E+00	5.40E-03	4.41E+00	6.69E+00	6.88E-01	1.07E+00	3.67E-01	0.00E+00	1.08E-02	3.30E-05	2.53E-10	4.43E-10	1.34E-27	8.85E-11	2.47E-18	1.06E-21	2.78E-22	1.14E-21	8.32E-15	4.38E+00	2.70E-18	3.14E-13	4.89E-11	2.43E-16	3.92E-20	4.17E-15	-1.49E-23	1.42E-23	0.00E+00	5.62E-08	6.67E-02	1.59E+00	0.00E+00	0.00E+00	5.48E-01	4.14E-01	2.19E-08
6.12E-09	300.951	1.22E+19	0.00E+00	2.85E+00	5.26E+05	-3.31E-09	5.51E-06	3.34E+05	2.30E+01	1.40E+05	8.57E+00	7.42E-06	1.04E+00	5.60E-03	4.58E+00	6.94E+00	7.14E-01	1.11E+00	3.81E-01	0.00E+00	1.12E-02	3.42E-05	2.72E-10	4.76E-10	1.49E-27	9.52E-11	2.76E-18	1.22E-21	2.99E-22	1.27E-21	9.17E-15	4.54E+00	3.01E-18	3.51E-13	5.08E-11	2.63E-16	4.37E-20	4.17E-15	-2.47E-23	1.57E-23	0.00E+00	6.05E-08	6.92E-02	1.65E+00	0.00E+00	0.00E+00	5.68E-01	4.29E-01	2.36E-08
6.13E-09	300.986	1.22E+19	0.00E+00	2.95E+00	5.26E+05	-3.31E-09	5.92E-06	3.34E+05	2.39E+01	1.40E+05	8.89E+00	7.70E-06	1.08E+00	5.81E-03	4.75E+00	7.20E+00	7.40E-01	1.15E+00	3.95E-01	0.00E+00	1.16E-02	3.55E-05	2.92E-10	5.12E-10	1.67E-27	1.02E-10	3.08E-18	1.41E-21	3.22E-22	1.42E-21	1.01E-14	4.71E+00	3.36E-18	3.91E-13	5.27E-11	2.86E-16	4.88E-20	4.17E-15	-3.21E-23	1.73E-23	0.00E+00	6.50E-08	7.18E-02	1.71E+00	0.00E+00	0.00E+00	5.89E-01	4.45E-01	2.54E-08
6.14E-09	301.022	1.22E+19	0.00E+00	3.06E+00	5.26E+05	-3.31E-09	6.36E-06	3.34E+05	2.48E+01	1.40E+05	9.22E+00	8.00E-06	1.12E+00	6.02E-03	4.92E+00	7.46E+00	7.68E-01	1.19E+00	4.09E-01	0.00E+00	1.20E-02	3.68E-05	3.14E-10	5.51E-10	1.86E-27	1.10E-10	3.43E-18	1.65E-21	3.47E-22	1.58E-21	1.12E-14	4.88E+00	3.75E-18	4.36E-13	5.47E-11	3.04E-16	5.45E-20	4.17E-15	-2.91E-23	1.92E-23	0.00E+00	6.99E-08	7.44E-02	1.78E+00	0.00E+00	0.00E+00	6.11E-01	4.61E-01	2.73E-08
6.15E-09	301.06	1.22E+19	0.00E+00	3.18E+00	5.26E+05	-4.41E-09	6.84E-06	3.34E+05	2.57E+01	1.40E+05	9.57E+00	8.30E-06	1.16E+00	6.24E-03	5.10E+00	7.74E+00	7.96E-01	1.24E+00	4.25E-01	0.00E+00	1.25E-02	3.81E-05	3.38E-10	5.92E-10	2.08E-27	1.19E-10	3.83E-18	1.93E-21	3.73E-22	1.77E-21	1.24E-14	5.06E+00	4.18E-18	4.86E-13	5.68E-11	3.30E-16	6.08E-20	4.17E-15	4.99E-26	2.13E-23	0.00E+00	7.52E-08	7.72E-02	1.84E+00	0.00E+00	0.00E+00	6.34E-01	4.79E-01	2.94E-08
6.16E-09	301.1	1.22E+19	0.00E+00	3.30E+00	5.26E+05	-4.41E-09	7.35E-06	3.34E+05	2.66E+01	1.40E+05	9.92E+00	8.61E-06	1.21E+00	6.47E-03	5.29E+00	8.03E+00	8.26E-01	1.28E+00	4.40E-01	0.00E+00	1.29E-02	3.96E-05	3.64E-10	6.37E-10	2.32E-27	1.27E-10	4.27E-18	2.28E-21	4.02E-22	1.97E-21	1.37E-14	5.25E+00	4.67E-18	5.42E-13	5.89E-11	3.57E-16	6.79E-20	4.17E-15	5.01E-26	2.36E-23	0.00E+00	8.09E-08	8.01E-02	1.91E+00	0.00E+00	0.00E+00	6.57E-01	4.96E-01	3.16E-08
6.17E-09	301.141	1.22E+19	0.00E+00	3.42E+00	5.26E+05	-4.41E-09	7.90E-06	3.34E+05	2.76E+01	1.40E+05	1.03E+01	8.94E-06	1.25E+00	6.71E-03	5.48E+00	8.33E+00	8.57E-01	1.33E+00	4.57E-01	0.00E+00	1.34E-02	4.10E-05	3.92E-10	6.85E-10	2.59E-27	1.37E-10	4.76E-18	2.70E-21	4.33E-22	2.20E-21	1.51E-14	5.45E+00	5.20E-18	6.04E-13	6.12E-11	3.85E-16	7.58E-20	4.17E-15	5.04E-26	2.62E-23	0.00E+00	8.70E-08	8.30E-02	1.98E+00	0.00E+00	0.00E+00	6.82E-01	5.15E-01	3.40E-08
6.18E-09	301.183	1.22E+19	0.00E+00	3.55E+00	5.26E+05	-4.41E-09	8.50E-06	3.34E+05	2.87E+01	1.40E+05	1.07E+01	9.28E-06	1.30E+00	6.96E-03	5.69E+00	8.64E+00	8.88E-01	1.38E+00	4.74E-01	0.00E+00	1.39E-02	4.25E-05	4.21E-10	7.37E-10	2.90E-27	1.47E-10	5.31E-18	3.21E-21	4.66E-22	2.46E-21	1.68E-14	5.65E+00	5.81E-18	6.73E-13	6.35E-11	4.16E-16	8.46E-20	4.17E-15	5.06E-26	2.91E-23	0.00E+00	9.36E-08	8.61E-02	2.05E+00	0.00E+00	0.00E+00	7.07E-01	5.34E-01	3.66E-08
6.19E-09	301.227	1.22E+19	0.00E+00	3.68E+00	5.26E+05	-4.41E-09	9.13E-06	3.34E+05	2.97E+01	1.40E+05	1.11E+01	9.63E-06	1.35E+00	7.21E-03	5.90E+00	8.96E+00	9.21E-01	1.43E+00	4.91E-01	0.00E+00	1.45E-02	4.41E-05	4.53E-10	7.93E-10	3.24E-27	1.59E-10	5.93E-18	3.84E-21	5.02E-22	2.75E-21	1.86E-14	5.86E+00	6.48E-18	7.50E-13	6.60E-11	4.50E-16	9.44E-20	4.17E-15	5.08E-26	3.24E-23	0.00E+00	1.01E-07	8.93E-02	2.13E+00	0.00E+00	0.00E+00	7.33E-01	5.54E-01	3.93E-08
6.20E-09	301.272	1.22E+19	0.00E+00	3.81E+00	5.26E+05	-4.41E-09	9.81E-06	3.34E+05	3.08E+01	1.40E+05	1.15E+01	9.99E-06	1.40E+00	7.48E-03	6.11E+00	9.29E+00	9.55E-01	1.49E+00	5.09E-01	0.00E+00	1.50E-02	4.58E-05	4.87E-10	8.53E-10	3.61E-27	1.71E-10	6.61E-18	4.61E-21	5.41E-22	3.06E-21	2.07E-14	6.08E+00	7.22E-18	8.36E-13	6.85E-11	4.86E-16	1.05E-19	4.17E-15	5.11E-26	3.60E-23	0.00E+00	1.08E-07	9.26E-02	2.21E+00	0.00E+00	0.00E+00	7.60E-01	5.74E-01	4.23E-08
6.21E-09	301.319	1.22E+19	0.00E+00	3.95E+00	5.26E+05	-4.41E-09	1.05E-05	3.34E+05	3.20E+01	1.40E+05	1.19E+01	1.04E-05	1.45E+00	7.76E-03	6.34E+00	9.63E+00	9.91E-01	1.54E+00	5.28E-01	0.00E+00	1.56E-02	4.75E-05	5.24E-10	9.17E-10	4.04E-27	1.84E-10	7.37E-18	5.55E-21	5.83E-22	3.42E-21	2.29E-14	6.30E+00	8.06E-18	9.32E-13	7.11E-11	5.25E-16	1.18E-19	4.17E-15	5.14E-26	4.01E-23	0.00E+00	1.16E-07	9.60E-02	2.29E+00	0.00E+00	0.00E+00	7.88E-01	5.95E-01	4.55E-08
6.22E-09	301.368	1.22E+19	0.00E+00	4.10E+00	5.26E+05	-4.41E-09	1.13E-05	3.34E+05	3.31E+01	1.40E+05	1.24E+01	1.08E-05	1.50E+00	8.04E-03	6.57E+00	9.99E+00	1.03E+00	1.60E+00	5.48E-01	0.00E+00	1.61E-02	4.92E-05	5.64E-10	9.87E-10	4.51E-27	1.97E-10	8.22E-18	6.71E-21	6.28E-22	3.82E-21	2.55E-14	6.53E+00	8.99E-18	1.04E-12	7.38E-11	5.67E-16	1.31E-19	4.17E-15	5.16E-26	4.47E-23	0.00E+00	1.25E-07	9.96E-02	2.38E+00	0.00E+00	0.00E+00	8.18E-01	6.17E-01	4.89E-08
6.23E-09	301.419	1.22E+19	0.00E+00	4.25E+00	5.26E+05	-4.41E-09	1.22E-05	3.34E+05	3.44E+01	1.40E+05	1.28E+01	1.12E-05	1.56E+00	8.34E-03	6.81E+00	1.04E+01	1.07E+00	1.66E+00	5.68E-01	0.00E+00	1.67E-02	5.10E-05	6.07E-10	1.06E-09	5.04E-27	2.12E-10	9.17E-18	8.14E-21	6.76E-22	4.26E-21	2.83E-14	6.78E+00	1.00E-17	1.16E-12	7.66E-11	6.12E-16	1.47E-19	4.17E-15	5.19E-26	4.98E-23	0.00E+00	1.35E-07	1.03E-01	2.46E+00	0.00E+00	0.00E+00	8.48E-01	6.40E-01	5.26E-08
6.24E-09	301.472	1.22E+19	0.00E+00	4.41E+00	5.26E+05	-4.41E-09	1.31E-05	3.34E+05	3.56E+01	1.40E+05	1.33E+01	1.16E-05	1.62E+00	8.64E-03	7.06E+00	1.07E+01	1.11E+00	1.72E+00	5.89E-01	0.00E+00	1.74E-02	5.29E-05	6.53E-10	1.14E-09	5.63E-27	2.28E-10	1.02E-17	9.88E-21	7.28E-22	4.76E-21	3.15E-14	7.03E+00	1.12E-17	1.29E-12	7.96E-11	6.62E-16	1.64E-19	4.17E-15	5.22E-26	5.55E-23	0.00E+00	1.45E-07	1.07E-01	2.56E+00	0.00E+00	0.00E+00	8.79E-01	6.64E-01	5.66E-08
6.25E-09	301.526	1.22E+19	0.00E+00	4.57E+00	5.26E+05	-4.41E-09	1.41E-05	3.34E+05	3.70E+01	1.40E+05	1.38E+01	1.20E-05	1.68E+00	8.96E-03	7.32E+00	1.11E+01	1.15E+00	1.78E+00	6.11E-01	0.00E+00	1.80E-02	5.49E-05	7.02E-10	1.23E-09	6.28E-27	2.46E-10	1.14E-17	1.20E-20	7.85E-22	5.31E-21	3.50E-14	7.29E+00	1.25E-17	1.44E-12	8.26E-11	7.15E-16	1.83E-19	4.17E-15	5.25E-26	6.20E-23	0.00E+00	1.56E-07	1.11E-01	2.65E+00	0.00E+00	0.00E+00	9.12E-01	6.89E-01	6.09E-08
6.26E-09	301.583	1.22E+19	0.00E+00	4.74E+00	5.26E+05	-1.10E-09	1.51E-05	3.34E+05	3.83E+01	1.40E+05	1.43E+01	1.25E-05	1.74E+00	9.29E-03	7.59E+00	1.16E+01	1.19E+00	1.85E+00	6.34E-01	0.00E+00	1.87E-02	5.69E-05	7.56E-10	1.32E-09	7.02E-27	2.64E-10	1.27E-17	1.47E-20	8.45E-22	5.93E-21	3.90E-14	7.56E+00	1.39E-17	1.60E-12	8.58E-11	7.73E-16	2.04E-19	4.17E-15	5.28E-26	6.92E-23	0.00E+00	1.68E-07	1.15E-01	2.75E+00	0.00E+00	0.00E+00	9.46E-01	7.14E-01	6.54E-08
6.27E-09	301.641	1.22E+19	0.00E+00	4.92E+00	5.26E+05	-1.10E-09	1.62E-05	3.34E+05	3.98E+01	1.40E+05	1.48E+01	1.30E-05	1.80E+00	9.63E-03	7.87E+00	1.20E+01	1.23E+00	1.92E+00	6.57E-01	0.00E+00	1.94E-02	5.91E-05	8.13E-10	1.42E-09	7.84E-27	2.84E-10	1.42E-17	1.79E-20	9.11E-22	6.62E-21	4.34E-14	7.84E+00	1.55E-17	1.79E-12	8.91E-11	8.36E-16	2.28E-19	4.17E-15	5.32E-26	7.73E-23	0.00E+00	1.80E-07	1.19E-01	2.85E+00	0.00E+00	0.00E+00	9.81E-01	7.41E-01	7.04E-08
6.28E-09	301.702	1.22E+19	0.00E+00	5.10E+00	5.26E+05	-1.10E-09	1.74E-05	3.34E+05	4.12E+01	1.40E+05	1.54E+01	1.35E-05	1.87E+00	9.99E-03	8.16E+00	1.24E+01	1.28E+00	1.99E+00	6.81E-01	0.00E+00	2.01E-02	6.12E-05	8.74E-10	1.53E-09	8.76E-27	3.05E-10	1.58E-17	2.19E-20	9.81E-22	7.39E-21	4.83E-14	8.13E+00	1.73E-17	1.99E-12	9.25E-11	9.04E-16	2.54E-19	4.17E-15	5.35E-26	8.63E-23	0.00E+00	1.94E-07	1.24E-01	2.96E+00	0.00E+00	0.00E+00	1.02E+00	7.68E-01	7.57E-08
6.29E-09	301.765	1.22E+19	0.00E+00	5.29E+00	5.26E+05	-1.10E-09	1.87E-05	3.34E+05	4.28E+01	1.40E+05	1.60E+01	1.40E-05	1.94E+00	1.04E-02	8.46E+00	1.29E+01	1.33E+00	2.06E+00	7.07E-01	0.00E+00	2.09E-02	6.35E-05	9.41E-10	1.64E-09	9.79E-27	3.28E-10	1.76E-17	2.68E-20	1.06E-21	8.25E-21	5.37E-14	8.43E+00	1.93E-17	2.22E-12	9.61E-11	9.78E-16	2.84E-19	4.17E-15	5.39E-26	9.64E-23	0.00E+00	2.08E-07	1.28E-01	3.06E+00	0.00E+00	0.00E+00	1.05E+00	7.96E-01	8.14E-08
6.30E-09	301.83	1.22E+19	0.00E+00	5.49E+00	5.26E+05	-1.10E-09	2.01E-05	3.34E+05	4.43E+01	1.40E+05	1.66E+01	1.45E-05	2.01E+00	1.07E-02	8.76E+00	1.34E+01	1.37E+00	2.14E+00	7.33E-01	0.00E+00	2.17E-02	6.59E-05	1.01E-09	1.77E-09	1.09E-26	3.53E-10	1.97E-17	3.29E-20	1.14E-21	9.21E-21	5.98E-14	8.74E+00	2.15E-17	2.47E-12	9.98E-11	1.06E-15	3.17E-19	4.17E-15	5.43E-26	1.08E-22	0.00E+00	2.24E-07	1.33E-01	3.18E+00	0.00E+00	0.00E+00	1.09E+00	8.26E-01	8.75E-08
6.31E-09	301.898	1.22E+19	0.00E+00	5.69E+00	5.26E+05	-1.10E-09	2.16E-05	3.34E+05	4.60E+01	1.40E+05	1.72E+01	1.51E-05	2.08E+00	1.11E-02	9.09E+00	1.39E+01	1.43E+00	2.22E+00	7.60E-01	0.00E+00	2.25E-02	6.83E-05	1.09E-09	1.90E-09	1.22E-26	3.80E-10	2.19E-17	4.03E-20	1.23E-21	1.03E-20	6.67E-14	9.06E+00	2.40E-17	2.75E-12	1.04E-10	1.14E-15	3.54E-19	4.17E-15	5.47E-26	1.21E-22	0.00E+00	2.41E-07	1.38E-01	3.30E+00	0.00E+00	0.00E+00	1.13E+00	8.56E-01	9.41E-08
6.32E-09	301.968	1.22E+19	0.00E+00	5.90E+00	5.26E+05	-1.10E-09	2.32E-05	3.34E+05	4.77E+01	1.40E+05	1.78E+01	1.57E-05	2.16E+00	1.15E-02	9.42E+00	1.44E+01	1.48E+00	2.30E+00	7.88E-01	0.00E+00	2.33E-02	7.08E-05	1.17E-09	2.04E-09	1.37E-26	4.08E-10	2.45E-17	4.94E-20	1.32E-21	1.15E-20	7.42E-14	9.40E+00	2.68E-17	3.07E-12	1.08E-10	1.24E-15	3.95E-19	4.17E-15	5.51E-26	1.35E-22	0.00E+00	2.59E-07	1.43E-01	3.42E+00	0.00E+00	0.00E+00	1.18E+00	8.88E-01	1.01E-07
6.33E-09	302.041	1.21E+19	0.00E+00	6.12E+00	5.26E+05	-1.10E-09	2.50E-05	3.34E+05	4.94E+01	1.40E+05	1.85E+01	1.63E-05	2.24E+00	1.20E-02	9.76E+00	1.49E+01	1.53E+00	2.38E+00	8.17E-01	0.00E+00	2.42E-02	7.35E-05	1.26E-09	2.20E-09	1.53E-26	4.39E-10	2.73E-17	6.06E-20	1.43E-21	1.28E-20	8.27E-14	9.75E+00	2.99E-17	3.42E-12	1.12E-10	1.34E-15	4.41E-19	4.17E-15	5.55E-26	1.51E-22	0.00E+00	2.79E-07	1.49E-01	3.54E+00	0.00E+00	0.00E+00	1.22E+00	9.21E-01	1.09E-07
6.34E-09	302.117	1.21E+19	0.00E+00	6.34E+00	5.26E+05	2.76E-09	2.68E-05	3.34E+05	5.13E+01	1.40E+05	1.92E+01	1.69E-05	2.32E+00	1.24E-02	1.01E+01	1.55E+01	1.59E+00	2.47E+00	8.47E-01	0.00E+00	2.51E-02	7.62E-05	1.36E-09	2.36E-09	1.71E-26	4.72E-10	3.04E-17	7.44E-20	1.54E-21	1.43E-20	9.22E-14	1.01E+01	3.33E-17	3.80E-12	1.16E-10	1.45E-15	4.92E-19	4.17E-15	5.60E-26	1.69E-22	0.00E+00	3.00E-07	1.54E-01	3.68E+00	9.60E-18	8.72E-20	1.26E+00	9.55E-01	1.17E-07
6.35E-09	302.195	1.21E+19	0.00E+00	6.58E+00	5.26E+05	2.76E-09	2.88E-05	3.34E+05	5.32E+01	1.40E+05	1.99E+01	1.75E-05	2.41E+00	1.28E-02	1.05E+01	1.60E+01	1.65E+00	2.56E+00	8.79E-01	0.00E+00	2.61E-02	7.90E-05	1.46E-09	2.54E-09	1.91E-26	5.08E-10	3.39E-17	9.13E-20	1.66E-21	1.60E-20	1.03E-13	1.05E+01	3.71E-17	4.24E-12	1.21E-10	1.57E-15	5.49E-19	4.17E-15	5.65E-26	1.89E-22	0.00E+00	3.22E-07	1.60E-01	3.81E+00	1.94E-17	3.51E-19	1.31E+00	9.90E-01	1.26E-07
6.36E-09	302.276	1.21E+19	0.00E+00	6.82E+00	5.26E+05	2.76E-09	3.09E-05	3.34E+05	5.51E+01	1.40E+05	2.06E+01	1.82E-05	2.50E+00	1.33E-02	1.09E+01	1.66E+01	1.71E+00	2.66E+00	9.11E-01	0.00E+00	2.71E-02	8.19E-05	1.57E-09	2.73E-09	2.13E-26	5.46E-10	3.78E-17	1.12E-19	1.79E-21	1.78E-20	1.14E-13	1.09E+01	4.14E-17	4.72E-12	1.25E-10	1.70E-15	6.13E-19	4.17E-15	5.70E-26	2.11E-22	0.00E+00	3.47E-07	1.66E-01	3.95E+00	2.93E-17	7.95E-19	1.36E+00	1.03E+00	1.35E-07
6.37E-09	302.36	1.21E+19	0.00E+00	7.07E+00	5.26E+05	2.76E-09	3.32E-05	3.34E+05	5.72E+01	1.40E+05	2.14E+01	1.89E-05	2.59E+00	1.38E-02	1.13E+01	1.72E+01	1.77E+00	2.76E+00	9.45E-01	0.00E+00	2.81E-02	8.50E-05	1.69E-09	2.94E-09	2.38E-26	5.87E-10	4.22E-17	1.38E-19	1.93E-21	1.99E-20	1.28E-13	1.13E+01	4.62E-17	5.26E-12	1.30E-10	1.84E-15	6.85E-19	4.17E-15	5.75E-26	2.37E-22	0.00E+00	3.73E-07	1.72E-01	4.10E+00	3.95E-17	1.42E-18	1.41E+00	1.06E+00	1.46E-07
6.38E-09	302.447	1.21E+19	0.00E+00	7.33E+00	5.26E+05	2.76E-09	3.57E-05	3.34E+05	5.93E+01	1.40E+05	2.22E+01	1.96E-05	2.69E+00	1.43E-02	1.17E+01	1.79E+01	1.84E+00	2.86E+00	9.80E-01	0.00E+00	2.91E-02	8.81E-05	1.81E-09	3.16E-09	2.66E-26	6.31E-10	4.70E-17	1.69E-19	2.08E-21	2.22E-20	1.42E-13	1.17E+01	5.15E-17	5.85E-12	1.35E-10	1.99E-15	7.65E-19	4.17E-15	5.80E-26	2.65E-22	0.00E+00	4.01E-07	1.78E-01	4.25E+00	4.98E-17	2.23E-18	1.46E+00	1.10E+00	1.56E-07
6.39E-09	302.537	1.21E+19	0.00E+00	7.61E+00	5.26E+05	2.76E-09	3.83E-05	3.34E+05	6.15E+01	1.40E+05	2.30E+01	2.04E-05	2.79E+00	1.48E-02	1.21E+01	1.85E+01	1.91E+00	2.96E+00	1.02E+00	0.00E+00	3.02E-02	9.14E-05	1.95E-09	3.40E-09	2.98E-26	6.79E-10	5.24E-17	2.07E-19	2.24E-21	2.48E-20	1.58E-13	1.21E+01	5.74E-17	6.52E-12	1.41E-10	2.16E-15	8.54E-19	4.17E-15	5.86E-26	2.97E-22	0.00E+00	4.31E-07	1.85E-01	4.41E+00	6.04E-17	3.24E-18	1.52E+00	1.14E+00	1.68E-07
6.40E-09	302.631	1.21E+19	0.00E+00	7.89E+00	5.26E+05	2.76E-09	4.11E-05	3.34E+05	6.37E+01	1.40E+05	2.39E+01	2.12E-05	2.89E+00	1.54E-02	1.25E+01	1.92E+01	1.98E+00	3.07E+00	1.05E+00	0.00E+00	3.14E-02	9.48E-05	2.10E-09	3.65E-09	3.33E-26	7.30E-10	5.84E-17	2.54E-19	2.41E-21	2.77E-20	1.77E-13	1.26E+01	6.40E-17	7.26E-12	1.46E-10	2.34E-15	9.54E-19	4.17E-15	5.92E-26	3.33E-22	0.00E+00	4.63E-07	1.92E-01	4.57E+00	7.12E-17	4.44E-18	1.57E+00	1.19E+00	1.81E-07
6.41E-09	302.728	1.21E+19	0.00E+00	8.18E+00	5.26E+05	1.65E-09	4.41E-05	3.34E+05	6.61E+01	1.40E+05	2.47E+01	2.20E-05	2.99E+00	1.59E-02	1.30E+01	1.99E+01	2.05E+00	3.19E+00	1.09E+00	0.00E+00	3.26E-02	9.83E-05	2.26E-09	3.93E-09	3.72E-26	7.85E-10	6.51E-17	3.11E-19	2.60E-21	3.09E-20	1.97E-13	1.30E+01	7.13E-17	8.08E-12	1.52E-10	2.54E-15	1.07E-18	4.17E-15	5.98E-26	3.73E-22	0.00E+00	4.98E-07	1.99E-01	4.74E+00	7.72E-17	5.79E-18	1.63E+00	1.23E+00	1.95E-07
6.42E-09	302.829	1.21E+19	0.00E+00	8.48E+00	5.26E+05	1.65E-09	4.74E-05	3.34E+05	6.85E+01	1.40E+05	2.57E+01	2.28E-05	3.11E+00	1.65E-02	1.35E+01	2.07E+01	2.12E+00	3.30E+00	1.13E+00	0.00E+00	3.38E-02	1.02E-04	2.43E-09	4.22E-09	4.16E-26	8.44E-10	7.26E-17	3.82E-19	2.81E-21	3.46E-20	2.19E-13	1.35E+01	7.95E-17	8.99E-12	1.58E-10	2.75E-15	1.19E-18	4.17E-15	6.05E-26	4.18E-22	0.00E+00	5.36E-07	2.06E-01	4.91E+00	8.35E-17	7.25E-18	1.69E+00	1.28E+00	2.09E-07
6.43E-09	302.933	1.21E+19	0.00E+00	8.79E+00	5.26E+05	1.65E-09	5.08E-05	3.34E+05	7.11E+01	1.40E+05	2.66E+01	2.37E-05	3.22E+00	1.71E-02	1.40E+01	2.14E+01	2.20E+00	3.42E+00	1.17E+00	0.00E+00	3.51E-02	1.06E-04	2.61E-09	4.54E-09	4.65E-26	9.07E-10	8.09E-17	4.68E-19	3.03E-21	3.86E-20	2.44E-13	1.40E+01	8.87E-17	1.00E-11	1.64E-10	2.99E-15	1.33E-18	4.17E-15	6.11E-26	4.69E-22	0.00E+00	5.76E-07	2.14E-01	5.09E+00	8.99E-17	8.83E-18	1.75E+00	1.32E+00	2.25E-07
6.44E-09	303.041	1.21E+19	0.00E+00	9.12E+00	5.26E+05	1.65E-09	5.46E-05	3.34E+05	7.37E+01	1.40E+05	2.76E+01	2.46E-05	3.34E+00	1.77E-02	1.45E+01	2.22E+01	2.28E+00	3.55E+00	1.22E+00	0.00E+00	3.64E-02	1.10E-04	2.81E-09	4.88E-09	5.20E-26	9.75E-10	9.02E-17	5.73E-19	3.27E-21	4.31E-20	2.72E-13	1.45E+01	9.88E-17	1.11E-11	1.71E-10	3.24E-15	1.48E-18	4.17E-15	6.19E-26	5.26E-22	0.00E+00	6.19E-07	2.21E-01	5.28E+00	9.65E-17	1.05E-17	1.82E+00	1.37E+00	2.42E-07
6.45E-09	303.153	1.21E+19	0.00E+00	9.45E+00	5.26E+05	1.65E-09	5.86E-05	3.34E+05	7.64E+01	1.40E+05	2.86E+01	2.56E-05	3.46E+00	1.84E-02	1.50E+01	2.30E+01	2.37E+00	3.68E+00	1.26E+00	0.00E+00	3.78E-02	1.14E-04	3.02E-09	5.25E-09	5.81E-26	1.05E-09	1.01E-16	7.01E-19	3.52E-21	4.81E-20	3.04E-13	1.51E+01	1.10E-16	1.24E-11	1.77E-10	3.52E-15	1.66E-18	4.17E-15	6.26E-26	5.90E-22	0.00E+00	6.66E-07	2.30E-01	5.48E+00	1.03E-16	1.23E-17	1.88E+00	1.42E+00	2.60E-07
6.46E-09	303.269	1.21E+19	0.00E+00	9.80E+00	5.26E+05	4.41E-09	6.28E-05	3.34E+05	7.92E+01	1.40E+05	2.97E+01	2.66E-05	3.59E+00	1.90E-02	1.55E+01	2.39E+01	2.46E+00	3.82E+00	1.31E+00	0.00E+00	3.92E-02	1.18E-04	3.25E-09	5.64E-09	6.50E-26	1.13E-09	1.12E-16	8.58E-19	3.80E-21	5.37E-20	3.38E-13	1.56E+01	1.23E-16	1.38E-11	1.84E-10	3.82E-15	1.85E-18	4.17E-15	6.34E-26	6.62E-22	0.00E+00	7.15E-07	2.38E-01	5.68E+00	1.25E-16	1.44E-17	1.95E+00	1.48E+00	2.79E-07
6.47E-09	303.39	1.21E+19	0.00E+00	1.02E+01	5.26E+05	4.41E-09	6.74E-05	3.34E+05	8.21E+01	1.40E+05	3.08E+01	2.76E-05	3.72E+00	1.97E-02	1.61E+01	2.47E+01	2.55E+00	3.96E+00	1.36E+00	0.00E+00	4.07E-02	1.22E-04	3.50E-09	6.06E-09	7.27E-26	1.21E-09	1.25E-16	1.05E-18	4.10E-21	6.00E-20	3.77E-13	1.62E+01	1.37E-16	1.54E-11	1.92E-10	4.15E-15	2.07E-18	4.17E-15	6.42E-26	7.43E-22	0.00E+00	7.69E-07	2.47E-01	5.89E+00	1.47E-16	1.69E-17	2.03E+00	1.53E+00	3.00E-07
6.48E-09	303.514	1.21E+19	0.00E+00	1.05E+01	5.26E+05	4.41E-09	7.23E-05	3.34E+05	8.51E+01	1.40E+05	3.20E+01	2.87E-05	3.86E+00	2.04E-02	1.67E+01	2.57E+01	2.64E+00	4.10E+00	1.41E+00	0.00E+00	4.22E-02	1.27E-04	3.76E-09	6.52E-09	8.13E-26	1.30E-09	1.39E-16	1.28E-18	4.43E-21	6.70E-20	4.20E-13	1.68E+01	1.53E-16	1.71E-11	1.99E-10	4.50E-15	2.31E-18	4.17E-15	6.51E-26	8.33E-22	0.00E+00	8.27E-07	2.56E-01	6.10E+00	1.70E-16	1.98E-17	2.10E+00	1.59E+00	3.23E-07
6.49E-09	303.644	1.21E+19	0.00E+00	1.09E+01	5.26E+05	4.41E-09	7.76E-05	3.34E+05	8.83E+01	1.40E+05	3.31E+01	2.98E-05	4.00E+00	2.12E-02	1.73E+01	2.66E+01	2.74E+00	4.25E+00	1.46E+00	0.00E+00	4.38E-02	1.31E-04	4.05E-09	7.01E-09	9.10E-26	1.40E-09	1.55E-16	1.57E-18	4.78E-21	7.48E-20	4.69E-13	1.74E+01	1.70E-16	1.90E-11	2.07E-10	4.89E-15	2.58E-18	4.17E-15	6.60E-26	9.36E-22	0.00E+00	8.89E-07	2.65E-01	6.33E+00	1.93E-16	2.31E-17	2.18E+00	1.64E+00	3.47E-07
6.50E-09	303.778	1.21E+19	0.00E+00	1.13E+01	5.26E+05	4.41E-09	8.32E-05	3.34E+05	9.15E+01	1.40E+05	3.44E+01	3.10E-05	4.15E+00	2.19E-02	1.79E+01	2.76E+01	2.84E+00	4.41E+00	1.51E+00	0.00E+00	4.55E-02	1.36E-04	4.35E-09	7.53E-09	1.02E-25	1.50E-09	1.73E-16	1.91E-18	5.16E-21	8.35E-20	5.22E-13	1.80E+01	1.90E-16	2.11E-11	2.16E-10	5.32E-15	2.88E-18	4.17E-15	6.70E-26	1.05E-21	0.00E+00	9.55E-07	2.75E-01	6.56E+00	2.17E-16	2.68E-17	2.26E+00	1.70E+00	3.73E-07
6.51E-09	303.916	1.21E+19	0.00E+00	1.17E+01	5.26E+05	4.41E-09	8.93E-05	3.34E+05	9.49E+01	1.40E+05	3.57E+01	3.22E-05	4.30E+00	2.27E-02	1.85E+01	2.86E+01	2.94E+00	4.57E+00	1.57E+00	0.00E+00	4.72E-02	1.41E-04	4.68E-09	8.10E-09	1.14E-25	1.62E-09	1.92E-16	2.33E-18	5.57E-21	9.33E-20	5.82E-13	1.87E+01	2.11E-16	2.35E-11	2.24E-10	5.78E-15	3.22E-18	4.17E-15	6.80E-26	1.18E-21	0.00E+00	1.03E-06	2.85E-01	6.80E+00	2.41E-16	3.10E-17	2.34E+00	1.77E+00	4.01E-07
7.23E-09	304.202	1.21E+19	0.00E+00	1.17E+01	5.26E+05	3.31E-09	2.72E-03	3.34E+05	1.11E+02	1.40E+05	2.05E+01	2.35E-04	1.47E+01	8.17E-02	5.42E+01	2.41E+01	8.88E+00	4.58E+00	2.62E+00	0.00E+00	1.71E-01	5.81E-04	4.66E-08	1.18E-07	1.26E-23	5.00E-08	1.97E-14	5.13E-14	8.41E-20	5.38E-18	3.17E-10	1.87E+01	5.94E-15	1.94E-09	7.78E-10	6.44E-13	4.27E-16	4.17E-15	7.43E-25	1.61E-18	0.00E+00	1.86E-08	1.57E-04	9.39E+00	6.25E-17	1.12E-16	2.28E+00	5.20E-03	3.96E-06
2.69E-08	304.473	1.21E+19	0.00E+00	1.05E+01	5.26E+05	3.31E-09	1.24E+00	3.34E+05	1.68E+02	1.40E+05	1.99E-01	2.59E-02	4.78E+01	2.45E-01	1.22E+02	3.73E-01	1.95E+01	4.76E+00	6.26E+00	0.00E+00	3.07E+00	1.78E-02	2.59E-06	1.16E-04	6.02E-20	1.07E-04	9.66E-11	7.73E-06	1.40E-17	1.58E-13	4.19E-08	1.87E+01	1.61E-13	4.16E-06	2.51E-09	-7.83E-09	5.21E-12	2.77E-12	-2.77E-12	4.04E-16	0.00E+00	-1.24E-12	-1.16E-06	9.37E+00	6.79E-33	1.92E-23	1.13E+00	-5.50E-14	9.34E-06
4.67E-08	304.575	1.20E+19	0.00E+00	9.94E+00	5.26E+05	-9.07E-07	2.65E+00	3.34E+05	1.69E+02	1.40E+05	1.29E-01	5.62E-02	5.11E+01	2.46E-01	1.27E+02	2.52E-01	1.90E+01	4.94E+00	6.87E+00	0.00E+00	5.35E+00	3.38E-02	1.00E-05	6.05E-04	4.07E-19	4.96E-04	6.87E-10	6.96E-05	3.14E-17	1.61E-12	7.42E-08	1.88E+01	4.01E-13	8.25E-06	2.70E-09	8.69E-13	5.21E-11	2.79E-12	3.73E-21	8.81E-16	0.00E+00	-2.55E-20	-3.13E-15	9.35E+00	-4.27E-36	4.59E-27	5.92E-01	4.28E-148	9.27E-06
6.65E-08	304.675	1.20E+19	0.00E+00	9.65E+00	5.26E+05	-9.07E-07	4.07E+00	3.34E+05	1.68E+02	1.40E+05	1.08E-01	8.86E-02	5.37E+01	2.46E-01	1.31E+02	2.14E-01	1.84E+01	5.10E+00	7.40E+00	0.00E+00	7.13E+00	4.84E-02	2.41E-05	1.64E-03	1.40E-18	1.27E-03	2.45E-09	2.28E-04	5.08E-17	6.47E-12	1.05E-07	1.88E+01	9.44E-13	1.20E-05	3.12E-09	8.50E-13	2.09E-10	2.82E-12	7.82E-21	1.37E-15	0.00E+00	-3.36E-12	-3.48E-08	9.33E+00	-8.81E-33	9.74E-31	3.17E-01	4.15E-148	9.21E-06
8.65E-08	304.766	1.20E+19	0.00E+00	9.49E+00	5.26E+05	-9.07E-07	5.47E+00	3.34E+05	1.67E+02	1.40E+05	9.40E-02	1.23E-01	5.60E+01	2.45E-01	1.34E+02	1.86E-01	1.79E+01	5.24E+00	7.88E+00	0.00E+00	8.48E+00	6.16E-02	4.57E-05	3.34E-03	3.46E-18	2.51E-03	6.31E-09	5.12E-04	7.41E-17	1.75E-11	1.36E-07	1.88E+01	1.93E-12	1.54E-05	3.87E-09	8.46E-13	5.63E-10	2.90E-12	1.46E-20	1.88E-15	0.00E+00	-5.97E-11	-3.45E-08	9.32E+00	-1.01E-29	-3.33E-30	1.71E-01	4.08E-148	9.15E-06
1.07E-07	304.848	1.20E+19	0.00E+00	9.39E+00	5.26E+05	-9.07E-07	6.87E+00	3.34E+05	1.65E+02	1.40E+05	8.33E-02	1.58E-01	5.81E+01	2.44E-01	1.37E+02	1.63E-01	1.73E+01	5.38E+00	8.32E+00	0.00E+00	9.49E+00	7.37E-02	7.57E-05	5.80E-03	7.10E-18	4.29E-03	1.34E-08	9.45E-04	1.03E-16	3.79E-11	1.66E-07	1.88E+01	3.49E-12	1.85E-05	5.00E-09	8.49E-13	1.22E-09	3.02E-12	2.46E-20	2.40E-15	0.00E+00	-5.97E-11	-3.45E-08	9.30E+00	-1.31E-28	-7.68E-31	9.33E-02	4.04E-148	9.09E-06
1.27E-07	304.925	1.20E+19	0.00E+00	9.33E+00	5.26E+05	-9.07E-07	8.24E+00	3.34E+05	1.64E+02	1.40E+05	7.45E-02	1.96E-01	5.99E+01	2.43E-01	1.39E+02	1.44E-01	1.67E+01	5.50E+00	8.72E+00	0.00E+00	1.02E+01	8.47E-02	1.15E-04	9.06E-03	1.28E-17	6.66E-03	2.49E-08	1.54E-03	1.42E-16	7.10E-11	1.95E-07	1.88E+01	5.71E-12	2.13E-05	6.54E-09	8.57E-13	2.28E-09	3.23E-12	3.83E-20	2.96E-15	0.00E+00	-5.97E-11	-3.45E-08	9.28E+00	-1.38E-27	5.25E-29	5.09E-02	4.02E-148	9.03E-06
1.47E-07	304.996	1.20E+19	0.00E+00	9.29E+00	5.26E+05	-9.07E-07	9.60E+00	3.34E+05	1.62E+02	1.40E+05	6.72E-02	2.34E-01	6.16E+01	2.41E-01	1.41E+02	1.27E-01	1.61E+01	5.62E+00	9.10E+00	0.00E+00	1.07E+01	9.47E-02	1.63E-04	1.31E-02	2.12E-17	9.69E-03	4.22E-08	2.30E-03	1.91E-16	1.20E-10	2.25E-07	1.88E+01	8.70E-12	2.39E-05	8.50E-09	8.69E-13	3.85E-09	3.54E-12	5.59E-20	3.53E-15	0.00E+00	-5.97E-11	-3.45E-08	9.26E+00	-1.25E-27	-2.67E-26	2.78E-02	4.00E-148	8.97E-06
1.67E-07	305.063	1.20E+19	0.00E+00	9.26E+00	5.26E+05	-9.26E-07	1.09E+01	3.34E+05	1.60E+02	1.40E+05	6.09E-02	2.74E-01	6.31E+01	2.40E-01	1.43E+02	1.13E-01	1.56E+01	5.72E+00	9.44E+00	0.00E+00	1.11E+01	1.04E-01	2.20E-04	1.81E-02	3.28E-17	1.34E-02	6.70E-08	3.24E-03	2.54E-16	1.89E-10	2.55E-07	1.88E+01	1.25E-11	2.63E-05	1.09E-08	8.82E-13	6.05E-09	3.97E-12	7.77E-20	4.14E-15	0.00E+00	-1.96E-27	-2.88E-22	9.25E+00	0.00E+00	0.00E+00	1.52E-02	1.96E-149	8.92E-06
1.88E-07	305.126	1.20E+19	0.00E+00	9.24E+00	5.26E+05	-9.26E-07	1.23E+01	3.34E+05	1.57E+02	1.40E+05	5.53E-02	3.15E-01	6.45E+01	2.38E-01	1.45E+02	1.00E-01	1.50E+01	5.82E+00	9.77E+00	0.00E+00	1.12E+01	1.12E-01	2.87E-04	2.38E-02	4.82E-17	1.78E-02	1.01E-07	4.35E-03	3.33E-16	2.81E-10	2.85E-07	1.87E+01	1.73E-11	2.84E-05	1.36E-08	8.97E-13	8.97E-09	4.55E-12	1.04E-19	4.77E-15	0.00E+00	-3.58E-25	-4.11E-20	9.23E+00	0.00E+00	0.00E+00	8.27E-03	1.95E-149	8.86E-06
2.08E-07	305.185	1.20E+19	0.00E+00	9.22E+00	5.26E+05	-9.26E-07	1.36E+01	3.34E+05	1.55E+02	1.40E+05	5.05E-02	3.57E-01	6.58E+01	2.36E-01	1.46E+02	8.92E-02	1.45E+01	5.91E+00	1.01E+01	0.00E+00	1.13E+01	1.20E-01	3.64E-04	3.03E-02	6.79E-17	2.29E-02	1.45E-07	5.62E-03	4.30E-16	3.98E-10	3.15E-07	1.87E+01	2.30E-11	3.04E-05	1.67E-08	9.13E-13	1.27E-08	5.29E-12	1.34E-19	5.42E-15	0.00E+00	-9.76E-23	-8.27E-19	9.21E+00	0.00E+00	0.00E+00	4.51E-03	1.95E-149	8.80E-06
2.29E-07	305.242	1.20E+19	0.00E+00	9.20E+00	5.26E+05	-9.26E-07	1.48E+01	3.34E+05	1.52E+02	1.40E+05	4.62E-02	4.00E-01	6.70E+01	2.34E-01	1.48E+02	7.96E-02	1.40E+01	5.99E+00	1.03E+01	0.00E+00	1.12E+01	1.27E-01	4.50E-04	3.75E-02	9.26E-17	2.87E-02	2.02E-07	7.06E-03	5.47E-16	5.44E-10	3.45E-07	1.87E+01	2.98E-11	3.21E-05	2.00E-08	9.30E-13	1.73E-08	6.23E-12	1.68E-19	6.11E-15	0.00E+00	-5.41E-22	-7.06E-17	9.19E+00	0.00E+00	0.00E+00	2.45E-03	1.94E-149	8.74E-06
2.49E-07	305.295	1.20E+19	0.00E+00	9.18E+00	5.26E+05	-9.26E-07	1.61E+01	3.34E+05	1.50E+02	1.40E+05	4.23E-02	4.44E-01	6.81E+01	2.33E-01	1.49E+02	7.13E-02	1.35E+01	6.06E+00	1.06E+01	0.00E+00	1.11E+01	1.33E-01	5.45E-04	4.54E-02	1.23E-16	3.53E-02	2.73E-07	8.64E-03	6.84E-16	7.20E-10	3.75E-07	1.87E+01	3.77E-11	3.37E-05	2.37E-08	9.48E-13	2.29E-08	7.36E-12	2.07E-19	6.82E-15	0.00E+00	-1.00E-20	-2.71E-16	9.18E+00	0.00E+00	0.00E+00	1.33E-03	1.94E-149	8.69E-06
2.70E-07	305.347	1.20E+19	0.00E+00	9.16E+00	5.26E+05	-9.26E-07	1.73E+01	3.34E+05	1.47E+02	1.39E+05	3.89E-02	4.90E-01	6.91E+01	2.31E-01	1.50E+02	6.39E-02	1.30E+01	6.13E+00	1.09E+01	0.00E+00	1.10E+01	1.39E-01	6.49E-04	5.40E-02	1.59E-16	4.26E-02	3.60E-07	1.04E-02	8.43E-16	9.29E-10	4.05E-07	1.87E+01	4.68E-11	3.51E-05	2.75E-08	9.66E-13	2.95E-08	8.72E-12	2.49E-19	7.55E-15	0.00E+00	-4.45E-18	4.11E-15	9.16E+00	0.00E+00	0.00E+00	7.22E-04	1.94E-149	8.63E-06
2.91E-07	305.396	1.20E+19	0.00E+00	9.14E+00	5.26E+05	-9.26E-07	1.85E+01	3.34E+05	1.45E+02	1.39E+05	3.58E-02	5.36E-01	7.01E+01	2.29E-01	1.51E+02	5.74E-02	1.25E+01	6.20E+00	1.11E+01	0.00E+00	1.08E+01	1.44E-01	7.63E-04	6.32E-02	2.01E-16	5.05E-02	4.64E-07	1.22E-02	1.02E-15	1.17E-09	4.35E-07	1.87E+01	5.72E-11	3.63E-05	3.16E-08	9.84E-13	3.72E-08	1.03E-11	2.95E-19	8.32E-15	0.00E+00	-6.14E-19	-4.97E-12	9.14E+00	0.00E+00	0.00E+00	3.91E-04	1.93E-149	8.57E-06
3.12E-07	305.443	1.20E+19	0.00E+00	9.12E+00	5.26E+05	-9.26E-07	1.97E+01	3.34E+05	1.42E+02	1.39E+05	3.30E-02	5.83E-01	7.10E+01	2.27E-01	1.52E+02	5.17E-02	1.21E+01	6.26E+00	1.13E+01	0.00E+00	1.05E+01	1.49E-01	8.85E-04	7.29E-02	2.51E-16	5.92E-02	5.89E-07	1.42E-02	1.23E-15	1.45E-09	4.65E-07	1.86E+01	6.89E-11	3.74E-05	3.58E-08	1.00E-12	4.60E-08	1.22E-11	3.45E-19	9.12E-15	0.00E+00	-1.92E-15	-9.07E-12	9.12E+00	0.00E+00	0.00E+00	2.11E-04	1.93E-149	8.52E-06
3.33E-07	305.487	1.20E+19	0.00E+00	9.11E+00	5.26E+05	-9.26E-07	2.09E+01	3.34E+05	1.40E+02	1.39E+05	3.05E-02	6.31E-01	7.18E+01	2.25E-01	1.52E+02	4.67E-02	1.16E+01	6.31E+00	1.15E+01	0.00E+00	1.03E+01	1.53E-01	1.02E-03	8.31E-02	3.08E-16	6.86E-02	7.35E-07	1.63E-02	1.45E-15	1.77E-09	4.96E-07	1.86E+01	8.21E-11	3.84E-05	4.00E-08	1.02E-12	5.59E-08	1.43E-11	3.98E-19	9.94E-15	0.00E+00	3.42E-16	-1.56E-09	9.11E+00	0.00E+00	0.00E+00	1.14E-04	1.92E-149	8.46E-06
3.54E-07	305.531	1.20E+19	0.00E+00	9.09E+00	5.26E+05	-9.26E-07	2.20E+01	3.34E+05	1.37E+02	1.39E+05	2.82E-02	6.79E-01	7.27E+01	2.23E-01	1.53E+02	4.22E-02	1.12E+01	6.37E+00	1.17E+01	0.00E+00	1.00E+01	1.57E-01	1.16E-03	9.38E-02	3.73E-16	7.87E-02	9.04E-07	1.85E-02	1.70E-15	2.12E-09	5.26E-07	1.86E+01	9.68E-11	3.93E-05	4.44E-08	1.04E-12	6.70E-08	1.66E-11	4.55E-19	1.08E-14	0.00E+00	2.33E-14	-4.31E-09	9.09E+00	0.00E+00	0.00E+00	6.14E-05	1.92E-149	8.40E-06
3.76E-07	305.572	1.20E+19	0.00E+00	9.07E+00	5.26E+05	-9.28E-07	2.31E+01	3.34E+05	1.35E+02	1.39E+05	2.61E-02	7.29E-01	7.34E+01	2.21E-01	1.54E+02	3.82E-02	1.08E+01	6.41E+00	1.19E+01	0.00E+00	9.71E+00	1.60E-01	1.30E-03	1.05E-01	4.46E-16	8.94E-02	1.10E-06	2.08E-02	1.97E-15	2.51E-09	5.56E-07	1.86E+01	1.13E-10	4.00E-05	4.88E-08	1.06E-12	7.92E-08	1.93E-11	5.14E-19	1.17E-14	0.00E+00	-1.27E-13	-2.25E-14	9.07E+00	0.00E+00	0.00E+00	3.30E-05	9.25E-151	8.35E-06
3.97E-07	305.612	1.20E+19	0.00E+00	9.05E+00	5.26E+05	-9.28E-07	2.42E+01	3.34E+05	1.32E+02	1.39E+05	2.42E-02	7.79E-01	7.42E+01	2.19E-01	1.54E+02	3.47E-02	1.03E+01	6.46E+00	1.21E+01	0.00E+00	9.43E+00	1.64E-01	1.46E-03	1.16E-01	5.28E-16	1.01E-01	1.32E-06	2.32E-02	2.26E-15	2.94E-09	5.87E-07	1.86E+01	1.31E-10	4.07E-05	5.32E-08	1.08E-12	9.26E-08	2.22E-11	5.76E-19	1.26E-14	0.00E+00	-2.35E-13	2.12E-12	9.05E+00	0.00E+00	0.00E+00	1.77E-05	9.23E-151	8.29E-06
4.19E-07	305.651	1.20E+19	0.00E+00	9.04E+00	5.26E+05	-9.28E-07	2.52E+01	3.34E+05	1.30E+02	1.39E+05	2.25E-02	8.30E-01	7.49E+01	2.17E-01	1.55E+02	3.16E-02	9.95E+00	6.50E+00	1.23E+01	0.00E+00	9.14E+00	1.66E-01	1.62E-03	1.28E-01	6.20E-16	1.13E-01	1.57E-06	2.56E-02	2.57E-15	3.41E-09	6.17E-07	1.85E+01	1.52E-10	4.13E-05	5.75E-08	1.10E-12	1.07E-07	2.54E-11	6.41E-19	1.35E-14	0.00E+00	-3.92E-11	-1.17E-09	9.04E+00	0.00E+00	0.00E+00	9.52E-06	9.21E-151	8.24E-06
4.40E-07	305.688	1.20E+19	0.00E+00	9.02E+00	5.26E+05	-9.28E-07	2.63E+01	3.34E+05	1.27E+02	1.39E+05	2.10E-02	8.82E-01	7.56E+01	2.15E-01	1.55E+02	2.87E-02	9.56E+00	6.54E+00	1.24E+01	0.00E+00	8.86E+00	1.69E-01	1.79E-03	1.40E-01	7.20E-16	1.25E-01	1.86E-06	2.82E-02	2.91E-15	3.91E-09	6.48E-07	1.85E+01	1.74E-10	4.18E-05	6.19E-08	1.12E-12	1.23E-07	2.89E-11	7.09E-19	1.45E-14	0.00E+00	-1.38E-10	-1.20E-08	9.02E+00	0.00E+00	0.00E+00	5.09E-06	9.20E-151	8.18E-06
4.62E-07	305.725	1.20E+19	0.00E+00	9.00E+00	5.26E+05	-9.28E-07	2.73E+01	3.34E+05	1.25E+02	1.39E+05	1.95E-02	9.35E-01	7.63E+01	2.13E-01	1.55E+02	2.62E-02	9.19E+00	6.58E+00	1.26E+01	0.00E+00	8.58E+00	1.72E-01	1.97E-03	1.52E-01	8.31E-16	1.39E-01	2.17E-06	3.07E-02	3.25E-15	4.46E-09	6.78E-07	1.85E+01	1.99E-10	4.22E-05	6.61E-08	1.14E-12	1.40E-07	3.26E-11	7.78E-19	1.55E-14	0.00E+00	-6.74E-10	-8.35E-09	9.00E+00	0.00E+00	0.00E+00	2.72E-06	9.18E-151	8.13E-06
4.84E-07	305.76	1.20E+19	0.00E+00	8.98E+00	5.26E+05	-9.28E-07	2.83E+01	3.34E+05	1.22E+02	1.39E+05	1.82E-02	9.89E-01	7.69E+01	2.11E-01	1.56E+02	2.40E-02	8.84E+00	6.61E+00	1.27E+01	0.00E+00	8.31E+00	1.74E-01	2.16E-03	1.64E-01	9.52E-16	1.52E-01	2.52E-06	3.34E-02	3.62E-15	5.04E-09	7.08E-07	1.85E+01	2.26E-10	4.26E-05	7.03E-08	1.16E-12	1.58E-07	3.66E-11	8.50E-19	1.65E-14	0.00E+00	-3.47E-08	-3.95E-07	8.98E+00	0.00E+00	0.00E+00	1.45E-06	9.16E-151	8.09E-06
5.06E-07	305.794	1.20E+19	0.00E+00	8.97E+00	5.26E+05	-9.28E-07	2.93E+01	3.34E+05	1.20E+02	1.39E+05	1.70E-02	1.04E+00	7.76E+01	2.08E-01	1.56E+02	2.20E-02	8.49E+00	6.64E+00	1.29E+01	0.00E+00	8.04E+00	1.76E-01	2.35E-03	1.77E-01	1.08E-15	1.67E-01	2.91E-06	3.60E-02	4.00E-15	5.65E-09	7.39E-07	1.84E+01	2.56E-10	4.29E-05	7.44E-08	1.18E-12	1.77E-07	4.10E-11	9.24E-19	1.76E-14	0.00E+00	-9.34E-08	-4.96E-06	8.97E+00	0.00E+00	0.00E+00	7.72E-07	9.14E-151	8.08E-06
5.28E-07	305.827	1.20E+19	0.00E+00	8.95E+00	5.26E+05	-9.28E-07	3.02E+01	3.34E+05	1.18E+02	1.39E+05	1.59E-02	1.10E+00	7.82E+01	2.06E-01	1.56E+02	2.01E-02	8.16E+00	6.67E+00	1.30E+01	0.00E+00	7.78E+00	1.78E-01	2.56E-03	1.90E-01	1.23E-15	1.82E-01	3.34E-06	3.88E-02	4.40E-15	6.31E-09	7.70E-07	1.84E+01	2.89E-10	4.32E-05	7.83E-08	1.21E-12	1.97E-07	4.56E-11	1.00E-18	1.87E-14	0.00E+00	-1.85E-07	-7.31E-06	8.95E+00	0.00E+00	0.00E+00	4.10E-07	9.12E-151	8.08E-06
5.50E-07	305.859	1.20E+19	0.00E+00	8.93E+00	5.26E+05	-9.28E-07	3.11E+01	3.34E+05	1.15E+02	1.39E+05	1.49E-02	1.15E+00	7.88E+01	2.04E-01	1.57E+02	1.85E-02	7.83E+00	6.70E+00	1.32E+01	0.00E+00	7.53E+00	1.79E-01	2.76E-03	2.02E-01	1.38E-15	1.97E-01	3.81E-06	4.15E-02	4.81E-15	6.99E-09	8.01E-07	1.84E+01	3.25E-10	4.34E-05	8.21E-08	1.25E-12	2.18E-07	5.04E-11	1.08E-18	1.99E-14	0.00E+00	-1.89E-07	-7.30E-06	8.93E+00	0.00E+00	0.00E+00	2.18E-07	9.11E-151	8.16E-06
5.73E-07	305.89	1.20E+19	0.00E+00	8.91E+00	5.26E+05	-9.28E-07	3.20E+01	3.34E+05	1.13E+02	1.39E+05	1.40E-02	1.21E+00	7.94E+01	2.02E-01	1.57E+02	1.70E-02	7.52E+00	6.73E+00	1.33E+01	0.00E+00	7.29E+00	1.81E-01	2.98E-03	2.15E-01	1.55E-15	2.13E-01	4.33E-06	4.43E-02	5.23E-15	7.71E-09	8.32E-07	1.84E+01	3.65E-10	4.35E-05	8.58E-08	1.27E-12	2.40E-07	5.55E-11	1.16E-18	2.10E-14	0.00E+00	-1.89E-07	-7.30E-06	8.91E+00	0.00E+00	0.00E+00	1.15E-07	9.09E-151	8.09E-06
5.95E-07	305.92	1.20E+19	0.00E+00	8.90E+00	5.26E+05	-9.28E-07	3.29E+01	3.34E+05	1.11E+02	1.39E+05	1.31E-02	1.27E+00	8.00E+01	2.00E-01	1.57E+02	1.57E-02	7.22E+00	6.76E+00	1.34E+01	0.00E+00	7.06E+00	1.82E-01	3.20E-03	2.28E-01	1.72E-15	2.30E-01	4.89E-06	4.70E-02	5.67E-15	8.47E-09	8.63E-07	1.83E+01	4.09E-10	4.36E-05	8.94E-08	1.29E-12	2.63E-07	6.09E-11	1.24E-18	2.23E-14	0.00E+00	-1.89E-07	-7.30E-06	8.89E+00	0.00E+00	0.00E+00	6.08E-08	9.07E-151	8.04E-06
6.17E-07	305.949	1.20E+19	0.00E+00	8.88E+00	5.26E+05	-9.28E-07	3.38E+01	3.34E+05	1.09E+02	1.39E+05	1.23E-02	1.33E+00	8.06E+01	1.98E-01	1.57E+02	1.45E-02	6.93E+00	6.78E+00	1.35E+01	0.00E+00	6.84E+00	1.83E-01	3.43E-03	2.41E-01	1.91E-15	2.47E-01	5.50E-06	4.98E-02	6.11E-15	9.25E-09	8.94E-07	1.83E+01	4.57E-10	4.37E-05	9.28E-08	1.31E-12	2.87E-07	6.66E-11	1.32E-18	2.35E-14	0.00E+00	-1.89E-07	-7.30E-06	8.88E+00	0.00E+00	0.00E+00	3.21E-08	9.05E-151	7.99E-06
6.40E-07	305.978	1.20E+19	0.00E+00	8.86E+00	5.26E+05	-9.28E-07	3.46E+01	3.34E+05	1.06E+02	1.39E+05	1.16E-02	1.39E+00	8.12E+01	1.96E-01	1.57E+02	1.34E-02	6.65E+00	6.81E+00	1.37E+01	0.00E+00	6.63E+00	1.84E-01	3.67E-03	2.54E-01	2.11E-15	2.65E-01	6.16E-06	5.27E-02	6.56E-15	1.01E-08	9.25E-07	1.83E+01	5.10E-10	4.37E-05	9.60E-08	1.33E-12	3.12E-07	7.25E-11	1.40E-18	2.48E-14	0.00E+00	-1.89E-07	-7.30E-06	8.86E+00	0.00E+00	0.00E+00	1.69E-08	9.03E-151	7.93E-06
6.63E-07	306.006	1.20E+19	0.00E+00	8.84E+00	5.26E+05	-9.28E-07	3.54E+01	3.34E+05	1.04E+02	1.39E+05	1.09E-02	1.45E+00	8.18E+01	1.95E-01	1.57E+02	1.24E-02	6.39E+00	6.83E+00	1.38E+01	0.00E+00	6.43E+00	1.85E-01	3.91E-03	2.66E-01	2.33E-15	2.83E-01	6.87E-06	5.55E-02	7.02E-15	1.09E-08	9.56E-07	1.83E+01	5.67E-10	4.37E-05	9.91E-08	1.35E-12	3.37E-07	7.86E-11	1.48E-18	2.62E-14	0.00E+00	-1.89E-07	-7.30E-06	8.84E+00	0.00E+00	0.00E+00	8.86E-09	9.01E-151	7.87E-06
6.86E-07	306.033	1.20E+19	0.00E+00	8.82E+00	5.26E+05	-9.28E-07	3.62E+01	3.34E+05	1.02E+02	1.39E+05	1.03E-02	1.51E+00	8.24E+01	1.93E-01	1.58E+02	1.15E-02	6.13E+00	6.85E+00	1.39E+01	0.00E+00	6.24E+00	1.86E-01	4.16E-03	2.79E-01	2.56E-15	3.01E-01	7.64E-06	5.83E-02	7.49E-15	1.18E-08	9.87E-07	1.82E+01	6.30E-10	4.37E-05	1.02E-07	1.37E-12	3.64E-07	8.50E-11	1.57E-18	2.75E-14	0.00E+00	-1.89E-07	-7.30E-06	8.82E+00	0.00E+00	0.00E+00	4.64E-09	9.00E-151	7.82E-06
7.09E-07	306.059	1.20E+19	0.00E+00	8.81E+00	5.26E+05	-7.75E-06	3.70E+01	3.34E+05	1.00E+02	1.39E+05	9.71E-03	1.57E+00	8.29E+01	1.91E-01	1.58E+02	1.06E-02	5.88E+00	6.87E+00	1.40E+01	0.00E+00	6.06E+00	1.87E-01	4.42E-03	2.92E-01	2.80E-15	3.20E-01	8.46E-06	6.11E-02	7.96E-15	1.27E-08	1.02E-06	1.82E+01	6.99E-10	4.36E-05	1.05E-07	1.39E-12	3.91E-07	9.16E-11	1.65E-18	2.90E-14	0.00E+00	-7.48E-29	-9.49E-24	8.81E+00	0.00E+00	0.00E+00	2.43E-09	4.26E-152	7.76E-06
7.32E-07	306.085	1.20E+19	0.00E+00	8.79E+00	5.26E+05	-7.75E-06	3.78E+01	3.34E+05	9.80E+01	1.39E+05	9.16E-03	1.63E+00	8.35E+01	1.89E-01	1.58E+02	9.86E-03	5.63E+00	6.89E+00	1.41E+01	0.00E+00	5.88E+00	1.88E-01	4.68E-03	3.05E-01	3.05E-15	3.40E-01	9.35E-06	6.39E-02	8.44E-15	1.36E-08	1.05E-06	1.82E+01	7.75E-10	4.35E-05	1.07E-07	1.42E-12	4.18E-07	9.84E-11	1.74E-18	3.04E-14	0.00E+00	-2.47E-27	-7.43E-23	8.79E+00	0.00E+00	0.00E+00	1.27E-09	4.25E-152	7.71E-06
7.55E-07	306.11	1.20E+19	0.00E+00	8.77E+00	5.26E+05	-7.75E-06	3.85E+01	3.34E+05	9.60E+01	1.39E+05	8.66E-03	1.69E+00	8.41E+01	1.87E-01	1.58E+02	9.16E-03	5.40E+00	6.91E+00	1.42E+01	0.00E+00	5.72E+00	1.89E-01	4.95E-03	3.17E-01	3.32E-15	3.60E-01	1.03E-05	6.67E-02	8.91E-15	1.46E-08	1.08E-06	1.81E+01	8.57E-10	4.34E-05	1.10E-07	1.44E-12	4.47E-07	1.05E-10	1.82E-18	3.19E-14	0.00E+00	-3.31E-26	-9.58E-23	8.77E+00	0.00E+00	0.00E+00	6.61E-10	4.24E-152	7.65E-06
7.79E-07	306.134	1.20E+19	0.00E+00	8.75E+00	5.26E+05	-7.75E-06	3.92E+01	3.34E+05	9.40E+01	1.39E+05	8.19E-03	1.76E+00	8.47E+01	1.85E-01	1.58E+02	8.52E-03	5.18E+00	6.93E+00	1.43E+01	0.00E+00	5.56E+00	1.89E-01	5.23E-03	3.30E-01	3.60E-15	3.80E-01	1.13E-05	6.95E-02	9.39E-15	1.55E-08	1.11E-06	1.81E+01	9.46E-10	4.33E-05	1.12E-07	1.46E-12	4.76E-07	1.13E-10	1.91E-18	3.34E-14	0.00E+00	-3.20E-26	-4.94E-21	8.75E+00	0.00E+00	0.00E+00	3.44E-10	4.23E-152	7.60E-06
8.02E-07	306.158	1.20E+19	0.00E+00	8.73E+00	5.26E+05	-7.75E-06	3.99E+01	3.34E+05	9.21E+01	1.39E+05	7.75E-03	1.82E+00	8.52E+01	1.83E-01	1.58E+02	7.93E-03	4.96E+00	6.95E+00	1.44E+01	0.00E+00	5.41E+00	1.90E-01	5.52E-03	3.42E-01	3.89E-15	4.01E-01	1.24E-05	7.23E-02	9.88E-15	1.65E-08	1.14E-06	1.81E+01	1.04E-09	4.31E-05	1.14E-07	1.48E-12	5.05E-07	1.20E-10	2.00E-18	3.50E-14	0.00E+00	-3.44E-25	-2.39E-20	8.73E+00	0.00E+00	0.00E+00	1.78E-10	4.23E-152	7.55E-06
8.26E-07	306.182	1.20E+19	0.00E+00	8.72E+00	5.26E+05	-7.75E-06	4.06E+01	3.34E+05	9.02E+01	1.39E+05	7.34E-03	1.89E+00	8.58E+01	1.81E-01	1.58E+02	7.39E-03	4.75E+00	6.96E+00	1.45E+01	0.00E+00	5.27E+00	1.90E-01	5.81E-03	3.54E-01	4.20E-15	4.23E-01	1.36E-05	7.51E-02	1.04E-14	1.75E-08	1.17E-06	1.81E+01	1.15E-09	4.30E-05	1.16E-07	1.51E-12	5.35E-07	1.28E-10	2.09E-18	3.66E-14	0.00E+00	-5.60E-24	-4.78E-20	8.72E+00	0.00E+00	0.00E+00	9.23E-11	4.22E-152	7.49E-06
8.50E-07	306.204	1.20E+19	0.00E+00	8.70E+00	5.26E+05	-7.75E-06	4.13E+01	3.34E+05	8.83E+01	1.39E+05	6.96E-03	1.96E+00	8.63E+01	1.79E-01	1.58E+02	6.90E-03	4.55E+00	6.98E+00	1.46E+01	0.00E+00	5.13E+00	1.91E-01	6.11E-03	3.66E-01	4.53E-15	4.45E-01	1.48E-05	7.79E-02	1.08E-14	1.86E-08	1.20E-06	1.80E+01	1.27E-09	4.28E-05	1.18E-07	1.53E-12	5.66E-07	1.35E-10	2.18E-18	3.83E-14	0.00E+00	-1.65E-23	-1.58E-20	8.70E+00	0.00E+00	0.00E+00	4.77E-11	4.21E-152	7.44E-06
8.73E-07	306.226	1.20E+19	0.00E+00	8.68E+00	5.26E+05	-7.75E-06	4.19E+01	3.34E+05	8.64E+01	1.39E+05	6.60E-03	2.02E+00	8.69E+01	1.77E-01	1.58E+02	6.44E-03	4.36E+00	7.00E+00	1.47E+01	0.00E+00	5.00E+00	1.91E-01	6.42E-03	3.78E-01	4.87E-15	4.67E-01	1.61E-05	8.06E-02	1.13E-14	1.96E-08	1.23E-06	1.80E+01	1.39E-09	4.26E-05	1.19E-07	1.55E-12	5.97E-07	1.43E-10	2.26E-18	4.00E-14	0.00E+00	-1.42E-24	-3.07E-19	8.68E+00	0.00E+00	0.00E+00	2.46E-11	4.20E-152	7.39E-06
8.97E-07	306.248	1.20E+19	0.00E+00	8.66E+00	5.26E+05	-7.75E-06	4.25E+01	3.34E+05	8.46E+01	1.39E+05	6.26E-03	2.09E+00	8.75E+01	1.76E-01	1.58E+02	6.02E-03	4.18E+00	7.01E+00	1.48E+01	0.00E+00	4.88E+00	1.92E-01	6.73E-03	3.90E-01	5.22E-15	4.90E-01	1.75E-05	8.33E-02	1.18E-14	2.07E-08	1.26E-06	1.80E+01	1.53E-09	4.24E-05	1.21E-07	1.57E-12	6.28E-07	1.52E-10	2.35E-18	4.18E-14	0.00E+00	-5.14E-23	-4.76E-18	8.66E+00	0.00E+00	0.00E+00	1.27E-11	4.19E-152	7.34E-06
9.22E-07	306.269	1.20E+19	0.00E+00	8.64E+00	5.26E+05	-7.75E-06	4.31E+01	3.34E+05	8.29E+01	1.39E+05	5.95E-03	2.16E+00	8.80E+01	1.74E-01	1.58E+02	5.63E-03	4.00E+00	7.03E+00	1.49E+01	0.00E+00	4.76E+00	1.92E-01	7.05E-03	4.01E-01	5.59E-15	5.13E-01	1.90E-05	8.60E-02	1.23E-14	2.18E-08	1.29E-06	1.79E+01	1.68E-09	4.21E-05	1.22E-07	1.60E-12	6.59E-07	1.60E-10	2.44E-18	4.36E-14	0.00E+00	-1.94E-22	-2.45E-17	8.64E+00	0.00E+00	0.00E+00	6.53E-12	4.18E-152	7.28E-06
9.46E-07	306.29	1.20E+19	0.00E+00	8.63E+00	5.26E+05	-7.75E-06	4.37E+01	3.34E+05	8.11E+01	1.39E+05	5.65E-03	2.23E+00	8.86E+01	1.72E-01	1.58E+02	5.27E-03	3.82E+00	7.04E+00	1.50E+01	0.00E+00	4.65E+00	1.92E-01	7.38E-03	4.13E-01	5.98E-15	5.36E-01	2.05E-05	8.87E-02	1.27E-14	2.28E-08	1.32E-06	1.79E+01	1.84E-09	4.19E-05	1.23E-07	1.62E-12	6.91E-07	1.68E-10	2.53E-18	4.54E-14	0.00E+00	8.83E-23	-7.79E-17	8.63E+00	0.00E+00	0.00E+00	3.35E-12	4.17E-152	7.23E-06
9.70E-07	306.31	1.20E+19	0.00E+00	8.61E+00	5.26E+05	-7.75E-06	4.43E+01	3.34E+05	7.94E+01	1.39E+05	5.38E-03	2.30E+00	8.92E+01	1.70E-01	1.58E+02	4.93E-03	3.66E+00	7.06E+00	1.50E+01	0.00E+00	4.55E+00	1.92E-01	7.72E-03	4.24E-01	6.38E-15	5.60E-01	2.22E-05	9.14E-02	1.32E-14	2.40E-08	1.35E-06	1.79E+01	2.01E-09	4.16E-05	1.24E-07	1.64E-12	7.23E-07	1.77E-10	2.62E-18	4.73E-14	0.00E+00	-4.98E-21	-1.79E-16	8.61E+00	0.00E+00	0.00E+00	1.71E-12	4.16E-152	7.18E-06
9.95E-07	306.33	1.20E+19	0.00E+00	8.59E+00	5.26E+05	-7.75E-06	4.48E+01	3.34E+05	7.77E+01	1.39E+05	5.12E-03	2.38E+00	8.97E+01	1.68E-01	1.58E+02	4.62E-03	3.50E+00	7.07E+00	1.51E+01	0.00E+00	4.45E+00	1.93E-01	8.06E-03	4.35E-01	6.79E-15	5.85E-01	2.40E-05	9.40E-02	1.37E-14	2.51E-08	1.38E-06	1.79E+01	2.20E-09	4.14E-05	1.25E-07	1.67E-12	7.55E-07	1.85E-10	2.71E-18	4.93E-14	0.00E+00	-4.26E-20	-3.05E-16	8.59E+00	0.00E+00	0.00E+00	8.72E-13	4.16E-152	7.13E-06
1.02E-06	306.349	1.20E+19	0.00E+00	8.57E+00	5.26E+05	-7.75E-06	4.54E+01	3.34E+05	7.61E+01	1.39E+05	4.87E-03	2.45E+00	9.03E+01	1.67E-01	1.58E+02	4.34E-03	3.35E+00	7.08E+00	1.52E+01	0.00E+00	4.36E+00	1.93E-01	8.41E-03	4.46E-01	7.22E-15	6.10E-01	2.58E-05	9.66E-02	1.41E-14	2.62E-08	1.41E-06	1.78E+01	2.40E-09	4.11E-05	1.26E-07	1.69E-12	7.88E-07	1.94E-10	2.80E-18	5.13E-14	0.00E+00	-1.66E-19	-3.35E-16	8.57E+00	0.00E+00	0.00E+00	4.45E-13	4.15E-152	7.08E-06
1.04E-06	306.368	1.20E+19	0.00E+00	8.55E+00	5.26E+05	-7.75E-06	4.59E+01	3.34E+05	7.44E+01	1.39E+05	4.64E-03	2.52E+00	9.09E+01	1.65E-01	1.58E+02	4.07E-03	3.20E+00	7.10E+00	1.53E+01	0.00E+00	4.27E+00	1.93E-01	8.77E-03	4.57E-01	7.67E-15	6.35E-01	2.78E-05	9.92E-02	1.46E-14	2.73E-08	1.44E-06	1.78E+01	2.62E-09	4.08E-05	1.27E-07	1.72E-12	8.20E-07	2.03E-10	2.89E-18	5.34E-14	0.00E+00	-4.20E-19	-4.64E-17	8.55E+00	0.00E+00	0.00E+00	2.25E-13	4.14E-152	7.03E-06
1.07E-06	306.386	1.20E+19	0.00E+00	8.54E+00	5.26E+05	-7.75E-06	4.64E+01	3.34E+05	7.29E+01	1.39E+05	4.42E-03	2.60E+00	9.14E+01	1.63E-01	1.58E+02	3.82E-03	3.06E+00	7.11E+00	1.54E+01	0.00E+00	4.18E+00	1.93E-01	9.14E-03	4.67E-01	8.14E-15	6.61E-01	2.98E-05	1.02E-01	1.50E-14	2.85E-08	1.47E-06	1.78E+01	2.85E-09	4.05E-05	1.27E-07	1.74E-12	8.53E-07	2.12E-10	2.98E-18	5.55E-14	0.00E+00	-7.34E-19	-7.99E-16	8.54E+00	0.00E+00	0.00E+00	1.14E-13	4.13E-152	6.97E-06
1.09E-06	306.404	1.20E+19	0.00E+00	8.52E+00	5.26E+05	-7.75E-06	4.69E+01	3.34E+05	7.13E+01	1.39E+05	4.22E-03	2.67E+00	9.20E+01	1.61E-01	1.58E+02	3.59E-03	2.92E+00	7.13E+00	1.54E+01	0.00E+00	4.10E+00	1.93E-01	9.51E-03	4.78E-01	8.62E-15	6.87E-01	3.20E-05	1.04E-01	1.55E-14	2.96E-08	1.50E-06	1.77E+01	3.11E-09	4.02E-05	1.28E-07	1.77E-12	8.85E-07	2.21E-10	3.07E-18	5.77E-14	0.00E+00	-7.25E-19	-9.60E-15	8.52E+00	0.00E+00	0.00E+00	5.77E-14	4.12E-152	6.92E-06
1.12E-06	306.422	1.20E+19	0.00E+00	8.50E+00	5.26E+05	-7.75E-06	4.74E+01	3.34E+05	6.98E+01	1.39E+05	4.03E-03	2.75E+00	9.26E+01	1.60E-01	1.58E+02	3.38E-03	2.79E+00	7.14E+00	1.55E+01	0.00E+00	4.03E+00	1.94E-01	9.90E-03	4.88E-01	9.12E-15	7.13E-01	3.43E-05	1.07E-01	1.59E-14	3.08E-08	1.53E-06	1.77E+01	3.38E-09	3.99E-05	1.28E-07	1.79E-12	9.18E-07	2.30E-10	3.16E-18	5.99E-14	0.00E+00	7.06E-20	-4.12E-14	8.50E+00	0.00E+00	0.00E+00	2.91E-14	4.11E-152	6.87E-06
1.15E-06	306.439	1.20E+19	0.00E+00	8.48E+00	5.26E+05	-7.75E-06	4.78E+01	3.34E+05	6.83E+01	1.39E+05	3.85E-03	2.83E+00	9.31E+01	1.58E-01	1.58E+02	3.18E-03	2.67E+00	7.15E+00	1.56E+01	0.00E+00	3.95E+00	1.94E-01	1.03E-02	4.98E-01	9.64E-15	7.40E-01	3.67E-05	1.09E-01	1.63E-14	3.20E-08	1.56E-06	1.77E+01	3.68E-09	3.96E-05	1.28E-07	1.82E-12	9.50E-07	2.40E-10	3.25E-18	6.22E-14	0.00E+00	-8.79E-18	-1.12E-13	8.48E+00	0.00E+00	0.00E+00	1.47E-14	4.10E-152	6.82E-06
1.17E-06	306.455	1.20E+19	0.00E+00	8.46E+00	5.26E+05	-7.75E-06	4.82E+01	3.34E+05	6.68E+01	1.39E+05	3.67E-03	2.91E+00	9.37E+01	1.56E-01	1.58E+02	2.99E-03	2.55E+00	7.16E+00	1.56E+01	0.00E+00	3.89E+00	1.94E-01	1.07E-02	5.08E-01	1.02E-14	7.68E-01	3.92E-05	1.12E-01	1.67E-14	3.31E-08	1.59E-06	1.76E+01	4.00E-09	3.93E-05	1.28E-07	1.84E-12	9.83E-07	2.49E-10	3.34E-18	6.46E-14	0.00E+00	-7.15E-17	-2.10E-13	8.46E+00	0.00E+00	0.00E+00	7.32E-15	4.09E-152	6.77E-06
1.20E-06	306.472	1.20E+19	0.00E+00	8.44E+00	5.26E+05	-7.75E-06	4.87E+01	3.34E+05	6.53E+01	1.39E+05	3.51E-03	2.99E+00	9.43E+01	1.54E-01	1.58E+02	2.81E-03	2.43E+00	7.18E+00	1.57E+01	0.00E+00	3.82E+00	1.94E-01	1.11E-02	5.17E-01	1.07E-14	7.96E-01	4.19E-05	1.14E-01	1.71E-14	3.43E-08	1.62E-06	1.76E+01	4.34E-09	3.90E-05	1.28E-07	1.87E-12	1.01E-06	2.58E-10	3.43E-18	6.70E-14	0.00E+00	-2.68E-16	-2.46E-13	8.44E+00	0.00E+00	0.00E+00	3.68E-15	4.09E-152	6.72E-06
1.22E-06	306.488	1.20E+19	0.00E+00	8.43E+00	5.26E+05	-7.75E-06	4.91E+01	3.34E+05	6.39E+01	1.39E+05	3.36E-03	3.07E+00	9.49E+01	1.53E-01	1.58E+02	2.65E-03	2.32E+00	7.19E+00	1.58E+01	0.00E+00	3.76E+00	1.94E-01	1.15E-02	5.27E-01	1.13E-14	8.24E-01	4.47E-05	1.16E-01	1.75E-14	3.55E-08	1.65E-06	1.76E+01	4.70E-09	3.87E-05	1.28E-07	1.90E-12	1.05E-06	2.68E-10	3.52E-18	6.95E-14	0.00E+00	-6.47E-16	1.24E-14	8.43E+00	0.00E+00	0.00E+00	1.83E-15	4.08E-152	6.67E-06
1.25E-06	306.503	1.20E+19	0.00E+00	8.41E+00	5.26E+05	-7.75E-06	4.95E+01	3.34E+05	6.25E+01	1.39E+05	3.21E-03	3.15E+00	9.55E+01	1.51E-01	1.58E+02	2.50E-03	2.21E+00	7.20E+00	1.58E+01	0.00E+00	3.71E+00	1.94E-01	1.20E-02	5.36E-01	1.19E-14	8.53E-01	4.76E-05	1.19E-01	1.79E-14	3.66E-08	1.68E-06	1.75E+01	5.10E-09	3.84E-05	1.28E-07	1.92E-12	1.08E-06	2.77E-10	3.61E-18	7.20E-14	0.00E+00	-1.03E-15	-1.92E-12	8.41E+00	0.00E+00	0.00E+00	9.12E-16	4.07E-152	6.62E-06
1.27E-06	306.519	1.20E+19	0.00E+00	8.39E+00	5.26E+05	-7.75E-06	4.99E+01	3.34E+05	6.12E+01	1.39E+05	3.08E-03	3.24E+00	9.60E+01	1.50E-01	1.58E+02	2.36E-03	2.11E+00	7.21E+00	1.59E+01	0.00E+00	3.65E+00	1.94E-01	1.24E-02	5.45E-01	1.25E-14	8.82E-01	5.07E-05	1.21E-01	1.83E-14	3.78E-08	1.71E-06	1.75E+01	5.52E-09	3.80E-05	1.28E-07	1.95E-12	1.11E-06	2.87E-10	3.70E-18	7.46E-14	0.00E+00	-6.57E-16	-2.28E-11	8.39E+00	0.00E+00	0.00E+00	4.52E-16	4.06E-152	6.57E-06
1.30E-06	306.534	1.20E+19	0.00E+00	8.37E+00	5.26E+05	-7.75E-06	5.02E+01	3.34E+05	5.98E+01	1.39E+05	2.95E-03	3.32E+00	9.66E+01	1.48E-01	1.58E+02	2.22E-03	2.01E+00	7.23E+00	1.60E+01	0.00E+00	3.60E+00	1.94E-01	1.28E-02	5.53E-01	1.31E-14	9.11E-01	5.39E-05	1.23E-01	1.87E-14	3.90E-08	1.74E-06	1.75E+01	5.97E-09	3.77E-05	1.27E-07	1.98E-12	1.14E-06	2.96E-10	3.79E-18	7.73E-14	0.00E+00	-8.29E-16	-1.01E-10	8.37E+00	0.00E+00	0.00E+00	2.24E-16	4.05E-152	6.52E-06
1.33E-06	306.548	1.20E+19	0.00E+00	8.35E+00	5.26E+05	-7.76E-06	5.06E+01	3.34E+05	5.85E+01	1.39E+05	2.82E-03	3.41E+00	9.72E+01	1.46E-01	1.58E+02	2.09E-03	1.92E+00	7.24E+00	1.60E+01	0.00E+00	3.55E+00	1.94E-01	1.33E-02	5.62E-01	1.38E-14	9.41E-01	5.73E-05	1.26E-01	1.91E-14	4.02E-08	1.76E-06	1.74E+01	6.46E-09	3.74E-05	1.27E-07	2.00E-12	1.17E-06	3.06E-10	3.88E-18	8.01E-14	0.00E+00	-2.44E-27	-1.15E-23	8.35E+00	0.00E+00	0.00E+00	1.10E-16	1.89E-153	6.47E-06
1.35E-06	306.562	1.20E+19	0.00E+00	8.33E+00	5.26E+05	-7.76E-06	5.09E+01	3.34E+05	5.72E+01	1.39E+05	2.71E-03	3.49E+00	9.78E+01	1.45E-01	1.58E+02	1.98E-03	1.83E+00	7.25E+00	1.61E+01	0.00E+00	3.51E+00	1.94E-01	1.38E-02	5.70E-01	1.44E-14	9.72E-01	6.09E-05	1.28E-01	1.94E-14	4.13E-08	1.79E-06	1.74E+01	6.98E-09	3.70E-05	1.26E-07	2.03E-12	1.21E-06	3.16E-10	3.97E-18	8.29E-14	0.00E+00	-4.09E-26	-3.40E-22	8.33E+00	0.00E+00	0.00E+00	5.43E-17	1.88E-153	6.42E-06
1.38E-06	306.576	1.20E+19	0.00E+00	8.32E+00	5.26E+05	-7.76E-06	5.12E+01	3.34E+05	5.60E+01	1.39E+05	2.60E-03	3.58E+00	9.84E+01	1.43E-01	1.58E+02	1.87E-03	1.74E+00	7.26E+00	1.61E+01	0.00E+00	3.47E+00	1.94E-01	1.42E-02	5.78E-01	1.51E-14	1.00E+00	6.46E-05	1.30E-01	1.98E-14	4.25E-08	1.82E-06	1.74E+01	7.54E-09	3.67E-05	1.25E-07	2.06E-12	1.24E-06	3.25E-10	4.06E-18	8.58E-14	0.00E+00	-4.69E-26	1.21E-22	8.32E+00	0.00E+00	0.00E+00	2.67E-17	1.88E-153	6.38E-06
1.41E-06	306.59	1.20E+19	0.00E+00	8.30E+00	5.26E+05	-7.76E-06	5.15E+01	3.34E+05	5.47E+01	1.39E+05	2.49E-03	3.67E+00	9.90E+01	1.42E-01	1.58E+02	1.76E-03	1.66E+00	7.27E+00	1.62E+01	0.00E+00	3.43E+00	1.94E-01	1.47E-02	5.86E-01	1.58E-14	1.03E+00	6.85E-05	1.32E-01	2.01E-14	4.37E-08	1.85E-06	1.73E+01	8.13E-09	3.63E-05	1.25E-07	2.09E-12	1.27E-06	3.35E-10	4.15E-18	8.88E-14	0.00E+00	-2.95E-24	-7.31E-21	8.30E+00	0.00E+00	0.00E+00	1.30E-17	1.87E-153	6.33E-06
1.44E-06	306.603	1.20E+19	0.00E+00	8.28E+00	5.26E+05	-7.76E-06	5.18E+01	3.34E+05	5.35E+01	1.39E+05	2.39E-03	3.76E+00	9.95E+01	1.40E-01	1.58E+02	1.66E-03	1.58E+00	7.28E+00	1.63E+01	0.00E+00	3.39E+00	1.95E-01	1.52E-02	5.94E-01	1.65E-14	1.07E+00	7.26E-05	1.34E-01	2.04E-14	4.48E-08	1.88E-06	1.73E+01	8.77E-09	3.60E-05	1.24E-07	2.12E-12	1.30E-06	3.45E-10	4.24E-18	9.19E-14	0.00E+00	-1.69E-23	-5.32E-20	8.28E+00	0.00E+00	0.00E+00	6.35E-18	1.87E-153	6.28E-06
1.46E-06	306.616	1.20E+19	0.00E+00	8.26E+00	5.26E+05	-7.76E-06	5.21E+01	3.34E+05	5.23E+01	1.39E+05	2.30E-03	3.85E+00	1.00E+02	1.38E-01	1.58E+02	1.57E-03	1.50E+00	7.30E+00	1.63E+01	0.00E+00	3.35E+00	1.95E-01	1.58E-02	6.02E-01	1.73E-14	1.10E+00	7.68E-05	1.37E-01	2.08E-14	4.60E-08	1.91E-06	1.72E+01	9.45E-09	3.57E-05	1.23E-07	2.15E-12	1.33E-06	3.55E-10	4.33E-18	9.50E-14	2.44E-42	-4.87E-23	-1.69E-19	8.26E+00	0.00E+00	0.00E+00	3.09E-18	1.87E-153	6.23E-06
1.49E-06	306.629	1.20E+19	0.00E+00	8.24E+00	5.26E+05	-7.76E-06	5.24E+01	3.34E+05	5.12E+01	1.39E+05	2.21E-03	3.94E+00	1.01E+02	1.37E-01	1.58E+02	1.48E-03	1.43E+00	7.31E+00	1.64E+01	0.00E+00	3.32E+00	1.95E-01	1.63E-02	6.09E-01	1.80E-14	1.13E+00	8.13E-05	1.39E-01	2.11E-14	4.71E-08	1.93E-06	1.72E+01	1.02E-08	3.53E-05	1.22E-07	2.18E-12	1.36E-06	3.64E-10	4.42E-18	9.82E-14	9.26E-41	-9.08E-23	-3.49E-19	8.24E+00	0.00E+00	0.00E+00	1.49E-18	1.86E-153	6.18E-06
1.52E-06	306.642	1.20E+19	0.00E+00	8.22E+00	5.26E+05	-7.76E-06	5.27E+01	3.34E+05	5.00E+01	1.39E+05	2.13E-03	4.04E+00	1.01E+02	1.35E-01	1.58E+02	1.40E-03	1.36E+00	7.32E+00	1.64E+01	0.00E+00	3.29E+00	1.95E-01	1.68E-02	6.16E-01	1.88E-14	1.16E+00	8.60E-05	1.41E-01	2.14E-14	4.83E-08	1.96E-06	1.72E+01	1.10E-08	3.50E-05	1.21E-07	2.21E-12	1.38E-06	3.74E-10	4.51E-18	1.02E-13	-4.37E-39	-1.11E-22	-5.14E-19	8.22E+00	0.00E+00	0.00E+00	7.23E-19	1.86E-153	6.13E-06
1.55E-06	306.654	1.20E+19	0.00E+00	8.20E+00	5.26E+05	-7.76E-06	5.29E+01	3.34E+05	4.89E+01	1.39E+05	2.04E-03	4.13E+00	1.02E+02	1.34E-01	1.58E+02	1.32E-03	1.29E+00	7.33E+00	1.65E+01	0.00E+00	3.26E+00	1.95E-01	1.74E-02	6.23E-01	1.96E-14	1.20E+00	9.08E-05	1.43E-01	2.17E-14	4.94E-08	1.99E-06	1.71E+01	1.18E-08	3.46E-05	1.20E-07	2.23E-12	1.41E-06	3.84E-10	4.60E-18	1.05E-13	-2.93E-38	-4.28E-23	-4.59E-19	8.20E+00	0.00E+00	0.00E+00	3.48E-19	1.85E-153	6.09E-06
1.57E-06	306.666	1.20E+19	0.00E+00	8.19E+00	5.26E+05	-7.76E-06	5.31E+01	3.34E+05	4.78E+01	1.39E+05	1.97E-03	4.23E+00	1.02E+02	1.32E-01	1.58E+02	1.25E-03	1.23E+00	7.34E+00	1.65E+01	0.00E+00	3.24E+00	1.95E-01	1.79E-02	6.30E-01	2.04E-14	1.23E+00	9.59E-05	1.45E-01	2.20E-14	5.05E-08	2.02E-06	1.71E+01	1.27E-08	3.43E-05	1.19E-07	2.27E-12	1.44E-06	3.94E-10	4.69E-18	1.08E-13	-7.37E-38	-1.28E-22	1.23E-20	8.18E+00	0.00E+00	0.00E+00	1.68E-19	1.85E-153	6.04E-06
1.60E-06	306.677	1.20E+19	0.00E+00	8.17E+00	5.26E+05	-7.76E-06	5.34E+01	3.34E+05	4.67E+01	1.39E+05	1.90E-03	4.33E+00	1.03E+02	1.31E-01	1.57E+02	1.18E-03	1.17E+00	7.35E+00	1.66E+01	0.00E+00	3.21E+00	1.95E-01	1.85E-02	6.36E-01	2.13E-14	1.26E+00	1.01E-04	1.47E-01	2.23E-14	5.17E-08	2.05E-06	1.71E+01	1.36E-08	3.39E-05	1.18E-07	2.30E-12	1.47E-06	4.03E-10	4.78E-18	1.12E-13	-3.90E-38	-2.51E-21	-1.98E-18	8.17E+00	0.00E+00	0.00E+00	8.67E-20	1.84E-153	5.99E-06
1.63E-06	306.689	1.20E+19	0.00E+00	8.15E+00	5.26E+05	-7.76E-06	5.36E+01	3.34E+05	4.57E+01	1.39E+05	1.83E-03	4.42E+00	1.04E+02	1.29E-01	1.57E+02	1.12E-03	1.11E+00	7.36E+00	1.66E+01	0.00E+00	3.19E+00	1.95E-01	1.91E-02	6.42E-01	2.21E-14	1.30E+00	1.07E-04	1.49E-01	2.25E-14	5.28E-08	2.07E-06	1.70E+01	1.46E-08	3.36E-05	1.17E-07	2.33E-12	1.50E-06	4.13E-10	4.87E-18	1.16E-13	7.71E-38	-1.30E-20	-1.86E-17	8.15E+00	0.00E+00	0.00E+00	4.27E-20	1.84E-153	5.94E-06
1.66E-06	306.7	1.20E+19	0.00E+00	8.13E+00	5.26E+05	-7.76E-06	5.38E+01	3.34E+05	4.47E+01	1.39E+05	1.76E-03	4.52E+00	1.04E+02	1.28E-01	1.57E+02	1.05E-03	1.05E+00	7.37E+00	1.67E+01	0.00E+00	3.17E+00	1.95E-01	1.97E-02	6.49E-01	2.30E-14	1.33E+00	1.13E-04	1.50E-01	2.28E-14	5.39E-08	2.10E-06	1.70E+01	1.57E-08	3.32E-05	1.16E-07	2.36E-12	1.52E-06	4.23E-10	4.96E-18	1.19E-13	-4.28E-37	-4.19E-20	-7.63E-17	8.13E+00	0.00E+00	0.00E+00	1.91E-20	1.84E-153	5.90E-06
1.69E-06	306.711	1.20E+19	0.00E+00	8.11E+00	5.26E+05	-7.76E-06	5.40E+01	3.34E+05	4.37E+01	1.39E+05	1.70E-03	4.63E+00	1.05E+02	1.27E-01	1.57E+02	9.96E-04	1.00E+00	7.38E+00	1.67E+01	0.00E+00	3.15E+00	1.95E-01	2.03E-02	6.55E-01	2.39E-14	1.37E+00	1.19E-04	1.52E-01	2.31E-14	5.50E-08	2.13E-06	1.69E+01	1.68E-08	3.29E-05	1.15E-07	2.39E-12	1.55E-06	4.32E-10	5.05E-18	1.23E-13	-2.48E-36	-1.01E-19	-2.17E-16	8.11E+00	0.00E+00	0.00E+00	1.00E-20	1.83E-153	5.85E-06
1.72E-06	306.721	1.20E+19	0.00E+00	8.09E+00	5.26E+05	-7.76E-06	5.41E+01	3.34E+05	4.27E+01	1.39E+05	1.64E-03	4.73E+00	1.05E+02	1.25E-01	1.57E+02	9.41E-04	9.50E-01	7.40E+00	1.68E+01	0.00E+00	3.14E+00	1.95E-01	2.09E-02	6.60E-01	2.49E-14	1.41E+00	1.25E-04	1.54E-01	2.33E-14	5.61E-08	2.16E-06	1.69E+01	1.80E-08	3.26E-05	1.14E-07	2.42E-12	1.57E-06	4.42E-10	5.14E-18	1.27E-13	-2.57E-36	-1.98E-19	-4.87E-16	8.09E+00	0.00E+00	0.00E+00	4.61E-21	1.83E-153	5.80E-06
1.75E-06	306.732	1.20E+19	0.00E+00	8.07E+00	5.26E+05	-7.76E-06	5.43E+01	3.34E+05	4.17E+01	1.39E+05	1.58E-03	4.83E+00	1.06E+02	1.24E-01	1.57E+02	8.89E-04	9.01E-01	7.41E+00	1.68E+01	0.00E+00	3.12E+00	1.95E-01	2.16E-02	6.66E-01	2.58E-14	1.44E+00	1.32E-04	1.56E-01	2.36E-14	5.72E-08	2.18E-06	1.69E+01	1.93E-08	3.22E-05	1.13E-07	2.45E-12	1.60E-06	4.51E-10	5.24E-18	1.31E-13	-1.39E-36	-3.14E-19	-9.07E-16	8.07E+00	0.00E+00	0.00E+00	1.95E-21	1.82E-153	5.76E-06
1.78E-06	306.742	1.20E+19	0.00E+00	8.05E+00	5.26E+05	-7.76E-06	5.45E+01	3.34E+05	4.08E+01	1.39E+05	1.53E-03	4.94E+00	1.07E+02	1.22E-01	1.57E+02	8.40E-04	8.55E-01	7.42E+00	1.68E+01	0.00E+00	3.11E+00	1.95E-01	2.22E-02	6.71E-01	2.68E-14	1.48E+00	1.39E-04	1.58E-01	2.38E-14	5.83E-08	2.21E-06	1.68E+01	2.07E-08	3.19E-05	1.11E-07	2.49E-12	1.62E-06	4.61E-10	5.33E-18	1.35E-13	-5.79E-35	-3.82E-19	-1.41E-15	8.05E+00	0.00E+00	0.00E+00	1.12E-21	1.82E-153	5.71E-06
1.81E-06	306.752	1.20E+19	0.00E+00	8.03E+00	5.26E+05	-7.76E-06	5.46E+01	3.34E+05	3.98E+01	1.39E+05	1.48E-03	5.04E+00	1.07E+02	1.21E-01	1.57E+02	7.93E-04	8.10E-01	7.43E+00	1.69E+01	0.00E+00	3.10E+00	1.95E-01	2.29E-02	6.76E-01	2.78E-14	1.52E+00	1.46E-04	1.60E-01	2.40E-14	5.93E-08	2.24E-06	1.68E+01	2.22E-08	3.15E-05	1.10E-07	2.52E-12	1.65E-06	4.71E-10	5.42E-18	1.40E-13	-3.09E-34	-2.54E-19	-1.75E-15	8.03E+00	0.00E+00	0.00E+00	2.77E-22	1.82E-153	5.66E-06
1.84E-06	306.761	1.20E+19	0.00E+00	8.01E+00	5.26E+05	-7.76E-06	5.47E+01	3.34E+05	3.89E+01	1.39E+05	1.43E-03	5.15E+00	1.08E+02	1.20E-01	1.57E+02	7.49E-04	7.68E-01	7.44E+00	1.69E+01	0.00E+00	3.09E+00	1.95E-01	2.36E-02	6.81E-01	2.89E-14	1.56E+00	1.53E-04	1.61E-01	2.42E-14	6.04E-08	2.26E-06	1.67E+01	2.37E-08	3.12E-05	1.09E-07	2.55E-12	1.67E-06	4.80E-10	5.51E-18	1.44E-13	-1.00E-33	7.74E-20	-1.37E-15	8.01E+00	0.00E+00	0.00E+00	1.41E-22	1.81E-153	5.62E-06
1.87E-06	306.771	1.20E+19	0.00E+00	8.00E+00	5.26E+05	-7.76E-06	5.49E+01	3.34E+05	3.81E+01	1.39E+05	1.39E-03	5.26E+00	1.08E+02	1.18E-01	1.57E+02	7.07E-04	7.27E-01	7.45E+00	1.70E+01	0.00E+00	3.08E+00	1.95E-01	2.43E-02	6.86E-01	2.99E-14	1.59E+00	1.61E-04	1.63E-01	2.44E-14	6.14E-08	2.29E-06	1.67E+01	2.54E-08	3.09E-05	1.07E-07	2.58E-12	1.69E-06	4.89E-10	5.61E-18	1.49E-13	-4.21E-33	-2.47E-18	3.07E-16	8.00E+00	0.00E+00	0.00E+00	-1.38E-23	1.81E-153	5.57E-06
1.90E-06	306.78	1.20E+19	0.00E+00	7.98E+00	5.26E+05	-7.76E-06	5.50E+01	3.34E+05	3.72E+01	1.39E+05	1.34E-03	5.37E+00	1.09E+02	1.17E-01	1.57E+02	6.68E-04	6.88E-01	7.46E+00	1.70E+01	0.00E+00	3.07E+00	1.95E-01	2.50E-02	6.90E-01	3.10E-14	1.63E+00	1.69E-04	1.65E-01	2.47E-14	6.25E-08	2.32E-06	1.67E+01	2.71E-08	3.05E-05	1.06E-07	2.62E-12	1.72E-06	4.99E-10	5.70E-18	1.53E-13	-1.55E-32	-1.89E-17	-7.51E-15	7.98E+00	0.00E+00	0.00E+00	-2.65E-22	1.80E-153	5.53E-06
1.93E-06	306.789	1.20E+19	0.00E+00	7.96E+00	5.26E+05	-7.76E-06	5.51E+01	3.34E+05	3.63E+01	1.39E+05	1.30E-03	5.49E+00	1.10E+02	1.16E-01	1.57E+02	6.30E-04	6.52E-01	7.47E+00	1.70E+01	0.00E+00	3.06E+00	1.95E-01	2.57E-02	6.95E-01	3.21E-14	1.67E+00	1.78E-04	1.66E-01	2.49E-14	6.35E-08	2.34E-06	1.66E+01	2.90E-08	3.02E-05	1.05E-07	2.65E-12	1.74E-06	5.08E-10	5.79E-18	1.58E-13	-3.86E-32	-7.12E-17	-7.34E-14	7.96E+00	0.00E+00	0.00E+00	-9.31E-23	1.80E-153	5.48E-06
1.96E-06	306.798	1.20E+19	0.00E+00	7.94E+00	5.26E+05	-7.76E-06	5.52E+01	3.34E+05	3.55E+01	1.39E+05	1.26E-03	5.60E+00	1.10E+02	1.14E-01	1.57E+02	5.95E-04	6.16E-01	7.48E+00	1.71E+01	0.00E+00	3.06E+00	1.95E-01	2.65E-02	6.99E-01	3.32E-14	1.71E+00	1.87E-04	1.68E-01	2.50E-14	6.45E-08	2.37E-06	1.66E+01	3.10E-08	2.99E-05	1.03E-07	2.69E-12	1.76E-06	5.18E-10	5.89E-18	1.63E-13	-5.71E-32	-1.88E-16	-2.69E-13	7.94E+00	0.00E+00	0.00E+00	-4.32E-22	1.79E-153	5.43E-06
1.99E-06	306.807	1.20E+19	0.00E+00	7.92E+00	5.26E+05	-7.76E-06	5.53E+01	3.34E+05	3.47E+01	1.39E+05	1.23E-03	5.72E+00	1.11E+02	1.13E-01	1.57E+02	5.61E-04	5.83E-01	7.49E+00	1.71E+01	0.00E+00	3.06E+00	1.95E-01	2.73E-02	7.03E-01	3.44E-14	1.75E+00	1.96E-04	1.70E-01	2.52E-14	6.55E-08	2.40E-06	1.65E+01	3.31E-08	2.95E-05	1.02E-07	2.72E-12	1.78E-06	5.27E-10	5.99E-18	1.68E-13	-1.96E-32	-3.80E-16	-2.98E-13	7.92E+00	0.00E+00	0.00E+00	-5.01E-22	1.79E-153	5.39E-06
2.02E-06	306.815	1.20E+19	0.00E+00	7.90E+00	5.26E+05	-7.76E-06	5.53E+01	3.34E+05	3.39E+01	1.39E+05	1.19E-03	5.83E+00	1.11E+02	1.12E-01	1.57E+02	5.30E-04	5.51E-01	7.50E+00	1.71E+01	0.00E+00	3.05E+00	1.95E-01	2.81E-02	7.07E-01	3.56E-14	1.79E+00	2.05E-04	1.71E-01	2.54E-14	6.65E-08	2.42E-06	1.65E+01	3.53E-08	2.92E-05	1.01E-07	2.76E-12	1.80E-06	5.36E-10	6.09E-18	1.73E-13	-5.52E-32	-5.77E-16	-2.73E-13	7.90E+00	0.00E+00	0.00E+00	-5.47E-22	1.78E-153	5.34E-06
2.05E-06	306.824	1.20E+19	0.00E+00	7.88E+00	5.26E+05	-7.76E-06	5.54E+01	3.34E+05	3.31E+01	1.39E+05	1.16E-03	5.95E+00	1.12E+02	1.10E-01	1.57E+02	4.99E-04	5.21E-01	7.51E+00	1.72E+01	0.00E+00	3.05E+00	1.95E-01	2.89E-02	7.10E-01	3.68E-14	1.83E+00	2.15E-04	1.73E-01	2.56E-14	6.75E-08	2.45E-06	1.64E+01	3.76E-08	2.89E-05	9.93E-08	2.79E-12	1.82E-06	5.45E-10	6.18E-18	1.78E-13	-9.11E-31	-5.40E-16	-2.90E-13	7.88E+00	0.00E+00	0.00E+00	-7.38E-22	1.78E-153	5.30E-06
2.08E-06	306.832	1.20E+19	0.00E+00	7.86E+00	5.26E+05	-7.76E-06	5.55E+01	3.34E+05	3.24E+01	1.39E+05	1.13E-03	6.07E+00	1.13E+02	1.09E-01	1.57E+02	4.71E-04	4.92E-01	7.52E+00	1.72E+01	0.00E+00	3.05E+00	1.95E-01	2.97E-02	7.14E-01	3.80E-14	1.88E+00	2.26E-04	1.74E-01	2.57E-14	6.85E-08	2.47E-06	1.64E+01	4.01E-08	2.86E-05	9.80E-08	2.83E-12	1.84E-06	5.54E-10	6.28E-18	1.83E-13	-3.68E-30	-4.94E-19	-2.86E-13	7.86E+00	0.00E+00	0.00E+00	-4.63E-22	1.78E-153	5.25E-06
2.11E-06	306.84	1.20E+19	0.00E+00	7.84E+00	5.26E+05	-7.76E-06	5.55E+01	3.34E+05	3.17E+01	1.39E+05	1.10E-03	6.19E+00	1.13E+02	1.08E-01	1.57E+02	4.44E-04	4.64E-01	7.53E+00	1.72E+01	0.00E+00	3.06E+00	1.95E-01	3.05E-02	7.17E-01	3.93E-14	1.92E+00	2.37E-04	1.76E-01	2.59E-14	6.94E-08	2.50E-06	1.64E+01	4.28E-08	2.82E-05	9.66E-08	2.86E-12	1.86E-06	5.63E-10	6.38E-18	1.89E-13	-6.17E-30	-2.96E-15	-2.83E-13	7.84E+00	0.00E+00	0.00E+00	-7.03E-22	1.77E-153	5.21E-06
2.15E-06	306.847	1.20E+19	0.00E+00	7.82E+00	5.26E+05	-7.76E-06	5.55E+01	3.34E+05	3.09E+01	1.39E+05	1.07E-03	6.32E+00	1.14E+02	1.07E-01	1.57E+02	4.18E-04	4.38E-01	7.54E+00	1.73E+01	0.00E+00	3.06E+00	1.95E-01	3.14E-02	7.20E-01	4.06E-14	1.96E+00	2.48E-04	1.77E-01	2.61E-14	7.04E-08	2.53E-06	1.63E+01	4.56E-08	2.79E-05	9.52E-08	2.90E-12	1.87E-06	5.72E-10	6.48E-18	1.94E-13	1.07E-30	-2.58E-14	-2.84E-13	7.82E+00	0.00E+00	0.00E+00	-6.18E-22	1.77E-153	5.17E-06
2.18E-06	306.855	1.20E+19	0.00E+00	7.80E+00	5.26E+05	-7.76E-06	5.56E+01	3.34E+05	3.02E+01	1.39E+05	1.04E-03	6.44E+00	1.14E+02	1.06E-01	1.57E+02	3.94E-04	4.13E-01	7.55E+00	1.73E+01	0.00E+00	3.06E+00	1.95E-01	3.23E-02	7.23E-01	4.19E-14	2.00E+00	2.60E-04	1.79E-01	2.62E-14	7.13E-08	2.55E-06	1.63E+01	4.86E-08	2.76E-05	9.38E-08	2.93E-12	1.89E-06	5.81E-10	6.58E-18	2.00E-13	-4.81E-29	-1.02E-13	-2.77E-13	7.80E+00	0.00E+00	0.00E+00	-4.78E-22	1.76E-153	5.12E-06
2.21E-06	306.862	1.20E+19	0.00E+00	7.78E+00	5.26E+05	-7.76E-06	5.56E+01	3.34E+05	2.95E+01	1.39E+05	1.02E-03	6.57E+00	1.15E+02	1.04E-01	1.57E+02	3.71E-04	3.90E-01	7.56E+00	1.73E+01	0.00E+00	3.07E+00	1.95E-01	3.32E-02	7.26E-01	4.33E-14	2.05E+00	2.72E-04	1.80E-01	2.64E-14	7.22E-08	2.58E-06	1.62E+01	5.18E-08	2.73E-05	9.25E-08	2.97E-12	1.91E-06	5.90E-10	6.68E-18	2.06E-13	-4.72E-28	-2.76E-13	-2.62E-13	7.78E+00	0.00E+00	0.00E+00	-8.23E-22	1.76E-153	5.08E-06
2.24E-06	306.87	1.20E+19	0.00E+00	7.76E+00	5.26E+05	-7.76E-06	5.56E+01	3.34E+05	2.89E+01	1.39E+05	9.93E-04	6.70E+00	1.16E+02	1.03E-01	1.57E+02	3.49E-04	3.67E-01	7.57E+00	1.73E+01	0.00E+00	3.07E+00	1.95E-01	3.41E-02	7.28E-01	4.47E-14	2.09E+00	2.85E-04	1.81E-01	2.65E-14	7.31E-08	2.60E-06	1.62E+01	5.51E-08	2.70E-05	9.11E-08	3.01E-12	1.92E-06	5.99E-10	6.78E-18	2.12E-13	-1.71E-27	-5.66E-13	-2.39E-13	7.76E+00	0.00E+00	0.00E+00	-4.16E-22	1.75E-153	5.03E-06
2.28E-06	306.877	1.20E+19	0.00E+00	7.74E+00	5.26E+05	-7.76E-06	5.56E+01	3.34E+05	2.82E+01	1.39E+05	9.70E-04	6.83E+00	1.16E+02	1.02E-01	1.57E+02	3.29E-04	3.46E-01	7.58E+00	1.74E+01	0.00E+00	3.08E+00	1.95E-01	3.51E-02	7.31E-01	4.61E-14	2.14E+00	2.98E-04	1.83E-01	2.66E-14	7.40E-08	2.63E-06	1.61E+01	5.86E-08	2.67E-05	8.98E-08	3.03E-12	1.94E-06	6.08E-10	6.88E-18	2.18E-13	-3.36E-27	-8.87E-13	-2.13E-13	7.74E+00	0.00E+00	0.00E+00	-8.38E-22	1.75E-153	4.99E-06
2.31E-06	306.884	1.20E+19	0.00E+00	7.72E+00	5.26E+05	-7.76E-06	5.56E+01	3.34E+05	2.76E+01	1.39E+05	9.49E-04	6.96E+00	1.17E+02	1.01E-01	1.57E+02	3.09E-04	3.25E-01	7.59E+00	1.74E+01	0.00E+00	3.09E+00	1.95E-01	3.61E-02	7.33E-01	4.75E-14	2.18E+00	3.12E-04	1.84E-01	2.67E-14	7.49E-08	2.65E-06	1.61E+01	6.24E-08	2.64E-05	8.84E-08	3.05E-12	1.95E-06	6.16E-10	6.88E-18	2.24E-13	-2.42E-27	-9.20E-13	-2.10E-13	7.72E+00	0.00E+00	0.00E+00	-6.57E-22	1.75E-153	4.95E-06
2.34E-06	306.891	1.20E+19	0.00E+00	7.70E+00	5.26E+05	-7.76E-06	5.56E+01	3.34E+05	2.70E+01	1.39E+05	9.29E-04	7.09E+00	1.17E+02	9.98E-02	1.57E+02	2.91E-04	3.06E-01	7.60E+00	1.74E+01	0.00E+00	3.10E+00	1.95E-01	3.71E-02	7.35E-01	4.90E-14	2.23E+00	3.26E-04	1.85E-01	2.69E-14	7.58E-08	2.68E-06	1.60E+01	6.64E-08	2.61E-05	8.71E-08	2.87E-12	1.96E-06	6.25E-10	6.54E-18	2.31E-13	-1.46E-27	-1.45E-13	-2.73E-13	7.70E+00	0.00E+00	0.00E+00	-5.33E-22	1.74E-153	4.90E-06
2.38E-06	306.897	1.20E+19	0.00E+00	7.68E+00	5.26E+05	-7.76E-06	5.56E+01	3.34E+05	2.63E+01	1.39E+05	9.10E-04	7.23E+00	1.18E+02	9.87E-02	1.57E+02	2.73E-04	2.88E-01	7.61E+00	1.74E+01	0.00E+00	3.11E+00	1.95E-01	3.81E-02	7.37E-01	5.05E-14	2.28E+00	3.41E-04	1.87E-01	2.70E-14	7.67E-08	2.70E-06	1.60E+01	7.06E-08	2.58E-05	8.58E-08	3.72E-12	1.98E-06	6.33E-10	8.37E-18	2.37E-13	-5.49E-26	-1.62E-12	-3.98E-13	7.68E+00	0.00E+00	0.00E+00	-6.26E-22	1.74E-153	4.86E-06
2.41E-06	306.904	1.20E+19	0.00E+00	7.66E+00	5.26E+05	-7.76E-06	5.56E+01	3.34E+05	2.57E+01	1.39E+05	8.92E-04	7.37E+00	1.19E+02	9.76E-02	1.56E+02	2.57E-04	2.71E-01	7.62E+00	1.75E+01	0.00E+00	3.12E+00	1.95E-01	3.91E-02	7.39E-01	5.21E-14	2.32E+00	3.57E-04	1.88E-01	2.71E-14	7.75E-08	2.73E-06	1.59E+01	7.50E-08	2.55E-05	8.44E-08	1.36E-12	1.99E-06	6.42E-10	3.13E-18	2.45E-13	-2.74E-25	-2.05E-11	-5.17E-13	7.66E+00	0.00E+00	0.00E+00	-3.53E-22	1.73E-153	4.82E-06
2.44E-06	306.91	1.20E+19	0.00E+00	7.64E+00	5.26E+05	-7.76E-06	5.55E+01	3.34E+05	2.52E+01	1.39E+05	8.75E-04	7.50E+00	1.19E+02	9.65E-02	1.56E+02	2.41E-04	2.54E-01	7.63E+00	1.75E+01	0.00E+00	3.13E+00	1.95E-01	4.02E-02	7.40E-01	5.37E-14	2.37E+00	3.73E-04	1.89E-01	2.72E-14	7.84E-08	2.75E-06	1.59E+01	7.97E-08	2.52E-05	8.31E-08	-5.57E-11	2.00E-06	6.50E-10	-1.41E-16	2.52E-13	-2.52E-25	-6.81E-11	-2.45E-10	7.64E+00	0.00E+00	0.00E+00	-3.71E-22	1.73E-153	4.77E-06
2.48E-06	306.917	1.20E+19	0.00E+00	7.62E+00	5.26E+05	-7.76E-06	5.55E+01	3.34E+05	2.46E+01	1.39E+05	8.59E-04	7.65E+00	1.20E+02	9.54E-02	1.56E+02	2.26E-04	2.39E-01	7.64E+00	1.75E+01	0.00E+00	3.15E+00	1.95E-01	4.13E-02	7.42E-01	5.53E-14	2.42E+00	3.90E-04	1.91E-01	2.73E-14	7.92E-08	2.78E-06	1.58E+01	8.47E-08	2.49E-05	8.19E-08	-1.95E-09	2.01E-06	6.59E-10	-5.78E-15	2.57E-13	-4.00E-24	-5.96E-12	-3.18E-10	7.62E+00	0.00E+00	0.00E+00	-3.76E-22	1.72E-153	4.73E-06
2.51E-06	306.923	1.20E+19	0.00E+00	7.60E+00	5.26E+05	-7.76E-06	5.55E+01	3.34E+05	2.41E+01	1.39E+05	8.43E-04	7.79E+00	1.20E+02	9.43E-02	1.56E+02	2.12E-04	2.24E-01	7.66E+00	1.75E+01	0.00E+00	3.16E+00	1.95E-01	4.24E-02	7.43E-01	5.70E-14	2.47E+00	4.08E-04	1.92E-01	2.74E-14	8.00E-08	2.81E-06	1.58E+01	9.00E-08	2.46E-05	8.06E-08	-3.61E-09	2.02E-06	6.67E-10	-3.46E-15	2.81E-13	-5.91E-24	-2.80E-09	-8.08E-11	7.60E+00	0.00E+00	0.00E+00	-3.76E-22	1.72E-153	4.71E-06
2.55E-06	306.929	1.20E+19	0.00E+00	7.58E+00	5.26E+05	-7.76E-06	5.54E+01	3.34E+05	2.35E+01	1.39E+05	8.29E-04	7.93E+00	1.21E+02	9.33E-02	1.56E+02	1.99E-04	2.10E-01	7.67E+00	1.75E+01	0.00E+00	3.18E+00	1.95E-01	4.36E-02	7.44E-01	5.87E-14	2.52E+00	4.26E-04	1.93E-01	2.75E-14	8.08E-08	3.35E-06	1.57E+01	9.55E-08	2.43E-05	7.93E-08	-5.20E-07	2.03E-06	1.16E-08	-1.09E-08	3.80E-13	-3.31E-21	-2.63E-09	-3.76E-09	7.58E+00	0.00E+00	0.00E+00	-3.76E-22	1.71E-153	4.66E-06
2.58E-06	306.935	1.20E+19	0.00E+00	7.56E+00	5.26E+05	-7.76E-06	5.54E+01	3.34E+05	2.30E+01	1.39E+05	8.16E-04	8.08E+00	1.22E+02	9.23E-02	1.56E+02	1.87E-04	1.97E-01	7.68E+00	1.75E+01	0.00E+00	3.19E+00	1.95E-01	4.48E-02	7.45E-01	6.04E-14	2.57E+00	4.45E-04	1.94E-01	2.76E-14	8.16E-08	3.35E-06	1.57E+01	1.01E-07	2.40E-05	7.81E-08	-4.97E-07	2.04E-06	1.38E-08	-1.31E-08	3.80E-13	-3.26E-17	-2.86E-09	-3.72E-09	7.56E+00	0.00E+00	0.00E+00	-3.76E-22	1.71E-153	4.61E-06
2.62E-06	306.94	1.20E+19	0.00E+00	7.54E+00	5.26E+05	-7.76E-06	5.53E+01	3.34E+05	2.25E+01	1.39E+05	8.03E-04	8.23E+00	1.22E+02	9.13E-02	1.56E+02	1.75E-04	1.85E-01	7.69E+00	1.76E+01	0.00E+00	3.21E+00	1.95E-01	4.60E-02	7.46E-01	6.22E-14	2.62E+00	4.65E-04	1.95E-01	2.77E-14	8.24E-08	3.35E-06	1.56E+01	1.08E-07	2.38E-05	7.68E-08	-4.73E-07	2.05E-06	1.37E-08	-1.30E-08	3.80E-13	-2.27E-16	-2.86E-09	-3.73E-09	7.54E+00	0.00E+00	0.00E+00	-3.76E-22	1.70E-153	4.57E-06
2.66E-06	306.946	1.20E+19	0.00E+00	7.52E+00	5.26E+05	-7.76E-06	5.52E+01	3.34E+05	2.20E+01	1.39E+05	7.91E-04	8.38E+00	1.23E+02	9.03E-02	1.56E+02	1.64E-04	1.73E-01	7.70E+00	1.76E+01	0.00E+00	3.23E+00	1.95E-01	4.72E-02	7.47E-01	6.40E-14	2.67E+00	4.86E-04	1.97E-01	2.78E-14	8.32E-08	3.35E-06	1.56E+01	1.14E-07	2.35E-05	7.56E-08	-4.48E-07	2.06E-06	1.36E-08	-1.29E-08	3.79E-13	-7.70E-17	-2.85E-09	-3.73E-09	7.52E+00	0.00E+00	0.00E+00	-3.76E-22	1.70E-153	4.53E-06
2.69E-06	306.952	1.20E+19	0.00E+00	7.50E+00	5.26E+05	-7.76E-06	5.51E+01	3.34E+05	2.15E+01	1.39E+05	7.80E-04	8.53E+00	1.23E+02	8.93E-02	1.56E+02	1.53E-04	1.62E-01	7.71E+00	1.76E+01	0.00E+00	3.25E+00	1.95E-01	4.85E-02	7.47E-01	6.58E-14	2.72E+00	5.07E-04	1.98E-01	2.79E-14	8.40E-08	3.35E-06	1.55E+01	1.21E-07	2.32E-05	7.44E-08	-4.24E-07	2.06E-06	1.35E-08	-1.28E-08	3.79E-13	-7.13E-16	-2.85E-09	-3.73E-09	7.50E+00	0.00E+00	0.00E+00	-3.76E-22	1.70E-153	4.49E-06
2.73E-06	306.957	1.20E+19	0.00E+00	7.48E+00	5.26E+05	-7.76E-06	5.51E+01	3.34E+05	2.10E+01	1.39E+05	7.70E-04	8.69E+00	1.24E+02	8.83E-02	1.56E+02	1.43E-04	1.51E-01	7.72E+00	1.76E+01	0.00E+00	3.27E+00	1.95E-01	4.98E-02	7.48E-01	6.77E-14	2.77E+00	5.30E-04	1.99E-01	2.80E-14	8.47E-08	3.35E-06	1.55E+01	1.29E-07	2.30E-05	7.33E-08	-3.99E-07	2.07E-06	1.35E-08	-1.28E-08	3.79E-13	-9.01E-15	-2.85E-09	-3.73E-09	7.48E+00	0.00E+00	0.00E+00	-3.76E-22	1.69E-153	4.45E-06
2.77E-06	306.963	1.20E+19	0.00E+00	7.46E+00	5.26E+05	-7.76E-06	5.50E+01	3.34E+05	2.06E+01	1.39E+05	7.60E-04	8.84E+00	1.25E+02	8.74E-02	1.56E+02	1.34E-04	1.42E-01	7.73E+00	1.76E+01	0.00E+00	3.29E+00	1.95E-01	5.11E-02	7.48E-01	6.96E-14	2.82E+00	5.53E-04	2.00E-01	2.80E-14	8.55E-08	3.35E-06	1.54E+01	1.36E-07	2.27E-05	7.21E-08	-3.75E-07	2.08E-06	1.34E-08	-1.27E-08	3.79E-13	-3.19E-14	-2.85E-09	-3.73E-09	7.46E+00	0.00E+00	0.00E+00	-3.76E-22	1.69E-153	4.40E-06
2.80E-06	306.968	1.20E+19	0.00E+00	7.44E+00	5.26E+05	-7.76E-06	5.49E+01	3.34E+05	2.01E+01	1.39E+05	7.51E-04	9.00E+00	1.25E+02	8.65E-02	1.56E+02	1.25E-04	1.32E-01	7.74E+00	1.76E+01	0.00E+00	3.31E+00	1.95E-01	5.25E-02	7.48E-01	7.16E-14	2.88E+00	5.77E-04	2.01E-01	2.81E-14	8.62E-08	3.35E-06	1.53E+01	1.45E-07	2.24E-05	7.10E-08	-3.51E-07	2.08E-06	1.34E-08	-1.27E-08	3.79E-13	-6.70E-14	-2.85E-09	-3.73E-09	7.44E+00	0.00E+00	0.00E+00	-3.76E-22	1.68E-153	4.36E-06
2.84E-06	306.973	1.20E+19	0.00E+00	7.42E+00	5.26E+05	-7.76E-06	5.48E+01	3.34E+05	1.97E+01	1.39E+05	7.42E-04	9.16E+00	1.26E+02	8.55E-02	1.56E+02	1.17E-04	1.24E-01	7.75E+00	1.76E+01	0.00E+00	3.33E+00	1.95E-01	5.39E-02	7.48E-01	7.36E-14	2.93E+00	6.02E-04	2.02E-01	2.82E-14	8.69E-08	3.35E-06	1.53E+01	1.53E-07	2.22E-05	6.99E-08	-3.27E-07	2.09E-06	1.33E-08	-1.26E-08	3.78E-13	-9.85E-14	-2.85E-09	-3.73E-09	7.42E+00	0.00E+00	0.00E+00	-3.76E-22	1.68E-153	4.32E-06
2.88E-06	306.978	1.20E+19	0.00E+00	7.40E+00	5.26E+05	-7.76E-06	5.47E+01	3.34E+05	1.93E+01	1.39E+05	7.34E-04	9.33E+00	1.26E+02	8.46E-02	1.56E+02	1.09E-04	1.15E-01	7.76E+00	1.76E+01	0.00E+00	3.35E+00	1.95E-01	5.54E-02	7.48E-01	7.57E-14	2.98E+00	6.28E-04	2.03E-01	2.82E-14	8.76E-08	3.35E-06	1.52E+01	1.62E-07	2.19E-05	6.88E-08	-3.03E-07	2.09E-06	1.33E-08	-1.25E-08	3.78E-13	-9.53E-14	-2.85E-09	-3.73E-09	7.40E+00	0.00E+00	0.00E+00	-3.76E-22	1.67E-153	4.28E-06
2.92E-06	306.983	1.20E+19	0.00E+00	7.38E+00	5.26E+05	-7.76E-06	5.46E+01	3.34E+05	1.89E+01	1.39E+05	7.27E-04	9.49E+00	1.27E+02	8.38E-02	1.56E+02	1.02E-04	1.07E-01	7.77E+00	1.77E+01	0.00E+00	3.38E+00	1.95E-01	5.68E-02	7.47E-01	7.78E-14	3.04E+00	6.55E-04	2.04E-01	2.83E-14	8.83E-08	3.35E-06	1.52E+01	1.72E-07	2.17E-05	6.77E-08	-2.79E-07	2.10E-06	1.32E-08	-1.25E-08	3.78E-13	-1.70E-14	-2.85E-09	-3.73E-09	7.38E+00	0.00E+00	0.00E+00	-3.76E-22	1.67E-153	4.24E-06
2.95E-06	306.988	1.20E+19	0.00E+00	7.36E+00	5.26E+05	-7.76E-06	5.45E+01	3.34E+05	1.85E+01	1.39E+05	7.20E-04	9.66E+00	1.27E+02	8.29E-02	1.56E+02	9.49E-05	1.00E-01	7.78E+00	1.77E+01	0.00E+00	3.40E+00	1.95E-01	5.83E-02	7.47E-01	8.00E-14	3.09E+00	6.84E-04	2.05E-01	2.84E-14	8.90E-08	3.35E-06	1.51E+01	1.82E-07	2.14E-05	6.66E-08	-2.55E-07	2.10E-06	1.32E-08	-1.24E-08	3.78E-13	-4.66E-14	-2.85E-09	-3.73E-09	7.36E+00	0.00E+00	0.00E+00	-3.76E-22	1.66E-153	4.20E-06
2.99E-06	306.993	1.20E+19	0.00E+00	7.34E+00	5.26E+05	-7.76E-06	5.43E+01	3.34E+05	1.81E+01	1.39E+05	7.13E-04	9.83E+00	1.28E+02	8.20E-02	1.56E+02	8.84E-05	9.32E-02	7.79E+00	1.77E+01	0.00E+00	3.43E+00	1.95E-01	5.99E-02	7.46E-01	8.22E-14	3.15E+00	7.13E-04	2.06E-01	2.84E-14	8.97E-08	3.35E-06	1.51E+01	1.93E-07	2.12E-05	6.56E-08	-2.32E-07	2.10E-06	1.31E-08	-1.24E-08	3.78E-13	-9.58E-13	-2.85E-09	-3.73E-09	7.34E+00	0.00E+00	0.00E+00	-3.76E-22	1.66E-153	4.16E-06
3.03E-06	306.997	1.20E+19	0.00E+00	7.32E+00	5.26E+05	-7.76E-06	5.42E+01	3.34E+05	1.77E+01	1.39E+05	7.07E-04	1.00E+01	1.29E+02	8.12E-02	1.56E+02	8.23E-05	8.67E-02	7.80E+00	1.77E+01	0.00E+00	3.45E+00	1.95E-01	6.15E-02	7.45E-01	8.44E-14	3.21E+00	7.44E-04	2.07E-01	2.85E-14	9.04E-08	3.35E-06	1.50E+01	2.05E-07	2.10E-05	6.46E-08	-2.08E-07	2.10E-06	1.31E-08	-1.23E-08	3.77E-13	-3.97E-12	-2.85E-09	-3.73E-09	7.32E+00	0.00E+00	0.00E+00	-3.76E-22	1.65E-153	4.12E-06
3.07E-06	307.002	1.20E+19	0.00E+00	7.30E+00	5.26E+05	-7.76E-06	5.41E+01	3.34E+05	1.74E+01	1.39E+05	7.02E-04	1.02E+01	1.29E+02	8.04E-02	1.56E+02	7.66E-05	8.07E-02	7.81E+00	1.77E+01	0.00E+00	3.48E+00	1.95E-01	6.31E-02	7.45E-01	8.67E-14	3.27E+00	7.76E-04	2.08E-01	2.85E-14	9.11E-08	3.35E-06	1.50E+01	2.17E-07	2.07E-05	6.36E-08	-1.84E-07	2.10E-06	1.30E-08	-1.23E-08	3.77E-13	-1.03E-11	-2.84E-09	-3.73E-09	7.30E+00	0.00E+00	0.00E+00	-3.76E-22	1.65E-153	4.08E-06
3.11E-06	307.007	1.20E+19	0.00E+00	7.27E+00	5.26E+05	-7.76E-06	5.40E+01	3.34E+05	1.70E+01	1.39E+05	6.96E-04	1.04E+01	1.30E+02	7.96E-02	1.56E+02	7.12E-05	7.50E-02	7.82E+00	1.77E+01	0.00E+00	3.51E+00	1.95E-01	6.48E-02	7.44E-01	8.91E-14	3.32E+00	8.09E-04	2.09E-01	2.86E-14	9.17E-08	3.35E-06	1.49E+01	2.29E-07	2.05E-05	6.26E-08	-1.61E-07	2.10E-06	1.30E-08	-1.22E-08	3.77E-13	-1.97E-11	-2.83E-09	-3.73E-09	7.27E+00	0.00E+00	0.00E+00	-3.76E-22	1.64E-153	4.04E-06
3.15E-06	307.011	1.20E+19	0.00E+00	7.25E+00	5.26E+05	-7.76E-06	5.38E+01	3.34E+05	1.67E+01	1.39E+05	6.92E-04	1.05E+01	1.30E+02	7.88E-02	1.56E+02	6.62E-05	6.96E-02	7.83E+00	1.77E+01	0.00E+00	3.53E+00	1.95E-01	6.65E-02	7.42E-01	9.15E-14	3.38E+00	8.44E-04	2.10E-01	2.86E-14	9.24E-08	3.35E-06	1.48E+01	2.43E-07	2.03E-05	6.17E-08	-1.37E-07	2.10E-06	1.29E-08	-1.21E-08	3.77E-13	-2.90E-11	-2.82E-09	-3.73E-09	7.25E+00	0.00E+00	0.00E+00	-3.76E-22	1.64E-153	4.00E-06
3.19E-06	307.016	1.20E+19	0.00E+00	7.23E+00	5.26E+05	-7.76E-06	5.37E+01	3.34E+05	1.63E+01	1.39E+05	6.87E-04	1.07E+01	1.31E+02	7.80E-02	1.56E+02	6.14E-05	6.46E-02	7.84E+00	1.77E+01	0.00E+00	3.56E+00	1.95E-01	6.82E-02	7.41E-01	9.40E-14	3.44E+00	8.80E-04	2.11E-01	2.87E-14	9.30E-08	3.35E-06	1.48E+01	2.57E-07	2.01E-05	6.08E-08	-1.14E-07	2.10E-06	1.29E-08	-1.21E-08	3.76E-13	-2.85E-11	-2.82E-09	-3.73E-09	7.23E+00	0.00E+00	0.00E+00	-3.76E-22	1.63E-153	3.96E-06
3.23E-06	307.02	1.20E+19	0.00E+00	7.21E+00	5.26E+05	-7.76E-06	5.35E+01	3.34E+05	1.60E+01	1.39E+05	6.83E-04	1.09E+01	1.31E+02	7.72E-02	1.56E+02	5.70E-05	5.99E-02	7.85E+00	1.77E+01	0.00E+00	3.59E+00	1.95E-01	7.00E-02	7.40E-01	9.66E-14	3.50E+00	9.17E-04	2.12E-01	2.87E-14	9.36E-08	3.35E-06	1.47E+01	2.72E-07	1.98E-05	5.99E-08	-9.06E-08	2.10E-06	1.28E-08	-1.20E-08	3.76E-13	-5.62E-12	-2.85E-09	-3.73E-09	7.21E+00	0.00E+00	0.00E+00	-3.76E-22	1.63E-153	3.92E-06
3.28E-06	307.024	1.20E+19	0.00E+00	7.19E+00	5.26E+05	-7.76E-06	5.34E+01	3.34E+05	1.57E+01	1.39E+05	6.79E-04	1.11E+01	1.32E+02	7.65E-02	1.56E+02	5.28E-05	5.55E-02	7.86E+00	1.77E+01	0.00E+00	3.62E+00	1.95E-01	7.19E-02	7.38E-01	9.92E-14	3.56E+00	9.56E-04	2.13E-01	2.87E-14	9.42E-08	3.35E-06	1.46E+01	2.88E-07	1.96E-05	5.90E-08	-6.74E-08	2.10E-06	1.28E-08	-1.19E-08	3.76E-13	-3.05E-13	-2.85E-09	-3.73E-09	7.19E+00	0.00E+00	0.00E+00	-3.76E-22	1.62E-153	3.88E-06
3.32E-06	307.029	1.20E+19	0.00E+00	7.17E+00	5.26E+05	-7.76E-06	5.32E+01	3.34E+05	1.54E+01	1.39E+05	6.76E-04	1.13E+01	1.33E+02	7.58E-02	1.56E+02	4.90E-05	5.13E-02	7.87E+00	1.77E+01	0.00E+00	3.65E+00	1.95E-01	7.38E-02	7.37E-01	1.02E-13	3.62E+00	9.96E-04	2.14E-01	2.88E-14	9.48E-08	3.35E-06	1.46E+01	3.05E-07	1.94E-05	5.81E-08	-4.42E-08	2.10E-06	1.27E-08	-1.19E-08	3.76E-13	-7.67E-11	-2.78E-09	-3.73E-09	7.17E+00	0.00E+00	0.00E+00	-3.76E-22	1.62E-153	3.84E-06
3.36E-06	307.033	1.20E+19	0.00E+00	7.15E+00	5.26E+05	-7.76E-06	5.31E+01	3.34E+05	1.51E+01	1.39E+05	6.72E-04	1.15E+01	1.33E+02	7.50E-02	1.56E+02	4.53E-05	4.75E-02	7.88E+00	1.77E+01	0.00E+00	3.69E+00	1.95E-01	7.57E-02	7.35E-01	1.05E-13	3.69E+00	1.04E-03	2.15E-01	2.88E-14	9.54E-08	3.35E-06	1.45E+01	3.22E-07	1.92E-05	5.73E-08	-2.11E-08	2.10E-06	1.27E-08	-1.18E-08	3.75E-13	-2.64E-10	-2.59E-09	-3.73E-09	7.15E+00	0.00E+00	0.00E+00	-3.76E-22	1.62E-153	3.80E-06
3.40E-06	307.037	1.20E+19	0.00E+00	7.13E+00	5.26E+05	-7.76E-06	5.29E+01	3.34E+05	1.48E+01	1.39E+05	6.69E-04	1.17E+01	1.34E+02	7.44E-02	1.56E+02	4.19E-05	4.39E-02	7.89E+00	1.77E+01	0.00E+00	3.72E+00	1.95E-01	7.77E-02	7.33E-01	1.07E-13	3.75E+00	1.08E-03	2.16E-01	2.89E-14	9.60E-08	3.35E-06	1.45E+01	3.41E-07	1.90E-05	5.65E-08	-1.83E-09	2.09E-06	1.26E-08	-1.18E-08	3.77E-13	-4.91E-10	-2.36E-09	-3.73E-09	7.13E+00	0.00E+00	0.00E+00	-3.76E-22	1.61E-153	3.76E-06
3.45E-06	307.041	1.20E+19	0.00E+00	7.10E+00	5.26E+05	-7.91E-06	5.27E+01	3.34E+05	1.45E+01	1.39E+05	6.67E-04	1.19E+01	1.34E+02	7.37E-02	1.56E+02	3.87E-05	4.05E-02	7.90E+00	1.77E+01	0.00E+00	3.75E+00	1.95E-01	7.97E-02	7.31E-01	1.10E-13	3.81E+00	1.13E-03	2.17E-01	2.89E-14	9.66E-08	3.38E-06	1.44E+01	3.61E-07	1.88E-05	5.57E-08	4.13E-12	2.09E-06	1.26E-08	6.43E-17	3.90E-13	0.00E+00	6.08E-30	-4.15E-22	7.10E+00	0.00E+00	0.00E+00	2.14E-144	7.38E-155	3.72E-06
3.49E-06	307.045	1.20E+19	0.00E+00	7.08E+00	5.26E+05	-7.91E-06	5.26E+01	3.34E+05	1.43E+01	1.39E+05	6.64E-04	1.21E+01	1.35E+02	7.30E-02	1.56E+02	3.58E-05	3.74E-02	7.91E+00	1.77E+01	0.00E+00	3.78E+00	1.95E-01	8.18E-02	7.29E-01	1.13E-13	3.88E+00	1.18E-03	2.17E-01	2.89E-14	9.72E-08	3.40E-06	1.43E+01	3.81E-07	1.86E-05	5.49E-08	4.15E-12	2.09E-06	1.26E-08	6.57E-17	4.02E-13	0.00E+00	-2.35E-29	-5.37E-22	7.08E+00	0.00E+00	0.00E+00	2.95E-144	7.36E-155	3.68E-06
3.53E-06	307.049	1.20E+19	0.00E+00	7.06E+00	5.26E+05	-7.91E-06	5.24E+01	3.34E+05	1.40E+01	1.39E+05	6.62E-04	1.23E+01	1.35E+02	7.24E-02	1.56E+02	3.30E-05	3.45E-02	7.92E+00	1.77E+01	0.00E+00	3.82E+00	1.95E-01	8.40E-02	7.27E-01	1.16E-13	3.94E+00	1.22E-03	2.18E-01	2.90E-14	9.78E-08	3.42E-06	1.43E+01	4.03E-07	1.84E-05	5.42E-08	4.18E-12	2.08E-06	1.26E-08	6.71E-17	4.15E-13	-3.50E-42	-9.62E-28	-6.13E-22	7.06E+00	0.00E+00	0.00E+00	3.25E-144	7.34E-155	3.64E-06
3.58E-06	307.053	1.20E+19	0.00E+00	7.04E+00	5.26E+05	-7.91E-06	5.22E+01	3.34E+05	1.38E+01	1.39E+05	6.60E-04	1.25E+01	1.36E+02	7.17E-02	1.56E+02	3.04E-05	3.17E-02	7.93E+00	1.76E+01	0.00E+00	3.85E+00	1.95E-01	8.62E-02	7.25E-01	1.19E-13	4.01E+00	1.28E-03	2.19E-01	2.90E-14	9.83E-08	3.45E-06	1.42E+01	4.27E-07	1.82E-05	5.34E-08	4.20E-12	2.08E-06	1.26E-08	6.85E-17	4.28E-13	-3.18E-41	-3.60E-27	-1.53E-20	7.04E+00	0.00E+00	0.00E+00	3.37E-144	7.31E-155	3.60E-06
3.62E-06	307.057	1.20E+19	0.00E+00	7.02E+00	5.26E+05	-7.91E-06	5.20E+01	3.34E+05	1.35E+01	1.39E+05	6.58E-04	1.27E+01	1.36E+02	7.11E-02	1.56E+02	2.81E-05	2.92E-02	7.94E+00	1.76E+01	0.00E+00	3.89E+00	1.95E-01	8.84E-02	7.22E-01	1.22E-13	4.07E+00	1.33E-03	2.20E-01	2.90E-14	9.89E-08	3.47E-06	1.41E+01	4.51E-07	1.81E-05	5.27E-08	4.23E-12	2.07E-06	1.26E-08	6.99E-17	4.42E-13	-7.34E-41	1.31E-27	-5.57E-20	7.02E+00	0.00E+00	0.00E+00	3.41E-144	7.29E-155	3.56E-06
3.67E-06	307.061	1.20E+19	0.00E+00	6.99E+00	5.26E+05	-7.91E-06	5.19E+01	3.34E+05	1.33E+01	1.39E+05	6.56E-04	1.29E+01	1.37E+02	7.05E-02	1.56E+02	2.58E-05	2.68E-02	7.95E+00	1.76E+01	0.00E+00	3.92E+00	1.95E-01	9.08E-02	7.20E-01	1.26E-13	4.14E+00	1.39E-03	2.21E-01	2.90E-14	9.95E-08	3.49E-06	1.41E+01	4.77E-07	1.79E-05	5.20E-08	4.25E-12	2.07E-06	1.26E-08	7.14E-17	4.55E-13	-1.96E-41	-4.73E-26	-1.15E-19	6.99E+00	0.00E+00	0.00E+00	3.43E-144	7.27E-155	3.53E-06
3.71E-06	307.065	1.20E+19	0.00E+00	6.97E+00	5.26E+05	-7.91E-06	5.17E+01	3.34E+05	1.31E+01	1.39E+05	6.55E-04	1.31E+01	1.37E+02	6.99E-02	1.56E+02	2.37E-05	2.46E-02	7.96E+00	1.76E+01	0.00E+00	3.96E+00	1.95E-01	9.31E-02	7.17E-01	1.29E-13	4.21E+00	1.44E-03	2.22E-01	2.91E-14	1.00E-07	3.51E-06	1.40E+01	5.04E-07	1.77E-05	5.14E-08	4.27E-12	2.06E-06	1.26E-08	7.29E-17	4.69E-13	-9.64E-41	-4.11E-25	-1.62E-19	6.97E+00	0.00E+00	0.00E+00	3.44E-144	7.24E-155	3.49E-06
3.76E-06	307.069	1.19E+19	0.00E+00	6.95E+00	5.26E+05	-7.91E-06	5.15E+01	3.34E+05	1.28E+01	1.39E+05	6.53E-04	1.33E+01	1.38E+02	6.93E-02	1.56E+02	2.18E-05	2.26E-02	7.97E+00	1.76E+01	0.00E+00	4.00E+00	1.95E-01	9.56E-02	7.14E-01	1.32E-13	4.28E+00	1.50E-03	2.22E-01	2.91E-14	1.01E-07	3.54E-06	1.39E+01	5.33E-07	1.75E-05	5.07E-08	4.29E-12	2.05E-06	1.27E-08	7.44E-17	4.83E-13	-1.19E-39	-1.56E-24	-1.38E-19	6.95E+00	0.00E+00	0.00E+00	3.44E-144	7.22E-155	3.45E-06
3.81E-06	307.073	1.19E+19	0.00E+00	6.93E+00	5.26E+05	-7.91E-06	5.13E+01	3.34E+05	1.26E+01	1.39E+05	6.52E-04	1.36E+01	1.38E+02	6.88E-02	1.56E+02	2.00E-05	2.07E-02	7.98E+00	1.76E+01	0.00E+00	4.04E+00	1.95E-01	9.81E-02	7.11E-01	1.36E-13	4.35E+00	1.57E-03	2.23E-01	2.91E-14	1.01E-07	3.56E-06	1.39E+01	5.63E-07	1.74E-05	5.01E-08	4.30E-12	2.04E-06	1.27E-08	7.58E-17	4.97E-13	-4.64E-39	-4.16E-24	1.79E-20	6.93E+00	0.00E+00	0.00E+00	3.44E-144	7.20E-155	3.41E-06
3.85E-06	307.077	1.19E+19	0.00E+00	6.90E+00	5.26E+05	-7.91E-06	5.11E+01	3.34E+05	1.24E+01	1.39E+05	6.51E-04	1.38E+01	1.39E+02	6.82E-02	1.56E+02	1.84E-05	1.90E-02	8.00E+00	1.76E+01	0.00E+00	4.07E+00	1.95E-01	1.01E-01	7.08E-01	1.39E-13	4.42E+00	1.63E-03	2.24E-01	2.91E-14	1.02E-07	3.58E-06	1.38E+01	5.96E-07	1.72E-05	4.95E-08	4.32E-12	2.04E-06	1.27E-08	7.73E-17	5.12E-13	-1.18E-38	-9.17E-24	-9.50E-20	6.90E+00	0.00E+00	0.00E+00	3.44E-144	7.17E-155	3.37E-06
3.90E-06	307.08	1.19E+19	0.00E+00	6.88E+00	5.26E+05	-7.91E-06	5.09E+01	3.34E+05	1.22E+01	1.39E+05	6.50E-04	1.40E+01	1.39E+02	6.77E-02	1.56E+02	1.68E-05	1.74E-02	8.01E+00	1.76E+01	0.00E+00	4.11E+00	1.95E-01	1.03E-01	7.05E-01	1.43E-13	4.49E+00	1.70E-03	2.25E-01	2.92E-14	1.02E-07	3.60E-06	1.37E+01	6.30E-07	1.70E-05	4.89E-08	4.33E-12	2.03E-06	1.27E-08	7.89E-17	5.27E-13	-2.41E-38	-1.79E-23	-1.59E-18	6.88E+00	0.00E+00	0.00E+00	3.44E-144	7.15E-155	3.34E-06
3.95E-06	307.084	1.19E+19	0.00E+00	6.86E+00	5.26E+05	-7.91E-06	5.07E+01	3.34E+05	1.20E+01	1.39E+05	6.49E-04	1.42E+01	1.40E+02	6.72E-02	1.56E+02	1.54E-05	1.59E-02	8.02E+00	1.76E+01	0.00E+00	4.15E+00	1.95E-01	1.06E-01	7.02E-01	1.47E-13	4.56E+00	1.77E-03	2.26E-01	2.92E-14	1.03E-07	3.63E-06	1.37E+01	6.65E-07	1.69E-05	4.84E-08	4.34E-12	2.02E-06	1.27E-08	8.03E-17	5.41E-13	-4.22E-38	-3.17E-23	-6.60E-18	6.86E+00	0.00E+00	0.00E+00	3.44E-144	7.13E-155	3.30E-06
4.00E-06	307.088	1.19E+19	0.00E+00	6.84E+00	5.26E+05	-7.91E-06	5.05E+01	3.34E+05	1.18E+01	1.39E+05	6.49E-04	1.45E+01	1.41E+02	6.67E-02	1.56E+02	1.41E-05	1.45E-02	8.03E+00	1.75E+01	0.00E+00	4.19E+00	1.95E-01	1.09E-01	6.99E-01	1.51E-13	4.63E+00	1.85E-03	2.26E-01	2.92E-14	1.03E-07	3.65E-06	1.36E+01	7.03E-07	1.67E-05	4.78E-08	4.36E-12	2.01E-06	1.27E-08	8.17E-17	5.57E-13	-6.52E-38	-5.22E-23	-1.86E-17	6.84E+00	0.00E+00	0.00E+00	3.44E-144	7.10E-155	3.26E-06
4.05E-06	307.092	1.19E+19	0.00E+00	6.81E+00	5.26E+05	-7.91E-06	5.03E+01	3.34E+05	1.17E+01	1.39E+05	6.48E-04	1.47E+01	1.41E+02	6.62E-02	1.56E+02	1.29E-05	1.32E-02	8.04E+00	1.75E+01	0.00E+00	4.23E+00	1.95E-01	1.12E-01	6.96E-01	1.55E-13	4.71E+00	1.92E-03	2.27E-01	2.92E-14	1.04E-07	3.67E-06	1.35E+01	7.43E-07	1.66E-05	4.73E-08	4.37E-12	2.00E-06	1.27E-08	8.33E-17	5.72E-13	-8.96E-38	-7.98E-23	-4.26E-17	6.81E+00	0.00E+00	0.00E+00	3.44E-144	7.08E-155	3.22E-06
4.10E-06	307.096	1.19E+19	0.00E+00	6.79E+00	5.26E+05	-7.91E-06	5.01E+01	3.34E+05	1.15E+01	1.39E+05	6.47E-04	1.50E+01	1.42E+02	6.57E-02	1.55E+02	1.17E-05	1.20E-02	8.05E+00	1.75E+01	0.00E+00	4.27E+00	1.95E-01	1.15E-01	6.92E-01	1.59E-13	4.78E+00	2.00E-03	2.28E-01	2.92E-14	1.04E-07	3.69E-06	1.34E+01	7.86E-07	1.64E-05	4.68E-08	4.37E-12	1.99E-06	1.27E-08	8.51E-17	5.88E-13	-1.07E-37	-1.13E-22	-8.54E-17	6.79E+00	0.00E+00	0.00E+00	3.44E-144	7.06E-155	3.19E-06
4.15E-06	307.099	1.19E+19	0.00E+00	6.77E+00	5.26E+05	-7.91E-06	4.99E+01	3.34E+05	1.13E+01	1.39E+05	6.47E-04	1.52E+01	1.42E+02	6.52E-02	1.55E+02	1.07E-05	1.09E-02	8.06E+00	1.75E+01	0.00E+00	4.31E+00	1.95E-01	1.18E-01	6.89E-01	1.63E-13	4.86E+00	2.09E-03	2.29E-01	2.92E-14	1.05E-07	3.71E-06	1.34E+01	8.30E-07	1.63E-05	4.63E-08	4.38E-12	1.98E-06	1.27E-08	8.61E-17	6.04E-13	-1.04E-37	-1.44E-22	-1.56E-16	6.77E+00	0.00E+00	0.00E+00	3.44E-144	7.03E-155	3.15E-06
4.20E-06	307.103	1.19E+19	0.00E+00	6.74E+00	5.26E+05	-7.91E-06	4.97E+01	3.34E+05	1.12E+01	1.39E+05	6.47E-04	1.55E+01	1.43E+02	6.48E-02	1.55E+02	9.75E-06	9.92E-03	8.07E+00	1.75E+01	0.00E+00	4.36E+00	1.95E-01	1.21E-01	6.85E-01	1.68E-13	4.93E+00	2.17E-03	2.29E-01	2.93E-14	1.05E-07	3.74E-06	1.33E+01	8.77E-07	1.62E-05	4.59E-08	4.38E-12	1.97E-06	1.27E-08	8.67E-17	6.20E-13	-6.68E-38	-1.57E-22	-2.64E-16	6.74E+00	0.00E+00	0.00E+00	3.44E-144	7.01E-155	3.11E-06
4.25E-06	307.107	1.19E+19	0.00E+00	6.72E+00	5.26E+05	-7.91E-06	4.95E+01	3.34E+05	1.10E+01	1.39E+05	6.46E-04	1.57E+01	1.43E+02	6.44E-02	1.55E+02	8.87E-06	9.00E-03	8.08E+00	1.74E+01	0.00E+00	4.40E+00	1.95E-01	1.24E-01	6.81E-01	1.72E-13	5.01E+00	2.26E-03	2.30E-01	2.93E-14	1.06E-07	3.76E-06	1.32E+01	9.27E-07	1.60E-05	4.54E-08	4.39E-12	1.96E-06	1.27E-08	8.93E-17	6.36E-13	-4.91E-39	-1.20E-22	-4.22E-16	6.72E+00	0.00E+00	0.00E+00	3.44E-144	6.98E-155	3.07E-06
4.31E-06	307.111	1.19E+19	0.00E+00	6.70E+00	5.26E+05	-7.91E-06	4.93E+01	3.34E+05	1.09E+01	1.39E+05	6.46E-04	1.60E+01	1.44E+02	6.39E-02	1.55E+02	8.06E-06	8.15E-03	8.10E+00	1.74E+01	0.00E+00	4.44E+00	1.95E-01	1.27E-01	6.78E-01	1.77E-13	5.09E+00	2.36E-03	2.31E-01	2.93E-14	1.06E-07	3.78E-06	1.31E+01	9.80E-07	1.59E-05	4.50E-08	4.39E-12	1.95E-06	1.27E-08	9.22E-17	6.53E-13	-1.11E-38	-1.73E-23	-6.40E-16	6.70E+00	0.00E+00	0.00E+00	3.44E-144	6.96E-155	3.04E-06
4.36E-06	307.115	1.19E+19	0.00E+00	6.67E+00	5.26E+05	-7.91E-06	4.91E+01	3.34E+05	1.07E+01	1.39E+05	6.46E-04	1.62E+01	1.44E+02	6.35E-02	1.55E+02	7.32E-06	7.38E-03	8.11E+00	1.74E+01	0.00E+00	4.48E+00	1.95E-01	1.30E-01	6.74E-01	1.81E-13	5.17E+00	2.46E-03	2.32E-01	2.93E-14	1.07E-07	3.80E-06	1.31E+01	1.04E-06	1.58E-05	4.46E-08	4.39E-12	1.93E-06	1.27E-08	8.99E-17	6.70E-13	-3.37E-37	3.44E-23	-9.32E-16	6.67E+00	0.00E+00	0.00E+00	3.44E-144	6.93E-155	3.00E-06
4.41E-06	307.118	1.19E+19	0.00E+00	6.65E+00	5.26E+05	-7.91E-06	4.88E+01	3.34E+05	1.06E+01	1.39E+05	6.46E-04	1.65E+01	1.44E+02	6.31E-02	1.55E+02	6.64E-06	6.66E-03	8.12E+00	1.74E+01	0.00E+00	4.53E+00	1.95E-01	1.34E-01	6.70E-01	1.86E-13	5.25E+00	2.56E-03	2.32E-01	2.93E-14	1.07E-07	3.82E-06	1.30E+01	1.09E-06	1.56E-05	4.42E-08	4.38E-12	1.92E-06	1.27E-08	8.50E-17	6.87E-13	-1.47E-36	-3.72E-22	-1.30E-15	6.65E+00	0.00E+00	0.00E+00	3.44E-144	6.91E-155	2.97E-06
4.47E-06	307.122	1.19E+19	0.00E+00	6.63E+00	5.26E+05	-7.91E-06	4.86E+01	3.34E+05	1.05E+01	1.39E+05	6.46E-04	1.68E+01	1.45E+02	6.28E-02	1.55E+02	6.02E-06	6.01E-03	8.13E+00	1.73E+01	0.00E+00	4.57E+00	1.95E-01	1.37E-01	6.66E-01	1.91E-13	5.33E+00	2.67E-03	2.33E-01	2.93E-14	1.07E-07	3.85E-06	1.29E+01	1.16E-06	1.55E-05	4.38E-08	4.38E-12	1.91E-06	1.28E-08	9.60E-17	7.04E-13	-4.21E-36	-2.07E-21	-1.76E-15	6.63E+00	0.00E+00	0.00E+00	3.44E-144	6.89E-155	2.93E-06
4.52E-06	307.126	1.19E+19	0.00E+00	6.60E+00	5.26E+05	-7.91E-06	4.84E+01	3.34E+05	1.03E+01	1.39E+05	6.45E-04	1.71E+01	1.45E+02	6.24E-02	1.55E+02	5.45E-06	5.42E-03	8.14E+00	1.73E+01	0.00E+00	4.62E+00	1.95E-01	1.41E-01	6.62E-01	1.97E-13	5.41E+00	2.78E-03	2.34E-01	2.93E-14	1.08E-07	3.87E-06	1.28E+01	1.22E-06	1.54E-05	4.35E-08	4.38E-12	1.90E-06	1.28E-08	1.22E-16	7.21E-13	-9.68E-36	-6.52E-21	-2.30E-15	6.60E+00	0.00E+00	0.00E+00	3.44E-144	6.86E-155	2.89E-06
4.58E-06	307.13	1.19E+19	0.00E+00	6.58E+00	5.26E+05	-7.91E-06	4.82E+01	3.34E+05	1.02E+01	1.39E+05	6.45E-04	1.73E+01	1.46E+02	6.20E-02	1.55E+02	4.92E-06	4.88E-03	8.15E+00	1.73E+01	0.00E+00	4.66E+00	1.95E-01	1.45E-01	6.57E-01	2.02E-13	5.49E+00	2.90E-03	2.35E-01	2.93E-14	1.08E-07	3.89E-06	1.27E+01	1.29E-06	1.53E-05	4.31E-08	4.37E-12	1.88E-06	1.28E-08	1.01E-16	7.39E-13	-1.93E-35	-1.59E-20	-2.90E-15	6.58E+00	0.00E+00	0.00E+00	3.44E-144	6.84E-155	2.86E-06
4.63E-06	307.134	1.19E+19	0.00E+00	6.55E+00	5.26E+05	-7.91E-06	4.80E+01	3.34E+05	1.01E+01	1.39E+05	6.45E-04	1.76E+01	1.46E+02	6.17E-02	1.55E+02	4.45E-06	4.38E-03	8.17E+00	1.73E+01	0.00E+00	4.71E+00	1.95E-01	1.49E-01	6.53E-01	2.08E-13	5.57E+00	3.02E-03	2.35E-01	2.93E-14	1.09E-07	3.91E-06	1.27E+01	1.37E-06	1.52E-05	4.28E-08	4.33E-12	1.87E-06	1.28E-08	-1.15E-17	7.57E-13	-3.44E-35	-3.36E-20	-3.51E-15	6.55E+00	0.00E+00	0.00E+00	3.44E-144	6.81E-155	2.82E-06
4.69E-06	307.138	1.19E+19	0.00E+00	6.53E+00	5.26E+05	-7.91E-06	4.78E+01	3.34E+05	1.00E+01	1.39E+05	6.45E-04	1.79E+01	1.47E+02	6.14E-02	1.55E+02	4.01E-06	3.93E-03	8.18E+00	1.72E+01	0.00E+00	4.75E+00	1.95E-01	1.52E-01	6.49E-01	2.13E-13	5.66E+00	3.14E-03	2.36E-01	2.93E-14	1.09E-07	3.93E-06	1.26E+01	1.44E-06	1.51E-05	4.25E-08	4.34E-12	1.85E-06	1.28E-08	-1.59E-16	7.74E-13	-5.60E-35	-6.36E-20	-4.07E-15	6.53E+00	0.00E+00	0.00E+00	3.44E-144	6.79E-155	2.78E-06
4.75E-06	307.142	1.19E+19	0.00E+00	6.51E+00	5.26E+05	-7.91E-06	4.75E+01	3.34E+05	9.89E+00	1.39E+05	6.45E-04	1.82E+01	1.47E+02	6.10E-02	1.55E+02	3.62E-06	3.52E-03	8.19E+00	1.72E+01	0.00E+00	4.80E+00	1.95E-01	1.56E-01	6.44E-01	2.19E-13	5.74E+00	3.28E-03	2.37E-01	2.94E-14	1.10E-07	3.96E-06	1.25E+01	1.53E-06	1.50E-05	4.22E-08	4.41E-12	1.84E-06	1.28E-08	-4.43E-17	7.93E-13	-8.39E-35	-1.11E-19	-4.46E-15	6.51E+00	0.00E+00	0.00E+00	3.44E-144	6.76E-155	2.75E-06
4.81E-06	307.146	1.19E+19	0.00E+00	6.48E+00	5.26E+05	-7.91E-06	4.73E+01	3.34E+05	9.79E+00	1.39E+05	6.45E-04	1.85E+01	1.48E+02	6.07E-02	1.55E+02	3.26E-06	3.15E-03	8.20E+00	1.72E+01	0.00E+00	4.84E+00	1.95E-01	1.61E-01	6.40E-01	2.25E-13	5.83E+00	3.41E-03	2.38E-01	2.94E-14	1.10E-07	3.98E-06	1.24E+01	1.61E-06	1.48E-05	4.19E-08	4.36E-12	1.82E-06	1.28E-08	4.92E-16	8.12E-13	-1.15E-34	-1.83E-19	-4.51E-15	6.48E+00	0.00E+00	0.00E+00	3.44E-144	6.73E-155	2.71E-06
4.87E-06	307.15	1.19E+19	0.00E+00	6.46E+00	5.26E+05	-7.91E-06	4.71E+01	3.34E+05	9.69E+00	1.39E+05	6.45E-04	1.88E+01	1.48E+02	6.04E-02	1.55E+02	2.93E-06	2.81E-03	8.22E+00	1.71E+01	0.00E+00	4.89E+00	1.95E-01	1.65E-01	6.35E-01	2.32E-13	5.92E+00	3.56E-03	2.38E-01	2.94E-14	1.11E-07	4.00E-06	1.23E+01	1.71E-06	1.47E-05	4.16E-08	4.04E-12	1.81E-06	1.28E-08	8.84E-17	8.30E-13	-1.42E-34	-2.86E-19	-4.00E-15	6.46E+00	0.00E+00	0.00E+00	3.44E-144	6.71E-155	2.68E-06
4.93E-06	307.154	1.19E+19	0.00E+00	6.43E+00	5.26E+05	-7.91E-06	4.69E+01	3.34E+05	9.60E+00	1.39E+05	6.45E-04	1.91E+01	1.49E+02	6.02E-02	1.55E+02	2.63E-06	2.50E-03	8.23E+00	1.71E+01	0.00E+00	4.93E+00	1.95E-01	1.69E-01	6.30E-01	2.38E-13	6.00E+00	3.71E-03	2.39E-01	2.94E-14	1.11E-07	4.02E-06	1.22E+01	1.80E-06	1.46E-05	4.14E-08	4.10E-12	1.79E-06	1.28E-08	-4.91E-15	8.47E-13	-1.50E-34	-4.27E-19	-2.62E-15	6.43E+00	0.00E+00	0.00E+00	3.44E-144	6.68E-155	2.64E-06
4.99E-06	307.158	1.19E+19	0.00E+00	6.41E+00	5.26E+05	-7.91E-06	4.66E+01	3.34E+05	9.51E+00	1.39E+05	6.45E-04	1.94E+01	1.49E+02	5.99E-02	1.55E+02	2.37E-06	2.23E-03	8.24E+00	1.71E+01	0.00E+00	4.98E+00	1.95E-01	1.74E-01	6.25E-01	2.45E-13	6.09E+00	3.87E-03	2.40E-01	2.94E-14	1.11E-07	4.04E-06	1.22E+01	1.91E-06	1.45E-05	4.11E-08	4.68E-12	1.78E-06	1.28E-08	-2.17E-14	8.66E-13	-1.17E-34	-6.08E-19	-4.37E-16	6.41E+00	0.00E+00	0.00E+00	3.44E-144	6.66E-155	2.61E-06
5.05E-06	307.162	1.19E+19	0.00E+00	6.38E+00	5.26E+05	-7.91E-06	4.64E+01	3.34E+05	9.42E+00	1.39E+05	6.46E-04	1.98E+01	1.50E+02	5.96E-02	1.55E+02	2.12E-06	1.98E-03	8.25E+00	1.70E+01	0.00E+00	5.03E+00	1.95E-01	1.78E-01	6.21E-01	2.52E-13	6.19E+00	4.03E-03	2.41E-01	2.94E-14	1.12E-07	4.07E-06	1.21E+01	2.02E-06	1.45E-05	4.09E-08	3.42E-12	1.76E-06	1.28E-08	-6.21E-14	8.85E-13	-2.15E-35	-8.30E-19	3.04E-16	6.38E+00	0.00E+00	0.00E+00	3.44E-144	6.63E-155	2.57E-06
5.12E-06	307.166	1.19E+19	0.00E+00	6.36E+00	5.26E+05	-7.91E-06	4.62E+01	3.34E+05	9.34E+00	1.39E+05	6.46E-04	2.01E+01	1.50E+02	5.93E-02	1.55E+02	1.90E-06	1.75E-03	8.27E+00	1.70E+01	0.00E+00	5.08E+00	1.95E-01	1.83E-01	6.16E-01	2.59E-13	6.28E+00	4.20E-03	2.41E-01	2.94E-14	1.12E-07	4.09E-06	1.20E+01	2.13E-06	1.44E-05	4.07E-08	1.93E-12	1.75E-06	1.28E-08	-1.44E-13	8.97E-13	1.19E-35	-1.08E-18	-5.99E-15	6.36E+00	0.00E+00	0.00E+00	3.44E-144	6.60E-155	2.54E-06
5.18E-06	307.17	1.19E+19	0.00E+00	6.33E+00	5.26E+05	-7.91E-06	4.60E+01	3.34E+05	9.26E+00	1.39E+05	6.46E-04	2.04E+01	1.50E+02	5.91E-02	1.55E+02	1.71E-06	1.55E-03	8.28E+00	1.70E+01	0.00E+00	5.12E+00	1.95E-01	1.88E-01	6.11E-01	2.66E-13	6.37E+00	4.38E-03	2.42E-01	2.94E-14	1.13E-07	4.11E-06	1.19E+01	2.25E-06	1.43E-05	4.05E-08	-2.96E-10	1.73E-06	1.58E-08	-2.92E-09	9.15E-13	-4.91E-35	-1.21E-18	-2.19E-14	6.33E+00	0.00E+00	0.00E+00	3.44E-144	6.58E-155	2.50E-06
5.25E-06	307.174	1.19E+19	0.00E+00	6.30E+00	5.26E+05	-7.91E-06	4.57E+01	3.34E+05	9.19E+00	1.39E+05	6.46E-04	2.08E+01	1.51E+02	5.89E-02	1.55E+02	1.53E-06	1.37E-03	8.29E+00	1.69E+01	0.00E+00	5.17E+00	1.95E-01	1.93E-01	6.06E-01	2.74E-13	6.46E+00	4.57E-03	2.43E-01	2.98E-14	1.13E-07	4.14E-06	1.18E+01	2.39E-06	1.42E-05	4.03E-08	-4.42E-09	1.71E-06	7.28E-08	-6.00E-08	9.38E-13	-6.40E-33	2.02E-19	-4.24E-14	6.30E+00	0.00E+00	0.00E+00	3.44E-144	6.55E-155	2.47E-06
5.31E-06	307.179	1.19E+19	0.00E+00	6.28E+00	5.26E+05	-7.91E-06	4.55E+01	3.34E+05	9.11E+00	1.39E+05	6.46E-04	2.11E+01	1.51E+02	5.86E-02	1.55E+02	1.37E-06	1.21E-03	8.31E+00	1.69E+01	0.00E+00	5.22E+00	1.95E-01	1.98E-01	6.00E-01	2.82E-13	6.56E+00	4.77E-03	2.44E-01	3.14E-14	1.14E-07	4.17E-06	1.17E+01	2.52E-06	1.41E-05	4.01E-08	-1.97E-08	1.69E-06	3.44E-07	-3.31E-07	9.73E-13	-6.87E-32	-1.01E-17	-2.38E-12	6.28E+00	0.00E+00	0.00E+00	3.44E-144	6.52E-155	2.43E-06
5.38E-06	307.183	1.19E+19	0.00E+00	6.25E+00	5.26E+05	-7.91E-06	4.53E+01	3.34E+05	9.04E+00	1.39E+05	6.46E-04	2.15E+01	1.52E+02	5.84E-02	1.55E+02	1.23E-06	1.06E-03	8.32E+00	1.68E+01	0.00E+00	5.27E+00	1.95E-01	2.04E-01	5.95E-01	2.90E-13	6.66E+00	4.97E-03	2.44E-01	3.61E-14	1.14E-07	4.23E-06	1.16E+01	2.67E-06	1.40E-05	4.00E-08	-5.59E-08	1.68E-06	1.12E-06	-1.11E-06	1.03E-12	-2.65E-31	-6.52E-17	-1.55E-11	6.25E+00	0.00E+00	0.00E+00	3.44E-144	6.50E-155	2.40E-06
5.45E-06	307.188	1.19E+19	0.00E+00	6.23E+00	5.26E+05	-7.91E-06	4.51E+01	3.34E+05	8.98E+00	1.39E+05	6.45E-04	2.18E+01	1.52E+02	5.82E-02	1.55E+02	1.10E-06	9.30E-04	8.33E+00	1.68E+01	0.00E+00	5.31E+00	1.95E-01	2.09E-01	5.90E-01	2.99E-13	6.75E+00	5.18E-03	2.45E-01	4.65E-14	1.14E-07	4.32E-06	1.15E+01	2.83E-06	1.39E-05	3.98E-08	-1.26E-07	1.66E-06	2.84E-06	-2.83E-06	1.12E-12	-6.88E-31	-1.98E-16	-5.50E-11	6.23E+00	0.00E+00	0.00E+00	3.44E-144	6.47E-155	2.36E-06
5.52E-06	307.192	1.19E+19	0.00E+00	6.20E+00	5.26E+05	-7.91E-06	4.48E+01	3.34E+05	8.91E+00	1.39E+05	6.45E-04	2.22E+01	1.52E+02	5.80E-02	1.55E+02	9.85E-07	8.14E-04	8.35E+00	1.68E+01	0.00E+00	5.36E+00	1.95E-01	2.15E-01	5.85E-01	3.08E-13	6.85E+00	5.41E-03	2.46E-01	6.65E-14	1.15E-07	4.46E-06	1.14E+01	2.99E-06	1.39E-05	3.97E-08	-2.46E-07	1.64E-06	6.13E-06	-6.11E-06	1.25E-12	-1.43E-30	-4.34E-16	-1.43E-10	6.20E+00	0.00E+00	0.00E+00	3.44E-144	6.44E-155	2.33E-06
5.59E-06	307.197	1.19E+19	0.00E+00	6.17E+00	5.26E+05	-7.91E-06	4.46E+01	3.34E+05	8.85E+00	1.39E+05	6.45E-04	2.25E+01	1.53E+02	5.78E-02	1.55E+02	8.83E-07	7.10E-04	8.36E+00	1.67E+01	0.00E+00	5.41E+00	1.95E-01	2.21E-01	5.79E-01	3.17E-13	6.95E+00	5.64E-03	2.46E-01	1.01E-13	1.15E-07	4.68E-06	1.13E+01	3.16E-06	1.38E-05	3.96E-08	-4.37E-07	1.62E-06	1.18E-05	-1.18E-05	1.46E-12	-2.45E-30	-7.59E-16	-3.05E-10	6.17E+00	0.00E+00	0.00E+00	3.44E-144	6.41E-155	2.30E-06
5.66E-06	307.202	1.19E+19	0.00E+00	6.15E+00	5.26E+05	-7.91E-06	4.44E+01	3.34E+05	8.79E+00	1.39E+05	6.45E-04	2.29E+01	1.53E+02	5.76E-02	1.55E+02	7.93E-07	6.19E-04	8.38E+00	1.67E+01	0.00E+00	5.46E+00	1.95E-01	2.27E-01	5.74E-01	3.27E-13	7.05E+00	5.89E-03	2.47E-01	1.56E-13	1.16E-07	4.99E-06	1.13E+01	3.35E-06	1.37E-05	3.94E-08	-7.23E-07	1.60E-06	2.08E-05	-2.08E-05	1.75E-12	-3.36E-30	-1.06E-15	-5.59E-10	6.15E+00	0.00E+00	0.00E+00	3.44E-144	6.39E-155	2.26E-06
5.73E-06	307.206	1.19E+19	0.00E+00	6.12E+00	5.26E+05	-7.91E-06	4.42E+01	3.34E+05	8.74E+00	1.39E+05	6.45E-04	2.33E+01	1.54E+02	5.74E-02	1.55E+02	7.12E-07	5.38E-04	8.39E+00	1.66E+01	0.00E+00	5.51E+00	1.95E-01	2.33E-01	5.68E-01	3.37E-13	7.16E+00	6.15E-03	2.48E-01	2.40E-13	1.16E-07	5.41E-06	1.12E+01	3.55E-06	1.36E-05	3.93E-08	-1.13E-06	1.58E-06	3.46E-05	-3.46E-05	2.17E-12	-2.99E-30	-1.03E-15	-8.94E-10	6.12E+00	0.00E+00	0.00E+00	3.44E-144	6.36E-155	2.23E-06
5.80E-06	307.211	1.19E+19	0.00E+00	6.09E+00	5.26E+05	-7.91E-06	4.39E+01	3.34E+05	8.68E+00	1.39E+05	6.45E-04	2.37E+01	1.54E+02	5.72E-02	1.55E+02	6.41E-07	4.66E-04	8.41E+00	1.66E+01	0.00E+00	5.56E+00	1.95E-01	2.39E-01	5.62E-01	3.47E-13	7.26E+00	6.41E-03	2.49E-01	3.63E-13	1.17E-07	5.99E-06	1.11E+01	3.76E-06	1.35E-05	3.92E-08	-1.68E-06	1.57E-06	5.47E-05	-5.47E-05	2.72E-12	-1.59E-31	-6.63E-17	-1.24E-09	6.09E+00	0.00E+00	0.00E+00	3.44E-144	6.33E-155	2.19E-06
5.88E-06	307.216	1.19E+19	0.00E+00	6.06E+00	5.26E+05	-7.91E-06	4.37E+01	3.34E+05	8.63E+00	1.39E+05	6.45E-04	2.41E+01	1.54E+02	5.71E-02	1.55E+02	5.78E-07	4.03E-04	8.42E+00	1.65E+01	0.00E+00	5.60E+00	1.95E-01	2.46E-01	5.57E-01	3.58E-13	7.37E+00	6.70E-03	2.50E-01	5.37E-13	1.17E-07	6.72E-06	1.10E+01	3.98E-06	1.35E-05	3.91E-08	-2.39E-06	1.55E-06	8.30E-05	-8.30E-05	3.44E-12	-1.24E-30	-2.24E-16	-1.42E-09	6.06E+00	0.00E+00	0.00E+00	3.44E-144	6.30E-155	2.16E-06
5.96E-06	307.221	1.19E+19	0.00E+00	6.04E+00	5.26E+05	-7.91E-06	4.35E+01	3.34E+05	8.58E+00	1.39E+05	6.44E-04	2.45E+01	1.55E+02	5.69E-02	1.55E+02	5.22E-07	3.47E-04	8.44E+00	1.65E+01	0.00E+00	5.65E+00	1.95E-01	2.53E-01	5.51E-01	3.69E-13	7.48E+00	6.99E-03	2.50E-01	7.75E-13	1.17E-07	7.64E-06	1.09E+01	4.22E-06	1.34E-05	3.90E-08	-3.28E-06	1.53E-06	1.22E-04	-1.22E-04	4.32E-12	-3.13E-29	-1.15E-14	-1.12E-09	6.04E+00	0.00E+00	0.00E+00	3.44E-144	6.27E-155	2.13E-06
6.03E-06	307.226	1.19E+19	0.00E+00	6.01E+00	5.26E+05	-7.91E-06	4.33E+01	3.34E+05	8.53E+00	1.39E+05	6.44E-04	2.49E+01	1.55E+02	5.68E-02	1.55E+02	4.73E-07	2.98E-04	8.45E+00	1.64E+01	0.00E+00	5.70E+00	1.95E-01	2.60E-01	5.45E-01	3.81E-13	7.58E+00	7.30E-03	2.51E-01	1.10E-12	1.18E-07	8.72E-06	1.08E+01	4.47E-06	1.33E-05	3.89E-08	-4.34E-06	1.51E-06	1.74E-04	-1.74E-04	5.36E-12	-1.46E-28	-5.74E-14	-1.73E-10	6.01E+00	0.00E+00	0.00E+00	3.44E-144	6.24E-155	2.09E-06
6.11E-06	307.232	1.19E+19	0.00E+00	5.98E+00	5.26E+05	-7.91E-06	4.30E+01	3.34E+05	8.49E+00	1.39E+05	6.44E-04	2.54E+01	1.55E+02	5.66E-02	1.55E+02	4.30E-07	2.55E-04	8.47E+00	1.64E+01	0.00E+00	5.75E+00	1.95E-01	2.67E-01	5.39E-01	3.93E-13	7.69E+00	7.63E-03	2.52E-01	1.52E-12	1.18E-07	9.94E-06	1.07E+01	4.74E-06	1.33E-05	3.89E-08	-5.54E-06	1.49E-06	2.43E-04	-2.43E-04	6.53E-12	-4.49E-28	-1.83E-13	-2.56E-09	5.98E+00	0.00E+00	0.00E+00	3.44E-144	6.21E-155	2.06E-06
6.19E-06	307.237	1.19E+19	0.00E+00	5.95E+00	5.26E+05	-7.91E-06	4.28E+01	3.34E+05	8.44E+00	1.39E+05	6.43E-04	2.58E+01	1.56E+02	5.65E-02	1.55E+02	3.92E-07	2.18E-04	8.48E+00	1.63E+01	0.00E+00	5.80E+00	1.95E-01	2.74E-01	5.33E-01	4.06E-13	7.81E+00	7.97E-03	2.53E-01	2.07E-12	1.19E-07	1.12E-05	1.06E+01	5.02E-06	1.32E-05	3.88E-08	-6.81E-06	1.47E-06	3.32E-04	-3.32E-04	7.78E-12	-1.10E-27	-4.65E-13	-2.10E-08	5.95E+00	0.00E+00	0.00E+00	3.44E-144	6.18E-155	2.02E-06
6.28E-06	307.242	1.19E+19	0.00E+00	5.92E+00	5.26E+05	-7.91E-06	4.26E+01	3.34E+05	8.40E+00	1.39E+05	6.43E-04	2.62E+01	1.56E+02	5.63E-02	1.55E+02	3.59E-07	1.86E-04	8.50E+00	1.62E+01	0.00E+00	5.85E+00	1.95E-01	2.82E-01	5.27E-01	4.19E-13	7.92E+00	8.33E-03	2.53E-01	2.77E-12	1.19E-07	1.25E-05	1.04E+01	5.32E-06	1.31E-05	3.88E-08	-8.04E-06	1.44E-06	4.46E-04	-4.46E-04	8.97E-12	-2.32E-27	-1.01E-12	-8.30E-08	5.92E+00	0.00E+00	0.00E+00	3.44E-144	6.15E-155	1.99E-06
6.36E-06	307.248	1.19E+19	0.00E+00	5.89E+00	5.26E+05	-7.91E-06	4.24E+01	3.34E+05	8.36E+00	1.39E+05	6.42E-04	2.67E+01	1.57E+02	5.62E-02	1.55E+02	3.30E-07	1.58E-04	8.51E+00	1.62E+01	0.00E+00	5.89E+00	1.95E-01	2.90E-01	5.21E-01	4.33E-13	8.04E+00	8.70E-03	2.54E-01	3.67E-12	1.19E-07	1.35E-05	1.03E+01	5.65E-06	1.31E-05	3.87E-08	-9.05E-06	1.42E-06	5.90E-04	-5.90E-04	9.95E-12	-4.32E-27	-1.98E-12	-2.37E-07	5.89E+00	0.00E+00	0.00E+00	3.44E-144	6.12E-155	1.96E-06
6.45E-06	307.254	1.19E+19	0.00E+00	5.86E+00	5.26E+05	-7.91E-06	4.21E+01	3.34E+05	8.32E+00	1.39E+05	6.42E-04	2.72E+01	1.57E+02	5.60E-02	1.55E+02	3.05E-07	1.33E-04	8.53E+00	1.61E+01	0.00E+00	5.94E+00	1.95E-01	2.98E-01	5.15E-01	4.47E-13	8.15E+00	9.10E-03	2.55E-01	4.79E-12	1.20E-07	1.41E-05	1.02E+01	5.99E-06	1.30E-05	3.87E-08	-9.57E-06	1.40E-06	7.70E-04	-7.70E-04	1.04E-11	-7.16E-27	-3.55E-12	-5.61E-07	5.86E+00	0.00E+00	0.00E+00	3.44E-144	6.09E-155	1.92E-06
6.53E-06	307.259	1.19E+19	0.00E+00	5.83E+00	5.26E+05	-7.91E-06	4.19E+01	3.34E+05	8.28E+00	1.39E+05	6.41E-04	2.76E+01	1.57E+02	5.59E-02	1.55E+02	2.83E-07	1.12E-04	8.55E+00	1.61E+01	0.00E+00	5.99E+00	1.95E-01	3.07E-01	5.09E-01	4.62E-13	8.27E+00	9.51E-03	2.56E-01	6.17E-12	1.20E-07	1.37E-05	1.01E+01	6.36E-06	1.29E-05	3.86E-08	-9.22E-06	1.38E-06	9.93E-04	-9.93E-04	1.01E-11	-1.05E-26	-5.89E-12	-1.16E-06	5.83E+00	0.00E+00	0.00E+00	3.44E-144	6.06E-155	1.89E-06
6.62E-06	307.265	1.19E+19	0.00E+00	5.80E+00	5.26E+05	-7.91E-06	4.17E+01	3.34E+05	8.24E+00	1.39E+05	6.40E-04	2.81E+01	1.57E+02	5.58E-02	1.55E+02	2.64E-07	9.41E-05	8.56E+00	1.60E+01	0.00E+00	6.03E+00	1.95E-01	3.16E-01	5.03E-01	4.78E-13	8.39E+00	9.95E-03	2.57E-01	7.89E-12	1.21E-07	1.20E-05	1.00E+01	6.75E-06	1.29E-05	3.86E-08	-7.46E-06	1.36E-06	1.27E-03	-1.27E-03	8.33E-12	-1.32E-26	-9.05E-12	-2.19E-06	5.80E+00	0.00E+00	0.00E+00	3.44E-144	6.03E-155	1.86E-06
6.71E-06	307.271	1.19E+19	0.00E+00	5.77E+00	5.26E+05	-7.91E-06	4.15E+01	3.34E+05	8.20E+00	1.39E+05	6.40E-04	2.86E+01	1.58E+02	5.57E-02	1.55E+02	2.48E-07	7.87E-05	8.58E+00	1.59E+01	0.00E+00	6.08E+00	1.95E-01	3.25E-01	4.96E-01	4.94E-13	8.51E+00	1.04E-02	2.57E-01	9.98E-12	1.21E-07	8.13E-06	9.91E+00	7.17E-06	1.28E-05	3.85E-08	-3.56E-06	1.34E-06	1.60E-03	-1.60E-03	4.51E-12	-1.25E-26	-1.28E-11	-3.79E-06	5.77E+00	0.00E+00	0.00E+00	3.44E-144	6.00E-155	1.83E-06
6.81E-06	307.278	1.19E+19	0.00E+00	5.74E+00	5.26E+05	-7.91E-06	4.13E+01	3.34E+05	8.17E+00	1.39E+05	6.39E-04	2.91E+01	1.58E+02	5.55E-02	1.55E+02	2.34E-07	6.55E-05	8.60E+00	1.59E+01	0.00E+00	6.13E+00	1.95E-01	3.34E-01	4.90E-01	5.11E-13	8.64E+00	1.09E-02	2.58E-01	1.16E-11	1.21E-07	1.47E-05	9.80E+00	7.62E-06	1.27E-05	3.85E-08	-1.01E-05	1.32E-06	1.85E-03	-1.85E-03	1.10E-11	-9.03E-27	-7.11E-12	-5.05E-06	5.74E+00	0.00E+00	0.00E+00	3.44E-144	5.97E-155	1.79E-06
6.90E-06	307.284	1.19E+19	0.00E+00	5.71E+00	5.26E+05	-7.91E-06	4.10E+01	3.34E+05	8.13E+00	1.39E+05	6.38E-04	2.96E+01	1.58E+02	5.54E-02	1.55E+02	2.22E-07	5.43E-05	8.62E+00	1.58E+01	0.00E+00	6.17E+00	1.95E-01	3.44E-01	4.83E-01	5.29E-13	8.76E+00	1.14E-02	2.59E-01	1.15E-11	1.22E-07	1.47E-05	9.69E+00	8.10E-06	1.27E-05	3.85E-08	-1.01E-05	1.29E-06	1.83E-03	-1.83E-03	1.09E-11	-8.98E-27	-7.11E-12	-5.05E-06	5.71E+00	0.00E+00	0.00E+00	3.44E-144	5.94E-155	1.76E-06
7.00E-06	307.291	1.19E+19	0.00E+00	5.68E+00	5.26E+05	-7.91E-06	4.08E+01	3.34E+05	8.10E+00	1.39E+05	6.37E-04	3.02E+01	1.59E+02	5.53E-02	1.55E+02	2.11E-07	4.48E-05	8.64E+00	1.57E+01	0.00E+00	6.22E+00	1.95E-01	3.54E-01	4.77E-01	5.48E-13	8.89E+00	1.19E-02	2.60E-01	1.15E-11	1.22E-07	1.47E-05	9.57E+00	8.61E-06	1.26E-05	3.85E-08	-1.01E-05	1.27E-06	1.81E-03	-1.81E-03	1.09E-11	-8.81E-27	-7.11E-12	-5.05E-06	5.68E+00	0.00E+00	0.00E+00	3.44E-144	5.90E-155	1.73E-06
7.10E-06	307.297	1.19E+19	0.00E+00	5.65E+00	5.26E+05	-7.91E-06	4.06E+01	3.34E+05	8.07E+00	1.39E+05	6.36E-04	3.07E+01	1.59E+02	5.52E-02	1.55E+02	2.03E-07	3.68E-05	8.65E+00	1.56E+01	0.00E+00	6.26E+00	1.95E-01	3.64E-01	4.70E-01	5.67E-13	9.02E+00	1.25E-02	2.61E-01	1.15E-11	1.23E-07	1.47E-05	9.46E+00	9.16E-06	1.26E-05	3.85E-08	-1.00E-05	1.25E-06	1.78E-03	-1.78E-03	1.08E-11	-8.61E-27	-7.11E-12	-5.05E-06	5.65E+00	0.00E+00	0.00E+00	3.44E-144	5.87E-155	1.69E-06
7.20E-06	307.304	1.19E+19	0.00E+00	5.62E+00	5.26E+05	-7.91E-06	4.04E+01	3.34E+05	8.04E+00	1.39E+05	6.35E-04	3.13E+01	1.59E+02	5.51E-02	1.55E+02	1.95E-07	3.01E-05	8.67E+00	1.56E+01	0.00E+00	6.31E+00	1.95E-01	3.75E-01	4.64E-01	5.88E-13	9.15E+00	1.31E-02	2.62E-01	1.15E-11	1.23E-07	1.47E-05	9.34E+00	9.74E-06	1.25E-05	3.85E-08	-1.00E-05	1.23E-06	1.76E-03	-1.76E-03	1.08E-11	-8.60E-27	-7.11E-12	-5.05E-06	5.62E+00	0.00E+00	0.00E+00	3.44E-144	5.84E-155	1.66E-06
7.30E-06	307.311	1.19E+19	0.00E+00	5.59E+00	5.26E+05	-7.91E-06	4.02E+01	3.34E+05	8.01E+00	1.39E+05	6.34E-04	3.18E+01	1.60E+02	5.50E-02	1.55E+02	1.89E-07	2.47E-05	8.69E+00	1.55E+01	0.00E+00	6.35E+00	1.95E-01	3.85E-01	4.57E-01	6.08E-13	9.28E+00	1.37E-02	2.63E-01	1.14E-11	1.23E-07	1.47E-05	9.23E+00	1.03E-05	1.24E-05	3.84E-08	-1.00E-05	1.21E-06	1.74E-03	-1.74E-03	1.07E-11	-9.17E-27	-7.11E-12	-5.05E-06	5.59E+00	0.00E+00	0.00E+00	3.44E-144	5.81E-155	1.63E-06
7.40E-06	307.318	1.19E+19	0.00E+00	5.56E+00	5.26E+05	-7.91E-06	4.00E+01	3.34E+05	7.98E+00	1.39E+05	6.33E-04	3.24E+01	1.60E+02	5.49E-02	1.55E+02	1.83E-07	2.02E-05	8.71E+00	1.54E+01	0.00E+00	6.39E+00	1.95E-01	3.96E-01	4.51E-01	6.29E-13	9.41E+00	1.43E-02	2.63E-01	1.14E-11	1.24E-07	1.47E-05	9.11E+00	1.10E-05	1.24E-05	3.84E-08	-9.98E-06	1.18E-06	1.72E-03	-1.72E-03	1.07E-11	-1.08E-26	-7.11E-12	-5.05E-06	5.56E+00	0.00E+00	0.00E+00	3.44E-144	5.78E-155	1.60E-06
7.50E-06	307.325	1.19E+19	0.00E+00	5.53E+00	5.26E+05	-7.91E-06	3.98E+01	3.34E+05	7.95E+00	1.39E+05	6.32E-04	3.29E+01	1.60E+02	5.48E-02	1.55E+02	1.79E-07	1.65E-05	8.73E+00	1.53E+01	0.00E+00	6.43E+00	1.95E-01	4.07E-01	4.45E-01	6.51E-13	9.54E+00	1.50E-02	2.64E-01	1.14E-11	1.24E-07	1.47E-05	9.00E+00	1.16E-05	1.23E-05	3.84E-08	-9.96E-06	1.16E-06	1.70E-03	-1.70E-03	1.06E-11	-1.37E-26	-7.11E-12	-5.05E-06	5.53E+00	0.00E+00	0.00E+00	3.44E-144	5.74E-155	1.57E-06
7.60E-06	307.331	1.19E+19	0.00E+00	5.50E+00	5.26E+05	-7.91E-06	3.96E+01	3.34E+05	7.92E+00	1.39E+05	6.30E-04	3.35E+01	1.60E+02	5.47E-02	1.55E+02	1.75E-07	1.35E-05	8.75E+00	1.53E+01	0.00E+00	6.47E+00	1.95E-01	4.18E-01	4.39E-01	6.73E-13	9.67E+00	1.56E-02	2.65E-01	1.14E-11	1.24E-07	1.47E-05	8.89E+00	1.23E-05	1.23E-05	3.84E-08	-9.93E-06	1.14E-06	1.67E-03	-1.67E-03	1.06E-11	-1.83E-26	-7.11E-12	-5.05E-06	5.50E+00	0.00E+00	0.00E+00	3.44E-144	5.71E-155	1.54E-06
7.70E-06	307.338	1.19E+19	0.00E+00	5.47E+00	5.26E+05	-7.91E-06	3.94E+01	3.34E+05	7.89E+00	1.39E+05	6.29E-04	3.40E+01	1.60E+02	5.46E-02	1.55E+02	1.72E-07	1.11E-05	8.77E+00	1.52E+01	0.00E+00	6.50E+00	1.95E-01	4.30E-01	4.32E-01	6.96E-13	9.80E+00	1.63E-02	2.66E-01	1.13E-11	1.25E-07	1.47E-05	8.78E+00	1.30E-05	1.22E-05	3.84E-08	-9.91E-06	1.12E-06	1.65E-03	-1.65E-03	1.05E-11	-2.41E-26	-7.11E-12	-5.05E-06	5.47E+00	0.00E+00	0.00E+00	3.44E-144	5.68E-155	1.51E-06
7.80E-06	307.345	1.19E+19	0.00E+00	5.44E+00	5.26E+05	-7.91E-06	3.93E+01	3.34E+05	7.87E+00	1.39E+05	6.28E-04	3.46E+01	1.61E+02	5.45E-02	1.55E+02	1.69E-07	9.06E-06	8.78E+00	1.51E+01	0.00E+00	6.54E+00	1.95E-01	4.41E-01	4.26E-01	7.19E-13	9.92E+00	1.70E-02	2.67E-01	1.13E-11	1.25E-07	1.47E-05	8.67E+00	1.38E-05	1.22E-05	3.84E-08	-9.89E-06	1.10E-06	1.63E-03	-1.63E-03	1.05E-11	-3.09E-26	-7.11E-12	-5.05E-06	5.44E+00	0.00E+00	0.00E+00	3.44E-144	5.65E-155	1.49E-06
7.90E-06	307.352	1.19E+19	0.00E+00	5.41E+00	5.26E+05	-7.91E-06	3.91E+01	3.34E+05	7.84E+00	1.39E+05	6.26E-04	3.52E+01	1.61E+02	5.44E-02	1.55E+02	1.67E-07	7.41E-06	8.80E+00	1.50E+01	0.00E+00	6.57E+00	1.95E-01	4.52E-01	4.21E-01	7.42E-13	1.00E+01	1.77E-02	2.68E-01	1.13E-11	1.25E-07	1.47E-05	8.57E+00	1.46E-05	1.21E-05	3.84E-08	-9.87E-06	1.08E-06	1.61E-03	-1.61E-03	1.04E-11	-3.78E-26	-7.11E-12	-5.05E-06	5.41E+00	0.00E+00	0.00E+00	3.44E-144	5.62E-155	1.46E-06
8.00E-06	307.359	1.19E+19	0.00E+00	5.38E+00	5.26E+05	-7.91E-06	3.89E+01	3.34E+05	7.81E+00	1.39E+05	6.25E-04	3.57E+01	1.61E+02	5.43E-02	1.55E+02	1.65E-07	6.05E-06	8.82E+00	1.50E+01	0.00E+00	6.60E+00	1.95E-01	4.64E-01	4.15E-01	7.66E-13	1.02E+01	1.85E-02	2.68E-01	1.12E-11	1.26E-07	1.47E-05	8.46E+00	1.54E-05	1.20E-05	3.84E-08	-9.85E-06	1.06E-06	1.59E-03	-1.59E-03	1.03E-11	-4.36E-26	-7.11E-12	-5.05E-06	5.38E+00	0.00E+00	0.00E+00	3.44E-144	5.59E-155	1.43E-06
8.10E-06	307.366	1.19E+19	0.00E+00	5.35E+00	5.26E+05	-7.91E-06	3.88E+01	3.34E+05	7.79E+00	1.39E+05	6.24E-04	3.63E+01	1.61E+02	5.42E-02	1.55E+02	1.63E-07	4.94E-06	8.84E+00	1.49E+01	0.00E+00	6.63E+00	1.95E-01	4.76E-01	4.09E-01	7.91E-13	1.03E+01	1.92E-02	2.69E-01	1.12E-11	1.26E-07	1.47E-05	8.36E+00	1.62E-05	1.20E-05	3.85E-08	-9.83E-06	1.04E-06	1.57E-03	-1.57E-03	1.03E-11	-4.64E-26	-7.11E-12	-5.05E-06	5.35E+00	0.00E+00	0.00E+00	3.44E-144	5.56E-155	1.41E-06
8.20E-06	307.373	1.19E+19	0.00E+00	5.32E+00	5.26E+05	-7.91E-06	3.86E+01	3.34E+05	7.77E+00	1.39E+05	6.22E-04	3.68E+01	1.61E+02	5.41E-02	1.55E+02	1.61E-07	4.04E-06	8.86E+00	1.48E+01	0.00E+00	6.66E+00	1.95E-01	4.87E-01	4.03E-01	8.16E-13	1.04E+01	2.00E-02	2.70E-01	1.12E-11	1.26E-07	1.47E-05	8.25E+00	1.71E-05	1.19E-05	3.85E-08	-9.81E-06	1.02E-06	1.55E-03	-1.55E-03	1.02E-11	-4.40E-26	-7.11E-12	-5.05E-06	5.32E+00	0.00E+00	0.00E+00	3.44E-144	5.53E-155	1.38E-06
8.30E-06	307.38	1.19E+19	0.00E+00	5.29E+00	5.26E+05	-7.91E-06	3.85E+01	3.34E+05	7.74E+00	1.39E+05	6.21E-04	3.74E+01	1.61E+02	5.41E-02	1.55E+02	1.60E-07	3.30E-06	8.87E+00	1.47E+01	0.00E+00	6.69E+00	1.95E-01	4.99E-01	3.98E-01	8.41E-13	1.05E+01	2.08E-02	2.71E-01	1.12E-11	1.27E-07	1.47E-05	8.15E+00	1.80E-05	1.19E-05	3.85E-08	-9.79E-06	1.00E-06	1.53E-03	-1.53E-03	1.02E-11	-3.33E-26	-7.11E-12	-5.05E-06	5.29E+00	0.00E+00	0.00E+00	3.44E-144	5.50E-155	1.36E-06
8.40E-06	307.387	1.19E+19	0.00E+00	5.27E+00	5.26E+05	-7.91E-06	3.83E+01	3.34E+05	7.72E+00	1.39E+05	6.19E-04	3.79E+01	1.62E+02	5.40E-02	1.55E+02	1.59E-07	2.69E-06	8.89E+00	1.47E+01	0.00E+00	6.72E+00	1.95E-01	5.11E-01	3.92E-01	8.67E-13	1.07E+01	2.16E-02	2.71E-01	1.11E-11	1.27E-07	1.47E-05	8.05E+00	1.90E-05	1.18E-05	3.85E-08	-9.77E-06	9.87E-07	1.51E-03	-1.51E-03	1.01E-11	-1.49E-26	-7.11E-12	-5.05E-06	5.27E+00	0.00E+00	0.00E+00	3.44E-144	5.47E-155	1.33E-06
8.50E-06	307.394	1.19E+19	0.00E+00	5.24E+00	5.26E+05	-7.91E-06	3.82E+01	3.34E+05	7.69E+00	1.39E+05	6.18E-04	3.85E+01	1.62E+02	5.39E-02	1.55E+02	1.58E-07	2.20E-06	8.91E+00	1.46E+01	0.00E+00	6.74E+00	1.95E-01	5.23E-01	3.87E-01	8.94E-13	1.08E+01	2.24E-02	2.72E-01	1.11E-11	1.27E-07	1.47E-05	7.95E+00	1.99E-05	1.18E-05	3.85E-08	-9.75E-06	9.69E-07	1.49E-03	-1.49E-03	1.01E-11	3.99E-27	-7.11E-12	-5.05E-06	5.24E+00	0.00E+00	0.00E+00	3.44E-144	5.45E-155	1.31E-06
8.60E-06	307.4	1.19E+19	0.00E+00	5.21E+00	5.26E+05	-7.91E-06	3.80E+01	3.34E+05	7.67E+00	1.39E+05	6.16E-04	3.91E+01	1.62E+02	5.38E-02	1.55E+02	1.57E-07	1.79E-06	8.93E+00	1.45E+01	0.00E+00	6.77E+00	1.95E-01	5.36E-01	3.82E-01	9.21E-13	1.09E+01	2.33E-02	2.73E-01	1.11E-11	1.28E-07	1.47E-05	7.85E+00	2.10E-05	1.17E-05	3.85E-08	-9.73E-06	9.51E-07	1.47E-03	-1.47E-03	1.00E-11	5.56E-27	-7.11E-12	-5.05E-06	5.21E+00	0.00E+00	0.00E+00	3.44E-144	5.42E-155	1.28E-06
8.70E-06	307.407	1.19E+19	0.00E+00	5.18E+00	5.26E+05	-7.91E-06	3.79E+01	3.34E+05	7.65E+00	1.39E+05	6.15E-04	3.96E+01	1.62E+02	5.37E-02	1.55E+02	1.56E-07	1.46E-06	8.94E+00	1.44E+01	0.00E+00	6.79E+00	1.95E-01	5.48E-01	3.76E-01	9.48E-13	1.10E+01	2.42E-02	2.74E-01	1.11E-11	1.28E-07	1.47E-05	7.75E+00	2.20E-05	1.17E-05	3.85E-08	-9.71E-06	9.34E-07	1.45E-03	-1.45E-03	9.99E-12	-3.29E-26	-7.11E-12	-5.05E-06	5.18E+00	0.00E+00	0.00E+00	3.44E-144	5.39E-155	1.26E-06
8.80E-06	307.414	1.19E+19	0.00E+00	5.16E+00	5.26E+05	-7.91E-06	3.78E+01	3.34E+05	7.63E+00	1.39E+05	6.13E-04	4.02E+01	1.62E+02	5.37E-02	1.55E+02	1.55E-07	1.19E-06	8.96E+00	1.44E+01	0.00E+00	6.81E+00	1.95E-01	5.60E-01	3.71E-01	9.76E-13	1.11E+01	2.51E-02	2.74E-01	1.10E-11	1.28E-07	1.47E-05	7.66E+00	2.31E-05	1.17E-05	3.85E-08	-9.70E-06	9.17E-07	1.44E-03	-1.44E-03	9.94E-12	-1.41E-25	-7.11E-12	-5.05E-06	5.16E+00	0.00E+00	0.00E+00	3.44E-144	5.36E-155	1.24E-06
8.90E-06	307.421	1.19E+19	0.00E+00	5.13E+00	5.26E+05	-7.91E-06	3.76E+01	3.34E+05	7.60E+00	1.39E+05	6.11E-04	4.08E+01	1.62E+02	5.36E-02	1.55E+02	1.54E-07	9.71E-07	8.98E+00	1.43E+01	0.00E+00	6.83E+00	1.95E-01	5.73E-01	3.66E-01	1.00E-12	1.13E+01	2.60E-02	2.75E-01	1.10E-11	1.28E-07	1.47E-05	7.56E+00	2.42E-05	1.16E-05	3.85E-08	-9.68E-06	9.00E-07	1.42E-03	-1.42E-03	9.89E-12	-3.53E-25	-7.11E-12	-5.05E-06	5.13E+00	0.00E+00	0.00E+00	3.44E-144	5.34E-155	1.22E-06
9.00E-06	307.428	1.19E+19	0.00E+00	5.11E+00	5.26E+05	-7.91E-06	3.75E+01	3.34E+05	7.58E+00	1.39E+05	6.10E-04	4.13E+01	1.62E+02	5.35E-02	1.55E+02	1.54E-07	7.91E-07	9.00E+00	1.42E+01	0.00E+00	6.85E+00	1.95E-01	5.85E-01	3.61E-01	1.03E-12	1.14E+01	2.69E-02	2.76E-01	1.10E-11	1.29E-07	1.47E-05	7.47E+00	2.54E-05	1.16E-05	3.85E-08	-9.66E-06	8.84E-07	1.40E-03	-1.40E-03	9.84E-12	-7.08E-25	-7.11E-12	-5.05E-06	5.11E+00	0.00E+00	0.00E+00	3.44E-144	5.31E-155	1.20E-06
9.10E-06	307.435	1.19E+19	0.00E+00	5.08E+00	5.26E+05	-7.91E-06	3.74E+01	3.34E+05	7.56E+00	1.39E+05	6.08E-04	4.19E+01	1.62E+02	5.34E-02	1.55E+02	1.53E-07	6.44E-07	9.01E+00	1.42E+01	0.00E+00	6.87E+00	1.95E-01	5.98E-01	3.56E-01	1.06E-12	1.15E+01	2.79E-02	2.77E-01	1.09E-11	1.29E-07	1.47E-05	7.38E+00	2.66E-05	1.15E-05	3.85E-08	-9.64E-06	8.68E-07	1.38E-03	-1.38E-03	9.79E-12	-1.25E-24	-7.11E-12	-5.05E-06	5.08E+00	0.00E+00	0.00E+00	3.44E-144	5.28E-155	1.18E-06
9.20E-06	307.442	1.19E+19	0.00E+00	5.06E+00	5.26E+05	-7.91E-06	3.73E+01	3.34E+05	7.54E+00	1.39E+05	6.06E-04	4.24E+01	1.62E+02	5.34E-02	1.55E+02	1.52E-07	5.24E-07	9.03E+00	1.41E+01	0.00E+00	6.88E+00	1.95E-01	6.11E-01	3.52E-01	1.09E-12	1.16E+01	2.89E-02	2.77E-01	1.09E-11	1.29E-07	1.47E-05	7.28E+00	2.79E-05	1.15E-05	3.85E-08	-9.62E-06	8.52E-07	1.36E-03	-1.36E-03	9.74E-12	-2.01E-24	-7.11E-12	-5.05E-06	5.06E+00	0.00E+00	0.00E+00	3.44E-144	5.26E-155	1.16E-06
9.30E-06	307.449	1.19E+19	0.00E+00	5.03E+00	5.26E+05	-7.91E-06	3.72E+01	3.34E+05	7.52E+00	1.39E+05	6.05E-04	4.30E+01	1.62E+02	5.33E-02	1.55E+02	1.52E-07	4.27E-07	9.05E+00	1.40E+01	0.00E+00	6.90E+00	1.96E-01	6.24E-01	3.47E-01	1.12E-12	1.17E+01	2.99E-02	2.78E-01	1.09E-11	1.29E-07	1.47E-05	7.19E+00	2.92E-05	1.14E-05	3.85E-08	-9.61E-06	8.36E-07	1.35E-03	-1.35E-03	9.70E-12	-3.03E-24	-7.11E-12	-5.05E-06	5.03E+00	0.00E+00	0.00E+00	3.44E-144	5.23E-155	1.14E-06
9.40E-06	307.456	1.19E+19	0.00E+00	5.00E+00	5.26E+05	-7.91E-06	3.71E+01	3.34E+05	7.50E+00	1.39E+05	6.03E-04	4.36E+01	1.62E+02	5.32E-02	1.55E+02	1.51E-07	3.47E-07	9.07E+00	1.39E+01	0.00E+00	6.91E+00	1.96E-01	6.37E-01	3.42E-01	1.15E-12	1.18E+01	3.09E-02	2.79E-01	1.09E-11	1.30E-07	1.47E-05	7.10E+00	3.05E-05	1.14E-05	3.85E-08	-9.59E-06	8.21E-07	1.33E-03	-1.33E-03	9.65E-12	-4.35E-24	-7.11E-12	-5.05E-06	5.00E+00	0.00E+00	0.00E+00	3.44E-144	5.20E-155	1.12E-06
9.50E-06	307.463	1.19E+19	0.00E+00	4.98E+00	5.26E+05	-7.91E-06	3.69E+01	3.34E+05	7.48E+00	1.39E+05	6.01E-04	4.41E+01	1.62E+02	5.31E-02	1.55E+02	1.51E-07	2.82E-07	9.08E+00	1.39E+01	0.00E+00	6.93E+00	1.96E-01	6.50E-01	3.38E-01	1.19E-12	1.19E+01	3.19E-02	2.79E-01	1.08E-11	1.30E-07	1.47E-05	7.02E+00	3.19E-05	1.13E-05	3.85E-08	-9.57E-06	8.06E-07	1.31E-03	-1.31E-03	9.60E-12	-5.98E-24	-7.11E-12	-5.05E-06	4.98E+00	0.00E+00	0.00E+00	3.44E-144	5.18E-155	1.10E-06
9.60E-06	307.47	1.19E+19	0.00E+00	4.96E+00	5.26E+05	-7.91E-06	3.68E+01	3.34E+05	7.46E+00	1.39E+05	5.99E-04	4.47E+01	1.62E+02	5.31E-02	1.55E+02	1.50E-07	2.30E-07	9.10E+00	1.38E+01	0.00E+00	6.94E+00	1.96E-01	6.63E-01	3.33E-01	1.22E-12	1.20E+01	3.30E-02	2.80E-01	1.08E-11	1.30E-07	1.47E-05	6.93E+00	3.33E-05	1.13E-05	3.85E-08	-9.56E-06	7.92E-07	1.30E-03	-1.30E-03	9.55E-12	-7.92E-24	-7.11E-12	-5.05E-06	4.96E+00	0.00E+00	0.00E+00	3.44E-144	5.15E-155	1.08E-06
9.70E-06	307.477	1.19E+19	0.00E+00	4.93E+00	5.26E+05	-7.91E-06	3.67E+01	3.34E+05	7.43E+00	1.39E+05	5.98E-04	4.53E+01	1.62E+02	5.30E-02	1.55E+02	1.50E-07	1.87E-07	9.12E+00	1.37E+01	0.00E+00	6.95E+00	1.96E-01	6.76E-01	3.29E-01	1.25E-12	1.22E+01	3.41E-02	2.81E-01	1.08E-11	1.30E-07	1.47E-05	6.84E+00	3.47E-05	1.13E-05	3.85E-08	-9.54E-06	7.77E-07	1.28E-03	-1.28E-03	9.50E-12	-1.02E-23	-7.11E-12	-5.05E-06	4.93E+00	0.00E+00	0.00E+00	3.44E-144	5.13E-155	1.06E-06
9.80E-06	307.484	1.19E+19	0.00E+00	4.91E+00	5.26E+05	-7.91E-06	3.67E+01	3.34E+05	7.41E+00	1.39E+05	5.96E-04	4.58E+01	1.62E+02	5.29E-02	1.55E+02	1.50E-07	1.52E-07	9.13E+00	1.36E+01	0.00E+00	6.96E+00	1.96E-01	6.89E-01	3.25E-01	1.28E-12	1.23E+01	3.52E-02	2.82E-01	1.08E-11	1.30E-07	1.47E-05	6.76E+00	3.63E-05	1.12E-05	3.85E-08	-9.52E-06	7.63E-07	1.26E-03	-1.26E-03	9.45E-12	-1.27E-23	-7.11E-12	-5.05E-06	4.91E+00	0.00E+00	0.00E+00	3.44E-144	5.10E-155	1.05E-06
9.90E-06	307.491	1.19E+19	0.00E+00	4.88E+00	5.26E+05	-7.91E-06	3.66E+01	3.34E+05	7.39E+00	1.39E+05	5.94E-04	4.64E+01	1.62E+02	5.28E-02	1.55E+02	1.49E-07	1.23E-07	9.15E+00	1.36E+01	0.00E+00	6.97E+00	1.96E-01	7.03E-01	3.20E-01	1.32E-12	1.24E+01	3.63E-02	2.82E-01	1.07E-11	1.31E-07	1.47E-05	6.67E+00	3.78E-05	1.12E-05	3.85E-08	-9.51E-06	7.49E-07	1.25E-03	-1.25E-03	9.41E-12	-1.53E-23	-7.11E-12	-5.05E-06	4.88E+00	0.00E+00	0.00E+00	3.44E-144	5.08E-155	1.03E-06
1.00E-05	307.498	1.19E+19	0.00E+00	4.86E+00	5.26E+05	-7.91E-06	3.65E+01	3.34E+05	7.37E+00	1.39E+05	5.92E-04	4.70E+01	1.62E+02	5.28E-02	1.55E+02	1.49E-07	1.00E-07	9.17E+00	1.35E+01	0.00E+00	6.98E+00	1.96E-01	7.16E-01	3.16E-01	1.35E-12	1.25E+01	3.75E-02	2.83E-01	1.07E-11	1.31E-07	1.47E-05	6.59E+00	3.94E-05	1.11E-05	3.85E-08	-9.49E-06	7.36E-07	1.23E-03	-1.23E-03	9.36E-12	-1.80E-23	-7.11E-12	-5.05E-06	4.86E+00	0.00E+00	0.00E+00	3.44E-144	5.05E-155	1.01E-06
1.01E-05	307.505	1.19E+19	0.00E+00	4.84E+00	5.26E+05	-7.91E-06	3.64E+01	3.34E+05	7.35E+00	1.39E+05	5.90E-04	4.75E+01	1.62E+02	5.27E-02	1.55E+02	1.48E-07	8.15E-08	9.18E+00	1.34E+01	0.00E+00	6.99E+00	1.96E-01	7.30E-01	3.12E-01	1.38E-12	1.26E+01	3.86E-02	2.84E-01	1.07E-11	1.31E-07	1.47E-05	6.51E+00	4.10E-05	1.11E-05	3.85E-08	-9.48E-06	7.23E-07	1.21E-03	-1.21E-03	9.31E-12	-2.05E-23	-7.11E-12	-5.05E-06	4.84E+00	0.00E+00	0.00E+00	3.44E-144	5.03E-155	9.94E-07
1.02E-05	307.512	1.19E+19	0.00E+00	4.81E+00	5.26E+05	-7.91E-06	3.63E+01	3.34E+05	7.33E+00	1.39E+05	5.88E-04	4.81E+01	1.62E+02	5.26E-02	1.55E+02	1.48E-07	6.62E-08	9.20E+00	1.33E+01	0.00E+00	6.99E+00	1.96E-01	7.43E-01	3.08E-01	1.42E-12	1.27E+01	3.98E-02	2.84E-01	1.07E-11	1.31E-07	1.47E-05	6.43E+00	4.27E-05	1.10E-05	3.85E-08	-9.46E-06	7.10E-07	1.20E-03	-1.20E-03	9.27E-12	-2.27E-23	-7.11E-12	-5.05E-06	4.81E+00	0.00E+00	0.00E+00	3.44E-144	5.00E-155	9.78E-07
1.03E-05	307.519	1.19E+19	0.00E+00	4.79E+00	5.26E+05	-7.91E-06	3.62E+01	3.34E+05	7.31E+00	1.39E+05	5.87E-04	4.87E+01	1.62E+02	5.26E-02	1.55E+02	1.48E-07	5.38E-08	9.22E+00	1.33E+01	0.00E+00	7.00E+00	1.96E-01	7.57E-01	3.04E-01	1.45E-12	1.28E+01	4.11E-02	2.85E-01	1.06E-11	1.31E-07	1.47E-05	6.35E+00	4.45E-05	1.10E-05	3.85E-08	-9.45E-06	6.97E-07	1.18E-03	-1.18E-03	9.22E-12	-2.40E-23	-7.11E-12	-5.05E-06	4.79E+00	0.00E+00	0.00E+00	3.44E-144	4.98E-155	9.62E-07
1.04E-05	307.526	1.19E+19	0.00E+00	4.77E+00	5.26E+05	-7.91E-06	3.61E+01	3.34E+05	7.29E+00	1.39E+05	5.85E-04	4.92E+01	1.62E+02	5.25E-02	1.55E+02	1.47E-07	4.38E-08	9.23E+00	1.32E+01	0.00E+00	7.00E+00	1.96E-01	7.70E-01	3.00E-01	1.49E-12	1.29E+01	4.23E-02	2.86E-01	1.06E-11	1.31E-07	1.47E-05	6.27E+00	4.63E-05	1.10E-05	3.84E-08	-9.43E-06	6.85E-07	1.17E-03	-1.17E-03	9.17E-12	-2.42E-23	-7.11E-12	-5.05E-06	4.77E+00	0.00E+00	0.00E+00	3.44E-144	4.96E-155	9.47E-07
1.05E-05	307.533	1.19E+19	0.00E+00	4.75E+00	5.26E+05	-7.91E-06	3.61E+01	3.34E+05	7.27E+00	1.39E+05	5.83E-04	4.98E+01	1.62E+02	5.24E-02	1.55E+02	1.47E-07	3.56E-08	9.25E+00	1.31E+01	0.00E+00	7.01E+00	1.96E-01	7.84E-01	2.96E-01	1.52E-12	1.30E+01	4.36E-02	2.86E-01	1.06E-11	1.32E-07	1.47E-05	6.19E+00	4.81E-05	1.09E-05	3.84E-08	-9.42E-06	6.72E-07	1.15E-03	-1.15E-03	9.13E-12	-2.28E-23	-7.11E-12	-5.05E-06	4.75E+00	0.00E+00	0.00E+00	3.44E-144	4.93E-155	9.32E-07
1.06E-05	307.539	1.19E+19	0.00E+00	4.72E+00	5.26E+05	-7.91E-06	3.60E+01	3.34E+05	7.25E+00	1.39E+05	5.81E-04	5.03E+01	1.62E+02	5.23E-02	1.55E+02	1.47E-07	2.89E-08	9.27E+00	1.31E+01	0.00E+00	7.01E+00	1.96E-01	7.98E-01	2.92E-01	1.56E-12	1.31E+01	4.48E-02	2.87E-01	1.06E-11	1.32E-07	1.47E-05	6.11E+00	5.00E-05	1.09E-05	3.84E-08	-9.40E-06	6.60E-07	1.14E-03	-1.14E-03	9.08E-12	-1.91E-23	-7.11E-12	-5.05E-06	4.72E+00	0.00E+00	0.00E+00	3.44E-144	4.91E-155	9.17E-07
1.07E-05	307.546	1.19E+19	0.00E+00	4.70E+00	5.26E+05	-8.88E-03	3.59E+01	3.34E+05	7.23E+00	1.39E+05	5.79E-04	5.09E+01	1.62E+02	5.23E-02	1.55E+02	1.47E-07	2.35E-08	9.28E+00	1.30E+01	0.00E+00	7.01E+00	1.96E-01	8.12E-01	2.89E-01	1.60E-12	1.32E+01	4.61E-02	2.87E-01	1.07E-11	1.32E-07	1.47E-05	6.04E+00	5.19E-05	1.08E-05	3.84E-08	2.39E-12	6.49E-07	1.14E-03	1.32E-11	9.06E-12	0.00E+00	-1.01E-28	-4.78E-23	4.70E+00	0.00E+00	0.00E+00	9.96E-145	-1.68E-152	9.02E-07
1.08E-05	307.553	1.19E+19	0.00E+00	4.68E+00	5.26E+05	-8.88E-03	3.58E+01	3.34E+05	7.21E+00	1.39E+05	5.77E-04	5.15E+01	1.62E+02	5.22E-02	1.55E+02	1.46E-07	1.91E-08	9.30E+00	1.29E+01	0.00E+00	7.01E+00	1.96E-01	8.26E-01	2.85E-01	1.64E-12	1.33E+01	4.75E-02	2.88E-01	1.08E-11	1.32E-07	1.47E-05	5.96E+00	5.39E-05	1.08E-05	3.84E-08	2.38E-12	6.37E-07	1.14E-03	1.33E-11	9.03E-12	-4.64E-47	-7.73E-29	-2.18E-22	4.68E+00	0.00E+00	0.00E+00	4.76E-145	-3.55E-152	8.88E-07
1.09E-05	307.56	1.19E+19	0.00E+00	4.66E+00	5.26E+05	-8.88E-03	3.58E+01	3.34E+05	7.20E+00	1.39E+05	5.75E-04	5.20E+01	1.62E+02	5.21E-02	1.55E+02	1.46E-07	1.56E-08	9.31E+00	1.28E+01	0.00E+00	7.01E+00	1.96E-01	8.40E-01	2.82E-01	1.67E-12	1.34E+01	4.88E-02	2.89E-01	1.09E-11	1.32E-07	1.47E-05	5.89E+00	5.60E-05	1.08E-05	3.84E-08	2.36E-12	6.26E-07	1.14E-03	1.33E-11	9.01E-12	-6.76E-43	-1.67E-28	-4.04E-22	4.66E+00	0.00E+00	0.00E+00	3.29E-145	1.25E-153	8.74E-07
1.10E-05	307.567	1.19E+19	0.00E+00	4.64E+00	5.26E+05	-8.88E-03	3.57E+01	3.34E+05	7.18E+00	1.39E+05	5.73E-04	5.26E+01	1.62E+02	5.21E-02	1.55E+02	1.46E-07	1.27E-08	9.33E+00	1.28E+01	0.00E+00	7.01E+00	1.96E-01	8.54E-01	2.78E-01	1.71E-12	1.35E+01	5.02E-02	2.89E-01	1.10E-11	1.32E-07	1.47E-05	5.81E+00	5.81E-05	1.07E-05	3.84E-08	2.34E-12	6.15E-07	1.14E-03	1.34E-11	8.98E-12	-3.77E-42	-2.09E-27	-4.86E-22	4.64E+00	0.00E+00	0.00E+00	2.89E-145	-1.02E-151	8.60E-07
1.11E-05	307.574	1.19E+19	0.00E+00	4.62E+00	5.26E+05	-8.88E-03	3.56E+01	3.34E+05	7.16E+00	1.39E+05	5.71E-04	5.32E+01	1.62E+02	5.20E-02	1.55E+02	1.46E-07	1.03E-08	9.35E+00	1.27E+01	0.00E+00	7.01E+00	1.96E-01	8.68E-01	2.75E-01	1.75E-12	1.36E+01	5.16E-02	2.90E-01	1.11E-11	1.32E-07	1.48E-05	5.74E+00	6.02E-05	1.07E-05	3.84E-08	2.33E-12	6.04E-07	1.14E-03	1.34E-11	8.96E-12	-1.07E-41	-7.56E-27	-3.48E-22	4.62E+00	0.00E+00	0.00E+00	2.80E-145	-7.57E-151	8.47E-07
1.12E-05	307.581	1.19E+19	0.00E+00	4.59E+00	5.26E+05	-8.88E-03	3.56E+01	3.34E+05	7.14E+00	1.39E+05	5.69E-04	5.37E+01	1.62E+02	5.19E-02	1.55E+02	1.45E-07	8.43E-09	9.36E+00	1.26E+01	0.00E+00	7.01E+00	1.96E-01	8.82E-01	2.71E-01	1.79E-12	1.37E+01	5.30E-02	2.90E-01	1.12E-11	1.33E-07	1.48E-05	5.67E+00	6.24E-05	1.07E-05	3.84E-08	2.31E-12	5.93E-07	1.14E-03	1.35E-11	8.93E-12	-2.27E-41	-1.82E-26	5.02E-23	4.59E+00	0.00E+00	0.00E+00	2.76E-145	-2.37E-150	8.34E-07
1.13E-05	307.588	1.19E+19	0.00E+00	4.57E+00	5.26E+05	-8.88E-03	3.55E+01	3.34E+05	7.12E+00	1.39E+05	5.67E-04	5.43E+01	1.62E+02	5.19E-02	1.55E+02	1.45E-07	6.88E-09	9.38E+00	1.26E+01	0.00E+00	7.01E+00	1.96E-01	8.97E-01	2.68E-01	1.83E-12	1.38E+01	5.44E-02	2.91E-01	1.13E-11	1.33E-07	1.48E-05	5.60E+00	6.47E-05	1.06E-05	3.84E-08	2.30E-12	5.83E-07	1.14E-03	1.35E-11	8.91E-12	-4.08E-41	-3.58E-26	-3.28E-22	4.57E+00	0.00E+00	0.00E+00	2.74E-145	-5.32E-150	8.21E-07
1.14E-05	307.595	1.19E+19	0.00E+00	4.55E+00	5.26E+05	-8.88E-03	3.55E+01	3.34E+05	7.10E+00	1.39E+05	5.65E-04	5.49E+01	1.62E+02	5.18E-02	1.55E+02	1.45E-07	5.63E-09	9.39E+00	1.25E+01	0.00E+00	7.01E+00	1.96E-01	9.11E-01	2.65E-01	1.87E-12	1.39E+01	5.59E-02	2.92E-01	1.14E-11	1.33E-07	1.48E-05	5.53E+00	6.70E-05	1.06E-05	3.83E-08	2.28E-12	5.73E-07	1.14E-03	1.35E-11	8.88E-12	-6.54E-41	-6.22E-26	-3.79E-21	4.55E+00	0.00E+00	0.00E+00	2.75E-145	-9.97E-150	8.08E-07
1.15E-05	307.601	1.19E+19	0.00E+00	4.53E+00	5.26E+05	-8.88E-03	3.54E+01	3.34E+05	7.08E+00	1.39E+05	5.64E-04	5.54E+01	1.62E+02	5.17E-02	1.55E+02	1.45E-07	4.61E-09	9.41E+00	1.24E+01	0.00E+00	7.00E+00	1.96E-01	9.25E-01	2.61E-01	1.91E-12	1.40E+01	5.74E-02	2.92E-01	1.15E-11	1.33E-07	1.48E-05	5.46E+00	6.94E-05	1.05E-05	3.83E-08	2.27E-12	5.63E-07	1.14E-03	1.36E-11	8.86E-12	-9.65E-41	-9.88E-26	-1.39E-20	4.53E+00	0.00E+00	0.00E+00	2.75E-145	-1.66E-149	7.96E-07
1.16E-05	307.608	1.19E+19	0.00E+00	4.51E+00	5.26E+05	-8.88E-03	3.54E+01	3.34E+05	7.06E+00	1.39E+05	5.62E-04	5.60E+01	1.62E+02	5.17E-02	1.55E+02	1.45E-07	3.79E-09	9.43E+00	1.24E+01	0.00E+00	7.00E+00	1.96E-01	9.40E-01	2.58E-01	1.95E-12	1.41E+01	5.89E-02	2.93E-01	1.16E-11	1.33E-07	1.48E-05	5.39E+00	7.18E-05	1.05E-05	3.83E-08	2.26E-12	5.53E-07	1.14E-03	1.36E-11	8.83E-12	-1.33E-40	-1.47E-25	-3.53E-20	4.51E+00	0.00E+00	0.00E+00	2.75E-145	-2.54E-149	7.84E-07
1.17E-05	307.615	1.19E+19	0.00E+00	4.49E+00	5.26E+05	-8.88E-03	3.53E+01	3.34E+05	7.04E+00	1.39E+05	5.60E-04	5.66E+01	1.62E+02	5.16E-02	1.55E+02	1.44E-07	3.11E-09	9.44E+00	1.23E+01	0.00E+00	6.99E+00	1.96E-01	9.54E-01	2.55E-01	1.99E-12	1.42E+01	6.04E-02	2.93E-01	1.17E-11	1.33E-07	1.48E-05	5.33E+00	7.43E-05	1.05E-05	3.83E-08	2.24E-12	5.43E-07	1.14E-03	1.37E-11	8.81E-12	-1.71E-40	-2.07E-25	-7.38E-20	4.49E+00	0.00E+00	0.00E+00	2.75E-145	-3.66E-149	7.72E-07
1.18E-05	307.622	1.19E+19	0.00E+00	4.47E+00	5.26E+05	-8.88E-03	3.53E+01	3.34E+05	7.03E+00	1.39E+05	5.58E-04	5.71E+01	1.62E+02	5.15E-02	1.55E+02	1.44E-07	2.57E-09	9.46E+00	1.22E+01	0.00E+00	6.99E+00	1.96E-01	9.69E-01	2.52E-01	2.03E-12	1.43E+01	6.20E-02	2.94E-01	1.18E-11	1.33E-07	1.48E-05	5.26E+00	7.68E-05	1.04E-05	3.83E-08	2.23E-12	5.34E-07	1.14E-03	1.37E-11	8.78E-12	-2.08E-40	-2.79E-25	-1.36E-19	4.47E+00	0.00E+00	0.00E+00	2.74E-145	-4.99E-149	7.60E-07
1.19E-05	307.629	1.19E+19	0.00E+00	4.45E+00	5.26E+05	-8.88E-03	3.52E+01	3.34E+05	7.01E+00	1.39E+05	5.56E-04	5.77E+01	1.62E+02	5.15E-02	1.55E+02	1.44E-07	2.13E-09	9.47E+00	1.21E+01	0.00E+00	6.98E+00	1.96E-01	9.83E-01	2.49E-01	2.08E-12	1.44E+01	6.36E-02	2.95E-01	1.19E-11	1.33E-07	1.49E-05	5.19E+00	7.94E-05	1.04E-05	3.83E-08	2.22E-12	5.25E-07	1.14E-03	1.37E-11	8.76E-12	-2.36E-40	-3.62E-25	-2.31E-19	4.45E+00	0.00E+00	0.00E+00	2.75E-145	-6.54E-149	7.49E-07
1.20E-05	307.636	1.19E+19	0.00E+00	4.43E+00	5.26E+05	-8.88E-03	3.52E+01	3.34E+05	6.99E+00	1.39E+05	5.54E-04	5.82E+01	1.62E+02	5.14E-02	1.55E+02	1.44E-07	1.76E-09	9.49E+00	1.21E+01	0.00E+00	6.97E+00	1.96E-01	9.98E-01	2.46E-01	2.12E-12	1.45E+01	6.51E-02	2.95E-01	1.20E-11	1.34E-07	1.49E-05	5.13E+00	8.21E-05	1.04E-05	3.82E-08	2.21E-12	5.16E-07	1.14E-03	1.38E-11	8.73E-12	-2.50E-40	-4.54E-25	-3.67E-19	4.43E+00	0.00E+00	0.00E+00	2.75E-145	-8.28E-149	7.37E-07
1.21E-05	307.642	1.19E+19	0.00E+00	4.41E+00	5.26E+05	-8.88E-03	3.51E+01	3.34E+05	6.97E+00	1.39E+05	5.52E-04	5.88E+01	1.61E+02	5.13E-02	1.55E+02	1.44E-07	1.47E-09	9.50E+00	1.20E+01	0.00E+00	6.97E+00	1.96E-01	1.01E+00	2.43E-01	2.16E-12	1.46E+01	6.68E-02	2.96E-01	1.21E-11	1.34E-07	1.49E-05	5.07E+00	8.48E-05	1.03E-05	3.82E-08	2.19E-12	5.07E-07	1.14E-03	1.38E-11	8.71E-12	-2.40E-40	-5.52E-25	-5.53E-19	4.41E+00	0.00E+00	0.00E+00	2.75E-145	-1.02E-148	7.26E-07
1.22E-05	307.649	1.19E+19	0.00E+00	4.40E+00	5.26E+05	-8.88E-03	3.51E+01	3.34E+05	6.95E+00	1.39E+05	5.50E-04	5.94E+01	1.61E+02	5.13E-02	1.55E+02	1.44E-07	1.23E-09	9.52E+00	1.19E+01	0.00E+00	6.96E+00	1.96E-01	1.03E+00	2.40E-01	2.21E-12	1.47E+01	6.84E-02	2.96E-01	1.22E-11	1.34E-07	1.49E-05	5.00E+00	8.76E-05	1.03E-05	3.82E-08	2.18E-12	4.98E-07	1.14E-03	1.38E-11	8.68E-12	-1.96E-40	-6.50E-25	-8.02E-19	4.40E+00	0.00E+00	0.00E+00	2.75E-145	-1.21E-148	7.16E-07
[truncated: 23,878 more rows]
[truncated: 18 more columns]
