# Supplementary material for: Dataset of numerical assessment on the combined effects of non-thermal plasma and water addition in hydrogen combustion
Source: Data Brief. 2025 Dec 19;64:112405. doi: 10.1016/j.dib.2025.112405 (PMC12813465; doi:10.1016/j.dib.2025.112405)
Supplement: Supplementary file 1 [file mmc1.zip › Research Data/Simulations for DOE/Run41.csv]

Time(s)	T_gas(K)	N_gas(#/cm^3)	AR	E	N2	He	H2O2	H2	H	O2	O	H2O	OH	HO2	O3	O(1D)	O(1S)	O2(a1)	O2(b1)	O2(c)	NO	N2O	NO2	HNO	HNO2	HONO	HONO2	N2H2	H2NN	HNOH	NH3	N	NO3	NH	NNH	NH2	H2NO	N2H4	N2H3	NH2OH	N^+	NH^+	H3^+	N2H^+	He^+	O^+	O2^+	N2^+	NH3^+
1.00E-11	600	1.22E+19	0.00E+00	6.13E-10	5.73E+05	6.10E-10	8.47E-29	2.44E+05	1.12E-10	1.52E+05	9.08E-11	3.05E+04	3.07E-12	3.28E-16	9.34E-14	5.97E-11	3.86E-13	9.49E-12	2.32E-12	0.00E+00	2.37E-15	6.75E-18	6.25E-36	9.35E-32	8.88E-51	2.37E-37	1.01E-57	1.43E-41	2.59E-44	2.04E-54	2.26E-39	3.56E-11	5.31E-57	9.63E-23	4.85E-21	6.18E-32	7.28E-47	3.16E-66	9.94E-61	3.44E-53	0.00E+00	3.55E-32	1.23E-13	6.16E-13	1.73E-28	2.44E-30	4.45E-12	1.03E-11	6.78E-35
2.00E-11	600	1.22E+19	0.00E+00	6.33E-10	5.73E+05	6.10E-10	6.79E-28	2.44E+05	2.30E-10	1.52E+05	1.85E-10	3.05E+04	6.63E-12	1.33E-15	3.79E-13	1.21E-10	1.04E-12	1.93E-11	4.76E-12	0.00E+00	9.56E-15	2.74E-17	9.72E-35	7.49E-31	2.98E-49	4.06E-36	6.75E-56	1.15E-40	4.25E-43	4.37E-53	3.55E-38	7.24E-11	3.36E-55	3.90E-22	1.97E-20	4.95E-31	1.15E-45	3.37E-66	6.52E-59	1.18E-51	0.00E+00	5.19E-31	4.47E-13	2.41E-12	3.47E-28	9.76E-30	9.04E-12	2.04E-11	2.01E-33
3.00E-11	600	1.22E+19	0.00E+00	6.54E-10	5.73E+05	6.10E-10	2.32E-27	2.44E+05	3.54E-10	1.52E+05	2.84E-10	3.05E+04	1.07E-11	3.04E-15	8.64E-13	1.85E-10	1.97E-12	2.94E-11	7.31E-12	0.00E+00	2.18E-14	6.25E-17	4.92E-34	2.55E-30	2.31E-48	2.18E-35	7.85E-55	3.90E-40	2.19E-42	2.76E-52	1.79E-37	1.10E-10	3.73E-54	8.86E-22	4.48E-20	1.68E-30	5.78E-45	7.79E-66	7.15E-58	9.33E-51	0.00E+00	2.41E-30	9.16E-13	5.32E-12	5.21E-28	2.20E-29	1.38E-11	3.02E-11	1.41E-32
4.00E-11	600	1.22E+19	0.00E+00	6.76E-10	5.73E+05	6.10E-10	5.55E-27	2.44E+05	4.82E-10	1.52E+05	3.86E-10	3.05E+04	1.53E-11	5.48E-15	1.56E-12	2.51E-10	3.19E-12	3.99E-11	9.97E-12	0.00E+00	3.91E-14	1.13E-16	1.58E-33	6.08E-30	1.02E-47	7.35E-35	4.71E-54	9.33E-40	7.11E-42	1.06E-51	5.68E-37	1.50E-10	2.14E-53	1.59E-21	8.07E-20	4.02E-30	1.83E-44	9.81E-66	4.03E-57	4.18E-50	0.00E+00	7.05E-30	1.49E-12	9.27E-12	6.97E-28	3.92E-29	1.87E-11	3.98E-11	5.60E-32
5.00E-11	600	1.22E+19	0.00E+00	6.99E-10	5.73E+05	6.10E-10	1.10E-26	2.44E+05	6.17E-10	1.52E+05	4.93E-10	3.05E+04	2.05E-11	8.70E-15	2.46E-12	3.19E-10	4.69E-12	5.07E-11	1.28E-11	0.00E+00	6.18E-14	1.78E-16	3.92E-33	1.20E-29	3.26E-47	1.91E-34	1.90E-53	1.84E-39	1.78E-41	3.08E-51	1.39E-36	1.90E-10	8.30E-53	2.52E-21	1.28E-19	7.91E-30	4.49E-44	1.93E-65	1.54E-56	1.35E-49	0.00E+00	1.59E-29	2.13E-12	1.42E-11	8.74E-28	6.13E-29	2.38E-11	4.93E-11	1.62E-31
6.00E-11	600	1.22E+19	0.00E+00	7.22E-10	5.73E+05	6.10E-10	1.92E-26	2.44E+05	7.56E-10	1.52E+05	6.03E-10	3.05E+04	2.63E-11	1.27E-14	3.60E-12	3.90E-10	6.49E-12	6.18E-11	1.57E-11	0.00E+00	9.00E-14	2.61E-16	8.29E-33	2.09E-29	8.51E-47	4.21E-34	6.08E-53	3.21E-39	3.79E-41	7.45E-51	2.90E-36	2.32E-10	2.55E-52	3.67E-21	1.86E-19	1.38E-29	9.37E-44	2.51E-65	4.65E-56	3.56E-49	0.00E+00	3.07E-29	2.81E-12	2.01E-11	1.05E-27	8.85E-29	2.90E-11	5.86E-11	3.84E-31
7.00E-11	600	1.22E+19	0.00E+00	7.46E-10	5.73E+05	6.10E-10	3.08E-26	2.44E+05	9.02E-10	1.52E+05	7.18E-10	3.05E+04	3.26E-11	1.76E-14	4.96E-12	4.62E-10	8.60E-12	7.33E-11	1.87E-11	0.00E+00	1.24E-13	3.60E-16	1.57E-32	3.34E-29	1.93E-46	8.30E-34	1.64E-52	5.15E-39	7.22E-41	1.59E-50	5.41E-36	2.76E-10	6.64E-52	5.05E-21	2.57E-19	2.21E-29	1.75E-43	2.45E-65	1.19E-55	8.17E-49	0.00E+00	5.30E-29	3.52E-12	2.69E-11	1.23E-27	1.21E-28	3.44E-11	6.77E-11	7.92E-31
8.00E-11	600	1.22E+19	0.00E+00	7.70E-10	5.73E+05	6.10E-10	4.64E-26	2.44E+05	1.05E-09	1.52E+05	8.38E-10	3.05E+04	3.96E-11	2.33E-14	6.57E-12	5.38E-10	1.10E-11	8.52E-11	2.19E-11	0.00E+00	1.64E-13	4.77E-16	2.74E-32	5.03E-29	3.97E-46	1.50E-33	3.95E-52	7.76E-39	1.27E-40	3.08E-50	9.29E-36	3.20E-10	1.54E-51	6.67E-21	3.39E-19	3.32E-29	3.00E-43	2.63E-65	2.69E-55	1.69E-48	0.00E+00	8.42E-29	4.24E-12	3.47E-11	1.41E-27	1.58E-28	4.00E-11	7.68E-11	1.48E-30
9.00E-11	600	1.22E+19	0.00E+00	7.96E-10	5.73E+05	6.10E-10	6.68E-26	2.44E+05	1.21E-09	1.52E+05	9.62E-10	3.05E+04	4.71E-11	2.99E-14	8.43E-12	6.15E-10	1.38E-11	9.75E-11	2.52E-11	0.00E+00	2.09E-13	6.12E-16	4.50E-32	7.23E-29	7.52E-46	2.55E-33	8.61E-52	1.11E-38	2.08E-40	5.56E-50	1.50E-35	3.67E-10	3.23E-51	8.53E-21	4.35E-19	4.77E-29	4.83E-43	2.96E-65	5.55E-55	3.23E-48	0.00E+00	1.26E-28	4.97E-12	4.32E-11	1.60E-27	2.01E-28	4.58E-11	8.57E-11	2.55E-30
1.00E-10	600	1.22E+19	0.00E+00	8.22E-10	5.73E+05	6.10E-10	9.27E-26	2.44E+05	1.37E-09	1.52E+05	1.09E-09	3.05E+04	5.54E-11	3.75E-14	1.06E-11	6.95E-10	1.68E-11	1.10E-10	2.87E-11	0.00E+00	2.62E-13	7.66E-16	7.03E-32	1.00E-28	1.34E-45	4.12E-33	1.74E-51	1.54E-38	3.26E-40	9.47E-50	2.30E-35	4.15E-10	6.32E-51	1.07E-20	5.43E-19	6.60E-29	7.42E-43	4.29E-65	1.06E-54	5.79E-48	0.00E+00	1.80E-28	5.69E-12	5.26E-11	1.78E-27	2.48E-28	5.17E-11	9.46E-11	4.15E-30
1.10E-10	600	1.22E+19	0.00E+00	8.50E-10	5.73E+05	6.10E-10	1.25E-25	2.44E+05	1.54E-09	1.52E+05	1.22E-09	3.05E+04	6.43E-11	4.60E-14	1.30E-11	7.78E-10	2.02E-11	1.23E-10	3.23E-11	0.00E+00	3.20E-13	9.41E-16	1.06E-31	1.34E-28	2.26E-45	6.38E-33	3.30E-51	2.07E-38	4.91E-40	1.54E-49	3.39E-35	4.64E-10	1.16E-50	1.30E-20	6.65E-19	8.87E-29	1.09E-42	6.44E-65	1.91E-54	9.85E-48	0.00E+00	2.47E-28	6.40E-12	6.28E-11	1.97E-27	3.01E-28	5.79E-11	1.03E-10	6.43E-30
1.20E-10	600	1.22E+19	0.00E+00	8.78E-10	5.73E+05	6.10E-10	1.64E-25	2.44E+05	1.72E-09	1.52E+05	1.36E-09	3.05E+04	7.39E-11	5.55E-14	1.56E-11	8.64E-10	2.40E-11	1.37E-10	3.60E-11	0.00E+00	3.85E-13	1.14E-15	1.53E-31	1.76E-28	3.67E-45	9.54E-33	5.95E-51	2.72E-38	7.14E-40	2.40E-49	4.83E-35	5.15E-10	2.04E-50	1.57E-20	8.01E-19	1.16E-28	1.56E-42	9.07E-65	3.28E-54	1.60E-47	0.00E+00	3.28E-28	7.10E-12	7.39E-11	2.16E-27	3.60E-28	6.43E-11	1.12E-10	9.55E-30
1.30E-10	600	1.22E+19	0.00E+00	9.07E-10	5.73E+05	6.10E-10	2.11E-25	2.44E+05	1.90E-09	1.52E+05	1.51E-09	3.05E+04	8.43E-11	6.61E-14	1.86E-11	9.52E-10	2.81E-11	1.51E-10	3.99E-11	0.00E+00	4.58E-13	1.35E-15	2.16E-31	2.26E-28	5.73E-45	1.39E-32	1.03E-50	3.48E-38	1.01E-39	3.63E-49	6.70E-35	5.68E-10	3.42E-50	1.86E-20	9.52E-19	1.49E-28	2.16E-42	1.24E-64	5.39E-54	2.52E-47	0.00E+00	4.26E-28	7.78E-12	8.57E-11	2.36E-27	4.23E-28	7.09E-11	1.21E-10	1.37E-29
1.40E-10	600	1.22E+19	0.00E+00	9.37E-10	5.73E+05	6.10E-10	2.66E-25	2.44E+05	2.09E-09	1.52E+05	1.66E-09	3.05E+04	9.54E-11	7.78E-14	2.19E-11	1.04E-09	3.26E-11	1.65E-10	4.40E-11	0.00E+00	5.37E-13	1.59E-15	2.99E-31	2.84E-28	8.70E-45	1.97E-32	1.72E-50	4.39E-38	1.40E-39	5.34E-49	9.07E-35	6.22E-10	5.55E-50	2.19E-20	1.12E-18	1.88E-28	2.93E-42	1.69E-64	8.55E-54	3.85E-47	0.00E+00	5.40E-28	8.46E-12	9.83E-11	2.56E-27	4.93E-28	7.77E-11	1.30E-10	1.92E-29
1.50E-10	600	1.22E+19	0.00E+00	9.68E-10	5.73E+05	6.10E-10	3.31E-25	2.44E+05	2.29E-09	1.52E+05	1.81E-09	3.05E+04	1.07E-10	9.06E-14	2.55E-11	1.14E-09	3.75E-11	1.80E-10	4.82E-11	0.00E+00	6.24E-13	1.85E-15	4.04E-31	3.53E-28	1.29E-44	2.73E-32	2.77E-50	5.45E-38	1.89E-39	7.67E-49	1.20E-34	6.78E-10	8.73E-50	2.54E-20	1.30E-18	2.33E-28	3.89E-42	2.33E-64	1.32E-53	5.72E-47	0.00E+00	6.72E-28	9.12E-12	1.12E-10	2.76E-27	5.68E-28	8.47E-11	1.39E-10	2.62E-29
1.60E-10	600	1.22E+19	0.00E+00	1.00E-09	5.73E+05	6.10E-10	4.06E-25	2.44E+05	2.49E-09	1.52E+05	1.97E-09	3.05E+04	1.20E-10	1.05E-13	2.94E-11	1.24E-09	4.27E-11	1.96E-10	5.27E-11	0.00E+00	7.18E-13	2.14E-15	5.36E-31	4.32E-28	1.86E-44	3.72E-32	4.36E-50	6.68E-38	2.51E-39	1.08E-48	1.57E-34	7.37E-10	1.34E-49	2.93E-20	1.49E-18	2.85E-28	5.07E-42	3.16E-64	1.97E-53	8.30E-47	0.00E+00	8.23E-28	9.76E-12	1.26E-10	2.96E-27	6.48E-28	9.19E-11	1.47E-10	3.50E-29
1.70E-10	600	1.22E+19	0.00E+00	1.03E-09	5.73E+05	6.10E-10	4.92E-25	2.44E+05	2.70E-09	1.52E+05	2.14E-09	3.05E+04	1.33E-10	1.20E-13	3.36E-11	1.34E-09	4.84E-11	2.11E-10	5.72E-11	0.00E+00	8.20E-13	2.45E-15	7.01E-31	5.22E-28	2.63E-44	4.98E-32	6.69E-50	8.08E-38	3.29E-39	1.49E-48	2.01E-34	7.97E-10	2.00E-49	3.34E-20	1.71E-18	3.45E-28	6.50E-42	4.31E-64	2.89E-53	1.18E-46	0.00E+00	9.94E-28	1.04E-11	1.41E-10	3.17E-27	7.35E-28	9.94E-11	1.56E-10	4.58E-29
1.80E-10	600	1.22E+19	0.00E+00	1.07E-09	5.73E+05	6.10E-10	5.90E-25	2.44E+05	2.92E-09	1.52E+05	2.31E-09	3.05E+04	1.48E-10	1.36E-13	3.82E-11	1.44E-09	5.44E-11	2.28E-10	6.20E-11	0.00E+00	9.30E-13	2.79E-15	9.05E-31	6.26E-28	3.65E-44	6.58E-32	1.01E-49	9.68E-38	4.24E-39	2.01E-48	2.55E-34	8.59E-10	2.94E-49	3.79E-20	1.94E-18	4.13E-28	8.23E-42	6.06E-64	4.15E-53	1.65E-46	0.00E+00	1.19E-27	1.10E-11	1.57E-10	3.38E-27	8.27E-28	1.07E-10	1.65E-10	5.91E-29
1.90E-10	600	1.22E+19	0.00E+00	1.10E-09	5.73E+05	6.10E-10	7.02E-25	2.44E+05	3.14E-09	1.52E+05	2.49E-09	3.05E+04	1.63E-10	1.54E-13	4.32E-11	1.55E-09	6.09E-11	2.45E-10	6.70E-11	0.00E+00	1.05E-12	3.15E-15	1.15E-30	7.42E-28	5.00E-44	8.58E-32	1.48E-49	1.15E-37	5.41E-39	2.69E-48	3.19E-34	9.23E-10	4.23E-49	4.28E-20	2.18E-18	4.90E-28	1.03E-41	8.97E-64	5.84E-53	2.26E-46	0.00E+00	1.40E-27	1.17E-11	1.73E-10	3.59E-27	9.25E-28	1.15E-10	1.74E-10	7.52E-29
2.00E-10	600	1.22E+19	0.00E+00	1.14E-09	5.73E+05	6.10E-10	8.27E-25	2.44E+05	3.38E-09	1.52E+05	2.68E-09	3.05E+04	1.79E-10	1.73E-13	4.85E-11	1.66E-09	6.78E-11	2.62E-10	7.22E-11	0.00E+00	1.18E-12	3.54E-15	1.45E-30	8.74E-28	6.74E-44	1.10E-31	2.14E-49	1.35E-37	6.82E-39	3.55E-48	3.94E-34	9.89E-10	5.99E-49	4.80E-20	2.45E-18	5.77E-28	1.27E-41	1.29E-63	8.08E-53	3.06E-46	0.00E+00	1.64E-27	1.23E-11	1.90E-10	3.81E-27	1.03E-27	1.23E-10	1.83E-10	9.43E-29
2.10E-10	600	1.22E+19	0.00E+00	1.18E-09	5.73E+05	6.10E-10	9.68E-25	2.44E+05	3.62E-09	1.52E+05	2.87E-09	3.05E+04	1.96E-10	1.93E-13	5.43E-11	1.77E-09	7.52E-11	2.81E-10	7.75E-11	0.00E+00	1.31E-12	3.96E-15	1.81E-30	1.02E-27	8.97E-44	1.41E-31	3.05E-49	1.58E-37	8.51E-39	4.62E-48	4.82E-34	1.06E-09	8.36E-49	5.35E-20	2.73E-18	6.74E-28	1.56E-41	1.80E-63	1.10E-52	4.09E-46	0.00E+00	1.90E-27	1.29E-11	2.09E-10	4.03E-27	1.14E-27	1.32E-10	1.92E-10	1.17E-28
2.20E-10	600	1.22E+19	0.00E+00	1.22E-09	5.73E+05	6.10E-10	1.13E-24	2.44E+05	3.87E-09	1.52E+05	3.07E-09	3.05E+04	2.14E-10	2.15E-13	6.04E-11	1.89E-09	8.30E-11	2.99E-10	8.31E-11	0.00E+00	1.46E-12	4.41E-15	2.24E-30	1.18E-27	1.18E-43	1.78E-31	4.29E-49	1.83E-37	1.05E-38	5.96E-48	5.85E-34	1.13E-09	1.15E-48	5.95E-20	3.03E-18	7.82E-28	1.89E-41	2.43E-63	1.48E-52	5.40E-46	0.00E+00	2.20E-27	1.35E-11	2.28E-10	4.26E-27	1.26E-27	1.41E-10	2.02E-10	1.44E-28
2.30E-10	600	1.22E+19	0.00E+00	1.26E-09	5.73E+05	6.10E-10	1.30E-24	2.44E+05	4.13E-09	1.52E+05	3.28E-09	3.05E+04	2.33E-10	2.39E-13	6.70E-11	2.01E-09	9.13E-11	3.19E-10	8.89E-11	0.00E+00	1.61E-12	4.89E-15	2.75E-30	1.37E-27	1.53E-43	2.22E-31	5.95E-49	2.11E-37	1.29E-38	7.60E-48	7.04E-34	1.20E-09	1.57E-48	6.58E-20	3.36E-18	9.02E-28	2.27E-41	3.25E-63	1.97E-52	7.06E-46	0.00E+00	2.51E-27	1.41E-11	2.47E-10	4.49E-27	1.38E-27	1.50E-10	2.11E-10	1.75E-28
2.40E-10	600	1.22E+19	0.00E+00	1.30E-09	5.73E+05	6.10E-10	1.49E-24	2.44E+05	4.40E-09	1.52E+05	3.49E-09	3.05E+04	2.54E-10	2.64E-13	7.40E-11	2.14E-09	1.00E-10	3.39E-10	9.50E-11	0.00E+00	1.78E-12	5.41E-15	3.35E-30	1.57E-27	1.98E-43	2.76E-31	8.16E-49	2.42E-37	1.57E-38	9.61E-48	8.41E-34	1.28E-09	2.11E-48	7.25E-20	3.70E-18	1.03E-27	2.72E-41	4.32E-63	2.59E-52	9.12E-46	0.00E+00	2.86E-27	1.47E-11	2.68E-10	4.73E-27	1.51E-27	1.59E-10	2.21E-10	2.11E-28
2.50E-10	600	1.22E+19	0.00E+00	1.34E-09	5.73E+05	6.10E-10	1.71E-24	2.44E+05	4.67E-09	1.52E+05	3.71E-09	3.05E+04	2.75E-10	2.90E-13	8.14E-11	2.27E-09	1.09E-10	3.59E-10	1.01E-10	0.00E+00	1.95E-12	5.95E-15	4.05E-30	1.79E-27	2.52E-43	3.40E-31	1.11E-48	2.76E-37	1.90E-38	1.20E-47	9.97E-34	1.35E-09	2.80E-48	7.97E-20	4.06E-18	1.18E-27	3.22E-41	5.74E-63	3.38E-52	1.17E-45	0.00E+00	3.24E-27	1.54E-11	2.90E-10	4.97E-27	1.65E-27	1.69E-10	2.31E-10	2.53E-28
2.60E-10	600	1.22E+19	0.00E+00	1.39E-09	5.73E+05	6.10E-10	1.94E-24	2.44E+05	4.96E-09	1.52E+05	3.94E-09	3.05E+04	2.97E-10	3.18E-13	8.93E-11	2.41E-09	1.19E-10	3.80E-10	1.08E-10	0.00E+00	2.14E-12	6.53E-15	4.87E-30	2.03E-27	3.20E-43	4.16E-31	1.49E-48	3.14E-37	2.28E-38	1.50E-47	1.18E-33	1.44E-09	3.70E-48	8.73E-20	4.45E-18	1.34E-27	3.79E-41	7.59E-63	4.35E-52	1.48E-45	0.00E+00	3.65E-27	1.60E-11	3.12E-10	5.22E-27	1.79E-27	1.79E-10	2.41E-10	3.01E-28
2.70E-10	600	1.22E+19	0.00E+00	1.43E-09	5.73E+05	6.10E-10	2.20E-24	2.44E+05	5.26E-09	1.52E+05	4.18E-09	3.05E+04	3.20E-10	3.48E-13	9.77E-11	2.54E-09	1.30E-10	4.02E-10	1.14E-10	0.00E+00	2.34E-12	7.15E-15	5.82E-30	2.29E-27	4.01E-43	5.06E-31	1.98E-48	3.54E-37	2.73E-38	1.85E-47	1.38E-33	1.52E-09	4.83E-48	9.53E-20	4.85E-18	1.51E-27	4.45E-41	9.98E-63	5.56E-52	1.87E-45	0.00E+00	4.10E-27	1.66E-11	3.35E-10	5.48E-27	1.94E-27	1.90E-10	2.51E-10	3.55E-28
2.80E-10	600	1.22E+19	0.00E+00	1.48E-09	5.73E+05	6.10E-10	2.48E-24	2.44E+05	5.57E-09	1.52E+05	4.42E-09	3.05E+04	3.45E-10	3.80E-13	1.07E-10	2.69E-09	1.40E-10	4.25E-10	1.21E-10	0.00E+00	2.55E-12	7.80E-15	6.92E-30	2.58E-27	5.01E-43	6.11E-31	2.61E-48	3.99E-37	3.24E-38	2.27E-47	1.60E-33	1.60E-09	6.27E-48	1.04E-19	5.28E-18	1.70E-27	5.18E-41	1.30E-62	7.04E-52	2.34E-45	0.00E+00	4.58E-27	1.73E-11	3.59E-10	5.74E-27	2.10E-27	2.00E-10	2.61E-10	4.17E-28
2.90E-10	600	1.22E+19	0.00E+00	1.53E-09	5.73E+05	6.10E-10	2.78E-24	2.44E+05	5.89E-09	1.52E+05	4.68E-09	3.05E+04	3.71E-10	4.13E-13	1.16E-10	2.84E-09	1.52E-10	4.49E-10	1.29E-10	0.00E+00	2.77E-12	8.50E-15	8.18E-30	2.90E-27	6.20E-43	7.35E-31	3.41E-48	4.47E-37	3.83E-38	2.77E-47	1.86E-33	1.69E-09	8.07E-48	1.13E-19	5.73E-18	1.91E-27	6.00E-41	1.68E-62	8.86E-52	2.91E-45	0.00E+00	5.11E-27	1.79E-11	3.85E-10	6.00E-27	2.27E-27	2.11E-10	2.72E-10	4.87E-28
3.00E-10	600	1.22E+19	0.00E+00	1.58E-09	5.73E+05	6.10E-10	3.12E-24	2.44E+05	6.21E-09	1.52E+05	4.94E-09	3.05E+04	3.98E-10	4.49E-13	1.26E-10	2.99E-09	1.64E-10	4.73E-10	1.36E-10	0.00E+00	3.00E-12	9.23E-15	9.63E-30	3.24E-27	7.63E-43	8.78E-31	4.43E-48	5.00E-37	4.50E-38	3.36E-47	2.15E-33	1.79E-09	1.03E-47	1.22E-19	6.21E-18	2.14E-27	6.93E-41	2.16E-62	1.11E-51	3.59E-45	0.00E+00	5.68E-27	1.86E-11	4.11E-10	6.28E-27	2.44E-27	2.23E-10	2.83E-10	5.66E-28
3.10E-10	600	1.22E+19	0.00E+00	1.63E-09	5.73E+05	6.10E-10	3.48E-24	2.44E+05	6.56E-09	1.52E+05	5.22E-09	3.05E+04	4.27E-10	4.86E-13	1.37E-10	3.15E-09	1.77E-10	4.98E-10	1.44E-10	0.00E+00	3.24E-12	1.00E-14	1.13E-29	3.60E-27	9.34E-43	1.05E-30	5.71E-48	5.57E-37	5.27E-38	4.05E-47	2.47E-33	1.88E-09	1.31E-47	1.32E-19	6.71E-18	2.38E-27	7.96E-41	2.75E-62	1.37E-51	4.41E-45	0.00E+00	6.29E-27	1.93E-11	4.38E-10	6.56E-27	2.62E-27	2.35E-10	2.94E-10	6.55E-28
3.20E-10	600	1.22E+19	0.00E+00	1.69E-09	5.73E+05	6.10E-10	3.87E-24	2.44E+05	6.91E-09	1.52E+05	5.50E-09	3.05E+04	4.56E-10	5.26E-13	1.48E-10	3.31E-09	1.90E-10	5.24E-10	1.52E-10	0.00E+00	3.50E-12	1.08E-14	1.32E-29	4.00E-27	1.14E-42	1.24E-30	7.32E-48	6.18E-37	6.15E-38	4.86E-47	2.82E-33	1.98E-09	1.65E-47	1.43E-19	7.24E-18	2.64E-27	9.10E-41	3.48E-62	1.69E-51	5.38E-45	0.00E+00	6.95E-27	2.00E-11	4.66E-10	6.85E-27	2.81E-27	2.47E-10	3.05E-10	7.54E-28
3.30E-10	600	1.22E+19	0.00E+00	1.74E-09	5.73E+05	6.10E-10	4.29E-24	2.44E+05	7.27E-09	1.52E+05	5.79E-09	3.05E+04	4.88E-10	5.67E-13	1.59E-10	3.48E-09	2.04E-10	5.51E-10	1.61E-10	0.00E+00	3.77E-12	1.17E-14	1.53E-29	4.43E-27	1.38E-42	1.46E-30	9.32E-48	6.84E-37	7.15E-38	5.81E-47	3.21E-33	2.08E-09	2.07E-47	1.54E-19	7.80E-18	2.92E-27	1.04E-40	4.39E-62	2.07E-51	6.53E-45	0.00E+00	7.66E-27	2.07E-11	4.95E-10	7.14E-27	3.01E-27	2.60E-10	3.17E-10	8.65E-28
3.40E-10	600	1.22E+19	0.00E+00	1.80E-09	5.73E+05	6.10E-10	4.74E-24	2.44E+05	7.65E-09	1.52E+05	6.09E-09	3.05E+04	5.20E-10	6.11E-13	1.72E-10	3.65E-09	2.18E-10	5.78E-10	1.69E-10	0.00E+00	4.05E-12	1.26E-14	1.77E-29	4.90E-27	1.66E-42	1.72E-30	1.18E-47	7.55E-37	8.27E-38	6.90E-47	3.65E-33	2.18E-09	2.59E-47	1.65E-19	8.38E-18	3.23E-27	1.18E-40	5.49E-62	2.53E-51	7.89E-45	0.00E+00	8.43E-27	2.14E-11	5.25E-10	7.44E-27	3.21E-27	2.73E-10	3.29E-10	9.89E-28
3.50E-10	600	1.22E+19	0.00E+00	1.86E-09	5.73E+05	6.10E-10	5.23E-24	2.44E+05	8.04E-09	1.52E+05	6.41E-09	3.05E+04	5.54E-10	6.57E-13	1.84E-10	3.83E-09	2.33E-10	6.07E-10	1.78E-10	0.00E+00	4.35E-12	1.35E-14	2.05E-29	5.39E-27	1.99E-42	2.01E-30	1.48E-47	8.31E-37	9.54E-38	8.18E-47	4.13E-33	2.29E-09	3.21E-47	1.77E-19	8.99E-18	3.56E-27	1.33E-40	6.83E-62	3.07E-51	9.49E-45	0.00E+00	9.25E-27	2.22E-11	5.56E-10	7.76E-27	3.43E-27	2.86E-10	3.41E-10	1.13E-27
3.60E-10	600	1.22E+19	0.00E+00	1.92E-09	5.73E+05	6.10E-10	5.76E-24	2.44E+05	8.44E-09	1.52E+05	6.73E-09	3.05E+04	5.90E-10	7.05E-13	1.98E-10	4.02E-09	2.49E-10	6.36E-10	1.88E-10	0.00E+00	4.66E-12	1.45E-14	2.36E-29	5.93E-27	2.38E-42	2.34E-30	1.86E-47	9.13E-37	1.10E-37	9.65E-47	4.66E-33	2.40E-09	3.97E-47	1.90E-19	9.63E-18	3.91E-27	1.50E-40	8.46E-62	3.71E-51	1.14E-44	0.00E+00	1.01E-26	2.29E-11	5.89E-10	8.08E-27	3.65E-27	3.00E-10	3.54E-10	1.28E-27
3.70E-10	600	1.22E+19	0.00E+00	1.99E-09	5.73E+05	6.10E-10	6.32E-24	2.44E+05	8.86E-09	1.52E+05	7.07E-09	3.05E+04	6.27E-10	7.56E-13	2.12E-10	4.21E-09	2.66E-10	6.67E-10	1.98E-10	0.00E+00	4.99E-12	1.56E-14	2.71E-29	6.50E-27	2.83E-42	2.73E-30	2.32E-47	1.00E-36	1.26E-37	1.13E-46	5.24E-33	2.52E-09	4.89E-47	2.04E-19	1.03E-17	4.29E-27	1.69E-40	1.04E-61	4.45E-51	1.36E-44	0.00E+00	1.11E-26	2.37E-11	6.22E-10	8.40E-27	3.88E-27	3.15E-10	3.67E-10	1.45E-27
3.80E-10	600	1.22E+19	0.00E+00	2.05E-09	5.73E+05	6.10E-10	6.92E-24	2.44E+05	9.29E-09	1.52E+05	7.41E-09	3.05E+04	6.66E-10	8.09E-13	2.27E-10	4.41E-09	2.83E-10	6.98E-10	2.08E-10	0.00E+00	5.33E-12	1.67E-14	3.10E-29	7.11E-27	3.35E-42	3.16E-30	2.88E-47	1.09E-36	1.44E-37	1.33E-46	5.87E-33	2.64E-09	5.99E-47	2.18E-19	1.10E-17	4.69E-27	1.90E-40	1.28E-61	5.33E-51	1.61E-44	0.00E+00	1.21E-26	2.45E-11	6.57E-10	8.74E-27	4.12E-27	3.29E-10	3.80E-10	1.63E-27
3.90E-10	600	1.22E+19	0.00E+00	2.12E-09	5.73E+05	6.10E-10	7.57E-24	2.44E+05	9.74E-09	1.52E+05	7.77E-09	3.05E+04	7.07E-10	8.64E-13	2.43E-10	4.62E-09	3.01E-10	7.30E-10	2.18E-10	0.00E+00	5.69E-12	1.79E-14	3.53E-29	7.76E-27	3.96E-42	3.65E-30	3.55E-47	1.19E-36	1.64E-37	1.55E-46	6.56E-33	2.76E-09	7.30E-47	2.32E-19	1.17E-17	5.12E-27	2.12E-40	1.56E-61	6.35E-51	1.91E-44	0.00E+00	1.32E-26	2.54E-11	6.93E-10	9.09E-27	4.37E-27	3.45E-10	3.94E-10	1.84E-27
4.00E-10	600	1.22E+19	0.00E+00	2.19E-09	5.73E+05	6.10E-10	8.26E-24	2.44E+05	1.02E-08	1.52E+05	8.14E-09	3.05E+04	7.49E-10	9.23E-13	2.60E-10	4.83E-09	3.20E-10	7.64E-10	2.29E-10	0.00E+00	6.07E-12	1.91E-14	4.02E-29	8.46E-27	4.66E-42	4.21E-30	4.37E-47	1.30E-36	1.87E-37	1.80E-46	7.32E-33	2.89E-09	8.88E-47	2.48E-19	1.25E-17	5.58E-27	2.36E-40	1.89E-61	7.54E-51	2.25E-44	0.00E+00	1.44E-26	2.63E-11	7.30E-10	9.45E-27	4.64E-27	3.61E-10	4.08E-10	2.06E-27
4.10E-10	600	1.22E+19	0.00E+00	2.26E-09	5.73E+05	6.10E-10	9.00E-24	2.44E+05	1.07E-08	1.52E+05	8.53E-09	3.05E+04	7.93E-10	9.84E-13	2.77E-10	5.05E-09	3.40E-10	7.99E-10	2.40E-10	0.00E+00	6.46E-12	2.04E-14	4.57E-29	9.20E-27	5.46E-42	4.83E-30	5.36E-47	1.41E-36	2.12E-37	2.09E-46	8.14E-33	3.02E-09	1.08E-46	2.64E-19	1.33E-17	6.07E-27	2.63E-40	2.29E-61	8.92E-51	2.64E-44	0.00E+00	1.57E-26	2.71E-11	7.69E-10	9.81E-27	4.91E-27	3.77E-10	4.22E-10	2.31E-27
4.20E-10	600	1.22E+19	0.00E+00	2.34E-09	5.73E+05	6.10E-10	9.78E-24	2.44E+05	1.12E-08	1.52E+05	8.93E-09	3.05E+04	8.39E-10	1.05E-12	2.95E-10	5.27E-09	3.61E-10	8.34E-10	2.52E-10	0.00E+00	6.88E-12	2.17E-14	5.18E-29	9.99E-27	6.38E-42	5.54E-30	6.54E-47	1.53E-36	2.40E-37	2.42E-46	9.04E-33	3.16E-09	1.30E-46	2.80E-19	1.41E-17	6.59E-27	2.92E-40	2.75E-61	1.05E-50	3.09E-44	0.00E+00	1.70E-26	2.81E-11	8.08E-10	1.02E-26	5.19E-27	3.94E-10	4.37E-10	2.58E-27
4.30E-10	600	1.22E+19	0.00E+00	2.42E-09	5.73E+05	6.10E-10	1.06E-23	2.44E+05	1.17E-08	1.52E+05	9.34E-09	3.05E+04	8.87E-10	1.11E-12	3.14E-10	5.50E-09	3.82E-10	8.71E-10	2.64E-10	0.00E+00	7.31E-12	2.31E-14	5.86E-29	1.08E-26	7.44E-42	6.34E-30	7.96E-47	1.66E-36	2.71E-37	2.79E-46	1.00E-32	3.30E-09	1.56E-46	2.98E-19	1.50E-17	7.14E-27	3.23E-40	3.30E-61	1.24E-50	3.61E-44	0.00E+00	1.85E-26	2.90E-11	8.50E-10	1.06E-26	5.48E-27	4.12E-10	4.52E-10	2.88E-27
4.40E-10	600	1.22E+19	0.00E+00	2.50E-09	5.73E+05	6.10E-10	1.15E-23	2.44E+05	1.22E-08	1.52E+05	9.76E-09	3.05E+04	9.37E-10	1.18E-12	3.33E-10	5.75E-09	4.04E-10	9.10E-10	2.76E-10	0.00E+00	7.75E-12	2.45E-14	6.61E-29	1.17E-26	8.65E-42	7.23E-30	9.65E-47	1.80E-36	3.05E-37	3.21E-46	1.11E-32	3.44E-09	1.87E-46	3.16E-19	1.59E-17	7.73E-27	3.57E-40	9.23E-57	1.45E-50	4.21E-44	0.00E+00	2.01E-26	3.00E-11	8.92E-10	1.10E-26	5.79E-27	4.30E-10	4.68E-10	3.21E-27
4.50E-10	600	1.22E+19	0.00E+00	2.58E-09	5.73E+05	6.10E-10	1.24E-23	2.44E+05	1.27E-08	1.52E+05	1.02E-08	3.05E+04	9.89E-10	1.26E-12	3.54E-10	5.99E-09	4.28E-10	9.49E-10	2.89E-10	0.00E+00	8.22E-12	2.61E-14	7.44E-29	1.27E-26	1.00E-41	8.23E-30	1.17E-46	1.94E-36	3.44E-37	3.69E-46	1.22E-32	3.59E-09	2.24E-46	3.35E-19	1.69E-17	8.35E-27	3.94E-40	4.09E-56	1.69E-50	4.89E-44	0.00E+00	2.18E-26	3.10E-11	9.36E-10	1.14E-26	6.10E-27	4.48E-10	4.84E-10	3.57E-27
4.60E-10	600	1.22E+19	0.00E+00	2.66E-09	5.73E+05	6.10E-10	1.35E-23	2.44E+05	1.33E-08	1.52E+05	1.07E-08	3.05E+04	1.04E-09	1.33E-12	3.76E-10	6.25E-09	4.52E-10	9.90E-10	3.03E-10	0.00E+00	8.71E-12	2.77E-14	8.37E-29	1.37E-26	1.16E-41	9.34E-30	1.41E-46	2.10E-36	3.86E-37	4.23E-46	1.34E-32	3.75E-09	2.67E-46	3.55E-19	1.79E-17	9.01E-27	4.33E-40	8.31E-56	1.97E-50	5.66E-44	0.00E+00	2.36E-26	3.20E-11	9.82E-10	1.18E-26	6.43E-27	4.68E-10	5.01E-10	3.96E-27
4.70E-10	600	1.22E+19	0.00E+00	2.75E-09	5.73E+05	6.10E-10	1.45E-23	2.44E+05	1.39E-08	1.52E+05	1.11E-08	3.05E+04	1.10E-09	1.41E-12	3.98E-10	6.52E-09	4.77E-10	1.03E-09	3.16E-10	0.00E+00	9.22E-12	2.93E-14	9.39E-29	1.47E-26	1.34E-41	1.06E-29	1.69E-46	2.26E-36	4.33E-37	4.83E-46	1.47E-32	3.91E-09	3.18E-46	3.76E-19	1.89E-17	9.71E-27	4.76E-40	1.33E-55	2.29E-50	6.54E-44	0.00E+00	2.55E-26	3.31E-11	1.03E-09	1.23E-26	6.77E-27	4.88E-10	5.19E-10	4.38E-27
4.80E-10	600	1.22E+19	0.00E+00	2.84E-09	5.73E+05	6.10E-10	1.56E-23	2.44E+05	1.45E-08	1.52E+05	1.16E-08	3.05E+04	1.16E-09	1.50E-12	4.22E-10	6.79E-09	5.03E-10	1.08E-09	3.31E-10	0.00E+00	9.75E-12	3.11E-14	1.05E-28	1.59E-26	1.54E-41	1.20E-29	2.02E-46	2.43E-36	4.84E-37	5.51E-46	1.62E-32	4.07E-09	3.77E-46	3.98E-19	2.00E-17	1.05E-26	5.22E-40	1.81E-55	2.65E-50	7.54E-44	0.00E+00	2.76E-26	3.42E-11	1.08E-09	1.27E-26	7.12E-27	5.08E-10	5.36E-10	4.84E-27
4.90E-10	600	1.22E+19	0.00E+00	2.94E-09	5.73E+05	6.10E-10	1.68E-23	2.44E+05	1.51E-08	1.52E+05	1.21E-08	3.05E+04	1.22E-09	1.58E-12	4.46E-10	7.07E-09	5.30E-10	1.12E-09	3.46E-10	0.00E+00	1.03E-11	3.29E-14	1.18E-28	1.70E-26	1.76E-41	1.35E-29	2.42E-46	2.61E-36	5.41E-37	6.27E-46	1.77E-32	4.24E-09	4.46E-46	4.20E-19	2.11E-17	1.12E-26	5.72E-40	2.27E-55	3.06E-50	8.67E-44	0.00E+00	2.99E-26	3.53E-11	1.13E-09	1.32E-26	7.49E-27	5.30E-10	5.55E-10	5.35E-27
5.00E-10	600	1.22E+19	0.00E+00	3.04E-09	5.73E+05	6.10E-10	1.81E-23	2.44E+05	1.58E-08	1.52E+05	1.26E-08	3.05E+04	1.28E-09	1.67E-12	4.72E-10	7.36E-09	5.59E-10	1.17E-09	3.61E-10	0.00E+00	1.09E-11	3.48E-14	1.31E-28	1.83E-26	2.02E-41	1.53E-29	2.88E-46	2.80E-36	6.03E-37	7.12E-46	1.94E-32	4.42E-09	5.27E-46	4.44E-19	2.23E-17	1.21E-26	6.25E-40	2.72E-55	3.53E-50	9.95E-44	0.00E+00	3.22E-26	3.65E-11	1.18E-09	1.37E-26	7.86E-27	5.52E-10	5.74E-10	5.89E-27
5.10E-10	600	1.22E+19	0.00E+00	3.14E-09	5.73E+05	6.10E-10	1.94E-23	2.44E+05	1.64E-08	1.52E+05	1.32E-08	3.05E+04	1.35E-09	1.77E-12	4.99E-10	7.67E-09	5.88E-10	1.22E-09	3.77E-10	0.00E+00	1.15E-11	3.68E-14	1.46E-28	1.96E-26	2.31E-41	1.72E-29	3.42E-46	3.00E-36	6.72E-37	8.07E-46	2.11E-32	4.60E-09	6.21E-46	4.69E-19	2.35E-17	1.29E-26	6.82E-40	3.19E-55	4.06E-50	1.14E-43	0.00E+00	3.48E-26	3.77E-11	1.23E-09	1.41E-26	8.26E-27	5.74E-10	5.93E-10	6.49E-27
5.20E-10	600	1.22E+19	0.00E+00	3.24E-09	5.73E+05	6.10E-10	2.08E-23	2.44E+05	1.71E-08	1.52E+05	1.37E-08	3.05E+04	1.42E-09	1.87E-12	5.26E-10	7.98E-09	6.18E-10	1.26E-09	3.93E-10	0.00E+00	1.21E-11	3.89E-14	1.63E-28	2.10E-26	2.63E-41	1.93E-29	4.06E-46	3.21E-36	7.48E-37	9.13E-46	2.30E-32	4.79E-09	7.30E-46	4.94E-19	2.47E-17	1.39E-26	7.43E-40	3.69E-55	4.65E-50	1.30E-43	0.00E+00	3.76E-26	3.90E-11	1.29E-09	1.47E-26	8.66E-27	5.98E-10	6.13E-10	7.13E-27
5.30E-10	600	1.22E+19	0.00E+00	3.35E-09	5.73E+05	6.10E-10	2.23E-23	2.44E+05	1.78E-08	1.52E+05	1.43E-08	3.05E+04	1.49E-09	1.97E-12	5.55E-10	8.30E-09	6.50E-10	1.32E-09	4.10E-10	0.00E+00	1.28E-11	4.10E-14	1.81E-28	2.25E-26	3.00E-41	2.16E-29	4.81E-46	3.43E-36	8.30E-37	1.03E-45	2.50E-32	4.99E-09	8.57E-46	5.21E-19	2.60E-17	1.48E-26	8.09E-40	4.22E-55	5.33E-50	1.48E-43	0.00E+00	4.05E-26	4.03E-11	1.35E-09	1.52E-26	9.08E-27	6.22E-10	6.34E-10	7.83E-27
5.40E-10	600	1.22E+19	0.00E+00	3.46E-09	5.73E+05	6.10E-10	2.39E-23	2.44E+05	1.86E-08	1.52E+05	1.49E-08	3.05E+04	1.56E-09	2.07E-12	5.86E-10	8.63E-09	6.83E-10	1.37E-09	4.28E-10	0.00E+00	1.34E-11	4.32E-14	2.01E-28	2.41E-26	3.40E-41	2.42E-29	5.67E-46	3.67E-36	9.21E-37	1.16E-45	2.72E-32	5.19E-09	1.00E-45	5.48E-19	2.74E-17	1.58E-26	8.79E-40	4.78E-55	6.09E-50	1.69E-43	0.00E+00	4.37E-26	4.16E-11	1.41E-09	1.57E-26	9.52E-27	6.47E-10	6.56E-10	8.59E-27
5.50E-10	600	1.22E+19	0.00E+00	3.57E-09	5.73E+05	6.10E-10	2.56E-23	2.44E+05	1.93E-08	1.52E+05	1.55E-08	3.05E+04	1.64E-09	2.18E-12	6.17E-10	8.97E-09	7.17E-10	1.42E-09	4.46E-10	0.00E+00	1.41E-11	4.56E-14	2.23E-28	2.57E-26	3.86E-41	2.71E-29	6.69E-46	3.92E-36	1.02E-36	1.31E-45	2.95E-32	5.39E-09	1.17E-45	5.77E-19	2.88E-17	1.69E-26	9.53E-40	5.34E-55	6.94E-50	1.92E-43	0.00E+00	4.71E-26	4.30E-11	1.47E-09	1.63E-26	9.97E-27	6.73E-10	6.78E-10	9.42E-27
5.60E-10	600	1.22E+19	0.00E+00	3.69E-09	5.73E+05	6.10E-10	2.73E-23	2.44E+05	2.01E-08	1.52E+05	1.61E-08	3.05E+04	1.72E-09	2.30E-12	6.50E-10	9.33E-09	7.53E-10	1.48E-09	4.65E-10	0.00E+00	1.49E-11	4.80E-14	2.47E-28	2.74E-26	4.37E-41	3.03E-29	7.86E-46	4.18E-36	1.13E-36	1.47E-45	3.20E-32	5.61E-09	1.37E-45	6.07E-19	3.03E-17	1.81E-26	1.03E-39	5.92E-55	7.90E-50	2.18E-43	0.00E+00	5.07E-26	4.45E-11	1.53E-09	1.69E-26	1.04E-26	7.00E-10	7.01E-10	1.03E-26
5.70E-10	600	1.22E+19	0.00E+00	3.82E-09	5.73E+05	6.10E-10	2.91E-23	2.44E+05	2.09E-08	1.52E+05	1.68E-08	3.05E+04	1.80E-09	2.42E-12	6.84E-10	9.70E-09	7.89E-10	1.54E-09	4.85E-10	0.00E+00	1.56E-11	5.06E-14	2.74E-28	2.92E-26	4.94E-41	3.37E-29	9.23E-46	4.45E-36	1.25E-36	1.65E-45	3.46E-32	5.83E-09	1.59E-45	6.38E-19	3.18E-17	1.92E-26	1.12E-39	6.52E-55	8.98E-50	2.47E-43	0.00E+00	5.46E-26	4.59E-11	1.60E-09	1.74E-26	1.09E-26	7.28E-10	7.24E-10	1.13E-26
5.80E-10	600	1.22E+19	0.00E+00	3.94E-09	5.73E+05	6.10E-10	3.11E-23	2.44E+05	2.17E-08	1.52E+05	1.75E-08	3.05E+04	1.89E-09	2.54E-12	7.19E-10	1.01E-08	8.27E-10	1.60E-09	5.05E-10	0.00E+00	1.64E-11	5.32E-14	3.02E-28	3.11E-26	5.57E-41	3.76E-29	1.08E-45	4.74E-36	1.38E-36	1.85E-45	3.75E-32	6.06E-09	1.85E-45	6.70E-19	3.34E-17	2.05E-26	1.21E-39	7.13E-55	1.02E-49	2.79E-43	0.00E+00	5.88E-26	4.75E-11	1.67E-09	1.81E-26	1.14E-26	7.56E-10	7.49E-10	1.23E-26
5.90E-10	600	1.22E+19	0.00E+00	4.07E-09	5.73E+05	6.10E-10	3.31E-23	2.44E+05	2.26E-08	1.52E+05	1.82E-08	3.05E+04	1.98E-09	2.67E-12	7.56E-10	1.05E-08	8.67E-10	1.66E-09	5.26E-10	0.00E+00	1.72E-11	5.59E-14	3.34E-28	3.31E-26	6.28E-41	4.18E-29	1.26E-45	5.04E-36	1.52E-36	2.07E-45	4.04E-32	6.30E-09	2.15E-45	7.04E-19	3.50E-17	2.18E-26	1.31E-39	7.77E-55	1.15E-49	3.15E-43	0.00E+00	6.32E-26	4.90E-11	1.74E-09	1.87E-26	1.19E-26	7.86E-10	7.74E-10	1.34E-26
6.00E-10	600	1.22E+19	0.00E+00	4.21E-09	5.73E+05	6.10E-10	3.52E-23	2.44E+05	2.35E-08	1.52E+05	1.89E-08	3.05E+04	2.07E-09	2.81E-12	7.95E-10	1.09E-08	9.08E-10	1.73E-09	5.48E-10	0.00E+00	1.81E-11	5.88E-14	3.68E-28	3.52E-26	7.07E-41	4.64E-29	1.48E-45	5.35E-36	1.67E-36	2.32E-45	4.36E-32	6.54E-09	2.49E-45	7.39E-19	3.68E-17	2.32E-26	1.41E-39	8.43E-55	1.30E-49	3.55E-43	0.00E+00	6.80E-26	5.07E-11	1.81E-09	1.93E-26	1.25E-26	8.16E-10	8.00E-10	1.47E-26
6.10E-10	600	1.22E+19	0.00E+00	4.35E-09	5.73E+05	6.10E-10	3.75E-23	2.44E+05	2.44E-08	1.52E+05	1.97E-08	3.05E+04	2.17E-09	2.95E-12	8.34E-10	1.13E-08	9.51E-10	1.79E-09	5.70E-10	0.00E+00	1.90E-11	6.18E-14	4.06E-28	3.74E-26	7.94E-41	5.16E-29	1.72E-45	5.68E-36	1.84E-36	2.59E-45	4.70E-32	6.79E-09	2.88E-45	7.75E-19	3.85E-17	2.46E-26	1.52E-39	9.12E-55	1.47E-49	3.99E-43	0.00E+00	7.31E-26	5.24E-11	1.88E-09	2.00E-26	1.30E-26	8.48E-10	8.27E-10	1.60E-26
6.20E-10	600	1.22E+19	0.00E+00	4.49E-09	5.73E+05	6.10E-10	3.98E-23	2.44E+05	2.54E-08	1.52E+05	2.04E-08	3.05E+04	2.27E-09	3.10E-12	8.76E-10	1.17E-08	9.95E-10	1.86E-09	5.93E-10	0.00E+00	1.99E-11	6.48E-14	4.46E-28	3.97E-26	8.91E-41	5.71E-29	2.00E-45	6.03E-36	2.03E-36	2.89E-45	5.06E-32	7.05E-09	3.33E-45	8.13E-19	4.04E-17	2.62E-26	1.63E-39	9.82E-55	1.66E-49	4.49E-43	0.00E+00	7.86E-26	5.41E-11	1.96E-09	2.07E-26	1.36E-26	8.81E-10	8.55E-10	1.74E-26
6.30E-10	600	1.22E+19	0.00E+00	4.64E-09	5.73E+05	6.10E-10	4.23E-23	2.44E+05	2.64E-08	1.52E+05	2.12E-08	3.05E+04	2.37E-09	3.25E-12	9.19E-10	1.22E-08	1.04E-09	1.93E-09	6.17E-10	0.00E+00	2.09E-11	6.80E-14	4.91E-28	4.22E-26	9.98E-41	6.33E-29	2.32E-45	6.39E-36	2.23E-36	3.22E-45	5.44E-32	7.32E-09	3.84E-45	8.52E-19	4.23E-17	2.77E-26	1.76E-39	1.06E-54	1.87E-49	5.03E-43	0.00E+00	8.45E-26	5.59E-11	2.04E-09	2.14E-26	1.42E-26	9.14E-10	8.83E-10	1.89E-26
6.40E-10	600	1.22E+19	0.00E+00	4.79E-09	5.73E+05	6.10E-10	4.49E-23	2.44E+05	2.74E-08	1.52E+05	2.21E-08	3.05E+04	2.48E-09	3.40E-12	9.64E-10	1.26E-08	1.09E-09	2.00E-09	6.42E-10	0.00E+00	2.19E-11	7.14E-14	5.39E-28	4.47E-26	1.12E-40	7.00E-29	2.70E-45	6.77E-36	2.44E-36	3.58E-45	5.85E-32	7.60E-09	4.42E-45	8.92E-19	4.43E-17	2.94E-26	1.89E-39	1.13E-54	2.10E-49	5.64E-43	0.00E+00	9.08E-26	5.77E-11	2.12E-09	2.22E-26	1.48E-26	9.49E-10	9.13E-10	2.06E-26
6.50E-10	600	1.22E+19	0.00E+00	4.95E-09	5.73E+05	6.10E-10	4.76E-23	2.44E+05	2.85E-08	1.52E+05	2.29E-08	3.05E+04	2.59E-09	3.57E-12	1.01E-09	1.31E-08	1.14E-09	2.08E-09	6.68E-10	0.00E+00	2.29E-11	7.49E-14	5.92E-28	4.74E-26	1.25E-40	7.74E-29	3.12E-45	7.17E-36	2.68E-36	3.98E-45	6.27E-32	7.89E-09	5.09E-45	9.34E-19	4.63E-17	3.12E-26	2.03E-39	1.21E-54	2.35E-49	6.31E-43	0.00E+00	9.75E-26	5.97E-11	2.21E-09	2.29E-26	1.55E-26	9.85E-10	9.43E-10	2.23E-26
6.60E-10	600	1.22E+19	0.00E+00	5.12E-09	5.73E+05	6.10E-10	5.05E-23	2.44E+05	2.95E-08	1.52E+05	2.38E-08	3.05E+04	2.70E-09	3.74E-12	1.06E-09	1.36E-08	1.19E-09	2.16E-09	6.94E-10	0.00E+00	2.40E-11	7.85E-14	6.49E-28	5.02E-26	1.39E-40	8.54E-29	3.61E-45	7.59E-36	2.94E-36	4.42E-45	6.73E-32	8.19E-09	5.85E-45	9.78E-19	4.85E-17	3.30E-26	2.17E-39	1.29E-54	2.64E-49	7.06E-43	0.00E+00	1.05E-25	6.16E-11	2.30E-09	2.37E-26	1.61E-26	1.02E-09	9.75E-10	2.43E-26
6.70E-10	600	1.22E+19	0.00E+00	5.29E-09	5.73E+05	6.10E-10	5.35E-23	2.44E+05	3.07E-08	1.52E+05	2.47E-08	3.05E+04	2.82E-09	3.91E-12	1.11E-09	1.41E-08	1.24E-09	2.24E-09	7.22E-10	0.00E+00	2.51E-11	8.22E-14	7.12E-28	5.31E-26	1.55E-40	9.42E-29	4.17E-45	8.03E-36	3.21E-36	4.90E-45	7.21E-32	8.50E-09	6.72E-45	1.02E-18	5.07E-17	3.49E-26	2.33E-39	1.37E-54	2.95E-49	7.88E-43	0.00E+00	1.12E-25	6.37E-11	2.39E-09	2.45E-26	1.68E-26	1.06E-09	1.01E-09	2.63E-26
6.80E-10	600	1.22E+19	0.00E+00	5.46E-09	5.73E+05	6.10E-10	5.66E-23	2.44E+05	3.18E-08	1.52E+05	2.57E-08	3.05E+04	2.95E-09	4.10E-12	1.16E-09	1.46E-08	1.30E-09	2.32E-09	7.50E-10	0.00E+00	2.62E-11	8.61E-14	7.80E-28	5.61E-26	1.73E-40	1.04E-28	4.81E-45	8.48E-36	3.52E-36	5.43E-45	7.72E-32	8.81E-09	7.70E-45	1.07E-18	5.30E-17	3.69E-26	2.49E-39	1.46E-54	3.30E-49	8.79E-43	0.00E+00	1.21E-25	6.58E-11	2.48E-09	2.54E-26	1.75E-26	1.10E-09	1.04E-09	2.85E-26
6.90E-10	600	1.22E+19	0.00E+00	5.65E-09	5.73E+05	6.10E-10	5.99E-23	2.44E+05	3.30E-08	1.52E+05	2.66E-08	3.05E+04	3.08E-09	4.29E-12	1.22E-09	1.52E-08	1.35E-09	2.41E-09	7.80E-10	0.00E+00	2.74E-11	9.01E-14	8.53E-28	5.93E-26	1.92E-40	1.14E-28	5.54E-45	8.96E-36	3.85E-36	6.01E-45	8.25E-32	9.14E-09	8.82E-45	1.12E-18	5.53E-17	3.90E-26	2.66E-39	1.55E-54	3.69E-49	9.79E-43	0.00E+00	1.29E-25	6.80E-11	2.58E-09	2.62E-26	1.82E-26	1.14E-09	1.08E-09	3.09E-26
7.00E-10	600	1.22E+19	0.00E+00	5.83E-09	5.73E+05	6.10E-10	6.34E-23	2.44E+05	3.43E-08	1.52E+05	2.77E-08	3.05E+04	3.21E-09	4.48E-12	1.27E-09	1.57E-08	1.41E-09	2.50E-09	8.10E-10	0.00E+00	2.87E-11	9.43E-14	9.33E-28	6.27E-26	2.14E-40	1.26E-28	6.38E-45	9.46E-36	4.20E-36	6.64E-45	8.82E-32	9.48E-09	1.01E-44	1.17E-18	5.78E-17	4.12E-26	2.85E-39	1.64E-54	4.11E-49	1.09E-42	0.00E+00	1.39E-25	7.02E-11	2.68E-09	2.71E-26	1.90E-26	1.18E-09	1.11E-09	3.35E-26
7.10E-10	600	1.22E+19	0.00E+00	6.03E-09	5.73E+05	6.10E-10	6.70E-23	2.44E+05	3.56E-08	1.52E+05	2.87E-08	3.05E+04	3.35E-09	4.69E-12	1.33E-09	1.63E-08	1.47E-09	2.59E-09	8.41E-10	0.00E+00	2.99E-11	9.86E-14	1.02E-27	6.62E-26	2.37E-40	1.38E-28	7.33E-45	9.97E-36	4.59E-36	7.34E-45	9.42E-32	9.83E-09	1.15E-44	1.22E-18	6.03E-17	4.35E-26	3.04E-39	1.73E-54	4.58E-49	1.21E-42	0.00E+00	1.49E-25	7.26E-11	2.79E-09	2.80E-26	1.97E-26	1.23E-09	1.15E-09	3.63E-26
7.20E-10	600	1.22E+19	0.00E+00	6.23E-09	5.73E+05	6.10E-10	7.08E-23	2.44E+05	3.69E-08	1.52E+05	2.98E-08	3.05E+04	3.49E-09	4.90E-12	1.39E-09	1.69E-08	1.53E-09	2.69E-09	8.74E-10	0.00E+00	3.13E-11	1.03E-13	1.11E-27	6.98E-26	2.63E-40	1.52E-28	8.41E-45	1.05E-35	5.00E-36	8.10E-45	1.01E-31	1.02E-08	1.32E-44	1.28E-18	6.30E-17	4.59E-26	3.24E-39	1.83E-54	5.10E-49	1.35E-42	0.00E+00	1.60E-25	7.50E-11	2.89E-09	2.90E-26	2.06E-26	1.27E-09	1.19E-09	3.92E-26
7.30E-10	600	1.22E+19	0.00E+00	6.43E-09	5.73E+05	6.10E-10	7.47E-23	2.44E+05	3.83E-08	1.52E+05	3.09E-08	3.05E+04	3.64E-09	5.12E-12	1.45E-09	1.75E-08	1.60E-09	2.78E-09	9.08E-10	0.00E+00	3.27E-11	1.08E-13	1.21E-27	7.36E-26	2.91E-40	1.67E-28	9.65E-45	1.11E-35	5.45E-36	8.94E-45	1.07E-31	1.06E-08	1.50E-44	1.33E-18	6.57E-17	4.84E-26	3.46E-39	1.93E-54	5.67E-49	1.49E-42	0.00E+00	1.71E-25	7.75E-11	3.00E-09	3.00E-26	2.14E-26	1.32E-09	1.23E-09	4.24E-26
7.40E-10	600	1.22E+19	0.00E+00	6.65E-09	5.73E+05	6.10E-10	7.88E-23	2.44E+05	3.97E-08	1.52E+05	3.20E-08	3.05E+04	3.79E-09	5.35E-12	1.52E-09	1.81E-08	1.67E-09	2.89E-09	9.42E-10	0.00E+00	3.41E-11	1.13E-13	1.32E-27	7.76E-26	3.22E-40	1.83E-28	1.11E-44	1.17E-35	5.94E-36	9.85E-45	1.14E-31	1.10E-08	1.71E-44	1.39E-18	6.86E-17	5.10E-26	3.69E-39	2.03E-54	6.30E-49	1.65E-42	0.00E+00	1.84E-25	8.00E-11	3.12E-09	3.10E-26	2.22E-26	1.37E-09	1.27E-09	4.59E-26
7.50E-10	600	1.22E+19	0.00E+00	6.87E-09	5.73E+05	6.10E-10	8.32E-23	2.44E+05	4.12E-08	1.52E+05	3.32E-08	3.05E+04	3.95E-09	5.58E-12	1.59E-09	1.88E-08	1.74E-09	2.99E-09	9.78E-10	0.00E+00	3.56E-11	1.18E-13	1.44E-27	8.18E-26	3.56E-40	2.00E-28	1.26E-44	1.23E-35	6.47E-36	1.08E-44	1.22E-31	1.14E-08	1.95E-44	1.45E-18	7.15E-17	5.37E-26	3.93E-39	2.14E-54	6.99E-49	1.83E-42	0.00E+00	1.97E-25	8.27E-11	3.24E-09	3.20E-26	2.31E-26	1.42E-09	1.31E-09	4.96E-26
7.60E-10	600	1.22E+19	0.00E+00	7.09E-09	5.73E+05	6.10E-10	8.77E-23	2.44E+05	4.27E-08	1.52E+05	3.45E-08	3.05E+04	4.11E-09	5.83E-12	1.66E-09	1.95E-08	1.81E-09	3.10E-09	1.02E-09	0.00E+00	3.71E-11	1.23E-13	1.57E-27	8.61E-26	3.94E-40	2.19E-28	1.45E-44	1.29E-35	7.04E-36	1.19E-44	1.29E-31	1.18E-08	2.21E-44	1.52E-18	7.45E-17	5.65E-26	4.18E-39	2.25E-54	7.74E-49	2.03E-42	0.00E+00	2.11E-25	8.54E-11	3.36E-09	3.31E-26	2.41E-26	1.47E-09	1.35E-09	5.35E-26
7.70E-10	600	1.22E+19	0.00E+00	7.33E-09	5.73E+05	6.10E-10	9.24E-23	2.44E+05	4.42E-08	1.52E+05	3.57E-08	3.05E+04	4.28E-09	6.08E-12	1.73E-09	2.02E-08	1.88E-09	3.21E-09	1.05E-09	0.00E+00	3.87E-11	1.28E-13	1.71E-27	9.06E-26	4.35E-40	2.40E-28	1.65E-44	1.36E-35	7.66E-36	1.31E-44	1.38E-31	1.22E-08	2.52E-44	1.58E-18	7.77E-17	5.95E-26	4.44E-39	2.37E-54	8.58E-49	2.24E-42	0.00E+00	2.26E-25	8.83E-11	3.49E-09	3.42E-26	2.50E-26	1.52E-09	1.40E-09	5.78E-26
7.80E-10	600	1.22E+19	0.00E+00	7.57E-09	5.73E+05	6.10E-10	9.73E-23	2.44E+05	4.59E-08	1.52E+05	3.70E-08	3.05E+04	4.46E-09	6.35E-12	1.80E-09	2.09E-08	1.96E-09	3.33E-09	1.09E-09	0.00E+00	4.04E-11	1.34E-13	1.86E-27	9.54E-26	4.79E-40	2.62E-28	1.88E-44	1.43E-35	8.33E-36	1.44E-44	1.46E-31	1.26E-08	2.86E-44	1.65E-18	8.09E-17	6.26E-26	4.72E-39	2.49E-54	9.49E-49	2.48E-42	0.00E+00	2.42E-25	9.12E-11	3.62E-09	3.54E-26	2.60E-26	1.58E-09	1.44E-09	6.24E-26
7.90E-10	600	1.22E+19	0.00E+00	7.82E-09	5.73E+05	6.10E-10	1.02E-22	2.44E+05	4.75E-08	1.52E+05	3.84E-08	3.05E+04	4.64E-09	6.62E-12	1.88E-09	2.16E-08	2.04E-09	3.45E-09	1.13E-09	0.00E+00	4.21E-11	1.40E-13	2.03E-27	1.00E-25	5.28E-40	2.87E-28	2.15E-44	1.50E-35	9.05E-36	1.58E-44	1.55E-31	1.31E-08	3.24E-44	1.72E-18	8.43E-17	6.58E-26	5.01E-39	2.61E-54	1.05E-48	2.73E-42	0.00E+00	2.60E-25	9.42E-11	3.75E-09	3.66E-26	2.70E-26	1.63E-09	1.49E-09	6.73E-26
8.00E-10	600	1.22E+19	0.00E+00	8.08E-09	5.73E+05	6.10E-10	1.08E-22	2.44E+05	4.93E-08	1.52E+05	3.98E-08	3.05E+04	4.83E-09	6.90E-12	1.96E-09	2.24E-08	2.12E-09	3.57E-09	1.18E-09	0.00E+00	4.38E-11	1.46E-13	2.20E-27	1.05E-25	5.81E-40	3.13E-28	2.45E-44	1.58E-35	9.83E-36	1.74E-44	1.65E-31	1.36E-08	3.68E-44	1.79E-18	8.78E-17	6.91E-26	5.32E-39	2.74E-54	1.16E-48	3.01E-42	0.00E+00	2.78E-25	9.74E-11	3.89E-09	3.78E-26	2.81E-26	1.69E-09	1.54E-09	7.25E-26
8.10E-10	600	1.22E+19	0.00E+00	8.35E-09	5.73E+05	6.10E-10	1.13E-22	2.44E+05	5.10E-08	1.52E+05	4.13E-08	3.05E+04	5.03E-09	7.20E-12	2.05E-09	2.32E-08	2.21E-09	3.70E-09	1.22E-09	0.00E+00	4.57E-11	1.52E-13	2.39E-27	1.11E-25	6.40E-40	3.42E-28	2.78E-44	1.66E-35	1.07E-35	1.91E-44	1.75E-31	1.40E-08	4.16E-44	1.87E-18	9.14E-17	7.26E-26	5.65E-39	2.87E-54	1.28E-48	3.32E-42	0.00E+00	2.98E-25	1.01E-10	4.04E-09	3.91E-26	2.91E-26	1.75E-09	1.59E-09	7.82E-26
8.20E-10	600	1.22E+19	0.00E+00	8.63E-09	5.73E+05	6.10E-10	1.19E-22	2.44E+05	5.29E-08	1.52E+05	4.28E-08	3.05E+04	5.23E-09	7.50E-12	2.13E-09	2.40E-08	2.30E-09	3.83E-09	1.27E-09	0.00E+00	4.76E-11	1.59E-13	2.60E-27	1.16E-25	7.03E-40	3.73E-28	3.16E-44	1.74E-35	1.16E-35	2.09E-44	1.85E-31	1.45E-08	4.71E-44	1.94E-18	9.52E-17	7.63E-26	5.99E-39	3.00E-54	1.41E-48	3.65E-42	0.00E+00	3.19E-25	1.04E-10	4.19E-09	4.04E-26	3.03E-26	1.82E-09	1.65E-09	8.43E-26
8.30E-10	600	1.22E+19	0.00E+00	8.92E-09	5.73E+05	6.10E-10	1.25E-22	2.44E+05	5.48E-08	1.52E+05	4.43E-08	3.05E+04	5.44E-09	7.82E-12	2.22E-09	2.49E-08	2.39E-09	3.96E-09	1.31E-09	0.00E+00	4.95E-11	1.65E-13	2.82E-27	1.22E-25	7.73E-40	4.06E-28	3.59E-44	1.83E-35	1.25E-35	2.29E-44	1.96E-31	1.51E-08	5.33E-44	2.02E-18	9.91E-17	8.01E-26	6.34E-39	3.14E-54	1.55E-48	4.02E-42	0.00E+00	3.42E-25	1.07E-10	4.34E-09	4.18E-26	3.14E-26	1.88E-09	1.70E-09	9.08E-26
8.40E-10	600	1.22E+19	0.00E+00	9.21E-09	5.73E+05	6.10E-10	1.32E-22	2.44E+05	5.68E-08	1.52E+05	4.59E-08	3.05E+04	5.66E-09	8.14E-12	2.32E-09	2.58E-08	2.48E-09	4.11E-09	1.36E-09	0.00E+00	5.16E-11	1.72E-13	3.06E-27	1.28E-25	8.48E-40	4.43E-28	4.08E-44	1.91E-35	1.36E-35	2.50E-44	2.08E-31	1.56E-08	6.02E-44	2.11E-18	1.03E-16	8.40E-26	6.72E-39	3.29E-54	1.71E-48	4.42E-42	0.00E+00	3.66E-25	1.11E-10	4.50E-09	4.32E-26	3.26E-26	1.95E-09	1.76E-09	9.78E-26
8.50E-10	600	1.22E+19	0.00E+00	9.52E-09	5.73E+05	6.10E-10	1.38E-22	2.44E+05	5.88E-08	1.52E+05	4.76E-08	3.05E+04	5.88E-09	8.48E-12	2.41E-09	2.67E-08	2.58E-09	4.25E-09	1.41E-09	0.00E+00	5.37E-11	1.80E-13	3.32E-27	1.35E-25	9.31E-40	4.82E-28	4.63E-44	2.01E-35	1.47E-35	2.74E-44	2.20E-31	1.62E-08	6.81E-44	2.19E-18	1.07E-16	8.81E-26	7.11E-39	3.44E-54	1.88E-48	4.86E-42	0.00E+00	3.91E-25	1.15E-10	4.66E-09	4.46E-26	3.39E-26	2.02E-09	1.82E-09	1.05E-25
8.60E-10	600	1.22E+19	0.00E+00	9.83E-09	5.73E+05	6.10E-10	1.45E-22	2.44E+05	6.09E-08	1.52E+05	4.93E-08	3.05E+04	6.12E-09	8.83E-12	2.51E-09	2.76E-08	2.68E-09	4.40E-09	1.46E-09	0.00E+00	5.59E-11	1.87E-13	3.59E-27	1.41E-25	1.02E-39	5.25E-28	5.24E-44	2.10E-35	1.60E-35	2.99E-44	2.33E-31	1.67E-08	7.68E-44	2.28E-18	1.12E-16	9.24E-26	7.52E-39	3.59E-54	2.07E-48	5.33E-42	0.00E+00	4.19E-25	1.18E-10	4.83E-09	4.61E-26	3.51E-26	2.09E-09	1.88E-09	1.13E-25
8.70E-10	600	1.22E+19	0.00E+00	1.02E-08	5.73E+05	6.10E-10	1.53E-22	2.44E+05	6.31E-08	1.52E+05	5.10E-08	3.05E+04	6.36E-09	9.19E-12	2.62E-09	2.86E-08	2.79E-09	4.56E-09	1.52E-09	0.00E+00	5.81E-11	1.95E-13	3.89E-27	1.48E-25	1.12E-39	5.71E-28	5.94E-44	2.20E-35	1.73E-35	3.27E-44	2.46E-31	1.73E-08	8.67E-44	2.37E-18	1.16E-16	9.69E-26	7.96E-39	3.75E-54	2.27E-48	5.85E-42	0.00E+00	4.49E-25	1.22E-10	5.01E-09	4.77E-26	3.65E-26	2.16E-09	1.94E-09	1.22E-25
8.80E-10	600	1.22E+19	0.00E+00	1.05E-08	5.73E+05	6.10E-10	1.60E-22	2.44E+05	6.53E-08	1.52E+05	5.29E-08	3.05E+04	6.60E-09	9.57E-12	2.72E-09	2.96E-08	2.90E-09	4.72E-09	1.57E-09	0.00E+00	6.05E-11	2.03E-13	4.22E-27	1.55E-25	1.22E-39	6.21E-28	6.72E-44	2.31E-35	1.87E-35	3.57E-44	2.60E-31	1.79E-08	9.77E-44	2.47E-18	1.21E-16	1.01E-25	8.41E-39	3.92E-54	2.50E-48	6.41E-42	0.00E+00	4.80E-25	1.26E-10	5.19E-09	4.93E-26	3.78E-26	2.24E-09	2.00E-09	1.31E-25
8.90E-10	600	1.22E+19	0.00E+00	1.08E-08	5.73E+05	6.10E-10	1.68E-22	2.44E+05	6.76E-08	1.52E+05	5.47E-08	3.05E+04	6.86E-09	9.96E-12	2.84E-09	3.06E-08	3.01E-09	4.88E-09	1.63E-09	0.00E+00	6.29E-11	2.11E-13	4.57E-27	1.63E-25	1.34E-39	6.75E-28	7.60E-44	2.42E-35	2.02E-35	3.90E-44	2.75E-31	1.86E-08	1.10E-43	2.57E-18	1.25E-16	1.06E-25	8.88E-39	4.09E-54	2.74E-48	7.03E-42	0.00E+00	5.14E-25	1.31E-10	5.38E-09	5.09E-26	3.92E-26	2.32E-09	2.07E-09	1.41E-25
9.00E-10	600	1.22E+19	0.00E+00	1.12E-08	5.73E+05	6.10E-10	1.76E-22	2.44E+05	7.00E-08	1.52E+05	5.67E-08	3.05E+04	7.13E-09	1.04E-11	2.95E-09	3.17E-08	3.12E-09	5.05E-09	1.69E-09	0.00E+00	6.54E-11	2.20E-13	4.94E-27	1.70E-25	1.46E-39	7.33E-28	8.59E-44	2.53E-35	2.19E-35	4.25E-44	2.91E-31	1.92E-08	1.24E-43	2.67E-18	1.30E-16	1.11E-25	9.38E-39	4.26E-54	3.00E-48	7.69E-42	0.00E+00	5.50E-25	1.35E-10	5.57E-09	5.26E-26	4.07E-26	2.40E-09	2.14E-09	1.52E-25
9.10E-10	600	1.22E+19	0.00E+00	1.16E-08	5.73E+05	6.10E-10	1.85E-22	2.44E+05	7.25E-08	1.52E+05	5.87E-08	3.05E+04	7.40E-09	1.08E-11	3.07E-09	3.28E-08	3.24E-09	5.23E-09	1.75E-09	0.00E+00	6.80E-11	2.29E-13	5.34E-27	1.78E-25	1.60E-39	7.96E-28	9.70E-44	2.65E-35	2.36E-35	4.63E-44	3.07E-31	1.99E-08	1.40E-43	2.78E-18	1.35E-16	1.17E-25	9.90E-39	4.44E-54	3.29E-48	8.42E-42	0.00E+00	5.88E-25	1.39E-10	5.77E-09	5.44E-26	4.22E-26	2.48E-09	2.21E-09	1.63E-25
9.20E-10	600	1.22E+19	0.00E+00	1.20E-08	5.73E+05	6.10E-10	1.94E-22	2.44E+05	7.51E-08	1.52E+05	6.08E-08	3.05E+04	7.69E-09	1.12E-11	3.19E-09	3.39E-08	3.37E-09	5.41E-09	1.81E-09	0.00E+00	7.07E-11	2.38E-13	5.78E-27	1.87E-25	1.75E-39	8.64E-28	1.10E-43	2.77E-35	2.55E-35	5.05E-44	3.24E-31	2.06E-08	1.57E-43	2.89E-18	1.41E-16	1.22E-25	1.04E-38	4.63E-54	3.60E-48	9.21E-42	0.00E+00	6.29E-25	1.44E-10	5.98E-09	5.62E-26	4.38E-26	2.57E-09	2.28E-09	1.75E-25
9.30E-10	600	1.22E+19	0.00E+00	1.24E-08	5.73E+05	6.10E-10	2.03E-22	2.44E+05	7.77E-08	1.52E+05	6.29E-08	3.05E+04	7.99E-09	1.17E-11	3.32E-09	3.51E-08	3.50E-09	5.60E-09	1.88E-09	0.00E+00	7.35E-11	2.48E-13	6.25E-27	1.95E-25	1.91E-39	9.37E-28	1.24E-43	2.89E-35	2.76E-35	5.50E-44	3.41E-31	2.13E-08	1.76E-43	3.00E-18	1.46E-16	1.28E-25	1.10E-38	4.83E-54	3.95E-48	1.01E-41	0.00E+00	6.73E-25	1.49E-10	6.19E-09	5.81E-26	4.54E-26	2.66E-09	2.36E-09	1.88E-25
9.40E-10	600	1.22E+19	0.00E+00	1.28E-08	5.73E+05	6.10E-10	2.13E-22	2.44E+05	8.05E-08	1.52E+05	6.51E-08	3.05E+04	8.29E-09	1.21E-11	3.45E-09	3.63E-08	3.63E-09	5.80E-09	1.95E-09	0.00E+00	7.64E-11	2.57E-13	6.75E-27	2.04E-25	2.08E-39	1.02E-27	1.39E-43	3.03E-35	2.98E-35	5.99E-44	3.60E-31	2.20E-08	1.98E-43	3.12E-18	1.52E-16	1.33E-25	1.16E-38	5.03E-54	4.32E-48	1.10E-41	0.00E+00	7.20E-25	1.54E-10	6.41E-09	6.00E-26	4.70E-26	2.75E-09	2.44E-09	2.02E-25
9.50E-10	600	1.22E+19	0.00E+00	1.32E-08	5.73E+05	6.10E-10	2.23E-22	2.44E+05	8.33E-08	1.52E+05	6.74E-08	3.05E+04	8.61E-09	1.26E-11	3.59E-09	3.76E-08	3.77E-09	6.00E-09	2.02E-09	0.00E+00	7.94E-11	2.68E-13	7.29E-27	2.14E-25	2.27E-39	1.10E-27	1.57E-43	3.16E-35	3.21E-35	6.52E-44	3.79E-31	2.28E-08	2.23E-43	3.24E-18	1.58E-16	1.40E-25	1.22E-38	5.23E-54	4.72E-48	1.20E-41	0.00E+00	7.70E-25	1.59E-10	6.64E-09	6.20E-26	4.88E-26	2.85E-09	2.52E-09	2.17E-25
9.60E-10	600	1.22E+19	0.00E+00	1.36E-08	5.73E+05	6.10E-10	2.33E-22	2.44E+05	8.62E-08	1.52E+05	6.98E-08	3.05E+04	8.93E-09	1.31E-11	3.73E-09	3.89E-08	3.91E-09	6.21E-09	2.09E-09	0.00E+00	8.24E-11	2.78E-13	7.88E-27	2.24E-25	2.48E-39	1.19E-27	1.77E-43	3.30E-35	3.47E-35	7.09E-44	3.99E-31	2.36E-08	2.50E-43	3.37E-18	1.64E-16	1.46E-25	1.29E-38	5.45E-54	5.16E-48	1.31E-41	0.00E+00	8.24E-25	1.64E-10	6.88E-09	6.41E-26	5.05E-26	2.95E-09	2.60E-09	2.33E-25
9.70E-10	600	1.22E+19	0.00E+00	1.41E-08	5.73E+05	6.10E-10	2.44E-22	2.44E+05	8.92E-08	1.52E+05	7.23E-08	3.05E+04	9.27E-09	1.36E-11	3.88E-09	4.02E-08	4.05E-09	6.42E-09	2.16E-09	0.00E+00	8.56E-11	2.89E-13	8.50E-27	2.34E-25	2.70E-39	1.29E-27	1.99E-43	3.45E-35	3.74E-35	7.71E-44	4.20E-31	2.44E-08	2.80E-43	3.50E-18	1.70E-16	1.52E-25	1.36E-38	5.67E-54	5.63E-48	1.43E-41	0.00E+00	8.81E-25	1.70E-10	7.12E-09	6.62E-26	5.24E-26	3.05E-09	2.69E-09	2.50E-25
9.80E-10	600	1.22E+19	0.00E+00	1.46E-08	5.73E+05	6.10E-10	2.55E-22	2.44E+05	9.23E-08	1.52E+05	7.48E-08	3.05E+04	9.62E-09	1.41E-11	4.03E-09	4.16E-08	4.21E-09	6.64E-09	2.24E-09	0.00E+00	8.89E-11	3.01E-13	9.18E-27	2.44E-25	2.94E-39	1.40E-27	2.24E-43	3.60E-35	4.04E-35	8.38E-44	4.42E-31	2.53E-08	3.14E-43	3.63E-18	1.76E-16	1.59E-25	1.43E-38	5.90E-54	6.14E-48	1.56E-41	0.00E+00	9.42E-25	1.75E-10	7.37E-09	6.84E-26	5.43E-26	3.15E-09	2.78E-09	2.68E-25
9.90E-10	600	1.22E+19	0.00E+00	1.50E-08	5.73E+05	6.10E-10	2.67E-22	2.44E+05	9.56E-08	1.52E+05	7.74E-08	3.05E+04	9.98E-09	1.47E-11	4.19E-09	4.30E-08	4.36E-09	6.87E-09	2.32E-09	0.00E+00	9.24E-11	3.13E-13	9.90E-27	2.55E-25	3.20E-39	1.52E-27	2.52E-43	3.76E-35	4.35E-35	9.10E-44	4.65E-31	2.61E-08	3.52E-43	3.77E-18	1.83E-16	1.66E-25	1.50E-38	6.13E-54	6.70E-48	1.70E-41	0.00E+00	1.01E-24	1.81E-10	7.63E-09	7.07E-26	5.62E-26	3.26E-09	2.87E-09	2.88E-25
1.00E-09	600	1.22E+19	0.00E+00	1.55E-08	5.73E+05	6.10E-10	2.80E-22	2.44E+05	9.89E-08	1.52E+05	8.01E-08	3.05E+04	1.04E-08	1.53E-11	4.35E-09	4.45E-08	4.53E-09	7.11E-09	2.40E-09	0.00E+00	9.59E-11	3.25E-13	1.07E-26	2.67E-25	3.48E-39	1.64E-27	2.83E-43	3.93E-35	4.69E-35	9.89E-44	4.89E-31	2.70E-08	3.95E-43	3.92E-18	1.90E-16	1.74E-25	1.58E-38	6.29E-54	7.31E-48	1.85E-41	0.00E+00	1.08E-24	1.87E-10	7.90E-09	7.30E-26	5.83E-26	3.37E-09	2.96E-09	3.09E-25
1.01E-09	600	1.22E+19	0.00E+00	1.60E-08	5.73E+05	6.10E-10	2.92E-22	2.44E+05	1.02E-07	1.52E+05	8.29E-08	3.05E+04	1.07E-08	1.58E-11	4.52E-09	4.60E-08	4.69E-09	7.35E-09	2.49E-09	0.00E+00	9.95E-11	3.37E-13	1.15E-26	2.78E-25	3.78E-39	1.77E-27	3.18E-43	4.10E-35	5.05E-35	1.07E-43	5.14E-31	2.80E-08	4.42E-43	4.07E-18	1.97E-16	1.81E-25	1.66E-38	6.33E-54	7.97E-48	2.02E-41	0.00E+00	1.15E-24	1.93E-10	8.18E-09	7.55E-26	6.04E-26	3.49E-09	3.06E-09	3.31E-25
1.02E-09	600	1.22E+19	0.00E+00	1.66E-08	5.73E+05	6.10E-10	3.06E-22	2.44E+05	1.06E-07	1.52E+05	8.58E-08	3.05E+04	1.11E-08	1.65E-11	4.69E-09	4.76E-08	4.87E-09	7.61E-09	2.58E-09	0.00E+00	1.03E-10	3.50E-13	1.24E-26	2.91E-25	4.11E-39	1.92E-27	3.57E-43	4.28E-35	5.44E-35	1.16E-43	5.41E-31	2.89E-08	4.95E-43	4.22E-18	2.05E-16	1.89E-25	1.75E-38	6.32E-54	8.68E-48	2.19E-41	0.00E+00	1.23E-24	2.00E-10	8.47E-09	7.80E-26	6.25E-26	3.61E-09	3.16E-09	3.55E-25
1.03E-09	600	1.22E+19	0.00E+00	1.71E-08	5.73E+05	6.10E-10	3.20E-22	2.44E+05	1.10E-07	1.52E+05	8.88E-08	3.05E+04	1.16E-08	1.71E-11	4.88E-09	4.92E-08	5.05E-09	7.87E-09	2.67E-09	0.00E+00	1.07E-10	3.64E-13	1.34E-26	3.04E-25	4.46E-39	2.07E-27	4.00E-43	4.46E-35	5.86E-35	1.26E-43	5.68E-31	2.99E-08	5.54E-43	4.38E-18	2.12E-16	1.97E-25	1.83E-38	6.40E-54	9.45E-48	2.39E-41	0.00E+00	1.32E-24	2.06E-10	8.76E-09	8.06E-26	6.48E-26	3.74E-09	3.27E-09	3.81E-25
1.04E-09	600	1.22E+19	0.00E+00	1.77E-08	5.73E+05	6.10E-10	3.34E-22	2.44E+05	1.13E-07	1.52E+05	9.19E-08	3.05E+04	1.20E-08	1.77E-11	5.06E-09	5.09E-08	5.23E-09	8.14E-09	2.76E-09	0.00E+00	1.11E-10	3.78E-13	1.44E-26	3.17E-25	4.85E-39	2.24E-27	4.49E-43	4.65E-35	6.31E-35	1.37E-43	5.97E-31	3.10E-08	6.20E-43	4.55E-18	2.20E-16	2.06E-25	1.93E-38	6.63E-54	1.03E-47	2.59E-41	0.00E+00	1.41E-24	2.13E-10	9.07E-09	8.33E-26	6.71E-26	3.86E-09	3.38E-09	4.09E-25
1.05E-09	600	1.22E+19	0.00E+00	1.83E-08	5.73E+05	6.10E-10	3.49E-22	2.44E+05	1.17E-07	1.52E+05	9.50E-08	3.05E+04	1.24E-08	1.84E-11	5.26E-09	5.27E-08	5.42E-09	8.42E-09	2.86E-09	0.00E+00	1.15E-10	3.92E-13	1.55E-26	3.31E-25	5.26E-39	2.42E-27	5.03E-43	4.85E-35	6.79E-35	1.49E-43	6.26E-31	3.20E-08	6.93E-43	4.72E-18	2.28E-16	2.15E-25	2.02E-38	6.94E-54	1.12E-47	2.82E-41	0.00E+00	1.51E-24	2.20E-10	9.38E-09	8.60E-26	6.95E-26	4.00E-09	3.49E-09	4.38E-25
1.06E-09	600	1.22E+19	0.00E+00	1.89E-08	5.73E+05	6.10E-10	3.65E-22	2.44E+05	1.21E-07	1.52E+05	9.83E-08	3.05E+04	1.29E-08	1.91E-11	5.45E-09	5.45E-08	5.62E-09	8.71E-09	2.96E-09	0.00E+00	1.20E-10	4.07E-13	1.67E-26	3.45E-25	5.71E-39	2.61E-27	5.64E-43	5.05E-35	7.31E-35	1.61E-43	6.57E-31	3.31E-08	7.75E-43	4.90E-18	2.37E-16	2.24E-25	2.12E-38	7.29E-54	1.22E-47	3.06E-41	0.00E+00	1.61E-24	2.28E-10	9.71E-09	8.89E-26	7.19E-26	4.13E-09	3.61E-09	4.69E-25
1.07E-09	600	1.22E+19	0.00E+00	1.95E-08	5.73E+05	6.10E-10	3.81E-22	2.44E+05	1.25E-07	1.52E+05	1.02E-07	3.05E+04	1.34E-08	1.98E-11	5.66E-09	5.63E-08	5.82E-09	9.00E-09	3.06E-09	0.00E+00	1.24E-10	4.23E-13	1.80E-26	3.60E-25	6.19E-39	2.82E-27	6.32E-43	5.27E-35	7.87E-35	1.74E-43	6.90E-31	3.43E-08	8.66E-43	5.08E-18	2.45E-16	2.34E-25	2.23E-38	7.63E-54	1.32E-47	3.33E-41	0.00E+00	1.72E-24	2.35E-10	1.00E-08	9.19E-26	7.45E-26	4.28E-09	3.73E-09	5.03E-25
1.08E-09	600	1.22E+19	0.00E+00	2.02E-08	5.73E+05	6.10E-10	3.98E-22	2.44E+05	1.30E-07	1.52E+05	1.05E-07	3.05E+04	1.38E-08	2.06E-11	5.88E-09	5.82E-08	6.04E-09	9.31E-09	3.17E-09	0.00E+00	1.29E-10	4.39E-13	1.94E-26	3.75E-25	6.72E-39	3.04E-27	7.07E-43	5.49E-35	8.46E-35	1.89E-43	7.24E-31	3.54E-08	9.67E-43	5.27E-18	2.54E-16	2.43E-25	2.34E-38	7.94E-54	1.44E-47	3.61E-41	0.00E+00	1.84E-24	2.43E-10	1.04E-08	9.49E-26	7.71E-26	4.42E-09	3.85E-09	5.39E-25
1.09E-09	600	1.22E+19	0.00E+00	2.08E-08	5.73E+05	6.10E-10	4.16E-22	2.44E+05	1.34E-07	1.52E+05	1.09E-07	3.05E+04	1.44E-08	2.13E-11	6.10E-09	6.02E-08	6.25E-09	9.63E-09	3.28E-09	0.00E+00	1.34E-10	4.56E-13	2.09E-26	3.91E-25	7.28E-39	3.28E-27	7.92E-43	5.72E-35	9.10E-35	2.04E-43	7.59E-31	3.66E-08	1.08E-42	5.46E-18	2.64E-16	2.54E-25	2.45E-38	8.25E-54	1.56E-47	3.92E-41	0.00E+00	1.97E-24	2.51E-10	1.08E-08	9.81E-26	7.98E-26	4.57E-09	3.98E-09	5.78E-25
1.10E-09	600	1.22E+19	0.00E+00	2.15E-08	5.73E+05	6.10E-10	4.35E-22	2.44E+05	1.39E-07	1.52E+05	1.13E-07	3.05E+04	1.49E-08	2.21E-11	6.33E-09	6.23E-08	6.48E-09	9.96E-09	3.39E-09	0.00E+00	1.39E-10	4.73E-13	2.24E-26	4.08E-25	7.89E-39	3.54E-27	8.86E-43	5.96E-35	9.79E-35	2.21E-43	7.95E-31	3.79E-08	1.21E-42	5.67E-18	2.73E-16	2.64E-25	2.57E-38	8.56E-54	1.69E-47	4.25E-41	0.00E+00	2.10E-24	2.59E-10	1.11E-08	1.01E-25	8.26E-26	4.73E-09	4.11E-09	6.19E-25
1.11E-09	600	1.22E+19	0.00E+00	2.22E-08	5.73E+05	6.10E-10	4.54E-22	2.44E+05	1.44E-07	1.52E+05	1.16E-07	3.05E+04	1.54E-08	2.30E-11	6.56E-09	6.44E-08	6.71E-09	1.03E-08	3.51E-09	0.00E+00	1.44E-10	4.91E-13	2.41E-26	4.25E-25	8.54E-39	3.82E-27	9.91E-43	6.20E-35	1.05E-34	2.39E-43	8.34E-31	3.92E-08	1.35E-42	5.88E-18	2.83E-16	2.75E-25	2.69E-38	8.91E-54	1.84E-47	4.61E-41	0.00E+00	2.24E-24	2.68E-10	1.15E-08	1.05E-25	8.55E-26	4.89E-09	4.25E-09	6.63E-25
1.12E-09	600	1.22E+19	0.00E+00	2.30E-08	5.73E+05	6.10E-10	4.74E-22	2.44E+05	1.49E-07	1.52E+05	1.20E-07	3.05E+04	1.60E-08	2.38E-11	6.81E-09	6.66E-08	6.95E-09	1.06E-08	3.64E-09	0.00E+00	1.49E-10	5.09E-13	2.60E-26	4.43E-25	9.25E-39	4.12E-27	1.11E-42	6.46E-35	1.13E-34	2.59E-43	8.73E-31	4.05E-08	1.50E-42	6.09E-18	2.94E-16	2.87E-25	2.82E-38	9.27E-54	1.99E-47	5.00E-41	0.00E+00	2.40E-24	2.77E-10	1.19E-08	1.08E-25	8.85E-26	5.06E-09	4.39E-09	7.10E-25
1.13E-09	600	1.22E+19	0.00E+00	2.37E-08	5.73E+05	6.10E-10	4.95E-22	2.44E+05	1.54E-07	1.52E+05	1.25E-07	3.05E+04	1.65E-08	2.47E-11	7.06E-09	6.88E-08	7.20E-09	1.10E-08	3.76E-09	0.00E+00	1.55E-10	5.28E-13	2.79E-26	4.62E-25	1.00E-38	4.44E-27	1.24E-42	6.72E-35	1.22E-34	2.80E-43	9.15E-31	4.19E-08	1.67E-42	6.32E-18	3.04E-16	2.99E-25	2.95E-38	9.66E-54	2.16E-47	5.41E-41	0.00E+00	2.56E-24	2.86E-10	1.23E-08	1.12E-25	9.16E-26	5.23E-09	4.53E-09	7.60E-25
1.14E-09	600	1.22E+19	0.00E+00	2.45E-08	5.73E+05	6.10E-10	5.16E-22	2.44E+05	1.59E-07	1.52E+05	1.29E-07	3.05E+04	1.71E-08	2.56E-11	7.32E-09	7.12E-08	7.46E-09	1.14E-08	3.89E-09	0.00E+00	1.60E-10	5.48E-13	3.00E-26	4.81E-25	1.08E-38	4.78E-27	1.38E-42	7.00E-35	1.31E-34	3.03E-43	9.58E-31	4.33E-08	1.87E-42	6.55E-18	3.15E-16	3.11E-25	3.09E-38	1.00E-53	2.34E-47	5.87E-41	0.00E+00	2.74E-24	2.95E-10	1.27E-08	1.16E-25	9.49E-26	5.41E-09	4.68E-09	8.14E-25
1.15E-09	600	1.22E+19	0.00E+00	2.53E-08	5.73E+05	6.10E-10	5.39E-22	2.44E+05	1.64E-07	1.52E+05	1.33E-07	3.05E+04	1.78E-08	2.66E-11	7.59E-09	7.36E-08	7.73E-09	1.18E-08	4.03E-09	0.00E+00	1.66E-10	5.68E-13	3.23E-26	5.01E-25	1.17E-38	5.15E-27	1.54E-42	7.28E-35	1.40E-34	3.27E-43	1.00E-30	4.48E-08	2.08E-42	6.79E-18	3.27E-16	3.24E-25	3.24E-38	1.04E-53	2.54E-47	6.35E-41	0.00E+00	2.93E-24	3.05E-10	1.32E-08	1.19E-25	9.82E-26	5.59E-09	4.84E-09	8.72E-25
1.16E-09	600	1.22E+19	0.00E+00	2.62E-08	5.73E+05	6.10E-10	5.62E-22	2.44E+05	1.70E-07	1.52E+05	1.38E-07	3.05E+04	1.84E-08	2.76E-11	7.87E-09	7.61E-08	8.00E-09	1.22E-08	4.17E-09	0.00E+00	1.72E-10	5.89E-13	3.47E-26	5.22E-25	1.27E-38	5.55E-27	1.72E-42	7.58E-35	1.51E-34	3.54E-43	1.05E-30	4.63E-08	2.32E-42	7.03E-18	3.39E-16	3.37E-25	3.39E-38	1.09E-53	2.75E-47	6.88E-41	0.00E+00	3.13E-24	3.15E-10	1.36E-08	1.23E-25	1.02E-25	5.78E-09	5.00E-09	9.34E-25
1.17E-09	600	1.22E+19	0.00E+00	2.71E-08	5.73E+05	6.10E-10	5.87E-22	2.44E+05	1.76E-07	1.52E+05	1.43E-07	3.05E+04	1.91E-08	2.86E-11	8.16E-09	7.86E-08	8.29E-09	1.26E-08	4.31E-09	0.00E+00	1.78E-10	6.11E-13	3.72E-26	5.44E-25	1.37E-38	5.98E-27	1.93E-42	7.88E-35	1.62E-34	3.82E-43	1.10E-30	4.79E-08	2.58E-42	7.29E-18	3.51E-16	3.51E-25	3.55E-38	1.13E-53	2.98E-47	7.44E-41	0.00E+00	3.34E-24	3.26E-10	1.41E-08	1.27E-25	1.05E-25	5.98E-09	5.16E-09	9.99E-25
1.18E-09	600	1.22E+19	0.00E+00	2.80E-08	5.73E+05	6.10E-10	6.12E-22	2.44E+05	1.82E-07	1.52E+05	1.47E-07	3.05E+04	1.97E-08	2.96E-11	8.46E-09	8.13E-08	8.58E-09	1.30E-08	4.46E-09	0.00E+00	1.85E-10	6.33E-13	4.00E-26	5.66E-25	1.48E-38	6.43E-27	2.15E-42	8.20E-35	1.74E-34	4.13E-43	1.15E-30	4.95E-08	2.88E-42	7.56E-18	3.63E-16	3.65E-25	3.71E-38	1.17E-53	3.23E-47	8.05E-41	0.00E+00	3.57E-24	3.37E-10	1.46E-08	1.32E-25	1.09E-25	6.18E-09	5.34E-09	1.07E-24
1.19E-09	600	1.22E+19	0.00E+00	2.89E-08	5.73E+05	6.10E-10	6.39E-22	2.44E+05	1.88E-07	1.52E+05	1.52E-07	3.05E+04	2.04E-08	3.07E-11	8.77E-09	8.40E-08	8.89E-09	1.35E-08	4.61E-09	0.00E+00	1.92E-10	6.57E-13	4.30E-26	5.89E-25	1.60E-38	6.93E-27	2.40E-42	8.53E-35	1.86E-34	4.46E-43	1.20E-30	5.12E-08	3.20E-42	7.83E-18	3.76E-16	3.80E-25	3.88E-38	1.22E-53	3.49E-47	8.71E-41	0.00E+00	3.82E-24	3.48E-10	1.51E-08	1.36E-25	1.13E-25	6.39E-09	5.51E-09	1.14E-24
1.20E-09	600	1.22E+19	0.00E+00	2.98E-08	5.73E+05	6.10E-10	6.66E-22	2.44E+05	1.94E-07	1.52E+05	1.58E-07	3.05E+04	2.12E-08	3.18E-11	9.10E-09	8.69E-08	9.20E-09	1.39E-08	4.77E-09	0.00E+00	1.99E-10	6.81E-13	4.61E-26	6.14E-25	1.73E-38	7.45E-27	2.67E-42	8.87E-35	2.00E-34	4.81E-43	1.26E-30	5.29E-08	3.56E-42	8.11E-18	3.90E-16	3.95E-25	4.06E-38	1.26E-53	3.78E-47	9.41E-41	0.00E+00	4.08E-24	3.59E-10	1.56E-08	1.41E-25	1.16E-25	6.61E-09	5.70E-09	1.23E-24
1.21E-09	600	1.22E+19	0.00E+00	3.08E-08	5.73E+05	6.10E-10	6.95E-22	2.44E+05	2.01E-07	1.52E+05	1.63E-07	3.05E+04	2.19E-08	3.30E-11	9.43E-09	8.98E-08	9.52E-09	1.44E-08	4.94E-09	0.00E+00	2.06E-10	7.06E-13	4.96E-26	6.39E-25	1.86E-38	8.02E-27	2.98E-42	9.22E-35	2.15E-34	5.19E-43	1.31E-30	5.47E-08	3.97E-42	8.40E-18	4.04E-16	4.11E-25	4.24E-38	1.31E-53	4.09E-47	1.02E-40	0.00E+00	4.36E-24	3.71E-10	1.61E-08	1.45E-25	1.20E-25	6.83E-09	5.89E-09	1.31E-24
1.22E-09	600	1.22E+19	0.00E+00	3.19E-08	5.73E+05	6.10E-10	7.25E-22	2.44E+05	2.08E-07	1.52E+05	1.69E-07	3.05E+04	2.27E-08	3.42E-11	9.77E-09	9.28E-08	9.86E-09	1.49E-08	5.11E-09	0.00E+00	2.13E-10	7.31E-13	5.32E-26	6.65E-25	2.01E-38	8.62E-27	3.32E-42	9.59E-35	2.30E-34	5.60E-43	1.37E-30	5.66E-08	4.41E-42	8.71E-18	4.18E-16	4.27E-25	4.43E-38	1.36E-53	4.42E-47	1.10E-40	0.00E+00	4.65E-24	3.84E-10	1.67E-08	1.50E-25	1.25E-25	7.06E-09	6.08E-09	1.40E-24
1.23E-09	600	1.22E+19	0.00E+00	3.29E-08	5.73E+05	6.10E-10	7.56E-22	2.44E+05	2.15E-07	1.52E+05	1.74E-07	3.05E+04	2.35E-08	3.54E-11	1.01E-08	9.60E-08	1.02E-08	1.54E-08	5.28E-09	0.00E+00	2.21E-10	7.58E-13	5.71E-26	6.92E-25	2.17E-38	9.28E-27	3.70E-42	9.97E-35	2.47E-34	6.05E-43	1.43E-30	5.85E-08	4.91E-42	9.02E-18	4.33E-16	4.44E-25	4.63E-38	1.41E-53	4.78E-47	1.19E-40	0.00E+00	4.97E-24	3.96E-10	1.73E-08	1.55E-25	1.29E-25	7.30E-09	6.28E-09	1.50E-24
1.24E-09	600	1.22E+19	0.00E+00	3.40E-08	5.73E+05	6.10E-10	7.88E-22	2.44E+05	2.22E-07	1.52E+05	1.80E-07	3.05E+04	2.43E-08	3.67E-11	1.05E-08	9.92E-08	1.06E-08	1.59E-08	5.46E-09	0.00E+00	2.29E-10	7.86E-13	6.13E-26	7.20E-25	2.34E-38	9.97E-27	4.12E-42	1.04E-34	2.65E-34	6.52E-43	1.50E-30	6.05E-08	5.46E-42	9.34E-18	4.48E-16	4.62E-25	4.84E-38	1.47E-53	5.16E-47	1.28E-40	0.00E+00	5.31E-24	4.10E-10	1.78E-08	1.60E-25	1.33E-25	7.55E-09	6.49E-09	1.61E-24
1.25E-09	600	1.22E+19	0.00E+00	3.51E-08	5.73E+05	6.10E-10	8.22E-22	2.44E+05	2.30E-07	1.52E+05	1.86E-07	3.05E+04	2.52E-08	3.80E-11	1.09E-08	1.03E-07	1.09E-08	1.64E-08	5.65E-09	0.00E+00	2.37E-10	8.14E-13	6.58E-26	7.49E-25	2.53E-38	1.07E-26	4.59E-42	1.08E-34	2.85E-34	7.03E-43	1.56E-30	6.25E-08	6.07E-42	9.68E-18	4.64E-16	4.80E-25	5.05E-38	1.52E-53	5.58E-47	1.39E-40	0.00E+00	5.67E-24	4.23E-10	1.85E-08	1.66E-25	1.38E-25	7.80E-09	6.71E-09	1.72E-24
1.26E-09	600	1.22E+19	0.00E+00	3.63E-08	5.73E+05	6.10E-10	8.57E-22	2.44E+05	2.37E-07	1.52E+05	1.93E-07	3.05E+04	2.61E-08	3.94E-11	1.13E-08	1.06E-07	1.13E-08	1.70E-08	5.85E-09	0.00E+00	2.45E-10	8.43E-13	7.06E-26	7.79E-25	2.73E-38	1.15E-26	5.11E-42	1.12E-34	3.05E-34	7.58E-43	1.63E-30	6.46E-08	6.74E-42	1.00E-17	4.81E-16	4.99E-25	5.28E-38	1.58E-53	6.02E-47	1.50E-40	0.00E+00	6.06E-24	4.37E-10	1.91E-08	1.71E-25	1.43E-25	8.07E-09	6.93E-09	1.84E-24
1.27E-09	600	1.22E+19	0.00E+00	3.75E-08	5.73E+05	6.10E-10	8.94E-22	2.44E+05	2.46E-07	1.52E+05	1.99E-07	3.05E+04	2.70E-08	4.08E-11	1.17E-08	1.10E-07	1.17E-08	1.75E-08	6.05E-09	0.00E+00	2.54E-10	8.74E-13	7.57E-26	8.10E-25	2.94E-38	1.24E-26	5.69E-42	1.16E-34	3.27E-34	8.18E-43	1.71E-30	6.68E-08	7.50E-42	1.04E-17	4.98E-16	5.18E-25	5.51E-38	1.64E-53	6.50E-47	1.61E-40	0.00E+00	6.47E-24	4.52E-10	1.97E-08	1.77E-25	1.48E-25	8.34E-09	7.16E-09	1.97E-24
1.28E-09	600	1.22E+19	0.00E+00	3.88E-08	5.73E+05	6.10E-10	9.32E-22	2.44E+05	2.54E-07	1.52E+05	2.06E-07	3.05E+04	2.80E-08	4.22E-11	1.21E-08	1.13E-07	1.21E-08	1.81E-08	6.25E-09	0.00E+00	2.63E-10	9.05E-13	8.12E-26	8.43E-25	3.17E-38	1.33E-26	6.33E-42	1.21E-34	3.51E-34	8.81E-43	1.78E-30	6.91E-08	8.33E-42	1.07E-17	5.15E-16	5.38E-25	5.75E-38	1.70E-53	7.02E-47	1.74E-40	0.00E+00	6.91E-24	4.67E-10	2.04E-08	1.83E-25	1.53E-25	8.62E-09	7.40E-09	2.10E-24
1.29E-09	600	1.22E+19	0.00E+00	4.00E-08	5.73E+05	6.10E-10	9.71E-22	2.44E+05	2.62E-07	1.52E+05	2.13E-07	3.05E+04	2.89E-08	4.38E-11	1.25E-08	1.17E-07	1.25E-08	1.88E-08	6.47E-09	0.00E+00	2.72E-10	9.38E-13	8.71E-26	8.77E-25	3.41E-38	1.43E-26	7.04E-42	1.25E-34	3.76E-34	9.50E-43	1.86E-30	7.14E-08	9.25E-42	1.11E-17	5.33E-16	5.59E-25	6.00E-38	1.76E-53	7.58E-47	1.88E-40	0.00E+00	7.39E-24	4.82E-10	2.11E-08	1.89E-25	1.58E-25	8.91E-09	7.64E-09	2.25E-24
1.30E-09	600	1.22E+19	0.00E+00	4.14E-08	5.73E+05	6.10E-10	1.01E-21	2.44E+05	2.71E-07	1.52E+05	2.20E-07	3.05E+04	3.00E-08	4.53E-11	1.30E-08	1.21E-07	1.30E-08	1.94E-08	6.69E-09	0.00E+00	2.82E-10	9.72E-13	9.34E-26	9.12E-25	3.68E-38	1.54E-26	7.83E-42	1.30E-34	4.03E-34	1.02E-42	1.94E-30	7.38E-08	1.03E-41	1.15E-17	5.52E-16	5.81E-25	6.26E-38	1.81E-53	8.17E-47	2.03E-40	0.00E+00	7.89E-24	4.98E-10	2.18E-08	1.95E-25	1.63E-25	9.21E-09	7.90E-09	2.41E-24
1.31E-09	600	1.22E+19	0.00E+00	4.27E-08	5.73E+05	6.10E-10	1.06E-21	2.44E+05	2.80E-07	1.52E+05	2.28E-07	3.05E+04	3.10E-08	4.69E-11	1.34E-08	1.25E-07	1.34E-08	2.00E-08	6.91E-09	0.00E+00	2.92E-10	1.01E-12	1.00E-25	9.48E-25	3.96E-38	1.65E-26	8.71E-42	1.35E-34	4.32E-34	1.10E-42	2.02E-30	7.63E-08	1.14E-41	1.19E-17	5.71E-16	6.03E-25	6.53E-38	1.83E-53	8.82E-47	2.18E-40	0.00E+00	8.43E-24	5.15E-10	2.25E-08	2.01E-25	1.69E-25	9.52E-09	8.16E-09	2.57E-24
1.32E-09	600	1.22E+19	0.00E+00	4.42E-08	5.73E+05	6.10E-10	1.10E-21	2.44E+05	2.90E-07	1.52E+05	2.35E-07	3.05E+04	3.21E-08	4.86E-11	1.39E-08	1.29E-07	1.39E-08	2.07E-08	7.15E-09	0.00E+00	3.02E-10	1.04E-12	1.07E-25	9.85E-25	4.26E-38	1.77E-26	9.69E-42	1.40E-34	4.63E-34	1.19E-42	2.11E-30	7.88E-08	1.27E-41	1.24E-17	5.91E-16	6.27E-25	6.81E-38	1.91E-53	9.51E-47	2.35E-40	0.00E+00	9.00E-24	5.32E-10	2.33E-08	2.08E-25	1.75E-25	9.84E-09	8.43E-09	2.75E-24
1.33E-09	600	1.22E+19	0.00E+00	4.56E-08	5.73E+05	6.10E-10	1.15E-21	2.44E+05	3.00E-07	1.52E+05	2.43E-07	3.05E+04	3.32E-08	5.03E-11	1.44E-08	1.34E-07	1.44E-08	2.14E-08	7.39E-09	0.00E+00	3.13E-10	1.08E-12	1.15E-25	1.02E-24	4.59E-38	1.90E-26	1.08E-41	1.46E-34	4.96E-34	1.28E-42	2.20E-30	8.15E-08	1.41E-41	1.28E-17	6.12E-16	6.51E-25	7.10E-38	2.03E-53	1.03E-46	2.54E-40	0.00E+00	9.61E-24	5.49E-10	2.41E-08	2.15E-25	1.81E-25	1.02E-08	8.71E-09	2.94E-24
1.34E-09	600	1.22E+19	0.00E+00	4.71E-08	5.73E+05	6.10E-10	1.20E-21	2.44E+05	3.10E-07	1.52E+05	2.51E-07	3.05E+04	3.44E-08	5.21E-11	1.49E-08	1.38E-07	1.49E-08	2.21E-08	7.65E-09	0.00E+00	3.24E-10	1.12E-12	1.23E-25	1.07E-24	4.94E-38	2.04E-26	1.20E-41	1.51E-34	5.32E-34	1.38E-42	2.29E-30	8.42E-08	1.56E-41	1.32E-17	6.33E-16	6.75E-25	7.41E-38	2.18E-53	1.11E-46	2.73E-40	0.00E+00	1.03E-23	5.68E-10	2.49E-08	2.22E-25	1.87E-25	1.05E-08	9.00E-09	3.14E-24
1.35E-09	600	1.22E+19	0.00E+00	4.87E-08	5.73E+05	6.10E-10	1.25E-21	2.44E+05	3.20E-07	1.52E+05	2.60E-07	3.05E+04	3.56E-08	5.39E-11	1.54E-08	1.43E-07	1.54E-08	2.29E-08	7.91E-09	0.00E+00	3.35E-10	1.16E-12	1.32E-25	1.11E-24	5.32E-38	2.19E-26	1.33E-41	1.57E-34	5.69E-34	1.48E-42	2.39E-30	8.71E-08	1.73E-41	1.37E-17	6.55E-16	7.01E-25	7.72E-38	2.33E-53	1.19E-46	2.94E-40	0.00E+00	1.10E-23	5.87E-10	2.58E-08	2.29E-25	1.93E-25	1.09E-08	9.30E-09	3.36E-24
1.36E-09	600	1.22E+19	0.00E+00	5.03E-08	5.73E+05	6.10E-10	1.30E-21	2.44E+05	3.31E-07	1.52E+05	2.69E-07	3.05E+04	3.68E-08	5.59E-11	1.60E-08	1.47E-07	1.59E-08	2.36E-08	8.17E-09	0.00E+00	3.47E-10	1.20E-12	1.42E-25	1.15E-24	5.72E-38	2.35E-26	1.48E-41	1.63E-34	6.10E-34	1.60E-42	2.49E-30	9.00E-08	1.92E-41	1.42E-17	6.78E-16	7.28E-25	8.05E-38	2.49E-53	1.28E-46	3.17E-40	0.00E+00	1.17E-23	6.06E-10	2.66E-08	2.37E-25	2.00E-25	1.12E-08	9.60E-09	3.59E-24
1.37E-09	600	1.22E+19	0.00E+00	5.20E-08	5.73E+05	6.10E-10	1.36E-21	2.44E+05	3.42E-07	1.52E+05	2.78E-07	3.05E+04	3.81E-08	5.78E-11	1.66E-08	1.52E-07	1.65E-08	2.44E-08	8.45E-09	0.00E+00	3.59E-10	1.24E-12	1.52E-25	1.20E-24	6.16E-38	2.52E-26	1.64E-41	1.69E-34	6.53E-34	1.72E-42	2.60E-30	9.30E-08	2.13E-41	1.47E-17	7.02E-16	7.55E-25	8.39E-38	2.64E-53	1.38E-46	3.42E-40	0.00E+00	1.25E-23	6.26E-10	2.75E-08	2.45E-25	2.07E-25	1.16E-08	9.92E-09	3.84E-24
1.38E-09	600	1.22E+19	0.00E+00	5.37E-08	5.73E+05	6.10E-10	1.41E-21	2.44E+05	3.54E-07	1.52E+05	2.87E-07	3.05E+04	3.94E-08	5.99E-11	1.71E-08	1.57E-07	1.70E-08	2.52E-08	8.74E-09	0.00E+00	3.72E-10	1.29E-12	1.63E-25	1.24E-24	6.62E-38	2.71E-26	1.82E-41	1.76E-34	7.00E-34	1.85E-42	2.71E-30	9.61E-08	2.37E-41	1.52E-17	7.26E-16	7.84E-25	8.74E-38	2.78E-53	1.49E-46	3.68E-40	0.00E+00	1.34E-23	6.47E-10	2.85E-08	2.53E-25	2.14E-25	1.20E-08	1.03E-08	4.11E-24
1.39E-09	600	1.22E+19	0.00E+00	5.55E-08	5.73E+05	6.10E-10	1.47E-21	2.44E+05	3.66E-07	1.52E+05	2.97E-07	3.05E+04	4.08E-08	6.20E-11	1.77E-08	1.63E-07	1.76E-08	2.61E-08	9.04E-09	0.00E+00	3.85E-10	1.33E-12	1.74E-25	1.29E-24	7.12E-38	2.90E-26	2.02E-41	1.82E-34	7.49E-34	1.99E-42	2.82E-30	9.94E-08	2.62E-41	1.57E-17	7.51E-16	8.14E-25	9.10E-38	2.94E-53	1.60E-46	3.96E-40	0.00E+00	1.43E-23	6.68E-10	2.94E-08	2.61E-25	2.21E-25	1.24E-08	1.06E-08	4.39E-24
1.40E-09	600	1.22E+19	0.00E+00	5.73E-08	5.73E+05	6.10E-10	1.54E-21	2.44E+05	3.78E-07	1.52E+05	3.07E-07	3.05E+04	4.22E-08	6.41E-11	1.84E-08	1.68E-07	1.82E-08	2.70E-08	9.34E-09	0.00E+00	3.98E-10	1.38E-12	1.87E-25	1.34E-24	7.66E-38	3.11E-26	2.25E-41	1.89E-34	8.03E-34	2.14E-42	2.94E-30	1.03E-07	2.91E-41	1.63E-17	7.77E-16	8.44E-25	9.48E-38	3.11E-53	1.73E-46	4.26E-40	0.00E+00	1.52E-23	6.91E-10	3.04E-08	2.70E-25	2.28E-25	1.28E-08	1.09E-08	4.69E-24
1.41E-09	600	1.22E+19	0.00E+00	5.92E-08	5.73E+05	6.10E-10	1.60E-21	2.44E+05	3.91E-07	1.52E+05	3.17E-07	3.05E+04	4.36E-08	6.64E-11	1.90E-08	1.74E-07	1.89E-08	2.79E-08	9.66E-09	0.00E+00	4.12E-10	1.43E-12	2.00E-25	1.39E-24	8.23E-38	3.34E-26	2.49E-41	1.96E-34	8.59E-34	2.30E-42	3.06E-30	1.06E-07	3.22E-41	1.68E-17	8.04E-16	8.76E-25	9.87E-38	3.28E-53	1.86E-46	4.58E-40	0.00E+00	1.63E-23	7.13E-10	3.14E-08	2.79E-25	2.36E-25	1.32E-08	1.13E-08	5.02E-24
1.42E-09	600	1.22E+19	0.00E+00	6.12E-08	5.73E+05	6.10E-10	1.67E-21	2.44E+05	4.04E-07	1.52E+05	3.28E-07	3.05E+04	4.51E-08	6.87E-11	1.97E-08	1.80E-07	1.95E-08	2.88E-08	9.99E-09	0.00E+00	4.27E-10	1.48E-12	2.14E-25	1.45E-24	8.85E-38	3.58E-26	2.77E-41	2.04E-34	9.20E-34	2.48E-42	3.18E-30	1.10E-07	3.57E-41	1.74E-17	8.32E-16	9.09E-25	1.03E-37	3.46E-53	2.00E-46	4.93E-40	0.00E+00	1.74E-23	7.37E-10	3.25E-08	2.88E-25	2.44E-25	1.37E-08	1.17E-08	5.36E-24
1.43E-09	600	1.22E+19	0.00E+00	6.32E-08	5.73E+05	6.10E-10	1.74E-21	2.44E+05	4.17E-07	1.52E+05	3.39E-07	3.05E+04	4.67E-08	7.11E-11	2.04E-08	1.86E-07	2.02E-08	2.98E-08	1.03E-08	0.00E+00	4.41E-10	1.53E-12	2.29E-25	1.51E-24	9.51E-38	3.84E-26	3.07E-41	2.11E-34	9.85E-34	2.66E-42	3.32E-30	1.13E-07	3.96E-41	1.80E-17	8.61E-16	9.43E-25	1.07E-37	3.65E-53	2.15E-46	5.30E-40	0.00E+00	1.86E-23	7.62E-10	3.36E-08	2.98E-25	2.52E-25	1.42E-08	1.21E-08	5.73E-24
1.44E-09	600	1.22E+19	0.00E+00	6.53E-08	5.73E+05	6.10E-10	1.82E-21	2.44E+05	4.31E-07	1.52E+05	3.50E-07	3.05E+04	4.83E-08	7.36E-11	2.11E-08	1.92E-07	2.09E-08	3.08E-08	1.07E-08	0.00E+00	4.57E-10	1.58E-12	2.46E-25	1.56E-24	1.02E-37	4.12E-26	3.40E-41	2.19E-34	1.05E-33	2.86E-42	3.45E-30	1.17E-07	4.39E-41	1.87E-17	8.90E-16	9.78E-25	1.11E-37	3.84E-53	2.32E-46	5.70E-40	0.00E+00	1.98E-23	7.87E-10	3.47E-08	3.08E-25	2.61E-25	1.46E-08	1.25E-08	6.12E-24
1.45E-09	600	1.22E+19	0.00E+00	6.75E-08	5.73E+05	6.10E-10	1.89E-21	2.44E+05	4.46E-07	1.52E+05	3.62E-07	3.05E+04	5.00E-08	7.62E-11	2.18E-08	1.98E-07	2.16E-08	3.18E-08	1.10E-08	0.00E+00	4.72E-10	1.64E-12	2.63E-25	1.63E-24	1.10E-37	4.41E-26	3.78E-41	2.27E-34	1.13E-33	3.08E-42	3.59E-30	1.21E-07	4.87E-41	1.93E-17	9.21E-16	1.01E-24	1.16E-37	4.03E-53	2.49E-46	6.13E-40	0.00E+00	2.12E-23	8.13E-10	3.59E-08	3.18E-25	2.70E-25	1.51E-08	1.29E-08	6.54E-24
1.46E-09	600	1.22E+19	0.00E+00	6.97E-08	5.73E+05	6.10E-10	1.97E-21	2.44E+05	4.61E-07	1.52E+05	3.74E-07	3.05E+04	5.17E-08	7.88E-11	2.26E-08	2.05E-07	2.23E-08	3.29E-08	1.14E-08	0.00E+00	4.89E-10	1.69E-12	2.82E-25	1.69E-24	1.18E-37	4.73E-26	4.19E-41	2.36E-34	1.21E-33	3.31E-42	3.74E-30	1.25E-07	5.39E-41	2.00E-17	9.53E-16	1.05E-24	1.21E-37	4.23E-53	2.68E-46	6.59E-40	0.00E+00	2.26E-23	8.40E-10	3.71E-08	3.29E-25	2.79E-25	1.56E-08	1.33E-08	6.99E-24
1.47E-09	600	1.22E+19	0.00E+00	7.21E-08	5.73E+05	6.10E-10	2.06E-21	2.44E+05	4.76E-07	1.52E+05	3.87E-07	3.05E+04	5.34E-08	8.16E-11	2.34E-08	2.12E-07	2.31E-08	3.40E-08	1.18E-08	0.00E+00	5.06E-10	1.75E-12	3.01E-25	1.75E-24	1.27E-37	5.07E-26	4.64E-41	2.44E-34	1.29E-33	3.56E-42	3.89E-30	1.29E-07	5.97E-41	2.07E-17	9.85E-16	1.09E-24	1.26E-37	4.44E-53	2.88E-46	7.09E-40	0.00E+00	2.41E-23	8.68E-10	3.83E-08	3.40E-25	2.88E-25	1.61E-08	1.38E-08	7.47E-24
1.48E-09	600	1.22E+19	0.00E+00	7.45E-08	5.73E+05	6.10E-10	2.15E-21	2.44E+05	4.92E-07	1.52E+05	4.00E-07	3.05E+04	5.53E-08	8.44E-11	2.42E-08	2.19E-07	2.39E-08	3.51E-08	1.22E-08	0.00E+00	5.23E-10	1.81E-12	3.23E-25	1.82E-24	1.36E-37	5.43E-26	5.15E-41	2.54E-34	1.38E-33	3.83E-42	4.05E-30	1.34E-07	6.61E-41	2.14E-17	1.02E-15	1.13E-24	1.31E-37	4.66E-53	3.10E-46	7.62E-40	0.00E+00	2.58E-23	8.97E-10	3.96E-08	3.51E-25	2.98E-25	1.67E-08	1.42E-08	7.99E-24
1.49E-09	600	1.22E+19	0.00E+00	7.69E-08	5.73E+05	6.10E-10	2.24E-21	2.44E+05	5.09E-07	1.52E+05	4.13E-07	3.05E+04	5.72E-08	8.73E-11	2.50E-08	2.26E-07	2.47E-08	3.63E-08	1.26E-08	0.00E+00	5.41E-10	1.88E-12	3.45E-25	1.89E-24	1.46E-37	5.82E-26	5.71E-41	2.63E-34	1.48E-33	4.11E-42	4.21E-30	1.38E-07	7.33E-41	2.21E-17	1.05E-15	1.17E-24	1.36E-37	4.88E-53	3.33E-46	8.19E-40	0.00E+00	2.75E-23	9.26E-10	4.09E-08	3.62E-25	3.08E-25	1.72E-08	1.47E-08	8.53E-24
1.50E-09	600	1.22E+19	0.00E+00	7.95E-08	5.73E+05	6.10E-10	2.34E-21	2.44E+05	5.26E-07	1.52E+05	4.27E-07	3.05E+04	5.91E-08	9.03E-11	2.59E-08	2.34E-07	2.55E-08	3.75E-08	1.30E-08	0.00E+00	5.60E-10	1.94E-12	3.70E-25	1.97E-24	1.57E-37	6.24E-26	6.33E-41	2.73E-34	1.58E-33	4.42E-42	4.38E-30	1.43E-07	8.11E-41	2.29E-17	1.09E-15	1.22E-24	1.41E-37	5.11E-53	3.58E-46	8.79E-40	0.00E+00	2.94E-23	9.57E-10	4.23E-08	3.75E-25	3.18E-25	1.78E-08	1.52E-08	9.12E-24
1.51E-09	600	1.22E+19	0.00E+00	8.21E-08	5.73E+05	6.10E-10	2.44E-21	2.44E+05	5.44E-07	1.52E+05	4.41E-07	3.05E+04	6.12E-08	9.35E-11	2.68E-08	2.41E-07	2.64E-08	3.87E-08	1.35E-08	0.00E+00	5.79E-10	2.01E-12	3.96E-25	2.04E-24	1.68E-37	6.68E-26	7.01E-41	2.83E-34	1.69E-33	4.75E-42	4.55E-30	1.48E-07	8.98E-41	2.37E-17	1.13E-15	1.26E-24	1.47E-37	5.35E-53	3.85E-46	9.45E-40	0.00E+00	3.14E-23	9.89E-10	4.37E-08	3.87E-25	3.29E-25	1.84E-08	1.57E-08	9.74E-24
1.52E-09	600	1.22E+19	0.00E+00	8.48E-08	5.73E+05	6.10E-10	2.54E-21	2.44E+05	5.62E-07	1.52E+05	4.56E-07	3.05E+04	6.32E-08	9.67E-11	2.77E-08	2.49E-07	2.73E-08	4.00E-08	1.39E-08	0.00E+00	5.99E-10	2.08E-12	4.24E-25	2.12E-24	1.81E-37	7.16E-26	7.77E-41	2.93E-34	1.81E-33	5.11E-42	4.74E-30	1.52E-07	9.95E-41	2.45E-17	1.17E-15	1.31E-24	1.53E-37	5.60E-53	4.13E-46	1.01E-39	0.00E+00	3.35E-23	1.02E-09	4.52E-08	4.00E-25	3.40E-25	1.90E-08	1.62E-08	1.04E-23
1.53E-09	600	1.22E+19	0.00E+00	8.77E-08	5.73E+05	6.10E-10	2.65E-21	2.44E+05	5.81E-07	1.52E+05	4.71E-07	3.05E+04	6.54E-08	1.00E-10	2.87E-08	2.58E-07	2.82E-08	4.14E-08	1.44E-08	0.00E+00	6.20E-10	2.15E-12	4.53E-25	2.21E-24	1.94E-37	7.67E-26	8.61E-41	3.04E-34	1.94E-33	5.49E-42	4.92E-30	1.58E-07	1.10E-40	2.53E-17	1.21E-15	1.35E-24	1.59E-37	5.85E-53	4.44E-46	1.09E-39	0.00E+00	3.58E-23	1.06E-09	4.67E-08	4.13E-25	3.52E-25	1.97E-08	1.67E-08	1.11E-23
1.54E-09	600	1.22E+19	0.00E+00	9.06E-08	5.73E+05	6.10E-10	2.77E-21	2.44E+05	6.00E-07	1.52E+05	4.87E-07	3.05E+04	6.76E-08	1.04E-10	2.97E-08	2.66E-07	2.92E-08	4.28E-08	1.49E-08	0.00E+00	6.41E-10	2.23E-12	4.85E-25	2.29E-24	2.08E-37	8.21E-26	9.54E-41	3.15E-34	2.07E-33	5.90E-42	5.12E-30	1.63E-07	1.22E-40	2.62E-17	1.25E-15	1.40E-24	1.65E-37	6.11E-53	4.77E-46	1.17E-39	0.00E+00	3.82E-23	1.09E-09	4.83E-08	4.27E-25	3.64E-25	2.03E-08	1.73E-08	1.19E-23
1.55E-09	600	1.22E+19	0.00E+00	9.36E-08	5.73E+05	6.10E-10	2.89E-21	2.44E+05	6.20E-07	1.52E+05	5.03E-07	3.05E+04	6.99E-08	1.07E-10	3.07E-08	2.75E-07	3.01E-08	4.42E-08	1.54E-08	0.00E+00	6.63E-10	2.30E-12	5.19E-25	2.38E-24	2.23E-37	8.79E-26	1.06E-40	3.26E-34	2.22E-33	6.34E-42	5.32E-30	1.68E-07	1.35E-40	2.71E-17	1.29E-15	1.45E-24	1.72E-37	6.39E-53	5.12E-46	1.26E-39	0.00E+00	4.08E-23	1.13E-09	4.99E-08	4.41E-25	3.76E-25	2.10E-08	1.79E-08	1.27E-23
1.56E-09	600	1.22E+19	0.00E+00	9.67E-08	5.73E+05	6.10E-10	3.01E-21	2.44E+05	6.41E-07	1.52E+05	5.20E-07	3.05E+04	7.23E-08	1.11E-10	3.17E-08	2.84E-07	3.12E-08	4.57E-08	1.59E-08	0.00E+00	6.86E-10	2.38E-12	5.55E-25	2.47E-24	2.39E-37	9.42E-26	1.17E-40	3.38E-34	2.37E-33	6.81E-42	5.53E-30	1.74E-07	1.49E-40	2.80E-17	1.33E-15	1.51E-24	1.79E-37	6.67E-53	5.50E-46	1.35E-39	0.00E+00	4.36E-23	1.16E-09	5.16E-08	4.56E-25	3.88E-25	2.17E-08	1.85E-08	1.36E-23
1.57E-09	600	1.22E+19	0.00E+00	9.99E-08	5.73E+05	6.10E-10	3.15E-21	2.44E+05	6.62E-07	1.52E+05	5.38E-07	3.05E+04	7.48E-08	1.15E-10	3.28E-08	2.94E-07	3.22E-08	4.72E-08	1.64E-08	0.00E+00	7.09E-10	2.47E-12	5.94E-25	2.57E-24	2.57E-37	1.01E-25	1.30E-40	3.51E-34	2.54E-33	7.31E-42	5.75E-30	1.80E-07	1.65E-40	2.90E-17	1.38E-15	1.56E-24	1.86E-37	6.96E-53	5.90E-46	1.45E-39	0.00E+00	4.65E-23	1.20E-09	5.33E-08	4.71E-25	4.02E-25	2.24E-08	1.91E-08	1.45E-23
1.58E-09	600	1.22E+19	0.00E+00	1.03E-07	5.73E+05	6.10E-10	3.28E-21	2.44E+05	6.84E-07	1.52E+05	5.56E-07	3.05E+04	7.73E-08	1.19E-10	3.40E-08	3.04E-07	3.33E-08	4.88E-08	1.70E-08	0.00E+00	7.34E-10	2.55E-12	6.35E-25	2.67E-24	2.75E-37	1.08E-25	1.44E-40	3.64E-34	2.71E-33	7.86E-42	5.97E-30	1.86E-07	1.83E-40	3.00E-17	1.43E-15	1.62E-24	1.93E-37	7.24E-53	6.34E-46	1.55E-39	0.00E+00	4.97E-23	1.24E-09	5.51E-08	4.86E-25	4.15E-25	2.32E-08	1.97E-08	1.55E-23
1.59E-09	600	1.22E+19	0.00E+00	1.07E-07	5.73E+05	6.10E-10	3.43E-21	2.44E+05	7.07E-07	1.52E+05	5.74E-07	3.05E+04	8.00E-08	1.23E-10	3.51E-08	3.14E-07	3.44E-08	5.04E-08	1.75E-08	0.00E+00	7.59E-10	2.64E-12	6.80E-25	2.77E-24	2.95E-37	1.16E-25	1.59E-40	3.77E-34	2.90E-33	8.44E-42	6.20E-30	1.92E-07	2.02E-40	3.10E-17	1.47E-15	1.68E-24	2.00E-37	7.38E-53	6.80E-46	1.67E-39	0.00E+00	5.30E-23	1.28E-09	5.69E-08	5.02E-25	4.29E-25	2.40E-08	2.04E-08	1.65E-23
1.60E-09	600	1.22E+19	0.00E+00	1.10E-07	5.73E+05	6.10E-10	3.58E-21	2.44E+05	7.31E-07	1.52E+05	5.93E-07	3.05E+04	8.27E-08	1.27E-10	3.63E-08	3.24E-07	3.56E-08	5.21E-08	1.81E-08	0.00E+00	7.85E-10	2.73E-12	7.27E-25	2.88E-24	3.16E-37	1.24E-25	1.76E-40	3.91E-34	3.10E-33	9.07E-42	6.45E-30	1.98E-07	2.24E-40	3.21E-17	1.52E-15	1.74E-24	2.08E-37	7.49E-53	7.30E-46	1.79E-39	0.00E+00	5.66E-23	1.33E-09	5.88E-08	5.19E-25	4.43E-25	2.48E-08	2.10E-08	1.77E-23
1.61E-09	600	1.22E+19	0.00E+00	1.14E-07	5.73E+05	6.10E-10	3.74E-21	2.44E+05	7.55E-07	1.52E+05	6.13E-07	3.05E+04	8.55E-08	1.31E-10	3.76E-08	3.35E-07	3.68E-08	5.38E-08	1.87E-08	0.00E+00	8.11E-10	2.82E-12	7.78E-25	2.99E-24	3.39E-37	1.32E-25	1.95E-40	4.05E-34	3.32E-33	9.74E-42	6.70E-30	2.05E-07	2.48E-40	3.32E-17	1.58E-15	1.80E-24	2.16E-37	7.73E-53	7.84E-46	1.92E-39	0.00E+00	6.04E-23	1.37E-09	6.08E-08	5.36E-25	4.58E-25	2.56E-08	2.17E-08	1.89E-23
1.62E-09	600	1.22E+19	0.00E+00	1.18E-07	5.73E+05	6.10E-10	3.90E-21	2.44E+05	7.81E-07	1.52E+05	6.34E-07	3.05E+04	8.84E-08	1.36E-10	3.89E-08	3.46E-07	3.81E-08	5.56E-08	1.94E-08	0.00E+00	8.39E-10	2.92E-12	8.32E-25	3.11E-24	3.64E-37	1.42E-25	2.16E-40	4.20E-34	3.55E-33	1.05E-41	6.96E-30	2.12E-07	2.74E-40	3.43E-17	1.63E-15	1.86E-24	2.25E-37	8.05E-53	8.41E-46	2.06E-39	0.00E+00	6.45E-23	1.42E-09	6.28E-08	5.54E-25	4.74E-25	2.64E-08	2.24E-08	2.01E-23
1.63E-09	600	1.22E+19	0.00E+00	1.22E-07	5.73E+05	6.10E-10	4.08E-21	2.44E+05	8.07E-07	1.52E+05	6.55E-07	3.05E+04	9.14E-08	1.40E-10	4.02E-08	3.58E-07	3.93E-08	5.74E-08	2.00E-08	0.00E+00	8.68E-10	3.02E-12	8.89E-25	3.23E-24	3.90E-37	1.52E-25	2.39E-40	4.35E-34	3.80E-33	1.12E-41	7.22E-30	2.19E-07	3.03E-40	3.55E-17	1.69E-15	1.93E-24	2.33E-37	8.44E-53	9.02E-46	2.21E-39	0.00E+00	6.89E-23	1.46E-09	6.49E-08	5.73E-25	4.90E-25	2.73E-08	2.32E-08	2.15E-23
1.64E-09	600	1.22E+19	0.00E+00	1.26E-07	5.73E+05	6.10E-10	4.26E-21	2.44E+05	8.34E-07	1.52E+05	6.77E-07	3.05E+04	9.45E-08	1.45E-10	4.16E-08	3.70E-07	4.07E-08	5.94E-08	2.07E-08	0.00E+00	8.97E-10	3.12E-12	9.51E-25	3.35E-24	4.18E-37	1.62E-25	2.64E-40	4.51E-34	4.06E-33	1.21E-41	7.50E-30	2.26E-07	3.35E-40	3.67E-17	1.74E-15	2.00E-24	2.42E-37	8.84E-53	9.68E-46	2.37E-39	0.00E+00	7.36E-23	1.51E-09	6.71E-08	5.92E-25	5.06E-25	2.82E-08	2.40E-08	2.30E-23
1.65E-09	600	1.22E+19	0.00E+00	1.30E-07	5.73E+05	6.10E-10	4.45E-21	2.44E+05	8.61E-07	1.52E+05	6.99E-07	3.05E+04	9.77E-08	1.50E-10	4.30E-08	3.82E-07	4.20E-08	6.13E-08	2.14E-08	0.00E+00	9.28E-10	3.23E-12	1.02E-24	3.48E-24	4.47E-37	1.74E-25	2.92E-40	4.67E-34	4.34E-33	1.30E-41	7.79E-30	2.34E-07	3.71E-40	3.79E-17	1.80E-15	2.07E-24	2.52E-37	9.23E-53	1.04E-45	2.54E-39	0.00E+00	7.86E-23	1.56E-09	6.94E-08	6.11E-25	5.23E-25	2.92E-08	2.48E-08	2.46E-23
1.66E-09	600	1.22E+19	0.00E+00	1.34E-07	5.73E+05	6.10E-10	4.65E-21	2.44E+05	8.90E-07	1.52E+05	7.23E-07	3.05E+04	1.01E-07	1.55E-10	4.45E-08	3.95E-07	4.35E-08	6.34E-08	2.21E-08	0.00E+00	9.59E-10	3.34E-12	1.09E-24	3.62E-24	4.79E-37	1.86E-25	3.23E-40	4.84E-34	4.64E-33	1.39E-41	8.09E-30	2.41E-07	4.10E-40	3.92E-17	1.86E-15	2.14E-24	2.61E-37	9.61E-53	1.11E-45	2.72E-39	0.00E+00	8.39E-23	1.61E-09	7.17E-08	6.31E-25	5.40E-25	3.01E-08	2.56E-08	2.62E-23
1.67E-09	600	1.22E+19	0.00E+00	1.38E-07	5.73E+05	6.10E-10	4.86E-21	2.44E+05	9.20E-07	1.52E+05	7.47E-07	3.05E+04	1.04E-07	1.60E-10	4.60E-08	4.08E-07	4.49E-08	6.55E-08	2.28E-08	0.00E+00	9.92E-10	3.46E-12	1.16E-24	3.76E-24	5.14E-37	1.99E-25	3.58E-40	5.01E-34	4.96E-33	1.49E-41	8.40E-30	2.49E-07	4.53E-40	4.06E-17	1.93E-15	2.22E-24	2.71E-37	1.00E-52	1.19E-45	2.92E-39	0.00E+00	8.95E-23	1.67E-09	7.41E-08	6.52E-25	5.59E-25	3.11E-08	2.64E-08	2.80E-23
1.68E-09	600	1.22E+19	0.00E+00	1.43E-07	5.73E+05	6.10E-10	5.08E-21	2.44E+05	9.51E-07	1.52E+05	7.72E-07	3.05E+04	1.08E-07	1.66E-10	4.76E-08	4.21E-07	4.64E-08	6.77E-08	2.36E-08	0.00E+00	1.03E-09	3.57E-12	1.24E-24	3.91E-24	5.50E-37	2.13E-25	3.96E-40	5.19E-34	5.30E-33	1.61E-41	8.72E-30	2.58E-07	5.01E-40	4.19E-17	1.99E-15	2.30E-24	2.82E-37	1.04E-52	1.28E-45	3.13E-39	0.00E+00	9.56E-23	1.72E-09	7.65E-08	6.74E-25	5.77E-25	3.22E-08	2.73E-08	2.99E-23
1.69E-09	600	1.22E+19	0.00E+00	1.48E-07	5.73E+05	6.10E-10	5.31E-21	2.44E+05	9.82E-07	1.52E+05	7.97E-07	3.05E+04	1.12E-07	1.72E-10	4.92E-08	4.36E-07	4.80E-08	6.99E-08	2.44E-08	0.00E+00	1.06E-09	3.70E-12	1.33E-24	4.06E-24	5.90E-37	2.28E-25	4.38E-40	5.38E-34	5.67E-33	1.72E-41	9.05E-30	2.66E-07	5.54E-40	4.34E-17	2.06E-15	2.38E-24	2.92E-37	1.08E-52	1.37E-45	3.36E-39	0.00E+00	1.02E-22	1.78E-09	7.91E-08	6.96E-25	5.97E-25	3.33E-08	2.82E-08	3.20E-23
1.70E-09	600	1.22E+19	0.00E+00	1.53E-07	5.73E+05	6.10E-10	5.55E-21	2.44E+05	1.02E-06	1.52E+05	8.24E-07	3.05E+04	1.15E-07	1.77E-10	5.09E-08	4.50E-07	4.96E-08	7.23E-08	2.52E-08	0.00E+00	1.10E-09	3.82E-12	1.42E-24	4.22E-24	6.32E-37	2.44E-25	4.84E-40	5.58E-34	6.06E-33	1.85E-41	9.39E-30	2.75E-07	6.12E-40	4.48E-17	2.13E-15	2.47E-24	3.03E-37	1.13E-52	1.47E-45	3.60E-39	0.00E+00	1.09E-22	1.84E-09	8.17E-08	7.20E-25	6.17E-25	3.44E-08	2.91E-08	3.41E-23
1.71E-09	600	1.22E+19	0.00E+00	1.58E-07	5.73E+05	6.10E-10	5.81E-21	2.44E+05	1.05E-06	1.52E+05	8.51E-07	3.05E+04	1.19E-07	1.83E-10	5.26E-08	4.65E-07	5.13E-08	7.47E-08	2.61E-08	0.00E+00	1.13E-09	3.95E-12	1.52E-24	4.39E-24	6.76E-37	2.61E-25	5.36E-40	5.78E-34	6.47E-33	1.99E-41	9.74E-30	2.84E-07	6.77E-40	4.64E-17	2.20E-15	2.55E-24	3.15E-37	1.17E-52	1.58E-45	3.86E-39	0.00E+00	1.16E-22	1.90E-09	8.45E-08	7.43E-25	6.37E-25	3.55E-08	3.01E-08	3.64E-23
1.72E-09	600	1.22E+19	0.00E+00	1.63E-07	5.73E+05	6.10E-10	6.07E-21	2.44E+05	1.08E-06	1.52E+05	8.80E-07	3.05E+04	1.23E-07	1.90E-10	5.44E-08	4.80E-07	5.30E-08	7.72E-08	2.69E-08	0.00E+00	1.17E-09	4.09E-12	1.62E-24	4.56E-24	7.24E-37	2.79E-25	5.92E-40	5.99E-34	6.92E-33	2.14E-41	1.01E-29	2.94E-07	7.48E-40	4.79E-17	2.27E-15	2.64E-24	3.27E-37	1.22E-52	1.69E-45	4.13E-39	0.00E+00	1.24E-22	1.96E-09	8.73E-08	7.68E-25	6.59E-25	3.67E-08	3.11E-08	3.89E-23
1.73E-09	600	1.22E+19	0.00E+00	1.68E-07	5.73E+05	6.10E-10	6.35E-21	2.44E+05	1.12E-06	1.52E+05	9.09E-07	3.05E+04	1.27E-07	1.96E-10	5.62E-08	4.96E-07	5.48E-08	7.97E-08	2.78E-08	0.00E+00	1.21E-09	4.23E-12	1.74E-24	4.74E-24	7.76E-37	2.98E-25	6.55E-40	6.20E-34	7.39E-33	2.29E-41	1.05E-29	3.04E-07	8.27E-40	4.96E-17	2.35E-15	2.74E-24	3.39E-37	1.27E-52	1.81E-45	4.43E-39	0.00E+00	1.33E-22	2.03E-09	9.02E-08	7.94E-25	6.81E-25	3.79E-08	3.21E-08	4.16E-23
1.74E-09	600	1.22E+19	0.00E+00	1.74E-07	5.73E+05	6.10E-10	6.65E-21	2.44E+05	1.16E-06	1.52E+05	9.40E-07	3.05E+04	1.32E-07	2.03E-10	5.81E-08	5.13E-07	5.66E-08	8.24E-08	2.88E-08	0.00E+00	1.25E-09	4.37E-12	1.86E-24	4.93E-24	8.31E-37	3.19E-25	7.24E-40	6.43E-34	7.90E-33	2.46E-41	1.09E-29	3.14E-07	9.14E-40	5.12E-17	2.43E-15	2.83E-24	3.52E-37	1.32E-52	1.94E-45	4.75E-39	0.00E+00	1.42E-22	2.10E-09	9.32E-08	8.20E-25	7.03E-25	3.92E-08	3.32E-08	4.44E-23
1.75E-09	600	1.22E+19	0.00E+00	1.80E-07	5.73E+05	6.10E-10	6.96E-21	2.44E+05	1.20E-06	1.52E+05	9.71E-07	3.05E+04	1.36E-07	2.10E-10	6.01E-08	5.30E-07	5.85E-08	8.51E-08	2.97E-08	0.00E+00	1.30E-09	4.52E-12	1.98E-24	5.12E-24	8.89E-37	3.41E-25	8.01E-40	6.66E-34	8.44E-33	2.65E-41	1.13E-29	3.24E-07	1.01E-39	5.30E-17	2.51E-15	2.93E-24	3.65E-37	1.37E-52	2.08E-45	5.08E-39	0.00E+00	1.51E-22	2.17E-09	9.63E-08	8.47E-25	7.27E-25	4.05E-08	3.43E-08	4.74E-23
1.76E-09	600	1.22E+19	0.00E+00	1.86E-07	5.73E+05	6.10E-10	7.28E-21	2.44E+05	1.24E-06	1.52E+05	1.00E-06	3.05E+04	1.41E-07	2.17E-10	6.22E-08	5.48E-07	6.05E-08	8.80E-08	3.07E-08	0.00E+00	1.34E-09	4.67E-12	2.12E-24	5.32E-24	9.52E-37	3.65E-25	8.86E-40	6.90E-34	9.02E-33	2.84E-41	1.17E-29	3.35E-07	1.12E-39	5.48E-17	2.60E-15	3.03E-24	3.78E-37	1.43E-52	2.23E-45	5.45E-39	0.00E+00	1.61E-22	2.24E-09	9.95E-08	8.75E-25	7.51E-25	4.18E-08	3.55E-08	5.06E-23
1.77E-09	600	1.22E+19	0.00E+00	1.92E-07	5.73E+05	6.10E-10	7.63E-21	2.44E+05	1.28E-06	1.52E+05	1.04E-06	3.05E+04	1.46E-07	2.24E-10	6.43E-08	5.66E-07	6.25E-08	9.09E-08	3.17E-08	0.00E+00	1.38E-09	4.83E-12	2.27E-24	5.54E-24	1.02E-36	3.90E-25	9.79E-40	7.15E-34	9.64E-33	3.05E-41	1.22E-29	3.46E-07	1.23E-39	5.66E-17	2.68E-15	3.14E-24	3.93E-37	1.48E-52	2.39E-45	5.83E-39	0.00E+00	1.72E-22	2.31E-09	1.03E-07	9.04E-25	7.76E-25	4.32E-08	3.66E-08	5.41E-23
1.78E-09	600	1.22E+19	0.00E+00	1.98E-07	5.73E+05	6.10E-10	7.99E-21	2.44E+05	1.32E-06	1.52E+05	1.07E-06	3.05E+04	1.50E-07	2.32E-10	6.64E-08	5.85E-07	6.46E-08	9.39E-08	3.28E-08	0.00E+00	1.43E-09	5.00E-12	2.42E-24	5.76E-24	1.09E-36	4.17E-25	1.08E-39	7.41E-34	1.03E-32	3.28E-41	1.26E-29	3.58E-07	1.36E-39	5.85E-17	2.77E-15	3.25E-24	4.07E-37	1.54E-52	2.56E-45	6.25E-39	0.00E+00	1.84E-22	2.39E-09	1.06E-07	9.34E-25	8.02E-25	4.47E-08	3.78E-08	5.77E-23
1.79E-09	600	1.22E+19	0.00E+00	2.05E-07	5.73E+05	6.10E-10	8.36E-21	2.44E+05	1.36E-06	1.52E+05	1.11E-06	3.05E+04	1.55E-07	2.40E-10	6.87E-08	6.04E-07	6.68E-08	9.70E-08	3.39E-08	0.00E+00	1.48E-09	5.16E-12	2.59E-24	5.99E-24	1.17E-36	4.46E-25	1.20E-39	7.68E-34	1.10E-32	3.52E-41	1.31E-29	3.70E-07	1.51E-39	6.05E-17	2.87E-15	3.37E-24	4.22E-37	1.60E-52	2.74E-45	6.69E-39	0.00E+00	1.96E-22	2.47E-09	1.10E-07	9.65E-25	8.29E-25	4.61E-08	3.91E-08	6.17E-23
1.80E-09	600	1.22E+19	0.00E+00	2.12E-07	5.73E+05	6.10E-10	8.76E-21	2.44E+05	1.41E-06	1.52E+05	1.14E-06	3.05E+04	1.61E-07	2.48E-10	7.10E-08	6.24E-07	6.90E-08	1.00E-07	3.50E-08	0.00E+00	1.53E-09	5.34E-12	2.77E-24	6.23E-24	1.25E-36	4.77E-25	1.32E-39	7.95E-34	1.18E-32	3.78E-41	1.36E-29	3.82E-07	1.66E-39	6.25E-17	2.96E-15	3.48E-24	4.38E-37	1.66E-52	2.94E-45	7.17E-39	0.00E+00	2.10E-22	2.55E-09	1.13E-07	9.97E-25	8.57E-25	4.77E-08	4.04E-08	6.58E-23
1.81E-09	600	1.22E+19	0.00E+00	2.19E-07	5.73E+05	6.10E-10	9.18E-21	2.44E+05	1.46E-06	1.52E+05	1.18E-06	3.05E+04	1.66E-07	2.56E-10	7.34E-08	6.45E-07	7.13E-08	1.04E-07	3.62E-08	0.00E+00	1.58E-09	5.52E-12	2.96E-24	6.47E-24	1.34E-36	5.10E-25	1.46E-39	8.24E-34	1.26E-32	4.06E-41	1.41E-29	3.95E-07	1.84E-39	6.46E-17	3.06E-15	3.60E-24	4.54E-37	1.73E-52	3.15E-45	7.68E-39	0.00E+00	2.24E-22	2.63E-09	1.17E-07	1.03E-24	8.85E-25	4.93E-08	4.17E-08	7.03E-23
1.82E-09	600	1.22E+19	0.00E+00	2.26E-07	5.73E+05	6.10E-10	9.62E-21	2.44E+05	1.50E-06	1.52E+05	1.22E-06	3.05E+04	1.72E-07	2.65E-10	7.59E-08	6.66E-07	7.37E-08	1.07E-07	3.74E-08	0.00E+00	1.63E-09	5.71E-12	3.16E-24	6.74E-24	1.43E-36	5.45E-25	1.62E-39	8.54E-34	1.34E-32	4.36E-41	1.46E-29	4.08E-07	2.03E-39	6.68E-17	3.17E-15	3.73E-24	4.71E-37	1.79E-52	3.37E-45	8.22E-39	0.00E+00	2.39E-22	2.72E-09	1.21E-07	1.06E-24	9.15E-25	5.09E-08	4.31E-08	7.51E-23
1.83E-09	600	1.22E+19	0.00E+00	2.33E-07	5.73E+05	6.10E-10	1.01E-20	2.44E+05	1.55E-06	1.52E+05	1.26E-06	3.05E+04	1.77E-07	2.74E-10	7.85E-08	6.89E-07	7.62E-08	1.11E-07	3.87E-08	0.00E+00	1.69E-09	5.90E-12	3.38E-24	7.01E-24	1.53E-36	5.83E-25	1.79E-39	8.85E-34	1.44E-32	4.69E-41	1.51E-29	4.21E-07	2.24E-39	6.91E-17	3.27E-15	3.86E-24	4.88E-37	1.86E-52	3.61E-45	8.80E-39	0.00E+00	2.55E-22	2.81E-09	1.25E-07	1.10E-24	9.45E-25	5.26E-08	4.46E-08	8.02E-23
1.84E-09	600	1.22E+19	0.00E+00	2.41E-07	5.73E+05	6.10E-10	1.06E-20	2.44E+05	1.61E-06	1.52E+05	1.30E-06	3.05E+04	1.83E-07	2.83E-10	8.11E-08	7.11E-07	7.88E-08	1.14E-07	4.00E-08	0.00E+00	1.75E-09	6.10E-12	3.61E-24	7.29E-24	1.64E-36	6.23E-25	1.97E-39	9.16E-34	1.53E-32	5.03E-41	1.57E-29	4.35E-07	2.48E-39	7.14E-17	3.38E-15	3.99E-24	5.06E-37	1.93E-52	3.86E-45	9.42E-39	0.00E+00	2.72E-22	2.90E-09	1.29E-07	1.14E-24	9.77E-25	5.43E-08	4.60E-08	8.56E-23
1.85E-09	600	1.22E+19	0.00E+00	2.49E-07	5.73E+05	6.10E-10	1.11E-20	2.44E+05	1.66E-06	1.52E+05	1.35E-06	3.05E+04	1.90E-07	2.93E-10	8.39E-08	7.35E-07	8.14E-08	1.18E-07	4.13E-08	0.00E+00	1.81E-09	6.31E-12	3.86E-24	7.59E-24	1.75E-36	6.66E-25	2.18E-39	9.50E-34	1.64E-32	5.41E-41	1.62E-29	4.50E-07	2.74E-39	7.38E-17	3.50E-15	4.13E-24	5.25E-37	2.00E-52	4.14E-45	1.01E-38	0.00E+00	2.91E-22	3.00E-09	1.34E-07	1.17E-24	1.01E-24	5.62E-08	4.76E-08	9.14E-23
1.86E-09	600	1.22E+19	0.00E+00	2.57E-07	5.73E+05	6.10E-10	1.16E-20	2.44E+05	1.72E-06	1.52E+05	1.39E-06	3.05E+04	1.96E-07	3.02E-10	8.67E-08	7.60E-07	8.41E-08	1.22E-07	4.27E-08	0.00E+00	1.87E-09	6.52E-12	4.12E-24	7.89E-24	1.88E-36	7.12E-25	2.41E-39	9.84E-34	1.75E-32	5.81E-41	1.68E-29	4.65E-07	3.02E-39	7.63E-17	3.61E-15	4.28E-24	5.44E-37	2.08E-52	4.43E-45	1.08E-38	0.00E+00	3.10E-22	3.10E-09	1.38E-07	1.21E-24	1.04E-24	5.80E-08	4.91E-08	9.76E-23
1.87E-09	600	1.22E+19	0.00E+00	2.66E-07	5.73E+05	6.10E-10	1.22E-20	2.44E+05	1.77E-06	1.52E+05	1.44E-06	3.05E+04	2.03E-07	3.13E-10	8.96E-08	7.85E-07	8.69E-08	1.26E-07	4.41E-08	0.00E+00	1.93E-09	6.74E-12	4.40E-24	8.22E-24	2.01E-36	7.61E-25	2.66E-39	1.02E-33	1.87E-32	6.24E-41	1.75E-29	4.80E-07	3.34E-39	7.89E-17	3.73E-15	4.43E-24	5.64E-37	2.14E-52	4.74E-45	1.16E-38	0.00E+00	3.31E-22	3.20E-09	1.43E-07	1.25E-24	1.08E-24	6.00E-08	5.08E-08	1.04E-22
1.88E-09	600	1.22E+19	0.00E+00	2.75E-07	5.73E+05	6.10E-10	1.28E-20	2.44E+05	1.83E-06	1.52E+05	1.49E-06	3.05E+04	2.09E-07	3.23E-10	9.27E-08	8.11E-07	8.98E-08	1.30E-07	4.56E-08	0.00E+00	1.99E-09	6.97E-12	4.71E-24	8.55E-24	2.15E-36	8.13E-25	2.94E-39	1.06E-33	2.00E-32	6.71E-41	1.81E-29	4.96E-07	3.69E-39	8.15E-17	3.86E-15	4.58E-24	5.85E-37	2.17E-52	5.08E-45	1.24E-38	0.00E+00	3.54E-22	3.31E-09	1.47E-07	1.30E-24	1.11E-24	6.19E-08	5.25E-08	1.11E-22
1.89E-09	600	1.22E+19	0.00E+00	2.84E-07	5.73E+05	6.10E-10	1.34E-20	2.44E+05	1.89E-06	1.52E+05	1.54E-06	3.05E+04	2.16E-07	3.34E-10	9.58E-08	8.38E-07	9.29E-08	1.35E-07	4.71E-08	0.00E+00	2.06E-09	7.20E-12	5.03E-24	8.90E-24	2.30E-36	8.69E-25	3.25E-39	1.09E-33	2.13E-32	7.21E-41	1.88E-29	5.13E-07	4.08E-39	8.43E-17	3.99E-15	4.74E-24	6.06E-37	2.21E-52	5.44E-45	1.32E-38	0.00E+00	3.78E-22	3.42E-09	1.52E-07	1.34E-24	1.15E-24	6.40E-08	5.42E-08	1.19E-22
1.90E-09	600	1.22E+19	0.00E+00	2.93E-07	5.73E+05	6.10E-10	1.41E-20	2.44E+05	1.96E-06	1.52E+05	1.59E-06	3.05E+04	2.24E-07	3.45E-10	9.90E-08	8.66E-07	9.60E-08	1.39E-07	4.87E-08	0.00E+00	2.13E-09	7.45E-12	5.37E-24	9.27E-24	2.46E-36	9.29E-25	3.59E-39	1.13E-33	2.28E-32	7.75E-41	1.94E-29	5.30E-07	4.50E-39	8.71E-17	4.12E-15	4.90E-24	6.28E-37	2.28E-52	5.82E-45	1.42E-38	0.00E+00	4.03E-22	3.53E-09	1.57E-07	1.38E-24	1.19E-24	6.61E-08	5.60E-08	1.27E-22
1.91E-09	600	1.22E+19	0.00E+00	3.03E-07	5.73E+05	6.10E-10	1.48E-20	2.44E+05	2.02E-06	1.52E+05	1.64E-06	3.05E+04	2.31E-07	3.57E-10	1.02E-07	8.94E-07	9.92E-08	1.44E-07	5.03E-08	0.00E+00	2.20E-09	7.70E-12	5.74E-24	9.65E-24	2.63E-36	9.93E-25	3.97E-39	1.18E-33	2.44E-32	8.33E-41	2.01E-29	5.47E-07	4.97E-39	9.00E-17	4.26E-15	5.07E-24	6.51E-37	2.37E-52	6.23E-45	1.52E-38	0.00E+00	4.31E-22	3.65E-09	1.63E-07	1.43E-24	1.23E-24	6.83E-08	5.79E-08	1.35E-22
1.92E-09	600	1.22E+19	0.00E+00	3.13E-07	5.73E+05	6.10E-10	1.56E-20	2.44E+05	2.09E-06	1.52E+05	1.69E-06	3.05E+04	2.39E-07	3.69E-10	1.06E-07	9.24E-07	1.02E-07	1.48E-07	5.19E-08	0.00E+00	2.28E-09	7.96E-12	6.13E-24	1.01E-23	2.81E-36	1.06E-24	4.38E-39	1.22E-33	2.60E-32	8.95E-41	2.09E-29	5.66E-07	5.49E-39	9.31E-17	4.40E-15	5.25E-24	6.74E-37	2.47E-52	6.66E-45	1.62E-38	0.00E+00	4.60E-22	3.77E-09	1.68E-07	1.48E-24	1.27E-24	7.06E-08	5.98E-08	1.45E-22
1.93E-09	600	1.22E+19	0.00E+00	3.24E-07	5.73E+05	6.10E-10	1.64E-20	2.44E+05	2.16E-06	1.52E+05	1.75E-06	3.05E+04	2.47E-07	3.81E-10	1.09E-07	9.55E-07	1.06E-07	1.53E-07	5.37E-08	0.00E+00	2.35E-09	8.23E-12	6.55E-24	1.05E-23	3.01E-36	1.13E-24	4.84E-39	1.26E-33	2.78E-32	9.62E-41	2.16E-29	5.84E-07	6.06E-39	9.62E-17	4.55E-15	5.43E-24	6.99E-37	2.57E-52	7.13E-45	1.74E-38	0.00E+00	4.91E-22	3.90E-09	1.74E-07	1.52E-24	1.31E-24	7.30E-08	6.18E-08	1.54E-22
1.94E-09	600	1.22E+19	0.00E+00	3.34E-07	5.73E+05	6.10E-10	1.72E-20	2.44E+05	2.23E-06	1.52E+05	1.81E-06	3.05E+04	2.55E-07	3.94E-10	1.13E-07	9.87E-07	1.09E-07	1.59E-07	5.55E-08	0.00E+00	2.43E-09	8.50E-12	7.00E-24	1.09E-23	3.22E-36	1.21E-24	5.34E-39	1.31E-33	2.97E-32	1.03E-40	2.24E-29	6.04E-07	6.69E-39	9.94E-17	4.70E-15	5.61E-24	7.24E-37	2.67E-52	7.63E-45	1.86E-38	0.00E+00	5.24E-22	4.03E-09	1.79E-07	1.58E-24	1.36E-24	7.54E-08	6.38E-08	1.65E-22
1.95E-09	600	1.22E+19	0.00E+00	3.45E-07	5.73E+05	6.10E-10	1.81E-20	2.44E+05	2.30E-06	1.52E+05	1.87E-06	3.05E+04	2.64E-07	4.07E-10	1.17E-07	1.02E-06	1.13E-07	1.64E-07	5.73E-08	0.00E+00	2.51E-09	8.79E-12	7.48E-24	1.14E-23	3.44E-36	1.30E-24	5.90E-39	1.36E-33	3.17E-32	1.11E-40	2.32E-29	6.24E-07	7.39E-39	1.03E-16	4.86E-15	5.81E-24	7.50E-37	2.77E-52	8.17E-45	1.99E-38	0.00E+00	5.59E-22	4.16E-09	1.85E-07	1.63E-24	1.40E-24	7.79E-08	6.59E-08	1.76E-22
1.96E-09	600	1.22E+19	0.00E+00	3.57E-07	5.73E+05	6.10E-10	1.90E-20	2.44E+05	2.38E-06	1.52E+05	1.93E-06	3.05E+04	2.72E-07	4.21E-10	1.21E-07	1.05E-06	1.17E-07	1.69E-07	5.92E-08	0.00E+00	2.60E-09	9.09E-12	7.99E-24	1.18E-23	3.68E-36	1.38E-24	6.52E-39	1.41E-33	3.39E-32	1.20E-40	2.40E-29	6.45E-07	8.16E-39	1.06E-16	5.02E-15	6.01E-24	7.77E-37	2.87E-52	8.74E-45	2.13E-38	0.00E+00	5.97E-22	4.30E-09	1.92E-07	1.68E-24	1.45E-24	8.05E-08	6.81E-08	1.88E-22
1.97E-09	600	1.22E+19	0.00E+00	3.69E-07	5.73E+05	6.10E-10	2.00E-20	2.44E+05	2.46E-06	1.52E+05	2.00E-06	3.05E+04	2.82E-07	4.35E-10	1.25E-07	1.09E-06	1.21E-07	1.75E-07	6.12E-08	0.00E+00	2.68E-09	9.39E-12	8.53E-24	1.23E-23	3.93E-36	1.48E-24	7.20E-39	1.46E-33	3.62E-32	1.29E-40	2.49E-29	6.66E-07	9.01E-39	1.10E-16	5.19E-15	6.21E-24	8.05E-37	2.98E-52	9.35E-45	2.28E-38	0.00E+00	6.37E-22	4.44E-09	1.98E-07	1.74E-24	1.50E-24	8.32E-08	7.04E-08	2.01E-22
1.98E-09	600	1.22E+19	0.00E+00	3.81E-07	5.73E+05	6.10E-10	2.10E-20	2.44E+05	2.54E-06	1.52E+05	2.06E-06	3.05E+04	2.91E-07	4.50E-10	1.29E-07	1.12E-06	1.25E-07	1.81E-07	6.32E-08	0.00E+00	2.77E-09	9.71E-12	9.11E-24	1.29E-23	4.21E-36	1.58E-24	7.95E-39	1.51E-33	3.86E-32	1.38E-40	2.58E-29	6.88E-07	9.95E-39	1.13E-16	5.37E-15	6.43E-24	8.34E-37	3.09E-52	1.00E-44	2.43E-38	0.00E+00	6.80E-22	4.59E-09	2.05E-07	1.80E-24	1.55E-24	8.59E-08	7.27E-08	2.14E-22
1.99E-09	600	1.22E+19	0.00E+00	3.94E-07	5.73E+05	6.10E-10	2.21E-20	2.44E+05	2.62E-06	1.52E+05	2.13E-06	3.05E+04	3.01E-07	4.65E-10	1.33E-07	1.16E-06	1.29E-07	1.87E-07	6.53E-08	0.00E+00	2.87E-09	1.00E-11	9.74E-24	1.34E-23	4.50E-36	1.69E-24	8.78E-39	1.57E-33	4.13E-32	1.49E-40	2.67E-29	7.11E-07	1.10E-38	1.17E-16	5.55E-15	6.65E-24	8.64E-37	3.21E-52	1.07E-44	2.60E-38	0.00E+00	7.26E-22	4.74E-09	2.11E-07	1.85E-24	1.60E-24	8.88E-08	7.51E-08	2.29E-22
2.00E-09	600	1.22E+19	0.00E+00	4.07E-07	5.73E+05	6.10E-10	2.32E-20	2.44E+05	2.71E-06	1.52E+05	2.20E-06	3.05E+04	3.11E-07	4.81E-10	1.38E-07	1.20E-06	1.33E-07	1.93E-07	6.75E-08	0.00E+00	2.96E-09	1.04E-11	1.04E-23	1.40E-23	4.81E-36	1.80E-24	9.70E-39	1.62E-33	4.41E-32	1.60E-40	2.77E-29	7.35E-07	1.21E-38	1.21E-16	5.73E-15	6.88E-24	8.95E-37	3.33E-52	1.14E-44	2.79E-38	0.00E+00	7.75E-22	4.90E-09	2.18E-07	1.92E-24	1.65E-24	9.17E-08	7.76E-08	2.44E-22
2.01E-09	600	1.22E+19	0.00E+00	4.20E-07	5.73E+05	6.10E-10	2.45E-20	2.44E+05	2.80E-06	1.52E+05	2.27E-06	3.05E+04	3.21E-07	4.97E-10	1.42E-07	1.24E-06	1.38E-07	1.99E-07	6.98E-08	0.00E+00	3.06E-09	1.07E-11	1.11E-23	1.46E-23	5.14E-36	1.93E-24	1.07E-38	1.68E-33	4.71E-32	1.72E-40	2.87E-29	7.59E-07	1.34E-38	1.25E-16	5.92E-15	7.11E-24	9.27E-37	3.45E-52	1.22E-44	2.98E-38	0.00E+00	8.28E-22	5.06E-09	2.26E-07	1.98E-24	1.71E-24	9.48E-08	8.02E-08	2.61E-22
2.02E-09	600	1.22E+19	0.00E+00	4.34E-07	5.73E+05	6.10E-10	2.58E-20	2.44E+05	2.90E-06	1.52E+05	2.35E-06	3.05E+04	3.32E-07	5.13E-10	1.47E-07	1.28E-06	1.42E-07	2.06E-07	7.21E-08	0.00E+00	3.17E-09	1.11E-11	1.19E-23	1.52E-23	5.50E-36	2.06E-24	1.18E-38	1.74E-33	5.03E-32	1.85E-40	2.97E-29	7.85E-07	1.48E-38	1.29E-16	6.12E-15	7.35E-24	9.60E-37	3.58E-52	1.31E-44	3.19E-38	0.00E+00	8.84E-22	5.23E-09	2.33E-07	2.05E-24	1.76E-24	9.79E-08	8.29E-08	2.78E-22
2.03E-09	600	1.22E+19	0.00E+00	4.49E-07	5.73E+05	6.10E-10	2.71E-20	2.44E+05	2.99E-06	1.52E+05	2.43E-06	3.05E+04	3.43E-07	5.31E-10	1.52E-07	1.32E-06	1.47E-07	2.13E-07	7.45E-08	0.00E+00	3.27E-09	1.15E-11	1.27E-23	1.59E-23	5.87E-36	2.20E-24	1.31E-38	1.81E-33	5.37E-32	1.99E-40	3.08E-29	8.11E-07	1.63E-38	1.34E-16	6.32E-15	7.61E-24	9.95E-37	3.71E-52	1.40E-44	3.41E-38	0.00E+00	9.43E-22	5.40E-09	2.41E-07	2.11E-24	1.82E-24	1.01E-07	8.56E-08	2.97E-22
2.04E-09	600	1.22E+19	0.00E+00	4.63E-07	5.73E+05	6.10E-10	2.86E-20	2.44E+05	3.09E-06	1.52E+05	2.51E-06	3.05E+04	3.54E-07	5.48E-10	1.57E-07	1.37E-06	1.52E-07	2.20E-07	7.70E-08	0.00E+00	3.38E-09	1.18E-11	1.35E-23	1.66E-23	6.28E-36	2.35E-24	1.44E-38	1.87E-33	5.74E-32	2.15E-40	3.19E-29	8.38E-07	1.80E-38	1.38E-16	6.54E-15	7.87E-24	1.03E-36	3.85E-52	1.50E-44	3.65E-38	0.00E+00	1.01E-21	5.58E-09	2.49E-07	2.18E-24	1.88E-24	1.05E-07	8.85E-08	3.17E-22
2.05E-09	600	1.22E+19	0.00E+00	4.79E-07	5.73E+05	6.10E-10	3.01E-20	2.44E+05	3.19E-06	1.52E+05	2.59E-06	3.05E+04	3.66E-07	5.67E-10	1.63E-07	1.41E-06	1.57E-07	2.27E-07	7.95E-08	0.00E+00	3.49E-09	1.22E-11	1.45E-23	1.73E-23	6.71E-36	2.51E-24	1.59E-38	1.94E-33	6.13E-32	2.31E-40	3.30E-29	8.65E-07	1.99E-38	1.43E-16	6.75E-15	8.13E-24	1.07E-36	3.99E-52	1.60E-44	3.90E-38	0.00E+00	1.08E-21	5.77E-09	2.57E-07	2.26E-24	1.94E-24	1.08E-07	9.14E-08	3.39E-22
2.06E-09	600	1.22E+19	0.00E+00	4.95E-07	5.73E+05	6.10E-10	3.17E-20	2.44E+05	3.30E-06	1.52E+05	2.68E-06	3.05E+04	3.79E-07	5.86E-10	1.68E-07	1.46E-06	1.62E-07	2.35E-07	8.22E-08	0.00E+00	3.61E-09	1.26E-11	1.54E-23	1.81E-23	7.18E-36	2.68E-24	1.76E-38	2.02E-33	6.54E-32	2.49E-40	3.42E-29	8.94E-07	2.20E-38	1.48E-16	6.98E-15	8.41E-24	1.10E-36	4.14E-52	1.71E-44	4.17E-38	0.00E+00	1.15E-21	5.96E-09	2.66E-07	2.33E-24	2.01E-24	1.12E-07	9.44E-08	3.62E-22
2.07E-09	600	1.22E+19	0.00E+00	5.11E-07	5.73E+05	6.10E-10	3.34E-20	2.44E+05	3.41E-06	1.52E+05	2.77E-06	3.05E+04	3.91E-07	6.05E-10	1.74E-07	1.51E-06	1.68E-07	2.42E-07	8.49E-08	0.00E+00	3.73E-09	1.31E-11	1.65E-23	1.88E-23	7.67E-36	2.87E-24	1.94E-38	2.09E-33	6.99E-32	2.68E-40	3.54E-29	9.24E-07	2.42E-38	1.53E-16	7.21E-15	8.70E-24	1.14E-36	4.29E-52	1.83E-44	4.46E-38	0.00E+00	1.23E-21	6.16E-09	2.75E-07	2.41E-24	2.08E-24	1.15E-07	9.76E-08	3.86E-22
2.08E-09	600	1.22E+19	0.00E+00	5.28E-07	5.73E+05	6.10E-10	3.53E-20	2.44E+05	3.52E-06	1.52E+05	2.86E-06	3.05E+04	4.04E-07	6.26E-10	1.79E-07	1.56E-06	1.73E-07	2.51E-07	8.78E-08	0.00E+00	3.86E-09	1.35E-11	1.76E-23	1.97E-23	8.20E-36	3.06E-24	2.14E-38	2.17E-33	7.46E-32	2.88E-40	3.66E-29	9.55E-07	2.67E-38	1.58E-16	7.45E-15	9.00E-24	1.18E-36	4.44E-52	1.96E-44	4.77E-38	0.00E+00	1.31E-21	6.36E-09	2.84E-07	2.49E-24	2.14E-24	1.19E-07	1.01E-07	4.12E-22
2.09E-09	600	1.22E+19	0.00E+00	5.46E-07	5.73E+05	6.10E-10	3.72E-20	2.44E+05	3.64E-06	1.52E+05	2.96E-06	3.05E+04	4.18E-07	6.47E-10	1.85E-07	1.61E-06	1.79E-07	2.59E-07	9.07E-08	0.00E+00	3.99E-09	1.40E-11	1.88E-23	2.06E-23	8.76E-36	3.27E-24	2.37E-38	2.25E-33	7.97E-32	3.11E-40	3.79E-29	9.86E-07	2.95E-38	1.63E-16	7.70E-15	9.30E-24	1.23E-36	4.61E-52	2.10E-44	5.10E-38	0.00E+00	1.40E-21	6.57E-09	2.93E-07	2.57E-24	2.22E-24	1.23E-07	1.04E-07	4.40E-22
2.10E-09	600	1.22E+19	0.00E+00	5.64E-07	5.73E+05	6.10E-10	3.92E-20	2.44E+05	3.76E-06	1.52E+05	3.05E-06	3.05E+04	4.32E-07	6.68E-10	1.92E-07	1.66E-06	1.85E-07	2.67E-07	9.37E-08	0.00E+00	4.12E-09	1.44E-11	2.01E-23	2.15E-23	9.36E-36	3.50E-24	2.61E-38	2.33E-33	8.51E-32	3.35E-40	3.93E-29	1.02E-06	3.26E-38	1.68E-16	7.96E-15	9.62E-24	1.27E-36	4.77E-52	2.24E-44	5.45E-38	0.00E+00	1.49E-21	6.79E-09	3.03E-07	2.66E-24	2.29E-24	1.27E-07	1.08E-07	4.70E-22
2.11E-09	600	1.22E+19	0.00E+00	5.82E-07	5.73E+05	6.10E-10	4.14E-20	2.44E+05	3.89E-06	1.52E+05	3.15E-06	3.05E+04	4.46E-07	6.91E-10	1.98E-07	1.72E-06	1.91E-07	2.76E-07	9.68E-08	0.00E+00	4.26E-09	1.49E-11	2.15E-23	2.24E-23	1.00E-35	3.74E-24	2.88E-38	2.42E-33	9.09E-32	3.60E-40	4.06E-29	1.05E-06	3.60E-38	1.74E-16	8.22E-15	9.95E-24	1.31E-36	4.95E-52	2.40E-44	5.83E-38	0.00E+00	1.59E-21	7.01E-09	3.13E-07	2.74E-24	2.37E-24	1.31E-07	1.11E-07	5.02E-22
2.12E-09	600	1.22E+19	0.00E+00	6.02E-07	5.73E+05	6.10E-10	4.37E-20	2.44E+05	4.02E-06	1.52E+05	3.26E-06	3.05E+04	4.61E-07	7.14E-10	2.05E-07	1.78E-06	1.98E-07	2.86E-07	1.00E-07	0.00E+00	4.40E-09	1.54E-11	2.29E-23	2.35E-23	1.07E-35	3.99E-24	3.18E-38	2.51E-33	9.70E-32	3.88E-40	4.21E-29	1.09E-06	3.97E-38	1.80E-16	8.50E-15	1.03E-23	1.36E-36	5.13E-52	2.56E-44	6.23E-38	0.00E+00	1.70E-21	7.25E-09	3.23E-07	2.84E-24	2.44E-24	1.36E-07	1.15E-07	5.36E-22
2.13E-09	600	1.22E+19	0.00E+00	6.22E-07	5.73E+05	6.10E-10	4.61E-20	2.44E+05	4.15E-06	1.52E+05	3.37E-06	3.05E+04	4.76E-07	7.38E-10	2.12E-07	1.84E-06	2.04E-07	2.95E-07	1.03E-07	0.00E+00	4.55E-09	1.59E-11	2.45E-23	2.45E-23	1.14E-35	4.26E-24	3.51E-38	2.60E-33	1.04E-31	4.19E-40	4.35E-29	1.12E-06	4.38E-38	1.86E-16	8.78E-15	1.06E-23	1.41E-36	5.31E-52	2.74E-44	6.66E-38	0.00E+00	1.81E-21	7.49E-09	3.34E-07	2.93E-24	2.53E-24	1.40E-07	1.19E-07	5.72E-22
2.14E-09	600	1.22E+19	0.00E+00	6.42E-07	5.73E+05	6.10E-10	4.86E-20	2.44E+05	4.29E-06	1.52E+05	3.48E-06	3.05E+04	4.92E-07	7.62E-10	2.19E-07	1.90E-06	2.11E-07	3.05E-07	1.07E-07	0.00E+00	4.70E-09	1.65E-11	2.61E-23	2.56E-23	1.22E-35	4.55E-24	3.88E-38	2.70E-33	1.11E-31	4.51E-40	4.51E-29	1.16E-06	4.84E-38	1.92E-16	9.08E-15	1.10E-23	1.46E-36	5.51E-52	2.93E-44	7.12E-38	0.00E+00	1.94E-21	7.74E-09	3.45E-07	3.03E-24	2.61E-24	1.45E-07	1.23E-07	6.11E-22
2.15E-09	600	1.22E+19	0.00E+00	6.64E-07	5.73E+05	6.10E-10	5.14E-20	2.44E+05	4.43E-06	1.52E+05	3.60E-06	3.05E+04	5.09E-07	7.88E-10	2.26E-07	1.96E-06	2.18E-07	3.15E-07	1.10E-07	0.00E+00	4.85E-09	1.70E-11	2.79E-23	2.68E-23	1.31E-35	4.86E-24	4.28E-38	2.80E-33	1.18E-31	4.86E-40	4.67E-29	1.20E-06	5.34E-38	1.99E-16	9.38E-15	1.14E-23	1.51E-36	5.70E-52	3.13E-44	7.61E-38	0.00E+00	2.07E-21	7.99E-09	3.57E-07	3.13E-24	2.70E-24	1.50E-07	1.27E-07	6.52E-22
2.16E-09	600	1.22E+19	0.00E+00	6.86E-07	5.73E+05	6.10E-10	5.43E-20	2.44E+05	4.58E-06	1.52E+05	3.71E-06	3.05E+04	5.26E-07	8.14E-10	2.34E-07	2.02E-06	2.25E-07	3.25E-07	1.14E-07	0.00E+00	5.02E-09	1.76E-11	2.98E-23	2.81E-23	1.39E-35	5.19E-24	4.72E-38	2.91E-33	1.26E-31	5.24E-40	4.83E-29	1.24E-06	5.89E-38	2.05E-16	9.69E-15	1.18E-23	1.56E-36	5.83E-52	3.35E-44	8.13E-38	0.00E+00	2.21E-21	8.26E-09	3.69E-07	3.23E-24	2.79E-24	1.55E-07	1.31E-07	6.96E-22
2.17E-09	600	1.22E+19	0.00E+00	7.08E-07	5.73E+05	6.10E-10	5.73E-20	2.44E+05	4.73E-06	1.52E+05	3.84E-06	3.05E+04	5.43E-07	8.41E-10	2.41E-07	2.09E-06	2.33E-07	3.36E-07	1.18E-07	0.00E+00	5.18E-09	1.82E-11	3.18E-23	2.94E-23	1.49E-35	5.55E-24	5.21E-38	3.02E-33	1.35E-31	5.66E-40	5.00E-29	1.28E-06	6.50E-38	2.12E-16	1.00E-14	1.22E-23	1.62E-36	5.90E-52	3.58E-44	8.69E-38	0.00E+00	2.35E-21	8.53E-09	3.81E-07	3.34E-24	2.88E-24	1.60E-07	1.35E-07	7.43E-22
2.18E-09	600	1.22E+19	0.00E+00	7.32E-07	5.73E+05	6.10E-10	6.06E-20	2.44E+05	4.89E-06	1.52E+05	3.97E-06	3.05E+04	5.61E-07	8.70E-10	2.49E-07	2.16E-06	2.40E-07	3.47E-07	1.22E-07	0.00E+00	5.36E-09	1.88E-11	3.40E-23	3.07E-23	1.59E-35	5.93E-24	5.76E-38	3.14E-33	1.44E-31	6.10E-40	5.17E-29	1.32E-06	7.17E-38	2.19E-16	1.03E-14	1.26E-23	1.68E-36	6.06E-52	3.83E-44	9.29E-38	0.00E+00	2.51E-21	8.82E-09	3.94E-07	3.45E-24	2.97E-24	1.65E-07	1.40E-07	7.93E-22
2.19E-09	600	1.22E+19	0.00E+00	7.56E-07	5.73E+05	6.10E-10	6.40E-20	2.44E+05	5.05E-06	1.52E+05	4.10E-06	3.05E+04	5.80E-07	8.99E-10	2.58E-07	2.23E-06	2.48E-07	3.59E-07	1.26E-07	0.00E+00	5.54E-09	1.94E-11	3.63E-23	3.22E-23	1.70E-35	6.33E-24	6.35E-38	3.26E-33	1.54E-31	6.58E-40	5.35E-29	1.37E-06	7.92E-38	2.26E-16	1.07E-14	1.30E-23	1.73E-36	6.27E-52	4.09E-44	9.93E-38	0.00E+00	2.68E-21	9.11E-09	4.07E-07	3.56E-24	3.07E-24	1.71E-07	1.44E-07	8.47E-22
2.20E-09	600	1.22E+19	0.00E+00	7.81E-07	5.73E+05	6.10E-10	6.77E-20	2.44E+05	5.22E-06	1.52E+05	4.23E-06	3.05E+04	5.99E-07	9.29E-10	2.66E-07	2.31E-06	2.57E-07	3.71E-07	1.30E-07	0.00E+00	5.72E-09	2.00E-11	3.88E-23	3.37E-23	1.82E-35	6.76E-24	7.01E-38	3.38E-33	1.64E-31	7.10E-40	5.54E-29	1.41E-06	8.74E-38	2.34E-16	1.10E-14	1.34E-23	1.79E-36	6.55E-52	4.37E-44	1.06E-37	0.00E+00	2.86E-21	9.41E-09	4.20E-07	3.68E-24	3.18E-24	1.76E-07	1.49E-07	9.04E-22
2.21E-09	600	1.22E+19	0.00E+00	8.07E-07	5.73E+05	6.10E-10	7.15E-20	2.44E+05	5.39E-06	1.52E+05	4.37E-06	3.05E+04	6.19E-07	9.60E-10	2.75E-07	2.38E-06	2.65E-07	3.83E-07	1.34E-07	0.00E+00	5.91E-09	2.07E-11	4.14E-23	3.53E-23	1.94E-35	7.22E-24	7.74E-38	3.51E-33	1.75E-31	7.67E-40	5.73E-29	1.46E-06	9.64E-38	2.42E-16	1.14E-14	1.39E-23	1.86E-36	6.83E-52	4.67E-44	1.13E-37	0.00E+00	3.06E-21	9.72E-09	4.34E-07	3.80E-24	3.28E-24	1.82E-07	1.54E-07	9.65E-22
2.22E-09	600	1.22E+19	0.00E+00	8.34E-07	5.73E+05	6.10E-10	7.57E-20	2.44E+05	5.57E-06	1.52E+05	4.52E-06	3.05E+04	6.40E-07	9.92E-10	2.84E-07	2.46E-06	2.74E-07	3.96E-07	1.39E-07	0.00E+00	6.11E-09	2.14E-11	4.42E-23	3.70E-23	2.08E-35	7.71E-24	8.54E-38	3.64E-33	1.87E-31	8.28E-40	5.93E-29	1.51E-06	1.06E-37	2.50E-16	1.18E-14	1.44E-23	1.92E-36	7.12E-52	4.99E-44	1.21E-37	0.00E+00	3.26E-21	1.00E-08	4.48E-07	3.93E-24	3.39E-24	1.88E-07	1.59E-07	1.03E-21
2.23E-09	600	1.22E+19	0.00E+00	8.62E-07	5.73E+05	6.10E-10	8.00E-20	2.44E+05	5.75E-06	1.52E+05	4.67E-06	3.05E+04	6.61E-07	1.02E-09	2.94E-07	2.54E-06	2.83E-07	4.09E-07	1.43E-07	0.00E+00	6.31E-09	2.21E-11	4.72E-23	3.87E-23	2.22E-35	8.24E-24	9.43E-38	3.79E-33	2.00E-31	8.94E-40	6.14E-29	1.56E-06	1.17E-37	2.58E-16	1.22E-14	1.48E-23	1.99E-36	7.40E-52	5.34E-44	1.30E-37	0.00E+00	3.48E-21	1.04E-08	4.63E-07	4.06E-24	3.50E-24	1.95E-07	1.64E-07	1.10E-21
2.24E-09	600	1.22E+19	0.00E+00	8.90E-07	5.73E+05	6.10E-10	8.47E-20	2.44E+05	5.94E-06	1.52E+05	4.83E-06	3.05E+04	6.83E-07	1.06E-09	3.04E-07	2.63E-06	2.93E-07	4.23E-07	1.48E-07	0.00E+00	6.52E-09	2.29E-11	5.04E-23	4.06E-23	2.37E-35	8.80E-24	1.04E-37	3.93E-33	2.13E-31	9.65E-40	6.35E-29	1.61E-06	1.30E-37	2.67E-16	1.26E-14	1.53E-23	2.06E-36	7.68E-52	5.70E-44	1.39E-37	0.00E+00	3.72E-21	1.07E-08	4.79E-07	4.20E-24	3.62E-24	2.01E-07	1.70E-07	1.17E-21
2.25E-09	600	1.22E+19	0.00E+00	9.20E-07	5.73E+05	6.10E-10	8.96E-20	2.44E+05	6.14E-06	1.52E+05	4.99E-06	3.05E+04	7.06E-07	1.09E-09	3.14E-07	2.72E-06	3.02E-07	4.37E-07	1.53E-07	0.00E+00	6.74E-09	2.36E-11	5.38E-23	4.26E-23	2.53E-35	9.39E-24	1.15E-37	4.08E-33	2.28E-31	1.04E-39	6.58E-29	1.66E-06	1.43E-37	2.76E-16	1.30E-14	1.59E-23	2.13E-36	7.97E-52	6.10E-44	1.48E-37	0.00E+00	3.97E-21	1.11E-08	4.95E-07	4.33E-24	3.74E-24	2.08E-07	1.76E-07	1.25E-21
2.26E-09	600	1.22E+19	0.00E+00	9.50E-07	5.73E+05	6.10E-10	9.49E-20	2.44E+05	6.35E-06	1.52E+05	5.15E-06	3.05E+04	7.29E-07	1.13E-09	3.24E-07	2.81E-06	3.12E-07	4.51E-07	1.58E-07	0.00E+00	6.97E-09	2.44E-11	5.75E-23	4.46E-23	2.70E-35	1.00E-23	1.27E-37	4.24E-33	2.43E-31	1.13E-39	6.80E-29	1.72E-06	1.58E-37	2.85E-16	1.34E-14	1.64E-23	2.21E-36	8.28E-52	6.51E-44	1.58E-37	0.00E+00	4.24E-21	1.14E-08	5.11E-07	4.48E-24	3.86E-24	2.15E-07	1.81E-07	1.34E-21
2.27E-09	600	1.22E+19	0.00E+00	9.82E-07	5.73E+05	6.10E-10	1.00E-19	2.44E+05	6.56E-06	1.52E+05	5.32E-06	3.05E+04	7.54E-07	1.17E-09	3.35E-07	2.90E-06	3.23E-07	4.66E-07	1.63E-07	0.00E+00	7.20E-09	2.52E-11	6.14E-23	4.68E-23	2.89E-35	1.07E-23	1.40E-37	4.41E-33	2.60E-31	1.22E-39	7.04E-29	1.78E-06	1.74E-37	2.94E-16	1.39E-14	1.70E-23	2.28E-36	8.61E-52	6.96E-44	1.69E-37	0.00E+00	4.53E-21	1.18E-08	5.28E-07	4.63E-24	3.99E-24	2.22E-07	1.87E-07	1.43E-21
2.28E-09	600	1.22E+19	0.00E+00	1.01E-06	5.73E+05	6.10E-10	1.06E-19	2.44E+05	6.77E-06	1.52E+05	5.50E-06	3.05E+04	7.79E-07	1.21E-09	3.46E-07	3.00E-06	3.34E-07	4.82E-07	1.69E-07	0.00E+00	7.44E-09	2.61E-11	6.56E-23	4.91E-23	3.09E-35	1.14E-23	1.54E-37	4.58E-33	2.77E-31	1.32E-39	7.28E-29	1.83E-06	1.92E-37	3.04E-16	1.44E-14	1.75E-23	2.36E-36	8.95E-52	7.44E-44	1.81E-37	0.00E+00	4.83E-21	1.22E-08	5.46E-07	4.78E-24	4.13E-24	2.29E-07	1.94E-07	1.53E-21
2.29E-09	600	1.22E+19	0.00E+00	1.05E-06	5.73E+05	6.10E-10	1.13E-19	2.44E+05	7.00E-06	1.52E+05	5.68E-06	3.05E+04	8.05E-07	1.25E-09	3.58E-07	3.10E-06	3.45E-07	4.98E-07	1.74E-07	0.00E+00	7.69E-09	2.69E-11	7.00E-23	5.15E-23	3.30E-35	1.22E-23	1.70E-37	4.76E-33	2.96E-31	1.42E-39	7.54E-29	1.90E-06	2.12E-37	3.14E-16	1.48E-14	1.81E-23	2.44E-36	9.30E-52	7.95E-44	1.93E-37	0.00E+00	5.16E-21	1.26E-08	5.64E-07	4.94E-24	4.26E-24	2.37E-07	2.00E-07	1.63E-21
2.30E-09	600	1.22E+19	0.00E+00	1.08E-06	5.73E+05	6.10E-10	1.19E-19	2.44E+05	7.23E-06	1.52E+05	5.87E-06	3.05E+04	8.32E-07	1.29E-09	3.70E-07	3.20E-06	3.56E-07	5.14E-07	1.80E-07	0.00E+00	7.94E-09	2.78E-11	7.47E-23	5.41E-23	3.52E-35	1.31E-23	1.88E-37	4.95E-33	3.16E-31	1.54E-39	7.80E-29	1.96E-06	2.34E-37	3.25E-16	1.53E-14	1.87E-23	2.53E-36	9.67E-52	8.50E-44	2.06E-37	0.00E+00	5.51E-21	1.30E-08	5.82E-07	5.10E-24	4.40E-24	2.45E-07	2.07E-07	1.74E-21
2.31E-09	600	1.22E+19	0.00E+00	1.12E-06	5.73E+05	6.10E-10	1.26E-19	2.44E+05	7.47E-06	1.52E+05	6.07E-06	3.05E+04	8.59E-07	1.33E-09	3.82E-07	3.30E-06	3.68E-07	5.31E-07	1.86E-07	0.00E+00	8.21E-09	2.88E-11	7.98E-23	5.68E-23	3.76E-35	1.39E-23	2.07E-37	5.15E-33	3.37E-31	1.66E-39	8.07E-29	2.02E-06	2.58E-37	3.36E-16	1.58E-14	1.94E-23	2.62E-36	1.00E-51	9.08E-44	2.20E-37	0.00E+00	5.88E-21	1.35E-08	6.02E-07	5.27E-24	4.55E-24	2.53E-07	2.14E-07	1.86E-21
2.32E-09	600	1.22E+19	0.00E+00	1.16E-06	5.73E+05	6.10E-10	1.34E-19	2.44E+05	7.72E-06	1.52E+05	6.27E-06	3.05E+04	8.88E-07	1.38E-09	3.95E-07	3.41E-06	3.80E-07	5.49E-07	1.92E-07	0.00E+00	8.48E-09	2.97E-11	8.52E-23	5.96E-23	4.02E-35	1.49E-23	2.29E-37	5.35E-33	3.60E-31	1.80E-39	8.34E-29	2.09E-06	2.85E-37	3.47E-16	1.64E-14	2.00E-23	2.71E-36	1.04E-51	9.70E-44	2.35E-37	0.00E+00	6.27E-21	1.39E-08	6.22E-07	5.45E-24	4.70E-24	2.61E-07	2.21E-07	1.98E-21
2.33E-09	600	1.22E+19	0.00E+00	1.19E-06	5.73E+05	6.10E-10	1.42E-19	2.44E+05	7.98E-06	1.52E+05	6.47E-06	3.05E+04	9.17E-07	1.42E-09	4.08E-07	3.53E-06	3.93E-07	5.67E-07	1.99E-07	0.00E+00	8.76E-09	3.07E-11	9.10E-23	6.26E-23	4.29E-35	1.59E-23	2.52E-37	5.57E-33	3.85E-31	1.95E-39	8.63E-29	2.16E-06	3.14E-37	3.58E-16	1.69E-14	2.07E-23	2.80E-36	1.08E-51	1.04E-43	2.52E-37	0.00E+00	6.70E-21	1.44E-08	6.42E-07	5.63E-24	4.86E-24	2.70E-07	2.28E-07	2.12E-21
2.34E-09	600	1.22E+19	0.00E+00	1.23E-06	5.73E+05	6.10E-10	1.50E-19	2.44E+05	8.24E-06	1.52E+05	6.69E-06	3.05E+04	9.48E-07	1.47E-09	4.22E-07	3.64E-06	4.06E-07	5.86E-07	2.05E-07	0.00E+00	9.05E-09	3.18E-11	9.72E-23	6.58E-23	4.58E-35	1.70E-23	2.79E-37	5.79E-33	4.11E-31	2.11E-39	8.93E-29	2.23E-06	3.47E-37	3.70E-16	1.75E-14	2.14E-23	2.90E-36	1.13E-51	1.11E-43	2.69E-37	0.00E+00	7.15E-21	1.49E-08	6.64E-07	5.82E-24	5.02E-24	2.79E-07	2.36E-07	2.26E-21
2.35E-09	600	1.22E+19	0.00E+00	1.28E-06	5.73E+05	6.10E-10	1.59E-19	2.44E+05	8.52E-06	1.52E+05	6.91E-06	3.05E+04	9.80E-07	1.52E-09	4.36E-07	3.77E-06	4.19E-07	6.05E-07	2.12E-07	0.00E+00	9.36E-09	3.28E-11	1.04E-22	6.92E-23	4.90E-35	1.81E-23	3.07E-37	6.03E-33	4.39E-31	2.28E-39	9.24E-29	2.31E-06	3.82E-37	3.83E-16	1.81E-14	2.21E-23	3.00E-36	1.17E-51	1.18E-43	2.87E-37	0.00E+00	7.63E-21	1.54E-08	6.86E-07	6.01E-24	5.19E-24	2.88E-07	2.43E-07	2.41E-21
2.36E-09	600	1.22E+19	0.00E+00	1.32E-06	5.73E+05	6.10E-10	1.69E-19	2.44E+05	8.80E-06	1.52E+05	7.14E-06	3.05E+04	1.01E-06	1.57E-09	4.50E-07	3.89E-06	4.33E-07	6.25E-07	2.19E-07	0.00E+00	9.67E-09	3.39E-11	1.11E-22	7.27E-23	5.23E-35	1.94E-23	3.39E-37	6.27E-33	4.68E-31	2.47E-39	9.56E-29	2.38E-06	4.22E-37	3.95E-16	1.87E-14	2.28E-23	3.10E-36	1.22E-51	1.26E-43	3.07E-37	0.00E+00	8.15E-21	1.59E-08	7.09E-07	6.21E-24	5.36E-24	2.97E-07	2.51E-07	2.57E-21
2.37E-09	600	1.22E+19	0.00E+00	1.36E-06	5.73E+05	6.10E-10	1.79E-19	2.44E+05	9.09E-06	1.52E+05	7.38E-06	3.05E+04	1.05E-06	1.62E-09	4.65E-07	4.02E-06	4.48E-07	6.46E-07	2.27E-07	0.00E+00	9.99E-09	3.50E-11	1.18E-22	7.65E-23	5.59E-35	2.07E-23	3.74E-37	6.52E-33	5.00E-31	2.68E-39	9.88E-29	2.46E-06	4.65E-37	4.09E-16	1.93E-14	2.36E-23	3.21E-36	1.26E-51	1.35E-43	3.28E-37	0.00E+00	8.70E-21	1.64E-08	7.32E-07	6.41E-24	5.54E-24	3.07E-07	2.60E-07	2.75E-21
2.38E-09	600	1.22E+19	0.00E+00	1.41E-06	5.73E+05	6.10E-10	1.90E-19	2.44E+05	9.39E-06	1.52E+05	7.62E-06	3.05E+04	1.08E-06	1.68E-09	4.81E-07	4.15E-06	4.63E-07	6.68E-07	2.34E-07	0.00E+00	1.03E-08	3.62E-11	1.26E-22	8.04E-23	5.97E-35	2.21E-23	4.13E-37	6.79E-33	5.34E-31	2.90E-39	1.02E-28	2.54E-06	5.13E-37	4.22E-16	1.99E-14	2.44E-23	3.32E-36	1.31E-51	1.44E-43	3.50E-37	0.00E+00	9.28E-21	1.69E-08	7.56E-07	6.63E-24	5.72E-24	3.18E-07	2.68E-07	2.93E-21
2.39E-09	600	1.22E+19	0.00E+00	1.45E-06	5.73E+05	6.10E-10	2.02E-19	2.44E+05	9.70E-06	1.52E+05	7.88E-06	3.05E+04	1.12E-06	1.73E-09	4.97E-07	4.29E-06	4.78E-07	6.90E-07	2.42E-07	0.00E+00	1.07E-08	3.74E-11	1.35E-22	8.46E-23	6.37E-35	2.36E-23	4.56E-37	7.07E-33	5.70E-31	3.14E-39	1.06E-28	2.63E-06	5.66E-37	4.36E-16	2.06E-14	2.52E-23	3.44E-36	1.36E-51	1.54E-43	3.74E-37	0.00E+00	9.91E-21	1.75E-08	7.82E-07	6.85E-24	5.91E-24	3.28E-07	2.77E-07	3.13E-21
2.40E-09	600	1.22E+19	0.00E+00	1.50E-06	5.73E+05	6.10E-10	2.14E-19	2.44E+05	1.00E-05	1.52E+05	8.14E-06	3.05E+04	1.15E-06	1.79E-09	5.13E-07	4.43E-06	4.94E-07	7.13E-07	2.50E-07	0.00E+00	1.10E-08	3.87E-11	1.44E-22	8.90E-23	6.81E-35	2.52E-23	5.03E-37	7.36E-33	6.08E-31	3.41E-39	1.09E-28	2.72E-06	6.25E-37	4.51E-16	2.13E-14	2.61E-23	3.56E-36	1.42E-51	1.65E-43	4.00E-37	0.00E+00	1.06E-20	1.81E-08	8.08E-07	7.07E-24	6.11E-24	3.39E-07	2.87E-07	3.34E-21
2.41E-09	600	1.22E+19	0.00E+00	1.55E-06	5.73E+05	6.10E-10	2.27E-19	2.44E+05	1.04E-05	1.52E+05	8.41E-06	3.05E+04	1.19E-06	1.85E-09	5.31E-07	4.58E-06	5.10E-07	7.36E-07	2.58E-07	0.00E+00	1.14E-08	3.99E-11	1.54E-22	9.37E-23	7.27E-35	2.69E-23	5.55E-37	7.67E-33	6.50E-31	3.69E-39	1.13E-28	2.81E-06	6.90E-37	4.66E-16	2.20E-14	2.70E-23	3.68E-36	1.47E-51	1.76E-43	4.27E-37	0.00E+00	1.13E-20	1.87E-08	8.34E-07	7.31E-24	6.31E-24	3.50E-07	2.96E-07	3.57E-21
2.42E-09	600	1.22E+19	0.00E+00	1.60E-06	5.73E+05	6.10E-10	2.41E-19	2.44E+05	1.07E-05	1.52E+05	8.69E-06	3.05E+04	1.23E-06	1.91E-09	5.48E-07	4.73E-06	5.27E-07	7.61E-07	2.67E-07	0.00E+00	1.18E-08	4.13E-11	1.64E-22	9.87E-23	7.76E-35	2.87E-23	6.12E-37	7.98E-33	6.93E-31	4.01E-39	1.17E-28	2.90E-06	7.61E-37	4.81E-16	2.27E-14	2.79E-23	3.81E-36	1.53E-51	1.88E-43	4.56E-37	0.00E+00	1.21E-20	1.93E-08	8.62E-07	7.55E-24	6.52E-24	3.62E-07	3.06E-07	3.81E-21
2.43E-09	600	1.22E+19	0.00E+00	1.66E-06	5.73E+05	6.10E-10	2.56E-19	2.44E+05	1.11E-05	1.52E+05	8.98E-06	3.05E+04	1.27E-06	1.98E-09	5.67E-07	4.89E-06	5.45E-07	7.86E-07	2.76E-07	0.00E+00	1.22E-08	4.27E-11	1.75E-22	1.04E-22	8.29E-35	3.06E-23	6.75E-37	8.32E-33	7.40E-31	4.35E-39	1.21E-28	3.00E-06	8.39E-37	4.97E-16	2.35E-14	2.88E-23	3.94E-36	1.59E-51	2.01E-43	4.87E-37	0.00E+00	1.29E-20	1.99E-08	8.91E-07	7.80E-24	6.74E-24	3.74E-07	3.16E-07	4.07E-21
2.44E-09	600	1.22E+19	0.00E+00	1.71E-06	5.73E+05	6.10E-10	2.72E-19	2.44E+05	1.14E-05	1.52E+05	9.27E-06	3.05E+04	1.32E-06	2.04E-09	5.85E-07	5.05E-06	5.63E-07	8.12E-07	2.85E-07	0.00E+00	1.26E-08	4.41E-11	1.87E-22	1.09E-22	8.86E-35	3.27E-23	7.45E-37	8.67E-33	7.90E-31	4.72E-39	1.25E-28	3.09E-06	9.26E-37	5.14E-16	2.42E-14	2.98E-23	4.07E-36	1.65E-51	2.15E-43	5.21E-37	0.00E+00	1.37E-20	2.06E-08	9.20E-07	8.06E-24	6.96E-24	3.86E-07	3.27E-07	4.34E-21
2.45E-09	600	1.22E+19	0.00E+00	1.77E-06	5.73E+05	6.10E-10	2.89E-19	2.44E+05	1.18E-05	1.52E+05	9.58E-06	3.05E+04	1.36E-06	2.11E-09	6.05E-07	5.22E-06	5.82E-07	8.39E-07	2.94E-07	0.00E+00	1.30E-08	4.55E-11	2.00E-22	1.15E-22	9.46E-35	3.49E-23	8.22E-37	9.03E-33	8.44E-31	5.12E-39	1.29E-28	3.20E-06	1.02E-36	5.31E-16	2.50E-14	3.08E-23	4.22E-36	1.69E-51	2.29E-43	5.56E-37	0.00E+00	1.47E-20	2.13E-08	9.51E-07	8.33E-24	7.19E-24	3.99E-07	3.37E-07	4.63E-21
2.46E-09	600	1.22E+19	0.00E+00	1.83E-06	5.73E+05	6.10E-10	3.07E-19	2.44E+05	1.22E-05	1.52E+05	9.90E-06	3.05E+04	1.40E-06	2.18E-09	6.25E-07	5.39E-06	6.01E-07	8.67E-07	3.04E-07	0.00E+00	1.34E-08	4.71E-11	2.13E-22	1.22E-22	1.01E-34	3.73E-23	9.07E-37	9.42E-33	9.01E-31	5.56E-39	1.34E-28	3.30E-06	1.13E-36	5.49E-16	2.59E-14	3.18E-23	4.36E-36	1.72E-51	2.45E-43	5.94E-37	0.00E+00	1.57E-20	2.20E-08	9.82E-07	8.61E-24	7.43E-24	4.12E-07	3.49E-07	4.95E-21
2.47E-09	600	1.22E+19	0.00E+00	1.89E-06	5.73E+05	6.10E-10	3.26E-19	2.44E+05	1.26E-05	1.52E+05	1.02E-05	3.05E+04	1.45E-06	2.25E-09	6.46E-07	5.57E-06	6.21E-07	8.96E-07	3.14E-07	0.00E+00	1.39E-08	4.86E-11	2.28E-22	1.28E-22	1.08E-34	3.98E-23	1.00E-36	9.82E-33	9.62E-31	6.03E-39	1.38E-28	3.41E-06	1.24E-36	5.67E-16	2.67E-14	3.29E-23	4.51E-36	1.78E-51	2.62E-43	6.34E-37	0.00E+00	1.67E-20	2.27E-08	1.02E-06	8.89E-24	7.68E-24	4.26E-07	3.60E-07	5.28E-21
2.48E-09	600	1.22E+19	0.00E+00	1.95E-06	5.73E+05	6.10E-10	3.46E-19	2.44E+05	1.30E-05	1.52E+05	1.06E-05	3.05E+04	1.50E-06	2.33E-09	6.67E-07	5.76E-06	6.42E-07	9.26E-07	3.25E-07	0.00E+00	1.43E-08	5.02E-11	2.43E-22	1.35E-22	1.15E-34	4.25E-23	1.10E-36	1.02E-32	1.03E-30	6.55E-39	1.43E-28	3.53E-06	1.37E-36	5.86E-16	2.76E-14	3.40E-23	4.67E-36	1.85E-51	2.79E-43	6.78E-37	0.00E+00	1.78E-20	2.35E-08	1.05E-06	9.19E-24	7.93E-24	4.40E-07	3.72E-07	5.64E-21
2.49E-09	600	1.22E+19	0.00E+00	2.01E-06	5.73E+05	6.10E-10	3.68E-19	2.44E+05	1.35E-05	1.52E+05	1.09E-05	3.05E+04	1.55E-06	2.40E-09	6.90E-07	5.95E-06	6.63E-07	9.56E-07	3.35E-07	0.00E+00	1.48E-08	5.19E-11	2.60E-22	1.42E-22	1.23E-34	4.54E-23	1.22E-36	1.07E-32	1.10E-30	7.12E-39	1.48E-28	3.64E-06	1.51E-36	6.05E-16	2.86E-14	3.51E-23	4.83E-36	1.94E-51	2.98E-43	7.24E-37	0.00E+00	1.90E-20	2.43E-08	1.08E-06	9.49E-24	8.19E-24	4.55E-07	3.84E-07	6.02E-21
2.50E-09	600	1.22E+19	0.00E+00	2.08E-06	5.73E+05	6.10E-10	3.91E-19	2.44E+05	1.39E-05	1.52E+05	1.13E-05	3.05E+04	1.60E-06	2.48E-09	7.12E-07	6.15E-06	6.85E-07	9.88E-07	3.47E-07	0.00E+00	1.53E-08	5.37E-11	2.77E-22	1.50E-22	1.31E-34	4.85E-23	1.34E-36	1.11E-32	1.17E-30	7.74E-39	1.53E-28	3.76E-06	1.67E-36	6.25E-16	2.95E-14	3.63E-23	5.00E-36	2.03E-51	3.19E-43	7.73E-37	0.00E+00	2.03E-20	2.51E-08	1.12E-06	9.81E-24	8.47E-24	4.70E-07	3.97E-07	6.42E-21
2.51E-09	600	1.22E+19	0.00E+00	2.15E-06	5.73E+05	6.10E-10	4.15E-19	2.44E+05	1.44E-05	1.52E+05	1.17E-05	3.05E+04	1.65E-06	2.57E-09	7.36E-07	6.35E-06	7.08E-07	1.02E-06	3.58E-07	0.00E+00	1.58E-08	5.54E-11	2.96E-22	1.59E-22	1.40E-34	5.18E-23	1.48E-36	1.16E-32	1.25E-30	8.41E-39	1.58E-28	3.89E-06	1.84E-36	6.46E-16	3.05E-14	3.75E-23	5.17E-36	2.12E-51	3.40E-43	8.26E-37	0.00E+00	2.17E-20	2.59E-08	1.16E-06	1.01E-23	8.75E-24	4.85E-07	4.10E-07	6.86E-21
2.52E-09	600	1.22E+19	0.00E+00	2.22E-06	5.73E+05	6.10E-10	4.41E-19	2.44E+05	1.48E-05	1.52E+05	1.20E-05	3.05E+04	1.71E-06	2.65E-09	7.61E-07	6.56E-06	7.31E-07	1.05E-06	3.70E-07	0.00E+00	1.63E-08	5.73E-11	3.16E-22	1.67E-22	1.50E-34	5.53E-23	1.64E-36	1.21E-32	1.33E-30	9.14E-39	1.64E-28	4.02E-06	2.03E-36	6.68E-16	3.15E-14	3.88E-23	5.35E-36	2.21E-51	3.64E-43	8.82E-37	0.00E+00	2.32E-20	2.68E-08	1.20E-06	1.05E-23	9.04E-24	5.02E-07	4.24E-07	7.32E-21
2.53E-09	600	1.22E+19	0.00E+00	2.29E-06	5.73E+05	6.10E-10	4.69E-19	2.44E+05	1.53E-05	1.52E+05	1.24E-05	3.05E+04	1.77E-06	2.74E-09	7.86E-07	6.78E-06	7.55E-07	1.09E-06	3.82E-07	0.00E+00	1.69E-08	5.92E-11	3.37E-22	1.77E-22	1.60E-34	5.90E-23	1.80E-36	1.27E-32	1.42E-30	9.94E-39	1.69E-28	4.15E-06	2.24E-36	6.90E-16	3.25E-14	4.00E-23	5.53E-36	2.30E-51	3.88E-43	9.42E-37	0.00E+00	2.47E-20	2.76E-08	1.23E-06	1.08E-23	9.34E-24	5.18E-07	4.38E-07	7.82E-21
2.54E-09	600	1.22E+19	0.00E+00	2.37E-06	5.73E+05	6.10E-10	4.99E-19	2.44E+05	1.58E-05	1.52E+05	1.29E-05	3.05E+04	1.82E-06	2.83E-09	8.12E-07	7.00E-06	7.81E-07	1.13E-06	3.95E-07	0.00E+00	1.74E-08	6.12E-11	3.60E-22	1.87E-22	1.71E-34	6.30E-23	1.99E-36	1.32E-32	1.52E-30	1.08E-38	1.75E-28	4.29E-06	2.47E-36	7.13E-16	3.36E-14	4.14E-23	5.72E-36	2.40E-51	4.15E-43	1.01E-36	0.00E+00	2.64E-20	2.86E-08	1.28E-06	1.12E-23	9.65E-24	5.35E-07	4.53E-07	8.34E-21
2.55E-09	600	1.22E+19	0.00E+00	2.45E-06	5.73E+05	6.10E-10	5.30E-19	2.44E+05	1.64E-05	1.52E+05	1.33E-05	3.05E+04	1.88E-06	2.93E-09	8.39E-07	7.24E-06	8.06E-07	1.16E-06	4.08E-07	0.00E+00	1.80E-08	6.32E-11	3.84E-22	1.97E-22	1.82E-34	6.73E-23	2.20E-36	1.38E-32	1.62E-30	1.18E-38	1.81E-28	4.43E-06	2.73E-36	7.36E-16	3.47E-14	4.28E-23	5.92E-36	2.51E-51	4.43E-43	1.07E-36	0.00E+00	2.82E-20	2.95E-08	1.32E-06	1.15E-23	9.97E-24	5.53E-07	4.68E-07	8.91E-21
2.56E-09	600	1.22E+19	0.00E+00	2.53E-06	5.73E+05	6.10E-10	5.64E-19	2.44E+05	1.69E-05	1.52E+05	1.37E-05	3.05E+04	1.95E-06	3.02E-09	8.67E-07	7.48E-06	8.33E-07	1.20E-06	4.22E-07	0.00E+00	1.86E-08	6.53E-11	4.10E-22	2.08E-22	1.95E-34	7.18E-23	2.42E-36	1.44E-32	1.73E-30	1.28E-38	1.87E-28	4.58E-06	3.01E-36	7.61E-16	3.59E-14	4.42E-23	6.13E-36	2.63E-51	4.73E-43	1.15E-36	0.00E+00	3.01E-20	3.05E-08	1.36E-06	1.19E-23	1.03E-23	5.72E-07	4.83E-07	9.51E-21
2.57E-09	600	1.22E+19	0.00E+00	2.62E-06	5.73E+05	6.10E-10	5.99E-19	2.44E+05	1.75E-05	1.52E+05	1.42E-05	3.05E+04	2.01E-06	3.12E-09	8.96E-07	7.72E-06	8.61E-07	1.24E-06	4.36E-07	0.00E+00	1.92E-08	6.75E-11	4.38E-22	2.20E-22	2.08E-34	7.67E-23	2.67E-36	1.51E-32	1.85E-30	1.39E-38	1.94E-28	4.73E-06	3.32E-36	7.86E-16	3.71E-14	4.57E-23	6.34E-36	2.75E-51	5.06E-43	1.23E-36	0.00E+00	3.21E-20	3.15E-08	1.41E-06	1.23E-23	1.06E-23	5.91E-07	4.99E-07	1.01E-20
2.58E-09	600	1.22E+19	0.00E+00	2.70E-06	5.73E+05	6.10E-10	6.38E-19	2.44E+05	1.81E-05	1.52E+05	1.47E-05	3.05E+04	2.08E-06	3.23E-09	9.26E-07	7.98E-06	8.89E-07	1.28E-06	4.50E-07	0.00E+00	1.99E-08	6.97E-11	4.68E-22	2.32E-22	2.22E-34	8.19E-23	2.95E-36	1.58E-32	1.98E-30	1.52E-38	2.00E-28	4.89E-06	3.66E-36	8.12E-16	3.83E-14	4.72E-23	6.56E-36	2.87E-51	5.40E-43	1.31E-36	0.00E+00	3.43E-20	3.25E-08	1.45E-06	1.27E-23	1.10E-23	6.10E-07	5.16E-07	1.08E-20
2.59E-09	600	1.22E+19	0.00E+00	2.79E-06	5.73E+05	6.10E-10	6.78E-19	2.44E+05	1.87E-05	1.52E+05	1.51E-05	3.05E+04	2.15E-06	3.33E-09	9.57E-07	8.25E-06	9.19E-07	1.33E-06	4.65E-07	0.00E+00	2.05E-08	7.20E-11	4.99E-22	2.46E-22	2.37E-34	8.74E-23	3.25E-36	1.65E-32	2.11E-30	1.65E-38	2.07E-28	5.05E-06	4.04E-36	8.39E-16	3.96E-14	4.88E-23	6.79E-36	3.00E-51	5.77E-43	1.40E-36	0.00E+00	3.66E-20	3.36E-08	1.50E-06	1.32E-23	1.14E-23	6.30E-07	5.33E-07	1.16E-20
2.60E-09	600	1.22E+19	0.00E+00	2.88E-06	5.73E+05	6.10E-10	7.21E-19	2.44E+05	1.93E-05	1.52E+05	1.56E-05	3.05E+04	2.22E-06	3.45E-09	9.88E-07	8.52E-06	9.50E-07	1.37E-06	4.80E-07	0.00E+00	2.12E-08	7.44E-11	5.33E-22	2.60E-22	2.53E-34	9.33E-23	3.59E-36	1.72E-32	2.25E-30	1.80E-38	2.14E-28	5.22E-06	4.45E-36	8.67E-16	4.09E-14	5.04E-23	7.02E-36	3.14E-51	6.16E-43	1.49E-36	0.00E+00	3.91E-20	3.47E-08	1.55E-06	1.36E-23	1.17E-23	6.51E-07	5.51E-07	1.23E-20
2.61E-09	600	1.22E+19	0.00E+00	2.98E-06	5.73E+05	6.10E-10	7.68E-19	2.44E+05	1.99E-05	1.52E+05	1.62E-05	3.05E+04	2.29E-06	3.56E-09	1.02E-06	8.80E-06	9.81E-07	1.42E-06	4.96E-07	0.00E+00	2.19E-08	7.69E-11	5.69E-22	2.75E-22	2.71E-34	9.96E-23	3.96E-36	1.80E-32	2.40E-30	1.96E-38	2.21E-28	5.39E-06	4.91E-36	8.96E-16	4.23E-14	5.21E-23	7.27E-36	3.29E-51	6.58E-43	1.59E-36	0.00E+00	4.17E-20	3.59E-08	1.60E-06	1.40E-23	1.21E-23	6.73E-07	5.69E-07	1.32E-20
2.62E-09	600	1.22E+19	0.00E+00	3.08E-06	5.73E+05	6.10E-10	8.17E-19	2.44E+05	2.06E-05	1.52E+05	1.67E-05	3.05E+04	2.37E-06	3.68E-09	1.06E-06	9.09E-06	1.01E-06	1.46E-06	5.13E-07	0.00E+00	2.26E-08	7.95E-11	6.08E-22	2.91E-22	2.89E-34	1.06E-22	4.37E-36	1.88E-32	2.57E-30	2.14E-38	2.29E-28	5.57E-06	5.42E-36	9.26E-16	4.37E-14	5.39E-23	7.52E-36	3.45E-51	7.02E-43	1.70E-36	0.00E+00	4.45E-20	3.71E-08	1.66E-06	1.45E-23	1.25E-23	6.95E-07	5.88E-07	1.41E-20
2.63E-09	600	1.22E+19	0.00E+00	3.18E-06	5.73E+05	6.10E-10	8.69E-19	2.44E+05	2.13E-05	1.52E+05	1.72E-05	3.05E+04	2.45E-06	3.80E-09	1.09E-06	9.40E-06	1.05E-06	1.51E-06	5.30E-07	0.00E+00	2.34E-08	8.21E-11	6.49E-22	3.08E-22	3.08E-34	1.14E-22	4.82E-36	1.97E-32	2.74E-30	2.33E-38	2.36E-28	5.76E-06	5.98E-36	9.57E-16	4.51E-14	5.57E-23	7.78E-36	3.61E-51	7.50E-43	1.82E-36	0.00E+00	4.75E-20	3.83E-08	1.71E-06	1.50E-23	1.29E-23	7.18E-07	6.07E-07	1.50E-20
2.64E-09	600	1.22E+19	0.00E+00	3.29E-06	5.73E+05	6.10E-10	9.25E-19	2.44E+05	2.20E-05	1.52E+05	1.78E-05	3.05E+04	2.53E-06	3.93E-09	1.13E-06	9.71E-06	1.08E-06	1.56E-06	5.47E-07	0.00E+00	2.42E-08	8.48E-11	6.93E-22	3.25E-22	3.29E-34	1.21E-22	5.31E-36	2.06E-32	2.92E-30	2.54E-38	2.44E-28	5.95E-06	6.60E-36	9.88E-16	4.66E-14	5.75E-23	8.05E-36	3.79E-51	8.01E-43	1.94E-36	0.00E+00	5.07E-20	3.96E-08	1.77E-06	1.55E-23	1.34E-23	7.42E-07	6.27E-07	1.60E-20
2.65E-09	600	1.22E+19	0.00E+00	3.40E-06	5.73E+05	6.10E-10	9.84E-19	2.44E+05	2.27E-05	1.52E+05	1.84E-05	3.05E+04	2.61E-06	4.06E-09	1.16E-06	1.00E-05	1.12E-06	1.61E-06	5.66E-07	0.00E+00	2.50E-08	8.77E-11	7.39E-22	3.45E-22	3.52E-34	1.29E-22	5.86E-36	2.16E-32	3.12E-30	2.77E-38	2.53E-28	6.14E-06	7.28E-36	1.02E-15	4.82E-14	5.94E-23	8.34E-36	3.98E-51	8.56E-43	2.07E-36	0.00E+00	5.41E-20	4.09E-08	1.83E-06	1.60E-23	1.38E-23	7.67E-07	6.48E-07	1.71E-20
2.66E-09	600	1.22E+19	0.00E+00	3.51E-06	5.73E+05	6.10E-10	1.05E-18	2.44E+05	2.34E-05	1.52E+05	1.90E-05	3.05E+04	2.70E-06	4.19E-09	1.20E-06	1.04E-05	1.16E-06	1.67E-06	5.84E-07	0.00E+00	2.58E-08	9.06E-11	7.89E-22	3.65E-22	3.75E-34	1.38E-22	6.46E-36	2.26E-32	3.33E-30	3.02E-38	2.61E-28	6.35E-06	8.03E-36	1.06E-15	4.98E-14	6.14E-23	8.63E-36	4.18E-51	9.14E-43	2.22E-36	0.00E+00	5.78E-20	4.23E-08	1.89E-06	1.65E-23	1.43E-23	7.92E-07	6.70E-07	1.83E-20
2.67E-09	600	1.22E+19	0.00E+00	3.62E-06	5.73E+05	6.10E-10	1.12E-18	2.44E+05	2.42E-05	1.52E+05	1.97E-05	3.05E+04	2.79E-06	4.33E-09	1.24E-06	1.07E-05	1.19E-06	1.72E-06	6.04E-07	0.00E+00	2.67E-08	9.36E-11	8.43E-22	3.86E-22	4.01E-34	1.48E-22	7.13E-36	2.37E-32	3.56E-30	3.30E-38	2.70E-28	6.56E-06	8.85E-36	1.09E-15	5.14E-14	6.35E-23	8.93E-36	4.39E-51	9.76E-43	2.37E-36	0.00E+00	6.17E-20	4.37E-08	1.95E-06	1.71E-23	1.48E-23	8.19E-07	6.92E-07	1.95E-20
2.68E-09	600	1.22E+19	0.00E+00	3.75E-06	5.73E+05	6.10E-10	1.19E-18	2.44E+05	2.50E-05	1.52E+05	2.03E-05	3.05E+04	2.88E-06	4.48E-09	1.28E-06	1.11E-05	1.23E-06	1.78E-06	6.24E-07	0.00E+00	2.76E-08	9.67E-11	9.00E-22	4.09E-22	4.28E-34	1.58E-22	7.87E-36	2.48E-32	3.80E-30	3.60E-38	2.79E-28	6.78E-06	9.76E-36	1.13E-15	5.31E-14	6.56E-23	9.24E-36	4.62E-51	1.04E-42	2.53E-36	0.00E+00	6.59E-20	4.51E-08	2.02E-06	1.76E-23	1.52E-23	8.46E-07	7.15E-07	2.08E-20
2.69E-09	600	1.22E+19	0.00E+00	3.87E-06	5.73E+05	6.10E-10	1.26E-18	2.44E+05	2.59E-05	1.52E+05	2.10E-05	3.05E+04	2.98E-06	4.63E-09	1.33E-06	1.14E-05	1.27E-06	1.84E-06	6.45E-07	0.00E+00	2.85E-08	9.99E-11	9.60E-22	4.33E-22	4.57E-34	1.68E-22	8.68E-36	2.60E-32	4.05E-30	3.93E-38	2.89E-28	7.00E-06	1.08E-35	1.16E-15	5.49E-14	6.78E-23	9.57E-36	4.86E-51	1.11E-42	2.70E-36	0.00E+00	7.03E-20	4.66E-08	2.08E-06	1.82E-23	1.57E-23	8.74E-07	7.39E-07	2.22E-20
2.70E-09	600	1.22E+19	0.00E+00	4.00E-06	5.73E+05	6.10E-10	1.35E-18	2.44E+05	2.67E-05	1.52E+05	2.17E-05	3.05E+04	3.08E-06	4.78E-09	1.37E-06	1.18E-05	1.32E-06	1.90E-06	6.66E-07	0.00E+00	2.94E-08	1.03E-10	1.03E-21	4.59E-22	4.88E-34	1.80E-22	9.57E-36	2.73E-32	4.33E-30	4.29E-38	2.98E-28	7.23E-06	1.19E-35	1.20E-15	5.67E-14	7.01E-23	9.90E-36	5.11E-51	1.19E-42	2.88E-36	0.00E+00	7.51E-20	4.81E-08	2.15E-06	1.88E-23	1.63E-23	9.03E-07	7.63E-07	2.37E-20
2.71E-09	600	1.22E+19	0.00E+00	4.13E-06	5.73E+05	6.10E-10	1.43E-18	2.44E+05	2.76E-05	1.52E+05	2.24E-05	3.05E+04	3.18E-06	4.94E-09	1.42E-06	1.22E-05	1.36E-06	1.96E-06	6.88E-07	0.00E+00	3.04E-08	1.07E-10	1.09E-21	4.86E-22	5.21E-34	1.92E-22	1.06E-35	2.86E-32	4.62E-30	4.69E-38	3.08E-28	7.47E-06	1.31E-35	1.24E-15	5.86E-14	7.24E-23	1.03E-35	5.39E-51	1.27E-42	3.08E-36	0.00E+00	8.01E-20	4.97E-08	2.22E-06	1.95E-23	1.68E-23	9.33E-07	7.88E-07	2.53E-20
2.72E-09	600	1.22E+19	0.00E+00	4.27E-06	5.73E+05	6.10E-10	1.53E-18	2.44E+05	2.85E-05	1.52E+05	2.31E-05	3.05E+04	3.28E-06	5.10E-09	1.46E-06	1.26E-05	1.41E-06	2.03E-06	7.11E-07	0.00E+00	3.14E-08	1.10E-10	1.17E-21	5.16E-22	5.56E-34	2.05E-22	1.16E-35	3.00E-32	4.93E-30	5.12E-38	3.19E-28	7.72E-06	1.45E-35	1.28E-15	6.06E-14	7.48E-23	1.06E-35	5.68E-51	1.36E-42	3.29E-36	0.00E+00	8.55E-20	5.14E-08	2.30E-06	2.01E-23	1.74E-23	9.64E-07	8.15E-07	2.70E-20
2.73E-09	600	1.22E+19	0.00E+00	4.41E-06	5.73E+05	6.10E-10	1.63E-18	2.44E+05	2.95E-05	1.52E+05	2.39E-05	3.05E+04	3.39E-06	5.27E-09	1.51E-06	1.30E-05	1.45E-06	2.09E-06	7.35E-07	0.00E+00	3.24E-08	1.14E-10	1.25E-21	5.46E-22	5.94E-34	2.19E-22	1.28E-35	3.15E-32	5.27E-30	5.60E-38	3.30E-28	7.98E-06	1.59E-35	1.33E-15	6.26E-14	7.73E-23	1.10E-35	5.96E-51	1.45E-42	3.51E-36	0.00E+00	9.13E-20	5.31E-08	2.37E-06	2.08E-23	1.79E-23	9.96E-07	8.42E-07	2.89E-20
2.74E-09	600	1.22E+19	0.00E+00	4.56E-06	5.73E+05	6.10E-10	1.73E-18	2.44E+05	3.04E-05	1.52E+05	2.47E-05	3.05E+04	3.51E-06	5.45E-09	1.56E-06	1.35E-05	1.50E-06	2.16E-06	7.59E-07	0.00E+00	3.35E-08	1.18E-10	1.33E-21	5.79E-22	6.34E-34	2.33E-22	1.42E-35	3.30E-32	5.62E-30	6.11E-38	3.41E-28	8.24E-06	1.76E-35	1.37E-15	6.46E-14	7.99E-23	1.14E-35	6.20E-51	1.55E-42	3.75E-36	0.00E+00	9.75E-20	5.49E-08	2.45E-06	2.15E-23	1.85E-23	1.03E-06	8.70E-07	3.08E-20
2.75E-09	600	1.22E+19	0.00E+00	4.71E-06	5.73E+05	6.10E-10	1.84E-18	2.44E+05	3.14E-05	1.52E+05	2.55E-05	3.05E+04	3.62E-06	5.63E-09	1.61E-06	1.39E-05	1.55E-06	2.24E-06	7.84E-07	0.00E+00	3.46E-08	1.22E-10	1.42E-21	6.14E-22	6.77E-34	2.49E-22	1.56E-35	3.46E-32	6.00E-30	6.68E-38	3.52E-28	8.52E-06	1.94E-35	1.42E-15	6.68E-14	8.25E-23	1.18E-35	6.50E-51	1.65E-42	4.00E-36	0.00E+00	1.04E-19	5.67E-08	2.53E-06	2.22E-23	1.92E-23	1.06E-06	8.98E-07	3.29E-20
2.76E-09	600	1.22E+19	0.00E+00	4.86E-06	5.73E+05	6.10E-10	1.96E-18	2.44E+05	3.25E-05	1.52E+05	2.64E-05	3.05E+04	3.74E-06	5.82E-09	1.67E-06	1.44E-05	1.60E-06	2.31E-06	8.10E-07	0.00E+00	3.58E-08	1.26E-10	1.52E-21	6.52E-22	7.23E-34	2.66E-22	1.72E-35	3.64E-32	6.41E-30	7.31E-38	3.64E-28	8.80E-06	2.14E-35	1.46E-15	6.90E-14	8.53E-23	1.22E-35	6.86E-51	1.76E-42	4.27E-36	0.00E+00	1.11E-19	5.86E-08	2.62E-06	2.29E-23	1.98E-23	1.10E-06	9.28E-07	3.51E-20
2.77E-09	600	1.22E+19	0.00E+00	5.02E-06	5.73E+05	6.10E-10	2.09E-18	2.44E+05	3.36E-05	1.52E+05	2.72E-05	3.05E+04	3.87E-06	6.01E-09	1.72E-06	1.48E-05	1.65E-06	2.39E-06	8.37E-07	0.00E+00	3.70E-08	1.30E-10	1.62E-21	6.91E-22	7.72E-34	2.84E-22	1.90E-35	3.82E-32	6.84E-30	7.99E-38	3.76E-28	9.09E-06	2.36E-35	1.51E-15	7.13E-14	8.81E-23	1.26E-35	7.29E-51	1.88E-42	4.56E-36	0.00E+00	1.19E-19	6.05E-08	2.70E-06	2.37E-23	2.05E-23	1.13E-06	9.59E-07	3.75E-20
2.78E-09	600	1.22E+19	0.00E+00	5.19E-06	5.73E+05	6.10E-10	2.23E-18	2.44E+05	3.47E-05	1.52E+05	2.82E-05	3.05E+04	4.00E-06	6.21E-09	1.78E-06	1.53E-05	1.71E-06	2.47E-06	8.65E-07	0.00E+00	3.82E-08	1.34E-10	1.73E-21	7.33E-22	8.24E-34	3.03E-22	2.10E-35	4.01E-32	7.30E-30	8.74E-38	3.89E-28	9.39E-06	2.60E-35	1.56E-15	7.37E-14	9.11E-23	1.31E-35	7.76E-51	2.01E-42	4.87E-36	0.00E+00	1.27E-19	6.25E-08	2.79E-06	2.45E-23	2.11E-23	1.17E-06	9.91E-07	4.00E-20
2.79E-09	600	1.22E+19	0.00E+00	5.36E-06	5.73E+05	6.10E-10	2.37E-18	2.44E+05	3.58E-05	1.52E+05	2.91E-05	3.05E+04	4.13E-06	6.41E-09	1.84E-06	1.58E-05	1.77E-06	2.55E-06	8.94E-07	0.00E+00	3.95E-08	1.39E-10	1.85E-21	7.78E-22	8.80E-34	3.24E-22	2.31E-35	4.21E-32	7.79E-30	9.56E-38	4.02E-28	9.70E-06	2.87E-35	1.61E-15	7.61E-14	9.41E-23	1.36E-35	8.26E-51	2.15E-42	5.20E-36	0.00E+00	1.35E-19	6.46E-08	2.89E-06	2.53E-23	2.18E-23	1.21E-06	1.02E-06	4.27E-20
2.80E-09	600	1.22E+19	0.00E+00	5.54E-06	5.73E+05	6.10E-10	2.53E-18	2.44E+05	3.70E-05	1.52E+05	3.01E-05	3.05E+04	4.27E-06	6.63E-09	1.90E-06	1.64E-05	1.83E-06	2.63E-06	9.23E-07	0.00E+00	4.08E-08	1.43E-10	1.97E-21	8.26E-22	9.39E-34	3.45E-22	2.55E-35	4.43E-32	8.32E-30	1.05E-37	4.16E-28	1.00E-05	3.17E-35	1.67E-15	7.86E-14	9.73E-23	1.40E-35	8.79E-51	2.29E-42	5.55E-36	0.00E+00	1.44E-19	6.67E-08	2.98E-06	2.61E-23	2.26E-23	1.25E-06	1.06E-06	4.56E-20
2.81E-09	600	1.22E+19	0.00E+00	5.73E-06	5.73E+05	6.10E-10	2.70E-18	2.44E+05	3.83E-05	1.52E+05	3.11E-05	3.05E+04	4.41E-06	6.85E-09	1.96E-06	1.69E-05	1.89E-06	2.72E-06	9.54E-07	0.00E+00	4.21E-08	1.48E-10	2.10E-21	8.77E-22	1.00E-33	3.69E-22	2.82E-35	4.66E-32	8.88E-30	1.14E-37	4.30E-28	1.04E-05	3.49E-35	1.72E-15	8.13E-14	1.01E-22	1.46E-35	9.35E-51	2.45E-42	5.93E-36	0.00E+00	1.54E-19	6.90E-08	3.08E-06	2.70E-23	2.33E-23	1.29E-06	1.09E-06	4.87E-20
2.82E-09	600	1.22E+19	0.00E+00	5.92E-06	5.73E+05	6.10E-10	2.87E-18	2.44E+05	3.95E-05	1.52E+05	3.21E-05	3.05E+04	4.55E-06	7.08E-09	2.03E-06	1.75E-05	1.95E-06	2.81E-06	9.86E-07	0.00E+00	4.35E-08	1.53E-10	2.25E-21	9.31E-22	1.07E-33	3.94E-22	3.11E-35	4.90E-32	9.48E-30	1.25E-37	4.44E-28	1.07E-05	3.85E-35	1.78E-15	8.40E-14	1.04E-22	1.51E-35	9.95E-51	2.61E-42	6.33E-36	0.00E+00	1.64E-19	7.12E-08	3.18E-06	2.79E-23	2.41E-23	1.34E-06	1.13E-06	5.20E-20
2.83E-09	600	1.22E+19	0.00E+00	6.11E-06	5.73E+05	6.10E-10	3.06E-18	2.44E+05	4.08E-05	1.52E+05	3.31E-05	3.05E+04	4.71E-06	7.31E-09	2.10E-06	1.81E-05	2.01E-06	2.90E-06	1.02E-06	0.00E+00	4.50E-08	1.58E-10	2.40E-21	9.88E-22	1.14E-33	4.20E-22	3.43E-35	5.15E-32	1.01E-29	1.37E-37	4.59E-28	1.11E-05	4.25E-35	1.84E-15	8.67E-14	1.07E-22	1.56E-35	1.06E-50	2.79E-42	6.76E-36	0.00E+00	1.75E-19	7.36E-08	3.29E-06	2.88E-23	2.49E-23	1.38E-06	1.17E-06	5.55E-20
2.84E-09	600	1.22E+19	0.00E+00	6.31E-06	5.73E+05	6.10E-10	3.26E-18	2.44E+05	4.22E-05	1.52E+05	3.42E-05	3.05E+04	4.86E-06	7.55E-09	2.17E-06	1.87E-05	2.08E-06	3.00E-06	1.05E-06	0.00E+00	4.65E-08	1.63E-10	2.56E-21	1.05E-21	1.22E-33	4.49E-22	3.78E-35	5.42E-32	1.08E-29	1.50E-37	4.75E-28	1.14E-05	4.69E-35	1.90E-15	8.96E-14	1.11E-22	1.62E-35	1.13E-50	2.98E-42	7.22E-36	0.00E+00	1.87E-19	7.61E-08	3.40E-06	2.98E-23	2.57E-23	1.43E-06	1.21E-06	5.92E-20
2.85E-09	600	1.22E+19	0.00E+00	6.52E-06	5.73E+05	6.10E-10	3.48E-18	2.44E+05	4.36E-05	1.52E+05	3.54E-05	3.05E+04	5.02E-06	7.80E-09	2.24E-06	1.93E-05	2.15E-06	3.10E-06	1.09E-06	0.00E+00	4.80E-08	1.69E-10	2.73E-21	1.11E-21	1.30E-33	4.79E-22	4.17E-35	5.70E-32	1.15E-29	1.65E-37	4.91E-28	1.18E-05	5.17E-35	1.96E-15	9.26E-14	1.15E-22	1.68E-35	1.21E-50	3.18E-42	7.71E-36	0.00E+00	2.00E-19	7.86E-08	3.51E-06	3.07E-23	2.66E-23	1.47E-06	1.25E-06	6.32E-20
2.86E-09	600	1.22E+19	0.00E+00	6.74E-06	5.73E+05	6.10E-10	3.70E-18	2.44E+05	4.50E-05	1.52E+05	3.66E-05	3.05E+04	5.19E-06	8.06E-09	2.31E-06	1.99E-05	2.22E-06	3.20E-06	1.12E-06	0.00E+00	4.96E-08	1.74E-10	2.92E-21	1.18E-21	1.39E-33	5.11E-22	4.60E-35	6.00E-32	1.23E-29	1.80E-37	5.07E-28	1.22E-05	5.70E-35	2.03E-15	9.57E-14	1.18E-22	1.74E-35	1.30E-50	3.40E-42	8.23E-36	0.00E+00	2.13E-19	8.12E-08	3.63E-06	3.18E-23	2.74E-23	1.52E-06	1.29E-06	6.75E-20
2.87E-09	600	1.22E+19	0.00E+00	6.96E-06	5.73E+05	6.10E-10	3.95E-18	2.44E+05	4.65E-05	1.52E+05	3.78E-05	3.05E+04	5.36E-06	8.33E-09	2.39E-06	2.06E-05	2.29E-06	3.31E-06	1.16E-06	0.00E+00	5.13E-08	1.80E-10	3.12E-21	1.26E-21	1.49E-33	5.46E-22	5.07E-35	6.32E-32	1.31E-29	1.97E-37	5.24E-28	1.26E-05	6.29E-35	2.10E-15	9.88E-14	1.22E-22	1.81E-35	1.39E-50	3.63E-42	8.79E-36	0.00E+00	2.28E-19	8.39E-08	3.75E-06	3.28E-23	2.83E-23	1.57E-06	1.33E-06	7.20E-20
2.88E-09	600	1.22E+19	0.00E+00	7.20E-06	5.73E+05	6.10E-10	4.21E-18	2.44E+05	4.81E-05	1.52E+05	3.90E-05	3.05E+04	5.54E-06	8.61E-09	2.47E-06	2.13E-05	2.37E-06	3.42E-06	1.20E-06	0.00E+00	5.30E-08	1.86E-10	3.33E-21	1.34E-21	1.59E-33	5.83E-22	5.59E-35	6.66E-32	1.40E-29	2.16E-37	5.42E-28	1.30E-05	6.94E-35	2.17E-15	1.02E-13	1.26E-22	1.87E-35	1.49E-50	3.87E-42	9.38E-36	0.00E+00	2.43E-19	8.67E-08	3.87E-06	3.39E-23	2.93E-23	1.63E-06	1.37E-06	7.69E-20
2.89E-09	600	1.22E+19	0.00E+00	7.43E-06	5.73E+05	6.10E-10	4.49E-18	2.44E+05	4.97E-05	1.52E+05	4.03E-05	3.05E+04	5.72E-06	8.89E-09	2.55E-06	2.20E-05	2.45E-06	3.53E-06	1.24E-06	0.00E+00	5.47E-08	1.92E-10	3.55E-21	1.42E-21	1.69E-33	6.22E-22	6.17E-35	7.01E-32	1.50E-29	2.37E-37	5.60E-28	1.35E-05	7.66E-35	2.24E-15	1.06E-13	1.31E-22	1.95E-35	1.59E-50	4.13E-42	1.00E-35	0.00E+00	2.60E-19	8.95E-08	4.00E-06	3.50E-23	3.03E-23	1.68E-06	1.42E-06	8.21E-20
2.90E-09	600	1.22E+19	0.00E+00	7.68E-06	5.73E+05	6.10E-10	4.78E-18	2.44E+05	5.13E-05	1.52E+05	4.17E-05	3.05E+04	5.91E-06	9.19E-09	2.64E-06	2.27E-05	2.53E-06	3.65E-06	1.28E-06	0.00E+00	5.65E-08	1.99E-10	3.79E-21	1.51E-21	1.81E-33	6.64E-22	6.81E-35	7.39E-32	1.60E-29	2.60E-37	5.79E-28	1.39E-05	8.44E-35	2.31E-15	1.09E-13	1.35E-22	2.02E-35	1.71E-50	4.41E-42	1.07E-35	0.00E+00	2.77E-19	9.25E-08	4.13E-06	3.62E-23	3.13E-23	1.73E-06	1.47E-06	8.76E-20
2.91E-09	600	1.22E+19	0.00E+00	7.94E-06	5.73E+05	6.10E-10	5.10E-18	2.44E+05	5.30E-05	1.52E+05	4.30E-05	3.05E+04	6.11E-06	9.49E-09	2.72E-06	2.34E-05	2.61E-06	3.77E-06	1.32E-06	0.00E+00	5.84E-08	2.05E-10	4.05E-21	1.60E-21	1.93E-33	7.09E-22	7.51E-35	7.79E-32	1.71E-29	2.85E-37	5.98E-28	1.44E-05	9.31E-35	2.39E-15	1.13E-13	1.39E-22	2.10E-35	1.84E-50	4.71E-42	1.14E-35	0.00E+00	2.96E-19	9.56E-08	4.27E-06	3.74E-23	3.23E-23	1.79E-06	1.51E-06	9.35E-20
2.92E-09	600	1.22E+19	0.00E+00	8.20E-06	5.73E+05	6.10E-10	5.44E-18	2.44E+05	5.48E-05	1.52E+05	4.45E-05	3.05E+04	6.31E-06	9.81E-09	2.81E-06	2.42E-05	2.70E-06	3.89E-06	1.37E-06	0.00E+00	6.04E-08	2.12E-10	4.32E-21	1.71E-21	2.06E-33	7.57E-22	8.28E-35	8.21E-32	1.82E-29	3.12E-37	6.18E-28	1.48E-05	1.03E-34	2.47E-15	1.16E-13	1.44E-22	2.18E-35	1.98E-50	5.03E-42	1.22E-35	0.00E+00	3.16E-19	9.88E-08	4.41E-06	3.86E-23	3.34E-23	1.85E-06	1.57E-06	9.98E-20
2.93E-09	600	1.22E+19	0.00E+00	8.47E-06	5.73E+05	6.10E-10	5.79E-18	2.44E+05	5.66E-05	1.52E+05	4.59E-05	3.05E+04	6.52E-06	1.01E-08	2.91E-06	2.50E-05	2.79E-06	4.02E-06	1.41E-06	0.00E+00	6.24E-08	2.19E-10	4.61E-21	1.81E-21	2.20E-33	8.08E-22	9.13E-35	8.66E-32	1.95E-29	3.43E-37	6.39E-28	1.53E-05	1.13E-34	2.55E-15	1.20E-13	1.49E-22	2.26E-35	2.13E-50	5.37E-42	1.30E-35	0.00E+00	3.37E-19	1.02E-07	4.56E-06	3.99E-23	3.45E-23	1.91E-06	1.62E-06	1.07E-19
2.94E-09	600	1.22E+19	0.00E+00	8.75E-06	5.73E+05	6.10E-10	6.18E-18	2.44E+05	5.85E-05	1.52E+05	4.75E-05	3.05E+04	6.74E-06	1.05E-08	3.00E-06	2.59E-05	2.88E-06	4.16E-06	1.46E-06	0.00E+00	6.44E-08	2.26E-10	4.92E-21	1.93E-21	2.35E-33	8.63E-22	1.01E-34	9.13E-32	2.08E-29	3.76E-37	6.60E-28	1.58E-05	1.25E-34	2.64E-15	1.24E-13	1.54E-22	2.35E-35	2.30E-50	5.74E-42	1.39E-35	0.00E+00	3.60E-19	1.05E-07	4.71E-06	4.12E-23	3.56E-23	1.98E-06	1.67E-06	1.14E-19
2.95E-09	600	1.22E+19	0.00E+00	9.04E-06	5.73E+05	6.10E-10	6.59E-18	2.44E+05	6.04E-05	1.52E+05	4.90E-05	3.05E+04	6.96E-06	1.08E-08	3.10E-06	2.67E-05	2.98E-06	4.29E-06	1.51E-06	0.00E+00	6.66E-08	2.34E-10	5.25E-21	2.05E-21	2.51E-33	9.21E-22	1.11E-34	9.63E-32	2.22E-29	4.12E-37	6.82E-28	1.64E-05	1.38E-34	2.72E-15	1.28E-13	1.59E-22	2.44E-35	2.48E-50	6.12E-42	1.48E-35	0.00E+00	3.84E-19	1.09E-07	4.87E-06	4.26E-23	3.68E-23	2.04E-06	1.73E-06	1.21E-19
2.96E-09	600	1.22E+19	0.00E+00	9.34E-06	5.73E+05	6.10E-10	7.02E-18	2.44E+05	6.24E-05	1.52E+05	5.07E-05	3.05E+04	7.20E-06	1.12E-08	3.21E-06	2.76E-05	3.08E-06	4.44E-06	1.56E-06	0.00E+00	6.88E-08	2.42E-10	5.61E-21	2.18E-21	2.68E-33	9.83E-22	1.23E-34	1.02E-31	2.37E-29	4.52E-37	7.05E-28	1.69E-05	1.52E-34	2.81E-15	1.33E-13	1.64E-22	2.53E-35	2.67E-50	6.54E-42	1.58E-35	0.00E+00	4.10E-19	1.13E-07	5.03E-06	4.40E-23	3.80E-23	2.11E-06	1.78E-06	1.30E-19
2.97E-09	600	1.22E+19	0.00E+00	9.65E-06	5.73E+05	6.10E-10	7.49E-18	2.44E+05	6.45E-05	1.52E+05	5.24E-05	3.05E+04	7.43E-06	1.16E-08	3.31E-06	2.85E-05	3.18E-06	4.58E-06	1.61E-06	0.00E+00	7.11E-08	2.50E-10	5.99E-21	2.32E-21	2.86E-33	1.05E-21	1.35E-34	1.07E-31	2.53E-29	4.96E-37	7.29E-28	1.75E-05	1.68E-34	2.91E-15	1.37E-13	1.70E-22	2.63E-35	2.89E-50	6.98E-42	1.69E-35	0.00E+00	4.38E-19	1.16E-07	5.20E-06	4.55E-23	3.93E-23	2.18E-06	1.84E-06	1.38E-19
2.98E-09	600	1.22E+19	0.00E+00	9.97E-06	5.73E+05	6.10E-10	7.99E-18	2.44E+05	6.66E-05	1.52E+05	5.41E-05	3.05E+04	7.68E-06	1.19E-08	3.42E-06	2.95E-05	3.29E-06	4.74E-06	1.66E-06	0.00E+00	7.34E-08	2.58E-10	6.39E-21	2.47E-21	3.05E-33	1.12E-21	1.49E-34	1.13E-31	2.70E-29	5.45E-37	7.53E-28	1.80E-05	1.85E-34	3.00E-15	1.42E-13	1.75E-22	2.74E-35	3.13E-50	7.45E-42	1.81E-35	0.00E+00	4.67E-19	1.20E-07	5.37E-06	4.70E-23	4.06E-23	2.25E-06	1.90E-06	1.48E-19
2.99E-09	600	1.22E+19	0.00E+00	1.03E-05	5.73E+05	6.10E-10	8.52E-18	2.44E+05	6.89E-05	1.52E+05	5.59E-05	3.05E+04	7.94E-06	1.23E-08	3.54E-06	3.04E-05	3.39E-06	4.89E-06	1.72E-06	0.00E+00	7.59E-08	2.66E-10	6.82E-21	2.62E-21	3.26E-33	1.20E-21	1.64E-34	1.20E-31	2.88E-29	5.98E-37	7.79E-28	1.86E-05	2.04E-34	3.10E-15	1.46E-13	1.81E-22	2.85E-35	3.38E-50	7.96E-42	1.93E-35	0.00E+00	4.99E-19	1.24E-07	5.55E-06	4.86E-23	4.19E-23	2.33E-06	1.97E-06	1.58E-19
3.00E-09	600	1.22E+19	0.00E+00	1.06E-05	5.73E+05	6.10E-10	9.08E-18	2.44E+05	7.11E-05	1.52E+05	5.77E-05	3.05E+04	8.20E-06	1.27E-08	3.65E-06	3.14E-05	3.51E-06	5.06E-06	1.77E-06	0.00E+00	7.84E-08	2.75E-10	7.29E-21	2.79E-21	3.48E-33	1.28E-21	1.81E-34	1.26E-31	3.07E-29	6.56E-37	8.05E-28	1.93E-05	2.25E-34	3.21E-15	1.51E-13	1.87E-22	2.97E-35	3.66E-50	8.50E-42	2.06E-35	0.00E+00	5.32E-19	1.28E-07	5.73E-06	5.02E-23	4.33E-23	2.40E-06	2.03E-06	1.68E-19
3.01E-09	600	1.22E+19	0.00E+00	1.10E-05	5.73E+05	6.10E-10	9.68E-18	2.44E+05	7.35E-05	1.52E+05	5.97E-05	3.05E+04	8.47E-06	1.32E-08	3.78E-06	3.25E-05	3.62E-06	5.22E-06	1.83E-06	0.00E+00	8.10E-08	2.84E-10	7.78E-21	2.97E-21	3.71E-33	1.36E-21	2.00E-34	1.33E-31	3.28E-29	7.20E-37	8.32E-28	1.99E-05	2.48E-34	3.31E-15	1.56E-13	1.94E-22	3.09E-35	3.97E-50	9.07E-42	2.20E-35	0.00E+00	5.68E-19	1.32E-07	5.92E-06	5.18E-23	4.48E-23	2.48E-06	2.10E-06	1.80E-19
3.02E-09	600	1.22E+19	0.00E+00	1.14E-05	5.73E+05	6.10E-10	1.03E-17	2.44E+05	7.59E-05	1.52E+05	6.16E-05	3.05E+04	8.75E-06	1.36E-08	3.90E-06	3.36E-05	3.74E-06	5.40E-06	1.89E-06	0.00E+00	8.37E-08	2.94E-10	8.30E-21	3.16E-21	3.96E-33	1.46E-21	2.21E-34	1.41E-31	3.50E-29	7.91E-37	8.59E-28	2.06E-05	2.74E-34	3.42E-15	1.61E-13	2.00E-22	3.22E-35	4.29E-50	9.68E-42	2.35E-35	0.00E+00	6.07E-19	1.37E-07	6.12E-06	5.36E-23	4.63E-23	2.57E-06	2.17E-06	1.92E-19
3.03E-09	600	1.22E+19	0.00E+00	1.17E-05	5.73E+05	6.10E-10	1.10E-17	2.44E+05	7.85E-05	1.52E+05	6.37E-05	3.05E+04	9.04E-06	1.41E-08	4.03E-06	3.47E-05	3.87E-06	5.58E-06	1.96E-06	0.00E+00	8.65E-08	3.04E-10	8.86E-21	3.36E-21	4.23E-33	1.55E-21	2.43E-34	1.49E-31	3.74E-29	8.68E-37	8.88E-28	2.12E-05	3.02E-34	3.54E-15	1.67E-13	2.07E-22	3.35E-35	4.64E-50	1.03E-41	2.51E-35	0.00E+00	6.48E-19	1.41E-07	6.32E-06	5.53E-23	4.78E-23	2.65E-06	2.24E-06	2.05E-19
3.04E-09	600	1.22E+19	0.00E+00	1.21E-05	5.73E+05	6.10E-10	1.17E-17	2.44E+05	8.11E-05	1.52E+05	6.58E-05	3.05E+04	9.34E-06	1.45E-08	4.16E-06	3.58E-05	4.00E-06	5.76E-06	2.02E-06	0.00E+00	8.93E-08	3.14E-10	9.46E-21	3.58E-21	4.52E-33	1.66E-21	2.69E-34	1.58E-31	3.99E-29	9.54E-37	9.18E-28	2.20E-05	3.33E-34	3.65E-15	1.72E-13	2.14E-22	3.49E-35	5.03E-50	1.10E-41	2.67E-35	0.00E+00	6.91E-19	1.46E-07	6.53E-06	5.72E-23	4.94E-23	2.74E-06	2.32E-06	2.19E-19
3.05E-09	600	1.22E+19	0.00E+00	1.25E-05	5.73E+05	6.10E-10	1.25E-17	2.44E+05	8.38E-05	1.52E+05	6.80E-05	3.05E+04	9.65E-06	1.50E-08	4.30E-06	3.70E-05	4.13E-06	5.95E-06	2.09E-06	0.00E+00	9.23E-08	3.24E-10	1.01E-20	3.81E-21	4.82E-33	1.77E-21	2.96E-34	1.67E-31	4.26E-29	1.05E-36	9.49E-28	2.27E-05	3.67E-34	3.77E-15	1.78E-13	2.21E-22	3.64E-35	5.47E-50	1.18E-41	2.86E-35	0.00E+00	7.38E-19	1.51E-07	6.75E-06	5.91E-23	5.10E-23	2.83E-06	2.39E-06	2.33E-19
3.06E-09	600	1.22E+19	0.00E+00	1.30E-05	5.73E+05	6.10E-10	1.34E-17	2.44E+05	8.65E-05	1.52E+05	7.02E-05	3.05E+04	9.97E-06	1.55E-08	4.45E-06	3.83E-05	4.27E-06	6.15E-06	2.16E-06	0.00E+00	9.54E-08	3.35E-10	1.08E-20	4.06E-21	5.15E-33	1.89E-21	3.27E-34	1.76E-31	4.55E-29	1.15E-36	9.80E-28	2.34E-05	4.05E-34	3.90E-15	1.84E-13	2.28E-22	3.80E-35	5.96E-50	1.26E-41	3.05E-35	0.00E+00	7.88E-19	1.56E-07	6.97E-06	6.10E-23	5.27E-23	2.93E-06	2.47E-06	2.49E-19
3.07E-09	600	1.22E+19	0.00E+00	1.34E-05	5.73E+05	6.10E-10	1.43E-17	2.44E+05	8.94E-05	1.52E+05	7.26E-05	3.05E+04	1.03E-05	1.60E-08	4.59E-06	3.95E-05	4.41E-06	6.35E-06	2.23E-06	0.00E+00	9.85E-08	3.46E-10	1.15E-20	4.32E-21	5.50E-33	2.02E-21	3.60E-34	1.87E-31	4.86E-29	1.26E-36	1.01E-27	2.42E-05	4.47E-34	4.03E-15	1.90E-13	2.36E-22	3.97E-35	6.50E-50	1.34E-41	3.26E-35	0.00E+00	8.41E-19	1.61E-07	7.20E-06	6.31E-23	5.45E-23	3.02E-06	2.55E-06	2.66E-19
3.08E-09	600	1.22E+19	0.00E+00	1.38E-05	5.73E+05	6.10E-10	1.52E-17	2.44E+05	9.24E-05	1.52E+05	7.50E-05	3.05E+04	1.06E-05	1.65E-08	4.75E-06	4.08E-05	4.55E-06	6.57E-06	2.30E-06	0.00E+00	1.02E-07	3.57E-10	1.23E-20	4.60E-21	5.87E-33	2.15E-21	3.97E-34	1.97E-31	5.18E-29	1.39E-36	1.05E-27	2.50E-05	4.93E-34	4.16E-15	1.96E-13	2.43E-22	4.14E-35	7.09E-50	1.43E-41	3.48E-35	0.00E+00	8.98E-19	1.67E-07	7.44E-06	6.52E-23	5.63E-23	3.12E-06	2.64E-06	2.84E-19
3.09E-09	600	1.22E+19	0.00E+00	1.43E-05	5.73E+05	6.10E-10	1.62E-17	2.44E+05	9.55E-05	1.52E+05	7.75E-05	3.05E+04	1.10E-05	1.71E-08	4.90E-06	4.22E-05	4.71E-06	6.78E-06	2.38E-06	0.00E+00	1.05E-07	3.69E-10	1.31E-20	4.90E-21	6.26E-33	2.30E-21	4.38E-34	2.09E-31	5.53E-29	1.53E-36	1.08E-27	2.58E-05	5.44E-34	4.30E-15	2.03E-13	2.51E-22	4.33E-35	7.73E-50	1.53E-41	3.71E-35	0.00E+00	9.58E-19	1.72E-07	7.69E-06	6.73E-23	5.81E-23	3.23E-06	2.73E-06	3.03E-19
3.10E-09	600	1.22E+19	0.00E+00	1.48E-05	5.73E+05	6.10E-10	1.73E-17	2.44E+05	9.86E-05	1.52E+05	8.00E-05	3.05E+04	1.14E-05	1.77E-08	5.07E-06	4.36E-05	4.86E-06	7.01E-06	2.46E-06	0.00E+00	1.09E-07	3.82E-10	1.40E-20	5.21E-21	6.69E-33	2.45E-21	4.83E-34	2.21E-31	5.91E-29	1.68E-36	1.12E-27	2.67E-05	6.00E-34	4.44E-15	2.10E-13	2.60E-22	4.53E-35	8.43E-50	1.63E-41	3.96E-35	0.00E+00	1.02E-18	1.78E-07	7.94E-06	6.95E-23	6.01E-23	3.33E-06	2.82E-06	3.23E-19
3.11E-09	600	1.22E+19	0.00E+00	1.52E-05	5.73E+05	6.10E-10	1.85E-17	2.44E+05	1.02E-04	1.52E+05	8.27E-05	3.05E+04	1.17E-05	1.83E-08	5.23E-06	4.50E-05	5.02E-06	7.24E-06	2.54E-06	0.00E+00	1.12E-07	3.94E-10	1.49E-20	5.55E-21	7.14E-33	2.62E-21	5.33E-34	2.34E-31	6.31E-29	1.84E-36	1.16E-27	2.76E-05	6.61E-34	4.59E-15	2.16E-13	2.68E-22	4.74E-35	9.21E-50	1.75E-41	4.23E-35	0.00E+00	1.09E-18	1.84E-07	8.21E-06	7.19E-23	6.21E-23	3.44E-06	2.91E-06	3.45E-19
3.12E-09	600	1.22E+19	0.00E+00	1.58E-05	5.73E+05	6.10E-10	1.97E-17	2.44E+05	1.05E-04	1.52E+05	8.54E-05	3.05E+04	1.21E-05	1.89E-08	5.41E-06	4.65E-05	5.19E-06	7.48E-06	2.63E-06	0.00E+00	1.16E-07	4.07E-10	1.60E-20	5.91E-21	7.62E-33	2.80E-21	5.88E-34	2.48E-31	6.73E-29	2.03E-36	1.19E-27	2.85E-05	7.29E-34	4.74E-15	2.24E-13	2.77E-22	4.96E-35	1.01E-49	1.86E-41	4.51E-35	0.00E+00	1.17E-18	1.90E-07	8.48E-06	7.42E-23	6.41E-23	3.56E-06	3.01E-06	3.69E-19
3.13E-09	600	1.22E+19	0.00E+00	1.63E-05	5.73E+05	6.10E-10	2.10E-17	2.44E+05	1.09E-04	1.52E+05	8.83E-05	3.05E+04	1.25E-05	1.95E-08	5.59E-06	4.81E-05	5.36E-06	7.73E-06	2.71E-06	0.00E+00	1.20E-07	4.21E-10	1.70E-20	6.30E-21	8.13E-33	2.99E-21	6.49E-34	2.63E-31	7.19E-29	2.23E-36	1.23E-27	2.95E-05	8.04E-34	4.90E-15	2.31E-13	2.87E-22	5.20E-35	1.10E-49	1.99E-41	4.82E-35	0.00E+00	1.24E-18	1.96E-07	8.76E-06	7.67E-23	6.63E-23	3.68E-06	3.11E-06	3.93E-19
3.14E-09	600	1.22E+19	0.00E+00	1.68E-05	5.73E+05	6.10E-10	2.24E-17	2.44E+05	1.12E-04	1.52E+05	9.12E-05	3.05E+04	1.30E-05	2.01E-08	5.77E-06	4.97E-05	5.54E-06	7.99E-06	2.80E-06	0.00E+00	1.24E-07	4.35E-10	1.82E-20	6.71E-21	8.68E-33	3.19E-21	7.15E-34	2.78E-31	7.67E-29	2.45E-36	1.28E-27	3.04E-05	8.87E-34	5.06E-15	2.39E-13	2.96E-22	5.45E-35	1.20E-49	2.12E-41	5.15E-35	0.00E+00	1.33E-18	2.03E-07	9.05E-06	7.92E-23	6.85E-23	3.80E-06	3.21E-06	4.20E-19
3.15E-09	600	1.22E+19	0.00E+00	1.74E-05	5.73E+05	6.10E-10	2.39E-17	2.44E+05	1.16E-04	1.52E+05	9.42E-05	3.05E+04	1.34E-05	2.08E-08	5.97E-06	5.13E-05	5.72E-06	8.25E-06	2.90E-06	0.00E+00	1.28E-07	4.49E-10	1.94E-20	7.14E-21	9.27E-33	3.40E-21	7.89E-34	2.95E-31	8.19E-29	2.69E-36	1.32E-27	3.14E-05	9.79E-34	5.23E-15	2.47E-13	3.06E-22	5.71E-35	1.32E-49	2.27E-41	5.49E-35	0.00E+00	1.42E-18	2.09E-07	9.35E-06	8.19E-23	7.07E-23	3.92E-06	3.32E-06	4.48E-19
3.16E-09	600	1.22E+19	0.00E+00	1.80E-05	5.73E+05	6.10E-10	2.55E-17	2.44E+05	1.20E-04	1.52E+05	9.74E-05	3.05E+04	1.38E-05	2.15E-08	6.16E-06	5.30E-05	5.91E-06	8.53E-06	2.99E-06	0.00E+00	1.32E-07	4.64E-10	2.07E-20	7.61E-21	9.90E-33	3.63E-21	8.70E-34	3.12E-31	8.74E-29	2.96E-36	1.36E-27	3.25E-05	1.08E-33	5.41E-15	2.55E-13	3.16E-22	6.00E-35	1.44E-49	2.42E-41	5.87E-35	0.00E+00	1.51E-18	2.16E-07	9.66E-06	8.46E-23	7.31E-23	4.05E-06	3.43E-06	4.79E-19
3.17E-09	600	1.22E+19	0.00E+00	1.85E-05	5.73E+05	6.10E-10	2.72E-17	2.44E+05	1.24E-04	1.52E+05	1.01E-04	3.05E+04	1.43E-05	2.22E-08	6.37E-06	5.48E-05	6.11E-06	8.81E-06	3.09E-06	0.00E+00	1.37E-07	4.80E-10	2.21E-20	8.11E-21	1.06E-32	3.88E-21	9.60E-34	3.31E-31	9.33E-29	3.26E-36	1.41E-27	3.36E-05	1.19E-33	5.59E-15	2.63E-13	3.27E-22	6.30E-35	1.58E-49	2.58E-41	6.26E-35	0.00E+00	1.62E-18	2.23E-07	9.98E-06	8.74E-23	7.55E-23	4.19E-06	3.54E-06	5.11E-19
3.18E-09	600	1.22E+19	0.00E+00	1.92E-05	5.73E+05	6.10E-10	2.90E-17	2.44E+05	1.28E-04	1.52E+05	1.04E-04	3.05E+04	1.48E-05	2.29E-08	6.58E-06	5.66E-05	6.31E-06	9.10E-06	3.19E-06	0.00E+00	1.41E-07	4.96E-10	2.36E-20	8.64E-21	1.13E-32	4.14E-21	1.06E-33	3.51E-31	9.96E-29	3.58E-36	1.45E-27	3.47E-05	1.31E-33	5.77E-15	2.72E-13	3.38E-22	6.63E-35	1.73E-49	2.76E-41	6.69E-35	0.00E+00	1.72E-18	2.31E-07	1.03E-05	9.03E-23	7.80E-23	4.33E-06	3.66E-06	5.45E-19
3.19E-09	600	1.22E+19	0.00E+00	1.98E-05	5.73E+05	6.10E-10	3.10E-17	2.44E+05	1.32E-04	1.52E+05	1.07E-04	3.05E+04	1.52E-05	2.37E-08	6.80E-06	5.85E-05	6.52E-06	9.40E-06	3.30E-06	0.00E+00	1.46E-07	5.12E-10	2.52E-20	9.20E-21	1.20E-32	4.42E-21	1.17E-33	3.72E-31	1.06E-28	3.94E-36	1.50E-27	3.58E-05	1.45E-33	5.96E-15	2.81E-13	3.49E-22	6.97E-35	1.89E-49	2.95E-41	7.14E-35	0.00E+00	1.84E-18	2.38E-07	1.07E-05	9.33E-23	8.06E-23	4.47E-06	3.78E-06	5.82E-19
3.20E-09	600	1.22E+19	0.00E+00	2.05E-05	5.73E+05	6.10E-10	3.30E-17	2.44E+05	1.37E-04	1.52E+05	1.11E-04	3.05E+04	1.58E-05	2.45E-08	7.02E-06	6.04E-05	6.74E-06	9.71E-06	3.41E-06	0.00E+00	1.51E-07	5.29E-10	2.69E-20	9.81E-21	1.29E-32	4.72E-21	1.29E-33	3.95E-31	1.14E-28	4.33E-36	1.55E-27	3.70E-05	1.60E-33	6.16E-15	2.90E-13	3.60E-22	7.34E-35	2.07E-49	3.15E-41	7.62E-35	0.00E+00	1.97E-18	2.46E-07	1.10E-05	9.64E-23	8.33E-23	4.62E-06	3.90E-06	6.22E-19
3.21E-09	600	1.22E+19	0.00E+00	2.11E-05	5.73E+05	6.10E-10	3.52E-17	2.44E+05	1.41E-04	1.52E+05	1.15E-04	3.05E+04	1.63E-05	2.53E-08	7.26E-06	6.24E-05	6.96E-06	1.00E-05	3.52E-06	0.00E+00	1.56E-07	5.47E-10	2.87E-20	1.05E-20	1.37E-32	5.04E-21	1.42E-33	4.19E-31	1.21E-28	4.77E-36	1.61E-27	3.82E-05	1.76E-33	6.37E-15	3.00E-13	3.72E-22	7.74E-35	2.27E-49	3.36E-41	8.13E-35	0.00E+00	2.10E-18	2.55E-07	1.14E-05	9.96E-23	8.60E-23	4.77E-06	4.03E-06	6.63E-19
3.22E-09	600	1.22E+19	0.00E+00	2.18E-05	5.73E+05	6.10E-10	3.76E-17	2.44E+05	1.46E-04	1.52E+05	1.18E-04	3.05E+04	1.68E-05	2.61E-08	7.50E-06	6.45E-05	7.19E-06	1.04E-05	3.64E-06	0.00E+00	1.61E-07	5.65E-10	3.07E-20	1.11E-20	1.46E-32	5.38E-21	1.57E-33	4.44E-31	1.29E-28	5.25E-36	1.66E-27	3.95E-05	1.94E-33	6.58E-15	3.10E-13	3.85E-22	8.16E-35	2.49E-49	3.58E-41	8.68E-35	0.00E+00	2.24E-18	2.63E-07	1.18E-05	1.03E-22	8.89E-23	4.93E-06	4.17E-06	7.08E-19
3.23E-09	600	1.22E+19	0.00E+00	2.26E-05	5.73E+05	6.10E-10	4.01E-17	2.44E+05	1.51E-04	1.52E+05	1.22E-04	3.05E+04	1.74E-05	2.70E-08	7.75E-06	6.66E-05	7.43E-06	1.07E-05	3.76E-06	0.00E+00	1.66E-07	5.84E-10	3.27E-20	1.19E-20	1.56E-32	5.74E-21	1.73E-33	4.71E-31	1.38E-28	5.77E-36	1.71E-27	4.08E-05	2.14E-33	6.79E-15	3.20E-13	3.98E-22	8.62E-35	2.74E-49	3.83E-41	9.27E-35	0.00E+00	2.39E-18	2.72E-07	1.21E-05	1.06E-22	9.18E-23	5.10E-06	4.31E-06	7.56E-19
3.24E-09	600	1.22E+19	0.00E+00	2.33E-05	5.73E+05	6.10E-10	4.28E-17	2.44E+05	1.56E-04	1.52E+05	1.26E-04	3.05E+04	1.80E-05	2.79E-08	8.00E-06	6.89E-05	7.68E-06	1.11E-05	3.88E-06	0.00E+00	1.72E-07	6.03E-10	3.49E-20	1.26E-20	1.67E-32	6.13E-21	1.91E-33	5.00E-31	1.47E-28	6.35E-36	1.77E-27	4.22E-05	2.36E-33	7.02E-15	3.31E-13	4.11E-22	9.10E-35	3.00E-49	4.09E-41	9.90E-35	0.00E+00	2.55E-18	2.81E-07	1.25E-05	1.10E-22	9.49E-23	5.27E-06	4.45E-06	8.07E-19
3.25E-09	600	1.22E+19	0.00E+00	2.41E-05	5.73E+05	6.10E-10	4.57E-17	2.44E+05	1.61E-04	1.52E+05	1.31E-04	3.05E+04	1.86E-05	2.88E-08	8.27E-06	7.11E-05	7.93E-06	1.14E-05	4.01E-06	0.00E+00	1.77E-07	6.23E-10	3.73E-20	1.35E-20	1.78E-32	6.54E-21	2.10E-33	5.31E-31	1.57E-28	6.99E-36	1.83E-27	4.36E-05	2.61E-33	7.25E-15	3.42E-13	4.24E-22	9.63E-35	3.30E-49	4.36E-41	1.06E-34	0.00E+00	2.72E-18	2.90E-07	1.30E-05	1.13E-22	9.80E-23	5.44E-06	4.60E-06	8.62E-19
3.26E-09	600	1.22E+19	0.00E+00	2.49E-05	5.73E+05	6.10E-10	4.87E-17	2.44E+05	1.66E-04	1.52E+05	1.35E-04	3.05E+04	1.92E-05	2.98E-08	8.54E-06	7.35E-05	8.20E-06	1.18E-05	4.15E-06	0.00E+00	1.83E-07	6.44E-10	3.98E-20	1.44E-20	1.90E-32	6.98E-21	2.32E-33	5.64E-31	1.68E-28	7.69E-36	1.89E-27	4.50E-05	2.88E-33	7.49E-15	3.53E-13	4.38E-22	1.02E-34	3.62E-49	4.66E-41	1.13E-34	0.00E+00	2.91E-18	3.00E-07	1.34E-05	1.17E-22	1.01E-22	5.62E-06	4.75E-06	9.20E-19
3.27E-09	600	1.22E+19	0.00E+00	2.57E-05	5.73E+05	6.10E-10	5.20E-17	2.44E+05	1.72E-04	1.52E+05	1.39E-04	3.05E+04	1.98E-05	3.08E-08	8.83E-06	7.59E-05	8.47E-06	1.22E-05	4.28E-06	0.00E+00	1.89E-07	6.65E-10	4.25E-20	1.53E-20	2.03E-32	7.45E-21	2.56E-33	5.98E-31	1.79E-28	8.46E-36	1.95E-27	4.65E-05	3.17E-33	7.74E-15	3.65E-13	4.53E-22	1.08E-34	3.98E-49	4.97E-41	1.20E-34	0.00E+00	3.10E-18	3.10E-07	1.38E-05	1.21E-22	1.05E-22	5.81E-06	4.91E-06	9.82E-19
3.28E-09	600	1.22E+19	0.00E+00	2.66E-05	5.73E+05	6.10E-10	5.55E-17	2.44E+05	1.78E-04	1.52E+05	1.44E-04	3.05E+04	2.05E-05	3.18E-08	9.12E-06	7.85E-05	8.75E-06	1.26E-05	4.43E-06	0.00E+00	1.96E-07	6.87E-10	4.54E-20	1.63E-20	2.17E-32	7.96E-21	2.82E-33	6.35E-31	1.91E-28	9.31E-36	2.02E-27	4.81E-05	3.50E-33	8.00E-15	3.77E-13	4.68E-22	1.15E-34	4.37E-49	5.31E-41	1.29E-34	0.00E+00	3.31E-18	3.20E-07	1.43E-05	1.25E-22	1.08E-22	6.00E-06	5.07E-06	1.05E-18
3.29E-09	600	1.22E+19	0.00E+00	2.74E-05	5.73E+05	6.10E-10	5.92E-17	2.44E+05	1.83E-04	1.52E+05	1.49E-04	3.05E+04	2.11E-05	3.29E-08	9.42E-06	8.11E-05	9.04E-06	1.30E-05	4.57E-06	0.00E+00	2.02E-07	7.10E-10	4.84E-20	1.74E-20	2.31E-32	8.49E-21	3.11E-33	6.75E-31	2.04E-28	1.03E-35	2.09E-27	4.97E-05	3.86E-33	8.27E-15	3.90E-13	4.84E-22	1.22E-34	4.80E-49	5.67E-41	1.37E-34	0.00E+00	3.54E-18	3.31E-07	1.48E-05	1.29E-22	1.12E-22	6.20E-06	5.24E-06	1.12E-18
3.30E-09	600	1.22E+19	0.00E+00	2.84E-05	5.73E+05	6.10E-10	6.32E-17	2.44E+05	1.89E-04	1.52E+05	1.54E-04	3.05E+04	2.18E-05	3.39E-08	9.74E-06	8.38E-05	9.34E-06	1.35E-05	4.73E-06	0.00E+00	2.09E-07	7.33E-10	5.17E-20	1.86E-20	2.47E-32	9.07E-21	3.43E-33	7.17E-31	2.18E-28	1.13E-35	2.16E-27	5.13E-05	4.25E-33	8.54E-15	4.03E-13	5.00E-22	1.29E-34	5.28E-49	6.05E-41	1.47E-34	0.00E+00	3.78E-18	3.41E-07	1.53E-05	1.34E-22	1.15E-22	6.40E-06	5.41E-06	1.19E-18
3.31E-09	600	1.22E+19	0.00E+00	2.93E-05	5.73E+05	6.10E-10	6.74E-17	2.44E+05	1.96E-04	1.52E+05	1.59E-04	3.05E+04	2.26E-05	3.51E-08	1.01E-05	8.65E-05	9.65E-06	1.39E-05	4.88E-06	0.00E+00	2.16E-07	7.58E-10	5.52E-20	1.98E-20	2.64E-32	9.68E-21	3.78E-33	7.62E-31	2.33E-28	1.24E-35	2.23E-27	5.30E-05	4.69E-33	8.82E-15	4.16E-13	5.16E-22	1.38E-34	5.79E-49	6.46E-41	1.56E-34	0.00E+00	4.03E-18	3.53E-07	1.58E-05	1.38E-22	1.19E-22	6.62E-06	5.59E-06	1.27E-18
3.32E-09	600	1.22E+19	0.00E+00	3.03E-05	5.73E+05	6.10E-10	7.19E-17	2.44E+05	2.02E-04	1.52E+05	1.64E-04	3.05E+04	2.33E-05	3.62E-08	1.04E-05	8.94E-05	9.97E-06	1.44E-05	5.04E-06	0.00E+00	2.23E-07	7.83E-10	5.89E-20	2.11E-20	2.82E-32	1.03E-20	4.17E-33	8.09E-31	2.49E-28	1.37E-35	2.30E-27	5.48E-05	5.18E-33	9.12E-15	4.30E-13	5.34E-22	1.46E-34	6.37E-49	6.89E-41	1.67E-34	0.00E+00	4.30E-18	3.65E-07	1.63E-05	1.43E-22	1.23E-22	6.84E-06	5.78E-06	1.36E-18
3.33E-09	600	1.22E+19	0.00E+00	3.13E-05	5.73E+05	6.10E-10	7.68E-17	2.44E+05	2.09E-04	1.52E+05	1.70E-04	3.05E+04	2.41E-05	3.74E-08	1.07E-05	9.24E-05	1.03E-05	1.49E-05	5.21E-06	0.00E+00	2.30E-07	8.09E-10	6.29E-20	2.25E-20	3.01E-32	1.10E-20	4.60E-33	8.60E-31	2.65E-28	1.51E-35	2.38E-27	5.66E-05	5.71E-33	9.42E-15	4.44E-13	5.51E-22	1.56E-34	7.00E-49	7.36E-41	1.78E-34	0.00E+00	4.59E-18	3.77E-07	1.68E-05	1.47E-22	1.27E-22	7.06E-06	5.97E-06	1.45E-18
3.34E-09	600	1.22E+19	0.00E+00	3.23E-05	5.73E+05	6.10E-10	8.19E-17	2.44E+05	2.16E-04	1.52E+05	1.75E-04	3.05E+04	2.49E-05	3.87E-08	1.11E-05	9.54E-05	1.06E-05	1.53E-05	5.38E-06	0.00E+00	2.38E-07	8.36E-10	6.71E-20	2.40E-20	3.21E-32	1.18E-20	5.08E-33	9.14E-31	2.83E-28	1.66E-35	2.46E-27	5.85E-05	6.30E-33	9.73E-15	4.59E-13	5.70E-22	1.67E-34	7.70E-49	7.86E-41	1.90E-34	0.00E+00	4.90E-18	3.89E-07	1.74E-05	1.52E-22	1.32E-22	7.30E-06	6.17E-06	1.55E-18
3.35E-09	600	1.22E+19	0.00E+00	3.34E-05	5.73E+05	6.10E-10	8.74E-17	2.44E+05	2.23E-04	1.52E+05	1.81E-04	3.05E+04	2.57E-05	4.00E-08	1.15E-05	9.86E-05	1.10E-05	1.59E-05	5.56E-06	0.00E+00	2.46E-07	8.64E-10	7.17E-20	2.56E-20	3.43E-32	1.26E-20	5.60E-33	9.71E-31	3.02E-28	1.83E-35	2.54E-27	6.04E-05	6.94E-33	1.01E-14	4.74E-13	5.89E-22	1.78E-34	8.47E-49	8.39E-41	2.03E-34	0.00E+00	5.23E-18	4.02E-07	1.80E-05	1.57E-22	1.36E-22	7.54E-06	6.37E-06	1.66E-18
3.36E-09	600	1.22E+19	0.00E+00	3.45E-05	5.73E+05	6.10E-10	9.33E-17	2.44E+05	2.30E-04	1.52E+05	1.87E-04	3.05E+04	2.66E-05	4.13E-08	1.18E-05	1.02E-04	1.14E-05	1.64E-05	5.75E-06	0.00E+00	2.54E-07	8.92E-10	7.65E-20	2.73E-20	3.66E-32	1.34E-20	6.18E-33	1.03E-30	3.23E-28	2.01E-35	2.63E-27	6.24E-05	7.66E-33	1.04E-14	4.90E-13	6.08E-22	1.90E-34	9.32E-49	8.95E-41	2.17E-34	0.00E+00	5.59E-18	4.15E-07	1.86E-05	1.63E-22	1.40E-22	7.79E-06	6.58E-06	1.77E-18
3.37E-09	600	1.22E+19	0.00E+00	3.56E-05	5.73E+05	6.10E-10	9.96E-17	2.44E+05	2.38E-04	1.52E+05	1.93E-04	3.05E+04	2.75E-05	4.27E-08	1.22E-05	1.05E-04	1.17E-05	1.69E-05	5.94E-06	0.00E+00	2.62E-07	9.22E-10	8.17E-20	2.91E-20	3.90E-32	1.43E-20	6.81E-33	1.10E-30	3.45E-28	2.21E-35	2.71E-27	6.45E-05	8.45E-33	1.07E-14	5.06E-13	6.28E-22	2.04E-34	1.03E-48	9.56E-41	2.32E-34	0.00E+00	5.96E-18	4.29E-07	1.92E-05	1.68E-22	1.45E-22	8.05E-06	6.80E-06	1.89E-18
3.38E-09	600	1.22E+19	0.00E+00	3.68E-05	5.73E+05	6.10E-10	1.06E-16	2.44E+05	2.46E-04	1.52E+05	2.00E-04	3.05E+04	2.84E-05	4.41E-08	1.26E-05	1.09E-04	1.21E-05	1.75E-05	6.14E-06	0.00E+00	2.71E-07	9.52E-10	8.72E-20	3.10E-20	4.17E-32	1.53E-20	7.51E-33	1.17E-30	3.68E-28	2.44E-35	2.80E-27	6.66E-05	9.32E-33	1.11E-14	5.23E-13	6.49E-22	2.18E-34	1.13E-48	1.02E-40	2.47E-34	0.00E+00	6.37E-18	4.43E-07	1.98E-05	1.74E-22	1.50E-22	8.32E-06	7.03E-06	2.01E-18
3.39E-09	600	1.22E+19	0.00E+00	3.80E-05	5.73E+05	6.10E-10	1.13E-16	2.44E+05	2.54E-04	1.52E+05	2.06E-04	3.05E+04	2.93E-05	4.55E-08	1.31E-05	1.12E-04	1.25E-05	1.81E-05	6.34E-06	0.00E+00	2.80E-07	9.84E-10	9.31E-20	3.31E-20	4.45E-32	1.63E-20	8.29E-33	1.24E-30	3.93E-28	2.68E-35	2.90E-27	6.88E-05	1.03E-32	1.15E-14	5.40E-13	6.71E-22	2.34E-34	1.24E-48	1.09E-40	2.64E-34	0.00E+00	6.80E-18	4.58E-07	2.05E-05	1.79E-22	1.55E-22	8.59E-06	7.26E-06	2.15E-18
3.40E-09	600	1.22E+19	0.00E+00	3.93E-05	5.73E+05	6.10E-10	1.21E-16	2.44E+05	2.63E-04	1.52E+05	2.13E-04	3.05E+04	3.03E-05	4.71E-08	1.35E-05	1.16E-04	1.29E-05	1.87E-05	6.55E-06	0.00E+00	2.90E-07	1.02E-09	9.94E-20	3.53E-20	4.75E-32	1.74E-20	9.14E-33	1.32E-30	4.19E-28	2.96E-35	2.99E-27	7.11E-05	1.13E-32	1.18E-14	5.58E-13	6.93E-22	2.51E-34	1.37E-48	1.16E-40	2.82E-34	0.00E+00	7.26E-18	4.73E-07	2.12E-05	1.85E-22	1.60E-22	8.88E-06	7.50E-06	2.29E-18
3.41E-09	600	1.22E+19	0.00E+00	4.06E-05	5.73E+05	6.10E-10	1.29E-16	2.44E+05	2.71E-04	1.52E+05	2.20E-04	3.05E+04	3.13E-05	4.86E-08	1.39E-05	1.20E-04	1.34E-05	1.93E-05	6.77E-06	0.00E+00	2.99E-07	1.05E-09	1.06E-19	3.76E-20	5.07E-32	1.86E-20	1.01E-32	1.40E-30	4.47E-28	3.26E-35	3.09E-27	7.35E-05	1.25E-32	1.22E-14	5.77E-13	7.16E-22	2.70E-34	1.51E-48	1.24E-40	3.01E-34	0.00E+00	7.74E-18	4.89E-07	2.19E-05	1.91E-22	1.65E-22	9.17E-06	7.75E-06	2.45E-18
3.42E-09	600	1.22E+19	0.00E+00	4.20E-05	5.73E+05	6.10E-10	1.38E-16	2.44E+05	2.80E-04	1.52E+05	2.28E-04	3.05E+04	3.23E-05	5.02E-08	1.44E-05	1.24E-04	1.38E-05	1.99E-05	6.99E-06	0.00E+00	3.09E-07	1.09E-09	1.13E-19	4.01E-20	5.41E-32	1.99E-20	1.11E-32	1.49E-30	4.78E-28	3.59E-35	3.20E-27	7.59E-05	1.38E-32	1.26E-14	5.96E-13	7.40E-22	2.90E-34	1.66E-48	1.33E-40	3.21E-34	0.00E+00	8.27E-18	5.05E-07	2.26E-05	1.98E-22	1.71E-22	9.48E-06	8.01E-06	2.61E-18
3.43E-09	600	1.22E+19	0.00E+00	4.33E-05	5.73E+05	6.10E-10	1.47E-16	2.44E+05	2.90E-04	1.52E+05	2.35E-04	3.05E+04	3.34E-05	5.19E-08	1.49E-05	1.28E-04	1.43E-05	2.06E-05	7.22E-06	0.00E+00	3.19E-07	1.12E-09	1.21E-19	4.28E-20	5.78E-32	2.12E-20	1.23E-32	1.59E-30	5.10E-28	3.95E-35	3.30E-27	7.84E-05	1.52E-32	1.31E-14	6.16E-13	7.64E-22	3.12E-34	1.83E-48	1.42E-40	3.43E-34	0.00E+00	8.83E-18	5.22E-07	2.33E-05	2.04E-22	1.76E-22	9.79E-06	8.27E-06	2.79E-18
3.44E-09	600	1.22E+19	0.00E+00	4.48E-05	5.73E+05	6.10E-10	1.57E-16	2.44E+05	2.99E-04	1.52E+05	2.43E-04	3.05E+04	3.45E-05	5.36E-08	1.54E-05	1.32E-04	1.48E-05	2.13E-05	7.46E-06	0.00E+00	3.30E-07	1.16E-09	1.29E-19	4.56E-20	6.17E-32	2.26E-20	1.35E-32	1.69E-30	5.44E-28	4.35E-35	3.41E-27	8.10E-05	1.68E-32	1.35E-14	6.36E-13	7.90E-22	3.36E-34	2.01E-48	1.51E-40	3.66E-34	0.00E+00	9.42E-18	5.39E-07	2.41E-05	2.11E-22	1.82E-22	1.01E-05	8.55E-06	2.98E-18
3.45E-09	600	1.22E+19	0.00E+00	4.63E-05	5.73E+05	6.10E-10	1.67E-16	2.44E+05	3.09E-04	1.52E+05	2.51E-04	3.05E+04	3.56E-05	5.54E-08	1.59E-05	1.37E-04	1.52E-05	2.20E-05	7.71E-06	0.00E+00	3.41E-07	1.20E-09	1.38E-19	4.86E-20	6.58E-32	2.42E-20	1.49E-32	1.80E-30	5.81E-28	4.79E-35	3.53E-27	8.37E-05	1.85E-32	1.39E-14	6.57E-13	8.16E-22	3.63E-34	2.22E-48	1.61E-40	3.91E-34	0.00E+00	1.01E-17	5.57E-07	2.49E-05	2.18E-22	1.88E-22	1.05E-05	8.83E-06	3.18E-18
3.46E-09	600	1.22E+19	0.00E+00	4.78E-05	5.73E+05	6.10E-10	1.79E-16	2.44E+05	3.19E-04	1.52E+05	2.59E-04	3.05E+04	3.68E-05	5.72E-08	1.64E-05	1.41E-04	1.58E-05	2.27E-05	7.97E-06	0.00E+00	3.52E-07	1.24E-09	1.47E-19	5.19E-20	7.03E-32	2.58E-20	1.65E-32	1.91E-30	6.20E-28	5.28E-35	3.65E-27	8.65E-05	2.04E-32	1.44E-14	6.79E-13	8.43E-22	3.92E-34	2.44E-48	1.72E-40	4.17E-34	0.00E+00	1.07E-17	5.76E-07	2.57E-05	2.25E-22	1.95E-22	1.08E-05	9.13E-06	3.39E-18
3.47E-09	600	1.22E+19	0.00E+00	4.94E-05	5.73E+05	6.10E-10	1.91E-16	2.44E+05	3.30E-04	1.52E+05	2.68E-04	3.05E+04	3.81E-05	5.91E-08	1.70E-05	1.46E-04	1.63E-05	2.35E-05	8.23E-06	0.00E+00	3.64E-07	1.28E-09	1.57E-19	5.53E-20	7.50E-32	2.75E-20	1.81E-32	2.04E-30	6.62E-28	5.82E-35	3.77E-27	8.94E-05	2.25E-32	1.49E-14	7.01E-13	8.71E-22	4.23E-34	2.69E-48	1.84E-40	4.45E-34	0.00E+00	1.15E-17	5.95E-07	2.66E-05	2.33E-22	2.01E-22	1.12E-05	9.43E-06	3.62E-18
3.48E-09	600	1.22E+19	0.00E+00	5.10E-05	5.73E+05	6.10E-10	2.04E-16	2.44E+05	3.41E-04	1.52E+05	2.77E-04	3.05E+04	3.93E-05	6.11E-08	1.75E-05	1.51E-04	1.68E-05	2.42E-05	8.50E-06	0.00E+00	3.76E-07	1.32E-09	1.68E-19	5.90E-20	8.01E-32	2.94E-20	2.00E-32	2.17E-30	7.07E-28	6.41E-35	3.89E-27	9.24E-05	2.48E-32	1.54E-14	7.25E-13	9.00E-22	4.58E-34	2.96E-48	1.96E-40	4.75E-34	0.00E+00	1.22E-17	6.15E-07	2.75E-05	2.40E-22	2.08E-22	1.15E-05	9.74E-06	3.87E-18
3.49E-09	600	1.22E+19	0.00E+00	5.27E-05	5.73E+05	6.10E-10	2.17E-16	2.44E+05	3.52E-04	1.52E+05	2.86E-04	3.05E+04	4.06E-05	6.31E-08	1.81E-05	1.56E-04	1.74E-05	2.50E-05	8.79E-06	0.00E+00	3.88E-07	1.36E-09	1.79E-19	6.30E-20	8.55E-32	3.14E-20	2.21E-32	2.31E-30	7.54E-28	7.06E-35	4.02E-27	9.54E-05	2.74E-32	1.59E-14	7.49E-13	9.30E-22	4.95E-34	3.26E-48	2.09E-40	5.07E-34	0.00E+00	1.31E-17	6.35E-07	2.84E-05	2.48E-22	2.15E-22	1.19E-05	1.01E-05	4.13E-18
3.50E-09	600	1.22E+19	0.00E+00	5.45E-05	5.73E+05	6.10E-10	2.32E-16	2.44E+05	3.64E-04	1.52E+05	2.95E-04	3.05E+04	4.20E-05	6.52E-08	1.87E-05	1.61E-04	1.79E-05	2.59E-05	9.08E-06	0.00E+00	4.01E-07	1.41E-09	1.91E-19	6.72E-20	9.13E-32	3.35E-20	2.43E-32	2.46E-30	8.05E-28	7.78E-35	4.16E-27	9.86E-05	3.02E-32	1.64E-14	7.74E-13	9.61E-22	5.37E-34	3.60E-48	2.24E-40	5.42E-34	0.00E+00	1.39E-17	6.56E-07	2.93E-05	2.57E-22	2.22E-22	1.23E-05	1.04E-05	4.41E-18
3.51E-09	600	1.22E+19	0.00E+00	5.63E-05	5.73E+05	6.10E-10	2.48E-16	2.44E+05	3.76E-04	1.52E+05	3.05E-04	3.05E+04	4.34E-05	6.74E-08	1.93E-05	1.66E-04	1.85E-05	2.67E-05	9.38E-06	0.00E+00	4.15E-07	1.46E-09	2.04E-19	7.17E-20	9.74E-32	3.57E-20	2.69E-32	2.61E-30	8.60E-28	8.57E-35	4.29E-27	1.02E-04	3.33E-32	1.70E-14	7.99E-13	9.93E-22	5.82E-34	3.96E-48	2.39E-40	5.78E-34	0.00E+00	1.49E-17	6.78E-07	3.03E-05	2.65E-22	2.29E-22	1.27E-05	1.07E-05	4.71E-18
3.52E-09	600	1.22E+19	0.00E+00	5.82E-05	5.73E+05	6.10E-10	2.64E-16	2.44E+05	3.89E-04	1.52E+05	3.15E-04	3.05E+04	4.48E-05	6.96E-08	2.00E-05	1.72E-04	1.92E-05	2.76E-05	9.69E-06	0.00E+00	4.28E-07	1.50E-09	2.18E-19	7.64E-20	1.04E-31	3.81E-20	2.96E-32	2.78E-30	9.18E-28	9.44E-35	4.44E-27	1.05E-04	3.67E-32	1.75E-14	8.26E-13	1.03E-21	6.31E-34	4.37E-48	2.55E-40	6.17E-34	0.00E+00	1.59E-17	7.00E-07	3.13E-05	2.74E-22	2.37E-22	1.31E-05	1.11E-05	5.02E-18
3.53E-09	600	1.22E+19	0.00E+00	6.01E-05	5.73E+05	6.10E-10	2.82E-16	2.44E+05	4.02E-04	1.52E+05	3.26E-04	3.05E+04	4.63E-05	7.19E-08	2.06E-05	1.77E-04	1.98E-05	2.85E-05	1.00E-05	0.00E+00	4.43E-07	1.55E-09	2.32E-19	8.15E-20	1.11E-31	4.07E-20	3.27E-32	2.96E-30	9.80E-28	1.04E-34	4.59E-27	1.09E-04	4.05E-32	1.81E-14	8.53E-13	1.06E-21	6.85E-34	4.81E-48	2.72E-40	6.59E-34	0.00E+00	1.70E-17	7.24E-07	3.23E-05	2.83E-22	2.45E-22	1.36E-05	1.15E-05	5.36E-18
3.54E-09	600	1.22E+19	0.00E+00	6.21E-05	5.73E+05	6.10E-10	3.01E-16	2.44E+05	4.15E-04	1.52E+05	3.37E-04	3.05E+04	4.78E-05	7.43E-08	2.13E-05	1.83E-04	2.05E-05	2.95E-05	1.03E-05	0.00E+00	4.57E-07	1.61E-09	2.48E-19	8.70E-20	1.19E-31	4.35E-20	3.60E-32	3.16E-30	1.05E-27	1.15E-34	4.74E-27	1.12E-04	4.47E-32	1.87E-14	8.82E-13	1.10E-21	7.45E-34	5.30E-48	2.90E-40	7.03E-34	0.00E+00	1.81E-17	7.48E-07	3.34E-05	2.93E-22	2.53E-22	1.40E-05	1.18E-05	5.72E-18
3.55E-09	600	1.22E+19	0.00E+00	6.41E-05	5.73E+05	6.10E-10	3.21E-16	2.44E+05	4.29E-04	1.52E+05	3.48E-04	3.05E+04	4.94E-05	7.68E-08	2.20E-05	1.89E-04	2.11E-05	3.05E-05	1.07E-05	0.00E+00	4.72E-07	1.66E-09	2.65E-19	9.28E-20	1.27E-31	4.64E-20	3.97E-32	3.36E-30	1.12E-27	1.26E-34	4.90E-27	1.16E-04	4.93E-32	1.93E-14	9.11E-13	1.13E-21	8.09E-34	5.85E-48	3.10E-40	7.51E-34	0.00E+00	1.93E-17	7.72E-07	3.45E-05	3.02E-22	2.61E-22	1.45E-05	1.22E-05	6.11E-18
3.56E-09	600	1.22E+19	0.00E+00	6.63E-05	5.73E+05	6.10E-10	3.43E-16	2.44E+05	4.43E-04	1.52E+05	3.59E-04	3.05E+04	5.10E-05	7.94E-08	2.28E-05	1.96E-04	2.18E-05	3.15E-05	1.10E-05	0.00E+00	4.88E-07	1.71E-09	2.83E-19	9.90E-20	1.35E-31	4.95E-20	4.38E-32	3.58E-30	1.19E-27	1.39E-34	5.06E-27	1.20E-04	5.43E-32	2.00E-14	9.41E-13	1.17E-21	8.81E-34	6.44E-48	3.31E-40	8.02E-34	0.00E+00	2.06E-17	7.98E-07	3.57E-05	3.12E-22	2.70E-22	1.50E-05	1.26E-05	6.52E-18
3.57E-09	600	1.22E+19	0.00E+00	6.85E-05	5.73E+05	6.10E-10	3.66E-16	2.44E+05	4.58E-04	1.52E+05	3.71E-04	3.05E+04	5.27E-05	8.20E-08	2.35E-05	2.02E-04	2.26E-05	3.25E-05	1.14E-05	0.00E+00	5.04E-07	1.77E-09	3.02E-19	1.06E-19	1.44E-31	5.29E-20	4.83E-32	3.81E-30	1.27E-27	1.53E-34	5.23E-27	1.24E-04	5.99E-32	2.06E-14	9.72E-13	1.21E-21	9.59E-34	7.10E-48	3.53E-40	8.56E-34	0.00E+00	2.20E-17	8.25E-07	3.69E-05	3.23E-22	2.79E-22	1.55E-05	1.31E-05	6.96E-18
3.58E-09	600	1.22E+19	0.00E+00	7.07E-05	5.73E+05	6.10E-10	3.90E-16	2.44E+05	4.73E-04	1.52E+05	3.84E-04	3.05E+04	5.45E-05	8.47E-08	2.43E-05	2.09E-04	2.33E-05	3.36E-05	1.18E-05	0.00E+00	5.21E-07	1.83E-09	3.22E-19	1.13E-19	1.54E-31	5.64E-20	5.33E-32	4.06E-30	1.36E-27	1.69E-34	5.40E-27	1.28E-04	6.61E-32	2.13E-14	1.00E-12	1.25E-21	1.04E-33	7.83E-48	3.77E-40	9.13E-34	0.00E+00	2.35E-17	8.52E-07	3.81E-05	3.33E-22	2.88E-22	1.60E-05	1.35E-05	7.43E-18
3.59E-09	600	1.22E+19	0.00E+00	7.31E-05	5.73E+05	6.10E-10	4.17E-16	2.44E+05	4.88E-04	1.52E+05	3.96E-04	3.05E+04	5.63E-05	8.75E-08	2.51E-05	2.16E-04	2.41E-05	3.47E-05	1.22E-05	0.00E+00	5.38E-07	1.89E-09	3.44E-19	1.20E-19	1.64E-31	6.03E-20	5.88E-32	4.32E-30	1.45E-27	1.86E-34	5.58E-27	1.32E-04	7.29E-32	2.20E-14	1.04E-12	1.29E-21	1.14E-33	8.63E-48	4.03E-40	9.75E-34	0.00E+00	2.51E-17	8.80E-07	3.93E-05	3.44E-22	2.98E-22	1.65E-05	1.40E-05	7.93E-18
3.60E-09	600	1.22E+19	0.00E+00	7.55E-05	5.73E+05	6.10E-10	4.45E-16	2.44E+05	5.05E-04	1.52E+05	4.10E-04	3.05E+04	5.82E-05	9.04E-08	2.59E-05	2.23E-04	2.49E-05	3.59E-05	1.26E-05	0.00E+00	5.56E-07	1.95E-09	3.67E-19	1.28E-19	1.75E-31	6.43E-20	6.48E-32	4.61E-30	1.55E-27	2.05E-34	5.77E-27	1.37E-04	8.04E-32	2.27E-14	1.07E-12	1.33E-21	1.24E-33	9.51E-48	4.30E-40	1.04E-33	0.00E+00	2.68E-17	9.09E-07	4.06E-05	3.56E-22	3.07E-22	1.71E-05	1.44E-05	8.47E-18
3.61E-09	600	1.22E+19	0.00E+00	7.80E-05	5.73E+05	6.10E-10	4.75E-16	2.44E+05	5.21E-04	1.52E+05	4.23E-04	3.05E+04	6.01E-05	9.34E-08	2.68E-05	2.30E-04	2.57E-05	3.71E-05	1.30E-05	0.00E+00	5.75E-07	2.02E-09	3.92E-19	1.37E-19	1.87E-31	6.87E-20	7.15E-32	4.91E-30	1.65E-27	2.26E-34	5.96E-27	1.41E-04	8.87E-32	2.35E-14	1.11E-12	1.38E-21	1.36E-33	1.05E-47	4.59E-40	1.11E-33	0.00E+00	2.86E-17	9.40E-07	4.20E-05	3.68E-22	3.18E-22	1.76E-05	1.49E-05	9.04E-18
3.62E-09	600	1.22E+19	0.00E+00	8.06E-05	5.73E+05	6.10E-10	5.07E-16	2.44E+05	5.39E-04	1.52E+05	4.37E-04	3.05E+04	6.21E-05	9.65E-08	2.77E-05	2.38E-04	2.66E-05	3.83E-05	1.34E-05	0.00E+00	5.94E-07	2.09E-09	4.18E-19	1.46E-19	2.00E-31	7.33E-20	7.89E-32	5.23E-30	1.76E-27	2.49E-34	6.16E-27	1.46E-04	9.78E-32	2.43E-14	1.14E-12	1.42E-21	1.48E-33	1.16E-47	4.90E-40	1.19E-33	0.00E+00	3.05E-17	9.71E-07	4.34E-05	3.80E-22	3.28E-22	1.82E-05	1.54E-05	9.65E-18
3.63E-09	600	1.22E+19	0.00E+00	8.33E-05	5.73E+05	6.10E-10	5.41E-16	2.44E+05	5.57E-04	1.52E+05	4.52E-04	3.05E+04	6.42E-05	9.97E-08	2.86E-05	2.46E-04	2.74E-05	3.96E-05	1.39E-05	0.00E+00	6.14E-07	2.15E-09	4.46E-19	1.56E-19	2.13E-31	7.82E-20	8.70E-32	5.57E-30	1.88E-27	2.75E-34	6.36E-27	1.51E-04	1.08E-31	2.51E-14	1.18E-12	1.47E-21	1.62E-33	1.27E-47	5.23E-40	1.27E-33	0.00E+00	3.26E-17	1.00E-06	4.48E-05	3.92E-22	3.39E-22	1.88E-05	1.59E-05	1.03E-17
3.64E-09	600	1.22E+19	0.00E+00	8.60E-05	5.73E+05	6.10E-10	5.77E-16	2.44E+05	5.75E-04	1.52E+05	4.67E-04	3.05E+04	6.63E-05	1.03E-07	2.96E-05	2.54E-04	2.83E-05	4.09E-05	1.43E-05	0.00E+00	6.34E-07	2.23E-09	4.76E-19	1.66E-19	2.28E-31	8.35E-20	9.60E-32	5.94E-30	2.01E-27	3.03E-34	6.58E-27	1.56E-04	1.19E-31	2.59E-14	1.22E-12	1.52E-21	1.77E-33	1.40E-47	5.58E-40	1.35E-33	0.00E+00	3.48E-17	1.04E-06	4.63E-05	4.05E-22	3.50E-22	1.94E-05	1.64E-05	1.10E-17
3.65E-09	600	1.22E+19	0.00E+00	8.89E-05	5.73E+05	6.10E-10	6.16E-16	2.44E+05	5.94E-04	1.52E+05	4.82E-04	3.05E+04	6.85E-05	1.06E-07	3.05E-05	2.63E-04	2.93E-05	4.22E-05	1.48E-05	0.00E+00	6.55E-07	2.30E-09	5.08E-19	1.77E-19	2.43E-31	8.92E-20	1.06E-31	6.32E-30	2.14E-27	3.34E-34	6.79E-27	1.61E-04	1.31E-31	2.68E-14	1.26E-12	1.57E-21	1.93E-33	1.55E-47	5.96E-40	1.44E-33	0.00E+00	3.71E-17	1.07E-06	4.79E-05	4.19E-22	3.62E-22	2.01E-05	1.70E-05	1.17E-17
3.66E-09	600	1.22E+19	0.00E+00	9.19E-05	5.73E+05	6.10E-10	6.58E-16	2.44E+05	6.14E-04	1.52E+05	4.98E-04	3.05E+04	7.08E-05	1.10E-07	3.15E-05	2.71E-04	3.03E-05	4.36E-05	1.53E-05	0.00E+00	6.77E-07	2.38E-09	5.43E-19	1.89E-19	2.60E-31	9.52E-20	1.17E-31	6.74E-30	2.29E-27	3.68E-34	7.02E-27	1.66E-04	1.45E-31	2.77E-14	1.30E-12	1.62E-21	2.11E-33	1.71E-47	6.36E-40	1.54E-33	0.00E+00	3.96E-17	1.11E-06	4.94E-05	4.33E-22	3.74E-22	2.07E-05	1.75E-05	1.25E-17
3.67E-09	600	1.22E+19	0.00E+00	9.49E-05	5.73E+05	6.10E-10	7.02E-16	2.44E+05	6.34E-04	1.52E+05	5.15E-04	3.05E+04	7.31E-05	1.14E-07	3.26E-05	2.80E-04	3.13E-05	4.51E-05	1.58E-05	0.00E+00	6.99E-07	2.46E-09	5.79E-19	2.02E-19	2.77E-31	1.02E-19	1.29E-31	7.18E-30	2.44E-27	4.06E-34	7.25E-27	1.72E-04	1.60E-31	2.86E-14	1.35E-12	1.67E-21	2.31E-33	1.88E-47	6.79E-40	1.64E-33	0.00E+00	4.23E-17	1.14E-06	5.11E-05	4.47E-22	3.86E-22	2.14E-05	1.81E-05	1.34E-17
3.68E-09	600	1.22E+19	0.00E+00	9.81E-05	5.73E+05	6.10E-10	7.49E-16	2.44E+05	6.55E-04	1.52E+05	5.32E-04	3.05E+04	7.55E-05	1.17E-07	3.37E-05	2.90E-04	3.23E-05	4.66E-05	1.63E-05	0.00E+00	7.22E-07	2.54E-09	6.19E-19	2.16E-19	2.96E-31	1.08E-19	1.42E-31	7.65E-30	2.61E-27	4.47E-34	7.50E-27	1.77E-04	1.76E-31	2.95E-14	1.39E-12	1.73E-21	2.53E-33	2.07E-47	7.25E-40	1.76E-33	0.00E+00	4.52E-17	1.18E-06	5.28E-05	4.62E-22	3.99E-22	2.21E-05	1.87E-05	1.43E-17
3.69E-09	600	1.22E+19	0.00E+00	1.01E-04	5.73E+05	6.10E-10	8.00E-16	2.44E+05	6.77E-04	1.52E+05	5.49E-04	3.05E+04	7.80E-05	1.21E-07	3.48E-05	2.99E-04	3.34E-05	4.81E-05	1.69E-05	0.00E+00	7.46E-07	2.62E-09	6.60E-19	2.30E-19	3.16E-31	1.16E-19	1.57E-31	8.16E-30	2.79E-27	4.93E-34	7.75E-27	1.83E-04	1.94E-31	3.05E-14	1.44E-12	1.79E-21	2.77E-33	2.29E-47	7.74E-40	1.87E-33	0.00E+00	4.82E-17	1.22E-06	5.45E-05	4.77E-22	4.12E-22	2.29E-05	1.93E-05	1.52E-17
3.70E-09	600	1.22E+19	0.00E+00	1.05E-04	5.73E+05	6.10E-10	8.54E-16	2.44E+05	6.99E-04	1.52E+05	5.68E-04	3.05E+04	8.06E-05	1.25E-07	3.60E-05	3.09E-04	3.45E-05	4.97E-05	1.74E-05	0.00E+00	7.71E-07	2.71E-09	7.05E-19	2.45E-19	3.37E-31	1.24E-19	1.73E-31	8.70E-30	2.97E-27	5.43E-34	8.00E-27	1.89E-04	2.14E-31	3.15E-14	1.49E-12	1.85E-21	3.04E-33	2.52E-47	8.26E-40	2.00E-33	0.00E+00	5.15E-17	1.26E-06	5.63E-05	4.93E-22	4.26E-22	2.36E-05	2.00E-05	1.63E-17
3.71E-09	600	1.22E+19	0.00E+00	1.08E-04	5.73E+05	6.10E-10	9.11E-16	2.44E+05	7.23E-04	1.52E+05	5.87E-04	3.05E+04	8.33E-05	1.30E-07	3.71E-05	3.19E-04	3.56E-05	5.14E-05	1.80E-05	0.00E+00	7.97E-07	2.80E-09	7.52E-19	2.62E-19	3.60E-31	1.32E-19	1.90E-31	9.27E-30	3.17E-27	5.99E-34	8.27E-27	1.96E-04	2.36E-31	3.26E-14	1.54E-12	1.91E-21	3.33E-33	2.78E-47	8.82E-40	2.14E-33	0.00E+00	5.49E-17	1.30E-06	5.82E-05	5.10E-22	4.40E-22	2.44E-05	2.06E-05	1.74E-17
3.72E-09	600	1.22E+19	0.00E+00	1.12E-04	5.73E+05	6.10E-10	9.73E-16	2.44E+05	7.47E-04	1.52E+05	6.06E-04	3.05E+04	8.61E-05	1.34E-07	3.84E-05	3.30E-04	3.68E-05	5.31E-05	1.86E-05	0.00E+00	8.23E-07	2.89E-09	8.03E-19	2.79E-19	3.84E-31	1.41E-19	2.10E-31	9.88E-30	3.39E-27	6.60E-34	8.55E-27	2.02E-04	2.60E-31	3.37E-14	1.59E-12	1.97E-21	3.65E-33	3.07E-47	9.42E-40	2.28E-33	0.00E+00	5.86E-17	1.35E-06	6.01E-05	5.27E-22	4.55E-22	2.52E-05	2.13E-05	1.85E-17
3.73E-09	600	1.22E+19	0.00E+00	1.15E-04	5.73E+05	6.10E-10	1.04E-15	2.44E+05	7.71E-04	1.52E+05	6.26E-04	3.05E+04	8.89E-05	1.38E-07	3.97E-05	3.41E-04	3.80E-05	5.48E-05	1.92E-05	0.00E+00	8.50E-07	2.99E-09	8.57E-19	2.98E-19	4.10E-31	1.50E-19	2.32E-31	1.05E-29	3.62E-27	7.28E-34	8.83E-27	2.09E-04	2.87E-31	3.48E-14	1.64E-12	2.04E-21	4.00E-33	3.38E-47	1.01E-39	2.43E-33	0.00E+00	6.26E-17	1.39E-06	6.21E-05	5.44E-22	4.70E-22	2.61E-05	2.20E-05	1.98E-17
3.74E-09	600	1.22E+19	0.00E+00	1.19E-04	5.73E+05	6.10E-10	1.11E-15	2.44E+05	7.97E-04	1.52E+05	6.47E-04	3.05E+04	9.19E-05	1.43E-07	4.10E-05	3.52E-04	3.93E-05	5.66E-05	1.99E-05	0.00E+00	8.79E-07	3.09E-09	9.15E-19	3.18E-19	4.38E-31	1.60E-19	2.56E-31	1.12E-29	3.86E-27	8.02E-34	9.13E-27	2.16E-04	3.17E-31	3.59E-14	1.69E-12	2.11E-21	4.39E-33	3.73E-47	1.07E-39	2.60E-33	0.00E+00	6.68E-17	1.44E-06	6.42E-05	5.62E-22	4.86E-22	2.69E-05	2.28E-05	2.11E-17
3.75E-09	600	1.22E+19	0.00E+00	1.23E-04	5.73E+05	6.10E-10	1.18E-15	2.44E+05	8.24E-04	1.52E+05	6.68E-04	3.05E+04	9.49E-05	1.48E-07	4.23E-05	3.64E-04	4.06E-05	5.85E-05	2.05E-05	0.00E+00	9.08E-07	3.19E-09	9.77E-19	3.40E-19	4.67E-31	1.71E-19	2.82E-31	1.20E-29	4.12E-27	8.84E-34	9.43E-27	2.23E-04	3.49E-31	3.71E-14	1.75E-12	2.18E-21	4.82E-33	4.11E-47	1.15E-39	2.77E-33	0.00E+00	7.13E-17	1.48E-06	6.63E-05	5.81E-22	5.02E-22	2.78E-05	2.35E-05	2.26E-17
3.76E-09	600	1.22E+19	0.00E+00	1.27E-04	5.73E+05	6.10E-10	1.26E-15	2.44E+05	8.51E-04	1.52E+05	6.91E-04	3.05E+04	9.81E-05	1.52E-07	4.37E-05	3.76E-04	4.19E-05	6.05E-05	2.12E-05	0.00E+00	9.38E-07	3.29E-09	1.04E-18	3.62E-19	4.99E-31	1.83E-19	3.11E-31	1.28E-29	4.40E-27	9.75E-34	9.74E-27	2.30E-04	3.85E-31	3.84E-14	1.81E-12	2.25E-21	5.29E-33	4.53E-47	1.22E-39	2.96E-33	0.00E+00	7.61E-17	1.53E-06	6.85E-05	6.00E-22	5.18E-22	2.88E-05	2.43E-05	2.41E-17
3.77E-09	600	1.22E+19	0.00E+00	1.32E-04	5.73E+05	6.10E-10	1.35E-15	2.44E+05	8.79E-04	1.52E+05	7.13E-04	3.05E+04	1.01E-04	1.58E-07	4.52E-05	3.89E-04	4.33E-05	6.25E-05	2.19E-05	0.00E+00	9.69E-07	3.40E-09	1.11E-18	3.87E-19	5.32E-31	1.95E-19	3.43E-31	1.36E-29	4.70E-27	1.07E-33	1.01E-26	2.38E-04	4.25E-31	3.96E-14	1.87E-12	2.32E-21	5.81E-33	5.00E-47	1.31E-39	3.16E-33	0.00E+00	8.13E-17	1.58E-06	7.08E-05	6.20E-22	5.36E-22	2.97E-05	2.51E-05	2.57E-17
3.78E-09	600	1.22E+19	0.00E+00	1.36E-04	5.73E+05	6.10E-10	1.44E-15	2.44E+05	9.08E-04	1.52E+05	7.37E-04	3.05E+04	1.05E-04	1.63E-07	4.67E-05	4.01E-04	4.48E-05	6.45E-05	2.27E-05	0.00E+00	1.00E-06	3.52E-09	1.19E-18	4.13E-19	5.68E-31	2.08E-19	3.78E-31	1.45E-29	5.01E-27	1.18E-33	1.04E-26	2.46E-04	4.69E-31	4.09E-14	1.93E-12	2.40E-21	6.38E-33	5.51E-47	1.39E-39	3.37E-33	0.00E+00	8.68E-17	1.64E-06	7.32E-05	6.40E-22	5.53E-22	3.07E-05	2.59E-05	2.74E-17
3.79E-09	600	1.22E+19	0.00E+00	1.40E-04	5.73E+05	6.10E-10	1.54E-15	2.44E+05	9.38E-04	1.52E+05	7.62E-04	3.05E+04	1.08E-04	1.68E-07	4.82E-05	4.15E-04	4.63E-05	6.67E-05	2.34E-05	0.00E+00	1.03E-06	3.63E-09	1.27E-18	4.40E-19	6.07E-31	2.22E-19	4.17E-31	1.55E-29	5.35E-27	1.31E-33	1.08E-26	2.54E-04	5.17E-31	4.23E-14	1.99E-12	2.48E-21	7.01E-33	6.08E-47	1.49E-39	3.60E-33	0.00E+00	9.26E-17	1.69E-06	7.56E-05	6.62E-22	5.72E-22	3.17E-05	2.68E-05	2.93E-17
3.80E-09	600	1.22E+19	0.00E+00	1.45E-04	5.73E+05	6.10E-10	1.64E-15	2.44E+05	9.70E-04	1.52E+05	7.87E-04	3.05E+04	1.12E-04	1.74E-07	4.98E-05	4.29E-04	4.78E-05	6.89E-05	2.42E-05	0.00E+00	1.07E-06	3.75E-09	1.35E-18	4.70E-19	6.48E-31	2.37E-19	4.60E-31	1.65E-29	5.71E-27	1.44E-33	1.11E-26	2.63E-04	5.70E-31	4.37E-14	2.06E-12	2.56E-21	7.70E-33	6.71E-47	1.59E-39	3.85E-33	0.00E+00	9.89E-17	1.75E-06	7.81E-05	6.84E-22	5.91E-22	3.28E-05	2.77E-05	3.13E-17
3.81E-09	600	1.22E+19	0.00E+00	1.50E-04	5.73E+05	6.10E-10	1.75E-15	2.44E+05	1.00E-03	1.52E+05	8.13E-04	3.05E+04	1.15E-04	1.80E-07	5.15E-05	4.43E-04	4.94E-05	7.12E-05	2.50E-05	0.00E+00	1.10E-06	3.88E-09	1.45E-18	5.02E-19	6.91E-31	2.54E-19	5.07E-31	1.76E-29	6.10E-27	1.59E-33	1.15E-26	2.71E-04	6.29E-31	4.52E-14	2.13E-12	2.65E-21	8.46E-33	7.40E-47	1.70E-39	4.10E-33	0.00E+00	1.06E-16	1.81E-06	8.07E-05	7.06E-22	6.10E-22	3.39E-05	2.86E-05	3.34E-17
3.82E-09	600	1.22E+19	0.00E+00	1.55E-04	5.73E+05	6.10E-10	1.87E-15	2.44E+05	1.03E-03	1.52E+05	8.40E-04	3.05E+04	1.19E-04	1.85E-07	5.32E-05	4.57E-04	5.10E-05	7.36E-05	2.58E-05	0.00E+00	1.14E-06	4.01E-09	1.54E-18	5.35E-19	7.38E-31	2.71E-19	5.60E-31	1.88E-29	6.51E-27	1.75E-33	1.19E-26	2.80E-04	6.94E-31	4.67E-14	2.20E-12	2.73E-21	9.30E-33	8.16E-47	1.81E-39	4.38E-33	0.00E+00	1.13E-16	1.87E-06	8.34E-05	7.30E-22	6.30E-22	3.50E-05	2.96E-05	3.56E-17
3.83E-09	600	1.22E+19	0.00E+00	1.60E-04	5.73E+05	6.10E-10	1.99E-15	2.44E+05	1.07E-03	1.52E+05	8.68E-04	3.05E+04	1.23E-04	1.92E-07	5.50E-05	4.73E-04	5.27E-05	7.60E-05	2.67E-05	0.00E+00	1.18E-06	4.14E-09	1.65E-18	5.71E-19	7.88E-31	2.89E-19	6.17E-31	2.00E-29	6.95E-27	1.93E-33	1.23E-26	2.90E-04	7.65E-31	4.82E-14	2.27E-12	2.83E-21	1.02E-32	8.99E-47	1.93E-39	4.68E-33	0.00E+00	1.20E-16	1.93E-06	8.61E-05	7.54E-22	6.51E-22	3.61E-05	3.05E-05	3.80E-17
3.84E-09	600	1.22E+19	0.00E+00	1.65E-04	5.73E+05	6.10E-10	2.13E-15	2.44E+05	1.10E-03	1.52E+05	8.97E-04	3.05E+04	1.27E-04	1.98E-07	5.68E-05	4.88E-04	5.45E-05	7.85E-05	2.76E-05	0.00E+00	1.22E-06	4.28E-09	1.76E-18	6.10E-19	8.41E-31	3.08E-19	6.81E-31	2.13E-29	7.42E-27	2.13E-33	1.27E-26	2.99E-04	8.44E-31	4.98E-14	2.35E-12	2.92E-21	1.12E-32	9.92E-47	2.06E-39	4.99E-33	0.00E+00	1.28E-16	1.99E-06	8.90E-05	7.79E-22	6.73E-22	3.73E-05	3.16E-05	4.06E-17
3.85E-09	600	1.22E+19	0.00E+00	1.71E-04	5.73E+05	6.10E-10	2.27E-15	2.44E+05	1.14E-03	1.52E+05	9.26E-04	3.05E+04	1.32E-04	2.05E-07	5.87E-05	5.05E-04	5.63E-05	8.11E-05	2.85E-05	0.00E+00	1.26E-06	4.42E-09	1.88E-18	6.51E-19	8.98E-31	3.29E-19	7.51E-31	2.27E-29	7.92E-27	2.35E-33	1.31E-26	3.09E-04	9.31E-31	5.15E-14	2.43E-12	3.02E-21	1.24E-32	1.09E-46	2.20E-39	5.33E-33	0.00E+00	1.37E-16	2.06E-06	9.19E-05	8.05E-22	6.95E-22	3.86E-05	3.26E-05	4.33E-17
3.86E-09	600	1.22E+19	0.00E+00	1.76E-04	5.73E+05	6.10E-10	2.42E-15	2.44E+05	1.18E-03	1.52E+05	9.57E-04	3.05E+04	1.36E-04	2.11E-07	6.06E-05	5.21E-04	5.81E-05	8.38E-05	2.94E-05	0.00E+00	1.30E-06	4.57E-09	2.00E-18	6.95E-19	9.58E-31	3.51E-19	8.28E-31	2.43E-29	8.45E-27	2.59E-33	1.35E-26	3.19E-04	1.03E-30	5.32E-14	2.51E-12	3.12E-21	1.36E-32	1.21E-46	2.35E-39	5.69E-33	0.00E+00	1.46E-16	2.13E-06	9.50E-05	8.32E-22	7.18E-22	3.99E-05	3.37E-05	4.63E-17
3.87E-09	600	1.22E+19	0.00E+00	1.82E-04	5.73E+05	6.10E-10	2.59E-15	2.44E+05	1.22E-03	1.52E+05	9.89E-04	3.05E+04	1.40E-04	2.18E-07	6.26E-05	5.39E-04	6.01E-05	8.66E-05	3.04E-05	0.00E+00	1.34E-06	4.72E-09	2.14E-18	7.41E-19	1.02E-30	3.75E-19	9.13E-31	2.59E-29	9.02E-27	2.85E-33	1.40E-26	3.30E-04	1.13E-30	5.49E-14	2.59E-12	3.22E-21	1.50E-32	1.33E-46	2.51E-39	6.07E-33	0.00E+00	1.56E-16	2.20E-06	9.81E-05	8.59E-22	7.42E-22	4.12E-05	3.48E-05	4.94E-17
3.88E-09	600	1.22E+19	0.00E+00	1.88E-04	5.73E+05	6.10E-10	2.76E-15	2.44E+05	1.26E-03	1.52E+05	1.02E-03	3.05E+04	1.45E-04	2.26E-07	6.47E-05	5.56E-04	6.21E-05	8.95E-05	3.14E-05	0.00E+00	1.39E-06	4.87E-09	2.28E-18	7.91E-19	1.09E-30	4.00E-19	1.01E-30	2.76E-29	9.63E-27	3.14E-33	1.44E-26	3.41E-04	1.25E-30	5.68E-14	2.68E-12	3.33E-21	1.65E-32	1.47E-46	2.68E-39	6.49E-33	0.00E+00	1.67E-16	2.27E-06	1.01E-04	8.88E-22	7.67E-22	4.26E-05	3.60E-05	5.27E-17
3.89E-09	600	1.22E+19	0.00E+00	1.95E-04	5.73E+05	6.10E-10	2.95E-15	2.44E+05	1.30E-03	1.52E+05	1.06E-03	3.05E+04	1.50E-04	2.33E-07	6.69E-05	5.75E-04	6.41E-05	9.24E-05	3.24E-05	0.00E+00	1.43E-06	5.04E-09	2.44E-18	8.44E-19	1.17E-30	4.27E-19	1.11E-30	2.94E-29	1.03E-26	3.47E-33	1.49E-26	3.52E-04	1.38E-30	5.86E-14	2.76E-12	3.44E-21	1.81E-32	1.62E-46	2.86E-39	6.92E-33	0.00E+00	1.78E-16	2.34E-06	1.05E-04	9.17E-22	7.92E-22	4.40E-05	3.72E-05	5.63E-17
3.90E-09	600	1.22E+19	0.00E+00	2.01E-04	5.73E+05	6.10E-10	3.15E-15	2.44E+05	1.34E-03	1.52E+05	1.09E-03	3.05E+04	1.55E-04	2.41E-07	6.91E-05	5.94E-04	6.63E-05	9.55E-05	3.35E-05	0.00E+00	1.48E-06	5.20E-09	2.60E-18	9.01E-19	1.24E-30	4.56E-19	1.23E-30	3.14E-29	1.10E-26	3.82E-33	1.54E-26	3.64E-04	1.52E-30	6.06E-14	2.86E-12	3.55E-21	1.99E-32	1.78E-46	3.06E-39	7.39E-33	0.00E+00	1.90E-16	2.42E-06	1.08E-04	9.48E-22	8.19E-22	4.54E-05	3.84E-05	6.01E-17
3.91E-09	600	1.22E+19	0.00E+00	2.08E-04	5.73E+05	6.10E-10	3.36E-15	2.44E+05	1.39E-03	1.52E+05	1.13E-03	3.05E+04	1.60E-04	2.49E-07	7.14E-05	6.14E-04	6.85E-05	9.87E-05	3.46E-05	0.00E+00	1.53E-06	5.38E-09	2.78E-18	9.62E-19	1.33E-30	4.87E-19	1.35E-30	3.35E-29	1.17E-26	4.21E-33	1.59E-26	3.76E-04	1.68E-30	6.26E-14	2.95E-12	3.67E-21	2.19E-32	1.97E-46	3.26E-39	7.89E-33	0.00E+00	2.03E-16	2.50E-06	1.12E-04	9.79E-22	8.46E-22	4.69E-05	3.97E-05	6.41E-17
3.92E-09	600	1.22E+19	0.00E+00	2.15E-04	5.73E+05	6.10E-10	3.58E-15	2.44E+05	1.43E-03	1.52E+05	1.16E-03	3.05E+04	1.65E-04	2.57E-07	7.37E-05	6.34E-04	7.07E-05	1.02E-04	3.58E-05	0.00E+00	1.58E-06	5.55E-09	2.97E-18	1.03E-18	1.42E-30	5.20E-19	1.49E-30	3.57E-29	1.25E-26	4.65E-33	1.65E-26	3.88E-04	1.85E-30	6.47E-14	3.05E-12	3.79E-21	2.41E-32	2.17E-46	3.48E-39	8.42E-33	0.00E+00	2.16E-16	2.59E-06	1.16E-04	1.01E-21	8.74E-22	4.85E-05	4.10E-05	6.85E-17
3.93E-09	600	1.22E+19	0.00E+00	2.22E-04	5.73E+05	6.10E-10	3.83E-15	2.44E+05	1.48E-03	1.52E+05	1.20E-03	3.05E+04	1.71E-04	2.66E-07	7.62E-05	6.55E-04	7.31E-05	1.05E-04	3.70E-05	0.00E+00	1.63E-06	5.74E-09	3.17E-18	1.10E-18	1.51E-30	5.55E-19	1.64E-30	3.81E-29	1.34E-26	5.12E-33	1.70E-26	4.01E-04	2.04E-30	6.68E-14	3.15E-12	3.92E-21	2.66E-32	2.39E-46	3.72E-39	8.99E-33	0.00E+00	2.31E-16	2.67E-06	1.19E-04	1.05E-21	9.03E-22	5.01E-05	4.23E-05	7.31E-17
3.94E-09	600	1.22E+19	0.00E+00	2.29E-04	5.73E+05	6.10E-10	4.08E-15	2.44E+05	1.53E-03	1.52E+05	1.24E-03	3.05E+04	1.77E-04	2.74E-07	7.87E-05	6.77E-04	7.55E-05	1.09E-04	3.82E-05	0.00E+00	1.69E-06	5.93E-09	3.38E-18	1.17E-18	1.62E-30	5.93E-19	1.81E-30	4.06E-29	1.43E-26	5.65E-33	1.76E-26	4.15E-04	2.25E-30	6.90E-14	3.25E-12	4.05E-21	2.93E-32	2.64E-46	3.97E-39	9.60E-33	0.00E+00	2.47E-16	2.76E-06	1.23E-04	1.08E-21	9.33E-22	5.18E-05	4.37E-05	7.80E-17
3.95E-09	600	1.22E+19	0.00E+00	2.37E-04	5.73E+05	6.10E-10	4.36E-15	2.44E+05	1.58E-03	1.52E+05	1.28E-03	3.05E+04	1.82E-04	2.84E-07	8.13E-05	6.99E-04	7.80E-05	1.12E-04	3.95E-05	0.00E+00	1.74E-06	6.13E-09	3.61E-18	1.25E-18	1.72E-30	6.33E-19	2.00E-30	4.34E-29	1.52E-26	6.23E-33	1.82E-26	4.28E-04	2.48E-30	7.13E-14	3.36E-12	4.18E-21	3.22E-32	2.91E-46	4.24E-39	1.02E-32	0.00E+00	2.63E-16	2.85E-06	1.27E-04	1.12E-21	9.64E-22	5.35E-05	4.52E-05	8.33E-17
3.96E-09	600	1.22E+19	0.00E+00	2.45E-04	5.73E+05	6.10E-10	4.65E-15	2.44E+05	1.63E-03	1.52E+05	1.33E-03	3.05E+04	1.88E-04	2.93E-07	8.40E-05	7.23E-04	8.06E-05	1.16E-04	4.08E-05	0.00E+00	1.80E-06	6.33E-09	3.85E-18	1.33E-18	1.84E-30	6.75E-19	2.21E-30	4.62E-29	1.62E-26	6.87E-33	1.88E-26	4.43E-04	2.73E-30	7.37E-14	3.47E-12	4.32E-21	3.55E-32	3.21E-46	4.52E-39	1.09E-32	0.00E+00	2.81E-16	2.95E-06	1.32E-04	1.15E-21	9.96E-22	5.53E-05	4.67E-05	8.89E-17
3.97E-09	600	1.22E+19	0.00E+00	2.53E-04	5.73E+05	6.10E-10	4.97E-15	2.44E+05	1.69E-03	1.52E+05	1.37E-03	3.05E+04	1.95E-04	3.03E-07	8.68E-05	7.47E-04	8.33E-05	1.20E-04	4.21E-05	0.00E+00	1.86E-06	6.54E-09	4.11E-18	1.42E-18	1.97E-30	7.21E-19	2.43E-30	4.93E-29	1.73E-26	7.57E-33	1.94E-26	4.57E-04	3.02E-30	7.61E-14	3.59E-12	4.46E-21	3.91E-32	3.54E-46	4.83E-39	1.17E-32	0.00E+00	3.00E-16	3.04E-06	1.36E-04	1.19E-21	1.03E-21	5.71E-05	4.82E-05	9.49E-17
3.98E-09	600	1.22E+19	0.00E+00	2.61E-04	5.73E+05	6.10E-10	5.30E-15	2.44E+05	1.75E-03	1.52E+05	1.42E-03	3.05E+04	2.01E-04	3.13E-07	8.97E-05	7.71E-04	8.60E-05	1.24E-04	4.35E-05	0.00E+00	1.92E-06	6.76E-09	4.39E-18	1.52E-18	2.10E-30	7.69E-19	2.68E-30	5.26E-29	1.85E-26	8.35E-33	2.01E-26	4.73E-04	3.33E-30	7.87E-14	3.71E-12	4.61E-21	4.30E-32	3.91E-46	5.15E-39	1.25E-32	0.00E+00	3.20E-16	3.14E-06	1.41E-04	1.23E-21	1.06E-21	5.90E-05	4.98E-05	1.01E-16
3.99E-09	600	1.22E+19	0.00E+00	2.70E-04	5.73E+05	6.10E-10	5.66E-15	2.44E+05	1.80E-03	1.52E+05	1.46E-03	3.05E+04	2.08E-04	3.23E-07	9.27E-05	7.97E-04	8.89E-05	1.28E-04	4.50E-05	0.00E+00	1.99E-06	6.98E-09	4.68E-18	1.62E-18	2.24E-30	8.21E-19	2.96E-30	5.62E-29	1.98E-26	9.21E-33	2.07E-26	4.88E-04	3.67E-30	8.13E-14	3.83E-12	4.77E-21	4.74E-32	4.31E-46	5.50E-39	1.33E-32	0.00E+00	3.42E-16	3.25E-06	1.45E-04	1.27E-21	1.10E-21	6.09E-05	5.15E-05	1.08E-16
4.00E-09	600	1.22E+19	0.00E+00	2.79E-04	5.73E+05	6.10E-10	6.04E-15	2.44E+05	1.86E-03	1.52E+05	1.51E-03	3.05E+04	2.15E-04	3.34E-07	9.57E-05	8.23E-04	9.18E-05	1.32E-04	4.65E-05	0.00E+00	2.05E-06	7.21E-09	5.00E-18	1.73E-18	2.39E-30	8.77E-19	3.26E-30	5.99E-29	2.11E-26	1.02E-32	2.14E-26	5.04E-04	4.05E-30	8.40E-14	3.96E-12	4.92E-21	5.22E-32	4.75E-46	5.88E-39	1.42E-32	0.00E+00	3.65E-16	3.36E-06	1.50E-04	1.31E-21	1.13E-21	6.30E-05	5.32E-05	1.15E-16
4.01E-09	600	1.22E+19	0.00E+00	2.88E-04	5.73E+05	6.10E-10	6.45E-15	2.44E+05	1.92E-03	1.52E+05	1.56E-03	3.05E+04	2.22E-04	3.45E-07	9.89E-05	8.51E-04	9.49E-05	1.37E-04	4.80E-05	0.00E+00	2.12E-06	7.45E-09	5.34E-18	1.84E-18	2.55E-30	9.36E-19	3.60E-30	6.39E-29	2.25E-26	1.12E-32	2.21E-26	5.21E-04	4.46E-30	8.68E-14	4.09E-12	5.09E-21	5.75E-32	5.24E-46	6.27E-39	1.52E-32	0.00E+00	3.90E-16	3.47E-06	1.55E-04	1.36E-21	1.17E-21	6.51E-05	5.50E-05	1.23E-16
4.02E-09	600	1.22E+19	0.00E+00	2.98E-04	5.73E+05	6.10E-10	6.88E-15	2.44E+05	1.99E-03	1.52E+05	1.61E-03	3.05E+04	2.29E-04	3.56E-07	1.02E-04	8.79E-04	9.80E-05	1.41E-04	4.96E-05	0.00E+00	2.19E-06	7.70E-09	5.70E-18	1.97E-18	2.72E-30	9.99E-19	3.97E-30	6.82E-29	2.40E-26	1.23E-32	2.29E-26	5.38E-04	4.92E-30	8.96E-14	4.23E-12	5.26E-21	6.34E-32	5.78E-46	6.70E-39	1.62E-32	0.00E+00	4.16E-16	3.58E-06	1.60E-04	1.40E-21	1.21E-21	6.72E-05	5.68E-05	1.32E-16
4.03E-09	600	1.22E+19	0.00E+00	3.07E-04	5.73E+05	6.10E-10	7.35E-15	2.44E+05	2.05E-03	1.52E+05	1.67E-03	3.05E+04	2.37E-04	3.68E-07	1.06E-04	9.08E-04	1.01E-04	1.46E-04	5.12E-05	0.00E+00	2.26E-06	7.95E-09	6.08E-18	2.10E-18	2.91E-30	1.07E-18	4.38E-30	7.28E-29	2.57E-26	1.36E-32	2.36E-26	5.56E-04	5.43E-30	9.26E-14	4.37E-12	5.43E-21	6.98E-32	6.38E-46	7.15E-39	1.73E-32	0.00E+00	4.44E-16	3.70E-06	1.65E-04	1.45E-21	1.25E-21	6.94E-05	5.87E-05	1.40E-16
4.04E-09	600	1.22E+19	0.00E+00	3.18E-04	5.73E+05	6.10E-10	7.84E-15	2.44E+05	2.12E-03	1.52E+05	1.72E-03	3.05E+04	2.45E-04	3.80E-07	1.09E-04	9.38E-04	1.05E-04	1.51E-04	5.29E-05	0.00E+00	2.34E-06	8.22E-09	6.49E-18	2.24E-18	3.10E-30	1.14E-18	4.83E-30	7.76E-29	2.74E-26	1.50E-32	2.44E-26	5.75E-04	5.99E-30	9.57E-14	4.51E-12	5.61E-21	7.69E-32	7.03E-46	7.63E-39	1.84E-32	0.00E+00	4.74E-16	3.83E-06	1.71E-04	1.50E-21	1.29E-21	7.17E-05	6.06E-05	1.50E-16
4.05E-09	600	1.22E+19	0.00E+00	3.28E-04	5.73E+05	6.10E-10	8.37E-15	2.44E+05	2.19E-03	1.52E+05	1.78E-03	3.05E+04	2.53E-04	3.93E-07	1.13E-04	9.69E-04	1.08E-04	1.56E-04	5.47E-05	0.00E+00	2.42E-06	8.49E-09	6.93E-18	2.39E-18	3.31E-30	1.22E-18	5.32E-30	8.28E-29	2.92E-26	1.66E-32	2.52E-26	5.94E-04	6.60E-30	9.89E-14	4.66E-12	5.80E-21	8.48E-32	7.76E-46	8.15E-39	1.97E-32	0.00E+00	5.06E-16	3.95E-06	1.77E-04	1.55E-21	1.34E-21	7.41E-05	6.26E-05	1.60E-16
4.06E-09	600	1.22E+19	0.00E+00	3.39E-04	5.73E+05	6.10E-10	8.94E-15	2.44E+05	2.27E-03	1.52E+05	1.84E-03	3.05E+04	2.61E-04	4.06E-07	1.16E-04	1.00E-03	1.12E-04	1.61E-04	5.65E-05	0.00E+00	2.50E-06	8.77E-09	7.40E-18	2.56E-18	3.54E-30	1.30E-18	5.87E-30	8.84E-29	3.12E-26	1.83E-32	2.61E-26	6.14E-04	7.28E-30	1.02E-13	4.82E-12	5.99E-21	9.34E-32	8.55E-46	8.70E-39	2.10E-32	0.00E+00	5.40E-16	4.08E-06	1.83E-04	1.60E-21	1.38E-21	7.66E-05	6.47E-05	1.71E-16
4.07E-09	600	1.22E+19	0.00E+00	3.50E-04	5.73E+05	6.10E-10	9.54E-15	2.44E+05	2.34E-03	1.52E+05	1.90E-03	3.05E+04	2.70E-04	4.20E-07	1.20E-04	1.03E-03	1.15E-04	1.66E-04	5.84E-05	0.00E+00	2.58E-06	9.06E-09	7.90E-18	2.73E-18	3.78E-30	1.38E-18	6.48E-30	9.43E-29	3.33E-26	2.01E-32	2.70E-26	6.34E-04	8.03E-30	1.06E-13	4.97E-12	6.19E-21	1.03E-31	9.44E-46	9.29E-39	2.24E-32	0.00E+00	5.76E-16	4.22E-06	1.89E-04	1.65E-21	1.43E-21	7.91E-05	6.69E-05	1.82E-16
4.08E-09	600	1.22E+19	0.00E+00	3.62E-04	5.73E+05	6.10E-10	1.02E-14	2.44E+05	2.42E-03	1.52E+05	1.96E-03	3.05E+04	2.79E-04	4.33E-07	1.24E-04	1.07E-03	1.19E-04	1.72E-04	6.03E-05	0.00E+00	2.67E-06	9.37E-09	8.43E-18	2.91E-18	4.03E-30	1.48E-18	7.14E-30	1.01E-28	3.56E-26	2.22E-32	2.79E-26	6.55E-04	8.86E-30	1.09E-13	5.14E-12	6.40E-21	1.13E-31	1.04E-45	9.92E-39	2.40E-32	0.00E+00	6.15E-16	4.36E-06	1.95E-04	1.71E-21	1.47E-21	8.18E-05	6.91E-05	1.95E-16
4.09E-09	600	1.22E+19	0.00E+00	3.74E-04	5.73E+05	6.10E-10	1.09E-14	2.44E+05	2.50E-03	1.52E+05	2.03E-03	3.05E+04	2.88E-04	4.48E-07	1.28E-04	1.10E-03	1.23E-04	1.78E-04	6.23E-05	0.00E+00	2.76E-06	9.68E-09	9.00E-18	3.11E-18	4.30E-30	1.58E-18	7.88E-30	1.07E-28	3.80E-26	2.45E-32	2.88E-26	6.77E-04	9.77E-30	1.13E-13	5.31E-12	6.61E-21	1.25E-31	1.15E-45	1.06E-38	2.56E-32	0.00E+00	6.57E-16	4.50E-06	2.01E-04	1.76E-21	1.52E-21	8.45E-05	7.14E-05	2.08E-16
4.10E-09	600	1.22E+19	0.00E+00	3.86E-04	5.73E+05	6.10E-10	1.16E-14	2.44E+05	2.58E-03	1.52E+05	2.10E-03	3.05E+04	2.98E-04	4.63E-07	1.33E-04	1.14E-03	1.27E-04	1.84E-04	6.44E-05	0.00E+00	2.85E-06	1.00E-08	9.61E-18	3.32E-18	4.59E-30	1.68E-18	8.69E-30	1.15E-28	4.05E-26	2.70E-32	2.97E-26	6.99E-04	1.08E-29	1.16E-13	5.49E-12	6.83E-21	1.38E-31	1.27E-45	1.13E-38	2.73E-32	0.00E+00	7.01E-16	4.65E-06	2.08E-04	1.82E-21	1.57E-21	8.73E-05	7.38E-05	2.22E-16
4.11E-09	600	1.22E+19	0.00E+00	3.99E-04	5.73E+05	6.10E-10	1.24E-14	2.44E+05	2.67E-03	1.52E+05	2.17E-03	3.05E+04	3.08E-04	4.78E-07	1.37E-04	1.18E-03	1.32E-04	1.90E-04	6.65E-05	0.00E+00	2.94E-06	1.03E-08	1.03E-17	3.54E-18	4.90E-30	1.80E-18	9.58E-30	1.22E-28	4.33E-26	2.98E-32	3.07E-26	7.22E-04	1.19E-29	1.20E-13	5.67E-12	7.06E-21	1.52E-31	1.40E-45	1.21E-38	2.91E-32	0.00E+00	7.49E-16	4.81E-06	2.15E-04	1.88E-21	1.63E-21	9.02E-05	7.62E-05	2.37E-16
4.12E-09	600	1.22E+19	0.00E+00	4.12E-04	5.73E+05	6.10E-10	1.32E-14	2.44E+05	2.76E-03	1.52E+05	2.24E-03	3.05E+04	3.18E-04	4.94E-07	1.42E-04	1.22E-03	1.36E-04	1.96E-04	6.87E-05	0.00E+00	3.04E-06	1.07E-08	1.09E-17	3.78E-18	5.23E-30	1.92E-18	1.06E-29	1.30E-28	4.62E-26	3.28E-32	3.18E-26	7.46E-04	1.31E-29	1.24E-13	5.86E-12	7.29E-21	1.67E-31	1.54E-45	1.29E-38	3.11E-32	0.00E+00	7.99E-16	4.97E-06	2.22E-04	1.94E-21	1.68E-21	9.32E-05	7.87E-05	2.53E-16
4.13E-09	600	1.22E+19	0.00E+00	4.26E-04	5.73E+05	6.10E-10	1.41E-14	2.44E+05	2.85E-03	1.52E+05	2.31E-03	3.05E+04	3.28E-04	5.10E-07	1.46E-04	1.26E-03	1.40E-04	2.02E-04	7.10E-05	0.00E+00	3.14E-06	1.10E-08	1.17E-17	4.03E-18	5.59E-30	2.05E-18	1.17E-29	1.39E-28	4.93E-26	3.62E-32	3.28E-26	7.71E-04	1.45E-29	1.28E-13	6.05E-12	7.53E-21	1.84E-31	1.70E-45	1.38E-38	3.32E-32	0.00E+00	8.53E-16	5.13E-06	2.29E-04	2.01E-21	1.73E-21	9.63E-05	8.13E-05	2.70E-16
4.14E-09	600	1.22E+19	0.00E+00	4.40E-04	5.73E+05	6.10E-10	1.51E-14	2.44E+05	2.94E-03	1.52E+05	2.39E-03	3.05E+04	3.39E-04	5.27E-07	1.51E-04	1.30E-03	1.45E-04	2.09E-04	7.34E-05	0.00E+00	3.24E-06	1.14E-08	1.25E-17	4.31E-18	5.96E-30	2.19E-18	1.29E-29	1.48E-28	5.26E-26	3.99E-32	3.39E-26	7.97E-04	1.59E-29	1.33E-13	6.25E-12	7.78E-21	2.03E-31	1.87E-45	1.47E-38	3.55E-32	0.00E+00	9.11E-16	5.30E-06	2.37E-04	2.07E-21	1.79E-21	9.95E-05	8.40E-05	2.88E-16
4.15E-09	600	1.22E+19	0.00E+00	4.55E-04	5.73E+05	6.10E-10	1.61E-14	2.44E+05	3.04E-03	1.52E+05	2.47E-03	3.05E+04	3.50E-04	5.45E-07	1.56E-04	1.34E-03	1.50E-04	2.16E-04	7.58E-05	0.00E+00	3.35E-06	1.18E-08	1.33E-17	4.60E-18	6.37E-30	2.33E-18	1.42E-29	1.58E-28	5.62E-26	4.40E-32	3.51E-26	8.23E-04	1.76E-29	1.37E-13	6.46E-12	8.04E-21	2.24E-31	2.07E-45	1.57E-38	3.79E-32	0.00E+00	9.72E-16	5.48E-06	2.45E-04	2.14E-21	1.85E-21	1.03E-04	8.68E-05	3.07E-16
4.16E-09	600	1.22E+19	0.00E+00	4.70E-04	5.73E+05	6.10E-10	1.72E-14	2.44E+05	3.14E-03	1.52E+05	2.55E-03	3.05E+04	3.62E-04	5.63E-07	1.61E-04	1.39E-03	1.55E-04	2.23E-04	7.83E-05	0.00E+00	3.46E-06	1.22E-08	1.42E-17	4.91E-18	6.80E-30	2.49E-18	1.56E-29	1.69E-28	5.99E-26	4.85E-32	3.63E-26	8.51E-04	1.94E-29	1.42E-13	6.67E-12	8.31E-21	2.47E-31	2.28E-45	1.67E-38	4.04E-32	0.00E+00	1.04E-15	5.66E-06	2.53E-04	2.21E-21	1.91E-21	1.06E-04	8.97E-05	3.28E-16
4.17E-09	600	1.22E+19	0.00E+00	4.86E-04	5.73E+05	6.10E-10	1.83E-14	2.44E+05	3.25E-03	1.52E+05	2.63E-03	3.05E+04	3.74E-04	5.82E-07	1.67E-04	1.43E-03	1.60E-04	2.31E-04	8.09E-05	0.00E+00	3.58E-06	1.26E-08	1.52E-17	5.24E-18	7.26E-30	2.66E-18	1.72E-29	1.80E-28	6.40E-26	5.35E-32	3.75E-26	8.79E-04	2.14E-29	1.46E-13	6.90E-12	8.59E-21	2.72E-31	2.51E-45	1.79E-38	4.31E-32	0.00E+00	1.11E-15	5.85E-06	2.61E-04	2.29E-21	1.98E-21	1.10E-04	9.27E-05	3.50E-16
4.18E-09	600	1.22E+19	0.00E+00	5.02E-04	5.73E+05	6.10E-10	1.96E-14	2.44E+05	3.35E-03	1.52E+05	2.72E-03	3.05E+04	3.87E-04	6.01E-07	1.72E-04	1.48E-03	1.65E-04	2.38E-04	8.36E-05	0.00E+00	3.70E-06	1.30E-08	1.62E-17	5.59E-18	7.75E-30	2.84E-18	1.90E-29	1.93E-28	6.83E-26	5.90E-32	3.87E-26	9.08E-04	2.36E-29	1.51E-13	7.12E-12	8.87E-21	3.00E-31	2.77E-45	1.91E-38	4.61E-32	0.00E+00	1.18E-15	6.04E-06	2.70E-04	2.36E-21	2.04E-21	1.13E-04	9.58E-05	3.74E-16
4.19E-09	600	1.22E+19	0.00E+00	5.18E-04	5.73E+05	6.10E-10	2.09E-14	2.44E+05	3.46E-03	1.52E+05	2.81E-03	3.05E+04	3.99E-04	6.21E-07	1.78E-04	1.53E-03	1.71E-04	2.46E-04	8.64E-05	0.00E+00	3.82E-06	1.34E-08	1.73E-17	5.97E-18	8.27E-30	3.03E-18	2.10E-29	2.05E-28	7.29E-26	6.51E-32	4.00E-26	9.38E-04	2.60E-29	1.56E-13	7.36E-12	9.17E-21	3.31E-31	3.06E-45	2.04E-38	4.92E-32	0.00E+00	1.26E-15	6.24E-06	2.79E-04	2.44E-21	2.11E-21	1.17E-04	9.89E-05	3.99E-16
4.20E-09	600	1.22E+19	0.00E+00	5.36E-04	5.73E+05	6.10E-10	2.23E-14	2.44E+05	3.58E-03	1.52E+05	2.90E-03	3.05E+04	4.13E-04	6.41E-07	1.84E-04	1.58E-03	1.76E-04	2.54E-04	8.93E-05	0.00E+00	3.95E-06	1.39E-08	1.85E-17	6.37E-18	8.83E-30	3.24E-18	2.31E-29	2.19E-28	7.78E-26	7.18E-32	4.14E-26	9.69E-04	2.87E-29	1.61E-13	7.61E-12	9.47E-21	3.65E-31	3.37E-45	2.17E-38	5.25E-32	0.00E+00	1.35E-15	6.45E-06	2.88E-04	2.52E-21	2.18E-21	1.21E-04	1.02E-04	4.26E-16
4.21E-09	600	1.22E+19	0.00E+00	5.53E-04	5.73E+05	6.10E-10	2.38E-14	2.44E+05	3.70E-03	1.52E+05	3.00E-03	3.05E+04	4.26E-04	6.63E-07	1.90E-04	1.63E-03	1.82E-04	2.63E-04	9.22E-05	0.00E+00	4.08E-06	1.43E-08	1.97E-17	6.80E-18	9.42E-30	3.45E-18	2.55E-29	2.34E-28	8.31E-26	7.92E-32	4.28E-26	1.00E-03	3.16E-29	1.67E-13	7.86E-12	9.79E-21	4.02E-31	3.72E-45	2.32E-38	5.60E-32	0.00E+00	1.44E-15	6.66E-06	2.98E-04	2.61E-21	2.25E-21	1.25E-04	1.06E-04	4.55E-16
4.22E-09	600	1.22E+19	0.00E+00	5.72E-04	5.73E+05	6.10E-10	2.54E-14	2.44E+05	3.82E-03	1.52E+05	3.10E-03	3.05E+04	4.40E-04	6.85E-07	1.96E-04	1.69E-03	1.88E-04	2.72E-04	9.53E-05	0.00E+00	4.21E-06	1.48E-08	2.10E-17	7.25E-18	1.01E-29	3.69E-18	2.82E-29	2.50E-28	8.87E-26	8.73E-32	4.42E-26	1.03E-03	3.49E-29	1.72E-13	8.12E-12	1.01E-20	4.43E-31	4.11E-45	2.48E-38	5.98E-32	0.00E+00	1.54E-15	6.89E-06	3.08E-04	2.69E-21	2.33E-21	1.29E-04	1.09E-04	4.85E-16
4.23E-09	600	1.22E+19	0.00E+00	5.91E-04	5.73E+05	6.10E-10	2.71E-14	2.44E+05	3.95E-03	1.52E+05	3.20E-03	3.05E+04	4.55E-04	7.07E-07	2.03E-04	1.74E-03	1.95E-04	2.81E-04	9.84E-05	0.00E+00	4.35E-06	1.53E-08	2.24E-17	7.74E-18	1.07E-29	3.94E-18	3.10E-29	2.66E-28	9.47E-26	9.63E-32	4.57E-26	1.07E-03	3.85E-29	1.78E-13	8.39E-12	1.05E-20	4.89E-31	4.53E-45	2.65E-38	6.39E-32	0.00E+00	1.64E-15	7.11E-06	3.18E-04	2.78E-21	2.40E-21	1.33E-04	1.13E-04	5.18E-16
4.24E-09	600	1.22E+19	0.00E+00	6.10E-04	5.73E+05	6.10E-10	2.89E-14	2.44E+05	4.08E-03	1.52E+05	3.31E-03	3.05E+04	4.70E-04	7.31E-07	2.10E-04	1.80E-03	2.01E-04	2.90E-04	1.02E-04	0.00E+00	4.50E-06	1.58E-08	2.40E-17	8.27E-18	1.15E-29	4.20E-18	3.42E-29	2.84E-28	1.01E-25	1.06E-31	4.72E-26	1.10E-03	4.25E-29	1.84E-13	8.67E-12	1.08E-20	5.39E-31	5.00E-45	2.83E-38	6.82E-32	0.00E+00	1.75E-15	7.35E-06	3.28E-04	2.88E-21	2.48E-21	1.38E-04	1.16E-04	5.53E-16
4.25E-09	600	1.22E+19	0.00E+00	6.31E-04	5.73E+05	6.10E-10	3.09E-14	2.44E+05	4.21E-03	1.52E+05	3.42E-03	3.05E+04	4.86E-04	7.55E-07	2.17E-04	1.86E-03	2.08E-04	2.99E-04	1.05E-04	0.00E+00	4.65E-06	1.63E-08	2.56E-17	8.82E-18	1.22E-29	4.49E-18	3.78E-29	3.03E-28	1.08E-25	1.17E-31	4.88E-26	1.14E-03	4.68E-29	1.90E-13	8.95E-12	1.12E-20	5.94E-31	5.51E-45	3.02E-38	7.28E-32	0.00E+00	1.87E-15	7.59E-06	3.39E-04	2.97E-21	2.57E-21	1.42E-04	1.20E-04	5.91E-16
4.26E-09	600	1.22E+19	0.00E+00	6.51E-04	5.73E+05	6.10E-10	3.30E-14	2.44E+05	4.35E-03	1.52E+05	3.53E-03	3.05E+04	5.02E-04	7.80E-07	2.24E-04	1.92E-03	2.15E-04	3.09E-04	1.09E-04	0.00E+00	4.80E-06	1.69E-08	2.73E-17	9.42E-18	1.31E-29	4.79E-18	4.17E-29	3.24E-28	1.15E-25	1.29E-31	5.04E-26	1.18E-03	5.16E-29	1.96E-13	9.25E-12	1.15E-20	6.55E-31	6.08E-45	3.22E-38	7.77E-32	0.00E+00	1.99E-15	7.85E-06	3.51E-04	3.07E-21	2.65E-21	1.47E-04	1.24E-04	6.30E-16
4.27E-09	600	1.22E+19	0.00E+00	6.73E-04	5.73E+05	6.10E-10	3.52E-14	2.44E+05	4.50E-03	1.52E+05	3.65E-03	3.05E+04	5.19E-04	8.06E-07	2.31E-04	1.99E-03	2.22E-04	3.20E-04	1.12E-04	0.00E+00	4.96E-06	1.74E-08	2.92E-17	1.01E-17	1.39E-29	5.11E-18	4.59E-29	3.46E-28	1.23E-25	1.42E-31	5.21E-26	1.22E-03	5.70E-29	2.03E-13	9.56E-12	1.19E-20	7.22E-31	6.71E-45	3.44E-38	8.29E-32	0.00E+00	2.13E-15	8.11E-06	3.62E-04	3.17E-21	2.74E-21	1.52E-04	1.28E-04	6.73E-16
4.28E-09	600	1.22E+19	0.00E+00	6.95E-04	5.73E+05	6.10E-10	3.76E-14	2.44E+05	4.65E-03	1.52E+05	3.77E-03	3.05E+04	5.36E-04	8.33E-07	2.39E-04	2.05E-03	2.29E-04	3.30E-04	1.16E-04	0.00E+00	5.12E-06	1.80E-08	3.11E-17	1.07E-17	1.49E-29	5.46E-18	5.07E-29	3.69E-28	1.31E-25	1.57E-31	5.39E-26	1.26E-03	6.28E-29	2.10E-13	9.88E-12	1.23E-20	7.97E-31	7.40E-45	3.67E-38	8.85E-32	0.00E+00	2.27E-15	8.38E-06	3.74E-04	3.28E-21	2.83E-21	1.57E-04	1.33E-04	7.18E-16
4.29E-09	600	1.22E+19	0.00E+00	7.18E-04	5.73E+05	6.10E-10	4.01E-14	2.44E+05	4.80E-03	1.52E+05	3.90E-03	3.05E+04	5.54E-04	8.60E-07	2.47E-04	2.12E-03	2.37E-04	3.41E-04	1.20E-04	0.00E+00	5.29E-06	1.86E-08	3.32E-17	1.15E-17	1.59E-29	5.83E-18	5.59E-29	3.94E-28	1.40E-25	1.73E-31	5.57E-26	1.30E-03	6.93E-29	2.16E-13	1.02E-11	1.27E-20	8.78E-31	8.16E-45	3.92E-38	9.45E-32	0.00E+00	2.42E-15	8.65E-06	3.87E-04	3.39E-21	2.93E-21	1.62E-04	1.37E-04	7.67E-16
4.30E-09	600	1.22E+19	0.00E+00	7.42E-04	5.73E+05	6.10E-10	4.28E-14	2.44E+05	4.96E-03	1.52E+05	4.03E-03	3.05E+04	5.72E-04	8.89E-07	2.55E-04	2.19E-03	2.45E-04	3.53E-04	1.24E-04	0.00E+00	5.47E-06	1.92E-08	3.55E-17	1.22E-17	1.70E-29	6.22E-18	6.16E-29	4.20E-28	1.50E-25	1.91E-31	5.76E-26	1.34E-03	7.64E-29	2.24E-13	1.05E-11	1.31E-20	9.68E-31	9.00E-45	4.19E-38	1.01E-31	0.00E+00	2.59E-15	8.94E-06	4.00E-04	3.50E-21	3.02E-21	1.68E-04	1.42E-04	8.19E-16
4.31E-09	600	1.22E+19	0.00E+00	7.67E-04	5.73E+05	6.10E-10	4.57E-14	2.44E+05	5.13E-03	1.52E+05	4.16E-03	3.05E+04	5.91E-04	9.19E-07	2.63E-04	2.27E-03	2.53E-04	3.64E-04	1.28E-04	0.00E+00	5.65E-06	1.98E-08	3.79E-17	1.31E-17	1.81E-29	6.64E-18	6.80E-29	4.48E-28	1.60E-25	2.11E-31	5.95E-26	1.39E-03	8.43E-29	2.31E-13	1.09E-11	1.36E-20	1.07E-30	9.93E-45	4.47E-38	1.08E-31	0.00E+00	2.76E-15	9.24E-06	4.13E-04	3.61E-21	3.12E-21	1.73E-04	1.46E-04	8.74E-16
4.32E-09	600	1.22E+19	0.00E+00	7.92E-04	5.73E+05	6.10E-10	4.88E-14	2.44E+05	5.30E-03	1.52E+05	4.30E-03	3.05E+04	6.10E-04	9.49E-07	2.72E-04	2.34E-03	2.61E-04	3.76E-04	1.32E-04	0.00E+00	5.84E-06	2.05E-08	4.04E-17	1.39E-17	1.93E-29	7.09E-18	7.50E-29	4.79E-28	1.70E-25	2.32E-31	6.15E-26	1.43E-03	9.29E-29	2.39E-13	1.13E-11	1.40E-20	1.18E-30	1.10E-44	4.77E-38	1.15E-31	0.00E+00	2.95E-15	9.54E-06	4.27E-04	3.73E-21	3.23E-21	1.79E-04	1.51E-04	9.33E-16
4.33E-09	600	1.22E+19	0.00E+00	8.19E-04	5.73E+05	6.10E-10	5.21E-14	2.44E+05	5.47E-03	1.52E+05	4.44E-03	3.05E+04	6.31E-04	9.81E-07	2.81E-04	2.42E-03	2.70E-04	3.89E-04	1.36E-04	0.00E+00	6.03E-06	2.12E-08	4.31E-17	1.49E-17	2.06E-29	7.56E-18	8.27E-29	5.11E-28	1.82E-25	2.56E-31	6.36E-26	1.48E-03	1.03E-28	2.47E-13	1.16E-11	1.45E-20	1.30E-30	1.21E-44	5.10E-38	1.23E-31	0.00E+00	3.15E-15	9.86E-06	4.41E-04	3.86E-21	3.33E-21	1.85E-04	1.56E-04	9.96E-16
4.34E-09	600	1.22E+19	0.00E+00	8.46E-04	5.73E+05	6.10E-10	5.56E-14	2.44E+05	5.65E-03	1.52E+05	4.59E-03	3.05E+04	6.52E-04	1.01E-06	2.91E-04	2.50E-03	2.79E-04	4.02E-04	1.41E-04	0.00E+00	6.23E-06	2.19E-08	4.60E-17	1.59E-17	2.20E-29	8.07E-18	9.12E-29	5.45E-28	1.94E-25	2.83E-31	6.57E-26	1.53E-03	1.13E-28	2.55E-13	1.20E-11	1.50E-20	1.43E-30	1.33E-44	5.44E-38	1.31E-31	0.00E+00	3.36E-15	1.02E-05	4.55E-04	3.99E-21	3.44E-21	1.91E-04	1.61E-04	1.06E-15
4.35E-09	600	1.22E+19	0.00E+00	8.74E-04	5.73E+05	6.10E-10	5.94E-14	2.44E+05	5.84E-03	1.52E+05	4.74E-03	3.05E+04	6.73E-04	1.05E-06	3.00E-04	2.58E-03	2.88E-04	4.15E-04	1.46E-04	0.00E+00	6.44E-06	2.26E-08	4.92E-17	1.69E-17	2.35E-29	8.62E-18	1.01E-28	5.82E-28	2.07E-25	3.12E-31	6.80E-26	1.58E-03	1.25E-28	2.63E-13	1.24E-11	1.55E-20	1.58E-30	1.47E-44	5.81E-38	1.40E-31	0.00E+00	3.59E-15	1.05E-05	4.70E-04	4.12E-21	3.56E-21	1.97E-04	1.67E-04	1.13E-15
4.36E-09	600	1.22E+19	0.00E+00	9.03E-04	5.73E+05	6.10E-10	6.34E-14	2.44E+05	6.03E-03	1.52E+05	4.90E-03	3.05E+04	6.96E-04	1.08E-06	3.10E-04	2.67E-03	2.98E-04	4.29E-04	1.50E-04	0.00E+00	6.65E-06	2.34E-08	5.25E-17	1.81E-17	2.51E-29	9.20E-18	1.11E-28	6.21E-28	2.21E-25	3.44E-31	7.02E-26	1.63E-03	1.38E-28	2.72E-13	1.28E-11	1.60E-20	1.74E-30	1.62E-44	6.21E-38	1.49E-31	0.00E+00	3.83E-15	1.09E-05	4.86E-04	4.26E-21	3.68E-21	2.04E-04	1.72E-04	1.21E-15
4.37E-09	600	1.22E+19	0.00E+00	9.33E-04	5.73E+05	6.10E-10	6.76E-14	2.44E+05	6.23E-03	1.52E+05	5.06E-03	3.05E+04	7.19E-04	1.12E-06	3.20E-04	2.76E-03	3.07E-04	4.43E-04	1.55E-04	0.00E+00	6.87E-06	2.41E-08	5.60E-17	1.93E-17	2.68E-29	9.82E-18	1.22E-28	6.63E-28	2.36E-25	3.79E-31	7.26E-26	1.69E-03	1.52E-28	2.81E-13	1.32E-11	1.65E-20	1.92E-30	1.79E-44	6.63E-38	1.59E-31	0.00E+00	4.09E-15	1.12E-05	5.02E-04	4.40E-21	3.80E-21	2.11E-04	1.78E-04	1.29E-15
4.38E-09	600	1.22E+19	0.00E+00	9.64E-04	5.73E+05	6.10E-10	7.22E-14	2.44E+05	6.44E-03	1.52E+05	5.23E-03	3.05E+04	7.43E-04	1.15E-06	3.31E-04	2.85E-03	3.18E-04	4.58E-04	1.61E-04	0.00E+00	7.10E-06	2.49E-08	5.98E-17	2.06E-17	2.86E-29	1.05E-17	1.35E-28	7.07E-28	2.52E-25	4.18E-31	7.51E-26	1.74E-03	1.67E-28	2.90E-13	1.37E-11	1.71E-20	2.12E-30	1.97E-44	7.08E-38	1.70E-31	0.00E+00	4.36E-15	1.16E-05	5.19E-04	4.54E-21	3.92E-21	2.18E-04	1.84E-04	1.38E-15
4.39E-09	600	1.22E+19	0.00E+00	9.96E-04	5.73E+05	6.10E-10	7.71E-14	2.44E+05	6.66E-03	1.52E+05	5.40E-03	3.05E+04	7.67E-04	1.19E-06	3.42E-04	2.94E-03	3.28E-04	4.73E-04	1.66E-04	0.00E+00	7.34E-06	2.58E-08	6.38E-17	2.20E-17	3.05E-29	1.12E-17	1.49E-28	7.55E-28	2.69E-25	4.61E-31	7.76E-26	1.80E-03	1.85E-28	3.00E-13	1.41E-11	1.77E-20	2.33E-30	2.18E-44	7.56E-38	1.82E-31	0.00E+00	4.66E-15	1.20E-05	5.36E-04	4.69E-21	4.05E-21	2.25E-04	1.90E-04	1.47E-15
4.40E-09	600	1.22E+19	0.00E+00	1.03E-03	5.73E+05	6.10E-10	8.23E-14	2.44E+05	6.88E-03	1.52E+05	5.58E-03	3.05E+04	7.93E-04	1.23E-06	3.53E-04	3.04E-03	3.39E-04	4.89E-04	1.71E-04	0.00E+00	7.58E-06	2.66E-08	6.81E-17	2.35E-17	3.26E-29	1.19E-17	1.64E-28	8.06E-28	2.87E-25	5.08E-31	8.02E-26	1.86E-03	2.03E-28	3.10E-13	1.46E-11	1.82E-20	2.57E-30	2.40E-44	8.07E-38	1.94E-31	0.00E+00	4.97E-15	1.24E-05	5.54E-04	4.85E-21	4.19E-21	2.32E-04	1.96E-04	1.57E-15
4.41E-09	600	1.22E+19	0.00E+00	1.06E-03	5.73E+05	6.10E-10	8.78E-14	2.44E+05	7.10E-03	1.52E+05	5.77E-03	3.05E+04	8.19E-04	1.27E-06	3.65E-04	3.14E-03	3.50E-04	5.05E-04	1.77E-04	0.00E+00	7.83E-06	2.75E-08	7.27E-17	2.51E-17	3.48E-29	1.28E-17	1.81E-28	8.60E-28	3.07E-25	5.61E-31	8.30E-26	1.92E-03	2.24E-28	3.20E-13	1.51E-11	1.88E-20	2.84E-30	2.65E-44	8.62E-38	2.07E-31	0.00E+00	5.31E-15	1.28E-05	5.72E-04	5.01E-21	4.33E-21	2.40E-04	2.03E-04	1.68E-15
4.42E-09	600	1.22E+19	0.00E+00	1.10E-03	5.73E+05	6.10E-10	9.37E-14	2.44E+05	7.34E-03	1.52E+05	5.96E-03	3.05E+04	8.46E-04	1.32E-06	3.77E-04	3.24E-03	3.62E-04	5.22E-04	1.83E-04	0.00E+00	8.09E-06	2.84E-08	7.76E-17	2.68E-17	3.71E-29	1.36E-17	2.00E-28	9.18E-28	3.27E-25	6.18E-31	8.58E-26	1.99E-03	2.48E-28	3.31E-13	1.56E-11	1.95E-20	3.13E-30	2.92E-44	9.20E-38	2.21E-31	0.00E+00	5.67E-15	1.32E-05	5.91E-04	5.18E-21	4.47E-21	2.48E-04	2.10E-04	1.79E-15
4.43E-09	600	1.22E+19	0.00E+00	1.13E-03	5.73E+05	6.10E-10	1.00E-13	2.44E+05	7.58E-03	1.52E+05	6.16E-03	3.05E+04	8.74E-04	1.36E-06	3.90E-04	3.35E-03	3.74E-04	5.39E-04	1.89E-04	0.00E+00	8.36E-06	2.94E-08	8.29E-17	2.86E-17	3.96E-29	1.45E-17	2.20E-28	9.80E-28	3.50E-25	6.82E-31	8.87E-26	2.05E-03	2.73E-28	3.42E-13	1.61E-11	2.01E-20	3.45E-30	3.23E-44	9.83E-38	2.36E-31	0.00E+00	6.05E-15	1.37E-05	6.11E-04	5.35E-21	4.62E-21	2.56E-04	2.17E-04	1.91E-15
4.44E-09	600	1.22E+19	0.00E+00	1.17E-03	5.73E+05	6.10E-10	1.07E-13	2.44E+05	7.84E-03	1.52E+05	6.36E-03	3.05E+04	9.03E-04	1.40E-06	4.03E-04	3.46E-03	3.86E-04	5.57E-04	1.95E-04	0.00E+00	8.64E-06	3.03E-08	8.85E-17	3.05E-17	4.23E-29	1.55E-17	2.43E-28	1.05E-27	3.73E-25	7.52E-31	9.17E-26	2.12E-03	3.01E-28	3.53E-13	1.67E-11	2.08E-20	3.81E-30	3.56E-44	1.05E-37	2.52E-31	0.00E+00	6.46E-15	1.41E-05	6.31E-04	5.53E-21	4.77E-21	2.65E-04	2.24E-04	2.04E-15
4.45E-09	600	1.22E+19	0.00E+00	1.21E-03	5.73E+05	6.10E-10	1.14E-13	2.44E+05	8.10E-03	1.52E+05	6.57E-03	3.05E+04	9.33E-04	1.45E-06	4.16E-04	3.58E-03	3.99E-04	5.75E-04	2.02E-04	0.00E+00	8.93E-06	3.13E-08	9.44E-17	3.25E-17	4.52E-29	1.66E-17	2.68E-28	1.12E-27	3.98E-25	8.29E-31	9.48E-26	2.19E-03	3.32E-28	3.65E-13	1.72E-11	2.15E-20	4.20E-30	3.93E-44	1.12E-37	2.69E-31	0.00E+00	6.89E-15	1.46E-05	6.52E-04	5.71E-21	4.93E-21	2.74E-04	2.31E-04	2.18E-15
4.46E-09	600	1.22E+19	0.00E+00	1.25E-03	5.73E+05	6.10E-10	1.22E-13	2.44E+05	8.36E-03	1.52E+05	6.79E-03	3.05E+04	9.64E-04	1.50E-06	4.30E-04	3.70E-03	4.12E-04	5.94E-04	2.09E-04	0.00E+00	9.22E-06	3.24E-08	1.01E-16	3.47E-17	4.82E-29	1.77E-17	2.95E-28	1.19E-27	4.25E-25	9.15E-31	9.80E-26	2.27E-03	3.66E-28	3.77E-13	1.78E-11	2.22E-20	4.63E-30	4.33E-44	1.20E-37	2.87E-31	0.00E+00	7.36E-15	1.51E-05	6.74E-04	5.90E-21	5.10E-21	2.83E-04	2.39E-04	2.33E-15
4.47E-09	600	1.22E+19	0.00E+00	1.29E-03	5.73E+05	6.10E-10	1.30E-13	2.44E+05	8.64E-03	1.52E+05	7.01E-03	3.05E+04	9.96E-04	1.55E-06	4.44E-04	3.82E-03	4.26E-04	6.14E-04	2.16E-04	0.00E+00	9.53E-06	3.35E-08	1.08E-16	3.71E-17	5.15E-29	1.89E-17	3.26E-28	1.27E-27	4.54E-25	1.01E-30	1.01E-25	2.34E-03	4.04E-28	3.90E-13	1.84E-11	2.30E-20	5.10E-30	4.78E-44	1.28E-37	3.07E-31	0.00E+00	7.86E-15	1.56E-05	6.96E-04	6.09E-21	5.26E-21	2.92E-04	2.47E-04	2.48E-15
4.48E-09	600	1.22E+19	0.00E+00	1.34E-03	5.73E+05	6.10E-10	1.39E-13	2.44E+05	8.93E-03	1.52E+05	7.25E-03	3.05E+04	1.03E-03	1.60E-06	4.59E-04	3.95E-03	4.40E-04	6.35E-04	2.23E-04	0.00E+00	9.84E-06	3.46E-08	1.15E-16	3.96E-17	5.49E-29	2.01E-17	3.59E-28	1.36E-27	4.85E-25	1.11E-30	1.05E-25	2.42E-03	4.46E-28	4.03E-13	1.90E-11	2.37E-20	5.63E-30	5.27E-44	1.36E-37	3.27E-31	0.00E+00	8.39E-15	1.61E-05	7.19E-04	6.30E-21	5.44E-21	3.02E-04	2.55E-04	2.65E-15
4.49E-09	600	1.22E+19	0.00E+00	1.38E-03	5.73E+05	6.10E-10	1.48E-13	2.44E+05	9.23E-03	1.52E+05	7.49E-03	3.05E+04	1.06E-03	1.65E-06	4.74E-04	4.08E-03	4.55E-04	6.56E-04	2.30E-04	0.00E+00	1.02E-05	3.57E-08	1.23E-16	4.22E-17	5.86E-29	2.15E-17	3.96E-28	1.45E-27	5.17E-25	1.23E-30	1.08E-25	2.50E-03	4.91E-28	4.16E-13	1.96E-11	2.45E-20	6.21E-30	5.82E-44	1.46E-37	3.50E-31	0.00E+00	8.95E-15	1.66E-05	7.43E-04	6.51E-21	5.62E-21	3.12E-04	2.63E-04	2.83E-15
4.50E-09	600	1.22E+19	0.00E+00	1.43E-03	5.73E+05	6.10E-10	1.58E-13	2.44E+05	9.53E-03	1.52E+05	7.74E-03	3.05E+04	1.10E-03	1.71E-06	4.90E-04	4.21E-03	4.70E-04	6.77E-04	2.38E-04	0.00E+00	1.05E-05	3.69E-08	1.31E-16	4.51E-17	6.26E-29	2.30E-17	4.37E-28	1.55E-27	5.52E-25	1.35E-30	1.12E-25	2.58E-03	5.42E-28	4.30E-13	2.03E-11	2.53E-20	6.85E-30	6.42E-44	1.56E-37	3.73E-31	0.00E+00	9.56E-15	1.72E-05	7.68E-04	6.72E-21	5.81E-21	3.22E-04	2.72E-04	3.02E-15
4.51E-09	600.001	1.22E+19	0.00E+00	1.47E-03	5.73E+05	6.10E-10	1.69E-13	2.44E+05	9.85E-03	1.52E+05	7.99E-03	3.05E+04	1.14E-03	1.76E-06	5.06E-04	4.35E-03	4.86E-04	7.00E-04	2.46E-04	0.00E+00	1.09E-05	3.81E-08	1.40E-16	4.81E-17	6.68E-29	2.45E-17	4.82E-28	1.65E-27	5.89E-25	1.49E-30	1.16E-25	2.67E-03	5.98E-28	4.44E-13	2.09E-11	2.62E-20	7.55E-30	7.08E-44	1.66E-37	3.98E-31	0.00E+00	1.02E-14	1.77E-05	7.93E-04	6.94E-21	6.00E-21	3.33E-04	2.81E-04	3.23E-15
4.52E-09	600.001	1.22E+19	0.00E+00	1.52E-03	5.73E+05	6.10E-10	1.80E-13	2.44E+05	1.02E-02	1.52E+05	8.26E-03	3.05E+04	1.17E-03	1.82E-06	5.23E-04	4.50E-03	5.02E-04	7.23E-04	2.54E-04	0.00E+00	1.12E-05	3.94E-08	1.49E-16	5.14E-17	7.13E-29	2.62E-17	5.32E-28	1.76E-27	6.29E-25	1.65E-30	1.20E-25	2.76E-03	6.59E-28	4.59E-13	2.16E-11	2.70E-20	8.32E-30	7.81E-44	1.78E-37	4.25E-31	0.00E+00	1.09E-14	1.83E-05	8.20E-04	7.17E-21	6.20E-21	3.44E-04	2.91E-04	3.44E-15
4.53E-09	600.001	1.22E+19	0.00E+00	1.57E-03	5.73E+05	6.10E-10	1.92E-13	2.44E+05	1.05E-02	1.52E+05	8.53E-03	3.05E+04	1.21E-03	1.88E-06	5.40E-04	4.65E-03	5.18E-04	7.47E-04	2.62E-04	0.00E+00	1.16E-05	4.07E-08	1.59E-16	5.49E-17	7.62E-29	2.79E-17	5.86E-28	1.88E-27	6.72E-25	1.81E-30	1.24E-25	2.85E-03	7.27E-28	4.74E-13	2.23E-11	2.80E-20	9.18E-30	8.62E-44	1.90E-37	4.54E-31	0.00E+00	1.16E-14	1.89E-05	8.47E-04	7.41E-21	6.40E-21	3.55E-04	3.00E-04	3.68E-15
4.54E-09	600.001	1.22E+19	0.00E+00	1.63E-03	5.73E+05	6.10E-10	2.05E-13	2.44E+05	1.09E-02	1.52E+05	8.82E-03	3.05E+04	1.25E-03	1.95E-06	5.58E-04	4.80E-03	5.35E-04	7.72E-04	2.71E-04	0.00E+00	1.20E-05	4.21E-08	1.70E-16	5.86E-17	8.13E-29	2.98E-17	6.47E-28	2.01E-27	7.17E-25	2.00E-30	1.28E-25	2.94E-03	8.02E-28	4.90E-13	2.31E-11	2.89E-20	1.01E-29	9.51E-44	2.03E-37	4.85E-31	0.00E+00	1.24E-14	1.96E-05	8.75E-04	7.66E-21	6.62E-21	3.67E-04	3.10E-04	3.92E-15
4.55E-09	600.001	1.22E+19	0.00E+00	1.68E-03	5.73E+05	6.10E-10	2.19E-13	2.44E+05	1.12E-02	1.52E+05	9.11E-03	3.05E+04	1.29E-03	2.01E-06	5.77E-04	4.96E-03	5.53E-04	7.97E-04	2.80E-04	0.00E+00	1.24E-05	4.35E-08	1.81E-16	6.25E-17	8.68E-29	3.18E-17	7.13E-28	2.14E-27	7.65E-25	2.21E-30	1.33E-25	3.04E-03	8.84E-28	5.06E-13	2.38E-11	2.99E-20	1.12E-29	1.05E-43	2.16E-37	5.18E-31	0.00E+00	1.32E-14	2.02E-05	9.04E-04	7.91E-21	6.84E-21	3.79E-04	3.21E-04	4.19E-15
4.56E-09	600.001	1.22E+19	0.00E+00	1.73E-03	5.73E+05	6.10E-10	2.34E-13	2.44E+05	1.16E-02	1.52E+05	9.41E-03	3.05E+04	1.34E-03	2.08E-06	5.96E-04	5.12E-03	5.72E-04	8.24E-04	2.89E-04	0.00E+00	1.28E-05	4.49E-08	1.94E-16	6.67E-17	9.26E-29	3.40E-17	7.87E-28	2.29E-27	8.17E-25	2.43E-30	1.37E-25	3.14E-03	9.75E-28	5.23E-13	2.46E-11	3.09E-20	1.23E-29	1.16E-43	2.31E-37	5.53E-31	0.00E+00	1.41E-14	2.09E-05	9.34E-04	8.18E-21	7.06E-21	3.92E-04	3.31E-04	4.47E-15
4.57E-09	600.001	1.22E+19	0.00E+00	1.79E-03	5.73E+05	6.10E-10	2.50E-13	2.44E+05	1.20E-02	1.52E+05	9.72E-03	3.05E+04	1.38E-03	2.15E-06	6.16E-04	5.29E-03	5.91E-04	8.51E-04	2.99E-04	0.00E+00	1.32E-05	4.64E-08	2.07E-16	7.12E-17	9.89E-29	3.63E-17	8.68E-28	2.44E-27	8.72E-25	2.69E-30	1.42E-25	3.24E-03	1.08E-27	5.40E-13	2.55E-11	3.19E-20	1.36E-29	1.28E-43	2.47E-37	5.90E-31	0.00E+00	1.51E-14	2.16E-05	9.65E-04	8.45E-21	7.30E-21	4.05E-04	3.42E-04	4.77E-15
4.58E-09	600.001	1.22E+19	0.00E+00	1.85E-03	5.73E+05	6.10E-10	2.66E-13	2.44E+05	1.24E-02	1.52E+05	1.00E-02	3.05E+04	1.43E-03	2.22E-06	6.36E-04	5.47E-03	6.10E-04	8.80E-04	3.09E-04	0.00E+00	1.36E-05	4.79E-08	2.21E-16	7.60E-17	1.06E-28	3.87E-17	9.57E-28	2.60E-27	9.31E-25	2.96E-30	1.47E-25	3.35E-03	1.19E-27	5.58E-13	2.63E-11	3.30E-20	1.50E-29	1.41E-43	2.64E-37	6.30E-31	0.00E+00	1.61E-14	2.23E-05	9.97E-04	8.73E-21	7.54E-21	4.18E-04	3.54E-04	5.09E-15
4.59E-09	600.001	1.22E+19	0.00E+00	1.91E-03	5.73E+05	6.10E-10	2.84E-13	2.44E+05	1.28E-02	1.52E+05	1.04E-02	3.05E+04	1.47E-03	2.29E-06	6.57E-04	5.65E-03	6.30E-04	9.09E-04	3.19E-04	0.00E+00	1.41E-05	4.95E-08	2.36E-16	8.12E-17	1.13E-28	4.13E-17	1.06E-27	2.78E-27	9.94E-25	3.27E-30	1.52E-25	3.46E-03	1.31E-27	5.76E-13	2.72E-11	3.41E-20	1.65E-29	1.56E-43	2.82E-37	6.73E-31	0.00E+00	1.72E-14	2.30E-05	1.03E-03	9.02E-21	7.79E-21	4.32E-04	3.65E-04	5.44E-15
4.60E-09	600.001	1.22E+19	0.00E+00	1.98E-03	5.73E+05	6.10E-10	3.04E-13	2.44E+05	1.32E-02	1.52E+05	1.07E-02	3.05E+04	1.52E-03	2.37E-06	6.79E-04	5.84E-03	6.51E-04	9.39E-04	3.29E-04	0.00E+00	1.46E-05	5.12E-08	2.51E-16	8.66E-17	1.20E-28	4.41E-17	1.16E-27	2.97E-27	1.06E-24	3.60E-30	1.57E-25	3.58E-03	1.44E-27	5.96E-13	2.81E-11	3.52E-20	1.82E-29	1.72E-43	3.01E-37	7.18E-31	0.00E+00	1.84E-14	2.38E-05	1.06E-03	9.32E-21	8.05E-21	4.47E-04	3.77E-04	5.81E-15
4.61E-09	600.001	1.22E+19	0.00E+00	2.04E-03	5.73E+05	6.10E-10	3.24E-13	2.44E+05	1.37E-02	1.52E+05	1.11E-02	3.05E+04	1.57E-03	2.45E-06	7.02E-04	6.03E-03	6.73E-04	9.70E-04	3.40E-04	0.00E+00	1.50E-05	5.29E-08	2.68E-16	9.25E-17	1.28E-28	4.71E-17	1.28E-27	3.17E-27	1.13E-24	3.97E-30	1.62E-25	3.70E-03	1.59E-27	6.15E-13	2.90E-11	3.64E-20	2.01E-29	1.89E-43	3.21E-37	7.67E-31	0.00E+00	1.96E-14	2.46E-05	1.10E-03	9.63E-21	8.32E-21	4.61E-04	3.90E-04	6.20E-15
4.62E-09	600.001	1.22E+19	0.00E+00	2.11E-03	5.73E+05	6.10E-10	3.46E-13	2.44E+05	1.41E-02	1.52E+05	1.14E-02	3.05E+04	1.63E-03	2.53E-06	7.25E-04	6.23E-03	6.95E-04	1.00E-03	3.52E-04	0.00E+00	1.55E-05	5.46E-08	2.87E-16	9.87E-17	1.37E-28	5.03E-17	1.42E-27	3.38E-27	1.21E-24	4.38E-30	1.68E-25	3.82E-03	1.76E-27	6.36E-13	3.00E-11	3.76E-20	2.22E-29	2.09E-43	3.43E-37	8.19E-31	0.00E+00	2.09E-14	2.54E-05	1.14E-03	9.95E-21	8.59E-21	4.77E-04	4.03E-04	6.62E-15
4.63E-09	600.001	1.22E+19	0.00E+00	2.18E-03	5.73E+05	6.10E-10	3.69E-13	2.44E+05	1.46E-02	1.52E+05	1.18E-02	3.05E+04	1.68E-03	2.61E-06	7.49E-04	6.44E-03	7.18E-04	1.04E-03	3.63E-04	0.00E+00	1.61E-05	5.64E-08	3.06E-16	1.05E-16	1.46E-28	5.36E-17	1.56E-27	3.61E-27	1.29E-24	4.83E-30	1.74E-25	3.95E-03	1.94E-27	6.57E-13	3.10E-11	3.89E-20	2.44E-29	2.31E-43	3.67E-37	8.74E-31	0.00E+00	2.23E-14	2.63E-05	1.17E-03	1.03E-20	8.88E-21	4.93E-04	4.16E-04	7.06E-15
4.64E-09	600.001	1.22E+19	0.00E+00	2.25E-03	5.73E+05	6.10E-10	3.94E-13	2.44E+05	1.51E-02	1.52E+05	1.22E-02	3.05E+04	1.74E-03	2.70E-06	7.74E-04	6.65E-03	7.42E-04	1.07E-03	3.75E-04	0.00E+00	1.66E-05	5.83E-08	3.27E-16	1.12E-16	1.56E-28	5.73E-17	1.72E-27	3.85E-27	1.38E-24	5.33E-30	1.80E-25	4.08E-03	2.14E-27	6.79E-13	3.20E-11	4.02E-20	2.69E-29	2.54E-43	3.92E-37	9.33E-31	0.00E+00	2.38E-14	2.71E-05	1.21E-03	1.06E-20	9.17E-21	5.09E-04	4.30E-04	7.54E-15
4.65E-09	600.001	1.22E+19	0.00E+00	2.33E-03	5.73E+05	6.10E-10	4.21E-13	2.44E+05	1.56E-02	1.52E+05	1.26E-02	3.05E+04	1.79E-03	2.79E-06	8.00E-04	6.88E-03	7.67E-04	1.11E-03	3.88E-04	0.00E+00	1.71E-05	6.02E-08	3.49E-16	1.20E-16	1.67E-28	6.11E-17	1.90E-27	4.11E-27	1.47E-24	5.88E-30	1.86E-25	4.21E-03	2.36E-27	7.01E-13	3.31E-11	4.15E-20	2.97E-29	2.81E-43	4.18E-37	9.97E-31	0.00E+00	2.54E-14	2.80E-05	1.25E-03	1.10E-20	9.48E-21	5.26E-04	4.44E-04	8.05E-15
4.66E-09	600.001	1.22E+19	0.00E+00	2.40E-03	5.73E+05	6.10E-10	4.49E-13	2.44E+05	1.61E-02	1.52E+05	1.30E-02	3.05E+04	1.85E-03	2.88E-06	8.26E-04	7.10E-03	7.92E-04	1.14E-03	4.01E-04	0.00E+00	1.77E-05	6.22E-08	3.72E-16	1.28E-16	1.78E-28	6.53E-17	2.10E-27	4.39E-27	1.57E-24	6.48E-30	1.93E-25	4.35E-03	2.60E-27	7.25E-13	3.42E-11	4.29E-20	3.28E-29	3.10E-43	4.47E-37	1.06E-30	0.00E+00	2.72E-14	2.90E-05	1.29E-03	1.13E-20	9.79E-21	5.43E-04	4.59E-04	8.59E-15
4.67E-09	600.001	1.22E+19	0.00E+00	2.48E-03	5.73E+05	6.10E-10	4.80E-13	2.44E+05	1.66E-02	1.52E+05	1.35E-02	3.05E+04	1.91E-03	2.98E-06	8.53E-04	7.34E-03	8.19E-04	1.18E-03	4.14E-04	0.00E+00	1.83E-05	6.43E-08	3.97E-16	1.37E-16	1.90E-28	6.97E-17	2.31E-27	4.68E-27	1.68E-24	7.15E-30	1.99E-25	4.50E-03	2.87E-27	7.49E-13	3.53E-11	4.43E-20	3.61E-29	3.42E-43	4.77E-37	1.14E-30	0.00E+00	2.90E-14	2.99E-05	1.34E-03	1.17E-20	1.01E-20	5.61E-04	4.74E-04	9.17E-15
4.68E-09	600.001	1.22E+19	0.00E+00	2.57E-03	5.73E+05	6.10E-10	5.12E-13	2.44E+05	1.72E-02	1.52E+05	1.39E-02	3.05E+04	1.98E-03	3.07E-06	8.82E-04	7.58E-03	8.46E-04	1.22E-03	4.28E-04	0.00E+00	1.89E-05	6.64E-08	4.24E-16	1.46E-16	2.03E-28	7.44E-17	2.55E-27	5.00E-27	1.79E-24	7.88E-30	2.06E-25	4.65E-03	3.16E-27	7.73E-13	3.65E-11	4.58E-20	3.99E-29	3.77E-43	5.10E-37	1.21E-30	0.00E+00	3.10E-14	3.09E-05	1.38E-03	1.21E-20	1.05E-20	5.80E-04	4.90E-04	9.79E-15
4.69E-09	600.001	1.22E+19	0.00E+00	2.65E-03	5.73E+05	6.10E-10	5.46E-13	2.44E+05	1.77E-02	1.52E+05	1.44E-02	3.05E+04	2.04E-03	3.18E-06	9.11E-04	7.83E-03	8.74E-04	1.26E-03	4.42E-04	0.00E+00	1.95E-05	6.86E-08	4.53E-16	1.56E-16	2.16E-28	7.94E-17	2.81E-27	5.34E-27	1.91E-24	8.70E-30	2.13E-25	4.80E-03	3.49E-27	7.99E-13	3.77E-11	4.74E-20	4.40E-29	4.16E-43	5.45E-37	1.30E-30	0.00E+00	3.30E-14	3.19E-05	1.43E-03	1.25E-20	1.08E-20	5.99E-04	5.06E-04	1.04E-14
4.70E-09	600.001	1.22E+19	0.00E+00	2.74E-03	5.73E+05	6.10E-10	5.83E-13	2.44E+05	1.83E-02	1.52E+05	1.49E-02	3.05E+04	2.11E-03	3.28E-06	9.41E-04	8.09E-03	9.03E-04	1.30E-03	4.57E-04	0.00E+00	2.02E-05	7.09E-08	4.83E-16	1.66E-16	2.31E-28	8.47E-17	3.10E-27	5.70E-27	2.04E-24	9.59E-30	2.21E-25	4.96E-03	3.84E-27	8.26E-13	3.89E-11	4.89E-20	4.85E-29	4.60E-43	5.82E-37	1.38E-30	0.00E+00	3.53E-14	3.30E-05	1.48E-03	1.29E-20	1.12E-20	6.19E-04	5.23E-04	1.12E-14
4.71E-09	600.001	1.22E+19	0.00E+00	2.83E-03	5.73E+05	6.10E-10	6.23E-13	2.44E+05	1.89E-02	1.52E+05	1.54E-02	3.05E+04	2.18E-03	3.39E-06	9.73E-04	8.36E-03	9.33E-04	1.34E-03	4.72E-04	0.00E+00	2.09E-05	7.33E-08	5.16E-16	1.78E-16	2.47E-28	9.05E-17	3.42E-27	6.08E-27	2.18E-24	1.06E-29	2.28E-25	5.12E-03	4.24E-27	8.53E-13	4.02E-11	5.06E-20	5.35E-29	5.07E-43	6.22E-37	1.48E-30	0.00E+00	3.77E-14	3.41E-05	1.52E-03	1.33E-20	1.15E-20	6.40E-04	5.40E-04	1.19E-14
4.72E-09	600.001	1.22E+19	0.00E+00	2.93E-03	5.73E+05	6.10E-10	6.65E-13	2.44E+05	1.95E-02	1.52E+05	1.59E-02	3.05E+04	2.25E-03	3.50E-06	1.00E-03	8.64E-03	9.64E-04	1.39E-03	4.88E-04	0.00E+00	2.16E-05	7.57E-08	5.51E-16	1.90E-16	2.63E-28	9.66E-17	3.77E-27	6.49E-27	2.32E-24	1.17E-29	2.36E-25	5.29E-03	4.68E-27	8.81E-13	4.15E-11	5.23E-20	5.90E-29	5.60E-43	6.65E-37	1.58E-30	0.00E+00	4.02E-14	3.52E-05	1.57E-03	1.38E-20	1.19E-20	6.61E-04	5.58E-04	1.27E-14
4.73E-09	600.001	1.22E+19	0.00E+00	3.02E-03	5.73E+05	6.10E-10	7.10E-13	2.44E+05	2.02E-02	1.52E+05	1.64E-02	3.05E+04	2.33E-03	3.62E-06	1.04E-03	8.93E-03	9.96E-04	1.44E-03	5.04E-04	0.00E+00	2.23E-05	7.82E-08	5.88E-16	2.02E-16	2.81E-28	1.03E-16	4.16E-27	6.93E-27	2.48E-24	1.29E-29	2.45E-25	5.47E-03	5.16E-27	9.11E-13	4.29E-11	5.41E-20	6.50E-29	6.18E-43	7.10E-37	1.68E-30	0.00E+00	4.29E-14	3.64E-05	1.63E-03	1.42E-20	1.23E-20	6.83E-04	5.77E-04	1.36E-14
4.74E-09	600.001	1.22E+19	0.00E+00	3.12E-03	5.73E+05	6.10E-10	7.57E-13	2.44E+05	2.09E-02	1.52E+05	1.69E-02	3.05E+04	2.41E-03	3.74E-06	1.07E-03	9.22E-03	1.03E-03	1.48E-03	5.20E-04	0.00E+00	2.30E-05	8.08E-08	6.27E-16	2.16E-16	3.00E-28	1.10E-16	4.59E-27	7.40E-27	2.65E-24	1.42E-29	2.53E-25	5.65E-03	5.69E-27	9.41E-13	4.43E-11	5.59E-20	7.17E-29	6.82E-43	7.59E-37	1.80E-30	0.00E+00	4.58E-14	3.76E-05	1.68E-03	1.47E-20	1.27E-20	7.05E-04	5.96E-04	1.45E-14
4.75E-09	600.001	1.22E+19	0.00E+00	3.23E-03	5.73E+05	6.10E-10	8.09E-13	2.44E+05	2.16E-02	1.52E+05	1.75E-02	3.05E+04	2.49E-03	3.86E-06	1.11E-03	9.53E-03	1.06E-03	1.53E-03	5.38E-04	0.00E+00	2.38E-05	8.35E-08	6.70E-16	2.31E-16	3.20E-28	1.17E-16	5.06E-27	7.90E-27	2.83E-24	1.56E-29	2.62E-25	5.84E-03	6.27E-27	9.72E-13	4.58E-11	5.78E-20	7.91E-29	7.53E-43	8.11E-37	1.92E-30	0.00E+00	4.89E-14	3.89E-05	1.74E-03	1.52E-20	1.31E-20	7.29E-04	6.16E-04	1.55E-14
4.76E-09	600.001	1.22E+19	0.00E+00	3.33E-03	5.73E+05	6.10E-10	8.63E-13	2.44E+05	2.23E-02	1.52E+05	1.81E-02	3.05E+04	2.57E-03	3.99E-06	1.15E-03	9.85E-03	1.10E-03	1.58E-03	5.56E-04	0.00E+00	2.46E-05	8.63E-08	7.15E-16	2.46E-16	3.42E-28	1.25E-16	5.58E-27	8.43E-27	3.02E-24	1.73E-29	2.72E-25	6.03E-03	6.92E-27	1.00E-12	4.73E-11	5.97E-20	8.72E-29	8.31E-43	8.67E-37	2.05E-30	0.00E+00	5.22E-14	4.01E-05	1.79E-03	1.57E-20	1.36E-20	7.53E-04	6.36E-04	1.65E-14
4.77E-09	600.001	1.22E+19	0.00E+00	3.44E-03	5.73E+05	6.10E-10	9.21E-13	2.44E+05	2.30E-02	1.52E+05	1.87E-02	3.05E+04	2.65E-03	4.12E-06	1.18E-03	1.02E-02	1.13E-03	1.64E-03	5.74E-04	0.00E+00	2.54E-05	8.91E-08	7.63E-16	2.63E-16	3.65E-28	1.34E-16	6.15E-27	9.00E-27	3.22E-24	1.90E-29	2.81E-25	6.23E-03	7.63E-27	1.04E-12	4.89E-11	6.17E-20	9.62E-29	9.17E-43	9.26E-37	2.19E-30	0.00E+00	5.57E-14	4.15E-05	1.85E-03	1.62E-20	1.40E-20	7.78E-04	6.57E-04	1.76E-14
4.78E-09	600.001	1.22E+19	0.00E+00	3.56E-03	5.73E+05	6.10E-10	9.84E-13	2.44E+05	2.38E-02	1.52E+05	1.93E-02	3.05E+04	2.74E-03	4.26E-06	1.22E-03	1.05E-02	1.17E-03	1.69E-03	5.93E-04	0.00E+00	2.62E-05	9.21E-08	8.15E-16	2.81E-16	3.90E-28	1.43E-16	6.79E-27	9.60E-27	3.44E-24	2.10E-29	2.91E-25	6.44E-03	8.42E-27	1.07E-12	5.05E-11	6.38E-20	1.06E-28	1.01E-42	9.90E-37	2.34E-30	0.00E+00	5.95E-14	4.29E-05	1.92E-03	1.68E-20	1.45E-20	8.04E-04	6.79E-04	1.88E-14
4.79E-09	600.001	1.22E+19	0.00E+00	3.68E-03	5.73E+05	6.10E-10	1.05E-12	2.44E+05	2.46E-02	1.52E+05	1.99E-02	3.05E+04	2.83E-03	4.40E-06	1.26E-03	1.09E-02	1.21E-03	1.75E-03	6.13E-04	0.00E+00	2.71E-05	9.51E-08	8.70E-16	2.99E-16	4.16E-28	1.53E-16	7.49E-27	1.02E-26	3.67E-24	2.32E-29	3.01E-25	6.65E-03	9.28E-27	1.11E-12	5.22E-11	6.59E-20	1.17E-28	1.12E-42	1.06E-36	2.50E-30	0.00E+00	6.35E-14	4.43E-05	1.98E-03	1.73E-20	1.50E-20	8.30E-04	7.02E-04	2.01E-14
4.80E-09	600.001	1.22E+19	0.00E+00	3.80E-03	5.73E+05	6.10E-10	1.12E-12	2.44E+05	2.54E-02	1.52E+05	2.06E-02	3.05E+04	2.93E-03	4.55E-06	1.30E-03	1.12E-02	1.25E-03	1.80E-03	6.33E-04	0.00E+00	2.80E-05	9.83E-08	9.28E-16	3.20E-16	4.44E-28	1.63E-16	8.26E-27	1.09E-26	3.92E-24	2.55E-29	3.12E-25	6.87E-03	1.02E-26	1.14E-12	5.39E-11	6.82E-20	1.29E-28	1.23E-42	1.13E-36	2.67E-30	0.00E+00	6.78E-14	4.57E-05	2.04E-03	1.79E-20	1.55E-20	8.58E-04	7.25E-04	2.14E-14
4.81E-09	600.001	1.22E+19	0.00E+00	3.92E-03	5.73E+05	6.10E-10	1.20E-12	2.44E+05	2.62E-02	1.52E+05	2.13E-02	3.05E+04	3.02E-03	4.70E-06	1.35E-03	1.16E-02	1.29E-03	1.86E-03	6.54E-04	0.00E+00	2.89E-05	1.02E-07	9.91E-16	3.41E-16	4.74E-28	1.74E-16	9.11E-27	1.17E-26	4.18E-24	2.82E-29	3.23E-25	7.10E-03	1.13E-26	1.18E-12	5.57E-11	7.05E-20	1.42E-28	1.36E-42	1.21E-36	2.85E-30	0.00E+00	7.23E-14	4.73E-05	2.11E-03	1.85E-20	1.60E-20	8.86E-04	7.49E-04	2.29E-14
4.82E-09	600.001	1.22E+19	0.00E+00	4.05E-03	5.73E+05	6.10E-10	1.28E-12	2.44E+05	2.71E-02	1.52E+05	2.20E-02	3.05E+04	3.12E-03	4.86E-06	1.39E-03	1.20E-02	1.34E-03	1.93E-03	6.76E-04	0.00E+00	2.99E-05	1.05E-07	1.06E-15	3.64E-16	5.06E-28	1.86E-16	1.00E-26	1.25E-26	4.46E-24	3.11E-29	3.35E-25	7.34E-03	1.25E-26	1.22E-12	5.76E-11	7.28E-20	1.57E-28	1.50E-42	1.29E-36	3.04E-30	0.00E+00	7.72E-14	4.88E-05	2.18E-03	1.91E-20	1.65E-20	9.16E-04	7.74E-04	2.44E-14
4.83E-09	600.001	1.22E+19	0.00E+00	4.19E-03	5.73E+05	6.10E-10	1.36E-12	2.44E+05	2.80E-02	1.52E+05	2.27E-02	3.05E+04	3.23E-03	5.02E-06	1.44E-03	1.24E-02	1.38E-03	1.99E-03	6.98E-04	0.00E+00	3.09E-05	1.08E-07	1.13E-15	3.89E-16	5.40E-28	1.98E-16	1.11E-26	1.33E-26	4.76E-24	3.43E-29	3.47E-25	7.58E-03	1.37E-26	1.26E-12	5.95E-11	7.53E-20	1.73E-28	1.66E-42	1.38E-36	3.25E-30	0.00E+00	8.24E-14	5.05E-05	2.25E-03	1.97E-20	1.71E-20	9.46E-04	8.00E-04	2.61E-14
4.84E-09	600.001	1.22E+19	0.00E+00	4.33E-03	5.73E+05	6.10E-10	1.46E-12	2.44E+05	2.89E-02	1.52E+05	2.35E-02	3.05E+04	3.33E-03	5.18E-06	1.49E-03	1.28E-02	1.43E-03	2.06E-03	7.21E-04	0.00E+00	3.19E-05	1.12E-07	1.21E-15	4.15E-16	5.77E-28	2.11E-16	1.22E-26	1.42E-26	5.08E-24	3.78E-29	3.59E-25	7.83E-03	1.51E-26	1.30E-12	6.15E-11	7.79E-20	1.91E-28	1.83E-42	1.48E-36	3.47E-30	0.00E+00	8.80E-14	5.21E-05	2.33E-03	2.04E-20	1.76E-20	9.78E-04	8.26E-04	2.78E-14
4.85E-09	600.002	1.22E+19	0.00E+00	4.47E-03	5.73E+05	6.10E-10	1.55E-12	2.44E+05	2.99E-02	1.52E+05	2.43E-02	3.05E+04	3.45E-03	5.36E-06	1.54E-03	1.32E-02	1.47E-03	2.12E-03	7.45E-04	0.00E+00	3.29E-05	1.16E-07	1.29E-15	4.43E-16	6.15E-28	2.26E-16	1.35E-26	1.52E-26	5.43E-24	4.17E-29	3.72E-25	8.09E-03	1.67E-26	1.35E-12	6.35E-11	8.05E-20	2.11E-28	2.02E-42	1.58E-36	3.70E-30	0.00E+00	9.39E-14	5.39E-05	2.41E-03	2.11E-20	1.82E-20	1.01E-03	8.54E-04	2.97E-14
4.86E-09	600.002	1.22E+19	0.00E+00	4.62E-03	5.73E+05	6.10E-10	1.66E-12	2.44E+05	3.09E-02	1.52E+05	2.51E-02	3.05E+04	3.56E-03	5.53E-06	1.59E-03	1.36E-02	1.52E-03	2.19E-03	7.70E-04	0.00E+00	3.40E-05	1.20E-07	1.37E-15	4.73E-16	6.57E-28	2.41E-16	1.49E-26	1.62E-26	5.79E-24	4.60E-29	3.85E-25	8.36E-03	1.84E-26	1.39E-12	6.56E-11	8.32E-20	2.32E-28	2.23E-42	1.69E-36	3.95E-30	0.00E+00	1.00E-13	5.56E-05	2.49E-03	2.18E-20	1.88E-20	1.04E-03	8.82E-04	3.17E-14
4.87E-09	600.002	1.22E+19	0.00E+00	4.77E-03	5.73E+05	6.10E-10	1.77E-12	2.44E+05	3.19E-02	1.52E+05	2.59E-02	3.05E+04	3.68E-03	5.72E-06	1.64E-03	1.41E-02	1.57E-03	2.27E-03	7.96E-04	0.00E+00	3.52E-05	1.24E-07	1.47E-15	5.05E-16	7.01E-28	2.57E-16	1.64E-26	1.73E-26	6.18E-24	5.07E-29	3.99E-25	8.64E-03	2.03E-26	1.44E-12	6.78E-11	8.60E-20	2.56E-28	2.47E-42	1.80E-36	4.22E-30	0.00E+00	1.07E-13	5.75E-05	2.57E-03	2.25E-20	1.94E-20	1.08E-03	9.11E-04	3.39E-14
4.88E-09	600.002	1.22E+19	0.00E+00	4.93E-03	5.73E+05	6.10E-10	1.89E-12	2.44E+05	3.30E-02	1.52E+05	2.68E-02	3.05E+04	3.80E-03	5.91E-06	1.69E-03	1.46E-02	1.63E-03	2.34E-03	8.22E-04	0.00E+00	3.63E-05	1.28E-07	1.57E-15	5.39E-16	7.49E-28	2.75E-16	1.81E-26	1.84E-26	6.60E-24	5.59E-29	4.14E-25	8.93E-03	2.24E-26	1.49E-12	7.00E-11	8.90E-20	2.82E-28	2.72E-42	1.93E-36	4.51E-30	0.00E+00	1.14E-13	5.94E-05	2.65E-03	2.32E-20	2.01E-20	1.11E-03	9.41E-04	3.61E-14
4.89E-09	600.002	1.22E+19	0.00E+00	5.10E-03	5.73E+05	6.10E-10	2.02E-12	2.44E+05	3.41E-02	1.52E+05	2.76E-02	3.05E+04	3.93E-03	6.10E-06	1.75E-03	1.51E-02	1.68E-03	2.42E-03	8.49E-04	0.00E+00	3.75E-05	1.32E-07	1.67E-15	5.75E-16	7.99E-28	2.93E-16	1.99E-26	1.97E-26	7.05E-24	6.17E-29	4.29E-25	9.22E-03	2.47E-26	1.54E-12	7.24E-11	9.20E-20	3.12E-28	3.01E-42	2.06E-36	4.82E-30	0.00E+00	1.22E-13	6.14E-05	2.74E-03	2.40E-20	2.07E-20	1.15E-03	9.73E-04	3.86E-14
4.90E-09	600.002	1.22E+19	0.00E+00	5.26E-03	5.73E+05	6.10E-10	2.15E-12	2.44E+05	3.52E-02	1.52E+05	2.86E-02	3.05E+04	4.06E-03	6.31E-06	1.81E-03	1.56E-02	1.73E-03	2.50E-03	8.77E-04	0.00E+00	3.88E-05	1.36E-07	1.78E-15	6.14E-16	8.53E-28	3.13E-16	2.20E-26	2.10E-26	7.52E-24	6.80E-29	4.44E-25	9.53E-03	2.73E-26	1.59E-12	7.48E-11	9.51E-20	3.44E-28	3.32E-42	2.20E-36	5.14E-30	0.00E+00	1.30E-13	6.34E-05	2.83E-03	2.48E-20	2.14E-20	1.19E-03	1.00E-03	4.12E-14
4.91E-09	600.002	1.22E+19	0.00E+00	5.44E-03	5.73E+05	6.10E-10	2.30E-12	2.44E+05	3.64E-02	1.52E+05	2.95E-02	3.05E+04	4.19E-03	6.51E-06	1.87E-03	1.61E-02	1.79E-03	2.58E-03	9.07E-04	0.00E+00	4.01E-05	1.41E-07	1.90E-15	6.56E-16	9.11E-28	3.34E-16	2.43E-26	2.24E-26	8.03E-24	7.50E-29	4.61E-25	9.84E-03	3.01E-26	1.64E-12	7.72E-11	9.83E-20	3.79E-28	3.67E-42	2.36E-36	5.49E-30	0.00E+00	1.39E-13	6.55E-05	2.93E-03	2.56E-20	2.21E-20	1.23E-03	1.04E-03	4.40E-14
4.92E-09	600.002	1.22E+19	0.00E+00	5.62E-03	5.73E+05	6.10E-10	2.45E-12	2.44E+05	3.76E-02	1.52E+05	3.05E-02	3.05E+04	4.33E-03	6.73E-06	1.93E-03	1.66E-02	1.85E-03	2.67E-03	9.37E-04	0.00E+00	4.14E-05	1.45E-07	2.03E-15	7.00E-16	9.72E-28	3.56E-16	2.67E-26	2.39E-26	8.57E-24	8.27E-29	4.77E-25	1.02E-02	3.32E-26	1.69E-12	7.98E-11	1.02E-19	4.18E-28	4.05E-42	2.52E-36	5.87E-30	0.00E+00	1.48E-13	6.77E-05	3.03E-03	2.65E-20	2.29E-20	1.27E-03	1.07E-03	4.69E-14
4.93E-09	600.002	1.22E+19	0.00E+00	5.81E-03	5.73E+05	6.10E-10	2.62E-12	2.44E+05	3.88E-02	1.52E+05	3.15E-02	3.05E+04	4.47E-03	6.95E-06	1.99E-03	1.72E-02	1.91E-03	2.76E-03	9.68E-04	0.00E+00	4.28E-05	1.50E-07	2.17E-15	7.47E-16	1.04E-27	3.81E-16	2.95E-26	2.56E-26	9.15E-24	9.12E-29	4.95E-25	1.05E-02	3.66E-26	1.75E-12	8.25E-11	1.05E-19	4.61E-28	4.47E-42	2.69E-36	6.27E-30	0.00E+00	1.58E-13	6.99E-05	3.13E-03	2.74E-20	2.36E-20	1.31E-03	1.11E-03	5.01E-14
4.94E-09	600.002	1.22E+19	0.00E+00	6.00E-03	5.73E+05	6.10E-10	2.80E-12	2.44E+05	4.01E-02	1.52E+05	3.25E-02	3.05E+04	4.62E-03	7.19E-06	2.06E-03	1.77E-02	1.98E-03	2.85E-03	1.00E-03	0.00E+00	4.42E-05	1.55E-07	2.32E-15	7.97E-16	1.11E-27	4.06E-16	3.25E-26	2.73E-26	9.77E-24	1.01E-28	5.13E-25	1.09E-02	4.03E-26	1.81E-12	8.52E-11	1.09E-19	5.08E-28	4.94E-42	2.88E-36	6.69E-30	0.00E+00	1.69E-13	7.23E-05	3.23E-03	2.83E-20	2.44E-20	1.36E-03	1.15E-03	5.35E-14
4.95E-09	600.002	1.22E+19	0.00E+00	6.20E-03	5.73E+05	6.10E-10	2.98E-12	2.44E+05	4.14E-02	1.52E+05	3.36E-02	3.05E+04	4.78E-03	7.42E-06	2.13E-03	1.83E-02	2.04E-03	2.94E-03	1.03E-03	0.00E+00	4.57E-05	1.60E-07	2.47E-15	8.51E-16	1.18E-27	4.34E-16	3.59E-26	2.91E-26	1.04E-23	1.11E-28	5.32E-25	1.12E-02	4.45E-26	1.87E-12	8.80E-11	1.12E-19	5.61E-28	5.46E-42	3.08E-36	7.15E-30	0.00E+00	1.80E-13	7.47E-05	3.34E-03	2.92E-20	2.52E-20	1.40E-03	1.18E-03	5.71E-14
4.96E-09	600.002	1.22E+19	0.00E+00	6.40E-03	5.73E+05	6.10E-10	3.19E-12	2.44E+05	4.28E-02	1.52E+05	3.47E-02	3.05E+04	4.93E-03	7.67E-06	2.20E-03	1.89E-02	2.11E-03	3.04E-03	1.07E-03	0.00E+00	4.72E-05	1.66E-07	2.64E-15	9.09E-16	1.26E-27	4.63E-16	3.96E-26	3.11E-26	1.11E-23	1.22E-28	5.52E-25	1.16E-02	4.91E-26	1.93E-12	9.09E-11	1.16E-19	6.18E-28	6.03E-42	3.30E-36	7.64E-30	0.00E+00	1.93E-13	7.71E-05	3.45E-03	3.02E-20	2.61E-20	1.45E-03	1.22E-03	6.09E-14
4.97E-09	600.002	1.22E+19	0.00E+00	6.62E-03	5.73E+05	6.10E-10	3.40E-12	2.44E+05	4.42E-02	1.52E+05	3.59E-02	3.05E+04	5.10E-03	7.92E-06	2.27E-03	1.95E-02	2.18E-03	3.14E-03	1.10E-03	0.00E+00	4.88E-05	1.71E-07	2.82E-15	9.70E-16	1.35E-27	4.94E-16	4.36E-26	3.32E-26	1.19E-23	1.35E-28	5.72E-25	1.20E-02	5.41E-26	1.99E-12	9.40E-11	1.20E-19	6.82E-28	6.66E-42	3.53E-36	8.16E-30	0.00E+00	2.06E-13	7.97E-05	3.56E-03	3.12E-20	2.69E-20	1.49E-03	1.26E-03	6.50E-14
4.98E-09	600.002	1.22E+19	0.00E+00	6.84E-03	5.73E+05	6.10E-10	3.63E-12	2.44E+05	4.57E-02	1.52E+05	3.71E-02	3.05E+04	5.27E-03	8.19E-06	2.35E-03	2.02E-02	2.25E-03	3.25E-03	1.14E-03	0.00E+00	5.04E-05	1.77E-07	3.01E-15	1.04E-15	1.44E-27	5.27E-16	4.81E-26	3.54E-26	1.27E-23	1.49E-28	5.93E-25	1.24E-02	5.97E-26	2.06E-12	9.71E-11	1.24E-19	7.52E-28	7.36E-42	3.77E-36	8.71E-30	0.00E+00	2.20E-13	8.23E-05	3.68E-03	3.22E-20	2.78E-20	1.54E-03	1.30E-03	6.94E-14
4.99E-09	600.002	1.22E+19	0.00E+00	7.06E-03	5.73E+05	6.10E-10	3.88E-12	2.44E+05	4.72E-02	1.52E+05	3.83E-02	3.05E+04	5.44E-03	8.46E-06	2.43E-03	2.09E-02	2.33E-03	3.35E-03	1.18E-03	0.00E+00	5.20E-05	1.83E-07	3.21E-15	1.11E-15	1.54E-27	5.63E-16	5.31E-26	3.78E-26	1.35E-23	1.64E-28	6.16E-25	1.28E-02	6.58E-26	2.13E-12	1.00E-10	1.29E-19	8.30E-28	8.13E-42	4.04E-36	9.31E-30	0.00E+00	2.34E-13	8.51E-05	3.80E-03	3.33E-20	2.88E-20	1.60E-03	1.35E-03	7.41E-14
5.00E-09	600.002	1.22E+19	0.00E+00	7.30E-03	5.73E+05	6.10E-10	4.14E-12	2.44E+05	4.88E-02	1.52E+05	3.96E-02	3.05E+04	5.62E-03	8.74E-06	2.51E-03	2.16E-02	2.40E-03	3.47E-03	1.22E-03	0.00E+00	5.38E-05	1.89E-07	3.43E-15	1.18E-15	1.64E-27	6.01E-16	5.86E-26	4.04E-26	1.45E-23	1.81E-28	6.39E-25	1.32E-02	7.26E-26	2.20E-12	1.04E-10	1.33E-19	9.15E-28	8.98E-42	4.32E-36	9.94E-30	0.00E+00	2.50E-13	8.79E-05	3.93E-03	3.44E-20	2.97E-20	1.65E-03	1.39E-03	7.91E-14
5.01E-09	600.003	1.22E+19	0.00E+00	7.54E-03	5.73E+05	6.10E-10	4.42E-12	2.44E+05	5.04E-02	1.52E+05	4.09E-02	3.05E+04	5.81E-03	9.03E-06	2.59E-03	2.23E-02	2.48E-03	3.58E-03	1.26E-03	0.00E+00	5.56E-05	1.95E-07	3.66E-15	1.26E-15	1.75E-27	6.42E-16	6.46E-26	4.31E-26	1.54E-23	2.00E-28	6.63E-25	1.36E-02	8.01E-26	2.27E-12	1.07E-10	1.38E-19	1.01E-27	9.92E-42	4.62E-36	1.06E-29	0.00E+00	2.67E-13	9.08E-05	4.06E-03	3.55E-20	3.07E-20	1.70E-03	1.44E-03	8.45E-14
5.02E-09	600.003	1.22E+19	0.00E+00	7.79E-03	5.73E+05	6.10E-10	4.71E-12	2.44E+05	5.21E-02	1.52E+05	4.23E-02	3.05E+04	6.00E-03	9.33E-06	2.68E-03	2.30E-02	2.57E-03	3.70E-03	1.30E-03	0.00E+00	5.74E-05	2.02E-07	3.91E-15	1.34E-15	1.87E-27	6.85E-16	7.12E-26	4.60E-26	1.65E-23	2.20E-28	6.88E-25	1.41E-02	8.83E-26	2.35E-12	1.11E-10	1.42E-19	1.11E-27	1.10E-41	4.94E-36	1.13E-29	0.00E+00	2.85E-13	9.38E-05	4.19E-03	3.67E-20	3.17E-20	1.76E-03	1.49E-03	9.02E-14
5.03E-09	600.003	1.22E+19	0.00E+00	8.05E-03	5.73E+05	6.10E-10	5.03E-12	2.44E+05	5.38E-02	1.52E+05	4.37E-02	3.05E+04	6.20E-03	9.64E-06	2.76E-03	2.38E-02	2.65E-03	3.82E-03	1.34E-03	0.00E+00	5.93E-05	2.08E-07	4.17E-15	1.44E-15	1.99E-27	7.31E-16	7.86E-26	4.91E-26	1.76E-23	2.43E-28	7.14E-25	1.46E-02	9.74E-26	2.43E-12	1.14E-10	1.47E-19	1.23E-27	1.21E-41	5.29E-36	1.21E-29	0.00E+00	3.04E-13	9.69E-05	4.33E-03	3.79E-20	3.28E-20	1.82E-03	1.54E-03	9.62E-14
5.04E-09	600.003	1.22E+19	0.00E+00	8.32E-03	5.73E+05	6.10E-10	5.37E-12	2.44E+05	5.56E-02	1.52E+05	4.51E-02	3.05E+04	6.41E-03	9.96E-06	2.86E-03	2.46E-02	2.74E-03	3.95E-03	1.39E-03	0.00E+00	6.13E-05	2.15E-07	4.45E-15	1.53E-15	2.13E-27	7.80E-16	8.66E-26	5.24E-26	1.88E-23	2.68E-28	7.41E-25	1.50E-02	1.07E-25	2.51E-12	1.18E-10	1.52E-19	1.35E-27	1.34E-41	5.66E-36	1.29E-29	0.00E+00	3.25E-13	1.00E-04	4.48E-03	3.92E-20	3.39E-20	1.88E-03	1.59E-03	1.03E-13
5.05E-09	600.003	1.22E+19	0.00E+00	8.59E-03	5.73E+05	6.10E-10	5.73E-12	2.44E+05	5.74E-02	1.52E+05	4.66E-02	3.05E+04	6.62E-03	1.03E-05	2.95E-03	2.54E-02	2.83E-03	4.08E-03	1.43E-03	0.00E+00	6.33E-05	2.22E-07	4.75E-15	1.64E-15	2.27E-27	8.33E-16	9.56E-26	5.59E-26	2.00E-23	2.95E-28	7.69E-25	1.55E-02	1.18E-25	2.59E-12	1.22E-10	1.57E-19	1.49E-27	1.48E-41	6.06E-36	1.38E-29	0.00E+00	3.47E-13	1.03E-04	4.62E-03	4.05E-20	3.50E-20	1.94E-03	1.64E-03	1.10E-13
5.06E-09	600.003	1.22E+19	0.00E+00	8.88E-03	5.73E+05	6.10E-10	6.12E-12	2.44E+05	5.93E-02	1.52E+05	4.81E-02	3.05E+04	6.84E-03	1.06E-05	3.05E-03	2.62E-02	2.92E-03	4.22E-03	1.48E-03	0.00E+00	6.54E-05	2.30E-07	5.07E-15	1.75E-15	2.43E-27	8.89E-16	1.05E-25	5.97E-26	2.14E-23	3.26E-28	7.99E-25	1.61E-02	1.31E-25	2.67E-12	1.26E-10	1.63E-19	1.65E-27	1.63E-41	6.49E-36	1.48E-29	0.00E+00	3.70E-13	1.07E-04	4.78E-03	4.18E-20	3.61E-20	2.01E-03	1.69E-03	1.17E-13
5.07E-09	600.003	1.22E+19	0.00E+00	9.17E-03	5.73E+05	6.10E-10	6.53E-12	2.44E+05	6.13E-02	1.52E+05	4.97E-02	3.05E+04	7.07E-03	1.10E-05	3.15E-03	2.71E-02	3.02E-03	4.36E-03	1.53E-03	0.00E+00	6.76E-05	2.37E-07	5.41E-15	1.86E-15	2.59E-27	9.49E-16	1.16E-25	6.37E-26	2.28E-23	3.59E-28	8.29E-25	1.66E-02	1.44E-25	2.76E-12	1.30E-10	1.69E-19	1.82E-27	1.81E-41	6.94E-36	1.58E-29	0.00E+00	3.95E-13	1.10E-04	4.94E-03	4.32E-20	3.73E-20	2.07E-03	1.75E-03	1.25E-13
5.08E-09	600.003	1.22E+19	0.00E+00	9.48E-03	5.73E+05	6.10E-10	6.98E-12	2.44E+05	6.33E-02	1.52E+05	5.14E-02	3.05E+04	7.30E-03	1.13E-05	3.26E-03	2.80E-02	3.12E-03	4.50E-03	1.58E-03	0.00E+00	6.98E-05	2.45E-07	5.78E-15	1.99E-15	2.76E-27	1.01E-15	1.28E-25	6.80E-26	2.44E-23	3.96E-28	8.61E-25	1.71E-02	1.59E-25	2.86E-12	1.35E-10	1.74E-19	2.00E-27	2.00E-41	7.43E-36	1.69E-29	0.00E+00	4.22E-13	1.14E-04	5.10E-03	4.47E-20	3.86E-20	2.14E-03	1.81E-03	1.33E-13
5.09E-09	600.003	1.22E+19	0.00E+00	9.79E-03	5.73E+05	6.10E-10	7.45E-12	2.44E+05	6.54E-02	1.52E+05	5.31E-02	3.05E+04	7.54E-03	1.17E-05	3.36E-03	2.89E-02	3.23E-03	4.65E-03	1.63E-03	0.00E+00	7.21E-05	2.53E-07	6.17E-15	2.12E-15	2.95E-27	1.08E-15	1.41E-25	7.26E-26	2.60E-23	4.37E-28	8.95E-25	1.77E-02	1.75E-25	2.95E-12	1.39E-10	1.80E-19	2.21E-27	2.21E-41	7.96E-36	1.80E-29	0.00E+00	4.50E-13	1.18E-04	5.27E-03	4.61E-20	3.99E-20	2.21E-03	1.87E-03	1.42E-13
5.10E-09	600.003	1.22E+19	0.00E+00	1.01E-02	5.73E+05	6.10E-10	7.95E-12	2.44E+05	6.76E-02	1.52E+05	5.49E-02	3.05E+04	7.79E-03	1.21E-05	3.47E-03	2.99E-02	3.33E-03	4.80E-03	1.69E-03	0.00E+00	7.45E-05	2.62E-07	6.58E-15	2.27E-15	3.15E-27	1.15E-15	1.56E-25	7.75E-26	2.78E-23	4.82E-28	9.30E-25	1.83E-02	1.93E-25	3.05E-12	1.44E-10	1.87E-19	2.44E-27	2.44E-41	8.52E-36	1.93E-29	0.00E+00	4.81E-13	1.22E-04	5.44E-03	4.77E-20	4.12E-20	2.28E-03	1.93E-03	1.52E-13
5.11E-09	600.004	1.22E+19	0.00E+00	1.05E-02	5.73E+05	6.10E-10	8.48E-12	2.44E+05	6.98E-02	1.52E+05	5.67E-02	3.05E+04	8.05E-03	1.25E-05	3.59E-03	3.09E-02	3.44E-03	4.96E-03	1.74E-03	0.00E+00	7.70E-05	2.70E-07	7.03E-15	2.42E-15	3.36E-27	1.23E-15	1.72E-25	8.28E-26	2.96E-23	5.32E-28	9.66E-25	1.89E-02	2.13E-25	3.15E-12	1.48E-10	1.93E-19	2.69E-27	2.70E-41	9.12E-36	2.06E-29	0.00E+00	5.13E-13	1.26E-04	5.63E-03	4.93E-20	4.25E-20	2.36E-03	1.99E-03	1.62E-13
5.12E-09	600.004	1.22E+19	0.00E+00	1.08E-02	5.73E+05	6.10E-10	9.06E-12	2.44E+05	7.22E-02	1.52E+05	5.86E-02	3.05E+04	8.32E-03	1.29E-05	3.71E-03	3.19E-02	3.56E-03	5.13E-03	1.80E-03	0.00E+00	7.96E-05	2.79E-07	7.50E-15	2.58E-15	3.59E-27	1.32E-15	1.90E-25	8.83E-26	3.16E-23	5.87E-28	1.00E-24	1.95E-02	2.35E-25	3.25E-12	1.53E-10	2.00E-19	2.96E-27	2.98E-41	9.77E-36	2.20E-29	0.00E+00	5.48E-13	1.30E-04	5.81E-03	5.09E-20	4.40E-20	2.44E-03	2.06E-03	1.73E-13
5.13E-09	600.004	1.22E+19	0.00E+00	1.12E-02	5.73E+05	6.10E-10	9.67E-12	2.44E+05	7.46E-02	1.52E+05	6.05E-02	3.05E+04	8.60E-03	1.34E-05	3.83E-03	3.30E-02	3.68E-03	5.30E-03	1.86E-03	0.00E+00	8.22E-05	2.89E-07	8.01E-15	2.76E-15	3.83E-27	1.40E-15	2.09E-25	9.43E-26	3.38E-23	6.47E-28	1.04E-24	2.02E-02	2.59E-25	3.36E-12	1.58E-10	2.07E-19	3.27E-27	3.30E-41	1.05E-35	2.35E-29	0.00E+00	5.85E-13	1.34E-04	6.01E-03	5.26E-20	4.54E-20	2.52E-03	2.13E-03	1.85E-13
5.14E-09	600.004	1.22E+19	0.00E+00	1.15E-02	5.73E+05	6.10E-10	1.03E-11	2.44E+05	7.70E-02	1.52E+05	6.25E-02	3.05E+04	8.88E-03	1.38E-05	3.96E-03	3.40E-02	3.80E-03	5.47E-03	1.92E-03	0.00E+00	8.49E-05	2.98E-07	8.55E-15	2.94E-15	4.09E-27	1.50E-15	2.31E-25	1.01E-25	3.61E-23	7.13E-28	1.09E-24	2.09E-02	2.86E-25	3.47E-12	1.64E-10	2.14E-19	3.60E-27	3.65E-41	1.12E-35	2.51E-29	0.00E+00	6.24E-13	1.39E-04	6.20E-03	5.43E-20	4.69E-20	2.60E-03	2.20E-03	1.97E-13
5.15E-09	600.004	1.22E+19	0.00E+00	1.19E-02	5.73E+05	6.10E-10	1.10E-11	2.44E+05	7.96E-02	1.52E+05	6.46E-02	3.05E+04	9.18E-03	1.43E-05	4.09E-03	3.52E-02	3.92E-03	5.66E-03	1.98E-03	0.00E+00	8.77E-05	3.08E-07	9.13E-15	3.14E-15	4.37E-27	1.60E-15	2.54E-25	1.07E-25	3.85E-23	7.87E-28	1.13E-24	2.16E-02	3.16E-25	3.59E-12	1.69E-10	2.22E-19	3.98E-27	4.03E-41	1.20E-35	2.68E-29	0.00E+00	6.66E-13	1.43E-04	6.41E-03	5.61E-20	4.85E-20	2.69E-03	2.27E-03	2.11E-13
5.16E-09	600.004	1.22E+19	0.00E+00	1.23E-02	5.73E+05	6.10E-10	1.18E-11	2.44E+05	8.22E-02	1.52E+05	6.67E-02	3.05E+04	9.48E-03	1.47E-05	4.23E-03	3.63E-02	4.05E-03	5.84E-03	2.05E-03	0.00E+00	9.07E-05	3.18E-07	9.74E-15	3.35E-15	4.66E-27	1.71E-15	2.81E-25	1.15E-25	4.11E-23	8.68E-28	1.17E-24	2.23E-02	3.48E-25	3.71E-12	1.75E-10	2.29E-19	4.38E-27	4.46E-41	1.29E-35	2.87E-29	0.00E+00	7.11E-13	1.48E-04	6.62E-03	5.80E-20	5.01E-20	2.78E-03	2.35E-03	2.25E-13
5.17E-09	600.004	1.22E+19	0.00E+00	1.27E-02	5.73E+05	6.10E-10	1.26E-11	2.44E+05	8.50E-02	1.52E+05	6.90E-02	3.05E+04	9.79E-03	1.52E-05	4.37E-03	3.76E-02	4.19E-03	6.04E-03	2.12E-03	0.00E+00	9.37E-05	3.29E-07	1.04E-14	3.58E-15	4.97E-27	1.82E-15	3.10E-25	1.22E-25	4.39E-23	9.57E-28	1.22E-24	2.30E-02	3.84E-25	3.83E-12	1.81E-10	2.37E-19	4.84E-27	4.93E-41	1.38E-35	3.07E-29	0.00E+00	7.59E-13	1.53E-04	6.84E-03	5.99E-20	5.18E-20	2.87E-03	2.43E-03	2.40E-13
5.18E-09	600.004	1.22E+19	0.00E+00	1.31E-02	5.73E+05	6.10E-10	1.34E-11	2.44E+05	8.78E-02	1.52E+05	7.12E-02	3.05E+04	1.01E-02	1.57E-05	4.51E-03	3.88E-02	4.33E-03	6.24E-03	2.19E-03	0.00E+00	9.68E-05	3.40E-07	1.11E-14	3.82E-15	5.31E-27	1.95E-15	3.41E-25	1.31E-25	4.68E-23	1.06E-27	1.27E-24	2.38E-02	4.23E-25	3.96E-12	1.87E-10	2.46E-19	5.33E-27	5.46E-41	1.48E-35	3.28E-29	0.00E+00	8.10E-13	1.58E-04	7.07E-03	6.19E-20	5.35E-20	2.97E-03	2.51E-03	2.56E-13
5.19E-09	600.005	1.22E+19	0.00E+00	1.36E-02	5.73E+05	6.10E-10	1.43E-11	2.44E+05	9.07E-02	1.52E+05	7.36E-02	3.05E+04	1.05E-02	1.63E-05	4.66E-03	4.01E-02	4.47E-03	6.45E-03	2.26E-03	0.00E+00	1.00E-04	3.51E-07	1.19E-14	4.08E-15	5.67E-27	2.08E-15	3.77E-25	1.40E-25	5.00E-23	1.16E-27	1.32E-24	2.46E-02	4.67E-25	4.09E-12	1.93E-10	2.54E-19	5.88E-27	6.04E-41	1.58E-35	3.50E-29	0.00E+00	8.65E-13	1.63E-04	7.30E-03	6.40E-20	5.52E-20	3.07E-03	2.59E-03	2.74E-13
5.20E-09	600.005	1.22E+19	0.00E+00	1.40E-02	5.73E+05	6.10E-10	1.53E-11	2.44E+05	9.37E-02	1.52E+05	7.61E-02	3.05E+04	1.08E-02	1.68E-05	4.82E-03	4.14E-02	4.62E-03	6.66E-03	2.34E-03	0.00E+00	1.03E-04	3.63E-07	1.27E-14	4.36E-15	6.05E-27	2.22E-15	4.15E-25	1.49E-25	5.34E-23	1.28E-27	1.38E-24	2.54E-02	5.15E-25	4.22E-12	1.99E-10	2.63E-19	6.49E-27	6.68E-41	1.70E-35	3.74E-29	0.00E+00	9.23E-13	1.69E-04	7.55E-03	6.61E-20	5.71E-20	3.17E-03	2.68E-03	2.92E-13
5.21E-09	600.005	1.22E+19	0.00E+00	1.45E-02	5.73E+05	6.10E-10	1.63E-11	2.44E+05	9.68E-02	1.52E+05	7.86E-02	3.05E+04	1.12E-02	1.73E-05	4.98E-03	4.28E-02	4.77E-03	6.88E-03	2.41E-03	0.00E+00	1.07E-04	3.75E-07	1.35E-14	4.65E-15	6.46E-27	2.37E-15	4.58E-25	1.59E-25	5.70E-23	1.42E-27	1.43E-24	2.62E-02	5.68E-25	4.36E-12	2.06E-10	2.73E-19	7.15E-27	7.39E-41	1.82E-35	4.00E-29	0.00E+00	9.86E-13	1.74E-04	7.80E-03	6.83E-20	5.90E-20	3.27E-03	2.77E-03	3.12E-13
5.22E-09	600.005	1.22E+19	0.00E+00	1.50E-02	5.73E+05	6.10E-10	1.74E-11	2.44E+05	1.00E-01	1.52E+05	8.12E-02	3.05E+04	1.15E-02	1.79E-05	5.14E-03	4.42E-02	4.93E-03	7.11E-03	2.49E-03	0.00E+00	1.10E-04	3.87E-07	1.44E-14	4.96E-15	6.90E-27	2.53E-15	5.05E-25	1.70E-25	6.08E-23	1.56E-27	1.49E-24	2.71E-02	6.26E-25	4.51E-12	2.13E-10	2.82E-19	7.89E-27	8.18E-41	1.95E-35	4.28E-29	0.00E+00	1.05E-12	1.80E-04	8.06E-03	7.05E-20	6.09E-20	3.38E-03	2.86E-03	3.33E-13
5.23E-09	600.005	1.22E+19	0.00E+00	1.55E-02	5.73E+05	6.10E-10	1.86E-11	2.44E+05	1.03E-01	1.52E+05	8.39E-02	3.05E+04	1.19E-02	1.85E-05	5.31E-03	4.57E-02	5.10E-03	7.34E-03	2.58E-03	0.00E+00	1.14E-04	4.00E-07	1.54E-14	5.30E-15	7.36E-27	2.70E-15	5.57E-25	1.81E-25	6.49E-23	1.72E-27	1.55E-24	2.80E-02	6.91E-25	4.66E-12	2.20E-10	2.92E-19	8.70E-27	9.05E-41	2.09E-35	4.57E-29	0.00E+00	1.12E-12	1.86E-04	8.32E-03	7.29E-20	6.30E-20	3.49E-03	2.95E-03	3.55E-13
5.24E-09	600.005	1.22E+19	0.00E+00	1.60E-02	5.73E+05	6.10E-10	1.98E-11	2.44E+05	1.07E-01	1.52E+05	8.67E-02	3.05E+04	1.23E-02	1.91E-05	5.49E-03	4.72E-02	5.26E-03	7.59E-03	2.66E-03	0.00E+00	1.18E-04	4.13E-07	1.64E-14	5.66E-15	7.86E-27	2.88E-15	6.15E-25	1.93E-25	6.93E-23	1.90E-27	1.62E-24	2.89E-02	7.62E-25	4.81E-12	2.27E-10	3.03E-19	9.60E-27	1.00E-40	2.24E-35	4.89E-29	0.00E+00	1.20E-12	1.92E-04	8.60E-03	7.53E-20	6.50E-20	3.61E-03	3.05E-03	3.79E-13
5.25E-09	600.006	1.22E+19	0.00E+00	1.65E-02	5.73E+05	6.10E-10	2.12E-11	2.44E+05	1.10E-01	1.52E+05	8.95E-02	3.05E+04	1.27E-02	1.98E-05	5.67E-03	4.88E-02	5.44E-03	7.84E-03	2.75E-03	0.00E+00	1.22E-04	4.27E-07	1.75E-14	6.04E-15	8.39E-27	3.08E-15	6.78E-25	2.06E-25	7.40E-23	2.10E-27	1.69E-24	2.99E-02	8.40E-25	4.97E-12	2.34E-10	3.13E-19	1.06E-26	1.11E-40	2.41E-35	5.23E-29	0.00E+00	1.28E-12	1.99E-04	8.89E-03	7.78E-20	6.72E-20	3.73E-03	3.15E-03	4.05E-13
5.26E-09	600.006	1.22E+19	0.00E+00	1.71E-02	5.73E+05	6.10E-10	2.26E-11	2.44E+05	1.14E-01	1.52E+05	9.25E-02	3.05E+04	1.31E-02	2.04E-05	5.86E-03	5.04E-02	5.62E-03	8.10E-03	2.84E-03	0.00E+00	1.26E-04	4.41E-07	1.87E-14	6.44E-15	8.95E-27	3.28E-15	7.48E-25	2.20E-25	7.90E-23	2.31E-27	1.76E-24	3.09E-02	9.27E-25	5.14E-12	2.42E-10	3.25E-19	1.17E-26	1.23E-40	2.58E-35	5.59E-29	0.00E+00	1.37E-12	2.05E-04	9.18E-03	8.04E-20	6.94E-20	3.85E-03	3.26E-03	4.32E-13
5.27E-09	600.006	1.22E+19	0.00E+00	1.76E-02	5.73E+05	6.10E-10	2.41E-11	2.44E+05	1.18E-01	1.52E+05	9.56E-02	3.05E+04	1.36E-02	2.11E-05	6.05E-03	5.21E-02	5.81E-03	8.37E-03	2.94E-03	0.00E+00	1.30E-04	4.56E-07	2.00E-14	6.88E-15	9.56E-27	3.50E-15	8.24E-25	2.35E-25	8.43E-23	2.55E-27	1.83E-24	3.19E-02	1.02E-24	5.31E-12	2.50E-10	3.36E-19	1.29E-26	1.36E-40	2.77E-35	5.98E-29	0.00E+00	1.46E-12	2.12E-04	9.49E-03	8.30E-20	7.17E-20	3.98E-03	3.36E-03	4.61E-13
5.28E-09	600.006	1.22E+19	0.00E+00	1.82E-02	5.73E+05	6.10E-10	2.57E-11	2.44E+05	1.22E-01	1.52E+05	9.88E-02	3.05E+04	1.40E-02	2.18E-05	6.25E-03	5.38E-02	6.00E-03	8.65E-03	3.03E-03	0.00E+00	1.34E-04	4.71E-07	2.13E-14	7.34E-15	1.02E-26	3.74E-15	9.09E-25	2.51E-25	9.00E-23	2.81E-27	1.91E-24	3.29E-02	1.13E-24	5.49E-12	2.59E-10	3.48E-19	1.42E-26	1.51E-40	2.97E-35	6.39E-29	0.00E+00	1.56E-12	2.19E-04	9.80E-03	8.58E-20	7.41E-20	4.11E-03	3.48E-03	4.92E-13
5.29E-09	600.006	1.22E+19	0.00E+00	1.88E-02	5.73E+05	6.10E-10	2.75E-11	2.44E+05	1.26E-01	1.52E+05	1.02E-01	3.05E+04	1.45E-02	2.25E-05	6.46E-03	5.56E-02	6.20E-03	8.93E-03	3.13E-03	0.00E+00	1.39E-04	4.87E-07	2.28E-14	7.84E-15	1.09E-26	3.99E-15	1.00E-24	2.68E-25	9.60E-23	3.10E-27	1.99E-24	3.40E-02	1.24E-24	5.67E-12	2.67E-10	3.61E-19	1.57E-26	1.67E-40	3.19E-35	6.83E-29	0.00E+00	1.66E-12	2.27E-04	1.01E-02	8.86E-20	7.66E-20	4.25E-03	3.59E-03	5.26E-13
5.30E-09	600.007	1.22E+19	0.00E+00	1.94E-02	5.73E+05	6.10E-10	2.93E-11	2.44E+05	1.30E-01	1.52E+05	1.05E-01	3.05E+04	1.50E-02	2.33E-05	6.68E-03	5.74E-02	6.40E-03	9.23E-03	3.24E-03	0.00E+00	1.43E-04	5.03E-07	2.43E-14	8.37E-15	1.16E-26	4.26E-15	1.11E-24	2.86E-25	1.03E-22	3.42E-27	2.08E-24	3.52E-02	1.37E-24	5.86E-12	2.76E-10	3.74E-19	1.73E-26	1.85E-40	3.42E-35	7.31E-29	0.00E+00	1.77E-12	2.34E-04	1.05E-02	9.16E-20	7.91E-20	4.39E-03	3.71E-03	5.61E-13
5.31E-09	600.007	1.22E+19	0.00E+00	2.01E-02	5.73E+05	6.10E-10	3.13E-11	2.44E+05	1.34E-01	1.52E+05	1.09E-01	3.05E+04	1.55E-02	2.40E-05	6.90E-03	5.93E-02	6.62E-03	9.54E-03	3.35E-03	0.00E+00	1.48E-04	5.20E-07	2.59E-14	8.93E-15	1.24E-26	4.55E-15	1.22E-24	3.05E-25	1.09E-22	3.77E-27	2.17E-24	3.63E-02	1.51E-24	6.05E-12	2.85E-10	3.87E-19	1.91E-26	2.05E-40	3.67E-35	7.82E-29	0.00E+00	1.89E-12	2.42E-04	1.08E-02	9.46E-20	8.17E-20	4.54E-03	3.83E-03	5.99E-13
5.32E-09	600.007	1.22E+19	0.00E+00	2.07E-02	5.73E+05	6.10E-10	3.34E-11	2.44E+05	1.39E-01	1.52E+05	1.13E-01	3.05E+04	1.60E-02	2.48E-05	7.13E-03	6.13E-02	6.84E-03	9.85E-03	3.46E-03	0.00E+00	1.53E-04	5.37E-07	2.77E-14	9.53E-15	1.33E-26	4.86E-15	1.35E-24	3.26E-25	1.17E-22	4.16E-27	2.26E-24	3.75E-02	1.67E-24	6.25E-12	2.95E-10	4.01E-19	2.10E-26	2.27E-40	3.94E-35	8.36E-29	0.00E+00	2.02E-12	2.50E-04	1.12E-02	9.78E-20	8.45E-20	4.69E-03	3.96E-03	6.39E-13
5.33E-09	600.007	1.22E+19	0.00E+00	2.14E-02	5.73E+05	6.10E-10	3.57E-11	2.44E+05	1.43E-01	1.52E+05	1.16E-01	3.05E+04	1.65E-02	2.57E-05	7.36E-03	6.33E-02	7.06E-03	1.02E-02	3.57E-03	0.00E+00	1.58E-04	5.55E-07	2.96E-14	1.02E-14	1.41E-26	5.18E-15	1.48E-24	3.48E-25	1.25E-22	4.59E-27	2.36E-24	3.88E-02	1.84E-24	6.46E-12	3.04E-10	4.16E-19	2.32E-26	2.51E-40	4.23E-35	8.94E-29	0.00E+00	2.16E-12	2.58E-04	1.15E-02	1.01E-19	8.73E-20	4.84E-03	4.09E-03	6.83E-13
5.34E-09	600.008	1.22E+19	0.00E+00	2.21E-02	5.73E+05	6.10E-10	3.81E-11	2.44E+05	1.48E-01	1.52E+05	1.20E-01	3.05E+04	1.71E-02	2.65E-05	7.61E-03	6.54E-02	7.30E-03	1.05E-02	3.69E-03	0.00E+00	1.63E-04	5.73E-07	3.16E-14	1.09E-14	1.51E-26	5.53E-15	1.64E-24	3.72E-25	1.33E-22	5.06E-27	2.47E-24	4.01E-02	2.03E-24	6.67E-12	3.15E-10	4.31E-19	2.56E-26	2.78E-40	4.55E-35	9.57E-29	0.00E+00	2.30E-12	2.67E-04	1.19E-02	1.04E-19	9.02E-20	5.00E-03	4.23E-03	7.29E-13
5.35E-09	600.008	1.22E+19	0.00E+00	2.29E-02	5.73E+05	6.10E-10	4.07E-11	2.44E+05	1.53E-01	1.52E+05	1.24E-01	3.05E+04	1.76E-02	2.74E-05	7.86E-03	6.76E-02	7.54E-03	1.09E-02	3.81E-03	0.00E+00	1.69E-04	5.92E-07	3.37E-14	1.16E-14	1.61E-26	5.91E-15	1.80E-24	3.97E-25	1.42E-22	5.58E-27	2.58E-24	4.14E-02	2.24E-24	6.89E-12	3.25E-10	4.47E-19	2.82E-26	3.08E-40	4.89E-35	1.02E-28	0.00E+00	2.46E-12	2.76E-04	1.23E-02	1.08E-19	9.32E-20	5.17E-03	4.37E-03	7.78E-13
5.36E-09	600.008	1.22E+19	0.00E+00	2.36E-02	5.73E+05	6.10E-10	4.34E-11	2.44E+05	1.58E-01	1.52E+05	1.28E-01	3.05E+04	1.82E-02	2.83E-05	8.12E-03	6.98E-02	7.79E-03	1.12E-02	3.94E-03	0.00E+00	1.74E-04	6.12E-07	3.60E-14	1.24E-14	1.72E-26	6.31E-15	1.99E-24	4.23E-25	1.52E-22	6.15E-27	2.69E-24	4.28E-02	2.47E-24	7.12E-12	3.36E-10	4.63E-19	3.11E-26	3.42E-40	5.25E-35	1.10E-28	0.00E+00	2.63E-12	2.85E-04	1.27E-02	1.11E-19	9.62E-20	5.34E-03	4.51E-03	8.30E-13
5.37E-09	600.008	1.22E+19	0.00E+00	2.44E-02	5.73E+05	6.10E-10	4.63E-11	2.44E+05	1.63E-01	1.52E+05	1.32E-01	3.05E+04	1.88E-02	2.93E-05	8.39E-03	7.21E-02	8.05E-03	1.16E-02	4.07E-03	0.00E+00	1.80E-04	6.32E-07	3.84E-14	1.32E-14	1.84E-26	6.73E-15	2.20E-24	4.52E-25	1.62E-22	6.79E-27	2.82E-24	4.42E-02	2.72E-24	7.36E-12	3.47E-10	4.80E-19	3.43E-26	3.79E-40	5.64E-35	1.17E-28	0.00E+00	2.80E-12	2.94E-04	1.31E-02	1.15E-19	9.94E-20	5.52E-03	4.66E-03	8.86E-13
5.38E-09	600.009	1.22E+19	0.00E+00	2.52E-02	5.73E+05	6.10E-10	4.95E-11	2.44E+05	1.69E-01	1.52E+05	1.37E-01	3.05E+04	1.94E-02	3.02E-05	8.67E-03	7.45E-02	8.31E-03	1.20E-02	4.21E-03	0.00E+00	1.86E-04	6.53E-07	4.10E-14	1.41E-14	1.96E-26	7.19E-15	2.42E-24	4.82E-25	1.73E-22	7.49E-27	2.94E-24	4.57E-02	3.00E-24	7.60E-12	3.58E-10	4.98E-19	3.78E-26	4.20E-40	6.06E-35	1.25E-28	0.00E+00	2.99E-12	3.04E-04	1.36E-02	1.19E-19	1.03E-19	5.70E-03	4.82E-03	9.46E-13
5.39E-09	600.009	1.22E+19	0.00E+00	2.61E-02	5.73E+05	6.10E-10	5.28E-11	2.44E+05	1.74E-01	1.52E+05	1.41E-01	3.05E+04	2.01E-02	3.12E-05	8.96E-03	7.70E-02	8.59E-03	1.24E-02	4.35E-03	0.00E+00	1.92E-04	6.75E-07	4.37E-14	1.51E-14	2.09E-26	7.67E-15	2.67E-24	5.15E-25	1.85E-22	8.26E-27	3.08E-24	4.72E-02	3.31E-24	7.86E-12	3.70E-10	5.17E-19	4.17E-26	4.66E-40	6.52E-35	1.34E-28	0.00E+00	3.19E-12	3.14E-04	1.40E-02	1.23E-19	1.06E-19	5.89E-03	4.98E-03	1.01E-12
5.40E-09	600.009	1.22E+19	0.00E+00	2.69E-02	5.73E+05	6.10E-10	5.64E-11	2.44E+05	1.80E-01	1.52E+05	1.46E-01	3.05E+04	2.08E-02	3.23E-05	9.25E-03	7.96E-02	8.88E-03	1.28E-02	4.49E-03	0.00E+00	1.98E-04	6.97E-07	4.67E-14	1.61E-14	2.23E-26	8.19E-15	2.95E-24	5.50E-25	1.97E-22	9.11E-27	3.22E-24	4.87E-02	3.65E-24	8.12E-12	3.83E-10	5.36E-19	4.60E-26	5.17E-40	7.00E-35	1.44E-28	0.00E+00	3.41E-12	3.24E-04	1.45E-02	1.27E-19	1.10E-19	6.09E-03	5.14E-03	1.08E-12
5.41E-09	600.009	1.22E+19	0.00E+00	2.78E-02	5.73E+05	6.10E-10	6.02E-11	2.44E+05	1.86E-01	1.52E+05	1.51E-01	3.05E+04	2.14E-02	3.33E-05	9.56E-03	8.22E-02	9.17E-03	1.32E-02	4.64E-03	0.00E+00	2.05E-04	7.20E-07	4.99E-14	1.72E-14	2.39E-26	8.74E-15	3.25E-24	5.87E-25	2.10E-22	1.00E-26	3.37E-24	5.04E-02	4.03E-24	8.39E-12	3.95E-10	5.56E-19	5.07E-26	5.73E-40	7.53E-35	1.54E-28	0.00E+00	3.64E-12	3.35E-04	1.50E-02	1.31E-19	1.13E-19	6.29E-03	5.31E-03	1.15E-12
5.42E-09	600.01	1.22E+19	0.00E+00	2.88E-02	5.73E+05	6.10E-10	6.42E-11	2.44E+05	1.92E-01	1.52E+05	1.56E-01	3.05E+04	2.22E-02	3.44E-05	9.88E-03	8.49E-02	9.47E-03	1.37E-02	4.79E-03	0.00E+00	2.12E-04	7.44E-07	5.32E-14	1.83E-14	2.55E-26	9.33E-15	3.58E-24	6.26E-25	2.24E-22	1.11E-26	3.53E-24	5.20E-02	4.44E-24	8.67E-12	4.08E-10	5.77E-19	5.60E-26	6.36E-40	8.10E-35	1.65E-28	0.00E+00	3.88E-12	3.46E-04	1.55E-02	1.36E-19	1.17E-19	6.50E-03	5.49E-03	1.23E-12
5.43E-09	600.01	1.22E+19	0.00E+00	2.97E-02	5.73E+05	6.10E-10	6.86E-11	2.44E+05	1.99E-01	1.52E+05	1.61E-01	3.05E+04	2.29E-02	3.56E-05	1.02E-02	8.78E-02	9.79E-03	1.41E-02	4.95E-03	0.00E+00	2.19E-04	7.69E-07	5.68E-14	1.96E-14	2.72E-26	9.96E-15	3.95E-24	6.69E-25	2.40E-22	1.22E-26	3.70E-24	5.38E-02	4.90E-24	8.95E-12	4.22E-10	5.98E-19	6.17E-26	7.06E-40	8.72E-35	1.76E-28	0.00E+00	4.15E-12	3.58E-04	1.60E-02	1.40E-19	1.21E-19	6.71E-03	5.67E-03	1.31E-12
5.44E-09	600.01	1.22E+19	0.00E+00	3.07E-02	5.73E+05	6.10E-10	7.32E-11	2.44E+05	2.05E-01	1.52E+05	1.67E-01	3.05E+04	2.36E-02	3.68E-05	1.05E-02	9.07E-02	1.01E-02	1.46E-02	5.12E-03	0.00E+00	2.26E-04	7.94E-07	6.06E-14	2.09E-14	2.90E-26	1.06E-14	4.36E-24	7.14E-25	2.56E-22	1.35E-26	3.87E-24	5.56E-02	5.40E-24	9.25E-12	4.36E-10	6.21E-19	6.81E-26	7.84E-40	9.38E-35	1.89E-28	0.00E+00	4.43E-12	3.70E-04	1.65E-02	1.45E-19	1.25E-19	6.93E-03	5.86E-03	1.40E-12
5.45E-09	600.011	1.22E+19	0.00E+00	3.17E-02	5.73E+05	6.10E-10	7.81E-11	2.44E+05	2.12E-01	1.52E+05	1.72E-01	3.05E+04	2.44E-02	3.80E-05	1.09E-02	9.37E-02	1.04E-02	1.51E-02	5.29E-03	0.00E+00	2.34E-04	8.21E-07	6.47E-14	2.23E-14	3.10E-26	1.14E-14	4.81E-24	7.62E-25	2.73E-22	1.49E-26	4.06E-24	5.74E-02	5.96E-24	9.56E-12	4.50E-10	6.44E-19	7.51E-26	8.70E-40	1.01E-34	2.02E-28	0.00E+00	4.72E-12	3.82E-04	1.71E-02	1.49E-19	1.29E-19	7.16E-03	6.05E-03	1.49E-12
5.46E-09	600.011	1.22E+19	0.00E+00	3.28E-02	5.73E+05	6.10E-10	8.34E-11	2.44E+05	2.19E-01	1.52E+05	1.78E-01	3.05E+04	2.52E-02	3.92E-05	1.13E-02	9.68E-02	1.08E-02	1.56E-02	5.46E-03	0.00E+00	2.41E-04	8.48E-07	6.91E-14	2.38E-14	3.31E-26	1.21E-14	5.30E-24	8.13E-25	2.91E-22	1.64E-26	4.25E-24	5.93E-02	6.57E-24	9.87E-12	4.65E-10	6.69E-19	8.28E-26	9.66E-40	1.09E-34	2.16E-28	0.00E+00	5.04E-12	3.95E-04	1.76E-02	1.54E-19	1.33E-19	7.40E-03	6.25E-03	1.60E-12
5.47E-09	600.012	1.22E+19	0.00E+00	3.39E-02	5.73E+05	6.10E-10	8.90E-11	2.44E+05	2.26E-01	1.52E+05	1.84E-01	3.05E+04	2.61E-02	4.05E-05	1.16E-02	1.00E-01	1.12E-02	1.61E-02	5.64E-03	0.00E+00	2.49E-04	8.76E-07	7.38E-14	2.54E-14	3.53E-26	1.29E-14	5.85E-24	8.68E-25	3.11E-22	1.81E-26	4.46E-24	6.13E-02	7.25E-24	1.02E-11	4.81E-10	6.94E-19	9.13E-26	1.07E-39	1.17E-34	2.32E-28	0.00E+00	5.38E-12	4.08E-04	1.82E-02	1.60E-19	1.38E-19	7.65E-03	6.46E-03	1.70E-12
5.48E-09	600.012	1.22E+19	0.00E+00	3.50E-02	5.73E+05	6.10E-10	9.50E-11	2.44E+05	2.34E-01	1.52E+05	1.90E-01	3.05E+04	2.69E-02	4.19E-05	1.20E-02	1.03E-01	1.15E-02	1.66E-02	5.83E-03	0.00E+00	2.58E-04	9.05E-07	7.87E-14	2.71E-14	3.77E-26	1.38E-14	6.45E-24	9.27E-25	3.32E-22	1.99E-26	4.68E-24	6.33E-02	7.99E-24	1.05E-11	4.97E-10	7.21E-19	1.01E-25	1.19E-39	1.26E-34	2.48E-28	0.00E+00	5.75E-12	4.21E-04	1.88E-02	1.65E-19	1.42E-19	7.90E-03	6.68E-03	1.82E-12
5.49E-09	600.012	1.22E+19	0.00E+00	3.61E-02	5.73E+05	6.10E-10	1.01E-10	2.44E+05	2.42E-01	1.52E+05	1.96E-01	3.05E+04	2.78E-02	4.33E-05	1.24E-02	1.07E-01	1.19E-02	1.72E-02	6.02E-03	0.00E+00	2.66E-04	9.35E-07	8.41E-14	2.89E-14	4.02E-26	1.47E-14	7.11E-24	9.89E-25	3.55E-22	2.20E-26	4.91E-24	6.54E-02	8.82E-24	1.09E-11	5.13E-10	7.49E-19	1.11E-25	1.32E-39	1.36E-34	2.66E-28	0.00E+00	6.14E-12	4.35E-04	1.95E-02	1.70E-19	1.47E-19	8.16E-03	6.90E-03	1.94E-12
5.50E-09	600.013	1.22E+19	0.00E+00	3.73E-02	5.73E+05	6.10E-10	1.08E-10	2.44E+05	2.50E-01	1.52E+05	2.03E-01	3.05E+04	2.88E-02	4.47E-05	1.28E-02	1.10E-01	1.23E-02	1.77E-02	6.22E-03	0.00E+00	2.75E-04	9.66E-07	8.97E-14	3.09E-14	4.29E-26	1.57E-14	7.84E-24	1.06E-24	3.78E-22	2.43E-26	5.15E-24	6.76E-02	9.72E-24	1.13E-11	5.30E-10	7.78E-19	1.23E-25	1.47E-39	1.46E-34	2.85E-28	0.00E+00	6.55E-12	4.50E-04	2.01E-02	1.76E-19	1.52E-19	8.43E-03	7.13E-03	2.07E-12
5.51E-09	600.013	1.22E+19	0.00E+00	3.86E-02	5.73E+05	6.10E-10	1.16E-10	2.44E+05	2.58E-01	1.52E+05	2.09E-01	3.05E+04	2.97E-02	4.62E-05	1.33E-02	1.14E-01	1.27E-02	1.83E-02	6.43E-03	0.00E+00	2.84E-04	9.98E-07	9.58E-14	3.30E-14	4.58E-26	1.68E-14	8.65E-24	1.13E-24	4.04E-22	2.67E-26	5.41E-24	6.98E-02	1.07E-23	1.16E-11	5.48E-10	8.08E-19	1.35E-25	1.63E-39	1.58E-34	3.05E-28	0.00E+00	6.99E-12	4.65E-04	2.08E-02	1.82E-19	1.57E-19	8.71E-03	7.36E-03	2.21E-12
5.52E-09	600.014	1.22E+19	0.00E+00	3.99E-02	5.73E+05	6.10E-10	1.23E-10	2.44E+05	2.66E-01	1.52E+05	2.16E-01	3.05E+04	3.07E-02	4.77E-05	1.37E-02	1.18E-01	1.31E-02	1.89E-02	6.64E-03	0.00E+00	2.94E-04	1.03E-06	1.02E-13	3.52E-14	4.89E-26	1.79E-14	9.54E-24	1.20E-24	4.31E-22	2.95E-26	5.69E-24	7.21E-02	1.18E-23	1.20E-11	5.66E-10	8.40E-19	1.49E-25	1.82E-39	1.70E-34	3.27E-28	0.00E+00	7.46E-12	4.80E-04	2.15E-02	1.88E-19	1.62E-19	9.00E-03	7.61E-03	2.36E-12
5.53E-09	600.014	1.22E+19	0.00E+00	4.12E-02	5.73E+05	6.10E-10	1.32E-10	2.44E+05	2.75E-01	1.52E+05	2.23E-01	3.05E+04	3.17E-02	4.93E-05	1.41E-02	1.22E-01	1.36E-02	1.96E-02	6.86E-03	0.00E+00	3.03E-04	1.07E-06	1.09E-13	3.76E-14	5.22E-26	1.91E-14	1.05E-23	1.28E-24	4.60E-22	3.25E-26	5.98E-24	7.45E-02	1.30E-23	1.24E-11	5.85E-10	8.73E-19	1.64E-25	2.02E-39	1.83E-34	3.50E-28	0.00E+00	7.97E-12	4.96E-04	2.22E-02	1.94E-19	1.68E-19	9.30E-03	7.86E-03	2.52E-12
5.54E-09	600.014	1.22E+19	0.00E+00	4.25E-02	5.73E+05	6.10E-10	1.41E-10	2.44E+05	2.84E-01	1.52E+05	2.31E-01	3.05E+04	3.28E-02	5.10E-05	1.46E-02	1.26E-01	1.40E-02	2.02E-02	7.09E-03	0.00E+00	3.14E-04	1.10E-06	1.17E-13	4.01E-14	5.58E-26	2.04E-14	1.16E-23	1.37E-24	4.91E-22	3.59E-26	6.28E-24	7.70E-02	1.44E-23	1.28E-11	6.04E-10	9.07E-19	1.81E-25	2.24E-39	1.97E-34	3.76E-28	0.00E+00	8.50E-12	5.12E-04	2.29E-02	2.01E-19	1.73E-19	9.61E-03	8.12E-03	2.69E-12
5.55E-09	600.015	1.22E+19	0.00E+00	4.40E-02	5.73E+05	6.10E-10	1.50E-10	2.44E+05	2.94E-01	1.52E+05	2.38E-01	3.05E+04	3.39E-02	5.26E-05	1.51E-02	1.30E-01	1.45E-02	2.09E-02	7.33E-03	0.00E+00	3.24E-04	1.14E-06	1.24E-13	4.28E-14	5.95E-26	2.18E-14	1.28E-23	1.46E-24	5.25E-22	3.96E-26	6.61E-24	7.96E-02	1.59E-23	1.32E-11	6.24E-10	9.43E-19	2.00E-25	2.50E-39	2.13E-34	4.03E-28	0.00E+00	9.08E-12	5.29E-04	2.37E-02	2.07E-19	1.79E-19	9.93E-03	8.39E-03	2.87E-12
5.56E-09	600.015	1.22E+19	0.00E+00	4.54E-02	5.73E+05	6.10E-10	1.60E-10	2.44E+05	3.04E-01	1.52E+05	2.46E-01	3.05E+04	3.50E-02	5.44E-05	1.56E-02	1.34E-01	1.50E-02	2.16E-02	7.57E-03	0.00E+00	3.35E-04	1.18E-06	1.33E-13	4.57E-14	6.35E-26	2.33E-14	1.41E-23	1.56E-24	5.60E-22	4.36E-26	6.95E-24	8.22E-02	1.75E-23	1.37E-11	6.45E-10	9.81E-19	2.20E-25	2.78E-39	2.30E-34	4.32E-28	0.00E+00	9.69E-12	5.47E-04	2.44E-02	2.14E-19	1.85E-19	1.03E-02	8.67E-03	3.06E-12
5.57E-09	600.016	1.22E+19	0.00E+00	4.69E-02	5.73E+05	6.10E-10	1.71E-10	2.44E+05	3.14E-01	1.52E+05	2.55E-01	3.05E+04	3.62E-02	5.62E-05	1.61E-02	1.39E-01	1.55E-02	2.23E-02	7.82E-03	0.00E+00	3.46E-04	1.21E-06	1.42E-13	4.88E-14	6.78E-26	2.49E-14	1.56E-23	1.67E-24	5.98E-22	4.81E-26	7.32E-24	8.49E-02	1.93E-23	1.41E-11	6.66E-10	1.02E-18	2.43E-25	3.09E-39	2.48E-34	4.63E-28	0.00E+00	1.03E-11	5.65E-04	2.53E-02	2.21E-19	1.91E-19	1.06E-02	8.96E-03	3.27E-12
5.58E-09	600.016	1.22E+19	0.00E+00	4.85E-02	5.73E+05	6.10E-10	1.83E-10	2.44E+05	3.24E-01	1.52E+05	2.63E-01	3.05E+04	3.74E-02	5.81E-05	1.67E-02	1.43E-01	1.60E-02	2.30E-02	8.08E-03	0.00E+00	3.57E-04	1.25E-06	1.51E-13	5.21E-14	7.24E-26	2.65E-14	1.72E-23	1.78E-24	6.38E-22	5.31E-26	7.71E-24	8.77E-02	2.13E-23	1.46E-11	6.89E-10	1.06E-18	2.68E-25	3.44E-39	2.68E-34	4.96E-28	0.00E+00	1.10E-11	5.84E-04	2.61E-02	2.28E-19	1.97E-19	1.10E-02	9.25E-03	3.49E-12
5.59E-09	600.017	1.22E+19	0.00E+00	5.01E-02	5.73E+05	6.10E-10	1.95E-10	2.44E+05	3.35E-01	1.52E+05	2.72E-01	3.05E+04	3.86E-02	6.00E-05	1.72E-02	1.48E-01	1.65E-02	2.38E-02	8.35E-03	0.00E+00	3.69E-04	1.30E-06	1.61E-13	5.56E-14	7.73E-26	2.83E-14	1.89E-23	1.90E-24	6.81E-22	5.86E-26	8.12E-24	9.07E-02	2.35E-23	1.51E-11	7.11E-10	1.10E-18	2.96E-25	3.83E-39	2.89E-34	5.33E-28	0.00E+00	1.18E-11	6.03E-04	2.70E-02	2.36E-19	2.04E-19	1.13E-02	9.56E-03	3.73E-12
5.60E-09	600.018	1.22E+19	0.00E+00	5.18E-02	5.73E+05	6.10E-10	2.08E-10	2.44E+05	3.46E-01	1.52E+05	2.81E-01	3.05E+04	3.99E-02	6.20E-05	1.78E-02	1.53E-01	1.71E-02	2.46E-02	8.63E-03	0.00E+00	3.81E-04	1.34E-06	1.72E-13	5.93E-14	8.25E-26	3.02E-14	2.09E-23	2.03E-24	7.27E-22	6.46E-26	8.56E-24	9.37E-02	2.59E-23	1.56E-11	7.35E-10	1.15E-18	3.26E-25	4.26E-39	3.12E-34	5.71E-28	0.00E+00	1.26E-11	6.23E-04	2.79E-02	2.44E-19	2.11E-19	1.17E-02	9.88E-03	3.98E-12
5.61E-09	600.018	1.22E+19	0.00E+00	5.35E-02	5.73E+05	6.10E-10	2.22E-10	2.44E+05	3.57E-01	1.52E+05	2.90E-01	3.05E+04	4.12E-02	6.40E-05	1.84E-02	1.58E-01	1.76E-02	2.54E-02	8.91E-03	0.00E+00	3.94E-04	1.38E-06	1.84E-13	6.33E-14	8.81E-26	3.23E-14	2.30E-23	2.17E-24	7.76E-22	7.12E-26	9.03E-24	9.68E-02	2.86E-23	1.61E-11	7.59E-10	1.20E-18	3.60E-25	4.75E-39	3.37E-34	6.13E-28	0.00E+00	1.34E-11	6.44E-04	2.88E-02	2.52E-19	2.18E-19	1.21E-02	1.02E-02	4.25E-12
5.62E-09	600.019	1.22E+19	0.00E+00	5.52E-02	5.73E+05	6.10E-10	2.37E-10	2.44E+05	3.69E-01	1.52E+05	3.00E-01	3.05E+04	4.26E-02	6.62E-05	1.90E-02	1.63E-01	1.82E-02	2.62E-02	9.21E-03	0.00E+00	4.07E-04	1.43E-06	1.96E-13	6.76E-14	9.40E-26	3.44E-14	2.54E-23	2.31E-24	8.29E-22	7.86E-26	9.52E-24	1.00E-01	3.15E-23	1.67E-11	7.85E-10	1.25E-18	3.97E-25	5.29E-39	3.64E-34	6.58E-28	0.00E+00	1.43E-11	6.65E-04	2.97E-02	2.60E-19	2.25E-19	1.25E-02	1.05E-02	4.53E-12
5.63E-09	600.019	1.22E+19	0.00E+00	5.71E-02	5.73E+05	6.10E-10	2.53E-10	2.44E+05	3.81E-01	1.52E+05	3.10E-01	3.05E+04	4.40E-02	6.84E-05	1.96E-02	1.69E-01	1.88E-02	2.71E-02	9.51E-03	0.00E+00	4.21E-04	1.48E-06	2.10E-13	7.22E-14	1.00E-25	3.68E-14	2.80E-23	2.47E-24	8.84E-22	8.66E-26	1.00E-23	1.03E-01	3.47E-23	1.72E-11	8.11E-10	1.30E-18	4.38E-25	5.89E-39	3.94E-34	7.06E-28	0.00E+00	1.53E-11	6.88E-04	3.07E-02	2.69E-19	2.32E-19	1.29E-02	1.09E-02	4.84E-12
5.64E-09	600.02	1.22E+19	0.00E+00	5.90E-02	5.73E+05	6.10E-10	2.70E-10	2.44E+05	3.94E-01	1.52E+05	3.20E-01	3.05E+04	4.54E-02	7.06E-05	2.03E-02	1.74E-01	1.94E-02	2.80E-02	9.83E-03	0.00E+00	4.35E-04	1.53E-06	2.24E-13	7.71E-14	1.07E-25	3.93E-14	3.09E-23	2.63E-24	9.44E-22	9.56E-26	1.06E-23	1.07E-01	3.83E-23	1.78E-11	8.38E-10	1.35E-18	4.83E-25	6.57E-39	4.26E-34	7.58E-28	0.00E+00	1.63E-11	7.10E-04	3.17E-02	2.78E-19	2.40E-19	1.33E-02	1.13E-02	5.17E-12
5.65E-09	600.021	1.22E+19	0.00E+00	6.09E-02	5.73E+05	6.10E-10	2.88E-10	2.44E+05	4.07E-01	1.52E+05	3.31E-01	3.05E+04	4.69E-02	7.30E-05	2.09E-02	1.80E-01	2.01E-02	2.89E-02	1.02E-02	0.00E+00	4.49E-04	1.58E-06	2.39E-13	8.23E-14	1.14E-25	4.19E-14	3.41E-23	2.81E-24	1.01E-21	1.05E-25	1.12E-23	1.10E-01	4.23E-23	1.84E-11	8.65E-10	1.41E-18	5.32E-25	7.32E-39	4.61E-34	8.14E-28	0.00E+00	1.74E-11	7.34E-04	3.28E-02	2.87E-19	2.48E-19	1.38E-02	1.16E-02	5.52E-12
5.66E-09	600.021	1.22E+19	0.00E+00	6.30E-02	5.73E+05	6.10E-10	3.08E-10	2.44E+05	4.21E-01	1.52E+05	3.41E-01	3.05E+04	4.85E-02	7.54E-05	2.16E-02	1.86E-01	2.07E-02	2.99E-02	1.05E-02	0.00E+00	4.64E-04	1.63E-06	2.55E-13	8.78E-14	1.22E-25	4.47E-14	3.76E-23	3.00E-24	1.08E-21	1.16E-25	1.18E-23	1.14E-01	4.66E-23	1.90E-11	8.94E-10	1.47E-18	5.87E-25	8.17E-39	4.98E-34	8.75E-28	0.00E+00	1.86E-11	7.58E-04	3.39E-02	2.97E-19	2.56E-19	1.42E-02	1.20E-02	5.89E-12
5.67E-09	600.022	1.22E+19	0.00E+00	6.50E-02	5.73E+05	6.10E-10	3.29E-10	2.44E+05	4.35E-01	1.52E+05	3.53E-01	3.05E+04	5.01E-02	7.79E-05	2.23E-02	1.92E-01	2.14E-02	3.09E-02	1.08E-02	0.00E+00	4.79E-04	1.68E-06	2.72E-13	9.37E-14	1.30E-25	4.77E-14	4.15E-23	3.21E-24	1.15E-21	1.28E-25	1.25E-23	1.18E-01	5.14E-23	1.96E-11	9.24E-10	1.53E-18	6.48E-25	9.11E-39	5.39E-34	9.39E-28	0.00E+00	1.99E-11	7.83E-04	3.50E-02	3.07E-19	2.65E-19	1.47E-02	1.24E-02	6.29E-12
5.68E-09	600.023	1.22E+19	0.00E+00	6.72E-02	5.73E+05	6.10E-10	3.51E-10	2.44E+05	4.49E-01	1.52E+05	3.65E-01	3.05E+04	5.18E-02	8.05E-05	2.31E-02	1.99E-01	2.21E-02	3.19E-02	1.12E-02	0.00E+00	4.95E-04	1.74E-06	2.91E-13	1.00E-13	1.39E-25	5.10E-14	4.57E-23	3.42E-24	1.23E-21	1.41E-25	1.33E-23	1.22E-01	5.67E-23	2.03E-11	9.55E-10	1.60E-18	7.14E-25	1.02E-38	5.84E-34	1.01E-27	0.00E+00	2.12E-11	8.09E-04	3.62E-02	3.17E-19	2.74E-19	1.52E-02	1.28E-02	6.71E-12
5.69E-09	600.024	1.22E+19	0.00E+00	6.94E-02	5.73E+05	6.10E-10	3.74E-10	2.44E+05	4.64E-01	1.52E+05	3.77E-01	3.05E+04	5.35E-02	8.32E-05	2.39E-02	2.05E-01	2.29E-02	3.30E-02	1.16E-02	0.00E+00	5.12E-04	1.80E-06	3.10E-13	1.07E-13	1.49E-25	5.44E-14	5.04E-23	3.65E-24	1.31E-21	1.56E-25	1.40E-23	1.26E-01	6.25E-23	2.09E-11	9.86E-10	1.67E-18	7.88E-25	1.13E-38	6.32E-34	1.08E-27	0.00E+00	2.26E-11	8.36E-04	3.74E-02	3.27E-19	2.83E-19	1.57E-02	1.33E-02	7.16E-12
5.70E-09	600.024	1.22E+19	0.00E+00	7.17E-02	5.73E+05	6.10E-10	4.00E-10	2.44E+05	4.79E-01	1.52E+05	3.89E-01	3.05E+04	5.53E-02	8.59E-05	2.46E-02	2.12E-01	2.36E-02	3.41E-02	1.20E-02	0.00E+00	5.29E-04	1.86E-06	3.31E-13	1.14E-13	1.59E-25	5.81E-14	5.56E-23	3.90E-24	1.40E-21	1.72E-25	1.49E-23	1.30E-01	6.90E-23	2.16E-11	1.02E-09	1.74E-18	8.69E-25	1.27E-38	6.85E-34	1.17E-27	0.00E+00	2.42E-11	8.64E-04	3.86E-02	3.38E-19	2.92E-19	1.62E-02	1.37E-02	7.65E-12
5.71E-09	600.025	1.22E+19	0.00E+00	7.41E-02	5.73E+05	6.10E-10	4.27E-10	2.44E+05	4.95E-01	1.52E+05	4.02E-01	3.05E+04	5.71E-02	8.88E-05	2.55E-02	2.19E-01	2.44E-02	3.52E-02	1.24E-02	0.00E+00	5.46E-04	1.92E-06	3.54E-13	1.22E-13	1.69E-25	6.20E-14	6.14E-23	4.16E-24	1.49E-21	1.90E-25	1.57E-23	1.34E-01	7.61E-23	2.23E-11	1.05E-09	1.82E-18	9.58E-25	1.41E-38	7.42E-34	1.25E-27	0.00E+00	2.58E-11	8.93E-04	3.99E-02	3.49E-19	3.02E-19	1.67E-02	1.41E-02	8.16E-12
5.72E-09	600.026	1.22E+19	0.00E+00	7.66E-02	5.73E+05	6.10E-10	4.56E-10	2.44E+05	5.12E-01	1.52E+05	4.15E-01	3.05E+04	5.90E-02	9.17E-05	2.63E-02	2.26E-01	2.52E-02	3.64E-02	1.28E-02	0.00E+00	5.64E-04	1.98E-06	3.77E-13	1.30E-13	1.81E-25	6.62E-14	6.77E-23	4.44E-24	1.59E-21	2.09E-25	1.67E-23	1.39E-01	8.39E-23	2.31E-11	1.09E-09	1.90E-18	1.06E-24	1.58E-38	8.04E-34	1.35E-27	0.00E+00	2.75E-11	9.22E-04	4.12E-02	3.61E-19	3.12E-19	1.73E-02	1.46E-02	8.71E-12
5.73E-09	600.027	1.22E+19	0.00E+00	7.91E-02	5.73E+05	6.10E-10	4.86E-10	2.44E+05	5.29E-01	1.52E+05	4.29E-01	3.05E+04	6.10E-02	9.48E-05	2.72E-02	2.34E-01	2.61E-02	3.76E-02	1.32E-02	0.00E+00	5.83E-04	2.05E-06	4.03E-13	1.39E-13	1.93E-25	7.07E-14	7.46E-23	4.74E-24	1.70E-21	2.31E-25	1.77E-23	1.43E-01	9.25E-23	2.38E-11	1.12E-09	1.98E-18	1.17E-24	1.76E-38	8.72E-34	1.45E-27	0.00E+00	2.94E-11	9.53E-04	4.26E-02	3.73E-19	3.22E-19	1.79E-02	1.51E-02	9.30E-12
5.74E-09	600.028	1.22E+19	0.00E+00	8.17E-02	5.73E+05	6.10E-10	5.19E-10	2.44E+05	5.46E-01	1.52E+05	4.43E-01	3.05E+04	6.30E-02	9.79E-05	2.81E-02	2.41E-01	2.69E-02	3.88E-02	1.36E-02	0.00E+00	6.02E-04	2.12E-06	4.30E-13	1.48E-13	2.06E-25	7.54E-14	8.23E-23	5.06E-24	1.81E-21	2.54E-25	1.88E-23	1.48E-01	1.02E-22	2.46E-11	1.16E-09	2.07E-18	1.29E-24	1.97E-38	9.45E-34	1.56E-27	0.00E+00	3.14E-11	9.85E-04	4.40E-02	3.85E-19	3.33E-19	1.85E-02	1.56E-02	9.93E-12
5.75E-09	600.029	1.22E+19	0.00E+00	8.45E-02	5.73E+05	6.10E-10	5.54E-10	2.44E+05	5.64E-01	1.52E+05	4.58E-01	3.05E+04	6.51E-02	1.01E-04	2.90E-02	2.49E-01	2.78E-02	4.01E-02	1.41E-02	0.00E+00	6.22E-04	2.19E-06	4.59E-13	1.58E-13	2.20E-25	8.05E-14	9.08E-23	5.40E-24	1.94E-21	2.81E-25	1.99E-23	1.53E-01	1.13E-22	2.55E-11	1.20E-09	2.17E-18	1.42E-24	2.20E-38	1.03E-33	1.68E-27	0.00E+00	3.35E-11	1.02E-03	4.55E-02	3.98E-19	3.44E-19	1.91E-02	1.61E-02	1.06E-11
5.76E-09	600.03	1.22E+19	0.00E+00	8.73E-02	5.73E+05	6.10E-10	5.91E-10	2.44E+05	5.83E-01	1.52E+05	4.73E-01	3.05E+04	6.72E-02	1.05E-04	3.00E-02	2.58E-01	2.88E-02	4.14E-02	1.45E-02	0.00E+00	6.43E-04	2.26E-06	4.90E-13	1.69E-13	2.35E-25	8.59E-14	1.00E-22	5.77E-24	2.07E-21	3.10E-25	2.12E-23	1.58E-01	1.24E-22	2.63E-11	1.24E-09	2.27E-18	1.56E-24	2.46E-38	1.11E-33	1.81E-27	0.00E+00	3.58E-11	1.05E-03	4.70E-02	4.11E-19	3.55E-19	1.97E-02	1.67E-02	1.13E-11
5.77E-09	600.031	1.22E+19	0.00E+00	9.02E-02	5.73E+05	6.10E-10	6.31E-10	2.44E+05	6.03E-01	1.52E+05	4.89E-01	3.05E+04	6.95E-02	1.08E-04	3.10E-02	2.66E-01	2.97E-02	4.28E-02	1.50E-02	0.00E+00	6.64E-04	2.33E-06	5.23E-13	1.80E-13	2.51E-25	9.17E-14	1.10E-22	6.16E-24	2.21E-21	3.41E-25	2.25E-23	1.63E-01	1.37E-22	2.72E-11	1.28E-09	2.37E-18	1.72E-24	2.76E-38	1.21E-33	1.95E-27	0.00E+00	3.82E-11	1.09E-03	4.85E-02	4.25E-19	3.67E-19	2.04E-02	1.72E-02	1.21E-11
5.78E-09	600.032	1.22E+19	0.00E+00	9.32E-02	5.73E+05	6.10E-10	6.74E-10	2.44E+05	6.23E-01	1.52E+05	5.05E-01	3.05E+04	7.18E-02	1.12E-04	3.20E-02	2.75E-01	3.07E-02	4.42E-02	1.55E-02	0.00E+00	6.87E-04	2.41E-06	5.58E-13	1.92E-13	2.67E-25	9.79E-14	1.22E-22	6.57E-24	2.36E-21	3.77E-25	2.39E-23	1.69E-01	1.51E-22	2.81E-11	1.32E-09	2.48E-18	1.90E-24	3.08E-38	1.31E-33	2.10E-27	0.00E+00	4.08E-11	1.12E-03	5.01E-02	4.39E-19	3.79E-19	2.10E-02	1.78E-02	1.29E-11
5.79E-09	600.033	1.22E+19	0.00E+00	9.62E-02	5.73E+05	6.10E-10	7.19E-10	2.44E+05	6.43E-01	1.52E+05	5.22E-01	3.05E+04	7.41E-02	1.15E-04	3.31E-02	2.84E-01	3.17E-02	4.57E-02	1.60E-02	0.00E+00	7.09E-04	2.49E-06	5.96E-13	2.05E-13	2.85E-25	1.05E-13	1.34E-22	7.02E-24	2.51E-21	4.15E-25	2.54E-23	1.74E-01	1.67E-22	2.90E-11	1.37E-09	2.60E-18	2.10E-24	3.45E-38	1.42E-33	2.26E-27	0.00E+00	4.35E-11	1.16E-03	5.18E-02	4.54E-19	3.92E-19	2.17E-02	1.84E-02	1.38E-11
5.80E-09	600.034	1.22E+19	0.00E+00	9.94E-02	5.73E+05	6.10E-10	7.68E-10	2.44E+05	6.65E-01	1.52E+05	5.39E-01	3.05E+04	7.66E-02	1.19E-04	3.42E-02	2.94E-01	3.28E-02	4.72E-02	1.66E-02	0.00E+00	7.33E-04	2.57E-06	6.36E-13	2.19E-13	3.05E-25	1.12E-13	1.48E-22	7.49E-24	2.68E-21	4.58E-25	2.71E-23	1.80E-01	1.84E-22	3.00E-11	1.41E-09	2.73E-18	2.31E-24	3.86E-38	1.55E-33	2.44E-27	0.00E+00	4.64E-11	1.20E-03	5.35E-02	4.69E-19	4.05E-19	2.25E-02	1.90E-02	1.47E-11
5.81E-09	600.035	1.22E+19	0.00E+00	1.03E-01	5.73E+05	6.10E-10	8.20E-10	2.44E+05	6.87E-01	1.52E+05	5.57E-01	3.05E+04	7.92E-02	1.23E-04	3.53E-02	3.03E-01	3.39E-02	4.88E-02	1.71E-02	0.00E+00	7.57E-04	2.66E-06	6.79E-13	2.34E-13	3.25E-25	1.19E-13	1.63E-22	8.00E-24	2.87E-21	5.05E-25	2.89E-23	1.86E-01	2.03E-22	3.10E-11	1.46E-09	2.86E-18	2.55E-24	4.33E-38	1.68E-33	2.63E-27	0.00E+00	4.96E-11	1.24E-03	5.53E-02	4.84E-19	4.18E-19	2.32E-02	1.96E-02	1.57E-11
5.82E-09	600.036	1.22E+19	0.00E+00	1.06E-01	5.73E+05	6.10E-10	8.75E-10	2.44E+05	7.09E-01	1.52E+05	5.76E-01	3.05E+04	8.18E-02	1.27E-04	3.65E-02	3.14E-01	3.50E-02	5.04E-02	1.77E-02	0.00E+00	7.82E-04	2.75E-06	7.25E-13	2.50E-13	3.47E-25	1.27E-13	1.80E-22	8.54E-24	3.06E-21	5.57E-25	3.08E-23	1.92E-01	2.23E-22	3.20E-11	1.51E-09	2.99E-18	2.81E-24	4.85E-38	1.83E-33	2.83E-27	0.00E+00	5.29E-11	1.28E-03	5.71E-02	5.00E-19	4.32E-19	2.40E-02	2.03E-02	1.67E-11
5.83E-09	600.037	1.22E+19	0.00E+00	1.10E-01	5.73E+05	6.10E-10	9.34E-10	2.44E+05	7.33E-01	1.52E+05	5.95E-01	3.05E+04	8.45E-02	1.31E-04	3.77E-02	3.24E-01	3.61E-02	5.21E-02	1.83E-02	0.00E+00	8.08E-04	2.84E-06	7.74E-13	2.66E-13	3.71E-25	1.36E-13	1.99E-22	9.11E-24	3.26E-21	6.14E-25	3.28E-23	1.98E-01	2.46E-22	3.31E-11	1.56E-09	3.14E-18	3.10E-24	5.43E-38	1.99E-33	3.06E-27	0.00E+00	5.65E-11	1.32E-03	5.90E-02	5.17E-19	4.46E-19	2.48E-02	2.09E-02	1.79E-11
5.84E-09	600.039	1.22E+19	0.00E+00	1.13E-01	5.73E+05	6.10E-10	9.97E-10	2.44E+05	7.57E-01	1.52E+05	6.15E-01	3.05E+04	8.73E-02	1.36E-04	3.89E-02	3.35E-01	3.73E-02	5.38E-02	1.89E-02	0.00E+00	8.35E-04	2.93E-06	8.26E-13	2.84E-13	3.96E-25	1.45E-13	2.19E-22	9.73E-24	3.49E-21	6.78E-25	3.50E-23	2.05E-01	2.72E-22	3.42E-11	1.61E-09	3.30E-18	3.42E-24	6.09E-38	2.16E-33	3.30E-27	0.00E+00	6.03E-11	1.36E-03	6.10E-02	5.34E-19	4.61E-19	2.56E-02	2.16E-02	1.91E-11
5.85E-09	600.04	1.22E+19	0.00E+00	1.17E-01	5.73E+05	6.10E-10	1.06E-09	2.44E+05	7.82E-01	1.52E+05	6.35E-01	3.05E+04	9.02E-02	1.40E-04	4.02E-02	3.46E-01	3.86E-02	5.56E-02	1.95E-02	0.00E+00	8.63E-04	3.03E-06	8.82E-13	3.04E-13	4.23E-25	1.55E-13	2.42E-22	1.04E-23	3.72E-21	7.47E-25	3.74E-23	2.12E-01	3.00E-22	3.53E-11	1.66E-09	3.46E-18	3.78E-24	6.82E-38	2.35E-33	3.56E-27	0.00E+00	6.44E-11	1.41E-03	6.30E-02	5.52E-19	4.77E-19	2.64E-02	2.23E-02	2.04E-11
5.86E-09	600.041	1.22E+19	0.00E+00	1.21E-01	5.73E+05	6.10E-10	1.14E-09	2.44E+05	8.08E-01	1.52E+05	6.56E-01	3.05E+04	9.32E-02	1.45E-04	4.15E-02	3.57E-01	3.99E-02	5.74E-02	2.02E-02	0.00E+00	8.91E-04	3.13E-06	9.42E-13	3.24E-13	4.51E-25	1.65E-13	2.67E-22	1.11E-23	3.97E-21	8.24E-25	3.99E-23	2.19E-01	3.31E-22	3.65E-11	1.72E-09	3.64E-18	4.16E-24	7.65E-38	2.56E-33	3.85E-27	0.00E+00	6.87E-11	1.46E-03	6.51E-02	5.70E-19	4.92E-19	2.73E-02	2.31E-02	2.17E-11
5.87E-09	600.043	1.22E+19	0.00E+00	1.25E-01	5.73E+05	6.10E-10	1.21E-09	2.44E+05	8.35E-01	1.52E+05	6.78E-01	3.05E+04	9.63E-02	1.50E-04	4.29E-02	3.69E-01	4.12E-02	5.94E-02	2.08E-02	0.00E+00	9.21E-04	3.23E-06	1.01E-12	3.46E-13	4.82E-25	1.76E-13	2.94E-22	1.18E-23	4.24E-21	9.09E-25	4.27E-23	2.26E-01	3.65E-22	3.77E-11	1.78E-09	3.82E-18	4.59E-24	8.59E-38	2.79E-33	4.16E-27	0.00E+00	7.34E-11	1.51E-03	6.73E-02	5.89E-19	5.09E-19	2.82E-02	2.39E-02	2.32E-11
5.88E-09	600.044	1.22E+19	0.00E+00	1.29E-01	5.73E+05	6.10E-10	1.29E-09	2.44E+05	8.63E-01	1.52E+05	7.00E-01	3.05E+04	9.95E-02	1.55E-04	4.43E-02	3.81E-01	4.25E-02	6.13E-02	2.15E-02	0.00E+00	9.52E-04	3.34E-06	1.07E-12	3.69E-13	5.14E-25	1.88E-13	3.24E-22	1.26E-23	4.53E-21	1.00E-24	4.57E-23	2.34E-01	4.02E-22	3.89E-11	1.83E-09	4.02E-18	5.06E-24	9.64E-38	3.04E-33	4.50E-27	0.00E+00	7.83E-11	1.56E-03	6.95E-02	6.08E-19	5.26E-19	2.92E-02	2.46E-02	2.48E-11
5.89E-09	600.045	1.22E+19	0.00E+00	1.33E-01	5.73E+05	6.10E-10	1.38E-09	2.44E+05	8.92E-01	1.52E+05	7.24E-01	3.05E+04	1.03E-01	1.60E-04	4.58E-02	3.94E-01	4.40E-02	6.34E-02	2.22E-02	0.00E+00	9.83E-04	3.45E-06	1.15E-12	3.94E-13	5.49E-25	2.01E-13	3.58E-22	1.35E-23	4.83E-21	1.11E-24	4.89E-23	2.41E-01	4.43E-22	4.02E-11	1.89E-09	4.23E-18	5.59E-24	1.08E-37	3.31E-33	4.86E-27	0.00E+00	8.36E-11	1.61E-03	7.18E-02	6.29E-19	5.43E-19	3.01E-02	2.55E-02	2.64E-11
5.90E-09	600.047	1.22E+19	0.00E+00	1.38E-01	5.73E+05	6.10E-10	1.48E-09	2.44E+05	9.21E-01	1.52E+05	7.48E-01	3.05E+04	1.06E-01	1.65E-04	4.73E-02	4.07E-01	4.54E-02	6.55E-02	2.30E-02	0.00E+00	1.02E-03	3.57E-06	1.22E-12	4.21E-13	5.86E-25	2.14E-13	3.94E-22	1.44E-23	5.16E-21	1.22E-24	5.23E-23	2.49E-01	4.89E-22	4.16E-11	1.96E-09	4.45E-18	6.16E-24	1.22E-37	3.61E-33	5.26E-27	0.00E+00	8.92E-11	1.66E-03	7.42E-02	6.50E-19	5.61E-19	3.11E-02	2.63E-02	2.82E-11
5.91E-09	600.048	1.22E+19	0.00E+00	1.42E-01	5.73E+05	6.10E-10	1.57E-09	2.44E+05	9.52E-01	1.52E+05	7.72E-01	3.05E+04	1.10E-01	1.71E-04	4.89E-02	4.21E-01	4.69E-02	6.76E-02	2.37E-02	0.00E+00	1.05E-03	3.68E-06	1.31E-12	4.49E-13	6.25E-25	2.29E-13	4.35E-22	1.54E-23	5.51E-21	1.35E-24	5.61E-23	2.58E-01	5.39E-22	4.29E-11	2.02E-09	4.68E-18	6.79E-24	1.37E-37	3.94E-33	5.69E-27	0.00E+00	9.53E-11	1.72E-03	7.67E-02	6.71E-19	5.80E-19	3.22E-02	2.72E-02	3.01E-11
5.92E-09	600.05	1.22E+19	0.00E+00	1.47E-01	5.73E+05	6.10E-10	1.68E-09	2.44E+05	9.83E-01	1.52E+05	7.98E-01	3.05E+04	1.13E-01	1.76E-04	5.05E-02	4.35E-01	4.85E-02	6.99E-02	2.45E-02	0.00E+00	1.08E-03	3.81E-06	1.39E-12	4.80E-13	6.68E-25	2.44E-13	4.80E-22	1.64E-23	5.88E-21	1.48E-24	6.02E-23	2.66E-01	5.95E-22	4.44E-11	2.09E-09	4.94E-18	7.49E-24	1.53E-37	4.30E-33	6.16E-27	0.00E+00	1.02E-10	1.77E-03	7.92E-02	6.93E-19	5.99E-19	3.32E-02	2.81E-02	3.22E-11
5.93E-09	600.052	1.22E+19	0.00E+00	1.52E-01	5.73E+05	6.10E-10	1.79E-09	2.44E+05	1.02E+00	1.52E+05	8.25E-01	3.05E+04	1.17E-01	1.82E-04	5.22E-02	4.49E-01	5.01E-02	7.22E-02	2.53E-02	0.00E+00	1.12E-03	3.93E-06	1.49E-12	5.12E-13	7.13E-25	2.61E-13	5.29E-22	1.75E-23	6.27E-21	1.64E-24	6.46E-23	2.75E-01	6.56E-22	4.58E-11	2.16E-09	5.20E-18	8.27E-24	1.72E-37	4.69E-33	6.67E-27	0.00E+00	1.09E-10	1.83E-03	8.18E-02	7.16E-19	6.19E-19	3.43E-02	2.90E-02	3.43E-11
5.94E-09	600.053	1.22E+19	0.00E+00	1.57E-01	5.73E+05	6.10E-10	1.92E-09	2.44E+05	1.05E+00	1.52E+05	8.52E-01	3.05E+04	1.21E-01	1.88E-04	5.39E-02	4.64E-01	5.17E-02	7.46E-02	2.62E-02	0.00E+00	1.16E-03	4.06E-06	1.59E-12	5.46E-13	7.61E-25	2.78E-13	5.84E-22	1.87E-23	6.70E-21	1.80E-24	6.93E-23	2.84E-01	7.24E-22	4.74E-11	2.23E-09	5.49E-18	9.12E-24	1.94E-37	5.12E-33	7.23E-27	0.00E+00	1.16E-10	1.89E-03	8.45E-02	7.40E-19	6.39E-19	3.55E-02	3.00E-02	3.66E-11
5.95E-09	600.055	1.22E+19	0.00E+00	1.62E-01	5.73E+05	6.10E-10	2.04E-09	2.44E+05	1.08E+00	1.52E+05	8.80E-01	3.05E+04	1.25E-01	1.94E-04	5.57E-02	4.79E-01	5.35E-02	7.71E-02	2.70E-02	0.00E+00	1.20E-03	4.20E-06	1.69E-12	5.83E-13	8.12E-25	2.97E-13	6.44E-22	2.00E-23	7.15E-21	1.99E-24	7.45E-23	2.94E-01	7.98E-22	4.89E-11	2.31E-09	5.79E-18	1.01E-23	2.18E-37	5.59E-33	7.84E-27	0.00E+00	1.24E-10	1.95E-03	8.73E-02	7.65E-19	6.61E-19	3.67E-02	3.10E-02	3.91E-11
5.96E-09	600.057	1.22E+19	0.00E+00	1.68E-01	5.73E+05	6.10E-10	2.18E-09	2.44E+05	1.12E+00	1.52E+05	9.09E-01	3.05E+04	1.29E-01	2.01E-04	5.76E-02	4.95E-01	5.52E-02	7.96E-02	2.79E-02	0.00E+00	1.24E-03	4.34E-06	1.81E-12	6.23E-13	8.67E-25	3.17E-13	7.10E-22	2.13E-23	7.63E-21	2.20E-24	8.01E-23	3.03E-01	8.80E-22	5.06E-11	2.38E-09	6.12E-18	1.11E-23	2.46E-37	6.11E-33	8.50E-27	0.00E+00	1.32E-10	2.02E-03	9.02E-02	7.90E-19	6.83E-19	3.79E-02	3.20E-02	4.18E-11
5.97E-09	600.059	1.22E+19	0.00E+00	1.73E-01	5.73E+05	6.10E-10	2.33E-09	2.44E+05	1.16E+00	1.52E+05	9.40E-01	3.05E+04	1.33E-01	2.07E-04	5.95E-02	5.12E-01	5.71E-02	8.23E-02	2.89E-02	0.00E+00	1.28E-03	4.48E-06	1.93E-12	6.65E-13	9.26E-25	3.39E-13	7.83E-22	2.27E-23	8.15E-21	2.42E-24	8.62E-23	3.13E-01	9.71E-22	5.22E-11	2.46E-09	6.46E-18	1.22E-23	2.76E-37	6.67E-33	9.23E-27	0.00E+00	1.41E-10	2.09E-03	9.32E-02	8.16E-19	7.05E-19	3.91E-02	3.31E-02	4.46E-11
5.98E-09	600.061	1.22E+19	0.00E+00	1.79E-01	5.73E+05	6.10E-10	2.49E-09	2.44E+05	1.20E+00	1.52E+05	9.71E-01	3.05E+04	1.38E-01	2.14E-04	6.15E-02	5.29E-01	5.90E-02	8.50E-02	2.98E-02	0.00E+00	1.32E-03	4.63E-06	2.06E-12	7.10E-13	9.88E-25	3.61E-13	8.64E-22	2.43E-23	8.70E-21	2.67E-24	9.28E-23	3.24E-01	1.07E-21	5.40E-11	2.54E-09	6.83E-18	1.35E-23	3.11E-37	7.29E-33	1.00E-26	0.00E+00	1.50E-10	2.16E-03	9.63E-02	8.43E-19	7.29E-19	4.04E-02	3.42E-02	4.76E-11
5.99E-09	600.063	1.22E+19	0.00E+00	1.85E-01	5.73E+05	6.10E-10	2.66E-09	2.44E+05	1.24E+00	1.52E+05	1.00E+00	3.05E+04	1.42E-01	2.21E-04	6.35E-02	5.46E-01	6.09E-02	8.78E-02	3.08E-02	0.00E+00	1.36E-03	4.78E-06	2.20E-12	7.57E-13	1.06E-24	3.86E-13	9.52E-22	2.59E-23	9.28E-21	2.95E-24	1.00E-22	3.35E-01	1.18E-21	5.58E-11	2.63E-09	7.23E-18	1.49E-23	3.51E-37	7.98E-33	1.09E-26	0.00E+00	1.61E-10	2.23E-03	9.95E-02	8.71E-19	7.53E-19	4.18E-02	3.53E-02	5.08E-11
6.00E-09	600.065	1.22E+19	0.00E+00	1.91E-01	5.73E+05	6.10E-10	2.83E-09	2.44E+05	1.28E+00	1.52E+05	1.04E+00	3.05E+04	1.47E-01	2.29E-04	6.56E-02	5.64E-01	6.29E-02	9.07E-02	3.18E-02	0.00E+00	1.41E-03	4.94E-06	2.35E-12	8.09E-13	1.13E-24	4.12E-13	1.05E-21	2.77E-23	9.91E-21	3.25E-24	1.08E-22	3.46E-01	1.30E-21	5.76E-11	2.71E-09	7.65E-18	1.64E-23	3.95E-37	8.72E-33	1.18E-26	0.00E+00	1.71E-10	2.30E-03	1.03E-01	9.00E-19	7.78E-19	4.32E-02	3.65E-02	5.42E-11
6.01E-09	600.067	1.22E+19	0.00E+00	1.97E-01	5.73E+05	6.10E-10	3.03E-09	2.44E+05	1.32E+00	1.52E+05	1.07E+00	3.05E+04	1.52E-01	2.36E-04	6.78E-02	5.83E-01	6.50E-02	9.37E-02	3.29E-02	0.00E+00	1.46E-03	5.11E-06	2.51E-12	8.63E-13	1.20E-24	4.40E-13	1.16E-21	2.95E-23	1.06E-20	3.58E-24	1.16E-22	3.57E-01	1.44E-21	5.95E-11	2.80E-09	8.10E-18	1.81E-23	4.45E-37	9.55E-33	1.29E-26	0.00E+00	1.83E-10	2.38E-03	1.06E-01	9.30E-19	8.04E-19	4.46E-02	3.77E-02	5.79E-11
6.02E-09	600.069	1.22E+19	0.00E+00	2.04E-01	5.73E+05	6.10E-10	3.23E-09	2.44E+05	1.36E+00	1.52E+05	1.11E+00	3.05E+04	1.57E-01	2.44E-04	7.00E-02	6.02E-01	6.72E-02	9.69E-02	3.40E-02	0.00E+00	1.50E-03	5.28E-06	2.68E-12	9.21E-13	1.28E-24	4.69E-13	1.28E-21	3.15E-23	1.13E-20	3.95E-24	1.26E-22	3.69E-01	1.58E-21	6.15E-11	2.90E-09	8.59E-18	2.00E-23	5.02E-37	1.04E-32	1.40E-26	0.00E+00	1.95E-10	2.46E-03	1.10E-01	9.61E-19	8.30E-19	4.61E-02	3.89E-02	6.18E-11
6.03E-09	600.072	1.22E+19	0.00E+00	2.11E-01	5.73E+05	6.10E-10	3.45E-09	2.44E+05	1.41E+00	1.52E+05	1.14E+00	3.05E+04	1.62E-01	2.52E-04	7.24E-02	6.22E-01	6.94E-02	1.00E-01	3.51E-02	0.00E+00	1.55E-03	5.45E-06	2.86E-12	9.84E-13	1.37E-24	5.01E-13	1.41E-21	3.36E-23	1.21E-20	4.36E-24	1.36E-22	3.81E-01	1.75E-21	6.36E-11	2.99E-09	9.10E-18	2.20E-23	5.66E-37	1.14E-32	1.52E-26	0.00E+00	2.09E-10	2.54E-03	1.13E-01	9.93E-19	8.58E-19	4.76E-02	4.02E-02	6.59E-11
6.04E-09	600.074	1.22E+19	0.00E+00	2.18E-01	5.73E+05	6.10E-10	3.68E-09	2.44E+05	1.45E+00	1.52E+05	1.18E+00	3.05E+04	1.68E-01	2.61E-04	7.48E-02	6.43E-01	7.17E-02	1.03E-01	3.63E-02	0.00E+00	1.60E-03	5.63E-06	3.05E-12	1.05E-12	1.46E-24	5.35E-13	1.55E-21	3.59E-23	1.29E-20	4.81E-24	1.47E-22	3.94E-01	1.93E-21	6.57E-11	3.09E-09	9.66E-18	2.43E-23	6.39E-37	1.25E-32	1.66E-26	0.00E+00	2.23E-10	2.62E-03	1.17E-01	1.03E-18	8.86E-19	4.92E-02	4.16E-02	7.04E-11
6.05E-09	600.076	1.22E+19	0.00E+00	2.25E-01	5.73E+05	6.10E-10	3.93E-09	2.44E+05	1.50E+00	1.52E+05	1.22E+00	3.05E+04	1.73E-01	2.69E-04	7.72E-02	6.64E-01	7.41E-02	1.07E-01	3.75E-02	0.00E+00	1.66E-03	5.82E-06	3.26E-12	1.12E-12	1.56E-24	5.71E-13	1.71E-21	3.83E-23	1.37E-20	5.30E-24	1.59E-22	4.07E-01	2.13E-21	6.79E-11	3.20E-09	1.03E-17	2.68E-23	7.22E-37	1.37E-32	1.81E-26	0.00E+00	2.38E-10	2.71E-03	1.21E-01	1.06E-18	9.16E-19	5.08E-02	4.29E-02	7.51E-11
6.06E-09	600.079	1.22E+19	0.00E+00	2.32E-01	5.73E+05	6.10E-10	4.19E-09	2.44E+05	1.55E+00	1.52E+05	1.26E+00	3.05E+04	1.79E-01	2.78E-04	7.98E-02	6.86E-01	7.66E-02	1.10E-01	3.87E-02	0.00E+00	1.71E-03	6.01E-06	3.48E-12	1.20E-12	1.67E-24	6.09E-13	1.89E-21	4.09E-23	1.47E-20	5.85E-24	1.72E-22	4.21E-01	2.34E-21	7.01E-11	3.30E-09	1.09E-17	2.95E-23	8.15E-37	1.51E-32	1.97E-26	0.00E+00	2.54E-10	2.80E-03	1.25E-01	1.10E-18	9.46E-19	5.25E-02	4.44E-02	8.02E-11
6.07E-09	600.082	1.22E+19	0.00E+00	2.40E-01	5.73E+05	6.10E-10	4.48E-09	2.44E+05	1.60E+00	1.52E+05	1.30E+00	3.05E+04	1.85E-01	2.87E-04	8.25E-02	7.09E-01	7.91E-02	1.14E-01	4.00E-02	0.00E+00	1.77E-03	6.21E-06	3.71E-12	1.28E-12	1.78E-24	6.51E-13	2.09E-21	4.37E-23	1.57E-20	6.45E-24	1.87E-22	4.34E-01	2.59E-21	7.24E-11	3.41E-09	1.16E-17	3.26E-23	9.20E-37	1.65E-32	2.15E-26	0.00E+00	2.71E-10	2.89E-03	1.29E-01	1.13E-18	9.77E-19	5.42E-02	4.58E-02	8.56E-11
6.08E-09	600.084	1.22E+19	0.00E+00	2.48E-01	5.73E+05	6.10E-10	4.78E-09	2.44E+05	1.66E+00	1.52E+05	1.35E+00	3.05E+04	1.91E-01	2.97E-04	8.52E-02	7.33E-01	8.17E-02	1.18E-01	4.13E-02	0.00E+00	1.83E-03	6.42E-06	3.96E-12	1.36E-12	1.90E-24	6.95E-13	2.30E-21	4.66E-23	1.67E-20	7.11E-24	2.03E-22	4.49E-01	2.85E-21	7.48E-11	3.52E-09	1.23E-17	3.59E-23	1.04E-36	1.81E-32	2.35E-26	0.00E+00	2.89E-10	2.99E-03	1.34E-01	1.17E-18	1.01E-18	5.60E-02	4.73E-02	9.14E-11
6.09E-09	600.087	1.22E+19	0.00E+00	2.56E-01	5.73E+05	6.10E-10	5.10E-09	2.44E+05	1.71E+00	1.52E+05	1.39E+00	3.05E+04	1.97E-01	3.07E-04	8.80E-02	7.57E-01	8.44E-02	1.22E-01	4.27E-02	0.00E+00	1.89E-03	6.63E-06	4.23E-12	1.46E-12	2.03E-24	7.41E-13	2.54E-21	4.98E-23	1.78E-20	7.84E-24	2.20E-22	4.64E-01	3.14E-21	7.73E-11	3.64E-09	1.31E-17	3.96E-23	1.18E-36	1.99E-32	2.56E-26	0.00E+00	3.09E-10	3.09E-03	1.38E-01	1.21E-18	1.04E-18	5.79E-02	4.89E-02	9.76E-11
6.10E-09	600.09	1.22E+19	0.00E+00	2.65E-01	5.73E+05	6.10E-10	5.44E-09	2.44E+05	1.77E+00	1.52E+05	1.44E+00	3.05E+04	2.04E-01	3.17E-04	9.09E-02	7.82E-01	8.72E-02	1.26E-01	4.41E-02	0.00E+00	1.95E-03	6.85E-06	4.51E-12	1.55E-12	2.17E-24	7.91E-13	2.80E-21	5.31E-23	1.90E-20	8.65E-24	2.39E-22	4.79E-01	3.47E-21	7.99E-11	3.76E-09	1.40E-17	4.37E-23	1.33E-36	2.18E-32	2.80E-26	0.00E+00	3.29E-10	3.19E-03	1.43E-01	1.25E-18	1.08E-18	5.98E-02	5.05E-02	1.04E-10
6.11E-09	600.093	1.22E+19	0.00E+00	2.74E-01	5.73E+05	6.10E-10	5.81E-09	2.44E+05	1.83E+00	1.52E+05	1.48E+00	3.05E+04	2.11E-01	3.28E-04	9.40E-02	8.08E-01	9.01E-02	1.30E-01	4.56E-02	0.00E+00	2.02E-03	7.08E-06	4.82E-12	1.66E-12	2.31E-24	8.45E-13	3.08E-21	5.67E-23	2.03E-20	9.54E-24	2.60E-22	4.95E-01	3.82E-21	8.26E-11	3.89E-09	1.49E-17	4.82E-23	1.50E-36	2.39E-32	3.06E-26	0.00E+00	3.52E-10	3.29E-03	1.47E-01	1.29E-18	1.11E-18	6.18E-02	5.22E-02	1.11E-10
6.12E-09	600.096	1.22E+19	0.00E+00	2.83E-01	5.73E+05	6.10E-10	6.20E-09	2.44E+05	1.89E+00	1.52E+05	1.53E+00	3.05E+04	2.18E-01	3.38E-04	9.71E-02	8.35E-01	9.31E-02	1.34E-01	4.71E-02	0.00E+00	2.08E-03	7.31E-06	5.14E-12	1.77E-12	2.47E-24	9.02E-13	3.40E-21	6.06E-23	2.17E-20	1.05E-23	2.83E-22	5.12E-01	4.22E-21	8.53E-11	4.02E-09	1.59E-17	5.31E-23	1.70E-36	2.63E-32	3.35E-26	0.00E+00	3.75E-10	3.40E-03	1.52E-01	1.33E-18	1.15E-18	6.38E-02	5.40E-02	1.19E-10
6.13E-09	600.099	1.22E+19	0.00E+00	2.92E-01	5.73E+05	6.10E-10	6.62E-09	2.44E+05	1.95E+00	1.52E+05	1.58E+00	3.05E+04	2.25E-01	3.50E-04	1.00E-01	8.63E-01	9.62E-02	1.39E-01	4.87E-02	0.00E+00	2.15E-03	7.56E-06	5.49E-12	1.89E-12	2.64E-24	9.63E-13	3.75E-21	6.46E-23	2.32E-20	1.16E-23	3.08E-22	5.28E-01	4.65E-21	8.81E-11	4.15E-09	1.69E-17	5.86E-23	1.93E-36	2.89E-32	3.67E-26	0.00E+00	4.01E-10	3.52E-03	1.57E-01	1.38E-18	1.19E-18	6.60E-02	5.57E-02	1.27E-10
6.14E-09	600.103	1.22E+19	0.00E+00	3.02E-01	5.73E+05	6.10E-10	7.07E-09	2.44E+05	2.02E+00	1.52E+05	1.64E+00	3.05E+04	2.32E-01	3.61E-04	1.04E-01	8.91E-01	9.94E-02	1.43E-01	5.03E-02	0.00E+00	2.23E-03	7.81E-06	5.86E-12	2.02E-12	2.81E-24	1.03E-12	4.14E-21	6.90E-23	2.47E-20	1.28E-23	3.36E-22	5.46E-01	5.13E-21	9.11E-11	4.29E-09	1.81E-17	6.46E-23	2.18E-36	3.18E-32	4.02E-26	0.00E+00	4.28E-10	3.63E-03	1.62E-01	1.42E-18	1.23E-18	6.82E-02	5.76E-02	1.35E-10
6.15E-09	600.106	1.22E+19	0.00E+00	3.12E-01	5.73E+05	6.10E-10	7.55E-09	2.44E+05	2.08E+00	1.52E+05	1.69E+00	3.05E+04	2.40E-01	3.73E-04	1.07E-01	9.21E-01	1.03E-01	1.48E-01	5.20E-02	0.00E+00	2.30E-03	8.07E-06	6.26E-12	2.15E-12	3.00E-24	1.10E-12	4.56E-21	7.37E-23	2.64E-20	1.41E-23	3.66E-22	5.64E-01	5.66E-21	9.41E-11	4.43E-09	1.93E-17	7.13E-23	2.47E-36	3.49E-32	4.41E-26	0.00E+00	4.56E-10	3.75E-03	1.68E-01	1.47E-18	1.27E-18	7.04E-02	5.95E-02	1.44E-10
6.16E-09	600.11	1.22E+19	0.00E+00	3.22E-01	5.73E+05	6.10E-10	8.06E-09	2.44E+05	2.15E+00	1.52E+05	1.75E+00	3.05E+04	2.48E-01	3.86E-04	1.11E-01	9.51E-01	1.06E-01	1.53E-01	5.37E-02	0.00E+00	2.38E-03	8.33E-06	6.68E-12	2.30E-12	3.21E-24	1.17E-12	5.03E-21	7.86E-23	2.82E-20	1.56E-23	4.00E-22	5.83E-01	6.24E-21	9.72E-11	4.58E-09	2.07E-17	7.86E-23	2.80E-36	3.84E-32	4.84E-26	0.00E+00	4.87E-10	3.88E-03	1.73E-01	1.52E-18	1.31E-18	7.28E-02	6.15E-02	1.54E-10
6.17E-09	600.113	1.22E+19	0.00E+00	3.33E-01	5.73E+05	6.10E-10	8.60E-09	2.44E+05	2.22E+00	1.52E+05	1.80E+00	3.05E+04	2.56E-01	3.98E-04	1.14E-01	9.83E-01	1.10E-01	1.58E-01	5.55E-02	0.00E+00	2.45E-03	8.61E-06	7.13E-12	2.45E-12	3.42E-24	1.25E-12	5.55E-21	8.39E-23	3.01E-20	1.72E-23	4.37E-22	6.02E-01	6.88E-21	1.00E-10	4.73E-09	2.21E-17	8.67E-23	3.17E-36	4.22E-32	5.31E-26	0.00E+00	5.20E-10	4.01E-03	1.79E-01	1.57E-18	1.35E-18	7.52E-02	6.35E-02	1.64E-10
6.18E-09	600.117	1.22E+19	0.00E+00	3.44E-01	5.73E+05	6.10E-10	9.18E-09	2.44E+05	2.30E+00	1.52E+05	1.86E+00	3.05E+04	2.65E-01	4.12E-04	1.18E-01	1.02E+00	1.13E-01	1.63E-01	5.73E-02	0.00E+00	2.54E-03	8.90E-06	7.61E-12	2.62E-12	3.66E-24	1.33E-12	6.12E-21	8.96E-23	3.21E-20	1.89E-23	4.78E-22	6.22E-01	7.59E-21	1.04E-10	4.89E-09	2.37E-17	9.56E-23	3.60E-36	4.65E-32	5.84E-26	0.00E+00	5.55E-10	4.14E-03	1.85E-01	1.62E-18	1.40E-18	7.77E-02	6.56E-02	1.76E-10
6.19E-09	600.121	1.22E+19	0.00E+00	3.55E-01	5.73E+05	6.10E-10	9.80E-09	2.44E+05	2.37E+00	1.52E+05	1.93E+00	3.05E+04	2.74E-01	4.25E-04	1.22E-01	1.05E+00	1.17E-01	1.69E-01	5.92E-02	0.00E+00	2.62E-03	9.19E-06	8.12E-12	2.80E-12	3.90E-24	1.42E-12	6.75E-21	9.57E-23	3.43E-20	2.09E-23	5.23E-22	6.43E-01	8.37E-21	1.07E-10	5.05E-09	2.54E-17	1.05E-22	4.08E-36	5.12E-32	6.41E-26	0.00E+00	5.93E-10	4.28E-03	1.91E-01	1.67E-18	1.45E-18	8.02E-02	6.78E-02	1.87E-10
6.20E-09	600.125	1.22E+19	0.00E+00	3.67E-01	5.73E+05	6.10E-10	1.05E-08	2.44E+05	2.45E+00	1.52E+05	1.99E+00	3.05E+04	2.83E-01	4.39E-04	1.26E-01	1.08E+00	1.21E-01	1.74E-01	6.12E-02	0.00E+00	2.71E-03	9.50E-06	8.67E-12	2.98E-12	4.17E-24	1.52E-12	7.45E-21	1.02E-22	3.66E-20	2.30E-23	5.72E-22	6.64E-01	9.23E-21	1.11E-10	5.22E-09	2.72E-17	1.16E-22	4.63E-36	5.64E-32	7.06E-26	0.00E+00	6.33E-10	4.42E-03	1.98E-01	1.73E-18	1.49E-18	8.29E-02	7.01E-02	2.00E-10
6.21E-09	600.129	1.22E+19	0.00E+00	3.79E-01	5.73E+05	6.10E-10	1.12E-08	2.44E+05	2.53E+00	1.52E+05	2.06E+00	3.05E+04	2.92E-01	4.54E-04	1.30E-01	1.12E+00	1.25E-01	1.80E-01	6.32E-02	0.00E+00	2.80E-03	9.81E-06	9.26E-12	3.19E-12	4.45E-24	1.62E-12	8.21E-21	1.09E-22	3.90E-20	2.54E-23	6.27E-22	6.86E-01	1.02E-20	1.15E-10	5.39E-09	2.92E-17	1.28E-22	5.25E-36	6.21E-32	7.77E-26	0.00E+00	6.75E-10	4.57E-03	2.04E-01	1.79E-18	1.54E-18	8.57E-02	7.24E-02	2.14E-10
6.22E-09	600.133	1.22E+19	0.00E+00	3.92E-01	5.73E+05	6.10E-10	1.19E-08	2.44E+05	2.62E+00	1.52E+05	2.12E+00	3.05E+04	3.02E-01	4.69E-04	1.35E-01	1.16E+00	1.29E-01	1.86E-01	6.53E-02	0.00E+00	2.89E-03	1.01E-05	9.88E-12	3.40E-12	4.75E-24	1.73E-12	9.06E-21	1.16E-22	4.17E-20	2.80E-23	6.88E-22	7.09E-01	1.12E-20	1.18E-10	5.57E-09	3.13E-17	1.41E-22	5.97E-36	6.85E-32	8.55E-26	0.00E+00	7.21E-10	4.72E-03	2.11E-01	1.85E-18	1.60E-18	8.85E-02	7.48E-02	2.28E-10
6.23E-09	600.138	1.22E+19	0.00E+00	4.05E-01	5.73E+05	6.10E-10	1.27E-08	2.44E+05	2.71E+00	1.52E+05	2.20E+00	3.05E+04	3.12E-01	4.85E-04	1.39E-01	1.20E+00	1.33E-01	1.92E-01	6.75E-02	0.00E+00	2.99E-03	1.05E-05	1.05E-11	3.63E-12	5.07E-24	1.85E-12	9.99E-21	1.24E-22	4.45E-20	3.09E-23	7.56E-22	7.32E-01	1.24E-20	1.22E-10	5.75E-09	3.36E-17	1.56E-22	6.78E-36	7.55E-32	9.43E-26	0.00E+00	7.70E-10	4.87E-03	2.18E-01	1.91E-18	1.65E-18	9.14E-02	7.73E-02	2.43E-10
6.24E-09	600.142	1.22E+19	0.00E+00	4.18E-01	5.73E+05	6.10E-10	1.36E-08	2.44E+05	2.79E+00	1.52E+05	2.27E+00	3.05E+04	3.22E-01	5.01E-04	1.44E-01	1.24E+00	1.38E-01	1.99E-01	6.97E-02	0.00E+00	3.09E-03	1.08E-05	1.13E-11	3.88E-12	5.42E-24	1.97E-12	1.10E-20	1.33E-22	4.75E-20	3.41E-23	8.30E-22	7.57E-01	1.37E-20	1.26E-10	5.94E-09	3.62E-17	1.72E-22	7.70E-36	8.33E-32	1.04E-25	0.00E+00	8.21E-10	5.04E-03	2.25E-01	1.97E-18	1.70E-18	9.45E-02	7.98E-02	2.60E-10
6.25E-09	600.147	1.22E+19	0.00E+00	4.32E-01	5.73E+05	6.10E-10	1.45E-08	2.44E+05	2.89E+00	1.52E+05	2.34E+00	3.05E+04	3.33E-01	5.17E-04	1.48E-01	1.28E+00	1.42E-01	2.05E-01	7.20E-02	0.00E+00	3.19E-03	1.12E-05	1.20E-11	4.14E-12	5.78E-24	2.11E-12	1.22E-20	1.42E-22	5.07E-20	3.76E-23	9.13E-22	7.82E-01	1.51E-20	1.31E-10	6.14E-09	3.89E-17	1.90E-22	8.75E-36	9.19E-32	1.15E-25	0.00E+00	8.77E-10	5.20E-03	2.33E-01	2.04E-18	1.76E-18	9.76E-02	8.25E-02	2.77E-10
6.26E-09	600.152	1.22E+19	0.00E+00	4.46E-01	5.73E+05	6.10E-10	1.55E-08	2.44E+05	2.98E+00	1.52E+05	2.42E+00	3.05E+04	3.44E-01	5.34E-04	1.53E-01	1.32E+00	1.47E-01	2.12E-01	7.44E-02	0.00E+00	3.29E-03	1.16E-05	1.28E-11	4.42E-12	6.17E-24	2.25E-12	1.34E-20	1.51E-22	5.41E-20	4.15E-23	1.00E-21	8.08E-01	1.66E-20	1.35E-10	6.34E-09	4.18E-17	2.09E-22	9.95E-36	1.01E-31	1.27E-25	0.00E+00	9.36E-10	5.38E-03	2.40E-01	2.10E-18	1.82E-18	1.01E-01	8.52E-02	2.96E-10
6.27E-09	600.157	1.22E+19	0.00E+00	4.61E-01	5.73E+05	6.10E-10	1.65E-08	2.44E+05	3.08E+00	1.52E+05	2.50E+00	3.05E+04	3.55E-01	5.52E-04	1.58E-01	1.36E+00	1.52E-01	2.19E-01	7.69E-02	0.00E+00	3.40E-03	1.19E-05	1.37E-11	4.71E-12	6.59E-24	2.40E-12	1.48E-20	1.61E-22	5.78E-20	4.57E-23	1.11E-21	8.35E-01	1.83E-20	1.39E-10	6.56E-09	4.50E-17	2.31E-22	1.13E-35	1.12E-31	1.40E-25	0.00E+00	9.99E-10	5.55E-03	2.48E-01	2.17E-18	1.88E-18	1.04E-01	8.80E-02	3.16E-10
6.28E-09	600.162	1.22E+19	0.00E+00	4.77E-01	5.73E+05	6.10E-10	1.76E-08	2.44E+05	3.18E+00	1.52E+05	2.58E+00	3.05E+04	3.67E-01	5.70E-04	1.64E-01	1.41E+00	1.57E-01	2.26E-01	7.94E-02	0.00E+00	3.52E-03	1.23E-05	1.46E-11	5.03E-12	7.04E-24	2.56E-12	1.63E-20	1.72E-22	6.17E-20	5.04E-23	1.22E-21	8.62E-01	2.02E-20	1.44E-10	6.77E-09	4.85E-17	2.55E-22	1.29E-35	1.24E-31	1.55E-25	0.00E+00	1.07E-09	5.74E-03	2.56E-01	2.25E-18	1.94E-18	1.08E-01	9.10E-02	3.37E-10
6.29E-09	600.167	1.22E+19	0.00E+00	4.92E-01	5.73E+05	6.10E-10	1.88E-08	2.44E+05	3.29E+00	1.52E+05	2.67E+00	3.05E+04	3.79E-01	5.89E-04	1.69E-01	1.45E+00	1.62E-01	2.34E-01	8.21E-02	0.00E+00	3.63E-03	1.27E-05	1.56E-11	5.37E-12	7.51E-24	2.74E-12	1.80E-20	1.84E-22	6.58E-20	5.56E-23	1.34E-21	8.91E-01	2.23E-20	1.49E-10	7.00E-09	5.23E-17	2.81E-22	1.47E-35	1.37E-31	1.71E-25	0.00E+00	1.14E-09	5.93E-03	2.65E-01	2.32E-18	2.00E-18	1.11E-01	9.40E-02	3.60E-10
6.30E-09	600.173	1.22E+19	0.00E+00	5.09E-01	5.73E+05	6.10E-10	2.01E-08	2.44E+05	3.40E+00	1.52E+05	2.76E+00	3.05E+04	3.92E-01	6.09E-04	1.75E-01	1.50E+00	1.68E-01	2.42E-01	8.48E-02	0.00E+00	3.75E-03	1.32E-05	1.67E-11	5.73E-12	8.02E-24	2.92E-12	1.98E-20	1.96E-22	7.03E-20	6.13E-23	1.48E-21	9.21E-01	2.46E-20	1.54E-10	7.23E-09	5.64E-17	3.10E-22	1.67E-35	1.51E-31	1.90E-25	0.00E+00	1.22E-09	6.13E-03	2.74E-01	2.40E-18	2.07E-18	1.15E-01	9.71E-02	3.84E-10
6.31E-09	600.179	1.22E+19	0.00E+00	5.26E-01	5.73E+05	6.10E-10	2.14E-08	2.44E+05	3.51E+00	1.52E+05	2.85E+00	3.05E+04	4.05E-01	6.29E-04	1.80E-01	1.55E+00	1.73E-01	2.50E-01	8.76E-02	0.00E+00	3.88E-03	1.36E-05	1.78E-11	6.12E-12	8.57E-24	3.12E-12	2.19E-20	2.09E-22	7.50E-20	6.76E-23	1.64E-21	9.51E-01	2.71E-20	1.59E-10	7.47E-09	6.09E-17	3.42E-22	1.90E-35	1.67E-31	2.10E-25	0.00E+00	1.30E-09	6.33E-03	2.83E-01	2.48E-18	2.14E-18	1.19E-01	1.00E-01	4.10E-10
6.32E-09	600.185	1.22E+19	0.00E+00	5.43E-01	5.73E+05	6.10E-10	2.29E-08	2.44E+05	3.63E+00	1.52E+05	2.95E+00	3.05E+04	4.18E-01	6.50E-04	1.86E-01	1.60E+00	1.79E-01	2.58E-01	9.05E-02	0.00E+00	4.01E-03	1.41E-05	1.90E-11	6.53E-12	9.15E-24	3.33E-12	2.41E-20	2.24E-22	8.01E-20	7.46E-23	1.81E-21	9.83E-01	2.99E-20	1.64E-10	7.72E-09	6.58E-17	3.77E-22	2.17E-35	1.85E-31	2.33E-25	0.00E+00	1.38E-09	6.54E-03	2.92E-01	2.56E-18	2.21E-18	1.23E-01	1.04E-01	4.38E-10
6.33E-09	600.191	1.22E+19	0.00E+00	5.61E-01	5.73E+05	6.10E-10	2.44E-08	2.44E+05	3.75E+00	1.52E+05	3.04E+00	3.05E+04	4.32E-01	6.72E-04	1.93E-01	1.66E+00	1.85E-01	2.66E-01	9.35E-02	0.00E+00	4.14E-03	1.45E-05	2.03E-11	6.97E-12	9.77E-24	3.55E-12	2.66E-20	2.39E-22	8.55E-20	8.23E-23	2.00E-21	1.02E+00	3.30E-20	1.70E-10	7.97E-09	7.10E-17	4.15E-22	2.47E-35	2.04E-31	2.58E-25	0.00E+00	1.48E-09	6.76E-03	3.02E-01	2.64E-18	2.28E-18	1.27E-01	1.07E-01	4.68E-10
6.34E-09	600.197	1.22E+19	0.00E+00	5.80E-01	5.73E+05	6.10E-10	2.61E-08	2.44E+05	3.87E+00	1.52E+05	3.14E+00	3.05E+04	4.47E-01	6.94E-04	1.99E-01	1.71E+00	1.91E-01	2.75E-01	9.66E-02	0.00E+00	4.28E-03	1.50E-05	2.16E-11	7.45E-12	1.04E-23	3.79E-12	2.93E-20	2.55E-22	9.13E-20	9.08E-23	2.22E-21	1.05E+00	3.64E-20	1.75E-10	8.24E-09	7.68E-17	4.58E-22	2.81E-35	2.26E-31	2.87E-25	0.00E+00	1.58E-09	6.98E-03	3.12E-01	2.73E-18	2.36E-18	1.31E-01	1.11E-01	4.99E-10
6.35E-09	600.204	1.22E+19	0.00E+00	5.99E-01	5.73E+05	6.10E-10	2.78E-08	2.44E+05	4.00E+00	1.52E+05	3.25E+00	3.05E+04	4.61E-01	7.17E-04	2.06E-01	1.77E+00	1.97E-01	2.84E-01	9.98E-02	0.00E+00	4.42E-03	1.55E-05	2.31E-11	7.95E-12	1.11E-23	4.05E-12	3.24E-20	2.72E-22	9.74E-20	1.00E-22	2.46E-21	1.08E+00	4.01E-20	1.81E-10	8.51E-09	8.31E-17	5.05E-22	3.21E-35	2.50E-31	3.19E-25	0.00E+00	1.68E-09	7.21E-03	3.22E-01	2.82E-18	2.44E-18	1.35E-01	1.14E-01	5.33E-10
6.36E-09	600.21	1.22E+19	0.00E+00	6.19E-01	5.73E+05	6.10E-10	2.97E-08	2.44E+05	4.13E+00	1.52E+05	3.36E+00	3.05E+04	4.77E-01	7.41E-04	2.12E-01	1.83E+00	2.04E-01	2.94E-01	1.03E-01	0.00E+00	4.57E-03	1.60E-05	2.47E-11	8.48E-12	1.19E-23	4.32E-12	3.57E-20	2.90E-22	1.04E-19	1.10E-22	2.72E-21	1.12E+00	4.42E-20	1.87E-10	8.80E-09	8.99E-17	5.57E-22	3.66E-35	2.77E-31	3.54E-25	0.00E+00	1.80E-09	7.45E-03	3.33E-01	2.92E-18	2.52E-18	1.40E-01	1.18E-01	5.69E-10
6.37E-09	600.217	1.22E+19	0.00E+00	6.39E-01	5.73E+05	6.10E-10	3.17E-08	2.44E+05	4.27E+00	1.52E+05	3.47E+00	3.05E+04	4.92E-01	7.65E-04	2.19E-01	1.89E+00	2.11E-01	3.04E-01	1.07E-01	0.00E+00	4.72E-03	1.65E-05	2.63E-11	9.06E-12	1.27E-23	4.61E-12	3.93E-20	3.10E-22	1.11E-19	1.22E-22	3.02E-21	1.16E+00	4.88E-20	1.93E-10	9.09E-09	9.73E-17	6.15E-22	4.18E-35	3.07E-31	3.94E-25	0.00E+00	1.92E-09	7.70E-03	3.44E-01	3.01E-18	2.60E-18	1.44E-01	1.22E-01	6.07E-10
6.38E-09	600.225	1.22E+19	0.00E+00	6.60E-01	5.73E+05	6.10E-10	3.39E-08	2.44E+05	4.41E+00	1.52E+05	3.58E+00	3.05E+04	5.09E-01	7.91E-04	2.27E-01	1.95E+00	2.18E-01	3.14E-01	1.10E-01	0.00E+00	4.88E-03	1.71E-05	2.81E-11	9.67E-12	1.36E-23	4.93E-12	4.34E-20	3.31E-22	1.18E-19	1.34E-22	3.36E-21	1.20E+00	5.38E-20	2.00E-10	9.39E-09	1.05E-16	6.78E-22	4.77E-35	3.40E-31	4.38E-25	0.00E+00	2.05E-09	7.95E-03	3.55E-01	3.11E-18	2.69E-18	1.49E-01	1.26E-01	6.48E-10
6.39E-09	600.232	1.22E+19	0.00E+00	6.82E-01	5.73E+05	6.10E-10	3.61E-08	2.44E+05	4.56E+00	1.52E+05	3.70E+00	3.05E+04	5.26E-01	8.17E-04	2.34E-01	2.02E+00	2.25E-01	3.24E-01	1.14E-01	0.00E+00	5.04E-03	1.77E-05	3.00E-11	1.03E-11	1.45E-23	5.26E-12	4.79E-20	3.53E-22	1.26E-19	1.48E-22	3.73E-21	1.23E+00	5.93E-20	2.06E-10	9.70E-09	1.14E-16	7.48E-22	5.45E-35	3.77E-31	4.88E-25	0.00E+00	2.19E-09	8.22E-03	3.67E-01	3.22E-18	2.78E-18	1.54E-01	1.30E-01	6.92E-10
6.40E-09	600.24	1.22E+19	0.00E+00	7.05E-01	5.73E+05	6.10E-10	3.86E-08	2.44E+05	4.71E+00	1.52E+05	3.82E+00	3.05E+04	5.43E-01	8.44E-04	2.42E-01	2.08E+00	2.32E-01	3.35E-01	1.17E-01	0.00E+00	5.21E-03	1.82E-05	3.20E-11	1.10E-11	1.55E-23	5.61E-12	5.28E-20	3.77E-22	1.35E-19	1.63E-22	4.14E-21	1.28E+00	6.54E-20	2.13E-10	1.00E-08	1.24E-16	8.25E-22	6.23E-35	4.18E-31	5.44E-25	0.00E+00	2.33E-09	8.49E-03	3.79E-01	3.32E-18	2.87E-18	1.59E-01	1.35E-01	7.38E-10
6.41E-09	600.248	1.22E+19	0.00E+00	7.28E-01	5.73E+05	6.10E-10	4.12E-08	2.44E+05	4.87E+00	1.52E+05	3.95E+00	3.05E+04	5.61E-01	8.72E-04	2.50E-01	2.15E+00	2.40E-01	3.46E-01	1.21E-01	0.00E+00	5.38E-03	1.88E-05	3.42E-11	1.18E-11	1.65E-23	5.99E-12	5.82E-20	4.03E-22	1.44E-19	1.80E-22	4.61E-21	1.32E+00	7.22E-20	2.20E-10	1.04E-08	1.34E-16	9.09E-22	7.12E-35	4.64E-31	6.06E-25	0.00E+00	2.49E-09	8.77E-03	3.92E-01	3.43E-18	2.97E-18	1.65E-01	1.39E-01	7.88E-10
6.42E-09	600.256	1.22E+19	0.00E+00	7.53E-01	5.73E+05	6.10E-10	4.40E-08	2.44E+05	5.03E+00	1.52E+05	4.08E+00	3.05E+04	5.80E-01	9.01E-04	2.58E-01	2.22E+00	2.48E-01	3.57E-01	1.25E-01	0.00E+00	5.56E-03	1.95E-05	3.65E-11	1.26E-11	1.76E-23	6.40E-12	6.42E-20	4.30E-22	1.54E-19	1.99E-22	5.13E-21	1.36E+00	7.96E-20	2.28E-10	1.07E-08	1.46E-16	1.00E-21	8.14E-35	5.15E-31	6.76E-25	0.00E+00	2.66E-09	9.06E-03	4.05E-01	3.55E-18	3.06E-18	1.70E-01	1.44E-01	8.41E-10
6.43E-09	600.264	1.22E+19	0.00E+00	7.77E-01	5.73E+05	6.10E-10	4.69E-08	2.44E+05	5.20E+00	1.52E+05	4.22E+00	3.05E+04	5.99E-01	9.31E-04	2.67E-01	2.30E+00	2.56E-01	3.69E-01	1.30E-01	0.00E+00	5.74E-03	2.01E-05	3.89E-11	1.34E-11	1.88E-23	6.83E-12	7.08E-20	4.59E-22	1.64E-19	2.19E-22	5.72E-21	1.41E+00	8.78E-20	2.35E-10	1.11E-08	1.58E-16	1.11E-21	9.31E-35	5.71E-31	7.55E-25	0.00E+00	2.84E-09	9.36E-03	4.19E-01	3.66E-18	3.17E-18	1.76E-01	1.48E-01	8.98E-10
6.44E-09	600.273	1.22E+19	0.00E+00	8.03E-01	5.73E+05	6.10E-10	5.01E-08	2.44E+05	5.37E+00	1.52E+05	4.36E+00	3.05E+04	6.19E-01	9.61E-04	2.76E-01	2.37E+00	2.65E-01	3.82E-01	1.34E-01	0.00E+00	5.93E-03	2.08E-05	4.16E-11	1.43E-11	2.01E-23	7.29E-12	7.81E-20	4.90E-22	1.75E-19	2.42E-22	6.37E-21	1.45E+00	9.68E-20	2.43E-10	1.14E-08	1.72E-16	1.22E-21	1.07E-34	6.34E-31	8.43E-25	0.00E+00	3.03E-09	9.67E-03	4.32E-01	3.79E-18	3.27E-18	1.81E-01	1.53E-01	9.59E-10
6.45E-09	600.282	1.22E+19	0.00E+00	8.30E-01	5.73E+05	6.10E-10	5.35E-08	2.44E+05	5.55E+00	1.52E+05	4.50E+00	3.05E+04	6.39E-01	9.93E-04	2.85E-01	2.45E+00	2.73E-01	3.94E-01	1.38E-01	0.00E+00	6.13E-03	2.15E-05	4.44E-11	1.53E-11	2.15E-23	7.78E-12	8.61E-20	5.23E-22	1.87E-19	2.67E-22	7.10E-21	1.50E+00	1.07E-19	2.51E-10	1.18E-08	1.87E-16	1.35E-21	1.22E-34	7.05E-31	9.42E-25	0.00E+00	3.24E-09	1.00E-02	4.47E-01	3.91E-18	3.38E-18	1.87E-01	1.58E-01	1.02E-09
6.46E-09	600.292	1.22E+19	0.00E+00	8.57E-01	5.73E+05	6.10E-10	5.71E-08	2.44E+05	5.73E+00	1.52E+05	4.65E+00	3.05E+04	6.61E-01	1.03E-03	2.94E-01	2.53E+00	2.83E-01	4.07E-01	1.43E-01	0.00E+00	6.33E-03	2.22E-05	4.74E-11	1.63E-11	2.29E-23	8.30E-12	9.50E-20	5.58E-22	2.00E-19	2.94E-22	7.93E-21	1.55E+00	1.18E-19	2.60E-10	1.22E-08	2.03E-16	1.48E-21	1.40E-34	7.83E-31	1.05E-24	0.00E+00	3.45E-09	1.03E-02	4.62E-01	4.04E-18	3.49E-18	1.94E-01	1.64E-01	1.09E-09
6.47E-09	600.301	1.22E+19	0.00E+00	8.86E-01	5.73E+05	6.10E-10	6.09E-08	2.44E+05	5.92E+00	1.52E+05	4.81E+00	3.05E+04	6.83E-01	1.06E-03	3.04E-01	2.62E+00	2.92E-01	4.21E-01	1.48E-01	0.00E+00	6.55E-03	2.29E-05	5.06E-11	1.74E-11	2.45E-23	8.86E-12	1.05E-19	5.96E-22	2.13E-19	3.24E-22	8.85E-21	1.60E+00	1.30E-19	2.68E-10	1.26E-08	2.21E-16	1.64E-21	1.60E-34	8.70E-31	1.18E-24	0.00E+00	3.69E-09	1.07E-02	4.77E-01	4.17E-18	3.61E-18	2.00E-01	1.69E-01	1.17E-09
6.48E-09	600.311	1.22E+19	0.00E+00	9.15E-01	5.73E+05	6.10E-10	6.50E-08	2.44E+05	6.12E+00	1.52E+05	4.96E+00	3.05E+04	7.05E-01	1.10E-03	3.14E-01	2.70E+00	3.02E-01	4.35E-01	1.53E-01	0.00E+00	6.76E-03	2.37E-05	5.40E-11	1.86E-11	2.61E-23	9.46E-12	1.16E-19	6.36E-22	2.28E-19	3.58E-22	9.89E-21	1.66E+00	1.43E-19	2.77E-10	1.30E-08	2.41E-16	1.80E-21	1.83E-34	9.68E-31	1.32E-24	0.00E+00	3.94E-09	1.10E-02	4.93E-01	4.31E-18	3.73E-18	2.07E-01	1.75E-01	1.24E-09
6.49E-09	600.322	1.22E+19	0.00E+00	9.46E-01	5.73E+05	6.10E-10	6.94E-08	2.44E+05	6.32E+00	1.52E+05	5.13E+00	3.05E+04	7.29E-01	1.13E-03	3.25E-01	2.79E+00	3.12E-01	4.49E-01	1.58E-01	0.00E+00	6.99E-03	2.45E-05	5.76E-11	1.98E-11	2.79E-23	1.01E-11	1.27E-19	6.79E-22	2.43E-19	3.94E-22	1.11E-20	1.71E+00	1.58E-19	2.87E-10	1.35E-08	2.62E-16	1.99E-21	2.10E-34	1.08E-30	1.48E-24	0.00E+00	4.20E-09	1.14E-02	5.09E-01	4.46E-18	3.85E-18	2.14E-01	1.81E-01	1.33E-09
6.50E-09	600.332	1.22E+19	0.00E+00	9.77E-01	5.73E+05	6.10E-10	7.41E-08	2.44E+05	6.53E+00	1.52E+05	5.30E+00	3.05E+04	7.53E-01	1.17E-03	3.35E-01	2.89E+00	3.22E-01	4.64E-01	1.63E-01	0.00E+00	7.22E-03	2.53E-05	6.15E-11	2.12E-11	2.98E-23	1.08E-11	1.40E-19	7.25E-22	2.59E-19	4.35E-22	1.24E-20	1.77E+00	1.74E-19	2.96E-10	1.39E-08	2.85E-16	2.20E-21	2.41E-34	1.20E-30	1.65E-24	0.00E+00	4.48E-09	1.18E-02	5.26E-01	4.60E-18	3.98E-18	2.21E-01	1.86E-01	1.42E-09
6.51E-09	600.343	1.22E+19	0.00E+00	1.01E+00	5.73E+05	6.10E-10	7.91E-08	2.44E+05	6.75E+00	1.52E+05	5.48E+00	3.05E+04	7.78E-01	1.21E-03	3.47E-01	2.98E+00	3.33E-01	4.79E-01	1.68E-01	0.00E+00	7.46E-03	2.61E-05	6.57E-11	2.26E-11	3.18E-23	1.15E-11	1.55E-19	7.74E-22	2.77E-19	4.80E-22	1.38E-20	1.83E+00	1.92E-19	3.06E-10	1.44E-08	3.11E-16	2.42E-21	2.76E-34	1.33E-30	1.85E-24	0.00E+00	4.79E-09	1.22E-02	5.43E-01	4.76E-18	4.11E-18	2.28E-01	1.93E-01	1.51E-09
6.52E-09	600.355	1.22E+19	0.00E+00	1.04E+00	5.73E+05	6.10E-10	8.44E-08	2.44E+05	6.97E+00	1.52E+05	5.66E+00	3.05E+04	8.03E-01	1.25E-03	3.58E-01	3.08E+00	3.44E-01	4.95E-01	1.74E-01	0.00E+00	7.71E-03	2.70E-05	7.01E-11	2.41E-11	3.40E-23	1.23E-11	1.71E-19	8.26E-22	2.96E-19	5.29E-22	1.55E-20	1.89E+00	2.12E-19	3.16E-10	1.48E-08	3.39E-16	2.67E-21	3.17E-34	1.48E-30	2.08E-24	0.00E+00	5.11E-09	1.26E-02	5.61E-01	4.91E-18	4.25E-18	2.36E-01	1.99E-01	1.62E-09
6.53E-09	600.366	1.22E+19	0.00E+00	1.08E+00	5.73E+05	6.10E-10	9.01E-08	2.44E+05	7.20E+00	1.52E+05	5.84E+00	3.05E+04	8.30E-01	1.29E-03	3.70E-01	3.18E+00	3.55E-01	5.12E-01	1.80E-01	0.00E+00	7.97E-03	2.79E-05	7.48E-11	2.57E-11	3.63E-23	1.31E-11	1.88E-19	8.82E-22	3.16E-19	5.83E-22	1.73E-20	1.95E+00	2.34E-19	3.27E-10	1.53E-08	3.69E-16	2.94E-21	3.63E-34	1.65E-30	2.33E-24	0.00E+00	5.45E-09	1.30E-02	5.80E-01	5.08E-18	4.39E-18	2.43E-01	2.06E-01	1.72E-09
6.54E-09	600.379	1.22E+19	0.00E+00	1.11E+00	5.73E+05	6.10E-10	9.62E-08	2.44E+05	7.44E+00	1.52E+05	6.04E+00	3.05E+04	8.58E-01	1.33E-03	3.82E-01	3.29E+00	3.67E-01	5.29E-01	1.86E-01	0.00E+00	8.23E-03	2.88E-05	7.99E-11	2.75E-11	3.88E-23	1.40E-11	2.08E-19	9.41E-22	3.37E-19	6.43E-22	1.94E-20	2.01E+00	2.58E-19	3.38E-10	1.58E-08	4.03E-16	3.25E-21	4.17E-34	1.84E-30	2.61E-24	0.00E+00	5.82E-09	1.34E-02	5.99E-01	5.25E-18	4.53E-18	2.51E-01	2.12E-01	1.84E-09
6.55E-09	600.391	1.22E+19	0.00E+00	1.15E+00	5.73E+05	6.10E-10	1.03E-07	2.44E+05	7.69E+00	1.52E+05	6.24E+00	3.05E+04	8.86E-01	1.38E-03	3.95E-01	3.40E+00	3.79E-01	5.46E-01	1.92E-01	0.00E+00	8.51E-03	2.98E-05	8.52E-11	2.93E-11	4.14E-23	1.49E-11	2.29E-19	1.00E-21	3.60E-19	7.10E-22	2.18E-20	2.08E+00	2.84E-19	3.49E-10	1.64E-08	4.40E-16	3.58E-21	4.79E-34	2.05E-30	2.94E-24	0.00E+00	6.21E-09	1.39E-02	6.19E-01	5.42E-18	4.68E-18	2.60E-01	2.20E-01	1.97E-09
6.56E-09	600.404	1.22E+19	0.00E+00	1.19E+00	5.73E+05	6.10E-10	1.10E-07	2.44E+05	7.94E+00	1.52E+05	6.45E+00	3.05E+04	9.15E-01	1.42E-03	4.08E-01	3.51E+00	3.92E-01	5.64E-01	1.98E-01	0.00E+00	8.79E-03	3.08E-05	9.10E-11	3.13E-11	4.42E-23	1.60E-11	2.53E-19	1.07E-21	3.84E-19	7.83E-22	2.44E-20	2.15E+00	3.13E-19	3.61E-10	1.69E-08	4.80E-16	3.95E-21	5.50E-34	2.29E-30	3.30E-24	0.00E+00	6.63E-09	1.43E-02	6.40E-01	5.60E-18	4.84E-18	2.68E-01	2.27E-01	2.10E-09
6.57E-09	600.418	1.22E+19	0.00E+00	1.23E+00	5.73E+05	6.10E-10	1.17E-07	2.44E+05	8.20E+00	1.52E+05	6.66E+00	3.05E+04	9.46E-01	1.47E-03	4.21E-01	3.63E+00	4.05E-01	5.83E-01	2.05E-01	0.00E+00	9.08E-03	3.18E-05	9.71E-11	3.34E-11	4.72E-23	1.70E-11	2.79E-19	1.15E-21	4.10E-19	8.63E-22	2.74E-20	2.22E+00	3.46E-19	3.73E-10	1.75E-08	5.24E-16	4.36E-21	6.32E-34	2.55E-30	3.71E-24	0.00E+00	7.08E-09	1.48E-02	6.61E-01	5.79E-18	5.00E-18	2.77E-01	2.34E-01	2.24E-09
6.58E-09	600.431	1.22E+19	0.00E+00	1.27E+00	5.73E+05	6.10E-10	1.25E-07	2.44E+05	8.48E+00	1.52E+05	6.88E+00	3.05E+04	9.77E-01	1.52E-03	4.35E-01	3.75E+00	4.18E-01	6.02E-01	2.11E-01	0.00E+00	9.38E-03	3.28E-05	1.04E-10	3.57E-11	5.05E-23	1.82E-11	3.07E-19	1.22E-21	4.37E-19	9.52E-22	3.08E-20	2.30E+00	3.81E-19	3.85E-10	1.81E-08	5.72E-16	4.80E-21	7.27E-34	2.85E-30	4.17E-24	0.00E+00	7.56E-09	1.53E-02	6.83E-01	5.98E-18	5.17E-18	2.87E-01	2.42E-01	2.39E-09
6.59E-09	600.446	1.22E+19	0.00E+00	1.31E+00	5.73E+05	6.10E-10	1.33E-07	2.44E+05	8.76E+00	1.52E+05	7.11E+00	3.05E+04	1.01E+00	1.57E-03	4.50E-01	3.87E+00	4.32E-01	6.22E-01	2.18E-01	0.00E+00	9.70E-03	3.39E-05	1.11E-10	3.81E-11	5.39E-23	1.94E-11	3.39E-19	1.31E-21	4.67E-19	1.05E-21	3.46E-20	2.37E+00	4.20E-19	3.98E-10	1.87E-08	6.25E-16	5.30E-21	8.36E-34	3.18E-30	4.69E-24	0.00E+00	8.07E-09	1.58E-02	7.05E-01	6.18E-18	5.34E-18	2.96E-01	2.50E-01	2.55E-09
6.60E-09	600.46	1.22E+19	0.00E+00	1.35E+00	5.73E+05	6.10E-10	1.42E-07	2.44E+05	9.05E+00	1.52E+05	7.34E+00	3.05E+04	1.04E+00	1.62E-03	4.65E-01	4.00E+00	4.46E-01	6.43E-01	2.26E-01	0.00E+00	1.00E-02	3.50E-05	1.18E-10	4.07E-11	5.76E-23	2.07E-11	3.74E-19	1.39E-21	4.99E-19	1.16E-21	3.89E-20	2.45E+00	4.64E-19	4.11E-10	1.93E-08	6.83E-16	5.84E-21	9.61E-34	3.55E-30	5.27E-24	0.00E+00	8.61E-09	1.63E-02	7.29E-01	6.38E-18	5.51E-18	3.06E-01	2.58E-01	2.72E-09
6.61E-09	600.476	1.22E+19	0.00E+00	1.40E+00	5.73E+05	6.10E-10	1.52E-07	2.44E+05	9.35E+00	1.52E+05	7.59E+00	3.05E+04	1.08E+00	1.67E-03	4.80E-01	4.13E+00	4.61E-01	6.64E-01	2.33E-01	0.00E+00	1.04E-02	3.62E-05	1.26E-10	4.34E-11	6.15E-23	2.21E-11	4.12E-19	1.49E-21	5.32E-19	1.28E-21	4.37E-20	2.53E+00	5.11E-19	4.25E-10	1.99E-08	7.46E-16	6.44E-21	1.11E-33	3.97E-30	5.93E-24	0.00E+00	9.19E-09	1.68E-02	7.53E-01	6.59E-18	5.70E-18	3.16E-01	2.67E-01	2.91E-09
6.62E-09	600.492	1.22E+19	0.00E+00	1.45E+00	5.73E+05	6.10E-10	1.62E-07	2.44E+05	9.66E+00	1.52E+05	7.84E+00	3.05E+04	1.11E+00	1.73E-03	4.96E-01	4.27E+00	4.76E-01	6.86E-01	2.41E-01	0.00E+00	1.07E-02	3.74E-05	1.35E-10	4.63E-11	6.57E-23	2.36E-11	4.55E-19	1.59E-21	5.68E-19	1.41E-21	4.92E-20	2.62E+00	5.64E-19	4.39E-10	2.06E-08	8.16E-16	7.11E-21	1.27E-33	4.43E-30	6.68E-24	0.00E+00	9.81E-09	1.74E-02	7.78E-01	6.81E-18	5.89E-18	3.26E-01	2.76E-01	3.10E-09
6.63E-09	600.508	1.22E+19	0.00E+00	1.49E+00	5.73E+05	6.10E-10	1.73E-07	2.44E+05	9.98E+00	1.52E+05	8.10E+00	3.05E+04	1.15E+00	1.79E-03	5.12E-01	4.41E+00	4.92E-01	7.09E-01	2.49E-01	0.00E+00	1.11E-02	3.86E-05	1.44E-10	4.95E-11	7.02E-23	2.52E-11	5.01E-19	1.70E-21	6.06E-19	1.55E-21	5.53E-20	2.70E+00	6.22E-19	4.54E-10	2.13E-08	8.92E-16	7.84E-21	1.47E-33	4.95E-30	7.53E-24	0.00E+00	1.05E-08	1.80E-02	8.04E-01	7.04E-18	6.08E-18	3.37E-01	2.85E-01	3.31E-09
6.64E-09	600.525	1.22E+19	0.00E+00	1.54E+00	5.73E+05	-3.66E-09	1.85E-07	2.44E+05	1.03E+01	1.52E+05	8.37E+00	3.05E+04	1.19E+00	1.85E-03	5.29E-01	4.56E+00	5.08E-01	7.33E-01	2.57E-01	0.00E+00	1.14E-02	3.99E-05	1.53E-10	5.28E-11	7.49E-23	2.69E-11	5.53E-19	1.81E-21	6.47E-19	1.71E-21	6.23E-20	2.79E+00	6.86E-19	4.69E-10	2.20E-08	9.76E-16	8.64E-21	1.69E-33	5.54E-30	8.48E-24	0.00E+00	1.12E-08	1.86E-02	8.30E-01	6.83E-18	6.28E-18	3.48E-01	2.94E-01	3.54E-09
6.65E-09	600.542	1.22E+19	0.00E+00	1.59E+00	5.73E+05	-3.66E-09	1.97E-07	2.44E+05	1.07E+01	1.52E+05	8.65E+00	3.05E+04	1.23E+00	1.91E-03	5.47E-01	4.71E+00	5.25E-01	7.57E-01	2.66E-01	0.00E+00	1.18E-02	4.13E-05	1.64E-10	5.64E-11	8.01E-23	2.87E-11	6.10E-19	1.93E-21	6.91E-19	1.89E-21	7.01E-20	2.88E+00	7.56E-19	4.85E-10	2.27E-08	1.07E-15	9.53E-21	1.94E-33	6.19E-30	9.56E-24	0.00E+00	1.19E-08	1.92E-02	8.58E-01	6.64E-18	6.47E-18	3.60E-01	3.04E-01	3.77E-09
6.66E-09	600.56	1.22E+19	0.00E+00	1.65E+00	5.73E+05	-3.66E-09	2.10E-07	2.44E+05	1.10E+01	1.52E+05	8.93E+00	3.05E+04	1.27E+00	1.97E-03	5.65E-01	4.86E+00	5.43E-01	7.82E-01	2.74E-01	0.00E+00	1.22E-02	4.26E-05	1.75E-10	6.02E-11	8.55E-23	3.06E-11	6.72E-19	2.06E-21	7.38E-19	2.08E-21	7.89E-20	2.98E+00	8.34E-19	5.01E-10	2.35E-08	1.17E-15	1.05E-20	2.24E-33	6.93E-30	1.08E-23	0.00E+00	1.27E-08	1.98E-02	8.86E-01	6.45E-18	6.65E-18	3.72E-01	3.14E-01	4.03E-09
6.67E-09	600.579	1.22E+19	0.00E+00	1.70E+00	5.73E+05	-3.66E-09	2.24E-07	2.44E+05	1.14E+01	1.52E+05	9.23E+00	3.05E+04	1.31E+00	2.03E-03	5.84E-01	5.03E+00	5.61E-01	8.08E-01	2.84E-01	0.00E+00	1.26E-02	4.40E-05	1.87E-10	6.42E-11	9.14E-23	3.27E-11	7.41E-19	2.20E-21	7.87E-19	2.30E-21	8.89E-20	3.08E+00	9.20E-19	5.18E-10	2.42E-08	1.28E-15	1.16E-20	2.58E-33	7.75E-30	1.22E-23	0.00E+00	1.36E-08	2.05E-02	9.16E-01	6.26E-18	6.83E-18	3.84E-01	3.25E-01	4.30E-09
6.68E-09	600.598	1.22E+19	0.00E+00	1.76E+00	5.73E+05	-3.66E-09	2.40E-07	2.44E+05	1.17E+01	1.52E+05	9.53E+00	3.05E+04	1.35E+00	2.10E-03	6.03E-01	5.19E+00	5.79E-01	8.35E-01	2.93E-01	0.00E+00	1.30E-02	4.55E-05	1.99E-10	6.85E-11	9.76E-23	3.49E-11	8.18E-19	2.35E-21	8.41E-19	2.53E-21	1.00E-19	3.18E+00	1.01E-18	5.35E-10	2.50E-08	1.40E-15	1.28E-20	2.98E-33	8.67E-30	1.37E-23	0.00E+00	1.45E-08	2.12E-02	9.46E-01	6.08E-18	7.00E-18	3.97E-01	3.35E-01	4.59E-09
6.69E-09	600.618	1.22E+19	0.00E+00	1.82E+00	5.73E+05	-3.66E-09	2.56E-07	2.44E+05	1.21E+01	1.52E+05	9.85E+00	3.05E+04	1.40E+00	2.17E-03	6.23E-01	5.36E+00	5.98E-01	8.62E-01	3.03E-01	0.00E+00	1.35E-02	4.70E-05	2.13E-10	7.32E-11	1.04E-22	3.73E-11	9.02E-19	2.51E-21	8.97E-19	2.79E-21	1.13E-19	3.29E+00	1.12E-18	5.53E-10	2.59E-08	1.53E-15	1.41E-20	3.44E-33	9.71E-30	1.55E-23	0.00E+00	1.55E-08	2.19E-02	9.77E-01	5.91E-18	7.17E-18	4.10E-01	3.47E-01	4.90E-09
6.70E-09	600.638	1.22E+19	0.00E+00	1.88E+00	5.73E+05	-3.66E-09	2.73E-07	2.44E+05	1.25E+01	1.52E+05	1.02E+01	3.05E+04	1.45E+00	2.24E-03	6.44E-01	5.54E+00	6.18E-01	8.91E-01	3.13E-01	0.00E+00	1.39E-02	4.86E-05	2.27E-10	7.81E-11	1.11E-22	3.98E-11	9.94E-19	2.68E-21	9.58E-19	3.08E-21	1.27E-19	3.40E+00	1.23E-18	5.72E-10	2.67E-08	1.68E-15	1.55E-20	3.97E-33	1.09E-29	1.75E-23	0.00E+00	1.65E-08	2.26E-02	1.01E+00	5.74E-18	7.34E-18	4.24E-01	3.58E-01	5.23E-09
6.71E-09	600.659	1.22E+19	0.00E+00	1.94E+00	5.73E+05	-3.66E-09	2.91E-07	2.44E+05	1.30E+01	1.52E+05	1.05E+01	3.05E+04	1.49E+00	2.32E-03	6.65E-01	5.73E+00	6.39E-01	9.21E-01	3.23E-01	0.00E+00	1.44E-02	5.02E-05	2.42E-10	8.34E-11	1.19E-22	4.25E-11	1.10E-18	2.86E-21	1.02E-18	3.40E-21	1.44E-19	3.51E+00	1.36E-18	5.91E-10	2.76E-08	1.84E-15	1.71E-20	4.58E-33	1.22E-29	1.97E-23	0.00E+00	1.76E-08	2.33E-02	1.04E+00	5.58E-18	7.50E-18	4.38E-01	3.70E-01	5.58E-09
6.72E-09	600.681	1.22E+19	0.00E+00	2.00E+00	5.73E+05	-3.66E-09	3.11E-07	2.44E+05	1.34E+01	1.52E+05	1.09E+01	3.05E+04	1.54E+00	2.39E-03	6.87E-01	5.92E+00	6.60E-01	9.51E-01	3.34E-01	0.00E+00	1.48E-02	5.18E-05	2.59E-10	8.90E-11	1.27E-22	4.53E-11	1.21E-18	3.05E-21	1.09E-18	3.75E-21	1.62E-19	3.62E+00	1.50E-18	6.11E-10	2.85E-08	2.02E-15	1.89E-20	5.29E-33	1.37E-29	2.23E-23	0.00E+00	1.88E-08	2.41E-02	1.08E+00	5.42E-18	7.65E-18	4.52E-01	3.82E-01	5.96E-09
6.73E-09	600.704	1.22E+19	0.00E+00	2.07E+00	5.73E+05	-3.66E-09	3.32E-07	2.44E+05	1.38E+01	1.52E+05	1.12E+01	3.05E+04	1.59E+00	2.47E-03	7.10E-01	6.11E+00	6.82E-01	9.83E-01	3.45E-01	0.00E+00	1.53E-02	5.36E-05	2.76E-10	9.50E-11	1.36E-22	4.84E-11	1.33E-18	3.26E-21	1.17E-18	4.13E-21	1.83E-19	3.74E+00	1.65E-18	6.31E-10	2.95E-08	2.21E-15	2.09E-20	6.11E-33	1.53E-29	2.52E-23	0.00E+00	2.01E-08	2.49E-02	1.11E+00	5.26E-18	7.80E-18	4.67E-01	3.95E-01	6.36E-09
6.74E-09	600.727	1.22E+19	0.00E+00	2.14E+00	5.73E+05	-3.66E-09	3.54E-07	2.44E+05	1.43E+01	1.52E+05	1.16E+01	3.05E+04	1.65E+00	2.56E-03	7.33E-01	6.31E+00	7.04E-01	1.02E+00	3.56E-01	0.00E+00	1.59E-02	5.53E-05	2.95E-10	1.01E-10	1.45E-22	5.17E-11	1.47E-18	3.48E-21	1.24E-18	4.56E-21	2.07E-19	3.87E+00	1.82E-18	6.52E-10	3.05E-08	2.43E-15	2.30E-20	7.06E-33	1.72E-29	2.85E-23	0.00E+00	2.15E-08	2.57E-02	1.15E+00	5.11E-18	7.95E-18	4.83E-01	4.08E-01	6.79E-09
6.75E-09	600.751	1.22E+19	0.00E+00	2.21E+00	5.73E+05	-3.66E-09	3.78E-07	2.44E+05	1.48E+01	1.52E+05	1.20E+01	3.05E+04	1.70E+00	2.64E-03	7.58E-01	6.52E+00	7.28E-01	1.05E+00	3.68E-01	0.00E+00	1.64E-02	5.72E-05	3.15E-10	1.08E-10	1.55E-22	5.51E-11	1.62E-18	3.71E-21	1.33E-18	5.03E-21	2.34E-19	4.00E+00	2.01E-18	6.74E-10	3.15E-08	2.66E-15	2.54E-20	8.16E-33	1.93E-29	3.22E-23	0.00E+00	2.29E-08	2.66E-02	1.19E+00	4.96E-18	8.09E-18	4.99E-01	4.22E-01	7.25E-09
6.76E-09	600.776	1.22E+19	0.00E+00	2.28E+00	5.73E+05	-3.66E-09	4.03E-07	2.44E+05	1.52E+01	1.52E+05	1.24E+01	3.05E+04	1.76E+00	2.73E-03	7.83E-01	6.74E+00	7.52E-01	1.08E+00	3.80E-01	0.00E+00	1.69E-02	5.91E-05	3.36E-10	1.16E-10	1.66E-22	5.89E-11	1.79E-18	3.97E-21	1.42E-18	5.55E-21	2.64E-19	4.13E+00	2.22E-18	6.97E-10	3.25E-08	2.92E-15	2.80E-20	9.43E-33	2.16E-29	3.64E-23	0.00E+00	2.45E-08	2.75E-02	1.23E+00	4.82E-18	8.23E-18	5.15E-01	4.35E-01	7.73E-09
6.77E-09	600.802	1.22E+19	0.00E+00	2.36E+00	5.73E+05	-3.66E-09	4.31E-07	2.44E+05	1.58E+01	1.52E+05	1.28E+01	3.05E+04	1.82E+00	2.82E-03	8.09E-01	6.96E+00	7.77E-01	1.12E+00	3.93E-01	0.00E+00	1.75E-02	6.10E-05	3.59E-10	1.23E-10	1.77E-22	6.28E-11	1.97E-18	4.23E-21	1.51E-18	6.12E-21	2.98E-19	4.27E+00	2.45E-18	7.20E-10	3.36E-08	3.20E-15	3.08E-20	1.09E-32	2.43E-29	4.11E-23	0.00E+00	2.61E-08	2.84E-02	1.27E+00	4.68E-18	8.36E-18	5.32E-01	4.50E-01	8.25E-09
6.78E-09	600.828	1.22E+19	0.00E+00	2.44E+00	5.73E+05	-3.66E-09	4.60E-07	2.44E+05	1.63E+01	1.52E+05	1.32E+01	3.05E+04	1.88E+00	2.91E-03	8.35E-01	7.19E+00	8.02E-01	1.16E+00	4.06E-01	0.00E+00	1.81E-02	6.30E-05	3.83E-10	1.32E-10	1.89E-22	6.71E-11	2.17E-18	4.52E-21	1.62E-18	6.75E-21	3.37E-19	4.41E+00	2.70E-18	7.45E-10	3.47E-08	3.51E-15	3.40E-20	1.26E-32	2.72E-29	4.65E-23	0.00E+00	2.79E-08	2.93E-02	1.31E+00	4.55E-18	8.49E-18	5.50E-01	4.65E-01	8.81E-09
6.79E-09	600.856	1.22E+19	0.00E+00	2.52E+00	5.73E+05	-3.66E-09	4.90E-07	2.44E+05	1.68E+01	1.52E+05	1.36E+01	3.05E+04	1.94E+00	3.01E-03	8.63E-01	7.43E+00	8.29E-01	1.19E+00	4.19E-01	0.00E+00	1.87E-02	6.51E-05	4.09E-10	1.41E-10	2.02E-22	7.16E-11	2.40E-18	4.83E-21	1.72E-18	7.44E-21	3.81E-19	4.55E+00	2.97E-18	7.70E-10	3.59E-08	3.85E-15	3.75E-20	1.46E-32	3.06E-29	5.26E-23	0.00E+00	2.97E-08	3.03E-02	1.35E+00	4.42E-18	8.62E-18	5.68E-01	4.80E-01	9.40E-09
6.80E-09	600.884	1.22E+19	0.00E+00	2.60E+00	5.73E+05	-3.66E-09	5.23E-07	2.44E+05	1.74E+01	1.52E+05	1.41E+01	3.05E+04	2.00E+00	3.11E-03	8.91E-01	7.68E+00	8.56E-01	1.23E+00	4.33E-01	0.00E+00	1.93E-02	6.73E-05	4.36E-10	1.50E-10	2.16E-22	7.64E-11	2.64E-18	5.15E-21	1.84E-18	8.20E-21	4.31E-19	4.70E+00	3.28E-18	7.96E-10	3.71E-08	4.23E-15	4.14E-20	1.69E-32	3.44E-29	5.96E-23	0.00E+00	3.17E-08	3.13E-02	1.40E+00	4.29E-18	8.74E-18	5.87E-01	4.96E-01	1.00E-08
6.81E-09	600.913	1.22E+19	0.00E+00	2.69E+00	5.73E+05	-3.66E-09	5.59E-07	2.44E+05	1.79E+01	1.52E+05	1.46E+01	3.05E+04	2.07E+00	3.21E-03	9.21E-01	7.93E+00	8.85E-01	1.28E+00	4.48E-01	0.00E+00	2.00E-02	6.95E-05	4.66E-10	1.60E-10	2.31E-22	8.16E-11	2.92E-18	5.50E-21	1.96E-18	9.05E-21	4.87E-19	4.86E+00	3.62E-18	8.22E-10	3.83E-08	4.64E-15	4.56E-20	1.96E-32	3.86E-29	6.74E-23	0.00E+00	3.39E-08	3.23E-02	1.45E+00	4.17E-18	8.86E-18	6.07E-01	5.13E-01	1.07E-08
6.82E-09	600.944	1.22E+19	0.00E+00	2.77E+00	5.73E+05	-3.66E-09	5.96E-07	2.44E+05	1.85E+01	1.52E+05	1.50E+01	3.05E+04	2.14E+00	3.32E-03	9.51E-01	8.19E+00	9.14E-01	1.32E+00	4.62E-01	0.00E+00	2.06E-02	7.18E-05	4.97E-10	1.71E-10	2.47E-22	8.71E-11	3.21E-18	5.87E-21	2.10E-18	9.98E-21	5.51E-19	5.02E+00	3.99E-18	8.50E-10	3.96E-08	5.09E-15	5.03E-20	2.26E-32	4.34E-29	7.63E-23	0.00E+00	3.62E-08	3.34E-02	1.49E+00	4.05E-18	8.98E-18	6.27E-01	5.30E-01	1.14E-08
6.83E-09	600.975	1.22E+19	0.00E+00	2.87E+00	5.73E+05	-3.66E-09	6.36E-07	2.44E+05	1.92E+01	1.52E+05	1.55E+01	3.05E+04	2.21E+00	3.43E-03	9.83E-01	8.47E+00	9.44E-01	1.36E+00	4.78E-01	0.00E+00	2.13E-02	7.42E-05	5.31E-10	1.82E-10	2.64E-22	9.30E-11	3.54E-18	6.27E-21	2.24E-18	1.10E-20	6.23E-19	5.19E+00	4.40E-18	8.79E-10	4.09E-08	5.59E-15	5.55E-20	2.62E-32	4.88E-29	8.64E-23	0.00E+00	3.86E-08	3.45E-02	1.54E+00	3.93E-18	9.09E-18	6.47E-01	5.47E-01	1.22E-08
6.84E-09	601.007	1.22E+19	0.00E+00	2.96E+00	5.73E+05	-3.66E-09	6.79E-07	2.44E+05	1.98E+01	1.52E+05	1.61E+01	3.05E+04	2.28E+00	3.54E-03	1.02E+00	8.75E+00	9.76E-01	1.41E+00	4.93E-01	0.00E+00	2.20E-02	7.67E-05	5.66E-10	1.95E-10	2.82E-22	9.92E-11	3.91E-18	6.69E-21	2.39E-18	1.21E-20	7.05E-19	5.36E+00	4.85E-18	9.08E-10	4.23E-08	6.14E-15	6.12E-20	3.04E-32	5.49E-29	9.79E-23	0.00E+00	4.12E-08	3.57E-02	1.59E+00	3.82E-18	9.20E-18	6.69E-01	5.65E-01	1.30E-08
6.85E-09	601.041	1.22E+19	0.00E+00	3.06E+00	5.73E+05	-3.66E-09	7.25E-07	2.44E+05	2.04E+01	1.52E+05	1.66E+01	3.05E+04	2.36E+00	3.66E-03	1.05E+00	9.04E+00	1.01E+00	1.45E+00	5.10E-01	0.00E+00	2.28E-02	7.92E-05	6.05E-10	2.08E-10	3.01E-22	1.06E-10	4.31E-18	7.14E-21	2.55E-18	1.34E-20	7.98E-19	5.54E+00	5.35E-18	9.39E-10	4.37E-08	6.74E-15	6.74E-20	3.52E-32	6.17E-29	1.11E-22	0.00E+00	4.40E-08	3.68E-02	1.65E+00	3.71E-18	9.30E-18	6.91E-01	5.84E-01	1.39E-08
6.86E-09	601.075	1.22E+19	0.00E+00	3.16E+00	5.73E+05	-1.22E-09	7.74E-07	2.44E+05	2.11E+01	1.52E+05	1.71E+01	3.05E+04	2.44E+00	3.78E-03	1.08E+00	9.34E+00	1.04E+00	1.50E+00	5.27E-01	0.00E+00	2.35E-02	8.18E-05	6.45E-10	2.22E-10	3.22E-22	1.13E-10	4.75E-18	7.63E-21	2.72E-18	1.48E-20	9.03E-19	5.72E+00	5.90E-18	9.71E-10	4.51E-08	7.41E-15	7.44E-20	4.08E-32	6.95E-29	1.26E-22	0.00E+00	4.69E-08	3.81E-02	1.70E+00	3.61E-18	9.41E-18	7.14E-01	6.03E-01	1.48E-08
6.87E-09	601.111	1.22E+19	0.00E+00	3.27E+00	5.73E+05	-1.22E-09	8.26E-07	2.44E+05	2.18E+01	1.52E+05	1.77E+01	3.05E+04	2.52E+00	3.90E-03	1.12E+00	9.65E+00	1.08E+00	1.55E+00	5.44E-01	0.00E+00	2.43E-02	8.45E-05	6.89E-10	2.37E-10	3.45E-22	1.21E-10	5.24E-18	8.14E-21	2.91E-18	1.63E-20	1.02E-18	5.91E+00	6.50E-18	1.00E-09	4.66E-08	8.14E-15	8.20E-20	4.73E-32	7.82E-29	1.42E-22	0.00E+00	5.01E-08	3.93E-02	1.76E+00	3.50E-18	9.51E-18	7.38E-01	6.23E-01	1.58E-08
6.88E-09	601.147	1.22E+19	0.00E+00	3.37E+00	5.73E+05	-1.22E-09	8.81E-07	2.44E+05	2.25E+01	1.52E+05	1.83E+01	3.05E+04	2.60E+00	4.03E-03	1.16E+00	9.96E+00	1.11E+00	1.60E+00	5.62E-01	0.00E+00	2.51E-02	8.73E-05	7.35E-10	2.53E-10	3.68E-22	1.29E-10	5.78E-18	8.69E-21	3.10E-18	1.80E-20	1.16E-18	6.11E+00	7.17E-18	1.04E-09	4.82E-08	8.94E-15	9.04E-20	5.49E-32	8.80E-29	1.61E-22	0.00E+00	5.35E-08	4.06E-02	1.82E+00	3.40E-18	9.61E-18	7.62E-01	6.44E-01	1.69E-08
6.89E-09	601.185	1.22E+19	0.00E+00	3.49E+00	5.73E+05	-1.22E-09	9.40E-07	2.44E+05	2.33E+01	1.52E+05	1.89E+01	3.05E+04	2.69E+00	4.16E-03	1.19E+00	1.03E+01	1.15E+00	1.66E+00	5.81E-01	0.00E+00	2.60E-02	9.02E-05	7.85E-10	2.70E-10	3.94E-22	1.38E-10	6.37E-18	9.28E-21	3.31E-18	1.98E-20	1.31E-18	6.31E+00	7.91E-18	1.07E-09	4.98E-08	9.82E-15	9.97E-20	6.37E-32	9.91E-29	1.83E-22	0.00E+00	5.71E-08	4.20E-02	1.88E+00	3.31E-18	9.70E-18	7.87E-01	6.65E-01	1.80E-08
6.90E-09	601.225	1.22E+19	0.00E+00	3.60E+00	5.73E+05	-1.22E-09	1.00E-06	2.44E+05	2.41E+01	1.52E+05	1.95E+01	3.05E+04	2.77E+00	4.30E-03	1.23E+00	1.06E+01	1.19E+00	1.71E+00	6.00E-01	0.00E+00	2.68E-02	9.32E-05	8.38E-10	2.88E-10	4.21E-22	1.47E-10	7.03E-18	9.91E-21	3.54E-18	2.18E-20	1.49E-18	6.52E+00	8.72E-18	1.11E-09	5.15E-08	1.08E-14	1.10E-19	7.39E-32	1.12E-28	2.07E-22	0.00E+00	6.09E-08	4.34E-02	1.94E+00	3.21E-18	9.79E-18	8.13E-01	6.87E-01	1.93E-08
6.91E-09	601.265	1.22E+19	0.00E+00	3.72E+00	5.73E+05	-1.22E-09	1.07E-06	2.44E+05	2.49E+01	1.52E+05	2.02E+01	3.05E+04	2.87E+00	4.44E-03	1.27E+00	1.10E+01	1.23E+00	1.77E+00	6.20E-01	0.00E+00	2.77E-02	9.63E-05	8.95E-10	3.08E-10	4.50E-22	1.57E-10	7.75E-18	1.06E-20	3.78E-18	2.41E-20	1.68E-18	6.73E+00	9.61E-18	1.15E-09	5.32E-08	1.19E-14	1.21E-19	8.58E-32	1.26E-28	2.35E-22	0.00E+00	6.50E-08	4.48E-02	2.00E+00	3.12E-18	9.88E-18	8.40E-01	7.10E-01	2.06E-08
6.92E-09	601.307	1.22E+19	0.00E+00	3.84E+00	5.73E+05	-1.22E-09	1.14E-06	2.44E+05	2.57E+01	1.52E+05	2.08E+01	3.05E+04	2.96E+00	4.59E-03	1.32E+00	1.14E+01	1.27E+00	1.83E+00	6.40E-01	0.00E+00	2.87E-02	9.95E-05	9.55E-10	3.28E-10	4.81E-22	1.67E-10	8.54E-18	1.13E-20	4.03E-18	2.66E-20	1.91E-18	6.95E+00	1.06E-17	1.19E-09	5.50E-08	1.30E-14	1.34E-19	9.96E-32	1.42E-28	2.66E-22	0.00E+00	6.94E-08	4.63E-02	2.07E+00	3.03E-18	9.97E-18	8.68E-01	7.33E-01	2.19E-08
6.93E-09	601.35	1.22E+19	0.00E+00	3.97E+00	5.73E+05	-1.22E-09	1.22E-06	2.44E+05	2.65E+01	1.52E+05	2.15E+01	3.05E+04	3.06E+00	4.74E-03	1.36E+00	1.17E+01	1.31E+00	1.89E+00	6.62E-01	0.00E+00	2.96E-02	1.03E-04	1.02E-09	3.50E-10	5.15E-22	1.79E-10	9.42E-18	1.21E-20	4.30E-18	2.93E-20	2.16E-18	7.19E+00	1.17E-17	1.23E-09	5.68E-08	1.43E-14	1.47E-19	1.16E-31	1.60E-28	3.02E-22	0.00E+00	7.41E-08	4.78E-02	2.14E+00	2.94E-18	1.01E-17	8.97E-01	7.58E-01	2.34E-08
6.94E-09	601.395	1.22E+19	0.00E+00	4.10E+00	5.73E+05	-1.22E-09	1.30E-06	2.44E+05	2.74E+01	1.52E+05	2.23E+01	3.05E+04	3.16E+00	4.90E-03	1.41E+00	1.21E+01	1.35E+00	1.95E+00	6.84E-01	0.00E+00	3.06E-02	1.06E-04	1.09E-09	3.74E-10	5.50E-22	1.91E-10	1.04E-17	1.29E-20	4.59E-18	3.23E-20	2.45E-18	7.42E+00	1.29E-17	1.27E-09	5.87E-08	1.58E-14	1.63E-19	1.34E-31	1.80E-28	3.43E-22	0.00E+00	7.90E-08	4.94E-02	2.21E+00	2.86E-18	1.01E-17	9.26E-01	7.83E-01	2.50E-08
6.95E-09	601.441	1.22E+19	0.00E+00	4.24E+00	5.73E+05	-1.22E-09	1.39E-06	2.44E+05	2.83E+01	1.52E+05	2.30E+01	3.05E+04	3.26E+00	5.06E-03	1.45E+00	1.25E+01	1.40E+00	2.01E+00	7.06E-01	0.00E+00	3.16E-02	1.10E-04	1.16E-09	3.99E-10	5.89E-22	2.03E-10	1.14E-17	1.37E-20	4.90E-18	3.56E-20	2.77E-18	7.67E+00	1.42E-17	1.31E-09	6.06E-08	1.73E-14	1.79E-19	1.56E-31	2.03E-28	3.89E-22	0.00E+00	8.44E-08	5.10E-02	2.28E+00	2.78E-18	1.02E-17	9.57E-01	8.09E-01	2.67E-08
6.96E-09	601.489	1.22E+19	0.00E+00	4.38E+00	5.73E+05	-1.22E-09	1.48E-06	2.44E+05	2.93E+01	1.52E+05	2.37E+01	3.05E+04	3.37E+00	5.23E-03	1.50E+00	1.29E+01	1.44E+00	2.08E+00	7.30E-01	0.00E+00	3.27E-02	1.13E-04	1.24E-09	4.26E-10	6.30E-22	2.17E-10	1.26E-17	1.47E-20	5.23E-18	3.93E-20	3.14E-18	7.92E+00	1.57E-17	1.35E-09	6.27E-08	1.90E-14	1.98E-19	1.81E-31	2.29E-28	4.41E-22	0.00E+00	9.00E-08	5.27E-02	2.36E+00	2.70E-18	1.03E-17	9.89E-01	8.36E-01	2.85E-08
6.97E-09	601.538	1.22E+19	0.00E+00	4.52E+00	5.73E+05	-1.22E-09	1.58E-06	2.44E+05	3.02E+01	1.52E+05	2.45E+01	3.05E+04	3.48E+00	5.40E-03	1.55E+00	1.34E+01	1.49E+00	2.15E+00	7.54E-01	0.00E+00	3.38E-02	1.17E-04	1.32E-09	4.55E-10	6.73E-22	2.32E-10	1.39E-17	1.57E-20	5.59E-18	4.33E-20	3.56E-18	8.18E+00	1.73E-17	1.40E-09	6.48E-08	2.09E-14	2.18E-19	2.11E-31	2.58E-28	5.00E-22	0.00E+00	9.61E-08	5.45E-02	2.43E+00	2.62E-18	1.04E-17	1.02E+00	8.63E-01	3.04E-08
6.98E-09	601.589	1.22E+19	0.00E+00	4.67E+00	5.73E+05	-1.22E-09	1.69E-06	2.44E+05	3.12E+01	1.52E+05	2.53E+01	3.05E+04	3.60E+00	5.58E-03	1.60E+00	1.38E+01	1.54E+00	2.22E+00	7.79E-01	0.00E+00	3.49E-02	1.21E-04	1.41E-09	4.86E-10	7.20E-22	2.47E-10	1.53E-17	1.67E-20	5.97E-18	4.78E-20	4.04E-18	8.46E+00	1.91E-17	1.45E-09	6.69E-08	2.30E-14	2.40E-19	2.45E-31	2.91E-28	5.68E-22	0.00E+00	1.03E-07	5.63E-02	2.51E+00	2.55E-18	1.04E-17	1.06E+00	8.92E-01	3.24E-08
6.99E-09	601.642	1.22E+19	0.00E+00	4.83E+00	5.73E+05	-1.22E-09	1.80E-06	2.44E+05	3.23E+01	1.52E+05	2.62E+01	3.05E+04	3.72E+00	5.76E-03	1.65E+00	1.43E+01	1.59E+00	2.29E+00	8.04E-01	0.00E+00	3.61E-02	1.25E-04	1.51E-09	5.18E-10	7.70E-22	2.64E-10	1.69E-17	1.79E-20	6.37E-18	5.27E-20	4.58E-18	8.74E+00	2.10E-17	1.50E-09	6.92E-08	2.53E-14	2.65E-19	2.85E-31	3.29E-28	6.44E-22	0.00E+00	1.09E-07	5.81E-02	2.60E+00	2.47E-18	1.05E-17	1.09E+00	9.21E-01	3.46E-08
7.00E-09	601.696	1.22E+19	0.00E+00	4.99E+00	5.73E+05	-1.22E-09	1.92E-06	2.44E+05	3.33E+01	1.52E+05	2.71E+01	3.05E+04	3.84E+00	5.95E-03	1.71E+00	1.47E+01	1.64E+00	2.37E+00	8.31E-01	0.00E+00	3.73E-02	1.29E-04	1.61E-09	5.53E-10	8.24E-22	2.82E-10	1.87E-17	1.91E-20	6.80E-18	5.81E-20	5.19E-18	9.02E+00	2.32E-17	1.55E-09	7.15E-08	2.78E-14	2.92E-19	3.31E-31	3.71E-28	7.31E-22	0.00E+00	1.17E-07	6.01E-02	2.68E+00	2.40E-18	1.06E-17	1.13E+00	9.52E-01	3.69E-08
7.01E-09	601.752	1.22E+19	0.00E+00	5.15E+00	5.73E+05	-1.22E-09	2.05E-06	2.44E+05	3.44E+01	1.52E+05	2.79E+01	3.05E+04	3.97E+00	6.15E-03	1.76E+00	1.52E+01	1.70E+00	2.45E+00	8.58E-01	0.00E+00	3.86E-02	1.33E-04	1.72E-09	5.91E-10	8.82E-22	3.01E-10	2.06E-17	2.04E-20	7.26E-18	6.41E-20	5.89E-18	9.32E+00	2.55E-17	1.60E-09	7.38E-08	3.06E-14	3.22E-19	3.85E-31	4.19E-28	8.30E-22	0.00E+00	1.25E-07	6.20E-02	2.77E+00	2.33E-18	1.06E-17	1.16E+00	9.83E-01	3.94E-08
7.02E-09	601.81	1.22E+19	0.00E+00	5.32E+00	5.73E+05	-1.22E-09	2.19E-06	2.44E+05	3.56E+01	1.52E+05	2.89E+01	3.05E+04	4.10E+00	6.35E-03	1.82E+00	1.57E+01	1.75E+00	2.53E+00	8.87E-01	0.00E+00	3.99E-02	1.38E-04	1.83E-09	6.31E-10	9.43E-22	3.21E-10	2.27E-17	2.17E-20	7.75E-18	7.06E-20	6.68E-18	9.63E+00	2.82E-17	1.66E-09	7.63E-08	3.37E-14	3.55E-19	4.48E-31	4.73E-28	9.42E-22	0.00E+00	1.33E-07	6.41E-02	2.86E+00	2.27E-18	1.07E-17	1.20E+00	1.02E+00	4.21E-08
7.03E-09	601.87	1.22E+19	0.00E+00	5.50E+00	5.73E+05	-1.22E-09	2.34E-06	2.44E+05	3.67E+01	1.52E+05	2.98E+01	3.05E+04	4.24E+00	6.56E-03	1.88E+00	1.62E+01	1.81E+00	2.61E+00	9.16E-01	0.00E+00	4.12E-02	1.42E-04	1.96E-09	6.73E-10	1.01E-21	3.43E-10	2.50E-17	2.32E-20	8.27E-18	7.79E-20	7.57E-18	9.95E+00	3.10E-17	1.71E-09	7.89E-08	3.71E-14	3.92E-19	5.21E-31	5.35E-28	1.07E-21	0.00E+00	1.42E-07	6.62E-02	2.96E+00	2.20E-18	1.08E-17	1.24E+00	1.05E+00	4.49E-08
7.04E-09	601.932	1.22E+19	0.00E+00	5.68E+00	5.73E+05	-1.22E-09	2.49E-06	2.44E+05	3.80E+01	1.52E+05	3.08E+01	3.05E+04	4.38E+00	6.77E-03	1.94E+00	1.68E+01	1.87E+00	2.70E+00	9.47E-01	0.00E+00	4.26E-02	1.47E-04	2.09E-09	7.18E-10	1.08E-21	3.66E-10	2.76E-17	2.48E-20	8.83E-18	8.59E-20	8.59E-18	1.03E+01	3.42E-17	1.77E-09	8.15E-08	4.08E-14	4.32E-19	6.06E-31	6.04E-28	1.21E-21	0.00E+00	1.52E-07	6.84E-02	3.06E+00	2.14E-18	1.08E-17	1.28E+00	1.08E+00	4.79E-08
7.05E-09	601.996	1.22E+19	0.00E+00	5.87E+00	5.73E+05	-1.22E-09	2.66E-06	2.44E+05	3.92E+01	1.52E+05	3.18E+01	3.05E+04	4.52E+00	7.00E-03	2.01E+00	1.73E+01	1.93E+00	2.79E+00	9.78E-01	0.00E+00	4.40E-02	1.52E-04	2.23E-09	7.67E-10	1.16E-21	3.91E-10	3.04E-17	2.65E-20	9.42E-18	9.47E-20	9.74E-18	1.06E+01	3.77E-17	1.83E-09	8.42E-08	4.49E-14	4.76E-19	7.06E-31	6.82E-28	1.38E-21	0.00E+00	1.62E-07	7.07E-02	3.16E+00	2.08E-18	1.09E-17	1.33E+00	1.12E+00	5.12E-08
7.06E-09	602.062	1.22E+19	0.00E+00	6.06E+00	5.73E+05	-1.22E-09	2.84E-06	2.44E+05	4.05E+01	1.52E+05	3.29E+01	3.05E+04	4.67E+00	7.23E-03	2.07E+00	1.79E+01	2.00E+00	2.88E+00	1.01E+00	0.00E+00	4.55E-02	1.57E-04	2.38E-09	8.18E-10	1.24E-21	4.17E-10	3.35E-17	2.83E-20	1.01E-17	1.04E-19	1.10E-17	1.10E+01	4.16E-17	1.90E-09	8.70E-08	4.94E-14	5.25E-19	8.22E-31	7.71E-28	1.56E-21	0.00E+00	1.73E-07	7.30E-02	3.26E+00	2.02E-18	1.10E-17	1.37E+00	1.16E+00	5.46E-08
7.07E-09	602.13	1.22E+19	0.00E+00	6.26E+00	5.73E+05	-1.22E-09	3.03E-06	2.44E+05	4.19E+01	1.52E+05	3.40E+01	3.05E+04	4.82E+00	7.46E-03	2.14E+00	1.85E+01	2.06E+00	2.97E+00	1.04E+00	0.00E+00	4.71E-02	1.62E-04	2.54E-09	8.74E-10	1.32E-21	4.45E-10	3.69E-17	3.02E-20	1.07E-17	1.15E-19	1.25E-17	1.13E+01	4.59E-17	1.96E-09	8.99E-08	5.43E-14	5.79E-19	9.56E-31	8.71E-28	1.78E-21	0.00E+00	1.84E-07	7.54E-02	3.37E+00	1.96E-18	1.10E-17	1.41E+00	1.20E+00	5.83E-08
7.08E-09	602.2	1.22E+19	0.00E+00	6.47E+00	5.73E+05	-2.44E-09	3.23E-06	2.44E+05	4.32E+01	1.52E+05	3.51E+01	3.05E+04	4.98E+00	7.71E-03	2.21E+00	1.91E+01	2.13E+00	3.07E+00	1.08E+00	0.00E+00	4.87E-02	1.68E-04	2.72E-09	9.33E-10	1.42E-21	4.75E-10	4.07E-17	3.22E-20	1.15E-17	1.27E-19	1.42E-17	1.17E+01	5.06E-17	2.03E-09	9.30E-08	5.98E-14	6.38E-19	1.11E-30	9.85E-28	2.02E-21	0.00E+00	1.97E-07	7.79E-02	3.48E+00	1.90E-18	1.11E-17	1.46E+00	1.23E+00	6.22E-08
7.09E-09	602.273	1.22E+19	0.00E+00	6.68E+00	5.73E+05	-2.44E-09	3.45E-06	2.44E+05	4.47E+01	1.52E+05	3.63E+01	3.05E+04	5.15E+00	7.96E-03	2.29E+00	1.97E+01	2.20E+00	3.17E+00	1.11E+00	0.00E+00	5.03E-02	1.73E-04	2.90E-09	9.95E-10	1.52E-21	5.07E-10	4.49E-17	3.44E-20	1.22E-17	1.40E-19	1.61E-17	1.21E+01	5.57E-17	2.10E-09	9.61E-08	6.58E-14	7.04E-19	1.30E-30	1.11E-27	2.29E-21	0.00E+00	2.10E-07	8.05E-02	3.60E+00	1.85E-18	1.11E-17	1.51E+00	1.28E+00	6.64E-08
7.10E-09	602.348	1.22E+19	0.00E+00	6.90E+00	5.73E+05	-2.44E-09	3.68E-06	2.44E+05	4.61E+01	1.52E+05	3.75E+01	3.05E+04	5.32E+00	8.23E-03	2.36E+00	2.04E+01	2.27E+00	3.28E+00	1.15E+00	0.00E+00	5.20E-02	1.79E-04	3.09E-09	1.06E-09	1.63E-21	5.41E-10	4.95E-17	3.67E-20	1.31E-17	1.54E-19	1.83E-17	1.25E+01	6.15E-17	2.17E-09	9.93E-08	7.24E-14	7.76E-19	1.51E-30	1.26E-27	2.60E-21	0.00E+00	2.24E-07	8.31E-02	3.72E+00	1.80E-18	1.12E-17	1.56E+00	1.32E+00	7.08E-08
7.11E-09	602.426	1.22E+19	0.00E+00	7.13E+00	5.73E+05	-2.44E-09	3.92E-06	2.44E+05	4.77E+01	1.52E+05	3.87E+01	3.05E+04	5.49E+00	8.50E-03	2.44E+00	2.11E+01	2.35E+00	3.39E+00	1.19E+00	0.00E+00	5.38E-02	1.85E-04	3.30E-09	1.13E-09	1.74E-21	5.78E-10	5.45E-17	3.92E-20	1.39E-17	1.70E-19	2.07E-17	1.29E+01	6.77E-17	2.24E-09	1.03E-07	7.96E-14	8.56E-19	1.76E-30	1.42E-27	2.96E-21	0.00E+00	2.39E-07	8.59E-02	3.84E+00	1.75E-18	1.12E-17	1.61E+00	1.36E+00	7.56E-08
7.12E-09	602.506	1.22E+19	0.00E+00	7.37E+00	5.73E+05	-2.44E-09	4.19E-06	2.44E+05	4.92E+01	1.52E+05	4.00E+01	3.05E+04	5.68E+00	8.77E-03	2.52E+00	2.18E+01	2.43E+00	3.50E+00	1.23E+00	0.00E+00	5.56E-02	1.91E-04	3.53E-09	1.21E-09	1.86E-21	6.17E-10	6.01E-17	4.19E-20	1.49E-17	1.88E-19	2.35E-17	1.33E+01	7.47E-17	2.32E-09	1.06E-07	8.76E-14	9.43E-19	2.05E-30	1.61E-27	3.36E-21	0.00E+00	2.55E-07	8.87E-02	3.97E+00	1.70E-18	1.13E-17	1.66E+00	1.41E+00	8.07E-08
7.13E-09	602.589	1.22E+19	0.00E+00	7.61E+00	5.73E+05	-2.44E-09	4.47E-06	2.44E+05	5.09E+01	1.52E+05	4.13E+01	3.05E+04	5.86E+00	9.06E-03	2.60E+00	2.25E+01	2.51E+00	3.61E+00	1.27E+00	0.00E+00	5.74E-02	1.97E-04	3.76E-09	1.29E-09	2.00E-21	6.58E-10	6.63E-17	4.47E-20	1.59E-17	2.07E-19	2.67E-17	1.38E+01	8.23E-17	2.40E-09	1.10E-07	9.65E-14	1.04E-18	2.39E-30	1.82E-27	3.81E-21	0.00E+00	2.72E-07	9.17E-02	4.10E+00	1.65E-18	1.13E-17	1.72E+00	1.45E+00	8.61E-08
7.14E-09	602.674	1.22E+19	0.00E+00	7.86E+00	5.73E+05	-2.44E-09	4.76E-06	2.44E+05	5.25E+01	1.52E+05	4.27E+01	3.05E+04	6.06E+00	9.36E-03	2.69E+00	2.32E+01	2.59E+00	3.73E+00	1.31E+00	0.00E+00	5.94E-02	2.04E-04	4.02E-09	1.38E-09	2.14E-21	7.03E-10	7.30E-17	4.78E-20	1.70E-17	2.28E-19	3.03E-17	1.42E+01	9.08E-17	2.49E-09	1.13E-07	1.06E-13	1.15E-18	2.78E-30	2.06E-27	4.33E-21	0.00E+00	2.90E-07	9.47E-02	4.23E+00	1.60E-18	1.14E-17	1.78E+00	1.50E+00	9.19E-08
7.15E-09	602.763	1.22E+19	0.00E+00	8.12E+00	5.73E+05	2.44E-09	5.08E-06	2.44E+05	5.43E+01	1.52E+05	4.41E+01	3.05E+04	6.26E+00	9.67E-03	2.78E+00	2.40E+01	2.68E+00	3.86E+00	1.35E+00	0.00E+00	6.14E-02	2.10E-04	4.29E-09	1.47E-09	2.29E-21	7.50E-10	8.05E-17	5.10E-20	1.81E-17	2.52E-19	3.44E-17	1.47E+01	1.00E-16	2.57E-09	1.17E-07	1.17E-13	1.26E-18	3.24E-30	2.33E-27	4.92E-21	0.00E+00	3.10E-07	9.78E-02	4.37E+00	1.07E-17	1.15E-17	1.83E+00	1.55E+00	9.80E-08
7.16E-09	602.854	1.22E+19	0.00E+00	8.39E+00	5.73E+05	2.44E-09	5.42E-06	2.44E+05	5.61E+01	1.52E+05	4.55E+01	3.05E+04	6.46E+00	9.98E-03	2.87E+00	2.48E+01	2.76E+00	3.98E+00	1.40E+00	0.00E+00	6.35E-02	2.17E-04	4.58E-09	1.57E-09	2.45E-21	8.01E-10	8.87E-17	5.45E-20	1.93E-17	2.78E-19	3.90E-17	1.52E+01	1.10E-16	2.66E-09	1.21E-07	1.29E-13	1.39E-18	3.77E-30	2.64E-27	5.59E-21	0.00E+00	3.31E-07	1.01E-01	4.52E+00	1.98E-17	1.20E-17	1.89E+00	1.60E+00	1.05E-07
7.17E-09	602.948	1.22E+19	0.00E+00	8.67E+00	5.73E+05	2.44E-09	5.78E-06	2.44E+05	5.79E+01	1.52E+05	4.70E+01	3.05E+04	6.68E+00	1.03E-02	2.96E+00	2.56E+01	2.86E+00	4.12E+00	1.44E+00	0.00E+00	6.56E-02	2.25E-04	4.89E-09	1.68E-09	2.63E-21	8.54E-10	9.78E-17	5.82E-20	2.06E-17	3.06E-19	4.42E-17	1.57E+01	1.22E-16	2.75E-09	1.25E-07	1.42E-13	1.54E-18	4.40E-30	2.99E-27	6.35E-21	0.00E+00	3.53E-07	1.04E-01	4.67E+00	2.90E-17	1.26E-17	1.96E+00	1.65E+00	1.12E-07
7.18E-09	603.045	1.22E+19	0.00E+00	8.95E+00	5.73E+05	2.44E-09	6.17E-06	2.44E+05	5.98E+01	1.52E+05	4.86E+01	3.05E+04	6.90E+00	1.07E-02	3.06E+00	2.64E+01	2.95E+00	4.25E+00	1.49E+00	0.00E+00	6.79E-02	2.32E-04	5.22E-09	1.79E-09	2.82E-21	9.12E-10	1.08E-16	6.21E-20	2.20E-17	3.38E-19	5.02E-17	1.62E+01	1.34E-16	2.85E-09	1.29E-07	1.56E-13	1.69E-18	5.13E-30	3.38E-27	7.21E-21	0.00E+00	3.77E-07	1.08E-01	4.82E+00	3.82E-17	1.36E-17	2.02E+00	1.71E+00	1.19E-07
7.19E-09	603.146	1.22E+19	0.00E+00	9.25E+00	5.73E+05	2.44E-09	6.58E-06	2.44E+05	6.18E+01	1.52E+05	5.02E+01	3.05E+04	7.13E+00	1.10E-02	3.16E+00	2.73E+01	3.05E+00	4.39E+00	1.54E+00	0.00E+00	7.02E-02	2.40E-04	5.57E-09	1.91E-09	3.02E-21	9.73E-10	1.19E-16	6.63E-20	2.35E-17	3.72E-19	5.69E-17	1.67E+01	1.48E-16	2.95E-09	1.34E-07	1.72E-13	1.87E-18	5.97E-30	3.83E-27	8.19E-21	0.00E+00	4.02E-07	1.11E-01	4.98E+00	4.75E-17	1.48E-17	2.09E+00	1.76E+00	1.27E-07
7.20E-09	603.25	1.22E+19	0.00E+00	9.55E+00	5.73E+05	2.44E-09	7.02E-06	2.44E+05	6.39E+01	1.52E+05	5.18E+01	3.05E+04	7.36E+00	1.14E-02	3.26E+00	2.82E+01	3.15E+00	4.54E+00	1.59E+00	0.00E+00	7.26E-02	2.48E-04	5.94E-09	2.04E-09	3.24E-21	1.04E-09	1.31E-16	7.08E-20	2.51E-17	4.11E-19	6.46E-17	1.73E+01	1.63E-16	3.05E-09	1.38E-07	1.89E-13	2.06E-18	6.96E-30	4.33E-27	9.31E-21	0.00E+00	4.29E-07	1.15E-01	5.14E+00	5.68E-17	1.63E-17	2.16E+00	1.82E+00	1.36E-07
7.21E-09	603.357	1.22E+19	0.00E+00	9.87E+00	5.73E+05	-2.44E-09	7.49E-06	2.44E+05	6.60E+01	1.52E+05	5.35E+01	3.05E+04	7.60E+00	1.17E-02	3.37E+00	2.91E+01	3.25E+00	4.69E+00	1.64E+00	0.00E+00	7.50E-02	2.56E-04	6.34E-09	2.18E-09	3.47E-21	1.11E-09	1.44E-16	7.57E-20	2.68E-17	4.53E-19	7.33E-17	1.79E+01	1.79E-16	3.16E-09	1.43E-07	2.08E-13	2.27E-18	8.12E-30	4.91E-27	1.06E-20	0.00E+00	4.58E-07	1.19E-01	5.31E+00	5.52E-17	1.78E-17	2.23E+00	1.88E+00	1.45E-07
7.22E-09	603.468	1.22E+19	0.00E+00	1.02E+01	5.73E+05	-2.44E-09	7.99E-06	2.44E+05	6.81E+01	1.52E+05	5.53E+01	3.05E+04	7.85E+00	1.21E-02	3.48E+00	3.01E+01	3.36E+00	4.84E+00	1.70E+00	0.00E+00	7.76E-02	2.64E-04	6.77E-09	2.32E-09	3.72E-21	1.18E-09	1.59E-16	8.08E-20	2.86E-17	4.99E-19	8.31E-17	1.84E+01	1.98E-16	3.27E-09	1.47E-07	2.29E-13	2.50E-18	9.46E-30	5.55E-27	1.20E-20	0.00E+00	4.88E-07	1.23E-01	5.49E+00	5.36E-17	1.94E-17	2.30E+00	1.95E+00	1.54E-07
7.23E-09	603.582	1.22E+19	0.00E+00	1.05E+01	5.73E+05	-2.44E-09	8.52E-06	2.44E+05	7.04E+01	1.52E+05	5.71E+01	3.05E+04	8.11E+00	1.25E-02	3.59E+00	3.11E+01	3.47E+00	5.00E+00	1.75E+00	0.00E+00	8.02E-02	2.73E-04	7.23E-09	2.48E-09	3.99E-21	1.26E-09	1.75E-16	8.63E-20	3.06E-17	5.50E-19	9.43E-17	1.91E+01	2.18E-16	3.39E-09	1.52E-07	2.52E-13	2.76E-18	1.10E-29	6.29E-27	1.36E-20	0.00E+00	5.21E-07	1.27E-01	5.67E+00	5.21E-17	2.09E-17	2.38E+00	2.01E+00	1.65E-07
7.24E-09	603.7	1.22E+19	0.00E+00	1.09E+01	5.73E+05	-2.44E-09	9.09E-06	2.44E+05	7.27E+01	1.52E+05	5.90E+01	3.05E+04	8.38E+00	1.29E-02	3.71E+00	3.21E+01	3.58E+00	5.17E+00	1.81E+00	0.00E+00	8.29E-02	2.82E-04	7.72E-09	2.65E-09	4.28E-21	1.35E-09	1.93E-16	9.22E-20	3.26E-17	6.07E-19	1.07E-16	1.97E+01	2.40E-16	3.50E-09	1.58E-07	2.78E-13	3.04E-18	1.29E-29	7.12E-27	1.55E-20	0.00E+00	5.56E-07	1.31E-01	5.85E+00	5.06E-17	2.23E-17	2.46E+00	2.08E+00	1.76E-07
7.25E-09	603.822	1.22E+19	0.00E+00	1.12E+01	5.73E+05	-2.44E-09	9.70E-06	2.44E+05	7.51E+01	1.52E+05	6.10E+01	3.05E+04	8.66E+00	1.33E-02	3.83E+00	3.32E+01	3.70E+00	5.34E+00	1.87E+00	0.00E+00	8.58E-02	2.91E-04	8.24E-09	2.83E-09	4.59E-21	1.44E-09	2.13E-16	9.84E-20	3.48E-17	6.69E-19	1.21E-16	2.03E+01	2.65E-16	3.63E-09	1.63E-07	3.06E-13	3.35E-18	1.50E-29	8.07E-27	1.76E-20	0.00E+00	5.93E-07	1.35E-01	6.05E+00	4.92E-17	2.37E-17	2.54E+00	2.14E+00	1.88E-07
7.26E-09	603.948	1.22E+19	0.00E+00	1.16E+01	5.73E+05	-1.22E-09	1.03E-05	2.44E+05	7.76E+01	1.52E+05	6.30E+01	3.05E+04	8.94E+00	1.38E-02	3.96E+00	3.43E+01	3.82E+00	5.51E+00	1.93E+00	0.00E+00	8.87E-02	3.01E-04	8.79E-09	3.02E-09	4.92E-21	1.54E-09	2.35E-16	1.05E-19	3.72E-17	7.38E-19	1.38E-16	2.10E+01	2.92E-16	3.76E-09	1.68E-07	3.36E-13	3.69E-18	1.75E-29	9.14E-27	2.00E-20	0.00E+00	6.33E-07	1.40E-01	6.25E+00	4.78E-17	2.51E-17	2.62E+00	2.21E+00	2.00E-07
7.27E-09	604.078	1.21E+19	0.00E+00	1.20E+01	5.73E+05	-1.22E-09	1.10E-05	2.44E+05	8.01E+01	1.52E+05	6.50E+01	3.05E+04	9.24E+00	1.42E-02	4.09E+00	3.54E+01	3.95E+00	5.69E+00	2.00E+00	0.00E+00	9.17E-02	3.11E-04	9.39E-09	3.22E-09	5.28E-21	1.64E-09	2.59E-16	1.12E-19	3.97E-17	8.14E-19	1.56E-16	2.17E+01	3.22E-16	3.89E-09	1.74E-07	3.70E-13	4.07E-18	2.04E-29	1.04E-26	2.27E-20	0.00E+00	6.75E-07	1.44E-01	6.45E+00	4.64E-17	2.64E-17	2.71E+00	2.29E+00	2.14E-07
7.28E-09	604.212	1.21E+19	0.00E+00	1.24E+01	5.73E+05	-1.22E-09	1.18E-05	2.44E+05	8.28E+01	1.52E+05	6.72E+01	3.05E+04	9.54E+00	1.47E-02	4.22E+00	3.66E+01	4.08E+00	5.88E+00	2.06E+00	0.00E+00	9.49E-02	3.21E-04	1.00E-08	3.44E-09	5.67E-21	1.75E-09	2.85E-16	1.20E-19	4.24E-17	8.97E-19	1.77E-16	2.24E+01	3.55E-16	4.03E-09	1.80E-07	4.08E-13	4.49E-18	2.37E-29	1.17E-26	2.58E-20	0.00E+00	7.21E-07	1.49E-01	6.67E+00	4.51E-17	2.77E-17	2.80E+00	2.36E+00	2.28E-07
7.29E-09	604.351	1.21E+19	0.00E+00	1.28E+01	5.73E+05	-1.22E-09	1.25E-05	2.44E+05	8.55E+01	1.52E+05	6.94E+01	3.05E+04	9.85E+00	1.52E-02	4.36E+00	3.78E+01	4.21E+00	6.07E+00	2.13E+00	0.00E+00	9.81E-02	3.32E-04	1.07E-08	3.67E-09	6.08E-21	1.87E-09	3.14E-16	1.28E-19	4.52E-17	9.89E-19	2.01E-16	2.32E+01	3.91E-16	4.17E-09	1.86E-07	4.49E-13	4.95E-18	2.77E-29	1.33E-26	2.93E-20	0.00E+00	7.69E-07	1.54E-01	6.89E+00	4.38E-17	2.89E-17	2.89E+00	2.44E+00	2.43E-07
7.30E-09	604.494	1.21E+19	0.00E+00	1.32E+01	5.73E+05	-2.44E-09	1.34E-05	2.44E+05	8.83E+01	1.52E+05	7.17E+01	3.05E+04	1.02E+01	1.57E-02	4.50E+00	3.90E+01	4.35E+00	6.27E+00	2.20E+00	0.00E+00	1.01E-01	3.43E-04	1.14E-08	3.91E-09	6.53E-21	1.99E-09	3.46E-16	1.37E-19	4.83E-17	1.09E-18	2.27E-16	2.39E+01	4.31E-16	4.32E-09	1.92E-07	4.94E-13	5.45E-18	3.22E-29	1.51E-26	3.33E-20	0.00E+00	8.20E-07	1.59E-01	7.11E+00	4.25E-17	3.01E-17	2.98E+00	2.52E+00	2.59E-07
7.31E-09	604.642	1.21E+19	0.00E+00	1.36E+01	5.73E+05	-2.44E-09	1.43E-05	2.44E+05	9.12E+01	1.52E+05	7.40E+01	3.05E+04	1.05E+01	1.62E-02	4.65E+00	4.03E+01	4.50E+00	6.48E+00	2.27E+00	0.00E+00	1.05E-01	3.54E-04	1.22E-08	4.18E-09	7.01E-21	2.13E-09	3.81E-16	1.46E-19	5.16E-17	1.20E-18	2.58E-16	2.47E+01	4.75E-16	4.47E-09	1.99E-07	5.44E-13	6.01E-18	3.76E-29	1.71E-26	3.79E-20	0.00E+00	8.75E-07	1.64E-01	7.35E+00	4.13E-17	3.13E-17	3.08E+00	2.60E+00	2.77E-07
7.32E-09	604.795	1.21E+19	0.00E+00	1.41E+01	5.73E+05	-2.44E-09	1.52E-05	2.44E+05	9.42E+01	1.52E+05	7.65E+01	3.05E+04	1.09E+01	1.67E-02	4.80E+00	4.16E+01	4.64E+00	6.69E+00	2.35E+00	0.00E+00	1.09E-01	3.66E-04	1.30E-08	4.46E-09	7.53E-21	2.27E-09	4.20E-16	1.56E-19	5.50E-17	1.33E-18	2.92E-16	2.55E+01	5.23E-16	4.63E-09	2.05E-07	5.99E-13	6.62E-18	4.38E-29	1.93E-26	4.30E-20	0.00E+00	9.34E-07	1.70E-01	7.59E+00	4.02E-17	3.25E-17	3.18E+00	2.69E+00	2.95E-07
7.33E-09	604.953	1.21E+19	0.00E+00	1.46E+01	5.73E+05	-2.44E-09	1.62E-05	2.44E+05	9.73E+01	1.52E+05	7.90E+01	3.05E+04	1.12E+01	1.72E-02	4.96E+00	4.30E+01	4.80E+00	6.91E+00	2.43E+00	0.00E+00	1.12E-01	3.78E-04	1.39E-08	4.76E-09	8.09E-21	2.42E-09	4.63E-16	1.67E-19	5.88E-17	1.46E-18	3.31E-16	2.64E+01	5.76E-16	4.80E-09	2.12E-07	6.60E-13	7.30E-18	5.11E-29	2.19E-26	4.89E-20	0.00E+00	9.96E-07	1.75E-01	7.84E+00	3.90E-17	3.36E-17	3.29E+00	2.78E+00	3.15E-07
7.34E-09	605.116	1.21E+19	0.00E+00	1.50E+01	5.73E+05	1.83E-09	1.73E-05	2.44E+05	1.01E+02	1.52E+05	8.16E+01	3.05E+04	1.16E+01	1.78E-02	5.12E+00	4.44E+01	4.95E+00	7.14E+00	2.51E+00	0.00E+00	1.16E-01	3.90E-04	1.48E-08	5.08E-09	8.69E-21	2.59E-09	5.10E-16	1.78E-19	6.27E-17	1.61E-18	3.76E-16	2.72E+01	6.35E-16	4.97E-09	2.19E-07	7.26E-13	8.04E-18	5.95E-29	2.48E-26	5.55E-20	0.00E+00	1.06E-06	1.81E-01	8.09E+00	5.05E-17	3.48E-17	3.40E+00	2.87E+00	3.36E-07
7.35E-09	605.284	1.21E+19	0.00E+00	1.55E+01	5.73E+05	1.83E-09	1.85E-05	2.44E+05	1.04E+02	1.52E+05	8.43E+01	3.05E+04	1.20E+01	1.84E-02	5.28E+00	4.59E+01	5.12E+00	7.38E+00	2.59E+00	0.00E+00	1.20E-01	4.03E-04	1.58E-08	5.42E-09	9.34E-21	2.76E-09	5.62E-16	1.90E-19	6.70E-17	1.78E-18	4.26E-16	2.81E+01	7.00E-16	5.15E-09	2.27E-07	8.00E-13	8.86E-18	6.93E-29	2.81E-26	6.31E-20	0.00E+00	1.13E-06	1.87E-01	8.36E+00	6.21E-17	3.64E-17	3.51E+00	2.96E+00	3.59E-07
7.36E-09	605.457	1.21E+19	0.00E+00	1.60E+01	5.73E+05	1.83E-09	1.97E-05	2.44E+05	1.07E+02	1.52E+05	8.71E+01	3.05E+04	1.24E+01	1.90E-02	5.46E+00	4.74E+01	5.29E+00	7.62E+00	2.67E+00	0.00E+00	1.24E-01	4.16E-04	1.69E-08	5.78E-09	1.00E-20	2.95E-09	6.19E-16	2.03E-19	7.15E-17	1.96E-18	4.83E-16	2.90E+01	7.71E-16	5.34E-09	2.35E-07	8.81E-13	9.77E-18	8.08E-29	3.19E-26	7.16E-20	0.00E+00	1.21E-06	1.93E-01	8.64E+00	7.38E-17	3.83E-17	3.62E+00	3.06E+00	3.83E-07
7.37E-09	605.637	1.21E+19	0.00E+00	1.66E+01	5.73E+05	6.09E-10	2.10E-05	2.44E+05	1.11E+02	1.52E+05	8.99E+01	3.05E+04	1.28E+01	1.96E-02	5.63E+00	4.89E+01	5.46E+00	7.87E+00	2.76E+00	0.00E+00	1.29E-01	4.30E-04	1.80E-08	6.17E-09	1.08E-20	3.15E-09	6.82E-16	2.17E-19	7.63E-17	2.16E-18	5.47E-16	3.00E+01	8.49E-16	5.53E-09	2.42E-07	9.70E-13	1.08E-17	9.41E-29	3.61E-26	8.13E-20	0.00E+00	1.29E-06	2.00E-01	8.92E+00	7.63E-17	4.04E-17	3.74E+00	3.16E+00	4.08E-07
7.38E-09	605.822	1.21E+19	0.00E+00	1.71E+01	5.73E+05	6.09E-10	2.24E-05	2.44E+05	1.14E+02	1.52E+05	9.29E+01	3.05E+04	1.32E+01	2.02E-02	5.82E+00	5.05E+01	5.64E+00	8.13E+00	2.85E+00	0.00E+00	1.33E-01	4.44E-04	1.92E-08	6.59E-09	1.16E-20	3.36E-09	7.51E-16	2.32E-19	8.15E-17	2.38E-18	6.20E-16	3.10E+01	9.36E-16	5.73E-09	2.51E-07	1.07E-12	1.19E-17	1.10E-28	4.09E-26	9.24E-20	0.00E+00	1.38E-06	2.06E-01	9.21E+00	7.89E-17	4.26E-17	3.86E+00	3.27E+00	4.35E-07
7.39E-09	606.013	1.21E+19	0.00E+00	1.77E+01	5.73E+05	6.09E-10	2.38E-05	2.44E+05	1.18E+02	1.52E+05	9.59E+01	3.05E+04	1.36E+01	2.09E-02	6.01E+00	5.22E+01	5.82E+00	8.39E+00	2.94E+00	0.00E+00	1.38E-01	4.59E-04	2.05E-08	7.03E-09	1.25E-20	3.58E-09	8.27E-16	2.48E-19	8.70E-17	2.62E-18	7.02E-16	3.20E+01	1.03E-15	5.94E-09	2.59E-07	1.18E-12	1.31E-17	1.28E-28	4.64E-26	1.05E-19	0.00E+00	1.47E-06	2.13E-01	9.51E+00	8.16E-17	4.49E-17	3.99E+00	3.37E+00	4.64E-07
7.40E-09	606.21	1.21E+19	0.00E+00	1.83E+01	5.73E+05	6.09E-10	2.54E-05	2.44E+05	1.22E+02	1.52E+05	9.91E+01	3.05E+04	1.41E+01	2.16E-02	6.20E+00	5.39E+01	6.01E+00	8.67E+00	3.04E+00	0.00E+00	1.42E-01	4.74E-04	2.19E-08	7.50E-09	1.34E-20	3.82E-09	9.11E-16	2.65E-19	9.29E-17	2.89E-18	7.96E-16	3.30E+01	1.14E-15	6.16E-09	2.68E-07	1.29E-12	1.44E-17	1.49E-28	5.26E-26	1.19E-19	0.00E+00	1.57E-06	2.20E-01	9.83E+00	8.44E-17	4.72E-17	4.12E+00	3.48E+00	4.95E-07
7.41E-09	606.414	1.21E+19	0.00E+00	1.89E+01	5.73E+05	6.09E-10	2.71E-05	2.44E+05	1.26E+02	1.52E+05	1.02E+02	3.05E+04	1.45E+01	2.23E-02	6.40E+00	5.57E+01	6.21E+00	8.95E+00	3.14E+00	0.00E+00	1.47E-01	4.89E-04	2.34E-08	8.01E-09	1.44E-20	4.08E-09	1.00E-15	2.83E-19	9.92E-17	3.19E-18	9.01E-16	3.41E+01	1.25E-15	6.39E-09	2.77E-07	1.42E-12	1.59E-17	1.73E-28	5.96E-26	1.35E-19	0.00E+00	1.67E-06	2.27E-01	1.01E+01	8.72E-17	4.96E-17	4.26E+00	3.60E+00	5.29E-07
7.42E-09	606.625	1.21E+19	0.00E+00	1.95E+01	5.73E+05	6.09E-10	2.89E-05	2.44E+05	1.30E+02	1.52E+05	1.06E+02	3.05E+04	1.50E+01	2.30E-02	6.61E+00	5.75E+01	6.42E+00	9.25E+00	3.24E+00	0.00E+00	1.52E-01	5.05E-04	2.50E-08	8.55E-09	1.55E-20	4.35E-09	1.11E-15	3.02E-19	1.06E-16	3.52E-18	1.02E-15	3.52E+01	1.38E-15	6.62E-09	2.86E-07	1.57E-12	1.75E-17	2.02E-28	6.76E-26	1.54E-19	0.00E+00	1.78E-06	2.35E-01	1.05E+01	9.02E-17	5.21E-17	4.40E+00	3.71E+00	5.64E-07
7.90E-09	606.899	1.21E+19	0.00E+00	1.94E+01	5.73E+05	6.09E-10	3.28E-04	2.44E+05	1.48E+02	1.52E+05	1.25E+02	3.05E+04	3.35E+01	5.99E-02	1.76E+01	5.30E+01	1.41E+01	9.26E+00	4.67E+00	0.00E+00	3.99E-01	1.38E-03	1.83E-07	6.04E-08	2.70E-19	4.60E-08	3.39E-14	2.17E-18	7.30E-16	6.63E-17	3.50E-13	3.53E+01	2.70E-14	1.91E-08	7.00E-07	2.20E-10	3.30E-16	2.74E-25	4.68E-23	9.24E-17	0.00E+00	2.71E-07	1.67E-03	1.48E+01	2.29E-17	1.11E-16	4.32E+00	2.22E-01	3.45E-06
2.52E-08	608.176	1.21E+19	0.00E+00	1.73E+01	5.73E+05	6.10E-10	9.08E-01	2.44E+05	2.57E+02	1.52E+05	2.01E+01	3.04E+04	1.76E+02	4.53E-01	2.42E+02	1.32E+00	1.93E+00	1.01E+01	1.31E+01	0.00E+00	7.76E+00	4.56E-02	6.71E-05	4.96E-05	2.38E-14	1.44E-04	2.24E-09	3.47E-15	1.81E-13	2.23E-12	5.79E-09	3.52E+01	1.02E-10	6.68E-07	2.86E-06	4.58E-08	1.11E-11	2.96E-18	7.87E-18	5.25E-12	0.00E+00	-4.42E-13	-8.39E-07	1.50E+01	-3.28E-38	1.03E-17	2.30E+00	-7.68E-25	1.43E-05
4.50E-08	608.421	1.21E+19	0.00E+00	1.62E+01	5.73E+05	-6.61E-07	2.36E+00	2.44E+05	2.72E+02	1.52E+05	8.81E+00	3.04E+04	1.87E+02	4.68E-01	2.66E+02	6.19E-01	7.27E-02	1.10E+01	1.40E+01	0.00E+00	1.43E+01	8.87E-02	2.10E-04	2.14E-04	2.33E-13	6.42E-04	1.57E-08	6.40E-14	4.68E-13	2.22E-11	2.65E-08	3.52E+01	2.67E-10	2.64E-06	3.05E-06	8.31E-08	1.10E-10	6.16E-17	7.56E-17	2.47E-11	0.00E+00	-2.00E-19	-1.10E-13	1.50E+01	-2.25E-40	9.00E-19	1.20E+00	1.88E-127	1.42E-05
6.48E-08	608.613	1.21E+19	0.00E+00	1.56E+01	5.73E+05	-6.61E-07	3.85E+00	2.44E+05	2.78E+02	1.52E+05	7.92E+00	3.04E+04	1.91E+02	4.74E-01	2.74E+02	4.61E-01	1.66E-02	1.19E+01	1.45E+01	0.00E+00	1.93E+01	1.24E-01	4.25E-04	4.75E-04	8.16E-13	1.43E-03	4.87E-08	5.92E-13	7.75E-13	7.89E-11	5.76E-08	3.50E+01	5.67E-10	7.17E-06	3.13E-06	1.07E-07	3.87E-10	3.67E-16	2.99E-16	5.41E-11	0.00E+00	-1.02E-08	-2.31E-09	1.50E+01	-6.14E-35	9.79E-20	6.40E-01	1.81E-127	1.41E-05
8.48E-08	608.775	1.21E+19	0.00E+00	1.53E+01	5.73E+05	-6.61E-07	5.37E+00	2.44E+05	2.83E+02	1.52E+05	7.61E+00	3.04E+04	1.94E+02	4.78E-01	2.80E+02	3.62E-01	9.59E-03	1.27E+01	1.47E+01	0.00E+00	2.32E+01	1.54E-01	7.02E-04	8.16E-04	1.93E-12	2.45E-03	1.09E-07	3.39E-12	1.09E-12	1.89E-10	9.57E-08	3.49E+01	1.08E-09	1.53E-05	3.19E-06	1.22E-07	9.22E-10	1.32E-15	7.88E-16	9.02E-11	0.00E+00	-1.61E-07	-1.82E-07	1.49E+01	-3.08E-32	1.19E-20	3.47E-01	1.77E-127	1.41E-05
1.05E-07	608.915	1.21E+19	0.00E+00	1.51E+01	5.73E+05	-1.40E-06	6.91E+00	2.44E+05	2.87E+02	1.52E+05	7.40E+00	3.04E+04	1.95E+02	4.81E-01	2.84E+02	2.86E-01	6.05E-03	1.35E+01	1.48E+01	0.00E+00	2.63E+01	1.78E-01	1.03E-03	1.22E-03	3.72E-12	3.66E-03	2.03E-07	1.38E-11	1.42E-12	3.66E-10	1.39E-07	3.48E+01	1.86E-09	2.80E-05	3.24E-06	1.32E-07	1.78E-09	3.52E-15	1.64E-15	1.31E-10	0.00E+00	-8.28E-24	-1.26E-18	1.49E+01	-9.67E-39	1.54E-21	1.90E-01	9.06E-129	1.40E-05
1.25E-07	609.038	1.21E+19	0.00E+00	1.50E+01	5.73E+05	-1.40E-06	8.47E+00	2.44E+05	2.90E+02	1.52E+05	7.25E+00	3.04E+04	1.96E+02	4.83E-01	2.87E+02	2.27E-01	3.89E-03	1.42E+01	1.48E+01	0.00E+00	2.86E+01	1.99E-01	1.40E-03	1.69E-03	6.29E-12	5.03E-03	3.37E-07	4.44E-11	1.75E-12	6.23E-10	1.85E-07	3.46E+01	2.94E-09	4.59E-05	3.28E-06	1.38E-07	3.03E-09	7.75E-15	2.94E-15	1.74E-10	0.00E+00	3.91E-20	-9.12E-15	1.49E+01	-1.31E-35	2.05E-22	1.04E-01	8.99E-129	1.39E-05
1.45E-07	609.148	1.20E+19	0.00E+00	1.49E+01	5.73E+05	-1.40E-06	1.00E+01	2.44E+05	2.92E+02	1.52E+05	7.13E+00	3.04E+04	1.96E+02	4.85E-01	2.89E+02	1.81E-01	2.54E-03	1.49E+01	1.47E+01	0.00E+00	3.05E+01	2.15E-01	1.80E-03	2.20E-03	9.75E-12	6.52E-03	5.14E-07	1.19E-10	2.09E-12	9.70E-10	2.33E-07	3.45E+01	4.35E-09	6.97E-05	3.30E-06	1.41E-07	4.70E-09	1.50E-14	4.77E-15	2.19E-10	0.00E+00	4.30E-18	-3.18E-12	1.49E+01	-3.11E-33	2.78E-23	5.73E-02	8.95E-129	1.38E-05
1.65E-07	609.248	1.20E+19	0.00E+00	1.49E+01	5.73E+05	-1.40E-06	1.16E+01	2.44E+05	2.93E+02	1.52E+05	7.03E+00	3.04E+04	1.96E+02	4.86E-01	2.91E+02	1.44E-01	1.68E-03	1.56E+01	1.45E+01	0.00E+00	3.20E+01	2.29E-01	2.22E-03	2.76E-03	1.42E-11	8.12E-03	7.38E-07	2.80E-10	2.43E-12	1.42E-09	2.82E-07	3.44E+01	6.09E-09	9.96E-05	3.33E-06	1.43E-07	6.85E-09	2.64E-14	7.24E-15	2.65E-10	0.00E+00	-2.96E-14	-1.10E-09	1.48E+01	-6.38E-31	3.80E-24	3.14E-02	8.92E-129	1.37E-05
1.86E-07	609.34	1.20E+19	0.00E+00	1.48E+01	5.73E+05	-1.40E-06	1.31E+01	2.44E+05	2.95E+02	1.52E+05	6.95E+00	3.05E+04	1.95E+02	4.87E-01	2.92E+02	1.15E-01	1.13E-03	1.63E+01	1.42E+01	0.00E+00	3.31E+01	2.40E-01	2.67E-03	3.35E-03	1.96E-11	9.80E-03	1.01E-06	5.92E-10	2.77E-12	1.97E-09	3.33E-07	3.42E+01	8.21E-09	1.36E-04	3.34E-06	1.44E-07	9.50E-09	4.33E-14	1.05E-14	3.11E-10	0.00E+00	-1.67E-11	-2.74E-07	1.48E+01	-7.89E-29	5.20E-25	1.73E-02	8.89E-129	1.36E-05
2.06E-07	609.425	1.20E+19	0.00E+00	1.48E+01	5.73E+05	-1.61E-06	1.47E+01	2.44E+05	2.95E+02	1.52E+05	6.89E+00	3.05E+04	1.94E+02	4.88E-01	2.92E+02	9.15E-02	7.66E-04	1.69E+01	1.39E+01	0.00E+00	3.40E+01	2.50E-01	3.13E-03	3.97E-03	2.62E-11	1.15E-02	1.33E-06	1.15E-09	3.11E-12	2.64E-09	3.83E-07	3.40E+01	1.07E-08	1.79E-04	3.35E-06	1.45E-07	1.27E-08	6.76E-14	1.48E-14	3.58E-10	0.00E+00	-6.44E-28	-7.17E-22	1.48E+01	-5.09E-43	7.19E-26	9.46E-03	4.50E-130	1.35E-05
2.27E-07	609.505	1.20E+19	0.00E+00	1.48E+01	5.73E+05	-1.61E-06	1.63E+01	2.44E+05	2.96E+02	1.52E+05	6.83E+00	3.05E+04	1.93E+02	4.88E-01	2.92E+02	7.31E-02	5.28E-04	1.75E+01	1.36E+01	0.00E+00	3.47E+01	2.58E-01	3.61E-03	4.62E-03	3.38E-11	1.33E-02	1.71E-06	2.10E-09	3.45E-12	3.43E-09	4.35E-07	3.39E+01	1.36E-08	2.30E-04	3.36E-06	1.45E-07	1.64E-08	1.02E-13	2.05E-14	4.05E-10	0.00E+00	-1.53E-25	-4.68E-21	1.47E+01	-2.62E-41	9.98E-27	5.18E-03	4.49E-130	1.34E-05
2.48E-07	609.582	1.20E+19	0.00E+00	1.47E+01	5.73E+05	-1.61E-06	1.78E+01	2.44E+05	2.96E+02	1.52E+05	6.78E+00	3.05E+04	1.91E+02	4.88E-01	2.92E+02	5.84E-02	3.70E-04	1.80E+01	1.32E+01	0.00E+00	3.53E+01	2.64E-01	4.09E-03	5.29E-03	4.27E-11	1.52E-02	2.13E-06	3.61E-09	3.79E-12	4.34E-09	4.86E-07	3.37E+01	1.68E-08	2.87E-04	3.37E-06	1.45E-07	2.07E-08	1.49E-13	2.80E-14	4.51E-10	0.00E+00	-1.12E-22	-4.48E-18	1.47E+01	-8.15E-39	1.39E-27	2.83E-03	4.48E-130	1.33E-05
2.69E-07	609.655	1.20E+19	0.00E+00	1.47E+01	5.73E+05	-1.61E-06	1.94E+01	2.44E+05	2.96E+02	1.52E+05	6.74E+00	3.05E+04	1.89E+02	4.88E-01	2.92E+02	4.67E-02	2.64E-04	1.85E+01	1.28E+01	0.00E+00	3.58E+01	2.69E-01	4.59E-03	5.98E-03	5.28E-11	1.71E-02	2.61E-06	5.91E-09	4.13E-12	5.38E-09	5.37E-07	3.36E+01	2.05E-08	3.51E-04	3.37E-06	1.45E-07	2.56E-08	2.12E-13	3.78E-14	4.97E-10	0.00E+00	-4.80E-23	-4.25E-17	1.47E+01	-8.97E-39	1.94E-28	1.54E-03	4.47E-130	1.32E-05
2.89E-07	609.725	1.20E+19	0.00E+00	1.47E+01	5.73E+05	-1.61E-06	2.09E+01	2.44E+05	2.96E+02	1.52E+05	6.71E+00	3.05E+04	1.88E+02	4.88E-01	2.91E+02	3.73E-02	1.93E-04	1.91E+01	1.25E+01	0.00E+00	3.62E+01	2.74E-01	5.09E-03	6.69E-03	6.42E-11	1.90E-02	3.15E-06	9.31E-09	4.47E-12	6.55E-09	5.89E-07	3.34E+01	2.46E-08	4.23E-04	3.37E-06	1.45E-07	3.11E-08	2.98E-13	5.08E-14	5.43E-10	0.00E+00	-3.67E-20	-2.65E-16	1.47E+01	-1.63E-36	2.70E-29	8.41E-04	4.46E-130	1.31E-05
3.10E-07	609.794	1.20E+19	0.00E+00	1.46E+01	5.73E+05	-1.61E-06	2.24E+01	2.44E+05	2.95E+02	1.52E+05	6.67E+00	3.05E+04	1.86E+02	4.88E-01	2.90E+02	2.99E-02	1.44E-04	1.95E+01	1.21E+01	0.00E+00	3.65E+01	2.77E-01	5.60E-03	7.43E-03	7.69E-11	2.09E-02	3.73E-06	1.42E-08	4.80E-12	7.85E-09	6.41E-07	3.33E+01	2.91E-08	5.01E-04	3.37E-06	1.45E-07	3.73E-08	4.14E-13	6.78E-14	5.88E-10	0.00E+00	1.95E-22	-1.66E-14	1.46E+01	-2.22E-35	3.74E-30	4.58E-04	4.45E-130	1.30E-05
3.32E-07	609.86	1.20E+19	0.00E+00	1.46E+01	5.73E+05	-1.61E-06	2.40E+01	2.44E+05	2.95E+02	1.52E+05	6.65E+00	3.05E+04	1.84E+02	4.87E-01	2.90E+02	2.39E-02	1.11E-04	2.00E+01	1.17E+01	0.00E+00	3.68E+01	2.80E-01	6.12E-03	8.18E-03	9.09E-11	2.29E-02	4.37E-06	2.09E-08	5.13E-12	9.30E-09	6.93E-07	3.31E+01	3.39E-08	5.87E-04	3.36E-06	1.45E-07	4.40E-08	5.67E-13	8.98E-14	6.34E-10	0.00E+00	-1.28E-17	4.15E-15	1.46E+01	-4.27E-36	5.19E-31	2.48E-04	4.44E-130	1.29E-05
3.53E-07	609.925	1.20E+19	0.00E+00	1.46E+01	5.73E+05	-1.62E-06	2.55E+01	2.44E+05	2.94E+02	1.52E+05	6.62E+00	3.05E+04	1.82E+02	4.87E-01	2.89E+02	1.92E-02	8.76E-05	2.05E+01	1.13E+01	0.00E+00	3.70E+01	2.83E-01	6.64E-03	8.94E-03	1.06E-10	2.48E-02	5.06E-06	3.01E-08	5.46E-12	1.09E-08	7.45E-07	3.29E+01	3.93E-08	6.79E-04	3.36E-06	1.45E-07	5.14E-08	7.70E-13	1.18E-13	6.79E-10	0.00E+00	-2.56E-18	-5.37E-12	1.46E+01	1.74E-49	7.16E-32	1.35E-04	2.20E-131	1.28E-05
3.74E-07	609.989	1.20E+19	0.00E+00	1.46E+01	5.73E+05	-1.62E-06	2.70E+01	2.44E+05	2.94E+02	1.52E+05	6.59E+00	3.05E+04	1.80E+02	4.86E-01	2.88E+02	1.53E-02	7.13E-05	2.09E+01	1.09E+01	0.00E+00	3.73E+01	2.85E-01	7.16E-03	9.72E-03	1.23E-10	2.68E-02	5.80E-06	4.23E-08	5.78E-12	1.26E-08	7.97E-07	3.28E+01	4.50E-08	7.79E-04	3.35E-06	1.46E-07	5.94E-08	1.04E-12	1.55E-13	7.24E-10	0.00E+00	-1.34E-15	-2.62E-11	1.46E+01	-9.22E-49	9.83E-33	7.29E-05	2.20E-131	1.27E-05
3.96E-07	610.052	1.20E+19	0.00E+00	1.45E+01	5.73E+05	-1.62E-06	2.85E+01	2.44E+05	2.93E+02	1.52E+05	6.57E+00	3.05E+04	1.78E+02	4.85E-01	2.87E+02	1.23E-02	5.98E-05	2.13E+01	1.06E+01	0.00E+00	3.74E+01	2.86E-01	7.68E-03	1.05E-02	1.41E-10	2.88E-02	6.59E-06	5.82E-08	6.10E-12	1.45E-08	8.49E-07	3.26E+01	5.11E-08	8.85E-04	3.34E-06	1.46E-07	6.81E-08	1.38E-12	2.01E-13	7.69E-10	0.00E+00	-1.42E-13	-8.88E-09	1.45E+01	-2.59E-46	1.33E-33	3.94E-05	2.19E-131	1.26E-05
4.17E-07	610.113	1.20E+19	0.00E+00	1.45E+01	5.73E+05	-1.62E-06	3.00E+01	2.44E+05	2.92E+02	1.52E+05	6.55E+00	3.05E+04	1.77E+02	4.85E-01	2.85E+02	9.86E-03	5.14E-05	2.17E+01	1.02E+01	0.00E+00	3.76E+01	2.88E-01	8.21E-03	1.13E-02	1.61E-10	3.09E-02	7.44E-06	7.87E-08	6.41E-12	1.65E-08	9.02E-07	3.25E+01	5.77E-08	9.98E-04	3.34E-06	1.47E-07	7.74E-08	1.83E-12	2.59E-13	8.14E-10	0.00E+00	-3.76E-12	2.58E-09	1.45E+01	-5.46E-44	1.84E-34	2.12E-05	2.19E-131	1.25E-05
4.39E-07	610.174	1.20E+19	0.00E+00	1.45E+01	5.73E+05	-1.62E-06	3.14E+01	2.44E+05	2.91E+02	1.52E+05	6.53E+00	3.05E+04	1.75E+02	4.84E-01	2.84E+02	7.91E-03	4.53E-05	2.21E+01	9.87E+00	0.00E+00	3.78E+01	2.89E-01	8.75E-03	1.21E-02	1.82E-10	3.29E-02	8.33E-06	1.05E-07	6.72E-12	1.87E-08	9.55E-07	3.23E+01	6.47E-08	1.12E-03	3.33E-06	1.48E-07	8.74E-08	2.41E-12	3.32E-13	8.58E-10	0.00E+00	1.47E-12	-1.41E-06	1.45E+01	3.46E-44	2.55E-35	1.14E-05	2.18E-131	1.24E-05
4.60E-07	610.235	1.20E+19	0.00E+00	1.44E+01	5.73E+05	-1.62E-06	3.29E+01	2.44E+05	2.90E+02	1.52E+05	6.51E+00	3.05E+04	1.73E+02	4.83E-01	2.83E+02	6.35E-03	4.07E-05	2.25E+01	9.52E+00	0.00E+00	3.79E+01	2.89E-01	9.28E-03	1.30E-02	2.05E-10	3.50E-02	9.28E-06	1.37E-07	7.03E-12	2.10E-08	1.01E-06	3.22E+01	7.21E-08	1.24E-03	3.32E-06	1.49E-07	9.80E-08	3.15E-12	4.21E-13	9.03E-10	0.00E+00	-6.85E-10	-9.85E-06	1.44E+01	-1.26E-41	3.54E-36	6.14E-06	2.18E-131	1.23E-05
4.82E-07	610.295	1.20E+19	0.00E+00	1.44E+01	5.73E+05	-1.62E-06	3.43E+01	2.44E+05	2.89E+02	1.52E+05	6.49E+00	3.05E+04	1.71E+02	4.82E-01	2.82E+02	5.10E-03	3.72E-05	2.29E+01	9.19E+00	0.00E+00	3.81E+01	2.90E-01	9.82E-03	1.38E-02	2.29E-10	3.70E-02	1.03E-05	1.77E-07	7.33E-12	2.35E-08	1.06E-06	3.20E+01	7.99E-08	1.38E-03	3.31E-06	1.50E-07	1.09E-07	4.07E-12	5.30E-13	9.48E-10	0.00E+00	-1.63E-09	-7.01E-06	1.44E+01	-1.27E-40	4.72E-37	3.29E-06	2.18E-131	1.22E-05
5.04E-07	610.354	1.20E+19	0.00E+00	1.44E+01	5.73E+05	-1.62E-06	3.58E+01	2.44E+05	2.88E+02	1.52E+05	6.47E+00	3.05E+04	1.69E+02	4.81E-01	2.81E+02	4.09E-03	3.45E-05	2.32E+01	8.87E+00	0.00E+00	3.82E+01	2.91E-01	1.04E-02	1.47E-02	2.55E-10	3.91E-02	1.13E-05	2.26E-07	7.63E-12	2.61E-08	1.12E-06	3.19E+01	8.81E-08	1.52E-03	3.30E-06	1.52E-07	1.21E-07	5.24E-12	6.62E-13	9.93E-10	0.00E+00	-1.63E-09	-7.01E-06	1.44E+01	-1.36E-38	6.75E-38	1.76E-06	2.17E-131	1.21E-05
5.26E-07	610.413	1.20E+19	0.00E+00	1.44E+01	5.73E+05	-1.62E-06	3.72E+01	2.44E+05	2.87E+02	1.52E+05	6.45E+00	3.05E+04	1.68E+02	4.80E-01	2.79E+02	3.29E-03	3.23E-05	2.36E+01	8.56E+00	0.00E+00	3.83E+01	2.91E-01	1.09E-02	1.56E-02	2.82E-10	4.12E-02	1.24E-05	2.85E-07	7.93E-12	2.89E-08	1.17E-06	3.17E+01	9.68E-08	1.66E-03	3.29E-06	1.54E-07	1.34E-07	6.69E-12	8.21E-13	1.04E-09	0.00E+00	-1.63E-09	-7.01E-06	1.44E+01	-8.81E-37	5.38E-37	9.42E-07	2.17E-131	1.20E-05
5.49E-07	610.471	1.20E+19	0.00E+00	1.43E+01	5.73E+05	-6.93E-06	3.86E+01	2.44E+05	2.86E+02	1.52E+05	6.43E+00	3.05E+04	1.66E+02	4.79E-01	2.78E+02	2.65E-03	3.05E-05	2.39E+01	8.25E+00	0.00E+00	3.84E+01	2.92E-01	1.14E-02	1.64E-02	3.11E-10	4.33E-02	1.36E-05	3.56E-07	8.22E-12	3.18E-08	1.23E-06	3.16E+01	1.06E-07	1.81E-03	3.28E-06	1.55E-07	1.47E-07	8.48E-12	1.01E-12	1.08E-09	0.00E+00	-4.16E-28	-6.60E-25	1.43E+01	-1.52E-56	7.34E-38	5.02E-07	1.05E-132	1.19E-05
5.71E-07	610.529	1.20E+19	0.00E+00	1.43E+01	5.73E+05	-6.93E-06	4.00E+01	2.44E+05	2.85E+02	1.52E+05	6.41E+00	3.05E+04	1.64E+02	4.78E-01	2.77E+02	2.13E-03	2.90E-05	2.42E+01	7.96E+00	0.00E+00	3.86E+01	2.92E-01	1.20E-02	1.73E-02	3.41E-10	4.54E-02	1.48E-05	4.40E-07	8.50E-12	3.49E-08	1.28E-06	3.14E+01	1.15E-07	1.97E-03	3.27E-06	1.57E-07	1.61E-07	1.07E-11	1.24E-12	1.13E-09	0.00E+00	-2.78E-27	-3.95E-23	1.43E+01	2.88E-54	1.00E-38	2.67E-07	1.05E-132	1.18E-05
5.93E-07	610.586	1.20E+19	0.00E+00	1.43E+01	5.73E+05	-6.93E-06	4.14E+01	2.44E+05	2.83E+02	1.52E+05	6.39E+00	3.05E+04	1.63E+02	4.77E-01	2.76E+02	1.72E-03	2.78E-05	2.45E+01	7.68E+00	0.00E+00	3.87E+01	2.92E-01	1.25E-02	1.82E-02	3.74E-10	4.75E-02	1.60E-05	5.39E-07	8.79E-12	3.82E-08	1.34E-06	3.13E+01	1.25E-07	2.14E-03	3.25E-06	1.60E-07	1.76E-07	1.33E-11	1.50E-12	1.18E-09	0.00E+00	-1.50E-24	-1.47E-20	1.43E+01	-5.69E-52	1.37E-39	1.42E-07	1.05E-132	1.17E-05
6.16E-07	610.644	1.20E+19	0.00E+00	1.42E+01	5.73E+05	-6.93E-06	4.27E+01	2.44E+05	2.82E+02	1.52E+05	6.38E+00	3.05E+04	1.61E+02	4.76E-01	2.74E+02	1.39E-03	2.67E-05	2.48E+01	7.41E+00	0.00E+00	3.88E+01	2.92E-01	1.31E-02	1.92E-02	4.08E-10	4.97E-02	1.73E-05	6.56E-07	9.06E-12	4.16E-08	1.40E-06	3.11E+01	1.36E-07	2.30E-03	3.24E-06	1.62E-07	1.91E-07	1.66E-11	1.81E-12	1.22E-09	0.00E+00	-9.17E-25	-1.74E-19	1.42E+01	-1.79E-50	2.14E-40	7.54E-08	1.05E-132	1.17E-05
6.38E-07	610.7	1.20E+19	0.00E+00	1.42E+01	5.73E+05	-6.93E-06	4.41E+01	2.44E+05	2.81E+02	1.52E+05	6.36E+00	3.05E+04	1.59E+02	4.75E-01	2.73E+02	1.12E-03	2.57E-05	2.51E+01	7.15E+00	0.00E+00	3.89E+01	2.93E-01	1.36E-02	2.01E-02	4.44E-10	5.18E-02	1.86E-05	7.92E-07	9.34E-12	4.52E-08	1.46E-06	3.10E+01	1.46E-07	2.48E-03	3.23E-06	1.64E-07	2.07E-07	2.04E-11	2.17E-12	1.27E-09	0.00E+00	-1.30E-22	-4.39E-19	1.42E+01	-1.57E-49	3.07E-41	3.99E-08	1.04E-132	1.16E-05
6.61E-07	610.757	1.20E+19	0.00E+00	1.42E+01	5.73E+05	-6.93E-06	4.54E+01	2.44E+05	2.80E+02	1.52E+05	6.34E+00	3.05E+04	1.58E+02	4.74E-01	2.72E+02	9.09E-04	2.49E-05	2.54E+01	6.90E+00	0.00E+00	3.90E+01	2.93E-01	1.42E-02	2.10E-02	4.81E-10	5.40E-02	2.00E-05	9.49E-07	9.61E-12	4.90E-08	1.52E-06	3.08E+01	1.58E-07	2.66E-03	3.22E-06	1.67E-07	2.24E-07	2.51E-11	2.59E-12	1.32E-09	0.00E+00	-1.74E-21	-2.91E-20	1.42E+01	-6.55E-50	-7.19E-43	2.11E-08	1.04E-132	1.15E-05
6.84E-07	610.813	1.20E+19	0.00E+00	1.42E+01	5.73E+05	-6.93E-06	4.68E+01	2.44E+05	2.79E+02	1.52E+05	6.32E+00	3.05E+04	1.56E+02	4.73E-01	2.71E+02	7.39E-04	2.41E-05	2.56E+01	6.66E+00	0.00E+00	3.91E+01	2.93E-01	1.48E-02	2.20E-02	5.20E-10	5.61E-02	2.15E-05	1.13E-06	9.88E-12	5.29E-08	1.58E-06	3.07E+01	1.69E-07	2.85E-03	3.20E-06	1.70E-07	2.41E-07	3.06E-11	3.07E-12	1.36E-09	0.00E+00	-4.31E-21	-1.69E-17	1.42E+01	-1.03E-47	-1.08E-41	1.11E-08	1.04E-132	1.14E-05
7.07E-07	610.869	1.20E+19	0.00E+00	1.41E+01	5.73E+05	-6.93E-06	4.81E+01	2.44E+05	2.77E+02	1.52E+05	6.31E+00	3.05E+04	1.55E+02	4.72E-01	2.69E+02	6.03E-04	2.34E-05	2.59E+01	6.42E+00	0.00E+00	3.93E+01	2.93E-01	1.53E-02	2.29E-02	5.62E-10	5.83E-02	2.30E-05	1.34E-06	1.01E-11	5.70E-08	1.64E-06	3.05E+01	1.81E-07	3.04E-03	3.19E-06	1.73E-07	2.60E-07	3.71E-11	3.63E-12	1.41E-09	0.00E+00	-2.62E-22	-1.24E-16	1.41E+01	-2.05E-47	-5.28E-42	5.84E-09	1.04E-132	1.13E-05
7.30E-07	610.925	1.20E+19	0.00E+00	1.41E+01	5.73E+05	-6.93E-06	4.94E+01	2.44E+05	2.76E+02	1.52E+05	6.29E+00	3.05E+04	1.54E+02	4.71E-01	2.68E+02	4.94E-04	2.27E-05	2.61E+01	6.20E+00	0.00E+00	3.94E+01	2.93E-01	1.59E-02	2.39E-02	6.05E-10	6.05E-02	2.45E-05	1.57E-06	1.04E-11	6.12E-08	1.70E-06	3.04E+01	1.94E-07	3.24E-03	3.18E-06	1.76E-07	2.78E-07	4.47E-11	4.25E-12	1.46E-09	0.00E+00	-1.77E-19	-2.47E-16	1.41E+01	-2.41E-46	-1.18E-41	3.07E-09	1.04E-132	1.12E-05
7.53E-07	610.98	1.20E+19	0.00E+00	1.41E+01	5.73E+05	-6.93E-06	5.07E+01	2.44E+05	2.75E+02	1.52E+05	6.27E+00	3.06E+04	1.52E+02	4.70E-01	2.67E+02	4.07E-04	2.21E-05	2.64E+01	5.98E+00	0.00E+00	3.95E+01	2.93E-01	1.64E-02	2.49E-02	6.50E-10	6.27E-02	2.61E-05	1.84E-06	1.07E-11	6.56E-08	1.77E-06	3.03E+01	2.07E-07	3.44E-03	3.17E-06	1.80E-07	2.98E-07	5.36E-11	4.97E-12	1.51E-09	0.00E+00	-1.72E-27	-1.25E-22	1.41E+01	0.00E+00	0.00E+00	1.61E-09	4.94E-134	1.11E-05
7.77E-07	611.036	1.20E+19	0.00E+00	1.41E+01	5.73E+05	-6.93E-06	5.20E+01	2.44E+05	2.73E+02	1.52E+05	6.25E+00	3.06E+04	1.51E+02	4.69E-01	2.66E+02	3.38E-04	2.15E-05	2.66E+01	5.78E+00	0.00E+00	3.96E+01	2.93E-01	1.70E-02	2.58E-02	6.97E-10	6.49E-02	2.77E-05	2.15E-06	1.09E-11	7.02E-08	1.83E-06	3.01E+01	2.20E-07	3.65E-03	3.15E-06	1.83E-07	3.18E-07	6.40E-11	5.78E-12	1.56E-09	0.00E+00	-1.75E-25	-1.35E-20	1.41E+01	0.00E+00	0.00E+00	8.40E-10	4.92E-134	1.10E-05
8.00E-07	611.091	1.20E+19	0.00E+00	1.40E+01	5.73E+05	-6.93E-06	5.32E+01	2.43E+05	2.72E+02	1.52E+05	6.24E+00	3.06E+04	1.49E+02	4.67E-01	2.65E+02	2.82E-04	2.10E-05	2.68E+01	5.58E+00	0.00E+00	3.97E+01	2.93E-01	1.76E-02	2.68E-02	7.45E-10	6.71E-02	2.94E-05	2.49E-06	1.12E-11	7.50E-08	1.90E-06	3.00E+01	2.34E-07	3.86E-03	3.14E-06	1.87E-07	3.39E-07	7.60E-11	6.69E-12	1.61E-09	0.00E+00	-5.18E-25	4.91E-21	1.40E+01	0.00E+00	0.00E+00	4.38E-10	4.91E-134	1.09E-05
8.24E-07	611.145	1.20E+19	0.00E+00	1.40E+01	5.73E+05	-6.93E-06	5.45E+01	2.43E+05	2.71E+02	1.52E+05	6.22E+00	3.06E+04	1.48E+02	4.66E-01	2.63E+02	2.38E-04	2.05E-05	2.70E+01	5.39E+00	0.00E+00	3.98E+01	2.93E-01	1.81E-02	2.78E-02	7.96E-10	6.94E-02	3.12E-05	2.87E-06	1.14E-11	7.99E-08	1.97E-06	2.98E+01	2.48E-07	4.08E-03	3.13E-06	1.91E-07	3.60E-07	8.99E-11	7.71E-12	1.67E-09	0.00E+00	4.73E-25	-3.14E-18	1.40E+01	0.00E+00	0.00E+00	2.28E-10	4.90E-134	1.08E-05
8.48E-07	611.2	1.20E+19	0.00E+00	1.40E+01	5.73E+05	-6.93E-06	5.57E+01	2.43E+05	2.69E+02	1.52E+05	6.20E+00	3.06E+04	1.47E+02	4.65E-01	2.62E+02	2.02E-04	2.00E-05	2.73E+01	5.20E+00	0.00E+00	3.99E+01	2.93E-01	1.87E-02	2.88E-02	8.49E-10	7.16E-02	3.29E-05	3.30E-06	1.17E-11	8.50E-08	2.03E-06	2.97E+01	2.62E-07	4.30E-03	3.11E-06	1.95E-07	3.83E-07	1.06E-10	8.86E-12	1.72E-09	0.00E+00	2.40E-24	-3.34E-17	1.40E+01	0.00E+00	0.00E+00	1.19E-10	4.89E-134	1.08E-05
8.72E-07	611.254	1.20E+19	0.00E+00	1.39E+01	5.73E+05	-6.93E-06	5.69E+01	2.43E+05	2.68E+02	1.52E+05	6.18E+00	3.06E+04	1.46E+02	4.64E-01	2.61E+02	1.74E-04	1.95E-05	2.75E+01	5.03E+00	0.00E+00	4.00E+01	2.93E-01	1.93E-02	2.99E-02	9.04E-10	7.39E-02	3.48E-05	3.78E-06	1.19E-11	9.03E-08	2.11E-06	2.95E+01	2.77E-07	4.52E-03	3.10E-06	1.99E-07	4.05E-07	1.24E-10	1.01E-11	1.77E-09	0.00E+00	6.58E-24	-1.46E-16	1.39E+01	0.00E+00	0.00E+00	6.15E-11	4.88E-134	1.07E-05
8.96E-07	611.308	1.20E+19	0.00E+00	1.39E+01	5.73E+05	-6.93E-06	5.81E+01	2.43E+05	2.67E+02	1.52E+05	6.17E+00	3.06E+04	1.44E+02	4.63E-01	2.60E+02	1.52E-04	1.90E-05	2.77E+01	4.86E+00	0.00E+00	4.01E+01	2.93E-01	1.99E-02	3.09E-02	9.62E-10	7.62E-02	3.66E-05	4.31E-06	1.22E-11	9.57E-08	2.18E-06	2.94E+01	2.93E-07	4.76E-03	3.08E-06	2.04E-07	4.29E-07	1.45E-10	1.16E-11	1.83E-09	0.00E+00	9.33E-24	-3.68E-16	1.39E+01	0.00E+00	0.00E+00	3.18E-11	4.87E-134	1.06E-05
9.20E-07	611.362	1.20E+19	0.00E+00	1.39E+01	5.73E+05	-6.93E-06	5.93E+01	2.43E+05	2.66E+02	1.52E+05	6.15E+00	3.06E+04	1.43E+02	4.62E-01	2.58E+02	1.34E-04	1.86E-05	2.78E+01	4.69E+00	0.00E+00	4.02E+01	2.93E-01	2.04E-02	3.19E-02	1.02E-09	7.84E-02	3.86E-05	4.90E-06	1.24E-11	1.01E-07	2.25E-06	2.93E+01	3.09E-07	4.99E-03	3.07E-06	2.09E-07	4.53E-07	1.69E-10	1.31E-11	1.89E-09	0.00E+00	-7.71E-24	-4.98E-16	1.39E+01	0.00E+00	0.00E+00	1.64E-11	4.87E-134	1.05E-05
9.44E-07	611.416	1.20E+19	0.00E+00	1.39E+01	5.73E+05	-6.93E-06	6.05E+01	2.43E+05	2.64E+02	1.52E+05	6.13E+00	3.06E+04	1.42E+02	4.60E-01	2.57E+02	1.19E-04	1.82E-05	2.80E+01	4.54E+00	0.00E+00	4.03E+01	2.93E-01	2.10E-02	3.30E-02	1.08E-09	8.07E-02	4.06E-05	5.54E-06	1.26E-11	1.07E-07	2.33E-06	2.91E+01	3.25E-07	5.23E-03	3.06E-06	2.13E-07	4.78E-07	1.95E-10	1.49E-11	1.94E-09	0.00E+00	-5.44E-22	9.73E-17	1.39E+01	0.00E+00	0.00E+00	8.46E-12	4.86E-134	1.04E-05
9.69E-07	611.469	1.20E+19	0.00E+00	1.38E+01	5.73E+05	-6.93E-06	6.17E+01	2.43E+05	2.63E+02	1.52E+05	6.11E+00	3.06E+04	1.41E+02	4.59E-01	2.56E+02	1.08E-04	1.78E-05	2.82E+01	4.39E+00	0.00E+00	4.04E+01	2.93E-01	2.16E-02	3.40E-02	1.15E-09	8.31E-02	4.26E-05	6.26E-06	1.29E-11	1.13E-07	2.40E-06	2.90E+01	3.42E-07	5.48E-03	3.04E-06	2.18E-07	5.04E-07	2.26E-10	1.68E-11	2.00E-09	0.00E+00	-7.12E-21	-8.42E-15	1.38E+01	0.00E+00	0.00E+00	4.35E-12	4.85E-134	1.03E-05
9.93E-07	611.522	1.20E+19	0.00E+00	1.38E+01	5.73E+05	-6.93E-06	6.29E+01	2.43E+05	2.62E+02	1.52E+05	6.10E+00	3.06E+04	1.40E+02	4.58E-01	2.55E+02	9.91E-05	1.74E-05	2.84E+01	4.24E+00	0.00E+00	4.05E+01	2.93E-01	2.22E-02	3.51E-02	1.21E-09	8.54E-02	4.47E-05	7.04E-06	1.31E-11	1.19E-07	2.48E-06	2.88E+01	3.59E-07	5.72E-03	3.03E-06	2.24E-07	5.30E-07	2.60E-10	1.89E-11	2.06E-09	0.00E+00	-1.94E-27	-1.07E-23	1.38E+01	0.00E+00	0.00E+00	2.23E-12	2.27E-135	1.02E-05
1.02E-06	611.575	1.20E+19	0.00E+00	1.38E+01	5.73E+05	-6.93E-06	6.40E+01	2.43E+05	2.60E+02	1.52E+05	6.08E+00	3.06E+04	1.39E+02	4.57E-01	2.54E+02	9.19E-05	1.70E-05	2.86E+01	4.11E+00	0.00E+00	4.06E+01	2.93E-01	2.28E-02	3.61E-02	1.28E-09	8.77E-02	4.68E-05	7.90E-06	1.34E-11	1.25E-07	2.56E-06	2.87E+01	3.76E-07	5.98E-03	3.02E-06	2.29E-07	5.57E-07	2.98E-10	2.12E-11	2.12E-09	0.00E+00	-3.91E-26	-4.76E-22	1.38E+01	0.00E+00	0.00E+00	1.14E-12	2.26E-135	1.02E-05
1.04E-06	611.628	1.20E+19	0.00E+00	1.37E+01	5.73E+05	-6.93E-06	6.51E+01	2.43E+05	2.59E+02	1.52E+05	6.06E+00	3.06E+04	1.38E+02	4.56E-01	2.52E+02	8.62E-05	1.66E-05	2.87E+01	3.97E+00	0.00E+00	4.07E+01	2.93E-01	2.34E-02	3.72E-02	1.35E-09	9.01E-02	4.90E-05	8.84E-06	1.36E-11	1.32E-07	2.65E-06	2.86E+01	3.94E-07	6.23E-03	3.00E-06	2.35E-07	5.85E-07	3.41E-10	2.37E-11	2.19E-09	0.00E+00	-8.58E-26	-5.70E-23	1.37E+01	0.00E+00	0.00E+00	5.81E-13	2.26E-135	1.01E-05
1.07E-06	611.681	1.20E+19	0.00E+00	1.37E+01	5.73E+05	-6.93E-06	6.63E+01	2.43E+05	2.57E+02	1.52E+05	6.04E+00	3.06E+04	1.37E+02	4.54E-01	2.51E+02	8.17E-05	1.63E-05	2.89E+01	3.85E+00	0.00E+00	4.08E+01	2.93E-01	2.40E-02	3.83E-02	1.42E-09	9.24E-02	5.12E-05	9.86E-06	1.38E-11	1.39E-07	2.73E-06	2.84E+01	4.13E-07	6.49E-03	2.99E-06	2.41E-07	6.13E-07	3.88E-10	2.65E-11	2.25E-09	0.00E+00	-3.81E-24	-8.94E-21	1.37E+01	0.00E+00	0.00E+00	2.96E-13	2.25E-135	9.99E-06
1.09E-06	611.733	1.20E+19	0.00E+00	1.37E+01	5.73E+05	-6.93E-06	6.74E+01	2.43E+05	2.56E+02	1.52E+05	6.03E+00	3.06E+04	1.36E+02	4.53E-01	2.50E+02	7.81E-05	1.59E-05	2.90E+01	3.72E+00	0.00E+00	4.09E+01	2.93E-01	2.46E-02	3.93E-02	1.50E-09	9.48E-02	5.35E-05	1.10E-05	1.41E-11	1.45E-07	2.82E-06	2.83E+01	4.32E-07	6.76E-03	2.97E-06	2.47E-07	6.42E-07	4.42E-10	2.95E-11	2.32E-09	0.00E+00	-1.91E-23	-8.28E-20	1.37E+01	0.00E+00	0.00E+00	1.50E-13	2.25E-135	9.91E-06
1.12E-06	611.785	1.20E+19	0.00E+00	1.37E+01	5.73E+05	-6.93E-06	6.85E+01	2.43E+05	2.55E+02	1.52E+05	6.01E+00	3.06E+04	1.35E+02	4.52E-01	2.49E+02	7.53E-05	1.56E-05	2.92E+01	3.61E+00	0.00E+00	4.10E+01	2.93E-01	2.52E-02	4.04E-02	1.58E-09	9.72E-02	5.59E-05	1.22E-05	1.43E-11	1.52E-07	2.91E-06	2.82E+01	4.51E-07	7.02E-03	2.96E-06	2.53E-07	6.72E-07	5.01E-10	3.28E-11	2.38E-09	0.00E+00	-4.67E-23	-2.95E-19	1.37E+01	0.00E+00	0.00E+00	7.60E-14	2.24E-135	9.83E-06
1.14E-06	611.837	1.20E+19	0.00E+00	1.36E+01	5.73E+05	-6.93E-06	6.95E+01	2.43E+05	2.53E+02	1.52E+05	5.99E+00	3.06E+04	1.34E+02	4.51E-01	2.48E+02	7.30E-05	1.52E-05	2.93E+01	3.49E+00	0.00E+00	4.11E+01	2.93E-01	2.58E-02	4.15E-02	1.66E-09	9.96E-02	5.83E-05	1.35E-05	1.46E-11	1.60E-07	3.00E-06	2.80E+01	4.71E-07	7.30E-03	2.95E-06	2.60E-07	7.02E-07	5.66E-10	3.63E-11	2.45E-09	0.00E+00	-4.92E-23	-6.01E-19	1.36E+01	0.00E+00	0.00E+00	3.84E-14	2.24E-135	9.75E-06
1.17E-06	611.889	1.20E+19	0.00E+00	1.36E+01	5.73E+05	-6.93E-06	7.06E+01	2.43E+05	2.52E+02	1.52E+05	5.97E+00	3.06E+04	1.33E+02	4.50E-01	2.47E+02	7.12E-05	1.49E-05	2.95E+01	3.39E+00	0.00E+00	4.12E+01	2.93E-01	2.64E-02	4.26E-02	1.74E-09	1.02E-01	6.07E-05	1.49E-05	1.48E-11	1.67E-07	3.09E-06	2.79E+01	4.91E-07	7.57E-03	2.93E-06	2.67E-07	7.33E-07	6.39E-10	4.02E-11	2.52E-09	0.00E+00	6.93E-24	-5.36E-19	1.36E+01	0.00E+00	0.00E+00	1.96E-14	2.23E-135	9.66E-06
1.19E-06	611.941	1.20E+19	0.00E+00	1.36E+01	5.73E+05	-6.93E-06	7.17E+01	2.43E+05	2.51E+02	1.52E+05	5.96E+00	3.06E+04	1.32E+02	4.48E-01	2.45E+02	6.97E-05	1.46E-05	2.96E+01	3.28E+00	0.00E+00	4.13E+01	2.93E-01	2.70E-02	4.37E-02	1.83E-09	1.04E-01	6.32E-05	1.64E-05	1.51E-11	1.75E-07	3.19E-06	2.78E+01	5.11E-07	7.85E-03	2.92E-06	2.73E-07	7.65E-07	7.18E-10	4.44E-11	2.59E-09	0.00E+00	-6.79E-23	2.36E-19	1.36E+01	0.00E+00	0.00E+00	1.02E-14	2.23E-135	9.58E-06
1.22E-06	611.993	1.20E+19	0.00E+00	1.35E+01	5.73E+05	-6.93E-06	7.27E+01	2.43E+05	2.49E+02	1.52E+05	5.94E+00	3.06E+04	1.31E+02	4.47E-01	2.44E+02	6.85E-05	1.43E-05	2.97E+01	3.18E+00	0.00E+00	4.14E+01	2.93E-01	2.76E-02	4.48E-02	1.92E-09	1.07E-01	6.58E-05	1.81E-05	1.53E-11	1.82E-07	3.28E-06	2.76E+01	5.33E-07	8.13E-03	2.90E-06	2.81E-07	7.97E-07	8.06E-10	4.89E-11	2.67E-09	0.00E+00	-3.77E-22	-7.57E-18	1.35E+01	0.00E+00	0.00E+00	5.17E-15	2.22E-135	9.50E-06
1.25E-06	612.044	1.20E+19	0.00E+00	1.35E+01	5.73E+05	-6.93E-06	7.37E+01	2.43E+05	2.48E+02	1.52E+05	5.92E+00	3.06E+04	1.31E+02	4.46E-01	2.43E+02	6.76E-05	1.40E-05	2.99E+01	3.09E+00	0.00E+00	4.15E+01	2.93E-01	2.82E-02	4.60E-02	2.01E-09	1.09E-01	6.84E-05	1.99E-05	1.56E-11	1.90E-07	3.39E-06	2.75E+01	5.54E-07	8.41E-03	2.89E-06	2.88E-07	8.30E-07	9.03E-10	5.37E-11	2.74E-09	0.00E+00	-7.64E-30	-6.51E-26	1.35E+01	0.00E+00	0.00E+00	2.59E-15	1.02E-136	9.42E-06
1.27E-06	612.095	1.20E+19	0.00E+00	1.35E+01	5.73E+05	-6.93E-06	7.48E+01	2.43E+05	2.47E+02	1.52E+05	5.91E+00	3.06E+04	1.30E+02	4.45E-01	2.42E+02	6.68E-05	1.37E-05	3.00E+01	2.99E+00	0.00E+00	4.16E+01	2.93E-01	2.88E-02	4.71E-02	2.10E-09	1.12E-01	7.10E-05	2.18E-05	1.59E-11	1.98E-07	3.49E-06	2.73E+01	5.76E-07	8.70E-03	2.88E-06	2.96E-07	8.64E-07	1.01E-09	5.89E-11	2.82E-09	0.00E+00	-1.61E-27	-1.56E-24	1.35E+01	0.00E+00	0.00E+00	1.29E-15	1.02E-136	9.34E-06
1.30E-06	612.146	1.20E+19	0.00E+00	1.35E+01	5.73E+05	-6.93E-06	7.58E+01	2.43E+05	2.45E+02	1.52E+05	5.89E+00	3.06E+04	1.29E+02	4.44E-01	2.41E+02	6.62E-05	1.34E-05	3.01E+01	2.91E+00	0.00E+00	4.17E+01	2.93E-01	2.94E-02	4.82E-02	2.20E-09	1.14E-01	7.38E-05	2.38E-05	1.61E-11	2.07E-07	3.59E-06	2.72E+01	5.98E-07	8.99E-03	2.86E-06	3.04E-07	8.98E-07	1.13E-09	6.45E-11	2.90E-09	0.00E+00	-3.53E-27	-3.58E-24	1.35E+01	0.00E+00	0.00E+00	6.42E-16	1.02E-136	9.26E-06
1.33E-06	612.197	1.20E+19	0.00E+00	1.34E+01	5.73E+05	-6.93E-06	7.68E+01	2.43E+05	2.44E+02	1.52E+05	5.87E+00	3.06E+04	1.28E+02	4.42E-01	2.40E+02	6.57E-05	1.32E-05	3.02E+01	2.82E+00	0.00E+00	4.18E+01	2.93E-01	3.01E-02	4.93E-02	2.30E-09	1.17E-01	7.65E-05	2.60E-05	1.64E-11	2.15E-07	3.70E-06	2.71E+01	6.21E-07	9.28E-03	2.85E-06	3.12E-07	9.33E-07	1.25E-09	7.05E-11	2.98E-09	0.00E+00	-2.61E-27	-9.94E-23	1.34E+01	0.00E+00	0.00E+00	3.18E-16	1.02E-136	9.18E-06
1.35E-06	612.248	1.20E+19	0.00E+00	1.34E+01	5.73E+05	-6.93E-06	7.77E+01	2.43E+05	2.43E+02	1.52E+05	5.85E+00	3.06E+04	1.27E+02	4.41E-01	2.39E+02	6.53E-05	1.29E-05	3.03E+01	2.74E+00	0.00E+00	4.19E+01	2.93E-01	3.07E-02	5.05E-02	2.40E-09	1.19E-01	7.94E-05	2.84E-05	1.67E-11	2.24E-07	3.82E-06	2.69E+01	6.45E-07	9.58E-03	2.83E-06	3.20E-07	9.69E-07	1.39E-09	7.70E-11	3.07E-09	0.00E+00	-1.44E-25	-4.68E-22	1.34E+01	0.00E+00	0.00E+00	1.57E-16	1.01E-136	9.10E-06
1.38E-06	612.299	1.20E+19	0.00E+00	1.34E+01	5.73E+05	-6.93E-06	7.87E+01	2.43E+05	2.42E+02	1.52E+05	5.84E+00	3.06E+04	1.27E+02	4.40E-01	2.37E+02	6.49E-05	1.26E-05	3.04E+01	2.66E+00	0.00E+00	4.20E+01	2.93E-01	3.13E-02	5.16E-02	2.51E-09	1.22E-01	8.23E-05	3.09E-05	1.70E-11	2.32E-07	3.93E-06	2.68E+01	6.68E-07	9.88E-03	2.82E-06	3.28E-07	1.01E-06	1.54E-09	8.39E-11	3.15E-09	0.00E+00	-8.22E-25	-1.30E-21	1.34E+01	0.00E+00	0.00E+00	7.61E-17	1.01E-136	9.02E-06
1.41E-06	612.349	1.20E+19	0.00E+00	1.33E+01	5.73E+05	-6.93E-06	7.97E+01	2.43E+05	2.40E+02	1.52E+05	5.82E+00	3.06E+04	1.26E+02	4.39E-01	2.36E+02	6.46E-05	1.24E-05	3.05E+01	2.58E+00	0.00E+00	4.21E+01	2.94E-01	3.19E-02	5.28E-02	2.62E-09	1.25E-01	8.52E-05	3.35E-05	1.73E-11	2.41E-07	4.05E-06	2.67E+01	6.93E-07	1.02E-02	2.81E-06	3.37E-07	1.04E-06	1.70E-09	9.13E-11	3.24E-09	0.00E+00	-2.65E-24	-2.81E-21	1.33E+01	0.00E+00	0.00E+00	3.75E-17	1.01E-136	8.94E-06
1.43E-06	612.399	1.20E+19	0.00E+00	1.33E+01	5.73E+05	-6.93E-06	8.06E+01	2.43E+05	2.39E+02	1.52E+05	5.80E+00	3.06E+04	1.25E+02	4.37E-01	2.35E+02	6.43E-05	1.21E-05	3.07E+01	2.51E+00	0.00E+00	4.22E+01	2.94E-01	3.26E-02	5.39E-02	2.73E-09	1.27E-01	8.83E-05	3.64E-05	1.76E-11	2.51E-07	4.17E-06	2.65E+01	7.17E-07	1.05E-02	2.79E-06	3.46E-07	1.08E-06	1.88E-09	9.91E-11	3.33E-09	0.00E+00	-6.32E-24	-5.15E-21	1.33E+01	0.00E+00	0.00E+00	1.88E-17	1.01E-136	8.87E-06
1.46E-06	612.45	1.20E+19	0.00E+00	1.33E+01	5.73E+05	-6.93E-06	8.15E+01	2.43E+05	2.38E+02	1.52E+05	5.79E+00	3.07E+04	1.25E+02	4.36E-01	2.34E+02	6.41E-05	1.19E-05	3.08E+01	2.44E+00	0.00E+00	4.23E+01	2.94E-01	3.32E-02	5.51E-02	2.85E-09	1.30E-01	9.13E-05	3.94E-05	1.79E-11	2.60E-07	4.29E-06	2.64E+01	7.42E-07	1.08E-02	2.78E-06	3.56E-07	1.12E-06	2.08E-09	1.08E-10	3.43E-09	0.00E+00	-1.21E-23	-8.34E-21	1.33E+01	0.00E+00	0.00E+00	9.10E-18	1.01E-136	8.79E-06
1.49E-06	612.5	1.20E+19	0.00E+00	1.32E+01	5.73E+05	-6.93E-06	8.25E+01	2.43E+05	2.36E+02	1.52E+05	5.77E+00	3.07E+04	1.24E+02	4.35E-01	2.33E+02	6.38E-05	1.16E-05	3.09E+01	2.37E+00	0.00E+00	4.24E+01	2.94E-01	3.39E-02	5.62E-02	2.96E-09	1.32E-01	9.45E-05	4.27E-05	1.83E-11	2.69E-07	4.42E-06	2.63E+01	7.68E-07	1.11E-02	2.76E-06	3.65E-07	1.16E-06	2.28E-09	1.16E-10	3.52E-09	0.00E+00	-1.92E-23	-1.20E-20	1.32E+01	0.00E+00	0.00E+00	4.47E-18	1.00E-136	8.71E-06
1.52E-06	612.55	1.20E+19	0.00E+00	1.32E+01	5.73E+05	-6.94E-06	8.34E+01	2.43E+05	2.35E+02	1.52E+05	5.75E+00	3.07E+04	1.23E+02	4.34E-01	2.32E+02	6.36E-05	1.14E-05	3.10E+01	2.31E+00	0.00E+00	4.25E+01	2.94E-01	3.45E-02	5.74E-02	3.09E-09	1.35E-01	9.77E-05	4.61E-05	1.86E-11	2.79E-07	4.55E-06	2.61E+01	7.94E-07	1.14E-02	2.75E-06	3.75E-07	1.20E-06	2.51E-09	1.26E-10	3.62E-09	0.00E+00	-2.52E-31	-5.00E-25	1.32E+01	0.00E+00	0.00E+00	2.17E-18	4.55E-138	8.63E-06
1.54E-06	612.599	1.20E+19	0.00E+00	1.32E+01	5.73E+05	-6.94E-06	8.43E+01	2.43E+05	2.34E+02	1.52E+05	5.73E+00	3.07E+04	1.23E+02	4.33E-01	2.31E+02	6.34E-05	1.11E-05	3.10E+01	2.25E+00	0.00E+00	4.26E+01	2.94E-01	3.51E-02	5.85E-02	3.21E-09	1.38E-01	1.01E-04	4.97E-05	1.90E-11	2.89E-07	4.68E-06	2.60E+01	8.21E-07	1.17E-02	2.74E-06	3.85E-07	1.24E-06	2.75E-09	1.36E-10	3.72E-09	0.00E+00	-8.94E-27	-3.08E-23	1.32E+01	0.00E+00	0.00E+00	1.06E-18	4.53E-138	8.56E-06
1.57E-06	612.649	1.20E+19	0.00E+00	1.32E+01	5.73E+05	-6.94E-06	8.51E+01	2.43E+05	2.33E+02	1.52E+05	5.72E+00	3.07E+04	1.22E+02	4.31E-01	2.30E+02	6.32E-05	1.09E-05	3.11E+01	2.18E+00	0.00E+00	4.27E+01	2.94E-01	3.58E-02	5.97E-02	3.34E-09	1.40E-01	1.04E-04	5.36E-05	1.94E-11	2.99E-07	4.82E-06	2.59E+01	8.48E-07	1.20E-02	2.72E-06	3.95E-07	1.28E-06	3.02E-09	1.47E-10	3.83E-09	0.00E+00	-4.57E-26	-2.27E-22	1.32E+01	0.00E+00	0.00E+00	5.12E-19	4.52E-138	8.48E-06
1.60E-06	612.699	1.20E+19	0.00E+00	1.31E+01	5.73E+05	-6.94E-06	8.60E+01	2.43E+05	2.31E+02	1.52E+05	5.70E+00	3.07E+04	1.22E+02	4.30E-01	2.29E+02	6.31E-05	1.07E-05	3.12E+01	2.13E+00	0.00E+00	4.28E+01	2.94E-01	3.64E-02	6.09E-02	3.47E-09	1.43E-01	1.08E-04	5.76E-05	1.98E-11	3.09E-07	4.96E-06	2.57E+01	8.75E-07	1.23E-02	2.71E-06	4.06E-07	1.32E-06	3.30E-09	1.58E-10	3.93E-09	0.00E+00	-8.95E-26	-6.12E-22	1.31E+01	0.00E+00	0.00E+00	2.47E-19	4.51E-138	8.41E-06
1.63E-06	612.748	1.20E+19	0.00E+00	1.31E+01	5.73E+05	-6.94E-06	8.69E+01	2.43E+05	2.30E+02	1.52E+05	5.68E+00	3.07E+04	1.21E+02	4.29E-01	2.28E+02	6.29E-05	1.05E-05	3.13E+01	2.07E+00	0.00E+00	4.29E+01	2.94E-01	3.71E-02	6.21E-02	3.61E-09	1.46E-01	1.11E-04	6.20E-05	2.02E-11	3.20E-07	5.11E-06	2.56E+01	9.03E-07	1.27E-02	2.70E-06	4.17E-07	1.36E-06	3.60E-09	1.70E-10	4.04E-09	0.00E+00	-5.99E-26	-9.27E-22	1.31E+01	0.00E+00	0.00E+00	1.19E-19	4.50E-138	8.33E-06
1.66E-06	612.798	1.20E+19	0.00E+00	1.31E+01	5.73E+05	-6.94E-06	8.77E+01	2.43E+05	2.29E+02	1.52E+05	5.67E+00	3.07E+04	1.20E+02	4.28E-01	2.26E+02	6.27E-05	1.03E-05	3.14E+01	2.02E+00	0.00E+00	4.30E+01	2.94E-01	3.78E-02	6.32E-02	3.75E-09	1.48E-01	1.15E-04	6.65E-05	2.07E-11	3.30E-07	5.26E-06	2.55E+01	9.32E-07	1.30E-02	2.69E-06	4.28E-07	1.40E-06	3.93E-09	1.83E-10	4.16E-09	0.00E+00	2.85E-27	-5.09E-22	1.31E+01	0.00E+00	0.00E+00	5.62E-20	4.49E-138	8.25E-06
1.69E-06	612.847	1.20E+19	0.00E+00	1.30E+01	5.73E+05	-6.94E-06	8.86E+01	2.43E+05	2.28E+02	1.52E+05	5.65E+00	3.07E+04	1.20E+02	4.27E-01	2.25E+02	6.25E-05	1.01E-05	3.15E+01	1.96E+00	0.00E+00	4.31E+01	2.94E-01	3.84E-02	6.44E-02	3.89E-09	1.51E-01	1.18E-04	7.13E-05	2.11E-11	3.41E-07	5.41E-06	2.53E+01	9.60E-07	1.33E-02	2.67E-06	4.39E-07	1.45E-06	4.28E-09	1.96E-10	4.27E-09	0.00E+00	-1.72E-26	1.78E-22	1.30E+01	0.00E+00	0.00E+00	2.54E-20	4.48E-138	8.18E-06
1.72E-06	612.896	1.20E+19	0.00E+00	1.30E+01	5.73E+05	-6.94E-06	8.94E+01	2.43E+05	2.26E+02	1.52E+05	5.63E+00	3.07E+04	1.19E+02	4.26E-01	2.24E+02	6.23E-05	9.85E-06	3.16E+01	1.91E+00	0.00E+00	4.32E+01	2.94E-01	3.91E-02	6.56E-02	4.04E-09	1.54E-01	1.22E-04	7.64E-05	2.16E-11	3.52E-07	5.57E-06	2.52E+01	9.90E-07	1.36E-02	2.66E-06	4.51E-07	1.49E-06	4.66E-09	2.10E-10	4.39E-09	0.00E+00	-1.65E-26	-8.13E-21	1.30E+01	0.00E+00	0.00E+00	1.16E-20	4.47E-138	8.11E-06
1.74E-06	612.945	1.20E+19	0.00E+00	1.30E+01	5.73E+05	-6.94E-06	9.02E+01	2.43E+05	2.25E+02	1.52E+05	5.61E+00	3.07E+04	1.19E+02	4.24E-01	2.23E+02	6.22E-05	9.65E-06	3.16E+01	1.87E+00	0.00E+00	4.33E+01	2.94E-01	3.97E-02	6.68E-02	4.19E-09	1.57E-01	1.26E-04	8.17E-05	2.21E-11	3.63E-07	5.73E-06	2.51E+01	1.02E-06	1.40E-02	2.65E-06	4.62E-07	1.53E-06	5.06E-09	2.25E-10	4.52E-09	0.00E+00	-7.42E-25	-4.99E-20	1.30E+01	0.00E+00	0.00E+00	5.91E-21	4.46E-138	8.03E-06
1.77E-06	612.994	1.20E+19	0.00E+00	1.30E+01	5.73E+05	-6.94E-06	9.10E+01	2.43E+05	2.24E+02	1.52E+05	5.60E+00	3.07E+04	1.18E+02	4.23E-01	2.22E+02	6.20E-05	9.45E-06	3.17E+01	1.82E+00	0.00E+00	4.33E+01	2.94E-01	4.04E-02	6.80E-02	4.35E-09	1.60E-01	1.29E-04	8.74E-05	2.26E-11	3.75E-07	5.89E-06	2.49E+01	1.05E-06	1.43E-02	2.63E-06	4.75E-07	1.58E-06	5.49E-09	2.41E-10	4.64E-09	0.00E+00	-4.52E-24	-1.70E-19	1.30E+01	0.00E+00	0.00E+00	2.81E-21	4.45E-138	7.96E-06
1.80E-06	613.043	1.20E+19	0.00E+00	1.29E+01	5.73E+05	-6.94E-06	9.18E+01	2.43E+05	2.23E+02	1.52E+05	5.58E+00	3.07E+04	1.18E+02	4.22E-01	2.21E+02	6.18E-05	9.25E-06	3.18E+01	1.77E+00	0.00E+00	4.34E+01	2.94E-01	4.11E-02	6.92E-02	4.51E-09	1.62E-01	1.33E-04	9.33E-05	2.32E-11	3.86E-07	6.06E-06	2.48E+01	1.08E-06	1.46E-02	2.62E-06	4.87E-07	1.62E-06	5.95E-09	2.58E-10	4.77E-09	0.00E+00	-1.59E-23	-4.35E-19	1.29E+01	0.00E+00	0.00E+00	1.20E-21	4.44E-138	7.88E-06
1.83E-06	613.092	1.20E+19	0.00E+00	1.29E+01	5.73E+05	-6.94E-06	9.26E+01	2.43E+05	2.22E+02	1.52E+05	5.56E+00	3.07E+04	1.17E+02	4.21E-01	2.20E+02	6.16E-05	9.06E-06	3.19E+01	1.73E+00	0.00E+00	4.35E+01	2.94E-01	4.18E-02	7.04E-02	4.67E-09	1.65E-01	1.37E-04	9.95E-05	2.38E-11	3.98E-07	6.24E-06	2.47E+01	1.11E-06	1.49E-02	2.61E-06	5.00E-07	1.67E-06	6.45E-09	2.75E-10	4.91E-09	0.00E+00	-4.90E-29	-4.95E-23	1.29E+01	0.00E+00	0.00E+00	5.63E-22	1.98E-139	7.81E-06
1.86E-06	613.141	1.20E+19	0.00E+00	1.29E+01	5.73E+05	-6.94E-06	9.34E+01	2.43E+05	2.20E+02	1.52E+05	5.55E+00	3.07E+04	1.17E+02	4.20E-01	2.19E+02	6.14E-05	8.88E-06	3.19E+01	1.69E+00	0.00E+00	4.36E+01	2.94E-01	4.25E-02	7.16E-02	4.84E-09	1.68E-01	1.41E-04	1.06E-04	2.44E-11	4.10E-07	6.42E-06	2.45E+01	1.14E-06	1.53E-02	2.60E-06	5.13E-07	1.72E-06	6.97E-09	2.94E-10	5.04E-09	0.00E+00	-7.62E-29	-2.93E-21	1.29E+01	0.00E+00	0.00E+00	2.64E-22	1.97E-139	7.74E-06
1.89E-06	613.19	1.20E+19	0.00E+00	1.28E+01	5.73E+05	-6.94E-06	9.41E+01	2.43E+05	2.19E+02	1.52E+05	5.53E+00	3.07E+04	1.16E+02	4.19E-01	2.18E+02	6.13E-05	8.69E-06	3.20E+01	1.65E+00	0.00E+00	4.37E+01	2.94E-01	4.31E-02	7.28E-02	5.01E-09	1.71E-01	1.45E-04	1.13E-04	2.51E-11	4.22E-07	6.60E-06	2.44E+01	1.18E-06	1.56E-02	2.58E-06	5.26E-07	1.76E-06	7.53E-09	3.13E-10	5.18E-09	0.00E+00	-3.67E-26	-2.00E-20	1.28E+01	0.00E+00	0.00E+00	1.23E-22	1.97E-139	7.67E-06
1.92E-06	613.238	1.20E+19	0.00E+00	1.28E+01	5.73E+05	-6.94E-06	9.49E+01	2.43E+05	2.18E+02	1.52E+05	5.51E+00	3.07E+04	1.16E+02	4.18E-01	2.17E+02	6.11E-05	8.51E-06	3.21E+01	1.61E+00	0.00E+00	4.38E+01	2.94E-01	4.38E-02	7.40E-02	5.19E-09	1.74E-01	1.50E-04	1.20E-04	2.57E-11	4.34E-07	6.79E-06	2.43E+01	1.21E-06	1.59E-02	2.57E-06	5.39E-07	1.81E-06	8.13E-09	3.33E-10	5.33E-09	0.00E+00	-4.63E-25	-4.10E-20	1.28E+01	0.00E+00	0.00E+00	5.72E-23	1.96E-139	7.60E-06
1.95E-06	613.287	1.20E+19	0.00E+00	1.28E+01	5.73E+05	-6.94E-06	9.56E+01	2.43E+05	2.17E+02	1.52E+05	5.49E+00	3.07E+04	1.15E+02	4.16E-01	2.16E+02	6.09E-05	8.33E-06	3.21E+01	1.57E+00	0.00E+00	4.39E+01	2.94E-01	4.45E-02	7.52E-02	5.37E-09	1.77E-01	1.54E-04	1.28E-04	2.65E-11	4.47E-07	6.98E-06	2.42E+01	1.24E-06	1.63E-02	2.56E-06	5.53E-07	1.86E-06	8.76E-09	3.55E-10	5.48E-09	0.00E+00	-1.92E-24	-2.13E-20	1.28E+01	0.00E+00	0.00E+00	2.65E-23	1.96E-139	7.52E-06
1.99E-06	613.335	1.20E+19	0.00E+00	1.27E+01	5.73E+05	-6.94E-06	9.63E+01	2.43E+05	2.16E+02	1.52E+05	5.48E+00	3.07E+04	1.15E+02	4.15E-01	2.15E+02	6.07E-05	8.16E-06	3.22E+01	1.53E+00	0.00E+00	4.40E+01	2.94E-01	4.52E-02	7.64E-02	5.55E-09	1.80E-01	1.58E-04	1.36E-04	2.72E-11	4.60E-07	7.18E-06	2.40E+01	1.28E-06	1.66E-02	2.55E-06	5.67E-07	1.91E-06	9.44E-09	3.77E-10	5.63E-09	9.03E-42	-4.84E-24	-1.37E-20	1.27E+01	0.00E+00	0.00E+00	1.21E-23	1.95E-139	7.45E-06
2.02E-06	613.384	1.20E+19	0.00E+00	1.27E+01	5.73E+05	-6.94E-06	9.71E+01	2.43E+05	2.15E+02	1.52E+05	5.46E+00	3.07E+04	1.15E+02	4.14E-01	2.14E+02	6.05E-05	7.99E-06	3.23E+01	1.49E+00	0.00E+00	4.41E+01	2.94E-01	4.59E-02	7.76E-02	5.74E-09	1.83E-01	1.63E-04	1.44E-04	2.80E-11	4.72E-07	7.39E-06	2.39E+01	1.31E-06	1.69E-02	2.54E-06	5.82E-07	1.96E-06	1.02E-08	4.00E-10	5.79E-09	-1.54E-40	-9.05E-24	-2.16E-19	1.27E+01	0.00E+00	0.00E+00	5.23E-24	1.95E-139	7.38E-06
2.05E-06	613.432	1.20E+19	0.00E+00	1.27E+01	5.73E+05	-6.94E-06	9.78E+01	2.43E+05	2.14E+02	1.52E+05	5.44E+00	3.07E+04	1.14E+02	4.13E-01	2.13E+02	6.03E-05	7.82E-06	3.23E+01	1.46E+00	0.00E+00	4.42E+01	2.94E-01	4.66E-02	7.88E-02	5.94E-09	1.86E-01	1.67E-04	1.52E-04	2.89E-11	4.85E-07	7.60E-06	2.38E+01	1.35E-06	1.73E-02	2.53E-06	5.97E-07	2.01E-06	1.09E-08	4.25E-10	5.96E-09	-5.59E-40	-1.36E-23	-2.51E-21	1.27E+01	0.00E+00	0.00E+00	2.36E-24	1.95E-139	7.31E-06
2.08E-06	613.481	1.20E+19	0.00E+00	1.27E+01	5.73E+05	-6.94E-06	9.85E+01	2.43E+05	2.13E+02	1.52E+05	5.43E+00	3.07E+04	1.14E+02	4.12E-01	2.12E+02	6.01E-05	7.65E-06	3.24E+01	1.43E+00	0.00E+00	4.43E+01	2.94E-01	4.73E-02	8.00E-02	6.14E-09	1.89E-01	1.72E-04	1.62E-04	2.98E-11	4.99E-07	7.81E-06	2.36E+01	1.38E-06	1.76E-02	2.51E-06	6.12E-07	2.06E-06	1.17E-08	4.51E-10	6.12E-09	2.57E-39	-1.82E-23	-6.06E-19	1.27E+01	0.00E+00	0.00E+00	1.23E-24	1.94E-139	7.24E-06
2.11E-06	613.529	1.20E+19	0.00E+00	1.26E+01	5.73E+05	-6.94E-06	9.92E+01	2.43E+05	2.11E+02	1.52E+05	5.41E+00	3.07E+04	1.13E+02	4.11E-01	2.11E+02	5.99E-05	7.49E-06	3.24E+01	1.39E+00	0.00E+00	4.44E+01	2.94E-01	4.80E-02	8.12E-02	6.35E-09	1.92E-01	1.76E-04	1.71E-04	3.07E-11	5.12E-07	8.03E-06	2.35E+01	1.42E-06	1.79E-02	2.50E-06	6.27E-07	2.11E-06	1.26E-08	4.78E-10	6.30E-09	-1.35E-39	-2.61E-23	-1.28E-17	1.26E+01	0.00E+00	0.00E+00	7.88E-25	1.94E-139	7.17E-06
2.14E-06	613.578	1.20E+19	0.00E+00	1.26E+01	5.73E+05	-6.94E-06	9.98E+01	2.43E+05	2.10E+02	1.52E+05	5.39E+00	3.07E+04	1.13E+02	4.10E-01	2.10E+02	5.97E-05	7.33E-06	3.25E+01	1.36E+00	0.00E+00	4.45E+01	2.94E-01	4.88E-02	8.24E-02	6.56E-09	1.95E-01	1.81E-04	1.81E-04	3.17E-11	5.26E-07	8.26E-06	2.34E+01	1.45E-06	1.83E-02	2.49E-06	6.43E-07	2.16E-06	1.35E-08	5.06E-10	6.47E-09	-2.21E-38	-4.37E-23	-6.47E-17	1.26E+01	0.00E+00	0.00E+00	6.02E-25	1.93E-139	7.10E-06
2.18E-06	613.626	1.20E+19	0.00E+00	1.26E+01	5.73E+05	-6.93E-06	1.00E+02	2.43E+05	2.09E+02	1.52E+05	5.38E+00	3.07E+04	1.13E+02	4.09E-01	2.09E+02	5.95E-05	7.17E-06	3.25E+01	1.33E+00	0.00E+00	4.46E+01	2.94E-01	4.95E-02	8.37E-02	6.77E-09	1.98E-01	1.86E-04	1.91E-04	3.27E-11	5.40E-07	8.49E-06	2.32E+01	1.49E-06	1.86E-02	2.48E-06	6.59E-07	2.21E-06	1.44E-08	5.35E-10	6.65E-09	0.00E+00	-1.29E-27	-3.56E-23	1.26E+01	0.00E+00	0.00E+00	2.72E-25	8.46E-141	7.03E-06
2.21E-06	613.674	1.20E+19	0.00E+00	1.25E+01	5.73E+05	-6.93E-06	1.01E+02	2.43E+05	2.08E+02	1.52E+05	5.36E+00	3.07E+04	1.12E+02	4.08E-01	2.08E+02	5.93E-05	7.02E-06	3.26E+01	1.30E+00	0.00E+00	4.47E+01	2.94E-01	5.02E-02	8.49E-02	6.99E-09	2.02E-01	1.91E-04	2.02E-04	3.38E-11	5.54E-07	8.73E-06	2.31E+01	1.53E-06	1.90E-02	2.47E-06	6.75E-07	2.27E-06	1.55E-08	5.66E-10	6.84E-09	0.00E+00	-5.52E-26	-9.01E-23	1.25E+01	0.00E+00	0.00E+00	1.23E-25	8.44E-141	6.96E-06
2.24E-06	613.723	1.20E+19	0.00E+00	1.25E+01	5.73E+05	-6.93E-06	1.02E+02	2.43E+05	2.07E+02	1.52E+05	5.34E+00	3.07E+04	1.12E+02	4.07E-01	2.07E+02	5.91E-05	6.87E-06	3.27E+01	1.27E+00	0.00E+00	4.47E+01	2.94E-01	5.09E-02	8.61E-02	7.22E-09	2.05E-01	1.96E-04	2.13E-04	3.50E-11	5.68E-07	8.97E-06	2.30E+01	1.57E-06	1.93E-02	2.46E-06	6.91E-07	2.32E-06	1.65E-08	5.98E-10	7.04E-09	0.00E+00	-4.23E-25	-1.90E-21	1.25E+01	0.00E+00	0.00E+00	5.51E-26	8.42E-141	6.90E-06
2.27E-06	613.771	1.20E+19	0.00E+00	1.25E+01	5.73E+05	-6.93E-06	1.02E+02	2.43E+05	2.06E+02	1.52E+05	5.32E+00	3.08E+04	1.12E+02	4.06E-01	2.06E+02	5.89E-05	6.72E-06	3.27E+01	1.24E+00	0.00E+00	4.48E+01	2.94E-01	5.17E-02	8.73E-02	7.45E-09	2.08E-01	2.01E-04	2.25E-04	3.62E-11	5.82E-07	9.22E-06	2.28E+01	1.61E-06	1.96E-02	2.45E-06	7.08E-07	2.37E-06	1.77E-08	6.31E-10	7.23E-09	0.00E+00	-8.75E-25	-6.71E-21	1.25E+01	0.00E+00	0.00E+00	2.45E-26	8.40E-141	6.83E-06
2.31E-06	613.819	1.20E+19	0.00E+00	1.24E+01	5.73E+05	-6.93E-06	1.03E+02	2.43E+05	2.05E+02	1.52E+05	5.31E+00	3.08E+04	1.11E+02	4.05E-01	2.05E+02	5.87E-05	6.57E-06	3.28E+01	1.21E+00	0.00E+00	4.49E+01	2.94E-01	5.24E-02	8.86E-02	7.69E-09	2.11E-01	2.06E-04	2.37E-04	3.75E-11	5.97E-07	9.48E-06	2.27E+01	1.64E-06	2.00E-02	2.44E-06	7.26E-07	2.43E-06	1.89E-08	6.66E-10	7.44E-09	0.00E+00	-3.15E-25	-1.29E-20	1.24E+01	0.00E+00	0.00E+00	1.08E-26	8.38E-141	6.76E-06
2.34E-06	613.867	1.20E+19	0.00E+00	1.24E+01	5.73E+05	-6.93E-06	1.04E+02	2.43E+05	2.04E+02	1.52E+05	5.29E+00	3.08E+04	1.11E+02	4.04E-01	2.04E+02	5.85E-05	6.43E-06	3.28E+01	1.19E+00	0.00E+00	4.50E+01	2.94E-01	5.31E-02	8.98E-02	7.94E-09	2.15E-01	2.12E-04	2.49E-04	3.88E-11	6.12E-07	9.74E-06	2.26E+01	1.68E-06	2.03E-02	2.43E-06	7.43E-07	2.48E-06	2.01E-08	7.02E-10	7.65E-09	7.03E-42	-8.31E-25	-1.47E-20	1.24E+01	0.00E+00	0.00E+00	4.67E-27	8.35E-141	6.69E-06
2.37E-06	613.916	1.20E+19	0.00E+00	1.24E+01	5.73E+05	-6.93E-06	1.04E+02	2.43E+05	2.03E+02	1.52E+05	5.27E+00	3.08E+04	1.11E+02	4.03E-01	2.03E+02	5.83E-05	6.29E-06	3.28E+01	1.16E+00	0.00E+00	4.51E+01	2.94E-01	5.39E-02	9.10E-02	8.19E-09	2.18E-01	2.17E-04	2.63E-04	4.02E-11	6.27E-07	1.00E-05	2.24E+01	1.72E-06	2.07E-02	2.42E-06	7.61E-07	2.54E-06	2.15E-08	7.40E-10	7.86E-09	1.08E-40	-1.70E-23	-2.61E-21	1.24E+01	0.00E+00	0.00E+00	2.00E-27	8.33E-141	6.62E-06
2.41E-06	613.964	1.20E+19	0.00E+00	1.23E+01	5.73E+05	-6.93E-06	1.05E+02	2.43E+05	2.02E+02	1.52E+05	5.26E+00	3.08E+04	1.10E+02	4.02E-01	2.02E+02	5.80E-05	6.15E-06	3.29E+01	1.13E+00	0.00E+00	4.52E+01	2.94E-01	5.46E-02	9.23E-02	8.44E-09	2.21E-01	2.23E-04	2.76E-04	4.17E-11	6.42E-07	1.03E-05	2.23E+01	1.77E-06	2.10E-02	2.41E-06	7.79E-07	2.60E-06	2.29E-08	7.79E-10	8.09E-09	-6.35E-40	-7.43E-23	-1.67E-20	1.23E+01	0.00E+00	0.00E+00	8.64E-28	8.31E-141	6.56E-06
2.44E-06	614.012	1.20E+19	0.00E+00	1.23E+01	5.73E+05	-6.93E-06	1.06E+02	2.43E+05	2.01E+02	1.52E+05	5.24E+00	3.08E+04	1.10E+02	4.01E-01	2.01E+02	5.78E-05	6.01E-06	3.29E+01	1.11E+00	0.00E+00	4.53E+01	2.94E-01	5.54E-02	9.35E-02	8.70E-09	2.25E-01	2.28E-04	2.90E-04	4.33E-11	6.58E-07	1.06E-05	2.22E+01	1.81E-06	2.14E-02	2.40E-06	7.98E-07	2.65E-06	2.44E-08	8.20E-10	8.31E-09	-2.80E-39	-2.06E-22	-2.17E-19	1.23E+01	0.00E+00	0.00E+00	3.69E-28	8.29E-141	6.49E-06
2.48E-06	614.061	1.20E+19	0.00E+00	1.23E+01	5.73E+05	-6.93E-06	1.06E+02	2.43E+05	2.00E+02	1.52E+05	5.22E+00	3.08E+04	1.10E+02	4.00E-01	2.00E+02	5.76E-05	5.88E-06	3.30E+01	1.08E+00	0.00E+00	4.54E+01	2.94E-01	5.61E-02	9.47E-02	8.97E-09	2.28E-01	2.34E-04	3.05E-04	4.49E-11	6.73E-07	1.09E-05	2.20E+01	1.85E-06	2.17E-02	2.39E-06	8.17E-07	2.71E-06	2.59E-08	8.63E-10	8.55E-09	-3.19E-39	-4.45E-22	-8.79E-19	1.23E+01	0.00E+00	0.00E+00	1.42E-28	8.27E-141	6.43E-06
2.51E-06	614.109	1.20E+19	0.00E+00	1.22E+01	5.73E+05	-6.93E-06	1.07E+02	2.43E+05	1.99E+02	1.52E+05	5.20E+00	3.08E+04	1.09E+02	3.99E-01	1.99E+02	5.74E-05	5.74E-06	3.30E+01	1.06E+00	0.00E+00	4.55E+01	2.94E-01	5.69E-02	9.60E-02	9.25E-09	2.31E-01	2.40E-04	3.20E-04	4.67E-11	6.89E-07	1.12E-05	2.19E+01	1.89E-06	2.20E-02	2.38E-06	8.36E-07	2.77E-06	2.76E-08	9.07E-10	8.79E-09	-6.67E-40	-8.17E-22	-2.39E-18	1.22E+01	0.00E+00	0.00E+00	4.48E-29	8.25E-141	6.36E-06
2.55E-06	614.158	1.19E+19	0.00E+00	1.22E+01	5.73E+05	-6.94E-06	1.07E+02	2.43E+05	1.98E+02	1.52E+05	5.19E+00	3.08E+04	1.09E+02	3.98E-01	1.98E+02	5.72E-05	5.61E-06	3.31E+01	1.04E+00	0.00E+00	4.56E+01	2.94E-01	5.76E-02	9.72E-02	9.53E-09	2.35E-01	2.46E-04	3.36E-04	4.85E-11	7.05E-07	1.15E-05	2.18E+01	1.94E-06	2.24E-02	2.37E-06	8.55E-07	2.83E-06	2.93E-08	9.53E-10	9.04E-09	0.00E+00	-7.76E-29	-1.91E-23	1.22E+01	0.00E+00	0.00E+00	1.93E-29	3.55E-142	6.29E-06
2.58E-06	614.206	1.19E+19	0.00E+00	1.22E+01	5.73E+05	-6.94E-06	1.08E+02	2.43E+05	1.97E+02	1.52E+05	5.17E+00	3.08E+04	1.09E+02	3.97E-01	1.97E+02	5.70E-05	5.49E-06	3.31E+01	1.01E+00	0.00E+00	4.57E+01	2.94E-01	5.84E-02	9.84E-02	9.82E-09	2.38E-01	2.52E-04	3.53E-04	5.04E-11	7.21E-07	1.18E-05	2.16E+01	1.98E-06	2.27E-02	2.36E-06	8.75E-07	2.89E-06	3.11E-08	1.00E-09	9.29E-09	0.00E+00	-2.13E-27	-1.36E-24	1.22E+01	0.00E+00	0.00E+00	8.33E-30	3.54E-142	6.23E-06
2.62E-06	614.255	1.19E+19	0.00E+00	1.22E+01	5.73E+05	-6.94E-06	1.08E+02	2.43E+05	1.96E+02	1.52E+05	5.15E+00	3.08E+04	1.08E+02	3.96E-01	1.96E+02	5.67E-05	5.36E-06	3.31E+01	9.90E-01	0.00E+00	4.58E+01	2.94E-01	5.92E-02	9.97E-02	1.01E-08	2.42E-01	2.58E-04	3.70E-04	5.24E-11	7.38E-07	1.21E-05	2.15E+01	2.02E-06	2.31E-02	2.35E-06	8.95E-07	2.95E-06	3.30E-08	1.05E-09	9.56E-09	0.00E+00	-1.83E-26	-7.05E-22	1.22E+01	0.00E+00	0.00E+00	3.57E-30	3.53E-142	6.16E-06
2.65E-06	614.303	1.19E+19	0.00E+00	1.21E+01	5.73E+05	-6.94E-06	1.09E+02	2.43E+05	1.96E+02	1.52E+05	5.14E+00	3.08E+04	1.08E+02	3.95E-01	1.95E+02	5.65E-05	5.24E-06	3.32E+01	9.68E-01	0.00E+00	4.59E+01	2.94E-01	5.99E-02	1.01E-01	1.04E-08	2.46E-01	2.64E-04	3.88E-04	5.46E-11	7.55E-07	1.24E-05	2.14E+01	2.07E-06	2.34E-02	2.34E-06	9.16E-07	3.01E-06	3.51E-08	1.10E-09	9.83E-09	0.00E+00	-4.50E-26	-7.14E-21	1.21E+01	0.00E+00	0.00E+00	1.50E-30	3.52E-142	6.10E-06
2.69E-06	614.352	1.19E+19	0.00E+00	1.21E+01	5.73E+05	-6.94E-06	1.09E+02	2.43E+05	1.95E+02	1.52E+05	5.12E+00	3.08E+04	1.08E+02	3.94E-01	1.94E+02	5.63E-05	5.11E-06	3.32E+01	9.46E-01	0.00E+00	4.59E+01	2.94E-01	6.07E-02	1.02E-01	1.07E-08	2.49E-01	2.71E-04	4.06E-04	5.68E-11	7.72E-07	1.28E-05	2.12E+01	2.11E-06	2.38E-02	2.33E-06	9.37E-07	3.07E-06	3.72E-08	1.16E-09	1.01E-08	0.00E+00	-3.83E-26	-2.87E-20	1.21E+01	0.00E+00	0.00E+00	6.33E-31	3.51E-142	6.04E-06
2.73E-06	614.4	1.19E+19	0.00E+00	1.21E+01	5.73E+05	-6.94E-06	1.10E+02	2.43E+05	1.94E+02	1.52E+05	5.10E+00	3.08E+04	1.08E+02	3.93E-01	1.93E+02	5.61E-05	4.99E-06	3.33E+01	9.25E-01	0.00E+00	4.60E+01	2.94E-01	6.15E-02	1.03E-01	1.11E-08	2.53E-01	2.77E-04	4.25E-04	5.91E-11	7.89E-07	1.31E-05	2.11E+01	2.16E-06	2.41E-02	2.32E-06	9.58E-07	3.13E-06	3.94E-08	1.21E-09	1.04E-08	0.00E+00	2.76E-27	-7.64E-20	1.21E+01	0.00E+00	0.00E+00	2.65E-31	3.50E-142	5.97E-06
2.76E-06	614.449	1.19E+19	0.00E+00	1.20E+01	5.73E+05	-6.94E-06	1.10E+02	2.43E+05	1.93E+02	1.52E+05	5.08E+00	3.08E+04	1.07E+02	3.92E-01	1.92E+02	5.58E-05	4.88E-06	3.33E+01	9.05E-01	0.00E+00	4.61E+01	2.94E-01	6.23E-02	1.05E-01	1.14E-08	2.56E-01	2.84E-04	4.45E-04	6.16E-11	8.06E-07	1.35E-05	2.10E+01	2.21E-06	2.44E-02	2.31E-06	9.80E-07	3.19E-06	4.17E-08	1.27E-09	1.07E-08	4.73E-43	-5.66E-25	-1.58E-19	1.20E+01	0.00E+00	0.00E+00	1.04E-31	3.49E-142	5.91E-06
2.80E-06	614.498	1.19E+19	0.00E+00	1.20E+01	5.73E+05	-6.94E-06	1.11E+02	2.43E+05	1.92E+02	1.52E+05	5.07E+00	3.08E+04	1.07E+02	3.91E-01	1.91E+02	5.56E-05	4.76E-06	3.33E+01	8.85E-01	0.00E+00	4.62E+01	2.94E-01	6.31E-02	1.06E-01	1.17E-08	2.60E-01	2.90E-04	4.65E-04	6.41E-11	8.24E-07	1.39E-05	2.08E+01	2.25E-06	2.48E-02	2.31E-06	1.00E-06	3.25E-06	4.42E-08	1.33E-09	1.10E-08	1.57E-41	-3.35E-24	-2.74E-19	1.20E+01	0.00E+00	0.00E+00	3.03E-32	3.49E-142	5.84E-06
2.84E-06	614.547	1.19E+19	0.00E+00	1.20E+01	5.73E+05	-6.94E-06	1.12E+02	2.43E+05	1.91E+02	1.52E+05	5.05E+00	3.08E+04	1.07E+02	3.90E-01	1.90E+02	5.54E-05	4.65E-06	3.34E+01	8.65E-01	0.00E+00	4.63E+01	2.94E-01	6.39E-02	1.07E-01	1.21E-08	2.64E-01	2.97E-04	4.86E-04	6.68E-11	8.42E-07	1.42E-05	2.07E+01	2.30E-06	2.51E-02	2.30E-06	1.02E-06	3.32E-06	4.67E-08	1.39E-09	1.13E-08	-6.22E-41	-1.10E-23	-4.21E-19	1.20E+01	0.00E+00	0.00E+00	7.68E-33	3.48E-142	5.78E-06
2.88E-06	614.596	1.19E+19	0.00E+00	1.19E+01	5.73E+05	-6.94E-06	1.12E+02	2.43E+05	1.90E+02	1.52E+05	5.03E+00	3.08E+04	1.06E+02	3.90E-01	1.89E+02	5.51E-05	4.53E-06	3.34E+01	8.45E-01	0.00E+00	4.64E+01	2.94E-01	6.47E-02	1.08E-01	1.24E-08	2.68E-01	3.04E-04	5.08E-04	6.96E-11	8.60E-07	1.46E-05	2.05E+01	2.35E-06	2.55E-02	2.29E-06	1.05E-06	3.38E-06	4.94E-08	1.45E-09	1.16E-08	-6.28E-40	-2.70E-23	-5.87E-19	1.19E+01	0.00E+00	0.00E+00	5.47E-33	3.47E-142	5.72E-06
2.91E-06	614.645	1.19E+19	0.00E+00	1.19E+01	5.73E+05	-6.94E-06	1.13E+02	2.43E+05	1.90E+02	1.52E+05	5.02E+00	3.08E+04	1.06E+02	3.89E-01	1.88E+02	5.49E-05	4.42E-06	3.34E+01	8.26E-01	0.00E+00	4.65E+01	2.94E-01	6.55E-02	1.10E-01	1.28E-08	2.71E-01	3.11E-04	5.31E-04	7.26E-11	8.78E-07	1.50E-05	2.04E+01	2.40E-06	2.58E-02	2.28E-06	1.07E-06	3.44E-06	5.22E-08	1.52E-09	1.19E-08	-2.49E-39	-5.55E-23	-7.58E-19	1.19E+01	0.00E+00	0.00E+00	1.55E-33	3.46E-142	5.66E-06
2.95E-06	614.694	1.19E+19	0.00E+00	1.19E+01	5.73E+05	-6.94E-06	1.13E+02	2.43E+05	1.89E+02	1.52E+05	5.00E+00	3.08E+04	1.06E+02	3.88E-01	1.87E+02	5.47E-05	4.32E-06	3.34E+01	8.08E-01	0.00E+00	4.66E+01	2.94E-01	6.63E-02	1.11E-01	1.31E-08	2.75E-01	3.19E-04	5.54E-04	7.57E-11	8.97E-07	1.54E-05	2.03E+01	2.45E-06	2.61E-02	2.27E-06	1.09E-06	3.51E-06	5.52E-08	1.59E-09	1.23E-08	0.00E+00	-1.68E-27	-1.54E-22	1.19E+01	0.00E+00	0.00E+00	6.33E-34	1.46E-143	5.59E-06
2.99E-06	614.744	1.19E+19	0.00E+00	1.18E+01	5.73E+05	-6.94E-06	1.13E+02	2.43E+05	1.88E+02	1.52E+05	4.98E+00	3.08E+04	1.06E+02	3.87E-01	1.86E+02	5.44E-05	4.21E-06	3.35E+01	7.90E-01	0.00E+00	4.67E+01	2.94E-01	6.71E-02	1.12E-01	1.35E-08	2.79E-01	3.26E-04	5.78E-04	7.90E-11	9.15E-07	1.58E-05	2.01E+01	2.50E-06	2.65E-02	2.27E-06	1.12E-06	3.57E-06	5.83E-08	1.66E-09	1.26E-08	0.00E+00	-1.77E-27	-1.38E-23	1.18E+01	0.00E+00	0.00E+00	2.58E-34	1.45E-143	5.53E-06
3.03E-06	614.793	1.19E+19	0.00E+00	1.18E+01	5.73E+05	-6.94E-06	1.14E+02	2.43E+05	1.87E+02	1.52E+05	4.96E+00	3.08E+04	1.05E+02	3.86E-01	1.85E+02	5.42E-05	4.11E-06	3.35E+01	7.72E-01	0.00E+00	4.68E+01	2.94E-01	6.79E-02	1.13E-01	1.39E-08	2.83E-01	3.34E-04	6.03E-04	8.24E-11	9.34E-07	1.63E-05	2.00E+01	2.55E-06	2.68E-02	2.26E-06	1.14E-06	3.64E-06	6.15E-08	1.73E-09	1.30E-08	0.00E+00	-6.06E-26	-2.59E-21	1.18E+01	0.00E+00	0.00E+00	1.05E-34	1.45E-143	5.47E-06
3.07E-06	614.843	1.19E+19	0.00E+00	1.18E+01	5.73E+05	-6.94E-06	1.14E+02	2.43E+05	1.86E+02	1.52E+05	4.95E+00	3.08E+04	1.05E+02	3.85E-01	1.84E+02	5.40E-05	4.00E-06	3.35E+01	7.54E-01	0.00E+00	4.69E+01	2.94E-01	6.87E-02	1.15E-01	1.43E-08	2.87E-01	3.41E-04	6.29E-04	8.59E-11	9.54E-07	1.67E-05	1.99E+01	2.60E-06	2.72E-02	2.25E-06	1.17E-06	3.71E-06	6.49E-08	1.81E-09	1.33E-08	7.23E-44	-2.33E-25	-2.31E-20	1.18E+01	0.00E+00	0.00E+00	4.16E-35	1.45E-143	5.41E-06
3.11E-06	614.893	1.19E+19	0.00E+00	1.17E+01	5.73E+05	-6.94E-06	1.15E+02	2.43E+05	1.86E+02	1.52E+05	4.93E+00	3.08E+04	1.05E+02	3.85E-01	1.83E+02	5.37E-05	3.90E-06	3.36E+01	7.37E-01	0.00E+00	4.70E+01	2.94E-01	6.95E-02	1.16E-01	1.47E-08	2.91E-01	3.49E-04	6.55E-04	8.97E-11	9.73E-07	1.72E-05	1.97E+01	2.65E-06	2.75E-02	2.24E-06	1.19E-06	3.77E-06	6.84E-08	1.89E-09	1.37E-08	2.40E-42	-4.39E-25	-8.13E-20	1.17E+01	0.00E+00	0.00E+00	1.57E-35	1.44E-143	5.35E-06
3.15E-06	614.942	1.19E+19	0.00E+00	1.17E+01	5.73E+05	-6.94E-06	1.15E+02	2.43E+05	1.85E+02	1.52E+05	4.91E+00	3.09E+04	1.05E+02	3.84E-01	1.82E+02	5.35E-05	3.80E-06	3.36E+01	7.20E-01	0.00E+00	4.71E+01	2.94E-01	7.04E-02	1.17E-01	1.51E-08	2.95E-01	3.57E-04	6.83E-04	9.36E-11	9.93E-07	1.76E-05	1.96E+01	2.71E-06	2.78E-02	2.24E-06	1.22E-06	3.84E-06	7.22E-08	1.97E-09	1.41E-08	-2.52E-41	-4.13E-25	-1.97E-19	1.17E+01	0.00E+00	0.00E+00	6.00E-36	1.44E-143	5.29E-06
3.19E-06	614.992	1.19E+19	0.00E+00	1.17E+01	5.73E+05	-6.94E-06	1.16E+02	2.43E+05	1.84E+02	1.52E+05	4.89E+00	3.09E+04	1.04E+02	3.83E-01	1.81E+02	5.32E-05	3.71E-06	3.36E+01	7.03E-01	0.00E+00	4.71E+01	2.94E-01	7.12E-02	1.19E-01	1.55E-08	2.99E-01	3.65E-04	7.11E-04	9.77E-11	1.01E-06	1.81E-05	1.95E+01	2.76E-06	2.82E-02	2.23E-06	1.24E-06	3.91E-06	7.60E-08	2.06E-09	1.45E-08	-1.58E-40	9.01E-26	-3.88E-19	1.17E+01	0.00E+00	0.00E+00	2.34E-36	1.43E-143	5.23E-06
3.23E-06	615.043	1.19E+19	0.00E+00	1.16E+01	5.73E+05	-6.94E-06	1.16E+02	2.43E+05	1.83E+02	1.52E+05	4.88E+00	3.09E+04	1.04E+02	3.82E-01	1.80E+02	5.30E-05	3.61E-06	3.36E+01	6.87E-01	0.00E+00	4.72E+01	2.94E-01	7.20E-02	1.20E-01	1.60E-08	3.03E-01	3.73E-04	7.40E-04	1.02E-10	1.03E-06	1.86E-05	1.93E+01	2.82E-06	2.85E-02	2.22E-06	1.27E-06	3.98E-06	8.01E-08	2.14E-09	1.49E-08	-5.05E-40	-1.91E-24	-6.58E-19	1.16E+01	0.00E+00	0.00E+00	6.75E-37	1.43E-143	5.17E-06
3.27E-06	615.093	1.19E+19	0.00E+00	1.16E+01	5.73E+05	-6.94E-06	1.17E+02	2.43E+05	1.83E+02	1.52E+05	4.86E+00	3.09E+04	1.04E+02	3.81E-01	1.79E+02	5.28E-05	3.52E-06	3.36E+01	6.71E-01	0.00E+00	4.73E+01	2.94E-01	7.29E-02	1.21E-01	1.64E-08	3.08E-01	3.82E-04	7.70E-04	1.06E-10	1.05E-06	1.91E-05	1.92E+01	2.87E-06	2.88E-02	2.22E-06	1.30E-06	4.05E-06	8.43E-08	2.23E-09	1.53E-08	-1.14E-39	-1.52E-23	-9.96E-19	1.16E+01	0.00E+00	0.00E+00	-1.98E-38	1.43E-143	5.11E-06
3.32E-06	615.143	1.19E+19	0.00E+00	1.16E+01	5.73E+05	-6.94E-06	1.17E+02	2.43E+05	1.82E+02	1.52E+05	4.84E+00	3.09E+04	1.04E+02	3.81E-01	1.78E+02	5.25E-05	3.42E-06	3.37E+01	6.55E-01	0.00E+00	4.74E+01	2.94E-01	7.37E-02	1.22E-01	1.69E-08	3.12E-01	3.90E-04	8.01E-04	1.11E-10	1.07E-06	1.96E-05	1.91E+01	2.93E-06	2.92E-02	2.21E-06	1.32E-06	4.12E-06	8.88E-08	2.33E-09	1.58E-08	-1.74E-39	-5.43E-23	-1.37E-18	1.16E+01	0.00E+00	0.00E+00	-1.77E-39	1.42E-143	5.05E-06
3.36E-06	615.194	1.19E+19	0.00E+00	1.15E+01	5.73E+05	-6.94E-06	1.18E+02	2.43E+05	1.81E+02	1.52E+05	4.82E+00	3.09E+04	1.03E+02	3.80E-01	1.77E+02	5.23E-05	3.33E-06	3.37E+01	6.39E-01	0.00E+00	4.75E+01	2.94E-01	7.46E-02	1.24E-01	1.74E-08	3.16E-01	3.99E-04	8.33E-04	1.16E-10	1.10E-06	2.01E-05	1.89E+01	2.98E-06	2.95E-02	2.20E-06	1.35E-06	4.19E-06	9.34E-08	2.42E-09	1.62E-08	-7.99E-40	-1.39E-22	-1.72E-18	1.15E+01	0.00E+00	0.00E+00	-1.27E-37	1.42E-143	4.99E-06
3.40E-06	615.245	1.19E+19	0.00E+00	1.15E+01	5.73E+05	-6.94E-06	1.18E+02	2.43E+05	1.81E+02	1.52E+05	4.80E+00	3.09E+04	1.03E+02	3.79E-01	1.76E+02	5.20E-05	3.24E-06	3.37E+01	6.24E-01	0.00E+00	4.76E+01	2.94E-01	7.54E-02	1.25E-01	1.78E-08	3.20E-01	4.08E-04	8.66E-04	1.21E-10	1.12E-06	2.06E-05	1.88E+01	3.04E-06	2.99E-02	2.20E-06	1.38E-06	4.26E-06	9.83E-08	2.52E-09	1.67E-08	0.00E+00	-2.29E-28	-3.34E-23	1.15E+01	0.00E+00	0.00E+00	2.11E-133	-2.11E-143	4.93E-06
3.44E-06	615.296	1.19E+19	0.00E+00	1.15E+01	5.73E+05	-6.94E-06	1.18E+02	2.43E+05	1.80E+02	1.52E+05	4.79E+00	3.09E+04	1.03E+02	3.78E-01	1.75E+02	5.18E-05	3.16E-06	3.37E+01	6.09E-01	0.00E+00	4.77E+01	2.94E-01	7.63E-02	1.26E-01	1.83E-08	3.25E-01	4.17E-04	9.00E-04	1.26E-10	1.14E-06	2.12E-05	1.86E+01	3.10E-06	3.02E-02	2.19E-06	1.41E-06	4.33E-06	1.03E-07	2.62E-09	1.71E-08	0.00E+00	4.32E-29	3.19E-24	1.15E+01	0.00E+00	0.00E+00	2.91E-133	-1.15E-143	4.88E-06
3.49E-06	615.347	1.19E+19	0.00E+00	1.14E+01	5.73E+05	-6.94E-06	1.19E+02	2.43E+05	1.79E+02	1.52E+05	4.77E+00	3.09E+04	1.02E+02	3.78E-01	1.74E+02	5.15E-05	3.07E-06	3.37E+01	5.95E-01	0.00E+00	4.78E+01	2.94E-01	7.71E-02	1.27E-01	1.88E-08	3.29E-01	4.26E-04	9.35E-04	1.32E-10	1.16E-06	2.18E-05	1.85E+01	3.16E-06	3.05E-02	2.19E-06	1.44E-06	4.41E-06	1.09E-07	2.73E-09	1.76E-08	0.00E+00	-2.11E-27	-2.03E-22	1.14E+01	0.00E+00	0.00E+00	3.22E-133	-2.75E-142	4.82E-06
3.53E-06	615.399	1.19E+19	0.00E+00	1.14E+01	5.73E+05	-6.94E-06	1.19E+02	2.43E+05	1.79E+02	1.52E+05	4.75E+00	3.09E+04	1.02E+02	3.77E-01	1.73E+02	5.13E-05	2.98E-06	3.38E+01	5.80E-01	0.00E+00	4.79E+01	2.94E-01	7.80E-02	1.29E-01	1.94E-08	3.34E-01	4.35E-04	9.71E-04	1.38E-10	1.18E-06	2.23E-05	1.84E+01	3.21E-06	3.09E-02	2.18E-06	1.47E-06	4.48E-06	1.14E-07	2.84E-09	1.81E-08	-1.41E-44	-1.22E-26	-1.22E-21	1.14E+01	0.00E+00	0.00E+00	3.34E-133	-9.88E-142	4.76E-06
3.58E-06	615.45	1.19E+19	0.00E+00	1.14E+01	5.73E+05	-6.94E-06	1.20E+02	2.43E+05	1.78E+02	1.52E+05	4.73E+00	3.09E+04	1.02E+02	3.76E-01	1.73E+02	5.10E-05	2.90E-06	3.38E+01	5.66E-01	0.00E+00	4.80E+01	2.94E-01	7.89E-02	1.30E-01	1.99E-08	3.38E-01	4.45E-04	1.01E-03	1.44E-10	1.21E-06	2.29E-05	1.82E+01	3.27E-06	3.12E-02	2.17E-06	1.49E-06	4.55E-06	1.20E-07	2.95E-09	1.86E-08	-1.58E-43	-3.39E-26	-3.57E-21	1.14E+01	0.00E+00	0.00E+00	3.39E-133	-2.20E-141	4.70E-06
3.62E-06	615.502	1.19E+19	0.00E+00	1.13E+01	5.73E+05	-6.94E-06	1.20E+02	2.43E+05	1.77E+02	1.52E+05	4.71E+00	3.09E+04	1.02E+02	3.75E-01	1.72E+02	5.08E-05	2.82E-06	3.38E+01	5.52E-01	0.00E+00	4.81E+01	2.94E-01	7.97E-02	1.31E-01	2.04E-08	3.43E-01	4.55E-04	1.05E-03	1.50E-10	1.23E-06	2.35E-05	1.81E+01	3.33E-06	3.15E-02	2.17E-06	1.53E-06	4.63E-06	1.26E-07	3.07E-09	1.91E-08	2.64E-43	-6.60E-26	-7.54E-21	1.13E+01	0.00E+00	0.00E+00	3.41E-133	-3.68E-141	4.64E-06
3.67E-06	615.554	1.19E+19	0.00E+00	1.13E+01	5.73E+05	-6.94E-06	1.20E+02	2.43E+05	1.77E+02	1.52E+05	4.70E+00	3.09E+04	1.01E+02	3.75E-01	1.71E+02	5.05E-05	2.74E-06	3.38E+01	5.38E-01	0.00E+00	4.82E+01	2.94E-01	8.06E-02	1.33E-01	2.10E-08	3.47E-01	4.65E-04	1.09E-03	1.57E-10	1.25E-06	2.42E-05	1.79E+01	3.39E-06	3.18E-02	2.16E-06	1.56E-06	4.70E-06	1.32E-07	3.19E-09	1.97E-08	-4.99E-42	-9.42E-26	-1.28E-20	1.13E+01	0.00E+00	0.00E+00	3.41E-133	-4.60E-141	4.59E-06
3.71E-06	615.607	1.19E+19	0.00E+00	1.13E+01	5.73E+05	-6.94E-06	1.21E+02	2.43E+05	1.76E+02	1.52E+05	4.68E+00	3.09E+04	1.01E+02	3.74E-01	1.70E+02	5.02E-05	2.66E-06	3.38E+01	5.24E-01	0.00E+00	4.83E+01	2.94E-01	8.15E-02	1.34E-01	2.16E-08	3.52E-01	4.75E-04	1.13E-03	1.64E-10	1.27E-06	2.48E-05	1.78E+01	3.46E-06	3.22E-02	2.16E-06	1.59E-06	4.78E-06	1.39E-07	3.31E-09	2.02E-08	-3.83E-41	-8.65E-26	-1.82E-20	1.13E+01	0.00E+00	0.00E+00	3.42E-133	-3.36E-141	4.53E-06
3.76E-06	615.659	1.19E+19	0.00E+00	1.12E+01	5.73E+05	-6.94E-06	1.21E+02	2.43E+05	1.75E+02	1.52E+05	4.66E+00	3.09E+04	1.01E+02	3.73E-01	1.69E+02	5.00E-05	2.59E-06	3.38E+01	5.11E-01	0.00E+00	4.84E+01	2.95E-01	8.24E-02	1.35E-01	2.22E-08	3.57E-01	4.85E-04	1.17E-03	1.71E-10	1.30E-06	2.55E-05	1.77E+01	3.52E-06	3.25E-02	2.15E-06	1.62E-06	4.86E-06	1.46E-07	3.44E-09	2.08E-08	-1.18E-40	-1.11E-26	-2.13E-20	1.12E+01	0.00E+00	0.00E+00	3.42E-133	7.70E-143	4.47E-06
3.81E-06	615.712	1.19E+19	0.00E+00	1.12E+01	5.73E+05	-6.94E-06	1.21E+02	2.43E+05	1.75E+02	1.52E+05	4.64E+00	3.09E+04	1.01E+02	3.73E-01	1.68E+02	4.97E-05	2.51E-06	3.38E+01	4.98E-01	0.00E+00	4.84E+01	2.95E-01	8.33E-02	1.36E-01	2.28E-08	3.61E-01	4.95E-04	1.21E-03	1.79E-10	1.32E-06	2.61E-05	1.75E+01	3.58E-06	3.28E-02	2.15E-06	1.65E-06	4.93E-06	1.53E-07	3.57E-09	2.14E-08	-1.34E-40	-3.12E-26	-1.89E-20	1.12E+01	0.00E+00	0.00E+00	3.42E-133	-1.44E-140	4.42E-06
3.85E-06	615.766	1.19E+19	0.00E+00	1.11E+01	5.73E+05	-6.94E-06	1.22E+02	2.43E+05	1.74E+02	1.52E+05	4.62E+00	3.09E+04	1.00E+02	3.72E-01	1.67E+02	4.95E-05	2.44E-06	3.38E+01	4.85E-01	0.00E+00	4.85E+01	2.95E-01	8.42E-02	1.38E-01	2.34E-08	3.66E-01	5.06E-04	1.26E-03	1.86E-10	1.35E-06	2.68E-05	1.74E+01	3.65E-06	3.32E-02	2.14E-06	1.68E-06	5.01E-06	1.60E-07	3.70E-09	2.20E-08	0.00E+00	-3.75E-27	-1.99E-22	1.11E+01	0.00E+00	0.00E+00	1.38E-133	2.29E-146	4.36E-06
3.90E-06	615.819	1.19E+19	0.00E+00	1.11E+01	5.73E+05	-6.94E-06	1.22E+02	2.43E+05	1.73E+02	1.52E+05	4.60E+00	3.09E+04	1.00E+02	3.71E-01	1.66E+02	4.92E-05	2.36E-06	3.39E+01	4.73E-01	0.00E+00	4.86E+01	2.95E-01	8.51E-02	1.39E-01	2.40E-08	3.71E-01	5.17E-04	1.30E-03	1.95E-10	1.37E-06	2.75E-05	1.72E+01	3.71E-06	3.35E-02	2.14E-06	1.72E-06	5.09E-06	1.68E-07	3.84E-09	2.26E-08	5.60E-45	-2.83E-28	-3.35E-22	1.11E+01	0.00E+00	0.00E+00	6.59E-134	2.28E-146	4.31E-06
3.95E-06	615.873	1.19E+19	0.00E+00	1.11E+01	5.73E+05	-6.94E-06	1.23E+02	2.43E+05	1.73E+02	1.52E+05	4.59E+00	3.09E+04	9.98E+01	3.71E-01	1.65E+02	4.89E-05	2.29E-06	3.39E+01	4.60E-01	0.00E+00	4.87E+01	2.95E-01	8.60E-02	1.40E-01	2.47E-08	3.76E-01	5.28E-04	1.35E-03	2.03E-10	1.40E-06	2.83E-05	1.71E+01	3.78E-06	3.38E-02	2.13E-06	1.75E-06	5.17E-06	1.76E-07	3.99E-09	2.32E-08	1.21E-42	-1.86E-26	-9.53E-23	1.11E+01	0.00E+00	0.00E+00	3.99E-134	2.28E-146	4.25E-06
4.00E-06	615.927	1.19E+19	0.00E+00	1.10E+01	5.73E+05	-6.94E-06	1.23E+02	2.43E+05	1.72E+02	1.52E+05	4.57E+00	3.09E+04	9.96E+01	3.70E-01	1.64E+02	4.87E-05	2.22E-06	3.39E+01	4.48E-01	0.00E+00	4.88E+01	2.95E-01	8.69E-02	1.42E-01	2.54E-08	3.81E-01	5.39E-04	1.40E-03	2.12E-10	1.42E-06	2.90E-05	1.70E+01	3.84E-06	3.41E-02	2.13E-06	1.78E-06	5.25E-06	1.84E-07	4.14E-09	2.39E-08	-2.52E-41	-1.25E-25	-9.84E-21	1.10E+01	0.00E+00	0.00E+00	3.04E-134	2.27E-146	4.20E-06
4.05E-06	615.981	1.19E+19	0.00E+00	1.10E+01	5.73E+05	-6.94E-06	1.23E+02	2.43E+05	1.72E+02	1.52E+05	4.55E+00	3.09E+04	9.93E+01	3.69E-01	1.63E+02	4.84E-05	2.16E-06	3.39E+01	4.36E-01	0.00E+00	4.89E+01	2.95E-01	8.78E-02	1.43E-01	2.60E-08	3.86E-01	5.51E-04	1.45E-03	2.21E-10	1.45E-06	2.98E-05	1.68E+01	3.91E-06	3.45E-02	2.12E-06	1.82E-06	5.33E-06	1.93E-07	4.29E-09	2.45E-08	-2.15E-40	-3.60E-25	-5.83E-20	1.10E+01	0.00E+00	0.00E+00	2.70E-134	2.26E-146	4.14E-06
4.10E-06	616.036	1.19E+19	0.00E+00	1.10E+01	5.73E+05	-6.94E-06	1.24E+02	2.43E+05	1.71E+02	1.52E+05	4.53E+00	3.10E+04	9.90E+01	3.69E-01	1.62E+02	4.81E-05	2.09E-06	3.39E+01	4.24E-01	0.00E+00	4.90E+01	2.95E-01	8.87E-02	1.44E-01	2.67E-08	3.91E-01	5.62E-04	1.50E-03	2.31E-10	1.47E-06	3.06E-05	1.67E+01	3.98E-06	3.48E-02	2.12E-06	1.85E-06	5.41E-06	2.02E-07	4.45E-09	2.52E-08	-7.90E-40	-7.13E-25	-1.93E-19	1.10E+01	0.00E+00	0.00E+00	2.55E-134	2.25E-146	4.09E-06
4.15E-06	616.091	1.19E+19	0.00E+00	1.09E+01	5.73E+05	-6.94E-06	1.24E+02	2.43E+05	1.71E+02	1.52E+05	4.51E+00	3.10E+04	9.88E+01	3.68E-01	1.61E+02	4.78E-05	2.02E-06	3.39E+01	4.12E-01	0.00E+00	4.91E+01	2.95E-01	8.96E-02	1.46E-01	2.75E-08	3.96E-01	5.74E-04	1.55E-03	2.41E-10	1.50E-06	3.14E-05	1.65E+01	4.04E-06	3.51E-02	2.12E-06	1.89E-06	5.49E-06	2.12E-07	4.61E-09	2.59E-08	-2.03E-39	-1.11E-24	-4.83E-19	1.09E+01	0.00E+00	0.00E+00	2.46E-134	2.25E-146	4.03E-06
4.20E-06	616.146	1.19E+19	0.00E+00	1.09E+01	5.73E+05	-6.94E-06	1.24E+02	2.43E+05	1.70E+02	1.52E+05	4.49E+00	3.10E+04	9.85E+01	3.67E-01	1.60E+02	4.76E-05	1.96E-06	3.39E+01	4.01E-01	0.00E+00	4.92E+01	2.95E-01	9.05E-02	1.47E-01	2.82E-08	4.01E-01	5.87E-04	1.60E-03	2.51E-10	1.53E-06	3.22E-05	1.64E+01	4.11E-06	3.54E-02	2.11E-06	1.93E-06	5.58E-06	2.22E-07	4.78E-09	2.66E-08	-4.24E-39	-1.43E-24	-1.02E-18	1.09E+01	0.00E+00	0.00E+00	2.48E-134	2.24E-146	3.98E-06
4.25E-06	616.202	1.19E+19	0.00E+00	1.09E+01	5.73E+05	-6.94E-06	1.25E+02	2.43E+05	1.69E+02	1.52E+05	4.47E+00	3.10E+04	9.82E+01	3.67E-01	1.59E+02	4.73E-05	1.90E-06	3.39E+01	3.90E-01	0.00E+00	4.93E+01	2.95E-01	9.15E-02	1.48E-01	2.90E-08	4.07E-01	5.99E-04	1.66E-03	2.62E-10	1.55E-06	3.31E-05	1.62E+01	4.18E-06	3.58E-02	2.11E-06	1.96E-06	5.66E-06	2.32E-07	4.95E-09	2.74E-08	-7.72E-39	-1.42E-24	-1.91E-18	1.09E+01	0.00E+00	0.00E+00	2.55E-134	2.23E-146	3.93E-06
4.30E-06	616.258	1.19E+19	0.00E+00	1.08E+01	5.73E+05	-6.94E-06	1.25E+02	2.43E+05	1.69E+02	1.52E+05	4.45E+00	3.10E+04	9.79E+01	3.66E-01	1.58E+02	4.70E-05	1.83E-06	3.39E+01	3.79E-01	0.00E+00	4.94E+01	2.95E-01	9.24E-02	1.50E-01	2.98E-08	4.12E-01	6.12E-04	1.71E-03	2.73E-10	1.58E-06	3.40E-05	1.61E+01	4.25E-06	3.61E-02	2.10E-06	2.00E-06	5.75E-06	2.43E-07	5.13E-09	2.81E-08	-1.25E-38	-7.72E-25	-3.29E-18	1.08E+01	0.00E+00	0.00E+00	2.56E-134	2.22E-146	3.87E-06
4.36E-06	616.314	1.19E+19	0.00E+00	1.08E+01	5.73E+05	-6.93E-06	1.25E+02	2.43E+05	1.68E+02	1.52E+05	4.43E+00	3.10E+04	9.76E+01	3.66E-01	1.57E+02	4.67E-05	1.77E-06	3.39E+01	3.68E-01	0.00E+00	4.95E+01	2.95E-01	9.33E-02	1.51E-01	3.06E-08	4.17E-01	6.24E-04	1.77E-03	2.85E-10	1.61E-06	3.49E-05	1.60E+01	4.32E-06	3.64E-02	2.10E-06	2.04E-06	5.83E-06	2.54E-07	5.31E-09	2.89E-08	0.00E+00	-6.07E-28	-6.73E-23	1.08E+01	0.00E+00	0.00E+00	9.59E-135	-8.74E-145	3.82E-06
[truncated: 9,171 more rows]
[truncated: 18 more columns]
