# Supplementary material for: Dataset of numerical assessment on the combined effects of non-thermal plasma and water addition in hydrogen combustion
Source: Data Brief. 2025 Dec 19;64:112405. doi: 10.1016/j.dib.2025.112405 (PMC12813465; doi:10.1016/j.dib.2025.112405)
Supplement: Supplementary file 1 [file mmc1.zip › Research Data/Simulations for DOE/Run42.csv]

Time(s)	T_gas(K)	N_gas(#/cm^3)	AR	E	N2	He	H2O2	H2	H	O2	O	H2O	OH	HO2	O3	O(1D)	O(1S)	O2(a1)	O2(b1)	O2(c)	NO	N2O	NO2	HNO	HNO2	HONO	HONO2	N2H2	H2NN	HNOH	NH3	N	NO3	NH	NNH	NH2	H2NO	N2H4	N2H3	NH2OH	N^+	NH^+	H3^+	N2H^+	He^+	O^+	O2^+	N2^+	NH3^+
1.00E-11	600	1.22E+19	0.00E+00	5.43E-10	5.05E+05	0.00E+00	1.29E-28	3.21E+05	1.41E-10	1.34E+05	7.34E-11	4.01E+04	3.77E-12	4.07E-16	6.64E-14	4.86E-11	3.17E-13	7.53E-12	1.83E-12	0.00E+00	1.85E-15	4.86E-18	3.98E-36	9.62E-32	8.56E-51	2.28E-37	7.93E-58	1.90E-41	3.30E-44	2.79E-54	4.56E-39	3.17E-11	2.73E-57	1.13E-22	4.92E-21	9.50E-32	9.86E-47	4.36E-66	1.78E-60	6.51E-53	0.00E+00	5.65E-32	2.21E-13	7.42E-13	0.00E+00	0.00E+00	3.97E-12	9.44E-12	1.42E-34
2.00E-11	600	1.22E+19	0.00E+00	5.63E-10	5.05E+05	0.00E+00	1.04E-27	3.21E+05	2.90E-10	1.34E+05	1.50E-10	4.01E+04	8.12E-12	1.66E-15	2.70E-13	9.89E-11	8.34E-13	1.53E-11	3.76E-12	0.00E+00	7.49E-15	1.97E-17	6.17E-35	7.71E-31	2.83E-49	3.88E-36	5.18E-56	1.53E-40	5.41E-43	5.95E-53	7.17E-38	6.46E-11	1.71E-55	4.56E-22	2.00E-20	7.61E-31	1.55E-45	4.99E-66	1.15E-58	2.21E-51	0.00E+00	8.31E-31	8.08E-13	2.91E-12	0.00E+00	0.00E+00	8.09E-12	1.85E-11	4.22E-33
3.00E-11	600	1.22E+19	0.00E+00	5.85E-10	5.05E+05	0.00E+00	3.55E-27	3.21E+05	4.47E-10	1.34E+05	2.30E-10	4.01E+04	1.31E-11	3.79E-15	6.16E-13	1.51E-10	1.56E-12	2.34E-11	5.78E-12	0.00E+00	1.71E-14	4.51E-17	3.13E-34	2.63E-30	2.21E-48	2.09E-35	6.11E-55	5.22E-40	2.81E-42	3.80E-52	3.62E-37	9.87E-11	1.93E-54	1.04E-21	4.56E-20	2.59E-30	7.83E-45	1.07E-65	1.29E-57	1.75E-50	0.00E+00	3.89E-30	1.67E-12	6.42E-12	0.00E+00	0.00E+00	1.24E-11	2.73E-11	2.99E-32
4.00E-11	600	1.22E+19	0.00E+00	6.07E-10	5.05E+05	0.00E+00	8.52E-27	3.21E+05	6.11E-10	1.34E+05	3.14E-10	4.01E+04	1.86E-11	6.85E-15	1.11E-12	2.05E-10	2.49E-12	3.19E-11	7.91E-12	0.00E+00	3.08E-14	8.15E-17	1.01E-33	6.28E-30	9.72E-48	7.02E-35	3.63E-54	1.25E-39	9.14E-42	1.47E-51	1.15E-36	1.34E-10	1.10E-53	1.87E-21	8.23E-20	6.20E-30	2.49E-44	1.25E-65	7.26E-57	7.81E-50	0.00E+00	1.14E-29	2.72E-12	1.12E-11	0.00E+00	0.00E+00	1.68E-11	3.58E-11	1.20E-31
5.00E-11	600	1.22E+19	0.00E+00	6.31E-10	5.05E+05	0.00E+00	1.68E-26	3.21E+05	7.83E-10	1.34E+05	4.02E-10	4.01E+04	2.48E-11	1.09E-14	1.76E-12	2.61E-10	3.65E-12	4.06E-11	1.01E-11	0.00E+00	4.87E-14	1.29E-16	2.51E-33	1.24E-29	3.10E-47	1.82E-34	1.47E-53	2.47E-39	2.30E-41	4.27E-51	2.82E-36	1.71E-10	4.31E-53	2.96E-21	1.31E-19	1.22E-29	6.10E-44	2.72E-65	2.79E-56	2.52E-49	0.00E+00	2.60E-29	3.92E-12	1.72E-11	0.00E+00	0.00E+00	2.14E-11	4.41E-11	3.48E-31
6.00E-11	600	1.22E+19	0.00E+00	6.55E-10	5.05E+05	0.00E+00	2.95E-26	3.21E+05	9.63E-10	1.34E+05	4.93E-10	4.01E+04	3.16E-11	1.59E-14	2.58E-12	3.19E-10	5.03E-12	4.96E-11	1.25E-11	0.00E+00	7.10E-14	1.89E-16	5.33E-33	2.16E-29	8.10E-47	4.01E-34	4.70E-53	4.31E-39	4.92E-41	1.04E-50	5.90E-36	2.09E-10	1.33E-52	4.32E-21	1.91E-19	2.13E-29	1.27E-43	3.13E-65	8.44E-56	6.65E-49	0.00E+00	5.04E-29	5.21E-12	2.44E-11	0.00E+00	0.00E+00	2.62E-11	5.22E-11	8.31E-31
7.00E-11	600	1.22E+19	0.00E+00	6.80E-10	5.05E+05	0.00E+00	4.74E-26	3.21E+05	1.15E-09	1.34E+05	5.88E-10	4.01E+04	3.92E-11	2.21E-14	3.56E-12	3.80E-10	6.65E-12	5.90E-11	1.49E-11	0.00E+00	9.79E-14	2.62E-16	1.01E-32	3.47E-29	1.84E-46	7.89E-34	1.27E-52	6.92E-39	9.39E-41	2.22E-50	1.10E-35	2.49E-10	3.49E-52	5.96E-21	2.63E-19	3.42E-29	2.38E-43	3.06E-65	2.17E-55	1.52E-48	0.00E+00	8.74E-29	6.57E-12	3.27E-11	0.00E+00	0.00E+00	3.12E-11	6.01E-11	1.73E-30
8.00E-11	600	1.22E+19	0.00E+00	7.06E-10	5.05E+05	0.00E+00	7.16E-26	3.21E+05	1.35E-09	1.34E+05	6.88E-10	4.01E+04	4.74E-11	2.93E-14	4.73E-12	4.42E-10	8.51E-12	6.88E-11	1.75E-11	0.00E+00	1.30E-13	3.47E-16	1.77E-32	5.23E-29	3.78E-46	1.43E-33	3.06E-52	1.04E-38	1.65E-40	4.32E-50	1.89E-35	2.90E-10	8.11E-52	7.89E-21	3.49E-19	5.16E-29	4.09E-43	3.54E-65	4.93E-55	3.15E-48	0.00E+00	1.40E-28	7.97E-12	4.20E-11	0.00E+00	0.00E+00	3.64E-11	6.78E-11	3.24E-30
9.00E-11	600	1.22E+19	0.00E+00	7.33E-10	5.05E+05	0.00E+00	1.03E-25	3.21E+05	1.55E-09	1.34E+05	7.92E-10	4.01E+04	5.64E-11	3.77E-14	6.07E-12	5.07E-10	1.06E-11	7.89E-11	2.02E-11	0.00E+00	1.66E-13	4.47E-16	2.92E-32	7.52E-29	7.16E-46	2.43E-33	6.68E-52	1.50E-38	2.73E-40	7.82E-50	3.05E-35	3.33E-10	1.72E-51	1.01E-20	4.48E-19	7.42E-29	6.60E-43	4.52E-65	1.02E-54	6.01E-48	0.00E+00	2.11E-28	9.39E-12	5.25E-11	0.00E+00	0.00E+00	4.17E-11	7.55E-11	5.64E-30
1.00E-10	600	1.22E+19	0.00E+00	7.62E-10	5.05E+05	0.00E+00	1.43E-25	3.21E+05	1.77E-09	1.34E+05	9.00E-10	4.01E+04	6.62E-11	4.73E-14	7.61E-12	5.74E-10	1.30E-11	8.94E-11	2.30E-11	0.00E+00	2.08E-13	5.60E-16	4.58E-32	1.04E-28	1.27E-45	3.92E-33	1.35E-51	2.08E-38	4.29E-40	1.34E-49	4.69E-35	3.78E-10	3.37E-51	1.27E-20	5.61E-19	1.03E-28	1.01E-42	7.35E-65	1.95E-54	1.08E-47	0.00E+00	3.03E-28	1.08E-11	6.39E-11	0.00E+00	0.00E+00	4.73E-11	8.30E-11	9.22E-30
1.10E-10	600	1.22E+19	0.00E+00	7.91E-10	5.05E+05	0.00E+00	1.93E-25	3.21E+05	1.99E-09	1.34E+05	1.01E-09	4.01E+04	7.68E-11	5.81E-14	9.36E-12	6.44E-10	1.56E-11	1.00E-10	2.59E-11	0.00E+00	2.55E-13	6.89E-16	6.89E-32	1.40E-28	2.15E-45	6.06E-33	2.56E-51	2.80E-38	6.48E-40	2.18E-49	6.92E-35	4.24E-10	6.23E-51	1.55E-20	6.88E-19	1.38E-28	1.50E-42	1.12E-64	3.53E-54	1.83E-47	0.00E+00	4.18E-28	1.23E-11	7.64E-11	0.00E+00	0.00E+00	5.31E-11	9.05E-11	1.44E-29
1.20E-10	600	1.22E+19	0.00E+00	8.21E-10	5.05E+05	0.00E+00	2.54E-25	3.21E+05	2.22E-09	1.34E+05	1.13E-09	4.01E+04	8.82E-11	7.03E-14	1.13E-11	7.16E-10	1.85E-11	1.12E-10	2.90E-11	0.00E+00	3.08E-13	8.33E-16	1.00E-31	1.84E-28	3.49E-45	9.07E-33	4.64E-51	3.68E-38	9.46E-40	3.42E-49	9.88E-35	4.72E-10	1.10E-50	1.87E-20	8.30E-19	1.81E-28	2.14E-42	1.61E-64	6.06E-54	2.99E-47	0.00E+00	5.60E-28	1.37E-11	8.99E-11	0.00E+00	0.00E+00	5.91E-11	9.80E-11	2.15E-29
1.30E-10	600	1.22E+19	0.00E+00	8.53E-10	5.05E+05	0.00E+00	3.27E-25	3.21E+05	2.46E-09	1.34E+05	1.25E-09	4.01E+04	1.00E-10	8.39E-14	1.35E-11	7.91E-10	2.17E-11	1.23E-10	3.23E-11	0.00E+00	3.66E-13	9.94E-16	1.42E-31	2.36E-28	5.45E-45	1.32E-32	8.03E-51	4.73E-38	1.34E-39	5.19E-49	1.37E-34	5.21E-10	1.85E-50	2.23E-20	9.88E-19	2.33E-28	2.96E-42	2.28E-64	1.00E-53	4.70E-47	0.00E+00	7.30E-28	1.51E-11	1.04E-10	0.00E+00	0.00E+00	6.54E-11	1.05E-10	3.11E-29
1.40E-10	600	1.22E+19	0.00E+00	8.86E-10	5.05E+05	0.00E+00	4.13E-25	3.21E+05	2.71E-09	1.34E+05	1.38E-09	4.01E+04	1.14E-10	9.88E-14	1.59E-11	8.68E-10	2.52E-11	1.36E-10	3.56E-11	0.00E+00	4.30E-13	1.17E-15	1.97E-31	2.98E-28	8.27E-45	1.87E-32	1.34E-50	5.97E-38	1.86E-39	7.65E-49	1.86E-34	5.73E-10	3.02E-50	2.62E-20	1.16E-18	2.94E-28	4.02E-42	3.28E-64	1.59E-53	7.16E-47	0.00E+00	9.32E-28	1.65E-11	1.20E-10	0.00E+00	0.00E+00	7.18E-11	1.13E-10	4.37E-29
1.50E-10	600	1.22E+19	0.00E+00	9.20E-10	5.05E+05	0.00E+00	5.15E-25	3.21E+05	2.97E-09	1.34E+05	1.51E-09	4.01E+04	1.28E-10	1.15E-13	1.85E-11	9.49E-10	2.90E-11	1.48E-10	3.91E-11	0.00E+00	5.01E-13	1.37E-15	2.68E-31	3.70E-28	1.22E-44	2.60E-32	2.17E-50	7.42E-38	2.53E-39	1.10E-48	2.47E-34	6.27E-10	4.78E-50	3.05E-20	1.35E-18	3.65E-28	5.34E-42	4.74E-64	2.46E-53	1.06E-46	0.00E+00	1.17E-27	1.79E-11	1.36E-10	0.00E+00	0.00E+00	7.86E-11	1.20E-10	6.00E-29
1.60E-10	600	1.22E+19	0.00E+00	9.55E-10	5.05E+05	0.00E+00	6.32E-25	3.21E+05	3.25E-09	1.34E+05	1.65E-09	4.01E+04	1.43E-10	1.33E-13	2.14E-11	1.03E-09	3.30E-11	1.61E-10	4.28E-11	0.00E+00	5.77E-13	1.58E-15	3.57E-31	4.53E-28	1.77E-44	3.55E-32	3.43E-50	9.10E-38	3.38E-39	1.55E-48	3.23E-34	6.83E-10	7.36E-50	3.52E-20	1.56E-18	4.47E-28	6.97E-42	6.85E-64	3.69E-53	1.55E-46	0.00E+00	1.44E-27	1.93E-11	1.54E-10	0.00E+00	0.00E+00	8.56E-11	1.28E-10	8.06E-29
1.70E-10	600	1.22E+19	0.00E+00	9.92E-10	5.05E+05	0.00E+00	7.68E-25	3.21E+05	3.53E-09	1.34E+05	1.80E-09	4.01E+04	1.59E-10	1.53E-13	2.45E-11	1.12E-09	3.75E-11	1.75E-10	4.67E-11	0.00E+00	6.61E-13	1.81E-15	4.68E-31	5.50E-28	2.50E-44	4.76E-32	5.27E-50	1.10E-37	4.43E-39	2.15E-48	4.14E-34	7.41E-10	1.11E-49	4.02E-20	1.79E-18	5.42E-28	8.96E-42	9.78E-64	5.42E-53	2.20E-46	0.00E+00	1.75E-27	2.07E-11	1.72E-10	0.00E+00	0.00E+00	9.28E-11	1.35E-10	1.06E-28
1.80E-10	600	1.22E+19	0.00E+00	1.03E-09	5.05E+05	0.00E+00	9.23E-25	3.21E+05	3.83E-09	1.34E+05	1.95E-09	4.01E+04	1.76E-10	1.74E-13	2.80E-11	1.21E-09	4.22E-11	1.89E-10	5.07E-11	0.00E+00	7.51E-13	2.07E-15	6.06E-31	6.59E-28	3.48E-44	6.29E-32	7.95E-50	1.32E-37	5.75E-39	2.93E-48	5.25E-34	8.01E-10	1.63E-49	4.58E-20	2.03E-18	6.50E-28	1.13E-41	1.39E-63	7.80E-53	3.07E-46	0.00E+00	2.11E-27	2.21E-11	1.92E-10	0.00E+00	0.00E+00	1.00E-10	1.43E-10	1.38E-28
1.90E-10	600	1.22E+19	0.00E+00	1.07E-09	5.05E+05	0.00E+00	1.10E-24	3.21E+05	4.13E-09	1.34E+05	2.10E-09	4.01E+04	1.94E-10	1.97E-13	3.16E-11	1.30E-09	4.73E-11	2.04E-10	5.49E-11	0.00E+00	8.49E-13	2.34E-15	7.76E-31	7.83E-28	4.77E-44	8.21E-32	1.17E-49	1.57E-37	7.35E-39	3.92E-48	6.57E-34	8.63E-10	2.37E-49	5.17E-20	2.29E-18	7.73E-28	1.42E-41	2.00E-63	1.10E-52	4.23E-46	0.00E+00	2.51E-27	2.35E-11	2.12E-10	0.00E+00	0.00E+00	1.08E-10	1.51E-10	1.76E-28
2.00E-10	600	1.22E+19	0.00E+00	1.11E-09	5.05E+05	0.00E+00	1.30E-24	3.21E+05	4.45E-09	1.34E+05	2.27E-09	4.01E+04	2.13E-10	2.22E-13	3.56E-11	1.40E-09	5.28E-11	2.19E-10	5.93E-11	0.00E+00	9.54E-13	2.64E-15	9.82E-31	9.23E-28	6.43E-44	1.06E-31	1.71E-49	1.85E-37	9.30E-39	5.19E-48	8.14E-34	9.28E-10	3.37E-49	5.81E-20	2.58E-18	9.11E-28	1.76E-41	2.92E-63	1.53E-52	5.73E-46	0.00E+00	2.95E-27	2.49E-11	2.34E-10	0.00E+00	0.00E+00	1.16E-10	1.59E-10	2.23E-28
2.10E-10	600	1.22E+19	0.00E+00	1.15E-09	5.05E+05	0.00E+00	1.52E-24	3.21E+05	4.78E-09	1.34E+05	2.44E-09	4.01E+04	2.34E-10	2.49E-13	3.99E-11	1.50E-09	5.86E-11	2.35E-10	6.38E-11	0.00E+00	1.07E-12	2.96E-15	1.23E-30	1.08E-27	8.57E-44	1.35E-31	2.44E-49	2.17E-37	1.17E-38	6.79E-48	9.98E-34	9.95E-10	4.73E-49	6.50E-20	2.88E-18	1.07E-27	2.16E-41	4.16E-63	2.10E-52	7.67E-46	0.00E+00	3.45E-27	2.63E-11	2.56E-10	0.00E+00	0.00E+00	1.25E-10	1.67E-10	2.78E-28
2.20E-10	600	1.22E+19	0.00E+00	1.20E-09	5.05E+05	0.00E+00	1.77E-24	3.21E+05	5.13E-09	1.34E+05	2.61E-09	4.01E+04	2.55E-10	2.78E-13	4.45E-11	1.60E-09	6.48E-11	2.51E-10	6.86E-11	0.00E+00	1.19E-12	3.30E-15	1.53E-30	1.26E-27	1.13E-43	1.71E-31	3.44E-49	2.52E-37	1.45E-38	8.78E-48	1.21E-33	1.07E-09	6.55E-49	7.23E-20	3.21E-18	1.24E-27	2.62E-41	5.78E-63	2.83E-52	1.01E-45	0.00E+00	4.01E-27	2.77E-11	2.80E-10	0.00E+00	0.00E+00	1.33E-10	1.75E-10	3.44E-28
2.30E-10	600	1.22E+19	0.00E+00	1.24E-09	5.05E+05	0.00E+00	2.05E-24	3.21E+05	5.49E-09	1.34E+05	2.80E-09	4.01E+04	2.78E-10	3.08E-13	4.94E-11	1.71E-09	7.14E-11	2.68E-10	7.35E-11	0.00E+00	1.32E-12	3.67E-15	1.88E-30	1.45E-27	1.47E-43	2.14E-31	4.79E-49	2.91E-37	1.78E-38	1.12E-47	1.46E-33	1.14E-09	8.97E-49	8.02E-20	3.56E-18	1.43E-27	3.15E-41	7.87E-63	3.77E-52	1.33E-45	0.00E+00	4.62E-27	2.91E-11	3.04E-10	0.00E+00	0.00E+00	1.43E-10	1.84E-10	4.21E-28
2.40E-10	600	1.22E+19	0.00E+00	1.29E-09	5.05E+05	0.00E+00	2.36E-24	3.21E+05	5.86E-09	1.34E+05	2.99E-09	4.01E+04	3.02E-10	3.41E-13	5.47E-11	1.82E-09	7.84E-11	2.86E-10	7.87E-11	0.00E+00	1.46E-12	4.06E-15	2.30E-30	1.67E-27	1.90E-43	2.67E-31	6.59E-49	3.34E-37	2.18E-38	1.43E-47	1.75E-33	1.21E-09	1.21E-48	8.86E-20	3.93E-18	1.64E-27	3.77E-41	1.06E-62	4.98E-52	1.72E-45	0.00E+00	5.30E-27	3.06E-11	3.30E-10	0.00E+00	0.00E+00	1.52E-10	1.92E-10	5.11E-28
2.50E-10	600	1.22E+19	0.00E+00	1.34E-09	5.05E+05	0.00E+00	2.70E-24	3.21E+05	6.25E-09	1.34E+05	3.19E-09	4.01E+04	3.28E-10	3.76E-13	6.03E-11	1.94E-09	8.59E-11	3.04E-10	8.41E-11	0.00E+00	1.60E-12	4.48E-15	2.79E-30	1.90E-27	2.43E-43	3.29E-31	8.98E-49	3.82E-37	2.65E-38	1.80E-47	2.07E-33	1.29E-09	1.62E-48	9.76E-20	4.32E-18	1.88E-27	4.48E-41	1.42E-62	6.50E-52	2.20E-45	0.00E+00	6.05E-27	3.20E-11	3.57E-10	0.00E+00	0.00E+00	1.62E-10	2.01E-10	6.15E-28
2.60E-10	600	1.22E+19	0.00E+00	1.39E-09	5.05E+05	0.00E+00	3.07E-24	3.21E+05	6.65E-09	1.34E+05	3.40E-09	4.01E+04	3.55E-10	4.14E-13	6.63E-11	2.06E-09	9.37E-11	3.23E-10	8.98E-11	0.00E+00	1.76E-12	4.93E-15	3.37E-30	2.16E-27	3.08E-43	4.03E-31	1.21E-48	4.34E-37	3.19E-38	2.24E-47	2.45E-33	1.37E-09	2.16E-48	1.07E-19	4.74E-18	2.13E-27	5.29E-41	1.88E-62	8.40E-52	2.80E-45	0.00E+00	6.86E-27	3.35E-11	3.85E-10	0.00E+00	0.00E+00	1.72E-10	2.10E-10	7.35E-28
2.70E-10	600	1.22E+19	0.00E+00	1.45E-09	5.05E+05	0.00E+00	3.48E-24	3.21E+05	7.07E-09	1.34E+05	3.61E-09	4.01E+04	3.83E-10	4.53E-13	7.27E-11	2.18E-09	1.02E-10	3.43E-10	9.56E-11	0.00E+00	1.92E-12	5.41E-15	4.04E-30	2.45E-27	3.87E-43	4.92E-31	1.62E-48	4.92E-37	3.83E-38	2.78E-47	2.87E-33	1.46E-09	2.84E-48	1.17E-19	5.19E-18	2.42E-27	6.20E-41	2.49E-62	1.08E-51	3.54E-45	0.00E+00	7.76E-27	3.51E-11	4.15E-10	0.00E+00	0.00E+00	1.83E-10	2.19E-10	8.74E-28
2.80E-10	600	1.22E+19	0.00E+00	1.50E-09	5.05E+05	0.00E+00	3.93E-24	3.21E+05	7.51E-09	1.34E+05	3.84E-09	4.01E+04	4.13E-10	4.95E-13	7.95E-11	2.31E-09	1.11E-10	3.64E-10	1.02E-10	0.00E+00	2.10E-12	5.92E-15	4.83E-30	2.76E-27	4.84E-43	5.96E-31	2.14E-48	5.54E-37	4.57E-38	3.42E-47	3.35E-33	1.54E-09	3.70E-48	1.28E-19	5.66E-18	2.72E-27	7.23E-41	3.26E-62	1.37E-51	4.44E-45	0.00E+00	8.74E-27	3.66E-11	4.46E-10	0.00E+00	0.00E+00	1.94E-10	2.29E-10	1.03E-27
2.90E-10	600	1.22E+19	0.00E+00	1.56E-09	5.05E+05	0.00E+00	4.42E-24	3.21E+05	7.96E-09	1.34E+05	4.07E-09	4.01E+04	4.44E-10	5.40E-13	8.67E-11	2.45E-09	1.20E-10	3.85E-10	1.08E-10	0.00E+00	2.29E-12	6.46E-15	5.73E-30	3.10E-27	6.00E-43	7.18E-31	2.81E-48	6.23E-37	5.42E-38	4.19E-47	3.89E-33	1.64E-09	4.79E-48	1.39E-19	6.16E-18	3.06E-27	8.40E-41	4.24E-62	1.73E-51	5.52E-45	0.00E+00	9.82E-27	3.82E-11	4.77E-10	0.00E+00	0.00E+00	2.05E-10	2.39E-10	1.21E-27
3.00E-10	600	1.22E+19	0.00E+00	1.62E-09	5.05E+05	0.00E+00	4.96E-24	3.21E+05	8.43E-09	1.34E+05	4.31E-09	4.01E+04	4.77E-10	5.88E-13	9.43E-11	2.59E-09	1.30E-10	4.07E-10	1.15E-10	0.00E+00	2.49E-12	7.03E-15	6.78E-30	3.48E-27	7.41E-43	8.60E-31	3.67E-48	6.97E-37	6.40E-38	5.10E-47	4.49E-33	1.73E-09	6.16E-48	1.51E-19	6.69E-18	3.43E-27	9.70E-41	5.46E-62	2.16E-51	6.83E-45	0.00E+00	1.10E-26	3.99E-11	5.11E-10	0.00E+00	0.00E+00	2.17E-10	2.49E-10	1.42E-27
3.10E-10	600	1.22E+19	0.00E+00	1.68E-09	5.05E+05	0.00E+00	5.54E-24	3.21E+05	8.92E-09	1.34E+05	4.56E-09	4.01E+04	5.12E-10	6.38E-13	1.02E-10	2.73E-09	1.40E-10	4.30E-10	1.22E-10	0.00E+00	2.69E-12	7.64E-15	7.98E-30	3.88E-27	9.08E-43	1.03E-30	4.76E-48	7.77E-37	7.53E-38	6.18E-47	5.16E-33	1.83E-09	7.88E-48	1.64E-19	7.25E-18	3.82E-27	1.12E-40	6.99E-62	2.70E-51	8.41E-45	0.00E+00	1.23E-26	4.16E-11	5.45E-10	0.00E+00	0.00E+00	2.29E-10	2.59E-10	1.65E-27
3.20E-10	600	1.22E+19	0.00E+00	1.75E-09	5.05E+05	0.00E+00	6.17E-24	3.21E+05	9.43E-09	1.34E+05	4.83E-09	4.01E+04	5.48E-10	6.91E-13	1.11E-10	2.88E-09	1.51E-10	4.54E-10	1.29E-10	0.00E+00	2.91E-12	8.28E-15	9.35E-30	4.31E-27	1.11E-42	1.22E-30	6.12E-48	8.65E-37	8.82E-38	7.45E-47	5.91E-33	1.93E-09	1.00E-47	1.78E-19	7.83E-18	4.25E-27	1.28E-40	8.89E-62	3.33E-51	1.03E-44	0.00E+00	1.37E-26	4.33E-11	5.81E-10	0.00E+00	0.00E+00	2.42E-10	2.70E-10	1.91E-27
3.30E-10	600	1.22E+19	0.00E+00	1.81E-09	5.05E+05	0.00E+00	6.85E-24	3.21E+05	9.96E-09	1.34E+05	5.10E-09	4.01E+04	5.87E-10	7.47E-13	1.20E-10	3.04E-09	1.63E-10	4.79E-10	1.36E-10	0.00E+00	3.15E-12	8.96E-15	1.09E-29	4.79E-27	1.34E-42	1.44E-30	7.83E-48	9.59E-37	1.03E-37	8.93E-47	6.75E-33	2.04E-09	1.26E-47	1.92E-19	8.46E-18	4.72E-27	1.46E-40	1.12E-61	4.10E-51	1.25E-44	0.00E+00	1.52E-26	4.51E-11	6.19E-10	0.00E+00	0.00E+00	2.55E-10	2.81E-10	2.21E-27
3.40E-10	600	1.22E+19	0.00E+00	1.88E-09	5.05E+05	0.00E+00	7.59E-24	3.21E+05	1.05E-08	1.34E+05	5.38E-09	4.01E+04	6.27E-10	8.06E-13	1.30E-10	3.20E-09	1.75E-10	5.05E-10	1.44E-10	0.00E+00	3.39E-12	9.68E-15	1.27E-29	5.29E-27	1.62E-42	1.70E-30	9.97E-48	1.06E-36	1.20E-37	1.07E-46	7.67E-33	2.15E-09	1.59E-47	2.07E-19	9.11E-18	5.22E-27	1.66E-40	1.41E-61	5.02E-51	1.52E-44	0.00E+00	1.68E-26	4.70E-11	6.58E-10	0.00E+00	0.00E+00	2.69E-10	2.93E-10	2.54E-27
3.50E-10	600	1.22E+19	0.00E+00	1.95E-09	5.05E+05	0.00E+00	8.38E-24	3.21E+05	1.11E-08	1.34E+05	5.68E-09	4.01E+04	6.69E-10	8.69E-13	1.40E-10	3.36E-09	1.87E-10	5.31E-10	1.52E-10	0.00E+00	3.65E-12	1.04E-14	1.47E-29	5.84E-27	1.95E-42	2.00E-30	1.26E-47	1.17E-36	1.39E-37	1.27E-46	8.69E-33	2.26E-09	1.99E-47	2.22E-19	9.80E-18	5.76E-27	1.88E-40	1.76E-61	6.11E-51	1.83E-44	0.00E+00	1.86E-26	4.89E-11	6.99E-10	0.00E+00	0.00E+00	2.83E-10	3.05E-10	2.91E-27
3.60E-10	600	1.22E+19	0.00E+00	2.03E-09	5.05E+05	0.00E+00	9.24E-24	3.21E+05	1.17E-08	1.34E+05	5.99E-09	4.01E+04	7.13E-10	9.35E-13	1.50E-10	3.54E-09	2.00E-10	5.59E-10	1.61E-10	0.00E+00	3.92E-12	1.12E-14	1.71E-29	6.43E-27	2.34E-42	2.34E-30	1.59E-47	1.29E-36	1.60E-37	1.50E-46	9.82E-33	2.38E-09	2.47E-47	2.39E-19	1.05E-17	6.34E-27	2.12E-40	2.19E-61	7.41E-51	2.19E-44	0.00E+00	2.06E-26	5.08E-11	7.41E-10	0.00E+00	0.00E+00	2.98E-10	3.17E-10	3.32E-27
3.70E-10	600	1.22E+19	0.00E+00	2.11E-09	5.05E+05	0.00E+00	1.02E-23	3.21E+05	1.23E-08	1.34E+05	6.30E-09	4.01E+04	7.59E-10	1.00E-12	1.61E-10	3.72E-09	2.14E-10	5.88E-10	1.70E-10	0.00E+00	4.21E-12	1.21E-14	1.97E-29	7.07E-27	2.79E-42	2.72E-30	1.99E-47	1.41E-36	1.85E-37	1.77E-46	1.11E-32	2.50E-09	3.06E-47	2.56E-19	1.13E-17	6.96E-27	2.39E-40	2.70E-61	8.93E-51	2.62E-44	0.00E+00	2.27E-26	5.29E-11	7.85E-10	0.00E+00	0.00E+00	3.14E-10	3.30E-10	3.78E-27
3.80E-10	600	1.22E+19	0.00E+00	2.19E-09	5.05E+05	0.00E+00	1.12E-23	3.21E+05	1.29E-08	1.34E+05	6.64E-09	4.01E+04	8.08E-10	1.08E-12	1.73E-10	3.91E-09	2.29E-10	6.18E-10	1.79E-10	0.00E+00	4.51E-12	1.30E-14	2.26E-29	7.74E-27	3.31E-42	3.17E-30	2.48E-47	1.55E-36	2.12E-37	2.09E-46	1.24E-32	2.63E-09	3.78E-47	2.75E-19	1.21E-17	7.63E-27	2.68E-40	3.33E-61	1.07E-50	3.13E-44	0.00E+00	2.50E-26	5.50E-11	8.30E-10	0.00E+00	0.00E+00	3.30E-10	3.43E-10	4.29E-27
3.90E-10	600	1.22E+19	0.00E+00	2.27E-09	5.05E+05	0.00E+00	1.22E-23	3.21E+05	1.36E-08	1.34E+05	6.98E-09	4.01E+04	8.58E-10	1.15E-12	1.86E-10	4.10E-09	2.44E-10	6.49E-10	1.88E-10	0.00E+00	4.83E-12	1.39E-14	2.59E-29	8.47E-27	3.92E-42	3.67E-30	3.08E-47	1.69E-36	2.43E-37	2.45E-46	1.39E-32	2.76E-09	4.64E-47	2.94E-19	1.29E-17	8.35E-27	3.00E-40	4.07E-61	1.28E-50	3.71E-44	0.00E+00	2.75E-26	5.71E-11	8.78E-10	0.00E+00	0.00E+00	3.46E-10	3.57E-10	4.86E-27
4.00E-10	600	1.22E+19	0.00E+00	2.36E-09	5.05E+05	0.00E+00	1.33E-23	3.21E+05	1.43E-08	1.34E+05	7.34E-09	4.01E+04	9.11E-10	1.23E-12	1.99E-10	4.30E-09	2.60E-10	6.81E-10	1.98E-10	0.00E+00	5.16E-12	1.49E-14	2.97E-29	9.25E-27	4.62E-42	4.25E-30	3.82E-47	1.85E-36	2.78E-37	2.86E-46	1.55E-32	2.90E-09	5.69E-47	3.14E-19	1.38E-17	9.11E-27	3.35E-40	4.96E-61	1.53E-50	4.39E-44	0.00E+00	3.02E-26	5.94E-11	9.27E-10	0.00E+00	0.00E+00	3.63E-10	3.71E-10	5.49E-27
4.10E-10	600	1.22E+19	0.00E+00	2.45E-09	5.05E+05	0.00E+00	1.46E-23	3.21E+05	1.50E-08	1.34E+05	7.71E-09	4.01E+04	9.67E-10	1.32E-12	2.12E-10	4.51E-09	2.77E-10	7.14E-10	2.09E-10	0.00E+00	5.51E-12	1.59E-14	3.39E-29	1.01E-26	5.44E-42	4.90E-30	4.70E-47	2.01E-36	3.17E-37	3.33E-46	1.73E-32	3.04E-09	6.94E-47	3.36E-19	1.47E-17	9.93E-27	3.74E-40	6.02E-61	1.82E-50	5.17E-44	0.00E+00	3.31E-26	6.17E-11	9.78E-10	0.00E+00	0.00E+00	3.81E-10	3.85E-10	6.19E-27
4.20E-10	600	1.22E+19	0.00E+00	2.54E-09	5.05E+05	0.00E+00	1.59E-23	3.21E+05	1.57E-08	1.34E+05	8.10E-09	4.01E+04	1.02E-09	1.41E-12	2.27E-10	4.73E-09	2.94E-10	7.49E-10	2.19E-10	0.00E+00	5.87E-12	1.70E-14	3.86E-29	1.10E-26	6.37E-42	5.63E-30	5.78E-47	2.19E-36	3.61E-37	3.87E-46	1.92E-32	3.19E-09	8.44E-47	3.58E-19	1.57E-17	1.08E-26	4.15E-40	7.27E-61	2.15E-50	6.08E-44	0.00E+00	3.63E-26	6.42E-11	1.03E-09	0.00E+00	0.00E+00	4.00E-10	4.01E-10	6.96E-27
4.30E-10	600	1.22E+19	0.00E+00	2.64E-09	5.05E+05	0.00E+00	1.72E-23	3.21E+05	1.65E-08	1.34E+05	8.50E-09	4.01E+04	1.09E-09	1.50E-12	2.42E-10	4.95E-09	3.13E-10	7.85E-10	2.31E-10	0.00E+00	6.26E-12	1.81E-14	4.38E-29	1.19E-26	7.45E-42	6.46E-30	7.07E-47	2.37E-36	4.09E-37	4.49E-46	2.13E-32	3.35E-09	1.02E-46	3.81E-19	1.67E-17	1.17E-26	4.61E-40	8.76E-61	2.54E-50	7.12E-44	0.00E+00	3.97E-26	6.67E-11	1.09E-09	0.00E+00	0.00E+00	4.19E-10	4.16E-10	7.81E-27
4.40E-10	600	1.22E+19	0.00E+00	2.74E-09	5.05E+05	0.00E+00	1.87E-23	3.21E+05	1.73E-08	1.34E+05	8.92E-09	4.01E+04	1.15E-09	1.60E-12	2.58E-10	5.19E-09	3.32E-10	8.22E-10	2.42E-10	0.00E+00	6.66E-12	1.93E-14	4.97E-29	1.29E-26	8.68E-42	7.40E-30	8.62E-47	2.57E-36	4.64E-37	5.19E-46	2.36E-32	3.51E-09	1.24E-46	4.06E-19	1.78E-17	1.27E-26	5.10E-40	1.05E-60	2.98E-50	8.32E-44	0.00E+00	4.34E-26	6.93E-11	1.14E-09	0.00E+00	0.00E+00	4.39E-10	4.33E-10	8.75E-27
4.50E-10	600	1.22E+19	0.00E+00	2.85E-09	5.05E+05	0.00E+00	2.03E-23	3.21E+05	1.82E-08	1.34E+05	9.35E-09	4.01E+04	1.21E-09	1.70E-12	2.74E-10	5.43E-09	3.52E-10	8.61E-10	2.54E-10	0.00E+00	7.08E-12	2.06E-14	5.63E-29	1.40E-26	1.01E-41	8.45E-30	1.05E-46	2.79E-36	5.24E-37	5.98E-46	2.61E-32	3.67E-09	1.49E-46	4.31E-19	1.89E-17	1.38E-26	5.63E-40	1.00E-56	3.50E-50	9.69E-44	0.00E+00	4.75E-26	7.20E-11	1.20E-09	0.00E+00	0.00E+00	4.60E-10	4.49E-10	9.78E-27
4.60E-10	600	1.22E+19	0.00E+00	2.96E-09	5.05E+05	0.00E+00	2.20E-23	3.21E+05	1.90E-08	1.34E+05	9.80E-09	4.01E+04	1.28E-09	1.81E-12	2.92E-10	5.68E-09	3.73E-10	9.02E-10	2.67E-10	0.00E+00	7.52E-12	2.19E-14	6.36E-29	1.51E-26	1.17E-41	9.64E-30	1.27E-46	3.01E-36	5.92E-37	6.88E-46	2.87E-32	3.84E-09	1.79E-46	4.58E-19	2.00E-17	1.49E-26	6.21E-40	7.11E-56	4.09E-50	1.13E-43	0.00E+00	5.19E-26	7.47E-11	1.27E-09	0.00E+00	0.00E+00	4.82E-10	4.67E-10	1.09E-26
4.70E-10	600	1.22E+19	0.00E+00	3.07E-09	5.05E+05	0.00E+00	2.38E-23	3.21E+05	1.99E-08	1.34E+05	1.03E-08	4.01E+04	1.36E-09	1.92E-12	3.10E-10	5.94E-09	3.94E-10	9.44E-10	2.80E-10	0.00E+00	7.98E-12	2.33E-14	7.17E-29	1.63E-26	1.35E-41	1.10E-29	1.54E-46	3.25E-36	6.67E-37	7.90E-46	3.16E-32	4.02E-09	2.15E-46	4.86E-19	2.13E-17	1.61E-26	6.83E-40	1.65E-55	4.77E-50	1.31E-43	0.00E+00	5.66E-26	7.76E-11	1.33E-09	0.00E+00	0.00E+00	5.04E-10	4.85E-10	1.22E-26
4.80E-10	600	1.22E+19	0.00E+00	3.19E-09	5.05E+05	0.00E+00	2.56E-23	3.21E+05	2.09E-08	1.34E+05	1.08E-08	4.01E+04	1.43E-09	2.04E-12	3.29E-10	6.21E-09	4.17E-10	9.87E-10	2.94E-10	0.00E+00	8.46E-12	2.47E-14	8.07E-29	1.76E-26	1.56E-41	1.25E-29	1.85E-46	3.50E-36	7.50E-37	9.05E-46	3.47E-32	4.21E-09	2.57E-46	5.16E-19	2.25E-17	1.73E-26	7.50E-40	2.79E-55	5.54E-50	1.51E-43	0.00E+00	6.17E-26	8.06E-11	1.40E-09	0.00E+00	0.00E+00	5.28E-10	5.04E-10	1.35E-26
4.90E-10	600	1.22E+19	0.00E+00	3.31E-09	5.05E+05	0.00E+00	2.77E-23	3.21E+05	2.18E-08	1.34E+05	1.13E-08	4.01E+04	1.51E-09	2.16E-12	3.49E-10	6.50E-09	4.41E-10	1.03E-09	3.08E-10	0.00E+00	8.97E-12	2.63E-14	9.08E-29	1.90E-26	1.80E-41	1.41E-29	2.23E-46	3.77E-36	8.43E-37	1.04E-45	3.81E-32	4.40E-09	3.06E-46	5.47E-19	2.39E-17	1.87E-26	8.23E-40	3.91E-55	6.43E-50	1.74E-43	0.00E+00	6.73E-26	8.38E-11	1.47E-09	0.00E+00	0.00E+00	5.52E-10	5.24E-10	1.50E-26
5.00E-10	600	1.22E+19	0.00E+00	3.44E-09	5.05E+05	0.00E+00	2.98E-23	3.21E+05	2.28E-08	1.34E+05	1.18E-08	4.01E+04	1.59E-09	2.29E-12	3.70E-10	6.79E-09	4.66E-10	1.08E-09	3.23E-10	0.00E+00	9.50E-12	2.79E-14	1.02E-28	2.04E-26	2.07E-41	1.60E-29	2.67E-46	4.05E-36	9.45E-37	1.18E-45	4.17E-32	4.60E-09	3.64E-46	5.79E-19	2.52E-17	2.01E-26	9.01E-40	5.00E-55	7.44E-50	2.01E-43	0.00E+00	7.33E-26	8.70E-11	1.54E-09	0.00E+00	0.00E+00	5.77E-10	5.44E-10	1.67E-26
5.10E-10	600	1.22E+19	0.00E+00	3.57E-09	5.05E+05	0.00E+00	3.20E-23	3.21E+05	2.39E-08	1.34E+05	1.23E-08	4.01E+04	1.68E-09	2.43E-12	3.92E-10	7.09E-09	4.92E-10	1.13E-09	3.38E-10	0.00E+00	1.01E-11	2.95E-14	1.14E-28	2.19E-26	2.37E-41	1.80E-29	3.20E-46	4.35E-36	1.06E-36	1.35E-45	4.56E-32	4.81E-09	4.32E-46	6.13E-19	2.67E-17	2.16E-26	9.85E-40	6.05E-55	8.59E-50	2.31E-43	0.00E+00	7.98E-26	9.04E-11	1.61E-09	0.00E+00	0.00E+00	6.03E-10	5.65E-10	1.85E-26
5.20E-10	600	1.22E+19	0.00E+00	3.71E-09	5.05E+05	0.00E+00	3.44E-23	3.21E+05	2.50E-08	1.34E+05	1.29E-08	4.01E+04	1.77E-09	2.57E-12	4.15E-10	7.41E-09	5.19E-10	1.18E-09	3.54E-10	0.00E+00	1.06E-11	3.13E-14	1.28E-28	2.36E-26	2.71E-41	2.04E-29	3.82E-46	4.67E-36	1.18E-36	1.53E-45	4.97E-32	5.03E-09	5.12E-46	6.48E-19	2.82E-17	2.32E-26	1.07E-39	7.16E-55	9.90E-50	2.64E-43	0.00E+00	8.69E-26	9.38E-11	1.69E-09	0.00E+00	0.00E+00	6.30E-10	5.87E-10	2.05E-26
5.30E-10	600	1.22E+19	0.00E+00	3.85E-09	5.05E+05	0.00E+00	3.70E-23	3.21E+05	2.61E-08	1.34E+05	1.35E-08	4.01E+04	1.86E-09	2.72E-12	4.39E-10	7.73E-09	5.47E-10	1.23E-09	3.70E-10	0.00E+00	1.12E-11	3.31E-14	1.43E-28	2.53E-26	3.09E-41	2.29E-29	4.55E-46	5.01E-36	1.32E-36	1.74E-45	5.42E-32	5.25E-09	6.06E-46	6.84E-19	2.98E-17	2.49E-26	1.17E-39	8.36E-55	1.14E-49	3.03E-43	0.00E+00	9.45E-26	9.75E-11	1.77E-09	0.00E+00	0.00E+00	6.59E-10	6.10E-10	2.26E-26
5.40E-10	600	1.22E+19	0.00E+00	4.00E-09	5.05E+05	0.00E+00	3.96E-23	3.21E+05	2.73E-08	1.34E+05	1.41E-08	4.01E+04	1.96E-09	2.87E-12	4.65E-10	8.07E-09	5.76E-10	1.29E-09	3.88E-10	0.00E+00	1.19E-11	3.50E-14	1.60E-28	2.71E-26	3.53E-41	2.58E-29	5.41E-46	5.36E-36	1.47E-36	1.97E-45	5.90E-32	5.49E-09	7.16E-46	7.23E-19	3.14E-17	2.66E-26	1.27E-39	9.63E-55	1.31E-49	3.46E-43	0.00E+00	1.03E-25	1.01E-10	1.86E-09	0.00E+00	0.00E+00	6.88E-10	6.33E-10	2.50E-26
5.50E-10	600	1.22E+19	0.00E+00	4.15E-09	5.05E+05	0.00E+00	4.25E-23	3.21E+05	2.85E-08	1.34E+05	1.47E-08	4.01E+04	2.06E-09	3.03E-12	4.91E-10	8.42E-09	6.07E-10	1.34E-09	4.05E-10	0.00E+00	1.25E-11	3.70E-14	1.78E-28	2.90E-26	4.02E-41	2.90E-29	6.42E-46	5.73E-36	1.64E-36	2.23E-45	6.41E-32	5.73E-09	8.43E-46	7.63E-19	3.32E-17	2.85E-26	1.39E-39	1.10E-54	1.50E-49	3.94E-43	0.00E+00	1.12E-25	1.05E-10	1.94E-09	0.00E+00	0.00E+00	7.18E-10	6.58E-10	2.75E-26
5.60E-10	600	1.22E+19	0.00E+00	4.31E-09	5.05E+05	0.00E+00	4.55E-23	3.21E+05	2.98E-08	1.34E+05	1.54E-08	4.01E+04	2.16E-09	3.20E-12	5.18E-10	8.79E-09	6.39E-10	1.40E-09	4.24E-10	0.00E+00	1.32E-11	3.91E-14	1.98E-28	3.10E-26	4.56E-41	3.25E-29	7.60E-46	6.13E-36	1.83E-36	2.52E-45	6.96E-32	5.98E-09	9.92E-46	8.05E-19	3.49E-17	3.05E-26	1.50E-39	1.23E-54	1.71E-49	4.49E-43	0.00E+00	1.21E-25	1.09E-10	2.04E-09	0.00E+00	0.00E+00	7.50E-10	6.83E-10	3.03E-26
5.70E-10	600	1.22E+19	0.00E+00	4.48E-09	5.05E+05	0.00E+00	4.86E-23	3.21E+05	3.11E-08	1.34E+05	1.61E-08	4.01E+04	2.27E-09	3.38E-12	5.47E-10	9.17E-09	6.72E-10	1.46E-09	4.43E-10	0.00E+00	1.39E-11	4.12E-14	2.21E-28	3.31E-26	5.18E-41	3.64E-29	8.98E-46	6.54E-36	2.03E-36	2.84E-45	7.55E-32	6.24E-09	1.16E-45	8.49E-19	3.68E-17	3.25E-26	1.63E-39	1.37E-54	1.95E-49	5.10E-43	0.00E+00	1.32E-25	1.13E-10	2.13E-09	0.00E+00	0.00E+00	7.83E-10	7.09E-10	3.34E-26
5.80E-10	600	1.22E+19	0.00E+00	4.65E-09	5.05E+05	0.00E+00	5.19E-23	3.21E+05	3.25E-08	1.34E+05	1.68E-08	4.01E+04	2.39E-09	3.56E-12	5.77E-10	9.56E-09	7.07E-10	1.52E-09	4.64E-10	0.00E+00	1.47E-11	4.35E-14	2.45E-28	3.53E-26	5.86E-41	4.07E-29	1.06E-45	6.98E-36	2.26E-36	3.20E-45	8.17E-32	6.52E-09	1.37E-45	8.94E-19	3.88E-17	3.47E-26	1.77E-39	1.52E-54	2.22E-49	5.79E-43	0.00E+00	1.43E-25	1.18E-10	2.23E-09	0.00E+00	0.00E+00	8.17E-10	7.37E-10	3.67E-26
5.90E-10	600	1.22E+19	0.00E+00	4.83E-09	5.05E+05	0.00E+00	5.55E-23	3.21E+05	3.39E-08	1.34E+05	1.76E-08	4.01E+04	2.51E-09	3.75E-12	6.08E-10	9.97E-09	7.43E-10	1.59E-09	4.84E-10	0.00E+00	1.55E-11	4.59E-14	2.72E-28	3.77E-26	6.63E-41	4.55E-29	1.25E-45	7.44E-36	2.50E-36	3.60E-45	8.84E-32	6.80E-09	1.60E-45	9.42E-19	4.08E-17	3.71E-26	1.91E-39	1.67E-54	2.53E-49	6.56E-43	0.00E+00	1.55E-25	1.22E-10	2.33E-09	0.00E+00	0.00E+00	8.52E-10	7.65E-10	4.04E-26
6.00E-10	600	1.22E+19	0.00E+00	5.01E-09	5.05E+05	0.00E+00	5.92E-23	3.21E+05	3.54E-08	1.34E+05	1.83E-08	4.01E+04	2.63E-09	3.96E-12	6.41E-10	1.04E-08	7.80E-10	1.66E-09	5.06E-10	0.00E+00	1.63E-11	4.84E-14	3.02E-28	4.02E-26	7.49E-41	5.08E-29	1.47E-45	7.93E-36	2.77E-36	4.05E-45	9.55E-32	7.09E-09	1.87E-45	9.91E-19	4.29E-17	3.95E-26	2.06E-39	1.83E-54	2.87E-49	7.42E-43	0.00E+00	1.69E-25	1.27E-10	2.43E-09	0.00E+00	0.00E+00	8.89E-10	7.95E-10	4.43E-26
6.10E-10	600	1.22E+19	0.00E+00	5.21E-09	5.05E+05	0.00E+00	6.31E-23	3.21E+05	3.69E-08	1.34E+05	1.91E-08	4.01E+04	2.76E-09	4.16E-12	6.75E-10	1.08E-08	8.19E-10	1.73E-09	5.29E-10	0.00E+00	1.71E-11	5.10E-14	3.35E-28	4.28E-26	8.44E-41	5.66E-29	1.72E-45	8.44E-36	3.07E-36	4.55E-45	1.03E-31	7.39E-09	2.18E-45	1.04E-18	4.51E-17	4.20E-26	2.23E-39	1.99E-54	3.26E-49	8.39E-43	0.00E+00	1.83E-25	1.32E-10	2.54E-09	0.00E+00	0.00E+00	9.27E-10	8.25E-10	4.86E-26
6.20E-10	600	1.22E+19	0.00E+00	5.41E-09	5.05E+05	0.00E+00	6.72E-23	3.21E+05	3.85E-08	1.34E+05	2.00E-08	4.01E+04	2.90E-09	4.38E-12	7.11E-10	1.13E-08	8.60E-10	1.80E-09	5.52E-10	0.00E+00	1.80E-11	5.37E-14	3.71E-28	4.55E-26	9.51E-41	6.31E-29	2.02E-45	8.97E-36	3.40E-36	5.10E-45	1.11E-31	7.71E-09	2.54E-45	1.10E-18	4.74E-17	4.47E-26	2.40E-39	2.16E-54	3.69E-49	9.47E-43	0.00E+00	1.98E-25	1.37E-10	2.66E-09	0.00E+00	0.00E+00	9.66E-10	8.57E-10	5.33E-26
6.30E-10	600	1.22E+19	0.00E+00	5.61E-09	5.05E+05	0.00E+00	7.15E-23	3.21E+05	4.01E-08	1.34E+05	2.08E-08	4.01E+04	3.04E-09	4.61E-12	7.48E-10	1.18E-08	9.03E-10	1.88E-09	5.77E-10	0.00E+00	1.89E-11	5.65E-14	4.10E-28	4.84E-26	1.07E-40	7.02E-29	2.36E-45	9.53E-36	3.75E-36	5.71E-45	1.20E-31	8.04E-09	2.96E-45	1.15E-18	4.99E-17	4.76E-26	2.59E-39	2.34E-54	4.17E-49	1.07E-42	0.00E+00	2.15E-25	1.42E-10	2.78E-09	0.00E+00	0.00E+00	1.01E-09	8.90E-10	5.84E-26
6.40E-10	600	1.22E+19	0.00E+00	5.83E-09	5.05E+05	0.00E+00	7.61E-23	3.21E+05	4.19E-08	1.34E+05	2.17E-08	4.01E+04	3.18E-09	4.85E-12	7.86E-10	1.23E-08	9.47E-10	1.96E-09	6.02E-10	0.00E+00	1.99E-11	5.94E-14	4.53E-28	5.15E-26	1.20E-40	7.80E-29	2.76E-45	1.01E-35	4.14E-36	6.38E-45	1.29E-31	8.38E-09	3.44E-45	1.21E-18	5.24E-17	5.05E-26	2.79E-39	2.52E-54	4.71E-49	1.20E-42	0.00E+00	2.33E-25	1.48E-10	2.90E-09	0.00E+00	0.00E+00	1.05E-09	9.24E-10	6.40E-26
6.50E-10	600	1.22E+19	0.00E+00	6.05E-09	5.05E+05	0.00E+00	8.09E-23	3.21E+05	4.36E-08	1.34E+05	2.26E-08	4.01E+04	3.34E-09	5.09E-12	8.27E-10	1.28E-08	9.93E-10	2.04E-09	6.28E-10	0.00E+00	2.09E-11	6.25E-14	5.01E-28	5.47E-26	1.35E-40	8.67E-29	3.23E-45	1.07E-35	4.57E-36	7.14E-45	1.39E-31	8.73E-09	3.99E-45	1.27E-18	5.50E-17	5.37E-26	3.00E-39	2.71E-54	5.31E-49	1.35E-42	0.00E+00	2.52E-25	1.53E-10	3.03E-09	0.00E+00	0.00E+00	1.09E-09	9.60E-10	7.00E-26
6.60E-10	600	1.22E+19	0.00E+00	6.29E-09	5.05E+05	0.00E+00	8.59E-23	3.21E+05	4.55E-08	1.34E+05	2.36E-08	4.01E+04	3.49E-09	5.35E-12	8.69E-10	1.33E-08	1.04E-09	2.13E-09	6.56E-10	0.00E+00	2.19E-11	6.57E-14	5.52E-28	5.80E-26	1.51E-40	9.62E-29	3.76E-45	1.14E-35	5.04E-36	7.97E-45	1.49E-31	9.10E-09	4.63E-45	1.34E-18	5.77E-17	5.70E-26	3.22E-39	2.91E-54	5.98E-49	1.52E-42	0.00E+00	2.73E-25	1.59E-10	3.16E-09	0.00E+00	0.00E+00	1.14E-09	9.97E-10	7.65E-26
6.70E-10	600	1.22E+19	0.00E+00	6.53E-09	5.05E+05	0.00E+00	9.12E-23	3.21E+05	4.74E-08	1.34E+05	2.46E-08	4.01E+04	3.66E-09	5.62E-12	9.13E-10	1.39E-08	1.09E-09	2.22E-09	6.84E-10	0.00E+00	2.30E-11	6.91E-14	6.09E-28	6.15E-26	1.69E-40	1.07E-28	4.38E-45	1.21E-35	5.55E-36	8.88E-45	1.60E-31	9.48E-09	5.36E-45	1.40E-18	6.05E-17	6.04E-26	3.45E-39	3.11E-54	6.72E-49	1.70E-42	0.00E+00	2.96E-25	1.65E-10	3.29E-09	0.00E+00	0.00E+00	1.19E-09	1.04E-09	8.36E-26
6.80E-10	600	1.22E+19	0.00E+00	6.78E-09	5.05E+05	0.00E+00	9.68E-23	3.21E+05	4.94E-08	1.34E+05	2.57E-08	4.01E+04	3.83E-09	5.90E-12	9.59E-10	1.44E-08	1.14E-09	2.31E-09	7.14E-10	0.00E+00	2.42E-11	7.26E-14	6.71E-28	6.52E-26	1.89E-40	1.18E-28	5.09E-45	1.28E-35	6.11E-36	9.90E-45	1.71E-31	9.88E-09	6.21E-45	1.47E-18	6.34E-17	6.40E-26	3.70E-39	3.32E-54	7.55E-49	1.90E-42	0.00E+00	3.21E-25	1.72E-10	3.44E-09	0.00E+00	0.00E+00	1.24E-09	1.07E-09	9.13E-26
6.90E-10	600	1.22E+19	0.00E+00	7.04E-09	5.05E+05	0.00E+00	1.03E-22	3.21E+05	5.15E-08	1.34E+05	2.67E-08	4.01E+04	4.01E-09	6.19E-12	1.01E-09	1.50E-08	1.20E-09	2.40E-09	7.44E-10	0.00E+00	2.53E-11	7.62E-14	7.39E-28	6.91E-26	2.11E-40	1.31E-28	5.91E-45	1.36E-35	6.73E-36	1.10E-44	1.84E-31	1.03E-08	7.18E-45	1.54E-18	6.65E-17	6.78E-26	3.97E-39	3.54E-54	8.47E-49	2.13E-42	0.00E+00	3.47E-25	1.78E-10	3.59E-09	0.00E+00	0.00E+00	1.29E-09	1.12E-09	9.97E-26
7.00E-10	600	1.22E+19	0.00E+00	7.31E-09	5.05E+05	0.00E+00	1.09E-22	3.21E+05	5.36E-08	1.34E+05	2.79E-08	4.01E+04	4.19E-09	6.50E-12	1.06E-09	1.56E-08	1.25E-09	2.50E-09	7.76E-10	0.00E+00	2.66E-11	8.00E-14	8.13E-28	7.32E-26	2.36E-40	1.44E-28	6.86E-45	1.43E-35	7.39E-36	1.23E-44	1.97E-31	1.07E-08	8.29E-45	1.62E-18	6.97E-17	7.18E-26	4.25E-39	3.77E-54	9.50E-49	2.38E-42	0.00E+00	3.76E-25	1.85E-10	3.74E-09	0.00E+00	0.00E+00	1.34E-09	1.16E-09	1.09E-25
7.10E-10	600	1.22E+19	0.00E+00	7.59E-09	5.05E+05	0.00E+00	1.15E-22	3.21E+05	5.59E-08	1.34E+05	2.90E-08	4.01E+04	4.39E-09	6.82E-12	1.11E-09	1.63E-08	1.31E-09	2.61E-09	8.09E-10	0.00E+00	2.79E-11	8.39E-14	8.94E-28	7.75E-26	2.63E-40	1.60E-28	7.95E-45	1.52E-35	8.12E-36	1.36E-44	2.10E-31	1.12E-08	9.56E-45	1.70E-18	7.30E-17	7.60E-26	4.55E-39	3.99E-54	1.06E-48	2.66E-42	0.00E+00	4.07E-25	1.92E-10	3.90E-09	0.00E+00	0.00E+00	1.40E-09	1.20E-09	1.19E-25
7.20E-10	600	1.22E+19	0.00E+00	7.88E-09	5.05E+05	0.00E+00	1.22E-22	3.21E+05	5.82E-08	1.34E+05	3.03E-08	4.01E+04	4.59E-09	7.15E-12	1.16E-09	1.69E-08	1.37E-09	2.71E-09	8.44E-10	0.00E+00	2.92E-11	8.80E-14	9.83E-28	8.19E-26	2.93E-40	1.76E-28	9.21E-45	1.60E-35	8.92E-36	1.51E-44	2.25E-31	1.16E-08	1.10E-44	1.78E-18	7.65E-17	8.04E-26	4.86E-39	4.10E-54	1.19E-48	2.97E-42	0.00E+00	4.41E-25	2.00E-10	4.06E-09	0.00E+00	0.00E+00	1.46E-09	1.25E-09	1.29E-25
7.30E-10	600	1.22E+19	0.00E+00	8.18E-09	5.05E+05	0.00E+00	1.29E-22	3.21E+05	6.06E-08	1.34E+05	3.15E-08	4.01E+04	4.80E-09	7.49E-12	1.22E-09	1.76E-08	1.43E-09	2.82E-09	8.79E-10	0.00E+00	3.06E-11	9.23E-14	1.08E-27	8.66E-26	3.26E-40	1.94E-28	1.06E-44	1.69E-35	9.79E-36	1.68E-44	2.40E-31	1.21E-08	1.27E-44	1.86E-18	8.01E-17	8.49E-26	5.19E-39	4.20E-54	1.33E-48	3.31E-42	0.00E+00	4.77E-25	2.07E-10	4.24E-09	0.00E+00	0.00E+00	1.52E-09	1.30E-09	1.41E-25
7.40E-10	600	1.22E+19	0.00E+00	8.50E-09	5.05E+05	0.00E+00	1.37E-22	3.21E+05	6.31E-08	1.34E+05	3.28E-08	4.01E+04	5.02E-09	7.85E-12	1.28E-09	1.83E-08	1.50E-09	2.94E-09	9.17E-10	0.00E+00	3.20E-11	9.68E-14	1.18E-27	9.16E-26	3.62E-40	2.14E-28	1.23E-44	1.79E-35	1.07E-35	1.86E-44	2.57E-31	1.26E-08	1.46E-44	1.95E-18	8.38E-17	8.97E-26	5.55E-39	4.40E-54	1.48E-48	3.68E-42	0.00E+00	5.16E-25	2.15E-10	4.42E-09	0.00E+00	0.00E+00	1.58E-09	1.35E-09	1.53E-25
7.50E-10	600	1.22E+19	0.00E+00	8.82E-09	5.05E+05	0.00E+00	1.45E-22	3.21E+05	6.57E-08	1.34E+05	3.42E-08	4.01E+04	5.24E-09	8.22E-12	1.34E-09	1.91E-08	1.57E-09	3.06E-09	9.55E-10	0.00E+00	3.35E-11	1.01E-13	1.30E-27	9.67E-26	4.02E-40	2.36E-28	1.42E-44	1.89E-35	1.18E-35	2.06E-44	2.74E-31	1.31E-08	1.68E-44	2.04E-18	8.77E-17	9.48E-26	5.92E-39	4.67E-54	1.65E-48	4.10E-42	0.00E+00	5.58E-25	2.24E-10	4.60E-09	0.00E+00	0.00E+00	1.64E-09	1.40E-09	1.67E-25
7.60E-10	600	1.22E+19	0.00E+00	9.16E-09	5.05E+05	0.00E+00	1.53E-22	3.21E+05	6.84E-08	1.34E+05	3.56E-08	4.01E+04	5.48E-09	8.61E-12	1.40E-09	1.99E-08	1.64E-09	3.19E-09	9.95E-10	0.00E+00	3.51E-11	1.06E-13	1.43E-27	1.02E-25	4.46E-40	2.60E-28	1.64E-44	1.99E-35	1.29E-35	2.28E-44	2.92E-31	1.36E-08	1.93E-44	2.14E-18	9.17E-17	1.00E-25	6.31E-39	4.99E-54	1.84E-48	4.56E-42	0.00E+00	6.04E-25	2.32E-10	4.79E-09	0.00E+00	0.00E+00	1.71E-09	1.45E-09	1.82E-25
7.70E-10	600	1.22E+19	0.00E+00	9.51E-09	5.05E+05	0.00E+00	1.61E-22	3.21E+05	7.12E-08	1.34E+05	3.71E-08	4.01E+04	5.72E-09	9.01E-12	1.47E-09	2.07E-08	1.71E-09	3.31E-09	1.04E-09	0.00E+00	3.67E-11	1.11E-13	1.56E-27	1.08E-25	4.95E-40	2.86E-28	1.89E-44	2.10E-35	1.41E-35	2.52E-44	3.11E-31	1.42E-08	2.21E-44	2.24E-18	9.60E-17	1.06E-25	6.72E-39	5.32E-54	2.05E-48	5.06E-42	0.00E+00	6.53E-25	2.41E-10	4.99E-09	0.00E+00	0.00E+00	1.78E-09	1.51E-09	1.98E-25
7.80E-10	600	1.22E+19	0.00E+00	9.88E-09	5.05E+05	0.00E+00	1.70E-22	3.21E+05	7.42E-08	1.34E+05	3.86E-08	4.01E+04	5.98E-09	9.43E-12	1.54E-09	2.15E-08	1.79E-09	3.45E-09	1.08E-09	0.00E+00	3.84E-11	1.17E-13	1.71E-27	1.14E-25	5.48E-40	3.15E-28	2.17E-44	2.21E-35	1.54E-35	2.79E-44	3.31E-31	1.48E-08	2.54E-44	2.34E-18	1.00E-16	1.11E-25	7.16E-39	5.63E-54	2.28E-48	5.62E-42	0.00E+00	7.06E-25	2.50E-10	5.20E-09	0.00E+00	0.00E+00	1.85E-09	1.57E-09	2.15E-25
7.90E-10	600	1.22E+19	0.00E+00	1.03E-08	5.05E+05	0.00E+00	1.80E-22	3.21E+05	7.72E-08	1.34E+05	4.02E-08	4.01E+04	6.24E-09	9.87E-12	1.61E-09	2.24E-08	1.87E-09	3.59E-09	1.13E-09	0.00E+00	4.02E-11	1.22E-13	1.87E-27	1.20E-25	6.07E-40	3.46E-28	2.50E-44	2.33E-35	1.69E-35	3.08E-44	3.53E-31	1.54E-08	2.90E-44	2.45E-18	1.05E-16	1.17E-25	7.62E-39	5.94E-54	2.54E-48	6.23E-42	0.00E+00	7.63E-25	2.60E-10	5.42E-09	0.00E+00	0.00E+00	1.93E-09	1.63E-09	2.34E-25
8.00E-10	600	1.22E+19	0.00E+00	1.07E-08	5.05E+05	0.00E+00	1.90E-22	3.21E+05	8.03E-08	1.34E+05	4.18E-08	4.01E+04	6.52E-09	1.03E-11	1.68E-09	2.33E-08	1.95E-09	3.73E-09	1.17E-09	0.00E+00	4.20E-11	1.28E-13	2.05E-27	1.26E-25	6.72E-40	3.80E-28	2.87E-44	2.46E-35	1.85E-35	3.40E-44	3.75E-31	1.60E-08	3.33E-44	2.56E-18	1.10E-16	1.24E-25	8.10E-39	6.26E-54	2.82E-48	6.91E-42	0.00E+00	8.25E-25	2.70E-10	5.64E-09	0.00E+00	0.00E+00	2.00E-09	1.69E-09	2.54E-25
8.10E-10	600	1.22E+19	0.00E+00	1.11E-08	5.05E+05	0.00E+00	2.00E-22	3.21E+05	8.36E-08	1.34E+05	4.35E-08	4.01E+04	6.80E-09	1.08E-11	1.76E-09	2.42E-08	2.04E-09	3.88E-09	1.22E-09	0.00E+00	4.39E-11	1.34E-13	2.24E-27	1.33E-25	7.43E-40	4.17E-28	3.29E-44	2.59E-35	2.02E-35	3.75E-44	3.99E-31	1.66E-08	3.81E-44	2.68E-18	1.15E-16	1.30E-25	8.61E-39	6.60E-54	3.12E-48	7.65E-42	0.00E+00	8.92E-25	2.80E-10	5.87E-09	0.00E+00	0.00E+00	2.09E-09	1.75E-09	2.76E-25
8.20E-10	600	1.22E+19	0.00E+00	1.15E-08	5.05E+05	0.00E+00	2.11E-22	3.21E+05	8.70E-08	1.34E+05	4.53E-08	4.01E+04	7.10E-09	1.13E-11	1.84E-09	2.52E-08	2.13E-09	4.04E-09	1.27E-09	0.00E+00	4.59E-11	1.40E-13	2.45E-27	1.40E-25	8.20E-40	4.58E-28	3.78E-44	2.72E-35	2.21E-35	4.14E-44	4.23E-31	1.73E-08	4.35E-44	2.80E-18	1.20E-16	1.37E-25	9.15E-39	6.97E-54	3.46E-48	8.46E-42	0.00E+00	9.64E-25	2.91E-10	6.12E-09	0.00E+00	0.00E+00	2.17E-09	1.82E-09	3.00E-25
8.30E-10	600	1.22E+19	0.00E+00	1.19E-08	5.05E+05	0.00E+00	2.23E-22	3.21E+05	9.05E-08	1.34E+05	4.71E-08	4.01E+04	7.41E-09	1.18E-11	1.93E-09	2.62E-08	2.22E-09	4.20E-09	1.32E-09	0.00E+00	4.80E-11	1.46E-13	2.68E-27	1.48E-25	9.06E-40	5.02E-28	4.33E-44	2.87E-35	2.41E-35	4.56E-44	4.50E-31	1.80E-08	4.97E-44	2.93E-18	1.25E-16	1.44E-25	9.72E-39	7.35E-54	3.84E-48	9.36E-42	0.00E+00	1.04E-24	3.02E-10	6.37E-09	0.00E+00	0.00E+00	2.26E-09	1.89E-09	3.26E-25
8.40E-10	600	1.22E+19	0.00E+00	1.24E-08	5.05E+05	0.00E+00	2.35E-22	3.21E+05	9.42E-08	1.34E+05	4.91E-08	4.01E+04	7.73E-09	1.23E-11	2.01E-09	2.72E-08	2.32E-09	4.37E-09	1.38E-09	0.00E+00	5.02E-11	1.53E-13	2.93E-27	1.55E-25	9.99E-40	5.50E-28	4.96E-44	3.01E-35	2.63E-35	5.02E-44	4.77E-31	1.87E-08	5.68E-44	3.06E-18	1.31E-16	1.52E-25	1.03E-38	7.74E-54	4.25E-48	1.03E-41	0.00E+00	1.13E-24	3.14E-10	6.63E-09	0.00E+00	0.00E+00	2.35E-09	1.97E-09	3.53E-25
8.50E-10	600	1.22E+19	0.00E+00	1.29E-08	5.05E+05	0.00E+00	2.47E-22	3.21E+05	9.80E-08	1.34E+05	5.10E-08	4.01E+04	8.07E-09	1.29E-11	2.10E-09	2.83E-08	2.42E-09	4.55E-09	1.43E-09	0.00E+00	5.24E-11	1.60E-13	3.19E-27	1.64E-25	1.10E-39	6.03E-28	5.68E-44	3.17E-35	2.87E-35	5.52E-44	5.06E-31	1.95E-08	6.48E-44	3.20E-18	1.36E-16	1.60E-25	1.09E-38	8.14E-54	4.70E-48	1.14E-41	0.00E+00	1.22E-24	3.26E-10	6.90E-09	0.00E+00	0.00E+00	2.44E-09	2.04E-09	3.84E-25
8.60E-10	600	1.22E+19	0.00E+00	1.34E-08	5.05E+05	0.00E+00	2.60E-22	3.21E+05	1.02E-07	1.34E+05	5.31E-08	4.01E+04	8.41E-09	1.35E-11	2.20E-09	2.94E-08	2.52E-09	4.73E-09	1.49E-09	0.00E+00	5.47E-11	1.67E-13	3.49E-27	1.72E-25	1.21E-39	6.60E-28	6.50E-44	3.33E-35	3.13E-35	6.08E-44	5.37E-31	2.03E-08	7.39E-44	3.34E-18	1.42E-16	1.68E-25	1.16E-38	8.56E-54	5.20E-48	1.26E-41	0.00E+00	1.31E-24	3.38E-10	7.18E-09	0.00E+00	0.00E+00	2.54E-09	2.12E-09	4.16E-25
8.70E-10	600	1.22E+19	0.00E+00	1.39E-08	5.05E+05	0.00E+00	2.74E-22	3.21E+05	1.06E-07	1.34E+05	5.53E-08	4.01E+04	8.77E-09	1.41E-11	2.30E-09	3.06E-08	2.63E-09	4.92E-09	1.55E-09	0.00E+00	5.71E-11	1.75E-13	3.80E-27	1.81E-25	1.34E-39	7.22E-28	7.43E-44	3.50E-35	3.41E-35	6.68E-44	5.69E-31	2.11E-08	8.43E-44	3.49E-18	1.49E-16	1.77E-25	1.23E-38	8.99E-54	5.74E-48	1.39E-41	0.00E+00	1.42E-24	3.51E-10	7.47E-09	0.00E+00	0.00E+00	2.64E-09	2.20E-09	4.51E-25
8.80E-10	600	1.22E+19	0.00E+00	1.44E-08	5.05E+05	0.00E+00	2.88E-22	3.21E+05	1.10E-07	1.34E+05	5.75E-08	4.01E+04	9.15E-09	1.47E-11	2.40E-09	3.18E-08	2.74E-09	5.11E-09	1.62E-09	0.00E+00	5.97E-11	1.83E-13	4.15E-27	1.90E-25	1.47E-39	7.90E-28	8.49E-44	3.68E-35	3.72E-35	7.34E-44	6.02E-31	2.19E-08	9.60E-44	3.64E-18	1.55E-16	1.86E-25	1.30E-38	9.45E-54	6.34E-48	1.53E-41	0.00E+00	1.53E-24	3.65E-10	7.77E-09	0.00E+00	0.00E+00	2.75E-09	2.28E-09	4.89E-25
8.90E-10	600	1.22E+19	0.00E+00	1.50E-08	5.05E+05	0.00E+00	3.03E-22	3.21E+05	1.15E-07	1.34E+05	5.98E-08	4.01E+04	9.54E-09	1.54E-11	2.51E-09	3.30E-08	2.86E-09	5.31E-09	1.68E-09	0.00E+00	6.23E-11	1.91E-13	4.52E-27	2.00E-25	1.62E-39	8.64E-28	9.70E-44	3.86E-35	4.05E-35	8.07E-44	6.38E-31	2.28E-08	1.09E-43	3.80E-18	1.62E-16	1.95E-25	1.38E-38	9.92E-54	6.99E-48	1.69E-41	0.00E+00	1.66E-24	3.79E-10	8.09E-09	0.00E+00	0.00E+00	2.86E-09	2.37E-09	5.31E-25
9.00E-10	600	1.22E+19	0.00E+00	1.55E-08	5.05E+05	0.00E+00	3.19E-22	3.21E+05	1.19E-07	1.34E+05	6.22E-08	4.01E+04	9.95E-09	1.60E-11	2.62E-09	3.44E-08	2.98E-09	5.53E-09	1.75E-09	0.00E+00	6.50E-11	1.99E-13	4.93E-27	2.10E-25	1.78E-39	9.45E-28	1.11E-43	4.05E-35	4.41E-35	8.86E-44	6.75E-31	2.37E-08	1.24E-43	3.97E-18	1.69E-16	2.05E-25	1.46E-38	1.04E-53	7.71E-48	1.86E-41	0.00E+00	1.79E-24	3.93E-10	8.42E-09	0.00E+00	0.00E+00	2.97E-09	2.46E-09	5.75E-25
9.10E-10	600	1.22E+19	0.00E+00	1.61E-08	5.05E+05	0.00E+00	3.36E-22	3.21E+05	1.24E-07	1.34E+05	6.47E-08	4.01E+04	1.04E-08	1.67E-11	2.73E-09	3.57E-08	3.11E-09	5.74E-09	1.82E-09	0.00E+00	6.78E-11	2.08E-13	5.37E-27	2.21E-25	1.96E-39	1.03E-27	1.26E-43	4.25E-35	4.80E-35	9.72E-44	7.14E-31	2.46E-08	1.42E-43	4.14E-18	1.76E-16	2.15E-25	1.54E-38	1.09E-53	8.50E-48	2.05E-41	0.00E+00	1.93E-24	4.08E-10	8.76E-09	0.00E+00	0.00E+00	3.09E-09	2.56E-09	6.23E-25
9.20E-10	600	1.22E+19	0.00E+00	1.67E-08	5.05E+05	0.00E+00	3.53E-22	3.21E+05	1.29E-07	1.34E+05	6.73E-08	4.01E+04	1.08E-08	1.75E-11	2.85E-09	3.71E-08	3.24E-09	5.97E-09	1.90E-09	0.00E+00	7.08E-11	2.17E-13	5.85E-27	2.32E-25	2.15E-39	1.13E-27	1.44E-43	4.46E-35	5.23E-35	1.07E-43	7.55E-31	2.56E-08	1.61E-43	4.32E-18	1.84E-16	2.25E-25	1.63E-38	1.14E-53	9.36E-48	2.25E-41	0.00E+00	2.09E-24	4.24E-10	9.11E-09	0.00E+00	0.00E+00	3.21E-09	2.66E-09	6.75E-25
9.30E-10	600	1.22E+19	0.00E+00	1.74E-08	5.05E+05	0.00E+00	3.71E-22	3.21E+05	1.34E-07	1.34E+05	7.00E-08	4.01E+04	1.13E-08	1.82E-11	2.98E-09	3.86E-08	3.38E-09	6.21E-09	1.97E-09	0.00E+00	7.38E-11	2.27E-13	6.37E-27	2.43E-25	2.36E-39	1.23E-27	1.64E-43	4.68E-35	5.69E-35	1.17E-43	7.98E-31	2.66E-08	1.83E-43	4.50E-18	1.91E-16	2.37E-25	1.72E-38	1.20E-53	1.03E-47	2.47E-41	0.00E+00	2.26E-24	4.40E-10	9.47E-09	0.00E+00	0.00E+00	3.34E-09	2.76E-09	7.32E-25
9.40E-10	600	1.22E+19	0.00E+00	1.81E-08	5.05E+05	0.00E+00	3.90E-22	3.21E+05	1.39E-07	1.34E+05	7.27E-08	4.01E+04	1.17E-08	1.90E-11	3.11E-09	4.01E-08	3.52E-09	6.45E-09	2.05E-09	0.00E+00	7.70E-11	2.37E-13	6.93E-27	2.55E-25	2.59E-39	1.34E-27	1.87E-43	4.91E-35	6.19E-35	1.28E-43	8.43E-31	2.77E-08	2.08E-43	4.70E-18	2.00E-16	2.48E-25	1.82E-38	1.25E-53	1.13E-47	2.72E-41	0.00E+00	2.44E-24	4.57E-10	9.85E-09	0.00E+00	0.00E+00	3.47E-09	2.86E-09	7.92E-25
9.50E-10	600	1.22E+19	0.00E+00	1.88E-08	5.05E+05	0.00E+00	4.10E-22	3.21E+05	1.45E-07	1.34E+05	7.56E-08	4.01E+04	1.22E-08	1.98E-11	3.24E-09	4.17E-08	3.67E-09	6.71E-09	2.13E-09	0.00E+00	8.03E-11	2.47E-13	7.55E-27	2.68E-25	2.84E-39	1.47E-27	2.13E-43	5.14E-35	6.73E-35	1.40E-43	8.90E-31	2.88E-08	2.36E-43	4.90E-18	2.08E-16	2.60E-25	1.92E-38	1.31E-53	1.25E-47	2.99E-41	0.00E+00	2.63E-24	4.75E-10	1.02E-08	0.00E+00	0.00E+00	3.61E-09	2.97E-09	8.58E-25
9.60E-10	600	1.22E+19	0.00E+00	1.95E-08	5.05E+05	0.00E+00	4.30E-22	3.21E+05	1.51E-07	1.34E+05	7.87E-08	4.01E+04	1.27E-08	2.07E-11	3.38E-09	4.33E-08	3.82E-09	6.97E-09	2.22E-09	0.00E+00	8.38E-11	2.58E-13	8.21E-27	2.81E-25	3.11E-39	1.60E-27	2.42E-43	5.39E-35	7.31E-35	1.54E-43	9.40E-31	2.99E-08	2.68E-43	5.11E-18	2.17E-16	2.73E-25	2.03E-38	1.37E-53	1.37E-47	3.28E-41	0.00E+00	2.84E-24	4.93E-10	1.07E-08	0.00E+00	0.00E+00	3.75E-09	3.09E-09	9.29E-25
9.70E-10	600	1.22E+19	0.00E+00	2.02E-08	5.05E+05	0.00E+00	4.52E-22	3.21E+05	1.57E-07	1.34E+05	8.18E-08	4.01E+04	1.33E-08	2.16E-11	3.53E-09	4.50E-08	3.98E-09	7.25E-09	2.31E-09	0.00E+00	8.74E-11	2.69E-13	8.93E-27	2.95E-25	3.41E-39	1.74E-27	2.75E-43	5.65E-35	7.95E-35	1.68E-43	9.92E-31	3.11E-08	3.04E-43	5.33E-18	2.26E-16	2.86E-25	2.14E-38	1.44E-53	1.51E-47	3.60E-41	0.00E+00	3.07E-24	5.12E-10	1.11E-08	0.00E+00	0.00E+00	3.90E-09	3.21E-09	1.01E-24
9.80E-10	600	1.22E+19	0.00E+00	2.10E-08	5.05E+05	0.00E+00	4.75E-22	3.21E+05	1.63E-07	1.34E+05	8.50E-08	4.01E+04	1.38E-08	2.25E-11	3.68E-09	4.68E-08	4.15E-09	7.53E-09	2.40E-09	0.00E+00	9.11E-11	2.81E-13	9.71E-27	3.09E-25	3.73E-39	1.90E-27	3.13E-43	5.92E-35	8.64E-35	1.84E-43	1.05E-30	3.23E-08	3.44E-43	5.56E-18	2.36E-16	3.00E-25	2.26E-38	1.50E-53	1.65E-47	3.95E-41	0.00E+00	3.31E-24	5.32E-10	1.15E-08	0.00E+00	0.00E+00	4.05E-09	3.33E-09	1.09E-24
9.90E-10	600	1.22E+19	0.00E+00	2.18E-08	5.05E+05	0.00E+00	4.98E-22	3.21E+05	1.69E-07	1.34E+05	8.84E-08	4.01E+04	1.44E-08	2.35E-11	3.84E-09	4.86E-08	4.32E-09	7.83E-09	2.50E-09	0.00E+00	9.49E-11	2.93E-13	1.06E-26	3.24E-25	4.09E-39	2.07E-27	3.55E-43	6.20E-35	9.38E-35	2.02E-43	1.10E-30	3.36E-08	3.91E-43	5.79E-18	2.45E-16	3.14E-25	2.39E-38	1.55E-53	1.81E-47	4.33E-41	0.00E+00	3.58E-24	5.52E-10	1.20E-08	0.00E+00	0.00E+00	4.21E-09	3.46E-09	1.18E-24
1.00E-09	600	1.22E+19	0.00E+00	2.26E-08	5.05E+05	0.00E+00	5.23E-22	3.21E+05	1.76E-07	1.34E+05	9.19E-08	4.01E+04	1.50E-08	2.45E-11	4.00E-09	5.05E-08	4.50E-09	8.14E-09	2.60E-09	0.00E+00	9.89E-11	3.05E-13	1.15E-26	3.39E-25	4.47E-39	2.26E-27	4.03E-43	6.49E-35	1.02E-34	2.20E-43	1.16E-30	3.49E-08	4.43E-43	6.04E-18	2.56E-16	3.29E-25	2.51E-38	1.57E-53	1.99E-47	4.74E-41	0.00E+00	3.86E-24	5.73E-10	1.25E-08	0.00E+00	0.00E+00	4.38E-09	3.59E-09	1.28E-24
1.01E-09	600	1.22E+19	0.00E+00	2.35E-08	5.05E+05	0.00E+00	5.49E-22	3.21E+05	1.83E-07	1.34E+05	9.55E-08	4.01E+04	1.56E-08	2.55E-11	4.18E-09	5.25E-08	4.68E-09	8.46E-09	2.70E-09	0.00E+00	1.03E-10	3.18E-13	1.25E-26	3.56E-25	4.89E-39	2.46E-27	4.58E-43	6.79E-35	1.11E-34	2.41E-43	1.23E-30	3.63E-08	5.01E-43	6.29E-18	2.66E-16	3.44E-25	2.65E-38	1.62E-53	2.18E-47	5.19E-41	0.00E+00	4.17E-24	5.95E-10	1.30E-08	0.00E+00	0.00E+00	4.55E-09	3.73E-09	1.38E-24
1.02E-09	600	1.22E+19	0.00E+00	2.44E-08	5.05E+05	0.00E+00	5.76E-22	3.21E+05	1.90E-07	1.34E+05	9.93E-08	4.01E+04	1.62E-08	2.66E-11	4.35E-09	5.45E-08	4.88E-09	8.79E-09	2.81E-09	0.00E+00	1.07E-10	3.32E-13	1.35E-26	3.73E-25	5.35E-39	2.67E-27	5.19E-43	7.11E-35	1.20E-34	2.63E-43	1.29E-30	3.77E-08	5.68E-43	6.55E-18	2.77E-16	3.60E-25	2.79E-38	1.68E-53	2.39E-47	5.68E-41	0.00E+00	4.50E-24	6.18E-10	1.35E-08	0.00E+00	0.00E+00	4.73E-09	3.87E-09	1.49E-24
1.03E-09	600	1.22E+19	0.00E+00	2.53E-08	5.05E+05	0.00E+00	6.05E-22	3.21E+05	1.98E-07	1.34E+05	1.03E-07	4.01E+04	1.69E-08	2.77E-11	4.54E-09	5.67E-08	5.08E-09	9.13E-09	2.92E-09	0.00E+00	1.12E-10	3.46E-13	1.47E-26	3.90E-25	5.84E-39	2.91E-27	5.89E-43	7.44E-35	1.30E-34	2.88E-43	1.36E-30	3.92E-08	6.43E-43	6.83E-18	2.89E-16	3.77E-25	2.94E-38	1.77E-53	2.62E-47	6.22E-41	0.00E+00	4.86E-24	6.42E-10	1.40E-08	0.00E+00	0.00E+00	4.91E-09	4.02E-09	1.61E-24
1.04E-09	600	1.22E+19	0.00E+00	2.63E-08	5.05E+05	0.00E+00	6.34E-22	3.21E+05	2.05E-07	1.34E+05	1.07E-07	4.01E+04	1.76E-08	2.89E-11	4.73E-09	5.89E-08	5.29E-09	9.49E-09	3.04E-09	0.00E+00	1.17E-10	3.61E-13	1.60E-26	4.09E-25	6.38E-39	3.17E-27	6.68E-43	7.78E-35	1.42E-34	3.14E-43	1.43E-30	4.07E-08	7.27E-43	7.12E-18	3.01E-16	3.95E-25	3.10E-38	1.86E-53	2.87E-47	6.81E-41	0.00E+00	5.24E-24	6.67E-10	1.46E-08	0.00E+00	0.00E+00	5.10E-09	4.18E-09	1.75E-24
1.05E-09	600	1.22E+19	0.00E+00	2.73E-08	5.05E+05	0.00E+00	6.65E-22	3.21E+05	2.14E-07	1.34E+05	1.12E-07	4.01E+04	1.83E-08	3.01E-11	4.93E-09	6.12E-08	5.50E-09	9.86E-09	3.16E-09	0.00E+00	1.22E-10	3.76E-13	1.73E-26	4.28E-25	6.97E-39	3.44E-27	7.57E-43	8.14E-35	1.54E-34	3.43E-43	1.51E-30	4.23E-08	8.22E-43	7.41E-18	3.13E-16	4.13E-25	3.26E-38	1.95E-53	3.14E-47	7.44E-41	0.00E+00	5.66E-24	6.92E-10	1.51E-08	0.00E+00	0.00E+00	5.30E-09	4.34E-09	1.89E-24
1.06E-09	600	1.22E+19	0.00E+00	2.84E-08	5.05E+05	0.00E+00	6.98E-22	3.21E+05	2.22E-07	1.34E+05	1.16E-07	4.01E+04	1.91E-08	3.14E-11	5.14E-09	6.36E-08	5.73E-09	1.02E-08	3.28E-09	0.00E+00	1.27E-10	3.92E-13	1.88E-26	4.48E-25	7.61E-39	3.75E-27	8.57E-43	8.51E-35	1.67E-34	3.75E-43	1.59E-30	4.40E-08	9.30E-43	7.72E-18	3.26E-16	4.32E-25	3.43E-38	2.04E-53	3.44E-47	8.14E-41	0.00E+00	6.11E-24	7.19E-10	1.57E-08	0.00E+00	0.00E+00	5.51E-09	4.50E-09	2.04E-24
1.07E-09	600	1.22E+19	0.00E+00	2.95E-08	5.05E+05	0.00E+00	7.32E-22	3.21E+05	2.31E-07	1.34E+05	1.20E-07	4.01E+04	1.99E-08	3.27E-11	5.35E-09	6.60E-08	5.96E-09	1.06E-08	3.41E-09	0.00E+00	1.32E-10	4.08E-13	2.04E-26	4.69E-25	8.31E-39	4.07E-27	9.71E-43	8.90E-35	1.81E-34	4.09E-43	1.67E-30	4.57E-08	1.05E-42	8.04E-18	3.40E-16	4.52E-25	3.61E-38	2.13E-53	3.76E-47	8.89E-41	0.00E+00	6.59E-24	7.47E-10	1.63E-08	0.00E+00	0.00E+00	5.73E-09	4.68E-09	2.21E-24
1.08E-09	600	1.22E+19	0.00E+00	3.06E-08	5.05E+05	0.00E+00	7.67E-22	3.21E+05	2.40E-07	1.34E+05	1.25E-07	4.01E+04	2.07E-08	3.40E-11	5.57E-09	6.86E-08	6.20E-09	1.11E-08	3.55E-09	0.00E+00	1.37E-10	4.26E-13	2.21E-26	4.91E-25	9.06E-39	4.43E-27	1.10E-42	9.31E-35	1.96E-34	4.46E-43	1.75E-30	4.75E-08	1.19E-42	8.38E-18	3.54E-16	4.73E-25	3.79E-38	2.22E-53	4.11E-47	9.71E-41	0.00E+00	7.11E-24	7.75E-10	1.70E-08	0.00E+00	0.00E+00	5.95E-09	4.86E-09	2.39E-24
1.09E-09	600	1.22E+19	0.00E+00	3.18E-08	5.05E+05	0.00E+00	8.05E-22	3.21E+05	2.49E-07	1.34E+05	1.30E-07	4.01E+04	2.15E-08	3.55E-11	5.81E-09	7.13E-08	6.45E-09	1.15E-08	3.69E-09	0.00E+00	1.43E-10	4.43E-13	2.40E-26	5.14E-25	9.89E-39	4.81E-27	1.24E-42	9.73E-35	2.12E-34	4.86E-43	1.84E-30	4.93E-08	1.34E-42	8.72E-18	3.68E-16	4.94E-25	3.99E-38	2.32E-53	4.50E-47	1.06E-40	0.00E+00	7.67E-24	8.05E-10	1.77E-08	0.00E+00	0.00E+00	6.18E-09	5.04E-09	2.58E-24
1.10E-09	600	1.22E+19	0.00E+00	3.30E-08	5.05E+05	0.00E+00	8.44E-22	3.21E+05	2.59E-07	1.34E+05	1.35E-07	4.01E+04	2.24E-08	3.69E-11	6.05E-09	7.40E-08	6.71E-09	1.19E-08	3.83E-09	0.00E+00	1.49E-10	4.62E-13	2.60E-26	5.37E-25	1.08E-38	5.22E-27	1.41E-42	1.02E-34	2.30E-34	5.30E-43	1.94E-30	5.13E-08	1.52E-42	9.08E-18	3.83E-16	5.17E-25	4.19E-38	2.42E-53	4.91E-47	1.16E-40	0.00E+00	8.28E-24	8.36E-10	1.84E-08	0.00E+00	0.00E+00	6.43E-09	5.24E-09	2.79E-24
1.11E-09	600	1.22E+19	0.00E+00	3.43E-08	5.05E+05	0.00E+00	8.84E-22	3.21E+05	2.69E-07	1.34E+05	1.41E-07	4.01E+04	2.33E-08	3.85E-11	6.30E-09	7.69E-08	6.99E-09	1.24E-08	3.99E-09	0.00E+00	1.55E-10	4.81E-13	2.82E-26	5.62E-25	1.17E-38	5.68E-27	1.59E-42	1.06E-34	2.49E-34	5.78E-43	2.04E-30	5.33E-08	1.71E-42	9.46E-18	3.99E-16	5.40E-25	4.40E-38	2.53E-53	5.37E-47	1.26E-40	0.00E+00	8.94E-24	8.68E-10	1.91E-08	0.00E+00	0.00E+00	6.68E-09	5.44E-09	3.01E-24
1.12E-09	600	1.22E+19	0.00E+00	3.56E-08	5.05E+05	0.00E+00	9.27E-22	3.21E+05	2.80E-07	1.34E+05	1.46E-07	4.01E+04	2.42E-08	4.00E-11	6.56E-09	7.99E-08	7.27E-09	1.29E-08	4.14E-09	0.00E+00	1.61E-10	5.01E-13	3.06E-26	5.88E-25	1.28E-38	6.16E-27	1.80E-42	1.11E-34	2.70E-34	6.30E-43	2.14E-30	5.54E-08	1.93E-42	9.84E-18	4.15E-16	5.64E-25	4.62E-38	2.65E-53	5.86E-47	1.38E-40	0.00E+00	9.64E-24	9.01E-10	1.98E-08	0.00E+00	0.00E+00	6.94E-09	5.65E-09	3.26E-24
1.13E-09	600	1.22E+19	0.00E+00	3.70E-08	5.05E+05	0.00E+00	9.72E-22	3.21E+05	2.90E-07	1.34E+05	1.52E-07	4.01E+04	2.52E-08	4.17E-11	6.83E-09	8.30E-08	7.56E-09	1.34E-08	4.31E-09	0.00E+00	1.68E-10	5.22E-13	3.32E-26	6.15E-25	1.39E-38	6.69E-27	2.03E-42	1.16E-34	2.93E-34	6.87E-43	2.25E-30	5.75E-08	2.18E-42	1.02E-17	4.32E-16	5.89E-25	4.86E-38	2.76E-53	6.40E-47	1.50E-40	0.00E+00	1.04E-23	9.36E-10	2.06E-08	0.00E+00	0.00E+00	7.21E-09	5.86E-09	3.52E-24
1.14E-09	600	1.22E+19	0.00E+00	3.84E-08	5.05E+05	0.00E+00	1.02E-21	3.21E+05	3.02E-07	1.34E+05	1.58E-07	4.01E+04	2.62E-08	4.34E-11	7.11E-09	8.62E-08	7.86E-09	1.39E-08	4.47E-09	0.00E+00	1.75E-10	5.44E-13	3.60E-26	6.43E-25	1.52E-38	7.26E-27	2.30E-42	1.21E-34	3.17E-34	7.48E-43	2.36E-30	5.98E-08	2.46E-42	1.07E-17	4.50E-16	6.16E-25	5.10E-38	2.88E-53	6.98E-47	1.64E-40	0.00E+00	1.12E-23	9.72E-10	2.14E-08	0.00E+00	0.00E+00	7.49E-09	6.09E-09	3.80E-24
1.15E-09	600	1.22E+19	0.00E+00	3.98E-08	5.05E+05	0.00E+00	1.07E-21	3.21E+05	3.14E-07	1.34E+05	1.64E-07	4.01E+04	2.73E-08	4.52E-11	7.41E-09	8.96E-08	8.18E-09	1.45E-08	4.65E-09	0.00E+00	1.82E-10	5.66E-13	3.90E-26	6.73E-25	1.65E-38	7.88E-27	2.60E-42	1.26E-34	3.44E-34	8.15E-43	2.48E-30	6.21E-08	2.78E-42	1.11E-17	4.68E-16	6.43E-25	5.35E-38	3.01E-53	7.61E-47	1.79E-40	0.00E+00	1.21E-23	1.01E-09	2.22E-08	0.00E+00	0.00E+00	7.78E-09	6.32E-09	4.11E-24
1.16E-09	600	1.22E+19	0.00E+00	4.14E-08	5.05E+05	0.00E+00	1.12E-21	3.21E+05	3.26E-07	1.34E+05	1.70E-07	4.01E+04	2.84E-08	4.70E-11	7.71E-09	9.31E-08	8.51E-09	1.50E-08	4.83E-09	0.00E+00	1.89E-10	5.89E-13	4.22E-26	7.03E-25	1.80E-38	8.55E-27	2.93E-42	1.32E-34	3.72E-34	8.87E-43	2.60E-30	6.45E-08	3.13E-42	1.16E-17	4.87E-16	6.72E-25	5.62E-38	3.14E-53	8.30E-47	1.95E-40	0.00E+00	1.31E-23	1.05E-09	2.31E-08	0.00E+00	0.00E+00	8.08E-09	6.56E-09	4.44E-24
1.17E-09	600	1.22E+19	0.00E+00	4.30E-08	5.05E+05	0.00E+00	1.17E-21	3.21E+05	3.39E-07	1.34E+05	1.77E-07	4.01E+04	2.95E-08	4.90E-11	8.03E-09	9.67E-08	8.85E-09	1.56E-08	5.02E-09	0.00E+00	1.97E-10	6.14E-13	4.57E-26	7.35E-25	1.96E-38	9.28E-27	3.31E-42	1.38E-34	4.03E-34	9.66E-43	2.73E-30	6.70E-08	3.53E-42	1.20E-17	5.06E-16	7.01E-25	5.89E-38	3.27E-53	9.05E-47	2.12E-40	0.00E+00	1.41E-23	1.09E-09	2.40E-08	0.00E+00	0.00E+00	8.40E-09	6.82E-09	4.79E-24
1.18E-09	600	1.22E+19	0.00E+00	4.46E-08	5.05E+05	0.00E+00	1.23E-21	3.21E+05	3.52E-07	1.34E+05	1.84E-07	4.01E+04	3.07E-08	5.10E-11	8.35E-09	1.00E-07	9.20E-09	1.62E-08	5.22E-09	0.00E+00	2.05E-10	6.39E-13	4.95E-26	7.68E-25	2.13E-38	1.01E-26	3.74E-42	1.44E-34	4.36E-34	1.05E-42	2.86E-30	6.96E-08	3.98E-42	1.25E-17	5.27E-16	7.32E-25	6.18E-38	3.41E-53	9.87E-47	2.31E-40	0.00E+00	1.52E-23	1.13E-09	2.50E-08	0.00E+00	0.00E+00	8.72E-09	7.08E-09	5.18E-24
1.19E-09	600	1.22E+19	0.00E+00	4.63E-08	5.05E+05	0.00E+00	1.29E-21	3.21E+05	3.65E-07	1.34E+05	1.91E-07	4.01E+04	3.19E-08	5.30E-11	8.70E-09	1.04E-07	9.57E-09	1.68E-08	5.42E-09	0.00E+00	2.13E-10	6.65E-13	5.36E-26	8.03E-25	2.32E-38	1.09E-26	4.22E-42	1.50E-34	4.72E-34	1.14E-42	3.00E-30	7.23E-08	4.49E-42	1.30E-17	5.48E-16	7.64E-25	6.48E-38	3.56E-53	1.08E-46	2.52E-40	0.00E+00	1.64E-23	1.17E-09	2.59E-08	0.00E+00	0.00E+00	9.06E-09	7.35E-09	5.59E-24
1.20E-09	600	1.22E+19	0.00E+00	4.81E-08	5.05E+05	0.00E+00	1.35E-21	3.21E+05	3.80E-07	1.34E+05	1.98E-07	4.01E+04	3.32E-08	5.52E-11	9.05E-09	1.08E-07	9.95E-09	1.75E-08	5.64E-09	0.00E+00	2.22E-10	6.92E-13	5.81E-26	8.39E-25	2.52E-38	1.18E-26	4.76E-42	1.57E-34	5.11E-34	1.24E-42	3.14E-30	7.51E-08	5.06E-42	1.35E-17	5.70E-16	7.98E-25	6.80E-38	3.71E-53	1.17E-46	2.74E-40	0.00E+00	1.77E-23	1.22E-09	2.69E-08	0.00E+00	0.00E+00	9.41E-09	7.63E-09	6.04E-24
1.21E-09	600	1.22E+19	0.00E+00	5.00E-08	5.05E+05	0.00E+00	1.41E-21	3.21E+05	3.94E-07	1.34E+05	2.06E-07	4.01E+04	3.45E-08	5.74E-11	9.42E-09	1.13E-07	1.03E-08	1.82E-08	5.86E-09	0.00E+00	2.31E-10	7.20E-13	6.29E-26	8.77E-25	2.74E-38	1.28E-26	5.37E-42	1.64E-34	5.53E-34	1.35E-42	3.30E-30	7.80E-08	5.70E-42	1.41E-17	5.93E-16	8.33E-25	7.12E-38	3.86E-53	1.28E-46	2.98E-40	0.00E+00	1.91E-23	1.27E-09	2.80E-08	0.00E+00	0.00E+00	9.78E-09	7.92E-09	6.52E-24
1.22E-09	600	1.22E+19	0.00E+00	5.19E-08	5.05E+05	0.00E+00	1.48E-21	3.21E+05	4.10E-07	1.34E+05	2.14E-07	4.01E+04	3.59E-08	5.98E-11	9.80E-09	1.17E-07	1.08E-08	1.89E-08	6.09E-09	0.00E+00	2.40E-10	7.50E-13	6.81E-26	9.17E-25	2.98E-38	1.39E-26	6.06E-42	1.71E-34	5.98E-34	1.47E-42	3.45E-30	8.11E-08	6.42E-42	1.47E-17	6.17E-16	8.69E-25	7.47E-38	4.03E-53	1.39E-46	3.25E-40	0.00E+00	2.06E-23	1.31E-09	2.91E-08	0.00E+00	0.00E+00	1.02E-08	8.23E-09	7.05E-24
1.23E-09	600	1.22E+19	0.00E+00	5.39E-08	5.05E+05	0.00E+00	1.55E-21	3.21E+05	4.26E-07	1.34E+05	2.22E-07	4.01E+04	3.73E-08	6.22E-11	1.02E-08	1.21E-07	1.12E-08	1.96E-08	6.33E-09	0.00E+00	2.50E-10	7.80E-13	7.37E-26	9.58E-25	3.24E-38	1.51E-26	6.83E-42	1.78E-34	6.47E-34	1.60E-42	3.62E-30	8.42E-08	7.23E-42	1.53E-17	6.41E-16	9.06E-25	7.82E-38	4.20E-53	1.51E-46	3.53E-40	0.00E+00	2.22E-23	1.36E-09	3.02E-08	0.00E+00	0.00E+00	1.06E-08	8.55E-09	7.61E-24
1.24E-09	600	1.22E+19	0.00E+00	5.59E-08	5.05E+05	0.00E+00	1.63E-21	3.21E+05	4.42E-07	1.34E+05	2.31E-07	4.01E+04	3.88E-08	6.47E-11	1.06E-08	1.26E-07	1.16E-08	2.04E-08	6.57E-09	0.00E+00	2.60E-10	8.12E-13	7.98E-26	1.00E-24	3.51E-38	1.63E-26	7.70E-42	1.86E-34	7.00E-34	1.74E-42	3.79E-30	8.75E-08	8.14E-42	1.59E-17	6.67E-16	9.46E-25	8.20E-38	4.37E-53	1.65E-46	3.84E-40	0.00E+00	2.40E-23	1.42E-09	3.14E-08	0.00E+00	0.00E+00	1.10E-08	8.87E-09	8.22E-24
1.25E-09	600	1.22E+19	0.00E+00	5.81E-08	5.05E+05	0.00E+00	1.71E-21	3.21E+05	4.59E-07	1.34E+05	2.40E-07	4.01E+04	4.03E-08	6.73E-11	1.10E-08	1.31E-07	1.21E-08	2.12E-08	6.83E-09	0.00E+00	2.71E-10	8.45E-13	8.63E-26	1.05E-24	3.82E-38	1.77E-26	8.68E-42	1.94E-34	7.58E-34	1.89E-42	3.97E-30	9.09E-08	9.17E-42	1.65E-17	6.94E-16	9.86E-25	8.59E-38	4.55E-53	1.79E-46	4.18E-40	0.00E+00	2.59E-23	1.47E-09	3.26E-08	0.00E+00	0.00E+00	1.14E-08	9.21E-09	8.87E-24
1.26E-09	600	1.22E+19	0.00E+00	6.03E-08	5.05E+05	0.00E+00	1.79E-21	3.21E+05	4.77E-07	1.34E+05	2.49E-07	4.01E+04	4.20E-08	7.00E-11	1.15E-08	1.36E-07	1.26E-08	2.20E-08	7.10E-09	0.00E+00	2.81E-10	8.79E-13	9.34E-26	1.09E-24	4.15E-38	1.92E-26	9.78E-42	2.02E-34	8.20E-34	2.06E-42	4.16E-30	9.44E-08	1.03E-41	1.72E-17	7.21E-16	1.03E-24	8.99E-38	4.73E-53	1.95E-46	4.54E-40	0.00E+00	2.79E-23	1.53E-09	3.39E-08	0.00E+00	0.00E+00	1.18E-08	9.57E-09	9.58E-24
1.27E-09	600	1.22E+19	0.00E+00	6.26E-08	5.05E+05	0.00E+00	1.87E-21	3.21E+05	4.96E-07	1.34E+05	2.59E-07	4.01E+04	4.36E-08	7.28E-11	1.19E-08	1.41E-07	1.31E-08	2.28E-08	7.37E-09	0.00E+00	2.93E-10	9.15E-13	1.01E-25	1.14E-24	4.50E-38	2.08E-26	1.10E-41	2.11E-34	8.86E-34	2.24E-42	4.36E-30	9.80E-08	1.16E-41	1.79E-17	7.50E-16	1.07E-24	9.41E-38	4.81E-53	2.12E-46	4.93E-40	0.00E+00	3.01E-23	1.59E-09	3.52E-08	0.00E+00	0.00E+00	1.23E-08	9.94E-09	1.03E-23
1.28E-09	600	1.22E+19	0.00E+00	6.50E-08	5.05E+05	0.00E+00	1.96E-21	3.21E+05	5.15E-07	1.34E+05	2.69E-07	4.01E+04	4.53E-08	7.57E-11	1.24E-08	1.47E-07	1.36E-08	2.37E-08	7.66E-09	0.00E+00	3.04E-10	9.52E-13	1.09E-25	1.19E-24	4.89E-38	2.25E-26	1.24E-41	2.20E-34	9.59E-34	2.43E-42	4.56E-30	1.02E-07	1.31E-41	1.86E-17	7.80E-16	1.12E-24	9.85E-38	4.96E-53	2.30E-46	5.36E-40	0.00E+00	3.25E-23	1.65E-09	3.66E-08	0.00E+00	0.00E+00	1.28E-08	1.03E-08	1.12E-23
1.29E-09	600	1.22E+19	0.00E+00	6.75E-08	5.05E+05	0.00E+00	2.06E-21	3.21E+05	5.35E-07	1.34E+05	2.80E-07	4.01E+04	4.71E-08	7.88E-11	1.29E-08	1.52E-07	1.41E-08	2.46E-08	7.96E-09	0.00E+00	3.17E-10	9.90E-13	1.18E-25	1.25E-24	5.30E-38	2.44E-26	1.40E-41	2.29E-34	1.04E-33	2.64E-42	4.77E-30	1.06E-07	1.47E-41	1.93E-17	8.11E-16	1.17E-24	1.03E-37	5.30E-53	2.50E-46	5.82E-40	0.00E+00	3.51E-23	1.71E-09	3.80E-08	0.00E+00	0.00E+00	1.33E-08	1.07E-08	1.20E-23
1.30E-09	600	1.22E+19	0.00E+00	7.01E-08	5.05E+05	0.00E+00	2.16E-21	3.21E+05	5.56E-07	1.34E+05	2.91E-07	4.01E+04	4.90E-08	8.19E-11	1.34E-08	1.58E-07	1.47E-08	2.56E-08	8.27E-09	0.00E+00	3.29E-10	1.03E-12	1.28E-25	1.30E-24	5.75E-38	2.64E-26	1.57E-41	2.39E-34	1.12E-33	2.87E-42	4.99E-30	1.10E-07	1.65E-41	2.01E-17	8.43E-16	1.22E-24	1.08E-37	5.74E-53	2.72E-46	6.33E-40	0.00E+00	3.78E-23	1.78E-09	3.95E-08	0.00E+00	0.00E+00	1.38E-08	1.11E-08	1.30E-23
1.31E-09	600	1.22E+19	0.00E+00	7.28E-08	5.05E+05	0.00E+00	2.26E-21	3.21E+05	5.77E-07	1.34E+05	3.02E-07	4.01E+04	5.09E-08	8.52E-11	1.40E-08	1.64E-07	1.53E-08	2.66E-08	8.59E-09	0.00E+00	3.42E-10	1.07E-12	1.38E-25	1.36E-24	6.24E-38	2.85E-26	1.77E-41	2.49E-34	1.21E-33	3.12E-42	5.22E-30	1.14E-07	1.86E-41	2.09E-17	8.76E-16	1.27E-24	1.13E-37	6.23E-53	2.96E-46	6.87E-40	0.00E+00	4.08E-23	1.84E-09	4.10E-08	0.00E+00	0.00E+00	1.43E-08	1.16E-08	1.40E-23
1.32E-09	600	1.22E+19	0.00E+00	7.56E-08	5.05E+05	0.00E+00	2.37E-21	3.21E+05	6.00E-07	1.34E+05	3.13E-07	4.01E+04	5.29E-08	8.86E-11	1.45E-08	1.71E-07	1.59E-08	2.76E-08	8.92E-09	0.00E+00	3.56E-10	1.11E-12	1.50E-25	1.42E-24	6.77E-38	3.09E-26	1.99E-41	2.60E-34	1.31E-33	3.39E-42	5.47E-30	1.19E-07	2.09E-41	2.17E-17	9.11E-16	1.32E-24	1.18E-37	6.73E-53	3.21E-46	7.46E-40	0.00E+00	4.40E-23	1.92E-09	4.26E-08	0.00E+00	0.00E+00	1.49E-08	1.20E-08	1.52E-23
1.33E-09	600	1.22E+19	0.00E+00	7.85E-08	5.05E+05	0.00E+00	2.48E-21	3.21E+05	6.23E-07	1.34E+05	3.26E-07	4.01E+04	5.50E-08	9.22E-11	1.51E-08	1.77E-07	1.65E-08	2.87E-08	9.27E-09	0.00E+00	3.70E-10	1.16E-12	1.62E-25	1.48E-24	7.34E-38	3.34E-26	2.24E-41	2.71E-34	1.42E-33	3.68E-42	5.72E-30	1.23E-07	2.35E-41	2.26E-17	9.47E-16	1.38E-24	1.24E-37	7.21E-53	3.49E-46	8.10E-40	0.00E+00	4.75E-23	1.99E-09	4.43E-08	0.00E+00	0.00E+00	1.54E-08	1.25E-08	1.64E-23
1.34E-09	600	1.22E+19	0.00E+00	8.15E-08	5.05E+05	0.00E+00	2.60E-21	3.21E+05	6.47E-07	1.34E+05	3.38E-07	4.01E+04	5.72E-08	9.58E-11	1.57E-08	1.84E-07	1.71E-08	2.98E-08	9.63E-09	0.00E+00	3.85E-10	1.21E-12	1.75E-25	1.55E-24	7.96E-38	3.62E-26	2.52E-41	2.82E-34	1.53E-33	4.00E-42	5.98E-30	1.28E-07	2.65E-41	2.35E-17	9.85E-16	1.43E-24	1.29E-37	7.69E-53	3.79E-46	8.79E-40	0.00E+00	5.12E-23	2.07E-09	4.60E-08	0.00E+00	0.00E+00	1.60E-08	1.29E-08	1.77E-23
1.35E-09	600	1.22E+19	0.00E+00	8.47E-08	5.05E+05	0.00E+00	2.73E-21	3.21E+05	6.72E-07	1.34E+05	3.51E-07	4.01E+04	5.94E-08	9.97E-11	1.64E-08	1.91E-07	1.78E-08	3.09E-08	1.00E-08	0.00E+00	4.00E-10	1.25E-12	1.89E-25	1.62E-24	8.64E-38	3.92E-26	2.84E-41	2.94E-34	1.65E-33	4.34E-42	6.25E-30	1.33E-07	2.98E-41	2.44E-17	1.02E-15	1.49E-24	1.35E-37	8.19E-53	4.11E-46	9.54E-40	0.00E+00	5.52E-23	2.14E-09	4.78E-08	0.00E+00	0.00E+00	1.66E-08	1.34E-08	1.91E-23
1.36E-09	600	1.22E+19	0.00E+00	8.79E-08	5.05E+05	0.00E+00	2.86E-21	3.21E+05	6.98E-07	1.34E+05	3.65E-07	4.01E+04	6.18E-08	1.04E-10	1.70E-08	1.99E-07	1.85E-08	3.21E-08	1.04E-08	0.00E+00	4.16E-10	1.30E-12	2.04E-25	1.69E-24	9.36E-38	4.24E-26	3.20E-41	3.07E-34	1.79E-33	4.71E-42	6.53E-30	1.38E-07	3.34E-41	2.54E-17	1.06E-15	1.56E-24	1.41E-37	8.72E-53	4.46E-46	1.04E-39	0.00E+00	5.96E-23	2.23E-09	4.96E-08	0.00E+00	0.00E+00	1.73E-08	1.39E-08	2.06E-23
1.37E-09	600	1.22E+19	0.00E+00	9.13E-08	5.05E+05	0.00E+00	3.00E-21	3.21E+05	7.25E-07	1.34E+05	3.79E-07	4.01E+04	6.42E-08	1.08E-10	1.77E-08	2.06E-07	1.92E-08	3.34E-08	1.08E-08	0.00E+00	4.32E-10	1.36E-12	2.21E-25	1.76E-24	1.01E-37	4.58E-26	3.59E-41	3.20E-34	1.93E-33	5.12E-42	6.83E-30	1.43E-07	3.76E-41	2.64E-17	1.11E-15	1.62E-24	1.48E-37	9.29E-53	4.85E-46	1.12E-39	0.00E+00	6.42E-23	2.31E-09	5.15E-08	0.00E+00	0.00E+00	1.80E-08	1.45E-08	2.22E-23
1.38E-09	600	1.22E+19	0.00E+00	9.48E-08	5.05E+05	0.00E+00	3.15E-21	3.21E+05	7.53E-07	1.34E+05	3.94E-07	4.01E+04	6.67E-08	1.12E-10	1.84E-08	2.14E-07	2.00E-08	3.46E-08	1.12E-08	0.00E+00	4.50E-10	1.41E-12	2.39E-25	1.84E-24	1.10E-37	4.96E-26	4.04E-41	3.33E-34	2.09E-33	5.55E-42	7.14E-30	1.49E-07	4.22E-41	2.74E-17	1.15E-15	1.69E-24	1.54E-37	9.88E-53	5.26E-46	1.22E-39	0.00E+00	6.93E-23	2.40E-09	5.35E-08	0.00E+00	0.00E+00	1.87E-08	1.50E-08	2.40E-23
1.39E-09	600	1.22E+19	0.00E+00	9.84E-08	5.05E+05	0.00E+00	3.31E-21	3.21E+05	7.82E-07	1.34E+05	4.09E-07	4.01E+04	6.94E-08	1.16E-10	1.91E-08	2.23E-07	2.08E-08	3.60E-08	1.17E-08	0.00E+00	4.67E-10	1.47E-12	2.58E-25	1.92E-24	1.19E-37	5.36E-26	4.55E-41	3.47E-34	2.26E-33	6.03E-42	7.46E-30	1.55E-07	4.75E-41	2.85E-17	1.19E-15	1.76E-24	1.61E-37	1.05E-52	5.71E-46	1.32E-39	0.00E+00	7.47E-23	2.49E-09	5.56E-08	0.00E+00	0.00E+00	1.94E-08	1.56E-08	2.58E-23
1.40E-09	600	1.22E+19	0.00E+00	1.02E-07	5.05E+05	0.00E+00	3.47E-21	3.21E+05	8.12E-07	1.34E+05	4.25E-07	4.01E+04	7.21E-08	1.21E-10	1.99E-08	2.31E-07	2.16E-08	3.74E-08	1.21E-08	0.00E+00	4.86E-10	1.52E-12	2.79E-25	2.01E-24	1.29E-37	5.80E-26	5.11E-41	3.62E-34	2.44E-33	6.54E-42	7.79E-30	1.61E-07	5.33E-41	2.96E-17	1.24E-15	1.83E-24	1.69E-37	1.11E-52	6.19E-46	1.43E-39	0.00E+00	8.06E-23	2.59E-09	5.77E-08	0.00E+00	0.00E+00	2.01E-08	1.62E-08	2.79E-23
1.41E-09	600	1.22E+19	0.00E+00	1.06E-07	5.05E+05	0.00E+00	3.64E-21	3.21E+05	8.44E-07	1.34E+05	4.41E-07	4.01E+04	7.49E-08	1.26E-10	2.07E-08	2.40E-07	2.24E-08	3.88E-08	1.26E-08	0.00E+00	5.05E-10	1.58E-12	3.01E-25	2.10E-24	1.40E-37	6.27E-26	5.74E-41	3.77E-34	2.63E-33	7.10E-42	8.14E-30	1.67E-07	5.99E-41	3.08E-17	1.29E-15	1.91E-24	1.76E-37	1.18E-52	6.71E-46	1.55E-39	0.00E+00	8.69E-23	2.69E-09	6.00E-08	0.00E+00	0.00E+00	2.09E-08	1.68E-08	3.01E-23
1.42E-09	600	1.22E+19	0.00E+00	1.10E-07	5.05E+05	0.00E+00	3.82E-21	3.21E+05	8.76E-07	1.34E+05	4.58E-07	4.01E+04	7.78E-08	1.31E-10	2.15E-08	2.49E-07	2.33E-08	4.03E-08	1.31E-08	0.00E+00	5.25E-10	1.65E-12	3.26E-25	2.19E-24	1.51E-37	6.78E-26	6.46E-41	3.93E-34	2.84E-33	7.71E-42	8.51E-30	1.73E-07	6.73E-41	3.20E-17	1.34E-15	1.99E-24	1.84E-37	1.24E-52	7.28E-46	1.68E-39	0.00E+00	9.38E-23	2.79E-09	6.23E-08	0.00E+00	0.00E+00	2.17E-08	1.75E-08	3.25E-23
1.43E-09	600	1.22E+19	0.00E+00	1.14E-07	5.05E+05	0.00E+00	4.01E-21	3.21E+05	9.10E-07	1.34E+05	4.76E-07	4.01E+04	8.09E-08	1.36E-10	2.23E-08	2.59E-07	2.42E-08	4.19E-08	1.36E-08	0.00E+00	5.46E-10	1.71E-12	3.52E-25	2.29E-24	1.64E-37	7.34E-26	7.26E-41	4.09E-34	3.07E-33	8.37E-42	8.88E-30	1.80E-07	7.56E-41	3.33E-17	1.39E-15	2.07E-24	1.92E-37	1.31E-52	7.90E-46	1.83E-39	0.00E+00	1.01E-22	2.90E-09	6.47E-08	0.00E+00	0.00E+00	2.25E-08	1.82E-08	3.50E-23
1.44E-09	600	1.22E+19	0.00E+00	1.19E-07	5.05E+05	0.00E+00	4.21E-21	3.21E+05	9.45E-07	1.34E+05	4.94E-07	4.01E+04	8.40E-08	1.41E-10	2.32E-08	2.69E-07	2.52E-08	4.35E-08	1.41E-08	0.00E+00	5.67E-10	1.78E-12	3.80E-25	2.39E-24	1.78E-37	7.93E-26	8.16E-41	4.26E-34	3.32E-33	9.08E-42	9.28E-30	1.87E-07	8.49E-41	3.46E-17	1.45E-15	2.16E-24	2.01E-37	1.39E-52	8.56E-46	1.98E-39	0.00E+00	1.09E-22	3.01E-09	6.72E-08	0.00E+00	0.00E+00	2.34E-08	1.89E-08	3.78E-23
1.45E-09	600	1.22E+19	0.00E+00	1.23E-07	5.05E+05	0.00E+00	4.42E-21	3.21E+05	9.82E-07	1.34E+05	5.13E-07	4.01E+04	8.73E-08	1.47E-10	2.41E-08	2.79E-07	2.61E-08	4.52E-08	1.46E-08	0.00E+00	5.89E-10	1.85E-12	4.11E-25	2.50E-24	1.92E-37	8.57E-26	9.16E-41	4.44E-34	3.58E-33	9.86E-42	9.69E-30	1.94E-07	9.54E-41	3.60E-17	1.51E-15	2.25E-24	2.09E-37	1.46E-52	9.28E-46	2.14E-39	0.00E+00	1.18E-22	3.13E-09	6.98E-08	0.00E+00	0.00E+00	2.43E-08	1.96E-08	4.08E-23
1.46E-09	600	1.22E+19	0.00E+00	1.28E-07	5.05E+05	0.00E+00	4.64E-21	3.21E+05	1.02E-06	1.34E+05	5.33E-07	4.01E+04	9.07E-08	1.53E-10	2.51E-08	2.90E-07	2.72E-08	4.69E-08	1.52E-08	0.00E+00	6.13E-10	1.92E-12	4.44E-25	2.61E-24	2.08E-37	9.27E-26	1.03E-40	4.63E-34	3.87E-33	1.07E-41	1.01E-29	2.02E-07	1.07E-40	3.74E-17	1.56E-15	2.34E-24	2.19E-37	1.54E-52	1.01E-45	2.32E-39	0.00E+00	1.27E-22	3.25E-09	7.25E-08	0.00E+00	0.00E+00	2.53E-08	2.03E-08	4.40E-23
1.47E-09	600	1.22E+19	0.00E+00	1.33E-07	5.05E+05	0.00E+00	4.87E-21	3.21E+05	1.06E-06	1.34E+05	5.54E-07	4.01E+04	9.43E-08	1.59E-10	2.61E-08	3.01E-07	2.82E-08	4.87E-08	1.58E-08	0.00E+00	6.37E-10	2.00E-12	4.79E-25	2.72E-24	2.25E-37	1.00E-25	1.16E-40	4.82E-34	4.18E-33	1.16E-41	1.06E-29	2.09E-07	1.20E-40	3.88E-17	1.63E-15	2.43E-24	2.28E-37	1.62E-52	1.09E-45	2.52E-39	0.00E+00	1.37E-22	3.37E-09	7.53E-08	0.00E+00	0.00E+00	2.62E-08	2.11E-08	4.75E-23
1.48E-09	600	1.22E+19	0.00E+00	1.38E-07	5.05E+05	0.00E+00	5.12E-21	3.21E+05	1.10E-06	1.34E+05	5.75E-07	4.01E+04	9.80E-08	1.65E-10	2.71E-08	3.13E-07	2.93E-08	5.06E-08	1.64E-08	0.00E+00	6.62E-10	2.08E-12	5.18E-25	2.84E-24	2.44E-37	1.08E-25	1.30E-40	5.02E-34	4.51E-33	1.26E-41	1.10E-29	2.17E-07	1.35E-40	4.04E-17	1.69E-15	2.53E-24	2.38E-37	1.71E-52	1.18E-45	2.73E-39	0.00E+00	1.48E-22	3.50E-09	7.82E-08	0.00E+00	0.00E+00	2.72E-08	2.19E-08	5.12E-23
1.49E-09	600	1.22E+19	0.00E+00	1.44E-07	5.05E+05	0.00E+00	5.38E-21	3.21E+05	1.14E-06	1.34E+05	5.97E-07	4.01E+04	1.02E-07	1.72E-10	2.82E-08	3.25E-07	3.05E-08	5.25E-08	1.70E-08	0.00E+00	6.88E-10	2.16E-12	5.59E-25	2.97E-24	2.64E-37	1.17E-25	1.46E-40	5.23E-34	4.87E-33	1.37E-41	1.15E-29	2.26E-07	1.52E-40	4.20E-17	1.75E-15	2.64E-24	2.49E-37	1.80E-52	1.28E-45	2.95E-39	0.00E+00	1.59E-22	3.64E-09	8.12E-08	0.00E+00	0.00E+00	2.83E-08	2.28E-08	5.53E-23
1.50E-09	600	1.22E+19	0.00E+00	1.49E-07	5.05E+05	0.00E+00	5.65E-21	3.21E+05	1.19E-06	1.34E+05	6.21E-07	4.01E+04	1.06E-07	1.78E-10	2.93E-08	3.37E-07	3.16E-08	5.46E-08	1.77E-08	0.00E+00	7.14E-10	2.25E-12	6.04E-25	3.10E-24	2.86E-37	1.26E-25	1.64E-40	5.45E-34	5.26E-33	1.48E-41	1.20E-29	2.34E-07	1.70E-40	4.36E-17	1.82E-15	2.74E-24	2.59E-37	1.89E-52	1.39E-45	3.20E-39	0.00E+00	1.72E-22	3.77E-09	8.44E-08	0.00E+00	0.00E+00	2.94E-08	2.36E-08	5.96E-23
1.51E-09	600	1.22E+19	0.00E+00	1.55E-07	5.05E+05	0.00E+00	5.94E-21	3.21E+05	1.23E-06	1.34E+05	6.44E-07	4.01E+04	1.10E-07	1.85E-10	3.04E-08	3.50E-07	3.29E-08	5.67E-08	1.84E-08	0.00E+00	7.42E-10	2.33E-12	6.52E-25	3.24E-24	3.09E-37	1.37E-25	1.84E-40	5.67E-34	5.68E-33	1.61E-41	1.25E-29	2.43E-07	1.91E-40	4.53E-17	1.89E-15	2.86E-24	2.71E-37	1.98E-52	1.50E-45	3.46E-39	0.00E+00	1.85E-22	3.92E-09	8.76E-08	0.00E+00	0.00E+00	3.05E-08	2.45E-08	6.43E-23
1.52E-09	600	1.22E+19	0.00E+00	1.61E-07	5.05E+05	0.00E+00	6.25E-21	3.21E+05	1.28E-06	1.34E+05	6.69E-07	4.01E+04	1.14E-07	1.93E-10	3.16E-08	3.64E-07	3.41E-08	5.88E-08	1.91E-08	0.00E+00	7.72E-10	2.43E-12	7.05E-25	3.39E-24	3.34E-37	1.48E-25	2.07E-40	5.91E-34	6.14E-33	1.75E-41	1.31E-29	2.53E-07	2.14E-40	4.71E-17	1.97E-15	2.97E-24	2.83E-37	2.08E-52	1.63E-45	3.75E-39	0.00E+00	2.00E-22	4.07E-09	9.10E-08	0.00E+00	0.00E+00	3.17E-08	2.55E-08	6.94E-23
1.53E-09	600	1.22E+19	0.00E+00	1.67E-07	5.05E+05	0.00E+00	6.57E-21	3.21E+05	1.33E-06	1.34E+05	6.95E-07	4.01E+04	1.19E-07	2.00E-10	3.29E-08	3.78E-07	3.55E-08	6.11E-08	1.98E-08	0.00E+00	8.02E-10	2.52E-12	7.61E-25	3.54E-24	3.62E-37	1.60E-25	2.32E-40	6.15E-34	6.62E-33	1.90E-41	1.36E-29	2.63E-07	2.40E-40	4.89E-17	2.05E-15	3.09E-24	2.95E-37	2.18E-52	1.76E-45	4.06E-39	0.00E+00	2.15E-22	4.23E-09	9.45E-08	0.00E+00	0.00E+00	3.29E-08	2.65E-08	7.49E-23
1.54E-09	600	1.22E+19	0.00E+00	1.73E-07	5.05E+05	0.00E+00	6.91E-21	3.21E+05	1.38E-06	1.34E+05	7.22E-07	4.01E+04	1.23E-07	2.08E-10	3.42E-08	3.92E-07	3.69E-08	6.35E-08	2.06E-08	0.00E+00	8.33E-10	2.62E-12	8.22E-25	3.70E-24	3.91E-37	1.72E-25	2.61E-40	6.41E-34	7.15E-33	2.06E-41	1.42E-29	2.73E-07	2.70E-40	5.08E-17	2.12E-15	3.22E-24	3.07E-37	2.26E-52	1.91E-45	4.39E-39	0.00E+00	2.32E-22	4.39E-09	9.82E-08	0.00E+00	0.00E+00	3.42E-08	2.75E-08	8.08E-23
1.55E-09	600	1.22E+19	0.00E+00	1.80E-07	5.05E+05	0.00E+00	7.27E-21	3.21E+05	1.43E-06	1.34E+05	7.50E-07	4.01E+04	1.28E-07	2.16E-10	3.55E-08	4.07E-07	3.83E-08	6.59E-08	2.14E-08	0.00E+00	8.66E-10	2.72E-12	8.87E-25	3.87E-24	4.23E-37	1.86E-25	2.92E-40	6.68E-34	7.72E-33	2.23E-41	1.48E-29	2.83E-07	3.03E-40	5.28E-17	2.21E-15	3.35E-24	3.21E-37	2.29E-52	2.06E-45	4.76E-39	0.00E+00	2.50E-22	4.56E-09	1.02E-07	0.00E+00	0.00E+00	3.55E-08	2.85E-08	8.71E-23
1.56E-09	600	1.22E+19	0.00E+00	1.87E-07	5.05E+05	0.00E+00	7.65E-21	3.21E+05	1.49E-06	1.34E+05	7.79E-07	4.01E+04	1.33E-07	2.25E-10	3.69E-08	4.23E-07	3.98E-08	6.84E-08	2.22E-08	0.00E+00	9.00E-10	2.83E-12	9.58E-25	4.04E-24	4.58E-37	2.01E-25	3.28E-40	6.95E-34	8.34E-33	2.42E-41	1.55E-29	2.94E-07	3.40E-40	5.49E-17	2.29E-15	3.48E-24	3.34E-37	2.36E-52	2.23E-45	5.15E-39	0.00E+00	2.70E-22	4.73E-09	1.06E-07	0.00E+00	0.00E+00	3.69E-08	2.96E-08	9.40E-23
1.57E-09	600	1.22E+19	0.00E+00	1.94E-07	5.05E+05	0.00E+00	8.05E-21	3.21E+05	1.55E-06	1.34E+05	8.09E-07	4.01E+04	1.38E-07	2.33E-10	3.84E-08	4.39E-07	4.13E-08	7.11E-08	2.31E-08	0.00E+00	9.35E-10	2.94E-12	1.03E-24	4.23E-24	4.95E-37	2.17E-25	3.68E-40	7.24E-34	9.00E-33	2.63E-41	1.61E-29	3.05E-07	3.81E-40	5.70E-17	2.38E-15	3.63E-24	3.49E-37	2.46E-52	2.42E-45	5.57E-39	0.00E+00	2.91E-22	4.91E-09	1.10E-07	0.00E+00	0.00E+00	3.83E-08	3.08E-08	1.01E-22
1.58E-09	600	1.22E+19	0.00E+00	2.01E-07	5.05E+05	0.00E+00	8.48E-21	3.21E+05	1.61E-06	1.34E+05	8.40E-07	4.01E+04	1.44E-07	2.42E-10	3.99E-08	4.56E-07	4.29E-08	7.38E-08	2.40E-08	0.00E+00	9.71E-10	3.06E-12	1.12E-24	4.42E-24	5.35E-37	2.35E-25	4.14E-40	7.54E-34	9.71E-33	2.85E-41	1.68E-29	3.17E-07	4.28E-40	5.93E-17	2.48E-15	3.77E-24	3.64E-37	2.59E-52	2.62E-45	6.03E-39	0.00E+00	3.14E-22	5.10E-09	1.14E-07	0.00E+00	0.00E+00	3.98E-08	3.20E-08	1.09E-22
1.59E-09	600	1.22E+19	0.00E+00	2.09E-07	5.05E+05	0.00E+00	8.93E-21	3.21E+05	1.67E-06	1.34E+05	8.72E-07	4.01E+04	1.49E-07	2.52E-10	4.14E-08	4.74E-07	4.46E-08	7.67E-08	2.49E-08	0.00E+00	1.01E-09	3.18E-12	1.21E-24	4.62E-24	5.79E-37	2.54E-25	4.64E-40	7.86E-34	1.05E-32	3.10E-41	1.75E-29	3.29E-07	4.80E-40	6.16E-17	2.57E-15	3.92E-24	3.79E-37	2.74E-52	2.83E-45	6.52E-39	0.00E+00	3.39E-22	5.30E-09	1.19E-07	0.00E+00	0.00E+00	4.13E-08	3.32E-08	1.18E-22
1.60E-09	600	1.22E+19	0.00E+00	2.17E-07	5.05E+05	0.00E+00	9.41E-21	3.21E+05	1.73E-06	1.34E+05	9.06E-07	4.01E+04	1.55E-07	2.62E-10	4.30E-08	4.92E-07	4.63E-08	7.96E-08	2.59E-08	0.00E+00	1.05E-09	3.30E-12	1.30E-24	4.83E-24	6.26E-37	2.74E-25	5.21E-40	8.18E-34	1.13E-32	3.36E-41	1.83E-29	3.42E-07	5.38E-40	6.40E-17	2.67E-15	4.08E-24	3.95E-37	2.88E-52	3.07E-45	7.05E-39	0.00E+00	3.65E-22	5.50E-09	1.23E-07	0.00E+00	0.00E+00	4.29E-08	3.45E-08	1.27E-22
1.61E-09	600	1.22E+19	0.00E+00	2.26E-07	5.05E+05	0.00E+00	9.91E-21	3.21E+05	1.80E-06	1.34E+05	9.41E-07	4.01E+04	1.61E-07	2.72E-10	4.47E-08	5.11E-07	4.81E-08	8.27E-08	2.69E-08	0.00E+00	1.09E-09	3.43E-12	1.40E-24	5.05E-24	6.76E-37	2.96E-25	5.84E-40	8.52E-34	1.22E-32	3.65E-41	1.91E-29	3.55E-07	6.04E-40	6.65E-17	2.78E-15	4.25E-24	4.12E-37	3.01E-52	3.32E-45	7.63E-39	0.00E+00	3.94E-22	5.71E-09	1.28E-07	0.00E+00	0.00E+00	4.45E-08	3.58E-08	1.37E-22
1.62E-09	600	1.22E+19	0.00E+00	2.34E-07	5.05E+05	0.00E+00	1.04E-20	3.21E+05	1.87E-06	1.34E+05	9.77E-07	4.01E+04	1.67E-07	2.83E-10	4.65E-08	5.31E-07	5.00E-08	8.59E-08	2.79E-08	0.00E+00	1.13E-09	3.56E-12	1.52E-24	5.29E-24	7.31E-37	3.19E-25	6.56E-40	8.87E-34	1.32E-32	3.96E-41	1.99E-29	3.69E-07	6.77E-40	6.91E-17	2.88E-15	4.42E-24	4.29E-37	3.15E-52	3.59E-45	8.26E-39	0.00E+00	4.25E-22	5.93E-09	1.33E-07	0.00E+00	0.00E+00	4.62E-08	3.72E-08	1.48E-22
1.63E-09	600	1.22E+19	0.00E+00	2.43E-07	5.05E+05	0.00E+00	1.10E-20	3.21E+05	1.94E-06	1.34E+05	1.01E-06	4.01E+04	1.74E-07	2.94E-10	4.83E-08	5.51E-07	5.19E-08	8.92E-08	2.90E-08	0.00E+00	1.18E-09	3.70E-12	1.64E-24	5.53E-24	7.90E-37	3.45E-25	7.36E-40	9.24E-34	1.42E-32	4.30E-41	2.07E-29	3.83E-07	7.59E-40	7.18E-17	3.00E-15	4.59E-24	4.48E-37	3.30E-52	3.88E-45	8.93E-39	0.00E+00	4.58E-22	6.16E-09	1.38E-07	0.00E+00	0.00E+00	4.80E-08	3.86E-08	1.60E-22
1.64E-09	600	1.22E+19	0.00E+00	2.53E-07	5.05E+05	0.00E+00	1.16E-20	3.21E+05	2.01E-06	1.34E+05	1.05E-06	4.01E+04	1.80E-07	3.05E-10	5.02E-08	5.72E-07	5.39E-08	9.26E-08	3.01E-08	0.00E+00	1.22E-09	3.85E-12	1.77E-24	5.79E-24	8.54E-37	3.72E-25	8.25E-40	9.63E-34	1.54E-32	4.67E-41	2.16E-29	3.98E-07	8.51E-40	7.45E-17	3.11E-15	4.78E-24	4.67E-37	3.45E-52	4.20E-45	9.66E-39	0.00E+00	4.94E-22	6.40E-09	1.43E-07	0.00E+00	0.00E+00	4.99E-08	4.01E-08	1.72E-22
1.65E-09	600	1.22E+19	0.00E+00	2.62E-07	5.05E+05	0.00E+00	1.23E-20	3.21E+05	2.09E-06	1.34E+05	1.09E-06	4.01E+04	1.87E-07	3.17E-10	5.21E-08	5.94E-07	5.60E-08	9.62E-08	3.12E-08	0.00E+00	1.27E-09	4.00E-12	1.91E-24	6.06E-24	9.23E-37	4.02E-25	9.26E-40	1.00E-33	1.66E-32	5.07E-41	2.25E-29	4.13E-07	9.55E-40	7.74E-17	3.23E-15	4.97E-24	4.86E-37	3.61E-52	4.54E-45	1.04E-38	0.00E+00	5.33E-22	6.64E-09	1.49E-07	0.00E+00	0.00E+00	5.18E-08	4.16E-08	1.86E-22
1.66E-09	600	1.22E+19	0.00E+00	2.72E-07	5.05E+05	0.00E+00	1.29E-20	3.21E+05	2.17E-06	1.34E+05	1.14E-06	4.01E+04	1.95E-07	3.29E-10	5.41E-08	6.17E-07	5.82E-08	9.99E-08	3.25E-08	0.00E+00	1.32E-09	4.16E-12	2.06E-24	6.34E-24	9.97E-37	4.34E-25	1.04E-39	1.04E-33	1.79E-32	5.50E-41	2.34E-29	4.29E-07	1.07E-39	8.05E-17	3.36E-15	5.17E-24	5.07E-37	3.78E-52	4.91E-45	1.13E-38	0.00E+00	5.74E-22	6.90E-09	1.55E-07	0.00E+00	0.00E+00	5.38E-08	4.32E-08	2.00E-22
1.67E-09	600	1.22E+19	0.00E+00	2.83E-07	5.05E+05	0.00E+00	1.36E-20	3.21E+05	2.26E-06	1.34E+05	1.18E-06	4.01E+04	2.02E-07	3.42E-10	5.63E-08	6.41E-07	6.04E-08	1.04E-07	3.37E-08	0.00E+00	1.37E-09	4.32E-12	2.22E-24	6.64E-24	1.08E-36	4.69E-25	1.16E-39	1.09E-33	1.93E-32	5.98E-41	2.44E-29	4.46E-07	1.20E-39	8.36E-17	3.49E-15	5.37E-24	5.28E-37	3.96E-52	5.31E-45	1.22E-38	0.00E+00	6.20E-22	7.16E-09	1.60E-07	0.00E+00	0.00E+00	5.58E-08	4.49E-08	2.16E-22
1.68E-09	600	1.22E+19	0.00E+00	2.94E-07	5.05E+05	0.00E+00	1.44E-20	3.21E+05	2.34E-06	1.34E+05	1.23E-06	4.01E+04	2.10E-07	3.55E-10	5.84E-08	6.65E-07	6.28E-08	1.08E-07	3.50E-08	0.00E+00	1.42E-09	4.49E-12	2.40E-24	6.95E-24	1.16E-36	5.06E-25	1.31E-39	1.13E-33	2.08E-32	6.49E-41	2.54E-29	4.63E-07	1.35E-39	8.68E-17	3.62E-15	5.59E-24	5.50E-37	4.14E-52	5.75E-45	1.32E-38	0.00E+00	6.68E-22	7.44E-09	1.67E-07	0.00E+00	0.00E+00	5.80E-08	4.66E-08	2.33E-22
1.69E-09	600	1.22E+19	0.00E+00	3.05E-07	5.05E+05	0.00E+00	1.52E-20	3.21E+05	2.43E-06	1.34E+05	1.27E-06	4.01E+04	2.18E-07	3.69E-10	6.07E-08	6.91E-07	6.52E-08	1.12E-07	3.64E-08	0.00E+00	1.48E-09	4.66E-12	2.59E-24	7.27E-24	1.26E-36	5.46E-25	1.47E-39	1.18E-33	2.25E-32	7.05E-41	2.65E-29	4.81E-07	1.51E-39	9.02E-17	3.76E-15	5.81E-24	5.73E-37	4.33E-52	6.21E-45	1.43E-38	0.00E+00	7.20E-22	7.72E-09	1.73E-07	0.00E+00	0.00E+00	6.02E-08	4.84E-08	2.51E-22
1.70E-09	600	1.22E+19	0.00E+00	3.17E-07	5.05E+05	0.00E+00	1.61E-20	3.21E+05	2.53E-06	1.34E+05	1.32E-06	4.01E+04	2.27E-07	3.84E-10	6.31E-08	7.18E-07	6.77E-08	1.16E-07	3.78E-08	0.00E+00	1.54E-09	4.84E-12	2.79E-24	7.62E-24	1.36E-36	5.90E-25	1.64E-39	1.23E-33	2.43E-32	7.66E-41	2.76E-29	4.99E-07	1.69E-39	9.37E-17	3.91E-15	6.04E-24	5.97E-37	4.52E-52	6.72E-45	1.54E-38	0.00E+00	7.77E-22	8.02E-09	1.80E-07	0.00E+00	0.00E+00	6.25E-08	5.02E-08	2.71E-22
1.71E-09	600	1.22E+19	0.00E+00	3.29E-07	5.05E+05	0.00E+00	1.70E-20	3.21E+05	2.62E-06	1.34E+05	1.37E-06	4.01E+04	2.35E-07	3.99E-10	6.55E-08	7.45E-07	7.03E-08	1.21E-07	3.92E-08	0.00E+00	1.60E-09	5.03E-12	3.01E-24	7.98E-24	1.47E-36	6.37E-25	1.84E-39	1.28E-33	2.62E-32	8.32E-41	2.87E-29	5.18E-07	1.90E-39	9.73E-17	4.06E-15	6.28E-24	6.22E-37	4.72E-52	7.26E-45	1.67E-38	0.00E+00	8.38E-22	8.33E-09	1.87E-07	0.00E+00	0.00E+00	6.50E-08	5.22E-08	2.93E-22
1.72E-09	600	1.22E+19	0.00E+00	3.41E-07	5.05E+05	0.00E+00	1.80E-20	3.21E+05	2.73E-06	1.34E+05	1.43E-06	4.01E+04	2.44E-07	4.14E-10	6.81E-08	7.74E-07	7.30E-08	1.25E-07	4.07E-08	0.00E+00	1.66E-09	5.23E-12	3.25E-24	8.36E-24	1.59E-36	6.87E-25	2.07E-39	1.33E-33	2.82E-32	9.04E-41	2.99E-29	5.38E-07	2.13E-39	1.01E-16	4.22E-15	6.53E-24	6.47E-37	4.93E-52	7.85E-45	1.80E-38	0.00E+00	9.03E-22	8.65E-09	1.94E-07	0.00E+00	0.00E+00	6.75E-08	5.42E-08	3.15E-22
1.73E-09	600	1.22E+19	0.00E+00	3.55E-07	5.05E+05	0.00E+00	1.90E-20	3.21E+05	2.83E-06	1.34E+05	1.48E-06	4.01E+04	2.54E-07	4.30E-10	7.07E-08	8.04E-07	7.59E-08	1.30E-07	4.23E-08	0.00E+00	1.72E-09	5.43E-12	3.51E-24	8.76E-24	1.71E-36	7.42E-25	2.32E-39	1.39E-33	3.05E-32	9.82E-41	3.12E-29	5.59E-07	2.38E-39	1.05E-16	4.38E-15	6.79E-24	6.74E-37	5.15E-52	8.49E-45	1.95E-38	0.00E+00	9.74E-22	8.98E-09	2.01E-07	0.00E+00	0.00E+00	7.00E-08	5.62E-08	3.40E-22
1.74E-09	600	1.22E+19	0.00E+00	3.68E-07	5.05E+05	0.00E+00	2.01E-20	3.21E+05	2.94E-06	1.34E+05	1.54E-06	4.01E+04	2.64E-07	4.47E-10	7.35E-08	8.34E-07	7.88E-08	1.35E-07	4.39E-08	0.00E+00	1.79E-09	5.64E-12	3.79E-24	9.18E-24	1.85E-36	8.01E-25	2.60E-39	1.45E-33	3.29E-32	1.07E-40	3.25E-29	5.80E-07	2.67E-39	1.09E-16	4.55E-15	7.06E-24	7.02E-37	5.38E-52	9.18E-45	2.11E-38	0.00E+00	1.05E-21	9.33E-09	2.09E-07	0.00E+00	0.00E+00	7.27E-08	5.84E-08	3.67E-22
1.75E-09	600	1.22E+19	0.00E+00	3.82E-07	5.05E+05	0.00E+00	2.12E-20	3.21E+05	3.05E-06	1.34E+05	1.60E-06	4.01E+04	2.74E-07	4.64E-10	7.63E-08	8.67E-07	8.18E-08	1.40E-07	4.56E-08	0.00E+00	1.86E-09	5.86E-12	4.09E-24	9.63E-24	2.00E-36	8.65E-25	2.91E-39	1.51E-33	3.55E-32	1.16E-40	3.38E-29	6.03E-07	3.00E-39	1.13E-16	4.73E-15	7.34E-24	7.31E-37	5.62E-52	9.92E-45	2.28E-38	0.00E+00	1.13E-21	9.68E-09	2.17E-07	0.00E+00	0.00E+00	7.55E-08	6.07E-08	3.96E-22
1.76E-09	600	1.22E+19	0.00E+00	3.97E-07	5.05E+05	0.00E+00	2.25E-20	3.21E+05	3.17E-06	1.34E+05	1.66E-06	4.01E+04	2.84E-07	4.82E-10	7.93E-08	9.00E-07	8.50E-08	1.46E-07	4.74E-08	0.00E+00	1.93E-09	6.09E-12	4.41E-24	1.01E-23	2.16E-36	9.33E-25	3.27E-39	1.57E-33	3.83E-32	1.26E-40	3.52E-29	6.26E-07	3.36E-39	1.18E-16	4.91E-15	7.63E-24	7.62E-37	5.86E-52	1.07E-44	2.46E-38	0.00E+00	1.22E-21	1.01E-08	2.25E-07	0.00E+00	0.00E+00	7.84E-08	6.30E-08	4.27E-22
1.77E-09	600	1.22E+19	0.00E+00	4.12E-07	5.05E+05	0.00E+00	2.38E-20	3.21E+05	3.29E-06	1.34E+05	1.72E-06	4.01E+04	2.95E-07	5.01E-10	8.24E-08	9.34E-07	8.83E-08	1.51E-07	4.92E-08	0.00E+00	2.00E-09	6.32E-12	4.76E-24	1.06E-23	2.33E-36	1.01E-24	3.66E-39	1.64E-33	4.13E-32	1.37E-40	3.66E-29	6.50E-07	3.76E-39	1.22E-16	5.10E-15	7.93E-24	7.93E-37	6.12E-52	1.16E-44	2.66E-38	0.00E+00	1.32E-21	1.04E-08	2.34E-07	0.00E+00	0.00E+00	8.15E-08	6.54E-08	4.60E-22
1.78E-09	600	1.22E+19	0.00E+00	4.28E-07	5.05E+05	0.00E+00	2.52E-20	3.21E+05	3.42E-06	1.34E+05	1.79E-06	4.01E+04	3.07E-07	5.20E-10	8.56E-08	9.70E-07	9.17E-08	1.57E-07	5.11E-08	0.00E+00	2.08E-09	6.57E-12	5.14E-24	1.11E-23	2.52E-36	1.09E-24	4.10E-39	1.71E-33	4.45E-32	1.49E-40	3.81E-29	6.75E-07	4.22E-39	1.27E-16	5.30E-15	8.25E-24	8.26E-37	6.38E-52	1.25E-44	2.87E-38	0.00E+00	1.42E-21	1.08E-08	2.43E-07	0.00E+00	0.00E+00	8.46E-08	6.79E-08	4.96E-22
1.79E-09	600	1.22E+19	0.00E+00	4.45E-07	5.05E+05	0.00E+00	2.67E-20	3.21E+05	3.55E-06	1.34E+05	1.86E-06	4.01E+04	3.19E-07	5.40E-10	8.89E-08	1.01E-06	9.52E-08	1.63E-07	5.31E-08	0.00E+00	2.16E-09	6.82E-12	5.54E-24	1.17E-23	2.72E-36	1.17E-24	4.60E-39	1.78E-33	4.81E-32	1.62E-40	3.97E-29	7.01E-07	4.73E-39	1.32E-16	5.50E-15	8.57E-24	8.60E-37	6.66E-52	1.35E-44	3.10E-38	0.00E+00	1.53E-21	1.13E-08	2.52E-07	0.00E+00	0.00E+00	8.78E-08	7.05E-08	5.35E-22
1.80E-09	600	1.22E+19	0.00E+00	4.62E-07	5.05E+05	0.00E+00	2.83E-20	3.21E+05	3.69E-06	1.34E+05	1.93E-06	4.01E+04	3.31E-07	5.61E-10	9.23E-08	1.05E-06	9.89E-08	1.69E-07	5.51E-08	0.00E+00	2.25E-09	7.09E-12	5.98E-24	1.22E-23	2.94E-36	1.27E-24	5.16E-39	1.86E-33	5.18E-32	1.76E-40	4.13E-29	7.28E-07	5.30E-39	1.37E-16	5.71E-15	8.91E-24	8.95E-37	6.94E-52	1.46E-44	3.35E-38	0.00E+00	1.65E-21	1.17E-08	2.62E-07	0.00E+00	0.00E+00	9.12E-08	7.32E-08	5.77E-22
1.81E-09	600	1.22E+19	0.00E+00	4.79E-07	5.05E+05	0.00E+00	3.00E-20	3.21E+05	3.83E-06	1.34E+05	2.00E-06	4.01E+04	3.44E-07	5.83E-10	9.59E-08	1.09E-06	1.03E-07	1.76E-07	5.72E-08	0.00E+00	2.33E-09	7.36E-12	6.45E-24	1.28E-23	3.17E-36	1.37E-24	5.78E-39	1.93E-33	5.59E-32	1.92E-40	4.30E-29	7.56E-07	5.94E-39	1.42E-16	5.94E-15	9.26E-24	9.32E-37	7.22E-52	1.58E-44	3.62E-38	0.00E+00	1.78E-21	1.21E-08	2.72E-07	0.00E+00	0.00E+00	9.47E-08	7.60E-08	6.23E-22
1.82E-09	600	1.22E+19	0.00E+00	4.98E-07	5.05E+05	0.00E+00	3.18E-20	3.21E+05	3.98E-06	1.34E+05	2.08E-06	4.01E+04	3.57E-07	6.06E-10	9.96E-08	1.13E-06	1.07E-07	1.83E-07	5.94E-08	0.00E+00	2.42E-09	7.65E-12	6.96E-24	1.35E-23	3.42E-36	1.47E-24	6.48E-39	2.02E-33	6.03E-32	2.09E-40	4.48E-29	7.85E-07	6.66E-39	1.48E-16	6.16E-15	9.63E-24	9.70E-37	7.35E-52	1.71E-44	3.91E-38	0.00E+00	1.92E-21	1.26E-08	2.83E-07	0.00E+00	0.00E+00	9.84E-08	7.90E-08	6.72E-22
1.83E-09	600	1.22E+19	0.00E+00	5.17E-07	5.05E+05	0.00E+00	3.37E-20	3.21E+05	4.13E-06	1.34E+05	2.16E-06	4.01E+04	3.71E-07	6.29E-10	1.03E-07	1.17E-06	1.11E-07	1.90E-07	6.17E-08	0.00E+00	2.52E-09	7.95E-12	7.51E-24	1.42E-23	3.70E-36	1.59E-24	7.27E-39	2.10E-33	6.51E-32	2.27E-40	4.66E-29	8.15E-07	7.46E-39	1.54E-16	6.40E-15	1.00E-23	1.01E-36	7.48E-52	1.84E-44	4.22E-38	0.00E+00	2.07E-21	1.31E-08	2.94E-07	0.00E+00	0.00E+00	1.02E-07	8.20E-08	7.24E-22
1.84E-09	600	1.22E+19	0.00E+00	5.37E-07	5.05E+05	0.00E+00	3.58E-20	3.21E+05	4.29E-06	1.34E+05	2.24E-06	4.01E+04	3.85E-07	6.54E-10	1.07E-07	1.22E-06	1.15E-07	1.97E-07	6.41E-08	0.00E+00	2.61E-09	8.25E-12	8.10E-24	1.49E-23	3.99E-36	1.72E-24	8.14E-39	2.19E-33	7.02E-32	2.47E-40	4.85E-29	8.46E-07	8.36E-39	1.60E-16	6.65E-15	1.04E-23	1.05E-36	7.73E-52	1.99E-44	4.56E-38	0.00E+00	2.23E-21	1.36E-08	3.05E-07	0.00E+00	0.00E+00	1.06E-07	8.51E-08	7.81E-22
1.85E-09	600	1.22E+19	0.00E+00	5.57E-07	5.05E+05	0.00E+00	3.80E-20	3.21E+05	4.45E-06	1.34E+05	2.33E-06	4.01E+04	4.00E-07	6.79E-10	1.12E-07	1.26E-06	1.19E-07	2.05E-07	6.65E-08	0.00E+00	2.72E-09	8.57E-12	8.74E-24	1.56E-23	4.31E-36	1.85E-24	9.13E-39	2.29E-33	7.57E-32	2.69E-40	5.05E-29	8.79E-07	9.37E-39	1.66E-16	6.91E-15	1.08E-23	1.09E-36	8.07E-52	2.15E-44	4.93E-38	0.00E+00	2.41E-21	1.41E-08	3.17E-07	0.00E+00	0.00E+00	1.10E-07	8.84E-08	8.42E-22
1.86E-09	600	1.22E+19	0.00E+00	5.79E-07	5.05E+05	0.00E+00	4.04E-20	3.21E+05	4.62E-06	1.34E+05	2.42E-06	4.01E+04	4.15E-07	7.05E-10	1.16E-07	1.31E-06	1.24E-07	2.12E-07	6.91E-08	0.00E+00	2.82E-09	8.91E-12	9.43E-24	1.64E-23	4.65E-36	2.00E-24	1.02E-38	2.38E-33	8.17E-32	2.93E-40	5.25E-29	9.13E-07	1.05E-38	1.72E-16	7.17E-15	1.12E-23	1.14E-36	8.46E-52	2.32E-44	5.32E-38	0.00E+00	2.60E-21	1.47E-08	3.29E-07	0.00E+00	0.00E+00	1.14E-07	9.18E-08	9.08E-22
1.87E-09	600	1.22E+19	0.00E+00	6.01E-07	5.05E+05	0.00E+00	4.29E-20	3.21E+05	4.80E-06	1.34E+05	2.51E-06	4.01E+04	4.31E-07	7.32E-10	1.20E-07	1.36E-06	1.29E-07	2.21E-07	7.18E-08	0.00E+00	2.93E-09	9.25E-12	1.02E-23	1.73E-23	5.02E-36	2.16E-24	1.15E-38	2.49E-33	8.81E-32	3.19E-40	5.47E-29	9.48E-07	1.18E-38	1.79E-16	7.45E-15	1.17E-23	1.18E-36	8.88E-52	2.51E-44	5.75E-38	0.00E+00	2.80E-21	1.52E-08	3.41E-07	0.00E+00	0.00E+00	1.19E-07	9.53E-08	9.80E-22
1.88E-09	600	1.22E+19	0.00E+00	6.24E-07	5.05E+05	0.00E+00	4.55E-20	3.21E+05	4.99E-06	1.34E+05	2.61E-06	4.01E+04	4.48E-07	7.61E-10	1.25E-07	1.41E-06	1.34E-07	2.29E-07	7.45E-08	0.00E+00	3.04E-09	9.61E-12	1.10E-23	1.82E-23	5.42E-36	2.33E-24	1.28E-38	2.59E-33	9.51E-32	3.48E-40	5.69E-29	9.84E-07	1.32E-38	1.86E-16	7.74E-15	1.21E-23	1.23E-36	9.27E-52	2.71E-44	6.21E-38	0.00E+00	3.02E-21	1.58E-08	3.55E-07	0.00E+00	0.00E+00	1.23E-07	9.90E-08	1.06E-21
1.89E-09	600	1.22E+19	0.00E+00	6.48E-07	5.05E+05	0.00E+00	4.84E-20	3.21E+05	5.18E-06	1.34E+05	2.71E-06	4.01E+04	4.65E-07	7.90E-10	1.30E-07	1.47E-06	1.39E-07	2.38E-07	7.74E-08	0.00E+00	3.16E-09	9.98E-12	1.18E-23	1.91E-23	5.85E-36	2.51E-24	1.44E-38	2.71E-33	1.03E-31	3.79E-40	5.92E-29	1.02E-06	1.48E-38	1.93E-16	8.04E-15	1.26E-23	1.28E-36	9.67E-52	2.93E-44	6.70E-38	0.00E+00	3.26E-21	1.64E-08	3.68E-07	0.00E+00	0.00E+00	1.28E-07	1.03E-07	1.14E-21
1.90E-09	600	1.22E+19	0.00E+00	6.73E-07	5.05E+05	0.00E+00	5.15E-20	3.21E+05	5.38E-06	1.34E+05	2.81E-06	4.01E+04	4.83E-07	8.21E-10	1.35E-07	1.53E-06	1.44E-07	2.47E-07	8.04E-08	0.00E+00	3.28E-09	1.04E-11	1.28E-23	2.01E-23	6.32E-36	2.71E-24	1.61E-38	2.82E-33	1.11E-31	4.13E-40	6.16E-29	1.06E-06	1.66E-38	2.00E-16	8.35E-15	1.31E-23	1.33E-36	1.01E-51	3.16E-44	7.24E-38	0.00E+00	3.51E-21	1.70E-08	3.82E-07	0.00E+00	0.00E+00	1.33E-07	1.07E-07	1.23E-21
1.91E-09	600	1.22E+19	0.00E+00	6.99E-07	5.05E+05	0.00E+00	5.47E-20	3.21E+05	5.58E-06	1.34E+05	2.92E-06	4.01E+04	5.02E-07	8.52E-10	1.40E-07	1.58E-06	1.50E-07	2.56E-07	8.35E-08	0.00E+00	3.41E-09	1.08E-11	1.38E-23	2.12E-23	6.82E-36	2.92E-24	1.81E-38	2.95E-33	1.19E-31	4.50E-40	6.41E-29	1.10E-06	1.85E-38	2.08E-16	8.67E-15	1.36E-23	1.39E-36	1.05E-51	3.41E-44	7.82E-38	0.00E+00	3.79E-21	1.77E-08	3.97E-07	0.00E+00	0.00E+00	1.38E-07	1.11E-07	1.33E-21
1.92E-09	600	1.22E+19	0.00E+00	7.26E-07	5.05E+05	0.00E+00	5.82E-20	3.21E+05	5.80E-06	1.34E+05	3.03E-06	4.01E+04	5.21E-07	8.85E-10	1.46E-07	1.65E-06	1.56E-07	2.66E-07	8.67E-08	0.00E+00	3.54E-09	1.12E-11	1.49E-23	2.23E-23	7.36E-36	3.15E-24	2.03E-38	3.07E-33	1.29E-31	4.91E-40	6.67E-29	1.14E-06	2.08E-38	2.16E-16	9.00E-15	1.42E-23	1.44E-36	1.10E-51	3.69E-44	8.44E-38	0.00E+00	4.08E-21	1.84E-08	4.12E-07	0.00E+00	0.00E+00	1.43E-07	1.15E-07	1.43E-21
1.93E-09	600	1.22E+19	0.00E+00	7.53E-07	5.05E+05	0.00E+00	6.19E-20	3.21E+05	6.02E-06	1.34E+05	3.15E-06	4.01E+04	5.41E-07	9.20E-10	1.51E-07	1.71E-06	1.62E-07	2.77E-07	9.00E-08	0.00E+00	3.68E-09	1.16E-11	1.60E-23	2.35E-23	7.94E-36	3.40E-24	2.27E-38	3.21E-33	1.39E-31	5.35E-40	6.93E-29	1.19E-06	2.33E-38	2.24E-16	9.35E-15	1.47E-23	1.50E-36	1.14E-51	3.98E-44	9.11E-38	0.00E+00	4.40E-21	1.91E-08	4.28E-07	0.00E+00	0.00E+00	1.49E-07	1.20E-07	1.54E-21
1.94E-09	600	1.22E+19	0.00E+00	7.82E-07	5.05E+05	0.00E+00	6.59E-20	3.21E+05	6.25E-06	1.34E+05	3.27E-06	4.01E+04	5.62E-07	9.55E-10	1.57E-07	1.77E-06	1.68E-07	2.87E-07	9.35E-08	0.00E+00	3.82E-09	1.21E-11	1.73E-23	2.47E-23	8.57E-36	3.67E-24	2.54E-38	3.35E-33	1.50E-31	5.84E-40	7.21E-29	1.23E-06	2.61E-38	2.33E-16	9.71E-15	1.53E-23	1.56E-36	1.19E-51	4.30E-44	9.84E-38	0.00E+00	4.75E-21	1.98E-08	4.45E-07	0.00E+00	0.00E+00	1.55E-07	1.24E-07	1.66E-21
1.95E-09	600	1.22E+19	0.00E+00	8.12E-07	5.05E+05	0.00E+00	7.02E-20	3.21E+05	6.49E-06	1.34E+05	3.40E-06	4.01E+04	5.84E-07	9.92E-10	1.63E-07	1.84E-06	1.74E-07	2.98E-07	9.71E-08	0.00E+00	3.97E-09	1.25E-11	1.87E-23	2.61E-23	9.25E-36	3.96E-24	2.85E-38	3.50E-33	1.62E-31	6.37E-40	7.50E-29	1.28E-06	2.92E-38	2.42E-16	1.01E-14	1.59E-23	1.63E-36	1.24E-51	4.64E-44	1.06E-37	0.00E+00	5.12E-21	2.06E-08	4.62E-07	0.00E+00	0.00E+00	1.61E-07	1.29E-07	1.79E-21
1.96E-09	600	1.22E+19	0.00E+00	8.44E-07	5.05E+05	0.00E+00	7.48E-20	3.21E+05	6.74E-06	1.34E+05	3.53E-06	4.01E+04	6.06E-07	1.03E-09	1.69E-07	1.91E-06	1.81E-07	3.10E-07	1.01E-07	0.00E+00	4.12E-09	1.30E-11	2.01E-23	2.75E-23	9.98E-36	4.27E-24	3.19E-38	3.65E-33	1.74E-31	6.96E-40	7.81E-29	1.33E-06	3.27E-38	2.51E-16	1.05E-14	1.65E-23	1.69E-36	1.30E-51	5.01E-44	1.15E-37	0.00E+00	5.52E-21	2.14E-08	4.80E-07	0.00E+00	0.00E+00	1.67E-07	1.34E-07	1.93E-21
1.97E-09	600	1.22E+19	0.00E+00	8.76E-07	5.05E+05	0.00E+00	7.97E-20	3.21E+05	7.00E-06	1.34E+05	3.66E-06	4.01E+04	6.30E-07	1.07E-09	1.76E-07	1.99E-06	1.88E-07	3.22E-07	1.05E-07	0.00E+00	4.28E-09	1.35E-11	2.17E-23	2.90E-23	1.08E-35	4.61E-24	3.58E-38	3.81E-33	1.88E-31	7.60E-40	8.12E-29	1.38E-06	3.67E-38	2.61E-16	1.09E-14	1.71E-23	1.76E-36	1.35E-51	5.41E-44	1.24E-37	0.00E+00	5.95E-21	2.22E-08	4.98E-07	0.00E+00	0.00E+00	1.73E-07	1.39E-07	2.08E-21
1.98E-09	600	1.22E+19	0.00E+00	9.10E-07	5.05E+05	0.00E+00	8.49E-20	3.21E+05	7.27E-06	1.34E+05	3.80E-06	4.01E+04	6.54E-07	1.11E-09	1.83E-07	2.06E-06	1.95E-07	3.34E-07	1.09E-07	0.00E+00	4.44E-09	1.40E-11	2.34E-23	3.06E-23	1.16E-35	4.97E-24	4.01E-38	3.98E-33	2.03E-31	8.30E-40	8.44E-29	1.44E-06	4.11E-38	2.71E-16	1.13E-14	1.78E-23	1.83E-36	1.41E-51	5.84E-44	1.34E-37	0.00E+00	6.42E-21	2.30E-08	5.17E-07	0.00E+00	0.00E+00	1.80E-07	1.44E-07	2.25E-21
1.99E-09	600	1.22E+19	0.00E+00	9.45E-07	5.05E+05	0.00E+00	9.05E-20	3.21E+05	7.55E-06	1.34E+05	3.95E-06	4.01E+04	6.79E-07	1.15E-09	1.90E-07	2.14E-06	2.03E-07	3.47E-07	1.13E-07	0.00E+00	4.61E-09	1.46E-11	2.53E-23	3.23E-23	1.25E-35	5.37E-24	4.49E-38	4.16E-33	2.19E-31	9.06E-40	8.78E-29	1.49E-06	4.60E-38	2.82E-16	1.17E-14	1.85E-23	1.91E-36	1.47E-51	6.31E-44	1.44E-37	0.00E+00	6.92E-21	2.39E-08	5.37E-07	0.00E+00	0.00E+00	1.87E-07	1.50E-07	2.42E-21
2.00E-09	600	1.22E+19	0.00E+00	9.81E-07	5.05E+05	0.00E+00	9.65E-20	3.21E+05	7.84E-06	1.34E+05	4.10E-06	4.01E+04	7.05E-07	1.20E-09	1.97E-07	2.22E-06	2.11E-07	3.60E-07	1.17E-07	0.00E+00	4.79E-09	1.51E-11	2.72E-23	3.41E-23	1.35E-35	5.79E-24	5.03E-38	4.34E-33	2.36E-31	9.90E-40	9.13E-29	1.55E-06	5.16E-38	2.93E-16	1.22E-14	1.92E-23	1.98E-36	1.53E-51	6.81E-44	1.56E-37	0.00E+00	7.47E-21	2.48E-08	5.58E-07	0.00E+00	0.00E+00	1.94E-07	1.56E-07	2.61E-21
2.01E-09	600	1.22E+19	0.00E+00	1.02E-06	5.05E+05	0.00E+00	1.03E-19	3.21E+05	8.14E-06	1.34E+05	4.26E-06	4.01E+04	7.33E-07	1.25E-09	2.05E-07	2.31E-06	2.19E-07	3.74E-07	1.22E-07	0.00E+00	4.98E-09	1.57E-11	2.94E-23	3.60E-23	1.46E-35	6.25E-24	5.64E-38	4.54E-33	2.54E-31	1.08E-39	9.50E-29	1.61E-06	5.78E-38	3.04E-16	1.27E-14	2.00E-23	2.06E-36	1.60E-51	7.35E-44	1.68E-37	0.00E+00	8.05E-21	2.58E-08	5.79E-07	0.00E+00	0.00E+00	2.01E-07	1.62E-07	2.82E-21
2.02E-09	600	1.22E+19	0.00E+00	1.06E-06	5.05E+05	0.00E+00	1.10E-19	3.21E+05	8.45E-06	1.34E+05	4.42E-06	4.01E+04	7.61E-07	1.29E-09	2.13E-07	2.40E-06	2.27E-07	3.88E-07	1.26E-07	0.00E+00	5.17E-09	1.63E-11	3.17E-23	3.80E-23	1.58E-35	6.74E-24	6.32E-38	4.74E-33	2.74E-31	1.18E-39	9.88E-29	1.67E-06	6.47E-38	3.16E-16	1.31E-14	2.08E-23	2.14E-36	1.67E-51	7.93E-44	1.81E-37	0.00E+00	8.68E-21	2.68E-08	6.01E-07	0.00E+00	0.00E+00	2.09E-07	1.68E-07	3.04E-21
2.03E-09	600	1.22E+19	0.00E+00	1.10E-06	5.05E+05	0.00E+00	1.17E-19	3.21E+05	8.78E-06	1.34E+05	4.59E-06	4.01E+04	7.90E-07	1.34E-09	2.21E-07	2.49E-06	2.36E-07	4.03E-07	1.31E-07	0.00E+00	5.37E-09	1.70E-11	3.42E-23	4.02E-23	1.70E-35	7.27E-24	7.08E-38	4.96E-33	2.96E-31	1.29E-39	1.03E-28	1.73E-06	7.25E-38	3.28E-16	1.36E-14	2.16E-23	2.23E-36	1.74E-51	8.57E-44	1.96E-37	0.00E+00	9.36E-21	2.78E-08	6.24E-07	0.00E+00	0.00E+00	2.17E-07	1.74E-07	3.28E-21
2.04E-09	600	1.22E+19	0.00E+00	1.14E-06	5.05E+05	0.00E+00	1.25E-19	3.21E+05	9.12E-06	1.34E+05	4.77E-06	4.01E+04	8.20E-07	1.39E-09	2.29E-07	2.59E-06	2.45E-07	4.19E-07	1.36E-07	0.00E+00	5.58E-09	1.76E-11	3.69E-23	4.24E-23	1.84E-35	7.84E-24	7.93E-38	5.18E-33	3.19E-31	1.42E-39	1.07E-28	1.80E-06	8.12E-38	3.40E-16	1.42E-14	2.24E-23	2.32E-36	1.81E-51	9.25E-44	2.11E-37	0.00E+00	1.01E-20	2.89E-08	6.48E-07	0.00E+00	0.00E+00	2.26E-07	1.81E-07	3.53E-21
2.05E-09	600	1.22E+19	0.00E+00	1.18E-06	5.05E+05	0.00E+00	1.34E-19	3.21E+05	9.47E-06	1.34E+05	4.95E-06	4.01E+04	8.52E-07	1.45E-09	2.38E-07	2.69E-06	2.54E-07	4.35E-07	1.42E-07	0.00E+00	5.79E-09	1.83E-11	3.98E-23	4.49E-23	1.98E-35	8.46E-24	8.88E-38	5.42E-33	3.44E-31	1.55E-39	1.11E-28	1.87E-06	9.10E-38	3.53E-16	1.47E-14	2.33E-23	2.41E-36	1.89E-51	9.98E-44	2.28E-37	0.00E+00	1.09E-20	3.00E-08	6.73E-07	0.00E+00	0.00E+00	2.34E-07	1.88E-07	3.81E-21
2.06E-09	600	1.22E+19	0.00E+00	1.23E-06	5.05E+05	0.00E+00	1.43E-19	3.21E+05	9.83E-06	1.34E+05	5.14E-06	4.01E+04	8.85E-07	1.50E-09	2.47E-07	2.79E-06	2.64E-07	4.51E-07	1.47E-07	0.00E+00	6.01E-09	1.90E-11	4.29E-23	4.75E-23	2.14E-35	9.12E-24	9.95E-38	5.67E-33	3.71E-31	1.70E-39	1.15E-28	1.94E-06	1.02E-37	3.67E-16	1.53E-14	2.42E-23	2.51E-36	1.97E-51	1.08E-43	2.46E-37	0.00E+00	1.17E-20	3.12E-08	6.99E-07	0.00E+00	0.00E+00	2.43E-07	1.95E-07	4.11E-21
2.07E-09	600	1.22E+19	0.00E+00	1.28E-06	5.05E+05	0.00E+00	1.53E-19	3.21E+05	1.02E-05	1.34E+05	5.34E-06	4.01E+04	9.19E-07	1.56E-09	2.57E-07	2.90E-06	2.74E-07	4.69E-07	1.53E-07	0.00E+00	6.25E-09	1.97E-11	4.63E-23	5.02E-23	2.31E-35	9.84E-24	1.11E-37	5.93E-33	4.00E-31	1.86E-39	1.20E-28	2.02E-06	1.14E-37	3.81E-16	1.59E-14	2.51E-23	2.61E-36	2.05E-51	1.16E-43	2.66E-37	0.00E+00	1.27E-20	3.23E-08	7.26E-07	0.00E+00	0.00E+00	2.53E-07	2.03E-07	4.43E-21
2.08E-09	600	1.22E+19	0.00E+00	1.33E-06	5.05E+05	0.00E+00	1.63E-19	3.21E+05	1.06E-05	1.34E+05	5.54E-06	4.01E+04	9.54E-07	1.62E-09	2.67E-07	3.01E-06	2.85E-07	4.87E-07	1.59E-07	0.00E+00	6.49E-09	2.05E-11	4.99E-23	5.32E-23	2.49E-35	1.06E-23	1.25E-37	6.20E-33	4.32E-31	2.03E-39	1.25E-28	2.09E-06	1.28E-37	3.96E-16	1.65E-14	2.61E-23	2.71E-36	2.14E-51	1.25E-43	2.87E-37	0.00E+00	1.36E-20	3.36E-08	7.54E-07	0.00E+00	0.00E+00	2.62E-07	2.10E-07	4.78E-21
2.09E-09	600	1.22E+19	0.00E+00	1.38E-06	5.05E+05	0.00E+00	1.74E-19	3.21E+05	1.10E-05	1.34E+05	5.76E-06	4.01E+04	9.91E-07	1.69E-09	2.77E-07	3.12E-06	2.96E-07	5.06E-07	1.65E-07	0.00E+00	6.74E-09	2.13E-11	5.38E-23	5.63E-23	2.68E-35	1.14E-23	1.40E-37	6.49E-33	4.66E-31	2.23E-39	1.30E-28	2.17E-06	1.43E-37	4.11E-16	1.71E-14	2.71E-23	2.82E-36	2.21E-51	1.35E-43	3.10E-37	0.00E+00	1.47E-20	3.49E-08	7.83E-07	0.00E+00	0.00E+00	2.72E-07	2.18E-07	5.15E-21
2.10E-09	600	1.22E+19	0.00E+00	1.43E-06	5.05E+05	0.00E+00	1.86E-19	3.21E+05	1.14E-05	1.34E+05	5.98E-06	4.01E+04	1.03E-06	1.75E-09	2.88E-07	3.24E-06	3.07E-07	5.25E-07	1.71E-07	0.00E+00	7.00E-09	2.21E-11	5.80E-23	5.96E-23	2.90E-35	1.23E-23	1.57E-37	6.80E-33	5.02E-31	2.44E-39	1.35E-28	2.26E-06	1.60E-37	4.27E-16	1.78E-14	2.82E-23	2.94E-36	2.24E-51	1.46E-43	3.34E-37	0.00E+00	1.59E-20	3.62E-08	8.13E-07	0.00E+00	0.00E+00	2.83E-07	2.27E-07	5.56E-21
2.11E-09	600	1.22E+19	0.00E+00	1.48E-06	5.05E+05	0.00E+00	1.99E-19	3.21E+05	1.19E-05	1.34E+05	6.21E-06	4.01E+04	1.07E-06	1.82E-09	2.99E-07	3.37E-06	3.19E-07	5.45E-07	1.78E-07	0.00E+00	7.27E-09	2.30E-11	6.26E-23	6.32E-23	3.12E-35	1.33E-23	1.76E-37	7.11E-33	5.42E-31	2.68E-39	1.40E-28	2.34E-06	1.80E-37	4.43E-16	1.85E-14	2.93E-23	3.05E-36	2.30E-51	1.58E-43	3.61E-37	0.00E+00	1.71E-20	3.76E-08	8.44E-07	0.00E+00	0.00E+00	2.94E-07	2.36E-07	5.99E-21
2.12E-09	600	1.22E+19	0.00E+00	1.54E-06	5.05E+05	0.00E+00	2.13E-19	3.21E+05	1.23E-05	1.34E+05	6.45E-06	4.01E+04	1.11E-06	1.89E-09	3.11E-07	3.50E-06	3.31E-07	5.66E-07	1.84E-07	0.00E+00	7.54E-09	2.39E-11	6.75E-23	6.70E-23	3.37E-35	1.44E-23	1.97E-37	7.45E-33	5.84E-31	2.94E-39	1.46E-28	2.43E-06	2.01E-37	4.60E-16	1.92E-14	3.04E-23	3.17E-36	2.40E-51	1.70E-43	3.89E-37	0.00E+00	1.85E-20	3.91E-08	8.77E-07	0.00E+00	0.00E+00	3.05E-07	2.45E-07	6.46E-21
2.13E-09	600	1.22E+19	0.00E+00	1.60E-06	5.05E+05	0.00E+00	2.28E-19	3.21E+05	1.28E-05	1.34E+05	6.70E-06	4.01E+04	1.15E-06	1.96E-09	3.23E-07	3.63E-06	3.44E-07	5.88E-07	1.91E-07	0.00E+00	7.84E-09	2.48E-11	7.28E-23	7.10E-23	3.64E-35	1.55E-23	2.20E-37	7.80E-33	6.30E-31	3.22E-39	1.52E-28	2.53E-06	2.25E-37	4.78E-16	1.99E-14	3.16E-23	3.30E-36	2.52E-51	1.84E-43	4.20E-37	0.00E+00	1.99E-20	4.06E-08	9.10E-07	0.00E+00	0.00E+00	3.17E-07	2.54E-07	6.97E-21
2.14E-09	600	1.22E+19	0.00E+00	1.66E-06	5.05E+05	0.00E+00	2.44E-19	3.21E+05	1.33E-05	1.34E+05	6.95E-06	4.01E+04	1.20E-06	2.04E-09	3.35E-07	3.77E-06	3.57E-07	6.10E-07	1.99E-07	0.00E+00	8.14E-09	2.57E-11	7.85E-23	7.53E-23	3.92E-35	1.67E-23	2.47E-37	8.18E-33	6.79E-31	3.54E-39	1.58E-28	2.62E-06	2.52E-37	4.97E-16	2.07E-14	3.28E-23	3.43E-36	2.65E-51	1.98E-43	4.53E-37	0.00E+00	2.15E-20	4.21E-08	9.45E-07	0.00E+00	0.00E+00	3.29E-07	2.64E-07	7.51E-21
2.15E-09	600	1.22E+19	0.00E+00	1.73E-06	5.05E+05	0.00E+00	2.61E-19	3.21E+05	1.38E-05	1.34E+05	7.22E-06	4.01E+04	1.24E-06	2.11E-09	3.48E-07	3.91E-06	3.71E-07	6.34E-07	2.06E-07	0.00E+00	8.45E-09	2.67E-11	8.47E-23	7.99E-23	4.23E-35	1.80E-23	2.76E-37	8.57E-33	7.33E-31	3.88E-39	1.64E-28	2.72E-06	2.83E-37	5.16E-16	2.15E-14	3.41E-23	3.57E-36	2.78E-51	2.14E-43	4.89E-37	0.00E+00	2.31E-20	4.37E-08	9.82E-07	0.00E+00	0.00E+00	3.41E-07	2.74E-07	8.10E-21
2.16E-09	600	1.22E+19	0.00E+00	1.79E-06	5.05E+05	0.00E+00	2.80E-19	3.21E+05	1.43E-05	1.34E+05	7.50E-06	4.01E+04	1.29E-06	2.20E-09	3.61E-07	4.07E-06	3.85E-07	6.58E-07	2.14E-07	0.00E+00	8.78E-09	2.78E-11	9.13E-23	8.48E-23	4.57E-35	1.94E-23	3.09E-37	8.98E-33	7.90E-31	4.26E-39	1.70E-28	2.83E-06	3.17E-37	5.36E-16	2.23E-14	3.54E-23	3.71E-36	2.91E-51	2.31E-43	5.28E-37	0.00E+00	2.49E-20	4.54E-08	1.02E-06	0.00E+00	0.00E+00	3.55E-07	2.84E-07	8.74E-21
2.17E-09	600	1.22E+19	0.00E+00	1.86E-06	5.05E+05	0.00E+00	2.99E-19	3.21E+05	1.49E-05	1.34E+05	7.79E-06	4.01E+04	1.34E-06	2.28E-09	3.75E-07	4.22E-06	4.00E-07	6.83E-07	2.23E-07	0.00E+00	9.11E-09	2.88E-11	9.85E-23	9.00E-23	4.93E-35	2.10E-23	3.47E-37	9.42E-33	8.52E-31	4.68E-39	1.77E-28	2.94E-06	3.55E-37	5.56E-16	2.32E-14	3.68E-23	3.86E-36	3.04E-51	2.49E-43	5.69E-37	0.00E+00	2.69E-20	4.72E-08	1.06E-06	0.00E+00	0.00E+00	3.68E-07	2.95E-07	9.42E-21
2.18E-09	600	1.22E+19	0.00E+00	1.93E-06	5.05E+05	0.00E+00	3.21E-19	3.21E+05	1.55E-05	1.34E+05	8.08E-06	4.01E+04	1.39E-06	2.37E-09	3.90E-07	4.38E-06	4.16E-07	7.10E-07	2.31E-07	0.00E+00	9.46E-09	2.99E-11	1.06E-22	9.56E-23	5.31E-35	2.26E-23	3.88E-37	9.87E-33	9.19E-31	5.15E-39	1.84E-28	3.05E-06	3.97E-37	5.78E-16	2.40E-14	3.82E-23	4.01E-36	3.17E-51	2.69E-43	6.14E-37	0.00E+00	2.90E-20	4.90E-08	1.10E-06	0.00E+00	0.00E+00	3.82E-07	3.07E-07	1.02E-20
2.19E-09	600	1.22E+19	0.00E+00	2.01E-06	5.05E+05	0.00E+00	3.44E-19	3.21E+05	1.60E-05	1.34E+05	8.39E-06	4.01E+04	1.45E-06	2.46E-09	4.05E-07	4.55E-06	4.32E-07	7.37E-07	2.40E-07	0.00E+00	9.83E-09	3.11E-11	1.15E-22	1.02E-22	5.73E-35	2.44E-23	4.35E-37	1.04E-32	9.91E-31	5.66E-39	1.91E-28	3.17E-06	4.45E-37	6.00E-16	2.50E-14	3.97E-23	4.18E-36	3.32E-51	2.90E-43	6.63E-37	0.00E+00	3.13E-20	5.08E-08	1.14E-06	0.00E+00	0.00E+00	3.97E-07	3.18E-07	1.10E-20
2.20E-09	600	1.22E+19	0.00E+00	2.08E-06	5.05E+05	0.00E+00	3.68E-19	3.21E+05	1.67E-05	1.34E+05	8.72E-06	4.01E+04	1.50E-06	2.55E-09	4.20E-07	4.73E-06	4.48E-07	7.65E-07	2.49E-07	0.00E+00	1.02E-08	3.23E-11	1.24E-22	1.08E-22	6.18E-35	2.63E-23	4.87E-37	1.09E-32	1.07E-30	6.22E-39	1.99E-28	3.29E-06	4.98E-37	6.23E-16	2.59E-14	4.12E-23	4.34E-36	3.48E-51	3.13E-43	7.15E-37	0.00E+00	3.37E-20	5.28E-08	1.19E-06	0.00E+00	0.00E+00	4.12E-07	3.31E-07	1.18E-20
2.21E-09	600	1.22E+19	0.00E+00	2.16E-06	5.05E+05	0.00E+00	3.95E-19	3.21E+05	1.73E-05	1.34E+05	9.05E-06	4.01E+04	1.56E-06	2.65E-09	4.36E-07	4.91E-06	4.65E-07	7.95E-07	2.59E-07	0.00E+00	1.06E-08	3.35E-11	1.33E-22	1.15E-22	6.67E-35	2.84E-23	5.46E-37	1.14E-32	1.15E-30	6.84E-39	2.07E-28	3.42E-06	5.58E-37	6.47E-16	2.69E-14	4.28E-23	4.52E-36	3.65E-51	3.38E-43	7.71E-37	0.00E+00	3.64E-20	5.48E-08	1.23E-06	0.00E+00	0.00E+00	4.28E-07	3.43E-07	1.27E-20
2.22E-09	600	1.22E+19	0.00E+00	2.25E-06	5.05E+05	0.00E+00	4.23E-19	3.21E+05	1.80E-05	1.34E+05	9.40E-06	4.01E+04	1.62E-06	2.75E-09	4.53E-07	5.10E-06	4.83E-07	8.25E-07	2.69E-07	0.00E+00	1.10E-08	3.48E-11	1.44E-22	1.22E-22	7.20E-35	3.06E-23	6.11E-37	1.20E-32	1.24E-30	7.53E-39	2.15E-28	3.55E-06	6.25E-37	6.72E-16	2.80E-14	4.45E-23	4.70E-36	3.82E-51	3.64E-43	8.32E-37	0.00E+00	3.92E-20	5.69E-08	1.28E-06	0.00E+00	0.00E+00	4.45E-07	3.57E-07	1.37E-20
2.23E-09	600	1.22E+19	0.00E+00	2.33E-06	5.05E+05	0.00E+00	4.53E-19	3.21E+05	1.87E-05	1.34E+05	9.76E-06	4.01E+04	1.68E-06	2.86E-09	4.71E-07	5.29E-06	5.02E-07	8.57E-07	2.79E-07	0.00E+00	1.14E-08	3.62E-11	1.55E-22	1.30E-22	7.76E-35	3.30E-23	6.84E-37	1.26E-32	1.34E-30	8.29E-39	2.23E-28	3.68E-06	7.00E-37	6.98E-16	2.90E-14	4.62E-23	4.88E-36	4.00E-51	3.93E-43	8.98E-37	0.00E+00	4.23E-20	5.91E-08	1.33E-06	0.00E+00	0.00E+00	4.62E-07	3.70E-07	1.48E-20
2.24E-09	600	1.22E+19	0.00E+00	2.42E-06	5.05E+05	0.00E+00	4.86E-19	3.21E+05	1.94E-05	1.34E+05	1.01E-05	4.01E+04	1.75E-06	2.97E-09	4.89E-07	5.50E-06	5.21E-07	8.90E-07	2.90E-07	0.00E+00	1.19E-08	3.76E-11	1.67E-22	1.38E-22	8.37E-35	3.56E-23	7.67E-37	1.32E-32	1.45E-30	9.13E-39	2.32E-28	3.83E-06	7.84E-37	7.25E-16	3.02E-14	4.80E-23	5.08E-36	4.19E-51	4.24E-43	9.69E-37	0.00E+00	4.56E-20	6.14E-08	1.38E-06	0.00E+00	0.00E+00	4.79E-07	3.84E-07	1.60E-20
2.25E-09	600	1.22E+19	0.00E+00	2.52E-06	5.05E+05	0.00E+00	5.22E-19	3.21E+05	2.01E-05	1.34E+05	1.05E-05	4.01E+04	1.81E-06	3.08E-09	5.08E-07	5.71E-06	5.41E-07	9.24E-07	3.01E-07	0.00E+00	1.23E-08	3.90E-11	1.80E-22	1.47E-22	9.03E-35	3.84E-23	8.59E-37	1.39E-32	1.56E-30	1.01E-38	2.41E-28	3.97E-06	8.78E-37	7.52E-16	3.13E-14	4.99E-23	5.28E-36	4.39E-51	4.58E-43	1.05E-36	0.00E+00	4.92E-20	6.37E-08	1.43E-06	0.00E+00	0.00E+00	4.98E-07	3.99E-07	1.72E-20
2.26E-09	600	1.22E+19	0.00E+00	2.61E-06	5.05E+05	0.00E+00	5.59E-19	3.21E+05	2.09E-05	1.34E+05	1.09E-05	4.01E+04	1.88E-06	3.20E-09	5.27E-07	5.93E-06	5.62E-07	9.60E-07	3.13E-07	0.00E+00	1.28E-08	4.05E-11	1.94E-22	1.57E-22	9.74E-35	4.14E-23	9.62E-37	1.46E-32	1.68E-30	1.11E-38	2.51E-28	4.12E-06	9.83E-37	7.81E-16	3.25E-14	5.18E-23	5.49E-36	4.60E-51	4.94E-43	1.13E-36	0.00E+00	5.30E-20	6.62E-08	1.49E-06	0.00E+00	0.00E+00	5.17E-07	4.15E-07	1.86E-20
2.27E-09	600	1.22E+19	0.00E+00	2.71E-06	5.05E+05	0.00E+00	6.00E-19	3.21E+05	2.17E-05	1.34E+05	1.14E-05	4.01E+04	1.95E-06	3.33E-09	5.47E-07	6.15E-06	5.84E-07	9.96E-07	3.25E-07	0.00E+00	1.33E-08	4.21E-11	2.10E-22	1.67E-22	1.05E-34	4.47E-23	1.08E-36	1.53E-32	1.81E-30	1.22E-38	2.60E-28	4.28E-06	1.10E-36	8.11E-16	3.38E-14	5.38E-23	5.71E-36	4.82E-51	5.33E-43	1.22E-36	0.00E+00	5.72E-20	6.87E-08	1.54E-06	0.00E+00	0.00E+00	5.37E-07	4.30E-07	2.00E-20
2.28E-09	600	1.22E+19	0.00E+00	2.82E-06	5.05E+05	0.00E+00	6.44E-19	3.21E+05	2.25E-05	1.34E+05	1.18E-05	4.01E+04	2.03E-06	3.45E-09	5.68E-07	6.39E-06	6.06E-07	1.03E-06	3.37E-07	0.00E+00	1.38E-08	4.37E-11	2.26E-22	1.78E-22	1.13E-34	4.82E-23	1.21E-36	1.61E-32	1.95E-30	1.35E-38	2.71E-28	4.45E-06	1.23E-36	8.43E-16	3.51E-14	5.59E-23	5.94E-36	5.06E-51	5.75E-43	1.31E-36	0.00E+00	6.16E-20	7.14E-08	1.60E-06	0.00E+00	0.00E+00	5.57E-07	4.47E-07	2.16E-20
2.29E-09	600	1.22E+19	0.00E+00	2.93E-06	5.05E+05	0.00E+00	6.91E-19	3.21E+05	2.34E-05	1.34E+05	1.22E-05	4.01E+04	2.11E-06	3.59E-09	5.90E-07	6.64E-06	6.29E-07	1.07E-06	3.50E-07	0.00E+00	1.43E-08	4.54E-11	2.44E-22	1.89E-22	1.22E-34	5.19E-23	1.35E-36	1.70E-32	2.11E-30	1.48E-38	2.81E-28	4.62E-06	1.38E-36	8.75E-16	3.64E-14	5.80E-23	6.18E-36	5.30E-51	6.20E-43	1.42E-36	0.00E+00	6.65E-20	7.41E-08	1.66E-06	0.00E+00	0.00E+00	5.79E-07	4.64E-07	2.33E-20
2.30E-09	600	1.22E+19	0.00E+00	3.04E-06	5.05E+05	0.00E+00	7.42E-19	3.21E+05	2.43E-05	1.34E+05	1.27E-05	4.01E+04	2.19E-06	3.73E-09	6.13E-07	6.89E-06	6.53E-07	1.12E-06	3.63E-07	0.00E+00	1.49E-08	4.71E-11	2.63E-22	2.02E-22	1.32E-34	5.60E-23	1.51E-36	1.79E-32	2.27E-30	1.64E-38	2.92E-28	4.80E-06	1.55E-36	9.09E-16	3.78E-14	6.03E-23	6.43E-36	5.57E-51	6.69E-43	1.53E-36	0.00E+00	7.17E-20	7.70E-08	1.73E-06	0.00E+00	0.00E+00	6.01E-07	4.82E-07	2.51E-20
2.31E-09	600	1.22E+19	0.00E+00	3.16E-06	5.05E+05	0.00E+00	7.96E-19	3.21E+05	2.52E-05	1.34E+05	1.32E-05	4.01E+04	2.27E-06	3.87E-09	6.37E-07	7.16E-06	6.79E-07	1.16E-06	3.77E-07	0.00E+00	1.55E-08	4.89E-11	2.84E-22	2.15E-22	1.42E-34	6.04E-23	1.69E-36	1.88E-32	2.45E-30	1.81E-38	3.04E-28	4.98E-06	1.73E-36	9.44E-16	3.93E-14	6.26E-23	6.69E-36	5.84E-51	7.22E-43	1.65E-36	0.00E+00	7.73E-20	7.99E-08	1.79E-06	0.00E+00	0.00E+00	6.24E-07	5.01E-07	2.71E-20
2.32E-09	600	1.22E+19	0.00E+00	3.28E-06	5.05E+05	0.00E+00	8.55E-19	3.21E+05	2.62E-05	1.34E+05	1.37E-05	4.01E+04	2.36E-06	4.02E-09	6.61E-07	7.43E-06	7.05E-07	1.20E-06	3.92E-07	0.00E+00	1.61E-08	5.08E-11	3.06E-22	2.30E-22	1.53E-34	6.52E-23	1.90E-36	1.98E-32	2.64E-30	2.00E-38	3.16E-28	5.17E-06	1.94E-36	9.80E-16	4.08E-14	6.50E-23	6.95E-36	6.14E-51	7.78E-43	1.78E-36	0.00E+00	8.33E-20	8.30E-08	1.86E-06	0.00E+00	0.00E+00	6.48E-07	5.20E-07	2.92E-20
2.33E-09	600	1.22E+19	0.00E+00	3.40E-06	5.05E+05	0.00E+00	9.18E-19	3.21E+05	2.72E-05	1.34E+05	1.42E-05	4.01E+04	2.45E-06	4.17E-09	6.87E-07	7.72E-06	7.32E-07	1.25E-06	4.07E-07	0.00E+00	1.67E-08	5.28E-11	3.30E-22	2.45E-22	1.65E-34	7.03E-23	2.13E-36	2.09E-32	2.85E-30	2.20E-38	3.28E-28	5.37E-06	2.17E-36	1.02E-15	4.23E-14	6.76E-23	7.23E-36	6.45E-51	8.40E-43	1.92E-36	0.00E+00	8.99E-20	8.62E-08	1.94E-06	0.00E+00	0.00E+00	6.73E-07	5.40E-07	3.15E-20
2.34E-09	600	1.22E+19	0.00E+00	3.53E-06	5.05E+05	0.00E+00	9.86E-19	3.21E+05	2.82E-05	1.34E+05	1.48E-05	4.01E+04	2.55E-06	4.33E-09	7.13E-07	8.01E-06	7.60E-07	1.30E-06	4.23E-07	0.00E+00	1.73E-08	5.48E-11	3.56E-22	2.61E-22	1.78E-34	7.58E-23	2.38E-36	2.20E-32	3.07E-30	2.44E-38	3.41E-28	5.58E-06	2.43E-36	1.06E-15	4.40E-14	7.02E-23	7.53E-36	6.78E-51	9.06E-43	2.07E-36	0.00E+00	9.69E-20	8.95E-08	2.01E-06	0.00E+00	0.00E+00	6.99E-07	5.60E-07	3.40E-20
2.35E-09	600	1.22E+19	0.00E+00	3.67E-06	5.05E+05	0.00E+00	1.06E-18	3.21E+05	2.93E-05	1.34E+05	1.53E-05	4.01E+04	2.64E-06	4.50E-09	7.40E-07	8.32E-06	7.89E-07	1.35E-06	4.39E-07	0.00E+00	1.80E-08	5.69E-11	3.84E-22	2.79E-22	1.92E-34	8.17E-23	2.67E-36	2.32E-32	3.32E-30	2.69E-38	3.54E-28	5.79E-06	2.72E-36	1.10E-15	4.57E-14	7.29E-23	7.83E-36	7.13E-51	9.77E-43	2.23E-36	0.00E+00	1.04E-19	9.29E-08	2.09E-06	0.00E+00	0.00E+00	7.26E-07	5.82E-07	3.66E-20
2.36E-09	600	1.22E+19	0.00E+00	3.81E-06	5.05E+05	0.00E+00	1.14E-18	3.21E+05	3.05E-05	1.34E+05	1.59E-05	4.01E+04	2.75E-06	4.67E-09	7.69E-07	8.64E-06	8.19E-07	1.40E-06	4.56E-07	0.00E+00	1.87E-08	5.91E-11	4.14E-22	2.98E-22	2.08E-34	8.81E-23	2.98E-36	2.44E-32	3.58E-30	2.98E-38	3.68E-28	6.01E-06	3.05E-36	1.14E-15	4.74E-14	7.57E-23	8.15E-36	7.49E-51	1.05E-42	2.41E-36	0.00E+00	1.13E-19	9.65E-08	2.17E-06	0.00E+00	0.00E+00	7.54E-07	6.04E-07	3.95E-20
2.37E-09	600	1.22E+19	0.00E+00	3.96E-06	5.05E+05	0.00E+00	1.22E-18	3.21E+05	3.16E-05	1.34E+05	1.65E-05	4.01E+04	2.85E-06	4.85E-09	7.98E-07	8.97E-06	8.51E-07	1.45E-06	4.73E-07	0.00E+00	1.94E-08	6.14E-11	4.46E-22	3.18E-22	2.24E-34	9.50E-23	3.34E-36	2.58E-32	3.86E-30	3.29E-38	3.82E-28	6.24E-06	3.42E-36	1.18E-15	4.92E-14	7.86E-23	8.48E-36	7.74E-51	1.14E-42	2.60E-36	0.00E+00	1.21E-19	1.00E-07	2.25E-06	0.00E+00	0.00E+00	7.83E-07	6.28E-07	4.26E-20
2.38E-09	600	1.22E+19	0.00E+00	4.11E-06	5.05E+05	0.00E+00	1.31E-18	3.21E+05	3.28E-05	1.34E+05	1.72E-05	4.01E+04	2.96E-06	5.04E-09	8.29E-07	9.32E-06	8.84E-07	1.51E-06	4.91E-07	0.00E+00	2.01E-08	6.37E-11	4.81E-22	3.40E-22	2.41E-34	1.02E-22	3.74E-36	2.72E-32	4.16E-30	3.64E-38	3.97E-28	6.48E-06	3.83E-36	1.23E-15	5.11E-14	8.16E-23	8.82E-36	8.00E-51	1.23E-42	2.80E-36	0.00E+00	1.31E-19	1.04E-07	2.34E-06	0.00E+00	0.00E+00	8.13E-07	6.52E-07	4.59E-20
2.39E-09	600	1.22E+19	0.00E+00	4.27E-06	5.05E+05	0.00E+00	1.41E-18	3.21E+05	3.41E-05	1.34E+05	1.78E-05	4.01E+04	3.07E-06	5.23E-09	8.61E-07	9.67E-06	9.17E-07	1.57E-06	5.10E-07	0.00E+00	2.09E-08	6.62E-11	5.19E-22	3.64E-22	2.60E-34	1.11E-22	4.19E-36	2.87E-32	4.48E-30	4.03E-38	4.13E-28	6.73E-06	4.29E-36	1.28E-15	5.31E-14	8.48E-23	9.18E-36	8.39E-51	1.32E-42	3.02E-36	0.00E+00	1.41E-19	1.08E-07	2.43E-06	0.00E+00	0.00E+00	8.44E-07	6.77E-07	4.95E-20
2.40E-09	600	1.22E+19	0.00E+00	4.43E-06	5.05E+05	0.00E+00	1.52E-18	3.21E+05	3.54E-05	1.34E+05	1.85E-05	4.01E+04	3.19E-06	5.43E-09	8.94E-07	1.00E-05	9.53E-07	1.63E-06	5.30E-07	0.00E+00	2.17E-08	6.87E-11	5.59E-22	3.89E-22	2.81E-34	1.19E-22	4.69E-36	3.03E-32	4.83E-30	4.46E-38	4.29E-28	6.99E-06	4.80E-36	1.33E-15	5.51E-14	8.81E-23	9.55E-36	8.87E-51	1.43E-42	3.26E-36	0.00E+00	1.52E-19	1.12E-07	2.52E-06	0.00E+00	0.00E+00	8.76E-07	7.03E-07	5.34E-20
2.41E-09	600	1.22E+19	0.00E+00	4.60E-06	5.05E+05	0.00E+00	1.63E-18	3.21E+05	3.68E-05	1.34E+05	1.92E-05	4.01E+04	3.31E-06	5.64E-09	9.29E-07	1.04E-05	9.89E-07	1.69E-06	5.50E-07	0.00E+00	2.25E-08	7.14E-11	6.03E-22	4.16E-22	3.03E-34	1.29E-22	5.26E-36	3.20E-32	5.21E-30	4.94E-38	4.45E-28	7.26E-06	5.37E-36	1.38E-15	5.73E-14	9.15E-23	9.94E-36	9.42E-51	1.54E-42	3.51E-36	0.00E+00	1.64E-19	1.17E-07	2.62E-06	0.00E+00	0.00E+00	9.10E-07	7.30E-07	5.76E-20
2.42E-09	600	1.22E+19	0.00E+00	4.78E-06	5.05E+05	0.00E+00	1.75E-18	3.21E+05	3.82E-05	1.34E+05	2.00E-05	4.01E+04	3.44E-06	5.86E-09	9.64E-07	1.08E-05	1.03E-06	1.75E-06	5.71E-07	0.00E+00	2.34E-08	7.41E-11	6.50E-22	4.44E-22	3.27E-34	1.39E-22	5.89E-36	3.38E-32	5.62E-30	5.47E-38	4.63E-28	7.54E-06	6.02E-36	1.43E-15	5.95E-14	9.50E-23	1.04E-35	1.00E-50	1.66E-42	3.79E-36	0.00E+00	1.77E-19	1.21E-07	2.72E-06	0.00E+00	0.00E+00	9.45E-07	7.58E-07	6.21E-20
2.43E-09	600	1.22E+19	0.00E+00	4.96E-06	5.05E+05	0.00E+00	1.88E-18	3.21E+05	3.97E-05	1.34E+05	2.07E-05	4.01E+04	3.57E-06	6.09E-09	1.00E-06	1.12E-05	1.07E-06	1.82E-06	5.93E-07	0.00E+00	2.43E-08	7.70E-11	7.01E-22	4.75E-22	3.52E-34	1.50E-22	6.59E-36	3.58E-32	6.06E-30	6.05E-38	4.81E-28	7.83E-06	6.74E-36	1.48E-15	6.17E-14	9.87E-23	1.08E-35	1.06E-50	1.79E-42	4.09E-36	0.00E+00	1.91E-19	1.26E-07	2.82E-06	0.00E+00	0.00E+00	9.81E-07	7.87E-07	6.69E-20
2.44E-09	600	1.22E+19	0.00E+00	5.15E-06	5.05E+05	0.00E+00	2.03E-18	3.21E+05	4.12E-05	1.34E+05	2.15E-05	4.01E+04	3.71E-06	6.32E-09	1.04E-06	1.17E-05	1.11E-06	1.89E-06	6.16E-07	0.00E+00	2.53E-08	7.99E-11	7.56E-22	5.09E-22	3.80E-34	1.61E-22	7.38E-36	3.78E-32	6.54E-30	6.71E-38	5.00E-28	8.13E-06	7.55E-36	1.54E-15	6.41E-14	1.02E-22	1.12E-35	1.13E-50	1.93E-42	4.41E-36	0.00E+00	2.06E-19	1.30E-07	2.93E-06	0.00E+00	0.00E+00	1.02E-06	8.17E-07	7.22E-20
2.45E-09	600	1.22E+19	0.00E+00	5.35E-06	5.05E+05	0.00E+00	2.18E-18	3.21E+05	4.28E-05	1.34E+05	2.24E-05	4.01E+04	3.85E-06	6.56E-09	1.08E-06	1.21E-05	1.15E-06	1.96E-06	6.40E-07	0.00E+00	2.62E-08	8.30E-11	8.16E-22	5.44E-22	4.10E-34	1.74E-22	8.27E-36	4.00E-32	7.05E-30	7.44E-38	5.19E-28	8.44E-06	8.45E-36	1.60E-15	6.66E-14	1.06E-22	1.17E-35	1.19E-50	2.08E-42	4.76E-36	0.00E+00	2.22E-19	1.35E-07	3.04E-06	0.00E+00	0.00E+00	1.06E-06	8.48E-07	7.78E-20
2.46E-09	600	1.22E+19	0.00E+00	5.55E-06	5.05E+05	0.00E+00	2.34E-18	3.21E+05	4.44E-05	1.34E+05	2.32E-05	4.01E+04	4.00E-06	6.81E-09	1.12E-06	1.26E-05	1.19E-06	2.04E-06	6.64E-07	0.00E+00	2.72E-08	8.62E-11	8.80E-22	5.83E-22	4.42E-34	1.87E-22	9.26E-36	4.23E-32	7.60E-30	8.24E-38	5.39E-28	8.77E-06	9.46E-36	1.66E-15	6.91E-14	1.11E-22	1.22E-35	1.27E-50	2.25E-42	5.13E-36	0.00E+00	2.39E-19	1.41E-07	3.16E-06	0.00E+00	0.00E+00	1.10E-06	8.81E-07	8.39E-20
2.47E-09	600	1.22E+19	0.00E+00	5.77E-06	5.05E+05	0.00E+00	2.52E-18	3.21E+05	4.61E-05	1.34E+05	2.41E-05	4.01E+04	4.16E-06	7.08E-09	1.16E-06	1.31E-05	1.24E-06	2.12E-06	6.90E-07	0.00E+00	2.83E-08	8.95E-11	9.49E-22	6.24E-22	4.77E-34	2.02E-22	1.04E-35	4.48E-32	8.20E-30	9.14E-38	5.60E-28	9.10E-06	1.06E-35	1.73E-15	7.18E-14	1.15E-22	1.27E-35	1.35E-50	2.42E-42	5.54E-36	0.00E+00	2.58E-19	1.46E-07	3.28E-06	0.00E+00	0.00E+00	1.14E-06	9.15E-07	9.05E-20
2.48E-09	600	1.22E+19	0.00E+00	5.99E-06	5.05E+05	0.00E+00	2.71E-18	3.21E+05	4.79E-05	1.34E+05	2.50E-05	4.01E+04	4.32E-06	7.35E-09	1.21E-06	1.36E-05	1.29E-06	2.20E-06	7.16E-07	0.00E+00	2.94E-08	9.29E-11	1.02E-21	6.68E-22	5.14E-34	2.18E-22	1.16E-35	4.74E-32	8.84E-30	1.01E-37	5.82E-28	9.45E-06	1.19E-35	1.79E-15	7.46E-14	1.19E-22	1.32E-35	1.44E-50	2.62E-42	5.97E-36	0.00E+00	2.78E-19	1.52E-07	3.41E-06	0.00E+00	0.00E+00	1.18E-06	9.50E-07	9.76E-20
2.49E-09	600	1.22E+19	0.00E+00	6.22E-06	5.05E+05	0.00E+00	2.92E-18	3.21E+05	4.97E-05	1.34E+05	2.60E-05	4.01E+04	4.48E-06	7.63E-09	1.26E-06	1.41E-05	1.34E-06	2.28E-06	7.44E-07	0.00E+00	3.05E-08	9.65E-11	1.10E-21	7.16E-22	5.54E-34	2.35E-22	1.30E-35	5.02E-32	9.53E-30	1.13E-37	6.05E-28	9.82E-06	1.33E-35	1.86E-15	7.74E-14	1.24E-22	1.38E-35	1.53E-50	2.82E-42	6.44E-36	0.00E+00	3.00E-19	1.58E-07	3.54E-06	0.00E+00	0.00E+00	1.23E-06	9.86E-07	1.05E-19
2.50E-09	600	1.22E+19	0.00E+00	6.46E-06	5.05E+05	0.00E+00	3.14E-18	3.21E+05	5.16E-05	1.34E+05	2.70E-05	4.01E+04	4.65E-06	7.92E-09	1.30E-06	1.46E-05	1.39E-06	2.37E-06	7.72E-07	0.00E+00	3.17E-08	1.00E-10	1.19E-21	7.67E-22	5.98E-34	2.54E-22	1.46E-35	5.32E-32	1.03E-29	1.25E-37	6.28E-28	1.02E-05	1.49E-35	1.93E-15	8.04E-14	1.29E-22	1.43E-35	1.64E-50	3.04E-42	6.95E-36	0.00E+00	3.24E-19	1.64E-07	3.67E-06	0.00E+00	0.00E+00	1.28E-06	1.02E-06	1.13E-19
2.51E-09	600	1.22E+19	0.00E+00	6.70E-06	5.05E+05	0.00E+00	3.38E-18	3.21E+05	5.36E-05	1.34E+05	2.80E-05	4.01E+04	4.83E-06	8.23E-09	1.35E-06	1.52E-05	1.44E-06	2.46E-06	8.02E-07	0.00E+00	3.29E-08	1.04E-10	1.28E-21	8.22E-22	6.45E-34	2.73E-22	1.63E-35	5.64E-32	1.11E-29	1.39E-37	6.52E-28	1.06E-05	1.67E-35	2.01E-15	8.35E-14	1.34E-22	1.49E-35	1.75E-50	3.28E-42	7.49E-36	0.00E+00	3.49E-19	1.70E-07	3.81E-06	0.00E+00	0.00E+00	1.33E-06	1.06E-06	1.22E-19
2.52E-09	600	1.22E+19	0.00E+00	6.96E-06	5.05E+05	0.00E+00	3.63E-18	3.21E+05	5.57E-05	1.34E+05	2.91E-05	4.01E+04	5.02E-06	8.55E-09	1.41E-06	1.58E-05	1.50E-06	2.56E-06	8.33E-07	0.00E+00	3.41E-08	1.08E-10	1.38E-21	8.81E-22	6.95E-34	2.95E-22	1.83E-35	5.98E-32	1.20E-29	1.54E-37	6.78E-28	1.10E-05	1.87E-35	2.08E-15	8.67E-14	1.39E-22	1.56E-35	1.87E-50	3.54E-42	8.08E-36	0.00E+00	3.76E-19	1.76E-07	3.96E-06	0.00E+00	0.00E+00	1.38E-06	1.10E-06	1.32E-19
2.53E-09	600	1.22E+19	0.00E+00	7.23E-06	5.05E+05	0.00E+00	3.91E-18	3.21E+05	5.78E-05	1.34E+05	3.02E-05	4.01E+04	5.21E-06	8.87E-09	1.46E-06	1.64E-05	1.56E-06	2.65E-06	8.65E-07	0.00E+00	3.55E-08	1.12E-10	1.49E-21	9.44E-22	7.50E-34	3.18E-22	2.04E-35	6.34E-32	1.29E-29	1.71E-37	7.04E-28	1.14E-05	2.09E-35	2.16E-15	9.00E-14	1.44E-22	1.62E-35	2.00E-50	3.82E-42	8.71E-36	0.00E+00	4.06E-19	1.83E-07	4.11E-06	0.00E+00	0.00E+00	1.43E-06	1.15E-06	1.42E-19
2.54E-09	600	1.22E+19	0.00E+00	7.51E-06	5.05E+05	0.00E+00	4.21E-18	3.21E+05	6.00E-05	1.34E+05	3.14E-05	4.01E+04	5.41E-06	9.22E-09	1.52E-06	1.70E-05	1.62E-06	2.76E-06	8.98E-07	0.00E+00	3.68E-08	1.17E-10	1.61E-21	1.01E-21	8.09E-34	3.43E-22	2.29E-35	6.73E-32	1.39E-29	1.90E-37	7.31E-28	1.19E-05	2.34E-35	2.25E-15	9.35E-14	1.50E-22	1.69E-35	2.15E-50	4.12E-42	9.40E-36	0.00E+00	4.38E-19	1.90E-07	4.27E-06	0.00E+00	0.00E+00	1.49E-06	1.19E-06	1.53E-19
2.55E-09	600	1.22E+19	0.00E+00	7.80E-06	5.05E+05	0.00E+00	4.53E-18	3.21E+05	6.23E-05	1.34E+05	3.26E-05	4.01E+04	5.62E-06	9.57E-09	1.57E-06	1.77E-05	1.68E-06	2.86E-06	9.33E-07	0.00E+00	3.82E-08	1.21E-10	1.73E-21	1.09E-21	8.72E-34	3.70E-22	2.56E-35	7.14E-32	1.50E-29	2.11E-37	7.60E-28	1.23E-05	2.62E-35	2.33E-15	9.71E-14	1.55E-22	1.77E-35	2.31E-50	4.44E-42	1.01E-35	0.00E+00	4.72E-19	1.97E-07	4.43E-06	0.00E+00	0.00E+00	1.54E-06	1.24E-06	1.65E-19
2.56E-09	600	1.22E+19	0.00E+00	8.09E-06	5.05E+05	0.00E+00	4.87E-18	3.21E+05	6.47E-05	1.34E+05	3.39E-05	4.01E+04	5.84E-06	9.94E-09	1.64E-06	1.84E-05	1.74E-06	2.97E-06	9.68E-07	0.00E+00	3.97E-08	1.26E-10	1.87E-21	1.16E-21	9.41E-34	3.99E-22	2.87E-35	7.59E-32	1.62E-29	2.35E-37	7.89E-28	1.28E-05	2.93E-35	2.42E-15	1.01E-13	1.61E-22	1.85E-35	2.48E-50	4.79E-42	1.09E-35	0.00E+00	5.09E-19	2.05E-07	4.60E-06	0.00E+00	0.00E+00	1.60E-06	1.28E-06	1.78E-19
2.57E-09	600	1.22E+19	0.00E+00	8.41E-06	5.05E+05	0.00E+00	5.24E-18	3.21E+05	6.72E-05	1.34E+05	3.52E-05	4.01E+04	6.06E-06	1.03E-08	1.70E-06	1.91E-05	1.81E-06	3.09E-06	1.01E-06	0.00E+00	4.12E-08	1.31E-10	2.02E-21	1.25E-21	1.01E-33	4.30E-22	3.22E-35	8.06E-32	1.74E-29	2.61E-37	8.20E-28	1.33E-05	3.29E-35	2.52E-15	1.05E-13	1.68E-22	1.93E-35	2.67E-50	5.17E-42	1.18E-35	0.00E+00	5.49E-19	2.13E-07	4.78E-06	0.00E+00	0.00E+00	1.66E-06	1.33E-06	1.92E-19
2.58E-09	600	1.22E+19	0.00E+00	8.73E-06	5.05E+05	0.00E+00	5.65E-18	3.21E+05	6.98E-05	1.34E+05	3.65E-05	4.01E+04	6.29E-06	1.07E-08	1.76E-06	1.98E-05	1.88E-06	3.21E-06	1.04E-06	0.00E+00	4.28E-08	1.36E-10	2.17E-21	1.34E-21	1.09E-33	4.64E-22	3.60E-35	8.56E-32	1.88E-29	2.90E-37	8.52E-28	1.38E-05	3.68E-35	2.61E-15	1.09E-13	1.74E-22	2.01E-35	2.88E-50	5.57E-42	1.27E-35	0.00E+00	5.92E-19	2.21E-07	4.97E-06	0.00E+00	0.00E+00	1.73E-06	1.38E-06	2.07E-19
2.59E-09	600	1.22E+19	0.00E+00	9.06E-06	5.05E+05	0.00E+00	6.08E-18	3.21E+05	7.25E-05	1.34E+05	3.79E-05	4.01E+04	6.53E-06	1.11E-08	1.83E-06	2.06E-05	1.95E-06	3.33E-06	1.08E-06	0.00E+00	4.45E-08	1.41E-10	2.35E-21	1.44E-21	1.18E-33	5.00E-22	4.03E-35	9.10E-32	2.03E-29	3.23E-37	8.85E-28	1.43E-05	4.12E-35	2.71E-15	1.13E-13	1.81E-22	2.10E-35	3.11E-50	6.01E-42	1.37E-35	0.00E+00	6.38E-19	2.30E-07	5.16E-06	0.00E+00	0.00E+00	1.79E-06	1.44E-06	2.24E-19
2.60E-09	600	1.22E+19	0.00E+00	9.41E-06	5.05E+05	0.00E+00	6.54E-18	3.21E+05	7.53E-05	1.34E+05	3.94E-05	4.01E+04	6.79E-06	1.16E-08	1.90E-06	2.13E-05	2.03E-06	3.46E-06	1.13E-06	0.00E+00	4.62E-08	1.46E-10	2.53E-21	1.54E-21	1.27E-33	5.39E-22	4.51E-35	9.67E-32	2.18E-29	3.59E-37	9.19E-28	1.49E-05	4.61E-35	2.82E-15	1.17E-13	1.88E-22	2.20E-35	3.36E-50	6.48E-42	1.48E-35	0.00E+00	6.88E-19	2.38E-07	5.35E-06	0.00E+00	0.00E+00	1.86E-06	1.49E-06	2.41E-19
2.61E-09	600	1.22E+19	0.00E+00	9.77E-06	5.05E+05	0.00E+00	7.04E-18	3.21E+05	7.82E-05	1.34E+05	4.09E-05	4.01E+04	7.05E-06	1.20E-08	1.97E-06	2.22E-05	2.10E-06	3.59E-06	1.17E-06	0.00E+00	4.79E-08	1.52E-10	2.73E-21	1.66E-21	1.37E-33	5.81E-22	5.06E-35	1.03E-31	2.36E-29	3.99E-37	9.55E-28	1.54E-05	5.17E-35	2.93E-15	1.22E-13	1.95E-22	2.30E-35	3.63E-50	6.99E-42	1.60E-35	0.00E+00	7.42E-19	2.48E-07	5.56E-06	0.00E+00	0.00E+00	1.93E-06	1.55E-06	2.60E-19
2.62E-09	600	1.22E+19	0.00E+00	1.01E-05	5.05E+05	0.00E+00	7.58E-18	3.21E+05	8.12E-05	1.34E+05	4.25E-05	4.01E+04	7.32E-06	1.25E-08	2.05E-06	2.30E-05	2.18E-06	3.73E-06	1.21E-06	0.00E+00	4.98E-08	1.58E-10	2.94E-21	1.78E-21	1.48E-33	6.27E-22	5.66E-35	1.09E-31	2.54E-29	4.44E-37	9.92E-28	1.60E-05	5.78E-35	3.04E-15	1.26E-13	2.02E-22	2.40E-35	3.93E-50	7.54E-42	1.72E-35	0.00E+00	8.00E-19	2.57E-07	5.77E-06	0.00E+00	0.00E+00	2.01E-06	1.61E-06	2.80E-19
2.63E-09	600	1.22E+19	0.00E+00	1.05E-05	5.05E+05	0.00E+00	8.17E-18	3.21E+05	8.43E-05	1.34E+05	4.41E-05	4.01E+04	7.60E-06	1.29E-08	2.13E-06	2.39E-05	2.27E-06	3.87E-06	1.26E-06	0.00E+00	5.17E-08	1.64E-10	3.17E-21	1.91E-21	1.60E-33	6.76E-22	6.34E-35	1.16E-31	2.74E-29	4.94E-37	1.03E-27	1.66E-05	6.48E-35	3.16E-15	1.31E-13	2.10E-22	2.51E-35	4.27E-50	8.13E-42	1.86E-35	0.00E+00	8.62E-19	2.67E-07	6.00E-06	0.00E+00	0.00E+00	2.08E-06	1.67E-06	3.02E-19
2.64E-09	600	1.22E+19	0.00E+00	1.09E-05	5.05E+05	0.00E+00	8.79E-18	3.21E+05	8.75E-05	1.34E+05	4.58E-05	4.01E+04	7.89E-06	1.34E-08	2.21E-06	2.48E-05	2.35E-06	4.02E-06	1.31E-06	0.00E+00	5.37E-08	1.70E-10	3.42E-21	2.05E-21	1.72E-33	7.29E-22	7.10E-35	1.24E-31	2.95E-29	5.50E-37	1.07E-27	1.73E-05	7.25E-35	3.28E-15	1.36E-13	2.18E-22	2.63E-35	4.62E-50	8.77E-42	2.00E-35	0.00E+00	9.30E-19	2.77E-07	6.23E-06	0.00E+00	0.00E+00	2.17E-06	1.74E-06	3.26E-19
2.65E-09	600	1.22E+19	0.00E+00	1.14E-05	5.05E+05	0.00E+00	9.47E-18	3.21E+05	9.09E-05	1.34E+05	4.75E-05	4.01E+04	8.19E-06	1.40E-08	2.30E-06	2.58E-05	2.45E-06	4.17E-06	1.36E-06	0.00E+00	5.57E-08	1.76E-10	3.69E-21	2.20E-21	1.86E-33	7.86E-22	7.95E-35	1.32E-31	3.19E-29	6.13E-37	1.11E-27	1.79E-05	8.12E-35	3.40E-15	1.42E-13	2.27E-22	2.75E-35	4.97E-50	9.46E-42	2.16E-35	0.00E+00	1.00E-18	2.88E-07	6.46E-06	0.00E+00	0.00E+00	2.25E-06	1.80E-06	3.51E-19
2.66E-09	600	1.22E+19	0.00E+00	1.18E-05	5.05E+05	0.00E+00	1.02E-17	3.21E+05	9.44E-05	1.34E+05	4.94E-05	4.01E+04	8.51E-06	1.45E-08	2.38E-06	2.68E-05	2.54E-06	4.33E-06	1.41E-06	0.00E+00	5.79E-08	1.83E-10	3.98E-21	2.37E-21	2.00E-33	8.48E-22	8.90E-35	1.41E-31	3.44E-29	6.82E-37	1.15E-27	1.86E-05	9.09E-35	3.53E-15	1.47E-13	2.35E-22	2.88E-35	5.39E-50	1.02E-41	2.33E-35	0.00E+00	1.08E-18	2.99E-07	6.71E-06	0.00E+00	0.00E+00	2.33E-06	1.87E-06	3.79E-19
2.67E-09	600	1.22E+19	0.00E+00	1.23E-05	5.05E+05	0.00E+00	1.10E-17	3.21E+05	9.80E-05	1.34E+05	5.13E-05	4.01E+04	8.83E-06	1.50E-08	2.48E-06	2.78E-05	2.64E-06	4.50E-06	1.47E-06	0.00E+00	6.01E-08	1.90E-10	4.29E-21	2.54E-21	2.16E-33	9.14E-22	9.97E-35	1.50E-31	3.70E-29	7.60E-37	1.20E-27	1.93E-05	1.02E-34	3.67E-15	1.53E-13	2.44E-22	3.02E-35	5.87E-50	1.10E-41	2.51E-35	0.00E+00	1.17E-18	3.10E-07	6.97E-06	0.00E+00	0.00E+00	2.42E-06	1.94E-06	4.09E-19
2.68E-09	600	1.22E+19	0.00E+00	1.27E-05	5.05E+05	0.00E+00	1.18E-17	3.21E+05	1.02E-04	1.34E+05	5.32E-05	4.01E+04	9.17E-06	1.56E-08	2.57E-06	2.89E-05	2.74E-06	4.67E-06	1.52E-06	0.00E+00	6.24E-08	1.98E-10	4.62E-21	2.73E-21	2.33E-33	9.86E-22	1.12E-34	1.60E-31	3.99E-29	8.47E-37	1.25E-27	2.01E-05	1.14E-34	3.81E-15	1.58E-13	2.54E-22	3.17E-35	6.43E-50	1.19E-41	2.71E-35	0.00E+00	1.26E-18	3.22E-07	7.24E-06	0.00E+00	0.00E+00	2.52E-06	2.02E-06	4.41E-19
2.69E-09	600	1.22E+19	0.00E+00	1.32E-05	5.05E+05	0.00E+00	1.27E-17	3.21E+05	1.06E-04	1.34E+05	5.53E-05	4.01E+04	9.53E-06	1.62E-08	2.67E-06	3.00E-05	2.84E-06	4.85E-06	1.58E-06	0.00E+00	6.48E-08	2.05E-10	4.99E-21	2.94E-21	2.51E-33	1.06E-21	1.25E-34	1.70E-31	4.31E-29	9.43E-37	1.29E-27	2.09E-05	1.28E-34	3.96E-15	1.65E-13	2.64E-22	3.33E-35	7.04E-50	1.28E-41	2.92E-35	0.00E+00	1.36E-18	3.35E-07	7.52E-06	0.00E+00	0.00E+00	2.61E-06	2.10E-06	4.75E-19
2.70E-09	600	1.22E+19	0.00E+00	1.37E-05	5.05E+05	0.00E+00	1.37E-17	3.21E+05	1.10E-04	1.34E+05	5.74E-05	4.01E+04	9.89E-06	1.68E-08	2.77E-06	3.11E-05	2.95E-06	5.04E-06	1.64E-06	0.00E+00	6.73E-08	2.13E-10	5.38E-21	3.15E-21	2.71E-33	1.15E-21	1.40E-34	1.82E-31	4.64E-29	1.05E-36	1.34E-27	2.17E-05	1.43E-34	4.11E-15	1.71E-13	2.74E-22	3.50E-35	7.72E-50	1.38E-41	3.15E-35	0.00E+00	1.46E-18	3.48E-07	7.81E-06	0.00E+00	0.00E+00	2.71E-06	2.18E-06	5.12E-19
2.71E-09	600	1.22E+19	0.00E+00	1.42E-05	5.05E+05	0.00E+00	1.48E-17	3.21E+05	1.14E-04	1.34E+05	5.96E-05	4.01E+04	1.03E-05	1.75E-08	2.88E-06	3.23E-05	3.07E-06	5.23E-06	1.70E-06	0.00E+00	6.99E-08	2.21E-10	5.80E-21	3.39E-21	2.92E-33	1.24E-21	1.57E-34	1.94E-31	5.01E-29	1.17E-36	1.40E-27	2.25E-05	1.60E-34	4.27E-15	1.77E-13	2.84E-22	3.67E-35	8.47E-50	1.49E-41	3.40E-35	0.00E+00	1.58E-18	3.61E-07	8.10E-06	0.00E+00	0.00E+00	2.82E-06	2.26E-06	5.52E-19
2.72E-09	600	1.22E+19	0.00E+00	1.48E-05	5.05E+05	0.00E+00	1.59E-17	3.21E+05	1.18E-04	1.34E+05	6.19E-05	4.01E+04	1.07E-05	1.82E-08	2.99E-06	3.36E-05	3.18E-06	5.43E-06	1.77E-06	0.00E+00	7.26E-08	2.30E-10	6.25E-21	3.64E-21	3.15E-33	1.33E-21	1.75E-34	2.07E-31	5.40E-29	1.31E-36	1.45E-27	2.34E-05	1.79E-34	4.43E-15	1.84E-13	2.95E-22	3.86E-35	9.29E-50	1.60E-41	3.66E-35	0.00E+00	1.70E-18	3.75E-07	8.42E-06	0.00E+00	0.00E+00	2.93E-06	2.35E-06	5.96E-19
2.73E-09	600	1.22E+19	0.00E+00	1.54E-05	5.05E+05	0.00E+00	1.71E-17	3.21E+05	1.23E-04	1.34E+05	6.43E-05	4.01E+04	1.11E-05	1.89E-08	3.10E-06	3.48E-05	3.31E-06	5.64E-06	1.84E-06	0.00E+00	7.54E-08	2.39E-10	6.74E-21	3.92E-21	3.39E-33	1.44E-21	1.96E-34	2.21E-31	5.82E-29	1.46E-36	1.51E-27	2.43E-05	2.01E-34	4.60E-15	1.91E-13	3.07E-22	4.07E-35	1.02E-49	1.73E-41	3.95E-35	0.00E+00	1.83E-18	3.89E-07	8.74E-06	0.00E+00	0.00E+00	3.04E-06	2.44E-06	6.42E-19
2.74E-09	600	1.22E+19	0.00E+00	1.60E-05	5.05E+05	0.00E+00	1.85E-17	3.21E+05	1.28E-04	1.34E+05	6.67E-05	4.01E+04	1.15E-05	1.96E-08	3.22E-06	3.62E-05	3.43E-06	5.86E-06	1.91E-06	0.00E+00	7.83E-08	2.48E-10	7.27E-21	4.21E-21	3.66E-33	1.55E-21	2.20E-34	2.36E-31	6.28E-29	1.62E-36	1.56E-27	2.52E-05	2.25E-34	4.78E-15	1.99E-13	3.18E-22	4.28E-35	1.12E-49	1.87E-41	4.26E-35	0.00E+00	1.98E-18	4.04E-07	9.08E-06	0.00E+00	0.00E+00	3.16E-06	2.53E-06	6.93E-19
2.75E-09	600	1.22E+19	0.00E+00	1.66E-05	5.05E+05	0.00E+00	1.99E-17	3.21E+05	1.32E-04	1.34E+05	6.93E-05	4.01E+04	1.19E-05	2.03E-08	3.35E-06	3.76E-05	3.56E-06	6.08E-06	1.98E-06	0.00E+00	8.13E-08	2.57E-10	7.84E-21	4.53E-21	3.95E-33	1.67E-21	2.46E-34	2.52E-31	6.77E-29	1.81E-36	1.62E-27	2.62E-05	2.52E-34	4.96E-15	2.06E-13	3.31E-22	4.51E-35	1.24E-49	2.01E-41	4.59E-35	0.00E+00	2.13E-18	4.20E-07	9.42E-06	0.00E+00	0.00E+00	3.28E-06	2.63E-06	7.47E-19
2.76E-09	600	1.22E+19	0.00E+00	1.72E-05	5.05E+05	0.00E+00	2.14E-17	3.21E+05	1.38E-04	1.34E+05	7.20E-05	4.01E+04	1.24E-05	2.11E-08	3.48E-06	3.90E-05	3.70E-06	6.32E-06	2.06E-06	0.00E+00	8.44E-08	2.67E-10	8.45E-21	4.87E-21	4.25E-33	1.80E-21	2.76E-34	2.69E-31	7.30E-29	2.02E-36	1.69E-27	2.72E-05	2.82E-34	5.15E-15	2.14E-13	3.43E-22	4.76E-35	1.36E-49	2.17E-41	4.95E-35	0.00E+00	2.30E-18	4.36E-07	9.79E-06	0.00E+00	0.00E+00	3.40E-06	2.73E-06	8.05E-19
2.77E-09	600	1.22E+19	0.00E+00	1.79E-05	5.05E+05	0.00E+00	2.31E-17	3.21E+05	1.43E-04	1.34E+05	7.47E-05	4.01E+04	1.29E-05	2.19E-08	3.61E-06	4.05E-05	3.84E-06	6.56E-06	2.14E-06	0.00E+00	8.76E-08	2.77E-10	9.11E-21	5.24E-21	4.59E-33	1.94E-21	3.09E-34	2.87E-31	7.87E-29	2.25E-36	1.75E-27	2.82E-05	3.16E-34	5.35E-15	2.22E-13	3.57E-22	5.03E-35	1.50E-49	2.34E-41	5.34E-35	0.00E+00	2.48E-18	4.52E-07	1.02E-05	0.00E+00	0.00E+00	3.53E-06	2.83E-06	8.68E-19
2.78E-09	600	1.22E+19	0.00E+00	1.85E-05	5.05E+05	0.00E+00	2.49E-17	3.21E+05	1.48E-04	1.34E+05	7.76E-05	4.01E+04	1.34E-05	2.28E-08	3.75E-06	4.21E-05	3.99E-06	6.81E-06	2.22E-06	0.00E+00	9.10E-08	2.88E-10	9.83E-21	5.64E-21	4.95E-33	2.10E-21	3.46E-34	3.07E-31	8.49E-29	2.51E-36	1.82E-27	2.93E-05	3.53E-34	5.55E-15	2.31E-13	3.70E-22	5.32E-35	1.66E-49	2.52E-41	5.76E-35	0.00E+00	2.67E-18	4.70E-07	1.06E-05	0.00E+00	0.00E+00	3.67E-06	2.94E-06	9.36E-19
2.79E-09	600	1.22E+19	0.00E+00	1.93E-05	5.05E+05	0.00E+00	2.68E-17	3.21E+05	1.54E-04	1.34E+05	8.06E-05	4.01E+04	1.39E-05	2.37E-08	3.89E-06	4.37E-05	4.14E-06	7.07E-06	2.30E-06	0.00E+00	9.45E-08	2.99E-10	1.06E-20	6.06E-21	5.34E-33	2.26E-21	3.87E-34	3.28E-31	9.15E-29	2.80E-36	1.89E-27	3.04E-05	3.96E-34	5.77E-15	2.40E-13	3.85E-22	5.62E-35	1.83E-49	2.72E-41	6.21E-35	0.00E+00	2.88E-18	4.88E-07	1.10E-05	0.00E+00	0.00E+00	3.81E-06	3.06E-06	1.01E-18
2.80E-09	600	1.22E+19	0.00E+00	2.00E-05	5.05E+05	0.00E+00	2.89E-17	3.21E+05	1.60E-04	1.34E+05	8.37E-05	4.01E+04	1.44E-05	2.46E-08	4.04E-06	4.54E-05	4.30E-06	7.35E-06	2.39E-06	0.00E+00	9.81E-08	3.11E-10	1.14E-20	6.52E-21	5.75E-33	2.44E-21	4.34E-34	3.51E-31	9.87E-29	3.13E-36	1.96E-27	3.16E-05	4.43E-34	5.99E-15	2.49E-13	3.99E-22	5.95E-35	2.03E-49	2.94E-41	6.70E-35	0.00E+00	3.11E-18	5.07E-07	1.14E-05	0.00E+00	0.00E+00	3.96E-06	3.17E-06	1.09E-18
2.81E-09	600	1.22E+19	0.00E+00	2.08E-05	5.05E+05	0.00E+00	3.11E-17	3.21E+05	1.66E-04	1.34E+05	8.69E-05	4.01E+04	1.50E-05	2.55E-08	4.20E-06	4.71E-05	4.47E-06	7.63E-06	2.48E-06	0.00E+00	1.02E-07	3.23E-10	1.23E-20	7.02E-21	6.20E-33	2.63E-21	4.86E-34	3.76E-31	1.06E-28	3.49E-36	2.04E-27	3.28E-05	4.96E-34	6.22E-15	2.59E-13	4.15E-22	6.31E-35	2.24E-49	3.17E-41	7.22E-35	0.00E+00	3.35E-18	5.26E-07	1.18E-05	0.00E+00	0.00E+00	4.11E-06	3.29E-06	1.17E-18
2.82E-09	600	1.22E+19	0.00E+00	2.16E-05	5.05E+05	0.00E+00	3.35E-17	3.21E+05	1.72E-04	1.34E+05	9.02E-05	4.01E+04	1.56E-05	2.65E-08	4.36E-06	4.89E-05	4.64E-06	7.92E-06	2.58E-06	0.00E+00	1.06E-07	3.35E-10	1.33E-20	7.55E-21	6.69E-33	2.83E-21	5.44E-34	4.02E-31	1.15E-28	3.90E-36	2.12E-27	3.40E-05	5.56E-34	6.46E-15	2.69E-13	4.31E-22	6.70E-35	2.48E-49	3.41E-41	7.79E-35	0.00E+00	3.61E-18	5.46E-07	1.23E-05	0.00E+00	0.00E+00	4.27E-06	3.42E-06	1.27E-18
2.83E-09	600	1.22E+19	0.00E+00	2.24E-05	5.05E+05	0.00E+00	3.61E-17	3.21E+05	1.79E-04	1.34E+05	9.37E-05	4.01E+04	1.61E-05	2.75E-08	4.53E-06	5.08E-05	4.82E-06	8.22E-06	2.68E-06	0.00E+00	1.10E-07	3.48E-10	1.43E-20	8.12E-21	7.21E-33	3.06E-21	6.09E-34	4.30E-31	1.24E-28	4.35E-36	2.20E-27	3.54E-05	6.22E-34	6.71E-15	2.79E-13	4.47E-22	7.12E-35	2.75E-49	3.68E-41	8.40E-35	0.00E+00	3.89E-18	5.67E-07	1.27E-05	0.00E+00	0.00E+00	4.43E-06	3.55E-06	1.36E-18
2.84E-09	600	1.22E+19	0.00E+00	2.33E-05	5.05E+05	0.00E+00	3.89E-17	3.21E+05	1.86E-04	1.34E+05	9.73E-05	4.01E+04	1.68E-05	2.86E-08	4.70E-06	5.27E-05	5.00E-06	8.54E-06	2.78E-06	0.00E+00	1.14E-07	3.61E-10	1.54E-20	8.74E-21	7.78E-33	3.29E-21	6.82E-34	4.60E-31	1.33E-28	4.86E-36	2.28E-27	3.67E-05	6.97E-34	6.96E-15	2.90E-13	4.65E-22	7.57E-35	3.05E-49	3.97E-41	9.06E-35	0.00E+00	4.20E-18	5.89E-07	1.32E-05	0.00E+00	0.00E+00	4.60E-06	3.69E-06	1.47E-18
2.85E-09	600	1.22E+19	0.00E+00	2.41E-05	5.05E+05	0.00E+00	4.20E-17	3.21E+05	1.93E-04	1.34E+05	1.01E-04	4.01E+04	1.74E-05	2.97E-08	4.88E-06	5.48E-05	5.20E-06	8.87E-06	2.89E-06	0.00E+00	1.18E-07	3.75E-10	1.67E-20	9.41E-21	8.39E-33	3.55E-21	7.63E-34	4.93E-31	1.44E-28	5.42E-36	2.37E-27	3.81E-05	7.80E-34	7.23E-15	3.01E-13	4.82E-22	8.06E-35	3.38E-49	4.28E-41	9.77E-35	0.00E+00	4.53E-18	6.12E-07	1.37E-05	0.00E+00	0.00E+00	4.78E-06	3.83E-06	1.59E-18
2.86E-09	600	1.22E+19	0.00E+00	2.51E-05	5.05E+05	0.00E+00	4.52E-17	3.21E+05	2.01E-04	1.34E+05	1.05E-04	4.01E+04	1.81E-05	3.08E-08	5.07E-06	5.69E-05	5.40E-06	9.21E-06	3.00E-06	0.00E+00	1.23E-07	3.90E-10	1.80E-20	1.01E-20	9.05E-33	3.83E-21	8.55E-34	5.28E-31	1.55E-28	6.05E-36	2.46E-27	3.96E-05	8.73E-34	7.51E-15	3.12E-13	5.01E-22	8.59E-35	3.75E-49	4.62E-41	1.05E-34	0.00E+00	4.88E-18	6.35E-07	1.43E-05	0.00E+00	0.00E+00	4.96E-06	3.98E-06	1.71E-18
2.87E-09	600	1.22E+19	0.00E+00	2.60E-05	5.05E+05	0.00E+00	4.87E-17	3.21E+05	2.08E-04	1.34E+05	1.09E-04	4.01E+04	1.88E-05	3.20E-08	5.26E-06	5.91E-05	5.60E-06	9.56E-06	3.12E-06	0.00E+00	1.28E-07	4.05E-10	1.94E-20	1.09E-20	9.75E-33	4.13E-21	9.57E-34	5.65E-31	1.67E-28	6.76E-36	2.56E-27	4.11E-05	9.78E-34	7.80E-15	3.24E-13	5.20E-22	9.17E-35	4.17E-49	4.98E-41	1.14E-34	0.00E+00	5.26E-18	6.60E-07	1.48E-05	0.00E+00	0.00E+00	5.15E-06	4.13E-06	1.85E-18
2.88E-09	600	1.22E+19	0.00E+00	2.70E-05	5.05E+05	0.00E+00	5.25E-17	3.21E+05	2.16E-04	1.34E+05	1.13E-04	4.01E+04	1.95E-05	3.32E-08	5.46E-06	6.13E-05	5.82E-06	9.93E-06	3.24E-06	0.00E+00	1.33E-07	4.20E-10	2.09E-20	1.17E-20	1.05E-32	4.45E-21	1.07E-33	6.06E-31	1.80E-28	7.55E-36	2.66E-27	4.27E-05	1.09E-33	8.10E-15	3.37E-13	5.40E-22	9.80E-35	4.63E-49	5.37E-41	1.22E-34	0.00E+00	5.68E-18	6.85E-07	1.54E-05	0.00E+00	0.00E+00	5.35E-06	4.29E-06	1.99E-18
2.89E-09	600	1.22E+19	0.00E+00	2.81E-05	5.05E+05	0.00E+00	5.66E-17	3.21E+05	2.25E-04	1.34E+05	1.17E-04	4.01E+04	2.02E-05	3.45E-08	5.67E-06	6.37E-05	6.04E-06	1.03E-05	3.36E-06	0.00E+00	1.38E-07	4.36E-10	2.25E-20	1.26E-20	1.13E-32	4.80E-21	1.20E-33	6.49E-31	1.95E-28	8.43E-36	2.76E-27	4.43E-05	1.23E-33	8.41E-15	3.50E-13	5.61E-22	1.05E-34	5.14E-49	5.79E-41	1.32E-34	0.00E+00	6.12E-18	7.11E-07	1.60E-05	0.00E+00	0.00E+00	5.55E-06	4.45E-06	2.15E-18
2.90E-09	600	1.22E+19	0.00E+00	2.92E-05	5.05E+05	0.00E+00	6.10E-17	3.21E+05	2.33E-04	1.34E+05	1.22E-04	4.01E+04	2.10E-05	3.58E-08	5.89E-06	6.61E-05	6.27E-06	1.07E-05	3.49E-06	0.00E+00	1.43E-07	4.53E-10	2.43E-20	1.36E-20	1.22E-32	5.18E-21	1.34E-33	6.96E-31	2.10E-28	9.42E-36	2.87E-27	4.60E-05	1.37E-33	8.73E-15	3.63E-13	5.83E-22	1.12E-34	5.72E-49	6.24E-41	1.42E-34	0.00E+00	6.60E-18	7.39E-07	1.66E-05	0.00E+00	0.00E+00	5.77E-06	4.63E-06	2.31E-18
2.91E-09	600	1.22E+19	0.00E+00	3.03E-05	5.05E+05	0.00E+00	6.57E-17	3.21E+05	2.42E-04	1.34E+05	1.27E-04	4.01E+04	2.18E-05	3.72E-08	6.12E-06	6.87E-05	6.51E-06	1.11E-05	3.62E-06	0.00E+00	1.49E-07	4.70E-10	2.62E-20	1.46E-20	1.32E-32	5.59E-21	1.50E-33	7.46E-31	2.26E-28	1.05E-35	2.98E-27	4.78E-05	1.54E-33	9.07E-15	3.77E-13	6.05E-22	1.21E-34	6.36E-49	6.73E-41	1.54E-34	0.00E+00	7.12E-18	7.67E-07	1.72E-05	0.00E+00	0.00E+00	5.99E-06	4.80E-06	2.49E-18
2.92E-09	600	1.22E+19	0.00E+00	3.14E-05	5.05E+05	0.00E+00	7.08E-17	3.21E+05	2.51E-04	1.34E+05	1.32E-04	4.01E+04	2.27E-05	3.86E-08	6.35E-06	7.13E-05	6.76E-06	1.15E-05	3.76E-06	0.00E+00	1.54E-07	4.88E-10	2.82E-20	1.58E-20	1.42E-32	6.02E-21	1.69E-33	7.99E-31	2.44E-28	1.18E-35	3.09E-27	4.96E-05	1.72E-33	9.42E-15	3.92E-13	6.28E-22	1.29E-34	7.07E-49	7.26E-41	1.66E-34	0.00E+00	7.67E-18	7.96E-07	1.79E-05	0.00E+00	0.00E+00	6.22E-06	4.99E-06	2.69E-18
2.93E-09	600	1.22E+19	0.00E+00	3.26E-05	5.05E+05	0.00E+00	7.63E-17	3.21E+05	2.61E-04	1.34E+05	1.37E-04	4.01E+04	2.35E-05	4.01E-08	6.60E-06	7.40E-05	7.02E-06	1.20E-05	3.91E-06	0.00E+00	1.60E-07	5.07E-10	3.04E-20	1.70E-20	1.53E-32	6.49E-21	1.89E-33	8.57E-31	2.63E-28	1.31E-35	3.21E-27	5.15E-05	1.93E-33	9.78E-15	4.07E-13	6.52E-22	1.39E-34	7.86E-49	7.83E-41	1.79E-34	0.00E+00	8.27E-18	8.27E-07	1.86E-05	0.00E+00	0.00E+00	6.46E-06	5.18E-06	2.90E-18
2.94E-09	600	1.22E+19	0.00E+00	3.39E-05	5.05E+05	0.00E+00	8.23E-17	3.21E+05	2.71E-04	1.34E+05	1.42E-04	4.01E+04	2.44E-05	4.16E-08	6.85E-06	7.69E-05	7.29E-06	1.24E-05	4.06E-06	0.00E+00	1.66E-07	5.27E-10	3.28E-20	1.83E-20	1.65E-32	7.00E-21	2.11E-33	9.19E-31	2.84E-28	1.47E-35	3.34E-27	5.35E-05	2.16E-33	1.02E-14	4.22E-13	6.77E-22	1.50E-34	8.76E-49	8.44E-41	1.93E-34	0.00E+00	8.92E-18	8.59E-07	1.93E-05	0.00E+00	0.00E+00	6.71E-06	5.38E-06	3.13E-18
2.95E-09	600	1.22E+19	0.00E+00	3.52E-05	5.05E+05	0.00E+00	8.87E-17	3.21E+05	2.82E-04	1.34E+05	1.47E-04	4.01E+04	2.54E-05	4.32E-08	7.12E-06	7.98E-05	7.57E-06	1.29E-05	4.21E-06	0.00E+00	1.73E-07	5.47E-10	3.54E-20	1.97E-20	1.78E-32	7.55E-21	2.37E-33	9.86E-31	3.06E-28	1.64E-35	3.46E-27	5.56E-05	2.42E-33	1.05E-14	4.39E-13	7.03E-22	1.62E-34	9.76E-49	9.11E-41	2.08E-34	0.00E+00	9.62E-18	8.92E-07	2.00E-05	0.00E+00	0.00E+00	6.96E-06	5.58E-06	3.37E-18
2.96E-09	600	1.22E+19	0.00E+00	3.66E-05	5.05E+05	0.00E+00	9.56E-17	3.21E+05	2.92E-04	1.34E+05	1.53E-04	4.01E+04	2.64E-05	4.49E-08	7.39E-06	8.29E-05	7.87E-06	1.34E-05	4.37E-06	0.00E+00	1.79E-07	5.68E-10	3.82E-20	2.12E-20	1.92E-32	8.14E-21	2.65E-33	1.06E-30	3.30E-28	1.83E-35	3.60E-27	5.77E-05	2.71E-33	1.09E-14	4.55E-13	7.31E-22	1.75E-34	1.09E-48	9.82E-41	2.24E-34	0.00E+00	1.04E-17	9.26E-07	2.08E-05	0.00E+00	0.00E+00	7.23E-06	5.80E-06	3.64E-18
2.97E-09	600	1.22E+19	0.00E+00	3.80E-05	5.05E+05	0.00E+00	1.03E-16	3.21E+05	3.04E-04	1.34E+05	1.59E-04	4.01E+04	2.74E-05	4.66E-08	7.67E-06	8.61E-05	8.17E-06	1.39E-05	4.54E-06	0.00E+00	1.86E-07	5.90E-10	4.12E-20	2.28E-20	2.07E-32	8.78E-21	2.97E-33	1.14E-30	3.56E-28	2.05E-35	3.74E-27	5.99E-05	3.03E-33	1.14E-14	4.73E-13	7.59E-22	1.89E-34	1.21E-48	1.06E-40	2.42E-34	0.00E+00	1.12E-17	9.61E-07	2.16E-05	0.00E+00	0.00E+00	7.51E-06	6.02E-06	3.92E-18
2.98E-09	600	1.22E+19	0.00E+00	3.94E-05	5.05E+05	0.00E+00	1.11E-16	3.21E+05	3.15E-04	1.34E+05	1.65E-04	4.01E+04	2.84E-05	4.84E-08	7.97E-06	8.94E-05	8.48E-06	1.45E-05	4.72E-06	0.00E+00	1.93E-07	6.12E-10	4.44E-20	2.46E-20	2.24E-32	9.47E-21	3.32E-33	1.22E-30	3.83E-28	2.29E-35	3.88E-27	6.22E-05	3.39E-33	1.18E-14	4.91E-13	7.88E-22	2.05E-34	1.35E-48	1.14E-40	2.60E-34	0.00E+00	1.21E-17	9.98E-07	2.24E-05	0.00E+00	0.00E+00	7.80E-06	6.25E-06	4.23E-18
2.99E-09	600	1.22E+19	0.00E+00	4.09E-05	5.05E+05	0.00E+00	1.20E-16	3.21E+05	3.27E-04	1.34E+05	1.71E-04	4.01E+04	2.95E-05	5.03E-08	8.27E-06	9.28E-05	8.81E-06	1.50E-05	4.90E-06	0.00E+00	2.01E-07	6.36E-10	4.79E-20	2.64E-20	2.41E-32	1.02E-20	3.72E-33	1.31E-30	4.13E-28	2.56E-35	4.03E-27	6.46E-05	3.80E-33	1.23E-14	5.10E-13	8.18E-22	2.22E-34	1.51E-48	1.23E-40	2.81E-34	0.00E+00	1.30E-17	1.04E-06	2.33E-05	0.00E+00	0.00E+00	8.10E-06	6.49E-06	4.56E-18
3.00E-09	600	1.22E+19	0.00E+00	4.25E-05	5.05E+05	0.00E+00	1.29E-16	3.21E+05	3.40E-04	1.34E+05	1.78E-04	4.01E+04	3.06E-05	5.22E-08	8.59E-06	9.64E-05	9.15E-06	1.56E-05	5.09E-06	0.00E+00	2.09E-07	6.60E-10	5.16E-20	2.85E-20	2.60E-32	1.10E-20	4.16E-33	1.40E-30	4.46E-28	2.86E-35	4.19E-27	6.71E-05	4.25E-33	1.27E-14	5.29E-13	8.50E-22	2.41E-34	1.69E-48	1.33E-40	3.03E-34	0.00E+00	1.40E-17	1.08E-06	2.42E-05	0.00E+00	0.00E+00	8.41E-06	6.74E-06	4.92E-18
3.01E-09	600	1.22E+19	0.00E+00	4.41E-05	5.05E+05	0.00E+00	1.39E-16	3.21E+05	3.53E-04	1.34E+05	1.85E-04	4.01E+04	3.18E-05	5.42E-08	8.92E-06	1.00E-04	9.50E-06	1.62E-05	5.28E-06	0.00E+00	2.17E-07	6.86E-10	5.56E-20	3.07E-20	2.80E-32	1.19E-20	4.66E-33	1.51E-30	4.81E-28	3.20E-35	4.35E-27	6.97E-05	4.76E-33	1.32E-14	5.50E-13	8.82E-22	2.62E-34	1.88E-48	1.43E-40	3.27E-34	0.00E+00	1.51E-17	1.12E-06	2.51E-05	0.00E+00	0.00E+00	8.73E-06	7.00E-06	5.30E-18
3.02E-09	600	1.22E+19	0.00E+00	4.58E-05	5.05E+05	0.00E+00	1.50E-16	3.21E+05	3.66E-04	1.34E+05	1.92E-04	4.01E+04	3.30E-05	5.63E-08	9.26E-06	1.04E-04	9.86E-06	1.68E-05	5.48E-06	0.00E+00	2.25E-07	7.12E-10	6.00E-20	3.30E-20	3.02E-32	1.28E-20	5.22E-33	1.62E-30	5.18E-28	3.57E-35	4.52E-27	7.23E-05	5.33E-33	1.37E-14	5.71E-13	9.16E-22	2.85E-34	2.10E-48	1.54E-40	3.52E-34	0.00E+00	1.63E-17	1.16E-06	2.61E-05	0.00E+00	0.00E+00	9.07E-06	7.27E-06	5.72E-18
3.03E-09	600	1.22E+19	0.00E+00	4.76E-05	5.05E+05	0.00E+00	1.62E-16	3.21E+05	3.81E-04	1.34E+05	1.99E-04	4.01E+04	3.43E-05	5.85E-08	9.62E-06	1.08E-04	1.02E-05	1.75E-05	5.69E-06	0.00E+00	2.34E-07	7.39E-10	6.47E-20	3.56E-20	3.26E-32	1.38E-20	5.85E-33	1.74E-30	5.59E-28	4.00E-35	4.69E-27	7.51E-05	5.97E-33	1.43E-14	5.93E-13	9.51E-22	3.11E-34	2.35E-48	1.67E-40	3.80E-34	0.00E+00	1.76E-17	1.21E-06	2.71E-05	0.00E+00	0.00E+00	9.42E-06	7.55E-06	6.16E-18
3.04E-09	600	1.22E+19	0.00E+00	4.94E-05	5.05E+05	0.00E+00	1.74E-16	3.21E+05	3.95E-04	1.34E+05	2.07E-04	4.01E+04	3.56E-05	6.07E-08	9.99E-06	1.12E-04	1.06E-05	1.81E-05	5.91E-06	0.00E+00	2.43E-07	7.68E-10	6.98E-20	3.83E-20	3.52E-32	1.49E-20	6.55E-33	1.87E-30	6.03E-28	4.47E-35	4.87E-27	7.80E-05	6.69E-33	1.48E-14	6.16E-13	9.88E-22	3.39E-34	2.62E-48	1.80E-40	4.10E-34	0.00E+00	1.90E-17	1.25E-06	2.81E-05	0.00E+00	0.00E+00	9.78E-06	7.84E-06	6.65E-18
3.05E-09	600	1.22E+19	0.00E+00	5.13E-05	5.05E+05	0.00E+00	1.88E-16	3.21E+05	4.10E-04	1.34E+05	2.15E-04	4.01E+04	3.70E-05	6.30E-08	1.04E-05	1.16E-04	1.10E-05	1.88E-05	6.14E-06	0.00E+00	2.52E-07	7.97E-10	7.52E-20	4.13E-20	3.79E-32	1.60E-20	7.33E-33	2.01E-30	6.50E-28	5.00E-35	5.06E-27	8.10E-05	7.49E-33	1.54E-14	6.39E-13	1.03E-21	3.70E-34	2.93E-48	1.94E-40	4.42E-34	0.00E+00	2.04E-17	1.30E-06	2.92E-05	0.00E+00	0.00E+00	1.02E-05	8.14E-06	7.17E-18
3.06E-09	600	1.22E+19	0.00E+00	5.33E-05	5.05E+05	0.00E+00	2.02E-16	3.21E+05	4.26E-04	1.34E+05	2.23E-04	4.01E+04	3.84E-05	6.55E-08	1.08E-05	1.21E-04	1.15E-05	1.96E-05	6.38E-06	0.00E+00	2.62E-07	8.28E-10	8.11E-20	4.45E-20	4.09E-32	1.73E-20	8.21E-33	2.16E-30	7.01E-28	5.59E-35	5.25E-27	8.41E-05	8.38E-33	1.60E-14	6.64E-13	1.07E-21	4.05E-34	3.27E-48	2.09E-40	4.76E-34	0.00E+00	2.20E-17	1.35E-06	3.03E-05	0.00E+00	0.00E+00	1.05E-05	8.45E-06	7.73E-18
3.07E-09	600	1.22E+19	0.00E+00	5.53E-05	5.05E+05	0.00E+00	2.18E-16	3.21E+05	4.42E-04	1.34E+05	2.31E-04	4.01E+04	3.99E-05	6.80E-08	1.12E-05	1.25E-04	1.19E-05	2.03E-05	6.62E-06	0.00E+00	2.72E-07	8.60E-10	8.75E-20	4.79E-20	4.41E-32	1.87E-20	9.19E-33	2.32E-30	7.56E-28	6.25E-35	5.46E-27	8.73E-05	9.39E-33	1.66E-14	6.89E-13	1.11E-21	4.44E-34	3.66E-48	2.25E-40	5.14E-34	0.00E+00	2.38E-17	1.40E-06	3.15E-05	0.00E+00	0.00E+00	1.09E-05	8.78E-06	8.33E-18
3.08E-09	600	1.22E+19	0.00E+00	5.75E-05	5.05E+05	0.00E+00	2.35E-16	3.21E+05	4.59E-04	1.34E+05	2.40E-04	4.01E+04	4.14E-05	7.06E-08	1.16E-05	1.30E-04	1.24E-05	2.11E-05	6.87E-06	0.00E+00	2.82E-07	8.93E-10	9.43E-20	5.17E-20	4.75E-32	2.01E-20	1.03E-32	2.49E-30	8.15E-28	6.99E-35	5.67E-27	9.07E-05	1.05E-32	1.72E-14	7.16E-13	1.15E-21	4.86E-34	4.09E-48	2.43E-40	5.54E-34	0.00E+00	2.56E-17	1.46E-06	3.27E-05	0.00E+00	0.00E+00	1.14E-05	9.11E-06	8.99E-18
3.09E-09	600	1.22E+19	0.00E+00	5.97E-05	5.05E+05	0.00E+00	2.54E-16	3.21E+05	4.77E-04	1.34E+05	2.50E-04	4.01E+04	4.30E-05	7.33E-08	1.21E-05	1.35E-04	1.28E-05	2.19E-05	7.14E-06	0.00E+00	2.93E-07	9.27E-10	1.02E-19	5.57E-20	5.12E-32	2.17E-20	1.15E-32	2.68E-30	8.79E-28	7.81E-35	5.88E-27	9.42E-05	1.18E-32	1.79E-14	7.43E-13	1.19E-21	5.34E-34	4.57E-48	2.62E-40	5.97E-34	0.00E+00	2.76E-17	1.51E-06	3.39E-05	0.00E+00	0.00E+00	1.18E-05	9.46E-06	9.69E-18
3.10E-09	600	1.22E+19	0.00E+00	6.20E-05	5.05E+05	0.00E+00	2.73E-16	3.21E+05	4.95E-04	1.34E+05	2.59E-04	4.01E+04	4.47E-05	7.61E-08	1.25E-05	1.41E-04	1.33E-05	2.28E-05	7.41E-06	0.00E+00	3.04E-07	9.63E-10	1.10E-19	6.00E-20	5.53E-32	2.34E-20	1.29E-32	2.88E-30	9.47E-28	8.74E-35	6.11E-27	9.78E-05	1.32E-32	1.86E-14	7.72E-13	1.24E-21	5.86E-34	5.10E-48	2.82E-40	6.44E-34	0.00E+00	2.98E-17	1.57E-06	3.52E-05	0.00E+00	0.00E+00	1.23E-05	9.83E-06	1.04E-17
3.11E-09	600	1.22E+19	0.00E+00	6.43E-05	5.05E+05	0.00E+00	2.95E-16	3.21E+05	5.14E-04	1.34E+05	2.69E-04	4.01E+04	4.64E-05	7.90E-08	1.30E-05	1.46E-04	1.38E-05	2.36E-05	7.70E-06	0.00E+00	3.16E-07	1.00E-09	1.18E-19	6.46E-20	5.96E-32	2.52E-20	1.44E-32	3.09E-30	1.02E-27	9.77E-35	6.35E-27	1.02E-04	1.48E-32	1.93E-14	8.01E-13	1.29E-21	6.44E-34	5.71E-48	3.05E-40	6.94E-34	0.00E+00	3.21E-17	1.63E-06	3.66E-05	0.00E+00	0.00E+00	1.27E-05	1.02E-05	1.13E-17
3.12E-09	600	1.22E+19	0.00E+00	6.68E-05	5.05E+05	0.00E+00	3.18E-16	3.21E+05	5.34E-04	1.34E+05	2.79E-04	4.01E+04	4.82E-05	8.21E-08	1.35E-05	1.52E-04	1.44E-05	2.45E-05	7.99E-06	0.00E+00	3.28E-07	1.04E-09	1.28E-19	6.96E-20	6.43E-32	2.72E-20	1.62E-32	3.32E-30	1.10E-27	1.09E-34	6.59E-27	1.05E-04	1.65E-32	2.00E-14	8.32E-13	1.34E-21	7.09E-34	6.38E-48	3.28E-40	7.49E-34	0.00E+00	3.47E-17	1.69E-06	3.80E-05	0.00E+00	0.00E+00	1.32E-05	1.06E-05	1.21E-17
3.13E-09	600	1.22E+19	0.00E+00	6.94E-05	5.05E+05	0.00E+00	3.42E-16	3.21E+05	5.55E-04	1.34E+05	2.90E-04	4.01E+04	5.00E-05	8.52E-08	1.40E-05	1.57E-04	1.49E-05	2.55E-05	8.30E-06	0.00E+00	3.40E-07	1.08E-09	1.38E-19	7.50E-20	6.93E-32	2.93E-20	1.81E-32	3.57E-30	1.19E-27	1.22E-34	6.84E-27	1.10E-04	1.85E-32	2.08E-14	8.64E-13	1.39E-21	7.81E-34	7.14E-48	3.54E-40	8.08E-34	0.00E+00	3.74E-17	1.76E-06	3.95E-05	0.00E+00	0.00E+00	1.37E-05	1.10E-05	1.31E-17
3.14E-09	600	1.22E+19	0.00E+00	7.20E-05	5.05E+05	0.00E+00	3.69E-16	3.21E+05	5.76E-04	1.34E+05	3.01E-04	4.01E+04	5.19E-05	8.85E-08	1.46E-05	1.63E-04	1.55E-05	2.65E-05	8.62E-06	0.00E+00	3.54E-07	1.12E-09	1.48E-19	8.08E-20	7.47E-32	3.16E-20	2.03E-32	3.84E-30	1.28E-27	1.37E-34	7.11E-27	1.14E-04	2.07E-32	2.16E-14	8.97E-13	1.44E-21	8.61E-34	7.98E-48	3.82E-40	8.71E-34	0.00E+00	4.03E-17	1.82E-06	4.10E-05	0.00E+00	0.00E+00	1.43E-05	1.14E-05	1.41E-17
3.15E-09	600	1.22E+19	0.00E+00	7.48E-05	5.05E+05	0.00E+00	3.98E-16	3.21E+05	5.98E-04	1.34E+05	3.13E-04	4.01E+04	5.39E-05	9.19E-08	1.51E-05	1.70E-04	1.61E-05	2.75E-05	8.95E-06	0.00E+00	3.67E-07	1.16E-09	1.60E-19	8.71E-20	8.06E-32	3.41E-20	2.27E-32	4.13E-30	1.38E-27	1.53E-34	7.38E-27	1.18E-04	2.32E-32	2.24E-14	9.32E-13	1.50E-21	9.51E-34	8.92E-48	4.12E-40	9.39E-34	0.00E+00	4.34E-17	1.89E-06	4.26E-05	0.00E+00	0.00E+00	1.48E-05	1.19E-05	1.52E-17
3.16E-09	600	1.22E+19	0.00E+00	7.77E-05	5.05E+05	0.00E+00	4.29E-16	3.21E+05	6.21E-04	1.34E+05	3.25E-04	4.01E+04	5.60E-05	9.54E-08	1.57E-05	1.76E-04	1.67E-05	2.85E-05	9.29E-06	0.00E+00	3.81E-07	1.21E-09	1.72E-19	9.39E-20	8.69E-32	3.68E-20	2.54E-32	4.45E-30	1.49E-27	1.71E-34	7.67E-27	1.23E-04	2.60E-32	2.33E-14	9.68E-13	1.55E-21	1.05E-33	9.98E-48	4.44E-40	1.01E-33	0.00E+00	4.68E-17	1.97E-06	4.42E-05	0.00E+00	0.00E+00	1.54E-05	1.23E-05	1.64E-17
3.17E-09	600	1.22E+19	0.00E+00	8.07E-05	5.05E+05	0.00E+00	4.63E-16	3.21E+05	6.45E-04	1.34E+05	3.37E-04	4.01E+04	5.82E-05	9.91E-08	1.63E-05	1.83E-04	1.74E-05	2.96E-05	9.65E-06	0.00E+00	3.96E-07	1.25E-09	1.86E-19	1.01E-19	9.37E-32	3.97E-20	2.85E-32	4.78E-30	1.61E-27	1.91E-34	7.96E-27	1.27E-04	2.91E-32	2.42E-14	1.00E-12	1.61E-21	1.16E-33	1.12E-47	4.79E-40	1.09E-33	0.00E+00	5.05E-17	2.04E-06	4.59E-05	0.00E+00	0.00E+00	1.60E-05	1.28E-05	1.77E-17
3.18E-09	600	1.22E+19	0.00E+00	8.38E-05	5.05E+05	0.00E+00	4.99E-16	3.21E+05	6.70E-04	1.34E+05	3.50E-04	4.01E+04	6.04E-05	1.03E-07	1.69E-05	1.90E-04	1.80E-05	3.08E-05	1.00E-05	0.00E+00	4.11E-07	1.30E-09	2.00E-19	1.09E-19	1.01E-31	4.28E-20	3.19E-32	5.14E-30	1.73E-27	2.14E-34	8.27E-27	1.32E-04	3.26E-32	2.51E-14	1.04E-12	1.67E-21	1.28E-33	1.25E-47	5.16E-40	1.18E-33	0.00E+00	5.45E-17	2.12E-06	4.76E-05	0.00E+00	0.00E+00	1.66E-05	1.33E-05	1.91E-17
3.19E-09	600	1.22E+19	0.00E+00	8.70E-05	5.05E+05	0.00E+00	5.38E-16	3.21E+05	6.96E-04	1.34E+05	3.64E-04	4.01E+04	6.27E-05	1.07E-07	1.76E-05	1.97E-04	1.87E-05	3.19E-05	1.04E-05	0.00E+00	4.27E-07	1.35E-09	2.16E-19	1.17E-19	1.09E-31	4.61E-20	3.57E-32	5.53E-30	1.87E-27	2.40E-34	8.59E-27	1.37E-04	3.65E-32	2.61E-14	1.08E-12	1.74E-21	1.42E-33	1.40E-47	5.57E-40	1.27E-33	0.00E+00	5.87E-17	2.20E-06	4.95E-05	0.00E+00	0.00E+00	1.72E-05	1.38E-05	2.06E-17
3.20E-09	600	1.22E+19	0.00E+00	9.03E-05	5.05E+05	0.00E+00	5.80E-16	3.21E+05	7.22E-04	1.34E+05	3.78E-04	4.01E+04	6.51E-05	1.11E-07	1.83E-05	2.05E-04	1.94E-05	3.32E-05	1.08E-05	0.00E+00	4.43E-07	1.40E-09	2.33E-19	1.27E-19	1.17E-31	4.97E-20	4.00E-32	5.95E-30	2.01E-27	2.68E-34	8.92E-27	1.43E-04	4.08E-32	2.71E-14	1.13E-12	1.81E-21	1.57E-33	1.56E-47	6.00E-40	1.37E-33	0.00E+00	6.33E-17	2.29E-06	5.14E-05	0.00E+00	0.00E+00	1.79E-05	1.43E-05	2.22E-17
3.21E-09	600	1.22E+19	0.00E+00	9.38E-05	5.05E+05	0.00E+00	6.25E-16	3.21E+05	7.50E-04	1.34E+05	3.92E-04	4.01E+04	6.76E-05	1.15E-07	1.90E-05	2.13E-04	2.02E-05	3.44E-05	1.12E-05	0.00E+00	4.60E-07	1.46E-09	2.51E-19	1.36E-19	1.27E-31	5.36E-20	4.48E-32	6.41E-30	2.17E-27	3.00E-34	9.26E-27	1.48E-04	4.57E-32	2.81E-14	1.17E-12	1.88E-21	1.74E-33	1.75E-47	6.48E-40	1.48E-33	0.00E+00	6.83E-17	2.38E-06	5.34E-05	0.00E+00	0.00E+00	1.86E-05	1.49E-05	2.39E-17
3.22E-09	600	1.22E+19	0.00E+00	9.74E-05	5.05E+05	0.00E+00	6.74E-16	3.21E+05	7.79E-04	1.34E+05	4.07E-04	4.01E+04	7.02E-05	1.20E-07	1.97E-05	2.21E-04	2.10E-05	3.58E-05	1.17E-05	0.00E+00	4.78E-07	1.51E-09	2.71E-19	1.47E-19	1.37E-31	5.78E-20	5.01E-32	6.89E-30	2.34E-27	3.36E-34	9.62E-27	1.54E-04	5.12E-32	2.92E-14	1.21E-12	1.95E-21	1.93E-33	1.96E-47	6.98E-40	1.59E-33	0.00E+00	7.36E-17	2.47E-06	5.54E-05	0.00E+00	0.00E+00	1.93E-05	1.54E-05	2.58E-17
3.23E-09	600	1.22E+19	0.00E+00	1.01E-04	5.05E+05	0.00E+00	7.26E-16	3.21E+05	8.09E-04	1.34E+05	4.23E-04	4.01E+04	7.29E-05	1.24E-07	2.04E-05	2.29E-04	2.18E-05	3.71E-05	1.21E-05	0.00E+00	4.96E-07	1.57E-09	2.92E-19	1.58E-19	1.47E-31	6.23E-20	5.61E-32	7.42E-30	2.52E-27	3.75E-34	9.99E-27	1.60E-04	5.73E-32	3.03E-14	1.26E-12	2.02E-21	2.15E-33	2.19E-47	7.53E-40	1.72E-33	0.00E+00	7.94E-17	2.56E-06	5.75E-05	0.00E+00	0.00E+00	2.00E-05	1.60E-05	2.78E-17
3.24E-09	600	1.22E+19	0.00E+00	1.05E-04	5.05E+05	0.00E+00	7.83E-16	3.21E+05	8.40E-04	1.34E+05	4.39E-04	4.01E+04	7.57E-05	1.29E-07	2.12E-05	2.38E-04	2.26E-05	3.86E-05	1.26E-05	0.00E+00	5.15E-07	1.63E-09	3.15E-19	1.71E-19	1.59E-31	6.72E-20	6.28E-32	7.98E-30	2.72E-27	4.20E-34	1.04E-26	1.66E-04	6.42E-32	3.15E-14	1.31E-12	2.10E-21	2.38E-33	2.45E-47	8.12E-40	1.85E-33	0.00E+00	8.56E-17	2.66E-06	5.97E-05	0.00E+00	0.00E+00	2.08E-05	1.67E-05	3.00E-17
3.25E-09	600	1.22E+19	0.00E+00	1.09E-04	5.05E+05	0.00E+00	8.44E-16	3.21E+05	8.72E-04	1.34E+05	4.56E-04	4.01E+04	7.86E-05	1.34E-07	2.20E-05	2.47E-04	2.35E-05	4.00E-05	1.30E-05	0.00E+00	5.35E-07	1.69E-09	3.40E-19	1.84E-19	1.71E-31	7.25E-20	7.03E-32	8.59E-30	2.93E-27	4.70E-34	1.08E-26	1.72E-04	7.19E-32	3.27E-14	1.36E-12	2.18E-21	2.65E-33	2.74E-47	8.76E-40	2.00E-33	0.00E+00	9.23E-17	2.76E-06	6.20E-05	0.00E+00	0.00E+00	2.16E-05	1.73E-05	3.24E-17
3.26E-09	600	1.22E+19	0.00E+00	1.13E-04	5.05E+05	0.00E+00	9.10E-16	3.21E+05	9.06E-04	1.34E+05	4.74E-04	4.01E+04	8.17E-05	1.39E-07	2.29E-05	2.57E-04	2.44E-05	4.16E-05	1.35E-05	0.00E+00	5.56E-07	1.76E-09	3.66E-19	1.98E-19	1.85E-31	7.82E-20	7.88E-32	9.25E-30	3.16E-27	5.26E-34	1.12E-26	1.79E-04	8.05E-32	3.39E-14	1.41E-12	2.26E-21	2.94E-33	3.07E-47	9.44E-40	2.15E-33	0.00E+00	9.95E-17	2.87E-06	6.44E-05	0.00E+00	0.00E+00	2.24E-05	1.80E-05	3.49E-17
3.27E-09	600	1.22E+19	0.00E+00	1.18E-04	5.05E+05	0.00E+00	9.82E-16	3.21E+05	9.40E-04	1.34E+05	4.92E-04	4.01E+04	8.48E-05	1.44E-07	2.38E-05	2.67E-04	2.53E-05	4.32E-05	1.41E-05	0.00E+00	5.77E-07	1.83E-09	3.95E-19	2.14E-19	1.99E-31	8.43E-20	8.82E-32	9.96E-30	3.41E-27	5.89E-34	1.16E-26	1.86E-04	9.01E-32	3.52E-14	1.46E-12	2.35E-21	3.27E-33	3.43E-47	1.02E-39	2.32E-33	0.00E+00	1.07E-16	2.98E-06	6.69E-05	0.00E+00	0.00E+00	2.33E-05	1.87E-05	3.76E-17
3.28E-09	600	1.22E+19	0.00E+00	1.22E-04	5.05E+05	0.00E+00	1.06E-15	3.21E+05	9.76E-04	1.34E+05	5.11E-04	4.01E+04	8.81E-05	1.50E-07	2.47E-05	2.77E-04	2.63E-05	4.48E-05	1.46E-05	0.00E+00	5.99E-07	1.90E-09	4.26E-19	2.30E-19	2.15E-31	9.09E-20	9.88E-32	1.07E-29	3.68E-27	6.59E-34	1.21E-26	1.93E-04	1.01E-31	3.66E-14	1.52E-12	2.44E-21	3.64E-33	3.84E-47	1.10E-39	2.50E-33	0.00E+00	1.16E-16	3.09E-06	6.95E-05	0.00E+00	0.00E+00	2.42E-05	1.94E-05	4.06E-17
3.29E-09	600	1.22E+19	0.00E+00	1.27E-04	5.05E+05	0.00E+00	1.14E-15	3.21E+05	1.01E-03	1.34E+05	5.30E-04	4.01E+04	9.14E-05	1.56E-07	2.56E-05	2.88E-04	2.73E-05	4.66E-05	1.52E-05	0.00E+00	6.22E-07	1.97E-09	4.59E-19	2.48E-19	2.31E-31	9.80E-20	1.11E-31	1.15E-29	3.97E-27	7.37E-34	1.25E-26	2.00E-04	1.13E-31	3.80E-14	1.58E-12	2.54E-21	4.05E-33	4.30E-47	1.18E-39	2.70E-33	0.00E+00	1.25E-16	3.21E-06	7.21E-05	0.00E+00	0.00E+00	2.51E-05	2.01E-05	4.37E-17
3.30E-09	600	1.22E+19	0.00E+00	1.32E-04	5.05E+05	0.00E+00	1.23E-15	3.21E+05	1.05E-03	1.34E+05	5.51E-04	4.01E+04	9.49E-05	1.62E-07	2.66E-05	2.99E-04	2.83E-05	4.83E-05	1.58E-05	0.00E+00	6.46E-07	2.05E-09	4.95E-19	2.68E-19	2.50E-31	1.06E-19	1.24E-31	1.24E-29	4.28E-27	8.25E-34	1.30E-26	2.08E-04	1.26E-31	3.94E-14	1.64E-12	2.63E-21	4.50E-33	4.81E-47	1.28E-39	2.91E-33	0.00E+00	1.35E-16	3.33E-06	7.49E-05	0.00E+00	0.00E+00	2.60E-05	2.09E-05	4.72E-17
3.31E-09	600	1.22E+19	0.00E+00	1.37E-04	5.05E+05	0.00E+00	1.33E-15	3.21E+05	1.09E-03	1.34E+05	5.72E-04	4.01E+04	9.86E-05	1.68E-07	2.76E-05	3.10E-04	2.94E-05	5.02E-05	1.64E-05	0.00E+00	6.71E-07	2.12E-09	5.34E-19	2.89E-19	2.69E-31	1.14E-19	1.39E-31	1.34E-29	4.61E-27	9.23E-34	1.35E-26	2.16E-04	1.42E-31	4.10E-14	1.70E-12	2.73E-21	5.02E-33	5.39E-47	1.38E-39	3.14E-33	0.00E+00	1.45E-16	3.46E-06	7.78E-05	0.00E+00	0.00E+00	2.70E-05	2.17E-05	5.09E-17
3.32E-09	600	1.22E+19	0.00E+00	1.42E-04	5.05E+05	0.00E+00	1.43E-15	3.21E+05	1.14E-03	1.34E+05	5.94E-04	4.01E+04	1.02E-04	1.74E-07	2.87E-05	3.22E-04	3.05E-05	5.21E-05	1.70E-05	0.00E+00	6.97E-07	2.21E-09	5.76E-19	3.11E-19	2.90E-31	1.23E-19	1.55E-31	1.44E-29	4.97E-27	1.03E-33	1.40E-26	2.24E-04	1.59E-31	4.25E-14	1.77E-12	2.84E-21	5.59E-33	6.03E-47	1.48E-39	3.38E-33	0.00E+00	1.56E-16	3.60E-06	8.08E-05	0.00E+00	0.00E+00	2.81E-05	2.25E-05	5.49E-17
3.33E-09	600	1.22E+19	0.00E+00	1.47E-04	5.05E+05	0.00E+00	1.54E-15	3.21E+05	1.18E-03	1.34E+05	6.17E-04	4.01E+04	1.06E-04	1.81E-07	2.98E-05	3.34E-04	3.17E-05	5.41E-05	1.76E-05	0.00E+00	7.23E-07	2.29E-09	6.21E-19	3.35E-19	3.13E-31	1.32E-19	1.74E-31	1.55E-29	5.36E-27	1.16E-33	1.46E-26	2.33E-04	1.78E-31	4.42E-14	1.84E-12	2.95E-21	6.23E-33	6.75E-47	1.60E-39	3.65E-33	0.00E+00	1.69E-16	3.73E-06	8.39E-05	0.00E+00	0.00E+00	2.92E-05	2.34E-05	5.91E-17
3.34E-09	600	1.22E+19	0.00E+00	1.53E-04	5.05E+05	0.00E+00	1.66E-15	3.21E+05	1.22E-03	1.34E+05	6.40E-04	4.01E+04	1.10E-04	1.88E-07	3.09E-05	3.47E-04	3.29E-05	5.62E-05	1.83E-05	0.00E+00	7.51E-07	2.38E-09	6.70E-19	3.62E-19	3.37E-31	1.43E-19	1.95E-31	1.67E-29	5.78E-27	1.29E-33	1.51E-26	2.42E-04	1.99E-31	4.59E-14	1.91E-12	3.06E-21	6.94E-33	7.56E-47	1.73E-39	3.93E-33	0.00E+00	1.82E-16	3.88E-06	8.71E-05	0.00E+00	0.00E+00	3.03E-05	2.43E-05	6.38E-17
3.35E-09	600	1.22E+19	0.00E+00	1.59E-04	5.05E+05	0.00E+00	1.79E-15	3.21E+05	1.27E-03	1.34E+05	6.65E-04	4.01E+04	1.15E-04	1.95E-07	3.21E-05	3.60E-04	3.42E-05	5.84E-05	1.90E-05	0.00E+00	7.80E-07	2.47E-09	7.22E-19	3.90E-19	3.64E-31	1.54E-19	2.18E-31	1.80E-29	6.24E-27	1.45E-33	1.57E-26	2.51E-04	2.23E-31	4.76E-14	1.98E-12	3.18E-21	7.74E-33	8.46E-47	1.86E-39	4.24E-33	0.00E+00	1.96E-16	4.03E-06	9.04E-05	0.00E+00	0.00E+00	3.14E-05	2.52E-05	6.88E-17
3.36E-09	600	1.22E+19	0.00E+00	1.65E-04	5.05E+05	0.00E+00	1.93E-15	3.21E+05	1.32E-03	1.34E+05	6.91E-04	4.01E+04	1.19E-04	2.03E-07	3.34E-05	3.74E-04	3.55E-05	6.06E-05	1.97E-05	0.00E+00	8.10E-07	2.56E-09	7.79E-19	4.20E-19	3.92E-31	1.66E-19	2.44E-31	1.94E-29	6.72E-27	1.62E-33	1.63E-26	2.61E-04	2.49E-31	4.94E-14	2.06E-12	3.30E-21	8.63E-33	9.47E-47	2.01E-39	4.58E-33	0.00E+00	2.12E-16	4.18E-06	9.39E-05	0.00E+00	0.00E+00	3.27E-05	2.62E-05	7.42E-17
3.37E-09	600	1.22E+19	0.00E+00	1.71E-04	5.05E+05	0.00E+00	2.08E-15	3.21E+05	1.37E-03	1.34E+05	7.17E-04	4.01E+04	1.24E-04	2.11E-07	3.46E-05	3.89E-04	3.69E-05	6.29E-05	2.05E-05	0.00E+00	8.41E-07	2.66E-09	8.40E-19	4.53E-19	4.23E-31	1.79E-19	2.73E-31	2.09E-29	7.25E-27	1.81E-33	1.70E-26	2.71E-04	2.79E-31	5.13E-14	2.14E-12	3.43E-21	9.63E-33	1.06E-46	2.17E-39	4.93E-33	0.00E+00	2.28E-16	4.34E-06	9.75E-05	0.00E+00	0.00E+00	3.39E-05	2.72E-05	8.00E-17
3.38E-09	600	1.22E+19	0.00E+00	1.78E-04	5.05E+05	0.00E+00	2.25E-15	3.21E+05	1.42E-03	1.34E+05	7.45E-04	4.01E+04	1.28E-04	2.19E-07	3.60E-05	4.04E-04	3.83E-05	6.54E-05	2.13E-05	0.00E+00	8.74E-07	2.77E-09	9.05E-19	4.88E-19	4.56E-31	1.93E-19	3.06E-31	2.25E-29	7.82E-27	2.03E-33	1.76E-26	2.81E-04	3.12E-31	5.33E-14	2.22E-12	3.56E-21	1.07E-32	1.19E-46	2.33E-39	5.32E-33	0.00E+00	2.46E-16	4.51E-06	1.01E-04	0.00E+00	0.00E+00	3.52E-05	2.82E-05	8.62E-17
3.39E-09	600	1.22E+19	0.00E+00	1.85E-04	5.05E+05	0.00E+00	2.42E-15	3.21E+05	1.48E-03	1.34E+05	7.73E-04	4.01E+04	1.33E-04	2.27E-07	3.74E-05	4.19E-04	3.98E-05	6.79E-05	2.21E-05	0.00E+00	9.07E-07	2.87E-09	9.76E-19	5.26E-19	4.92E-31	2.08E-19	3.43E-31	2.42E-29	8.43E-27	2.27E-33	1.83E-26	2.92E-04	3.50E-31	5.54E-14	2.30E-12	3.70E-21	1.20E-32	1.33E-46	2.52E-39	5.74E-33	0.00E+00	2.65E-16	4.68E-06	1.05E-04	0.00E+00	0.00E+00	3.66E-05	2.93E-05	9.30E-17
3.40E-09	600	1.22E+19	0.00E+00	1.92E-04	5.05E+05	0.00E+00	2.61E-15	3.21E+05	1.53E-03	1.34E+05	8.03E-04	4.01E+04	1.38E-04	2.36E-07	3.88E-05	4.35E-04	4.13E-05	7.05E-05	2.30E-05	0.00E+00	9.42E-07	2.98E-09	1.05E-18	5.67E-19	5.30E-31	2.25E-19	3.84E-31	2.61E-29	9.09E-27	2.54E-33	1.90E-26	3.03E-04	3.92E-31	5.75E-14	2.39E-12	3.84E-21	1.34E-32	1.49E-46	2.72E-39	6.19E-33	0.00E+00	2.86E-16	4.86E-06	1.09E-04	0.00E+00	0.00E+00	3.80E-05	3.04E-05	1.00E-16
3.41E-09	600	1.22E+19	0.00E+00	1.99E-04	5.05E+05	0.00E+00	2.82E-15	3.21E+05	1.59E-03	1.34E+05	8.34E-04	4.01E+04	1.44E-04	2.45E-07	4.03E-05	4.52E-04	4.29E-05	7.32E-05	2.38E-05	0.00E+00	9.78E-07	3.10E-09	1.13E-18	6.12E-19	5.72E-31	2.42E-19	4.29E-31	2.81E-29	9.80E-27	2.85E-33	1.97E-26	3.15E-04	4.39E-31	5.97E-14	2.48E-12	3.99E-21	1.49E-32	1.67E-46	2.93E-39	6.67E-33	0.00E+00	3.08E-16	5.05E-06	1.13E-04	0.00E+00	0.00E+00	3.94E-05	3.16E-05	1.08E-16
3.42E-09	600	1.22E+19	0.00E+00	2.07E-04	5.05E+05	0.00E+00	3.04E-15	3.21E+05	1.65E-03	1.34E+05	8.66E-04	4.01E+04	1.49E-04	2.54E-07	4.18E-05	4.69E-04	4.45E-05	7.60E-05	2.48E-05	0.00E+00	1.02E-06	3.22E-09	1.22E-18	6.59E-19	6.17E-31	2.61E-19	4.81E-31	3.02E-29	1.06E-26	3.19E-33	2.05E-26	3.27E-04	4.91E-31	6.20E-14	2.58E-12	4.14E-21	1.67E-32	1.86E-46	3.16E-39	7.19E-33	0.00E+00	3.33E-16	5.24E-06	1.18E-04	0.00E+00	0.00E+00	4.09E-05	3.28E-05	1.17E-16
3.43E-09	600	1.22E+19	0.00E+00	2.15E-04	5.05E+05	0.00E+00	3.27E-15	3.21E+05	1.72E-03	1.34E+05	8.99E-04	4.01E+04	1.55E-04	2.64E-07	4.34E-05	4.87E-04	4.62E-05	7.89E-05	2.57E-05	0.00E+00	1.05E-06	3.34E-09	1.32E-18	7.11E-19	6.65E-31	2.82E-19	5.38E-31	3.26E-29	1.14E-26	3.57E-33	2.13E-26	3.39E-04	5.50E-31	6.44E-14	2.68E-12	4.30E-21	1.86E-32	2.09E-46	3.40E-39	7.76E-33	0.00E+00	3.59E-16	5.44E-06	1.22E-04	0.00E+00	0.00E+00	4.25E-05	3.41E-05	1.26E-16
3.44E-09	600	1.22E+19	0.00E+00	2.23E-04	5.05E+05	0.00E+00	3.53E-15	3.21E+05	1.78E-03	1.34E+05	9.34E-04	4.01E+04	1.61E-04	2.74E-07	4.51E-05	5.06E-04	4.80E-05	8.19E-05	2.67E-05	0.00E+00	1.10E-06	3.47E-09	1.42E-18	7.66E-19	7.17E-31	3.04E-19	6.03E-31	3.51E-29	1.23E-26	3.99E-33	2.21E-26	3.52E-04	6.16E-31	6.68E-14	2.78E-12	4.47E-21	2.08E-32	2.34E-46	3.67E-39	8.36E-33	0.00E+00	3.87E-16	5.65E-06	1.27E-04	0.00E+00	0.00E+00	4.41E-05	3.54E-05	1.36E-16
3.45E-09	600	1.22E+19	0.00E+00	2.32E-04	5.05E+05	0.00E+00	3.81E-15	3.21E+05	1.85E-03	1.34E+05	9.69E-04	4.01E+04	1.67E-04	2.85E-07	4.68E-05	5.26E-04	4.99E-05	8.51E-05	2.77E-05	0.00E+00	1.14E-06	3.60E-09	1.53E-18	8.26E-19	7.73E-31	3.27E-19	6.75E-31	3.78E-29	1.33E-26	4.47E-33	2.30E-26	3.66E-04	6.90E-31	6.94E-14	2.89E-12	4.64E-21	2.32E-32	2.62E-46	3.96E-39	9.02E-33	0.00E+00	4.17E-16	5.87E-06	1.32E-04	0.00E+00	0.00E+00	4.58E-05	3.68E-05	1.46E-16
3.46E-09	600	1.22E+19	0.00E+00	2.41E-04	5.05E+05	0.00E+00	4.10E-15	3.21E+05	1.92E-03	1.34E+05	1.01E-03	4.01E+04	1.74E-04	2.96E-07	4.86E-05	5.46E-04	5.18E-05	8.84E-05	2.88E-05	0.00E+00	1.18E-06	3.74E-09	1.65E-18	8.90E-19	8.34E-31	3.53E-19	7.56E-31	4.07E-29	1.43E-26	5.00E-33	2.38E-26	3.80E-04	7.72E-31	7.21E-14	3.00E-12	4.82E-21	2.60E-32	2.93E-46	4.27E-39	9.73E-33	0.00E+00	4.50E-16	6.09E-06	1.37E-04	0.00E+00	0.00E+00	4.76E-05	3.82E-05	1.58E-16
3.47E-09	600	1.22E+19	0.00E+00	2.50E-04	5.05E+05	0.00E+00	4.42E-15	3.21E+05	2.00E-03	1.34E+05	1.05E-03	4.01E+04	1.80E-04	3.07E-07	5.05E-05	5.67E-04	5.38E-05	9.18E-05	2.99E-05	0.00E+00	1.23E-06	3.88E-09	1.78E-18	9.60E-19	8.99E-31	3.81E-19	8.46E-31	4.39E-29	1.54E-26	5.60E-33	2.48E-26	3.94E-04	8.64E-31	7.48E-14	3.11E-12	5.00E-21	2.90E-32	3.28E-46	4.60E-39	1.05E-32	0.00E+00	4.85E-16	6.33E-06	1.42E-04	0.00E+00	0.00E+00	4.94E-05	3.96E-05	1.70E-16
3.48E-09	600	1.22E+19	0.00E+00	2.59E-04	5.05E+05	0.00E+00	4.77E-15	3.21E+05	2.07E-03	1.34E+05	1.09E-03	4.01E+04	1.87E-04	3.19E-07	5.24E-05	5.88E-04	5.58E-05	9.53E-05	3.10E-05	0.00E+00	1.27E-06	4.03E-09	1.92E-18	1.03E-18	9.70E-31	4.10E-19	9.48E-31	4.73E-29	1.66E-26	6.27E-33	2.57E-26	4.10E-04	9.68E-31	7.77E-14	3.23E-12	5.19E-21	3.24E-32	3.67E-46	4.97E-39	1.13E-32	0.00E+00	5.23E-16	6.57E-06	1.48E-04	0.00E+00	0.00E+00	5.13E-05	4.12E-05	1.83E-16
3.49E-09	600	1.22E+19	0.00E+00	2.69E-04	5.05E+05	0.00E+00	5.14E-15	3.21E+05	2.15E-03	1.34E+05	1.13E-03	4.01E+04	1.94E-04	3.31E-07	5.45E-05	6.11E-04	5.80E-05	9.89E-05	3.22E-05	0.00E+00	1.32E-06	4.19E-09	2.07E-18	1.12E-18	1.05E-30	4.43E-19	1.06E-30	5.09E-29	1.79E-26	7.01E-33	2.67E-26	4.25E-04	1.08E-30	8.07E-14	3.36E-12	5.39E-21	3.63E-32	4.11E-46	5.36E-39	1.22E-32	0.00E+00	5.64E-16	6.82E-06	1.53E-04	0.00E+00	0.00E+00	5.33E-05	4.27E-05	1.98E-16
3.50E-09	600	1.22E+19	0.00E+00	2.80E-04	5.05E+05	0.00E+00	5.55E-15	3.21E+05	2.24E-03	1.34E+05	1.17E-03	4.01E+04	2.02E-04	3.44E-07	5.66E-05	6.34E-04	6.02E-05	1.03E-04	3.35E-05	0.00E+00	1.37E-06	4.35E-09	2.24E-18	1.20E-18	1.13E-30	4.77E-19	1.19E-30	5.49E-29	1.93E-26	7.85E-33	2.78E-26	4.42E-04	1.21E-30	8.38E-14	3.49E-12	5.60E-21	4.05E-32	4.60E-46	5.77E-39	1.31E-32	0.00E+00	6.08E-16	7.09E-06	1.59E-04	0.00E+00	0.00E+00	5.53E-05	4.44E-05	2.13E-16
3.51E-09	600	1.22E+19	0.00E+00	2.90E-04	5.05E+05	0.00E+00	5.98E-15	3.21E+05	2.32E-03	1.34E+05	1.22E-03	4.01E+04	2.10E-04	3.57E-07	5.87E-05	6.59E-04	6.25E-05	1.07E-04	3.48E-05	0.00E+00	1.43E-06	4.51E-09	2.41E-18	1.30E-18	1.22E-30	5.15E-19	1.33E-30	5.91E-29	2.08E-26	8.79E-33	2.88E-26	4.59E-04	1.36E-30	8.70E-14	3.62E-12	5.81E-21	4.53E-32	5.16E-46	6.23E-39	1.42E-32	0.00E+00	6.55E-16	7.36E-06	1.65E-04	0.00E+00	0.00E+00	5.75E-05	4.61E-05	2.30E-16
3.52E-09	600	1.22E+19	0.00E+00	3.02E-04	5.05E+05	0.00E+00	6.45E-15	3.21E+05	2.41E-03	1.34E+05	1.26E-03	4.01E+04	2.18E-04	3.71E-07	6.10E-05	6.84E-04	6.49E-05	1.11E-04	3.61E-05	0.00E+00	1.48E-06	4.69E-09	2.60E-18	1.40E-18	1.31E-30	5.55E-19	1.49E-30	6.37E-29	2.25E-26	9.84E-33	2.99E-26	4.76E-04	1.52E-30	9.04E-14	3.76E-12	6.04E-21	5.07E-32	5.77E-46	6.72E-39	1.53E-32	0.00E+00	7.07E-16	7.64E-06	1.72E-04	0.00E+00	0.00E+00	5.97E-05	4.79E-05	2.48E-16
3.53E-09	600	1.22E+19	0.00E+00	3.13E-04	5.05E+05	0.00E+00	6.95E-15	3.21E+05	2.51E-03	1.34E+05	1.31E-03	4.01E+04	2.26E-04	3.85E-07	6.33E-05	7.10E-04	6.74E-05	1.15E-04	3.75E-05	0.00E+00	1.54E-06	4.87E-09	2.80E-18	1.51E-18	1.41E-30	5.98E-19	1.67E-30	6.87E-29	2.42E-26	1.10E-32	3.11E-26	4.95E-04	1.70E-30	9.38E-14	3.90E-12	6.27E-21	5.66E-32	6.46E-46	7.24E-39	1.65E-32	0.00E+00	7.62E-16	7.93E-06	1.78E-04	0.00E+00	0.00E+00	6.20E-05	4.97E-05	2.67E-16
3.54E-09	600	1.22E+19	0.00E+00	3.25E-04	5.05E+05	0.00E+00	7.50E-15	3.21E+05	2.60E-03	1.34E+05	1.36E-03	4.01E+04	2.35E-04	4.00E-07	6.58E-05	7.38E-04	7.00E-05	1.19E-04	3.89E-05	0.00E+00	1.60E-06	5.05E-09	3.02E-18	1.63E-18	1.52E-30	6.45E-19	1.87E-30	7.40E-29	2.61E-26	1.23E-32	3.23E-26	5.13E-04	1.91E-30	9.74E-14	4.05E-12	6.51E-21	6.33E-32	7.24E-46	7.81E-39	1.78E-32	0.00E+00	8.22E-16	8.24E-06	1.85E-04	0.00E+00	0.00E+00	6.44E-05	5.16E-05	2.88E-16
3.55E-09	600	1.22E+19	0.00E+00	3.38E-04	5.05E+05	0.00E+00	8.08E-15	3.21E+05	2.70E-03	1.34E+05	1.41E-03	4.01E+04	2.44E-04	4.15E-07	6.83E-05	7.66E-04	7.27E-05	1.24E-04	4.04E-05	0.00E+00	1.66E-06	5.25E-09	3.26E-18	1.75E-18	1.64E-30	6.96E-19	2.09E-30	7.97E-29	2.82E-26	1.38E-32	3.35E-26	5.33E-04	2.14E-30	1.01E-13	4.21E-12	6.76E-21	7.08E-32	8.10E-46	8.42E-39	1.92E-32	0.00E+00	8.86E-16	8.56E-06	1.92E-04	0.00E+00	0.00E+00	6.68E-05	5.36E-05	3.11E-16
3.56E-09	600	1.22E+19	0.00E+00	3.51E-04	5.05E+05	0.00E+00	8.71E-15	3.21E+05	2.80E-03	1.34E+05	1.47E-03	4.01E+04	2.53E-04	4.31E-07	7.09E-05	7.95E-04	7.55E-05	1.29E-04	4.20E-05	0.00E+00	1.72E-06	5.45E-09	3.52E-18	1.89E-18	1.77E-30	7.50E-19	2.34E-30	8.59E-29	3.04E-26	1.55E-32	3.48E-26	5.54E-04	2.39E-30	1.05E-13	4.37E-12	7.02E-21	7.92E-32	9.07E-46	9.08E-39	2.07E-32	0.00E+00	9.55E-16	8.88E-06	2.00E-04	0.00E+00	0.00E+00	6.94E-05	5.56E-05	3.35E-16
3.57E-09	600	1.22E+19	0.00E+00	3.64E-04	5.05E+05	0.00E+00	9.40E-15	3.21E+05	2.91E-03	1.34E+05	1.52E-03	4.01E+04	2.63E-04	4.47E-07	7.36E-05	8.26E-04	7.84E-05	1.34E-04	4.36E-05	0.00E+00	1.79E-06	5.66E-09	3.79E-18	2.04E-18	1.91E-30	8.09E-19	2.62E-30	9.26E-29	3.27E-26	1.73E-32	3.62E-26	5.75E-04	2.68E-30	1.09E-13	4.54E-12	7.29E-21	8.86E-32	1.02E-45	9.80E-39	2.23E-32	0.00E+00	1.03E-15	9.23E-06	2.07E-04	0.00E+00	0.00E+00	7.21E-05	5.78E-05	3.61E-16
3.58E-09	600	1.22E+19	0.00E+00	3.78E-04	5.05E+05	0.00E+00	1.01E-14	3.21E+05	3.02E-03	1.34E+05	1.58E-03	4.01E+04	2.73E-04	4.65E-07	7.65E-05	8.58E-04	8.14E-05	1.39E-04	4.53E-05	0.00E+00	1.86E-06	5.88E-09	4.09E-18	2.20E-18	2.06E-30	8.72E-19	2.94E-30	9.98E-29	3.53E-26	1.94E-32	3.76E-26	5.97E-04	3.00E-30	1.13E-13	4.71E-12	7.57E-21	9.91E-32	1.14E-45	1.06E-38	2.40E-32	0.00E+00	1.11E-15	9.58E-06	2.15E-04	0.00E+00	0.00E+00	7.48E-05	6.00E-05	3.89E-16
3.59E-09	600	1.22E+19	0.00E+00	3.93E-04	5.05E+05	0.00E+00	1.09E-14	3.21E+05	3.14E-03	1.34E+05	1.64E-03	4.01E+04	2.83E-04	4.82E-07	7.94E-05	8.91E-04	8.45E-05	1.44E-04	4.70E-05	0.00E+00	1.93E-06	6.10E-09	4.41E-18	2.37E-18	2.22E-30	9.40E-19	3.29E-30	1.08E-28	3.81E-26	2.17E-32	3.90E-26	6.20E-04	3.36E-30	1.18E-13	4.89E-12	7.86E-21	1.11E-31	1.27E-45	1.14E-38	2.59E-32	0.00E+00	1.20E-15	9.95E-06	2.23E-04	0.00E+00	0.00E+00	7.77E-05	6.23E-05	4.20E-16
3.60E-09	600	1.22E+19	0.00E+00	4.08E-04	5.05E+05	0.00E+00	1.18E-14	3.21E+05	3.26E-03	1.34E+05	1.71E-03	4.01E+04	2.94E-04	5.01E-07	8.24E-05	9.25E-04	8.78E-05	1.50E-04	4.88E-05	0.00E+00	2.00E-06	6.34E-09	4.75E-18	2.55E-18	2.40E-30	1.01E-18	3.68E-30	1.16E-28	4.11E-26	2.43E-32	4.06E-26	6.44E-04	3.76E-30	1.22E-13	5.08E-12	8.17E-21	1.24E-31	1.43E-45	1.23E-38	2.80E-32	0.00E+00	1.29E-15	1.03E-05	2.32E-04	0.00E+00	0.00E+00	8.07E-05	6.47E-05	4.53E-16
3.61E-09	600	1.22E+19	0.00E+00	4.23E-04	5.05E+05	0.00E+00	1.27E-14	3.21E+05	3.39E-03	1.34E+05	1.77E-03	4.01E+04	3.05E-04	5.20E-07	8.56E-05	9.60E-04	9.11E-05	1.56E-04	5.07E-05	0.00E+00	2.08E-06	6.58E-09	5.13E-18	2.75E-18	2.58E-30	1.09E-18	4.12E-30	1.25E-28	4.43E-26	2.72E-32	4.21E-26	6.69E-04	4.21E-30	1.27E-13	5.28E-12	8.48E-21	1.39E-31	1.60E-45	1.33E-38	3.01E-32	0.00E+00	1.39E-15	1.07E-05	2.41E-04	0.00E+00	0.00E+00	8.38E-05	6.72E-05	4.88E-16
3.62E-09	600	1.22E+19	0.00E+00	4.40E-04	5.05E+05	0.00E+00	1.37E-14	3.21E+05	3.52E-03	1.34E+05	1.84E-03	4.01E+04	3.17E-04	5.40E-07	8.89E-05	9.97E-04	9.46E-05	1.61E-04	5.26E-05	0.00E+00	2.16E-06	6.83E-09	5.53E-18	2.97E-18	2.79E-30	1.18E-18	4.61E-30	1.35E-28	4.77E-26	3.04E-32	4.38E-26	6.94E-04	4.71E-30	1.32E-13	5.48E-12	8.81E-21	1.55E-31	1.79E-45	1.43E-38	3.25E-32	0.00E+00	1.50E-15	1.11E-05	2.50E-04	0.00E+00	0.00E+00	8.70E-05	6.98E-05	5.26E-16
3.63E-09	600	1.22E+19	0.00E+00	4.57E-04	5.05E+05	0.00E+00	1.48E-14	3.21E+05	3.65E-03	1.34E+05	1.91E-03	4.01E+04	3.29E-04	5.61E-07	9.23E-05	1.04E-03	9.83E-05	1.68E-04	5.46E-05	0.00E+00	2.24E-06	7.10E-09	5.96E-18	3.20E-18	3.00E-30	1.27E-18	5.17E-30	1.45E-28	5.15E-26	3.41E-32	4.54E-26	7.21E-04	5.28E-30	1.37E-13	5.69E-12	9.15E-21	1.74E-31	2.00E-45	1.54E-38	3.50E-32	0.00E+00	1.62E-15	1.16E-05	2.60E-04	0.00E+00	0.00E+00	9.03E-05	7.24E-05	5.68E-16
3.64E-09	600	1.22E+19	0.00E+00	4.74E-04	5.05E+05	0.00E+00	1.59E-14	3.21E+05	3.79E-03	1.34E+05	1.98E-03	4.01E+04	3.42E-04	5.83E-07	9.59E-05	1.08E-03	1.02E-04	1.74E-04	5.67E-05	0.00E+00	2.33E-06	7.37E-09	6.43E-18	3.45E-18	3.24E-30	1.37E-18	5.79E-30	1.56E-28	5.55E-26	3.81E-32	4.72E-26	7.49E-04	5.91E-30	1.42E-13	5.91E-12	9.50E-21	1.94E-31	2.24E-45	1.66E-38	3.78E-32	0.00E+00	1.75E-15	1.20E-05	2.70E-04	0.00E+00	0.00E+00	9.38E-05	7.52E-05	6.12E-16
3.65E-09	600	1.22E+19	0.00E+00	4.92E-04	5.05E+05	0.00E+00	1.72E-14	3.21E+05	3.94E-03	1.34E+05	2.06E-03	4.01E+04	3.55E-04	6.05E-07	9.95E-05	1.12E-03	1.06E-04	1.81E-04	5.89E-05	0.00E+00	2.42E-06	7.65E-09	6.93E-18	3.72E-18	3.49E-30	1.48E-18	6.48E-30	1.69E-28	5.98E-26	4.27E-32	4.90E-26	7.77E-04	6.62E-30	1.48E-13	6.13E-12	9.86E-21	2.17E-31	2.51E-45	1.79E-38	4.08E-32	0.00E+00	1.88E-15	1.25E-05	2.80E-04	0.00E+00	0.00E+00	9.74E-05	7.81E-05	6.60E-16
3.66E-09	600	1.22E+19	0.00E+00	5.11E-04	5.05E+05	0.00E+00	1.85E-14	3.21E+05	4.09E-03	1.34E+05	2.14E-03	4.01E+04	3.69E-04	6.28E-07	1.03E-04	1.16E-03	1.10E-04	1.88E-04	6.12E-05	0.00E+00	2.51E-06	7.95E-09	7.47E-18	4.01E-18	3.77E-30	1.59E-18	7.25E-30	1.82E-28	6.45E-26	4.78E-32	5.09E-26	8.07E-04	7.41E-30	1.53E-13	6.37E-12	1.02E-20	2.43E-31	2.81E-45	1.93E-38	4.39E-32	0.00E+00	2.03E-15	1.30E-05	2.91E-04	0.00E+00	0.00E+00	1.01E-04	8.11E-05	7.12E-16
3.67E-09	600	1.22E+19	0.00E+00	5.31E-04	5.05E+05	0.00E+00	2.00E-14	3.21E+05	4.25E-03	1.34E+05	2.22E-03	4.01E+04	3.83E-04	6.52E-07	1.07E-04	1.20E-03	1.14E-04	1.95E-04	6.35E-05	0.00E+00	2.61E-06	8.25E-09	8.06E-18	4.32E-18	4.06E-30	1.72E-18	8.12E-30	1.96E-28	6.96E-26	5.35E-32	5.29E-26	8.38E-04	8.30E-30	1.59E-13	6.61E-12	1.06E-20	2.72E-31	3.15E-45	2.08E-38	4.74E-32	0.00E+00	2.19E-15	1.34E-05	3.02E-04	0.00E+00	0.00E+00	1.05E-04	8.42E-05	7.67E-16
3.68E-09	600	1.22E+19	0.00E+00	5.51E-04	5.05E+05	0.00E+00	2.15E-14	3.21E+05	4.41E-03	1.34E+05	2.31E-03	4.01E+04	3.98E-04	6.77E-07	1.11E-04	1.25E-03	1.19E-04	2.02E-04	6.60E-05	0.00E+00	2.71E-06	8.57E-09	8.69E-18	4.66E-18	4.38E-30	1.85E-18	9.09E-30	2.11E-28	7.50E-26	5.99E-32	5.50E-26	8.70E-04	9.29E-30	1.65E-13	6.87E-12	1.10E-20	3.05E-31	3.53E-45	2.25E-38	5.11E-32	0.00E+00	2.36E-15	1.40E-05	3.14E-04	0.00E+00	0.00E+00	1.09E-04	8.75E-05	8.27E-16
3.69E-09	600	1.22E+19	0.00E+00	5.72E-04	5.05E+05	0.00E+00	2.32E-14	3.21E+05	4.58E-03	1.34E+05	2.40E-03	4.01E+04	4.13E-04	7.03E-07	1.16E-04	1.30E-03	1.23E-04	2.10E-04	6.85E-05	0.00E+00	2.81E-06	8.90E-09	9.37E-18	5.03E-18	4.72E-30	2.00E-18	1.02E-29	2.28E-28	8.09E-26	6.71E-32	5.71E-26	9.04E-04	1.04E-29	1.72E-13	7.13E-12	1.15E-20	3.41E-31	3.95E-45	2.43E-38	5.51E-32	0.00E+00	2.54E-15	1.45E-05	3.26E-04	0.00E+00	0.00E+00	1.13E-04	9.08E-05	8.92E-16
3.70E-09	600	1.22E+19	0.00E+00	5.94E-04	5.05E+05	0.00E+00	2.50E-14	3.21E+05	4.75E-03	1.34E+05	2.49E-03	4.01E+04	4.29E-04	7.30E-07	1.20E-04	1.35E-03	1.28E-04	2.18E-04	7.11E-05	0.00E+00	2.92E-06	9.24E-09	1.01E-17	5.42E-18	5.09E-30	2.15E-18	1.14E-29	2.45E-28	8.72E-26	7.51E-32	5.93E-26	9.38E-04	1.16E-29	1.78E-13	7.41E-12	1.19E-20	3.82E-31	4.42E-45	2.62E-38	5.94E-32	0.00E+00	2.74E-15	1.51E-05	3.38E-04	0.00E+00	0.00E+00	1.18E-04	9.43E-05	9.62E-16
3.71E-09	600	1.22E+19	0.00E+00	6.17E-04	5.05E+05	0.00E+00	2.70E-14	3.21E+05	4.94E-03	1.34E+05	2.58E-03	4.01E+04	4.45E-04	7.58E-07	1.25E-04	1.40E-03	1.33E-04	2.27E-04	7.39E-05	0.00E+00	3.03E-06	9.59E-09	1.09E-17	5.84E-18	5.49E-30	2.32E-18	1.28E-29	2.64E-28	9.41E-26	8.40E-32	6.16E-26	9.75E-04	1.30E-29	1.85E-13	7.69E-12	1.24E-20	4.27E-31	4.95E-45	2.82E-38	6.41E-32	0.00E+00	2.96E-15	1.56E-05	3.51E-04	0.00E+00	0.00E+00	1.22E-04	9.79E-05	1.04E-15
3.72E-09	600	1.22E+19	0.00E+00	6.41E-04	5.05E+05	0.00E+00	2.91E-14	3.21E+05	5.13E-03	1.34E+05	2.68E-03	4.01E+04	4.62E-04	7.88E-07	1.30E-04	1.45E-03	1.38E-04	2.35E-04	7.67E-05	0.00E+00	3.15E-06	9.96E-09	1.17E-17	6.30E-18	5.92E-30	2.51E-18	1.43E-29	2.85E-28	1.01E-25	9.41E-32	6.40E-26	1.01E-03	1.46E-29	1.92E-13	7.99E-12	1.28E-20	4.78E-31	5.55E-45	3.04E-38	6.91E-32	0.00E+00	3.19E-15	1.62E-05	3.65E-04	0.00E+00	0.00E+00	1.27E-04	1.02E-04	1.12E-15
3.73E-09	600	1.22E+19	0.00E+00	6.66E-04	5.05E+05	0.00E+00	3.14E-14	3.21E+05	5.32E-03	1.34E+05	2.78E-03	4.01E+04	4.80E-04	8.18E-07	1.35E-04	1.51E-03	1.43E-04	2.44E-04	7.96E-05	0.00E+00	3.27E-06	1.03E-08	1.27E-17	6.79E-18	6.38E-30	2.70E-18	1.60E-29	3.07E-28	1.09E-25	1.05E-31	6.65E-26	1.05E-03	1.63E-29	1.99E-13	8.29E-12	1.33E-20	5.35E-31	6.21E-45	3.28E-38	7.45E-32	0.00E+00	3.44E-15	1.69E-05	3.79E-04	0.00E+00	0.00E+00	1.32E-04	1.06E-04	1.21E-15
3.74E-09	600	1.22E+19	0.00E+00	6.91E-04	5.05E+05	0.00E+00	3.38E-14	3.21E+05	5.53E-03	1.34E+05	2.89E-03	4.01E+04	4.98E-04	8.49E-07	1.40E-04	1.57E-03	1.49E-04	2.54E-04	8.27E-05	0.00E+00	3.39E-06	1.07E-08	1.37E-17	7.32E-18	6.88E-30	2.91E-18	1.79E-29	3.31E-28	1.18E-25	1.18E-31	6.91E-26	1.09E-03	1.83E-29	2.07E-13	8.61E-12	1.39E-20	5.99E-31	6.96E-45	3.54E-38	8.03E-32	0.00E+00	3.71E-15	1.75E-05	3.93E-04	0.00E+00	0.00E+00	1.37E-04	1.10E-04	1.30E-15
3.75E-09	600	1.22E+19	0.00E+00	7.18E-04	5.05E+05	0.00E+00	3.65E-14	3.21E+05	5.74E-03	1.34E+05	3.00E-03	4.01E+04	5.18E-04	8.82E-07	1.45E-04	1.63E-03	1.54E-04	2.64E-04	8.59E-05	0.00E+00	3.52E-06	1.12E-08	1.47E-17	7.90E-18	7.42E-30	3.14E-18	2.01E-29	3.57E-28	1.27E-25	1.32E-31	7.18E-26	1.13E-03	2.05E-29	2.15E-13	8.94E-12	1.44E-20	6.70E-31	7.79E-45	3.82E-38	8.66E-32	0.00E+00	4.00E-15	1.82E-05	4.08E-04	0.00E+00	0.00E+00	1.42E-04	1.14E-04	1.40E-15
3.76E-09	600	1.22E+19	0.00E+00	7.45E-04	5.05E+05	0.00E+00	3.93E-14	3.21E+05	5.96E-03	1.34E+05	3.12E-03	4.01E+04	5.38E-04	9.16E-07	1.51E-04	1.69E-03	1.60E-04	2.74E-04	8.92E-05	0.00E+00	3.66E-06	1.16E-08	1.59E-17	8.51E-18	8.00E-30	3.39E-18	2.25E-29	3.85E-28	1.37E-25	1.48E-31	7.46E-26	1.18E-03	2.29E-29	2.23E-13	9.29E-12	1.49E-20	7.50E-31	8.72E-45	4.12E-38	9.34E-32	0.00E+00	4.31E-15	1.89E-05	4.24E-04	0.00E+00	0.00E+00	1.47E-04	1.18E-04	1.51E-15
3.77E-09	600	1.22E+19	0.00E+00	7.74E-04	5.05E+05	0.00E+00	4.24E-14	3.21E+05	6.19E-03	1.34E+05	3.24E-03	4.01E+04	5.58E-04	9.51E-07	1.56E-04	1.76E-03	1.67E-04	2.84E-04	9.26E-05	0.00E+00	3.80E-06	1.20E-08	1.71E-17	9.18E-18	8.63E-30	3.65E-18	2.52E-29	4.15E-28	1.48E-25	1.66E-31	7.75E-26	1.22E-03	2.57E-29	2.32E-13	9.64E-12	1.55E-20	8.40E-31	9.77E-45	4.44E-38	1.01E-31	0.00E+00	4.65E-15	1.96E-05	4.40E-04	0.00E+00	0.00E+00	1.53E-04	1.23E-04	1.63E-15
3.78E-09	600	1.22E+19	0.00E+00	8.04E-04	5.05E+05	0.00E+00	4.57E-14	3.21E+05	6.43E-03	1.34E+05	3.36E-03	4.01E+04	5.80E-04	9.87E-07	1.62E-04	1.82E-03	1.73E-04	2.95E-04	9.62E-05	0.00E+00	3.94E-06	1.25E-08	1.85E-17	9.90E-18	9.30E-30	3.94E-18	2.82E-29	4.47E-28	1.59E-25	1.85E-31	8.05E-26	1.27E-03	2.88E-29	2.41E-13	1.00E-11	1.61E-20	9.40E-31	1.09E-44	4.79E-38	1.09E-31	0.00E+00	5.01E-15	2.04E-05	4.57E-04	0.00E+00	0.00E+00	1.59E-04	1.27E-04	1.76E-15
3.79E-09	600	1.22E+19	0.00E+00	8.35E-04	5.05E+05	0.00E+00	4.93E-14	3.21E+05	6.67E-03	1.34E+05	3.49E-03	4.01E+04	6.02E-04	1.03E-06	1.69E-04	1.89E-03	1.80E-04	3.06E-04	9.99E-05	0.00E+00	4.10E-06	1.30E-08	1.99E-17	1.07E-17	1.00E-29	4.25E-18	3.15E-29	4.82E-28	1.72E-25	2.07E-31	8.36E-26	1.32E-03	3.22E-29	2.50E-13	1.04E-11	1.67E-20	1.05E-30	1.23E-44	5.17E-38	1.17E-31	0.00E+00	5.41E-15	2.11E-05	4.75E-04	0.00E+00	0.00E+00	1.65E-04	1.32E-04	1.90E-15
3.80E-09	600	1.22E+19	0.00E+00	8.67E-04	5.05E+05	0.00E+00	5.32E-14	3.21E+05	6.93E-03	1.34E+05	3.63E-03	4.01E+04	6.25E-04	1.06E-06	1.75E-04	1.97E-03	1.86E-04	3.18E-04	1.04E-04	0.00E+00	4.25E-06	1.35E-08	2.15E-17	1.15E-17	1.08E-29	4.58E-18	3.53E-29	5.20E-28	1.85E-25	2.32E-31	8.69E-26	1.37E-03	3.61E-29	2.60E-13	1.08E-11	1.74E-20	1.18E-30	1.37E-44	5.57E-38	1.26E-31	0.00E+00	5.83E-15	2.20E-05	4.93E-04	0.00E+00	0.00E+00	1.71E-04	1.37E-04	2.04E-15
3.81E-09	600	1.22E+19	0.00E+00	9.00E-04	5.05E+05	0.00E+00	5.73E-14	3.21E+05	7.20E-03	1.34E+05	3.76E-03	4.01E+04	6.49E-04	1.11E-06	1.82E-04	2.04E-03	1.94E-04	3.30E-04	1.08E-04	0.00E+00	4.42E-06	1.40E-08	2.31E-17	1.24E-17	1.17E-29	4.94E-18	3.95E-29	5.60E-28	2.00E-25	2.60E-31	9.03E-26	1.42E-03	4.04E-29	2.70E-13	1.12E-11	1.80E-20	1.32E-30	1.54E-44	6.01E-38	1.36E-31	0.00E+00	6.29E-15	2.28E-05	5.12E-04	0.00E+00	0.00E+00	1.78E-04	1.43E-04	2.20E-15
3.82E-09	600	1.22E+19	0.00E+00	9.34E-04	5.05E+05	0.00E+00	6.18E-14	3.21E+05	7.47E-03	1.34E+05	3.91E-03	4.01E+04	6.74E-04	1.15E-06	1.89E-04	2.12E-03	2.01E-04	3.43E-04	1.12E-04	0.00E+00	4.59E-06	1.45E-08	2.50E-17	1.34E-17	1.26E-29	5.32E-18	4.43E-29	6.04E-28	2.16E-25	2.91E-31	9.38E-26	1.48E-03	4.52E-29	2.80E-13	1.16E-11	1.87E-20	1.48E-30	1.72E-44	6.48E-38	1.47E-31	0.00E+00	6.78E-15	2.37E-05	5.32E-04	0.00E+00	0.00E+00	1.85E-04	1.48E-04	2.38E-15
3.83E-09	600	1.22E+19	0.00E+00	9.70E-04	5.05E+05	0.00E+00	6.66E-14	3.21E+05	7.76E-03	1.34E+05	4.06E-03	4.01E+04	7.00E-04	1.19E-06	1.96E-04	2.20E-03	2.09E-04	3.56E-04	1.16E-04	0.00E+00	4.76E-06	1.51E-08	2.69E-17	1.44E-17	1.36E-29	5.74E-18	4.96E-29	6.51E-28	2.32E-25	3.26E-31	9.74E-26	1.53E-03	5.06E-29	2.91E-13	1.21E-11	1.95E-20	1.65E-30	1.93E-44	6.99E-38	1.58E-31	0.00E+00	7.31E-15	2.46E-05	5.52E-04	0.00E+00	0.00E+00	1.92E-04	1.54E-04	2.56E-15
3.84E-09	600	1.22E+19	0.00E+00	1.01E-03	5.05E+05	0.00E+00	7.19E-14	3.21E+05	8.06E-03	1.34E+05	4.22E-03	4.01E+04	7.27E-04	1.24E-06	2.04E-04	2.29E-03	2.17E-04	3.70E-04	1.21E-04	0.00E+00	4.95E-06	1.57E-08	2.90E-17	1.56E-17	1.46E-29	6.19E-18	5.55E-29	7.02E-28	2.51E-25	3.65E-31	1.01E-25	1.59E-03	5.67E-29	3.02E-13	1.26E-11	2.02E-20	1.85E-30	2.16E-44	7.54E-38	1.71E-31	0.00E+00	7.88E-15	2.55E-05	5.73E-04	0.00E+00	0.00E+00	1.99E-04	1.60E-04	2.76E-15
3.85E-09	600	1.22E+19	0.00E+00	1.05E-03	5.05E+05	0.00E+00	7.75E-14	3.21E+05	8.37E-03	1.34E+05	4.38E-03	4.01E+04	7.55E-04	1.29E-06	2.12E-04	2.37E-03	2.25E-04	3.84E-04	1.25E-04	0.00E+00	5.14E-06	1.63E-08	3.13E-17	1.68E-17	1.58E-29	6.67E-18	6.22E-29	7.57E-28	2.70E-25	4.09E-31	1.05E-25	1.65E-03	6.35E-29	3.13E-13	1.30E-11	2.10E-20	2.07E-30	2.42E-44	8.13E-38	1.84E-31	0.00E+00	8.50E-15	2.65E-05	5.95E-04	0.00E+00	0.00E+00	2.07E-04	1.66E-04	2.98E-15
3.86E-09	600	1.22E+19	0.00E+00	1.09E-03	5.05E+05	0.00E+00	8.35E-14	3.21E+05	8.69E-03	1.34E+05	4.55E-03	4.01E+04	7.84E-04	1.33E-06	2.20E-04	2.46E-03	2.34E-04	3.99E-04	1.30E-04	0.00E+00	5.33E-06	1.69E-08	3.37E-17	1.81E-17	1.70E-29	7.20E-18	6.96E-29	8.16E-28	2.91E-25	4.58E-31	1.09E-25	1.72E-03	7.11E-29	3.25E-13	1.35E-11	2.18E-20	2.32E-30	2.71E-44	8.77E-38	1.99E-31	0.00E+00	9.17E-15	2.75E-05	6.18E-04	0.00E+00	0.00E+00	2.15E-04	1.72E-04	3.21E-15
3.87E-09	600	1.22E+19	0.00E+00	1.13E-03	5.05E+05	0.00E+00	9.01E-14	3.21E+05	9.02E-03	1.34E+05	4.72E-03	4.01E+04	8.14E-04	1.39E-06	2.28E-04	2.56E-03	2.43E-04	4.14E-04	1.35E-04	0.00E+00	5.54E-06	1.75E-08	3.64E-17	1.95E-17	1.83E-29	7.76E-18	7.79E-29	8.80E-28	3.14E-25	5.12E-31	1.14E-25	1.78E-03	7.96E-29	3.38E-13	1.41E-11	2.26E-20	2.59E-30	3.03E-44	9.46E-38	2.14E-31	0.00E+00	9.88E-15	2.86E-05	6.42E-04	0.00E+00	0.00E+00	2.23E-04	1.79E-04	3.46E-15
3.88E-09	600	1.22E+19	0.00E+00	1.17E-03	5.05E+05	0.00E+00	9.71E-14	3.21E+05	9.37E-03	1.34E+05	4.90E-03	4.01E+04	8.45E-04	1.44E-06	2.37E-04	2.66E-03	2.52E-04	4.30E-04	1.40E-04	0.00E+00	5.75E-06	1.82E-08	3.92E-17	2.10E-17	1.98E-29	8.37E-18	8.73E-29	9.48E-28	3.39E-25	5.74E-31	1.18E-25	1.85E-03	8.91E-29	3.51E-13	1.46E-11	2.35E-20	2.90E-30	3.40E-44	1.02E-37	2.31E-31	0.00E+00	1.07E-14	2.97E-05	6.66E-04	0.00E+00	0.00E+00	2.32E-04	1.86E-04	3.74E-15
3.89E-09	600	1.22E+19	0.00E+00	1.22E-03	5.05E+05	0.00E+00	1.05E-13	3.21E+05	9.73E-03	1.34E+05	5.09E-03	4.01E+04	8.77E-04	1.49E-06	2.46E-04	2.76E-03	2.62E-04	4.47E-04	1.46E-04	0.00E+00	5.97E-06	1.89E-08	4.23E-17	2.27E-17	2.13E-29	9.02E-18	9.77E-29	1.02E-27	3.65E-25	6.42E-31	1.23E-25	1.92E-03	9.98E-29	3.64E-13	1.52E-11	2.44E-20	3.25E-30	3.80E-44	1.10E-37	2.49E-31	0.00E+00	1.15E-14	3.08E-05	6.92E-04	0.00E+00	0.00E+00	2.41E-04	1.93E-04	4.03E-15
3.90E-09	600	1.22E+19	0.00E+00	1.26E-03	5.05E+05	0.00E+00	1.13E-13	3.21E+05	1.01E-02	1.34E+05	5.28E-03	4.01E+04	9.11E-04	1.55E-06	2.55E-04	2.86E-03	2.72E-04	4.64E-04	1.51E-04	0.00E+00	6.20E-06	1.96E-08	4.56E-17	2.44E-17	2.30E-29	9.73E-18	1.09E-28	1.10E-27	3.94E-25	7.19E-31	1.27E-25	1.99E-03	1.12E-28	3.78E-13	1.57E-11	2.54E-20	3.64E-30	4.26E-44	1.19E-37	2.69E-31	0.00E+00	1.24E-14	3.20E-05	7.19E-04	0.00E+00	0.00E+00	2.50E-04	2.00E-04	4.34E-15
3.91E-09	600	1.22E+19	0.00E+00	1.31E-03	5.05E+05	0.00E+00	1.22E-13	3.21E+05	1.05E-02	1.34E+05	5.49E-03	4.01E+04	9.46E-04	1.61E-06	2.65E-04	2.97E-03	2.82E-04	4.82E-04	1.57E-04	0.00E+00	6.44E-06	2.04E-08	4.92E-17	2.64E-17	2.48E-29	1.05E-17	1.22E-28	1.19E-27	4.25E-25	8.05E-31	1.32E-25	2.07E-03	1.25E-28	3.93E-13	1.63E-11	2.63E-20	4.08E-30	4.77E-44	1.28E-37	2.90E-31	0.00E+00	1.34E-14	3.32E-05	7.46E-04	0.00E+00	0.00E+00	2.60E-04	2.08E-04	4.68E-15
3.92E-09	600	1.22E+19	0.00E+00	1.36E-03	5.05E+05	0.00E+00	1.31E-13	3.21E+05	1.09E-02	1.34E+05	5.70E-03	4.01E+04	9.82E-04	1.67E-06	2.75E-04	3.09E-03	2.93E-04	5.00E-04	1.63E-04	0.00E+00	6.69E-06	2.12E-08	5.30E-17	2.84E-17	2.67E-29	1.13E-17	1.37E-28	1.28E-27	4.58E-25	9.01E-31	1.38E-25	2.15E-03	1.40E-28	4.08E-13	1.70E-11	2.74E-20	4.56E-30	5.35E-44	1.38E-37	3.12E-31	0.00E+00	1.44E-14	3.45E-05	7.75E-04	0.00E+00	0.00E+00	2.69E-04	2.16E-04	5.05E-15
3.93E-09	600	1.22E+19	0.00E+00	1.41E-03	5.05E+05	0.00E+00	1.42E-13	3.21E+05	1.13E-02	1.34E+05	5.92E-03	4.01E+04	1.02E-03	1.74E-06	2.86E-04	3.21E-03	3.04E-04	5.19E-04	1.69E-04	0.00E+00	6.94E-06	2.20E-08	5.72E-17	3.06E-17	2.88E-29	1.22E-17	1.54E-28	1.38E-27	4.94E-25	1.01E-30	1.43E-25	2.23E-03	1.57E-28	4.24E-13	1.76E-11	2.84E-20	5.11E-30	5.99E-44	1.49E-37	3.37E-31	0.00E+00	1.55E-14	3.58E-05	8.05E-04	0.00E+00	0.00E+00	2.80E-04	2.24E-04	5.45E-15
3.94E-09	600	1.22E+19	0.00E+00	1.47E-03	5.05E+05	0.00E+00	1.53E-13	3.21E+05	1.17E-02	1.34E+05	6.14E-03	4.01E+04	1.06E-03	1.80E-06	2.97E-04	3.33E-03	3.16E-04	5.39E-04	1.76E-04	0.00E+00	7.21E-06	2.28E-08	6.17E-17	3.30E-17	3.11E-29	1.32E-17	1.72E-28	1.49E-27	5.33E-25	1.13E-30	1.49E-25	2.32E-03	1.76E-28	4.40E-13	1.83E-11	2.95E-20	5.72E-30	6.71E-44	1.61E-37	3.63E-31	0.00E+00	1.68E-14	3.72E-05	8.36E-04	0.00E+00	0.00E+00	2.91E-04	2.33E-04	5.87E-15
3.95E-09	600	1.22E+19	0.00E+00	1.53E-03	5.05E+05	0.00E+00	1.65E-13	3.21E+05	1.22E-02	1.34E+05	6.38E-03	4.01E+04	1.10E-03	1.87E-06	3.08E-04	3.46E-03	3.28E-04	5.60E-04	1.82E-04	0.00E+00	7.49E-06	2.37E-08	6.65E-17	3.56E-17	3.35E-29	1.42E-17	1.93E-28	1.61E-27	5.74E-25	1.27E-30	1.55E-25	2.41E-03	1.97E-28	4.57E-13	1.90E-11	3.06E-20	6.40E-30	7.51E-44	1.74E-37	3.92E-31	0.00E+00	1.81E-14	3.86E-05	8.68E-04	0.00E+00	0.00E+00	3.02E-04	2.42E-04	6.33E-15
3.96E-09	600	1.22E+19	0.00E+00	1.58E-03	5.05E+05	0.00E+00	1.78E-13	3.21E+05	1.27E-02	1.34E+05	6.63E-03	4.01E+04	1.14E-03	1.95E-06	3.20E-04	3.59E-03	3.41E-04	5.82E-04	1.90E-04	0.00E+00	7.77E-06	2.46E-08	7.17E-17	3.84E-17	3.61E-29	1.53E-17	2.16E-28	1.73E-27	6.19E-25	1.42E-30	1.61E-25	2.50E-03	2.20E-28	4.74E-13	1.97E-11	3.18E-20	7.17E-30	8.42E-44	1.87E-37	4.23E-31	0.00E+00	1.95E-14	4.01E-05	9.01E-04	0.00E+00	0.00E+00	3.13E-04	2.51E-04	6.83E-15
3.97E-09	600.001	1.22E+19	0.00E+00	1.64E-03	5.05E+05	0.00E+00	1.91E-13	3.21E+05	1.32E-02	1.34E+05	6.88E-03	4.01E+04	1.19E-03	2.02E-06	3.32E-04	3.73E-03	3.54E-04	6.04E-04	1.97E-04	0.00E+00	8.07E-06	2.56E-08	7.73E-17	4.14E-17	3.90E-29	1.65E-17	2.41E-28	1.87E-27	6.68E-25	1.59E-30	1.67E-25	2.60E-03	2.47E-28	4.93E-13	2.05E-11	3.30E-20	8.02E-30	9.43E-44	2.02E-37	4.56E-31	0.00E+00	2.10E-14	4.17E-05	9.36E-04	0.00E+00	0.00E+00	3.25E-04	2.61E-04	7.36E-15
3.98E-09	600.001	1.22E+19	0.00E+00	1.71E-03	5.05E+05	0.00E+00	2.06E-13	3.21E+05	1.37E-02	1.34E+05	7.14E-03	4.01E+04	1.23E-03	2.10E-06	3.45E-04	3.87E-03	3.68E-04	6.27E-04	2.04E-04	0.00E+00	8.38E-06	2.65E-08	8.34E-17	4.47E-17	4.20E-29	1.78E-17	2.70E-28	2.01E-27	7.20E-25	1.78E-30	1.74E-25	2.70E-03	2.76E-28	5.12E-13	2.13E-11	3.43E-20	8.98E-30	1.06E-43	2.18E-37	4.91E-31	0.00E+00	2.26E-14	4.33E-05	9.72E-04	0.00E+00	0.00E+00	3.38E-04	2.71E-04	7.94E-15
3.99E-09	600.001	1.22E+19	0.00E+00	1.77E-03	5.05E+05	0.00E+00	2.23E-13	3.21E+05	1.42E-02	1.34E+05	7.42E-03	4.01E+04	1.28E-03	2.18E-06	3.59E-04	4.02E-03	3.82E-04	6.51E-04	2.12E-04	0.00E+00	8.70E-06	2.76E-08	8.99E-17	4.81E-17	4.53E-29	1.92E-17	3.03E-28	2.17E-27	7.76E-25	1.99E-30	1.81E-25	2.80E-03	3.09E-28	5.31E-13	2.21E-11	3.56E-20	1.01E-29	1.18E-43	2.35E-37	5.30E-31	0.00E+00	2.44E-14	4.49E-05	1.01E-03	0.00E+00	0.00E+00	3.51E-04	2.81E-04	8.56E-15
4.00E-09	600.001	1.22E+19	0.00E+00	1.84E-03	5.05E+05	0.00E+00	2.40E-13	3.21E+05	1.47E-02	1.34E+05	7.70E-03	4.01E+04	1.33E-03	2.26E-06	3.72E-04	4.18E-03	3.96E-04	6.76E-04	2.20E-04	0.00E+00	9.04E-06	2.86E-08	9.69E-17	5.19E-17	4.88E-29	2.07E-17	3.39E-28	2.34E-27	8.37E-25	2.23E-30	1.88E-25	2.91E-03	3.46E-28	5.52E-13	2.29E-11	3.70E-20	1.13E-29	1.33E-43	2.54E-37	5.72E-31	0.00E+00	2.63E-14	4.66E-05	1.05E-03	0.00E+00	0.00E+00	3.64E-04	2.92E-04	9.23E-15
4.01E-09	600.001	1.22E+19	0.00E+00	1.91E-03	5.05E+05	0.00E+00	2.59E-13	3.21E+05	1.53E-02	1.34E+05	8.00E-03	4.01E+04	1.38E-03	2.35E-06	3.87E-04	4.34E-03	4.11E-04	7.02E-04	2.29E-04	0.00E+00	9.39E-06	2.97E-08	1.05E-16	5.60E-17	5.27E-29	2.23E-17	3.79E-28	2.52E-27	9.03E-25	2.49E-30	1.95E-25	3.02E-03	3.88E-28	5.73E-13	2.38E-11	3.85E-20	1.26E-29	1.48E-43	2.74E-37	6.16E-31	0.00E+00	2.84E-14	4.84E-05	1.09E-03	0.00E+00	0.00E+00	3.78E-04	3.03E-04	9.95E-15
4.02E-09	600.001	1.22E+19	0.00E+00	1.99E-03	5.05E+05	0.00E+00	2.79E-13	3.21E+05	1.59E-02	1.34E+05	8.31E-03	4.01E+04	1.43E-03	2.44E-06	4.01E-04	4.50E-03	4.27E-04	7.29E-04	2.38E-04	0.00E+00	9.75E-06	3.09E-08	1.13E-16	6.04E-17	5.68E-29	2.40E-17	4.25E-28	2.72E-27	9.73E-25	2.79E-30	2.03E-25	3.13E-03	4.34E-28	5.95E-13	2.47E-11	3.99E-20	1.41E-29	1.66E-43	2.95E-37	6.65E-31	0.00E+00	3.06E-14	5.03E-05	1.13E-03	0.00E+00	0.00E+00	3.93E-04	3.15E-04	1.07E-14
4.03E-09	600.001	1.22E+19	0.00E+00	2.06E-03	5.05E+05	0.00E+00	3.01E-13	3.21E+05	1.65E-02	1.34E+05	8.63E-03	4.01E+04	1.49E-03	2.53E-06	4.17E-04	4.68E-03	4.44E-04	7.57E-04	2.47E-04	0.00E+00	1.01E-05	3.20E-08	1.22E-16	6.51E-17	6.12E-29	2.59E-17	4.76E-28	2.93E-27	1.05E-24	3.12E-30	2.11E-25	3.26E-03	4.86E-28	6.18E-13	2.57E-11	4.15E-20	1.58E-29	1.86E-43	3.19E-37	7.17E-31	0.00E+00	3.30E-14	5.22E-05	1.17E-03	0.00E+00	0.00E+00	4.08E-04	3.27E-04	1.16E-14
4.04E-09	600.001	1.22E+19	0.00E+00	2.14E-03	5.05E+05	0.00E+00	3.24E-13	3.21E+05	1.71E-02	1.34E+05	8.96E-03	4.01E+04	1.54E-03	2.63E-06	4.33E-04	4.86E-03	4.61E-04	7.86E-04	2.56E-04	0.00E+00	1.05E-05	3.33E-08	1.31E-16	7.02E-17	6.60E-29	2.80E-17	5.33E-28	3.16E-27	1.13E-24	3.50E-30	2.19E-25	3.38E-03	5.44E-28	6.41E-13	2.67E-11	4.31E-20	1.77E-29	2.09E-43	3.44E-37	7.73E-31	0.00E+00	3.56E-14	5.42E-05	1.22E-03	0.00E+00	0.00E+00	4.24E-04	3.40E-04	1.25E-14
4.05E-09	600.001	1.22E+19	0.00E+00	2.22E-03	5.05E+05	0.00E+00	3.50E-13	3.21E+05	1.78E-02	1.34E+05	9.30E-03	4.01E+04	1.60E-03	2.73E-06	4.49E-04	5.04E-03	4.78E-04	8.17E-04	2.66E-04	0.00E+00	1.09E-05	3.46E-08	1.41E-16	7.57E-17	7.12E-29	3.01E-17	5.96E-28	3.41E-27	1.22E-24	3.92E-30	2.28E-25	3.51E-03	6.09E-28	6.66E-13	2.77E-11	4.48E-20	1.98E-29	2.34E-43	3.71E-37	8.34E-31	0.00E+00	3.84E-14	5.63E-05	1.26E-03	0.00E+00	0.00E+00	4.40E-04	3.53E-04	1.35E-14
4.06E-09	600.001	1.22E+19	0.00E+00	2.31E-03	5.05E+05	0.00E+00	3.77E-13	3.21E+05	1.85E-02	1.34E+05	9.66E-03	4.01E+04	1.67E-03	2.84E-06	4.67E-04	5.24E-03	4.97E-04	8.48E-04	2.76E-04	0.00E+00	1.13E-05	3.59E-08	1.52E-16	8.16E-17	7.68E-29	3.25E-17	6.68E-28	3.67E-27	1.32E-24	4.39E-30	2.37E-25	3.64E-03	6.82E-28	6.92E-13	2.88E-11	4.65E-20	2.22E-29	2.62E-43	4.01E-37	8.99E-31	0.00E+00	4.14E-14	5.85E-05	1.31E-03	0.00E+00	0.00E+00	4.57E-04	3.66E-04	1.45E-14
4.07E-09	600.001	1.22E+19	0.00E+00	2.40E-03	5.05E+05	0.00E+00	4.07E-13	3.21E+05	1.92E-02	1.34E+05	1.00E-02	4.01E+04	1.73E-03	2.95E-06	4.85E-04	5.44E-03	5.16E-04	8.80E-04	2.87E-04	0.00E+00	1.18E-05	3.73E-08	1.64E-16	8.80E-17	8.28E-29	3.50E-17	7.48E-28	3.96E-27	1.42E-24	4.91E-30	2.47E-25	3.78E-03	7.64E-28	7.18E-13	2.99E-11	4.83E-20	2.48E-29	2.93E-43	4.32E-37	9.70E-31	0.00E+00	4.46E-14	6.07E-05	1.36E-03	0.00E+00	0.00E+00	4.74E-04	3.80E-04	1.56E-14
4.08E-09	600.001	1.22E+19	0.00E+00	2.49E-03	5.05E+05	0.00E+00	4.39E-13	3.21E+05	1.99E-02	1.34E+05	1.04E-02	4.01E+04	1.80E-03	3.06E-06	5.03E-04	5.65E-03	5.36E-04	9.14E-04	2.98E-04	0.00E+00	1.22E-05	3.87E-08	1.77E-16	9.49E-17	8.93E-29	3.78E-17	8.37E-28	4.27E-27	1.53E-24	5.50E-30	2.56E-25	3.93E-03	8.55E-28	7.46E-13	3.10E-11	5.01E-20	2.78E-29	3.29E-43	4.66E-37	1.05E-30	0.00E+00	4.81E-14	6.31E-05	1.42E-03	0.00E+00	0.00E+00	4.93E-04	3.95E-04	1.69E-14
4.09E-09	600.001	1.22E+19	0.00E+00	2.58E-03	5.05E+05	0.00E+00	4.73E-13	3.21E+05	2.07E-02	1.34E+05	1.08E-02	4.01E+04	1.86E-03	3.18E-06	5.23E-04	5.86E-03	5.56E-04	9.49E-04	3.09E-04	0.00E+00	1.27E-05	4.02E-08	1.91E-16	1.02E-16	9.63E-29	4.07E-17	9.38E-28	4.61E-27	1.65E-24	6.16E-30	2.67E-25	4.08E-03	9.58E-28	7.74E-13	3.22E-11	5.21E-20	3.11E-29	3.68E-43	5.03E-37	1.13E-30	0.00E+00	5.19E-14	6.55E-05	1.47E-03	0.00E+00	0.00E+00	5.11E-04	4.10E-04	1.82E-14
4.10E-09	600.001	1.22E+19	0.00E+00	2.68E-03	5.05E+05	0.00E+00	5.10E-13	3.21E+05	2.15E-02	1.34E+05	1.12E-02	4.01E+04	1.94E-03	3.30E-06	5.43E-04	6.09E-03	5.78E-04	9.86E-04	3.21E-04	0.00E+00	1.32E-05	4.17E-08	2.06E-16	1.10E-16	1.04E-28	4.39E-17	1.05E-27	4.97E-27	1.78E-24	6.89E-30	2.77E-25	4.24E-03	1.07E-27	8.04E-13	3.34E-11	5.41E-20	3.49E-29	4.13E-43	5.43E-37	1.22E-30	0.00E+00	5.60E-14	6.80E-05	1.53E-03	0.00E+00	0.00E+00	5.31E-04	4.26E-04	1.96E-14
4.11E-09	600.001	1.22E+19	0.00E+00	2.79E-03	5.05E+05	0.00E+00	5.50E-13	3.21E+05	2.23E-02	1.34E+05	1.17E-02	4.01E+04	2.01E-03	3.42E-06	5.64E-04	6.32E-03	6.00E-04	1.02E-03	3.34E-04	0.00E+00	1.37E-05	4.33E-08	2.22E-16	1.19E-16	1.12E-28	4.74E-17	1.18E-27	5.35E-27	1.92E-24	7.72E-30	2.89E-25	4.40E-03	1.20E-27	8.35E-13	3.47E-11	5.62E-20	3.90E-29	4.62E-43	5.86E-37	1.31E-30	0.00E+00	6.03E-14	7.06E-05	1.59E-03	0.00E+00	0.00E+00	5.51E-04	4.42E-04	2.11E-14
4.12E-09	600.001	1.22E+19	0.00E+00	2.89E-03	5.05E+05	0.00E+00	5.93E-13	3.21E+05	2.31E-02	1.34E+05	1.21E-02	4.01E+04	2.09E-03	3.56E-06	5.85E-04	6.56E-03	6.23E-04	1.06E-03	3.46E-04	0.00E+00	1.42E-05	4.50E-08	2.39E-16	1.28E-16	1.21E-28	5.11E-17	1.32E-27	5.77E-27	2.07E-24	8.64E-30	3.00E-25	4.57E-03	1.34E-27	8.67E-13	3.61E-11	5.84E-20	4.37E-29	5.18E-43	6.33E-37	1.41E-30	0.00E+00	6.51E-14	7.33E-05	1.65E-03	0.00E+00	0.00E+00	5.73E-04	4.59E-04	2.28E-14
4.13E-09	600.001	1.22E+19	0.00E+00	3.01E-03	5.05E+05	0.00E+00	6.39E-13	3.21E+05	2.40E-02	1.34E+05	1.26E-02	4.01E+04	2.17E-03	3.69E-06	6.08E-04	6.82E-03	6.47E-04	1.10E-03	3.60E-04	0.00E+00	1.48E-05	4.67E-08	2.58E-16	1.38E-16	1.30E-28	5.51E-17	1.47E-27	6.22E-27	2.23E-24	9.68E-30	3.12E-25	4.75E-03	1.51E-27	9.00E-13	3.74E-11	6.06E-20	4.89E-29	5.81E-43	6.83E-37	1.53E-30	0.00E+00	7.01E-14	7.61E-05	1.71E-03	0.00E+00	0.00E+00	5.95E-04	4.77E-04	2.46E-14
4.14E-09	600.001	1.22E+19	0.00E+00	3.12E-03	5.05E+05	0.00E+00	6.89E-13	3.21E+05	2.50E-02	1.34E+05	1.31E-02	4.01E+04	2.25E-03	3.83E-06	6.31E-04	7.08E-03	6.72E-04	1.15E-03	3.73E-04	0.00E+00	1.53E-05	4.85E-08	2.78E-16	1.49E-16	1.40E-28	5.94E-17	1.65E-27	6.71E-27	2.40E-24	1.08E-29	3.25E-25	4.93E-03	1.69E-27	9.35E-13	3.89E-11	6.30E-20	5.48E-29	6.51E-43	7.37E-37	1.65E-30	0.00E+00	7.56E-14	7.91E-05	1.78E-03	0.00E+00	0.00E+00	6.18E-04	4.95E-04	2.65E-14
4.15E-09	600.001	1.22E+19	0.00E+00	3.24E-03	5.05E+05	0.00E+00	7.43E-13	3.21E+05	2.59E-02	1.34E+05	1.36E-02	4.01E+04	2.34E-03	3.98E-06	6.55E-04	7.35E-03	6.97E-04	1.19E-03	3.88E-04	0.00E+00	1.59E-05	5.04E-08	3.00E-16	1.61E-16	1.51E-28	6.40E-17	1.85E-27	7.24E-27	2.59E-24	1.21E-29	3.38E-25	5.12E-03	1.89E-27	9.71E-13	4.04E-11	6.54E-20	6.13E-29	7.29E-43	7.96E-37	1.78E-30	0.00E+00	8.16E-14	8.21E-05	1.84E-03	0.00E+00	0.00E+00	6.41E-04	5.14E-04	2.86E-14
4.16E-09	600.001	1.22E+19	0.00E+00	3.37E-03	5.05E+05	0.00E+00	8.01E-13	3.21E+05	2.69E-02	1.34E+05	1.41E-02	4.01E+04	2.43E-03	4.13E-06	6.80E-04	7.63E-03	7.24E-04	1.24E-03	4.03E-04	0.00E+00	1.65E-05	5.23E-08	3.24E-16	1.73E-16	1.63E-28	6.91E-17	2.07E-27	7.80E-27	2.80E-24	1.36E-29	3.52E-25	5.31E-03	2.11E-27	1.01E-12	4.19E-11	6.80E-20	6.87E-29	8.17E-43	8.59E-37	1.91E-30	0.00E+00	8.79E-14	8.52E-05	1.91E-03	0.00E+00	0.00E+00	6.66E-04	5.34E-04	3.08E-14
4.17E-09	600.001	1.22E+19	0.00E+00	3.49E-03	5.05E+05	0.00E+00	8.64E-13	3.21E+05	2.79E-02	1.34E+05	1.46E-02	4.01E+04	2.52E-03	4.29E-06	7.07E-04	7.93E-03	7.52E-04	1.28E-03	4.18E-04	0.00E+00	1.72E-05	5.43E-08	3.49E-16	1.87E-16	1.76E-28	7.45E-17	2.32E-27	8.41E-27	3.01E-24	1.52E-29	3.66E-25	5.52E-03	2.37E-27	1.05E-12	4.35E-11	7.06E-20	7.69E-29	9.16E-43	9.27E-37	2.06E-30	0.00E+00	9.48E-14	8.85E-05	1.99E-03	0.00E+00	0.00E+00	6.91E-04	5.54E-04	3.32E-14
4.18E-09	600.001	1.22E+19	0.00E+00	3.63E-03	5.05E+05	0.00E+00	9.32E-13	3.21E+05	2.90E-02	1.34E+05	1.52E-02	4.01E+04	2.62E-03	4.46E-06	7.34E-04	8.23E-03	7.81E-04	1.33E-03	4.34E-04	0.00E+00	1.78E-05	5.64E-08	3.76E-16	2.02E-16	1.90E-28	8.03E-17	2.59E-27	9.07E-27	3.25E-24	1.70E-29	3.81E-25	5.73E-03	2.65E-27	1.09E-12	4.52E-11	7.33E-20	8.61E-29	1.03E-42	1.00E-36	2.23E-30	0.00E+00	1.02E-13	9.19E-05	2.06E-03	0.00E+00	0.00E+00	7.18E-04	5.76E-04	3.58E-14
4.19E-09	600.001	1.22E+19	0.00E+00	3.77E-03	5.05E+05	0.00E+00	1.00E-12	3.21E+05	3.01E-02	1.34E+05	1.58E-02	4.01E+04	2.72E-03	4.63E-06	7.62E-04	8.55E-03	8.11E-04	1.38E-03	4.51E-04	0.00E+00	1.85E-05	5.86E-08	4.06E-16	2.17E-16	2.05E-28	8.66E-17	2.90E-27	9.78E-27	3.51E-24	1.91E-29	3.96E-25	5.95E-03	2.97E-27	1.13E-12	4.69E-11	7.62E-20	9.64E-29	1.15E-42	1.08E-36	2.40E-30	0.00E+00	1.10E-13	9.55E-05	2.14E-03	0.00E+00	0.00E+00	7.46E-04	5.98E-04	3.87E-14
4.20E-09	600.001	1.22E+19	0.00E+00	3.91E-03	5.05E+05	0.00E+00	1.08E-12	3.21E+05	3.13E-02	1.34E+05	1.64E-02	4.01E+04	2.82E-03	4.81E-06	7.91E-04	8.87E-03	8.42E-04	1.44E-03	4.68E-04	0.00E+00	1.92E-05	6.08E-08	4.38E-16	2.34E-16	2.21E-28	9.34E-17	3.25E-27	1.05E-26	3.78E-24	2.14E-29	4.13E-25	6.18E-03	3.32E-27	1.17E-12	4.88E-11	7.91E-20	1.08E-28	1.29E-42	1.17E-36	2.59E-30	0.00E+00	1.19E-13	9.91E-05	2.23E-03	0.00E+00	0.00E+00	7.74E-04	6.21E-04	4.17E-14
4.21E-09	600.001	1.22E+19	0.00E+00	4.06E-03	5.05E+05	0.00E+00	1.17E-12	3.21E+05	3.25E-02	1.34E+05	1.70E-02	4.01E+04	2.93E-03	4.99E-06	8.21E-04	9.22E-03	8.74E-04	1.49E-03	4.86E-04	0.00E+00	1.99E-05	6.31E-08	4.72E-16	2.53E-16	2.38E-28	1.01E-16	3.64E-27	1.14E-26	4.08E-24	2.39E-29	4.29E-25	6.41E-03	3.72E-27	1.22E-12	5.06E-11	8.22E-20	1.21E-28	1.44E-42	1.26E-36	2.79E-30	0.00E+00	1.28E-13	1.03E-04	2.31E-03	0.00E+00	0.00E+00	8.04E-04	6.45E-04	4.49E-14
4.22E-09	600.001	1.22E+19	0.00E+00	4.22E-03	5.05E+05	0.00E+00	1.26E-12	3.21E+05	3.37E-02	1.34E+05	1.77E-02	4.01E+04	3.04E-03	5.18E-06	8.53E-04	9.57E-03	9.08E-04	1.55E-03	5.05E-04	0.00E+00	2.07E-05	6.56E-08	5.09E-16	2.72E-16	2.56E-28	1.09E-16	4.08E-27	1.23E-26	4.39E-24	2.68E-29	4.47E-25	6.66E-03	4.16E-27	1.26E-12	5.26E-11	8.54E-20	1.35E-28	1.62E-42	1.36E-36	3.01E-30	0.00E+00	1.38E-13	1.07E-04	2.40E-03	0.00E+00	0.00E+00	8.35E-04	6.69E-04	4.85E-14
4.23E-09	600.001	1.22E+19	0.00E+00	4.38E-03	5.05E+05	0.00E+00	1.36E-12	3.21E+05	3.50E-02	1.34E+05	1.83E-02	4.01E+04	3.16E-03	5.38E-06	8.86E-04	9.94E-03	9.43E-04	1.61E-03	5.24E-04	0.00E+00	2.15E-05	6.81E-08	5.49E-16	2.94E-16	2.77E-28	1.17E-16	4.56E-27	1.32E-26	4.74E-24	3.00E-29	4.65E-25	6.92E-03	4.66E-27	1.31E-12	5.46E-11	8.87E-20	1.51E-28	1.81E-42	1.47E-36	3.25E-30	0.00E+00	1.49E-13	1.11E-04	2.49E-03	0.00E+00	0.00E+00	8.67E-04	6.95E-04	5.23E-14
4.24E-09	600.001	1.22E+19	0.00E+00	4.55E-03	5.05E+05	0.00E+00	1.46E-12	3.21E+05	3.64E-02	1.34E+05	1.90E-02	4.01E+04	3.28E-03	5.59E-06	9.20E-04	1.03E-02	9.79E-04	1.67E-03	5.44E-04	0.00E+00	2.23E-05	7.07E-08	5.92E-16	3.17E-16	2.98E-28	1.26E-16	5.11E-27	1.43E-26	5.11E-24	3.36E-29	4.85E-25	7.18E-03	5.22E-27	1.36E-12	5.67E-11	9.22E-20	1.70E-28	2.03E-42	1.59E-36	3.51E-30	0.00E+00	1.61E-13	1.15E-04	2.59E-03	0.00E+00	0.00E+00	9.00E-04	7.22E-04	5.63E-14
4.25E-09	600.001	1.22E+19	0.00E+00	4.72E-03	5.05E+05	0.00E+00	1.58E-12	3.21E+05	3.78E-02	1.34E+05	1.98E-02	4.01E+04	3.41E-03	5.80E-06	9.55E-04	1.07E-02	1.02E-03	1.74E-03	5.65E-04	0.00E+00	2.32E-05	7.34E-08	6.38E-16	3.42E-16	3.22E-28	1.36E-16	5.72E-27	1.54E-26	5.51E-24	3.76E-29	5.05E-25	7.46E-03	5.85E-27	1.42E-12	5.89E-11	9.58E-20	1.90E-28	2.28E-42	1.71E-36	3.78E-30	0.00E+00	1.73E-13	1.20E-04	2.69E-03	0.00E+00	0.00E+00	9.35E-04	7.50E-04	6.08E-14
4.26E-09	600.001	1.22E+19	0.00E+00	4.91E-03	5.05E+05	0.00E+00	1.70E-12	3.21E+05	3.92E-02	1.34E+05	2.05E-02	4.01E+04	3.54E-03	6.03E-06	9.92E-04	1.11E-02	1.06E-03	1.80E-03	5.87E-04	0.00E+00	2.41E-05	7.62E-08	6.88E-16	3.68E-16	3.47E-28	1.47E-16	6.41E-27	1.66E-26	5.94E-24	4.21E-29	5.26E-25	7.74E-03	6.55E-27	1.47E-12	6.11E-11	9.95E-20	2.13E-28	2.56E-42	1.85E-36	4.08E-30	0.00E+00	1.87E-13	1.24E-04	2.79E-03	0.00E+00	0.00E+00	9.71E-04	7.78E-04	6.55E-14
4.27E-09	600.002	1.22E+19	0.00E+00	5.09E-03	5.05E+05	0.00E+00	1.84E-12	3.21E+05	4.07E-02	1.34E+05	2.13E-02	4.01E+04	3.67E-03	6.26E-06	1.03E-03	1.16E-02	1.10E-03	1.87E-03	6.10E-04	0.00E+00	2.50E-05	7.92E-08	7.42E-16	3.97E-16	3.74E-28	1.58E-16	7.18E-27	1.79E-26	6.41E-24	4.71E-29	5.47E-25	8.04E-03	7.33E-27	1.53E-12	6.35E-11	1.03E-19	2.38E-28	2.87E-42	2.00E-36	4.40E-30	0.00E+00	2.02E-13	1.29E-04	2.90E-03	0.00E+00	0.00E+00	1.01E-03	8.08E-04	7.06E-14
4.28E-09	600.002	1.22E+19	0.00E+00	5.29E-03	5.05E+05	0.00E+00	1.98E-12	3.21E+05	4.23E-02	1.34E+05	2.21E-02	4.01E+04	3.82E-03	6.50E-06	1.07E-03	1.20E-02	1.14E-03	1.94E-03	6.33E-04	0.00E+00	2.60E-05	8.22E-08	8.00E-16	4.28E-16	4.03E-28	1.71E-16	8.03E-27	1.93E-26	6.91E-24	5.27E-29	5.70E-25	8.35E-03	8.21E-27	1.58E-12	6.59E-11	1.07E-19	2.67E-28	3.21E-42	2.16E-36	4.75E-30	0.00E+00	2.17E-13	1.34E-04	3.01E-03	0.00E+00	0.00E+00	1.05E-03	8.39E-04	7.62E-14
4.29E-09	600.002	1.22E+19	0.00E+00	5.49E-03	5.05E+05	0.00E+00	2.14E-12	3.21E+05	4.39E-02	1.34E+05	2.30E-02	4.01E+04	3.96E-03	6.75E-06	1.11E-03	1.25E-02	1.18E-03	2.02E-03	6.57E-04	0.00E+00	2.70E-05	8.54E-08	8.62E-16	4.62E-16	4.35E-28	1.84E-16	9.00E-27	2.08E-26	7.45E-24	5.91E-29	5.94E-25	8.67E-03	9.19E-27	1.65E-12	6.84E-11	1.12E-19	2.98E-28	3.60E-42	2.33E-36	5.12E-30	0.00E+00	2.34E-13	1.39E-04	3.13E-03	0.00E+00	0.00E+00	1.09E-03	8.71E-04	8.21E-14
4.30E-09	600.002	1.22E+19	0.00E+00	5.70E-03	5.05E+05	0.00E+00	2.30E-12	3.21E+05	4.56E-02	1.34E+05	2.39E-02	4.01E+04	4.11E-03	7.01E-06	1.15E-03	1.29E-02	1.23E-03	2.09E-03	6.83E-04	0.00E+00	2.80E-05	8.86E-08	9.30E-16	4.98E-16	4.69E-28	1.98E-16	1.01E-26	2.24E-26	8.03E-24	6.61E-29	6.19E-25	9.01E-03	1.03E-26	1.71E-12	7.11E-11	1.16E-19	3.34E-28	4.04E-42	2.52E-36	5.52E-30	0.00E+00	2.53E-13	1.44E-04	3.25E-03	0.00E+00	0.00E+00	1.13E-03	9.05E-04	8.86E-14
4.31E-09	600.002	1.22E+19	0.00E+00	5.92E-03	5.05E+05	0.00E+00	2.48E-12	3.21E+05	4.74E-02	1.34E+05	2.48E-02	4.01E+04	4.27E-03	7.28E-06	1.20E-03	1.34E-02	1.27E-03	2.18E-03	7.09E-04	0.00E+00	2.91E-05	9.21E-08	1.00E-15	5.37E-16	5.05E-28	2.14E-16	1.13E-26	2.42E-26	8.66E-24	7.40E-29	6.45E-25	9.35E-03	1.15E-26	1.77E-12	7.38E-11	1.20E-19	3.74E-28	4.53E-42	2.72E-36	5.96E-30	0.00E+00	2.72E-13	1.50E-04	3.37E-03	0.00E+00	0.00E+00	1.17E-03	9.40E-04	9.55E-14
4.32E-09	600.002	1.22E+19	0.00E+00	6.15E-03	5.05E+05	0.00E+00	2.68E-12	3.21E+05	4.92E-02	1.34E+05	2.57E-02	4.01E+04	4.44E-03	7.56E-06	1.24E-03	1.39E-02	1.32E-03	2.26E-03	7.36E-04	0.00E+00	3.02E-05	9.56E-08	1.08E-15	5.79E-16	5.45E-28	2.31E-16	1.26E-26	2.60E-26	9.34E-24	8.29E-29	6.72E-25	9.71E-03	1.29E-26	1.84E-12	7.66E-11	1.25E-19	4.19E-28	5.08E-42	2.94E-36	6.43E-30	0.00E+00	2.94E-13	1.56E-04	3.50E-03	0.00E+00	0.00E+00	1.22E-03	9.76E-04	1.03E-13
4.33E-09	600.002	1.22E+19	0.00E+00	6.39E-03	5.05E+05	0.00E+00	2.89E-12	3.21E+05	5.11E-02	1.34E+05	2.67E-02	4.01E+04	4.61E-03	7.85E-06	1.29E-03	1.45E-02	1.37E-03	2.35E-03	7.64E-04	0.00E+00	3.13E-05	9.93E-08	1.17E-15	6.24E-16	5.88E-28	2.49E-16	1.41E-26	2.81E-26	1.01E-23	9.28E-29	7.01E-25	1.01E-02	1.44E-26	1.91E-12	7.96E-11	1.30E-19	4.69E-28	5.69E-42	3.17E-36	6.94E-30	0.00E+00	3.17E-13	1.62E-04	3.63E-03	0.00E+00	0.00E+00	1.26E-03	1.01E-03	1.11E-13
4.34E-09	600.002	1.22E+19	0.00E+00	6.63E-03	5.05E+05	0.00E+00	3.11E-12	3.21E+05	5.30E-02	1.34E+05	2.77E-02	4.01E+04	4.78E-03	8.15E-06	1.34E-03	1.50E-02	1.43E-03	2.44E-03	7.94E-04	0.00E+00	3.26E-05	1.03E-07	1.26E-15	6.73E-16	6.34E-28	2.68E-16	1.58E-26	3.03E-26	1.09E-23	1.04E-28	7.30E-25	1.05E-02	1.62E-26	1.99E-12	8.26E-11	1.35E-19	5.25E-28	6.39E-42	3.43E-36	7.48E-30	0.00E+00	3.42E-13	1.68E-04	3.77E-03	0.00E+00	0.00E+00	1.31E-03	1.05E-03	1.20E-13
4.35E-09	600.002	1.22E+19	0.00E+00	6.89E-03	5.05E+05	0.00E+00	3.36E-12	3.21E+05	5.51E-02	1.34E+05	2.88E-02	4.01E+04	4.97E-03	8.46E-06	1.39E-03	1.56E-02	1.48E-03	2.53E-03	8.24E-04	0.00E+00	3.38E-05	1.07E-07	1.36E-15	7.26E-16	6.83E-28	2.89E-16	1.77E-26	3.26E-26	1.17E-23	1.16E-28	7.61E-25	1.09E-02	1.81E-26	2.06E-12	8.58E-11	1.40E-19	5.88E-28	7.16E-42	3.71E-36	8.07E-30	0.00E+00	3.68E-13	1.74E-04	3.92E-03	0.00E+00	0.00E+00	1.36E-03	1.09E-03	1.29E-13
4.36E-09	600.002	1.22E+19	0.00E+00	7.15E-03	5.05E+05	0.00E+00	3.62E-12	3.21E+05	5.72E-02	1.34E+05	2.99E-02	4.01E+04	5.16E-03	8.79E-06	1.45E-03	1.62E-02	1.54E-03	2.63E-03	8.56E-04	0.00E+00	3.51E-05	1.11E-07	1.46E-15	7.83E-16	7.37E-28	3.12E-16	1.99E-26	3.52E-26	1.26E-23	1.30E-28	7.94E-25	1.13E-02	2.03E-26	2.14E-12	8.91E-11	1.46E-19	6.58E-28	8.03E-42	4.01E-36	8.71E-30	0.00E+00	3.97E-13	1.81E-04	4.07E-03	0.00E+00	0.00E+00	1.41E-03	1.13E-03	1.39E-13
4.37E-09	600.002	1.22E+19	0.00E+00	7.43E-03	5.05E+05	0.00E+00	3.90E-12	3.21E+05	5.94E-02	1.34E+05	3.11E-02	4.01E+04	5.36E-03	9.12E-06	1.50E-03	1.68E-02	1.60E-03	2.73E-03	8.89E-04	0.00E+00	3.65E-05	1.15E-07	1.58E-15	8.44E-16	7.95E-28	3.36E-16	2.22E-26	3.80E-26	1.36E-23	1.46E-28	8.28E-25	1.17E-02	2.27E-26	2.22E-12	9.25E-11	1.52E-19	7.37E-28	9.01E-42	4.33E-36	9.39E-30	0.00E+00	4.28E-13	1.88E-04	4.22E-03	0.00E+00	0.00E+00	1.47E-03	1.18E-03	1.50E-13
4.38E-09	600.002	1.22E+19	0.00E+00	7.71E-03	5.05E+05	0.00E+00	4.21E-12	3.21E+05	6.17E-02	1.34E+05	3.23E-02	4.01E+04	5.56E-03	9.47E-06	1.56E-03	1.75E-02	1.66E-03	2.83E-03	9.23E-04	0.00E+00	3.79E-05	1.20E-07	1.70E-15	9.10E-16	8.57E-28	3.63E-16	2.49E-26	4.09E-26	1.47E-23	1.63E-28	8.64E-25	1.22E-02	2.54E-26	2.31E-12	9.61E-11	1.58E-19	8.25E-28	1.01E-41	4.68E-36	1.01E-29	0.00E+00	4.62E-13	1.95E-04	4.39E-03	0.00E+00	0.00E+00	1.53E-03	1.22E-03	1.62E-13
4.39E-09	600.002	1.22E+19	0.00E+00	8.01E-03	5.05E+05	0.00E+00	4.54E-12	3.21E+05	6.40E-02	1.34E+05	3.35E-02	4.01E+04	5.78E-03	9.84E-06	1.62E-03	1.82E-02	1.72E-03	2.94E-03	9.58E-04	0.00E+00	3.93E-05	1.24E-07	1.83E-15	9.81E-16	9.24E-28	3.91E-16	2.79E-26	4.41E-26	1.58E-23	1.83E-28	9.01E-25	1.26E-02	2.85E-26	2.40E-12	9.98E-11	1.64E-19	9.24E-28	1.13E-41	5.06E-36	1.09E-29	0.00E+00	4.98E-13	2.03E-04	4.56E-03	0.00E+00	0.00E+00	1.58E-03	1.27E-03	1.75E-13
4.40E-09	600.003	1.22E+19	0.00E+00	8.31E-03	5.05E+05	0.00E+00	4.89E-12	3.21E+05	6.65E-02	1.34E+05	3.48E-02	4.01E+04	6.00E-03	1.02E-05	1.68E-03	1.89E-02	1.79E-03	3.05E-03	9.95E-04	0.00E+00	4.08E-05	1.29E-07	1.98E-15	1.06E-15	9.96E-28	4.22E-16	3.12E-26	4.76E-26	1.71E-23	2.05E-28	9.40E-25	1.31E-02	3.19E-26	2.49E-12	1.04E-10	1.70E-19	1.03E-27	1.27E-41	5.47E-36	1.18E-29	0.00E+00	5.37E-13	2.11E-04	4.73E-03	0.00E+00	0.00E+00	1.65E-03	1.32E-03	1.88E-13
4.41E-09	600.003	1.22E+19	0.00E+00	8.63E-03	5.05E+05	0.00E+00	5.28E-12	3.21E+05	6.91E-02	1.34E+05	3.61E-02	4.01E+04	6.23E-03	1.06E-05	1.75E-03	1.96E-02	1.86E-03	3.17E-03	1.03E-03	0.00E+00	4.24E-05	1.34E-07	2.13E-15	1.14E-15	1.07E-27	4.55E-16	3.49E-26	5.13E-26	1.84E-23	2.29E-28	9.81E-25	1.36E-02	3.57E-26	2.59E-12	1.08E-10	1.77E-19	1.16E-27	1.43E-41	5.91E-36	1.27E-29	0.00E+00	5.79E-13	2.19E-04	4.91E-03	0.00E+00	0.00E+00	1.71E-03	1.37E-03	2.03E-13
4.42E-09	600.003	1.22E+19	0.00E+00	8.97E-03	5.05E+05	0.00E+00	5.69E-12	3.21E+05	7.17E-02	1.34E+05	3.75E-02	4.01E+04	6.47E-03	1.10E-05	1.81E-03	2.03E-02	1.93E-03	3.29E-03	1.07E-03	0.00E+00	4.40E-05	1.39E-07	2.30E-15	1.23E-15	1.16E-27	4.90E-16	3.91E-26	5.53E-26	1.98E-23	2.57E-28	1.02E-24	1.42E-02	4.00E-26	2.69E-12	1.12E-10	1.84E-19	1.30E-27	1.60E-41	6.39E-36	1.37E-29	0.00E+00	6.24E-13	2.27E-04	5.10E-03	0.00E+00	0.00E+00	1.77E-03	1.42E-03	2.19E-13
4.43E-09	600.003	1.22E+19	0.00E+00	9.31E-03	5.05E+05	0.00E+00	6.13E-12	3.21E+05	7.45E-02	1.34E+05	3.90E-02	4.01E+04	6.71E-03	1.14E-05	1.88E-03	2.11E-02	2.00E-03	3.42E-03	1.11E-03	0.00E+00	4.57E-05	1.45E-07	2.48E-15	1.33E-15	1.25E-27	5.29E-16	4.38E-26	5.97E-26	2.14E-23	2.88E-28	1.07E-24	1.47E-02	4.47E-26	2.79E-12	1.16E-10	1.91E-19	1.45E-27	1.80E-41	6.91E-36	1.48E-29	0.00E+00	6.73E-13	2.36E-04	5.30E-03	0.00E+00	0.00E+00	1.84E-03	1.48E-03	2.36E-13
4.44E-09	600.003	1.22E+19	0.00E+00	9.67E-03	5.05E+05	0.00E+00	6.61E-12	3.21E+05	7.73E-02	1.34E+05	4.04E-02	4.01E+04	6.97E-03	1.19E-05	1.95E-03	2.19E-02	2.08E-03	3.55E-03	1.16E-03	0.00E+00	4.75E-05	1.50E-07	2.67E-15	1.43E-15	1.35E-27	5.70E-16	4.90E-26	6.43E-26	2.31E-23	3.22E-28	1.12E-24	1.53E-02	5.01E-26	2.90E-12	1.20E-10	1.99E-19	1.63E-27	2.02E-41	7.48E-36	1.60E-29	0.00E+00	7.26E-13	2.45E-04	5.50E-03	0.00E+00	0.00E+00	1.91E-03	1.53E-03	2.54E-13
4.45E-09	600.003	1.22E+19	0.00E+00	1.00E-02	5.05E+05	0.00E+00	7.13E-12	3.21E+05	8.03E-02	1.34E+05	4.20E-02	4.01E+04	7.24E-03	1.23E-05	2.03E-03	2.28E-02	2.16E-03	3.69E-03	1.20E-03	0.00E+00	4.93E-05	1.56E-07	2.88E-15	1.54E-15	1.45E-27	6.15E-16	5.49E-26	6.94E-26	2.49E-23	3.60E-28	1.16E-24	1.58E-02	5.61E-26	3.01E-12	1.25E-10	2.07E-19	1.82E-27	2.26E-41	8.09E-36	1.73E-29	0.00E+00	7.83E-13	2.54E-04	5.71E-03	0.00E+00	0.00E+00	1.99E-03	1.59E-03	2.74E-13
4.46E-09	600.003	1.22E+19	0.00E+00	1.04E-02	5.05E+05	0.00E+00	7.69E-12	3.21E+05	8.34E-02	1.34E+05	4.36E-02	4.01E+04	7.52E-03	1.28E-05	2.11E-03	2.36E-02	2.24E-03	3.83E-03	1.25E-03	0.00E+00	5.12E-05	1.62E-07	3.11E-15	1.66E-15	1.57E-27	6.63E-16	6.15E-26	7.48E-26	2.68E-23	4.04E-28	1.22E-24	1.65E-02	6.28E-26	3.12E-12	1.30E-10	2.15E-19	2.04E-27	2.54E-41	8.75E-36	1.86E-29	0.00E+00	8.44E-13	2.64E-04	5.93E-03	0.00E+00	0.00E+00	2.06E-03	1.65E-03	2.96E-13
4.47E-09	600.003	1.22E+19	0.00E+00	1.08E-02	5.05E+05	0.00E+00	8.29E-12	3.21E+05	8.66E-02	1.34E+05	4.53E-02	4.01E+04	7.81E-03	1.33E-05	2.19E-03	2.46E-02	2.33E-03	3.98E-03	1.30E-03	0.00E+00	5.31E-05	1.68E-07	3.35E-15	1.79E-15	1.69E-27	7.15E-16	6.89E-26	8.06E-26	2.89E-23	4.52E-28	1.27E-24	1.71E-02	7.03E-26	3.24E-12	1.35E-10	2.23E-19	2.28E-27	2.85E-41	9.47E-36	2.01E-29	0.00E+00	9.10E-13	2.74E-04	6.16E-03	0.00E+00	0.00E+00	2.14E-03	1.72E-03	3.19E-13
4.48E-09	600.003	1.22E+19	0.00E+00	1.12E-02	5.05E+05	0.00E+00	8.94E-12	3.21E+05	8.99E-02	1.34E+05	4.70E-02	4.01E+04	8.11E-03	1.38E-05	2.27E-03	2.55E-02	2.42E-03	4.13E-03	1.35E-03	0.00E+00	5.52E-05	1.75E-07	3.61E-15	1.93E-15	1.82E-27	7.70E-16	7.71E-26	8.69E-26	3.12E-23	5.06E-28	1.33E-24	1.77E-02	7.87E-26	3.37E-12	1.40E-10	2.32E-19	2.56E-27	3.20E-41	1.02E-35	2.17E-29	0.00E+00	9.81E-13	2.85E-04	6.40E-03	0.00E+00	0.00E+00	2.22E-03	1.78E-03	3.44E-13
4.49E-09	600.004	1.22E+19	0.00E+00	1.17E-02	5.05E+05	0.00E+00	9.64E-12	3.21E+05	9.34E-02	1.34E+05	4.88E-02	4.01E+04	8.42E-03	1.43E-05	2.36E-03	2.65E-02	2.51E-03	4.29E-03	1.40E-03	0.00E+00	5.73E-05	1.81E-07	3.89E-15	2.08E-15	1.96E-27	8.31E-16	8.63E-26	9.38E-26	3.36E-23	5.67E-28	1.39E-24	1.84E-02	8.82E-26	3.50E-12	1.45E-10	2.42E-19	2.86E-27	3.59E-41	1.11E-35	2.34E-29	0.00E+00	1.06E-12	2.96E-04	6.64E-03	0.00E+00	0.00E+00	2.31E-03	1.85E-03	3.71E-13
4.50E-09	600.004	1.22E+19	0.00E+00	1.21E-02	5.05E+05	0.00E+00	1.04E-11	3.21E+05	9.69E-02	1.34E+05	5.07E-02	4.01E+04	8.74E-03	1.49E-05	2.45E-03	2.75E-02	2.61E-03	4.45E-03	1.45E-03	0.00E+00	5.95E-05	1.88E-07	4.20E-15	2.25E-15	2.12E-27	8.96E-16	9.67E-26	1.01E-25	3.63E-23	6.34E-28	1.45E-24	1.91E-02	9.87E-26	3.63E-12	1.51E-10	2.51E-19	3.21E-27	4.04E-41	1.20E-35	2.53E-29	0.00E+00	1.14E-12	3.07E-04	6.90E-03	0.00E+00	0.00E+00	2.40E-03	1.92E-03	4.00E-13
4.51E-09	600.004	1.22E+19	0.00E+00	1.26E-02	5.05E+05	0.00E+00	1.12E-11	3.21E+05	1.01E-01	1.34E+05	5.27E-02	4.01E+04	9.08E-03	1.55E-05	2.54E-03	2.85E-02	2.71E-03	4.62E-03	1.51E-03	0.00E+00	6.18E-05	1.96E-07	4.53E-15	2.42E-15	2.28E-27	9.66E-16	1.08E-25	1.09E-25	3.91E-23	7.10E-28	1.52E-24	1.99E-02	1.11E-25	3.77E-12	1.57E-10	2.61E-19	3.59E-27	4.53E-41	1.30E-35	2.73E-29	0.00E+00	1.23E-12	3.19E-04	7.16E-03	0.00E+00	0.00E+00	2.49E-03	2.00E-03	4.31E-13
4.52E-09	600.004	1.22E+19	0.00E+00	1.31E-02	5.05E+05	0.00E+00	1.21E-11	3.21E+05	1.05E-01	1.34E+05	5.47E-02	4.01E+04	9.43E-03	1.61E-05	2.64E-03	2.96E-02	2.81E-03	4.80E-03	1.56E-03	0.00E+00	6.42E-05	2.03E-07	4.88E-15	2.61E-15	2.46E-27	1.04E-15	1.21E-25	1.18E-25	4.22E-23	7.95E-28	1.59E-24	2.06E-02	1.24E-25	3.92E-12	1.63E-10	2.72E-19	4.02E-27	5.09E-41	1.41E-35	2.94E-29	0.00E+00	1.33E-12	3.31E-04	7.44E-03	0.00E+00	0.00E+00	2.59E-03	2.07E-03	4.65E-13
4.53E-09	600.004	1.22E+19	0.00E+00	1.36E-02	5.05E+05	0.00E+00	1.30E-11	3.21E+05	1.09E-01	1.34E+05	5.68E-02	4.01E+04	9.79E-03	1.67E-05	2.74E-03	3.08E-02	2.92E-03	4.98E-03	1.62E-03	0.00E+00	6.66E-05	2.11E-07	5.26E-15	2.82E-15	2.65E-27	1.12E-15	1.36E-25	1.27E-25	4.55E-23	8.91E-28	1.66E-24	2.14E-02	1.39E-25	4.07E-12	1.69E-10	2.82E-19	4.50E-27	5.72E-41	1.52E-35	3.18E-29	0.00E+00	1.43E-12	3.44E-04	7.72E-03	0.00E+00	0.00E+00	2.69E-03	2.15E-03	5.01E-13
4.54E-09	600.004	1.22E+19	0.00E+00	1.41E-02	5.05E+05	0.00E+00	1.41E-11	3.21E+05	1.13E-01	1.34E+05	5.90E-02	4.01E+04	1.02E-02	1.73E-05	2.85E-03	3.20E-02	3.03E-03	5.18E-03	1.69E-03	0.00E+00	6.92E-05	2.19E-07	5.68E-15	3.04E-15	2.86E-27	1.21E-15	1.52E-25	1.37E-25	4.90E-23	9.97E-28	1.74E-24	2.22E-02	1.55E-25	4.22E-12	1.76E-10	2.94E-19	5.04E-27	6.42E-41	1.65E-35	3.43E-29	0.00E+00	1.54E-12	3.57E-04	8.02E-03	0.00E+00	0.00E+00	2.79E-03	2.24E-03	5.41E-13
4.55E-09	600.004	1.22E+19	0.00E+00	1.46E-02	5.05E+05	0.00E+00	1.52E-11	3.21E+05	1.17E-01	1.34E+05	6.12E-02	4.01E+04	1.06E-02	1.80E-05	2.96E-03	3.32E-02	3.15E-03	5.37E-03	1.75E-03	0.00E+00	7.18E-05	2.27E-07	6.12E-15	3.28E-15	3.09E-27	1.31E-15	1.70E-25	1.47E-25	5.29E-23	1.12E-27	1.82E-24	2.31E-02	1.74E-25	4.38E-12	1.82E-10	3.06E-19	5.64E-27	7.22E-41	1.78E-35	3.70E-29	0.00E+00	1.66E-12	3.71E-04	8.33E-03	0.00E+00	0.00E+00	2.90E-03	2.32E-03	5.83E-13
4.56E-09	600.005	1.22E+19	0.00E+00	1.52E-02	5.05E+05	0.00E+00	1.63E-11	3.21E+05	1.22E-01	1.34E+05	6.36E-02	4.01E+04	1.10E-02	1.87E-05	3.07E-03	3.45E-02	3.27E-03	5.58E-03	1.82E-03	0.00E+00	7.46E-05	2.36E-07	6.60E-15	3.53E-15	3.33E-27	1.41E-15	1.90E-25	1.59E-25	5.70E-23	1.25E-27	1.90E-24	2.40E-02	1.95E-25	4.55E-12	1.89E-10	3.18E-19	6.32E-27	8.11E-41	1.93E-35	3.99E-29	0.00E+00	1.79E-12	3.85E-04	8.65E-03	0.00E+00	0.00E+00	3.01E-03	2.41E-03	6.29E-13
4.57E-09	600.005	1.22E+19	0.00E+00	1.58E-02	5.05E+05	0.00E+00	1.76E-11	3.21E+05	1.26E-01	1.34E+05	6.60E-02	4.01E+04	1.14E-02	1.94E-05	3.19E-03	3.58E-02	3.40E-03	5.80E-03	1.89E-03	0.00E+00	7.75E-05	2.45E-07	7.12E-15	3.81E-15	3.59E-27	1.52E-15	2.13E-25	1.71E-25	6.15E-23	1.40E-27	1.99E-24	2.49E-02	2.18E-25	4.73E-12	1.97E-10	3.31E-19	7.07E-27	9.11E-41	2.09E-35	4.31E-29	0.00E+00	1.93E-12	4.00E-04	8.98E-03	0.00E+00	0.00E+00	3.12E-03	2.50E-03	6.78E-13
4.58E-09	600.005	1.22E+19	0.00E+00	1.64E-02	5.05E+05	0.00E+00	1.90E-11	3.21E+05	1.31E-01	1.34E+05	6.86E-02	4.01E+04	1.18E-02	2.01E-05	3.31E-03	3.72E-02	3.53E-03	6.02E-03	1.96E-03	0.00E+00	8.04E-05	2.55E-07	7.67E-15	4.11E-15	3.87E-27	1.64E-15	2.39E-25	1.85E-25	6.63E-23	1.57E-27	2.09E-24	2.59E-02	2.44E-25	4.91E-12	2.04E-10	3.44E-19	7.92E-27	1.02E-40	2.27E-35	4.66E-29	0.00E+00	2.08E-12	4.15E-04	9.32E-03	0.00E+00	0.00E+00	3.24E-03	2.60E-03	7.31E-13
4.59E-09	600.005	1.22E+19	0.00E+00	1.70E-02	5.05E+05	0.00E+00	2.05E-11	3.21E+05	1.36E-01	1.34E+05	7.12E-02	4.01E+04	1.23E-02	2.09E-05	3.44E-03	3.86E-02	3.66E-03	6.25E-03	2.04E-03	0.00E+00	8.35E-05	2.64E-07	8.28E-15	4.43E-15	4.17E-27	1.77E-15	2.67E-25	1.99E-25	7.15E-23	1.75E-27	2.19E-24	2.69E-02	2.73E-25	5.10E-12	2.12E-10	3.58E-19	8.87E-27	1.15E-40	2.46E-35	5.03E-29	0.00E+00	2.25E-12	4.31E-04	9.68E-03	0.00E+00	0.00E+00	3.37E-03	2.70E-03	7.88E-13
4.60E-09	600.005	1.22E+19	0.00E+00	1.77E-02	5.05E+05	0.00E+00	2.21E-11	3.21E+05	1.41E-01	1.34E+05	7.39E-02	4.01E+04	1.27E-02	2.17E-05	3.57E-03	4.01E-02	3.80E-03	6.49E-03	2.11E-03	0.00E+00	8.67E-05	2.75E-07	8.92E-15	4.78E-15	4.50E-27	1.90E-15	2.99E-25	2.15E-25	7.71E-23	1.96E-27	2.29E-24	2.79E-02	3.06E-25	5.29E-12	2.20E-10	3.72E-19	9.93E-27	1.29E-40	2.67E-35	5.43E-29	0.00E+00	2.42E-12	4.48E-04	1.01E-02	0.00E+00	0.00E+00	3.50E-03	2.80E-03	8.50E-13
4.61E-09	600.006	1.22E+19	0.00E+00	1.83E-02	5.05E+05	0.00E+00	2.38E-11	3.21E+05	1.47E-01	1.34E+05	7.68E-02	4.01E+04	1.32E-02	2.25E-05	3.71E-03	4.16E-02	3.95E-03	6.74E-03	2.20E-03	0.00E+00	9.01E-05	2.85E-07	9.62E-15	5.15E-15	4.85E-27	2.05E-15	3.35E-25	2.32E-25	8.31E-23	2.20E-27	2.40E-24	2.90E-02	3.42E-25	5.50E-12	2.29E-10	3.88E-19	1.11E-26	1.45E-40	2.89E-35	5.86E-29	0.00E+00	2.61E-12	4.65E-04	1.04E-02	0.00E+00	0.00E+00	3.63E-03	2.91E-03	9.16E-13
4.62E-09	600.006	1.22E+19	0.00E+00	1.91E-02	5.05E+05	0.00E+00	2.57E-11	3.21E+05	1.52E-01	1.34E+05	7.97E-02	4.01E+04	1.37E-02	2.34E-05	3.85E-03	4.32E-02	4.10E-03	7.00E-03	2.28E-03	0.00E+00	9.35E-05	2.96E-07	1.04E-14	5.55E-15	5.23E-27	2.21E-15	3.75E-25	2.50E-25	8.96E-23	2.46E-27	2.52E-24	3.01E-02	3.83E-25	5.71E-12	2.37E-10	4.03E-19	1.24E-26	1.64E-40	3.13E-35	6.33E-29	0.00E+00	2.82E-12	4.83E-04	1.08E-02	0.00E+00	0.00E+00	3.77E-03	3.02E-03	9.88E-13
4.63E-09	600.006	1.22E+19	0.00E+00	1.98E-02	5.05E+05	0.00E+00	2.77E-11	3.21E+05	1.58E-01	1.34E+05	8.28E-02	4.01E+04	1.43E-02	2.43E-05	4.00E-03	4.49E-02	4.26E-03	7.27E-03	2.37E-03	0.00E+00	9.71E-05	3.07E-07	1.12E-14	5.99E-15	5.64E-27	2.39E-15	4.20E-25	2.69E-25	9.66E-23	2.76E-27	2.64E-24	3.12E-02	4.29E-25	5.93E-12	2.46E-10	4.20E-19	1.39E-26	1.84E-40	3.40E-35	6.83E-29	0.00E+00	3.04E-12	5.01E-04	1.13E-02	0.00E+00	0.00E+00	3.91E-03	3.14E-03	1.07E-12
4.64E-09	600.006	1.22E+19	0.00E+00	2.05E-02	5.05E+05	0.00E+00	2.99E-11	3.21E+05	1.64E-01	1.34E+05	8.60E-02	4.01E+04	1.48E-02	2.52E-05	4.15E-03	4.66E-02	4.42E-03	7.54E-03	2.46E-03	0.00E+00	1.01E-04	3.19E-07	1.21E-14	6.46E-15	6.08E-27	2.57E-15	4.71E-25	2.90E-25	1.04E-22	3.09E-27	2.77E-24	3.24E-02	4.81E-25	6.16E-12	2.56E-10	4.37E-19	1.56E-26	2.07E-40	3.68E-35	7.38E-29	0.00E+00	3.28E-12	5.20E-04	1.17E-02	0.00E+00	0.00E+00	4.06E-03	3.26E-03	1.15E-12
4.65E-09	600.007	1.22E+19	0.00E+00	2.13E-02	5.05E+05	0.00E+00	3.22E-11	3.21E+05	1.71E-01	1.34E+05	8.93E-02	4.01E+04	1.54E-02	2.62E-05	4.31E-03	4.84E-02	4.59E-03	7.83E-03	2.55E-03	0.00E+00	1.05E-04	3.32E-07	1.30E-14	6.96E-15	6.56E-27	2.77E-15	5.27E-25	3.13E-25	1.12E-22	3.46E-27	2.91E-24	3.37E-02	5.38E-25	6.39E-12	2.66E-10	4.55E-19	1.75E-26	2.33E-40	4.00E-35	7.97E-29	0.00E+00	3.53E-12	5.40E-04	1.21E-02	0.00E+00	0.00E+00	4.22E-03	3.38E-03	1.24E-12
4.66E-09	600.007	1.22E+19	0.00E+00	2.22E-02	5.05E+05	0.00E+00	3.47E-11	3.21E+05	1.77E-01	1.34E+05	9.27E-02	4.01E+04	1.60E-02	2.72E-05	4.48E-03	5.02E-02	4.77E-03	8.14E-03	2.65E-03	0.00E+00	1.09E-04	3.44E-07	1.40E-14	7.51E-15	7.07E-27	2.99E-15	5.90E-25	3.38E-25	1.21E-22	3.87E-27	3.05E-24	3.50E-02	6.03E-25	6.64E-12	2.76E-10	4.74E-19	1.96E-26	2.62E-40	4.34E-35	8.61E-29	0.00E+00	3.81E-12	5.61E-04	1.26E-02	0.00E+00	0.00E+00	4.38E-03	3.51E-03	1.34E-12
4.67E-09	600.007	1.22E+19	0.00E+00	2.30E-02	5.05E+05	0.00E+00	3.74E-11	3.21E+05	1.84E-01	1.34E+05	9.62E-02	4.01E+04	1.66E-02	2.83E-05	4.65E-03	5.22E-02	4.95E-03	8.45E-03	2.75E-03	0.00E+00	1.13E-04	3.57E-07	1.51E-14	8.10E-15	7.63E-27	3.23E-15	6.61E-25	3.64E-25	1.31E-22	4.34E-27	3.21E-24	3.63E-02	6.75E-25	6.89E-12	2.87E-10	4.93E-19	2.19E-26	2.95E-40	4.71E-35	9.30E-29	0.00E+00	4.11E-12	5.83E-04	1.31E-02	0.00E+00	0.00E+00	4.55E-03	3.65E-03	1.44E-12
4.68E-09	600.007	1.22E+19	0.00E+00	2.39E-02	5.05E+05	0.00E+00	4.04E-11	3.21E+05	1.91E-01	1.34E+05	9.99E-02	4.01E+04	1.72E-02	2.93E-05	4.83E-03	5.42E-02	5.14E-03	8.77E-03	2.86E-03	0.00E+00	1.17E-04	3.71E-07	1.63E-14	8.73E-15	8.22E-27	3.48E-15	7.40E-25	3.93E-25	1.41E-22	4.85E-27	3.37E-24	3.77E-02	7.56E-25	7.16E-12	2.98E-10	5.14E-19	2.45E-26	3.32E-40	5.11E-35	1.00E-28	0.00E+00	4.43E-12	6.05E-04	1.36E-02	0.00E+00	0.00E+00	4.73E-03	3.79E-03	1.55E-12
4.69E-09	600.008	1.22E+19	0.00E+00	2.48E-02	5.05E+05	0.00E+00	4.35E-11	3.21E+05	1.98E-01	1.34E+05	1.04E-01	4.01E+04	1.79E-02	3.05E-05	5.01E-03	5.63E-02	5.34E-03	9.11E-03	2.97E-03	0.00E+00	1.22E-04	3.85E-07	1.76E-14	9.41E-15	8.87E-27	3.75E-15	8.28E-25	4.23E-25	1.52E-22	5.44E-27	3.54E-24	3.92E-02	8.46E-25	7.43E-12	3.09E-10	5.35E-19	2.75E-26	3.74E-40	5.55E-35	1.09E-28	0.00E+00	4.78E-12	6.28E-04	1.41E-02	0.00E+00	0.00E+00	4.91E-03	3.94E-03	1.67E-12
4.70E-09	600.008	1.22E+19	0.00E+00	2.58E-02	5.05E+05	0.00E+00	4.69E-11	3.21E+05	2.06E-01	1.34E+05	1.08E-01	4.01E+04	1.86E-02	3.16E-05	5.21E-03	5.84E-02	5.54E-03	9.46E-03	3.08E-03	0.00E+00	1.26E-04	4.00E-07	1.90E-14	1.02E-14	9.56E-27	4.05E-15	9.27E-25	4.56E-25	1.64E-22	6.09E-27	3.72E-24	4.07E-02	9.47E-25	7.72E-12	3.21E-10	5.57E-19	3.07E-26	4.21E-40	6.03E-35	1.17E-28	0.00E+00	5.15E-12	6.52E-04	1.47E-02	0.00E+00	0.00E+00	5.10E-03	4.09E-03	1.81E-12
4.71E-09	600.008	1.22E+19	0.00E+00	2.67E-02	5.05E+05	0.00E+00	5.06E-11	3.21E+05	2.14E-01	1.34E+05	1.12E-01	4.01E+04	1.93E-02	3.29E-05	5.41E-03	6.07E-02	5.76E-03	9.82E-03	3.20E-03	0.00E+00	1.31E-04	4.16E-07	2.04E-14	1.09E-14	1.03E-26	4.36E-15	1.04E-24	4.92E-25	1.77E-22	6.82E-27	3.92E-24	4.22E-02	1.06E-24	8.01E-12	3.33E-10	5.81E-19	3.44E-26	4.74E-40	6.55E-35	1.27E-28	0.00E+00	5.55E-12	6.77E-04	1.52E-02	0.00E+00	0.00E+00	5.29E-03	4.24E-03	1.95E-12
4.72E-09	600.008	1.22E+19	0.00E+00	2.78E-02	5.05E+05	0.00E+00	5.46E-11	3.21E+05	2.22E-01	1.34E+05	1.16E-01	4.01E+04	2.00E-02	3.41E-05	5.61E-03	6.30E-02	5.98E-03	1.02E-02	3.32E-03	0.00E+00	1.36E-04	4.32E-07	2.20E-14	1.18E-14	1.11E-26	4.70E-15	1.16E-24	5.31E-25	1.90E-22	7.63E-27	4.12E-24	4.38E-02	1.19E-24	8.32E-12	3.46E-10	6.05E-19	3.85E-26	5.34E-40	7.11E-35	1.37E-28	0.00E+00	5.99E-12	7.04E-04	1.58E-02	0.00E+00	0.00E+00	5.49E-03	4.41E-03	2.10E-12
4.73E-09	600.009	1.22E+19	0.00E+00	2.88E-02	5.05E+05	0.00E+00	5.88E-11	3.21E+05	2.31E-01	1.34E+05	1.21E-01	4.01E+04	2.08E-02	3.54E-05	5.83E-03	6.54E-02	6.21E-03	1.06E-02	3.45E-03	0.00E+00	1.42E-04	4.48E-07	2.38E-14	1.27E-14	1.20E-26	5.07E-15	1.30E-24	5.72E-25	2.05E-22	8.54E-27	4.34E-24	4.55E-02	1.33E-24	8.64E-12	3.59E-10	6.31E-19	4.32E-26	6.01E-40	7.73E-35	1.48E-28	0.00E+00	6.46E-12	7.31E-04	1.64E-02	0.00E+00	0.00E+00	5.71E-03	4.58E-03	2.26E-12
4.74E-09	600.009	1.22E+19	0.00E+00	2.99E-02	5.05E+05	0.00E+00	6.35E-11	3.21E+05	2.40E-01	1.34E+05	1.25E-01	4.01E+04	2.16E-02	3.68E-05	6.05E-03	6.79E-02	6.44E-03	1.10E-02	3.58E-03	0.00E+00	1.47E-04	4.65E-07	2.56E-14	1.37E-14	1.29E-26	5.47E-15	1.46E-24	6.17E-25	2.21E-22	9.57E-27	4.57E-24	4.73E-02	1.49E-24	8.97E-12	3.73E-10	6.57E-19	4.83E-26	6.78E-40	8.41E-35	1.60E-28	0.00E+00	6.96E-12	7.59E-04	1.70E-02	0.00E+00	0.00E+00	5.93E-03	4.75E-03	2.44E-12
4.75E-09	600.009	1.22E+19	0.00E+00	3.11E-02	5.05E+05	0.00E+00	6.84E-11	3.21E+05	2.49E-01	1.34E+05	1.30E-01	4.01E+04	2.24E-02	3.82E-05	6.29E-03	7.05E-02	6.69E-03	1.14E-02	3.72E-03	0.00E+00	1.53E-04	4.83E-07	2.76E-14	1.48E-14	1.39E-26	5.90E-15	1.63E-24	6.65E-25	2.39E-22	1.07E-26	4.81E-24	4.91E-02	1.67E-24	9.32E-12	3.87E-10	6.85E-19	5.41E-26	7.64E-40	9.14E-35	1.73E-28	0.00E+00	7.51E-12	7.88E-04	1.77E-02	0.00E+00	0.00E+00	6.15E-03	4.93E-03	2.63E-12
4.76E-09	600.01	1.22E+19	0.00E+00	3.23E-02	5.05E+05	0.00E+00	7.38E-11	3.21E+05	2.58E-01	1.34E+05	1.35E-01	4.01E+04	2.33E-02	3.97E-05	6.53E-03	7.32E-02	6.95E-03	1.19E-02	3.86E-03	0.00E+00	1.59E-04	5.02E-07	2.98E-14	1.60E-14	1.50E-26	6.36E-15	1.83E-24	7.17E-25	2.57E-22	1.20E-26	5.07E-24	5.10E-02	1.87E-24	9.68E-12	4.02E-10	7.14E-19	6.06E-26	8.61E-40	9.94E-35	1.87E-28	0.00E+00	8.10E-12	8.18E-04	1.84E-02	0.00E+00	0.00E+00	6.39E-03	5.12E-03	2.84E-12
4.77E-09	600.01	1.22E+19	0.00E+00	3.35E-02	5.05E+05	0.00E+00	7.96E-11	3.21E+05	2.68E-01	1.34E+05	1.40E-01	4.01E+04	2.42E-02	4.12E-05	6.78E-03	7.61E-02	7.22E-03	1.23E-02	4.01E-03	0.00E+00	1.65E-04	5.21E-07	3.21E-14	1.72E-14	1.62E-26	6.86E-15	2.05E-24	7.73E-25	2.78E-22	1.34E-26	5.35E-24	5.29E-02	2.09E-24	1.00E-11	4.18E-10	7.45E-19	6.78E-26	9.71E-40	1.08E-34	2.02E-28	0.00E+00	8.73E-12	8.49E-04	1.91E-02	0.00E+00	0.00E+00	6.63E-03	5.32E-03	3.06E-12
4.78E-09	600.011	1.22E+19	0.00E+00	3.48E-02	5.05E+05	0.00E+00	8.58E-11	3.21E+05	2.78E-01	1.34E+05	1.46E-01	4.01E+04	2.51E-02	4.28E-05	7.04E-03	7.90E-02	7.49E-03	1.28E-02	4.17E-03	0.00E+00	1.71E-04	5.41E-07	3.47E-14	1.86E-14	1.75E-26	7.39E-15	2.29E-24	8.34E-25	2.99E-22	1.50E-26	5.64E-24	5.50E-02	2.34E-24	1.04E-11	4.34E-10	7.77E-19	7.60E-26	1.09E-39	1.18E-34	2.19E-28	0.00E+00	9.41E-12	8.82E-04	1.98E-02	0.00E+00	0.00E+00	6.89E-03	5.52E-03	3.30E-12
4.79E-09	600.011	1.22E+19	0.00E+00	3.62E-02	5.05E+05	0.00E+00	9.25E-11	3.21E+05	2.89E-01	1.34E+05	1.51E-01	4.01E+04	2.61E-02	4.44E-05	7.31E-03	8.20E-02	7.78E-03	1.33E-02	4.33E-03	0.00E+00	1.77E-04	5.62E-07	3.74E-14	2.00E-14	1.88E-26	7.97E-15	2.57E-24	8.99E-25	3.23E-22	1.68E-26	5.95E-24	5.71E-02	2.62E-24	1.08E-11	4.51E-10	8.11E-19	8.51E-26	1.24E-39	1.28E-34	2.37E-28	0.00E+00	1.02E-11	9.16E-04	2.06E-02	0.00E+00	0.00E+00	7.15E-03	5.74E-03	3.56E-12
4.80E-09	600.011	1.22E+19	0.00E+00	3.75E-02	5.05E+05	0.00E+00	9.97E-11	3.21E+05	3.00E-01	1.34E+05	1.57E-01	4.01E+04	2.71E-02	4.61E-05	7.59E-03	8.52E-02	8.08E-03	1.38E-02	4.49E-03	0.00E+00	1.84E-04	5.84E-07	4.03E-14	2.16E-14	2.03E-26	8.60E-15	2.87E-24	9.70E-25	3.48E-22	1.89E-26	6.28E-24	5.93E-02	2.93E-24	1.13E-11	4.68E-10	8.46E-19	9.52E-26	1.39E-39	1.40E-34	2.56E-28	0.00E+00	1.09E-11	9.51E-04	2.14E-02	0.00E+00	0.00E+00	7.43E-03	5.96E-03	3.84E-12
4.81E-09	600.012	1.22E+19	0.00E+00	3.90E-02	5.05E+05	0.00E+00	1.08E-10	3.21E+05	3.12E-01	1.34E+05	1.63E-01	4.01E+04	2.81E-02	4.79E-05	7.88E-03	8.84E-02	8.39E-03	1.43E-02	4.67E-03	0.00E+00	1.91E-04	6.06E-07	4.34E-14	2.33E-14	2.19E-26	9.27E-15	3.22E-24	1.05E-24	3.75E-22	2.11E-26	6.64E-24	6.16E-02	3.29E-24	1.17E-11	4.86E-10	8.83E-19	1.07E-25	1.57E-39	1.52E-34	2.77E-28	0.00E+00	1.18E-11	9.88E-04	2.22E-02	0.00E+00	0.00E+00	7.71E-03	6.19E-03	4.14E-12
4.82E-09	600.012	1.22E+19	0.00E+00	4.05E-02	5.05E+05	0.00E+00	1.16E-10	3.21E+05	3.24E-01	1.34E+05	1.69E-01	4.01E+04	2.92E-02	4.97E-05	8.18E-03	9.18E-02	8.71E-03	1.49E-02	4.84E-03	0.00E+00	1.99E-04	6.29E-07	4.68E-14	2.51E-14	2.36E-26	9.99E-15	3.60E-24	1.13E-24	4.05E-22	2.36E-26	7.01E-24	6.39E-02	3.68E-24	1.21E-11	5.04E-10	9.22E-19	1.19E-25	1.78E-39	1.66E-34	2.99E-28	0.00E+00	1.27E-11	1.03E-03	2.30E-02	0.00E+00	0.00E+00	8.01E-03	6.42E-03	4.46E-12
4.83E-09	600.013	1.22E+19	0.00E+00	4.20E-02	5.05E+05	0.00E+00	1.25E-10	3.21E+05	3.36E-01	1.34E+05	1.76E-01	4.01E+04	3.03E-02	5.17E-05	8.50E-03	9.53E-02	9.05E-03	1.54E-02	5.03E-03	0.00E+00	2.06E-04	6.53E-07	5.05E-14	2.70E-14	2.55E-26	1.08E-14	4.03E-24	1.22E-24	4.36E-22	2.65E-26	7.42E-24	6.64E-02	4.12E-24	1.26E-11	5.24E-10	9.63E-19	1.34E-25	2.01E-39	1.81E-34	3.24E-28	0.00E+00	1.37E-11	1.06E-03	2.39E-02	0.00E+00	0.00E+00	8.32E-03	6.67E-03	4.81E-12
4.84E-09	600.013	1.22E+19	0.00E+00	4.37E-02	5.05E+05	0.00E+00	1.35E-10	3.21E+05	3.49E-01	1.34E+05	1.83E-01	4.01E+04	3.15E-02	5.36E-05	8.83E-03	9.90E-02	9.39E-03	1.60E-02	5.22E-03	0.00E+00	2.14E-04	6.78E-07	5.45E-14	2.92E-14	2.75E-26	1.16E-14	4.52E-24	1.31E-24	4.70E-22	2.96E-26	7.84E-24	6.89E-02	4.61E-24	1.31E-11	5.44E-10	1.01E-18	1.50E-25	2.27E-39	1.97E-34	3.51E-28	0.00E+00	1.48E-11	1.11E-03	2.48E-02	0.00E+00	0.00E+00	8.64E-03	6.93E-03	5.19E-12
4.85E-09	600.014	1.22E+19	0.00E+00	4.53E-02	5.05E+05	0.00E+00	1.45E-10	3.21E+05	3.63E-01	1.34E+05	1.90E-01	4.01E+04	3.27E-02	5.57E-05	9.16E-03	1.03E-01	9.76E-03	1.66E-02	5.42E-03	0.00E+00	2.23E-04	7.05E-07	5.87E-14	3.14E-14	2.96E-26	1.25E-14	5.06E-24	1.41E-24	5.07E-22	3.32E-26	8.30E-24	7.16E-02	5.16E-24	1.36E-11	5.65E-10	1.05E-18	1.68E-25	2.56E-39	2.15E-34	3.80E-28	0.00E+00	1.60E-11	1.15E-03	2.58E-02	0.00E+00	0.00E+00	8.97E-03	7.19E-03	5.59E-12
4.86E-09	600.014	1.22E+19	0.00E+00	4.71E-02	5.05E+05	0.00E+00	1.57E-10	3.21E+05	3.76E-01	1.34E+05	1.97E-01	4.01E+04	3.39E-02	5.78E-05	9.52E-03	1.07E-01	1.01E-02	1.73E-02	5.63E-03	0.00E+00	2.31E-04	7.32E-07	6.33E-14	3.39E-14	3.19E-26	1.35E-14	5.66E-24	1.52E-24	5.47E-22	3.72E-26	8.79E-24	7.43E-02	5.78E-24	1.41E-11	5.87E-10	1.10E-18	1.88E-25	2.89E-39	2.34E-34	4.11E-28	0.00E+00	1.72E-11	1.19E-03	2.68E-02	0.00E+00	0.00E+00	9.31E-03	7.47E-03	6.03E-12
4.87E-09	600.015	1.22E+19	0.00E+00	4.89E-02	5.05E+05	0.00E+00	1.69E-10	3.21E+05	3.91E-01	1.34E+05	2.05E-01	4.01E+04	3.53E-02	6.01E-05	9.88E-03	1.11E-01	1.05E-02	1.80E-02	5.85E-03	0.00E+00	2.40E-04	7.60E-07	6.83E-14	3.66E-14	3.44E-26	1.46E-14	6.34E-24	1.64E-24	5.90E-22	4.16E-26	9.31E-24	7.72E-02	6.47E-24	1.46E-11	6.09E-10	1.15E-18	2.10E-25	3.27E-39	2.56E-34	4.45E-28	0.00E+00	1.86E-11	1.24E-03	2.78E-02	0.00E+00	0.00E+00	9.67E-03	7.75E-03	6.50E-12
4.88E-09	600.016	1.22E+19	0.00E+00	5.08E-02	5.05E+05	0.00E+00	1.82E-10	3.21E+05	4.06E-01	1.34E+05	2.12E-01	4.01E+04	3.66E-02	6.24E-05	1.03E-02	1.15E-01	1.09E-02	1.86E-02	6.07E-03	0.00E+00	2.49E-04	7.89E-07	7.36E-14	3.94E-14	3.71E-26	1.57E-14	7.10E-24	1.77E-24	6.36E-22	4.66E-26	9.87E-24	8.01E-02	7.25E-24	1.52E-11	6.32E-10	1.20E-18	2.35E-25	3.70E-39	2.79E-34	4.82E-28	0.00E+00	2.00E-11	1.29E-03	2.89E-02	0.00E+00	0.00E+00	1.00E-02	8.05E-03	7.01E-12
4.89E-09	600.016	1.22E+19	0.00E+00	5.27E-02	5.05E+05	0.00E+00	1.97E-10	3.21E+05	4.22E-01	1.34E+05	2.21E-01	4.01E+04	3.80E-02	6.48E-05	1.07E-02	1.20E-01	1.13E-02	1.94E-02	6.31E-03	0.00E+00	2.59E-04	8.19E-07	7.94E-14	4.25E-14	4.00E-26	1.69E-14	7.95E-24	1.91E-24	6.86E-22	5.22E-26	1.05E-23	8.32E-02	8.12E-24	1.58E-11	6.57E-10	1.26E-18	2.63E-25	4.19E-39	3.05E-34	5.22E-28	0.00E+00	2.16E-11	1.34E-03	3.00E-02	0.00E+00	0.00E+00	1.04E-02	8.36E-03	7.56E-12
4.90E-09	600.017	1.22E+19	0.00E+00	5.47E-02	5.05E+05	0.00E+00	2.12E-10	3.21E+05	4.38E-01	1.34E+05	2.29E-01	4.01E+04	3.95E-02	6.72E-05	1.11E-02	1.24E-01	1.18E-02	2.01E-02	6.55E-03	0.00E+00	2.69E-04	8.51E-07	8.56E-14	4.58E-14	4.32E-26	1.83E-14	8.90E-24	2.06E-24	7.40E-22	5.84E-26	1.11E-23	8.64E-02	9.09E-24	1.64E-11	6.82E-10	1.31E-18	2.95E-25	4.74E-39	3.33E-34	5.66E-28	0.00E+00	2.33E-11	1.39E-03	3.11E-02	0.00E+00	0.00E+00	1.08E-02	8.68E-03	8.15E-12
4.91E-09	600.017	1.22E+19	0.00E+00	5.68E-02	5.05E+05	0.00E+00	2.29E-10	3.21E+05	4.55E-01	1.34E+05	2.38E-01	4.01E+04	4.10E-02	6.98E-05	1.15E-02	1.29E-01	1.22E-02	2.09E-02	6.80E-03	0.00E+00	2.79E-04	8.83E-07	9.23E-14	4.94E-14	4.66E-26	1.97E-14	9.96E-24	2.22E-24	7.97E-22	6.54E-26	1.18E-23	8.97E-02	1.02E-23	1.70E-11	7.08E-10	1.37E-18	3.30E-25	5.36E-39	3.64E-34	6.14E-28	0.00E+00	2.51E-11	1.44E-03	3.23E-02	0.00E+00	0.00E+00	1.12E-02	9.02E-03	8.79E-12
4.92E-09	600.018	1.22E+19	0.00E+00	5.90E-02	5.05E+05	0.00E+00	2.46E-10	3.21E+05	4.72E-01	1.34E+05	2.47E-01	4.01E+04	4.26E-02	7.25E-05	1.19E-02	1.34E-01	1.27E-02	2.17E-02	7.06E-03	0.00E+00	2.90E-04	9.17E-07	9.96E-14	5.33E-14	5.02E-26	2.12E-14	1.12E-23	2.40E-24	8.60E-22	7.32E-26	1.25E-23	9.32E-02	1.14E-23	1.77E-11	7.35E-10	1.44E-18	3.70E-25	6.07E-39	3.98E-34	6.65E-28	0.00E+00	2.70E-11	1.49E-03	3.36E-02	0.00E+00	0.00E+00	1.17E-02	9.36E-03	9.48E-12
4.93E-09	600.019	1.22E+19	0.00E+00	6.13E-02	5.05E+05	0.00E+00	2.66E-10	3.21E+05	4.90E-01	1.34E+05	2.56E-01	4.01E+04	4.42E-02	7.53E-05	1.24E-02	1.39E-01	1.32E-02	2.25E-02	7.33E-03	0.00E+00	3.01E-04	9.52E-07	1.07E-13	5.75E-14	5.41E-26	2.29E-14	1.25E-23	2.58E-24	9.27E-22	8.20E-26	1.33E-23	9.67E-02	1.28E-23	1.84E-11	7.64E-10	1.51E-18	4.14E-25	6.88E-39	4.35E-34	7.21E-28	0.00E+00	2.92E-11	1.55E-03	3.49E-02	0.00E+00	0.00E+00	1.21E-02	9.72E-03	1.02E-11
4.94E-09	600.019	1.22E+19	0.00E+00	6.36E-02	5.05E+05	0.00E+00	2.87E-10	3.21E+05	5.09E-01	1.34E+05	2.66E-01	4.01E+04	4.59E-02	7.82E-05	1.29E-02	1.44E-01	1.37E-02	2.34E-02	7.61E-03	0.00E+00	3.12E-04	9.89E-07	1.16E-13	6.20E-14	5.84E-26	2.47E-14	1.40E-23	2.79E-24	1.00E-21	9.18E-26	1.42E-23	1.00E-01	1.43E-23	1.91E-11	7.93E-10	1.58E-18	4.64E-25	7.79E-39	4.76E-34	7.82E-28	0.00E+00	3.14E-11	1.61E-03	3.62E-02	0.00E+00	0.00E+00	1.26E-02	1.01E-02	1.10E-11
4.95E-09	600.02	1.22E+19	0.00E+00	6.61E-02	5.05E+05	0.00E+00	3.09E-10	3.21E+05	5.28E-01	1.34E+05	2.76E-01	4.01E+04	4.77E-02	8.12E-05	1.34E-02	1.50E-01	1.42E-02	2.43E-02	7.91E-03	0.00E+00	3.24E-04	1.03E-06	1.25E-13	6.68E-14	6.30E-26	2.66E-14	1.57E-23	3.00E-24	1.08E-21	1.03E-25	1.51E-23	1.04E-01	1.60E-23	1.98E-11	8.23E-10	1.66E-18	5.19E-25	8.83E-39	5.22E-34	8.49E-28	0.00E+00	3.39E-11	1.67E-03	3.76E-02	0.00E+00	0.00E+00	1.31E-02	1.05E-02	1.19E-11
4.96E-09	600.021	1.22E+19	0.00E+00	6.86E-02	5.05E+05	0.00E+00	3.33E-10	3.21E+05	5.49E-01	1.34E+05	2.87E-01	4.01E+04	4.95E-02	8.43E-05	1.39E-02	1.56E-01	1.48E-02	2.52E-02	8.21E-03	0.00E+00	3.37E-04	1.07E-06	1.35E-13	7.20E-14	6.79E-26	2.87E-14	1.75E-23	3.24E-24	1.16E-21	1.15E-25	1.61E-23	1.08E-01	1.79E-23	2.06E-11	8.55E-10	1.74E-18	5.81E-25	1.00E-38	5.71E-34	9.21E-28	0.00E+00	3.66E-11	1.74E-03	3.90E-02	0.00E+00	0.00E+00	1.36E-02	1.09E-02	1.28E-11
4.97E-09	600.022	1.22E+19	0.00E+00	7.13E-02	5.05E+05	0.00E+00	3.59E-10	3.21E+05	5.70E-01	1.34E+05	2.98E-01	4.01E+04	5.14E-02	8.75E-05	1.44E-02	1.62E-01	1.53E-02	2.62E-02	8.53E-03	0.00E+00	3.50E-04	1.11E-06	1.45E-13	7.77E-14	7.32E-26	3.10E-14	1.96E-23	3.49E-24	1.25E-21	1.29E-25	1.71E-23	1.12E-01	2.01E-23	2.14E-11	8.88E-10	1.82E-18	6.51E-25	1.14E-38	6.26E-34	1.00E-27	0.00E+00	3.94E-11	1.80E-03	4.05E-02	0.00E+00	0.00E+00	1.41E-02	1.13E-02	1.38E-11
4.98E-09	600.023	1.22E+19	0.00E+00	7.40E-02	5.05E+05	0.00E+00	3.87E-10	3.21E+05	5.92E-01	1.34E+05	3.10E-01	4.01E+04	5.34E-02	9.09E-05	1.50E-02	1.68E-01	1.59E-02	2.72E-02	8.85E-03	0.00E+00	3.63E-04	1.15E-06	1.56E-13	8.38E-14	7.89E-26	3.34E-14	2.20E-23	3.77E-24	1.35E-21	1.44E-25	1.83E-23	1.17E-01	2.25E-23	2.22E-11	9.22E-10	1.91E-18	7.29E-25	1.29E-38	6.86E-34	1.09E-27	0.00E+00	4.25E-11	1.87E-03	4.21E-02	0.00E+00	0.00E+00	1.46E-02	1.17E-02	1.49E-11
4.99E-09	600.023	1.22E+19	0.00E+00	7.68E-02	5.05E+05	0.00E+00	4.18E-10	3.21E+05	6.14E-01	1.34E+05	3.21E-01	4.01E+04	5.54E-02	9.44E-05	1.55E-02	1.74E-01	1.65E-02	2.82E-02	9.19E-03	0.00E+00	3.77E-04	1.19E-06	1.69E-13	9.03E-14	8.51E-26	3.60E-14	2.46E-23	4.06E-24	1.46E-21	1.62E-25	1.95E-23	1.21E-01	2.51E-23	2.30E-11	9.57E-10	2.01E-18	8.16E-25	1.46E-38	7.52E-34	1.18E-27	0.00E+00	4.58E-11	1.95E-03	4.37E-02	0.00E+00	0.00E+00	1.52E-02	1.22E-02	1.61E-11
5.00E-09	600.024	1.22E+19	0.00E+00	7.98E-02	5.05E+05	0.00E+00	4.50E-10	3.21E+05	6.38E-01	1.34E+05	3.34E-01	4.01E+04	5.75E-02	9.80E-05	1.61E-02	1.81E-01	1.72E-02	2.93E-02	9.55E-03	0.00E+00	3.92E-04	1.24E-06	1.82E-13	9.74E-14	9.18E-26	3.88E-14	2.76E-23	4.38E-24	1.57E-21	1.81E-25	2.08E-23	1.26E-01	2.82E-23	2.39E-11	9.94E-10	2.11E-18	9.14E-25	1.66E-38	8.25E-34	1.28E-27	0.00E+00	4.94E-11	2.02E-03	4.54E-02	0.00E+00	0.00E+00	1.58E-02	1.27E-02	1.73E-11
5.01E-09	600.025	1.22E+19	0.00E+00	8.28E-02	5.05E+05	0.00E+00	4.86E-10	3.21E+05	6.63E-01	1.34E+05	3.47E-01	4.01E+04	5.98E-02	1.02E-04	1.67E-02	1.88E-01	1.78E-02	3.04E-02	9.91E-03	0.00E+00	4.07E-04	1.29E-06	1.96E-13	1.05E-13	9.90E-26	4.19E-14	3.09E-23	4.72E-24	1.69E-21	2.03E-25	2.22E-23	1.31E-01	3.15E-23	2.48E-11	1.03E-09	2.22E-18	1.02E-24	1.89E-38	9.05E-34	1.39E-27	0.00E+00	5.33E-11	2.10E-03	4.71E-02	0.00E+00	0.00E+00	1.64E-02	1.31E-02	1.87E-11
5.02E-09	600.026	1.22E+19	0.00E+00	8.60E-02	5.05E+05	0.00E+00	5.24E-10	3.21E+05	6.88E-01	1.34E+05	3.60E-01	4.01E+04	6.20E-02	1.06E-04	1.74E-02	1.95E-01	1.85E-02	3.16E-02	1.03E-02	0.00E+00	4.22E-04	1.34E-06	2.12E-13	1.13E-13	1.07E-25	4.51E-14	3.46E-23	5.09E-24	1.83E-21	2.27E-25	2.38E-23	1.36E-01	3.53E-23	2.58E-11	1.07E-09	2.34E-18	1.15E-24	2.15E-38	9.94E-34	1.51E-27	0.00E+00	5.75E-11	2.18E-03	4.89E-02	0.00E+00	0.00E+00	1.70E-02	1.36E-02	2.01E-11
5.03E-09	600.027	1.22E+19	0.00E+00	8.93E-02	5.05E+05	0.00E+00	5.65E-10	3.21E+05	7.14E-01	1.34E+05	3.74E-01	4.01E+04	6.44E-02	1.10E-04	1.81E-02	2.03E-01	1.92E-02	3.28E-02	1.07E-02	0.00E+00	4.39E-04	1.39E-06	2.28E-13	1.22E-13	1.15E-25	4.87E-14	3.87E-23	5.49E-24	1.97E-21	2.54E-25	2.54E-23	1.41E-01	3.95E-23	2.68E-11	1.11E-09	2.46E-18	1.28E-24	2.44E-38	1.09E-33	1.65E-27	0.00E+00	6.20E-11	2.26E-03	5.08E-02	0.00E+00	0.00E+00	1.77E-02	1.42E-02	2.17E-11
5.04E-09	600.028	1.22E+19	0.00E+00	9.28E-02	5.05E+05	0.00E+00	6.09E-10	3.21E+05	7.42E-01	1.34E+05	3.88E-01	4.01E+04	6.69E-02	1.14E-04	1.88E-02	2.10E-01	2.00E-02	3.41E-02	1.11E-02	0.00E+00	4.55E-04	1.44E-06	2.46E-13	1.32E-13	1.24E-25	5.25E-14	4.33E-23	5.92E-24	2.12E-21	2.84E-25	2.73E-23	1.46E-01	4.42E-23	2.78E-11	1.16E-09	2.59E-18	1.44E-24	2.77E-38	1.20E-33	1.79E-27	0.00E+00	6.68E-11	2.35E-03	5.28E-02	0.00E+00	0.00E+00	1.84E-02	1.47E-02	2.34E-11
5.05E-09	600.029	1.22E+19	0.00E+00	9.63E-02	5.05E+05	0.00E+00	6.56E-10	3.21E+05	7.70E-01	1.34E+05	4.03E-01	4.01E+04	6.95E-02	1.18E-04	1.95E-02	2.18E-01	2.07E-02	3.54E-02	1.15E-02	0.00E+00	4.73E-04	1.50E-06	2.65E-13	1.42E-13	1.34E-25	5.66E-14	4.85E-23	6.38E-24	2.29E-21	3.18E-25	2.92E-23	1.52E-01	4.95E-23	2.89E-11	1.20E-09	2.73E-18	1.61E-24	3.16E-38	1.32E-33	1.95E-27	0.00E+00	7.20E-11	2.44E-03	5.48E-02	0.00E+00	0.00E+00	1.91E-02	1.53E-02	2.53E-11
5.06E-09	600.031	1.22E+19	0.00E+00	1.00E-01	5.05E+05	0.00E+00	7.08E-10	3.21E+05	8.00E-01	1.34E+05	4.18E-01	4.01E+04	7.21E-02	1.23E-04	2.02E-02	2.27E-01	2.15E-02	3.67E-02	1.20E-02	0.00E+00	4.91E-04	1.55E-06	2.86E-13	1.53E-13	1.44E-25	6.10E-14	5.43E-23	6.88E-24	2.47E-21	3.56E-25	3.13E-23	1.58E-01	5.55E-23	3.00E-11	1.25E-09	2.88E-18	1.80E-24	3.59E-38	1.45E-33	2.13E-27	0.00E+00	7.77E-11	2.53E-03	5.69E-02	0.00E+00	0.00E+00	1.98E-02	1.59E-02	2.72E-11
5.07E-09	600.032	1.22E+19	0.00E+00	1.04E-01	5.05E+05	0.00E+00	7.63E-10	3.21E+05	8.31E-01	1.34E+05	4.35E-01	4.01E+04	7.49E-02	1.28E-04	2.10E-02	2.36E-01	2.24E-02	3.81E-02	1.24E-02	0.00E+00	5.10E-04	1.61E-06	3.08E-13	1.65E-13	1.56E-25	6.58E-14	6.08E-23	7.42E-24	2.66E-21	3.99E-25	3.36E-23	1.64E-01	6.21E-23	3.11E-11	1.29E-09	3.04E-18	2.02E-24	4.09E-38	1.60E-33	2.32E-27	0.00E+00	8.38E-11	2.63E-03	5.91E-02	0.00E+00	0.00E+00	2.06E-02	1.65E-02	2.94E-11
5.08E-09	600.033	1.22E+19	0.00E+00	1.08E-01	5.05E+05	0.00E+00	8.23E-10	3.21E+05	8.63E-01	1.34E+05	4.51E-01	4.01E+04	7.78E-02	1.33E-04	2.18E-02	2.45E-01	2.32E-02	3.96E-02	1.29E-02	0.00E+00	5.30E-04	1.68E-06	3.33E-13	1.78E-13	1.68E-25	7.09E-14	6.81E-23	8.00E-24	2.87E-21	4.47E-25	3.61E-23	1.70E-01	6.96E-23	3.23E-11	1.34E-09	3.21E-18	2.26E-24	4.66E-38	1.76E-33	2.53E-27	0.00E+00	9.03E-11	2.73E-03	6.14E-02	0.00E+00	0.00E+00	2.13E-02	1.71E-02	3.17E-11
5.09E-09	600.034	1.22E+19	0.00E+00	1.12E-01	5.05E+05	0.00E+00	8.87E-10	3.21E+05	8.96E-01	1.34E+05	4.69E-01	4.01E+04	8.08E-02	1.38E-04	2.26E-02	2.54E-01	2.41E-02	4.11E-02	1.34E-02	0.00E+00	5.50E-04	1.74E-06	3.59E-13	1.92E-13	1.81E-25	7.65E-14	7.62E-23	8.63E-24	3.10E-21	5.00E-25	3.89E-23	1.77E-01	7.79E-23	3.36E-11	1.40E-09	3.39E-18	2.53E-24	5.32E-38	1.94E-33	2.76E-27	0.00E+00	9.74E-11	2.84E-03	6.37E-02	0.00E+00	0.00E+00	2.22E-02	1.78E-02	3.41E-11
5.10E-09	600.036	1.22E+19	0.00E+00	1.16E-01	5.05E+05	0.00E+00	9.57E-10	3.21E+05	9.30E-01	1.34E+05	4.87E-01	4.01E+04	8.39E-02	1.43E-04	2.35E-02	2.64E-01	2.50E-02	4.27E-02	1.39E-02	0.00E+00	5.71E-04	1.81E-06	3.87E-13	2.07E-13	1.95E-25	8.25E-14	8.54E-23	9.30E-24	3.34E-21	5.60E-25	4.18E-23	1.84E-01	8.72E-23	3.49E-11	1.45E-09	3.59E-18	2.83E-24	6.06E-38	2.13E-33	3.01E-27	0.00E+00	1.05E-10	2.95E-03	6.62E-02	0.00E+00	0.00E+00	2.30E-02	1.85E-02	3.68E-11
5.11E-09	600.037	1.22E+19	0.00E+00	1.21E-01	5.05E+05	0.00E+00	1.03E-09	3.21E+05	9.66E-01	1.34E+05	5.05E-01	4.01E+04	8.71E-02	1.48E-04	2.44E-02	2.74E-01	2.60E-02	4.44E-02	1.45E-02	0.00E+00	5.93E-04	1.88E-06	4.17E-13	2.23E-13	2.10E-25	8.89E-14	9.56E-23	1.00E-23	3.60E-21	6.27E-25	4.51E-23	1.91E-01	9.76E-23	3.62E-11	1.50E-09	3.80E-18	3.17E-24	6.92E-38	2.35E-33	3.28E-27	0.00E+00	1.13E-10	3.06E-03	6.87E-02	0.00E+00	0.00E+00	2.39E-02	1.92E-02	3.97E-11
5.12E-09	600.038	1.22E+19	0.00E+00	1.25E-01	5.05E+05	0.00E+00	1.11E-09	3.21E+05	1.00E+00	1.34E+05	5.25E-01	4.01E+04	9.04E-02	1.54E-04	2.54E-02	2.84E-01	2.70E-02	4.61E-02	1.50E-02	0.00E+00	6.16E-04	1.95E-06	4.50E-13	2.41E-13	2.27E-25	9.59E-14	1.07E-22	1.08E-23	3.88E-21	7.02E-25	4.86E-23	1.98E-01	1.09E-22	3.76E-11	1.56E-09	4.02E-18	3.55E-24	7.90E-38	2.60E-33	3.59E-27	0.00E+00	1.22E-10	3.18E-03	7.13E-02	0.00E+00	0.00E+00	2.48E-02	1.99E-02	4.28E-11
5.13E-09	600.04	1.22E+19	0.00E+00	1.30E-01	5.05E+05	0.00E+00	1.20E-09	3.21E+05	1.04E+00	1.34E+05	5.45E-01	4.01E+04	9.39E-02	1.60E-04	2.63E-02	2.95E-01	2.80E-02	4.78E-02	1.56E-02	0.00E+00	6.39E-04	2.02E-06	4.85E-13	2.59E-13	2.45E-25	1.03E-13	1.20E-22	1.17E-23	4.19E-21	7.87E-25	5.24E-23	2.06E-01	1.22E-22	3.90E-11	1.62E-09	4.26E-18	3.97E-24	9.02E-38	2.86E-33	3.92E-27	0.00E+00	1.32E-10	3.30E-03	7.41E-02	0.00E+00	0.00E+00	2.58E-02	2.07E-02	4.62E-11
5.14E-09	600.041	1.22E+19	0.00E+00	1.35E-01	5.05E+05	0.00E+00	1.29E-09	3.21E+05	1.08E+00	1.34E+05	5.66E-01	4.01E+04	9.75E-02	1.66E-04	2.73E-02	3.07E-01	2.91E-02	4.97E-02	1.62E-02	0.00E+00	6.64E-04	2.10E-06	5.23E-13	2.80E-13	2.64E-25	1.11E-13	1.34E-22	1.26E-23	4.51E-21	8.81E-25	5.66E-23	2.13E-01	1.37E-22	4.05E-11	1.69E-09	4.52E-18	4.45E-24	1.03E-37	3.16E-33	4.29E-27	0.00E+00	1.42E-10	3.43E-03	7.69E-02	0.00E+00	0.00E+00	2.68E-02	2.15E-02	4.98E-11
5.15E-09	600.043	1.22E+19	0.00E+00	1.40E-01	5.05E+05	0.00E+00	1.39E-09	3.21E+05	1.12E+00	1.34E+05	5.87E-01	4.01E+04	1.01E-01	1.72E-04	2.84E-02	3.18E-01	3.02E-02	5.16E-02	1.68E-02	0.00E+00	6.89E-04	2.18E-06	5.64E-13	3.02E-13	2.85E-25	1.20E-13	1.50E-22	1.36E-23	4.87E-21	9.86E-25	6.12E-23	2.22E-01	1.53E-22	4.21E-11	1.75E-09	4.80E-18	4.98E-24	1.18E-37	3.49E-33	4.70E-27	0.00E+00	1.53E-10	3.56E-03	7.99E-02	0.00E+00	0.00E+00	2.78E-02	2.23E-02	5.37E-11
5.16E-09	600.045	1.22E+19	0.00E+00	1.46E-01	5.05E+05	0.00E+00	1.50E-09	3.21E+05	1.17E+00	1.34E+05	6.10E-01	4.01E+04	1.05E-01	1.79E-04	2.95E-02	3.31E-01	3.14E-02	5.35E-02	1.74E-02	0.00E+00	7.16E-04	2.27E-06	6.08E-13	3.25E-13	3.07E-25	1.30E-13	1.68E-22	1.46E-23	5.25E-21	1.10E-24	6.63E-23	2.30E-01	1.72E-22	4.37E-11	1.82E-09	5.10E-18	5.58E-24	1.35E-37	3.86E-33	5.15E-27	0.00E+00	1.65E-10	3.69E-03	8.30E-02	0.00E+00	0.00E+00	2.88E-02	2.31E-02	5.79E-11
5.17E-09	600.046	1.22E+19	0.00E+00	1.51E-01	5.05E+05	0.00E+00	1.62E-09	3.21E+05	1.21E+00	1.34E+05	6.33E-01	4.01E+04	1.09E-01	1.86E-04	3.06E-02	3.43E-01	3.26E-02	5.56E-02	1.81E-02	0.00E+00	7.43E-04	2.35E-06	6.55E-13	3.51E-13	3.31E-25	1.40E-13	1.88E-22	1.58E-23	5.66E-21	1.24E-24	7.18E-23	2.39E-01	1.92E-22	4.54E-11	1.89E-09	5.43E-18	6.25E-24	1.54E-37	4.27E-33	5.64E-27	0.00E+00	1.78E-10	3.84E-03	8.61E-02	0.00E+00	0.00E+00	3.00E-02	2.40E-02	6.24E-11
5.18E-09	600.048	1.22E+19	0.00E+00	1.57E-01	5.05E+05	0.00E+00	1.75E-09	3.21E+05	1.26E+00	1.34E+05	6.58E-01	4.01E+04	1.13E-01	1.93E-04	3.18E-02	3.57E-01	3.38E-02	5.77E-02	1.88E-02	0.00E+00	7.72E-04	2.44E-06	7.07E-13	3.78E-13	3.57E-25	1.51E-13	2.11E-22	1.70E-23	6.10E-21	1.38E-24	7.79E-23	2.48E-01	2.15E-22	4.71E-11	1.96E-09	5.78E-18	6.99E-24	1.76E-37	4.73E-33	6.19E-27	0.00E+00	1.92E-10	3.98E-03	8.94E-02	0.00E+00	0.00E+00	3.11E-02	2.49E-02	6.73E-11
5.19E-09	600.05	1.22E+19	0.00E+00	1.63E-01	5.05E+05	0.00E+00	1.89E-09	3.21E+05	1.31E+00	1.34E+05	6.83E-01	4.01E+04	1.18E-01	2.01E-04	3.30E-02	3.70E-01	3.51E-02	6.00E-02	1.95E-02	0.00E+00	8.02E-04	2.54E-06	7.62E-13	4.08E-13	3.85E-25	1.63E-13	2.36E-22	1.83E-23	6.58E-21	1.55E-24	8.45E-23	2.58E-01	2.41E-22	4.90E-11	2.03E-09	6.16E-18	7.83E-24	2.02E-37	5.23E-33	6.79E-27	0.00E+00	2.07E-10	4.14E-03	9.29E-02	0.00E+00	0.00E+00	3.23E-02	2.59E-02	7.25E-11
5.20E-09	600.052	1.22E+19	0.00E+00	1.70E-01	5.05E+05	0.00E+00	2.03E-09	3.21E+05	1.36E+00	1.34E+05	7.09E-01	4.01E+04	1.22E-01	2.08E-04	3.43E-02	3.84E-01	3.65E-02	6.23E-02	2.03E-02	0.00E+00	8.32E-04	2.63E-06	8.22E-13	4.40E-13	4.15E-25	1.75E-13	2.64E-22	1.98E-23	7.10E-21	1.74E-24	9.19E-23	2.68E-01	2.70E-22	5.08E-11	2.11E-09	6.57E-18	8.77E-24	2.31E-37	5.80E-33	7.46E-27	0.00E+00	2.23E-10	4.29E-03	9.64E-02	0.00E+00	0.00E+00	3.35E-02	2.69E-02	7.82E-11
5.21E-09	600.054	1.22E+19	0.00E+00	1.76E-01	5.05E+05	0.00E+00	2.19E-09	3.21E+05	1.41E+00	1.34E+05	7.36E-01	4.01E+04	1.27E-01	2.16E-04	3.56E-02	3.99E-01	3.79E-02	6.47E-02	2.11E-02	0.00E+00	8.64E-04	2.74E-06	8.86E-13	4.74E-13	4.47E-25	1.89E-13	2.96E-22	2.13E-23	7.65E-21	1.94E-24	1.00E-22	2.78E-01	3.02E-22	5.28E-11	2.19E-09	7.01E-18	9.82E-24	2.65E-37	6.42E-33	8.20E-27	0.00E+00	2.41E-10	4.46E-03	1.00E-01	0.00E+00	0.00E+00	3.48E-02	2.79E-02	8.44E-11
5.22E-09	600.056	1.22E+19	0.00E+00	1.83E-01	5.05E+05	0.00E+00	2.36E-09	3.21E+05	1.46E+00	1.34E+05	7.65E-01	4.01E+04	1.32E-01	2.25E-04	3.70E-02	4.15E-01	3.93E-02	6.71E-02	2.19E-02	0.00E+00	8.98E-04	2.84E-06	9.55E-13	5.11E-13	4.83E-25	2.04E-13	3.32E-22	2.30E-23	8.25E-21	2.18E-24	1.09E-22	2.89E-01	3.39E-22	5.48E-11	2.28E-09	7.49E-18	1.10E-23	3.04E-37	7.12E-33	9.03E-27	0.00E+00	2.59E-10	4.63E-03	1.04E-01	0.00E+00	0.00E+00	3.62E-02	2.90E-02	9.10E-11
5.23E-09	600.058	1.22E+19	0.00E+00	1.90E-01	5.05E+05	0.00E+00	2.55E-09	3.21E+05	1.52E+00	1.34E+05	7.94E-01	4.01E+04	1.37E-01	2.33E-04	3.84E-02	4.31E-01	4.08E-02	6.97E-02	2.27E-02	0.00E+00	9.32E-04	2.95E-06	1.03E-12	5.51E-13	5.20E-25	2.20E-13	3.71E-22	2.48E-23	8.90E-21	2.44E-24	1.19E-22	3.00E-01	3.79E-22	5.69E-11	2.37E-09	8.02E-18	1.23E-23	3.49E-37	7.90E-33	9.94E-27	0.00E+00	2.80E-10	4.81E-03	1.08E-01	0.00E+00	0.00E+00	3.76E-02	3.01E-02	9.81E-11
5.24E-09	600.06	1.22E+19	0.00E+00	1.97E-01	5.05E+05	0.00E+00	2.75E-09	3.21E+05	1.58E+00	1.34E+05	8.25E-01	4.01E+04	1.42E-01	2.42E-04	3.98E-02	4.47E-01	4.24E-02	7.24E-02	2.36E-02	0.00E+00	9.68E-04	3.06E-06	1.11E-12	5.94E-13	5.61E-25	2.37E-13	4.16E-22	2.67E-23	9.59E-21	2.73E-24	1.30E-22	3.11E-01	4.25E-22	5.91E-11	2.46E-09	8.59E-18	1.38E-23	4.01E-37	8.77E-33	1.10E-26	0.00E+00	3.02E-10	4.99E-03	1.12E-01	0.00E+00	0.00E+00	3.90E-02	3.13E-02	1.06E-10
5.25E-09	600.063	1.22E+19	0.00E+00	2.05E-01	5.05E+05	0.00E+00	2.96E-09	3.21E+05	1.64E+00	1.34E+05	8.56E-01	4.01E+04	1.48E-01	2.51E-04	4.14E-02	4.64E-01	4.40E-02	7.52E-02	2.45E-02	0.00E+00	1.01E-03	3.18E-06	1.20E-12	6.41E-13	6.05E-25	2.55E-13	4.65E-22	2.88E-23	1.03E-20	3.05E-24	1.42E-22	3.23E-01	4.75E-22	6.14E-11	2.55E-09	9.20E-18	1.54E-23	4.61E-37	9.74E-33	1.21E-26	0.00E+00	3.25E-10	5.18E-03	1.16E-01	0.00E+00	0.00E+00	4.05E-02	3.25E-02	1.14E-10
5.26E-09	600.065	1.22E+19	0.00E+00	2.13E-01	5.05E+05	0.00E+00	3.20E-09	3.21E+05	1.70E+00	1.34E+05	8.89E-01	4.01E+04	1.53E-01	2.61E-04	4.30E-02	4.82E-01	4.57E-02	7.81E-02	2.54E-02	0.00E+00	1.04E-03	3.30E-06	1.29E-12	6.91E-13	6.53E-25	2.75E-13	5.21E-22	3.11E-23	1.12E-20	3.42E-24	1.55E-22	3.36E-01	5.32E-22	6.37E-11	2.65E-09	9.88E-18	1.73E-23	5.30E-37	1.08E-32	1.33E-26	0.00E+00	3.51E-10	5.38E-03	1.21E-01	0.00E+00	0.00E+00	4.21E-02	3.37E-02	1.23E-10
5.27E-09	600.067	1.22E+19	0.00E+00	2.21E-01	5.05E+05	0.00E+00	3.45E-09	3.21E+05	1.77E+00	1.34E+05	9.23E-01	4.01E+04	1.59E-01	2.71E-04	4.46E-02	5.01E-01	4.75E-02	8.11E-02	2.64E-02	0.00E+00	1.08E-03	3.43E-06	1.39E-12	7.45E-13	7.04E-25	2.97E-13	5.83E-22	3.35E-23	1.20E-20	3.83E-24	1.70E-22	3.48E-01	5.96E-22	6.62E-11	2.75E-09	1.06E-17	1.93E-23	6.09E-37	1.20E-32	1.47E-26	0.00E+00	3.78E-10	5.59E-03	1.26E-01	0.00E+00	0.00E+00	4.37E-02	3.50E-02	1.33E-10
5.28E-09	600.07	1.22E+19	0.00E+00	2.29E-01	5.05E+05	0.00E+00	3.72E-09	3.21E+05	1.83E+00	1.34E+05	9.59E-01	4.01E+04	1.65E-01	2.82E-04	4.63E-02	5.20E-01	4.93E-02	8.42E-02	2.74E-02	0.00E+00	1.13E-03	3.56E-06	1.50E-12	8.04E-13	7.59E-25	3.20E-13	6.53E-22	3.61E-23	1.30E-20	4.29E-24	1.86E-22	3.62E-01	6.67E-22	6.87E-11	2.86E-09	1.14E-17	2.17E-23	7.01E-37	1.34E-32	1.63E-26	0.00E+00	4.08E-10	5.81E-03	1.30E-01	0.00E+00	0.00E+00	4.53E-02	3.64E-02	1.43E-10
5.29E-09	600.073	1.22E+19	0.00E+00	2.38E-01	5.05E+05	0.00E+00	4.01E-09	3.21E+05	1.90E+00	1.34E+05	9.96E-01	4.01E+04	1.72E-01	2.92E-04	4.81E-02	5.40E-01	5.12E-02	8.74E-02	2.85E-02	0.00E+00	1.17E-03	3.70E-06	1.62E-12	8.67E-13	8.18E-25	3.45E-13	7.31E-22	3.90E-23	1.40E-20	4.80E-24	2.04E-22	3.76E-01	7.47E-22	7.14E-11	2.97E-09	1.23E-17	2.43E-23	8.07E-37	1.49E-32	1.81E-26	0.00E+00	4.40E-10	6.03E-03	1.35E-01	0.00E+00	0.00E+00	4.71E-02	3.78E-02	1.54E-10
5.30E-09	600.075	1.22E+19	0.00E+00	2.47E-01	5.05E+05	0.00E+00	4.32E-09	3.21E+05	1.98E+00	1.34E+05	1.03E+00	4.01E+04	1.78E-01	3.04E-04	5.00E-02	5.60E-01	5.32E-02	9.08E-02	2.96E-02	0.00E+00	1.21E-03	3.84E-06	1.75E-12	9.34E-13	8.83E-25	3.72E-13	8.19E-22	4.20E-23	1.51E-20	5.38E-24	2.25E-22	3.90E-01	8.37E-22	7.41E-11	3.08E-09	1.32E-17	2.72E-23	9.30E-37	1.66E-32	2.00E-26	0.00E+00	4.74E-10	6.26E-03	1.41E-01	0.00E+00	0.00E+00	4.89E-02	3.92E-02	1.66E-10
5.31E-09	600.078	1.22E+19	0.00E+00	2.57E-01	5.05E+05	0.00E+00	4.66E-09	3.21E+05	2.05E+00	1.34E+05	1.07E+00	4.01E+04	1.85E-01	3.15E-04	5.19E-02	5.82E-01	5.52E-02	9.42E-02	3.07E-02	0.00E+00	1.26E-03	3.99E-06	1.88E-12	1.01E-12	9.52E-25	4.02E-13	9.17E-22	4.53E-23	1.63E-20	6.02E-24	2.48E-22	4.05E-01	9.37E-22	7.70E-11	3.20E-09	1.43E-17	3.04E-23	1.07E-36	1.85E-32	2.22E-26	0.00E+00	5.11E-10	6.50E-03	1.46E-01	0.00E+00	0.00E+00	5.08E-02	4.07E-02	1.79E-10
5.32E-09	600.081	1.22E+19	0.00E+00	2.66E-01	5.05E+05	0.00E+00	5.02E-09	3.21E+05	2.13E+00	1.34E+05	1.11E+00	4.01E+04	1.92E-01	3.27E-04	5.39E-02	6.04E-01	5.73E-02	9.79E-02	3.19E-02	0.00E+00	1.31E-03	4.14E-06	2.03E-12	1.09E-12	1.03E-24	4.33E-13	1.03E-21	4.89E-23	1.75E-20	6.74E-24	2.73E-22	4.21E-01	1.05E-21	7.99E-11	3.32E-09	1.54E-17	3.40E-23	1.24E-36	2.06E-32	2.47E-26	0.00E+00	5.51E-10	6.75E-03	1.52E-01	0.00E+00	0.00E+00	5.27E-02	4.23E-02	1.93E-10
5.33E-09	600.085	1.22E+19	0.00E+00	2.77E-01	5.05E+05	0.00E+00	5.42E-09	3.21E+05	2.21E+00	1.34E+05	1.16E+00	4.01E+04	2.00E-01	3.40E-04	5.59E-02	6.28E-01	5.95E-02	1.02E-01	3.31E-02	0.00E+00	1.36E-03	4.30E-06	2.19E-12	1.17E-12	1.11E-24	4.67E-13	1.15E-21	5.27E-23	1.89E-20	7.55E-24	3.01E-22	4.37E-01	1.17E-21	8.30E-11	3.45E-09	1.67E-17	3.81E-23	1.43E-36	2.30E-32	2.74E-26	0.00E+00	5.94E-10	7.01E-03	1.57E-01	0.00E+00	0.00E+00	5.47E-02	4.39E-02	2.08E-10
5.34E-09	600.088	1.22E+19	0.00E+00	2.87E-01	5.05E+05	0.00E+00	5.84E-09	3.21E+05	2.30E+00	1.34E+05	1.20E+00	4.01E+04	2.07E-01	3.53E-04	5.81E-02	6.52E-01	6.18E-02	1.06E-01	3.44E-02	0.00E+00	1.41E-03	4.47E-06	2.36E-12	1.26E-12	1.19E-24	5.03E-13	1.29E-21	5.68E-23	2.04E-20	8.45E-24	3.33E-22	4.54E-01	1.31E-21	8.62E-11	3.58E-09	1.80E-17	4.27E-23	1.65E-36	2.57E-32	3.05E-26	0.00E+00	6.41E-10	7.28E-03	1.63E-01	0.00E+00	0.00E+00	5.68E-02	4.56E-02	2.25E-10
5.35E-09	600.091	1.22E+19	0.00E+00	2.98E-01	5.05E+05	0.00E+00	6.30E-09	3.21E+05	2.39E+00	1.34E+05	1.25E+00	4.01E+04	2.15E-01	3.66E-04	6.03E-02	6.77E-01	6.42E-02	1.10E-01	3.57E-02	0.00E+00	1.47E-03	4.64E-06	2.54E-12	1.36E-12	1.29E-24	5.43E-13	1.44E-21	6.13E-23	2.20E-20	9.46E-24	3.68E-22	4.71E-01	1.47E-21	8.95E-11	3.72E-09	1.95E-17	4.78E-23	1.90E-36	2.87E-32	3.40E-26	0.00E+00	6.91E-10	7.56E-03	1.70E-01	0.00E+00	0.00E+00	5.90E-02	4.73E-02	2.42E-10
5.36E-09	600.095	1.22E+19	0.00E+00	3.10E-01	5.05E+05	0.00E+00	6.79E-09	3.21E+05	2.48E+00	1.34E+05	1.30E+00	4.01E+04	2.23E-01	3.81E-04	6.26E-02	7.03E-01	6.67E-02	1.14E-01	3.71E-02	0.00E+00	1.52E-03	4.81E-06	2.74E-12	1.47E-12	1.39E-24	5.85E-13	1.61E-21	6.61E-23	2.37E-20	1.06E-23	4.08E-22	4.89E-01	1.65E-21	9.30E-11	3.86E-09	2.12E-17	5.35E-23	2.20E-36	3.20E-32	3.79E-26	0.00E+00	7.45E-10	7.85E-03	1.76E-01	0.00E+00	0.00E+00	6.13E-02	4.91E-02	2.61E-10
5.37E-09	600.098	1.22E+19	0.00E+00	3.22E-01	5.05E+05	0.00E+00	7.32E-09	3.21E+05	2.57E+00	1.34E+05	1.35E+00	4.01E+04	2.32E-01	3.95E-04	6.50E-02	7.30E-01	6.92E-02	1.18E-01	3.85E-02	0.00E+00	1.58E-03	5.00E-06	2.96E-12	1.58E-12	1.50E-24	6.31E-13	1.81E-21	7.12E-23	2.56E-20	1.19E-23	4.53E-22	5.08E-01	1.85E-21	9.65E-11	4.01E-09	2.30E-17	5.99E-23	2.54E-36	3.58E-32	4.23E-26	0.00E+00	8.04E-10	8.15E-03	1.83E-01	0.00E+00	0.00E+00	6.36E-02	5.10E-02	2.82E-10
5.38E-09	600.102	1.22E+19	0.00E+00	3.34E-01	5.05E+05	0.00E+00	7.89E-09	3.21E+05	2.67E+00	1.34E+05	1.40E+00	4.01E+04	2.41E-01	4.10E-04	6.75E-02	7.58E-01	7.19E-02	1.23E-01	4.00E-02	0.00E+00	1.64E-03	5.19E-06	3.19E-12	1.71E-12	1.61E-24	6.81E-13	2.02E-21	7.68E-23	2.76E-20	1.33E-23	5.03E-22	5.27E-01	2.07E-21	1.00E-10	4.16E-09	2.50E-17	6.71E-23	2.94E-36	4.01E-32	4.73E-26	0.00E+00	8.67E-10	8.46E-03	1.90E-01	0.00E+00	0.00E+00	6.61E-02	5.30E-02	3.04E-10
5.39E-09	600.106	1.22E+19	0.00E+00	3.47E-01	5.05E+05	0.00E+00	8.51E-09	3.21E+05	2.77E+00	1.34E+05	1.45E+00	4.01E+04	2.50E-01	4.26E-04	7.01E-02	7.87E-01	7.46E-02	1.27E-01	4.15E-02	0.00E+00	1.70E-03	5.39E-06	3.44E-12	1.84E-12	1.74E-24	7.34E-13	2.27E-21	8.28E-23	2.97E-20	1.49E-23	5.59E-22	5.48E-01	2.31E-21	1.04E-10	4.32E-09	2.72E-17	7.51E-23	3.40E-36	4.49E-32	5.29E-26	0.00E+00	9.34E-10	8.79E-03	1.97E-01	0.00E+00	0.00E+00	6.86E-02	5.50E-02	3.28E-10
5.40E-09	600.11	1.22E+19	0.00E+00	3.60E-01	5.05E+05	0.00E+00	9.18E-09	3.21E+05	2.88E+00	1.34E+05	1.51E+00	4.01E+04	2.60E-01	4.42E-04	7.28E-02	8.17E-01	7.75E-02	1.32E-01	4.31E-02	0.00E+00	1.77E-03	5.60E-06	3.71E-12	1.99E-12	1.88E-24	7.91E-13	2.54E-21	8.93E-23	3.20E-20	1.67E-23	6.23E-22	5.69E-01	2.59E-21	1.08E-10	4.49E-09	2.96E-17	8.41E-23	3.94E-36	5.02E-32	5.93E-26	0.00E+00	1.01E-09	9.12E-03	2.05E-01	0.00E+00	0.00E+00	7.13E-02	5.71E-02	3.53E-10
5.41E-09	600.114	1.22E+19	0.00E+00	3.74E-01	5.05E+05	0.00E+00	9.90E-09	3.21E+05	2.99E+00	1.34E+05	1.56E+00	4.01E+04	2.70E-01	4.59E-04	7.56E-02	8.48E-01	8.05E-02	1.37E-01	4.48E-02	0.00E+00	1.84E-03	5.81E-06	4.00E-12	2.14E-12	2.03E-24	8.53E-13	2.84E-21	9.63E-23	3.46E-20	1.86E-23	6.95E-22	5.90E-01	2.90E-21	1.12E-10	4.66E-09	3.23E-17	9.42E-23	4.57E-36	5.63E-32	6.64E-26	0.00E+00	1.09E-09	9.47E-03	2.13E-01	0.00E+00	0.00E+00	7.40E-02	5.93E-02	3.81E-10
5.42E-09	600.119	1.22E+19	0.00E+00	3.88E-01	5.05E+05	0.00E+00	1.07E-08	3.21E+05	3.11E+00	1.34E+05	1.62E+00	4.01E+04	2.80E-01	4.77E-04	7.85E-02	8.81E-01	8.36E-02	1.43E-01	4.65E-02	0.00E+00	1.91E-03	6.04E-06	4.31E-12	2.31E-12	2.18E-24	9.20E-13	3.18E-21	1.04E-22	3.73E-20	2.09E-23	7.75E-22	6.13E-01	3.25E-21	1.17E-10	4.84E-09	3.52E-17	1.05E-22	5.30E-36	6.31E-32	7.46E-26	0.00E+00	1.17E-09	9.84E-03	2.21E-01	0.00E+00	0.00E+00	7.68E-02	6.16E-02	4.11E-10
5.43E-09	600.123	1.22E+19	0.00E+00	4.03E-01	5.05E+05	0.00E+00	1.15E-08	3.21E+05	3.23E+00	1.34E+05	1.69E+00	4.01E+04	2.91E-01	4.95E-04	8.15E-02	9.15E-01	8.68E-02	1.48E-01	4.83E-02	0.00E+00	1.98E-03	6.27E-06	4.65E-12	2.49E-12	2.36E-24	9.92E-13	3.56E-21	1.12E-22	4.02E-20	2.34E-23	8.67E-22	6.37E-01	3.64E-21	1.21E-10	5.03E-09	3.85E-17	1.18E-22	6.15E-36	7.08E-32	8.38E-26	0.00E+00	1.26E-09	1.02E-02	2.29E-01	0.00E+00	0.00E+00	7.98E-02	6.40E-02	4.43E-10
5.44E-09	600.128	1.22E+19	0.00E+00	4.19E-01	5.05E+05	0.00E+00	1.24E-08	3.21E+05	3.35E+00	1.34E+05	1.75E+00	4.01E+04	3.02E-01	5.14E-04	8.46E-02	9.50E-01	9.01E-02	1.54E-01	5.01E-02	0.00E+00	2.06E-03	6.51E-06	5.01E-12	2.68E-12	2.54E-24	1.07E-12	3.99E-21	1.21E-22	4.33E-20	2.62E-23	9.70E-22	6.61E-01	4.07E-21	1.26E-10	5.22E-09	4.20E-17	1.32E-22	7.14E-36	7.94E-32	9.42E-26	0.00E+00	1.36E-09	1.06E-02	2.38E-01	0.00E+00	0.00E+00	8.29E-02	6.64E-02	4.77E-10
5.45E-09	600.133	1.22E+19	0.00E+00	4.35E-01	5.05E+05	0.00E+00	1.34E-08	3.21E+05	3.48E+00	1.34E+05	1.82E+00	4.01E+04	3.14E-01	5.34E-04	8.79E-02	9.86E-01	9.36E-02	1.60E-01	5.20E-02	0.00E+00	2.14E-03	6.76E-06	5.41E-12	2.89E-12	2.74E-24	1.15E-12	4.46E-21	1.30E-22	4.67E-20	2.93E-23	1.09E-21	6.87E-01	4.56E-21	1.31E-10	5.42E-09	4.60E-17	1.48E-22	8.29E-36	8.92E-32	1.06E-25	0.00E+00	1.47E-09	1.10E-02	2.47E-01	0.00E+00	0.00E+00	8.60E-02	6.90E-02	5.15E-10
5.46E-09	600.138	1.22E+19	0.00E+00	4.52E-01	5.05E+05	0.00E+00	1.44E-08	3.21E+05	3.61E+00	1.34E+05	1.89E+00	4.01E+04	3.26E-01	5.55E-04	9.13E-02	1.02E+00	9.72E-02	1.66E-01	5.40E-02	0.00E+00	2.22E-03	7.02E-06	5.83E-12	3.12E-12	2.96E-24	1.24E-12	5.00E-21	1.40E-22	5.04E-20	3.28E-23	1.22E-21	7.13E-01	5.10E-21	1.36E-10	5.63E-09	5.03E-17	1.66E-22	9.63E-36	1.00E-31	1.20E-25	0.00E+00	1.58E-09	1.14E-02	2.57E-01	0.00E+00	0.00E+00	8.93E-02	7.16E-02	5.55E-10
5.47E-09	600.143	1.22E+19	0.00E+00	4.69E-01	5.05E+05	0.00E+00	1.56E-08	3.21E+05	3.75E+00	1.34E+05	1.96E+00	4.01E+04	3.38E-01	5.76E-04	9.48E-02	1.06E+00	1.01E-01	1.72E-01	5.61E-02	0.00E+00	2.30E-03	7.29E-06	6.29E-12	3.37E-12	3.19E-24	1.34E-12	5.60E-21	1.51E-22	5.43E-20	3.67E-23	1.37E-21	7.40E-01	5.72E-21	1.41E-10	5.85E-09	5.52E-17	1.86E-22	1.12E-35	1.13E-31	1.35E-25	0.00E+00	1.71E-09	1.19E-02	2.67E-01	0.00E+00	0.00E+00	9.28E-02	7.44E-02	5.99E-10
5.48E-09	600.149	1.22E+19	0.00E+00	4.87E-01	5.05E+05	0.00E+00	1.68E-08	3.21E+05	3.89E+00	1.34E+05	2.04E+00	4.01E+04	3.51E-01	5.98E-04	9.84E-02	1.10E+00	1.05E-01	1.79E-01	5.83E-02	0.00E+00	2.39E-03	7.57E-06	6.78E-12	3.63E-12	3.44E-24	1.45E-12	6.26E-21	1.63E-22	5.86E-20	4.11E-23	1.54E-21	7.69E-01	6.40E-21	1.46E-10	6.07E-09	6.05E-17	2.08E-22	1.30E-35	1.27E-31	1.52E-25	0.00E+00	1.84E-09	1.23E-02	2.77E-01	0.00E+00	0.00E+00	9.63E-02	7.72E-02	6.45E-10
5.49E-09	600.154	1.22E+19	0.00E+00	5.06E-01	5.05E+05	0.00E+00	1.81E-08	3.21E+05	4.04E+00	1.34E+05	2.12E+00	4.01E+04	3.65E-01	6.21E-04	1.02E-01	1.15E+00	1.09E-01	1.86E-01	6.05E-02	0.00E+00	2.49E-03	7.86E-06	7.31E-12	3.91E-12	3.71E-24	1.56E-12	7.01E-21	1.76E-22	6.32E-20	4.61E-23	1.74E-21	7.98E-01	7.17E-21	1.52E-10	6.30E-09	6.64E-17	2.33E-22	1.52E-35	1.43E-31	1.72E-25	0.00E+00	1.99E-09	1.28E-02	2.88E-01	0.00E+00	0.00E+00	1.00E-01	8.02E-02	6.96E-10
5.50E-09	600.16	1.22E+19	0.00E+00	5.25E-01	5.05E+05	0.00E+00	1.95E-08	3.21E+05	4.20E+00	1.34E+05	2.20E+00	4.01E+04	3.79E-01	6.45E-04	1.06E-01	1.19E+00	1.13E-01	1.93E-01	6.28E-02	0.00E+00	2.58E-03	8.16E-06	7.88E-12	4.22E-12	4.00E-24	1.68E-12	7.85E-21	1.90E-22	6.81E-20	5.16E-23	1.96E-21	8.29E-01	8.02E-21	1.58E-10	6.55E-09	7.30E-17	2.60E-22	1.77E-35	1.61E-31	1.95E-25	0.00E+00	2.14E-09	1.33E-02	2.99E-01	0.00E+00	0.00E+00	1.04E-01	8.33E-02	7.50E-10
5.51E-09	600.167	1.22E+19	0.00E+00	5.45E-01	5.05E+05	0.00E+00	2.10E-08	3.21E+05	4.36E+00	1.34E+05	2.28E+00	4.01E+04	3.93E-01	6.70E-04	1.10E-01	1.24E+00	1.17E-01	2.00E-01	6.52E-02	0.00E+00	2.68E-03	8.47E-06	8.50E-12	4.55E-12	4.31E-24	1.81E-12	8.79E-21	2.05E-22	7.34E-20	5.77E-23	2.21E-21	8.61E-01	8.98E-21	1.64E-10	6.80E-09	8.02E-17	2.92E-22	2.06E-35	1.81E-31	2.21E-25	0.00E+00	2.31E-09	1.38E-02	3.10E-01	0.00E+00	0.00E+00	1.08E-01	8.65E-02	8.09E-10
5.52E-09	600.173	1.22E+19	0.00E+00	5.66E-01	5.05E+05	0.00E+00	2.27E-08	3.21E+05	4.53E+00	1.34E+05	2.37E+00	4.01E+04	4.08E-01	6.95E-04	1.14E-01	1.28E+00	1.22E-01	2.08E-01	6.77E-02	0.00E+00	2.78E-03	8.80E-06	9.17E-12	4.91E-12	4.65E-24	1.95E-12	9.85E-21	2.21E-22	7.92E-20	6.47E-23	2.50E-21	8.94E-01	1.01E-20	1.70E-10	7.06E-09	8.82E-17	3.26E-22	2.40E-35	2.04E-31	2.50E-25	0.00E+00	2.49E-09	1.43E-02	3.22E-01	0.00E+00	0.00E+00	1.12E-01	8.98E-02	8.72E-10
5.53E-09	600.18	1.22E+19	0.00E+00	5.88E-01	5.05E+05	0.00E+00	2.44E-08	3.21E+05	4.70E+00	1.34E+05	2.46E+00	4.01E+04	4.24E-01	7.22E-04	1.19E-01	1.33E+00	1.27E-01	2.16E-01	7.03E-02	0.00E+00	2.89E-03	9.14E-06	9.88E-12	5.29E-12	5.02E-24	2.11E-12	1.10E-20	2.38E-22	8.54E-20	7.24E-23	2.82E-21	9.28E-01	1.13E-20	1.77E-10	7.33E-09	9.71E-17	3.66E-22	2.80E-35	2.30E-31	2.84E-25	0.00E+00	2.68E-09	1.49E-02	3.34E-01	0.00E+00	0.00E+00	1.16E-01	9.33E-02	9.41E-10
5.54E-09	600.186	1.22E+19	0.00E+00	6.10E-01	5.05E+05	0.00E+00	2.64E-08	3.21E+05	4.88E+00	1.34E+05	2.55E+00	4.01E+04	4.40E-01	7.50E-04	1.23E-01	1.38E+00	1.31E-01	2.24E-01	7.30E-02	0.00E+00	3.00E-03	9.49E-06	1.07E-11	5.70E-12	5.41E-24	2.27E-12	1.23E-20	2.57E-22	9.21E-20	8.11E-23	3.20E-21	9.64E-01	1.26E-20	1.83E-10	7.61E-09	1.07E-16	4.09E-22	3.27E-35	2.60E-31	3.23E-25	0.00E+00	2.89E-09	1.55E-02	3.47E-01	0.00E+00	0.00E+00	1.21E-01	9.68E-02	1.01E-09
5.55E-09	600.194	1.22E+19	0.00E+00	6.34E-01	5.05E+05	0.00E+00	2.84E-08	3.21E+05	5.07E+00	1.34E+05	2.65E+00	4.01E+04	4.57E-01	7.78E-04	1.28E-01	1.44E+00	1.36E-01	2.33E-01	7.58E-02	0.00E+00	3.12E-03	9.85E-06	1.15E-11	6.15E-12	5.84E-24	2.45E-12	1.38E-20	2.77E-22	9.93E-20	9.08E-23	3.62E-21	1.00E+00	1.41E-20	1.91E-10	7.91E-09	1.18E-16	4.58E-22	3.82E-35	2.93E-31	3.67E-25	0.00E+00	3.12E-09	1.61E-02	3.61E-01	0.00E+00	0.00E+00	1.25E-01	1.01E-01	1.09E-09
5.56E-09	600.201	1.22E+19	0.00E+00	6.58E-01	5.05E+05	0.00E+00	3.06E-08	3.21E+05	5.26E+00	1.34E+05	2.75E+00	4.01E+04	4.75E-01	8.08E-04	1.33E-01	1.49E+00	1.42E-01	2.42E-01	7.88E-02	0.00E+00	3.24E-03	1.02E-05	1.24E-11	6.63E-12	6.30E-24	2.64E-12	1.55E-20	2.98E-22	1.07E-19	1.02E-22	4.11E-21	1.04E+00	1.58E-20	1.98E-10	8.21E-09	1.30E-16	5.13E-22	4.47E-35	3.31E-31	4.18E-25	0.00E+00	3.36E-09	1.67E-02	3.74E-01	0.00E+00	0.00E+00	1.30E-01	1.04E-01	1.18E-09
5.57E-09	600.209	1.22E+19	0.00E+00	6.83E-01	5.05E+05	0.00E+00	3.30E-08	3.21E+05	5.47E+00	1.34E+05	2.86E+00	4.01E+04	4.93E-01	8.39E-04	1.38E-01	1.55E+00	1.47E-01	2.51E-01	8.18E-02	0.00E+00	3.36E-03	1.06E-05	1.34E-11	7.15E-12	6.79E-24	2.85E-12	1.73E-20	3.22E-22	1.15E-19	1.14E-22	4.67E-21	1.08E+00	1.77E-20	2.06E-10	8.52E-09	1.44E-16	5.75E-22	5.22E-35	3.74E-31	4.76E-25	0.00E+00	3.63E-09	1.73E-02	3.89E-01	0.00E+00	0.00E+00	1.35E-01	1.08E-01	1.27E-09
5.58E-09	600.217	1.22E+19	0.00E+00	7.10E-01	5.05E+05	0.00E+00	3.56E-08	3.21E+05	5.68E+00	1.34E+05	2.97E+00	4.01E+04	5.12E-01	8.72E-04	1.43E-01	1.61E+00	1.53E-01	2.61E-01	8.49E-02	0.00E+00	3.49E-03	1.10E-05	1.44E-11	7.71E-12	7.32E-24	3.07E-12	1.94E-20	3.47E-22	1.24E-19	1.27E-22	5.30E-21	1.12E+00	1.98E-20	2.13E-10	8.85E-09	1.59E-16	6.43E-22	6.11E-35	4.24E-31	5.42E-25	0.00E+00	3.91E-09	1.80E-02	4.04E-01	0.00E+00	0.00E+00	1.40E-01	1.13E-01	1.37E-09
5.59E-09	600.225	1.22E+19	0.00E+00	7.37E-01	5.05E+05	0.00E+00	3.84E-08	3.21E+05	5.89E+00	1.34E+05	3.08E+00	4.01E+04	5.32E-01	9.05E-04	1.49E-01	1.67E+00	1.59E-01	2.71E-01	8.82E-02	0.00E+00	3.62E-03	1.15E-05	1.55E-11	8.31E-12	7.90E-24	3.31E-12	2.17E-20	3.74E-22	1.34E-19	1.43E-22	6.03E-21	1.16E+00	2.22E-20	2.22E-10	9.19E-09	1.75E-16	7.20E-22	7.15E-35	4.79E-31	6.18E-25	0.00E+00	4.22E-09	1.87E-02	4.19E-01	0.00E+00	0.00E+00	1.46E-01	1.17E-01	1.48E-09
5.60E-09	600.234	1.22E+19	0.00E+00	7.65E-01	5.05E+05	0.00E+00	4.14E-08	3.21E+05	6.12E+00	1.34E+05	3.20E+00	4.01E+04	5.52E-01	9.40E-04	1.55E-01	1.74E+00	1.65E-01	2.81E-01	9.16E-02	0.00E+00	3.76E-03	1.19E-05	1.68E-11	8.96E-12	8.52E-24	3.57E-12	2.43E-20	4.03E-22	1.45E-19	1.60E-22	6.87E-21	1.21E+00	2.48E-20	2.30E-10	9.55E-09	1.94E-16	8.06E-22	8.38E-35	5.43E-31	7.06E-25	0.00E+00	4.55E-09	1.94E-02	4.35E-01	0.00E+00	0.00E+00	1.51E-01	1.21E-01	1.59E-09
5.61E-09	600.243	1.22E+19	0.00E+00	7.95E-01	5.05E+05	0.00E+00	4.46E-08	3.21E+05	6.36E+00	1.34E+05	3.32E+00	4.01E+04	5.73E-01	9.76E-04	1.61E-01	1.80E+00	1.71E-01	2.92E-01	9.51E-02	0.00E+00	3.91E-03	1.24E-05	1.81E-11	9.67E-12	9.19E-24	3.85E-12	2.72E-20	4.35E-22	1.56E-19	1.79E-22	7.83E-21	1.25E+00	2.78E-20	2.39E-10	9.91E-09	2.15E-16	9.03E-22	9.82E-35	6.15E-31	8.07E-25	0.00E+00	4.90E-09	2.01E-02	4.52E-01	0.00E+00	0.00E+00	1.57E-01	1.26E-01	1.72E-09
5.62E-09	600.252	1.22E+19	0.00E+00	8.25E-01	5.05E+05	0.00E+00	4.81E-08	3.21E+05	6.60E+00	1.34E+05	3.45E+00	4.01E+04	5.95E-01	1.01E-03	1.67E-01	1.87E+00	1.78E-01	3.03E-01	9.87E-02	0.00E+00	4.06E-03	1.28E-05	1.95E-11	1.04E-11	9.92E-24	4.15E-12	3.05E-20	4.69E-22	1.68E-19	2.00E-22	8.93E-21	1.30E+00	3.11E-20	2.48E-10	1.03E-08	2.37E-16	1.01E-21	1.15E-34	6.96E-31	9.22E-25	0.00E+00	5.29E-09	2.09E-02	4.69E-01	0.00E+00	0.00E+00	1.63E-01	1.31E-01	1.85E-09
5.63E-09	600.262	1.22E+19	0.00E+00	8.57E-01	5.05E+05	0.00E+00	5.19E-08	3.21E+05	6.85E+00	1.34E+05	3.58E+00	4.01E+04	6.18E-01	1.05E-03	1.73E-01	1.94E+00	1.84E-01	3.15E-01	1.03E-01	0.00E+00	4.22E-03	1.33E-05	2.10E-11	1.12E-11	1.07E-23	4.48E-12	3.41E-20	5.06E-22	1.81E-19	2.24E-22	1.02E-20	1.35E+00	3.49E-20	2.58E-10	1.07E-08	2.63E-16	1.13E-21	1.35E-34	7.90E-31	1.05E-24	0.00E+00	5.70E-09	2.17E-02	4.87E-01	0.00E+00	0.00E+00	1.70E-01	1.36E-01	2.00E-09
5.64E-09	600.272	1.22E+19	0.00E+00	8.90E-01	5.05E+05	0.00E+00	5.60E-08	3.21E+05	7.12E+00	1.34E+05	3.72E+00	4.01E+04	6.42E-01	1.09E-03	1.80E-01	2.02E+00	1.91E-01	3.27E-01	1.06E-01	0.00E+00	4.38E-03	1.38E-05	2.26E-11	1.21E-11	1.15E-23	4.83E-12	3.82E-20	5.46E-22	1.96E-19	2.51E-22	1.16E-20	1.40E+00	3.90E-20	2.68E-10	1.11E-08	2.91E-16	1.27E-21	1.59E-34	8.96E-31	1.21E-24	0.00E+00	6.15E-09	2.25E-02	5.06E-01	0.00E+00	0.00E+00	1.76E-01	1.41E-01	2.15E-09
5.65E-09	600.282	1.22E+19	0.00E+00	9.24E-01	5.05E+05	0.00E+00	6.03E-08	3.21E+05	7.39E+00	1.34E+05	3.87E+00	4.01E+04	6.66E-01	1.13E-03	1.87E-01	2.10E+00	1.99E-01	3.39E-01	1.11E-01	0.00E+00	4.55E-03	1.44E-05	2.44E-11	1.31E-11	1.24E-23	5.21E-12	4.28E-20	5.88E-22	2.11E-19	2.81E-22	1.33E-20	1.46E+00	4.37E-20	2.78E-10	1.15E-08	3.23E-16	1.42E-21	1.86E-34	1.02E-30	1.38E-24	0.00E+00	6.63E-09	2.34E-02	5.26E-01	0.00E+00	0.00E+00	1.83E-01	1.47E-01	2.32E-09
5.66E-09	600.293	1.22E+19	0.00E+00	9.59E-01	5.05E+05	0.00E+00	6.51E-08	3.21E+05	7.67E+00	1.34E+05	4.01E+00	4.01E+04	6.92E-01	1.18E-03	1.94E-01	2.18E+00	2.06E-01	3.52E-01	1.15E-01	0.00E+00	4.72E-03	1.49E-05	2.63E-11	1.41E-11	1.34E-23	5.62E-12	4.79E-20	6.34E-22	2.27E-19	3.15E-22	1.52E-20	1.51E+00	4.89E-20	2.89E-10	1.20E-08	3.58E-16	1.59E-21	2.19E-34	1.15E-30	1.59E-24	0.00E+00	7.15E-09	2.43E-02	5.46E-01	0.00E+00	0.00E+00	1.90E-01	1.52E-01	2.51E-09
5.67E-09	600.304	1.22E+19	0.00E+00	9.96E-01	5.05E+05	0.00E+00	7.01E-08	3.21E+05	7.97E+00	1.34E+05	4.17E+00	4.01E+04	7.18E-01	1.22E-03	2.01E-01	2.26E+00	2.14E-01	3.66E-01	1.19E-01	0.00E+00	4.90E-03	1.55E-05	2.84E-11	1.52E-11	1.45E-23	6.05E-12	5.36E-20	6.84E-22	2.45E-19	3.52E-22	1.74E-20	1.57E+00	5.48E-20	3.00E-10	1.24E-08	3.97E-16	1.78E-21	2.57E-34	1.31E-30	1.82E-24	0.00E+00	7.71E-09	2.52E-02	5.67E-01	0.00E+00	0.00E+00	1.97E-01	1.58E-01	2.70E-09
5.68E-09	600.316	1.22E+19	0.00E+00	1.03E+00	5.05E+05	0.00E+00	7.56E-08	3.21E+05	8.27E+00	1.34E+05	4.33E+00	4.01E+04	7.46E-01	1.27E-03	2.09E-01	2.35E+00	2.23E-01	3.80E-01	1.24E-01	0.00E+00	5.09E-03	1.61E-05	3.06E-11	1.64E-11	1.56E-23	6.53E-12	6.00E-20	7.38E-22	2.64E-19	3.95E-22	2.00E-20	1.63E+00	6.13E-20	3.12E-10	1.29E-08	4.41E-16	1.99E-21	3.03E-34	1.49E-30	2.09E-24	0.00E+00	8.31E-09	2.62E-02	5.88E-01	0.00E+00	0.00E+00	2.05E-01	1.64E-01	2.91E-09
5.69E-09	600.328	1.22E+19	0.00E+00	1.07E+00	5.05E+05	0.00E+00	8.15E-08	3.21E+05	8.59E+00	1.34E+05	4.49E+00	4.01E+04	7.75E-01	1.32E-03	2.17E-01	2.44E+00	2.31E-01	3.94E-01	1.29E-01	0.00E+00	5.29E-03	1.67E-05	3.30E-11	1.77E-11	1.69E-23	7.04E-12	6.72E-20	7.95E-22	2.85E-19	4.42E-22	2.29E-20	1.70E+00	6.87E-20	3.24E-10	1.34E-08	4.90E-16	2.23E-21	3.56E-34	1.70E-30	2.40E-24	0.00E+00	8.96E-09	2.72E-02	6.11E-01	0.00E+00	0.00E+00	2.13E-01	1.70E-01	3.14E-09
5.70E-09	600.341	1.22E+19	0.00E+00	1.12E+00	5.05E+05	0.00E+00	8.79E-08	3.21E+05	8.92E+00	1.34E+05	4.67E+00	4.01E+04	8.04E-01	1.37E-03	2.25E-01	2.53E+00	2.40E-01	4.10E-01	1.33E-01	0.00E+00	5.49E-03	1.73E-05	3.56E-11	1.90E-11	1.82E-23	7.59E-12	7.53E-20	8.58E-22	3.08E-19	4.95E-22	2.62E-20	1.76E+00	7.69E-20	3.36E-10	1.39E-08	5.44E-16	2.50E-21	4.19E-34	1.93E-30	2.75E-24	0.00E+00	9.66E-09	2.83E-02	6.35E-01	0.00E+00	0.00E+00	2.21E-01	1.77E-01	3.39E-09
5.71E-09	600.354	1.22E+19	0.00E+00	1.16E+00	5.05E+05	0.00E+00	9.48E-08	3.21E+05	9.26E+00	1.34E+05	4.85E+00	4.01E+04	8.35E-01	1.42E-03	2.34E-01	2.63E+00	2.49E-01	4.25E-01	1.39E-01	0.00E+00	5.70E-03	1.80E-05	3.84E-11	2.05E-11	1.96E-23	8.18E-12	8.43E-20	9.25E-22	3.32E-19	5.54E-22	3.01E-20	1.83E+00	8.61E-20	3.49E-10	1.45E-08	6.04E-16	2.80E-21	4.94E-34	2.20E-30	3.17E-24	0.00E+00	1.04E-08	2.93E-02	6.59E-01	0.00E+00	0.00E+00	2.29E-01	1.84E-01	3.65E-09
5.72E-09	600.367	1.22E+19	0.00E+00	1.20E+00	5.05E+05	0.00E+00	1.02E-07	3.21E+05	9.62E+00	1.34E+05	5.03E+00	4.01E+04	8.67E-01	1.48E-03	2.43E-01	2.73E+00	2.59E-01	4.42E-01	1.44E-01	0.00E+00	5.92E-03	1.87E-05	4.14E-11	2.21E-11	2.12E-23	8.83E-12	9.43E-20	9.97E-22	3.58E-19	6.20E-22	3.46E-20	1.90E+00	9.64E-20	3.63E-10	1.50E-08	6.72E-16	3.13E-21	5.82E-34	2.50E-30	3.64E-24	0.00E+00	1.12E-08	3.05E-02	6.84E-01	0.00E+00	0.00E+00	2.38E-01	1.91E-01	3.94E-09
5.73E-09	600.381	1.22E+19	0.00E+00	1.25E+00	5.05E+05	0.00E+00	1.10E-07	3.21E+05	9.99E+00	1.34E+05	5.22E+00	4.01E+04	9.01E-01	1.53E-03	2.52E-01	2.83E+00	2.69E-01	4.59E-01	1.49E-01	0.00E+00	6.15E-03	1.94E-05	4.46E-11	2.39E-11	2.28E-23	9.52E-12	1.06E-19	1.08E-21	3.86E-19	6.94E-22	3.97E-20	1.97E+00	1.08E-19	3.77E-10	1.56E-08	7.47E-16	3.50E-21	6.86E-34	2.85E-30	4.19E-24	0.00E+00	1.21E-08	3.16E-02	7.10E-01	0.00E+00	0.00E+00	2.47E-01	1.98E-01	4.24E-09
5.74E-09	600.396	1.22E+19	0.00E+00	1.30E+00	5.05E+05	0.00E+00	1.19E-07	3.21E+05	1.04E+01	1.34E+05	5.42E+00	4.01E+04	9.35E-01	1.59E-03	2.62E-01	2.94E+00	2.79E-01	4.76E-01	1.55E-01	0.00E+00	6.39E-03	2.02E-05	4.81E-11	2.57E-11	2.46E-23	1.03E-11	1.18E-19	1.16E-21	4.16E-19	7.77E-22	4.57E-20	2.05E+00	1.21E-19	3.91E-10	1.62E-08	8.30E-16	3.92E-21	8.10E-34	3.25E-30	4.82E-24	0.00E+00	1.31E-08	3.28E-02	7.38E-01	0.00E+00	0.00E+00	2.57E-01	2.06E-01	4.58E-09
5.75E-09	600.411	1.22E+19	0.00E+00	1.35E+00	5.05E+05	0.00E+00	1.28E-07	3.21E+05	1.08E+01	1.34E+05	5.63E+00	4.01E+04	9.71E-01	1.65E-03	2.72E-01	3.05E+00	2.90E-01	4.94E-01	1.61E-01	0.00E+00	6.63E-03	2.09E-05	5.19E-11	2.78E-11	2.66E-23	1.11E-11	1.32E-19	1.25E-21	4.48E-19	8.70E-22	5.25E-20	2.13E+00	1.35E-19	4.06E-10	1.68E-08	9.24E-16	4.39E-21	9.56E-34	3.71E-30	5.55E-24	0.00E+00	1.41E-08	3.41E-02	7.66E-01	0.00E+00	0.00E+00	2.66E-01	2.14E-01	4.93E-09
5.76E-09	600.427	1.22E+19	0.00E+00	1.40E+00	5.05E+05	0.00E+00	1.38E-07	3.21E+05	1.12E+01	1.34E+05	5.85E+00	4.01E+04	1.01E+00	1.72E-03	2.82E-01	3.17E+00	3.01E-01	5.13E-01	1.67E-01	0.00E+00	6.89E-03	2.17E-05	5.59E-11	2.99E-11	2.87E-23	1.19E-11	1.48E-19	1.35E-21	4.83E-19	9.75E-22	6.04E-20	2.21E+00	1.51E-19	4.22E-10	1.75E-08	1.03E-15	4.92E-21	1.13E-33	4.23E-30	6.40E-24	0.00E+00	1.52E-08	3.54E-02	7.95E-01	0.00E+00	0.00E+00	2.77E-01	2.22E-01	5.32E-09
5.77E-09	600.443	1.22E+19	0.00E+00	1.45E+00	5.05E+05	0.00E+00	1.49E-07	3.21E+05	1.16E+01	1.34E+05	6.07E+00	4.01E+04	1.05E+00	1.78E-03	2.93E-01	3.29E+00	3.12E-01	5.33E-01	1.74E-01	0.00E+00	7.15E-03	2.26E-05	6.03E-11	3.23E-11	3.09E-23	1.29E-11	1.66E-19	1.45E-21	5.21E-19	1.09E-21	6.95E-20	2.29E+00	1.70E-19	4.38E-10	1.81E-08	1.14E-15	5.51E-21	1.33E-33	4.83E-30	7.37E-24	0.00E+00	1.64E-08	3.68E-02	8.26E-01	0.00E+00	0.00E+00	2.87E-01	2.30E-01	5.74E-09
5.78E-09	600.46	1.22E+19	0.00E+00	1.51E+00	5.05E+05	0.00E+00	1.61E-07	3.21E+05	1.21E+01	1.34E+05	6.31E+00	4.01E+04	1.09E+00	1.85E-03	3.05E-01	3.42E+00	3.24E-01	5.54E-01	1.80E-01	0.00E+00	7.43E-03	2.34E-05	6.50E-11	3.48E-11	3.34E-23	1.39E-11	1.86E-19	1.57E-21	5.62E-19	1.22E-21	8.00E-20	2.38E+00	1.90E-19	4.55E-10	1.88E-08	1.27E-15	6.17E-21	1.58E-33	5.51E-30	8.50E-24	0.00E+00	1.76E-08	3.82E-02	8.58E-01	0.00E+00	0.00E+00	2.98E-01	2.39E-01	6.19E-09
5.79E-09	600.478	1.22E+19	0.00E+00	1.57E+00	5.05E+05	0.00E+00	1.73E-07	3.21E+05	1.25E+01	1.34E+05	6.55E+00	4.01E+04	1.13E+00	1.92E-03	3.16E-01	3.55E+00	3.37E-01	5.75E-01	1.87E-01	0.00E+00	7.72E-03	2.43E-05	7.01E-11	3.75E-11	3.60E-23	1.50E-11	2.08E-19	1.69E-21	6.06E-19	1.37E-21	9.22E-20	2.47E+00	2.13E-19	4.73E-10	1.96E-08	1.42E-15	6.90E-21	1.86E-33	6.30E-30	9.80E-24	0.00E+00	1.90E-08	3.97E-02	8.91E-01	0.00E+00	0.00E+00	3.10E-01	2.48E-01	6.67E-09
5.80E-09	600.497	1.22E+19	0.00E+00	1.63E+00	5.05E+05	0.00E+00	1.87E-07	3.21E+05	1.30E+01	1.34E+05	6.80E+00	4.01E+04	1.17E+00	1.99E-03	3.28E-01	3.69E+00	3.50E-01	5.97E-01	1.94E-01	0.00E+00	8.01E-03	2.53E-05	7.56E-11	4.05E-11	3.89E-23	1.61E-11	2.33E-19	1.82E-21	6.54E-19	1.53E-21	1.06E-19	2.57E+00	2.38E-19	4.91E-10	2.03E-08	1.58E-15	7.73E-21	2.20E-33	7.20E-30	1.13E-23	0.00E+00	2.05E-08	4.12E-02	9.25E-01	0.00E+00	0.00E+00	3.22E-01	2.58E-01	7.19E-09
5.81E-09	600.516	1.22E+19	0.00E+00	1.69E+00	5.05E+05	0.00E+00	2.01E-07	3.21E+05	1.35E+01	1.34E+05	7.06E+00	4.01E+04	1.22E+00	2.07E-03	3.41E-01	3.83E+00	3.63E-01	6.20E-01	2.02E-01	0.00E+00	8.32E-03	2.62E-05	8.15E-11	4.36E-11	4.20E-23	1.74E-11	2.61E-19	1.97E-21	7.05E-19	1.71E-21	1.22E-19	2.66E+00	2.66E-19	5.10E-10	2.11E-08	1.76E-15	8.65E-21	2.61E-33	8.23E-30	1.31E-23	0.00E+00	2.21E-08	4.28E-02	9.60E-01	0.00E+00	0.00E+00	3.34E-01	2.68E-01	7.75E-09
5.82E-09	600.535	1.22E+19	0.00E+00	1.75E+00	5.05E+05	-4.40E-09	2.17E-07	3.21E+05	1.40E+01	1.34E+05	7.33E+00	4.01E+04	1.26E+00	2.15E-03	3.54E-01	3.97E+00	3.77E-01	6.44E-01	2.10E-01	0.00E+00	8.64E-03	2.72E-05	8.79E-11	4.70E-11	4.53E-23	1.87E-11	2.92E-19	2.12E-21	7.60E-19	1.92E-21	1.41E-19	2.77E+00	2.98E-19	5.30E-10	2.19E-08	1.96E-15	9.69E-21	3.09E-33	9.41E-30	1.51E-23	0.00E+00	2.38E-08	4.44E-02	9.97E-01	0.00E+00	0.00E+00	3.47E-01	2.78E-01	8.36E-09
5.83E-09	600.556	1.22E+19	0.00E+00	1.82E+00	5.05E+05	-4.40E-09	2.34E-07	3.21E+05	1.46E+01	1.34E+05	7.61E+00	4.01E+04	1.31E+00	2.23E-03	3.68E-01	4.13E+00	3.92E-01	6.68E-01	2.18E-01	0.00E+00	8.98E-03	2.83E-05	9.48E-11	5.07E-11	4.89E-23	2.02E-11	3.27E-19	2.29E-21	8.19E-19	2.15E-21	1.63E-19	2.87E+00	3.34E-19	5.51E-10	2.27E-08	2.19E-15	1.08E-20	3.66E-33	1.08E-29	1.74E-23	0.00E+00	2.57E-08	4.61E-02	1.04E+00	0.00E+00	0.00E+00	3.60E-01	2.89E-01	9.01E-09
5.84E-09	600.577	1.22E+19	0.00E+00	1.89E+00	5.05E+05	-4.40E-09	2.52E-07	3.21E+05	1.51E+01	1.34E+05	7.91E+00	4.01E+04	1.36E+00	2.32E-03	3.82E-01	4.29E+00	4.07E-01	6.94E-01	2.26E-01	0.00E+00	9.32E-03	2.94E-05	1.02E-10	5.47E-11	5.27E-23	2.18E-11	3.66E-19	2.47E-21	8.84E-19	2.41E-21	1.88E-19	2.98E+00	3.74E-19	5.72E-10	2.36E-08	2.44E-15	1.21E-20	4.34E-33	1.23E-29	2.01E-23	0.00E+00	2.77E-08	4.79E-02	1.07E+00	0.00E+00	0.00E+00	3.74E-01	3.00E-01	9.72E-09
5.85E-09	600.599	1.22E+19	0.00E+00	1.96E+00	5.05E+05	-4.40E-09	2.72E-07	3.21E+05	1.57E+01	1.34E+05	8.21E+00	4.01E+04	1.42E+00	2.41E-03	3.96E-01	4.45E+00	4.22E-01	7.21E-01	2.35E-01	0.00E+00	9.68E-03	3.05E-05	1.10E-10	5.90E-11	5.69E-23	2.35E-11	4.10E-19	2.66E-21	9.53E-19	2.70E-21	2.17E-19	3.10E+00	4.19E-19	5.94E-10	2.45E-08	2.72E-15	1.36E-20	5.14E-33	1.41E-29	2.32E-23	0.00E+00	2.99E-08	4.97E-02	1.12E+00	0.00E+00	0.00E+00	3.88E-01	3.11E-01	1.05E-08
5.86E-09	600.622	1.22E+19	0.00E+00	2.04E+00	5.05E+05	-4.40E-09	2.93E-07	3.21E+05	1.63E+01	1.34E+05	8.52E+00	4.01E+04	1.47E+00	2.50E-03	4.11E-01	4.62E+00	4.38E-01	7.48E-01	2.44E-01	0.00E+00	1.01E-02	3.17E-05	1.19E-10	6.36E-11	6.14E-23	2.53E-11	4.59E-19	2.87E-21	1.03E-18	3.02E-21	2.50E-19	3.22E+00	4.69E-19	6.17E-10	2.55E-08	3.03E-15	1.52E-20	6.10E-33	1.62E-29	2.68E-23	0.00E+00	3.22E-08	5.16E-02	1.16E+00	0.00E+00	0.00E+00	4.03E-01	3.23E-01	1.13E-08
5.87E-09	600.646	1.22E+19	0.00E+00	2.12E+00	5.05E+05	-4.40E-09	3.16E-07	3.21E+05	1.69E+01	1.34E+05	8.85E+00	4.01E+04	1.53E+00	2.60E-03	4.27E-01	4.80E+00	4.55E-01	7.77E-01	2.53E-01	0.00E+00	1.04E-02	3.29E-05	1.28E-10	6.86E-11	6.63E-23	2.73E-11	5.13E-19	3.09E-21	1.11E-18	3.38E-21	2.89E-19	3.34E+00	5.25E-19	6.41E-10	2.64E-08	3.38E-15	1.70E-20	7.23E-33	1.85E-29	3.10E-23	0.00E+00	3.48E-08	5.36E-02	1.20E+00	0.00E+00	0.00E+00	4.19E-01	3.36E-01	1.22E-08
5.88E-09	600.671	1.22E+19	0.00E+00	2.20E+00	5.05E+05	-4.40E-09	3.41E-07	3.21E+05	1.76E+01	1.34E+05	9.19E+00	4.01E+04	1.58E+00	2.69E-03	4.44E-01	4.98E+00	4.73E-01	8.07E-01	2.63E-01	0.00E+00	1.08E-02	3.41E-05	1.38E-10	7.39E-11	7.16E-23	2.95E-11	5.75E-19	3.34E-21	1.19E-18	3.78E-21	3.34E-19	3.47E+00	5.87E-19	6.66E-10	2.75E-08	3.77E-15	1.91E-20	8.59E-33	2.13E-29	3.59E-23	0.00E+00	3.75E-08	5.56E-02	1.25E+00	0.00E+00	0.00E+00	4.35E-01	3.48E-01	1.31E-08
5.89E-09	600.697	1.22E+19	0.00E+00	2.28E+00	5.05E+05	-4.40E-09	3.67E-07	3.21E+05	1.82E+01	1.34E+05	9.54E+00	4.01E+04	1.65E+00	2.80E-03	4.61E-01	5.17E+00	4.91E-01	8.38E-01	2.73E-01	0.00E+00	1.13E-02	3.55E-05	1.49E-10	7.97E-11	7.72E-23	3.18E-11	6.43E-19	3.60E-21	1.29E-18	4.24E-21	3.86E-19	3.60E+00	6.58E-19	6.92E-10	2.85E-08	4.21E-15	2.14E-20	1.02E-32	2.44E-29	4.15E-23	0.00E+00	4.04E-08	5.78E-02	1.30E+00	0.00E+00	0.00E+00	4.51E-01	3.62E-01	1.42E-08
5.90E-09	600.723	1.22E+19	0.00E+00	2.37E+00	5.05E+05	-4.40E-09	3.96E-07	3.21E+05	1.89E+01	1.34E+05	9.91E+00	4.01E+04	1.71E+00	2.91E-03	4.78E-01	5.37E+00	5.10E-01	8.70E-01	2.83E-01	0.00E+00	1.17E-02	3.68E-05	1.61E-10	8.60E-11	8.34E-23	3.43E-11	7.20E-19	3.88E-21	1.39E-18	4.74E-21	4.46E-19	3.74E+00	7.36E-19	7.19E-10	2.96E-08	4.69E-15	2.39E-20	1.21E-32	2.80E-29	4.80E-23	0.00E+00	4.36E-08	6.00E-02	1.35E+00	0.00E+00	0.00E+00	4.69E-01	3.76E-01	1.53E-08
5.91E-09	600.751	1.22E+19	0.00E+00	2.46E+00	5.05E+05	-4.40E-09	4.27E-07	3.21E+05	1.97E+01	1.34E+05	1.03E+01	4.01E+04	1.77E+00	3.02E-03	4.96E-01	5.58E+00	5.29E-01	9.03E-01	2.94E-01	0.00E+00	1.22E-02	3.82E-05	1.73E-10	9.27E-11	9.00E-23	3.69E-11	8.06E-19	4.18E-21	1.50E-18	5.31E-21	5.15E-19	3.88E+00	8.24E-19	7.47E-10	3.08E-08	5.24E-15	2.68E-20	1.44E-32	3.21E-29	5.55E-23	0.00E+00	4.70E-08	6.23E-02	1.40E+00	0.00E+00	0.00E+00	4.87E-01	3.90E-01	1.65E-08
5.92E-09	600.78	1.22E+19	0.00E+00	2.55E+00	5.05E+05	-4.40E-09	4.60E-07	3.21E+05	2.04E+01	1.34E+05	1.07E+01	4.01E+04	1.84E+00	3.13E-03	5.15E-01	5.79E+00	5.50E-01	9.38E-01	3.06E-01	0.00E+00	1.26E-02	3.97E-05	1.87E-10	9.99E-11	9.72E-23	3.98E-11	9.03E-19	4.51E-21	1.61E-18	5.94E-21	5.95E-19	4.03E+00	9.23E-19	7.76E-10	3.19E-08	5.85E-15	3.00E-20	1.71E-32	3.69E-29	6.43E-23	0.00E+00	5.06E-08	6.47E-02	1.45E+00	0.00E+00	0.00E+00	5.05E-01	4.05E-01	1.77E-08
5.93E-09	600.81	1.22E+19	0.00E+00	2.65E+00	5.05E+05	-4.40E-09	4.96E-07	3.21E+05	2.12E+01	1.34E+05	1.11E+01	4.01E+04	1.91E+00	3.25E-03	5.35E-01	6.01E+00	5.71E-01	9.74E-01	3.17E-01	0.00E+00	1.31E-02	4.12E-05	2.01E-10	1.08E-10	1.05E-22	4.29E-11	1.01E-18	4.87E-21	1.74E-18	6.66E-21	6.88E-19	4.19E+00	1.03E-18	8.06E-10	3.32E-08	6.53E-15	3.36E-20	2.03E-32	4.24E-29	7.44E-23	0.00E+00	5.46E-08	6.72E-02	1.51E+00	0.00E+00	0.00E+00	5.25E-01	4.21E-01	1.91E-08
5.94E-09	600.841	1.22E+19	0.00E+00	2.75E+00	5.05E+05	-4.40E-09	5.35E-07	3.21E+05	2.20E+01	1.34E+05	1.15E+01	4.01E+04	1.99E+00	3.38E-03	5.56E-01	6.24E+00	5.92E-01	1.01E+00	3.29E-01	0.00E+00	1.36E-02	4.28E-05	2.17E-10	1.16E-10	1.13E-22	4.63E-11	1.13E-18	5.25E-21	1.88E-18	7.45E-21	7.96E-19	4.35E+00	1.16E-18	8.37E-10	3.45E-08	7.29E-15	3.76E-20	2.42E-32	4.87E-29	8.61E-23	0.00E+00	5.89E-08	6.97E-02	1.57E+00	0.00E+00	0.00E+00	5.45E-01	4.37E-01	2.06E-08
5.95E-09	600.873	1.22E+19	0.00E+00	2.86E+00	5.05E+05	-4.40E-09	5.77E-07	3.21E+05	2.29E+01	1.34E+05	1.20E+01	4.01E+04	2.06E+00	3.51E-03	5.77E-01	6.48E+00	6.15E-01	1.05E+00	3.42E-01	0.00E+00	1.41E-02	4.44E-05	2.34E-10	1.25E-10	1.22E-22	4.99E-11	1.27E-18	5.66E-21	2.02E-18	8.34E-21	9.21E-19	4.51E+00	1.29E-18	8.70E-10	3.58E-08	8.14E-15	4.21E-20	2.88E-32	5.59E-29	9.97E-23	0.00E+00	6.35E-08	7.24E-02	1.63E+00	0.00E+00	0.00E+00	5.66E-01	4.53E-01	2.22E-08
5.96E-09	600.907	1.22E+19	0.00E+00	2.97E+00	5.05E+05	-4.40E-09	6.22E-07	3.21E+05	2.37E+01	1.34E+05	1.24E+01	4.01E+04	2.14E+00	3.64E-03	5.99E-01	6.73E+00	6.39E-01	1.09E+00	3.55E-01	0.00E+00	1.47E-02	4.61E-05	2.53E-10	1.35E-10	1.32E-22	5.38E-11	1.42E-18	6.10E-21	2.18E-18	9.34E-21	1.07E-18	4.69E+00	1.45E-18	9.04E-10	3.72E-08	9.08E-15	4.71E-20	3.43E-32	6.43E-29	1.15E-22	0.00E+00	6.84E-08	7.52E-02	1.69E+00	0.00E+00	0.00E+00	5.87E-01	4.71E-01	2.40E-08
5.97E-09	600.942	1.22E+19	0.00E+00	3.08E+00	5.05E+05	-4.40E-09	6.70E-07	3.21E+05	2.46E+01	1.34E+05	1.29E+01	4.01E+04	2.22E+00	3.78E-03	6.22E-01	6.99E+00	6.63E-01	1.13E+00	3.69E-01	0.00E+00	1.53E-02	4.79E-05	2.72E-10	1.46E-10	1.43E-22	5.80E-11	1.59E-18	6.58E-21	2.35E-18	1.05E-20	1.23E-18	4.87E+00	1.62E-18	9.39E-10	3.86E-08	1.01E-14	5.27E-20	4.08E-32	7.39E-29	1.34E-22	0.00E+00	7.38E-08	7.81E-02	1.75E+00	0.00E+00	0.00E+00	6.10E-01	4.89E-01	2.59E-08
5.98E-09	600.978	1.22E+19	0.00E+00	3.20E+00	5.05E+05	-4.40E-09	7.23E-07	3.21E+05	2.56E+01	1.34E+05	1.34E+01	4.01E+04	2.31E+00	3.92E-03	6.46E-01	7.26E+00	6.89E-01	1.18E+00	3.83E-01	0.00E+00	1.58E-02	4.98E-05	2.94E-10	1.57E-10	1.54E-22	6.26E-11	1.78E-18	7.10E-21	2.54E-18	1.17E-20	1.43E-18	5.05E+00	1.82E-18	9.76E-10	4.01E-08	1.13E-14	5.90E-20	4.86E-32	8.51E-29	1.55E-22	0.00E+00	7.95E-08	8.11E-02	1.82E+00	0.00E+00	0.00E+00	6.33E-01	5.08E-01	2.79E-08
5.99E-09	601.015	1.22E+19	0.00E+00	3.32E+00	5.05E+05	-4.40E-09	7.79E-07	3.21E+05	2.66E+01	1.34E+05	1.39E+01	4.01E+04	2.40E+00	4.07E-03	6.71E-01	7.54E+00	7.15E-01	1.22E+00	3.98E-01	0.00E+00	1.65E-02	5.17E-05	3.17E-10	1.69E-10	1.66E-22	6.75E-11	1.99E-18	7.65E-21	2.74E-18	1.31E-20	1.65E-18	5.25E+00	2.03E-18	1.01E-09	4.16E-08	1.27E-14	6.61E-20	5.79E-32	9.79E-29	1.79E-22	0.00E+00	8.57E-08	8.42E-02	1.89E+00	0.00E+00	0.00E+00	6.57E-01	5.27E-01	3.01E-08
6.00E-09	601.054	1.22E+19	0.00E+00	3.45E+00	5.05E+05	-4.40E-09	8.40E-07	3.21E+05	2.76E+01	1.34E+05	1.44E+01	4.01E+04	2.49E+00	4.23E-03	6.96E-01	7.83E+00	7.42E-01	1.27E+00	4.13E-01	0.00E+00	1.71E-02	5.36E-05	3.41E-10	1.83E-10	1.79E-22	7.28E-11	2.23E-18	8.25E-21	2.95E-18	1.47E-20	1.91E-18	5.45E+00	2.28E-18	1.05E-09	4.32E-08	1.41E-14	7.40E-20	6.90E-32	1.13E-28	2.08E-22	0.00E+00	9.25E-08	8.74E-02	1.96E+00	0.00E+00	0.00E+00	6.83E-01	5.47E-01	3.24E-08
6.01E-09	601.094	1.22E+19	0.00E+00	3.58E+00	5.05E+05	-2.20E-09	9.05E-07	3.21E+05	2.87E+01	1.34E+05	1.50E+01	4.01E+04	2.58E+00	4.39E-03	7.23E-01	8.12E+00	7.71E-01	1.32E+00	4.29E-01	0.00E+00	1.78E-02	5.57E-05	3.68E-10	1.97E-10	1.94E-22	7.85E-11	2.49E-18	8.90E-21	3.18E-18	1.64E-20	2.21E-18	5.66E+00	2.55E-18	1.09E-09	4.49E-08	1.58E-14	8.28E-20	8.23E-32	1.30E-28	2.41E-22	0.00E+00	9.97E-08	9.08E-02	2.04E+00	0.00E+00	0.00E+00	7.09E-01	5.68E-01	3.49E-08
6.02E-09	601.136	1.22E+19	0.00E+00	3.72E+00	5.05E+05	-2.20E-09	9.76E-07	3.21E+05	2.98E+01	1.34E+05	1.56E+01	4.01E+04	2.68E+00	4.56E-03	7.50E-01	8.44E+00	8.01E-01	1.37E+00	4.45E-01	0.00E+00	1.84E-02	5.78E-05	3.97E-10	2.12E-10	2.09E-22	8.46E-11	2.79E-18	9.60E-21	3.43E-18	1.84E-20	2.56E-18	5.87E+00	2.85E-18	1.14E-09	4.66E-08	1.76E-14	9.27E-20	9.81E-32	1.49E-28	2.79E-22	0.00E+00	1.07E-07	9.42E-02	2.12E+00	0.00E+00	0.00E+00	7.36E-01	5.90E-01	3.77E-08
6.03E-09	601.18	1.22E+19	0.00E+00	3.86E+00	5.05E+05	-2.20E-09	1.05E-06	3.21E+05	3.09E+01	1.34E+05	1.62E+01	4.01E+04	2.79E+00	4.73E-03	7.79E-01	8.76E+00	8.31E-01	1.42E+00	4.62E-01	0.00E+00	1.92E-02	6.01E-05	4.28E-10	2.29E-10	2.26E-22	9.12E-11	3.12E-18	1.04E-20	3.70E-18	2.06E-20	2.96E-18	6.10E+00	3.19E-18	1.18E-09	4.84E-08	1.97E-14	1.04E-19	1.17E-31	1.72E-28	3.23E-22	0.00E+00	1.16E-07	9.78E-02	2.20E+00	0.00E+00	0.00E+00	7.64E-01	6.13E-01	4.06E-08
6.04E-09	601.225	1.22E+19	0.00E+00	4.01E+00	5.05E+05	-2.20E-09	1.13E-06	3.21E+05	3.21E+01	1.34E+05	1.68E+01	4.01E+04	2.89E+00	4.91E-03	8.09E-01	9.10E+00	8.63E-01	1.47E+00	4.80E-01	0.00E+00	1.99E-02	6.24E-05	4.62E-10	2.47E-10	2.44E-22	9.83E-11	3.50E-18	1.12E-20	3.99E-18	2.31E-20	3.43E-18	6.33E+00	3.57E-18	1.23E-09	5.03E-08	2.20E-14	1.16E-19	1.40E-31	1.98E-28	3.75E-22	0.00E+00	1.25E-07	1.02E-01	2.28E+00	0.00E+00	0.00E+00	7.93E-01	6.36E-01	4.38E-08
6.05E-09	601.272	1.22E+19	0.00E+00	4.16E+00	5.05E+05	-2.20E-09	1.22E-06	3.21E+05	3.33E+01	1.34E+05	1.74E+01	4.01E+04	3.00E+00	5.10E-03	8.40E-01	9.44E+00	8.96E-01	1.53E+00	4.98E-01	0.00E+00	2.07E-02	6.48E-05	4.98E-10	2.66E-10	2.64E-22	1.06E-10	3.91E-18	1.20E-20	4.30E-18	2.58E-20	3.97E-18	6.57E+00	4.00E-18	1.28E-09	5.22E-08	2.46E-14	1.30E-19	1.67E-31	2.28E-28	4.35E-22	0.00E+00	1.35E-07	1.05E-01	2.37E+00	0.00E+00	0.00E+00	8.24E-01	6.61E-01	4.72E-08
6.06E-09	601.321	1.22E+19	0.00E+00	4.32E+00	5.05E+05	-2.20E-09	1.32E-06	3.21E+05	3.46E+01	1.34E+05	1.81E+01	4.01E+04	3.12E+00	5.30E-03	8.72E-01	9.81E+00	9.30E-01	1.59E+00	5.17E-01	0.00E+00	2.15E-02	6.72E-05	5.37E-10	2.87E-10	2.85E-22	1.14E-10	4.38E-18	1.30E-20	4.64E-18	2.89E-20	4.60E-18	6.83E+00	4.48E-18	1.33E-09	5.42E-08	2.75E-14	1.46E-19	1.99E-31	2.63E-28	5.04E-22	0.00E+00	1.45E-07	1.10E-01	2.46E+00	0.00E+00	0.00E+00	8.55E-01	6.86E-01	5.09E-08
6.07E-09	601.371	1.22E+19	0.00E+00	4.49E+00	5.05E+05	-2.20E-09	1.42E-06	3.21E+05	3.59E+01	1.34E+05	1.88E+01	4.01E+04	3.24E+00	5.50E-03	9.05E-01	1.02E+01	9.66E-01	1.65E+00	5.37E-01	0.00E+00	2.23E-02	6.98E-05	5.79E-10	3.09E-10	3.08E-22	1.23E-10	4.90E-18	1.40E-20	5.00E-18	3.24E-20	5.33E-18	7.09E+00	5.01E-18	1.38E-09	5.63E-08	3.07E-14	1.63E-19	2.37E-31	3.04E-28	5.84E-22	0.00E+00	1.57E-07	1.14E-01	2.55E+00	0.00E+00	0.00E+00	8.88E-01	7.12E-01	5.49E-08
6.08E-09	601.424	1.22E+19	0.00E+00	4.66E+00	5.05E+05	-2.20E-09	1.53E-06	3.21E+05	3.73E+01	1.34E+05	1.95E+01	4.01E+04	3.36E+00	5.71E-03	9.40E-01	1.06E+01	1.00E+00	1.71E+00	5.58E-01	0.00E+00	2.32E-02	7.25E-05	6.24E-10	3.34E-10	3.33E-22	1.33E-10	5.49E-18	1.51E-20	5.40E-18	3.62E-20	6.17E-18	7.36E+00	5.61E-18	1.43E-09	5.85E-08	3.44E-14	1.82E-19	2.83E-31	3.50E-28	6.77E-22	0.00E+00	1.69E-07	1.18E-01	2.65E+00	0.00E+00	0.00E+00	9.22E-01	7.39E-01	5.92E-08
6.09E-09	601.479	1.22E+19	0.00E+00	4.84E+00	5.05E+05	-2.20E-09	1.65E-06	3.21E+05	3.87E+01	1.34E+05	2.03E+01	4.01E+04	3.49E+00	5.93E-03	9.76E-01	1.10E+01	1.04E+00	1.78E+00	5.79E-01	0.00E+00	2.41E-02	7.53E-05	6.73E-10	3.60E-10	3.60E-22	1.43E-10	6.14E-18	1.63E-20	5.82E-18	4.06E-20	7.15E-18	7.64E+00	6.28E-18	1.49E-09	6.08E-08	3.84E-14	2.04E-19	3.39E-31	4.04E-28	7.85E-22	0.00E+00	1.82E-07	1.23E-01	2.75E+00	0.00E+00	0.00E+00	9.57E-01	7.68E-01	6.38E-08
6.10E-09	601.535	1.22E+19	0.00E+00	5.02E+00	5.05E+05	-2.20E-09	1.78E-06	3.21E+05	4.02E+01	1.34E+05	2.10E+01	4.01E+04	3.62E+00	6.15E-03	1.01E+00	1.14E+01	1.08E+00	1.85E+00	6.01E-01	0.00E+00	2.50E-02	7.81E-05	7.25E-10	3.88E-10	3.89E-22	1.55E-10	6.87E-18	1.76E-20	6.27E-18	4.54E-20	8.29E-18	7.93E+00	7.03E-18	1.55E-09	6.31E-08	4.29E-14	2.29E-19	4.04E-31	4.66E-28	9.10E-22	0.00E+00	1.96E-07	1.27E-01	2.86E+00	0.00E+00	0.00E+00	9.94E-01	7.97E-01	6.87E-08
6.11E-09	601.594	1.22E+19	0.00E+00	5.22E+00	5.05E+05	-2.20E-09	1.92E-06	3.21E+05	4.17E+01	1.34E+05	2.18E+01	4.01E+04	3.76E+00	6.39E-03	1.05E+00	1.18E+01	1.12E+00	1.92E+00	6.24E-01	0.00E+00	2.60E-02	8.11E-05	7.82E-10	4.18E-10	4.20E-22	1.67E-10	7.69E-18	1.90E-20	6.77E-18	5.08E-20	9.60E-18	8.24E+00	7.87E-18	1.61E-09	6.56E-08	4.80E-14	2.56E-19	4.83E-31	5.37E-28	1.06E-21	0.00E+00	2.11E-07	1.32E-01	2.97E+00	0.00E+00	0.00E+00	1.03E+00	8.28E-01	7.41E-08
6.12E-09	601.655	1.22E+19	0.00E+00	5.42E+00	5.05E+05	-3.30E-09	2.07E-06	3.21E+05	4.33E+01	1.34E+05	2.27E+01	4.01E+04	3.91E+00	6.63E-03	1.09E+00	1.23E+01	1.17E+00	1.99E+00	6.48E-01	0.00E+00	2.70E-02	8.43E-05	8.43E-10	4.51E-10	4.54E-22	1.80E-10	8.61E-18	2.04E-20	7.30E-18	5.69E-20	1.11E-17	8.55E+00	8.81E-18	1.67E-09	6.81E-08	5.36E-14	2.86E-19	5.77E-31	6.20E-28	1.22E-21	0.00E+00	2.28E-07	1.37E-01	3.08E+00	0.00E+00	0.00E+00	1.07E+00	8.59E-01	7.99E-08
6.13E-09	601.718	1.22E+19	0.00E+00	5.62E+00	5.05E+05	-3.30E-09	2.23E-06	3.21E+05	4.50E+01	1.34E+05	2.35E+01	4.01E+04	4.06E+00	6.88E-03	1.13E+00	1.28E+01	1.21E+00	2.07E+00	6.73E-01	0.00E+00	2.80E-02	8.75E-05	9.09E-10	4.86E-10	4.91E-22	1.94E-10	9.64E-18	2.20E-20	7.87E-18	6.37E-20	1.29E-17	8.88E+00	9.86E-18	1.74E-09	7.07E-08	6.00E-14	3.21E-19	6.90E-31	7.16E-28	1.42E-21	0.00E+00	2.46E-07	1.42E-01	3.20E+00	0.00E+00	0.00E+00	1.11E+00	8.92E-01	8.61E-08
6.14E-09	601.784	1.22E+19	0.00E+00	5.84E+00	5.05E+05	-3.30E-09	2.40E-06	3.21E+05	4.67E+01	1.34E+05	2.44E+01	4.01E+04	4.21E+00	7.15E-03	1.18E+00	1.32E+01	1.26E+00	2.14E+00	6.99E-01	0.00E+00	2.91E-02	9.08E-05	9.81E-10	5.24E-10	5.31E-22	2.09E-10	1.08E-17	2.38E-20	8.48E-18	7.13E-20	1.49E-17	9.22E+00	1.10E-17	1.81E-09	7.34E-08	6.70E-14	3.59E-19	8.25E-31	8.27E-28	1.65E-21	0.00E+00	2.65E-07	1.48E-01	3.32E+00	0.00E+00	0.00E+00	1.16E+00	9.26E-01	9.29E-08
6.15E-09	601.852	1.22E+19	0.00E+00	6.06E+00	5.05E+05	-3.30E-09	2.59E-06	3.21E+05	4.85E+01	1.34E+05	2.54E+01	4.01E+04	4.37E+00	7.42E-03	1.22E+00	1.38E+01	1.30E+00	2.23E+00	7.26E-01	0.00E+00	3.02E-02	9.43E-05	1.06E-09	5.65E-10	5.74E-22	2.25E-10	1.21E-17	2.56E-20	9.15E-18	7.99E-20	1.73E-17	9.57E+00	1.23E-17	1.88E-09	7.63E-08	7.50E-14	4.02E-19	9.86E-31	9.54E-28	1.91E-21	0.00E+00	2.86E-07	1.54E-01	3.45E+00	0.00E+00	0.00E+00	1.20E+00	9.62E-01	1.00E-07
6.16E-09	601.923	1.22E+19	0.00E+00	6.30E+00	5.05E+05	-3.30E-09	2.79E-06	3.21E+05	5.04E+01	1.34E+05	2.63E+01	4.01E+04	4.54E+00	7.70E-03	1.27E+00	1.43E+01	1.35E+00	2.31E+00	7.53E-01	0.00E+00	3.14E-02	9.79E-05	1.14E-09	6.09E-10	6.20E-22	2.43E-10	1.35E-17	2.77E-20	9.86E-18	8.94E-20	2.00E-17	9.94E+00	1.38E-17	1.95E-09	7.92E-08	8.38E-14	4.50E-19	1.18E-30	1.10E-27	2.22E-21	0.00E+00	3.08E-07	1.59E-01	3.58E+00	0.00E+00	0.00E+00	1.25E+00	9.99E-01	1.08E-07
6.17E-09	601.997	1.22E+19	0.00E+00	6.54E+00	5.05E+05	-3.30E-09	3.01E-06	3.21E+05	5.23E+01	1.34E+05	2.74E+01	4.01E+04	4.71E+00	8.00E-03	1.32E+00	1.48E+01	1.41E+00	2.40E+00	7.82E-01	0.00E+00	3.26E-02	1.02E-04	1.23E-09	6.57E-10	6.71E-22	2.62E-10	1.51E-17	2.98E-20	1.06E-17	1.00E-19	2.32E-17	1.03E+01	1.55E-17	2.03E-09	8.23E-08	9.37E-14	5.03E-19	1.41E-30	1.27E-27	2.57E-21	0.00E+00	3.32E-07	1.66E-01	3.72E+00	0.00E+00	0.00E+00	1.29E+00	1.04E+00	1.16E-07
6.18E-09	602.073	1.22E+19	0.00E+00	6.79E+00	5.05E+05	-3.30E-09	3.24E-06	3.21E+05	5.43E+01	1.34E+05	2.84E+01	4.01E+04	4.89E+00	8.30E-03	1.37E+00	1.54E+01	1.46E+00	2.49E+00	8.12E-01	0.00E+00	3.39E-02	1.06E-04	1.33E-09	7.08E-10	7.26E-22	2.82E-10	1.69E-17	3.22E-20	1.15E-17	1.12E-19	2.69E-17	1.07E+01	1.73E-17	2.11E-09	8.55E-08	1.05E-13	5.63E-19	1.69E-30	1.47E-27	2.98E-21	0.00E+00	3.58E-07	1.72E-01	3.86E+00	0.00E+00	0.00E+00	1.34E+00	1.08E+00	1.25E-07
6.19E-09	602.153	1.22E+19	0.00E+00	7.05E+00	5.05E+05	-3.30E-09	3.49E-06	3.21E+05	5.64E+01	1.34E+05	2.95E+01	4.01E+04	5.08E+00	8.62E-03	1.42E+00	1.60E+01	1.52E+00	2.59E+00	8.43E-01	0.00E+00	3.52E-02	1.10E-04	1.43E-09	7.63E-10	7.85E-22	3.04E-10	1.89E-17	3.47E-20	1.24E-17	1.25E-19	3.11E-17	1.11E+01	1.94E-17	2.19E-09	8.88E-08	1.17E-13	6.30E-19	2.02E-30	1.70E-27	3.46E-21	0.00E+00	3.86E-07	1.78E-01	4.01E+00	0.00E+00	0.00E+00	1.39E+00	1.12E+00	1.35E-07
6.20E-09	602.235	1.22E+19	0.00E+00	7.32E+00	5.05E+05	-6.59E-09	3.76E-06	3.21E+05	5.85E+01	1.34E+05	3.06E+01	4.01E+04	5.28E+00	8.94E-03	1.47E+00	1.66E+01	1.57E+00	2.69E+00	8.75E-01	0.00E+00	3.66E-02	1.14E-04	1.54E-09	8.23E-10	8.49E-22	3.28E-10	2.12E-17	3.74E-20	1.33E-17	1.40E-19	3.61E-17	1.16E+01	2.17E-17	2.28E-09	9.22E-08	1.31E-13	7.06E-19	2.41E-30	1.96E-27	4.01E-21	0.00E+00	4.16E-07	1.85E-01	4.16E+00	0.00E+00	0.00E+00	1.45E+00	1.16E+00	1.46E-07
6.21E-09	602.321	1.22E+19	0.00E+00	7.60E+00	5.05E+05	-6.59E-09	4.05E-06	3.21E+05	6.07E+01	1.34E+05	3.18E+01	4.01E+04	5.48E+00	9.28E-03	1.53E+00	1.72E+01	1.63E+00	2.79E+00	9.09E-01	0.00E+00	3.80E-02	1.18E-04	1.66E-09	8.87E-10	9.19E-22	3.54E-10	2.37E-17	4.04E-20	1.44E-17	1.57E-19	4.18E-17	1.20E+01	2.43E-17	2.37E-09	9.58E-08	1.46E-13	7.90E-19	2.89E-30	2.27E-27	4.65E-21	0.00E+00	4.48E-07	1.92E-01	4.32E+00	0.00E+00	0.00E+00	1.50E+00	1.20E+00	1.57E-07
6.22E-09	602.409	1.22E+19	0.00E+00	7.89E+00	5.05E+05	-6.59E-09	4.37E-06	3.21E+05	6.31E+01	1.34E+05	3.30E+01	4.01E+04	5.69E+00	9.64E-03	1.59E+00	1.79E+01	1.70E+00	2.90E+00	9.44E-01	0.00E+00	3.95E-02	1.23E-04	1.79E-09	9.57E-10	9.94E-22	3.81E-10	2.65E-17	4.36E-20	1.55E-17	1.76E-19	4.84E-17	1.25E+01	2.72E-17	2.47E-09	9.95E-08	1.64E-13	8.84E-19	3.45E-30	2.62E-27	5.40E-21	0.00E+00	4.83E-07	2.00E-01	4.49E+00	0.00E+00	0.00E+00	1.56E+00	1.25E+00	1.69E-07
6.23E-09	602.501	1.22E+19	0.00E+00	8.19E+00	5.05E+05	-6.59E-09	4.71E-06	3.21E+05	6.55E+01	1.34E+05	3.43E+01	4.01E+04	5.91E+00	1.00E-02	1.65E+00	1.86E+01	1.76E+00	3.01E+00	9.80E-01	0.00E+00	4.11E-02	1.27E-04	1.93E-09	1.03E-09	1.08E-21	4.11E-10	2.97E-17	4.70E-20	1.67E-17	1.97E-19	5.61E-17	1.29E+01	3.04E-17	2.57E-09	1.03E-07	1.83E-13	9.89E-19	4.13E-30	3.03E-27	6.26E-21	0.00E+00	5.21E-07	2.07E-01	4.66E+00	0.00E+00	0.00E+00	1.62E+00	1.30E+00	1.83E-07
6.24E-09	602.597	1.22E+19	0.00E+00	8.50E+00	5.05E+05	-6.59E-09	5.07E-06	3.21E+05	6.80E+01	1.34E+05	3.56E+01	4.01E+04	6.13E+00	1.04E-02	1.71E+00	1.93E+01	1.83E+00	3.12E+00	1.02E+00	0.00E+00	4.27E-02	1.32E-04	2.08E-09	1.11E-09	1.16E-21	4.43E-10	3.32E-17	5.07E-20	1.80E-17	2.21E-19	6.50E-17	1.34E+01	3.40E-17	2.67E-09	1.07E-07	2.05E-13	1.11E-18	4.94E-30	3.51E-27	7.26E-21	0.00E+00	5.61E-07	2.15E-01	4.84E+00	0.00E+00	0.00E+00	1.68E+00	1.35E+00	1.97E-07
6.25E-09	602.696	1.22E+19	0.00E+00	8.82E+00	5.05E+05	-6.59E-09	5.47E-06	3.21E+05	7.06E+01	1.34E+05	3.69E+01	4.01E+04	6.37E+00	1.08E-02	1.78E+00	2.00E+01	1.90E+00	3.24E+00	1.06E+00	0.00E+00	4.43E-02	1.37E-04	2.25E-09	1.20E-09	1.26E-21	4.78E-10	3.72E-17	5.47E-20	1.94E-17	2.47E-19	7.53E-17	1.39E+01	3.81E-17	2.78E-09	1.12E-07	2.29E-13	1.24E-18	5.92E-30	4.05E-27	8.42E-21	0.00E+00	6.05E-07	2.24E-01	5.02E+00	0.00E+00	0.00E+00	1.75E+00	1.40E+00	2.12E-07
6.26E-09	602.799	1.22E+19	0.00E+00	9.16E+00	5.05E+05	-7.69E-09	5.89E-06	3.21E+05	7.33E+01	1.34E+05	3.83E+01	4.01E+04	6.61E+00	1.12E-02	1.84E+00	2.08E+01	1.97E+00	3.36E+00	1.10E+00	0.00E+00	4.61E-02	1.43E-04	2.42E-09	1.29E-09	1.36E-21	5.15E-10	4.16E-17	5.90E-20	2.10E-17	2.76E-19	8.72E-17	1.45E+01	4.26E-17	2.89E-09	1.16E-07	2.56E-13	1.39E-18	7.08E-30	4.69E-27	9.77E-21	0.00E+00	6.52E-07	2.32E-01	5.21E+00	0.00E+00	0.00E+00	1.81E+00	1.45E+00	2.29E-07
6.27E-09	602.906	1.22E+19	0.00E+00	9.51E+00	5.05E+05	-7.69E-09	6.35E-06	3.21E+05	7.61E+01	1.34E+05	3.98E+01	4.01E+04	6.86E+00	1.16E-02	1.91E+00	2.16E+01	2.05E+00	3.49E+00	1.14E+00	0.00E+00	4.79E-02	1.48E-04	2.61E-09	1.39E-09	1.48E-21	5.55E-10	4.65E-17	6.36E-20	2.26E-17	3.09E-19	1.01E-16	1.50E+01	4.77E-17	3.00E-09	1.20E-07	2.86E-13	1.55E-18	8.47E-30	5.42E-27	1.13E-20	0.00E+00	7.03E-07	2.41E-01	5.41E+00	0.00E+00	0.00E+00	1.88E+00	1.51E+00	2.46E-07
6.28E-09	603.017	1.22E+19	0.00E+00	9.88E+00	5.05E+05	-7.69E-09	6.84E-06	3.21E+05	7.90E+01	1.34E+05	4.13E+01	4.01E+04	7.12E+00	1.21E-02	1.99E+00	2.24E+01	2.13E+00	3.63E+00	1.18E+00	0.00E+00	4.98E-02	1.54E-04	2.82E-09	1.50E-09	1.60E-21	5.99E-10	5.21E-17	6.87E-20	2.44E-17	3.46E-19	1.17E-16	1.56E+01	5.33E-17	3.12E-09	1.25E-07	3.20E-13	1.74E-18	1.01E-29	6.27E-27	1.31E-20	0.00E+00	7.58E-07	2.50E-01	5.62E+00	0.00E+00	0.00E+00	1.95E+00	1.57E+00	2.66E-07
6.29E-09	603.133	1.22E+19	0.00E+00	1.03E+01	5.05E+05	-7.69E-09	7.37E-06	3.21E+05	8.20E+01	1.34E+05	4.29E+01	4.01E+04	7.40E+00	1.25E-02	2.06E+00	2.33E+01	2.21E+00	3.77E+00	1.23E+00	0.00E+00	5.17E-02	1.60E-04	3.04E-09	1.62E-09	1.73E-21	6.46E-10	5.83E-17	7.41E-20	2.63E-17	3.88E-19	1.35E-16	1.62E+01	5.97E-17	3.25E-09	1.30E-07	3.58E-13	1.94E-18	1.21E-29	7.25E-27	1.53E-20	0.00E+00	8.17E-07	2.60E-01	5.83E+00	0.00E+00	0.00E+00	2.03E+00	1.63E+00	2.86E-07
6.30E-09	603.252	1.22E+19	0.00E+00	1.06E+01	5.05E+05	-7.69E-09	7.94E-06	3.21E+05	8.51E+01	1.34E+05	4.45E+01	4.01E+04	7.68E+00	1.30E-02	2.14E+00	2.41E+01	2.29E+00	3.91E+00	1.27E+00	0.00E+00	5.37E-02	1.66E-04	3.27E-09	1.75E-09	1.88E-21	6.96E-10	6.52E-17	7.99E-20	2.84E-17	4.34E-19	1.57E-16	1.68E+01	6.68E-17	3.38E-09	1.35E-07	4.00E-13	2.18E-18	1.45E-29	8.38E-27	1.77E-20	0.00E+00	8.80E-07	2.70E-01	6.06E+00	0.00E+00	0.00E+00	2.11E+00	1.69E+00	3.09E-07
6.31E-09	603.376	1.22E+19	0.00E+00	1.11E+01	5.05E+05	-6.59E-09	8.56E-06	3.21E+05	8.84E+01	1.34E+05	4.62E+01	4.01E+04	7.97E+00	1.35E-02	2.22E+00	2.51E+01	2.38E+00	4.06E+00	1.32E+00	0.00E+00	5.59E-02	1.72E-04	3.53E-09	1.88E-09	2.03E-21	7.50E-10	7.29E-17	8.62E-20	3.06E-17	4.86E-19	1.82E-16	1.74E+01	7.47E-17	3.52E-09	1.40E-07	4.48E-13	2.43E-18	1.74E-29	9.70E-27	2.05E-20	0.00E+00	9.49E-07	2.80E-01	6.29E+00	0.00E+00	0.00E+00	2.19E+00	1.75E+00	3.33E-07
6.32E-09	603.505	1.22E+19	0.00E+00	1.15E+01	5.05E+05	-6.59E-09	9.22E-06	3.21E+05	9.18E+01	1.34E+05	4.80E+01	4.01E+04	8.27E+00	1.40E-02	2.30E+00	2.60E+01	2.47E+00	4.21E+00	1.37E+00	0.00E+00	5.81E-02	1.79E-04	3.80E-09	2.03E-09	2.20E-21	8.09E-10	8.16E-17	9.30E-20	3.30E-17	5.44E-19	2.10E-16	1.81E+01	8.36E-17	3.66E-09	1.46E-07	5.01E-13	2.72E-18	2.08E-29	1.12E-26	2.38E-20	0.00E+00	1.02E-06	2.91E-01	6.53E+00	0.00E+00	0.00E+00	2.27E+00	1.82E+00	3.58E-07
6.33E-09	603.639	1.22E+19	0.00E+00	1.19E+01	5.05E+05	-6.59E-09	9.93E-06	3.21E+05	9.53E+01	1.34E+05	4.98E+01	4.01E+04	8.59E+00	1.45E-02	2.39E+00	2.70E+01	2.56E+00	4.37E+00	1.42E+00	0.00E+00	6.03E-02	1.85E-04	4.10E-09	2.19E-09	2.39E-21	8.72E-10	9.13E-17	1.00E-19	3.56E-17	6.08E-19	2.44E-16	1.88E+01	9.35E-17	3.81E-09	1.51E-07	5.60E-13	3.05E-18	2.49E-29	1.30E-26	2.76E-20	0.00E+00	1.10E-06	3.02E-01	6.78E+00	0.00E+00	0.00E+00	2.36E+00	1.89E+00	3.86E-07
6.34E-09	603.778	1.22E+19	0.00E+00	1.24E+01	5.05E+05	-6.59E-09	1.07E-05	3.21E+05	9.89E+01	1.34E+05	5.17E+01	4.01E+04	8.92E+00	1.51E-02	2.48E+00	2.80E+01	2.66E+00	4.54E+00	1.48E+00	0.00E+00	6.27E-02	1.92E-04	4.42E-09	2.36E-09	2.59E-21	9.40E-10	1.02E-16	1.08E-19	3.83E-17	6.81E-19	2.82E-16	1.95E+01	1.05E-16	3.97E-09	1.57E-07	6.26E-13	3.41E-18	2.98E-29	1.50E-26	3.20E-20	0.00E+00	1.19E-06	3.13E-01	7.03E+00	0.00E+00	0.00E+00	2.45E+00	1.96E+00	4.16E-07
6.35E-09	603.922	1.22E+19	0.00E+00	1.28E+01	5.05E+05	-5.49E-09	1.15E-05	3.21E+05	1.03E+02	1.34E+05	5.37E+01	4.01E+04	9.26E+00	1.56E-02	2.58E+00	2.91E+01	2.76E+00	4.71E+00	1.54E+00	0.00E+00	6.52E-02	2.00E-04	4.77E-09	2.54E-09	2.81E-21	1.01E-09	1.14E-16	1.17E-19	4.14E-17	7.62E-19	3.26E-16	2.03E+01	1.17E-16	4.13E-09	1.63E-07	7.00E-13	3.82E-18	3.56E-29	1.74E-26	3.71E-20	0.00E+00	1.28E-06	3.25E-01	7.30E+00	0.00E+00	0.00E+00	2.54E+00	2.04E+00	4.49E-07
6.36E-09	604.072	1.21E+19	0.00E+00	1.33E+01	5.05E+05	-5.49E-09	1.24E-05	3.21E+05	1.07E+02	1.34E+05	5.58E+01	4.01E+04	9.61E+00	1.62E-02	2.67E+00	3.02E+01	2.87E+00	4.89E+00	1.59E+00	0.00E+00	6.78E-02	2.07E-04	5.14E-09	2.74E-09	3.05E-21	1.09E-09	1.28E-16	1.26E-19	4.46E-17	8.53E-19	3.78E-16	2.10E+01	1.31E-16	4.30E-09	1.70E-07	7.83E-13	4.27E-18	4.26E-29	2.01E-26	4.31E-20	0.00E+00	1.38E-06	3.38E-01	7.58E+00	0.00E+00	0.00E+00	2.64E+00	2.11E+00	4.84E-07
6.37E-09	604.227	1.21E+19	0.00E+00	1.38E+01	5.05E+05	-5.49E-09	1.34E-05	3.21E+05	1.11E+02	1.34E+05	5.79E+01	4.01E+04	9.98E+00	1.68E-02	2.78E+00	3.14E+01	2.98E+00	5.08E+00	1.66E+00	0.00E+00	7.04E-02	2.15E-04	5.54E-09	2.96E-09	3.31E-21	1.18E-09	1.43E-16	1.36E-19	4.81E-17	9.55E-19	4.37E-16	2.18E+01	1.46E-16	4.47E-09	1.76E-07	8.76E-13	4.78E-18	5.10E-29	2.33E-26	4.99E-20	0.00E+00	1.49E-06	3.50E-01	7.87E+00	0.00E+00	0.00E+00	2.74E+00	2.19E+00	5.21E-07
6.38E-09	604.388	1.21E+19	0.00E+00	1.44E+01	5.05E+05	-5.49E-09	1.44E-05	3.21E+05	1.15E+02	1.34E+05	6.01E+01	4.01E+04	1.04E+01	1.75E-02	2.88E+00	3.26E+01	3.09E+00	5.27E+00	1.72E+00	0.00E+00	7.32E-02	2.24E-04	5.98E-09	3.19E-09	3.59E-21	1.27E-09	1.60E-16	1.47E-19	5.19E-17	1.07E-18	5.06E-16	2.27E+01	1.64E-16	4.66E-09	1.83E-07	9.79E-13	5.34E-18	6.09E-29	2.69E-26	5.79E-20	0.00E+00	1.60E-06	3.64E-01	8.17E+00	0.00E+00	0.00E+00	2.84E+00	2.28E+00	5.62E-07
6.39E-09	604.555	1.21E+19	0.00E+00	1.49E+01	5.05E+05	-7.69E-09	1.55E-05	3.21E+05	1.19E+02	1.34E+05	6.24E+01	4.01E+04	1.08E+01	1.81E-02	2.99E+00	3.38E+01	3.21E+00	5.47E+00	1.78E+00	0.00E+00	7.61E-02	2.32E-04	6.45E-09	3.44E-09	3.89E-21	1.37E-09	1.79E-16	1.58E-19	5.59E-17	1.20E-18	5.85E-16	2.35E+01	1.83E-16	4.85E-09	1.90E-07	1.09E-12	5.98E-18	7.29E-29	3.11E-26	6.72E-20	0.00E+00	1.73E-06	3.78E-01	8.48E+00	0.00E+00	0.00E+00	2.95E+00	2.36E+00	6.05E-07
6.40E-09	604.729	1.21E+19	0.00E+00	1.55E+01	5.05E+05	-7.69E-09	1.67E-05	3.21E+05	1.24E+02	1.34E+05	6.48E+01	4.01E+04	1.12E+01	1.88E-02	3.10E+00	3.51E+01	3.33E+00	5.68E+00	1.85E+00	0.00E+00	7.91E-02	2.41E-04	6.95E-09	3.70E-09	4.23E-21	1.48E-09	2.00E-16	1.71E-19	6.03E-17	1.34E-18	6.77E-16	2.44E+01	2.05E-16	5.05E-09	1.98E-07	1.22E-12	6.69E-18	8.72E-29	3.60E-26	7.79E-20	0.00E+00	1.86E-06	3.92E-01	8.80E+00	0.00E+00	0.00E+00	3.06E+00	2.45E+00	6.52E-07
6.41E-09	604.909	1.21E+19	0.00E+00	1.61E+01	5.05E+05	-7.69E-09	1.80E-05	3.21E+05	1.28E+02	1.34E+05	6.72E+01	4.01E+04	1.16E+01	1.95E-02	3.22E+00	3.64E+01	3.46E+00	5.90E+00	1.92E+00	0.00E+00	8.23E-02	2.50E-04	7.49E-09	3.99E-09	4.59E-21	1.59E-09	2.24E-16	1.84E-19	6.50E-17	1.50E-18	7.83E-16	2.54E+01	2.29E-16	5.26E-09	2.05E-07	1.37E-12	7.48E-18	1.04E-28	4.17E-26	9.03E-20	0.00E+00	2.01E-06	4.07E-01	9.14E+00	0.00E+00	0.00E+00	3.18E+00	2.55E+00	7.03E-07
6.42E-09	605.095	1.21E+19	0.00E+00	1.67E+01	5.05E+05	-7.69E-09	1.94E-05	3.21E+05	1.33E+02	1.34E+05	6.98E+01	4.01E+04	1.20E+01	2.03E-02	3.34E+00	3.78E+01	3.59E+00	6.12E+00	1.99E+00	0.00E+00	8.55E-02	2.60E-04	8.08E-09	4.30E-09	4.98E-21	1.72E-09	2.50E-16	1.99E-19	7.01E-17	1.68E-18	9.06E-16	2.63E+01	2.56E-16	5.48E-09	2.13E-07	1.53E-12	8.37E-18	1.25E-28	4.83E-26	1.05E-19	0.00E+00	2.16E-06	4.22E-01	9.49E+00	0.00E+00	0.00E+00	3.30E+00	2.64E+00	7.57E-07
6.43E-09	605.289	1.21E+19	0.00E+00	1.73E+01	5.05E+05	-7.69E-09	2.09E-05	3.21E+05	1.38E+02	1.34E+05	7.24E+01	4.01E+04	1.25E+01	2.10E-02	3.47E+00	3.93E+01	3.72E+00	6.36E+00	2.07E+00	0.00E+00	8.89E-02	2.70E-04	8.71E-09	4.64E-09	5.41E-21	1.85E-09	2.80E-16	2.15E-19	7.56E-17	1.88E-18	1.05E-15	2.73E+01	2.87E-16	5.71E-09	2.22E-07	1.71E-12	9.37E-18	1.49E-28	5.58E-26	1.21E-19	0.00E+00	2.33E-06	4.39E-01	9.85E+00	0.00E+00	0.00E+00	3.42E+00	2.74E+00	8.16E-07
6.95E-09	605.524	1.21E+19	0.00E+00	1.72E+01	5.05E+05	-7.69E-09	3.63E-04	3.21E+05	1.55E+02	1.34E+05	8.65E+01	4.01E+04	2.98E+01	6.32E-02	1.08E+01	3.34E+01	9.18E+00	6.37E+00	2.96E+00	0.00E+00	2.67E-01	8.65E-04	8.54E-08	4.34E-08	1.50E-19	2.79E-08	1.44E-14	2.05E-18	6.87E-16	5.41E-17	7.01E-13	2.73E+01	8.83E-15	1.93E-08	6.18E-07	3.88E-10	2.73E-16	5.60E-25	8.89E-23	1.53E-16	0.00E+00	2.83E-07	3.39E-03	1.38E+01	0.00E+00	0.00E+00	3.36E+00	4.91E-02	6.54E-06
2.66E-08	606.406	1.21E+19	0.00E+00	1.56E+01	5.05E+05	-4.39E-09	1.03E+00	3.21E+05	2.44E+02	1.34E+05	1.26E+01	4.01E+04	1.36E+02	4.41E-01	1.61E+02	5.63E-01	3.55E-01	7.00E+00	7.17E+00	0.00E+00	5.95E+00	3.36E-02	3.91E-05	4.18E-05	1.72E-14	1.00E-04	1.18E-09	4.64E-15	1.73E-13	2.19E-12	1.04E-08	2.73E+01	4.43E-11	7.26E-07	2.42E-06	7.02E-08	1.11E-11	6.40E-18	1.52E-17	7.53E-12	0.00E+00	-7.10E-08	-3.21E-07	1.38E+01	0.00E+00	0.00E+00	1.77E+00	-2.18E-12	2.12E-05
4.64E-08	606.583	1.21E+19	0.00E+00	1.48E+01	5.05E+05	-5.83E-07	2.38E+00	3.21E+05	2.53E+02	1.34E+05	6.10E+00	4.01E+04	1.40E+02	4.51E-01	1.75E+02	3.40E-01	1.48E-02	7.63E+00	7.52E+00	0.00E+00	1.04E+01	6.17E-02	1.11E-04	1.58E-04	1.35E-13	3.83E-04	6.81E-09	5.98E-14	3.98E-13	1.75E-11	3.99E-08	2.73E+01	1.05E-10	2.31E-06	2.53E-06	1.19E-07	8.73E-11	9.02E-17	1.06E-16	2.94E-11	0.00E+00	6.56E-18	-4.24E-12	1.38E+01	0.00E+00	0.00E+00	9.73E-01	1.69E-138	2.11E-05
6.62E-08	606.726	1.21E+19	0.00E+00	1.43E+01	5.05E+05	-5.83E-07	3.77E+00	3.21E+05	2.59E+02	1.34E+05	5.55E+00	4.01E+04	1.43E+02	4.56E-01	1.80E+02	2.67E-01	7.38E-03	8.23E+00	7.70E+00	0.00E+00	1.40E+01	8.50E-02	2.17E-04	3.38E-04	4.42E-13	8.18E-04	1.97E-08	4.25E-13	6.35E-13	5.80E-11	8.28E-08	2.72E+01	2.13E-10	5.57E-06	2.59E-06	1.51E-07	2.88E-10	4.51E-16	3.59E-16	6.11E-11	0.00E+00	-4.31E-11	-1.16E-06	1.38E+01	0.00E+00	0.00E+00	5.47E-01	1.64E-138	2.09E-05
8.62E-08	606.85	1.21E+19	0.00E+00	1.41E+01	5.05E+05	-5.83E-07	5.19E+00	3.21E+05	2.63E+02	1.34E+05	5.34E+00	4.01E+04	1.44E+02	4.60E-01	1.84E+02	2.14E-01	4.60E-03	8.79E+00	7.76E+00	0.00E+00	1.69E+01	1.04E-01	3.55E-04	5.72E-04	1.01E-12	1.38E-03	4.28E-08	2.09E-12	8.81E-13	1.35E-10	1.35E-07	2.71E+01	3.97E-10	1.12E-05	2.64E-06	1.71E-07	6.66E-10	1.46E-15	8.75E-16	9.93E-11	0.00E+00	-4.31E-11	-1.16E-06	1.38E+01	0.00E+00	0.00E+00	3.11E-01	1.61E-138	2.08E-05
1.06E-07	606.958	1.21E+19	0.00E+00	1.39E+01	5.05E+05	-5.83E-07	6.62E+00	3.21E+05	2.67E+02	1.34E+05	5.19E+00	4.01E+04	1.44E+02	4.63E-01	1.87E+02	1.72E-01	2.93E-03	9.32E+00	7.74E+00	0.00E+00	1.92E+01	1.21E-01	5.17E-04	8.54E-04	1.92E-12	2.04E-03	7.84E-08	7.79E-12	1.13E-12	2.58E-10	1.93E-07	2.71E+01	6.72E-10	1.98E-05	2.68E-06	1.84E-07	1.27E-09	3.68E-15	1.74E-15	1.42E-10	0.00E+00	-4.31E-11	-1.16E-06	1.37E+01	0.00E+00	0.00E+00	1.77E-01	1.59E-138	2.07E-05
1.26E-07	607.055	1.21E+19	0.00E+00	1.38E+01	5.05E+05	-1.46E-06	8.06E+00	3.21E+05	2.70E+02	1.34E+05	5.08E+00	4.01E+04	1.44E+02	4.65E-01	1.89E+02	1.39E-01	1.89E-03	9.82E+00	7.65E+00	0.00E+00	2.11E+01	1.34E-01	7.02E-04	1.18E-03	3.21E-12	2.79E-03	1.28E-07	2.37E-11	1.39E-12	4.36E-10	2.56E-07	2.70E+01	1.05E-09	3.19E-05	2.72E-06	1.92E-07	2.14E-09	7.81E-15	3.02E-15	1.87E-10	0.00E+00	-8.10E-25	-3.31E-21	1.37E+01	0.00E+00	0.00E+00	1.02E-01	7.92E-140	2.05E-05
1.47E-07	607.142	1.21E+19	0.00E+00	1.38E+01	5.05E+05	-1.46E-06	9.52E+00	3.21E+05	2.72E+02	1.34E+05	4.99E+00	4.01E+04	1.43E+02	4.67E-01	1.90E+02	1.12E-01	1.24E-03	1.03E+01	7.52E+00	0.00E+00	2.25E+01	1.45E-01	9.03E-04	1.54E-03	4.93E-12	3.61E-03	1.94E-07	6.17E-11	1.65E-12	6.78E-10	3.22E-07	2.69E+01	1.54E-09	4.78E-05	2.74E-06	1.97E-07	3.32E-09	1.47E-14	4.79E-15	2.34E-10	0.00E+00	-3.90E-23	-3.31E-19	1.37E+01	0.00E+00	0.00E+00	5.83E-02	7.88E-140	2.04E-05
1.67E-07	607.223	1.21E+19	0.00E+00	1.37E+01	5.05E+05	-1.46E-06	1.10E+01	3.21E+05	2.74E+02	1.34E+05	4.92E+00	4.01E+04	1.42E+02	4.69E-01	1.91E+02	9.05E-02	8.17E-04	1.07E+01	7.35E+00	0.00E+00	2.37E+01	1.55E-01	1.12E-03	1.93E-03	7.12E-12	4.48E-03	2.78E-07	1.42E-10	1.92E-12	9.89E-10	3.89E-07	2.68E+01	2.16E-09	6.80E-05	2.76E-06	1.99E-07	4.83E-09	2.53E-14	7.09E-15	2.81E-10	0.00E+00	4.63E-23	-2.54E-17	1.37E+01	0.00E+00	0.00E+00	3.34E-02	7.85E-140	2.02E-05
1.87E-07	607.298	1.21E+19	0.00E+00	1.37E+01	5.05E+05	-1.46E-06	1.24E+01	3.21E+05	2.76E+02	1.34E+05	4.86E+00	4.01E+04	1.41E+02	4.70E-01	1.92E+02	7.31E-02	5.46E-04	1.12E+01	7.15E+00	0.00E+00	2.47E+01	1.63E-01	1.35E-03	2.34E-03	9.82E-12	5.39E-03	3.79E-07	2.97E-10	2.19E-12	1.38E-09	4.58E-07	2.67E+01	2.90E-09	9.27E-05	2.78E-06	2.00E-07	6.71E-09	4.07E-14	1.00E-14	3.29E-10	0.00E+00	-4.86E-20	-1.00E-15	1.37E+01	0.00E+00	0.00E+00	1.92E-02	7.83E-140	2.01E-05
2.08E-07	607.368	1.21E+19	0.00E+00	1.36E+01	5.05E+05	-1.46E-06	1.39E+01	3.21E+05	2.77E+02	1.34E+05	4.81E+00	4.01E+04	1.39E+02	4.71E-01	1.92E+02	5.91E-02	3.69E-04	1.16E+01	6.93E+00	0.00E+00	2.55E+01	1.69E-01	1.59E-03	2.78E-03	1.31E-11	6.34E-03	4.98E-07	5.75E-10	2.46E-12	1.85E-09	5.27E-07	2.66E+01	3.78E-09	1.22E-04	2.79E-06	2.01E-07	8.98E-09	6.22E-14	1.37E-14	3.76E-10	0.00E+00	-2.21E-17	-2.65E-13	1.36E+01	0.00E+00	0.00E+00	1.10E-02	7.82E-140	2.00E-05
2.28E-07	607.434	1.21E+19	0.00E+00	1.36E+01	5.05E+05	-1.46E-06	1.54E+01	3.21E+05	2.78E+02	1.34E+05	4.77E+00	4.01E+04	1.38E+02	4.72E-01	1.92E+02	4.78E-02	2.53E-04	1.20E+01	6.70E+00	0.00E+00	2.61E+01	1.74E-01	1.83E-03	3.25E-03	1.69E-11	7.31E-03	6.36E-07	1.04E-09	2.73E-12	2.40E-09	5.97E-07	2.65E+01	4.80E-09	1.56E-04	2.80E-06	2.00E-07	1.17E-08	9.14E-14	1.83E-14	4.23E-10	0.00E+00	-3.80E-15	-1.67E-11	1.36E+01	0.00E+00	0.00E+00	6.27E-03	7.80E-140	1.98E-05
2.49E-07	607.498	1.21E+19	0.00E+00	1.36E+01	5.05E+05	-1.46E-06	1.68E+01	3.21E+05	2.78E+02	1.34E+05	4.73E+00	4.01E+04	1.36E+02	4.72E-01	1.92E+02	3.86E-02	1.76E-04	1.23E+01	6.46E+00	0.00E+00	2.66E+01	1.79E-01	2.09E-03	3.73E-03	2.12E-11	8.31E-03	7.93E-07	1.79E-09	2.99E-12	3.05E-09	6.67E-07	2.64E+01	5.96E-09	1.96E-04	2.81E-06	2.00E-07	1.48E-08	1.30E-13	2.39E-14	4.70E-10	0.00E+00	-3.32E-13	7.88E-11	1.36E+01	0.00E+00	0.00E+00	3.58E-03	7.78E-140	1.97E-05
2.70E-07	607.558	1.21E+19	0.00E+00	1.36E+01	5.05E+05	-1.46E-06	1.83E+01	3.21E+05	2.78E+02	1.34E+05	4.70E+00	4.01E+04	1.34E+02	4.73E-01	1.92E+02	3.12E-02	1.24E-04	1.27E+01	6.22E+00	0.00E+00	2.70E+01	1.83E-01	2.35E-03	4.23E-03	2.62E-11	9.32E-03	9.70E-07	2.95E-09	3.26E-12	3.79E-09	7.37E-07	2.64E+01	7.27E-09	2.40E-04	2.82E-06	1.99E-07	1.83E-08	1.81E-13	3.10E-14	5.16E-10	0.00E+00	-2.00E-13	-9.36E-09	1.36E+01	0.00E+00	0.00E+00	2.04E-03	3.83E-141	1.95E-05
2.91E-07	607.617	1.21E+19	0.00E+00	1.35E+01	5.05E+05	-1.46E-06	1.98E+01	3.21E+05	2.79E+02	1.34E+05	4.67E+00	4.01E+04	1.32E+02	4.73E-01	1.92E+02	2.52E-02	8.92E-05	1.30E+01	5.98E+00	0.00E+00	2.73E+01	1.86E-01	2.62E-03	4.75E-03	3.18E-11	1.03E-02	1.16E-06	4.65E-09	3.53E-12	4.62E-09	8.08E-07	2.63E+01	8.72E-09	2.89E-04	2.82E-06	1.98E-07	2.23E-08	2.46E-13	3.98E-14	5.61E-10	0.00E+00	-1.80E-11	-3.67E-08	1.35E+01	0.00E+00	0.00E+00	1.16E-03	3.82E-141	1.94E-05
3.12E-07	607.674	1.21E+19	0.00E+00	1.35E+01	5.05E+05	-1.46E-06	2.12E+01	3.21E+05	2.79E+02	1.34E+05	4.65E+00	4.01E+04	1.30E+02	4.73E-01	1.92E+02	2.03E-02	6.55E-05	1.33E+01	5.74E+00	0.00E+00	2.76E+01	1.88E-01	2.89E-03	5.28E-03	3.80E-11	1.14E-02	1.38E-06	7.10E-09	3.80E-12	5.56E-09	8.78E-07	2.62E+01	1.03E-08	3.44E-04	2.82E-06	1.98E-07	2.68E-08	3.30E-13	5.08E-14	6.06E-10	0.00E+00	-8.01E-10	-9.45E-06	1.35E+01	0.00E+00	0.00E+00	6.59E-04	3.82E-141	1.93E-05
3.33E-07	607.73	1.21E+19	0.00E+00	1.35E+01	5.05E+05	-1.46E-06	2.27E+01	3.21E+05	2.78E+02	1.34E+05	4.63E+00	4.01E+04	1.28E+02	4.72E-01	1.91E+02	1.64E-02	4.93E-05	1.36E+01	5.50E+00	0.00E+00	2.79E+01	1.90E-01	3.16E-03	5.83E-03	4.49E-11	1.24E-02	1.61E-06	1.05E-08	4.06E-12	6.60E-09	9.48E-07	2.61E+01	1.21E-08	4.04E-04	2.82E-06	1.97E-07	3.18E-08	4.37E-13	6.44E-14	6.50E-10	0.00E+00	-2.08E-09	-1.18E-05	1.35E+01	0.00E+00	0.00E+00	3.74E-04	3.81E-141	1.91E-05
3.54E-07	607.784	1.21E+19	0.00E+00	1.35E+01	5.05E+05	-1.46E-06	2.41E+01	3.21E+05	2.78E+02	1.34E+05	4.61E+00	4.01E+04	1.26E+02	4.72E-01	1.91E+02	1.33E-02	3.81E-05	1.39E+01	5.27E+00	0.00E+00	2.81E+01	1.92E-01	3.44E-03	6.39E-03	5.24E-11	1.35E-02	1.86E-06	1.52E-08	4.32E-12	7.75E-09	1.02E-06	2.60E+01	1.40E-08	4.69E-04	2.82E-06	1.97E-07	3.72E-08	5.73E-13	8.15E-14	6.93E-10	0.00E+00	-2.08E-09	-1.18E-05	1.35E+01	0.00E+00	0.00E+00	2.12E-04	3.80E-141	1.90E-05
3.76E-07	607.838	1.21E+19	0.00E+00	1.34E+01	5.05E+05	-1.46E-06	2.55E+01	3.21E+05	2.78E+02	1.34E+05	4.59E+00	4.01E+04	1.24E+02	4.72E-01	1.90E+02	1.07E-02	3.03E-05	1.41E+01	5.04E+00	0.00E+00	2.82E+01	1.94E-01	3.72E-03	6.97E-03	6.06E-11	1.45E-02	2.13E-06	2.15E-08	4.58E-12	9.00E-09	1.09E-06	2.59E+01	1.61E-08	5.39E-04	2.82E-06	1.97E-07	4.32E-08	7.45E-13	1.03E-13	7.36E-10	0.00E+00	-2.08E-09	-1.18E-05	1.34E+01	0.00E+00	0.00E+00	1.20E-04	3.80E-141	1.89E-05
3.97E-07	607.89	1.21E+19	0.00E+00	1.34E+01	5.05E+05	-1.46E-06	2.70E+01	3.21E+05	2.77E+02	1.34E+05	4.57E+00	4.01E+04	1.22E+02	4.71E-01	1.89E+02	8.64E-03	2.48E-05	1.44E+01	4.82E+00	0.00E+00	2.84E+01	1.95E-01	4.00E-03	7.55E-03	6.94E-11	1.56E-02	2.42E-06	2.97E-08	4.84E-12	1.04E-08	1.16E-06	2.58E+01	1.83E-08	6.14E-04	2.81E-06	1.97E-07	4.96E-08	9.62E-13	1.29E-13	7.78E-10	0.00E+00	-2.08E-09	-1.18E-05	1.34E+01	0.00E+00	0.00E+00	6.74E-05	3.79E-141	1.87E-05
4.18E-07	607.942	1.21E+19	0.00E+00	1.34E+01	5.05E+05	-1.46E-06	2.84E+01	3.21E+05	2.76E+02	1.34E+05	4.55E+00	4.01E+04	1.20E+02	4.71E-01	1.89E+02	6.97E-03	2.08E-05	1.46E+01	4.61E+00	0.00E+00	2.85E+01	1.96E-01	4.29E-03	8.15E-03	7.90E-11	1.66E-02	2.72E-06	4.03E-08	5.10E-12	1.18E-08	1.23E-06	2.57E+01	2.07E-08	6.95E-04	2.81E-06	1.97E-07	5.66E-08	1.23E-12	1.61E-13	8.20E-10	0.00E+00	-2.08E-09	-1.18E-05	1.34E+01	0.00E+00	0.00E+00	3.80E-05	3.78E-141	1.86E-05
4.40E-07	607.993	1.21E+19	0.00E+00	1.34E+01	5.05E+05	-1.46E-06	2.98E+01	3.21E+05	2.76E+02	1.34E+05	4.54E+00	4.01E+04	1.18E+02	4.70E-01	1.88E+02	5.62E-03	1.79E-05	1.49E+01	4.41E+00	0.00E+00	2.87E+01	1.96E-01	4.58E-03	8.76E-03	8.92E-11	1.77E-02	3.04E-06	5.38E-08	5.35E-12	1.34E-08	1.30E-06	2.56E+01	2.33E-08	7.80E-04	2.80E-06	1.97E-07	6.41E-08	1.57E-12	2.01E-13	8.61E-10	0.00E+00	-2.08E-09	-1.18E-05	1.34E+01	0.00E+00	0.00E+00	2.14E-05	3.78E-141	1.85E-05
4.62E-07	608.044	1.21E+19	0.00E+00	1.33E+01	5.05E+05	-1.46E-06	3.12E+01	3.21E+05	2.75E+02	1.34E+05	4.52E+00	4.01E+04	1.16E+02	4.69E-01	1.87E+02	4.53E-03	1.58E-05	1.51E+01	4.22E+00	0.00E+00	2.88E+01	1.97E-01	4.87E-03	9.38E-03	1.00E-10	1.87E-02	3.38E-06	7.08E-08	5.60E-12	1.51E-08	1.37E-06	2.55E+01	2.60E-08	8.71E-04	2.80E-06	1.98E-07	7.21E-08	2.00E-12	2.50E-13	9.02E-10	0.00E+00	-2.08E-09	-1.18E-05	1.33E+01	0.00E+00	0.00E+00	1.20E-05	3.77E-141	1.87E-05
4.84E-07	608.094	1.21E+19	0.00E+00	1.33E+01	5.05E+05	-1.17E-05	3.26E+01	3.21E+05	2.74E+02	1.34E+05	4.51E+00	4.01E+04	1.14E+02	4.69E-01	1.87E+02	3.65E-03	1.42E-05	1.53E+01	4.03E+00	0.00E+00	2.89E+01	1.98E-01	5.17E-03	1.00E-02	1.12E-10	1.98E-02	3.74E-06	9.19E-08	5.85E-12	1.70E-08	1.44E-06	2.54E+01	2.88E-08	9.66E-04	2.79E-06	2.00E-07	8.07E-08	2.52E-12	3.09E-13	9.43E-10	0.00E+00	-2.80E-28	2.07E-26	1.33E+01	0.00E+00	0.00E+00	6.71E-06	1.82E-142	1.85E-05
5.06E-07	608.143	1.21E+19	0.00E+00	1.33E+01	5.05E+05	-1.17E-05	3.40E+01	3.21E+05	2.73E+02	1.34E+05	4.50E+00	4.01E+04	1.12E+02	4.68E-01	1.86E+02	2.95E-03	1.30E-05	1.55E+01	3.85E+00	0.00E+00	2.89E+01	1.98E-01	5.46E-03	1.07E-02	1.24E-10	2.09E-02	4.11E-06	1.18E-07	6.09E-12	1.89E-08	1.52E-06	2.53E+01	3.19E-08	1.07E-03	2.78E-06	2.01E-07	8.98E-08	3.17E-12	3.80E-13	9.83E-10	0.00E+00	8.38E-30	-2.03E-25	1.33E+01	0.00E+00	0.00E+00	3.75E-06	1.82E-142	1.84E-05
5.28E-07	608.193	1.21E+19	0.00E+00	1.33E+01	5.05E+05	-1.17E-05	3.53E+01	3.21E+05	2.72E+02	1.34E+05	4.48E+00	4.01E+04	1.11E+02	4.67E-01	1.85E+02	2.38E-03	1.21E-05	1.57E+01	3.69E+00	0.00E+00	2.90E+01	1.98E-01	5.76E-03	1.13E-02	1.37E-10	2.19E-02	4.50E-06	1.49E-07	6.33E-12	2.10E-08	1.59E-06	2.53E+01	3.51E-08	1.17E-03	2.77E-06	2.03E-07	9.94E-08	3.96E-12	4.65E-13	1.02E-09	0.00E+00	-2.49E-25	-1.29E-19	1.33E+01	0.00E+00	0.00E+00	2.10E-06	1.82E-142	1.83E-05
5.50E-07	608.241	1.21E+19	0.00E+00	1.33E+01	5.05E+05	-1.17E-05	3.67E+01	3.21E+05	2.71E+02	1.34E+05	4.47E+00	4.01E+04	1.09E+02	4.66E-01	1.84E+02	1.92E-03	1.13E-05	1.59E+01	3.52E+00	0.00E+00	2.91E+01	1.99E-01	6.06E-03	1.20E-02	1.51E-10	2.30E-02	4.91E-06	1.87E-07	6.57E-12	2.31E-08	1.66E-06	2.52E+01	3.84E-08	1.28E-03	2.76E-06	2.04E-07	1.10E-07	4.93E-12	5.65E-13	1.06E-09	0.00E+00	3.29E-25	-1.45E-18	1.33E+01	0.00E+00	0.00E+00	1.17E-06	1.81E-142	1.81E-05
5.72E-07	608.29	1.21E+19	0.00E+00	1.32E+01	5.05E+05	-1.17E-05	3.80E+01	3.21E+05	2.70E+02	1.34E+05	4.46E+00	4.01E+04	1.07E+02	4.65E-01	1.84E+02	1.54E-03	1.07E-05	1.61E+01	3.37E+00	0.00E+00	2.92E+01	1.99E-01	6.36E-03	1.26E-02	1.66E-10	2.40E-02	5.33E-06	2.33E-07	6.80E-12	2.54E-08	1.74E-06	2.51E+01	4.20E-08	1.40E-03	2.75E-06	2.05E-07	1.20E-07	6.10E-12	6.84E-13	1.10E-09	0.00E+00	-8.17E-23	-2.53E-18	1.32E+01	0.00E+00	0.00E+00	6.50E-07	1.81E-142	1.80E-05
5.95E-07	608.338	1.21E+19	0.00E+00	1.32E+01	5.05E+05	-1.17E-05	3.94E+01	3.21E+05	2.69E+02	1.34E+05	4.44E+00	4.02E+04	1.06E+02	4.64E-01	1.83E+02	1.25E-03	1.02E-05	1.62E+01	3.23E+00	0.00E+00	2.93E+01	1.99E-01	6.67E-03	1.33E-02	1.81E-10	2.51E-02	5.77E-06	2.87E-07	7.04E-12	2.79E-08	1.81E-06	2.50E+01	4.56E-08	1.52E-03	2.74E-06	2.07E-07	1.32E-07	7.52E-12	8.24E-13	1.14E-09	0.00E+00	-6.98E-22	-1.65E-17	1.32E+01	0.00E+00	0.00E+00	3.61E-07	1.81E-142	1.79E-05
6.17E-07	608.386	1.21E+19	0.00E+00	1.32E+01	5.05E+05	-1.17E-05	4.07E+01	3.21E+05	2.68E+02	1.34E+05	4.43E+00	4.02E+04	1.04E+02	4.63E-01	1.82E+02	1.00E-03	9.75E-06	1.64E+01	3.09E+00	0.00E+00	2.93E+01	1.99E-01	6.97E-03	1.40E-02	1.97E-10	2.62E-02	6.22E-06	3.50E-07	7.26E-12	3.04E-08	1.89E-06	2.49E+01	4.95E-08	1.64E-03	2.73E-06	2.09E-07	1.43E-07	9.22E-12	9.87E-13	1.18E-09	0.00E+00	2.23E-22	-4.26E-16	1.32E+01	0.00E+00	0.00E+00	2.00E-07	1.80E-142	1.78E-05
6.40E-07	608.433	1.21E+19	0.00E+00	1.32E+01	5.05E+05	-1.17E-05	4.20E+01	3.21E+05	2.67E+02	1.34E+05	4.42E+00	4.02E+04	1.03E+02	4.62E-01	1.81E+02	8.11E-04	9.38E-06	1.65E+01	2.96E+00	0.00E+00	2.94E+01	2.00E-01	7.28E-03	1.47E-02	2.14E-10	2.72E-02	6.69E-06	4.25E-07	7.49E-12	3.31E-08	1.96E-06	2.48E+01	5.35E-08	1.77E-03	2.72E-06	2.11E-07	1.56E-07	1.13E-11	1.18E-12	1.22E-09	0.00E+00	-9.01E-20	-1.21E-15	1.32E+01	0.00E+00	0.00E+00	1.10E-07	1.80E-142	1.76E-05
6.63E-07	608.481	1.21E+19	0.00E+00	1.31E+01	5.05E+05	-1.17E-05	4.33E+01	3.21E+05	2.66E+02	1.34E+05	4.40E+00	4.02E+04	1.01E+02	4.61E-01	1.80E+02	6.56E-04	9.05E-06	1.67E+01	2.83E+00	0.00E+00	2.95E+01	2.00E-01	7.59E-03	1.54E-02	2.32E-10	2.83E-02	7.17E-06	5.11E-07	7.71E-12	3.59E-08	2.04E-06	2.47E+01	5.77E-08	1.90E-03	2.71E-06	2.13E-07	1.69E-07	1.37E-11	1.40E-12	1.26E-09	0.00E+00	-6.22E-19	-2.56E-15	1.31E+01	0.00E+00	0.00E+00	6.09E-08	1.80E-142	1.75E-05
6.86E-07	608.528	1.21E+19	0.00E+00	1.31E+01	5.05E+05	-1.17E-05	4.46E+01	3.21E+05	2.65E+02	1.34E+05	4.39E+00	4.02E+04	9.98E+01	4.60E-01	1.80E+02	5.31E-04	8.76E-06	1.68E+01	2.71E+00	0.00E+00	2.95E+01	2.00E-01	7.90E-03	1.61E-02	2.51E-10	2.93E-02	7.67E-06	6.11E-07	7.93E-12	3.88E-08	2.11E-06	2.47E+01	6.21E-08	2.04E-03	2.70E-06	2.15E-07	1.82E-07	1.65E-11	1.65E-12	1.30E-09	0.00E+00	-2.46E-20	-1.36E-13	1.31E+01	0.00E+00	0.00E+00	3.36E-08	1.79E-142	1.74E-05
7.09E-07	608.575	1.21E+19	0.00E+00	1.31E+01	5.05E+05	-1.17E-05	4.59E+01	3.21E+05	2.63E+02	1.34E+05	4.38E+00	4.02E+04	9.84E+01	4.59E-01	1.79E+02	4.30E-04	8.49E-06	1.70E+01	2.60E+00	0.00E+00	2.96E+01	2.00E-01	8.22E-03	1.68E-02	2.70E-10	3.04E-02	8.19E-06	7.26E-07	8.14E-12	4.19E-08	2.19E-06	2.46E+01	6.66E-08	2.18E-03	2.69E-06	2.18E-07	1.97E-07	1.99E-11	1.94E-12	1.34E-09	0.00E+00	-4.96E-17	-5.16E-13	1.31E+01	0.00E+00	0.00E+00	1.84E-08	1.79E-142	1.72E-05
7.32E-07	608.621	1.21E+19	0.00E+00	1.31E+01	5.05E+05	-1.17E-05	4.72E+01	3.21E+05	2.62E+02	1.34E+05	4.37E+00	4.02E+04	9.71E+01	4.58E-01	1.78E+02	3.50E-04	8.26E-06	1.71E+01	2.50E+00	0.00E+00	2.97E+01	2.00E-01	8.54E-03	1.76E-02	2.90E-10	3.15E-02	8.72E-06	8.58E-07	8.35E-12	4.51E-08	2.27E-06	2.45E+01	7.13E-08	2.33E-03	2.68E-06	2.20E-07	2.11E-07	2.38E-11	2.27E-12	1.38E-09	0.00E+00	-1.21E-27	-6.86E-23	1.31E+01	0.00E+00	0.00E+00	1.01E-08	8.53E-144	1.71E-05
7.55E-07	608.667	1.21E+19	0.00E+00	1.30E+01	5.05E+05	-1.17E-05	4.84E+01	3.21E+05	2.61E+02	1.34E+05	4.35E+00	4.02E+04	9.58E+01	4.57E-01	1.77E+02	2.85E-04	8.04E-06	1.72E+01	2.40E+00	0.00E+00	2.97E+01	2.00E-01	8.85E-03	1.83E-02	3.11E-10	3.25E-02	9.27E-06	1.01E-06	8.56E-12	4.84E-08	2.35E-06	2.44E+01	7.62E-08	2.48E-03	2.67E-06	2.23E-07	2.26E-07	2.84E-11	2.65E-12	1.42E-09	0.00E+00	-3.10E-25	-1.90E-20	1.30E+01	0.00E+00	0.00E+00	5.54E-09	8.51E-144	1.70E-05
7.78E-07	608.713	1.21E+19	0.00E+00	1.30E+01	5.05E+05	-1.17E-05	4.97E+01	3.21E+05	2.60E+02	1.34E+05	4.34E+00	4.02E+04	9.45E+01	4.56E-01	1.77E+02	2.33E-04	7.83E-06	1.74E+01	2.30E+00	0.00E+00	2.98E+01	2.00E-01	9.17E-03	1.90E-02	3.33E-10	3.36E-02	9.83E-06	1.18E-06	8.77E-12	5.19E-08	2.43E-06	2.43E+01	8.12E-08	2.63E-03	2.66E-06	2.26E-07	2.42E-07	3.38E-11	3.07E-12	1.46E-09	0.00E+00	-1.68E-24	-9.66E-20	1.30E+01	0.00E+00	0.00E+00	3.03E-09	8.50E-144	1.69E-05
8.02E-07	608.759	1.21E+19	0.00E+00	1.30E+01	5.05E+05	-1.17E-05	5.09E+01	3.21E+05	2.58E+02	1.34E+05	4.33E+00	4.02E+04	9.33E+01	4.55E-01	1.76E+02	1.91E-04	7.64E-06	1.75E+01	2.21E+00	0.00E+00	2.98E+01	2.00E-01	9.50E-03	1.98E-02	3.56E-10	3.46E-02	1.04E-05	1.37E-06	8.97E-12	5.54E-08	2.51E-06	2.42E+01	8.65E-08	2.79E-03	2.64E-06	2.29E-07	2.59E-07	4.00E-11	3.55E-12	1.50E-09	0.00E+00	9.88E-26	-4.98E-18	1.30E+01	0.00E+00	0.00E+00	1.65E-09	8.48E-144	1.67E-05
8.25E-07	608.805	1.21E+19	0.00E+00	1.30E+01	5.05E+05	-1.17E-05	5.21E+01	3.21E+05	2.57E+02	1.34E+05	4.32E+00	4.02E+04	9.22E+01	4.53E-01	1.75E+02	1.58E-04	7.46E-06	1.76E+01	2.13E+00	0.00E+00	2.99E+01	2.00E-01	9.82E-03	2.06E-02	3.80E-10	3.57E-02	1.10E-05	1.59E-06	9.17E-12	5.92E-08	2.60E-06	2.42E+01	9.18E-08	2.95E-03	2.63E-06	2.32E-07	2.76E-07	4.71E-11	4.09E-12	1.54E-09	0.00E+00	-3.59E-24	-2.82E-17	1.30E+01	0.00E+00	0.00E+00	8.99E-10	8.46E-144	1.66E-05
8.49E-07	608.85	1.21E+19	0.00E+00	1.29E+01	5.05E+05	-1.17E-05	5.33E+01	3.21E+05	2.56E+02	1.34E+05	4.31E+00	4.02E+04	9.11E+01	4.52E-01	1.74E+02	1.31E-04	7.29E-06	1.77E+01	2.05E+00	0.00E+00	3.00E+01	2.00E-01	1.01E-02	2.13E-02	4.04E-10	3.68E-02	1.16E-05	1.83E-06	9.37E-12	6.30E-08	2.68E-06	2.41E+01	9.74E-08	3.12E-03	2.62E-06	2.35E-07	2.93E-07	5.53E-11	4.70E-12	1.59E-09	0.00E+00	-2.69E-22	-7.02E-17	1.29E+01	0.00E+00	0.00E+00	4.88E-10	8.45E-144	1.65E-05
8.73E-07	608.895	1.21E+19	0.00E+00	1.29E+01	5.05E+05	-1.17E-05	5.45E+01	3.21E+05	2.54E+02	1.34E+05	4.29E+00	4.02E+04	9.00E+01	4.51E-01	1.73E+02	1.10E-04	7.13E-06	1.78E+01	1.97E+00	0.00E+00	3.00E+01	2.00E-01	1.05E-02	2.21E-02	4.30E-10	3.78E-02	1.22E-05	2.10E-06	9.56E-12	6.70E-08	2.77E-06	2.40E+01	1.03E-07	3.29E-03	2.60E-06	2.39E-07	3.11E-07	6.47E-11	5.38E-12	1.63E-09	0.00E+00	-4.69E-21	-5.85E-17	1.29E+01	0.00E+00	0.00E+00	2.65E-10	8.43E-144	1.64E-05
8.97E-07	608.94	1.21E+19	0.00E+00	1.29E+01	5.05E+05	-1.17E-05	5.57E+01	3.21E+05	2.53E+02	1.34E+05	4.28E+00	4.02E+04	8.89E+01	4.50E-01	1.73E+02	9.27E-05	6.98E-06	1.79E+01	1.90E+00	0.00E+00	3.01E+01	2.00E-01	1.08E-02	2.29E-02	4.56E-10	3.89E-02	1.29E-05	2.41E-06	9.75E-12	7.11E-08	2.85E-06	2.39E+01	1.09E-07	3.46E-03	2.59E-06	2.43E-07	3.30E-07	7.53E-11	6.13E-12	1.67E-09	0.00E+00	-2.21E-20	-1.49E-16	1.29E+01	0.00E+00	0.00E+00	1.43E-10	8.42E-144	1.62E-05
9.21E-07	608.985	1.21E+19	0.00E+00	1.29E+01	5.05E+05	-1.17E-05	5.69E+01	3.21E+05	2.51E+02	1.34E+05	4.27E+00	4.02E+04	8.79E+01	4.48E-01	1.72E+02	7.91E-05	6.83E-06	1.80E+01	1.83E+00	0.00E+00	3.01E+01	2.00E-01	1.11E-02	2.37E-02	4.83E-10	4.00E-02	1.35E-05	2.74E-06	9.94E-12	7.53E-08	2.94E-06	2.38E+01	1.15E-07	3.64E-03	2.58E-06	2.46E-07	3.49E-07	8.75E-11	6.96E-12	1.71E-09	0.00E+00	-4.59E-20	-6.07E-15	1.29E+01	0.00E+00	0.00E+00	7.72E-11	8.40E-144	1.61E-05
9.46E-07	609.03	1.21E+19	0.00E+00	1.28E+01	5.05E+05	-1.17E-05	5.80E+01	3.21E+05	2.50E+02	1.34E+05	4.26E+00	4.02E+04	8.70E+01	4.47E-01	1.71E+02	6.81E-05	6.69E-06	1.81E+01	1.76E+00	0.00E+00	3.02E+01	2.00E-01	1.15E-02	2.45E-02	5.12E-10	4.11E-02	1.42E-05	3.12E-06	1.01E-11	7.97E-08	3.03E-06	2.37E+01	1.21E-07	3.82E-03	2.57E-06	2.50E-07	3.69E-07	1.01E-10	7.89E-12	1.75E-09	0.00E+00	2.23E-21	-3.60E-14	1.28E+01	0.00E+00	0.00E+00	4.16E-11	8.38E-144	1.60E-05
9.70E-07	609.074	1.20E+19	0.00E+00	1.28E+01	5.05E+05	-1.17E-05	5.92E+01	3.21E+05	2.49E+02	1.34E+05	4.24E+00	4.02E+04	8.60E+01	4.46E-01	1.70E+02	5.94E-05	6.55E-06	1.82E+01	1.70E+00	0.00E+00	3.03E+01	2.00E-01	1.18E-02	2.53E-02	5.41E-10	4.21E-02	1.49E-05	3.53E-06	1.03E-11	8.42E-08	3.12E-06	2.37E+01	1.28E-07	4.00E-03	2.55E-06	2.55E-07	3.90E-07	1.17E-10	8.91E-12	1.80E-09	0.00E+00	-1.07E-18	-1.01E-13	1.28E+01	0.00E+00	0.00E+00	2.23E-11	8.37E-144	1.59E-05
9.95E-07	609.118	1.20E+19	0.00E+00	1.28E+01	5.05E+05	-1.17E-05	6.03E+01	3.21E+05	2.47E+02	1.34E+05	4.23E+00	4.02E+04	8.51E+01	4.45E-01	1.70E+02	5.24E-05	6.42E-06	1.83E+01	1.64E+00	0.00E+00	3.03E+01	2.00E-01	1.22E-02	2.61E-02	5.71E-10	4.32E-02	1.56E-05	3.98E-06	1.05E-11	8.88E-08	3.21E-06	2.36E+01	1.35E-07	4.19E-03	2.54E-06	2.59E-07	4.11E-07	1.34E-10	1.00E-11	1.84E-09	0.00E+00	-9.05E-18	-1.20E-13	1.28E+01	0.00E+00	0.00E+00	1.20E-11	8.35E-144	1.58E-05
1.02E-06	609.162	1.20E+19	0.00E+00	1.28E+01	5.05E+05	-1.17E-05	6.14E+01	3.20E+05	2.46E+02	1.34E+05	4.22E+00	4.02E+04	8.43E+01	4.43E-01	1.69E+02	4.69E-05	6.30E-06	1.84E+01	1.59E+00	0.00E+00	3.04E+01	2.00E-01	1.25E-02	2.69E-02	6.02E-10	4.43E-02	1.63E-05	4.48E-06	1.07E-11	9.36E-08	3.30E-06	2.35E+01	1.41E-07	4.38E-03	2.52E-06	2.64E-07	4.32E-07	1.54E-10	1.13E-11	1.88E-09	0.00E+00	-9.15E-28	-1.38E-24	1.28E+01	0.00E+00	0.00E+00	6.40E-12	3.91E-145	1.56E-05
1.04E-06	609.206	1.20E+19	0.00E+00	1.27E+01	5.05E+05	-1.17E-05	6.25E+01	3.20E+05	2.44E+02	1.34E+05	4.21E+00	4.02E+04	8.34E+01	4.42E-01	1.68E+02	4.24E-05	6.17E-06	1.84E+01	1.54E+00	0.00E+00	3.04E+01	2.00E-01	1.28E-02	2.77E-02	6.34E-10	4.54E-02	1.71E-05	5.03E-06	1.08E-11	9.85E-08	3.40E-06	2.34E+01	1.48E-07	4.57E-03	2.51E-06	2.68E-07	4.54E-07	1.76E-10	1.26E-11	1.93E-09	0.00E+00	-3.93E-27	-7.35E-23	1.27E+01	0.00E+00	0.00E+00	3.41E-12	3.91E-145	1.55E-05
1.07E-06	609.25	1.20E+19	0.00E+00	1.27E+01	5.05E+05	-1.17E-05	6.36E+01	3.20E+05	2.43E+02	1.34E+05	4.20E+00	4.02E+04	8.26E+01	4.41E-01	1.67E+02	3.89E-05	6.05E-06	1.85E+01	1.49E+00	0.00E+00	3.05E+01	2.00E-01	1.32E-02	2.85E-02	6.68E-10	4.65E-02	1.78E-05	5.62E-06	1.10E-11	1.04E-07	3.49E-06	2.33E+01	1.55E-07	4.77E-03	2.50E-06	2.73E-07	4.77E-07	2.00E-10	1.41E-11	1.97E-09	0.00E+00	-1.14E-26	-1.18E-22	1.27E+01	0.00E+00	0.00E+00	1.82E-12	3.90E-145	1.54E-05
1.09E-06	609.293	1.20E+19	0.00E+00	1.27E+01	5.05E+05	-1.17E-05	6.47E+01	3.20E+05	2.41E+02	1.34E+05	4.18E+00	4.02E+04	8.18E+01	4.39E-01	1.67E+02	3.61E-05	5.94E-06	1.86E+01	1.44E+00	0.00E+00	3.06E+01	2.00E-01	1.35E-02	2.93E-02	7.02E-10	4.76E-02	1.86E-05	6.27E-06	1.12E-11	1.09E-07	3.59E-06	2.33E+01	1.63E-07	4.97E-03	2.48E-06	2.78E-07	5.00E-07	2.28E-10	1.57E-11	2.02E-09	0.00E+00	-4.96E-25	-1.97E-22	1.27E+01	0.00E+00	0.00E+00	9.64E-13	3.89E-145	1.53E-05
1.12E-06	609.337	1.20E+19	0.00E+00	1.27E+01	5.05E+05	-1.17E-05	6.57E+01	3.20E+05	2.40E+02	1.34E+05	4.17E+00	4.02E+04	8.11E+01	4.38E-01	1.66E+02	3.38E-05	5.83E-06	1.87E+01	1.40E+00	0.00E+00	3.06E+01	2.00E-01	1.39E-02	3.02E-02	7.37E-10	4.87E-02	1.94E-05	6.98E-06	1.14E-11	1.14E-07	3.69E-06	2.32E+01	1.70E-07	5.17E-03	2.47E-06	2.84E-07	5.24E-07	2.58E-10	1.75E-11	2.07E-09	0.00E+00	-2.80E-24	-6.16E-21	1.27E+01	0.00E+00	0.00E+00	5.10E-13	3.88E-145	1.52E-05
1.15E-06	609.38	1.20E+19	0.00E+00	1.26E+01	5.05E+05	-1.17E-05	6.68E+01	3.20E+05	2.38E+02	1.34E+05	4.16E+00	4.02E+04	8.04E+01	4.37E-01	1.65E+02	3.20E-05	5.72E-06	1.87E+01	1.35E+00	0.00E+00	3.07E+01	2.00E-01	1.42E-02	3.10E-02	7.74E-10	4.98E-02	2.02E-05	7.75E-06	1.15E-11	1.20E-07	3.79E-06	2.31E+01	1.78E-07	5.37E-03	2.46E-06	2.89E-07	5.48E-07	2.92E-10	1.94E-11	2.11E-09	0.00E+00	-8.32E-24	-2.98E-20	1.26E+01	0.00E+00	0.00E+00	2.69E-13	3.88E-145	1.50E-05
1.17E-06	609.423	1.20E+19	0.00E+00	1.26E+01	5.05E+05	-1.17E-05	6.78E+01	3.20E+05	2.37E+02	1.34E+05	4.15E+00	4.02E+04	7.97E+01	4.35E-01	1.65E+02	3.06E-05	5.61E-06	1.88E+01	1.31E+00	0.00E+00	3.07E+01	2.00E-01	1.46E-02	3.18E-02	8.11E-10	5.09E-02	2.10E-05	8.59E-06	1.17E-11	1.25E-07	3.90E-06	2.30E+01	1.86E-07	5.58E-03	2.44E-06	2.95E-07	5.73E-07	3.29E-10	2.14E-11	2.16E-09	0.00E+00	-1.67E-23	-8.22E-20	1.26E+01	0.00E+00	0.00E+00	1.42E-13	3.87E-145	1.49E-05
1.20E-06	609.465	1.20E+19	0.00E+00	1.26E+01	5.05E+05	-1.17E-05	6.89E+01	3.20E+05	2.36E+02	1.34E+05	4.14E+00	4.02E+04	7.90E+01	4.34E-01	1.64E+02	2.94E-05	5.51E-06	1.89E+01	1.28E+00	0.00E+00	3.08E+01	2.00E-01	1.49E-02	3.27E-02	8.50E-10	5.20E-02	2.19E-05	9.50E-06	1.19E-11	1.31E-07	4.00E-06	2.29E+01	1.94E-07	5.79E-03	2.43E-06	3.01E-07	5.99E-07	3.70E-10	2.37E-11	2.21E-09	0.00E+00	-2.28E-23	-1.61E-19	1.26E+01	0.00E+00	0.00E+00	7.45E-14	3.86E-145	1.48E-05
1.22E-06	609.508	1.20E+19	0.00E+00	1.26E+01	5.05E+05	-1.17E-05	6.99E+01	3.20E+05	2.34E+02	1.34E+05	4.12E+00	4.02E+04	7.84E+01	4.32E-01	1.63E+02	2.85E-05	5.41E-06	1.90E+01	1.24E+00	0.00E+00	3.08E+01	2.00E-01	1.53E-02	3.35E-02	8.89E-10	5.31E-02	2.27E-05	1.05E-05	1.20E-11	1.37E-07	4.11E-06	2.29E+01	2.03E-07	6.01E-03	2.41E-06	3.07E-07	6.25E-07	4.15E-10	2.61E-11	2.26E-09	0.00E+00	-1.55E-23	-2.28E-19	1.26E+01	0.00E+00	0.00E+00	3.90E-14	3.85E-145	1.47E-05
1.25E-06	609.55	1.20E+19	0.00E+00	1.25E+01	5.05E+05	-1.17E-05	7.09E+01	3.20E+05	2.33E+02	1.34E+05	4.11E+00	4.02E+04	7.78E+01	4.31E-01	1.62E+02	2.77E-05	5.31E-06	1.90E+01	1.21E+00	0.00E+00	3.09E+01	2.00E-01	1.57E-02	3.44E-02	9.30E-10	5.42E-02	2.36E-05	1.15E-05	1.22E-11	1.43E-07	4.22E-06	2.28E+01	2.11E-07	6.22E-03	2.40E-06	3.13E-07	6.52E-07	4.65E-10	2.87E-11	2.31E-09	0.00E+00	-1.11E-24	-1.98E-19	1.25E+01	0.00E+00	0.00E+00	2.04E-14	3.85E-145	1.46E-05
1.27E-06	609.593	1.20E+19	0.00E+00	1.25E+01	5.05E+05	-1.17E-05	7.19E+01	3.20E+05	2.31E+02	1.34E+05	4.10E+00	4.02E+04	7.72E+01	4.30E-01	1.62E+02	2.71E-05	5.21E-06	1.91E+01	1.17E+00	0.00E+00	3.10E+01	2.00E-01	1.60E-02	3.52E-02	9.72E-10	5.53E-02	2.45E-05	1.27E-05	1.24E-11	1.49E-07	4.33E-06	2.27E+01	2.20E-07	6.44E-03	2.39E-06	3.20E-07	6.79E-07	5.20E-10	3.15E-11	2.36E-09	-1.05E-39	-1.49E-22	-1.26E-21	1.25E+01	0.00E+00	0.00E+00	1.06E-14	3.84E-145	1.44E-05
1.30E-06	609.635	1.20E+19	0.00E+00	1.25E+01	5.05E+05	-1.17E-05	7.28E+01	3.20E+05	2.30E+02	1.34E+05	4.09E+00	4.02E+04	7.66E+01	4.28E-01	1.61E+02	2.66E-05	5.12E-06	1.91E+01	1.14E+00	0.00E+00	3.10E+01	2.00E-01	1.64E-02	3.61E-02	1.02E-09	5.65E-02	2.54E-05	1.39E-05	1.25E-11	1.55E-07	4.44E-06	2.26E+01	2.29E-07	6.66E-03	2.37E-06	3.26E-07	7.06E-07	5.80E-10	3.46E-11	2.41E-09	-1.20E-38	-8.29E-22	-2.22E-19	1.25E+01	0.00E+00	0.00E+00	5.51E-15	3.83E-145	1.43E-05
1.33E-06	609.677	1.20E+19	0.00E+00	1.25E+01	5.05E+05	-1.17E-05	7.38E+01	3.20E+05	2.28E+02	1.34E+05	4.08E+00	4.02E+04	7.61E+01	4.27E-01	1.60E+02	2.62E-05	5.02E-06	1.92E+01	1.11E+00	0.00E+00	3.11E+01	2.00E-01	1.68E-02	3.70E-02	1.06E-09	5.76E-02	2.63E-05	1.52E-05	1.27E-11	1.61E-07	4.56E-06	2.25E+01	2.38E-07	6.89E-03	2.36E-06	3.33E-07	7.35E-07	6.45E-10	3.78E-11	2.47E-09	0.00E+00	-2.63E-27	-7.50E-24	1.25E+01	0.00E+00	0.00E+00	2.86E-15	1.77E-146	1.42E-05
1.35E-06	609.719	1.20E+19	0.00E+00	1.24E+01	5.05E+05	-1.17E-05	7.47E+01	3.20E+05	2.27E+02	1.34E+05	4.07E+00	4.02E+04	7.56E+01	4.26E-01	1.60E+02	2.59E-05	4.93E-06	1.93E+01	1.08E+00	0.00E+00	3.11E+01	2.00E-01	1.71E-02	3.78E-02	1.11E-09	5.87E-02	2.73E-05	1.66E-05	1.29E-11	1.68E-07	4.68E-06	2.25E+01	2.47E-07	7.11E-03	2.34E-06	3.40E-07	7.64E-07	7.16E-10	4.13E-11	2.52E-09	0.00E+00	-1.14E-26	-4.47E-21	1.24E+01	0.00E+00	0.00E+00	1.48E-15	1.76E-146	1.41E-05
1.38E-06	609.76	1.20E+19	0.00E+00	1.24E+01	5.05E+05	-1.17E-05	7.57E+01	3.20E+05	2.25E+02	1.34E+05	4.05E+00	4.02E+04	7.51E+01	4.24E-01	1.59E+02	2.56E-05	4.85E-06	1.93E+01	1.06E+00	0.00E+00	3.12E+01	2.00E-01	1.75E-02	3.87E-02	1.15E-09	5.99E-02	2.83E-05	1.81E-05	1.30E-11	1.75E-07	4.80E-06	2.24E+01	2.57E-07	7.34E-03	2.33E-06	3.47E-07	7.93E-07	7.94E-10	4.50E-11	2.58E-09	0.00E+00	-6.77E-26	-1.81E-20	1.24E+01	0.00E+00	0.00E+00	7.66E-16	1.76E-146	1.40E-05
1.41E-06	609.802	1.20E+19	0.00E+00	1.24E+01	5.05E+05	-1.17E-05	7.66E+01	3.20E+05	2.24E+02	1.34E+05	4.04E+00	4.02E+04	7.46E+01	4.23E-01	1.58E+02	2.54E-05	4.76E-06	1.94E+01	1.03E+00	0.00E+00	3.12E+01	2.00E-01	1.79E-02	3.96E-02	1.20E-09	6.10E-02	2.93E-05	1.97E-05	1.32E-11	1.81E-07	4.92E-06	2.23E+01	2.66E-07	7.57E-03	2.32E-06	3.55E-07	8.23E-07	8.79E-10	4.90E-11	2.63E-09	0.00E+00	-1.13E-24	-1.36E-20	1.24E+01	0.00E+00	0.00E+00	3.94E-16	1.76E-146	1.39E-05
1.44E-06	609.843	1.20E+19	0.00E+00	1.24E+01	5.05E+05	-1.17E-05	7.75E+01	3.20E+05	2.23E+02	1.34E+05	4.03E+00	4.03E+04	7.42E+01	4.22E-01	1.58E+02	2.52E-05	4.67E-06	1.94E+01	1.00E+00	0.00E+00	3.13E+01	2.00E-01	1.83E-02	4.05E-02	1.25E-09	6.22E-02	3.03E-05	2.14E-05	1.34E-11	1.88E-07	5.05E-06	2.22E+01	2.76E-07	7.80E-03	2.30E-06	3.62E-07	8.53E-07	9.70E-10	5.33E-11	2.69E-09	0.00E+00	-4.53E-24	-5.73E-21	1.24E+01	0.00E+00	0.00E+00	2.02E-16	1.75E-146	1.38E-05
1.46E-06	609.884	1.20E+19	0.00E+00	1.23E+01	5.05E+05	-1.17E-05	7.84E+01	3.20E+05	2.21E+02	1.34E+05	4.02E+00	4.03E+04	7.37E+01	4.20E-01	1.57E+02	2.50E-05	4.59E-06	1.95E+01	9.81E-01	0.00E+00	3.13E+01	2.00E-01	1.87E-02	4.14E-02	1.30E-09	6.34E-02	3.13E-05	2.33E-05	1.36E-11	1.95E-07	5.17E-06	2.21E+01	2.86E-07	8.04E-03	2.29E-06	3.70E-07	8.84E-07	1.07E-09	5.78E-11	2.75E-09	0.00E+00	-1.09E-23	-3.43E-19	1.23E+01	0.00E+00	0.00E+00	1.03E-16	1.75E-146	1.36E-05
1.49E-06	609.926	1.20E+19	0.00E+00	1.23E+01	5.05E+05	-1.17E-05	7.93E+01	3.20E+05	2.20E+02	1.34E+05	4.01E+00	4.03E+04	7.33E+01	4.19E-01	1.56E+02	2.49E-05	4.51E-06	1.95E+01	9.58E-01	0.00E+00	3.14E+01	2.00E-01	1.90E-02	4.23E-02	1.35E-09	6.46E-02	3.24E-05	2.52E-05	1.37E-11	2.03E-07	5.31E-06	2.21E+01	2.97E-07	8.27E-03	2.28E-06	3.78E-07	9.16E-07	1.18E-09	6.27E-11	2.81E-09	0.00E+00	-1.88E-23	-1.73E-18	1.23E+01	0.00E+00	0.00E+00	5.26E-17	1.75E-146	1.35E-05
1.52E-06	609.966	1.20E+19	0.00E+00	1.23E+01	5.05E+05	-1.17E-05	8.02E+01	3.20E+05	2.18E+02	1.34E+05	4.00E+00	4.03E+04	7.29E+01	4.17E-01	1.55E+02	2.47E-05	4.43E-06	1.96E+01	9.36E-01	0.00E+00	3.15E+01	2.00E-01	1.94E-02	4.31E-02	1.41E-09	6.57E-02	3.35E-05	2.73E-05	1.39E-11	2.10E-07	5.44E-06	2.20E+01	3.07E-07	8.51E-03	2.26E-06	3.86E-07	9.48E-07	1.29E-09	6.78E-11	2.87E-09	0.00E+00	-2.19E-23	-5.07E-18	1.23E+01	0.00E+00	0.00E+00	2.66E-17	1.74E-146	1.34E-05
1.55E-06	610.007	1.20E+19	0.00E+00	1.23E+01	5.05E+05	-1.17E-05	8.10E+01	3.20E+05	2.17E+02	1.34E+05	3.98E+00	4.03E+04	7.25E+01	4.16E-01	1.55E+02	2.46E-05	4.35E-06	1.96E+01	9.15E-01	0.00E+00	3.15E+01	2.00E-01	1.98E-02	4.40E-02	1.46E-09	6.69E-02	3.46E-05	2.95E-05	1.41E-11	2.17E-07	5.57E-06	2.19E+01	3.18E-07	8.75E-03	2.25E-06	3.95E-07	9.80E-07	1.42E-09	7.33E-11	2.94E-09	0.00E+00	-6.78E-24	-1.12E-17	1.23E+01	0.00E+00	0.00E+00	1.32E-17	1.74E-146	1.33E-05
1.57E-06	610.048	1.20E+19	0.00E+00	1.22E+01	5.05E+05	-1.17E-05	8.19E+01	3.20E+05	2.15E+02	1.34E+05	3.97E+00	4.03E+04	7.22E+01	4.15E-01	1.54E+02	2.45E-05	4.27E-06	1.97E+01	8.95E-01	0.00E+00	3.16E+01	2.00E-01	2.02E-02	4.49E-02	1.52E-09	6.81E-02	3.57E-05	3.19E-05	1.43E-11	2.25E-07	5.71E-06	2.18E+01	3.29E-07	8.99E-03	2.23E-06	4.03E-07	1.01E-06	1.56E-09	7.91E-11	3.00E-09	0.00E+00	-2.28E-23	-2.05E-17	1.22E+01	0.00E+00	0.00E+00	6.74E-18	1.73E-146	1.32E-05
1.60E-06	610.089	1.20E+19	0.00E+00	1.22E+01	5.05E+05	-1.17E-05	8.27E+01	3.20E+05	2.14E+02	1.34E+05	3.96E+00	4.03E+04	7.18E+01	4.13E-01	1.53E+02	2.44E-05	4.20E-06	1.97E+01	8.76E-01	0.00E+00	3.16E+01	2.00E-01	2.06E-02	4.58E-02	1.58E-09	6.94E-02	3.69E-05	3.44E-05	1.45E-11	2.33E-07	5.86E-06	2.17E+01	3.40E-07	9.23E-03	2.22E-06	4.12E-07	1.05E-06	1.70E-09	8.53E-11	3.07E-09	0.00E+00	-4.24E-22	-3.17E-17	1.22E+01	0.00E+00	0.00E+00	3.44E-18	1.73E-146	1.31E-05
1.63E-06	610.129	1.20E+19	0.00E+00	1.22E+01	5.05E+05	-1.17E-05	8.35E+01	3.20E+05	2.13E+02	1.34E+05	3.95E+00	4.03E+04	7.15E+01	4.12E-01	1.53E+02	2.43E-05	4.12E-06	1.98E+01	8.57E-01	0.00E+00	3.17E+01	2.00E-01	2.10E-02	4.67E-02	1.64E-09	7.06E-02	3.81E-05	3.70E-05	1.47E-11	2.41E-07	6.00E-06	2.17E+01	3.52E-07	9.48E-03	2.21E-06	4.21E-07	1.08E-06	1.86E-09	9.18E-11	3.13E-09	0.00E+00	-2.09E-21	-3.99E-17	1.22E+01	0.00E+00	0.00E+00	1.70E-18	1.73E-146	1.30E-05
1.66E-06	610.17	1.20E+19	0.00E+00	1.22E+01	5.05E+05	-1.17E-05	8.44E+01	3.20E+05	2.11E+02	1.34E+05	3.94E+00	4.03E+04	7.12E+01	4.11E-01	1.52E+02	2.42E-05	4.05E-06	1.98E+01	8.39E-01	0.00E+00	3.17E+01	2.00E-01	2.14E-02	4.76E-02	1.70E-09	7.18E-02	3.93E-05	3.98E-05	1.49E-11	2.49E-07	6.15E-06	2.16E+01	3.63E-07	9.72E-03	2.19E-06	4.30E-07	1.12E-06	2.03E-09	9.87E-11	3.20E-09	0.00E+00	-6.43E-21	-3.31E-17	1.22E+01	0.00E+00	0.00E+00	8.76E-19	1.72E-146	1.29E-05
1.69E-06	610.21	1.20E+19	0.00E+00	1.21E+01	5.05E+05	-1.17E-05	8.52E+01	3.20E+05	2.10E+02	1.34E+05	3.93E+00	4.03E+04	7.09E+01	4.09E-01	1.51E+02	2.41E-05	3.98E-06	1.99E+01	8.21E-01	0.00E+00	3.18E+01	2.00E-01	2.18E-02	4.85E-02	1.76E-09	7.30E-02	4.05E-05	4.27E-05	1.51E-11	2.57E-07	6.30E-06	2.15E+01	3.75E-07	9.97E-03	2.18E-06	4.40E-07	1.15E-06	2.21E-09	1.06E-10	3.27E-09	0.00E+00	-1.47E-28	7.88E-25	1.21E+01	0.00E+00	0.00E+00	4.39E-19	7.82E-148	1.28E-05
1.72E-06	610.25	1.20E+19	0.00E+00	1.21E+01	5.05E+05	-1.17E-05	8.59E+01	3.20E+05	2.09E+02	1.34E+05	3.92E+00	4.03E+04	7.06E+01	4.08E-01	1.51E+02	2.40E-05	3.90E-06	1.99E+01	8.05E-01	0.00E+00	3.18E+01	2.00E-01	2.22E-02	4.95E-02	1.82E-09	7.43E-02	4.17E-05	4.58E-05	1.53E-11	2.65E-07	6.45E-06	2.14E+01	3.87E-07	1.02E-02	2.17E-06	4.50E-07	1.19E-06	2.40E-09	1.14E-10	3.35E-09	0.00E+00	-9.87E-28	-3.83E-22	1.21E+01	0.00E+00	0.00E+00	2.19E-19	7.80E-148	1.27E-05
1.75E-06	610.29	1.20E+19	0.00E+00	1.21E+01	5.05E+05	-1.17E-05	8.67E+01	3.20E+05	2.07E+02	1.34E+05	3.90E+00	4.03E+04	7.03E+01	4.07E-01	1.50E+02	2.39E-05	3.83E-06	2.00E+01	7.88E-01	0.00E+00	3.19E+01	2.00E-01	2.26E-02	5.04E-02	1.89E-09	7.55E-02	4.30E-05	4.91E-05	1.55E-11	2.74E-07	6.61E-06	2.13E+01	4.00E-07	1.05E-02	2.16E-06	4.60E-07	1.22E-06	2.61E-09	1.22E-10	3.42E-09	0.00E+00	2.95E-29	-2.32E-21	1.21E+01	0.00E+00	0.00E+00	1.09E-19	7.79E-148	1.25E-05
1.78E-06	610.33	1.20E+19	0.00E+00	1.21E+01	5.05E+05	-1.17E-05	8.75E+01	3.20E+05	2.06E+02	1.34E+05	3.89E+00	4.03E+04	7.00E+01	4.05E-01	1.50E+02	2.38E-05	3.77E-06	2.00E+01	7.73E-01	0.00E+00	3.20E+01	2.00E-01	2.31E-02	5.13E-02	1.96E-09	7.68E-02	4.43E-05	5.26E-05	1.57E-11	2.82E-07	6.77E-06	2.13E+01	4.12E-07	1.07E-02	2.14E-06	4.70E-07	1.26E-06	2.83E-09	1.30E-10	3.50E-09	-9.43E-44	-2.05E-26	-5.75E-21	1.21E+01	0.00E+00	0.00E+00	5.34E-20	7.77E-148	1.24E-05
1.81E-06	610.37	1.20E+19	0.00E+00	1.20E+01	5.05E+05	-1.17E-05	8.82E+01	3.20E+05	2.05E+02	1.34E+05	3.88E+00	4.03E+04	6.98E+01	4.04E-01	1.49E+02	2.38E-05	3.70E-06	2.01E+01	7.58E-01	0.00E+00	3.20E+01	2.00E-01	2.35E-02	5.22E-02	2.03E-09	7.81E-02	4.57E-05	5.62E-05	1.59E-11	2.91E-07	6.94E-06	2.12E+01	4.25E-07	1.10E-02	2.13E-06	4.80E-07	1.30E-06	3.07E-09	1.40E-10	3.58E-09	-2.04E-42	-6.65E-26	-8.88E-21	1.20E+01	0.00E+00	0.00E+00	2.60E-20	7.75E-148	1.23E-05
1.83E-06	610.41	1.20E+19	0.00E+00	1.20E+01	5.05E+05	-1.17E-05	8.90E+01	3.20E+05	2.03E+02	1.34E+05	3.87E+00	4.03E+04	6.95E+01	4.03E-01	1.48E+02	2.37E-05	3.63E-06	2.01E+01	7.43E-01	0.00E+00	3.21E+01	2.00E-01	2.39E-02	5.31E-02	2.10E-09	7.94E-02	4.70E-05	6.01E-05	1.62E-11	3.00E-07	7.10E-06	2.11E+01	4.38E-07	1.12E-02	2.12E-06	4.90E-07	1.33E-06	3.33E-09	1.49E-10	3.66E-09	3.80E-41	-7.13E-27	-8.69E-21	1.20E+01	0.00E+00	0.00E+00	1.30E-20	7.74E-148	1.22E-05
1.86E-06	610.449	1.20E+19	0.00E+00	1.20E+01	5.05E+05	-1.17E-05	8.97E+01	3.20E+05	2.02E+02	1.34E+05	3.86E+00	4.03E+04	6.93E+01	4.01E-01	1.48E+02	2.36E-05	3.56E-06	2.01E+01	7.29E-01	0.00E+00	3.21E+01	2.00E-01	2.43E-02	5.40E-02	2.17E-09	8.07E-02	4.84E-05	6.41E-05	1.64E-11	3.09E-07	7.27E-06	2.10E+01	4.51E-07	1.15E-02	2.11E-06	5.01E-07	1.37E-06	3.60E-09	1.59E-10	3.74E-09	-1.78E-40	-1.50E-25	-2.16E-21	1.20E+01	0.00E+00	0.00E+00	6.38E-21	7.72E-148	1.21E-05
1.90E-06	610.489	1.20E+19	0.00E+00	1.20E+01	5.05E+05	-1.17E-05	9.04E+01	3.20E+05	2.01E+02	1.34E+05	3.85E+00	4.03E+04	6.91E+01	4.00E-01	1.47E+02	2.35E-05	3.50E-06	2.02E+01	7.15E-01	0.00E+00	3.22E+01	2.00E-01	2.48E-02	5.50E-02	2.24E-09	8.20E-02	4.99E-05	6.84E-05	1.67E-11	3.18E-07	7.45E-06	2.09E+01	4.65E-07	1.17E-02	2.09E-06	5.12E-07	1.41E-06	3.89E-09	1.70E-10	3.82E-09	-3.58E-39	-2.62E-24	6.42E-22	1.20E+01	0.00E+00	0.00E+00	2.97E-21	7.70E-148	1.20E-05
1.93E-06	610.528	1.20E+19	0.00E+00	1.19E+01	5.05E+05	-1.17E-05	9.11E+01	3.20E+05	2.00E+02	1.34E+05	3.84E+00	4.03E+04	6.88E+01	3.99E-01	1.46E+02	2.34E-05	3.44E-06	2.02E+01	7.01E-01	0.00E+00	3.22E+01	2.00E-01	2.52E-02	5.59E-02	2.32E-09	8.33E-02	5.13E-05	7.28E-05	1.69E-11	3.27E-07	7.63E-06	2.09E+01	4.79E-07	1.20E-02	2.08E-06	5.23E-07	1.45E-06	4.19E-09	1.81E-10	3.91E-09	-1.76E-38	-1.28E-23	-4.75E-20	1.19E+01	0.00E+00	0.00E+00	1.33E-21	7.69E-148	1.19E-05
1.96E-06	610.568	1.20E+19	0.00E+00	1.19E+01	5.05E+05	-1.17E-05	9.18E+01	3.20E+05	1.98E+02	1.34E+05	3.82E+00	4.03E+04	6.86E+01	3.98E-01	1.46E+02	2.34E-05	3.37E-06	2.03E+01	6.88E-01	0.00E+00	3.23E+01	2.00E-01	2.56E-02	5.68E-02	2.40E-09	8.47E-02	5.28E-05	7.75E-05	1.72E-11	3.36E-07	7.81E-06	2.08E+01	4.93E-07	1.22E-02	2.07E-06	5.35E-07	1.49E-06	4.52E-09	1.92E-10	4.00E-09	-5.60E-38	-4.09E-23	-2.57E-19	1.19E+01	0.00E+00	0.00E+00	6.43E-22	7.67E-148	1.18E-05
1.99E-06	610.607	1.20E+19	0.00E+00	1.19E+01	5.05E+05	-1.17E-05	9.25E+01	3.20E+05	1.97E+02	1.34E+05	3.81E+00	4.03E+04	6.84E+01	3.96E-01	1.45E+02	2.33E-05	3.31E-06	2.03E+01	6.75E-01	0.00E+00	3.24E+01	2.00E-01	2.60E-02	5.77E-02	2.48E-09	8.60E-02	5.43E-05	8.24E-05	1.75E-11	3.46E-07	8.00E-06	2.07E+01	5.07E-07	1.25E-02	2.06E-06	5.47E-07	1.53E-06	4.87E-09	2.05E-10	4.09E-09	-1.38E-37	-1.03E-22	-8.26E-19	1.19E+01	0.00E+00	0.00E+00	3.50E-22	7.65E-148	1.17E-05
2.02E-06	610.647	1.20E+19	0.00E+00	1.18E+01	5.05E+05	-1.17E-05	9.32E+01	3.20E+05	1.96E+02	1.34E+05	3.80E+00	4.03E+04	6.83E+01	3.95E-01	1.44E+02	2.32E-05	3.25E-06	2.03E+01	6.63E-01	0.00E+00	3.24E+01	2.00E-01	2.65E-02	5.87E-02	2.56E-09	8.74E-02	5.58E-05	8.76E-05	1.78E-11	3.56E-07	8.19E-06	2.06E+01	5.21E-07	1.28E-02	2.04E-06	5.58E-07	1.57E-06	5.24E-09	2.17E-10	4.18E-09	-2.86E-37	-2.21E-22	-2.06E-18	1.18E+01	0.00E+00	0.00E+00	1.63E-22	7.64E-148	1.16E-05
2.05E-06	610.686	1.20E+19	0.00E+00	1.18E+01	5.05E+05	-1.17E-05	9.39E+01	3.20E+05	1.95E+02	1.34E+05	3.79E+00	4.03E+04	6.81E+01	3.94E-01	1.44E+02	2.31E-05	3.19E-06	2.04E+01	6.51E-01	0.00E+00	3.25E+01	2.00E-01	2.69E-02	5.96E-02	2.64E-09	8.87E-02	5.74E-05	9.30E-05	1.81E-11	3.65E-07	8.38E-06	2.05E+01	5.36E-07	1.30E-02	2.03E-06	5.71E-07	1.61E-06	5.63E-09	2.31E-10	4.28E-09	-5.06E-37	-4.24E-22	-4.38E-18	1.18E+01	0.00E+00	0.00E+00	5.72E-23	7.62E-148	1.15E-05
2.08E-06	610.725	1.20E+19	0.00E+00	1.18E+01	5.05E+05	-1.17E-05	9.45E+01	3.20E+05	1.93E+02	1.34E+05	3.78E+00	4.03E+04	6.79E+01	3.93E-01	1.43E+02	2.30E-05	3.13E-06	2.04E+01	6.39E-01	0.00E+00	3.25E+01	2.00E-01	2.74E-02	6.05E-02	2.73E-09	9.01E-02	5.90E-05	9.86E-05	1.85E-11	3.75E-07	8.58E-06	2.04E+01	5.51E-07	1.33E-02	2.02E-06	5.83E-07	1.65E-06	6.05E-09	2.45E-10	4.37E-09	0.00E+00	-9.16E-30	-1.34E-22	1.18E+01	0.00E+00	0.00E+00	2.74E-23	-1.12E-147	1.14E-05
2.11E-06	610.764	1.20E+19	0.00E+00	1.18E+01	5.05E+05	-1.17E-05	9.52E+01	3.20E+05	1.92E+02	1.34E+05	3.77E+00	4.03E+04	6.77E+01	3.91E-01	1.43E+02	2.29E-05	3.07E-06	2.04E+01	6.27E-01	0.00E+00	3.26E+01	2.00E-01	2.78E-02	6.15E-02	2.82E-09	9.15E-02	6.07E-05	1.05E-04	1.88E-11	3.85E-07	8.79E-06	2.04E+01	5.67E-07	1.35E-02	2.01E-06	5.95E-07	1.70E-06	6.49E-09	2.59E-10	4.47E-09	0.00E+00	-6.06E-28	-2.91E-22	1.18E+01	0.00E+00	0.00E+00	1.31E-23	-3.13E-147	1.13E-05
2.14E-06	610.803	1.20E+19	0.00E+00	1.17E+01	5.05E+05	-1.17E-05	9.58E+01	3.20E+05	1.91E+02	1.34E+05	3.76E+00	4.03E+04	6.76E+01	3.90E-01	1.42E+02	2.29E-05	3.02E-06	2.05E+01	6.16E-01	0.00E+00	3.26E+01	2.00E-01	2.83E-02	6.24E-02	2.91E-09	9.29E-02	6.24E-05	1.11E-04	1.92E-11	3.96E-07	9.00E-06	2.03E+01	5.82E-07	1.38E-02	2.00E-06	6.08E-07	1.74E-06	6.95E-09	2.75E-10	4.58E-09	-2.32E-43	6.03E-28	-7.98E-21	1.17E+01	0.00E+00	0.00E+00	6.23E-24	-1.24E-145	1.12E-05
2.18E-06	610.842	1.20E+19	0.00E+00	1.17E+01	5.05E+05	-1.17E-05	9.64E+01	3.20E+05	1.90E+02	1.34E+05	3.75E+00	4.03E+04	6.74E+01	3.89E-01	1.41E+02	2.28E-05	2.96E-06	2.05E+01	6.05E-01	0.00E+00	3.27E+01	2.00E-01	2.87E-02	6.34E-02	3.00E-09	9.44E-02	6.41E-05	1.17E-04	1.96E-11	4.06E-07	9.21E-06	2.02E+01	5.98E-07	1.41E-02	1.99E-06	6.21E-07	1.78E-06	7.45E-09	2.91E-10	4.68E-09	-3.41E-42	-8.76E-27	-3.87E-20	1.17E+01	0.00E+00	0.00E+00	2.93E-24	-6.76E-145	1.11E-05
2.21E-06	610.882	1.20E+19	0.00E+00	1.17E+01	5.05E+05	-1.17E-05	9.70E+01	3.20E+05	1.89E+02	1.34E+05	3.74E+00	4.03E+04	6.73E+01	3.88E-01	1.41E+02	2.27E-05	2.90E-06	2.06E+01	5.94E-01	0.00E+00	3.28E+01	2.00E-01	2.92E-02	6.43E-02	3.10E-09	9.58E-02	6.58E-05	1.24E-04	2.00E-11	4.17E-07	9.43E-06	2.01E+01	6.14E-07	1.43E-02	1.98E-06	6.34E-07	1.82E-06	7.97E-09	3.07E-10	4.79E-09	-9.00E-42	-7.19E-26	-1.12E-19	1.17E+01	0.00E+00	0.00E+00	1.38E-24	-2.06E-144	1.10E-05
2.24E-06	610.921	1.20E+19	0.00E+00	1.17E+01	5.05E+05	-1.17E-05	9.76E+01	3.20E+05	1.88E+02	1.34E+05	3.72E+00	4.03E+04	6.72E+01	3.87E-01	1.40E+02	2.26E-05	2.85E-06	2.06E+01	5.83E-01	0.00E+00	3.28E+01	2.00E-01	2.97E-02	6.52E-02	3.19E-09	9.73E-02	6.76E-05	1.31E-04	2.04E-11	4.27E-07	9.65E-06	2.00E+01	6.31E-07	1.46E-02	1.97E-06	6.48E-07	1.87E-06	8.52E-09	3.25E-10	4.90E-09	-1.65E-42	-1.92E-25	-2.41E-19	1.17E+01	0.00E+00	0.00E+00	6.46E-25	-4.55E-144	1.09E-05
2.28E-06	610.96	1.20E+19	0.00E+00	1.16E+01	5.05E+05	-1.17E-05	9.82E+01	3.20E+05	1.87E+02	1.34E+05	3.71E+00	4.03E+04	6.70E+01	3.86E-01	1.40E+02	2.25E-05	2.79E-06	2.06E+01	5.73E-01	0.00E+00	3.29E+01	2.00E-01	3.01E-02	6.62E-02	3.29E-09	9.87E-02	6.95E-05	1.38E-04	2.08E-11	4.38E-07	9.87E-06	1.99E+01	6.47E-07	1.49E-02	1.96E-06	6.62E-07	1.91E-06	9.11E-09	3.43E-10	5.02E-09	-1.23E-41	-2.34E-25	-4.25E-19	1.16E+01	0.00E+00	0.00E+00	2.90E-25	-7.92E-144	1.08E-05
2.31E-06	610.998	1.20E+19	0.00E+00	1.16E+01	5.05E+05	-1.17E-05	9.88E+01	3.20E+05	1.85E+02	1.34E+05	3.70E+00	4.03E+04	6.69E+01	3.84E-01	1.39E+02	2.25E-05	2.74E-06	2.07E+01	5.63E-01	0.00E+00	3.29E+01	2.00E-01	3.06E-02	6.71E-02	3.39E-09	1.00E-01	7.13E-05	1.46E-04	2.13E-11	4.49E-07	1.01E-05	1.99E+01	6.64E-07	1.51E-02	1.95E-06	6.76E-07	1.96E-06	9.72E-09	3.62E-10	5.14E-09	4.64E-41	-2.65E-26	-6.40E-19	1.16E+01	0.00E+00	0.00E+00	1.23E-25	-1.14E-143	1.07E-05
2.34E-06	611.037	1.20E+19	0.00E+00	1.16E+01	5.05E+05	-1.17E-05	9.94E+01	3.20E+05	1.84E+02	1.34E+05	3.69E+00	4.03E+04	6.68E+01	3.83E-01	1.38E+02	2.24E-05	2.69E-06	2.07E+01	5.53E-01	0.00E+00	3.30E+01	2.00E-01	3.11E-02	6.81E-02	3.50E-09	1.02E-01	7.32E-05	1.54E-04	2.18E-11	4.60E-07	1.03E-05	1.98E+01	6.81E-07	1.54E-02	1.93E-06	6.90E-07	2.00E-06	1.04E-08	3.82E-10	5.26E-09	1.45E-40	-3.52E-25	-8.41E-19	1.16E+01	0.00E+00	0.00E+00	5.77E-26	-1.35E-143	1.06E-05
2.38E-06	611.076	1.20E+19	0.00E+00	1.16E+01	5.05E+05	-1.17E-05	1.00E+02	3.20E+05	1.83E+02	1.34E+05	3.68E+00	4.03E+04	6.66E+01	3.82E-01	1.38E+02	2.23E-05	2.63E-06	2.07E+01	5.43E-01	0.00E+00	3.30E+01	2.00E-01	3.15E-02	6.90E-02	3.60E-09	1.03E-01	7.52E-05	1.62E-04	2.23E-11	4.71E-07	1.06E-05	1.97E+01	6.99E-07	1.57E-02	1.92E-06	7.04E-07	2.05E-06	1.11E-08	4.03E-10	5.38E-09	-4.70E-39	-3.77E-24	-9.61E-19	1.16E+01	0.00E+00	0.00E+00	3.11E-26	-1.24E-143	1.05E-05
2.41E-06	611.115	1.20E+19	0.00E+00	1.15E+01	5.05E+05	-1.17E-05	1.01E+02	3.20E+05	1.82E+02	1.34E+05	3.67E+00	4.03E+04	6.65E+01	3.81E-01	1.37E+02	2.22E-05	2.58E-06	2.07E+01	5.33E-01	0.00E+00	3.31E+01	2.00E-01	3.20E-02	7.00E-02	3.71E-09	1.05E-01	7.72E-05	1.71E-04	2.28E-11	4.83E-07	1.08E-05	1.96E+01	7.17E-07	1.59E-02	1.91E-06	7.19E-07	2.10E-06	1.18E-08	4.24E-10	5.51E-09	-2.68E-38	-1.56E-23	-9.11E-19	1.15E+01	0.00E+00	0.00E+00	1.24E-26	-5.88E-144	1.04E-05
2.44E-06	611.154	1.20E+19	0.00E+00	1.15E+01	5.05E+05	-1.17E-05	1.01E+02	3.20E+05	1.81E+02	1.34E+05	3.66E+00	4.03E+04	6.64E+01	3.80E-01	1.36E+02	2.21E-05	2.53E-06	2.08E+01	5.24E-01	0.00E+00	3.32E+01	2.00E-01	3.25E-02	7.09E-02	3.82E-09	1.06E-01	7.92E-05	1.80E-04	2.33E-11	4.94E-07	1.11E-05	1.95E+01	7.35E-07	1.62E-02	1.90E-06	7.34E-07	2.14E-06	1.25E-08	4.46E-10	5.64E-09	-8.69E-38	-4.43E-23	-5.89E-19	1.15E+01	0.00E+00	0.00E+00	3.23E-27	2.68E-144	1.03E-05
2.48E-06	611.193	1.20E+19	0.00E+00	1.15E+01	5.05E+05	-1.17E-05	1.02E+02	3.20E+05	1.80E+02	1.34E+05	3.65E+00	4.04E+04	6.63E+01	3.79E-01	1.36E+02	2.21E-05	2.48E-06	2.08E+01	5.14E-01	0.00E+00	3.32E+01	2.00E-01	3.30E-02	7.19E-02	3.94E-09	1.08E-01	8.13E-05	1.89E-04	2.39E-11	5.06E-07	1.13E-05	1.94E+01	7.53E-07	1.65E-02	1.90E-06	7.49E-07	2.19E-06	1.33E-08	4.70E-10	5.77E-09	-2.07E-37	-1.02E-22	-4.25E-20	1.15E+01	0.00E+00	0.00E+00	2.74E-27	-3.36E-143	1.02E-05
2.51E-06	611.232	1.20E+19	0.00E+00	1.14E+01	5.05E+05	-1.17E-05	1.02E+02	3.20E+05	1.79E+02	1.34E+05	3.64E+00	4.04E+04	6.62E+01	3.78E-01	1.35E+02	2.20E-05	2.43E-06	2.08E+01	5.05E-01	0.00E+00	3.33E+01	2.00E-01	3.35E-02	7.28E-02	4.06E-09	1.09E-01	8.34E-05	1.99E-04	2.45E-11	5.18E-07	1.16E-05	1.94E+01	7.72E-07	1.67E-02	1.89E-06	7.64E-07	2.24E-06	1.42E-08	4.94E-10	5.91E-09	0.00E+00	1.42E-29	-5.95E-22	1.14E+01	0.00E+00	0.00E+00	1.25E-27	1.44E-150	1.01E-05
2.55E-06	611.271	1.20E+19	0.00E+00	1.14E+01	5.05E+05	-1.17E-05	1.03E+02	3.20E+05	1.78E+02	1.34E+05	3.62E+00	4.04E+04	6.61E+01	3.77E-01	1.35E+02	2.19E-05	2.38E-06	2.09E+01	4.96E-01	0.00E+00	3.33E+01	2.00E-01	3.40E-02	7.38E-02	4.18E-09	1.11E-01	8.55E-05	2.09E-04	2.52E-11	5.30E-07	1.19E-05	1.93E+01	7.91E-07	1.70E-02	1.88E-06	7.80E-07	2.29E-06	1.51E-08	5.19E-10	6.05E-09	0.00E+00	-2.06E-28	-3.07E-22	1.14E+01	0.00E+00	0.00E+00	5.67E-28	1.44E-150	9.98E-06
2.58E-06	611.31	1.20E+19	0.00E+00	1.14E+01	5.05E+05	-1.17E-05	1.03E+02	3.20E+05	1.77E+02	1.34E+05	3.61E+00	4.04E+04	6.60E+01	3.76E-01	1.34E+02	2.18E-05	2.34E-06	2.09E+01	4.87E-01	0.00E+00	3.34E+01	2.00E-01	3.45E-02	7.47E-02	4.30E-09	1.13E-01	8.77E-05	2.19E-04	2.59E-11	5.42E-07	1.22E-05	1.92E+01	8.10E-07	1.73E-02	1.87E-06	7.96E-07	2.34E-06	1.60E-08	5.45E-10	6.20E-09	-7.47E-44	-2.69E-27	-3.86E-21	1.14E+01	0.00E+00	0.00E+00	2.58E-28	1.43E-150	9.88E-06
2.62E-06	611.349	1.20E+19	0.00E+00	1.14E+01	5.05E+05	-1.17E-05	1.04E+02	3.20E+05	1.76E+02	1.34E+05	3.60E+00	4.04E+04	6.59E+01	3.75E-01	1.34E+02	2.17E-05	2.29E-06	2.09E+01	4.78E-01	0.00E+00	3.35E+01	2.00E-01	3.50E-02	7.57E-02	4.42E-09	1.14E-01	9.00E-05	2.30E-04	2.66E-11	5.54E-07	1.24E-05	1.91E+01	8.30E-07	1.75E-02	1.86E-06	8.12E-07	2.38E-06	1.70E-08	5.72E-10	6.35E-09	-2.39E-42	-2.35E-27	-3.46E-20	1.14E+01	0.00E+00	0.00E+00	1.17E-28	1.43E-150	9.78E-06
2.66E-06	611.388	1.20E+19	0.00E+00	1.13E+01	5.05E+05	-1.17E-05	1.04E+02	3.20E+05	1.75E+02	1.34E+05	3.59E+00	4.04E+04	6.58E+01	3.74E-01	1.33E+02	2.17E-05	2.24E-06	2.09E+01	4.70E-01	0.00E+00	3.35E+01	2.00E-01	3.55E-02	7.67E-02	4.55E-09	1.16E-01	9.23E-05	2.42E-04	2.73E-11	5.67E-07	1.27E-05	1.90E+01	8.50E-07	1.78E-02	1.85E-06	8.28E-07	2.43E-06	1.80E-08	6.00E-10	6.50E-09	6.91E-43	-1.45E-26	-1.12E-19	1.13E+01	0.00E+00	0.00E+00	5.20E-29	1.43E-150	9.69E-06
2.69E-06	611.427	1.20E+19	0.00E+00	1.13E+01	5.05E+05	-1.17E-05	1.05E+02	3.20E+05	1.74E+02	1.34E+05	3.58E+00	4.04E+04	6.57E+01	3.72E-01	1.32E+02	2.16E-05	2.20E-06	2.10E+01	4.61E-01	0.00E+00	3.36E+01	2.00E-01	3.60E-02	7.76E-02	4.69E-09	1.18E-01	9.46E-05	2.53E-04	2.81E-11	5.80E-07	1.30E-05	1.89E+01	8.70E-07	1.81E-02	1.84E-06	8.45E-07	2.48E-06	1.91E-08	6.30E-10	6.66E-09	-1.72E-40	-3.03E-25	-2.35E-19	1.13E+01	0.00E+00	0.00E+00	2.31E-29	1.42E-150	9.59E-06
2.73E-06	611.466	1.20E+19	0.00E+00	1.13E+01	5.05E+05	-1.17E-05	1.05E+02	3.20E+05	1.73E+02	1.34E+05	3.57E+00	4.04E+04	6.56E+01	3.71E-01	1.32E+02	2.15E-05	2.15E-06	2.10E+01	4.53E-01	0.00E+00	3.36E+01	2.00E-01	3.65E-02	7.86E-02	4.82E-09	1.19E-01	9.70E-05	2.66E-04	2.89E-11	5.92E-07	1.33E-05	1.88E+01	8.91E-07	1.83E-02	1.83E-06	8.62E-07	2.54E-06	2.02E-08	6.60E-10	6.82E-09	-1.17E-39	-1.42E-24	-3.76E-19	1.13E+01	0.00E+00	0.00E+00	9.82E-30	1.42E-150	9.50E-06
2.77E-06	611.506	1.20E+19	0.00E+00	1.12E+01	5.05E+05	-1.17E-05	1.06E+02	3.20E+05	1.72E+02	1.34E+05	3.56E+00	4.04E+04	6.55E+01	3.70E-01	1.31E+02	2.14E-05	2.11E-06	2.10E+01	4.44E-01	0.00E+00	3.37E+01	2.00E-01	3.70E-02	7.96E-02	4.96E-09	1.21E-01	9.95E-05	2.78E-04	2.98E-11	6.05E-07	1.36E-05	1.87E+01	9.12E-07	1.86E-02	1.82E-06	8.79E-07	2.59E-06	2.14E-08	6.91E-10	6.98E-09	-3.87E-39	-4.15E-24	-4.74E-19	1.12E+01	0.00E+00	0.00E+00	4.19E-30	1.41E-150	9.40E-06
2.80E-06	611.545	1.20E+19	0.00E+00	1.12E+01	5.05E+05	-1.17E-05	1.06E+02	3.20E+05	1.72E+02	1.34E+05	3.55E+00	4.04E+04	6.55E+01	3.70E-01	1.31E+02	2.13E-05	2.06E-06	2.11E+01	4.36E-01	0.00E+00	3.38E+01	2.00E-01	3.75E-02	8.05E-02	5.10E-09	1.23E-01	1.02E-04	2.91E-04	3.07E-11	6.19E-07	1.39E-05	1.87E+01	9.33E-07	1.89E-02	1.81E-06	8.96E-07	2.64E-06	2.27E-08	7.24E-10	7.15E-09	-8.68E-39	-9.33E-24	-4.33E-19	1.12E+01	0.00E+00	0.00E+00	2.07E-30	1.41E-150	9.31E-06
2.84E-06	611.584	1.20E+19	0.00E+00	1.12E+01	5.05E+05	-1.17E-05	1.07E+02	3.20E+05	1.71E+02	1.34E+05	3.54E+00	4.04E+04	6.54E+01	3.69E-01	1.30E+02	2.13E-05	2.02E-06	2.11E+01	4.28E-01	0.00E+00	3.38E+01	2.00E-01	3.81E-02	8.15E-02	5.25E-09	1.24E-01	1.05E-04	3.05E-04	3.16E-11	6.32E-07	1.43E-05	1.86E+01	9.55E-07	1.91E-02	1.81E-06	9.13E-07	2.69E-06	2.40E-08	7.58E-10	7.33E-09	-1.41E-38	-1.75E-23	-1.20E-19	1.12E+01	0.00E+00	0.00E+00	9.24E-31	1.41E-150	9.21E-06
2.88E-06	611.623	1.20E+19	0.00E+00	1.12E+01	5.05E+05	-1.17E-05	1.07E+02	3.20E+05	1.70E+02	1.34E+05	3.53E+00	4.04E+04	6.53E+01	3.68E-01	1.29E+02	2.12E-05	1.98E-06	2.11E+01	4.20E-01	0.00E+00	3.39E+01	2.00E-01	3.86E-02	8.25E-02	5.39E-09	1.26E-01	1.07E-04	3.19E-04	3.26E-11	6.45E-07	1.46E-05	1.85E+01	9.77E-07	1.94E-02	1.80E-06	9.31E-07	2.74E-06	2.54E-08	7.93E-10	7.51E-09	-1.29E-38	-2.88E-23	-1.85E-19	1.12E+01	0.00E+00	0.00E+00	3.22E-31	1.40E-150	9.12E-06
2.92E-06	611.663	1.20E+19	0.00E+00	1.11E+01	5.05E+05	-1.17E-05	1.07E+02	3.20E+05	1.69E+02	1.34E+05	3.51E+00	4.04E+04	6.52E+01	3.67E-01	1.29E+02	2.11E-05	1.93E-06	2.11E+01	4.12E-01	0.00E+00	3.39E+01	2.00E-01	3.91E-02	8.35E-02	5.55E-09	1.28E-01	1.10E-04	3.33E-04	3.37E-11	6.59E-07	1.49E-05	1.84E+01	9.99E-07	1.97E-02	1.79E-06	9.49E-07	2.80E-06	2.68E-08	8.29E-10	7.69E-09	-5.37E-39	-4.22E-23	-4.61E-18	1.11E+01	0.00E+00	0.00E+00	7.53E-32	1.40E-150	9.02E-06
2.95E-06	611.702	1.20E+19	0.00E+00	1.11E+01	5.05E+05	-1.17E-05	1.08E+02	3.20E+05	1.68E+02	1.34E+05	3.50E+00	4.04E+04	6.51E+01	3.66E-01	1.28E+02	2.10E-05	1.89E-06	2.12E+01	4.04E-01	0.00E+00	3.40E+01	2.00E-01	3.96E-02	8.44E-02	5.70E-09	1.30E-01	1.13E-04	3.48E-04	3.48E-11	6.73E-07	1.53E-05	1.83E+01	1.02E-06	1.99E-02	1.78E-06	9.68E-07	2.85E-06	2.83E-08	8.67E-10	7.88E-09	-6.06E-40	-5.61E-23	-2.34E-17	1.11E+01	0.00E+00	0.00E+00	-3.58E-32	1.40E-150	8.93E-06
2.99E-06	611.742	1.20E+19	0.00E+00	1.11E+01	5.05E+05	-1.17E-05	1.08E+02	3.20E+05	1.67E+02	1.34E+05	3.49E+00	4.04E+04	6.50E+01	3.65E-01	1.28E+02	2.09E-05	1.85E-06	2.12E+01	3.97E-01	0.00E+00	3.41E+01	2.01E-01	4.02E-02	8.54E-02	5.86E-09	1.32E-01	1.15E-04	3.64E-04	3.59E-11	6.87E-07	1.56E-05	1.82E+01	1.04E-06	2.02E-02	1.78E-06	9.86E-07	2.91E-06	2.99E-08	9.06E-10	8.07E-09	0.00E+00	-7.04E-28	-5.85E-23	1.11E+01	0.00E+00	0.00E+00	3.90E-140	-1.55E-148	8.84E-06
3.03E-06	611.782	1.20E+19	0.00E+00	1.10E+01	5.05E+05	-1.17E-05	1.09E+02	3.20E+05	1.66E+02	1.34E+05	3.48E+00	4.04E+04	6.49E+01	3.64E-01	1.27E+02	2.08E-05	1.81E-06	2.12E+01	3.89E-01	0.00E+00	3.41E+01	2.01E-01	4.07E-02	8.64E-02	6.03E-09	1.33E-01	1.18E-04	3.80E-04	3.71E-11	7.01E-07	1.60E-05	1.81E+01	1.07E-06	2.05E-02	1.77E-06	1.01E-06	2.96E-06	3.16E-08	9.46E-10	8.27E-09	0.00E+00	3.70E-29	-5.70E-22	1.10E+01	0.00E+00	0.00E+00	5.56E-140	-1.33E-148	8.75E-06
3.07E-06	611.821	1.20E+19	0.00E+00	1.10E+01	5.05E+05	-1.17E-05	1.09E+02	3.20E+05	1.66E+02	1.34E+05	3.47E+00	4.04E+04	6.49E+01	3.63E-01	1.26E+02	2.08E-05	1.77E-06	2.12E+01	3.82E-01	0.00E+00	3.42E+01	2.01E-01	4.13E-02	8.74E-02	6.19E-09	1.35E-01	1.21E-04	3.97E-04	3.84E-11	7.15E-07	1.64E-05	1.80E+01	1.09E-06	2.07E-02	1.76E-06	1.02E-06	3.02E-06	3.33E-08	9.87E-10	8.48E-09	-3.96E-44	-6.45E-27	-7.35E-22	1.10E+01	0.00E+00	0.00E+00	6.28E-140	-9.86E-148	8.65E-06
3.11E-06	611.861	1.20E+19	0.00E+00	1.10E+01	5.05E+05	-1.17E-05	1.09E+02	3.20E+05	1.65E+02	1.34E+05	3.46E+00	4.04E+04	6.48E+01	3.62E-01	1.26E+02	2.07E-05	1.73E-06	2.12E+01	3.74E-01	0.00E+00	3.42E+01	2.01E-01	4.18E-02	8.84E-02	6.36E-09	1.37E-01	1.24E-04	4.14E-04	3.97E-11	7.30E-07	1.67E-05	1.79E+01	1.12E-06	2.10E-02	1.75E-06	1.04E-06	3.07E-06	3.51E-08	1.03E-09	8.69E-09	-1.80E-42	-4.06E-26	1.33E-22	1.10E+01	0.00E+00	0.00E+00	6.58E-140	-1.11E-146	8.56E-06
3.15E-06	611.901	1.20E+19	0.00E+00	1.10E+01	5.05E+05	-1.17E-05	1.10E+02	3.20E+05	1.64E+02	1.34E+05	3.45E+00	4.04E+04	6.47E+01	3.61E-01	1.25E+02	2.06E-05	1.69E-06	2.13E+01	3.67E-01	0.00E+00	3.43E+01	2.01E-01	4.24E-02	8.93E-02	6.54E-09	1.39E-01	1.27E-04	4.32E-04	4.11E-11	7.45E-07	1.71E-05	1.78E+01	1.14E-06	2.13E-02	1.75E-06	1.06E-06	3.13E-06	3.70E-08	1.08E-09	8.90E-09	-4.50E-41	-1.17E-25	-7.15E-21	1.10E+01	0.00E+00	0.00E+00	6.72E-140	-3.79E-146	8.47E-06
3.19E-06	611.941	1.20E+19	0.00E+00	1.09E+01	5.05E+05	-1.17E-05	1.10E+02	3.20E+05	1.63E+02	1.34E+05	3.44E+00	4.04E+04	6.46E+01	3.60E-01	1.25E+02	2.05E-05	1.65E-06	2.13E+01	3.60E-01	0.00E+00	3.44E+01	2.01E-01	4.29E-02	9.03E-02	6.72E-09	1.41E-01	1.30E-04	4.50E-04	4.26E-11	7.60E-07	1.75E-05	1.78E+01	1.17E-06	2.16E-02	1.74E-06	1.08E-06	3.19E-06	3.90E-08	1.12E-09	9.12E-09	-2.49E-40	-2.34E-25	-5.37E-20	1.09E+01	0.00E+00	0.00E+00	6.78E-140	-8.34E-146	8.38E-06
3.23E-06	611.981	1.20E+19	0.00E+00	1.09E+01	5.05E+05	-1.17E-05	1.11E+02	3.20E+05	1.63E+02	1.34E+05	3.43E+00	4.04E+04	6.45E+01	3.60E-01	1.24E+02	2.04E-05	1.61E-06	2.13E+01	3.53E-01	0.00E+00	3.44E+01	2.01E-01	4.35E-02	9.13E-02	6.91E-09	1.43E-01	1.33E-04	4.69E-04	4.41E-11	7.75E-07	1.79E-05	1.77E+01	1.19E-06	2.18E-02	1.73E-06	1.10E-06	3.24E-06	4.11E-08	1.17E-09	9.35E-09	-7.92E-40	-3.62E-25	-1.94E-19	1.09E+01	0.00E+00	0.00E+00	6.80E-140	-1.43E-145	8.29E-06
3.28E-06	612.022	1.20E+19	0.00E+00	1.09E+01	5.05E+05	-1.17E-05	1.11E+02	3.20E+05	1.62E+02	1.34E+05	3.41E+00	4.04E+04	6.44E+01	3.59E-01	1.24E+02	2.04E-05	1.58E-06	2.13E+01	3.45E-01	0.00E+00	3.45E+01	2.01E-01	4.41E-02	9.23E-02	7.09E-09	1.45E-01	1.36E-04	4.89E-04	4.57E-11	7.90E-07	1.83E-05	1.76E+01	1.22E-06	2.21E-02	1.73E-06	1.12E-06	3.30E-06	4.33E-08	1.22E-09	9.58E-09	-1.87E-39	-4.19E-25	-5.05E-19	1.09E+01	0.00E+00	0.00E+00	6.80E-140	-2.03E-145	8.20E-06
3.32E-06	612.062	1.20E+19	0.00E+00	1.08E+01	5.05E+05	-1.17E-05	1.11E+02	3.20E+05	1.61E+02	1.34E+05	3.40E+00	4.04E+04	6.43E+01	3.58E-01	1.23E+02	2.03E-05	1.54E-06	2.13E+01	3.38E-01	0.00E+00	3.46E+01	2.01E-01	4.46E-02	9.33E-02	7.29E-09	1.47E-01	1.40E-04	5.09E-04	4.74E-11	8.06E-07	1.87E-05	1.75E+01	1.24E-06	2.24E-02	1.72E-06	1.14E-06	3.36E-06	4.55E-08	1.27E-09	9.82E-09	-3.60E-39	-2.29E-25	-1.08E-18	1.08E+01	0.00E+00	0.00E+00	6.81E-140	-2.42E-145	8.11E-06
3.36E-06	612.103	1.20E+19	0.00E+00	1.08E+01	5.05E+05	-1.17E-05	1.12E+02	3.20E+05	1.60E+02	1.34E+05	3.39E+00	4.04E+04	6.43E+01	3.57E-01	1.22E+02	2.02E-05	1.50E-06	2.14E+01	3.32E-01	0.00E+00	3.46E+01	2.01E-01	4.52E-02	9.43E-02	7.49E-09	1.49E-01	1.43E-04	5.30E-04	4.91E-11	8.21E-07	1.92E-05	1.74E+01	1.27E-06	2.26E-02	1.71E-06	1.17E-06	3.42E-06	4.79E-08	1.32E-09	1.01E-08	-5.98E-39	1.07E-25	-2.04E-18	1.08E+01	0.00E+00	0.00E+00	6.81E-140	-2.26E-145	8.02E-06
3.40E-06	612.144	1.20E+19	0.00E+00	1.08E+01	5.05E+05	-1.17E-05	1.12E+02	3.20E+05	1.60E+02	1.34E+05	3.38E+00	4.04E+04	6.42E+01	3.56E-01	1.22E+02	2.01E-05	1.47E-06	2.14E+01	3.25E-01	0.00E+00	3.47E+01	2.01E-01	4.58E-02	9.53E-02	7.69E-09	1.51E-01	1.47E-04	5.51E-04	5.09E-11	8.37E-07	1.96E-05	1.73E+01	1.30E-06	2.29E-02	1.71E-06	1.19E-06	3.48E-06	5.04E-08	1.38E-09	1.03E-08	-8.78E-39	-2.27E-25	-3.48E-18	1.08E+01	0.00E+00	0.00E+00	6.81E-140	-1.15E-145	7.93E-06
3.45E-06	612.185	1.20E+19	0.00E+00	1.07E+01	5.05E+05	-1.17E-05	1.13E+02	3.20E+05	1.59E+02	1.34E+05	3.37E+00	4.04E+04	6.41E+01	3.55E-01	1.21E+02	2.00E-05	1.43E-06	2.14E+01	3.18E-01	0.00E+00	3.47E+01	2.01E-01	4.64E-02	9.63E-02	7.90E-09	1.53E-01	1.50E-04	5.74E-04	5.28E-11	8.53E-07	2.01E-05	1.72E+01	1.32E-06	2.32E-02	1.70E-06	1.21E-06	3.54E-06	5.30E-08	1.43E-09	1.06E-08	-1.15E-38	-1.26E-24	-5.53E-18	1.07E+01	0.00E+00	0.00E+00	6.81E-140	5.26E-146	7.84E-06
3.49E-06	612.226	1.20E+19	0.00E+00	1.07E+01	5.05E+05	-1.17E-05	1.13E+02	3.20E+05	1.58E+02	1.34E+05	3.36E+00	4.04E+04	6.40E+01	3.55E-01	1.21E+02	1.99E-05	1.40E-06	2.14E+01	3.11E-01	0.00E+00	3.48E+01	2.01E-01	4.69E-02	9.73E-02	8.11E-09	1.55E-01	1.54E-04	5.97E-04	5.48E-11	8.70E-07	2.05E-05	1.71E+01	1.35E-06	2.34E-02	1.70E-06	1.23E-06	3.60E-06	5.57E-08	1.49E-09	1.08E-08	-1.36E-38	-1.20E-24	-8.29E-18	1.07E+01	0.00E+00	0.00E+00	6.81E-140	-2.41E-145	7.75E-06
3.53E-06	612.267	1.20E+19	0.00E+00	1.07E+01	5.05E+05	-1.17E-05	1.13E+02	3.20E+05	1.58E+02	1.34E+05	3.35E+00	4.04E+04	6.39E+01	3.54E-01	1.20E+02	1.99E-05	1.37E-06	2.14E+01	3.05E-01	0.00E+00	3.49E+01	2.01E-01	4.75E-02	9.83E-02	8.33E-09	1.57E-01	1.57E-04	6.20E-04	5.69E-11	8.86E-07	2.10E-05	1.70E+01	1.38E-06	2.37E-02	1.69E-06	1.25E-06	3.67E-06	5.85E-08	1.55E-09	1.11E-08	0.00E+00	-7.95E-29	-3.23E-23	1.07E+01	0.00E+00	0.00E+00	3.02E-140	2.38E-153	7.67E-06
3.58E-06	612.308	1.20E+19	0.00E+00	1.07E+01	5.05E+05	-1.17E-05	1.14E+02	3.20E+05	1.57E+02	1.34E+05	3.34E+00	4.04E+04	6.38E+01	3.53E-01	1.20E+02	1.98E-05	1.33E-06	2.15E+01	2.98E-01	0.00E+00	3.49E+01	2.01E-01	4.81E-02	9.94E-02	8.56E-09	1.59E-01	1.61E-04	6.45E-04	5.91E-11	9.03E-07	2.15E-05	1.69E+01	1.41E-06	2.40E-02	1.69E-06	1.27E-06	3.73E-06	6.15E-08	1.61E-09	1.14E-08	3.77E-46	-3.20E-29	-3.96E-23	1.07E+01	0.00E+00	0.00E+00	1.53E-140	2.38E-153	7.58E-06
3.62E-06	612.35	1.20E+19	0.00E+00	1.06E+01	5.05E+05	-1.17E-05	1.14E+02	3.20E+05	1.56E+02	1.34E+05	3.32E+00	4.05E+04	6.37E+01	3.52E-01	1.19E+02	1.97E-05	1.30E-06	2.15E+01	2.92E-01	0.00E+00	3.50E+01	2.01E-01	4.87E-02	1.00E-01	8.79E-09	1.62E-01	1.65E-04	6.70E-04	6.14E-11	9.20E-07	2.20E-05	1.68E+01	1.44E-06	2.42E-02	1.68E-06	1.30E-06	3.79E-06	6.46E-08	1.68E-09	1.17E-08	-9.70E-43	-4.27E-28	3.47E-24	1.06E+01	0.00E+00	0.00E+00	9.35E-141	2.37E-153	7.49E-06
3.67E-06	612.392	1.20E+19	0.00E+00	1.06E+01	5.05E+05	-1.17E-05	1.14E+02	3.20E+05	1.56E+02	1.34E+05	3.31E+00	4.05E+04	6.36E+01	3.52E-01	1.18E+02	1.96E-05	1.27E-06	2.15E+01	2.86E-01	0.00E+00	3.51E+01	2.01E-01	4.93E-02	1.01E-01	9.02E-09	1.64E-01	1.69E-04	6.96E-04	6.38E-11	9.38E-07	2.25E-05	1.67E+01	1.46E-06	2.45E-02	1.67E-06	1.32E-06	3.86E-06	6.78E-08	1.74E-09	1.20E-08	-3.61E-42	-3.73E-27	-1.36E-22	1.06E+01	0.00E+00	0.00E+00	6.96E-141	2.36E-153	7.41E-06
3.71E-06	612.434	1.20E+19	0.00E+00	1.06E+01	5.05E+05	-1.17E-05	1.15E+02	3.20E+05	1.55E+02	1.34E+05	3.30E+00	4.05E+04	6.35E+01	3.51E-01	1.18E+02	1.95E-05	1.23E-06	2.15E+01	2.79E-01	0.00E+00	3.51E+01	2.01E-01	4.99E-02	1.02E-01	9.27E-09	1.66E-01	1.73E-04	7.23E-04	6.63E-11	9.55E-07	2.30E-05	1.66E+01	1.49E-06	2.48E-02	1.67E-06	1.34E-06	3.92E-06	7.12E-08	1.81E-09	1.23E-08	-7.27E-42	-1.21E-26	-7.47E-22	1.06E+01	0.00E+00	0.00E+00	6.04E-141	2.35E-153	7.32E-06
3.76E-06	612.476	1.20E+19	0.00E+00	1.05E+01	5.05E+05	-1.17E-05	1.15E+02	3.20E+05	1.55E+02	1.34E+05	3.29E+00	4.05E+04	6.34E+01	3.50E-01	1.17E+02	1.94E-05	1.20E-06	2.15E+01	2.73E-01	0.00E+00	3.52E+01	2.01E-01	5.05E-02	1.03E-01	9.51E-09	1.68E-01	1.77E-04	7.50E-04	6.89E-11	9.73E-07	2.35E-05	1.65E+01	1.52E-06	2.50E-02	1.66E-06	1.37E-06	3.99E-06	7.47E-08	1.88E-09	1.26E-08	-1.06E-41	-2.72E-26	-2.10E-21	1.05E+01	0.00E+00	0.00E+00	5.64E-141	2.35E-153	7.23E-06
3.81E-06	612.519	1.20E+19	0.00E+00	1.05E+01	5.05E+05	-1.17E-05	1.15E+02	3.20E+05	1.54E+02	1.34E+05	3.28E+00	4.05E+04	6.33E+01	3.50E-01	1.17E+02	1.94E-05	1.17E-06	2.15E+01	2.67E-01	0.00E+00	3.53E+01	2.01E-01	5.12E-02	1.04E-01	9.77E-09	1.71E-01	1.81E-04	7.79E-04	7.16E-11	9.91E-07	2.41E-05	1.64E+01	1.55E-06	2.53E-02	1.66E-06	1.39E-06	4.05E-06	7.83E-08	1.95E-09	1.29E-08	-1.16E-41	-4.85E-26	-4.39E-21	1.05E+01	0.00E+00	0.00E+00	5.48E-141	2.34E-153	7.15E-06
3.85E-06	612.561	1.20E+19	0.00E+00	1.05E+01	5.05E+05	-1.17E-05	1.16E+02	3.20E+05	1.53E+02	1.34E+05	3.27E+00	4.05E+04	6.32E+01	3.49E-01	1.16E+02	1.93E-05	1.14E-06	2.15E+01	2.61E-01	0.00E+00	3.53E+01	2.01E-01	5.18E-02	1.06E-01	1.00E-08	1.73E-01	1.85E-04	8.08E-04	7.45E-11	1.01E-06	2.46E-05	1.63E+01	1.59E-06	2.56E-02	1.66E-06	1.42E-06	4.12E-06	8.22E-08	2.03E-09	1.32E-08	-8.29E-42	-7.17E-26	-7.59E-21	1.05E+01	0.00E+00	0.00E+00	5.43E-141	2.33E-153	7.06E-06
3.90E-06	612.604	1.20E+19	0.00E+00	1.04E+01	5.05E+05	-1.17E-05	1.16E+02	3.20E+05	1.53E+02	1.34E+05	3.26E+00	4.05E+04	6.31E+01	3.48E-01	1.15E+02	1.92E-05	1.11E-06	2.16E+01	2.55E-01	0.00E+00	3.54E+01	2.01E-01	5.24E-02	1.07E-01	1.03E-08	1.75E-01	1.89E-04	8.38E-04	7.74E-11	1.03E-06	2.52E-05	1.62E+01	1.62E-06	2.58E-02	1.65E-06	1.44E-06	4.18E-06	8.61E-08	2.10E-09	1.36E-08	-1.17E-42	-8.65E-26	-1.14E-20	1.04E+01	0.00E+00	0.00E+00	5.41E-141	2.33E-153	6.98E-06
3.95E-06	612.647	1.20E+19	0.00E+00	1.04E+01	5.05E+05	-1.17E-05	1.16E+02	3.20E+05	1.52E+02	1.34E+05	3.24E+00	4.05E+04	6.30E+01	3.47E-01	1.15E+02	1.91E-05	1.08E-06	2.16E+01	2.49E-01	0.00E+00	3.55E+01	2.01E-01	5.30E-02	1.08E-01	1.06E-08	1.78E-01	1.94E-04	8.70E-04	8.06E-11	1.05E-06	2.58E-05	1.61E+01	1.65E-06	2.61E-02	1.65E-06	1.46E-06	4.25E-06	9.03E-08	2.18E-09	1.39E-08	1.38E-42	-7.56E-26	-1.50E-20	1.04E+01	0.00E+00	0.00E+00	5.39E-141	2.32E-153	6.89E-06
4.00E-06	612.691	1.20E+19	0.00E+00	1.04E+01	5.05E+05	-1.17E-05	1.16E+02	3.20E+05	1.52E+02	1.34E+05	3.23E+00	4.05E+04	6.28E+01	3.47E-01	1.14E+02	1.90E-05	1.05E-06	2.16E+01	2.43E-01	0.00E+00	3.55E+01	2.01E-01	5.37E-02	1.09E-01	1.09E-08	1.80E-01	1.98E-04	9.02E-04	8.38E-11	1.07E-06	2.64E-05	1.60E+01	1.68E-06	2.64E-02	1.64E-06	1.49E-06	4.32E-06	9.46E-08	2.26E-09	1.43E-08	-1.42E-41	-1.99E-26	-1.72E-20	1.04E+01	0.00E+00	0.00E+00	5.39E-141	2.31E-153	6.81E-06
4.05E-06	612.735	1.20E+19	0.00E+00	1.03E+01	5.05E+05	-1.17E-05	1.17E+02	3.20E+05	1.51E+02	1.34E+05	3.22E+00	4.05E+04	6.27E+01	3.46E-01	1.14E+02	1.89E-05	1.02E-06	2.16E+01	2.37E-01	0.00E+00	3.56E+01	2.01E-01	5.43E-02	1.10E-01	1.11E-08	1.82E-01	2.03E-04	9.35E-04	8.72E-11	1.08E-06	2.70E-05	1.59E+01	1.71E-06	2.66E-02	1.64E-06	1.52E-06	4.39E-06	9.92E-08	2.35E-09	1.46E-08	-1.56E-41	1.76E-26	-1.64E-20	1.03E+01	0.00E+00	0.00E+00	5.39E-141	2.31E-153	6.72E-06
4.10E-06	612.779	1.20E+19	0.00E+00	1.03E+01	5.05E+05	-1.17E-05	1.17E+02	3.20E+05	1.50E+02	1.34E+05	3.21E+00	4.05E+04	6.26E+01	3.45E-01	1.13E+02	1.88E-05	9.96E-07	2.16E+01	2.32E-01	0.00E+00	3.57E+01	2.01E-01	5.49E-02	1.11E-01	1.14E-08	1.85E-01	2.07E-04	9.69E-04	9.07E-11	1.10E-06	2.76E-05	1.58E+01	1.75E-06	2.69E-02	1.63E-06	1.54E-06	4.46E-06	1.04E-07	2.43E-09	1.50E-08	0.00E+00	-3.76E-24	-3.81E-22	1.03E+01	0.00E+00	0.00E+00	2.20E-141	-6.28E-151	6.64E-06
4.15E-06	612.823	1.20E+19	0.00E+00	1.03E+01	5.05E+05	-1.17E-05	1.17E+02	3.20E+05	1.50E+02	1.34E+05	3.20E+00	4.05E+04	6.25E+01	3.45E-01	1.13E+02	1.87E-05	9.68E-07	2.16E+01	2.26E-01	0.00E+00	3.57E+01	2.01E-01	5.56E-02	1.12E-01	1.17E-08	1.87E-01	2.12E-04	1.00E-03	9.44E-11	1.12E-06	2.82E-05	1.57E+01	1.78E-06	2.72E-02	1.63E-06	1.57E-06	4.53E-06	1.09E-07	2.52E-09	1.54E-08	4.18E-42	-1.25E-23	-1.10E-21	1.03E+01	0.00E+00	0.00E+00	1.05E-141	-1.93E-150	6.56E-06
4.20E-06	612.867	1.20E+19	0.00E+00	1.02E+01	5.05E+05	-1.17E-05	1.18E+02	3.20E+05	1.49E+02	1.34E+05	3.18E+00	4.05E+04	6.24E+01	3.44E-01	1.12E+02	1.87E-05	9.41E-07	2.16E+01	2.21E-01	0.00E+00	3.58E+01	2.01E-01	5.62E-02	1.13E-01	1.21E-08	1.90E-01	2.17E-04	1.04E-03	9.82E-11	1.14E-06	2.89E-05	1.56E+01	1.82E-06	2.74E-02	1.63E-06	1.59E-06	4.60E-06	1.14E-07	2.62E-09	1.58E-08	-1.45E-40	-1.12E-23	-1.21E-21	1.02E+01	0.00E+00	0.00E+00	6.39E-142	-1.30E-150	6.47E-06
4.25E-06	612.912	1.20E+19	0.00E+00	1.02E+01	5.05E+05	-1.17E-05	1.18E+02	3.20E+05	1.49E+02	1.34E+05	3.17E+00	4.05E+04	6.22E+01	3.44E-01	1.11E+02	1.86E-05	9.14E-07	2.16E+01	2.15E-01	0.00E+00	3.59E+01	2.01E-01	5.69E-02	1.14E-01	1.24E-08	1.92E-01	2.22E-04	1.08E-03	1.02E-10	1.16E-06	2.96E-05	1.55E+01	1.85E-06	2.77E-02	1.62E-06	1.62E-06	4.68E-06	1.19E-07	2.71E-09	1.62E-08	-5.31E-40	3.78E-24	-8.01E-23	1.02E+01	0.00E+00	0.00E+00	4.91E-142	-1.71E-150	6.39E-06
4.31E-06	612.957	1.20E+19	0.00E+00	1.02E+01	5.05E+05	-1.17E-05	1.18E+02	3.20E+05	1.48E+02	1.34E+05	3.16E+00	4.05E+04	6.21E+01	3.43E-01	1.11E+02	1.85E-05	8.88E-07	2.16E+01	2.10E-01	0.00E+00	3.59E+01	2.01E-01	5.75E-02	1.15E-01	1.27E-08	1.95E-01	2.27E-04	1.12E-03	1.06E-10	1.18E-06	3.02E-05	1.54E+01	1.89E-06	2.79E-02	1.62E-06	1.65E-06	4.75E-06	1.25E-07	2.81E-09	1.66E-08	-4.23E-40	-5.35E-23	-7.33E-22	1.02E+01	0.00E+00	0.00E+00	4.40E-142	-2.93E-149	6.31E-06
4.36E-06	613.003	1.20E+19	0.00E+00	1.01E+01	5.05E+05	-1.17E-05	1.18E+02	3.20E+05	1.48E+02	1.34E+05	3.15E+00	4.05E+04	6.20E+01	3.42E-01	1.10E+02	1.84E-05	8.62E-07	2.17E+01	2.05E-01	0.00E+00	3.60E+01	2.01E-01	5.82E-02	1.16E-01	1.31E-08	1.98E-01	2.32E-04	1.15E-03	1.11E-10	1.21E-06	3.09E-05	1.53E+01	1.92E-06	2.82E-02	1.61E-06	1.68E-06	4.82E-06	1.31E-07	2.91E-09	1.70E-08	-2.81E-38	-1.46E-22	-1.19E-21	1.01E+01	0.00E+00	0.00E+00	4.18E-142	-1.15E-148	6.23E-06
4.41E-06	613.049	1.20E+19	0.00E+00	1.01E+01	5.05E+05	-1.17E-05	1.19E+02	3.20E+05	1.47E+02	1.34E+05	3.14E+00	4.05E+04	6.19E+01	3.42E-01	1.10E+02	1.83E-05	8.37E-07	2.17E+01	1.99E-01	0.00E+00	3.61E+01	2.01E-01	5.89E-02	1.17E-01	1.34E-08	2.00E-01	2.38E-04	1.20E-03	1.15E-10	1.23E-06	3.17E-05	1.52E+01	1.96E-06	2.85E-02	1.61E-06	1.70E-06	4.90E-06	1.37E-07	3.02E-09	1.75E-08	-1.43E-37	-7.53E-24	-3.26E-22	1.01E+01	0.00E+00	0.00E+00	4.09E-142	-2.88E-148	6.15E-06
4.47E-06	613.095	1.20E+19	0.00E+00	1.01E+01	5.05E+05	-1.17E-05	1.19E+02	3.20E+05	1.47E+02	1.34E+05	3.12E+00	4.05E+04	6.17E+01	3.41E-01	1.09E+02	1.82E-05	8.12E-07	2.17E+01	1.94E-01	0.00E+00	3.61E+01	2.01E-01	5.95E-02	1.18E-01	1.38E-08	2.03E-01	2.43E-04	1.24E-03	1.20E-10	1.25E-06	3.24E-05	1.51E+01	1.99E-06	2.87E-02	1.61E-06	1.73E-06	4.98E-06	1.43E-07	3.12E-09	1.79E-08	-4.32E-37	-2.71E-22	-3.12E-20	1.01E+01	0.00E+00	0.00E+00	4.07E-142	-5.72E-148	6.07E-06
4.52E-06	613.141	1.20E+19	0.00E+00	1.00E+01	5.05E+05	-1.17E-05	1.19E+02	3.20E+05	1.46E+02	1.34E+05	3.11E+00	4.05E+04	6.16E+01	3.41E-01	1.08E+02	1.81E-05	7.88E-07	2.17E+01	1.89E-01	0.00E+00	3.62E+01	2.01E-01	6.02E-02	1.19E-01	1.41E-08	2.06E-01	2.49E-04	1.28E-03	1.25E-10	1.27E-06	3.32E-05	1.50E+01	2.03E-06	2.90E-02	1.60E-06	1.76E-06	5.05E-06	1.50E-07	3.23E-09	1.84E-08	-9.94E-37	-3.58E-21	-1.61E-19	1.00E+01	0.00E+00	0.00E+00	4.07E-142	-9.79E-148	5.98E-06
4.58E-06	613.188	1.20E+19	0.00E+00	1.00E+01	5.05E+05	-1.17E-05	1.20E+02	3.20E+05	1.46E+02	1.34E+05	3.10E+00	4.05E+04	6.14E+01	3.40E-01	1.08E+02	1.80E-05	7.64E-07	2.17E+01	1.84E-01	0.00E+00	3.63E+01	2.01E-01	6.09E-02	1.20E-01	1.45E-08	2.08E-01	2.54E-04	1.32E-03	1.30E-10	1.29E-06	3.39E-05	1.49E+01	2.07E-06	2.93E-02	1.60E-06	1.79E-06	5.13E-06	1.57E-07	3.35E-09	1.88E-08	-1.95E-36	-1.47E-20	-4.95E-19	1.00E+01	0.00E+00	0.00E+00	4.07E-142	-1.50E-147	5.90E-06
4.63E-06	613.235	1.20E+19	0.00E+00	9.98E+00	5.05E+05	-1.17E-05	1.20E+02	3.20E+05	1.45E+02	1.34E+05	3.09E+00	4.05E+04	6.13E+01	3.39E-01	1.07E+02	1.79E-05	7.40E-07	2.17E+01	1.79E-01	0.00E+00	3.64E+01	2.01E-01	6.16E-02	1.22E-01	1.49E-08	2.11E-01	2.60E-04	1.37E-03	1.35E-10	1.32E-06	3.47E-05	1.48E+01	2.11E-06	2.95E-02	1.60E-06	1.82E-06	5.21E-06	1.64E-07	3.46E-09	1.93E-08	-3.42E-36	-4.06E-20	-1.18E-18	9.98E+00	0.00E+00	0.00E+00	4.06E-142	-2.10E-147	5.82E-06
4.69E-06	613.283	1.20E+19	0.00E+00	9.94E+00	5.05E+05	-1.17E-05	1.20E+02	3.20E+05	1.45E+02	1.34E+05	3.08E+00	4.05E+04	6.12E+01	3.39E-01	1.06E+02	1.78E-05	7.17E-07	2.17E+01	1.74E-01	0.00E+00	3.64E+01	2.01E-01	6.23E-02	1.23E-01	1.53E-08	2.14E-01	2.66E-04	1.42E-03	1.41E-10	1.34E-06	3.55E-05	1.47E+01	2.15E-06	2.98E-02	1.60E-06	1.85E-06	5.29E-06	1.71E-07	3.59E-09	1.98E-08	0.00E+00	-8.15E-30	-7.72E-23	9.94E+00	0.00E+00	0.00E+00	1.51E-142	3.44E-156	5.74E-06
4.75E-06	613.331	1.20E+19	0.00E+00	9.91E+00	5.05E+05	-1.17E-05	1.20E+02	3.20E+05	1.44E+02	1.34E+05	3.06E+00	4.05E+04	6.10E+01	3.38E-01	1.06E+02	1.77E-05	6.94E-07	2.17E+01	1.69E-01	0.00E+00	3.65E+01	2.01E-01	6.30E-02	1.24E-01	1.57E-08	2.17E-01	2.72E-04	1.46E-03	1.47E-10	1.36E-06	3.64E-05	1.46E+01	2.19E-06	3.01E-02	1.59E-06	1.88E-06	5.37E-06	1.79E-07	3.71E-09	2.03E-08	-8.84E-46	-1.18E-28	-1.50E-22	9.91E+00	0.00E+00	0.00E+00	6.82E-143	3.43E-156	5.66E-06
4.81E-06	613.38	1.20E+19	0.00E+00	9.87E+00	5.05E+05	-1.17E-05	1.21E+02	3.20E+05	1.44E+02	1.34E+05	3.05E+00	4.06E+04	6.09E+01	3.38E-01	1.05E+02	1.76E-05	6.72E-07	2.17E+01	1.65E-01	0.00E+00	3.66E+01	2.01E-01	6.37E-02	1.25E-01	1.61E-08	2.20E-01	2.78E-04	1.51E-03	1.53E-10	1.39E-06	3.72E-05	1.45E+01	2.23E-06	3.03E-02	1.59E-06	1.91E-06	5.45E-06	1.87E-07	3.84E-09	2.09E-08	-9.02E-45	-1.22E-27	-1.11E-22	9.87E+00	0.00E+00	0.00E+00	4.14E-143	3.42E-156	5.59E-06
4.87E-06	613.429	1.20E+19	0.00E+00	9.84E+00	5.05E+05	-1.17E-05	1.21E+02	3.20E+05	1.43E+02	1.34E+05	3.04E+00	4.06E+04	6.07E+01	3.37E-01	1.05E+02	1.75E-05	6.50E-07	2.17E+01	1.60E-01	0.00E+00	3.66E+01	2.01E-01	6.44E-02	1.26E-01	1.66E-08	2.23E-01	2.85E-04	1.57E-03	1.59E-10	1.41E-06	3.81E-05	1.44E+01	2.27E-06	3.06E-02	1.59E-06	1.94E-06	5.53E-06	1.96E-07	3.97E-09	2.14E-08	-3.77E-45	-4.16E-27	3.63E-24	9.84E+00	0.00E+00	0.00E+00	3.28E-143	3.41E-156	5.51E-06
4.93E-06	613.478	1.20E+19	0.00E+00	9.80E+00	5.05E+05	-1.17E-05	1.21E+02	3.20E+05	1.43E+02	1.34E+05	3.02E+00	4.06E+04	6.05E+01	3.37E-01	1.04E+02	1.74E-05	6.29E-07	2.17E+01	1.55E-01	0.00E+00	3.67E+01	2.01E-01	6.51E-02	1.27E-01	1.70E-08	2.26E-01	2.91E-04	1.62E-03	1.66E-10	1.43E-06	3.90E-05	1.43E+01	2.31E-06	3.09E-02	1.58E-06	1.98E-06	5.62E-06	2.05E-07	4.11E-09	2.19E-08	-1.49E-44	-9.59E-27	-4.29E-22	9.80E+00	0.00E+00	0.00E+00	3.01E-143	3.39E-156	5.43E-06
4.99E-06	613.528	1.20E+19	0.00E+00	9.77E+00	5.05E+05	-1.17E-05	1.21E+02	3.20E+05	1.43E+02	1.34E+05	3.01E+00	4.06E+04	6.04E+01	3.36E-01	1.03E+02	1.74E-05	6.08E-07	2.17E+01	1.51E-01	0.00E+00	3.68E+01	2.01E-01	6.58E-02	1.28E-01	1.75E-08	2.29E-01	2.98E-04	1.67E-03	1.73E-10	1.46E-06	4.00E-05	1.42E+01	2.35E-06	3.11E-02	1.58E-06	2.01E-06	5.70E-06	2.14E-07	4.25E-09	2.25E-08	-2.32E-43	-1.79E-26	-9.73E-22	9.77E+00	0.00E+00	0.00E+00	2.90E-143	3.38E-156	5.35E-06
5.05E-06	613.578	1.20E+19	0.00E+00	9.73E+00	5.05E+05	-1.17E-05	1.22E+02	3.20E+05	1.42E+02	1.34E+05	3.00E+00	4.06E+04	6.02E+01	3.35E-01	1.03E+02	1.73E-05	5.88E-07	2.17E+01	1.46E-01	0.00E+00	3.69E+01	2.01E-01	6.65E-02	1.29E-01	1.80E-08	2.32E-01	3.04E-04	1.73E-03	1.80E-10	1.48E-06	4.09E-05	1.41E+01	2.39E-06	3.14E-02	1.58E-06	2.04E-06	5.79E-06	2.24E-07	4.40E-09	2.31E-08	-1.40E-42	-2.90E-26	-1.07E-22	9.73E+00	0.00E+00	0.00E+00	2.86E-143	3.37E-156	5.27E-06
5.12E-06	613.629	1.20E+19	0.00E+00	9.69E+00	5.05E+05	-1.17E-05	1.22E+02	3.20E+05	1.42E+02	1.34E+05	2.99E+00	4.06E+04	6.01E+01	3.35E-01	1.02E+02	1.72E-05	5.68E-07	2.17E+01	1.42E-01	0.00E+00	3.69E+01	2.01E-01	6.73E-02	1.31E-01	1.84E-08	2.35E-01	3.11E-04	1.78E-03	1.87E-10	1.51E-06	4.19E-05	1.39E+01	2.43E-06	3.16E-02	1.58E-06	2.07E-06	5.88E-06	2.34E-07	4.54E-09	2.37E-08	-9.98E-42	-4.46E-26	-2.27E-21	9.69E+00	0.00E+00	0.00E+00	2.86E-143	3.36E-156	5.19E-06
5.18E-06	613.68	1.20E+19	0.00E+00	9.66E+00	5.05E+05	-1.17E-05	1.22E+02	3.20E+05	1.41E+02	1.34E+05	2.97E+00	4.06E+04	5.99E+01	3.34E-01	1.02E+02	1.71E-05	5.48E-07	2.17E+01	1.38E-01	0.00E+00	3.70E+01	2.01E-01	6.80E-02	1.32E-01	1.90E-08	2.38E-01	3.18E-04	1.84E-03	1.95E-10	1.54E-06	4.29E-05	1.38E+01	2.48E-06	3.19E-02	1.57E-06	2.11E-06	5.96E-06	2.44E-07	4.70E-09	2.43E-08	-3.96E-41	-6.70E-26	-2.09E-20	9.66E+00	0.00E+00	0.00E+00	2.85E-143	3.35E-156	5.12E-06
5.25E-06	613.732	1.20E+19	0.00E+00	9.62E+00	5.05E+05	-1.17E-05	1.22E+02	3.20E+05	1.41E+02	1.34E+05	2.96E+00	4.06E+04	5.97E+01	3.34E-01	1.01E+02	1.70E-05	5.29E-07	2.17E+01	1.33E-01	0.00E+00	3.71E+01	2.01E-01	6.87E-02	1.33E-01	1.95E-08	2.41E-01	3.26E-04	1.90E-03	2.03E-10	1.56E-06	4.39E-05	1.37E+01	2.52E-06	3.22E-02	1.57E-06	2.14E-06	6.05E-06	2.55E-07	4.86E-09	2.50E-08	-1.11E-40	-9.88E-26	-7.97E-20	9.62E+00	0.00E+00	0.00E+00	2.85E-143	3.33E-156	5.04E-06
5.31E-06	613.784	1.20E+19	0.00E+00	9.59E+00	5.05E+05	-1.17E-05	1.23E+02	3.20E+05	1.40E+02	1.34E+05	2.95E+00	4.06E+04	5.95E+01	3.33E-01	1.00E+02	1.69E-05	5.10E-07	2.17E+01	1.29E-01	0.00E+00	3.71E+01	2.01E-01	6.95E-02	1.34E-01	2.00E-08	2.45E-01	3.33E-04	1.97E-03	2.12E-10	1.59E-06	4.50E-05	1.36E+01	2.57E-06	3.24E-02	1.57E-06	2.18E-06	6.14E-06	2.67E-07	5.02E-09	2.56E-08	-2.49E-40	-1.40E-25	-2.13E-19	9.59E+00	0.00E+00	0.00E+00	2.85E-143	3.32E-156	4.96E-06
5.38E-06	613.837	1.20E+19	0.00E+00	9.55E+00	5.05E+05	-1.17E-05	1.23E+02	3.20E+05	1.40E+02	1.34E+05	2.93E+00	4.06E+04	5.94E+01	3.33E-01	9.96E+01	1.68E-05	4.91E-07	2.17E+01	1.25E-01	0.00E+00	3.72E+01	2.01E-01	7.02E-02	1.35E-01	2.06E-08	2.48E-01	3.41E-04	2.03E-03	2.20E-10	1.62E-06	4.61E-05	1.35E+01	2.61E-06	3.27E-02	1.57E-06	2.21E-06	6.24E-06	2.79E-07	5.19E-09	2.63E-08	0.00E+00	1.35E-29	-1.37E-21	9.55E+00	0.00E+00	0.00E+00	9.38E-144	-9.48E-154	4.89E-06
5.45E-06	613.891	1.20E+19	0.00E+00	9.51E+00	5.05E+05	-1.17E-05	1.23E+02	3.20E+05	1.40E+02	1.34E+05	2.92E+00	4.06E+04	5.92E+01	3.32E-01	9.89E+01	1.66E-05	4.73E-07	2.17E+01	1.21E-01	0.00E+00	3.73E+01	2.01E-01	7.10E-02	1.36E-01	2.11E-08	2.51E-01	3.48E-04	2.10E-03	2.29E-10	1.64E-06	4.72E-05	1.34E+01	2.66E-06	3.30E-02	1.57E-06	2.25E-06	6.33E-06	2.91E-07	5.37E-09	2.70E-08	-2.71E-45	-1.42E-29	-2.41E-21	9.51E+00	0.00E+00	0.00E+00	4.02E-144	-1.13E-153	4.81E-06
5.52E-06	613.945	1.20E+19	0.00E+00	9.47E+00	5.05E+05	-1.17E-05	1.23E+02	3.20E+05	1.39E+02	1.34E+05	2.91E+00	4.06E+04	5.90E+01	3.32E-01	9.83E+01	1.65E-05	4.56E-07	2.17E+01	1.17E-01	0.00E+00	3.74E+01	2.01E-01	7.18E-02	1.38E-01	2.17E-08	2.55E-01	3.56E-04	2.17E-03	2.39E-10	1.67E-06	4.84E-05	1.33E+01	2.70E-06	3.32E-02	1.56E-06	2.29E-06	6.42E-06	3.04E-07	5.55E-09	2.77E-08	-1.20E-41	-9.80E-28	-2.99E-22	9.47E+00	0.00E+00	0.00E+00	2.46E-144	-4.16E-153	4.74E-06
5.59E-06	614	1.20E+19	0.00E+00	9.44E+00	5.05E+05	-1.17E-05	1.24E+02	3.20E+05	1.39E+02	1.34E+05	2.89E+00	4.06E+04	5.88E+01	3.31E-01	9.76E+01	1.64E-05	4.38E-07	2.17E+01	1.13E-01	0.00E+00	3.74E+01	2.02E-01	7.25E-02	1.39E-01	2.23E-08	2.58E-01	3.64E-04	2.24E-03	2.49E-10	1.70E-06	4.96E-05	1.32E+01	2.75E-06	3.35E-02	1.56E-06	2.33E-06	6.52E-06	3.18E-07	5.73E-09	2.84E-08	-1.89E-40	-7.39E-27	-3.21E-20	9.44E+00	0.00E+00	0.00E+00	2.02E-144	-5.88E-152	4.66E-06
5.66E-06	614.055	1.20E+19	0.00E+00	9.40E+00	5.05E+05	-1.17E-05	1.24E+02	3.20E+05	1.38E+02	1.34E+05	2.88E+00	4.06E+04	5.86E+01	3.31E-01	9.70E+01	1.63E-05	4.21E-07	2.17E+01	1.09E-01	0.00E+00	3.75E+01	2.02E-01	7.33E-02	1.40E-01	2.29E-08	2.62E-01	3.73E-04	2.31E-03	2.59E-10	1.73E-06	5.08E-05	1.30E+01	2.80E-06	3.37E-02	1.56E-06	2.36E-06	6.62E-06	3.32E-07	5.92E-09	2.92E-08	-7.05E-40	-1.27E-26	-1.59E-19	9.40E+00	0.00E+00	0.00E+00	1.88E-144	-2.22E-151	4.59E-06
5.73E-06	614.111	1.20E+19	0.00E+00	9.36E+00	5.05E+05	-1.17E-05	1.24E+02	3.20E+05	1.38E+02	1.34E+05	2.86E+00	4.06E+04	5.84E+01	3.30E-01	9.63E+01	1.62E-05	4.05E-07	2.17E+01	1.06E-01	0.00E+00	3.76E+01	2.02E-01	7.41E-02	1.41E-01	2.36E-08	2.65E-01	3.81E-04	2.38E-03	2.70E-10	1.76E-06	5.20E-05	1.29E+01	2.85E-06	3.40E-02	1.56E-06	2.40E-06	6.72E-06	3.47E-07	6.12E-09	2.99E-08	-1.49E-39	-6.47E-28	-4.36E-19	9.36E+00	0.00E+00	0.00E+00	1.84E-144	-5.35E-151	4.51E-06
5.80E-06	614.168	1.19E+19	0.00E+00	9.32E+00	5.05E+05	-1.17E-05	1.25E+02	3.20E+05	1.37E+02	1.34E+05	2.85E+00	4.06E+04	5.82E+01	3.29E-01	9.57E+01	1.61E-05	3.89E-07	2.17E+01	1.02E-01	0.00E+00	3.77E+01	2.02E-01	7.49E-02	1.43E-01	2.43E-08	2.69E-01	3.90E-04	2.46E-03	2.81E-10	1.79E-06	5.33E-05	1.28E+01	2.90E-06	3.43E-02	1.56E-06	2.44E-06	6.82E-06	3.63E-07	6.32E-09	3.07E-08	-2.00E-39	-2.23E-25	-8.94E-19	9.32E+00	0.00E+00	0.00E+00	1.84E-144	-9.94E-151	4.44E-06
5.88E-06	614.225	1.19E+19	0.00E+00	9.28E+00	5.05E+05	-1.17E-05	1.25E+02	3.20E+05	1.37E+02	1.34E+05	2.83E+00	4.06E+04	5.80E+01	3.29E-01	9.50E+01	1.60E-05	3.73E-07	2.17E+01	9.84E-02	0.00E+00	3.78E+01	2.02E-01	7.57E-02	1.44E-01	2.49E-08	2.73E-01	3.99E-04	2.54E-03	2.93E-10	1.82E-06	5.47E-05	1.27E+01	2.94E-06	3.45E-02	1.56E-06	2.48E-06	6.92E-06	3.79E-07	6.53E-09	3.16E-08	-1.11E-39	-1.32E-24	-1.52E-18	9.28E+00	0.00E+00	0.00E+00	1.83E-144	-1.52E-150	4.36E-06
5.96E-06	614.283	1.19E+19	0.00E+00	9.24E+00	5.05E+05	-1.17E-05	1.25E+02	3.20E+05	1.37E+02	1.34E+05	2.82E+00	4.06E+04	5.78E+01	3.28E-01	9.43E+01	1.59E-05	3.58E-07	2.17E+01	9.49E-02	0.00E+00	3.78E+01	2.02E-01	7.65E-02	1.45E-01	2.57E-08	2.77E-01	4.08E-04	2.62E-03	3.05E-10	1.85E-06	5.60E-05	1.26E+01	3.00E-06	3.48E-02	1.56E-06	2.52E-06	7.02E-06	3.96E-07	6.75E-09	3.24E-08	7.35E-40	-4.37E-24	-2.26E-18	9.24E+00	0.00E+00	0.00E+00	1.83E-144	-1.95E-150	4.29E-06
6.03E-06	614.342	1.19E+19	0.00E+00	9.20E+00	5.05E+05	-1.17E-05	1.25E+02	3.20E+05	1.36E+02	1.34E+05	2.81E+00	4.07E+04	5.76E+01	3.28E-01	9.36E+01	1.58E-05	3.43E-07	2.17E+01	9.14E-02	0.00E+00	3.79E+01	2.02E-01	7.73E-02	1.46E-01	2.64E-08	2.80E-01	4.17E-04	2.70E-03	3.18E-10	1.89E-06	5.74E-05	1.24E+01	3.05E-06	3.51E-02	1.55E-06	2.57E-06	7.13E-06	4.14E-07	6.97E-09	3.33E-08	-3.49E-39	-1.09E-23	-2.98E-18	9.20E+00	0.00E+00	0.00E+00	1.83E-144	-2.00E-150	4.22E-06
6.11E-06	614.402	1.19E+19	0.00E+00	9.16E+00	5.05E+05	-1.17E-05	1.26E+02	3.20E+05	1.36E+02	1.34E+05	2.79E+00	4.07E+04	5.74E+01	3.27E-01	9.29E+01	1.57E-05	3.28E-07	2.16E+01	8.80E-02	0.00E+00	3.80E+01	2.02E-01	7.81E-02	1.48E-01	2.72E-08	2.84E-01	4.27E-04	2.79E-03	3.31E-10	1.92E-06	5.89E-05	1.23E+01	3.10E-06	3.53E-02	1.55E-06	2.61E-06	7.23E-06	4.32E-07	7.20E-09	3.42E-08	-6.21E-46	-1.28E-29	-7.79E-22	9.16E+00	0.00E+00	0.00E+00	5.18E-145	4.16E-159	4.14E-06
6.19E-06	614.462	1.19E+19	0.00E+00	9.12E+00	5.05E+05	-1.17E-05	1.26E+02	3.20E+05	1.35E+02	1.34E+05	2.78E+00	4.07E+04	5.72E+01	3.27E-01	9.23E+01	1.56E-05	3.14E-07	2.16E+01	8.46E-02	0.00E+00	3.81E+01	2.02E-01	7.89E-02	1.49E-01	2.79E-08	2.88E-01	4.36E-04	2.88E-03	3.45E-10	1.95E-06	6.04E-05	1.22E+01	3.15E-06	3.56E-02	1.55E-06	2.65E-06	7.34E-06	4.52E-07	7.44E-09	3.51E-08	-6.51E-44	-9.74E-27	-1.11E-21	9.12E+00	0.00E+00	0.00E+00	2.12E-145	4.14E-159	4.07E-06
6.28E-06	614.524	1.19E+19	0.00E+00	9.08E+00	5.05E+05	-1.17E-05	1.26E+02	3.20E+05	1.35E+02	1.34E+05	2.76E+00	4.07E+04	5.70E+01	3.26E-01	9.16E+01	1.55E-05	3.00E-07	2.16E+01	8.13E-02	0.00E+00	3.81E+01	2.02E-01	7.97E-02	1.50E-01	2.88E-08	2.92E-01	4.47E-04	2.97E-03	3.59E-10	1.99E-06	6.20E-05	1.21E+01	3.20E-06	3.58E-02	1.55E-06	2.70E-06	7.45E-06	4.72E-07	7.69E-09	3.61E-08	9.92E-44	-6.09E-26	-3.93E-22	9.08E+00	0.00E+00	0.00E+00	1.32E-145	4.12E-159	4.00E-06
6.36E-06	614.586	1.19E+19	0.00E+00	9.04E+00	5.05E+05	-1.17E-05	1.26E+02	3.20E+05	1.34E+02	1.34E+05	2.75E+00	4.07E+04	5.68E+01	3.26E-01	9.09E+01	1.53E-05	2.87E-07	2.16E+01	7.81E-02	0.00E+00	3.82E+01	2.02E-01	8.06E-02	1.52E-01	2.96E-08	2.96E-01	4.57E-04	3.07E-03	3.74E-10	2.02E-06	6.36E-05	1.19E+01	3.26E-06	3.61E-02	1.55E-06	2.74E-06	7.56E-06	4.93E-07	7.94E-09	3.71E-08	-6.03E-42	-1.86E-25	-1.34E-20	9.04E+00	0.00E+00	0.00E+00	1.12E-145	4.11E-159	3.92E-06
6.45E-06	614.649	1.19E+19	0.00E+00	9.00E+00	5.05E+05	-1.17E-05	1.27E+02	3.20E+05	1.34E+02	1.34E+05	2.73E+00	4.07E+04	5.65E+01	3.25E-01	9.01E+01	1.52E-05	2.74E-07	2.16E+01	7.50E-02	0.00E+00	3.83E+01	2.02E-01	8.14E-02	1.53E-01	3.05E-08	3.01E-01	4.67E-04	3.16E-03	3.90E-10	2.06E-06	6.52E-05	1.18E+01	3.31E-06	3.64E-02	1.55E-06	2.79E-06	7.67E-06	5.16E-07	8.21E-09	3.81E-08	-3.55E-41	-4.07E-25	-5.87E-20	9.00E+00	0.00E+00	0.00E+00	1.07E-145	4.09E-159	3.85E-06
6.53E-06	614.713	1.19E+19	0.00E+00	8.95E+00	5.05E+05	-1.17E-05	1.27E+02	3.20E+05	1.34E+02	1.34E+05	2.72E+00	4.07E+04	5.63E+01	3.25E-01	8.94E+01	1.51E-05	2.61E-07	2.16E+01	7.19E-02	0.00E+00	3.84E+01	2.02E-01	8.23E-02	1.54E-01	3.14E-08	3.05E-01	4.78E-04	3.27E-03	4.06E-10	2.09E-06	6.69E-05	1.17E+01	3.37E-06	3.66E-02	1.55E-06	2.84E-06	7.79E-06	5.39E-07	8.48E-09	3.91E-08	-1.08E-40	-7.20E-25	-1.55E-19	8.95E+00	0.00E+00	0.00E+00	1.06E-145	4.07E-159	3.78E-06
6.62E-06	614.778	1.19E+19	0.00E+00	8.91E+00	5.05E+05	-1.17E-05	1.27E+02	3.20E+05	1.33E+02	1.34E+05	2.70E+00	4.07E+04	5.61E+01	3.24E-01	8.87E+01	1.50E-05	2.49E-07	2.16E+01	6.89E-02	0.00E+00	3.85E+01	2.02E-01	8.31E-02	1.56E-01	3.23E-08	3.09E-01	4.90E-04	3.37E-03	4.23E-10	2.13E-06	6.87E-05	1.16E+01	3.43E-06	3.69E-02	1.55E-06	2.89E-06	7.91E-06	5.63E-07	8.76E-09	4.02E-08	-2.37E-40	-1.07E-24	-3.16E-19	8.91E+00	0.00E+00	0.00E+00	1.05E-145	4.05E-159	3.71E-06
6.71E-06	614.844	1.19E+19	0.00E+00	8.87E+00	5.05E+05	-1.17E-05	1.27E+02	3.20E+05	1.33E+02	1.34E+05	2.68E+00	4.07E+04	5.59E+01	3.23E-01	8.80E+01	1.49E-05	2.36E-07	2.16E+01	6.60E-02	0.00E+00	3.86E+01	2.02E-01	8.40E-02	1.57E-01	3.33E-08	3.14E-01	5.01E-04	3.48E-03	4.41E-10	2.17E-06	7.05E-05	1.14E+01	3.48E-06	3.71E-02	1.55E-06	2.93E-06	8.03E-06	5.89E-07	9.05E-09	4.13E-08	-4.09E-40	-1.30E-24	-5.47E-19	8.87E+00	0.00E+00	0.00E+00	1.05E-145	4.03E-159	3.64E-06
6.81E-06	614.911	1.19E+19	0.00E+00	8.82E+00	5.05E+05	-1.17E-05	1.28E+02	3.20E+05	1.32E+02	1.34E+05	2.67E+00	4.07E+04	5.56E+01	3.23E-01	8.73E+01	1.47E-05	2.25E-07	2.15E+01	6.31E-02	0.00E+00	3.86E+01	2.02E-01	8.49E-02	1.58E-01	3.43E-08	3.18E-01	5.13E-04	3.59E-03	4.59E-10	2.21E-06	7.24E-05	1.13E+01	3.54E-06	3.74E-02	1.54E-06	2.99E-06	8.15E-06	6.16E-07	9.35E-09	4.25E-08	5.95E-45	-5.66E-29	-2.09E-21	8.82E+00	0.00E+00	0.00E+00	2.54E-146	-2.26E-156	3.57E-06
6.90E-06	614.98	1.19E+19	0.00E+00	8.78E+00	5.05E+05	-1.17E-05	1.28E+02	3.20E+05	1.32E+02	1.34E+05	2.65E+00	4.07E+04	5.54E+01	3.22E-01	8.65E+01	1.46E-05	2.13E-07	2.15E+01	6.03E-02	0.00E+00	3.87E+01	2.02E-01	8.58E-02	1.60E-01	3.54E-08	3.23E-01	5.25E-04	3.70E-03	4.79E-10	2.25E-06	7.43E-05	1.12E+01	3.60E-06	3.77E-02	1.54E-06	3.04E-06	8.27E-06	6.44E-07	9.66E-09	4.37E-08	-3.37E-42	-4.40E-27	-3.06E-21	8.78E+00	0.00E+00	0.00E+00	9.44E-147	-8.77E-157	3.49E-06
7.00E-06	615.049	1.19E+19	0.00E+00	8.74E+00	5.05E+05	-1.17E-05	1.28E+02	3.20E+05	1.31E+02	1.34E+05	2.63E+00	4.07E+04	5.51E+01	3.22E-01	8.58E+01	1.45E-05	2.02E-07	2.15E+01	5.75E-02	0.00E+00	3.88E+01	2.02E-01	8.67E-02	1.61E-01	3.65E-08	3.28E-01	5.37E-04	3.82E-03	4.99E-10	2.29E-06	7.63E-05	1.10E+01	3.66E-06	3.79E-02	1.54E-06	3.09E-06	8.40E-06	6.74E-07	9.98E-09	4.49E-08	-3.97E-41	-3.43E-26	-2.55E-22	8.74E+00	0.00E+00	0.00E+00	6.29E-147	-2.68E-155	3.42E-06
7.10E-06	615.12	1.19E+19	0.00E+00	8.69E+00	5.05E+05	-1.17E-05	1.29E+02	3.20E+05	1.31E+02	1.34E+05	2.62E+00	4.07E+04	5.49E+01	3.21E-01	8.50E+01	1.44E-05	1.92E-07	2.15E+01	5.49E-02	0.00E+00	3.89E+01	2.02E-01	8.76E-02	1.62E-01	3.76E-08	3.32E-01	5.50E-04	3.94E-03	5.20E-10	2.33E-06	7.84E-05	1.09E+01	3.72E-06	3.82E-02	1.54E-06	3.14E-06	8.52E-06	7.05E-07	1.03E-08	4.62E-08	-1.60E-40	-1.13E-25	-8.19E-21	8.69E+00	0.00E+00	0.00E+00	5.54E-147	-2.36E-154	3.35E-06
7.20E-06	615.19	1.19E+19	0.00E+00	8.64E+00	5.05E+05	-1.17E-05	1.29E+02	3.20E+05	1.30E+02	1.34E+05	2.60E+00	4.07E+04	5.46E+01	3.20E-01	8.43E+01	1.42E-05	1.82E-07	2.15E+01	5.23E-02	0.00E+00	3.90E+01	2.02E-01	8.85E-02	1.64E-01	3.88E-08	3.37E-01	5.63E-04	4.07E-03	5.42E-10	2.37E-06	8.06E-05	1.08E+01	3.78E-06	3.84E-02	1.54E-06	3.20E-06	8.65E-06	7.37E-07	1.07E-08	4.75E-08	-5.66E-41	-2.48E-25	-5.23E-21	8.64E+00	0.00E+00	0.00E+00	5.42E-147	-7.72E-154	3.28E-06
7.30E-06	615.261	1.19E+19	0.00E+00	8.60E+00	5.05E+05	-1.17E-05	1.29E+02	3.20E+05	1.30E+02	1.34E+05	2.58E+00	4.08E+04	5.44E+01	3.20E-01	8.35E+01	1.41E-05	1.72E-07	2.15E+01	4.99E-02	0.00E+00	3.91E+01	2.02E-01	8.94E-02	1.65E-01	3.99E-08	3.42E-01	5.76E-04	4.19E-03	5.64E-10	2.41E-06	8.27E-05	1.07E+01	3.84E-06	3.87E-02	1.54E-06	3.25E-06	8.78E-06	7.70E-07	1.10E-08	4.89E-08	-5.41E-40	-5.02E-25	-3.43E-19	8.60E+00	0.00E+00	0.00E+00	5.40E-147	-1.65E-153	3.22E-06
7.40E-06	615.331	1.19E+19	0.00E+00	8.56E+00	5.05E+05	-1.17E-05	1.29E+02	3.20E+05	1.30E+02	1.34E+05	2.57E+00	4.08E+04	5.41E+01	3.19E-01	8.28E+01	1.40E-05	1.63E-07	2.14E+01	4.75E-02	0.00E+00	3.91E+01	2.03E-01	9.03E-02	1.67E-01	4.11E-08	3.47E-01	5.89E-04	4.32E-03	5.87E-10	2.45E-06	8.49E-05	1.05E+01	3.90E-06	3.89E-02	1.54E-06	3.31E-06	8.91E-06	8.03E-07	1.13E-08	5.02E-08	-6.89E-39	-9.88E-25	-1.98E-18	8.56E+00	0.00E+00	0.00E+00	5.39E-147	-2.71E-153	3.15E-06
7.50E-06	615.4	1.19E+19	0.00E+00	8.51E+00	5.05E+05	-1.17E-05	1.30E+02	3.20E+05	1.29E+02	1.34E+05	2.55E+00	4.08E+04	5.39E+01	3.19E-01	8.21E+01	1.39E-05	1.54E-07	2.14E+01	4.53E-02	0.00E+00	3.92E+01	2.03E-01	9.12E-02	1.68E-01	4.24E-08	3.52E-01	6.02E-04	4.45E-03	6.10E-10	2.49E-06	8.71E-05	1.04E+01	3.96E-06	3.92E-02	1.54E-06	3.36E-06	9.03E-06	8.38E-07	1.17E-08	5.16E-08	-2.88E-38	-1.79E-24	-6.44E-18	8.51E+00	0.00E+00	0.00E+00	5.39E-147	-3.61E-153	3.09E-06
7.60E-06	615.47	1.19E+19	0.00E+00	8.47E+00	5.05E+05	-1.17E-05	1.30E+02	3.20E+05	1.29E+02	1.34E+05	2.54E+00	4.08E+04	5.36E+01	3.18E-01	8.14E+01	1.37E-05	1.46E-07	2.14E+01	4.32E-02	0.00E+00	3.93E+01	2.03E-01	9.21E-02	1.69E-01	4.36E-08	3.57E-01	6.16E-04	4.58E-03	6.33E-10	2.53E-06	8.93E-05	1.03E+01	4.02E-06	3.94E-02	1.54E-06	3.42E-06	9.16E-06	8.73E-07	1.20E-08	5.29E-08	0.00E+00	9.40E-30	-5.88E-22	8.47E+00	0.00E+00	0.00E+00	1.23E-147	4.15E-162	3.03E-06
7.70E-06	615.539	1.19E+19	0.00E+00	8.43E+00	5.05E+05	-1.17E-05	1.30E+02	3.20E+05	1.28E+02	1.34E+05	2.52E+00	4.08E+04	5.34E+01	3.18E-01	8.06E+01	1.36E-05	1.38E-07	2.14E+01	4.12E-02	0.00E+00	3.94E+01	2.03E-01	9.29E-02	1.71E-01	4.49E-08	3.61E-01	6.29E-04	4.71E-03	6.57E-10	2.57E-06	9.16E-05	1.01E+01	4.07E-06	3.96E-02	1.54E-06	3.47E-06	9.28E-06	9.09E-07	1.24E-08	5.43E-08	-1.24E-43	-2.32E-27	-9.38E-22	8.43E+00	0.00E+00	0.00E+00	4.39E-148	4.13E-162	2.96E-06
7.80E-06	615.607	1.19E+19	0.00E+00	8.38E+00	5.05E+05	-1.17E-05	1.30E+02	3.20E+05	1.28E+02	1.34E+05	2.50E+00	4.08E+04	5.32E+01	3.17E-01	7.99E+01	1.35E-05	1.31E-07	2.13E+01	3.93E-02	0.00E+00	3.95E+01	2.03E-01	9.38E-02	1.72E-01	4.62E-08	3.66E-01	6.42E-04	4.84E-03	6.82E-10	2.61E-06	9.39E-05	1.00E+01	4.13E-06	3.98E-02	1.54E-06	3.53E-06	9.41E-06	9.46E-07	1.28E-08	5.57E-08	-2.02E-42	-1.32E-26	-2.08E-22	8.38E+00	0.00E+00	0.00E+00	2.83E-148	4.11E-162	2.91E-06
7.90E-06	615.675	1.19E+19	0.00E+00	8.34E+00	5.05E+05	-1.17E-05	1.31E+02	3.20E+05	1.27E+02	1.34E+05	2.49E+00	4.08E+04	5.29E+01	3.16E-01	7.93E+01	1.34E-05	1.24E-07	2.13E+01	3.74E-02	0.00E+00	3.95E+01	2.03E-01	9.46E-02	1.73E-01	4.75E-08	3.71E-01	6.56E-04	4.97E-03	7.07E-10	2.65E-06	9.62E-05	9.90E+00	4.19E-06	4.01E-02	1.54E-06	3.58E-06	9.53E-06	9.84E-07	1.31E-08	5.71E-08	-2.31E-41	-3.87E-26	-1.97E-20	8.34E+00	0.00E+00	0.00E+00	2.47E-148	4.09E-162	2.85E-06
8.00E-06	615.743	1.19E+19	0.00E+00	8.30E+00	5.05E+05	-1.17E-05	1.31E+02	3.20E+05	1.27E+02	1.34E+05	2.47E+00	4.08E+04	5.27E+01	3.16E-01	7.86E+01	1.33E-05	1.18E-07	2.13E+01	3.57E-02	0.00E+00	3.96E+01	2.03E-01	9.54E-02	1.75E-01	4.88E-08	3.76E-01	6.69E-04	5.10E-03	7.32E-10	2.70E-06	9.85E-05	9.78E+00	4.24E-06	4.03E-02	1.54E-06	3.64E-06	9.66E-06	1.02E-06	1.35E-08	5.85E-08	-1.07E-40	-8.06E-26	-1.21E-19	8.30E+00	0.00E+00	0.00E+00	2.44E-148	4.07E-162	2.79E-06
8.10E-06	615.811	1.19E+19	0.00E+00	8.26E+00	5.05E+05	-1.17E-05	1.31E+02	3.20E+05	1.27E+02	1.34E+05	2.46E+00	4.08E+04	5.25E+01	3.15E-01	7.79E+01	1.32E-05	1.11E-07	2.13E+01	3.40E-02	0.00E+00	3.97E+01	2.03E-01	9.63E-02	1.76E-01	5.01E-08	3.80E-01	6.82E-04	5.24E-03	7.57E-10	2.74E-06	1.01E-04	9.66E+00	4.30E-06	4.05E-02	1.54E-06	3.69E-06	9.78E-06	1.06E-06	1.39E-08	6.00E-08	-3.12E-40	-1.23E-25	-4.06E-19	8.26E+00	0.00E+00	0.00E+00	2.45E-148	4.05E-162	2.74E-06
8.20E-06	615.878	1.19E+19	0.00E+00	8.22E+00	5.05E+05	-1.17E-05	1.31E+02	3.20E+05	1.26E+02	1.34E+05	2.44E+00	4.08E+04	5.22E+01	3.15E-01	7.72E+01	1.30E-05	1.06E-07	2.13E+01	3.24E-02	0.00E+00	3.97E+01	2.03E-01	9.71E-02	1.77E-01	5.15E-08	3.85E-01	6.96E-04	5.37E-03	7.83E-10	2.78E-06	1.03E-04	9.55E+00	4.35E-06	4.07E-02	1.54E-06	3.75E-06	9.90E-06	1.10E-06	1.42E-08	6.14E-08	-6.83E-40	-1.11E-25	-1.01E-18	8.22E+00	0.00E+00	0.00E+00	2.45E-148	4.03E-162	2.68E-06
8.30E-06	615.945	1.19E+19	0.00E+00	8.18E+00	5.05E+05	-1.17E-05	1.32E+02	3.20E+05	1.26E+02	1.34E+05	2.43E+00	4.08E+04	5.20E+01	3.14E-01	7.66E+01	1.29E-05	1.00E-07	2.12E+01	3.09E-02	0.00E+00	3.98E+01	2.03E-01	9.79E-02	1.78E-01	5.29E-08	3.90E-01	7.10E-04	5.51E-03	8.10E-10	2.82E-06	1.06E-04	9.43E+00	4.41E-06	4.09E-02	1.54E-06	3.80E-06	1.00E-05	1.14E-06	1.46E-08	6.29E-08	-1.29E-39	-9.45E-27	-2.09E-18	8.18E+00	0.00E+00	0.00E+00	2.45E-148	4.01E-162	2.63E-06
8.40E-06	616.011	1.19E+19	0.00E+00	8.14E+00	5.05E+05	-1.17E-05	1.32E+02	3.20E+05	1.25E+02	1.34E+05	2.41E+00	4.08E+04	5.18E+01	3.14E-01	7.59E+01	1.28E-05	9.47E-08	2.12E+01	2.95E-02	0.00E+00	3.99E+01	2.03E-01	9.87E-02	1.79E-01	5.43E-08	3.94E-01	7.23E-04	5.64E-03	8.37E-10	2.86E-06	1.08E-04	9.32E+00	4.46E-06	4.10E-02	1.54E-06	3.86E-06	1.01E-05	1.19E-06	1.50E-08	6.44E-08	-2.70E-45	-3.84E-28	3.87E-24	8.14E+00	0.00E+00	0.00E+00	5.77E-149	-1.13E-159	2.58E-06
8.50E-06	616.077	1.19E+19	0.00E+00	8.10E+00	5.05E+05	-1.17E-05	1.32E+02	3.20E+05	1.25E+02	1.34E+05	2.40E+00	4.08E+04	5.15E+01	3.13E-01	7.53E+01	1.27E-05	8.97E-08	2.12E+01	2.81E-02	0.00E+00	4.00E+01	2.03E-01	9.95E-02	1.81E-01	5.57E-08	3.99E-01	7.37E-04	5.78E-03	8.64E-10	2.90E-06	1.11E-04	9.21E+00	4.51E-06	4.12E-02	1.54E-06	3.91E-06	1.03E-05	1.23E-06	1.54E-08	6.59E-08	-5.67E-43	-1.18E-27	-9.79E-22	8.10E+00	0.00E+00	0.00E+00	2.01E-149	-2.39E-159	2.53E-06
8.60E-06	616.143	1.19E+19	0.00E+00	8.06E+00	5.05E+05	-1.17E-05	1.32E+02	3.20E+05	1.25E+02	1.34E+05	2.38E+00	4.08E+04	5.13E+01	3.13E-01	7.47E+01	1.26E-05	8.50E-08	2.12E+01	2.68E-02	0.00E+00	4.00E+01	2.03E-01	1.00E-01	1.82E-01	5.71E-08	4.04E-01	7.51E-04	5.92E-03	8.91E-10	2.94E-06	1.13E-04	9.10E+00	4.57E-06	4.14E-02	1.54E-06	3.97E-06	1.04E-05	1.27E-06	1.58E-08	6.74E-08	-2.39E-42	-3.06E-28	-6.21E-21	8.06E+00	0.00E+00	0.00E+00	1.24E-149	8.37E-160	2.48E-06
8.70E-06	616.209	1.19E+19	0.00E+00	8.02E+00	5.05E+05	-1.17E-05	1.33E+02	3.20E+05	1.24E+02	1.34E+05	2.37E+00	4.09E+04	5.11E+01	3.12E-01	7.40E+01	1.25E-05	8.06E-08	2.11E+01	2.56E-02	0.00E+00	4.01E+01	2.03E-01	1.01E-01	1.83E-01	5.86E-08	4.08E-01	7.64E-04	6.05E-03	9.19E-10	2.98E-06	1.16E-04	8.99E+00	4.62E-06	4.16E-02	1.54E-06	4.02E-06	1.05E-05	1.32E-06	1.61E-08	6.89E-08	-8.91E-42	-1.40E-28	-1.86E-20	8.02E+00	0.00E+00	0.00E+00	1.08E-149	-1.09E-158	2.43E-06
8.80E-06	616.274	1.19E+19	0.00E+00	7.98E+00	5.05E+05	-1.17E-05	1.33E+02	3.20E+05	1.24E+02	1.34E+05	2.35E+00	4.09E+04	5.09E+01	3.12E-01	7.34E+01	1.24E-05	7.63E-08	2.11E+01	2.44E-02	0.00E+00	4.02E+01	2.03E-01	1.02E-01	1.84E-01	6.01E-08	4.13E-01	7.78E-04	6.19E-03	9.47E-10	3.02E-06	1.18E-04	8.88E+00	4.67E-06	4.17E-02	1.54E-06	4.08E-06	1.06E-05	1.36E-06	1.65E-08	7.05E-08	-2.28E-41	-1.59E-27	-4.08E-20	7.98E+00	0.00E+00	0.00E+00	1.01E-149	-5.46E-158	2.39E-06
8.90E-06	616.339	1.19E+19	0.00E+00	7.95E+00	5.05E+05	-1.17E-05	1.33E+02	3.20E+05	1.23E+02	1.34E+05	2.34E+00	4.09E+04	5.06E+01	3.11E-01	7.28E+01	1.23E-05	7.23E-08	2.11E+01	2.32E-02	0.00E+00	4.02E+01	2.03E-01	1.03E-01	1.85E-01	6.16E-08	4.18E-01	7.92E-04	6.33E-03	9.76E-10	3.06E-06	1.21E-04	8.77E+00	4.72E-06	4.19E-02	1.54E-06	4.13E-06	1.07E-05	1.41E-06	1.69E-08	7.20E-08	-4.06E-41	3.69E-28	-7.51E-20	7.94E+00	0.00E+00	0.00E+00	9.93E-150	-1.18E-157	2.34E-06
9.00E-06	616.403	1.19E+19	0.00E+00	7.91E+00	5.05E+05	-1.17E-05	1.33E+02	3.20E+05	1.23E+02	1.34E+05	2.33E+00	4.09E+04	5.04E+01	3.11E-01	7.22E+01	1.22E-05	6.85E-08	2.10E+01	2.21E-02	0.00E+00	4.03E+01	2.03E-01	1.03E-01	1.86E-01	6.31E-08	4.22E-01	8.06E-04	6.47E-03	1.00E-09	3.10E-06	1.23E-04	8.67E+00	4.77E-06	4.21E-02	1.54E-06	4.19E-06	1.08E-05	1.45E-06	1.73E-08	7.36E-08	-4.81E-41	-5.00E-27	-1.23E-19	7.91E+00	0.00E+00	0.00E+00	9.99E-150	-1.59E-157	2.30E-06
9.10E-06	616.468	1.19E+19	0.00E+00	7.87E+00	5.05E+05	-1.17E-05	1.34E+02	3.20E+05	1.23E+02	1.34E+05	2.31E+00	4.09E+04	5.02E+01	3.10E-01	7.16E+01	1.21E-05	6.49E-08	2.10E+01	2.11E-02	0.00E+00	4.04E+01	2.04E-01	1.04E-01	1.87E-01	6.46E-08	4.27E-01	8.20E-04	6.61E-03	1.03E-09	3.14E-06	1.26E-04	8.57E+00	4.82E-06	4.22E-02	1.54E-06	4.24E-06	1.10E-05	1.50E-06	1.77E-08	7.52E-08	-2.44E-41	-5.58E-26	-1.85E-19	7.87E+00	0.00E+00	0.00E+00	9.98E-150	-1.09E-157	2.26E-06
9.20E-06	616.532	1.19E+19	0.00E+00	7.83E+00	5.05E+05	-1.17E-05	1.34E+02	3.20E+05	1.22E+02	1.34E+05	2.30E+00	4.09E+04	5.00E+01	3.10E-01	7.10E+01	1.20E-05	6.15E-08	2.10E+01	2.01E-02	0.00E+00	4.04E+01	2.04E-01	1.05E-01	1.89E-01	6.62E-08	4.32E-01	8.34E-04	6.76E-03	1.06E-09	3.18E-06	1.28E-04	8.46E+00	4.87E-06	4.24E-02	1.54E-06	4.30E-06	1.11E-05	1.55E-06	1.81E-08	7.67E-08	-1.32E-43	-6.54E-30	-6.08E-22	7.83E+00	0.00E+00	0.00E+00	2.45E-150	3.39E-165	2.21E-06
9.30E-06	616.595	1.19E+19	0.00E+00	7.80E+00	5.05E+05	-1.17E-05	1.34E+02	3.20E+05	1.22E+02	1.34E+05	2.28E+00	4.09E+04	4.98E+01	3.09E-01	7.05E+01	1.19E-05	5.83E-08	2.10E+01	1.92E-02	0.00E+00	4.05E+01	2.04E-01	1.05E-01	1.90E-01	6.78E-08	4.36E-01	8.48E-04	6.90E-03	1.09E-09	3.22E-06	1.31E-04	8.36E+00	4.92E-06	4.25E-02	1.54E-06	4.35E-06	1.12E-05	1.60E-06	1.85E-08	7.83E-08	-3.60E-43	-1.15E-31	-1.61E-21	7.80E+00	0.00E+00	0.00E+00	8.38E-151	3.37E-165	2.17E-06
9.40E-06	616.659	1.19E+19	0.00E+00	7.76E+00	5.05E+05	-1.17E-05	1.34E+02	3.20E+05	1.21E+02	1.34E+05	2.27E+00	4.09E+04	4.96E+01	3.09E-01	6.99E+01	1.18E-05	5.52E-08	2.09E+01	1.83E-02	0.00E+00	4.05E+01	2.04E-01	1.06E-01	1.91E-01	6.94E-08	4.41E-01	8.62E-04	7.04E-03	1.12E-09	3.26E-06	1.34E-04	8.26E+00	4.96E-06	4.27E-02	1.54E-06	4.41E-06	1.13E-05	1.65E-06	1.89E-08	8.00E-08	-3.29E-43	-3.24E-28	-1.51E-21	7.76E+00	0.00E+00	0.00E+00	4.85E-151	3.36E-165	2.13E-06
9.50E-06	616.722	1.19E+19	0.00E+00	7.72E+00	5.05E+05	-1.17E-05	1.35E+02	3.20E+05	1.21E+02	1.34E+05	2.26E+00	4.09E+04	4.94E+01	3.08E-01	6.93E+01	1.17E-05	5.23E-08	2.09E+01	1.75E-02	0.00E+00	4.06E+01	2.04E-01	1.07E-01	1.92E-01	7.10E-08	4.45E-01	8.76E-04	7.18E-03	1.15E-09	3.29E-06	1.36E-04	8.17E+00	5.01E-06	4.28E-02	1.54E-06	4.46E-06	1.14E-05	1.70E-06	1.93E-08	8.16E-08	9.86E-44	-2.35E-27	4.57E-22	7.72E+00	0.00E+00	0.00E+00	4.12E-151	3.34E-165	2.09E-06
9.60E-06	616.784	1.19E+19	0.00E+00	7.69E+00	5.05E+05	-1.17E-05	1.35E+02	3.20E+05	1.21E+02	1.34E+05	2.24E+00	4.09E+04	4.91E+01	3.07E-01	6.87E+01	1.16E-05	4.96E-08	2.09E+01	1.67E-02	0.00E+00	4.07E+01	2.04E-01	1.08E-01	1.93E-01	7.26E-08	4.50E-01	8.90E-04	7.33E-03	1.19E-09	3.33E-06	1.39E-04	8.07E+00	5.06E-06	4.29E-02	1.54E-06	4.52E-06	1.15E-05	1.75E-06	1.97E-08	8.32E-08	-1.19E-42	-8.91E-27	-5.64E-21	7.69E+00	0.00E+00	0.00E+00	3.84E-151	3.33E-165	2.06E-06
9.70E-06	616.847	1.19E+19	0.00E+00	7.65E+00	5.05E+05	-1.17E-05	1.35E+02	3.20E+05	1.20E+02	1.34E+05	2.23E+00	4.09E+04	4.89E+01	3.07E-01	6.82E+01	1.15E-05	4.70E-08	2.09E+01	1.59E-02	0.00E+00	4.07E+01	2.04E-01	1.08E-01	1.94E-01	7.43E-08	4.54E-01	9.04E-04	7.47E-03	1.22E-09	3.37E-06	1.42E-04	7.97E+00	5.10E-06	4.31E-02	1.54E-06	4.57E-06	1.16E-05	1.80E-06	2.01E-08	8.49E-08	-8.55E-42	-2.40E-26	-4.13E-20	7.65E+00	0.00E+00	0.00E+00	3.70E-151	3.31E-165	2.02E-06
9.80E-06	616.909	1.19E+19	0.00E+00	7.62E+00	5.05E+05	-1.17E-05	1.35E+02	3.20E+05	1.20E+02	1.34E+05	2.22E+00	4.09E+04	4.87E+01	3.06E-01	6.76E+01	1.14E-05	4.45E-08	2.08E+01	1.51E-02	0.00E+00	4.08E+01	2.04E-01	1.09E-01	1.95E-01	7.60E-08	4.59E-01	9.18E-04	7.61E-03	1.25E-09	3.41E-06	1.45E-04	7.88E+00	5.15E-06	4.32E-02	1.54E-06	4.63E-06	1.17E-05	1.85E-06	2.05E-08	8.65E-08	-2.85E-41	-5.14E-26	-1.39E-19	7.62E+00	0.00E+00	0.00E+00	3.70E-151	3.30E-165	1.98E-06
9.90E-06	616.971	1.19E+19	0.00E+00	7.58E+00	5.05E+05	-1.17E-05	1.35E+02	3.20E+05	1.20E+02	1.34E+05	2.20E+00	4.09E+04	4.85E+01	3.06E-01	6.71E+01	1.13E-05	4.22E-08	2.08E+01	1.44E-02	0.00E+00	4.08E+01	2.04E-01	1.10E-01	1.96E-01	7.77E-08	4.63E-01	9.32E-04	7.76E-03	1.28E-09	3.45E-06	1.47E-04	7.79E+00	5.19E-06	4.33E-02	1.54E-06	4.68E-06	1.19E-05	1.91E-06	2.09E-08	8.82E-08	-6.95E-41	-9.17E-26	-3.39E-19	7.58E+00	0.00E+00	0.00E+00	3.72E-151	3.28E-165	1.95E-06
1.00E-05	617.033	1.19E+19	0.00E+00	7.55E+00	5.05E+05	-1.17E-05	1.36E+02	3.20E+05	1.19E+02	1.34E+05	2.19E+00	4.09E+04	4.83E+01	3.05E-01	6.66E+01	1.12E-05	4.00E-08	2.08E+01	1.38E-02	0.00E+00	4.09E+01	2.04E-01	1.10E-01	1.97E-01	7.94E-08	4.68E-01	9.46E-04	7.90E-03	1.31E-09	3.49E-06	1.50E-04	7.69E+00	5.24E-06	4.34E-02	1.54E-06	4.73E-06	1.20E-05	1.96E-06	2.13E-08	8.99E-08	-2.42E-44	-9.95E-28	-8.95E-22	7.55E+00	0.00E+00	0.00E+00	9.50E-152	-1.09E-162	1.91E-06
1.01E-05	617.094	1.19E+19	0.00E+00	7.52E+00	5.05E+05	-1.17E-05	1.36E+02	3.20E+05	1.19E+02	1.34E+05	2.18E+00	4.10E+04	4.81E+01	3.05E-01	6.60E+01	1.11E-05	3.79E-08	2.08E+01	1.31E-02	0.00E+00	4.09E+01	2.04E-01	1.11E-01	1.98E-01	8.11E-08	4.72E-01	9.60E-04	8.05E-03	1.34E-09	3.53E-06	1.53E-04	7.60E+00	5.28E-06	4.36E-02	1.54E-06	4.79E-06	1.21E-05	2.01E-06	2.18E-08	9.16E-08	-6.65E-43	-1.08E-27	-2.98E-21	7.52E+00	0.00E+00	0.00E+00	3.34E-152	-3.80E-162	1.88E-06
1.02E-05	617.155	1.19E+19	0.00E+00	7.48E+00	5.05E+05	-1.17E-05	1.36E+02	3.20E+05	1.18E+02	1.34E+05	2.17E+00	4.10E+04	4.79E+01	3.04E-01	6.55E+01	1.10E-05	3.59E-08	2.07E+01	1.25E-02	0.00E+00	4.10E+01	2.04E-01	1.12E-01	1.99E-01	8.29E-08	4.77E-01	9.74E-04	8.19E-03	1.38E-09	3.56E-06	1.56E-04	7.51E+00	5.32E-06	4.37E-02	1.54E-06	4.84E-06	1.22E-05	2.07E-06	2.22E-08	9.33E-08	-7.04E-42	-5.13E-28	-4.49E-21	7.48E+00	0.00E+00	0.00E+00	1.83E-152	-4.53E-162	1.85E-06
1.03E-05	617.216	1.19E+19	0.00E+00	7.45E+00	5.05E+05	-1.17E-05	1.36E+02	3.20E+05	1.18E+02	1.34E+05	2.15E+00	4.10E+04	4.77E+01	3.04E-01	6.50E+01	1.09E-05	3.40E-08	2.07E+01	1.19E-02	0.00E+00	4.10E+01	2.04E-01	1.12E-01	2.00E-01	8.47E-08	4.81E-01	9.89E-04	8.34E-03	1.41E-09	3.60E-06	1.59E-04	7.42E+00	5.37E-06	4.38E-02	1.54E-06	4.90E-06	1.23E-05	2.13E-06	2.26E-08	9.50E-08	-3.25E-41	-1.47E-26	-3.51E-21	7.45E+00	0.00E+00	0.00E+00	1.45E-152	-8.52E-163	1.81E-06
1.04E-05	617.277	1.19E+19	0.00E+00	7.42E+00	5.05E+05	-1.17E-05	1.37E+02	3.20E+05	1.18E+02	1.34E+05	2.14E+00	4.10E+04	4.75E+01	3.04E-01	6.45E+01	1.08E-05	3.23E-08	2.07E+01	1.14E-02	0.00E+00	4.11E+01	2.04E-01	1.13E-01	2.00E-01	8.65E-08	4.86E-01	1.00E-03	8.49E-03	1.44E-09	3.64E-06	1.61E-04	7.34E+00	5.41E-06	4.39E-02	1.54E-06	4.95E-06	1.24E-05	2.18E-06	2.30E-08	9.67E-08	-8.55E-41	-6.00E-26	-3.43E-23	7.42E+00	0.00E+00	0.00E+00	1.36E-152	3.13E-164	1.78E-06
1.05E-05	617.337	1.19E+19	0.00E+00	7.38E+00	5.05E+05	-1.17E-05	1.37E+02	3.20E+05	1.17E+02	1.34E+05	2.13E+00	4.10E+04	4.73E+01	3.03E-01	6.40E+01	1.07E-05	3.06E-08	2.06E+01	1.09E-02	0.00E+00	4.11E+01	2.04E-01	1.14E-01	2.01E-01	8.83E-08	4.90E-01	1.02E-03	8.63E-03	1.48E-09	3.68E-06	1.64E-04	7.25E+00	5.45E-06	4.40E-02	1.54E-06	5.00E-06	1.25E-05	2.24E-06	2.34E-08	9.84E-08	-1.71E-40	-1.53E-25	-1.45E-21	7.38E+00	0.00E+00	0.00E+00	1.32E-152	-5.67E-162	1.75E-06
1.06E-05	617.397	1.19E+19	0.00E+00	7.35E+00	5.05E+05	-1.17E-05	1.37E+02	3.20E+05	1.17E+02	1.34E+05	2.12E+00	4.10E+04	4.72E+01	3.03E-01	6.35E+01	1.06E-05	2.90E-08	2.06E+01	1.04E-02	0.00E+00	4.12E+01	2.05E-01	1.14E-01	2.02E-01	9.01E-08	4.94E-01	1.03E-03	8.78E-03	1.51E-09	3.71E-06	1.67E-04	7.16E+00	5.49E-06	4.41E-02	1.54E-06	5.06E-06	1.26E-05	2.30E-06	2.38E-08	1.00E-07	-2.91E-40	-3.10E-25	-2.15E-20	7.35E+00	0.00E+00	0.00E+00	1.30E-152	-1.25E-161	1.72E-06
1.07E-05	617.457	1.19E+19	0.00E+00	7.32E+00	5.05E+05	-1.17E-05	1.37E+02	3.20E+05	1.17E+02	1.34E+05	2.10E+00	4.10E+04	4.70E+01	3.02E-01	6.30E+01	1.06E-05	2.75E-08	2.06E+01	9.89E-03	0.00E+00	4.13E+01	2.05E-01	1.15E-01	2.03E-01	9.20E-08	4.99E-01	1.05E-03	8.93E-03	1.54E-09	3.75E-06	1.70E-04	7.08E+00	5.53E-06	4.42E-02	1.54E-06	5.11E-06	1.27E-05	2.36E-06	2.43E-08	1.02E-07	-4.34E-40	-5.46E-25	-8.01E-20	7.32E+00	0.00E+00	0.00E+00	1.31E-152	-6.16E-162	1.69E-06
1.08E-05	617.516	1.19E+19	0.00E+00	7.29E+00	5.05E+05	-1.17E-05	1.37E+02	3.20E+05	1.16E+02	1.34E+05	2.09E+00	4.10E+04	4.68E+01	3.02E-01	6.25E+01	1.05E-05	2.60E-08	2.06E+01	9.44E-03	0.00E+00	4.13E+01	2.05E-01	1.16E-01	2.04E-01	9.39E-08	5.03E-01	1.06E-03	9.07E-03	1.58E-09	3.79E-06	1.73E-04	7.00E+00	5.57E-06	4.43E-02	1.54E-06	5.17E-06	1.28E-05	2.42E-06	2.47E-08	1.04E-07	-5.80E-40	-8.68E-25	-2.03E-19	7.29E+00	0.00E+00	0.00E+00	1.31E-152	-2.44E-162	1.66E-06
1.09E-05	617.575	1.19E+19	0.00E+00	7.26E+00	5.05E+05	-1.17E-05	1.38E+02	3.20E+05	1.16E+02	1.34E+05	2.08E+00	4.10E+04	4.66E+01	3.01E-01	6.20E+01	1.04E-05	2.47E-08	2.05E+01	9.00E-03	0.00E+00	4.13E+01	2.05E-01	1.16E-01	2.05E-01	9.58E-08	5.08E-01	1.07E-03	9.22E-03	1.61E-09	3.82E-06	1.76E-04	6.91E+00	5.61E-06	4.44E-02	1.54E-06	5.22E-06	1.29E-05	2.48E-06	2.51E-08	1.05E-07	-1.29E-45	-3.39E-28	-3.98E-23	7.26E+00	0.00E+00	0.00E+00	3.50E-153	2.34E-168	1.63E-06
1.10E-05	617.634	1.19E+19	0.00E+00	7.23E+00	5.05E+05	-1.17E-05	1.38E+02	3.20E+05	1.16E+02	1.34E+05	2.07E+00	4.10E+04	4.64E+01	3.01E-01	6.15E+01	1.03E-05	2.34E-08	2.05E+01	8.59E-03	0.00E+00	4.14E+01	2.05E-01	1.17E-01	2.06E-01	9.77E-08	5.12E-01	1.09E-03	9.37E-03	1.65E-09	3.86E-06	1.79E-04	6.83E+00	5.65E-06	4.45E-02	1.54E-06	5.27E-06	1.30E-05	2.54E-06	2.55E-08	1.07E-07	-5.79E-44	-1.18E-27	-1.75E-22	7.22E+00	0.00E+00	0.00E+00	1.24E-153	2.33E-168	1.60E-06
1.11E-05	617.693	1.19E+19	0.00E+00	7.19E+00	5.05E+05	-1.17E-05	1.38E+02	3.20E+05	1.15E+02	1.34E+05	2.06E+00	4.10E+04	4.62E+01	3.00E-01	6.10E+01	1.02E-05	2.22E-08	2.05E+01	8.19E-03	0.00E+00	4.14E+01	2.05E-01	1.17E-01	2.07E-01	9.96E-08	5.16E-01	1.10E-03	9.51E-03	1.68E-09	3.90E-06	1.82E-04	6.75E+00	5.68E-06	4.45E-02	1.54E-06	5.33E-06	1.31E-05	2.60E-06	2.59E-08	1.09E-07	-2.53E-43	-1.65E-27	-3.33E-22	7.19E+00	0.00E+00	0.00E+00	6.80E-154	2.32E-168	1.58E-06
1.12E-05	617.751	1.19E+19	0.00E+00	7.16E+00	5.05E+05	-1.17E-05	1.38E+02	3.20E+05	1.15E+02	1.34E+05	2.04E+00	4.10E+04	4.60E+01	3.00E-01	6.06E+01	1.01E-05	2.10E-08	2.04E+01	7.81E-03	0.00E+00	4.15E+01	2.05E-01	1.18E-01	2.07E-01	1.02E-07	5.21E-01	1.12E-03	9.66E-03	1.72E-09	3.93E-06	1.85E-04	6.67E+00	5.72E-06	4.46E-02	1.54E-06	5.38E-06	1.32E-05	2.66E-06	2.64E-08	1.11E-07	-6.27E-43	-8.22E-28	-4.29E-22	7.16E+00	0.00E+00	0.00E+00	5.13E-154	2.31E-168	1.55E-06
1.13E-05	617.81	1.19E+19	0.00E+00	7.13E+00	5.05E+05	-1.17E-05	1.38E+02	3.20E+05	1.15E+02	1.34E+05	2.03E+00	4.10E+04	4.58E+01	2.99E-01	6.01E+01	1.00E-05	1.99E-08	2.04E+01	7.46E-03	0.00E+00	4.15E+01	2.05E-01	1.19E-01	2.08E-01	1.04E-07	5.25E-01	1.13E-03	9.81E-03	1.75E-09	3.97E-06	1.88E-04	6.60E+00	5.76E-06	4.47E-02	1.54E-06	5.43E-06	1.33E-05	2.73E-06	2.68E-08	1.13E-07	-2.38E-42	4.25E-30	-3.75E-22	7.13E+00	0.00E+00	0.00E+00	4.73E-154	2.30E-168	1.52E-06
1.14E-05	617.868	1.19E+19	0.00E+00	7.10E+00	5.05E+05	-1.17E-05	1.39E+02	3.20E+05	1.14E+02	1.34E+05	2.02E+00	4.10E+04	4.57E+01	2.99E-01	5.96E+01	9.97E-06	1.89E-08	2.04E+01	7.11E-03	0.00E+00	4.16E+01	2.05E-01	1.19E-01	2.09E-01	1.06E-07	5.29E-01	1.15E-03	9.95E-03	1.79E-09	4.01E-06	1.91E-04	6.52E+00	5.79E-06	4.48E-02	1.54E-06	5.49E-06	1.34E-05	2.79E-06	2.72E-08	1.14E-07	-7.35E-42	-1.94E-27	-1.20E-22	7.10E+00	0.00E+00	0.00E+00	4.60E-154	2.29E-168	1.50E-06
1.15E-05	617.925	1.19E+19	0.00E+00	7.07E+00	5.05E+05	-1.17E-05	1.39E+02	3.20E+05	1.14E+02	1.34E+05	2.01E+00	4.10E+04	4.55E+01	2.98E-01	5.92E+01	9.89E-06	1.79E-08	2.04E+01	6.79E-03	0.00E+00	4.16E+01	2.05E-01	1.20E-01	2.10E-01	1.08E-07	5.33E-01	1.16E-03	1.01E-02	1.82E-09	4.04E-06	1.94E-04	6.44E+00	5.83E-06	4.48E-02	1.54E-06	5.54E-06	1.35E-05	2.85E-06	2.76E-08	1.16E-07	-1.59E-41	-7.28E-27	5.05E-23	7.07E+00	0.00E+00	0.00E+00	4.52E-154	2.28E-168	1.47E-06
1.16E-05	617.983	1.19E+19	0.00E+00	7.04E+00	5.05E+05	-1.17E-05	1.39E+02	3.20E+05	1.14E+02	1.34E+05	2.00E+00	4.11E+04	4.53E+01	2.98E-01	5.87E+01	9.81E-06	1.70E-08	2.03E+01	6.48E-03	0.00E+00	4.17E+01	2.05E-01	1.20E-01	2.11E-01	1.10E-07	5.38E-01	1.17E-03	1.02E-02	1.86E-09	4.08E-06	1.97E-04	6.37E+00	5.87E-06	4.49E-02	1.54E-06	5.59E-06	1.36E-05	2.92E-06	2.81E-08	1.18E-07	-2.67E-41	-1.44E-26	-6.49E-22	7.04E+00	0.00E+00	0.00E+00	4.51E-154	2.27E-168	1.45E-06
1.17E-05	618.04	1.19E+19	0.00E+00	7.01E+00	5.05E+05	-1.17E-05	1.39E+02	3.20E+05	1.13E+02	1.34E+05	1.99E+00	4.11E+04	4.51E+01	2.97E-01	5.83E+01	9.73E-06	1.61E-08	2.03E+01	6.18E-03	0.00E+00	4.17E+01	2.05E-01	1.21E-01	2.11E-01	1.12E-07	5.42E-01	1.19E-03	1.04E-02	1.89E-09	4.11E-06	2.00E-04	6.29E+00	5.90E-06	4.50E-02	1.54E-06	5.65E-06	1.37E-05	2.98E-06	2.85E-08	1.20E-07	-3.64E-41	-1.95E-26	-3.47E-21	7.01E+00	0.00E+00	0.00E+00	4.53E-154	2.26E-168	1.43E-06
1.18E-05	618.097	1.19E+19	0.00E+00	6.98E+00	5.05E+05	-1.17E-05	1.39E+02	3.20E+05	1.13E+02	1.34E+05	1.98E+00	4.11E+04	4.50E+01	2.97E-01	5.78E+01	9.65E-06	1.53E-08	2.03E+01	5.90E-03	0.00E+00	4.18E+01	2.05E-01	1.22E-01	2.12E-01	1.14E-07	5.46E-01	1.20E-03	1.05E-02	1.93E-09	4.15E-06	2.03E-04	6.22E+00	5.93E-06	4.50E-02	1.54E-06	5.70E-06	1.38E-05	3.05E-06	2.89E-08	1.22E-07	-7.99E-46	-7.64E-29	-1.70E-21	6.98E+00	0.00E+00	0.00E+00	1.27E-154	-8.39E-166	1.40E-06
1.19E-05	618.154	1.19E+19	0.00E+00	6.96E+00	5.05E+05	-1.17E-05	1.40E+02	3.20E+05	1.13E+02	1.34E+05	1.96E+00	4.11E+04	4.48E+01	2.96E-01	5.74E+01	9.58E-06	1.45E-08	2.02E+01	5.63E-03	0.00E+00	4.18E+01	2.05E-01	1.22E-01	2.13E-01	1.16E-07	5.50E-01	1.22E-03	1.07E-02	1.96E-09	4.18E-06	2.06E-04	6.15E+00	5.97E-06	4.51E-02	1.54E-06	5.75E-06	1.39E-05	3.12E-06	2.93E-08	1.24E-07	-4.13E-43	2.14E-29	-5.92E-21	6.96E+00	0.00E+00	0.00E+00	4.57E-155	-3.59E-165	1.38E-06
1.20E-05	618.21	1.19E+19	0.00E+00	6.93E+00	5.05E+05	-1.17E-05	1.40E+02	3.20E+05	1.12E+02	1.34E+05	1.95E+00	4.11E+04	4.46E+01	2.96E-01	5.70E+01	9.50E-06	1.37E-08	2.02E+01	5.37E-03	0.00E+00	4.18E+01	2.05E-01	1.23E-01	2.14E-01	1.18E-07	5.55E-01	1.23E-03	1.08E-02	2.00E-09	4.22E-06	2.10E-04	6.08E+00	6.00E-06	4.52E-02	1.54E-06	5.80E-06	1.40E-05	3.18E-06	2.97E-08	1.26E-07	-4.58E-42	-2.58E-27	-1.07E-20	6.93E+00	0.00E+00	0.00E+00	2.44E-155	-6.42E-165	1.36E-06
1.21E-05	618.267	1.19E+19	0.00E+00	6.90E+00	5.05E+05	-1.17E-05	1.40E+02	3.20E+05	1.12E+02	1.34E+05	1.94E+00	4.11E+04	4.44E+01	2.96E-01	5.66E+01	9.42E-06	1.30E-08	2.02E+01	5.12E-03	0.00E+00	4.19E+01	2.06E-01	1.23E-01	2.14E-01	1.20E-07	5.59E-01	1.25E-03	1.10E-02	2.04E-09	4.25E-06	2.13E-04	6.01E+00	6.03E-06	4.52E-02	1.54E-06	5.86E-06	1.41E-05	3.25E-06	3.02E-08	1.28E-07	-1.60E-41	-1.35E-26	-1.36E-20	6.90E+00	0.00E+00	0.00E+00	1.87E-155	-7.04E-165	1.34E-06
1.22E-05	618.323	1.19E+19	0.00E+00	6.87E+00	5.05E+05	-1.17E-05	1.40E+02	3.20E+05	1.12E+02	1.34E+05	1.93E+00	4.11E+04	4.43E+01	2.95E-01	5.61E+01	9.35E-06	1.23E-08	2.01E+01	4.89E-03	0.00E+00	4.19E+01	2.06E-01	1.24E-01	2.15E-01	1.22E-07	5.63E-01	1.26E-03	1.11E-02	2.07E-09	4.29E-06	2.16E-04	5.94E+00	6.07E-06	4.53E-02	1.54E-06	5.91E-06	1.42E-05	3.32E-06	3.06E-08	1.29E-07	-3.65E-41	-3.77E-26	-1.22E-20	6.87E+00	0.00E+00	0.00E+00	1.73E-155	-3.14E-165	1.31E-06
1.23E-05	618.378	1.19E+19	0.00E+00	6.84E+00	5.05E+05	-1.17E-05	1.40E+02	3.20E+05	1.11E+02	1.34E+05	1.92E+00	4.11E+04	4.41E+01	2.95E-01	5.57E+01	9.28E-06	1.17E-08	2.01E+01	4.67E-03	0.00E+00	4.20E+01	2.06E-01	1.24E-01	2.16E-01	1.25E-07	5.67E-01	1.28E-03	1.13E-02	2.11E-09	4.32E-06	2.19E-04	5.87E+00	6.10E-06	4.53E-02	1.54E-06	5.96E-06	1.42E-05	3.39E-06	3.10E-08	1.31E-07	-6.69E-41	-8.03E-26	-4.35E-21	6.84E+00	0.00E+00	0.00E+00	1.65E-155	-6.90E-166	1.29E-06
1.24E-05	618.434	1.19E+19	0.00E+00	6.81E+00	5.05E+05	-1.17E-05	1.40E+02	3.20E+05	1.11E+02	1.34E+05	1.91E+00	4.11E+04	4.39E+01	2.94E-01	5.53E+01	9.20E-06	1.11E-08	2.01E+01	4.45E-03	0.00E+00	4.20E+01	2.06E-01	1.25E-01	2.16E-01	1.27E-07	5.71E-01	1.29E-03	1.14E-02	2.15E-09	4.36E-06	2.22E-04	5.80E+00	6.13E-06	4.54E-02	1.54E-06	6.01E-06	1.43E-05	3.46E-06	3.14E-08	1.33E-07	-1.02E-40	-1.47E-25	1.17E-21	6.81E+00	0.00E+00	0.00E+00	1.62E-155	-2.75E-164	1.27E-06
1.25E-05	618.489	1.19E+19	0.00E+00	6.79E+00	5.05E+05	-1.17E-05	1.41E+02	3.20E+05	1.11E+02	1.34E+05	1.90E+00	4.11E+04	4.38E+01	2.94E-01	5.49E+01	9.13E-06	1.05E-08	2.01E+01	4.25E-03	0.00E+00	4.20E+01	2.06E-01	1.25E-01	2.17E-01	1.29E-07	5.75E-01	1.30E-03	1.16E-02	2.18E-09	4.39E-06	2.26E-04	5.73E+00	6.16E-06	4.54E-02	1.55E-06	6.06E-06	1.44E-05	3.53E-06	3.19E-08	1.35E-07	-1.26E-40	-2.48E-25	-2.85E-20	6.79E+00	0.00E+00	0.00E+00	1.62E-155	-1.32E-163	1.25E-06
1.26E-05	618.545	1.19E+19	0.00E+00	6.76E+00	5.05E+05	-1.17E-05	1.41E+02	3.20E+05	1.10E+02	1.34E+05	1.89E+00	4.11E+04	4.36E+01	2.93E-01	5.45E+01	9.06E-06	9.97E-09	2.00E+01	4.06E-03	0.00E+00	4.21E+01	2.06E-01	1.26E-01	2.18E-01	1.31E-07	5.79E-01	1.32E-03	1.17E-02	2.22E-09	4.42E-06	2.29E-04	5.66E+00	6.19E-06	4.55E-02	1.55E-06	6.11E-06	1.45E-05	3.60E-06	3.23E-08	1.37E-07	-1.16E-40	-3.91E-25	-1.50E-19	6.76E+00	0.00E+00	0.00E+00	1.62E-155	-3.84E-163	1.23E-06
1.27E-05	618.6	1.19E+19	0.00E+00	6.73E+00	5.05E+05	-1.17E-05	1.41E+02	3.20E+05	1.10E+02	1.34E+05	1.88E+00	4.11E+04	4.34E+01	2.93E-01	5.41E+01	8.99E-06	9.45E-09	2.00E+01	3.87E-03	0.00E+00	4.21E+01	2.06E-01	1.27E-01	2.18E-01	1.33E-07	5.84E-01	1.33E-03	1.19E-02	2.26E-09	4.46E-06	2.32E-04	5.60E+00	6.22E-06	4.55E-02	1.55E-06	6.17E-06	1.46E-05	3.67E-06	3.27E-08	1.39E-07	-8.81E-46	-1.28E-29	-5.38E-22	6.73E+00	0.00E+00	0.00E+00	4.78E-156	1.44E-171	1.21E-06
1.28E-05	618.654	1.19E+19	0.00E+00	6.71E+00	5.05E+05	-1.17E-05	1.41E+02	3.20E+05	1.10E+02	1.34E+05	1.87E+00	4.11E+04	4.33E+01	2.92E-01	5.37E+01	8.92E-06	8.96E-09	2.00E+01	3.70E-03	0.00E+00	4.22E+01	2.06E-01	1.27E-01	2.19E-01	1.36E-07	5.88E-01	1.35E-03	1.20E-02	2.29E-09	4.49E-06	2.35E-04	5.53E+00	6.25E-06	4.56E-02	1.55E-06	6.22E-06	1.47E-05	3.74E-06	3.31E-08	1.41E-07	-5.05E-44	4.63E-30	-1.89E-21	6.71E+00	0.00E+00	0.00E+00	1.76E-156	1.44E-171	1.19E-06
1.29E-05	618.709	1.19E+19	0.00E+00	6.68E+00	5.05E+05	-1.17E-05	1.41E+02	3.20E+05	1.09E+02	1.33E+05	1.86E+00	4.11E+04	4.31E+01	2.92E-01	5.33E+01	8.85E-06	8.50E-09	1.99E+01	3.53E-03	0.00E+00	4.22E+01	2.06E-01	1.28E-01	2.20E-01	1.38E-07	5.92E-01	1.36E-03	1.21E-02	2.33E-09	4.52E-06	2.39E-04	5.47E+00	6.28E-06	4.56E-02	1.55E-06	6.27E-06	1.48E-05	3.81E-06	3.36E-08	1.43E-07	-1.04E-43	-8.81E-29	-3.88E-21	6.68E+00	0.00E+00	0.00E+00	9.52E-157	1.43E-171	1.18E-06
1.30E-05	618.763	1.19E+19	0.00E+00	6.65E+00	5.05E+05	-1.17E-05	1.41E+02	3.20E+05	1.09E+02	1.33E+05	1.85E+00	4.11E+04	4.29E+01	2.92E-01	5.29E+01	8.78E-06	8.06E-09	1.99E+01	3.37E-03	0.00E+00	4.22E+01	2.06E-01	1.28E-01	2.20E-01	1.40E-07	5.96E-01	1.38E-03	1.23E-02	2.37E-09	4.56E-06	2.42E-04	5.41E+00	6.31E-06	4.56E-02	1.55E-06	6.32E-06	1.49E-05	3.88E-06	3.40E-08	1.45E-07	-1.17E-43	-5.02E-28	-6.20E-21	6.65E+00	0.00E+00	0.00E+00	7.26E-157	1.43E-171	1.16E-06
[truncated: 10,820 more rows]
[truncated: 18 more columns]
