# Supplementary material for: Dataset of numerical assessment on the combined effects of non-thermal plasma and water addition in hydrogen combustion
Source: Data Brief. 2025 Dec 19;64:112405. doi: 10.1016/j.dib.2025.112405 (PMC12813465; doi:10.1016/j.dib.2025.112405)
Supplement: Supplementary file 1 [file mmc1.zip › Research Data/Simulations for DOE/Run43.csv]

Time(s)	T_gas(K)	N_gas(#/cm^3)	AR	E	N2	He	H2O2	H2	H	O2	O	H2O	OH	HO2	O3	O(1D)	O(1S)	O2(a1)	O2(b1)	O2(c)	NO	N2O	NO2	HNO	HNO2	HONO	HONO2	N2H2	H2NN	HNOH	NH3	N	NO3	NH	NNH	NH2	H2NO	N2H4	N2H3	NH2OH	N^+	NH^+	H3^+	N2H^+	He^+	O^+	O2^+	N2^+	NH3^+
1.00E-11	900	4.08E+18	0.00E+00	1.65E-09	5.26E+05	0.00E+00	5.21E-22	3.34E+05	1.44E-10	1.40E+05	7.60E-11	3.48E-19	4.64E-14	3.25E-12	1.20E-14	5.05E-11	2.61E-13	3.92E-11	1.93E-12	0.00E+00	7.44E-16	2.19E-18	2.33E-32	2.74E-28	5.52E-46	5.78E-41	4.34E-57	4.13E-36	1.92E-41	6.54E-45	3.55E-34	3.19E-11	2.01E-54	4.17E-20	8.51E-21	1.38E-27	2.47E-39	2.31E-62	7.02E-54	2.01E-51	0.00E+00	8.58E-33	8.21E-14	2.64E-13	0.00E+00	0.00E+00	3.99E-12	9.63E-12	9.71E-36
2.00E-11	900	4.08E+18	0.00E+00	1.67E-09	5.26E+05	0.00E+00	2.08E-21	3.34E+05	2.91E-10	1.40E+05	1.53E-10	2.64E-18	1.86E-13	6.50E-12	4.80E-14	1.02E-10	5.93E-13	7.85E-11	3.90E-12	0.00E+00	2.99E-15	8.81E-18	1.77E-31	2.07E-27	7.34E-45	1.40E-39	1.75E-55	3.12E-35	1.46E-40	8.70E-44	4.72E-33	6.42E-11	4.43E-53	1.68E-19	3.42E-20	1.05E-26	3.28E-38	7.57E-62	9.37E-53	5.31E-50	0.00E+00	1.15E-31	3.18E-13	1.05E-12	0.00E+00	0.00E+00	8.04E-12	1.91E-11	2.14E-34
3.00E-11	900	4.08E+18	0.00E+00	1.69E-09	5.26E+05	0.00E+00	4.69E-21	3.34E+05	4.40E-10	1.40E+05	2.32E-10	8.77E-18	4.21E-13	9.75E-12	1.08E-13	1.53E-10	9.96E-13	1.18E-10	5.89E-12	0.00E+00	6.74E-15	1.99E-17	5.87E-31	6.90E-27	3.50E-44	9.91E-39	1.77E-54	1.04E-34	4.85E-40	4.14E-43	2.25E-32	9.69E-11	3.00E-52	3.78E-19	7.73E-20	3.48E-26	1.56E-37	2.56E-61	4.50E-52	4.23E-49	0.00E+00	5.43E-31	6.94E-13	2.34E-12	0.00E+00	0.00E+00	1.21E-11	2.85E-11	1.42E-33
4.00E-11	900	4.08E+18	0.00E+00	1.71E-09	5.26E+05	0.00E+00	8.34E-21	3.34E+05	5.91E-10	1.40E+05	3.11E-10	2.08E-17	7.51E-13	1.30E-11	1.92E-13	2.06E-10	1.47E-12	1.57E-10	7.92E-12	0.00E+00	1.20E-14	3.56E-17	1.39E-30	1.63E-26	1.10E-43	4.27E-38	1.04E-53	2.46E-34	1.15E-39	1.30E-42	7.04E-32	1.30E-10	1.27E-51	6.75E-19	1.38E-19	8.25E-26	4.90E-37	6.18E-61	1.43E-51	2.12E-48	0.00E+00	1.67E-30	1.20E-12	4.13E-12	0.00E+00	0.00E+00	1.63E-11	3.77E-11	5.88E-33
5.00E-11	900	4.08E+18	0.00E+00	1.74E-09	5.26E+05	0.00E+00	1.30E-20	3.34E+05	7.46E-10	1.40E+05	3.92E-10	4.06E-17	1.18E-12	1.62E-11	3.00E-13	2.59E-10	2.02E-12	1.97E-10	9.98E-12	0.00E+00	1.89E-14	5.59E-17	2.72E-30	3.19E-26	2.67E-43	1.31E-37	3.93E-53	4.82E-34	2.25E-39	3.16E-42	1.71E-31	1.64E-10	3.83E-51	1.06E-18	2.17E-19	1.61E-25	1.19E-36	1.91E-60	3.53E-51	7.32E-48	0.00E+00	3.95E-30	1.81E-12	6.40E-12	0.00E+00	0.00E+00	2.05E-11	4.68E-11	1.75E-32
6.00E-11	900	4.08E+18	0.00E+00	1.76E-09	5.26E+05	0.00E+00	1.88E-20	3.34E+05	9.02E-10	1.40E+05	4.74E-10	7.03E-17	1.70E-12	1.95E-11	4.32E-13	3.13E-10	2.65E-12	2.37E-10	1.21E-11	0.00E+00	2.73E-14	8.10E-17	4.71E-30	5.53E-26	5.52E-43	3.23E-37	1.15E-52	8.35E-34	3.90E-39	6.53E-42	3.54E-31	1.97E-10	9.41E-51	1.53E-18	3.13E-19	2.79E-25	2.47E-36	5.80E-60	7.41E-51	2.01E-47	0.00E+00	7.96E-30	2.53E-12	9.15E-12	0.00E+00	0.00E+00	2.47E-11	5.57E-11	4.22E-32
7.00E-11	900	4.08E+18	0.00E+00	1.78E-09	5.26E+05	0.00E+00	2.55E-20	3.34E+05	1.06E-09	1.40E+05	5.57E-10	1.12E-16	2.33E-12	2.27E-11	5.87E-13	3.67E-10	3.34E-12	2.77E-10	1.42E-11	0.00E+00	3.73E-14	1.11E-16	7.50E-30	8.80E-26	1.02E-42	6.95E-37	2.86E-52	1.33E-33	6.22E-39	1.21E-41	6.55E-31	2.32E-10	2.02E-50	2.09E-18	4.29E-19	4.45E-25	4.56E-36	1.58E-59	1.40E-50	4.76E-47	0.00E+00	1.43E-29	3.34E-12	1.24E-11	0.00E+00	0.00E+00	2.90E-11	6.46E-11	8.87E-32
8.00E-11	900	4.08E+18	0.00E+00	1.80E-09	5.26E+05	0.00E+00	3.34E-20	3.34E+05	1.22E-09	1.40E+05	6.41E-10	1.68E-16	3.05E-12	2.60E-11	7.67E-13	4.22E-10	4.12E-12	3.16E-10	1.64E-11	0.00E+00	4.90E-14	1.45E-16	1.12E-29	1.32E-25	1.74E-42	1.35E-36	6.32E-52	1.99E-33	9.33E-39	2.06E-41	1.12E-30	2.67E-10	3.92E-50	2.75E-18	5.62E-19	6.66E-25	7.77E-36	3.86E-59	2.43E-50	1.01E-46	0.00E+00	2.38E-29	4.23E-12	1.60E-11	0.00E+00	0.00E+00	3.34E-11	7.34E-11	1.69E-31
9.00E-11	900	4.08E+18	0.00E+00	1.82E-09	5.26E+05	0.00E+00	4.22E-20	3.34E+05	1.39E-09	1.40E+05	7.27E-10	2.39E-16	3.88E-12	2.92E-11	9.71E-13	4.78E-10	4.97E-12	3.56E-10	1.86E-11	0.00E+00	6.22E-14	1.85E-16	1.60E-29	1.88E-25	2.80E-42	2.45E-36	1.29E-51	2.85E-33	1.33E-38	3.30E-41	1.79E-30	3.02E-10	7.10E-50	3.49E-18	7.15E-19	9.51E-25	1.25E-35	8.72E-59	4.00E-50	2.00E-46	0.00E+00	3.71E-29	5.20E-12	2.02E-11	0.00E+00	0.00E+00	3.78E-11	8.20E-11	2.99E-31
1.00E-10	900	4.08E+18	0.00E+00	1.84E-09	5.26E+05	0.00E+00	5.21E-20	3.34E+05	1.55E-09	1.40E+05	8.13E-10	3.29E-16	4.81E-12	3.25E-11	1.20E-12	5.34E-10	5.90E-12	3.97E-10	2.08E-11	0.00E+00	7.71E-14	2.30E-16	2.21E-29	2.59E-25	4.27E-42	4.17E-36	2.42E-51	3.92E-33	1.84E-38	5.03E-41	2.73E-30	3.37E-10	1.20E-49	4.33E-18	8.87E-19	1.31E-24	1.90E-35	1.79E-58	6.27E-50	3.67E-46	0.00E+00	5.51E-29	6.23E-12	2.47E-11	0.00E+00	0.00E+00	4.22E-11	9.05E-11	4.96E-31
1.10E-10	900	4.08E+18	0.00E+00	1.87E-09	5.26E+05	0.00E+00	6.31E-20	3.34E+05	1.72E-09	1.40E+05	9.02E-10	4.40E-16	5.84E-12	3.57E-11	1.45E-12	5.91E-10	6.90E-12	4.37E-10	2.31E-11	0.00E+00	9.37E-14	2.79E-16	2.94E-29	3.46E-25	6.28E-42	6.75E-36	4.30E-51	5.23E-33	2.46E-38	7.38E-41	4.00E-30	3.73E-10	1.95E-49	5.26E-18	1.08E-18	1.75E-24	2.79E-35	3.46E-58	9.47E-50	6.38E-46	0.00E+00	7.86E-29	7.32E-12	2.97E-11	0.00E+00	0.00E+00	4.67E-11	9.90E-11	7.85E-31
1.20E-10	900	4.08E+18	0.00E+00	1.89E-09	5.26E+05	0.00E+00	7.50E-20	3.34E+05	1.90E-09	1.40E+05	9.91E-10	5.73E-16	6.98E-12	3.90E-11	1.72E-12	6.49E-10	7.99E-12	4.77E-10	2.54E-11	0.00E+00	1.12E-13	3.34E-16	3.83E-29	4.50E-25	8.92E-42	1.05E-35	7.25E-51	6.81E-33	3.20E-38	1.05E-40	5.68E-30	4.10E-10	3.02E-49	6.28E-18	1.29E-18	2.28E-24	3.95E-35	6.28E-58	1.38E-49	1.06E-45	0.00E+00	1.08E-28	8.46E-12	3.51E-11	0.00E+00	0.00E+00	5.13E-11	1.07E-10	1.19E-30
1.30E-10	900	4.08E+18	0.00E+00	1.91E-09	5.26E+05	0.00E+00	8.81E-20	3.34E+05	2.07E-09	1.40E+05	1.08E-09	7.30E-16	8.23E-12	4.22E-11	2.02E-12	7.07E-10	9.15E-12	5.18E-10	2.77E-11	0.00E+00	1.32E-13	3.94E-16	4.89E-29	5.74E-25	1.23E-41	1.57E-35	1.17E-50	8.69E-33	4.09E-38	1.44E-40	7.83E-30	4.47E-10	4.53E-49	7.40E-18	1.52E-18	2.90E-24	5.45E-35	1.09E-57	1.97E-49	1.68E-45	0.00E+00	1.46E-28	9.64E-12	4.09E-11	0.00E+00	0.00E+00	5.59E-11	1.16E-10	1.75E-30
1.40E-10	900	4.08E+18	0.00E+00	1.94E-09	5.26E+05	0.00E+00	1.02E-19	3.34E+05	2.25E-09	1.40E+05	1.17E-09	9.15E-16	9.58E-12	4.55E-11	2.35E-12	7.66E-10	1.04E-11	5.58E-10	3.01E-11	0.00E+00	1.54E-13	4.59E-16	6.13E-29	7.19E-25	1.66E-41	2.28E-35	1.83E-50	1.09E-32	5.13E-38	1.95E-40	1.06E-29	4.84E-10	6.60E-49	8.62E-18	1.77E-18	3.64E-24	7.35E-35	1.83E-57	2.75E-49	2.59E-45	0.00E+00	1.91E-28	1.09E-11	4.72E-11	0.00E+00	0.00E+00	6.06E-11	1.24E-10	2.49E-30
1.50E-10	900	4.08E+18	0.00E+00	1.96E-09	5.26E+05	0.00E+00	1.17E-19	3.34E+05	2.43E-09	1.40E+05	1.27E-09	1.13E-15	1.10E-11	4.87E-11	2.69E-12	8.26E-10	1.17E-11	5.99E-10	3.25E-11	0.00E+00	1.77E-13	5.30E-16	7.56E-29	8.88E-25	2.20E-41	3.24E-35	2.78E-50	1.34E-32	6.34E-38	2.57E-40	1.39E-29	5.22E-10	9.38E-49	9.94E-18	2.04E-18	4.49E-24	9.70E-35	2.95E-57	3.76E-49	3.89E-45	0.00E+00	2.46E-28	1.21E-11	5.38E-11	0.00E+00	0.00E+00	6.53E-11	1.32E-10	3.45E-30
1.60E-10	900	4.08E+18	0.00E+00	1.98E-09	5.26E+05	0.00E+00	1.33E-19	3.34E+05	2.61E-09	1.40E+05	1.36E-09	1.37E-15	1.26E-11	5.20E-11	3.06E-12	8.87E-10	1.31E-11	6.40E-10	3.50E-11	0.00E+00	2.02E-13	6.06E-16	9.20E-29	1.08E-24	2.86E-41	4.50E-35	4.12E-50	1.64E-32	7.73E-38	3.33E-40	1.81E-29	5.60E-10	1.30E-48	1.14E-17	2.33E-18	5.46E-24	1.26E-34	4.63E-57	5.06E-49	5.69E-45	0.00E+00	3.11E-28	1.34E-11	6.09E-11	0.00E+00	0.00E+00	7.01E-11	1.40E-10	4.70E-30
1.70E-10	900	4.08E+18	0.00E+00	2.01E-09	5.26E+05	0.00E+00	1.51E-19	3.34E+05	2.79E-09	1.40E+05	1.46E-09	1.65E-15	1.43E-11	5.53E-11	3.46E-12	9.48E-10	1.46E-11	6.80E-10	3.75E-11	0.00E+00	2.29E-13	6.88E-16	1.11E-28	1.30E-24	3.66E-41	6.13E-35	5.95E-50	1.97E-32	9.31E-38	4.26E-40	2.31E-29	5.99E-10	1.78E-48	1.29E-17	2.65E-18	6.57E-24	1.61E-34	7.09E-57	6.71E-49	8.14E-45	0.00E+00	3.86E-28	1.47E-11	6.83E-11	0.00E+00	0.00E+00	7.50E-11	1.48E-10	6.27E-30
1.80E-10	900	4.08E+18	0.00E+00	2.03E-09	5.26E+05	0.00E+00	1.69E-19	3.34E+05	2.98E-09	1.40E+05	1.56E-09	1.97E-15	1.61E-11	5.85E-11	3.88E-12	1.01E-09	1.62E-11	7.21E-10	4.00E-11	0.00E+00	2.58E-13	7.75E-16	1.32E-28	1.55E-24	4.62E-41	8.21E-35	8.42E-50	2.35E-32	1.11E-37	5.36E-40	2.91E-29	6.38E-10	2.38E-48	1.45E-17	2.98E-18	7.82E-24	2.02E-34	1.06E-56	8.78E-49	1.14E-44	0.00E+00	4.74E-28	1.61E-11	7.61E-11	0.00E+00	0.00E+00	7.99E-11	1.56E-10	8.22E-30
1.90E-10	900	4.08E+18	0.00E+00	2.06E-09	5.26E+05	0.00E+00	1.88E-19	3.34E+05	3.17E-09	1.40E+05	1.65E-09	2.32E-15	1.80E-11	6.18E-11	4.32E-12	1.07E-09	1.79E-11	7.63E-10	4.26E-11	0.00E+00	2.89E-13	8.68E-16	1.56E-28	1.83E-24	5.77E-41	1.08E-34	1.17E-49	2.77E-32	1.31E-37	6.67E-40	3.62E-29	6.78E-10	3.15E-48	1.62E-17	3.33E-18	9.23E-24	2.52E-34	1.55E-56	1.14E-48	1.58E-44	0.00E+00	5.75E-28	1.74E-11	8.43E-11	0.00E+00	0.00E+00	8.49E-11	1.63E-10	1.06E-29
2.00E-10	900	4.08E+18	0.00E+00	2.08E-09	5.26E+05	0.00E+00	2.08E-19	3.34E+05	3.36E-09	1.40E+05	1.75E-09	2.72E-15	2.00E-11	6.50E-11	4.79E-12	1.14E-09	1.96E-11	8.04E-10	4.52E-11	0.00E+00	3.22E-13	9.67E-16	1.82E-28	2.14E-24	7.12E-41	1.41E-34	1.60E-49	3.24E-32	1.54E-37	8.21E-40	4.45E-29	7.18E-10	4.10E-48	1.80E-17	3.71E-18	1.08E-23	3.10E-34	2.23E-56	1.46E-48	2.14E-44	0.00E+00	6.90E-28	1.88E-11	9.29E-11	0.00E+00	0.00E+00	8.99E-11	1.71E-10	1.35E-29
2.10E-10	900	4.08E+18	0.00E+00	2.11E-09	5.26E+05	0.00E+00	2.30E-19	3.34E+05	3.56E-09	1.40E+05	1.86E-09	3.16E-15	2.22E-11	6.83E-11	5.28E-12	1.20E-09	2.14E-11	8.45E-10	4.78E-11	0.00E+00	3.56E-13	1.07E-15	2.11E-28	2.48E-24	8.70E-41	1.81E-34	2.16E-49	3.76E-32	1.79E-37	1.00E-39	5.43E-29	7.59E-10	5.28E-48	2.00E-17	4.11E-18	1.25E-23	3.78E-34	3.15E-56	1.85E-48	2.87E-44	0.00E+00	8.19E-28	2.02E-11	1.02E-10	0.00E+00	0.00E+00	9.50E-11	1.79E-10	1.70E-29
2.20E-10	900	4.08E+18	0.00E+00	2.14E-09	5.26E+05	0.00E+00	2.52E-19	3.34E+05	3.76E-09	1.40E+05	1.96E-09	3.64E-15	2.45E-11	7.15E-11	5.80E-12	1.27E-09	2.33E-11	8.87E-10	5.05E-11	0.00E+00	3.92E-13	1.18E-15	2.44E-28	2.86E-24	1.05E-40	2.30E-34	2.88E-49	4.34E-32	2.06E-37	1.21E-39	6.55E-29	8.00E-10	6.72E-48	2.20E-17	4.53E-18	1.45E-23	4.56E-34	4.38E-56	2.33E-48	3.80E-44	0.00E+00	9.64E-28	2.16E-11	1.11E-10	0.00E+00	0.00E+00	1.00E-10	1.87E-10	2.12E-29
2.30E-10	900	4.08E+18	0.00E+00	2.16E-09	5.26E+05	0.00E+00	2.76E-19	3.34E+05	3.96E-09	1.40E+05	2.06E-09	4.17E-15	2.69E-11	7.48E-11	6.34E-12	1.33E-09	2.54E-11	9.28E-10	5.32E-11	0.00E+00	4.31E-13	1.30E-15	2.79E-28	3.28E-24	1.27E-40	2.89E-34	3.78E-49	4.98E-32	2.37E-37	1.45E-39	7.85E-29	8.42E-10	8.46E-48	2.42E-17	4.97E-18	1.66E-23	5.46E-34	6.01E-56	2.91E-48	4.97E-44	0.00E+00	1.13E-27	2.30E-11	1.21E-10	0.00E+00	0.00E+00	1.05E-10	1.94E-10	2.61E-29
2.40E-10	900	4.08E+18	0.00E+00	2.19E-09	5.26E+05	0.00E+00	3.00E-19	3.34E+05	4.16E-09	1.40E+05	2.17E-09	4.75E-15	2.94E-11	7.80E-11	6.90E-12	1.40E-09	2.74E-11	9.70E-10	5.60E-11	0.00E+00	4.71E-13	1.42E-15	3.18E-28	3.74E-24	1.51E-40	3.61E-34	4.91E-49	5.68E-32	2.70E-37	1.72E-39	9.32E-29	8.84E-10	1.06E-47	2.64E-17	5.44E-18	1.89E-23	6.49E-34	8.15E-56	3.60E-48	6.42E-44	0.00E+00	1.31E-27	2.44E-11	1.31E-10	0.00E+00	0.00E+00	1.11E-10	2.02E-10	3.19E-29
2.50E-10	900	4.08E+18	0.00E+00	2.21E-09	5.26E+05	0.00E+00	3.26E-19	3.34E+05	4.37E-09	1.40E+05	2.28E-09	5.39E-15	3.20E-11	8.13E-11	7.49E-12	1.47E-09	2.96E-11	1.01E-09	5.88E-11	0.00E+00	5.13E-13	1.55E-15	3.61E-28	4.24E-24	1.79E-40	4.45E-34	6.31E-49	6.44E-32	3.07E-37	2.03E-39	1.10E-28	9.27E-10	1.31E-47	2.88E-17	5.93E-18	2.14E-23	7.66E-34	1.09E-55	4.44E-48	8.21E-44	0.00E+00	1.50E-27	2.58E-11	1.41E-10	0.00E+00	0.00E+00	1.16E-10	2.09E-10	3.86E-29
2.60E-10	900	4.08E+18	0.00E+00	2.24E-09	5.26E+05	0.00E+00	3.52E-19	3.34E+05	4.58E-09	1.40E+05	2.39E-09	6.08E-15	3.48E-11	8.45E-11	8.11E-12	1.54E-09	3.19E-11	1.05E-09	6.17E-11	0.00E+00	5.58E-13	1.69E-15	4.07E-28	4.79E-24	2.10E-40	5.46E-34	8.04E-49	7.26E-32	3.47E-37	2.38E-39	1.29E-28	9.70E-10	1.60E-47	3.13E-17	6.44E-18	2.42E-23	8.99E-34	1.44E-55	5.43E-48	1.04E-43	0.00E+00	1.72E-27	2.72E-11	1.52E-10	0.00E+00	0.00E+00	1.21E-10	2.17E-10	4.64E-29
2.70E-10	900	4.08E+18	0.00E+00	2.27E-09	5.26E+05	0.00E+00	3.80E-19	3.34E+05	4.79E-09	1.40E+05	2.50E-09	6.83E-15	3.76E-11	8.78E-11	8.74E-12	1.60E-09	3.43E-11	1.10E-09	6.46E-11	0.00E+00	6.04E-13	1.83E-15	4.58E-28	5.38E-24	2.46E-40	6.64E-34	1.01E-48	8.16E-32	3.90E-37	2.78E-39	1.50E-28	1.01E-09	1.95E-47	3.39E-17	6.97E-18	2.72E-23	1.05E-33	1.88E-55	6.61E-48	1.31E-43	0.00E+00	1.96E-27	2.86E-11	1.63E-10	0.00E+00	0.00E+00	1.27E-10	2.24E-10	5.53E-29
2.80E-10	900	4.08E+18	0.00E+00	2.30E-09	5.26E+05	0.00E+00	4.09E-19	3.34E+05	5.01E-09	1.40E+05	2.61E-09	7.65E-15	4.06E-11	9.10E-11	9.41E-12	1.67E-09	3.67E-11	1.14E-09	6.75E-11	0.00E+00	6.52E-13	1.98E-15	5.12E-28	6.02E-24	2.87E-40	8.02E-34	1.27E-48	9.13E-32	4.37E-37	3.22E-39	1.74E-28	1.06E-09	2.36E-47	3.66E-17	7.53E-18	3.04E-23	1.21E-33	2.44E-55	7.99E-48	1.63E-43	0.00E+00	2.22E-27	3.00E-11	1.75E-10	0.00E+00	0.00E+00	1.32E-10	2.31E-10	6.55E-29
2.90E-10	900	4.08E+18	0.00E+00	2.33E-09	5.26E+05	0.00E+00	4.38E-19	3.34E+05	5.22E-09	1.40E+05	2.72E-09	8.52E-15	4.38E-11	9.43E-11	1.01E-11	1.75E-09	3.93E-11	1.18E-09	7.05E-11	0.00E+00	7.03E-13	2.13E-15	5.71E-28	6.71E-24	3.32E-40	9.62E-34	1.58E-48	1.02E-31	4.88E-37	3.71E-39	2.01E-28	1.10E-09	2.84E-47	3.94E-17	8.11E-18	3.39E-23	1.40E-33	3.14E-55	9.62E-48	2.02E-43	0.00E+00	2.50E-27	3.15E-11	1.86E-10	0.00E+00	0.00E+00	1.38E-10	2.39E-10	7.71E-29
3.00E-10	900	4.08E+18	0.00E+00	2.35E-09	5.26E+05	0.00E+00	4.69E-19	3.34E+05	5.45E-09	1.40E+05	2.84E-09	9.47E-15	4.71E-11	9.75E-11	1.08E-11	1.82E-09	4.20E-11	1.22E-09	7.36E-11	0.00E+00	7.55E-13	2.29E-15	6.34E-28	7.45E-24	3.83E-40	1.15E-33	1.94E-48	1.13E-31	5.43E-37	4.26E-39	2.31E-28	1.15E-09	3.39E-47	4.24E-17	8.72E-18	3.76E-23	1.61E-33	3.99E-55	1.15E-47	2.48E-43	0.00E+00	2.80E-27	3.29E-11	1.99E-10	0.00E+00	0.00E+00	1.44E-10	2.46E-10	9.02E-29
3.10E-10	900	4.08E+18	0.00E+00	2.38E-09	5.26E+05	0.00E+00	5.01E-19	3.34E+05	5.67E-09	1.40E+05	2.96E-09	1.05E-14	5.05E-11	1.01E-10	1.15E-11	1.89E-09	4.47E-11	1.27E-09	7.66E-11	0.00E+00	8.10E-13	2.46E-15	7.02E-28	8.24E-24	4.40E-40	1.36E-33	2.38E-48	1.25E-31	6.01E-37	4.87E-39	2.64E-28	1.19E-09	4.03E-47	4.55E-17	9.35E-18	4.17E-23	1.84E-33	5.05E-55	1.37E-47	3.03E-43	0.00E+00	3.13E-27	3.43E-11	2.11E-10	0.00E+00	0.00E+00	1.50E-10	2.53E-10	1.05E-28
3.20E-10	900	4.08E+18	0.00E+00	2.41E-09	5.26E+05	0.00E+00	5.34E-19	3.34E+05	5.90E-09	1.40E+05	3.07E-09	1.16E-14	5.40E-11	1.04E-10	1.23E-11	1.96E-09	4.76E-11	1.31E-09	7.98E-11	0.00E+00	8.67E-13	2.64E-15	7.74E-28	9.10E-24	5.03E-40	1.61E-33	2.90E-48	1.38E-31	6.65E-37	5.55E-39	3.01E-28	1.24E-09	4.77E-47	4.86E-17	1.00E-17	4.60E-23	2.09E-33	6.34E-55	1.63E-47	3.68E-43	0.00E+00	3.48E-27	3.57E-11	2.24E-10	0.00E+00	0.00E+00	1.55E-10	2.60E-10	1.22E-28
3.30E-10	900	4.08E+18	0.00E+00	2.44E-09	5.26E+05	0.00E+00	5.68E-19	3.34E+05	6.13E-09	1.40E+05	3.19E-09	1.27E-14	5.77E-11	1.07E-10	1.31E-11	2.04E-09	5.05E-11	1.35E-09	8.29E-11	0.00E+00	9.26E-13	2.82E-15	8.52E-28	1.00E-23	5.73E-40	1.89E-33	3.51E-48	1.52E-31	7.32E-37	6.29E-39	3.41E-28	1.29E-09	5.61E-47	5.20E-17	1.07E-17	5.06E-23	2.37E-33	7.90E-55	1.93E-47	4.45E-43	0.00E+00	3.85E-27	3.71E-11	2.37E-10	0.00E+00	0.00E+00	1.61E-10	2.68E-10	1.40E-28
3.40E-10	900	4.08E+18	0.00E+00	2.47E-09	5.26E+05	0.00E+00	6.03E-19	3.34E+05	6.36E-09	1.40E+05	3.32E-09	1.40E-14	6.15E-11	1.11E-10	1.39E-11	2.11E-09	5.35E-11	1.39E-09	8.61E-11	0.00E+00	9.87E-13	3.01E-15	9.35E-28	1.10E-23	6.50E-40	2.21E-33	4.22E-48	1.67E-31	8.05E-37	7.11E-39	3.85E-28	1.34E-09	6.57E-47	5.54E-17	1.14E-17	5.55E-23	2.68E-33	9.79E-55	2.27E-47	5.34E-43	0.00E+00	4.25E-27	3.85E-11	2.50E-10	0.00E+00	0.00E+00	1.67E-10	2.75E-10	1.61E-28
3.50E-10	900	4.08E+18	0.00E+00	2.50E-09	5.26E+05	0.00E+00	6.39E-19	3.34E+05	6.60E-09	1.40E+05	3.44E-09	1.53E-14	6.55E-11	1.14E-10	1.47E-11	2.19E-09	5.67E-11	1.44E-09	8.94E-11	0.00E+00	1.05E-12	3.20E-15	1.02E-27	1.20E-23	7.36E-40	2.57E-33	5.06E-48	1.83E-31	8.82E-37	8.00E-39	4.34E-28	1.38E-09	7.67E-47	5.90E-17	1.21E-17	6.07E-23	3.02E-33	1.20E-54	2.66E-47	6.38E-43	0.00E+00	4.68E-27	3.99E-11	2.64E-10	0.00E+00	0.00E+00	1.73E-10	2.82E-10	1.84E-28
3.60E-10	900	4.08E+18	0.00E+00	2.53E-09	5.26E+05	0.00E+00	6.76E-19	3.34E+05	6.83E-09	1.40E+05	3.57E-09	1.67E-14	6.95E-11	1.17E-10	1.56E-11	2.27E-09	5.99E-11	1.48E-09	9.27E-11	0.00E+00	1.12E-12	3.41E-15	1.12E-27	1.31E-23	8.30E-40	2.98E-33	6.03E-48	1.99E-31	9.64E-37	8.98E-39	4.87E-28	1.43E-09	8.90E-47	6.26E-17	1.29E-17	6.63E-23	3.39E-33	1.47E-54	3.11E-47	7.58E-43	0.00E+00	5.14E-27	4.13E-11	2.78E-10	0.00E+00	0.00E+00	1.79E-10	2.89E-10	2.09E-28
3.70E-10	900	4.08E+18	0.00E+00	2.56E-09	5.26E+05	0.00E+00	7.14E-19	3.34E+05	7.08E-09	1.40E+05	3.69E-09	1.82E-14	7.38E-11	1.20E-10	1.65E-11	2.34E-09	6.33E-11	1.52E-09	9.61E-11	0.00E+00	1.18E-12	3.62E-15	1.22E-27	1.43E-23	9.33E-40	3.44E-33	7.15E-48	2.17E-31	1.05E-36	1.00E-38	5.44E-28	1.48E-09	1.03E-46	6.65E-17	1.37E-17	7.22E-23	3.79E-33	1.80E-54	3.63E-47	8.97E-43	0.00E+00	5.62E-27	4.27E-11	2.93E-10	0.00E+00	0.00E+00	1.86E-10	2.96E-10	2.37E-28
3.80E-10	900	4.08E+18	0.00E+00	2.60E-09	5.26E+05	0.00E+00	7.53E-19	3.34E+05	7.32E-09	1.40E+05	3.82E-09	1.97E-14	7.82E-11	1.24E-10	1.74E-11	2.42E-09	6.67E-11	1.57E-09	9.95E-11	0.00E+00	1.25E-12	3.84E-15	1.32E-27	1.55E-23	1.05E-39	3.96E-33	8.44E-48	2.36E-31	1.14E-36	1.12E-38	6.07E-28	1.53E-09	1.19E-46	7.04E-17	1.45E-17	7.85E-23	4.23E-33	2.18E-54	4.21E-47	1.06E-42	0.00E+00	6.14E-27	4.41E-11	3.08E-10	0.00E+00	0.00E+00	1.92E-10	3.03E-10	2.68E-28
3.90E-10	900	4.08E+18	0.00E+00	2.63E-09	5.26E+05	0.00E+00	7.93E-19	3.34E+05	7.57E-09	1.40E+05	3.95E-09	2.14E-14	8.27E-11	1.27E-10	1.84E-11	2.50E-09	7.03E-11	1.61E-09	1.03E-10	0.00E+00	1.33E-12	4.06E-15	1.43E-27	1.68E-23	1.17E-39	4.55E-33	9.93E-48	2.56E-31	1.24E-36	1.25E-38	6.76E-28	1.58E-09	1.36E-46	7.45E-17	1.53E-17	8.51E-23	4.70E-33	2.62E-54	4.88E-47	1.24E-42	0.00E+00	6.68E-27	4.54E-11	3.23E-10	0.00E+00	0.00E+00	1.98E-10	3.11E-10	3.02E-28
4.00E-10	900	4.08E+18	0.00E+00	2.66E-09	5.26E+05	0.00E+00	8.34E-19	3.34E+05	7.82E-09	1.40E+05	4.08E-09	2.32E-14	8.74E-11	1.30E-10	1.93E-11	2.58E-09	7.40E-11	1.66E-09	1.06E-10	0.00E+00	1.40E-12	4.30E-15	1.55E-27	1.82E-23	1.31E-39	5.20E-33	1.16E-47	2.77E-31	1.35E-36	1.38E-38	7.49E-28	1.64E-09	1.56E-46	7.87E-17	1.62E-17	9.21E-23	5.22E-33	3.15E-54	5.63E-47	1.45E-42	0.00E+00	7.25E-27	4.68E-11	3.38E-10	0.00E+00	0.00E+00	2.05E-10	3.18E-10	3.39E-28
4.10E-10	900	4.08E+18	0.00E+00	2.69E-09	5.26E+05	0.00E+00	8.76E-19	3.34E+05	8.08E-09	1.40E+05	4.22E-09	2.50E-14	9.22E-11	1.33E-10	2.03E-11	2.67E-09	7.77E-11	1.70E-09	1.10E-10	0.00E+00	1.48E-12	4.54E-15	1.68E-27	1.97E-23	1.45E-39	5.92E-33	1.36E-47	2.99E-31	1.46E-36	1.53E-38	8.29E-28	1.69E-09	1.78E-46	8.31E-17	1.71E-17	9.96E-23	5.77E-33	3.76E-54	6.48E-47	1.69E-42	0.00E+00	7.86E-27	4.82E-11	3.54E-10	0.00E+00	0.00E+00	2.11E-10	3.25E-10	3.79E-28
4.20E-10	900	4.08E+18	0.00E+00	2.72E-09	5.26E+05	0.00E+00	9.20E-19	3.34E+05	8.34E-09	1.40E+05	4.36E-09	2.70E-14	9.72E-11	1.37E-10	2.13E-11	2.75E-09	8.16E-11	1.74E-09	1.14E-10	0.00E+00	1.56E-12	4.79E-15	1.81E-27	2.12E-23	1.62E-39	6.73E-33	1.58E-47	3.23E-31	1.57E-36	1.69E-38	9.16E-28	1.74E-09	2.03E-46	8.75E-17	1.80E-17	1.07E-22	6.38E-33	4.48E-54	7.44E-47	1.96E-42	0.00E+00	8.49E-27	4.96E-11	3.70E-10	0.00E+00	0.00E+00	2.18E-10	3.32E-10	4.23E-28
4.30E-10	900	4.08E+18	0.00E+00	2.76E-09	5.26E+05	0.00E+00	9.64E-19	3.34E+05	8.60E-09	1.40E+05	4.49E-09	2.91E-14	1.02E-10	1.40E-10	2.24E-11	2.83E-09	8.56E-11	1.79E-09	1.17E-10	0.00E+00	1.64E-12	5.05E-15	1.95E-27	2.29E-23	1.79E-39	7.63E-33	1.83E-47	3.47E-31	1.70E-36	1.86E-38	1.01E-27	1.79E-09	2.31E-46	9.22E-17	1.89E-17	1.16E-22	7.02E-33	5.31E-54	8.52E-47	2.27E-42	0.00E+00	9.16E-27	5.09E-11	3.87E-10	0.00E+00	0.00E+00	2.24E-10	3.39E-10	4.71E-28
4.40E-10	900	4.08E+18	0.00E+00	2.79E-09	5.26E+05	0.00E+00	1.01E-18	3.34E+05	8.87E-09	1.40E+05	4.63E-09	3.12E-14	1.08E-10	1.43E-10	2.35E-11	2.92E-09	8.97E-11	1.83E-09	1.21E-10	0.00E+00	1.73E-12	5.31E-15	2.09E-27	2.46E-23	1.98E-39	8.62E-33	2.12E-47	3.73E-31	1.83E-36	2.05E-38	1.11E-27	1.85E-09	2.61E-46	9.69E-17	1.99E-17	1.24E-22	7.72E-33	6.28E-54	9.73E-47	2.62E-42	0.00E+00	9.87E-27	5.23E-11	4.03E-10	0.00E+00	0.00E+00	2.31E-10	3.46E-10	5.23E-28
4.50E-10	900	4.08E+18	0.00E+00	2.83E-09	5.26E+05	0.00E+00	1.06E-18	3.34E+05	9.13E-09	1.40E+05	4.78E-09	3.35E-14	1.13E-10	1.46E-10	2.46E-11	3.00E-09	9.39E-11	1.88E-09	1.25E-10	0.00E+00	1.81E-12	5.59E-15	2.25E-27	2.64E-23	2.19E-39	9.71E-33	2.44E-47	4.01E-31	1.96E-36	2.24E-38	1.22E-27	1.90E-09	2.95E-46	1.02E-16	2.09E-17	1.33E-22	8.47E-33	7.39E-54	1.11E-46	3.02E-42	0.00E+00	1.06E-26	5.36E-11	4.20E-10	0.00E+00	0.00E+00	2.38E-10	3.53E-10	5.80E-28
4.60E-10	900	4.08E+18	0.00E+00	2.86E-09	5.26E+05	0.00E+00	1.10E-18	3.34E+05	9.41E-09	1.40E+05	4.92E-09	3.59E-14	1.19E-10	1.50E-10	2.57E-11	3.09E-09	9.82E-11	1.92E-09	1.29E-10	0.00E+00	1.90E-12	5.87E-15	2.41E-27	2.83E-23	2.41E-39	1.09E-32	2.80E-47	4.30E-31	2.11E-36	2.46E-38	1.33E-27	1.96E-09	3.32E-46	1.07E-16	2.20E-17	1.43E-22	9.27E-33	8.67E-54	1.26E-46	3.46E-42	0.00E+00	1.14E-26	5.50E-11	4.38E-10	0.00E+00	0.00E+00	2.45E-10	3.61E-10	6.40E-28
4.70E-10	900	4.08E+18	0.00E+00	2.90E-09	5.26E+05	0.00E+00	1.15E-18	3.34E+05	9.68E-09	1.40E+05	5.06E-09	3.85E-14	1.24E-10	1.53E-10	2.69E-11	3.18E-09	1.03E-10	1.97E-09	1.33E-10	0.00E+00	2.00E-12	6.16E-15	2.58E-27	3.03E-23	2.65E-39	1.23E-32	3.21E-47	4.60E-31	2.26E-36	2.68E-38	1.45E-27	2.01E-09	3.73E-46	1.12E-16	2.30E-17	1.53E-22	1.01E-32	1.01E-53	1.43E-46	3.96E-42	0.00E+00	1.22E-26	5.63E-11	4.56E-10	0.00E+00	0.00E+00	2.52E-10	3.68E-10	7.06E-28
4.80E-10	900	4.08E+18	0.00E+00	2.93E-09	5.26E+05	0.00E+00	1.20E-18	3.34E+05	9.96E-09	1.40E+05	5.21E-09	4.11E-14	1.30E-10	1.56E-10	2.80E-11	3.27E-09	1.07E-10	2.01E-09	1.36E-10	0.00E+00	2.09E-12	6.46E-15	2.75E-27	3.24E-23	2.91E-39	1.37E-32	3.66E-47	4.91E-31	2.42E-36	2.93E-38	1.59E-27	2.07E-09	4.18E-46	1.17E-16	2.41E-17	1.63E-22	1.10E-32	1.18E-53	1.62E-46	4.51E-42	0.00E+00	1.30E-26	5.76E-11	4.74E-10	0.00E+00	0.00E+00	2.59E-10	3.75E-10	7.77E-28
4.90E-10	900	4.08E+18	0.00E+00	2.97E-09	5.26E+05	0.00E+00	1.25E-18	3.34E+05	1.02E-08	1.40E+05	5.36E-09	4.39E-14	1.36E-10	1.59E-10	2.92E-11	3.36E-09	1.12E-10	2.06E-09	1.40E-10	0.00E+00	2.19E-12	6.77E-15	2.94E-27	3.45E-23	3.19E-39	1.53E-32	4.17E-47	5.24E-31	2.58E-36	3.19E-38	1.73E-27	2.13E-09	4.68E-46	1.23E-16	2.52E-17	1.74E-22	1.20E-32	1.37E-53	1.83E-46	5.14E-42	0.00E+00	1.39E-26	5.90E-11	4.92E-10	0.00E+00	0.00E+00	2.66E-10	3.82E-10	8.53E-28
5.00E-10	900	4.08E+18	0.00E+00	3.00E-09	5.26E+05	0.00E+00	1.30E-18	3.34E+05	1.05E-08	1.40E+05	5.51E-09	4.68E-14	1.43E-10	1.63E-10	3.05E-11	3.45E-09	1.17E-10	2.10E-09	1.45E-10	0.00E+00	2.29E-12	7.08E-15	3.13E-27	3.68E-23	3.49E-39	1.71E-32	4.74E-47	5.59E-31	2.76E-36	3.47E-38	1.88E-27	2.18E-09	5.22E-46	1.29E-16	2.64E-17	1.86E-22	1.31E-32	1.59E-53	2.06E-46	5.83E-42	0.00E+00	1.48E-26	6.03E-11	5.11E-10	0.00E+00	0.00E+00	2.73E-10	3.89E-10	9.35E-28
5.10E-10	900	4.08E+18	0.00E+00	3.04E-09	5.26E+05	0.00E+00	1.36E-18	3.34E+05	1.08E-08	1.40E+05	5.67E-09	4.98E-14	1.49E-10	1.66E-10	3.17E-11	3.54E-09	1.22E-10	2.15E-09	1.49E-10	0.00E+00	2.39E-12	7.41E-15	3.34E-27	3.92E-23	3.82E-39	1.90E-32	5.37E-47	5.95E-31	2.94E-36	3.76E-38	2.04E-27	2.24E-09	5.82E-46	1.34E-16	2.76E-17	1.98E-22	1.42E-32	1.84E-53	2.32E-46	6.60E-42	0.00E+00	1.58E-26	6.16E-11	5.30E-10	0.00E+00	0.00E+00	2.81E-10	3.97E-10	1.02E-27
5.20E-10	900	4.08E+18	0.00E+00	3.08E-09	5.26E+05	0.00E+00	1.41E-18	3.34E+05	1.11E-08	1.40E+05	5.82E-09	5.30E-14	1.56E-10	1.69E-10	3.30E-11	3.64E-09	1.27E-10	2.20E-09	1.53E-10	0.00E+00	2.50E-12	7.74E-15	3.55E-27	4.17E-23	4.17E-39	2.11E-32	6.08E-47	6.33E-31	3.13E-36	4.08E-38	2.21E-27	2.30E-09	6.47E-46	1.40E-16	2.88E-17	2.11E-22	1.54E-32	2.11E-53	2.60E-46	7.46E-42	0.00E+00	1.68E-26	6.30E-11	5.49E-10	0.00E+00	0.00E+00	2.88E-10	4.04E-10	1.12E-27
5.30E-10	900	4.08E+18	0.00E+00	3.12E-09	5.26E+05	0.00E+00	1.46E-18	3.34E+05	1.14E-08	1.40E+05	5.98E-09	5.63E-14	1.62E-10	1.72E-10	3.44E-11	3.73E-09	1.32E-10	2.24E-09	1.57E-10	0.00E+00	2.61E-12	8.09E-15	3.77E-27	4.43E-23	4.54E-39	2.34E-32	6.86E-47	6.72E-31	3.33E-36	4.41E-38	2.39E-27	2.36E-09	7.19E-46	1.46E-16	3.00E-17	2.24E-22	1.66E-32	2.43E-53	2.91E-46	8.41E-42	0.00E+00	1.78E-26	6.43E-11	5.69E-10	0.00E+00	0.00E+00	2.96E-10	4.11E-10	1.22E-27
5.40E-10	900	4.08E+18	0.00E+00	3.15E-09	5.26E+05	0.00E+00	1.52E-18	3.34E+05	1.17E-08	1.40E+05	6.14E-09	5.97E-14	1.69E-10	1.76E-10	3.57E-11	3.83E-09	1.37E-10	2.29E-09	1.61E-10	0.00E+00	2.72E-12	8.44E-15	4.00E-27	4.70E-23	4.95E-39	2.58E-32	7.72E-47	7.13E-31	3.54E-36	4.77E-38	2.58E-27	2.42E-09	7.96E-46	1.53E-16	3.13E-17	2.37E-22	1.80E-32	2.79E-53	3.26E-46	9.46E-42	0.00E+00	1.89E-26	6.56E-11	5.89E-10	0.00E+00	0.00E+00	3.03E-10	4.18E-10	1.32E-27
5.50E-10	900	4.08E+18	0.00E+00	3.19E-09	5.26E+05	0.00E+00	1.58E-18	3.34E+05	1.20E-08	1.40E+05	6.30E-09	6.33E-14	1.76E-10	1.79E-10	3.71E-11	3.92E-09	1.42E-10	2.34E-09	1.66E-10	0.00E+00	2.83E-12	8.80E-15	4.24E-27	4.98E-23	5.38E-39	2.85E-32	8.68E-47	7.56E-31	3.76E-36	5.14E-38	2.79E-27	2.49E-09	8.81E-46	1.59E-16	3.26E-17	2.52E-22	1.94E-32	3.19E-53	3.64E-46	1.06E-41	0.00E+00	2.01E-26	6.70E-11	6.09E-10	0.00E+00	0.00E+00	3.11E-10	4.26E-10	1.44E-27
5.60E-10	900	4.08E+18	0.00E+00	3.23E-09	5.26E+05	0.00E+00	1.64E-18	3.34E+05	1.23E-08	1.40E+05	6.47E-09	6.70E-14	1.84E-10	1.82E-10	3.85E-11	4.02E-09	1.48E-10	2.38E-09	1.70E-10	0.00E+00	2.95E-12	9.18E-15	4.49E-27	5.28E-23	5.84E-39	3.14E-32	9.73E-47	8.01E-31	3.99E-36	5.54E-38	3.00E-27	2.55E-09	9.73E-46	1.66E-16	3.40E-17	2.67E-22	2.09E-32	3.63E-53	4.06E-46	1.19E-41	0.00E+00	2.12E-26	6.83E-11	6.30E-10	0.00E+00	0.00E+00	3.19E-10	4.33E-10	1.56E-27
5.70E-10	900	4.08E+18	0.00E+00	3.27E-09	5.26E+05	0.00E+00	1.69E-18	3.34E+05	1.26E-08	1.40E+05	6.64E-09	7.09E-14	1.91E-10	1.85E-10	3.99E-11	4.12E-09	1.54E-10	2.43E-09	1.75E-10	0.00E+00	3.07E-12	9.56E-15	4.75E-27	5.58E-23	6.34E-39	3.46E-32	1.09E-46	8.47E-31	4.23E-36	5.96E-38	3.23E-27	2.61E-09	1.07E-45	1.72E-16	3.53E-17	2.82E-22	2.25E-32	4.14E-53	4.52E-46	1.33E-41	0.00E+00	2.24E-26	6.96E-11	6.51E-10	0.00E+00	0.00E+00	3.27E-10	4.41E-10	1.69E-27
5.80E-10	900	4.08E+18	0.00E+00	3.31E-09	5.26E+05	0.00E+00	1.75E-18	3.34E+05	1.30E-08	1.40E+05	6.80E-09	7.50E-14	1.99E-10	1.89E-10	4.14E-11	4.22E-09	1.59E-10	2.48E-09	1.79E-10	0.00E+00	3.20E-12	9.95E-15	5.03E-27	5.90E-23	6.87E-39	3.80E-32	1.22E-46	8.95E-31	4.47E-36	6.41E-38	3.47E-27	2.67E-09	1.18E-45	1.79E-16	3.67E-17	2.98E-22	2.42E-32	4.70E-53	5.02E-46	1.49E-41	0.00E+00	2.37E-26	7.09E-11	6.73E-10	0.00E+00	0.00E+00	3.35E-10	4.48E-10	1.83E-27
5.90E-10	900	4.08E+18	0.00E+00	3.35E-09	5.26E+05	0.00E+00	1.82E-18	3.34E+05	1.33E-08	1.40E+05	6.98E-09	7.92E-14	2.07E-10	1.92E-10	4.29E-11	4.32E-09	1.65E-10	2.52E-09	1.84E-10	0.00E+00	3.32E-12	1.04E-14	5.31E-27	6.23E-23	7.44E-39	4.17E-32	1.36E-46	9.45E-31	4.73E-36	6.88E-38	3.73E-27	2.74E-09	1.30E-45	1.86E-16	3.82E-17	3.15E-22	2.60E-32	5.33E-53	5.57E-46	1.66E-41	0.00E+00	2.50E-26	7.22E-11	6.94E-10	0.00E+00	0.00E+00	3.43E-10	4.56E-10	1.97E-27
6.00E-10	900	4.08E+18	0.00E+00	3.39E-09	5.26E+05	0.00E+00	1.88E-18	3.34E+05	1.36E-08	1.40E+05	7.15E-09	8.35E-14	2.15E-10	1.95E-10	4.44E-11	4.43E-09	1.71E-10	2.57E-09	1.88E-10	0.00E+00	3.45E-12	1.08E-14	5.60E-27	6.58E-23	8.04E-39	4.58E-32	1.51E-46	9.98E-31	5.00E-36	7.38E-38	4.00E-27	2.80E-09	1.43E-45	1.94E-16	3.97E-17	3.32E-22	2.79E-32	6.03E-53	6.17E-46	1.84E-41	0.00E+00	2.64E-26	7.36E-11	7.17E-10	0.00E+00	0.00E+00	3.51E-10	4.63E-10	2.13E-27
6.10E-10	900	4.08E+18	0.00E+00	3.44E-09	5.26E+05	0.00E+00	1.94E-18	3.34E+05	1.39E-08	1.40E+05	7.33E-09	8.81E-14	2.23E-10	1.98E-10	4.60E-11	4.53E-09	1.78E-10	2.62E-09	1.93E-10	0.00E+00	3.58E-12	1.12E-14	5.91E-27	6.94E-23	8.69E-39	5.01E-32	1.68E-46	1.05E-30	5.28E-36	7.91E-38	4.29E-27	2.87E-09	1.56E-45	2.01E-16	4.12E-17	3.51E-22	2.98E-32	6.80E-53	6.83E-46	2.05E-41	0.00E+00	2.78E-26	7.49E-11	7.39E-10	0.00E+00	0.00E+00	3.59E-10	4.71E-10	2.29E-27
6.20E-10	900	4.08E+18	0.00E+00	3.48E-09	5.26E+05	0.00E+00	2.00E-18	3.34E+05	1.43E-08	1.40E+05	7.50E-09	9.28E-14	2.31E-10	2.02E-10	4.76E-11	4.64E-09	1.84E-10	2.67E-09	1.98E-10	0.00E+00	3.72E-12	1.16E-14	6.22E-27	7.31E-23	9.38E-39	5.47E-32	1.87E-46	1.11E-30	5.57E-36	8.46E-38	4.59E-27	2.94E-09	1.71E-45	2.09E-16	4.27E-17	3.69E-22	3.19E-32	7.67E-53	7.54E-46	2.27E-41	0.00E+00	2.92E-26	7.62E-11	7.62E-10	0.00E+00	0.00E+00	3.68E-10	4.78E-10	2.47E-27
6.30E-10	900	4.08E+18	0.00E+00	3.52E-09	5.26E+05	0.00E+00	2.07E-18	3.34E+05	1.46E-08	1.40E+05	7.68E-09	9.77E-14	2.40E-10	2.05E-10	4.92E-11	4.74E-09	1.90E-10	2.71E-09	2.03E-10	0.00E+00	3.86E-12	1.21E-14	6.55E-27	7.69E-23	1.01E-38	5.97E-32	2.07E-46	1.17E-30	5.88E-36	9.05E-38	4.90E-27	3.01E-09	1.87E-45	2.17E-16	4.43E-17	3.89E-22	3.41E-32	8.63E-53	8.32E-46	2.51E-41	0.00E+00	3.07E-26	7.76E-11	7.85E-10	0.00E+00	0.00E+00	3.76E-10	4.86E-10	2.65E-27
6.40E-10	900	4.08E+18	0.00E+00	3.56E-09	5.26E+05	0.00E+00	2.14E-18	3.34E+05	1.50E-08	1.40E+05	7.87E-09	1.03E-13	2.49E-10	2.08E-10	5.08E-11	4.85E-09	1.97E-10	2.76E-09	2.08E-10	0.00E+00	4.00E-12	1.25E-14	6.89E-27	8.09E-23	1.09E-38	6.51E-32	2.29E-46	1.23E-30	6.19E-36	9.66E-38	5.23E-27	3.07E-09	2.04E-45	2.25E-16	4.59E-17	4.09E-22	3.64E-32	9.69E-53	9.17E-46	2.78E-41	0.00E+00	3.23E-26	7.89E-11	8.08E-10	0.00E+00	0.00E+00	3.85E-10	4.94E-10	2.85E-27
6.50E-10	900	4.08E+18	0.00E+00	3.61E-09	5.26E+05	0.00E+00	2.20E-18	3.34E+05	1.53E-08	1.40E+05	8.05E-09	1.08E-13	2.58E-10	2.11E-10	5.25E-11	4.96E-09	2.04E-10	2.81E-09	2.13E-10	0.00E+00	4.14E-12	1.30E-14	7.25E-27	8.51E-23	1.17E-38	7.09E-32	2.53E-46	1.29E-30	6.52E-36	1.03E-37	5.58E-27	3.14E-09	2.23E-45	2.33E-16	4.76E-17	4.30E-22	3.89E-32	1.09E-52	1.01E-45	3.07E-41	0.00E+00	3.39E-26	8.02E-11	8.32E-10	0.00E+00	0.00E+00	3.94E-10	5.01E-10	3.05E-27
6.60E-10	900	4.08E+18	0.00E+00	3.65E-09	5.26E+05	0.00E+00	2.27E-18	3.34E+05	1.56E-08	1.40E+05	8.24E-09	1.13E-13	2.67E-10	2.15E-10	5.42E-11	5.07E-09	2.11E-10	2.86E-09	2.18E-10	0.00E+00	4.29E-12	1.35E-14	7.61E-27	8.94E-23	1.26E-38	7.71E-32	2.79E-46	1.35E-30	6.86E-36	1.10E-37	5.95E-27	3.22E-09	2.43E-45	2.41E-16	4.92E-17	4.52E-22	4.14E-32	1.22E-52	1.11E-45	3.38E-41	0.00E+00	3.55E-26	8.16E-11	8.56E-10	0.00E+00	0.00E+00	4.02E-10	5.09E-10	3.27E-27
6.70E-10	900	4.08E+18	0.00E+00	3.70E-09	5.26E+05	0.00E+00	2.34E-18	3.34E+05	1.60E-08	1.40E+05	8.43E-09	1.19E-13	2.77E-10	2.18E-10	5.60E-11	5.18E-09	2.18E-10	2.91E-09	2.23E-10	0.00E+00	4.44E-12	1.39E-14	7.99E-27	9.38E-23	1.35E-38	8.38E-32	3.07E-46	1.42E-30	7.21E-36	1.17E-37	6.34E-27	3.29E-09	2.64E-45	2.50E-16	5.10E-17	4.74E-22	4.41E-32	1.36E-52	1.22E-45	3.73E-41	0.00E+00	3.73E-26	8.29E-11	8.81E-10	0.00E+00	0.00E+00	4.11E-10	5.17E-10	3.50E-27
6.80E-10	900	4.08E+18	0.00E+00	3.74E-09	5.26E+05	0.00E+00	2.41E-18	3.34E+05	1.64E-08	1.40E+05	8.62E-09	1.25E-13	2.86E-10	2.21E-10	5.77E-11	5.30E-09	2.25E-10	2.96E-09	2.28E-10	0.00E+00	4.60E-12	1.44E-14	8.38E-27	9.84E-23	1.45E-38	9.09E-32	3.38E-46	1.49E-30	7.58E-36	1.24E-37	6.74E-27	3.36E-09	2.87E-45	2.58E-16	5.27E-17	4.97E-22	4.70E-32	1.52E-52	1.34E-45	4.10E-41	0.00E+00	3.90E-26	8.43E-11	9.06E-10	0.00E+00	0.00E+00	4.20E-10	5.25E-10	3.74E-27
6.90E-10	900	4.08E+18	0.00E+00	3.79E-09	5.26E+05	0.00E+00	2.48E-18	3.34E+05	1.67E-08	1.40E+05	8.82E-09	1.31E-13	2.96E-10	2.24E-10	5.96E-11	5.41E-09	2.32E-10	3.01E-09	2.33E-10	0.00E+00	4.76E-12	1.49E-14	8.79E-27	1.03E-22	1.56E-38	9.85E-32	3.72E-46	1.56E-30	7.96E-36	1.32E-37	7.17E-27	3.43E-09	3.12E-45	2.67E-16	5.45E-17	5.21E-22	4.99E-32	1.69E-52	1.46E-45	4.50E-41	0.00E+00	4.09E-26	8.56E-11	9.31E-10	0.00E+00	0.00E+00	4.29E-10	5.33E-10	3.99E-27
7.00E-10	900	4.08E+18	0.00E+00	3.83E-09	5.26E+05	0.00E+00	2.56E-18	3.34E+05	1.71E-08	1.40E+05	9.02E-09	1.37E-13	3.06E-10	2.28E-10	6.14E-11	5.53E-09	2.40E-10	3.06E-09	2.39E-10	0.00E+00	4.92E-12	1.55E-14	9.21E-27	1.08E-22	1.67E-38	1.07E-31	4.08E-46	1.64E-30	8.35E-36	1.41E-37	7.61E-27	3.51E-09	3.38E-45	2.76E-16	5.64E-17	5.46E-22	5.30E-32	1.88E-52	1.60E-45	4.94E-41	0.00E+00	4.28E-26	8.70E-11	9.57E-10	0.00E+00	0.00E+00	4.39E-10	5.41E-10	4.26E-27
7.10E-10	900	4.08E+18	0.00E+00	3.88E-09	5.26E+05	0.00E+00	2.63E-18	3.34E+05	1.75E-08	1.40E+05	9.22E-09	1.44E-13	3.16E-10	2.31E-10	6.33E-11	5.64E-09	2.47E-10	3.11E-09	2.44E-10	0.00E+00	5.08E-12	1.60E-14	9.64E-27	1.13E-22	1.79E-38	1.15E-31	4.47E-46	1.71E-30	8.76E-36	1.49E-37	8.08E-27	3.58E-09	3.67E-45	2.85E-16	5.82E-17	5.72E-22	5.63E-32	2.09E-52	1.75E-45	5.41E-41	0.00E+00	4.47E-26	8.84E-11	9.83E-10	0.00E+00	0.00E+00	4.48E-10	5.49E-10	4.54E-27
7.20E-10	900	4.08E+18	0.00E+00	3.93E-09	5.26E+05	0.00E+00	2.70E-18	3.34E+05	1.78E-08	1.40E+05	9.42E-09	1.50E-13	3.27E-10	2.34E-10	6.52E-11	5.76E-09	2.55E-10	3.16E-09	2.50E-10	0.00E+00	5.25E-12	1.65E-14	1.01E-26	1.18E-22	1.92E-38	1.25E-31	4.90E-46	1.79E-30	9.18E-36	1.58E-37	8.57E-27	3.66E-09	3.97E-45	2.95E-16	6.02E-17	5.99E-22	5.97E-32	2.32E-52	1.91E-45	5.92E-41	0.00E+00	4.67E-26	8.97E-11	1.01E-09	0.00E+00	0.00E+00	4.58E-10	5.57E-10	4.84E-27
7.30E-10	900	4.08E+18	0.00E+00	3.98E-09	5.26E+05	0.00E+00	2.78E-18	3.34E+05	1.82E-08	1.40E+05	9.63E-09	1.57E-13	3.37E-10	2.37E-10	6.71E-11	5.88E-09	2.63E-10	3.21E-09	2.55E-10	0.00E+00	5.42E-12	1.71E-14	1.06E-26	1.24E-22	2.05E-38	1.35E-31	5.36E-46	1.87E-30	9.62E-36	1.68E-37	9.08E-27	3.73E-09	4.29E-45	3.05E-16	6.21E-17	6.26E-22	6.32E-32	2.57E-52	2.08E-45	6.47E-41	0.00E+00	4.88E-26	9.11E-11	1.04E-09	0.00E+00	0.00E+00	4.67E-10	5.65E-10	5.15E-27
7.40E-10	900	4.08E+18	0.00E+00	4.02E-09	5.26E+05	0.00E+00	2.86E-18	3.34E+05	1.86E-08	1.40E+05	9.84E-09	1.64E-13	3.48E-10	2.41E-10	6.91E-11	6.01E-09	2.71E-10	3.26E-09	2.61E-10	0.00E+00	5.60E-12	1.77E-14	1.10E-26	1.30E-22	2.20E-38	1.45E-31	5.86E-46	1.96E-30	1.01E-35	1.77E-37	9.61E-27	3.81E-09	4.64E-45	3.14E-16	6.41E-17	6.55E-22	6.69E-32	2.84E-52	2.27E-45	7.07E-41	0.00E+00	5.09E-26	9.25E-11	1.06E-09	0.00E+00	0.00E+00	4.77E-10	5.73E-10	5.47E-27
7.50E-10	900	4.08E+18	0.00E+00	4.07E-09	5.26E+05	0.00E+00	2.93E-18	3.34E+05	1.90E-08	1.40E+05	1.00E-08	1.72E-13	3.60E-10	2.44E-10	7.11E-11	6.13E-09	2.79E-10	3.31E-09	2.67E-10	0.00E+00	5.78E-12	1.82E-14	1.15E-26	1.35E-22	2.35E-38	1.57E-31	6.39E-46	2.05E-30	1.05E-35	1.88E-37	1.02E-26	3.89E-09	5.01E-45	3.25E-16	6.61E-17	6.84E-22	7.08E-32	3.14E-52	2.47E-45	7.71E-41	0.00E+00	5.31E-26	9.39E-11	1.09E-09	0.00E+00	0.00E+00	4.87E-10	5.82E-10	5.81E-27
7.60E-10	900	4.08E+18	0.00E+00	4.12E-09	5.26E+05	0.00E+00	3.01E-18	3.34E+05	1.94E-08	1.40E+05	1.03E-08	1.79E-13	3.71E-10	2.47E-10	7.31E-11	6.25E-09	2.88E-10	3.36E-09	2.72E-10	0.00E+00	5.96E-12	1.88E-14	1.20E-26	1.41E-22	2.51E-38	1.69E-31	6.97E-46	2.14E-30	1.10E-35	1.99E-37	1.08E-26	3.97E-09	5.40E-45	3.35E-16	6.82E-17	7.14E-22	7.49E-32	3.47E-52	2.69E-45	8.40E-41	0.00E+00	5.54E-26	9.53E-11	1.12E-09	0.00E+00	0.00E+00	4.97E-10	5.90E-10	6.17E-27
7.70E-10	900	4.08E+18	0.00E+00	4.17E-09	5.26E+05	0.00E+00	3.09E-18	3.34E+05	1.98E-08	1.40E+05	1.05E-08	1.87E-13	3.83E-10	2.50E-10	7.52E-11	6.38E-09	2.96E-10	3.41E-09	2.78E-10	0.00E+00	6.15E-12	1.94E-14	1.26E-26	1.47E-22	2.68E-38	1.81E-31	7.59E-46	2.23E-30	1.15E-35	2.10E-37	1.14E-26	4.05E-09	5.82E-45	3.45E-16	7.03E-17	7.45E-22	7.91E-32	3.82E-52	2.92E-45	9.15E-41	0.00E+00	5.78E-26	9.67E-11	1.15E-09	0.00E+00	0.00E+00	5.07E-10	5.98E-10	6.55E-27
7.80E-10	900	4.08E+18	0.00E+00	4.23E-09	5.26E+05	0.00E+00	3.17E-18	3.34E+05	2.02E-08	1.40E+05	1.07E-08	1.95E-13	3.94E-10	2.54E-10	7.73E-11	6.51E-09	3.05E-10	3.46E-09	2.84E-10	0.00E+00	6.34E-12	2.01E-14	1.31E-26	1.54E-22	2.85E-38	1.95E-31	8.26E-46	2.32E-30	1.20E-35	2.22E-37	1.20E-26	4.13E-09	6.27E-45	3.56E-16	7.25E-17	7.77E-22	8.36E-32	4.21E-52	3.17E-45	9.95E-41	0.00E+00	6.02E-26	9.81E-11	1.18E-09	0.00E+00	0.00E+00	5.17E-10	6.07E-10	6.94E-27
7.90E-10	900	4.08E+18	0.00E+00	4.28E-09	5.26E+05	0.00E+00	3.26E-18	3.34E+05	2.06E-08	1.40E+05	1.09E-08	2.03E-13	4.06E-10	2.57E-10	7.95E-11	6.64E-09	3.14E-10	3.51E-09	2.90E-10	0.00E+00	6.54E-12	2.07E-14	1.37E-26	1.60E-22	3.04E-38	2.09E-31	8.98E-46	2.42E-30	1.26E-35	2.34E-37	1.27E-26	4.21E-09	6.75E-45	3.67E-16	7.47E-17	8.10E-22	8.82E-32	4.63E-52	3.44E-45	1.08E-40	0.00E+00	6.27E-26	9.95E-11	1.20E-09	0.00E+00	0.00E+00	5.27E-10	6.16E-10	7.35E-27
8.00E-10	900	4.08E+18	0.00E+00	4.33E-09	5.26E+05	0.00E+00	3.34E-18	3.34E+05	2.11E-08	1.40E+05	1.11E-08	2.12E-13	4.19E-10	2.60E-10	8.16E-11	6.77E-09	3.23E-10	3.56E-09	2.96E-10	0.00E+00	6.73E-12	2.13E-14	1.42E-26	1.67E-22	3.24E-38	2.25E-31	9.75E-46	2.52E-30	1.31E-35	2.47E-37	1.34E-26	4.30E-09	7.25E-45	3.78E-16	7.69E-17	8.45E-22	9.30E-32	5.09E-52	3.73E-45	1.17E-40	0.00E+00	6.52E-26	1.01E-10	1.23E-09	0.00E+00	0.00E+00	5.38E-10	6.24E-10	7.78E-27
8.10E-10	900	4.08E+18	0.00E+00	4.38E-09	5.26E+05	0.00E+00	3.42E-18	3.34E+05	2.15E-08	1.40E+05	1.14E-08	2.21E-13	4.31E-10	2.63E-10	8.39E-11	6.90E-09	3.32E-10	3.62E-09	3.03E-10	0.00E+00	6.94E-12	2.20E-14	1.48E-26	1.74E-22	3.45E-38	2.41E-31	1.06E-45	2.63E-30	1.37E-35	2.60E-37	1.41E-26	4.38E-09	7.79E-45	3.90E-16	7.92E-17	8.80E-22	9.80E-32	5.58E-52	4.04E-45	1.27E-40	0.00E+00	6.79E-26	1.02E-10	1.26E-09	0.00E+00	0.00E+00	5.48E-10	6.33E-10	8.23E-27
8.20E-10	900	4.08E+18	0.00E+00	4.44E-09	5.26E+05	0.00E+00	3.51E-18	3.34E+05	2.19E-08	1.40E+05	1.16E-08	2.30E-13	4.44E-10	2.67E-10	8.61E-11	7.03E-09	3.41E-10	3.67E-09	3.09E-10	0.00E+00	7.14E-12	2.27E-14	1.54E-26	1.81E-22	3.67E-38	2.58E-31	1.15E-45	2.74E-30	1.43E-35	2.74E-37	1.48E-26	4.47E-09	8.37E-45	4.01E-16	8.15E-17	9.16E-22	1.03E-31	6.12E-52	4.37E-45	1.38E-40	0.00E+00	7.06E-26	1.04E-10	1.29E-09	0.00E+00	0.00E+00	5.59E-10	6.42E-10	8.70E-27
8.30E-10	900	4.08E+18	0.00E+00	4.49E-09	5.26E+05	0.00E+00	3.59E-18	3.34E+05	2.23E-08	1.40E+05	1.18E-08	2.39E-13	4.57E-10	2.70E-10	8.84E-11	7.17E-09	3.51E-10	3.72E-09	3.15E-10	0.00E+00	7.35E-12	2.34E-14	1.61E-26	1.89E-22	3.91E-38	2.77E-31	1.24E-45	2.85E-30	1.49E-35	2.88E-37	1.56E-26	4.55E-09	8.97E-45	4.13E-16	8.39E-17	9.53E-22	1.09E-31	6.70E-52	4.72E-45	1.49E-40	0.00E+00	7.34E-26	1.05E-10	1.32E-09	0.00E+00	0.00E+00	5.70E-10	6.51E-10	9.19E-27
8.40E-10	900	4.08E+18	0.00E+00	4.55E-09	5.26E+05	0.00E+00	3.68E-18	3.34E+05	2.28E-08	1.40E+05	1.21E-08	2.49E-13	4.70E-10	2.73E-10	9.07E-11	7.31E-09	3.61E-10	3.77E-09	3.22E-10	0.00E+00	7.57E-12	2.40E-14	1.67E-26	1.96E-22	4.16E-38	2.96E-31	1.34E-45	2.96E-30	1.55E-35	3.03E-37	1.64E-26	4.64E-09	9.62E-45	4.25E-16	8.63E-17	9.92E-22	1.14E-31	7.33E-52	5.10E-45	1.61E-40	0.00E+00	7.62E-26	1.07E-10	1.36E-09	0.00E+00	0.00E+00	5.81E-10	6.60E-10	9.70E-27
8.50E-10	900	4.08E+18	0.00E+00	4.60E-09	5.26E+05	0.00E+00	3.77E-18	3.34E+05	2.32E-08	1.40E+05	1.23E-08	2.59E-13	4.84E-10	2.76E-10	9.31E-11	7.45E-09	3.70E-10	3.83E-09	3.28E-10	0.00E+00	7.79E-12	2.48E-14	1.74E-26	2.04E-22	4.42E-38	3.17E-31	1.45E-45	3.08E-30	1.62E-35	3.19E-37	1.73E-26	4.73E-09	1.03E-44	4.37E-16	8.88E-17	1.03E-21	1.20E-31	8.02E-52	5.50E-45	1.74E-40	0.00E+00	7.92E-26	1.08E-10	1.39E-09	0.00E+00	0.00E+00	5.92E-10	6.69E-10	1.02E-26
8.60E-10	900	4.08E+18	0.00E+00	4.66E-09	5.26E+05	0.00E+00	3.86E-18	3.34E+05	2.37E-08	1.40E+05	1.26E-08	2.69E-13	4.98E-10	2.80E-10	9.55E-11	7.59E-09	3.81E-10	3.88E-09	3.35E-10	0.00E+00	8.01E-12	2.55E-14	1.81E-26	2.12E-22	4.69E-38	3.38E-31	1.57E-45	3.20E-30	1.69E-35	3.35E-37	1.81E-26	4.82E-09	1.10E-44	4.50E-16	9.13E-17	1.07E-21	1.26E-31	8.75E-52	5.93E-45	1.88E-40	0.00E+00	8.22E-26	1.10E-10	1.42E-09	0.00E+00	0.00E+00	6.03E-10	6.78E-10	1.08E-26
8.70E-10	900	4.08E+18	0.00E+00	4.72E-09	5.26E+05	0.00E+00	3.95E-18	3.34E+05	2.41E-08	1.40E+05	1.28E-08	2.79E-13	5.12E-10	2.83E-10	9.79E-11	7.73E-09	3.91E-10	3.93E-09	3.42E-10	0.00E+00	8.23E-12	2.62E-14	1.88E-26	2.20E-22	4.98E-38	3.61E-31	1.69E-45	3.32E-30	1.75E-35	3.52E-37	1.90E-26	4.91E-09	1.18E-44	4.62E-16	9.38E-17	1.11E-21	1.33E-31	9.55E-52	6.40E-45	2.03E-40	0.00E+00	8.54E-26	1.11E-10	1.45E-09	0.00E+00	0.00E+00	6.15E-10	6.87E-10	1.14E-26
8.80E-10	900	4.08E+18	0.00E+00	4.77E-09	5.26E+05	0.00E+00	4.04E-18	3.34E+05	2.46E-08	1.40E+05	1.31E-08	2.90E-13	5.26E-10	2.86E-10	1.00E-10	7.87E-09	4.01E-10	3.99E-09	3.49E-10	0.00E+00	8.47E-12	2.70E-14	1.95E-26	2.29E-22	5.29E-38	3.86E-31	1.83E-45	3.45E-30	1.83E-35	3.69E-37	2.00E-26	5.00E-09	1.26E-44	4.75E-16	9.64E-17	1.16E-21	1.39E-31	1.04E-51	6.89E-45	2.19E-40	0.00E+00	8.86E-26	1.13E-10	1.48E-09	0.00E+00	0.00E+00	6.26E-10	6.96E-10	1.20E-26
8.90E-10	900	4.08E+18	0.00E+00	4.83E-09	5.26E+05	0.00E+00	4.13E-18	3.34E+05	2.51E-08	1.40E+05	1.33E-08	3.01E-13	5.41E-10	2.89E-10	1.03E-10	8.02E-09	4.12E-10	4.04E-09	3.56E-10	0.00E+00	8.70E-12	2.78E-14	2.02E-26	2.38E-22	5.61E-38	4.11E-31	1.97E-45	3.58E-30	1.90E-35	3.87E-37	2.10E-26	5.10E-09	1.35E-44	4.89E-16	9.91E-17	1.20E-21	1.46E-31	1.13E-51	7.41E-45	2.36E-40	0.00E+00	9.19E-26	1.14E-10	1.52E-09	0.00E+00	0.00E+00	6.38E-10	7.06E-10	1.26E-26
9.00E-10	900	4.08E+18	0.00E+00	4.89E-09	5.26E+05	0.00E+00	4.23E-18	3.34E+05	2.55E-08	1.40E+05	1.36E-08	3.13E-13	5.56E-10	2.93E-10	1.05E-10	8.17E-09	4.23E-10	4.10E-09	3.63E-10	0.00E+00	8.94E-12	2.85E-14	2.10E-26	2.47E-22	5.95E-38	4.39E-31	2.12E-45	3.72E-30	1.97E-35	4.06E-37	2.20E-26	5.19E-09	1.44E-44	5.02E-16	1.02E-16	1.25E-21	1.53E-31	1.23E-51	7.97E-45	2.54E-40	0.00E+00	9.53E-26	1.16E-10	1.55E-09	0.00E+00	0.00E+00	6.50E-10	7.15E-10	1.33E-26
9.10E-10	900	4.08E+18	0.00E+00	4.95E-09	5.26E+05	0.00E+00	4.32E-18	3.34E+05	2.60E-08	1.40E+05	1.38E-08	3.24E-13	5.71E-10	2.96E-10	1.08E-10	8.32E-09	4.34E-10	4.15E-09	3.70E-10	0.00E+00	9.19E-12	2.93E-14	2.18E-26	2.56E-22	6.31E-38	4.67E-31	2.28E-45	3.85E-30	2.05E-35	4.26E-37	2.31E-26	5.29E-09	1.54E-44	5.16E-16	1.05E-16	1.29E-21	1.61E-31	1.34E-51	8.57E-45	2.73E-40	0.00E+00	9.88E-26	1.18E-10	1.58E-09	0.00E+00	0.00E+00	6.62E-10	7.25E-10	1.40E-26
9.20E-10	900	4.08E+18	0.00E+00	5.01E-09	5.26E+05	0.00E+00	4.42E-18	3.34E+05	2.65E-08	1.40E+05	1.41E-08	3.36E-13	5.86E-10	2.99E-10	1.11E-10	8.47E-09	4.45E-10	4.21E-09	3.77E-10	0.00E+00	9.43E-12	3.02E-14	2.26E-26	2.65E-22	6.68E-38	4.97E-31	2.45E-45	4.00E-30	2.13E-35	4.46E-37	2.42E-26	5.38E-09	1.64E-44	5.30E-16	1.07E-16	1.34E-21	1.68E-31	1.46E-51	9.20E-45	2.94E-40	0.00E+00	1.02E-25	1.19E-10	1.62E-09	0.00E+00	0.00E+00	6.74E-10	7.35E-10	1.47E-26
9.30E-10	900	4.08E+18	0.00E+00	5.07E-09	5.26E+05	0.00E+00	4.51E-18	3.34E+05	2.70E-08	1.40E+05	1.44E-08	3.49E-13	6.02E-10	3.03E-10	1.13E-10	8.62E-09	4.56E-10	4.26E-09	3.84E-10	0.00E+00	9.69E-12	3.10E-14	2.34E-26	2.75E-22	7.07E-38	5.29E-31	2.64E-45	4.14E-30	2.22E-35	4.67E-37	2.53E-26	5.48E-09	1.75E-44	5.44E-16	1.10E-16	1.39E-21	1.76E-31	1.58E-51	9.87E-45	3.16E-40	0.00E+00	1.06E-25	1.21E-10	1.65E-09	0.00E+00	0.00E+00	6.86E-10	7.45E-10	1.54E-26
9.40E-10	900	4.08E+18	0.00E+00	5.14E-09	5.26E+05	0.00E+00	4.61E-18	3.34E+05	2.75E-08	1.40E+05	1.46E-08	3.61E-13	6.18E-10	3.06E-10	1.16E-10	8.78E-09	4.68E-10	4.32E-09	3.92E-10	0.00E+00	9.94E-12	3.18E-14	2.43E-26	2.85E-22	7.49E-38	5.63E-31	2.83E-45	4.29E-30	2.30E-35	4.89E-37	2.65E-26	5.58E-09	1.86E-44	5.59E-16	1.13E-16	1.44E-21	1.84E-31	1.71E-51	1.06E-44	3.39E-40	0.00E+00	1.10E-25	1.22E-10	1.69E-09	0.00E+00	0.00E+00	6.99E-10	7.54E-10	1.62E-26
9.50E-10	900	4.08E+18	0.00E+00	5.20E-09	5.26E+05	0.00E+00	4.71E-18	3.34E+05	2.80E-08	1.40E+05	1.49E-08	3.74E-13	6.34E-10	3.09E-10	1.19E-10	8.93E-09	4.80E-10	4.37E-09	3.99E-10	0.00E+00	1.02E-11	3.27E-14	2.52E-26	2.95E-22	7.93E-38	5.98E-31	3.04E-45	4.44E-30	2.39E-35	5.11E-37	2.77E-26	5.68E-09	1.98E-44	5.73E-16	1.16E-16	1.49E-21	1.93E-31	1.86E-51	1.14E-44	3.64E-40	0.00E+00	1.14E-25	1.24E-10	1.73E-09	0.00E+00	0.00E+00	7.11E-10	7.64E-10	1.70E-26
9.60E-10	900	4.08E+18	0.00E+00	5.26E-09	5.26E+05	0.00E+00	4.81E-18	3.34E+05	2.85E-08	1.40E+05	1.52E-08	3.88E-13	6.51E-10	3.12E-10	1.22E-10	9.09E-09	4.92E-10	4.43E-09	4.07E-10	0.00E+00	1.05E-11	3.36E-14	2.60E-26	3.06E-22	8.38E-38	6.35E-31	3.26E-45	4.60E-30	2.48E-35	5.35E-37	2.90E-26	5.78E-09	2.11E-44	5.88E-16	1.19E-16	1.55E-21	2.02E-31	2.01E-51	1.22E-44	3.90E-40	0.00E+00	1.18E-25	1.26E-10	1.76E-09	0.00E+00	0.00E+00	7.24E-10	7.75E-10	1.78E-26
9.70E-10	900	4.08E+18	0.00E+00	5.33E-09	5.26E+05	0.00E+00	4.91E-18	3.34E+05	2.90E-08	1.40E+05	1.55E-08	4.01E-13	6.68E-10	3.16E-10	1.25E-10	9.25E-09	5.04E-10	4.49E-09	4.14E-10	0.00E+00	1.07E-11	3.45E-14	2.70E-26	3.17E-22	8.86E-38	6.75E-31	3.49E-45	4.76E-30	2.57E-35	5.59E-37	3.03E-26	5.89E-09	2.24E-44	6.04E-16	1.22E-16	1.60E-21	2.11E-31	2.18E-51	1.30E-44	4.18E-40	0.00E+00	1.22E-25	1.27E-10	1.80E-09	0.00E+00	0.00E+00	7.37E-10	7.85E-10	1.87E-26
9.80E-10	900	4.08E+18	0.00E+00	5.39E-09	5.26E+05	0.00E+00	5.01E-18	3.34E+05	2.95E-08	1.40E+05	1.58E-08	4.15E-13	6.85E-10	3.19E-10	1.27E-10	9.42E-09	5.16E-10	4.54E-09	4.22E-10	0.00E+00	1.10E-11	3.54E-14	2.79E-26	3.28E-22	9.37E-38	7.16E-31	3.74E-45	4.93E-30	2.67E-35	5.84E-37	3.16E-26	5.99E-09	2.38E-44	6.19E-16	1.25E-16	1.66E-21	2.20E-31	2.35E-51	1.39E-44	4.48E-40	0.00E+00	1.26E-25	1.29E-10	1.84E-09	0.00E+00	0.00E+00	7.50E-10	7.95E-10	1.96E-26
9.90E-10	900	4.08E+18	0.00E+00	5.46E-09	5.26E+05	0.00E+00	5.12E-18	3.34E+05	3.01E-08	1.40E+05	1.60E-08	4.30E-13	7.02E-10	3.22E-10	1.30E-10	9.58E-09	5.29E-10	4.60E-09	4.30E-10	0.00E+00	1.13E-11	3.63E-14	2.89E-26	3.39E-22	9.90E-38	7.59E-31	4.01E-45	5.10E-30	2.76E-35	6.10E-37	3.30E-26	6.10E-09	2.53E-44	6.35E-16	1.28E-16	1.71E-21	2.30E-31	2.54E-51	1.49E-44	4.79E-40	0.00E+00	1.31E-25	1.31E-10	1.87E-09	0.00E+00	0.00E+00	7.63E-10	8.05E-10	2.05E-26
1.00E-09	900	4.08E+18	0.00E+00	5.53E-09	5.26E+05	0.00E+00	5.22E-18	3.34E+05	3.06E-08	1.40E+05	1.63E-08	4.45E-13	7.20E-10	3.25E-10	1.33E-10	9.75E-09	5.42E-10	4.66E-09	4.38E-10	0.00E+00	1.16E-11	3.73E-14	2.99E-26	3.51E-22	1.05E-37	8.05E-31	4.29E-45	5.27E-30	2.87E-35	6.37E-37	3.45E-26	6.20E-09	2.69E-44	6.51E-16	1.31E-16	1.77E-21	2.40E-31	2.75E-51	1.59E-44	5.12E-40	0.00E+00	1.35E-25	1.32E-10	1.91E-09	0.00E+00	0.00E+00	7.76E-10	8.16E-10	2.15E-26
1.01E-09	900	4.08E+18	0.00E+00	5.59E-09	5.26E+05	0.00E+00	5.32E-18	3.34E+05	3.11E-08	1.40E+05	1.66E-08	4.60E-13	7.38E-10	3.29E-10	1.36E-10	9.92E-09	5.55E-10	4.72E-09	4.46E-10	0.00E+00	1.19E-11	3.82E-14	3.09E-26	3.63E-22	1.10E-37	8.53E-31	4.58E-45	5.45E-30	2.97E-35	6.65E-37	3.60E-26	6.31E-09	2.85E-44	6.67E-16	1.35E-16	1.83E-21	2.51E-31	2.96E-51	1.70E-44	5.48E-40	0.00E+00	1.40E-25	1.34E-10	1.95E-09	0.00E+00	0.00E+00	7.90E-10	8.27E-10	2.25E-26
1.02E-09	900	4.08E+18	0.00E+00	5.66E-09	5.26E+05	0.00E+00	5.43E-18	3.34E+05	3.17E-08	1.40E+05	1.69E-08	4.75E-13	7.56E-10	3.32E-10	1.39E-10	1.01E-08	5.68E-10	4.77E-09	4.54E-10	0.00E+00	1.22E-11	3.92E-14	3.19E-26	3.75E-22	1.17E-37	9.03E-31	4.90E-45	5.63E-30	3.08E-35	6.94E-37	3.76E-26	6.42E-09	3.03E-44	6.84E-16	1.38E-16	1.89E-21	2.61E-31	3.19E-51	1.82E-44	5.85E-40	0.00E+00	1.44E-25	1.36E-10	1.99E-09	0.00E+00	0.00E+00	8.03E-10	8.37E-10	2.36E-26
1.03E-09	900	4.08E+18	0.00E+00	5.73E-09	5.26E+05	0.00E+00	5.54E-18	3.34E+05	3.23E-08	1.40E+05	1.72E-08	4.91E-13	7.75E-10	3.35E-10	1.42E-10	1.03E-08	5.81E-10	4.83E-09	4.63E-10	0.00E+00	1.25E-11	4.02E-14	3.30E-26	3.88E-22	1.23E-37	9.56E-31	5.23E-45	5.82E-30	3.19E-35	7.23E-37	3.92E-26	6.53E-09	3.21E-44	7.01E-16	1.41E-16	1.96E-21	2.73E-31	3.44E-51	1.94E-44	6.25E-40	0.00E+00	1.49E-25	1.37E-10	2.03E-09	0.00E+00	0.00E+00	8.17E-10	8.48E-10	2.47E-26
1.04E-09	900	4.08E+18	0.00E+00	5.80E-09	5.26E+05	0.00E+00	5.65E-18	3.34E+05	3.28E-08	1.40E+05	1.75E-08	5.07E-13	7.94E-10	3.38E-10	1.46E-10	1.04E-08	5.95E-10	4.89E-09	4.71E-10	0.00E+00	1.28E-11	4.12E-14	3.41E-26	4.00E-22	1.30E-37	1.01E-30	5.59E-45	6.01E-30	3.30E-35	7.54E-37	4.08E-26	6.64E-09	3.40E-44	7.18E-16	1.45E-16	2.02E-21	2.84E-31	3.71E-51	2.07E-44	6.67E-40	0.00E+00	1.54E-25	1.39E-10	2.07E-09	0.00E+00	0.00E+00	8.31E-10	8.59E-10	2.58E-26
1.05E-09	900	4.08E+18	0.00E+00	5.87E-09	5.26E+05	0.00E+00	5.75E-18	3.34E+05	3.34E-08	1.40E+05	1.79E-08	5.24E-13	8.13E-10	3.42E-10	1.49E-10	1.06E-08	6.09E-10	4.95E-09	4.80E-10	0.00E+00	1.31E-11	4.23E-14	3.52E-26	4.14E-22	1.37E-37	1.07E-30	5.96E-45	6.21E-30	3.42E-35	7.86E-37	4.25E-26	6.76E-09	3.60E-44	7.36E-16	1.48E-16	2.09E-21	2.96E-31	3.99E-51	2.20E-44	7.11E-40	0.00E+00	1.59E-25	1.41E-10	2.11E-09	0.00E+00	0.00E+00	8.46E-10	8.70E-10	2.70E-26
1.06E-09	900	4.08E+18	0.00E+00	5.95E-09	5.26E+05	0.00E+00	5.86E-18	3.34E+05	3.40E-08	1.40E+05	1.82E-08	5.41E-13	8.33E-10	3.45E-10	1.52E-10	1.08E-08	6.23E-10	5.01E-09	4.88E-10	0.00E+00	1.34E-11	4.33E-14	3.64E-26	4.27E-22	1.44E-37	1.13E-30	6.36E-45	6.41E-30	3.54E-35	8.18E-37	4.43E-26	6.87E-09	3.81E-44	7.54E-16	1.52E-16	2.16E-21	3.09E-31	4.29E-51	2.35E-44	7.58E-40	0.00E+00	1.65E-25	1.43E-10	2.15E-09	0.00E+00	0.00E+00	8.60E-10	8.82E-10	2.82E-26
1.07E-09	900	4.08E+18	0.00E+00	6.02E-09	5.26E+05	0.00E+00	5.98E-18	3.34E+05	3.45E-08	1.40E+05	1.85E-08	5.59E-13	8.53E-10	3.48E-10	1.55E-10	1.10E-08	6.37E-10	5.07E-09	4.97E-10	0.00E+00	1.37E-11	4.44E-14	3.76E-26	4.41E-22	1.52E-37	1.20E-30	6.77E-45	6.62E-30	3.66E-35	8.52E-37	4.61E-26	6.99E-09	4.04E-44	7.72E-16	1.55E-16	2.23E-21	3.21E-31	4.61E-51	2.50E-44	8.08E-40	0.00E+00	1.70E-25	1.45E-10	2.19E-09	0.00E+00	0.00E+00	8.74E-10	8.93E-10	2.94E-26
1.08E-09	900	4.08E+18	0.00E+00	6.09E-09	5.26E+05	0.00E+00	6.09E-18	3.34E+05	3.51E-08	1.40E+05	1.88E-08	5.77E-13	8.73E-10	3.51E-10	1.59E-10	1.12E-08	6.52E-10	5.13E-09	5.06E-10	0.00E+00	1.41E-11	4.55E-14	3.88E-26	4.55E-22	1.60E-37	1.26E-30	7.21E-45	6.83E-30	3.78E-35	8.87E-37	4.80E-26	7.10E-09	4.27E-44	7.90E-16	1.59E-16	2.30E-21	3.34E-31	4.95E-51	2.66E-44	8.60E-40	0.00E+00	1.76E-25	1.47E-10	2.24E-09	0.00E+00	0.00E+00	8.89E-10	9.04E-10	3.08E-26
1.09E-09	900	4.08E+18	0.00E+00	6.17E-09	5.26E+05	0.00E+00	6.20E-18	3.34E+05	3.57E-08	1.40E+05	1.91E-08	5.95E-13	8.94E-10	3.55E-10	1.62E-10	1.13E-08	6.67E-10	5.19E-09	5.15E-10	0.00E+00	1.44E-11	4.66E-14	4.00E-26	4.70E-22	1.69E-37	1.33E-30	7.68E-45	7.04E-30	3.91E-35	9.23E-37	5.00E-26	7.22E-09	4.52E-44	8.09E-16	1.63E-16	2.37E-21	3.48E-31	5.32E-51	2.83E-44	9.16E-40	0.00E+00	1.81E-25	1.48E-10	2.28E-09	0.00E+00	0.00E+00	9.04E-10	9.16E-10	3.21E-26
1.10E-09	900	4.08E+18	0.00E+00	6.24E-09	5.26E+05	0.00E+00	6.32E-18	3.34E+05	3.63E-08	1.40E+05	1.95E-08	6.14E-13	9.15E-10	3.58E-10	1.66E-10	1.15E-08	6.82E-10	5.25E-09	5.24E-10	0.00E+00	1.47E-11	4.77E-14	4.13E-26	4.84E-22	1.78E-37	1.41E-30	8.17E-45	7.26E-30	4.05E-35	9.60E-37	5.20E-26	7.34E-09	4.78E-44	8.28E-16	1.67E-16	2.45E-21	3.62E-31	5.70E-51	3.01E-44	9.74E-40	0.00E+00	1.87E-25	1.50E-10	2.32E-09	0.00E+00	0.00E+00	9.19E-10	9.28E-10	3.35E-26
1.11E-09	900	4.08E+18	0.00E+00	6.32E-09	5.26E+05	0.00E+00	6.43E-18	3.34E+05	3.70E-08	1.40E+05	1.98E-08	6.33E-13	9.36E-10	3.61E-10	1.69E-10	1.17E-08	6.97E-10	5.31E-09	5.33E-10	0.00E+00	1.51E-11	4.89E-14	4.26E-26	5.00E-22	1.87E-37	1.48E-30	8.69E-45	7.49E-30	4.18E-35	9.99E-37	5.41E-26	7.47E-09	5.05E-44	8.48E-16	1.70E-16	2.52E-21	3.76E-31	6.12E-51	3.20E-44	1.04E-39	0.00E+00	1.93E-25	1.52E-10	2.37E-09	0.00E+00	0.00E+00	9.34E-10	9.40E-10	3.50E-26
1.12E-09	900	4.08E+18	0.00E+00	6.40E-09	5.26E+05	0.00E+00	6.55E-18	3.34E+05	3.76E-08	1.40E+05	2.01E-08	6.53E-13	9.58E-10	3.64E-10	1.73E-10	1.19E-08	7.12E-10	5.37E-09	5.43E-10	0.00E+00	1.54E-11	5.00E-14	4.39E-26	5.15E-22	1.97E-37	1.57E-30	9.24E-45	7.72E-30	4.32E-35	1.04E-36	5.62E-26	7.59E-09	5.33E-44	8.67E-16	1.74E-16	2.60E-21	3.91E-31	6.56E-51	3.40E-44	1.10E-39	0.00E+00	2.00E-25	1.54E-10	2.41E-09	0.00E+00	0.00E+00	9.50E-10	9.52E-10	3.65E-26
1.13E-09	900	4.08E+18	0.00E+00	6.48E-09	5.26E+05	0.00E+00	6.67E-18	3.34E+05	3.82E-08	1.40E+05	2.05E-08	6.73E-13	9.80E-10	3.68E-10	1.76E-10	1.21E-08	7.28E-10	5.44E-09	5.52E-10	0.00E+00	1.58E-11	5.12E-14	4.52E-26	5.31E-22	2.07E-37	1.65E-30	9.82E-45	7.96E-30	4.47E-35	1.08E-36	5.84E-26	7.71E-09	5.63E-44	8.87E-16	1.78E-16	2.68E-21	4.07E-31	7.02E-51	3.61E-44	1.17E-39	0.00E+00	2.06E-25	1.56E-10	2.46E-09	0.00E+00	0.00E+00	9.65E-10	9.64E-10	3.80E-26
1.14E-09	900	4.08E+18	0.00E+00	6.55E-09	5.26E+05	0.00E+00	6.78E-18	3.34E+05	3.88E-08	1.40E+05	2.08E-08	6.93E-13	1.00E-09	3.71E-10	1.80E-10	1.23E-08	7.44E-10	5.50E-09	5.62E-10	0.00E+00	1.62E-11	5.24E-14	4.66E-26	5.47E-22	2.18E-37	1.74E-30	1.04E-44	8.20E-30	4.62E-35	1.12E-36	6.07E-26	7.84E-09	5.94E-44	9.08E-16	1.82E-16	2.77E-21	4.23E-31	7.52E-51	3.83E-44	1.24E-39	0.00E+00	2.12E-25	1.58E-10	2.50E-09	0.00E+00	0.00E+00	9.81E-10	9.76E-10	3.96E-26
1.15E-09	900	4.08E+18	0.00E+00	6.63E-09	5.26E+05	0.00E+00	6.90E-18	3.34E+05	3.95E-08	1.40E+05	2.12E-08	7.14E-13	1.03E-09	3.74E-10	1.83E-10	1.25E-08	7.60E-10	5.56E-09	5.72E-10	0.00E+00	1.65E-11	5.36E-14	4.80E-26	5.64E-22	2.29E-37	1.83E-30	1.11E-44	8.44E-30	4.77E-35	1.16E-36	6.30E-26	7.97E-09	6.27E-44	9.28E-16	1.86E-16	2.85E-21	4.39E-31	8.04E-51	4.06E-44	1.32E-39	0.00E+00	2.19E-25	1.60E-10	2.55E-09	0.00E+00	0.00E+00	9.97E-10	9.88E-10	4.13E-26
1.16E-09	900	4.08E+18	0.00E+00	6.72E-09	5.26E+05	0.00E+00	7.03E-18	3.34E+05	4.01E-08	1.40E+05	2.16E-08	7.36E-13	1.05E-09	3.77E-10	1.87E-10	1.27E-08	7.77E-10	5.62E-09	5.82E-10	0.00E+00	1.69E-11	5.49E-14	4.95E-26	5.81E-22	2.41E-37	1.93E-30	1.18E-44	8.70E-30	4.92E-35	1.21E-36	6.54E-26	8.10E-09	6.61E-44	9.49E-16	1.91E-16	2.94E-21	4.56E-31	8.60E-51	4.31E-44	1.40E-39	0.00E+00	2.26E-25	1.62E-10	2.60E-09	0.00E+00	0.00E+00	1.01E-09	1.00E-09	4.30E-26
1.17E-09	900	4.08E+18	0.00E+00	6.80E-09	5.26E+05	0.00E+00	7.15E-18	3.34E+05	4.08E-08	1.40E+05	2.19E-08	7.58E-13	1.07E-09	3.81E-10	1.91E-10	1.29E-08	7.94E-10	5.69E-09	5.92E-10	0.00E+00	1.73E-11	5.62E-14	5.10E-26	5.98E-22	2.53E-37	2.03E-30	1.25E-44	8.95E-30	5.08E-35	1.25E-36	6.79E-26	8.23E-09	6.97E-44	9.71E-16	1.95E-16	3.02E-21	4.73E-31	9.19E-51	4.57E-44	1.48E-39	0.00E+00	2.33E-25	1.64E-10	2.64E-09	0.00E+00	0.00E+00	1.03E-09	1.01E-09	4.48E-26
1.18E-09	900	4.08E+18	0.00E+00	6.88E-09	5.26E+05	0.00E+00	7.27E-18	3.34E+05	4.15E-08	1.40E+05	2.23E-08	7.80E-13	1.10E-09	3.84E-10	1.95E-10	1.31E-08	8.11E-10	5.75E-09	6.02E-10	0.00E+00	1.77E-11	5.75E-14	5.25E-26	6.16E-22	2.66E-37	2.14E-30	1.32E-44	9.22E-30	5.25E-35	1.30E-36	7.05E-26	8.36E-09	7.35E-44	9.93E-16	1.99E-16	3.11E-21	4.91E-31	9.82E-51	4.84E-44	1.57E-39	0.00E+00	2.40E-25	1.66E-10	2.69E-09	0.00E+00	0.00E+00	1.05E-09	1.03E-09	4.66E-26
1.19E-09	900	4.08E+18	0.00E+00	6.97E-09	5.26E+05	0.00E+00	7.39E-18	3.34E+05	4.21E-08	1.40E+05	2.27E-08	8.03E-13	1.12E-09	3.87E-10	1.99E-10	1.33E-08	8.28E-10	5.82E-09	6.12E-10	0.00E+00	1.81E-11	5.88E-14	5.40E-26	6.34E-22	2.79E-37	2.25E-30	1.40E-44	9.49E-30	5.42E-35	1.35E-36	7.31E-26	8.50E-09	7.74E-44	1.01E-15	2.03E-16	3.21E-21	5.09E-31	1.05E-50	5.13E-44	1.67E-39	0.00E+00	2.48E-25	1.68E-10	2.74E-09	0.00E+00	0.00E+00	1.06E-09	1.04E-09	4.85E-26
1.20E-09	900	4.08E+18	0.00E+00	7.05E-09	5.26E+05	0.00E+00	7.52E-18	3.34E+05	4.28E-08	1.40E+05	2.30E-08	8.27E-13	1.14E-09	3.91E-10	2.03E-10	1.35E-08	8.45E-10	5.88E-09	6.22E-10	0.00E+00	1.85E-11	6.01E-14	5.56E-26	6.53E-22	2.93E-37	2.36E-30	1.48E-44	9.76E-30	5.59E-35	1.40E-36	7.58E-26	8.63E-09	8.16E-44	1.04E-15	2.08E-16	3.30E-21	5.28E-31	1.12E-50	5.43E-44	1.77E-39	0.00E+00	2.55E-25	1.70E-10	2.79E-09	0.00E+00	0.00E+00	1.08E-09	1.05E-09	5.05E-26
1.21E-09	900	4.08E+18	0.00E+00	7.14E-09	5.26E+05	0.00E+00	7.64E-18	3.34E+05	4.35E-08	1.40E+05	2.34E-08	8.51E-13	1.17E-09	3.94E-10	2.07E-10	1.38E-08	8.63E-10	5.95E-09	6.33E-10	0.00E+00	1.89E-11	6.15E-14	5.73E-26	6.72E-22	3.08E-37	2.49E-30	1.57E-44	1.00E-29	5.77E-35	1.45E-36	7.86E-26	8.77E-09	8.59E-44	1.06E-15	2.12E-16	3.40E-21	5.48E-31	1.21E-50	5.74E-44	1.87E-39	0.00E+00	2.63E-25	1.73E-10	2.84E-09	0.00E+00	0.00E+00	1.10E-09	1.07E-09	5.25E-26
1.22E-09	900	4.08E+18	0.00E+00	7.23E-09	5.26E+05	0.00E+00	7.77E-18	3.34E+05	4.42E-08	1.40E+05	2.38E-08	8.75E-13	1.20E-09	3.97E-10	2.11E-10	1.40E-08	8.81E-10	6.01E-09	6.44E-10	0.00E+00	1.93E-11	6.29E-14	5.89E-26	6.92E-22	3.23E-37	2.61E-30	1.66E-44	1.03E-29	5.95E-35	1.51E-36	8.15E-26	8.91E-09	9.04E-44	1.08E-15	2.17E-16	3.49E-21	5.68E-31	1.32E-50	6.08E-44	1.98E-39	0.00E+00	2.71E-25	1.75E-10	2.89E-09	0.00E+00	0.00E+00	1.12E-09	1.08E-09	5.47E-26
1.23E-09	900	4.08E+18	0.00E+00	7.31E-09	5.26E+05	0.00E+00	7.90E-18	3.34E+05	4.49E-08	1.40E+05	2.42E-08	9.00E-13	1.22E-09	4.00E-10	2.15E-10	1.42E-08	9.00E-10	6.08E-09	6.54E-10	0.00E+00	1.97E-11	6.43E-14	6.06E-26	7.11E-22	3.39E-37	2.74E-30	1.76E-44	1.06E-29	6.14E-35	1.56E-36	8.45E-26	9.05E-09	9.51E-44	1.11E-15	2.21E-16	3.59E-21	5.88E-31	1.46E-50	6.43E-44	2.09E-39	0.00E+00	2.80E-25	1.77E-10	2.94E-09	0.00E+00	0.00E+00	1.13E-09	1.09E-09	5.68E-26
1.24E-09	900	4.08E+18	0.00E+00	7.40E-09	5.26E+05	0.00E+00	8.03E-18	3.34E+05	4.57E-08	1.40E+05	2.46E-08	9.26E-13	1.25E-09	4.04E-10	2.19E-10	1.44E-08	9.18E-10	6.14E-09	6.65E-10	0.00E+00	2.01E-11	6.57E-14	6.23E-26	7.32E-22	3.56E-37	2.88E-30	1.86E-44	1.09E-29	6.33E-35	1.62E-36	8.75E-26	9.19E-09	1.00E-43	1.13E-15	2.26E-16	3.70E-21	6.09E-31	1.64E-50	6.80E-44	2.21E-39	0.00E+00	2.88E-25	1.79E-10	2.99E-09	0.00E+00	0.00E+00	1.15E-09	1.11E-09	5.91E-26
1.25E-09	900	4.08E+18	0.00E+00	7.50E-09	5.26E+05	0.00E+00	8.16E-18	3.34E+05	4.64E-08	1.40E+05	2.50E-08	9.52E-13	1.27E-09	4.07E-10	2.23E-10	1.46E-08	9.37E-10	6.21E-09	6.76E-10	0.00E+00	2.06E-11	6.71E-14	6.41E-26	7.52E-22	3.73E-37	3.03E-30	1.97E-44	1.12E-29	6.53E-35	1.67E-36	9.06E-26	9.34E-09	1.05E-43	1.15E-15	2.31E-16	3.80E-21	6.31E-31	1.82E-50	7.18E-44	2.34E-39	0.00E+00	2.97E-25	1.81E-10	3.04E-09	0.00E+00	0.00E+00	1.17E-09	1.12E-09	6.14E-26
1.26E-09	900	4.08E+18	0.00E+00	7.59E-09	5.26E+05	0.00E+00	8.29E-18	3.34E+05	4.71E-08	1.40E+05	2.54E-08	9.79E-13	1.30E-09	4.10E-10	2.28E-10	1.49E-08	9.56E-10	6.28E-09	6.88E-10	0.00E+00	2.10E-11	6.86E-14	6.59E-26	7.74E-22	3.91E-37	3.18E-30	2.08E-44	1.15E-29	6.73E-35	1.73E-36	9.39E-26	9.49E-09	1.11E-43	1.18E-15	2.36E-16	3.91E-21	6.54E-31	2.03E-50	7.59E-44	2.47E-39	0.00E+00	3.06E-25	1.84E-10	3.10E-09	0.00E+00	0.00E+00	1.19E-09	1.13E-09	6.38E-26
1.27E-09	900	4.08E+18	0.00E+00	7.68E-09	5.26E+05	0.00E+00	8.42E-18	3.34E+05	4.79E-08	1.40E+05	2.58E-08	1.01E-12	1.33E-09	4.13E-10	2.32E-10	1.51E-08	9.76E-10	6.35E-09	6.99E-10	0.00E+00	2.14E-11	7.01E-14	6.77E-26	7.95E-22	4.10E-37	3.33E-30	2.20E-44	1.19E-29	6.93E-35	1.80E-36	9.72E-26	9.63E-09	1.16E-43	1.20E-15	2.41E-16	4.02E-21	6.77E-31	2.24E-50	8.01E-44	2.61E-39	0.00E+00	3.15E-25	1.86E-10	3.15E-09	0.00E+00	0.00E+00	1.21E-09	1.15E-09	6.63E-26
1.28E-09	900	4.08E+18	0.00E+00	7.77E-09	5.26E+05	0.00E+00	8.56E-18	3.34E+05	4.86E-08	1.40E+05	2.62E-08	1.03E-12	1.36E-09	4.17E-10	2.36E-10	1.53E-08	9.96E-10	6.41E-09	7.11E-10	0.00E+00	2.19E-11	7.16E-14	6.96E-26	8.17E-22	4.30E-37	3.50E-30	2.32E-44	1.22E-29	7.15E-35	1.86E-36	1.01E-25	9.78E-09	1.22E-43	1.23E-15	2.46E-16	4.13E-21	7.00E-31	2.47E-50	8.46E-44	2.76E-39	0.00E+00	3.24E-25	1.88E-10	3.20E-09	0.00E+00	0.00E+00	1.22E-09	1.16E-09	6.88E-26
1.29E-09	900	4.08E+18	0.00E+00	7.87E-09	5.26E+05	0.00E+00	8.69E-18	3.34E+05	4.94E-08	1.40E+05	2.67E-08	1.06E-12	1.39E-09	4.20E-10	2.41E-10	1.56E-08	1.02E-09	6.48E-09	7.22E-10	0.00E+00	2.23E-11	7.32E-14	7.15E-26	8.40E-22	4.50E-37	3.67E-30	2.45E-44	1.25E-29	7.36E-35	1.92E-36	1.04E-25	9.94E-09	1.28E-43	1.26E-15	2.51E-16	4.24E-21	7.25E-31	2.72E-50	8.93E-44	2.91E-39	0.00E+00	3.34E-25	1.91E-10	3.26E-09	0.00E+00	0.00E+00	1.24E-09	1.18E-09	7.15E-26
1.30E-09	900	4.08E+18	0.00E+00	7.97E-09	5.26E+05	0.00E+00	8.83E-18	3.34E+05	5.02E-08	1.40E+05	2.71E-08	1.09E-12	1.41E-09	4.23E-10	2.45E-10	1.58E-08	1.04E-09	6.55E-09	7.34E-10	0.00E+00	2.28E-11	7.47E-14	7.35E-26	8.63E-22	4.72E-37	3.84E-30	2.59E-44	1.29E-29	7.58E-35	1.99E-36	1.08E-25	1.01E-08	1.35E-43	1.28E-15	2.56E-16	4.36E-21	7.50E-31	2.97E-50	9.42E-44	3.07E-39	0.00E+00	3.44E-25	1.93E-10	3.32E-09	0.00E+00	0.00E+00	1.26E-09	1.19E-09	7.42E-26
1.31E-09	900	4.08E+18	0.00E+00	8.06E-09	5.26E+05	0.00E+00	8.96E-18	3.34E+05	5.10E-08	1.40E+05	2.75E-08	1.12E-12	1.44E-09	4.26E-10	2.50E-10	1.60E-08	1.06E-09	6.62E-09	7.46E-10	0.00E+00	2.33E-11	7.63E-14	7.55E-26	8.86E-22	4.94E-37	4.03E-30	2.73E-44	1.32E-29	7.81E-35	2.06E-36	1.11E-25	1.02E-08	1.41E-43	1.31E-15	2.61E-16	4.48E-21	7.75E-31	3.23E-50	9.93E-44	3.24E-39	0.00E+00	3.54E-25	1.95E-10	3.37E-09	0.00E+00	0.00E+00	1.28E-09	1.21E-09	7.70E-26
1.32E-09	900	4.08E+18	0.00E+00	8.16E-09	5.26E+05	0.00E+00	9.10E-18	3.34E+05	5.18E-08	1.40E+05	2.80E-08	1.15E-12	1.47E-09	4.30E-10	2.55E-10	1.63E-08	1.08E-09	6.69E-09	7.58E-10	0.00E+00	2.38E-11	7.80E-14	7.76E-26	9.10E-22	5.18E-37	4.22E-30	2.88E-44	1.36E-29	8.05E-35	2.13E-36	1.15E-25	1.04E-08	1.48E-43	1.34E-15	2.66E-16	4.60E-21	8.02E-31	3.49E-50	1.05E-43	3.42E-39	0.00E+00	3.65E-25	1.98E-10	3.43E-09	0.00E+00	0.00E+00	1.30E-09	1.22E-09	7.99E-26
1.33E-09	900	4.08E+18	0.00E+00	8.26E-09	5.26E+05	0.00E+00	9.24E-18	3.34E+05	5.26E-08	1.40E+05	2.84E-08	1.18E-12	1.50E-09	4.33E-10	2.59E-10	1.65E-08	1.10E-09	6.76E-09	7.70E-10	0.00E+00	2.43E-11	7.96E-14	7.96E-26	9.35E-22	5.42E-37	4.42E-30	3.04E-44	1.39E-29	8.29E-35	2.20E-36	1.19E-25	1.06E-08	1.56E-43	1.36E-15	2.72E-16	4.72E-21	8.29E-31	3.77E-50	1.10E-43	3.60E-39	0.00E+00	3.75E-25	2.00E-10	3.49E-09	0.00E+00	0.00E+00	1.32E-09	1.24E-09	8.29E-26
1.34E-09	900	4.08E+18	0.00E+00	8.36E-09	5.26E+05	0.00E+00	9.38E-18	3.34E+05	5.34E-08	1.40E+05	2.88E-08	1.21E-12	1.53E-09	4.36E-10	2.64E-10	1.68E-08	1.12E-09	6.83E-09	7.83E-10	0.00E+00	2.48E-11	8.13E-14	8.18E-26	9.60E-22	5.67E-37	4.63E-30	3.20E-44	1.43E-29	8.53E-35	2.27E-36	1.23E-25	1.07E-08	1.63E-43	1.39E-15	2.77E-16	4.85E-21	8.56E-31	4.04E-50	1.16E-43	3.80E-39	0.00E+00	3.86E-25	2.03E-10	3.55E-09	0.00E+00	0.00E+00	1.34E-09	1.25E-09	8.60E-26
1.35E-09	900	4.08E+18	0.00E+00	8.47E-09	5.26E+05	0.00E+00	9.52E-18	3.34E+05	5.42E-08	1.40E+05	2.93E-08	1.25E-12	1.56E-09	4.39E-10	2.69E-10	1.70E-08	1.14E-09	6.90E-09	7.95E-10	0.00E+00	2.53E-11	8.30E-14	8.39E-26	9.85E-22	5.94E-37	4.85E-30	3.37E-44	1.47E-29	8.78E-35	2.35E-36	1.27E-25	1.09E-08	1.71E-43	1.42E-15	2.83E-16	4.98E-21	8.85E-31	4.33E-50	1.23E-43	4.00E-39	0.00E+00	3.98E-25	2.05E-10	3.60E-09	0.00E+00	0.00E+00	1.36E-09	1.27E-09	8.92E-26
1.36E-09	900	4.08E+18	0.00E+00	8.57E-09	5.26E+05	0.00E+00	9.66E-18	3.34E+05	5.50E-08	1.40E+05	2.98E-08	1.28E-12	1.60E-09	4.43E-10	2.74E-10	1.73E-08	1.16E-09	6.97E-09	8.08E-10	0.00E+00	2.58E-11	8.47E-14	8.62E-26	1.01E-21	6.21E-37	5.07E-30	3.56E-44	1.50E-29	9.04E-35	2.43E-36	1.31E-25	1.11E-08	1.79E-43	1.45E-15	2.88E-16	5.11E-21	9.14E-31	4.62E-50	1.29E-43	4.22E-39	0.00E+00	4.09E-25	2.08E-10	3.66E-09	0.00E+00	0.00E+00	1.38E-09	1.28E-09	9.25E-26
1.37E-09	900	4.08E+18	0.00E+00	8.68E-09	5.26E+05	0.00E+00	9.80E-18	3.34E+05	5.59E-08	1.40E+05	3.02E-08	1.31E-12	1.63E-09	4.46E-10	2.79E-10	1.76E-08	1.19E-09	7.05E-09	8.21E-10	0.00E+00	2.63E-11	8.65E-14	8.84E-26	1.04E-21	6.50E-37	5.31E-30	3.74E-44	1.54E-29	9.31E-35	2.51E-36	1.36E-25	1.12E-08	1.88E-43	1.48E-15	2.94E-16	5.24E-21	9.44E-31	4.91E-50	1.36E-43	4.44E-39	0.00E+00	4.21E-25	2.10E-10	3.73E-09	0.00E+00	0.00E+00	1.40E-09	1.30E-09	9.59E-26
1.38E-09	900	4.08E+18	0.00E+00	8.78E-09	5.26E+05	0.00E+00	9.95E-18	3.34E+05	5.67E-08	1.40E+05	3.07E-08	1.35E-12	1.66E-09	4.49E-10	2.84E-10	1.78E-08	1.21E-09	7.12E-09	8.34E-10	0.00E+00	2.68E-11	8.83E-14	9.07E-26	1.06E-21	6.80E-37	5.55E-30	3.94E-44	1.58E-29	9.58E-35	2.59E-36	1.40E-25	1.14E-08	1.97E-43	1.51E-15	3.00E-16	5.38E-21	9.75E-31	5.22E-50	1.43E-43	4.67E-39	0.00E+00	4.34E-25	2.13E-10	3.79E-09	0.00E+00	0.00E+00	1.43E-09	1.32E-09	9.94E-26
1.39E-09	900	4.08E+18	0.00E+00	8.89E-09	5.26E+05	0.00E+00	1.01E-17	3.34E+05	5.76E-08	1.40E+05	3.12E-08	1.38E-12	1.69E-09	4.53E-10	2.89E-10	1.81E-08	1.23E-09	7.19E-09	8.48E-10	0.00E+00	2.73E-11	9.01E-14	9.31E-26	1.09E-21	7.11E-37	5.81E-30	4.15E-44	1.62E-29	9.86E-35	2.67E-36	1.45E-25	1.16E-08	2.06E-43	1.54E-15	3.06E-16	5.52E-21	1.01E-30	5.54E-50	1.50E-43	4.92E-39	0.00E+00	4.46E-25	2.15E-10	3.85E-09	0.00E+00	0.00E+00	1.45E-09	1.33E-09	1.03E-25
1.40E-09	900	4.08E+18	0.00E+00	9.00E-09	5.26E+05	0.00E+00	1.02E-17	3.34E+05	5.85E-08	1.40E+05	3.17E-08	1.42E-12	1.73E-09	4.56E-10	2.94E-10	1.84E-08	1.26E-09	7.27E-09	8.61E-10	0.00E+00	2.79E-11	9.19E-14	9.55E-26	1.12E-21	7.43E-37	6.07E-30	4.36E-44	1.66E-29	1.01E-34	2.76E-36	1.49E-25	1.17E-08	2.16E-43	1.57E-15	3.12E-16	5.66E-21	1.04E-30	5.87E-50	1.58E-43	5.17E-39	0.00E+00	4.59E-25	2.18E-10	3.91E-09	0.00E+00	0.00E+00	1.47E-09	1.35E-09	1.07E-25
1.41E-09	900	4.08E+18	0.00E+00	9.11E-09	5.26E+05	0.00E+00	1.04E-17	3.34E+05	5.94E-08	1.40E+05	3.22E-08	1.45E-12	1.76E-09	4.59E-10	2.99E-10	1.86E-08	1.28E-09	7.34E-09	8.75E-10	0.00E+00	2.84E-11	9.38E-14	9.79E-26	1.15E-21	7.77E-37	6.35E-30	4.59E-44	1.71E-29	1.04E-34	2.85E-36	1.54E-25	1.19E-08	2.26E-43	1.60E-15	3.18E-16	5.81E-21	1.07E-30	6.21E-50	1.66E-43	5.44E-39	0.00E+00	4.72E-25	2.21E-10	3.98E-09	0.00E+00	0.00E+00	1.49E-09	1.37E-09	1.11E-25
1.42E-09	900	4.08E+18	0.00E+00	9.22E-09	5.26E+05	0.00E+00	1.05E-17	3.34E+05	6.03E-08	1.40E+05	3.27E-08	1.49E-12	1.80E-09	4.62E-10	3.05E-10	1.89E-08	1.30E-09	7.42E-09	8.88E-10	0.00E+00	2.90E-11	9.57E-14	1.00E-25	1.18E-21	8.12E-37	6.63E-30	4.83E-44	1.75E-29	1.07E-34	2.94E-36	1.59E-25	1.21E-08	2.37E-43	1.63E-15	3.24E-16	5.95E-21	1.11E-30	6.57E-50	1.75E-43	5.72E-39	0.00E+00	4.86E-25	2.24E-10	4.04E-09	0.00E+00	0.00E+00	1.51E-09	1.38E-09	1.15E-25
1.43E-09	900	4.08E+18	0.00E+00	9.33E-09	5.26E+05	0.00E+00	1.07E-17	3.34E+05	6.12E-08	1.40E+05	3.32E-08	1.53E-12	1.83E-09	4.66E-10	3.10E-10	1.92E-08	1.33E-09	7.49E-09	9.02E-10	0.00E+00	2.96E-11	9.76E-14	1.03E-25	1.21E-21	8.49E-37	6.93E-30	5.07E-44	1.79E-29	1.10E-34	3.03E-36	1.64E-25	1.23E-08	2.48E-43	1.66E-15	3.30E-16	6.11E-21	1.14E-30	6.94E-50	1.84E-43	6.01E-39	0.00E+00	5.00E-25	2.26E-10	4.11E-09	0.00E+00	0.00E+00	1.54E-09	1.40E-09	1.19E-25
1.44E-09	900	4.08E+18	0.00E+00	9.45E-09	5.26E+05	0.00E+00	1.08E-17	3.34E+05	6.21E-08	1.40E+05	3.37E-08	1.57E-12	1.87E-09	4.69E-10	3.16E-10	1.95E-08	1.35E-09	7.57E-09	9.17E-10	0.00E+00	3.01E-11	9.95E-14	1.06E-25	1.24E-21	8.87E-37	7.24E-30	5.33E-44	1.84E-29	1.13E-34	3.13E-36	1.69E-25	1.25E-08	2.59E-43	1.69E-15	3.36E-16	6.26E-21	1.18E-30	7.33E-50	1.93E-43	6.31E-39	0.00E+00	5.14E-25	2.29E-10	4.17E-09	0.00E+00	0.00E+00	1.56E-09	1.42E-09	1.23E-25
1.45E-09	900	4.08E+18	0.00E+00	9.56E-09	5.26E+05	0.00E+00	1.10E-17	3.34E+05	6.30E-08	1.40E+05	3.42E-08	1.60E-12	1.90E-09	4.72E-10	3.21E-10	1.98E-08	1.38E-09	7.64E-09	9.31E-10	0.00E+00	3.07E-11	1.02E-13	1.08E-25	1.27E-21	9.26E-37	7.56E-30	5.60E-44	1.88E-29	1.17E-34	3.22E-36	1.74E-25	1.26E-08	2.71E-43	1.73E-15	3.43E-16	6.42E-21	1.21E-30	7.73E-50	2.03E-43	6.63E-39	0.00E+00	5.29E-25	2.32E-10	4.24E-09	0.00E+00	0.00E+00	1.58E-09	1.44E-09	1.27E-25
1.46E-09	900	4.08E+18	0.00E+00	9.68E-09	5.26E+05	0.00E+00	1.11E-17	3.34E+05	6.40E-08	1.40E+05	3.47E-08	1.64E-12	1.94E-09	4.75E-10	3.27E-10	2.01E-08	1.41E-09	7.72E-09	9.45E-10	0.00E+00	3.13E-11	1.04E-13	1.11E-25	1.30E-21	9.67E-37	7.90E-30	5.88E-44	1.93E-29	1.20E-34	3.32E-36	1.80E-25	1.28E-08	2.84E-43	1.76E-15	3.49E-16	6.58E-21	1.25E-30	8.15E-50	2.13E-43	6.97E-39	0.00E+00	5.44E-25	2.35E-10	4.31E-09	0.00E+00	0.00E+00	1.60E-09	1.45E-09	1.32E-25
1.47E-09	900	4.08E+18	0.00E+00	9.80E-09	5.26E+05	0.00E+00	1.13E-17	3.34E+05	6.49E-08	1.40E+05	3.52E-08	1.69E-12	1.98E-09	4.79E-10	3.32E-10	2.03E-08	1.43E-09	7.80E-09	9.60E-10	0.00E+00	3.19E-11	1.06E-13	1.14E-25	1.33E-21	1.01E-36	8.24E-30	6.18E-44	1.98E-29	1.23E-34	3.43E-36	1.85E-25	1.30E-08	2.97E-43	1.79E-15	3.56E-16	6.74E-21	1.29E-30	8.59E-50	2.24E-43	7.31E-39	0.00E+00	5.59E-25	2.38E-10	4.38E-09	0.00E+00	0.00E+00	1.63E-09	1.47E-09	1.36E-25
1.48E-09	900	4.08E+18	0.00E+00	9.92E-09	5.26E+05	0.00E+00	1.14E-17	3.34E+05	6.59E-08	1.40E+05	3.58E-08	1.73E-12	2.01E-09	4.82E-10	3.38E-10	2.06E-08	1.46E-09	7.88E-09	9.75E-10	0.00E+00	3.25E-11	1.08E-13	1.16E-25	1.37E-21	1.05E-36	8.60E-30	6.49E-44	2.03E-29	1.27E-34	3.53E-36	1.91E-25	1.32E-08	3.10E-43	1.83E-15	3.62E-16	6.90E-21	1.33E-30	9.05E-50	2.35E-43	7.68E-39	0.00E+00	5.75E-25	2.41E-10	4.44E-09	0.00E+00	0.00E+00	1.65E-09	1.49E-09	1.41E-25
1.49E-09	900	4.08E+18	0.00E+00	1.00E-08	5.26E+05	0.00E+00	1.16E-17	3.34E+05	6.69E-08	1.40E+05	3.63E-08	1.77E-12	2.05E-09	4.85E-10	3.44E-10	2.09E-08	1.48E-09	7.96E-09	9.90E-10	0.00E+00	3.31E-11	1.10E-13	1.19E-25	1.40E-21	1.10E-36	8.98E-30	6.81E-44	2.07E-29	1.30E-34	3.64E-36	1.97E-25	1.34E-08	3.24E-43	1.86E-15	3.69E-16	7.07E-21	1.37E-30	9.52E-50	2.46E-43	8.06E-39	0.00E+00	5.91E-25	2.44E-10	4.52E-09	0.00E+00	0.00E+00	1.68E-09	1.51E-09	1.46E-25
1.50E-09	900	4.08E+18	0.00E+00	1.02E-08	5.26E+05	0.00E+00	1.18E-17	3.34E+05	6.79E-08	1.40E+05	3.69E-08	1.81E-12	2.09E-09	4.88E-10	3.50E-10	2.12E-08	1.51E-09	8.04E-09	1.01E-09	0.00E+00	3.38E-11	1.12E-13	1.22E-25	1.43E-21	1.15E-36	9.37E-30	7.14E-44	2.12E-29	1.34E-34	3.75E-36	2.03E-25	1.36E-08	3.39E-43	1.90E-15	3.76E-16	7.25E-21	1.41E-30	1.00E-49	2.58E-43	8.45E-39	0.00E+00	6.08E-25	2.47E-10	4.59E-09	0.00E+00	0.00E+00	1.70E-09	1.53E-09	1.51E-25
1.51E-09	900	4.08E+18	0.00E+00	1.03E-08	5.26E+05	0.00E+00	1.19E-17	3.34E+05	6.89E-08	1.40E+05	3.74E-08	1.86E-12	2.13E-09	4.92E-10	3.56E-10	2.16E-08	1.54E-09	8.12E-09	1.02E-09	0.00E+00	3.44E-11	1.14E-13	1.25E-25	1.47E-21	1.20E-36	9.77E-30	7.49E-44	2.18E-29	1.38E-34	3.86E-36	2.09E-25	1.38E-08	3.54E-43	1.93E-15	3.83E-16	7.42E-21	1.46E-30	1.05E-49	2.71E-43	8.87E-39	0.00E+00	6.25E-25	2.50E-10	4.66E-09	0.00E+00	0.00E+00	1.73E-09	1.55E-09	1.56E-25
1.52E-09	900	4.08E+18	0.00E+00	1.04E-08	5.26E+05	0.00E+00	1.21E-17	3.34E+05	6.99E-08	1.40E+05	3.80E-08	1.90E-12	2.17E-09	4.95E-10	3.62E-10	2.19E-08	1.57E-09	8.20E-09	1.04E-09	0.00E+00	3.51E-11	1.16E-13	1.28E-25	1.50E-21	1.25E-36	1.02E-29	7.86E-44	2.23E-29	1.41E-34	3.98E-36	2.15E-25	1.40E-08	3.70E-43	1.97E-15	3.90E-16	7.60E-21	1.50E-30	1.10E-49	2.84E-43	9.30E-39	0.00E+00	6.42E-25	2.53E-10	4.73E-09	0.00E+00	0.00E+00	1.75E-09	1.56E-09	1.61E-25
1.53E-09	900	4.08E+18	0.00E+00	1.05E-08	5.26E+05	0.00E+00	1.22E-17	3.34E+05	7.09E-08	1.40E+05	3.86E-08	1.95E-12	2.21E-09	4.98E-10	3.68E-10	2.22E-08	1.60E-09	8.28E-09	1.05E-09	0.00E+00	3.57E-11	1.19E-13	1.31E-25	1.54E-21	1.31E-36	1.06E-29	8.24E-44	2.28E-29	1.45E-34	4.10E-36	2.22E-25	1.42E-08	3.86E-43	2.01E-15	3.97E-16	7.78E-21	1.54E-30	1.16E-49	2.98E-43	9.75E-39	0.00E+00	6.60E-25	2.56E-10	4.81E-09	0.00E+00	0.00E+00	1.78E-09	1.58E-09	1.67E-25
1.54E-09	900	4.08E+18	0.00E+00	1.07E-08	5.26E+05	0.00E+00	1.24E-17	3.34E+05	7.20E-08	1.40E+05	3.91E-08	1.99E-12	2.25E-09	5.02E-10	3.74E-10	2.25E-08	1.62E-09	8.36E-09	1.07E-09	0.00E+00	3.64E-11	1.21E-13	1.34E-25	1.58E-21	1.36E-36	1.11E-29	8.64E-44	2.33E-29	1.49E-34	4.22E-36	2.28E-25	1.44E-08	4.03E-43	2.04E-15	4.04E-16	7.97E-21	1.59E-30	1.22E-49	3.12E-43	1.02E-38	0.00E+00	6.79E-25	2.59E-10	4.88E-09	0.00E+00	0.00E+00	1.80E-09	1.60E-09	1.73E-25
1.55E-09	900	4.08E+18	0.00E+00	1.08E-08	5.26E+05	0.00E+00	1.26E-17	3.34E+05	7.30E-08	1.40E+05	3.97E-08	2.04E-12	2.29E-09	5.05E-10	3.81E-10	2.28E-08	1.65E-09	8.44E-09	1.08E-09	0.00E+00	3.71E-11	1.23E-13	1.38E-25	1.61E-21	1.42E-36	1.15E-29	9.05E-44	2.39E-29	1.53E-34	4.34E-36	2.35E-25	1.46E-08	4.21E-43	2.08E-15	4.12E-16	8.16E-21	1.64E-30	1.27E-49	3.27E-43	1.07E-38	0.00E+00	6.98E-25	2.62E-10	4.96E-09	0.00E+00	0.00E+00	1.83E-09	1.62E-09	1.78E-25
1.56E-09	900	4.08E+18	0.00E+00	1.09E-08	5.26E+05	0.00E+00	1.27E-17	3.34E+05	7.41E-08	1.40E+05	4.03E-08	2.09E-12	2.33E-09	5.08E-10	3.87E-10	2.32E-08	1.68E-09	8.53E-09	1.10E-09	0.00E+00	3.77E-11	1.25E-13	1.41E-25	1.65E-21	1.48E-36	1.20E-29	9.48E-44	2.44E-29	1.57E-34	4.47E-36	2.42E-25	1.48E-08	4.39E-43	2.12E-15	4.19E-16	8.35E-21	1.68E-30	1.34E-49	3.42E-43	1.12E-38	0.00E+00	7.17E-25	2.65E-10	5.03E-09	0.00E+00	0.00E+00	1.86E-09	1.64E-09	1.84E-25
1.57E-09	900	4.08E+18	0.00E+00	1.11E-08	5.26E+05	0.00E+00	1.29E-17	3.34E+05	7.52E-08	1.40E+05	4.09E-08	2.14E-12	2.38E-09	5.11E-10	3.94E-10	2.35E-08	1.71E-09	8.61E-09	1.12E-09	0.00E+00	3.84E-11	1.28E-13	1.44E-25	1.69E-21	1.54E-36	1.25E-29	9.93E-44	2.50E-29	1.62E-34	4.60E-36	2.49E-25	1.50E-08	4.58E-43	2.16E-15	4.27E-16	8.55E-21	1.73E-30	1.40E-49	3.58E-43	1.17E-38	0.00E+00	7.37E-25	2.69E-10	5.11E-09	0.00E+00	0.00E+00	1.88E-09	1.66E-09	1.91E-25
1.58E-09	900	4.08E+18	0.00E+00	1.12E-08	5.26E+05	0.00E+00	1.30E-17	3.34E+05	7.63E-08	1.40E+05	4.15E-08	2.19E-12	2.42E-09	5.15E-10	4.00E-10	2.38E-08	1.74E-09	8.69E-09	1.13E-09	0.00E+00	3.91E-11	1.30E-13	1.48E-25	1.73E-21	1.61E-36	1.31E-29	1.04E-43	2.56E-29	1.66E-34	4.74E-36	2.56E-25	1.53E-08	4.78E-43	2.20E-15	4.34E-16	8.75E-21	1.78E-30	1.46E-49	3.75E-43	1.23E-38	0.00E+00	7.58E-25	2.72E-10	5.19E-09	0.00E+00	0.00E+00	1.91E-09	1.68E-09	1.97E-25
1.59E-09	900	4.08E+18	0.00E+00	1.13E-08	5.26E+05	0.00E+00	1.32E-17	3.34E+05	7.74E-08	1.40E+05	4.21E-08	2.24E-12	2.47E-09	5.18E-10	4.07E-10	2.42E-08	1.77E-09	8.78E-09	1.15E-09	0.00E+00	3.99E-11	1.33E-13	1.51E-25	1.77E-21	1.68E-36	1.36E-29	1.09E-43	2.62E-29	1.71E-34	4.87E-36	2.64E-25	1.55E-08	4.98E-43	2.24E-15	4.42E-16	8.95E-21	1.84E-30	1.53E-49	3.93E-43	1.29E-38	0.00E+00	7.79E-25	2.75E-10	5.27E-09	0.00E+00	0.00E+00	1.94E-09	1.70E-09	2.04E-25
1.60E-09	900	4.08E+18	0.00E+00	1.15E-08	5.26E+05	0.00E+00	1.34E-17	3.34E+05	7.85E-08	1.40E+05	4.28E-08	2.29E-12	2.51E-09	5.21E-10	4.13E-10	2.45E-08	1.80E-09	8.86E-09	1.17E-09	0.00E+00	4.06E-11	1.35E-13	1.54E-25	1.81E-21	1.75E-36	1.42E-29	1.14E-43	2.68E-29	1.75E-34	5.01E-36	2.71E-25	1.57E-08	5.20E-43	2.28E-15	4.50E-16	9.16E-21	1.89E-30	1.60E-49	4.11E-43	1.35E-38	0.00E+00	8.00E-25	2.79E-10	5.35E-09	0.00E+00	0.00E+00	1.96E-09	1.73E-09	2.10E-25
1.61E-09	900	4.08E+18	0.00E+00	1.16E-08	5.26E+05	0.00E+00	1.35E-17	3.34E+05	7.96E-08	1.40E+05	4.34E-08	2.34E-12	2.56E-09	5.24E-10	4.20E-10	2.49E-08	1.84E-09	8.95E-09	1.19E-09	0.00E+00	4.13E-11	1.38E-13	1.58E-25	1.85E-21	1.82E-36	1.47E-29	1.19E-43	2.74E-29	1.80E-34	5.15E-36	2.79E-25	1.59E-08	5.42E-43	2.32E-15	4.58E-16	9.37E-21	1.94E-30	1.68E-49	4.30E-43	1.41E-38	0.00E+00	8.22E-25	2.82E-10	5.43E-09	0.00E+00	0.00E+00	1.99E-09	1.75E-09	2.17E-25
1.62E-09	900	4.08E+18	0.00E+00	1.18E-08	5.26E+05	0.00E+00	1.37E-17	3.34E+05	8.08E-08	1.40E+05	4.40E-08	2.39E-12	2.60E-09	5.28E-10	4.27E-10	2.52E-08	1.87E-09	9.04E-09	1.20E-09	0.00E+00	4.21E-11	1.40E-13	1.62E-25	1.90E-21	1.90E-36	1.53E-29	1.25E-43	2.80E-29	1.85E-34	5.30E-36	2.87E-25	1.61E-08	5.65E-43	2.36E-15	4.66E-16	9.58E-21	2.00E-30	1.75E-49	4.50E-43	1.47E-38	0.00E+00	8.45E-25	2.86E-10	5.51E-09	0.00E+00	0.00E+00	2.02E-09	1.77E-09	2.24E-25
1.63E-09	900	4.08E+18	0.00E+00	1.19E-08	5.26E+05	0.00E+00	1.39E-17	3.34E+05	8.19E-08	1.40E+05	4.47E-08	2.45E-12	2.65E-09	5.31E-10	4.34E-10	2.56E-08	1.90E-09	9.12E-09	1.22E-09	0.00E+00	4.28E-11	1.43E-13	1.65E-25	1.94E-21	1.98E-36	1.60E-29	1.31E-43	2.86E-29	1.90E-34	5.45E-36	2.95E-25	1.64E-08	5.89E-43	2.41E-15	4.74E-16	9.80E-21	2.05E-30	1.83E-49	4.71E-43	1.54E-38	0.00E+00	8.68E-25	2.89E-10	5.60E-09	0.00E+00	0.00E+00	2.05E-09	1.79E-09	2.32E-25
1.64E-09	900	4.08E+18	0.00E+00	1.21E-08	5.26E+05	0.00E+00	1.41E-17	3.34E+05	8.31E-08	1.40E+05	4.53E-08	2.50E-12	2.70E-09	5.34E-10	4.41E-10	2.59E-08	1.93E-09	9.21E-09	1.24E-09	0.00E+00	4.36E-11	1.45E-13	1.69E-25	1.98E-21	2.06E-36	1.66E-29	1.37E-43	2.93E-29	1.95E-34	5.60E-36	3.03E-25	1.66E-08	6.13E-43	2.45E-15	4.83E-16	1.00E-20	2.11E-30	1.92E-49	4.92E-43	1.61E-38	0.00E+00	8.92E-25	2.93E-10	5.68E-09	0.00E+00	0.00E+00	2.08E-09	1.81E-09	2.39E-25
1.65E-09	900	4.08E+18	0.00E+00	1.22E-08	5.26E+05	0.00E+00	1.42E-17	3.34E+05	8.43E-08	1.40E+05	4.60E-08	2.56E-12	2.74E-09	5.38E-10	4.48E-10	2.63E-08	1.97E-09	9.30E-09	1.26E-09	0.00E+00	4.44E-11	1.48E-13	1.73E-25	2.03E-21	2.14E-36	1.73E-29	1.43E-43	2.99E-29	2.00E-34	5.76E-36	3.12E-25	1.68E-08	6.39E-43	2.49E-15	4.91E-16	1.03E-20	2.17E-30	2.00E-49	5.15E-43	1.69E-38	0.00E+00	9.17E-25	2.96E-10	5.77E-09	0.00E+00	0.00E+00	2.11E-09	1.84E-09	2.47E-25
1.66E-09	900	4.08E+18	0.00E+00	1.24E-08	5.26E+05	0.00E+00	1.44E-17	3.34E+05	8.55E-08	1.40E+05	4.67E-08	2.62E-12	2.79E-09	5.41E-10	4.56E-10	2.67E-08	2.00E-09	9.39E-09	1.28E-09	0.00E+00	4.52E-11	1.51E-13	1.77E-25	2.07E-21	2.23E-36	1.80E-29	1.49E-43	3.06E-29	2.05E-34	5.92E-36	3.20E-25	1.71E-08	6.66E-43	2.54E-15	5.00E-16	1.05E-20	2.23E-30	2.09E-49	5.38E-43	1.76E-38	0.00E+00	9.42E-25	3.00E-10	5.85E-09	0.00E+00	0.00E+00	2.14E-09	1.86E-09	2.55E-25
1.67E-09	900	4.08E+18	0.00E+00	1.25E-08	5.26E+05	0.00E+00	1.46E-17	3.34E+05	8.67E-08	1.40E+05	4.73E-08	2.68E-12	2.84E-09	5.44E-10	4.63E-10	2.70E-08	2.03E-09	9.48E-09	1.30E-09	0.00E+00	4.60E-11	1.54E-13	1.81E-25	2.12E-21	2.32E-36	1.87E-29	1.56E-43	3.13E-29	2.10E-34	6.08E-36	3.29E-25	1.73E-08	6.94E-43	2.58E-15	5.08E-16	1.07E-20	2.29E-30	2.18E-49	5.62E-43	1.84E-38	0.00E+00	9.67E-25	3.04E-10	5.94E-09	0.00E+00	0.00E+00	2.17E-09	1.88E-09	2.63E-25
1.68E-09	900	4.08E+18	0.00E+00	1.27E-08	5.26E+05	0.00E+00	1.48E-17	3.34E+05	8.80E-08	1.40E+05	4.80E-08	2.74E-12	2.89E-09	5.47E-10	4.71E-10	2.74E-08	2.07E-09	9.57E-09	1.32E-09	0.00E+00	4.68E-11	1.56E-13	1.85E-25	2.17E-21	2.42E-36	1.94E-29	1.63E-43	3.19E-29	2.16E-34	6.25E-36	3.38E-25	1.76E-08	7.22E-43	2.63E-15	5.17E-16	1.10E-20	2.35E-30	2.28E-49	5.87E-43	1.93E-38	0.00E+00	9.94E-25	3.07E-10	6.03E-09	0.00E+00	0.00E+00	2.20E-09	1.90E-09	2.72E-25
1.69E-09	900	4.08E+18	0.00E+00	1.28E-08	5.26E+05	0.00E+00	1.49E-17	3.34E+05	8.92E-08	1.40E+05	4.87E-08	2.80E-12	2.94E-09	5.51E-10	4.78E-10	2.78E-08	2.10E-09	9.67E-09	1.34E-09	0.00E+00	4.76E-11	1.59E-13	1.89E-25	2.22E-21	2.51E-36	2.02E-29	1.70E-43	3.26E-29	2.21E-34	6.42E-36	3.47E-25	1.78E-08	7.52E-43	2.68E-15	5.26E-16	1.12E-20	2.42E-30	2.38E-49	6.14E-43	2.01E-38	0.00E+00	1.02E-24	3.11E-10	6.12E-09	0.00E+00	0.00E+00	2.23E-09	1.93E-09	2.80E-25
1.70E-09	900	4.08E+18	0.00E+00	1.30E-08	5.26E+05	0.00E+00	1.51E-17	3.34E+05	9.05E-08	1.40E+05	4.94E-08	2.86E-12	2.99E-09	5.54E-10	4.86E-10	2.82E-08	2.14E-09	9.76E-09	1.35E-09	0.00E+00	4.84E-11	1.62E-13	1.93E-25	2.26E-21	2.62E-36	2.10E-29	1.78E-43	3.34E-29	2.27E-34	6.60E-36	3.57E-25	1.81E-08	7.83E-43	2.72E-15	5.35E-16	1.14E-20	2.48E-30	2.49E-49	6.41E-43	2.10E-38	0.00E+00	1.05E-24	3.15E-10	6.21E-09	0.00E+00	0.00E+00	2.26E-09	1.95E-09	2.89E-25
1.71E-09	900	4.08E+18	0.00E+00	1.31E-08	5.26E+05	0.00E+00	1.53E-17	3.34E+05	9.18E-08	1.40E+05	5.01E-08	2.92E-12	3.05E-09	5.57E-10	4.93E-10	2.86E-08	2.18E-09	9.85E-09	1.37E-09	0.00E+00	4.93E-11	1.65E-13	1.97E-25	2.31E-21	2.72E-36	2.18E-29	1.86E-43	3.41E-29	2.33E-34	6.77E-36	3.66E-25	1.83E-08	8.15E-43	2.77E-15	5.44E-16	1.17E-20	2.55E-30	2.59E-49	6.69E-43	2.19E-38	0.00E+00	1.08E-24	3.19E-10	6.30E-09	0.00E+00	0.00E+00	2.29E-09	1.97E-09	2.99E-25
1.72E-09	900	4.08E+18	0.00E+00	1.33E-08	5.26E+05	0.00E+00	1.55E-17	3.34E+05	9.31E-08	1.40E+05	5.09E-08	2.98E-12	3.10E-09	5.60E-10	5.01E-10	2.90E-08	2.21E-09	9.95E-09	1.39E-09	0.00E+00	5.01E-11	1.68E-13	2.02E-25	2.37E-21	2.83E-36	2.27E-29	1.94E-43	3.48E-29	2.39E-34	6.96E-36	3.76E-25	1.86E-08	8.48E-43	2.82E-15	5.54E-16	1.20E-20	2.62E-30	2.71E-49	6.99E-43	2.29E-38	0.00E+00	1.11E-24	3.23E-10	6.40E-09	0.00E+00	0.00E+00	2.32E-09	2.00E-09	3.08E-25
1.73E-09	900	4.08E+18	0.00E+00	1.35E-08	5.26E+05	0.00E+00	1.56E-17	3.34E+05	9.44E-08	1.40E+05	5.16E-08	3.05E-12	3.15E-09	5.64E-10	5.09E-10	2.94E-08	2.25E-09	1.00E-08	1.42E-09	0.00E+00	5.10E-11	1.71E-13	2.06E-25	2.42E-21	2.95E-36	2.36E-29	2.03E-43	3.56E-29	2.45E-34	7.14E-36	3.86E-25	1.88E-08	8.82E-43	2.87E-15	5.63E-16	1.22E-20	2.69E-30	2.82E-49	7.29E-43	2.39E-38	0.00E+00	1.14E-24	3.27E-10	6.49E-09	0.00E+00	0.00E+00	2.36E-09	2.02E-09	3.18E-25
1.74E-09	900	4.08E+18	0.00E+00	1.36E-08	5.26E+05	0.00E+00	1.58E-17	3.34E+05	9.57E-08	1.40E+05	5.23E-08	3.12E-12	3.21E-09	5.67E-10	5.17E-10	2.98E-08	2.29E-09	1.01E-08	1.44E-09	0.00E+00	5.19E-11	1.74E-13	2.11E-25	2.47E-21	3.06E-36	2.45E-29	2.12E-43	3.63E-29	2.52E-34	7.33E-36	3.97E-25	1.91E-08	9.18E-43	2.92E-15	5.73E-16	1.25E-20	2.76E-30	2.94E-49	7.61E-43	2.50E-38	0.00E+00	1.17E-24	3.31E-10	6.59E-09	0.00E+00	0.00E+00	2.39E-09	2.05E-09	3.28E-25
1.75E-09	900	4.08E+18	0.00E+00	1.38E-08	5.26E+05	0.00E+00	1.60E-17	3.34E+05	9.71E-08	1.40E+05	5.31E-08	3.18E-12	3.26E-09	5.70E-10	5.25E-10	3.02E-08	2.33E-09	1.02E-08	1.46E-09	0.00E+00	5.28E-11	1.77E-13	2.15E-25	2.52E-21	3.19E-36	2.55E-29	2.21E-43	3.71E-29	2.58E-34	7.53E-36	4.07E-25	1.94E-08	9.55E-43	2.97E-15	5.82E-16	1.27E-20	2.84E-30	3.07E-49	7.94E-43	2.60E-38	0.00E+00	1.20E-24	3.35E-10	6.68E-09	0.00E+00	0.00E+00	2.42E-09	2.07E-09	3.38E-25
1.76E-09	900	4.08E+18	0.00E+00	1.40E-08	5.26E+05	0.00E+00	1.62E-17	3.34E+05	9.84E-08	1.40E+05	5.39E-08	3.25E-12	3.32E-09	5.74E-10	5.34E-10	3.06E-08	2.36E-09	1.03E-08	1.48E-09	0.00E+00	5.37E-11	1.80E-13	2.20E-25	2.58E-21	3.31E-36	2.64E-29	2.30E-43	3.79E-29	2.65E-34	7.73E-36	4.18E-25	1.96E-08	9.93E-43	3.02E-15	5.92E-16	1.30E-20	2.91E-30	3.20E-49	8.29E-43	2.72E-38	0.00E+00	1.23E-24	3.39E-10	6.78E-09	0.00E+00	0.00E+00	2.46E-09	2.10E-09	3.49E-25
1.77E-09	900	4.08E+18	0.00E+00	1.41E-08	5.26E+05	0.00E+00	1.64E-17	3.34E+05	9.98E-08	1.40E+05	5.46E-08	3.32E-12	3.37E-09	5.77E-10	5.42E-10	3.10E-08	2.40E-09	1.04E-08	1.50E-09	0.00E+00	5.46E-11	1.83E-13	2.24E-25	2.63E-21	3.44E-36	2.75E-29	2.40E-43	3.87E-29	2.71E-34	7.93E-36	4.29E-25	1.99E-08	1.03E-42	3.07E-15	6.02E-16	1.33E-20	2.99E-30	3.34E-49	8.64E-43	2.83E-38	0.00E+00	1.26E-24	3.43E-10	6.88E-09	0.00E+00	0.00E+00	2.49E-09	2.13E-09	3.60E-25
1.78E-09	900	4.08E+18	0.00E+00	1.43E-08	5.26E+05	0.00E+00	1.66E-17	3.34E+05	1.01E-07	1.40E+05	5.54E-08	3.39E-12	3.43E-09	5.80E-10	5.51E-10	3.15E-08	2.44E-09	1.05E-08	1.52E-09	0.00E+00	5.56E-11	1.87E-13	2.29E-25	2.69E-21	3.58E-36	2.85E-29	2.51E-43	3.95E-29	2.78E-34	8.14E-36	4.40E-25	2.02E-08	1.07E-42	3.12E-15	6.12E-16	1.36E-20	3.06E-30	3.48E-49	9.02E-43	2.96E-38	0.00E+00	1.30E-24	3.47E-10	6.98E-09	0.00E+00	0.00E+00	2.53E-09	2.15E-09	3.71E-25
1.79E-09	900	4.08E+18	0.00E+00	1.45E-08	5.26E+05	0.00E+00	1.68E-17	3.34E+05	1.03E-07	1.40E+05	5.62E-08	3.46E-12	3.49E-09	5.83E-10	5.59E-10	3.19E-08	2.48E-09	1.06E-08	1.54E-09	0.00E+00	5.65E-11	1.90E-13	2.34E-25	2.75E-21	3.72E-36	2.96E-29	2.61E-43	4.03E-29	2.85E-34	8.35E-36	4.52E-25	2.05E-08	1.12E-42	3.18E-15	6.22E-16	1.39E-20	3.14E-30	3.62E-49	9.40E-43	3.08E-38	0.00E+00	1.33E-24	3.52E-10	7.08E-09	0.00E+00	0.00E+00	2.56E-09	2.18E-09	3.82E-25
1.80E-09	900	4.08E+18	0.00E+00	1.47E-08	5.26E+05	0.00E+00	1.69E-17	3.34E+05	1.04E-07	1.40E+05	5.70E-08	3.54E-12	3.55E-09	5.87E-10	5.68E-10	3.23E-08	2.52E-09	1.07E-08	1.57E-09	0.00E+00	5.75E-11	1.93E-13	2.39E-25	2.80E-21	3.87E-36	3.07E-29	2.73E-43	4.12E-29	2.93E-34	8.57E-36	4.63E-25	2.07E-08	1.16E-42	3.23E-15	6.33E-16	1.42E-20	3.23E-30	3.78E-49	9.80E-43	3.21E-38	0.00E+00	1.37E-24	3.56E-10	7.18E-09	0.00E+00	0.00E+00	2.60E-09	2.20E-09	3.94E-25
1.81E-09	900	4.08E+18	0.00E+00	1.48E-08	5.26E+05	0.00E+00	1.71E-17	3.34E+05	1.06E-07	1.40E+05	5.78E-08	3.61E-12	3.61E-09	5.90E-10	5.77E-10	3.28E-08	2.57E-09	1.08E-08	1.59E-09	0.00E+00	5.84E-11	1.97E-13	2.44E-25	2.86E-21	4.02E-36	3.19E-29	2.84E-43	4.20E-29	3.00E-34	8.79E-36	4.75E-25	2.10E-08	1.21E-42	3.28E-15	6.43E-16	1.45E-20	3.31E-30	3.93E-49	1.02E-42	3.35E-38	0.00E+00	1.41E-24	3.60E-10	7.29E-09	0.00E+00	0.00E+00	2.63E-09	2.23E-09	4.06E-25
1.82E-09	900	4.08E+18	0.00E+00	1.50E-08	5.26E+05	0.00E+00	1.73E-17	3.34E+05	1.07E-07	1.40E+05	5.86E-08	3.69E-12	3.67E-09	5.93E-10	5.86E-10	3.32E-08	2.61E-09	1.09E-08	1.61E-09	0.00E+00	5.94E-11	2.00E-13	2.49E-25	2.92E-21	4.17E-36	3.31E-29	2.96E-43	4.29E-29	3.08E-34	9.01E-36	4.87E-25	2.13E-08	1.25E-42	3.34E-15	6.54E-16	1.48E-20	3.39E-30	4.10E-49	1.06E-42	3.49E-38	0.00E+00	1.44E-24	3.65E-10	7.39E-09	0.00E+00	0.00E+00	2.67E-09	2.26E-09	4.19E-25
1.83E-09	900	4.08E+18	0.00E+00	1.52E-08	5.26E+05	0.00E+00	1.75E-17	3.34E+05	1.08E-07	1.40E+05	5.94E-08	3.76E-12	3.73E-09	5.97E-10	5.95E-10	3.37E-08	2.65E-09	1.10E-08	1.63E-09	0.00E+00	6.04E-11	2.03E-13	2.55E-25	2.98E-21	4.34E-36	3.43E-29	3.09E-43	4.38E-29	3.15E-34	9.24E-36	5.00E-25	2.16E-08	1.30E-42	3.40E-15	6.65E-16	1.51E-20	3.48E-30	4.27E-49	1.11E-42	3.64E-38	0.00E+00	1.48E-24	3.69E-10	7.50E-09	0.00E+00	0.00E+00	2.71E-09	2.29E-09	4.32E-25
1.84E-09	900	4.08E+18	0.00E+00	1.54E-08	5.26E+05	0.00E+00	1.77E-17	3.34E+05	1.10E-07	1.40E+05	6.03E-08	3.84E-12	3.79E-09	6.00E-10	6.04E-10	3.41E-08	2.69E-09	1.11E-08	1.66E-09	0.00E+00	6.14E-11	2.07E-13	2.60E-25	3.05E-21	4.50E-36	3.56E-29	3.22E-43	4.47E-29	3.23E-34	9.48E-36	5.13E-25	2.19E-08	1.35E-42	3.45E-15	6.76E-16	1.54E-20	3.57E-30	4.44E-49	1.16E-42	3.79E-38	0.00E+00	1.52E-24	3.74E-10	7.61E-09	0.00E+00	0.00E+00	2.74E-09	2.32E-09	4.45E-25
1.85E-09	900	4.08E+18	0.00E+00	1.56E-08	5.26E+05	0.00E+00	1.79E-17	3.34E+05	1.11E-07	1.40E+05	6.11E-08	3.92E-12	3.85E-09	6.03E-10	6.13E-10	3.46E-08	2.74E-09	1.12E-08	1.68E-09	0.00E+00	6.25E-11	2.10E-13	2.65E-25	3.11E-21	4.68E-36	3.69E-29	3.35E-43	4.56E-29	3.32E-34	9.72E-36	5.26E-25	2.22E-08	1.41E-42	3.51E-15	6.87E-16	1.57E-20	3.66E-30	4.63E-49	1.20E-42	3.95E-38	0.00E+00	1.56E-24	3.78E-10	7.72E-09	0.00E+00	0.00E+00	2.78E-09	2.34E-09	4.59E-25
1.86E-09	900	4.08E+18	0.00E+00	1.58E-08	5.26E+05	0.00E+00	1.81E-17	3.34E+05	1.13E-07	1.40E+05	6.20E-08	4.00E-12	3.92E-09	6.06E-10	6.22E-10	3.51E-08	2.78E-09	1.13E-08	1.71E-09	0.00E+00	6.35E-11	2.14E-13	2.71E-25	3.17E-21	4.86E-36	3.83E-29	3.49E-43	4.65E-29	3.40E-34	9.96E-36	5.39E-25	2.25E-08	1.46E-42	3.57E-15	6.98E-16	1.60E-20	3.75E-30	4.82E-49	1.25E-42	4.11E-38	0.00E+00	1.60E-24	3.83E-10	7.83E-09	0.00E+00	0.00E+00	2.82E-09	2.37E-09	4.73E-25
1.87E-09	900	4.08E+18	0.00E+00	1.60E-08	5.26E+05	0.00E+00	1.83E-17	3.34E+05	1.15E-07	1.40E+05	6.29E-08	4.08E-12	3.98E-09	6.10E-10	6.32E-10	3.55E-08	2.83E-09	1.15E-08	1.73E-09	0.00E+00	6.46E-11	2.18E-13	2.76E-25	3.24E-21	5.04E-36	3.97E-29	3.64E-43	4.74E-29	3.48E-34	1.02E-35	5.52E-25	2.28E-08	1.52E-42	3.63E-15	7.09E-16	1.64E-20	3.85E-30	5.02E-49	1.31E-42	4.28E-38	0.00E+00	1.65E-24	3.88E-10	7.94E-09	0.00E+00	0.00E+00	2.86E-09	2.40E-09	4.87E-25
1.88E-09	900	4.08E+18	0.00E+00	1.62E-08	5.26E+05	0.00E+00	1.85E-17	3.34E+05	1.16E-07	1.40E+05	6.37E-08	4.17E-12	4.05E-09	6.13E-10	6.42E-10	3.60E-08	2.87E-09	1.16E-08	1.75E-09	0.00E+00	6.56E-11	2.21E-13	2.82E-25	3.30E-21	5.24E-36	4.12E-29	3.79E-43	4.84E-29	3.57E-34	1.05E-35	5.66E-25	2.31E-08	1.57E-42	3.69E-15	7.21E-16	1.67E-20	3.94E-30	5.22E-49	1.36E-42	4.46E-38	0.00E+00	1.69E-24	3.92E-10	8.05E-09	0.00E+00	0.00E+00	2.90E-09	2.43E-09	5.02E-25
1.89E-09	900	4.08E+18	0.00E+00	1.64E-08	5.26E+05	0.00E+00	1.87E-17	3.34E+05	1.18E-07	1.40E+05	6.46E-08	4.25E-12	4.12E-09	6.16E-10	6.51E-10	3.65E-08	2.92E-09	1.17E-08	1.78E-09	0.00E+00	6.67E-11	2.25E-13	2.88E-25	3.37E-21	5.44E-36	4.27E-29	3.94E-43	4.94E-29	3.66E-34	1.07E-35	5.80E-25	2.35E-08	1.63E-42	3.75E-15	7.32E-16	1.70E-20	4.04E-30	5.43E-49	1.42E-42	4.64E-38	0.00E+00	1.73E-24	3.97E-10	8.17E-09	0.00E+00	0.00E+00	2.94E-09	2.46E-09	5.17E-25
1.90E-09	900	4.08E+18	0.00E+00	1.66E-08	5.26E+05	0.00E+00	1.89E-17	3.34E+05	1.19E-07	1.40E+05	6.55E-08	4.34E-12	4.18E-09	6.20E-10	6.61E-10	3.70E-08	2.96E-09	1.18E-08	1.80E-09	0.00E+00	6.78E-11	2.29E-13	2.94E-25	3.44E-21	5.64E-36	4.43E-29	4.10E-43	5.04E-29	3.75E-34	1.10E-35	5.95E-25	2.38E-08	1.70E-42	3.81E-15	7.44E-16	1.74E-20	4.14E-30	5.66E-49	1.47E-42	4.83E-38	0.00E+00	1.78E-24	4.02E-10	8.28E-09	0.00E+00	0.00E+00	2.98E-09	2.49E-09	5.33E-25
1.91E-09	900	4.08E+18	0.00E+00	1.68E-08	5.26E+05	0.00E+00	1.91E-17	3.34E+05	1.21E-07	1.40E+05	6.65E-08	4.42E-12	4.25E-09	6.23E-10	6.71E-10	3.75E-08	3.01E-09	1.19E-08	1.83E-09	0.00E+00	6.89E-11	2.33E-13	3.00E-25	3.51E-21	5.86E-36	4.59E-29	4.27E-43	5.14E-29	3.84E-34	1.13E-35	6.09E-25	2.41E-08	1.76E-42	3.87E-15	7.56E-16	1.77E-20	4.24E-30	5.89E-49	1.53E-42	5.03E-38	0.00E+00	1.83E-24	4.07E-10	8.40E-09	0.00E+00	0.00E+00	3.02E-09	2.52E-09	5.49E-25
1.92E-09	900	4.08E+18	0.00E+00	1.70E-08	5.26E+05	0.00E+00	1.93E-17	3.34E+05	1.23E-07	1.40E+05	6.74E-08	4.51E-12	4.32E-09	6.26E-10	6.81E-10	3.80E-08	3.06E-09	1.20E-08	1.86E-09	0.00E+00	7.01E-11	2.37E-13	3.06E-25	3.58E-21	6.08E-36	4.76E-29	4.45E-43	5.24E-29	3.94E-34	1.15E-35	6.24E-25	2.44E-08	1.83E-42	3.94E-15	7.68E-16	1.81E-20	4.35E-30	6.12E-49	1.60E-42	5.24E-38	0.00E+00	1.88E-24	4.12E-10	8.52E-09	0.00E+00	0.00E+00	3.06E-09	2.55E-09	5.65E-25
1.93E-09	900	4.08E+18	0.00E+00	1.72E-08	5.26E+05	0.00E+00	1.95E-17	3.34E+05	1.24E-07	1.40E+05	6.83E-08	4.60E-12	4.39E-09	6.29E-10	6.91E-10	3.85E-08	3.11E-09	1.21E-08	1.88E-09	0.00E+00	7.12E-11	2.41E-13	3.12E-25	3.65E-21	6.31E-36	4.93E-29	4.63E-43	5.34E-29	4.04E-34	1.18E-35	6.39E-25	2.48E-08	1.90E-42	4.00E-15	7.81E-16	1.85E-20	4.45E-30	6.37E-49	1.66E-42	5.45E-38	0.00E+00	1.93E-24	4.17E-10	8.64E-09	0.00E+00	0.00E+00	3.10E-09	2.58E-09	5.82E-25
1.94E-09	900	4.08E+18	0.00E+00	1.74E-08	5.26E+05	0.00E+00	1.97E-17	3.34E+05	1.26E-07	1.40E+05	6.93E-08	4.70E-12	4.46E-09	6.33E-10	7.02E-10	3.90E-08	3.16E-09	1.22E-08	1.91E-09	0.00E+00	7.24E-11	2.45E-13	3.18E-25	3.73E-21	6.54E-36	5.11E-29	4.81E-43	5.45E-29	4.14E-34	1.21E-35	6.55E-25	2.51E-08	1.97E-42	4.07E-15	7.93E-16	1.88E-20	4.56E-30	6.63E-49	1.73E-42	5.67E-38	0.00E+00	1.98E-24	4.22E-10	8.76E-09	0.00E+00	0.00E+00	3.14E-09	2.62E-09	5.99E-25
1.95E-09	900	4.08E+18	0.00E+00	1.76E-08	5.26E+05	0.00E+00	1.99E-17	3.34E+05	1.28E-07	1.40E+05	7.02E-08	4.79E-12	4.54E-09	6.36E-10	7.12E-10	3.96E-08	3.21E-09	1.23E-08	1.94E-09	0.00E+00	7.35E-11	2.49E-13	3.24E-25	3.80E-21	6.79E-36	5.29E-29	5.01E-43	5.56E-29	4.24E-34	1.24E-35	6.71E-25	2.54E-08	2.04E-42	4.13E-15	8.06E-16	1.92E-20	4.67E-30	6.89E-49	1.80E-42	5.89E-38	0.00E+00	2.03E-24	4.27E-10	8.89E-09	0.00E+00	0.00E+00	3.18E-09	2.65E-09	6.17E-25
1.96E-09	900	4.08E+18	0.00E+00	1.78E-08	5.26E+05	0.00E+00	2.01E-17	3.34E+05	1.30E-07	1.40E+05	7.12E-08	4.88E-12	4.61E-09	6.39E-10	7.23E-10	4.01E-08	3.26E-09	1.25E-08	1.96E-09	0.00E+00	7.47E-11	2.53E-13	3.31E-25	3.88E-21	7.04E-36	5.48E-29	5.21E-43	5.66E-29	4.34E-34	1.27E-35	6.87E-25	2.58E-08	2.12E-42	4.20E-15	8.18E-16	1.96E-20	4.78E-30	7.17E-49	1.87E-42	6.13E-38	0.00E+00	2.08E-24	4.33E-10	9.01E-09	0.00E+00	0.00E+00	3.23E-09	2.68E-09	6.35E-25
1.97E-09	900	4.08E+18	0.00E+00	1.80E-08	5.26E+05	0.00E+00	2.03E-17	3.34E+05	1.31E-07	1.40E+05	7.22E-08	4.98E-12	4.68E-09	6.43E-10	7.34E-10	4.06E-08	3.31E-09	1.26E-08	1.99E-09	0.00E+00	7.59E-11	2.57E-13	3.37E-25	3.95E-21	7.30E-36	5.68E-29	5.42E-43	5.77E-29	4.45E-34	1.30E-35	7.04E-25	2.61E-08	2.20E-42	4.27E-15	8.31E-16	2.00E-20	4.90E-30	7.46E-49	1.94E-42	6.38E-38	0.00E+00	2.14E-24	4.38E-10	9.14E-09	0.00E+00	0.00E+00	3.27E-09	2.71E-09	6.54E-25
1.98E-09	900	4.08E+18	0.00E+00	1.83E-08	5.26E+05	0.00E+00	2.05E-17	3.34E+05	1.33E-07	1.40E+05	7.32E-08	5.08E-12	4.76E-09	6.46E-10	7.45E-10	4.12E-08	3.36E-09	1.27E-08	2.02E-09	0.00E+00	7.72E-11	2.61E-13	3.44E-25	4.03E-21	7.57E-36	5.88E-29	5.63E-43	5.89E-29	4.56E-34	1.33E-35	7.20E-25	2.65E-08	2.28E-42	4.34E-15	8.45E-16	2.04E-20	5.02E-30	7.76E-49	2.02E-42	6.63E-38	0.00E+00	2.19E-24	4.43E-10	9.27E-09	0.00E+00	0.00E+00	3.31E-09	2.75E-09	6.74E-25
1.99E-09	900	4.08E+18	0.00E+00	1.85E-08	5.26E+05	0.00E+00	2.07E-17	3.34E+05	1.35E-07	1.40E+05	7.42E-08	5.18E-12	4.83E-09	6.49E-10	7.56E-10	4.17E-08	3.41E-09	1.28E-08	2.05E-09	0.00E+00	7.84E-11	2.66E-13	3.51E-25	4.11E-21	7.85E-36	6.09E-29	5.85E-43	6.00E-29	4.67E-34	1.36E-35	7.38E-25	2.68E-08	2.36E-42	4.41E-15	8.58E-16	2.08E-20	5.14E-30	8.06E-49	2.10E-42	6.89E-38	0.00E+00	2.25E-24	4.49E-10	9.40E-09	0.00E+00	0.00E+00	3.36E-09	2.78E-09	6.94E-25
2.00E-09	900	4.08E+18	0.00E+00	1.87E-08	5.26E+05	0.00E+00	2.09E-17	3.34E+05	1.37E-07	1.40E+05	7.52E-08	5.28E-12	4.91E-09	6.52E-10	7.67E-10	4.23E-08	3.46E-09	1.29E-08	2.08E-09	0.00E+00	7.97E-11	2.70E-13	3.58E-25	4.19E-21	8.14E-36	6.31E-29	6.09E-43	6.12E-29	4.79E-34	1.40E-35	7.55E-25	2.72E-08	2.45E-42	4.48E-15	8.71E-16	2.12E-20	5.26E-30	8.38E-49	2.18E-42	7.16E-38	0.00E+00	2.31E-24	4.54E-10	9.53E-09	0.00E+00	0.00E+00	3.40E-09	2.81E-09	7.14E-25
2.01E-09	900	4.08E+18	0.00E+00	1.89E-08	5.26E+05	0.00E+00	2.11E-17	3.34E+05	1.39E-07	1.40E+05	7.63E-08	5.38E-12	4.99E-09	6.56E-10	7.78E-10	4.29E-08	3.52E-09	1.31E-08	2.10E-09	0.00E+00	8.09E-11	2.75E-13	3.65E-25	4.27E-21	8.44E-36	6.53E-29	6.33E-43	6.23E-29	4.90E-34	1.43E-35	7.73E-25	2.76E-08	2.54E-42	4.55E-15	8.85E-16	2.16E-20	5.38E-30	8.72E-49	2.27E-42	7.44E-38	0.00E+00	2.37E-24	4.60E-10	9.66E-09	0.00E+00	0.00E+00	3.45E-09	2.85E-09	7.35E-25
2.02E-09	900	4.08E+18	0.00E+00	1.92E-08	5.26E+05	0.00E+00	2.13E-17	3.34E+05	1.40E-07	1.40E+05	7.73E-08	5.49E-12	5.07E-09	6.59E-10	7.90E-10	4.34E-08	3.57E-09	1.32E-08	2.13E-09	0.00E+00	8.22E-11	2.79E-13	3.72E-25	4.36E-21	8.75E-36	6.76E-29	6.57E-43	6.35E-29	5.02E-34	1.46E-35	7.91E-25	2.79E-08	2.63E-42	4.62E-15	8.99E-16	2.20E-20	5.51E-30	9.06E-49	2.36E-42	7.74E-38	0.00E+00	2.43E-24	4.65E-10	9.80E-09	0.00E+00	0.00E+00	3.50E-09	2.88E-09	7.56E-25
2.03E-09	900	4.08E+18	0.00E+00	1.94E-08	5.26E+05	0.00E+00	2.16E-17	3.34E+05	1.42E-07	1.40E+05	7.84E-08	5.59E-12	5.15E-09	6.62E-10	8.01E-10	4.40E-08	3.63E-09	1.33E-08	2.16E-09	0.00E+00	8.35E-11	2.84E-13	3.79E-25	4.44E-21	9.07E-36	7.00E-29	6.83E-43	6.47E-29	5.14E-34	1.50E-35	8.10E-25	2.83E-08	2.73E-42	4.70E-15	9.13E-16	2.24E-20	5.64E-30	9.42E-49	2.45E-42	8.04E-38	0.00E+00	2.50E-24	4.71E-10	9.93E-09	0.00E+00	0.00E+00	3.54E-09	2.92E-09	7.79E-25
2.04E-09	900	4.08E+18	0.00E+00	1.96E-08	5.26E+05	0.00E+00	2.18E-17	3.34E+05	1.44E-07	1.40E+05	7.94E-08	5.70E-12	5.23E-09	6.66E-10	8.13E-10	4.46E-08	3.68E-09	1.34E-08	2.19E-09	0.00E+00	8.49E-11	2.88E-13	3.86E-25	4.53E-21	9.40E-36	7.24E-29	7.10E-43	6.60E-29	5.27E-34	1.53E-35	8.29E-25	2.87E-08	2.83E-42	4.77E-15	9.27E-16	2.29E-20	5.77E-30	9.79E-49	2.55E-42	8.35E-38	0.00E+00	2.56E-24	4.77E-10	1.01E-08	0.00E+00	0.00E+00	3.59E-09	2.96E-09	8.01E-25
2.05E-09	900	4.08E+18	0.00E+00	1.99E-08	5.26E+05	0.00E+00	2.20E-17	3.34E+05	1.46E-07	1.40E+05	8.05E-08	5.81E-12	5.31E-09	6.69E-10	8.25E-10	4.52E-08	3.74E-09	1.35E-08	2.22E-09	0.00E+00	8.62E-11	2.93E-13	3.94E-25	4.61E-21	9.75E-36	7.49E-29	7.37E-43	6.72E-29	5.40E-34	1.57E-35	8.48E-25	2.91E-08	2.93E-42	4.85E-15	9.41E-16	2.33E-20	5.90E-30	1.02E-48	2.65E-42	8.67E-38	0.00E+00	2.63E-24	4.83E-10	1.02E-08	0.00E+00	0.00E+00	3.64E-09	2.99E-09	8.25E-25
2.06E-09	900	4.08E+18	0.00E+00	2.01E-08	5.26E+05	0.00E+00	2.22E-17	3.34E+05	1.48E-07	1.40E+05	8.16E-08	5.92E-12	5.40E-09	6.72E-10	8.37E-10	4.58E-08	3.80E-09	1.37E-08	2.25E-09	0.00E+00	8.76E-11	2.98E-13	4.01E-25	4.70E-21	1.01E-35	7.75E-29	7.66E-43	6.85E-29	5.53E-34	1.60E-35	8.68E-25	2.95E-08	3.04E-42	4.92E-15	9.56E-16	2.38E-20	6.04E-30	1.05E-48	2.75E-42	9.01E-38	0.00E+00	2.70E-24	4.89E-10	1.04E-08	0.00E+00	0.00E+00	3.69E-09	3.03E-09	8.49E-25
2.07E-09	900	4.08E+18	0.00E+00	2.04E-08	5.26E+05	0.00E+00	2.24E-17	3.34E+05	1.50E-07	1.40E+05	8.27E-08	6.03E-12	5.48E-09	6.75E-10	8.49E-10	4.64E-08	3.86E-09	1.38E-08	2.29E-09	0.00E+00	8.89E-11	3.02E-13	4.09E-25	4.79E-21	1.05E-35	8.02E-29	7.95E-43	6.98E-29	5.66E-34	1.64E-35	8.88E-25	2.98E-08	3.15E-42	5.00E-15	9.71E-16	2.42E-20	6.18E-30	1.09E-48	2.85E-42	9.36E-38	0.00E+00	2.77E-24	4.95E-10	1.05E-08	0.00E+00	0.00E+00	3.74E-09	3.07E-09	8.73E-25
2.08E-09	900	4.08E+18	0.00E+00	2.06E-08	5.26E+05	0.00E+00	2.26E-17	3.34E+05	1.52E-07	1.40E+05	8.39E-08	6.15E-12	5.57E-09	6.79E-10	8.62E-10	4.70E-08	3.91E-09	1.39E-08	2.32E-09	0.00E+00	9.03E-11	3.07E-13	4.17E-25	4.88E-21	1.08E-35	8.30E-29	8.26E-43	7.11E-29	5.80E-34	1.68E-35	9.08E-25	3.02E-08	3.26E-42	5.08E-15	9.86E-16	2.47E-20	6.32E-30	1.13E-48	2.96E-42	9.71E-38	0.00E+00	2.84E-24	5.01E-10	1.06E-08	0.00E+00	0.00E+00	3.79E-09	3.10E-09	8.98E-25
2.09E-09	900	4.08E+18	0.00E+00	2.09E-08	5.26E+05	0.00E+00	2.29E-17	3.34E+05	1.54E-07	1.40E+05	8.50E-08	6.26E-12	5.65E-09	6.82E-10	8.74E-10	4.76E-08	3.97E-09	1.41E-08	2.35E-09	0.00E+00	9.18E-11	3.12E-13	4.25E-25	4.98E-21	1.12E-35	8.59E-29	8.58E-43	7.24E-29	5.94E-34	1.72E-35	9.29E-25	3.06E-08	3.38E-42	5.16E-15	1.00E-15	2.51E-20	6.47E-30	1.18E-48	3.08E-42	1.01E-37	0.00E+00	2.92E-24	5.07E-10	1.08E-08	0.00E+00	0.00E+00	3.84E-09	3.14E-09	9.24E-25
2.10E-09	900	4.08E+18	0.00E+00	2.11E-08	5.26E+05	0.00E+00	2.31E-17	3.34E+05	1.56E-07	1.40E+05	8.62E-08	6.38E-12	5.74E-09	6.85E-10	8.87E-10	4.83E-08	4.03E-09	1.42E-08	2.38E-09	0.00E+00	9.32E-11	3.17E-13	4.33E-25	5.07E-21	1.16E-35	8.88E-29	8.90E-43	7.38E-29	6.08E-34	1.76E-35	9.50E-25	3.11E-08	3.50E-42	5.24E-15	1.02E-15	2.56E-20	6.61E-30	1.22E-48	3.19E-42	1.05E-37	0.00E+00	2.99E-24	5.13E-10	1.09E-08	0.00E+00	0.00E+00	3.89E-09	3.18E-09	9.51E-25
2.11E-09	900	4.08E+18	0.00E+00	2.14E-08	5.26E+05	0.00E+00	2.33E-17	3.34E+05	1.58E-07	1.40E+05	8.73E-08	6.50E-12	5.83E-09	6.89E-10	9.00E-10	4.89E-08	4.10E-09	1.43E-08	2.41E-09	0.00E+00	9.47E-11	3.22E-13	4.41E-25	5.17E-21	1.21E-35	9.19E-29	9.24E-43	7.52E-29	6.23E-34	1.80E-35	9.72E-25	3.15E-08	3.62E-42	5.32E-15	1.03E-15	2.61E-20	6.76E-30	1.27E-48	3.32E-42	1.09E-37	0.00E+00	3.07E-24	5.19E-10	1.11E-08	0.00E+00	0.00E+00	3.94E-09	3.22E-09	9.78E-25
2.12E-09	900	4.08E+18	0.00E+00	2.16E-08	5.26E+05	0.00E+00	2.35E-17	3.34E+05	1.61E-07	1.40E+05	8.85E-08	6.62E-12	5.92E-09	6.92E-10	9.13E-10	4.95E-08	4.16E-09	1.45E-08	2.45E-09	0.00E+00	9.61E-11	3.27E-13	4.50E-25	5.26E-21	1.25E-35	9.50E-29	9.59E-43	7.66E-29	6.38E-34	1.84E-35	9.94E-25	3.19E-08	3.75E-42	5.41E-15	1.05E-15	2.66E-20	6.92E-30	1.32E-48	3.44E-42	1.13E-37	0.00E+00	3.15E-24	5.26E-10	1.12E-08	0.00E+00	0.00E+00	3.99E-09	3.26E-09	1.01E-24
2.13E-09	900	4.08E+18	0.00E+00	2.19E-08	5.26E+05	0.00E+00	2.37E-17	3.34E+05	1.63E-07	1.40E+05	8.97E-08	6.75E-12	6.01E-09	6.95E-10	9.26E-10	5.02E-08	4.22E-09	1.46E-08	2.48E-09	0.00E+00	9.76E-11	3.33E-13	4.58E-25	5.36E-21	1.29E-35	9.83E-29	9.96E-43	7.80E-29	6.53E-34	1.88E-35	1.02E-24	3.23E-08	3.89E-42	5.49E-15	1.06E-15	2.71E-20	7.07E-30	1.37E-48	3.57E-42	1.17E-37	0.00E+00	3.23E-24	5.32E-10	1.14E-08	0.00E+00	0.00E+00	4.04E-09	3.30E-09	1.04E-24
2.14E-09	900	4.08E+18	0.00E+00	2.22E-08	5.26E+05	0.00E+00	2.40E-17	3.34E+05	1.65E-07	1.40E+05	9.09E-08	6.87E-12	6.10E-09	6.99E-10	9.39E-10	5.09E-08	4.28E-09	1.47E-08	2.52E-09	0.00E+00	9.91E-11	3.38E-13	4.67E-25	5.46E-21	1.34E-35	1.02E-28	1.03E-42	7.94E-29	6.69E-34	1.92E-35	1.04E-24	3.27E-08	4.02E-42	5.57E-15	1.08E-15	2.76E-20	7.23E-30	1.42E-48	3.71E-42	1.21E-37	0.00E+00	3.32E-24	5.39E-10	1.15E-08	0.00E+00	0.00E+00	4.10E-09	3.34E-09	1.06E-24
2.15E-09	900	4.08E+18	0.00E+00	2.25E-08	5.26E+05	0.00E+00	2.42E-17	3.34E+05	1.67E-07	1.40E+05	9.22E-08	7.00E-12	6.20E-09	7.02E-10	9.53E-10	5.15E-08	4.35E-09	1.49E-08	2.55E-09	0.00E+00	1.01E-10	3.43E-13	4.75E-25	5.57E-21	1.39E-35	1.05E-28	1.07E-42	8.09E-29	6.85E-34	1.96E-35	1.06E-24	3.32E-08	4.16E-42	5.66E-15	1.10E-15	2.81E-20	7.39E-30	1.47E-48	3.84E-42	1.26E-37	0.00E+00	3.40E-24	5.45E-10	1.17E-08	0.00E+00	0.00E+00	4.15E-09	3.38E-09	1.10E-24
2.16E-09	900	4.08E+18	0.00E+00	2.27E-08	5.26E+05	0.00E+00	2.44E-17	3.34E+05	1.69E-07	1.40E+05	9.34E-08	7.13E-12	6.29E-09	7.05E-10	9.66E-10	5.22E-08	4.41E-09	1.50E-08	2.58E-09	0.00E+00	1.02E-10	3.49E-13	4.84E-25	5.67E-21	1.43E-35	1.09E-28	1.11E-42	8.23E-29	7.02E-34	2.01E-35	1.09E-24	3.36E-08	4.31E-42	5.75E-15	1.11E-15	2.86E-20	7.56E-30	1.53E-48	3.99E-42	1.31E-37	0.00E+00	3.49E-24	5.52E-10	1.19E-08	0.00E+00	0.00E+00	4.21E-09	3.42E-09	1.13E-24
2.17E-09	900	4.08E+18	0.00E+00	2.30E-08	5.26E+05	0.00E+00	2.46E-17	3.34E+05	1.71E-07	1.40E+05	9.47E-08	7.26E-12	6.39E-09	7.08E-10	9.80E-10	5.29E-08	4.48E-09	1.51E-08	2.62E-09	0.00E+00	1.04E-10	3.54E-13	4.93E-25	5.77E-21	1.49E-35	1.12E-28	1.15E-42	8.38E-29	7.19E-34	2.05E-35	1.11E-24	3.41E-08	4.46E-42	5.84E-15	1.13E-15	2.92E-20	7.73E-30	1.59E-48	4.14E-42	1.36E-37	0.00E+00	3.58E-24	5.59E-10	1.20E-08	0.00E+00	0.00E+00	4.26E-09	3.46E-09	1.16E-24
2.18E-09	900	4.08E+18	0.00E+00	2.33E-08	5.26E+05	0.00E+00	2.49E-17	3.34E+05	1.74E-07	1.40E+05	9.59E-08	7.40E-12	6.49E-09	7.12E-10	9.94E-10	5.36E-08	4.55E-09	1.53E-08	2.66E-09	0.00E+00	1.05E-10	3.60E-13	5.02E-25	5.88E-21	1.54E-35	1.16E-28	1.20E-42	8.54E-29	7.36E-34	2.10E-35	1.13E-24	3.45E-08	4.62E-42	5.93E-15	1.15E-15	2.97E-20	7.90E-30	1.65E-48	4.29E-42	1.41E-37	0.00E+00	3.67E-24	5.66E-10	1.22E-08	0.00E+00	0.00E+00	4.32E-09	3.51E-09	1.19E-24
2.19E-09	900	4.08E+18	0.00E+00	2.36E-08	5.26E+05	0.00E+00	2.51E-17	3.34E+05	1.76E-07	1.40E+05	9.72E-08	7.53E-12	6.59E-09	7.15E-10	1.01E-09	5.43E-08	4.62E-09	1.54E-08	2.69E-09	0.00E+00	1.07E-10	3.65E-13	5.12E-25	5.99E-21	1.59E-35	1.20E-28	1.24E-42	8.69E-29	7.53E-34	2.14E-35	1.16E-24	3.50E-08	4.78E-42	6.02E-15	1.16E-15	3.03E-20	8.07E-30	1.72E-48	4.45E-42	1.46E-37	0.00E+00	3.77E-24	5.73E-10	1.24E-08	0.00E+00	0.00E+00	4.38E-09	3.55E-09	1.23E-24
2.20E-09	900	4.08E+18	0.00E+00	2.39E-08	5.26E+05	0.00E+00	2.53E-17	3.34E+05	1.78E-07	1.40E+05	9.85E-08	7.67E-12	6.69E-09	7.18E-10	1.02E-09	5.50E-08	4.68E-09	1.56E-08	2.73E-09	0.00E+00	1.09E-10	3.71E-13	5.21E-25	6.10E-21	1.65E-35	1.24E-28	1.29E-42	8.85E-29	7.71E-34	2.19E-35	1.18E-24	3.54E-08	4.95E-42	6.11E-15	1.18E-15	3.08E-20	8.25E-30	1.78E-48	4.61E-42	1.51E-37	0.00E+00	3.87E-24	5.80E-10	1.25E-08	0.00E+00	0.00E+00	4.43E-09	3.59E-09	1.26E-24
2.21E-09	900	4.08E+18	0.00E+00	2.42E-08	5.26E+05	0.00E+00	2.56E-17	3.34E+05	1.81E-07	1.40E+05	9.99E-08	7.81E-12	6.79E-09	7.22E-10	1.04E-09	5.57E-08	4.75E-09	1.57E-08	2.77E-09	0.00E+00	1.10E-10	3.77E-13	5.31E-25	6.21E-21	1.70E-35	1.28E-28	1.33E-42	9.01E-29	7.90E-34	2.24E-35	1.21E-24	3.59E-08	5.12E-42	6.20E-15	1.20E-15	3.14E-20	8.43E-30	1.85E-48	4.78E-42	1.57E-37	0.00E+00	3.97E-24	5.87E-10	1.27E-08	0.00E+00	0.00E+00	4.49E-09	3.64E-09	1.30E-24
2.22E-09	900	4.08E+18	0.00E+00	2.45E-08	5.26E+05	0.00E+00	2.58E-17	3.34E+05	1.83E-07	1.40E+05	1.01E-07	7.95E-12	6.89E-09	7.25E-10	1.05E-09	5.64E-08	4.82E-09	1.59E-08	2.80E-09	0.00E+00	1.12E-10	3.83E-13	5.40E-25	6.32E-21	1.76E-35	1.32E-28	1.38E-42	9.17E-29	8.09E-34	2.29E-35	1.24E-24	3.64E-08	5.29E-42	6.30E-15	1.22E-15	3.20E-20	8.61E-30	1.92E-48	4.96E-42	1.63E-37	0.00E+00	4.07E-24	5.94E-10	1.29E-08	0.00E+00	0.00E+00	4.55E-09	3.68E-09	1.33E-24
2.23E-09	900	4.08E+18	0.00E+00	2.48E-08	5.26E+05	0.00E+00	2.60E-17	3.34E+05	1.86E-07	1.40E+05	1.03E-07	8.10E-12	7.00E-09	7.28E-10	1.07E-09	5.72E-08	4.90E-09	1.60E-08	2.84E-09	0.00E+00	1.14E-10	3.89E-13	5.50E-25	6.44E-21	1.82E-35	1.37E-28	1.43E-42	9.33E-29	8.28E-34	2.34E-35	1.26E-24	3.68E-08	5.48E-42	6.39E-15	1.24E-15	3.25E-20	8.80E-30	1.99E-48	5.14E-42	1.69E-37	0.00E+00	4.18E-24	6.01E-10	1.30E-08	0.00E+00	0.00E+00	4.61E-09	3.73E-09	1.37E-24
2.24E-09	900	4.08E+18	0.00E+00	2.51E-08	5.26E+05	0.00E+00	2.63E-17	3.34E+05	1.88E-07	1.40E+05	1.04E-07	8.24E-12	7.10E-09	7.32E-10	1.08E-09	5.79E-08	4.97E-09	1.62E-08	2.88E-09	0.00E+00	1.15E-10	3.95E-13	5.60E-25	6.56E-21	1.89E-35	1.41E-28	1.49E-42	9.50E-29	8.48E-34	2.39E-35	1.29E-24	3.73E-08	5.67E-42	6.49E-15	1.25E-15	3.31E-20	8.99E-30	2.07E-48	5.33E-42	1.75E-37	0.00E+00	4.28E-24	6.09E-10	1.32E-08	0.00E+00	0.00E+00	4.67E-09	3.77E-09	1.41E-24
2.25E-09	900	4.08E+18	0.00E+00	2.54E-08	5.26E+05	0.00E+00	2.65E-17	3.34E+05	1.91E-07	1.40E+05	1.05E-07	8.39E-12	7.21E-09	7.35E-10	1.10E-09	5.87E-08	5.04E-09	1.63E-08	2.92E-09	0.00E+00	1.17E-10	4.01E-13	5.70E-25	6.67E-21	1.95E-35	1.46E-28	1.54E-42	9.67E-29	8.68E-34	2.44E-35	1.32E-24	3.78E-08	5.86E-42	6.59E-15	1.27E-15	3.37E-20	9.19E-30	2.15E-48	5.52E-42	1.81E-37	0.00E+00	4.39E-24	6.16E-10	1.34E-08	0.00E+00	0.00E+00	4.73E-09	3.82E-09	1.45E-24
2.26E-09	900	4.08E+18	0.00E+00	2.57E-08	5.26E+05	0.00E+00	2.67E-17	3.34E+05	1.93E-07	1.40E+05	1.07E-07	8.54E-12	7.32E-09	7.38E-10	1.11E-09	5.94E-08	5.11E-09	1.65E-08	2.96E-09	0.00E+00	1.19E-10	4.07E-13	5.81E-25	6.79E-21	2.02E-35	1.51E-28	1.60E-42	9.84E-29	8.89E-34	2.49E-35	1.35E-24	3.83E-08	6.06E-42	6.69E-15	1.29E-15	3.43E-20	9.38E-30	2.23E-48	5.72E-42	1.88E-37	0.00E+00	4.51E-24	6.24E-10	1.36E-08	0.00E+00	0.00E+00	4.79E-09	3.87E-09	1.49E-24
2.27E-09	900	4.08E+18	0.00E+00	2.60E-08	5.26E+05	0.00E+00	2.70E-17	3.34E+05	1.96E-07	1.40E+05	1.08E-07	8.69E-12	7.43E-09	7.41E-10	1.13E-09	6.02E-08	5.19E-09	1.66E-08	3.00E-09	0.00E+00	1.21E-10	4.14E-13	5.91E-25	6.92E-21	2.09E-35	1.56E-28	1.66E-42	1.00E-28	9.10E-34	2.55E-35	1.38E-24	3.88E-08	6.27E-42	6.79E-15	1.31E-15	3.50E-20	9.59E-30	2.31E-48	5.93E-42	1.94E-37	0.00E+00	4.62E-24	6.31E-10	1.38E-08	0.00E+00	0.00E+00	4.86E-09	3.91E-09	1.53E-24
2.28E-09	900	4.08E+18	0.00E+00	2.63E-08	5.26E+05	0.00E+00	2.72E-17	3.34E+05	1.98E-07	1.40E+05	1.10E-07	8.85E-12	7.54E-09	7.45E-10	1.14E-09	6.10E-08	5.27E-09	1.68E-08	3.04E-09	0.00E+00	1.23E-10	4.20E-13	6.02E-25	7.04E-21	2.16E-35	1.61E-28	1.72E-42	1.02E-28	9.31E-34	2.60E-35	1.41E-24	3.93E-08	6.48E-42	6.89E-15	1.33E-15	3.56E-20	9.79E-30	2.40E-48	6.15E-42	2.01E-37	0.00E+00	4.74E-24	6.39E-10	1.39E-08	0.00E+00	0.00E+00	4.92E-09	3.96E-09	1.57E-24
2.29E-09	900	4.08E+18	0.00E+00	2.66E-08	5.26E+05	0.00E+00	2.75E-17	3.34E+05	2.01E-07	1.40E+05	1.11E-07	9.01E-12	7.65E-09	7.48E-10	1.16E-09	6.18E-08	5.34E-09	1.69E-08	3.08E-09	0.00E+00	1.24E-10	4.26E-13	6.12E-25	7.17E-21	2.23E-35	1.66E-28	1.78E-42	1.04E-28	9.53E-34	2.66E-35	1.44E-24	3.98E-08	6.70E-42	7.00E-15	1.35E-15	3.62E-20	1.00E-29	2.49E-48	6.37E-42	2.09E-37	0.00E+00	4.87E-24	6.47E-10	1.41E-08	0.00E+00	0.00E+00	4.98E-09	4.01E-09	1.62E-24
2.30E-09	900	4.08E+18	0.00E+00	2.70E-08	5.26E+05	0.00E+00	2.77E-17	3.34E+05	2.03E-07	1.40E+05	1.13E-07	9.17E-12	7.77E-09	7.51E-10	1.18E-09	6.26E-08	5.42E-09	1.71E-08	3.12E-09	0.00E+00	1.26E-10	4.33E-13	6.23E-25	7.29E-21	2.31E-35	1.72E-28	1.84E-42	1.06E-28	9.76E-34	2.71E-35	1.47E-24	4.03E-08	6.93E-42	7.10E-15	1.37E-15	3.69E-20	1.02E-29	2.58E-48	6.60E-42	2.16E-37	0.00E+00	4.99E-24	6.55E-10	1.43E-08	0.00E+00	0.00E+00	5.05E-09	4.06E-09	1.66E-24
2.31E-09	900	4.08E+18	0.00E+00	2.73E-08	5.26E+05	0.00E+00	2.79E-17	3.34E+05	2.06E-07	1.40E+05	1.14E-07	9.33E-12	7.88E-09	7.55E-10	1.19E-09	6.34E-08	5.50E-09	1.73E-08	3.16E-09	0.00E+00	1.28E-10	4.40E-13	6.35E-25	7.42E-21	2.39E-35	1.77E-28	1.91E-42	1.07E-28	9.99E-34	2.77E-35	1.50E-24	4.09E-08	7.17E-42	7.21E-15	1.39E-15	3.75E-20	1.04E-29	2.68E-48	6.83E-42	2.24E-37	0.00E+00	5.12E-24	6.63E-10	1.45E-08	0.00E+00	0.00E+00	5.12E-09	4.11E-09	1.71E-24
2.32E-09	900	4.08E+18	0.00E+00	2.76E-08	5.26E+05	0.00E+00	2.82E-17	3.34E+05	2.09E-07	1.40E+05	1.16E-07	9.49E-12	8.00E-09	7.58E-10	1.21E-09	6.42E-08	5.58E-09	1.74E-08	3.21E-09	0.00E+00	1.30E-10	4.46E-13	6.46E-25	7.56E-21	2.47E-35	1.83E-28	1.98E-42	1.09E-28	1.02E-33	2.83E-35	1.53E-24	4.14E-08	7.41E-42	7.31E-15	1.41E-15	3.82E-20	1.06E-29	2.78E-48	7.08E-42	2.32E-37	0.00E+00	5.25E-24	6.71E-10	1.47E-08	0.00E+00	0.00E+00	5.18E-09	4.16E-09	1.76E-24
2.33E-09	900	4.08E+18	0.00E+00	2.80E-08	5.26E+05	0.00E+00	2.84E-17	3.34E+05	2.12E-07	1.40E+05	1.17E-07	9.66E-12	8.12E-09	7.61E-10	1.23E-09	6.51E-08	5.66E-09	1.76E-08	3.25E-09	0.00E+00	1.32E-10	4.53E-13	6.57E-25	7.69E-21	2.55E-35	1.89E-28	2.05E-42	1.11E-28	1.05E-33	2.89E-35	1.56E-24	4.19E-08	7.66E-42	7.42E-15	1.43E-15	3.89E-20	1.09E-29	2.88E-48	7.33E-42	2.40E-37	0.00E+00	5.39E-24	6.79E-10	1.49E-08	0.00E+00	0.00E+00	5.25E-09	4.21E-09	1.80E-24
2.34E-09	900	4.08E+18	0.00E+00	2.83E-08	5.26E+05	0.00E+00	2.87E-17	3.34E+05	2.14E-07	1.40E+05	1.19E-07	9.83E-12	8.24E-09	7.65E-10	1.24E-09	6.59E-08	5.74E-09	1.77E-08	3.29E-09	0.00E+00	1.34E-10	4.60E-13	6.69E-25	7.83E-21	2.64E-35	1.95E-28	2.12E-42	1.13E-28	1.07E-33	2.95E-35	1.59E-24	4.25E-08	7.91E-42	7.53E-15	1.45E-15	3.95E-20	1.11E-29	2.99E-48	7.59E-42	2.49E-37	0.00E+00	5.52E-24	6.87E-10	1.51E-08	0.00E+00	0.00E+00	5.32E-09	4.26E-09	1.85E-24
2.35E-09	900	4.08E+18	0.00E+00	2.87E-08	5.26E+05	0.00E+00	2.89E-17	3.34E+05	2.17E-07	1.40E+05	1.20E-07	1.00E-11	8.36E-09	7.68E-10	1.26E-09	6.68E-08	5.83E-09	1.79E-08	3.34E-09	0.00E+00	1.36E-10	4.67E-13	6.81E-25	7.96E-21	2.73E-35	2.01E-28	2.19E-42	1.15E-28	1.10E-33	3.01E-35	1.63E-24	4.30E-08	8.18E-42	7.65E-15	1.47E-15	4.02E-20	1.13E-29	3.10E-48	7.86E-42	2.57E-37	0.00E+00	5.67E-24	6.96E-10	1.53E-08	0.00E+00	0.00E+00	5.39E-09	4.31E-09	1.90E-24
2.36E-09	900	4.08E+18	0.00E+00	2.90E-08	5.26E+05	0.00E+00	2.92E-17	3.34E+05	2.20E-07	1.40E+05	1.22E-07	1.02E-11	8.48E-09	7.71E-10	1.28E-09	6.76E-08	5.91E-09	1.81E-08	3.38E-09	0.00E+00	1.38E-10	4.74E-13	6.93E-25	8.10E-21	2.82E-35	2.08E-28	2.27E-42	1.17E-28	1.12E-33	3.07E-35	1.66E-24	4.36E-08	8.45E-42	7.76E-15	1.49E-15	4.09E-20	1.16E-29	3.21E-48	8.13E-42	2.66E-37	0.00E+00	5.81E-24	7.04E-10	1.55E-08	0.00E+00	0.00E+00	5.46E-09	4.37E-09	1.96E-24
2.37E-09	900	4.08E+18	0.00E+00	2.94E-08	5.26E+05	0.00E+00	2.94E-17	3.34E+05	2.23E-07	1.40E+05	1.23E-07	1.04E-11	8.61E-09	7.75E-10	1.30E-09	6.85E-08	6.00E-09	1.82E-08	3.43E-09	0.00E+00	1.40E-10	4.81E-13	7.05E-25	8.24E-21	2.92E-35	2.14E-28	2.35E-42	1.19E-28	1.15E-33	3.14E-35	1.70E-24	4.42E-08	8.74E-42	7.87E-15	1.52E-15	4.17E-20	1.18E-29	3.33E-48	8.42E-42	2.76E-37	0.00E+00	5.96E-24	7.13E-10	1.57E-08	0.00E+00	0.00E+00	5.53E-09	4.42E-09	2.01E-24
2.38E-09	900	4.08E+18	0.00E+00	2.97E-08	5.26E+05	0.00E+00	2.97E-17	3.34E+05	2.26E-07	1.40E+05	1.25E-07	1.05E-11	8.73E-09	7.78E-10	1.31E-09	6.94E-08	6.08E-09	1.84E-08	3.47E-09	0.00E+00	1.42E-10	4.88E-13	7.17E-25	8.39E-21	3.01E-35	2.21E-28	2.43E-42	1.21E-28	1.18E-33	3.20E-35	1.73E-24	4.47E-08	9.03E-42	7.99E-15	1.54E-15	4.24E-20	1.21E-29	3.45E-48	8.72E-42	2.85E-37	0.00E+00	6.11E-24	7.22E-10	1.59E-08	0.00E+00	0.00E+00	5.60E-09	4.47E-09	2.07E-24
2.39E-09	900	4.08E+18	0.00E+00	3.01E-08	5.26E+05	0.00E+00	2.99E-17	3.34E+05	2.29E-07	1.40E+05	1.27E-07	1.07E-11	8.86E-09	7.81E-10	1.33E-09	7.03E-08	6.17E-09	1.86E-08	3.52E-09	0.00E+00	1.44E-10	4.96E-13	7.30E-25	8.53E-21	3.11E-35	2.28E-28	2.52E-42	1.23E-28	1.20E-33	3.27E-35	1.77E-24	4.53E-08	9.33E-42	8.11E-15	1.56E-15	4.31E-20	1.23E-29	3.58E-48	9.02E-42	2.95E-37	0.00E+00	6.27E-24	7.31E-10	1.61E-08	0.00E+00	0.00E+00	5.67E-09	4.53E-09	2.12E-24
2.40E-09	900	4.08E+18	0.00E+00	3.05E-08	5.26E+05	0.00E+00	3.02E-17	3.34E+05	2.32E-07	1.40E+05	1.28E-07	1.09E-11	8.99E-09	7.85E-10	1.35E-09	7.12E-08	6.26E-09	1.88E-08	3.57E-09	0.00E+00	1.46E-10	5.03E-13	7.42E-25	8.68E-21	3.22E-35	2.35E-28	2.61E-42	1.25E-28	1.23E-33	3.34E-35	1.80E-24	4.59E-08	9.63E-42	8.23E-15	1.58E-15	4.39E-20	1.26E-29	3.71E-48	9.34E-42	3.06E-37	0.00E+00	6.43E-24	7.40E-10	1.63E-08	0.00E+00	0.00E+00	5.75E-09	4.59E-09	2.18E-24
2.41E-09	900	4.08E+18	0.00E+00	3.08E-08	5.26E+05	0.00E+00	3.04E-17	3.34E+05	2.35E-07	1.40E+05	1.30E-07	1.11E-11	9.12E-09	7.88E-10	1.37E-09	7.21E-08	6.35E-09	1.89E-08	3.61E-09	0.00E+00	1.48E-10	5.11E-13	7.55E-25	8.83E-21	3.33E-35	2.43E-28	2.70E-42	1.27E-28	1.26E-33	3.40E-35	1.84E-24	4.65E-08	9.95E-42	8.35E-15	1.60E-15	4.46E-20	1.28E-29	3.84E-48	9.66E-42	3.16E-37	0.00E+00	6.59E-24	7.49E-10	1.66E-08	0.00E+00	0.00E+00	5.82E-09	4.64E-09	2.24E-24
2.42E-09	900	4.08E+18	0.00E+00	3.12E-08	5.26E+05	0.00E+00	3.07E-17	3.34E+05	2.38E-07	1.40E+05	1.32E-07	1.13E-11	9.26E-09	7.91E-10	1.39E-09	7.30E-08	6.44E-09	1.91E-08	3.66E-09	0.00E+00	1.51E-10	5.18E-13	7.68E-25	8.99E-21	3.44E-35	2.51E-28	2.79E-42	1.30E-28	1.29E-33	3.47E-35	1.88E-24	4.71E-08	1.03E-41	8.47E-15	1.63E-15	4.54E-20	1.31E-29	3.98E-48	1.00E-41	3.27E-37	0.00E+00	6.76E-24	7.58E-10	1.68E-08	0.00E+00	0.00E+00	5.90E-09	4.70E-09	2.30E-24
2.43E-09	900	4.08E+18	0.00E+00	3.16E-08	5.26E+05	0.00E+00	3.09E-17	3.34E+05	2.41E-07	1.40E+05	1.34E-07	1.15E-11	9.39E-09	7.94E-10	1.41E-09	7.40E-08	6.53E-09	1.93E-08	3.71E-09	0.00E+00	1.53E-10	5.26E-13	7.82E-25	9.14E-21	3.55E-35	2.59E-28	2.89E-42	1.32E-28	1.32E-33	3.54E-35	1.92E-24	4.77E-08	1.06E-41	8.60E-15	1.65E-15	4.62E-20	1.33E-29	4.13E-48	1.03E-41	3.39E-37	0.00E+00	6.94E-24	7.67E-10	1.70E-08	0.00E+00	0.00E+00	5.97E-09	4.76E-09	2.37E-24
2.44E-09	900	4.08E+18	0.00E+00	3.20E-08	5.26E+05	0.00E+00	3.12E-17	3.34E+05	2.44E-07	1.40E+05	1.35E-07	1.17E-11	9.53E-09	7.98E-10	1.43E-09	7.49E-08	6.62E-09	1.95E-08	3.76E-09	0.00E+00	1.55E-10	5.34E-13	7.95E-25	9.30E-21	3.67E-35	2.67E-28	2.99E-42	1.34E-28	1.35E-33	3.62E-35	1.95E-24	4.83E-08	1.10E-41	8.72E-15	1.67E-15	4.70E-20	1.36E-29	4.28E-48	1.07E-41	3.50E-37	0.00E+00	7.11E-24	7.77E-10	1.72E-08	0.00E+00	0.00E+00	6.05E-09	4.81E-09	2.43E-24
2.45E-09	900	4.08E+18	0.00E+00	3.24E-08	5.26E+05	0.00E+00	3.14E-17	3.34E+05	2.47E-07	1.40E+05	1.37E-07	1.19E-11	9.67E-09	8.01E-10	1.45E-09	7.59E-08	6.72E-09	1.97E-08	3.81E-09	0.00E+00	1.57E-10	5.42E-13	8.09E-25	9.46E-21	3.79E-35	2.75E-28	3.09E-42	1.36E-28	1.39E-33	3.69E-35	1.99E-24	4.90E-08	1.13E-41	8.85E-15	1.70E-15	4.78E-20	1.39E-29	4.43E-48	1.11E-41	3.63E-37	0.00E+00	7.30E-24	7.86E-10	1.74E-08	0.00E+00	0.00E+00	6.13E-09	4.87E-09	2.50E-24
2.46E-09	900	4.08E+18	0.00E+00	3.28E-08	5.26E+05	0.00E+00	3.17E-17	3.34E+05	2.50E-07	1.40E+05	1.39E-07	1.21E-11	9.81E-09	8.04E-10	1.47E-09	7.69E-08	6.81E-09	1.99E-08	3.86E-09	0.00E+00	1.60E-10	5.50E-13	8.23E-25	9.62E-21	3.91E-35	2.84E-28	3.20E-42	1.39E-28	1.42E-33	3.76E-35	2.03E-24	4.96E-08	1.17E-41	8.98E-15	1.72E-15	4.86E-20	1.42E-29	4.59E-48	1.15E-41	3.75E-37	0.00E+00	7.48E-24	7.96E-10	1.77E-08	0.00E+00	0.00E+00	6.21E-09	4.93E-09	2.57E-24
2.47E-09	900	4.08E+18	0.00E+00	3.32E-08	5.26E+05	0.00E+00	3.20E-17	3.34E+05	2.54E-07	1.40E+05	1.41E-07	1.23E-11	9.95E-09	8.08E-10	1.49E-09	7.78E-08	6.91E-09	2.00E-08	3.91E-09	0.00E+00	1.62E-10	5.58E-13	8.37E-25	9.78E-21	4.04E-35	2.93E-28	3.31E-42	1.41E-28	1.45E-33	3.84E-35	2.07E-24	5.02E-08	1.21E-41	9.11E-15	1.75E-15	4.94E-20	1.44E-29	4.75E-48	1.18E-41	3.88E-37	0.00E+00	7.67E-24	8.06E-10	1.79E-08	0.00E+00	0.00E+00	6.29E-09	4.99E-09	2.63E-24
2.48E-09	900	4.08E+18	0.00E+00	3.36E-08	5.26E+05	0.00E+00	3.22E-17	3.34E+05	2.57E-07	1.40E+05	1.43E-07	1.25E-11	1.01E-08	8.11E-10	1.51E-09	7.88E-08	7.01E-09	2.02E-08	3.96E-09	0.00E+00	1.64E-10	5.67E-13	8.51E-25	9.95E-21	4.17E-35	3.02E-28	3.42E-42	1.43E-28	1.49E-33	3.92E-35	2.12E-24	5.09E-08	1.25E-41	9.24E-15	1.77E-15	5.03E-20	1.47E-29	4.92E-48	1.23E-41	4.01E-37	0.00E+00	7.87E-24	8.15E-10	1.81E-08	0.00E+00	0.00E+00	6.37E-09	5.05E-09	2.71E-24
2.49E-09	900	4.08E+18	0.00E+00	3.40E-08	5.26E+05	0.00E+00	3.25E-17	3.34E+05	2.60E-07	1.40E+05	1.44E-07	1.27E-11	1.02E-08	8.14E-10	1.53E-09	7.99E-08	7.11E-09	2.04E-08	4.02E-09	0.00E+00	1.67E-10	5.75E-13	8.66E-25	1.01E-20	4.31E-35	3.11E-28	3.54E-42	1.46E-28	1.52E-33	4.00E-35	2.16E-24	5.15E-08	1.29E-41	9.38E-15	1.80E-15	5.11E-20	1.50E-29	5.10E-48	1.27E-41	4.15E-37	0.00E+00	8.07E-24	8.25E-10	1.84E-08	0.00E+00	0.00E+00	6.45E-09	5.12E-09	2.78E-24
2.50E-09	900	4.08E+18	0.00E+00	3.44E-08	5.26E+05	0.00E+00	3.28E-17	3.34E+05	2.64E-07	1.40E+05	1.46E-07	1.29E-11	1.04E-08	8.18E-10	1.55E-09	8.09E-08	7.21E-09	2.06E-08	4.07E-09	0.00E+00	1.69E-10	5.83E-13	8.80E-25	1.03E-20	4.45E-35	3.21E-28	3.66E-42	1.48E-28	1.56E-33	4.08E-35	2.20E-24	5.22E-08	1.33E-41	9.51E-15	1.82E-15	5.20E-20	1.53E-29	5.28E-48	1.31E-41	4.29E-37	0.00E+00	8.28E-24	8.36E-10	1.86E-08	0.00E+00	0.00E+00	6.53E-09	5.18E-09	2.86E-24
2.51E-09	900	4.08E+18	0.00E+00	3.48E-08	5.26E+05	0.00E+00	3.30E-17	3.34E+05	2.67E-07	1.40E+05	1.48E-07	1.31E-11	1.05E-08	8.21E-10	1.57E-09	8.19E-08	7.31E-09	2.08E-08	4.12E-09	0.00E+00	1.72E-10	5.92E-13	8.95E-25	1.05E-20	4.60E-35	3.31E-28	3.78E-42	1.50E-28	1.59E-33	4.16E-35	2.25E-24	5.29E-08	1.37E-41	9.65E-15	1.85E-15	5.29E-20	1.56E-29	5.47E-48	1.35E-41	4.43E-37	0.00E+00	8.49E-24	8.46E-10	1.89E-08	0.00E+00	0.00E+00	6.62E-09	5.24E-09	2.93E-24
2.52E-09	900	4.08E+18	0.00E+00	3.53E-08	5.26E+05	0.00E+00	3.33E-17	3.34E+05	2.70E-07	1.40E+05	1.50E-07	1.33E-11	1.07E-08	8.24E-10	1.59E-09	8.30E-08	7.41E-09	2.10E-08	4.18E-09	0.00E+00	1.74E-10	6.01E-13	9.10E-25	1.06E-20	4.74E-35	3.41E-28	3.91E-42	1.53E-28	1.63E-33	4.24E-35	2.29E-24	5.36E-08	1.42E-41	9.79E-15	1.88E-15	5.38E-20	1.59E-29	5.67E-48	1.40E-41	4.58E-37	0.00E+00	8.70E-24	8.56E-10	1.91E-08	0.00E+00	0.00E+00	6.70E-09	5.31E-09	3.01E-24
2.53E-09	900	4.08E+18	0.00E+00	3.57E-08	5.26E+05	0.00E+00	3.35E-17	3.34E+05	2.74E-07	1.40E+05	1.52E-07	1.36E-11	1.08E-08	8.28E-10	1.61E-09	8.40E-08	7.52E-09	2.12E-08	4.23E-09	0.00E+00	1.77E-10	6.10E-13	9.26E-25	1.08E-20	4.90E-35	3.52E-28	4.05E-42	1.56E-28	1.67E-33	4.32E-35	2.34E-24	5.42E-08	1.46E-41	9.93E-15	1.90E-15	5.47E-20	1.63E-29	5.87E-48	1.45E-41	4.74E-37	0.00E+00	8.92E-24	8.67E-10	1.94E-08	0.00E+00	0.00E+00	6.79E-09	5.37E-09	3.09E-24
2.54E-09	900	4.08E+18	0.00E+00	3.61E-08	5.26E+05	0.00E+00	3.38E-17	3.34E+05	2.78E-07	1.40E+05	1.54E-07	1.38E-11	1.10E-08	8.31E-10	1.63E-09	8.51E-08	7.62E-09	2.14E-08	4.29E-09	0.00E+00	1.79E-10	6.19E-13	9.41E-25	1.10E-20	5.06E-35	3.63E-28	4.18E-42	1.58E-28	1.71E-33	4.41E-35	2.38E-24	5.49E-08	1.51E-41	1.01E-14	1.93E-15	5.56E-20	1.66E-29	6.07E-48	1.50E-41	4.90E-37	0.00E+00	9.15E-24	8.77E-10	1.96E-08	0.00E+00	0.00E+00	6.88E-09	5.44E-09	3.18E-24
2.55E-09	900	4.08E+18	0.00E+00	3.66E-08	5.26E+05	0.00E+00	3.41E-17	3.34E+05	2.81E-07	1.40E+05	1.56E-07	1.40E-11	1.12E-08	8.34E-10	1.66E-09	8.62E-08	7.73E-09	2.16E-08	4.34E-09	0.00E+00	1.82E-10	6.28E-13	9.57E-25	1.12E-20	5.22E-35	3.74E-28	4.32E-42	1.61E-28	1.75E-33	4.49E-35	2.43E-24	5.56E-08	1.56E-41	1.02E-14	1.96E-15	5.65E-20	1.69E-29	6.29E-48	1.55E-41	5.06E-37	0.00E+00	9.38E-24	8.88E-10	1.99E-08	0.00E+00	0.00E+00	6.97E-09	5.51E-09	3.26E-24
2.56E-09	900	4.08E+18	0.00E+00	3.70E-08	5.26E+05	0.00E+00	3.43E-17	3.34E+05	2.85E-07	1.40E+05	1.58E-07	1.43E-11	1.13E-08	8.38E-10	1.68E-09	8.73E-08	7.84E-09	2.18E-08	4.40E-09	0.00E+00	1.84E-10	6.37E-13	9.73E-25	1.14E-20	5.39E-35	3.86E-28	4.47E-42	1.63E-28	1.79E-33	4.58E-35	2.48E-24	5.64E-08	1.61E-41	1.04E-14	1.98E-15	5.74E-20	1.72E-29	6.51E-48	1.60E-41	5.23E-37	0.00E+00	9.62E-24	8.99E-10	2.01E-08	0.00E+00	0.00E+00	7.05E-09	5.57E-09	3.35E-24
2.57E-09	900	4.08E+18	0.00E+00	3.75E-08	5.26E+05	0.00E+00	3.46E-17	3.34E+05	2.88E-07	1.40E+05	1.60E-07	1.45E-11	1.15E-08	8.41E-10	1.70E-09	8.84E-08	7.95E-09	2.20E-08	4.46E-09	0.00E+00	1.87E-10	6.46E-13	9.90E-25	1.16E-20	5.56E-35	3.97E-28	4.62E-42	1.66E-28	1.83E-33	4.67E-35	2.52E-24	5.71E-08	1.66E-41	1.05E-14	2.01E-15	5.84E-20	1.76E-29	6.74E-48	1.65E-41	5.41E-37	0.00E+00	9.87E-24	9.10E-10	2.04E-08	0.00E+00	0.00E+00	7.15E-09	5.64E-09	3.44E-24
2.58E-09	900	4.08E+18	0.00E+00	3.79E-08	5.26E+05	0.00E+00	3.49E-17	3.34E+05	2.92E-07	1.40E+05	1.62E-07	1.47E-11	1.16E-08	8.44E-10	1.72E-09	8.95E-08	8.06E-09	2.22E-08	4.52E-09	0.00E+00	1.90E-10	6.56E-13	1.01E-24	1.18E-20	5.74E-35	4.10E-28	4.77E-42	1.69E-28	1.87E-33	4.76E-35	2.57E-24	5.78E-08	1.71E-41	1.07E-14	2.04E-15	5.94E-20	1.79E-29	6.98E-48	1.71E-41	5.59E-37	0.00E+00	1.01E-23	9.21E-10	2.07E-08	0.00E+00	0.00E+00	7.24E-09	5.71E-09	3.53E-24
2.59E-09	900	4.08E+18	0.00E+00	3.84E-08	5.26E+05	0.00E+00	3.52E-17	3.34E+05	2.96E-07	1.40E+05	1.64E-07	1.50E-11	1.18E-08	8.48E-10	1.75E-09	9.07E-08	8.17E-09	2.25E-08	4.58E-09	0.00E+00	1.92E-10	6.65E-13	1.02E-24	1.19E-20	5.92E-35	4.22E-28	4.93E-42	1.71E-28	1.92E-33	4.86E-35	2.62E-24	5.86E-08	1.77E-41	1.08E-14	2.07E-15	6.04E-20	1.83E-29	7.22E-48	1.77E-41	5.78E-37	0.00E+00	1.04E-23	9.32E-10	2.09E-08	0.00E+00	0.00E+00	7.33E-09	5.78E-09	3.63E-24
2.60E-09	900	4.08E+18	0.00E+00	3.89E-08	5.26E+05	0.00E+00	3.54E-17	3.34E+05	3.00E-07	1.40E+05	1.67E-07	1.52E-11	1.20E-08	8.51E-10	1.77E-09	9.18E-08	8.29E-09	2.27E-08	4.64E-09	0.00E+00	1.95E-10	6.75E-13	1.04E-24	1.21E-20	6.11E-35	4.35E-28	5.10E-42	1.74E-28	1.96E-33	4.95E-35	2.67E-24	5.93E-08	1.82E-41	1.10E-14	2.10E-15	6.14E-20	1.86E-29	7.47E-48	1.82E-41	5.97E-37	0.00E+00	1.06E-23	9.44E-10	2.12E-08	0.00E+00	0.00E+00	7.42E-09	5.85E-09	3.73E-24
2.61E-09	900	4.08E+18	0.00E+00	3.93E-08	5.26E+05	0.00E+00	3.57E-17	3.34E+05	3.04E-07	1.40E+05	1.69E-07	1.55E-11	1.21E-08	8.54E-10	1.79E-09	9.30E-08	8.40E-09	2.29E-08	4.70E-09	0.00E+00	1.98E-10	6.85E-13	1.06E-24	1.23E-20	6.31E-35	4.48E-28	5.27E-42	1.77E-28	2.01E-33	5.05E-35	2.73E-24	6.01E-08	1.88E-41	1.11E-14	2.13E-15	6.24E-20	1.90E-29	7.74E-48	1.88E-41	6.17E-37	0.00E+00	1.09E-23	9.55E-10	2.15E-08	0.00E+00	0.00E+00	7.52E-09	5.92E-09	3.82E-24
2.62E-09	900	4.08E+18	0.00E+00	3.98E-08	5.26E+05	0.00E+00	3.60E-17	3.34E+05	3.07E-07	1.40E+05	1.71E-07	1.57E-11	1.23E-08	8.58E-10	1.82E-09	9.42E-08	8.52E-09	2.31E-08	4.76E-09	0.00E+00	2.01E-10	6.95E-13	1.07E-24	1.25E-20	6.51E-35	4.62E-28	5.44E-42	1.80E-28	2.06E-33	5.14E-35	2.78E-24	6.08E-08	1.94E-41	1.13E-14	2.16E-15	6.34E-20	1.93E-29	8.00E-48	1.95E-41	6.37E-37	0.00E+00	1.12E-23	9.67E-10	2.18E-08	0.00E+00	0.00E+00	7.61E-09	6.00E-09	3.93E-24
2.63E-09	900	4.08E+18	0.00E+00	4.03E-08	5.26E+05	0.00E+00	3.63E-17	3.34E+05	3.11E-07	1.40E+05	1.73E-07	1.60E-11	1.25E-08	8.61E-10	1.84E-09	9.54E-08	8.64E-09	2.33E-08	4.82E-09	0.00E+00	2.03E-10	7.05E-13	1.09E-24	1.28E-20	6.72E-35	4.76E-28	5.62E-42	1.83E-28	2.10E-33	5.24E-35	2.83E-24	6.16E-08	2.00E-41	1.14E-14	2.19E-15	6.44E-20	1.97E-29	8.28E-48	2.01E-41	6.58E-37	0.00E+00	1.15E-23	9.79E-10	2.20E-08	0.00E+00	0.00E+00	7.71E-09	6.07E-09	4.03E-24
2.64E-09	900	4.08E+18	0.00E+00	4.08E-08	5.26E+05	0.00E+00	3.65E-17	3.34E+05	3.15E-07	1.40E+05	1.75E-07	1.62E-11	1.27E-08	8.64E-10	1.87E-09	9.66E-08	8.76E-09	2.36E-08	4.89E-09	0.00E+00	2.06E-10	7.15E-13	1.11E-24	1.30E-20	6.93E-35	4.91E-28	5.81E-42	1.86E-28	2.15E-33	5.34E-35	2.89E-24	6.24E-08	2.07E-41	1.16E-14	2.22E-15	6.55E-20	2.01E-29	8.57E-48	2.08E-41	6.80E-37	0.00E+00	1.18E-23	9.91E-10	2.23E-08	0.00E+00	0.00E+00	7.81E-09	6.14E-09	4.14E-24
2.65E-09	900	4.08E+18	0.00E+00	4.13E-08	5.26E+05	0.00E+00	3.68E-17	3.34E+05	3.19E-07	1.40E+05	1.78E-07	1.65E-11	1.28E-08	8.68E-10	1.89E-09	9.78E-08	8.88E-09	2.38E-08	4.95E-09	0.00E+00	2.09E-10	7.25E-13	1.13E-24	1.32E-20	7.15E-35	5.05E-28	6.00E-42	1.89E-28	2.20E-33	5.44E-35	2.94E-24	6.32E-08	2.13E-41	1.18E-14	2.25E-15	6.66E-20	2.05E-29	8.87E-48	2.15E-41	7.02E-37	0.00E+00	1.21E-23	1.00E-09	2.26E-08	0.00E+00	0.00E+00	7.91E-09	6.22E-09	4.25E-24
2.66E-09	900	4.08E+18	0.00E+00	4.18E-08	5.26E+05	0.00E+00	3.71E-17	3.34E+05	3.24E-07	1.40E+05	1.80E-07	1.68E-11	1.30E-08	8.71E-10	1.92E-09	9.91E-08	9.00E-09	2.40E-08	5.01E-09	0.00E+00	2.12E-10	7.36E-13	1.15E-24	1.34E-20	7.37E-35	5.21E-28	6.20E-42	1.92E-28	2.25E-33	5.55E-35	3.00E-24	6.40E-08	2.20E-41	1.19E-14	2.28E-15	6.77E-20	2.09E-29	9.17E-48	2.22E-41	7.25E-37	0.00E+00	1.24E-23	1.02E-09	2.29E-08	0.00E+00	0.00E+00	8.01E-09	6.30E-09	4.36E-24
2.67E-09	900	4.08E+18	0.00E+00	4.23E-08	5.26E+05	0.00E+00	3.74E-17	3.34E+05	3.28E-07	1.40E+05	1.82E-07	1.71E-11	1.32E-08	8.74E-10	1.94E-09	1.00E-07	9.13E-09	2.42E-08	5.08E-09	0.00E+00	2.15E-10	7.46E-13	1.17E-24	1.36E-20	7.61E-35	5.36E-28	6.40E-42	1.95E-28	2.31E-33	5.65E-35	3.05E-24	6.48E-08	2.27E-41	1.21E-14	2.31E-15	6.88E-20	2.13E-29	9.49E-48	2.29E-41	7.49E-37	0.00E+00	1.27E-23	1.03E-09	2.32E-08	0.00E+00	0.00E+00	8.11E-09	6.37E-09	4.48E-24
2.68E-09	900	4.08E+18	0.00E+00	4.28E-08	5.26E+05	0.00E+00	3.77E-17	3.34E+05	3.32E-07	1.40E+05	1.85E-07	1.73E-11	1.34E-08	8.78E-10	1.97E-09	1.02E-07	9.25E-09	2.45E-08	5.15E-09	0.00E+00	2.18E-10	7.57E-13	1.18E-24	1.38E-20	7.85E-35	5.53E-28	6.61E-42	1.98E-28	2.36E-33	5.76E-35	3.11E-24	6.57E-08	2.34E-41	1.23E-14	2.34E-15	6.99E-20	2.17E-29	9.82E-48	2.36E-41	7.73E-37	0.00E+00	1.30E-23	1.04E-09	2.35E-08	0.00E+00	0.00E+00	8.22E-09	6.45E-09	4.60E-24
2.69E-09	900	4.08E+18	0.00E+00	4.34E-08	5.26E+05	0.00E+00	3.79E-17	3.34E+05	3.36E-07	1.40E+05	1.87E-07	1.76E-11	1.36E-08	8.81E-10	2.00E-09	1.03E-07	9.38E-09	2.47E-08	5.21E-09	0.00E+00	2.21E-10	7.68E-13	1.20E-24	1.41E-20	8.09E-35	5.69E-28	6.82E-42	2.01E-28	2.42E-33	5.87E-35	3.17E-24	6.65E-08	2.41E-41	1.25E-14	2.38E-15	7.10E-20	2.21E-29	1.02E-47	2.44E-41	7.98E-37	0.00E+00	1.33E-23	1.05E-09	2.38E-08	0.00E+00	0.00E+00	8.32E-09	6.53E-09	4.72E-24
2.70E-09	900	4.08E+18	0.00E+00	4.39E-08	5.26E+05	0.00E+00	3.82E-17	3.34E+05	3.40E-07	1.40E+05	1.89E-07	1.79E-11	1.38E-08	8.84E-10	2.02E-09	1.04E-07	9.51E-09	2.50E-08	5.28E-09	0.00E+00	2.24E-10	7.79E-13	1.22E-24	1.43E-20	8.35E-35	5.86E-28	7.05E-42	2.04E-28	2.47E-33	5.98E-35	3.23E-24	6.73E-08	2.49E-41	1.26E-14	2.41E-15	7.22E-20	2.25E-29	1.05E-47	2.52E-41	8.24E-37	0.00E+00	1.37E-23	1.07E-09	2.41E-08	0.00E+00	0.00E+00	8.43E-09	6.61E-09	4.85E-24
2.71E-09	900	4.08E+18	0.00E+00	4.44E-08	5.26E+05	0.00E+00	3.85E-17	3.34E+05	3.45E-07	1.40E+05	1.92E-07	1.82E-11	1.40E-08	8.88E-10	2.05E-09	1.06E-07	9.64E-09	2.52E-08	5.35E-09	0.00E+00	2.28E-10	7.90E-13	1.24E-24	1.45E-20	8.61E-35	6.04E-28	7.28E-42	2.08E-28	2.53E-33	6.09E-35	3.29E-24	6.82E-08	2.56E-41	1.28E-14	2.44E-15	7.33E-20	2.29E-29	1.09E-47	2.60E-41	8.51E-37	0.00E+00	1.40E-23	1.08E-09	2.44E-08	0.00E+00	0.00E+00	8.54E-09	6.69E-09	4.98E-24
2.72E-09	900	4.08E+18	0.00E+00	4.50E-08	5.26E+05	0.00E+00	3.88E-17	3.34E+05	3.49E-07	1.40E+05	1.94E-07	1.85E-11	1.42E-08	8.91E-10	2.08E-09	1.07E-07	9.77E-09	2.54E-08	5.42E-09	0.00E+00	2.31E-10	8.01E-13	1.26E-24	1.47E-20	8.88E-35	6.22E-28	7.51E-42	2.11E-28	2.59E-33	6.21E-35	3.35E-24	6.91E-08	2.64E-41	1.30E-14	2.48E-15	7.45E-20	2.33E-29	1.12E-47	2.69E-41	8.79E-37	0.00E+00	1.44E-23	1.09E-09	2.48E-08	0.00E+00	0.00E+00	8.64E-09	6.77E-09	5.11E-24
2.73E-09	900	4.08E+18	0.00E+00	4.55E-08	5.26E+05	0.00E+00	3.91E-17	3.34E+05	3.54E-07	1.40E+05	1.97E-07	1.88E-11	1.44E-08	8.95E-10	2.11E-09	1.08E-07	9.91E-09	2.57E-08	5.49E-09	0.00E+00	2.34E-10	8.13E-13	1.28E-24	1.50E-20	9.16E-35	6.41E-28	7.76E-42	2.14E-28	2.65E-33	6.32E-35	3.41E-24	6.99E-08	2.72E-41	1.32E-14	2.51E-15	7.57E-20	2.38E-29	1.16E-47	2.78E-41	9.07E-37	0.00E+00	1.47E-23	1.11E-09	2.51E-08	0.00E+00	0.00E+00	8.75E-09	6.86E-09	5.24E-24
2.74E-09	900	4.08E+18	0.00E+00	4.61E-08	5.26E+05	0.00E+00	3.94E-17	3.34E+05	3.58E-07	1.40E+05	1.99E-07	1.91E-11	1.46E-08	8.98E-10	2.13E-09	1.10E-07	1.00E-08	2.59E-08	5.56E-09	0.00E+00	2.37E-10	8.24E-13	1.31E-24	1.52E-20	9.44E-35	6.60E-28	8.01E-42	2.18E-28	2.71E-33	6.44E-35	3.48E-24	7.08E-08	2.81E-41	1.33E-14	2.54E-15	7.69E-20	2.42E-29	1.20E-47	2.86E-41	9.36E-37	0.00E+00	1.51E-23	1.12E-09	2.54E-08	0.00E+00	0.00E+00	8.87E-09	6.94E-09	5.38E-24
2.75E-09	900	4.08E+18	0.00E+00	4.67E-08	5.26E+05	0.00E+00	3.97E-17	3.34E+05	3.63E-07	1.40E+05	2.02E-07	1.94E-11	1.48E-08	9.01E-10	2.16E-09	1.11E-07	1.02E-08	2.62E-08	5.63E-09	0.00E+00	2.41E-10	8.36E-13	1.33E-24	1.55E-20	9.73E-35	6.79E-28	8.27E-42	2.21E-28	2.78E-33	6.56E-35	3.54E-24	7.17E-08	2.90E-41	1.35E-14	2.58E-15	7.81E-20	2.47E-29	1.24E-47	2.96E-41	9.67E-37	0.00E+00	1.55E-23	1.13E-09	2.57E-08	0.00E+00	0.00E+00	8.98E-09	7.03E-09	5.52E-24
2.76E-09	900	4.08E+18	0.00E+00	4.72E-08	5.26E+05	0.00E+00	4.00E-17	3.34E+05	3.67E-07	1.40E+05	2.05E-07	1.97E-11	1.50E-08	9.05E-10	2.19E-09	1.12E-07	1.03E-08	2.64E-08	5.71E-09	0.00E+00	2.44E-10	8.48E-13	1.35E-24	1.57E-20	1.00E-34	6.99E-28	8.53E-42	2.25E-28	2.84E-33	6.68E-35	3.61E-24	7.26E-08	2.99E-41	1.37E-14	2.61E-15	7.94E-20	2.51E-29	1.28E-47	3.05E-41	9.98E-37	0.00E+00	1.59E-23	1.15E-09	2.61E-08	0.00E+00	0.00E+00	9.09E-09	7.11E-09	5.67E-24
2.77E-09	900	4.08E+18	0.00E+00	4.78E-08	5.26E+05	0.00E+00	4.03E-17	3.34E+05	3.72E-07	1.40E+05	2.07E-07	2.00E-11	1.52E-08	9.08E-10	2.22E-09	1.14E-07	1.05E-08	2.67E-08	5.78E-09	0.00E+00	2.47E-10	8.60E-13	1.37E-24	1.60E-20	1.03E-34	7.20E-28	8.81E-42	2.28E-28	2.91E-33	6.81E-35	3.68E-24	7.36E-08	3.08E-41	1.39E-14	2.65E-15	8.07E-20	2.56E-29	1.33E-47	3.15E-41	1.03E-36	0.00E+00	1.63E-23	1.16E-09	2.64E-08	0.00E+00	0.00E+00	9.21E-09	7.20E-09	5.82E-24
2.78E-09	900	4.08E+18	0.00E+00	4.84E-08	5.26E+05	0.00E+00	4.05E-17	3.34E+05	3.77E-07	1.40E+05	2.10E-07	2.03E-11	1.54E-08	9.11E-10	2.25E-09	1.15E-07	1.06E-08	2.70E-08	5.86E-09	0.00E+00	2.51E-10	8.72E-13	1.39E-24	1.62E-20	1.07E-34	7.42E-28	9.09E-42	2.32E-28	2.98E-33	6.93E-35	3.74E-24	7.45E-08	3.17E-41	1.41E-14	2.69E-15	8.19E-20	2.61E-29	1.37E-47	3.25E-41	1.06E-36	0.00E+00	1.67E-23	1.18E-09	2.67E-08	0.00E+00	0.00E+00	9.32E-09	7.29E-09	5.97E-24
2.79E-09	900	4.08E+18	0.00E+00	4.90E-08	5.26E+05	0.00E+00	4.08E-17	3.34E+05	3.82E-07	1.40E+05	2.13E-07	2.06E-11	1.56E-08	9.15E-10	2.28E-09	1.17E-07	1.07E-08	2.72E-08	5.93E-09	0.00E+00	2.54E-10	8.84E-13	1.41E-24	1.65E-20	1.10E-34	7.63E-28	9.38E-42	2.35E-28	3.05E-33	7.06E-35	3.81E-24	7.54E-08	3.27E-41	1.43E-14	2.72E-15	8.32E-20	2.65E-29	1.42E-47	3.36E-41	1.10E-36	0.00E+00	1.71E-23	1.19E-09	2.71E-08	0.00E+00	0.00E+00	9.44E-09	7.38E-09	6.13E-24
2.80E-09	900	4.08E+18	0.00E+00	4.96E-08	5.26E+05	0.00E+00	4.11E-17	3.34E+05	3.86E-07	1.40E+05	2.15E-07	2.10E-11	1.58E-08	9.18E-10	2.31E-09	1.18E-07	1.09E-08	2.75E-08	6.01E-09	0.00E+00	2.58E-10	8.97E-13	1.44E-24	1.67E-20	1.13E-34	7.86E-28	9.68E-42	2.39E-28	3.12E-33	7.19E-35	3.88E-24	7.64E-08	3.37E-41	1.45E-14	2.76E-15	8.46E-20	2.70E-29	1.47E-47	3.46E-41	1.13E-36	0.00E+00	1.75E-23	1.20E-09	2.74E-08	0.00E+00	0.00E+00	9.56E-09	7.47E-09	6.29E-24
2.81E-09	900	4.08E+18	0.00E+00	5.02E-08	5.26E+05	0.00E+00	4.14E-17	3.34E+05	3.91E-07	1.40E+05	2.18E-07	2.13E-11	1.60E-08	9.21E-10	2.34E-09	1.20E-07	1.10E-08	2.78E-08	6.09E-09	0.00E+00	2.61E-10	9.10E-13	1.46E-24	1.70E-20	1.17E-34	8.09E-28	9.99E-42	2.43E-28	3.19E-33	7.32E-35	3.95E-24	7.74E-08	3.47E-41	1.47E-14	2.80E-15	8.59E-20	2.75E-29	1.51E-47	3.57E-41	1.17E-36	0.00E+00	1.80E-23	1.22E-09	2.78E-08	0.00E+00	0.00E+00	9.68E-09	7.56E-09	6.46E-24
2.82E-09	900	4.08E+18	0.00E+00	5.08E-08	5.26E+05	0.00E+00	4.17E-17	3.34E+05	3.96E-07	1.40E+05	2.21E-07	2.16E-11	1.62E-08	9.25E-10	2.37E-09	1.21E-07	1.12E-08	2.80E-08	6.16E-09	0.00E+00	2.65E-10	9.22E-13	1.48E-24	1.73E-20	1.20E-34	8.33E-28	1.03E-41	2.46E-28	3.27E-33	7.45E-35	4.03E-24	7.84E-08	3.58E-41	1.49E-14	2.84E-15	8.73E-20	2.80E-29	1.56E-47	3.69E-41	1.20E-36	0.00E+00	1.84E-23	1.23E-09	2.81E-08	0.00E+00	0.00E+00	9.81E-09	7.65E-09	6.63E-24
2.83E-09	900	4.08E+18	0.00E+00	5.14E-08	5.26E+05	0.00E+00	4.20E-17	3.34E+05	4.01E-07	1.40E+05	2.24E-07	2.20E-11	1.65E-08	9.28E-10	2.40E-09	1.23E-07	1.13E-08	2.83E-08	6.24E-09	0.00E+00	2.69E-10	9.35E-13	1.51E-24	1.75E-20	1.24E-34	8.58E-28	1.06E-41	2.50E-28	3.34E-33	7.59E-35	4.10E-24	7.93E-08	3.69E-41	1.51E-14	2.88E-15	8.86E-20	2.85E-29	1.62E-47	3.80E-41	1.24E-36	0.00E+00	1.89E-23	1.25E-09	2.85E-08	0.00E+00	0.00E+00	9.93E-09	7.75E-09	6.80E-24
2.84E-09	900	4.08E+18	0.00E+00	5.21E-08	5.26E+05	0.00E+00	4.23E-17	3.34E+05	4.07E-07	1.40E+05	2.27E-07	2.23E-11	1.67E-08	9.32E-10	2.43E-09	1.24E-07	1.15E-08	2.86E-08	6.32E-09	0.00E+00	2.72E-10	9.49E-13	1.53E-24	1.78E-20	1.28E-34	8.83E-28	1.10E-41	2.54E-28	3.42E-33	7.73E-35	4.17E-24	8.04E-08	3.80E-41	1.53E-14	2.91E-15	9.00E-20	2.91E-29	1.67E-47	3.92E-41	1.28E-36	0.00E+00	1.94E-23	1.26E-09	2.89E-08	0.00E+00	0.00E+00	1.01E-08	7.84E-09	6.98E-24
2.85E-09	900	4.08E+18	0.00E+00	5.27E-08	5.26E+05	0.00E+00	4.26E-17	3.34E+05	4.12E-07	1.40E+05	2.29E-07	2.27E-11	1.69E-08	9.35E-10	2.47E-09	1.26E-07	1.17E-08	2.89E-08	6.41E-09	0.00E+00	2.76E-10	9.62E-13	1.55E-24	1.81E-20	1.32E-34	9.09E-28	1.13E-41	2.58E-28	3.50E-33	7.87E-35	4.25E-24	8.14E-08	3.92E-41	1.55E-14	2.95E-15	9.14E-20	2.96E-29	1.73E-47	4.05E-41	1.32E-36	0.00E+00	1.99E-23	1.28E-09	2.92E-08	0.00E+00	0.00E+00	1.02E-08	7.94E-09	7.16E-24
2.86E-09	900	4.08E+18	0.00E+00	5.34E-08	5.26E+05	0.00E+00	4.29E-17	3.34E+05	4.17E-07	1.40E+05	2.32E-07	2.30E-11	1.72E-08	9.38E-10	2.50E-09	1.27E-07	1.18E-08	2.91E-08	6.49E-09	0.00E+00	2.80E-10	9.75E-13	1.58E-24	1.84E-20	1.36E-34	9.35E-28	1.17E-41	2.62E-28	3.58E-33	8.01E-35	4.33E-24	8.24E-08	4.04E-41	1.58E-14	2.99E-15	9.29E-20	3.01E-29	1.78E-47	4.18E-41	1.36E-36	0.00E+00	2.04E-23	1.30E-09	2.96E-08	0.00E+00	0.00E+00	1.03E-08	8.03E-09	7.35E-24
2.87E-09	900	4.08E+18	0.00E+00	5.40E-08	5.26E+05	0.00E+00	4.32E-17	3.34E+05	4.22E-07	1.40E+05	2.35E-07	2.34E-11	1.74E-08	9.42E-10	2.53E-09	1.29E-07	1.20E-08	2.94E-08	6.57E-09	0.00E+00	2.84E-10	9.89E-13	1.60E-24	1.87E-20	1.40E-34	9.62E-28	1.20E-41	2.66E-28	3.67E-33	8.16E-35	4.40E-24	8.34E-08	4.16E-41	1.60E-14	3.03E-15	9.43E-20	3.07E-29	1.84E-47	4.31E-41	1.41E-36	0.00E+00	2.09E-23	1.31E-09	3.00E-08	0.00E+00	0.00E+00	1.04E-08	8.13E-09	7.54E-24
2.88E-09	900	4.08E+18	0.00E+00	5.47E-08	5.26E+05	0.00E+00	4.35E-17	3.34E+05	4.28E-07	1.40E+05	2.38E-07	2.37E-11	1.76E-08	9.45E-10	2.56E-09	1.31E-07	1.21E-08	2.97E-08	6.66E-09	0.00E+00	2.88E-10	1.00E-12	1.63E-24	1.90E-20	1.44E-34	9.91E-28	1.24E-41	2.70E-28	3.75E-33	8.30E-35	4.48E-24	8.45E-08	4.28E-41	1.62E-14	3.08E-15	9.58E-20	3.12E-29	1.90E-47	4.44E-41	1.45E-36	0.00E+00	2.14E-23	1.33E-09	3.04E-08	0.00E+00	0.00E+00	1.06E-08	8.23E-09	7.74E-24
2.89E-09	900	4.08E+18	0.00E+00	5.53E-08	5.26E+05	0.00E+00	4.38E-17	3.34E+05	4.33E-07	1.40E+05	2.41E-07	2.41E-11	1.79E-08	9.48E-10	2.60E-09	1.32E-07	1.23E-08	3.00E-08	6.74E-09	0.00E+00	2.92E-10	1.02E-12	1.65E-24	1.93E-20	1.49E-34	1.02E-27	1.28E-41	2.74E-28	3.84E-33	8.45E-35	4.56E-24	8.56E-08	4.41E-41	1.64E-14	3.12E-15	9.73E-20	3.18E-29	1.96E-47	4.58E-41	1.50E-36	0.00E+00	2.19E-23	1.34E-09	3.08E-08	0.00E+00	0.00E+00	1.07E-08	8.33E-09	7.94E-24
2.90E-09	900	4.08E+18	0.00E+00	5.60E-08	5.26E+05	0.00E+00	4.41E-17	3.34E+05	4.39E-07	1.40E+05	2.44E-07	2.45E-11	1.81E-08	9.52E-10	2.63E-09	1.34E-07	1.25E-08	3.03E-08	6.83E-09	0.00E+00	2.96E-10	1.03E-12	1.68E-24	1.96E-20	1.53E-34	1.05E-27	1.32E-41	2.79E-28	3.93E-33	8.60E-35	4.65E-24	8.66E-08	4.55E-41	1.66E-14	3.16E-15	9.88E-20	3.23E-29	2.03E-47	4.73E-41	1.54E-36	0.00E+00	2.25E-23	1.36E-09	3.11E-08	0.00E+00	0.00E+00	1.08E-08	8.44E-09	8.15E-24
2.91E-09	900	4.08E+18	0.00E+00	5.67E-08	5.26E+05	0.00E+00	4.45E-17	3.34E+05	4.44E-07	1.40E+05	2.48E-07	2.49E-11	1.84E-08	9.55E-10	2.67E-09	1.36E-07	1.26E-08	3.06E-08	6.92E-09	0.00E+00	3.00E-10	1.05E-12	1.71E-24	1.99E-20	1.58E-34	1.08E-27	1.36E-41	2.83E-28	4.02E-33	8.76E-35	4.73E-24	8.77E-08	4.68E-41	1.69E-14	3.20E-15	1.00E-19	3.29E-29	2.10E-47	4.87E-41	1.59E-36	0.00E+00	2.31E-23	1.38E-09	3.15E-08	0.00E+00	0.00E+00	1.10E-08	8.54E-09	8.36E-24
2.92E-09	900	4.08E+18	0.00E+00	5.74E-08	5.26E+05	0.00E+00	4.48E-17	3.34E+05	4.50E-07	1.40E+05	2.51E-07	2.52E-11	1.86E-08	9.59E-10	2.70E-09	1.37E-07	1.28E-08	3.09E-08	7.01E-09	0.00E+00	3.04E-10	1.06E-12	1.73E-24	2.02E-20	1.63E-34	1.11E-27	1.41E-41	2.87E-28	4.12E-33	8.91E-35	4.81E-24	8.89E-08	4.82E-41	1.71E-14	3.25E-15	1.02E-19	3.35E-29	2.17E-47	5.03E-41	1.64E-36	0.00E+00	2.36E-23	1.39E-09	3.20E-08	0.00E+00	0.00E+00	1.11E-08	8.64E-09	8.58E-24
2.93E-09	900	4.08E+18	0.00E+00	5.81E-08	5.26E+05	0.00E+00	4.51E-17	3.34E+05	4.55E-07	1.40E+05	2.54E-07	2.56E-11	1.89E-08	9.62E-10	2.74E-09	1.39E-07	1.30E-08	3.12E-08	7.10E-09	0.00E+00	3.08E-10	1.07E-12	1.76E-24	2.05E-20	1.67E-34	1.14E-27	1.45E-41	2.92E-28	4.21E-33	9.07E-35	4.90E-24	9.00E-08	4.97E-41	1.73E-14	3.29E-15	1.03E-19	3.41E-29	2.24E-47	5.18E-41	1.69E-36	0.00E+00	2.42E-23	1.41E-09	3.24E-08	0.00E+00	0.00E+00	1.13E-08	8.75E-09	8.80E-24
2.94E-09	900	4.08E+18	0.00E+00	5.88E-08	5.26E+05	0.00E+00	4.54E-17	3.34E+05	4.61E-07	1.40E+05	2.57E-07	2.60E-11	1.91E-08	9.65E-10	2.77E-09	1.41E-07	1.31E-08	3.15E-08	7.19E-09	0.00E+00	3.12E-10	1.09E-12	1.79E-24	2.08E-20	1.72E-34	1.18E-27	1.49E-41	2.96E-28	4.31E-33	9.23E-35	4.99E-24	9.11E-08	5.12E-41	1.76E-14	3.33E-15	1.05E-19	3.47E-29	2.31E-47	5.34E-41	1.74E-36	0.00E+00	2.48E-23	1.43E-09	3.28E-08	0.00E+00	0.00E+00	1.14E-08	8.86E-09	9.03E-24
2.95E-09	900	4.08E+18	0.00E+00	5.95E-08	5.26E+05	0.00E+00	4.57E-17	3.34E+05	4.67E-07	1.40E+05	2.60E-07	2.64E-11	1.94E-08	9.69E-10	2.81E-09	1.43E-07	1.33E-08	3.18E-08	7.28E-09	0.00E+00	3.17E-10	1.11E-12	1.81E-24	2.11E-20	1.78E-34	1.21E-27	1.54E-41	3.00E-28	4.41E-33	9.40E-35	5.07E-24	9.23E-08	5.27E-41	1.78E-14	3.38E-15	1.07E-19	3.53E-29	2.39E-47	5.51E-41	1.80E-36	0.00E+00	2.55E-23	1.45E-09	3.32E-08	0.00E+00	0.00E+00	1.15E-08	8.97E-09	9.27E-24
2.96E-09	900	4.08E+18	0.00E+00	6.03E-08	5.26E+05	0.00E+00	4.60E-17	3.34E+05	4.73E-07	1.40E+05	2.64E-07	2.68E-11	1.96E-08	9.72E-10	2.84E-09	1.44E-07	1.35E-08	3.21E-08	7.37E-09	0.00E+00	3.21E-10	1.12E-12	1.84E-24	2.14E-20	1.83E-34	1.24E-27	1.59E-41	3.05E-28	4.52E-33	9.56E-35	5.16E-24	9.34E-08	5.43E-41	1.81E-14	3.42E-15	1.08E-19	3.60E-29	2.46E-47	5.68E-41	1.85E-36	0.00E+00	2.61E-23	1.46E-09	3.36E-08	0.00E+00	0.00E+00	1.17E-08	9.08E-09	9.51E-24
2.97E-09	900	4.08E+18	0.00E+00	6.10E-08	5.26E+05	0.00E+00	4.63E-17	3.34E+05	4.79E-07	1.40E+05	2.67E-07	2.72E-11	1.99E-08	9.75E-10	2.88E-09	1.46E-07	1.37E-08	3.25E-08	7.47E-09	0.00E+00	3.25E-10	1.14E-12	1.87E-24	2.18E-20	1.89E-34	1.28E-27	1.64E-41	3.10E-28	4.62E-33	9.73E-35	5.26E-24	9.46E-08	5.59E-41	1.83E-14	3.47E-15	1.10E-19	3.66E-29	2.54E-47	5.86E-41	1.91E-36	0.00E+00	2.68E-23	1.48E-09	3.40E-08	0.00E+00	0.00E+00	1.18E-08	9.19E-09	9.76E-24
2.98E-09	900	4.08E+18	0.00E+00	6.18E-08	5.26E+05	0.00E+00	4.66E-17	3.34E+05	4.85E-07	1.40E+05	2.71E-07	2.77E-11	2.02E-08	9.79E-10	2.92E-09	1.48E-07	1.39E-08	3.28E-08	7.56E-09	0.00E+00	3.30E-10	1.15E-12	1.90E-24	2.21E-20	1.94E-34	1.32E-27	1.69E-41	3.14E-28	4.73E-33	9.90E-35	5.35E-24	9.58E-08	5.76E-41	1.85E-14	3.52E-15	1.12E-19	3.72E-29	2.63E-47	6.04E-41	1.97E-36	0.00E+00	2.74E-23	1.50E-09	3.45E-08	0.00E+00	0.00E+00	1.20E-08	9.30E-09	1.00E-23
2.99E-09	900	4.08E+18	0.00E+00	6.25E-08	5.26E+05	0.00E+00	4.69E-17	3.34E+05	4.91E-07	1.40E+05	2.74E-07	2.81E-11	2.05E-08	9.82E-10	2.96E-09	1.50E-07	1.40E-08	3.31E-08	7.66E-09	0.00E+00	3.34E-10	1.17E-12	1.93E-24	2.24E-20	2.00E-34	1.36E-27	1.74E-41	3.19E-28	4.84E-33	1.01E-34	5.44E-24	9.70E-08	5.93E-41	1.88E-14	3.56E-15	1.13E-19	3.79E-29	2.71E-47	6.22E-41	2.03E-36	0.00E+00	2.81E-23	1.52E-09	3.49E-08	0.00E+00	0.00E+00	1.21E-08	9.41E-09	1.03E-23
3.00E-09	900	4.08E+18	0.00E+00	6.33E-08	5.26E+05	0.00E+00	4.73E-17	3.34E+05	4.97E-07	1.40E+05	2.78E-07	2.85E-11	2.07E-08	9.86E-10	3.00E-09	1.52E-07	1.42E-08	3.34E-08	7.76E-09	0.00E+00	3.39E-10	1.18E-12	1.96E-24	2.28E-20	2.06E-34	1.39E-27	1.79E-41	3.24E-28	4.96E-33	1.03E-34	5.54E-24	9.82E-08	6.11E-41	1.91E-14	3.61E-15	1.15E-19	3.86E-29	2.80E-47	6.41E-41	2.09E-36	0.00E+00	2.88E-23	1.54E-09	3.54E-08	0.00E+00	0.00E+00	1.23E-08	9.53E-09	1.05E-23
3.01E-09	900	4.08E+18	0.00E+00	6.41E-08	5.26E+05	0.00E+00	4.76E-17	3.34E+05	5.04E-07	1.40E+05	2.81E-07	2.89E-11	2.10E-08	9.89E-10	3.04E-09	1.54E-07	1.44E-08	3.38E-08	7.86E-09	0.00E+00	3.43E-10	1.20E-12	1.99E-24	2.31E-20	2.12E-34	1.43E-27	1.85E-41	3.29E-28	5.07E-33	1.04E-34	5.63E-24	9.95E-08	6.29E-41	1.93E-14	3.66E-15	1.17E-19	3.92E-29	2.89E-47	6.61E-41	2.16E-36	0.00E+00	2.96E-23	1.56E-09	3.58E-08	0.00E+00	0.00E+00	1.24E-08	9.65E-09	1.08E-23
3.02E-09	900	4.08E+18	0.00E+00	6.48E-08	5.26E+05	0.00E+00	4.79E-17	3.34E+05	5.10E-07	1.40E+05	2.85E-07	2.94E-11	2.13E-08	9.92E-10	3.07E-09	1.56E-07	1.46E-08	3.41E-08	7.96E-09	0.00E+00	3.48E-10	1.22E-12	2.02E-24	2.35E-20	2.18E-34	1.48E-27	1.91E-41	3.34E-28	5.19E-33	1.06E-34	5.73E-24	1.01E-07	6.48E-41	1.96E-14	3.71E-15	1.19E-19	3.99E-29	2.99E-47	6.81E-41	2.22E-36	0.00E+00	3.03E-23	1.57E-09	3.63E-08	0.00E+00	0.00E+00	1.26E-08	9.76E-09	1.11E-23
3.03E-09	900	4.08E+18	0.00E+00	6.56E-08	5.26E+05	0.00E+00	4.82E-17	3.34E+05	5.16E-07	1.40E+05	2.88E-07	2.98E-11	2.16E-08	9.96E-10	3.11E-09	1.57E-07	1.48E-08	3.45E-08	8.06E-09	0.00E+00	3.53E-10	1.23E-12	2.05E-24	2.38E-20	2.25E-34	1.52E-27	1.97E-41	3.39E-28	5.31E-33	1.08E-34	5.83E-24	1.02E-07	6.67E-41	1.98E-14	3.76E-15	1.20E-19	4.06E-29	3.08E-47	7.02E-41	2.29E-36	0.00E+00	3.11E-23	1.59E-09	3.67E-08	0.00E+00	0.00E+00	1.28E-08	9.88E-09	1.14E-23
3.04E-09	900	4.08E+18	0.00E+00	6.64E-08	5.26E+05	0.00E+00	4.85E-17	3.34E+05	5.23E-07	1.40E+05	2.92E-07	3.03E-11	2.19E-08	9.99E-10	3.16E-09	1.59E-07	1.50E-08	3.48E-08	8.16E-09	0.00E+00	3.57E-10	1.25E-12	2.08E-24	2.42E-20	2.32E-34	1.56E-27	2.03E-41	3.44E-28	5.44E-33	1.10E-34	5.93E-24	1.03E-07	6.86E-41	2.01E-14	3.81E-15	1.22E-19	4.13E-29	3.18E-47	7.24E-41	2.36E-36	0.00E+00	3.18E-23	1.61E-09	3.72E-08	0.00E+00	0.00E+00	1.29E-08	1.00E-08	1.17E-23
3.05E-09	900	4.08E+18	0.00E+00	6.73E-08	5.26E+05	0.00E+00	4.89E-17	3.34E+05	5.29E-07	1.40E+05	2.96E-07	3.07E-11	2.22E-08	1.00E-09	3.20E-09	1.61E-07	1.52E-08	3.52E-08	8.27E-09	0.00E+00	3.62E-10	1.27E-12	2.11E-24	2.46E-20	2.38E-34	1.61E-27	2.09E-41	3.49E-28	5.57E-33	1.12E-34	6.04E-24	1.05E-07	7.07E-41	2.04E-14	3.86E-15	1.24E-19	4.20E-29	3.28E-47	7.46E-41	2.43E-36	0.00E+00	3.26E-23	1.63E-09	3.77E-08	0.00E+00	0.00E+00	1.31E-08	1.01E-08	1.20E-23
3.06E-09	900	4.08E+18	0.00E+00	6.81E-08	5.26E+05	0.00E+00	4.92E-17	3.34E+05	5.36E-07	1.40E+05	2.99E-07	3.12E-11	2.25E-08	1.01E-09	3.24E-09	1.63E-07	1.54E-08	3.55E-08	8.37E-09	0.00E+00	3.67E-10	1.28E-12	2.15E-24	2.49E-20	2.45E-34	1.65E-27	2.15E-41	3.54E-28	5.70E-33	1.14E-34	6.14E-24	1.06E-07	7.28E-41	2.07E-14	3.91E-15	1.26E-19	4.28E-29	3.39E-47	7.69E-41	2.51E-36	0.00E+00	3.35E-23	1.65E-09	3.81E-08	0.00E+00	0.00E+00	1.33E-08	1.03E-08	1.23E-23
3.07E-09	900	4.08E+18	0.00E+00	6.89E-08	5.26E+05	0.00E+00	4.95E-17	3.34E+05	5.43E-07	1.40E+05	3.03E-07	3.17E-11	2.28E-08	1.01E-09	3.28E-09	1.66E-07	1.56E-08	3.59E-08	8.48E-09	0.00E+00	3.72E-10	1.30E-12	2.18E-24	2.53E-20	2.53E-34	1.70E-27	2.22E-41	3.59E-28	5.83E-33	1.16E-34	6.25E-24	1.07E-07	7.49E-41	2.09E-14	3.96E-15	1.28E-19	4.35E-29	3.50E-47	7.92E-41	2.58E-36	0.00E+00	3.43E-23	1.67E-09	3.86E-08	0.00E+00	0.00E+00	1.34E-08	1.04E-08	1.26E-23
3.08E-09	900	4.08E+18	0.00E+00	6.98E-08	5.26E+05	0.00E+00	4.98E-17	3.34E+05	5.50E-07	1.40E+05	3.07E-07	3.21E-11	2.31E-08	1.01E-09	3.32E-09	1.68E-07	1.58E-08	3.62E-08	8.59E-09	0.00E+00	3.77E-10	1.32E-12	2.21E-24	2.57E-20	2.60E-34	1.75E-27	2.28E-41	3.65E-28	5.97E-33	1.18E-34	6.35E-24	1.09E-07	7.71E-41	2.12E-14	4.02E-15	1.30E-19	4.42E-29	3.61E-47	8.16E-41	2.66E-36	0.00E+00	3.52E-23	1.69E-09	3.91E-08	0.00E+00	0.00E+00	1.36E-08	1.05E-08	1.29E-23
3.09E-09	900	4.08E+18	0.00E+00	7.06E-08	5.26E+05	0.00E+00	5.02E-17	3.34E+05	5.57E-07	1.40E+05	3.11E-07	3.26E-11	2.34E-08	1.02E-09	3.37E-09	1.70E-07	1.60E-08	3.66E-08	8.70E-09	0.00E+00	3.82E-10	1.34E-12	2.25E-24	2.61E-20	2.68E-34	1.80E-27	2.35E-41	3.70E-28	6.11E-33	1.20E-34	6.46E-24	1.10E-07	7.94E-41	2.15E-14	4.07E-15	1.32E-19	4.50E-29	3.72E-47	8.41E-41	2.74E-36	0.00E+00	3.60E-23	1.72E-09	3.96E-08	0.00E+00	0.00E+00	1.38E-08	1.06E-08	1.33E-23
3.10E-09	900	4.08E+18	0.00E+00	7.15E-08	5.26E+05	0.00E+00	5.05E-17	3.34E+05	5.64E-07	1.40E+05	3.15E-07	3.31E-11	2.37E-08	1.02E-09	3.41E-09	1.72E-07	1.62E-08	3.70E-08	8.81E-09	0.00E+00	3.87E-10	1.36E-12	2.28E-24	2.65E-20	2.76E-34	1.85E-27	2.43E-41	3.76E-28	6.25E-33	1.22E-34	6.57E-24	1.11E-07	8.17E-41	2.18E-14	4.12E-15	1.34E-19	4.58E-29	3.84E-47	8.66E-41	2.83E-36	0.00E+00	3.69E-23	1.74E-09	4.01E-08	0.00E+00	0.00E+00	1.39E-08	1.08E-08	1.36E-23
3.11E-09	900	4.08E+18	0.00E+00	7.24E-08	5.26E+05	0.00E+00	5.08E-17	3.34E+05	5.71E-07	1.40E+05	3.19E-07	3.36E-11	2.40E-08	1.02E-09	3.45E-09	1.74E-07	1.65E-08	3.73E-08	8.92E-09	0.00E+00	3.93E-10	1.38E-12	2.32E-24	2.69E-20	2.84E-34	1.90E-27	2.50E-41	3.81E-28	6.40E-33	1.24E-34	6.69E-24	1.13E-07	8.41E-41	2.21E-14	4.18E-15	1.36E-19	4.66E-29	3.96E-47	8.93E-41	2.91E-36	0.00E+00	3.79E-23	1.76E-09	4.06E-08	0.00E+00	0.00E+00	1.41E-08	1.09E-08	1.40E-23
3.12E-09	900	4.08E+18	0.00E+00	7.33E-08	5.26E+05	0.00E+00	5.12E-17	3.34E+05	5.78E-07	1.40E+05	3.23E-07	3.41E-11	2.43E-08	1.03E-09	3.50E-09	1.76E-07	1.67E-08	3.77E-08	9.04E-09	0.00E+00	3.98E-10	1.39E-12	2.35E-24	2.73E-20	2.92E-34	1.95E-27	2.57E-41	3.87E-28	6.55E-33	1.26E-34	6.80E-24	1.14E-07	8.66E-41	2.24E-14	4.23E-15	1.38E-19	4.74E-29	4.09E-47	9.20E-41	3.00E-36	0.00E+00	3.88E-23	1.78E-09	4.11E-08	0.00E+00	0.00E+00	1.43E-08	1.10E-08	1.43E-23
3.13E-09	900	4.08E+18	0.00E+00	7.42E-08	5.26E+05	0.00E+00	5.15E-17	3.34E+05	5.85E-07	1.40E+05	3.27E-07	3.46E-11	2.47E-08	1.03E-09	3.54E-09	1.78E-07	1.69E-08	3.81E-08	9.15E-09	0.00E+00	4.03E-10	1.41E-12	2.39E-24	2.77E-20	3.01E-34	2.01E-27	2.65E-41	3.92E-28	6.71E-33	1.28E-34	6.92E-24	1.16E-07	8.91E-41	2.27E-14	4.29E-15	1.40E-19	4.82E-29	4.22E-47	9.47E-41	3.09E-36	0.00E+00	3.98E-23	1.80E-09	4.17E-08	0.00E+00	0.00E+00	1.45E-08	1.12E-08	1.47E-23
3.14E-09	900	4.08E+18	0.00E+00	7.51E-08	5.26E+05	0.00E+00	5.18E-17	3.34E+05	5.93E-07	1.40E+05	3.31E-07	3.51E-11	2.50E-08	1.03E-09	3.59E-09	1.81E-07	1.71E-08	3.85E-08	9.27E-09	0.00E+00	4.09E-10	1.43E-12	2.42E-24	2.81E-20	3.10E-34	2.06E-27	2.73E-41	3.98E-28	6.86E-33	1.30E-34	7.03E-24	1.17E-07	9.17E-41	2.30E-14	4.35E-15	1.42E-19	4.90E-29	4.35E-47	9.76E-41	3.18E-36	0.00E+00	4.08E-23	1.82E-09	4.22E-08	0.00E+00	0.00E+00	1.46E-08	1.13E-08	1.51E-23
3.15E-09	900	4.08E+18	0.00E+00	7.60E-08	5.26E+05	0.00E+00	5.22E-17	3.34E+05	6.00E-07	1.40E+05	3.35E-07	3.56E-11	2.53E-08	1.04E-09	3.63E-09	1.83E-07	1.73E-08	3.89E-08	9.39E-09	0.00E+00	4.14E-10	1.45E-12	2.46E-24	2.85E-20	3.19E-34	2.12E-27	2.82E-41	4.04E-28	7.02E-33	1.33E-34	7.15E-24	1.18E-07	9.44E-41	2.33E-14	4.40E-15	1.44E-19	4.98E-29	4.49E-47	1.01E-40	3.28E-36	0.00E+00	4.18E-23	1.85E-09	4.27E-08	0.00E+00	0.00E+00	1.48E-08	1.14E-08	1.55E-23
3.16E-09	900	4.08E+18	0.00E+00	7.69E-08	5.26E+05	0.00E+00	5.25E-17	3.34E+05	6.08E-07	1.40E+05	3.40E-07	3.62E-11	2.57E-08	1.04E-09	3.68E-09	1.85E-07	1.76E-08	3.93E-08	9.51E-09	0.00E+00	4.20E-10	1.47E-12	2.50E-24	2.90E-20	3.28E-34	2.18E-27	2.90E-41	4.10E-28	7.19E-33	1.35E-34	7.28E-24	1.20E-07	9.71E-41	2.36E-14	4.46E-15	1.46E-19	5.07E-29	4.63E-47	1.04E-40	3.38E-36	0.00E+00	4.29E-23	1.87E-09	4.33E-08	0.00E+00	0.00E+00	1.50E-08	1.16E-08	1.58E-23
3.17E-09	900	4.08E+18	0.00E+00	7.79E-08	5.26E+05	0.00E+00	5.28E-17	3.34E+05	6.15E-07	1.40E+05	3.44E-07	3.67E-11	2.60E-08	1.04E-09	3.73E-09	1.87E-07	1.78E-08	3.97E-08	9.63E-09	0.00E+00	4.25E-10	1.49E-12	2.53E-24	2.94E-20	3.37E-34	2.24E-27	2.99E-41	4.16E-28	7.36E-33	1.37E-34	7.40E-24	1.21E-07	1.00E-40	2.39E-14	4.52E-15	1.48E-19	5.15E-29	4.78E-47	1.07E-40	3.48E-36	0.00E+00	4.39E-23	1.89E-09	4.38E-08	0.00E+00	0.00E+00	1.52E-08	1.17E-08	1.63E-23
3.18E-09	900	4.08E+18	0.00E+00	7.88E-08	5.26E+05	0.00E+00	5.32E-17	3.34E+05	6.23E-07	1.40E+05	3.48E-07	3.73E-11	2.64E-08	1.05E-09	3.78E-09	1.90E-07	1.80E-08	4.01E-08	9.75E-09	0.00E+00	4.31E-10	1.51E-12	2.57E-24	2.98E-20	3.47E-34	2.31E-27	3.08E-41	4.22E-28	7.53E-33	1.39E-34	7.52E-24	1.23E-07	1.03E-40	2.42E-14	4.58E-15	1.51E-19	5.24E-29	4.93E-47	1.10E-40	3.58E-36	0.00E+00	4.50E-23	1.91E-09	4.44E-08	0.00E+00	0.00E+00	1.54E-08	1.19E-08	1.67E-23
3.19E-09	900	4.08E+18	0.00E+00	7.98E-08	5.26E+05	0.00E+00	5.35E-17	3.34E+05	6.31E-07	1.40E+05	3.53E-07	3.78E-11	2.67E-08	1.05E-09	3.83E-09	1.92E-07	1.83E-08	4.05E-08	9.87E-09	0.00E+00	4.37E-10	1.53E-12	2.61E-24	3.03E-20	3.57E-34	2.37E-27	3.17E-41	4.28E-28	7.71E-33	1.42E-34	7.65E-24	1.24E-07	1.06E-40	2.46E-14	4.64E-15	1.53E-19	5.33E-29	5.09E-47	1.13E-40	3.69E-36	0.00E+00	4.62E-23	1.94E-09	4.49E-08	0.00E+00	0.00E+00	1.56E-08	1.20E-08	1.71E-23
3.20E-09	900	4.08E+18	0.00E+00	8.08E-08	5.26E+05	0.00E+00	5.38E-17	3.34E+05	6.39E-07	1.40E+05	3.57E-07	3.84E-11	2.71E-08	1.05E-09	3.87E-09	1.95E-07	1.85E-08	4.09E-08	1.00E-08	0.00E+00	4.43E-10	1.55E-12	2.65E-24	3.07E-20	3.68E-34	2.44E-27	3.26E-41	4.35E-28	7.89E-33	1.44E-34	7.78E-24	1.26E-07	1.09E-40	2.49E-14	4.70E-15	1.55E-19	5.42E-29	5.24E-47	1.16E-40	3.80E-36	0.00E+00	4.73E-23	1.96E-09	4.55E-08	0.00E+00	0.00E+00	1.58E-08	1.22E-08	1.75E-23
3.21E-09	900	4.08E+18	0.00E+00	8.18E-08	5.26E+05	0.00E+00	5.42E-17	3.34E+05	6.47E-07	1.40E+05	3.61E-07	3.89E-11	2.74E-08	1.06E-09	3.92E-09	1.97E-07	1.88E-08	4.13E-08	1.01E-08	0.00E+00	4.48E-10	1.57E-12	2.69E-24	3.12E-20	3.78E-34	2.50E-27	3.36E-41	4.41E-28	8.08E-33	1.47E-34	7.91E-24	1.28E-07	1.12E-40	2.52E-14	4.76E-15	1.57E-19	5.51E-29	5.41E-47	1.20E-40	3.91E-36	0.00E+00	4.85E-23	1.99E-09	4.61E-08	0.00E+00	0.00E+00	1.60E-08	1.23E-08	1.80E-23
3.22E-09	900	4.08E+18	0.00E+00	8.28E-08	5.26E+05	0.00E+00	5.45E-17	3.34E+05	6.55E-07	1.40E+05	3.66E-07	3.95E-11	2.78E-08	1.06E-09	3.98E-09	1.99E-07	1.90E-08	4.17E-08	1.03E-08	0.00E+00	4.54E-10	1.60E-12	2.73E-24	3.16E-20	3.89E-34	2.57E-27	3.46E-41	4.47E-28	8.27E-33	1.49E-34	8.04E-24	1.29E-07	1.15E-40	2.56E-14	4.83E-15	1.60E-19	5.60E-29	5.58E-47	1.24E-40	4.03E-36	0.00E+00	4.97E-23	2.01E-09	4.66E-08	0.00E+00	0.00E+00	1.62E-08	1.25E-08	1.85E-23
3.23E-09	900	4.08E+18	0.00E+00	8.38E-08	5.26E+05	0.00E+00	5.49E-17	3.34E+05	6.63E-07	1.40E+05	3.71E-07	4.01E-11	2.82E-08	1.06E-09	4.03E-09	2.02E-07	1.93E-08	4.21E-08	1.04E-08	0.00E+00	4.60E-10	1.62E-12	2.77E-24	3.21E-20	4.01E-34	2.65E-27	3.56E-41	4.54E-28	8.47E-33	1.51E-34	8.18E-24	1.31E-07	1.19E-40	2.59E-14	4.89E-15	1.62E-19	5.69E-29	5.75E-47	1.27E-40	4.15E-36	0.00E+00	5.09E-23	2.03E-09	4.72E-08	0.00E+00	0.00E+00	1.64E-08	1.26E-08	1.89E-23
3.24E-09	900	4.08E+18	0.00E+00	8.48E-08	5.26E+05	0.00E+00	5.52E-17	3.34E+05	6.71E-07	1.40E+05	3.75E-07	4.07E-11	2.85E-08	1.07E-09	4.08E-09	2.04E-07	1.95E-08	4.26E-08	1.05E-08	0.00E+00	4.67E-10	1.64E-12	2.81E-24	3.26E-20	4.12E-34	2.72E-27	3.67E-41	4.60E-28	8.67E-33	1.54E-34	8.31E-24	1.32E-07	1.22E-40	2.63E-14	4.95E-15	1.65E-19	5.79E-29	5.93E-47	1.31E-40	4.27E-36	0.00E+00	5.22E-23	2.06E-09	4.78E-08	0.00E+00	0.00E+00	1.66E-08	1.28E-08	1.94E-23
3.25E-09	900	4.08E+18	0.00E+00	8.58E-08	5.26E+05	0.00E+00	5.55E-17	3.34E+05	6.80E-07	1.40E+05	3.80E-07	4.13E-11	2.89E-08	1.07E-09	4.13E-09	2.07E-07	1.98E-08	4.30E-08	1.06E-08	0.00E+00	4.73E-10	1.66E-12	2.85E-24	3.30E-20	4.24E-34	2.80E-27	3.78E-41	4.67E-28	8.87E-33	1.57E-34	8.45E-24	1.34E-07	1.26E-40	2.66E-14	5.02E-15	1.67E-19	5.88E-29	6.12E-47	1.35E-40	4.39E-36	0.00E+00	5.35E-23	2.08E-09	4.84E-08	0.00E+00	0.00E+00	1.68E-08	1.29E-08	1.99E-23
3.26E-09	900	4.08E+18	0.00E+00	8.69E-08	5.26E+05	0.00E+00	5.59E-17	3.34E+05	6.88E-07	1.40E+05	3.85E-07	4.19E-11	2.93E-08	1.07E-09	4.18E-09	2.10E-07	2.00E-08	4.35E-08	1.08E-08	0.00E+00	4.79E-10	1.68E-12	2.89E-24	3.35E-20	4.36E-34	2.87E-27	3.89E-41	4.74E-28	9.08E-33	1.59E-34	8.59E-24	1.36E-07	1.29E-40	2.70E-14	5.08E-15	1.69E-19	5.98E-29	6.31E-47	1.39E-40	4.52E-36	0.00E+00	5.49E-23	2.11E-09	4.90E-08	0.00E+00	0.00E+00	1.70E-08	1.31E-08	2.04E-23
3.27E-09	900	4.08E+18	0.00E+00	8.80E-08	5.26E+05	0.00E+00	5.62E-17	3.34E+05	6.97E-07	1.40E+05	3.90E-07	4.25E-11	2.97E-08	1.08E-09	4.24E-09	2.12E-07	2.03E-08	4.39E-08	1.09E-08	0.00E+00	4.85E-10	1.71E-12	2.94E-24	3.40E-20	4.49E-34	2.95E-27	4.01E-41	4.81E-28	9.29E-33	1.62E-34	8.73E-24	1.38E-07	1.33E-40	2.73E-14	5.15E-15	1.72E-19	6.08E-29	6.50E-47	1.43E-40	4.66E-36	0.00E+00	5.62E-23	2.14E-09	4.96E-08	0.00E+00	0.00E+00	1.72E-08	1.32E-08	2.09E-23
3.28E-09	900	4.08E+18	0.00E+00	8.90E-08	5.26E+05	0.00E+00	5.66E-17	3.34E+05	7.06E-07	1.40E+05	3.95E-07	4.31E-11	3.01E-08	1.08E-09	4.29E-09	2.15E-07	2.05E-08	4.44E-08	1.11E-08	0.00E+00	4.92E-10	1.73E-12	2.98E-24	3.45E-20	4.62E-34	3.03E-27	4.13E-41	4.88E-28	9.51E-33	1.64E-34	8.88E-24	1.39E-07	1.37E-40	2.77E-14	5.22E-15	1.74E-19	6.18E-29	6.70E-47	1.47E-40	4.80E-36	0.00E+00	5.76E-23	2.16E-09	5.03E-08	0.00E+00	0.00E+00	1.74E-08	1.34E-08	2.15E-23
3.29E-09	900	4.08E+18	0.00E+00	9.01E-08	5.26E+05	0.00E+00	5.69E-17	3.34E+05	7.15E-07	1.40E+05	4.00E-07	4.37E-11	3.05E-08	1.08E-09	4.35E-09	2.17E-07	2.08E-08	4.48E-08	1.12E-08	0.00E+00	4.98E-10	1.75E-12	3.03E-24	3.50E-20	4.75E-34	3.12E-27	4.25E-41	4.95E-28	9.74E-33	1.67E-34	9.02E-24	1.41E-07	1.41E-40	2.80E-14	5.29E-15	1.77E-19	6.28E-29	6.91E-47	1.51E-40	4.94E-36	0.00E+00	5.91E-23	2.19E-09	5.09E-08	0.00E+00	0.00E+00	1.76E-08	1.36E-08	2.20E-23
3.30E-09	900	4.08E+18	0.00E+00	9.12E-08	5.26E+05	0.00E+00	5.73E-17	3.34E+05	7.23E-07	1.40E+05	4.05E-07	4.44E-11	3.09E-08	1.09E-09	4.40E-09	2.20E-07	2.11E-08	4.53E-08	1.13E-08	0.00E+00	5.05E-10	1.78E-12	3.07E-24	3.55E-20	4.89E-34	3.20E-27	4.37E-41	5.02E-28	9.97E-33	1.70E-34	9.17E-24	1.43E-07	1.45E-40	2.84E-14	5.36E-15	1.80E-19	6.39E-29	7.12E-47	1.56E-40	5.08E-36	0.00E+00	6.06E-23	2.22E-09	5.15E-08	0.00E+00	0.00E+00	1.79E-08	1.37E-08	2.26E-23
3.31E-09	900	4.08E+18	0.00E+00	9.24E-08	5.26E+05	0.00E+00	5.76E-17	3.34E+05	7.33E-07	1.40E+05	4.10E-07	4.50E-11	3.13E-08	1.09E-09	4.46E-09	2.23E-07	2.14E-08	4.57E-08	1.15E-08	0.00E+00	5.12E-10	1.80E-12	3.12E-24	3.61E-20	5.03E-34	3.29E-27	4.50E-41	5.09E-28	1.02E-32	1.73E-34	9.32E-24	1.45E-07	1.49E-40	2.88E-14	5.43E-15	1.82E-19	6.49E-29	7.34E-47	1.61E-40	5.23E-36	0.00E+00	6.21E-23	2.24E-09	5.22E-08	0.00E+00	0.00E+00	1.81E-08	1.39E-08	2.32E-23
3.32E-09	900	4.08E+18	0.00E+00	9.35E-08	5.26E+05	0.00E+00	5.80E-17	3.34E+05	7.42E-07	1.40E+05	4.15E-07	4.57E-11	3.17E-08	1.10E-09	4.52E-09	2.26E-07	2.16E-08	4.62E-08	1.16E-08	0.00E+00	5.18E-10	1.82E-12	3.16E-24	3.66E-20	5.17E-34	3.38E-27	4.63E-41	5.16E-28	1.04E-32	1.76E-34	9.48E-24	1.46E-07	1.53E-40	2.92E-14	5.50E-15	1.85E-19	6.60E-29	7.57E-47	1.65E-40	5.38E-36	0.00E+00	6.36E-23	2.27E-09	5.29E-08	0.00E+00	0.00E+00	1.83E-08	1.41E-08	2.38E-23
3.33E-09	900	4.08E+18	0.00E+00	9.46E-08	5.26E+05	0.00E+00	5.83E-17	3.34E+05	7.51E-07	1.40E+05	4.20E-07	4.63E-11	3.21E-08	1.10E-09	4.57E-09	2.29E-07	2.19E-08	4.67E-08	1.18E-08	0.00E+00	5.25E-10	1.85E-12	3.21E-24	3.71E-20	5.32E-34	3.48E-27	4.77E-41	5.24E-28	1.07E-32	1.78E-34	9.63E-24	1.48E-07	1.57E-40	2.96E-14	5.57E-15	1.88E-19	6.71E-29	7.80E-47	1.70E-40	5.54E-36	0.00E+00	6.52E-23	2.30E-09	5.35E-08	0.00E+00	0.00E+00	1.85E-08	1.42E-08	2.44E-23
3.34E-09	900	4.08E+18	0.00E+00	9.58E-08	5.26E+05	0.00E+00	5.87E-17	3.34E+05	7.60E-07	1.40E+05	4.25E-07	4.70E-11	3.25E-08	1.10E-09	4.63E-09	2.31E-07	2.22E-08	4.72E-08	1.19E-08	0.00E+00	5.32E-10	1.87E-12	3.26E-24	3.77E-20	5.47E-34	3.57E-27	4.91E-41	5.31E-28	1.09E-32	1.81E-34	9.79E-24	1.50E-07	1.62E-40	2.99E-14	5.64E-15	1.90E-19	6.82E-29	8.04E-47	1.75E-40	5.70E-36	0.00E+00	6.68E-23	2.33E-09	5.42E-08	0.00E+00	0.00E+00	1.88E-08	1.44E-08	2.50E-23
3.35E-09	900	4.08E+18	0.00E+00	9.70E-08	5.26E+05	0.00E+00	5.91E-17	3.34E+05	7.70E-07	1.40E+05	4.31E-07	4.77E-11	3.29E-08	1.11E-09	4.69E-09	2.34E-07	2.25E-08	4.77E-08	1.21E-08	0.00E+00	5.39E-10	1.90E-12	3.30E-24	3.82E-20	5.63E-34	3.67E-27	5.05E-41	5.39E-28	1.12E-32	1.84E-34	9.95E-24	1.52E-07	1.67E-40	3.03E-14	5.71E-15	1.93E-19	6.93E-29	8.29E-47	1.80E-40	5.87E-36	0.00E+00	6.85E-23	2.36E-09	5.49E-08	0.00E+00	0.00E+00	1.90E-08	1.46E-08	2.56E-23
3.36E-09	900	4.08E+18	0.00E+00	9.82E-08	5.26E+05	0.00E+00	5.94E-17	3.34E+05	7.79E-07	1.40E+05	4.36E-07	4.84E-11	3.34E-08	1.11E-09	4.75E-09	2.37E-07	2.28E-08	4.82E-08	1.22E-08	0.00E+00	5.46E-10	1.92E-12	3.35E-24	3.88E-20	5.79E-34	3.77E-27	5.20E-41	5.47E-28	1.15E-32	1.87E-34	1.01E-23	1.54E-07	1.71E-40	3.07E-14	5.79E-15	1.96E-19	7.04E-29	8.54E-47	1.85E-40	6.04E-36	0.00E+00	7.02E-23	2.38E-09	5.56E-08	0.00E+00	0.00E+00	1.92E-08	1.48E-08	2.63E-23
3.37E-09	900	4.08E+18	0.00E+00	9.94E-08	5.26E+05	0.00E+00	5.98E-17	3.34E+05	7.89E-07	1.40E+05	4.42E-07	4.91E-11	3.38E-08	1.11E-09	4.81E-09	2.40E-07	2.31E-08	4.87E-08	1.24E-08	0.00E+00	5.54E-10	1.95E-12	3.40E-24	3.93E-20	5.95E-34	3.88E-27	5.35E-41	5.54E-28	1.17E-32	1.90E-34	1.03E-23	1.56E-07	1.76E-40	3.11E-14	5.86E-15	1.99E-19	7.16E-29	8.80E-47	1.91E-40	6.22E-36	0.00E+00	7.20E-23	2.41E-09	5.63E-08	0.00E+00	0.00E+00	1.95E-08	1.50E-08	2.69E-23
3.38E-09	900	4.08E+18	0.00E+00	1.01E-07	5.26E+05	0.00E+00	6.01E-17	3.34E+05	7.99E-07	1.40E+05	4.47E-07	4.98E-11	3.43E-08	1.12E-09	4.87E-09	2.43E-07	2.34E-08	4.92E-08	1.25E-08	0.00E+00	5.61E-10	1.97E-12	3.45E-24	3.99E-20	6.12E-34	3.98E-27	5.51E-41	5.62E-28	1.20E-32	1.94E-34	1.04E-23	1.58E-07	1.81E-40	3.16E-14	5.94E-15	2.02E-19	7.27E-29	9.07E-47	1.96E-40	6.40E-36	0.00E+00	7.38E-23	2.44E-09	5.70E-08	0.00E+00	0.00E+00	1.97E-08	1.51E-08	2.76E-23
3.39E-09	900	4.08E+18	0.00E+00	1.02E-07	5.26E+05	0.00E+00	6.05E-17	3.34E+05	8.09E-07	1.40E+05	4.53E-07	5.05E-11	3.47E-08	1.12E-09	4.93E-09	2.46E-07	2.37E-08	4.97E-08	1.27E-08	0.00E+00	5.68E-10	2.00E-12	3.50E-24	4.05E-20	6.29E-34	4.09E-27	5.67E-41	5.70E-28	1.23E-32	1.97E-34	1.06E-23	1.60E-07	1.86E-40	3.20E-14	6.02E-15	2.04E-19	7.39E-29	9.35E-47	2.02E-40	6.58E-36	0.00E+00	7.56E-23	2.47E-09	5.77E-08	0.00E+00	0.00E+00	2.00E-08	1.53E-08	2.83E-23
3.40E-09	900	4.08E+18	0.00E+00	1.03E-07	5.26E+05	0.00E+00	6.09E-17	3.34E+05	8.19E-07	1.40E+05	4.58E-07	5.12E-11	3.52E-08	1.12E-09	5.00E-09	2.49E-07	2.40E-08	5.02E-08	1.29E-08	0.00E+00	5.76E-10	2.03E-12	3.55E-24	4.10E-20	6.47E-34	4.20E-27	5.84E-41	5.78E-28	1.26E-32	2.00E-34	1.08E-23	1.62E-07	1.92E-40	3.24E-14	6.10E-15	2.07E-19	7.51E-29	9.63E-47	2.08E-40	6.77E-36	0.00E+00	7.75E-23	2.50E-09	5.84E-08	0.00E+00	0.00E+00	2.02E-08	1.55E-08	2.91E-23
3.41E-09	900	4.08E+18	0.00E+00	1.04E-07	5.26E+05	0.00E+00	6.12E-17	3.34E+05	8.29E-07	1.40E+05	4.64E-07	5.19E-11	3.56E-08	1.13E-09	5.06E-09	2.52E-07	2.43E-08	5.07E-08	1.30E-08	0.00E+00	5.83E-10	2.05E-12	3.60E-24	4.16E-20	6.65E-34	4.32E-27	6.01E-41	5.87E-28	1.29E-32	2.03E-34	1.10E-23	1.64E-07	1.97E-40	3.28E-14	6.18E-15	2.10E-19	7.63E-29	9.92E-47	2.14E-40	6.97E-36	0.00E+00	7.94E-23	2.53E-09	5.91E-08	0.00E+00	0.00E+00	2.05E-08	1.57E-08	2.98E-23
3.42E-09	900	4.08E+18	0.00E+00	1.06E-07	5.26E+05	0.00E+00	6.16E-17	3.34E+05	8.40E-07	1.40E+05	4.70E-07	5.27E-11	3.61E-08	1.13E-09	5.13E-09	2.55E-07	2.46E-08	5.13E-08	1.32E-08	0.00E+00	5.91E-10	2.08E-12	3.66E-24	4.22E-20	6.84E-34	4.44E-27	6.18E-41	5.95E-28	1.32E-32	2.06E-34	1.11E-23	1.66E-07	2.03E-40	3.33E-14	6.26E-15	2.13E-19	7.75E-29	1.02E-46	2.20E-40	7.17E-36	0.00E+00	8.14E-23	2.56E-09	5.99E-08	0.00E+00	0.00E+00	2.07E-08	1.59E-08	3.06E-23
3.43E-09	900	4.08E+18	0.00E+00	1.07E-07	5.26E+05	0.00E+00	6.19E-17	3.34E+05	8.50E-07	1.40E+05	4.76E-07	5.34E-11	3.66E-08	1.13E-09	5.19E-09	2.59E-07	2.49E-08	5.18E-08	1.34E-08	0.00E+00	5.99E-10	2.11E-12	3.71E-24	4.28E-20	7.04E-34	4.56E-27	6.36E-41	6.03E-28	1.35E-32	2.10E-34	1.13E-23	1.68E-07	2.08E-40	3.37E-14	6.34E-15	2.16E-19	7.88E-29	1.05E-46	2.27E-40	7.38E-36	0.00E+00	8.34E-23	2.60E-09	6.06E-08	0.00E+00	0.00E+00	2.10E-08	1.61E-08	3.13E-23
3.44E-09	900	4.08E+18	0.00E+00	1.08E-07	5.26E+05	0.00E+00	6.23E-17	3.34E+05	8.61E-07	1.40E+05	4.82E-07	5.42E-11	3.70E-08	1.14E-09	5.26E-09	2.62E-07	2.53E-08	5.23E-08	1.35E-08	0.00E+00	6.07E-10	2.14E-12	3.76E-24	4.35E-20	7.23E-34	4.68E-27	6.54E-41	6.12E-28	1.38E-32	2.13E-34	1.15E-23	1.70E-07	2.14E-40	3.41E-14	6.42E-15	2.20E-19	8.01E-29	1.09E-46	2.33E-40	7.59E-36	0.00E+00	8.55E-23	2.63E-09	6.14E-08	0.00E+00	0.00E+00	2.13E-08	1.63E-08	3.21E-23
3.45E-09	900	4.08E+18	0.00E+00	1.10E-07	5.26E+05	0.00E+00	6.27E-17	3.34E+05	8.72E-07	1.40E+05	4.88E-07	5.50E-11	3.75E-08	1.14E-09	5.32E-09	2.65E-07	2.56E-08	5.29E-08	1.37E-08	0.00E+00	6.15E-10	2.17E-12	3.82E-24	4.41E-20	7.44E-34	4.81E-27	6.73E-41	6.21E-28	1.42E-32	2.16E-34	1.17E-23	1.72E-07	2.20E-40	3.46E-14	6.50E-15	2.23E-19	8.13E-29	1.12E-46	2.40E-40	7.81E-36	0.00E+00	8.76E-23	2.66E-09	6.22E-08	0.00E+00	0.00E+00	2.15E-08	1.65E-08	3.29E-23
3.46E-09	900	4.08E+18	0.00E+00	1.11E-07	5.26E+05	0.00E+00	6.30E-17	3.34E+05	8.83E-07	1.40E+05	4.94E-07	5.58E-11	3.80E-08	1.14E-09	5.39E-09	2.68E-07	2.59E-08	5.34E-08	1.39E-08	0.00E+00	6.23E-10	2.19E-12	3.87E-24	4.47E-20	7.65E-34	4.94E-27	6.93E-41	6.29E-28	1.45E-32	2.20E-34	1.19E-23	1.74E-07	2.27E-40	3.50E-14	6.59E-15	2.26E-19	8.26E-29	1.15E-46	2.47E-40	8.03E-36	0.00E+00	8.98E-23	2.69E-09	6.29E-08	0.00E+00	0.00E+00	2.18E-08	1.67E-08	3.38E-23
3.47E-09	900	4.08E+18	0.00E+00	1.12E-07	5.26E+05	0.00E+00	6.34E-17	3.34E+05	8.94E-07	1.40E+05	5.00E-07	5.66E-11	3.85E-08	1.15E-09	5.46E-09	2.72E-07	2.62E-08	5.40E-08	1.40E-08	0.00E+00	6.31E-10	2.22E-12	3.93E-24	4.54E-20	7.86E-34	5.08E-27	7.13E-41	6.38E-28	1.48E-32	2.23E-34	1.21E-23	1.76E-07	2.33E-40	3.55E-14	6.67E-15	2.29E-19	8.40E-29	1.19E-46	2.54E-40	8.26E-36	0.00E+00	9.21E-23	2.73E-09	6.37E-08	0.00E+00	0.00E+00	2.21E-08	1.69E-08	3.46E-23
3.48E-09	900	4.08E+18	0.00E+00	1.14E-07	5.26E+05	0.00E+00	6.38E-17	3.34E+05	9.05E-07	1.40E+05	5.07E-07	5.74E-11	3.90E-08	1.15E-09	5.53E-09	2.75E-07	2.66E-08	5.46E-08	1.42E-08	0.00E+00	6.39E-10	2.25E-12	3.99E-24	4.60E-20	8.08E-34	5.21E-27	7.33E-41	6.47E-28	1.52E-32	2.27E-34	1.23E-23	1.78E-07	2.40E-40	3.60E-14	6.76E-15	2.32E-19	8.53E-29	1.22E-46	2.61E-40	8.50E-36	0.00E+00	9.44E-23	2.76E-09	6.45E-08	0.00E+00	0.00E+00	2.23E-08	1.71E-08	3.55E-23
3.49E-09	900	4.08E+18	0.00E+00	1.15E-07	5.26E+05	0.00E+00	6.42E-17	3.34E+05	9.16E-07	1.40E+05	5.13E-07	5.82E-11	3.95E-08	1.15E-09	5.60E-09	2.78E-07	2.69E-08	5.51E-08	1.44E-08	0.00E+00	6.47E-10	2.28E-12	4.05E-24	4.67E-20	8.31E-34	5.36E-27	7.55E-41	6.56E-28	1.56E-32	2.31E-34	1.24E-23	1.81E-07	2.46E-40	3.64E-14	6.84E-15	2.36E-19	8.67E-29	1.26E-46	2.69E-40	8.74E-36	0.00E+00	9.67E-23	2.79E-09	6.53E-08	0.00E+00	0.00E+00	2.26E-08	1.73E-08	3.64E-23
3.50E-09	900	4.08E+18	0.00E+00	1.16E-07	5.26E+05	0.00E+00	6.45E-17	3.34E+05	9.27E-07	1.40E+05	5.19E-07	5.90E-11	4.00E-08	1.16E-09	5.67E-09	2.82E-07	2.73E-08	5.57E-08	1.46E-08	0.00E+00	6.56E-10	2.31E-12	4.10E-24	4.73E-20	8.54E-34	5.50E-27	7.76E-41	6.66E-28	1.59E-32	2.34E-34	1.26E-23	1.83E-07	2.53E-40	3.69E-14	6.93E-15	2.39E-19	8.80E-29	1.30E-46	2.76E-40	8.99E-36	0.00E+00	9.91E-23	2.83E-09	6.61E-08	0.00E+00	0.00E+00	2.29E-08	1.75E-08	3.73E-23
3.51E-09	900	4.08E+18	0.00E+00	1.18E-07	5.26E+05	0.00E+00	6.49E-17	3.34E+05	9.39E-07	1.40E+05	5.26E-07	5.98E-11	4.06E-08	1.16E-09	5.74E-09	2.85E-07	2.76E-08	5.63E-08	1.48E-08	0.00E+00	6.64E-10	2.34E-12	4.16E-24	4.80E-20	8.78E-34	5.65E-27	7.99E-41	6.75E-28	1.63E-32	2.38E-34	1.28E-23	1.85E-07	2.60E-40	3.74E-14	7.02E-15	2.43E-19	8.94E-29	1.34E-46	2.84E-40	9.25E-36	0.00E+00	1.02E-22	2.86E-09	6.70E-08	0.00E+00	0.00E+00	2.32E-08	1.77E-08	3.83E-23
3.52E-09	900	4.08E+18	0.00E+00	1.19E-07	5.26E+05	0.00E+00	6.53E-17	3.34E+05	9.51E-07	1.40E+05	5.32E-07	6.07E-11	4.11E-08	1.17E-09	5.81E-09	2.89E-07	2.80E-08	5.69E-08	1.49E-08	0.00E+00	6.73E-10	2.37E-12	4.22E-24	4.87E-20	9.03E-34	5.80E-27	8.22E-41	6.84E-28	1.67E-32	2.42E-34	1.31E-23	1.87E-07	2.68E-40	3.79E-14	7.11E-15	2.46E-19	9.09E-29	1.38E-46	2.92E-40	9.52E-36	0.00E+00	1.04E-22	2.90E-09	6.78E-08	0.00E+00	0.00E+00	2.35E-08	1.80E-08	3.93E-23
3.53E-09	900	4.08E+18	0.00E+00	1.21E-07	5.26E+05	0.00E+00	6.57E-17	3.34E+05	9.62E-07	1.40E+05	5.39E-07	6.15E-11	4.16E-08	1.17E-09	5.89E-09	2.92E-07	2.83E-08	5.75E-08	1.51E-08	0.00E+00	6.82E-10	2.41E-12	4.28E-24	4.94E-20	9.28E-34	5.96E-27	8.45E-41	6.94E-28	1.71E-32	2.46E-34	1.33E-23	1.90E-07	2.75E-40	3.84E-14	7.21E-15	2.49E-19	9.23E-29	1.42E-46	3.01E-40	9.79E-36	0.00E+00	1.07E-22	2.93E-09	6.87E-08	0.00E+00	0.00E+00	2.38E-08	1.82E-08	4.03E-23
3.54E-09	900	4.08E+18	0.00E+00	1.22E-07	5.26E+05	0.00E+00	6.60E-17	3.34E+05	9.74E-07	1.40E+05	5.46E-07	6.24E-11	4.22E-08	1.17E-09	5.96E-09	2.96E-07	2.87E-08	5.81E-08	1.53E-08	0.00E+00	6.91E-10	2.44E-12	4.35E-24	5.01E-20	9.54E-34	6.12E-27	8.69E-41	7.04E-28	1.75E-32	2.50E-34	1.35E-23	1.92E-07	2.83E-40	3.89E-14	7.30E-15	2.53E-19	9.38E-29	1.46E-46	3.09E-40	1.01E-35	0.00E+00	1.09E-22	2.97E-09	6.95E-08	0.00E+00	0.00E+00	2.40E-08	1.84E-08	4.13E-23
3.55E-09	900	4.08E+18	0.00E+00	1.24E-07	5.26E+05	0.00E+00	6.64E-17	3.34E+05	9.87E-07	1.40E+05	5.53E-07	6.33E-11	4.27E-08	1.18E-09	6.04E-09	3.00E-07	2.91E-08	5.87E-08	1.55E-08	0.00E+00	7.00E-10	2.47E-12	4.41E-24	5.08E-20	9.81E-34	6.29E-27	8.94E-41	7.14E-28	1.79E-32	2.54E-34	1.37E-23	1.95E-07	2.91E-40	3.94E-14	7.39E-15	2.57E-19	9.52E-29	1.50E-46	3.18E-40	1.04E-35	0.00E+00	1.12E-22	3.01E-09	7.04E-08	0.00E+00	0.00E+00	2.43E-08	1.86E-08	4.23E-23
3.56E-09	900	4.08E+18	0.00E+00	1.25E-07	5.26E+05	0.00E+00	6.68E-17	3.34E+05	9.99E-07	1.40E+05	5.60E-07	6.42E-11	4.33E-08	1.18E-09	6.12E-09	3.04E-07	2.95E-08	5.94E-08	1.57E-08	0.00E+00	7.09E-10	2.50E-12	4.47E-24	5.15E-20	1.01E-33	6.46E-27	9.20E-41	7.24E-28	1.83E-32	2.58E-34	1.39E-23	1.97E-07	2.99E-40	3.99E-14	7.49E-15	2.60E-19	9.67E-29	1.55E-46	3.27E-40	1.06E-35	0.00E+00	1.15E-22	3.04E-09	7.13E-08	0.00E+00	0.00E+00	2.47E-08	1.89E-08	4.34E-23
3.57E-09	900	4.08E+18	0.00E+00	1.27E-07	5.26E+05	0.00E+00	6.72E-17	3.34E+05	1.01E-06	1.40E+05	5.67E-07	6.51E-11	4.38E-08	1.18E-09	6.19E-09	3.07E-07	2.98E-08	6.00E-08	1.59E-08	0.00E+00	7.18E-10	2.53E-12	4.54E-24	5.22E-20	1.04E-33	6.63E-27	9.46E-41	7.34E-28	1.88E-32	2.62E-34	1.41E-23	1.99E-07	3.07E-40	4.04E-14	7.58E-15	2.64E-19	9.83E-29	1.59E-46	3.36E-40	1.09E-35	0.00E+00	1.18E-22	3.08E-09	7.22E-08	0.00E+00	0.00E+00	2.50E-08	1.91E-08	4.45E-23
3.58E-09	900	4.08E+18	0.00E+00	1.28E-07	5.26E+05	0.00E+00	6.76E-17	3.34E+05	1.02E-06	1.40E+05	5.74E-07	6.60E-11	4.44E-08	1.19E-09	6.27E-09	3.11E-07	3.02E-08	6.06E-08	1.61E-08	0.00E+00	7.27E-10	2.57E-12	4.60E-24	5.30E-20	1.06E-33	6.81E-27	9.73E-41	7.44E-28	1.92E-32	2.66E-34	1.43E-23	2.02E-07	3.16E-40	4.09E-14	7.68E-15	2.68E-19	9.98E-29	1.64E-46	3.46E-40	1.13E-35	0.00E+00	1.21E-22	3.12E-09	7.31E-08	0.00E+00	0.00E+00	2.53E-08	1.93E-08	4.56E-23
3.59E-09	900	4.08E+18	0.00E+00	1.30E-07	5.26E+05	0.00E+00	6.79E-17	3.34E+05	1.04E-06	1.40E+05	5.81E-07	6.69E-11	4.50E-08	1.19E-09	6.35E-09	3.15E-07	3.06E-08	6.13E-08	1.63E-08	0.00E+00	7.37E-10	2.60E-12	4.67E-24	5.37E-20	1.09E-33	6.99E-27	1.00E-40	7.54E-28	1.97E-32	2.70E-34	1.46E-23	2.04E-07	3.25E-40	4.15E-14	7.78E-15	2.71E-19	1.01E-28	1.69E-46	3.56E-40	1.16E-35	0.00E+00	1.24E-22	3.16E-09	7.40E-08	0.00E+00	0.00E+00	2.56E-08	1.96E-08	4.68E-23
3.60E-09	900	4.08E+18	0.00E+00	1.32E-07	5.26E+05	0.00E+00	6.83E-17	3.34E+05	1.05E-06	1.40E+05	5.88E-07	6.79E-11	4.55E-08	1.19E-09	6.43E-09	3.19E-07	3.10E-08	6.19E-08	1.65E-08	0.00E+00	7.46E-10	2.64E-12	4.74E-24	5.45E-20	1.12E-33	7.18E-27	1.03E-40	7.65E-28	2.02E-32	2.74E-34	1.48E-23	2.07E-07	3.34E-40	4.20E-14	7.88E-15	2.75E-19	1.03E-28	1.74E-46	3.66E-40	1.19E-35	0.00E+00	1.27E-22	3.19E-09	7.49E-08	0.00E+00	0.00E+00	2.59E-08	1.98E-08	4.80E-23
3.61E-09	900	4.08E+18	0.00E+00	1.33E-07	5.26E+05	0.00E+00	6.87E-17	3.34E+05	1.06E-06	1.40E+05	5.95E-07	6.88E-11	4.61E-08	1.20E-09	6.51E-09	3.23E-07	3.14E-08	6.26E-08	1.67E-08	0.00E+00	7.56E-10	2.67E-12	4.80E-24	5.52E-20	1.16E-33	7.37E-27	1.06E-40	7.75E-28	2.06E-32	2.78E-34	1.50E-23	2.09E-07	3.43E-40	4.25E-14	7.98E-15	2.79E-19	1.05E-28	1.79E-46	3.76E-40	1.22E-35	0.00E+00	1.30E-22	3.23E-09	7.58E-08	0.00E+00	0.00E+00	2.62E-08	2.00E-08	4.92E-23
3.62E-09	900	4.08E+18	0.00E+00	1.35E-07	5.26E+05	0.00E+00	6.91E-17	3.34E+05	1.08E-06	1.40E+05	6.03E-07	6.98E-11	4.67E-08	1.20E-09	6.59E-09	3.27E-07	3.18E-08	6.32E-08	1.69E-08	0.00E+00	7.66E-10	2.71E-12	4.87E-24	5.60E-20	1.19E-33	7.57E-27	1.09E-40	7.86E-28	2.11E-32	2.83E-34	1.53E-23	2.12E-07	3.52E-40	4.31E-14	8.08E-15	2.83E-19	1.06E-28	1.84E-46	3.87E-40	1.26E-35	0.00E+00	1.33E-22	3.27E-09	7.68E-08	0.00E+00	0.00E+00	2.65E-08	2.03E-08	5.04E-23
3.63E-09	900	4.08E+18	0.00E+00	1.36E-07	5.26E+05	0.00E+00	6.95E-17	3.34E+05	1.09E-06	1.40E+05	6.10E-07	7.08E-11	4.73E-08	1.20E-09	6.68E-09	3.31E-07	3.22E-08	6.39E-08	1.71E-08	0.00E+00	7.76E-10	2.74E-12	4.94E-24	5.68E-20	1.22E-33	7.78E-27	1.12E-40	7.97E-28	2.16E-32	2.87E-34	1.55E-23	2.15E-07	3.62E-40	4.37E-14	8.19E-15	2.87E-19	1.08E-28	1.90E-46	3.98E-40	1.29E-35	0.00E+00	1.36E-22	3.31E-09	7.77E-08	0.00E+00	0.00E+00	2.69E-08	2.05E-08	5.17E-23
3.64E-09	900	4.08E+18	0.00E+00	1.38E-07	5.26E+05	0.00E+00	6.99E-17	3.34E+05	1.10E-06	1.40E+05	6.18E-07	7.18E-11	4.79E-08	1.21E-09	6.76E-09	3.35E-07	3.26E-08	6.46E-08	1.74E-08	0.00E+00	7.86E-10	2.78E-12	5.01E-24	5.76E-20	1.25E-33	7.98E-27	1.15E-40	8.08E-28	2.22E-32	2.92E-34	1.57E-23	2.17E-07	3.72E-40	4.42E-14	8.29E-15	2.91E-19	1.10E-28	1.95E-46	4.09E-40	1.33E-35	0.00E+00	1.40E-22	3.35E-09	7.87E-08	0.00E+00	0.00E+00	2.72E-08	2.08E-08	5.30E-23
3.65E-09	900	4.08E+18	0.00E+00	1.40E-07	5.26E+05	0.00E+00	7.03E-17	3.34E+05	1.12E-06	1.40E+05	6.26E-07	7.28E-11	4.86E-08	1.21E-09	6.85E-09	3.39E-07	3.30E-08	6.53E-08	1.76E-08	0.00E+00	7.96E-10	2.81E-12	5.08E-24	5.84E-20	1.29E-33	8.20E-27	1.18E-40	8.19E-28	2.27E-32	2.96E-34	1.60E-23	2.20E-07	3.83E-40	4.48E-14	8.40E-15	2.95E-19	1.11E-28	2.01E-46	4.21E-40	1.37E-35	0.00E+00	1.43E-22	3.39E-09	7.97E-08	0.00E+00	0.00E+00	2.75E-08	2.10E-08	5.43E-23
3.66E-09	900	4.08E+18	0.00E+00	1.41E-07	5.26E+05	0.00E+00	7.07E-17	3.34E+05	1.13E-06	1.40E+05	6.33E-07	7.38E-11	4.92E-08	1.21E-09	6.93E-09	3.43E-07	3.35E-08	6.60E-08	1.78E-08	0.00E+00	8.06E-10	2.85E-12	5.16E-24	5.92E-20	1.32E-33	8.42E-27	1.22E-40	8.30E-28	2.32E-32	3.01E-34	1.62E-23	2.23E-07	3.93E-40	4.54E-14	8.51E-15	2.99E-19	1.13E-28	2.07E-46	4.33E-40	1.41E-35	0.00E+00	1.47E-22	3.44E-09	8.07E-08	0.00E+00	0.00E+00	2.79E-08	2.13E-08	5.57E-23
3.67E-09	900	4.08E+18	0.00E+00	1.43E-07	5.26E+05	0.00E+00	7.10E-17	3.34E+05	1.14E-06	1.40E+05	6.41E-07	7.48E-11	4.98E-08	1.22E-09	7.02E-09	3.48E-07	3.39E-08	6.67E-08	1.80E-08	0.00E+00	8.17E-10	2.89E-12	5.23E-24	6.00E-20	1.36E-33	8.64E-27	1.25E-40	8.42E-28	2.38E-32	3.05E-34	1.65E-23	2.26E-07	4.04E-40	4.60E-14	8.62E-15	3.03E-19	1.15E-28	2.13E-46	4.45E-40	1.45E-35	0.00E+00	1.51E-22	3.48E-09	8.17E-08	0.00E+00	0.00E+00	2.82E-08	2.16E-08	5.71E-23
3.68E-09	900	4.08E+18	0.00E+00	1.45E-07	5.26E+05	0.00E+00	7.14E-17	3.34E+05	1.16E-06	1.40E+05	6.49E-07	7.58E-11	5.05E-08	1.22E-09	7.11E-09	3.52E-07	3.43E-08	6.74E-08	1.82E-08	0.00E+00	8.27E-10	2.92E-12	5.30E-24	6.09E-20	1.40E-33	8.87E-27	1.29E-40	8.54E-28	2.44E-32	3.10E-34	1.67E-23	2.28E-07	4.15E-40	4.66E-14	8.73E-15	3.08E-19	1.16E-28	2.19E-46	4.57E-40	1.49E-35	0.00E+00	1.54E-22	3.52E-09	8.27E-08	0.00E+00	0.00E+00	2.86E-08	2.18E-08	5.85E-23
3.69E-09	900	4.08E+18	0.00E+00	1.47E-07	5.26E+05	0.00E+00	7.18E-17	3.34E+05	1.17E-06	1.40E+05	6.58E-07	7.69E-11	5.11E-08	1.23E-09	7.20E-09	3.56E-07	3.47E-08	6.81E-08	1.85E-08	0.00E+00	8.38E-10	2.96E-12	5.38E-24	6.17E-20	1.44E-33	9.11E-27	1.32E-40	8.65E-28	2.49E-32	3.15E-34	1.70E-23	2.31E-07	4.27E-40	4.72E-14	8.84E-15	3.12E-19	1.18E-28	2.26E-46	4.70E-40	1.53E-35	0.00E+00	1.58E-22	3.56E-09	8.37E-08	0.00E+00	0.00E+00	2.89E-08	2.21E-08	6.00E-23
3.70E-09	900	4.08E+18	0.00E+00	1.49E-07	5.26E+05	0.00E+00	7.22E-17	3.34E+05	1.19E-06	1.40E+05	6.66E-07	7.80E-11	5.18E-08	1.23E-09	7.29E-09	3.61E-07	3.52E-08	6.89E-08	1.87E-08	0.00E+00	8.49E-10	3.00E-12	5.46E-24	6.26E-20	1.48E-33	9.36E-27	1.36E-40	8.77E-28	2.55E-32	3.20E-34	1.73E-23	2.34E-07	4.39E-40	4.78E-14	8.95E-15	3.16E-19	1.20E-28	2.32E-46	4.83E-40	1.57E-35	0.00E+00	1.62E-22	3.61E-09	8.48E-08	0.00E+00	0.00E+00	2.93E-08	2.24E-08	6.15E-23
3.71E-09	900	4.08E+18	0.00E+00	1.50E-07	5.26E+05	0.00E+00	7.26E-17	3.34E+05	1.20E-06	1.40E+05	6.74E-07	7.90E-11	5.24E-08	1.23E-09	7.38E-09	3.65E-07	3.56E-08	6.96E-08	1.89E-08	0.00E+00	8.60E-10	3.04E-12	5.53E-24	6.35E-20	1.52E-33	9.61E-27	1.40E-40	8.89E-28	2.61E-32	3.25E-34	1.75E-23	2.37E-07	4.51E-40	4.84E-14	9.06E-15	3.21E-19	1.22E-28	2.39E-46	4.97E-40	1.62E-35	0.00E+00	1.66E-22	3.65E-09	8.58E-08	0.00E+00	0.00E+00	2.97E-08	2.26E-08	6.31E-23
3.72E-09	900	4.08E+18	0.00E+00	1.52E-07	5.26E+05	0.00E+00	7.30E-17	3.34E+05	1.22E-06	1.40E+05	6.82E-07	8.01E-11	5.31E-08	1.24E-09	7.47E-09	3.70E-07	3.61E-08	7.04E-08	1.92E-08	0.00E+00	8.71E-10	3.08E-12	5.61E-24	6.44E-20	1.56E-33	9.86E-27	1.44E-40	9.02E-28	2.68E-32	3.30E-34	1.78E-23	2.40E-07	4.63E-40	4.90E-14	9.18E-15	3.25E-19	1.24E-28	2.46E-46	5.11E-40	1.66E-35	0.00E+00	1.70E-22	3.70E-09	8.69E-08	0.00E+00	0.00E+00	3.00E-08	2.29E-08	6.47E-23
3.73E-09	900	4.08E+18	0.00E+00	1.54E-07	5.26E+05	0.00E+00	7.34E-17	3.34E+05	1.23E-06	1.40E+05	6.91E-07	8.12E-11	5.38E-08	1.24E-09	7.57E-09	3.74E-07	3.66E-08	7.11E-08	1.94E-08	0.00E+00	8.82E-10	3.12E-12	5.69E-24	6.52E-20	1.60E-33	1.01E-26	1.48E-40	9.14E-28	2.74E-32	3.35E-34	1.81E-23	2.43E-07	4.76E-40	4.96E-14	9.30E-15	3.30E-19	1.26E-28	2.53E-46	5.25E-40	1.71E-35	0.00E+00	1.74E-22	3.74E-09	8.80E-08	0.00E+00	0.00E+00	3.04E-08	2.32E-08	6.63E-23
3.74E-09	900	4.08E+18	0.00E+00	1.56E-07	5.26E+05	0.00E+00	7.38E-17	3.34E+05	1.25E-06	1.40E+05	7.00E-07	8.24E-11	5.45E-08	1.24E-09	7.66E-09	3.79E-07	3.70E-08	7.19E-08	1.97E-08	0.00E+00	8.93E-10	3.16E-12	5.77E-24	6.62E-20	1.65E-33	1.04E-26	1.52E-40	9.26E-28	2.81E-32	3.40E-34	1.83E-23	2.46E-07	4.89E-40	5.03E-14	9.42E-15	3.34E-19	1.28E-28	2.61E-46	5.40E-40	1.75E-35	0.00E+00	1.79E-22	3.79E-09	8.91E-08	0.00E+00	0.00E+00	3.08E-08	2.35E-08	6.80E-23
3.75E-09	900	4.08E+18	0.00E+00	1.58E-07	5.26E+05	0.00E+00	7.42E-17	3.34E+05	1.26E-06	1.40E+05	7.08E-07	8.35E-11	5.52E-08	1.25E-09	7.76E-09	3.83E-07	3.75E-08	7.27E-08	1.99E-08	0.00E+00	9.05E-10	3.20E-12	5.86E-24	6.71E-20	1.69E-33	1.07E-26	1.56E-40	9.39E-28	2.87E-32	3.45E-34	1.86E-23	2.49E-07	5.03E-40	5.09E-14	9.54E-15	3.39E-19	1.30E-28	2.68E-46	5.55E-40	1.80E-35	0.00E+00	1.83E-22	3.84E-09	9.02E-08	0.00E+00	0.00E+00	3.12E-08	2.38E-08	6.97E-23
3.76E-09	900	4.08E+18	0.00E+00	1.60E-07	5.26E+05	0.00E+00	7.46E-17	3.34E+05	1.28E-06	1.40E+05	7.17E-07	8.47E-11	5.59E-08	1.25E-09	7.86E-09	3.88E-07	3.80E-08	7.35E-08	2.01E-08	0.00E+00	9.17E-10	3.24E-12	5.94E-24	6.80E-20	1.74E-33	1.10E-26	1.61E-40	9.52E-28	2.94E-32	3.50E-34	1.89E-23	2.52E-07	5.16E-40	5.16E-14	9.66E-15	3.44E-19	1.32E-28	2.76E-46	5.70E-40	1.85E-35	0.00E+00	1.88E-22	3.88E-09	9.13E-08	0.00E+00	0.00E+00	3.15E-08	2.41E-08	7.14E-23
3.77E-09	900	4.08E+18	0.00E+00	1.62E-07	5.26E+05	0.00E+00	7.50E-17	3.34E+05	1.29E-06	1.40E+05	7.26E-07	8.58E-11	5.66E-08	1.25E-09	7.96E-09	3.93E-07	3.85E-08	7.43E-08	2.04E-08	0.00E+00	9.28E-10	3.29E-12	6.02E-24	6.89E-20	1.78E-33	1.12E-26	1.65E-40	9.65E-28	3.01E-32	3.56E-34	1.92E-23	2.55E-07	5.31E-40	5.22E-14	9.78E-15	3.48E-19	1.34E-28	2.84E-46	5.86E-40	1.91E-35	0.00E+00	1.92E-22	3.93E-09	9.24E-08	0.00E+00	0.00E+00	3.19E-08	2.44E-08	7.32E-23
3.78E-09	900	4.08E+18	0.00E+00	1.64E-07	5.26E+05	0.00E+00	7.54E-17	3.34E+05	1.31E-06	1.40E+05	7.35E-07	8.70E-11	5.73E-08	1.26E-09	8.06E-09	3.98E-07	3.89E-08	7.51E-08	2.07E-08	0.00E+00	9.40E-10	3.33E-12	6.11E-24	6.99E-20	1.83E-33	1.15E-26	1.70E-40	9.78E-28	3.09E-32	3.61E-34	1.95E-23	2.58E-07	5.45E-40	5.29E-14	9.91E-15	3.53E-19	1.36E-28	2.93E-46	6.02E-40	1.96E-35	0.00E+00	1.97E-22	3.98E-09	9.36E-08	0.00E+00	0.00E+00	3.23E-08	2.47E-08	7.51E-23
3.79E-09	900	4.08E+18	0.00E+00	1.66E-07	5.26E+05	0.00E+00	7.58E-17	3.34E+05	1.33E-06	1.40E+05	7.44E-07	8.82E-11	5.81E-08	1.26E-09	8.16E-09	4.03E-07	3.94E-08	7.59E-08	2.09E-08	0.00E+00	9.52E-10	3.37E-12	6.19E-24	7.09E-20	1.88E-33	1.18E-26	1.75E-40	9.92E-28	3.16E-32	3.67E-34	1.98E-23	2.62E-07	5.60E-40	5.36E-14	1.00E-14	3.58E-19	1.38E-28	3.01E-46	6.19E-40	2.01E-35	0.00E+00	2.02E-22	4.03E-09	9.47E-08	0.00E+00	0.00E+00	3.27E-08	2.50E-08	7.70E-23
3.80E-09	900	4.08E+18	0.00E+00	1.68E-07	5.26E+05	0.00E+00	7.63E-17	3.34E+05	1.34E-06	1.40E+05	7.53E-07	8.94E-11	5.88E-08	1.27E-09	8.26E-09	4.08E-07	3.99E-08	7.67E-08	2.12E-08	0.00E+00	9.65E-10	3.42E-12	6.28E-24	7.18E-20	1.93E-33	1.22E-26	1.80E-40	1.01E-27	3.24E-32	3.72E-34	2.01E-23	2.65E-07	5.76E-40	5.43E-14	1.02E-14	3.63E-19	1.40E-28	3.10E-46	6.36E-40	2.07E-35	0.00E+00	2.07E-22	4.08E-09	9.59E-08	0.00E+00	0.00E+00	3.31E-08	2.53E-08	7.89E-23
3.81E-09	900	4.08E+18	0.00E+00	1.70E-07	5.26E+05	0.00E+00	7.67E-17	3.34E+05	1.36E-06	1.40E+05	7.63E-07	9.06E-11	5.96E-08	1.27E-09	8.36E-09	4.13E-07	4.05E-08	7.75E-08	2.14E-08	0.00E+00	9.77E-10	3.46E-12	6.37E-24	7.28E-20	1.99E-33	1.25E-26	1.85E-40	1.02E-27	3.31E-32	3.78E-34	2.04E-23	2.68E-07	5.91E-40	5.50E-14	1.03E-14	3.68E-19	1.42E-28	3.19E-46	6.54E-40	2.13E-35	0.00E+00	2.12E-22	4.13E-09	9.71E-08	0.00E+00	0.00E+00	3.35E-08	2.56E-08	8.09E-23
3.82E-09	900	4.08E+18	0.00E+00	1.72E-07	5.26E+05	0.00E+00	7.71E-17	3.34E+05	1.38E-06	1.40E+05	7.72E-07	9.19E-11	6.03E-08	1.27E-09	8.47E-09	4.18E-07	4.10E-08	7.84E-08	2.17E-08	0.00E+00	9.90E-10	3.51E-12	6.46E-24	7.38E-20	2.04E-33	1.28E-26	1.90E-40	1.03E-27	3.39E-32	3.84E-34	2.07E-23	2.71E-07	6.08E-40	5.57E-14	1.04E-14	3.73E-19	1.44E-28	3.28E-46	6.72E-40	2.18E-35	0.00E+00	2.18E-22	4.18E-09	9.83E-08	0.00E+00	0.00E+00	3.40E-08	2.59E-08	8.29E-23
3.83E-09	900	4.08E+18	0.00E+00	1.74E-07	5.26E+05	0.00E+00	7.75E-17	3.34E+05	1.39E-06	1.40E+05	7.82E-07	9.32E-11	6.11E-08	1.28E-09	8.58E-09	4.23E-07	4.15E-08	7.92E-08	2.20E-08	0.00E+00	1.00E-09	3.55E-12	6.55E-24	7.48E-20	2.10E-33	1.32E-26	1.95E-40	1.05E-27	3.47E-32	3.90E-34	2.10E-23	2.75E-07	6.24E-40	5.64E-14	1.06E-14	3.78E-19	1.46E-28	3.37E-46	6.91E-40	2.25E-35	0.00E+00	2.23E-22	4.23E-09	9.95E-08	0.00E+00	0.00E+00	3.44E-08	2.62E-08	8.50E-23
3.84E-09	900	4.08E+18	0.00E+00	1.76E-07	5.26E+05	0.00E+00	7.79E-17	3.34E+05	1.41E-06	1.40E+05	7.92E-07	9.44E-11	6.19E-08	1.28E-09	8.68E-09	4.28E-07	4.20E-08	8.01E-08	2.23E-08	0.00E+00	1.02E-09	3.60E-12	6.64E-24	7.59E-20	2.15E-33	1.35E-26	2.01E-40	1.06E-27	3.56E-32	3.95E-34	2.13E-23	2.78E-07	6.41E-40	5.71E-14	1.07E-14	3.83E-19	1.48E-28	3.47E-46	7.10E-40	2.31E-35	0.00E+00	2.28E-22	4.28E-09	1.01E-07	0.00E+00	0.00E+00	3.48E-08	2.65E-08	8.71E-23
3.85E-09	900	4.08E+18	0.00E+00	1.78E-07	5.26E+05	0.00E+00	7.83E-17	3.34E+05	1.43E-06	1.40E+05	8.01E-07	9.57E-11	6.27E-08	1.28E-09	8.79E-09	4.34E-07	4.25E-08	8.10E-08	2.25E-08	0.00E+00	1.03E-09	3.64E-12	6.74E-24	7.69E-20	2.21E-33	1.39E-26	2.06E-40	1.08E-27	3.64E-32	4.01E-34	2.17E-23	2.82E-07	6.59E-40	5.79E-14	1.08E-14	3.89E-19	1.51E-28	3.57E-46	7.30E-40	2.37E-35	0.00E+00	2.34E-22	4.33E-09	1.02E-07	0.00E+00	0.00E+00	3.52E-08	2.69E-08	8.93E-23
3.86E-09	900	4.08E+18	0.00E+00	1.81E-07	5.26E+05	0.00E+00	7.87E-17	3.34E+05	1.45E-06	1.40E+05	8.11E-07	9.70E-11	6.35E-08	1.29E-09	8.90E-09	4.39E-07	4.31E-08	8.18E-08	2.28E-08	0.00E+00	1.04E-09	3.69E-12	6.83E-24	7.80E-20	2.27E-33	1.42E-26	2.12E-40	1.09E-27	3.73E-32	4.07E-34	2.20E-23	2.85E-07	6.77E-40	5.86E-14	1.10E-14	3.94E-19	1.53E-28	3.67E-46	7.50E-40	2.44E-35	0.00E+00	2.40E-22	4.39E-09	1.03E-07	0.00E+00	0.00E+00	3.57E-08	2.72E-08	9.16E-23
3.87E-09	900	4.08E+18	0.00E+00	1.83E-07	5.26E+05	0.00E+00	7.91E-17	3.34E+05	1.46E-06	1.40E+05	8.22E-07	9.84E-11	6.43E-08	1.29E-09	9.02E-09	4.44E-07	4.36E-08	8.27E-08	2.31E-08	0.00E+00	1.05E-09	3.74E-12	6.93E-24	7.90E-20	2.33E-33	1.46E-26	2.18E-40	1.10E-27	3.82E-32	4.14E-34	2.23E-23	2.89E-07	6.95E-40	5.94E-14	1.11E-14	3.99E-19	1.55E-28	3.78E-46	7.70E-40	2.50E-35	0.00E+00	2.46E-22	4.44E-09	1.05E-07	0.00E+00	0.00E+00	3.61E-08	2.75E-08	9.39E-23
3.88E-09	900	4.08E+18	0.00E+00	1.85E-07	5.26E+05	0.00E+00	7.96E-17	3.34E+05	1.48E-06	1.40E+05	8.32E-07	9.97E-11	6.51E-08	1.29E-09	9.13E-09	4.50E-07	4.42E-08	8.36E-08	2.34E-08	0.00E+00	1.07E-09	3.79E-12	7.03E-24	8.01E-20	2.40E-33	1.50E-26	2.24E-40	1.12E-27	3.91E-32	4.20E-34	2.26E-23	2.92E-07	7.14E-40	6.01E-14	1.12E-14	4.05E-19	1.58E-28	3.89E-46	7.92E-40	2.57E-35	0.00E+00	2.52E-22	4.49E-09	1.06E-07	0.00E+00	0.00E+00	3.66E-08	2.79E-08	9.62E-23
3.89E-09	900	4.08E+18	0.00E+00	1.87E-07	5.26E+05	0.00E+00	8.00E-17	3.34E+05	1.50E-06	1.40E+05	8.42E-07	1.01E-10	6.59E-08	1.30E-09	9.24E-09	4.55E-07	4.47E-08	8.46E-08	2.37E-08	0.00E+00	1.08E-09	3.84E-12	7.12E-24	8.12E-20	2.46E-33	1.54E-26	2.30E-40	1.13E-27	4.01E-32	4.26E-34	2.30E-23	2.96E-07	7.34E-40	6.09E-14	1.14E-14	4.10E-19	1.60E-28	4.00E-46	8.14E-40	2.64E-35	0.00E+00	2.58E-22	4.55E-09	1.07E-07	0.00E+00	0.00E+00	3.70E-08	2.82E-08	9.86E-23
3.90E-09	900	4.08E+18	0.00E+00	1.90E-07	5.26E+05	0.00E+00	8.04E-17	3.34E+05	1.52E-06	1.40E+05	8.53E-07	1.02E-10	6.68E-08	1.30E-09	9.36E-09	4.61E-07	4.53E-08	8.55E-08	2.40E-08	0.00E+00	1.10E-09	3.88E-12	7.22E-24	8.23E-20	2.53E-33	1.58E-26	2.36E-40	1.15E-27	4.10E-32	4.33E-34	2.33E-23	2.99E-07	7.54E-40	6.17E-14	1.15E-14	4.16E-19	1.62E-28	4.11E-46	8.36E-40	2.72E-35	0.00E+00	2.65E-22	4.60E-09	1.09E-07	0.00E+00	0.00E+00	3.75E-08	2.85E-08	1.01E-22
3.91E-09	900	4.08E+18	0.00E+00	1.92E-07	5.26E+05	0.00E+00	8.08E-17	3.34E+05	1.54E-06	1.40E+05	8.63E-07	1.04E-10	6.76E-08	1.31E-09	9.48E-09	4.67E-07	4.59E-08	8.64E-08	2.43E-08	0.00E+00	1.11E-09	3.93E-12	7.33E-24	8.35E-20	2.60E-33	1.62E-26	2.43E-40	1.17E-27	4.20E-32	4.39E-34	2.37E-23	3.03E-07	7.74E-40	6.25E-14	1.17E-14	4.22E-19	1.65E-28	4.23E-46	8.59E-40	2.79E-35	0.00E+00	2.71E-22	4.66E-09	1.10E-07	0.00E+00	0.00E+00	3.79E-08	2.89E-08	1.04E-22
3.92E-09	900	4.08E+18	0.00E+00	1.94E-07	5.26E+05	0.00E+00	8.12E-17	3.34E+05	1.56E-06	1.40E+05	8.74E-07	1.05E-10	6.85E-08	1.31E-09	9.59E-09	4.72E-07	4.65E-08	8.74E-08	2.46E-08	0.00E+00	1.12E-09	3.99E-12	7.43E-24	8.46E-20	2.67E-33	1.66E-26	2.50E-40	1.18E-27	4.30E-32	4.46E-34	2.40E-23	3.07E-07	7.95E-40	6.33E-14	1.18E-14	4.27E-19	1.67E-28	4.35E-46	8.83E-40	2.87E-35	0.00E+00	2.78E-22	4.72E-09	1.11E-07	0.00E+00	0.00E+00	3.84E-08	2.93E-08	1.06E-22
3.93E-09	900	4.08E+18	0.00E+00	1.97E-07	5.26E+05	0.00E+00	8.17E-17	3.34E+05	1.58E-06	1.40E+05	8.85E-07	1.07E-10	6.94E-08	1.31E-09	9.71E-09	4.78E-07	4.71E-08	8.83E-08	2.49E-08	0.00E+00	1.14E-09	4.04E-12	7.53E-24	8.58E-20	2.74E-33	1.71E-26	2.57E-40	1.20E-27	4.41E-32	4.52E-34	2.44E-23	3.11E-07	8.17E-40	6.41E-14	1.20E-14	4.33E-19	1.70E-28	4.48E-46	9.07E-40	2.95E-35	0.00E+00	2.85E-22	4.78E-09	1.13E-07	0.00E+00	0.00E+00	3.89E-08	2.96E-08	1.09E-22
3.94E-09	900	4.08E+18	0.00E+00	1.99E-07	5.26E+05	0.00E+00	8.21E-17	3.34E+05	1.60E-06	1.40E+05	8.96E-07	1.08E-10	7.03E-08	1.32E-09	9.84E-09	4.84E-07	4.76E-08	8.93E-08	2.52E-08	0.00E+00	1.15E-09	4.09E-12	7.64E-24	8.69E-20	2.81E-33	1.75E-26	2.64E-40	1.21E-27	4.51E-32	4.59E-34	2.48E-23	3.15E-07	8.39E-40	6.49E-14	1.21E-14	4.39E-19	1.72E-28	4.60E-46	9.32E-40	3.03E-35	0.00E+00	2.92E-22	4.83E-09	1.14E-07	0.00E+00	0.00E+00	3.94E-08	3.00E-08	1.12E-22
3.95E-09	900	4.08E+18	0.00E+00	2.02E-07	5.26E+05	0.00E+00	8.25E-17	3.34E+05	1.62E-06	1.40E+05	9.07E-07	1.10E-10	7.11E-08	1.32E-09	9.96E-09	4.90E-07	4.83E-08	9.03E-08	2.55E-08	0.00E+00	1.17E-09	4.14E-12	7.75E-24	8.81E-20	2.89E-33	1.80E-26	2.71E-40	1.23E-27	4.62E-32	4.66E-34	2.51E-23	3.18E-07	8.62E-40	6.57E-14	1.23E-14	4.45E-19	1.75E-28	4.73E-46	9.57E-40	3.11E-35	0.00E+00	2.99E-22	4.89E-09	1.15E-07	0.00E+00	0.00E+00	3.99E-08	3.03E-08	1.14E-22
3.96E-09	900	4.08E+18	0.00E+00	2.04E-07	5.26E+05	0.00E+00	8.29E-17	3.34E+05	1.64E-06	1.40E+05	9.18E-07	1.11E-10	7.21E-08	1.32E-09	1.01E-08	4.96E-07	4.89E-08	9.13E-08	2.58E-08	0.00E+00	1.18E-09	4.20E-12	7.85E-24	8.93E-20	2.97E-33	1.84E-26	2.78E-40	1.25E-27	4.73E-32	4.73E-34	2.55E-23	3.22E-07	8.86E-40	6.65E-14	1.24E-14	4.51E-19	1.78E-28	4.87E-46	9.83E-40	3.19E-35	0.00E+00	3.07E-22	4.95E-09	1.17E-07	0.00E+00	0.00E+00	4.03E-08	3.07E-08	1.17E-22
3.97E-09	900	4.08E+18	0.00E+00	2.06E-07	5.26E+05	0.00E+00	8.34E-17	3.34E+05	1.66E-06	1.40E+05	9.30E-07	1.13E-10	7.30E-08	1.33E-09	1.02E-08	5.02E-07	4.95E-08	9.23E-08	2.61E-08	0.00E+00	1.20E-09	4.25E-12	7.96E-24	9.05E-20	3.05E-33	1.89E-26	2.86E-40	1.26E-27	4.85E-32	4.80E-34	2.59E-23	3.26E-07	9.10E-40	6.74E-14	1.26E-14	4.57E-19	1.80E-28	5.01E-46	1.01E-39	3.28E-35	0.00E+00	3.14E-22	5.01E-09	1.18E-07	0.00E+00	0.00E+00	4.08E-08	3.11E-08	1.20E-22
3.98E-09	900	4.08E+18	0.00E+00	2.09E-07	5.26E+05	0.00E+00	8.38E-17	3.34E+05	1.68E-06	1.40E+05	9.41E-07	1.14E-10	7.39E-08	1.33E-09	1.03E-08	5.09E-07	5.01E-08	9.33E-08	2.65E-08	0.00E+00	1.21E-09	4.30E-12	8.07E-24	9.18E-20	3.13E-33	1.94E-26	2.94E-40	1.28E-27	4.96E-32	4.87E-34	2.63E-23	3.30E-07	9.34E-40	6.83E-14	1.27E-14	4.64E-19	1.83E-28	5.15E-46	1.04E-39	3.37E-35	0.00E+00	3.22E-22	5.08E-09	1.20E-07	0.00E+00	0.00E+00	4.14E-08	3.15E-08	1.23E-22
3.99E-09	900	4.08E+18	0.00E+00	2.12E-07	5.26E+05	0.00E+00	8.42E-17	3.34E+05	1.70E-06	1.40E+05	9.53E-07	1.16E-10	7.48E-08	1.34E-09	1.05E-08	5.15E-07	5.07E-08	9.43E-08	2.68E-08	0.00E+00	1.23E-09	4.36E-12	8.19E-24	9.30E-20	3.21E-33	1.99E-26	3.02E-40	1.30E-27	5.08E-32	4.94E-34	2.67E-23	3.34E-07	9.60E-40	6.91E-14	1.29E-14	4.70E-19	1.86E-28	5.29E-46	1.07E-39	3.46E-35	0.00E+00	3.30E-22	5.14E-09	1.21E-07	0.00E+00	0.00E+00	4.19E-08	3.19E-08	1.26E-22
4.00E-09	900	4.08E+18	0.00E+00	2.14E-07	5.26E+05	0.00E+00	8.47E-17	3.34E+05	1.72E-06	1.40E+05	9.65E-07	1.17E-10	7.58E-08	1.34E-09	1.06E-08	5.21E-07	5.14E-08	9.54E-08	2.71E-08	0.00E+00	1.24E-09	4.42E-12	8.30E-24	9.43E-20	3.30E-33	2.05E-26	3.11E-40	1.31E-27	5.20E-32	5.02E-34	2.70E-23	3.39E-07	9.86E-40	7.00E-14	1.31E-14	4.76E-19	1.88E-28	5.44E-46	1.10E-39	3.56E-35	0.00E+00	3.38E-22	5.20E-09	1.23E-07	0.00E+00	0.00E+00	4.24E-08	3.22E-08	1.30E-22
4.01E-09	900	4.08E+18	0.00E+00	2.17E-07	5.26E+05	0.00E+00	8.51E-17	3.34E+05	1.74E-06	1.40E+05	9.77E-07	1.19E-10	7.67E-08	1.34E-09	1.07E-08	5.28E-07	5.20E-08	9.64E-08	2.75E-08	0.00E+00	1.26E-09	4.47E-12	8.42E-24	9.55E-20	3.39E-33	2.10E-26	3.19E-40	1.33E-27	5.33E-32	5.09E-34	2.74E-23	3.43E-07	1.01E-39	7.09E-14	1.32E-14	4.83E-19	1.91E-28	5.60E-46	1.13E-39	3.65E-35	0.00E+00	3.47E-22	5.27E-09	1.24E-07	0.00E+00	0.00E+00	4.29E-08	3.26E-08	1.33E-22
4.02E-09	900	4.08E+18	0.00E+00	2.19E-07	5.26E+05	0.00E+00	8.55E-17	3.34E+05	1.76E-06	1.40E+05	9.89E-07	1.20E-10	7.77E-08	1.35E-09	1.09E-08	5.34E-07	5.27E-08	9.75E-08	2.78E-08	0.00E+00	1.28E-09	4.53E-12	8.54E-24	9.68E-20	3.48E-33	2.15E-26	3.28E-40	1.35E-27	5.46E-32	5.17E-34	2.79E-23	3.47E-07	1.04E-39	7.18E-14	1.34E-14	4.89E-19	1.94E-28	5.76E-46	1.16E-39	3.75E-35	0.00E+00	3.55E-22	5.33E-09	1.26E-07	0.00E+00	0.00E+00	4.34E-08	3.30E-08	1.36E-22
4.03E-09	900	4.08E+18	0.00E+00	2.22E-07	5.26E+05	0.00E+00	8.60E-17	3.34E+05	1.78E-06	1.40E+05	1.00E-06	1.22E-10	7.87E-08	1.35E-09	1.10E-08	5.41E-07	5.33E-08	9.86E-08	2.82E-08	0.00E+00	1.29E-09	4.59E-12	8.65E-24	9.81E-20	3.57E-33	2.21E-26	3.37E-40	1.37E-27	5.59E-32	5.24E-34	2.83E-23	3.51E-07	1.07E-39	7.27E-14	1.36E-14	4.96E-19	1.97E-28	5.92E-46	1.19E-39	3.86E-35	0.00E+00	3.64E-22	5.40E-09	1.27E-07	0.00E+00	0.00E+00	4.40E-08	3.34E-08	1.40E-22
4.04E-09	900	4.08E+18	0.00E+00	2.25E-07	5.26E+05	0.00E+00	8.64E-17	3.34E+05	1.81E-06	1.40E+05	1.01E-06	1.24E-10	7.97E-08	1.35E-09	1.11E-08	5.47E-07	5.40E-08	9.97E-08	2.85E-08	0.00E+00	1.31E-09	4.65E-12	8.78E-24	9.95E-20	3.66E-33	2.27E-26	3.46E-40	1.39E-27	5.72E-32	5.32E-34	2.87E-23	3.56E-07	1.10E-39	7.36E-14	1.37E-14	5.03E-19	2.00E-28	6.09E-46	1.22E-39	3.96E-35	0.00E+00	3.73E-22	5.46E-09	1.29E-07	0.00E+00	0.00E+00	4.45E-08	3.39E-08	1.43E-22
4.05E-09	900	4.08E+18	0.00E+00	2.28E-07	5.26E+05	0.00E+00	8.68E-17	3.34E+05	1.83E-06	1.40E+05	1.03E-06	1.25E-10	8.07E-08	1.36E-09	1.13E-08	5.54E-07	5.47E-08	1.01E-07	2.89E-08	0.00E+00	1.33E-09	4.71E-12	8.90E-24	1.01E-19	3.76E-33	2.33E-26	3.56E-40	1.41E-27	5.86E-32	5.40E-34	2.91E-23	3.60E-07	1.13E-39	7.46E-14	1.39E-14	5.09E-19	2.03E-28	6.26E-46	1.25E-39	4.07E-35	0.00E+00	3.82E-22	5.53E-09	1.31E-07	0.00E+00	0.00E+00	4.51E-08	3.43E-08	1.47E-22
4.06E-09	900	4.08E+18	0.00E+00	2.30E-07	5.26E+05	0.00E+00	8.73E-17	3.34E+05	1.85E-06	1.40E+05	1.04E-06	1.27E-10	8.17E-08	1.36E-09	1.14E-08	5.61E-07	5.54E-08	1.02E-07	2.92E-08	0.00E+00	1.34E-09	4.77E-12	9.02E-24	1.02E-19	3.86E-33	2.39E-26	3.65E-40	1.42E-27	6.00E-32	5.48E-34	2.95E-23	3.64E-07	1.16E-39	7.55E-14	1.41E-14	5.16E-19	2.06E-28	6.43E-46	1.29E-39	4.18E-35	0.00E+00	3.92E-22	5.60E-09	1.32E-07	0.00E+00	0.00E+00	4.56E-08	3.47E-08	1.50E-22
4.07E-09	900	4.08E+18	0.00E+00	2.33E-07	5.26E+05	0.00E+00	8.77E-17	3.34E+05	1.87E-06	1.40E+05	1.05E-06	1.29E-10	8.28E-08	1.37E-09	1.16E-08	5.68E-07	5.61E-08	1.03E-07	2.96E-08	0.00E+00	1.36E-09	4.83E-12	9.15E-24	1.04E-19	3.97E-33	2.45E-26	3.75E-40	1.44E-27	6.15E-32	5.56E-34	3.00E-23	3.69E-07	1.19E-39	7.65E-14	1.43E-14	5.23E-19	2.09E-28	6.61E-46	1.32E-39	4.29E-35	0.00E+00	4.01E-22	5.67E-09	1.34E-07	0.00E+00	0.00E+00	4.62E-08	3.51E-08	1.54E-22
4.08E-09	900	4.08E+18	0.00E+00	2.36E-07	5.26E+05	0.00E+00	8.82E-17	3.34E+05	1.90E-06	1.40E+05	1.06E-06	1.30E-10	8.38E-08	1.37E-09	1.17E-08	5.75E-07	5.68E-08	1.04E-07	3.00E-08	0.00E+00	1.38E-09	4.89E-12	9.28E-24	1.05E-19	4.07E-33	2.51E-26	3.86E-40	1.46E-27	6.30E-32	5.64E-34	3.04E-23	3.74E-07	1.22E-39	7.75E-14	1.45E-14	5.30E-19	2.12E-28	6.80E-46	1.36E-39	4.41E-35	0.00E+00	4.11E-22	5.73E-09	1.35E-07	0.00E+00	0.00E+00	4.68E-08	3.56E-08	1.58E-22
4.09E-09	900	4.08E+18	0.00E+00	2.39E-07	5.26E+05	0.00E+00	8.86E-17	3.34E+05	1.92E-06	1.40E+05	1.08E-06	1.32E-10	8.49E-08	1.37E-09	1.19E-08	5.82E-07	5.75E-08	1.05E-07	3.03E-08	0.00E+00	1.39E-09	4.95E-12	9.40E-24	1.06E-19	4.18E-33	2.58E-26	3.96E-40	1.48E-27	6.45E-32	5.72E-34	3.08E-23	3.78E-07	1.25E-39	7.84E-14	1.46E-14	5.37E-19	2.15E-28	6.99E-46	1.39E-39	4.53E-35	0.00E+00	4.22E-22	5.80E-09	1.37E-07	0.00E+00	0.00E+00	4.73E-08	3.60E-08	1.62E-22
4.10E-09	900	4.08E+18	0.00E+00	2.42E-07	5.26E+05	0.00E+00	8.90E-17	3.34E+05	1.94E-06	1.40E+05	1.09E-06	1.34E-10	8.60E-08	1.38E-09	1.20E-08	5.89E-07	5.82E-08	1.07E-07	3.07E-08	0.00E+00	1.41E-09	5.01E-12	9.54E-24	1.08E-19	4.29E-33	2.65E-26	4.07E-40	1.50E-27	6.61E-32	5.81E-34	3.13E-23	3.83E-07	1.29E-39	7.94E-14	1.48E-14	5.45E-19	2.18E-28	7.19E-46	1.43E-39	4.65E-35	0.00E+00	4.32E-22	5.88E-09	1.39E-07	0.00E+00	0.00E+00	4.79E-08	3.64E-08	1.66E-22
4.11E-09	900	4.08E+18	0.00E+00	2.45E-07	5.26E+05	0.00E+00	8.95E-17	3.34E+05	1.97E-06	1.40E+05	1.10E-06	1.36E-10	8.71E-08	1.38E-09	1.21E-08	5.96E-07	5.90E-08	1.08E-07	3.11E-08	0.00E+00	1.43E-09	5.08E-12	9.67E-24	1.09E-19	4.41E-33	2.72E-26	4.18E-40	1.52E-27	6.77E-32	5.89E-34	3.18E-23	3.88E-07	1.32E-39	8.05E-14	1.50E-14	5.52E-19	2.21E-28	7.39E-46	1.47E-39	4.78E-35	0.00E+00	4.43E-22	5.95E-09	1.41E-07	0.00E+00	0.00E+00	4.85E-08	3.69E-08	1.70E-22
4.12E-09	900	4.08E+18	0.00E+00	2.48E-07	5.26E+05	0.00E+00	8.99E-17	3.34E+05	1.99E-06	1.40E+05	1.12E-06	1.38E-10	8.82E-08	1.38E-09	1.23E-08	6.04E-07	5.97E-08	1.09E-07	3.15E-08	0.00E+00	1.45E-09	5.14E-12	9.80E-24	1.11E-19	4.52E-33	2.79E-26	4.30E-40	1.54E-27	6.93E-32	5.98E-34	3.22E-23	3.92E-07	1.36E-39	8.15E-14	1.52E-14	5.59E-19	2.24E-28	7.59E-46	1.51E-39	4.90E-35	0.00E+00	4.54E-22	6.02E-09	1.42E-07	0.00E+00	0.00E+00	4.91E-08	3.73E-08	1.74E-22
4.13E-09	900	4.08E+18	0.00E+00	2.51E-07	5.26E+05	0.00E+00	9.04E-17	3.34E+05	2.02E-06	1.40E+05	1.13E-06	1.39E-10	8.93E-08	1.39E-09	1.25E-08	6.11E-07	6.05E-08	1.10E-07	3.19E-08	0.00E+00	1.47E-09	5.21E-12	9.94E-24	1.12E-19	4.64E-33	2.86E-26	4.41E-40	1.56E-27	7.10E-32	6.06E-34	3.27E-23	3.97E-07	1.39E-39	8.25E-14	1.54E-14	5.67E-19	2.28E-28	7.81E-46	1.55E-39	5.04E-35	0.00E+00	4.65E-22	6.09E-09	1.44E-07	0.00E+00	0.00E+00	4.97E-08	3.78E-08	1.79E-22
4.14E-09	900	4.08E+18	0.00E+00	2.54E-07	5.26E+05	0.00E+00	9.08E-17	3.34E+05	2.04E-06	1.40E+05	1.15E-06	1.41E-10	9.04E-08	1.39E-09	1.26E-08	6.19E-07	6.12E-08	1.11E-07	3.23E-08	0.00E+00	1.48E-09	5.28E-12	1.01E-23	1.14E-19	4.77E-33	2.93E-26	4.53E-40	1.58E-27	7.27E-32	6.15E-34	3.32E-23	4.02E-07	1.43E-39	8.36E-14	1.56E-14	5.75E-19	2.31E-28	8.02E-46	1.59E-39	5.17E-35	0.00E+00	4.77E-22	6.17E-09	1.46E-07	0.00E+00	0.00E+00	5.03E-08	3.82E-08	1.83E-22
4.15E-09	900	4.08E+18	0.00E+00	2.57E-07	5.26E+05	0.00E+00	9.13E-17	3.34E+05	2.07E-06	1.40E+05	1.16E-06	1.43E-10	9.15E-08	1.40E-09	1.28E-08	6.26E-07	6.20E-08	1.13E-07	3.27E-08	0.00E+00	1.50E-09	5.34E-12	1.02E-23	1.15E-19	4.89E-33	3.01E-26	4.66E-40	1.60E-27	7.44E-32	6.24E-34	3.37E-23	4.07E-07	1.47E-39	8.46E-14	1.58E-14	5.82E-19	2.34E-28	8.25E-46	1.64E-39	5.31E-35	0.00E+00	4.88E-22	6.25E-09	1.48E-07	0.00E+00	0.00E+00	5.09E-08	3.87E-08	1.88E-22
4.16E-09	900	4.08E+18	0.00E+00	2.60E-07	5.26E+05	0.00E+00	9.17E-17	3.34E+05	2.09E-06	1.40E+05	1.17E-06	1.45E-10	9.27E-08	1.40E-09	1.29E-08	6.34E-07	6.28E-08	1.14E-07	3.31E-08	0.00E+00	1.52E-09	5.41E-12	1.04E-23	1.17E-19	5.02E-33	3.09E-26	4.79E-40	1.62E-27	7.62E-32	6.33E-34	3.41E-23	4.12E-07	1.51E-39	8.57E-14	1.60E-14	5.90E-19	2.38E-28	8.48E-46	1.68E-39	5.46E-35	0.00E+00	5.00E-22	6.32E-09	1.49E-07	0.00E+00	0.00E+00	5.16E-08	3.92E-08	1.92E-22
4.17E-09	900	4.08E+18	0.00E+00	2.63E-07	5.26E+05	0.00E+00	9.22E-17	3.34E+05	2.12E-06	1.40E+05	1.19E-06	1.47E-10	9.39E-08	1.40E-09	1.31E-08	6.42E-07	6.36E-08	1.15E-07	3.35E-08	0.00E+00	1.54E-09	5.48E-12	1.05E-23	1.18E-19	5.16E-33	3.17E-26	4.92E-40	1.65E-27	7.81E-32	6.42E-34	3.46E-23	4.17E-07	1.55E-39	8.68E-14	1.62E-14	5.98E-19	2.41E-28	8.71E-46	1.73E-39	5.60E-35	0.00E+00	5.13E-22	6.40E-09	1.51E-07	0.00E+00	0.00E+00	5.22E-08	3.97E-08	1.97E-22
4.18E-09	900	4.08E+18	0.00E+00	2.67E-07	5.26E+05	0.00E+00	9.26E-17	3.34E+05	2.14E-06	1.40E+05	1.20E-06	1.49E-10	9.51E-08	1.41E-09	1.32E-08	6.50E-07	6.44E-08	1.16E-07	3.39E-08	0.00E+00	1.56E-09	5.55E-12	1.06E-23	1.20E-19	5.29E-33	3.25E-26	5.05E-40	1.67E-27	8.00E-32	6.52E-34	3.51E-23	4.22E-07	1.59E-39	8.79E-14	1.64E-14	6.06E-19	2.45E-28	8.96E-46	1.77E-39	5.75E-35	0.00E+00	5.26E-22	6.48E-09	1.53E-07	0.00E+00	0.00E+00	5.29E-08	4.02E-08	2.02E-22
4.19E-09	900	4.08E+18	0.00E+00	2.70E-07	5.26E+05	0.00E+00	9.31E-17	3.34E+05	2.17E-06	1.40E+05	1.22E-06	1.51E-10	9.63E-08	1.41E-09	1.34E-08	6.58E-07	6.52E-08	1.18E-07	3.43E-08	0.00E+00	1.58E-09	5.62E-12	1.08E-23	1.22E-19	5.43E-33	3.34E-26	5.19E-40	1.69E-27	8.19E-32	6.61E-34	3.56E-23	4.28E-07	1.63E-39	8.90E-14	1.66E-14	6.14E-19	2.48E-28	9.21E-46	1.82E-39	5.91E-35	0.00E+00	5.39E-22	6.56E-09	1.55E-07	0.00E+00	0.00E+00	5.35E-08	4.07E-08	2.07E-22
4.20E-09	900	4.08E+18	0.00E+00	2.73E-07	5.26E+05	0.00E+00	9.35E-17	3.34E+05	2.20E-06	1.40E+05	1.23E-06	1.53E-10	9.75E-08	1.42E-09	1.36E-08	6.66E-07	6.60E-08	1.19E-07	3.47E-08	0.00E+00	1.60E-09	5.69E-12	1.09E-23	1.23E-19	5.58E-33	3.42E-26	5.33E-40	1.71E-27	8.39E-32	6.71E-34	3.62E-23	4.33E-07	1.68E-39	9.01E-14	1.68E-14	6.22E-19	2.52E-28	9.46E-46	1.87E-39	6.07E-35	0.00E+00	5.52E-22	6.64E-09	1.57E-07	0.00E+00	0.00E+00	5.42E-08	4.12E-08	2.12E-22
4.21E-09	900	4.08E+18	0.00E+00	2.77E-07	5.26E+05	0.00E+00	9.40E-17	3.34E+05	2.22E-06	1.40E+05	1.25E-06	1.55E-10	9.87E-08	1.42E-09	1.38E-08	6.74E-07	6.68E-08	1.20E-07	3.52E-08	0.00E+00	1.62E-09	5.77E-12	1.11E-23	1.25E-19	5.73E-33	3.51E-26	5.47E-40	1.74E-27	8.59E-32	6.81E-34	3.67E-23	4.38E-07	1.72E-39	9.12E-14	1.70E-14	6.31E-19	2.55E-28	9.72E-46	1.92E-39	6.23E-35	0.00E+00	5.66E-22	6.72E-09	1.59E-07	0.00E+00	0.00E+00	5.48E-08	4.17E-08	2.18E-22
4.22E-09	900	4.08E+18	0.00E+00	2.80E-07	5.26E+05	0.00E+00	9.45E-17	3.34E+05	2.25E-06	1.40E+05	1.26E-06	1.57E-10	9.99E-08	1.42E-09	1.39E-08	6.82E-07	6.76E-08	1.22E-07	3.56E-08	0.00E+00	1.64E-09	5.84E-12	1.13E-23	1.26E-19	5.88E-33	3.60E-26	5.62E-40	1.76E-27	8.80E-32	6.90E-34	3.72E-23	4.44E-07	1.77E-39	9.24E-14	1.72E-14	6.39E-19	2.59E-28	9.99E-46	1.97E-39	6.40E-35	0.00E+00	5.80E-22	6.80E-09	1.61E-07	0.00E+00	0.00E+00	5.55E-08	4.22E-08	2.23E-22
4.23E-09	900	4.08E+18	0.00E+00	2.83E-07	5.26E+05	0.00E+00	9.49E-17	3.34E+05	2.28E-06	1.40E+05	1.28E-06	1.59E-10	1.01E-07	1.43E-09	1.41E-08	6.91E-07	6.85E-08	1.23E-07	3.60E-08	0.00E+00	1.66E-09	5.91E-12	1.14E-23	1.28E-19	6.03E-33	3.69E-26	5.78E-40	1.78E-27	9.01E-32	7.00E-34	3.78E-23	4.49E-07	1.82E-39	9.36E-14	1.74E-14	6.48E-19	2.63E-28	1.03E-45	2.02E-39	6.57E-35	0.00E+00	5.94E-22	6.89E-09	1.63E-07	0.00E+00	0.00E+00	5.62E-08	4.27E-08	2.29E-22
4.24E-09	900	4.08E+18	0.00E+00	2.87E-07	5.26E+05	0.00E+00	9.54E-17	3.34E+05	2.31E-06	1.40E+05	1.30E-06	1.61E-10	1.02E-07	1.43E-09	1.43E-08	6.99E-07	6.94E-08	1.24E-07	3.65E-08	0.00E+00	1.68E-09	5.99E-12	1.16E-23	1.30E-19	6.19E-33	3.79E-26	5.93E-40	1.80E-27	9.23E-32	7.10E-34	3.83E-23	4.55E-07	1.87E-39	9.48E-14	1.77E-14	6.56E-19	2.67E-28	1.06E-45	2.08E-39	6.74E-35	0.00E+00	6.09E-22	6.97E-09	1.65E-07	0.00E+00	0.00E+00	5.69E-08	4.32E-08	2.34E-22
4.25E-09	900	4.08E+18	0.00E+00	2.90E-07	5.26E+05	0.00E+00	9.58E-17	3.34E+05	2.34E-06	1.40E+05	1.31E-06	1.63E-10	1.04E-07	1.44E-09	1.44E-08	7.08E-07	7.02E-08	1.26E-07	3.69E-08	0.00E+00	1.70E-09	6.07E-12	1.17E-23	1.32E-19	6.35E-33	3.89E-26	6.09E-40	1.83E-27	9.46E-32	7.21E-34	3.88E-23	4.60E-07	1.92E-39	9.60E-14	1.79E-14	6.65E-19	2.70E-28	1.08E-45	2.13E-39	6.92E-35	0.00E+00	6.24E-22	7.06E-09	1.67E-07	0.00E+00	0.00E+00	5.76E-08	4.37E-08	2.40E-22
4.26E-09	900	4.08E+18	0.00E+00	2.94E-07	5.26E+05	0.00E+00	9.63E-17	3.34E+05	2.37E-06	1.40E+05	1.33E-06	1.66E-10	1.05E-07	1.44E-09	1.46E-08	7.17E-07	7.11E-08	1.27E-07	3.74E-08	0.00E+00	1.73E-09	6.14E-12	1.19E-23	1.33E-19	6.52E-33	3.99E-26	6.26E-40	1.85E-27	9.68E-32	7.31E-34	3.94E-23	4.66E-07	1.97E-39	9.72E-14	1.81E-14	6.74E-19	2.74E-28	1.11E-45	2.19E-39	7.11E-35	0.00E+00	6.39E-22	7.14E-09	1.69E-07	0.00E+00	0.00E+00	5.83E-08	4.43E-08	2.46E-22
4.27E-09	900	4.08E+18	0.00E+00	2.98E-07	5.26E+05	0.00E+00	9.68E-17	3.34E+05	2.39E-06	1.40E+05	1.34E-06	1.68E-10	1.06E-07	1.44E-09	1.48E-08	7.25E-07	7.20E-08	1.29E-07	3.79E-08	0.00E+00	1.75E-09	6.22E-12	1.21E-23	1.35E-19	6.69E-33	4.09E-26	6.43E-40	1.88E-27	9.92E-32	7.42E-34	4.00E-23	4.72E-07	2.02E-39	9.84E-14	1.83E-14	6.83E-19	2.78E-28	1.15E-45	2.25E-39	7.30E-35	0.00E+00	6.55E-22	7.23E-09	1.71E-07	0.00E+00	0.00E+00	5.90E-08	4.48E-08	2.52E-22
4.28E-09	900	4.08E+18	0.00E+00	3.01E-07	5.26E+05	0.00E+00	9.72E-17	3.34E+05	2.42E-06	1.40E+05	1.36E-06	1.70E-10	1.08E-07	1.45E-09	1.50E-08	7.34E-07	7.29E-08	1.30E-07	3.83E-08	0.00E+00	1.77E-09	6.30E-12	1.22E-23	1.37E-19	6.87E-33	4.20E-26	6.60E-40	1.90E-27	1.02E-31	7.52E-34	4.05E-23	4.77E-07	2.07E-39	9.96E-14	1.86E-14	6.92E-19	2.82E-28	1.18E-45	2.31E-39	7.49E-35	0.00E+00	6.71E-22	7.32E-09	1.73E-07	0.00E+00	0.00E+00	5.98E-08	4.54E-08	2.59E-22
4.29E-09	900	4.08E+18	0.00E+00	3.05E-07	5.26E+05	0.00E+00	9.77E-17	3.34E+05	2.45E-06	1.40E+05	1.38E-06	1.72E-10	1.09E-07	1.45E-09	1.52E-08	7.43E-07	7.38E-08	1.32E-07	3.88E-08	0.00E+00	1.79E-09	6.38E-12	1.24E-23	1.39E-19	7.05E-33	4.31E-26	6.78E-40	1.93E-27	1.04E-31	7.63E-34	4.11E-23	4.83E-07	2.13E-39	1.01E-13	1.88E-14	7.01E-19	2.86E-28	1.21E-45	2.37E-39	7.69E-35	0.00E+00	6.88E-22	7.41E-09	1.75E-07	0.00E+00	0.00E+00	6.05E-08	4.59E-08	2.65E-22
4.30E-09	900	4.08E+18	0.00E+00	3.09E-07	5.26E+05	0.00E+00	9.82E-17	3.34E+05	2.48E-06	1.40E+05	1.40E-06	1.75E-10	1.10E-07	1.46E-09	1.54E-08	7.53E-07	7.47E-08	1.33E-07	3.93E-08	0.00E+00	1.82E-09	6.46E-12	1.26E-23	1.41E-19	7.24E-33	4.42E-26	6.97E-40	1.95E-27	1.07E-31	7.74E-34	4.17E-23	4.89E-07	2.19E-39	1.02E-13	1.90E-14	7.10E-19	2.90E-28	1.24E-45	2.44E-39	7.90E-35	0.00E+00	7.05E-22	7.50E-09	1.78E-07	0.00E+00	0.00E+00	6.12E-08	4.65E-08	2.72E-22
4.31E-09	900	4.08E+18	0.00E+00	3.13E-07	5.26E+05	0.00E+00	9.87E-17	3.34E+05	2.52E-06	1.40E+05	1.41E-06	1.77E-10	1.12E-07	1.46E-09	1.56E-08	7.62E-07	7.57E-08	1.35E-07	3.98E-08	0.00E+00	1.84E-09	6.54E-12	1.27E-23	1.42E-19	7.43E-33	4.53E-26	7.15E-40	1.98E-27	1.09E-31	7.85E-34	4.23E-23	4.95E-07	2.24E-39	1.03E-13	1.93E-14	7.20E-19	2.95E-28	1.28E-45	2.50E-39	8.11E-35	0.00E+00	7.22E-22	7.59E-09	1.80E-07	0.00E+00	0.00E+00	6.20E-08	4.71E-08	2.78E-22
4.32E-09	900	4.08E+18	0.00E+00	3.16E-07	5.26E+05	0.00E+00	9.91E-17	3.34E+05	2.55E-06	1.40E+05	1.43E-06	1.79E-10	1.13E-07	1.46E-09	1.58E-08	7.71E-07	7.66E-08	1.36E-07	4.03E-08	0.00E+00	1.86E-09	6.63E-12	1.29E-23	1.44E-19	7.62E-33	4.65E-26	7.35E-40	2.00E-27	1.12E-31	7.96E-34	4.29E-23	5.01E-07	2.30E-39	1.05E-13	1.95E-14	7.29E-19	2.99E-28	1.31E-45	2.57E-39	8.33E-35	0.00E+00	7.40E-22	7.68E-09	1.82E-07	0.00E+00	0.00E+00	6.28E-08	4.76E-08	2.85E-22
4.33E-09	900	4.08E+18	0.00E+00	3.20E-07	5.26E+05	0.00E+00	9.96E-17	3.34E+05	2.58E-06	1.40E+05	1.45E-06	1.82E-10	1.15E-07	1.47E-09	1.59E-08	7.81E-07	7.76E-08	1.38E-07	4.08E-08	0.00E+00	1.88E-09	6.71E-12	1.31E-23	1.46E-19	7.82E-33	4.77E-26	7.55E-40	2.03E-27	1.15E-31	8.08E-34	4.35E-23	5.08E-07	2.37E-39	1.06E-13	1.97E-14	7.39E-19	3.03E-28	1.35E-45	2.64E-39	8.55E-35	0.00E+00	7.59E-22	7.78E-09	1.84E-07	0.00E+00	0.00E+00	6.35E-08	4.82E-08	2.92E-22
4.34E-09	900	4.08E+18	0.00E+00	3.24E-07	5.26E+05	0.00E+00	1.00E-16	3.34E+05	2.61E-06	1.40E+05	1.47E-06	1.84E-10	1.16E-07	1.47E-09	1.61E-08	7.90E-07	7.86E-08	1.39E-07	4.13E-08	0.00E+00	1.91E-09	6.80E-12	1.33E-23	1.48E-19	8.03E-33	4.89E-26	7.75E-40	2.06E-27	1.17E-31	8.19E-34	4.41E-23	5.14E-07	2.43E-39	1.07E-13	2.00E-14	7.49E-19	3.07E-28	1.38E-45	2.71E-39	8.77E-35	0.00E+00	7.77E-22	7.87E-09	1.86E-07	0.00E+00	0.00E+00	6.43E-08	4.88E-08	3.00E-22
4.35E-09	900	4.08E+18	0.00E+00	3.28E-07	5.26E+05	0.00E+00	1.01E-16	3.34E+05	2.64E-06	1.40E+05	1.48E-06	1.86E-10	1.18E-07	1.48E-09	1.63E-08	8.00E-07	7.95E-08	1.41E-07	4.18E-08	0.00E+00	1.93E-09	6.88E-12	1.35E-23	1.50E-19	8.24E-33	5.02E-26	7.96E-40	2.08E-27	1.20E-31	8.31E-34	4.48E-23	5.20E-07	2.49E-39	1.09E-13	2.02E-14	7.59E-19	3.12E-28	1.42E-45	2.78E-39	9.01E-35	0.00E+00	7.97E-22	7.97E-09	1.89E-07	0.00E+00	0.00E+00	6.51E-08	4.94E-08	3.07E-22
4.36E-09	900	4.08E+18	0.00E+00	3.32E-07	5.26E+05	0.00E+00	1.01E-16	3.34E+05	2.67E-06	1.40E+05	1.50E-06	1.89E-10	1.19E-07	1.48E-09	1.66E-08	8.10E-07	8.05E-08	1.42E-07	4.23E-08	0.00E+00	1.96E-09	6.97E-12	1.36E-23	1.52E-19	8.46E-33	5.14E-26	8.17E-40	2.11E-27	1.23E-31	8.43E-34	4.54E-23	5.27E-07	2.56E-39	1.10E-13	2.05E-14	7.69E-19	3.16E-28	1.46E-45	2.85E-39	9.25E-35	0.00E+00	8.16E-22	8.07E-09	1.91E-07	0.00E+00	0.00E+00	6.59E-08	5.00E-08	3.15E-22
4.37E-09	900	4.08E+18	0.00E+00	3.36E-07	5.26E+05	0.00E+00	1.02E-16	3.34E+05	2.71E-06	1.40E+05	1.52E-06	1.91E-10	1.21E-07	1.48E-09	1.68E-08	8.20E-07	8.15E-08	1.44E-07	4.28E-08	0.00E+00	1.98E-09	7.06E-12	1.38E-23	1.54E-19	8.68E-33	5.28E-26	8.40E-40	2.14E-27	1.26E-31	8.55E-34	4.61E-23	5.33E-07	2.63E-39	1.12E-13	2.08E-14	7.79E-19	3.21E-28	1.50E-45	2.93E-39	9.49E-35	0.00E+00	8.37E-22	8.17E-09	1.93E-07	0.00E+00	0.00E+00	6.67E-08	5.06E-08	3.23E-22
4.38E-09	900	4.08E+18	0.00E+00	3.40E-07	5.26E+05	0.00E+00	1.02E-16	3.34E+05	2.74E-06	1.40E+05	1.54E-06	1.94E-10	1.22E-07	1.49E-09	1.70E-08	8.30E-07	8.26E-08	1.46E-07	4.34E-08	0.00E+00	2.01E-09	7.15E-12	1.40E-23	1.56E-19	8.90E-33	5.41E-26	8.62E-40	2.17E-27	1.29E-31	8.67E-34	4.67E-23	5.40E-07	2.70E-39	1.13E-13	2.10E-14	7.89E-19	3.25E-28	1.54E-45	3.01E-39	9.75E-35	0.00E+00	8.57E-22	8.27E-09	1.96E-07	0.00E+00	0.00E+00	6.75E-08	5.13E-08	3.31E-22
4.39E-09	900	4.08E+18	0.00E+00	3.45E-07	5.26E+05	0.00E+00	1.02E-16	3.34E+05	2.77E-06	1.40E+05	1.56E-06	1.96E-10	1.24E-07	1.49E-09	1.72E-08	8.40E-07	8.36E-08	1.47E-07	4.39E-08	0.00E+00	2.03E-09	7.24E-12	1.42E-23	1.58E-19	9.14E-33	5.55E-26	8.85E-40	2.19E-27	1.32E-31	8.79E-34	4.74E-23	5.46E-07	2.77E-39	1.14E-13	2.13E-14	7.99E-19	3.30E-28	1.59E-45	3.08E-39	1.00E-34	0.00E+00	8.79E-22	8.37E-09	1.98E-07	0.00E+00	0.00E+00	6.84E-08	5.19E-08	3.39E-22
4.40E-09	900	4.08E+18	0.00E+00	3.49E-07	5.26E+05	0.00E+00	1.03E-16	3.34E+05	2.81E-06	1.40E+05	1.58E-06	1.99E-10	1.25E-07	1.50E-09	1.74E-08	8.51E-07	8.46E-08	1.49E-07	4.44E-08	0.00E+00	2.06E-09	7.33E-12	1.44E-23	1.60E-19	9.38E-33	5.69E-26	9.09E-40	2.22E-27	1.35E-31	8.92E-34	4.80E-23	5.53E-07	2.85E-39	1.16E-13	2.15E-14	8.10E-19	3.35E-28	1.63E-45	3.17E-39	1.03E-34	0.00E+00	9.00E-22	8.47E-09	2.01E-07	0.00E+00	0.00E+00	6.92E-08	5.25E-08	3.47E-22
4.41E-09	900	4.08E+18	0.00E+00	3.53E-07	5.26E+05	0.00E+00	1.03E-16	3.34E+05	2.84E-06	1.40E+05	1.60E-06	2.02E-10	1.27E-07	1.50E-09	1.76E-08	8.61E-07	8.57E-08	1.51E-07	4.50E-08	0.00E+00	2.08E-09	7.42E-12	1.46E-23	1.62E-19	9.62E-33	5.84E-26	9.34E-40	2.25E-27	1.39E-31	9.04E-34	4.87E-23	5.60E-07	2.92E-39	1.17E-13	2.18E-14	8.21E-19	3.39E-28	1.67E-45	3.25E-39	1.05E-34	0.00E+00	9.23E-22	8.57E-09	2.03E-07	0.00E+00	0.00E+00	7.01E-08	5.32E-08	3.56E-22
4.42E-09	900	4.08E+18	0.00E+00	3.57E-07	5.26E+05	0.00E+00	1.04E-16	3.34E+05	2.88E-06	1.40E+05	1.62E-06	2.04E-10	1.28E-07	1.50E-09	1.78E-08	8.72E-07	8.68E-08	1.52E-07	4.55E-08	0.00E+00	2.11E-09	7.52E-12	1.48E-23	1.65E-19	9.87E-33	5.99E-26	9.59E-40	2.28E-27	1.42E-31	9.17E-34	4.94E-23	5.67E-07	3.00E-39	1.19E-13	2.21E-14	8.31E-19	3.44E-28	1.72E-45	3.34E-39	1.08E-34	0.00E+00	9.45E-22	8.68E-09	2.06E-07	0.00E+00	0.00E+00	7.09E-08	5.38E-08	3.65E-22
4.43E-09	900	4.08E+18	0.00E+00	3.62E-07	5.26E+05	0.00E+00	1.04E-16	3.34E+05	2.91E-06	1.40E+05	1.64E-06	2.07E-10	1.30E-07	1.51E-09	1.80E-08	8.82E-07	8.78E-08	1.54E-07	4.61E-08	0.00E+00	2.14E-09	7.61E-12	1.50E-23	1.67E-19	1.01E-32	6.14E-26	9.85E-40	2.31E-27	1.46E-31	9.30E-34	5.01E-23	5.74E-07	3.08E-39	1.20E-13	2.24E-14	8.42E-19	3.49E-28	1.77E-45	3.43E-39	1.11E-34	0.00E+00	9.69E-22	8.79E-09	2.08E-07	0.00E+00	0.00E+00	7.18E-08	5.45E-08	3.74E-22
4.44E-09	900	4.08E+18	0.00E+00	3.66E-07	5.26E+05	0.00E+00	1.05E-16	3.34E+05	2.95E-06	1.40E+05	1.66E-06	2.10E-10	1.32E-07	1.51E-09	1.83E-08	8.93E-07	8.89E-08	1.56E-07	4.67E-08	0.00E+00	2.16E-09	7.71E-12	1.52E-23	1.69E-19	1.04E-32	6.30E-26	1.01E-39	2.34E-27	1.49E-31	9.43E-34	5.08E-23	5.81E-07	3.16E-39	1.22E-13	2.26E-14	8.54E-19	3.54E-28	1.81E-45	3.52E-39	1.14E-34	0.00E+00	9.93E-22	8.89E-09	2.11E-07	0.00E+00	0.00E+00	7.27E-08	5.51E-08	3.83E-22
4.45E-09	900	4.08E+18	0.00E+00	3.71E-07	5.26E+05	0.00E+00	1.05E-16	3.34E+05	2.99E-06	1.40E+05	1.68E-06	2.12E-10	1.33E-07	1.52E-09	1.85E-08	9.04E-07	9.01E-08	1.58E-07	4.73E-08	0.00E+00	2.19E-09	7.80E-12	1.54E-23	1.71E-19	1.07E-32	6.46E-26	1.04E-39	2.37E-27	1.53E-31	9.57E-34	5.15E-23	5.88E-07	3.25E-39	1.23E-13	2.29E-14	8.65E-19	3.59E-28	1.86E-45	3.61E-39	1.17E-34	0.00E+00	1.02E-21	9.00E-09	2.13E-07	0.00E+00	0.00E+00	7.36E-08	5.58E-08	3.93E-22
4.46E-09	900	4.08E+18	0.00E+00	3.75E-07	5.26E+05	0.00E+00	1.06E-16	3.34E+05	3.02E-06	1.40E+05	1.70E-06	2.15E-10	1.35E-07	1.52E-09	1.87E-08	9.15E-07	9.12E-08	1.60E-07	4.78E-08	0.00E+00	2.22E-09	7.90E-12	1.57E-23	1.73E-19	1.09E-32	6.63E-26	1.07E-39	2.40E-27	1.57E-31	9.70E-34	5.23E-23	5.95E-07	3.33E-39	1.25E-13	2.32E-14	8.76E-19	3.64E-28	1.91E-45	3.70E-39	1.20E-34	0.00E+00	1.04E-21	9.11E-09	2.16E-07	0.00E+00	0.00E+00	7.45E-08	5.65E-08	4.03E-22
4.47E-09	900	4.08E+18	0.00E+00	3.80E-07	5.26E+05	0.00E+00	1.06E-16	3.34E+05	3.06E-06	1.40E+05	1.72E-06	2.18E-10	1.37E-07	1.52E-09	1.90E-08	9.27E-07	9.23E-08	1.61E-07	4.84E-08	0.00E+00	2.25E-09	8.00E-12	1.59E-23	1.76E-19	1.12E-32	6.80E-26	1.10E-39	2.43E-27	1.60E-31	9.84E-34	5.30E-23	6.03E-07	3.42E-39	1.26E-13	2.35E-14	8.88E-19	3.69E-28	1.96E-45	3.80E-39	1.23E-34	0.00E+00	1.07E-21	9.23E-09	2.19E-07	0.00E+00	0.00E+00	7.54E-08	5.72E-08	4.13E-22
4.48E-09	900	4.08E+18	0.00E+00	3.85E-07	5.26E+05	0.00E+00	1.07E-16	3.34E+05	3.10E-06	1.40E+05	1.74E-06	2.21E-10	1.38E-07	1.53E-09	1.92E-08	9.38E-07	9.35E-08	1.63E-07	4.90E-08	0.00E+00	2.27E-09	8.10E-12	1.61E-23	1.78E-19	1.15E-32	6.97E-26	1.12E-39	2.47E-27	1.64E-31	9.98E-34	5.37E-23	6.10E-07	3.51E-39	1.28E-13	2.38E-14	8.99E-19	3.74E-28	2.02E-45	3.90E-39	1.27E-34	0.00E+00	1.09E-21	9.34E-09	2.21E-07	0.00E+00	0.00E+00	7.63E-08	5.79E-08	4.23E-22
4.49E-09	900	4.08E+18	0.00E+00	3.89E-07	5.26E+05	0.00E+00	1.07E-16	3.34E+05	3.14E-06	1.40E+05	1.76E-06	2.24E-10	1.40E-07	1.53E-09	1.94E-08	9.50E-07	9.46E-08	1.65E-07	4.96E-08	0.00E+00	2.30E-09	8.21E-12	1.63E-23	1.80E-19	1.18E-32	7.15E-26	1.15E-39	2.50E-27	1.68E-31	1.01E-33	5.45E-23	6.17E-07	3.60E-39	1.30E-13	2.41E-14	9.11E-19	3.79E-28	2.07E-45	4.01E-39	1.30E-34	0.00E+00	1.12E-21	9.45E-09	2.24E-07	0.00E+00	0.00E+00	7.73E-08	5.86E-08	4.33E-22
4.50E-09	900	4.08E+18	0.00E+00	3.94E-07	5.26E+05	0.00E+00	1.08E-16	3.34E+05	3.17E-06	1.40E+05	1.78E-06	2.27E-10	1.42E-07	1.54E-09	1.97E-08	9.61E-07	9.58E-08	1.67E-07	5.03E-08	0.00E+00	2.33E-09	8.31E-12	1.65E-23	1.83E-19	1.21E-32	7.34E-26	1.19E-39	2.53E-27	1.72E-31	1.03E-33	5.53E-23	6.25E-07	3.70E-39	1.31E-13	2.44E-14	9.23E-19	3.85E-28	2.13E-45	4.11E-39	1.33E-34	0.00E+00	1.15E-21	9.57E-09	2.27E-07	0.00E+00	0.00E+00	7.82E-08	5.93E-08	4.44E-22
4.51E-09	900	4.08E+18	0.00E+00	3.99E-07	5.26E+05	0.00E+00	1.08E-16	3.34E+05	3.21E-06	1.40E+05	1.81E-06	2.30E-10	1.44E-07	1.54E-09	1.99E-08	9.73E-07	9.70E-08	1.69E-07	5.09E-08	0.00E+00	2.36E-09	8.41E-12	1.68E-23	1.85E-19	1.24E-32	7.52E-26	1.22E-39	2.56E-27	1.76E-31	1.04E-33	5.60E-23	6.33E-07	3.80E-39	1.33E-13	2.47E-14	9.35E-19	3.90E-28	2.19E-45	4.22E-39	1.37E-34	0.00E+00	1.18E-21	9.69E-09	2.30E-07	0.00E+00	0.00E+00	7.92E-08	6.01E-08	4.55E-22
4.52E-09	900	4.08E+18	0.00E+00	4.04E-07	5.26E+05	0.00E+00	1.09E-16	3.34E+05	3.25E-06	1.40E+05	1.83E-06	2.33E-10	1.45E-07	1.54E-09	2.02E-08	9.85E-07	9.82E-08	1.71E-07	5.15E-08	0.00E+00	2.39E-09	8.52E-12	1.70E-23	1.87E-19	1.28E-32	7.72E-26	1.25E-39	2.60E-27	1.81E-31	1.05E-33	5.68E-23	6.41E-07	3.90E-39	1.35E-13	2.50E-14	9.47E-19	3.96E-28	2.25E-45	4.33E-39	1.40E-34	0.00E+00	1.21E-21	9.81E-09	2.33E-07	0.00E+00	0.00E+00	8.02E-08	6.08E-08	4.67E-22
4.53E-09	900	4.08E+18	0.00E+00	4.09E-07	5.26E+05	0.00E+00	1.09E-16	3.34E+05	3.29E-06	1.40E+05	1.85E-06	2.36E-10	1.47E-07	1.55E-09	2.04E-08	9.97E-07	9.94E-08	1.73E-07	5.21E-08	0.00E+00	2.42E-09	8.63E-12	1.72E-23	1.90E-19	1.31E-32	7.91E-26	1.28E-39	2.63E-27	1.85E-31	1.07E-33	5.76E-23	6.48E-07	4.00E-39	1.36E-13	2.53E-14	9.60E-19	4.01E-28	2.31E-45	4.45E-39	1.44E-34	0.00E+00	1.24E-21	9.93E-09	2.35E-07	0.00E+00	0.00E+00	8.12E-08	6.15E-08	4.78E-22
4.54E-09	900	4.08E+18	0.00E+00	4.14E-07	5.26E+05	0.00E+00	1.10E-16	3.34E+05	3.33E-06	1.40E+05	1.87E-06	2.39E-10	1.49E-07	1.55E-09	2.07E-08	1.01E-06	1.01E-07	1.75E-07	5.28E-08	0.00E+00	2.45E-09	8.74E-12	1.75E-23	1.92E-19	1.34E-32	8.12E-26	1.32E-39	2.66E-27	1.90E-31	1.08E-33	5.84E-23	6.56E-07	4.11E-39	1.38E-13	2.56E-14	9.72E-19	4.07E-28	2.37E-45	4.56E-39	1.48E-34	0.00E+00	1.27E-21	1.00E-08	2.38E-07	0.00E+00	0.00E+00	8.22E-08	6.23E-08	4.90E-22
4.55E-09	900	4.08E+18	0.00E+00	4.19E-07	5.26E+05	0.00E+00	1.10E-16	3.34E+05	3.38E-06	1.40E+05	1.90E-06	2.42E-10	1.51E-07	1.56E-09	2.09E-08	1.02E-06	1.02E-07	1.77E-07	5.34E-08	0.00E+00	2.48E-09	8.85E-12	1.77E-23	1.95E-19	1.38E-32	8.32E-26	1.35E-39	2.70E-27	1.94E-31	1.10E-33	5.92E-23	6.64E-07	4.22E-39	1.40E-13	2.60E-14	9.85E-19	4.13E-28	2.43E-45	4.68E-39	1.52E-34	0.00E+00	1.30E-21	1.02E-08	2.41E-07	0.00E+00	0.00E+00	8.32E-08	6.31E-08	5.02E-22
4.56E-09	900	4.08E+18	0.00E+00	4.24E-07	5.26E+05	0.00E+00	1.11E-16	3.34E+05	3.42E-06	1.40E+05	1.92E-06	2.45E-10	1.53E-07	1.56E-09	2.12E-08	1.03E-06	1.03E-07	1.79E-07	5.41E-08	0.00E+00	2.51E-09	8.96E-12	1.80E-23	1.97E-19	1.42E-32	8.54E-26	1.39E-39	2.73E-27	1.99E-31	1.12E-33	6.01E-23	6.73E-07	4.33E-39	1.41E-13	2.63E-14	9.98E-19	4.18E-28	2.50E-45	4.81E-39	1.56E-34	0.00E+00	1.33E-21	1.03E-08	2.44E-07	0.00E+00	0.00E+00	8.42E-08	6.38E-08	5.15E-22
4.57E-09	900	4.08E+18	0.00E+00	4.29E-07	5.26E+05	0.00E+00	1.11E-16	3.34E+05	3.46E-06	1.40E+05	1.94E-06	2.48E-10	1.55E-07	1.57E-09	2.14E-08	1.05E-06	1.04E-07	1.81E-07	5.48E-08	0.00E+00	2.54E-09	9.07E-12	1.82E-23	2.00E-19	1.45E-32	8.75E-26	1.43E-39	2.77E-27	2.04E-31	1.13E-33	6.09E-23	6.81E-07	4.45E-39	1.43E-13	2.66E-14	1.01E-18	4.24E-28	2.57E-45	4.93E-39	1.60E-34	0.00E+00	1.36E-21	1.04E-08	2.47E-07	0.00E+00	0.00E+00	8.52E-08	6.46E-08	5.28E-22
4.58E-09	900	4.08E+18	0.00E+00	4.34E-07	5.26E+05	0.00E+00	1.12E-16	3.34E+05	3.50E-06	1.40E+05	1.97E-06	2.51E-10	1.57E-07	1.57E-09	2.17E-08	1.06E-06	1.06E-07	1.83E-07	5.54E-08	0.00E+00	2.58E-09	9.19E-12	1.85E-23	2.03E-19	1.49E-32	8.98E-26	1.47E-39	2.81E-27	2.09E-31	1.15E-33	6.18E-23	6.89E-07	4.56E-39	1.45E-13	2.69E-14	1.02E-18	4.30E-28	2.64E-45	5.06E-39	1.64E-34	0.00E+00	1.40E-21	1.05E-08	2.50E-07	0.00E+00	0.00E+00	8.63E-08	6.54E-08	5.41E-22
4.59E-09	900	4.08E+18	0.00E+00	4.40E-07	5.26E+05	0.00E+00	1.12E-16	3.34E+05	3.54E-06	1.40E+05	1.99E-06	2.55E-10	1.59E-07	1.57E-09	2.20E-08	1.07E-06	1.07E-07	1.85E-07	5.61E-08	0.00E+00	2.61E-09	9.30E-12	1.87E-23	2.05E-19	1.53E-32	9.21E-26	1.51E-39	2.84E-27	2.14E-31	1.16E-33	6.26E-23	6.98E-07	4.69E-39	1.47E-13	2.73E-14	1.04E-18	4.36E-28	2.71E-45	5.20E-39	1.68E-34	0.00E+00	1.43E-21	1.07E-08	2.53E-07	0.00E+00	0.00E+00	8.73E-08	6.62E-08	5.54E-22
4.60E-09	900	4.08E+18	0.00E+00	4.45E-07	5.26E+05	0.00E+00	1.13E-16	3.34E+05	3.59E-06	1.40E+05	2.02E-06	2.58E-10	1.61E-07	1.58E-09	2.22E-08	1.09E-06	1.08E-07	1.87E-07	5.68E-08	0.00E+00	2.64E-09	9.42E-12	1.90E-23	2.08E-19	1.57E-32	9.44E-26	1.55E-39	2.88E-27	2.19E-31	1.18E-33	6.35E-23	7.06E-07	4.81E-39	1.49E-13	2.76E-14	1.05E-18	4.42E-28	2.78E-45	5.33E-39	1.73E-34	0.00E+00	1.47E-21	1.08E-08	2.57E-07	0.00E+00	0.00E+00	8.84E-08	6.70E-08	5.68E-22
4.61E-09	900	4.08E+18	0.00E+00	4.51E-07	5.26E+05	0.00E+00	1.13E-16	3.34E+05	3.63E-06	1.40E+05	2.04E-06	2.61E-10	1.63E-07	1.58E-09	2.25E-08	1.10E-06	1.10E-07	1.89E-07	5.75E-08	0.00E+00	2.67E-09	9.54E-12	1.92E-23	2.11E-19	1.61E-32	9.68E-26	1.59E-39	2.92E-27	2.25E-31	1.20E-33	6.44E-23	7.15E-07	4.94E-39	1.50E-13	2.80E-14	1.06E-18	4.48E-28	2.85E-45	5.47E-39	1.77E-34	0.00E+00	1.50E-21	1.09E-08	2.60E-07	0.00E+00	0.00E+00	8.95E-08	6.78E-08	5.82E-22
4.62E-09	900	4.08E+18	0.00E+00	4.56E-07	5.26E+05	0.00E+00	1.14E-16	3.34E+05	3.68E-06	1.40E+05	2.07E-06	2.65E-10	1.65E-07	1.59E-09	2.28E-08	1.11E-06	1.11E-07	1.92E-07	5.82E-08	0.00E+00	2.71E-09	9.66E-12	1.95E-23	2.13E-19	1.65E-32	9.93E-26	1.63E-39	2.95E-27	2.30E-31	1.21E-33	6.53E-23	7.24E-07	5.07E-39	1.52E-13	2.83E-14	1.08E-18	4.54E-28	2.93E-45	5.61E-39	1.82E-34	0.00E+00	1.54E-21	1.11E-08	2.63E-07	0.00E+00	0.00E+00	9.06E-08	6.87E-08	5.96E-22
4.63E-09	900	4.08E+18	0.00E+00	4.62E-07	5.26E+05	0.00E+00	1.14E-16	3.34E+05	3.72E-06	1.40E+05	2.09E-06	2.68E-10	1.67E-07	1.59E-09	2.31E-08	1.13E-06	1.13E-07	1.94E-07	5.90E-08	0.00E+00	2.74E-09	9.78E-12	1.98E-23	2.16E-19	1.69E-32	1.02E-25	1.67E-39	2.99E-27	2.36E-31	1.23E-33	6.62E-23	7.33E-07	5.20E-39	1.54E-13	2.87E-14	1.09E-18	4.61E-28	3.01E-45	5.76E-39	1.87E-34	0.00E+00	1.58E-21	1.12E-08	2.66E-07	0.00E+00	0.00E+00	9.17E-08	6.95E-08	6.11E-22
4.64E-09	900	4.08E+18	0.00E+00	4.67E-07	5.26E+05	0.00E+00	1.15E-16	3.34E+05	3.77E-06	1.40E+05	2.12E-06	2.72E-10	1.69E-07	1.60E-09	2.34E-08	1.14E-06	1.14E-07	1.96E-07	5.97E-08	0.00E+00	2.78E-09	9.90E-12	2.00E-23	2.19E-19	1.74E-32	1.04E-25	1.72E-39	3.03E-27	2.41E-31	1.25E-33	6.71E-23	7.42E-07	5.34E-39	1.56E-13	2.90E-14	1.11E-18	4.67E-28	3.09E-45	5.91E-39	1.92E-34	0.00E+00	1.62E-21	1.13E-08	2.69E-07	0.00E+00	0.00E+00	9.29E-08	7.04E-08	6.27E-22
4.65E-09	900	4.08E+18	0.00E+00	4.73E-07	5.26E+05	0.00E+00	1.15E-16	3.34E+05	3.81E-06	1.40E+05	2.14E-06	2.75E-10	1.71E-07	1.60E-09	2.37E-08	1.15E-06	1.15E-07	1.98E-07	6.04E-08	0.00E+00	2.81E-09	1.00E-11	2.03E-23	2.22E-19	1.78E-32	1.07E-25	1.76E-39	3.07E-27	2.47E-31	1.26E-33	6.80E-23	7.51E-07	5.48E-39	1.58E-13	2.94E-14	1.12E-18	4.74E-28	3.17E-45	6.07E-39	1.97E-34	0.00E+00	1.66E-21	1.15E-08	2.73E-07	0.00E+00	0.00E+00	9.40E-08	7.12E-08	6.42E-22
4.66E-09	900	4.08E+18	0.00E+00	4.79E-07	5.26E+05	0.00E+00	1.16E-16	3.34E+05	3.86E-06	1.40E+05	2.17E-06	2.79E-10	1.73E-07	1.60E-09	2.40E-08	1.17E-06	1.17E-07	2.01E-07	6.12E-08	0.00E+00	2.85E-09	1.02E-11	2.06E-23	2.25E-19	1.83E-32	1.10E-25	1.81E-39	3.11E-27	2.53E-31	1.28E-33	6.90E-23	7.60E-07	5.63E-39	1.60E-13	2.97E-14	1.14E-18	4.80E-28	3.26E-45	6.23E-39	2.02E-34	0.00E+00	1.70E-21	1.16E-08	2.76E-07	0.00E+00	0.00E+00	9.52E-08	7.21E-08	6.58E-22
4.67E-09	900	4.08E+18	0.00E+00	4.85E-07	5.26E+05	0.00E+00	1.16E-16	3.34E+05	3.91E-06	1.40E+05	2.20E-06	2.82E-10	1.75E-07	1.61E-09	2.43E-08	1.18E-06	1.18E-07	2.03E-07	6.19E-08	0.00E+00	2.88E-09	1.03E-11	2.09E-23	2.28E-19	1.87E-32	1.13E-25	1.86E-39	3.15E-27	2.59E-31	1.30E-33	6.99E-23	7.70E-07	5.78E-39	1.62E-13	3.01E-14	1.15E-18	4.87E-28	3.35E-45	6.39E-39	2.07E-34	0.00E+00	1.74E-21	1.18E-08	2.80E-07	0.00E+00	0.00E+00	9.63E-08	7.30E-08	6.74E-22
4.68E-09	900	4.08E+18	0.00E+00	4.91E-07	5.26E+05	0.00E+00	1.17E-16	3.34E+05	3.96E-06	1.40E+05	2.22E-06	2.86E-10	1.77E-07	1.61E-09	2.46E-08	1.20E-06	1.20E-07	2.05E-07	6.27E-08	0.00E+00	2.92E-09	1.04E-11	2.12E-23	2.31E-19	1.92E-32	1.15E-25	1.91E-39	3.19E-27	2.66E-31	1.32E-33	7.09E-23	7.79E-07	5.93E-39	1.64E-13	3.05E-14	1.17E-18	4.94E-28	3.44E-45	6.56E-39	2.12E-34	0.00E+00	1.79E-21	1.19E-08	2.83E-07	0.00E+00	0.00E+00	9.75E-08	7.39E-08	6.91E-22
4.69E-09	900	4.08E+18	0.00E+00	4.97E-07	5.26E+05	0.00E+00	1.18E-16	3.34E+05	4.01E-06	1.40E+05	2.25E-06	2.90E-10	1.80E-07	1.62E-09	2.49E-08	1.21E-06	1.21E-07	2.08E-07	6.35E-08	0.00E+00	2.95E-09	1.05E-11	2.15E-23	2.34E-19	1.97E-32	1.18E-25	1.96E-39	3.23E-27	2.72E-31	1.33E-33	7.19E-23	7.89E-07	6.09E-39	1.66E-13	3.09E-14	1.18E-18	5.00E-28	3.53E-45	6.73E-39	2.18E-34	0.00E+00	1.83E-21	1.21E-08	2.86E-07	0.00E+00	0.00E+00	9.87E-08	7.48E-08	7.08E-22
4.70E-09	900	4.08E+18	0.00E+00	5.03E-07	5.26E+05	0.00E+00	1.18E-16	3.34E+05	4.06E-06	1.40E+05	2.28E-06	2.93E-10	1.82E-07	1.62E-09	2.52E-08	1.23E-06	1.23E-07	2.10E-07	6.42E-08	0.00E+00	2.99E-09	1.07E-11	2.18E-23	2.37E-19	2.02E-32	1.21E-25	2.01E-39	3.27E-27	2.79E-31	1.35E-33	7.29E-23	7.98E-07	6.25E-39	1.68E-13	3.12E-14	1.20E-18	5.07E-28	3.62E-45	6.90E-39	2.24E-34	0.00E+00	1.87E-21	1.22E-08	2.90E-07	0.00E+00	0.00E+00	9.99E-08	7.57E-08	7.26E-22
4.71E-09	900	4.08E+18	0.00E+00	5.09E-07	5.26E+05	0.00E+00	1.19E-16	3.34E+05	4.11E-06	1.40E+05	2.31E-06	2.97E-10	1.84E-07	1.63E-09	2.55E-08	1.24E-06	1.24E-07	2.12E-07	6.50E-08	0.00E+00	3.03E-09	1.08E-11	2.21E-23	2.40E-19	2.08E-32	1.24E-25	2.07E-39	3.31E-27	2.86E-31	1.37E-33	7.39E-23	8.08E-07	6.41E-39	1.70E-13	3.16E-14	1.21E-18	5.14E-28	3.72E-45	7.08E-39	2.29E-34	0.00E+00	1.92E-21	1.24E-08	2.94E-07	0.00E+00	0.00E+00	1.01E-07	7.66E-08	7.44E-22
4.72E-09	900	4.08E+18	0.00E+00	5.15E-07	5.26E+05	0.00E+00	1.19E-16	3.34E+05	4.16E-06	1.40E+05	2.34E-06	3.01E-10	1.86E-07	1.63E-09	2.58E-08	1.26E-06	1.26E-07	2.15E-07	6.58E-08	0.00E+00	3.07E-09	1.09E-11	2.24E-23	2.43E-19	2.13E-32	1.28E-25	2.12E-39	3.36E-27	2.93E-31	1.39E-33	7.49E-23	8.18E-07	6.58E-39	1.73E-13	3.20E-14	1.23E-18	5.21E-28	3.82E-45	7.27E-39	2.35E-34	0.00E+00	1.97E-21	1.25E-08	2.97E-07	0.00E+00	0.00E+00	1.02E-07	7.76E-08	7.62E-22
4.73E-09	900	4.08E+18	0.00E+00	5.22E-07	5.26E+05	0.00E+00	1.20E-16	3.34E+05	4.21E-06	1.40E+05	2.37E-06	3.05E-10	1.89E-07	1.64E-09	2.61E-08	1.27E-06	1.27E-07	2.17E-07	6.67E-08	0.00E+00	3.10E-09	1.11E-11	2.27E-23	2.46E-19	2.18E-32	1.31E-25	2.18E-39	3.40E-27	3.00E-31	1.41E-33	7.59E-23	8.28E-07	6.76E-39	1.75E-13	3.24E-14	1.24E-18	5.29E-28	3.92E-45	7.46E-39	2.42E-34	0.00E+00	2.02E-21	1.27E-08	3.01E-07	0.00E+00	0.00E+00	1.04E-07	7.85E-08	7.81E-22
4.74E-09	900	4.08E+18	0.00E+00	5.28E-07	5.26E+05	0.00E+00	1.20E-16	3.34E+05	4.26E-06	1.40E+05	2.39E-06	3.09E-10	1.91E-07	1.64E-09	2.64E-08	1.29E-06	1.29E-07	2.20E-07	6.75E-08	0.00E+00	3.14E-09	1.12E-11	2.30E-23	2.49E-19	2.24E-32	1.34E-25	2.24E-39	3.44E-27	3.07E-31	1.43E-33	7.70E-23	8.38E-07	6.94E-39	1.77E-13	3.28E-14	1.26E-18	5.36E-28	4.02E-45	7.65E-39	2.48E-34	0.00E+00	2.07E-21	1.28E-08	3.05E-07	0.00E+00	0.00E+00	1.05E-07	7.95E-08	8.01E-22
4.75E-09	900	4.08E+18	0.00E+00	5.34E-07	5.26E+05	0.00E+00	1.21E-16	3.34E+05	4.31E-06	1.40E+05	2.42E-06	3.13E-10	1.93E-07	1.64E-09	2.68E-08	1.30E-06	1.31E-07	2.22E-07	6.83E-08	0.00E+00	3.18E-09	1.14E-11	2.33E-23	2.52E-19	2.30E-32	1.38E-25	2.30E-39	3.49E-27	3.15E-31	1.45E-33	7.80E-23	8.49E-07	7.12E-39	1.79E-13	3.32E-14	1.28E-18	5.43E-28	4.13E-45	7.85E-39	2.54E-34	0.00E+00	2.12E-21	1.30E-08	3.08E-07	0.00E+00	0.00E+00	1.06E-07	8.05E-08	8.21E-22
4.76E-09	900	4.08E+18	0.00E+00	5.41E-07	5.26E+05	0.00E+00	1.21E-16	3.34E+05	4.36E-06	1.40E+05	2.45E-06	3.17E-10	1.96E-07	1.65E-09	2.71E-08	1.32E-06	1.32E-07	2.25E-07	6.92E-08	0.00E+00	3.22E-09	1.15E-11	2.37E-23	2.56E-19	2.36E-32	1.41E-25	2.36E-39	3.53E-27	3.22E-31	1.47E-33	7.91E-23	8.59E-07	7.31E-39	1.81E-13	3.37E-14	1.29E-18	5.51E-28	4.24E-45	8.06E-39	2.61E-34	0.00E+00	2.17E-21	1.31E-08	3.12E-07	0.00E+00	0.00E+00	1.08E-07	8.14E-08	8.41E-22
4.77E-09	900	4.08E+18	0.00E+00	5.48E-07	5.26E+05	0.00E+00	1.22E-16	3.34E+05	4.42E-06	1.40E+05	2.48E-06	3.21E-10	1.98E-07	1.65E-09	2.74E-08	1.34E-06	1.34E-07	2.28E-07	7.00E-08	0.00E+00	3.26E-09	1.16E-11	2.40E-23	2.59E-19	2.42E-32	1.45E-25	2.42E-39	3.58E-27	3.30E-31	1.49E-33	8.02E-23	8.70E-07	7.50E-39	1.84E-13	3.41E-14	1.31E-18	5.58E-28	4.35E-45	8.27E-39	2.68E-34	0.00E+00	2.22E-21	1.33E-08	3.16E-07	0.00E+00	0.00E+00	1.09E-07	8.24E-08	8.62E-22
4.78E-09	900	4.08E+18	0.00E+00	5.54E-07	5.26E+05	0.00E+00	1.22E-16	3.34E+05	4.47E-06	1.40E+05	2.51E-06	3.25E-10	2.01E-07	1.66E-09	2.78E-08	1.35E-06	1.35E-07	2.30E-07	7.09E-08	0.00E+00	3.30E-09	1.18E-11	2.43E-23	2.62E-19	2.48E-32	1.48E-25	2.48E-39	3.62E-27	3.38E-31	1.51E-33	8.13E-23	8.80E-07	7.70E-39	1.86E-13	3.45E-14	1.33E-18	5.66E-28	4.47E-45	8.48E-39	2.75E-34	0.00E+00	2.28E-21	1.35E-08	3.20E-07	0.00E+00	0.00E+00	1.10E-07	8.35E-08	8.83E-22
4.79E-09	900	4.08E+18	0.00E+00	5.61E-07	5.26E+05	0.00E+00	1.23E-16	3.34E+05	4.53E-06	1.40E+05	2.55E-06	3.29E-10	2.03E-07	1.66E-09	2.81E-08	1.37E-06	1.37E-07	2.33E-07	7.17E-08	0.00E+00	3.34E-09	1.19E-11	2.47E-23	2.66E-19	2.54E-32	1.52E-25	2.55E-39	3.67E-27	3.47E-31	1.53E-33	8.24E-23	8.91E-07	7.91E-39	1.88E-13	3.49E-14	1.34E-18	5.74E-28	4.59E-45	8.70E-39	2.82E-34	0.00E+00	2.34E-21	1.36E-08	3.24E-07	0.00E+00	0.00E+00	1.12E-07	8.45E-08	9.05E-22
4.80E-09	900	4.08E+18	0.00E+00	5.68E-07	5.26E+05	0.00E+00	1.23E-16	3.34E+05	4.58E-06	1.40E+05	2.58E-06	3.34E-10	2.06E-07	1.67E-09	2.85E-08	1.39E-06	1.39E-07	2.36E-07	7.26E-08	0.00E+00	3.39E-09	1.21E-11	2.50E-23	2.69E-19	2.61E-32	1.56E-25	2.62E-39	3.72E-27	3.55E-31	1.55E-33	8.35E-23	9.02E-07	8.11E-39	1.91E-13	3.54E-14	1.36E-18	5.81E-28	4.71E-45	8.93E-39	2.89E-34	0.00E+00	2.39E-21	1.38E-08	3.28E-07	0.00E+00	0.00E+00	1.13E-07	8.55E-08	9.28E-22
4.81E-09	900	4.08E+18	0.00E+00	5.75E-07	5.26E+05	0.00E+00	1.24E-16	3.34E+05	4.64E-06	1.40E+05	2.61E-06	3.38E-10	2.08E-07	1.67E-09	2.88E-08	1.40E-06	1.41E-07	2.38E-07	7.35E-08	0.00E+00	3.43E-09	1.22E-11	2.54E-23	2.73E-19	2.68E-32	1.60E-25	2.69E-39	3.77E-27	3.64E-31	1.57E-33	8.47E-23	9.13E-07	8.33E-39	1.93E-13	3.58E-14	1.38E-18	5.89E-28	4.84E-45	9.16E-39	2.97E-34	0.00E+00	2.45E-21	1.40E-08	3.32E-07	0.00E+00	0.00E+00	1.14E-07	8.66E-08	9.51E-22
4.82E-09	900	4.08E+18	0.00E+00	5.82E-07	5.26E+05	0.00E+00	1.24E-16	3.34E+05	4.70E-06	1.40E+05	2.64E-06	3.42E-10	2.11E-07	1.68E-09	2.92E-08	1.42E-06	1.42E-07	2.41E-07	7.44E-08	0.00E+00	3.47E-09	1.24E-11	2.57E-23	2.76E-19	2.75E-32	1.64E-25	2.76E-39	3.81E-27	3.73E-31	1.59E-33	8.58E-23	9.25E-07	8.55E-39	1.95E-13	3.62E-14	1.40E-18	5.97E-28	4.97E-45	9.40E-39	3.04E-34	0.00E+00	2.51E-21	1.41E-08	3.36E-07	0.00E+00	0.00E+00	1.16E-07	8.76E-08	9.74E-22
4.83E-09	900	4.08E+18	0.00E+00	5.89E-07	5.26E+05	0.00E+00	1.25E-16	3.34E+05	4.75E-06	1.40E+05	2.67E-06	3.47E-10	2.14E-07	1.68E-09	2.95E-08	1.44E-06	1.44E-07	2.44E-07	7.54E-08	0.00E+00	3.51E-09	1.25E-11	2.61E-23	2.80E-19	2.82E-32	1.68E-25	2.83E-39	3.86E-27	3.82E-31	1.62E-33	8.70E-23	9.36E-07	8.78E-39	1.98E-13	3.67E-14	1.41E-18	6.06E-28	5.10E-45	9.64E-39	3.12E-34	0.00E+00	2.58E-21	1.43E-08	3.40E-07	0.00E+00	0.00E+00	1.17E-07	8.87E-08	9.98E-22
4.84E-09	900	4.08E+18	0.00E+00	5.96E-07	5.26E+05	0.00E+00	1.26E-16	3.34E+05	4.81E-06	1.40E+05	2.71E-06	3.51E-10	2.16E-07	1.69E-09	2.99E-08	1.46E-06	1.46E-07	2.47E-07	7.63E-08	0.00E+00	3.56E-09	1.27E-11	2.64E-23	2.83E-19	2.89E-32	1.72E-25	2.91E-39	3.91E-27	3.91E-31	1.64E-33	8.82E-23	9.47E-07	9.01E-39	2.00E-13	3.71E-14	1.43E-18	6.14E-28	5.23E-45	9.89E-39	3.20E-34	0.00E+00	2.64E-21	1.45E-08	3.44E-07	0.00E+00	0.00E+00	1.19E-07	8.98E-08	1.02E-21
4.85E-09	900	4.08E+18	0.00E+00	6.04E-07	5.26E+05	0.00E+00	1.26E-16	3.34E+05	4.87E-06	1.40E+05	2.74E-06	3.56E-10	2.19E-07	1.69E-09	3.03E-08	1.47E-06	1.48E-07	2.50E-07	7.72E-08	0.00E+00	3.60E-09	1.29E-11	2.68E-23	2.87E-19	2.96E-32	1.77E-25	2.99E-39	3.96E-27	4.01E-31	1.66E-33	8.94E-23	9.59E-07	9.25E-39	2.03E-13	3.76E-14	1.45E-18	6.22E-28	5.37E-45	1.02E-38	3.29E-34	0.00E+00	2.70E-21	1.47E-08	3.48E-07	0.00E+00	0.00E+00	1.20E-07	9.09E-08	1.05E-21
4.86E-09	900	4.08E+18	0.00E+00	6.11E-07	5.26E+05	0.00E+00	1.27E-16	3.34E+05	4.93E-06	1.40E+05	2.77E-06	3.60E-10	2.22E-07	1.70E-09	3.06E-08	1.49E-06	1.50E-07	2.53E-07	7.82E-08	0.00E+00	3.65E-09	1.30E-11	2.72E-23	2.91E-19	3.04E-32	1.81E-25	3.07E-39	4.01E-27	4.10E-31	1.68E-33	9.06E-23	9.71E-07	9.49E-39	2.05E-13	3.81E-14	1.47E-18	6.31E-28	5.51E-45	1.04E-38	3.37E-34	0.00E+00	2.77E-21	1.48E-08	3.53E-07	0.00E+00	0.00E+00	1.22E-07	9.20E-08	1.07E-21
4.87E-09	900	4.08E+18	0.00E+00	6.19E-07	5.26E+05	0.00E+00	1.27E-16	3.34E+05	4.99E-06	1.40E+05	2.81E-06	3.65E-10	2.24E-07	1.70E-09	3.10E-08	1.51E-06	1.51E-07	2.56E-07	7.91E-08	0.00E+00	3.69E-09	1.32E-11	2.76E-23	2.94E-19	3.12E-32	1.86E-25	3.15E-39	4.06E-27	4.20E-31	1.71E-33	9.18E-23	9.83E-07	9.74E-39	2.08E-13	3.85E-14	1.49E-18	6.39E-28	5.66E-45	1.07E-38	3.46E-34	0.00E+00	2.84E-21	1.50E-08	3.57E-07	0.00E+00	0.00E+00	1.23E-07	9.31E-08	1.10E-21
4.88E-09	900	4.08E+18	0.00E+00	6.26E-07	5.26E+05	0.00E+00	1.28E-16	3.34E+05	5.05E-06	1.40E+05	2.84E-06	3.70E-10	2.27E-07	1.70E-09	3.14E-08	1.53E-06	1.53E-07	2.59E-07	8.01E-08	0.00E+00	3.74E-09	1.34E-11	2.79E-23	2.98E-19	3.20E-32	1.91E-25	3.23E-39	4.12E-27	4.31E-31	1.73E-33	9.31E-23	9.95E-07	1.00E-38	2.10E-13	3.90E-14	1.51E-18	6.48E-28	5.81E-45	1.10E-38	3.55E-34	0.00E+00	2.91E-21	1.52E-08	3.61E-07	0.00E+00	0.00E+00	1.25E-07	9.43E-08	1.13E-21
4.89E-09	900	4.08E+18	0.00E+00	6.34E-07	5.26E+05	0.00E+00	1.28E-16	3.34E+05	5.12E-06	1.40E+05	2.88E-06	3.74E-10	2.30E-07	1.71E-09	3.18E-08	1.55E-06	1.55E-07	2.62E-07	8.11E-08	0.00E+00	3.78E-09	1.35E-11	2.83E-23	3.02E-19	3.28E-32	1.95E-25	3.32E-39	4.17E-27	4.41E-31	1.75E-33	9.43E-23	1.01E-06	1.03E-38	2.13E-13	3.95E-14	1.53E-18	6.57E-28	5.96E-45	1.12E-38	3.64E-34	0.00E+00	2.98E-21	1.54E-08	3.66E-07	0.00E+00	0.00E+00	1.26E-07	9.54E-08	1.16E-21
4.90E-09	900	4.08E+18	0.00E+00	6.42E-07	5.26E+05	0.00E+00	1.29E-16	3.34E+05	5.18E-06	1.40E+05	2.91E-06	3.79E-10	2.33E-07	1.71E-09	3.22E-08	1.57E-06	1.57E-07	2.65E-07	8.21E-08	0.00E+00	3.83E-09	1.37E-11	2.87E-23	3.06E-19	3.36E-32	2.00E-25	3.41E-39	4.22E-27	4.52E-31	1.78E-33	9.56E-23	1.02E-06	1.05E-38	2.16E-13	4.00E-14	1.55E-18	6.66E-28	6.12E-45	1.15E-38	3.73E-34	0.00E+00	3.06E-21	1.56E-08	3.70E-07	0.00E+00	0.00E+00	1.28E-07	9.66E-08	1.19E-21
4.91E-09	900	4.08E+18	0.00E+00	6.49E-07	5.26E+05	0.00E+00	1.29E-16	3.34E+05	5.24E-06	1.40E+05	2.95E-06	3.84E-10	2.36E-07	1.72E-09	3.26E-08	1.59E-06	1.59E-07	2.68E-07	8.31E-08	0.00E+00	3.88E-09	1.39E-11	2.91E-23	3.10E-19	3.45E-32	2.05E-25	3.50E-39	4.28E-27	4.63E-31	1.80E-33	9.69E-23	1.03E-06	1.08E-38	2.18E-13	4.05E-14	1.57E-18	6.75E-28	6.28E-45	1.18E-38	3.83E-34	0.00E+00	3.13E-21	1.58E-08	3.75E-07	0.00E+00	0.00E+00	1.29E-07	9.78E-08	1.21E-21
4.92E-09	900	4.08E+18	0.00E+00	6.57E-07	5.26E+05	0.00E+00	1.30E-16	3.34E+05	5.31E-06	1.40E+05	2.98E-06	3.89E-10	2.39E-07	1.72E-09	3.30E-08	1.61E-06	1.61E-07	2.71E-07	8.41E-08	0.00E+00	3.93E-09	1.40E-11	2.95E-23	3.14E-19	3.54E-32	2.11E-25	3.59E-39	4.33E-27	4.75E-31	1.82E-33	9.82E-23	1.04E-06	1.11E-38	2.21E-13	4.10E-14	1.59E-18	6.84E-28	6.45E-45	1.21E-38	3.93E-34	0.00E+00	3.21E-21	1.60E-08	3.80E-07	0.00E+00	0.00E+00	1.31E-07	9.90E-08	1.24E-21
4.93E-09	900	4.08E+18	0.00E+00	6.66E-07	5.26E+05	0.00E+00	1.30E-16	3.34E+05	5.37E-06	1.40E+05	3.02E-06	3.94E-10	2.42E-07	1.73E-09	3.34E-08	1.63E-06	1.63E-07	2.74E-07	8.52E-08	0.00E+00	3.98E-09	1.42E-11	2.99E-23	3.18E-19	3.63E-32	2.16E-25	3.69E-39	4.39E-27	4.86E-31	1.85E-33	9.96E-23	1.06E-06	1.14E-38	2.24E-13	4.15E-14	1.61E-18	6.93E-28	6.62E-45	1.25E-38	4.03E-34	0.00E+00	3.29E-21	1.62E-08	3.84E-07	0.00E+00	0.00E+00	1.32E-07	1.00E-07	1.28E-21
4.94E-09	900	4.08E+18	0.00E+00	6.74E-07	5.26E+05	0.00E+00	1.31E-16	3.34E+05	5.44E-06	1.40E+05	3.06E-06	3.99E-10	2.45E-07	1.73E-09	3.38E-08	1.65E-06	1.65E-07	2.77E-07	8.62E-08	0.00E+00	4.03E-09	1.44E-11	3.04E-23	3.22E-19	3.72E-32	2.21E-25	3.79E-39	4.44E-27	4.98E-31	1.87E-33	1.01E-22	1.07E-06	1.17E-38	2.27E-13	4.20E-14	1.63E-18	7.03E-28	6.79E-45	1.28E-38	4.14E-34	0.00E+00	3.37E-21	1.64E-08	3.89E-07	0.00E+00	0.00E+00	1.34E-07	1.01E-07	1.31E-21
4.95E-09	900	4.08E+18	0.00E+00	6.82E-07	5.26E+05	0.00E+00	1.32E-16	3.34E+05	5.51E-06	1.40E+05	3.10E-06	4.04E-10	2.48E-07	1.74E-09	3.42E-08	1.67E-06	1.67E-07	2.81E-07	8.73E-08	0.00E+00	4.08E-09	1.46E-11	3.08E-23	3.26E-19	3.82E-32	2.27E-25	3.89E-39	4.50E-27	5.10E-31	1.90E-33	1.02E-22	1.08E-06	1.20E-38	2.29E-13	4.25E-14	1.65E-18	7.12E-28	6.97E-45	1.31E-38	4.24E-34	0.00E+00	3.45E-21	1.66E-08	3.94E-07	0.00E+00	0.00E+00	1.36E-07	1.03E-07	1.34E-21
4.96E-09	900	4.08E+18	0.00E+00	6.90E-07	5.26E+05	0.00E+00	1.32E-16	3.34E+05	5.57E-06	1.40E+05	3.13E-06	4.09E-10	2.51E-07	1.74E-09	3.46E-08	1.69E-06	1.69E-07	2.84E-07	8.84E-08	0.00E+00	4.13E-09	1.48E-11	3.12E-23	3.30E-19	3.91E-32	2.33E-25	3.99E-39	4.56E-27	5.23E-31	1.93E-33	1.04E-22	1.10E-06	1.23E-38	2.32E-13	4.31E-14	1.67E-18	7.22E-28	7.15E-45	1.34E-38	4.35E-34	0.00E+00	3.54E-21	1.68E-08	3.99E-07	0.00E+00	0.00E+00	1.37E-07	1.04E-07	1.37E-21
4.97E-09	900	4.08E+18	0.00E+00	6.99E-07	5.26E+05	0.00E+00	1.33E-16	3.34E+05	5.64E-06	1.40E+05	3.17E-06	4.14E-10	2.54E-07	1.75E-09	3.51E-08	1.71E-06	1.71E-07	2.87E-07	8.95E-08	0.00E+00	4.18E-09	1.49E-11	3.17E-23	3.35E-19	4.01E-32	2.39E-25	4.10E-39	4.61E-27	5.36E-31	1.95E-33	1.05E-22	1.11E-06	1.27E-38	2.35E-13	4.36E-14	1.69E-18	7.32E-28	7.34E-45	1.38E-38	4.46E-34	0.00E+00	3.62E-21	1.70E-08	4.04E-07	0.00E+00	0.00E+00	1.39E-07	1.05E-07	1.41E-21
4.98E-09	900	4.08E+18	0.00E+00	7.07E-07	5.26E+05	0.00E+00	1.33E-16	3.34E+05	5.71E-06	1.40E+05	3.21E-06	4.20E-10	2.57E-07	1.75E-09	3.55E-08	1.73E-06	1.73E-07	2.91E-07	9.06E-08	0.00E+00	4.23E-09	1.51E-11	3.21E-23	3.39E-19	4.12E-32	2.45E-25	4.21E-39	4.67E-27	5.49E-31	1.98E-33	1.06E-22	1.12E-06	1.30E-38	2.38E-13	4.41E-14	1.71E-18	7.41E-28	7.54E-45	1.41E-38	4.58E-34	0.00E+00	3.71E-21	1.72E-08	4.08E-07	0.00E+00	0.00E+00	1.41E-07	1.07E-07	1.44E-21
4.99E-09	900	4.08E+18	0.00E+00	7.16E-07	5.26E+05	0.00E+00	1.34E-16	3.34E+05	5.78E-06	1.40E+05	3.25E-06	4.25E-10	2.60E-07	1.76E-09	3.59E-08	1.75E-06	1.75E-07	2.94E-07	9.17E-08	0.00E+00	4.28E-09	1.53E-11	3.26E-23	3.43E-19	4.22E-32	2.51E-25	4.32E-39	4.73E-27	5.62E-31	2.01E-33	1.08E-22	1.14E-06	1.33E-38	2.41E-13	4.47E-14	1.73E-18	7.51E-28	7.73E-45	1.45E-38	4.70E-34	0.00E+00	3.81E-21	1.74E-08	4.14E-07	0.00E+00	0.00E+00	1.42E-07	1.08E-07	1.48E-21
5.00E-09	900	4.08E+18	0.00E+00	7.25E-07	5.26E+05	0.00E+00	1.34E-16	3.34E+05	5.85E-06	1.40E+05	3.29E-06	4.30E-10	2.63E-07	1.76E-09	3.64E-08	1.77E-06	1.78E-07	2.97E-07	9.28E-08	0.00E+00	4.34E-09	1.55E-11	3.30E-23	3.48E-19	4.33E-32	2.57E-25	4.43E-39	4.79E-27	5.76E-31	2.03E-33	1.09E-22	1.15E-06	1.37E-38	2.44E-13	4.52E-14	1.76E-18	7.62E-28	7.94E-45	1.49E-38	4.82E-34	0.00E+00	3.90E-21	1.76E-08	4.19E-07	0.00E+00	0.00E+00	1.44E-07	1.09E-07	1.51E-21
5.01E-09	900	4.08E+18	0.00E+00	7.34E-07	5.26E+05	0.00E+00	1.35E-16	3.34E+05	5.93E-06	1.40E+05	3.33E-06	4.36E-10	2.67E-07	1.77E-09	3.68E-08	1.79E-06	1.80E-07	3.01E-07	9.39E-08	0.00E+00	4.39E-09	1.57E-11	3.35E-23	3.52E-19	4.44E-32	2.64E-25	4.55E-39	4.85E-27	5.90E-31	2.06E-33	1.11E-22	1.17E-06	1.40E-38	2.47E-13	4.58E-14	1.78E-18	7.72E-28	8.15E-45	1.53E-38	4.94E-34	0.00E+00	4.00E-21	1.78E-08	4.24E-07	0.00E+00	0.00E+00	1.46E-07	1.10E-07	1.55E-21
5.02E-09	900	4.08E+18	0.00E+00	7.43E-07	5.26E+05	0.00E+00	1.36E-16	3.34E+05	6.00E-06	1.40E+05	3.37E-06	4.42E-10	2.70E-07	1.77E-09	3.73E-08	1.81E-06	1.82E-07	3.05E-07	9.51E-08	0.00E+00	4.44E-09	1.59E-11	3.40E-23	3.57E-19	4.55E-32	2.70E-25	4.67E-39	4.92E-27	6.04E-31	2.09E-33	1.12E-22	1.18E-06	1.44E-38	2.50E-13	4.64E-14	1.80E-18	7.82E-28	8.36E-45	1.57E-38	5.07E-34	0.00E+00	4.10E-21	1.80E-08	4.29E-07	0.00E+00	0.00E+00	1.48E-07	1.12E-07	1.59E-21
5.03E-09	900	4.08E+18	0.00E+00	7.52E-07	5.26E+05	0.00E+00	1.36E-16	3.34E+05	6.07E-06	1.40E+05	3.41E-06	4.47E-10	2.73E-07	1.78E-09	3.77E-08	1.84E-06	1.84E-07	3.08E-07	9.63E-08	0.00E+00	4.50E-09	1.61E-11	3.44E-23	3.61E-19	4.67E-32	2.77E-25	4.80E-39	4.98E-27	6.19E-31	2.12E-33	1.14E-22	1.20E-06	1.48E-38	2.53E-13	4.69E-14	1.82E-18	7.93E-28	8.58E-45	1.61E-38	5.20E-34	0.00E+00	4.20E-21	1.83E-08	4.34E-07	0.00E+00	0.00E+00	1.50E-07	1.13E-07	1.63E-21
5.04E-09	900	4.08E+18	0.00E+00	7.61E-07	5.26E+05	0.00E+00	1.37E-16	3.34E+05	6.15E-06	1.40E+05	3.46E-06	4.53E-10	2.77E-07	1.78E-09	3.82E-08	1.86E-06	1.87E-07	3.12E-07	9.75E-08	0.00E+00	4.56E-09	1.63E-11	3.49E-23	3.66E-19	4.79E-32	2.84E-25	4.93E-39	5.04E-27	6.34E-31	2.14E-33	1.15E-22	1.21E-06	1.52E-38	2.56E-13	4.75E-14	1.85E-18	8.03E-28	8.81E-45	1.65E-38	5.33E-34	0.00E+00	4.30E-21	1.85E-08	4.40E-07	0.00E+00	0.00E+00	1.51E-07	1.15E-07	1.67E-21
5.05E-09	900	4.08E+18	0.00E+00	7.70E-07	5.26E+05	0.00E+00	1.37E-16	3.34E+05	6.22E-06	1.40E+05	3.50E-06	4.59E-10	2.80E-07	1.79E-09	3.87E-08	1.88E-06	1.89E-07	3.15E-07	9.87E-08	0.00E+00	4.61E-09	1.65E-11	3.54E-23	3.70E-19	4.91E-32	2.91E-25	5.06E-39	5.10E-27	6.50E-31	2.17E-33	1.17E-22	1.22E-06	1.56E-38	2.60E-13	4.81E-14	1.87E-18	8.14E-28	9.04E-45	1.69E-38	5.47E-34	0.00E+00	4.41E-21	1.87E-08	4.45E-07	0.00E+00	0.00E+00	1.53E-07	1.16E-07	1.71E-21
5.06E-09	900	4.08E+18	0.00E+00	7.80E-07	5.26E+05	0.00E+00	1.38E-16	3.34E+05	6.30E-06	1.40E+05	3.54E-06	4.65E-10	2.84E-07	1.79E-09	3.91E-08	1.91E-06	1.91E-07	3.19E-07	9.99E-08	0.00E+00	4.67E-09	1.67E-11	3.59E-23	3.75E-19	5.03E-32	2.99E-25	5.19E-39	5.17E-27	6.66E-31	2.20E-33	1.19E-22	1.24E-06	1.60E-38	2.63E-13	4.87E-14	1.90E-18	8.25E-28	9.27E-45	1.73E-38	5.61E-34	0.00E+00	4.52E-21	1.89E-08	4.50E-07	0.00E+00	0.00E+00	1.55E-07	1.17E-07	1.75E-21
5.07E-09	900	4.08E+18	0.00E+00	7.89E-07	5.26E+05	0.00E+00	1.38E-16	3.34E+05	6.38E-06	1.40E+05	3.59E-06	4.70E-10	2.87E-07	1.80E-09	3.96E-08	1.93E-06	1.94E-07	3.23E-07	1.01E-07	0.00E+00	4.73E-09	1.69E-11	3.64E-23	3.80E-19	5.16E-32	3.06E-25	5.33E-39	5.24E-27	6.82E-31	2.23E-33	1.20E-22	1.25E-06	1.64E-38	2.66E-13	4.93E-14	1.92E-18	8.36E-28	9.52E-45	1.78E-38	5.76E-34	0.00E+00	4.63E-21	1.92E-08	4.56E-07	0.00E+00	0.00E+00	1.57E-07	1.19E-07	1.80E-21
5.08E-09	900	4.08E+18	0.00E+00	7.99E-07	5.26E+05	0.00E+00	1.39E-16	3.34E+05	6.45E-06	1.40E+05	3.63E-06	4.76E-10	2.91E-07	1.80E-09	4.01E-08	1.95E-06	1.96E-07	3.27E-07	1.02E-07	0.00E+00	4.79E-09	1.71E-11	3.69E-23	3.85E-19	5.29E-32	3.14E-25	5.47E-39	5.30E-27	6.99E-31	2.26E-33	1.22E-22	1.27E-06	1.69E-38	2.69E-13	4.99E-14	1.94E-18	8.48E-28	9.77E-45	1.82E-38	5.90E-34	0.00E+00	4.74E-21	1.94E-08	4.62E-07	0.00E+00	0.00E+00	1.59E-07	1.20E-07	1.84E-21
5.09E-09	900	4.08E+18	0.00E+00	8.09E-07	5.26E+05	0.00E+00	1.40E-16	3.34E+05	6.53E-06	1.40E+05	3.67E-06	4.83E-10	2.94E-07	1.81E-09	4.06E-08	1.98E-06	1.98E-07	3.31E-07	1.04E-07	0.00E+00	4.85E-09	1.73E-11	3.75E-23	3.90E-19	5.43E-32	3.22E-25	5.62E-39	5.37E-27	7.16E-31	2.29E-33	1.23E-22	1.29E-06	1.73E-38	2.73E-13	5.05E-14	1.97E-18	8.59E-28	1.00E-44	1.87E-38	6.06E-34	0.00E+00	4.86E-21	1.96E-08	4.67E-07	0.00E+00	0.00E+00	1.61E-07	1.22E-07	1.89E-21
5.10E-09	900	4.08E+18	0.00E+00	8.19E-07	5.26E+05	0.00E+00	1.40E-16	3.34E+05	6.61E-06	1.40E+05	3.72E-06	4.89E-10	2.98E-07	1.81E-09	4.11E-08	2.00E-06	2.01E-07	3.34E-07	1.05E-07	0.00E+00	4.91E-09	1.75E-11	3.80E-23	3.95E-19	5.57E-32	3.30E-25	5.77E-39	5.44E-27	7.34E-31	2.32E-33	1.25E-22	1.30E-06	1.78E-38	2.76E-13	5.12E-14	1.99E-18	8.70E-28	1.03E-44	1.92E-38	6.21E-34	0.00E+00	4.98E-21	1.99E-08	4.73E-07	0.00E+00	0.00E+00	1.63E-07	1.23E-07	1.93E-21
5.11E-09	900	4.08E+18	0.00E+00	8.29E-07	5.26E+05	0.00E+00	1.41E-16	3.34E+05	6.70E-06	1.40E+05	3.77E-06	4.95E-10	3.02E-07	1.82E-09	4.16E-08	2.02E-06	2.03E-07	3.38E-07	1.06E-07	0.00E+00	4.97E-09	1.78E-11	3.85E-23	4.00E-19	5.71E-32	3.38E-25	5.92E-39	5.51E-27	7.52E-31	2.35E-33	1.27E-22	1.32E-06	1.82E-38	2.80E-13	5.18E-14	2.02E-18	8.82E-28	1.06E-44	1.97E-38	6.37E-34	0.00E+00	5.10E-21	2.01E-08	4.79E-07	0.00E+00	0.00E+00	1.65E-07	1.25E-07	1.98E-21
5.12E-09	900	4.08E+18	0.00E+00	8.39E-07	5.26E+05	0.00E+00	1.41E-16	3.34E+05	6.78E-06	1.40E+05	3.81E-06	5.01E-10	3.05E-07	1.82E-09	4.21E-08	2.05E-06	2.06E-07	3.42E-07	1.07E-07	0.00E+00	5.03E-09	1.80E-11	3.91E-23	4.05E-19	5.85E-32	3.47E-25	6.08E-39	5.58E-27	7.70E-31	2.39E-33	1.28E-22	1.33E-06	1.87E-38	2.83E-13	5.24E-14	2.05E-18	8.94E-28	1.08E-44	2.02E-38	6.53E-34	0.00E+00	5.23E-21	2.04E-08	4.85E-07	0.00E+00	0.00E+00	1.67E-07	1.26E-07	2.03E-21
5.13E-09	900	4.08E+18	0.00E+00	8.49E-07	5.26E+05	0.00E+00	1.42E-16	3.34E+05	6.86E-06	1.40E+05	3.86E-06	5.08E-10	3.09E-07	1.83E-09	4.27E-08	2.08E-06	2.08E-07	3.46E-07	1.09E-07	0.00E+00	5.09E-09	1.82E-11	3.96E-23	4.10E-19	6.00E-32	3.55E-25	6.24E-39	5.65E-27	7.89E-31	2.42E-33	1.30E-22	1.35E-06	1.92E-38	2.87E-13	5.31E-14	2.07E-18	9.06E-28	1.11E-44	2.07E-38	6.70E-34	0.00E+00	5.36E-21	2.06E-08	4.91E-07	0.00E+00	0.00E+00	1.69E-07	1.28E-07	2.08E-21
5.14E-09	900	4.08E+18	0.00E+00	8.60E-07	5.26E+05	0.00E+00	1.43E-16	3.34E+05	6.95E-06	1.40E+05	3.91E-06	5.14E-10	3.13E-07	1.83E-09	4.32E-08	2.10E-06	2.11E-07	3.50E-07	1.10E-07	0.00E+00	5.15E-09	1.84E-11	4.02E-23	4.15E-19	6.16E-32	3.64E-25	6.41E-39	5.72E-27	8.08E-31	2.45E-33	1.32E-22	1.37E-06	1.97E-38	2.90E-13	5.37E-14	2.10E-18	9.18E-28	1.14E-44	2.12E-38	6.87E-34	0.00E+00	5.49E-21	2.09E-08	4.97E-07	0.00E+00	0.00E+00	1.71E-07	1.29E-07	2.13E-21
5.15E-09	900	4.08E+18	0.00E+00	8.70E-07	5.26E+05	0.00E+00	1.43E-16	3.34E+05	7.03E-06	1.40E+05	3.95E-06	5.21E-10	3.17E-07	1.84E-09	4.37E-08	2.13E-06	2.14E-07	3.55E-07	1.12E-07	0.00E+00	5.22E-09	1.87E-11	4.08E-23	4.21E-19	6.31E-32	3.73E-25	6.58E-39	5.79E-27	8.28E-31	2.48E-33	1.34E-22	1.38E-06	2.03E-38	2.94E-13	5.44E-14	2.13E-18	9.30E-28	1.17E-44	2.18E-38	7.05E-34	0.00E+00	5.63E-21	2.11E-08	5.03E-07	0.00E+00	0.00E+00	1.73E-07	1.31E-07	2.19E-21
5.16E-09	900	4.08E+18	0.00E+00	8.81E-07	5.26E+05	0.00E+00	1.44E-16	3.34E+05	7.12E-06	1.40E+05	4.00E-06	5.27E-10	3.21E-07	1.85E-09	4.43E-08	2.15E-06	2.16E-07	3.59E-07	1.13E-07	0.00E+00	5.28E-09	1.89E-11	4.14E-23	4.26E-19	6.47E-32	3.83E-25	6.76E-39	5.86E-27	8.48E-31	2.52E-33	1.35E-22	1.40E-06	2.08E-38	2.97E-13	5.51E-14	2.15E-18	9.43E-28	1.20E-44	2.23E-38	7.23E-34	0.00E+00	5.76E-21	2.14E-08	5.09E-07	0.00E+00	0.00E+00	1.75E-07	1.33E-07	2.24E-21
5.17E-09	900	4.08E+18	0.00E+00	8.92E-07	5.26E+05	0.00E+00	1.44E-16	3.34E+05	7.21E-06	1.40E+05	4.05E-06	5.34E-10	3.25E-07	1.85E-09	4.48E-08	2.18E-06	2.19E-07	3.63E-07	1.14E-07	0.00E+00	5.35E-09	1.91E-11	4.19E-23	4.31E-19	6.64E-32	3.92E-25	6.94E-39	5.94E-27	8.69E-31	2.55E-33	1.37E-22	1.42E-06	2.14E-38	3.01E-13	5.58E-14	2.18E-18	9.55E-28	1.23E-44	2.29E-38	7.42E-34	0.00E+00	5.91E-21	2.17E-08	5.15E-07	0.00E+00	0.00E+00	1.77E-07	1.34E-07	2.30E-21
5.18E-09	900	4.08E+18	0.00E+00	9.03E-07	5.26E+05	0.00E+00	1.45E-16	3.34E+05	7.29E-06	1.40E+05	4.10E-06	5.41E-10	3.29E-07	1.86E-09	4.53E-08	2.21E-06	2.22E-07	3.67E-07	1.16E-07	0.00E+00	5.42E-09	1.94E-11	4.25E-23	4.37E-19	6.80E-32	4.02E-25	7.12E-39	6.01E-27	8.90E-31	2.58E-33	1.39E-22	1.44E-06	2.19E-38	3.05E-13	5.65E-14	2.21E-18	9.68E-28	1.26E-44	2.35E-38	7.61E-34	0.00E+00	6.05E-21	2.19E-08	5.22E-07	0.00E+00	0.00E+00	1.80E-07	1.36E-07	2.35E-21
5.19E-09	900	4.08E+18	0.00E+00	9.14E-07	5.26E+05	0.00E+00	1.46E-16	3.34E+05	7.38E-06	1.40E+05	4.15E-06	5.48E-10	3.33E-07	1.86E-09	4.59E-08	2.23E-06	2.24E-07	3.72E-07	1.17E-07	0.00E+00	5.48E-09	1.96E-11	4.31E-23	4.42E-19	6.98E-32	4.12E-25	7.31E-39	6.09E-27	9.12E-31	2.62E-33	1.41E-22	1.45E-06	2.25E-38	3.09E-13	5.72E-14	2.24E-18	9.81E-28	1.30E-44	2.41E-38	7.80E-34	0.00E+00	6.20E-21	2.22E-08	5.28E-07	0.00E+00	0.00E+00	1.82E-07	1.38E-07	2.41E-21
5.20E-09	900	4.08E+18	0.00E+00	9.25E-07	5.26E+05	0.00E+00	1.46E-16	3.34E+05	7.47E-06	1.40E+05	4.20E-06	5.54E-10	3.37E-07	1.87E-09	4.65E-08	2.26E-06	2.27E-07	3.76E-07	1.19E-07	0.00E+00	5.55E-09	1.99E-11	4.38E-23	4.48E-19	7.15E-32	4.23E-25	7.51E-39	6.17E-27	9.35E-31	2.65E-33	1.43E-22	1.47E-06	2.31E-38	3.12E-13	5.79E-14	2.26E-18	9.94E-28	1.33E-44	2.47E-38	8.00E-34	0.00E+00	6.36E-21	2.25E-08	5.35E-07	0.00E+00	0.00E+00	1.84E-07	1.39E-07	2.47E-21
5.21E-09	900	4.08E+18	0.00E+00	9.36E-07	5.26E+05	0.00E+00	1.47E-16	3.34E+05	7.57E-06	1.40E+05	4.26E-06	5.62E-10	3.41E-07	1.87E-09	4.70E-08	2.29E-06	2.30E-07	3.81E-07	1.20E-07	0.00E+00	5.62E-09	2.01E-11	4.44E-23	4.54E-19	7.34E-32	4.33E-25	7.71E-39	6.24E-27	9.58E-31	2.69E-33	1.45E-22	1.49E-06	2.37E-38	3.16E-13	5.86E-14	2.29E-18	1.01E-27	1.37E-44	2.54E-38	8.20E-34	0.00E+00	6.51E-21	2.27E-08	5.41E-07	0.00E+00	0.00E+00	1.86E-07	1.41E-07	2.53E-21
5.22E-09	900	4.08E+18	0.00E+00	9.48E-07	5.26E+05	0.00E+00	1.47E-16	3.34E+05	7.66E-06	1.40E+05	4.31E-06	5.69E-10	3.45E-07	1.88E-09	4.76E-08	2.32E-06	2.33E-07	3.85E-07	1.21E-07	0.00E+00	5.69E-09	2.04E-11	4.50E-23	4.60E-19	7.52E-32	4.44E-25	7.91E-39	6.32E-27	9.81E-31	2.73E-33	1.47E-22	1.51E-06	2.43E-38	3.20E-13	5.93E-14	2.32E-18	1.02E-27	1.40E-44	2.60E-38	8.41E-34	0.00E+00	6.67E-21	2.30E-08	5.48E-07	0.00E+00	0.00E+00	1.89E-07	1.43E-07	2.59E-21
5.23E-09	900	4.08E+18	0.00E+00	9.59E-07	5.26E+05	0.00E+00	1.48E-16	3.34E+05	7.75E-06	1.40E+05	4.36E-06	5.76E-10	3.50E-07	1.88E-09	4.82E-08	2.34E-06	2.36E-07	3.90E-07	1.23E-07	0.00E+00	5.76E-09	2.06E-11	4.57E-23	4.65E-19	7.71E-32	4.55E-25	8.12E-39	6.40E-27	1.01E-30	2.76E-33	1.49E-22	1.53E-06	2.50E-38	3.24E-13	6.00E-14	2.35E-18	1.03E-27	1.44E-44	2.67E-38	8.63E-34	0.00E+00	6.84E-21	2.33E-08	5.54E-07	0.00E+00	0.00E+00	1.91E-07	1.44E-07	2.66E-21
5.24E-09	900	4.08E+18	0.00E+00	9.71E-07	5.26E+05	0.00E+00	1.49E-16	3.34E+05	7.85E-06	1.40E+05	4.41E-06	5.83E-10	3.54E-07	1.89E-09	4.88E-08	2.37E-06	2.39E-07	3.94E-07	1.24E-07	0.00E+00	5.83E-09	2.09E-11	4.63E-23	4.71E-19	7.91E-32	4.67E-25	8.34E-39	6.48E-27	1.03E-30	2.80E-33	1.51E-22	1.54E-06	2.57E-38	3.28E-13	6.08E-14	2.38E-18	1.05E-27	1.47E-44	2.74E-38	8.85E-34	0.00E+00	7.01E-21	2.36E-08	5.61E-07	0.00E+00	0.00E+00	1.93E-07	1.46E-07	2.72E-21
5.25E-09	900	4.08E+18	0.00E+00	9.83E-07	5.26E+05	0.00E+00	1.49E-16	3.34E+05	7.94E-06	1.40E+05	4.47E-06	5.91E-10	3.58E-07	1.89E-09	4.94E-08	2.40E-06	2.42E-07	3.99E-07	1.26E-07	0.00E+00	5.90E-09	2.11E-11	4.70E-23	4.77E-19	8.11E-32	4.79E-25	8.56E-39	6.57E-27	1.06E-30	2.84E-33	1.53E-22	1.56E-06	2.63E-38	3.32E-13	6.15E-14	2.41E-18	1.06E-27	1.51E-44	2.81E-38	9.08E-34	0.00E+00	7.18E-21	2.39E-08	5.68E-07	0.00E+00	0.00E+00	1.96E-07	1.48E-07	2.79E-21
5.26E-09	900	4.08E+18	0.00E+00	9.95E-07	5.26E+05	0.00E+00	1.50E-16	3.34E+05	8.04E-06	1.40E+05	4.52E-06	5.98E-10	3.63E-07	1.90E-09	5.00E-08	2.43E-06	2.45E-07	4.04E-07	1.28E-07	0.00E+00	5.98E-09	2.14E-11	4.77E-23	4.83E-19	8.31E-32	4.91E-25	8.79E-39	6.65E-27	1.08E-30	2.87E-33	1.55E-22	1.58E-06	2.70E-38	3.36E-13	6.23E-14	2.44E-18	1.08E-27	1.55E-44	2.88E-38	9.31E-34	0.00E+00	7.36E-21	2.42E-08	5.75E-07	0.00E+00	0.00E+00	1.98E-07	1.50E-07	2.86E-21
5.27E-09	900	4.08E+18	0.00E+00	1.01E-06	5.26E+05	0.00E+00	1.50E-16	3.34E+05	8.14E-06	1.40E+05	4.58E-06	6.06E-10	3.67E-07	1.91E-09	5.06E-08	2.46E-06	2.48E-07	4.08E-07	1.29E-07	0.00E+00	6.05E-09	2.17E-11	4.84E-23	4.89E-19	8.53E-32	5.03E-25	9.03E-39	6.73E-27	1.11E-30	2.91E-33	1.57E-22	1.60E-06	2.78E-38	3.41E-13	6.31E-14	2.47E-18	1.09E-27	1.59E-44	2.95E-38	9.55E-34	0.00E+00	7.54E-21	2.45E-08	5.82E-07	0.00E+00	0.00E+00	2.01E-07	1.52E-07	2.93E-21
5.28E-09	900	4.08E+18	0.00E+00	1.02E-06	5.26E+05	0.00E+00	1.51E-16	3.34E+05	8.24E-06	1.40E+05	4.64E-06	6.13E-10	3.72E-07	1.91E-09	5.13E-08	2.49E-06	2.51E-07	4.13E-07	1.31E-07	0.00E+00	6.13E-09	2.19E-11	4.90E-23	4.96E-19	8.74E-32	5.16E-25	9.27E-39	6.82E-27	1.13E-30	2.95E-33	1.59E-22	1.62E-06	2.85E-38	3.45E-13	6.38E-14	2.50E-18	1.10E-27	1.63E-44	3.03E-38	9.79E-34	0.00E+00	7.73E-21	2.48E-08	5.89E-07	0.00E+00	0.00E+00	2.03E-07	1.54E-07	3.00E-21
5.29E-09	900	4.08E+18	0.00E+00	1.03E-06	5.26E+05	0.00E+00	1.52E-16	3.34E+05	8.34E-06	1.40E+05	4.69E-06	6.21E-10	3.77E-07	1.92E-09	5.19E-08	2.52E-06	2.54E-07	4.18E-07	1.32E-07	0.00E+00	6.20E-09	2.22E-11	4.98E-23	5.02E-19	8.96E-32	5.28E-25	9.52E-39	6.90E-27	1.16E-30	2.99E-33	1.61E-22	1.64E-06	2.93E-38	3.49E-13	6.46E-14	2.54E-18	1.12E-27	1.68E-44	3.10E-38	1.00E-33	0.00E+00	7.92E-21	2.51E-08	5.97E-07	0.00E+00	0.00E+00	2.05E-07	1.55E-07	3.08E-21
5.30E-09	900	4.08E+18	0.00E+00	1.04E-06	5.26E+05	0.00E+00	1.52E-16	3.34E+05	8.45E-06	1.40E+05	4.75E-06	6.29E-10	3.81E-07	1.92E-09	5.25E-08	2.55E-06	2.57E-07	4.23E-07	1.34E-07	0.00E+00	6.28E-09	2.25E-11	5.05E-23	5.08E-19	9.19E-32	5.42E-25	9.77E-39	6.99E-27	1.19E-30	3.03E-33	1.63E-22	1.66E-06	3.00E-38	3.53E-13	6.54E-14	2.57E-18	1.13E-27	1.72E-44	3.18E-38	1.03E-33	0.00E+00	8.11E-21	2.54E-08	6.04E-07	0.00E+00	0.00E+00	2.08E-07	1.57E-07	3.15E-21
5.31E-09	900	4.08E+18	0.00E+00	1.06E-06	5.26E+05	0.00E+00	1.53E-16	3.34E+05	8.55E-06	1.40E+05	4.81E-06	6.37E-10	3.86E-07	1.93E-09	5.32E-08	2.58E-06	2.60E-07	4.28E-07	1.36E-07	0.00E+00	6.36E-09	2.27E-11	5.12E-23	5.15E-19	9.42E-32	5.55E-25	1.00E-38	7.08E-27	1.22E-30	3.07E-33	1.65E-22	1.68E-06	3.08E-38	3.58E-13	6.62E-14	2.60E-18	1.15E-27	1.76E-44	3.26E-38	1.06E-33	0.00E+00	8.31E-21	2.57E-08	6.11E-07	0.00E+00	0.00E+00	2.11E-07	1.59E-07	3.23E-21
5.32E-09	900	4.08E+18	0.00E+00	1.07E-06	5.26E+05	0.00E+00	1.54E-16	3.34E+05	8.65E-06	1.40E+05	4.87E-06	6.45E-10	3.91E-07	1.93E-09	5.38E-08	2.62E-06	2.63E-07	4.33E-07	1.37E-07	0.00E+00	6.43E-09	2.30E-11	5.19E-23	5.21E-19	9.66E-32	5.69E-25	1.03E-38	7.17E-27	1.25E-30	3.11E-33	1.67E-22	1.70E-06	3.17E-38	3.62E-13	6.71E-14	2.63E-18	1.16E-27	1.81E-44	3.35E-38	1.08E-33	0.00E+00	8.52E-21	2.60E-08	6.19E-07	0.00E+00	0.00E+00	2.13E-07	1.61E-07	3.31E-21
5.33E-09	900	4.08E+18	0.00E+00	1.08E-06	5.26E+05	0.00E+00	1.54E-16	3.34E+05	8.76E-06	1.40E+05	4.93E-06	6.53E-10	3.96E-07	1.94E-09	5.45E-08	2.65E-06	2.66E-07	4.38E-07	1.39E-07	0.00E+00	6.51E-09	2.33E-11	5.27E-23	5.28E-19	9.91E-32	5.84E-25	1.06E-38	7.26E-27	1.28E-30	3.15E-33	1.69E-22	1.72E-06	3.25E-38	3.67E-13	6.79E-14	2.67E-18	1.18E-27	1.86E-44	3.43E-38	1.11E-33	0.00E+00	8.73E-21	2.63E-08	6.27E-07	0.00E+00	0.00E+00	2.16E-07	1.63E-07	3.40E-21
5.34E-09	900	4.08E+18	0.00E+00	1.10E-06	5.26E+05	0.00E+00	1.55E-16	3.34E+05	8.87E-06	1.40E+05	4.99E-06	6.61E-10	4.00E-07	1.95E-09	5.52E-08	2.68E-06	2.70E-07	4.44E-07	1.41E-07	0.00E+00	6.59E-09	2.36E-11	5.35E-23	5.35E-19	1.02E-31	5.98E-25	1.09E-38	7.35E-27	1.31E-30	3.19E-33	1.72E-22	1.75E-06	3.34E-38	3.71E-13	6.87E-14	2.70E-18	1.20E-27	1.91E-44	3.52E-38	1.14E-33	0.00E+00	8.94E-21	2.66E-08	6.34E-07	0.00E+00	0.00E+00	2.18E-07	1.65E-07	3.48E-21
5.35E-09	900	4.08E+18	0.00E+00	1.11E-06	5.26E+05	0.00E+00	1.55E-16	3.34E+05	8.98E-06	1.40E+05	5.05E-06	6.70E-10	4.05E-07	1.95E-09	5.58E-08	2.71E-06	2.73E-07	4.49E-07	1.42E-07	0.00E+00	6.68E-09	2.39E-11	5.42E-23	5.41E-19	1.04E-31	6.13E-25	1.12E-38	7.44E-27	1.34E-30	3.24E-33	1.74E-22	1.77E-06	3.43E-38	3.76E-13	6.96E-14	2.74E-18	1.21E-27	1.95E-44	3.61E-38	1.17E-33	0.00E+00	9.17E-21	2.70E-08	6.42E-07	0.00E+00	0.00E+00	2.21E-07	1.67E-07	3.57E-21
5.36E-09	900	4.08E+18	0.00E+00	1.12E-06	5.26E+05	0.00E+00	1.56E-16	3.34E+05	9.09E-06	1.40E+05	5.11E-06	6.78E-10	4.10E-07	1.96E-09	5.65E-08	2.75E-06	2.76E-07	4.54E-07	1.44E-07	0.00E+00	6.76E-09	2.42E-11	5.50E-23	5.48E-19	1.07E-31	6.29E-25	1.15E-38	7.54E-27	1.38E-30	3.28E-33	1.76E-22	1.79E-06	3.52E-38	3.80E-13	7.04E-14	2.77E-18	1.23E-27	2.00E-44	3.70E-38	1.20E-33	0.00E+00	9.39E-21	2.73E-08	6.50E-07	0.00E+00	0.00E+00	2.24E-07	1.69E-07	3.65E-21
5.37E-09	900	4.08E+18	0.00E+00	1.14E-06	5.26E+05	0.00E+00	1.57E-16	3.34E+05	9.20E-06	1.40E+05	5.17E-06	6.87E-10	4.15E-07	1.96E-09	5.72E-08	2.78E-06	2.80E-07	4.60E-07	1.46E-07	0.00E+00	6.84E-09	2.45E-11	5.58E-23	5.55E-19	1.09E-31	6.44E-25	1.18E-38	7.63E-27	1.41E-30	3.32E-33	1.79E-22	1.81E-06	3.61E-38	3.85E-13	7.13E-14	2.81E-18	1.24E-27	2.06E-44	3.80E-38	1.23E-33	0.00E+00	9.62E-21	2.76E-08	6.58E-07	0.00E+00	0.00E+00	2.27E-07	1.71E-07	3.74E-21
5.38E-09	900	4.08E+18	0.00E+00	1.15E-06	5.26E+05	0.00E+00	1.57E-16	3.34E+05	9.31E-06	1.40E+05	5.24E-06	6.95E-10	4.21E-07	1.97E-09	5.79E-08	2.82E-06	2.83E-07	4.65E-07	1.48E-07	0.00E+00	6.93E-09	2.48E-11	5.66E-23	5.62E-19	1.12E-31	6.60E-25	1.21E-38	7.73E-27	1.45E-30	3.37E-33	1.81E-22	1.83E-06	3.71E-38	3.90E-13	7.22E-14	2.84E-18	1.26E-27	2.11E-44	3.89E-38	1.26E-33	0.00E+00	9.86E-21	2.80E-08	6.66E-07	0.00E+00	0.00E+00	2.29E-07	1.73E-07	3.84E-21
5.39E-09	900	4.08E+18	0.00E+00	1.17E-06	5.26E+05	0.00E+00	1.58E-16	3.34E+05	9.43E-06	1.40E+05	5.30E-06	7.04E-10	4.26E-07	1.98E-09	5.86E-08	2.85E-06	2.87E-07	4.71E-07	1.50E-07	0.00E+00	7.01E-09	2.51E-11	5.75E-23	5.69E-19	1.15E-31	6.77E-25	1.24E-38	7.83E-27	1.48E-30	3.41E-33	1.83E-22	1.85E-06	3.81E-38	3.95E-13	7.31E-14	2.88E-18	1.28E-27	2.16E-44	3.99E-38	1.29E-33	0.00E+00	1.01E-20	2.83E-08	6.74E-07	0.00E+00	0.00E+00	2.32E-07	1.76E-07	3.93E-21
5.40E-09	900	4.08E+18	0.00E+00	1.18E-06	5.26E+05	0.00E+00	1.59E-16	3.34E+05	9.54E-06	1.40E+05	5.37E-06	7.13E-10	4.31E-07	1.98E-09	5.94E-08	2.88E-06	2.90E-07	4.76E-07	1.51E-07	0.00E+00	7.10E-09	2.54E-11	5.83E-23	5.77E-19	1.18E-31	6.94E-25	1.27E-38	7.92E-27	1.52E-30	3.46E-33	1.86E-22	1.88E-06	3.91E-38	4.00E-13	7.40E-14	2.91E-18	1.29E-27	2.22E-44	4.09E-38	1.32E-33	0.00E+00	1.04E-20	2.87E-08	6.82E-07	0.00E+00	0.00E+00	2.35E-07	1.78E-07	4.03E-21
5.41E-09	900	4.08E+18	0.00E+00	1.19E-06	5.26E+05	0.00E+00	1.59E-16	3.34E+05	9.66E-06	1.40E+05	5.43E-06	7.22E-10	4.36E-07	1.99E-09	6.01E-08	2.92E-06	2.94E-07	4.82E-07	1.53E-07	0.00E+00	7.19E-09	2.57E-11	5.91E-23	5.84E-19	1.21E-31	7.11E-25	1.31E-38	8.02E-27	1.56E-30	3.50E-33	1.88E-22	1.90E-06	4.01E-38	4.05E-13	7.49E-14	2.95E-18	1.31E-27	2.28E-44	4.20E-38	1.36E-33	0.00E+00	1.06E-20	2.90E-08	6.91E-07	0.00E+00	0.00E+00	2.38E-07	1.80E-07	4.13E-21
5.42E-09	900	4.08E+18	0.00E+00	1.21E-06	5.26E+05	0.00E+00	1.60E-16	3.34E+05	9.78E-06	1.40E+05	5.50E-06	7.31E-10	4.42E-07	1.99E-09	6.08E-08	2.96E-06	2.98E-07	4.88E-07	1.55E-07	0.00E+00	7.28E-09	2.61E-11	6.00E-23	5.91E-19	1.24E-31	7.29E-25	1.34E-38	8.12E-27	1.59E-30	3.55E-33	1.91E-22	1.92E-06	4.12E-38	4.10E-13	7.58E-14	2.99E-18	1.33E-27	2.34E-44	4.31E-38	1.39E-33	0.00E+00	1.09E-20	2.94E-08	6.99E-07	0.00E+00	0.00E+00	2.41E-07	1.82E-07	4.23E-21
5.43E-09	900	4.08E+18	0.00E+00	1.22E-06	5.26E+05	0.00E+00	1.61E-16	3.34E+05	9.90E-06	1.40E+05	5.57E-06	7.40E-10	4.47E-07	2.00E-09	6.16E-08	2.99E-06	3.01E-07	4.93E-07	1.57E-07	0.00E+00	7.37E-09	2.64E-11	6.09E-23	5.99E-19	1.27E-31	7.47E-25	1.38E-38	8.23E-27	1.63E-30	3.59E-33	1.93E-22	1.95E-06	4.23E-38	4.15E-13	7.67E-14	3.03E-18	1.34E-27	2.40E-44	4.41E-38	1.43E-33	0.00E+00	1.11E-20	2.97E-08	7.08E-07	0.00E+00	0.00E+00	2.44E-07	1.84E-07	4.34E-21
5.44E-09	900	4.08E+18	0.00E+00	1.24E-06	5.26E+05	0.00E+00	1.61E-16	3.34E+05	1.00E-05	1.40E+05	5.64E-06	7.50E-10	4.53E-07	2.01E-09	6.23E-08	3.03E-06	3.05E-07	4.99E-07	1.59E-07	0.00E+00	7.46E-09	2.67E-11	6.18E-23	6.06E-19	1.30E-31	7.66E-25	1.42E-38	8.33E-27	1.67E-30	3.64E-33	1.96E-22	1.97E-06	4.34E-38	4.20E-13	7.77E-14	3.06E-18	1.36E-27	2.46E-44	4.53E-38	1.46E-33	0.00E+00	1.14E-20	3.01E-08	7.17E-07	0.00E+00	0.00E+00	2.47E-07	1.87E-07	4.44E-21
5.45E-09	900	4.08E+18	0.00E+00	1.25E-06	5.26E+05	0.00E+00	1.62E-16	3.34E+05	1.01E-05	1.40E+05	5.71E-06	7.59E-10	4.58E-07	2.01E-09	6.31E-08	3.07E-06	3.09E-07	5.05E-07	1.61E-07	0.00E+00	7.55E-09	2.70E-11	6.27E-23	6.14E-19	1.34E-31	7.85E-25	1.45E-38	8.43E-27	1.71E-30	3.69E-33	1.98E-22	2.00E-06	4.46E-38	4.25E-13	7.86E-14	3.10E-18	1.38E-27	2.52E-44	4.64E-38	1.50E-33	0.00E+00	1.17E-20	3.05E-08	7.25E-07	0.00E+00	0.00E+00	2.50E-07	1.89E-07	4.55E-21
5.46E-09	900	4.08E+18	0.00E+00	1.27E-06	5.26E+05	0.00E+00	1.63E-16	3.34E+05	1.03E-05	1.40E+05	5.78E-06	7.69E-10	4.64E-07	2.02E-09	6.39E-08	3.10E-06	3.13E-07	5.11E-07	1.63E-07	0.00E+00	7.64E-09	2.74E-11	6.36E-23	6.22E-19	1.37E-31	8.05E-25	1.49E-38	8.54E-27	1.76E-30	3.74E-33	2.01E-22	2.02E-06	4.58E-38	4.30E-13	7.96E-14	3.14E-18	1.40E-27	2.59E-44	4.76E-38	1.54E-33	0.00E+00	1.20E-20	3.08E-08	7.34E-07	0.00E+00	0.00E+00	2.53E-07	1.91E-07	4.67E-21
5.47E-09	900	4.08E+18	0.00E+00	1.29E-06	5.26E+05	0.00E+00	1.63E-16	3.34E+05	1.04E-05	1.40E+05	5.85E-06	7.78E-10	4.70E-07	2.02E-09	6.47E-08	3.14E-06	3.16E-07	5.17E-07	1.65E-07	0.00E+00	7.74E-09	2.77E-11	6.45E-23	6.30E-19	1.40E-31	8.25E-25	1.53E-38	8.65E-27	1.80E-30	3.79E-33	2.04E-22	2.05E-06	4.70E-38	4.36E-13	8.06E-14	3.18E-18	1.42E-27	2.65E-44	4.88E-38	1.58E-33	0.00E+00	1.23E-20	3.12E-08	7.43E-07	0.00E+00	0.00E+00	2.56E-07	1.94E-07	4.78E-21
5.48E-09	900	4.08E+18	0.00E+00	1.30E-06	5.26E+05	0.00E+00	1.64E-16	3.34E+05	1.05E-05	1.40E+05	5.92E-06	7.88E-10	4.76E-07	2.03E-09	6.55E-08	3.18E-06	3.20E-07	5.24E-07	1.67E-07	0.00E+00	7.83E-09	2.81E-11	6.55E-23	6.37E-19	1.44E-31	8.46E-25	1.57E-38	8.76E-27	1.84E-30	3.84E-33	2.06E-22	2.07E-06	4.83E-38	4.41E-13	8.16E-14	3.22E-18	1.44E-27	2.72E-44	5.01E-38	1.62E-33	0.00E+00	1.26E-20	3.16E-08	7.53E-07	0.00E+00	0.00E+00	2.59E-07	1.96E-07	4.90E-21
5.49E-09	900	4.08E+18	0.00E+00	1.32E-06	5.26E+05	0.00E+00	1.64E-16	3.34E+05	1.07E-05	1.40E+05	5.99E-06	7.98E-10	4.81E-07	2.04E-09	6.63E-08	3.22E-06	3.24E-07	5.30E-07	1.69E-07	0.00E+00	7.93E-09	2.84E-11	6.65E-23	6.46E-19	1.48E-31	8.67E-25	1.62E-38	8.87E-27	1.89E-30	3.89E-33	2.09E-22	2.10E-06	4.96E-38	4.46E-13	8.26E-14	3.26E-18	1.45E-27	2.79E-44	5.13E-38	1.66E-33	0.00E+00	1.29E-20	3.20E-08	7.62E-07	0.00E+00	0.00E+00	2.62E-07	1.98E-07	5.02E-21
5.50E-09	900	4.08E+18	0.00E+00	1.33E-06	5.26E+05	0.00E+00	1.65E-16	3.34E+05	1.08E-05	1.40E+05	6.07E-06	8.08E-10	4.87E-07	2.04E-09	6.71E-08	3.26E-06	3.28E-07	5.36E-07	1.71E-07	0.00E+00	8.03E-09	2.88E-11	6.74E-23	6.54E-19	1.51E-31	8.89E-25	1.66E-38	8.98E-27	1.94E-30	3.94E-33	2.12E-22	2.12E-06	5.09E-38	4.52E-13	8.36E-14	3.30E-18	1.47E-27	2.86E-44	5.26E-38	1.70E-33	0.00E+00	1.32E-20	3.24E-08	7.71E-07	0.00E+00	0.00E+00	2.66E-07	2.01E-07	5.14E-21
5.51E-09	900	4.08E+18	0.00E+00	1.35E-06	5.26E+05	0.00E+00	1.66E-16	3.34E+05	1.09E-05	1.40E+05	6.14E-06	8.18E-10	4.93E-07	2.05E-09	6.79E-08	3.30E-06	3.32E-07	5.43E-07	1.73E-07	0.00E+00	8.13E-09	2.91E-11	6.84E-23	6.62E-19	1.55E-31	9.11E-25	1.70E-38	9.09E-27	1.98E-30	3.99E-33	2.14E-22	2.15E-06	5.22E-38	4.58E-13	8.47E-14	3.34E-18	1.49E-27	2.94E-44	5.40E-38	1.74E-33	0.00E+00	1.35E-20	3.28E-08	7.81E-07	0.00E+00	0.00E+00	2.69E-07	2.03E-07	5.27E-21
5.52E-09	900	4.08E+18	0.00E+00	1.37E-06	5.26E+05	0.00E+00	1.66E-16	3.34E+05	1.10E-05	1.40E+05	6.22E-06	8.29E-10	4.99E-07	2.06E-09	6.88E-08	3.34E-06	3.36E-07	5.49E-07	1.75E-07	0.00E+00	8.23E-09	2.95E-11	6.94E-23	6.70E-19	1.59E-31	9.34E-25	1.75E-38	9.20E-27	2.03E-30	4.04E-33	2.17E-22	2.17E-06	5.37E-38	4.63E-13	8.57E-14	3.39E-18	1.51E-27	3.01E-44	5.53E-38	1.79E-33	0.00E+00	1.39E-20	3.32E-08	7.90E-07	0.00E+00	0.00E+00	2.72E-07	2.06E-07	5.40E-21
5.53E-09	900	4.08E+18	0.00E+00	1.38E-06	5.26E+05	0.00E+00	1.67E-16	3.34E+05	1.12E-05	1.40E+05	6.29E-06	8.39E-10	5.06E-07	2.06E-09	6.96E-08	3.38E-06	3.41E-07	5.56E-07	1.77E-07	0.00E+00	8.33E-09	2.98E-11	7.05E-23	6.79E-19	1.63E-31	9.57E-25	1.80E-38	9.32E-27	2.08E-30	4.10E-33	2.20E-22	2.20E-06	5.51E-38	4.69E-13	8.68E-14	3.43E-18	1.53E-27	3.09E-44	5.67E-38	1.83E-33	0.00E+00	1.42E-20	3.36E-08	8.00E-07	0.00E+00	0.00E+00	2.75E-07	2.08E-07	5.54E-21
5.54E-09	900	4.08E+18	0.00E+00	1.40E-06	5.26E+05	0.00E+00	1.68E-16	3.34E+05	1.13E-05	1.40E+05	6.37E-06	8.50E-10	5.12E-07	2.07E-09	7.05E-08	3.42E-06	3.45E-07	5.62E-07	1.80E-07	0.00E+00	8.43E-09	3.02E-11	7.15E-23	6.87E-19	1.67E-31	9.81E-25	1.85E-38	9.44E-27	2.13E-30	4.15E-33	2.23E-22	2.23E-06	5.66E-38	4.75E-13	8.78E-14	3.47E-18	1.55E-27	3.17E-44	5.82E-38	1.88E-33	0.00E+00	1.46E-20	3.40E-08	8.10E-07	0.00E+00	0.00E+00	2.79E-07	2.11E-07	5.67E-21
5.55E-09	900	4.08E+18	0.00E+00	1.42E-06	5.26E+05	0.00E+00	1.68E-16	3.34E+05	1.15E-05	1.40E+05	6.45E-06	8.60E-10	5.18E-07	2.08E-09	7.13E-08	3.46E-06	3.49E-07	5.69E-07	1.82E-07	0.00E+00	8.54E-09	3.06E-11	7.26E-23	6.96E-19	1.71E-31	1.01E-24	1.90E-38	9.56E-27	2.19E-30	4.20E-33	2.26E-22	2.25E-06	5.81E-38	4.81E-13	8.89E-14	3.52E-18	1.57E-27	3.25E-44	5.97E-38	1.93E-33	0.00E+00	1.49E-20	3.44E-08	8.20E-07	0.00E+00	0.00E+00	2.82E-07	2.13E-07	5.81E-21
5.56E-09	900	4.08E+18	0.00E+00	1.43E-06	5.26E+05	0.00E+00	1.69E-16	3.34E+05	1.16E-05	1.40E+05	6.53E-06	8.71E-10	5.25E-07	2.08E-09	7.22E-08	3.51E-06	3.53E-07	5.76E-07	1.84E-07	0.00E+00	8.64E-09	3.10E-11	7.37E-23	7.05E-19	1.76E-31	1.03E-24	1.95E-38	9.68E-27	2.24E-30	4.26E-33	2.29E-22	2.28E-06	5.97E-38	4.87E-13	9.00E-14	3.56E-18	1.59E-27	3.34E-44	6.12E-38	1.98E-33	0.00E+00	1.53E-20	3.48E-08	8.30E-07	0.00E+00	0.00E+00	2.86E-07	2.16E-07	5.96E-21
5.57E-09	900	4.08E+18	0.00E+00	1.45E-06	5.26E+05	0.00E+00	1.70E-16	3.34E+05	1.17E-05	1.40E+05	6.61E-06	8.82E-10	5.31E-07	2.09E-09	7.31E-08	3.55E-06	3.58E-07	5.83E-07	1.86E-07	0.00E+00	8.75E-09	3.13E-11	7.47E-23	7.14E-19	1.80E-31	1.06E-24	2.00E-38	9.80E-27	2.29E-30	4.32E-33	2.32E-22	2.31E-06	6.13E-38	4.93E-13	9.11E-14	3.61E-18	1.61E-27	3.42E-44	6.27E-38	2.03E-33	0.00E+00	1.57E-20	3.53E-08	8.40E-07	0.00E+00	0.00E+00	2.89E-07	2.19E-07	6.10E-21
5.58E-09	900	4.08E+18	0.00E+00	1.47E-06	5.26E+05	0.00E+00	1.70E-16	3.34E+05	1.19E-05	1.40E+05	6.69E-06	8.93E-10	5.38E-07	2.10E-09	7.40E-08	3.59E-06	3.62E-07	5.90E-07	1.89E-07	0.00E+00	8.86E-09	3.17E-11	7.59E-23	7.23E-19	1.85E-31	1.08E-24	2.05E-38	9.92E-27	2.35E-30	4.37E-33	2.35E-22	2.34E-06	6.29E-38	4.99E-13	9.22E-14	3.65E-18	1.64E-27	3.51E-44	6.43E-38	2.08E-33	0.00E+00	1.61E-20	3.57E-08	8.50E-07	0.00E+00	0.00E+00	2.93E-07	2.21E-07	6.26E-21
5.59E-09	900	4.08E+18	0.00E+00	1.49E-06	5.26E+05	0.00E+00	1.71E-16	3.34E+05	1.20E-05	1.40E+05	6.77E-06	9.05E-10	5.44E-07	2.10E-09	7.49E-08	3.64E-06	3.67E-07	5.97E-07	1.91E-07	0.00E+00	8.97E-09	3.21E-11	7.70E-23	7.32E-19	1.89E-31	1.11E-24	2.11E-38	1.00E-26	2.41E-30	4.43E-33	2.38E-22	2.37E-06	6.46E-38	5.05E-13	9.34E-14	3.70E-18	1.66E-27	3.60E-44	6.59E-38	2.13E-33	0.00E+00	1.65E-20	3.61E-08	8.61E-07	0.00E+00	0.00E+00	2.96E-07	2.24E-07	6.41E-21
5.60E-09	900	4.08E+18	0.00E+00	1.51E-06	5.26E+05	0.00E+00	1.72E-16	3.34E+05	1.22E-05	1.40E+05	6.85E-06	9.16E-10	5.51E-07	2.11E-09	7.58E-08	3.68E-06	3.71E-07	6.04E-07	1.93E-07	0.00E+00	9.08E-09	3.25E-11	7.81E-23	7.41E-19	1.94E-31	1.14E-24	2.17E-38	1.02E-26	2.47E-30	4.49E-33	2.41E-22	2.40E-06	6.63E-38	5.11E-13	9.45E-14	3.74E-18	1.68E-27	3.69E-44	6.76E-38	2.19E-33	0.00E+00	1.69E-20	3.66E-08	8.71E-07	0.00E+00	0.00E+00	3.00E-07	2.27E-07	6.57E-21
5.61E-09	900	4.08E+18	0.00E+00	1.52E-06	5.26E+05	0.00E+00	1.73E-16	3.34E+05	1.23E-05	1.40E+05	6.94E-06	9.27E-10	5.58E-07	2.12E-09	7.68E-08	3.73E-06	3.76E-07	6.11E-07	1.96E-07	0.00E+00	9.19E-09	3.29E-11	7.93E-23	7.50E-19	1.99E-31	1.17E-24	2.22E-38	1.03E-26	2.53E-30	4.55E-33	2.44E-22	2.43E-06	6.81E-38	5.17E-13	9.57E-14	3.79E-18	1.70E-27	3.79E-44	6.93E-38	2.24E-33	0.00E+00	1.73E-20	3.70E-08	8.82E-07	0.00E+00	0.00E+00	3.04E-07	2.30E-07	6.73E-21
5.62E-09	900	4.08E+18	0.00E+00	1.54E-06	5.26E+05	0.00E+00	1.73E-16	3.34E+05	1.25E-05	1.40E+05	7.02E-06	9.39E-10	5.65E-07	2.12E-09	7.77E-08	3.77E-06	3.80E-07	6.18E-07	1.98E-07	0.00E+00	9.30E-09	3.33E-11	8.05E-23	7.60E-19	2.04E-31	1.19E-24	2.28E-38	1.04E-26	2.59E-30	4.61E-33	2.47E-22	2.46E-06	7.00E-38	5.24E-13	9.69E-14	3.84E-18	1.72E-27	3.88E-44	7.11E-38	2.30E-33	0.00E+00	1.77E-20	3.75E-08	8.93E-07	0.00E+00	0.00E+00	3.07E-07	2.32E-07	6.90E-21
5.63E-09	900	4.08E+18	0.00E+00	1.56E-06	5.26E+05	0.00E+00	1.74E-16	3.34E+05	1.26E-05	1.40E+05	7.11E-06	9.51E-10	5.72E-07	2.13E-09	7.87E-08	3.82E-06	3.85E-07	6.26E-07	2.01E-07	0.00E+00	9.42E-09	3.38E-11	8.17E-23	7.69E-19	2.09E-31	1.22E-24	2.35E-38	1.06E-26	2.65E-30	4.67E-33	2.51E-22	2.49E-06	7.18E-38	5.30E-13	9.81E-14	3.89E-18	1.74E-27	3.98E-44	7.29E-38	2.36E-33	0.00E+00	1.81E-20	3.79E-08	9.04E-07	0.00E+00	0.00E+00	3.11E-07	2.35E-07	7.07E-21
5.64E-09	900	4.08E+18	0.00E+00	1.58E-06	5.26E+05	0.00E+00	1.75E-16	3.34E+05	1.28E-05	1.40E+05	7.20E-06	9.63E-10	5.79E-07	2.14E-09	7.96E-08	3.87E-06	3.90E-07	6.33E-07	2.03E-07	0.00E+00	9.54E-09	3.42E-11	8.29E-23	7.79E-19	2.14E-31	1.26E-24	2.41E-38	1.07E-26	2.72E-30	4.73E-33	2.54E-22	2.52E-06	7.38E-38	5.37E-13	9.93E-14	3.94E-18	1.77E-27	4.08E-44	7.47E-38	2.42E-33	0.00E+00	1.86E-20	3.84E-08	9.15E-07	0.00E+00	0.00E+00	3.15E-07	2.38E-07	7.24E-21
5.65E-09	900	4.08E+18	0.00E+00	1.60E-06	5.26E+05	0.00E+00	1.75E-16	3.34E+05	1.29E-05	1.40E+05	7.28E-06	9.75E-10	5.86E-07	2.14E-09	8.06E-08	3.91E-06	3.94E-07	6.41E-07	2.06E-07	0.00E+00	9.65E-09	3.46E-11	8.42E-23	7.89E-19	2.20E-31	1.29E-24	2.47E-38	1.08E-26	2.79E-30	4.79E-33	2.57E-22	2.55E-06	7.58E-38	5.43E-13	1.00E-13	3.99E-18	1.79E-27	4.19E-44	7.66E-38	2.48E-33	0.00E+00	1.91E-20	3.89E-08	9.26E-07	0.00E+00	0.00E+00	3.19E-07	2.41E-07	7.42E-21
5.66E-09	900	4.08E+18	0.00E+00	1.62E-06	5.26E+05	0.00E+00	1.76E-16	3.34E+05	1.31E-05	1.40E+05	7.37E-06	9.87E-10	5.93E-07	2.15E-09	8.16E-08	3.96E-06	3.99E-07	6.49E-07	2.08E-07	0.00E+00	9.77E-09	3.50E-11	8.54E-23	7.99E-19	2.25E-31	1.32E-24	2.54E-38	1.10E-26	2.85E-30	4.85E-33	2.60E-22	2.58E-06	7.78E-38	5.50E-13	1.02E-13	4.04E-18	1.81E-27	4.30E-44	7.85E-38	2.54E-33	0.00E+00	1.95E-20	3.94E-08	9.38E-07	0.00E+00	0.00E+00	3.23E-07	2.44E-07	7.61E-21
5.67E-09	900	4.08E+18	0.00E+00	1.64E-06	5.26E+05	0.00E+00	1.77E-16	3.34E+05	1.33E-05	1.40E+05	7.47E-06	9.99E-10	6.00E-07	2.16E-09	8.26E-08	4.01E-06	4.04E-07	6.56E-07	2.11E-07	0.00E+00	9.89E-09	3.55E-11	8.67E-23	8.09E-19	2.31E-31	1.35E-24	2.61E-38	1.11E-26	2.92E-30	4.91E-33	2.64E-22	2.61E-06	7.99E-38	5.57E-13	1.03E-13	4.09E-18	1.84E-27	4.41E-44	8.05E-38	2.60E-33	0.00E+00	2.00E-20	3.98E-08	9.49E-07	0.00E+00	0.00E+00	3.27E-07	2.47E-07	7.79E-21
5.68E-09	900	4.08E+18	0.00E+00	1.66E-06	5.26E+05	0.00E+00	1.77E-16	3.34E+05	1.34E-05	1.40E+05	7.56E-06	1.01E-09	6.08E-07	2.17E-09	8.36E-08	4.06E-06	4.09E-07	6.64E-07	2.13E-07	0.00E+00	1.00E-08	3.59E-11	8.80E-23	8.19E-19	2.37E-31	1.39E-24	2.68E-38	1.12E-26	3.00E-30	4.98E-33	2.67E-22	2.64E-06	8.21E-38	5.64E-13	1.04E-13	4.14E-18	1.86E-27	4.52E-44	8.26E-38	2.67E-33	0.00E+00	2.05E-20	4.03E-08	9.61E-07	0.00E+00	0.00E+00	3.31E-07	2.50E-07	7.99E-21
5.69E-09	900	4.08E+18	0.00E+00	1.68E-06	5.26E+05	0.00E+00	1.78E-16	3.34E+05	1.36E-05	1.40E+05	7.65E-06	1.02E-09	6.15E-07	2.17E-09	8.46E-08	4.11E-06	4.14E-07	6.72E-07	2.16E-07	0.00E+00	1.01E-08	3.63E-11	8.94E-23	8.29E-19	2.43E-31	1.42E-24	2.75E-38	1.14E-26	3.07E-30	5.04E-33	2.71E-22	2.68E-06	8.43E-38	5.71E-13	1.06E-13	4.19E-18	1.89E-27	4.64E-44	8.47E-38	2.74E-33	0.00E+00	2.10E-20	4.08E-08	9.72E-07	0.00E+00	0.00E+00	3.35E-07	2.53E-07	8.18E-21
5.70E-09	900	4.08E+18	0.00E+00	1.70E-06	5.26E+05	0.00E+00	1.79E-16	3.34E+05	1.38E-05	1.40E+05	7.74E-06	1.04E-09	6.23E-07	2.18E-09	8.57E-08	4.16E-06	4.19E-07	6.80E-07	2.18E-07	0.00E+00	1.03E-08	3.68E-11	9.07E-23	8.39E-19	2.49E-31	1.46E-24	2.83E-38	1.15E-26	3.15E-30	5.11E-33	2.74E-22	2.71E-06	8.66E-38	5.78E-13	1.07E-13	4.24E-18	1.91E-27	4.75E-44	8.68E-38	2.81E-33	0.00E+00	2.15E-20	4.13E-08	9.84E-07	0.00E+00	0.00E+00	3.39E-07	2.56E-07	8.39E-21
5.71E-09	900	4.08E+18	0.00E+00	1.72E-06	5.26E+05	0.00E+00	1.80E-16	3.34E+05	1.39E-05	1.40E+05	7.84E-06	1.05E-09	6.31E-07	2.19E-09	8.67E-08	4.21E-06	4.25E-07	6.88E-07	2.21E-07	0.00E+00	1.04E-08	3.72E-11	9.21E-23	8.50E-19	2.55E-31	1.49E-24	2.91E-38	1.17E-26	3.22E-30	5.18E-33	2.78E-22	2.74E-06	8.89E-38	5.85E-13	1.08E-13	4.30E-18	1.93E-27	4.88E-44	8.90E-38	2.88E-33	0.00E+00	2.21E-20	4.18E-08	9.97E-07	0.00E+00	0.00E+00	3.43E-07	2.59E-07	8.59E-21
5.72E-09	900	4.08E+18	0.00E+00	1.74E-06	5.26E+05	0.00E+00	1.80E-16	3.34E+05	1.41E-05	1.40E+05	7.94E-06	1.06E-09	6.38E-07	2.19E-09	8.78E-08	4.26E-06	4.30E-07	6.97E-07	2.24E-07	0.00E+00	1.05E-08	3.77E-11	9.35E-23	8.61E-19	2.61E-31	1.53E-24	2.98E-38	1.18E-26	3.30E-30	5.24E-33	2.81E-22	2.77E-06	9.13E-38	5.92E-13	1.09E-13	4.35E-18	1.96E-27	5.00E-44	9.12E-38	2.95E-33	0.00E+00	2.26E-20	4.23E-08	1.01E-06	0.00E+00	0.00E+00	3.47E-07	2.63E-07	8.81E-21
5.73E-09	900	4.08E+18	0.00E+00	1.76E-06	5.26E+05	0.00E+00	1.81E-16	3.34E+05	1.43E-05	1.40E+05	8.03E-06	1.08E-09	6.46E-07	2.20E-09	8.89E-08	4.31E-06	4.35E-07	7.05E-07	2.27E-07	0.00E+00	1.06E-08	3.82E-11	9.49E-23	8.72E-19	2.68E-31	1.57E-24	3.07E-38	1.20E-26	3.38E-30	5.31E-33	2.85E-22	2.81E-06	9.38E-38	5.99E-13	1.11E-13	4.40E-18	1.99E-27	5.13E-44	9.35E-38	3.02E-33	0.00E+00	2.32E-20	4.29E-08	1.02E-06	0.00E+00	0.00E+00	3.52E-07	2.66E-07	9.02E-21
5.74E-09	900	4.08E+18	0.00E+00	1.79E-06	5.26E+05	0.00E+00	1.82E-16	3.34E+05	1.45E-05	1.40E+05	8.13E-06	1.09E-09	6.54E-07	2.21E-09	9.00E-08	4.37E-06	4.40E-07	7.13E-07	2.29E-07	0.00E+00	1.08E-08	3.86E-11	9.64E-23	8.82E-19	2.75E-31	1.61E-24	3.15E-38	1.21E-26	3.47E-30	5.38E-33	2.89E-22	2.84E-06	9.64E-38	6.07E-13	1.12E-13	4.46E-18	2.01E-27	5.26E-44	9.59E-38	3.10E-33	0.00E+00	2.37E-20	4.34E-08	1.03E-06	0.00E+00	0.00E+00	3.56E-07	2.69E-07	9.25E-21
5.75E-09	900	4.08E+18	0.00E+00	1.81E-06	5.26E+05	0.00E+00	1.82E-16	3.34E+05	1.46E-05	1.40E+05	8.23E-06	1.10E-09	6.62E-07	2.22E-09	9.11E-08	4.42E-06	4.46E-07	7.22E-07	2.32E-07	0.00E+00	1.09E-08	3.91E-11	9.79E-23	8.94E-19	2.82E-31	1.65E-24	3.23E-38	1.23E-26	3.55E-30	5.45E-33	2.93E-22	2.88E-06	9.90E-38	6.14E-13	1.14E-13	4.51E-18	2.04E-27	5.39E-44	9.83E-38	3.18E-33	0.00E+00	2.43E-20	4.39E-08	1.05E-06	0.00E+00	0.00E+00	3.60E-07	2.72E-07	9.48E-21
5.76E-09	900	4.08E+18	0.00E+00	1.83E-06	5.26E+05	0.00E+00	1.83E-16	3.34E+05	1.48E-05	1.40E+05	8.33E-06	1.12E-09	6.70E-07	2.22E-09	9.22E-08	4.48E-06	4.51E-07	7.31E-07	2.35E-07	0.00E+00	1.10E-08	3.96E-11	9.93E-23	9.05E-19	2.89E-31	1.69E-24	3.32E-38	1.24E-26	3.64E-30	5.52E-33	2.96E-22	2.91E-06	1.02E-37	6.22E-13	1.15E-13	4.57E-18	2.06E-27	5.53E-44	1.01E-37	3.26E-33	0.00E+00	2.49E-20	4.45E-08	1.06E-06	0.00E+00	0.00E+00	3.65E-07	2.76E-07	9.71E-21
5.77E-09	900	4.08E+18	0.00E+00	1.85E-06	5.26E+05	0.00E+00	1.84E-16	3.34E+05	1.50E-05	1.40E+05	8.43E-06	1.13E-09	6.79E-07	2.23E-09	9.33E-08	4.53E-06	4.57E-07	7.40E-07	2.38E-07	0.00E+00	1.12E-08	4.01E-11	1.01E-22	9.16E-19	2.96E-31	1.73E-24	3.41E-38	1.26E-26	3.73E-30	5.59E-33	3.00E-22	2.95E-06	1.04E-37	6.30E-13	1.16E-13	4.63E-18	2.09E-27	5.67E-44	1.03E-37	3.34E-33	0.00E+00	2.55E-20	4.50E-08	1.07E-06	0.00E+00	0.00E+00	3.69E-07	2.79E-07	9.95E-21
5.78E-09	900	4.08E+18	0.00E+00	1.88E-06	5.26E+05	0.00E+00	1.85E-16	3.34E+05	1.52E-05	1.40E+05	8.54E-06	1.15E-09	6.87E-07	2.24E-09	9.45E-08	4.59E-06	4.63E-07	7.48E-07	2.41E-07	0.00E+00	1.13E-08	4.06E-11	1.02E-22	9.28E-19	3.03E-31	1.77E-24	3.51E-38	1.27E-26	3.82E-30	5.67E-33	3.04E-22	2.99E-06	1.07E-37	6.37E-13	1.18E-13	4.69E-18	2.12E-27	5.82E-44	1.06E-37	3.42E-33	0.00E+00	2.62E-20	4.56E-08	1.09E-06	0.00E+00	0.00E+00	3.74E-07	2.82E-07	1.02E-20
5.79E-09	900	4.08E+18	0.00E+00	1.90E-06	5.26E+05	0.00E+00	1.85E-16	3.34E+05	1.54E-05	1.40E+05	8.64E-06	1.16E-09	6.96E-07	2.25E-09	9.56E-08	4.64E-06	4.68E-07	7.57E-07	2.44E-07	0.00E+00	1.15E-08	4.11E-11	1.04E-22	9.39E-19	3.11E-31	1.82E-24	3.60E-38	1.29E-26	3.92E-30	5.74E-33	3.08E-22	3.02E-06	1.10E-37	6.45E-13	1.19E-13	4.75E-18	2.14E-27	5.97E-44	1.09E-37	3.51E-33	0.00E+00	2.68E-20	4.61E-08	1.10E-06	0.00E+00	0.00E+00	3.78E-07	2.86E-07	1.04E-20
5.80E-09	900	4.08E+18	0.00E+00	1.92E-06	5.26E+05	0.00E+00	1.86E-16	3.34E+05	1.55E-05	1.40E+05	8.75E-06	1.18E-09	7.04E-07	2.26E-09	9.68E-08	4.70E-06	4.74E-07	7.67E-07	2.47E-07	0.00E+00	1.16E-08	4.16E-11	1.06E-22	9.51E-19	3.19E-31	1.86E-24	3.70E-38	1.30E-26	4.01E-30	5.81E-33	3.12E-22	3.06E-06	1.13E-37	6.53E-13	1.21E-13	4.81E-18	2.17E-27	6.12E-44	1.11E-37	3.60E-33	0.00E+00	2.75E-20	4.67E-08	1.11E-06	0.00E+00	0.00E+00	3.83E-07	2.89E-07	1.07E-20
5.81E-09	900	4.08E+18	0.00E+00	1.95E-06	5.26E+05	0.00E+00	1.87E-16	3.34E+05	1.57E-05	1.40E+05	8.86E-06	1.19E-09	7.13E-07	2.26E-09	9.80E-08	4.76E-06	4.80E-07	7.76E-07	2.50E-07	0.00E+00	1.17E-08	4.21E-11	1.07E-22	9.63E-19	3.27E-31	1.91E-24	3.80E-38	1.32E-26	4.11E-30	5.89E-33	3.16E-22	3.10E-06	1.16E-37	6.61E-13	1.22E-13	4.87E-18	2.20E-27	6.27E-44	1.14E-37	3.69E-33	0.00E+00	2.82E-20	4.73E-08	1.13E-06	0.00E+00	0.00E+00	3.88E-07	2.93E-07	1.10E-20
5.82E-09	900	4.08E+18	0.00E+00	1.97E-06	5.26E+05	0.00E+00	1.87E-16	3.34E+05	1.59E-05	1.40E+05	8.97E-06	1.20E-09	7.22E-07	2.27E-09	9.92E-08	4.82E-06	4.86E-07	7.85E-07	2.53E-07	0.00E+00	1.19E-08	4.26E-11	1.09E-22	9.75E-19	3.35E-31	1.96E-24	3.91E-38	1.34E-26	4.21E-30	5.97E-33	3.20E-22	3.13E-06	1.19E-37	6.69E-13	1.24E-13	4.93E-18	2.23E-27	6.43E-44	1.17E-37	3.78E-33	0.00E+00	2.89E-20	4.78E-08	1.14E-06	0.00E+00	0.00E+00	3.92E-07	2.97E-07	1.12E-20
5.83E-09	900	4.08E+18	0.00E+00	1.99E-06	5.26E+05	0.00E+00	1.88E-16	3.34E+05	1.61E-05	1.40E+05	9.08E-06	1.22E-09	7.31E-07	2.28E-09	1.00E-07	4.87E-06	4.92E-07	7.94E-07	2.56E-07	0.00E+00	1.20E-08	4.32E-11	1.11E-22	9.87E-19	3.43E-31	2.00E-24	4.01E-38	1.35E-26	4.32E-30	6.04E-33	3.24E-22	3.17E-06	1.23E-37	6.78E-13	1.25E-13	4.99E-18	2.26E-27	6.60E-44	1.20E-37	3.88E-33	0.00E+00	2.96E-20	4.84E-08	1.15E-06	0.00E+00	0.00E+00	3.97E-07	3.00E-07	1.15E-20
5.84E-09	900	4.08E+18	0.00E+00	2.02E-06	5.26E+05	0.00E+00	1.89E-16	3.34E+05	1.63E-05	1.40E+05	9.19E-06	1.24E-09	7.40E-07	2.29E-09	1.02E-07	4.93E-06	4.98E-07	8.04E-07	2.59E-07	0.00E+00	1.22E-08	4.37E-11	1.12E-22	1.00E-18	3.52E-31	2.05E-24	4.12E-38	1.37E-26	4.42E-30	6.12E-33	3.28E-22	3.21E-06	1.26E-37	6.86E-13	1.27E-13	5.05E-18	2.29E-27	6.77E-44	1.23E-37	3.98E-33	0.00E+00	3.03E-20	4.90E-08	1.17E-06	0.00E+00	0.00E+00	4.02E-07	3.04E-07	1.18E-20
5.85E-09	900	4.08E+18	0.00E+00	2.04E-06	5.26E+05	0.00E+00	1.90E-16	3.34E+05	1.65E-05	1.40E+05	9.30E-06	1.25E-09	7.49E-07	2.29E-09	1.03E-07	4.99E-06	5.04E-07	8.14E-07	2.62E-07	0.00E+00	1.23E-08	4.42E-11	1.14E-22	1.01E-18	3.61E-31	2.11E-24	4.24E-38	1.39E-26	4.53E-30	6.20E-33	3.33E-22	3.25E-06	1.29E-37	6.95E-13	1.28E-13	5.11E-18	2.32E-27	6.94E-44	1.26E-37	4.08E-33	0.00E+00	3.10E-20	4.96E-08	1.18E-06	0.00E+00	0.00E+00	4.07E-07	3.08E-07	1.21E-20
5.86E-09	900	4.08E+18	0.00E+00	2.07E-06	5.26E+05	0.00E+00	1.90E-16	3.34E+05	1.67E-05	1.40E+05	9.41E-06	1.27E-09	7.58E-07	2.30E-09	1.04E-07	5.06E-06	5.10E-07	8.24E-07	2.66E-07	0.00E+00	1.25E-08	4.48E-11	1.16E-22	1.02E-18	3.70E-31	2.16E-24	4.35E-38	1.40E-26	4.64E-30	6.28E-33	3.37E-22	3.29E-06	1.33E-37	7.03E-13	1.30E-13	5.18E-18	2.35E-27	7.11E-44	1.29E-37	4.18E-33	0.00E+00	3.18E-20	5.02E-08	1.20E-06	0.00E+00	0.00E+00	4.12E-07	3.11E-07	1.24E-20
5.87E-09	900	4.08E+18	0.00E+00	2.09E-06	5.26E+05	0.00E+00	1.91E-16	3.34E+05	1.69E-05	1.40E+05	9.53E-06	1.28E-09	7.67E-07	2.31E-09	1.05E-07	5.12E-06	5.16E-07	8.33E-07	2.69E-07	0.00E+00	1.26E-08	4.53E-11	1.18E-22	1.04E-18	3.79E-31	2.21E-24	4.47E-38	1.42E-26	4.76E-30	6.36E-33	3.41E-22	3.33E-06	1.37E-37	7.12E-13	1.32E-13	5.24E-18	2.38E-27	7.30E-44	1.33E-37	4.28E-33	0.00E+00	3.26E-20	5.08E-08	1.21E-06	0.00E+00	0.00E+00	4.17E-07	3.15E-07	1.27E-20
5.88E-09	900	4.08E+18	0.00E+00	2.12E-06	5.26E+05	0.00E+00	1.92E-16	3.34E+05	1.71E-05	1.40E+05	9.65E-06	1.30E-09	7.77E-07	2.32E-09	1.07E-07	5.18E-06	5.23E-07	8.43E-07	2.72E-07	0.00E+00	1.28E-08	4.59E-11	1.19E-22	1.05E-18	3.88E-31	2.27E-24	4.59E-38	1.44E-26	4.87E-30	6.45E-33	3.46E-22	3.37E-06	1.40E-37	7.21E-13	1.33E-13	5.31E-18	2.41E-27	7.48E-44	1.36E-37	4.39E-33	0.00E+00	3.34E-20	5.15E-08	1.23E-06	0.00E+00	0.00E+00	4.22E-07	3.19E-07	1.30E-20
5.89E-09	900	4.08E+18	0.00E+00	2.14E-06	5.26E+05	0.00E+00	1.93E-16	3.34E+05	1.74E-05	1.40E+05	9.77E-06	1.31E-09	7.86E-07	2.33E-09	1.08E-07	5.24E-06	5.29E-07	8.54E-07	2.76E-07	0.00E+00	1.30E-08	4.65E-11	1.21E-22	1.06E-18	3.98E-31	2.32E-24	4.72E-38	1.46E-26	4.99E-30	6.53E-33	3.50E-22	3.41E-06	1.44E-37	7.29E-13	1.35E-13	5.37E-18	2.44E-27	7.67E-44	1.39E-37	4.50E-33	0.00E+00	3.42E-20	5.21E-08	1.24E-06	0.00E+00	0.00E+00	4.27E-07	3.23E-07	1.33E-20
5.90E-09	900	4.08E+18	0.00E+00	2.17E-06	5.26E+05	0.00E+00	1.93E-16	3.34E+05	1.76E-05	1.40E+05	9.89E-06	1.33E-09	7.96E-07	2.34E-09	1.09E-07	5.31E-06	5.36E-07	8.64E-07	2.79E-07	0.00E+00	1.31E-08	4.70E-11	1.23E-22	1.08E-18	4.08E-31	2.38E-24	4.85E-38	1.48E-26	5.12E-30	6.61E-33	3.55E-22	3.46E-06	1.48E-37	7.38E-13	1.36E-13	5.44E-18	2.47E-27	7.87E-44	1.43E-37	4.62E-33	0.00E+00	3.51E-20	5.27E-08	1.26E-06	0.00E+00	0.00E+00	4.33E-07	3.27E-07	1.37E-20
5.91E-09	900	4.08E+18	0.00E+00	2.20E-06	5.26E+05	0.00E+00	1.94E-16	3.34E+05	1.78E-05	1.40E+05	1.00E-05	1.35E-09	8.06E-07	2.34E-09	1.11E-07	5.37E-06	5.42E-07	8.74E-07	2.82E-07	0.00E+00	1.33E-08	4.76E-11	1.25E-22	1.09E-18	4.18E-31	2.44E-24	4.98E-38	1.49E-26	5.24E-30	6.70E-33	3.59E-22	3.50E-06	1.52E-37	7.48E-13	1.38E-13	5.51E-18	2.50E-27	8.07E-44	1.46E-37	4.73E-33	0.00E+00	3.59E-20	5.34E-08	1.27E-06	0.00E+00	0.00E+00	4.38E-07	3.31E-07	1.40E-20
5.92E-09	900	4.08E+18	0.00E+00	2.22E-06	5.26E+05	0.00E+00	1.95E-16	3.34E+05	1.80E-05	1.40E+05	1.01E-05	1.36E-09	8.16E-07	2.35E-09	1.12E-07	5.44E-06	5.49E-07	8.85E-07	2.86E-07	0.00E+00	1.34E-08	4.82E-11	1.27E-22	1.10E-18	4.29E-31	2.50E-24	5.12E-38	1.51E-26	5.37E-30	6.79E-33	3.64E-22	3.54E-06	1.56E-37	7.57E-13	1.40E-13	5.58E-18	2.53E-27	8.27E-44	1.50E-37	4.85E-33	0.00E+00	3.68E-20	5.40E-08	1.29E-06	0.00E+00	0.00E+00	4.43E-07	3.35E-07	1.44E-20
5.93E-09	900	4.08E+18	0.00E+00	2.25E-06	5.26E+05	0.00E+00	1.96E-16	3.34E+05	1.82E-05	1.40E+05	1.03E-05	1.38E-09	8.26E-07	2.36E-09	1.13E-07	5.51E-06	5.56E-07	8.96E-07	2.89E-07	0.00E+00	1.36E-08	4.88E-11	1.29E-22	1.12E-18	4.40E-31	2.56E-24	5.26E-38	1.53E-26	5.50E-30	6.87E-33	3.69E-22	3.59E-06	1.61E-37	7.66E-13	1.42E-13	5.65E-18	2.57E-27	8.48E-44	1.54E-37	4.97E-33	0.00E+00	3.77E-20	5.47E-08	1.30E-06	0.00E+00	0.00E+00	4.49E-07	3.39E-07	1.47E-20
5.94E-09	900	4.08E+18	0.00E+00	2.28E-06	5.26E+05	0.00E+00	1.96E-16	3.34E+05	1.84E-05	1.40E+05	1.04E-05	1.40E-09	8.36E-07	2.37E-09	1.15E-07	5.57E-06	5.63E-07	9.06E-07	2.93E-07	0.00E+00	1.38E-08	4.94E-11	1.31E-22	1.13E-18	4.51E-31	2.63E-24	5.40E-38	1.55E-26	5.64E-30	6.96E-33	3.73E-22	3.63E-06	1.65E-37	7.76E-13	1.43E-13	5.72E-18	2.60E-27	8.70E-44	1.58E-37	5.10E-33	0.00E+00	3.87E-20	5.54E-08	1.32E-06	0.00E+00	0.00E+00	4.54E-07	3.43E-07	1.51E-20
5.95E-09	900	4.08E+18	0.00E+00	2.31E-06	5.26E+05	0.00E+00	1.97E-16	3.34E+05	1.87E-05	1.40E+05	1.05E-05	1.42E-09	8.46E-07	2.38E-09	1.16E-07	5.64E-06	5.69E-07	9.17E-07	2.96E-07	0.00E+00	1.39E-08	5.00E-11	1.33E-22	1.15E-18	4.62E-31	2.69E-24	5.55E-38	1.57E-26	5.78E-30	7.05E-33	3.78E-22	3.67E-06	1.70E-37	7.85E-13	1.45E-13	5.79E-18	2.63E-27	8.92E-44	1.62E-37	5.23E-33	0.00E+00	3.96E-20	5.60E-08	1.34E-06	0.00E+00	0.00E+00	4.60E-07	3.47E-07	1.54E-20
5.96E-09	900	4.08E+18	0.00E+00	2.34E-06	5.26E+05	0.00E+00	1.98E-16	3.34E+05	1.89E-05	1.40E+05	1.06E-05	1.43E-09	8.57E-07	2.39E-09	1.18E-07	5.71E-06	5.77E-07	9.28E-07	3.00E-07	0.00E+00	1.41E-08	5.06E-11	1.35E-22	1.16E-18	4.73E-31	2.76E-24	5.71E-38	1.59E-26	5.92E-30	7.14E-33	3.83E-22	3.72E-06	1.74E-37	7.95E-13	1.47E-13	5.86E-18	2.67E-27	9.15E-44	1.66E-37	5.36E-33	0.00E+00	4.06E-20	5.67E-08	1.35E-06	0.00E+00	0.00E+00	4.65E-07	3.52E-07	1.58E-20
5.97E-09	900	4.08E+18	0.00E+00	2.36E-06	5.26E+05	0.00E+00	1.99E-16	3.34E+05	1.91E-05	1.40E+05	1.08E-05	1.45E-09	8.67E-07	2.40E-09	1.19E-07	5.78E-06	5.84E-07	9.40E-07	3.04E-07	0.00E+00	1.43E-08	5.13E-11	1.37E-22	1.17E-18	4.85E-31	2.83E-24	5.86E-38	1.61E-26	6.07E-30	7.24E-33	3.88E-22	3.76E-06	1.79E-37	8.05E-13	1.49E-13	5.94E-18	2.70E-27	9.38E-44	1.70E-37	5.49E-33	0.00E+00	4.16E-20	5.74E-08	1.37E-06	0.00E+00	0.00E+00	4.71E-07	3.56E-07	1.62E-20
5.98E-09	900	4.08E+18	0.00E+00	2.39E-06	5.26E+05	0.00E+00	2.00E-16	3.34E+05	1.94E-05	1.40E+05	1.09E-05	1.47E-09	8.78E-07	2.40E-09	1.21E-07	5.85E-06	5.91E-07	9.51E-07	3.08E-07	0.00E+00	1.45E-08	5.19E-11	1.40E-22	1.19E-18	4.97E-31	2.90E-24	6.03E-38	1.63E-26	6.22E-30	7.33E-33	3.93E-22	3.81E-06	1.84E-37	8.15E-13	1.51E-13	6.01E-18	2.74E-27	9.62E-44	1.74E-37	5.63E-33	0.00E+00	4.26E-20	5.81E-08	1.39E-06	0.00E+00	0.00E+00	4.77E-07	3.60E-07	1.66E-20
5.99E-09	900	4.08E+18	0.00E+00	2.42E-06	5.26E+05	0.00E+00	2.00E-16	3.34E+05	1.96E-05	1.40E+05	1.10E-05	1.49E-09	8.89E-07	2.41E-09	1.22E-07	5.93E-06	5.98E-07	9.62E-07	3.11E-07	0.00E+00	1.46E-08	5.25E-11	1.42E-22	1.20E-18	5.10E-31	2.97E-24	6.19E-38	1.65E-26	6.37E-30	7.43E-33	3.98E-22	3.86E-06	1.89E-37	8.25E-13	1.52E-13	6.09E-18	2.77E-27	9.86E-44	1.79E-37	5.77E-33	0.00E+00	4.37E-20	5.88E-08	1.40E-06	0.00E+00	0.00E+00	4.83E-07	3.65E-07	1.70E-20
6.00E-09	900	4.08E+18	0.00E+00	2.45E-06	5.26E+05	0.00E+00	2.01E-16	3.34E+05	1.98E-05	1.40E+05	1.12E-05	1.51E-09	9.00E-07	2.42E-09	1.24E-07	6.00E-06	6.05E-07	9.74E-07	3.15E-07	0.00E+00	1.48E-08	5.32E-11	1.44E-22	1.22E-18	5.23E-31	3.04E-24	6.36E-38	1.67E-26	6.53E-30	7.52E-33	4.03E-22	3.90E-06	1.94E-37	8.35E-13	1.54E-13	6.16E-18	2.81E-27	1.01E-43	1.83E-37	5.92E-33	0.00E+00	4.48E-20	5.96E-08	1.42E-06	0.00E+00	0.00E+00	4.89E-07	3.69E-07	1.74E-20
6.01E-09	900	4.08E+18	0.00E+00	2.48E-06	5.26E+05	0.00E+00	2.02E-16	3.34E+05	2.01E-05	1.40E+05	1.13E-05	1.53E-09	9.11E-07	2.43E-09	1.25E-07	6.07E-06	6.13E-07	9.86E-07	3.19E-07	0.00E+00	1.50E-08	5.38E-11	1.46E-22	1.23E-18	5.36E-31	3.12E-24	6.54E-38	1.69E-26	6.69E-30	7.62E-33	4.08E-22	3.95E-06	2.00E-37	8.45E-13	1.56E-13	6.24E-18	2.84E-27	1.04E-43	1.88E-37	6.07E-33	0.00E+00	4.59E-20	6.03E-08	1.44E-06	0.00E+00	0.00E+00	4.95E-07	3.74E-07	1.79E-20
6.02E-09	900	4.08E+18	0.00E+00	2.51E-06	5.26E+05	0.00E+00	2.03E-16	3.34E+05	2.03E-05	1.40E+05	1.14E-05	1.54E-09	9.22E-07	2.44E-09	1.27E-07	6.15E-06	6.20E-07	9.98E-07	3.23E-07	0.00E+00	1.52E-08	5.45E-11	1.49E-22	1.25E-18	5.49E-31	3.20E-24	6.72E-38	1.71E-26	6.85E-30	7.72E-33	4.13E-22	4.00E-06	2.05E-37	8.55E-13	1.58E-13	6.32E-18	2.88E-27	1.06E-43	1.92E-37	6.22E-33	0.00E+00	4.70E-20	6.10E-08	1.45E-06	0.00E+00	0.00E+00	5.01E-07	3.78E-07	1.83E-20
6.03E-09	900	4.08E+18	0.00E+00	2.54E-06	5.26E+05	0.00E+00	2.04E-16	3.34E+05	2.06E-05	1.40E+05	1.16E-05	1.56E-09	9.33E-07	2.45E-09	1.28E-07	6.22E-06	6.28E-07	1.01E-06	3.27E-07	0.00E+00	1.54E-08	5.52E-11	1.51E-22	1.27E-18	5.63E-31	3.28E-24	6.91E-38	1.73E-26	7.02E-30	7.82E-33	4.19E-22	4.05E-06	2.11E-37	8.66E-13	1.60E-13	6.40E-18	2.92E-27	1.09E-43	1.97E-37	6.37E-33	0.00E+00	4.82E-20	6.18E-08	1.47E-06	0.00E+00	0.00E+00	5.07E-07	3.83E-07	1.88E-20
6.04E-09	900	4.08E+18	0.00E+00	2.58E-06	5.26E+05	0.00E+00	2.04E-16	3.34E+05	2.08E-05	1.40E+05	1.17E-05	1.58E-09	9.45E-07	2.46E-09	1.30E-07	6.30E-06	6.36E-07	1.02E-06	3.31E-07	0.00E+00	1.56E-08	5.58E-11	1.53E-22	1.28E-18	5.77E-31	3.36E-24	7.10E-38	1.76E-26	7.19E-30	7.92E-33	4.24E-22	4.10E-06	2.17E-37	8.77E-13	1.62E-13	6.48E-18	2.95E-27	1.12E-43	2.02E-37	6.53E-33	0.00E+00	4.93E-20	6.25E-08	1.49E-06	0.00E+00	0.00E+00	5.13E-07	3.88E-07	1.92E-20
6.05E-09	900	4.08E+18	0.00E+00	2.61E-06	5.26E+05	0.00E+00	2.05E-16	3.34E+05	2.11E-05	1.40E+05	1.19E-05	1.60E-09	9.56E-07	2.47E-09	1.31E-07	6.37E-06	6.44E-07	1.03E-06	3.35E-07	0.00E+00	1.58E-08	5.65E-11	1.56E-22	1.30E-18	5.91E-31	3.44E-24	7.30E-38	1.78E-26	7.37E-30	8.02E-33	4.30E-22	4.15E-06	2.23E-37	8.87E-13	1.64E-13	6.56E-18	2.99E-27	1.15E-43	2.07E-37	6.70E-33	0.00E+00	5.06E-20	6.33E-08	1.51E-06	0.00E+00	0.00E+00	5.19E-07	3.93E-07	1.97E-20
6.06E-09	900	4.08E+18	0.00E+00	2.64E-06	5.26E+05	0.00E+00	2.06E-16	3.34E+05	2.14E-05	1.40E+05	1.20E-05	1.62E-09	9.68E-07	2.48E-09	1.33E-07	6.45E-06	6.51E-07	1.05E-06	3.39E-07	0.00E+00	1.60E-08	5.72E-11	1.58E-22	1.31E-18	6.06E-31	3.53E-24	7.50E-38	1.80E-26	7.55E-30	8.12E-33	4.35E-22	4.20E-06	2.29E-37	8.98E-13	1.66E-13	6.64E-18	3.03E-27	1.17E-43	2.13E-37	6.87E-33	0.00E+00	5.18E-20	6.41E-08	1.53E-06	0.00E+00	0.00E+00	5.26E-07	3.97E-07	2.02E-20
6.07E-09	900	4.08E+18	0.00E+00	2.67E-06	5.26E+05	0.00E+00	2.07E-16	3.34E+05	2.16E-05	1.40E+05	1.22E-05	1.64E-09	9.80E-07	2.49E-09	1.35E-07	6.53E-06	6.60E-07	1.06E-06	3.43E-07	0.00E+00	1.62E-08	5.79E-11	1.61E-22	1.33E-18	6.21E-31	3.62E-24	7.71E-38	1.82E-26	7.74E-30	8.23E-33	4.41E-22	4.25E-06	2.35E-37	9.09E-13	1.68E-13	6.72E-18	3.07E-27	1.20E-43	2.18E-37	7.04E-33	0.00E+00	5.31E-20	6.49E-08	1.55E-06	0.00E+00	0.00E+00	5.32E-07	4.02E-07	2.07E-20
6.08E-09	900	4.08E+18	0.00E+00	2.70E-06	5.26E+05	0.00E+00	2.08E-16	3.34E+05	2.19E-05	1.40E+05	1.23E-05	1.66E-09	9.92E-07	2.50E-09	1.36E-07	6.61E-06	6.68E-07	1.07E-06	3.47E-07	0.00E+00	1.64E-08	5.87E-11	1.64E-22	1.35E-18	6.37E-31	3.71E-24	7.92E-38	1.84E-26	7.93E-30	8.33E-33	4.46E-22	4.31E-06	2.42E-37	9.21E-13	1.70E-13	6.80E-18	3.11E-27	1.24E-43	2.23E-37	7.22E-33	0.00E+00	5.44E-20	6.57E-08	1.57E-06	0.00E+00	0.00E+00	5.39E-07	4.07E-07	2.12E-20
6.09E-09	900	4.08E+18	0.00E+00	2.74E-06	5.26E+05	0.00E+00	2.08E-16	3.34E+05	2.22E-05	1.40E+05	1.25E-05	1.68E-09	1.00E-06	2.51E-09	1.38E-07	6.69E-06	6.76E-07	1.09E-06	3.52E-07	0.00E+00	1.66E-08	5.94E-11	1.66E-22	1.36E-18	6.52E-31	3.80E-24	8.14E-38	1.87E-26	8.12E-30	8.44E-33	4.52E-22	4.36E-06	2.49E-37	9.32E-13	1.72E-13	6.89E-18	3.15E-27	1.27E-43	2.29E-37	7.40E-33	0.00E+00	5.57E-20	6.65E-08	1.58E-06	0.00E+00	0.00E+00	5.45E-07	4.12E-07	2.17E-20
6.10E-09	900	4.08E+18	0.00E+00	2.77E-06	5.26E+05	0.00E+00	2.09E-16	3.34E+05	2.24E-05	1.40E+05	1.26E-05	1.70E-09	1.02E-06	2.52E-09	1.40E-07	6.78E-06	6.84E-07	1.10E-06	3.56E-07	0.00E+00	1.68E-08	6.01E-11	1.69E-22	1.38E-18	6.69E-31	3.89E-24	8.37E-38	1.89E-26	8.32E-30	8.55E-33	4.58E-22	4.41E-06	2.56E-37	9.43E-13	1.74E-13	6.98E-18	3.19E-27	1.30E-43	2.35E-37	7.58E-33	0.00E+00	5.71E-20	6.73E-08	1.60E-06	0.00E+00	0.00E+00	5.52E-07	4.17E-07	2.23E-20
6.11E-09	900	4.08E+18	0.00E+00	2.80E-06	5.26E+05	0.00E+00	2.10E-16	3.34E+05	2.27E-05	1.40E+05	1.28E-05	1.73E-09	1.03E-06	2.53E-09	1.41E-07	6.86E-06	6.93E-07	1.11E-06	3.60E-07	0.00E+00	1.70E-08	6.09E-11	1.72E-22	1.40E-18	6.85E-31	3.99E-24	8.60E-38	1.91E-26	8.53E-30	8.66E-33	4.64E-22	4.47E-06	2.63E-37	9.55E-13	1.76E-13	7.06E-18	3.23E-27	1.33E-43	2.41E-37	7.77E-33	0.00E+00	5.85E-20	6.81E-08	1.62E-06	0.00E+00	0.00E+00	5.59E-07	4.22E-07	2.28E-20
6.12E-09	900	4.08E+18	0.00E+00	2.84E-06	5.26E+05	0.00E+00	2.11E-16	3.34E+05	2.30E-05	1.40E+05	1.29E-05	1.75E-09	1.04E-06	2.54E-09	1.43E-07	6.94E-06	7.01E-07	1.12E-06	3.65E-07	0.00E+00	1.72E-08	6.16E-11	1.74E-22	1.42E-18	7.03E-31	4.09E-24	8.85E-38	1.94E-26	8.74E-30	8.77E-33	4.70E-22	4.52E-06	2.70E-37	9.67E-13	1.79E-13	7.15E-18	3.27E-27	1.37E-43	2.47E-37	7.97E-33	0.00E+00	6.00E-20	6.90E-08	1.64E-06	0.00E+00	0.00E+00	5.66E-07	4.27E-07	2.34E-20
6.13E-09	900	4.08E+18	0.00E+00	2.87E-06	5.26E+05	0.00E+00	2.12E-16	3.34E+05	2.33E-05	1.40E+05	1.31E-05	1.77E-09	1.05E-06	2.55E-09	1.45E-07	7.03E-06	7.10E-07	1.14E-06	3.69E-07	0.00E+00	1.74E-08	6.24E-11	1.77E-22	1.43E-18	7.20E-31	4.19E-24	9.09E-38	1.96E-26	8.95E-30	8.88E-33	4.76E-22	4.58E-06	2.78E-37	9.79E-13	1.81E-13	7.24E-18	3.31E-27	1.40E-43	2.53E-37	8.17E-33	0.00E+00	6.15E-20	6.98E-08	1.66E-06	0.00E+00	0.00E+00	5.73E-07	4.33E-07	2.40E-20
6.14E-09	900	4.08E+18	0.00E+00	2.91E-06	5.26E+05	0.00E+00	2.12E-16	3.34E+05	2.35E-05	1.40E+05	1.32E-05	1.79E-09	1.07E-06	2.56E-09	1.47E-07	7.11E-06	7.18E-07	1.15E-06	3.74E-07	0.00E+00	1.76E-08	6.31E-11	1.80E-22	1.45E-18	7.38E-31	4.29E-24	9.35E-38	1.99E-26	9.17E-30	9.00E-33	4.82E-22	4.63E-06	2.85E-37	9.91E-13	1.83E-13	7.33E-18	3.35E-27	1.43E-43	2.59E-37	8.37E-33	0.00E+00	6.30E-20	7.07E-08	1.68E-06	0.00E+00	0.00E+00	5.80E-07	4.38E-07	2.46E-20
6.15E-09	900	4.08E+18	0.00E+00	2.94E-06	5.26E+05	0.00E+00	2.13E-16	3.34E+05	2.38E-05	1.40E+05	1.34E-05	1.81E-09	1.08E-06	2.57E-09	1.48E-07	7.20E-06	7.27E-07	1.17E-06	3.78E-07	0.00E+00	1.78E-08	6.39E-11	1.83E-22	1.47E-18	7.57E-31	4.40E-24	9.61E-38	2.01E-26	9.40E-30	9.11E-33	4.88E-22	4.69E-06	2.93E-37	1.00E-12	1.85E-13	7.42E-18	3.40E-27	1.47E-43	2.66E-37	8.58E-33	0.00E+00	6.45E-20	7.15E-08	1.70E-06	0.00E+00	0.00E+00	5.87E-07	4.43E-07	2.52E-20
6.16E-09	900	4.08E+18	0.00E+00	2.98E-06	5.26E+05	0.00E+00	2.14E-16	3.34E+05	2.41E-05	1.40E+05	1.36E-05	1.84E-09	1.09E-06	2.58E-09	1.50E-07	7.29E-06	7.36E-07	1.18E-06	3.83E-07	0.00E+00	1.80E-08	6.47E-11	1.86E-22	1.49E-18	7.75E-31	4.51E-24	9.88E-38	2.04E-26	9.63E-30	9.23E-33	4.94E-22	4.75E-06	3.01E-37	1.02E-12	1.88E-13	7.51E-18	3.44E-27	1.51E-43	2.72E-37	8.80E-33	0.00E+00	6.61E-20	7.24E-08	1.73E-06	0.00E+00	0.00E+00	5.94E-07	4.49E-07	2.58E-20
6.17E-09	900	4.08E+18	0.00E+00	3.02E-06	5.26E+05	0.00E+00	2.15E-16	3.34E+05	2.44E-05	1.40E+05	1.37E-05	1.86E-09	1.11E-06	2.59E-09	1.52E-07	7.38E-06	7.45E-07	1.19E-06	3.88E-07	0.00E+00	1.83E-08	6.55E-11	1.89E-22	1.51E-18	7.95E-31	4.62E-24	1.02E-37	2.06E-26	9.87E-30	9.35E-33	5.00E-22	4.80E-06	3.10E-37	1.03E-12	1.90E-13	7.61E-18	3.48E-27	1.55E-43	2.79E-37	9.02E-33	0.00E+00	6.78E-20	7.33E-08	1.75E-06	0.00E+00	0.00E+00	6.01E-07	4.54E-07	2.64E-20
6.18E-09	900	4.08E+18	0.00E+00	3.05E-06	5.26E+05	0.00E+00	2.16E-16	3.34E+05	2.47E-05	1.40E+05	1.39E-05	1.88E-09	1.12E-06	2.60E-09	1.54E-07	7.47E-06	7.54E-07	1.21E-06	3.93E-07	0.00E+00	1.85E-08	6.63E-11	1.92E-22	1.52E-18	8.15E-31	4.74E-24	1.04E-37	2.09E-26	1.01E-29	9.47E-33	5.07E-22	4.86E-06	3.19E-37	1.04E-12	1.92E-13	7.70E-18	3.53E-27	1.59E-43	2.86E-37	9.24E-33	0.00E+00	6.94E-20	7.42E-08	1.77E-06	0.00E+00	0.00E+00	6.09E-07	4.60E-07	2.71E-20
6.19E-09	900	4.08E+18	0.00E+00	3.09E-06	5.26E+05	0.00E+00	2.17E-16	3.34E+05	2.50E-05	1.40E+05	1.41E-05	1.91E-09	1.14E-06	2.61E-09	1.56E-07	7.56E-06	7.64E-07	1.22E-06	3.97E-07	0.00E+00	1.87E-08	6.71E-11	1.95E-22	1.54E-18	8.35E-31	4.85E-24	1.07E-37	2.11E-26	1.04E-29	9.59E-33	5.13E-22	4.92E-06	3.27E-37	1.05E-12	1.95E-13	7.80E-18	3.57E-27	1.63E-43	2.93E-37	9.47E-33	0.00E+00	7.11E-20	7.51E-08	1.79E-06	0.00E+00	0.00E+00	6.16E-07	4.66E-07	2.77E-20
6.20E-09	900	4.08E+18	0.00E+00	3.13E-06	5.26E+05	0.00E+00	2.17E-16	3.34E+05	2.53E-05	1.40E+05	1.43E-05	1.93E-09	1.15E-06	2.62E-09	1.58E-07	7.65E-06	7.73E-07	1.24E-06	4.02E-07	0.00E+00	1.89E-08	6.80E-11	1.99E-22	1.56E-18	8.56E-31	4.98E-24	1.10E-37	2.14E-26	1.06E-29	9.71E-33	5.20E-22	4.98E-06	3.37E-37	1.07E-12	1.97E-13	7.90E-18	3.62E-27	1.67E-43	3.01E-37	9.71E-33	0.00E+00	7.29E-20	7.60E-08	1.81E-06	0.00E+00	0.00E+00	6.24E-07	4.71E-07	2.84E-20
6.21E-09	900	4.08E+18	0.00E+00	3.17E-06	5.26E+05	0.00E+00	2.18E-16	3.34E+05	2.56E-05	1.40E+05	1.44E-05	1.95E-09	1.16E-06	2.63E-09	1.60E-07	7.75E-06	7.83E-07	1.25E-06	4.07E-07	0.00E+00	1.92E-08	6.88E-11	2.02E-22	1.58E-18	8.77E-31	5.10E-24	1.13E-37	2.17E-26	1.09E-29	9.84E-33	5.26E-22	5.04E-06	3.46E-37	1.08E-12	1.99E-13	7.99E-18	3.66E-27	1.71E-43	3.08E-37	9.96E-33	0.00E+00	7.47E-20	7.70E-08	1.83E-06	0.00E+00	0.00E+00	6.31E-07	4.77E-07	2.91E-20
6.22E-09	900	4.08E+18	0.00E+00	3.21E-06	5.26E+05	0.00E+00	2.19E-16	3.34E+05	2.60E-05	1.40E+05	1.46E-05	1.98E-09	1.18E-06	2.64E-09	1.62E-07	7.84E-06	7.92E-07	1.27E-06	4.12E-07	0.00E+00	1.94E-08	6.96E-11	2.05E-22	1.60E-18	8.99E-31	5.23E-24	1.17E-37	2.19E-26	1.11E-29	9.97E-33	5.33E-22	5.11E-06	3.56E-37	1.09E-12	2.02E-13	8.09E-18	3.71E-27	1.75E-43	3.16E-37	1.02E-32	0.00E+00	7.65E-20	7.79E-08	1.86E-06	0.00E+00	0.00E+00	6.39E-07	4.83E-07	2.98E-20
6.23E-09	900	4.08E+18	0.00E+00	3.25E-06	5.26E+05	0.00E+00	2.20E-16	3.34E+05	2.63E-05	1.40E+05	1.48E-05	2.00E-09	1.19E-06	2.65E-09	1.64E-07	7.94E-06	8.02E-07	1.28E-06	4.17E-07	0.00E+00	1.97E-08	7.05E-11	2.09E-22	1.62E-18	9.21E-31	5.36E-24	1.20E-37	2.22E-26	1.14E-29	1.01E-32	5.40E-22	5.17E-06	3.66E-37	1.11E-12	2.04E-13	8.19E-18	3.76E-27	1.80E-43	3.24E-37	1.05E-32	0.00E+00	7.84E-20	7.89E-08	1.88E-06	0.00E+00	0.00E+00	6.47E-07	4.89E-07	3.06E-20
6.24E-09	900	4.08E+18	0.00E+00	3.29E-06	5.26E+05	0.00E+00	2.21E-16	3.34E+05	2.66E-05	1.40E+05	1.50E-05	2.03E-09	1.21E-06	2.66E-09	1.66E-07	8.04E-06	8.12E-07	1.30E-06	4.22E-07	0.00E+00	1.99E-08	7.14E-11	2.12E-22	1.64E-18	9.44E-31	5.49E-24	1.23E-37	2.25E-26	1.17E-29	1.02E-32	5.47E-22	5.23E-06	3.76E-37	1.12E-12	2.07E-13	8.30E-18	3.81E-27	1.84E-43	3.32E-37	1.07E-32	0.00E+00	8.04E-20	7.98E-08	1.90E-06	0.00E+00	0.00E+00	6.55E-07	4.95E-07	3.13E-20
6.25E-09	900	4.08E+18	0.00E+00	3.33E-06	5.26E+05	0.00E+00	2.22E-16	3.34E+05	2.69E-05	1.40E+05	1.52E-05	2.05E-09	1.22E-06	2.67E-09	1.68E-07	8.14E-06	8.22E-07	1.32E-06	4.28E-07	0.00E+00	2.01E-08	7.22E-11	2.16E-22	1.66E-18	9.68E-31	5.62E-24	1.27E-37	2.27E-26	1.20E-29	1.04E-32	5.54E-22	5.30E-06	3.87E-37	1.13E-12	2.09E-13	8.40E-18	3.86E-27	1.89E-43	3.40E-37	1.10E-32	0.00E+00	8.24E-20	8.08E-08	1.93E-06	0.00E+00	0.00E+00	6.63E-07	5.01E-07	3.21E-20
6.26E-09	900	4.08E+18	0.00E+00	3.37E-06	5.26E+05	0.00E+00	2.23E-16	3.34E+05	2.73E-05	1.40E+05	1.53E-05	2.08E-09	1.24E-06	2.68E-09	1.70E-07	8.24E-06	8.32E-07	1.33E-06	4.33E-07	0.00E+00	2.04E-08	7.31E-11	2.19E-22	1.68E-18	9.92E-31	5.76E-24	1.30E-37	2.30E-26	1.23E-29	1.05E-32	5.61E-22	5.36E-06	3.98E-37	1.15E-12	2.12E-13	8.50E-18	3.90E-27	1.94E-43	3.49E-37	1.13E-32	0.00E+00	8.44E-20	8.18E-08	1.95E-06	0.00E+00	0.00E+00	6.71E-07	5.07E-07	3.29E-20
6.27E-09	900	4.08E+18	0.00E+00	3.41E-06	5.26E+05	0.00E+00	2.24E-16	3.34E+05	2.76E-05	1.40E+05	1.55E-05	2.10E-09	1.25E-06	2.70E-09	1.72E-07	8.34E-06	8.42E-07	1.35E-06	4.38E-07	0.00E+00	2.06E-08	7.40E-11	2.23E-22	1.70E-18	1.02E-30	5.91E-24	1.34E-37	2.33E-26	1.26E-29	1.06E-32	5.68E-22	5.43E-06	4.09E-37	1.16E-12	2.15E-13	8.61E-18	3.95E-27	1.98E-43	3.58E-37	1.15E-32	0.00E+00	8.65E-20	8.28E-08	1.97E-06	0.00E+00	0.00E+00	6.79E-07	5.13E-07	3.37E-20
6.28E-09	900	4.08E+18	0.00E+00	3.45E-06	5.26E+05	0.00E+00	2.24E-16	3.34E+05	2.79E-05	1.40E+05	1.57E-05	2.13E-09	1.27E-06	2.71E-09	1.74E-07	8.44E-06	8.52E-07	1.36E-06	4.44E-07	0.00E+00	2.09E-08	7.50E-11	2.27E-22	1.73E-18	1.04E-30	6.05E-24	1.38E-37	2.36E-26	1.29E-29	1.08E-32	5.75E-22	5.49E-06	4.20E-37	1.18E-12	2.17E-13	8.72E-18	4.00E-27	2.03E-43	3.66E-37	1.18E-32	0.00E+00	8.86E-20	8.38E-08	2.00E-06	0.00E+00	0.00E+00	6.88E-07	5.20E-07	3.46E-20
6.29E-09	900	4.08E+18	0.00E+00	3.49E-06	5.26E+05	0.00E+00	2.25E-16	3.34E+05	2.83E-05	1.40E+05	1.59E-05	2.16E-09	1.28E-06	2.72E-09	1.76E-07	8.54E-06	8.63E-07	1.38E-06	4.49E-07	0.00E+00	2.11E-08	7.59E-11	2.31E-22	1.75E-18	1.07E-30	6.20E-24	1.42E-37	2.39E-26	1.32E-29	1.09E-32	5.82E-22	5.56E-06	4.32E-37	1.19E-12	2.20E-13	8.82E-18	4.06E-27	2.09E-43	3.76E-37	1.21E-32	0.00E+00	9.08E-20	8.48E-08	2.02E-06	0.00E+00	0.00E+00	6.96E-07	5.26E-07	3.54E-20
6.30E-09	900	4.08E+18	0.00E+00	3.54E-06	5.26E+05	0.00E+00	2.26E-16	3.34E+05	2.86E-05	1.40E+05	1.61E-05	2.18E-09	1.30E-06	2.73E-09	1.78E-07	8.65E-06	8.74E-07	1.40E-06	4.55E-07	0.00E+00	2.14E-08	7.68E-11	2.34E-22	1.77E-18	1.09E-30	6.36E-24	1.46E-37	2.42E-26	1.35E-29	1.10E-32	5.90E-22	5.63E-06	4.45E-37	1.21E-12	2.23E-13	8.93E-18	4.11E-27	2.14E-43	3.85E-37	1.24E-32	0.00E+00	9.30E-20	8.59E-08	2.05E-06	0.00E+00	0.00E+00	7.05E-07	5.32E-07	3.63E-20
6.31E-09	900	4.08E+18	0.00E+00	3.58E-06	5.26E+05	0.00E+00	2.27E-16	3.34E+05	2.90E-05	1.40E+05	1.63E-05	2.21E-09	1.31E-06	2.74E-09	1.81E-07	8.75E-06	8.84E-07	1.41E-06	4.60E-07	0.00E+00	2.17E-08	7.78E-11	2.38E-22	1.79E-18	1.12E-30	6.52E-24	1.50E-37	2.45E-26	1.39E-29	1.12E-32	5.97E-22	5.70E-06	4.57E-37	1.22E-12	2.25E-13	9.05E-18	4.16E-27	2.19E-43	3.95E-37	1.27E-32	0.00E+00	9.53E-20	8.69E-08	2.07E-06	0.00E+00	0.00E+00	7.13E-07	5.39E-07	3.72E-20
6.32E-09	900	4.08E+18	0.00E+00	3.62E-06	5.26E+05	0.00E+00	2.28E-16	3.34E+05	2.93E-05	1.40E+05	1.65E-05	2.24E-09	1.33E-06	2.75E-09	1.83E-07	8.86E-06	8.95E-07	1.43E-06	4.66E-07	0.00E+00	2.19E-08	7.87E-11	2.42E-22	1.81E-18	1.15E-30	6.68E-24	1.54E-37	2.48E-26	1.42E-29	1.13E-32	6.05E-22	5.77E-06	4.70E-37	1.23E-12	2.28E-13	9.16E-18	4.21E-27	2.25E-43	4.05E-37	1.31E-32	0.00E+00	9.77E-20	8.80E-08	2.10E-06	0.00E+00	0.00E+00	7.22E-07	5.46E-07	3.81E-20
6.33E-09	900	4.08E+18	0.00E+00	3.67E-06	5.26E+05	0.00E+00	2.29E-16	3.34E+05	2.97E-05	1.40E+05	1.67E-05	2.27E-09	1.35E-06	2.77E-09	1.85E-07	8.97E-06	9.06E-07	1.45E-06	4.71E-07	0.00E+00	2.22E-08	7.97E-11	2.46E-22	1.84E-18	1.18E-30	6.84E-24	1.59E-37	2.51E-26	1.46E-29	1.15E-32	6.13E-22	5.84E-06	4.84E-37	1.25E-12	2.31E-13	9.27E-18	4.27E-27	2.30E-43	4.15E-37	1.34E-32	0.00E+00	1.00E-19	8.91E-08	2.12E-06	0.00E+00	0.00E+00	7.31E-07	5.52E-07	3.90E-20
6.34E-09	900	4.08E+18	0.00E+00	3.71E-06	5.26E+05	0.00E+00	2.30E-16	3.34E+05	3.00E-05	1.40E+05	1.69E-05	2.29E-09	1.36E-06	2.78E-09	1.87E-07	9.08E-06	9.17E-07	1.47E-06	4.77E-07	0.00E+00	2.25E-08	8.07E-11	2.51E-22	1.86E-18	1.21E-30	7.01E-24	1.63E-37	2.54E-26	1.49E-29	1.16E-32	6.20E-22	5.91E-06	4.97E-37	1.27E-12	2.34E-13	9.39E-18	4.32E-27	2.36E-43	4.25E-37	1.37E-32	0.00E+00	1.03E-19	9.02E-08	2.15E-06	0.00E+00	0.00E+00	7.40E-07	5.59E-07	4.00E-20
6.35E-09	900	4.08E+18	0.00E+00	3.76E-06	5.26E+05	0.00E+00	2.31E-16	3.34E+05	3.04E-05	1.40E+05	1.71E-05	2.32E-09	1.38E-06	2.79E-09	1.90E-07	9.19E-06	9.29E-07	1.48E-06	4.83E-07	0.00E+00	2.28E-08	8.17E-11	2.55E-22	1.88E-18	1.24E-30	7.19E-24	1.68E-37	2.57E-26	1.53E-29	1.18E-32	6.28E-22	5.98E-06	5.12E-37	1.28E-12	2.37E-13	9.50E-18	4.37E-27	2.42E-43	4.36E-37	1.41E-32	0.00E+00	1.05E-19	9.13E-08	2.18E-06	0.00E+00	0.00E+00	7.49E-07	5.66E-07	4.10E-20
6.36E-09	900	4.08E+18	0.00E+00	3.80E-06	5.26E+05	0.00E+00	2.32E-16	3.34E+05	3.08E-05	1.40E+05	1.73E-05	2.35E-09	1.40E-06	2.80E-09	1.92E-07	9.30E-06	9.40E-07	1.50E-06	4.89E-07	0.00E+00	2.30E-08	8.27E-11	2.59E-22	1.90E-18	1.27E-30	7.37E-24	1.73E-37	2.60E-26	1.57E-29	1.19E-32	6.36E-22	6.06E-06	5.26E-37	1.30E-12	2.39E-13	9.62E-18	4.43E-27	2.48E-43	4.47E-37	1.44E-32	0.00E+00	1.08E-19	9.24E-08	2.20E-06	0.00E+00	0.00E+00	7.58E-07	5.73E-07	4.20E-20
6.37E-09	900	4.08E+18	0.00E+00	3.85E-06	5.26E+05	0.00E+00	2.32E-16	3.34E+05	3.12E-05	1.40E+05	1.75E-05	2.38E-09	1.41E-06	2.81E-09	1.94E-07	9.42E-06	9.52E-07	1.52E-06	4.95E-07	0.00E+00	2.33E-08	8.37E-11	2.64E-22	1.93E-18	1.30E-30	7.55E-24	1.77E-37	2.64E-26	1.61E-29	1.21E-32	6.44E-22	6.13E-06	5.41E-37	1.31E-12	2.42E-13	9.74E-18	4.49E-27	2.55E-43	4.58E-37	1.48E-32	0.00E+00	1.10E-19	9.35E-08	2.23E-06	0.00E+00	0.00E+00	7.68E-07	5.80E-07	4.30E-20
6.38E-09	900	4.08E+18	0.00E+00	3.90E-06	5.26E+05	0.00E+00	2.33E-16	3.34E+05	3.16E-05	1.40E+05	1.78E-05	2.41E-09	1.43E-06	2.83E-09	1.97E-07	9.53E-06	9.63E-07	1.54E-06	5.01E-07	0.00E+00	2.36E-08	8.47E-11	2.68E-22	1.95E-18	1.33E-30	7.74E-24	1.83E-37	2.67E-26	1.65E-29	1.22E-32	6.53E-22	6.21E-06	5.57E-37	1.33E-12	2.45E-13	9.86E-18	4.54E-27	2.61E-43	4.69E-37	1.52E-32	0.00E+00	1.13E-19	9.47E-08	2.26E-06	0.00E+00	0.00E+00	7.77E-07	5.87E-07	4.41E-20
6.39E-09	900	4.08E+18	0.00E+00	3.95E-06	5.26E+05	0.00E+00	2.34E-16	3.34E+05	3.19E-05	1.40E+05	1.80E-05	2.44E-09	1.45E-06	2.84E-09	1.99E-07	9.65E-06	9.75E-07	1.56E-06	5.07E-07	0.00E+00	2.39E-08	8.58E-11	2.73E-22	1.98E-18	1.37E-30	7.93E-24	1.88E-37	2.70E-26	1.69E-29	1.24E-32	6.61E-22	6.28E-06	5.72E-37	1.35E-12	2.48E-13	9.99E-18	4.60E-27	2.68E-43	4.81E-37	1.55E-32	0.00E+00	1.16E-19	9.58E-08	2.28E-06	0.00E+00	0.00E+00	7.86E-07	5.94E-07	4.52E-20
6.40E-09	900	4.08E+18	0.00E+00	3.99E-06	5.26E+05	0.00E+00	2.35E-16	3.34E+05	3.23E-05	1.40E+05	1.82E-05	2.47E-09	1.47E-06	2.85E-09	2.01E-07	9.77E-06	9.87E-07	1.58E-06	5.14E-07	0.00E+00	2.42E-08	8.68E-11	2.77E-22	2.00E-18	1.40E-30	8.12E-24	1.93E-37	2.74E-26	1.73E-29	1.25E-32	6.69E-22	6.36E-06	5.89E-37	1.36E-12	2.51E-13	1.01E-17	4.66E-27	2.74E-43	4.93E-37	1.59E-32	0.00E+00	1.19E-19	9.70E-08	2.31E-06	0.00E+00	0.00E+00	7.96E-07	6.01E-07	4.63E-20
6.41E-09	900	4.08E+18	0.00E+00	4.04E-06	5.26E+05	0.00E+00	2.36E-16	3.34E+05	3.27E-05	1.40E+05	1.84E-05	2.50E-09	1.49E-06	2.86E-09	2.04E-07	9.89E-06	9.99E-07	1.59E-06	5.20E-07	0.00E+00	2.45E-08	8.79E-11	2.82E-22	2.03E-18	1.43E-30	8.33E-24	1.99E-37	2.77E-26	1.77E-29	1.27E-32	6.78E-22	6.44E-06	6.06E-37	1.38E-12	2.55E-13	1.02E-17	4.72E-27	2.81E-43	5.05E-37	1.63E-32	0.00E+00	1.22E-19	9.82E-08	2.34E-06	0.00E+00	0.00E+00	8.06E-07	6.09E-07	4.75E-20
6.42E-09	900	4.08E+18	0.00E+00	4.09E-06	5.26E+05	0.00E+00	2.37E-16	3.34E+05	3.31E-05	1.40E+05	1.86E-05	2.53E-09	1.50E-06	2.88E-09	2.06E-07	1.00E-05	1.01E-06	1.61E-06	5.26E-07	0.00E+00	2.48E-08	8.90E-11	2.87E-22	2.05E-18	1.47E-30	8.53E-24	2.04E-37	2.80E-26	1.81E-29	1.29E-32	6.86E-22	6.52E-06	6.23E-37	1.40E-12	2.58E-13	1.04E-17	4.78E-27	2.88E-43	5.18E-37	1.67E-32	0.00E+00	1.25E-19	9.94E-08	2.37E-06	0.00E+00	0.00E+00	8.16E-07	6.16E-07	4.86E-20
6.43E-09	900	4.08E+18	0.00E+00	4.14E-06	5.26E+05	0.00E+00	2.38E-16	3.34E+05	3.35E-05	1.40E+05	1.89E-05	2.56E-09	1.52E-06	2.89E-09	2.09E-07	1.01E-05	1.02E-06	1.63E-06	5.33E-07	0.00E+00	2.51E-08	9.01E-11	2.92E-22	2.08E-18	1.51E-30	8.74E-24	2.10E-37	2.84E-26	1.86E-29	1.30E-32	6.95E-22	6.60E-06	6.41E-37	1.41E-12	2.61E-13	1.05E-17	4.84E-27	2.96E-43	5.31E-37	1.71E-32	0.00E+00	1.28E-19	1.01E-07	2.40E-06	0.00E+00	0.00E+00	8.26E-07	6.24E-07	4.98E-20
6.44E-09	900	4.08E+18	0.00E+00	4.19E-06	5.26E+05	0.00E+00	2.39E-16	3.34E+05	3.39E-05	1.40E+05	1.91E-05	2.59E-09	1.54E-06	2.90E-09	2.12E-07	1.03E-05	1.04E-06	1.65E-06	5.39E-07	0.00E+00	2.54E-08	9.12E-11	2.97E-22	2.10E-18	1.54E-30	8.96E-24	2.16E-37	2.87E-26	1.90E-29	1.32E-32	7.04E-22	6.68E-06	6.59E-37	1.43E-12	2.64E-13	1.06E-17	4.90E-27	3.03E-43	5.44E-37	1.76E-32	0.00E+00	1.31E-19	1.02E-07	2.43E-06	0.00E+00	0.00E+00	8.36E-07	6.31E-07	5.11E-20
6.45E-09	900	4.08E+18	0.00E+00	4.25E-06	5.26E+05	0.00E+00	2.40E-16	3.34E+05	3.44E-05	1.40E+05	1.93E-05	2.63E-09	1.56E-06	2.92E-09	2.14E-07	1.04E-05	1.05E-06	1.67E-06	5.46E-07	0.00E+00	2.57E-08	9.23E-11	3.02E-22	2.13E-18	1.58E-30	9.18E-24	2.23E-37	2.91E-26	1.95E-29	1.34E-32	7.13E-22	6.76E-06	6.78E-37	1.45E-12	2.67E-13	1.08E-17	4.96E-27	3.11E-43	5.58E-37	1.80E-32	0.00E+00	1.34E-19	1.03E-07	2.46E-06	0.00E+00	0.00E+00	8.46E-07	6.39E-07	5.23E-20
6.46E-09	900	4.08E+18	0.00E+00	4.30E-06	5.26E+05	0.00E+00	2.41E-16	3.34E+05	3.48E-05	1.40E+05	1.96E-05	2.66E-09	1.58E-06	2.93E-09	2.17E-07	1.05E-05	1.06E-06	1.69E-06	5.53E-07	0.00E+00	2.60E-08	9.34E-11	3.07E-22	2.15E-18	1.62E-30	9.41E-24	2.29E-37	2.95E-26	2.00E-29	1.35E-32	7.22E-22	6.84E-06	6.98E-37	1.47E-12	2.71E-13	1.09E-17	5.03E-27	3.18E-43	5.72E-37	1.85E-32	0.00E+00	1.37E-19	1.04E-07	2.49E-06	0.00E+00	0.00E+00	8.57E-07	6.47E-07	5.36E-20
6.47E-09	900	4.08E+18	0.00E+00	4.35E-06	5.26E+05	0.00E+00	2.42E-16	3.34E+05	3.52E-05	1.40E+05	1.98E-05	2.69E-09	1.60E-06	2.94E-09	2.19E-07	1.06E-05	1.08E-06	1.71E-06	5.59E-07	0.00E+00	2.64E-08	9.46E-11	3.13E-22	2.18E-18	1.66E-30	9.65E-24	2.36E-37	2.98E-26	2.05E-29	1.37E-32	7.31E-22	6.93E-06	7.18E-37	1.48E-12	2.74E-13	1.10E-17	5.09E-27	3.26E-43	5.86E-37	1.89E-32	0.00E+00	1.41E-19	1.06E-07	2.52E-06	0.00E+00	0.00E+00	8.67E-07	6.55E-07	5.49E-20
6.48E-09	900	4.08E+18	0.00E+00	4.40E-06	5.26E+05	0.00E+00	2.43E-16	3.34E+05	3.56E-05	1.40E+05	2.01E-05	2.73E-09	1.62E-06	2.96E-09	2.22E-07	1.08E-05	1.09E-06	1.74E-06	5.66E-07	0.00E+00	2.67E-08	9.57E-11	3.18E-22	2.21E-18	1.70E-30	9.88E-24	2.42E-37	3.02E-26	2.10E-29	1.39E-32	7.40E-22	7.01E-06	7.39E-37	1.50E-12	2.77E-13	1.12E-17	5.15E-27	3.35E-43	6.01E-37	1.94E-32	0.00E+00	1.44E-19	1.07E-07	2.55E-06	0.00E+00	0.00E+00	8.78E-07	6.63E-07	5.63E-20
6.49E-09	900	4.08E+18	0.00E+00	4.46E-06	5.26E+05	0.00E+00	2.44E-16	3.34E+05	3.61E-05	1.40E+05	2.03E-05	2.76E-09	1.64E-06	2.97E-09	2.25E-07	1.09E-05	1.10E-06	1.76E-06	5.73E-07	0.00E+00	2.70E-08	9.69E-11	3.24E-22	2.24E-18	1.75E-30	1.01E-23	2.49E-37	3.06E-26	2.15E-29	1.41E-32	7.50E-22	7.10E-06	7.60E-37	1.52E-12	2.81E-13	1.13E-17	5.22E-27	3.43E-43	6.16E-37	1.99E-32	0.00E+00	1.48E-19	1.08E-07	2.58E-06	0.00E+00	0.00E+00	8.88E-07	6.71E-07	5.77E-20
6.50E-09	900	4.08E+18	0.00E+00	4.51E-06	5.26E+05	0.00E+00	2.45E-16	3.34E+05	3.65E-05	1.40E+05	2.06E-05	2.79E-09	1.66E-06	2.98E-09	2.28E-07	1.10E-05	1.12E-06	1.78E-06	5.80E-07	0.00E+00	2.73E-08	9.81E-11	3.29E-22	2.26E-18	1.79E-30	1.04E-23	2.57E-37	3.09E-26	2.20E-29	1.42E-32	7.59E-22	7.19E-06	7.82E-37	1.54E-12	2.84E-13	1.14E-17	5.28E-27	3.52E-43	6.31E-37	2.04E-32	0.00E+00	1.52E-19	1.10E-07	2.61E-06	0.00E+00	0.00E+00	8.99E-07	6.79E-07	5.91E-20
6.51E-09	900	4.08E+18	0.00E+00	4.57E-06	5.26E+05	0.00E+00	2.46E-16	3.34E+05	3.70E-05	1.40E+05	2.08E-05	2.83E-09	1.68E-06	3.00E-09	2.30E-07	1.12E-05	1.13E-06	1.80E-06	5.87E-07	0.00E+00	2.77E-08	9.93E-11	3.35E-22	2.29E-18	1.83E-30	1.06E-23	2.64E-37	3.13E-26	2.26E-29	1.44E-32	7.69E-22	7.27E-06	8.05E-37	1.56E-12	2.88E-13	1.16E-17	5.35E-27	3.60E-43	6.47E-37	2.09E-32	0.00E+00	1.55E-19	1.11E-07	2.64E-06	0.00E+00	0.00E+00	9.10E-07	6.88E-07	6.06E-20
6.52E-09	900	4.08E+18	0.00E+00	4.62E-06	5.26E+05	0.00E+00	2.47E-16	3.34E+05	3.74E-05	1.40E+05	2.11E-05	2.86E-09	1.70E-06	3.01E-09	2.33E-07	1.13E-05	1.14E-06	1.82E-06	5.95E-07	0.00E+00	2.80E-08	1.01E-10	3.41E-22	2.32E-18	1.88E-30	1.09E-23	2.72E-37	3.17E-26	2.31E-29	1.46E-32	7.78E-22	7.36E-06	8.28E-37	1.58E-12	2.91E-13	1.17E-17	5.42E-27	3.69E-43	6.63E-37	2.14E-32	0.00E+00	1.59E-19	1.12E-07	2.68E-06	0.00E+00	0.00E+00	9.22E-07	6.96E-07	6.21E-20
6.53E-09	900	4.08E+18	0.00E+00	4.68E-06	5.26E+05	0.00E+00	2.48E-16	3.34E+05	3.79E-05	1.40E+05	2.13E-05	2.90E-09	1.72E-06	3.03E-09	2.36E-07	1.14E-05	1.16E-06	1.84E-06	6.02E-07	0.00E+00	2.84E-08	1.02E-10	3.47E-22	2.35E-18	1.93E-30	1.12E-23	2.80E-37	3.21E-26	2.37E-29	1.48E-32	7.88E-22	7.45E-06	8.52E-37	1.60E-12	2.95E-13	1.19E-17	5.49E-27	3.79E-43	6.79E-37	2.19E-32	0.00E+00	1.63E-19	1.14E-07	2.71E-06	0.00E+00	0.00E+00	9.33E-07	7.05E-07	6.36E-20
6.54E-09	900	4.08E+18	0.00E+00	4.74E-06	5.26E+05	0.00E+00	2.49E-16	3.34E+05	3.84E-05	1.40E+05	2.16E-05	2.93E-09	1.74E-06	3.04E-09	2.39E-07	1.16E-05	1.17E-06	1.87E-06	6.09E-07	0.00E+00	2.87E-08	1.03E-10	3.53E-22	2.38E-18	1.97E-30	1.14E-23	2.88E-37	3.25E-26	2.43E-29	1.50E-32	7.98E-22	7.54E-06	8.77E-37	1.62E-12	2.98E-13	1.20E-17	5.56E-27	3.88E-43	6.96E-37	2.25E-32	0.00E+00	1.67E-19	1.15E-07	2.74E-06	0.00E+00	0.00E+00	9.44E-07	7.13E-07	6.52E-20
6.55E-09	900	4.08E+18	0.00E+00	4.80E-06	5.26E+05	0.00E+00	2.50E-16	3.34E+05	3.88E-05	1.40E+05	2.18E-05	2.97E-09	1.76E-06	3.06E-09	2.42E-07	1.17E-05	1.19E-06	1.89E-06	6.17E-07	0.00E+00	2.91E-08	1.04E-10	3.60E-22	2.41E-18	2.02E-30	1.17E-23	2.96E-37	3.29E-26	2.49E-29	1.52E-32	8.08E-22	7.64E-06	9.02E-37	1.64E-12	3.02E-13	1.22E-17	5.63E-27	3.98E-43	7.14E-37	2.30E-32	0.00E+00	1.71E-19	1.16E-07	2.78E-06	0.00E+00	0.00E+00	9.56E-07	7.22E-07	6.68E-20
6.56E-09	900	4.08E+18	0.00E+00	4.85E-06	5.26E+05	0.00E+00	2.51E-16	3.34E+05	3.93E-05	1.40E+05	2.21E-05	3.01E-09	1.78E-06	3.07E-09	2.45E-07	1.19E-05	1.20E-06	1.91E-06	6.24E-07	0.00E+00	2.94E-08	1.06E-10	3.66E-22	2.44E-18	2.07E-30	1.20E-23	3.05E-37	3.33E-26	2.55E-29	1.54E-32	8.18E-22	7.73E-06	9.28E-37	1.66E-12	3.06E-13	1.23E-17	5.70E-27	4.08E-43	7.31E-37	2.36E-32	0.00E+00	1.75E-19	1.18E-07	2.81E-06	0.00E+00	0.00E+00	9.68E-07	7.31E-07	6.84E-20
6.57E-09	900	4.08E+18	0.00E+00	4.91E-06	5.26E+05	0.00E+00	2.52E-16	3.34E+05	3.98E-05	1.40E+05	2.24E-05	3.05E-09	1.81E-06	3.09E-09	2.48E-07	1.20E-05	1.21E-06	1.93E-06	6.32E-07	0.00E+00	2.98E-08	1.07E-10	3.72E-22	2.47E-18	2.13E-30	1.23E-23	3.14E-37	3.37E-26	2.61E-29	1.56E-32	8.29E-22	7.83E-06	9.55E-37	1.68E-12	3.10E-13	1.25E-17	5.77E-27	4.18E-43	7.50E-37	2.42E-32	0.00E+00	1.80E-19	1.19E-07	2.85E-06	0.00E+00	0.00E+00	9.80E-07	7.40E-07	7.01E-20
6.58E-09	900	4.08E+18	0.00E+00	4.97E-06	5.26E+05	0.00E+00	2.53E-16	3.34E+05	4.03E-05	1.40E+05	2.27E-05	3.08E-09	1.83E-06	3.10E-09	2.51E-07	1.22E-05	1.23E-06	1.96E-06	6.40E-07	0.00E+00	3.02E-08	1.08E-10	3.79E-22	2.50E-18	2.18E-30	1.26E-23	3.23E-37	3.41E-26	2.68E-29	1.58E-32	8.39E-22	7.92E-06	9.83E-37	1.70E-12	3.13E-13	1.26E-17	5.84E-27	4.29E-43	7.68E-37	2.48E-32	0.00E+00	1.84E-19	1.21E-07	2.88E-06	0.00E+00	0.00E+00	9.92E-07	7.49E-07	7.18E-20
6.59E-09	900	4.08E+18	0.00E+00	5.04E-06	5.26E+05	0.00E+00	2.54E-16	3.34E+05	4.08E-05	1.40E+05	2.29E-05	3.12E-09	1.85E-06	3.12E-09	2.54E-07	1.23E-05	1.24E-06	1.98E-06	6.48E-07	0.00E+00	3.05E-08	1.10E-10	3.86E-22	2.53E-18	2.23E-30	1.29E-23	3.32E-37	3.46E-26	2.74E-29	1.60E-32	8.50E-22	8.02E-06	1.01E-36	1.72E-12	3.17E-13	1.28E-17	5.92E-27	4.40E-43	7.88E-37	2.54E-32	0.00E+00	1.89E-19	1.22E-07	2.92E-06	0.00E+00	0.00E+00	1.00E-06	7.58E-07	7.36E-20
6.60E-09	900	4.08E+18	0.00E+00	5.10E-06	5.26E+05	0.00E+00	2.55E-16	3.34E+05	4.13E-05	1.40E+05	2.32E-05	3.16E-09	1.87E-06	3.13E-09	2.57E-07	1.25E-05	1.26E-06	2.01E-06	6.55E-07	0.00E+00	3.09E-08	1.11E-10	3.93E-22	2.56E-18	2.29E-30	1.33E-23	3.42E-37	3.50E-26	2.81E-29	1.62E-32	8.61E-22	8.12E-06	1.04E-36	1.74E-12	3.21E-13	1.29E-17	5.99E-27	4.51E-43	8.07E-37	2.61E-32	0.00E+00	1.93E-19	1.24E-07	2.95E-06	0.00E+00	0.00E+00	1.02E-06	7.67E-07	7.54E-20
6.61E-09	900	4.08E+18	0.00E+00	5.16E-06	5.26E+05	0.00E+00	2.56E-16	3.34E+05	4.18E-05	1.40E+05	2.35E-05	3.20E-09	1.90E-06	3.15E-09	2.60E-07	1.26E-05	1.28E-06	2.03E-06	6.64E-07	0.00E+00	3.13E-08	1.12E-10	4.00E-22	2.59E-18	2.34E-30	1.36E-23	3.52E-37	3.54E-26	2.88E-29	1.64E-32	8.71E-22	8.22E-06	1.07E-36	1.76E-12	3.25E-13	1.31E-17	6.07E-27	4.62E-43	8.27E-37	2.67E-32	0.00E+00	1.98E-19	1.25E-07	2.99E-06	0.00E+00	0.00E+00	1.03E-06	7.77E-07	7.73E-20
6.62E-09	900	4.08E+18	0.00E+00	5.22E-06	5.26E+05	0.00E+00	2.57E-16	3.34E+05	4.23E-05	1.40E+05	2.38E-05	3.24E-09	1.92E-06	3.16E-09	2.64E-07	1.28E-05	1.29E-06	2.06E-06	6.72E-07	0.00E+00	3.17E-08	1.14E-10	4.07E-22	2.62E-18	2.40E-30	1.39E-23	3.62E-37	3.59E-26	2.95E-29	1.66E-32	8.82E-22	8.32E-06	1.10E-36	1.78E-12	3.29E-13	1.33E-17	6.14E-27	4.73E-43	8.48E-37	2.74E-32	0.00E+00	2.03E-19	1.27E-07	3.02E-06	0.00E+00	0.00E+00	1.04E-06	7.86E-07	7.92E-20
6.63E-09	900	4.08E+18	0.00E+00	5.29E-06	5.26E+05	0.00E+00	2.58E-16	3.34E+05	4.28E-05	1.40E+05	2.41E-05	3.28E-09	1.94E-06	3.18E-09	2.67E-07	1.29E-05	1.31E-06	2.08E-06	6.80E-07	0.00E+00	3.21E-08	1.15E-10	4.14E-22	2.66E-18	2.46E-30	1.43E-23	3.73E-37	3.63E-26	3.03E-29	1.68E-32	8.94E-22	8.42E-06	1.14E-36	1.80E-12	3.33E-13	1.34E-17	6.22E-27	4.85E-43	8.69E-37	2.81E-32	0.00E+00	2.08E-19	1.28E-07	3.06E-06	0.00E+00	0.00E+00	1.05E-06	7.96E-07	8.12E-20
6.64E-09	900	4.08E+18	0.00E+00	5.35E-06	5.26E+05	0.00E+00	2.59E-16	3.34E+05	4.33E-05	1.40E+05	2.44E-05	3.32E-09	1.97E-06	3.19E-09	2.70E-07	1.31E-05	1.32E-06	2.11E-06	6.88E-07	0.00E+00	3.24E-08	1.16E-10	4.22E-22	2.69E-18	2.52E-30	1.46E-23	3.84E-37	3.68E-26	3.10E-29	1.70E-32	9.05E-22	8.52E-06	1.17E-36	1.83E-12	3.37E-13	1.36E-17	6.30E-27	4.97E-43	8.91E-37	2.88E-32	0.00E+00	2.13E-19	1.30E-07	3.10E-06	0.00E+00	0.00E+00	1.07E-06	8.06E-07	8.32E-20
6.65E-09	900	4.08E+18	0.00E+00	5.42E-06	5.26E+05	0.00E+00	2.60E-16	3.34E+05	4.39E-05	1.40E+05	2.47E-05	3.36E-09	1.99E-06	3.21E-09	2.73E-07	1.32E-05	1.34E-06	2.13E-06	6.97E-07	0.00E+00	3.28E-08	1.18E-10	4.29E-22	2.72E-18	2.59E-30	1.50E-23	3.95E-37	3.72E-26	3.18E-29	1.72E-32	9.16E-22	8.63E-06	1.20E-36	1.85E-12	3.41E-13	1.38E-17	6.38E-27	5.10E-43	9.13E-37	2.95E-32	0.00E+00	2.18E-19	1.32E-07	3.14E-06	0.00E+00	0.00E+00	1.08E-06	8.16E-07	8.52E-20
6.66E-09	900	4.08E+18	0.00E+00	5.48E-06	5.26E+05	0.00E+00	2.61E-16	3.34E+05	4.44E-05	1.40E+05	2.50E-05	3.40E-09	2.02E-06	3.23E-09	2.77E-07	1.34E-05	1.36E-06	2.16E-06	7.05E-07	0.00E+00	3.32E-08	1.19E-10	4.37E-22	2.76E-18	2.65E-30	1.54E-23	4.07E-37	3.77E-26	3.25E-29	1.74E-32	9.28E-22	8.73E-06	1.24E-36	1.87E-12	3.45E-13	1.39E-17	6.46E-27	5.23E-43	9.36E-37	3.02E-32	0.00E+00	2.24E-19	1.33E-07	3.18E-06	0.00E+00	0.00E+00	1.09E-06	8.26E-07	8.73E-20
6.67E-09	900	4.08E+18	0.00E+00	5.55E-06	5.26E+05	0.00E+00	2.62E-16	3.34E+05	4.49E-05	1.40E+05	2.53E-05	3.44E-09	2.04E-06	3.24E-09	2.80E-07	1.36E-05	1.37E-06	2.18E-06	7.14E-07	0.00E+00	3.37E-08	1.21E-10	4.45E-22	2.79E-18	2.72E-30	1.57E-23	4.19E-37	3.81E-26	3.33E-29	1.77E-32	9.40E-22	8.84E-06	1.28E-36	1.89E-12	3.50E-13	1.41E-17	6.54E-27	5.36E-43	9.59E-37	3.10E-32	0.00E+00	2.29E-19	1.35E-07	3.21E-06	0.00E+00	0.00E+00	1.11E-06	8.36E-07	8.95E-20
6.68E-09	900	4.08E+18	0.00E+00	5.62E-06	5.26E+05	0.00E+00	2.63E-16	3.34E+05	4.55E-05	1.40E+05	2.56E-05	3.49E-09	2.07E-06	3.26E-09	2.84E-07	1.37E-05	1.39E-06	2.21E-06	7.23E-07	0.00E+00	3.41E-08	1.22E-10	4.53E-22	2.83E-18	2.78E-30	1.61E-23	4.31E-37	3.86E-26	3.42E-29	1.79E-32	9.51E-22	8.95E-06	1.31E-36	1.92E-12	3.54E-13	1.43E-17	6.62E-27	5.49E-43	9.83E-37	3.17E-32	0.00E+00	2.35E-19	1.36E-07	3.25E-06	0.00E+00	0.00E+00	1.12E-06	8.46E-07	9.17E-20
6.69E-09	900	4.08E+18	0.00E+00	5.69E-06	5.26E+05	0.00E+00	2.64E-16	3.34E+05	4.60E-05	1.40E+05	2.59E-05	3.53E-09	2.09E-06	3.27E-09	2.87E-07	1.39E-05	1.41E-06	2.24E-06	7.32E-07	0.00E+00	3.45E-08	1.24E-10	4.61E-22	2.86E-18	2.85E-30	1.65E-23	4.44E-37	3.91E-26	3.50E-29	1.81E-32	9.63E-22	9.06E-06	1.35E-36	1.94E-12	3.58E-13	1.45E-17	6.71E-27	5.63E-43	1.01E-36	3.25E-32	0.00E+00	2.41E-19	1.38E-07	3.29E-06	0.00E+00	0.00E+00	1.13E-06	8.56E-07	9.40E-20
6.70E-09	900	4.08E+18	0.00E+00	5.76E-06	5.26E+05	0.00E+00	2.65E-16	3.34E+05	4.66E-05	1.40E+05	2.62E-05	3.57E-09	2.12E-06	3.29E-09	2.91E-07	1.41E-05	1.42E-06	2.26E-06	7.41E-07	0.00E+00	3.49E-08	1.25E-10	4.70E-22	2.90E-18	2.92E-30	1.69E-23	4.57E-37	3.96E-26	3.59E-29	1.83E-32	9.75E-22	9.17E-06	1.39E-36	1.97E-12	3.63E-13	1.46E-17	6.79E-27	5.77E-43	1.03E-36	3.33E-32	0.00E+00	2.47E-19	1.40E-07	3.33E-06	0.00E+00	0.00E+00	1.15E-06	8.67E-07	9.63E-20
6.71E-09	900	4.08E+18	0.00E+00	5.83E-06	5.26E+05	0.00E+00	2.66E-16	3.34E+05	4.72E-05	1.40E+05	2.66E-05	3.62E-09	2.14E-06	3.31E-09	2.94E-07	1.43E-05	1.44E-06	2.29E-06	7.50E-07	0.00E+00	3.53E-08	1.27E-10	4.78E-22	2.93E-18	3.00E-30	1.74E-23	4.71E-37	4.01E-26	3.68E-29	1.86E-32	9.88E-22	9.28E-06	1.43E-36	1.99E-12	3.67E-13	1.48E-17	6.88E-27	5.92E-43	1.06E-36	3.42E-32	0.00E+00	2.53E-19	1.42E-07	3.38E-06	0.00E+00	0.00E+00	1.16E-06	8.78E-07	9.87E-20
6.72E-09	900	4.08E+18	0.00E+00	5.90E-06	5.26E+05	0.00E+00	2.67E-16	3.34E+05	4.78E-05	1.40E+05	2.69E-05	3.66E-09	2.17E-06	3.33E-09	2.98E-07	1.44E-05	1.46E-06	2.32E-06	7.59E-07	0.00E+00	3.58E-08	1.28E-10	4.87E-22	2.97E-18	3.07E-30	1.78E-23	4.84E-37	4.06E-26	3.77E-29	1.88E-32	1.00E-21	9.40E-06	1.48E-36	2.01E-12	3.72E-13	1.50E-17	6.96E-27	6.06E-43	1.08E-36	3.50E-32	0.00E+00	2.59E-19	1.43E-07	3.42E-06	0.00E+00	0.00E+00	1.18E-06	8.88E-07	1.01E-19
6.73E-09	900	4.08E+18	0.00E+00	5.97E-06	5.26E+05	0.00E+00	2.68E-16	3.34E+05	4.84E-05	1.40E+05	2.72E-05	3.71E-09	2.20E-06	3.34E-09	3.01E-07	1.46E-05	1.48E-06	2.35E-06	7.68E-07	0.00E+00	3.62E-08	1.30E-10	4.96E-22	3.00E-18	3.15E-30	1.82E-23	4.99E-37	4.11E-26	3.86E-29	1.91E-32	1.01E-21	9.51E-06	1.52E-36	2.04E-12	3.76E-13	1.52E-17	7.05E-27	6.22E-43	1.11E-36	3.59E-32	0.00E+00	2.66E-19	1.45E-07	3.46E-06	0.00E+00	0.00E+00	1.19E-06	8.99E-07	1.04E-19
6.74E-09	900	4.08E+18	0.00E+00	6.05E-06	5.26E+05	0.00E+00	2.69E-16	3.34E+05	4.89E-05	1.40E+05	2.75E-05	3.75E-09	2.22E-06	3.36E-09	3.05E-07	1.48E-05	1.50E-06	2.38E-06	7.78E-07	0.00E+00	3.67E-08	1.32E-10	5.05E-22	3.04E-18	3.23E-30	1.87E-23	5.14E-37	4.16E-26	3.95E-29	1.93E-32	1.03E-21	9.63E-06	1.56E-36	2.06E-12	3.81E-13	1.54E-17	7.14E-27	6.37E-43	1.14E-36	3.68E-32	0.00E+00	2.72E-19	1.47E-07	3.50E-06	0.00E+00	0.00E+00	1.21E-06	9.10E-07	1.06E-19
6.75E-09	900	4.08E+18	0.00E+00	6.12E-06	5.26E+05	0.00E+00	2.71E-16	3.34E+05	4.95E-05	1.40E+05	2.79E-05	3.80E-09	2.25E-06	3.38E-09	3.09E-07	1.50E-05	1.51E-06	2.41E-06	7.87E-07	0.00E+00	3.71E-08	1.33E-10	5.14E-22	3.08E-18	3.31E-30	1.91E-23	5.29E-37	4.21E-26	4.05E-29	1.95E-32	1.04E-21	9.75E-06	1.61E-36	2.09E-12	3.86E-13	1.56E-17	7.23E-27	6.53E-43	1.17E-36	3.77E-32	0.00E+00	2.79E-19	1.49E-07	3.54E-06	0.00E+00	0.00E+00	1.22E-06	9.21E-07	1.09E-19
6.76E-09	900	4.08E+18	0.00E+00	6.19E-06	5.26E+05	0.00E+00	2.72E-16	3.34E+05	5.02E-05	1.40E+05	2.82E-05	3.85E-09	2.28E-06	3.40E-09	3.13E-07	1.52E-05	1.53E-06	2.43E-06	7.97E-07	0.00E+00	3.76E-08	1.35E-10	5.24E-22	3.12E-18	3.39E-30	1.96E-23	5.45E-37	4.26E-26	4.15E-29	1.98E-32	1.05E-21	9.87E-06	1.66E-36	2.11E-12	3.90E-13	1.58E-17	7.32E-27	6.69E-43	1.20E-36	3.86E-32	0.00E+00	2.86E-19	1.50E-07	3.59E-06	0.00E+00	0.00E+00	1.23E-06	9.33E-07	1.11E-19
6.77E-09	900	4.08E+18	0.00E+00	6.27E-06	5.26E+05	0.00E+00	2.73E-16	3.34E+05	5.08E-05	1.40E+05	2.86E-05	3.89E-09	2.31E-06	3.41E-09	3.16E-07	1.53E-05	1.55E-06	2.46E-06	8.07E-07	0.00E+00	3.80E-08	1.37E-10	5.33E-22	3.16E-18	3.47E-30	2.01E-23	5.61E-37	4.31E-26	4.25E-29	2.00E-32	1.06E-21	9.99E-06	1.71E-36	2.14E-12	3.95E-13	1.59E-17	7.41E-27	6.86E-43	1.23E-36	3.96E-32	0.00E+00	2.93E-19	1.52E-07	3.63E-06	0.00E+00	0.00E+00	1.25E-06	9.44E-07	1.14E-19
6.78E-09	900	4.08E+18	0.00E+00	6.35E-06	5.26E+05	0.00E+00	2.74E-16	3.34E+05	5.14E-05	1.40E+05	2.89E-05	3.94E-09	2.33E-06	3.43E-09	3.20E-07	1.55E-05	1.57E-06	2.49E-06	8.16E-07	0.00E+00	3.85E-08	1.38E-10	5.43E-22	3.20E-18	3.56E-30	2.06E-23	5.78E-37	4.37E-26	4.36E-29	2.03E-32	1.08E-21	1.01E-05	1.76E-36	2.17E-12	4.00E-13	1.61E-17	7.51E-27	7.03E-43	1.26E-36	4.06E-32	0.00E+00	3.00E-19	1.54E-07	3.68E-06	0.00E+00	0.00E+00	1.27E-06	9.56E-07	1.17E-19
6.79E-09	900	4.08E+18	0.00E+00	6.43E-06	5.26E+05	0.00E+00	2.75E-16	3.34E+05	5.20E-05	1.40E+05	2.93E-05	3.99E-09	2.36E-06	3.45E-09	3.24E-07	1.57E-05	1.59E-06	2.52E-06	8.26E-07	0.00E+00	3.90E-08	1.40E-10	5.53E-22	3.24E-18	3.65E-30	2.11E-23	5.95E-37	4.42E-26	4.47E-29	2.06E-32	1.09E-21	1.02E-05	1.81E-36	2.19E-12	4.05E-13	1.63E-17	7.60E-27	7.21E-43	1.29E-36	4.16E-32	0.00E+00	3.07E-19	1.56E-07	3.72E-06	0.00E+00	0.00E+00	1.28E-06	9.68E-07	1.20E-19
6.80E-09	900	4.08E+18	0.00E+00	6.50E-06	5.26E+05	0.00E+00	2.76E-16	3.34E+05	5.27E-05	1.40E+05	2.96E-05	4.04E-09	2.39E-06	3.47E-09	3.28E-07	1.59E-05	1.61E-06	2.56E-06	8.37E-07	0.00E+00	3.94E-08	1.42E-10	5.64E-22	3.28E-18	3.74E-30	2.16E-23	6.13E-37	4.47E-26	4.58E-29	2.08E-32	1.11E-21	1.04E-05	1.87E-36	2.22E-12	4.10E-13	1.65E-17	7.70E-27	7.39E-43	1.32E-36	4.26E-32	0.00E+00	3.15E-19	1.58E-07	3.77E-06	0.00E+00	0.00E+00	1.30E-06	9.79E-07	1.23E-19
6.81E-09	900	4.08E+18	0.00E+00	6.58E-06	5.26E+05	0.00E+00	2.77E-16	3.34E+05	5.33E-05	1.40E+05	3.00E-05	4.09E-09	2.42E-06	3.49E-09	3.32E-07	1.61E-05	1.63E-06	2.59E-06	8.47E-07	0.00E+00	3.99E-08	1.43E-10	5.74E-22	3.32E-18	3.83E-30	2.22E-23	6.31E-37	4.53E-26	4.69E-29	2.11E-32	1.12E-21	1.05E-05	1.92E-36	2.25E-12	4.15E-13	1.68E-17	7.79E-27	7.58E-43	1.35E-36	4.37E-32	0.00E+00	3.23E-19	1.60E-07	3.81E-06	0.00E+00	0.00E+00	1.31E-06	9.91E-07	1.26E-19
6.82E-09	900	4.08E+18	0.00E+00	6.67E-06	5.26E+05	0.00E+00	2.78E-16	3.34E+05	5.40E-05	1.40E+05	3.04E-05	4.14E-09	2.45E-06	3.51E-09	3.36E-07	1.63E-05	1.65E-06	2.62E-06	8.57E-07	0.00E+00	4.04E-08	1.45E-10	5.85E-22	3.36E-18	3.93E-30	2.27E-23	6.50E-37	4.58E-26	4.81E-29	2.14E-32	1.13E-21	1.06E-05	1.98E-36	2.28E-12	4.20E-13	1.70E-17	7.89E-27	7.77E-43	1.39E-36	4.48E-32	0.00E+00	3.31E-19	1.62E-07	3.86E-06	0.00E+00	0.00E+00	1.33E-06	1.00E-06	1.29E-19
6.83E-09	900	4.08E+18	0.00E+00	6.75E-06	5.26E+05	0.00E+00	2.80E-16	3.34E+05	5.46E-05	1.40E+05	3.07E-05	4.19E-09	2.48E-06	3.53E-09	3.40E-07	1.65E-05	1.67E-06	2.65E-06	8.68E-07	0.00E+00	4.09E-08	1.47E-10	5.96E-22	3.40E-18	4.02E-30	2.33E-23	6.70E-37	4.64E-26	4.92E-29	2.16E-32	1.15E-21	1.07E-05	2.04E-36	2.30E-12	4.25E-13	1.72E-17	7.99E-27	7.96E-43	1.42E-36	4.59E-32	0.00E+00	3.39E-19	1.64E-07	3.91E-06	0.00E+00	0.00E+00	1.34E-06	1.02E-06	1.32E-19
6.84E-09	900	4.08E+18	0.00E+00	6.83E-06	5.26E+05	0.00E+00	2.81E-16	3.34E+05	5.53E-05	1.40E+05	3.11E-05	4.24E-09	2.51E-06	3.55E-09	3.45E-07	1.67E-05	1.69E-06	2.68E-06	8.78E-07	0.00E+00	4.14E-08	1.49E-10	6.07E-22	3.44E-18	4.12E-30	2.39E-23	6.90E-37	4.70E-26	5.05E-29	2.19E-32	1.16E-21	1.09E-05	2.10E-36	2.33E-12	4.30E-13	1.74E-17	8.09E-27	8.16E-43	1.46E-36	4.70E-32	0.00E+00	3.47E-19	1.66E-07	3.96E-06	0.00E+00	0.00E+00	1.36E-06	1.03E-06	1.35E-19
6.85E-09	900	4.08E+18	0.00E+00	6.91E-06	5.26E+05	0.00E+00	2.82E-16	3.34E+05	5.60E-05	1.40E+05	3.15E-05	4.30E-09	2.54E-06	3.56E-09	3.49E-07	1.69E-05	1.71E-06	2.71E-06	8.89E-07	0.00E+00	4.19E-08	1.51E-10	6.18E-22	3.48E-18	4.22E-30	2.44E-23	7.10E-37	4.76E-26	5.17E-29	2.22E-32	1.18E-21	1.10E-05	2.16E-36	2.36E-12	4.36E-13	1.76E-17	8.19E-27	8.36E-43	1.49E-36	4.82E-32	0.00E+00	3.56E-19	1.68E-07	4.00E-06	0.00E+00	0.00E+00	1.38E-06	1.04E-06	1.39E-19
6.86E-09	900	4.08E+18	0.00E+00	7.00E-06	5.26E+05	0.00E+00	2.83E-16	3.34E+05	5.67E-05	1.40E+05	3.19E-05	4.35E-09	2.57E-06	3.58E-09	3.53E-07	1.71E-05	1.73E-06	2.75E-06	9.00E-07	0.00E+00	4.24E-08	1.52E-10	6.30E-22	3.53E-18	4.33E-30	2.51E-23	7.32E-37	4.82E-26	5.30E-29	2.25E-32	1.19E-21	1.11E-05	2.23E-36	2.39E-12	4.41E-13	1.78E-17	8.30E-27	8.57E-43	1.53E-36	4.94E-32	0.00E+00	3.65E-19	1.70E-07	4.05E-06	0.00E+00	0.00E+00	1.40E-06	1.05E-06	1.42E-19
6.87E-09	900	4.08E+18	0.00E+00	7.08E-06	5.26E+05	0.00E+00	2.84E-16	3.34E+05	5.74E-05	1.40E+05	3.23E-05	4.40E-09	2.61E-06	3.60E-09	3.57E-07	1.73E-05	1.75E-06	2.78E-06	9.11E-07	0.00E+00	4.30E-08	1.54E-10	6.42E-22	3.57E-18	4.44E-30	2.57E-23	7.54E-37	4.87E-26	5.43E-29	2.27E-32	1.21E-21	1.13E-05	2.29E-36	2.42E-12	4.46E-13	1.80E-17	8.40E-27	8.79E-43	1.57E-36	5.06E-32	0.00E+00	3.74E-19	1.72E-07	4.10E-06	0.00E+00	0.00E+00	1.41E-06	1.07E-06	1.46E-19
6.88E-09	900	4.08E+18	0.00E+00	7.17E-06	5.26E+05	0.00E+00	2.85E-16	3.34E+05	5.81E-05	1.40E+05	3.27E-05	4.46E-09	2.64E-06	3.62E-09	3.62E-07	1.75E-05	1.77E-06	2.82E-06	9.22E-07	0.00E+00	4.35E-08	1.56E-10	6.54E-22	3.61E-18	4.55E-30	2.63E-23	7.77E-37	4.93E-26	5.56E-29	2.30E-32	1.22E-21	1.14E-05	2.36E-36	2.45E-12	4.52E-13	1.83E-17	8.50E-27	9.01E-43	1.61E-36	5.19E-32	0.00E+00	3.83E-19	1.74E-07	4.15E-06	0.00E+00	0.00E+00	1.43E-06	1.08E-06	1.49E-19
6.89E-09	900	4.08E+18	0.00E+00	7.26E-06	5.26E+05	0.00E+00	2.87E-16	3.34E+05	5.88E-05	1.40E+05	3.31E-05	4.51E-09	2.67E-06	3.64E-09	3.66E-07	1.78E-05	1.80E-06	2.85E-06	9.34E-07	0.00E+00	4.40E-08	1.58E-10	6.66E-22	3.66E-18	4.66E-30	2.70E-23	8.00E-37	5.00E-26	5.70E-29	2.33E-32	1.24E-21	1.16E-05	2.44E-36	2.48E-12	4.57E-13	1.85E-17	8.61E-27	9.23E-43	1.65E-36	5.32E-32	0.00E+00	3.92E-19	1.76E-07	4.20E-06	0.00E+00	0.00E+00	1.45E-06	1.09E-06	1.53E-19
6.90E-09	900	4.08E+18	0.00E+00	7.35E-06	5.26E+05	0.00E+00	2.88E-16	3.34E+05	5.95E-05	1.40E+05	3.35E-05	4.57E-09	2.70E-06	3.67E-09	3.71E-07	1.80E-05	1.82E-06	2.88E-06	9.45E-07	0.00E+00	4.46E-08	1.60E-10	6.79E-22	3.70E-18	4.78E-30	2.76E-23	8.24E-37	5.06E-26	5.84E-29	2.36E-32	1.25E-21	1.17E-05	2.51E-36	2.51E-12	4.63E-13	1.87E-17	8.72E-27	9.46E-43	1.69E-36	5.45E-32	0.00E+00	4.02E-19	1.78E-07	4.26E-06	0.00E+00	0.00E+00	1.46E-06	1.11E-06	1.57E-19
6.91E-09	900	4.08E+18	0.00E+00	7.44E-06	5.26E+05	0.00E+00	2.89E-16	3.34E+05	6.02E-05	1.40E+05	3.39E-05	4.62E-09	2.74E-06	3.69E-09	3.75E-07	1.82E-05	1.84E-06	2.92E-06	9.57E-07	0.00E+00	4.51E-08	1.62E-10	6.92E-22	3.75E-18	4.89E-30	2.83E-23	8.49E-37	5.12E-26	5.98E-29	2.39E-32	1.27E-21	1.18E-05	2.59E-36	2.54E-12	4.69E-13	1.89E-17	8.83E-27	9.70E-43	1.73E-36	5.59E-32	0.00E+00	4.12E-19	1.81E-07	4.31E-06	0.00E+00	0.00E+00	1.48E-06	1.12E-06	1.61E-19
6.92E-09	900	4.08E+18	0.00E+00	7.53E-06	5.26E+05	0.00E+00	2.90E-16	3.34E+05	6.10E-05	1.40E+05	3.43E-05	4.68E-09	2.77E-06	3.71E-09	3.80E-07	1.84E-05	1.86E-06	2.95E-06	9.68E-07	0.00E+00	4.57E-08	1.64E-10	7.05E-22	3.80E-18	5.02E-30	2.90E-23	8.75E-37	5.18E-26	6.13E-29	2.42E-32	1.28E-21	1.20E-05	2.66E-36	2.57E-12	4.75E-13	1.92E-17	8.94E-27	9.94E-43	1.77E-36	5.73E-32	0.00E+00	4.22E-19	1.83E-07	4.36E-06	0.00E+00	0.00E+00	1.50E-06	1.13E-06	1.65E-19
6.93E-09	900	4.08E+18	0.00E+00	7.62E-06	5.26E+05	0.00E+00	2.91E-16	3.34E+05	6.17E-05	1.40E+05	3.47E-05	4.74E-09	2.80E-06	3.73E-09	3.85E-07	1.86E-05	1.89E-06	2.99E-06	9.80E-07	0.00E+00	4.62E-08	1.66E-10	7.18E-22	3.84E-18	5.14E-30	2.97E-23	9.02E-37	5.25E-26	6.28E-29	2.45E-32	1.30E-21	1.21E-05	2.74E-36	2.60E-12	4.80E-13	1.94E-17	9.05E-27	1.02E-42	1.82E-36	5.87E-32	0.00E+00	4.32E-19	1.85E-07	4.41E-06	0.00E+00	0.00E+00	1.52E-06	1.15E-06	1.69E-19
6.94E-09	900	4.08E+18	0.00E+00	7.72E-06	5.26E+05	0.00E+00	2.93E-16	3.34E+05	6.25E-05	1.40E+05	3.52E-05	4.80E-09	2.84E-06	3.75E-09	3.89E-07	1.89E-05	1.91E-06	3.03E-06	9.92E-07	0.00E+00	4.68E-08	1.68E-10	7.32E-22	3.89E-18	5.27E-30	3.05E-23	9.29E-37	5.31E-26	6.44E-29	2.49E-32	1.32E-21	1.23E-05	2.83E-36	2.63E-12	4.86E-13	1.97E-17	9.17E-27	1.04E-42	1.86E-36	6.01E-32	0.00E+00	4.43E-19	1.87E-07	4.47E-06	0.00E+00	0.00E+00	1.54E-06	1.16E-06	1.73E-19
6.95E-09	900	4.08E+18	0.00E+00	7.81E-06	5.26E+05	0.00E+00	2.94E-16	3.34E+05	6.32E-05	1.40E+05	3.56E-05	4.86E-09	2.87E-06	3.77E-09	3.94E-07	1.91E-05	1.93E-06	3.06E-06	1.00E-06	0.00E+00	4.74E-08	1.70E-10	7.46E-22	3.94E-18	5.40E-30	3.12E-23	9.57E-37	5.38E-26	6.60E-29	2.52E-32	1.33E-21	1.24E-05	2.91E-36	2.67E-12	4.92E-13	1.99E-17	9.28E-27	1.07E-42	1.91E-36	6.16E-32	0.00E+00	4.54E-19	1.90E-07	4.52E-06	0.00E+00	0.00E+00	1.56E-06	1.18E-06	1.77E-19
6.96E-09	900	4.08E+18	0.00E+00	7.91E-06	5.26E+05	0.00E+00	2.95E-16	3.34E+05	6.40E-05	1.40E+05	3.60E-05	4.92E-09	2.91E-06	3.79E-09	3.99E-07	1.93E-05	1.96E-06	3.10E-06	1.02E-06	0.00E+00	4.80E-08	1.72E-10	7.60E-22	3.99E-18	5.53E-30	3.20E-23	9.87E-37	5.44E-26	6.76E-29	2.55E-32	1.35E-21	1.26E-05	3.00E-36	2.70E-12	4.98E-13	2.01E-17	9.40E-27	1.10E-42	1.96E-36	6.32E-32	0.00E+00	4.65E-19	1.92E-07	4.58E-06	0.00E+00	0.00E+00	1.58E-06	1.19E-06	1.82E-19
6.97E-09	900	4.08E+18	0.00E+00	8.00E-06	5.26E+05	0.00E+00	2.96E-16	3.34E+05	6.48E-05	1.40E+05	3.65E-05	4.98E-09	2.94E-06	3.81E-09	4.04E-07	1.96E-05	1.98E-06	3.14E-06	1.03E-06	0.00E+00	4.86E-08	1.74E-10	7.75E-22	4.04E-18	5.67E-30	3.28E-23	1.02E-36	5.51E-26	6.93E-29	2.58E-32	1.37E-21	1.27E-05	3.09E-36	2.73E-12	5.04E-13	2.04E-17	9.51E-27	1.12E-42	2.01E-36	6.47E-32	0.00E+00	4.77E-19	1.94E-07	4.63E-06	0.00E+00	0.00E+00	1.60E-06	1.20E-06	1.86E-19
6.98E-09	900	4.08E+18	0.00E+00	8.10E-06	5.26E+05	0.00E+00	2.98E-16	3.34E+05	6.56E-05	1.40E+05	3.69E-05	5.04E-09	2.98E-06	3.84E-09	4.09E-07	1.98E-05	2.00E-06	3.18E-06	1.04E-06	0.00E+00	4.91E-08	1.76E-10	7.90E-22	4.09E-18	5.81E-30	3.36E-23	1.05E-36	5.58E-26	7.10E-29	2.62E-32	1.38E-21	1.29E-05	3.19E-36	2.77E-12	5.11E-13	2.06E-17	9.63E-27	1.15E-42	2.06E-36	6.64E-32	0.00E+00	4.88E-19	1.97E-07	4.69E-06	0.00E+00	0.00E+00	1.61E-06	1.22E-06	1.91E-19
6.99E-09	900	4.08E+18	0.00E+00	8.20E-06	5.26E+05	0.00E+00	2.99E-16	3.34E+05	6.64E-05	1.40E+05	3.74E-05	5.10E-09	3.02E-06	3.86E-09	4.14E-07	2.01E-05	2.03E-06	3.22E-06	1.05E-06	0.00E+00	4.98E-08	1.79E-10	8.05E-22	4.14E-18	5.95E-30	3.44E-23	1.08E-36	5.65E-26	7.27E-29	2.65E-32	1.40E-21	1.31E-05	3.29E-36	2.80E-12	5.17E-13	2.09E-17	9.75E-27	1.18E-42	2.11E-36	6.80E-32	0.00E+00	5.01E-19	1.99E-07	4.75E-06	0.00E+00	0.00E+00	1.63E-06	1.23E-06	1.95E-19
7.00E-09	900	4.08E+18	0.00E+00	8.30E-06	5.26E+05	0.00E+00	3.00E-16	3.34E+05	6.72E-05	1.40E+05	3.78E-05	5.16E-09	3.05E-06	3.88E-09	4.19E-07	2.03E-05	2.05E-06	3.26E-06	1.07E-06	0.00E+00	5.04E-08	1.81E-10	8.21E-22	4.19E-18	6.10E-30	3.53E-23	1.11E-36	5.72E-26	7.45E-29	2.68E-32	1.42E-21	1.32E-05	3.39E-36	2.84E-12	5.23E-13	2.12E-17	9.88E-27	1.21E-42	2.16E-36	6.97E-32	0.00E+00	5.13E-19	2.02E-07	4.81E-06	0.00E+00	0.00E+00	1.65E-06	1.25E-06	2.00E-19
7.01E-09	900	4.08E+18	0.00E+00	8.40E-06	5.26E+05	0.00E+00	3.01E-16	3.34E+05	6.80E-05	1.40E+05	3.83E-05	5.23E-09	3.09E-06	3.91E-09	4.24E-07	2.06E-05	2.08E-06	3.30E-06	1.08E-06	0.00E+00	5.10E-08	1.83E-10	8.37E-22	4.24E-18	6.25E-30	3.62E-23	1.15E-36	5.79E-26	7.64E-29	2.72E-32	1.44E-21	1.34E-05	3.49E-36	2.87E-12	5.30E-13	2.14E-17	1.00E-26	1.24E-42	2.21E-36	7.14E-32	0.00E+00	5.26E-19	2.04E-07	4.87E-06	0.00E+00	0.00E+00	1.68E-06	1.27E-06	2.05E-19
7.02E-09	900	4.08E+18	0.00E+00	8.51E-06	5.26E+05	0.00E+00	3.03E-16	3.34E+05	6.89E-05	1.40E+05	3.88E-05	5.29E-09	3.13E-06	3.93E-09	4.29E-07	2.08E-05	2.10E-06	3.34E-06	1.09E-06	0.00E+00	5.16E-08	1.85E-10	8.53E-22	4.29E-18	6.41E-30	3.70E-23	1.18E-36	5.86E-26	7.82E-29	2.75E-32	1.45E-21	1.35E-05	3.60E-36	2.91E-12	5.36E-13	2.17E-17	1.01E-26	1.27E-42	2.27E-36	7.32E-32	0.00E+00	5.39E-19	2.07E-07	4.93E-06	0.00E+00	0.00E+00	1.70E-06	1.28E-06	2.10E-19
7.03E-09	900	4.08E+18	0.00E+00	8.61E-06	5.26E+05	0.00E+00	3.04E-16	3.34E+05	6.97E-05	1.40E+05	3.92E-05	5.36E-09	3.17E-06	3.95E-09	4.35E-07	2.11E-05	2.13E-06	3.38E-06	1.11E-06	0.00E+00	5.22E-08	1.88E-10	8.69E-22	4.34E-18	6.57E-30	3.80E-23	1.22E-36	5.93E-26	8.02E-29	2.79E-32	1.47E-21	1.37E-05	3.71E-36	2.94E-12	5.43E-13	2.20E-17	1.03E-26	1.30E-42	2.32E-36	7.50E-32	0.00E+00	5.52E-19	2.09E-07	4.99E-06	0.00E+00	0.00E+00	1.72E-06	1.30E-06	2.15E-19
7.04E-09	900	4.08E+18	0.00E+00	8.72E-06	5.26E+05	0.00E+00	3.05E-16	3.34E+05	7.06E-05	1.40E+05	3.97E-05	5.42E-09	3.21E-06	3.98E-09	4.40E-07	2.13E-05	2.16E-06	3.42E-06	1.12E-06	0.00E+00	5.29E-08	1.90E-10	8.86E-22	4.40E-18	6.73E-30	3.89E-23	1.26E-36	6.00E-26	8.21E-29	2.82E-32	1.49E-21	1.39E-05	3.82E-36	2.98E-12	5.49E-13	2.22E-17	1.04E-26	1.34E-42	2.38E-36	7.69E-32	0.00E+00	5.65E-19	2.12E-07	5.05E-06	0.00E+00	0.00E+00	1.74E-06	1.31E-06	2.21E-19
7.05E-09	900	4.08E+18	0.00E+00	8.82E-06	5.26E+05	0.00E+00	3.07E-16	3.34E+05	7.14E-05	1.40E+05	4.02E-05	5.49E-09	3.25E-06	4.00E-09	4.45E-07	2.16E-05	2.18E-06	3.46E-06	1.13E-06	0.00E+00	5.35E-08	1.92E-10	9.04E-22	4.45E-18	6.90E-30	3.99E-23	1.29E-36	6.08E-26	8.42E-29	2.86E-32	1.51E-21	1.41E-05	3.94E-36	3.01E-12	5.56E-13	2.25E-17	1.05E-26	1.37E-42	2.44E-36	7.88E-32	0.00E+00	5.79E-19	2.14E-07	5.11E-06	0.00E+00	0.00E+00	1.76E-06	1.33E-06	2.26E-19
7.06E-09	900	4.08E+18	0.00E+00	8.93E-06	5.26E+05	0.00E+00	3.08E-16	3.34E+05	7.23E-05	1.40E+05	4.07E-05	5.56E-09	3.29E-06	4.02E-09	4.51E-07	2.18E-05	2.21E-06	3.50E-06	1.15E-06	0.00E+00	5.42E-08	1.95E-10	9.21E-22	4.51E-18	7.07E-30	4.09E-23	1.33E-36	6.15E-26	8.62E-29	2.89E-32	1.53E-21	1.42E-05	4.06E-36	3.05E-12	5.63E-13	2.28E-17	1.06E-26	1.40E-42	2.50E-36	8.08E-32	0.00E+00	5.94E-19	2.17E-07	5.17E-06	0.00E+00	0.00E+00	1.78E-06	1.34E-06	2.32E-19
7.07E-09	900	4.08E+18	0.00E+00	9.04E-06	5.26E+05	0.00E+00	3.09E-16	3.34E+05	7.32E-05	1.40E+05	4.12E-05	5.63E-09	3.33E-06	4.05E-09	4.56E-07	2.21E-05	2.24E-06	3.54E-06	1.16E-06	0.00E+00	5.49E-08	1.97E-10	9.39E-22	4.56E-18	7.24E-30	4.19E-23	1.38E-36	6.23E-26	8.84E-29	2.93E-32	1.55E-21	1.44E-05	4.19E-36	3.09E-12	5.70E-13	2.31E-17	1.08E-26	1.44E-42	2.56E-36	8.28E-32	0.00E+00	6.08E-19	2.20E-07	5.24E-06	0.00E+00	0.00E+00	1.80E-06	1.36E-06	2.37E-19
7.08E-09	900	4.08E+18	0.00E+00	9.15E-06	5.26E+05	0.00E+00	3.10E-16	3.34E+05	7.41E-05	1.40E+05	4.17E-05	5.70E-09	3.37E-06	4.07E-09	4.62E-07	2.24E-05	2.26E-06	3.59E-06	1.18E-06	0.00E+00	5.55E-08	1.99E-10	9.58E-22	4.62E-18	7.42E-30	4.29E-23	1.42E-36	6.31E-26	9.06E-29	2.97E-32	1.57E-21	1.46E-05	4.32E-36	3.13E-12	5.77E-13	2.33E-17	1.09E-26	1.47E-42	2.63E-36	8.48E-32	0.00E+00	6.23E-19	2.22E-07	5.30E-06	0.00E+00	0.00E+00	1.82E-06	1.38E-06	2.43E-19
7.09E-09	900	4.08E+18	0.00E+00	9.26E-06	5.26E+05	0.00E+00	3.12E-16	3.34E+05	7.50E-05	1.40E+05	4.22E-05	5.77E-09	3.41E-06	4.10E-09	4.68E-07	2.27E-05	2.29E-06	3.63E-06	1.19E-06	0.00E+00	5.62E-08	2.02E-10	9.76E-22	4.68E-18	7.61E-30	4.40E-23	1.46E-36	6.38E-26	9.28E-29	3.01E-32	1.59E-21	1.48E-05	4.45E-36	3.16E-12	5.84E-13	2.36E-17	1.10E-26	1.51E-42	2.69E-36	8.69E-32	0.00E+00	6.39E-19	2.25E-07	5.37E-06	0.00E+00	0.00E+00	1.85E-06	1.39E-06	2.49E-19
7.10E-09	900	4.08E+18	0.00E+00	9.38E-06	5.26E+05	0.00E+00	3.13E-16	3.34E+05	7.59E-05	1.40E+05	4.27E-05	5.84E-09	3.45E-06	4.12E-09	4.73E-07	2.29E-05	2.32E-06	3.68E-06	1.21E-06	0.00E+00	5.69E-08	2.04E-10	9.96E-22	4.73E-18	7.79E-30	4.51E-23	1.51E-36	6.46E-26	9.51E-29	3.04E-32	1.61E-21	1.49E-05	4.59E-36	3.20E-12	5.91E-13	2.39E-17	1.12E-26	1.55E-42	2.76E-36	8.91E-32	0.00E+00	6.55E-19	2.28E-07	5.43E-06	0.00E+00	0.00E+00	1.87E-06	1.41E-06	2.55E-19
7.11E-09	900	4.08E+18	0.00E+00	9.49E-06	5.26E+05	0.00E+00	3.15E-16	3.34E+05	7.68E-05	1.40E+05	4.33E-05	5.91E-09	3.49E-06	4.15E-09	4.79E-07	2.32E-05	2.35E-06	3.72E-06	1.22E-06	0.00E+00	5.76E-08	2.07E-10	1.02E-21	4.79E-18	7.99E-30	4.62E-23	1.55E-36	6.54E-26	9.74E-29	3.08E-32	1.63E-21	1.51E-05	4.73E-36	3.24E-12	5.98E-13	2.42E-17	1.13E-26	1.59E-42	2.83E-36	9.13E-32	0.00E+00	6.71E-19	2.31E-07	5.50E-06	0.00E+00	0.00E+00	1.89E-06	1.43E-06	2.62E-19
7.12E-09	900	4.08E+18	0.00E+00	9.61E-06	5.26E+05	0.00E+00	3.16E-16	3.34E+05	7.78E-05	1.40E+05	4.38E-05	5.98E-09	3.54E-06	4.18E-09	4.85E-07	2.35E-05	2.38E-06	3.77E-06	1.24E-06	0.00E+00	5.83E-08	2.09E-10	1.04E-21	4.85E-18	8.19E-30	4.73E-23	1.60E-36	6.62E-26	9.98E-29	3.12E-32	1.65E-21	1.53E-05	4.88E-36	3.28E-12	6.06E-13	2.45E-17	1.15E-26	1.63E-42	2.90E-36	9.36E-32	0.00E+00	6.87E-19	2.33E-07	5.57E-06	0.00E+00	0.00E+00	1.92E-06	1.45E-06	2.68E-19
7.13E-09	900	4.08E+18	0.00E+00	9.73E-06	5.26E+05	0.00E+00	3.17E-16	3.34E+05	7.87E-05	1.40E+05	4.43E-05	6.06E-09	3.58E-06	4.20E-09	4.91E-07	2.38E-05	2.41E-06	3.81E-06	1.25E-06	0.00E+00	5.90E-08	2.12E-10	1.06E-21	4.91E-18	8.39E-30	4.85E-23	1.65E-36	6.70E-26	1.02E-28	3.16E-32	1.67E-21	1.55E-05	5.03E-36	3.32E-12	6.13E-13	2.48E-17	1.16E-26	1.67E-42	2.97E-36	9.59E-32	0.00E+00	7.04E-19	2.36E-07	5.63E-06	0.00E+00	0.00E+00	1.94E-06	1.46E-06	2.75E-19
7.14E-09	900	4.08E+18	0.00E+00	9.85E-06	5.26E+05	0.00E+00	3.19E-16	3.34E+05	7.97E-05	1.40E+05	4.49E-05	6.13E-09	3.62E-06	4.23E-09	4.97E-07	2.41E-05	2.44E-06	3.86E-06	1.27E-06	0.00E+00	5.98E-08	2.15E-10	1.08E-21	4.97E-18	8.60E-30	4.97E-23	1.70E-36	6.79E-26	1.05E-28	3.20E-32	1.69E-21	1.57E-05	5.18E-36	3.36E-12	6.21E-13	2.51E-17	1.18E-26	1.71E-42	3.04E-36	9.83E-32	0.00E+00	7.22E-19	2.39E-07	5.70E-06	0.00E+00	0.00E+00	1.96E-06	1.48E-06	2.82E-19
7.15E-09	900	4.08E+18	0.00E+00	9.97E-06	5.26E+05	0.00E+00	3.20E-16	3.34E+05	8.07E-05	1.40E+05	4.54E-05	6.21E-09	3.67E-06	4.25E-09	5.03E-07	2.44E-05	2.47E-06	3.91E-06	1.28E-06	0.00E+00	6.05E-08	2.17E-10	1.10E-21	5.03E-18	8.81E-30	5.09E-23	1.76E-36	6.87E-26	1.07E-28	3.24E-32	1.71E-21	1.59E-05	5.35E-36	3.41E-12	6.28E-13	2.54E-17	1.19E-26	1.75E-42	3.12E-36	1.01E-31	0.00E+00	7.39E-19	2.42E-07	5.77E-06	0.00E+00	0.00E+00	1.99E-06	1.50E-06	2.89E-19
7.16E-09	900	4.08E+18	0.00E+00	1.01E-05	5.26E+05	0.00E+00	3.21E-16	3.34E+05	8.17E-05	1.40E+05	4.60E-05	6.28E-09	3.71E-06	4.28E-09	5.09E-07	2.47E-05	2.50E-06	3.95E-06	1.30E-06	0.00E+00	6.12E-08	2.20E-10	1.12E-21	5.10E-18	9.03E-30	5.22E-23	1.81E-36	6.96E-26	1.10E-28	3.29E-32	1.73E-21	1.61E-05	5.51E-36	3.45E-12	6.36E-13	2.57E-17	1.20E-26	1.80E-42	3.20E-36	1.03E-31	0.00E+00	7.58E-19	2.45E-07	5.84E-06	0.00E+00	0.00E+00	2.01E-06	1.52E-06	2.96E-19
7.17E-09	900	4.08E+18	0.00E+00	1.02E-05	5.26E+05	0.00E+00	3.23E-16	3.34E+05	8.27E-05	1.40E+05	4.65E-05	6.36E-09	3.76E-06	4.31E-09	5.15E-07	2.50E-05	2.53E-06	4.00E-06	1.31E-06	0.00E+00	6.20E-08	2.23E-10	1.14E-21	5.16E-18	9.25E-30	5.35E-23	1.87E-36	7.04E-26	1.13E-28	3.33E-32	1.75E-21	1.63E-05	5.69E-36	3.49E-12	6.44E-13	2.61E-17	1.22E-26	1.84E-42	3.28E-36	1.06E-31	0.00E+00	7.76E-19	2.48E-07	5.91E-06	0.00E+00	0.00E+00	2.04E-06	1.54E-06	3.03E-19
7.18E-09	900	4.08E+18	0.00E+00	1.03E-05	5.26E+05	0.00E+00	3.24E-16	3.34E+05	8.37E-05	1.40E+05	4.71E-05	6.44E-09	3.80E-06	4.34E-09	5.22E-07	2.53E-05	2.56E-06	4.05E-06	1.33E-06	0.00E+00	6.27E-08	2.25E-10	1.16E-21	5.22E-18	9.48E-30	5.48E-23	1.93E-36	7.13E-26	1.16E-28	3.37E-32	1.77E-21	1.65E-05	5.86E-36	3.53E-12	6.52E-13	2.64E-17	1.24E-26	1.89E-42	3.36E-36	1.08E-31	0.00E+00	7.96E-19	2.51E-07	5.99E-06	0.00E+00	0.00E+00	2.06E-06	1.56E-06	3.10E-19
7.19E-09	900	4.08E+18	0.00E+00	1.05E-05	5.26E+05	0.00E+00	3.26E-16	3.34E+05	8.47E-05	1.40E+05	4.77E-05	6.52E-09	3.85E-06	4.36E-09	5.28E-07	2.56E-05	2.59E-06	4.10E-06	1.35E-06	0.00E+00	6.35E-08	2.28E-10	1.19E-21	5.29E-18	9.71E-30	5.61E-23	1.99E-36	7.22E-26	1.18E-28	3.41E-32	1.80E-21	1.67E-05	6.05E-36	3.58E-12	6.60E-13	2.67E-17	1.25E-26	1.93E-42	3.44E-36	1.11E-31	0.00E+00	8.15E-19	2.54E-07	6.06E-06	0.00E+00	0.00E+00	2.09E-06	1.58E-06	3.18E-19
7.20E-09	900	4.08E+18	0.00E+00	1.06E-05	5.26E+05	0.00E+00	3.27E-16	3.34E+05	8.58E-05	1.40E+05	4.83E-05	6.60E-09	3.90E-06	4.39E-09	5.35E-07	2.59E-05	2.62E-06	4.15E-06	1.36E-06	0.00E+00	6.43E-08	2.31E-10	1.21E-21	5.35E-18	9.96E-30	5.75E-23	2.05E-36	7.30E-26	1.21E-28	3.46E-32	1.82E-21	1.69E-05	6.24E-36	3.62E-12	6.68E-13	2.70E-17	1.27E-26	1.98E-42	3.53E-36	1.14E-31	0.00E+00	8.35E-19	2.57E-07	6.14E-06	0.00E+00	0.00E+00	2.11E-06	1.59E-06	3.26E-19
7.21E-09	900	4.08E+18	0.00E+00	1.07E-05	5.26E+05	0.00E+00	3.29E-16	3.34E+05	8.68E-05	1.40E+05	4.89E-05	6.68E-09	3.95E-06	4.42E-09	5.41E-07	2.62E-05	2.65E-06	4.20E-06	1.38E-06	0.00E+00	6.51E-08	2.34E-10	1.24E-21	5.42E-18	1.02E-29	5.89E-23	2.11E-36	7.39E-26	1.24E-28	3.50E-32	1.84E-21	1.71E-05	6.43E-36	3.66E-12	6.76E-13	2.74E-17	1.28E-26	2.03E-42	3.61E-36	1.17E-31	0.00E+00	8.56E-19	2.60E-07	6.21E-06	0.00E+00	0.00E+00	2.14E-06	1.61E-06	3.34E-19
7.22E-09	900	4.08E+18	0.00E+00	1.09E-05	5.26E+05	0.00E+00	3.30E-16	3.34E+05	8.79E-05	1.40E+05	4.95E-05	6.76E-09	3.99E-06	4.45E-09	5.48E-07	2.65E-05	2.69E-06	4.25E-06	1.40E-06	0.00E+00	6.59E-08	2.37E-10	1.26E-21	5.49E-18	1.05E-29	6.04E-23	2.18E-36	7.49E-26	1.27E-28	3.55E-32	1.86E-21	1.73E-05	6.63E-36	3.71E-12	6.84E-13	2.77E-17	1.30E-26	2.08E-42	3.70E-36	1.20E-31	0.00E+00	8.77E-19	2.64E-07	6.29E-06	0.00E+00	0.00E+00	2.16E-06	1.63E-06	3.42E-19
7.23E-09	900	4.08E+18	0.00E+00	1.10E-05	5.26E+05	0.00E+00	3.31E-16	3.34E+05	8.90E-05	1.40E+05	5.01E-05	6.85E-09	4.04E-06	4.48E-09	5.55E-07	2.69E-05	2.72E-06	4.30E-06	1.41E-06	0.00E+00	6.67E-08	2.39E-10	1.29E-21	5.55E-18	1.07E-29	6.19E-23	2.25E-36	7.58E-26	1.31E-28	3.59E-32	1.89E-21	1.75E-05	6.84E-36	3.75E-12	6.93E-13	2.81E-17	1.31E-26	2.13E-42	3.80E-36	1.23E-31	0.00E+00	8.99E-19	2.67E-07	6.36E-06	0.00E+00	0.00E+00	2.19E-06	1.65E-06	3.51E-19
7.24E-09	900	4.08E+18	0.00E+00	1.11E-05	5.26E+05	0.00E+00	3.33E-16	3.34E+05	9.01E-05	1.40E+05	5.07E-05	6.93E-09	4.09E-06	4.51E-09	5.61E-07	2.72E-05	2.75E-06	4.36E-06	1.43E-06	0.00E+00	6.75E-08	2.42E-10	1.31E-21	5.62E-18	1.10E-29	6.34E-23	2.32E-36	7.67E-26	1.34E-28	3.64E-32	1.91E-21	1.77E-05	7.06E-36	3.80E-12	7.01E-13	2.84E-17	1.33E-26	2.19E-42	3.89E-36	1.26E-31	0.00E+00	9.21E-19	2.70E-07	6.44E-06	0.00E+00	0.00E+00	2.22E-06	1.67E-06	3.59E-19
7.25E-09	900	4.08E+18	0.00E+00	1.13E-05	5.26E+05	0.00E+00	3.34E-16	3.34E+05	9.12E-05	1.40E+05	5.13E-05	7.02E-09	4.14E-06	4.54E-09	5.68E-07	2.75E-05	2.79E-06	4.41E-06	1.45E-06	0.00E+00	6.83E-08	2.45E-10	1.34E-21	5.69E-18	1.13E-29	6.50E-23	2.39E-36	7.77E-26	1.37E-28	3.68E-32	1.94E-21	1.79E-05	7.28E-36	3.85E-12	7.10E-13	2.88E-17	1.35E-26	2.24E-42	3.99E-36	1.29E-31	0.00E+00	9.44E-19	2.73E-07	6.52E-06	0.00E+00	0.00E+00	2.24E-06	1.70E-06	3.68E-19
7.26E-09	900	4.08E+18	0.00E+00	1.14E-05	5.26E+05	0.00E+00	3.36E-16	3.34E+05	9.23E-05	1.40E+05	5.19E-05	7.10E-09	4.19E-06	4.57E-09	5.75E-07	2.79E-05	2.82E-06	4.46E-06	1.47E-06	0.00E+00	6.92E-08	2.48E-10	1.37E-21	5.76E-18	1.15E-29	6.66E-23	2.47E-36	7.86E-26	1.40E-28	3.73E-32	1.96E-21	1.82E-05	7.51E-36	3.89E-12	7.18E-13	2.91E-17	1.36E-26	2.30E-42	4.09E-36	1.32E-31	0.00E+00	9.67E-19	2.77E-07	6.60E-06	0.00E+00	0.00E+00	2.27E-06	1.72E-06	3.77E-19
7.27E-09	900	4.08E+18	0.00E+00	1.15E-05	5.26E+05	0.00E+00	3.37E-16	3.34E+05	9.34E-05	1.40E+05	5.26E-05	7.19E-09	4.25E-06	4.60E-09	5.82E-07	2.82E-05	2.85E-06	4.52E-06	1.48E-06	0.00E+00	7.00E-08	2.51E-10	1.39E-21	5.83E-18	1.18E-29	6.83E-23	2.55E-36	7.96E-26	1.44E-28	3.78E-32	1.98E-21	1.84E-05	7.75E-36	3.94E-12	7.27E-13	2.95E-17	1.38E-26	2.35E-42	4.19E-36	1.35E-31	0.00E+00	9.91E-19	2.80E-07	6.68E-06	0.00E+00	0.00E+00	2.30E-06	1.74E-06	3.87E-19
7.28E-09	900	4.08E+18	0.00E+00	1.17E-05	5.26E+05	0.00E+00	3.39E-16	3.34E+05	9.46E-05	1.40E+05	5.32E-05	7.28E-09	4.30E-06	4.63E-09	5.89E-07	2.86E-05	2.89E-06	4.57E-06	1.50E-06	0.00E+00	7.09E-08	2.55E-10	1.42E-21	5.90E-18	1.21E-29	6.99E-23	2.63E-36	8.06E-26	1.47E-28	3.83E-32	2.01E-21	1.86E-05	7.99E-36	3.99E-12	7.36E-13	2.98E-17	1.40E-26	2.41E-42	4.29E-36	1.39E-31	0.00E+00	1.02E-18	2.84E-07	6.76E-06	0.00E+00	0.00E+00	2.33E-06	1.76E-06	3.96E-19
7.29E-09	900	4.08E+18	0.00E+00	1.18E-05	5.26E+05	0.00E+00	3.40E-16	3.34E+05	9.57E-05	1.40E+05	5.39E-05	7.37E-09	4.35E-06	4.66E-09	5.97E-07	2.89E-05	2.93E-06	4.63E-06	1.52E-06	0.00E+00	7.18E-08	2.58E-10	1.45E-21	5.98E-18	1.24E-29	7.17E-23	2.71E-36	8.16E-26	1.51E-28	3.87E-32	2.03E-21	1.88E-05	8.25E-36	4.04E-12	7.45E-13	3.02E-17	1.42E-26	2.47E-42	4.40E-36	1.42E-31	0.00E+00	1.04E-18	2.87E-07	6.85E-06	0.00E+00	0.00E+00	2.36E-06	1.78E-06	4.06E-19
7.30E-09	900	4.08E+18	0.00E+00	1.20E-05	5.26E+05	0.00E+00	3.42E-16	3.34E+05	9.69E-05	1.40E+05	5.45E-05	7.46E-09	4.40E-06	4.69E-09	6.04E-07	2.93E-05	2.96E-06	4.68E-06	1.54E-06	0.00E+00	7.26E-08	2.61E-10	1.48E-21	6.05E-18	1.27E-29	7.34E-23	2.80E-36	8.26E-26	1.55E-28	3.92E-32	2.06E-21	1.91E-05	8.51E-36	4.09E-12	7.54E-13	3.06E-17	1.43E-26	2.53E-42	4.51E-36	1.45E-31	0.00E+00	1.07E-18	2.91E-07	6.93E-06	0.00E+00	0.00E+00	2.39E-06	1.80E-06	4.16E-19
7.31E-09	900	4.08E+18	0.00E+00	1.21E-05	5.26E+05	0.00E+00	3.43E-16	3.34E+05	9.81E-05	1.40E+05	5.52E-05	7.55E-09	4.46E-06	4.72E-09	6.11E-07	2.96E-05	3.00E-06	4.74E-06	1.56E-06	0.00E+00	7.35E-08	2.64E-10	1.51E-21	6.13E-18	1.30E-29	7.53E-23	2.89E-36	8.36E-26	1.59E-28	3.97E-32	2.08E-21	1.93E-05	8.78E-36	4.14E-12	7.64E-13	3.09E-17	1.45E-26	2.60E-42	4.62E-36	1.49E-31	0.00E+00	1.09E-18	2.94E-07	7.02E-06	0.00E+00	0.00E+00	2.41E-06	1.82E-06	4.26E-19
7.32E-09	900	4.08E+18	0.00E+00	1.23E-05	5.26E+05	0.00E+00	3.45E-16	3.34E+05	9.93E-05	1.40E+05	5.59E-05	7.65E-09	4.51E-06	4.76E-09	6.19E-07	3.00E-05	3.03E-06	4.80E-06	1.58E-06	0.00E+00	7.44E-08	2.67E-10	1.54E-21	6.20E-18	1.34E-29	7.71E-23	2.98E-36	8.46E-26	1.63E-28	4.03E-32	2.11E-21	1.95E-05	9.06E-36	4.19E-12	7.73E-13	3.13E-17	1.47E-26	2.66E-42	4.73E-36	1.53E-31	0.00E+00	1.12E-18	2.98E-07	7.10E-06	0.00E+00	0.00E+00	2.44E-06	1.85E-06	4.37E-19
7.33E-09	900	4.08E+18	0.00E+00	1.24E-05	5.26E+05	0.00E+00	3.47E-16	3.34E+05	1.00E-04	1.40E+05	5.66E-05	7.74E-09	4.57E-06	4.79E-09	6.27E-07	3.04E-05	3.07E-06	4.86E-06	1.60E-06	0.00E+00	7.54E-08	2.71E-10	1.57E-21	6.28E-18	1.37E-29	7.90E-23	3.07E-36	8.56E-26	1.67E-28	4.08E-32	2.14E-21	1.98E-05	9.35E-36	4.24E-12	7.83E-13	3.17E-17	1.49E-26	2.73E-42	4.85E-36	1.57E-31	0.00E+00	1.15E-18	3.01E-07	7.19E-06	0.00E+00	0.00E+00	2.47E-06	1.87E-06	4.48E-19
7.34E-09	900	4.08E+18	0.00E+00	1.26E-05	5.26E+05	0.00E+00	3.48E-16	3.34E+05	1.02E-04	1.40E+05	5.73E-05	7.84E-09	4.62E-06	4.82E-09	6.34E-07	3.07E-05	3.11E-06	4.92E-06	1.62E-06	0.00E+00	7.63E-08	2.74E-10	1.61E-21	6.35E-18	1.40E-29	8.10E-23	3.17E-36	8.67E-26	1.71E-28	4.13E-32	2.16E-21	2.00E-05	9.64E-36	4.29E-12	7.92E-13	3.21E-17	1.51E-26	2.80E-42	4.97E-36	1.60E-31	0.00E+00	1.18E-18	3.05E-07	7.28E-06	0.00E+00	0.00E+00	2.50E-06	1.89E-06	4.59E-19
7.35E-09	900	4.08E+18	0.00E+00	1.27E-05	5.26E+05	0.00E+00	3.50E-16	3.34E+05	1.03E-04	1.40E+05	5.80E-05	7.93E-09	4.68E-06	4.85E-09	6.42E-07	3.11E-05	3.15E-06	4.98E-06	1.64E-06	0.00E+00	7.72E-08	2.77E-10	1.64E-21	6.43E-18	1.44E-29	8.30E-23	3.27E-36	8.78E-26	1.75E-28	4.18E-32	2.19E-21	2.03E-05	9.95E-36	4.35E-12	8.02E-13	3.25E-17	1.53E-26	2.87E-42	5.10E-36	1.64E-31	0.00E+00	1.20E-18	3.09E-07	7.37E-06	0.00E+00	0.00E+00	2.54E-06	1.91E-06	4.70E-19
7.36E-09	900	4.08E+18	0.00E+00	1.29E-05	5.26E+05	0.00E+00	3.51E-16	3.34E+05	1.04E-04	1.40E+05	5.87E-05	8.03E-09	4.74E-06	4.89E-09	6.50E-07	3.15E-05	3.19E-06	5.04E-06	1.66E-06	0.00E+00	7.82E-08	2.81E-10	1.67E-21	6.51E-18	1.47E-29	8.50E-23	3.38E-36	8.89E-26	1.79E-28	4.24E-32	2.22E-21	2.05E-05	1.03E-35	4.40E-12	8.12E-13	3.29E-17	1.54E-26	2.94E-42	5.22E-36	1.69E-31	0.00E+00	1.23E-18	3.13E-07	7.46E-06	0.00E+00	0.00E+00	2.57E-06	1.94E-06	4.82E-19
7.37E-09	900	4.08E+18	0.00E+00	1.30E-05	5.26E+05	0.00E+00	3.53E-16	3.34E+05	1.06E-04	1.40E+05	5.94E-05	8.13E-09	4.80E-06	4.92E-09	6.58E-07	3.19E-05	3.22E-06	5.10E-06	1.68E-06	0.00E+00	7.91E-08	2.84E-10	1.71E-21	6.59E-18	1.51E-29	8.71E-23	3.48E-36	8.99E-26	1.84E-28	4.29E-32	2.25E-21	2.08E-05	1.06E-35	4.45E-12	8.22E-13	3.33E-17	1.56E-26	3.01E-42	5.35E-36	1.73E-31	0.00E+00	1.26E-18	3.17E-07	7.55E-06	0.00E+00	0.00E+00	2.60E-06	1.96E-06	4.93E-19
7.38E-09	900	4.08E+18	0.00E+00	1.32E-05	5.26E+05	0.00E+00	3.55E-16	3.34E+05	1.07E-04	1.40E+05	6.01E-05	8.23E-09	4.86E-06	4.96E-09	6.66E-07	3.23E-05	3.26E-06	5.16E-06	1.70E-06	0.00E+00	8.01E-08	2.88E-10	1.74E-21	6.67E-18	1.55E-29	8.93E-23	3.60E-36	9.11E-26	1.88E-28	4.34E-32	2.27E-21	2.10E-05	1.09E-35	4.51E-12	8.32E-13	3.37E-17	1.58E-26	3.09E-42	5.48E-36	1.77E-31	0.00E+00	1.30E-18	3.20E-07	7.64E-06	0.00E+00	0.00E+00	2.63E-06	1.99E-06	5.06E-19
7.39E-09	900	4.08E+18	0.00E+00	1.34E-05	5.26E+05	0.00E+00	3.56E-16	3.34E+05	1.08E-04	1.40E+05	6.09E-05	8.33E-09	4.91E-06	4.99E-09	6.74E-07	3.27E-05	3.30E-06	5.23E-06	1.72E-06	0.00E+00	8.11E-08	2.91E-10	1.78E-21	6.76E-18	1.58E-29	9.15E-23	3.71E-36	9.22E-26	1.93E-28	4.40E-32	2.30E-21	2.13E-05	1.13E-35	4.56E-12	8.42E-13	3.41E-17	1.60E-26	3.16E-42	5.62E-36	1.81E-31	0.00E+00	1.33E-18	3.24E-07	7.73E-06	0.00E+00	0.00E+00	2.66E-06	2.01E-06	5.18E-19
7.40E-09	900	4.08E+18	0.00E+00	1.35E-05	5.26E+05	0.00E+00	3.58E-16	3.34E+05	1.09E-04	1.40E+05	6.16E-05	8.43E-09	4.97E-06	5.03E-09	6.82E-07	3.31E-05	3.35E-06	5.29E-06	1.74E-06	0.00E+00	8.21E-08	2.95E-10	1.81E-21	6.84E-18	1.62E-29	9.38E-23	3.83E-36	9.33E-26	1.98E-28	4.46E-32	2.33E-21	2.15E-05	1.16E-35	4.62E-12	8.52E-13	3.46E-17	1.62E-26	3.24E-42	5.76E-36	1.86E-31	0.00E+00	1.36E-18	3.28E-07	7.83E-06	0.00E+00	0.00E+00	2.69E-06	2.04E-06	5.31E-19
7.41E-09	900	4.08E+18	0.00E+00	1.37E-05	5.26E+05	0.00E+00	3.60E-16	3.34E+05	1.11E-04	1.40E+05	6.24E-05	8.54E-09	5.04E-06	5.06E-09	6.91E-07	3.35E-05	3.39E-06	5.35E-06	1.76E-06	0.00E+00	8.31E-08	2.98E-10	1.85E-21	6.92E-18	1.66E-29	9.61E-23	3.95E-36	9.45E-26	2.02E-28	4.51E-32	2.36E-21	2.18E-05	1.20E-35	4.68E-12	8.63E-13	3.50E-17	1.64E-26	3.32E-42	5.90E-36	1.90E-31	0.00E+00	1.39E-18	3.32E-07	7.93E-06	0.00E+00	0.00E+00	2.73E-06	2.06E-06	5.44E-19
7.42E-09	900	4.08E+18	0.00E+00	1.39E-05	5.26E+05	0.00E+00	3.61E-16	3.34E+05	1.12E-04	1.40E+05	6.31E-05	8.64E-09	5.10E-06	5.10E-09	6.99E-07	3.39E-05	3.43E-06	5.42E-06	1.78E-06	0.00E+00	8.41E-08	3.02E-10	1.89E-21	7.01E-18	1.71E-29	9.85E-23	4.08E-36	9.56E-26	2.07E-28	4.57E-32	2.39E-21	2.21E-05	1.24E-35	4.73E-12	8.73E-13	3.54E-17	1.66E-26	3.40E-42	6.05E-36	1.95E-31	0.00E+00	1.43E-18	3.36E-07	8.02E-06	0.00E+00	0.00E+00	2.76E-06	2.09E-06	5.57E-19
7.43E-09	900	4.08E+18	0.00E+00	1.40E-05	5.26E+05	0.00E+00	3.63E-16	3.34E+05	1.14E-04	1.40E+05	6.39E-05	8.75E-09	5.16E-06	5.13E-09	7.08E-07	3.43E-05	3.47E-06	5.49E-06	1.80E-06	0.00E+00	8.51E-08	3.06E-10	1.93E-21	7.10E-18	1.75E-29	1.01E-22	4.21E-36	9.68E-26	2.13E-28	4.63E-32	2.42E-21	2.23E-05	1.28E-35	4.79E-12	8.84E-13	3.59E-17	1.68E-26	3.49E-42	6.20E-36	2.00E-31	0.00E+00	1.46E-18	3.41E-07	8.12E-06	0.00E+00	0.00E+00	2.80E-06	2.11E-06	5.71E-19
7.44E-09	900	4.08E+18	0.00E+00	1.42E-05	5.26E+05	0.00E+00	3.65E-16	3.34E+05	1.15E-04	1.40E+05	6.47E-05	8.86E-09	5.22E-06	5.17E-09	7.16E-07	3.47E-05	3.51E-06	5.55E-06	1.83E-06	0.00E+00	8.62E-08	3.09E-10	1.97E-21	7.18E-18	1.79E-29	1.03E-22	4.35E-36	9.80E-26	2.18E-28	4.69E-32	2.45E-21	2.26E-05	1.32E-35	4.85E-12	8.95E-13	3.63E-17	1.70E-26	3.58E-42	6.35E-36	2.05E-31	0.00E+00	1.50E-18	3.45E-07	8.22E-06	0.00E+00	0.00E+00	2.83E-06	2.14E-06	5.85E-19
7.45E-09	900	4.08E+18	0.00E+00	1.44E-05	5.26E+05	0.00E+00	3.66E-16	3.34E+05	1.16E-04	1.40E+05	6.55E-05	8.97E-09	5.29E-06	5.21E-09	7.25E-07	3.51E-05	3.56E-06	5.62E-06	1.85E-06	0.00E+00	8.72E-08	3.13E-10	2.01E-21	7.27E-18	1.84E-29	1.06E-22	4.49E-36	9.92E-26	2.23E-28	4.75E-32	2.48E-21	2.29E-05	1.36E-35	4.91E-12	9.06E-13	3.67E-17	1.73E-26	3.66E-42	6.51E-36	2.10E-31	0.00E+00	1.54E-18	3.49E-07	8.32E-06	0.00E+00	0.00E+00	2.86E-06	2.16E-06	6.00E-19
7.46E-09	900	4.08E+18	0.00E+00	1.45E-05	5.26E+05	0.00E+00	3.68E-16	3.34E+05	1.18E-04	1.40E+05	6.63E-05	9.08E-09	5.35E-06	5.24E-09	7.34E-07	3.56E-05	3.60E-06	5.69E-06	1.87E-06	0.00E+00	8.83E-08	3.17E-10	2.05E-21	7.36E-18	1.88E-29	1.09E-22	4.63E-36	1.00E-25	2.29E-28	4.81E-32	2.51E-21	2.32E-05	1.41E-35	4.97E-12	9.17E-13	3.72E-17	1.75E-26	3.76E-42	6.67E-36	2.15E-31	0.00E+00	1.57E-18	3.53E-07	8.42E-06	0.00E+00	0.00E+00	2.90E-06	2.19E-06	6.15E-19
7.47E-09	900	4.08E+18	0.00E+00	1.47E-05	5.26E+05	0.00E+00	3.70E-16	3.34E+05	1.19E-04	1.40E+05	6.71E-05	9.19E-09	5.42E-06	5.28E-09	7.43E-07	3.60E-05	3.64E-06	5.76E-06	1.89E-06	0.00E+00	8.94E-08	3.21E-10	2.10E-21	7.45E-18	1.93E-29	1.11E-22	4.78E-36	1.02E-25	2.34E-28	4.87E-32	2.54E-21	2.34E-05	1.45E-35	5.03E-12	9.28E-13	3.77E-17	1.77E-26	3.85E-42	6.84E-36	2.21E-31	0.00E+00	1.61E-18	3.58E-07	8.53E-06	0.00E+00	0.00E+00	2.94E-06	2.22E-06	6.30E-19
7.48E-09	900	4.08E+18	0.00E+00	1.49E-05	5.26E+05	0.00E+00	3.71E-16	3.34E+05	1.21E-04	1.40E+05	6.79E-05	9.30E-09	5.49E-06	5.32E-09	7.52E-07	3.65E-05	3.69E-06	5.83E-06	1.92E-06	0.00E+00	9.05E-08	3.25E-10	2.14E-21	7.54E-18	1.97E-29	1.14E-22	4.94E-36	1.03E-25	2.40E-28	4.93E-32	2.57E-21	2.37E-05	1.50E-35	5.09E-12	9.40E-13	3.81E-17	1.79E-26	3.95E-42	7.01E-36	2.26E-31	0.00E+00	1.65E-18	3.62E-07	8.63E-06	0.00E+00	0.00E+00	2.97E-06	2.24E-06	6.45E-19
7.49E-09	900	4.08E+18	0.00E+00	1.51E-05	5.26E+05	0.00E+00	3.73E-16	3.34E+05	1.22E-04	1.40E+05	6.88E-05	9.41E-09	5.55E-06	5.36E-09	7.62E-07	3.69E-05	3.73E-06	5.90E-06	1.94E-06	0.00E+00	9.16E-08	3.29E-10	2.19E-21	7.64E-18	2.02E-29	1.17E-22	5.10E-36	1.04E-25	2.46E-28	5.00E-32	2.60E-21	2.40E-05	1.55E-35	5.16E-12	9.51E-13	3.86E-17	1.81E-26	4.04E-42	7.18E-36	2.32E-31	0.00E+00	1.69E-18	3.66E-07	8.74E-06	0.00E+00	0.00E+00	3.01E-06	2.27E-06	6.61E-19
7.50E-09	900	4.08E+18	0.00E+00	1.53E-05	5.26E+05	0.00E+00	3.75E-16	3.34E+05	1.24E-04	1.40E+05	6.96E-05	9.53E-09	5.62E-06	5.40E-09	7.71E-07	3.73E-05	3.78E-06	5.97E-06	1.96E-06	0.00E+00	9.27E-08	3.33E-10	2.23E-21	7.73E-18	2.07E-29	1.20E-22	5.26E-36	1.05E-25	2.52E-28	5.06E-32	2.64E-21	2.43E-05	1.60E-35	5.22E-12	9.63E-13	3.91E-17	1.84E-26	4.14E-42	7.36E-36	2.37E-31	0.00E+00	1.74E-18	3.71E-07	8.85E-06	0.00E+00	0.00E+00	3.04E-06	2.30E-06	6.78E-19
7.51E-09	900	4.08E+18	0.00E+00	1.55E-05	5.26E+05	0.00E+00	3.77E-16	3.34E+05	1.25E-04	1.40E+05	7.05E-05	9.65E-09	5.69E-06	5.44E-09	7.80E-07	3.78E-05	3.83E-06	6.05E-06	1.99E-06	0.00E+00	9.39E-08	3.37E-10	2.28E-21	7.83E-18	2.12E-29	1.23E-22	5.43E-36	1.07E-25	2.58E-28	5.13E-32	2.67E-21	2.46E-05	1.65E-35	5.28E-12	9.75E-13	3.95E-17	1.86E-26	4.25E-42	7.54E-36	2.43E-31	0.00E+00	1.78E-18	3.75E-07	8.95E-06	0.00E+00	0.00E+00	3.08E-06	2.33E-06	6.94E-19
7.52E-09	900	4.08E+18	0.00E+00	1.56E-05	5.26E+05	0.00E+00	3.79E-16	3.34E+05	1.27E-04	1.40E+05	7.13E-05	9.77E-09	5.76E-06	5.48E-09	7.90E-07	3.83E-05	3.87E-06	6.12E-06	2.01E-06	0.00E+00	9.50E-08	3.41E-10	2.33E-21	7.92E-18	2.18E-29	1.26E-22	5.61E-36	1.08E-25	2.65E-28	5.19E-32	2.70E-21	2.49E-05	1.71E-35	5.35E-12	9.87E-13	4.00E-17	1.88E-26	4.35E-42	7.73E-36	2.49E-31	0.00E+00	1.82E-18	3.80E-07	9.06E-06	0.00E+00	0.00E+00	3.12E-06	2.36E-06	7.11E-19
7.53E-09	900	4.08E+18	0.00E+00	1.58E-05	5.26E+05	0.00E+00	3.80E-16	3.34E+05	1.28E-04	1.40E+05	7.22E-05	9.89E-09	5.83E-06	5.52E-09	8.00E-07	3.87E-05	3.92E-06	6.19E-06	2.04E-06	0.00E+00	9.62E-08	3.45E-10	2.38E-21	8.02E-18	2.23E-29	1.29E-22	5.79E-36	1.09E-25	2.71E-28	5.26E-32	2.74E-21	2.52E-05	1.76E-35	5.41E-12	9.99E-13	4.05E-17	1.91E-26	4.46E-42	7.92E-36	2.56E-31	0.00E+00	1.87E-18	3.85E-07	9.17E-06	0.00E+00	0.00E+00	3.16E-06	2.38E-06	7.29E-19
7.54E-09	900	4.08E+18	0.00E+00	1.60E-05	5.26E+05	0.00E+00	3.82E-16	3.34E+05	1.30E-04	1.40E+05	7.31E-05	1.00E-08	5.90E-06	5.56E-09	8.09E-07	3.92E-05	3.97E-06	6.27E-06	2.06E-06	0.00E+00	9.74E-08	3.50E-10	2.43E-21	8.12E-18	2.29E-29	1.32E-22	5.98E-36	1.11E-25	2.78E-28	5.33E-32	2.77E-21	2.55E-05	1.82E-35	5.48E-12	1.01E-12	4.10E-17	1.93E-26	4.57E-42	8.11E-36	2.62E-31	0.00E+00	1.91E-18	3.89E-07	9.29E-06	0.00E+00	0.00E+00	3.20E-06	2.41E-06	7.47E-19
7.55E-09	900	4.08E+18	0.00E+00	1.62E-05	5.26E+05	0.00E+00	3.84E-16	3.34E+05	1.31E-04	1.40E+05	7.40E-05	1.01E-08	5.97E-06	5.60E-09	8.19E-07	3.97E-05	4.02E-06	6.35E-06	2.09E-06	0.00E+00	9.86E-08	3.54E-10	2.48E-21	8.22E-18	2.34E-29	1.35E-22	6.18E-36	1.12E-25	2.85E-28	5.40E-32	2.81E-21	2.59E-05	1.88E-35	5.55E-12	1.02E-12	4.15E-17	1.95E-26	4.68E-42	8.32E-36	2.68E-31	0.00E+00	1.96E-18	3.94E-07	9.40E-06	0.00E+00	0.00E+00	3.24E-06	2.44E-06	7.65E-19
7.56E-09	900	4.08E+18	0.00E+00	1.64E-05	5.26E+05	0.00E+00	3.86E-16	3.34E+05	1.33E-04	1.40E+05	7.49E-05	1.03E-08	6.05E-06	5.64E-09	8.29E-07	4.02E-05	4.07E-06	6.42E-06	2.11E-06	0.00E+00	9.98E-08	3.58E-10	2.53E-21	8.32E-18	2.40E-29	1.39E-22	6.38E-36	1.13E-25	2.92E-28	5.47E-32	2.84E-21	2.62E-05	1.94E-35	5.62E-12	1.04E-12	4.20E-17	1.98E-26	4.80E-42	8.52E-36	2.75E-31	0.00E+00	2.01E-18	3.99E-07	9.52E-06	0.00E+00	0.00E+00	3.28E-06	2.47E-06	7.84E-19
7.57E-09	900	4.08E+18	0.00E+00	1.66E-05	5.26E+05	0.00E+00	3.88E-16	3.34E+05	1.35E-04	1.40E+05	7.58E-05	1.04E-08	6.12E-06	5.68E-09	8.40E-07	4.07E-05	4.12E-06	6.50E-06	2.14E-06	0.00E+00	1.01E-07	3.63E-10	2.58E-21	8.42E-18	2.46E-29	1.42E-22	6.59E-36	1.15E-25	2.99E-28	5.54E-32	2.88E-21	2.65E-05	2.00E-35	5.69E-12	1.05E-12	4.26E-17	2.00E-26	4.92E-42	8.73E-36	2.82E-31	0.00E+00	2.06E-18	4.04E-07	9.63E-06	0.00E+00	0.00E+00	3.32E-06	2.50E-06	8.04E-19
7.58E-09	900	4.08E+18	0.00E+00	1.68E-05	5.26E+05	0.00E+00	3.90E-16	3.34E+05	1.36E-04	1.40E+05	7.67E-05	1.05E-08	6.20E-06	5.73E-09	8.50E-07	4.12E-05	4.17E-06	6.58E-06	2.17E-06	0.00E+00	1.02E-07	3.67E-10	2.64E-21	8.53E-18	2.52E-29	1.46E-22	6.80E-36	1.16E-25	3.06E-28	5.61E-32	2.91E-21	2.68E-05	2.07E-35	5.75E-12	1.06E-12	4.31E-17	2.03E-26	5.04E-42	8.95E-36	2.89E-31	0.00E+00	2.11E-18	4.09E-07	9.75E-06	0.00E+00	0.00E+00	3.36E-06	2.53E-06	8.24E-19
7.59E-09	900	4.08E+18	0.00E+00	1.70E-05	5.26E+05	0.00E+00	3.92E-16	3.34E+05	1.38E-04	1.40E+05	7.77E-05	1.06E-08	6.27E-06	5.77E-09	8.60E-07	4.17E-05	4.22E-06	6.66E-06	2.19E-06	0.00E+00	1.03E-07	3.72E-10	2.69E-21	8.63E-18	2.58E-29	1.49E-22	7.03E-36	1.18E-25	3.14E-28	5.68E-32	2.95E-21	2.71E-05	2.14E-35	5.83E-12	1.07E-12	4.36E-17	2.05E-26	5.17E-42	9.17E-36	2.96E-31	0.00E+00	2.16E-18	4.14E-07	9.87E-06	0.00E+00	0.00E+00	3.40E-06	2.57E-06	8.44E-19
7.60E-09	900	4.08E+18	0.00E+00	1.72E-05	5.26E+05	0.00E+00	3.93E-16	3.34E+05	1.40E-04	1.40E+05	7.86E-05	1.08E-08	6.35E-06	5.81E-09	8.71E-07	4.22E-05	4.27E-06	6.74E-06	2.22E-06	0.00E+00	1.05E-07	3.76E-10	2.75E-21	8.74E-18	2.65E-29	1.53E-22	7.26E-36	1.19E-25	3.22E-28	5.75E-32	2.98E-21	2.75E-05	2.21E-35	5.90E-12	1.09E-12	4.41E-17	2.08E-26	5.30E-42	9.40E-36	3.03E-31	0.00E+00	2.22E-18	4.19E-07	9.99E-06	0.00E+00	0.00E+00	3.44E-06	2.60E-06	8.65E-19
7.61E-09	900	4.08E+18	0.00E+00	1.75E-05	5.26E+05	0.00E+00	3.95E-16	3.34E+05	1.41E-04	1.40E+05	7.96E-05	1.09E-08	6.43E-06	5.86E-09	8.82E-07	4.27E-05	4.32E-06	6.83E-06	2.25E-06	0.00E+00	1.06E-07	3.81E-10	2.81E-21	8.85E-18	2.71E-29	1.57E-22	7.50E-36	1.21E-25	3.30E-28	5.83E-32	3.02E-21	2.78E-05	2.28E-35	5.97E-12	1.10E-12	4.47E-17	2.10E-26	5.43E-42	9.63E-36	3.11E-31	0.00E+00	2.27E-18	4.24E-07	1.01E-05	0.00E+00	0.00E+00	3.48E-06	2.63E-06	8.86E-19
7.62E-09	900	4.08E+18	0.00E+00	1.77E-05	5.26E+05	0.00E+00	3.97E-16	3.34E+05	1.43E-04	1.40E+05	8.06E-05	1.10E-08	6.51E-06	5.90E-09	8.92E-07	4.32E-05	4.37E-06	6.91E-06	2.27E-06	0.00E+00	1.07E-07	3.86E-10	2.87E-21	8.95E-18	2.78E-29	1.60E-22	7.74E-36	1.22E-25	3.38E-28	5.90E-32	3.06E-21	2.82E-05	2.35E-35	6.04E-12	1.11E-12	4.52E-17	2.13E-26	5.56E-42	9.87E-36	3.19E-31	0.00E+00	2.33E-18	4.29E-07	1.02E-05	0.00E+00	0.00E+00	3.52E-06	2.66E-06	9.08E-19
7.63E-09	900	4.08E+18	0.00E+00	1.79E-05	5.26E+05	0.00E+00	3.99E-16	3.34E+05	1.45E-04	1.40E+05	8.16E-05	1.12E-08	6.59E-06	5.95E-09	9.03E-07	4.38E-05	4.43E-06	6.99E-06	2.30E-06	0.00E+00	1.09E-07	3.90E-10	2.93E-21	9.06E-18	2.85E-29	1.64E-22	8.00E-36	1.24E-25	3.46E-28	5.98E-32	3.10E-21	2.85E-05	2.43E-35	6.12E-12	1.13E-12	4.58E-17	2.16E-26	5.70E-42	1.01E-35	3.26E-31	0.00E+00	2.38E-18	4.35E-07	1.04E-05	0.00E+00	0.00E+00	3.57E-06	2.69E-06	9.30E-19
7.64E-09	900	4.08E+18	0.00E+00	1.81E-05	5.26E+05	0.00E+00	4.01E-16	3.34E+05	1.47E-04	1.40E+05	8.26E-05	1.13E-08	6.67E-06	5.99E-09	9.14E-07	4.43E-05	4.48E-06	7.08E-06	2.33E-06	0.00E+00	1.10E-07	3.95E-10	2.99E-21	9.18E-18	2.92E-29	1.68E-22	8.26E-36	1.25E-25	3.55E-28	6.05E-32	3.13E-21	2.89E-05	2.51E-35	6.19E-12	1.14E-12	4.64E-17	2.18E-26	5.84E-42	1.04E-35	3.35E-31	0.00E+00	2.44E-18	4.40E-07	1.05E-05	0.00E+00	0.00E+00	3.61E-06	2.73E-06	9.53E-19
7.65E-09	900	4.08E+18	0.00E+00	1.83E-05	5.26E+05	0.00E+00	4.03E-16	3.34E+05	1.48E-04	1.40E+05	8.36E-05	1.15E-08	6.75E-06	6.04E-09	9.26E-07	4.48E-05	4.54E-06	7.17E-06	2.36E-06	0.00E+00	1.11E-07	4.00E-10	3.06E-21	9.29E-18	2.99E-29	1.73E-22	8.53E-36	1.27E-25	3.63E-28	6.13E-32	3.17E-21	2.92E-05	2.59E-35	6.27E-12	1.16E-12	4.69E-17	2.21E-26	5.99E-42	1.06E-35	3.43E-31	0.00E+00	2.50E-18	4.45E-07	1.06E-05	0.00E+00	0.00E+00	3.66E-06	2.76E-06	9.77E-19
7.66E-09	900	4.08E+18	0.00E+00	1.86E-05	5.26E+05	0.00E+00	4.05E-16	3.34E+05	1.50E-04	1.40E+05	8.46E-05	1.16E-08	6.83E-06	6.09E-09	9.37E-07	4.54E-05	4.59E-06	7.25E-06	2.39E-06	0.00E+00	1.13E-07	4.05E-10	3.12E-21	9.40E-18	3.07E-29	1.77E-22	8.81E-36	1.28E-25	3.72E-28	6.21E-32	3.21E-21	2.96E-05	2.68E-35	6.35E-12	1.17E-12	4.75E-17	2.24E-26	6.14E-42	1.09E-35	3.51E-31	0.00E+00	2.56E-18	4.51E-07	1.08E-05	0.00E+00	0.00E+00	3.70E-06	2.79E-06	1.00E-18
7.67E-09	900	4.08E+18	0.00E+00	1.88E-05	5.26E+05	0.00E+00	4.07E-16	3.34E+05	1.52E-04	1.40E+05	8.56E-05	1.17E-08	6.92E-06	6.14E-09	9.48E-07	4.60E-05	4.65E-06	7.34E-06	2.42E-06	0.00E+00	1.14E-07	4.10E-10	3.19E-21	9.52E-18	3.14E-29	1.81E-22	9.10E-36	1.30E-25	3.81E-28	6.29E-32	3.25E-21	2.99E-05	2.77E-35	6.42E-12	1.18E-12	4.81E-17	2.26E-26	6.29E-42	1.12E-35	3.60E-31	0.00E+00	2.63E-18	4.56E-07	1.09E-05	0.00E+00	0.00E+00	3.75E-06	2.83E-06	1.03E-18
7.68E-09	900	4.08E+18	0.00E+00	1.90E-05	5.26E+05	0.00E+00	4.09E-16	3.34E+05	1.54E-04	1.40E+05	8.67E-05	1.19E-08	7.00E-06	6.18E-09	9.60E-07	4.65E-05	4.71E-06	7.43E-06	2.45E-06	0.00E+00	1.15E-07	4.15E-10	3.26E-21	9.64E-18	3.22E-29	1.86E-22	9.41E-36	1.31E-25	3.91E-28	6.37E-32	3.29E-21	3.03E-05	2.86E-35	6.50E-12	1.20E-12	4.87E-17	2.29E-26	6.45E-42	1.14E-35	3.69E-31	0.00E+00	2.69E-18	4.62E-07	1.10E-05	0.00E+00	0.00E+00	3.79E-06	2.86E-06	1.05E-18
7.69E-09	900	4.08E+18	0.00E+00	1.92E-05	5.26E+05	0.00E+00	4.11E-16	3.34E+05	1.56E-04	1.40E+05	8.77E-05	1.20E-08	7.09E-06	6.23E-09	9.72E-07	4.71E-05	4.76E-06	7.52E-06	2.48E-06	0.00E+00	1.17E-07	4.20E-10	3.33E-21	9.76E-18	3.30E-29	1.90E-22	9.72E-36	1.33E-25	4.00E-28	6.46E-32	3.33E-21	3.07E-05	2.95E-35	6.58E-12	1.21E-12	4.93E-17	2.32E-26	6.61E-42	1.17E-35	3.78E-31	0.00E+00	2.76E-18	4.68E-07	1.12E-05	0.00E+00	0.00E+00	3.84E-06	2.90E-06	1.08E-18
7.70E-09	900	4.08E+18	0.00E+00	1.95E-05	5.26E+05	0.00E+00	4.13E-16	3.34E+05	1.58E-04	1.40E+05	8.88E-05	1.22E-08	7.17E-06	6.28E-09	9.84E-07	4.77E-05	4.82E-06	7.62E-06	2.51E-06	0.00E+00	1.18E-07	4.25E-10	3.40E-21	9.88E-18	3.38E-29	1.95E-22	1.00E-35	1.35E-25	4.10E-28	6.54E-32	3.38E-21	3.10E-05	3.05E-35	6.66E-12	1.23E-12	4.99E-17	2.35E-26	6.77E-42	1.20E-35	3.87E-31	0.00E+00	2.83E-18	4.73E-07	1.13E-05	0.00E+00	0.00E+00	3.89E-06	2.93E-06	1.10E-18
7.71E-09	900	4.08E+18	0.00E+00	1.97E-05	5.26E+05	0.00E+00	4.15E-16	3.34E+05	1.60E-04	1.40E+05	8.99E-05	1.23E-08	7.26E-06	6.33E-09	9.96E-07	4.82E-05	4.88E-06	7.71E-06	2.54E-06	0.00E+00	1.20E-07	4.30E-10	3.48E-21	1.00E-17	3.46E-29	2.00E-22	1.04E-35	1.36E-25	4.21E-28	6.62E-32	3.42E-21	3.14E-05	3.15E-35	6.74E-12	1.24E-12	5.05E-17	2.38E-26	6.94E-42	1.23E-35	3.97E-31	0.00E+00	2.90E-18	4.79E-07	1.14E-05	0.00E+00	0.00E+00	3.93E-06	2.97E-06	1.13E-18
7.72E-09	900	4.08E+18	0.00E+00	2.00E-05	5.26E+05	0.00E+00	4.18E-16	3.34E+05	1.62E-04	1.40E+05	9.10E-05	1.25E-08	7.35E-06	6.38E-09	1.01E-06	4.88E-05	4.94E-06	7.80E-06	2.57E-06	0.00E+00	1.21E-07	4.36E-10	3.55E-21	1.01E-17	3.55E-29	2.05E-22	1.07E-35	1.38E-25	4.31E-28	6.71E-32	3.46E-21	3.18E-05	3.26E-35	6.83E-12	1.26E-12	5.11E-17	2.41E-26	7.11E-42	1.26E-35	4.07E-31	0.00E+00	2.97E-18	4.85E-07	1.16E-05	0.00E+00	0.00E+00	3.98E-06	3.01E-06	1.16E-18
7.73E-09	900	4.08E+18	0.00E+00	2.02E-05	5.26E+05	0.00E+00	4.20E-16	3.34E+05	1.64E-04	1.40E+05	9.21E-05	1.26E-08	7.44E-06	6.43E-09	1.02E-06	4.94E-05	5.00E-06	7.90E-06	2.60E-06	0.00E+00	1.23E-07	4.41E-10	3.63E-21	1.02E-17	3.64E-29	2.10E-22	1.11E-35	1.40E-25	4.42E-28	6.80E-32	3.50E-21	3.22E-05	3.37E-35	6.91E-12	1.27E-12	5.18E-17	2.44E-26	7.29E-42	1.29E-35	4.17E-31	0.00E+00	3.04E-18	4.91E-07	1.17E-05	0.00E+00	0.00E+00	4.03E-06	3.04E-06	1.19E-18
7.74E-09	900	4.08E+18	0.00E+00	2.05E-05	5.26E+05	0.00E+00	4.22E-16	3.34E+05	1.66E-04	1.40E+05	9.33E-05	1.28E-08	7.53E-06	6.48E-09	1.03E-06	5.00E-05	5.06E-06	8.00E-06	2.63E-06	0.00E+00	1.24E-07	4.46E-10	3.71E-21	1.04E-17	3.73E-29	2.15E-22	1.14E-35	1.41E-25	4.52E-28	6.88E-32	3.55E-21	3.26E-05	3.48E-35	7.00E-12	1.29E-12	5.24E-17	2.47E-26	7.47E-42	1.32E-35	4.27E-31	0.00E+00	3.12E-18	4.97E-07	1.19E-05	0.00E+00	0.00E+00	4.08E-06	3.08E-06	1.22E-18
7.75E-09	900	4.08E+18	0.00E+00	2.07E-05	5.26E+05	0.00E+00	4.24E-16	3.34E+05	1.68E-04	1.40E+05	9.44E-05	1.29E-08	7.62E-06	6.53E-09	1.05E-06	5.07E-05	5.13E-06	8.09E-06	2.66E-06	0.00E+00	1.26E-07	4.52E-10	3.79E-21	1.05E-17	3.82E-29	2.20E-22	1.18E-35	1.43E-25	4.64E-28	6.97E-32	3.59E-21	3.30E-05	3.59E-35	7.08E-12	1.31E-12	5.30E-17	2.50E-26	7.65E-42	1.36E-35	4.38E-31	0.00E+00	3.19E-18	5.03E-07	1.20E-05	0.00E+00	0.00E+00	4.13E-06	3.12E-06	1.25E-18
7.76E-09	900	4.08E+18	0.00E+00	2.10E-05	5.26E+05	0.00E+00	4.26E-16	3.34E+05	1.70E-04	1.40E+05	9.56E-05	1.31E-08	7.72E-06	6.59E-09	1.06E-06	5.13E-05	5.19E-06	8.19E-06	2.70E-06	0.00E+00	1.27E-07	4.57E-10	3.87E-21	1.06E-17	3.91E-29	2.26E-22	1.22E-35	1.45E-25	4.75E-28	7.06E-32	3.63E-21	3.34E-05	3.71E-35	7.17E-12	1.32E-12	5.37E-17	2.53E-26	7.84E-42	1.39E-35	4.49E-31	0.00E+00	3.27E-18	5.09E-07	1.21E-05	0.00E+00	0.00E+00	4.18E-06	3.16E-06	1.28E-18
7.77E-09	900	4.08E+18	0.00E+00	2.12E-05	5.26E+05	0.00E+00	4.28E-16	3.34E+05	1.72E-04	1.40E+05	9.67E-05	1.33E-08	7.81E-06	6.64E-09	1.07E-06	5.19E-05	5.25E-06	8.29E-06	2.73E-06	0.00E+00	1.29E-07	4.63E-10	3.96E-21	1.08E-17	4.01E-29	2.31E-22	1.26E-35	1.47E-25	4.87E-28	7.15E-32	3.68E-21	3.38E-05	3.84E-35	7.26E-12	1.34E-12	5.44E-17	2.56E-26	8.04E-42	1.42E-35	4.60E-31	0.00E+00	3.35E-18	5.15E-07	1.23E-05	0.00E+00	0.00E+00	4.23E-06	3.20E-06	1.31E-18
7.78E-09	900	4.08E+18	0.00E+00	2.15E-05	5.26E+05	0.00E+00	4.31E-16	3.34E+05	1.74E-04	1.40E+05	9.79E-05	1.34E-08	7.91E-06	6.69E-09	1.08E-06	5.25E-05	5.32E-06	8.39E-06	2.76E-06	0.00E+00	1.30E-07	4.69E-10	4.04E-21	1.09E-17	4.11E-29	2.37E-22	1.30E-35	1.49E-25	4.99E-28	7.25E-32	3.73E-21	3.42E-05	3.97E-35	7.35E-12	1.35E-12	5.50E-17	2.59E-26	8.24E-42	1.46E-35	4.71E-31	0.00E+00	3.44E-18	5.22E-07	1.24E-05	0.00E+00	0.00E+00	4.28E-06	3.23E-06	1.34E-18
7.79E-09	900	4.08E+18	0.00E+00	2.17E-05	5.26E+05	0.00E+00	4.33E-16	3.34E+05	1.76E-04	1.40E+05	9.91E-05	1.36E-08	8.01E-06	6.75E-09	1.10E-06	5.32E-05	5.38E-06	8.50E-06	2.80E-06	0.00E+00	1.32E-07	4.74E-10	4.13E-21	1.10E-17	4.21E-29	2.43E-22	1.35E-35	1.50E-25	5.11E-28	7.34E-32	3.77E-21	3.46E-05	4.10E-35	7.44E-12	1.37E-12	5.57E-17	2.63E-26	8.44E-42	1.50E-35	4.83E-31	0.00E+00	3.52E-18	5.28E-07	1.26E-05	0.00E+00	0.00E+00	4.34E-06	3.27E-06	1.37E-18
7.80E-09	900	4.08E+18	0.00E+00	2.20E-05	5.26E+05	0.00E+00	4.35E-16	3.34E+05	1.78E-04	1.40E+05	1.00E-04	1.38E-08	8.10E-06	6.80E-09	1.11E-06	5.38E-05	5.45E-06	8.60E-06	2.83E-06	0.00E+00	1.34E-07	4.80E-10	4.22E-21	1.12E-17	4.32E-29	2.49E-22	1.39E-35	1.52E-25	5.24E-28	7.44E-32	3.82E-21	3.51E-05	4.23E-35	7.53E-12	1.39E-12	5.64E-17	2.66E-26	8.65E-42	1.53E-35	4.95E-31	0.00E+00	3.61E-18	5.35E-07	1.28E-05	0.00E+00	0.00E+00	4.39E-06	3.31E-06	1.41E-18
7.81E-09	900	4.08E+18	0.00E+00	2.23E-05	5.26E+05	0.00E+00	4.37E-16	3.34E+05	1.80E-04	1.40E+05	1.02E-04	1.39E-08	8.20E-06	6.86E-09	1.12E-06	5.45E-05	5.52E-06	8.71E-06	2.87E-06	0.00E+00	1.35E-07	4.86E-10	4.31E-21	1.13E-17	4.42E-29	2.55E-22	1.44E-35	1.54E-25	5.37E-28	7.53E-32	3.87E-21	3.55E-05	4.38E-35	7.62E-12	1.41E-12	5.71E-17	2.69E-26	8.87E-42	1.57E-35	5.07E-31	0.00E+00	3.70E-18	5.41E-07	1.29E-05	0.00E+00	0.00E+00	4.44E-06	3.36E-06	1.44E-18
7.82E-09	900	4.08E+18	0.00E+00	2.26E-05	5.26E+05	0.00E+00	4.40E-16	3.34E+05	1.83E-04	1.40E+05	1.03E-04	1.41E-08	8.30E-06	6.92E-09	1.14E-06	5.52E-05	5.58E-06	8.81E-06	2.90E-06	0.00E+00	1.37E-07	4.92E-10	4.41E-21	1.14E-17	4.53E-29	2.61E-22	1.49E-35	1.56E-25	5.50E-28	7.63E-32	3.91E-21	3.59E-05	4.52E-35	7.71E-12	1.42E-12	5.78E-17	2.72E-26	9.09E-42	1.61E-35	5.20E-31	0.00E+00	3.79E-18	5.48E-07	1.31E-05	0.00E+00	0.00E+00	4.50E-06	3.40E-06	1.48E-18
7.83E-09	900	4.08E+18	0.00E+00	2.28E-05	5.26E+05	0.00E+00	4.42E-16	3.34E+05	1.85E-04	1.40E+05	1.04E-04	1.43E-08	8.41E-06	6.97E-09	1.15E-06	5.58E-05	5.65E-06	8.92E-06	2.94E-06	0.00E+00	1.39E-07	4.98E-10	4.50E-21	1.16E-17	4.64E-29	2.68E-22	1.54E-35	1.58E-25	5.63E-28	7.73E-32	3.96E-21	3.64E-05	4.68E-35	7.81E-12	1.44E-12	5.85E-17	2.76E-26	9.31E-42	1.65E-35	5.32E-31	0.00E+00	3.88E-18	5.55E-07	1.32E-05	0.00E+00	0.00E+00	4.55E-06	3.44E-06	1.52E-18
7.84E-09	900	4.08E+18	0.00E+00	2.31E-05	5.26E+05	0.00E+00	4.44E-16	3.34E+05	1.87E-04	1.40E+05	1.05E-04	1.44E-08	8.51E-06	7.03E-09	1.17E-06	5.65E-05	5.72E-06	9.03E-06	2.97E-06	0.00E+00	1.40E-07	5.04E-10	4.60E-21	1.17E-17	4.76E-29	2.75E-22	1.59E-35	1.60E-25	5.77E-28	7.83E-32	4.01E-21	3.68E-05	4.83E-35	7.90E-12	1.46E-12	5.92E-17	2.79E-26	9.54E-42	1.69E-35	5.46E-31	0.00E+00	3.98E-18	5.61E-07	1.34E-05	0.00E+00	0.00E+00	4.61E-06	3.48E-06	1.55E-18
7.85E-09	900	4.08E+18	0.00E+00	2.34E-05	5.26E+05	0.00E+00	4.47E-16	3.34E+05	1.89E-04	1.40E+05	1.07E-04	1.46E-08	8.61E-06	7.09E-09	1.18E-06	5.72E-05	5.79E-06	9.14E-06	3.01E-06	0.00E+00	1.42E-07	5.10E-10	4.71E-21	1.19E-17	4.88E-29	2.81E-22	1.64E-35	1.62E-25	5.92E-28	7.93E-32	4.06E-21	3.73E-05	4.99E-35	8.00E-12	1.48E-12	5.99E-17	2.83E-26	9.78E-42	1.73E-35	5.59E-31	0.00E+00	4.08E-18	5.68E-07	1.36E-05	0.00E+00	0.00E+00	4.66E-06	3.52E-06	1.59E-18
7.86E-09	900	4.08E+18	0.00E+00	2.37E-05	5.26E+05	0.00E+00	4.49E-16	3.34E+05	1.92E-04	1.40E+05	1.08E-04	1.48E-08	8.72E-06	7.15E-09	1.20E-06	5.79E-05	5.86E-06	9.25E-06	3.05E-06	0.00E+00	1.44E-07	5.17E-10	4.81E-21	1.20E-17	5.00E-29	2.88E-22	1.70E-35	1.64E-25	6.06E-28	8.04E-32	4.11E-21	3.77E-05	5.16E-35	8.10E-12	1.49E-12	6.07E-17	2.86E-26	1.00E-41	1.78E-35	5.73E-31	0.00E+00	4.18E-18	5.75E-07	1.37E-05	0.00E+00	0.00E+00	4.72E-06	3.57E-06	1.63E-18
7.87E-09	900	4.08E+18	0.00E+00	2.40E-05	5.26E+05	0.00E+00	4.51E-16	3.34E+05	1.94E-04	1.40E+05	1.09E-04	1.50E-08	8.83E-06	7.21E-09	1.21E-06	5.86E-05	5.93E-06	9.37E-06	3.08E-06	0.00E+00	1.46E-07	5.23E-10	4.91E-21	1.22E-17	5.12E-29	2.95E-22	1.76E-35	1.66E-25	6.21E-28	8.14E-32	4.16E-21	3.82E-05	5.34E-35	8.20E-12	1.51E-12	6.14E-17	2.90E-26	1.03E-41	1.82E-35	5.87E-31	0.00E+00	4.28E-18	5.82E-07	1.39E-05	0.00E+00	0.00E+00	4.78E-06	3.61E-06	1.67E-18
7.88E-09	900	4.08E+18	0.00E+00	2.43E-05	5.26E+05	0.00E+00	4.54E-16	3.34E+05	1.97E-04	1.40E+05	1.11E-04	1.52E-08	8.93E-06	7.27E-09	1.23E-06	5.94E-05	6.01E-06	9.48E-06	3.12E-06	0.00E+00	1.47E-07	5.30E-10	5.02E-21	1.23E-17	5.25E-29	3.03E-22	1.81E-35	1.68E-25	6.36E-28	8.25E-32	4.21E-21	3.87E-05	5.52E-35	8.30E-12	1.53E-12	6.22E-17	2.93E-26	1.05E-41	1.86E-35	6.02E-31	0.00E+00	4.38E-18	5.89E-07	1.41E-05	0.00E+00	0.00E+00	4.84E-06	3.65E-06	1.71E-18
7.89E-09	900	4.08E+18	0.00E+00	2.46E-05	5.26E+05	0.00E+00	4.56E-16	3.34E+05	1.99E-04	1.40E+05	1.12E-04	1.54E-08	9.04E-06	7.33E-09	1.24E-06	6.01E-05	6.08E-06	9.60E-06	3.16E-06	0.00E+00	1.49E-07	5.36E-10	5.13E-21	1.25E-17	5.38E-29	3.10E-22	1.88E-35	1.70E-25	6.52E-28	8.35E-32	4.27E-21	3.91E-05	5.70E-35	8.40E-12	1.55E-12	6.29E-17	2.97E-26	1.08E-41	1.91E-35	6.17E-31	0.00E+00	4.49E-18	5.97E-07	1.42E-05	0.00E+00	0.00E+00	4.90E-06	3.70E-06	1.75E-18
7.90E-09	900	4.08E+18	0.00E+00	2.49E-05	5.26E+05	0.00E+00	4.59E-16	3.34E+05	2.01E-04	1.40E+05	1.13E-04	1.55E-08	9.16E-06	7.39E-09	1.26E-06	6.08E-05	6.16E-06	9.71E-06	3.20E-06	0.00E+00	1.51E-07	5.43E-10	5.25E-21	1.26E-17	5.51E-29	3.18E-22	1.94E-35	1.72E-25	6.68E-28	8.46E-32	4.32E-21	3.96E-05	5.89E-35	8.50E-12	1.57E-12	6.37E-17	3.01E-26	1.11E-41	1.96E-35	6.32E-31	0.00E+00	4.60E-18	6.04E-07	1.44E-05	0.00E+00	0.00E+00	4.96E-06	3.74E-06	1.80E-18
7.91E-09	900	4.08E+18	0.00E+00	2.52E-05	5.26E+05	0.00E+00	4.61E-16	3.34E+05	2.04E-04	1.40E+05	1.15E-04	1.57E-08	9.27E-06	7.45E-09	1.27E-06	6.16E-05	6.23E-06	9.83E-06	3.24E-06	0.00E+00	1.53E-07	5.49E-10	5.36E-21	1.28E-17	5.65E-29	3.26E-22	2.00E-35	1.74E-25	6.85E-28	8.57E-32	4.37E-21	4.01E-05	6.09E-35	8.61E-12	1.59E-12	6.45E-17	3.04E-26	1.13E-41	2.01E-35	6.48E-31	0.00E+00	4.72E-18	6.11E-07	1.46E-05	0.00E+00	0.00E+00	5.02E-06	3.79E-06	1.84E-18
7.92E-09	900	4.08E+18	0.00E+00	2.55E-05	5.26E+05	0.00E+00	4.63E-16	3.34E+05	2.06E-04	1.40E+05	1.16E-04	1.59E-08	9.38E-06	7.52E-09	1.29E-06	6.23E-05	6.31E-06	9.95E-06	3.28E-06	0.00E+00	1.55E-07	5.56E-10	5.48E-21	1.29E-17	5.79E-29	3.34E-22	2.07E-35	1.76E-25	7.02E-28	8.68E-32	4.43E-21	4.06E-05	6.30E-35	8.71E-12	1.61E-12	6.53E-17	3.08E-26	1.16E-41	2.06E-35	6.64E-31	0.00E+00	4.83E-18	6.19E-07	1.48E-05	0.00E+00	0.00E+00	5.08E-06	3.84E-06	1.89E-18
7.93E-09	900	4.08E+18	0.00E+00	2.58E-05	5.26E+05	0.00E+00	4.66E-16	3.34E+05	2.09E-04	1.40E+05	1.18E-04	1.61E-08	9.50E-06	7.58E-09	1.30E-06	6.31E-05	6.38E-06	1.01E-05	3.32E-06	0.00E+00	1.57E-07	5.63E-10	5.61E-21	1.31E-17	5.93E-29	3.42E-22	2.14E-35	1.78E-25	7.19E-28	8.80E-32	4.48E-21	4.11E-05	6.51E-35	8.82E-12	1.63E-12	6.61E-17	3.12E-26	1.19E-41	2.11E-35	6.80E-31	0.00E+00	4.95E-18	6.26E-07	1.49E-05	0.00E+00	0.00E+00	5.14E-06	3.88E-06	1.93E-18
7.94E-09	900	4.08E+18	0.00E+00	2.61E-05	5.26E+05	0.00E+00	4.69E-16	3.34E+05	2.11E-04	1.40E+05	1.19E-04	1.63E-08	9.61E-06	7.64E-09	1.32E-06	6.39E-05	6.46E-06	1.02E-05	3.36E-06	0.00E+00	1.59E-07	5.70E-10	5.73E-21	1.32E-17	6.08E-29	3.50E-22	2.22E-35	1.81E-25	7.37E-28	8.91E-32	4.54E-21	4.16E-05	6.73E-35	8.93E-12	1.65E-12	6.69E-17	3.16E-26	1.22E-41	2.16E-35	6.97E-31	0.00E+00	5.08E-18	6.34E-07	1.51E-05	0.00E+00	0.00E+00	5.21E-06	3.93E-06	1.98E-18
7.95E-09	900	4.08E+18	0.00E+00	2.64E-05	5.26E+05	0.00E+00	4.71E-16	3.34E+05	2.14E-04	1.40E+05	1.20E-04	1.65E-08	9.73E-06	7.71E-09	1.33E-06	6.46E-05	6.54E-06	1.03E-05	3.40E-06	0.00E+00	1.61E-07	5.77E-10	5.86E-21	1.34E-17	6.23E-29	3.59E-22	2.29E-35	1.83E-25	7.55E-28	9.03E-32	4.59E-21	4.21E-05	6.96E-35	9.04E-12	1.67E-12	6.77E-17	3.20E-26	1.25E-41	2.21E-35	7.14E-31	0.00E+00	5.20E-18	6.42E-07	1.53E-05	0.00E+00	0.00E+00	5.27E-06	3.98E-06	2.03E-18
7.96E-09	900	4.08E+18	0.00E+00	2.68E-05	5.26E+05	0.00E+00	4.74E-16	3.34E+05	2.17E-04	1.40E+05	1.22E-04	1.67E-08	9.85E-06	7.78E-09	1.35E-06	6.54E-05	6.62E-06	1.04E-05	3.44E-06	0.00E+00	1.63E-07	5.84E-10	5.99E-21	1.36E-17	6.38E-29	3.68E-22	2.37E-35	1.85E-25	7.73E-28	9.15E-32	4.65E-21	4.26E-05	7.20E-35	9.15E-12	1.69E-12	6.86E-17	3.24E-26	1.28E-41	2.27E-35	7.32E-31	0.00E+00	5.33E-18	6.50E-07	1.55E-05	0.00E+00	0.00E+00	5.33E-06	4.03E-06	2.08E-18
7.97E-09	900	4.08E+18	0.00E+00	2.71E-05	5.26E+05	0.00E+00	4.76E-16	3.34E+05	2.19E-04	1.40E+05	1.23E-04	1.69E-08	9.97E-06	7.84E-09	1.37E-06	6.62E-05	6.70E-06	1.06E-05	3.48E-06	0.00E+00	1.65E-07	5.91E-10	6.12E-21	1.37E-17	6.54E-29	3.77E-22	2.45E-35	1.87E-25	7.93E-28	9.27E-32	4.71E-21	4.31E-05	7.44E-35	9.26E-12	1.71E-12	6.94E-17	3.28E-26	1.31E-41	2.32E-35	7.50E-31	0.00E+00	5.46E-18	6.58E-07	1.57E-05	0.00E+00	0.00E+00	5.40E-06	4.08E-06	2.13E-18
7.98E-09	900	4.08E+18	0.00E+00	2.74E-05	5.26E+05	0.00E+00	4.79E-16	3.34E+05	2.22E-04	1.40E+05	1.25E-04	1.71E-08	1.01E-05	7.91E-09	1.38E-06	6.71E-05	6.79E-06	1.07E-05	3.53E-06	0.00E+00	1.67E-07	5.98E-10	6.26E-21	1.39E-17	6.70E-29	3.86E-22	2.53E-35	1.90E-25	8.12E-28	9.39E-32	4.77E-21	4.37E-05	7.70E-35	9.38E-12	1.73E-12	7.03E-17	3.32E-26	1.34E-41	2.38E-35	7.68E-31	0.00E+00	5.60E-18	6.66E-07	1.59E-05	0.00E+00	0.00E+00	5.47E-06	4.13E-06	2.18E-18
7.99E-09	900	4.08E+18	0.00E+00	2.77E-05	5.26E+05	0.00E+00	4.82E-16	3.34E+05	2.25E-04	1.40E+05	1.26E-04	1.74E-08	1.02E-05	7.98E-09	1.40E-06	6.79E-05	6.87E-06	1.08E-05	3.57E-06	0.00E+00	1.69E-07	6.06E-10	6.40E-21	1.41E-17	6.87E-29	3.96E-22	2.62E-35	1.92E-25	8.32E-28	9.51E-32	4.82E-21	4.42E-05	7.96E-35	9.49E-12	1.75E-12	7.11E-17	3.36E-26	1.38E-41	2.44E-35	7.87E-31	0.00E+00	5.73E-18	6.74E-07	1.61E-05	0.00E+00	0.00E+00	5.53E-06	4.18E-06	2.24E-18
8.00E-09	900	4.08E+18	0.00E+00	2.81E-05	5.26E+05	0.00E+00	4.84E-16	3.34E+05	2.27E-04	1.40E+05	1.28E-04	1.76E-08	1.03E-05	8.05E-09	1.42E-06	6.87E-05	6.95E-06	1.10E-05	3.61E-06	0.00E+00	1.71E-07	6.13E-10	6.54E-21	1.43E-17	7.04E-29	4.06E-22	2.71E-35	1.94E-25	8.53E-28	9.63E-32	4.88E-21	4.47E-05	8.23E-35	9.61E-12	1.77E-12	7.20E-17	3.40E-26	1.41E-41	2.50E-35	8.07E-31	0.00E+00	5.87E-18	6.82E-07	1.63E-05	0.00E+00	0.00E+00	5.60E-06	4.23E-06	2.29E-18
8.01E-09	900	4.08E+18	0.00E+00	2.84E-05	5.26E+05	0.00E+00	4.87E-16	3.34E+05	2.30E-04	1.40E+05	1.30E-04	1.78E-08	1.05E-05	8.12E-09	1.44E-06	6.96E-05	7.04E-06	1.11E-05	3.66E-06	0.00E+00	1.73E-07	6.21E-10	6.69E-21	1.44E-17	7.21E-29	4.16E-22	2.80E-35	1.97E-25	8.74E-28	9.76E-32	4.95E-21	4.53E-05	8.51E-35	9.72E-12	1.79E-12	7.29E-17	3.44E-26	1.45E-41	2.56E-35	8.27E-31	0.00E+00	6.02E-18	6.91E-07	1.65E-05	0.00E+00	0.00E+00	5.67E-06	4.28E-06	2.35E-18
8.02E-09	900	4.08E+18	0.00E+00	2.88E-05	5.26E+05	0.00E+00	4.90E-16	3.34E+05	2.33E-04	1.40E+05	1.31E-04	1.80E-08	1.06E-05	8.19E-09	1.45E-06	7.04E-05	7.13E-06	1.12E-05	3.70E-06	0.00E+00	1.75E-07	6.28E-10	6.84E-21	1.46E-17	7.39E-29	4.26E-22	2.90E-35	1.99E-25	8.95E-28	9.89E-32	5.01E-21	4.59E-05	8.80E-35	9.84E-12	1.82E-12	7.38E-17	3.49E-26	1.48E-41	2.63E-35	8.47E-31	0.00E+00	6.17E-18	6.99E-07	1.67E-05	0.00E+00	0.00E+00	5.74E-06	4.33E-06	2.41E-18
8.03E-09	900	4.08E+18	0.00E+00	2.91E-05	5.26E+05	0.00E+00	4.92E-16	3.34E+05	2.36E-04	1.40E+05	1.33E-04	1.82E-08	1.07E-05	8.26E-09	1.47E-06	7.13E-05	7.21E-06	1.14E-05	3.75E-06	0.00E+00	1.77E-07	6.36E-10	6.99E-21	1.48E-17	7.57E-29	4.36E-22	2.99E-35	2.02E-25	9.17E-28	1.00E-31	5.07E-21	4.64E-05	9.10E-35	9.96E-12	1.84E-12	7.47E-17	3.53E-26	1.52E-41	2.69E-35	8.68E-31	0.00E+00	6.32E-18	7.08E-07	1.69E-05	0.00E+00	0.00E+00	5.81E-06	4.39E-06	2.47E-18
8.04E-09	900	4.08E+18	0.00E+00	2.95E-05	5.26E+05	0.00E+00	4.95E-16	3.34E+05	2.39E-04	1.40E+05	1.34E-04	1.84E-08	1.09E-05	8.33E-09	1.49E-06	7.21E-05	7.30E-06	1.15E-05	3.80E-06	0.00E+00	1.79E-07	6.44E-10	7.15E-21	1.50E-17	7.76E-29	4.47E-22	3.10E-35	2.04E-25	9.40E-28	1.02E-31	5.13E-21	4.70E-05	9.41E-35	1.01E-11	1.86E-12	7.56E-17	3.57E-26	1.56E-41	2.76E-35	8.90E-31	0.00E+00	6.48E-18	7.16E-07	1.71E-05	0.00E+00	0.00E+00	5.88E-06	4.44E-06	2.53E-18
8.05E-09	900	4.08E+18	0.00E+00	2.99E-05	5.26E+05	0.00E+00	4.98E-16	3.34E+05	2.42E-04	1.40E+05	1.36E-04	1.87E-08	1.10E-05	8.41E-09	1.51E-06	7.30E-05	7.39E-06	1.17E-05	3.84E-06	0.00E+00	1.81E-07	6.52E-10	7.31E-21	1.52E-17	7.95E-29	4.58E-22	3.20E-35	2.07E-25	9.63E-28	1.03E-31	5.19E-21	4.76E-05	9.73E-35	1.02E-11	1.88E-12	7.65E-17	3.62E-26	1.60E-41	2.83E-35	9.12E-31	0.00E+00	6.64E-18	7.25E-07	1.73E-05	0.00E+00	0.00E+00	5.95E-06	4.50E-06	2.59E-18
8.06E-09	900	4.08E+18	0.00E+00	3.02E-05	5.26E+05	0.00E+00	5.01E-16	3.34E+05	2.45E-04	1.40E+05	1.38E-04	1.89E-08	1.11E-05	8.48E-09	1.53E-06	7.39E-05	7.48E-06	1.18E-05	3.89E-06	0.00E+00	1.84E-07	6.60E-10	7.47E-21	1.53E-17	8.15E-29	4.70E-22	3.31E-35	2.09E-25	9.87E-28	1.04E-31	5.26E-21	4.81E-05	1.01E-34	1.03E-11	1.91E-12	7.75E-17	3.66E-26	1.64E-41	2.90E-35	9.34E-31	0.00E+00	6.80E-18	7.34E-07	1.75E-05	0.00E+00	0.00E+00	6.03E-06	4.55E-06	2.65E-18
8.07E-09	900	4.08E+18	0.00E+00	3.06E-05	5.26E+05	0.00E+00	5.04E-16	3.34E+05	2.48E-04	1.40E+05	1.39E-04	1.91E-08	1.13E-05	8.56E-09	1.54E-06	7.48E-05	7.57E-06	1.19E-05	3.94E-06	0.00E+00	1.86E-07	6.68E-10	7.64E-21	1.55E-17	8.35E-29	4.81E-22	3.43E-35	2.12E-25	1.01E-27	1.06E-31	5.32E-21	4.87E-05	1.04E-34	1.05E-11	1.93E-12	7.84E-17	3.71E-26	1.68E-41	2.97E-35	9.57E-31	0.00E+00	6.97E-18	7.43E-07	1.77E-05	0.00E+00	0.00E+00	6.10E-06	4.61E-06	2.72E-18
8.08E-09	900	4.08E+18	0.00E+00	3.10E-05	5.26E+05	0.00E+00	5.06E-16	3.34E+05	2.51E-04	1.40E+05	1.41E-04	1.94E-08	1.14E-05	8.63E-09	1.56E-06	7.57E-05	7.67E-06	1.21E-05	3.98E-06	0.00E+00	1.88E-07	6.76E-10	7.81E-21	1.57E-17	8.55E-29	4.93E-22	3.54E-35	2.14E-25	1.04E-27	1.07E-31	5.39E-21	4.93E-05	1.08E-34	1.06E-11	1.95E-12	7.94E-17	3.75E-26	1.72E-41	3.04E-35	9.81E-31	0.00E+00	7.14E-18	7.52E-07	1.79E-05	0.00E+00	0.00E+00	6.17E-06	4.66E-06	2.79E-18
8.09E-09	900	4.08E+18	0.00E+00	3.13E-05	5.26E+05	0.00E+00	5.09E-16	3.34E+05	2.54E-04	1.40E+05	1.43E-04	1.96E-08	1.15E-05	8.71E-09	1.58E-06	7.67E-05	7.76E-06	1.22E-05	4.03E-06	0.00E+00	1.90E-07	6.84E-10	7.99E-21	1.59E-17	8.76E-29	5.05E-22	3.66E-35	2.17E-25	1.06E-27	1.08E-31	5.46E-21	4.99E-05	1.11E-34	1.07E-11	1.98E-12	8.04E-17	3.80E-26	1.76E-41	3.12E-35	1.01E-30	0.00E+00	7.32E-18	7.61E-07	1.82E-05	0.00E+00	0.00E+00	6.25E-06	4.72E-06	2.86E-18
8.10E-09	900	4.08E+18	0.00E+00	3.17E-05	5.26E+05	0.00E+00	5.12E-16	3.34E+05	2.57E-04	1.40E+05	1.45E-04	1.98E-08	1.17E-05	8.79E-09	1.60E-06	7.76E-05	7.86E-06	1.24E-05	4.08E-06	0.00E+00	1.93E-07	6.93E-10	8.17E-21	1.61E-17	8.98E-29	5.18E-22	3.79E-35	2.20E-25	1.09E-27	1.10E-31	5.52E-21	5.05E-05	1.15E-34	1.09E-11	2.00E-12	8.14E-17	3.85E-26	1.80E-41	3.19E-35	1.03E-30	0.00E+00	7.50E-18	7.71E-07	1.84E-05	0.00E+00	0.00E+00	6.33E-06	4.78E-06	2.93E-18
8.11E-09	900	4.08E+18	0.00E+00	3.21E-05	5.26E+05	0.00E+00	5.15E-16	3.34E+05	2.60E-04	1.40E+05	1.46E-04	2.01E-08	1.18E-05	8.87E-09	1.62E-06	7.86E-05	7.95E-06	1.25E-05	4.13E-06	0.00E+00	1.95E-07	7.01E-10	8.36E-21	1.63E-17	9.20E-29	5.31E-22	3.92E-35	2.22E-25	1.11E-27	1.11E-31	5.59E-21	5.12E-05	1.19E-34	1.10E-11	2.03E-12	8.24E-17	3.89E-26	1.85E-41	3.27E-35	1.06E-30	0.00E+00	7.68E-18	7.80E-07	1.86E-05	0.00E+00	0.00E+00	6.40E-06	4.84E-06	3.00E-18
8.12E-09	900	4.08E+18	0.00E+00	3.25E-05	5.26E+05	0.00E+00	5.18E-16	3.34E+05	2.63E-04	1.40E+05	1.48E-04	2.03E-08	1.20E-05	8.95E-09	1.64E-06	7.95E-05	8.05E-06	1.27E-05	4.18E-06	0.00E+00	1.98E-07	7.10E-10	8.54E-21	1.65E-17	9.43E-29	5.44E-22	4.06E-35	2.25E-25	1.14E-27	1.13E-31	5.66E-21	5.18E-05	1.23E-34	1.11E-11	2.05E-12	8.34E-17	3.94E-26	1.89E-41	3.35E-35	1.08E-30	0.00E+00	7.87E-18	7.90E-07	1.88E-05	0.00E+00	0.00E+00	6.48E-06	4.90E-06	3.07E-18
8.13E-09	900	4.08E+18	0.00E+00	3.29E-05	5.26E+05	0.00E+00	5.21E-16	3.34E+05	2.67E-04	1.40E+05	1.50E-04	2.06E-08	1.21E-05	9.03E-09	1.66E-06	8.05E-05	8.15E-06	1.28E-05	4.24E-06	0.00E+00	2.00E-07	7.18E-10	8.74E-21	1.67E-17	9.66E-29	5.57E-22	4.20E-35	2.28E-25	1.17E-27	1.14E-31	5.73E-21	5.24E-05	1.27E-34	1.13E-11	2.08E-12	8.44E-17	3.99E-26	1.94E-41	3.44E-35	1.11E-30	0.00E+00	8.07E-18	7.99E-07	1.91E-05	0.00E+00	0.00E+00	6.56E-06	4.96E-06	3.15E-18
8.14E-09	900	4.08E+18	0.00E+00	3.33E-05	5.26E+05	0.00E+00	5.24E-16	3.34E+05	2.70E-04	1.40E+05	1.52E-04	2.08E-08	1.23E-05	9.11E-09	1.68E-06	8.15E-05	8.25E-06	1.30E-05	4.29E-06	0.00E+00	2.02E-07	7.27E-10	8.94E-21	1.69E-17	9.90E-29	5.71E-22	4.34E-35	2.31E-25	1.20E-27	1.16E-31	5.80E-21	5.31E-05	1.32E-34	1.14E-11	2.10E-12	8.54E-17	4.04E-26	1.99E-41	3.52E-35	1.14E-30	0.00E+00	8.27E-18	8.09E-07	1.93E-05	0.00E+00	0.00E+00	6.64E-06	5.02E-06	3.23E-18
8.15E-09	900	4.08E+18	0.00E+00	3.37E-05	5.26E+05	0.00E+00	5.27E-16	3.34E+05	2.73E-04	1.40E+05	1.54E-04	2.11E-08	1.24E-05	9.19E-09	1.70E-06	8.25E-05	8.35E-06	1.32E-05	4.34E-06	0.00E+00	2.05E-07	7.36E-10	9.14E-21	1.71E-17	1.01E-28	5.85E-22	4.49E-35	2.33E-25	1.23E-27	1.17E-31	5.87E-21	5.37E-05	1.36E-34	1.15E-11	2.13E-12	8.65E-17	4.09E-26	2.04E-41	3.61E-35	1.16E-30	0.00E+00	8.47E-18	8.19E-07	1.95E-05	0.00E+00	0.00E+00	6.72E-06	5.08E-06	3.31E-18
8.16E-09	900	4.08E+18	0.00E+00	3.41E-05	5.26E+05	0.00E+00	5.30E-16	3.34E+05	2.76E-04	1.40E+05	1.56E-04	2.14E-08	1.26E-05	9.27E-09	1.72E-06	8.35E-05	8.45E-06	1.33E-05	4.39E-06	0.00E+00	2.07E-07	7.45E-10	9.35E-21	1.73E-17	1.04E-28	5.99E-22	4.64E-35	2.36E-25	1.26E-27	1.19E-31	5.95E-21	5.44E-05	1.41E-34	1.17E-11	2.15E-12	8.76E-17	4.14E-26	2.09E-41	3.70E-35	1.19E-30	0.00E+00	8.68E-18	8.29E-07	1.98E-05	0.00E+00	0.00E+00	6.81E-06	5.14E-06	3.39E-18
8.17E-09	900	4.08E+18	0.00E+00	3.46E-05	5.26E+05	0.00E+00	5.34E-16	3.34E+05	2.80E-04	1.40E+05	1.58E-04	2.16E-08	1.27E-05	9.36E-09	1.74E-06	8.45E-05	8.56E-06	1.35E-05	4.45E-06	0.00E+00	2.10E-07	7.54E-10	9.56E-21	1.75E-17	1.07E-28	6.14E-22	4.80E-35	2.39E-25	1.29E-27	1.20E-31	6.02E-21	5.51E-05	1.46E-34	1.18E-11	2.18E-12	8.86E-17	4.19E-26	2.14E-41	3.79E-35	1.22E-30	0.00E+00	8.89E-18	8.39E-07	2.00E-05	0.00E+00	0.00E+00	6.89E-06	5.20E-06	3.47E-18
8.18E-09	900	4.08E+18	0.00E+00	3.50E-05	5.26E+05	0.00E+00	5.37E-16	3.34E+05	2.83E-04	1.40E+05	1.59E-04	2.19E-08	1.29E-05	9.45E-09	1.77E-06	8.56E-05	8.66E-06	1.37E-05	4.50E-06	0.00E+00	2.13E-07	7.64E-10	9.78E-21	1.78E-17	1.09E-28	6.29E-22	4.97E-35	2.42E-25	1.32E-27	1.22E-31	6.09E-21	5.57E-05	1.51E-34	1.20E-11	2.21E-12	8.97E-17	4.24E-26	2.19E-41	3.88E-35	1.25E-30	0.00E+00	9.11E-18	8.50E-07	2.03E-05	0.00E+00	0.00E+00	6.98E-06	5.27E-06	3.56E-18
8.19E-09	900	4.08E+18	0.00E+00	3.54E-05	5.26E+05	0.00E+00	5.40E-16	3.34E+05	2.87E-04	1.40E+05	1.61E-04	2.22E-08	1.30E-05	9.53E-09	1.79E-06	8.66E-05	8.77E-06	1.38E-05	4.56E-06	0.00E+00	2.15E-07	7.73E-10	1.00E-20	1.80E-17	1.12E-28	6.45E-22	5.14E-35	2.45E-25	1.36E-27	1.24E-31	6.17E-21	5.64E-05	1.56E-34	1.21E-11	2.23E-12	9.08E-17	4.30E-26	2.25E-41	3.98E-35	1.28E-30	0.00E+00	9.34E-18	8.60E-07	2.05E-05	0.00E+00	0.00E+00	7.06E-06	5.33E-06	3.65E-18
8.20E-09	900	4.08E+18	0.00E+00	3.58E-05	5.26E+05	0.00E+00	5.43E-16	3.34E+05	2.90E-04	1.40E+05	1.63E-04	2.24E-08	1.32E-05	9.62E-09	1.81E-06	8.77E-05	8.87E-06	1.40E-05	4.61E-06	0.00E+00	2.18E-07	7.82E-10	1.02E-20	1.82E-17	1.15E-28	6.61E-22	5.32E-35	2.48E-25	1.39E-27	1.25E-31	6.25E-21	5.71E-05	1.62E-34	1.23E-11	2.26E-12	9.19E-17	4.35E-26	2.30E-41	4.08E-35	1.32E-30	0.00E+00	9.57E-18	8.71E-07	2.08E-05	0.00E+00	0.00E+00	7.15E-06	5.40E-06	3.74E-18
8.21E-09	900	4.08E+18	0.00E+00	3.63E-05	5.26E+05	0.00E+00	5.46E-16	3.34E+05	2.94E-04	1.40E+05	1.65E-04	2.27E-08	1.34E-05	9.71E-09	1.83E-06	8.88E-05	8.98E-06	1.42E-05	4.67E-06	0.00E+00	2.20E-07	7.92E-10	1.05E-20	1.84E-17	1.17E-28	6.77E-22	5.50E-35	2.51E-25	1.42E-27	1.27E-31	6.32E-21	5.78E-05	1.67E-34	1.24E-11	2.29E-12	9.31E-17	4.40E-26	2.36E-41	4.18E-35	1.35E-30	0.00E+00	9.80E-18	8.81E-07	2.10E-05	0.00E+00	0.00E+00	7.23E-06	5.46E-06	3.83E-18
8.22E-09	900	4.08E+18	0.00E+00	3.67E-05	5.26E+05	0.00E+00	5.50E-16	3.34E+05	2.97E-04	1.40E+05	1.67E-04	2.30E-08	1.35E-05	9.80E-09	1.85E-06	8.98E-05	9.09E-06	1.43E-05	4.73E-06	0.00E+00	2.23E-07	8.02E-10	1.07E-20	1.87E-17	1.20E-28	6.94E-22	5.70E-35	2.54E-25	1.46E-27	1.29E-31	6.40E-21	5.85E-05	1.73E-34	1.26E-11	2.32E-12	9.42E-17	4.46E-26	2.42E-41	4.28E-35	1.38E-30	0.00E+00	1.00E-17	8.92E-07	2.13E-05	0.00E+00	0.00E+00	7.32E-06	5.53E-06	3.92E-18
8.23E-09	900	4.08E+18	0.00E+00	3.72E-05	5.26E+05	0.00E+00	5.53E-16	3.34E+05	3.01E-04	1.40E+05	1.69E-04	2.33E-08	1.37E-05	9.89E-09	1.88E-06	9.09E-05	9.21E-06	1.45E-05	4.78E-06	0.00E+00	2.26E-07	8.12E-10	1.09E-20	1.89E-17	1.23E-28	7.11E-22	5.89E-35	2.57E-25	1.49E-27	1.30E-31	6.48E-21	5.92E-05	1.79E-34	1.27E-11	2.35E-12	9.54E-17	4.51E-26	2.48E-41	4.39E-35	1.42E-30	0.00E+00	1.03E-17	9.03E-07	2.15E-05	0.00E+00	0.00E+00	7.41E-06	5.60E-06	4.02E-18
8.24E-09	900	4.08E+18	0.00E+00	3.76E-05	5.26E+05	0.00E+00	5.56E-16	3.34E+05	3.05E-04	1.40E+05	1.72E-04	2.36E-08	1.39E-05	9.98E-09	1.90E-06	9.21E-05	9.32E-06	1.47E-05	4.84E-06	0.00E+00	2.29E-07	8.22E-10	1.12E-20	1.91E-17	1.26E-28	7.29E-22	6.10E-35	2.60E-25	1.53E-27	1.32E-31	6.56E-21	6.00E-05	1.85E-34	1.29E-11	2.37E-12	9.66E-17	4.57E-26	2.54E-41	4.50E-35	1.45E-30	0.00E+00	1.05E-17	9.14E-07	2.18E-05	0.00E+00	0.00E+00	7.50E-06	5.67E-06	4.12E-18
8.25E-09	900	4.08E+18	0.00E+00	3.81E-05	5.26E+05	0.00E+00	5.60E-16	3.34E+05	3.09E-04	1.40E+05	1.74E-04	2.38E-08	1.40E-05	1.01E-08	1.92E-06	9.32E-05	9.43E-06	1.49E-05	4.90E-06	0.00E+00	2.31E-07	8.32E-10	1.15E-20	1.93E-17	1.30E-28	7.47E-22	6.31E-35	2.64E-25	1.57E-27	1.34E-31	6.64E-21	6.07E-05	1.92E-34	1.30E-11	2.40E-12	9.77E-17	4.62E-26	2.60E-41	4.61E-35	1.49E-30	0.00E+00	1.08E-17	9.25E-07	2.21E-05	0.00E+00	0.00E+00	7.60E-06	5.74E-06	4.22E-18
8.26E-09	900	4.08E+18	0.00E+00	3.86E-05	5.26E+05	0.00E+00	5.63E-16	3.34E+05	3.12E-04	1.40E+05	1.76E-04	2.41E-08	1.42E-05	1.02E-08	1.95E-06	9.43E-05	9.55E-06	1.51E-05	4.96E-06	0.00E+00	2.34E-07	8.42E-10	1.17E-20	1.96E-17	1.33E-28	7.65E-22	6.53E-35	2.67E-25	1.61E-27	1.36E-31	6.72E-21	6.14E-05	1.98E-34	1.32E-11	2.43E-12	9.89E-17	4.68E-26	2.67E-41	4.72E-35	1.52E-30	0.00E+00	1.11E-17	9.37E-07	2.23E-05	0.00E+00	0.00E+00	7.69E-06	5.81E-06	4.32E-18
8.27E-09	900	4.08E+18	0.00E+00	3.90E-05	5.26E+05	0.00E+00	5.66E-16	3.34E+05	3.16E-04	1.40E+05	1.78E-04	2.44E-08	1.44E-05	1.03E-08	1.97E-06	9.55E-05	9.67E-06	1.52E-05	5.02E-06	0.00E+00	2.37E-07	8.52E-10	1.20E-20	1.98E-17	1.36E-28	7.84E-22	6.76E-35	2.70E-25	1.65E-27	1.37E-31	6.81E-21	6.22E-05	2.05E-34	1.34E-11	2.46E-12	1.00E-16	4.74E-26	2.73E-41	4.84E-35	1.56E-30	0.00E+00	1.13E-17	9.48E-07	2.26E-05	0.00E+00	0.00E+00	7.78E-06	5.88E-06	4.43E-18
8.28E-09	900	4.08E+18	0.00E+00	3.95E-05	5.26E+05	0.00E+00	5.70E-16	3.34E+05	3.20E-04	1.40E+05	1.80E-04	2.47E-08	1.46E-05	1.04E-08	2.00E-06	9.67E-05	9.78E-06	1.54E-05	5.09E-06	0.00E+00	2.40E-07	8.63E-10	1.23E-20	2.01E-17	1.39E-28	8.03E-22	6.99E-35	2.74E-25	1.69E-27	1.39E-31	6.89E-21	6.30E-05	2.12E-34	1.35E-11	2.49E-12	1.01E-16	4.80E-26	2.80E-41	4.96E-35	1.60E-30	0.00E+00	1.16E-17	9.60E-07	2.29E-05	0.00E+00	0.00E+00	7.88E-06	5.95E-06	4.54E-18
8.29E-09	900	4.08E+18	0.00E+00	4.00E-05	5.26E+05	0.00E+00	5.73E-16	3.34E+05	3.24E-04	1.40E+05	1.82E-04	2.50E-08	1.47E-05	1.05E-08	2.02E-06	9.79E-05	9.90E-06	1.56E-05	5.15E-06	0.00E+00	2.43E-07	8.73E-10	1.25E-20	2.03E-17	1.43E-28	8.23E-22	7.23E-35	2.77E-25	1.73E-27	1.41E-31	6.98E-21	6.37E-05	2.20E-34	1.37E-11	2.52E-12	1.03E-16	4.86E-26	2.87E-41	5.08E-35	1.64E-30	0.00E+00	1.19E-17	9.72E-07	2.32E-05	0.00E+00	0.00E+00	7.98E-06	6.02E-06	4.65E-18
8.30E-09	900	4.08E+18	0.00E+00	4.05E-05	5.26E+05	0.00E+00	5.77E-16	3.34E+05	3.28E-04	1.40E+05	1.85E-04	2.53E-08	1.49E-05	1.06E-08	2.04E-06	9.91E-05	1.00E-05	1.58E-05	5.21E-06	0.00E+00	2.46E-07	8.84E-10	1.28E-20	2.06E-17	1.46E-28	8.44E-22	7.49E-35	2.80E-25	1.77E-27	1.43E-31	7.06E-21	6.45E-05	2.27E-34	1.39E-11	2.55E-12	1.04E-16	4.92E-26	2.94E-41	5.21E-35	1.68E-30	0.00E+00	1.22E-17	9.83E-07	2.35E-05	0.00E+00	0.00E+00	8.07E-06	6.10E-06	4.77E-18
8.31E-09	900	4.08E+18	0.00E+00	4.10E-05	5.26E+05	0.00E+00	5.81E-16	3.34E+05	3.32E-04	1.40E+05	1.87E-04	2.57E-08	1.51E-05	1.07E-08	2.07E-06	1.00E-04	1.01E-05	1.60E-05	5.27E-06	0.00E+00	2.49E-07	8.95E-10	1.31E-20	2.08E-17	1.50E-28	8.64E-22	7.75E-35	2.84E-25	1.82E-27	1.45E-31	7.15E-21	6.53E-05	2.35E-34	1.40E-11	2.59E-12	1.05E-16	4.98E-26	3.02E-41	5.33E-35	1.72E-30	0.00E+00	1.25E-17	9.96E-07	2.37E-05	0.00E+00	0.00E+00	8.17E-06	6.17E-06	4.88E-18
8.32E-09	900	4.08E+18	0.00E+00	4.15E-05	5.26E+05	0.00E+00	5.84E-16	3.34E+05	3.36E-04	1.40E+05	1.89E-04	2.60E-08	1.53E-05	1.08E-08	2.10E-06	1.01E-04	1.03E-05	1.62E-05	5.34E-06	0.00E+00	2.52E-07	9.06E-10	1.34E-20	2.11E-17	1.54E-28	8.86E-22	8.02E-35	2.87E-25	1.86E-27	1.47E-31	7.24E-21	6.61E-05	2.44E-34	1.42E-11	2.62E-12	1.06E-16	5.04E-26	3.09E-41	5.47E-35	1.76E-30	0.00E+00	1.28E-17	1.01E-06	2.40E-05	0.00E+00	0.00E+00	8.27E-06	6.25E-06	5.00E-18
8.33E-09	900	4.08E+18	0.00E+00	4.20E-05	5.26E+05	0.00E+00	5.88E-16	3.34E+05	3.40E-04	1.40E+05	1.91E-04	2.63E-08	1.55E-05	1.09E-08	2.12E-06	1.03E-04	1.04E-05	1.64E-05	5.41E-06	0.00E+00	2.55E-07	9.17E-10	1.37E-20	2.13E-17	1.57E-28	9.08E-22	8.30E-35	2.91E-25	1.91E-27	1.49E-31	7.33E-21	6.69E-05	2.52E-34	1.44E-11	2.65E-12	1.08E-16	5.10E-26	3.17E-41	5.60E-35	1.81E-30	0.00E+00	1.31E-17	1.02E-06	2.43E-05	0.00E+00	0.00E+00	8.37E-06	6.32E-06	5.13E-18
8.34E-09	900	4.08E+18	0.00E+00	4.25E-05	5.26E+05	0.00E+00	5.91E-16	3.34E+05	3.44E-04	1.40E+05	1.94E-04	2.66E-08	1.57E-05	1.10E-08	2.15E-06	1.04E-04	1.05E-05	1.66E-05	5.47E-06	0.00E+00	2.58E-07	9.28E-10	1.40E-20	2.16E-17	1.61E-28	9.30E-22	8.59E-35	2.94E-25	1.95E-27	1.51E-31	7.42E-21	6.77E-05	2.61E-34	1.45E-11	2.68E-12	1.09E-16	5.16E-26	3.25E-41	5.74E-35	1.85E-30	0.00E+00	1.35E-17	1.03E-06	2.46E-05	0.00E+00	0.00E+00	8.48E-06	6.40E-06	5.25E-18
8.35E-09	900	4.08E+18	0.00E+00	4.30E-05	5.26E+05	0.00E+00	5.95E-16	3.34E+05	3.49E-04	1.40E+05	1.96E-04	2.69E-08	1.58E-05	1.11E-08	2.17E-06	1.05E-04	1.07E-05	1.68E-05	5.54E-06	0.00E+00	2.62E-07	9.39E-10	1.44E-20	2.19E-17	1.65E-28	9.53E-22	8.89E-35	2.98E-25	2.00E-27	1.53E-31	7.51E-21	6.86E-05	2.70E-34	1.47E-11	2.72E-12	1.10E-16	5.23E-26	3.33E-41	5.88E-35	1.90E-30	0.00E+00	1.38E-17	1.05E-06	2.49E-05	0.00E+00	0.00E+00	8.58E-06	6.48E-06	5.38E-18
8.36E-09	900	4.08E+18	0.00E+00	4.36E-05	5.26E+05	0.00E+00	5.99E-16	3.34E+05	3.53E-04	1.40E+05	1.99E-04	2.73E-08	1.60E-05	1.12E-08	2.20E-06	1.07E-04	1.08E-05	1.70E-05	5.61E-06	0.00E+00	2.65E-07	9.51E-10	1.47E-20	2.21E-17	1.69E-28	9.76E-22	9.20E-35	3.02E-25	2.05E-27	1.55E-31	7.60E-21	6.94E-05	2.79E-34	1.49E-11	2.75E-12	1.12E-16	5.29E-26	3.41E-41	6.03E-35	1.94E-30	0.00E+00	1.41E-17	1.06E-06	2.52E-05	0.00E+00	0.00E+00	8.69E-06	6.56E-06	5.52E-18
8.37E-09	900	4.08E+18	0.00E+00	4.41E-05	5.26E+05	0.00E+00	6.03E-16	3.34E+05	3.57E-04	1.40E+05	2.01E-04	2.76E-08	1.62E-05	1.13E-08	2.23E-06	1.08E-04	1.09E-05	1.72E-05	5.68E-06	0.00E+00	2.68E-07	9.63E-10	1.50E-20	2.24E-17	1.74E-28	1.00E-21	9.52E-35	3.05E-25	2.10E-27	1.57E-31	7.70E-21	7.03E-05	2.89E-34	1.51E-11	2.78E-12	1.13E-16	5.36E-26	3.49E-41	6.18E-35	1.99E-30	0.00E+00	1.45E-17	1.07E-06	2.55E-05	0.00E+00	0.00E+00	8.79E-06	6.64E-06	5.65E-18
8.38E-09	900	4.08E+18	0.00E+00	4.46E-05	5.26E+05	0.00E+00	6.07E-16	3.34E+05	3.62E-04	1.40E+05	2.03E-04	2.79E-08	1.64E-05	1.14E-08	2.25E-06	1.09E-04	1.11E-05	1.74E-05	5.74E-06	0.00E+00	2.71E-07	9.75E-10	1.54E-20	2.27E-17	1.78E-28	1.03E-21	9.85E-35	3.09E-25	2.15E-27	1.59E-31	7.79E-21	7.11E-05	2.99E-34	1.53E-11	2.82E-12	1.15E-16	5.42E-26	3.58E-41	6.33E-35	2.04E-30	0.00E+00	1.48E-17	1.08E-06	2.59E-05	0.00E+00	0.00E+00	8.90E-06	6.72E-06	5.79E-18
8.39E-09	900	4.08E+18	0.00E+00	4.52E-05	5.26E+05	0.00E+00	6.10E-16	3.34E+05	3.66E-04	1.40E+05	2.06E-04	2.83E-08	1.66E-05	1.15E-08	2.28E-06	1.11E-04	1.12E-05	1.76E-05	5.82E-06	0.00E+00	2.75E-07	9.86E-10	1.57E-20	2.30E-17	1.82E-28	1.05E-21	1.02E-34	3.13E-25	2.21E-27	1.61E-31	7.89E-21	7.20E-05	3.10E-34	1.55E-11	2.85E-12	1.16E-16	5.49E-26	3.67E-41	6.49E-35	2.09E-30	0.00E+00	1.52E-17	1.10E-06	2.62E-05	0.00E+00	0.00E+00	9.01E-06	6.80E-06	5.94E-18
8.40E-09	900	4.08E+18	0.00E+00	4.57E-05	5.26E+05	0.00E+00	6.14E-16	3.34E+05	3.70E-04	1.40E+05	2.09E-04	2.86E-08	1.68E-05	1.16E-08	2.31E-06	1.12E-04	1.13E-05	1.78E-05	5.89E-06	0.00E+00	2.78E-07	9.99E-10	1.61E-20	2.32E-17	1.87E-28	1.08E-21	1.06E-34	3.17E-25	2.26E-27	1.63E-31	7.98E-21	7.29E-05	3.21E-34	1.56E-11	2.89E-12	1.17E-16	5.56E-26	3.76E-41	6.65E-35	2.14E-30	0.00E+00	1.56E-17	1.11E-06	2.65E-05	0.00E+00	0.00E+00	9.12E-06	6.89E-06	6.08E-18
8.41E-09	900	4.08E+18	0.00E+00	4.63E-05	5.26E+05	0.00E+00	6.18E-16	3.34E+05	3.75E-04	1.40E+05	2.11E-04	2.90E-08	1.71E-05	1.17E-08	2.34E-06	1.13E-04	1.15E-05	1.81E-05	5.96E-06	0.00E+00	2.81E-07	1.01E-09	1.65E-20	2.35E-17	1.91E-28	1.10E-21	1.09E-34	3.21E-25	2.32E-27	1.65E-31	8.08E-21	7.38E-05	3.32E-34	1.58E-11	2.92E-12	1.19E-16	5.63E-26	3.85E-41	6.81E-35	2.20E-30	0.00E+00	1.60E-17	1.12E-06	2.68E-05	0.00E+00	0.00E+00	9.23E-06	6.97E-06	6.23E-18
8.42E-09	900	4.08E+18	0.00E+00	4.69E-05	5.26E+05	0.00E+00	6.22E-16	3.34E+05	3.80E-04	1.40E+05	2.14E-04	2.93E-08	1.73E-05	1.18E-08	2.37E-06	1.15E-04	1.16E-05	1.83E-05	6.03E-06	0.00E+00	2.85E-07	1.02E-09	1.69E-20	2.38E-17	1.96E-28	1.13E-21	1.13E-34	3.25E-25	2.37E-27	1.68E-31	8.18E-21	7.47E-05	3.44E-34	1.60E-11	2.96E-12	1.20E-16	5.70E-26	3.95E-41	6.98E-35	2.25E-30	0.00E+00	1.64E-17	1.14E-06	2.72E-05	0.00E+00	0.00E+00	9.35E-06	7.06E-06	6.39E-18
8.43E-09	900	4.08E+18	0.00E+00	4.74E-05	5.26E+05	0.00E+00	6.26E-16	3.34E+05	3.84E-04	1.40E+05	2.16E-04	2.97E-08	1.75E-05	1.19E-08	2.40E-06	1.16E-04	1.17E-05	1.85E-05	6.11E-06	0.00E+00	2.88E-07	1.04E-09	1.73E-20	2.41E-17	2.01E-28	1.16E-21	1.17E-34	3.28E-25	2.43E-27	1.70E-31	8.28E-21	7.56E-05	3.56E-34	1.62E-11	2.99E-12	1.22E-16	5.77E-26	4.04E-41	7.15E-35	2.31E-30	0.00E+00	1.68E-17	1.15E-06	2.75E-05	0.00E+00	0.00E+00	9.46E-06	7.14E-06	6.54E-18
8.44E-09	900	4.08E+18	0.00E+00	4.80E-05	5.26E+05	0.00E+00	6.30E-16	3.34E+05	3.89E-04	1.40E+05	2.19E-04	3.01E-08	1.77E-05	1.21E-08	2.43E-06	1.17E-04	1.19E-05	1.87E-05	6.18E-06	0.00E+00	2.92E-07	1.05E-09	1.77E-20	2.44E-17	2.06E-28	1.19E-21	1.21E-34	3.33E-25	2.49E-27	1.72E-31	8.39E-21	7.65E-05	3.68E-34	1.64E-11	3.03E-12	1.23E-16	5.84E-26	4.14E-41	7.33E-35	2.36E-30	0.00E+00	1.72E-17	1.17E-06	2.78E-05	0.00E+00	0.00E+00	9.58E-06	7.23E-06	6.71E-18
8.45E-09	900	4.08E+18	0.00E+00	4.86E-05	5.26E+05	0.00E+00	6.35E-16	3.34E+05	3.94E-04	1.40E+05	2.22E-04	3.04E-08	1.79E-05	1.22E-08	2.45E-06	1.19E-04	1.20E-05	1.90E-05	6.26E-06	0.00E+00	2.95E-07	1.06E-09	1.81E-20	2.47E-17	2.11E-28	1.22E-21	1.25E-34	3.37E-25	2.55E-27	1.75E-31	8.49E-21	7.75E-05	3.81E-34	1.66E-11	3.07E-12	1.25E-16	5.91E-26	4.25E-41	7.51E-35	2.42E-30	0.00E+00	1.76E-17	1.18E-06	2.82E-05	0.00E+00	0.00E+00	9.69E-06	7.32E-06	6.87E-18
8.46E-09	900	4.08E+18	0.00E+00	4.92E-05	5.26E+05	0.00E+00	6.39E-16	3.34E+05	3.99E-04	1.40E+05	2.24E-04	3.08E-08	1.81E-05	1.23E-08	2.49E-06	1.20E-04	1.22E-05	1.92E-05	6.33E-06	0.00E+00	2.99E-07	1.07E-09	1.85E-20	2.50E-17	2.16E-28	1.25E-21	1.30E-34	3.41E-25	2.62E-27	1.77E-31	8.59E-21	7.84E-05	3.95E-34	1.68E-11	3.10E-12	1.26E-16	5.98E-26	4.35E-41	7.70E-35	2.48E-30	0.00E+00	1.80E-17	1.20E-06	2.85E-05	0.00E+00	0.00E+00	9.81E-06	7.41E-06	7.04E-18
8.47E-09	900	4.08E+18	0.00E+00	4.98E-05	5.26E+05	0.00E+00	6.43E-16	3.34E+05	4.03E-04	1.40E+05	2.27E-04	3.12E-08	1.83E-05	1.24E-08	2.52E-06	1.22E-04	1.23E-05	1.94E-05	6.41E-06	0.00E+00	3.03E-07	1.09E-09	1.89E-20	2.53E-17	2.22E-28	1.28E-21	1.34E-34	3.45E-25	2.68E-27	1.79E-31	8.70E-21	7.94E-05	4.09E-34	1.70E-11	3.14E-12	1.28E-16	6.06E-26	4.46E-41	7.89E-35	2.54E-30	0.00E+00	1.85E-17	1.21E-06	2.89E-05	0.00E+00	0.00E+00	9.93E-06	7.50E-06	7.21E-18
8.48E-09	900	4.08E+18	0.00E+00	5.04E-05	5.26E+05	0.00E+00	6.47E-16	3.34E+05	4.08E-04	1.40E+05	2.30E-04	3.16E-08	1.86E-05	1.25E-08	2.55E-06	1.23E-04	1.25E-05	1.97E-05	6.49E-06	0.00E+00	3.06E-07	1.10E-09	1.94E-20	2.56E-17	2.27E-28	1.31E-21	1.39E-34	3.49E-25	2.75E-27	1.82E-31	8.81E-21	8.03E-05	4.23E-34	1.73E-11	3.18E-12	1.29E-16	6.13E-26	4.57E-41	8.08E-35	2.61E-30	0.00E+00	1.89E-17	1.22E-06	2.92E-05	0.00E+00	0.00E+00	1.01E-05	7.59E-06	7.39E-18
8.49E-09	900	4.08E+18	0.00E+00	5.10E-05	5.26E+05	0.00E+00	6.51E-16	3.34E+05	4.13E-04	1.40E+05	2.33E-04	3.20E-08	1.88E-05	1.27E-08	2.58E-06	1.25E-04	1.26E-05	1.99E-05	6.57E-06	0.00E+00	3.10E-07	1.11E-09	1.98E-20	2.59E-17	2.33E-28	1.34E-21	1.44E-34	3.53E-25	2.82E-27	1.84E-31	8.92E-21	8.13E-05	4.38E-34	1.75E-11	3.22E-12	1.31E-16	6.21E-26	4.68E-41	8.28E-35	2.67E-30	0.00E+00	1.94E-17	1.24E-06	2.96E-05	0.00E+00	0.00E+00	1.02E-05	7.69E-06	7.58E-18
8.50E-09	900	4.08E+18	0.00E+00	5.17E-05	5.26E+05	0.00E+00	6.56E-16	3.34E+05	4.18E-04	1.40E+05	2.36E-04	3.24E-08	1.90E-05	1.28E-08	2.61E-06	1.26E-04	1.28E-05	2.02E-05	6.65E-06	0.00E+00	3.14E-07	1.13E-09	2.03E-20	2.63E-17	2.38E-28	1.37E-21	1.49E-34	3.58E-25	2.89E-27	1.87E-31	9.03E-21	8.23E-05	4.53E-34	1.77E-11	3.26E-12	1.33E-16	6.28E-26	4.80E-41	8.49E-35	2.74E-30	0.00E+00	1.99E-17	1.26E-06	2.99E-05	0.00E+00	0.00E+00	1.03E-05	7.78E-06	7.76E-18
8.51E-09	900	4.08E+18	0.00E+00	5.23E-05	5.26E+05	0.00E+00	6.60E-16	3.34E+05	4.24E-04	1.40E+05	2.38E-04	3.27E-08	1.93E-05	1.29E-08	2.64E-06	1.28E-04	1.30E-05	2.04E-05	6.73E-06	0.00E+00	3.18E-07	1.14E-09	2.07E-20	2.66E-17	2.44E-28	1.41E-21	1.54E-34	3.62E-25	2.96E-27	1.89E-31	9.14E-21	8.33E-05	4.69E-34	1.79E-11	3.30E-12	1.34E-16	6.36E-26	4.92E-41	8.70E-35	2.81E-30	0.00E+00	2.04E-17	1.27E-06	3.03E-05	0.00E+00	0.00E+00	1.04E-05	7.88E-06	7.95E-18
8.52E-09	900	4.08E+18	0.00E+00	5.30E-05	5.26E+05	0.00E+00	6.65E-16	3.34E+05	4.29E-04	1.40E+05	2.41E-04	3.32E-08	1.95E-05	1.30E-08	2.67E-06	1.30E-04	1.31E-05	2.07E-05	6.81E-06	0.00E+00	3.22E-07	1.16E-09	2.12E-20	2.69E-17	2.50E-28	1.44E-21	1.60E-34	3.67E-25	3.03E-27	1.92E-31	9.25E-21	8.43E-05	4.86E-34	1.81E-11	3.34E-12	1.36E-16	6.44E-26	5.04E-41	8.91E-35	2.87E-30	0.00E+00	2.09E-17	1.29E-06	3.07E-05	0.00E+00	0.00E+00	1.06E-05	7.97E-06	8.15E-18
8.53E-09	900	4.08E+18	0.00E+00	5.36E-05	5.26E+05	0.00E+00	6.69E-16	3.34E+05	4.34E-04	1.40E+05	2.44E-04	3.36E-08	1.97E-05	1.32E-08	2.71E-06	1.31E-04	1.33E-05	2.09E-05	6.90E-06	0.00E+00	3.26E-07	1.17E-09	2.17E-20	2.72E-17	2.57E-28	1.48E-21	1.66E-34	3.71E-25	3.10E-27	1.95E-31	9.36E-21	8.54E-05	5.03E-34	1.83E-11	3.38E-12	1.38E-16	6.52E-26	5.17E-41	9.13E-35	2.95E-30	0.00E+00	2.14E-17	1.30E-06	3.11E-05	0.00E+00	0.00E+00	1.07E-05	8.07E-06	8.35E-18
8.54E-09	900	4.08E+18	0.00E+00	5.43E-05	5.26E+05	0.00E+00	6.74E-16	3.34E+05	4.39E-04	1.40E+05	2.47E-04	3.40E-08	2.00E-05	1.33E-08	2.74E-06	1.33E-04	1.34E-05	2.12E-05	6.98E-06	0.00E+00	3.30E-07	1.18E-09	2.22E-20	2.76E-17	2.63E-28	1.51E-21	1.71E-34	3.76E-25	3.18E-27	1.97E-31	9.48E-21	8.64E-05	5.21E-34	1.86E-11	3.42E-12	1.39E-16	6.60E-26	5.29E-41	9.36E-35	3.02E-30	0.00E+00	2.19E-17	1.32E-06	3.14E-05	0.00E+00	0.00E+00	1.08E-05	8.17E-06	8.56E-18
8.55E-09	900	4.08E+18	0.00E+00	5.49E-05	5.26E+05	0.00E+00	6.78E-16	3.34E+05	4.45E-04	1.40E+05	2.50E-04	3.44E-08	2.02E-05	1.34E-08	2.77E-06	1.34E-04	1.36E-05	2.14E-05	7.07E-06	0.00E+00	3.34E-07	1.20E-09	2.28E-20	2.79E-17	2.69E-28	1.55E-21	1.77E-34	3.80E-25	3.26E-27	2.00E-31	9.60E-21	8.75E-05	5.39E-34	1.88E-11	3.46E-12	1.41E-16	6.68E-26	5.42E-41	9.59E-35	3.09E-30	0.00E+00	2.25E-17	1.33E-06	3.18E-05	0.00E+00	0.00E+00	1.10E-05	8.27E-06	8.77E-18
8.56E-09	900	4.08E+18	0.00E+00	5.56E-05	5.26E+05	0.00E+00	6.83E-16	3.34E+05	4.50E-04	1.40E+05	2.53E-04	3.48E-08	2.05E-05	1.36E-08	2.81E-06	1.36E-04	1.38E-05	2.17E-05	7.15E-06	0.00E+00	3.38E-07	1.21E-09	2.33E-20	2.83E-17	2.76E-28	1.59E-21	1.84E-34	3.85E-25	3.34E-27	2.03E-31	9.72E-21	8.86E-05	5.58E-34	1.90E-11	3.51E-12	1.43E-16	6.76E-26	5.56E-41	9.82E-35	3.17E-30	0.00E+00	2.30E-17	1.35E-06	3.22E-05	0.00E+00	0.00E+00	1.11E-05	8.37E-06	8.99E-18
8.57E-09	900	4.08E+18	0.00E+00	5.63E-05	5.26E+05	0.00E+00	6.87E-16	3.34E+05	4.56E-04	1.40E+05	2.57E-04	3.52E-08	2.07E-05	1.37E-08	2.84E-06	1.38E-04	1.39E-05	2.20E-05	7.24E-06	0.00E+00	3.42E-07	1.23E-09	2.38E-20	2.86E-17	2.83E-28	1.63E-21	1.90E-34	3.90E-25	3.42E-27	2.05E-31	9.84E-21	8.97E-05	5.78E-34	1.93E-11	3.55E-12	1.44E-16	6.85E-26	5.70E-41	1.01E-34	3.25E-30	0.00E+00	2.36E-17	1.37E-06	3.26E-05	0.00E+00	0.00E+00	1.12E-05	8.47E-06	9.21E-18
8.58E-09	900	4.08E+18	0.00E+00	5.70E-05	5.26E+05	0.00E+00	6.92E-16	3.34E+05	4.61E-04	1.40E+05	2.60E-04	3.57E-08	2.10E-05	1.38E-08	2.88E-06	1.39E-04	1.41E-05	2.22E-05	7.33E-06	0.00E+00	3.46E-07	1.24E-09	2.44E-20	2.90E-17	2.90E-28	1.67E-21	1.97E-34	3.95E-25	3.51E-27	2.08E-31	9.96E-21	9.08E-05	5.99E-34	1.95E-11	3.59E-12	1.46E-16	6.93E-26	5.84E-41	1.03E-34	3.33E-30	0.00E+00	2.42E-17	1.38E-06	3.30E-05	0.00E+00	0.00E+00	1.14E-05	8.58E-06	9.43E-18
8.59E-09	900	4.08E+18	0.00E+00	5.77E-05	5.26E+05	0.00E+00	6.97E-16	3.34E+05	4.67E-04	1.40E+05	2.63E-04	3.61E-08	2.12E-05	1.40E-08	2.91E-06	1.41E-04	1.43E-05	2.25E-05	7.42E-06	0.00E+00	3.50E-07	1.26E-09	2.50E-20	2.93E-17	2.97E-28	1.71E-21	2.04E-34	3.99E-25	3.59E-27	2.11E-31	1.01E-20	9.19E-05	6.20E-34	1.97E-11	3.64E-12	1.48E-16	7.02E-26	5.98E-41	1.06E-34	3.41E-30	0.00E+00	2.48E-17	1.40E-06	3.34E-05	0.00E+00	0.00E+00	1.15E-05	8.68E-06	9.67E-18
8.60E-09	900	4.08E+18	0.00E+00	5.84E-05	5.26E+05	0.00E+00	7.02E-16	3.34E+05	4.73E-04	1.40E+05	2.66E-04	3.66E-08	2.15E-05	1.41E-08	2.95E-06	1.43E-04	1.45E-05	2.28E-05	7.51E-06	0.00E+00	3.55E-07	1.27E-09	2.55E-20	2.97E-17	3.04E-28	1.75E-21	2.11E-34	4.04E-25	3.68E-27	2.14E-31	1.02E-20	9.30E-05	6.42E-34	2.00E-11	3.68E-12	1.50E-16	7.10E-26	6.13E-41	1.08E-34	3.49E-30	0.00E+00	2.54E-17	1.42E-06	3.38E-05	0.00E+00	0.00E+00	1.16E-05	8.79E-06	9.91E-18
8.61E-09	900	4.08E+18	0.00E+00	5.91E-05	5.26E+05	0.00E+00	7.07E-16	3.34E+05	4.79E-04	1.40E+05	2.69E-04	3.70E-08	2.18E-05	1.43E-08	2.98E-06	1.45E-04	1.46E-05	2.31E-05	7.60E-06	0.00E+00	3.59E-07	1.29E-09	2.61E-20	3.00E-17	3.12E-28	1.80E-21	2.19E-34	4.09E-25	3.77E-27	2.17E-31	1.03E-20	9.41E-05	6.65E-34	2.02E-11	3.73E-12	1.52E-16	7.19E-26	6.28E-41	1.11E-34	3.58E-30	0.00E+00	2.60E-17	1.44E-06	3.42E-05	0.00E+00	0.00E+00	1.18E-05	8.90E-06	1.02E-17
8.62E-09	900	4.08E+18	0.00E+00	5.98E-05	5.26E+05	0.00E+00	7.11E-16	3.34E+05	4.84E-04	1.40E+05	2.73E-04	3.75E-08	2.20E-05	1.44E-08	3.02E-06	1.46E-04	1.48E-05	2.33E-05	7.70E-06	0.00E+00	3.63E-07	1.31E-09	2.68E-20	3.04E-17	3.20E-28	1.84E-21	2.26E-34	4.14E-25	3.87E-27	2.20E-31	1.05E-20	9.53E-05	6.88E-34	2.05E-11	3.77E-12	1.54E-16	7.28E-26	6.44E-41	1.14E-34	3.67E-30	0.00E+00	2.66E-17	1.45E-06	3.47E-05	0.00E+00	0.00E+00	1.19E-05	9.01E-06	1.04E-17
8.63E-09	900	4.08E+18	0.00E+00	6.05E-05	5.26E+05	0.00E+00	7.16E-16	3.34E+05	4.90E-04	1.40E+05	2.76E-04	3.79E-08	2.23E-05	1.46E-08	3.06E-06	1.48E-04	1.50E-05	2.36E-05	7.79E-06	0.00E+00	3.68E-07	1.32E-09	2.74E-20	3.08E-17	3.27E-28	1.89E-21	2.35E-34	4.19E-25	3.96E-27	2.23E-31	1.06E-20	9.65E-05	7.13E-34	2.07E-11	3.82E-12	1.55E-16	7.37E-26	6.60E-41	1.17E-34	3.76E-30	0.00E+00	2.73E-17	1.47E-06	3.51E-05	0.00E+00	0.00E+00	1.21E-05	9.12E-06	1.07E-17
8.64E-09	900	4.08E+18	0.00E+00	6.13E-05	5.26E+05	0.00E+00	7.21E-16	3.34E+05	4.96E-04	1.40E+05	2.79E-04	3.84E-08	2.26E-05	1.47E-08	3.09E-06	1.50E-04	1.52E-05	2.39E-05	7.89E-06	0.00E+00	3.72E-07	1.34E-09	2.80E-20	3.12E-17	3.36E-28	1.93E-21	2.43E-34	4.24E-25	4.06E-27	2.26E-31	1.07E-20	9.76E-05	7.38E-34	2.10E-11	3.87E-12	1.57E-16	7.46E-26	6.76E-41	1.19E-34	3.85E-30	0.00E+00	2.80E-17	1.49E-06	3.55E-05	0.00E+00	0.00E+00	1.22E-05	9.23E-06	1.09E-17
8.65E-09	900	4.08E+18	0.00E+00	6.20E-05	5.26E+05	0.00E+00	7.27E-16	3.34E+05	5.02E-04	1.40E+05	2.83E-04	3.89E-08	2.29E-05	1.49E-08	3.13E-06	1.52E-04	1.54E-05	2.42E-05	7.98E-06	0.00E+00	3.77E-07	1.35E-09	2.87E-20	3.15E-17	3.44E-28	1.98E-21	2.51E-34	4.30E-25	4.16E-27	2.29E-31	1.08E-20	9.88E-05	7.64E-34	2.12E-11	3.91E-12	1.59E-16	7.55E-26	6.93E-41	1.22E-34	3.95E-30	0.00E+00	2.87E-17	1.51E-06	3.59E-05	0.00E+00	0.00E+00	1.24E-05	9.34E-06	1.12E-17
8.66E-09	900	4.08E+18	0.00E+00	6.28E-05	5.26E+05	0.00E+00	7.32E-16	3.34E+05	5.09E-04	1.40E+05	2.86E-04	3.93E-08	2.31E-05	1.50E-08	3.17E-06	1.54E-04	1.56E-05	2.45E-05	8.08E-06	0.00E+00	3.82E-07	1.37E-09	2.94E-20	3.19E-17	3.52E-28	2.03E-21	2.60E-34	4.35E-25	4.26E-27	2.32E-31	1.10E-20	1.00E-04	7.91E-34	2.15E-11	3.96E-12	1.61E-16	7.65E-26	7.10E-41	1.25E-34	4.05E-30	0.00E+00	2.94E-17	1.53E-06	3.64E-05	0.00E+00	0.00E+00	1.25E-05	9.46E-06	1.15E-17
8.67E-09	900	4.08E+18	0.00E+00	6.36E-05	5.26E+05	0.00E+00	7.37E-16	3.34E+05	5.15E-04	1.40E+05	2.90E-04	3.98E-08	2.34E-05	1.52E-08	3.21E-06	1.56E-04	1.57E-05	2.48E-05	8.18E-06	0.00E+00	3.86E-07	1.39E-09	3.01E-20	3.23E-17	3.61E-28	2.08E-21	2.70E-34	4.40E-25	4.37E-27	2.35E-31	1.11E-20	1.01E-04	8.20E-34	2.17E-11	4.01E-12	1.63E-16	7.74E-26	7.27E-41	1.29E-34	4.15E-30	0.00E+00	3.01E-17	1.54E-06	3.68E-05	0.00E+00	0.00E+00	1.27E-05	9.57E-06	1.17E-17
8.68E-09	900	4.08E+18	0.00E+00	6.44E-05	5.26E+05	0.00E+00	7.42E-16	3.34E+05	5.21E-04	1.40E+05	2.93E-04	4.03E-08	2.37E-05	1.53E-08	3.25E-06	1.57E-04	1.59E-05	2.51E-05	8.28E-06	0.00E+00	3.91E-07	1.41E-09	3.08E-20	3.27E-17	3.70E-28	2.13E-21	2.79E-34	4.46E-25	4.47E-27	2.39E-31	1.13E-20	1.03E-04	8.49E-34	2.20E-11	4.06E-12	1.65E-16	7.84E-26	7.45E-41	1.32E-34	4.25E-30	0.00E+00	3.08E-17	1.56E-06	3.73E-05	0.00E+00	0.00E+00	1.28E-05	9.69E-06	1.20E-17
8.69E-09	900	4.08E+18	0.00E+00	6.51E-05	5.26E+05	0.00E+00	7.47E-16	3.34E+05	5.28E-04	1.40E+05	2.97E-04	4.08E-08	2.40E-05	1.55E-08	3.29E-06	1.59E-04	1.61E-05	2.54E-05	8.38E-06	0.00E+00	3.96E-07	1.42E-09	3.15E-20	3.31E-17	3.79E-28	2.18E-21	2.89E-34	4.51E-25	4.59E-27	2.42E-31	1.14E-20	1.04E-04	8.79E-34	2.23E-11	4.11E-12	1.67E-16	7.93E-26	7.64E-41	1.35E-34	4.35E-30	0.00E+00	3.16E-17	1.58E-06	3.77E-05	0.00E+00	0.00E+00	1.30E-05	9.81E-06	1.23E-17
8.70E-09	900	4.08E+18	0.00E+00	6.59E-05	5.26E+05	0.00E+00	7.53E-16	3.34E+05	5.34E-04	1.40E+05	3.01E-04	4.13E-08	2.43E-05	1.56E-08	3.33E-06	1.61E-04	1.63E-05	2.57E-05	8.49E-06	0.00E+00	4.01E-07	1.44E-09	3.22E-20	3.35E-17	3.88E-28	2.24E-21	3.00E-34	4.57E-25	4.70E-27	2.45E-31	1.15E-20	1.05E-04	9.10E-34	2.26E-11	4.16E-12	1.69E-16	8.03E-26	7.83E-41	1.38E-34	4.46E-30	0.00E+00	3.24E-17	1.60E-06	3.82E-05	0.00E+00	0.00E+00	1.31E-05	9.93E-06	1.26E-17
8.71E-09	900	4.08E+18	0.00E+00	6.68E-05	5.26E+05	0.00E+00	7.58E-16	3.34E+05	5.41E-04	1.40E+05	3.04E-04	4.18E-08	2.46E-05	1.58E-08	3.37E-06	1.63E-04	1.65E-05	2.60E-05	8.59E-06	0.00E+00	4.06E-07	1.46E-09	3.30E-20	3.39E-17	3.98E-28	2.29E-21	3.10E-34	4.62E-25	4.81E-27	2.49E-31	1.17E-20	1.06E-04	9.43E-34	2.28E-11	4.21E-12	1.71E-16	8.13E-26	8.02E-41	1.42E-34	4.57E-30	0.00E+00	3.32E-17	1.62E-06	3.87E-05	0.00E+00	0.00E+00	1.33E-05	1.01E-05	1.30E-17
8.72E-09	900	4.08E+18	0.00E+00	6.76E-05	5.26E+05	0.00E+00	7.64E-16	3.34E+05	5.47E-04	1.40E+05	3.08E-04	4.23E-08	2.49E-05	1.59E-08	3.41E-06	1.65E-04	1.67E-05	2.64E-05	8.70E-06	0.00E+00	4.11E-07	1.48E-09	3.38E-20	3.44E-17	4.08E-28	2.35E-21	3.21E-34	4.68E-25	4.93E-27	2.52E-31	1.18E-20	1.08E-04	9.76E-34	2.31E-11	4.26E-12	1.74E-16	8.23E-26	8.22E-41	1.45E-34	4.68E-30	0.00E+00	3.40E-17	1.64E-06	3.91E-05	0.00E+00	0.00E+00	1.35E-05	1.02E-05	1.33E-17
8.73E-09	900	4.08E+18	0.00E+00	6.84E-05	5.26E+05	0.00E+00	7.69E-16	3.34E+05	5.54E-04	1.40E+05	3.12E-04	4.28E-08	2.52E-05	1.61E-08	3.45E-06	1.67E-04	1.69E-05	2.67E-05	8.80E-06	0.00E+00	4.16E-07	1.49E-09	3.46E-20	3.48E-17	4.18E-28	2.41E-21	3.33E-34	4.74E-25	5.05E-27	2.56E-31	1.20E-20	1.09E-04	1.01E-33	2.34E-11	4.32E-12	1.76E-16	8.33E-26	8.42E-41	1.49E-34	4.80E-30	0.00E+00	3.48E-17	1.66E-06	3.96E-05	0.00E+00	0.00E+00	1.36E-05	1.03E-05	1.36E-17
8.74E-09	900	4.08E+18	0.00E+00	6.92E-05	5.26E+05	0.00E+00	7.75E-16	3.34E+05	5.61E-04	1.40E+05	3.16E-04	4.34E-08	2.55E-05	1.63E-08	3.50E-06	1.69E-04	1.71E-05	2.70E-05	8.91E-06	0.00E+00	4.21E-07	1.51E-09	3.54E-20	3.52E-17	4.28E-28	2.47E-21	3.45E-34	4.80E-25	5.18E-27	2.59E-31	1.21E-20	1.10E-04	1.05E-33	2.37E-11	4.37E-12	1.78E-16	8.43E-26	8.63E-41	1.52E-34	4.92E-30	0.00E+00	3.57E-17	1.68E-06	4.01E-05	0.00E+00	0.00E+00	1.38E-05	1.04E-05	1.39E-17
8.75E-09	900	4.08E+18	0.00E+00	7.01E-05	5.26E+05	0.00E+00	7.80E-16	3.34E+05	5.68E-04	1.40E+05	3.19E-04	4.39E-08	2.58E-05	1.64E-08	3.54E-06	1.71E-04	1.74E-05	2.73E-05	9.02E-06	0.00E+00	4.26E-07	1.53E-09	3.62E-20	3.56E-17	4.39E-28	2.53E-21	3.57E-34	4.85E-25	5.31E-27	2.63E-31	1.23E-20	1.12E-04	1.08E-33	2.40E-11	4.42E-12	1.80E-16	8.54E-26	8.84E-41	1.56E-34	5.04E-30	0.00E+00	3.66E-17	1.70E-06	4.06E-05	0.00E+00	0.00E+00	1.40E-05	1.06E-05	1.43E-17
8.76E-09	900	4.08E+18	0.00E+00	7.09E-05	5.26E+05	0.00E+00	7.86E-16	3.34E+05	5.75E-04	1.40E+05	3.23E-04	4.44E-08	2.61E-05	1.66E-08	3.58E-06	1.74E-04	1.76E-05	2.77E-05	9.13E-06	0.00E+00	4.31E-07	1.55E-09	3.71E-20	3.61E-17	4.50E-28	2.59E-21	3.70E-34	4.91E-25	5.44E-27	2.67E-31	1.24E-20	1.13E-04	1.12E-33	2.43E-11	4.48E-12	1.82E-16	8.64E-26	9.06E-41	1.60E-34	5.17E-30	0.00E+00	3.75E-17	1.72E-06	4.11E-05	0.00E+00	0.00E+00	1.41E-05	1.07E-05	1.46E-17
8.77E-09	900	4.08E+18	0.00E+00	7.18E-05	5.26E+05	0.00E+00	7.92E-16	3.34E+05	5.82E-04	1.40E+05	3.27E-04	4.50E-08	2.65E-05	1.68E-08	3.63E-06	1.76E-04	1.78E-05	2.80E-05	9.24E-06	0.00E+00	4.36E-07	1.57E-09	3.80E-20	3.65E-17	4.61E-28	2.65E-21	3.83E-34	4.97E-25	5.57E-27	2.70E-31	1.26E-20	1.14E-04	1.16E-33	2.46E-11	4.53E-12	1.84E-16	8.75E-26	9.29E-41	1.64E-34	5.29E-30	0.00E+00	3.84E-17	1.74E-06	4.16E-05	0.00E+00	0.00E+00	1.43E-05	1.08E-05	1.50E-17
8.78E-09	900	4.08E+18	0.00E+00	7.27E-05	5.26E+05	0.00E+00	7.98E-16	3.34E+05	5.89E-04	1.40E+05	3.31E-04	4.55E-08	2.68E-05	1.70E-08	3.67E-06	1.78E-04	1.80E-05	2.84E-05	9.36E-06	0.00E+00	4.42E-07	1.59E-09	3.89E-20	3.70E-17	4.72E-28	2.72E-21	3.97E-34	5.04E-25	5.71E-27	2.74E-31	1.27E-20	1.16E-04	1.21E-33	2.49E-11	4.59E-12	1.87E-16	8.86E-26	9.52E-41	1.68E-34	5.42E-30	0.00E+00	3.94E-17	1.77E-06	4.21E-05	0.00E+00	0.00E+00	1.45E-05	1.09E-05	1.54E-17
8.79E-09	900	4.08E+18	0.00E+00	7.36E-05	5.26E+05	0.00E+00	8.04E-16	3.34E+05	5.96E-04	1.40E+05	3.35E-04	4.61E-08	2.71E-05	1.71E-08	3.72E-06	1.80E-04	1.82E-05	2.87E-05	9.47E-06	0.00E+00	4.47E-07	1.61E-09	3.98E-20	3.74E-17	4.84E-28	2.79E-21	4.11E-34	5.10E-25	5.85E-27	2.78E-31	1.29E-20	1.17E-04	1.25E-33	2.52E-11	4.64E-12	1.89E-16	8.97E-26	9.75E-41	1.72E-34	5.56E-30	0.00E+00	4.03E-17	1.79E-06	4.26E-05	0.00E+00	0.00E+00	1.47E-05	1.11E-05	1.57E-17
8.80E-09	900	4.08E+18	0.00E+00	7.45E-05	5.26E+05	0.00E+00	8.10E-16	3.34E+05	6.03E-04	1.40E+05	3.40E-04	4.67E-08	2.74E-05	1.73E-08	3.76E-06	1.82E-04	1.84E-05	2.91E-05	9.59E-06	0.00E+00	4.53E-07	1.63E-09	4.07E-20	3.79E-17	4.96E-28	2.86E-21	4.26E-34	5.16E-25	6.00E-27	2.82E-31	1.30E-20	1.19E-04	1.29E-33	2.55E-11	4.70E-12	1.91E-16	9.08E-26	9.99E-41	1.77E-34	5.70E-30	0.00E+00	4.13E-17	1.81E-06	4.32E-05	0.00E+00	0.00E+00	1.49E-05	1.12E-05	1.61E-17
8.81E-09	900	4.08E+18	0.00E+00	7.54E-05	5.26E+05	0.00E+00	8.16E-16	3.34E+05	6.11E-04	1.40E+05	3.44E-04	4.72E-08	2.78E-05	1.75E-08	3.81E-06	1.84E-04	1.87E-05	2.94E-05	9.70E-06	0.00E+00	4.58E-07	1.65E-09	4.17E-20	3.83E-17	5.08E-28	2.93E-21	4.41E-34	5.22E-25	6.14E-27	2.86E-31	1.32E-20	1.20E-04	1.34E-33	2.58E-11	4.76E-12	1.94E-16	9.19E-26	1.02E-40	1.81E-34	5.84E-30	0.00E+00	4.23E-17	1.83E-06	4.37E-05	0.00E+00	0.00E+00	1.50E-05	1.14E-05	1.65E-17
8.82E-09	900	4.08E+18	0.00E+00	7.63E-05	5.26E+05	0.00E+00	8.22E-16	3.34E+05	6.18E-04	1.40E+05	3.48E-04	4.78E-08	2.81E-05	1.77E-08	3.85E-06	1.87E-04	1.89E-05	2.98E-05	9.82E-06	0.00E+00	4.64E-07	1.67E-09	4.27E-20	3.88E-17	5.21E-28	3.00E-21	4.57E-34	5.29E-25	6.30E-27	2.90E-31	1.34E-20	1.22E-04	1.39E-33	2.61E-11	4.82E-12	1.96E-16	9.30E-26	1.05E-40	1.85E-34	5.98E-30	0.00E+00	4.34E-17	1.85E-06	4.42E-05	0.00E+00	0.00E+00	1.52E-05	1.15E-05	1.69E-17
8.83E-09	900	4.08E+18	0.00E+00	7.73E-05	5.26E+05	0.00E+00	8.28E-16	3.34E+05	6.26E-04	1.40E+05	3.52E-04	4.84E-08	2.85E-05	1.79E-08	3.90E-06	1.89E-04	1.91E-05	3.01E-05	9.94E-06	0.00E+00	4.70E-07	1.69E-09	4.37E-20	3.93E-17	5.33E-28	3.07E-21	4.73E-34	5.35E-25	6.45E-27	2.94E-31	1.35E-20	1.23E-04	1.44E-33	2.64E-11	4.87E-12	1.98E-16	9.42E-26	1.08E-40	1.90E-34	6.13E-30	0.00E+00	4.45E-17	1.88E-06	4.48E-05	0.00E+00	0.00E+00	1.54E-05	1.16E-05	1.74E-17
8.84E-09	900	4.08E+18	0.00E+00	7.82E-05	5.26E+05	0.00E+00	8.34E-16	3.34E+05	6.33E-04	1.40E+05	3.57E-04	4.90E-08	2.88E-05	1.81E-08	3.95E-06	1.91E-04	1.94E-05	3.05E-05	1.01E-05	0.00E+00	4.75E-07	1.71E-09	4.47E-20	3.98E-17	5.47E-28	3.15E-21	4.90E-34	5.42E-25	6.61E-27	2.98E-31	1.37E-20	1.25E-04	1.49E-33	2.68E-11	4.93E-12	2.01E-16	9.53E-26	1.10E-40	1.95E-34	6.28E-30	0.00E+00	4.56E-17	1.90E-06	4.53E-05	0.00E+00	0.00E+00	1.56E-05	1.18E-05	1.78E-17
8.85E-09	900	4.08E+18	0.00E+00	7.92E-05	5.26E+05	0.00E+00	8.41E-16	3.34E+05	6.41E-04	1.40E+05	3.61E-04	4.96E-08	2.92E-05	1.82E-08	4.00E-06	1.94E-04	1.96E-05	3.09E-05	1.02E-05	0.00E+00	4.81E-07	1.73E-09	4.58E-20	4.03E-17	5.60E-28	3.23E-21	5.08E-34	5.48E-25	6.77E-27	3.02E-31	1.39E-20	1.26E-04	1.54E-33	2.71E-11	5.00E-12	2.03E-16	9.65E-26	1.13E-40	1.99E-34	6.43E-30	0.00E+00	4.67E-17	1.92E-06	4.59E-05	0.00E+00	0.00E+00	1.58E-05	1.19E-05	1.82E-17
8.86E-09	900	4.08E+18	0.00E+00	8.01E-05	5.26E+05	0.00E+00	8.47E-16	3.34E+05	6.49E-04	1.40E+05	3.65E-04	5.02E-08	2.95E-05	1.84E-08	4.05E-06	1.96E-04	1.98E-05	3.13E-05	1.03E-05	0.00E+00	4.87E-07	1.75E-09	4.69E-20	4.08E-17	5.74E-28	3.31E-21	5.26E-34	5.55E-25	6.94E-27	3.07E-31	1.40E-20	1.28E-04	1.60E-33	2.74E-11	5.06E-12	2.06E-16	9.77E-26	1.16E-40	2.04E-34	6.59E-30	0.00E+00	4.78E-17	1.95E-06	4.64E-05	0.00E+00	0.00E+00	1.60E-05	1.21E-05	1.87E-17
8.87E-09	900	4.08E+18	0.00E+00	8.11E-05	5.26E+05	0.00E+00	8.54E-16	3.34E+05	6.57E-04	1.40E+05	3.70E-04	5.08E-08	2.99E-05	1.86E-08	4.10E-06	1.98E-04	2.01E-05	3.16E-05	1.04E-05	0.00E+00	4.93E-07	1.77E-09	4.80E-20	4.13E-17	5.88E-28	3.39E-21	5.45E-34	5.62E-25	7.11E-27	3.11E-31	1.42E-20	1.29E-04	1.66E-33	2.78E-11	5.12E-12	2.08E-16	9.89E-26	1.19E-40	2.09E-34	6.76E-30	0.00E+00	4.90E-17	1.97E-06	4.70E-05	0.00E+00	0.00E+00	1.62E-05	1.22E-05	1.91E-17
8.88E-09	900	4.08E+18	0.00E+00	8.21E-05	5.26E+05	0.00E+00	8.60E-16	3.34E+05	6.65E-04	1.40E+05	3.74E-04	5.14E-08	3.02E-05	1.88E-08	4.15E-06	2.01E-04	2.03E-05	3.20E-05	1.06E-05	0.00E+00	4.99E-07	1.79E-09	4.91E-20	4.18E-17	6.03E-28	3.47E-21	5.64E-34	5.69E-25	7.29E-27	3.16E-31	1.44E-20	1.31E-04	1.71E-33	2.81E-11	5.18E-12	2.11E-16	1.00E-25	1.21E-40	2.15E-34	6.92E-30	0.00E+00	5.02E-17	1.99E-06	4.76E-05	0.00E+00	0.00E+00	1.64E-05	1.24E-05	1.96E-17
8.89E-09	900	4.08E+18	0.00E+00	8.31E-05	5.26E+05	0.00E+00	8.67E-16	3.34E+05	6.73E-04	1.40E+05	3.79E-04	5.21E-08	3.06E-05	1.90E-08	4.20E-06	2.03E-04	2.06E-05	3.24E-05	1.07E-05	0.00E+00	5.05E-07	1.82E-09	5.03E-20	4.23E-17	6.18E-28	3.56E-21	5.85E-34	5.76E-25	7.47E-27	3.20E-31	1.46E-20	1.32E-04	1.78E-33	2.84E-11	5.24E-12	2.14E-16	1.01E-25	1.25E-40	2.20E-34	7.09E-30	0.00E+00	5.15E-17	2.02E-06	4.82E-05	0.00E+00	0.00E+00	1.66E-05	1.25E-05	2.01E-17
[truncated: 8,594 more rows]
[truncated: 18 more columns]
