# Supplementary material for: Dataset of numerical assessment on the combined effects of non-thermal plasma and water addition in hydrogen combustion
Source: Data Brief. 2025 Dec 19;64:112405. doi: 10.1016/j.dib.2025.112405 (PMC12813465; doi:10.1016/j.dib.2025.112405)
Supplement: Supplementary file 1 [file mmc1.zip › Research Data/Simulations for DOE/Run44.csv]

Time(s)	T_gas(K)	N_gas(#/cm^3)	AR	E	N2	He	H2O2	H2	H	O2	O	H2O	OH	HO2	O3	O(1D)	O(1S)	O2(a1)	O2(b1)	O2(c)	NO	N2O	NO2	HNO	HNO2	HONO	HONO2	N2H2	H2NN	HNOH	NH3	N	NO3	NH	NNH	NH2	H2NO	N2H4	N2H3	NH2OH	N^+	NH^+	H3^+	N2H^+	He^+	O^+	O2^+	N2^+	NH3^+
1e-11	300	3.66948e+19	0	6900.81	1.78119e+19	40179.6	7.26094e-14	1.13185e+19	5392.21	4.73482e+18	2624.07	2.82962e+18	291.897	0.303522	70.5036	1754.43	17.9516	262.75	66.2979	0	0.143907	0.000345123	4.21183e-21	5.60411e-21	1.84311e-49	1.03527e-21	2.89552e-41	3.72484e-37	3.07485e-33	2.65169e-44	3.319e-39	1184.01	5.10381e-41	1.03362e-17	1.5284e-09	1.7858e-29	9.07685e-43	1.68942e-62	1.07159e-59	7.27755e-49	0	1.49142e-17	19.5684	75.0037	1.46986e-14	3.6819e-16	148.603	332.899	1.09765e-19
2e-11	300	3.66948e+19	0	7750.34	1.78119e+19	40179.6	5.94575e-13	1.13185e+19	11628.8	4.73482e+18	5497.36	2.82962e+18	683.953	1.27838	290.789	3704.72	57.5045	557.864	143.448	0	0.598965	0.00144891	7.17622e-20	9.77984e-20	6.75282e-48	1.93512e-20	2.17858e-39	6.53098e-36	5.39142e-32	1.89621e-42	1.44814e-37	2513.79	3.48441e-39	4.30247e-17	6.39575e-09	3.35331e-28	6.4908e-41	8.68874e-62	1.55338e-57	5.96401e-47	0	1.95802e-16	61.9427	285.91	3.04587e-14	1.50726e-15	315.499	639.343	3.07609e-18
3e-11	300	3.66948e+19	0	8704.46	1.78119e+19	40179.6	2.05748e-12	1.13185e+19	18764.5	4.73482e+18	8653.31	2.82962e+18	1188.09	3.02501	675.344	5874.94	120.731	889.327	232.754	0	1.40341	0.00342315	3.89765e-19	5.42566e-19	6.06436e-47	1.14375e-19	3.00053e-38	3.6358e-35	3.00142e-31	2.49007e-41	1.51139e-36	4007.27	4.3878e-38	1.00817e-16	1.5039e-08	1.98876e-27	8.5236e-40	2.48897e-61	3.1715e-56	8.89959e-46	0	8.28668e-16	112.731	617.82	4.74492e-14	3.47519e-15	502.941	929.736	2.10402e-17
4e-11	300	3.66948e+19	0	9776.03	1.78119e+19	40179.6	5.00806e-12	1.13185e+19	26879.2	4.73482e+18	12129.3	2.82962e+18	1817.67	5.65168	1240.59	8292.15	209.97	1261.61	335.682	0	2.60017	0.00639294	1.32473e-18	1.87928e-18	3.04755e-46	4.19741e-19	2.02191e-37	1.26239e-34	1.04213e-30	1.60777e-40	8.61434e-36	5684.61	2.73012e-37	1.86805e-16	2.79257e-08	7.31614e-27	5.50346e-39	1.35768e-60	2.80489e-55	6.4453e-45	0	2.22561e-15	165.685	1062.4	6.58575e-14	6.33899e-15	713.459	1213	8.08206e-17
5e-11	300	3.66948e+19	0	10979.5	1.78119e+19	40179.6	1.00606e-11	1.13185e+19	36073.3	4.73482e+18	15967.4	2.82962e+18	2587.72	9.27712	2005.1	10986.7	327.864	1679.75	453.877	0	4.23748	0.0104984	3.48531e-18	5.02953e-18	1.11687e-45	1.18454e-18	9.22738e-37	3.38404e-34	2.79359e-30	7.05703e-40	3.51349e-35	7568.45	1.15862e-36	3.04457e-16	4.55663e-08	2.06798e-26	2.41565e-38	2.88818e-60	1.57911e-54	3.14409e-44	0	4.69342e-15	218.655	1616.28	8.58925e-14	1.01757e-14	949.893	1496.93	2.27145e-16
6e-11	300	3.66948e+19	0	12331.2	1.78119e+19	40179.6	1.79127e-11	1.13185e+19	46466.5	4.73482e+18	20214.4	2.82962e+18	3515.09	14.0328	2989.89	13992.9	477.393	2149.38	589.188	0	6.3695	0.0158965	7.8044e-18	1.14395e-17	3.35769e-45	2.82884e-18	3.2907e-36	7.70443e-34	6.36015e-30	2.42857e-39	1.15709e-34	9684.21	3.86551e-36	4.57674e-16	6.8525e-08	4.94338e-26	8.3131e-38	5.05305e-60	6.68061e-54	1.19274e-43	0	8.54595e-15	271.48	2280.03	1.07787e-13	1.50734e-14	1215.43	1788.55	5.25592e-16
7e-11	300	3.66948e+19	0	13849.2	1.78119e+19	40179.6	2.93644e-11	1.13185e+19	58197	4.73482e+18	24923	2.82962e+18	4618.68	20.0649	4218.66	17349	661.913	2676.85	743.69	0	9.05705	0.0227632	1.56447e-17	2.32629e-17	8.8042e-45	6.01674e-18	9.88024e-36	1.56748e-33	1.29398e-29	7.05961e-39	3.27807e-34	12060.4	1.0921e-35	6.50834e-16	9.74293e-08	1.05189e-25	2.41653e-37	1.63718e-59	2.31221e-53	3.79059e-43	0	1.41321e-14	324.911	3057.45	1.31801e-13	2.1133e-14	1513.66	2094.33	1.06623e-15
8e-11	300	3.66948e+19	0	15554.2	1.78119e+19	40179.6	4.5343e-11	1.13185e+19	71422.9	4.73482e+18	30152.2	2.82962e+18	5919.73	27.537	5718.18	21098.1	885.21	3269.27	919.714	0	12.3684	0.0312956	2.89368e-17	4.36021e-17	2.08972e-44	1.17539e-17	2.61668e-35	2.93811e-33	2.42546e-29	1.81537e-38	8.3126e-34	14729.2	2.73513e-35	8.88852e-16	1.3298e-07	2.05494e-25	6.21409e-37	4.42633e-59	6.91591e-53	1.0582e-42	0	2.18701e-14	380.064	3955.2	1.58224e-13	2.84689e-14	1848.61	2420.41	1.96866e-15
9e-11	300	3.66948e+19	0	17469	1.78119e+19	40179.6	6.69344e-11	1.13185e+19	86323.2	4.73482e+18	35968.2	2.82962e+18	7442.1	36.632	7518.61	25288.7	1151.55	3934.64	1119.88	0	16.3804	0.0417148	5.03579e-17	7.682e-17	4.59878e-44	2.15162e-17	6.29948e-35	5.17499e-33	4.27205e-29	4.25434e-38	1.93621e-33	17726.5	6.25391e-35	1.17725e-15	1.75961e-07	3.76048e-25	1.45628e-36	1.25113e-58	1.85132e-52	2.67551e-42	0	3.22848e-14	438.171	4982.47	1.87382e-13	3.72112e-14	2224.79	2772.81	3.38884e-15
1e-10	300	3.66948e+19	0	19619.5	1.78119e+19	40179.6	9.54211e-11	1.13185e+19	103100	4.73482e+18	42445.3	2.82962e+18	9212.54	47.5547	9653.94	29975.2	1465.72	4681.95	1347.12	0	21.1791	0.0542687	8.35594e-17	1.28938e-16	9.53452e-44	3.74152e-17	1.40665e-34	8.68107e-33	7.16638e-29	9.26928e-38	4.21544e-33	21092.8	1.33161e-34	1.52224e-15	2.27252e-07	6.53533e-25	3.17291e-36	3.70308e-58	4.53961e-52	6.25309e-42	0	4.60472e-14	500.484	6150.93	2.19636e-13	4.75076e-14	2647.27	3157.56	5.52822e-15
1.1e-10	300	3.66948e+19	0	22034.8	1.78119e+19	40179.6	1.32333e-10	1.13185e+19	121983	4.73482e+18	49666.8	2.82962e+18	11261.1	60.5349	12162.5	35218.7	1833.13	5521.27	1604.75	0	26.8614	0.0692355	1.33461e-16	2.08156e-16	1.88373e-43	6.24163e-17	2.95616e-34	1.40036e-32	1.15602e-28	1.90477e-37	8.68802e-33	24873.5	2.67812e-34	1.93077e-15	2.87839e-07	1.08934e-24	6.52011e-36	1.04496e-57	1.03699e-51	1.37115e-41	0	6.40201e-14	568.244	7474.67	2.55394e-13	5.9525e-14	3121.77	3580.88	8.64563e-15
1.2e-10	300	3.66948e+19	0	24747.4	1.78119e+19	40179.6	1.79506e-10	1.13185e+19	143227	4.73482e+18	57726	2.82962e+18	13621.6	75.8303	15087.3	41087.8	2259.86	6463.95	1896.48	0	33.5359	0.0869272	2.06629e-16	3.25512e-16	3.57653e-43	1.0062e-16	5.91044e-34	2.18774e-32	1.80602e-28	3.73108e-37	1.71118e-32	29119.6	5.14117e-34	2.41068e-15	3.58829e-07	1.75433e-24	1.27716e-35	2.79293e-57	2.23451e-51	2.85223e-41	0	8.73119e-14	642.689	8970.28	2.95109e-13	7.34522e-14	3654.68	4049.31	1.30726e-14
1.3e-10	300	3.66948e+19	0	27794	1.78119e+19	40179.6	2.39167e-10	1.13185e+19	167122	4.73482e+18	66727.9	2.82962e+18	16331.9	93.7302	18476.9	47659.7	2752.74	7522.7	2226.46	0	41.3247	0.107694	3.11755e-16	4.95739e-16	6.56773e-43	1.57626e-16	1.13357e-33	3.32808e-32	2.74739e-28	7.02307e-37	3.24436e-32	33888.5	9.49598e-34	2.97075e-15	4.41463e-07	2.74509e-24	2.40402e-35	7.06539e-57	4.58551e-51	5.67638e-41	0	1.17342e-13	725.074	10656.9	3.39293e-13	8.95024e-14	4253.2	4569.81	1.92332e-14
1.4e-10	300	3.66948e+19	0	31215.6	1.78119e+19	40179.6	3.14024e-10	1.13185e+19	193993	4.73482e+18	76790.3	2.82962e+18	19434.6	114.559	22385.8	55021	3319.46	8711.81	2599.38	0	50.3648	0.131928	4.60278e-16	7.38349e-16	1.17233e-42	2.41001e-16	2.09901e-33	4.95067e-32	4.08686e-28	1.27836e-36	5.95519e-32	39244.4	1.69807e-33	3.62085e-15	5.37139e-07	4.19176e-24	4.37587e-35	1.70123e-56	9.02874e-51	1.08801e-40	0	1.5592e-13	816.705	12556.7	3.88517e-13	1.07916e-13	4925.4	5149.94	2.76689e-14
1.5e-10	300	3.66948e+19	0	35058.4	1.78119e+19	40179.6	4.07401e-10	1.13185e+19	224204	4.73482e+18	88045.2	2.82962e+18	22977.4	138.682	26875.5	63268.9	3968.66	10047.3	3020.5	0	60.8104	0.160071	6.67165e-16	1.07903e-15	2.04218e-42	3.60884e-16	3.77177e-33	7.38823e-32	5.96461e-28	2.2614e-36	1.06312e-31	45259.7	2.95421e-33	4.37206e-15	6.47421e-07	6.26837e-24	7.74086e-35	3.65455e-52	1.71585e-50	2.01915e-40	0	2.05352e-13	918.96	14694.5	4.43421e-13	1.28965e-13	5680.35	5797.92	3.90702e-14
1.6e-10	300	3.66948e+19	0	39374.4	1.78119e+19	40179.6	5.23388e-10	1.13185e+19	258167	4.73482e+18	100641	2.82962e+18	27014.1	166.507	32015	72512.7	4710.07	11547.3	3495.72	0	72.8343	0.192618	9.51917e-16	1.55143e-15	3.48296e-42	5.30758e-16	6.60452e-33	2.71386e-31	8.56379e-28	3.90345e-36	1.85268e-31	52015.5	5.02016e-33	5.23683e-15	7.74072e-07	9.20579e-24	1.33617e-34	3.86246e-50	3.16251e-50	3.64381e-40	0	2.68565e-13	1033.33	17098.9	5.04725e-13	1.52954e-13	6528.24	6522.84	5.43175e-14
1.7e-10	300	3.66948e+19	0	44221.6	1.78119e+19	40179.6	6.67048e-10	1.13185e+19	296341	4.73482e+18	114744	2.82962e+18	31605	198.495	37881.8	82875.1	5554.62	13231.9	4031.66	0	86.6307	0.230123	1.33984e-15	2.19941e-15	5.83133e-42	7.68442e-16	1.13079e-32	5.50783e-31	1.21227e-27	6.5962e-36	3.1614e-31	59603.1	8.3596e-33	6.22914e-15	9.19067e-07	1.33085e-23	2.2579e-34	9.93902e-50	5.6754e-50	6.41696e-40	0	3.4927e-13	1161.43	19801.9	5.73233e-13	1.80228e-13	7480.51	7334.75	7.45313e-14
1.8e-10	300	3.66948e+19	0	49665.6	1.78119e+19	40179.6	8.44666e-10	1.13185e+19	339245	4.73482e+18	130542	2.82962e+18	36817.8	235.16	44563.2	94494.1	6514.58	15124	4635.77	0	102.418	0.273211	1.86369e-15	3.07994e-15	9.60536e-42	1.09735e-15	1.89845e-32	8.59126e-31	1.69504e-27	1.0942e-35	5.29577e-31	68124.6	1.36775e-32	7.36469e-15	1.08463e-06	1.89759e-23	3.7455e-34	1.72704e-49	9.94921e-50	1.10606e-39	0	4.52166e-13	1305.05	22839.7	6.49851e-13	2.11174e-13	8550.01	8244.8	1.01137e-13
1.9e-10	300	3.66948e+19	0	55779.7	1.78119e+19	40179.6	1.06407e-09	1.13185e+19	387460	4.73482e+18	148244	2.82962e+18	42728.5	277.083	52157.2	107524	7603.76	17249	5316.42	0	120.441	0.322581	2.56569e-15	4.26678e-15	1.55955e-41	1.54814e-15	3.13273e-32	1.22929e-30	2.3446e-27	1.78588e-35	8.72746e-31	77695.3	2.2037e-32	8.66111e-15	1.27325e-06	2.67294e-23	6.11314e-34	2.68291e-49	1.70845e-49	1.8706e-39	0	5.83204e-13	1466.18	26253.1	7.35593e-13	2.46228e-13	9751.18	9265.44	1.35947e-13
2e-10	300	3.66948e+19	0	62646.5	1.78119e+19	40179.6	1.33504e-09	1.13185e+19	441639	4.73482e+18	168087	2.82962e+18	49422.5	324.914	60773.9	122140	8837.68	19635.6	6083	0	140.974	0.37902	3.50021e-15	5.85514e-15	2.49986e-41	2.16071e-15	5.09131e-32	1.65554e-30	3.21239e-27	2.8734e-35	1.4176e-30	88444.2	3.503e-32	1.01382e-14	1.48773e-06	3.72474e-23	9.83576e-34	3.8797e-49	2.88041e-49	3.11076e-39	0	7.49907e-13	1647.01	30088	8.31598e-13	2.85881e-13	11100.2	10410.6	1.81262e-13
2.1e-10	300	3.66948e+19	0	70358.7	1.78119e+19	40179.6	1.66982e-09	1.13185e+19	502516	4.73482e+18	190334	2.82962e+18	56995.8	379.384	70537.3	138535	10233.8	22316.1	6946.06	0	164.328	0.443409	4.73704e-15	7.96763e-15	3.9615e-41	2.9869e-15	8.16337e-32	2.15867e-30	4.36454e-27	4.56503e-35	2.27304e-30	100516	5.50259e-32	1.18182e-14	1.73122e-06	5.14088e-23	1.56263e-33	5.40262e-49	4.77765e-49	5.09592e-39	0	9.61785e-13	1850	34396	9.39146e-13	3.30684e-13	12615.3	11695.8	2.40003e-13
2.2e-10	300	3.66948e+19	0	79020.3	1.78119e+19	40179.6	2.08376e-09	1.13185e+19	570915	4.73482e+18	215283	2.82962e+18	65556.1	441.312	81586.4	156931	11811.6	25326.5	7917.44	0	190.848	0.51674	6.36563e-15	1.07617e-14	6.21368e-41	4.09379e-15	1.29326e-31	2.75018e-30	5.88588e-27	7.17149e-35	3.60285e-30	114075	8.55323e-32	1.37262e-14	2.00726e-06	7.03496e-23	2.45483e-33	7.32854e-49	7.80969e-49	8.23637e-39	0	1.23086e-12	2077.92	39235.1	1.05967e-12	3.81259e-13	14316.9	13138.5	3.15874e-13
2.3e-10	300	3.66948e+19	0	88748.3	1.78119e+19	40179.6	2.59614e-09	1.13185e+19	647762	4.73482e+18	243268	2.82962e+18	75224.4	511.621	94077.5	177573	13593.2	28707.6	9010.46	0	220.926	0.600124	8.50044e-15	1.44395e-14	9.65678e-41	5.56797e-15	2.02694e-31	3.45002e-30	7.88501e-27	1.11538e-34	5.65175e-30	129302	1.31717e-31	1.58901e-14	2.3198e-06	9.55335e-23	3.818e-33	9.76701e-49	1.25998e-48	1.31523e-38	0	1.57233e-12	2333.85	44670.6	1.19478e-12	4.38302e-13	16228.1	14758.2	4.13571e-13
2.4e-10	300	3.66948e+19	0	99673.7	1.78119e+19	40179.6	3.23123e-09	1.13185e+19	734096	4.73482e+18	274664	2.82962e+18	86136.5	591.346	108186	200737	15603.3	32505	10240	0	254.997	0.694811	1.12877e-14	1.92593e-14	1.48835e-40	7.52091e-15	3.14644e-31	4.22881e-30	1.05008e-26	1.71929e-34	8.78356e-30	146404	2.01165e-31	1.83414e-14	2.67333e-06	1.28843e-22	5.8852e-33	1.25163e-48	2.00899e-48	2.07751e-38	0	2.00537e-12	2621.26	50775.8	1.34629e-12	5.02597e-13	18374.4	16576.9	5.39044e-13
2.5e-10	300	3.66948e+19	0	111944	1.78119e+19	40179.6	4.01954e-09	1.13185e+19	831085	4.73482e+18	309891	2.82962e+18	98445.1	681.648	124110	226735	17869.7	36769.9	11623	0	293.555	0.802203	1.49141e-14	2.55518e-14	2.27677e-40	1.00958e-14	4.84228e-31	4.98106e-30	1.39104e-26	2.629e-34	1.35365e-29	165611	3.04963e-31	2.11156e-14	3.07283e-06	1.72692e-22	8.99917e-33	1.48782e-48	3.16938e-48	3.24952e-38	0	2.55422e-12	2944.01	57632.9	1.51622e-12	5.75025e-13	20785.1	18619	6.99824e-13
2.6e-10	300	3.66948e+19	0	125725	1.78119e+19	40179.6	4.99955e-09	1.13185e+19	940039	4.73482e+18	349423	2.82962e+18	112322	783.833	142070	255916	20423.5	41559.8	13178.2	0	337.151	0.923876	1.96173e-14	3.37387e-14	3.45925e-40	1.34764e-14	7.39454e-31	6.21835e-30	1.83399e-26	3.99119e-34	2.07034e-29	187183	4.5927e-31	2.42525e-14	3.52395e-06	2.30175e-22	1.3662e-32	2.01553e-48	4.9522e-48	5.03778e-38	0	3.24949e-12	3306.49	65334.5	1.70686e-12	6.56578e-13	23492.4	20912.3	9.05449e-13
2.7e-10	300	3.66948e+19	0	141203	1.78119e+19	40179.6	6.21976e-09	1.13185e+19	1.06243e+06	4.73482e+18	393790	2.82962e+18	127958	899.366	162316	288671	23299.9	46939.5	14926.7	0	386.406	1.0616	2.57001e-14	4.43578e-14	5.22358e-40	1.78978e-14	1.12134e-30	7.61869e-30	2.40769e-26	6.02002e-34	3.14477e-29	211411	6.87567e-31	2.77966e-14	4.033e-06	3.05245e-22	2.06067e-32	2.62445e-48	7.67081e-48	7.74756e-38	0	4.12981e-12	3713.57	73984.4	1.92077e-12	7.48366e-13	26533.1	23487.7	1.16798e-12
2.8e-10	300	3.66948e+19	0	158586	1.78119e+19	40179.6	7.74136e-09	1.13185e+19	1.19992e+06	4.73482e+18	443588	2.82962e+18	145572	1029.89	185127	325441	26538.2	52981.4	16892.4	0	442.016	1.21735	3.35477e-14	5.80938e-14	7.84378e-40	2.36606e-14	1.68974e-30	9.34103e-30	3.14875e-26	9.02725e-34	4.74709e-29	238621	1.02389e-30	3.1798e-14	4.60707e-06	4.02953e-22	3.09006e-32	3.41773e-48	1.17884e-47	1.18282e-37	0	5.24399e-12	4170.76	83699.4	2.16081e-12	8.51641e-13	29948.1	26379.9	1.50269e-12
2.9e-10	300	3.66948e+19	0	178109	1.78119e+19	40179.6	9.64156e-09	1.13185e+19	1.35436e+06	4.73482e+18	499487	2.82962e+18	165405	1177.27	210818	366719	30182.6	59767.2	19102	0	504.764	1.39337	4.36495e-14	7.5818e-14	1.17185e-39	3.11483e-14	2.53179e-30	1.14152e-29	4.10369e-26	1.34655e-33	7.12537e-29	269181	1.51745e-30	3.63132e-14	5.25414e-06	5.29739e-22	4.60928e-32	4.41344e-48	1.79867e-47	1.79387e-37	0	6.65361e-12	4684.22	94610.6	2.43023e-12	9.67806e-13	33783.5	29628	1.92886e-12
3e-10	300	3.66948e+19	0	200035	1.78119e+19	40179.6	1.20178e-08	1.13185e+19	1.52783e+06	4.73482e+18	562239	2.82962e+18	187730	1343.56	239740	413063	34282.9	67388.3	21585.5	0	575.527	1.59217	5.6627e-14	9.8638e-14	1.74266e-39	4.08502e-14	3.77394e-30	1.39337e-29	5.3316e-26	1.99902e-33	1.06402e-28	303503	2.23927e-30	4.14052e-14	5.98318e-06	6.93804e-22	6.84273e-32	5.67229e-48	2.72655e-47	2.70422e-37	0	8.43642e-12	5260.89	106865	2.73264e-12	1.09844e-12	38091.1	33275.9	2.47089e-12
3.1e-10	300	3.66948e+19	0	224661	1.78119e+19	40179.6	1.49932e-08	1.13185e+19	1.72268e+06	4.73482e+18	632688	2.82962e+18	212853	1531.1	272292	465094	38894.9	75947.8	24376.5	0	655.293	1.81654	7.32691e-14	1.27961e-13	2.58058e-39	5.33893e-14	5.59929e-30	1.70019e-29	6.90744e-26	2.95488e-33	1.58147e-28	342050	3.29169e-30	4.71453e-14	6.80422e-06	9.05586e-22	1.01147e-31	7.26335e-48	4.10859e-47	4.05421e-37	0	1.06905e-11	5908.55	120628	3.07211e-12	1.24532e-12	42928.9	37372.8	3.15962e-12
3.2e-10	300	3.66948e+19	0	252318	1.78119e+19	40179.6	1.87232e-08	1.13185e+19	1.94155e+06	4.73482e+18	711783	2.82962e+18	241119	1742.52	308917	523513	44081.2	85560.9	27512.9	0	745.17	2.06966	9.45763e-14	1.65571e-13	3.80675e-39	6.95583e-14	8.2724e-30	2.07482e-29	8.92634e-26	4.35075e-33	2.34056e-28	385343	4.82183e-30	5.3613e-14	7.72857e-06	1.17836e-21	1.48928e-31	9.27211e-48	6.1577e-47	6.04776e-37	0	1.35399e-11	6635.93	136086	3.45322e-12	1.41043e-12	48362.4	41973.9	4.03398e-12
3.3e-10	300	3.66948e+19	0	283380	1.78119e+19	40179.6	2.3404e-08	1.13185e+19	2.18738e+06	4.73482e+18	800589	2.82962e+18	272913	1980.74	350116	589108	49912.3	96357.6	31037.2	0	846.403	2.35506	1.21817e-13	2.13735e-13	5.59587e-39	9.03649e-14	1.21748e-29	2.53117e-29	1.15088e-25	6.38339e-33	3.45057e-28	433965	7.04102e-30	6.08981e-14	8.76891e-06	1.52897e-21	2.18506e-31	1.17591e-47	9.18329e-47	8.98048e-37	0	1.71406e-11	7452.87	153446	3.8811e-12	1.596e-12	54464.7	47141.4	5.14321e-12
3.4e-10	300	3.66948e+19	0	318266	1.78119e+19	40179.6	2.92837e-08	1.13185e+19	2.4635e+06	4.73482e+18	900302	2.82962e+18	308670	2249.09	396451	662761	56467.2	108483	34997.1	0	960.389	2.67674	1.56598e-13	2.75324e-13	8.19953e-39	1.17089e-13	1.78557e-29	3.01694e-29	1.48076e-25	9.33562e-33	5.06901e-28	488573	1.02523e-29	6.9101e-14	9.93951e-06	1.97882e-21	3.19562e-31	1.34697e-47	1.36338e-46	1.32799e-36	0	2.16902e-11	8370.36	172944	4.36151e-12	1.80456e-12	61318.2	52945	6.54944e-12
3.5e-10	300	3.66948e+19	0	357446	1.78119e+19	40179.6	3.66753e-08	1.13185e+19	2.77364e+06	4.73482e+18	1.01226e+06	2.82962e+18	348877	2551.26	448552	745465	63834.9	122102	39446.3	0	1088.7	3.03916	2.00955e-13	3.53977e-13	1.19795e-38	1.51356e-13	2.61046e-29	3.72083e-29	1.90162e-25	1.36134e-32	7.42253e-28	549904	1.48898e-29	7.8335e-14	1.12563e-05	2.55506e-21	4.65993e-31	1.77082e-47	2.01581e-46	1.95631e-36	0	2.74373e-11	9400.81	194843	4.90093e-12	2.03893e-12	69015.5	59463	8.3312e-12
3.6e-10	300	3.66948e+19	0	401450	1.78119e+19	40179.6	4.59746e-08	1.13185e+19	3.12198e+06	4.73482e+18	1.13799e+06	2.82962e+18	394081	2891.42	507128	838334	72115.1	137397	44444.8	0	1233.1	3.44736	2.57463e-13	4.54303e-13	1.74554e-38	1.95227e-13	3.80546e-29	4.57363e-29	2.43792e-25	1.9799e-32	1.08368e-27	618784	2.15747e-29	8.87267e-14	1.27374e-05	3.29209e-21	6.77727e-31	2.27392e-47	2.96925e-46	2.87193e-36	0	3.46962e-11	10558.1	219437	5.50663e-12	2.30227e-12	77660.3	66783.4	1.05876e-11
3.7e-10	300	3.66948e+19	0	450871	1.78119e+19	40179.6	5.76812e-08	1.13185e+19	3.51322e+06	4.73482e+18	1.27916e+06	2.82962e+18	444898	3274.26	572975	942619	81419.8	154575	50060.3	0	1395.56	3.90698	3.29385e-13	5.82138e-13	2.53723e-38	2.51315e-13	5.53302e-29	5.63335e-29	3.12066e-25	2.87259e-32	1.57791e-27	696145	3.1195e-29	1.00419e-13	1.44029e-05	4.23353e-21	9.83298e-31	2.91981e-47	4.35863e-46	4.20275e-36	0	4.38631e-11	11857.9	247058	6.18677e-12	2.59815e-12	87369.4	75005	1.34438e-11
3.8e-10	300	3.66948e+19	0	506376	1.78119e+19	40179.6	7.24263e-08	1.13185e+19	3.95265e+06	4.73482e+18	1.4377e+06	2.82962e+18	502016	3705.02	646987	1.05973e+06	91875	173868	56368.9	0	1578.31	4.42434	4.20845e-13	7.44868e-13	3.67975e-38	3.22934e-13	8.02572e-29	6.94743e-29	3.98902e-25	4.15867e-32	2.2919e-27	783029	4.50189e-29	1.13572e-13	1.62754e-05	5.43459e-21	1.42353e-30	3.7365e-47	6.37806e-46	6.13246e-36	0	5.5438e-11	13317.7	278081	6.95053e-12	2.93056e-12	98273.8	84238.6	1.70577e-11
3.9e-10	300	3.66948e+19	0	568714	1.78119e+19	40179.6	9.10074e-08	1.13185e+19	4.4462e+06	4.73482e+18	1.61572e+06	2.82962e+18	566212	4189.62	730167	1.19124e+06	103622	195536	63455.6	0	1783.86	5.00658	5.37061e-13	9.51836e-13	5.32586e-38	4.14277e-13	1.16163e-28	8.57676e-29	5.09255e-25	6.00859e-32	3.32152e-27	880609	6.48565e-29	1.28364e-13	1.83805e-05	6.96522e-21	2.05676e-30	4.76418e-47	9.30637e-46	8.92458e-36	0	7.00518e-11	14957.2	312922	7.8082e-12	3.30399e-12	110520	94609	2.16289e-11
4e-10	300	3.66948e+19	0	638727	1.78119e+19	40179.6	1.14431e-07	1.13185e+19	5.00053e+06	4.73482e+18	1.81564e+06	2.82962e+18	638357	4734.68	823642	1.33892e+06	116820	219872	71416.4	0	2014.99	5.66169	6.8463e-13	1.21486e-12	7.69397e-38	5.30656e-13	1.67802e-28	1.06042e-28	6.49391e-25	8.66576e-32	4.80386e-27	990202	9.32893e-29	1.45e-13	2.07468e-05	8.9139e-21	2.96632e-30	6.06494e-47	1.35435e-45	1.29566e-35	0	8.85005e-11	16798.5	352052	8.77136e-12	3.7235e-12	124275	106256	2.74091e-11
4.1e-10	300	3.66948e+19	0	717358	1.78119e+19	40179.6	1.4397e-07	1.13185e+19	5.62312e+06	4.73482e+18	2.04016e+06	2.82962e+18	719428	5347.64	928681	1.50477e+06	131646	247203	80358.8	0	2274.88	6.39864	8.71891e-13	1.54889e-12	1.10961e-37	6.78795e-13	2.41963e-28	1.31283e-28	8.27229e-25	1.24775e-31	6.93478e-27	1.11329e+06	1.33996e-28	1.63704e-13	2.34063e-05	1.13926e-20	4.27109e-30	7.7066e-47	1.96626e-45	1.87689e-35	0	1.11788e-10	18866.5	396000	9.85299e-12	4.19475e-12	139723	119337	3.4716e-11
4.2e-10	300	3.66948e+19	0	805670	1.78119e+19	40179.6	1.81229e-07	1.13185e+19	6.32238e+06	4.73482e+18	2.29229e+06	2.82962e+18	810525	6036.88	1.0467e+06	1.69102e+06	148302	277899	90403.6	0	2567.04	7.22751	1.10939e-12	1.97281e-12	1.59775e-37	8.67199e-13	3.48334e-28	1.62763e-28	1.05278e-24	1.7939e-31	9.99389e-27	1.25152e+06	1.92218e-28	1.84732e-13	2.63952e-05	1.45429e-20	6.14059e-30	9.78169e-47	2.84839e-45	2.71338e-35	0	1.41182e-10	21189.1	445358	1.10677e-11	4.7241e-12	157072	134028	4.39506e-11
4.3e-10	300	3.66948e+19	0	904853	1.78119e+19	40179.6	2.28238e-07	1.13185e+19	7.10775e+06	4.73482e+18	2.57543e+06	2.82962e+18	912880	6811.77	1.17931e+06	1.90018e+06	167012	312374	101686	0	2895.47	8.15963	1.41043e-12	2.51051e-12	2.29736e-37	1.10663e-12	5.00726e-28	2.00906e-28	1.33867e-24	2.57561e-31	1.43801e-26	1.40678e+06	2.75416e-28	2.08369e-13	2.97539e-05	1.85438e-20	8.81642e-30	1.17796e-46	4.11801e-45	3.91548e-35	0	1.7828e-10	23797.6	500792	1.24318e-11	5.31871e-12	176557	150528	5.5619e-11
4.4e-10	300	3.66948e+19	0	1.01625e+06	1.78119e+19	40179.6	2.87557e-07	1.13185e+19	7.98982e+06	4.73482e+18	2.89342e+06	2.82962e+18	1.02788e+06	7682.88	1.32829e+06	2.13508e+06	188030	351093	114360	0	3264.61	9.20773	1.79186e-12	3.19216e-12	3.299e-37	1.41068e-12	7.1882e-28	2.55219e-28	1.7009e-24	3.6934e-31	2.0662e-26	1.58114e+06	3.94206e-28	2.34938e-13	3.3528e-05	2.36217e-20	1.26426e-29	1.8337e-46	5.94265e-45	5.64068e-35	0	2.25098e-10	26727.2	563050	1.39638e-11	5.98659e-12	198441	169059	7.03597e-11
4.5e-10	300	3.66948e+19	0	1.14135e+06	1.78119e+19	40179.6	3.6242e-07	1.13185e+19	8.98049e+06	4.73482e+18	3.25054e+06	2.82962e+18	1.15708e+06	8662.04	1.49566e+06	2.39889e+06	211637	394579	128595	0	3679.49	10.3861	2.27492e-12	4.05588e-12	4.73168e-37	1.79656e-12	1.03064e-27	3.22333e-28	2.15962e-24	5.29035e-31	2.96498e-26	1.77698e+06	5.63689e-28	2.64799e-13	3.77686e-05	3.00626e-20	1.8109e-29	2.65251e-46	8.56144e-45	8.11358e-35	0	2.84181e-10	30017.5	632973	1.56843e-11	6.73678e-12	223019	189871	8.89785e-11
4.6e-10	300	3.66948e+19	0	1.28186e+06	1.78119e+19	40179.6	4.56911e-07	1.13185e+19	1.00932e+07	4.73482e+18	3.65159e+06	2.82962e+18	1.30222e+06	9762.56	1.68369e+06	2.69515e+06	238155	443418	144584	0	4145.74	11.7107	2.88646e-12	5.14983e-12	6.77915e-37	2.28601e-12	1.4761e-27	4.05631e-28	2.74031e-24	7.57004e-31	4.2497e-26	1.99692e+06	8.05336e-28	2.98357e-13	4.25331e-05	3.82279e-20	2.59125e-29	3.68587e-46	1.23155e-44	1.16543e-34	0	3.58736e-10	33712.8	711504	1.76166e-11	7.57938e-12	250622	213245	1.12492e-10
4.7e-10	300	3.66948e+19	0	1.43966e+06	1.78119e+19	40179.6	5.76183e-07	1.13185e+19	1.13428e+07	4.73482e+18	4.10201e+06	2.82962e+18	1.46528e+06	10999.4	1.89491e+06	3.02787e+06	267939	498270	162543	0	4669.67	13.1997	3.66038e-12	6.53484e-12	9.70288e-37	2.90649e-12	2.11193e-27	5.09355e-28	3.47515e-24	1.0822e-30	6.08454e-26	2.24394e+06	1.14967e-27	3.36067e-13	4.78859e-05	4.85741e-20	3.70443e-29	5.00295e-46	1.76909e-44	1.6719e-34	0	4.52812e-10	37863.1	799703	1.97866e-11	8.52579e-12	281624	239497	1.42184e-10
4.8e-10	300	3.66948e+19	0	1.6169e+06	1.78119e+19	40179.6	7.26746e-07	1.13185e+19	1.27463e+07	4.73482e+18	4.60785e+06	2.82962e+18	1.64846e+06	12389.3	2.13218e+06	3.40154e+06	301394	559874	182714	0	5258.4	14.8731	4.6395e-12	8.28773e-12	1.38749e-36	3.69271e-12	3.01889e-27	6.38344e-28	4.40475e-24	1.5458e-30	8.70306e-26	2.52136e+06	1.64004e-27	3.78441e-13	5.38995e-05	6.16781e-20	5.29134e-29	6.66014e-46	2.53802e-44	2.39568e-34	0	5.71516e-10	42524.3	898759	2.22237e-11	9.58877e-12	316443	268981	1.79671e-10
4.9e-10	300	3.66948e+19	0	1.81595e+06	1.78119e+19	40179.6	9.16814e-07	1.13185e+19	1.43226e+07	4.73482e+18	5.17595e+06	2.82962e+18	1.85422e+06	13951.1	2.39871e+06	3.82119e+06	338969	629062	205369	0	5919.88	16.7539	5.87787e-12	1.05055e-11	1.98243e-36	4.68851e-12	4.31172e-27	7.99246e-28	5.58039e-24	2.2063e-30	1.24374e-25	2.83294e+06	2.33805e-27	4.26053e-13	6.06551e-05	7.82683e-20	7.55225e-29	8.76424e-46	3.63694e-44	3.42916e-34	0	7.21288e-10	47759.3	1.01001e+06	2.49608e-11	1.07827e-11	355547	302094	2.26998e-10
5e-10	300	3.66948e+19	0	2.0395e+06	1.78119e+19	40179.6	1.15676e-06	1.13185e+19	1.6093e+07	4.73482e+18	5.81397e+06	2.82962e+18	2.08536e+06	15706.1	2.69809e+06	4.2925e+06	381172	706768	230815	0	6663.09	18.8675	7.44373e-12	1.33106e-11	2.83031e-36	5.94926e-12	6.15352e-27	1.00002e-27	7.0668e-24	3.14683e-30	1.77596e-25	3.18288e+06	3.33117e-27	4.79548e-13	6.82441e-05	9.92644e-20	1.07717e-28	1.14276e-45	5.20617e-44	4.90376e-34	0	9.10255e-10	53638.8	1.13496e+06	2.80348e-11	1.21236e-11	399466	339284	2.86739e-10
5.1e-10	300	3.66948e+19	0	2.29058e+06	1.78119e+19	40179.6	1.45966e-06	1.13185e+19	1.80814e+07	4.73482e+18	6.53052e+06	2.82962e+18	2.34499e+06	17677.9	3.03437e+06	4.82181e+06	428573	794040	259395	0	7498.09	21.2425	9.42321e-12	1.68576e-11	4.03803e-36	7.5449e-12	8.77601e-27	1.25092e-27	8.94568e-24	4.48546e-30	2.53405e-25	3.5759e+06	4.74359e-27	5.3965e-13	7.67692e-05	1.25828e-19	1.53539e-28	1.48082e-45	7.44526e-44	7.00632e-34	0	1.14867e-09	60242.1	1.27528e+06	3.14871e-11	1.36297e-11	448792	381052	3.62145e-10
5.2e-10	300	3.66948e+19	0	2.57256e+06	1.78119e+19	40179.6	1.84205e-06	1.13185e+19	2.03145e+07	4.73482e+18	7.33526e+06	2.82962e+18	2.63662e+06	19893.3	3.4121e+06	5.41626e+06	481812	892055	291495	0	8436.17	23.9111	1.19251e-11	2.13418e-11	5.75742e-36	9.56372e-12	1.25083e-26	1.55491e-27	1.13202e-23	6.38984e-30	3.6133e-25	4.0173e+06	6.7516e-27	6.07172e-13	8.63453e-05	1.59425e-19	2.18727e-28	1.7503e-45	1.0638e-43	1.00024e-33	0	1.44945e-09	67658.3	1.43289e+06	3.53644e-11	1.53212e-11	504189	427962	4.57317e-10
5.3e-10	300	3.66948e+19	0	2.88926e+06	1.78119e+19	40179.6	2.32478e-06	1.13185e+19	2.28226e+07	4.73482e+18	8.23906e+06	2.82962e+18	2.96419e+06	22382.2	3.83637e+06	6.08389e+06	541606	1.00214e+06	327547	0	9490.02	26.9096	1.50865e-11	2.70096e-11	8.20418e-36	1.21172e-11	1.78177e-26	1.94439e-27	1.43204e-23	9.098e-30	5.14907e-25	4.51304e+06	9.60537e-27	6.83029e-13	9.71021e-05	2.01907e-19	3.11428e-28	2.24249e-45	1.51876e-43	1.42693e-33	0	1.82892e-09	75987.4	1.60989e+06	3.9719e-11	1.7221e-11	566407	480646	5.77429e-10
5.4e-10	300	3.66948e+19	0	3.24495e+06	1.78119e+19	40179.6	2.93416e-06	1.13185e+19	2.56395e+07	4.73482e+18	9.25411e+06	2.82962e+18	3.33213e+06	25178.4	4.31292e+06	6.8337e+06	608764	1.12577e+06	368039	0	10673.9	30.2785	1.90808e-11	3.41717e-11	1.16846e-35	1.53462e-11	2.53677e-26	2.4379e-27	1.81106e-23	1.29478e-29	7.3335e-25	5.06981e+06	1.36599e-26	7.68246e-13	0.000109185	2.55611e-19	4.43208e-28	2.96211e-45	2.16672e-43	2.03431e-33	0	2.30765e-09	85342	1.80869e+06	4.46096e-11	1.93548e-11	636284	539817	7.29006e-10
5.5e-10	300	3.66948e+19	0	3.64442e+06	1.78119e+19	40179.6	3.70339e-06	1.13185e+19	2.88031e+07	4.73482e+18	1.03941e+07	2.82962e+18	3.74541e+06	28319.7	4.84817e+06	7.67579e+06	684190	1.26463e+06	413517	0	12003.8	34.0633	2.41265e-11	4.32209e-11	1.66334e-35	1.94282e-11	3.60998e-26	3.05395e-27	2.28981e-23	1.84187e-29	1.04394e-24	5.69512e+06	1.94189e-26	8.63975e-13	0.000122756	3.23486e-19	6.30479e-28	3.83867e-45	3.08906e-43	2.89847e-33	0	2.91159e-09	95848.1	2.03196e+06	5.01022e-11	2.17513e-11	714763	606272	9.20281e-10
5.6e-10	300	3.66948e+19	0	4.09307e+06	1.78119e+19	40179.6	4.67439e-06	1.13185e+19	3.23563e+07	4.73482e+18	1.16744e+07	2.82962e+18	4.20959e+06	31848.5	5.44935e+06	8.62154e+06	768903	1.42057e+06	464596	0	13497.7	38.3155	3.04994e-11	5.46522e-11	2.36678e-35	2.45877e-11	5.13505e-26	3.82858e-27	2.89444e-23	2.6191e-29	1.48538e-24	6.39741e+06	2.75967e-26	9.71512e-13	0.000138	4.09254e-19	8.96527e-28	4.99347e-45	4.40135e-43	4.12748e-33	0	3.67348e-09	107648	2.28271e+06	5.62709e-11	2.44428e-11	802903	680908	1.16164e-09
5.7e-10	300	3.66948e+19	0	4.59696e+06	1.78119e+19	40179.6	5.90005e-06	1.13185e+19	3.63468e+07	4.73482e+18	1.31123e+07	2.82962e+18	4.73096e+06	35812.6	6.12458e+06	9.68371e+06	864047	1.59572e+06	521963	0	15175.8	43.0923	3.85477e-11	6.90909e-11	3.36635e-35	3.11077e-11	7.30158e-26	4.80008e-27	3.65795e-23	3.72298e-29	2.11261e-24	7.18615e+06	3.92068e-26	1.09231e-12	0.000155123	5.17613e-19	1.27439e-27	6.46747e-45	6.26764e-43	5.87472e-33	0	4.63462e-09	120900	2.56434e+06	6.3199e-11	2.74657e-11	901895	764732	1.46619e-09
5.8e-10	300	3.66948e+19	0	5.16287e+06	1.78119e+19	40179.6	7.44709e-06	1.13185e+19	4.08287e+07	4.73482e+18	1.47272e+07	2.82962e+18	5.31656e+06	40265.6	6.88298e+06	1.08766e+07	970904	1.79243e+06	586394	0	17060.8	48.4586	4.87107e-11	8.73256e-11	4.78634e-35	3.93454e-11	1.03785e-25	6.02057e-27	4.622e-23	5.29041e-29	3.00357e-24	8.072e+06	5.56861e-26	1.228e-12	0.000174354	6.54493e-19	1.81093e-27	8.38398e-45	8.9208e-43	8.35783e-33	0	5.84709e-09	135783	2.88063e+06	7.09799e-11	3.08609e-11	1.01307e+06	858875	1.85044e-09
5.9e-10	300	3.66948e+19	0	5.79845e+06	1.78119e+19	40179.6	9.39971e-06	1.13185e+19	4.58623e+07	4.73482e+18	1.6541e+07	2.82962e+18	5.97428e+06	45267.5	7.73478e+06	1.22164e+07	1.09092e+06	2.01335e+06	658758	0	19178.2	54.4868	6.15426e-11	1.10352e-10	6.80302e-35	4.97518e-11	1.47474e-25	7.55402e-27	5.83911e-23	7.51555e-29	4.26881e-24	9.0669e+06	7.90727e-26	1.38042e-12	0.000195955	8.27375e-19	2.5726e-27	1.08808e-44	1.26912e-42	1.18857e-32	0	7.37659e-09	152499	3.23586e+06	7.97187e-11	3.4674e-11	1.13794e+06	964609	2.33526e-09
6e-10	300	3.66948e+19	0	6.51228e+06	1.78119e+19	40179.6	1.18642e-05	1.13185e+19	5.15156e+07	4.73482e+18	1.85779e+07	2.82962e+18	6.713e+06	50886.1	8.69148e+06	1.37211e+07	1.2257e+06	2.26147e+06	740032	0	21556.5	61.2584	7.77426e-11	1.39425e-10	9.66649e-35	6.28959e-11	2.09494e-25	9.48166e-27	7.37558e-23	1.06738e-28	6.06514e-24	1.01843e+07	1.12256e-25	1.55163e-12	0.000220217	1.0457e-18	3.65367e-27	1.41609e-44	1.80476e-42	1.68964e-32	0	9.30602e-09	171273	3.63483e+06	8.95333e-11	3.89565e-11	1.27817e+06	1.08336e+06	2.94694e-09
6.1e-10	300	3.66948e+19	0	7.31398e+06	1.78119e+19	40179.6	1.49745e-05	1.13185e+19	5.78649e+07	4.73482e+18	2.08657e+07	2.82962e+18	7.5427e+06	57197.2	9.76599e+06	1.5411e+07	1.37709e+06	2.54014e+06	831312	0	24227.8	68.8649	9.81933e-11	1.7613e-10	1.37314e-34	7.94958e-11	2.97518e-25	1.18879e-26	9.31505e-23	1.51555e-28	8.61494e-24	1.14392e+07	1.59333e-25	1.74394e-12	0.000247466	1.32138e-18	5.18778e-27	1.76647e-44	2.56549e-42	2.40114e-32	0	1.17399e-08	192357	4.08291e+06	1.00556e-10	4.37663e-11	1.43567e+06	1.21673e+06	3.71866e-09
6.2e-10	300	3.66948e+19	0	8.21438e+06	1.78119e+19	40179.6	1.88999e-05	1.13185e+19	6.49958e+07	4.73482e+18	2.3435e+07	2.82962e+18	8.47458e+06	64286.2	1.09728e+07	1.73089e+07	1.54711e+06	2.85311e+06	933830	0	27228.3	77.4092	1.24008e-10	2.22466e-10	1.95008e-34	1.00457e-10	4.22427e-25	1.49143e-26	1.1763e-22	2.15143e-28	1.22336e-23	1.28486e+07	2.26111e-25	1.95995e-12	0.000278072	1.66945e-18	7.36444e-27	2.23875e-44	3.6456e-42	3.41122e-32	0	1.48101e-08	216038	4.58615e+06	1.12936e-10	4.91683e-11	1.61256e+06	1.36651e+06	4.69226e-09
6.3e-10	300	3.66948e+19	0	9.22563e+06	1.78119e+19	40179.6	2.38537e-05	1.13185e+19	7.30046e+07	4.73482e+18	2.63207e+07	2.82962e+18	9.52122e+06	72248.6	1.23282e+07	1.94405e+07	1.73805e+06	3.20461e+06	1.04897e+06	0	30598.5	87.0067	1.56591e-10	2.80956e-10	2.7688e-34	1.26924e-10	5.99649e-25	1.8758e-26	1.48527e-22	3.05351e-28	1.73681e-23	1.44316e+07	3.20823e-25	2.20259e-12	0.000312447	2.10887e-18	1.04523e-26	3.05651e-44	5.1788e-42	4.84489e-32	0	1.8683e-08	242633	5.15134e+06	1.26839e-10	5.52353e-11	1.81123e+06	1.53474e+06	5.92054e-09
6.4e-10	300	3.66948e+19	0	1.03614e+07	1.78119e+19	40179.6	3.01053e-05	1.13185e+19	8.19994e+07	4.73482e+18	2.95615e+07	2.82962e+18	1.06967e+07	81192.2	1.38506e+07	2.18344e+07	1.95251e+06	3.59938e+06	1.17829e+06	0	34383.9	97.787	1.97714e-10	3.54782e-10	3.93042e-34	1.60338e-10	8.51054e-25	2.35839e-26	1.87519e-22	4.33306e-28	2.46526e-23	1.62094e+07	4.55139e-25	2.47512e-12	0.000351056	2.66357e-18	1.48322e-26	4.11479e-44	7.35464e-42	6.87939e-32	0	2.35685e-08	272503	5.78611e+06	1.42455e-10	6.20492e-11	2.03435e+06	1.72368e+06	7.47007e-09
6.5e-10	300	3.66948e+19	0	1.16369e+07	1.78119e+19	40179.6	3.79941e-05	1.13185e+19	9.21015e+07	4.73482e+18	3.32014e+07	2.82962e+18	1.2017e+07	91237.6	1.55603e+07	2.45231e+07	2.19337e+06	4.04275e+06	1.32352e+06	0	38635.5	109.896	2.49614e-10	4.47959e-10	5.57834e-34	2.0252e-10	1.20765e-24	2.96652e-26	2.36726e-22	6.14778e-28	3.49856e-23	1.8206e+07	6.45601e-25	2.78123e-12	0.000394418	3.36375e-18	2.10441e-26	5.61139e-44	1.04418e-41	9.76604e-32	0	2.9731e-08	306050	6.49902e+06	1.59992e-10	6.9702e-11	2.28494e+06	1.93587e+06	9.42487e-09
6.6e-10	300	3.66948e+19	0	1.30695e+07	1.78119e+19	40179.6	4.7949e-05	1.13185e+19	1.03447e+08	4.73482e+18	3.72893e+07	2.82962e+18	1.34998e+07	102521	1.74806e+07	2.75427e+07	2.46388e+06	4.54071e+06	1.48664e+06	0	43410.9	123.496	3.1511e-10	5.65552e-10	7.9158e-34	2.55766e-10	1.71339e-24	3.73205e-26	2.9882e-22	8.72125e-28	4.96412e-23	2.04485e+07	9.15652e-25	3.12506e-12	0.00044312	4.24749e-18	2.98532e-26	7.70006e-44	1.48212e-41	1.38611e-31	0	3.75046e-08	343727	7.2997e+06	1.79689e-10	7.82969e-11	2.56638e+06	2.17419e+06	1.18909e-08
6.7e-10	300	3.66948e+19	0	1.46784e+07	1.78119e+19	40179.6	6.05104e-05	1.13185e+19	1.1619e+08	4.73482e+18	4.18804e+07	2.82962e+18	1.51652e+07	115193	1.96373e+07	3.09341e+07	2.76769e+06	5.09996e+06	1.66984e+06	0	48774.4	138.773	3.9776e-10	7.13953e-10	1.1231e-33	3.22973e-10	2.43056e-24	4.69627e-26	3.77173e-22	1.23703e-27	7.04252e-23	2.2967e+07	1.29852e-24	3.51126e-12	0.00049782	5.36286e-18	4.23441e-26	1.06773e-43	2.10326e-41	1.96698e-31	0	4.73103e-08	386042	8.19895e+06	2.0181e-10	8.79499e-11	2.88246e+06	2.44185e+06	1.50017e-08
6.8e-10	300	3.66948e+19	0	1.64854e+07	1.78119e+19	40179.6	7.63605e-05	1.13185e+19	1.30501e+08	4.73482e+18	4.70367e+07	2.82962e+18	1.70357e+07	129427	2.20596e+07	3.4743e+07	3.1089e+06	5.72806e+06	1.87559e+06	0	54798.5	155.931	5.02053e-10	9.01223e-10	1.59323e-33	4.07796e-10	3.44747e-24	5.91083e-26	4.7604e-22	1.75441e-27	9.98972e-23	2.57956e+07	1.84129e-24	3.94504e-12	0.000559254	6.77047e-18	6.00542e-26	1.49714e-43	2.98407e-41	2.7908e-31	0	5.96793e-08	433566	9.2089e+06	2.26655e-10	9.87913e-11	3.23746e+06	2.74245e+06	1.89261e-08
6.9e-10	300	3.66948e+19	0	1.85149e+07	1.78119e+19	40179.6	9.63598e-05	1.13185e+19	1.46574e+08	4.73482e+18	5.28278e+07	2.82962e+18	1.91365e+07	145414	2.47801e+07	3.90207e+07	3.49212e+06	6.43349e+06	2.10667e+06	0	61564.5	175.203	6.33652e-10	1.13753e-09	2.25987e-33	5.14847e-10	4.88927e-24	7.441e-26	6.00785e-22	2.48791e-27	1.41685e-22	2.89724e+07	2.6107e-24	4.43227e-12	0.000628253	8.54684e-18	8.51622e-26	2.12464e-43	4.23293e-41	3.95906e-31	0	7.52817e-08	486941	1.03432e+07	2.54558e-10	1.10967e-10	3.63616e+06	3.08007e+06	2.38765e-08
7e-10	300	3.66948e+19	0	2.07942e+07	1.78119e+19	40179.6	0.000121594	1.13185e+19	1.64626e+08	4.73482e+18	5.93318e+07	2.82962e+18	2.14959e+07	163370	2.78355e+07	4.38251e+07	3.92251e+06	7.22576e+06	2.36621e+06	0	69163.7	196.849	7.997e-10	1.43571e-09	3.20506e-33	6.49942e-10	6.93331e-24	9.36727e-26	7.58178e-22	3.52773e-27	2.0093e-22	3.25402e+07	3.70132e-24	4.97953e-12	0.000705747	1.07884e-17	1.20756e-25	3.02885e-43	6.00333e-41	5.61562e-31	0	9.49624e-08	546886	1.16171e+07	2.85896e-10	1.24642e-10	4.08395e+06	3.45924e+06	3.01212e-08
7.1e-10	300	3.66948e+19	0	2.33541e+07	1.78119e+19	40179.6	0.000153432	1.13185e+19	1.849e+08	4.73482e+18	6.66365e+07	2.82962e+18	2.41458e+07	183537	3.12671e+07	4.92209e+07	4.40589e+06	8.11556e+06	2.65769e+06	0	77698.7	221.162	1.00921e-09	1.81195e-09	4.5451e-33	8.20421e-10	9.83094e-24	1.17872e-25	9.56758e-22	5.0017e-27	2.8492e-22	3.65473e+07	5.24714e-24	5.59423e-12	0.000792782	1.3617e-17	1.7121e-25	4.2844e-43	8.51272e-41	7.96436e-31	0	1.19788e-07	614211	1.30478e+07	3.21092e-10	1.40001e-10	4.58685e+06	3.8851e+06	3.79987e-08
7.2e-10	300	3.66948e+19	0	2.62291e+07	1.78119e+19	40179.6	0.000193602	1.13185e+19	2.0767e+08	4.73482e+18	7.48405e+07	2.82962e+18	2.7122e+07	206188	3.51212e+07	5.52809e+07	4.94877e+06	9.1149e+06	2.98506e+06	0	87284.6	248.468	1.27354e-09	2.28665e-09	6.44479e-33	1.03554e-09	1.39383e-23	1.48528e-25	1.2073e-21	7.09096e-27	4.0398e-22	4.10477e+07	7.43807e-24	6.28468e-12	0.000890534	1.71862e-17	2.42726e-25	6.43377e-43	1.2069e-40	1.12942e-30	0	1.51102e-07	689825	1.46547e+07	3.60621e-10	1.5725e-10	5.15167e+06	4.36338e+06	4.79356e-08
7.3e-10	300	3.66948e+19	0	2.94581e+07	1.78119e+19	40179.6	0.000244283	1.13185e+19	2.33243e+08	4.73482e+18	8.40543e+07	2.82962e+18	3.04646e+07	231628	3.94497e+07	6.2087e+07	5.55848e+06	1.02373e+07	3.35273e+06	0	98051	279.137	1.60704e-09	2.88559e-09	9.13767e-33	1.30699e-09	1.97603e-23	1.87127e-25	1.52338e-21	1.00522e-26	5.72746e-22	4.61022e+07	1.05432e-23	7.06021e-12	0.00100032	2.16897e-17	3.4409e-25	9.64278e-43	1.71084e-40	1.60147e-30	0	1.90602e-07	774747	1.64594e+07	4.05016e-10	1.76623e-10	5.78603e+06	4.90054e+06	6.04704e-08
7.4e-10	300	3.66948e+19	0	3.30846e+07	1.78119e+19	40179.6	0.000308224	1.13185e+19	2.61964e+08	4.73482e+18	9.44025e+07	2.82962e+18	3.42187e+07	260201	4.43112e+07	6.97309e+07	6.24326e+06	1.14978e+07	3.76566e+06	0	110143	313.584	2.0278e-09	3.64125e-09	1.29547e-32	1.64948e-09	2.8012e-23	2.35795e-25	1.92215e-21	1.42491e-26	8.11954e-22	5.17788e+07	1.49437e-23	7.93132e-12	0.00112362	2.73721e-17	4.87751e-25	1.4588e-42	2.42482e-40	2.27062e-30	0	2.40426e-07	870123	1.84863e+07	4.54876e-10	1.98381e-10	6.49847e+06	5.50382e+06	7.62822e-08
7.5e-10	300	3.66948e+19	0	3.71575e+07	1.78119e+19	40179.6	0.000388894	1.13185e+19	2.94221e+08	4.73482e+18	1.06025e+08	2.82962e+18	3.84349e+07	292292	4.97712e+07	7.83158e+07	7.01233e+06	1.29135e+07	4.22943e+06	0	123724	352.272	2.55863e-09	4.59461e-09	1.83649e-32	2.08163e-09	3.97069e-23	2.97141e-25	2.42522e-21	2.0197e-26	1.15099e-21	5.81543e+07	2.11798e-23	8.9098e-12	0.00126211	3.45416e-17	6.91352e-25	2.22148e-42	3.43626e-40	3.2191e-30	0	3.03274e-07	977241	2.07627e+07	5.10875e-10	2.22817e-10	7.29862e+06	6.18138e+06	9.62274e-08
7.6e-10	300	3.66948e+19	0	4.17318e+07	1.78119e+19	40179.6	0.000490666	1.13185e+19	3.30449e+08	4.73482e+18	1.19077e+08	2.82962e+18	4.31703e+07	328335	5.59034e+07	8.79576e+07	7.87608e+06	1.45035e+07	4.75029e+06	0	138977	395.724	3.22832e-09	5.79738e-09	2.60329e-32	2.62686e-09	5.62811e-23	3.74478e-25	3.05987e-21	2.86263e-26	1.6315e-21	6.53146e+07	3.0017e-23	1.00089e-11	0.00141764	4.35873e-17	9.79889e-25	3.40527e-42	4.86889e-40	4.56347e-30	0	3.82549e-07	1.09755e+06	2.33193e+07	5.73767e-10	2.50261e-10	8.19728e+06	6.94235e+06	1.21387e-07
7.7e-10	300	3.66948e+19	0	4.68693e+07	1.78119e+19	40179.6	0.00061906	1.13185e+19	3.71137e+08	4.73482e+18	1.33737e+08	2.82962e+18	4.84887e+07	368816	6.27904e+07	9.87863e+07	8.84616e+06	1.62893e+07	5.33528e+06	0	156108	444.528	4.07317e-09	7.31477e-09	3.69002e-32	3.31475e-09	7.97695e-23	4.71979e-25	3.86051e-21	4.05716e-26	2.31249e-21	7.33565e+07	4.25396e-23	1.12435e-11	0.00159232	5.50002e-17	1.38878e-24	5.25123e-42	6.89779e-40	6.46886e-30	0	4.82545e-07	1.23266e+06	2.61907e+07	6.44402e-10	2.81085e-10	9.20657e+06	7.797e+06	1.53123e-07
7.8e-10	300	3.66948e+19	0	5.26392e+07	1.78119e+19	40179.6	0.000781037	1.13185e+19	4.16834e+08	4.73482e+18	1.50201e+08	2.82962e+18	5.44618e+07	414281	7.05254e+07	1.10948e+08	9.93566e+06	1.82949e+07	5.99228e+06	0	175349	499.34	5.13899e-09	9.22906e-09	5.23012e-32	4.18262e-09	1.13055e-22	5.94908e-25	4.87051e-21	5.74989e-26	3.27757e-21	8.23883e+07	6.02844e-23	1.26303e-11	0.00178851	6.93994e-17	1.96821e-24	8.14033e-42	9.77072e-40	9.1693e-30	0	6.08679e-07	1.38441e+06	2.94155e+07	7.23732e-10	3.15702e-10	1.03401e+07	8.75686e+06	1.93155e-07
7.9e-10	300	3.66948e+19	0	5.91194e+07	1.78119e+19	40179.6	0.000985379	1.13185e+19	4.68156e+08	4.73482e+18	1.68693e+08	2.82962e+18	6.11702e+07	465344	7.92126e+07	1.24607e+08	1.11593e+07	2.05473e+07	6.73016e+06	0	196958	560.902	6.48355e-09	1.1644e-08	7.41266e-32	5.27753e-09	1.60223e-22	7.49899e-25	6.14464e-21	8.14853e-26	4.64522e-21	9.2532e+07	8.54283e-23	1.41881e-11	0.00200885	8.75662e-17	2.78927e-24	1.26733e-41	1.38382e-39	1.29964e-29	0	7.67781e-07	1.55484e+06	3.30374e+07	8.12828e-10	3.54582e-10	1.16132e+07	9.83488e+06	2.43651e-07
8e-10	300	3.66948e+19	0	6.63974e+07	1.78119e+19	40179.6	0.00124316	1.13185e+19	5.25797e+08	4.73482e+18	1.8946e+08	2.82962e+18	6.87046e+07	522694	8.89693e+07	1.39948e+08	1.25336e+07	2.30771e+07	7.55888e+06	0	221228	630.043	8.17972e-09	1.46906e-08	1.05055e-31	6.65885e-09	2.27061e-22	9.44988e-25	7.75192e-21	1.15474e-25	6.58333e-21	1.03924e+08	1.21056e-22	1.5938e-11	0.00225632	1.10486e-16	3.95272e-24	1.96753e-41	1.95959e-39	1.84201e-29	0	9.68468e-07	1.74625e+06	3.71051e+07	9.12893e-10	3.98247e-10	1.3043e+07	1.10456e+07	3.07347e-07
8.1e-10	300	3.66948e+19	0	7.45714e+07	1.78119e+19	40179.6	0.00156836	1.13185e+19	5.90534e+08	4.73482e+18	2.12784e+08	2.82962e+18	7.71665e+07	587105	9.99272e+07	1.57177e+08	1.4077e+07	2.59183e+07	8.48963e+06	0	248486	707.698	1.03194e-08	1.85338e-08	1.48882e-31	8.40147e-09	3.21769e-22	1.19147e-24	9.77947e-21	1.63635e-25	9.32976e-21	1.16719e+08	1.71537e-22	1.79039e-11	0.00253425	1.39403e-16	5.60127e-24	3.09463e-41	2.77447e-39	2.61061e-29	0	1.22161e-06	1.96122e+06	4.16736e+07	1.02528e-09	4.47289e-10	1.46488e+07	1.24054e+07	3.87693e-07
8.2e-10	300	3.66948e+19	0	8.37516e+07	1.78119e+19	40179.6	0.0019786	1.13185e+19	6.6324e+08	4.73482e+18	2.3898e+08	2.82962e+18	8.66701e+07	659446	1.12234e+08	1.76527e+08	1.58104e+07	2.91093e+07	9.53495e+06	0	279100	794.914	1.30187e-08	2.3382e-08	2.10986e-31	1.05999e-08	4.55966e-22	1.50223e-24	1.23371e-20	2.31875e-25	1.32216e-20	1.3109e+08	2.43063e-22	2.01123e-11	0.0028464	1.75885e-16	7.93715e-24	4.87184e-41	3.92755e-39	3.69981e-29	0	1.54092e-06	2.20266e+06	4.68045e+07	1.15149e-09	5.02367e-10	1.64523e+07	1.39326e+07	4.89041e-07
8.3e-10	300	3.66948e+19	0	9.40619e+07	1.78119e+19	40179.6	0.00249611	1.13185e+19	7.44897e+08	4.73482e+18	2.684e+08	2.82962e+18	9.73438e+07	740694	1.26056e+08	1.98259e+08	1.77573e+07	3.26931e+07	1.0709e+07	0	313483	892.868	1.64237e-08	2.9498e-08	2.98984e-31	1.33732e-08	6.46113e-22	1.89413e-24	1.55635e-20	3.28564e-25	1.87364e-20	1.47229e+08	3.44405e-22	2.25932e-11	0.00319698	2.21913e-16	1.12469e-23	7.68282e-41	5.55887e-39	5.24328e-29	0	1.94369e-06	2.47382e+06	5.2567e+07	1.29325e-09	5.64226e-10	1.84779e+07	1.56478e+07	6.16879e-07
8.4e-10	300	3.66948e+19	0	1.05642e+08	1.78119e+19	40179.6	0.00314894	1.13185e+19	8.36606e+08	4.73482e+18	3.01443e+08	2.82962e+18	1.09331e+08	831945	1.41579e+08	2.22666e+08	1.99438e+07	3.67181e+07	1.20275e+07	0	352099	1002.88	2.07189e-08	3.72131e-08	4.23674e-31	1.68717e-08	9.15532e-22	2.38835e-24	1.96334e-20	4.6556e-25	2.65511e-20	1.65355e+08	4.87991e-22	2.53805e-11	0.00359071	2.79983e-16	1.59363e-23	1.21318e-40	7.86624e-39	7.43049e-29	0	2.45173e-06	2.77837e+06	5.90389e+07	1.45246e-09	6.337e-10	2.07528e+07	1.75741e+07	7.78133e-07
8.5e-10	300	3.66948e+19	0	1.18647e+08	1.78119e+19	40179.6	0.00397247	1.13185e+19	9.39605e+08	4.73482e+18	3.38553e+08	2.82962e+18	1.22795e+08	934430	1.59014e+08	2.50078e+08	2.23995e+07	4.12386e+07	1.35084e+07	0	395469	1126.44	2.61372e-08	4.69453e-08	6.00348e-31	2.12852e-08	1.29726e-21	3.01162e-24	2.47673e-20	6.59664e-25	3.76244e-20	1.85712e+08	6.91428e-22	2.8512e-11	0.00403292	3.53247e-16	2.25805e-23	1.91771e-40	1.1129e-38	1.05299e-28	0	3.09256e-06	3.1204e+06	6.63076e+07	1.63127e-09	7.11727e-10	2.33077e+07	1.97376e+07	9.81536e-07
8.6e-10	300	3.66948e+19	0	1.33253e+08	1.78119e+19	40179.6	0.00501133	1.13185e+19	1.05528e+09	4.73482e+18	3.80231e+08	2.82962e+18	1.37916e+08	1.04953e+06	1.78595e+08	2.80865e+08	2.51575e+07	4.63156e+07	1.51715e+07	0	444179	1265.21	3.29721e-08	5.92222e-08	8.50675e-31	2.68526e-08	1.83812e-21	3.79766e-24	3.12434e-20	9.34677e-25	5.33154e-20	2.08576e+08	9.79658e-22	3.20304e-11	0.00452957	4.45682e-16	3.19943e-23	3.03404e-40	1.57417e-38	1.49218e-28	0	3.90088e-06	3.50454e+06	7.44711e+07	1.83209e-09	7.9936e-10	2.61772e+07	2.21674e+07	1.23811e-06
8.7e-10	300	3.66948e+19	0	1.49657e+08	1.78119e+19	40179.6	0.00632179	1.13185e+19	1.1852e+09	4.73482e+18	4.2704e+08	2.82962e+18	1.54898e+08	1.17881e+06	2.00586e+08	3.15442e+08	2.8255e+07	5.20176e+07	1.70395e+07	0	498886	1421.07	4.15938e-08	7.47087e-08	1.20535e-30	3.38758e-08	2.60442e-21	4.78899e-24	3.94124e-20	1.32432e-24	7.55495e-20	2.34254e+08	1.38802e-21	3.59836e-11	0.00508736	5.62306e-16	4.53319e-23	4.80336e-40	2.22606e-38	2.11453e-28	0	4.92048e-06	3.93597e+06	8.36396e+07	2.05763e-09	8.97781e-10	2.93999e+07	2.48964e+07	1.56174e-06
8.8e-10	300	3.66948e+19	0	1.68081e+08	1.78119e+19	40179.6	0.00797487	1.13185e+19	1.33112e+09	4.73482e+18	4.79612e+08	2.82962e+18	1.73971e+08	1.324e+06	2.25285e+08	3.54275e+08	3.17338e+07	5.84215e+07	1.91373e+07	0	560327	1596.12	5.24695e-08	9.42439e-08	1.70788e-30	4.27352e-08	3.69012e-21	6.03925e-24	4.9717e-20	1.87636e-24	1.07055e-19	2.63093e+08	1.96658e-21	4.04258e-11	0.00571382	7.09449e-16	6.42286e-23	7.60819e-40	3.14708e-38	2.99642e-28	0	6.20657e-06	4.42052e+06	9.39368e+07	2.31093e-09	1.00832e-09	3.30194e+07	2.79613e+07	1.96996e-06
8.9e-10	300	3.66948e+19	0	1.88773e+08	1.78119e+19	40179.6	0.0100601	1.13185e+19	1.495e+09	4.73482e+18	5.38656e+08	2.82962e+18	1.95392e+08	1.48706e+06	2.53025e+08	3.97889e+08	3.56409e+07	6.56139e+07	2.14935e+07	0	629332	1792.71	6.61884e-08	1.18886e-07	2.41987e-30	5.39109e-08	5.22834e-21	7.61509e-24	6.27153e-20	2.65849e-24	1.51699e-19	2.95483e+08	2.78626e-21	4.54175e-11	0.00641741	8.95104e-16	9.10011e-23	1.20443e-39	4.44783e-38	4.24608e-28	0	7.82881e-06	4.96471e+06	1.05502e+08	2.59542e-09	1.13246e-09	3.70844e+07	3.14035e+07	2.48488e-06
9e-10	300	3.66948e+19	0	2.12012e+08	1.78119e+19	40179.6	0.0126906	1.13185e+19	1.67905e+09	4.73482e+18	6.04968e+08	2.82962e+18	2.19451e+08	1.6702e+06	2.84179e+08	4.46872e+08	4.0029e+07	7.36916e+07	2.41396e+07	0	706833	2013.51	8.34936e-08	1.49971e-07	3.42862e-30	6.80085e-08	7.40766e-21	9.60378e-24	7.91114e-20	3.76659e-24	2.14961e-19	3.3186e+08	3.94754e-21	5.10272e-11	0.00720761	1.12935e-15	1.28932e-22	1.90928e-39	6.28417e-38	6.01692e-28	0	9.87506e-06	5.5759e+06	1.1849e+08	2.91494e-09	1.27189e-09	4.16499e+07	3.52695e+07	3.13439e-06
9.1e-10	300	3.66948e+19	0	2.38112e+08	1.78119e+19	40179.6	0.0160086	1.13185e+19	1.88576e+09	4.73482e+18	6.79444e+08	2.82962e+18	2.46471e+08	1.87588e+06	3.19168e+08	5.01886e+08	4.49573e+07	8.27638e+07	2.71116e+07	0	793875	2261.49	1.05323e-07	1.89181e-07	4.85781e-30	8.57916e-08	1.04952e-20	1.21122e-23	9.97935e-20	5.33649e-24	3.04605e-19	3.72715e+08	5.59279e-21	5.7332e-11	0.00809508	1.42493e-15	1.8267e-22	3.02676e-39	8.87547e-38	8.52631e-28	0	1.24561e-05	6.26233e+06	1.33078e+08	3.27379e-09	1.42848e-09	4.67774e+07	3.96114e+07	3.95367e-06
9.2e-10	300	3.66948e+19	0	2.67425e+08	1.78119e+19	40179.6	0.0201941	1.13185e+19	2.11791e+09	4.73482e+18	7.63088e+08	2.82962e+18	2.76817e+08	2.10689e+06	3.58465e+08	5.63671e+08	5.04923e+07	9.29528e+07	3.04494e+07	0	891633	2540.01	1.32858e-07	2.38642e-07	6.88266e-30	1.08224e-07	1.48696e-20	1.52758e-23	1.25882e-19	7.56064e-24	4.31636e-19	4.186e+08	7.92366e-21	6.44184e-11	0.00909182	1.79789e-15	2.58804e-22	4.79759e-39	1.25303e-37	1.20823e-27	0	1.57118e-05	7.03326e+06	1.49461e+08	3.67681e-09	1.60435e-09	5.25361e+07	4.44878e+07	4.98709e-06
9.3e-10	300	3.66948e+19	0	3.00347e+08	1.78119e+19	40179.6	0.0254738	1.13185e+19	2.37865e+09	4.73482e+18	8.5703e+08	2.82962e+18	3.10899e+08	2.36634e+06	4.026e+08	6.33064e+08	5.67087e+07	1.04396e+08	3.41981e+07	0	1.00143e+06	2852.81	1.67591e-07	3.01031e-07	9.7514e-30	1.3652e-07	2.1067e-20	1.9266e-23	1.5879e-19	1.07117e-23	6.11651e-19	4.70133e+08	1.12259e-20	7.23841e-11	0.0102113	2.26852e-15	3.66665e-22	7.60332e-39	1.76824e-37	1.71215e-27	0	1.98185e-05	7.8991e+06	1.67861e+08	4.12945e-09	1.80187e-09	5.90038e+07	4.99645e+07	6.29061e-06
9.4e-10	300	3.66948e+19	0	3.37321e+08	1.78119e+19	40179.6	0.0321337	1.13185e+19	2.67148e+09	4.73482e+18	9.62536e+08	2.82962e+18	3.49177e+08	2.65772e+06	4.52168e+08	7.10998e+08	6.36904e+07	1.17248e+08	3.84083e+07	0	1.12473e+06	3204.12	2.11404e-07	3.7973e-07	1.38157e-29	1.72214e-07	2.9847e-20	2.42988e-23	2.00299e-19	1.51759e-23	8.66753e-19	5.28011e+08	1.59042e-20	8.13393e-11	0.0114685	2.86242e-15	5.19475e-22	1.2047e-38	2.49406e-37	2.42628e-27	0	2.49984e-05	8.87153e+06	1.88527e+08	4.63781e-09	2.02371e-09	6.62677e+07	5.61155e+07	7.93485e-06
9.5e-10	300	3.66948e+19	0	3.78848e+08	1.78119e+19	40179.6	0.0405344	1.13185e+19	3.00037e+09	4.73482e+18	1.08103e+09	2.82962e+18	3.92167e+08	2.98498e+06	5.07839e+08	7.98527e+08	7.15315e+07	1.31683e+08	4.31369e+07	0	1.26322e+06	3598.68	2.66669e-07	4.79001e-07	1.95738e-29	2.17238e-07	4.22858e-20	3.06466e-23	2.52659e-19	2.15003e-23	1.22827e-18	5.93013e+08	2.25319e-20	9.1408e-11	0.0128805	3.61192e-15	7.35964e-22	1.90818e-38	3.51591e-37	3.43833e-27	0	3.15323e-05	9.96367e+06	2.11736e+08	5.20875e-09	2.27286e-09	7.44258e+07	6.30236e+07	1.00088e-05
9.6e-10	300	3.66948e+19	0	4.25486e+08	1.78119e+19	40179.6	0.0511312	1.13185e+19	3.36974e+09	4.73482e+18	1.21411e+09	2.82962e+18	4.4045e+08	3.35253e+06	5.70362e+08	8.96831e+08	8.0338e+07	1.47894e+08	4.84475e+07	0	1.41876e+06	4041.81	3.3638e-07	6.04221e-07	2.77314e-29	2.74032e-07	5.99082e-20	3.86531e-23	3.18705e-19	3.04603e-23	1.74063e-18	6.66018e+08	3.19216e-20	1.0273e-10	0.0144664	4.55782e-15	1.04267e-21	3.02131e-38	4.95344e-37	4.87261e-27	0	3.9774e-05	1.11903e+07	2.37803e+08	5.84999e-09	2.55267e-09	8.35883e+07	7.07823e+07	1.26249e-05
9.7e-10	300	3.66948e+19	0	4.77866e+08	1.78119e+19	40179.6	0.064498	1.13185e+19	3.78458e+09	4.73482e+18	1.36358e+09	2.82962e+18	4.94676e+08	3.76533e+06	6.40583e+08	1.00724e+09	9.02285e+07	1.66101e+08	5.44119e+07	0	1.59345e+06	4539.5	4.24313e-07	7.62172e-07	3.92886e-29	3.45671e-07	8.48741e-20	4.87518e-23	4.02015e-19	4.3154e-23	2.46676e-18	7.48011e+08	4.52239e-20	1.15464e-10	0.0162475	5.75167e-15	1.47718e-21	4.78162e-38	6.97408e-37	6.90539e-27	0	5.01697e-05	1.25679e+07	2.67078e+08	6.57016e-09	2.86694e-09	9.38787e+07	7.9496e+07	1.59248e-05
9.8e-10	300	3.66948e+19	0	5.36695e+08	1.78119e+19	40179.6	0.0813589	1.13185e+19	4.2505e+09	4.73482e+18	1.53144e+09	2.82962e+18	5.55579e+08	4.22894e+06	7.19448e+08	1.13124e+09	1.01337e+08	1.86549e+08	6.11106e+07	0	1.78964e+06	5098.45	5.3523e-07	9.61411e-07	5.56618e-29	4.36038e-07	1.20243e-19	6.14866e-23	5.071e-19	6.11372e-23	3.49593e-18	8.40097e+08	6.40691e-20	1.29788e-10	0.0182478	7.25856e-15	2.09275e-21	7.56283e-38	9.81174e-37	9.78652e-27	0	6.32826e-05	1.4115e+07	2.99958e+08	7.37898e-09	3.21989e-09	1.05436e+08	8.92825e+07	2.00871e-05
9.9e-10	300	3.66948e+19	0	6.02765e+08	1.78119e+19	40179.6	0.102627	1.13185e+19	4.77377e+09	4.73482e+18	1.71997e+09	2.82962e+18	6.23978e+08	4.74964e+06	8.08023e+08	1.2705e+09	1.13812e+08	2.09515e+08	6.86339e+07	0	2.00999e+06	5726.22	6.7514e-07	1.21273e-06	7.8858e-29	5.50026e-07	1.70351e-19	7.75516e-23	6.39653e-19	8.66139e-23	4.95467e-18	9.43519e+08	9.07671e-20	1.45903e-10	0.0204944	9.16074e-15	2.96482e-21	1.19557e-37	1.37927e-36	1.38702e-26	0	7.98227e-05	1.58527e+07	3.36885e+08	8.28739e-09	3.6163e-09	1.18416e+08	1.00274e+08	2.53373e-05
1e-09	300	3.66948e+19	0	6.7697e+08	1.78119e+19	40179.6	0.129455	1.13185e+19	5.36146e+09	4.73482e+18	1.93171e+09	2.82962e+18	7.00798e+08	5.33443e+06	9.07501e+08	1.4269e+09	1.27824e+08	2.35308e+08	7.70834e+07	0	2.25746e+06	6431.28	8.5162e-07	1.52974e-06	1.1172e-28	6.9381e-07	2.41339e-19	9.78169e-23	8.06852e-19	1.22706e-22	7.02239e-18	1.05967e+09	1.2859e-19	1.64037e-10	0.0230176	1.15621e-14	4.20029e-21	1.88877e-37	1.93715e-36	1.96588e-26	0	0.000100686	1.78043e+07	3.78359e+08	9.30762e-09	4.0615e-09	1.32994e+08	1.12618e+08	3.19598e-05
1.01e-09	300	3.66948e+19	0	7.60309e+08	1.78119e+19	40179.6	0.163295	1.13185e+19	6.0215e+09	4.73482e+18	2.16952e+09	2.82962e+18	7.87075e+08	5.99121e+06	1.01923e+09	1.60257e+09	1.4356e+08	2.64276e+08	8.6573e+07	0	2.53539e+06	7223.13	1.07423e-06	1.92961e-06	1.58276e-28	8.75177e-07	3.41906e-19	1.23377e-22	1.01775e-18	1.73838e-22	9.95351e-18	1.19013e+09	1.82172e-19	1.84449e-10	0.0258514	1.45939e-14	5.95055e-21	2.98149e-37	2.71795e-36	2.78645e-26	0	0.000127002	1.99961e+07	4.24938e+08	1.04534e-08	4.56151e-09	1.49366e+08	1.26482e+08	4.03133e-05
1.02e-09	300	3.66948e+19	0	8.53908e+08	1.78119e+19	40179.6	0.20598	1.13185e+19	6.76279e+09	4.73482e+18	2.4366e+09	2.82962e+18	8.83974e+08	6.72885e+06	1.1447e+09	1.79985e+09	1.61234e+08	2.9681e+08	9.72309e+07	0	2.84755e+06	8112.47	1.35503e-06	2.434e-06	2.24231e-28	1.10395e-06	4.84378e-19	1.55618e-22	1.28378e-18	2.46276e-22	1.41089e-17	1.33664e+09	2.58082e-19	2.07431e-10	0.0290341	1.84222e-14	8.43012e-21	4.7023e-37	3.80929e-36	3.94976e-26	0	0.000160197	2.24577e+07	4.77251e+08	1.17403e-08	5.12308e-09	1.67754e+08	1.42053e+08	5.085e-05
1.03e-09	300	3.66948e+19	0	9.59029e+08	1.78119e+19	40179.6	0.259823	1.13185e+19	7.59534e+09	4.73482e+18	2.73657e+09	2.82962e+18	9.92801e+08	7.5573e+06	1.28563e+09	2.02143e+09	1.81083e+08	3.33349e+08	1.09201e+08	0	3.19813e+06	9111.29	1.70922e-06	3.07022e-06	3.1767e-28	1.39253e-06	6.86216e-19	1.96284e-22	1.61934e-18	3.48897e-22	2.00003e-17	1.50119e+09	3.65621e-19	2.33313e-10	0.0326086	2.32567e-14	1.19429e-20	7.40907e-37	5.33238e-36	5.59908e-26	0	0.000202067	2.52224e+07	5.36004e+08	1.31856e-08	5.75377e-09	1.88406e+08	1.5954e+08	6.41408e-05
1.04e-09	300	3.66948e+19	0	1.07709e+09	1.78119e+19	40179.6	0.327739	1.13185e+19	8.53039e+09	4.73482e+18	3.07345e+09	2.82962e+18	1.11503e+09	8.48774e+06	1.44391e+09	2.27028e+09	2.03376e+08	3.74387e+08	1.22644e+08	0	3.59187e+06	10233.1	2.15598e-06	3.87275e-06	4.50043e-28	1.75653e-06	9.72156e-19	2.47578e-22	2.04261e-18	4.94279e-22	2.83538e-17	1.686e+09	5.17969e-19	2.62472e-10	0.0366231	2.93629e-14	1.69193e-20	1.16614e-36	7.45458e-36	7.93769e-26	0	0.000254881	2.83275e+07	6.0199e+08	1.48089e-08	6.46211e-09	2.116e+08	1.79181e+08	8.09054e-05
1.05e-09	300	3.66948e+19	0	1.20969e+09	1.78119e+19	40179.6	0.413408	1.13185e+19	9.58054e+09	4.73482e+18	3.45182e+09	2.82962e+18	1.2523e+09	9.53272e+06	1.62166e+09	2.54976e+09	2.28413e+08	4.20477e+08	1.37743e+08	0	4.03408e+06	11493	2.71953e-06	4.88504e-06	6.37574e-28	2.21567e-06	1.37724e-18	3.12278e-22	2.57651e-18	7.00237e-22	4.01996e-17	1.89356e+09	7.33795e-19	2.95336e-10	0.0411318	3.70763e-14	2.39693e-20	1.83325e-36	1.04063e-35	1.1254e-25	0	0.000321499	3.18147e+07	6.76099e+08	1.66319e-08	7.25766e-09	2.3765e+08	2.01239e+08	0.000102052
1.06e-09	300	3.66948e+19	0	1.35861e+09	1.78119e+19	40179.6	0.521469	1.13185e+19	1.076e+10	4.73482e+18	3.87676e+09	2.82962e+18	1.40647e+09	1.07063e+07	1.82131e+09	2.86366e+09	2.56533e+08	4.72241e+08	1.547e+08	0	4.53073e+06	12907.9	3.43037e-06	6.16191e-06	9.03245e-28	2.79483e-06	1.95111e-18	3.93886e-22	3.24996e-18	9.92011e-22	5.69997e-17	2.12667e+09	1.03955e-18	3.3239e-10	0.0461956	4.68217e-14	3.39569e-20	2.87824e-36	1.45038e-35	1.59573e-25	0	0.000405529	3.57313e+07	7.59332e+08	1.86794e-08	8.15114e-09	2.66906e+08	2.26013e+08	0.000128725
1.07e-09	300	3.66948e+19	0	1.52586e+09	1.78119e+19	40179.6	0.657775	1.13185e+19	1.20846e+10	4.73482e+18	4.35401e+09	2.82962e+18	1.57962e+09	1.20244e+07	2.04553e+09	3.21619e+09	2.88114e+08	5.30377e+08	1.73745e+08	0	5.08852e+06	14497.1	4.327e-06	7.77254e-06	1.27961e-27	3.52537e-06	2.7641e-18	4.96816e-22	4.09943e-18	1.40536e-21	8.08292e-17	2.38847e+09	1.4727e-18	3.74189e-10	0.0518827	5.9137e-14	4.8106e-20	4.51244e-36	2.01801e-35	2.26285e-25	0	0.000511522	4.01301e+07	8.52811e+08	2.0979e-08	9.15461e-09	2.99764e+08	2.53837e+08	0.00016237
1.08e-09	300	3.66948e+19	0	1.71371e+09	1.78119e+19	40179.6	0.829709	1.13185e+19	1.35723e+10	4.73482e+18	4.89002e+09	2.82962e+18	1.77408e+09	1.35048e+07	2.29735e+09	3.61212e+09	3.23583e+08	5.9567e+08	1.95134e+08	0	5.71498e+06	16281.9	5.458e-06	9.80414e-06	1.81281e-27	4.44685e-06	3.91584e-18	6.26644e-22	5.17092e-18	1.99094e-21	1.14634e-16	2.68251e+09	2.08634e-18	4.21366e-10	0.05827	7.47032e-14	6.81505e-20	7.06357e-36	2.80258e-35	3.20926e-25	0	0.000645218	4.50704e+07	9.57799e+08	2.35616e-08	1.02816e-08	3.36667e+08	2.85086e+08	0.000204809
1.09e-09	300	3.66948e+19	0	1.92467e+09	1.78119e+19	40179.6	1.04658	1.13185e+19	1.52431e+10	4.73482e+18	5.49201e+09	2.82962e+18	1.99249e+09	1.51674e+07	2.58018e+09	4.0568e+09	3.63419e+08	6.69001e+08	2.19157e+08	0	6.41857e+06	18286.5	6.88461e-06	1.23667e-05	2.56817e-27	5.60919e-06	5.54747e-18	7.90422e-22	6.52248e-18	2.8205e-21	1.62599e-16	3.01275e+09	2.95565e-18	4.74645e-10	0.0654436	9.43834e-14	9.65469e-20	1.10385e-35	3.88442e-35	4.55208e-25	0	0.000813858	5.06188e+07	1.07571e+09	2.64622e-08	1.15474e-08	3.78113e+08	3.20181e+08	0.000258339
1.1e-09	300	3.66948e+19	0	2.16161e+09	1.78119e+19	40179.6	1.32014	1.13185e+19	1.71197e+10	4.73482e+18	6.16811e+09	2.82962e+18	2.23778e+09	1.70347e+07	2.89782e+09	4.55622e+09	4.08159e+08	7.51359e+08	2.46137e+08	0	7.20876e+06	20537.8	8.6841e-06	1.55992e-05	3.63826e-27	7.07534e-06	7.85894e-18	9.97e-22	8.2273e-18	3.99572e-21	2.30668e-16	3.38364e+09	4.18717e-18	5.34854e-10	0.0735003	1.19272e-13	1.36775e-19	1.7219e-35	5.37238e-35	6.45772e-25	0	0.00102657	5.68503e+07	1.20814e+09	2.97199e-08	1.29689e-08	4.24662e+08	3.59598e+08	0.000325861
1.11e-09	300	3.66948e+19	0	2.42772e+09	1.78119e+19	40179.6	1.6652	1.13185e+19	1.92272e+10	4.73482e+18	6.92745e+09	2.82962e+18	2.51327e+09	1.91319e+07	3.25456e+09	5.11712e+09	4.58406e+08	8.43857e+08	2.76438e+08	0	8.09624e+06	23066.3	1.09539e-05	1.96764e-05	5.15424e-27	8.92471e-06	1.11335e-17	1.25757e-21	1.03777e-17	5.66061e-21	3.27286e-16	3.80019e+09	5.93182e-18	6.02946e-10	0.0825489	1.50756e-13	1.93765e-19	2.68075e-35	7.41343e-35	9.16263e-25	0	0.00129489	6.3849e+07	1.35687e+09	3.33786e-08	1.45655e-08	4.7694e+08	4.03867e+08	0.000411032
1.12e-09	300	3.66948e+19	0	2.72659e+09	1.78119e+19	40179.6	2.10045	1.13185e+19	2.15942e+10	4.73482e+18	7.78026e+09	2.82962e+18	2.82268e+09	2.14873e+07	3.65523e+09	5.74707e+09	5.14839e+08	9.47741e+08	3.10469e+08	0	9.09297e+06	25906	1.3817e-05	2.48194e-05	7.30186e-27	1.12574e-05	1.57725e-17	1.58624e-21	1.30902e-17	8.0192e-21	4.6446e-16	4.26801e+09	8.4034e-18	6.80019e-10	0.0927114	1.90598e-13	2.745e-19	4.16487e-35	1.02054e-34	1.3003e-24	0	0.00163333	7.17092e+07	1.52391e+09	3.74877e-08	1.63586e-08	5.35655e+08	4.53585e+08	0.000518463
1.13e-09	300	3.66948e+19	0	3.06225e+09	1.78119e+19	40179.6	2.64947	1.13185e+19	2.42526e+10	4.73482e+18	8.73806e+09	2.82962e+18	3.17017e+09	2.41326e+07	4.10521e+09	6.45457e+09	5.7822e+08	1.06441e+09	3.4869e+08	0	1.02124e+07	29095.3	1.74285e-05	3.13066e-05	1.03443e-26	1.41999e-05	2.23443e-17	2.00082e-21	1.65116e-17	1.13605e-20	6.59264e-16	4.79344e+09	1.19048e-17	7.67339e-10	0.104125	2.41036e-13	3.88874e-19	6.45635e-35	1.40137e-34	1.84567e-24	0	0.00206023	8.0537e+07	1.71151e+09	4.21027e-08	1.83725e-08	6.01598e+08	5.09424e+08	0.000653973
1.14e-09	300	3.66948e+19	0	3.43923e+09	1.78119e+19	40179.6	3.34198	1.13185e+19	2.72383e+10	4.73482e+18	9.81377e+09	2.82962e+18	3.56044e+09	2.71035e+07	4.6106e+09	7.24917e+09	6.49402e+08	1.19545e+09	3.91617e+08	0	1.14697e+07	32677.3	2.19838e-05	3.94894e-05	1.46545e-26	1.79115e-05	3.16544e-17	2.52375e-21	2.08273e-17	1.6094e-20	9.35991e-16	5.38354e+09	1.6865e-17	8.6637e-10	0.116944	3.04914e-13	5.50904e-19	9.98539e-35	1.91932e-34	2.6204e-24	0	0.00259871	9.04517e+07	1.92221e+09	4.72858e-08	2.06343e-08	6.75658e+08	5.72138e+08	0.000824901
1.15e-09	300	3.66948e+19	0	3.86262e+09	1.78119e+19	40179.6	4.2155	1.13185e+19	3.05915e+10	4.73481e+18	1.10219e+10	2.82962e+18	3.99876e+09	3.04403e+07	5.1782e+09	8.14159e+09	7.29348e+08	1.34262e+09	4.39827e+08	0	1.28817e+07	36700.2	2.77298e-05	4.98109e-05	2.07605e-26	2.25931e-05	4.48437e-17	3.18337e-21	2.62709e-17	2.27998e-20	1.32922e-15	6.04629e+09	2.3892e-17	9.78815e-10	0.13134	3.85854e-13	7.80445e-19	1.5406e-34	2.62172e-34	3.72129e-24	0	0.00327793	1.01587e+08	2.15885e+09	5.3107e-08	2.31745e-08	7.58836e+08	6.42571e+08	0.0010405
1.16e-09	300	3.66948e+19	0	4.33814e+09	1.78119e+19	40179.6	5.31733	1.13185e+19	3.43575e+10	4.73481e+18	1.23788e+10	2.82962e+18	4.49104e+09	3.41877e+07	5.81567e+09	9.14387e+09	8.19136e+08	1.5079e+09	4.93973e+08	0	1.44675e+07	41218.4	3.49776e-05	6.28302e-05	2.94106e-26	2.84984e-05	6.35283e-17	4.01536e-21	3.31374e-17	3.22996e-20	1.88821e-15	6.79063e+09	3.38469e-17	1.10666e-09	0.147509	4.88467e-13	1.10563e-18	2.371e-34	3.57157e-34	5.28623e-24	0	0.00413468	1.14093e+08	2.42461e+09	5.96448e-08	2.60274e-08	8.52254e+08	7.21676e+08	0.00131246
1.17e-09	300	3.66948e+19	0	4.87219e+09	1.78119e+19	40179.6	6.70715	1.13185e+19	3.85872e+10	4.73481e+18	1.39027e+10	2.82962e+18	5.04392e+09	3.83966e+07	6.53162e+09	1.02695e+10	9.19978e+08	1.69354e+09	5.54784e+08	0	1.62486e+07	46292.8	4.41199e-05	7.92523e-05	4.1665e-26	3.59471e-05	8.9998e-17	5.06471e-21	4.17986e-17	4.57575e-20	2.68314e-15	7.6266e+09	4.79495e-17	1.25222e-09	0.165669	6.18631e-13	1.5663e-18	3.63967e-34	4.85255e-34	7.51173e-24	0	0.00521536	1.28138e+08	2.7231e+09	6.69875e-08	2.92316e-08	9.57172e+08	8.10519e+08	0.0016555
1.18e-09	300	3.66948e+19	0	5.47199e+09	1.78119e+19	40179.6	8.46022	1.13185e+19	4.33375e+10	4.73481e+18	1.56142e+10	2.82962e+18	5.66486e+09	4.31235e+07	7.33571e+09	1.15338e+10	1.03323e+09	1.90202e+09	6.23082e+08	0	1.82489e+07	51991.9	5.56516e-05	9.99667e-05	5.90252e-26	4.53428e-05	1.27496e-16	6.38851e-21	5.27236e-17	6.48227e-20	3.81411e-15	8.56548e+09	6.7928e-17	1.41822e-09	0.186064	7.83851e-13	2.2189e-18	5.57287e-34	6.57583e-34	1.0678e-23	0	0.00657848	1.43913e+08	3.05833e+09	7.52341e-08	3.28302e-08	1.07501e+09	9.10299e+08	0.00208819
1.19e-09	300	3.66948e+19	0	6.14563e+09	1.78119e+19	40179.6	10.6715	1.13185e+19	4.86726e+10	4.73481e+18	1.75364e+10	2.82962e+18	6.36225e+09	4.84324e+07	8.23879e+09	1.29537e+10	1.16043e+09	2.13617e+09	6.99788e+08	0	2.04955e+07	58392.5	7.01973e-05	0.000126095	8.36186e-26	5.71942e-05	1.80619e-16	8.05828e-21	6.6504e-17	9.18316e-20	5.42399e-15	9.61995e+09	9.62306e-17	1.60787e-09	0.20897	9.9372e-13	3.14343e-18	8.51115e-34	8.889e-34	1.51851e-23	0	0.00829789	1.6163e+08	3.43483e+09	8.44959e-08	3.68718e-08	1.20735e+09	1.02236e+09	0.00263398
1.2e-09	300	3.66948e+19	0	6.90219e+09	1.78119e+19	40179.6	13.4608	1.13185e+19	5.46645e+10	4.73481e+18	1.96952e+10	2.82962e+18	7.14548e+09	5.43948e+07	9.25304e+09	1.45483e+10	1.30329e+09	2.39915e+09	7.85936e+08	0	2.30187e+07	65581.2	8.85449e-05	0.000159053	1.18459e-25	7.21432e-05	2.55875e-16	1.01645e-20	8.38861e-17	1.30094e-19	7.71685e-15	1.08042e+10	1.36326e-16	1.82497e-09	0.234696	1.26052e-12	4.45316e-18	1.29664e-33	1.19883e-33	2.16043e-23	0	0.0104667	1.81527e+08	3.85768e+09	9.48978e-08	4.1411e-08	1.35598e+09	1.14822e+09	0.00332242
1.21e-09	300	3.66948e+19	0	7.75189e+09	1.78119e+19	40179.6	16.979	1.13185e+19	6.13941e+10	4.73481e+18	2.21199e+10	2.82962e+18	8.02514e+09	6.10913e+07	1.03922e+10	1.63393e+10	1.46373e+09	2.6945e+09	8.8269e+08	0	2.58525e+07	73654.8	0.000111688	0.000200625	1.67816e-25	9.09995e-05	3.62487e-16	1.28212e-20	1.05811e-16	1.84298e-19	1.09845e-14	1.21343e+10	1.93127e-16	2.07404e-09	0.263588	1.59998e-12	6.3086e-18	1.97073e-33	1.61352e-33	3.07524e-23	0	0.0132024	2.03874e+08	4.33259e+09	1.0658e-07	4.6509e-08	1.52291e+09	1.28958e+09	0.00419079
1.22e-09	300	3.66948e+19	0	8.7062e+09	1.78119e+19	40179.6	21.4169	1.13185e+19	6.89521e+10	4.73481e+18	2.4843e+10	2.82962e+18	9.01309e+09	6.86121e+07	1.16715e+10	1.83508e+10	1.64393e+09	3.02621e+09	9.91355e+08	0	2.90351e+07	82722.3	0.00014088	0.000253062	2.37738e-25	0.000114784	5.1352e-16	1.61724e-20	1.33467e-16	2.61087e-19	1.56444e-14	1.36281e+10	2.73594e-16	2.3605e-09	0.296038	2.03232e-12	8.93711e-18	2.98871e-33	2.16792e-33	4.37984e-23	0	0.016653	2.28973e+08	4.86596e+09	1.19701e-07	5.22345e-08	1.71039e+09	1.44833e+09	0.00528613
1.23e-09	300	3.66948e+19	0	9.77799e+09	1.78119e+19	40179.5	27.0146	1.13185e+19	7.74406e+10	4.73481e+18	2.79013e+10	2.82962e+18	1.01227e+10	7.70588e+07	1.31083e+10	2.06099e+10	1.8463e+09	3.39876e+09	1.1134e+09	0	3.26096e+07	92906.1	0.000177702	0.000319206	3.36793e-25	0.000144786	7.27481e-16	2.03995e-20	1.68352e-16	3.69871e-19	2.22949e-14	1.53058e+10	3.87588e-16	2.69084e-09	0.332483	2.58352e-12	1.26608e-17	4.52369e-33	2.90891e-33	6.24175e-23	0	0.0210056	2.57161e+08	5.46499e+09	1.34437e-07	5.86649e-08	1.92095e+09	1.62663e+09	0.00666776
1.24e-09	300	3.66948e+19	0	1.09817e+10	1.78119e+19	40179.5	34.0755	1.13185e+19	8.6974e+10	4.73481e+18	3.13361e+10	2.82962e+18	1.13688e+10	8.65453e+07	1.47221e+10	2.31471e+10	2.0736e+09	3.81717e+09	1.25046e+09	0	3.66241e+07	104344	0.000224148	0.000402636	4.77121e-25	0.000182628	1.03059e-15	2.57314e-20	2.12354e-16	5.23979e-19	3.17942e-14	1.71901e+10	5.49078e-16	3.07292e-09	0.373414	3.28709e-12	1.7936e-17	6.83567e-33	3.89968e-33	8.90122e-23	0	0.0264958	2.88819e+08	6.13777e+09	1.50987e-07	6.5887e-08	2.15743e+09	1.82688e+09	0.0084105
1.25e-09	300	3.66948e+19	0	1.23336e+10	1.78119e+19	40179.5	42.9818	1.13185e+19	9.7681e+10	4.73481e+18	3.51938e+10	2.82961e+18	1.27684e+10	9.71996e+07	1.65345e+10	2.59967e+10	2.32887e+09	4.28708e+09	1.4044e+09	0	4.11328e+07	117189	0.000282733	0.000507874	6.75916e-25	0.000230362	1.45999e-15	3.2457e-20	2.67857e-16	7.42297e-19	4.53752e-14	1.93063e+10	7.77853e-16	3.51628e-09	0.419383	4.18627e-12	2.54091e-17	1.03158e-32	5.22588e-33	1.27034e-22	0	0.0334209	3.24374e+08	6.89336e+09	1.69575e-07	7.39981e-08	2.42302e+09	2.05178e+09	0.0106087
1.26e-09	300	3.66948e+19	0	1.3852e+10	1.78119e+19	40179.5	54.216	1.13185e+19	1.09706e+11	4.73481e+18	3.95264e+10	2.82961e+18	1.43403e+10	1.09166e+08	1.857e+10	2.9197e+10	2.61557e+09	4.81485e+09	1.5773e+09	0	4.61965e+07	131616	0.000356631	0.000640616	9.5754e-25	0.000290572	2.0683e-15	4.09393e-20	3.37866e-16	1.05158e-18	6.48113e-14	2.1683e+10	1.10195e-15	4.0326e-09	0.471013	5.33705e-12	3.59959e-17	1.55538e-32	7.00422e-33	1.81448e-22	0	0.0421561	3.64307e+08	7.74198e+09	1.9045e-07	8.31077e-08	2.72131e+09	2.30436e+09	0.0133815
1.27e-09	300	3.66948e+19	0	1.55573e+10	1.78119e+19	40179.5	68.3865	1.13185e+19	1.23212e+11	4.73481e+18	4.43923e+10	2.82961e+18	1.61057e+10	1.22605e+08	2.0856e+10	3.27914e+10	2.93756e+09	5.40759e+09	1.77147e+09	0	5.18836e+07	147819	0.000449844	0.000808054	1.3565e-24	0.000366519	2.93006e-15	5.16407e-20	4.26174e-16	1.48972e-18	9.26573e-14	2.43523e+10	1.56108e-15	4.63622e-09	0.528998	6.81202e-12	5.09937e-17	2.34412e-32	9.39484e-33	2.59408e-22	0	0.0531743	4.09155e+08	8.69507e+09	2.13896e-07	9.33389e-08	3.05632e+09	2.58805e+09	0.016879
1.28e-09	300	3.66948e+19	0	1.74725e+10	1.78119e+19	40179.5	86.2606	1.13185e+19	1.3838e+11	4.73481e+18	4.98573e+10	2.82961e+18	1.80884e+10	1.37698e+08	2.34235e+10	3.68282e+10	3.29919e+09	6.0733e+09	1.98955e+09	0	5.82709e+07	166016	0.000567419	0.00101925	1.9217e-24	0.000462316	4.15088e-15	6.51391e-20	5.37563e-16	2.11042e-18	1.32601e-13	2.73502e+10	2.21151e-15	5.34492e-09	0.594121	8.70558e-12	7.22404e-17	3.53313e-32	1.26188e-32	3.71235e-22	0	0.0670724	4.59525e+08	9.76549e+09	2.40228e-07	1.04829e-07	3.43257e+09	2.90665e+09	0.0212906
1.29e-09	300	3.66948e+19	0	1.96234e+10	1.78119e+19	40179.5	108.807	1.13185e+19	1.55415e+11	4.73481e+18	5.5995e+10	2.82961e+18	2.03152e+10	1.5465e+08	2.63071e+10	4.1362e+10	3.70535e+09	6.82096e+09	2.23448e+09	0	6.54444e+07	186454	0.000715725	0.00128566	2.72238e-24	0.000583151	5.88036e-15	8.2166e-20	6.78066e-16	2.98974e-18	1.89972e-13	3.07172e+10	3.13294e-15	6.18082e-09	0.667261	1.11407e-11	1.0234e-16	5.32863e-32	1.69837e-32	5.31857e-22	0	0.0846029	5.16095e+08	1.09677e+10	2.69801e-07	1.17735e-07	3.85515e+09	3.26448e+09	0.0268553
1.3e-09	300	3.66948e+19	0	2.20392e+10	1.78119e+19	40179.5	137.245	1.13185e+19	1.74548e+11	4.73481e+18	6.28884e+10	2.82961e+18	2.28161e+10	1.73688e+08	2.95457e+10	4.64539e+10	4.1615e+09	7.66066e+09	2.50955e+09	0	7.35011e+07	209408	0.000902793	0.00162169	3.85667e-24	0.000735569	8.33043e-15	1.03644e-19	8.55292e-16	4.23542e-18	2.72495e-13	3.44987e+10	4.43828e-15	7.17163e-09	0.749406	1.42782e-11	1.4498e-16	8.04643e-32	2.29202e-32	7.62891e-22	0	0.106715	5.79629e+08	1.23179e+10	3.03016e-07	1.32229e-07	4.32974e+09	3.66635e+09	0.0338745
1.31e-09	300	3.66948e+19	0	2.47523e+10	1.78119e+19	40179.5	173.117	1.13185e+19	1.96036e+11	4.73481e+18	7.06303e+10	2.82961e+18	2.56249e+10	1.9507e+08	3.3183e+10	5.21727e+10	4.6738e+09	8.60374e+09	2.8185e+09	0	8.25496e+07	235188	0.00113876	0.00204555	5.46357e-24	0.000927824	1.18013e-14	1.30736e-19	1.07884e-15	6.00011e-18	3.91377e-13	3.87457e+10	6.2875e-15	8.35231e-09	0.841663	1.83287e-11	2.05386e-16	1.2173e-31	3.10368e-32	1.09572e-21	0	0.134607	6.50985e+08	1.38343e+10	3.40319e-07	1.48507e-07	4.86276e+09	4.11771e+09	0.0427282
1.32e-09	300	3.66948e+19	0	2.77995e+10	1.78119e+19	40179.5	218.364	1.13185e+19	2.20169e+11	4.73481e+18	7.93253e+10	2.82961e+18	2.87795e+10	2.19085e+08	3.7268e+10	5.85955e+10	5.24918e+09	9.66291e+09	3.16547e+09	0	9.2712e+07	264141	0.00143639	0.00258019	7.73998e-24	0.00117033	1.67184e-14	1.64911e-19	1.36081e-15	8.50008e-18	5.62926e-13	4.35155e+10	8.90719e-15	9.76726e-09	0.945278	2.35689e-11	2.9096e-16	1.84621e-31	4.21995e-32	1.57601e-21	0	0.169789	7.31126e+08	1.55374e+10	3.82214e-07	1.66789e-07	5.46139e+09	4.62462e+09	0.0538959
1.33e-09	300	3.66948e+19	0	3.12218e+10	1.78119e+19	40179.5	275.437	1.13185e+19	2.47273e+11	4.73481e+18	8.90908e+10	2.82961e+18	3.23225e+10	2.46055e+08	4.18559e+10	6.58089e+10	5.89539e+09	1.08525e+10	3.55516e+09	0	1.04126e+08	296659	0.00181182	0.00325457	1.09649e-23	0.00147622	2.36841e-14	2.08019e-19	1.71649e-15	1.20417e-17	8.10918e-13	4.88725e+10	1.26184e-14	1.14731e-08	1.06165	3.03632e-11	4.12189e-16	2.80899e-31	5.76518e-32	2.2703e-21	0	0.214167	8.21132e+08	1.74501e+10	4.29267e-07	1.87322e-07	6.13372e+09	5.19394e+09	0.0679826
1.34e-09	300	3.66948e+19	0	3.50654e+10	1.78119e+19	40179.5	347.428	1.13185e+19	2.77714e+11	4.73481e+18	1.00058e+11	2.82961e+18	3.63016e+10	2.76346e+08	4.70086e+10	7.39104e+10	6.62114e+09	1.21885e+10	3.99282e+09	0	1.16944e+08	333179	0.00228537	0.00410521	1.55334e-23	0.00186205	3.35521e-14	2.62397e-19	2.16513e-15	1.70588e-17	1.1701e-12	5.48891e+10	1.78759e-14	1.35428e-08	1.19234	3.91933e-11	5.83928e-16	4.29048e-31	7.91941e-32	3.2759e-21	0	0.270143	9.22218e+08	1.95983e+10	4.82112e-07	2.10382e-07	6.88882e+09	5.83335e+09	0.085751
1.35e-09	300	3.66948e+19	0	3.93822e+10	1.78119e+19	40179.5	438.234	1.13185e+19	3.11902e+11	4.73481e+18	1.12376e+11	2.82961e+18	4.07705e+10	3.10366e+08	5.27957e+10	8.30092e+10	7.43625e+09	1.3689e+10	4.48436e+09	0	1.31341e+08	374196	0.00288269	0.00517818	2.20055e-23	0.00234874	4.75316e-14	3.30972e-19	2.73102e-15	2.41664e-17	1.69138e-12	6.16462e+10	2.53238e-14	1.60706e-08	1.33913	5.06968e-11	8.27223e-16	6.5835e-31	1.09457e-31	4.73534e-21	0	0.34075	1.03575e+09	2.2011e+10	5.41463e-07	2.36281e-07	7.73688e+09	6.55147e+09	0.108164
1.36e-09	300	3.66948e+19	0	4.42304e+10	1.78119e+19	40179.5	552.775	1.13184e+19	3.503e+11	4.73481e+18	1.2621e+11	2.82961e+18	4.57896e+10	3.48574e+08	5.92951e+10	9.32282e+10	8.3517e+09	1.53741e+10	5.03642e+09	0	1.4751e+08	420262	0.00363614	0.00653159	3.11741e-23	0.00296262	6.73357e-14	4.17497e-19	3.44483e-15	3.42354e-17	2.44955e-12	6.92353e+10	3.5875e-14	1.9179e-08	1.50399	6.5721e-11	1.17189e-15	1.01557e-30	1.52321e-31	6.85799e-21	0	0.429811	1.16326e+09	2.47207e+10	6.08121e-07	2.65369e-07	8.68933e+09	7.35799e+09	0.136434
1.37e-09	300	3.66948e+19	0	4.96754e+10	1.78119e+19	40179.5	697.252	1.13184e+19	3.93424e+11	4.73481e+18	1.41748e+11	2.82961e+18	5.14266e+10	3.91486e+08	6.65947e+10	1.04705e+11	9.37984e+09	1.72668e+10	5.65643e+09	0	1.65669e+08	471999	0.00458651	0.00823874	4.41629e-23	0.00373696	9.53912e-14	5.26647e-19	4.3452e-15	4.84996e-17	3.55474e-12	7.77585e+10	5.08224e-14	2.30286e-08	1.68914	8.53939e-11	1.66015e-15	1.57607e-30	2.13567e-31	9.95221e-21	0	0.542149	1.30646e+09	2.7764e+10	6.82984e-07	2.98038e-07	9.75904e+09	8.2638e+09	0.172093
1.38e-09	300	3.66948e+19	0	5.57907e+10	1.78119e+19	40179.5	879.49	1.13184e+19	4.41856e+11	4.73481e+18	1.59198e+11	2.82961e+18	5.77575e+10	4.3968e+08	7.47929e+10	1.17595e+11	1.05346e+10	1.93924e+10	6.35277e+09	0	1.86064e+08	530105	0.00578528	0.0103921	6.25634e-23	0.00471368	1.35136e-13	6.64333e-19	5.48091e-15	6.87071e-17	5.16958e-12	8.73311e+10	7.19976e-14	2.78307e-08	1.89709	1.11221e-10	2.35186e-15	2.46226e-30	3.01991e-31	1.44733e-20	0	0.683849	1.46729e+09	3.11819e+10	7.67063e-07	3.34728e-07	1.09604e+10	9.28113e+09	0.217073
1.39e-09	300.001	3.66948e+19	0	6.26589e+10	1.78119e+19	40179.5	1109.36	1.13184e+19	4.96252e+11	4.73481e+18	1.78796e+11	2.82961e+18	6.48678e+10	4.93807e+08	8.40003e+10	1.32072e+11	1.18314e+10	2.17798e+10	7.13483e+09	0	2.0897e+08	595364	0.00729737	0.0131082	8.86306e-23	0.00594568	1.9144e-13	8.38021e-19	6.91345e-15	9.7334e-17	7.53482e-12	9.80821e+10	1.01995e-13	3.38648e-08	2.13063	1.45218e-10	3.33176e-15	3.87475e-30	4.31232e-31	2.10954e-20	0	0.862585	1.64793e+09	3.50205e+10	8.61493e-07	3.75935e-07	1.23097e+10	1.04237e+10	0.273809
1.4e-09	300.001	3.66947e+19	0	7.03726e+10	1.78119e+19	40179.5	1399.31	1.13184e+19	5.57343e+11	4.73481e+18	2.00807e+11	2.82961e+18	7.28535e+10	5.54597e+08	9.43412e+10	1.4833e+11	1.32879e+10	2.4461e+10	8.01317e+09	0	2.34695e+08	668657	0.00920466	0.0165343	1.25559e-22	0.00749969	2.71204e-13	1.05712e-18	8.72042e-15	1.37888e-16	1.10079e-11	1.10157e+11	1.44492e-13	4.15028e-08	2.39293	1.90087e-10	4.71994e-15	6.19784e-30	5.70306e-31	3.0819e-20	0	1.08804	1.85079e+09	3.93318e+10	9.67548e-07	4.22215e-07	1.38251e+10	1.17069e+10	0.345373
1.41e-09	300.001	3.66947e+19	0	7.90358e+10	1.78119e+19	40179.5	1765.04	1.13184e+19	6.25955e+11	4.7348e+18	2.25527e+11	2.82961e+18	8.18221e+10	6.22871e+08	1.05955e+11	1.66591e+11	1.49238e+10	2.74723e+10	8.99964e+09	0	2.63588e+08	750973	0.0116105	0.0208558	1.77873e-22	0.00945987	3.84201e-13	1.33352e-18	1.09997e-14	1.9534e-16	1.61205e-11	1.23717e+11	2.04694e-13	5.12423e-08	2.68752	2.49458e-10	6.68651e-15	1.16291e-29	-8.8994e-31	4.51333e-20	0	1.37241	2.07864e+09	4.41737e+10	1.08666e-06	4.74192e-07	1.55271e+10	1.31481e+10	0.435643
1.42e-09	300.001	3.66947e+19	0	8.87656e+10	1.78119e+19	40179.5	2226.36	1.13184e+19	7.03014e+11	4.7348e+18	2.53291e+11	2.82961e+18	9.18949e+10	6.99549e+08	1.18999e+11	1.87099e+11	1.6761e+10	3.08543e+10	1.01076e+10	0	2.96037e+08	843422	0.0146451	0.0263069	2.51984e-22	0.0119324	5.44278e-13	1.6822e-18	1.38747e-14	2.76728e-16	2.36664e-11	1.38948e+11	2.8998e-13	6.37512e-08	3.01837	3.28217e-10	9.47244e-15	2.28173e-29	-5.60847e-30	6.626e-20	0	1.73112	2.33453e+09	4.96118e+10	1.22043e-06	5.32568e-07	1.74386e+10	1.47667e+10	0.549505
1.43e-09	300.001	3.66947e+19	0	9.96931e+10	1.78119e+19	40179.4	2808.25	1.13184e+19	7.89559e+11	4.7348e+18	2.84473e+11	2.82961e+18	1.03208e+11	7.85667e+08	1.33648e+11	2.10132e+11	1.88243e+10	3.46526e+10	1.13518e+10	0	3.32482e+08	947253	0.0184728	0.0331826	3.56974e-22	0.0150511	7.71051e-13	2.12207e-18	1.75011e-14	3.92027e-16	3.4832e-11	1.56053e+11	4.108e-13	7.99312e-08	3.38996	4.32951e-10	1.34191e-14	2.8223e-29	-3.64218e-31	9.75217e-20	0	2.18357	2.62192e+09	5.57193e+10	1.37068e-06	5.9813e-07	1.95854e+10	1.65846e+10	0.693128
1.44e-09	300.001	3.66947e+19	0	1.11966e+11	1.78119e+19	40179.4	3542.22	1.13184e+19	8.86758e+11	4.7348e+18	3.19493e+11	2.82961e+18	1.15913e+11	8.82386e+08	1.50101e+11	2.36e+11	2.11417e+10	3.89185e+10	1.27493e+10	0	3.73412e+08	1.06387e+06	0.023301	0.0418555	5.05709e-22	0.018985	1.09231e-12	2.67672e-18	2.20754e-14	5.55366e-16	5.13961e-11	1.75264e+11	5.81959e-13	1.01004e-07	3.80729	5.7255e-10	1.90102e-14	4.58119e-29	-2.41152e-31	1.43898e-19	0	2.75429	2.9447e+09	6.25786e+10	1.53941e-06	6.71763e-07	2.19964e+10	1.86262e+10	0.874288
1.45e-09	300.001	3.66947e+19	0	1.2575e+11	1.78119e+19	40179.4	4468.03	1.13184e+19	9.95923e+11	4.7348e+18	3.58825e+11	2.82961e+18	1.30183e+11	9.91012e+08	1.68579e+11	2.65053e+11	2.37444e+10	4.37096e+10	1.43188e+10	0	4.19382e+08	1.19483e+06	0.0293911	0.0527951	7.16414e-22	0.023947	1.54742e-12	3.37663e-18	2.78452e-14	7.86761e-16	7.60297e-11	1.9684e+11	8.24432e-13	1.28631e-07	4.276	7.5902e-10	2.69308e-14	1.19388e-28	-4.40533e-29	2.12869e-19	0	3.47416	3.30721e+09	7.02824e+10	1.72892e-06	7.54461e-07	2.47043e+10	2.09192e+10	1.1028
1.46e-09	300.001	3.66947e+19	0	1.4123e+11	1.78119e+19	40179.4	5635.8	1.13184e+19	1.11853e+12	4.7348e+18	4.02998e+11	2.8296e+18	1.46209e+11	1.11301e+09	1.89332e+11	2.97683e+11	2.66674e+10	4.90905e+10	1.60816e+10	0	4.71011e+08	1.34192e+06	0.037073	0.066594	1.01491e-21	0.030206	2.19215e-12	4.25989e-18	3.51232e-14	1.11457e-15	1.12752e-10	2.21072e+11	1.16793e-12	1.65081e-07	4.80241	1.00858e-09	3.81515e-14	2.93192e-28	-1.6733e-28	3.15687e-19	0	4.38219	3.71434e+09	7.89345e+10	1.94176e-06	8.47339e-07	2.77455e+10	2.34945e+10	1.39103
1.47e-09	300.001	3.66947e+19	0	1.58616e+11	1.78118e+19	40179.4	7108.79	1.13184e+19	1.25622e+12	4.73479e+18	4.52609e+11	2.8296e+18	1.64208e+11	1.25002e+09	2.12639e+11	3.34329e+11	2.99503e+10	5.51338e+10	1.80613e+10	0	5.28995e+08	1.50712e+06	0.0467627	0.0839995	1.43778e-21	0.0381008	3.1055e-12	5.37412e-18	4.43034e-14	1.57895e-15	1.67621e-10	2.48287e+11	1.65455e-12	2.13462e-07	5.39363	1.34317e-09	5.40474e-14	5.30963e-28	-3.18476e-28	4.69314e-19	0	5.52755	4.1716e+09	8.86518e+10	2.1808e-06	9.51651e-07	3.11612e+10	2.63868e+10	1.7546
1.48e-09	300.002	3.66946e+19	0	1.78143e+11	1.78118e+19	40179.4	8966.75	1.13184e+19	1.41087e+12	4.73479e+18	5.08328e+11	2.8296e+18	1.84423e+11	1.40391e+09	2.38816e+11	3.75487e+11	3.36374e+10	6.19211e+10	2.02847e+10	0	5.94118e+08	1.69266e+06	0.0589849	0.105954	2.03683e-21	0.0480591	4.3994e-12	6.77997e-18	5.58831e-14	2.23682e-15	2.49777e-10	2.78853e+11	2.34391e-12	2.78046e-07	6.05764	1.79242e-09	7.65661e-14	1.0623e-27	-6.99886e-28	6.99345e-19	0	6.97226	4.68514e+09	9.95653e+10	2.44927e-06	1.0688e-06	3.49973e+10	2.96351e+10	2.21319
1.49e-09	300.002	3.66946e+19	0	2.00073e+11	1.78118e+19	40179.3	11310.3	1.13184e+19	1.58456e+12	4.73479e+18	5.70906e+11	2.8296e+18	2.07126e+11	1.57673e+09	2.68215e+11	4.21711e+11	3.77783e+10	6.95439e+10	2.27819e+10	0	6.67258e+08	1.90103e+06	0.0744016	0.133647	2.88548e-21	0.0606201	6.23239e-12	8.55369e-18	7.04894e-14	3.1688e-15	3.7303e-10	3.13181e+11	3.32049e-12	3.64717e-07	6.8034	2.39636e-09	1.08467e-13	1.12449e-27	-5.00156e-28	1.04445e-18	0	8.79457	5.26191e+09	1.11822e+11	2.75079e-06	1.20038e-06	3.93056e+10	3.32833e+10	2.79165
1.5e-09	300.002	3.66946e+19	0	2.24703e+11	1.78118e+19	40179.3	14266.3	1.13184e+19	1.77962e+12	4.73478e+18	6.41188e+11	2.8296e+18	2.32624e+11	1.77083e+09	3.01233e+11	4.73626e+11	4.2429e+10	7.81051e+10	2.55864e+10	0	7.49402e+08	2.13506e+06	0.0938477	0.168578	4.08773e-21	0.0764642	8.8291e-12	1.07917e-17	8.89135e-14	4.48908e-15	5.58257e-10	3.51735e+11	4.70397e-12	4.8161e-07	7.64096	3.20896e-09	1.5366e-13	1.52461e-27	-4.38888e-28	1.56309e-18	0	11.0932	5.90967e+09	1.25588e+11	3.08942e-06	1.34815e-06	4.41443e+10	3.73807e+10	3.52129
1.51e-09	300.002	3.66946e+19	0	2.52365e+11	1.78118e+19	40179.3	17995	1.13184e+19	1.9987e+12	4.73478e+18	7.20122e+11	2.8296e+18	2.61262e+11	1.98882e+09	3.38316e+11	5.31931e+11	4.76522e+10	8.77201e+10	2.87362e+10	0	8.41659e+08	2.39789e+06	0.118376	0.212638	5.7909e-21	0.0964493	1.25077e-11	1.36155e-17	1.12153e-13	6.35947e-15	8.37033e-10	3.95035e+11	6.66386e-12	6.3999e-07	8.58165	4.30298e-09	2.17682e-13	4.78079e-27	-2.87576e-27	2.34368e-18	0	13.9925	6.63718e+09	1.41049e+11	3.46975e-06	1.51412e-06	4.95787e+10	4.19824e+10	4.44163
1.52e-09	300.002	3.66945e+19	0	2.83432e+11	1.78118e+19	40179.2	22698.1	1.13184e+19	2.24475e+12	4.73478e+18	8.08772e+11	2.82959e+18	2.93424e+11	2.23365e+09	3.79964e+11	5.97414e+11	5.35184e+10	9.85189e+10	3.22738e+10	0	9.45273e+08	2.69309e+06	0.149316	0.268214	8.20371e-21	0.121658	1.7719e-11	1.71788e-17	1.41467e-13	9.00915e-15	1.25711e-09	4.43666e+11	9.44033e-12	8.55495e-07	9.63814	5.77622e-09	3.08379e-13	1.47422e-26	-1.13714e-26	3.51996e-18	0	17.6497	7.45424e+09	1.58412e+11	3.89689e-06	1.70051e-06	5.5682e+10	4.71506e+10	5.60251
1.53e-09	300.003	3.66945e+19	0	3.18324e+11	1.78118e+19	40179.2	28630.3	1.13184e+19	2.52109e+12	4.73477e+18	9.08336e+11	2.82959e+18	3.29546e+11	2.50861e+09	4.26738e+11	6.70958e+11	6.01067e+10	1.10647e+11	3.62468e+10	0	1.06164e+09	3.02462e+06	0.188342	0.338316	1.16218e-20	0.153455	2.51015e-11	2.16719e-17	1.78443e-13	1.27628e-14	1.89071e-09	4.98283e+11	1.33736e-11	1.14988e-06	10.8247	7.75992e-09	4.36865e-13	1.22124e-26	-6.20273e-27	5.29413e-18	0	22.2627	8.37189e+09	1.77914e+11	4.37661e-06	1.90985e-06	6.25367e+10	5.29551e+10	7.0668
1.54e-09	300.003	3.66944e+19	0	3.5751e+11	1.78117e+19	40179.1	36113	1.13183e+19	2.83144e+12	4.73476e+18	1.02016e+12	2.82959e+18	3.70114e+11	2.81742e+09	4.7927e+11	7.53556e+11	6.75061e+10	1.24268e+11	4.07089e+10	0	1.19234e+09	3.39696e+06	0.237568	0.42674	1.64641e-20	0.193563	3.55599e-11	2.73395e-17	2.25084e-13	1.80805e-14	2.84691e-09	5.59623e+11	1.89456e-11	1.55346e-06	12.1574	1.04296e-08	6.18884e-13	9.7158e-26	-8.63681e-26	7.97173e-18	0	28.0813	9.4025e+09	1.99815e+11	4.91539e-06	2.14496e-06	7.02352e+10	5.9474e+10	8.91381
1.55e-09	300.003	3.66944e+19	0	4.01521e+11	1.78117e+19	40179.1	45551.2	1.13183e+19	3.18e+12	4.73476e+18	1.14574e+12	2.82958e+18	4.15676e+11	3.16424e+09	5.38269e+11	8.46321e+11	7.58163e+10	1.39566e+11	4.57204e+10	0	1.33912e+09	3.81514e+06	0.299661	0.538274	2.3324e-20	0.244153	5.03757e-11	3.4503e-17	2.83916e-13	2.56138e-14	4.29038e-09	6.28515e+11	2.68392e-11	2.10855e-06	13.6541	1.40196e-08	8.76741e-13	9.73145e-25	-9.53655e-25	1.20139e-17	0	35.4208	1.056e+10	2.24413e+11	5.52049e-06	2.40902e-06	7.88814e+10	6.67955e+10	11.2436
1.56e-09	300.004	3.66943e+19	0	4.5095e+11	1.78117e+19	40179	57456	1.13183e+19	3.57147e+12	4.73475e+18	1.28679e+12	2.82958e+18	4.66848e+11	3.55375e+09	6.0453e+11	9.50506e+11	8.51496e+10	1.56747e+11	5.13487e+10	0	1.50398e+09	4.2848e+06	0.377982	0.678959	3.30422e-20	0.307966	7.13644e-11	4.35414e-17	3.58126e-13	3.62858e-14	6.4693e-09	7.05887e+11	3.80216e-11	2.87431e-06	15.3351	1.8841e-08	1.24203e-12	1.45347e-24	-1.41807e-24	1.81158e-17	0	44.6784	1.186e+10	2.52039e+11	6.20008e-06	2.70557e-06	8.85919e+10	7.50182e+10	14.1822
1.57e-09	300.004	3.66943e+19	0	5.06463e+11	1.78117e+19	40179	72472	1.13183e+19	4.01113e+12	4.73474e+18	1.4452e+12	2.82957e+18	5.24318e+11	3.99121e+09	6.78947e+11	1.06752e+12	9.56317e+10	1.76043e+11	5.76698e+10	0	1.68913e+09	4.81227e+06	0.476773	0.856414	4.68094e-20	0.388457	1.01098e-10	5.49522e-17	4.51733e-13	5.14044e-14	9.75699e-09	7.92784e+11	5.38631e-11	3.93355e-06	17.2231	2.5306e-08	1.75952e-12	3.48896e-24	-3.42433e-24	2.7323e-17	0	56.3557	1.33199e+10	2.83066e+11	6.96332e-06	3.03864e-06	9.94978e+10	8.42532e+10	17.8889
1.58e-09	300.005	3.66942e+19	0	5.6881e+11	1.78116e+19	40178.9	91412.1	1.13183e+19	4.50491e+12	4.73473e+18	1.62311e+12	2.82957e+18	5.88862e+11	4.48251e+09	7.62524e+11	1.19893e+12	1.07404e+11	1.97714e+11	6.47691e+10	0	1.89708e+09	5.40468e+06	0.601384	1.08025	6.6313e-20	0.489985	1.43219e-10	6.93575e-17	5.69807e-13	7.28222e-14	1.47139e-08	8.90377e+11	7.63046e-11	5.40235e-06	19.3435	3.39579e-08	2.49262e-12	5.66913e-23	-5.65731e-23	4.12053e-17	0	71.0849	1.49597e+10	3.17912e+11	7.82052e-06	3.4127e-06	1.11746e+11	9.46249e+10	22.5643
1.59e-09	300.005	3.66942e+19	0	6.38831e+11	1.78116e+19	40178.8	115302	1.13183e+19	5.05947e+12	4.73472e+18	1.82292e+12	2.82956e+18	6.61352e+11	5.03428e+09	8.56389e+11	1.34652e+12	1.20626e+11	2.22053e+11	7.27423e+10	0	2.13062e+09	6.07e+06	0.758564	1.36258	9.39429e-20	0.618048	2.0289e-10	8.75474e-17	7.18746e-13	1.03164e-13	2.21791e-08	9.99984e+11	1.08096e-10	7.44358e-06	21.7251	4.55102e-08	3.53115e-12	1.26667e-22	-1.2645e-22	6.21135e-17	0	89.6636	1.68012e+10	3.57048e+11	8.78324e-06	3.83281e-06	1.25502e+11	1.06273e+11	28.4618
1.6e-09	300.006	3.66941e+19	0	7.17472e+11	1.78116e+19	40178.7	145435	1.13182e+19	5.6823e+12	4.73471e+18	2.04733e+12	2.82956e+18	7.42766e+11	5.65397e+09	9.61807e+11	1.51228e+12	1.35475e+11	2.49388e+11	8.1697e+10	0	2.39292e+09	6.81723e+06	0.956826	1.71871	1.33085e-19	0.779582	2.87421e-10	1.10521e-16	9.06615e-13	1.46147e-13	3.34057e-08	1.12308e+12	1.53133e-10	1.0286e-05	24.3998	6.08948e-08	5.00239e-12	2.06675e-22	-2.06272e-22	9.35576e-17	0	113.098	1.88695e+10	4.01001e+11	9.86447e-06	4.30464e-06	1.40952e+11	1.19356e+11	35.9005
1.61e-09	300.007	3.6694e+19	0	8.05793e+11	1.78115e+19	40178.6	183442	1.13182e+19	6.3818e+12	4.7347e+18	2.29936e+12	2.82955e+18	8.34201e+11	6.34992e+09	1.0802e+12	1.69844e+12	1.52152e+11	2.80088e+11	9.17539e+10	0	2.68751e+09	7.65644e+06	1.2069	2.16791	1.88537e-19	0.983334	4.07171e-10	1.39546e-16	1.14359e-12	2.0704e-13	5.02587e-08	1.26134e+12	2.16934e-10	1.42512e-05	27.4039	8.13244e-08	7.08661e-12	4.85434e-21	-4.85361e-21	1.40763e-16	0	142.657	2.11923e+10	4.50364e+11	1.10788e-05	4.83455e-06	1.58303e+11	1.34049e+11	45.2834
1.62e-09	300.008	3.66939e+19	0	9.04986e+11	1.78115e+19	40178.5	231381	1.13182e+19	7.16739e+12	4.73469e+18	2.58242e+12	2.82954e+18	9.36891e+11	7.13153e+09	1.21317e+12	1.90752e+12	1.70882e+11	3.14567e+11	1.03049e+11	0	3.01836e+09	8.59896e+06	1.52234	2.73451	2.67093e-19	1.24034	5.76812e-10	1.76211e-16	1.44252e-12	2.93304e-13	7.55054e-08	1.41661e+12	3.07317e-10	1.97916e-05	30.7779	1.08369e-07	1.00392e-11	1.4426e-20	-1.44247e-20	2.11484e-16	0	179.942	2.38011e+10	5.05804e+11	1.24426e-05	5.42968e-06	1.7779e+11	1.5055e+11	57.1185
1.63e-09	300.009	3.66938e+19	0	1.01639e+12	1.78114e+19	40178.4	291848	1.13181e+19	8.04969e+12	4.73467e+18	2.90032e+12	2.82953e+18	1.05222e+12	8.00933e+09	1.3625e+12	2.14233e+12	1.91917e+11	3.53289e+11	1.15734e+11	0	3.38995e+09	9.65749e+06	1.92023	3.4492	3.78382e-19	1.56451	8.1713e-10	2.22389e-16	1.81958e-12	4.15511e-13	1.13238e-07	1.59099e+12	4.35356e-10	2.75443e-05	34.5674	1.44052e-07	1.4222e-11	1.21963e-20	-1.21937e-20	3.17187e-16	0	226.97	2.6731e+10	5.68068e+11	1.39742e-05	6.09808e-06	1.99676e+11	1.69082e+11	72.0468
1.64e-09	300.01	3.66936e+19	0	1.1415e+12	1.78113e+19	40178.2	368114	1.13181e+19	9.0406e+12	4.73465e+18	3.25735e+12	2.82952e+18	1.18175e+12	8.99516e+09	1.53021e+12	2.40605e+12	2.15542e+11	3.96779e+11	1.29981e+11	0	3.80728e+09	1.08463e+07	2.4221	4.35067	5.36041e-19	1.97341	1.15757e-09	2.81167e-16	2.29521e-12	5.88636e-13	1.69484e-07	1.78684e+12	6.16739e-10	3.84069e-05	38.8236	1.90974e-07	2.01474e-11	4.99035e-19	-4.99031e-19	4.74768e-16	0	286.29	3.00215e+10	6.37996e+11	1.56944e-05	6.84875e-06	2.24256e+11	1.89896e+11	90.8765
1.65e-09	300.011	3.66935e+19	0	1.28202e+12	1.78113e+19	40178.1	464308	1.1318e+19	1.01535e+13	4.73463e+18	3.65834e+12	2.82951e+18	1.32722e+12	1.01023e+10	1.71856e+12	2.70223e+12	2.42075e+11	4.45621e+11	1.45981e+11	0	4.27599e+09	1.21815e+07	3.05514	5.48773	7.59393e-19	2.48917	1.63984e-09	3.55604e-16	2.89518e-12	8.33894e-13	2.53097e-07	2.00679e+12	8.73691e-10	5.36444e-05	43.6038	2.52459e-07	2.85416e-11	1.9849e-18	-1.9849e-18	7.09037e-16	0	361.113	3.37171e+10	7.16532e+11	1.76264e-05	7.69182e-06	2.51861e+11	2.13272e+11	114.627
1.66e-09	300.012	3.66933e+19	0	1.43983e+12	1.78112e+19	40177.9	585636	1.1318e+19	1.14033e+13	4.73461e+18	4.10868e+12	2.8295e+18	1.49059e+12	1.13457e+10	1.93009e+12	3.03486e+12	2.71873e+11	5.00475e+11	1.63951e+11	0	4.8024e+09	1.3681e+07	3.85363	6.92197	1.07581e-18	3.13972	2.32304e-09	4.50179e-16	3.65198e-12	1.18134e-12	3.77026e-07	2.25382e+12	1.2377e-09	7.50413e-05	48.9728	3.32751e-07	4.04332e-11	7.70993e-19	-7.70972e-19	1.0563e-15	0	455.49	3.78675e+10	8.04734e+11	1.97961e-05	8.63866e-06	2.82864e+11	2.39525e+11	144.585
1.67e-09	300.014	3.66931e+19	0	1.61707e+12	1.78111e+19	40177.7	738664	1.13179e+19	1.2807e+13	4.73459e+18	4.61446e+12	2.82948e+18	1.67408e+12	1.27421e+10	2.16766e+12	3.40844e+12	3.05339e+11	5.62081e+11	1.84132e+11	0	5.39363e+09	1.53651e+07	4.86081	8.73104	1.52407e-18	3.9603	3.29087e-09	5.70666e-16	4.60664e-12	1.67356e-12	5.60158e-07	2.53125e+12	1.75335e-09	0.000105115	55.003	4.37247e-07	5.72792e-11	9.33808e-17	-9.33807e-17	1.56952e-15	0	574.531	4.25288e+10	9.03792e+11	2.22329e-05	9.70204e-06	3.17683e+11	2.69009e+11	182.372
1.68e-09	300.016	3.66929e+19	0	1.81612e+12	1.7811e+19	40177.5	931672	1.13179e+19	1.43835e+13	4.73456e+18	5.18249e+12	2.82947e+18	1.88014e+12	1.43103e+10	2.43445e+12	3.82799e+12	3.42925e+11	6.3127e+11	2.06797e+11	0	6.05764e+09	1.72564e+07	6.13122	11.0129	2.15912e-18	4.99532	4.6619e-09	7.24877e-16	5.81086e-12	2.37086e-12	8.29945e-07	2.84283e+12	2.48383e-09	0.000147421	61.7759	5.72804e-07	8.11438e-11	5.02805e-16	-5.02806e-16	2.32567e-15	0	724.683	4.77638e+10	1.01504e+12	2.49696e-05	1.08963e-05	3.56788e+11	3.02122e+11	230.035
1.69e-09	300.017	3.66927e+19	0	2.03967e+12	1.78109e+19	40177.2	1.1751e+06	1.13178e+19	1.6154e+13	4.73453e+18	5.82044e+12	2.82945e+18	2.11157e+12	1.60714e+10	2.73408e+12	4.29918e+12	3.85136e+11	7.08974e+11	2.32252e+11	0	6.8034e+09	1.93806e+07	7.73364	13.8911	3.05878e-18	6.30084	6.60411e-09	9.23623e-16	7.32992e-12	3.35869e-12	1.22618e-06	3.19276e+12	3.51864e-09	0.000206978	69.3831	7.48122e-07	1.14951e-10	3.37608e-16	-3.37609e-16	3.43637e-15	0	914.074	5.36432e+10	1.13999e+12	2.80432e-05	1.22376e-05	4.00705e+11	3.39311e+11	290.153
1.7e-09	300.02	3.66924e+19	0	2.29073e+12	1.78107e+19	40176.9	1.48213e+06	1.13177e+19	1.81423e+13	4.73449e+18	6.53692e+12	2.82943e+18	2.37149e+12	1.80492e+10	3.07058e+12	4.82837e+12	4.32542e+11	7.96241e+11	2.6084e+11	0	7.64097e+09	2.17662e+07	9.75486	17.5214	4.33332e-18	7.94755	9.35543e-09	1.18241e-15	9.24614e-12	4.75813e-12	1.80637e-06	3.58576e+12	4.98456e-09	0.000290875	77.9273	9.74227e-07	1.62844e-10	2.35645e-14	-2.35644e-14	5.06298e-15	0	1152.96	6.02461e+10	1.28031e+12	3.1495e-05	1.37439e-05	4.50028e+11	3.81077e+11	365.982
1.71e-09	300.022	3.66921e+19	0	2.57269e+12	1.78106e+19	40176.6	1.86936e+06	1.13176e+19	2.03755e+13	4.73445e+18	7.34159e+12	2.82941e+18	2.66339e+12	2.02703e+10	3.44848e+12	5.42269e+12	4.85783e+11	8.94249e+11	2.92946e+11	0	8.58167e+09	2.44454e+07	12.3043	22.1005	6.13897e-18	10.0246	1.32529e-08	1.5245e-15	1.16634e-11	6.74065e-12	2.65346e-06	4.02713e+12	7.06117e-09	0.00040913	87.524	1.26509e-06	2.30689e-10	1.82598e-13	-1.82598e-13	7.4383e-15	0	1454.27	6.76617e+10	1.4379e+12	3.53716e-05	1.54357e-05	5.05421e+11	4.27982e+11	461.626
1.72e-09	300.025	3.66918e+19	0	2.88935e+12	1.78104e+19	40176.2	2.35773e+06	1.13175e+19	2.28834e+13	4.73441e+18	8.2453e+12	2.82938e+18	2.99121e+12	2.27646e+10	3.87287e+12	6.09014e+12	5.45575e+11	1.00432e+12	3.29004e+11	0	9.63818e+09	2.74544e+07	15.5201	27.8762	8.69703e-18	12.6444	1.87741e-08	1.98119e-15	1.47126e-11	9.54923e-12	3.88681e-06	4.52281e+12	1.00029e-08	0.000575901	98.303	1.6384e-06	3.26801e-10	2.3981e-13	-2.3981e-13	1.08974e-14	0	1834.32	7.59899e+10	1.61488e+12	3.97253e-05	1.73356e-05	5.67631e+11	4.80661e+11	582.264
1.73e-09	300.028	3.66914e+19	0	3.24498e+12	1.78102e+19	40175.8	2.97365e+06	1.13174e+19	2.56999e+13	4.73435e+18	9.26024e+12	2.82935e+18	3.35938e+12	2.55657e+10	4.34947e+12	6.83973e+12	6.12727e+11	1.12793e+12	3.69498e+11	0	1.08248e+10	3.08336e+07	19.5762	35.1612	1.23211e-17	15.9489	2.65951e-08	2.62435e-15	1.85591e-11	1.35281e-11	5.67786e-06	5.07949e+12	1.41701e-08	0.000811204	110.41	2.11657e-06	4.62955e-10	3.71811e-12	-3.71811e-12	1.59217e-14	0	2313.68	8.5343e+10	1.81365e+12	4.46148e-05	1.94694e-05	6.37497e+11	5.39822e+11	734.427
1.74e-09	300.031	3.6691e+19	0	3.64438e+12	1.781e+19	40175.4	3.75043e+06	1.13173e+19	2.88631e+13	4.7343e+18	1.04001e+13	2.82932e+18	3.77285e+12	2.87112e+10	4.8847e+12	7.68157e+12	6.88141e+11	1.26676e+12	4.14976e+11	0	1.21574e+10	3.46287e+07	24.6924	44.3499	1.74553e-17	20.1168	3.76742e-08	3.55322e-15	2.34115e-11	1.91647e-11	8.27246e-06	5.70467e+12	2.00732e-08	0.00114334	124.009	2.72796e-06	6.55832e-10	2.06019e-11	-2.06019e-11	2.3202e-14	0	2918.3	9.5847e+10	2.03687e+12	5.01059e-05	2.18657e-05	7.1596e+11	6.06263e+11	926.35
1.75e-09	300.035	3.66905e+19	0	4.09291e+12	1.78098e+19	40174.8	4.73005e+06	1.13171e+19	3.24155e+13	4.73423e+18	1.16802e+13	2.82928e+18	4.2372e+12	3.22435e+10	5.48576e+12	8.62699e+12	7.72835e+11	1.42267e+12	4.6605e+11	0	1.36542e+10	3.88909e+07	31.1456	55.9397	2.47291e-17	25.374	5.33683e-08	4.95869e-15	2.95329e-11	2.715e-11	1.20227e-05	6.40679e+12	2.84354e-08	0.00161232	139.284	3.5085e-06	9.29064e-10	1.65426e-11	-1.65426e-11	3.37278e-14	0	3680.9	1.07644e+11	2.28756e+12	5.62728e-05	2.4557e-05	8.04078e+11	6.8088e+11	1168.42
1.76e-09	300.039	3.669e+19	0	4.59664e+12	1.78095e+19	40174.3	5.96545e+06	1.1317e+19	3.6405e+13	4.73416e+18	1.31179e+13	2.82924e+18	4.75869e+12	3.62101e+10	6.16074e+12	9.68874e+12	8.67951e+11	1.59776e+12	5.23408e+11	0	1.53353e+10	4.36775e+07	39.2852	70.5578	3.50341e-17	32.0048	7.55997e-08	7.19515e-15	3.72551e-11	3.84626e-11	1.7432e-05	7.19529e+12	4.0281e-08	0.00227475	156.442	4.50365e-06	1.31613e-09	1.83041e-09	-1.83041e-09	4.8915e-14	0	4642.77	1.20892e+11	2.5691e+12	6.31984e-05	2.75794e-05	9.03038e+11	7.64678e+11	1473.75
1.77e-09	300.044	3.66894e+19	0	5.16235e+12	1.78092e+19	40173.6	7.52338e+06	1.13168e+19	4.08853e+13	4.73408e+18	1.47326e+13	2.82919e+18	5.34434e+12	4.06643e+10	6.91873e+12	1.08811e+13	9.74769e+11	1.79439e+12	5.87823e+11	0	1.72233e+10	4.9053e+07	49.5518	88.9956	4.96337e-17	40.3683	1.07091e-07	1.09419e-14	4.6997e-11	5.44889e-11	2.52198e-05	8.08082e+12	5.70607e-08	0.00321068	175.714	5.77094e-06	1.86444e-09	1.32417e-08	-1.32417e-08	7.07875e-14	0	5855.95	1.3577e+11	2.88528e+12	7.09761e-05	3.09737e-05	1.01417e+12	8.58786e+11	1858.85
1.78e-09	300.05	3.66888e+19	0	5.79765e+12	1.78089e+19	40172.9	9.48799e+06	1.13166e+19	4.59169e+13	4.73399e+18	1.65459e+13	2.82914e+18	6.00203e+12	4.56659e+10	7.76991e+12	1.22202e+13	1.09473e+12	2.01522e+12	6.60163e+11	0	1.93438e+10	5.509e+07	62.5014	112.251	7.03178e-17	50.917	1.51699e-07	1.75078e-14	5.92871e-11	7.71931e-11	3.64128e-05	9.07528e+12	8.08298e-08	0.00453338	197.363	7.3832e-06	2.64118e-09	1.62289e-08	-1.62289e-08	1.02236e-13	0	7386.1	1.52478e+11	3.24036e+12	7.97106e-05	3.47856e-05	1.13898e+12	9.64472e+11	2344.56
1.79e-09	300.056	3.6688e+19	0	6.51111e+12	1.78085e+19	40172	1.19653e+07	1.13163e+19	5.15674e+13	4.73389e+18	1.85823e+13	2.82908e+18	6.74064e+12	5.12821e+10	8.72574e+12	1.3724e+13	1.22944e+12	2.26321e+12	7.41402e+11	0	2.17254e+10	6.18697e+07	78.8348	141.582	9.96224e-17	64.222	2.14886e-07	2.95724e-14	7.47922e-11	1.09358e-10	5.24749e-05	1.01921e+13	1.14499e-07	0.00640307	221.681	9.43255e-06	3.7415e-09	1.2e-06	-1.2e-06	1.47385e-13	0	9316.01	1.71242e+11	3.63911e+12	8.95197e-05	3.90665e-05	1.27915e+12	1.08316e+12	2957.17
1.8e-09	300.062	3.66872e+19	0	7.31232e+12	1.78081e+19	40171.1	1.50892e+07	1.13161e+19	5.7913e+13	4.73378e+18	2.08694e+13	2.82902e+18	7.5701e+12	5.75881e+10	9.79905e+12	1.54128e+13	1.38073e+12	2.54171e+12	8.32634e+11	0	2.44003e+10	6.94834e+07	99.4362	178.576	1.41141e-16	81.0031	3.0439e-07	5.98258e-14	9.43538e-11	1.54925e-10	7.54923e-05	1.14463e+13	1.62192e-07	0.00904646	248.999	1.20356e-05	5.30019e-09	1.35387e-05	-1.35387e-05	2.12117e-13	0	11750.1	1.92314e+11	4.08692e+12	0.000100535	4.3874e-05	1.43655e+12	1.21645e+12	3729.82
1.81e-09	300.07	3.66862e+19	0	8.21208e+12	1.78076e+19	40170.1	1.9028e+07	1.13158e+19	6.5039e+13	4.73365e+18	2.34378e+13	2.82894e+18	8.50158e+12	6.46687e+10	1.10043e+13	1.73093e+13	1.55063e+12	2.85446e+12	9.35086e+11	0	2.74045e+10	7.80337e+07	125.421	225.235	1.99964e-16	102.168	4.31167e-07	1.33762e-13	1.19034e-10	2.1948e-10	0.000108434	1.28547e+13	2.29748e-07	0.0127843	279.687	1.5341e-05	7.50819e-09	2.79645e-05	-2.79646e-05	3.0481e-13	0	14820	2.15978e+11	4.58981e+12	0.000112906	4.92729e-05	1.61331e+12	1.36613e+12	4704.3
1.82e-09	300.079	3.66852e+19	0	9.2225e+12	1.78071e+19	40168.9	2.39941e+07	1.13154e+19	7.30414e+13	4.73351e+18	2.63223e+13	2.82886e+18	9.54761e+12	7.26186e+10	1.23575e+13	1.94391e+13	1.74142e+12	3.20567e+12	1.05014e+12	0	3.07788e+10	8.76357e+07	158.195	284.083	2.83306e-16	128.863	6.1074e-07	2.52471e-13	1.50172e-10	3.10934e-10	0.000155531	1.44363e+13	3.25439e-07	0.0180705	314.162	1.95316e-05	1.0636e-08	6.22515e-06	-6.22509e-06	4.37416e-13	0	18691.9	2.42552e+11	5.15454e+12	0.000126797	5.53358e-05	1.81181e+12	1.53421e+12	5933.33
1.83e-09	300.089	3.6684e+19	0	1.03572e+13	1.78065e+19	40167.6	3.02554e+07	1.13151e+19	8.20279e+13	4.73335e+18	2.95616e+13	2.82877e+18	1.07223e+13	8.15443e+10	1.38771e+13	2.18307e+13	1.95567e+12	3.60007e+12	1.17934e+12	0	3.45685e+10	9.84185e+07	199.532	358.303	4.01388e-16	162.531	8.65087e-07	1.11854e-12	1.89469e-10	4.40499e-10	0.00022279	1.62125e+13	4.6098e-07	0.0255472	352.892	2.48492e-05	1.50666e-08	0.00120901	-0.00120901	6.26924e-13	0	23575	2.72394e+11	5.78871e+12	0.000142397	6.21444e-05	2.03472e+12	1.72297e+12	7483.38
1.84e-09	300.099	3.66827e+19	0	1.16313e+13	1.78059e+19	40166.1	3.81489e+07	1.13146e+19	9.21192e+13	4.73316e+18	3.31994e+13	2.82866e+18	1.20413e+13	9.15651e+10	1.55832e+13	2.45164e+13	2.19626e+12	4.04296e+12	1.32442e+12	0	3.88249e+10	1.10527e+08	251.669	451.909	5.68695e-16	204.994	1.22534e-06	9.73109e-12	2.39102e-10	6.24054e-10	0.000318767	1.8207e+13	6.52961e-07	0.0361231	396.405	3.15909e-05	2.13428e-08	0.00902057	-0.00902058	8.97558e-13	0	29733.4	3.05904e+11	6.50085e+12	0.000159915	6.97902e-05	2.28504e+12	1.93493e+12	9438.24
1.85e-09	300.112	3.66812e+19	0	1.30621e+13	1.78051e+19	40164.5	4.80996e+07	1.13142e+19	1.03451e+14	4.73296e+18	3.72847e+13	2.82855e+18	1.35226e+13	1.02815e+11	1.74988e+13	2.75322e+13	2.46642e+12	4.54029e+12	1.48734e+12	0	4.36056e+10	1.24125e+08	317.428	569.963	8.0575e-16	258.547	1.73558e-06	5.33018e-11	3.01849e-10	8.841e-10	0.000455615	2.04467e+13	9.24882e-07	0.0510839	445.292	4.01378e-05	3.02332e-08	0.033974	-0.033974	1.28377e-12	0	37500.1	3.43534e+11	7.30054e+12	0.000179586	7.8376e-05	2.56612e+12	2.17295e+12	11903.6
1.86e-09	300.125	3.66795e+19	0	1.46688e+13	1.78043e+19	40162.6	6.06428e+07	1.13136e+19	1.16176e+14	4.73273e+18	4.18725e+13	2.82842e+18	1.51859e+13	1.15444e+11	1.96494e+13	3.09187e+13	2.7698e+12	5.09875e+12	1.67028e+12	0	4.89751e+10	1.39394e+08	400.366	718.846	1.14164e-15	326.087	2.45824e-06	1.973e-10	3.81204e-10	1.25251e-09	0.000650597	2.29617e+13	1.31002e-06	0.0722489	500.221	5.09668e-05	4.28266e-08	0.0877194	-0.0877194	1.8346e-12	0	47294.9	3.8579e+11	8.19852e+12	0.000201674	8.80173e-05	2.88176e+12	2.44022e+12	15012.7
1.87e-09	300.141	3.66776e+19	0	1.64728e+13	1.78033e+19	40160.6	7.64524e+07	1.1313e+19	1.30464e+14	4.73248e+18	4.70244e+13	2.82827e+18	1.70535e+13	1.2962e+11	2.20639e+13	3.47213e+13	3.11045e+12	5.72583e+12	1.8757e+12	0	5.50059e+10	1.5654e+08	504.969	906.607	1.61758e-15	411.265	3.48171e-06	5.48177e-10	4.81449e-10	1.77446e-09	0.000928208	2.57857e+13	1.85549e-06	0.102192	561.941	6.46738e-05	6.0665e-08	0.168738	-0.168738	2.61973e-12	0	59646.8	4.33237e+11	9.20684e+12	0.000226477	9.88437e-05	3.23618e+12	2.74034e+12	18933.6
1.88e-09	300.158	3.66755e+19	0	1.84986e+13	1.78023e+19	40158.2	9.63774e+07	1.13124e+19	1.46508e+14	4.73219e+18	5.28099e+13	2.8281e+18	1.91506e+13	1.45532e+11	2.47744e+13	3.89911e+13	3.49295e+12	6.42996e+12	2.10636e+12	0	6.17797e+10	1.75793e+08	636.895	1143.39	2.29197e-15	518.684	4.93117e-06	1.18585e-09	6.07658e-10	2.51392e-09	0.00132331	2.89567e+13	2.62804e-06	0.144554	631.295	8.18565e-05	8.59326e-08	0.233093	-0.233093	3.73856e-12	0	75223.3	4.86514e+11	1.0339e+13	0.000254326	0.000111	3.63413e+12	3.07732e+12	23878
1.89e-09	300.178	3.66731e+19	0	2.07731e+13	1.78011e+19	40155.6	1.21486e+08	1.13116e+19	1.64522e+14	4.73187e+18	5.93066e+13	2.82792e+18	2.15053e+13	1.63391e+11	2.78172e+13	4.37853e+13	3.92243e+12	7.22056e+12	2.36535e+12	0	6.93878e+10	1.97412e+08	803.28	1441.99	3.24762e-15	654.149	6.98384e-06	1.92656e-09	7.65681e-10	3.56156e-09	0.00188806	3.25171e+13	3.72214e-06	0.204486	709.234	0.000100482	1.21723e-07	0.154322	-0.154322	5.34016e-12	0	94865.5	5.46335e+11	1.16103e+13	0.000285596	0.000124651	4.08097e+12	3.4557e+12	30113
1.9e-09	300.199	3.66704e+19	0	2.33269e+13	1.77998e+19	40152.7	1.53124e+08	1.13108e+19	1.84748e+14	4.73151e+18	6.66019e+13	2.82771e+18	2.41492e+13	1.83434e+11	3.12327e+13	4.91682e+13	4.40465e+12	8.10825e+12	2.65613e+12	0	7.79333e+10	2.21686e+08	1013.12	1818.53	4.60184e-15	824.978	9.89064e-06	2.82877e-09	9.70884e-10	5.04583e-09	0.00259225	3.65148e+13	5.27158e-06	0.289274	796.824	0.000223042	1.72418e-07	0.783158	-0.783158	7.33547e-12	0	119634	6.13501e+11	1.30377e+13	0.000320705	0.000139977	4.58268e+12	3.88053e+12	37975.2
1.91e-09	300.224	3.66674e+19	0	2.61942e+13	1.77983e+19	40149.3	1.92984e+08	1.13098e+19	2.07457e+14	4.7311e+18	7.47939e+13	2.82747e+18	2.71175e+13	2.05925e+11	3.50663e+13	5.52118e+13	4.94606e+12	9.10489e+12	2.98261e+12	0	8.75317e+10	2.4894e+08	1277.76	2293.35	6.52096e-15	1040.4	1.40068e-05	3.21048e-08	1.35725e-09	7.14872e-09	0.00379991	4.10031e+13	7.46579e-06	0.409221	895.272	0.00020667	2.44222e-07	17.7011	-17.7011	1.0756e-11	0	150864	6.88911e+11	1.46402e+13	0.000360124	0.000157186	5.14596e+12	4.35751e+12	47888.7
1.92e-09	300.251	3.66641e+19	0	2.94133e+13	1.77966e+19	40145.6	2.43194e+08	1.13088e+19	2.32953e+14	4.73064e+18	8.39924e+13	2.82721e+18	3.04501e+13	2.31162e+11	3.93689e+13	6.19971e+13	5.5539e+12	1.02238e+13	3.34915e+12	0	9.83129e+10	2.79541e+08	1611.5	2892.06	9.24072e-15	1312.03	1.98351e-05	2.87026e-07	2.34831e-09	1.01281e-08	0.00806361	4.60423e+13	1.05729e-05	0.578897	1005.93	-0.00229061	3.45931e-07	102.784	-102.784	2.28502e-11	0	190242	7.73576e+11	1.64394e+13	0.000404378	0.000176508	5.77837e+12	4.89302e+12	60388.3
1.93e-09	300.282	3.66603e+19	0	3.30273e+13	1.77947e+19	40141.5	3.06433e+08	1.13076e+19	2.61576e+14	4.73013e+18	9.43211e+13	2.82691e+18	3.41914e+13	2.59477e+11	4.41975e+13	6.96146e+13	6.2363e+12	1.148e+13	3.76064e+12	0	1.10423e+11	3.13896e+08	2032.37	3646.96	1.30953e-14	1654.54	2.80872e-05	1.43976e-06	4.6948e-09	1.43493e-08	0.0143319	5.16995e+13	1.49725e-05	0.818902	1130.33	-0.00589388	4.89994e-07	348.879	-348.88	4.08348e-11	0	239890	8.68625e+11	1.84594e+13	0.00045406	0.0001982	6.48834e+12	5.49421e+12	76147.9
1.94e-09	300.317	3.66561e+19	0	3.70843e+13	1.77926e+19	40136.8	3.86066e+08	1.13063e+19	2.93708e+14	4.72955e+18	1.05918e+14	2.82658e+18	3.83914e+13	2.91239e+11	4.96158e+13	7.8166e+13	7.00236e+12	1.28902e+13	4.22258e+12	0	1.24025e+11	3.52466e+08	2563.11	4598.75	1.85585e-14	2086.41	3.97703e-05	5.00199e-06	9.13084e-09	2.03302e-08	0.0219251	5.80503e+13	2.1202e-05	1.15835	1270.19	-0.00951962	6.94091e-07	846.144	-846.144	6.21098e-11	0	302482	9.75328e+11	2.07269e+13	0.000509833	0.000222553	7.28535e+12	6.1691e+12	96016.6
1.95e-09	300.356	3.66513e+19	0	4.16385e+13	1.77902e+19	40131.5	4.86323e+08	1.13048e+19	3.29778e+14	4.72891e+18	1.18939e+14	2.82621e+18	4.31061e+13	3.26866e+11	5.56953e+13	8.77653e+13	7.8623e+12	1.44732e+13	4.74113e+12	0	1.39304e+11	3.95766e+08	3232.39	5798.74	2.63022e-14	2630.9	5.63099e-05	1.32392e-05	1.52838e-08	2.88042e-08	0.0603317	6.51794e+13	3.00217e-05	1.63839	1427.45	-0.0423187	9.83181e-07	1543.87	-1543.87	1.72608e-10	0	381389	1.09511e+12	2.32723e+13	0.000572438	0.000249892	8.18002e+12	6.9267e+12	121064
1.96e-09	300.4	3.6646e+19	0	4.67505e+13	1.77876e+19	40125.6	6.12515e+08	1.13031e+19	3.70265e+14	4.72818e+18	1.33559e+14	2.82579e+18	4.83982e+13	3.66819e+11	6.25157e+13	9.85403e+13	8.82755e+12	1.62501e+13	5.32317e+12	0	1.56467e+11	4.44372e+08	4076.32	7311.53	3.7279e-14	3317.37	7.97226e-05	2.7353e-05	1.95764e-08	4.0811e-08	0.0862736	7.31817e+13	4.25078e-05	2.31716	1604.31	-0.0610414	1.393e-06	1984.67	-1984.67	2.46476e-10	0	480858	1.22955e+12	2.61295e+13	0.00064271	0.000280581	9.18426e+12	7.77707e+12	152638
1.97e-09	300.449	3.664e+19	0	5.24881e+13	1.77846e+19	40119	7.7131e+08	1.13012e+19	4.15708e+14	4.72737e+18	1.49972e+14	2.82532e+18	5.4338e+13	4.11616e+11	7.01664e+13	1.10634e+14	9.91094e+12	1.82444e+13	5.97645e+12	0	1.75746e+11	4.98931e+08	5140.46	9218.55	5.28398e-14	4182.77	0.000112861	4.17417e-05	1.25699e-08	5.78236e-08	0.36006	8.21634e+13	6.01831e-05	3.27677	1803.24	-0.326762	1.97426e-06	967.817	-967.818	1.03678e-09	0	606235	1.38046e+12	2.93364e+13	0.000721581	0.000315029	1.03114e+13	8.73151e+12	192437
1.98e-09	300.504	3.66332e+19	0	5.89275e+13	1.77812e+19	40111.6	9.71076e+08	1.12991e+19	4.6671e+14	4.72645e+18	1.68398e+14	2.82479e+18	6.10042e+13	4.61836e+11	7.87471e+13	1.24207e+14	1.11268e+13	2.04827e+13	6.70961e+12	0	1.97404e+11	5.6017e+08	6482.18	11622.4	7.4901e-14	5273.68	0.000159762	0.000108439	1.15336e-06	8.19297e-08	0.0914644	9.22436e+13	8.52018e-05	4.63313	2027.02	-0.339674	2.7994e-06	37188	-37187.9	8.73581e-10	0	764255	1.54982e+12	3.29355e+13	0.000810095	0.000353694	1.15764e+13	9.80268e+12	242597
1.99e-09	300.566	3.66257e+19	0	6.61538e+13	1.77775e+19	-481239	1.2223e+09	1.12967e+19	5.23944e+14	4.72543e+18	1.89083e+14	2.8242e+18	6.8485e+13	5.1812e+11	8.83693e+13	1.39439e+14	1.24913e+13	2.29945e+13	7.53237e+12	0	2.21733e+11	6.28899e+08	8173.84	14652.1	1.0618e-13	6648.73	0.00022613	0.000515133	1.15475e-06	1.16087e-07	0.109157	1.03556e+14	0.000120611	6.54986	2278.83	0.00111665	3.96193e-06	37180.3	4.15617e-07	9.25059e-10	0	963399	1.73988e+12	3.69744e+13	0.000768753	0.000393567	1.2996e+13	1.10048e+13	305811
2e-09	300.636	3.66172e+19	0	7.42624e+13	1.77732e+19	-481127	1.53812e+09	1.1294e+19	5.88167e+14	4.72428e+18	2.12302e+14	2.82354e+18	7.68793e+13	5.81187e+11	9.91575e+13	1.5653e+14	1.40224e+13	2.58129e+13	8.45557e+12	0	2.49064e+11	7.06029e+08	10306.6	18470.4	1.50536e-13	8381.81	0.000320034	0.00097137	1.15655e-06	1.6449e-07	0.135472	1.16249e+14	0.00017072	9.25778	2562.24	0.00141461	5.60783e-06	37171.6	4.1867e-07	1.00205e-09	0	1.21434e+06	1.95314e+12	4.15065e+13	0.000729506	0.000431378	1.45889e+13	1.23536e+13	385468
2.01e-09	300.714	3.66077e+19	0	8.33601e+13	1.77685e+19	-481001	1.93498e+09	1.1291e+19	6.60223e+14	4.72299e+18	2.38365e+14	2.8228e+18	8.62973e+13	6.51832e+11	1.1125e+14	1.75706e+14	1.57402e+13	2.89751e+13	9.49136e+12	0	2.79768e+11	7.92579e+08	12995.2	23282	2.13439e-13	10565.9	0.000452881	0.00148312	1.15887e-06	2.33079e-07	0.172738	1.30491e+14	0.000241623	13.0824	2881.29	0.00179962	7.93797e-06	37161.9	4.27841e-07	1.11173e-09	0	1.53051e+06	2.19242e+12	4.65915e+13	0.000692248	0.000467229	1.63761e+13	1.38669e+13	485830
2.02e-09	300.801	3.6597e+19	0	9.35661e+13	1.77632e+19	-480860	2.43346e+09	1.12877e+19	7.41059e+14	4.72154e+18	2.67617e+14	2.82196e+18	9.68628e+13	7.30943e+11	1.24802e+14	1.97218e+14	1.76674e+13	3.25226e+13	1.06533e+13	0	3.14264e+11	8.89689e+08	16384.4	29344.5	3.02661e-13	13318.1	0.000640787	0.00205706	1.16183e-06	3.30279e-07	0.225513	1.46468e+14	0.000341933	18.4823	3240.56	0.00227924	1.12366e-05	37151	3.14851e-07	1.26809e-09	0	1.92881e+06	2.46086e+12	5.22959e+13	0.000656877	0.000501213	1.8381e+13	1.55646e+13	612264
2.03e-09	300.9	3.65851e+19	0	1.05014e+14	1.77572e+19	-480701	3.05925e+09	1.12839e+19	8.31732e+14	4.71991e+18	3.00447e+14	2.82102e+18	1.08714e+14	8.19501e+11	1.39985e+14	2.21348e+14	1.9829e+13	3.65018e+13	1.19567e+13	0	3.53021e+11	9.98633e+08	20656.4	36982.1	4.29228e-13	16785.7	0.00090652	0.00270066	1.16563e-06	4.68028e-07	0.305502	1.6439e+14	0.000483825	26.1035	3645.26	-0.00239774	1.59061e-05	37138.7	-3.68389e-05	1.50697e-09	0	2.43051e+06	2.76195e+12	5.86946e+13	0.000623296	0.00053342	2.06298e+13	1.74689e+13	771517
2.04e-09	301.01	3.65717e+19	0	1.17853e+14	1.77505e+19	-480524	3.84442e+09	1.12797e+19	9.33424e+14	4.71809e+18	3.37288e+14	2.81997e+18	1.22005e+14	9.18597e+11	1.5699e+14	2.4841e+14	2.22532e+13	4.09644e+13	1.34183e+13	0	3.96567e+11	1.12084e+09	26040.6	46602.7	6.08806e-13	21154.1	0.00128224	0.00342229	1.1705e-06	6.63251e-07	0.66639	1.84489e+14	0.000684499	36.8552	4101.3	-0.256801	2.25178e-05	37125	-0.000474022	2.55e-09	0	3.06232e+06	3.09964e+12	6.58707e+13	0.000591414	0.000563934	2.31519e+13	1.96045e+13	972075
2.05e-09	301.134	3.65566e+19	0	1.32249e+14	1.7743e+19	-560378	4.82893e+09	1.12749e+19	1.04745e+15	4.71605e+18	3.78626e+14	2.8188e+18	1.36908e+14	1.02943e+12	1.7603e+14	2.78755e+14	2.49716e+13	4.59684e+13	1.50573e+13	0	4.45496e+11	1.2579e+09	32826	58719.1	8.63644e-13	26656.5	0.00181334	0.00423132	1.17672e-06	9.39941e-07	0.812098	2.07027e+14	0.000968247	52.016	4615.4	0.00470869	3.18791e-05	37109.6	4.41194e-07	2.9925e-09	0	3.85785e+06	3.47829e+12	7.39174e+13	0.000561144	0.000592834	2.59798e+13	2.19992e+13	1.2246e+06
2.06e-09	301.273	3.65398e+19	0	1.48389e+14	1.77346e+19	-560118	6.06249e+09	1.12696e+19	1.17529e+15	4.71376e+18	4.25004e+14	2.81747e+18	1.53616e+14	1.15335e+12	1.9734e+14	3.12774e+14	2.80191e+13	5.15783e+13	1.68946e+13	0	5.00477e+11	1.41159e+09	41376.2	73975.5	1.22536e-12	33586	0.00256387	0.00513832	1.18467e-06	1.33212e-06	1.0234	2.32294e+14	0.00136937	73.3824	5195.2	0.0060078	4.51249e-05	37092.3	4.4767e-07	3.6406e-09	0	4.85928e+06	3.9028e+12	8.29386e+13	0.000532402	0.000620195	2.91502e+13	2.46837e+13	1.54249e+06
2.07e-09	301.429	3.65209e+19	0	1.66479e+14	1.77252e+19	-559826	7.60689e+09	1.12637e+19	1.31858e+15	4.71119e+18	4.77032e+14	2.81599e+18	1.72342e+14	1.2918e+12	2.21181e+14	3.50905e+14	3.14349e+13	5.78661e+13	1.89539e+13	0	5.62261e+11	1.5839e+09	52149	93181.9	1.7389e-12	42311	0.00362418	0.00615526	1.19482e-06	1.88801e-06	1.32231	2.60615e+14	0.00193626	103.476	5849.45	0.00749751	6.38656e-05	37073	4.55786e-07	4.56803e-09	0	6.11962e+06	4.37862e+12	9.305e+13	0.000505111	0.000646086	3.27037e+13	2.76927e+13	1.94256e+06
2.08e-09	301.604	3.64997e+19	0	1.8675e+14	1.77147e+19	-559498	9.53871e+09	1.1257e+19	1.47915e+15	4.70832e+18	5.35388e+14	2.81434e+18	1.93327e+14	1.44639e+12	2.47841e+14	3.93633e+14	3.52625e+13	6.49121e+13	2.12615e+13	0	6.31696e+11	1.77705e+09	65720.2	117355	2.46818e-12	53294.3	0.00512163	0.00729588	1.20777e-06	2.67602e-06	1.744	2.92351e+14	0.00273722	145.833	6588.12	0.0101247	9.03775e-05	37051.3	4.39101e-07	5.87452e-09	0	7.70536e+06	4.91181e+12	1.04381e+14	0.000479197	0.000670571	3.66856e+13	3.10644e+13	2.44593e+06
2.09e-09	301.8	3.64759e+19	0	2.0946e+14	1.77028e+19	-559131	1.19527e+10	1.12495e+19	1.65903e+15	4.70509e+18	6.00832e+14	2.81248e+18	2.16834e+14	1.61891e+12	2.77637e+14	4.415e+14	3.95505e+13	7.28054e+13	2.38465e+13	0	7.09734e+11	1.9935e+09	82813.9	147771	3.50415e-12	67117.1	0.00723565	0.00857624	1.2243e-06	3.79314e-06	2.34069	3.27905e+14	0.00386849	205.404	7422.62	0.0125345	0.000127878	37027	4.73077e-07	7.77542e-09	0	9.69991e+06	5.50914e+12	1.17074e+14	0.000454587	0.000693712	4.11462e+13	3.48415e+13	3.07906e+06
2.1e-09	302.02	3.64494e+19	0	2.34892e+14	1.76896e+19	-558721	1.4966e+10	1.12411e+19	1.86049e+15	4.70149e+18	6.74211e+14	2.8104e+18	2.43161e+14	1.81127e+12	3.10919e+14	4.95108e+14	4.43527e+13	8.16452e+13	2.67413e+13	0	7.97449e+11	2.236e+09	104341	186030	4.97627e-12	84508.6	0.0102188	0.0100157	1.2454e-06	5.37695e-06	3.18269	3.67724e+14	0.00546573	289.115	8366.05	0.0160719	0.000180912	36999.8	4.84076e-07	1.05004e-08	0	1.22078e+07	6.17811e+12	1.3129e+14	0.000431216	0.000715563	4.61417e+13	3.90716e+13	3.87515e+06
2.11e-09	302.267	3.64196e+19	0	2.63365e+14	1.76748e+19	-558261	1.87226e+10	1.12318e+19	2.08603e+15	4.69745e+18	7.5647e+14	2.80807e+18	2.72635e+14	2.02559e+12	3.4807e+14	5.55124e+14	4.9729e+13	9.15418e+13	2.99821e+13	0	8.9605e+11	2.5076e+09	131445	234139	7.06895e-12	106383	0.0144266	0.0116386	1.27232e-06	7.62261e-06	4.37092	4.12303e+14	0.00771994	406.633	9433.48	0.020638	0.000255902	36969.4	4.96694e-07	1.44144e-08	0	1.53599e+07	6.92706e+12	1.47206e+14	0.000409019	0.000736177	5.17343e+13	4.38071e+13	4.87575e+06
2.12e-09	302.544	3.63863e+19	0	2.95229e+14	1.76582e+19	-597585	2.33994e+10	1.12213e+19	2.33844e+15	4.69292e+18	8.48664e+14	2.80546e+18	3.05618e+14	2.26413e+12	3.89509e+14	6.22289e+14	5.57456e+13	1.02617e+14	3.36087e+13	0	1.0069e+12	2.81171e+09	165565	294610	1.0045e-11	133888	0.0203584	0.0134775	1.3067e-06	1.0807e-05	6.04676	4.62194e+14	0.0108999	571.435	10642.3	0.0265767	0.000361911	36935.3	5.11205e-07	2.00445e-08	0	1.93201e+07	7.76524e+12	1.65017e+14	0.000387935	0.000755601	5.79928e+13	4.91065e+13	6.13286e+06
2.48153e-09	302.801	3.63554e+19	0	2.93215e+14	1.76439e+19	-636892	1.65763e+12	1.12115e+19	2.75784e+15	4.68739e+18	3.83551e+14	2.80289e+18	1.03024e+15	9.53088e+12	1.46953e+15	3.77779e+14	1.76799e+14	1.02926e+14	6.06921e+13	0	5.18595e+12	1.76106e+10	2.88889e+06	8.95505e+06	3.57041e-09	8.8931e+06	5.58798	17.8019	6.08435e-06	0.00189657	7989.07	4.62023e+14	0.67433	104764	48704	4.62105	0.067142	36904.4	1.49503e-06	6.30301e-05	0	31137.3	1.51223e+08	2.36886e+14	5.92109e-05	0.000184214	5.63128e+13	1.44774e+10	9.46107e+07
1.65203e-08	303.196	3.6308e+19	0	2.56103e+14	1.76224e+19	-596323	2.70352e+14	1.11964e+19	3.34035e+15	4.67885e+18	2.37942e+12	2.79871e+18	2.73521e+15	1.36339e+13	2.87845e+15	3.77629e+12	7.9883e+10	1.28887e+14	9.81351e+13	0	1.24692e+14	7.7804e+11	3.43676e+08	2.01169e+10	2.21982e-05	3.94593e+10	61340.8	2.08502e+09	0.00125695	170.115	2.17318e+06	4.62012e+14	19.9136	1.33369e+08	113850	-1.21354e+06	5588.03	3.12357e+06	-3.08671e+06	0.112986	0	-668.721	-1.35032e+06	2.35844e+14	-1.85931e-22	6.92218e-17	2.02569e+13	-35.3774	1.75928e+08
3.62859e-08	303.474	3.62747e+19	0	2.40152e+14	1.76068e+19	-595790	6.01056e+14	1.11863e+19	2.71723e+15	4.67392e+18	1.47412e+12	2.79614e+18	2.95839e+15	1.23076e+13	3.05773e+15	2.46689e+12	2.94694e+10	1.61996e+14	8.75544e+13	0	2.06427e+14	1.64106e+12	2.36009e+09	1.30309e+11	0.000312492	2.68729e+11	992046	1.90869e+10	0.0023519	2354.58	3.03776e+06	4.61395e+14	139.407	2.42752e+08	116891	-852251	76897.2	3.10909e+06	-3.07227e+06	0.138914	0	-668.123	-1.34911e+06	2.34672e+14	-7.99628e-14	-2.34967e-13	5.47818e+12	-35.3457	1.73329e+08
5.6142e-08	303.684	3.62497e+19	0	2.35143e+14	1.75951e+19	-3.1635e+07	8.654e+14	1.11787e+19	2.19012e+15	4.67024e+18	1.0239e+12	2.79423e+18	3.11527e+15	1.10573e+13	3.17518e+15	1.69519e+12	1.33676e+10	1.9011e+14	7.55698e+13	0	2.37675e+14	2.31027e+12	6.48295e+09	3.1296e+11	0.00126912	7.26037e+11	4.54712e+06	5.10724e+10	0.00331891	8167.71	4.21268e+06	4.60169e+14	469.564	2.94983e+08	130936	9.21166	265312	3.10701e+06	0.000526244	0.179889	0	1.07636e-09	-0.0623452	2.33591e+14	3.17094e-39	-9.66616e-29	1.55034e+12	1.10916e-126	1.70887e+08
7.60892e-08	303.845	3.62305e+19	0	2.33006e+14	1.75861e+19	-3.16187e+07	1.07473e+15	1.11729e+19	1.75793e+15	4.66743e+18	7.41528e+11	2.79276e+18	3.23113e+15	9.91255e+12	3.25791e+15	1.19037e+12	6.87863e+09	2.13624e+14	6.40397e+13	0	2.45647e+14	2.83077e+12	1.26032e+10	5.26405e+11	0.00318942	1.39373e+12	1.27626e+07	9.06795e+10	0.00418483	17285.2	5.36815e+06	4.58571e+14	1091.17	3.13353e+08	141859	11.4254	558437	3.10542e+06	0.000691506	0.232967	0	-0.0118628	-1161.1	2.3256e+14	-1.3161e-33	-8.71475e-25	4.43987e+11	1.09909e-126	1.68527e+08
9.61284e-08	303.969	3.62157e+19	0	2.31693e+14	1.75791e+19	-3.16062e+07	1.2393e+15	1.11684e+19	1.40841e+15	4.66526e+18	5.49114e+11	2.79163e+18	3.32022e+15	8.87764e+12	3.31818e+15	8.5017e+11	3.82277e+09	2.33128e+14	5.37393e+13	0	2.43298e+14	3.23652e+12	2.04915e+10	7.39849e+11	0.00622581	2.23844e+12	2.76283e+07	1.31753e+11	0.00491818	28463.6	6.50949e+06	4.56748e+14	2099.7	3.12076e+08	144441	14.3838	914426	3.1042e+06	-0.0057921	0.301166	0	-106.411	-8.62437e+07	2.31563e+14	-2.67237e-30	-2.32707e-21	1.27553e+11	1.09291e-126	1.66225e+08
1.16261e-07	304.066	3.62042e+19	0	2.3063e+14	1.75737e+19	-3.15964e+07	1.36777e+15	1.11649e+19	1.1278e+15	4.66358e+18	4.12319e+11	2.79076e+18	3.39132e+15	7.94861e+12	3.36295e+15	6.16004e+11	2.21867e+09	2.49246e+14	4.49141e+13	0	2.36878e+14	3.55328e+12	2.99265e+10	9.361e+11	0.0104137	3.22659e+12	5.09906e+07	1.70601e+11	0.00595687	40415.7	7.63643e+06	4.54787e+14	3629.34	2.99852e+08	139187	17.5144	1.29076e+06	5.06263e+06	-1.95938e+06	0.387764	0	-356.818	-5.98173e+08	2.30592e+14	-2.39579e-27	-2.90375e-19	3.66659e+10	1.0879e-126	1.63973e+08
1.36487e-07	304.141	3.61952e+19	0	2.29652e+14	1.75695e+19	-4.98404e+08	1.46731e+15	1.11622e+19	9.03463e+14	4.66227e+18	3.12665e+11	2.79008e+18	3.45006e+15	7.11827e+12	3.39664e+15	4.51932e+11	1.31718e+09	2.62562e+14	3.75471e+13	0	2.29386e+14	3.80082e+12	4.07289e+10	1.10765e+12	0.0157101	4.32956e+12	8.45504e+07	2.05445e+11	0.00640112	52167.1	8.74684e+06	4.52739e+14	5863.67	2.81932e+08	128582	21.551	1.65566e+06	5.06142e+06	0.00241566	0.497226	0	-5.75831e-15	-5.91118e-08	2.29641e+14	0	0	1.0555e+10	5.54281e-128	1.61761e+08
1.56807e-07	304.201	3.61881e+19	0	2.28709e+14	1.75662e+19	-4.9831e+08	1.54371e+15	1.11601e+19	7.24586e+14	4.66124e+18	2.38911e+11	2.78955e+18	3.50011e+15	6.37854e+12	3.42224e+15	3.35128e+11	7.90729e+08	2.73591e+14	3.15007e+13	0	2.2221e+14	3.99437e+12	5.27641e+10	1.25274e+12	0.0220254	5.52454e+12	1.29893e+08	2.35703e+11	0.00672808	63108.1	9.84113e+06	4.50637e+14	9038.95	2.61492e+08	115184	26.4699	1.98959e+06	5.06048e+06	0.00312336	0.634555	0	3.10598e-13	-1.81583e-05	2.28705e+14	0	0	3.03679e+09	5.52009e-128	1.59585e+08
1.77223e-07	304.247	3.61826e+19	0	2.27784e+14	1.75636e+19	-4.98236e+08	1.60166e+15	1.11584e+19	5.8222e+14	4.66043e+18	1.83701e+11	2.78913e+18	3.54393e+15	5.72133e+12	3.44184e+15	2.50766e+11	4.77079e+08	2.82772e+14	2.6593e+13	0	2.15929e+14	4.14572e+12	6.5935e+10	1.37263e+12	0.0292471	6.79385e+12	1.88522e+08	2.61451e+11	0.00696466	72927.8	1.09191e+07	4.48498e+14	13444	2.40431e+08	100953	32.4105	2.2829e+06	5.05974e+06	-0.000471763	0.805924	0	-3.67738e-09	8.56503e-06	2.27782e+14	0	0	8.73191e+08	5.49781e-128	1.57444e+08
1.97736e-07	304.284	3.61782e+19	0	2.2687e+14	1.75616e+19	-4.98178e+08	1.64492e+15	1.11571e+19	4.69081e+14	4.6598e+18	1.42016e+11	2.78881e+18	3.58318e+15	5.13904e+12	3.45693e+15	1.89041e+11	2.88379e+08	2.90467e+14	2.26377e+13	0	2.10722e+14	4.26408e+12	8.01733e+10	1.46996e+12	0.0372559	8.12399e+12	2.61889e+08	2.83087e+11	0.00713699	81523.8	1.1981e+07	4.46333e+14	19419.3	2.19873e+08	87169.1	39.5506	2.53278e+06	5.05918e+06	-13.8081	1.01872	0	-8.92816e-07	0.000349242	2.26869e+14	0	0	2.50849e+08	5.47581e-128	1.55336e+08
2.18345e-07	304.312	3.61748e+19	0	2.25965e+14	1.756e+19	-4.98132e+08	1.6765e+15	1.11561e+19	3.79284e+14	4.65929e+18	1.1033e+11	2.78856e+18	3.61899e+15	4.62464e+12	3.46862e+15	1.43363e+11	1.74351e+08	2.96974e+14	1.94627e+13	0	2.06574e+14	4.35659e+12	9.54329e+10	1.54784e+12	0.0459358	9.50459e+12	3.51424e+08	3.01135e+11	0.00725857	88922.8	1.30271e+07	4.44149e+14	27355.7	2.0046e+08	74558.8	47.0852	2.7406e+06	5.0592e+06	-489.854	1.28109	0	-0.000389454	-17.105	2.25964e+14	0	0	7.19991e+07	5.45402e-128	1.53257e+08
2.39054e-07	304.335	3.61721e+19	0	2.25068e+14	1.75587e+19	-4.98095e+08	1.69881e+15	1.11552e+19	3.08102e+14	4.6589e+18	8.61202e+10	2.78836e+18	3.65218e+15	4.17174e+12	3.47772e+15	1.09233e+11	1.05335e+08	3.02533e+14	1.69181e+13	0	2.03388e+14	4.42887e+12	1.11684e+11	1.60932e+12	0.0551819	1.09277e+13	4.58545e+08	3.16139e+11	0.00734705	95223	1.41904e+07	4.41948e+14	37694.5	1.82458e+08	63454.7	-132379	2.91003e+06	5.06096e+06	-2604.66	1.89654	0	-0.431052	-19309.8	2.25067e+14	0	0	2.06457e+07	5.43242e-128	1.51208e+08
2.59861e-07	304.353	3.617e+19	0	2.24177e+14	1.75577e+19	-4.98067e+08	1.71378e+15	1.11546e+19	2.51745e+14	4.65858e+18	6.75502e+10	2.7882e+18	3.68331e+15	3.77455e+12	3.48484e+15	8.35242e+10	6.35592e+07	3.07334e+14	1.48774e+13	0	2.01034e+14	4.48531e+12	1.28909e+11	1.65721e+12	0.0649039	1.23873e+13	5.84684e+08	3.28609e+11	0.00805265	100555	2.33011e+07	4.39733e+14	50927.2	1.66252e+08	53938	-8.22695e+06	3.04572e+06	5.54432e+06	-486215	3.70708	0	-1367	-5.71762e+06	2.24176e+14	0	0	5.91439e+06	5.41096e-128	1.49188e+08
2.80768e-07	304.368	3.61683e+19	0	2.23292e+14	1.75569e+19	-4.98044e+08	1.72296e+15	1.11541e+19	2.07182e+14	4.65833e+18	5.32656e+10	2.78808e+18	3.7128e+15	3.4278e+12	3.49043e+15	6.40324e+10	3.82906e+07	3.11532e+14	1.32368e+13	0	1.99381e+14	4.52933e+12	1.47099e+11	1.69397e+12	0.0750292	1.38784e+13	7.31288e+08	3.38997e+11	0.0257192	105058	2.32987e+07	4.37504e+14	67596.3	1.51667e+08	45943.5	-7.22253e+06	3.15256e+06	1.93431e+07	-1.42852e+07	3.69918	0	-1366.85	-5.71705e+06	2.23291e+14	0	0	1.69223e+06	5.38963e-128	1.47269e+08
3.01777e-07	304.379	3.61669e+19	0	2.22412e+14	1.75563e+19	-4.98026e+08	1.72758e+15	1.11536e+19	1.71992e+14	4.65813e+18	4.22563e+10	2.78798e+18	3.74094e+15	3.1267e+12	3.49485e+15	4.9178e+10	2.30261e+07	3.15245e+14	1.19121e+13	0	1.98309e+14	4.56365e+12	1.66253e+11	1.72167e+12	0.0855044	1.53975e+13	8.99836e+08	3.47693e+11	0.0933964	108864	2.32968e+07	4.35263e+14	88296.7	1.38753e+08	39329.5	-6.22639e+06	3.23519e+06	7.2284e+07	-6.72263e+07	3.69123	0	-1366.79	-5.71681e+06	2.2241e+14	0	0	483746	5.36842e-128	1.49097e+08
3.22888e-07	304.388	3.61658e+19	0	2.21535e+14	1.75558e+19	-4.98011e+08	1.72861e+15	1.11533e+19	1.44243e+14	4.65797e+18	3.37613e+10	2.78791e+18	3.76795e+15	2.86682e+12	3.49835e+15	3.78133e+10	1.38196e+07	3.18571e+14	1.0836e+13	0	1.97712e+14	4.59038e+12	1.86374e+11	1.74207e+12	0.0962959	1.69416e+13	1.09184e+09	3.55024e+11	0.150126	112096	2.32953e+07	4.33008e+14	113677	1.27432e+08	33923.1	-5.24232e+06	3.29778e+06	1.16351e+08	-1.11294e+08	3.68324	0	-1366.75	-5.71664e+06	2.21534e+14	0	0	138137	5.34731e-128	1.43333e+08
3.44102e-07	304.395	3.6165e+19	0	2.20663e+14	1.75553e+19	-4.97999e+08	1.72684e+15	1.1153e+19	1.22393e+14	4.65784e+18	2.7203e+10	2.78785e+18	3.79401e+15	2.64408e+12	3.50116e+15	2.90933e+10	8.27697e+06	3.21582e+14	9.95499e+12	0	1.975e+14	4.61117e+12	2.07471e+11	1.7566e+12	0.10739	1.85083e+13	1.30887e+09	3.61262e+11	0.150195	114859	2.3294e+07	4.30742e+14	144442	1.17615e+08	29547	-4.27888e+06	3.34397e+06	1.15878e+08	-1.1082e+08	3.6752	0	-1366.72	-5.7165e+06	2.20662e+14	0	0	39391.5	5.3263e-128	1.41407e+08
3.6542e-07	304.401	3.61643e+19	0	2.19794e+14	1.7555e+19	-4.9799e+08	1.72289e+15	1.11528e+19	1.05216e+14	4.65774e+18	2.21399e+10	2.7878e+18	3.81925e+15	2.45462e+12	3.50342e+15	2.2389e+10	4.94673e+06	3.24339e+14	9.22698e+12	0	1.97597e+14	4.62732e+12	2.29553e+11	1.76642e+12	0.11879	2.00957e+13	1.5525e+09	3.66627e+11	0.150081	117241	2.32929e+07	4.28463e+14	181355	1.09183e+08	26034.2	-3.32827e+06	3.37687e+06	1.15254e+08	-1.10197e+08	3.6671	0	-1366.69	-5.7164e+06	2.19793e+14	0	0	11219.3	5.30537e-128	1.39514e+08
3.86843e-07	304.406	3.61637e+19	0	2.18929e+14	1.75548e+19	-4.97982e+08	1.71726e+15	1.11526e+19	9.17355e+13	4.65765e+18	1.82334e+10	2.78776e+18	3.84375e+15	2.29482e+12	3.50526e+15	1.72275e+10	2.94999e+06	3.26887e+14	8.61887e+12	0	1.97942e+14	4.63986e+12	2.52636e+11	1.77249e+12	0.13052	2.17024e+13	1.82442e+09	3.71299e+11	0.149969	119319	2.32919e+07	4.26172e+14	225238	1.0204e+08	23235	-2.39011e+06	3.39904e+06	1.14625e+08	-1.09568e+08	3.65894	0	-1366.67	-5.71631e+06	2.18928e+14	0	0	3192.21	5.28452e-128	1.37645e+08
4.08372e-07	304.41	3.61633e+19	0	2.18067e+14	1.75545e+19	-4.97976e+08	1.71033e+15	1.11525e+19	8.11744e+13	4.65758e+18	1.52221e+10	2.78774e+18	3.8676e+15	2.16123e+12	3.50678e+15	1.32508e+10	1.75541e+06	3.29263e+14	8.10476e+12	0	1.98484e+14	4.64958e+12	2.76734e+11	1.77558e+12	0.142617	2.33272e+13	2.12631e+09	3.75425e+11	0.149861	121154	2.32911e+07	4.23869e+14	276979	9.65485e+07	21019.6	-1.4641e+06	3.41261e+06	1.13994e+08	-1.08937e+08	3.65072	0	-1366.66	-5.71624e+06	2.18066e+14	0	0	907.212	5.26375e-128	1.358e+08
4.30009e-07	304.413	3.61629e+19	0	2.17207e+14	1.75543e+19	-4.97971e+08	1.70242e+15	1.11524e+19	7.29166e+13	4.65752e+18	1.29043e+10	2.78771e+18	3.89085e+15	2.05058e+12	3.50805e+15	1.01861e+10	1.04235e+06	3.31494e+14	7.66448e+12	0	1.99183e+14	4.65711e+12	3.01865e+11	1.77629e+12	0.155133	2.4969e+13	2.45994e+09	3.7912e+11	0.149754	122796	2.32903e+07	4.21555e+14	337531	9.09531e+07	19277.7	-549942	3.41931e+06	1.13359e+08	-1.08302e+08	3.64243	0	-1366.64	-5.71618e+06	2.17206e+14	0	0	257.47	5.24305e-128	1.33977e+08
4.51754e-07	304.416	3.61625e+19	0	2.16351e+14	1.75542e+19	-4.97966e+08	1.69378e+15	1.11523e+19	6.64734e+13	4.65746e+18	1.11237e+10	2.7877e+18	3.91356e+15	1.95978e+12	3.50912e+15	7.82436e+09	617714	3.33604e+14	7.28234e+12	0	2.00006e+14	4.66293e+12	3.28047e+11	1.77512e+12	0.168129	2.66271e+13	2.82715e+09	3.82478e+11	0.149649	124286	2.45231e+07	4.19228e+14	407917	8.68201e+07	17917.6	-880789	3.42053e+06	1.12721e+08	-1.07664e+08	5.74564	0	-1366.63	-5.71612e+06	2.1635e+14	0	0	72.9456	5.22242e-128	1.32178e+08
4.73608e-07	304.418	3.61623e+19	0	2.15497e+14	1.75541e+19	-4.97962e+08	1.68459e+15	1.11522e+19	6.14574e+13	4.65742e+18	9.75906e+09	2.78768e+18	3.93575e+15	1.88596e+12	3.51005e+15	6.00496e+09	365423	3.35609e+14	6.94612e+12	0	2.00926e+14	4.66743e+12	3.55299e+11	1.77245e+12	0.181678	2.83008e+13	3.22981e+09	3.85571e+11	0.149545	125657	7.485e+07	4.16891e+14	489232	8.34279e+07	16863.6	-5.03179e+07	3.41741e+06	1.12079e+08	-1.07022e+08	91.8559	0	-1366.62	-5.71608e+06	2.15496e+14	0	0	20.6246	5.20185e-128	1.30401e+08
4.95573e-07	304.42	3.6162e+19	0	2.14646e+14	1.75539e+19	-4.97959e+08	1.67502e+15	1.11521e+19	5.75621e+13	4.65738e+18	8.71637e+09	2.78767e+18	3.95746e+15	1.82649e+12	3.51087e+15	4.6042e+09	215885	3.37523e+14	6.64636e+12	0	2.01922e+14	4.6709e+12	3.83642e+11	1.7686e+12	0.195854	2.99895e+13	3.66988e+09	3.8846e+11	0.149442	126935	3.2044e+08	4.14542e+14	582649	8.0676e+07	16053.7	-2.95032e+08	3.41082e+06	1.11435e+08	-1.06375e+08	511.815	0	-1366.61	-5.71604e+06	2.14645e+14	0	0	5.83171	5.18134e-128	1.28646e+08
5.1765e-07	304.422	3.61618e+19	0	2.13798e+14	1.75538e+19	-4.97956e+08	1.66518e+15	1.1152e+19	5.45456e+13	4.65734e+18	7.92265e+09	2.78766e+18	3.97871e+15	1.77899e+12	3.5116e+15	3.52658e+09	127459	3.39358e+14	6.37572e+12	0	2.02977e+14	4.67357e+12	4.13097e+11	1.76381e+12	0.21074	3.16929e+13	4.14938e+09	3.9119e+11	0.149339	128140	6.4809e+08	4.12182e+14	689420	7.84593e+07	15437.8	-6.21818e+08	3.4015e+06	1.10788e+08	-1.05723e+08	1070.95	0	-1366.6	-5.716e+06	2.13797e+14	0	0	1.64684	5.1609e-128	1.26913e+08
5.39839e-07	304.424	3.61616e+19	0	2.12952e+14	1.75537e+19	-4.97953e+08	1.65517e+15	1.11519e+19	5.22176e+13	4.65731e+18	7.32128e+09	2.78765e+18	3.99951e+15	1.74137e+12	3.51226e+15	2.6983e+09	75290.5	3.41121e+14	6.12851e+12	0	2.04077e+14	4.67563e+12	4.43686e+11	1.75827e+12	0.226416	3.34105e+13	4.67039e+09	3.93799e+11	0.149236	129290	3.54615e+08	4.09811e+14	810880	7.66863e+07	14975.9	-3.27481e+08	3.39e+06	1.10138e+08	-1.05077e+08	566.556	0	-1366.59	-5.71597e+06	2.12951e+14	0	0	0.465961	5.14052e-128	1.25202e+08
5.62143e-07	304.425	3.61614e+19	0	2.12108e+14	1.75536e+19	-4.9795e+08	1.64506e+15	1.11519e+19	5.04267e+13	4.65727e+18	6.86833e+09	2.78764e+18	4.01989e+15	1.71181e+12	3.51288e+15	2.06232e+09	44581.1	3.42819e+14	5.9003e+12	0	2.05212e+14	4.67721e+12	4.7543e+11	1.75214e+12	0.242964	3.5142e+13	5.23508e+09	3.96313e+11	0.149133	130394	3.54607e+08	4.0743e+14	948452	7.52737e+07	14635.3	-3.26626e+08	3.37677e+06	1.09485e+08	-1.04424e+08	565.181	0	-1366.58	-5.71594e+06	2.12107e+14	0	0	0.131068	5.12019e-128	1.23511e+08
5.84561e-07	304.427	3.61612e+19	0	2.11267e+14	1.75535e+19	-4.97948e+08	1.63492e+15	1.11518e+19	4.90547e+13	4.65724e+18	6.52974e+09	2.78764e+18	4.03986e+15	1.68876e+12	3.51345e+15	1.57453e+09	26541	3.44459e+14	5.6877e+12	0	2.06373e+14	4.67842e+12	5.08352e+11	1.74553e+12	0.260467	3.68871e+13	5.84566e+09	3.98758e+11	0.14903	131465	3.54599e+08	4.05039e+14	1.10365e+06	7.41529e+07	14390.2	-3.25782e+08	3.36217e+06	1.08829e+08	-1.03768e+08	563.795	0	-1366.58	-5.71591e+06	2.11266e+14	0	0	0.036721	5.09993e-128	1.21842e+08
6.07096e-07	304.428	3.6161e+19	0	2.10428e+14	1.75535e+19	-4.97945e+08	1.62478e+15	1.11517e+19	4.80087e+13	4.65721e+18	6.27915e+09	2.78763e+18	4.05943e+15	1.67093e+12	3.51401e+15	1.20084e+09	15962.9	3.46044e+14	5.48805e+12	0	2.07553e+14	4.67935e+12	5.42474e+11	1.73855e+12	0.279003	3.86457e+13	6.50446e+09	4.01149e+11	0.148927	132510	3.54592e+08	4.02638e+14	1.27809e+06	7.32654e+07	14220.1	-3.24948e+08	3.34647e+06	1.08171e+08	-1.0311e+08	562.398	0	-1366.57	-5.71588e+06	2.10427e+14	0	0	0.0103097	5.07972e-128	1.20193e+08
6.29748e-07	304.43	3.61608e+19	0	2.09592e+14	1.75534e+19	-4.97943e+08	1.61468e+15	1.11517e+19	4.72157e+13	4.65718e+18	6.09614e+09	2.78763e+18	4.0786e+15	1.65722e+12	3.51454e+15	9.14926e+08	9768.48	3.47578e+14	5.29928e+12	0	2.08747e+14	4.68006e+12	5.7782e+11	1.73126e+12	0.298652	4.04175e+13	7.21384e+09	4.035e+11	0.148823	133536	3.54584e+08	4.00227e+14	1.47348e+06	7.25629e+07	14108.7	-3.24125e+08	3.32988e+06	1.0751e+08	-1.02449e+08	560.992	-9.55545e-49	-1366.56	-5.71586e+06	2.09591e+14	0	0	0.00289041	5.05956e-128	1.18565e+08
6.52519e-07	304.431	3.61607e+19	0	2.08758e+14	1.75533e+19	-4.9794e+08	1.60465e+15	1.11516e+19	4.66186e+13	4.65715e+18	5.96494e+09	2.78762e+18	4.09739e+15	1.64678e+12	3.51506e+15	6.96446e+08	6143.74	3.49065e+14	5.1198e+12	0	2.0995e+14	4.6806e+12	6.14413e+11	1.72373e+12	0.319489	4.22023e+13	7.97627e+09	4.05823e+11	0.148719	134546	3.54577e+08	3.97807e+14	1.69163e+06	7.2006e+07	14043.2	-3.23311e+08	3.31259e+06	1.06847e+08	-1.01786e+08	559.574	-1.35089e-47	-1366.56	-5.71583e+06	2.08757e+14	0	0	0.00090798	5.03946e-128	1.16956e+08
6.7541e-07	304.433	3.61605e+19	0	2.07926e+14	1.75532e+19	-4.97938e+08	1.59471e+15	1.11516e+19	4.61727e+13	4.65712e+18	5.87336e+09	2.78761e+18	4.1158e+15	1.6389e+12	3.51557e+15	5.29713e+08	4021.83	3.50505e+14	4.94835e+12	0	2.11158e+14	4.68102e+12	6.52275e+11	1.71599e+12	0.341589	4.39999e+13	8.79428e+09	4.08126e+11	0.148613	135545	3.54569e+08	3.95378e+14	1.93446e+06	7.1563e+07	14013.3	-3.22507e+08	3.29471e+06	1.06181e+08	-1.01121e+08	558.147	-5.22533e-47	-1366.55	-5.7158e+06	2.07925e+14	0	0	0.000234342	5.01942e-128	1.15368e+08
6.98423e-07	304.434	3.61603e+19	0	2.07096e+14	1.75531e+19	-4.97935e+08	1.58487e+15	1.11515e+19	4.5843e+13	4.65709e+18	5.81201e+09	2.78761e+18	4.13385e+15	1.63299e+12	3.51608e+15	4.02646e+08	2776.83	3.51902e+14	4.78397e+12	0	2.1237e+14	4.68133e+12	6.91432e+11	1.7081e+12	0.365025	4.58104e+13	9.67048e+09	4.10415e+11	0.148508	136536	3.54562e+08	3.9294e+14	2.20403e+06	7.12083e+07	14011	-3.21713e+08	3.27637e+06	1.05514e+08	-1.00453e+08	556.709	-4.87629e-47	-1366.54	-5.71577e+06	2.07095e+14	0	0	7.34516e-05	4.99943e-128	1.13799e+08
7.21558e-07	304.436	3.61601e+19	0	2.06269e+14	1.7553e+19	-4.97933e+08	1.57514e+15	1.11514e+19	4.56026e+13	4.65706e+18	5.77365e+09	2.7876e+18	4.15153e+15	1.62862e+12	3.51659e+15	3.0594e+08	2042.6	3.53257e+14	4.62589e+12	0	2.13581e+14	4.68157e+12	7.31906e+11	1.70007e+12	0.389868	4.76334e+13	1.06076e+10	4.12695e+11	0.148401	137520	3.54554e+08	3.90494e+14	2.50248e+06	7.09218e+07	14030.2	-3.20929e+08	3.25764e+06	1.04843e+08	-9.97827e+07	555.261	-2.28118e-46	-1366.54	-5.71574e+06	2.06268e+14	0	0	1.91686e-05	4.97949e-128	1.12249e+08
7.44817e-07	304.438	3.61599e+19	0	2.05444e+14	1.75529e+19	-4.9793e+08	1.56555e+15	1.11514e+19	4.54301e+13	4.65703e+18	5.75272e+09	2.7876e+18	4.16884e+15	1.62543e+12	3.51709e+15	2.32444e+08	1605.42	3.54572e+14	4.47349e+12	0	2.14791e+14	4.68175e+12	7.73721e+11	1.69192e+12	0.416188	4.9469e+13	1.16084e+10	4.1497e+11	0.148294	138499	3.54547e+08	3.8804e+14	2.83209e+06	7.06875e+07	14065.8	-3.20154e+08	3.23858e+06	1.04171e+08	-9.91105e+07	553.803	-5.15446e-45	-1366.53	-5.71571e+06	2.05443e+14	0	0	-1.35174e-06	4.9596e-128	1.10718e+08
7.68201e-07	304.439	3.61598e+19	0	2.04621e+14	1.75528e+19	-4.97928e+08	1.55608e+15	1.11513e+19	4.53091e+13	4.657e+18	5.74493e+09	2.78759e+18	4.18581e+15	1.62314e+12	3.5176e+15	1.76665e+08	1340.77	3.55849e+14	4.32629e+12	0	2.15998e+14	4.68189e+12	8.16901e+11	1.68368e+12	0.444054	5.13169e+13	1.26757e+10	4.17244e+11	0.148186	139476	3.54539e+08	3.85578e+14	3.19528e+06	7.04929e+07	14114	-3.19388e+08	3.21924e+06	1.03497e+08	-9.84362e+07	552.335	-2.09932e-44	-1366.52	-5.71568e+06	2.04619e+14	0	0	-2.23717e-06	4.93977e-128	1.09207e+08
7.91712e-07	304.441	3.61596e+19	0	2.038e+14	1.75527e+19	-4.97925e+08	1.54675e+15	1.11512e+19	4.52271e+13	4.65697e+18	5.74701e+09	2.78758e+18	4.20243e+15	1.62152e+12	3.51811e+15	1.34393e+08	1176.28	3.57087e+14	4.18392e+12	0	2.17201e+14	4.68199e+12	8.6147e+11	1.67536e+12	0.473536	5.31772e+13	1.38126e+10	4.19517e+11	0.148077	140449	3.54531e+08	3.83109e+14	3.59459e+06	7.03283e+07	14171.7	-3.18631e+08	3.19968e+06	1.02821e+08	-9.776e+07	550.857	-1.74867e-44	-1366.51	-5.71565e+06	2.03799e+14	0	0	-7.60635e-06	4.91999e-128	1.07713e+08
8.1535e-07	304.443	3.61594e+19	0	2.02981e+14	1.75526e+19	-4.97922e+08	1.53755e+15	1.11512e+19	4.5174e+13	4.65694e+18	5.75645e+09	2.78758e+18	4.2187e+15	1.62042e+12	3.51862e+15	1.02403e+08	1069.97	3.58289e+14	4.04604e+12	0	2.18399e+14	4.68207e+12	9.07453e+11	1.66697e+12	0.504702	5.50496e+13	1.5022e+10	4.21792e+11	0.147967	141421	3.54523e+08	3.80632e+14	4.03269e+06	7.01861e+07	14236.8	-3.17884e+08	3.17991e+06	1.02143e+08	-9.7082e+07	549.37	-1.33971e-43	-1366.51	-5.71562e+06	2.0298e+14	0	0	-1.23076e-05	4.90025e-128	1.06239e+08
8.39118e-07	304.444	3.61591e+19	0	2.02164e+14	1.75525e+19	-4.97919e+08	1.5285e+15	1.11511e+19	4.51423e+13	4.6569e+18	5.77132e+09	2.78757e+18	4.23463e+15	1.61969e+12	3.51913e+15	7.82272e+07	997.503	3.59456e+14	3.91242e+12	0	2.1959e+14	4.68213e+12	9.54874e+11	1.65852e+12	0.537621	5.69342e+13	1.63072e+10	4.24071e+11	0.147856	142392	3.54515e+08	3.78148e+14	4.51243e+06	7.00604e+07	14307.3	-3.17145e+08	3.15996e+06	1.01463e+08	-9.64021e+07	547.872	-2.66101e-42	-1366.5	-5.71558e+06	2.02163e+14	0	0	-6.31184e-06	4.88057e-128	1.04782e+08
8.63017e-07	304.446	3.61589e+19	0	2.01349e+14	1.75524e+19	-4.97916e+08	1.51958e+15	1.1151e+19	4.51261e+13	4.65687e+18	5.79016e+09	2.78756e+18	4.25022e+15	1.61924e+12	3.51965e+15	5.99832e+07	944.831	3.60587e+14	3.78282e+12	0	2.20774e+14	4.68218e+12	1.00376e+12	1.65001e+12	0.572362	5.88308e+13	1.76712e+10	4.26354e+11	0.147745	143362	3.54507e+08	3.75658e+14	5.03678e+06	6.99467e+07	14381.7	-3.16415e+08	3.13985e+06	1.00781e+08	-9.57205e+07	546.365	-1.11317e-41	-1366.49	-5.71555e+06	2.01348e+14	0	0	-2.98701e-05	4.86094e-128	1.03343e+08
8.87048e-07	304.448	3.61587e+19	0	2.00537e+14	1.75523e+19	-4.97913e+08	1.51081e+15	1.11509e+19	4.5121e+13	4.65684e+18	5.81184e+09	2.78755e+18	4.26549e+15	1.61898e+12	3.52018e+15	4.62341e+07	903.835	3.61685e+14	3.65708e+12	0	2.21951e+14	4.68222e+12	1.05413e+12	1.64145e+12	0.608993	6.07394e+13	1.91176e+10	4.28641e+11	0.147632	144331	3.54499e+08	3.73161e+14	5.60889e+06	6.98416e+07	14459.2	-3.15694e+08	3.1196e+06	1.00098e+08	-9.50373e+07	544.848	-2.09917e-41	-1366.48	-5.71552e+06	2.00536e+14	0	0	-4.17534e-05	4.84136e-128	1.01922e+08
9.11213e-07	304.45	3.61585e+19	0	1.99726e+14	1.75522e+19	-4.9791e+08	1.50218e+15	1.11509e+19	4.51236e+13	4.6568e+18	5.83552e+09	2.78754e+18	4.28042e+15	1.61886e+12	3.52071e+15	3.5886e+07	869.749	3.62751e+14	3.53503e+12	0	2.23119e+14	4.68224e+12	1.10601e+12	1.63285e+12	0.647585	6.26599e+13	2.06496e+10	4.30934e+11	0.147519	145300	3.54491e+08	3.70659e+14	6.23204e+06	6.97425e+07	14538.6	-3.14981e+08	3.09923e+06	9.9413e+07	-9.43525e+07	543.321	-8.04726e-42	-1366.47	-5.71548e+06	1.99725e+14	0	0	-6.70646e-05	4.82183e-128	1.00518e+08
9.35513e-07	304.452	3.61583e+19	0	1.98918e+14	1.75521e+19	-4.97907e+08	1.49369e+15	1.11508e+19	4.51311e+13	4.65676e+18	5.86053e+09	2.78754e+18	4.29503e+15	1.61883e+12	3.52125e+15	2.81074e+07	839.933	3.63784e+14	3.41655e+12	0	2.24279e+14	4.68226e+12	1.15942e+12	1.62421e+12	0.688208	6.45922e+13	2.22709e+10	4.33233e+11	0.147405	146268	3.54482e+08	3.6815e+14	6.90972e+06	6.96472e+07	14619.5	-3.14277e+08	3.07874e+06	9.87267e+07	-9.36663e+07	541.785	-4.35841e-41	-1366.47	-5.71544e+06	1.98917e+14	0	0	-7.61742e-05	4.80234e-128	9.91314e+07
9.5995e-07	304.454	3.6158e+19	0	1.98111e+14	1.7552e+19	-4.97904e+08	1.48534e+15	1.11507e+19	4.51415e+13	4.65673e+18	5.8864e+09	2.78753e+18	4.30932e+15	1.61886e+12	3.52179e+15	2.22672e+07	812.774	3.64785e+14	3.3015e+12	0	2.2543e+14	4.68228e+12	1.2144e+12	1.61553e+12	0.730934	6.65363e+13	2.3985e+10	4.35538e+11	0.14729	147237	3.54474e+08	3.65636e+14	7.64558e+06	6.95542e+07	14701.3	-3.13581e+08	3.05813e+06	9.80391e+07	-9.29787e+07	540.239	-9.61587e-40	-1366.46	-5.71541e+06	1.9811e+14	0	0	-4.11599e-05	4.7829e-128	9.77619e+07
9.84525e-07	304.456	3.61578e+19	0	1.97307e+14	1.75519e+19	-4.979e+08	1.47713e+15	1.11506e+19	4.51535e+13	4.65669e+18	5.91275e+09	2.78752e+18	4.32329e+15	1.61892e+12	3.52234e+15	1.78868e+07	787.368	3.65756e+14	3.18979e+12	0	2.26571e+14	4.6823e+12	1.27096e+12	1.60682e+12	0.775834	6.8492e+13	2.57958e+10	4.37849e+11	0.147174	148205	3.54465e+08	3.63117e+14	8.44344e+06	6.94625e+07	14783.7	-3.12893e+08	3.03743e+06	9.73501e+07	-9.22897e+07	538.684	-4.80323e-39	-1366.45	-5.71537e+06	1.97306e+14	0	0	-0.000101843	4.76351e-128	9.64092e+07
1.00924e-06	304.458	3.61575e+19	0	1.96504e+14	1.75518e+19	-4.97897e+08	1.46906e+15	1.11505e+19	4.51657e+13	4.65665e+18	5.93929e+09	2.78751e+18	4.33695e+15	1.61898e+12	3.52289e+15	1.46042e+07	763.183	3.66697e+14	3.08131e+12	0	2.27702e+14	4.68231e+12	1.32914e+12	1.59808e+12	0.822983	7.04594e+13	2.7707e+10	4.40167e+11	0.147058	149172	3.54456e+08	3.60592e+14	9.30733e+06	6.93712e+07	14866.2	-3.12214e+08	3.01664e+06	9.66599e+07	-9.15995e+07	537.12	-1.37252e-38	-1366.44	-5.71533e+06	1.96503e+14	0	0	-4.50435e-05	4.74417e-128	9.5073e+07
1.0341e-06	304.46	3.61573e+19	0	1.95703e+14	1.75517e+19	-4.97894e+08	1.46112e+15	1.11504e+19	4.51775e+13	4.65661e+18	5.96581e+09	2.7875e+18	4.35029e+15	1.61903e+12	3.52345e+15	1.21456e+07	739.905	3.67609e+14	2.97597e+12	0	2.28823e+14	4.68232e+12	1.38895e+12	1.5893e+12	0.872454	7.24384e+13	2.97225e+10	4.42491e+11	0.14694	150140	3.54447e+08	3.58063e+14	1.02415e+07	6.92795e+07	14948.8	-3.11542e+08	2.99575e+06	9.59685e+07	-9.09082e+07	535.546	-2.55454e-38	-1366.43	-5.71529e+06	1.95702e+14	0	0	-9.92326e-05	4.72487e-128	9.37532e+07
1.0591e-06	304.462	3.6157e+19	0	1.94905e+14	1.75515e+19	-4.9789e+08	1.45332e+15	1.11504e+19	4.5188e+13	4.65657e+18	5.99216e+09	2.78749e+18	4.36334e+15	1.61907e+12	3.52402e+15	1.03046e+07	717.349	3.68492e+14	2.8737e+12	0	2.29934e+14	4.68233e+12	1.45042e+12	1.58051e+12	0.924325	7.44289e+13	3.18465e+10	4.44821e+11	0.146822	151107	3.54438e+08	3.5553e+14	1.12503e+07	6.9187e+07	15031.2	-3.10878e+08	2.97479e+06	9.5276e+07	-9.02157e+07	533.963	-2.53515e-38	-1366.42	-5.71525e+06	1.94904e+14	0	0	-0.000128124	4.70562e-128	9.24496e+07
1.08424e-06	304.464	3.61568e+19	0	1.94108e+14	1.75514e+19	-4.97886e+08	1.44565e+15	1.11503e+19	4.51969e+13	4.65653e+18	6.01821e+09	2.78748e+18	4.37607e+15	1.61909e+12	3.52459e+15	8.92593e+06	695.409	3.69348e+14	2.7744e+12	0	2.31033e+14	4.68234e+12	1.51357e+12	1.57168e+12	0.978672	7.64308e+13	3.40831e+10	4.47158e+11	0.146702	152074	3.54429e+08	3.52992e+14	1.23384e+07	6.90935e+07	15113.3	-3.10222e+08	2.95375e+06	9.45825e+07	-8.95223e+07	532.371	8.70944e-39	-1366.41	-5.71521e+06	1.94107e+14	0	0	1.25256e-05	4.68642e-128	9.11619e+07
1.10953e-06	304.467	3.61565e+19	0	1.93313e+14	1.75513e+19	-4.97883e+08	1.43811e+15	1.11502e+19	4.52038e+13	4.65649e+18	6.04387e+09	2.78747e+18	4.38851e+15	1.61907e+12	3.52517e+15	7.89261e+06	674.01	3.70176e+14	2.678e+12	0	2.32121e+14	4.68235e+12	1.57844e+12	1.56283e+12	1.03557	7.84442e+13	3.64367e+10	4.49502e+11	0.146582	153040	3.5442e+08	3.50451e+14	1.35107e+07	6.89985e+07	15195	-3.09574e+08	2.93263e+06	9.38881e+07	-8.88279e+07	530.77	-1.09551e-37	-1366.4	-5.71516e+06	1.93312e+14	0	0	-7.77244e-05	4.66726e-128	8.989e+07
1.13497e-06	304.469	3.61562e+19	0	1.9252e+14	1.75511e+19	-4.97879e+08	1.43071e+15	1.11501e+19	4.52085e+13	4.65645e+18	6.06907e+09	2.78745e+18	4.40065e+15	1.61901e+12	3.52575e+15	7.11662e+06	653.126	3.70977e+14	2.58443e+12	0	2.33198e+14	4.68236e+12	1.64505e+12	1.55396e+12	1.09511	8.04689e+13	3.89115e+10	4.51852e+11	0.146461	154006	3.54411e+08	3.47905e+14	1.47723e+07	6.8902e+07	15276.2	-3.08934e+08	2.91145e+06	9.31928e+07	-8.81326e+07	529.16	-9.90224e-37	-1366.39	-5.71512e+06	1.92519e+14	0	0	-0.000143146	4.64814e-128	8.86337e+07
1.16056e-06	304.471	3.61559e+19	0	1.91728e+14	1.7551e+19	-4.97875e+08	1.42343e+15	1.115e+19	4.52107e+13	4.6564e+18	6.09377e+09	2.78744e+18	4.4125e+15	1.61892e+12	3.52634e+15	6.53225e+06	632.699	3.71753e+14	2.49361e+12	0	2.34263e+14	4.68237e+12	1.71341e+12	1.54507e+12	1.15736	8.25049e+13	4.15122e+10	4.54208e+11	0.146339	154971	3.54401e+08	3.45357e+14	1.61285e+07	6.88039e+07	15356.9	-3.083e+08	2.8902e+06	9.24967e+07	-8.74365e+07	527.541	-3.77858e-36	-1366.38	-5.71508e+06	1.91727e+14	0	0	4.32307e-06	4.62907e-128	8.73928e+07
1.1863e-06	304.474	3.61556e+19	0	1.90939e+14	1.75509e+19	-4.97871e+08	1.41628e+15	1.11499e+19	4.52105e+13	4.65636e+18	6.11793e+09	2.78743e+18	4.42406e+15	1.61878e+12	3.52694e+15	6.0904e+06	612.731	3.72503e+14	2.40549e+12	0	2.35315e+14	4.68239e+12	1.78357e+12	1.53616e+12	1.22242	8.45522e+13	4.42434e+10	4.56571e+11	0.146216	155936	3.54392e+08	3.42805e+14	1.75849e+07	6.8704e+07	15437	-3.07675e+08	2.8689e+06	9.17999e+07	-8.67398e+07	525.913	-1.00747e-35	-1366.37	-5.71503e+06	1.90938e+14	0	0	-0.000259347	4.61004e-128	8.61671e+07
1.21219e-06	304.476	3.61554e+19	0	1.90151e+14	1.75507e+19	-4.97867e+08	1.40926e+15	1.11498e+19	4.52076e+13	4.65632e+18	6.14151e+09	2.78742e+18	4.43533e+15	1.6186e+12	3.52755e+15	5.75432e+06	593.218	3.73228e+14	2.31998e+12	0	2.36356e+14	4.6824e+12	1.85554e+12	1.52723e+12	1.29036	8.66106e+13	4.71098e+10	4.5894e+11	0.146093	156900	3.54382e+08	3.40251e+14	1.91473e+07	6.86024e+07	15516.5	-3.07056e+08	2.84753e+06	9.11024e+07	-8.60423e+07	524.276	-2.14514e-35	-1366.36	-5.71499e+06	1.9015e+14	0	0	-0.000889079	4.59106e-128	8.49563e+07
1.23824e-06	304.479	3.61551e+19	0	1.89365e+14	1.75506e+19	-4.97863e+08	1.40236e+15	1.11497e+19	4.52022e+13	4.65627e+18	6.16451e+09	2.78741e+18	4.44631e+15	1.61838e+12	3.52816e+15	5.4966e+06	574.23	3.73929e+14	2.23704e+12	0	2.37383e+14	4.68241e+12	1.92935e+12	1.51828e+12	1.36126	8.86803e+13	5.01164e+10	4.61316e+11	0.145968	157863	3.54372e+08	3.37694e+14	2.08217e+07	6.8499e+07	15595.4	-3.06445e+08	2.82612e+06	9.04043e+07	-8.53443e+07	522.63	-3.83029e-35	-1366.34	-5.71494e+06	1.89364e+14	0	0	-0.000539751	4.57212e-128	8.37604e+07
1.26445e-06	304.481	3.61548e+19	0	1.88581e+14	1.75504e+19	-4.97859e+08	1.39558e+15	1.11496e+19	4.51941e+13	4.65623e+18	6.1869e+09	2.78739e+18	4.45702e+15	1.61811e+12	3.52877e+15	5.29684e+06	555.841	3.74606e+14	2.15659e+12	0	2.38398e+14	4.68243e+12	2.00503e+12	1.50932e+12	1.43523	9.07611e+13	5.32683e+10	4.63697e+11	0.145843	158826	3.54362e+08	3.35134e+14	2.26147e+07	6.83937e+07	15673.6	-3.05841e+08	2.80465e+06	8.97057e+07	-8.46457e+07	520.976	-5.78523e-35	-1366.33	-5.71489e+06	1.8858e+14	0	0	-0.000116689	4.55322e-128	8.25791e+07
1.29081e-06	304.484	3.61544e+19	0	1.87799e+14	1.75503e+19	-4.97855e+08	1.38892e+15	1.11495e+19	4.51833e+13	4.65618e+18	6.20868e+09	2.78738e+18	4.46744e+15	1.6178e+12	3.5294e+15	5.13998e+06	537.613	3.7526e+14	2.07858e+12	0	2.394e+14	4.68244e+12	2.0826e+12	1.50034e+12	1.51235	9.28529e+13	5.65705e+10	4.66085e+11	0.145716	159787	3.54352e+08	3.32572e+14	2.45328e+07	6.82867e+07	15751.2	-3.05244e+08	2.78314e+06	8.90067e+07	-8.39467e+07	519.312	-7.13601e-35	-1366.32	-5.71484e+06	1.87798e+14	0	0	-0.0020475	4.53436e-128	8.14123e+07
1.31734e-06	304.487	3.61541e+19	0	1.87018e+14	1.75501e+19	-4.9785e+08	1.38239e+15	1.11494e+19	4.51699e+13	4.65613e+18	6.22984e+09	2.78736e+18	4.47759e+15	1.61744e+12	3.53002e+15	5.01481e+06	519.14	3.75892e+14	2.00293e+12	0	2.40388e+14	4.68246e+12	2.16208e+12	1.49135e+12	1.5927	9.49558e+13	6.00284e+10	4.68479e+11	0.145589	160748	3.54342e+08	3.30009e+14	2.6583e+07	6.81779e+07	15828.1	-3.04654e+08	2.76159e+06	8.83073e+07	-8.32474e+07	517.641	-6.13691e-35	-1366.31	-5.71479e+06	1.87017e+14	0	0	-0.00642834	4.51554e-128	8.02597e+07
1.34403e-06	304.489	3.61538e+19	0	1.86239e+14	1.755e+19	-4.97846e+08	1.37597e+15	1.11493e+19	4.5154e+13	4.65608e+18	6.25037e+09	2.78735e+18	4.48747e+15	1.61705e+12	3.53066e+15	4.91293e+06	502.259	3.76501e+14	1.92961e+12	0	2.41363e+14	4.68248e+12	2.24352e+12	1.48235e+12	1.67639	9.70697e+13	6.36475e+10	4.70879e+11	0.145461	161707	3.54332e+08	3.27444e+14	2.87726e+07	6.80674e+07	15904.3	-3.04071e+08	2.74e+06	8.76075e+07	-8.25477e+07	515.96	-1.71668e-35	-1366.3	-5.71474e+06	1.86238e+14	0	0	-0.0091538	4.49677e-128	7.91213e+07
1.37088e-06	304.492	3.61535e+19	0	1.85462e+14	1.75498e+19	-4.97842e+08	1.36967e+15	1.11492e+19	4.51354e+13	4.65603e+18	6.27028e+09	2.78734e+18	4.49708e+15	1.61661e+12	3.5313e+15	4.82808e+06	485.183	3.77089e+14	1.85854e+12	0	2.42324e+14	4.6825e+12	2.32693e+12	1.47334e+12	1.76351	9.91946e+13	6.74334e+10	4.73286e+11	0.145332	162665	3.54322e+08	3.24877e+14	3.11091e+07	6.79552e+07	15979.9	-3.03495e+08	2.71837e+06	8.69075e+07	-8.18477e+07	514.272	-7.61754e-36	-1366.29	-5.71469e+06	1.85461e+14	0	0	-0.00718095	4.47803e-128	7.79967e+07
1.3979e-06	304.495	3.61532e+19	0	1.84686e+14	1.75497e+19	-4.97837e+08	1.36348e+15	1.11491e+19	4.51144e+13	4.65598e+18	6.28956e+09	2.78732e+18	4.50643e+15	1.61613e+12	3.53195e+15	4.75575e+06	468.61	3.77656e+14	1.78967e+12	0	2.43271e+14	4.68252e+12	2.41233e+12	1.46432e+12	1.85416	1.0133e+14	7.13917e+10	4.75698e+11	0.145202	163622	3.54311e+08	3.22309e+14	3.36004e+07	6.78413e+07	16054.7	-3.02925e+08	2.69671e+06	8.62074e+07	-8.11476e+07	512.574	-1.95217e-34	-1366.27	-5.71464e+06	1.84685e+14	0	0	-0.00225457	4.45934e-128	7.6886e+07
1.42509e-06	304.498	3.61528e+19	0	1.83912e+14	1.75495e+19	-4.97832e+08	1.35741e+15	1.11489e+19	4.50908e+13	4.65593e+18	6.30822e+09	2.78731e+18	4.5155e+15	1.6156e+12	3.53261e+15	4.69265e+06	452.718	3.78202e+14	1.72294e+12	0	2.44203e+14	4.68254e+12	2.49977e+12	1.45529e+12	1.94842	1.03477e+14	7.55284e+10	4.78116e+11	0.145071	164578	3.54301e+08	3.1974e+14	3.62548e+07	6.77257e+07	16129	-3.02362e+08	2.67503e+06	8.55071e+07	-8.04474e+07	510.869	-8.87683e-34	-1366.26	-5.71459e+06	1.83911e+14	0	0	-0.00159348	4.44068e-128	7.57888e+07
1.45246e-06	304.501	3.61525e+19	0	1.8314e+14	1.75493e+19	-4.97828e+08	1.35144e+15	1.11488e+19	4.50648e+13	4.65588e+18	6.32624e+09	2.78729e+18	4.52432e+15	1.61504e+12	3.53327e+15	4.63641e+06	441.098	3.78729e+14	1.65831e+12	0	2.45121e+14	4.68256e+12	2.58925e+12	1.44626e+12	2.04642	1.05635e+14	7.98496e+10	4.8054e+11	0.144939	165532	3.5429e+08	3.17171e+14	3.90809e+07	6.76086e+07	16202.5	-3.01805e+08	2.65332e+06	8.48067e+07	-7.97471e+07	509.154	-2.56837e-33	-1366.25	-5.71453e+06	1.83139e+14	0	0	-0.0112993	4.42206e-128	7.4705e+07
1.47999e-06	304.503	3.61521e+19	0	1.82369e+14	1.75492e+19	-4.97823e+08	1.34559e+15	1.11487e+19	4.50364e+13	4.65583e+18	6.34364e+09	2.78728e+18	4.53288e+15	1.61443e+12	3.53393e+15	4.58524e+06	422.038	3.79236e+14	1.59572e+12	0	2.46024e+14	4.68259e+12	2.68082e+12	1.43722e+12	2.14824	1.07803e+14	8.43614e+10	4.82971e+11	0.144807	166485	3.54279e+08	3.14601e+14	4.20877e+07	6.74899e+07	16275.3	-3.01255e+08	2.63159e+06	8.41064e+07	-7.90468e+07	507.432	-5.91276e-33	-1366.24	-5.71448e+06	1.82368e+14	0	0	-0.026593	4.40348e-128	7.36345e+07
1.5077e-06	304.506	3.61518e+19	0	1.816e+14	1.7549e+19	-4.97818e+08	1.33985e+15	1.11486e+19	4.50056e+13	4.65578e+18	6.36041e+09	2.78726e+18	4.54119e+15	1.61379e+12	3.53461e+15	4.53784e+06	525.005	3.79723e+14	1.53511e+12	0	2.46912e+14	4.68262e+12	2.7745e+12	1.42818e+12	2.25399	1.09982e+14	8.90702e+10	4.85407e+11	0.144673	167436	3.54268e+08	3.12031e+14	4.52845e+07	6.73697e+07	16347.5	-3.00711e+08	2.60985e+06	8.34061e+07	-7.83466e+07	505.701	-1.17736e-32	-1366.22	-5.71442e+06	1.81599e+14	0	0	-0.0306788	4.38494e-128	7.2577e+07
1.53559e-06	304.509	3.61514e+19	0	1.80833e+14	1.75488e+19	-4.97813e+08	1.33422e+15	1.11485e+19	4.49725e+13	4.65573e+18	6.37657e+09	2.78724e+18	4.54924e+15	1.61311e+12	3.53529e+15	4.49318e+06	490.636	3.80193e+14	1.47644e+12	0	2.47785e+14	4.68265e+12	2.87031e+12	1.41913e+12	2.36378	1.12173e+14	9.39826e+10	4.87849e+11	0.144539	168386	3.54257e+08	3.09461e+14	4.8681e+07	6.7248e+07	16419.1	-3.00174e+08	2.58808e+06	8.2706e+07	-7.76465e+07	503.962	-2.11188e-32	-1366.21	-5.71437e+06	1.80832e+14	0	0	-0.0153952	4.36644e-128	7.15325e+07
1.56366e-06	304.512	3.61511e+19	0	1.80067e+14	1.75487e+19	-4.97808e+08	1.32869e+15	1.11484e+19	4.49372e+13	4.65567e+18	6.3921e+09	2.78723e+18	4.55704e+15	1.61239e+12	3.53598e+15	4.45104e+06	2422.55	3.80644e+14	1.41965e+12	0	2.48643e+14	4.68268e+12	2.96829e+12	1.41008e+12	2.47772	1.14373e+14	9.91053e+10	4.90297e+11	0.144403	169334	3.54246e+08	3.06891e+14	5.22874e+07	6.71248e+07	16489.9	-2.99642e+08	2.56631e+06	8.20061e+07	-7.69466e+07	502.215	-3.48887e-32	-1366.19	-5.71431e+06	1.80066e+14	0	0	-0.00119453	4.34797e-128	7.05008e+07
1.59191e-06	304.516	3.61507e+19	0	1.79302e+14	1.75485e+19	-4.97803e+08	1.32327e+15	1.11482e+19	4.48996e+13	4.65562e+18	6.40702e+09	2.78721e+18	4.56459e+15	1.61163e+12	3.53667e+15	4.41041e+06	4068.64	3.81077e+14	1.3647e+12	0	2.49484e+14	4.68271e+12	3.06846e+12	1.40103e+12	2.59592	1.16585e+14	1.04445e+11	4.9275e+11	0.144267	170281	3.54235e+08	3.04321e+14	5.61143e+07	6.70002e+07	16560.1	-2.99117e+08	2.54453e+06	8.13064e+07	-7.62469e+07	500.459	-5.37474e-32	-1366.18	-5.71425e+06	1.79301e+14	0	0	-0.0231164	4.32954e-128	6.94817e+07
1.62035e-06	304.519	3.61503e+19	0	1.78539e+14	1.75483e+19	-4.97798e+08	1.31796e+15	1.11481e+19	4.48599e+13	4.65556e+18	6.42132e+09	2.78719e+18	4.57189e+15	1.61083e+12	3.53737e+15	4.36924e+06	-2437.74	3.81493e+14	1.31154e+12	0	2.5031e+14	4.68274e+12	3.17085e+12	1.39197e+12	2.71849	1.18807e+14	1.10009e+11	4.9521e+11	0.14413	171225	3.54224e+08	3.01752e+14	6.01726e+07	6.68743e+07	16629.7	-2.98598e+08	2.52275e+06	8.0607e+07	-7.55476e+07	498.696	-7.75509e-32	-1366.17	-5.71419e+06	1.78538e+14	0	0	-0.0781741	4.31115e-128	6.8475e+07
1.64898e-06	304.522	3.61499e+19	0	1.77777e+14	1.75481e+19	-4.97793e+08	1.31274e+15	1.1148e+19	4.4818e+13	4.65551e+18	6.43502e+09	2.78718e+18	4.57896e+15	1.61e+12	3.53807e+15	4.33124e+06	1546.88	3.81892e+14	1.26012e+12	0	2.5112e+14	4.68278e+12	3.27549e+12	1.38292e+12	2.84554	1.2104e+14	1.15805e+11	4.97675e+11	0.143992	172168	3.54212e+08	2.99184e+14	6.44739e+07	6.6747e+07	16698.6	-2.98084e+08	2.50097e+06	7.9908e+07	-7.48486e+07	496.924	-1.04394e-31	-1366.15	-5.71414e+06	1.77776e+14	0	0	-0.0881893	4.29279e-128	6.74807e+07
1.67779e-06	304.525	3.61495e+19	0	1.77017e+14	1.75479e+19	-4.97788e+08	1.30763e+15	1.11479e+19	4.47741e+13	4.65545e+18	6.4481e+09	2.78716e+18	4.58578e+15	1.60914e+12	3.53879e+15	4.29309e+06	-11356.8	3.82275e+14	1.2104e+12	0	2.51914e+14	4.68282e+12	3.38241e+12	1.37388e+12	2.9772	1.23284e+14	1.21839e+11	5.00146e+11	0.143853	173109	3.54201e+08	2.96617e+14	6.903e+07	6.66184e+07	16766.8	-2.97577e+08	2.47919e+06	7.92094e+07	-7.41501e+07	495.144	-1.29739e-31	-1366.14	-5.71408e+06	1.77016e+14	0	0	-0.019013	4.27446e-128	6.64985e+07
1.7068e-06	304.528	3.61492e+19	0	1.76259e+14	1.75478e+19	-4.97783e+08	1.30262e+15	1.11477e+19	4.47281e+13	4.65539e+18	6.46059e+09	2.78714e+18	4.59236e+15	1.60824e+12	3.53951e+15	4.25608e+06	-103393	3.82642e+14	1.16232e+12	0	2.52691e+14	4.68285e+12	3.49164e+12	1.36483e+12	3.11359	1.25538e+14	1.2812e+11	5.02623e+11	0.143713	174049	3.54189e+08	2.94051e+14	7.38533e+07	6.64885e+07	16834.4	-2.97075e+08	2.45741e+06	7.85113e+07	-7.3452e+07	493.357	-1.45262e-31	-1366.12	-5.71402e+06	1.76258e+14	0	0	-0.00131581	4.25617e-128	6.55283e+07
1.736e-06	304.532	3.61488e+19	0	1.75501e+14	1.75476e+19	-4.97777e+08	1.2977e+15	1.11476e+19	4.46801e+13	4.65534e+18	6.47247e+09	2.78712e+18	4.59871e+15	1.60731e+12	3.54023e+15	4.2203e+06	-396581	3.82993e+14	1.11586e+12	0	2.53452e+14	4.6829e+12	3.60321e+12	1.35579e+12	3.25482	1.27803e+14	1.34655e+11	5.05106e+11	0.143572	174986	3.54177e+08	2.91487e+14	7.89568e+07	6.63573e+07	16901.3	-2.96579e+08	2.43565e+06	7.78137e+07	-7.27545e+07	491.561	-1.37806e-31	-1366.11	-5.71395e+06	1.755e+14	0	0	-0.185905	4.23792e-128	6.457e+07
1.7654e-06	304.535	3.61484e+19	0	1.74746e+14	1.75474e+19	-4.97772e+08	1.29289e+15	1.11475e+19	4.46302e+13	4.65528e+18	6.48375e+09	2.7871e+18	4.60482e+15	1.60634e+12	3.54096e+15	4.18552e+06	-1.06489e+06	3.83329e+14	1.07095e+12	0	2.54195e+14	4.68294e+12	3.71714e+12	1.34676e+12	3.40102	1.30079e+14	1.41453e+11	5.07595e+11	0.14343	175921	3.54166e+08	2.88924e+14	8.43539e+07	6.6225e+07	16967.6	-2.96089e+08	2.41389e+06	7.71167e+07	-7.20576e+07	489.757	-8.86431e-32	-1366.09	-5.71389e+06	1.74745e+14	0	0	-0.512098	4.2197e-128	6.36234e+07
1.795e-06	304.539	3.6148e+19	0	1.73991e+14	1.75472e+19	-4.97766e+08	1.28817e+15	1.11473e+19	4.45783e+13	4.65522e+18	6.49444e+09	2.78708e+18	4.61071e+15	1.60534e+12	3.5417e+15	4.15163e+06	-2.29362e+06	3.8365e+14	1.02756e+12	0	2.54922e+14	4.68299e+12	3.83347e+12	1.33773e+12	3.55232	1.32365e+14	1.48521e+11	5.10089e+11	0.143287	176854	3.54154e+08	2.86363e+14	9.00586e+07	6.60914e+07	17033.3	-2.95604e+08	2.39215e+06	7.64204e+07	-7.13614e+07	487.946	-1.04446e-33	-1366.08	-5.71383e+06	1.7399e+14	0	0	-0.605807	4.20151e-128	6.26884e+07
1.8248e-06	304.542	3.61476e+19	0	1.73238e+14	1.7547e+19	-4.97761e+08	1.28354e+15	1.11472e+19	4.45246e+13	4.65516e+18	6.50454e+09	2.78707e+18	4.61636e+15	1.60431e+12	3.54245e+15	4.11791e+06	-4.18553e+06	3.83957e+14	9.85655e+11	0	2.55631e+14	4.68303e+12	3.95223e+12	1.32871e+12	3.70885	1.34662e+14	1.55868e+11	5.12589e+11	0.143144	177785	3.54141e+08	2.83805e+14	9.60853e+07	6.59567e+07	17098.3	-2.95125e+08	2.37043e+06	7.57248e+07	-7.06658e+07	486.126	-7.7378e-32	-1366.06	-5.71376e+06	1.73237e+14	0	0	-0.19905	4.18335e-128	6.17649e+07
1.85481e-06	304.545	3.61471e+19	0	1.72486e+14	1.75468e+19	-4.97755e+08	1.27901e+15	1.11471e+19	4.4469e+13	4.6551e+18	6.51406e+09	2.78705e+18	4.62178e+15	1.60325e+12	3.5432e+15	4.083e+06	-6.60052e+06	3.8425e+14	9.45185e+11	0	2.56323e+14	4.68308e+12	4.07345e+12	1.31969e+12	3.87074	1.3697e+14	1.63503e+11	5.15095e+11	0.142999	178714	3.54129e+08	2.81248e+14	1.02449e+08	6.58208e+07	17162.8	-2.94652e+08	2.34873e+06	7.503e+07	-6.9971e+07	484.299	-7.99016e-31	-1366.05	-5.7137e+06	1.72485e+14	0	0	0.0111792	4.16523e-128	6.08526e+07
1.88503e-06	304.549	3.61467e+19	0	1.71736e+14	1.75466e+19	-4.97749e+08	1.27458e+15	1.11469e+19	4.44117e+13	4.65504e+18	6.52298e+09	2.78703e+18	4.62698e+15	1.60216e+12	3.54396e+15	4.04526e+06	-8.93439e+06	3.84529e+14	9.06113e+11	0	2.56998e+14	4.68314e+12	4.19715e+12	1.31069e+12	4.03812	1.39288e+14	1.71435e+11	5.17607e+11	0.142853	179641	3.54117e+08	2.78694e+14	1.09166e+08	6.56839e+07	17226.6	-2.94183e+08	2.32706e+06	7.43359e+07	-6.9277e+07	482.464	-3.05959e-30	-1366.03	-5.71363e+06	1.71735e+14	0	0	-0.917769	4.14713e-128	5.99515e+07
1.91546e-06	304.553	3.61463e+19	0	1.70987e+14	1.75464e+19	-4.97744e+08	1.27023e+15	1.11468e+19	4.43526e+13	4.65497e+18	6.53133e+09	2.78701e+18	4.63196e+15	1.60104e+12	3.54472e+15	4.00428e+06	-9.88449e+06	3.84795e+14	8.68399e+11	0	2.57654e+14	4.68319e+12	4.32337e+12	1.30169e+12	4.21113	1.41616e+14	1.79672e+11	5.20125e+11	0.142707	180566	3.54104e+08	2.76143e+14	1.16252e+08	6.55458e+07	17289.7	-2.9372e+08	2.30542e+06	7.36427e+07	-6.85839e+07	480.621	-8.24444e-30	-1366.02	-5.71357e+06	1.70986e+14	0	0	-2.70689	4.12907e-128	5.90614e+07
1.9461e-06	304.556	3.61459e+19	0	1.70239e+14	1.75462e+19	-4.97738e+08	1.26598e+15	1.11466e+19	4.42917e+13	4.65491e+18	6.53911e+09	2.78699e+18	4.63672e+15	1.59989e+12	3.54549e+15	3.95914e+06	-7.31903e+06	3.85047e+14	8.32006e+11	0	2.58293e+14	4.68325e+12	4.45214e+12	1.29271e+12	4.38991	1.43956e+14	1.88224e+11	5.22648e+11	0.142559	181488	3.54092e+08	2.73594e+14	1.23724e+08	6.54067e+07	17352.3	-2.93262e+08	2.2838e+06	7.29505e+07	-6.78917e+07	478.77	-1.82407e-29	-1366	-5.7135e+06	1.70238e+14	0	0	-3.15051	4.11104e-128	5.81823e+07
1.97696e-06	304.56	3.61454e+19	0	1.69492e+14	1.7546e+19	-4.97732e+08	1.26181e+15	1.11465e+19	4.42292e+13	4.65485e+18	6.54631e+09	2.78697e+18	4.64125e+15	1.59871e+12	3.54627e+15	3.92927e+06	-518241	3.85288e+14	7.96896e+11	0	2.58913e+14	4.68331e+12	4.5835e+12	1.28374e+12	4.57461	1.46305e+14	1.97101e+11	5.25178e+11	0.142411	182408	3.54079e+08	2.71049e+14	1.31601e+08	6.52666e+07	17414.2	-2.92809e+08	2.26222e+06	7.22592e+07	-6.72004e+07	476.911	-3.52064e-29	-1365.99	-5.71343e+06	1.69491e+14	0	0	-0.878828	4.09304e-128	5.73139e+07
2.00805e-06	304.564	3.6145e+19	0	1.68747e+14	1.75458e+19	-4.97726e+08	1.25774e+15	1.11464e+19	4.41651e+13	4.65478e+18	6.55295e+09	2.78695e+18	4.64557e+15	1.5975e+12	3.54705e+15	3.9203e+06	-7.53856e+06	3.85515e+14	7.63033e+11	0	2.59516e+14	4.68337e+12	4.71747e+12	1.27478e+12	4.76537	1.48666e+14	2.06313e+11	5.27713e+11	0.142261	183326	3.54066e+08	2.68506e+14	1.39899e+08	6.51254e+07	17475.6	-2.92362e+08	2.24068e+06	7.15689e+07	-6.65102e+07	475.045	-5.69947e-29	-1365.97	-5.71337e+06	1.68746e+14	0	0	-1.68154	4.07507e-128	5.64561e+07
2.03935e-06	304.567	3.61445e+19	0	1.68003e+14	1.75456e+19	-4.9772e+08	1.25375e+15	1.11462e+19	4.40993e+13	4.65472e+18	6.55902e+09	2.78692e+18	4.64968e+15	1.59626e+12	3.54785e+15	3.87052e+06	-7.44081e+06	3.85731e+14	7.30381e+11	0	2.60099e+14	4.68343e+12	4.85408e+12	1.26584e+12	4.96234	1.51037e+14	2.15869e+11	5.30255e+11	0.142111	184241	3.54054e+08	2.65968e+14	1.48638e+08	6.49832e+07	17536.3	-2.91919e+08	2.21917e+06	7.08797e+07	-6.5821e+07	473.171	-1.03438e-27	-1365.95	-5.7133e+06	1.68002e+14	0	0	-1.66687	4.05712e-128	5.56089e+07
2.07089e-06	304.571	3.61441e+19	0	1.6726e+14	1.75453e+19	-2.24397e+09	1.24985e+15	1.11461e+19	4.40313e+13	4.65466e+18	6.56453e+09	2.7869e+18	4.65357e+15	1.59499e+12	3.54864e+15	3.8378e+06	190.91	3.85935e+14	6.98904e+11	0	2.60664e+14	4.6835e+12	4.99338e+12	1.25691e+12	5.16566	1.53418e+14	2.25781e+11	5.32802e+11	0.1491	185154	3.54474e+08	2.63432e+14	1.57839e+08	6.48395e+07	17596.2	114.394	2.19771e+06	7.08788e+07	0.979038	472.668	-3.79111e-31	-7.57948e-14	-5.54978e-08	1.67259e+14	0	0	2.80949e-119	2.02949e-129	5.47727e+07
2.10265e-06	304.575	3.61436e+19	0	1.6652e+14	1.75451e+19	-2.24394e+09	1.24603e+15	1.11459e+19	4.39619e+13	4.65459e+18	6.56948e+09	2.78688e+18	4.65725e+15	1.59369e+12	3.54945e+15	3.80518e+06	182.946	3.86128e+14	6.68569e+11	0	2.6121e+14	4.68357e+12	5.13539e+12	1.24799e+12	5.3755	1.5581e+14	2.36058e+11	5.35356e+11	0.156158	186064	3.5489e+08	2.60901e+14	1.67521e+08	6.46951e+07	17655.6	112.49	2.17629e+06	7.08779e+07	0.981743	472.14	-2.82011e-28	-7.39643e-13	-3.71323e-08	1.66519e+14	0	0	3.48992e-119	2.02057e-129	5.39467e+07
2.13465e-06	304.579	3.61432e+19	0	1.6578e+14	1.75449e+19	-2.24391e+09	1.24229e+15	1.11458e+19	4.38912e+13	4.65452e+18	6.57388e+09	2.78686e+18	4.66072e+15	1.59237e+12	3.55026e+15	3.77288e+06	175.071	3.8631e+14	6.39341e+11	0	2.61737e+14	4.68364e+12	5.28014e+12	1.2391e+12	5.59202	1.58213e+14	2.46712e+11	5.37915e+11	0.163285	186972	3.55301e+08	2.58373e+14	1.77706e+08	6.45498e+07	17714.4	110.618	2.15492e+06	7.0877e+07	0.984449	471.587	-1.94871e-27	-2.47339e-12	-1.35089e-06	1.65779e+14	0	0	3.6612e-119	2.01161e-129	5.31309e+07
2.16689e-06	304.583	3.61427e+19	0	1.65041e+14	1.75447e+19	-2.24388e+09	1.23864e+15	1.11456e+19	4.38192e+13	4.65446e+18	6.57773e+09	2.78684e+18	4.66398e+15	1.59102e+12	3.55108e+15	3.74092e+06	167.463	3.86481e+14	6.11189e+11	0	2.62245e+14	4.68371e+12	5.42768e+12	1.23021e+12	5.81536	1.60626e+14	2.57753e+11	5.4048e+11	0.170483	187877	3.55706e+08	2.55849e+14	1.88416e+08	6.44036e+07	17772.7	108.778	2.1336e+06	7.08762e+07	0.987151	471.01	-5.48831e-27	-5.27887e-12	-5.94042e-06	1.6504e+14	0	0	3.70521e-119	2.00266e-129	5.2325e+07
2.19936e-06	304.587	3.61422e+19	0	1.64303e+14	1.75445e+19	-2.24385e+09	1.23508e+15	1.11454e+19	4.37458e+13	4.65439e+18	6.58104e+09	2.78682e+18	4.66703e+15	1.58966e+12	3.5519e+15	3.70929e+06	160.119	3.86641e+14	5.84081e+11	0	2.62734e+14	4.68379e+12	5.57802e+12	1.22135e+12	6.04571	1.6305e+14	2.69194e+11	5.43052e+11	0.177752	188780	3.56107e+08	2.5333e+14	1.99675e+08	6.42566e+07	17830.4	106.968	2.11234e+06	7.08753e+07	0.989863	470.407	-1.05317e-26	-8.45795e-12	-1.56318e-05	1.64302e+14	0	0	3.71875e-119	1.99372e-129	5.1529e+07
2.23209e-06	304.591	3.61418e+19	0	1.63567e+14	1.75442e+19	-2.24383e+09	1.23159e+15	1.11453e+19	4.3671e+13	4.65432e+18	6.58381e+09	2.78679e+18	4.66989e+15	1.58826e+12	3.55273e+15	3.678e+06	153.033	3.86792e+14	5.57984e+11	0	2.63203e+14	4.68387e+12	5.73122e+12	1.21251e+12	6.28322	1.65485e+14	2.81046e+11	5.4563e+11	0.185093	189681	3.56503e+08	2.50815e+14	2.11505e+08	6.41088e+07	17887.6	105.189	2.09113e+06	7.08743e+07	0.992569	469.779	-1.52902e-26	-9.82982e-12	-3.18743e-05	1.63566e+14	0	0	3.72025e-119	1.98479e-129	5.07428e+07
2.26506e-06	304.595	3.61413e+19	0	1.62831e+14	1.7544e+19	-2.2438e+09	1.22818e+15	1.11451e+19	4.35949e+13	4.65425e+18	6.58604e+09	2.78677e+18	4.67253e+15	1.58685e+12	3.55357e+15	3.64704e+06	146.197	3.86932e+14	5.32869e+11	0	2.63653e+14	4.68395e+12	5.8873e+12	1.20368e+12	6.52807	1.6793e+14	2.93322e+11	5.48214e+11	0.192507	190579	3.56895e+08	2.48305e+14	2.23932e+08	6.39601e+07	17944.2	103.439	2.06998e+06	7.08734e+07	0.995279	469.127	-1.61154e-26	-5.38002e-12	-5.52775e-05	1.6283e+14	0	0	3.72079e-119	1.97588e-129	4.99662e+07
2.29828e-06	304.599	3.61408e+19	0	1.62097e+14	1.75438e+19	-2.24377e+09	1.22486e+15	1.1145e+19	4.35175e+13	4.65418e+18	6.58773e+09	2.78675e+18	4.67498e+15	1.58541e+12	3.55441e+15	3.61642e+06	139.606	3.87063e+14	5.08705e+11	0	2.64082e+14	4.68404e+12	6.0463e+12	1.19488e+12	6.78043	1.70385e+14	3.06034e+11	5.50804e+11	0.199994	191474	3.57282e+08	2.458e+14	2.36983e+08	6.38105e+07	18000.2	101.718	2.0489e+06	7.08725e+07	0.997993	468.451	-8.54402e-27	2.11977e-12	-8.51924e-05	1.62096e+14	0	0	3.72157e-119	1.96698e-129	4.91991e+07
2.33176e-06	304.603	3.61403e+19	0	1.61363e+14	1.75435e+19	-2.24374e+09	1.22161e+15	1.11448e+19	4.34387e+13	4.65411e+18	6.5889e+09	2.78672e+18	4.67723e+15	1.58394e+12	3.55527e+15	3.58614e+06	133.255	3.87185e+14	4.85464e+11	0	2.64492e+14	4.68413e+12	6.20826e+12	1.18609e+12	7.04049	1.72852e+14	3.19194e+11	5.53401e+11	0.207554	192366	3.57664e+08	2.43299e+14	2.50683e+08	6.36601e+07	18055.7	100.027	2.02787e+06	7.08716e+07	1.0007	467.75	3.54751e-27	-7.508e-12	-0.000119546	1.61362e+14	0	0	3.72162e-119	1.9581e-129	4.84415e+07
2.3655e-06	304.607	3.61398e+19	0	1.60631e+14	1.75433e+19	-2.24371e+09	1.21844e+15	1.11447e+19	4.33587e+13	4.65404e+18	6.58954e+09	2.7867e+18	4.67928e+15	1.58246e+12	3.55612e+15	3.5562e+06	127.136	3.87297e+14	4.63117e+11	0	2.64881e+14	4.68422e+12	6.3732e+12	1.17733e+12	7.30842	1.75328e+14	3.32816e+11	5.56004e+11	0.21519	193256	3.58041e+08	2.40804e+14	2.6506e+08	6.35088e+07	18110.6	98.363	2.00692e+06	7.08706e+07	1.00342	467.024	-1.478e-26	-6.14251e-11	-0.000154694	1.6063e+14	0	0	3.72096e-119	1.94922e-129	4.76931e+07
2.3995e-06	304.611	3.61393e+19	0	1.59899e+14	1.75431e+19	-2.24368e+09	1.21534e+15	1.11445e+19	4.32774e+13	4.65397e+18	6.58967e+09	2.78668e+18	4.68114e+15	1.58095e+12	3.55699e+15	3.5266e+06	121.243	3.874e+14	4.41636e+11	0	2.65251e+14	4.68431e+12	6.54118e+12	1.16859e+12	7.58441	1.77816e+14	3.46913e+11	5.58613e+11	0.2229	194143	3.58414e+08	2.38314e+14	2.80144e+08	6.33567e+07	18164.9	96.7269	1.98603e+06	7.08697e+07	1.00615	466.275	-1.21091e-25	-1.96391e-10	-0.000185283	1.59898e+14	0	0	3.7204e-119	1.94036e-129	4.69539e+07
2.43377e-06	304.616	3.61388e+19	0	1.59168e+14	1.75428e+19	-2.24364e+09	1.21233e+15	1.11443e+19	4.31949e+13	4.65389e+18	6.58927e+09	2.78665e+18	4.68279e+15	1.57942e+12	3.55786e+15	3.49734e+06	115.572	3.87495e+14	4.20993e+11	0	2.65599e+14	4.68441e+12	6.71222e+12	1.15988e+12	7.86866	1.80314e+14	3.61499e+11	5.61229e+11	0.230688	195028	3.58783e+08	2.35829e+14	2.95964e+08	6.32038e+07	18218.7	95.1178	1.96522e+06	7.08687e+07	1.00886	465.501	-3.98801e-25	-4.58453e-10	-0.000204106	1.59167e+14	0	0	3.72034e-119	1.9315e-129	4.62238e+07
2.46832e-06	304.62	3.61383e+19	0	1.58439e+14	1.75426e+19	-2.24361e+09	1.20938e+15	1.11442e+19	4.31111e+13	4.65382e+18	6.58836e+09	2.78663e+18	4.68426e+15	1.57787e+12	3.55874e+15	3.46844e+06	110.115	3.87582e+14	4.01163e+11	0	2.65928e+14	4.68451e+12	6.88637e+12	1.15118e+12	8.16135	1.82823e+14	3.76589e+11	5.63852e+11	0.238552	195910	3.59147e+08	2.3335e+14	3.12552e+08	6.305e+07	18272	93.5353	1.94448e+06	7.08677e+07	1.01158	464.704	-9.53903e-25	-9.0291e-10	-0.000201975	1.58438e+14	0	0	3.72042e-119	1.92266e-129	4.55027e+07
2.50314e-06	304.624	3.61378e+19	0	1.5771e+14	1.75423e+19	-2.24358e+09	1.20651e+15	1.1144e+19	4.30262e+13	4.65375e+18	6.58694e+09	2.7866e+18	4.68553e+15	1.57629e+12	3.55963e+15	3.43987e+06	104.868	3.8766e+14	3.8212e+11	0	2.66235e+14	4.68462e+12	7.06366e+12	1.14252e+12	8.46269	1.85342e+14	3.92197e+11	5.66481e+11	0.246495	196789	3.59507e+08	2.30876e+14	3.2994e+08	6.28955e+07	18324.7	91.9787	1.92382e+06	7.08667e+07	1.0143	463.882	-1.90857e-24	-1.59394e-09	-0.000167634	1.57709e+14	0	0	3.72034e-119	1.91383e-129	4.47904e+07
2.53824e-06	304.629	3.61373e+19	0	1.56982e+14	1.75421e+19	-2.24355e+09	1.20372e+15	1.11438e+19	4.29401e+13	4.65367e+18	6.58501e+09	2.78658e+18	4.68662e+15	1.5747e+12	3.56052e+15	3.41166e+06	99.8235	3.87731e+14	3.63838e+11	0	2.66522e+14	4.68472e+12	7.24413e+12	1.13387e+12	8.77288	1.87873e+14	4.08338e+11	5.69117e+11	0.254516	197665	3.59863e+08	2.28409e+14	3.48162e+08	6.27401e+07	18376.8	90.4477	1.90324e+06	7.08657e+07	1.01703	463.037	-3.39129e-24	-2.60377e-09	-8.77202e-05	1.56981e+14	0	0	3.7202e-119	1.90501e-129	4.40869e+07
2.57363e-06	304.633	3.61367e+19	0	1.56254e+14	1.75419e+19	-2.24352e+09	1.20099e+15	1.11436e+19	4.28529e+13	4.6536e+18	6.58258e+09	2.78655e+18	4.68751e+15	1.57308e+12	3.56142e+15	3.38379e+06	94.9767	3.87793e+14	3.46293e+11	0	2.66787e+14	4.68483e+12	7.42782e+12	1.12525e+12	9.09212	1.90414e+14	4.25028e+11	5.7176e+11	0.262617	198539	3.60214e+08	2.25947e+14	3.67252e+08	6.25839e+07	18428.4	88.9417	1.88274e+06	7.08647e+07	1.01975	462.168	-5.54143e-24	-4.03266e-09	3.55455e-06	1.56253e+14	0	0	3.72011e-119	1.8962e-129	4.3392e+07
2.60931e-06	304.637	3.61362e+19	0	1.55528e+14	1.75416e+19	-2.24349e+09	1.19834e+15	1.11435e+19	4.27645e+13	4.65352e+18	6.57965e+09	2.78653e+18	4.68821e+15	1.57145e+12	3.56233e+15	3.35627e+06	90.3219	3.87849e+14	3.2946e+11	0	2.67031e+14	4.68495e+12	7.61478e+12	1.11666e+12	9.42064	1.92965e+14	4.42282e+11	5.7441e+11	0.270799	199410	3.60562e+08	2.23492e+14	3.87248e+08	6.24269e+07	18479.5	87.4603	1.86232e+06	7.08637e+07	1.02248	461.275	-8.52204e-24	-6.03047e-09	-2.76276e-05	1.55527e+14	0	0	3.72007e-119	1.88739e-129	4.27057e+07
2.64528e-06	304.642	3.61357e+19	0	1.54802e+14	1.75413e+19	-2.24345e+09	1.19576e+15	1.11433e+19	4.26751e+13	4.65344e+18	6.57622e+09	2.7865e+18	4.68873e+15	1.56979e+12	3.56324e+15	3.3291e+06	85.8533	3.87897e+14	3.13316e+11	0	2.67254e+14	4.68506e+12	7.80504e+12	1.1081e+12	9.75864	1.95528e+14	4.60117e+11	5.77066e+11	0.279062	200278	3.60905e+08	2.21043e+14	4.08186e+08	6.22692e+07	18530	86.003	1.84199e+06	7.08627e+07	1.02521	460.359	-1.24519e-23	-8.75329e-09	-0.00033167	1.54801e+14	0	0	3.72004e-119	1.8786e-129	4.20278e+07
2.68156e-06	304.647	3.61351e+19	0	1.54077e+14	1.75411e+19	-2.24342e+09	1.19325e+15	1.11431e+19	4.25845e+13	4.65336e+18	6.57231e+09	2.78648e+18	4.68906e+15	1.56811e+12	3.56416e+15	3.30228e+06	81.5656	3.87937e+14	2.97839e+11	0	2.67456e+14	4.68518e+12	7.99864e+12	1.09956e+12	10.1064	1.98101e+14	4.78549e+11	5.7973e+11	0.287408	201143	3.61244e+08	2.186e+14	4.30106e+08	6.21106e+07	18580	84.5693	1.82175e+06	7.08617e+07	1.02795	459.419	-1.73374e-23	-1.23378e-08	-0.00104628	1.54076e+14	0	0	3.71999e-119	1.86982e-129	4.13583e+07
2.71814e-06	304.651	3.61346e+19	0	1.53353e+14	1.75408e+19	-2.24339e+09	1.1908e+15	1.11429e+19	4.2493e+13	4.65329e+18	6.56791e+09	2.78645e+18	4.68921e+15	1.56642e+12	3.56509e+15	3.27581e+06	77.4533	3.87972e+14	2.83006e+11	0	2.67636e+14	4.68531e+12	8.19563e+12	1.09105e+12	10.464	2.00685e+14	4.97596e+11	5.82401e+11	0.295838	202006	3.61579e+08	2.16164e+14	4.53048e+08	6.19512e+07	18629.4	83.1589	1.8016e+06	7.08606e+07	1.03068	458.456	-2.29522e-23	-1.68532e-08	-0.00223975	1.53352e+14	0	0	3.71991e-119	1.86104e-129	4.06971e+07
2.75503e-06	304.656	3.6134e+19	0	1.5263e+14	1.75406e+19	-2.24335e+09	1.18843e+15	1.11428e+19	4.24004e+13	4.65321e+18	6.56302e+09	2.78642e+18	4.68917e+15	1.5647e+12	3.56603e+15	3.24968e+06	73.511	3.87999e+14	2.68795e+11	0	2.67794e+14	4.68544e+12	8.39604e+12	1.08257e+12	10.8318	2.0328e+14	5.17277e+11	5.85079e+11	0.304352	202866	3.6191e+08	2.13735e+14	4.77056e+08	6.17911e+07	18678.4	81.7713	1.78154e+06	7.08596e+07	1.03342	457.47	-2.86805e-23	-2.22397e-08	-0.00384926	1.52629e+14	0	0	3.71985e-119	1.85227e-129	4.0044e+07
2.79224e-06	304.66	3.61335e+19	0	1.51907e+14	1.75403e+19	-2.24332e+09	1.18612e+15	1.11426e+19	4.23067e+13	4.65313e+18	6.55765e+09	2.7864e+18	4.68896e+15	1.56297e+12	3.56697e+15	3.22391e+06	69.7335	3.8802e+14	2.55185e+11	0	2.6793e+14	4.68557e+12	8.59993e+12	1.07412e+12	11.2101	2.05886e+14	5.37607e+11	5.87764e+11	0.312952	203723	3.62237e+08	2.11313e+14	5.02172e+08	6.16301e+07	18726.8	80.4062	1.76157e+06	7.08585e+07	1.03615	456.46	-3.33352e-23	-2.82296e-08	-0.00561021	1.51906e+14	0	0	3.7198e-119	1.84352e-129	3.93989e+07
2.82977e-06	304.665	3.61329e+19	0	1.51185e+14	1.754e+19	-2.24329e+09	1.18388e+15	1.11424e+19	4.22121e+13	4.65305e+18	6.55181e+09	2.78637e+18	4.68856e+15	1.56122e+12	3.56792e+15	3.19849e+06	66.1157	3.88034e+14	2.42156e+11	0	2.68044e+14	4.6857e+12	8.80734e+12	1.0657e+12	11.5989	2.08502e+14	5.58608e+11	5.90457e+11	0.321638	204577	3.62561e+08	2.08897e+14	5.28442e+08	6.14684e+07	18774.7	79.063	1.7417e+06	7.08574e+07	1.03889	455.428	-3.49556e-23	-3.42503e-08	-0.00697625	1.51184e+14	0	0	3.71974e-119	1.83476e-129	3.87618e+07
2.86763e-06	304.67	3.61324e+19	0	1.50463e+14	1.75398e+19	-2.24325e+09	1.18171e+15	1.11422e+19	4.21165e+13	4.65297e+18	6.54549e+09	2.78634e+18	4.68798e+15	1.55944e+12	3.56888e+15	3.17342e+06	62.6525	3.88043e+14	2.29687e+11	0	2.68136e+14	4.68584e+12	9.01831e+12	1.0573e+12	11.9987	2.1113e+14	5.80298e+11	5.93158e+11	0.330412	205428	3.6288e+08	2.06489e+14	5.55914e+08	6.13058e+07	18822	77.7414	1.72193e+06	7.08563e+07	1.04163	454.372	-3.06313e-23	-3.93143e-08	-0.00703076	1.50462e+14	0	0	3.71966e-119	1.82602e-129	3.81326e+07
2.90581e-06	304.675	3.61318e+19	0	1.49742e+14	1.75395e+19	-2.24322e+09	1.1796e+15	1.1142e+19	4.202e+13	4.65288e+18	6.5387e+09	2.78632e+18	4.68722e+15	1.55765e+12	3.56984e+15	3.1487e+06	59.3388	3.88046e+14	2.1776e+11	0	2.68205e+14	4.68598e+12	9.23289e+12	1.04894e+12	12.4096	2.13768e+14	6.02697e+11	5.95866e+11	0.339275	206277	3.63196e+08	2.04088e+14	5.84638e+08	6.11425e+07	18868.9	76.441	1.70226e+06	7.08552e+07	1.04437	453.293	-1.63928e-23	-4.19076e-08	-0.00439178	1.49741e+14	0	0	3.71957e-119	1.81728e-129	3.75111e+07
2.94434e-06	304.68	3.61312e+19	0	1.49022e+14	1.75392e+19	-2.24318e+09	1.17756e+15	1.11418e+19	4.19225e+13	4.6528e+18	6.53144e+09	2.78629e+18	4.68628e+15	1.55585e+12	3.57081e+15	3.12432e+06	56.1698	3.88042e+14	2.06354e+11	0	2.68252e+14	4.68613e+12	9.45112e+12	1.04061e+12	12.832	2.16418e+14	6.25825e+11	5.98581e+11	0.348227	207122	3.63508e+08	2.01695e+14	6.14663e+08	6.09784e+07	18915.2	75.1615	1.6827e+06	7.08541e+07	1.04712	452.191	1.9869e-24	-4.18368e-08	-1.37065e-05	1.49021e+14	0	0	3.71949e-119	1.80855e-129	3.68974e+07
2.98322e-06	304.685	3.61306e+19	0	1.48302e+14	1.75389e+19	-2.24315e+09	1.17558e+15	1.11416e+19	4.1824e+13	4.65272e+18	6.52373e+09	2.78626e+18	4.68516e+15	1.55402e+12	3.57179e+15	3.1003e+06	53.1408	3.88034e+14	1.95452e+11	0	2.68277e+14	4.68628e+12	9.67306e+12	1.0323e+12	13.266	2.19078e+14	6.49703e+11	6.01305e+11	0.357271	207965	3.63817e+08	1.99308e+14	6.46044e+08	6.08134e+07	18961	73.9025	1.66323e+06	7.0853e+07	1.04986	451.066	-5.7427e-24	-4.27705e-08	-0.00101633	1.48301e+14	0	0	3.71944e-119	1.79983e-129	3.62912e+07
3.02244e-06	304.69	3.613e+19	0	1.47583e+14	1.75387e+19	-2.24311e+09	1.17367e+15	1.11415e+19	4.17247e+13	4.65263e+18	6.51555e+09	2.78623e+18	4.68387e+15	1.55218e+12	3.57278e+15	3.07662e+06	50.2468	3.88019e+14	1.85036e+11	0	2.68279e+14	4.68643e+12	9.89874e+12	1.02403e+12	13.712	2.2175e+14	6.74354e+11	6.04036e+11	0.366407	208805	3.64121e+08	1.9693e+14	6.78835e+08	6.06477e+07	19006.3	72.6636	1.64388e+06	7.08519e+07	1.0526	449.919	-8.86897e-23	-5.11272e-08	-0.0192395	1.47582e+14	0	0	3.7194e-119	1.79111e-129	3.56926e+07
3.06202e-06	304.695	3.61294e+19	0	1.46864e+14	1.75384e+19	-2.24307e+09	1.17181e+15	1.11413e+19	4.16245e+13	4.65255e+18	6.50691e+09	2.7862e+18	4.6824e+15	1.55032e+12	3.57378e+15	3.05329e+06	47.4835	3.88e+14	1.75087e+11	0	2.68257e+14	4.68659e+12	1.01282e+13	1.0158e+12	14.1703	2.24432e+14	6.998e+11	6.06776e+11	0.375636	209642	3.64423e+08	1.94559e+14	7.13095e+08	6.04811e+07	19051.1	71.4445	1.62463e+06	7.08508e+07	1.05534	448.748	-3.27879e-22	-7.83076e-08	-0.0747273	1.46863e+14	0	0	3.71936e-119	1.7824e-129	3.51013e+07
3.10197e-06	304.7	3.61289e+19	0	1.46145e+14	1.75381e+19	-2.24304e+09	1.17002e+15	1.11411e+19	4.15234e+13	4.65246e+18	6.49783e+09	2.78617e+18	4.68076e+15	1.54844e+12	3.57478e+15	3.03031e+06	44.8462	3.87975e+14	1.6559e+11	0	2.68213e+14	4.68675e+12	1.03616e+13	1.00759e+12	14.6411	2.27126e+14	7.26063e+11	6.09524e+11	0.38496	210477	3.6472e+08	1.92197e+14	7.48883e+08	6.03138e+07	19095.5	70.2449	1.60549e+06	7.08496e+07	1.05809	447.555	-8.41619e-22	-1.41563e-07	-0.19737	1.46144e+14	0	0	3.7193e-119	1.77369e-129	3.45174e+07
3.14228e-06	304.705	3.61282e+19	0	1.45427e+14	1.75378e+19	-2.243e+09	1.1683e+15	1.11409e+19	4.14214e+13	4.65238e+18	6.48829e+09	2.78614e+18	4.67894e+15	1.54655e+12	3.57579e+15	3.00768e+06	42.3304	3.87945e+14	1.56526e+11	0	2.68146e+14	4.68691e+12	1.05988e+13	9.99416e+11	15.1247	2.29831e+14	7.53168e+11	6.1228e+11	0.39438	211308	3.65014e+08	1.89842e+14	7.86261e+08	6.01456e+07	19139.3	69.0643	1.58646e+06	7.08485e+07	1.06084	446.339	-1.79137e-21	-2.6501e-07	-0.429072	1.45426e+14	0	0	3.71921e-119	1.76499e-129	3.39408e+07
3.18298e-06	304.71	3.61276e+19	0	1.4471e+14	1.75375e+19	-2.24296e+09	1.16663e+15	1.11407e+19	4.13186e+13	4.65229e+18	6.4783e+09	2.78612e+18	4.67695e+15	1.54463e+12	3.57681e+15	2.98539e+06	39.932	3.87911e+14	1.47881e+11	0	2.68055e+14	4.68708e+12	1.084e+13	9.91274e+11	15.6214	2.32547e+14	7.81138e+11	6.15044e+11	0.403898	212137	3.65305e+08	1.87495e+14	8.25293e+08	5.99765e+07	19182.6	67.9025	1.56754e+06	7.08473e+07	1.0636	445.1	-3.38814e-21	-4.80667e-07	-0.826138	1.44709e+14	0	0	3.7191e-119	1.75629e-129	3.33713e+07
3.22406e-06	304.715	3.6127e+19	0	1.43992e+14	1.75372e+19	-2.24293e+09	1.16502e+15	1.11405e+19	4.1215e+13	4.6522e+18	6.46788e+09	2.78609e+18	4.67479e+15	1.54271e+12	3.57783e+15	2.96344e+06	37.6466	3.87871e+14	1.39639e+11	0	2.67941e+14	4.68726e+12	1.10852e+13	9.83166e+11	16.1316	2.35274e+14	8.09999e+11	6.17817e+11	0.413514	212963	3.65593e+08	1.85157e+14	8.66048e+08	5.98066e+07	19225.4	66.7592	1.54874e+06	7.08461e+07	1.06633	443.839	-5.89638e-21	-8.29153e-07	-1.46182	1.43991e+14	0	0	3.71904e-119	1.7476e-129	3.28088e+07
3.26553e-06	304.72	3.61264e+19	0	1.43275e+14	1.75369e+19	-2.24289e+09	1.16348e+15	1.11403e+19	4.11105e+13	4.65211e+18	6.45701e+09	2.78606e+18	4.67245e+15	1.54076e+12	3.57887e+15	2.94184e+06	35.4702	3.87827e+14	1.31784e+11	0	2.67803e+14	4.68743e+12	1.13344e+13	9.7509e+11	16.6555	2.38013e+14	8.39778e+11	6.20599e+11	0.42323	213786	3.65877e+08	1.82827e+14	9.08595e+08	5.96359e+07	19267.7	65.6341	1.53005e+06	7.08449e+07	1.06908	442.555	-9.63343e-21	-1.35971e-06	-2.4289	1.43274e+14	0	0	3.719e-119	1.73891e-129	3.22534e+07
3.3074e-06	304.726	3.61258e+19	0	1.42559e+14	1.75366e+19	-2.24285e+09	1.16199e+15	1.11401e+19	4.10052e+13	4.65202e+18	6.4457e+09	2.78603e+18	4.66994e+15	1.5388e+12	3.57991e+15	2.92058e+06	33.3986	3.87779e+14	1.24302e+11	0	2.67641e+14	4.68761e+12	1.15878e+13	9.67048e+11	17.1935	2.40762e+14	8.705e+11	6.2339e+11	0.433048	214606	3.66157e+08	1.80506e+14	9.53006e+08	5.94643e+07	19309.5	64.5269	1.51148e+06	7.08437e+07	1.07184	441.249	-1.4966e-20	-2.12946e-06	-3.84242	1.42558e+14	0	0	3.71895e-119	1.73022e-129	3.17049e+07
3.34968e-06	304.731	3.61251e+19	0	1.41842e+14	1.75363e+19	-2.24281e+09	1.16056e+15	1.11398e+19	4.08992e+13	4.65193e+18	6.43396e+09	2.786e+18	4.66726e+15	1.53682e+12	3.58096e+15	2.89966e+06	31.4279	3.87726e+14	1.17178e+11	0	2.67456e+14	4.6878e+12	1.18453e+13	9.5904e+11	17.7459	2.43524e+14	9.02194e+11	6.2619e+11	0.442969	215424	3.66435e+08	1.78193e+14	9.99358e+08	5.92918e+07	19350.8	63.4372	1.49303e+06	7.08425e+07	1.07461	439.92	-2.23019e-20	-3.20216e-06	-5.84246	1.41841e+14	0	0	3.71886e-119	1.72154e-129	3.11632e+07
3.39237e-06	304.736	3.61245e+19	0	1.41126e+14	1.7536e+19	-2.24277e+09	1.15919e+15	1.11396e+19	4.07923e+13	4.65184e+18	6.42178e+09	2.78596e+18	4.66441e+15	1.53483e+12	3.58202e+15	2.87908e+06	29.5544	3.87669e+14	1.10398e+11	0	2.67246e+14	4.68799e+12	1.21071e+13	9.51065e+11	18.3131	2.46296e+14	9.34887e+11	6.28998e+11	0.452994	216239	3.66709e+08	1.75889e+14	1.04773e+09	5.91185e+07	19391.6	62.3647	1.4747e+06	7.08413e+07	1.07735	438.569	-3.20619e-20	-4.6436e-06	-8.59647	1.41125e+14	0	0	3.71874e-119	1.71286e-129	3.06282e+07
3.43549e-06	304.742	3.61239e+19	0	1.4041e+14	1.75357e+19	-2.24273e+09	1.15788e+15	1.11394e+19	4.06846e+13	4.65175e+18	6.40918e+09	2.78593e+18	4.66139e+15	1.53282e+12	3.58308e+15	2.85883e+06	27.7741	3.87608e+14	1.0395e+11	0	2.67013e+14	4.68818e+12	1.23731e+13	9.43124e+11	18.8955	2.4908e+14	9.68611e+11	6.31817e+11	0.463125	217051	3.6698e+08	1.73593e+14	1.0982e+09	5.89442e+07	19432	61.3093	1.45648e+06	7.08401e+07	1.08007	437.195	-4.46468e-20	-6.51523e-06	-12.3013	1.40409e+14	0	0	3.71865e-119	1.70418e-129	3.01e+07
3.47904e-06	304.747	3.61232e+19	0	1.39694e+14	1.75354e+19	-2.24269e+09	1.15662e+15	1.11392e+19	4.05762e+13	4.65166e+18	6.39615e+09	2.7859e+18	4.6582e+15	1.53079e+12	3.58416e+15	2.83893e+06	26.0836	3.87543e+14	9.78189e+10	0	2.66755e+14	4.68838e+12	1.26435e+13	9.35218e+11	19.4933	2.51876e+14	1.00339e+12	6.34644e+11	0.473363	217860	3.67248e+08	1.71307e+14	1.15086e+09	5.8769e+07	19471.8	60.2706	1.43839e+06	7.08388e+07	1.08283	435.798	-6.03794e-20	-8.86452e-06	-17.1847	1.39693e+14	0	0	3.71862e-119	1.6955e-129	2.95783e+07
3.52303e-06	304.753	3.61225e+19	0	1.38978e+14	1.75351e+19	-2.24265e+09	1.15542e+15	1.1139e+19	4.0467e+13	4.65157e+18	6.3827e+09	2.78587e+18	4.65484e+15	1.52875e+12	3.58524e+15	2.81936e+06	24.4792	3.87474e+14	9.19932e+10	0	2.66472e+14	4.68859e+12	1.29184e+13	9.27345e+11	20.107	2.54683e+14	1.03927e+12	6.37481e+11	0.483711	218666	3.67513e+08	1.6903e+14	1.2058e+09	5.85929e+07	19511.2	59.2483	1.42043e+06	7.08376e+07	1.08565	434.38	-7.94259e-20	-1.171e-05	-23.506	1.38977e+14	0	0	3.71861e-119	1.68683e-129	2.90632e+07
3.56748e-06	304.758	3.61219e+19	0	1.38262e+14	1.75348e+19	-2.24261e+09	1.15428e+15	1.11388e+19	4.03571e+13	4.65147e+18	6.36882e+09	2.78584e+18	4.65131e+15	1.52669e+12	3.58633e+15	2.80012e+06	22.9576	3.87401e+14	8.64603e+10	0	2.66165e+14	4.68879e+12	1.31976e+13	9.19507e+11	20.7369	2.57502e+14	1.07626e+12	6.40328e+11	0.49417	219470	3.67775e+08	1.66761e+14	1.2631e+09	5.84159e+07	19550	58.2423	1.40259e+06	7.08363e+07	1.08839	432.938	-1.01687e-19	-1.50182e-05	-31.5542	1.38261e+14	0	0	3.71851e-119	1.67815e-129	2.85544e+07
3.61238e-06	304.764	3.61212e+19	0	1.37547e+14	1.75345e+19	-2.24257e+09	1.15319e+15	1.11386e+19	4.02464e+13	4.65138e+18	6.35453e+09	2.78581e+18	4.64761e+15	1.52462e+12	3.58743e+15	2.78121e+06	21.5152	3.87325e+14	8.12083e+10	0	2.65833e+14	4.68901e+12	1.34814e+13	9.11703e+11	21.3834	2.60332e+14	1.11442e+12	6.43185e+11	0.504742	220271	3.68034e+08	1.64502e+14	1.32287e+09	5.82379e+07	19588.4	57.2521	1.38487e+06	7.0835e+07	1.09108	431.475	-1.26663e-19	-1.86734e-05	-41.6453	1.37546e+14	0	0	3.71836e-119	1.66948e-129	2.80521e+07
3.65775e-06	304.77	3.61205e+19	0	1.36831e+14	1.75341e+19	-2.24253e+09	1.15216e+15	1.11383e+19	4.01349e+13	4.65128e+18	6.33982e+09	2.78577e+18	4.64375e+15	1.52253e+12	3.58854e+15	2.76264e+06	20.1489	3.87245e+14	7.62255e+10	0	2.65477e+14	4.68922e+12	1.37699e+13	9.03934e+11	22.047	2.63174e+14	1.15377e+12	6.46052e+11	0.515427	221069	3.68289e+08	1.62253e+14	1.3852e+09	5.80589e+07	19626.3	56.2776	1.36728e+06	7.08337e+07	1.0938	429.989	-1.53269e-19	-2.24354e-05	-54.1153	1.3683e+14	0	0	3.71822e-119	1.6608e-129	2.75561e+07
3.7036e-06	304.775	3.61199e+19	0	1.36115e+14	1.75338e+19	-2.24249e+09	1.15118e+15	1.11381e+19	4.00228e+13	4.65118e+18	6.32469e+09	2.78574e+18	4.63971e+15	1.52042e+12	3.58966e+15	2.74439e+06	18.8554	3.87161e+14	7.15009e+10	0	2.65095e+14	4.68944e+12	1.40629e+13	8.96199e+11	22.7281	2.66028e+14	1.19434e+12	6.48929e+11	0.52623	221865	3.68542e+08	1.60013e+14	1.45021e+09	5.78789e+07	19663.7	55.3186	1.34982e+06	7.08324e+07	1.0967	428.48	-1.79611e-19	-2.5885e-05	-69.3108	1.36114e+14	0	0	3.71823e-119	1.65213e-129	2.70662e+07
3.74994e-06	304.781	3.61192e+19	0	1.35399e+14	1.75335e+19	-2.24245e+09	1.15026e+15	1.11379e+19	3.99099e+13	4.65108e+18	6.30915e+09	2.78571e+18	4.6355e+15	1.5183e+12	3.59078e+15	2.72647e+06	17.6317	3.87074e+14	6.70235e+10	0	2.64688e+14	4.68967e+12	1.43607e+13	8.88499e+11	23.4271	2.68893e+14	1.23618e+12	6.51817e+11	0.537151	222658	3.68792e+08	1.57782e+14	1.518e+09	5.76979e+07	19700.7	54.3748	1.33248e+06	7.08311e+07	1.09953	426.949	-2.02703e-19	-2.83464e-05	-87.5725	1.35399e+14	0	0	3.71827e-119	1.64345e-129	2.65825e+07
3.79678e-06	304.787	3.61185e+19	0	1.34684e+14	1.75332e+19	-2.24241e+09	1.14939e+15	1.11377e+19	3.97963e+13	4.65099e+18	6.29321e+09	2.78568e+18	4.63113e+15	1.51616e+12	3.59192e+15	2.70887e+06	16.4748	3.86984e+14	6.27828e+10	0	2.64256e+14	4.6899e+12	1.46634e+13	8.80833e+11	24.1444	2.71771e+14	1.27932e+12	6.54716e+11	0.548191	223448	3.6904e+08	1.55561e+14	1.58868e+09	5.75158e+07	19737.1	53.4458	1.31528e+06	7.08298e+07	1.10207	425.396	-2.18171e-19	-2.87922e-05	-109.212	1.34683e+14	0	0	3.71816e-119	1.63478e-129	2.61049e+07
3.84413e-06	304.793	3.61178e+19	0	1.33967e+14	1.75328e+19	-2.24236e+09	1.14857e+15	1.11374e+19	3.96819e+13	4.65089e+18	6.27685e+09	2.78564e+18	4.62659e+15	1.51401e+12	3.59306e+15	2.6916e+06	15.3818	3.8689e+14	5.87687e+10	0	2.63798e+14	4.69013e+12	1.49709e+13	8.73201e+11	24.8805	2.7466e+14	1.3238e+12	6.57625e+11	0.559353	224236	3.69284e+08	1.53349e+14	1.66237e+09	5.73327e+07	19773.1	52.5316	1.2982e+06	7.08284e+07	1.10471	423.82	-2.19928e-19	-2.57211e-05	-134.483	1.33967e+14	0	0	3.71792e-119	1.6261e-129	2.56333e+07
3.892e-06	304.799	3.61171e+19	0	1.33251e+14	1.75325e+19	-2.24232e+09	1.14781e+15	1.11372e+19	3.95669e+13	4.65079e+18	6.26009e+09	2.78561e+18	4.62188e+15	1.51184e+12	3.59422e+15	2.67464e+06	14.3499	3.86793e+14	5.49714e+10	0	2.63314e+14	4.69037e+12	1.52833e+13	8.65604e+11	25.6358	2.77562e+14	1.36966e+12	6.60545e+11	0.570639	225021	3.69525e+08	1.51148e+14	1.7392e+09	5.71485e+07	19808.5	51.632	1.28126e+06	7.08271e+07	1.10775	422.221	-1.99869e-19	-1.70063e-05	-163.533	1.3325e+14	0	0	3.71774e-119	1.61741e-129	2.51677e+07
3.9404e-06	304.805	3.61163e+19	0	1.32535e+14	1.75322e+19	-2.24228e+09	1.1471e+15	1.1137e+19	3.94511e+13	4.65068e+18	6.24292e+09	2.78557e+18	4.617e+15	1.50966e+12	3.59538e+15	2.658e+06	13.3763	3.86694e+14	5.13813e+10	0	2.62805e+14	4.69062e+12	1.56008e+13	8.58041e+11	26.4109	2.80475e+14	1.41695e+12	6.63477e+11	0.582054	225803	3.69764e+08	1.48956e+14	1.8193e+09	5.69632e+07	19843.5	50.7466	1.26445e+06	7.08257e+07	1.11091	420.6	-1.475e-19	-4.05251e-06	-196.356	1.32534e+14	0	0	3.71786e-119	1.60873e-129	2.47079e+07
3.98935e-06	304.811	3.61156e+19	0	1.31818e+14	1.75318e+19	-2.24223e+09	1.14644e+15	1.11367e+19	3.93346e+13	4.65058e+18	6.22535e+09	2.78554e+18	4.61195e+15	1.50746e+12	3.59655e+15	2.64168e+06	12.4584	3.86591e+14	4.79893e+10	0	2.6227e+14	4.69087e+12	1.59233e+13	8.50513e+11	27.2063	2.83401e+14	1.46571e+12	6.6642e+11	0.593597	226582	3.70001e+08	1.46775e+14	1.9028e+09	5.67768e+07	19878	49.8751	1.24777e+06	7.08243e+07	1.11306	418.957	-5.89286e-20	-3.74789e-07	-232.711	1.31817e+14	0	0	3.71802e-119	1.60004e-129	2.42539e+07
4.03886e-06	304.817	3.61149e+19	0	1.31101e+14	1.75315e+19	-2.24219e+09	1.14583e+15	1.11365e+19	3.92175e+13	4.65048e+18	6.20738e+09	2.7855e+18	4.60673e+15	1.50525e+12	3.59773e+15	2.62568e+06	11.5937	3.86485e+14	4.47865e+10	0	2.61708e+14	4.69112e+12	1.62511e+13	8.43018e+11	28.0224	2.86338e+14	1.51599e+12	6.69374e+11	0.605267	227360	3.70234e+08	1.44603e+14	1.98984e+09	5.65892e+07	19912	49.0174	1.23122e+06	7.08229e+07	1.11517	417.29	2.15169e-20	-3.43343e-05	-269.762	1.311e+14	0	0	3.7178e-119	1.59134e-129	2.38056e+07
4.08894e-06	304.824	3.61142e+19	0	1.30383e+14	1.75311e+19	-2.24214e+09	1.14528e+15	1.11363e+19	3.90996e+13	4.65037e+18	6.18901e+09	2.78547e+18	4.60134e+15	1.50301e+12	3.59892e+15	2.60998e+06	10.7796	3.86376e+14	4.17644e+10	0	2.6112e+14	4.69138e+12	1.65841e+13	8.35557e+11	28.8599	2.89288e+14	1.56782e+12	6.72341e+11	0.61707	228134	3.70465e+08	1.42442e+14	2.08058e+09	5.64005e+07	19945.5	48.1737	1.21481e+06	7.08215e+07	1.11897	415.602	-2.82704e-20	-0.000157945	-285.851	1.30382e+14	0	0	3.71754e-119	1.58265e-129	2.3363e+07
4.1396e-06	304.83	3.61134e+19	0	1.29665e+14	1.75308e+19	-2.2421e+09	1.14478e+15	1.1136e+19	3.8981e+13	4.65027e+18	6.17025e+09	2.78543e+18	4.59578e+15	1.50077e+12	3.60013e+15	2.5946e+06	10.0139	3.86265e+14	3.89146e+10	0	2.60506e+14	4.69165e+12	1.69225e+13	8.2813e+11	29.7191	2.9225e+14	1.62127e+12	6.7532e+11	0.62901	228906	3.70693e+08	1.40291e+14	2.17516e+09	5.62105e+07	19978.5	47.3431	1.19853e+06	7.08201e+07	1.12152	413.89	-4.47913e-19	-0.000454546	-286.162	1.29664e+14	0	0	3.71742e-119	1.57394e-129	2.29261e+07
4.19086e-06	304.836	3.61127e+19	0	1.28947e+14	1.75304e+19	-2.24205e+09	1.14432e+15	1.11358e+19	3.88617e+13	4.65016e+18	6.15108e+09	2.7854e+18	4.59005e+15	1.4985e+12	3.60134e+15	2.57952e+06	9.29408	3.8615e+14	3.62292e+10	0	2.59865e+14	4.69192e+12	1.72662e+13	8.20737e+11	30.6008	2.95225e+14	1.67637e+12	6.78311e+11	0.641089	229676	3.70919e+08	1.3815e+14	2.27375e+09	5.60193e+07	20011	46.5258	1.18238e+06	7.08187e+07	1.12404	412.156	-1.6393e-18	-0.0010477	-279.734	1.28946e+14	0	0	3.71744e-119	1.56523e-129	2.24946e+07
4.24274e-06	304.843	3.61119e+19	0	1.28228e+14	1.75301e+19	-2.24201e+09	1.14392e+15	1.11355e+19	3.87417e+13	4.65005e+18	6.13152e+09	2.78536e+18	4.58415e+15	1.49622e+12	3.60256e+15	2.56474e+06	8.61807	3.86033e+14	3.37004e+10	0	2.59197e+14	4.69219e+12	1.76156e+13	8.13376e+11	31.5055	2.98212e+14	1.73319e+12	6.81315e+11	0.65331	230442	3.71142e+08	1.3602e+14	2.37652e+09	5.58268e+07	20043.1	45.7216	1.16637e+06	7.08172e+07	1.12712	410.399	-4.20941e-18	-0.00211084	-277.623	1.28227e+14	0	0	3.71741e-119	1.55652e-129	2.20686e+07
4.29524e-06	304.849	3.61111e+19	0	1.27508e+14	1.75297e+19	-2.24196e+09	1.14357e+15	1.11353e+19	3.86209e+13	4.64994e+18	6.11157e+09	2.78533e+18	4.57808e+15	1.49393e+12	3.60379e+15	2.55027e+06	7.98367	3.85914e+14	3.13209e+10	0	2.58502e+14	4.69247e+12	1.79705e+13	8.06049e+11	32.4337	3.01212e+14	1.79178e+12	6.84331e+11	0.665675	231207	3.71363e+08	1.339e+14	2.48364e+09	5.56331e+07	20074.6	44.9302	1.1505e+06	7.08157e+07	1.13003	408.619	-9.00678e-18	-0.00387737	-280.163	1.27507e+14	0	0	3.71725e-119	1.54779e-129	2.1648e+07
4.34838e-06	304.856	3.61104e+19	0	1.26788e+14	1.75293e+19	-2.24191e+09	1.14327e+15	1.1135e+19	3.84995e+13	4.64984e+18	6.09122e+09	2.78529e+18	4.57183e+15	1.49162e+12	3.60503e+15	2.5361e+06	7.38883	3.85791e+14	2.90835e+10	0	2.5778e+14	4.69276e+12	1.83311e+13	7.98755e+11	33.3862	3.04224e+14	1.8522e+12	6.87361e+11	0.678184	231969	3.71582e+08	1.31791e+14	2.59529e+09	5.5438e+07	20105.6	44.1513	1.13476e+06	7.08143e+07	1.13239	406.816	-1.71415e-17	-0.0066505	-282.653	1.26787e+14	0	0	3.71711e-119	1.53906e-129	2.12328e+07
4.40218e-06	304.862	3.61096e+19	0	1.26067e+14	1.7529e+19	-2.24186e+09	1.14302e+15	1.11348e+19	3.83774e+13	4.64972e+18	6.07048e+09	2.78525e+18	4.56542e+15	1.48929e+12	3.60628e+15	2.52222e+06	6.83153	3.85666e+14	2.69813e+10	0	2.57031e+14	4.69305e+12	1.86975e+13	7.91493e+11	34.3636	3.07248e+14	1.91449e+12	6.90404e+11	0.690843	232729	3.71798e+08	1.29693e+14	2.71168e+09	5.52415e+07	20136.1	43.385	1.11915e+06	7.08128e+07	1.1354	404.99	-2.99757e-17	-0.0108122	-282.773	1.26066e+14	0	0	3.71707e-119	1.53032e-129	2.08229e+07
4.45666e-06	304.869	3.61088e+19	0	1.25345e+14	1.75286e+19	-2.24182e+09	1.14282e+15	1.11345e+19	3.82545e+13	4.64961e+18	6.04935e+09	2.78521e+18	4.55882e+15	1.48694e+12	3.60755e+15	2.50864e+06	6.30988	3.85539e+14	2.50076e+10	0	2.56254e+14	4.69334e+12	1.90698e+13	7.84263e+11	35.3665	3.10286e+14	1.97873e+12	6.93461e+11	0.703654	233486	3.72011e+08	1.27605e+14	2.833e+09	5.50436e+07	20166.1	42.631	1.10369e+06	7.08113e+07	1.13832	403.14	-4.90598e-17	-0.0168293	-281.481	1.25344e+14	0	0	3.71702e-119	1.52157e-129	2.04181e+07
4.51183e-06	304.876	3.6108e+19	0	1.24623e+14	1.75282e+19	-2.24177e+09	1.14267e+15	1.11342e+19	3.81309e+13	4.6495e+18	6.02782e+09	2.78518e+18	4.55206e+15	1.48458e+12	3.60882e+15	2.49536e+06	5.82201	3.85409e+14	2.31561e+10	0	2.55449e+14	4.69364e+12	1.94481e+13	7.77064e+11	36.3956	3.13336e+14	2.04498e+12	6.96531e+11	0.71662	234241	3.72222e+08	1.25528e+14	2.95947e+09	5.48443e+07	20195.6	41.889	1.08835e+06	7.08097e+07	1.14078	401.268	-7.59781e-17	-0.0252557	-280.636	1.24622e+14	0	0	3.7169e-119	1.51282e-129	2.00186e+07
4.56771e-06	304.882	3.61072e+19	0	1.239e+14	1.75278e+19	-2.24172e+09	1.14256e+15	1.1134e+19	3.80066e+13	4.64939e+18	6.00591e+09	2.78514e+18	4.54512e+15	1.4822e+12	3.6101e+15	2.48236e+06	5.36615	3.85277e+14	2.14206e+10	0	2.54616e+14	4.69395e+12	1.98325e+13	7.69897e+11	37.4517	3.16399e+14	2.11331e+12	6.99616e+11	0.729745	234993	3.72432e+08	1.23462e+14	3.09131e+09	5.46435e+07	20224.6	41.1589	1.07316e+06	7.08082e+07	1.14372	399.372	-1.12069e-16	-0.0367262	-280.849	1.23899e+14	0	0	3.71678e-119	1.50405e-129	1.96241e+07
4.62432e-06	304.889	3.61064e+19	0	1.23175e+14	1.75274e+19	-2.24167e+09	1.14251e+15	1.11337e+19	3.78815e+13	4.64927e+18	5.9836e+09	2.7851e+18	4.538e+15	1.4798e+12	3.6114e+15	2.46964e+06	4.94061	3.85142e+14	1.97953e+10	0	2.53755e+14	4.69426e+12	2.02231e+13	7.62761e+11	38.5355	3.19476e+14	2.18377e+12	7.02715e+11	0.743031	235743	3.72638e+08	1.21408e+14	3.22874e+09	5.44412e+07	20253.1	40.4407	1.0581e+06	7.08066e+07	1.14667	397.453	-1.57967e-16	-0.051939	-281.401	1.23174e+14	0	0	3.71671e-119	1.49527e-129	1.92347e+07
4.68167e-06	304.896	3.61056e+19	0	1.2245e+14	1.7527e+19	-2.24162e+09	1.14251e+15	1.11334e+19	3.77557e+13	4.64915e+18	5.9609e+09	2.78506e+18	4.5307e+15	1.47739e+12	3.61271e+15	2.45722e+06	4.54373	3.85005e+14	1.82743e+10	0	2.52866e+14	4.69458e+12	2.062e+13	7.55656e+11	39.6477	3.22565e+14	2.25645e+12	7.0583e+11	0.756482	236491	3.72843e+08	1.19364e+14	3.37203e+09	5.42374e+07	20281	39.734	1.04317e+06	7.08051e+07	1.14915	395.51	-2.12901e-16	-0.0716206	-281.547	1.22449e+14	0	0	3.71664e-119	1.48647e-129	1.88504e+07
4.73979e-06	304.903	3.61047e+19	0	1.21724e+14	1.75266e+19	-2.24157e+09	1.14255e+15	1.11332e+19	3.76292e+13	4.64904e+18	5.93781e+09	2.78502e+18	4.52323e+15	1.47495e+12	3.61403e+15	2.44507e+06	4.17395	3.84865e+14	1.68523e+10	0	2.51948e+14	4.6949e+12	2.10234e+13	7.4858e+11	40.7892	3.25667e+14	2.33142e+12	7.08959e+11	0.770102	237237	3.73045e+08	1.17331e+14	3.52142e+09	5.40319e+07	20308.4	39.0388	1.02838e+06	7.08035e+07	1.15205	393.543	-2.73682e-16	-0.0964657	-281.312	1.21723e+14	0	0	3.71653e-119	1.47767e-129	1.8471e+07
4.7987e-06	304.91	3.61039e+19	0	1.20996e+14	1.75262e+19	-2.24152e+09	1.14264e+15	1.11329e+19	3.75019e+13	4.64892e+18	5.91433e+09	2.78498e+18	4.51557e+15	1.4725e+12	3.61536e+15	2.4332e+06	3.82976	3.84723e+14	1.55241e+10	0	2.51001e+14	4.69523e+12	2.14333e+13	7.41534e+11	41.9607	3.28783e+14	2.40876e+12	7.12104e+11	0.783895	237980	3.73245e+08	1.1531e+14	3.67719e+09	5.38248e+07	20335.2	38.3551	1.01373e+06	7.08019e+07	1.1551	391.553	-3.33331e-16	-0.127042	-281.127	1.20995e+14	0	0	3.71641e-119	1.46885e-129	1.80965e+07
4.85842e-06	304.917	3.6103e+19	0	1.20268e+14	1.75258e+19	-2.24147e+09	1.14278e+15	1.11326e+19	3.73738e+13	4.6488e+18	5.89045e+09	2.78494e+18	4.50774e+15	1.47003e+12	3.6167e+15	2.42161e+06	3.50973	3.84579e+14	1.42846e+10	0	2.50025e+14	4.69556e+12	2.18498e+13	7.34516e+11	43.1632	3.31912e+14	2.48855e+12	7.15264e+11	0.797863	238721	3.73444e+08	1.13299e+14	3.83962e+09	5.3616e+07	20361.6	37.6826	999216	7.08002e+07	1.15756	389.538	-3.79334e-16	-0.16365	-281.235	1.20267e+14	0	0	3.71633e-119	1.46002e-129	1.7727e+07
4.91898e-06	304.925	3.61022e+19	0	1.19538e+14	1.75254e+19	-2.24141e+09	1.14297e+15	1.11323e+19	3.7245e+13	4.64867e+18	5.86619e+09	2.7849e+18	4.49971e+15	1.46754e+12	3.61806e+15	2.41029e+06	3.21246	3.84433e+14	1.31289e+10	0	2.4902e+14	4.6959e+12	2.22732e+13	7.27527e+11	44.3975	3.35054e+14	2.57086e+12	7.18441e+11	0.812011	239460	3.7364e+08	1.11301e+14	4.009e+09	5.34054e+07	20387.3	37.0212	984835	7.07986e+07	1.16007	387.5	-3.91661e-16	-0.206157	-281.619	1.19537e+14	0	0	3.71626e-119	1.45117e-129	1.73624e+07
4.98039e-06	304.932	3.61013e+19	0	1.18807e+14	1.7525e+19	-2.24136e+09	1.14321e+15	1.11321e+19	3.71153e+13	4.64855e+18	5.84152e+09	2.78486e+18	4.49151e+15	1.46504e+12	3.61943e+15	2.39924e+06	2.93663	3.84284e+14	1.20525e+10	0	2.47986e+14	4.69625e+12	2.27034e+13	7.20566e+11	45.6645	3.3821e+14	2.6558e+12	7.21634e+11	0.826343	240197	3.73834e+08	1.09313e+14	4.18565e+09	5.31931e+07	20412.6	36.371	970589	7.07969e+07	1.16315	385.437	-3.40696e-16	-0.253787	-282.284	1.18806e+14	0	0	3.71616e-119	1.4423e-129	1.70027e+07
5.04268e-06	304.939	3.61004e+19	0	1.18074e+14	1.75246e+19	-2.24131e+09	1.14349e+15	1.11318e+19	3.69849e+13	4.64843e+18	5.81647e+09	2.78482e+18	4.48312e+15	1.46251e+12	3.62081e+15	2.38846e+06	2.68098	3.84133e+14	1.10509e+10	0	2.46921e+14	4.6966e+12	2.31408e+13	7.13632e+11	46.9652	3.41379e+14	2.74345e+12	7.24844e+11	0.840865	240931	3.74026e+08	1.07337e+14	4.36991e+09	5.29789e+07	20437.2	35.7316	956477	7.07952e+07	1.16632	383.349	-1.96698e-16	-0.304892	-282.712	1.18073e+14	0	0	3.71603e-119	1.43342e-129	1.66477e+07
5.10587e-06	304.947	3.60995e+19	0	1.1734e+14	1.75242e+19	-2.24125e+09	1.14383e+15	1.11315e+19	3.68536e+13	4.6483e+18	5.79101e+09	2.78478e+18	4.47453e+15	1.45996e+12	3.6222e+15	2.37794e+06	2.44431	3.8398e+14	1.012e+10	0	2.45827e+14	4.69695e+12	2.35853e+13	7.06724e+11	48.3007	3.44562e+14	2.83391e+12	7.28072e+11	0.855578	241664	3.74216e+08	1.05373e+14	4.56211e+09	5.27629e+07	20461.3	35.1027	942500	7.07935e+07	1.16847	381.237	2.54239e-17	-0.356662	-282.948	1.17339e+14	0	0	3.71592e-119	1.42452e-129	1.62974e+07
5.17e-06	304.955	3.60986e+19	0	1.16604e+14	1.75238e+19	-2.2412e+09	1.14421e+15	1.11312e+19	3.67215e+13	4.64817e+18	5.76516e+09	2.78473e+18	4.46576e+15	1.4574e+12	3.62361e+15	2.36768e+06	2.22545	3.83825e+14	9.25558e+09	0	2.44702e+14	4.69732e+12	2.40371e+13	6.99841e+11	49.6719	3.47759e+14	2.92727e+12	7.31317e+11	0.870487	242394	3.74404e+08	1.03421e+14	4.76263e+09	5.25448e+07	20484.8	34.4841	928657	7.07918e+07	1.17079	379.1	6.65783e-17	-0.404793	-282.954	1.16603e+14	0	0	3.71583e-119	1.4156e-129	1.59517e+07
5.23509e-06	304.962	3.60977e+19	0	1.15867e+14	1.75233e+19	-2.24114e+09	1.14464e+15	1.11309e+19	3.65885e+13	4.64804e+18	5.73891e+09	2.78469e+18	4.4568e+15	1.45481e+12	3.62503e+15	2.35769e+06	2.02331	3.83667e+14	8.45385e+09	0	2.43546e+14	4.69768e+12	2.44964e+13	6.92984e+11	51.08	3.5097e+14	3.02365e+12	7.3458e+11	0.885598	243122	3.7459e+08	1.0148e+14	4.97186e+09	5.23248e+07	20507.7	33.8756	914946	7.07901e+07	1.17409	376.937	-6.05161e-16	-0.443085	-282.846	1.15866e+14	0	0	3.71577e-119	1.40666e-129	1.56102e+07
5.30118e-06	304.97	3.60968e+19	0	1.15128e+14	1.75229e+19	-2.24109e+09	1.14512e+15	1.11306e+19	3.64547e+13	4.64791e+18	5.71226e+09	2.78465e+18	4.44764e+15	1.4522e+12	3.62646e+15	2.34795e+06	1.83685	3.83507e+14	7.71108e+09	0	2.4236e+14	4.69806e+12	2.49634e+13	6.8615e+11	52.526	3.54194e+14	3.12316e+12	7.37862e+11	0.900923	243849	3.74775e+08	9.95504e+13	5.19019e+09	5.21027e+07	20530	33.2763	901368	7.07883e+07	1.17842	374.75	-2.98049e-15	-0.462983	-282.776	1.15127e+14	0	0	3.71566e-119	1.3977e-129	1.52727e+07
5.36828e-06	304.978	3.60959e+19	0	1.14387e+14	1.75224e+19	-2.24103e+09	1.14564e+15	1.11303e+19	3.632e+13	4.64778e+18	5.6852e+09	2.7846e+18	4.43828e+15	1.44957e+12	3.62791e+15	2.33846e+06	1.66506	3.83345e+14	7.02375e+09	0	2.41142e+14	4.69844e+12	2.54381e+13	6.7934e+11	54.0111	3.57433e+14	3.22591e+12	7.41162e+11	0.916464	244573	3.74957e+08	9.7633e+13	5.41807e+09	5.18784e+07	20551.8	32.6851	887923	7.07865e+07	1.1806	372.536	-8.66426e-15	-0.453032	-282.769	1.14386e+14	0	0	3.71551e-119	1.38871e-129	1.49388e+07
5.43643e-06	304.986	3.60949e+19	0	1.13644e+14	1.7522e+19	-2.24097e+09	1.14622e+15	1.113e+19	3.61844e+13	4.64765e+18	5.65774e+09	2.78456e+18	4.42872e+15	1.44692e+12	3.62938e+15	2.32922e+06	1.507	3.83181e+14	6.38848e+09	0	2.39893e+14	4.69882e+12	2.59208e+13	6.72552e+11	55.5366	3.60686e+14	3.33202e+12	7.44482e+11	0.932219	245296	3.75138e+08	9.57275e+13	5.65594e+09	5.1652e+07	20572.8	32.1012	874608	7.07847e+07	1.18183	370.297	-2.00572e-14	-0.398276	-282.826	1.13643e+14	0	0	3.71537e-119	1.3797e-129	1.46078e+07
5.50568e-06	304.994	3.6094e+19	0	1.12899e+14	1.75215e+19	-2.24092e+09	1.14684e+15	1.11297e+19	3.60479e+13	4.64751e+18	5.62986e+09	2.78451e+18	4.41896e+15	1.44424e+12	3.63086e+15	2.32023e+06	1.36177	3.83015e+14	5.80207e+09	0	2.38613e+14	4.69922e+12	2.64116e+13	6.65786e+11	57.1038	3.63953e+14	3.44161e+12	7.47822e+11	0.948193	246016	3.75317e+08	9.3834e+13	5.90429e+09	5.14233e+07	20593.3	31.5277	861423	7.07829e+07	1.18449	368.031	-4.05567e-14	-0.27956	-282.872	1.12898e+14	0	0	3.7153e-119	1.37067e-129	1.42812e+07
5.57604e-06	305.002	3.6093e+19	0	1.12152e+14	1.75211e+19	-2.24086e+09	1.14751e+15	1.11293e+19	3.59104e+13	4.64738e+18	5.60158e+09	2.78447e+18	4.40899e+15	1.44154e+12	3.63235e+15	2.31149e+06	1.22851	3.82846e+14	5.26144e+09	0	2.373e+14	4.69961e+12	2.69107e+13	6.59039e+11	58.714	3.67234e+14	3.55483e+12	7.51182e+11	0.964404	246735	3.75494e+08	9.19525e+13	6.16363e+09	5.11922e+07	20613.1	30.9748	848368	7.07811e+07	1.19088	365.739	-7.47644e-14	-0.0998344	-282.881	1.12151e+14	0	0	3.71525e-119	1.36161e-129	1.3965e+07
5.64756e-06	305.01	3.6092e+19	0	1.11403e+14	1.75206e+19	-2.2408e+09	1.14823e+15	1.1129e+19	3.57719e+13	4.64724e+18	5.57287e+09	2.78442e+18	4.39882e+15	1.43882e+12	3.63386e+15	2.30298e+06	1.1064	3.82675e+14	4.76368e+09	0	2.35954e+14	4.70002e+12	2.74183e+13	6.52313e+11	60.3685	3.7053e+14	3.67181e+12	7.54564e+11	0.980864	247452	3.7567e+08	9.00831e+13	6.43449e+09	5.09586e+07	20632.3	30.4598	835441	7.07792e+07	1.19343	363.421	-1.28699e-13	0.0226638	-282.863	1.11402e+14	0	0	3.71512e-119	1.35253e-129	1.36706e+07
5.72028e-06	305.019	3.6091e+19	0	1.10651e+14	1.75202e+19	-2.24074e+09	1.149e+15	1.11287e+19	3.56325e+13	4.6471e+18	5.54375e+09	2.78438e+18	4.38843e+15	1.43607e+12	3.63539e+15	2.29472e+06	0.994686	3.82502e+14	4.30602e+09	0	2.34576e+14	4.70043e+12	2.79345e+13	6.45604e+11	62.0689	3.73841e+14	3.79269e+12	7.57966e+11	0.997552	248167	3.75844e+08	8.82258e+13	6.71745e+09	5.07227e+07	20650.8	30.0175	822642	7.07773e+07	1.19118	361.077	-2.09916e-13	-0.164127	-282.819	1.1065e+14	0	0	3.71494e-119	1.34341e-129	1.34182e+07
5.79424e-06	305.027	3.609e+19	0	1.09897e+14	1.75197e+19	-2.24068e+09	1.14982e+15	1.11284e+19	3.5492e+13	4.64696e+18	5.5142e+09	2.78433e+18	4.37782e+15	1.4333e+12	3.63693e+15	2.28669e+06	0.892631	3.82327e+14	3.88582e+09	0	2.33165e+14	4.70085e+12	2.84596e+13	6.38913e+11	63.8167	3.77166e+14	3.91764e+12	7.61391e+11	1.01448	248880	3.76018e+08	8.63807e+13	7.01311e+09	5.04841e+07	20668.6	29.7021	809969	7.07754e+07	1.19443	358.709	-3.2753e-13	-1.14135	-282.727	1.09896e+14	0	0	3.7148e-119	1.33427e-129	1.3238e+07
5.86948e-06	305.036	3.6089e+19	0	1.0914e+14	1.75192e+19	-2.24061e+09	1.15068e+15	1.1128e+19	3.53504e+13	4.64681e+18	5.48423e+09	2.78428e+18	4.367e+15	1.4305e+12	3.63849e+15	2.27889e+06	0.799548	3.82149e+14	3.50058e+09	0	2.3172e+14	4.70127e+12	2.89938e+13	6.32237e+11	65.6135	3.80506e+14	4.04682e+12	7.64838e+11	1.03168	249591	3.76193e+08	8.45478e+13	7.32211e+09	5.02428e+07	20685.7	29.5829	797421	7.07734e+07	1.2054	356.322	-4.92037e-13	-3.70599	-282.521	1.09139e+14	0	0	3.71477e-119	1.32509e-129	1.31719e+07
5.94605e-06	305.045	3.6088e+19	0	1.08381e+14	1.75187e+19	-2.24055e+09	1.1516e+15	1.11277e+19	3.52078e+13	4.64667e+18	5.45382e+09	2.78423e+18	4.35595e+15	1.42768e+12	3.64006e+15	2.27132e+06	0.714786	3.81969e+14	3.14792e+09	0	2.30241e+14	4.7017e+12	2.95373e+13	6.25576e+11	67.461	3.83861e+14	4.18039e+12	7.68308e+11	1.04918	250301	3.7637e+08	8.27273e+13	7.64514e+09	4.99988e+07	20702	29.7437	784997	7.07715e+07	1.20941	353.921	-7.1479e-13	-9.0796	-282.081	1.0838e+14	0	0	3.71474e-119	1.31588e-129	1.32732e+07
6.02399e-06	305.053	3.60869e+19	0	1.07618e+14	1.75182e+19	-2.24049e+09	1.15257e+15	1.11274e+19	3.50641e+13	4.64652e+18	5.42297e+09	2.78419e+18	4.34468e+15	1.42482e+12	3.64166e+15	2.26398e+06	0.637731	3.81787e+14	2.8256e+09	0	2.28728e+14	4.70213e+12	3.00903e+13	6.18929e+11	69.3609	3.87231e+14	4.31855e+12	7.71802e+11	1.06691	251009	3.76551e+08	8.09191e+13	7.98292e+09	4.9752e+07	20717.7	30.2856	772696	7.07695e+07	1.19436	351.515	-1.00692e-12	-19.0363	-281.257	1.07617e+14	0	0	3.71451e-119	1.30664e-129	1.36027e+07
6.10336e-06	305.062	3.60859e+19	0	1.06853e+14	1.75177e+19	-2.24042e+09	1.15358e+15	1.1127e+19	3.49192e+13	4.64637e+18	5.39167e+09	2.78414e+18	4.33317e+15	1.42194e+12	3.64327e+15	2.25686e+06	0.567803	3.81602e+14	2.53148e+09	0	2.27179e+14	4.70257e+12	3.0653e+13	6.12294e+11	71.3152	3.90616e+14	4.46147e+12	7.75321e+11	1.08486	251715	3.76741e+08	7.91233e+13	8.33622e+09	4.95023e+07	20732.6	31.3181	760515	7.07674e+07	1.20064	349.116	-1.37752e-12	-36.0519	-279.851	1.06852e+14	0	0	3.71425e-119	1.29736e-129	1.42193e+07
6.1842e-06	305.072	3.60848e+19	0	1.06085e+14	1.75172e+19	-2.24036e+09	1.15465e+15	1.11267e+19	3.47731e+13	4.64622e+18	5.35992e+09	2.78409e+18	4.32142e+15	1.41903e+12	3.6449e+15	2.24997e+06	0.504459	3.81415e+14	2.26354e+09	0	2.25596e+14	4.70302e+12	3.12257e+13	6.05669e+11	73.3257	3.94016e+14	4.60937e+12	7.78865e+11	1.10322	252420	3.76942e+08	7.734e+13	8.70587e+09	4.92493e+07	20746.7	32.8973	748454	7.07654e+07	1.23701	346.739	-1.83065e-12	-63.4722	-277.595	1.06084e+14	0	0	3.71425e-119	1.28804e-129	1.51622e+07
6.26658e-06	305.081	3.60837e+19	0	1.05314e+14	1.75167e+19	-2.25543e+09	1.15577e+15	1.11263e+19	3.46252e+13	4.64606e+18	5.32772e+09	2.78404e+18	4.30944e+15	1.41608e+12	3.64655e+15	2.24329e+06	0.447183	3.81226e+14	2.01989e+09	0	2.23977e+14	4.70348e+12	3.18087e+13	5.99053e+11	75.3946	3.97432e+14	4.76245e+12	7.82434e+11	1.12977	253123	3.7715e+08	7.55693e+13	9.09274e+09	4.89929e+07	20759.7	32.2276	736511	7.13766e+07	-613366	344.36	-1.71183e-30	-6.53176e-15	-5.89919e-08	1.05313e+14	0	0	6.46232e-120	-9.07207e-126	1.47888e+07
6.35055e-06	305.09	3.60826e+19	0	1.04539e+14	1.75161e+19	-2.25536e+09	1.15693e+15	1.11259e+19	3.44764e+13	4.6459e+18	5.29505e+09	2.78398e+18	4.2972e+15	1.4131e+12	3.64822e+15	2.23682e+06	0.395498	3.81034e+14	1.79872e+09	0	2.22321e+14	4.70394e+12	3.24022e+13	5.92445e+11	77.5239	4.00863e+14	4.92095e+12	7.8603e+11	1.15165	253825	3.77356e+08	7.38111e+13	9.49777e+09	4.87334e+07	20772.1	31.5951	724684	7.15944e+07	-833189	341.947	-3.06641e-31	-1.20402e-14	-1.73121e-07	1.04538e+14	0	0	3.43399e-120	-2.35049e-125	1.44204e+07
6.43617e-06	305.1	3.60815e+19	0	1.03761e+14	1.75156e+19	-2.25529e+09	1.15816e+15	1.11256e+19	3.43264e+13	4.64575e+18	5.2619e+09	2.78393e+18	4.28472e+15	1.41009e+12	3.64991e+15	2.23057e+06	0.348949	3.8084e+14	1.59833e+09	0	2.20629e+14	4.7044e+12	3.30064e+13	5.85842e+11	79.7159	4.0431e+14	5.08509e+12	7.89654e+11	1.16828	254525	3.7756e+08	7.20655e+13	9.92196e+09	4.84707e+07	20783.7	30.973	712971	7.13836e+07	-624571	339.499	-2.33569e-28	-3.03822e-13	-2.17321e-07	1.0376e+14	0	0	3.06279e-120	-1.43434e-125	1.40569e+07
6.52352e-06	305.109	3.60803e+19	0	1.0298e+14	1.75151e+19	-2.25522e+09	1.15943e+15	1.11252e+19	3.41751e+13	4.64558e+18	5.22828e+09	2.78388e+18	4.27197e+15	1.40705e+12	3.65162e+15	2.22453e+06	0.307114	3.80643e+14	1.41713e+09	0	2.18899e+14	4.70488e+12	3.36217e+13	5.79243e+11	81.9732	4.07772e+14	5.25515e+12	7.93305e+11	2.05322	255223	3.77762e+08	7.03327e+13	1.03664e+10	4.82044e+07	20794.5	30.4145	701371	7.07322e+07	24560.4	337.016	-1.29109e-27	-1.31858e-12	-5.06694e-08	1.02979e+14	0	0	3.00749e-120	-1.26489e-125	1.36981e+07
6.61266e-06	305.119	3.60792e+19	0	1.02194e+14	1.75145e+19	-2.25515e+09	1.16075e+15	1.11248e+19	3.40224e+13	4.64542e+18	5.19417e+09	2.78383e+18	4.25896e+15	1.40398e+12	3.65336e+15	2.2187e+06	0.269596	3.80443e+14	1.25361e+09	0	2.17132e+14	4.70536e+12	3.42484e+13	5.72647e+11	84.2982	4.1125e+14	5.43139e+12	7.96986e+11	35.876	255920	3.77968e+08	6.86125e+13	1.08322e+10	4.79345e+07	20804.4	29.3065	689882	7.30712e+07	-2.31936e+06	334.511	-3.28503e-27	-3.56954e-12	-4.40281e-07	1.02193e+14	0	0	3.00884e-120	-3.47675e-124	1.33442e+07
6.70367e-06	305.129	3.6078e+19	0	1.01404e+14	1.7514e+19	-2.25508e+09	1.16213e+15	1.11244e+19	3.38683e+13	4.64525e+18	5.15955e+09	2.78377e+18	4.24568e+15	1.40087e+12	3.65511e+15	2.21306e+06	0.236025	3.80241e+14	1.10636e+09	0	2.15326e+14	4.70584e+12	3.48868e+13	5.6605e+11	86.6936	4.14744e+14	5.61409e+12	8.00697e+11	25.5727	256616	3.78165e+08	6.69052e+13	1.13206e+10	4.76607e+07	20813.3	30.4211	678501	9.38371e+07	-2.30867e+07	331.949	-4.65601e-27	-7.72782e-12	-5.39943e-06	1.01403e+14	0	0	3.00582e-120	-1.74036e-123	1.29949e+07
6.79662e-06	305.139	3.60768e+19	0	1.0061e+14	1.75134e+19	-2.255e+09	1.16357e+15	1.1124e+19	3.37126e+13	4.64508e+18	5.12442e+09	2.78372e+18	4.23211e+15	1.39772e+12	3.65689e+15	2.20763e+06	0.206057	3.80036e+14	9.74045e+08	0	2.13481e+14	4.70634e+12	3.55373e+13	5.59452e+11	89.1623	4.18254e+14	5.80356e+12	8.04438e+11	-16.3592	257310	3.78355e+08	6.52106e+13	1.18329e+10	4.73831e+07	20821.3	28.6014	667226	1.64241e+08	-9.34891e+07	329.328	-2.24386e-27	-1.45106e-11	-2.31429e-05	1.00609e+14	0	0	3.00005e-120	-5.35066e-123	1.26502e+07
6.89161e-06	305.15	3.60756e+19	0	9.98105e+13	1.75128e+19	-2.25493e+09	1.16505e+15	1.11236e+19	3.35552e+13	4.64491e+18	5.08877e+09	2.78366e+18	4.21826e+15	1.39453e+12	3.6587e+15	2.2024e+06	0.17937	3.79829e+14	8.55435e+08	0	2.11596e+14	4.70684e+12	3.62001e+13	5.5285e+11	91.7073	4.2178e+14	6.00013e+12	8.08212e+11	-49.8935	258003	3.78545e+08	6.3529e+13	1.23706e+10	4.71012e+07	20828.2	27.5763	656055	3.34565e+08	-2.63813e+08	326.668	1.18676e-27	-2.46113e-11	-6.69092e-05	9.98095e+13	0	0	3.0036e-120	-1.28494e-122	1.23101e+07
6.98873e-06	305.16	3.60743e+19	0	9.90066e+13	1.75122e+19	-2.25485e+09	1.1666e+15	1.11232e+19	3.33962e+13	4.64474e+18	5.05259e+09	2.7836e+18	4.20412e+15	1.3913e+12	3.66053e+15	2.19736e+06	0.155666	3.79618e+14	7.49364e+08	0	2.0967e+14	4.70734e+12	3.68757e+13	5.46242e+11	94.3319	4.25322e+14	6.20415e+12	8.12019e+11	-54.4171	258694	3.78738e+08	6.18603e+13	1.29351e+10	4.68151e+07	20834.1	27.2581	644986	6.78093e+08	-6.07343e+08	323.986	-1.45601e-26	-3.86458e-11	-0.00015595	9.90056e+13	0	0	3.01112e-120	-2.6511e-122	1.19746e+07
7.08806e-06	305.171	3.60731e+19	0	9.81976e+13	1.75116e+19	-2.25477e+09	1.1682e+15	1.11228e+19	3.32353e+13	4.64456e+18	5.01586e+09	2.78355e+18	4.18967e+15	1.38802e+12	3.66238e+15	2.19252e+06	0.134667	3.79405e+14	6.54745e+08	0	2.07703e+14	4.70786e+12	3.75645e+13	5.39625e+11	97.0393	4.28881e+14	6.416e+12	8.15859e+11	-42.5461	259384	3.78933e+08	6.02045e+13	1.35281e+10	4.65245e+07	20838.9	27.1243	634015	1.29577e+09	-1.22503e+09	321.281	-8.64519e-26	-5.70101e-11	-0.000316625	9.81966e+13	0	0	3.00912e-120	-4.93058e-122	1.16435e+07
7.18806e-06	305.181	3.60718e+19	0	9.73964e+13	1.7511e+19	-2.2547e+09	1.16983e+15	1.11224e+19	3.30752e+13	4.64438e+18	4.97916e+09	2.78349e+18	4.17514e+15	1.38475e+12	3.66424e+15	2.18794e+06	0.116398	3.79192e+14	5.71844e+08	0	2.05727e+14	4.70837e+12	3.82554e+13	5.33104e+11	99.7876	4.32398e+14	6.63244e+12	8.19672e+11	-26.1258	260062	3.79123e+08	5.85882e+13	1.41412e+10	4.62339e+07	20842.4	26.5773	623315	2.30112e+09	-2.23038e+09	318.584	-2.68455e-25	-7.92278e-11	-0.00057824	9.73955e+13	0	0	3.00655e-120	-8.42912e-122	1.1322e+07
7.28806e-06	305.192	3.60705e+19	0	9.66082e+13	1.75104e+19	-2.25462e+09	1.17148e+15	1.1122e+19	3.29169e+13	4.6442e+18	4.94277e+09	2.78343e+18	4.16064e+15	1.38151e+12	3.66607e+15	2.18363e+06	0.100616	3.78981e+14	4.99726e+08	0	2.03755e+14	4.70888e+12	3.89436e+13	5.26719e+11	102.558	4.35851e+14	6.85203e+12	8.23433e+11	-6.0304	260722	3.79309e+08	5.70209e+13	1.47703e+10	4.59454e+07	20844.7	26.366	612945	3.82368e+09	-3.75294e+09	315.912	-6.27592e-25	-1.04036e-10	-0.000973606	9.66072e+13	0	0	3.00846e-120	-1.34753e-121	1.1012e+07
7.38806e-06	305.203	3.60693e+19	0	9.58326e+13	1.75098e+19	-2.25454e+09	1.17315e+15	1.11216e+19	3.27602e+13	4.64402e+18	4.90667e+09	2.78337e+18	4.14618e+15	1.3783e+12	3.66789e+15	2.17959e+06	0.0869825	3.78772e+14	4.36989e+08	0	2.01789e+14	4.70938e+12	3.96291e+13	5.20464e+11	105.349	4.3924e+14	7.07474e+12	8.27141e+11	22.9337	261367	3.79491e+08	5.5501e+13	1.54157e+10	4.56588e+07	20845.8	26.0683	602892	6.01571e+09	-5.94498e+09	313.268	-1.2419e-24	-1.29088e-10	-0.00154033	9.58317e+13	0	0	3.00879e-120	-2.04346e-121	1.07128e+07
7.48806e-06	305.213	3.60681e+19	0	9.50694e+13	1.75092e+19	-2.25447e+09	1.17483e+15	1.11212e+19	3.26052e+13	4.64385e+18	4.87087e+09	2.78332e+18	4.13174e+15	1.37511e+12	3.66969e+15	2.1758e+06	0.0752039	3.78565e+14	3.82406e+08	0	1.9983e+14	4.70987e+12	4.03117e+13	5.14334e+11	108.161	4.42565e+14	7.30051e+12	8.30798e+11	64.26	261996	3.79671e+08	5.40269e+13	1.60773e+10	4.53742e+07	20845.7	25.6492	593141	9.04912e+09	-8.9784e+09	310.655	-2.1959e-24	-1.50375e-10	-0.00231946	9.50684e+13	0	0	3.00691e-120	-2.96881e-121	1.04241e+07
7.58806e-06	305.224	3.60668e+19	0	9.43182e+13	1.75087e+19	-2.25439e+09	1.17652e+15	1.11208e+19	3.24518e+13	4.64367e+18	4.83537e+09	2.78326e+18	4.11735e+15	1.37195e+12	3.67148e+15	2.17224e+06	0.065028	3.7836e+14	3.34921e+08	0	1.97879e+14	4.71036e+12	4.09913e+13	5.08326e+11	110.992	4.45829e+14	7.5293e+12	8.34405e+11	120.157	262609	3.79848e+08	5.25971e+13	1.67552e+10	4.50915e+07	20844.5	25.7026	583680	1.31154e+10	-1.30447e+10	308.073	-3.579e-24	-1.62073e-10	-0.00335525	9.43172e+13	0	0	3.00717e-120	-4.16288e-121	1.01454e+07
7.68806e-06	305.234	3.60656e+19	0	9.35788e+13	1.75081e+19	-2.25432e+09	1.17822e+15	1.11204e+19	3.23e+13	4.6435e+18	4.80018e+09	2.7832e+18	4.10299e+15	1.36881e+12	3.67325e+15	2.1689e+06	0.0562364	3.78157e+14	2.93612e+08	0	1.95935e+14	4.71085e+12	4.16678e+13	5.02434e+11	113.842	4.49031e+14	7.76108e+12	8.37962e+11	193.299	263207	3.80023e+08	5.12101e+13	1.74494e+10	4.48106e+07	20842.1	25.5335	574497	1.84257e+10	-1.8355e+10	305.525	-5.47989e-24	-1.56023e-10	-0.00469454	9.35778e+13	0	0	3.00811e-120	-5.66512e-121	9.87621e+06
7.78806e-06	305.244	3.60644e+19	0	9.28509e+13	1.75075e+19	-2.25424e+09	1.17994e+15	1.112e+19	3.21496e+13	4.64333e+18	4.76529e+09	2.78315e+18	4.08868e+15	1.3657e+12	3.67501e+15	2.16576e+06	0.0486408	3.77956e+14	2.57679e+08	0	1.94001e+14	4.71132e+12	4.2341e+13	4.96655e+11	116.711	4.52173e+14	7.9958e+12	8.41471e+11	287.084	263791	3.80198e+08	4.98646e+13	1.81601e+10	4.45315e+07	20838.6	25.2512	565579	2.52107e+10	-2.514e+10	303.012	-7.97796e-24	-1.21003e-10	-0.00638577	9.28499e+13	0	0	3.00705e-120	-7.51365e-121	9.61621e+06
7.88806e-06	305.255	3.60631e+19	0	9.21342e+13	1.75069e+19	-2.25417e+09	1.18166e+15	1.11196e+19	3.20006e+13	4.64315e+18	4.7307e+09	2.78309e+18	4.07441e+15	1.36261e+12	3.67675e+15	2.16282e+06	0.0420789	3.77757e+14	2.26418e+08	0	1.92076e+14	4.7118e+12	4.30109e+13	4.90984e+11	119.597	4.55255e+14	8.23342e+12	8.44931e+11	405.434	264360	3.80373e+08	4.85591e+13	1.88871e+10	4.42543e+07	20833.9	25.7557	556915	3.37208e+10	-3.36501e+10	300.537	-1.11305e-23	-4.38681e-11	-0.00847734	9.21332e+13	0	0	3.00555e-120	-9.74255e-121	9.36501e+06
7.98806e-06	305.265	3.60619e+19	0	9.14285e+13	1.75063e+19	-2.25409e+09	1.18338e+15	1.11192e+19	3.1853e+13	4.64298e+18	4.69642e+09	2.78304e+18	4.06019e+15	1.35953e+12	3.67848e+15	2.16006e+06	0.0364072	3.77559e+14	1.99219e+08	0	1.90162e+14	4.71226e+12	4.36774e+13	4.85418e+11	122.499	4.58279e+14	8.4739e+12	8.48343e+11	552.438	264916	3.80549e+08	4.72924e+13	1.96306e+10	4.39787e+07	20828.2	26.3211	548495	4.42256e+10	-4.4155e+10	298.108	-1.50254e-23	-5.38868e-13	-0.0110154	9.14275e+13	0	0	3.00684e-120	-1.23785e-120	9.12223e+06
8.08806e-06	305.275	3.60607e+19	0	9.07335e+13	1.75058e+19	-2.25402e+09	1.18512e+15	1.11188e+19	3.17067e+13	4.64281e+18	4.66245e+09	2.78298e+18	4.04601e+15	1.35648e+12	3.68019e+15	2.15748e+06	0.0315052	3.77364e+14	1.75553e+08	0	1.88258e+14	4.71272e+12	4.43403e+13	4.79953e+11	125.418	4.61244e+14	8.71718e+12	8.51709e+11	732.336	265458	3.80727e+08	4.60631e+13	2.03906e+10	4.37049e+07	20821.3	25.9184	540308	5.70147e+10	-5.69441e+10	295.721	-1.97993e-23	-2.11413e-10	-0.0140406	9.07325e+13	0	0	3.00893e-120	-1.54361e-120	8.88753e+06
8.18806e-06	305.285	3.60595e+19	0	9.00489e+13	1.75052e+19	-2.25395e+09	1.18685e+15	1.11184e+19	3.15617e+13	4.64264e+18	4.62878e+09	2.78293e+18	4.03189e+15	1.35345e+12	3.68189e+15	2.15505e+06	0.0272673	3.77171e+14	1.54962e+08	0	1.86366e+14	4.71317e+12	4.49997e+13	4.74586e+11	128.352	4.64152e+14	8.96324e+12	8.55028e+11	949.804	265986	3.80909e+08	4.48701e+13	2.11671e+10	4.34328e+07	20813.4	25.657	532345	7.23969e+10	-7.23262e+10	293.386	-2.56629e-23	-1.11298e-09	-0.0175852	9.0048e+13	0	0	3.01238e-120	-1.89127e-120	8.6606e+06
8.28806e-06	305.296	3.60583e+19	0	8.93747e+13	1.75046e+19	-2.25387e+09	1.18859e+15	1.1118e+19	3.14179e+13	4.64247e+18	4.59542e+09	2.78287e+18	4.01782e+15	1.35044e+12	3.68357e+15	2.15278e+06	0.0236063	3.76979e+14	1.37046e+08	0	1.84485e+14	4.71362e+12	4.56553e+13	4.69313e+11	131.3	4.67004e+14	9.21202e+12	8.58302e+11	1209.78	266502	3.81095e+08	4.37122e+13	2.19601e+10	4.31622e+07	20804.4	27.5081	524595	9.07004e+10	-9.06298e+10	291.102	-3.29327e-23	-3.4254e-09	-0.0216695	8.93737e+13	0	0	3.01032e-120	-2.27842e-120	8.44111e+06
8.38806e-06	305.306	3.60571e+19	0	8.87104e+13	1.75041e+19	-2.2538e+09	1.19033e+15	1.11176e+19	3.12752e+13	4.6423e+18	4.56236e+09	2.78282e+18	4.0038e+15	1.34744e+12	3.68524e+15	2.15065e+06	0.02044	3.7679e+14	1.21457e+08	0	1.82617e+14	4.71406e+12	4.63072e+13	4.64131e+11	134.263	4.698e+14	9.46349e+12	8.6153e+11	1517.72	267005	3.81286e+08	4.25882e+13	2.27696e+10	4.28933e+07	20794.4	29.6975	517051	1.12273e+11	-1.12203e+11	288.886	-4.20557e-23	-8.21954e-09	-0.0262996	8.87095e+13	0	0	3.0059e-120	-2.70004e-120	8.22876e+06
8.48806e-06	305.316	3.6056e+19	0	8.8056e+13	1.75035e+19	-2.25373e+09	1.19207e+15	1.11172e+19	3.11336e+13	4.64214e+18	4.5296e+09	2.78277e+18	3.98984e+15	1.34446e+12	3.6869e+15	2.14866e+06	0.0177038	3.76602e+14	1.07896e+08	0	1.80762e+14	4.7145e+12	4.69552e+13	4.59037e+11	137.238	4.72541e+14	9.7176e+12	8.64715e+11	1879.2	267495	3.81483e+08	4.14971e+13	2.35957e+10	4.2626e+07	20783.3	30.6877	509704	1.37482e+11	-1.37412e+11	286.732	-5.36442e-23	-1.69854e-08	-0.0314646	8.8055e+13	0	0	2.99241e-120	-3.14816e-120	8.02328e+06
8.58806e-06	305.326	3.60548e+19	0	8.74111e+13	1.75029e+19	-2.25366e+09	1.19381e+15	1.11168e+19	3.09931e+13	4.64197e+18	4.49715e+09	2.78271e+18	3.97594e+15	1.3415e+12	3.68854e+15	2.1468e+06	0.0153386	3.76416e+14	9.60959e+07	0	1.7892e+14	4.71493e+12	4.75993e+13	4.54028e+11	140.227	4.75229e+14	9.97431e+12	8.67855e+11	2300.33	267974	3.81689e+08	4.04377e+13	2.44384e+10	4.23602e+07	20771.2	29.0541	502545	1.66714e+11	-1.66643e+11	284.623	-6.84987e-23	-3.16977e-08	-0.0371332	8.74101e+13	0	0	2.98363e-120	-3.61132e-120	7.8244e+06
8.68806e-06	305.335	3.60536e+19	0	8.67756e+13	1.75024e+19	-2.25358e+09	1.19555e+15	1.11164e+19	3.08535e+13	4.64181e+18	4.46499e+09	2.78266e+18	3.96209e+15	1.33855e+12	3.69016e+15	2.14505e+06	0.0132943	3.76232e+14	8.58295e+07	0	1.77092e+14	4.71535e+12	4.82394e+13	4.49101e+11	143.227	4.77863e+14	1.02336e+13	8.70953e+11	2787.47	268440	3.81903e+08	3.94091e+13	2.52975e+10	4.20959e+07	20758	26.2209	495567	2.00375e+11	-2.00304e+11	282.553	-8.76331e-23	-5.4882e-08	-0.0432514	8.67746e+13	0	0	2.98267e-120	-4.0742e-120	7.63185e+06
8.78806e-06	305.345	3.60524e+19	0	8.61492e+13	1.75018e+19	-2.25351e+09	1.19728e+15	1.1116e+19	3.07148e+13	4.64164e+18	4.43313e+09	2.78261e+18	3.9483e+15	1.33561e+12	3.69177e+15	2.14342e+06	0.0115253	3.7605e+14	7.68954e+07	0	1.75277e+14	4.71576e+12	4.88755e+13	4.44253e+11	146.238	4.80444e+14	1.04954e+13	8.74008e+11	3347.39	268895	3.82129e+08	3.84102e+13	2.61733e+10	4.18331e+07	20743.8	28.1838	488762	2.38889e+11	-2.38819e+11	280.528	-1.12299e-22	-8.96804e-08	-0.0497389	8.61483e+13	0	0	2.99719e-120	-4.51718e-120	7.44539e+06
8.88806e-06	305.355	3.60513e+19	0	8.55318e+13	1.75013e+19	-2.25344e+09	1.19901e+15	1.11157e+19	3.05771e+13	4.64148e+18	4.40157e+09	2.78256e+18	3.93457e+15	1.33268e+12	3.69337e+15	2.1419e+06	0.00999529	3.7587e+14	6.91215e+07	0	1.73477e+14	4.71617e+12	4.95075e+13	4.39482e+11	149.26	4.82974e+14	1.07596e+13	8.77021e+11	3987.23	269339	3.82366e+08	3.74401e+13	2.70655e+10	4.15717e+07	20728.5	33.7538	482123	2.82702e+11	-2.82632e+11	278.588	-1.43999e-22	-1.3991e-07	-0.0564862	8.55309e+13	0	0	3.01547e-120	-4.91584e-120	7.26479e+06
8.98806e-06	305.365	3.60501e+19	0	8.49232e+13	1.75007e+19	-2.25337e+09	1.20074e+15	1.11153e+19	3.04402e+13	4.64131e+18	4.3703e+09	2.78251e+18	3.9209e+15	1.32977e+12	3.69496e+15	2.14048e+06	0.00867129	3.75692e+14	6.23551e+07	0	1.71691e+14	4.71658e+12	5.01353e+13	4.34786e+11	152.292	4.85453e+14	1.10263e+13	8.79992e+11	4714.5	269771	3.82616e+08	3.6498e+13	2.79743e+10	4.13117e+07	20712.3	43.4111	475644	3.32278e+11	-3.32207e+11	276.782	-1.84515e-22	-2.10131e-07	-0.0633515	8.49223e+13	0	0	3.02377e-120	-5.24055e-120	7.08983e+06
9.08806e-06	305.375	3.6049e+19	0	8.43232e+13	1.75002e+19	-2.2533e+09	1.20246e+15	1.11149e+19	3.0304e+13	4.64115e+18	4.33932e+09	2.78245e+18	3.90729e+15	1.32686e+12	3.69653e+15	2.13915e+06	0.00752554	3.75515e+14	5.64666e+07	0	1.69921e+14	4.71697e+12	5.07589e+13	4.30162e+11	155.334	4.87882e+14	1.12953e+13	8.82923e+11	5537.07	270193	3.82882e+08	3.55828e+13	2.88996e+10	4.10531e+07	20695	46.3774	469317	3.88098e+11	-3.88028e+11	275.078	-2.35901e-22	-3.05693e-07	-0.0701572	8.43223e+13	0	0	3.01515e-120	-5.45604e-120	6.92028e+06
9.18806e-06	305.384	3.60478e+19	0	8.37316e+13	1.74997e+19	-2.25323e+09	1.20417e+15	1.11145e+19	3.01685e+13	4.64099e+18	4.30863e+09	2.7824e+18	3.89375e+15	1.32397e+12	3.69809e+15	2.13791e+06	0.00653398	3.7534e+14	5.13413e+07	0	1.68165e+14	4.71736e+12	5.13782e+13	4.25607e+11	158.384	4.90261e+14	1.15668e+13	8.85813e+11	6463.17	270604	3.83165e+08	3.46937e+13	2.98414e+10	4.07958e+07	20676.7	31.1466	463137	4.50666e+11	-4.50596e+11	273.466	-3.005e-22	-4.32801e-07	-0.0766868	8.37307e+13	0	0	2.98638e-120	-5.52091e-120	6.75595e+06
9.28806e-06	305.394	3.60467e+19	0	8.31483e+13	1.74991e+19	-2.25316e+09	1.20588e+15	1.11142e+19	3.00338e+13	4.64083e+18	4.27823e+09	2.78235e+18	3.88026e+15	1.32108e+12	3.69963e+15	2.13676e+06	0.00567573	3.75167e+14	4.68807e+07	0	1.66424e+14	4.71775e+12	5.19932e+13	4.21121e+11	161.442	4.92591e+14	1.18405e+13	8.88664e+11	7501.39	271005	3.83466e+08	3.383e+13	3.07997e+10	4.05398e+07	20657.3	-14.8749	457098	5.20503e+11	-5.20433e+11	271.89	-3.80912e-22	-5.98555e-07	-0.0826814	8.31474e+13	0	0	2.96911e-120	-5.3873e-120	6.59663e+06
9.38806e-06	305.404	3.60456e+19	0	8.2573e+13	1.74986e+19	-2.25309e+09	1.20758e+15	1.11138e+19	2.98996e+13	4.64067e+18	4.24811e+09	2.7823e+18	3.86684e+15	1.3182e+12	3.70116e+15	2.13569e+06	0.00493286	3.74996e+14	4.29986e+07	0	1.64699e+14	4.71812e+12	5.26039e+13	4.16699e+11	164.508	4.94874e+14	1.21164e+13	8.91475e+11	8660.72	271395	3.83788e+08	3.29907e+13	3.17744e+10	4.02851e+07	20637	-101.778	451194	5.98148e+11	-5.98078e+11	270.354	-4.79978e-22	-8.10996e-07	-0.0878363	8.25721e+13	0	0	2.97488e-120	-5.00042e-120	6.44215e+06
9.48806e-06	305.413	3.60444e+19	0	8.20056e+13	1.7498e+19	-2.25302e+09	1.20927e+15	1.11134e+19	2.9766e+13	4.64051e+18	4.21827e+09	2.78225e+18	3.85348e+15	1.31532e+12	3.70268e+15	2.13469e+06	0.00428961	3.74826e+14	3.96194e+07	0	1.6299e+14	4.71849e+12	5.32102e+13	4.12341e+11	167.58	4.97109e+14	1.23946e+13	8.94247e+11	9950.49	271776	3.84131e+08	3.21752e+13	3.27655e+10	4.00316e+07	20615.6	-234.433	445420	6.84162e+11	-6.84092e+11	268.886	-6.00773e-22	-1.07915e-06	-0.0917978	8.20047e+13	0	0	3.02241e-120	-4.2982e-120	6.29233e+06
9.58806e-06	305.423	3.60433e+19	0	8.1446e+13	1.74975e+19	-2.25295e+09	1.21095e+15	1.1113e+19	2.96329e+13	4.64035e+18	4.18871e+09	2.7822e+18	3.84018e+15	1.31245e+12	3.70419e+15	2.13377e+06	0.00373257	3.74658e+14	3.66784e+07	0	1.61296e+14	4.71886e+12	5.38121e+13	4.08044e+11	170.659	4.99297e+14	1.2675e+13	8.96981e+11	11380.4	272146	3.84499e+08	3.13827e+13	3.3773e+10	3.97793e+07	20593.2	-397.548	439770	7.79122e+11	-7.79053e+11	267.494	-7.46495e-22	-1.41304e-06	-0.0941599	8.1445e+13	0	0	3.07032e-120	-3.21106e-120	6.14699e+06
9.68806e-06	305.432	3.60422e+19	0	8.08939e+13	1.7497e+19	-2.25289e+09	1.21262e+15	1.11127e+19	2.95002e+13	4.64019e+18	4.15942e+09	2.78215e+18	3.82695e+15	1.30958e+12	3.70568e+15	2.13291e+06	0.00324985	3.74492e+14	3.4118e+07	0	1.59618e+14	4.71922e+12	5.44095e+13	4.03807e+11	173.743	5.0144e+14	1.29575e+13	8.99678e+11	12960.7	272508	3.84893e+08	3.06124e+13	3.47969e+10	3.95283e+07	20569.8	-557.429	434239	8.83627e+11	-8.83558e+11	266.222	-9.20473e-22	-1.82372e-06	-0.0944608	8.0893e+13	0	0	3.07559e-120	-1.75628e-120	6.00597e+06
9.78806e-06	305.441	3.60411e+19	0	8.03493e+13	1.74965e+19	-2.25282e+09	1.21428e+15	1.11123e+19	2.9368e+13	4.64004e+18	4.1304e+09	2.7821e+18	3.81378e+15	1.30671e+12	3.70716e+15	2.13212e+06	0.00283149	3.74327e+14	3.1889e+07	0	1.57957e+14	4.71957e+12	5.50024e+13	3.99628e+11	176.832	5.03537e+14	1.32421e+13	9.02336e+11	14701.7	272859	3.85315e+08	2.98637e+13	3.58371e+10	3.92783e+07	20545.3	-638.956	428823	9.98292e+11	-9.98223e+11	265.071	-1.12598e-21	-2.32327e-06	-0.0921802	8.03483e+13	0	0	3.02095e-120	-3.42256e-121	5.86911e+06
9.88806e-06	305.451	3.604e+19	0	7.98119e+13	1.74959e+19	-2.25275e+09	1.21593e+15	1.1112e+19	2.92361e+13	4.63988e+18	4.10165e+09	2.78205e+18	3.80067e+15	1.30385e+12	3.70863e+15	2.13138e+06	0.00246875	3.74165e+14	2.99484e+07	0	1.56311e+14	4.71992e+12	5.55909e+13	3.95505e+11	179.926	5.0559e+14	1.35288e+13	9.04958e+11	16614.5	273201	3.85767e+08	2.91359e+13	3.68936e+10	3.90295e+07	20519.8	-522.131	423517	1.12375e+12	-1.12368e+12	264.055	-1.36617e-21	-2.92481e-06	-0.086736	7.9811e+13	0	0	2.91358e-120	4.70411e-121	5.73627e+06
9.98806e-06	305.46	3.60389e+19	0	7.92817e+13	1.74954e+19	-2.25268e+09	1.21757e+15	1.11116e+19	2.91045e+13	4.63973e+18	4.07317e+09	2.782e+18	3.78762e+15	1.30098e+12	3.71008e+15	2.1307e+06	0.00215417	3.74003e+14	2.82587e+07	0	1.54682e+14	4.72026e+12	5.61748e+13	3.91436e+11	183.024	5.07599e+14	1.38175e+13	9.07544e+11	18710.2	273535	3.86251e+08	2.84283e+13	3.79663e+10	3.87817e+07	20493.3	-21.2097	418317	1.26066e+12	-1.26059e+12	263.167	-1.64392e-21	-3.64244e-06	-0.0774821	7.92808e+13	0	0	2.86553e-120	-2.80599e-121	5.6073e+06
1.00881e-05	305.469	3.60378e+19	0	7.87585e+13	1.74949e+19	-2.25262e+09	1.21919e+15	1.11112e+19	2.89732e+13	4.63957e+18	4.04495e+09	2.78195e+18	3.77463e+15	1.29812e+12	3.71153e+15	2.13008e+06	0.00188132	3.73844e+14	2.67876e+07	0	1.53069e+14	4.72059e+12	5.67541e+13	3.8742e+11	186.125	5.09565e+14	1.41082e+13	9.10094e+11	21000.6	273859	3.8677e+08	2.77404e+13	3.90552e+10	3.8535e+07	20465.7	498.089	413219	1.40969e+12	-1.40962e+12	263.773	-1.96159e-21	-4.49121e-06	-0.063706	7.87575e+13	0	0	2.90563e-120	-3.99862e-120	5.48206e+06
1.01881e-05	305.479	3.60367e+19	0	7.82421e+13	1.74944e+19	-2.25255e+09	1.2208e+15	1.11109e+19	2.88421e+13	4.63942e+18	4.01698e+09	2.78191e+18	3.76171e+15	1.29525e+12	3.71296e+15	2.1295e+06	0.00164454	3.73686e+14	2.55066e+07	0	1.51473e+14	4.72092e+12	5.73289e+13	3.83456e+11	189.229	5.11488e+14	1.44008e+13	9.12608e+11	23497.8	274175	3.87327e+08	2.70715e+13	4.01602e+10	3.82893e+07	20437	467.57	408218	1.57154e+12	-1.57147e+12	267.236	-2.32096e-21	-5.48711e-06	-0.0446261	7.82412e+13	0	0	3.09791e-120	-1.26045e-119	5.36043e+06
1.02881e-05	305.488	3.60356e+19	0	7.77325e+13	1.74939e+19	-2.25248e+09	1.22239e+15	1.11105e+19	2.87111e+13	4.63926e+18	3.98927e+09	2.78186e+18	3.74885e+15	1.29237e+12	3.71438e+15	2.12898e+06	0.00143903	3.7353e+14	2.43911e+07	0	1.49893e+14	4.72124e+12	5.78991e+13	3.79541e+11	192.335	5.1337e+14	1.46953e+13	9.15087e+11	26214.1	274482	3.87924e+08	2.6421e+13	4.12813e+10	3.80446e+07	20407.3	-1167.11	403311	1.7469e+12	-1.74684e+12	270.402	-2.72272e-21	-6.64687e-06	-0.0193926	7.77315e+13	0	0	3.27449e-120	-2.86087e-119	5.24227e+06
1.03881e-05	305.497	3.60345e+19	0	7.72294e+13	1.74933e+19	-2.25242e+09	1.22397e+15	1.11102e+19	2.85802e+13	4.63911e+18	3.96182e+09	2.78181e+18	3.73605e+15	1.2895e+12	3.71579e+15	2.12849e+06	0.00126053	3.73375e+14	2.34197e+07	0	1.48329e+14	4.72155e+12	5.84646e+13	3.75675e+11	195.442	5.1521e+14	1.49916e+13	9.17531e+11	29162.5	274780	3.88568e+08	2.57883e+13	4.24184e+10	3.78008e+07	20376.5	-6060.24	398494	1.93652e+12	-1.93645e+12	271.71	-3.16226e-21	-7.99153e-06	0.00635472	7.72284e+13	0	0	3.27998e-120	-5.51871e-119	5.12747e+06
1.04881e-05	305.506	3.60335e+19	0	7.67328e+13	1.74928e+19	-2.25235e+09	1.22554e+15	1.11098e+19	2.84494e+13	4.63896e+18	3.93461e+09	2.78176e+18	3.72332e+15	1.28662e+12	3.71718e+15	2.12805e+06	0.00110542	3.73222e+14	2.25737e+07	0	1.46782e+14	4.72186e+12	5.90255e+13	3.71855e+11	198.551	5.17009e+14	1.52898e+13	9.19941e+11	32356.2	275071	3.89261e+08	2.5173e+13	4.35715e+10	3.7558e+07	20344.7	-16549.1	393764	2.14113e+12	-2.14107e+12	272.306	-3.62017e-21	-9.55375e-06	0.0064918	7.67319e+13	0	0	3.02925e-120	-9.62496e-119	5.01591e+06
1.05881e-05	305.515	3.60324e+19	0	7.62425e+13	1.74923e+19	-2.25229e+09	1.22709e+15	1.11095e+19	2.83186e+13	4.63881e+18	3.90764e+09	2.78172e+18	3.71064e+15	1.28373e+12	3.71857e+15	2.12765e+06	0.00097055	3.7307e+14	2.18367e+07	0	1.45252e+14	4.72217e+12	5.95818e+13	3.68081e+11	201.66	5.18769e+14	1.55898e+13	9.22317e+11	35808.9	275353	3.90011e+08	2.45744e+13	4.47406e+10	3.7316e+07	20311.7	-35767.2	389117	2.36151e+12	-2.36144e+12	271.778	-4.06928e-21	-1.13716e-05	-0.0543086	7.62416e+13	0	0	2.59712e-120	-1.56511e-118	4.90747e+06
1.06881e-05	305.524	3.60313e+19	0	7.57585e+13	1.74918e+19	-2.25222e+09	1.22862e+15	1.11091e+19	2.81877e+13	4.63866e+18	3.88092e+09	2.78167e+18	3.69802e+15	1.28083e+12	3.71994e+15	2.12729e+06	0.000853207	3.7292e+14	2.11948e+07	0	1.43738e+14	4.72246e+12	6.01335e+13	3.64352e+11	204.769	5.20489e+14	1.58915e+13	9.2466e+11	39534.6	275627	3.90823e+08	2.39922e+13	4.59254e+10	3.70748e+07	20277.7	-67741.3	384549	2.59843e+12	-2.59836e+12	271.303	-4.46601e-21	-1.34951e-05	-0.233423	7.57576e+13	0	0	2.40098e-120	-2.41557e-118	4.80206e+06
1.07881e-05	305.533	3.60303e+19	0	7.52806e+13	1.74913e+19	-2.25216e+09	1.23013e+15	1.11087e+19	2.80567e+13	4.63851e+18	3.85443e+09	2.78162e+18	3.68547e+15	1.27793e+12	3.7213e+15	2.12697e+06	0.000751064	3.72771e+14	2.06355e+07	0	1.42241e+14	4.72276e+12	6.06805e+13	3.60665e+11	207.878	5.22171e+14	1.61949e+13	9.26969e+11	43547.8	275893	3.91706e+08	2.34257e+13	4.71261e+10	3.68345e+07	20242.5	-117476	380059	2.85269e+12	-2.85262e+12	270.924	-4.74833e-21	-1.59874e-05	-0.612435	7.52796e+13	0	0	2.58314e-120	-3.579e-118	4.69956e+06
1.08881e-05	305.542	3.60292e+19	0	7.48086e+13	1.74908e+19	-2.25209e+09	1.23162e+15	1.11084e+19	2.79256e+13	4.63836e+18	3.82818e+09	2.78157e+18	3.67297e+15	1.27501e+12	3.72265e+15	2.12667e+06	0.000662093	3.72624e+14	2.01482e+07	0	1.4076e+14	4.72304e+12	6.12228e+13	3.57021e+11	210.985	5.23814e+14	1.65e+13	9.29246e+11	47863.4	276151	3.92669e+08	2.28745e+13	4.83424e+10	3.65951e+07	20206.2	-191064	375642	3.12512e+12	-3.12505e+12	271.425	-4.8331e-21	-1.89264e-05	-1.30122	7.48077e+13	0	0	3.41989e-120	-5.13053e-118	4.59989e+06
1.09881e-05	305.551	3.60282e+19	0	7.43426e+13	1.74903e+19	-2.25203e+09	1.2331e+15	1.11081e+19	2.77943e+13	4.63821e+18	3.80215e+09	2.78153e+18	3.66053e+15	1.27208e+12	3.72399e+15	2.12641e+06	0.000584556	3.72479e+14	1.97236e+07	0	1.39296e+14	4.72332e+12	6.17605e+13	3.53417e+11	214.091	5.25419e+14	1.68067e+13	9.3149e+11	52496.7	276402	3.93722e+08	2.23381e+13	4.95744e+10	3.63564e+07	20168.8	-295747	371296	3.41654e+12	-3.41648e+12	272.651	-4.61329e-21	-2.24061e-05	-2.44183	7.43416e+13	0	0	4.20104e-120	-7.15555e-118	4.50294e+06
1.10881e-05	305.56	3.60271e+19	0	7.38823e+13	1.74898e+19	-2.25196e+09	1.23455e+15	1.11077e+19	2.76627e+13	4.63806e+18	3.77636e+09	2.78148e+18	3.64815e+15	1.26914e+12	3.72532e+15	2.12618e+06	0.000516928	3.72334e+14	1.93536e+07	0	1.37848e+14	4.7236e+12	6.22935e+13	3.49853e+11	217.194	5.26988e+14	1.71151e+13	9.33703e+11	57463.2	276645	3.94876e+08	2.18162e+13	5.0822e+10	3.61186e+07	20130.3	-440018	367019	3.72782e+12	-3.72776e+12	274.385	-3.95473e-21	-2.65389e-05	-4.21254	7.38813e+13	0	0	4.29788e-120	-9.75039e-118	4.40863e+06
1.11881e-05	305.569	3.60261e+19	0	7.34276e+13	1.74893e+19	-2.2519e+09	1.23598e+15	1.11074e+19	2.75308e+13	4.63791e+18	3.75078e+09	2.78144e+18	3.63583e+15	1.26619e+12	3.72664e+15	2.12598e+06	0.000457896	3.72192e+14	1.90312e+07	0	1.36417e+14	4.72387e+12	6.28218e+13	3.46328e+11	220.295	5.2852e+14	1.74249e+13	9.35884e+11	62779.1	276881	3.96145e+08	2.13082e+13	5.20851e+10	3.58814e+07	20090.6	-633673	362807	4.05983e+12	-4.05976e+12	276.53	-2.69338e-21	-3.14563e-05	-6.8316	7.34267e+13	0	0	3.05636e-120	-1.30225e-117	4.31687e+06
1.12881e-05	305.578	3.6025e+19	0	7.29786e+13	1.74888e+19	-2.25183e+09	1.2374e+15	1.1107e+19	2.73986e+13	4.63776e+18	3.72543e+09	2.78139e+18	3.62356e+15	1.26322e+12	3.72795e+15	2.12581e+06	0.00040632	3.7205e+14	1.87501e+07	0	1.35003e+14	4.72413e+12	6.33455e+13	3.4284e+11	223.392	5.30017e+14	1.77363e+13	9.38033e+11	68460.8	277110	3.97542e+08	2.08137e+13	5.33635e+10	3.56446e+07	20049.7	-887890	358658	4.41345e+12	-4.41338e+12	278.918	-1.11768e-21	-3.73102e-05	-10.561	7.29776e+13	0	0	1.5957e-121	-1.70906e-117	4.22757e+06
1.13881e-05	305.587	3.6024e+19	0	7.25355e+13	1.74883e+19	-3.42247e+13	1.23886e+15	1.11067e+19	2.74924e+13	4.63762e+18	3.70055e+09	2.78135e+18	3.61136e+15	1.26521e+12	3.72925e+15	2.12599e+06	0.000361175	3.71911e+14	1.85066e+07	0	1.33598e+14	4.72439e+12	6.38644e+13	3.39443e+11	226.505	5.31479e+14	1.80493e+13	9.40164e+11	69802.7	277334	3.97895e+08	2.03324e+13	5.46573e+10	3.5556e+07	20130.3	49.1214	354653	4.41333e+12	84334.9	277.657	-3.09593e-28	-7.3932e-14	-2.7498e-08	7.25346e+13	0	0	2.33316e-121	2.11576e-132	4.14073e+06
1.14881e-05	305.595	3.6023e+19	0	7.20978e+13	1.74879e+19	-3.42238e+13	1.24038e+15	1.11064e+19	2.74498e+13	4.63748e+18	3.67576e+09	2.7813e+18	3.59923e+15	1.26426e+12	3.73053e+15	2.12599e+06	0.000321691	3.71772e+14	1.82944e+07	0	1.32202e+14	4.72465e+12	6.43785e+13	3.36138e+11	229.635	5.32905e+14	1.83636e+13	9.42274e+11	71132	277553	3.98246e+08	1.98639e+13	5.59663e+10	3.53814e+07	20137.2	48.9668	350793	4.4132e+12	84256.8	276.404	-1.12607e-26	-1.72164e-13	-9.71649e-08	7.20968e+13	0	0	2.43896e-121	2.103e-132	4.05619e+06
1.15881e-05	305.604	3.60219e+19	0	7.16653e+13	1.74874e+19	-3.42228e+13	1.24191e+15	1.1106e+19	2.73653e+13	4.63733e+18	3.65117e+09	2.78126e+18	3.58716e+15	1.26237e+12	3.7318e+15	2.12595e+06	0.000287088	3.71635e+14	1.81089e+07	0	1.3082e+14	4.72489e+12	6.48879e+13	3.32889e+11	232.77	5.34298e+14	1.86794e+13	9.44359e+11	72453.3	277767	3.98596e+08	1.94077e+13	5.72904e+10	3.51808e+07	20120.5	48.899	347022	4.41308e+12	84308.1	275.165	-3.26196e-29	-5.03433e-11	-1.17995e-05	7.16643e+13	0	0	2.45414e-121	2.0904e-132	3.97388e+06
1.16881e-05	305.613	3.60209e+19	0	7.12379e+13	1.74869e+19	-3.42219e+13	1.24343e+15	1.11057e+19	2.72684e+13	4.63719e+18	3.62679e+09	2.78121e+18	3.57516e+15	1.26018e+12	3.73307e+15	2.12592e+06	0.000256731	3.71499e+14	1.79469e+07	0	1.29453e+14	4.72514e+12	6.53927e+13	3.29685e+11	235.904	5.35658e+14	1.89965e+13	9.46417e+11	73768.1	277975	3.98944e+08	1.89635e+13	5.86297e+10	3.49733e+07	20096.3	48.8602	343324	4.41296e+12	84399.1	273.94	-7.19658e-25	-8.98741e-10	-0.000225664	7.1237e+13	0	0	2.45624e-121	2.07794e-132	3.89372e+06
1.17881e-05	305.621	3.60199e+19	0	7.08156e+13	1.74864e+19	-3.42209e+13	1.24494e+15	1.11053e+19	2.71682e+13	4.63705e+18	3.60265e+09	2.78117e+18	3.56324e+15	1.25792e+12	3.73432e+15	2.1259e+06	0.000230068	3.71365e+14	1.78055e+07	0	1.281e+14	4.72537e+12	6.58927e+13	3.26522e+11	239.038	5.36985e+14	1.9315e+13	9.48449e+11	75076.8	278176	3.9929e+08	1.8531e+13	5.99839e+10	3.47647e+07	20069.5	48.8324	339690	4.41284e+12	84501.8	272.731	-7.26833e-24	-4.7298e-09	-0.00125467	7.08147e+13	0	0	2.4565e-121	2.06564e-132	3.81565e+06
1.18881e-05	305.63	3.60189e+19	0	7.03983e+13	1.74859e+19	-3.422e+13	1.24645e+15	1.1105e+19	2.70676e+13	4.6369e+18	3.57873e+09	2.78113e+18	3.55138e+15	1.25564e+12	3.73556e+15	2.1259e+06	0.000206619	3.71232e+14	1.76823e+07	0	1.26763e+14	4.72561e+12	6.63881e+13	3.23398e+11	242.17	5.38279e+14	1.96348e+13	9.50454e+11	76379.6	278372	3.99635e+08	1.81098e+13	6.13532e+10	3.45568e+07	20041.6	48.8098	336117	4.41271e+12	84607.5	271.536	-1.5518e-23	-1.24595e-08	-0.0037225	7.03974e+13	0	0	2.45652e-121	2.05348e-132	3.7396e+06
1.19881e-05	305.638	3.60179e+19	0	6.99859e+13	1.74854e+19	-3.4219e+13	1.24794e+15	1.11047e+19	2.69675e+13	4.63676e+18	3.55504e+09	2.78108e+18	3.53959e+15	1.25336e+12	3.73679e+15	2.12592e+06	0.000185969	3.711e+14	1.75748e+07	0	1.2544e+14	4.72583e+12	6.68789e+13	3.20312e+11	245.299	5.39542e+14	1.99559e+13	9.52433e+11	77676.6	278562	3.99978e+08	1.76996e+13	6.27373e+10	3.43501e+07	20013.3	48.7906	332604	4.41259e+12	84713.4	270.357	2.18775e-25	-1.65406e-08	-0.00693085	6.9985e+13	0	0	2.45647e-121	2.04146e-132	3.66551e+06
1.20881e-05	305.647	3.60169e+19	0	6.95783e+13	1.7485e+19	-3.42181e+13	1.24943e+15	1.11043e+19	2.6868e+13	4.63662e+18	3.53158e+09	2.78104e+18	3.52786e+15	1.2511e+12	3.73801e+15	2.12596e+06	0.000167758	3.7097e+14	1.74811e+07	0	1.24132e+14	4.72606e+12	6.7365e+13	3.17263e+11	248.426	5.40774e+14	2.02783e+13	9.54385e+11	78967.9	278746	4.0032e+08	1.73e+13	6.41362e+10	3.41448e+07	19984.7	48.7741	329148	4.41247e+12	84818.8	269.192	-9.84424e-22	1.11794e-09	-0.00703546	6.95774e+13	0	0	2.45643e-121	2.02958e-132	3.59332e+06
1.21881e-05	305.655	3.60159e+19	0	6.91754e+13	1.74845e+19	-3.42172e+13	1.2509e+15	1.1104e+19	2.67693e+13	4.63648e+18	3.50835e+09	2.78099e+18	3.51621e+15	1.24885e+12	3.73922e+15	2.12601e+06	0.000151674	3.70841e+14	1.73993e+07	0	1.22839e+14	4.72627e+12	6.78465e+13	3.14251e+11	251.549	5.41975e+14	2.06019e+13	9.56313e+11	80253.4	278924	4.00661e+08	1.69108e+13	6.55498e+10	3.3941e+07	19955.7	48.7602	325747	4.41235e+12	84923.3	268.041	-8.58099e-21	-6.09318e-08	0.00062709	6.91744e+13	0	0	2.45637e-121	2.01784e-132	3.52296e+06
1.22881e-05	305.664	3.60149e+19	0	6.87771e+13	1.7484e+19	-3.42163e+13	1.25237e+15	1.11037e+19	2.66715e+13	4.63634e+18	3.48533e+09	2.78095e+18	3.50462e+15	1.24662e+12	3.74042e+15	2.12608e+06	0.000137445	3.70713e+14	1.7328e+07	0	1.2156e+14	4.72649e+12	6.83235e+13	3.11274e+11	254.67	5.43146e+14	2.09267e+13	9.58215e+11	81533.2	279097	4.01e+08	1.65316e+13	6.69781e+10	3.37386e+07	19926.5	48.7486	322401	4.41223e+12	85027	266.905	-3.66146e-20	-2.36584e-07	-0.0157577	6.87762e+13	0	0	2.45628e-121	2.00624e-132	3.45438e+06
1.23881e-05	305.672	3.60139e+19	0	6.83834e+13	1.74836e+19	-3.42153e+13	1.25382e+15	1.11034e+19	2.65744e+13	4.6362e+18	3.46253e+09	2.78091e+18	3.49309e+15	1.2444e+12	3.74161e+15	2.12617e+06	0.000124836	3.70586e+14	1.72659e+07	0	1.20296e+14	4.72669e+12	6.87958e+13	3.08333e+11	257.787	5.44287e+14	2.12526e+13	9.60092e+11	82807.4	279264	4.01338e+08	1.61621e+13	6.84209e+10	3.35378e+07	19897	48.7393	319108	4.41212e+12	85129.9	265.783	-1.09597e-19	9.96089e-08	-0.176195	6.83825e+13	0	0	2.45618e-121	1.99476e-132	3.38753e+06
1.24881e-05	305.68	3.60129e+19	0	6.79942e+13	1.74831e+19	-3.42144e+13	1.25526e+15	1.1103e+19	2.6478e+13	4.63606e+18	3.43994e+09	2.78087e+18	3.48164e+15	1.24219e+12	3.7428e+15	2.12627e+06	0.000113644	3.70461e+14	1.72117e+07	0	1.19047e+14	4.7269e+12	6.92636e+13	3.05426e+11	260.9	5.45399e+14	2.15796e+13	9.61945e+11	84076	279426	4.01675e+08	1.58022e+13	6.98781e+10	3.33383e+07	19867.3	48.7322	315865	4.412e+12	85231.8	264.675	-2.63175e-19	-2.7705e-06	-0.735391	6.79932e+13	0	0	2.45612e-121	1.98342e-132	3.32235e+06
1.25881e-05	305.689	3.6012e+19	0	6.76094e+13	1.74826e+19	-3.42135e+13	1.25669e+15	1.11027e+19	2.63825e+13	4.63592e+18	3.41757e+09	2.78082e+18	3.47025e+15	1.24e+12	3.74397e+15	2.12639e+06	0.000103692	3.70337e+14	1.71645e+07	0	1.17811e+14	4.7271e+12	6.97268e+13	3.02554e+11	264.009	5.46483e+14	2.19078e+13	9.63774e+11	85338.9	279583	4.02011e+08	1.54514e+13	7.13497e+10	3.31403e+07	19837.4	48.7271	312673	4.41188e+12	85332.9	263.58	-5.39312e-19	-2.81724e-05	-2.12382	6.76084e+13	0	0	2.45604e-121	1.9722e-132	3.25879e+06
1.26881e-05	305.697	3.6011e+19	0	6.72289e+13	1.74822e+19	-3.42126e+13	1.25811e+15	1.11024e+19	2.62877e+13	4.63578e+18	3.39541e+09	2.78078e+18	3.45892e+15	1.23781e+12	3.74513e+15	2.12652e+06	9.48252e-05	3.70214e+14	1.71233e+07	0	1.1659e+14	4.72729e+12	7.01854e+13	2.99715e+11	267.113	5.47538e+14	2.2237e+13	9.65579e+11	86596.3	279735	4.02345e+08	1.51095e+13	7.28356e+10	3.29438e+07	19807.2	48.7241	309530	4.41176e+12	85433.2	262.5	-9.71155e-19	-0.000122042	-4.97874	6.72279e+13	0	0	2.45595e-121	1.96112e-132	3.19681e+06
1.27881e-05	305.705	3.601e+19	0	6.68526e+13	1.74817e+19	-3.42117e+13	1.25952e+15	1.11021e+19	2.61937e+13	4.63565e+18	3.37345e+09	2.78074e+18	3.44766e+15	1.23565e+12	3.74628e+15	2.12666e+06	8.69103e-05	3.70092e+14	1.70874e+07	0	1.15383e+14	4.72748e+12	7.06396e+13	2.96909e+11	270.213	5.48566e+14	2.25673e+13	9.67361e+11	87848.1	279881	4.02678e+08	1.47764e+13	7.43356e+10	3.27487e+07	19776.8	48.723	306433	4.41165e+12	85532.6	261.433	-1.56307e-18	-0.000367688	-10.1692	6.68517e+13	0	0	2.45585e-121	1.95015e-132	3.13635e+06
1.28881e-05	305.713	3.6009e+19	0	6.64806e+13	1.74812e+19	-3.42108e+13	1.26092e+15	1.11018e+19	2.61004e+13	4.63551e+18	3.35171e+09	2.7807e+18	3.43647e+15	1.23349e+12	3.74743e+15	2.12682e+06	7.98308e-05	3.69972e+14	1.70562e+07	0	1.1419e+14	4.72767e+12	7.10892e+13	2.94135e+11	273.309	5.49566e+14	2.28986e+13	9.69119e+11	89094.5	280023	4.0301e+08	1.44517e+13	7.58497e+10	3.25549e+07	19746.3	48.7238	303383	4.41153e+12	85631.3	260.379	-2.27377e-18	-0.000896604	-18.8241	6.64796e+13	0	0	2.45578e-121	1.93931e-132	3.07736e+06
1.29881e-05	305.722	3.60081e+19	0	6.61126e+13	1.74808e+19	-3.42099e+13	1.26231e+15	1.11014e+19	2.60078e+13	4.63537e+18	3.33016e+09	2.78065e+18	3.42534e+15	1.23135e+12	3.74856e+15	2.12698e+06	7.34856e-05	3.69852e+14	1.7029e+07	0	1.1301e+14	4.72785e+12	7.15344e+13	2.91393e+11	276.399	5.50539e+14	2.32309e+13	9.70855e+11	90335.3	280160	4.03341e+08	1.41351e+13	7.73779e+10	3.23625e+07	19715.5	48.7263	300378	4.41141e+12	85729.1	259.339	-3.0006e-18	-0.0018992	-32.3599	6.61117e+13	0	0	2.45576e-121	1.92859e-132	3.01982e+06
1.30881e-05	305.73	3.60071e+19	0	6.57487e+13	1.74803e+19	-3.4209e+13	1.26369e+15	1.11011e+19	2.5916e+13	4.63524e+18	3.30881e+09	2.78061e+18	3.41427e+15	1.22922e+12	3.74969e+15	2.12716e+06	6.77864e-05	3.69734e+14	1.70053e+07	0	1.11844e+14	4.72802e+12	7.19751e+13	2.88683e+11	279.484	5.51486e+14	2.35641e+13	9.72569e+11	91570.8	280292	4.0367e+08	1.38265e+13	7.89199e+10	3.21717e+07	19684.5	48.7307	297417	4.4113e+12	85826.1	258.312	-3.56339e-18	-0.00363495	-52.5043	6.57478e+13	0	0	2.45572e-121	1.91798e-132	2.96367e+06
1.31881e-05	305.738	3.60062e+19	0	6.53888e+13	1.74799e+19	-3.42081e+13	1.26506e+15	1.11008e+19	2.58249e+13	4.6351e+18	3.28766e+09	2.78057e+18	3.40327e+15	1.22711e+12	3.75081e+15	2.12734e+06	6.26564e-05	3.69617e+14	1.69847e+07	0	1.10692e+14	4.7282e+12	7.24114e+13	2.86003e+11	282.564	5.52407e+14	2.38982e+13	9.7426e+11	92800.8	280419	4.03999e+08	1.35257e+13	8.04757e+10	3.19822e+07	19653.3	48.7367	294498	4.41118e+12	85922.3	257.298	-3.68783e-18	-0.0064417	-81.313	6.53879e+13	0	0	2.45562e-121	1.90749e-132	2.90886e+06
1.32881e-05	305.746	3.60052e+19	0	6.50328e+13	1.74794e+19	-3.42072e+13	1.26641e+15	1.11005e+19	2.57344e+13	4.63497e+18	3.26671e+09	2.78053e+18	3.39233e+15	1.225e+12	3.75191e+15	2.12754e+06	5.80288e-05	3.69502e+14	1.69668e+07	0	1.09553e+14	4.72836e+12	7.28433e+13	2.83354e+11	285.638	5.53303e+14	2.42333e+13	9.7593e+11	94025.4	280542	4.04326e+08	1.32324e+13	8.20453e+10	3.1794e+07	19622	48.7443	291621	4.41107e+12	86017.9	256.296	-2.9933e-18	-0.0107438	-121.179	6.50319e+13	0	0	2.45552e-121	1.89712e-132	2.85537e+06
1.33881e-05	305.754	3.60043e+19	0	6.46807e+13	1.7479e+19	-3.42064e+13	1.26776e+15	1.11002e+19	2.56447e+13	4.63483e+18	3.24595e+09	2.78049e+18	3.38145e+15	1.22291e+12	3.75301e+15	2.12775e+06	5.38452e-05	3.69387e+14	1.69513e+07	0	1.08427e+14	4.72853e+12	7.32707e+13	2.80734e+11	288.706	5.54174e+14	2.45692e+13	9.77578e+11	95244.7	280660	4.04653e+08	1.29463e+13	8.36285e+10	3.16071e+07	19590.4	48.7535	288785	4.41096e+12	86112.6	255.307	-9.8759e-19	-0.0170584	-174.833	6.46797e+13	0	0	2.45546e-121	1.88685e-132	2.80316e+06
1.34881e-05	305.762	3.60033e+19	0	6.43323e+13	1.74785e+19	-3.42055e+13	1.2691e+15	1.10999e+19	2.55556e+13	4.6347e+18	3.22538e+09	2.78045e+18	3.37063e+15	1.22083e+12	3.7541e+15	2.12796e+06	5.00547e-05	3.69273e+14	1.69379e+07	0	1.07314e+14	4.72869e+12	7.36938e+13	2.78145e+11	291.768	5.5502e+14	2.49059e+13	9.79205e+11	96458.7	280773	4.04978e+08	1.26674e+13	8.52251e+10	3.14219e+07	19558.8	48.7643	285989	4.41084e+12	86206.6	254.33	1.55707e-19	-0.0259993	-245.321	6.43314e+13	0	0	2.45542e-121	1.8767e-132	2.75218e+06
1.35881e-05	305.77	3.60024e+19	0	6.39877e+13	1.74781e+19	-3.42046e+13	1.27042e+15	1.10996e+19	2.54673e+13	4.63457e+18	3.205e+09	2.78041e+18	3.35988e+15	1.21876e+12	3.75518e+15	2.12818e+06	4.66126e-05	3.69161e+14	1.69263e+07	0	1.06215e+14	4.72884e+12	7.41125e+13	2.75584e+11	294.824	5.55841e+14	2.52435e+13	9.80811e+11	97667.5	280883	4.05302e+08	1.23954e+13	8.68353e+10	3.1238e+07	19526.9	48.7765	283232	4.41073e+12	86299.8	253.366	-6.06934e-18	-0.0382779	-335.982	6.39868e+13	0	0	2.45535e-121	1.86666e-132	2.7024e+06
1.36881e-05	305.778	3.60014e+19	0	6.36467e+13	1.74776e+19	-3.42037e+13	1.27174e+15	1.10992e+19	2.53795e+13	4.63443e+18	3.1848e+09	2.78037e+18	3.34918e+15	1.21671e+12	3.75626e+15	2.12842e+06	4.34799e-05	3.69049e+14	1.69162e+07	0	1.05128e+14	4.729e+12	7.45269e+13	2.73052e+11	297.874	5.56639e+14	2.55819e+13	9.82396e+11	98870.9	280988	4.05625e+08	1.213e+13	8.84587e+10	3.10549e+07	19494.9	48.7901	280513	4.41062e+12	86392.6	252.414	-3.26029e-17	-0.0546994	-450.385	6.36458e+13	0	0	2.45523e-121	1.85672e-132	2.65379e+06
1.37881e-05	305.786	3.60005e+19	0	6.33094e+13	1.74772e+19	-3.42029e+13	1.27304e+15	1.10989e+19	2.52925e+13	4.6343e+18	3.16479e+09	2.78033e+18	3.33855e+15	1.21466e+12	3.75732e+15	2.12865e+06	4.06225e-05	3.68939e+14	1.69076e+07	0	1.04054e+14	4.72914e+12	7.4937e+13	2.70548e+11	300.917	5.57414e+14	2.59211e+13	9.83962e+11	100069	281088	4.05947e+08	1.18712e+13	9.00953e+10	3.0873e+07	19462.7	48.8049	277831	4.41051e+12	86484.5	251.474	-1.00664e-16	-0.0761536	-592.247	6.33085e+13	0	0	2.45516e-121	1.84689e-132	2.60632e+06
1.38881e-05	305.794	3.59996e+19	0	6.29756e+13	1.74767e+19	-3.4202e+13	1.27434e+15	1.10986e+19	2.5206e+13	4.63417e+18	3.14496e+09	2.78029e+18	3.32798e+15	1.21263e+12	3.75838e+15	2.1289e+06	3.80107e-05	3.68829e+14	1.69002e+07	0	1.02993e+14	4.72929e+12	7.53428e+13	2.68071e+11	303.953	5.58165e+14	2.62609e+13	9.85507e+11	101262	281185	4.06269e+08	1.16188e+13	9.17451e+10	3.06938e+07	19430.4	48.8213	275185	4.41039e+12	86575.4	250.546	-2.414e-16	-0.103599	-765.325	6.29747e+13	0	0	2.45513e-121	1.83716e-132	2.55994e+06
1.39881e-05	305.802	3.59987e+19	0	6.26453e+13	1.74763e+19	-3.42011e+13	1.27562e+15	1.10983e+19	2.51203e+13	4.63404e+18	3.12531e+09	2.78025e+18	3.31746e+15	1.21061e+12	3.75943e+15	2.12915e+06	3.5618e-05	3.68721e+14	1.68939e+07	0	1.01944e+14	4.72943e+12	7.57444e+13	2.65622e+11	306.982	5.58894e+14	2.66015e+13	9.87033e+11	102450	281277	4.06589e+08	1.13725e+13	9.34079e+10	3.0516e+07	19398	48.8394	272575	4.41028e+12	86666.1	249.629	-4.9718e-16	-0.138039	-973.256	6.26444e+13	0	0	2.45508e-121	1.82754e-132	2.51463e+06
1.40881e-05	305.809	3.59977e+19	0	6.23185e+13	1.74759e+19	-3.42003e+13	1.2769e+15	1.1098e+19	2.50351e+13	4.63391e+18	3.10583e+09	2.78021e+18	3.30701e+15	1.2086e+12	3.76046e+15	2.12941e+06	3.34214e-05	3.68614e+14	1.68885e+07	0	1.00907e+14	4.72957e+12	7.61417e+13	2.63201e+11	310.004	5.596e+14	2.69428e+13	9.88539e+11	103633	281366	4.06908e+08	1.11322e+13	9.50837e+10	3.03364e+07	19365.5	48.8577	269999	4.41017e+12	86756.3	248.724	-9.22318e-16	-0.180485	-1219.36	6.23176e+13	0	0	2.45497e-121	1.81801e-132	2.47037e+06
1.41881e-05	305.817	3.59968e+19	0	6.1995e+13	1.74754e+19	-3.41994e+13	1.27816e+15	1.10977e+19	2.49506e+13	4.63378e+18	3.08654e+09	2.78017e+18	3.29662e+15	1.2066e+12	3.7615e+15	2.12968e+06	3.14007e-05	3.68508e+14	1.68839e+07	0	9.98832e+13	4.7297e+12	7.65349e+13	2.60805e+11	313.019	5.60285e+14	2.72848e+13	9.90026e+11	104811	281451	4.07226e+08	1.08977e+13	9.67722e+10	3.01587e+07	19332.8	48.8767	267458	4.41006e+12	86845.1	247.831	-1.58296e-15	-0.231911	-1506.41	6.19941e+13	0	0	2.45487e-121	1.80858e-132	2.42711e+06
1.42881e-05	305.825	3.59959e+19	0	6.16749e+13	1.7475e+19	-3.41986e+13	1.27942e+15	1.10974e+19	2.48667e+13	4.63365e+18	3.06741e+09	2.78013e+18	3.28628e+15	1.20461e+12	3.76252e+15	2.12995e+06	2.95381e-05	3.68402e+14	1.68801e+07	0	9.88709e+13	4.72983e+12	7.69238e+13	2.58436e+11	316.026	5.60948e+14	2.76274e+13	9.91494e+11	105983	281531	4.07544e+08	1.06689e+13	9.84735e+10	2.99881e+07	19300	48.8991	264950	4.40995e+12	86933.2	246.949	-2.55576e-15	-0.293192	-1836.29	6.1674e+13	0	0	2.45484e-121	1.79925e-132	2.38484e+06
1.43881e-05	305.833	3.5995e+19	0	6.13581e+13	1.74746e+19	-3.41977e+13	1.28066e+15	1.10971e+19	2.47834e+13	4.63352e+18	3.04846e+09	2.78009e+18	3.276e+15	1.20263e+12	3.76353e+15	2.13023e+06	2.78177e-05	3.68298e+14	1.68769e+07	0	9.78707e+13	4.72995e+12	7.73086e+13	2.56093e+11	319.026	5.6159e+14	2.79706e+13	9.92944e+11	107151	281608	4.0786e+08	1.04457e+13	1.00187e+11	2.98176e+07	19267.1	48.9235	262474	4.40984e+12	87022	246.078	-3.92487e-15	-0.365022	-2209.65	6.13572e+13	0	0	2.45481e-121	1.79002e-132	2.34353e+06
1.44881e-05	305.84	3.59941e+19	0	6.10445e+13	1.74741e+19	-3.41969e+13	1.2819e+15	1.10968e+19	2.47006e+13	4.63339e+18	3.02968e+09	2.78005e+18	3.26578e+15	1.20066e+12	3.76454e+15	2.13051e+06	2.62257e-05	3.68195e+14	1.68743e+07	0	9.68822e+13	4.73008e+12	7.76892e+13	2.53775e+11	322.018	5.62211e+14	2.83145e+13	9.94375e+11	108313	281682	4.08176e+08	1.02278e+13	1.01914e+11	2.96372e+07	19234	48.9443	260030	4.40973e+12	87110	245.217	-5.77679e-15	-0.44782	-2625.45	6.10436e+13	0	0	2.45472e-121	1.78088e-132	2.30314e+06
1.45881e-05	305.848	3.59932e+19	0	6.07341e+13	1.74737e+19	-3.4196e+13	1.28312e+15	1.10965e+19	2.46185e+13	4.63326e+18	3.01106e+09	2.78001e+18	3.25562e+15	1.19871e+12	3.76554e+15	2.1308e+06	2.47498e-05	3.68093e+14	1.68722e+07	0	9.59054e+13	4.7302e+12	7.80658e+13	2.51483e+11	325.002	5.62812e+14	2.86589e+13	9.95788e+11	109471	281751	4.0849e+08	1.00151e+13	1.03653e+11	2.94562e+07	19200.9	48.963	257618	4.40963e+12	87195.1	244.368	-8.19255e-15	-0.541609	-3080.43	6.07332e+13	0	0	2.45458e-121	1.77183e-132	2.26366e+06
1.46881e-05	305.856	3.59923e+19	0	6.04269e+13	1.74733e+19	-3.41952e+13	1.28434e+15	1.10962e+19	2.4537e+13	4.63314e+18	2.99261e+09	2.77997e+18	3.24552e+15	1.19676e+12	3.76653e+15	2.13109e+06	2.33791e-05	3.67991e+14	1.68706e+07	0	9.49402e+13	4.73031e+12	7.84383e+13	2.49215e+11	327.978	5.63393e+14	2.90038e+13	9.97184e+11	110624	281817	4.08804e+08	9.80751e+12	1.05404e+11	2.93042e+07	19167.7	48.9939	255236	4.40952e+12	87279.8	243.53	-1.12363e-14	-0.645873	-3568.53	6.04259e+13	0	0	2.45453e-121	1.76288e-132	2.22506e+06
1.47881e-05	305.863	3.59914e+19	0	6.01227e+13	1.74729e+19	-3.41944e+13	1.28555e+15	1.10959e+19	2.4456e+13	4.63301e+18	2.97432e+09	2.77994e+18	3.23547e+15	1.19483e+12	3.76752e+15	2.13138e+06	2.21039e-05	3.67891e+14	1.68694e+07	0	9.39865e+13	4.73043e+12	7.88067e+13	2.46972e+11	330.947	5.63954e+14	2.93493e+13	9.98561e+11	111772	281880	4.09117e+08	9.60486e+12	1.07167e+11	2.91626e+07	19134.3	49.0358	252884	4.40941e+12	87369	242.702	-1.49401e-14	-0.759391	-4080.18	6.01217e+13	0	0	2.45456e-121	1.75401e-132	2.18731e+06
1.48881e-05	305.871	3.59905e+19	0	5.98216e+13	1.74724e+19	-3.41935e+13	1.28674e+15	1.10956e+19	2.43756e+13	4.63288e+18	2.95619e+09	2.7799e+18	3.22548e+15	1.1929e+12	3.76849e+15	2.13168e+06	2.09157e-05	3.67791e+14	1.68685e+07	0	9.3044e+13	4.73054e+12	7.91711e+13	2.44752e+11	333.906	5.64495e+14	2.96953e+13	9.99922e+11	112914	281939	4.09429e+08	9.40702e+12	1.08943e+11	2.8966e+07	19100.9	49.0541	250562	4.4093e+12	87455.9	241.885	-1.92822e-14	-0.880003	-4549.18	5.98206e+13	0	0	2.4545e-121	1.74524e-132	2.15039e+06
1.49881e-05	305.878	3.59896e+19	0	5.95234e+13	1.7472e+19	-3.41927e+13	1.28793e+15	1.10953e+19	2.42958e+13	4.63276e+18	2.93823e+09	2.77986e+18	3.21554e+15	1.19099e+12	3.76946e+15	2.13199e+06	1.98068e-05	3.67693e+14	1.68679e+07	0	9.21127e+13	4.73064e+12	7.95316e+13	2.42557e+11	336.858	5.65017e+14	3.00418e+13	1.00127e+12	114053	281994	4.0974e+08	9.21387e+12	1.1073e+11	2.87941e+07	19067.4	49.0723	248269	4.4092e+12	87534.4	241.078	-2.41533e-14	-1.00421	-4694.86	5.95225e+13	0	0	2.45438e-121	1.73655e-132	2.11429e+06
1.50881e-05	305.886	3.59887e+19	0	5.92283e+13	1.74716e+19	-3.41919e+13	1.2891e+15	1.1095e+19	2.42166e+13	4.63263e+18	2.92042e+09	2.77982e+18	3.20566e+15	1.18908e+12	3.77042e+15	2.1323e+06	1.87703e-05	3.67595e+14	1.68676e+07	0	9.11924e+13	4.73074e+12	7.9888e+13	2.40385e+11	339.801	5.65521e+14	3.03888e+13	1.00259e+12	115186	282046	4.10051e+08	9.02528e+12	1.1253e+11	2.86333e+07	19033.9	49.1077	246004	4.40909e+12	87621	240.281	-2.93249e-14	-1.12681	-4663.55	5.92273e+13	0	0	2.45428e-121	1.72794e-132	2.07897e+06
1.51881e-05	305.894	3.59878e+19	0	5.8936e+13	1.74712e+19	-3.41911e+13	1.29027e+15	1.10947e+19	2.41378e+13	4.63251e+18	2.90276e+09	2.77978e+18	3.19583e+15	1.18719e+12	3.77137e+15	2.13261e+06	1.78002e-05	3.67498e+14	1.68675e+07	0	9.02831e+13	4.73084e+12	8.02405e+13	2.38237e+11	342.735	5.66006e+14	3.07362e+13	1.0039e+12	116314	282095	4.1036e+08	8.84113e+12	1.14341e+11	2.84682e+07	19000.2	49.1357	243766	4.40898e+12	87704	239.494	-3.44091e-14	-1.24045	-4595.85	5.89351e+13	0	0	2.45422e-121	1.71942e-132	2.04444e+06
1.52881e-05	305.901	3.5987e+19	0	5.86466e+13	1.74708e+19	-3.41903e+13	1.29143e+15	1.10945e+19	2.40597e+13	4.63238e+18	2.88526e+09	2.77975e+18	3.18606e+15	1.1853e+12	3.77232e+15	2.13292e+06	1.68911e-05	3.67402e+14	1.68677e+07	0	8.93845e+13	4.73094e+12	8.05891e+13	2.36111e+11	345.661	5.66474e+14	3.1084e+13	1.0052e+12	117438	282141	4.10669e+08	8.66129e+12	1.16164e+11	2.83042e+07	18966.5	49.1642	241557	4.40888e+12	87785.5	238.717	-3.88166e-14	-1.33515	-4582.91	5.86457e+13	0	0	2.45418e-121	1.71099e-132	2.01068e+06
1.53881e-05	305.908	3.59861e+19	0	5.83601e+13	1.74703e+19	-3.41894e+13	1.29258e+15	1.10942e+19	2.3982e+13	4.63226e+18	2.86792e+09	2.77971e+18	3.17634e+15	1.18343e+12	3.77326e+15	2.13324e+06	1.6038e-05	3.67307e+14	1.6868e+07	0	8.84966e+13	4.73104e+12	8.09339e+13	2.34008e+11	348.578	5.66923e+14	3.14322e+13	1.00647e+12	118557	282184	4.10977e+08	8.48567e+12	1.17998e+11	2.81448e+07	18932.7	49.1981	239373	4.40877e+12	87868	237.95	-4.17134e-14	-1.39781	-4619.96	5.83591e+13	0	0	2.45412e-121	1.70264e-132	1.97771e+06
1.54881e-05	305.916	3.59852e+19	0	5.80763e+13	1.74699e+19	-3.41886e+13	1.29372e+15	1.10939e+19	2.39049e+13	4.63214e+18	2.85072e+09	2.77967e+18	3.16668e+15	1.18156e+12	3.77419e+15	2.13356e+06	1.52365e-05	3.67213e+14	1.68686e+07	0	8.76192e+13	4.73113e+12	8.12747e+13	2.31928e+11	351.486	5.67355e+14	3.17808e+13	1.00773e+12	119671	282223	4.11285e+08	8.31413e+12	1.19845e+11	2.79869e+07	18898.9	49.2333	237216	4.40867e+12	87950.7	237.193	-4.19815e-14	-1.41173	-4647.65	5.80753e+13	0	0	2.45403e-121	1.69437e-132	1.94554e+06
1.55881e-05	305.923	3.59843e+19	0	5.77952e+13	1.74695e+19	-3.41878e+13	1.29485e+15	1.10936e+19	2.38284e+13	4.63201e+18	2.83367e+09	2.77964e+18	3.15707e+15	1.17971e+12	3.77512e+15	2.13389e+06	1.44826e-05	3.6712e+14	1.68693e+07	0	8.67523e+13	4.73122e+12	8.16118e+13	2.29869e+11	354.385	5.67769e+14	3.21298e+13	1.00898e+12	120780	282259	4.11591e+08	8.14659e+12	1.21702e+11	2.78239e+07	18865	49.2626	235085	4.40856e+12	88030.5	236.446	-3.81852e-14	-1.35624	-4642.24	5.77943e+13	0	0	2.45396e-121	1.68617e-132	1.91418e+06
1.56881e-05	305.931	3.59835e+19	0	5.75169e+13	1.74691e+19	-3.4187e+13	1.29597e+15	1.10933e+19	2.37523e+13	4.63189e+18	2.81677e+09	2.7796e+18	3.14751e+15	1.17786e+12	3.77603e+15	2.13421e+06	1.37729e-05	3.67028e+14	1.68701e+07	0	8.58956e+13	4.7313e+12	8.1945e+13	2.27833e+11	357.275	5.68167e+14	3.24791e+13	1.01021e+12	121885	282293	4.11897e+08	7.98293e+12	1.23571e+11	2.76628e+07	18831	49.2936	232980	4.40846e+12	88109.5	235.707	-2.85498e-14	-1.20631	-4599.37	5.7516e+13	0	0	2.45391e-121	1.67806e-132	1.88367e+06
1.57881e-05	305.938	3.59826e+19	0	5.72413e+13	1.74687e+19	-3.41862e+13	1.29708e+15	1.1093e+19	2.36768e+13	4.63177e+18	2.80002e+09	2.77956e+18	3.138e+15	1.17602e+12	3.77694e+15	2.13454e+06	1.3104e-05	3.66936e+14	1.68711e+07	0	8.50491e+13	4.73138e+12	8.22745e+13	2.25817e+11	360.156	5.68548e+14	3.28288e+13	1.01143e+12	122986	282323	4.12202e+08	7.82304e+12	1.25451e+11	2.75133e+07	18797	49.3371	230899	4.40836e+12	88191.7	234.979	-1.09325e-14	-0.932218	-4544.35	5.72403e+13	0	0	2.45386e-121	1.67003e-132	1.85404e+06
1.58881e-05	305.945	3.59818e+19	0	5.69682e+13	1.74683e+19	-3.41854e+13	1.29818e+15	1.10927e+19	2.36017e+13	4.63165e+18	2.7834e+09	2.77952e+18	3.12855e+15	1.17419e+12	3.77785e+15	2.13488e+06	1.24729e-05	3.66845e+14	1.68722e+07	0	8.42126e+13	4.73146e+12	8.26002e+13	2.23823e+11	363.027	5.68913e+14	3.31788e+13	1.01263e+12	124081	282351	4.12506e+08	7.66685e+12	1.27342e+11	2.73617e+07	18762.9	49.3777	228842	4.40825e+12	88272.3	234.259	2.57423e-15	-0.499263	-4442.84	5.69673e+13	0	0	2.4538e-121	1.66207e-132	1.82532e+06
1.59881e-05	305.953	3.59809e+19	0	5.66978e+13	1.74679e+19	-3.41846e+13	1.29927e+15	1.10924e+19	2.35272e+13	4.63152e+18	2.76694e+09	2.77949e+18	3.11915e+15	1.17238e+12	3.77874e+15	2.13521e+06	1.18772e-05	3.66755e+14	1.68733e+07	0	8.33861e+13	4.73154e+12	8.29223e+13	2.2185e+11	365.889	5.69262e+14	3.3529e+13	1.01381e+12	125172	282375	4.12809e+08	7.51424e+12	1.29243e+11	2.72114e+07	18728.8	49.4198	226810	4.40815e+12	88352.4	233.549	-6.12397e-15	-0.0156252	-4379.22	5.66968e+13	0	0	2.45372e-121	1.65419e-132	1.79754e+06
1.60881e-05	305.96	3.598e+19	0	5.64299e+13	1.74675e+19	-3.41838e+13	1.30036e+15	1.10922e+19	2.34531e+13	4.6314e+18	2.75061e+09	2.77945e+18	3.1098e+15	1.17057e+12	3.77963e+15	2.13555e+06	1.13142e-05	3.66666e+14	1.68746e+07	0	8.25694e+13	4.73162e+12	8.32406e+13	2.19898e+11	368.742	5.69595e+14	3.38795e+13	1.01498e+12	126259	282397	4.13112e+08	7.36512e+12	1.31156e+11	2.70547e+07	18694.7	49.4551	224801	4.40805e+12	88429.8	232.848	-6.78314e-14	-0.755061	-4316.72	5.64289e+13	0	0	2.45364e-121	1.64638e-132	1.77074e+06
1.61881e-05	305.967	3.59792e+19	0	5.61645e+13	1.74671e+19	-3.4183e+13	1.30143e+15	1.10919e+19	2.33796e+13	4.63128e+18	2.73442e+09	2.77942e+18	3.1005e+15	1.16877e+12	3.78052e+15	2.13589e+06	1.07818e-05	3.66578e+14	1.6876e+07	0	8.17623e+13	4.73169e+12	8.35553e+13	2.17966e+11	371.585	5.69913e+14	3.42303e+13	1.01614e+12	127341	282416	4.13414e+08	7.21941e+12	1.3308e+11	2.68953e+07	18660.5	49.4879	222816	4.40794e+12	88505.7	232.155	-2.27393e-13	-4.42237	-4296.31	5.61636e+13	0	0	2.45357e-121	1.63864e-132	1.74493e+06
1.62881e-05	305.974	3.59783e+19	0	5.59016e+13	1.74667e+19	-3.41822e+13	1.3025e+15	1.10916e+19	2.33065e+13	4.63116e+18	2.71837e+09	2.77938e+18	3.09125e+15	1.16697e+12	3.78139e+15	2.13623e+06	1.0278e-05	3.6649e+14	1.68774e+07	0	8.09648e+13	4.73176e+12	8.38663e+13	2.16055e+11	374.419	5.70215e+14	3.45813e+13	1.01728e+12	128419	282433	4.13716e+08	7.07701e+12	1.35014e+11	2.6743e+07	18626.3	49.5283	220853	4.40784e+12	88583.2	231.472	-5.45632e-13	-13.8588	-4291.99	5.59007e+13	0	0	2.45351e-121	1.63098e-132	1.72012e+06
1.63881e-05	305.981	3.59775e+19	0	5.56412e+13	1.74663e+19	-3.41815e+13	1.30356e+15	1.10913e+19	2.32339e+13	4.63104e+18	2.70245e+09	2.77934e+18	3.08205e+15	1.16519e+12	3.78226e+15	2.13657e+06	9.80082e-06	3.66404e+14	1.6879e+07	0	8.01768e+13	4.73183e+12	8.41738e+13	2.14163e+11	377.243	5.70502e+14	3.49326e+13	1.01841e+12	129492	282446	4.14017e+08	6.93785e+12	1.36959e+11	2.65978e+07	18592.1	49.5758	218913	4.40774e+12	88661.8	230.797	-1.10119e-12	-33.1546	-4301.58	5.56403e+13	0	0	2.45347e-121	1.62339e-132	1.69631e+06
1.64881e-05	305.989	3.59767e+19	0	5.53832e+13	1.74659e+19	-3.41807e+13	1.30461e+15	1.1091e+19	2.31618e+13	4.63092e+18	2.68667e+09	2.77931e+18	3.0729e+15	1.16342e+12	3.78313e+15	2.13691e+06	9.3487e-06	3.66318e+14	1.68805e+07	0	7.93981e+13	4.73189e+12	8.44777e+13	2.12291e+11	380.057	5.70775e+14	3.5284e+13	1.01952e+12	130560	282457	4.14317e+08	6.80184e+12	1.38914e+11	2.64545e+07	18557.8	49.6239	216995	4.40764e+12	88739.1	230.131	-1.99247e-12	-67.8626	-4307.69	5.53822e+13	0	0	2.45341e-121	1.61587e-132	1.67347e+06
1.65881e-05	305.996	3.59758e+19	0	5.51275e+13	1.74655e+19	-3.41799e+13	1.30565e+15	1.10908e+19	2.30902e+13	4.63081e+18	2.67102e+09	2.77927e+18	3.0638e+15	1.16165e+12	3.78398e+15	2.13726e+06	8.92002e-06	3.66232e+14	1.68822e+07	0	7.86286e+13	4.73195e+12	8.4778e+13	2.10439e+11	382.861	5.71033e+14	3.56356e+13	1.02062e+12	131625	282466	4.14616e+08	6.66889e+12	1.4088e+11	2.63064e+07	18523.5	49.6679	215099	4.40754e+12	88814.8	229.474	-3.33856e-12	-125.187	-4308.1	5.51266e+13	0	0	2.45334e-121	1.60841e-132	1.65154e+06
1.66881e-05	306.003	3.5975e+19	0	5.48742e+13	1.74651e+19	-3.41791e+13	1.30668e+15	1.10905e+19	2.3019e+13	4.63069e+18	2.6555e+09	2.77924e+18	3.05475e+15	1.15989e+12	3.78483e+15	2.1376e+06	8.51335e-06	3.66148e+14	1.68839e+07	0	7.78683e+13	4.73201e+12	8.50748e+13	2.08605e+11	385.656	5.71277e+14	3.59874e+13	1.02171e+12	132685	282472	4.14915e+08	6.53893e+12	1.42856e+11	2.61468e+07	18489.2	49.7016	213225	4.40744e+12	88887.2	228.825	-5.2816e-12	-214.207	-4295.54	5.48733e+13	0	0	2.45327e-121	1.60103e-132	1.63043e+06
1.67881e-05	306.01	3.59742e+19	0	5.46232e+13	1.74647e+19	-3.41783e+13	1.3077e+15	1.10902e+19	2.29483e+13	4.63057e+18	2.64011e+09	2.7792e+18	3.04575e+15	1.15814e+12	3.78568e+15	2.13795e+06	8.12737e-06	3.66064e+14	1.68856e+07	0	7.71169e+13	4.73207e+12	8.53682e+13	2.06791e+11	388.44	5.71507e+14	3.63394e+13	1.02279e+12	133740	282475	4.15213e+08	6.41189e+12	1.44842e+11	2.59911e+07	18454.9	49.7399	211371	4.40734e+12	88960.5	228.184	-7.98734e-12	-346.054	-4261.53	5.46223e+13	0	0	2.45318e-121	1.59371e-132	1.61e+06
1.68881e-05	306.017	3.59733e+19	0	5.43745e+13	1.74643e+19	-3.41776e+13	1.30872e+15	1.10899e+19	2.2878e+13	4.63045e+18	2.62485e+09	2.77917e+18	3.0368e+15	1.1564e+12	3.78651e+15	2.1383e+06	7.76082e-06	3.65981e+14	1.68874e+07	0	7.63744e+13	4.73213e+12	8.56581e+13	2.04996e+11	391.215	5.71724e+14	3.66915e+13	1.02385e+12	134791	282476	4.15511e+08	6.28769e+12	1.46838e+11	2.583e+07	18420.5	49.7766	209538	4.40724e+12	89034.2	227.552	-1.16483e-11	-534.158	-4223	5.43736e+13	0	0	2.45312e-121	1.58647e-132	1.59006e+06
1.69881e-05	306.024	3.59725e+19	0	5.41281e+13	1.74639e+19	-3.41768e+13	1.30973e+15	1.10897e+19	2.28082e+13	4.63034e+18	2.60972e+09	2.77913e+18	3.02789e+15	1.15467e+12	3.78734e+15	2.13865e+06	7.41259e-06	3.65899e+14	1.68893e+07	0	7.56407e+13	4.73218e+12	8.59445e+13	2.03219e+11	393.98	5.71927e+14	3.70437e+13	1.02489e+12	135838	282475	4.15808e+08	6.16626e+12	1.48844e+11	2.56778e+07	18386.2	49.8209	207725	4.40714e+12	89109.4	226.928	-1.64822e-11	-794.358	-4168.8	5.41272e+13	0	0	2.45306e-121	1.57928e-132	1.57038e+06
1.70881e-05	306.031	3.59717e+19	0	5.38839e+13	1.74635e+19	-3.4176e+13	1.31072e+15	1.10894e+19	2.27388e+13	4.63022e+18	2.59471e+09	2.7791e+18	3.01903e+15	1.15295e+12	3.78817e+15	2.13901e+06	7.08162e-06	3.65817e+14	1.68911e+07	0	7.49156e+13	4.73223e+12	8.62276e+13	2.01461e+11	396.735	5.72116e+14	3.7396e+13	1.02593e+12	136881	282471	4.16104e+08	6.04752e+12	1.5086e+11	2.55465e+07	18351.8	49.8783	205933	4.40704e+12	89185.8	226.311	-2.27354e-11	-1145.16	-4094.93	5.38829e+13	0	0	2.453e-121	1.57216e-132	1.55067e+06
1.71881e-05	306.038	3.59709e+19	0	5.36419e+13	1.74631e+19	-3.41753e+13	1.31171e+15	1.10891e+19	2.26699e+13	4.6301e+18	2.57983e+09	2.77906e+18	3.01022e+15	1.15123e+12	3.78899e+15	2.13936e+06	6.76685e-06	3.65736e+14	1.68931e+07	0	7.41991e+13	4.73228e+12	8.65073e+13	1.99721e+11	399.479	5.72293e+14	3.77484e+13	1.02695e+12	137920	282465	4.164e+08	5.93142e+12	1.52885e+11	2.54269e+07	18317.4	49.9372	204161	4.40694e+12	89260.2	225.703	-3.06859e-11	-1608	-4033.17	5.36409e+13	0	0	2.45295e-121	1.56511e-132	1.53055e+06
1.72881e-05	306.045	3.597e+19	0	5.3402e+13	1.74627e+19	-3.41745e+13	1.3127e+15	1.10889e+19	2.26014e+13	4.62999e+18	2.56507e+09	2.77903e+18	3.00146e+15	1.14953e+12	3.7898e+15	2.13971e+06	6.46749e-06	3.65656e+14	1.6895e+07	0	7.3491e+13	4.73233e+12	8.67836e+13	1.97998e+11	402.213	5.72457e+14	3.81009e+13	1.02796e+12	138954	282457	4.16695e+08	5.81789e+12	1.5492e+11	2.53116e+07	18283.1	49.9983	202407	4.40684e+12	89335.2	225.103	-4.06391e-11	-2207.23	-3948.92	5.3401e+13	0	0	2.4529e-121	1.55812e-132	1.5096e+06
1.73881e-05	306.052	3.59692e+19	0	5.31643e+13	1.74623e+19	-3.41737e+13	1.31367e+15	1.10886e+19	2.25333e+13	4.62987e+18	2.55043e+09	2.77899e+18	2.99274e+15	1.14783e+12	3.79061e+15	2.14007e+06	6.18265e-06	3.65577e+14	1.6897e+07	0	7.27913e+13	4.73237e+12	8.70566e+13	1.96294e+11	404.938	5.72609e+14	3.84534e+13	1.02896e+12	139984	282446	4.16989e+08	5.70686e+12	1.56965e+11	2.51772e+07	18248.7	50.0404	200674	4.40675e+12	89406.2	224.51	-5.2936e-11	-2970.56	-3860.73	5.31633e+13	0	0	2.45285e-121	1.55119e-132	1.48731e+06
1.74881e-05	306.059	3.59684e+19	0	5.29286e+13	1.74619e+19	-3.4173e+13	1.31463e+15	1.10883e+19	2.24657e+13	4.62976e+18	2.53592e+09	2.77896e+18	2.98407e+15	1.14614e+12	3.79141e+15	2.14042e+06	5.91153e-06	3.65498e+14	1.6899e+07	0	7.20999e+13	4.73241e+12	8.73264e+13	1.94607e+11	407.652	5.72748e+14	3.8806e+13	1.02995e+12	141010	282434	4.17283e+08	5.59826e+12	1.59019e+11	2.50023e+07	18214.3	50.0475	198959	4.40665e+12	89471	223.925	-6.79499e-11	-3929.1	-3772.35	5.29277e+13	0	0	2.45279e-121	1.54432e-132	1.4631e+06
1.75881e-05	306.066	3.59676e+19	0	5.26951e+13	1.74616e+19	-3.41722e+13	1.31559e+15	1.1088e+19	2.23985e+13	4.62964e+18	2.52152e+09	2.77893e+18	2.97544e+15	1.14445e+12	3.7922e+15	2.14078e+06	5.65333e-06	3.6542e+14	1.6901e+07	0	7.14165e+13	4.73245e+12	8.75929e+13	1.92937e+11	410.355	5.72875e+14	3.91586e+13	1.03092e+12	142031	282419	4.17576e+08	5.49205e+12	1.61083e+11	2.48276e+07	18179.9	50.0567	197263	4.40655e+12	89538	223.347	-8.6084e-11	-5117.41	-3669.3	5.26941e+13	0	0	2.45273e-121	1.53751e-132	1.43632e+06
1.76881e-05	306.072	3.59668e+19	0	5.24636e+13	1.74612e+19	-3.41715e+13	1.31654e+15	1.10878e+19	2.23317e+13	4.62953e+18	2.50724e+09	2.77889e+18	2.96686e+15	1.14278e+12	3.79299e+15	2.14114e+06	5.40733e-06	3.65342e+14	1.69031e+07	0	7.07412e+13	4.73249e+12	8.78561e+13	1.91284e+11	413.049	5.7299e+14	3.95113e+13	1.03188e+12	143049	282402	4.17869e+08	5.38815e+12	1.63156e+11	2.46361e+07	18145.6	50.0593	195585	4.40645e+12	89607.5	222.776	-1.07781e-10	-6574.01	-3550.08	5.24627e+13	0	0	2.45266e-121	1.53076e-132	1.4062e+06
1.77881e-05	306.079	3.5966e+19	0	5.22341e+13	1.74608e+19	-3.41707e+13	1.31748e+15	1.10875e+19	2.22653e+13	4.62941e+18	2.49307e+09	2.77886e+18	2.95833e+15	1.14111e+12	3.79377e+15	2.1415e+06	5.17288e-06	3.65266e+14	1.69051e+07	0	7.00738e+13	4.73253e+12	8.81162e+13	1.89648e+11	415.732	5.73094e+14	3.98639e+13	1.03284e+12	144062	282383	4.1816e+08	5.28652e+12	1.65238e+11	2.44484e+07	18111.2	50.0703	193925	4.40636e+12	89680.8	222.211	-1.33516e-10	-8341.19	-3409.32	5.22332e+13	0	0	2.45258e-121	1.52407e-132	1.37474e+06
1.78881e-05	306.086	3.59652e+19	0	5.20069e+13	1.74604e+19	-3.417e+13	1.31842e+15	1.10872e+19	2.21992e+13	4.6293e+18	2.47902e+09	2.77882e+18	2.94984e+15	1.13944e+12	3.79455e+15	2.14185e+06	4.94944e-06	3.65189e+14	1.69072e+07	0	6.94143e+13	4.73257e+12	8.8373e+13	1.88029e+11	418.405	5.73186e+14	4.02166e+13	1.03378e+12	145072	282362	4.18452e+08	5.1871e+12	1.67328e+11	2.44718e+07	18076.8	50.2092	192283	4.40626e+12	89763.2	221.654	-6.04223e-35	-4.07162e-18	-3.06181e-09	5.2006e+13	0	0	7.54228e-122	-4.65978e-129	1.35472e+06
1.79881e-05	306.093	3.59644e+19	0	5.17817e+13	1.746e+19	-3.41693e+13	1.31934e+15	1.1087e+19	2.21335e+13	4.62919e+18	2.46509e+09	2.77879e+18	2.94139e+15	1.13779e+12	3.79532e+15	2.14221e+06	4.7365e-06	3.65114e+14	1.69094e+07	0	6.87625e+13	4.7326e+12	8.86267e+13	1.86427e+11	421.067	5.73266e+14	4.05692e+13	1.0347e+12	146077	282338	4.18742e+08	5.08983e+12	1.69428e+11	2.43384e+07	18042.4	50.255	190659	4.40617e+12	89833.5	221.104	-8.52995e-34	-2.48371e-17	-1.15548e-08	5.17807e+13	0	0	3.46448e-122	-2.15111e-128	1.33509e+06
1.80881e-05	306.1	3.59636e+19	0	5.15584e+13	1.74597e+19	-3.41685e+13	1.32026e+15	1.10867e+19	2.20684e+13	4.62908e+18	2.45126e+09	2.77876e+18	2.93299e+15	1.13614e+12	3.79609e+15	2.14257e+06	4.53345e-06	3.65039e+14	1.69115e+07	0	6.81183e+13	4.73263e+12	8.88774e+13	1.84841e+11	423.719	5.73336e+14	4.09218e+13	1.03562e+12	147078	282313	4.19033e+08	4.99466e+12	1.71537e+11	2.42059e+07	18008.1	50.301	189052	4.40607e+12	89903.3	220.562	-1.09865e-32	-3.09792e-16	-2.49989e-08	5.15574e+13	0	0	2.49665e-122	-4.93167e-128	1.31583e+06
1.81881e-05	306.106	3.59628e+19	0	5.1337e+13	1.74593e+19	-3.41678e+13	1.32117e+15	1.10865e+19	2.20036e+13	4.62896e+18	2.43755e+09	2.77872e+18	2.92463e+15	1.13451e+12	3.79685e+15	2.14293e+06	4.3398e-06	3.64965e+14	1.69137e+07	0	6.74817e+13	4.73266e+12	8.91249e+13	1.83271e+11	426.36	5.73395e+14	4.12743e+13	1.03653e+12	148076	282286	4.19322e+08	4.90154e+12	1.73654e+11	2.40744e+07	17973.8	50.3474	187462	4.40598e+12	89972.7	220.026	-4.32397e-32	-1.14306e-15	-4.27918e-08	5.13361e+13	0	0	2.26114e-122	-8.63157e-128	1.29694e+06
1.82881e-05	306.113	3.5962e+19	0	5.11175e+13	1.74589e+19	-3.4167e+13	1.32207e+15	1.10862e+19	2.19392e+13	4.62885e+18	2.42395e+09	2.77869e+18	2.91632e+15	1.13288e+12	3.7976e+15	2.14329e+06	4.15506e-06	3.64891e+14	1.69158e+07	0	6.68525e+13	4.73269e+12	8.93693e+13	1.81717e+11	428.991	5.73443e+14	4.16268e+13	1.03742e+12	149069	282257	4.19611e+08	4.81042e+12	1.7578e+11	2.39439e+07	17939.5	50.3941	185889	4.40588e+12	90041.7	219.497	-1.07116e-31	-2.80594e-15	-6.43194e-08	5.11166e+13	0	0	2.10278e-122	-1.30712e-127	1.2784e+06
1.83881e-05	306.12	3.59612e+19	0	5.08999e+13	1.74585e+19	-3.41663e+13	1.32297e+15	1.10859e+19	2.18752e+13	4.62874e+18	2.41046e+09	2.77866e+18	2.90805e+15	1.13125e+12	3.79835e+15	2.14365e+06	3.97879e-06	3.64818e+14	1.6918e+07	0	6.62306e+13	4.73271e+12	8.96107e+13	1.80178e+11	431.612	5.73481e+14	4.19792e+13	1.03831e+12	150059	282226	4.19899e+08	4.72125e+12	1.77915e+11	2.38143e+07	17905.3	50.4411	184333	4.40579e+12	90110.3	218.975	-2.07339e-31	-5.57373e-15	-8.89485e-08	5.08989e+13	0	0	2.02107e-122	-1.80653e-127	1.26021e+06
1.84881e-05	306.126	3.59605e+19	0	5.06841e+13	1.74582e+19	-3.41656e+13	1.32385e+15	1.10857e+19	2.18116e+13	4.62863e+18	2.39708e+09	2.77862e+18	2.89982e+15	1.12964e+12	3.79909e+15	2.14401e+06	3.81055e-06	3.64746e+14	1.69202e+07	0	6.5616e+13	4.73274e+12	8.98491e+13	1.78656e+11	434.222	5.73508e+14	4.23316e+13	1.03918e+12	151044	282194	4.20187e+08	4.63399e+12	1.80058e+11	2.36856e+07	17871.1	50.4885	182793	4.40569e+12	90178.5	218.459	-3.45617e-31	-9.70894e-15	-1.16e-07	5.06832e+13	0	0	2.02267e-122	-2.34154e-127	1.24237e+06
1.85881e-05	306.133	3.59597e+19	0	5.04701e+13	1.74578e+19	-3.41649e+13	1.32473e+15	1.10854e+19	2.17484e+13	4.62852e+18	2.3838e+09	2.77859e+18	2.89164e+15	1.12803e+12	3.79983e+15	2.14437e+06	3.64996e-06	3.64674e+14	1.69224e+07	0	6.50086e+13	4.73276e+12	9.00845e+13	1.77148e+11	436.821	5.73525e+14	4.26838e+13	1.04005e+12	152026	282159	4.20475e+08	4.54858e+12	1.82209e+11	2.35579e+07	17836.9	50.5361	181269	4.4056e+12	90246.3	217.95	-5.14449e-31	-1.54531e-14	-1.44722e-07	5.04692e+13	0	0	2.04638e-122	-2.89019e-127	1.22485e+06
1.86881e-05	306.14	3.59589e+19	0	5.0258e+13	1.74574e+19	-3.41641e+13	1.32561e+15	1.10852e+19	2.16855e+13	4.62841e+18	2.37063e+09	2.77856e+18	2.88349e+15	1.12643e+12	3.80056e+15	2.14474e+06	3.49663e-06	3.64602e+14	1.69246e+07	0	6.44082e+13	4.73278e+12	9.0317e+13	1.75656e+11	439.41	5.73533e+14	4.3036e+13	1.0409e+12	153003	282123	4.20761e+08	4.46499e+12	1.84369e+11	2.34311e+07	17802.7	50.5841	179761	4.4055e+12	90313.8	217.447	-6.97215e-31	-2.30241e-14	-1.74285e-07	5.0257e+13	0	0	2.05123e-122	-3.42833e-127	1.20767e+06
1.87881e-05	306.146	3.59581e+19	0	5.00476e+13	1.7457e+19	-3.41634e+13	1.32647e+15	1.10849e+19	2.16231e+13	4.6283e+18	2.35757e+09	2.77853e+18	2.87539e+15	1.12484e+12	3.80129e+15	2.1451e+06	3.3502e-06	3.64532e+14	1.69269e+07	0	6.38149e+13	4.7328e+12	9.05465e+13	1.74179e+11	441.989	5.7353e+14	4.3388e+13	1.04175e+12	153977	282085	4.21048e+08	4.38316e+12	1.86537e+11	2.33052e+07	17768.5	50.6324	178269	4.40541e+12	90381	216.951	-8.6805e-31	-3.2616e-14	-2.03781e-07	5.00467e+13	0	0	2.04099e-122	-3.92954e-127	1.19079e+06
1.88881e-05	306.153	3.59573e+19	0	4.9839e+13	1.74567e+19	-3.41627e+13	1.32733e+15	1.10846e+19	2.1561e+13	4.62819e+18	2.3446e+09	2.77849e+18	2.86733e+15	1.12325e+12	3.80201e+15	2.14546e+06	3.21035e-06	3.64462e+14	1.69291e+07	0	6.32284e+13	4.73282e+12	9.07731e+13	1.72717e+11	444.556	5.73518e+14	4.37399e+13	1.04258e+12	154947	282045	4.21333e+08	4.30307e+12	1.88713e+11	2.31803e+07	17734.4	50.681	176793	4.40532e+12	90447.8	216.462	-9.93945e-31	-4.43969e-14	-2.32222e-07	4.9838e+13	0	0	2.02806e-122	-4.3652e-127	1.17424e+06
1.89881e-05	306.16	3.59566e+19	0	4.96321e+13	1.74563e+19	-3.4162e+13	1.32818e+15	1.10844e+19	2.14992e+13	4.62808e+18	2.33174e+09	2.77846e+18	2.85932e+15	1.12167e+12	3.80273e+15	2.14582e+06	3.07675e-06	3.64392e+14	1.69314e+07	0	6.26487e+13	4.73284e+12	9.09968e+13	1.7127e+11	447.114	5.73497e+14	4.40916e+13	1.04341e+12	155914	282004	4.21618e+08	4.22466e+12	1.90896e+11	2.30562e+07	17700.3	50.7299	175332	4.40523e+12	90514.2	215.978	-1.03054e-30	-5.85068e-14	-2.58539e-07	4.96311e+13	0	0	2.02253e-122	-4.7044e-127	1.15798e+06
1.90881e-05	306.166	3.59558e+19	0	4.94269e+13	1.74559e+19	-3.41613e+13	1.32902e+15	1.10841e+19	2.14379e+13	4.62797e+18	2.31899e+09	2.77843e+18	2.85134e+15	1.12009e+12	3.80344e+15	2.14618e+06	2.9491e-06	3.64323e+14	1.69337e+07	0	6.20757e+13	4.73285e+12	9.12177e+13	1.69837e+11	449.661	5.73466e+14	4.44432e+13	1.04422e+12	156876	281961	4.21903e+08	4.1479e+12	1.93088e+11	2.2933e+07	17666.3	50.7791	173886	4.40513e+12	90580.3	215.501	-9.22409e-31	-7.50549e-14	-2.81575e-07	4.94259e+13	0	0	2.02709e-122	-4.91395e-127	1.14202e+06
1.91881e-05	306.173	3.5955e+19	0	4.92234e+13	1.74556e+19	-3.41605e+13	1.32986e+15	1.10839e+19	2.13769e+13	4.62786e+18	2.30633e+09	2.7784e+18	2.8434e+15	1.11853e+12	3.80414e+15	2.14654e+06	2.82711e-06	3.64255e+14	1.69359e+07	0	6.15094e+13	4.73286e+12	9.14358e+13	1.68419e+11	452.197	5.73426e+14	4.47946e+13	1.04502e+12	157835	281916	4.22187e+08	4.07274e+12	1.95287e+11	2.28107e+07	17632.3	50.8286	172455	4.40504e+12	90646	215.03	-6.38634e-31	-9.41165e-14	-3.00092e-07	4.92224e+13	0	0	2.03266e-122	-4.95839e-127	1.12635e+06
1.92881e-05	306.179	3.59543e+19	0	4.90215e+13	1.74552e+19	-3.41598e+13	1.33069e+15	1.10836e+19	2.13162e+13	4.62775e+18	2.29377e+09	2.77836e+18	2.83551e+15	1.11697e+12	3.80485e+15	2.1469e+06	2.71052e-06	3.64187e+14	1.69382e+07	0	6.09496e+13	4.73288e+12	9.16511e+13	1.67015e+11	454.722	5.73378e+14	4.51459e+13	1.04582e+12	158790	281870	4.22471e+08	3.99915e+12	1.97494e+11	2.26893e+07	17598.3	50.8783	171038	4.40495e+12	90711.4	214.565	-3.03135e-31	-1.15733e-13	-3.12766e-07	4.90206e+13	0	0	2.04106e-122	-4.80008e-127	1.11097e+06
1.93881e-05	306.186	3.59535e+19	0	4.88214e+13	1.74549e+19	-3.41591e+13	1.33151e+15	1.10834e+19	2.12559e+13	4.62764e+18	2.28131e+09	2.77833e+18	2.82765e+15	1.11542e+12	3.80554e+15	2.14727e+06	2.59907e-06	3.6412e+14	1.69405e+07	0	6.03963e+13	4.73289e+12	9.18635e+13	1.65625e+11	457.237	5.7332e+14	4.5497e+13	1.04661e+12	159741	281822	4.22754e+08	3.9271e+12	1.99709e+11	2.25688e+07	17564.4	50.9283	169637	4.40486e+12	90776.5	214.106	-5.84006e-34	-1.39916e-13	-3.18188e-07	4.88204e+13	0	0	2.03943e-122	-4.39908e-127	1.09587e+06
1.94881e-05	306.192	3.59528e+19	0	4.86228e+13	1.74545e+19	-3.41584e+13	1.33233e+15	1.10831e+19	2.1196e+13	4.62754e+18	2.26895e+09	2.7783e+18	2.81984e+15	1.11387e+12	3.80623e+15	2.14763e+06	2.49251e-06	3.64053e+14	1.69428e+07	0	5.98493e+13	4.7329e+12	9.20733e+13	1.64249e+11	459.742	5.73254e+14	4.58479e+13	1.04738e+12	160688	281772	4.23037e+08	3.85654e+12	2.01931e+11	2.24491e+07	17530.5	50.9785	168249	4.40477e+12	90841.2	213.652	1.33883e-31	-1.66641e-13	-3.14866e-07	4.86219e+13	0	0	2.04237e-122	-3.71327e-127	1.08103e+06
1.95881e-05	306.198	3.5952e+19	0	4.84258e+13	1.74541e+19	-3.41577e+13	1.33313e+15	1.10829e+19	2.11364e+13	4.62743e+18	2.25668e+09	2.77827e+18	2.81206e+15	1.11233e+12	3.80692e+15	2.14799e+06	2.39061e-06	3.63987e+14	1.69451e+07	0	5.93087e+13	4.7329e+12	9.22803e+13	1.62887e+11	462.236	5.7318e+14	4.61986e+13	1.04815e+12	161632	281721	4.23319e+08	3.78745e+12	2.0416e+11	2.23303e+07	17496.6	51.029	166876	4.40468e+12	90905.6	213.205	6.99249e-32	-1.95858e-13	-3.01224e-07	4.84249e+13	0	0	2.03749e-122	-2.69819e-127	1.06646e+06
1.96881e-05	306.205	3.59512e+19	0	4.82305e+13	1.74538e+19	-3.4157e+13	1.33394e+15	1.10826e+19	2.10771e+13	4.62732e+18	2.24451e+09	2.77824e+18	2.80433e+15	1.1108e+12	3.8076e+15	2.14835e+06	2.29317e-06	3.63921e+14	1.69474e+07	0	5.87742e+13	4.73291e+12	9.24846e+13	1.61538e+11	464.719	5.73097e+14	4.6549e+13	1.04891e+12	162572	281669	4.236e+08	3.71978e+12	2.06397e+11	2.22123e+07	17462.8	51.0797	165517	4.40458e+12	90969.7	212.763	-1.28454e-31	-2.27481e-13	-2.75605e-07	4.82295e+13	0	0	2.02729e-122	-1.49159e-127	1.05216e+06
1.97881e-05	306.211	3.59505e+19	0	4.80367e+13	1.74534e+19	-3.41563e+13	1.33473e+15	1.10824e+19	2.10182e+13	4.62722e+18	2.23243e+09	2.77821e+18	2.79663e+15	1.10927e+12	3.80827e+15	2.14871e+06	2.19996e-06	3.63856e+14	1.69497e+07	0	5.82459e+13	4.73291e+12	9.26863e+13	1.60203e+11	467.192	5.73007e+14	4.68993e+13	1.04966e+12	163509	281615	4.23881e+08	3.6535e+12	2.08641e+11	2.20952e+07	17429	51.1307	164172	4.40449e+12	91033.4	212.327	-2.46742e-31	-2.61395e-13	-2.36271e-07	4.80358e+13	0	0	2.02515e-122	-4.62075e-128	1.0381e+06
1.98881e-05	306.218	3.59497e+19	0	4.78444e+13	1.74531e+19	-3.41556e+13	1.33552e+15	1.10821e+19	2.09596e+13	4.62711e+18	2.22045e+09	2.77818e+18	2.78897e+15	1.10775e+12	3.80895e+15	2.14907e+06	2.1108e-06	3.63791e+14	1.6952e+07	0	5.77237e+13	4.73292e+12	9.28853e+13	1.58882e+11	469.654	5.72908e+14	4.72493e+13	1.0504e+12	164442	281560	4.24162e+08	3.58859e+12	2.10892e+11	2.19789e+07	17395.3	51.1819	162840	4.4044e+12	91096.9	211.897	9.51622e-33	-2.97458e-13	-1.81471e-07	4.78435e+13	0	0	2.02647e-122	2.84794e-129	1.0243e+06
1.99881e-05	306.224	3.5949e+19	0	4.76537e+13	1.74527e+19	-3.41549e+13	1.3363e+15	1.10819e+19	2.09013e+13	4.627e+18	2.20856e+09	2.77814e+18	2.78135e+15	1.10624e+12	3.80961e+15	2.14943e+06	2.02549e-06	3.63727e+14	1.69544e+07	0	5.72075e+13	4.73292e+12	9.30816e+13	1.57573e+11	472.105	5.72801e+14	4.75991e+13	1.05114e+12	165371	281503	4.24442e+08	3.525e+12	2.1315e+11	2.18635e+07	17361.7	51.2334	161522	4.40431e+12	91160	211.472	9.91848e-32	-3.35509e-13	-1.0997e-07	4.76528e+13	0	0	2.03034e-122	-6.14996e-128	1.01074e+06
2.00881e-05	306.23	3.59483e+19	0	4.74645e+13	1.74524e+19	-3.41542e+13	1.33707e+15	1.10816e+19	2.08434e+13	4.6269e+18	2.19676e+09	2.77811e+18	2.77377e+15	1.10473e+12	3.81027e+15	2.14979e+06	1.94385e-06	3.63663e+14	1.69567e+07	0	5.66971e+13	4.73292e+12	9.32754e+13	1.56277e+11	474.547	5.72687e+14	4.79486e+13	1.05186e+12	166297	281445	4.24722e+08	3.46271e+12	2.15415e+11	2.17489e+07	17328	51.285	160217	4.40423e+12	91222.8	211.053	5.55977e-32	-3.75353e-13	-2.02981e-08	4.74636e+13	0	0	2.03212e-122	-3.19534e-127	997418
2.01881e-05	306.237	3.59475e+19	0	4.72768e+13	1.7452e+19	-3.41535e+13	1.33784e+15	1.10814e+19	2.07858e+13	4.62679e+18	2.18505e+09	2.77808e+18	2.76622e+15	1.10323e+12	3.81093e+15	2.15015e+06	1.86572e-06	3.636e+14	1.6959e+07	0	5.61926e+13	4.73292e+12	9.34666e+13	1.54995e+11	476.977	5.72565e+14	4.82979e+13	1.05258e+12	167219	281385	4.25001e+08	3.4017e+12	2.17687e+11	2.16351e+07	17294.4	51.3369	158926	4.40414e+12	91285.3	210.639	-1.76189e-30	-4.17557e-13	5.06041e-08	4.72759e+13	0	0	2.03288e-122	-8.74932e-127	984329
2.02881e-05	306.243	3.59468e+19	0	4.70906e+13	1.74516e+19	-3.41528e+13	1.3386e+15	1.10811e+19	2.07285e+13	4.62669e+18	2.17343e+09	2.77805e+18	2.75871e+15	1.10174e+12	3.81158e+15	2.15051e+06	1.79095e-06	3.63537e+14	1.69613e+07	0	5.56939e+13	4.73292e+12	9.36553e+13	1.53725e+11	479.397	5.72436e+14	4.86469e+13	1.05329e+12	168138	281325	4.2528e+08	3.34192e+12	2.19965e+11	2.15221e+07	17260.9	51.389	157647	4.40405e+12	91347.5	210.231	-7.56954e-30	-4.62897e-13	5.42996e-08	4.70897e+13	0	0	2.03119e-122	-1.85758e-126	971469
2.03881e-05	306.249	3.5946e+19	0	4.69058e+13	1.74513e+19	-3.41522e+13	1.33936e+15	1.10809e+19	2.06716e+13	4.62659e+18	2.16189e+09	2.77802e+18	2.75124e+15	1.10025e+12	3.81223e+15	2.15087e+06	1.71937e-06	3.63475e+14	1.69637e+07	0	5.52008e+13	4.73292e+12	9.38414e+13	1.52468e+11	481.806	5.72299e+14	4.89957e+13	1.05399e+12	169053	281262	4.25558e+08	3.28335e+12	2.22251e+11	2.14099e+07	17227.4	51.4413	156381	4.40396e+12	91409.4	209.827	-2.02416e-29	-5.12388e-13	-7.07225e-08	4.69049e+13	0	0	2.02573e-122	-3.42616e-126	958832
2.04881e-05	306.256	3.59453e+19	0	4.67225e+13	1.74509e+19	-3.41515e+13	1.34011e+15	1.10806e+19	2.0615e+13	4.62648e+18	2.15045e+09	2.77799e+18	2.74381e+15	1.09877e+12	3.81287e+15	2.15123e+06	1.65083e-06	3.63413e+14	1.6966e+07	0	5.47133e+13	4.73292e+12	9.4025e+13	1.51223e+11	484.205	5.72155e+14	4.93441e+13	1.05468e+12	169964	281199	4.25836e+08	3.22597e+12	2.24542e+11	2.12985e+07	17194	51.4938	155128	4.40387e+12	91471	209.429	-4.39252e-29	-5.67626e-13	-4.15894e-07	4.67216e+13	0	0	2.02267e-122	-5.77073e-126	946414
2.05881e-05	306.262	3.59446e+19	0	4.65406e+13	1.74506e+19	-3.41508e+13	1.34085e+15	1.10804e+19	2.05586e+13	4.62638e+18	2.13909e+09	2.77796e+18	2.73642e+15	1.09729e+12	3.81351e+15	2.15159e+06	1.5852e-06	3.63352e+14	1.69684e+07	0	5.42314e+13	4.73291e+12	9.42062e+13	1.4999e+11	486.594	5.72005e+14	4.96923e+13	1.05537e+12	170873	281134	4.26113e+08	3.16975e+12	2.26841e+11	2.11879e+07	17160.7	51.5465	153887	4.40378e+12	91532.2	209.037	-8.4088e-29	-6.30795e-13	-1.1023e-06	4.65397e+13	0	0	2.02117e-122	-9.11595e-126	934211
2.06881e-05	306.268	3.59438e+19	0	4.63602e+13	1.74503e+19	-3.41501e+13	1.34159e+15	1.10802e+19	2.05026e+13	4.62627e+18	2.12782e+09	2.77793e+18	2.72906e+15	1.09582e+12	3.81414e+15	2.15195e+06	1.52236e-06	3.63291e+14	1.69707e+07	0	5.3755e+13	4.73291e+12	9.43849e+13	1.4877e+11	488.972	5.71847e+14	5.00402e+13	1.05604e+12	171777	281068	4.2639e+08	3.11465e+12	2.29145e+11	2.10781e+07	17127.3	51.5994	152659	4.40369e+12	91593.2	208.649	-1.47669e-28	-7.04736e-13	-2.28449e-06	4.63592e+13	0	0	2.02251e-122	-1.37234e-125	922217
2.07881e-05	306.274	3.59431e+19	0	4.61811e+13	1.74499e+19	-3.41494e+13	1.34232e+15	1.10799e+19	2.04469e+13	4.62617e+18	2.11664e+09	2.7779e+18	2.72173e+15	1.09436e+12	3.81477e+15	2.1523e+06	1.46216e-06	3.63231e+14	1.6973e+07	0	5.32839e+13	4.7329e+12	9.45611e+13	1.47562e+11	491.339	5.71683e+14	5.03877e+13	1.05671e+12	172679	281001	4.26667e+08	3.06066e+12	2.31456e+11	2.09691e+07	17094.1	51.6524	151443	4.40361e+12	91653.9	208.266	-2.43186e-28	-7.93014e-13	-4.15419e-06	4.61801e+13	0	0	2.02585e-122	-1.98939e-125	910428
2.08881e-05	306.28	3.59424e+19	0	4.60034e+13	1.74496e+19	-3.41488e+13	1.34304e+15	1.10797e+19	2.03915e+13	4.62607e+18	2.10553e+09	2.77787e+18	2.71444e+15	1.0929e+12	3.8154e+15	2.15266e+06	1.4045e-06	3.63171e+14	1.69754e+07	0	5.28182e+13	4.73289e+12	9.4735e+13	1.46365e+11	493.696	5.71512e+14	5.0735e+13	1.05737e+12	173577	280933	4.26943e+08	3.00775e+12	2.33773e+11	2.08609e+07	17060.9	51.7057	150239	4.40352e+12	91714.4	207.889	-3.80984e-28	-9.00015e-13	-6.94442e-06	4.60024e+13	0	0	2.03001e-122	-2.79706e-125	898841
2.09881e-05	306.287	3.59417e+19	0	4.5827e+13	1.74492e+19	-3.41481e+13	1.34376e+15	1.10794e+19	2.03365e+13	4.62597e+18	2.09452e+09	2.77784e+18	2.70719e+15	1.09145e+12	3.81602e+15	2.15302e+06	1.34926e-06	3.63112e+14	1.69777e+07	0	5.23577e+13	4.73288e+12	9.49065e+13	1.45181e+11	496.042	5.71334e+14	5.10819e+13	1.05803e+12	174471	280863	4.27218e+08	2.95589e+12	2.36096e+11	2.07534e+07	17027.7	51.7592	149047	4.40343e+12	91774.5	207.516	-5.73401e-28	-1.03103e-12	-1.09334e-05	4.58261e+13	0	0	2.03332e-122	-3.83423e-125	887450
2.10881e-05	306.293	3.59409e+19	0	4.5652e+13	1.74489e+19	-3.41474e+13	1.34447e+15	1.10792e+19	2.02817e+13	4.62586e+18	2.08358e+09	2.77781e+18	2.69998e+15	1.09e+12	3.81663e+15	2.15337e+06	1.29635e-06	3.63053e+14	1.69801e+07	0	5.19025e+13	4.73287e+12	9.50756e+13	1.44008e+11	498.378	5.7115e+14	5.14285e+13	1.05867e+12	175362	280793	4.27493e+08	2.90507e+12	2.38426e+11	2.06467e+07	16994.6	51.8128	147866	4.40335e+12	91834.3	207.148	-8.34903e-28	-1.19234e-12	-1.64484e-05	4.56511e+13	0	0	2.03242e-122	-5.14455e-125	876253
2.11881e-05	306.299	3.59402e+19	0	4.54783e+13	1.74485e+19	-3.41467e+13	1.34518e+15	1.1079e+19	2.02272e+13	4.62576e+18	2.07273e+09	2.77778e+18	2.69279e+15	1.08856e+12	3.81724e+15	2.15373e+06	1.24564e-06	3.62994e+14	1.69824e+07	0	5.14523e+13	4.73286e+12	9.52423e+13	1.42847e+11	500.704	5.7096e+14	5.17747e+13	1.05931e+12	176250	280721	4.27768e+08	2.85525e+12	2.40761e+11	2.05407e+07	16961.6	51.8666	146698	4.40326e+12	91893.9	206.785	-1.18213e-27	-1.39121e-12	-2.3869e-05	4.54774e+13	0	0	2.03438e-122	-6.77658e-125	865244
2.12881e-05	306.305	3.59395e+19	0	4.5306e+13	1.74482e+19	-3.41461e+13	1.34587e+15	1.10787e+19	2.0173e+13	4.62566e+18	2.06195e+09	2.77775e+18	2.68565e+15	1.08713e+12	3.81785e+15	2.15409e+06	1.19705e-06	3.62936e+14	1.69848e+07	0	5.10072e+13	4.73285e+12	9.54068e+13	1.41697e+11	503.019	5.70764e+14	5.21207e+13	1.05994e+12	177135	280648	4.28042e+08	2.80642e+12	2.43102e+11	2.04355e+07	16928.6	51.9206	145541	4.40317e+12	91953.2	206.427	-1.63432e-27	-1.63611e-12	-3.36321e-05	4.5305e+13	0	0	2.03355e-122	-8.78433e-125	854421
2.13881e-05	306.311	3.59388e+19	0	4.51349e+13	1.74479e+19	-3.41454e+13	1.34657e+15	1.10785e+19	2.01191e+13	4.62556e+18	2.05126e+09	2.77772e+18	2.67854e+15	1.0857e+12	3.81845e+15	2.15444e+06	1.15047e-06	3.62878e+14	1.69871e+07	0	5.05672e+13	4.73284e+12	9.5569e+13	1.40558e+11	505.324	5.70562e+14	5.24662e+13	1.06057e+12	178016	280574	4.28316e+08	2.75855e+12	2.45449e+11	2.03311e+07	16895.7	51.9747	144395	4.40309e+12	92012.2	206.073	-2.21328e-27	-1.93669e-12	-4.6235e-05	4.5134e+13	0	0	2.02754e-122	-1.12273e-124	843779
2.14881e-05	306.317	3.59381e+19	0	4.49651e+13	1.74475e+19	-3.41448e+13	1.34726e+15	1.10782e+19	2.00655e+13	4.62546e+18	2.04065e+09	2.77769e+18	2.67146e+15	1.08427e+12	3.81905e+15	2.1548e+06	1.10582e-06	3.62821e+14	1.69895e+07	0	5.0132e+13	4.73282e+12	9.57289e+13	1.3943e+11	507.619	5.70354e+14	5.28114e+13	1.06119e+12	178894	280499	4.2859e+08	2.71162e+12	2.47801e+11	2.02273e+07	16862.9	52.029	143260	4.403e+12	92070.9	205.724	-2.94356e-27	-2.30389e-12	-6.22391e-05	4.49642e+13	0	0	2.01658e-122	-1.4171e-124	833314
2.15881e-05	306.323	3.59374e+19	0	4.47966e+13	1.74472e+19	-3.41441e+13	1.34794e+15	1.1078e+19	2.00122e+13	4.62536e+18	2.03011e+09	2.77766e+18	2.66442e+15	1.08286e+12	3.81964e+15	2.15515e+06	1.06302e-06	3.62764e+14	1.69918e+07	0	4.97018e+13	4.73281e+12	9.58865e+13	1.38314e+11	509.903	5.7014e+14	5.31563e+13	1.0618e+12	179768	280423	4.28863e+08	2.66562e+12	2.5016e+11	2.01244e+07	16830.1	52.0835	142137	4.40292e+12	92129.4	205.38	-3.85252e-27	-2.74995e-12	-8.22739e-05	4.47957e+13	0	0	2.00839e-122	-1.76866e-124	823024
2.16881e-05	306.329	3.59367e+19	0	4.46294e+13	1.74468e+19	-3.41434e+13	1.34861e+15	1.10778e+19	1.99592e+13	4.62526e+18	2.01966e+09	2.77763e+18	2.65741e+15	1.08144e+12	3.82023e+15	2.1555e+06	1.02198e-06	3.62708e+14	1.69942e+07	0	4.92763e+13	4.73279e+12	9.6042e+13	1.37209e+11	512.177	5.6992e+14	5.35007e+13	1.0624e+12	180639	280345	4.29135e+08	2.62051e+12	2.52523e+11	2.00221e+07	16797.4	52.1381	141024	4.40283e+12	92187.6	205.04	-4.97079e-27	-3.28864e-12	-0.000107042	4.46285e+13	0	0	2.00124e-122	-2.1852e-124	812904
2.17881e-05	306.335	3.5936e+19	0	4.44634e+13	1.74465e+19	-3.41428e+13	1.34928e+15	1.10775e+19	1.99064e+13	4.62516e+18	2.00928e+09	2.7776e+18	2.65043e+15	1.08004e+12	3.82082e+15	2.15586e+06	9.82617e-07	3.62652e+14	1.69965e+07	0	4.88556e+13	4.73278e+12	9.61952e+13	1.36114e+11	514.441	5.69695e+14	5.38448e+13	1.063e+12	181507	280267	4.29407e+08	2.57629e+12	2.54892e+11	1.99205e+07	16764.7	52.1929	139923	4.40275e+12	92245.5	204.705	-6.33219e-27	-3.93519e-12	-0.00013732	4.44625e+13	0	0	1.99799e-122	-2.67516e-124	802951
2.18881e-05	306.341	3.59353e+19	0	4.42986e+13	1.74462e+19	-3.41421e+13	1.34995e+15	1.10773e+19	1.98539e+13	4.62506e+18	1.99897e+09	2.77757e+18	2.64349e+15	1.07864e+12	3.8214e+15	2.15621e+06	9.44867e-07	3.62596e+14	1.69989e+07	0	4.84396e+13	4.73276e+12	9.63462e+13	1.3503e+11	516.694	5.69464e+14	5.41885e+13	1.06359e+12	182372	280188	4.29679e+08	2.53293e+12	2.57267e+11	1.98197e+07	16732.1	52.2478	138832	4.40266e+12	92303.2	204.374	-7.97373e-27	-4.70637e-12	-0.000173966	4.42977e+13	0	0	1.99773e-122	-3.24767e-124	793162
2.19881e-05	306.347	3.59345e+19	0	4.41351e+13	1.74458e+19	-3.41415e+13	1.35061e+15	1.10771e+19	1.98017e+13	4.62496e+18	1.98875e+09	2.77754e+18	2.63658e+15	1.07724e+12	3.82198e+15	2.15656e+06	9.08663e-07	3.62541e+14	1.70012e+07	0	4.80282e+13	4.73274e+12	9.64951e+13	1.33956e+11	518.937	5.69228e+14	5.45319e+13	1.06417e+12	183234	280108	4.2995e+08	2.49041e+12	2.59647e+11	1.97196e+07	16699.6	52.3028	137752	4.40258e+12	92360.6	204.047	-9.936e-27	-5.62061e-12	-0.000217919	4.41341e+13	0	0	2.00042e-122	-3.91253e-124	783534
2.20881e-05	306.353	3.59338e+19	0	4.39727e+13	1.74455e+19	-3.41408e+13	1.35126e+15	1.10768e+19	1.97498e+13	4.62486e+18	1.97859e+09	2.77751e+18	2.6297e+15	1.07585e+12	3.82255e+15	2.15691e+06	8.73938e-07	3.62487e+14	1.70035e+07	0	4.76214e+13	4.73272e+12	9.66418e+13	1.32893e+11	521.17	5.68986e+14	5.48748e+13	1.06475e+12	184092	280027	4.30221e+08	2.44871e+12	2.62032e+11	1.96202e+07	16667.1	52.3581	136682	4.40249e+12	92417.8	203.725	-1.22634e-26	-6.69812e-12	-0.000270209	4.39718e+13	0	0	2.00935e-122	-4.68034e-124	774062
2.21881e-05	306.359	3.59332e+19	0	4.38116e+13	1.74452e+19	-3.41402e+13	1.35191e+15	1.10766e+19	1.96982e+13	4.62476e+18	1.96851e+09	2.77748e+18	2.62286e+15	1.07447e+12	3.82312e+15	2.15726e+06	8.40632e-07	3.62432e+14	1.70059e+07	0	4.72191e+13	4.7327e+12	9.67864e+13	1.31841e+11	523.393	5.6874e+14	5.52173e+13	1.06532e+12	184948	279945	4.30492e+08	2.40782e+12	2.64422e+11	1.95214e+07	16634.7	52.4134	135622	4.40241e+12	92474.7	203.407	-1.50041e-26	-7.96092e-12	-0.000331955	4.38106e+13	0	0	2.02648e-122	-5.56243e-124	764746
2.22881e-05	306.365	3.59325e+19	0	4.36516e+13	1.74448e+19	-3.41395e+13	1.35255e+15	1.10764e+19	1.96468e+13	4.62466e+18	1.95851e+09	2.77745e+18	2.61605e+15	1.07309e+12	3.82369e+15	2.15761e+06	8.08673e-07	3.62378e+14	1.70082e+07	0	4.68212e+13	4.73268e+12	9.6929e+13	1.30798e+11	525.605	5.68488e+14	5.55594e+13	1.06589e+12	185800	279862	4.30762e+08	2.36772e+12	2.66817e+11	1.94234e+07	16602.4	52.4689	134573	4.40233e+12	92531.3	203.094	-1.82095e-26	-9.43262e-12	-0.000404367	4.36507e+13	0	0	2.04212e-122	-6.57085e-124	755580
2.23881e-05	306.371	3.59318e+19	0	4.34928e+13	1.74445e+19	-3.41389e+13	1.35319e+15	1.10761e+19	1.95957e+13	4.62456e+18	1.94858e+09	2.77743e+18	2.60927e+15	1.07172e+12	3.82425e+15	2.15796e+06	7.78007e-07	3.62325e+14	1.70106e+07	0	4.64277e+13	4.73266e+12	9.70694e+13	1.29766e+11	527.808	5.68232e+14	5.59011e+13	1.06644e+12	186649	279778	4.31032e+08	2.32838e+12	2.69217e+11	1.93261e+07	16570.1	52.5246	133534	4.40224e+12	92587.7	202.784	-2.19357e-26	-1.1139e-11	-0.000488758	4.34918e+13	0	0	2.05623e-122	-7.71856e-124	746562
2.24881e-05	306.377	3.59311e+19	0	4.33351e+13	1.74442e+19	-3.41382e+13	1.35382e+15	1.10759e+19	1.95449e+13	4.62446e+18	1.93872e+09	2.7774e+18	2.60253e+15	1.07035e+12	3.8248e+15	2.15831e+06	7.48575e-07	3.62271e+14	1.70129e+07	0	4.60386e+13	4.73264e+12	9.72078e+13	1.28744e+11	530	5.6797e+14	5.62424e+13	1.067e+12	187495	279693	4.31301e+08	2.28981e+12	2.71622e+11	1.92294e+07	16538	52.5803	132505	4.40216e+12	92643.9	202.479	-2.62429e-26	-1.31079e-11	-0.000586541	4.33342e+13	0	0	2.06437e-122	-9.01928e-124	737690
2.25881e-05	306.383	3.59304e+19	0	4.31786e+13	1.74439e+19	-3.41376e+13	1.35444e+15	1.10757e+19	1.94943e+13	4.62437e+18	1.92893e+09	2.77737e+18	2.59581e+15	1.06899e+12	3.82536e+15	2.15866e+06	7.20325e-07	3.62219e+14	1.70152e+07	0	4.56538e+13	4.73262e+12	9.73441e+13	1.27731e+11	532.182	5.67704e+14	5.65832e+13	1.06754e+12	188338	279607	4.3157e+08	2.25197e+12	2.74032e+11	1.91334e+07	16505.8	52.6362	131486	4.40208e+12	92699.8	202.178	-3.11954e-26	-1.53688e-11	-0.000699237	4.31776e+13	0	0	2.06342e-122	-1.04876e-123	728960
2.26881e-05	306.388	3.59297e+19	0	4.30232e+13	1.74435e+19	-3.4137e+13	1.35507e+15	1.10755e+19	1.9444e+13	4.62427e+18	1.91921e+09	2.77734e+18	2.58913e+15	1.06763e+12	3.82591e+15	2.159e+06	6.93213e-07	3.62166e+14	1.70176e+07	0	4.52732e+13	4.73259e+12	9.74785e+13	1.26729e+11	534.355	5.67433e+14	5.69237e+13	1.06808e+12	189177	279521	4.31839e+08	2.21485e+12	2.76446e+11	1.90381e+07	16473.8	52.6923	130476	4.40199e+12	92755.5	201.881	-3.68605e-26	-1.79535e-11	-0.000828468	4.30222e+13	0	0	2.06056e-122	-1.2139e-123	720371
2.27881e-05	306.394	3.5929e+19	0	4.28689e+13	1.74432e+19	-3.41363e+13	1.35568e+15	1.10752e+19	1.9394e+13	4.62417e+18	1.90956e+09	2.77731e+18	2.58248e+15	1.06627e+12	3.82645e+15	2.15935e+06	6.67189e-07	3.62114e+14	1.70199e+07	0	4.48968e+13	4.73257e+12	9.76108e+13	1.25736e+11	536.517	5.67157e+14	5.72637e+13	1.06862e+12	190014	279434	4.32107e+08	2.17844e+12	2.78865e+11	1.89435e+07	16441.8	52.7484	129477	4.40191e+12	92810.9	201.588	-4.33115e-26	-2.0896e-11	-0.000975979	4.28679e+13	0	0	2.04885e-122	-1.39897e-123	711918
2.28881e-05	306.4	3.59283e+19	0	4.27157e+13	1.74429e+19	-3.41357e+13	1.35629e+15	1.1075e+19	1.93442e+13	4.62408e+18	1.89998e+09	2.77728e+18	2.57586e+15	1.06493e+12	3.827e+15	2.1597e+06	6.42208e-07	3.62062e+14	1.70222e+07	0	4.45246e+13	4.73254e+12	9.77412e+13	1.24752e+11	538.669	5.66877e+14	5.76032e+13	1.06915e+12	190848	279345	4.32375e+08	2.14272e+12	2.81289e+11	1.88495e+07	16409.9	52.8047	128487	4.40183e+12	92866.1	201.298	-5.06258e-26	-2.42323e-11	-0.00114362	4.27148e+13	0	0	2.02639e-122	-1.60571e-123	703599
2.29881e-05	306.406	3.59276e+19	0	4.25636e+13	1.74426e+19	-3.4135e+13	1.3569e+15	1.10748e+19	1.92946e+13	4.62398e+18	1.89047e+09	2.77726e+18	2.56927e+15	1.06358e+12	3.82753e+15	2.16004e+06	6.18224e-07	3.62011e+14	1.70245e+07	0	4.41564e+13	4.73252e+12	9.78696e+13	1.23779e+11	540.811	5.66593e+14	5.79423e+13	1.06967e+12	191678	279256	4.32642e+08	2.10767e+12	2.83717e+11	1.87562e+07	16378	52.8611	127506	4.40175e+12	92921	201.013	-5.88842e-26	-2.80008e-11	-0.00133338	4.25627e+13	0	0	1.99913e-122	-1.83593e-123	695412
2.30881e-05	306.412	3.5927e+19	0	4.24126e+13	1.74422e+19	-3.41344e+13	1.3575e+15	1.10746e+19	1.92454e+13	4.62388e+18	1.88103e+09	2.77723e+18	2.56271e+15	1.06225e+12	3.82807e+15	2.16039e+06	5.95193e-07	3.6196e+14	1.70269e+07	0	4.37922e+13	4.73249e+12	9.79961e+13	1.22814e+11	542.944	5.66304e+14	5.8281e+13	1.07019e+12	192506	279167	4.32909e+08	2.07329e+12	2.8615e+11	1.86635e+07	16346.3	52.9177	126535	4.40167e+12	92975.7	200.732	-6.8172e-26	-3.22417e-11	-0.00154734	4.24116e+13	0	0	1.976e-122	-2.09155e-123	687355
2.31881e-05	306.418	3.59263e+19	0	4.22626e+13	1.74419e+19	-3.41338e+13	1.35809e+15	1.10743e+19	1.91963e+13	4.62379e+18	1.87165e+09	2.7772e+18	2.55618e+15	1.06092e+12	3.8286e+15	2.16073e+06	5.73074e-07	3.61909e+14	1.70292e+07	0	4.3432e+13	4.73246e+12	9.81206e+13	1.21859e+11	545.066	5.66011e+14	5.86192e+13	1.0707e+12	193330	279076	4.33176e+08	2.03956e+12	2.88587e+11	1.85714e+07	16314.6	52.9743	125572	4.40158e+12	93030.2	200.454	-7.85803e-26	-3.69982e-11	-0.00178773	4.22617e+13	0	0	1.96119e-122	-2.37456e-123	679424
2.32881e-05	306.423	3.59256e+19	0	4.21137e+13	1.74416e+19	-3.41332e+13	1.35868e+15	1.10741e+19	1.91476e+13	4.62369e+18	1.86234e+09	2.77717e+18	2.54968e+15	1.05959e+12	3.82913e+15	2.16108e+06	5.51829e-07	3.61859e+14	1.70315e+07	0	4.30757e+13	4.73244e+12	9.82433e+13	1.20913e+11	547.179	5.65714e+14	5.89569e+13	1.0712e+12	194152	278985	4.33442e+08	2.00646e+12	2.91028e+11	1.848e+07	16282.9	53.0311	124619	4.4015e+12	93084.4	200.18	-9.0204e-26	-4.23153e-11	-0.00205691	4.21128e+13	0	0	1.96471e-122	-2.68709e-123	671618
2.33881e-05	306.429	3.59249e+19	0	4.19659e+13	1.74413e+19	-3.41325e+13	1.35926e+15	1.10739e+19	1.9099e+13	4.6236e+18	1.8531e+09	2.77714e+18	2.54322e+15	1.05827e+12	3.82965e+15	2.16142e+06	5.31422e-07	3.61809e+14	1.70338e+07	0	4.27233e+13	4.73241e+12	9.8364e+13	1.19976e+11	549.281	5.65413e+14	5.92942e+13	1.0717e+12	194971	278893	4.33708e+08	1.97397e+12	2.93473e+11	1.83892e+07	16251.4	53.0879	123675	4.40142e+12	93138.4	199.91	-1.03141e-25	-4.82402e-11	-0.00235736	4.19649e+13	0	0	1.97235e-122	-3.03133e-123	663934
2.34881e-05	306.435	3.59243e+19	0	4.18191e+13	1.7441e+19	-3.41319e+13	1.35984e+15	1.10737e+19	1.90507e+13	4.6235e+18	1.84392e+09	2.77712e+18	2.53678e+15	1.05695e+12	3.83017e+15	2.16176e+06	5.11819e-07	3.61759e+14	1.70361e+07	0	4.23748e+13	4.73238e+12	9.8483e+13	1.19048e+11	551.374	5.65107e+14	5.9631e+13	1.0722e+12	195786	278800	4.33973e+08	1.9421e+12	2.95923e+11	1.82991e+07	16219.9	53.1449	122740	4.40134e+12	93192.2	199.644	-1.17495e-25	-5.48226e-11	-0.00269169	4.18181e+13	0	0	1.99159e-122	-3.40959e-123	656369
2.35881e-05	306.44	3.59236e+19	0	4.16733e+13	1.74406e+19	-3.41313e+13	1.36042e+15	1.10734e+19	1.90027e+13	4.62341e+18	1.83481e+09	2.77709e+18	2.53037e+15	1.05564e+12	3.83068e+15	2.1621e+06	4.92983e-07	3.6171e+14	1.70384e+07	0	4.203e+13	4.73235e+12	9.86e+13	1.18129e+11	553.458	5.64798e+14	5.99674e+13	1.07269e+12	196599	278706	4.34239e+08	1.91082e+12	2.98377e+11	1.82095e+07	16188.5	53.202	121814	4.40126e+12	93245.8	199.381	-1.33375e-25	-6.2115e-11	-0.00306267	4.16723e+13	0	0	2.02641e-122	-3.82428e-123	648922
2.36881e-05	306.446	3.59229e+19	0	4.15285e+13	1.74403e+19	-3.41307e+13	1.36099e+15	1.10732e+19	1.89549e+13	4.62331e+18	1.82576e+09	2.77706e+18	2.52399e+15	1.05433e+12	3.8312e+15	2.16244e+06	4.74885e-07	3.61661e+14	1.70407e+07	0	4.16889e+13	4.73232e+12	9.87153e+13	1.17219e+11	555.531	5.64485e+14	6.03032e+13	1.07317e+12	197409	278612	4.34504e+08	1.88013e+12	3.00834e+11	1.81206e+07	16157.1	53.2592	120897	4.40118e+12	93299.1	199.122	-1.50893e-25	-7.01717e-11	-0.0034732	4.15276e+13	0	0	2.07497e-122	-4.27791e-123	641591
2.37881e-05	306.452	3.59223e+19	0	4.13847e+13	1.744e+19	-3.413e+13	1.36155e+15	1.1073e+19	1.89073e+13	4.62322e+18	1.81678e+09	2.77703e+18	2.51764e+15	1.05303e+12	3.83171e+15	2.16278e+06	4.57493e-07	3.61613e+14	1.7043e+07	0	4.13515e+13	4.73229e+12	9.88287e+13	1.16317e+11	557.595	5.64168e+14	6.06386e+13	1.07365e+12	198216	278517	4.34768e+08	1.85e+12	3.03296e+11	1.80323e+07	16125.9	53.3165	119988	4.4011e+12	93352.3	198.866	-1.70163e-25	-7.90488e-11	-0.00392631	4.13838e+13	0	0	2.11673e-122	-4.77307e-123	634372
2.38881e-05	306.457	3.59216e+19	0	4.12419e+13	1.74397e+19	-3.41294e+13	1.36211e+15	1.10728e+19	1.886e+13	4.62312e+18	1.80785e+09	2.77701e+18	2.51132e+15	1.05173e+12	3.83221e+15	2.16312e+06	4.4078e-07	3.61564e+14	1.70453e+07	0	4.10178e+13	4.73226e+12	9.89404e+13	1.15424e+11	559.649	5.63848e+14	6.09735e+13	1.07413e+12	199020	278422	4.35032e+08	1.82043e+12	3.05761e+11	1.79446e+07	16094.7	53.374	119088	4.40102e+12	93405.2	198.614	-1.91305e-25	-8.88056e-11	-0.0044252	4.1241e+13	0	0	2.14692e-122	-5.3125e-123	627265
2.39881e-05	306.463	3.59209e+19	0	4.11001e+13	1.74394e+19	-3.41288e+13	1.36267e+15	1.10725e+19	1.88129e+13	4.62303e+18	1.799e+09	2.77698e+18	2.50503e+15	1.05043e+12	3.83271e+15	2.16346e+06	4.24718e-07	3.61516e+14	1.70476e+07	0	4.06877e+13	4.73222e+12	9.90503e+13	1.1454e+11	561.693	5.63524e+14	6.13079e+13	1.0746e+12	199821	278325	4.35296e+08	1.79141e+12	3.0823e+11	1.78576e+07	16063.6	53.4316	118196	4.40094e+12	93457.9	198.366	-2.14446e-25	-9.95038e-11	-0.00497321	4.10992e+13	0	0	2.14966e-122	-5.89903e-123	620266
2.40881e-05	306.469	3.59203e+19	0	4.09593e+13	1.74391e+19	-3.41282e+13	1.36322e+15	1.10723e+19	1.87661e+13	4.62293e+18	1.7902e+09	2.77695e+18	2.49877e+15	1.04915e+12	3.83321e+15	2.1638e+06	4.09279e-07	3.61469e+14	1.70499e+07	0	4.03611e+13	4.73219e+12	9.91584e+13	1.13664e+11	563.728	5.63196e+14	6.16418e+13	1.07506e+12	200620	278229	4.35559e+08	1.76292e+12	3.10703e+11	1.77711e+07	16032.5	53.4892	117313	4.40086e+12	93510.4	198.12	-2.39709e-25	-1.11206e-10	-0.00557382	4.09584e+13	0	0	2.12785e-122	-6.53556e-123	613375
2.41881e-05	306.474	3.59196e+19	0	4.08194e+13	1.74387e+19	-3.41276e+13	1.36376e+15	1.10721e+19	1.87194e+13	4.62284e+18	1.78146e+09	2.77692e+18	2.49254e+15	1.04786e+12	3.83371e+15	2.16413e+06	3.94438e-07	3.61421e+14	1.70522e+07	0	4.0038e+13	4.73216e+12	9.92648e+13	1.12796e+11	565.754	5.62865e+14	6.19752e+13	1.07552e+12	201415	278131	4.35822e+08	1.73495e+12	3.13179e+11	1.76853e+07	16001.5	53.547	116438	4.40078e+12	93562.6	197.879	-2.67224e-25	-1.23978e-10	-0.00623067	4.08185e+13	0	0	2.09573e-122	-7.22512e-123	606588
2.42881e-05	306.48	3.5919e+19	0	4.06805e+13	1.74384e+19	-3.4127e+13	1.3643e+15	1.10719e+19	1.8673e+13	4.62275e+18	1.77279e+09	2.7769e+18	2.48633e+15	1.04658e+12	3.8342e+15	2.16447e+06	3.8017e-07	3.61374e+14	1.70544e+07	0	3.97184e+13	4.73212e+12	9.93695e+13	1.11936e+11	567.769	5.62531e+14	6.23082e+13	1.07597e+12	202208	278033	4.36085e+08	1.7075e+12	3.15659e+11	1.76e+07	15970.6	53.6049	115571	4.4007e+12	93614.7	197.64	-2.97124e-25	-1.37888e-10	-0.00694756	4.06796e+13	0	0	2.03818e-122	-7.97085e-123	599905
2.43881e-05	306.486	3.59183e+19	0	4.05425e+13	1.74381e+19	-3.41264e+13	1.36484e+15	1.10717e+19	1.86269e+13	4.62266e+18	1.76417e+09	2.77687e+18	2.48015e+15	1.04531e+12	3.83469e+15	2.16481e+06	3.66452e-07	3.61328e+14	1.70567e+07	0	3.94022e+13	4.73209e+12	9.94725e+13	1.11085e+11	569.776	5.62193e+14	6.26406e+13	1.07642e+12	202998	277934	4.36347e+08	1.68055e+12	3.18142e+11	1.75153e+07	15939.8	53.6628	114712	4.40063e+12	93666.5	197.405	-3.29547e-25	-1.53005e-10	-0.00772845	4.05416e+13	0	0	1.95412e-122	-8.776e-123	593322
2.44881e-05	306.491	3.59177e+19	0	4.04055e+13	1.74378e+19	-3.41258e+13	1.36537e+15	1.10715e+19	1.85809e+13	4.62256e+18	1.75562e+09	2.77684e+18	2.474e+15	1.04404e+12	3.83517e+15	2.16514e+06	3.53262e-07	3.61281e+14	1.7059e+07	0	3.90893e+13	4.73206e+12	9.95738e+13	1.10242e+11	571.773	5.61852e+14	6.29725e+13	1.07687e+12	203785	277835	4.36609e+08	1.65409e+12	3.20629e+11	1.74312e+07	15909.1	53.7208	113861	4.40055e+12	93718.1	197.174	-3.64627e-25	-1.694e-10	-0.00857743	4.04045e+13	0	0	1.87192e-122	-9.64388e-123	586839
2.45881e-05	306.497	3.5917e+19	0	4.02694e+13	1.74375e+19	-3.41251e+13	1.3659e+15	1.10712e+19	1.85352e+13	4.62247e+18	1.74712e+09	2.77682e+18	2.46788e+15	1.04277e+12	3.83565e+15	2.16547e+06	3.40577e-07	3.61235e+14	1.70613e+07	0	3.87799e+13	4.73202e+12	9.96735e+13	1.09406e+11	573.76	5.61507e+14	6.33039e+13	1.07731e+12	204570	277735	4.36871e+08	1.62811e+12	3.23119e+11	1.73477e+07	15878.4	53.7789	113018	4.40047e+12	93769.4	196.945	-4.02503e-25	-1.87146e-10	-0.00949879	4.02684e+13	0	0	1.80807e-122	-1.05779e-122	580454
2.46881e-05	306.502	3.59164e+19	0	4.01341e+13	1.74372e+19	-3.41245e+13	1.36642e+15	1.1071e+19	1.84897e+13	4.62238e+18	1.73869e+09	2.77679e+18	2.46179e+15	1.04151e+12	3.83613e+15	2.16581e+06	3.28377e-07	3.61189e+14	1.70635e+07	0	3.84737e+13	4.73199e+12	9.97715e+13	1.08579e+11	575.738	5.6116e+14	6.36348e+13	1.07774e+12	205351	277634	4.37133e+08	1.6026e+12	3.25613e+11	1.72647e+07	15847.8	53.837	112183	4.40039e+12	93820.6	196.72	-4.43316e-25	-2.06319e-10	-0.0104969	4.01332e+13	0	0	1.78534e-122	-1.15817e-122	574164
2.47881e-05	306.508	3.59157e+19	0	3.99998e+13	1.74369e+19	-3.41239e+13	1.36694e+15	1.10708e+19	1.84444e+13	4.62229e+18	1.73031e+09	2.77676e+18	2.45572e+15	1.04026e+12	3.83661e+15	2.16614e+06	3.1664e-07	3.61144e+14	1.70658e+07	0	3.81707e+13	4.73195e+12	9.98679e+13	1.07759e+11	577.707	5.6081e+14	6.39651e+13	1.07817e+12	206130	277533	4.37394e+08	1.57756e+12	3.28109e+11	1.71822e+07	15817.3	53.8953	111356	4.40031e+12	93871.6	196.498	-4.87209e-25	-2.26995e-10	-0.0115765	3.99989e+13	0	0	1.82832e-122	-1.26589e-122	567969
2.48881e-05	306.513	3.59151e+19	0	3.98664e+13	1.74366e+19	-3.41233e+13	1.36745e+15	1.10706e+19	1.83994e+13	4.6222e+18	1.72199e+09	2.77674e+18	2.44968e+15	1.039e+12	3.83708e+15	2.16647e+06	3.05351e-07	3.61099e+14	1.7068e+07	0	3.7871e+13	4.73191e+12	9.99627e+13	1.06948e+11	579.666	5.60456e+14	6.4295e+13	1.0786e+12	206906	277432	4.37654e+08	1.55297e+12	3.30609e+11	1.71003e+07	15786.9	53.9536	110536	4.40024e+12	93922.4	196.28	-5.34318e-25	-2.4925e-10	-0.0127422	3.98655e+13	0	0	1.88016e-122	-1.38132e-122	561865
2.49881e-05	306.519	3.59144e+19	0	3.97339e+13	1.74363e+19	-3.41227e+13	1.36796e+15	1.10704e+19	1.83546e+13	4.6221e+18	1.71372e+09	2.77671e+18	2.44367e+15	1.03776e+12	3.83755e+15	2.1668e+06	2.94491e-07	3.61054e+14	1.70703e+07	0	3.75744e+13	4.73188e+12	1.00056e+14	1.06143e+11	581.616	5.601e+14	6.46243e+13	1.07902e+12	207680	277329	4.37915e+08	1.52882e+12	3.33112e+11	1.70189e+07	15756.5	54.012	109724	4.40016e+12	93973	196.064	-5.84787e-25	-2.73163e-10	-0.013999	3.9733e+13	0	0	1.97762e-122	-1.50483e-122	555853
2.50881e-05	306.524	3.59138e+19	0	3.96023e+13	1.7436e+19	-3.41221e+13	1.36847e+15	1.10702e+19	1.83099e+13	4.62201e+18	1.70551e+09	2.77668e+18	2.43768e+15	1.03651e+12	3.83801e+15	2.16713e+06	2.84041e-07	3.61009e+14	1.70725e+07	0	3.7281e+13	4.73184e+12	1.00147e+14	1.05347e+11	583.557	5.59741e+14	6.49531e+13	1.07943e+12	208450	277227	4.38175e+08	1.5051e+12	3.35618e+11	1.6938e+07	15726.2	54.0706	108919	4.40008e+12	94023.4	195.851	-6.38755e-25	-2.98814e-10	-0.0153519	3.96013e+13	0	0	2.12223e-122	-1.63684e-122	549929
2.51881e-05	306.53	3.59132e+19	0	3.94715e+13	1.74357e+19	-3.41215e+13	1.36897e+15	1.107e+19	1.82655e+13	4.62192e+18	1.69736e+09	2.77666e+18	2.43173e+15	1.03527e+12	3.83847e+15	2.16746e+06	2.73986e-07	3.60965e+14	1.70748e+07	0	3.69907e+13	4.7318e+12	1.00237e+14	1.04557e+11	585.489	5.59379e+14	6.52813e+13	1.07985e+12	209218	277124	4.38434e+08	1.48181e+12	3.38127e+11	1.68577e+07	15696	54.1293	108122	4.4e+12	94073.7	195.642	-6.9636e-25	-3.26283e-10	-0.0168062	3.94705e+13	0	0	2.28993e-122	-1.77773e-122	544093
2.52881e-05	306.535	3.59125e+19	0	3.93416e+13	1.74354e+19	-3.4121e+13	1.36946e+15	1.10697e+19	1.82213e+13	4.62183e+18	1.68927e+09	2.77663e+18	2.42579e+15	1.03404e+12	3.83893e+15	2.16779e+06	2.64309e-07	3.60921e+14	1.7077e+07	0	3.67034e+13	4.73176e+12	1.00326e+14	1.03776e+11	587.412	5.59014e+14	6.56091e+13	1.08026e+12	209984	277020	4.38694e+08	1.45894e+12	3.40638e+11	1.67779e+07	15665.9	54.1881	107332	4.39993e+12	94123.8	195.435	-7.57733e-25	-3.55648e-10	-0.0183673	3.93406e+13	0	0	2.42663e-122	-1.92791e-122	538343
2.53881e-05	306.54	3.59119e+19	0	3.92125e+13	1.74351e+19	-3.41204e+13	1.36996e+15	1.10695e+19	1.81774e+13	4.62174e+18	1.68122e+09	2.7766e+18	2.41989e+15	1.03281e+12	3.83939e+15	2.16812e+06	2.54997e-07	3.60877e+14	1.70792e+07	0	3.64191e+13	4.73172e+12	1.00413e+14	1.03001e+11	589.325	5.58647e+14	6.59363e+13	1.08066e+12	210746	276916	4.38953e+08	1.43647e+12	3.43153e+11	1.66987e+07	15635.9	54.2471	106550	4.39985e+12	94173.7	195.232	-8.23008e-25	-3.86992e-10	-0.0200408	3.92116e+13	0	0	2.50266e-122	-2.0878e-122	532677
2.54881e-05	306.546	3.59112e+19	0	3.90843e+13	1.74348e+19	-3.41198e+13	1.37044e+15	1.10693e+19	1.81336e+13	4.62165e+18	1.67324e+09	2.77658e+18	2.41401e+15	1.03159e+12	3.83984e+15	2.16845e+06	2.46034e-07	3.60834e+14	1.70815e+07	0	3.61379e+13	4.73168e+12	1.00498e+14	1.02234e+11	591.229	5.58277e+14	6.62629e+13	1.08106e+12	211507	276811	4.39211e+08	1.41441e+12	3.4567e+11	1.66202e+07	15605.9	54.3062	105775	4.39978e+12	94223.5	195.031	-8.92315e-25	-4.20395e-10	-0.0218324	3.90833e+13	0	0	2.45879e-122	-2.25783e-122	527094
2.55881e-05	306.551	3.59106e+19	0	3.89569e+13	1.74345e+19	-3.41192e+13	1.37093e+15	1.10691e+19	1.809e+13	4.62156e+18	1.66531e+09	2.77655e+18	2.40815e+15	1.03036e+12	3.84029e+15	2.16877e+06	2.37407e-07	3.60791e+14	1.70837e+07	0	3.58596e+13	4.73165e+12	1.00582e+14	1.01474e+11	593.125	5.57904e+14	6.6589e+13	1.08145e+12	212264	276706	4.3947e+08	1.39273e+12	3.4819e+11	1.65423e+07	15576	54.3655	105006	4.3997e+12	94273	194.834	-9.65768e-25	-4.55934e-10	-0.0237479	3.8956e+13	0	0	2.33804e-122	-2.43843e-122	521593
2.56881e-05	306.557	3.591e+19	0	3.88303e+13	1.74342e+19	-3.41186e+13	1.37141e+15	1.10689e+19	1.80467e+13	4.62147e+18	1.65743e+09	2.77653e+18	2.40233e+15	1.02915e+12	3.84074e+15	2.1691e+06	2.29102e-07	3.60748e+14	1.70859e+07	0	3.55841e+13	4.73161e+12	1.00665e+14	1.00721e+11	595.011	5.57529e+14	6.69146e+13	1.08185e+12	213019	276600	4.39728e+08	1.37144e+12	3.50713e+11	1.64651e+07	15546.2	54.4247	104245	4.39962e+12	94322.2	194.639	-1.04348e-24	-4.93687e-10	-0.0257934	3.88294e+13	0	0	2.12351e-122	-2.63003e-122	516172
2.57881e-05	306.562	3.59094e+19	0	3.87046e+13	1.74339e+19	-3.4118e+13	1.37188e+15	1.10687e+19	1.80035e+13	4.62138e+18	1.6496e+09	2.7765e+18	2.39652e+15	1.02793e+12	3.84118e+15	2.16942e+06	2.21107e-07	3.60705e+14	1.70881e+07	0	3.53116e+13	4.73157e+12	1.00746e+14	9.99752e+10	596.888	5.57152e+14	6.72397e+13	1.08223e+12	213771	276494	4.39986e+08	1.35053e+12	3.53238e+11	1.63885e+07	15516.4	54.484	103491	4.39955e+12	94371.2	194.447	-1.12556e-24	-5.33733e-10	-0.0279751	3.87037e+13	0	0	1.77436e-122	-2.83308e-122	510829
2.58881e-05	306.567	3.59087e+19	0	3.85797e+13	1.74336e+19	-3.41174e+13	1.37235e+15	1.10685e+19	1.79606e+13	4.6213e+18	1.64183e+09	2.77647e+18	2.39075e+15	1.02673e+12	3.84162e+15	2.16975e+06	2.13408e-07	3.60663e+14	1.70903e+07	0	3.50419e+13	4.73152e+12	1.00825e+14	9.92362e+10	598.757	5.56772e+14	6.75641e+13	1.08262e+12	214521	276387	4.40243e+08	1.32999e+12	3.55766e+11	1.63125e+07	15486.8	54.5431	102743	4.39947e+12	94419.8	194.258	-1.2121e-24	-5.76147e-10	-0.0302994	3.85787e+13	0	0	1.28146e-122	-3.04803e-122	505563
2.59881e-05	306.573	3.59081e+19	0	3.84556e+13	1.74333e+19	-3.41168e+13	1.37282e+15	1.10683e+19	1.79178e+13	4.62121e+18	1.63411e+09	2.77645e+18	2.385e+15	1.02552e+12	3.84206e+15	2.17007e+06	2.05996e-07	3.6062e+14	1.70925e+07	0	3.4775e+13	4.73148e+12	1.00903e+14	9.85041e+10	600.616	5.5639e+14	6.78881e+13	1.083e+12	215268	276280	4.405e+08	1.3098e+12	3.58296e+11	1.6237e+07	15457.2	54.6023	102003	4.3994e+12	94468.3	194.072	-1.30319e-24	-6.20997e-10	-0.0327727	3.84546e+13	0	0	7.75653e-123	-3.27532e-122	500374
2.60881e-05	306.578	3.59075e+19	0	3.83322e+13	1.7433e+19	-3.41163e+13	1.37328e+15	1.10681e+19	1.78753e+13	4.62112e+18	1.62644e+09	2.77642e+18	2.37927e+15	1.02432e+12	3.84249e+15	2.17039e+06	1.98857e-07	3.60579e+14	1.70947e+07	0	3.45109e+13	4.73144e+12	1.0098e+14	9.77788e+10	602.467	5.56005e+14	6.82114e+13	1.08337e+12	216012	276173	4.40757e+08	1.28998e+12	3.60828e+11	1.61619e+07	15427.7	54.6615	101269	4.39932e+12	94516.5	193.889	-1.39889e-24	-6.68355e-10	-0.0354016	3.83313e+13	0	0	2.72044e-123	-3.51542e-122	495259
2.61881e-05	306.583	3.59069e+19	0	3.82097e+13	1.74327e+19	-3.41157e+13	1.37374e+15	1.10679e+19	1.78329e+13	4.62103e+18	1.61882e+09	2.7764e+18	2.37357e+15	1.02312e+12	3.84292e+15	2.17071e+06	1.91982e-07	3.60537e+14	1.70969e+07	0	3.42495e+13	4.7314e+12	1.01055e+14	9.70602e+10	604.309	5.55618e+14	6.85343e+13	1.08374e+12	216754	276065	4.41014e+08	1.27049e+12	3.63363e+11	1.60871e+07	15398.3	54.7205	100542	4.39925e+12	94564.6	193.708	-1.49927e-24	-7.18288e-10	-0.038193	3.82087e+13	0	0	-1.42362e-123	-3.76879e-122	490217
2.62881e-05	306.589	3.59062e+19	0	3.80881e+13	1.74324e+19	-3.41151e+13	1.3742e+15	1.10676e+19	1.77907e+13	4.62094e+18	1.61125e+09	2.77637e+18	2.36789e+15	1.02193e+12	3.84335e+15	2.17103e+06	1.85358e-07	3.60496e+14	1.70991e+07	0	3.39908e+13	4.73136e+12	1.01129e+14	9.63483e+10	606.142	5.55229e+14	6.88565e+13	1.08411e+12	217494	275957	4.4127e+08	1.25135e+12	3.659e+11	1.60107e+07	15368.9	54.7801	99821.4	4.39917e+12	94614	193.53	-2.13472e-36	-1.50644e-18	-1.05698e-10	3.80871e+13	0	0	1.09455e-123	2.50624e-135	485252
2.63881e-05	306.594	3.59056e+19	0	3.79672e+13	1.74321e+19	-3.41145e+13	1.37465e+15	1.10674e+19	1.77487e+13	4.62085e+18	1.60373e+09	2.77635e+18	2.36224e+15	1.02074e+12	3.84378e+15	2.17135e+06	1.78979e-07	3.60454e+14	1.71013e+07	0	3.37348e+13	4.73132e+12	1.01202e+14	9.5643e+10	607.966	5.54838e+14	6.91782e+13	1.08447e+12	218231	275848	4.41526e+08	1.23254e+12	3.6844e+11	1.59368e+07	15339.6	54.8399	99107.4	4.3991e+12	94662.1	193.355	-1.32977e-35	-5.75388e-18	-4.09251e-10	3.79663e+13	0	0	1.48797e-123	2.49829e-135	480357
2.64881e-05	306.599	3.5905e+19	0	3.78471e+13	1.74318e+19	-3.4114e+13	1.37509e+15	1.10672e+19	1.77069e+13	4.62077e+18	1.59627e+09	2.77632e+18	2.35662e+15	1.01956e+12	3.8442e+15	2.17167e+06	1.72833e-07	3.60414e+14	1.71035e+07	0	3.34815e+13	4.73127e+12	1.01273e+14	9.49442e+10	609.782	5.54445e+14	6.94994e+13	1.08483e+12	218965	275739	4.41782e+08	1.21406e+12	3.70981e+11	1.58633e+07	15310.4	54.8996	98399.9	4.39902e+12	94709.9	193.182	-1.82606e-35	-1.2583e-17	-9.05325e-10	3.78462e+13	0	0	1.62211e-123	2.4904e-135	475532
2.65881e-05	306.605	3.59044e+19	0	3.77278e+13	1.74315e+19	-3.41134e+13	1.37554e+15	1.1067e+19	1.76654e+13	4.62068e+18	1.58885e+09	2.7763e+18	2.35101e+15	1.01838e+12	3.84462e+15	2.17199e+06	1.66913e-07	3.60373e+14	1.71057e+07	0	3.32307e+13	4.73123e+12	1.01342e+14	9.42518e+10	611.589	5.5405e+14	6.982e+13	1.08519e+12	219697	275630	4.42037e+08	1.1959e+12	3.73525e+11	1.57903e+07	15281.3	54.9594	97698.7	4.39895e+12	94757.5	193.012	-2.87658e-35	-2.1558e-17	-1.57986e-09	3.77269e+13	0	0	1.66696e-123	2.48255e-135	470776
2.66881e-05	306.61	3.59038e+19	0	3.76092e+13	1.74312e+19	-3.41128e+13	1.37597e+15	1.10668e+19	1.7624e+13	4.62059e+18	1.58148e+09	2.77627e+18	2.34544e+15	1.0172e+12	3.84504e+15	2.17231e+06	1.61209e-07	3.60333e+14	1.71078e+07	0	3.29825e+13	4.73119e+12	1.01411e+14	9.35658e+10	613.387	5.53653e+14	7.014e+13	1.08554e+12	220427	275520	4.42292e+08	1.17806e+12	3.76071e+11	1.57178e+07	15252.2	55.0193	97003.8	4.39888e+12	94805	192.845	-5.58105e-35	-3.20332e-17	-2.41192e-09	3.76083e+13	0	0	1.6831e-123	2.47476e-135	466086
2.67881e-05	306.615	3.59032e+19	0	3.74914e+13	1.74309e+19	-3.41122e+13	1.37641e+15	1.10666e+19	1.75828e+13	4.6205e+18	1.57416e+09	2.77625e+18	2.33988e+15	1.01603e+12	3.84545e+15	2.17263e+06	1.55712e-07	3.60292e+14	1.711e+07	0	3.27369e+13	4.73114e+12	1.01478e+14	9.28861e+10	615.177	5.53253e+14	7.04594e+13	1.08589e+12	221154	275410	4.42547e+08	1.16052e+12	3.78618e+11	1.56458e+07	15223.3	55.0793	96315.3	4.3988e+12	94852.2	192.68	-1.29417e-34	-4.33305e-17	-3.37945e-09	3.74905e+13	0	0	1.69107e-123	2.46701e-135	461463
2.68881e-05	306.62	3.59025e+19	0	3.73743e+13	1.74306e+19	-3.41117e+13	1.37684e+15	1.10664e+19	1.75418e+13	4.62042e+18	1.56689e+09	2.77622e+18	2.33435e+15	1.01486e+12	3.84586e+15	2.17294e+06	1.50415e-07	3.60253e+14	1.71121e+07	0	3.24938e+13	4.7311e+12	1.01544e+14	9.22127e+10	616.958	5.52852e+14	7.07783e+13	1.08624e+12	221878	275300	4.42801e+08	1.14328e+12	3.81168e+11	1.55743e+07	15194.4	55.1393	95632.9	4.39873e+12	94899.3	192.518	-2.68147e-34	-5.47267e-17	-4.45872e-09	3.73734e+13	0	0	1.69457e-123	2.45931e-135	456904
2.69881e-05	306.625	3.59019e+19	0	3.7258e+13	1.74303e+19	-3.41111e+13	1.37727e+15	1.10662e+19	1.7501e+13	4.62033e+18	1.55967e+09	2.7762e+18	2.32885e+15	1.0137e+12	3.84627e+15	2.17326e+06	1.4531e-07	3.60213e+14	1.71143e+07	0	3.22531e+13	4.73106e+12	1.01608e+14	9.15455e+10	618.731	5.52449e+14	7.10966e+13	1.08658e+12	222600	275189	4.43055e+08	1.12634e+12	3.83719e+11	1.55033e+07	15165.6	55.1993	94956.6	4.39866e+12	94946.3	192.358	-4.78566e-34	-6.54785e-17	-5.62519e-09	3.7257e+13	0	0	1.69587e-123	2.45166e-135	452409
2.70881e-05	306.631	3.59013e+19	0	3.71423e+13	1.743e+19	-3.41105e+13	1.37769e+15	1.1066e+19	1.74604e+13	4.62025e+18	1.55249e+09	2.77617e+18	2.32336e+15	1.01254e+12	3.84668e+15	2.17357e+06	1.40389e-07	3.60174e+14	1.71165e+07	0	3.2015e+13	4.73101e+12	1.01671e+14	9.08844e+10	620.495	5.52045e+14	7.14144e+13	1.08692e+12	223320	275078	4.43309e+08	1.10969e+12	3.86273e+11	1.54327e+07	15136.9	55.2595	94286.5	4.39858e+12	94993	192.201	-7.70105e-34	-7.48274e-17	-6.85367e-09	3.71414e+13	0	0	1.69631e-123	2.44406e-135	447977
2.71881e-05	306.636	3.59007e+19	0	3.70274e+13	1.74298e+19	-3.411e+13	1.37811e+15	1.10658e+19	1.742e+13	4.62016e+18	1.54536e+09	2.77615e+18	2.3179e+15	1.01138e+12	3.84708e+15	2.17389e+06	1.35646e-07	3.60134e+14	1.71186e+07	0	3.17792e+13	4.73097e+12	1.01733e+14	9.02293e+10	622.251	5.51638e+14	7.17316e+13	1.08726e+12	224037	274966	4.43563e+08	1.09333e+12	3.88828e+11	1.53626e+07	15108.2	55.3197	93622.3	4.39851e+12	95039.6	192.046	-1.15106e-33	-8.20105e-17	-8.11867e-09	3.70264e+13	0	0	1.6965e-123	2.4365e-135	443607
2.72881e-05	306.641	3.59001e+19	0	3.69132e+13	1.74295e+19	-3.41094e+13	1.37853e+15	1.10656e+19	1.73797e+13	4.62007e+18	1.53828e+09	2.77612e+18	2.31247e+15	1.01023e+12	3.84748e+15	2.1742e+06	1.31074e-07	3.60095e+14	1.71207e+07	0	3.15458e+13	4.73092e+12	1.01794e+14	8.95803e+10	623.999	5.5123e+14	7.20482e+13	1.08759e+12	224752	274854	4.43816e+08	1.07724e+12	3.91384e+11	1.52929e+07	15079.7	55.38	92964.1	4.39844e+12	95086	191.894	-1.6235e-33	-8.62589e-17	-9.39436e-09	3.69122e+13	0	0	1.69661e-123	2.42899e-135	439297
2.73881e-05	306.646	3.58995e+19	0	3.67996e+13	1.74292e+19	-3.41088e+13	1.37894e+15	1.10654e+19	1.73396e+13	4.61999e+18	1.53124e+09	2.7761e+18	2.30706e+15	1.00908e+12	3.84788e+15	2.17451e+06	1.26665e-07	3.60057e+14	1.71229e+07	0	3.13148e+13	4.73088e+12	1.01854e+14	8.89371e+10	625.738	5.5082e+14	7.23642e+13	1.08792e+12	225464	274742	4.44069e+08	1.06143e+12	3.93943e+11	1.52238e+07	15051.2	55.4403	92311.7	4.39836e+12	95132.3	191.744	-2.19285e-33	-8.68025e-17	-1.06547e-08	3.67987e+13	0	0	1.69666e-123	2.42153e-135	435047
2.74881e-05	306.651	3.58989e+19	0	3.66868e+13	1.74289e+19	-3.41083e+13	1.37935e+15	1.10652e+19	1.72997e+13	4.6199e+18	1.52425e+09	2.77607e+18	2.30167e+15	1.00794e+12	3.84827e+15	2.17482e+06	1.22415e-07	3.60018e+14	1.7125e+07	0	3.10862e+13	4.73083e+12	1.01912e+14	8.82999e+10	627.469	5.50409e+14	7.26796e+13	1.08824e+12	226175	274630	4.44322e+08	1.04589e+12	3.96503e+11	1.5155e+07	15022.8	55.5007	91665.2	4.39829e+12	95178.3	191.597	-2.86429e-33	-8.28713e-17	-1.18735e-08	3.66859e+13	0	0	1.69667e-123	2.41411e-135	430856
2.75881e-05	306.656	3.58983e+19	0	3.65747e+13	1.74286e+19	-3.41077e+13	1.37975e+15	1.1065e+19	1.726e+13	4.61982e+18	1.51731e+09	2.77605e+18	2.2963e+15	1.00679e+12	3.84867e+15	2.17513e+06	1.18317e-07	3.5998e+14	1.71271e+07	0	3.08598e+13	4.73078e+12	1.01969e+14	8.76684e+10	629.191	5.49996e+14	7.29945e+13	1.08856e+12	226882	274517	4.44574e+08	1.03061e+12	3.99064e+11	1.50868e+07	14994.5	55.5612	91024.4	4.39822e+12	95224.3	191.452	-3.64365e-33	-7.36955e-17	-1.30245e-08	3.65738e+13	0	0	1.69666e-123	2.40674e-135	426722
2.76881e-05	306.661	3.58977e+19	0	3.64632e+13	1.74283e+19	-3.41072e+13	1.38015e+15	1.10648e+19	1.72205e+13	4.61973e+18	1.51041e+09	2.77602e+18	2.29096e+15	1.00566e+12	3.84906e+15	2.17544e+06	1.14364e-07	3.59942e+14	1.71292e+07	0	3.06358e+13	4.73074e+12	1.02025e+14	8.70427e+10	630.906	5.49581e+14	7.33087e+13	1.08888e+12	227588	274404	4.44826e+08	1.01559e+12	4.01627e+11	1.50189e+07	14966.2	55.6218	90389.3	4.39815e+12	95270	191.309	-4.53681e-33	-5.85075e-17	-1.40813e-08	3.64623e+13	0	0	1.69663e-123	2.39941e-135	422645
2.77881e-05	306.667	3.58971e+19	0	3.63525e+13	1.7428e+19	-3.41066e+13	1.38055e+15	1.10646e+19	1.71812e+13	4.61965e+18	1.50355e+09	2.776e+18	2.28564e+15	1.00452e+12	3.84944e+15	2.17575e+06	1.10553e-07	3.59904e+14	1.71314e+07	0	3.0414e+13	4.73069e+12	1.02079e+14	8.64227e+10	632.612	5.49165e+14	7.36224e+13	1.0892e+12	228291	274291	4.45078e+08	1.00082e+12	4.04192e+11	1.49516e+07	14938.1	55.6824	89759.9	4.39808e+12	95315.6	191.169	-5.86247e-33	-3.68684e-17	-1.50173e-08	3.63515e+13	0	0	1.69661e-123	2.39213e-135	418624
2.78881e-05	306.672	3.58965e+19	0	3.62424e+13	1.74278e+19	-3.41061e+13	1.38095e+15	1.10644e+19	1.7142e+13	4.61956e+18	1.49674e+09	2.77597e+18	2.28034e+15	1.00339e+12	3.84983e+15	2.17606e+06	1.06876e-07	3.59866e+14	1.71335e+07	0	3.01944e+13	4.73065e+12	1.02133e+14	8.58083e+10	634.31	5.48747e+14	7.39356e+13	1.08951e+12	228991	274177	4.4533e+08	9.86303e+11	4.06758e+11	1.48846e+07	14910	55.743	89136.1	4.398e+12	95361.1	191.031	-9.58259e-33	-1.00697e-17	-1.58058e-08	3.62414e+13	0	0	1.69657e-123	2.38489e-135	414658
2.79881e-05	306.677	3.58959e+19	0	3.61329e+13	1.74275e+19	-3.41055e+13	1.38134e+15	1.10642e+19	1.7103e+13	4.61948e+18	1.48998e+09	2.77595e+18	2.27506e+15	1.00227e+12	3.85021e+15	2.17636e+06	1.0333e-07	3.59829e+14	1.71356e+07	0	2.9977e+13	4.7306e+12	1.02185e+14	8.51995e+10	636	5.48328e+14	7.42481e+13	1.08982e+12	229690	274063	4.45581e+08	9.72027e+11	4.09325e+11	1.48181e+07	14882	55.8038	88517.8	4.39793e+12	95406.4	190.895	-1.05974e-32	1.06275e-17	-1.64198e-08	3.6132e+13	0	0	1.69654e-123	2.37769e-135	410746
2.80881e-05	306.682	3.58953e+19	0	3.60241e+13	1.74272e+19	-3.4105e+13	1.38172e+15	1.1064e+19	1.70642e+13	4.6194e+18	1.48325e+09	2.77593e+18	2.26981e+15	1.00115e+12	3.85059e+15	2.17667e+06	9.99097e-08	3.59792e+14	1.71377e+07	0	2.97618e+13	4.73055e+12	1.02236e+14	8.45962e+10	637.682	5.47908e+14	7.456e+13	1.09012e+12	230386	273949	4.45832e+08	9.57991e+11	4.11893e+11	1.47521e+07	14854	55.8646	87904.9	4.39786e+12	95451.5	190.761	4.26936e-33	9.90108e-20	-1.68324e-08	3.60232e+13	0	0	1.69651e-123	2.37054e-135	406887
2.81881e-05	306.687	3.58948e+19	0	3.5916e+13	1.74269e+19	-3.41044e+13	1.38211e+15	1.10638e+19	1.70255e+13	4.61931e+18	1.47657e+09	2.7759e+18	2.26458e+15	1.00003e+12	3.85097e+15	2.17698e+06	9.66096e-08	3.59755e+14	1.71398e+07	0	2.95488e+13	4.7305e+12	1.02286e+14	8.39983e+10	639.356	5.47486e+14	7.48714e+13	1.09043e+12	231080	273835	4.46083e+08	9.4419e+11	4.14463e+11	1.46864e+07	14826.2	55.9254	87297.5	4.39779e+12	95496.5	190.63	9.84686e-33	-6.80291e-17	-1.70162e-08	3.59151e+13	0	0	1.69648e-123	2.36343e-135	403081
2.82881e-05	306.692	3.58942e+19	0	3.58085e+13	1.74266e+19	-3.41039e+13	1.38249e+15	1.10636e+19	1.6987e+13	4.61923e+18	1.46994e+09	2.77588e+18	2.25937e+15	9.98911e+11	3.85134e+15	2.17728e+06	9.34257e-08	3.59718e+14	1.71419e+07	0	2.93379e+13	4.73046e+12	1.02335e+14	8.34059e+10	641.022	5.47063e+14	7.51822e+13	1.09073e+12	231771	273720	4.46334e+08	9.30618e+11	4.17034e+11	1.46212e+07	14798.4	55.9864	86695.5	4.39772e+12	95541.3	190.501	-1.1956e-32	-2.29581e-16	-1.6944e-08	3.58076e+13	0	0	1.69645e-123	2.35637e-135	399326
2.83881e-05	306.697	3.58936e+19	0	3.57017e+13	1.74263e+19	-3.41033e+13	1.38287e+15	1.10634e+19	1.69487e+13	4.61915e+18	1.46334e+09	2.77585e+18	2.25418e+15	9.978e+11	3.85171e+15	2.17758e+06	9.03536e-08	3.59682e+14	1.71439e+07	0	2.91291e+13	4.73041e+12	1.02382e+14	8.28188e+10	642.679	5.46638e+14	7.54923e+13	1.09102e+12	232460	273606	4.46584e+08	9.17273e+11	4.19606e+11	1.45565e+07	14770.7	56.0474	86098.7	4.39765e+12	95586	190.374	-9.1567e-32	-5.27945e-16	-1.65882e-08	3.57008e+13	0	0	1.69642e-123	2.34934e-135	395621
2.84881e-05	306.702	3.5893e+19	0	3.55955e+13	1.74261e+19	-3.41028e+13	1.38324e+15	1.10632e+19	1.69106e+13	4.61906e+18	1.45679e+09	2.77583e+18	2.24901e+15	9.96692e+11	3.85208e+15	2.17789e+06	8.73891e-08	3.59645e+14	1.7146e+07	0	2.89223e+13	4.73036e+12	1.02429e+14	8.22369e+10	644.329	5.46213e+14	7.58019e+13	1.09132e+12	233147	273491	4.46834e+08	9.04149e+11	4.2218e+11	1.44921e+07	14743.1	56.1084	85507.2	4.39758e+12	95630.5	190.249	-2.68432e-31	-1.01408e-15	-1.59215e-08	3.55946e+13	0	0	1.69639e-123	2.34236e-135	391966
2.85881e-05	306.707	3.58924e+19	0	3.54899e+13	1.74258e+19	-3.41022e+13	1.38361e+15	1.1063e+19	1.68726e+13	4.61898e+18	1.45028e+09	2.7758e+18	2.24387e+15	9.95588e+11	3.85245e+15	2.17819e+06	8.45282e-08	3.59609e+14	1.71481e+07	0	2.87176e+13	4.73031e+12	1.02475e+14	8.16603e+10	645.972	5.45786e+14	7.61109e+13	1.09161e+12	233832	273375	4.47083e+08	8.91242e+11	4.24754e+11	1.44282e+07	14715.5	56.1695	84920.9	4.39751e+12	95674.8	190.127	-5.90886e-31	-1.74645e-15	-1.49161e-08	3.5489e+13	0	0	1.69636e-123	2.33542e-135	388360
2.86881e-05	306.712	3.58918e+19	0	3.5385e+13	1.74255e+19	-3.41017e+13	1.38398e+15	1.10628e+19	1.68348e+13	4.6189e+18	1.44381e+09	2.77578e+18	2.23875e+15	9.94487e+11	3.85281e+15	2.17849e+06	8.17671e-08	3.59573e+14	1.71502e+07	0	2.8515e+13	4.73027e+12	1.02519e+14	8.10889e+10	647.606	5.45358e+14	7.64194e+13	1.0919e+12	234515	273260	4.47333e+08	8.78549e+11	4.27329e+11	1.43647e+07	14688.1	56.2307	84339.7	4.39744e+12	95719	190.006	-1.11595e-30	-2.79102e-15	-1.35444e-08	3.5384e+13	0	0	1.69633e-123	2.32852e-135	384803
2.87881e-05	306.717	3.58912e+19	0	3.52807e+13	1.74252e+19	-3.41011e+13	1.38434e+15	1.10627e+19	1.67971e+13	4.61881e+18	1.43738e+09	2.77576e+18	2.23364e+15	9.93389e+11	3.85317e+15	2.17879e+06	7.91021e-08	3.59537e+14	1.71522e+07	0	2.83143e+13	4.73022e+12	1.02562e+14	8.05226e+10	649.232	5.44928e+14	7.67272e+13	1.09218e+12	235195	273144	4.47582e+08	8.66065e+11	4.29905e+11	1.43016e+07	14660.7	56.2919	83763.6	4.39737e+12	95763.1	189.888	-1.90986e-30	-4.22137e-15	-1.17788e-08	3.52797e+13	0	0	1.6963e-123	2.32166e-135	381293
2.88881e-05	306.722	3.58907e+19	0	3.51769e+13	1.7425e+19	-3.41006e+13	1.3847e+15	1.10625e+19	1.67596e+13	4.61873e+18	1.43099e+09	2.77573e+18	2.22856e+15	9.92296e+11	3.85353e+15	2.17909e+06	7.65297e-08	3.59502e+14	1.71543e+07	0	2.81157e+13	4.73017e+12	1.02605e+14	7.99614e+10	650.851	5.44498e+14	7.70344e+13	1.09247e+12	235873	273028	4.47831e+08	8.53787e+11	4.32483e+11	1.42389e+07	14633.4	56.3532	83192.6	4.3973e+12	95807	189.771	-3.04783e-30	-6.11863e-15	-9.59133e-09	3.5176e+13	0	0	1.69627e-123	2.31484e-135	377829
2.89881e-05	306.727	3.58901e+19	0	3.50738e+13	1.74247e+19	-3.41001e+13	1.38506e+15	1.10623e+19	1.67223e+13	4.61865e+18	1.42465e+09	2.77571e+18	2.2235e+15	9.91205e+11	3.85389e+15	2.17939e+06	7.40463e-08	3.59466e+14	1.71563e+07	0	2.79189e+13	4.73012e+12	1.02646e+14	7.94052e+10	652.462	5.44067e+14	7.7341e+13	1.09275e+12	236549	272912	4.4808e+08	8.4171e+11	4.35061e+11	1.41766e+07	14606.2	56.4145	82626.5	4.39723e+12	95850.8	189.657	-4.61216e-30	-8.57101e-15	-6.9545e-09	3.50729e+13	0	0	1.69624e-123	2.30806e-135	374412
2.90881e-05	306.732	3.58895e+19	0	3.49713e+13	1.74244e+19	-3.40995e+13	1.38541e+15	1.10621e+19	1.66851e+13	4.61857e+18	1.41834e+09	2.77569e+18	2.21846e+15	9.90119e+11	3.85424e+15	2.17969e+06	7.16489e-08	3.59431e+14	1.71584e+07	0	2.77242e+13	4.73007e+12	1.02686e+14	7.8854e+10	654.066	5.43634e+14	7.76471e+13	1.09302e+12	237222	272796	4.48328e+08	8.29831e+11	4.37639e+11	1.41147e+07	14579	56.4759	82065.4	4.39716e+12	95894.4	189.545	-6.6957e-30	-1.16747e-14	-3.84033e-09	3.49704e+13	0	0	1.69621e-123	2.30132e-135	371040
2.91881e-05	306.737	3.58889e+19	0	3.48694e+13	1.74241e+19	-3.4099e+13	1.38576e+15	1.10619e+19	1.66481e+13	4.61849e+18	1.41207e+09	2.77566e+18	2.21345e+15	9.89035e+11	3.8546e+15	2.17999e+06	6.93342e-08	3.59396e+14	1.71604e+07	0	2.75313e+13	4.73002e+12	1.02725e+14	7.83077e+10	655.661	5.43201e+14	7.79525e+13	1.0933e+12	237894	272679	4.48576e+08	8.18146e+11	4.40219e+11	1.40532e+07	14551.9	56.5374	81509.2	4.39709e+12	95937.9	189.435	-9.3997e-30	-1.55332e-14	-2.20919e-10	3.48685e+13	0	0	1.69618e-123	2.29462e-135	367712
2.92881e-05	306.741	3.58884e+19	0	3.47681e+13	1.74239e+19	-3.40985e+13	1.38611e+15	1.10617e+19	1.66113e+13	4.6184e+18	1.40584e+09	2.77564e+18	2.20845e+15	9.87955e+11	3.85495e+15	2.18028e+06	6.70992e-08	3.59362e+14	1.71624e+07	0	2.73403e+13	4.72997e+12	1.02763e+14	7.77663e+10	657.249	5.42766e+14	7.82574e+13	1.09357e+12	238563	272562	4.48824e+08	8.06652e+11	4.42799e+11	1.39921e+07	14524.9	56.5989	80957.8	4.39702e+12	95981.2	189.327	-1.28382e-29	-2.02665e-14	2.03436e-09	3.47672e+13	0	0	1.69615e-123	2.28796e-135	364428
2.93881e-05	306.746	3.58878e+19	0	3.46674e+13	1.74236e+19	-3.40979e+13	1.38645e+15	1.10615e+19	1.65746e+13	4.61832e+18	1.39965e+09	2.77562e+18	2.20347e+15	9.86879e+11	3.85529e+15	2.18058e+06	6.49409e-08	3.59327e+14	1.71645e+07	0	2.71512e+13	4.72992e+12	1.02801e+14	7.72297e+10	658.83	5.42331e+14	7.85616e+13	1.09384e+12	239230	272446	4.49072e+08	7.95345e+11	4.4538e+11	1.39314e+07	14498	56.6605	80411.2	4.39695e+12	96024.4	189.22	-1.7131e-29	-2.59951e-14	2.52623e-09	3.46664e+13	0	0	1.69612e-123	2.28133e-135	361188
2.94881e-05	306.751	3.58872e+19	0	3.45672e+13	1.74233e+19	-3.40974e+13	1.3868e+15	1.10613e+19	1.65381e+13	4.61824e+18	1.3935e+09	2.77559e+18	2.19852e+15	9.85805e+11	3.85564e+15	2.18087e+06	6.28566e-08	3.59293e+14	1.71665e+07	0	2.69639e+13	4.72987e+12	1.02837e+14	7.66978e+10	660.403	5.41894e+14	7.88653e+13	1.0941e+12	239895	272328	4.49319e+08	7.84221e+11	4.47962e+11	1.38711e+07	14471.2	56.7221	79869.4	4.39688e+12	96067.5	189.116	-2.24079e-29	-3.28497e-14	3.13681e-10	3.45663e+13	0	0	1.69609e-123	2.27475e-135	357990
2.95881e-05	306.756	3.58866e+19	0	3.44676e+13	1.74231e+19	-3.40969e+13	1.38713e+15	1.10611e+19	1.65017e+13	4.61816e+18	1.38739e+09	2.77557e+18	2.19358e+15	9.84736e+11	3.85598e+15	2.18117e+06	6.08436e-08	3.59258e+14	1.71685e+07	0	2.67785e+13	4.72982e+12	1.02872e+14	7.61707e+10	661.969	5.41457e+14	7.91683e+13	1.09437e+12	240558	272211	4.49566e+08	7.73278e+11	4.50544e+11	1.38112e+07	14444.4	56.7838	79332.2	4.39682e+12	96110.4	189.014	-2.88059e-29	-4.09689e-14	-5.77049e-09	3.44667e+13	0	0	1.69606e-123	2.2682e-135	354833
2.96881e-05	306.761	3.58861e+19	0	3.43686e+13	1.74228e+19	-3.40963e+13	1.38747e+15	1.10609e+19	1.64655e+13	4.61808e+18	1.38132e+09	2.77555e+18	2.18866e+15	9.83669e+11	3.85632e+15	2.18146e+06	5.88992e-08	3.59224e+14	1.71705e+07	0	2.65949e+13	4.72977e+12	1.02906e+14	7.56482e+10	663.527	5.41019e+14	7.94708e+13	1.09463e+12	241219	272094	4.49813e+08	7.62511e+11	4.53127e+11	1.37516e+07	14417.7	56.8455	78799.7	4.39675e+12	96153.1	188.913	-3.64726e-29	-5.05e-14	-1.70651e-08	3.43677e+13	0	0	1.69603e-123	2.26169e-135	351718
2.97881e-05	306.766	3.58855e+19	0	3.42702e+13	1.74225e+19	-3.40958e+13	1.3878e+15	1.10607e+19	1.64295e+13	4.618e+18	1.37528e+09	2.77552e+18	2.18377e+15	9.82606e+11	3.85666e+15	2.18175e+06	5.70211e-08	3.5919e+14	1.71725e+07	0	2.6413e+13	4.72972e+12	1.02939e+14	7.51304e+10	665.077	5.4058e+14	7.97727e+13	1.09489e+12	241877	271976	4.5006e+08	7.51919e+11	4.5571e+11	1.36925e+07	14391.1	56.9073	78271.8	4.39668e+12	96195.8	188.815	-4.55645e-29	-6.15986e-14	-3.50796e-08	3.42693e+13	0	0	1.696e-123	2.25522e-135	348643
2.98881e-05	306.771	3.58849e+19	0	3.41723e+13	1.74222e+19	-3.40953e+13	1.38813e+15	1.10606e+19	1.63936e+13	4.61792e+18	1.36928e+09	2.7755e+18	2.17889e+15	9.81546e+11	3.857e+15	2.18205e+06	5.52068e-08	3.59157e+14	1.71745e+07	0	2.62329e+13	4.72967e+12	1.02972e+14	7.46171e+10	666.621	5.4014e+14	8.00739e+13	1.09515e+12	242534	271859	4.50306e+08	7.41496e+11	4.58294e+11	1.36337e+07	14364.6	56.9692	77748.4	4.39661e+12	96238.3	188.718	-5.62438e-29	-7.44275e-14	-6.14921e-08	3.41714e+13	0	0	1.69597e-123	2.24878e-135	345609
2.99881e-05	306.775	3.58844e+19	0	3.4075e+13	1.7422e+19	-3.40947e+13	1.38846e+15	1.10604e+19	1.63578e+13	4.61784e+18	1.36332e+09	2.77548e+18	2.17403e+15	9.80489e+11	3.85733e+15	2.18234e+06	5.3454e-08	3.59123e+14	1.71765e+07	0	2.60546e+13	4.72962e+12	1.03003e+14	7.41084e+10	668.157	5.397e+14	8.03746e+13	1.0954e+12	243188	271741	4.50552e+08	7.31242e+11	4.60878e+11	1.35753e+07	14338.1	57.0311	77229.6	4.39654e+12	96280.6	188.624	-6.86837e-29	-8.91583e-14	-9.81532e-08	3.40741e+13	0	0	1.69594e-123	2.24239e-135	342613
3.00881e-05	306.78	3.58838e+19	0	3.39783e+13	1.74217e+19	-3.40942e+13	1.38878e+15	1.10602e+19	1.63222e+13	4.61776e+18	1.3574e+09	2.77545e+18	2.1692e+15	9.79436e+11	3.85766e+15	2.18263e+06	5.17607e-08	3.5909e+14	1.71785e+07	0	2.5878e+13	4.72957e+12	1.03033e+14	7.36042e+10	669.685	5.39258e+14	8.06746e+13	1.09565e+12	243841	271623	4.50798e+08	7.21151e+11	4.63463e+11	1.35173e+07	14311.7	57.093	76715.2	4.39647e+12	96322.8	188.531	-8.30661e-29	-1.05971e-13	-1.47084e-07	3.39773e+13	0	0	1.69591e-123	2.23602e-135	339656
3.01881e-05	306.785	3.58833e+19	0	3.3882e+13	1.74214e+19	-3.40937e+13	1.3891e+15	1.106e+19	1.62868e+13	4.61768e+18	1.35151e+09	2.77543e+18	2.16438e+15	9.78386e+11	3.85799e+15	2.18292e+06	5.01244e-08	3.59057e+14	1.71805e+07	0	2.57031e+13	4.72952e+12	1.03063e+14	7.31044e+10	671.207	5.38816e+14	8.09741e+13	1.0959e+12	244491	271505	4.51044e+08	7.11222e+11	4.66048e+11	1.34596e+07	14285.4	57.155	76205.2	4.39641e+12	96364.9	188.44	-9.95752e-29	-1.25052e-13	-2.10471e-07	3.38811e+13	0	0	1.69588e-123	2.2297e-135	336738
3.02881e-05	306.79	3.58827e+19	0	3.37864e+13	1.74212e+19	-3.40932e+13	1.38942e+15	1.10598e+19	1.62515e+13	4.6176e+18	1.34566e+09	2.77541e+18	2.15958e+15	9.77339e+11	3.85832e+15	2.18321e+06	4.85433e-08	3.59024e+14	1.71825e+07	0	2.55298e+13	4.72947e+12	1.03092e+14	7.2609e+10	672.721	5.38374e+14	8.1273e+13	1.09615e+12	245139	271386	4.51289e+08	7.01451e+11	4.68633e+11	1.34023e+07	14259.2	57.2171	75699.6	4.39634e+12	96406.9	188.35	-1.18408e-28	-1.46597e-13	-2.90674e-07	3.37854e+13	0	0	1.69585e-123	2.22341e-135	333857
3.03881e-05	306.795	3.58821e+19	0	3.36912e+13	1.74209e+19	-3.40927e+13	1.38973e+15	1.10596e+19	1.62163e+13	4.61752e+18	1.33984e+09	2.77539e+18	2.1548e+15	9.76295e+11	3.85864e+15	2.18349e+06	4.70153e-08	3.58991e+14	1.71845e+07	0	2.53582e+13	4.72942e+12	1.03119e+14	7.21179e+10	674.228	5.3793e+14	8.15713e+13	1.09639e+12	245785	271268	4.51534e+08	6.91836e+11	4.71218e+11	1.33454e+07	14233	57.2792	75198.4	4.39627e+12	96448.7	188.263	-1.39768e-28	-1.70809e-13	-3.90225e-07	3.36903e+13	0	0	1.69582e-123	2.21715e-135	331012
3.04881e-05	306.799	3.58816e+19	0	3.35966e+13	1.74206e+19	-3.40921e+13	1.39004e+15	1.10594e+19	1.61813e+13	4.61744e+18	1.33406e+09	2.77536e+18	2.15004e+15	9.75255e+11	3.85897e+15	2.18378e+06	4.55386e-08	3.58958e+14	1.71864e+07	0	2.51883e+13	4.72937e+12	1.03146e+14	7.16312e+10	675.728	5.37486e+14	8.18689e+13	1.09663e+12	246429	271150	4.51779e+08	6.82373e+11	4.73804e+11	1.32888e+07	14206.9	57.3414	74701.4	4.39621e+12	96490.4	188.177	-1.63862e-28	-1.97899e-13	-5.11816e-07	3.35957e+13	0	0	1.69579e-123	2.21093e-135	328205
3.05881e-05	306.804	3.5881e+19	0	3.35026e+13	1.74204e+19	-3.40916e+13	1.39035e+15	1.10592e+19	1.61464e+13	4.61736e+18	1.32832e+09	2.77534e+18	2.1453e+15	9.74218e+11	3.85929e+15	2.18407e+06	4.41113e-08	3.58926e+14	1.71884e+07	0	2.502e+13	4.72932e+12	1.03172e+14	7.11487e+10	677.221	5.37041e+14	8.2166e+13	1.09687e+12	247072	271031	4.52024e+08	6.73061e+11	4.7639e+11	1.32326e+07	14180.9	57.4036	74208.7	4.39614e+12	96531.9	188.093	-1.90906e-28	-2.28084e-13	-6.58315e-07	3.35016e+13	0	0	1.69576e-123	2.20475e-135	325433
3.06881e-05	306.809	3.58805e+19	0	3.3409e+13	1.74201e+19	-3.40911e+13	1.39065e+15	1.10591e+19	1.61117e+13	4.61728e+18	1.32261e+09	2.77532e+18	2.14058e+15	9.73184e+11	3.85961e+15	2.18435e+06	4.27317e-08	3.58894e+14	1.71904e+07	0	2.48533e+13	4.72927e+12	1.03197e+14	7.06704e+10	678.707	5.36596e+14	8.24625e+13	1.09711e+12	247712	270912	4.52269e+08	6.63896e+11	4.78976e+11	1.31768e+07	14155	57.4659	73720.1	4.39607e+12	96573.3	188.011	-2.21126e-28	-2.61593e-13	-8.32758e-07	3.34081e+13	0	0	1.69574e-123	2.1986e-135	322696
3.07881e-05	306.814	3.58799e+19	0	3.3316e+13	1.74198e+19	-3.40906e+13	1.39096e+15	1.10589e+19	1.60771e+13	4.61721e+18	1.31694e+09	2.77529e+18	2.13588e+15	9.72153e+11	3.85992e+15	2.18464e+06	4.13981e-08	3.58861e+14	1.71923e+07	0	2.46882e+13	4.72922e+12	1.03221e+14	7.01963e+10	680.185	5.3615e+14	8.27583e+13	1.09734e+12	248350	270793	4.52513e+08	6.54875e+11	4.81562e+11	1.31213e+07	14129.1	57.5282	73235.8	4.39601e+12	96614.6	187.931	-2.54745e-28	-2.98656e-13	-1.03834e-06	3.33151e+13	0	0	1.69571e-123	2.19248e-135	319994
3.08881e-05	306.818	3.58794e+19	0	3.32235e+13	1.74196e+19	-3.40901e+13	1.39126e+15	1.10587e+19	1.60427e+13	4.61713e+18	1.3113e+09	2.77527e+18	2.1312e+15	9.71125e+11	3.86024e+15	2.18492e+06	4.01089e-08	3.58829e+14	1.71943e+07	0	2.45247e+13	4.72917e+12	1.03244e+14	6.97263e+10	681.657	5.35704e+14	8.30536e+13	1.09758e+12	248986	270674	4.52757e+08	6.45997e+11	4.84148e+11	1.30661e+07	14103.3	57.5906	72755.5	4.39594e+12	96655.8	187.852	-2.91996e-28	-3.39514e-13	-1.27843e-06	3.32226e+13	0	0	1.69568e-123	2.1864e-135	317326
3.09881e-05	306.823	3.58788e+19	0	3.31315e+13	1.74193e+19	-3.40896e+13	1.39155e+15	1.10585e+19	1.60084e+13	4.61705e+18	1.30569e+09	2.77525e+18	2.12653e+15	9.701e+11	3.86055e+15	2.1852e+06	3.88625e-08	3.58798e+14	1.71962e+07	0	2.43627e+13	4.72911e+12	1.03267e+14	6.92605e+10	683.122	5.35257e+14	8.33482e+13	1.09781e+12	249620	270555	4.53e+08	6.37258e+11	4.86735e+11	1.30113e+07	14077.6	57.653	72279.4	4.39587e+12	96696.8	187.775	-3.33122e-28	-3.84418e-13	-1.55657e-06	3.31306e+13	0	0	1.69565e-123	2.18035e-135	314693
3.10881e-05	306.828	3.58783e+19	0	3.304e+13	1.74191e+19	-3.4089e+13	1.39185e+15	1.10583e+19	1.59743e+13	4.61697e+18	1.30012e+09	2.77523e+18	2.12189e+15	9.69079e+11	3.86086e+15	2.18549e+06	3.76573e-08	3.58766e+14	1.71981e+07	0	2.42023e+13	4.72906e+12	1.03289e+14	6.87986e+10	684.58	5.34809e+14	8.36423e+13	1.09804e+12	250252	270436	4.53244e+08	6.28656e+11	4.89321e+11	1.29569e+07	14052	57.7155	71807.3	4.39581e+12	96737.8	187.699	-3.78358e-28	-4.3362e-13	-1.87646e-06	3.30391e+13	0	0	1.69562e-123	2.17433e-135	312092
3.11881e-05	306.832	3.58777e+19	0	3.2949e+13	1.74188e+19	-3.40885e+13	1.39214e+15	1.10581e+19	1.59403e+13	4.61689e+18	1.29458e+09	2.7752e+18	2.11726e+15	9.6806e+11	3.86117e+15	2.18577e+06	3.6492e-08	3.58734e+14	1.72001e+07	0	2.40433e+13	4.72901e+12	1.03309e+14	6.83408e+10	686.031	5.34361e+14	8.39358e+13	1.09826e+12	250882	270317	4.53487e+08	6.20189e+11	4.91907e+11	1.29028e+07	14026.4	57.778	71339.1	4.39574e+12	96778.5	187.626	-4.2795e-28	-4.87382e-13	-2.24194e-06	3.29481e+13	0	0	1.69559e-123	2.16835e-135	309524
3.12881e-05	306.837	3.58772e+19	0	3.28586e+13	1.74185e+19	-3.4088e+13	1.39243e+15	1.1058e+19	1.59064e+13	4.61682e+18	1.28908e+09	2.77518e+18	2.11265e+15	9.67044e+11	3.86147e+15	2.18605e+06	3.53651e-08	3.58703e+14	1.7202e+07	0	2.38859e+13	4.72896e+12	1.03329e+14	6.7887e+10	687.475	5.33913e+14	8.42286e+13	1.09849e+12	251510	270198	4.5373e+08	6.11854e+11	4.94493e+11	1.2849e+07	14001	57.8406	70875	4.39567e+12	96819.2	187.554	-4.8215e-28	-5.45974e-13	-2.65707e-06	3.28576e+13	0	0	1.69556e-123	2.1624e-135	306988
3.13881e-05	306.842	3.58766e+19	0	3.27686e+13	1.74183e+19	-3.40875e+13	1.39272e+15	1.10578e+19	1.58727e+13	4.61674e+18	1.28361e+09	2.77516e+18	2.10806e+15	9.66032e+11	3.86178e+15	2.18633e+06	3.42753e-08	3.58672e+14	1.72039e+07	0	2.373e+13	4.72891e+12	1.03348e+14	6.74371e+10	688.912	5.33464e+14	8.45209e+13	1.09871e+12	252136	270078	4.53973e+08	6.03649e+11	4.97079e+11	1.27955e+07	13975.5	57.9032	70414.7	4.39561e+12	96859.7	187.483	-5.41205e-28	-6.09671e-13	-3.12601e-06	3.27676e+13	0	0	1.69554e-123	2.15648e-135	304484
3.14881e-05	306.846	3.58761e+19	0	3.26791e+13	1.7418e+19	-3.4087e+13	1.393e+15	1.10576e+19	1.58391e+13	4.61666e+18	1.27817e+09	2.77514e+18	2.10348e+15	9.65023e+11	3.86208e+15	2.18661e+06	3.32213e-08	3.58641e+14	1.72058e+07	0	2.35755e+13	4.72886e+12	1.03367e+14	6.69911e+10	690.343	5.33015e+14	8.48126e+13	1.09893e+12	252760	269959	4.54216e+08	5.95572e+11	4.99665e+11	1.27424e+07	13950.2	57.9659	69958.4	4.39554e+12	96900.1	187.414	-6.05368e-28	-6.78754e-13	-3.65314e-06	3.26781e+13	0	0	1.69551e-123	2.1506e-135	302012
3.15881e-05	306.851	3.58755e+19	0	3.25901e+13	1.74178e+19	-3.40865e+13	1.39328e+15	1.10574e+19	1.58057e+13	4.61658e+18	1.27276e+09	2.77512e+18	2.09893e+15	9.64016e+11	3.86238e+15	2.18688e+06	3.22019e-08	3.5861e+14	1.72078e+07	0	2.34225e+13	4.7288e+12	1.03384e+14	6.65489e+10	691.766	5.32565e+14	8.51036e+13	1.09914e+12	253383	269839	4.54458e+08	5.87619e+11	5.0225e+11	1.26897e+07	13924.9	58.0286	69505.8	4.39548e+12	96940.4	187.347	-6.74902e-28	-7.53514e-13	-4.24296e-06	3.25891e+13	0	0	1.69548e-123	2.14474e-135	299570
3.16881e-05	306.856	3.5875e+19	0	3.25015e+13	1.74175e+19	-3.4086e+13	1.39356e+15	1.10572e+19	1.57723e+13	4.61651e+18	1.26739e+09	2.77509e+18	2.09439e+15	9.63013e+11	3.86268e+15	2.18716e+06	3.12158e-08	3.58579e+14	1.72097e+07	0	2.32709e+13	4.72875e+12	1.03401e+14	6.61106e+10	693.183	5.32115e+14	8.53941e+13	1.09936e+12	254003	269720	4.547e+08	5.7979e+11	5.04836e+11	1.26372e+07	13899.7	58.0914	69057.1	4.39541e+12	96980.6	187.281	-7.5007e-28	-8.34248e-13	-4.90018e-06	3.25006e+13	0	0	1.69545e-123	2.13892e-135	297159
3.17881e-05	306.86	3.58745e+19	0	3.24135e+13	1.74173e+19	-3.40855e+13	1.39383e+15	1.10571e+19	1.57392e+13	4.61643e+18	1.26205e+09	2.77507e+18	2.08987e+15	9.62012e+11	3.86297e+15	2.18744e+06	3.02621e-08	3.58549e+14	1.72116e+07	0	2.31207e+13	4.7287e+12	1.03417e+14	6.5676e+10	694.594	5.31664e+14	8.5684e+13	1.09957e+12	254621	269600	4.54942e+08	5.72082e+11	5.07421e+11	1.25851e+07	13874.6	58.1542	68612.2	4.39535e+12	97020.6	187.217	-8.31142e-28	-9.21259e-13	-5.62964e-06	3.24126e+13	0	0	1.69542e-123	2.13313e-135	294777
3.18881e-05	306.865	3.58739e+19	0	3.23259e+13	1.7417e+19	-3.4085e+13	1.39411e+15	1.10569e+19	1.57061e+13	4.61635e+18	1.25674e+09	2.77505e+18	2.08537e+15	9.61015e+11	3.86327e+15	2.18772e+06	2.93393e-08	3.58518e+14	1.72135e+07	0	2.2972e+13	4.72865e+12	1.03432e+14	6.52451e+10	695.998	5.31213e+14	8.59732e+13	1.09979e+12	255238	269480	4.55184e+08	5.64493e+11	5.10006e+11	1.25333e+07	13849.6	58.2171	68171	4.39528e+12	97060.6	187.155	-9.18357e-28	-1.01485e-12	-6.4363e-06	3.2325e+13	0	0	1.69539e-123	2.12738e-135	292426
3.19881e-05	306.87	3.58734e+19	0	3.22388e+13	1.74167e+19	-3.40845e+13	1.39438e+15	1.10567e+19	1.56732e+13	4.61628e+18	1.25146e+09	2.77503e+18	2.08088e+15	9.6002e+11	3.86356e+15	2.18799e+06	2.84466e-08	3.58488e+14	1.72153e+07	0	2.28246e+13	4.7286e+12	1.03447e+14	6.4818e+10	697.395	5.30762e+14	8.62619e+13	1.1e+12	255852	269361	4.55425e+08	5.57021e+11	5.1259e+11	1.24819e+07	13824.6	58.28	67733.5	4.39522e+12	97100.4	187.094	-1.01198e-27	-1.11534e-12	-7.32533e-06	3.22379e+13	0	0	1.69537e-123	2.12165e-135	290103
3.20881e-05	306.874	3.58728e+19	0	3.21522e+13	1.74165e+19	-3.4084e+13	1.39465e+15	1.10565e+19	1.56404e+13	4.6162e+18	1.24622e+09	2.77501e+18	2.07642e+15	9.59028e+11	3.86385e+15	2.18826e+06	2.75827e-08	3.58458e+14	1.72172e+07	0	2.26786e+13	4.72854e+12	1.03461e+14	6.43945e+10	698.785	5.30311e+14	8.65499e+13	1.1002e+12	256465	269241	4.55667e+08	5.49663e+11	5.15174e+11	1.24307e+07	13799.7	58.343	67299.6	4.39515e+12	97140.1	187.034	-1.11227e-27	-1.22304e-12	-8.30205e-06	3.21513e+13	0	0	1.69534e-123	2.11595e-135	287809
3.21881e-05	306.879	3.58723e+19	0	3.2066e+13	1.74162e+19	-3.40835e+13	1.39491e+15	1.10563e+19	1.56078e+13	4.61613e+18	1.241e+09	2.77498e+18	2.07197e+15	9.5804e+11	3.86414e+15	2.18854e+06	2.67468e-08	3.58428e+14	1.72191e+07	0	2.2534e+13	4.72849e+12	1.03474e+14	6.39747e+10	700.17	5.29859e+14	8.68374e+13	1.10041e+12	257076	269121	4.55908e+08	5.42418e+11	5.17758e+11	1.23799e+07	13774.9	58.406	66869.4	4.39509e+12	97179.6	186.976	-1.21947e-27	-1.33828e-12	-9.37189e-06	3.20651e+13	0	0	1.69531e-123	2.11029e-135	285543
3.22881e-05	306.883	3.58718e+19	0	3.19803e+13	1.7416e+19	-3.4083e+13	1.39517e+15	1.10562e+19	1.55753e+13	4.61605e+18	1.23582e+09	2.77496e+18	2.06753e+15	9.57054e+11	3.86442e+15	2.18881e+06	2.59379e-08	3.58398e+14	1.7221e+07	0	2.23907e+13	4.72844e+12	1.03486e+14	6.35584e+10	701.547	5.29407e+14	8.71243e+13	1.10061e+12	257685	269001	4.56148e+08	5.35284e+11	5.20341e+11	1.23294e+07	13750.1	58.4691	66442.7	4.39503e+12	97219.1	186.92	-1.33382e-27	-1.46138e-12	-1.05404e-05	3.19794e+13	0	0	1.69528e-123	2.10465e-135	283305
3.23881e-05	306.888	3.58712e+19	0	3.18951e+13	1.74157e+19	-3.40825e+13	1.39543e+15	1.1056e+19	1.55429e+13	4.61597e+18	1.23067e+09	2.77494e+18	2.06312e+15	9.56071e+11	3.86471e+15	2.18908e+06	2.51552e-08	3.58368e+14	1.72229e+07	0	2.22487e+13	4.72839e+12	1.03497e+14	6.31457e+10	702.918	5.28955e+14	8.74105e+13	1.10082e+12	258292	268881	4.56389e+08	5.28259e+11	5.22924e+11	1.22792e+07	13725.5	58.5322	66019.6	4.39496e+12	97258.4	186.865	-1.45556e-27	-1.59268e-12	-1.18134e-05	3.18941e+13	0	0	1.69525e-123	2.09904e-135	281095
3.24881e-05	306.892	3.58707e+19	0	3.18103e+13	1.74155e+19	-3.4082e+13	1.39569e+15	1.10558e+19	1.55106e+13	4.6159e+18	1.22555e+09	2.77492e+18	2.05872e+15	9.55091e+11	3.86499e+15	2.18936e+06	2.43977e-08	3.58339e+14	1.72247e+07	0	2.2108e+13	4.72833e+12	1.03508e+14	6.27365e+10	704.283	5.28503e+14	8.76962e+13	1.10102e+12	258897	268761	4.56629e+08	5.2134e+11	5.25506e+11	1.22293e+07	13700.8	58.5953	65600.1	4.3949e+12	97297.6	186.812	-1.5849e-27	-1.7325e-12	-1.31967e-05	3.18093e+13	0	0	1.69523e-123	2.09347e-135	278911
3.25881e-05	306.897	3.58702e+19	0	3.17259e+13	1.74152e+19	-3.40815e+13	1.39595e+15	1.10556e+19	1.54785e+13	4.61582e+18	1.22046e+09	2.7749e+18	2.05434e+15	9.54114e+11	3.86527e+15	2.18963e+06	2.36644e-08	3.58309e+14	1.72266e+07	0	2.19687e+13	4.72828e+12	1.03518e+14	6.23308e+10	705.642	5.2805e+14	8.79813e+13	1.10121e+12	259501	268641	4.5687e+08	5.14527e+11	5.28088e+11	1.21797e+07	13676.3	58.6585	65184	4.39483e+12	97336.7	186.76	-1.72203e-27	-1.88117e-12	-1.46963e-05	3.1725e+13	0	0	1.6952e-123	2.08792e-135	276754
3.26881e-05	306.901	3.58696e+19	0	3.1642e+13	1.7415e+19	-3.4081e+13	1.3962e+15	1.10554e+19	1.54465e+13	4.61575e+18	1.21539e+09	2.77488e+18	2.04998e+15	9.53139e+11	3.86555e+15	2.1899e+06	2.29547e-08	3.5828e+14	1.72284e+07	0	2.18306e+13	4.72823e+12	1.03528e+14	6.19286e+10	706.994	5.27597e+14	8.82658e+13	1.10141e+12	260102	268521	4.5711e+08	5.07817e+11	5.30669e+11	1.21304e+07	13651.8	58.7218	64771.4	4.39477e+12	97375.7	186.709	-1.86714e-27	-2.03904e-12	-1.63184e-05	3.16411e+13	0	0	1.69517e-123	2.0824e-135	274624
3.27881e-05	306.906	3.58691e+19	0	3.15586e+13	1.74147e+19	-3.40805e+13	1.39645e+15	1.10553e+19	1.54146e+13	4.61567e+18	1.21036e+09	2.77486e+18	2.04563e+15	9.52168e+11	3.86583e+15	2.19016e+06	2.22676e-08	3.58251e+14	1.72303e+07	0	2.16938e+13	4.72818e+12	1.03536e+14	6.15297e+10	708.339	5.27144e+14	8.85496e+13	1.10161e+12	260702	268401	4.57349e+08	5.01209e+11	5.3325e+11	1.20815e+07	13627.5	58.7851	64362.1	4.39471e+12	97414.6	186.66	-2.0204e-27	-2.20644e-12	-1.80691e-05	3.15576e+13	0	0	1.69514e-123	2.07692e-135	272519
3.28881e-05	306.91	3.58686e+19	0	3.14755e+13	1.74145e+19	-3.408e+13	1.3967e+15	1.10551e+19	1.53829e+13	4.6156e+18	1.20536e+09	2.77483e+18	2.0413e+15	9.51199e+11	3.8661e+15	2.19043e+06	2.16025e-08	3.58222e+14	1.72321e+07	0	2.15582e+13	4.72812e+12	1.03544e+14	6.11343e+10	709.679	5.26691e+14	8.88329e+13	1.1018e+12	261300	268281	4.57589e+08	4.947e+11	5.3583e+11	1.20328e+07	13603.1	58.8484	63956.3	4.39464e+12	97453.4	186.612	-2.18194e-27	-2.38371e-12	-1.99547e-05	3.14746e+13	0	0	1.69512e-123	2.07146e-135	270440
3.29881e-05	306.915	3.58681e+19	0	3.1393e+13	1.74142e+19	-3.40796e+13	1.39694e+15	1.10549e+19	1.53513e+13	4.61552e+18	1.20039e+09	2.77481e+18	2.03698e+15	9.50233e+11	3.86637e+15	2.1907e+06	2.09585e-08	3.58193e+14	1.7234e+07	0	2.14239e+13	4.72807e+12	1.03552e+14	6.07422e+10	711.012	5.26238e+14	8.91156e+13	1.10199e+12	261896	268160	4.57828e+08	4.8829e+11	5.38409e+11	1.19844e+07	13578.9	58.9118	63553.8	4.39458e+12	97492	186.566	-2.35185e-27	-2.57116e-12	-2.19819e-05	3.1392e+13	0	0	1.69509e-123	2.06603e-135	268387
3.30881e-05	306.919	3.58675e+19	0	3.13108e+13	1.7414e+19	-3.40791e+13	1.39719e+15	1.10547e+19	1.53198e+13	4.61545e+18	1.19544e+09	2.77479e+18	2.03269e+15	9.4927e+11	3.86665e+15	2.19097e+06	2.03349e-08	3.58164e+14	1.72358e+07	0	2.12908e+13	4.72802e+12	1.03558e+14	6.03534e+10	712.339	5.25784e+14	8.93977e+13	1.10218e+12	262490	268040	4.58067e+08	4.81975e+11	5.40988e+11	1.19363e+07	13554.7	58.9753	63154.7	4.39452e+12	97530.6	186.521	-2.53022e-27	-2.76914e-12	-2.41569e-05	3.13099e+13	0	0	1.69506e-123	2.06063e-135	266358
3.31881e-05	306.924	3.5867e+19	0	3.12291e+13	1.74137e+19	-3.40786e+13	1.39743e+15	1.10546e+19	1.52884e+13	4.61538e+18	1.19053e+09	2.77477e+18	2.02841e+15	9.48309e+11	3.86692e+15	2.19123e+06	1.97311e-08	3.58136e+14	1.72376e+07	0	2.11589e+13	4.72797e+12	1.03564e+14	5.99679e+10	713.66	5.25331e+14	8.96792e+13	1.10237e+12	263083	267920	4.58306e+08	4.75756e+11	5.43566e+11	1.18885e+07	13530.6	59.0387	62758.8	4.39445e+12	97569	186.477	-2.71708e-27	-2.97797e-12	-2.64867e-05	3.12281e+13	0	0	1.69503e-123	2.05525e-135	264353
3.32881e-05	306.928	3.58665e+19	0	3.11478e+13	1.74135e+19	-3.40781e+13	1.39767e+15	1.10544e+19	1.52571e+13	4.6153e+18	1.18564e+09	2.77475e+18	2.02414e+15	9.47352e+11	3.86718e+15	2.1915e+06	1.91464e-08	3.58107e+14	1.72394e+07	0	2.10283e+13	4.72791e+12	1.0357e+14	5.95856e+10	714.974	5.24877e+14	8.99601e+13	1.10255e+12	263673	267800	4.58545e+08	4.6963e+11	5.46143e+11	1.18411e+07	13506.5	59.1023	62366.2	4.39439e+12	97607.3	186.435	-2.9124e-27	-3.19797e-12	-2.89776e-05	3.11469e+13	0	0	1.69501e-123	2.04991e-135	262373
3.33333e-05	306.93	3.58663e+19	0	3.11111e+13	1.74134e+19	-3.40779e+13	1.39777e+15	1.10543e+19	1.5243e+13	4.61527e+18	1.18344e+09	2.77474e+18	2.02222e+15	9.46919e+11	3.8673e+15	2.19162e+06	1.88879e-08	3.58094e+14	1.72403e+07	0	2.09695e+13	4.72789e+12	1.03572e+14	5.94136e+10	715.567	5.24672e+14	9.00871e+13	1.10264e+12	263940	267745	4.58653e+08	4.66886e+11	5.47309e+11	1.18196e+07	13495.7	59.131	62189.5	4.39436e+12	97624.6	186.416	-3.0036e-27	-3.30132e-12	-3.01602e-05	3.11102e+13	0	0	1.695e-123	2.04749e-135	261484
3.33333e-05	306.961	3.58627e+19	0	3.48433e+13	1.74116e+19	-3.40745e+13	1.39763e+15	1.10532e+19	4.18605e+13	4.61479e+18	1.29718e+13	2.77446e+18	2.02346e+15	9.48265e+11	3.86723e+15	8.64689e+12	8.7422e+10	3.59353e+14	3.26535e+11	0	2.09681e+13	4.72742e+12	1.03562e+14	5.94078e+10	715.496	5.2462e+14	9.00781e+13	1.10253e+12	263914	267719	4.58606e+08	6.3188e+12	5.47255e+11	1.18534e+07	13749.4	2337.81	62183.6	4.39393e+12	-1.15816e+06	186.399	0	395.211	9.49999e+10	3.147e+13	0	0	7.32306e+11	1.64937e+12	261661
3.33334e-05	306.995	3.58587e+19	0	3.90221e+13	1.74096e+19	-3.40706e+13	1.39748e+15	1.10519e+19	7.25411e+13	4.61425e+18	2.72064e+13	2.77414e+18	2.02515e+15	9.52766e+11	3.86774e+15	1.8232e+13	2.78757e+11	3.60763e+14	7.04995e+11	0	2.09679e+13	4.72689e+12	1.0355e+14	5.94013e+10	715.415	5.2456e+14	9.00679e+13	1.1024e+12	263884	267688	4.58555e+08	1.28712e+13	5.47193e+11	1.19629e+07	14552.2	3984	62177.6	4.39344e+12	-1.28987e+07	186.383	0	4958.1	3.02063e+11	3.24879e+13	0	0	1.55227e+12	3.16912e+12	261960
3.33334e-05	307.034	3.58541e+19	0	4.37008e+13	1.74073e+19	-3.40662e+13	1.39729e+15	1.10505e+19	1.07534e+14	4.61363e+18	4.28641e+13	2.77378e+18	2.02735e+15	9.60867e+11	3.86891e+15	2.8867e+13	5.83625e+11	3.6234e+14	1.14144e+12	0	2.09691e+13	4.72629e+12	1.03536e+14	5.93941e+10	715.323	5.24492e+14	9.00563e+13	1.10226e+12	263850	267654	4.58501e+08	2.02076e+13	5.47123e+11	1.21585e+07	15965.4	4363.56	62171.5	4.39287e+12	-1.26768e+07	186.366	0	20672.3	5.51616e+11	3.40918e+13	0	0	2.47032e+12	4.60857e+12	262671
3.33334e-05	307.079	3.58489e+19	0	4.89388e+13	1.74047e+19	-3.40612e+13	1.39709e+15	1.10489e+19	1.47203e+14	4.61294e+18	6.01227e+13	2.77338e+18	2.03012e+15	9.73044e+11	3.87079e+15	4.06765e+13	1.01284e+12	3.64105e+14	1.64261e+12	0	2.09718e+13	4.72561e+12	1.03521e+14	5.93862e+10	715.219	5.24416e+14	9.00432e+13	1.1021e+12	263811	267615	4.58442e+08	2.84212e+13	5.47043e+11	1.24516e+07	18055.6	4310.67	62165.2	4.39223e+12	-6.75558e+06	186.346	0	55127.6	8.12656e+11	3.62402e+13	0	0	3.49814e+12	6.0101e+12	264434
3.33334e-05	307.129	3.58431e+19	0	5.48027e+13	1.74018e+19	-3.40556e+13	1.39686e+15	1.1047e+19	1.92007e+14	4.61215e+18	7.91809e+13	2.77292e+18	2.03352e+15	9.89815e+11	3.87347e+15	5.38001e+13	1.57856e+12	3.66081e+14	2.21607e+12	0	2.09763e+13	4.72486e+12	1.03504e+14	5.93774e+10	715.101	5.24329e+14	9.00284e+13	1.10192e+12	263768	267571	4.58379e+08	3.76163e+13	5.46954e+11	1.28544e+07	20896.2	4224.84	62158.8	4.3915e+12	-835858	186.322	0	115761	1.07399e+12	3.89149e+13	0	0	4.64876e+12	7.41077e+12	268314
3.33334e-05	307.185	3.58365e+19	0	6.13666e+13	1.73985e+19	-3.40494e+13	1.3966e+15	1.10449e+19	2.4249e+14	4.61126e+18	1.00261e+14	2.7724e+18	2.03763e+15	1.01175e+12	3.87702e+15	6.83938e+13	2.2944e+12	3.68293e+14	2.87024e+12	0	2.09827e+13	4.72401e+12	1.03485e+14	5.93678e+10	714.969	5.24232e+14	9.00118e+13	1.10171e+12	263719	267521	4.58309e+08	4.79092e+13	5.46853e+11	1.33802e+07	24568.7	4160.9	62152.3	4.39068e+12	6397.71	186.294	0	210102	1.33422e+12	4.21158e+13	0	0	5.93675e+12	8.8438e+12	275862
3.33334e-05	307.249	3.58291e+19	0	6.87135e+13	1.73948e+19	-3.40423e+13	1.39631e+15	1.10426e+19	2.9928e+14	4.61027e+18	1.2361e+14	2.77182e+18	2.04252e+15	1.03947e+12	3.88153e+15	8.46318e+13	3.17564e+12	3.70768e+14	3.61453e+12	0	2.09913e+13	4.72306e+12	1.03463e+14	5.93572e+10	714.821	5.24123e+14	8.99931e+13	1.10148e+12	263664	267466	4.58233e+08	5.94302e+13	5.4674e+11	1.40438e+07	29164.3	4109.98	62145.7	4.38977e+12	-768.44	186.262	0	346415	1.59649e+12	4.58582e+13	0	0	7.37839e+12	1.03397e+13	289201
3.33334e-05	307.32	3.58208e+19	0	7.69361e+13	1.73906e+19	-3.40343e+13	1.39598e+15	1.104e+19	3.63089e+14	4.60915e+18	1.49506e+14	2.77117e+18	2.04829e+15	1.07368e+12	3.8871e+15	1.02709e+14	4.2394e+12	3.73539e+14	4.45947e+12	0	2.10023e+13	4.722e+12	1.03439e+14	5.93454e+10	714.654	5.24001e+14	8.99721e+13	1.10123e+12	263602	267403	4.58149e+08	7.23243e+13	5.46612e+11	1.48614e+07	34784.7	4071.27	62139	4.38875e+12	-185742	186.225	0	534475	1.86585e+12	5.01701e+13	0	0	8.99184e+12	1.19273e+13	311127
3.33334e-05	307.4	3.58115e+19	0	8.61377e+13	1.7386e+19	-3.40254e+13	1.39561e+15	1.10371e+19	4.34722e+14	4.60789e+18	1.78257e+14	2.77044e+18	2.05504e+15	1.11513e+12	3.89385e+15	1.22842e+14	5.50484e+12	3.76639e+14	5.41679e+12	0	2.10162e+13	4.72081e+12	1.03412e+14	5.93325e+10	714.467	5.23863e+14	8.99486e+13	1.10094e+12	263533	267333	4.58058e+08	8.67539e+13	5.4647e+11	1.58511e+07	41544.1	4155.16	62132.1	4.38779e+12	-1.89738e+08	186.183	0	786401	2.14801e+12	5.50913e+13	0	0	1.07974e+13	1.36345e+13	345265
3.33334e-05	307.489	3.58011e+19	0	9.64335e+13	1.73808e+19	-3.40154e+13	1.3952e+15	1.10338e+19	5.15082e+14	4.60648e+18	2.1021e+14	2.76962e+18	2.06288e+15	1.16469e+12	3.90189e+15	1.45274e+14	6.99337e+12	3.80107e+14	6.49958e+12	0	2.10331e+13	4.71948e+12	1.03382e+14	5.93182e+10	714.258	5.2371e+14	8.99222e+13	1.10061e+12	263456	267255	4.57957e+08	1.029e+14	5.4631e+11	1.70326e+07	49570.5	4021.38	62125.1	4.38666e+12	-3.47325e+08	186.135	0	1.11754e+06	2.44878e+12	6.06723e+13	0	0	1.28176e+13	1.54892e+13	396254
3.33334e-05	307.589	3.57894e+19	0	1.07952e+14	1.7375e+19	-3.40042e+13	1.39474e+15	1.10301e+19	6.05182e+14	4.6049e+18	2.45749e+14	2.7687e+18	2.07194e+15	1.2233e+12	3.91137e+15	1.70274e+14	8.72895e+12	3.83988e+14	7.72243e+12	0	2.10535e+13	4.718e+12	1.03348e+14	5.93024e+10	714.023	5.23537e+14	8.98927e+13	1.10025e+12	263369	267167	4.57846e+08	1.20963e+14	5.46131e+11	1.84278e+07	59007.7	4009.75	62117.9	4.38521e+12	-3.4117e+08	186.08	0	1.54748e+06	2.77387e+12	6.69745e+13	0	0	1.50778e+13	1.75196e+13	470010
3.33335e-05	307.702	3.57763e+19	0	1.20837e+14	1.73684e+19	-3.39917e+13	1.39422e+15	1.1026e+19	7.0615e+14	4.60314e+18	2.85305e+14	2.76768e+18	2.08236e+15	1.29199e+12	3.92245e+15	1.98145e+14	1.07383e+13	3.88329e+14	9.10161e+12	0	2.10778e+13	4.71635e+12	1.03309e+14	5.92849e+10	713.761	5.23344e+14	8.98596e+13	1.09985e+12	263271	267068	4.57723e+08	1.4117e+14	5.4593e+11	2.00608e+07	70016.9	4005.93	62110.5	4.38358e+12	-3.34996e+08	186.018	0	2.10116e+06	3.12896e+12	7.40698e+13	0	0	1.76061e+13	1.97551e+13	574042
3.33335e-05	307.828	3.57617e+19	0	1.35248e+14	1.73611e+19	-3.39803e+13	1.39364e+15	1.10214e+19	8.19247e+14	4.60116e+18	3.29358e+14	2.76653e+18	2.0943e+15	1.37192e+12	3.93528e+15	2.29222e+14	1.30512e+13	3.93183e+14	1.06552e+13	0	2.11065e+13	4.7145e+12	1.03267e+14	5.92656e+10	713.467	5.23128e+14	8.98225e+13	1.09939e+12	263162	266958	4.57587e+08	1.63769e+14	5.45705e+11	2.19581e+07	82779.3	4010.67	62103	4.38177e+12	2060.12	185.948	0	2.81026e+06	3.51972e+12	8.20409e+13	0	0	2.04337e+13	2.22267e+13	717865
3.33335e-05	307.969	3.57453e+19	0	1.51362e+14	1.7353e+19	-3.39646e+13	1.39299e+15	1.10162e+19	9.45879e+14	4.59894e+18	3.78444e+14	2.76524e+18	2.10794e+15	1.46435e+12	3.95007e+15	2.63878e+14	1.57009e+13	3.98612e+14	1.24035e+13	0	2.11401e+13	4.71243e+12	1.03219e+14	5.92441e+10	713.138	5.22886e+14	8.9781e+13	1.09889e+12	263040	266835	4.57437e+08	1.8904e+14	5.45454e+11	2.41488e+07	97498.3	4022.41	62095.2	4.37975e+12	1822.1	185.869	0	3.71486e+06	3.95196e+12	9.09824e+13	0	0	2.35954e+13	2.49675e+13	913512
3.33335e-05	308.127	3.5727e+19	0	1.69376e+14	1.73438e+19	-3.3947e+13	1.39227e+15	1.10104e+19	1.08761e+15	4.59646e+18	4.33159e+14	2.7638e+18	2.12345e+15	1.57068e+12	3.96701e+15	3.0253e+14	1.87245e+13	4.04681e+14	1.43687e+13	0	2.11792e+13	4.71013e+12	1.03165e+14	5.92204e+10	712.77	5.22616e+14	8.97346e+13	1.09832e+12	262904	266697	4.57271e+08	2.17292e+14	5.45172e+11	2.66649e+07	114403	4042.33	62087.2	4.37748e+12	1629.01	185.779	0	4.86551e+06	4.43173e+12	1.01001e+14	0	0	2.71301e+13	2.80132e+13	1.17618e+06
3.33335e-05	308.304	3.57065e+19	0	1.89511e+14	1.73336e+19	-3.39273e+13	1.39146e+15	1.1004e+19	1.24617e+15	4.59369e+18	4.94169e+14	2.76219e+18	2.14107e+15	1.69246e+12	3.98635e+15	3.45638e+14	2.2163e+13	4.11464e+14	1.65759e+13	0	2.12246e+13	4.70755e+12	1.03105e+14	5.9194e+10	712.358	5.22313e+14	8.96827e+13	1.09768e+12	262751	266542	4.57086e+08	2.4887e+14	5.44858e+11	2.95413e+07	133749	4071.05	62078.9	4.37495e+12	-1586.6	185.679	0	6.3258e+06	4.96543e+12	1.12215e+14	0	0	3.10808e+13	3.14026e+13	1.52504e+06
3.33335e-05	308.502	3.56836e+19	0	2.1201e+14	1.73221e+19	-3.39054e+13	1.39055e+15	1.09968e+19	1.4235e+15	4.59059e+18	5.62215e+14	2.76039e+18	2.16103e+15	1.83135e+12	4.00832e+15	3.93715e+14	2.60623e+13	4.19043e+14	1.90527e+13	0	2.1277e+13	4.70468e+12	1.03038e+14	5.91647e+10	711.898	5.21975e+14	8.96247e+13	1.09697e+12	262580	266370	4.56882e+08	2.84156e+14	5.44506e+11	3.28164e+07	155825	4108.74	62070.4	4.37212e+12	1309.2	185.565	0	8.17549e+06	5.55993e+12	1.24761e+14	0	0	3.54952e+13	3.51781e+13	1.98422e+06
3.33335e-05	308.723	3.5658e+19	0	2.37143e+14	1.73094e+19	-3.38809e+13	1.38954e+15	1.09887e+19	1.62174e+15	4.58712e+18	6.3812e+14	2.75838e+18	2.1836e+15	1.9892e+12	4.03322e+15	4.47329e+14	3.0473e+13	4.2751e+14	2.18296e+13	0	2.13372e+13	4.70148e+12	1.02964e+14	5.91322e+10	711.384	5.21598e+14	8.95599e+13	1.09618e+12	262389	266177	4.56656e+08	3.23574e+14	5.44113e+11	3.6532e+07	180956	4156.71	62061.5	4.36896e+12	1187.26	185.438	0	1.05145e+07	6.22269e+12	1.38786e+14	0	0	4.04263e+13	3.93861e+13	2.58406e+06
3.33335e-05	308.971	3.56294e+19	0	2.65208e+14	1.72951e+19	-3.38534e+13	1.3884e+15	1.09797e+19	1.84326e+15	4.58325e+18	7.22802e+14	2.75613e+18	2.20906e+15	2.16801e+12	4.06133e+15	5.0711e+14	3.54514e+13	4.36965e+14	2.49407e+13	0	2.14063e+13	4.6979e+12	1.0288e+14	5.90961e+10	710.81	5.21176e+14	8.94874e+13	1.09529e+12	262176	265962	4.56404e+08	3.67592e+14	5.43674e+11	4.07341e+07	209507	4215.84	62052.3	4.36542e+12	1083.28	185.295	0	1.34677e+07	6.96182e+12	1.54456e+14	0	0	4.59327e+13	4.40775e+13	3.36265e+06
3.33335e-05	309.248	3.55974e+19	0	2.96537e+14	1.72792e+19	-3.38228e+13	1.38714e+15	1.09696e+19	2.09068e+15	4.57892e+18	8.17278e+14	2.75362e+18	2.23775e+15	2.36996e+12	4.093e+15	5.73753e+14	4.10597e+13	4.47519e+14	2.84235e+13	0	2.14853e+13	4.69391e+12	1.02787e+14	5.90561e+10	710.17	5.20704e+14	8.94066e+13	1.0943e+12	261938	265722	4.56125e+08	4.16731e+14	5.43184e+11	4.54725e+07	241887	4287.4	62042.8	4.36147e+12	994.703	185.135	0	1.7191e+07	7.7862e+12	1.71955e+14	0	0	5.20792e+13	4.93082e+13	4.36776e+06
3.33335e-05	309.558	3.55618e+19	0	3.31495e+14	1.72614e+19	-3.37887e+13	1.38573e+15	1.09584e+19	2.3669e+15	4.5741e+18	9.22679e+14	2.75082e+18	2.27002e+15	2.59739e+12	4.12858e+15	6.48028e+14	4.73667e+13	4.59296e+14	3.23193e+13	0	2.15755e+13	4.68947e+12	1.02683e+14	5.90116e+10	709.454	5.20178e+14	8.93163e+13	1.0932e+12	261673	265453	4.55815e+08	4.71563e+14	5.42636e+11	5.08021e+07	278557	4372.96	62032.8	4.35707e+12	919.292	184.956	0	2.18789e+07	8.70557e+12	1.91487e+14	0	0	5.89375e+13	5.51397e+13	5.65914e+06
3.33339e-05	309.817	3.55321e+19	0	3.29418e+14	1.72477e+19	-3.3761e+13	1.38537e+15	1.09491e+19	2.76886e+15	4.56883e+18	4.9979e+14	2.74835e+18	2.93844e+15	9.14108e+12	5.13115e+15	4.22552e+14	1.70331e+14	4.59248e+14	5.75292e+13	0	2.53158e+13	4.69833e+12	1.02586e+14	5.95404e+10	709.085	5.1975e+14	8.92442e+13	1.09235e+12	261419	265244	4.59463e+08	4.71418e+14	5.42213e+11	1.66855e+08	1.21165e+06	1868.15	63710.5	4.35349e+12	1043.54	184.977	0	113429	7.72922e+08	2.72114e+14	0	0	5.72547e+13	4.61506e+10	9.50623e+07
3.33463e-05	310.227	3.54851e+19	0	2.91737e+14	1.72265e+19	-3.37172e+13	1.60177e+15	1.0934e+19	3.49474e+15	4.56014e+18	2.94826e+12	2.74415e+18	4.78465e+15	1.41655e+13	6.72997e+15	4.12374e+12	9.24404e+10	4.81734e+14	1.00124e+14	0	1.37227e+14	5.38025e+12	1.01835e+14	1.05381e+11	728.065	5.19009e+14	8.92051e+13	1.0984e+12	259433	266286	5.81314e+08	4.70588e+14	5.39848e+11	2.86662e+08	2.41839e+06	-1.14821e+08	131954	4.34848e+12	-6.37537e+08	191.133	0	-0.166366	-2539.95	2.7095e+14	0	0	2.07848e+13	-2624.53	1.97034e+08
3.33661e-05	310.515	3.54523e+19	0	2.7427e+14	1.72111e+19	-3.36922e+13	1.91186e+15	1.0924e+19	2.88555e+15	4.55528e+18	1.75139e+12	2.74162e+18	5.04927e+15	1.28833e+13	6.90754e+15	2.63571e+12	3.13973e+10	5.14864e+14	8.99081e+13	0	2.32976e+14	6.26809e+12	1.00876e+14	2.48106e+11	756.861	5.18683e+14	8.92547e+13	1.12087e+12	256861	271587	5.83299e+08	4.68774e+14	5.36723e+11	4.05286e+08	2.05016e+06	28.4772	331316	4.34455e+12	1843.15	190.698	0	-309.502	-3.21978e+06	2.69469e+14	0	0	4.79873e+12	3.6094e-125	1.93777e+08
3.3386e-05	310.732	3.54275e+19	0	2.69252e+14	1.71994e+19	-3.36692e+13	2.1608e+15	1.09165e+19	2.36014e+15	4.55162e+18	1.21841e+12	2.73971e+18	5.24137e+15	1.16601e+13	7.02059e+15	1.81369e+12	1.39895e+10	5.43115e+14	7.79668e+13	0	2.74588e+14	6.9583e+12	1.00108e+14	4.54998e+11	782.346	5.18816e+14	8.93291e+13	1.15677e+12	254744	281862	5.85096e+08	4.66309e+14	5.34165e+11	4.73419e+08	1.73751e+06	31.363	666668	4.34159e+12	2389.81	190.308	0	-305.673	-1.17332e+08	2.68092e+14	0	0	1.15808e+12	3.54339e-125	1.90732e+08
3.34059e-05	310.9	3.54083e+19	0	2.67059e+14	1.71904e+19	-3.36515e+13	2.35792e+15	1.09107e+19	1.92275e+15	4.54881e+18	8.87455e+11	2.73825e+18	5.38939e+15	1.05317e+13	7.09956e+15	1.27598e+12	7.3014e+09	5.66822e+14	6.63249e+13	0	2.89417e+14	7.4966e+12	9.94952e+13	6.89601e+11	804.709	5.19346e+14	8.94213e+13	1.20001e+12	253001	296410	5.86815e+08	4.63442e+14	5.32164e+11	4.99941e+08	1.47301e+06	35.5499	1.11554e+06	4.3393e+12	3066.59	189.97	0	-4.01527e-10	-0.000183041	2.66773e+14	0	0	2.82992e+11	1.83346e-126	1.87763e+08
3.3426e-05	311.032	3.53933e+19	0	2.65567e+14	1.71834e+19	-3.36377e+13	2.51221e+15	1.09062e+19	1.56386e+15	4.54662e+18	6.61065e+11	2.73711e+18	5.50841e+15	9.50474e+12	7.1568e+15	9.12678e+11	4.14644e+09	5.86539e+14	5.58305e+13	0	2.91372e+14	7.91747e+12	9.90096e+13	9.23225e+11	824.197	5.20208e+14	8.9527e+13	1.24498e+12	251563	313608	5.88486e+08	4.60326e+14	5.30667e+11	4.99681e+08	1.24651e+06	40.8797	1.62853e+06	4.33751e+12	3903.64	189.688	0	-3.83297e-06	-0.301066	2.65495e+14	0	0	6.93569e+10	1.82325e-126	1.84867e+08
3.34461e-05	311.135	3.53816e+19	0	2.64266e+14	1.71779e+19	-3.36268e+13	2.63152e+15	1.09026e+19	1.27179e+15	4.5449e+18	4.99289e+11	2.73622e+18	5.60768e+15	8.57752e+12	7.19915e+15	6.62026e+11	2.45037e+09	6.02867e+14	4.67757e+13	0	2.87577e+14	8.24716e+12	9.86267e+13	1.13886e+12	841.065	5.21338e+14	8.96434e+13	1.28806e+12	250372	331808	5.90117e+08	4.57056e+14	5.29605e+11	4.83464e+08	1.05189e+06	47.2886	2.15638e+06	4.33611e+12	4936.5	189.471	0	-0.00067517	-257.859	2.64246e+14	0	0	1.70132e+10	1.81434e-126	1.82034e+08
3.34663e-05	311.216	3.53723e+19	0	2.63029e+14	1.71736e+19	-3.36183e+13	2.72244e+15	1.08998e+19	1.03528e+15	4.54355e+18	3.81018e+11	2.73553e+18	5.69316e+15	7.74495e+12	7.2309e+15	4.86119e+11	1.47362e+09	6.16375e+14	3.91728e+13	0	2.81667e+14	8.50583e+12	9.83269e+13	1.3285e+12	855.561	5.22684e+14	8.97684e+13	1.32734e+12	249381	349735	5.91712e+08	4.53688e+14	5.28911e+11	4.58427e+08	885323	-243.41	2.66183e+06	4.33501e+12	6094.7	189.309	0	-9.17211	-817989	2.63022e+14	0	0	4.17451e+09	1.80587e-126	1.79257e+08
3.34866e-05	311.281	3.5365e+19	0	2.61821e+14	1.71701e+19	-3.36115e+13	2.79044e+15	1.08976e+19	8.44401e+14	4.54248e+18	2.93297e+11	2.73498e+18	5.76873e+15	7.00054e+12	7.25495e+15	3.60765e+11	8.92712e+08	6.27573e+14	3.29016e+13	0	2.75452e+14	8.70901e+12	9.80944e+13	1.48982e+12	867.919	5.24203e+14	8.99005e+13	1.36207e+12	248557	366564	5.93716e+08	4.50257e+14	5.28524e+11	4.29137e+08	743858	-441910	3.12152e+06	4.33413e+12	-80050.9	189.65	0	-54.4797	-1.46962e+07	2.61817e+14	0	0	1.02432e+09	1.7976e-126	1.76531e+08
3.3507e-05	311.332	3.53592e+19	0	2.60633e+14	1.71674e+19	-3.36061e+13	2.83998e+15	1.08958e+19	6.90719e+14	4.54164e+18	2.27546e+11	2.73455e+18	5.83703e+15	6.33749e+12	7.27335e+15	2.70172e+11	5.42285e+08	6.36895e+14	2.77896e+13	0	2.69777e+14	8.86876e+12	9.79163e+13	1.6237e+12	878.354	5.25862e+14	9.00385e+13	1.39221e+12	247866	381851	5.95245e+08	4.46784e+14	5.2839e+11	3.98462e+08	624777	75.6283	3.5237e+06	4.33344e+12	9644.96	189.692	0	-1.03381e-12	-3.54762e-07	2.6063e+14	0	0	2.51732e+08	9.15593e-128	1.73856e+08
3.35276e-05	311.372	3.53546e+19	0	2.59459e+14	1.71653e+19	-3.36019e+13	2.8747e+15	1.08944e+19	5.67226e+14	4.54097e+18	1.77856e+11	2.73421e+18	5.89984e+15	5.74914e+12	7.28753e+15	2.0386e+11	3.29627e+08	6.44704e+14	2.36544e+13	0	2.64987e+14	8.99448e+12	9.77823e+13	1.73261e+12	887.07	5.27634e+14	9.01817e+13	1.41805e+12	247288	395431	5.96745e+08	4.4328e+14	5.28467e+11	3.68177e+08	525412	88.5947	3.86494e+06	4.33289e+12	11918.4	189.854	0	-5.3639e-11	-2.18231e-05	2.59457e+14	0	0	6.1848e+07	9.11481e-128	1.71227e+08
3.35482e-05	311.404	3.5351e+19	0	2.58298e+14	1.71635e+19	-3.35985e+13	2.89757e+15	1.08933e+19	4.68155e+14	4.54043e+18	1.40058e+11	2.73395e+18	5.9584e+15	5.22916e+12	7.29855e+15	1.54769e+11	2.00283e+08	6.513e+14	2.03246e+13	0	2.61168e+14	9.09351e+12	9.76842e+13	1.81962e+12	894.25	5.29501e+14	9.03292e+13	1.44007e+12	246805	407314	5.98218e+08	4.39754e+14	5.28715e+11	3.39346e+08	443160	103.628	4.14706e+06	4.33245e+12	14630	190.155	0	-4.11738e-09	5.72306e-05	2.58295e+14	0	0	1.5201e+07	9.0741e-128	1.68642e+08
3.35689e-05	311.43	3.5348e+19	0	2.57146e+14	1.71622e+19	-3.35958e+13	2.91097e+15	1.08924e+19	3.88798e+14	4.54e+18	1.11162e+11	2.73374e+18	6.01357e+15	4.77166e+12	7.30717e+15	1.1807e+11	1.21574e+08	6.56923e+14	1.76489e+13	0	2.58278e+14	9.17159e+12	9.76153e+13	1.88793e+12	900.065	5.31445e+14	9.04807e+13	1.45879e+12	246404	417620	5.99665e+08	4.3621e+14	5.29106e+11	3.12581e+08	375558	120.829	4.3749e+06	4.3321e+12	17824	190.618	0	-2.76161e-07	-0.0654284	2.57143e+14	0	0	3.73498e+06	9.03375e-128	1.66098e+08
3.35897e-05	311.451	3.53457e+19	0	2.56003e+14	1.71611e+19	-3.35936e+13	2.91685e+15	1.08917e+19	3.25327e+14	4.53965e+18	8.89853e+10	2.73357e+18	6.06597e+15	4.37114e+12	7.31397e+15	9.04094e+10	7.36975e+07	6.61769e+14	1.54989e+13	0	2.56222e+14	9.23325e+12	9.75703e+13	1.94052e+12	904.671	5.33454e+14	9.06357e+13	1.47473e+12	246076	426515	6.01088e+08	4.32651e+14	5.29614e+11	2.88198e+08	320344	140.196	4.55467e+06	4.33182e+12	21529.6	191.266	0	-4.83911e-06	-0.547059	2.56001e+14	0	0	917239	8.9937e-128	1.63594e+08
3.36106e-05	311.467	3.53438e+19	0	2.54868e+14	1.71602e+19	-3.35919e+13	2.91676e+15	1.08911e+19	2.74637e+14	4.53937e+18	7.19206e+10	2.73344e+18	6.11606e+15	4.02249e+12	7.31938e+15	6.94201e+10	4.46045e+07	6.65993e+14	1.37681e+13	0	2.54886e+14	9.28201e+12	9.75449e+13	1.98007e+12	908.212	5.35518e+14	9.07939e+13	1.48834e+12	245814	434187	6.02489e+08	4.29078e+14	5.30219e+11	2.6632e+08	275499	161.518	4.69296e+06	4.3316e+12	25745.4	192.124	0	-1.66667e-05	-0.19274	2.54866e+14	0	0	225145	8.95393e-128	1.61129e+08
3.36316e-05	311.481	3.53423e+19	0	2.53741e+14	1.71595e+19	-3.35905e+13	2.91198e+15	1.08907e+19	2.34216e+14	4.53915e+18	5.87666e+10	2.73334e+18	6.16416e+15	3.7209e+12	7.32373e+15	5.34081e+10	2.69488e+07	6.69719e+14	1.23694e+13	0	2.54155e+14	9.32066e+12	9.75357e+13	2.00888e+12	910.819	5.3763e+14	9.0955e+13	1.50004e+12	245614	440821	6.03869e+08	4.25493e+14	5.30904e+11	2.46945e+08	239255	186.486	4.79613e+06	4.33142e+12	30669.7	193.214	0	-0.00142298	-85.8801	2.53738e+14	0	0	55225.5	8.9144e-128	1.58702e+08
3.36527e-05	311.491	3.53411e+19	0	2.52619e+14	1.71589e+19	-3.35893e+13	2.90352e+15	1.08903e+19	2.02034e+14	4.53896e+18	4.86183e+10	2.73326e+18	6.21052e+15	3.46183e+12	7.32726e+15	4.11426e+10	1.6251e+07	6.73043e+14	1.12332e+13	0	2.53925e+14	9.35138e+12	9.75399e+13	2.02894e+12	912.612	5.39783e+14	9.1119e+13	1.51018e+12	245490	446586	6.05235e+08	4.21897e+14	5.31656e+11	2.29959e+08	210096	-5165.35	4.87e+06	4.33127e+12	-546514	194.831	0	-0.00596057	-1716.22	2.52617e+14	0	0	13533.8	8.87511e-128	1.56312e+08
3.36739e-05	311.5	3.53401e+19	0	2.51504e+14	1.71584e+19	-3.35884e+13	2.89219e+15	1.089e+19	1.76453e+14	4.53881e+18	4.0788e+10	2.7332e+18	6.25534e+15	3.24096e+12	7.33016e+15	3.1718e+10	9.78061e+06	6.76042e+14	1.03036e+13	0	2.54105e+14	9.37589e+12	9.75554e+13	2.04189e+12	913.698	5.41971e+14	9.12855e+13	1.51905e+12	245311	451632	6.26668e+08	4.1829e+14	5.32465e+11	2.15313e+08	186737	-2.01013e+07	4.9197e+06	4.33115e+12	41133.2	229.443	0	-1.07483	-122109	2.51502e+14	0	0	3314.29	8.83602e-128	1.53958e+08
3.36952e-05	311.508	3.53393e+19	0	2.50395e+14	1.7158e+19	-3.35876e+13	2.87866e+15	1.08897e+19	1.56154e+14	4.53868e+18	3.47502e+10	2.73315e+18	6.29875e+15	3.05416e+12	7.33258e+15	2.44603e+10	5.87457e+06	6.78779e+14	9.5365e+12	0	2.54616e+14	9.39553e+12	9.75803e+13	2.0491e+12	914.178	5.44191e+14	9.14545e+13	1.52691e+12	245281	456094	1.29204e+09	4.14674e+14	5.3332e+11	2.0274e+08	168100	-6.84154e+08	4.94964e+06	4.33105e+12	46836.1	1355.73	0	-1.0748	-122106	2.50392e+14	0	0	811.023	8.79713e-128	1.51639e+08
3.37167e-05	311.514	3.53386e+19	0	2.4929e+14	1.71577e+19	-3.3587e+13	2.86345e+15	1.08895e+19	1.40077e+14	4.53857e+18	3.01006e+10	2.73311e+18	6.34087e+15	2.89752e+12	7.33463e+15	1.8863e+10	3.52141e+06	6.81299e+14	8.89702e+12	0	2.55392e+14	9.41137e+12	9.76133e+13	2.05168e+12	914.138	5.46439e+14	9.1626e+13	1.53395e+12	245304	460078	8.51238e+08	4.11049e+14	5.34217e+11	1.92076e+08	153292	-2.42043e+08	4.96351e+06	4.33097e+12	52592	605.152	0	-1.07478	-122103	2.49288e+14	0	0	198.339	8.75842e-128	1.49354e+08
3.37382e-05	311.519	3.5338e+19	0	2.48191e+14	1.71574e+19	-3.35864e+13	2.84699e+15	1.08893e+19	1.27367e+14	4.53848e+18	2.65274e+10	2.73308e+18	6.38179e+15	2.76726e+12	7.3364e+15	1.45423e+10	2.10677e+06	6.83642e+14	8.35785e+12	0	2.56378e+14	9.42424e+12	9.76532e+13	2.05054e+12	913.656	5.48712e+14	9.17997e+13	1.54033e+12	245379	463677	8.51204e+08	4.07416e+14	5.35148e+11	1.83116e+08	141576	-2.40716e+08	4.96443e+06	4.33089e+12	58242.8	603.05	0	-1.07476	-122101	2.48189e+14	0	0	48.4024	8.71989e-128	1.47103e+08
3.37598e-05	311.523	3.53375e+19	0	2.47097e+14	1.71572e+19	-3.35859e+13	2.8296e+15	1.08891e+19	1.1734e+14	4.5384e+18	2.37893e+10	2.73305e+18	6.42158e+15	2.65985e+12	7.33796e+15	1.12058e+10	1.25823e+06	6.85835e+14	7.8976e+12	0	2.5753e+14	9.43477e+12	9.76991e+13	2.04644e+12	912.802	5.51009e+14	9.19758e+13	1.5462e+12	245501	466965	8.51173e+08	4.03775e+14	5.36109e+11	1.75652e+08	132348	-2.39409e+08	4.95495e+06	4.33083e+12	63641.7	600.933	0	-1.07475	-122100	2.47094e+14	0	0	11.8125	8.68152e-128	1.44885e+08
3.37816e-05	311.527	3.5337e+19	0	2.46007e+14	1.7157e+19	-3.35855e+13	2.81157e+15	1.0889e+19	1.09446e+14	4.53833e+18	2.16988e+10	2.73303e+18	6.4603e+15	2.57203e+12	7.33935e+15	8.62907e+09	750380	6.87902e+14	7.49955e+12	0	2.58811e+14	9.4435e+12	9.77504e+13	2.03996e+12	911.635	5.53326e+14	9.2154e+13	1.55165e+12	245669	470006	8.51146e+08	4.00128e+14	5.37096e+11	1.69481e+08	125116	-2.38121e+08	4.93713e+06	4.33078e+12	68669.3	598.802	0	-1.07473	-122098	2.46004e+14	0	0	2.87405	8.64332e-128	1.42699e+08
3.38034e-05	311.531	3.53366e+19	0	2.44921e+14	1.71568e+19	-3.35851e+13	2.79309e+15	1.08888e+19	1.03246e+14	4.53827e+18	2.01107e+10	2.73302e+18	6.49799e+15	2.50079e+12	7.34062e+15	6.63974e+09	447128	6.89862e+14	7.15067e+12	0	2.60189e+14	9.45081e+12	9.78065e+13	2.03158e+12	910.206	5.55662e+14	9.23344e+13	1.55678e+12	245878	472849	8.51122e+08	3.96475e+14	5.38108e+11	1.64415e+08	119480	-2.36849e+08	4.91269e+06	4.33073e+12	73242.3	596.656	0	-1.07472	-122097	2.44919e+14	0	0	0.701878	8.60527e-128	1.40546e+08
3.38254e-05	311.534	3.53363e+19	0	2.4384e+14	1.71566e+19	-3.35848e+13	2.77435e+15	1.08887e+19	9.83897e+13	4.53821e+18	1.89117e+10	2.73301e+18	6.53469e+15	2.44343e+12	7.3418e+15	5.10466e+09	266456	6.91729e+14	6.84082e+12	0	2.61642e+14	9.45701e+12	9.7867e+13	2.02171e+12	908.56	5.58017e+14	9.2517e+13	1.56165e+12	246124	475533	8.51099e+08	3.92816e+14	5.3914e+11	1.60277e+08	115118	-2.35593e+08	4.88297e+06	4.33068e+12	77315.9	594.495	0	-1.07471	-122095	2.43838e+14	0	0	0.174583	8.56738e-128	1.38423e+08
3.38475e-05	311.537	3.53359e+19	0	2.42764e+14	1.71564e+19	-3.35845e+13	2.75548e+15	1.08886e+19	9.45955e+13	4.53815e+18	1.8014e+10	2.733e+18	6.57044e+15	2.39757e+12	7.34291e+15	3.92094e+09	159054	6.93514e+14	6.56212e+12	0	2.63149e+14	9.46236e+12	9.79314e+13	2.01064e+12	906.733	5.60389e+14	9.27017e+13	1.56633e+12	246404	478091	8.51078e+08	3.89153e+14	5.40192e+11	1.56913e+08	111768	-2.34352e+08	4.84909e+06	4.33064e+12	80880.5	592.319	0	-1.0747	-122094	2.42761e+14	0	0	0.0420065	8.52963e-128	1.36332e+08
3.38697e-05	311.54	3.53356e+19	0	2.41691e+14	1.71563e+19	-3.35841e+13	2.73657e+15	1.08885e+19	9.164e+13	4.5381e+18	1.7349e+10	2.73299e+18	6.60526e+15	2.36114e+12	7.34397e+15	3.00895e+09	95342.1	6.95226e+14	6.30843e+12	0	2.64694e+14	9.46703e+12	9.79997e+13	1.99863e+12	904.756	5.62777e+14	9.28885e+13	1.57085e+12	246714	480549	8.51059e+08	3.85487e+14	5.41261e+11	1.54183e+08	109222	-2.33126e+08	4.81191e+06	4.3306e+12	83954.7	590.129	0	-1.07469	-122093	2.41688e+14	0	0	0.0103733	8.49202e-128	1.34271e+08
3.3892e-05	311.542	3.53353e+19	0	2.40622e+14	1.71561e+19	-3.35838e+13	2.71773e+15	1.08884e+19	8.93454e+13	4.53804e+18	1.68638e+10	2.73298e+18	6.63918e+15	2.33239e+12	7.345e+15	2.30699e+09	57622.3	6.96872e+14	6.075e+12	0	2.66263e+14	9.47119e+12	9.80715e+13	1.98588e+12	902.655	5.65179e+14	9.30774e+13	1.57524e+12	247050	482926	8.5104e+08	3.81818e+14	5.42347e+11	1.51971e+08	107311	-2.31914e+08	4.77213e+06	4.33056e+12	86575.7	587.925	0	-1.07468	-122092	2.4062e+14	0	0	0.002633	8.45456e-128	1.32239e+08
3.39144e-05	311.545	3.5335e+19	0	2.39558e+14	1.7156e+19	-3.35835e+13	2.699e+15	1.08883e+19	8.75702e+13	4.53799e+18	1.65169e+10	2.73297e+18	6.67223e+15	2.30982e+12	7.346e+15	1.76728e+09	35326.5	6.98458e+14	5.85812e+12	0	2.67847e+14	9.47493e+12	9.81467e+13	1.97253e+12	900.452	5.67597e+14	9.32684e+13	1.57955e+12	247409	485239	8.51022e+08	3.78147e+14	5.43449e+11	1.50176e+08	105902	-2.30715e+08	4.73033e+06	4.33052e+12	88794.8	585.706	0	-1.07467	-122091	2.39555e+14	0	0	0.000628984	8.41724e-128	1.30237e+08
3.39369e-05	311.548	3.53347e+19	0	2.38497e+14	1.71558e+19	-3.35832e+13	2.68044e+15	1.08882e+19	8.62022e+13	4.53794e+18	1.62762e+10	2.73296e+18	6.70441e+15	2.29221e+12	7.34699e+15	1.35278e+09	22162.7	6.99988e+14	5.65493e+12	0	2.69436e+14	9.47836e+12	9.82252e+13	1.95872e+12	898.163	5.70027e+14	9.34615e+13	1.58378e+12	247789	487500	8.51004e+08	3.74474e+14	5.44565e+11	1.48714e+08	104888	-2.29529e+08	4.68693e+06	4.33049e+12	90699	583.474	0	-1.07466	-122090	2.38494e+14	0	0	0.000141448	8.38005e-128	1.28264e+08
3.39596e-05	311.551	3.53344e+19	0	2.3744e+14	1.71557e+19	-3.35829e+13	2.66209e+15	1.0888e+19	8.51526e+13	4.53789e+18	1.61169e+10	2.73295e+18	6.73576e+15	2.27852e+12	7.34797e+15	1.03484e+09	14392.6	7.01467e+14	5.46318e+12	0	2.71024e+14	9.48154e+12	9.8307e+13	1.94455e+12	895.803	5.72472e+14	9.36566e+13	1.58796e+12	248185	489718	8.50986e+08	3.70801e+14	5.45696e+11	1.47517e+08	104182	-2.28356e+08	4.64231e+06	4.33045e+12	92596.6	581.228	0	-1.07465	-122089	2.37438e+14	0	0	3.73885e-05	8.343e-128	1.26319e+08
3.39823e-05	311.553	3.53341e+19	0	2.36387e+14	1.71555e+19	-3.35826e+13	2.64397e+15	1.08879e+19	8.43509e+13	4.53784e+18	1.60197e+10	2.73294e+18	6.76627e+15	2.26793e+12	7.34895e+15	7.91265e+08	9801.19	7.02897e+14	5.28113e+12	0	2.72606e+14	9.48453e+12	9.83919e+13	1.9301e+12	893.384	5.74928e+14	9.38539e+13	1.59209e+12	248596	491902	8.50969e+08	3.67128e+14	5.4684e+11	1.4653e+08	103718	-2.27196e+08	4.59673e+06	4.33041e+12	94177.7	578.969	0	-1.07464	-122088	2.36385e+14	0	0	1.07301e-05	8.30609e-128	1.24402e+08
3.40052e-05	311.556	3.53337e+19	0	2.35338e+14	1.71553e+19	-3.35823e+13	2.62611e+15	1.08878e+19	8.37418e+13	4.53779e+18	1.59697e+10	2.73294e+18	6.79598e+15	2.25978e+12	7.34993e+15	6.04909e+08	7079.02	7.04281e+14	5.10744e+12	0	2.74175e+14	9.48736e+12	9.84799e+13	1.91543e+12	890.915	5.77398e+14	9.40532e+13	1.5962e+12	249019	494057	8.50951e+08	3.63457e+14	5.47998e+11	1.45707e+08	103443	-2.26047e+08	4.55043e+06	4.33037e+12	93410.1	576.697	0	-1.07463	-122087	2.35336e+14	0	0	2.33822e-06	8.2693e-128	1.22513e+08
3.40282e-05	311.559	3.53334e+19	0	2.34293e+14	1.71552e+19	-3.3582e+13	2.60853e+15	1.08877e+19	8.32814e+13	4.53773e+18	1.59554e+10	2.73293e+18	6.82489e+15	2.25353e+12	7.35091e+15	4.62518e+08	5453.94	7.0562e+14	4.94103e+12	0	2.7573e+14	9.49008e+12	9.85711e+13	1.9006e+12	888.405	5.79879e+14	9.42547e+13	1.60028e+12	249447	496188	8.50934e+08	3.59787e+14	5.49169e+11	1.45013e+08	103312	-2.2491e+08	4.50359e+06	4.33033e+12	62192.8	574.412	0	-1.07462	-122085	2.3429e+14	0	0	5.37509e-07	8.23265e-128	1.20651e+08
3.40514e-05	311.562	3.53331e+19	0	2.33251e+14	1.7155e+19	-3.35817e+13	2.59123e+15	1.08876e+19	8.29355e+13	4.53768e+18	1.59677e+10	2.73292e+18	6.85302e+15	2.24875e+12	7.3519e+15	3.53869e+08	4471.63	7.06918e+14	4.78107e+12	0	2.77266e+14	9.4927e+12	9.86653e+13	1.88564e+12	885.859	5.82371e+14	9.44582e+13	1.60435e+12	249914	498299	8.50916e+08	3.56119e+14	5.50353e+11	1.44414e+08	103294	-2.23785e+08	4.45633e+06	4.33029e+12	-684712	572.114	0	-1.07461	-122084	2.33248e+14	0	0	9.74984e-08	8.19612e-128	1.18815e+08
3.40746e-05	311.565	3.53327e+19	0	2.32213e+14	1.71549e+19	-3.35814e+13	2.57423e+15	1.08875e+19	8.26758e+13	4.53762e+18	1.59999e+10	2.73291e+18	6.88038e+15	2.24508e+12	7.3529e+15	2.7108e+08	3865.47	7.08174e+14	4.6269e+12	0	2.78781e+14	9.49524e+12	9.87626e+13	1.87058e+12	883.283	5.84875e+14	9.46638e+13	1.6084e+12	250677	500391	8.50903e+08	3.52455e+14	5.5155e+11	1.43886e+08	103360	-2.22662e+08	4.40879e+06	4.33145e+12	-1.20604e+09	569.804	0	-1.0746	-122083	2.3221e+14	0	0	2.18872e-08	8.15973e-128	1.17006e+08
3.4098e-05	311.568	3.53324e+19	0	2.31178e+14	1.71547e+19	-3.3581e+13	2.55752e+15	1.08873e+19	8.24622e+13	4.53757e+18	1.60466e+10	2.7329e+18	6.90698e+15	2.24199e+12	7.3539e+15	2.08084e+08	3479.28	7.09392e+14	4.47801e+12	0	2.80273e+14	9.49773e+12	9.88631e+13	1.85546e+12	880.681	5.87389e+14	9.48716e+13	1.61245e+12	251164	502466	8.50887e+08	3.48795e+14	5.52759e+11	1.43412e+08	103468	-2.21492e+08	4.36104e+06	4.35546e+12	-2.52569e+10	567.482	0	-1.07459	-122082	2.31176e+14	0	0	5.23329e-09	8.12346e-128	1.15223e+08
3.41215e-05	311.572	3.5332e+19	0	2.30148e+14	1.71545e+19	-3.35807e+13	2.54112e+15	1.08872e+19	8.23458e+13	4.53751e+18	1.6104e+10	2.73289e+18	6.93283e+15	2.24019e+12	7.35492e+15	1.60217e+08	3221.8	7.10571e+14	4.33397e+12	0	2.8174e+14	9.50016e+12	9.89666e+13	1.84029e+12	878.058	5.89914e+14	9.50814e+13	1.61649e+12	251215	504528	8.5086e+08	3.45139e+14	5.53981e+11	1.43017e+08	103676	-2.20477e+08	4.31318e+06	4.33015e+12	98371	565.148	0	-1.07458	-122081	2.30145e+14	0	0	1.25635e-09	8.08731e-128	1.13466e+08
3.41452e-05	311.575	3.53316e+19	0	2.2912e+14	1.71543e+19	-3.35803e+13	2.52502e+15	1.08871e+19	8.22393e+13	4.53745e+18	1.61687e+10	2.73288e+18	6.95795e+15	2.23851e+12	7.35594e+15	1.23896e+08	3039.75	7.11713e+14	4.19445e+12	0	2.83181e+14	9.50255e+12	9.90733e+13	1.8251e+12	875.416	5.92449e+14	9.52934e+13	1.62053e+12	251702	506576	8.50842e+08	3.41488e+14	5.55215e+11	1.4263e+08	103892	-2.19395e+08	4.26525e+06	4.33011e+12	98887.3	562.802	0	-1.07457	-122079	2.29118e+14	0	0	3.02517e-10	8.05129e-128	1.11733e+08
3.41689e-05	311.578	3.53312e+19	0	2.28097e+14	1.71541e+19	-3.358e+13	2.50922e+15	1.08869e+19	8.216e+13	4.53739e+18	1.62384e+10	2.73286e+18	6.98235e+15	2.23718e+12	7.35698e+15	9.63759e+07	2902.1	7.12818e+14	4.05918e+12	0	2.84594e+14	9.50491e+12	9.91832e+13	1.80989e+12	872.758	5.94994e+14	9.55074e+13	1.62457e+12	252197	508611	8.50823e+08	3.37844e+14	5.56462e+11	1.42269e+08	104133	-2.18324e+08	4.21731e+06	4.33006e+12	99363.1	560.445	0	-1.07456	-122078	2.28094e+14	0	0	7.31075e-11	8.01539e-128	1.10025e+08
3.41928e-05	311.582	3.53308e+19	0	2.27076e+14	1.71539e+19	-3.35796e+13	2.49372e+15	1.08868e+19	8.20999e+13	4.53733e+18	1.63113e+10	2.73285e+18	7.00604e+15	2.23611e+12	7.35803e+15	7.55507e+07	2790.78	7.13889e+14	3.92792e+12	0	2.85979e+14	9.50723e+12	9.92962e+13	1.79468e+12	870.087	5.97549e+14	9.57237e+13	1.62861e+12	252700	510634	8.50803e+08	3.34206e+14	5.57722e+11	1.41925e+08	104392	-2.17263e+08	4.16939e+06	4.33001e+12	99807.5	558.077	0	-1.07454	-122077	2.27074e+14	0	0	1.70539e-11	7.97962e-128	1.08342e+08
3.42169e-05	311.585	3.53304e+19	0	2.26059e+14	1.71537e+19	-3.35792e+13	2.47852e+15	1.08867e+19	8.2053e+13	4.53726e+18	1.6386e+10	2.73284e+18	7.02902e+15	2.23522e+12	7.35909e+15	5.98147e+07	2695.33	7.14925e+14	3.8005e+12	0	2.87335e+14	9.50954e+12	9.94124e+13	1.77948e+12	867.404	6.00113e+14	9.5942e+13	1.63264e+12	253210	512645	8.50784e+08	3.30575e+14	5.58994e+11	1.41594e+08	104664	-2.16212e+08	4.12154e+06	4.32996e+12	100227	555.698	0	-1.07453	-122075	2.26057e+14	0	0	3.83947e-12	7.94396e-128	1.06683e+08
3.4241e-05	311.589	3.533e+19	0	2.25046e+14	1.71535e+19	-3.35788e+13	2.46362e+15	1.08865e+19	8.20147e+13	4.5372e+18	1.64614e+10	2.73282e+18	7.05131e+15	2.23444e+12	7.36017e+15	4.79391e+07	2609.62	7.15928e+14	3.67674e+12	0	2.8866e+14	9.51182e+12	9.95319e+13	1.7643e+12	864.712	6.02686e+14	9.61626e+13	1.63668e+12	253728	514644	8.50764e+08	3.26953e+14	5.60278e+11	1.41272e+08	104943	-2.15171e+08	4.07378e+06	4.32991e+12	100629	553.308	0	-1.07452	-122074	2.25043e+14	0	0	3.82023e-13	7.90842e-128	1.05047e+08
3.42653e-05	311.593	3.53296e+19	0	2.24036e+14	1.71533e+19	-3.35784e+13	2.44901e+15	1.08864e+19	8.19814e+13	4.53713e+18	1.65368e+10	2.73281e+18	7.07293e+15	2.23374e+12	7.36125e+15	3.899e+07	2530.13	7.16898e+14	3.5565e+12	0	2.89954e+14	9.51408e+12	9.96546e+13	1.74914e+12	862.012	6.05269e+14	9.63853e+13	1.64073e+12	254254	516632	8.50744e+08	3.23338e+14	5.61576e+11	1.40955e+08	105226	-2.1414e+08	4.02613e+06	4.32986e+12	101016	550.907	0	-1.07451	-122072	2.24033e+14	0	0	1.43768e-13	7.87301e-128	1.03435e+08
3.42898e-05	311.597	3.53291e+19	0	2.23029e+14	1.71531e+19	-3.3578e+13	2.43469e+15	1.08862e+19	8.19505e+13	4.53707e+18	1.66114e+10	2.73279e+18	7.09387e+15	2.23306e+12	7.36235e+15	3.22542e+07	2454.79	7.17836e+14	3.43968e+12	0	2.91217e+14	9.51632e+12	9.97806e+13	1.73401e+12	859.306	6.0786e+14	9.66102e+13	1.64477e+12	254786	518609	8.50723e+08	3.19733e+14	5.62885e+11	1.40642e+08	105511	-2.13118e+08	3.97862e+06	4.3298e+12	101392	548.497	0	-1.07449	-122071	2.23027e+14	0	0	-9.00403e-13	7.83771e-128	1.01845e+08
3.43143e-05	311.601	3.53287e+19	0	2.22026e+14	1.71529e+19	-3.35775e+13	2.42065e+15	1.08861e+19	8.19198e+13	4.537e+18	1.6685e+10	2.73278e+18	7.11415e+15	2.2324e+12	7.36347e+15	2.71892e+07	2382.38	7.18743e+14	3.32616e+12	0	2.92447e+14	9.51854e+12	9.99099e+13	1.71891e+12	856.595	6.10459e+14	9.68372e+13	1.64882e+12	255326	520574	8.50702e+08	3.16137e+14	5.64208e+11	1.40331e+08	105794	-2.12105e+08	3.93126e+06	4.32975e+12	101759	546.076	0	-1.07448	-122069	2.22023e+14	0	0	-1.04314e-12	7.80252e-128	1.00279e+08
3.43391e-05	311.605	3.53282e+19	0	2.21026e+14	1.71527e+19	-3.35771e+13	2.4069e+15	1.08859e+19	8.1888e+13	4.53693e+18	1.67571e+10	2.73276e+18	7.13378e+15	2.23173e+12	7.36459e+15	2.33847e+07	2312.22	7.19619e+14	3.21583e+12	0	2.93645e+14	9.52075e+12	1.00042e+14	1.70386e+12	853.88	6.13067e+14	9.70665e+13	1.65287e+12	255874	522527	8.50681e+08	3.12552e+14	5.65543e+11	1.4002e+08	106075	-2.11102e+08	3.88408e+06	4.32969e+12	102120	543.645	0	-1.07446	-122068	2.21023e+14	0	0	8.81724e-13	7.76745e-128	9.87342e+07
3.43639e-05	311.609	3.53278e+19	0	2.20029e+14	1.71525e+19	-3.35766e+13	2.39342e+15	1.08857e+19	8.18537e+13	4.53685e+18	1.68274e+10	2.73274e+18	7.15277e+15	2.23102e+12	7.36573e+15	2.05291e+07	2243.88	7.20465e+14	3.10862e+12	0	2.9481e+14	9.52294e+12	1.00178e+14	1.68886e+12	851.163	6.15682e+14	9.7298e+13	1.65692e+12	256428	524469	8.5066e+08	3.08977e+14	5.66892e+11	1.39709e+08	106351	-2.10107e+08	3.83708e+06	4.32963e+12	102477	541.205	0	-1.07445	-122066	2.20026e+14	0	0	-4.41989e-13	7.73249e-128	9.72118e+07
3.43889e-05	311.613	3.53273e+19	0	2.19036e+14	1.71522e+19	-3.35762e+13	2.38022e+15	1.08856e+19	8.18161e+13	4.53678e+18	1.68958e+10	2.73273e+18	7.17112e+15	2.23028e+12	7.36688e+15	1.83859e+07	2177.13	7.21282e+14	3.00443e+12	0	2.95942e+14	9.52512e+12	1.00318e+14	1.6739e+12	848.445	6.18306e+14	9.75318e+13	1.66098e+12	256990	526399	8.50638e+08	3.05414e+14	5.68253e+11	1.39397e+08	106624	-2.09121e+08	3.79029e+06	4.32958e+12	102830	538.756	0	-1.07444	-122064	2.19033e+14	0	0	-2.86594e-12	7.69765e-128	9.5711e+07
3.44141e-05	311.618	3.53268e+19	0	2.18045e+14	1.7152e+19	-3.35757e+13	2.36729e+15	1.08854e+19	8.17748e+13	4.53671e+18	1.69622e+10	2.73271e+18	7.18886e+15	2.22949e+12	7.36804e+15	1.67778e+07	2111.83	7.2207e+14	2.90319e+12	0	2.97039e+14	9.52729e+12	1.00461e+14	1.65899e+12	845.727	6.20937e+14	9.77678e+13	1.66503e+12	257559	528317	8.50616e+08	3.01863e+14	5.69627e+11	1.39083e+08	106891	-2.08144e+08	3.74371e+06	4.32952e+12	103180	536.297	0	-1.07442	-122063	2.18043e+14	0	0	-4.96242e-13	7.66292e-128	9.42315e+07
3.44394e-05	311.622	3.53263e+19	0	2.17058e+14	1.71518e+19	-3.35753e+13	2.35462e+15	1.08852e+19	8.17292e+13	4.53663e+18	1.70265e+10	2.73269e+18	7.20597e+15	2.22866e+12	7.36922e+15	1.55711e+07	2047.9	7.2283e+14	2.80482e+12	0	2.98103e+14	9.52944e+12	1.00607e+14	1.64415e+12	843.011	6.23575e+14	9.8006e+13	1.6691e+12	258135	530224	8.50594e+08	2.98324e+14	5.71015e+11	1.38767e+08	107152	-2.07175e+08	3.69737e+06	4.32945e+12	103529	533.83	0	-1.07441	-122061	2.17055e+14	0	0	-3.22896e-12	7.6283e-128	9.27731e+07
3.44648e-05	311.626	3.53258e+19	0	2.16074e+14	1.71515e+19	-3.35748e+13	2.34221e+15	1.08851e+19	8.16791e+13	4.53655e+18	1.70885e+10	2.73267e+18	7.22249e+15	2.22776e+12	7.37041e+15	1.46643e+07	1985.27	7.23563e+14	2.70926e+12	0	2.99132e+14	9.53157e+12	1.00757e+14	1.62936e+12	840.297	6.26221e+14	9.82466e+13	1.67316e+12	258718	532118	8.50571e+08	2.94797e+14	5.72416e+11	1.38448e+08	107407	-2.06215e+08	3.65126e+06	4.32939e+12	103876	531.353	0	-1.07439	-122059	2.16071e+14	0	0	-1.00314e-11	7.59379e-128	9.13353e+07
3.44904e-05	311.631	3.53253e+19	0	2.15093e+14	1.71513e+19	-3.35743e+13	2.33006e+15	1.08849e+19	8.16243e+13	4.53648e+18	1.71483e+10	2.73265e+18	7.2384e+15	2.22681e+12	7.37161e+15	1.39816e+07	1923.94	7.24269e+14	2.61643e+12	0	3.00127e+14	9.53369e+12	1.0091e+14	1.61463e+12	837.586	6.28873e+14	9.84894e+13	1.67722e+12	259309	534000	8.50548e+08	2.91284e+14	5.73831e+11	1.38127e+08	107656	-2.05262e+08	3.6054e+06	4.32933e+12	104222	528.869	0	-1.07437	-122057	2.1509e+14	0	0	-2.10818e-12	7.55938e-128	8.9918e+07
3.45161e-05	311.636	3.53247e+19	0	2.14115e+14	1.7151e+19	-3.35738e+13	2.31817e+15	1.08847e+19	8.15647e+13	4.5364e+18	1.72058e+10	2.73263e+18	7.25373e+15	2.2258e+12	7.37282e+15	1.34664e+07	1863.87	7.24949e+14	2.52627e+12	0	3.01087e+14	9.5358e+12	1.01067e+14	1.59997e+12	834.881	6.31533e+14	9.87346e+13	1.68129e+12	259907	535870	8.50525e+08	2.87785e+14	5.75259e+11	1.37804e+08	107899	-2.04318e+08	3.5598e+06	4.32926e+12	104567	526.376	0	-1.07436	-122055	2.14113e+14	0	0	4.83653e-12	7.52509e-128	8.85207e+07
3.4542e-05	311.641	3.53242e+19	0	2.1314e+14	1.71507e+19	-3.35733e+13	2.30652e+15	1.08845e+19	8.15003e+13	4.53632e+18	1.72609e+10	2.73261e+18	7.26847e+15	2.22473e+12	7.37405e+15	1.30764e+07	1805.05	7.25603e+14	2.43871e+12	0	3.02011e+14	9.5379e+12	1.01227e+14	1.58538e+12	832.181	6.34198e+14	9.89821e+13	1.68536e+12	260513	537727	8.50501e+08	2.84301e+14	5.767e+11	1.37478e+08	108135	-2.03381e+08	3.51447e+06	4.3292e+12	104911	523.874	0	-1.07434	-122054	2.13138e+14	0	0	-1.0803e-11	7.4909e-128	8.71433e+07
3.45681e-05	311.645	3.53236e+19	0	2.12168e+14	1.71505e+19	-3.35727e+13	2.29512e+15	1.08843e+19	8.14311e+13	4.53623e+18	1.73138e+10	2.73259e+18	7.28265e+15	2.22361e+12	7.37529e+15	1.27782e+07	1747.48	7.26232e+14	2.35369e+12	0	3.029e+14	9.53998e+12	1.01391e+14	1.57086e+12	829.488	6.36871e+14	9.9232e+13	1.68943e+12	261125	539572	8.50477e+08	2.80831e+14	5.78156e+11	1.3715e+08	108364	-2.02452e+08	3.46942e+06	4.32913e+12	105256	521.365	0	-1.07433	-122052	2.12166e+14	0	0	-7.63227e-11	7.45682e-128	8.57854e+07
3.45943e-05	311.65	3.53231e+19	0	2.112e+14	1.71502e+19	-3.35722e+13	2.28396e+15	1.08842e+19	8.13571e+13	4.53615e+18	1.73644e+10	2.73256e+18	7.29626e+15	2.22242e+12	7.37654e+15	1.25481e+07	1691.16	7.26836e+14	2.27116e+12	0	3.03753e+14	9.54205e+12	1.01559e+14	1.55642e+12	826.802	6.39549e+14	9.94842e+13	1.69351e+12	261746	541404	8.50453e+08	2.77376e+14	5.79626e+11	1.36819e+08	108587	-2.01531e+08	3.42466e+06	4.32906e+12	105600	518.848	0	-1.07431	-122050	2.11197e+14	0	0	-8.24111e-11	7.42284e-128	8.44467e+07
3.46206e-05	311.655	3.53225e+19	0	2.10234e+14	1.71499e+19	-3.35717e+13	2.27304e+15	1.0884e+19	8.12785e+13	4.53607e+18	1.74127e+10	2.73254e+18	7.30932e+15	2.22117e+12	7.3778e+15	1.23693e+07	1636.07	7.27417e+14	2.19105e+12	0	3.04571e+14	9.54411e+12	1.0173e+14	1.54204e+12	824.126	6.42233e+14	9.97388e+13	1.69758e+12	262373	543223	8.50429e+08	2.73936e+14	5.8111e+11	1.36486e+08	108804	-2.00617e+08	3.3802e+06	4.32899e+12	105943	516.323	0	-1.07429	-122048	2.10231e+14	0	0	-1.61598e-11	7.38896e-128	8.31269e+07
3.46472e-05	311.661	3.53219e+19	0	2.09271e+14	1.71497e+19	-3.35711e+13	2.26235e+15	1.08838e+19	8.11952e+13	4.53598e+18	1.74587e+10	2.73252e+18	7.32182e+15	2.21987e+12	7.37908e+15	1.22288e+07	1582.22	7.27974e+14	2.11331e+12	0	3.05353e+14	9.54615e+12	1.01905e+14	1.52775e+12	821.459	6.44923e+14	9.99959e+13	1.70166e+12	263009	545029	8.50404e+08	2.70513e+14	5.82608e+11	1.3615e+08	109014	-1.9971e+08	3.33603e+06	4.32892e+12	106287	513.792	0	-1.07427	-122046	2.09268e+14	0	0	-4.59154e-11	7.35519e-128	8.18259e+07
3.46739e-05	311.666	3.53213e+19	0	2.08311e+14	1.71494e+19	-3.35706e+13	2.25189e+15	1.08836e+19	8.11074e+13	4.53589e+18	1.75024e+10	2.73249e+18	7.33379e+15	2.21851e+12	7.38036e+15	1.21174e+07	1529.59	7.28508e+14	2.03787e+12	0	3.06098e+14	9.54818e+12	1.02083e+14	1.51354e+12	818.803	6.47619e+14	1.00255e+14	1.70574e+12	263651	546823	8.50379e+08	2.67106e+14	5.84121e+11	1.35812e+08	109218	-1.9881e+08	3.29219e+06	4.32885e+12	106630	511.252	0	-1.07426	-122044	2.08308e+14	0	0	-2.29983e-10	7.32151e-128	8.05432e+07
3.47007e-05	311.671	3.53207e+19	0	2.07354e+14	1.71491e+19	-3.357e+13	2.24165e+15	1.08834e+19	8.10153e+13	4.53581e+18	1.75439e+10	2.73247e+18	7.34523e+15	2.2171e+12	7.38166e+15	1.20258e+07	1478.19	7.29019e+14	1.96469e+12	0	3.06807e+14	9.5502e+12	1.02265e+14	1.4994e+12	816.159	6.5032e+14	1.00517e+14	1.70982e+12	264302	548603	8.50354e+08	2.63716e+14	5.85648e+11	1.35472e+08	109416	-1.97917e+08	3.24866e+06	4.32878e+12	106973	508.706	0	-1.07424	-122042	2.07351e+14	0	0	-6.7152e-10	7.28794e-128	7.92787e+07
3.47277e-05	311.676	3.53201e+19	0	2.06399e+14	1.71488e+19	-3.35694e+13	2.23164e+15	1.08832e+19	8.09188e+13	4.53572e+18	1.75831e+10	2.73244e+18	7.35614e+15	2.21563e+12	7.38298e+15	1.19488e+07	1428	7.29509e+14	1.89371e+12	0	3.0748e+14	9.55221e+12	1.02451e+14	1.48536e+12	813.528	6.53026e+14	1.00782e+14	1.71391e+12	264960	550370	8.50328e+08	2.60343e+14	5.87191e+11	1.35129e+08	109607	-1.97031e+08	3.20545e+06	4.3287e+12	107316	506.153	0	-1.07422	-122040	2.06397e+14	0	0	-9.14583e-10	7.25446e-128	7.8032e+07
3.47549e-05	311.682	3.53195e+19	0	2.05448e+14	1.71485e+19	-3.35689e+13	2.22185e+15	1.0883e+19	8.08182e+13	4.53562e+18	1.76201e+10	2.73242e+18	7.36653e+15	2.21411e+12	7.3843e+15	1.18832e+07	1379.02	7.29977e+14	1.82487e+12	0	3.08116e+14	9.5542e+12	1.02641e+14	1.47139e+12	810.91	6.55738e+14	1.01049e+14	1.71799e+12	265625	552124	8.50303e+08	2.56988e+14	5.88748e+11	1.34785e+08	109793	-1.96151e+08	3.16258e+06	4.32863e+12	107659	503.594	0	-1.0742	-122038	2.05445e+14	0	0	-5.27921e-10	7.22109e-128	7.6803e+07
3.47823e-05	311.687	3.53189e+19	0	2.04499e+14	1.71482e+19	-3.35683e+13	2.21227e+15	1.08828e+19	8.07136e+13	4.53553e+18	1.76549e+10	2.73239e+18	7.37641e+15	2.21254e+12	7.38564e+15	1.18267e+07	1331.24	7.30424e+14	1.75812e+12	0	3.08716e+14	9.55618e+12	1.02834e+14	1.45752e+12	808.308	6.58454e+14	1.01318e+14	1.72208e+12	266299	553865	8.50277e+08	2.53651e+14	5.90321e+11	1.34438e+08	109972	-1.95278e+08	3.12005e+06	4.32855e+12	108002	501.027	0	-1.07418	-122035	2.04496e+14	0	0	3.60579e-11	7.18781e-128	7.55913e+07
3.48098e-05	311.693	3.53182e+19	0	2.03553e+14	1.71479e+19	-3.35677e+13	2.2029e+15	1.08825e+19	8.0605e+13	4.53544e+18	1.76876e+10	2.73237e+18	7.38579e+15	2.21092e+12	7.38699e+15	1.17768e+07	1284.65	7.30851e+14	1.69342e+12	0	3.09279e+14	9.55814e+12	1.03032e+14	1.44373e+12	805.721	6.61174e+14	1.0159e+14	1.72617e+12	266980	555592	8.5025e+08	2.50332e+14	5.9191e+11	1.34089e+08	110146	-1.94412e+08	3.07787e+06	4.32847e+12	108345	498.455	0	-1.07416	-122033	2.0355e+14	0	0	-3.72419e-10	7.15463e-128	7.43968e+07
3.48375e-05	311.699	3.53176e+19	0	2.0261e+14	1.71476e+19	-3.35671e+13	2.19374e+15	1.08823e+19	8.04927e+13	4.53535e+18	1.77181e+10	2.73234e+18	7.39467e+15	2.20926e+12	7.38835e+15	1.17316e+07	1239.24	7.31258e+14	1.63071e+12	0	3.09805e+14	9.5601e+12	1.03233e+14	1.43003e+12	803.15	6.63899e+14	1.01865e+14	1.73026e+12	267669	557306	8.50224e+08	2.47031e+14	5.93514e+11	1.33739e+08	110314	-1.93551e+08	3.03604e+06	4.3284e+12	108687	495.876	0	-1.07414	-122031	2.02607e+14	0	0	-2.03571e-09	7.12154e-128	7.32191e+07
3.48654e-05	311.704	3.53169e+19	0	2.01669e+14	1.71473e+19	-3.35665e+13	2.18479e+15	1.08821e+19	8.03766e+13	4.53525e+18	1.77465e+10	2.73231e+18	7.40306e+15	2.20755e+12	7.38972e+15	1.16899e+07	1195	7.31645e+14	1.56995e+12	0	3.10294e+14	9.56204e+12	1.03438e+14	1.41643e+12	800.598	6.66629e+14	1.02142e+14	1.73435e+12	268365	559006	8.50197e+08	2.43749e+14	5.95134e+11	1.33387e+08	110476	-1.92697e+08	2.99456e+06	4.32832e+12	109029	493.291	0	-1.07412	-122029	2.01667e+14	0	0	-2.93396e-09	7.08854e-128	7.2058e+07
3.48935e-05	311.71	3.53163e+19	0	2.00731e+14	1.7147e+19	-3.35658e+13	2.17603e+15	1.08819e+19	8.0257e+13	4.53515e+18	1.77728e+10	2.73228e+18	7.41096e+15	2.20579e+12	7.3911e+15	1.16511e+07	1151.92	7.32013e+14	1.51108e+12	0	3.10746e+14	9.56396e+12	1.03647e+14	1.40292e+12	798.063	6.69362e+14	1.02422e+14	1.73844e+12	269070	560693	8.5017e+08	2.40487e+14	5.9677e+11	1.33033e+08	110633	-1.91848e+08	2.95345e+06	4.32824e+12	109370	490.701	0	-1.0741	-122027	2.00729e+14	0	0	-1.32589e-09	7.05564e-128	7.09133e+07
3.49217e-05	311.716	3.53156e+19	0	1.99796e+14	1.71466e+19	-3.35652e+13	2.16748e+15	1.08817e+19	8.0134e+13	4.53506e+18	1.7797e+10	2.73226e+18	7.41839e+15	2.20399e+12	7.3925e+15	1.16147e+07	1109.99	7.32363e+14	1.45405e+12	0	3.11162e+14	9.56588e+12	1.03859e+14	1.3895e+12	795.549	6.721e+14	1.02704e+14	1.74254e+12	269783	562367	8.50143e+08	2.37244e+14	5.98423e+11	1.32677e+08	110785	-1.91006e+08	2.91271e+06	4.32816e+12	109712	488.105	0	-1.07408	-122024	1.99793e+14	0	0	4.39323e-10	7.02283e-128	6.97847e+07
3.49502e-05	311.722	3.53149e+19	0	1.98863e+14	1.71463e+19	-3.35646e+13	2.15912e+15	1.08814e+19	8.00076e+13	4.53496e+18	1.78191e+10	2.73223e+18	7.42535e+15	2.20214e+12	7.39391e+15	1.15802e+07	1069.19	7.32694e+14	1.39883e+12	0	3.1154e+14	9.56778e+12	1.04076e+14	1.37618e+12	793.054	6.74841e+14	1.0299e+14	1.74663e+12	270503	564027	8.50115e+08	2.34021e+14	6.00092e+11	1.32319e+08	110931	-1.90169e+08	2.87234e+06	4.32807e+12	110053	485.503	0	-1.07406	-122022	1.98861e+14	0	0	-1.22295e-10	6.99011e-128	6.86721e+07
3.49788e-05	311.728	3.53142e+19	0	1.97933e+14	1.7146e+19	-3.35639e+13	2.15095e+15	1.08812e+19	7.9878e+13	4.53486e+18	1.78392e+10	2.7322e+18	7.43185e+15	2.20026e+12	7.39533e+15	1.15471e+07	1029.51	7.33008e+14	1.34536e+12	0	3.11882e+14	9.56967e+12	1.04296e+14	1.36296e+12	790.581	6.77585e+14	1.03278e+14	1.75073e+12	271232	565673	8.50087e+08	2.30818e+14	6.01778e+11	1.3196e+08	111072	-1.89337e+08	2.83234e+06	4.32799e+12	110394	482.896	0	-1.07404	-122020	1.9793e+14	0	0	-7.87979e-09	6.95748e-128	6.75751e+07
3.50076e-05	311.734	3.53135e+19	0	1.97005e+14	1.71457e+19	-3.35633e+13	2.14297e+15	1.0881e+19	7.97452e+13	4.53476e+18	1.78574e+10	2.73217e+18	7.43788e+15	2.19833e+12	7.39676e+15	1.15152e+07	990.93	7.33304e+14	1.2936e+12	0	3.12186e+14	9.57154e+12	1.04521e+14	1.34983e+12	788.13	6.80333e+14	1.03568e+14	1.75483e+12	271969	567305	8.50059e+08	2.27635e+14	6.03482e+11	1.316e+08	111208	-1.88511e+08	2.79273e+06	4.32791e+12	110734	480.283	0	-1.07402	-122017	1.97003e+14	0	0	-2.49424e-08	6.92494e-128	6.64936e+07
3.50366e-05	311.741	3.53128e+19	0	1.9608e+14	1.71453e+19	-3.35626e+13	2.13517e+15	1.08808e+19	7.96094e+13	4.53466e+18	1.78735e+10	2.73214e+18	7.44347e+15	2.19637e+12	7.3982e+15	1.14843e+07	953.445	7.33583e+14	1.24351e+12	0	3.12453e+14	9.57341e+12	1.04749e+14	1.33681e+12	785.702	6.83084e+14	1.03862e+14	1.75893e+12	272714	568925	8.50031e+08	2.24473e+14	6.05203e+11	1.31237e+08	111339	-1.87691e+08	2.7535e+06	4.32782e+12	111074	477.666	0	-1.074	-122015	1.96078e+14	0	0	-5.52709e-08	6.89248e-128	6.54274e+07
3.50658e-05	311.747	3.53121e+19	0	1.95158e+14	1.7145e+19	-3.35619e+13	2.12756e+15	1.08805e+19	7.94707e+13	4.53455e+18	1.78877e+10	2.73211e+18	7.44861e+15	2.19437e+12	7.39966e+15	1.14539e+07	917.033	7.33846e+14	1.19504e+12	0	3.12683e+14	9.57526e+12	1.04982e+14	1.32388e+12	783.299	6.85838e+14	1.04158e+14	1.76303e+12	273467	570530	8.50003e+08	2.21332e+14	6.06941e+11	1.30874e+08	111465	-1.86875e+08	2.71466e+06	4.32774e+12	111413	475.043	0	-1.07398	-122012	1.95155e+14	0	0	-1.04303e-07	6.86011e-128	6.43761e+07
3.50952e-05	311.753	3.53114e+19	0	1.94237e+14	1.71446e+19	-3.35613e+13	2.12013e+15	1.08803e+19	7.93292e+13	4.53445e+18	1.79e+10	2.73208e+18	7.45331e+15	2.19233e+12	7.40112e+15	1.14243e+07	881.679	7.34093e+14	1.14815e+12	0	3.12876e+14	9.5771e+12	1.05218e+14	1.31105e+12	780.92	6.88594e+14	1.04457e+14	1.76713e+12	274228	572122	8.49974e+08	2.18212e+14	6.08698e+11	1.30509e+08	111587	-1.86065e+08	2.67621e+06	4.32765e+12	111752	472.416	0	-1.07396	-122010	1.94235e+14	0	0	-1.65541e-07	6.82783e-128	6.33397e+07
3.51248e-05	311.76	3.53107e+19	0	1.9332e+14	1.71443e+19	-3.35606e+13	2.11287e+15	1.088e+19	7.91849e+13	4.53434e+18	1.79103e+10	2.73204e+18	7.45757e+15	2.19026e+12	7.4026e+15	1.13953e+07	847.366	7.34324e+14	1.10281e+12	0	3.13033e+14	9.57892e+12	1.05459e+14	1.29833e+12	778.566	6.91354e+14	1.04759e+14	1.77123e+12	274997	573700	8.49945e+08	2.15113e+14	6.10473e+11	1.30142e+08	111703	-1.85259e+08	2.63816e+06	4.32756e+12	112090	469.784	0	-1.07394	-122008	1.93317e+14	0	0	-2.22865e-07	6.79563e-128	6.23179e+07
3.51546e-05	311.766	3.53099e+19	0	1.92404e+14	1.71439e+19	-3.35599e+13	2.10579e+15	1.08798e+19	7.9038e+13	4.53424e+18	1.79188e+10	2.73201e+18	7.46141e+15	2.18816e+12	7.40409e+15	1.13672e+07	814.08	7.34539e+14	1.05896e+12	0	3.13152e+14	9.58073e+12	1.05703e+14	1.28571e+12	776.24	6.94115e+14	1.05064e+14	1.77534e+12	275775	575265	8.49916e+08	2.12035e+14	6.12267e+11	1.29774e+08	111815	-1.84459e+08	2.6005e+06	4.32747e+12	112428	467.147	0	-1.07391	-122005	1.92402e+14	0	0	-2.49207e-07	6.76352e-128	6.13104e+07
3.51846e-05	311.773	3.53092e+19	0	1.91491e+14	1.71436e+19	-3.35592e+13	2.09888e+15	1.08796e+19	7.88885e+13	4.53413e+18	1.79253e+10	2.73198e+18	7.46482e+15	2.18602e+12	7.40559e+15	1.13397e+07	781.801	7.3474e+14	1.01657e+12	0	3.13234e+14	9.58253e+12	1.05952e+14	1.27319e+12	773.941	6.96879e+14	1.05372e+14	1.77945e+12	276561	576815	8.49887e+08	2.0898e+14	6.14079e+11	1.29405e+08	111922	-1.83663e+08	2.56324e+06	4.32738e+12	112765	464.506	0	-1.07389	-122002	1.91489e+14	0	0	-2.16594e-07	6.73149e-128	6.03172e+07
3.52148e-05	311.779	3.53084e+19	0	1.90581e+14	1.71432e+19	-3.35585e+13	2.09213e+15	1.08793e+19	7.87365e+13	4.53402e+18	1.79301e+10	2.73195e+18	7.46781e+15	2.18384e+12	7.4071e+15	1.13129e+07	750.513	7.34926e+14	9.75601e+11	0	3.1328e+14	9.58432e+12	1.06204e+14	1.26077e+12	771.67	6.99645e+14	1.05683e+14	1.78355e+12	277356	578353	8.49857e+08	2.05946e+14	6.15911e+11	1.29034e+08	112025	-1.82871e+08	2.52639e+06	4.32729e+12	113102	461.861	0	-1.07387	-122000	1.90578e+14	0	0	-1.22928e-07	6.69953e-128	5.93379e+07
3.52453e-05	311.786	3.53077e+19	0	1.89672e+14	1.71429e+19	-3.35578e+13	2.08556e+15	1.08791e+19	7.85822e+13	4.53391e+18	1.79331e+10	2.73191e+18	7.47039e+15	2.18164e+12	7.40862e+15	1.12867e+07	720.196	7.35098e+14	9.36015e+11	0	3.13288e+14	9.5861e+12	1.06461e+14	1.24846e+12	769.428	7.02412e+14	1.05997e+14	1.78766e+12	278159	579877	8.49827e+08	2.02935e+14	6.17762e+11	1.28662e+08	112123	-1.82084e+08	2.48994e+06	4.3272e+12	113438	459.212	0	-1.07385	-121997	1.8967e+14	0	0	-3.07596e-09	6.66766e-128	5.83724e+07
3.52759e-05	311.793	3.53069e+19	0	1.88767e+14	1.71425e+19	-3.35578e+13	2.07914e+15	1.08788e+19	7.84246e+13	4.5338e+18	1.79342e+10	2.73188e+18	7.47257e+15	2.1794e+12	7.41016e+15	1.12611e+07	690.835	7.35255e+14	8.97774e+11	0	3.1326e+14	9.58786e+12	1.06722e+14	1.23625e+12	767.216	7.05182e+14	1.06314e+14	1.79177e+12	278971	581387	8.50575e+08	1.99946e+14	6.19634e+11	1.28289e+08	112217	211.77	2.4539e+06	4.32711e+12	113775	460.307	1.15679e-30	1.0466e-15	-4.83865e-10	1.88765e+14	0	0	4.18e-119	1.1815e-126	5.74213e+07
3.53068e-05	311.8	3.53061e+19	0	1.87864e+14	1.71421e+19	-3.35571e+13	2.07289e+15	1.08785e+19	7.82651e+13	4.53369e+18	1.79336e+10	2.73185e+18	7.47434e+15	2.17713e+12	7.4117e+15	1.1236e+07	662.41	7.354e+14	8.60841e+11	0	3.13195e+14	9.58961e+12	1.06987e+14	1.22414e+12	765.036	7.07952e+14	1.06634e+14	1.79588e+12	279791	582884	8.51319e+08	1.96979e+14	6.21525e+11	1.27914e+08	112306	209.688	2.41826e+06	4.32701e+12	114110	461.367	-7.2487e-29	-1.12672e-13	-2.70123e-08	1.87862e+14	0	0	5.08297e-119	-1.26143e-124	5.64835e+07
3.53379e-05	311.807	3.53053e+19	0	1.86964e+14	1.71417e+19	-3.35563e+13	2.06679e+15	1.08783e+19	7.81037e+13	4.53358e+18	1.79312e+10	2.73181e+18	7.47571e+15	2.17483e+12	7.41326e+15	1.12115e+07	634.902	7.35531e+14	8.2518e+11	0	3.13094e+14	9.59134e+12	1.07256e+14	1.21214e+12	762.887	7.10724e+14	1.06957e+14	1.8e+12	280620	584367	8.52059e+08	1.94035e+14	6.23437e+11	1.27537e+08	112391	207.648	2.38304e+06	4.32692e+12	114445	462.392	2.31883e-28	5.03581e-14	-2.76666e-07	1.86961e+14	0	0	5.32022e-119	5.52491e-125	5.55589e+07
3.53692e-05	311.814	3.53045e+19	0	1.86065e+14	1.71414e+19	-3.35556e+13	2.06085e+15	1.0878e+19	7.79403e+13	4.53346e+18	1.79271e+10	2.73178e+18	7.47669e+15	2.17251e+12	7.41483e+15	1.11876e+07	608.293	7.35649e+14	7.90756e+11	0	3.12956e+14	9.59307e+12	1.07529e+14	1.20024e+12	760.77	7.13497e+14	1.07283e+14	1.80411e+12	281458	585837	8.52794e+08	1.91114e+14	6.25371e+11	1.2716e+08	112472	205.649	2.34822e+06	4.32682e+12	114779	463.382	-9.51858e-28	-1.76015e-12	-1.03809e-06	1.86063e+14	0	0	5.37163e-119	-1.96666e-123	5.46473e+07
3.54007e-05	311.821	3.53037e+19	0	1.85169e+14	1.7141e+19	-3.35548e+13	2.05506e+15	1.08778e+19	7.7775e+13	4.53335e+18	1.79214e+10	2.73174e+18	7.47729e+15	2.17016e+12	7.41641e+15	1.11642e+07	582.564	7.35754e+14	7.57534e+11	0	3.12782e+14	9.59478e+12	1.07806e+14	1.18845e+12	758.687	7.16271e+14	1.07613e+14	1.80823e+12	282304	587293	8.53525e+08	1.88216e+14	6.27325e+11	1.26782e+08	112550	203.692	2.31382e+06	4.32672e+12	115111	464.338	-1.46315e-26	-9.68797e-12	-2.66343e-06	1.85166e+14	0	0	5.36188e-119	-1.07997e-122	5.37485e+07
3.54325e-05	311.828	3.53029e+19	0	1.84275e+14	1.71406e+19	-3.35541e+13	2.04942e+15	1.08775e+19	7.76077e+13	4.53323e+18	1.79139e+10	2.73171e+18	7.4775e+15	2.16778e+12	7.418e+15	1.11413e+07	557.698	7.35848e+14	7.25482e+11	0	3.12572e+14	9.59648e+12	1.08088e+14	1.17676e+12	756.638	7.19046e+14	1.07946e+14	1.81235e+12	283160	588736	8.54252e+08	1.85341e+14	6.29301e+11	1.26402e+08	112623	201.774	2.27982e+06	4.32663e+12	115444	465.259	-5.89649e-26	-2.83794e-11	-5.54122e-06	1.84272e+14	0	0	5.35858e-119	-3.16148e-122	5.28623e+07
3.54645e-05	311.835	3.53021e+19	0	1.83382e+14	1.71402e+19	-3.35533e+13	2.04392e+15	1.08772e+19	7.74387e+13	4.53312e+18	1.79048e+10	2.73167e+18	7.47733e+15	2.16539e+12	7.4196e+15	1.1119e+07	533.673	7.35929e+14	6.94565e+11	0	3.12325e+14	9.59816e+12	1.08373e+14	1.16518e+12	754.624	7.21821e+14	1.08282e+14	1.81647e+12	284024	590166	8.54976e+08	1.82489e+14	6.313e+11	1.26021e+08	112693	199.895	2.24624e+06	4.32653e+12	115775	466.147	-1.57078e-25	-6.27349e-11	-1.00723e-05	1.8338e+14	0	0	5.36151e-119	-6.98991e-122	5.19886e+07
3.54967e-05	311.843	3.53013e+19	0	1.82492e+14	1.71398e+19	-3.35526e+13	2.03858e+15	1.08769e+19	7.72678e+13	4.533e+18	1.78941e+10	2.73163e+18	7.47679e+15	2.16296e+12	7.42121e+15	1.10972e+07	510.473	7.35999e+14	6.64752e+11	0	3.12043e+14	9.59984e+12	1.08663e+14	1.15371e+12	752.646	7.24596e+14	1.08622e+14	1.82059e+12	284897	591582	8.55695e+08	1.79661e+14	6.33321e+11	1.25639e+08	112759	198.055	2.21308e+06	4.32643e+12	116105	467.001	-3.34821e-25	-1.17721e-10	-1.66551e-05	1.8249e+14	0	0	5.36071e-119	-1.31262e-121	5.11272e+07
[truncated: 20,284 more rows]
[truncated: 17 more columns]
