# Supplementary material for: Dataset of numerical assessment on the combined effects of non-thermal plasma and water addition in hydrogen combustion
Source: Data Brief. 2025 Dec 19;64:112405. doi: 10.1016/j.dib.2025.112405 (PMC12813465; doi:10.1016/j.dib.2025.112405)
Supplement: Supplementary file 1 [file mmc1.zip › Research Data/Simulations for DOE/Run46.csv]

Time(s)	T_gas(K)	N_gas(#/cm^3)	AR	E	N2	He	H2O2	H2	H	O2	O	H2O	OH	HO2	O3	O(1D)	O(1S)	O2(a1)	O2(b1)	O2(c)	NO	N2O	NO2	HNO	HNO2	HONO	HONO2	N2H2	H2NN	HNOH	NH3	N	NO3	NH	NNH	NH2	H2NO	N2H4	N2H3	NH2OH	N^+	NH^+	H3^+	N2H^+	He^+	O^+	O2^+	N2^+	NH3^+
1.00E-11	900	4.08E+18	0.00E+00	2.12E-09	6.76E+05	0.00E+00	1.24E-22	1.44E+05	6.79E-11	1.80E+05	1.17E-10	9.80E-20	3.01E-14	1.80E-12	2.38E-14	7.62E-11	3.65E-13	3.49E-11	3.10E-12	0.00E+00	1.19E-15	4.21E-18	4.85E-32	1.91E-28	4.95E-46	5.83E-41	5.59E-57	1.22E-36	5.66E-42	1.96E-45	3.56E-35	3.98E-11	6.17E-54	2.24E-20	5.78E-21	3.22E-28	7.41E-40	4.68E-63	8.91E-55	2.65E-52	0.00E+00	1.82E-33	1.40E-14	1.33E-13	0.00E+00	0.00E+00	4.95E-12	1.12E-11	8.72E-37
2.00E-11	900	4.08E+18	0.00E+00	2.14E-09	6.76E+05	0.00E+00	4.96E-22	1.44E+05	1.37E-10	1.80E+05	2.35E-10	7.37E-19	1.21E-13	3.60E-12	9.49E-14	1.53E-10	8.57E-13	6.99E-11	6.25E-12	0.00E+00	4.79E-15	1.69E-17	3.64E-31	1.43E-27	6.51E-45	1.43E-39	2.26E-55	9.14E-36	4.26E-41	2.58E-44	4.68E-34	8.00E-11	1.34E-52	8.99E-20	2.32E-20	2.42E-27	9.75E-39	6.01E-62	1.18E-53	7.10E-51	0.00E+00	2.42E-32	5.39E-14	5.26E-13	0.00E+00	0.00E+00	9.95E-12	2.23E-11	1.92E-35
3.00E-11	900	4.08E+18	0.00E+00	2.16E-09	6.76E+05	0.00E+00	1.12E-21	1.44E+05	2.07E-10	1.80E+05	3.55E-10	2.45E-18	2.73E-13	5.40E-12	2.13E-13	2.31E-10	1.48E-12	1.05E-10	9.44E-12	0.00E+00	1.08E-14	3.81E-17	1.21E-30	4.76E-27	3.12E-44	1.05E-38	2.48E-54	3.04E-35	1.42E-40	1.24E-43	2.24E-33	1.21E-10	9.54E-52	2.03E-19	5.24E-20	8.05E-27	4.67E-38	1.06E-61	5.69E-53	6.06E-50	0.00E+00	1.15E-31	1.17E-13	1.17E-12	0.00E+00	0.00E+00	1.50E-11	3.34E-11	1.31E-34
4.00E-11	900	4.08E+18	0.00E+00	2.18E-09	6.76E+05	0.00E+00	1.99E-21	1.44E+05	2.77E-10	1.80E+05	4.76E-10	5.79E-18	4.86E-13	7.19E-12	3.79E-13	3.09E-10	2.23E-12	1.40E-10	1.27E-11	0.00E+00	1.93E-14	6.81E-17	2.86E-30	1.12E-26	9.89E-44	4.69E-38	1.57E-53	7.18E-35	3.35E-40	3.92E-43	7.11E-33	1.61E-10	4.18E-51	3.62E-19	9.34E-20	1.90E-26	1.48E-37	1.46E-61	1.83E-52	3.28E-49	0.00E+00	3.55E-31	2.01E-13	2.07E-12	0.00E+00	0.00E+00	2.01E-11	4.44E-11	5.60E-34
5.00E-11	900	4.08E+18	0.00E+00	2.19E-09	6.76E+05	0.00E+00	3.10E-21	1.44E+05	3.49E-10	1.80E+05	5.99E-10	1.13E-17	7.62E-13	8.99E-12	5.91E-13	3.89E-10	3.11E-12	1.76E-10	1.60E-11	0.00E+00	3.02E-14	1.07E-16	5.59E-30	2.20E-26	2.40E-43	1.41E-37	5.68E-53	1.40E-34	6.56E-40	9.50E-43	1.73E-32	2.03E-10	1.25E-50	5.67E-19	1.46E-19	3.72E-26	3.59E-37	2.35E-61	4.50E-52	1.11E-48	0.00E+00	8.38E-31	3.04E-13	3.21E-12	0.00E+00	0.00E+00	2.52E-11	5.55E-11	1.64E-33
6.00E-11	900	4.08E+18	0.00E+00	2.21E-09	6.76E+05	0.00E+00	4.47E-21	1.44E+05	4.22E-10	1.80E+05	7.23E-10	1.96E-17	1.10E-12	1.08E-11	8.49E-13	4.69E-10	4.12E-12	2.11E-10	1.93E-11	0.00E+00	4.36E-14	1.54E-16	9.68E-30	3.80E-26	4.96E-43	3.46E-37	1.63E-52	2.43E-34	1.14E-39	1.96E-42	3.56E-32	2.44E-10	3.04E-50	8.19E-19	2.12E-19	6.43E-26	7.40E-37	4.62E-61	9.44E-52	3.02E-48	0.00E+00	1.68E-30	4.22E-13	4.59E-12	0.00E+00	0.00E+00	3.04E-11	6.65E-11	3.92E-33
7.00E-11	900	4.08E+18	0.00E+00	2.23E-09	6.76E+05	0.00E+00	6.08E-21	1.44E+05	4.95E-10	1.80E+05	8.48E-10	3.12E-17	1.50E-12	1.26E-11	1.15E-12	5.50E-10	5.26E-12	2.47E-10	2.27E-11	0.00E+00	5.95E-14	2.11E-16	1.54E-29	6.05E-26	9.16E-43	7.42E-37	4.03E-52	3.87E-34	1.81E-39	3.62E-42	6.57E-32	2.86E-10	6.51E-50	1.12E-18	2.89E-19	1.02E-25	1.37E-36	1.06E-60	1.78E-51	7.17E-48	0.00E+00	3.01E-30	5.55E-13	6.20E-12	0.00E+00	0.00E+00	3.56E-11	7.75E-11	8.19E-33
8.00E-11	900	4.08E+18	0.00E+00	2.25E-09	6.76E+05	0.00E+00	7.94E-21	1.44E+05	5.70E-10	1.80E+05	9.75E-10	4.67E-17	1.97E-12	1.44E-11	1.51E-12	6.32E-10	6.53E-12	2.82E-10	2.61E-11	0.00E+00	7.80E-14	2.77E-16	2.30E-29	9.06E-26	1.56E-42	1.43E-36	8.76E-52	5.79E-34	2.71E-39	6.15E-42	1.12E-31	3.29E-10	1.25E-49	1.46E-18	3.79E-19	1.53E-25	2.32E-36	2.37E-60	3.08E-51	1.51E-47	0.00E+00	4.96E-30	7.01E-13	8.04E-12	0.00E+00	0.00E+00	4.09E-11	8.85E-11	1.54E-32
9.00E-11	900	4.08E+18	0.00E+00	2.27E-09	6.76E+05	0.00E+00	1.01E-20	1.44E+05	6.45E-10	1.80E+05	1.10E-09	6.66E-17	2.50E-12	1.62E-11	1.90E-12	7.15E-10	7.94E-12	3.18E-10	2.95E-11	0.00E+00	9.90E-14	3.52E-16	3.29E-29	1.29E-25	2.49E-42	2.56E-36	1.74E-51	8.26E-34	3.87E-39	9.82E-42	1.78E-31	3.71E-10	2.24E-49	1.86E-18	4.81E-19	2.19E-25	3.71E-36	5.00E-60	5.04E-51	2.93E-47	0.00E+00	7.70E-30	8.57E-13	1.01E-11	0.00E+00	0.00E+00	4.62E-11	9.94E-11	2.68E-32
1.00E-10	900	4.08E+18	0.00E+00	2.29E-09	6.76E+05	0.00E+00	1.24E-20	1.44E+05	7.22E-10	1.80E+05	1.23E-09	9.16E-17	3.10E-12	1.80E-11	2.35E-12	7.98E-10	9.48E-12	3.54E-10	3.30E-11	0.00E+00	1.23E-13	4.36E-16	4.52E-29	1.78E-25	3.80E-42	4.33E-36	3.26E-51	1.14E-33	5.33E-39	1.49E-41	2.71E-31	4.14E-10	3.79E-49	2.30E-18	5.96E-19	3.00E-25	5.65E-36	9.99E-60	7.87E-51	5.35E-47	0.00E+00	1.14E-29	1.02E-12	1.24E-11	0.00E+00	0.00E+00	5.16E-11	1.10E-10	4.42E-32
1.10E-10	900	4.08E+18	0.00E+00	2.31E-09	6.76E+05	0.00E+00	1.50E-20	1.44E+05	7.99E-10	1.80E+05	1.37E-09	1.22E-16	3.77E-12	1.98E-11	2.84E-12	8.82E-10	1.12E-11	3.90E-10	3.66E-11	0.00E+00	1.49E-13	5.30E-16	6.03E-29	2.37E-25	5.57E-42	6.99E-36	5.78E-51	1.51E-33	7.12E-39	2.19E-41	3.97E-31	4.58E-10	6.11E-49	2.79E-18	7.23E-19	4.01E-25	8.27E-36	1.91E-59	1.19E-50	9.31E-47	0.00E+00	1.62E-29	1.20E-12	1.49E-11	0.00E+00	0.00E+00	5.70E-11	1.21E-10	6.95E-32
1.20E-10	900	4.08E+18	0.00E+00	2.34E-09	6.76E+05	0.00E+00	1.79E-20	1.44E+05	8.78E-10	1.80E+05	1.50E-09	1.59E-16	4.50E-12	2.16E-11	3.37E-12	9.68E-10	1.30E-11	4.27E-10	4.02E-11	0.00E+00	1.78E-13	6.33E-16	7.84E-29	3.08E-25	7.91E-42	1.08E-35	9.72E-51	1.97E-33	9.28E-39	3.10E-41	5.63E-31	5.02E-10	9.46E-49	3.33E-18	8.63E-19	5.21E-25	1.17E-35	3.43E-59	1.73E-50	1.54E-46	0.00E+00	2.23E-29	1.38E-12	1.76E-11	0.00E+00	0.00E+00	6.24E-11	1.32E-10	1.05E-31
1.30E-10	900	4.08E+18	0.00E+00	2.36E-09	6.76E+05	0.00E+00	2.10E-20	1.44E+05	9.57E-10	1.80E+05	1.63E-09	2.03E-16	5.30E-12	2.34E-11	3.95E-12	1.05E-09	1.49E-11	4.63E-10	4.39E-11	0.00E+00	2.09E-13	7.46E-16	9.99E-29	3.93E-25	1.09E-41	1.62E-35	1.57E-50	2.51E-33	1.18E-38	4.27E-41	7.76E-31	5.46E-10	1.42E-48	3.92E-18	1.02E-18	6.64E-25	1.61E-35	5.93E-59	2.46E-50	2.46E-46	0.00E+00	2.98E-29	1.56E-12	2.05E-11	0.00E+00	0.00E+00	6.79E-11	1.43E-10	1.53E-31
1.40E-10	900	4.08E+18	0.00E+00	2.38E-09	6.76E+05	0.00E+00	2.43E-20	1.44E+05	1.04E-09	1.80E+05	1.77E-09	2.54E-16	6.17E-12	2.52E-11	4.58E-12	1.14E-09	1.70E-11	4.99E-10	4.76E-11	0.00E+00	2.43E-13	8.68E-16	1.25E-28	4.92E-25	1.47E-41	2.35E-35	2.45E-50	3.15E-33	1.48E-38	5.75E-41	1.04E-30	5.91E-10	2.06E-48	4.56E-18	1.18E-18	8.32E-25	2.17E-35	9.84E-59	3.43E-50	3.79E-46	0.00E+00	3.89E-29	1.76E-12	2.37E-11	0.00E+00	0.00E+00	7.35E-11	1.54E-10	2.17E-31
1.50E-10	900	4.08E+18	0.00E+00	2.40E-09	6.76E+05	0.00E+00	2.79E-20	1.44E+05	1.12E-09	1.80E+05	1.91E-09	3.13E-16	7.10E-12	2.70E-11	5.25E-12	1.23E-09	1.92E-11	5.36E-10	5.13E-11	0.00E+00	2.80E-13	1.00E-15	1.54E-28	6.06E-25	1.95E-41	3.33E-35	3.71E-50	3.88E-33	1.83E-38	7.59E-41	1.38E-30	6.36E-10	2.91E-48	5.26E-18	1.36E-18	1.03E-24	2.86E-35	1.58E-58	4.67E-50	5.67E-46	0.00E+00	4.99E-29	1.95E-12	2.70E-11	0.00E+00	0.00E+00	7.91E-11	1.65E-10	2.99E-31
1.60E-10	900	4.08E+18	0.00E+00	2.42E-09	6.76E+05	0.00E+00	3.18E-20	1.44E+05	1.20E-09	1.80E+05	2.05E-09	3.81E-16	8.11E-12	2.88E-11	5.97E-12	1.32E-09	2.16E-11	5.73E-10	5.51E-11	0.00E+00	3.19E-13	1.14E-15	1.88E-28	7.37E-25	2.53E-41	4.61E-35	5.46E-50	4.72E-33	2.23E-38	9.83E-41	1.78E-30	6.81E-10	4.04E-48	6.00E-18	1.55E-18	1.25E-24	3.71E-35	2.47E-58	6.27E-50	8.28E-46	0.00E+00	6.28E-29	2.15E-12	3.05E-11	0.00E+00	0.00E+00	8.48E-11	1.75E-10	4.05E-31
1.70E-10	900	4.08E+18	0.00E+00	2.44E-09	6.76E+05	0.00E+00	3.59E-20	1.44E+05	1.28E-09	1.80E+05	2.19E-09	4.58E-16	9.19E-12	3.06E-11	6.73E-12	1.41E-09	2.41E-11	6.09E-10	5.90E-11	0.00E+00	3.62E-13	1.30E-15	2.25E-28	8.86E-25	3.24E-41	6.27E-35	7.87E-50	5.67E-33	2.68E-38	1.25E-40	2.28E-30	7.27E-10	5.49E-48	6.79E-18	1.76E-18	1.50E-24	4.74E-35	3.76E-58	8.30E-50	1.18E-45	0.00E+00	7.78E-29	2.35E-12	3.42E-11	0.00E+00	0.00E+00	9.05E-11	1.86E-10	5.38E-31
1.80E-10	900	4.08E+18	0.00E+00	2.46E-09	6.76E+05	0.00E+00	4.02E-20	1.44E+05	1.37E-09	1.80E+05	2.33E-09	5.45E-16	1.03E-11	3.24E-11	7.54E-12	1.50E-09	2.67E-11	6.46E-10	6.29E-11	0.00E+00	4.07E-13	1.46E-15	2.68E-28	1.05E-24	4.08E-41	8.37E-35	1.11E-49	6.75E-33	3.20E-38	1.58E-40	2.86E-30	7.73E-10	7.34E-48	7.64E-18	1.98E-18	1.78E-24	5.96E-35	5.59E-58	1.08E-49	1.66E-45	0.00E+00	9.52E-29	2.55E-12	3.82E-11	0.00E+00	0.00E+00	9.62E-11	1.97E-10	7.01E-31
1.90E-10	900	4.08E+18	0.00E+00	2.48E-09	6.76E+05	0.00E+00	4.48E-20	1.44E+05	1.45E-09	1.80E+05	2.48E-09	6.43E-16	1.16E-11	3.42E-11	8.40E-12	1.59E-09	2.95E-11	6.83E-10	6.68E-11	0.00E+00	4.54E-13	1.63E-15	3.16E-28	1.24E-24	5.09E-41	1.10E-34	1.54E-49	7.96E-33	3.77E-38	1.96E-40	3.56E-30	8.20E-10	9.67E-48	8.54E-18	2.21E-18	2.10E-24	7.41E-35	8.15E-58	1.40E-49	2.28E-45	0.00E+00	1.15E-28	2.76E-12	4.23E-11	0.00E+00	0.00E+00	1.02E-10	2.08E-10	9.02E-31
2.00E-10	900	4.08E+18	0.00E+00	2.51E-09	6.76E+05	0.00E+00	4.97E-20	1.44E+05	1.54E-09	1.80E+05	2.62E-09	7.52E-16	1.28E-11	3.60E-11	9.29E-12	1.68E-09	3.24E-11	7.21E-10	7.08E-11	0.00E+00	5.05E-13	1.82E-15	3.70E-28	1.45E-24	6.28E-41	1.43E-34	2.10E-49	9.30E-33	4.42E-38	2.41E-40	4.38E-30	8.67E-10	1.26E-47	9.49E-18	2.46E-18	2.46E-24	9.11E-35	1.17E-57	1.79E-49	3.10E-45	0.00E+00	1.37E-28	2.96E-12	4.66E-11	0.00E+00	0.00E+00	1.08E-10	2.19E-10	1.14E-30
2.10E-10	900	4.08E+18	0.00E+00	2.53E-09	6.76E+05	0.00E+00	5.47E-20	1.44E+05	1.63E-09	1.80E+05	2.77E-09	8.73E-16	1.42E-11	3.78E-11	1.02E-11	1.77E-09	3.55E-11	7.58E-10	7.49E-11	0.00E+00	5.59E-13	2.01E-15	4.29E-28	1.69E-24	7.67E-41	1.83E-34	2.83E-49	1.08E-32	5.13E-38	2.94E-40	5.33E-30	9.15E-10	1.61E-47	1.05E-17	2.72E-18	2.85E-24	1.11E-34	1.64E-57	2.27E-49	4.15E-45	0.00E+00	1.63E-28	3.17E-12	5.11E-11	0.00E+00	0.00E+00	1.14E-10	2.29E-10	1.43E-30
2.20E-10	900	4.08E+18	0.00E+00	2.55E-09	6.76E+05	0.00E+00	6.01E-20	1.44E+05	1.71E-09	1.80E+05	2.92E-09	1.01E-15	1.57E-11	3.96E-11	1.12E-11	1.87E-09	3.87E-11	7.95E-10	7.90E-11	0.00E+00	6.15E-13	2.21E-15	4.94E-28	1.94E-24	9.29E-41	2.33E-34	3.76E-49	1.24E-32	5.92E-38	3.54E-40	6.43E-30	9.63E-10	2.05E-47	1.15E-17	2.99E-18	3.29E-24	1.34E-34	2.28E-57	2.85E-49	5.47E-45	0.00E+00	1.91E-28	3.37E-12	5.57E-11	0.00E+00	0.00E+00	1.20E-10	2.40E-10	1.78E-30
2.30E-10	900	4.08E+18	0.00E+00	2.57E-09	6.76E+05	0.00E+00	6.57E-20	1.44E+05	1.80E-09	1.80E+05	3.07E-09	1.15E-15	1.72E-11	4.14E-11	1.23E-11	1.96E-09	4.21E-11	8.33E-10	8.31E-11	0.00E+00	6.74E-13	2.43E-15	5.66E-28	2.22E-24	1.12E-40	2.92E-34	4.92E-49	1.43E-32	6.79E-38	4.24E-40	7.70E-30	1.01E-09	2.57E-47	1.27E-17	3.28E-18	3.76E-24	1.60E-34	3.11E-57	3.55E-49	7.14E-45	0.00E+00	2.22E-28	3.58E-12	6.06E-11	0.00E+00	0.00E+00	1.26E-10	2.51E-10	2.18E-30
2.40E-10	900	4.08E+18	0.00E+00	2.60E-09	6.76E+05	0.00E+00	7.15E-20	1.44E+05	1.89E-09	1.80E+05	3.23E-09	1.31E-15	1.88E-11	4.32E-11	1.33E-11	2.06E-09	4.56E-11	8.71E-10	8.74E-11	0.00E+00	7.36E-13	2.66E-15	6.45E-28	2.53E-24	1.33E-40	3.63E-34	6.38E-49	1.62E-32	7.74E-38	5.04E-40	9.14E-30	1.06E-09	3.20E-47	1.38E-17	3.59E-18	4.28E-24	1.90E-34	4.20E-57	4.39E-49	9.22E-45	0.00E+00	2.56E-28	3.78E-12	6.56E-11	0.00E+00	0.00E+00	1.32E-10	2.62E-10	2.65E-30
2.50E-10	900	4.08E+18	0.00E+00	2.62E-09	6.76E+05	0.00E+00	7.76E-20	1.44E+05	1.98E-09	1.80E+05	3.38E-09	1.49E-15	2.04E-11	4.50E-11	1.45E-11	2.16E-09	4.93E-11	9.09E-10	9.16E-11	0.00E+00	8.01E-13	2.89E-15	7.30E-28	2.87E-24	1.57E-40	4.48E-34	8.19E-49	1.84E-32	8.78E-38	5.94E-40	1.08E-29	1.11E-09	3.96E-47	1.51E-17	3.90E-18	4.85E-24	2.24E-34	5.61E-57	5.39E-49	1.18E-44	0.00E+00	2.94E-28	3.98E-12	7.09E-11	0.00E+00	0.00E+00	1.38E-10	2.72E-10	3.19E-30
2.60E-10	900	4.08E+18	0.00E+00	2.64E-09	6.76E+05	0.00E+00	8.39E-20	1.44E+05	2.08E-09	1.80E+05	3.54E-09	1.68E-15	2.22E-11	4.68E-11	1.56E-11	2.25E-09	5.31E-11	9.47E-10	9.59E-11	0.00E+00	8.69E-13	3.14E-15	8.23E-28	3.24E-24	1.85E-40	5.47E-34	1.04E-48	2.07E-32	9.92E-38	6.96E-40	1.26E-29	1.16E-09	4.84E-47	1.63E-17	4.23E-18	5.47E-24	2.63E-34	7.41E-57	6.58E-49	1.49E-44	0.00E+00	3.35E-28	4.19E-12	7.63E-11	0.00E+00	0.00E+00	1.44E-10	2.83E-10	3.82E-30
2.70E-10	900	4.08E+18	0.00E+00	2.67E-09	6.76E+05	0.00E+00	9.05E-20	1.44E+05	2.17E-09	1.80E+05	3.69E-09	1.88E-15	2.40E-11	4.86E-11	1.68E-11	2.35E-09	5.70E-11	9.85E-10	1.00E-10	0.00E+00	9.40E-13	3.40E-15	9.24E-28	3.63E-24	2.17E-40	6.65E-34	1.31E-48	2.33E-32	1.11E-37	8.11E-40	1.47E-29	1.21E-09	5.89E-47	1.77E-17	4.58E-18	6.14E-24	3.06E-34	9.69E-57	7.99E-49	1.88E-44	0.00E+00	3.80E-28	4.39E-12	8.18E-11	0.00E+00	0.00E+00	1.50E-10	2.94E-10	4.53E-30
2.80E-10	900	4.08E+18	0.00E+00	2.69E-09	6.76E+05	0.00E+00	9.73E-20	1.44E+05	2.26E-09	1.80E+05	3.86E-09	2.11E-15	2.59E-11	5.04E-11	1.81E-11	2.45E-09	6.11E-11	1.02E-09	1.05E-10	0.00E+00	1.01E-12	3.67E-15	1.03E-27	4.06E-24	2.52E-40	8.02E-34	1.64E-48	2.60E-32	1.25E-37	9.40E-40	1.71E-29	1.26E-09	7.11E-47	1.91E-17	4.94E-18	6.87E-24	3.55E-34	1.25E-56	9.65E-49	2.34E-44	0.00E+00	4.29E-28	4.58E-12	8.76E-11	0.00E+00	0.00E+00	1.57E-10	3.05E-10	5.35E-30
2.90E-10	900	4.08E+18	0.00E+00	2.71E-09	6.76E+05	0.00E+00	1.04E-19	1.44E+05	2.36E-09	1.80E+05	4.02E-09	2.35E-15	2.79E-11	5.22E-11	1.94E-11	2.55E-09	6.54E-11	1.06E-09	1.09E-10	0.00E+00	1.09E-12	3.96E-15	1.15E-27	4.52E-24	2.92E-40	9.61E-34	2.04E-48	2.90E-32	1.39E-37	1.08E-39	1.97E-29	1.31E-09	8.53E-47	2.05E-17	5.32E-18	7.65E-24	4.09E-34	1.61E-56	1.16E-48	2.89E-44	0.00E+00	4.81E-28	4.78E-12	9.35E-11	0.00E+00	0.00E+00	1.63E-10	3.15E-10	6.27E-30
3.00E-10	900	4.08E+18	0.00E+00	2.74E-09	6.76E+05	0.00E+00	1.12E-19	1.44E+05	2.45E-09	1.80E+05	4.18E-09	2.61E-15	2.99E-11	5.40E-11	2.07E-11	2.66E-09	6.98E-11	1.10E-09	1.14E-10	0.00E+00	1.17E-12	4.25E-15	1.28E-27	5.02E-24	3.37E-40	1.14E-33	2.51E-48	3.21E-32	1.55E-37	1.24E-39	2.26E-29	1.36E-09	1.02E-46	2.20E-17	5.71E-18	8.48E-24	4.69E-34	2.05E-56	1.39E-48	3.55E-44	0.00E+00	5.37E-28	4.97E-12	9.96E-11	0.00E+00	0.00E+00	1.69E-10	3.26E-10	7.31E-30
3.10E-10	900	4.08E+18	0.00E+00	2.76E-09	6.76E+05	0.00E+00	1.19E-19	1.44E+05	2.55E-09	1.80E+05	4.35E-09	2.88E-15	3.21E-11	5.58E-11	2.21E-11	2.76E-09	7.44E-11	1.14E-09	1.18E-10	0.00E+00	1.25E-12	4.56E-15	1.41E-27	5.55E-24	3.87E-40	1.36E-33	3.07E-48	3.56E-32	1.71E-37	1.42E-39	2.58E-29	1.41E-09	1.21E-46	2.36E-17	6.11E-18	9.38E-24	5.36E-34	2.59E-56	1.65E-48	4.33E-44	0.00E+00	5.98E-28	5.17E-12	1.06E-10	0.00E+00	0.00E+00	1.76E-10	3.37E-10	8.47E-30
3.20E-10	900	4.08E+18	0.00E+00	2.79E-09	6.76E+05	0.00E+00	1.27E-19	1.44E+05	2.65E-09	1.80E+05	4.51E-09	3.18E-15	3.43E-11	5.76E-11	2.36E-11	2.86E-09	7.91E-11	1.18E-09	1.23E-10	0.00E+00	1.34E-12	4.88E-15	1.56E-27	6.12E-24	4.42E-40	1.60E-33	3.73E-48	3.92E-32	1.89E-37	1.61E-39	2.93E-29	1.47E-09	1.42E-46	2.52E-17	6.53E-18	1.03E-23	6.10E-34	3.24E-56	1.95E-48	5.26E-44	0.00E+00	6.62E-28	5.36E-12	1.12E-10	0.00E+00	0.00E+00	1.82E-10	3.48E-10	9.77E-30
3.30E-10	900	4.08E+18	0.00E+00	2.81E-09	6.76E+05	0.00E+00	1.35E-19	1.44E+05	2.75E-09	1.80E+05	4.68E-09	3.50E-15	3.66E-11	5.94E-11	2.51E-11	2.97E-09	8.40E-11	1.22E-09	1.28E-10	0.00E+00	1.43E-12	5.21E-15	1.71E-27	6.72E-24	5.03E-40	1.87E-33	4.51E-48	4.31E-32	2.08E-37	1.83E-39	3.32E-29	1.52E-09	1.67E-46	2.69E-17	6.97E-18	1.14E-23	6.91E-34	4.04E-56	2.30E-48	6.34E-44	0.00E+00	7.31E-28	5.54E-12	1.19E-10	0.00E+00	0.00E+00	1.89E-10	3.58E-10	1.12E-29
3.40E-10	900	4.08E+18	0.00E+00	2.84E-09	6.76E+05	0.00E+00	1.44E-19	1.44E+05	2.85E-09	1.80E+05	4.85E-09	3.83E-15	3.90E-11	6.12E-11	2.66E-11	3.07E-09	8.90E-11	1.26E-09	1.33E-10	0.00E+00	1.52E-12	5.55E-15	1.87E-27	7.37E-24	5.71E-40	2.19E-33	5.42E-48	4.72E-32	2.28E-37	2.07E-39	3.75E-29	1.57E-09	1.96E-46	2.86E-17	7.42E-18	1.25E-23	7.80E-34	4.99E-56	2.71E-48	7.60E-44	0.00E+00	8.04E-28	5.73E-12	1.26E-10	0.00E+00	0.00E+00	1.96E-10	3.69E-10	1.28E-29
3.50E-10	900	4.08E+18	0.00E+00	2.86E-09	6.76E+05	0.00E+00	1.52E-19	1.44E+05	2.95E-09	1.80E+05	5.03E-09	4.19E-15	4.15E-11	6.30E-11	2.82E-11	3.18E-09	9.42E-11	1.30E-09	1.37E-10	0.00E+00	1.62E-12	5.91E-15	2.05E-27	8.06E-24	6.46E-40	2.54E-33	6.48E-48	5.16E-32	2.50E-37	2.32E-39	4.22E-29	1.63E-09	2.28E-46	3.04E-17	7.88E-18	1.36E-23	8.77E-34	6.13E-56	3.17E-48	9.07E-44	0.00E+00	8.82E-28	5.91E-12	1.33E-10	0.00E+00	0.00E+00	2.02E-10	3.80E-10	1.46E-29
3.60E-10	900	4.08E+18	0.00E+00	2.89E-09	6.76E+05	0.00E+00	1.61E-19	1.44E+05	3.05E-09	1.80E+05	5.20E-09	4.57E-15	4.40E-11	6.48E-11	2.98E-11	3.29E-09	9.96E-11	1.33E-09	1.42E-10	0.00E+00	1.72E-12	6.27E-15	2.24E-27	8.79E-24	7.29E-40	2.94E-33	7.71E-48	5.63E-32	2.73E-37	2.61E-39	4.73E-29	1.68E-09	2.64E-46	3.23E-17	8.37E-18	1.49E-23	9.83E-34	7.50E-56	3.70E-48	1.08E-43	0.00E+00	9.64E-28	6.09E-12	1.40E-10	0.00E+00	0.00E+00	2.09E-10	3.91E-10	1.65E-29
3.70E-10	900	4.08E+18	0.00E+00	2.91E-09	6.76E+05	0.00E+00	1.70E-19	1.44E+05	3.15E-09	1.80E+05	5.38E-09	4.98E-15	4.67E-11	6.66E-11	3.14E-11	3.40E-09	1.05E-10	1.37E-09	1.47E-10	0.00E+00	1.82E-12	6.65E-15	2.43E-27	9.57E-24	8.20E-40	3.39E-33	9.13E-48	6.13E-32	2.97E-37	2.91E-39	5.28E-29	1.74E-09	3.05E-46	3.42E-17	8.86E-18	1.62E-23	1.10E-33	9.11E-56	4.30E-48	1.27E-43	0.00E+00	1.05E-27	6.27E-12	1.47E-10	0.00E+00	0.00E+00	2.16E-10	4.01E-10	1.87E-29
3.80E-10	900	4.08E+18	0.00E+00	2.94E-09	6.76E+05	0.00E+00	1.79E-19	1.44E+05	3.26E-09	1.80E+05	5.56E-09	5.41E-15	4.94E-11	6.84E-11	3.31E-11	3.51E-09	1.11E-10	1.41E-09	1.52E-10	0.00E+00	1.93E-12	7.05E-15	2.64E-27	1.04E-23	9.19E-40	3.90E-33	1.08E-47	6.65E-32	3.23E-37	3.25E-39	5.89E-29	1.79E-09	3.50E-46	3.62E-17	9.38E-18	1.76E-23	1.23E-33	1.10E-55	4.98E-48	1.50E-43	0.00E+00	1.14E-27	6.45E-12	1.55E-10	0.00E+00	0.00E+00	2.23E-10	4.12E-10	2.10E-29
3.90E-10	900	4.08E+18	0.00E+00	2.97E-09	6.76E+05	0.00E+00	1.89E-19	1.44E+05	3.36E-09	1.80E+05	5.74E-09	5.86E-15	5.22E-11	7.02E-11	3.49E-11	3.62E-09	1.17E-10	1.45E-09	1.57E-10	0.00E+00	2.04E-12	7.45E-15	2.86E-27	1.13E-23	1.03E-39	4.46E-33	1.26E-47	7.21E-32	3.51E-37	3.61E-39	6.55E-29	1.85E-09	4.02E-46	3.82E-17	9.91E-18	1.90E-23	1.36E-33	1.33E-55	5.76E-48	1.76E-43	0.00E+00	1.24E-27	6.63E-12	1.62E-10	0.00E+00	0.00E+00	2.30E-10	4.23E-10	2.36E-29
4.00E-10	900	4.08E+18	0.00E+00	2.99E-09	6.76E+05	0.00E+00	1.99E-19	1.44E+05	3.47E-09	1.80E+05	5.92E-09	6.34E-15	5.51E-11	7.20E-11	3.67E-11	3.73E-09	1.23E-10	1.49E-09	1.62E-10	0.00E+00	2.15E-12	7.87E-15	3.10E-27	1.22E-23	1.15E-39	5.09E-33	1.48E-47	7.80E-32	3.80E-37	4.00E-39	7.26E-29	1.90E-09	4.59E-46	4.04E-17	1.05E-17	2.06E-23	1.51E-33	1.59E-55	6.63E-48	2.05E-43	0.00E+00	1.34E-27	6.80E-12	1.70E-10	0.00E+00	0.00E+00	2.37E-10	4.34E-10	2.63E-29
4.10E-10	900	4.08E+18	0.00E+00	3.02E-09	6.76E+05	0.00E+00	2.09E-19	1.44E+05	3.58E-09	1.80E+05	6.11E-09	6.85E-15	5.81E-11	7.38E-11	3.85E-11	3.84E-09	1.29E-10	1.53E-09	1.68E-10	0.00E+00	2.26E-12	8.30E-15	3.34E-27	1.31E-23	1.28E-39	5.79E-33	1.72E-47	8.42E-32	4.11E-37	4.42E-39	8.03E-29	1.96E-09	5.23E-46	4.25E-17	1.10E-17	2.22E-23	1.67E-33	1.90E-55	7.62E-48	2.39E-43	0.00E+00	1.44E-27	6.97E-12	1.78E-10	0.00E+00	0.00E+00	2.44E-10	4.45E-10	2.94E-29
4.20E-10	900	4.08E+18	0.00E+00	3.05E-09	6.76E+05	0.00E+00	2.19E-19	1.44E+05	3.69E-09	1.80E+05	6.29E-09	7.38E-15	6.12E-11	7.56E-11	4.04E-11	3.96E-09	1.35E-10	1.57E-09	1.73E-10	0.00E+00	2.38E-12	8.75E-15	3.60E-27	1.42E-23	1.42E-39	6.57E-33	2.00E-47	9.07E-32	4.43E-37	4.88E-39	8.85E-29	2.02E-09	5.94E-46	4.48E-17	1.16E-17	2.39E-23	1.84E-33	2.25E-55	8.72E-48	2.77E-43	0.00E+00	1.56E-27	7.14E-12	1.86E-10	0.00E+00	0.00E+00	2.51E-10	4.56E-10	3.27E-29
4.30E-10	900	4.08E+18	0.00E+00	3.07E-09	6.76E+05	0.00E+00	2.30E-19	1.44E+05	3.80E-09	1.80E+05	6.48E-09	7.94E-15	6.44E-11	7.74E-11	4.23E-11	4.07E-09	1.42E-10	1.62E-09	1.78E-10	0.00E+00	2.51E-12	9.21E-15	3.87E-27	1.52E-23	1.57E-39	7.43E-33	2.32E-47	9.75E-32	4.77E-37	5.37E-39	9.75E-29	2.07E-09	6.73E-46	4.71E-17	1.22E-17	2.57E-23	2.03E-33	2.67E-55	9.97E-48	3.20E-43	0.00E+00	1.67E-27	7.30E-12	1.94E-10	0.00E+00	0.00E+00	2.58E-10	4.66E-10	3.62E-29
4.40E-10	900	4.08E+18	0.00E+00	3.10E-09	6.76E+05	0.00E+00	2.40E-19	1.44E+05	3.91E-09	1.80E+05	6.67E-09	8.53E-15	6.76E-11	7.92E-11	4.43E-11	4.19E-09	1.48E-10	1.66E-09	1.84E-10	0.00E+00	2.63E-12	9.68E-15	4.16E-27	1.64E-23	1.74E-39	8.38E-33	2.67E-47	1.05E-31	5.13E-37	5.90E-39	1.07E-28	2.13E-09	7.60E-46	4.94E-17	1.28E-17	2.77E-23	2.23E-33	3.14E-55	1.14E-47	3.69E-43	0.00E+00	1.79E-27	7.47E-12	2.03E-10	0.00E+00	0.00E+00	2.65E-10	4.77E-10	4.00E-29
4.50E-10	900	4.08E+18	0.00E+00	3.13E-09	6.76E+05	0.00E+00	2.52E-19	1.44E+05	4.02E-09	1.80E+05	6.87E-09	9.15E-15	7.10E-11	8.10E-11	4.63E-11	4.31E-09	1.55E-10	1.70E-09	1.89E-10	0.00E+00	2.76E-12	1.02E-14	4.46E-27	1.75E-23	1.92E-39	9.43E-33	3.07E-47	1.12E-31	5.51E-37	6.47E-39	1.17E-28	2.19E-09	8.56E-46	5.19E-17	1.34E-17	2.97E-23	2.44E-33	3.69E-55	1.29E-47	4.24E-43	0.00E+00	1.92E-27	7.63E-12	2.12E-10	0.00E+00	0.00E+00	2.73E-10	4.88E-10	4.42E-29
4.60E-10	900	4.08E+18	0.00E+00	3.15E-09	6.76E+05	0.00E+00	2.63E-19	1.44E+05	4.13E-09	1.80E+05	7.06E-09	9.80E-15	7.45E-11	8.28E-11	4.84E-11	4.43E-09	1.62E-10	1.74E-09	1.95E-10	0.00E+00	2.89E-12	1.07E-14	4.77E-27	1.88E-23	2.11E-39	1.06E-32	3.52E-47	1.20E-31	5.91E-37	7.08E-39	1.28E-28	2.25E-09	9.62E-46	5.44E-17	1.41E-17	3.17E-23	2.67E-33	4.32E-55	1.46E-47	4.85E-43	0.00E+00	2.05E-27	7.79E-12	2.20E-10	0.00E+00	0.00E+00	2.80E-10	4.99E-10	4.86E-29
4.70E-10	900	4.08E+18	0.00E+00	3.18E-09	6.76E+05	0.00E+00	2.74E-19	1.44E+05	4.25E-09	1.80E+05	7.26E-09	1.05E-14	7.80E-11	8.46E-11	5.05E-11	4.55E-09	1.69E-10	1.78E-09	2.00E-10	0.00E+00	3.03E-12	1.12E-14	5.11E-27	2.01E-23	2.32E-39	1.19E-32	4.03E-47	1.29E-31	6.32E-37	7.73E-39	1.40E-28	2.31E-09	1.08E-45	5.70E-17	1.47E-17	3.39E-23	2.92E-33	5.04E-55	1.66E-47	5.54E-43	0.00E+00	2.19E-27	7.95E-12	2.29E-10	0.00E+00	0.00E+00	2.87E-10	5.10E-10	5.34E-29
4.80E-10	900	4.08E+18	0.00E+00	3.21E-09	6.76E+05	0.00E+00	2.86E-19	1.44E+05	4.36E-09	1.80E+05	7.46E-09	1.12E-14	8.17E-11	8.64E-11	5.27E-11	4.67E-09	1.77E-10	1.82E-09	2.06E-10	0.00E+00	3.17E-12	1.17E-14	5.45E-27	2.14E-23	2.55E-39	1.32E-32	4.59E-47	1.37E-31	6.76E-37	8.42E-39	1.53E-28	2.37E-09	1.21E-45	5.96E-17	1.54E-17	3.62E-23	3.18E-33	5.87E-55	1.87E-47	6.31E-43	0.00E+00	2.33E-27	8.10E-12	2.38E-10	0.00E+00	0.00E+00	2.95E-10	5.21E-10	5.85E-29
4.90E-10	900	4.08E+18	0.00E+00	3.24E-09	6.76E+05	0.00E+00	2.98E-19	1.44E+05	4.48E-09	1.80E+05	7.66E-09	1.19E-14	8.54E-11	8.82E-11	5.49E-11	4.79E-09	1.84E-10	1.86E-09	2.12E-10	0.00E+00	3.32E-12	1.22E-14	5.81E-27	2.29E-23	2.80E-39	1.48E-32	5.23E-47	1.46E-31	7.22E-37	9.16E-39	1.66E-28	2.43E-09	1.35E-45	6.23E-17	1.61E-17	3.86E-23	3.46E-33	6.80E-55	2.11E-47	7.17E-43	0.00E+00	2.48E-27	8.26E-12	2.48E-10	0.00E+00	0.00E+00	3.02E-10	5.32E-10	6.40E-29
5.00E-10	900	4.08E+18	0.00E+00	3.27E-09	6.76E+05	0.00E+00	3.11E-19	1.44E+05	4.60E-09	1.80E+05	7.86E-09	1.27E-14	8.92E-11	9.00E-11	5.71E-11	4.91E-09	1.92E-10	1.90E-09	2.17E-10	0.00E+00	3.46E-12	1.28E-14	6.19E-27	2.43E-23	3.06E-39	1.64E-32	5.93E-47	1.56E-31	7.70E-37	9.95E-39	1.81E-28	2.49E-09	1.50E-45	6.51E-17	1.68E-17	4.12E-23	3.76E-33	7.87E-55	2.37E-47	8.13E-43	0.00E+00	2.63E-27	8.41E-12	2.57E-10	0.00E+00	0.00E+00	3.10E-10	5.43E-10	6.98E-29
5.10E-10	900	4.08E+18	0.00E+00	3.30E-09	6.76E+05	0.00E+00	3.23E-19	1.44E+05	4.72E-09	1.80E+05	8.07E-09	1.35E-14	9.32E-11	9.18E-11	5.94E-11	5.04E-09	2.00E-10	1.95E-09	2.23E-10	0.00E+00	3.61E-12	1.34E-14	6.58E-27	2.59E-23	3.35E-39	1.82E-32	6.71E-47	1.66E-31	8.20E-37	1.08E-38	1.96E-28	2.55E-09	1.67E-45	6.79E-17	1.76E-17	4.38E-23	4.07E-33	9.08E-55	2.66E-47	9.19E-43	0.00E+00	2.79E-27	8.56E-12	2.67E-10	0.00E+00	0.00E+00	3.18E-10	5.54E-10	7.61E-29
5.20E-10	900	4.08E+18	0.00E+00	3.33E-09	6.76E+05	0.00E+00	3.36E-19	1.44E+05	4.84E-09	1.80E+05	8.28E-09	1.44E-14	9.72E-11	9.36E-11	6.18E-11	5.16E-09	2.08E-10	1.99E-09	2.29E-10	0.00E+00	3.77E-12	1.40E-14	7.00E-27	2.75E-23	3.66E-39	2.02E-32	7.58E-47	1.76E-31	8.73E-37	1.17E-38	2.12E-28	2.62E-09	1.85E-45	7.08E-17	1.83E-17	4.65E-23	4.41E-33	1.04E-54	2.98E-47	1.04E-42	0.00E+00	2.95E-27	8.71E-12	2.77E-10	0.00E+00	0.00E+00	3.26E-10	5.65E-10	8.27E-29
5.30E-10	900	4.08E+18	0.00E+00	3.36E-09	6.76E+05	0.00E+00	3.49E-19	1.44E+05	4.96E-09	1.80E+05	8.49E-09	1.53E-14	1.01E-10	9.54E-11	6.42E-11	5.29E-09	2.16E-10	2.03E-09	2.35E-10	0.00E+00	3.93E-12	1.46E-14	7.42E-27	2.92E-23	3.98E-39	2.23E-32	8.54E-47	1.87E-31	9.27E-37	1.26E-38	2.29E-28	2.68E-09	2.05E-45	7.38E-17	1.91E-17	4.94E-23	4.77E-33	1.20E-54	3.33E-47	1.17E-42	0.00E+00	3.12E-27	8.86E-12	2.87E-10	0.00E+00	0.00E+00	3.33E-10	5.76E-10	8.98E-29
5.40E-10	900	4.08E+18	0.00E+00	3.39E-09	6.76E+05	0.00E+00	3.62E-19	1.44E+05	5.08E-09	1.80E+05	8.70E-09	1.62E-14	1.06E-10	9.72E-11	6.66E-11	5.42E-09	2.24E-10	2.07E-09	2.41E-10	0.00E+00	4.09E-12	1.52E-14	7.87E-27	3.09E-23	4.34E-39	2.47E-32	9.60E-47	1.98E-31	9.85E-37	1.36E-38	2.47E-28	2.74E-09	2.27E-45	7.69E-17	1.99E-17	5.23E-23	5.15E-33	1.37E-54	3.72E-47	1.31E-42	0.00E+00	3.30E-27	9.00E-12	2.97E-10	0.00E+00	0.00E+00	3.41E-10	5.87E-10	9.73E-29
5.50E-10	900	4.08E+18	0.00E+00	3.42E-09	6.76E+05	0.00E+00	3.76E-19	1.44E+05	5.21E-09	1.80E+05	8.92E-09	1.72E-14	1.10E-10	9.90E-11	6.91E-11	5.55E-09	2.33E-10	2.12E-09	2.47E-10	0.00E+00	4.26E-12	1.58E-14	8.34E-27	3.28E-23	4.72E-39	2.72E-32	1.08E-46	2.10E-31	1.04E-36	1.47E-38	2.67E-28	2.81E-09	2.50E-45	8.00E-17	2.07E-17	5.54E-23	5.55E-33	1.57E-54	4.15E-47	1.47E-42	0.00E+00	3.48E-27	9.15E-12	3.07E-10	0.00E+00	0.00E+00	3.49E-10	5.99E-10	1.05E-28
5.60E-10	900	4.08E+18	0.00E+00	3.45E-09	6.76E+05	0.00E+00	3.90E-19	1.44E+05	5.33E-09	1.80E+05	9.13E-09	1.82E-14	1.14E-10	1.01E-10	7.16E-11	5.68E-09	2.42E-10	2.16E-09	2.53E-10	0.00E+00	4.43E-12	1.65E-14	8.82E-27	3.47E-23	5.12E-39	2.99E-32	1.21E-46	2.22E-31	1.11E-36	1.58E-38	2.87E-28	2.87E-09	2.76E-45	8.32E-17	2.15E-17	5.86E-23	5.98E-33	1.78E-54	4.61E-47	1.65E-42	0.00E+00	3.67E-27	9.29E-12	3.17E-10	0.00E+00	0.00E+00	3.57E-10	6.10E-10	1.14E-28
5.70E-10	900	4.08E+18	0.00E+00	3.48E-09	6.76E+05	0.00E+00	4.04E-19	1.44E+05	5.46E-09	1.80E+05	9.35E-09	1.92E-14	1.19E-10	1.03E-10	7.42E-11	5.81E-09	2.51E-10	2.20E-09	2.60E-10	0.00E+00	4.60E-12	1.71E-14	9.32E-27	3.67E-23	5.55E-39	3.29E-32	1.35E-46	2.35E-31	1.17E-36	1.70E-38	3.09E-28	2.94E-09	3.04E-45	8.65E-17	2.23E-17	6.20E-23	6.43E-33	2.03E-54	5.13E-47	1.84E-42	0.00E+00	3.86E-27	9.44E-12	3.28E-10	0.00E+00	0.00E+00	3.66E-10	6.21E-10	1.23E-28
5.80E-10	900	4.08E+18	0.00E+00	3.51E-09	6.76E+05	0.00E+00	4.18E-19	1.44E+05	5.59E-09	1.80E+05	9.57E-09	2.03E-14	1.24E-10	1.04E-10	7.68E-11	5.94E-09	2.60E-10	2.24E-09	2.66E-10	0.00E+00	4.78E-12	1.78E-14	9.85E-27	3.87E-23	6.02E-39	3.61E-32	1.50E-46	2.48E-31	1.24E-36	1.83E-38	3.32E-28	3.00E-09	3.33E-45	8.98E-17	2.32E-17	6.55E-23	6.90E-33	2.30E-54	5.68E-47	2.05E-42	0.00E+00	4.06E-27	9.58E-12	3.39E-10	0.00E+00	0.00E+00	3.74E-10	6.32E-10	1.32E-28
5.90E-10	900	4.08E+18	0.00E+00	3.54E-09	6.76E+05	0.00E+00	4.32E-19	1.44E+05	5.72E-09	1.80E+05	9.80E-09	2.14E-14	1.28E-10	1.06E-10	7.95E-11	6.08E-09	2.69E-10	2.29E-09	2.72E-10	0.00E+00	4.96E-12	1.85E-14	1.04E-26	4.09E-23	6.51E-39	3.95E-32	1.68E-46	2.61E-31	1.31E-36	1.96E-38	3.56E-28	3.07E-09	3.66E-45	9.33E-17	2.41E-17	6.91E-23	7.41E-33	2.60E-54	6.29E-47	2.28E-42	0.00E+00	4.27E-27	9.72E-12	3.50E-10	0.00E+00	0.00E+00	3.82E-10	6.43E-10	1.42E-28
6.00E-10	900	4.08E+18	0.00E+00	3.57E-09	6.76E+05	0.00E+00	4.47E-19	1.44E+05	5.85E-09	1.80E+05	1.00E-08	2.26E-14	1.33E-10	1.08E-10	8.22E-11	6.21E-09	2.79E-10	2.33E-09	2.79E-10	0.00E+00	5.15E-12	1.92E-14	1.10E-26	4.31E-23	7.04E-39	4.32E-32	1.86E-46	2.75E-31	1.38E-36	2.10E-38	3.81E-28	3.14E-09	4.01E-45	9.68E-17	2.50E-17	7.28E-23	7.94E-33	2.94E-54	6.96E-47	2.53E-42	0.00E+00	4.48E-27	9.86E-12	3.61E-10	0.00E+00	0.00E+00	3.90E-10	6.55E-10	1.53E-28
6.10E-10	900	4.08E+18	0.00E+00	3.60E-09	6.76E+05	0.00E+00	4.62E-19	1.44E+05	5.98E-09	1.80E+05	1.03E-08	2.38E-14	1.38E-10	1.10E-10	8.50E-11	6.35E-09	2.89E-10	2.37E-09	2.86E-10	0.00E+00	5.34E-12	1.99E-14	1.15E-26	4.54E-23	7.61E-39	4.72E-32	2.07E-46	2.90E-31	1.46E-36	2.25E-38	4.08E-28	3.21E-09	4.38E-45	1.00E-16	2.59E-17	7.67E-23	8.49E-33	3.31E-54	7.68E-47	2.81E-42	0.00E+00	4.70E-27	1.00E-11	3.72E-10	0.00E+00	0.00E+00	3.99E-10	6.66E-10	1.64E-28
6.20E-10	900	4.08E+18	0.00E+00	3.63E-09	6.76E+05	0.00E+00	4.78E-19	1.44E+05	6.11E-09	1.80E+05	1.05E-08	2.50E-14	1.43E-10	1.12E-10	8.78E-11	6.49E-09	2.98E-10	2.42E-09	2.92E-10	0.00E+00	5.53E-12	2.07E-14	1.21E-26	4.77E-23	8.21E-39	5.15E-32	2.29E-46	3.05E-31	1.54E-36	2.41E-38	4.37E-28	3.27E-09	4.79E-45	1.04E-16	2.68E-17	8.07E-23	9.08E-33	3.73E-54	8.47E-47	3.11E-42	0.00E+00	4.93E-27	1.01E-11	3.84E-10	0.00E+00	0.00E+00	4.07E-10	6.77E-10	1.76E-28
6.30E-10	900	4.08E+18	0.00E+00	3.67E-09	6.76E+05	0.00E+00	4.93E-19	1.44E+05	6.25E-09	1.80E+05	1.07E-08	2.63E-14	1.48E-10	1.13E-10	9.07E-11	6.63E-09	3.09E-10	2.46E-09	2.99E-10	0.00E+00	5.73E-12	2.14E-14	1.28E-26	5.02E-23	8.85E-39	5.61E-32	2.53E-46	3.21E-31	1.62E-36	2.57E-38	4.66E-28	3.34E-09	5.22E-45	1.08E-16	2.78E-17	8.49E-23	9.70E-33	4.18E-54	9.33E-47	3.44E-42	0.00E+00	5.16E-27	1.03E-11	3.95E-10	0.00E+00	0.00E+00	4.16E-10	6.89E-10	1.88E-28
6.40E-10	900	4.08E+18	0.00E+00	3.70E-09	6.76E+05	0.00E+00	5.09E-19	1.44E+05	6.38E-09	1.80E+05	1.10E-08	2.77E-14	1.54E-10	1.15E-10	9.36E-11	6.77E-09	3.19E-10	2.51E-09	3.06E-10	0.00E+00	5.93E-12	2.22E-14	1.34E-26	5.28E-23	9.53E-39	6.10E-32	2.80E-46	3.37E-31	1.70E-36	2.74E-38	4.98E-28	3.41E-09	5.69E-45	1.12E-16	2.87E-17	8.92E-23	1.04E-32	4.69E-54	1.03E-46	3.80E-42	0.00E+00	5.39E-27	1.04E-11	4.07E-10	0.00E+00	0.00E+00	4.24E-10	7.00E-10	2.01E-28
6.50E-10	900	4.08E+18	0.00E+00	3.73E-09	6.76E+05	0.00E+00	5.25E-19	1.44E+05	6.52E-09	1.80E+05	1.12E-08	2.91E-14	1.59E-10	1.17E-10	9.65E-11	6.91E-09	3.29E-10	2.55E-09	3.13E-10	0.00E+00	6.14E-12	2.30E-14	1.41E-26	5.54E-23	1.03E-38	6.63E-32	3.09E-46	3.54E-31	1.79E-36	2.93E-38	5.30E-28	3.48E-09	6.19E-45	1.15E-16	2.97E-17	9.37E-23	1.10E-32	5.25E-54	1.13E-46	4.19E-42	0.00E+00	5.64E-27	1.05E-11	4.19E-10	0.00E+00	0.00E+00	4.33E-10	7.12E-10	2.15E-28
6.60E-10	900	4.08E+18	0.00E+00	3.77E-09	6.76E+05	0.00E+00	5.41E-19	1.44E+05	6.66E-09	1.80E+05	1.14E-08	3.05E-14	1.65E-10	1.19E-10	9.96E-11	7.05E-09	3.40E-10	2.60E-09	3.20E-10	0.00E+00	6.35E-12	2.38E-14	1.48E-26	5.82E-23	1.10E-38	7.20E-32	3.40E-46	3.72E-31	1.88E-36	3.12E-38	5.65E-28	3.55E-09	6.73E-45	1.19E-16	3.07E-17	9.83E-23	1.18E-32	5.87E-54	1.24E-46	4.61E-42	0.00E+00	5.89E-27	1.07E-11	4.31E-10	0.00E+00	0.00E+00	4.42E-10	7.23E-10	2.29E-28
6.70E-10	900	4.08E+18	0.00E+00	3.80E-09	6.76E+05	0.00E+00	5.58E-19	1.44E+05	6.80E-09	1.80E+05	1.17E-08	3.20E-14	1.70E-10	1.21E-10	1.03E-10	7.20E-09	3.51E-10	2.64E-09	3.27E-10	0.00E+00	6.57E-12	2.46E-14	1.55E-26	6.10E-23	1.18E-38	7.81E-32	3.74E-46	3.90E-31	1.98E-36	3.31E-38	6.01E-28	3.62E-09	7.31E-45	1.23E-16	3.18E-17	1.03E-22	1.25E-32	6.54E-54	1.35E-46	5.07E-42	0.00E+00	6.15E-27	1.08E-11	4.44E-10	0.00E+00	0.00E+00	4.51E-10	7.35E-10	2.45E-28
6.80E-10	900	4.08E+18	0.00E+00	3.83E-09	6.76E+05	0.00E+00	5.75E-19	1.44E+05	6.94E-09	1.80E+05	1.19E-08	3.36E-14	1.76E-10	1.22E-10	1.06E-10	7.34E-09	3.62E-10	2.69E-09	3.34E-10	0.00E+00	6.78E-12	2.55E-14	1.63E-26	6.39E-23	1.27E-38	8.46E-32	4.11E-46	4.08E-31	2.08E-36	3.52E-38	6.39E-28	3.70E-09	7.93E-45	1.28E-16	3.28E-17	1.08E-22	1.33E-32	7.29E-54	1.48E-46	5.56E-42	0.00E+00	6.41E-27	1.10E-11	4.56E-10	0.00E+00	0.00E+00	4.60E-10	7.46E-10	2.60E-28
6.90E-10	900	4.08E+18	0.00E+00	3.87E-09	6.76E+05	0.00E+00	5.92E-19	1.44E+05	7.08E-09	1.80E+05	1.22E-08	3.52E-14	1.82E-10	1.24E-10	1.09E-10	7.49E-09	3.73E-10	2.73E-09	3.41E-10	0.00E+00	7.01E-12	2.63E-14	1.70E-26	6.69E-23	1.36E-38	9.15E-32	4.51E-46	4.27E-31	2.18E-36	3.74E-38	6.79E-28	3.77E-09	8.59E-45	1.32E-16	3.39E-17	1.13E-22	1.41E-32	8.11E-54	1.62E-46	6.10E-42	0.00E+00	6.68E-27	1.11E-11	4.69E-10	0.00E+00	0.00E+00	4.69E-10	7.58E-10	2.77E-28
7.00E-10	900	4.08E+18	0.00E+00	3.90E-09	6.76E+05	0.00E+00	6.09E-19	1.44E+05	7.23E-09	1.80E+05	1.24E-08	3.68E-14	1.88E-10	1.26E-10	1.12E-10	7.64E-09	3.85E-10	2.78E-09	3.48E-10	0.00E+00	7.24E-12	2.72E-14	1.78E-26	7.01E-23	1.46E-38	9.89E-32	4.94E-46	4.47E-31	2.28E-36	3.97E-38	7.20E-28	3.84E-09	9.29E-45	1.36E-16	3.50E-17	1.18E-22	1.50E-32	9.00E-54	1.77E-46	6.68E-42	0.00E+00	6.96E-27	1.12E-11	4.82E-10	0.00E+00	0.00E+00	4.78E-10	7.70E-10	2.94E-28
7.10E-10	900	4.08E+18	0.00E+00	3.94E-09	6.76E+05	0.00E+00	6.26E-19	1.44E+05	7.37E-09	1.80E+05	1.27E-08	3.85E-14	1.94E-10	1.28E-10	1.15E-10	7.79E-09	3.97E-10	2.82E-09	3.55E-10	0.00E+00	7.47E-12	2.81E-14	1.86E-26	7.33E-23	1.57E-38	1.07E-31	5.41E-46	4.68E-31	2.39E-36	4.21E-38	7.64E-28	3.92E-09	1.00E-44	1.40E-16	3.61E-17	1.24E-22	1.59E-32	9.98E-54	1.93E-46	7.31E-42	0.00E+00	7.25E-27	1.14E-11	4.95E-10	0.00E+00	0.00E+00	4.87E-10	7.82E-10	3.13E-28
7.20E-10	900	4.08E+18	0.00E+00	3.97E-09	6.76E+05	0.00E+00	6.44E-19	1.44E+05	7.52E-09	1.80E+05	1.29E-08	4.03E-14	2.00E-10	1.30E-10	1.19E-10	7.94E-09	4.08E-10	2.87E-09	3.63E-10	0.00E+00	7.71E-12	2.90E-14	1.95E-26	7.66E-23	1.68E-38	1.15E-31	5.91E-46	4.89E-31	2.50E-36	4.46E-38	8.09E-28	3.99E-09	1.09E-44	1.45E-16	3.73E-17	1.30E-22	1.68E-32	1.11E-53	2.10E-46	7.98E-42	0.00E+00	7.54E-27	1.15E-11	5.08E-10	0.00E+00	0.00E+00	4.96E-10	7.93E-10	3.32E-28
7.30E-10	900	4.08E+18	0.00E+00	4.01E-09	6.76E+05	0.00E+00	6.62E-19	1.44E+05	7.67E-09	1.80E+05	1.32E-08	4.21E-14	2.06E-10	1.31E-10	1.22E-10	8.09E-09	4.21E-10	2.91E-09	3.70E-10	0.00E+00	7.95E-12	3.00E-14	2.04E-26	8.00E-23	1.79E-38	1.24E-31	6.46E-46	5.11E-31	2.62E-36	4.73E-38	8.57E-28	4.07E-09	1.17E-44	1.49E-16	3.84E-17	1.35E-22	1.78E-32	1.22E-53	2.28E-46	8.71E-42	0.00E+00	7.84E-27	1.16E-11	5.21E-10	0.00E+00	0.00E+00	5.06E-10	8.05E-10	3.52E-28
7.40E-10	900	4.08E+18	0.00E+00	4.04E-09	6.76E+05	0.00E+00	6.80E-19	1.44E+05	7.82E-09	1.80E+05	1.35E-08	4.40E-14	2.13E-10	1.33E-10	1.25E-10	8.25E-09	4.33E-10	2.96E-09	3.78E-10	0.00E+00	8.19E-12	3.09E-14	2.13E-26	8.36E-23	1.92E-38	1.34E-31	7.04E-46	5.33E-31	2.74E-36	5.00E-38	9.07E-28	4.14E-09	1.26E-44	1.54E-16	3.96E-17	1.41E-22	1.89E-32	1.35E-53	2.48E-46	9.50E-42	0.00E+00	8.15E-27	1.18E-11	5.35E-10	0.00E+00	0.00E+00	5.15E-10	8.17E-10	3.72E-28
7.50E-10	900	4.08E+18	0.00E+00	4.08E-09	6.76E+05	0.00E+00	6.99E-19	1.44E+05	7.97E-09	1.80E+05	1.37E-08	4.59E-14	2.20E-10	1.35E-10	1.29E-10	8.40E-09	4.45E-10	3.01E-09	3.86E-10	0.00E+00	8.44E-12	3.19E-14	2.22E-26	8.72E-23	2.05E-38	1.44E-31	7.67E-46	5.56E-31	2.86E-36	5.29E-38	9.58E-28	4.22E-09	1.36E-44	1.59E-16	4.08E-17	1.47E-22	1.99E-32	1.49E-53	2.70E-46	1.03E-41	0.00E+00	8.46E-27	1.19E-11	5.49E-10	0.00E+00	0.00E+00	5.25E-10	8.29E-10	3.94E-28
7.60E-10	900	4.08E+18	0.00E+00	4.11E-09	6.76E+05	0.00E+00	7.18E-19	1.44E+05	8.12E-09	1.80E+05	1.40E-08	4.79E-14	2.26E-10	1.37E-10	1.32E-10	8.56E-09	4.58E-10	3.05E-09	3.94E-10	0.00E+00	8.70E-12	3.29E-14	2.31E-26	9.10E-23	2.19E-38	1.54E-31	8.35E-46	5.80E-31	2.99E-36	5.59E-38	1.01E-27	4.30E-09	1.46E-44	1.64E-16	4.20E-17	1.54E-22	2.11E-32	1.64E-53	2.93E-46	1.13E-41	0.00E+00	8.79E-27	1.20E-11	5.62E-10	0.00E+00	0.00E+00	5.34E-10	8.41E-10	4.17E-28
7.70E-10	900	4.08E+18	0.00E+00	4.15E-09	6.76E+05	0.00E+00	7.37E-19	1.44E+05	8.27E-09	1.80E+05	1.43E-08	4.99E-14	2.33E-10	1.39E-10	1.36E-10	8.72E-09	4.71E-10	3.10E-09	4.01E-10	0.00E+00	8.96E-12	3.39E-14	2.41E-26	9.48E-23	2.33E-38	1.66E-31	9.08E-46	6.05E-31	3.12E-36	5.90E-38	1.07E-27	4.37E-09	1.57E-44	1.68E-16	4.32E-17	1.60E-22	2.22E-32	1.81E-53	3.17E-46	1.22E-41	0.00E+00	9.12E-27	1.21E-11	5.77E-10	0.00E+00	0.00E+00	5.44E-10	8.53E-10	4.41E-28
7.80E-10	900	4.08E+18	0.00E+00	4.19E-09	6.76E+05	0.00E+00	7.56E-19	1.44E+05	8.43E-09	1.80E+05	1.45E-08	5.21E-14	2.40E-10	1.40E-10	1.40E-10	8.88E-09	4.84E-10	3.15E-09	4.09E-10	0.00E+00	9.22E-12	3.49E-14	2.51E-26	9.88E-23	2.49E-38	1.78E-31	9.86E-46	6.30E-31	3.26E-36	6.22E-38	1.13E-27	4.45E-09	1.69E-44	1.73E-16	4.45E-17	1.67E-22	2.35E-32	1.98E-53	3.44E-46	1.33E-41	0.00E+00	9.45E-27	1.23E-11	5.91E-10	0.00E+00	0.00E+00	5.54E-10	8.65E-10	4.65E-28
7.90E-10	900	4.08E+18	0.00E+00	4.22E-09	6.76E+05	0.00E+00	7.76E-19	1.44E+05	8.59E-09	1.80E+05	1.48E-08	5.42E-14	2.47E-10	1.42E-10	1.43E-10	9.04E-09	4.98E-10	3.20E-09	4.17E-10	0.00E+00	9.49E-12	3.60E-14	2.62E-26	1.03E-22	2.65E-38	1.91E-31	1.07E-45	6.56E-31	3.40E-36	6.56E-38	1.19E-27	4.53E-09	1.81E-44	1.78E-16	4.58E-17	1.74E-22	2.47E-32	2.18E-53	3.72E-46	1.44E-41	0.00E+00	9.80E-27	1.24E-11	6.05E-10	0.00E+00	0.00E+00	5.64E-10	8.77E-10	4.91E-28
8.00E-10	900	4.08E+18	0.00E+00	4.26E-09	6.76E+05	0.00E+00	7.95E-19	1.44E+05	8.74E-09	1.80E+05	1.51E-08	5.65E-14	2.54E-10	1.44E-10	1.47E-10	9.20E-09	5.11E-10	3.24E-09	4.25E-10	0.00E+00	9.77E-12	3.70E-14	2.73E-26	1.07E-22	2.82E-38	2.04E-31	1.16E-45	6.83E-31	3.55E-36	6.91E-38	1.25E-27	4.61E-09	1.94E-44	1.84E-16	4.71E-17	1.81E-22	2.61E-32	2.39E-53	4.02E-46	1.56E-41	0.00E+00	1.02E-26	1.25E-11	6.20E-10	0.00E+00	0.00E+00	5.74E-10	8.90E-10	5.18E-28
8.10E-10	900	4.08E+18	0.00E+00	4.30E-09	6.76E+05	0.00E+00	8.15E-19	1.44E+05	8.90E-09	1.80E+05	1.54E-08	5.88E-14	2.62E-10	1.46E-10	1.51E-10	9.37E-09	5.25E-10	3.29E-09	4.34E-10	0.00E+00	1.00E-11	3.81E-14	2.84E-26	1.12E-22	3.00E-38	2.18E-31	1.26E-45	7.10E-31	3.70E-36	7.28E-38	1.32E-27	4.69E-09	2.08E-44	1.89E-16	4.84E-17	1.89E-22	2.74E-32	2.62E-53	4.35E-46	1.69E-41	0.00E+00	1.05E-26	1.27E-11	6.35E-10	0.00E+00	0.00E+00	5.84E-10	9.02E-10	5.45E-28
8.20E-10	900	4.08E+18	0.00E+00	4.34E-09	6.76E+05	0.00E+00	8.36E-19	1.44E+05	9.07E-09	1.80E+05	1.56E-08	6.12E-14	2.69E-10	1.48E-10	1.55E-10	9.53E-09	5.39E-10	3.34E-09	4.42E-10	0.00E+00	1.03E-11	3.92E-14	2.95E-26	1.16E-22	3.19E-38	2.34E-31	1.36E-45	7.39E-31	3.85E-36	7.66E-38	1.39E-27	4.77E-09	2.23E-44	1.94E-16	4.98E-17	1.96E-22	2.89E-32	2.86E-53	4.69E-46	1.83E-41	0.00E+00	1.09E-26	1.28E-11	6.50E-10	0.00E+00	0.00E+00	5.94E-10	9.14E-10	5.74E-28
8.30E-10	900	4.08E+18	0.00E+00	4.38E-09	6.76E+05	0.00E+00	8.56E-19	1.44E+05	9.23E-09	1.80E+05	1.59E-08	6.36E-14	2.77E-10	1.49E-10	1.58E-10	9.70E-09	5.54E-10	3.39E-09	4.50E-10	0.00E+00	1.06E-11	4.04E-14	3.07E-26	1.21E-22	3.40E-38	2.50E-31	1.47E-45	7.68E-31	4.01E-36	8.05E-38	1.46E-27	4.86E-09	2.39E-44	2.00E-16	5.12E-17	2.04E-22	3.04E-32	3.13E-53	5.06E-46	1.97E-41	0.00E+00	1.13E-26	1.29E-11	6.65E-10	0.00E+00	0.00E+00	6.04E-10	9.27E-10	6.05E-28
8.40E-10	900	4.08E+18	0.00E+00	4.42E-09	6.76E+05	0.00E+00	8.77E-19	1.44E+05	9.39E-09	1.80E+05	1.62E-08	6.61E-14	2.84E-10	1.51E-10	1.62E-10	9.87E-09	5.68E-10	3.44E-09	4.59E-10	0.00E+00	1.09E-11	4.15E-14	3.19E-26	1.25E-22	3.61E-38	2.67E-31	1.59E-45	7.98E-31	4.17E-36	8.47E-38	1.53E-27	4.94E-09	2.55E-44	2.05E-16	5.26E-17	2.12E-22	3.19E-32	3.42E-53	5.45E-46	2.13E-41	0.00E+00	1.17E-26	1.31E-11	6.80E-10	0.00E+00	0.00E+00	6.15E-10	9.39E-10	6.36E-28
8.50E-10	900	4.08E+18	0.00E+00	4.45E-09	6.76E+05	0.00E+00	8.98E-19	1.44E+05	9.56E-09	1.80E+05	1.65E-08	6.87E-14	2.92E-10	1.53E-10	1.66E-10	1.00E-08	5.83E-10	3.48E-09	4.67E-10	0.00E+00	1.12E-11	4.27E-14	3.31E-26	1.30E-22	3.83E-38	2.84E-31	1.71E-45	8.28E-31	4.34E-36	8.89E-38	1.61E-27	5.02E-09	2.73E-44	2.11E-16	5.40E-17	2.20E-22	3.35E-32	3.73E-53	5.87E-46	2.30E-41	0.00E+00	1.21E-26	1.32E-11	6.96E-10	0.00E+00	0.00E+00	6.25E-10	9.52E-10	6.68E-28
8.60E-10	900	4.08E+18	0.00E+00	4.49E-09	6.76E+05	0.00E+00	9.19E-19	1.44E+05	9.73E-09	1.80E+05	1.68E-08	7.13E-14	3.00E-10	1.55E-10	1.70E-10	1.02E-08	5.98E-10	3.53E-09	4.76E-10	0.00E+00	1.15E-11	4.39E-14	3.44E-26	1.35E-22	4.07E-38	3.03E-31	1.85E-45	8.60E-31	4.51E-36	9.34E-38	1.69E-27	5.11E-09	2.91E-44	2.16E-16	5.54E-17	2.28E-22	3.52E-32	4.07E-53	6.32E-46	2.48E-41	0.00E+00	1.25E-26	1.33E-11	7.12E-10	0.00E+00	0.00E+00	6.35E-10	9.64E-10	7.02E-28
8.70E-10	900	4.08E+18	0.00E+00	4.53E-09	6.76E+05	0.00E+00	9.41E-19	1.44E+05	9.90E-09	1.80E+05	1.71E-08	7.40E-14	3.09E-10	1.57E-10	1.74E-10	1.04E-08	6.13E-10	3.58E-09	4.85E-10	0.00E+00	1.18E-11	4.51E-14	3.57E-26	1.40E-22	4.32E-38	3.23E-31	1.99E-45	8.92E-31	4.69E-36	9.80E-38	1.78E-27	5.19E-09	3.11E-44	2.22E-16	5.69E-17	2.37E-22	3.70E-32	4.43E-53	6.79E-46	2.67E-41	0.00E+00	1.29E-26	1.35E-11	7.28E-10	0.00E+00	0.00E+00	6.46E-10	9.77E-10	7.37E-28
8.80E-10	900	4.08E+18	0.00E+00	4.57E-09	6.76E+05	0.00E+00	9.63E-19	1.44E+05	1.01E-08	1.80E+05	1.74E-08	7.68E-14	3.17E-10	1.58E-10	1.79E-10	1.06E-08	6.28E-10	3.63E-09	4.94E-10	0.00E+00	1.21E-11	4.63E-14	3.70E-26	1.45E-22	4.58E-38	3.44E-31	2.14E-45	9.26E-31	4.88E-36	1.03E-37	1.86E-27	5.28E-09	3.32E-44	2.28E-16	5.84E-17	2.46E-22	3.88E-32	4.82E-53	7.30E-46	2.87E-41	0.00E+00	1.33E-26	1.36E-11	7.44E-10	0.00E+00	0.00E+00	6.57E-10	9.89E-10	7.74E-28
8.90E-10	900	4.08E+18	0.00E+00	4.62E-09	6.76E+05	0.00E+00	9.85E-19	1.44E+05	1.02E-08	1.80E+05	1.77E-08	7.97E-14	3.25E-10	1.60E-10	1.83E-10	1.07E-08	6.44E-10	3.68E-09	5.03E-10	0.00E+00	1.25E-11	4.76E-14	3.84E-26	1.51E-22	4.85E-38	3.66E-31	2.30E-45	9.60E-31	5.07E-36	1.08E-37	1.95E-27	5.37E-09	3.53E-44	2.34E-16	5.99E-17	2.55E-22	4.06E-32	5.24E-53	7.84E-46	3.09E-41	0.00E+00	1.37E-26	1.38E-11	7.60E-10	0.00E+00	0.00E+00	6.68E-10	1.00E-09	8.11E-28
9.00E-10	900	4.08E+18	0.00E+00	4.66E-09	6.76E+05	0.00E+00	1.01E-18	1.44E+05	1.04E-08	1.80E+05	1.80E-08	8.26E-14	3.34E-10	1.62E-10	1.87E-10	1.09E-08	6.60E-10	3.73E-09	5.12E-10	0.00E+00	1.28E-11	4.88E-14	3.98E-26	1.56E-22	5.14E-38	3.90E-31	2.48E-45	9.95E-31	5.26E-36	1.13E-37	2.05E-27	5.45E-09	3.76E-44	2.40E-16	6.14E-17	2.64E-22	4.26E-32	5.69E-53	8.41E-46	3.32E-41	0.00E+00	1.42E-26	1.39E-11	7.77E-10	0.00E+00	0.00E+00	6.78E-10	1.02E-09	8.51E-28
9.10E-10	900	4.08E+18	0.00E+00	4.70E-09	6.76E+05	0.00E+00	1.03E-18	1.44E+05	1.06E-08	1.80E+05	1.83E-08	8.57E-14	3.43E-10	1.64E-10	1.91E-10	1.11E-08	6.76E-10	3.78E-09	5.21E-10	0.00E+00	1.31E-11	5.01E-14	4.12E-26	1.62E-22	5.45E-38	4.14E-31	2.66E-45	1.03E-30	5.46E-36	1.18E-37	2.14E-27	5.54E-09	4.01E-44	2.46E-16	6.30E-17	2.74E-22	4.46E-32	6.17E-53	9.02E-46	3.57E-41	0.00E+00	1.46E-26	1.40E-11	7.93E-10	0.00E+00	0.00E+00	6.89E-10	1.03E-09	8.91E-28
9.20E-10	900	4.08E+18	0.00E+00	4.74E-09	6.76E+05	0.00E+00	1.05E-18	1.44E+05	1.08E-08	1.80E+05	1.86E-08	8.88E-14	3.51E-10	1.66E-10	1.96E-10	1.13E-08	6.93E-10	3.83E-09	5.30E-10	0.00E+00	1.34E-11	5.15E-14	4.27E-26	1.68E-22	5.77E-38	4.40E-31	2.85E-45	1.07E-30	5.67E-36	1.24E-37	2.24E-27	5.63E-09	4.26E-44	2.53E-16	6.46E-17	2.84E-22	4.67E-32	6.69E-53	9.66E-46	3.83E-41	0.00E+00	1.51E-26	1.42E-11	8.10E-10	0.00E+00	0.00E+00	7.00E-10	1.04E-09	9.33E-28
9.30E-10	900	4.08E+18	0.00E+00	4.78E-09	6.76E+05	0.00E+00	1.08E-18	1.44E+05	1.09E-08	1.80E+05	1.90E-08	9.19E-14	3.60E-10	1.67E-10	2.00E-10	1.15E-08	7.09E-10	3.88E-09	5.40E-10	0.00E+00	1.38E-11	5.28E-14	4.42E-26	1.74E-22	6.10E-38	4.67E-31	3.06E-45	1.10E-30	5.88E-36	1.30E-37	2.35E-27	5.72E-09	4.53E-44	2.59E-16	6.62E-17	2.94E-22	4.88E-32	7.25E-53	1.03E-45	4.10E-41	0.00E+00	1.56E-26	1.43E-11	8.27E-10	0.00E+00	0.00E+00	7.12E-10	1.05E-09	9.77E-28
9.40E-10	900	4.08E+18	0.00E+00	4.82E-09	6.76E+05	0.00E+00	1.10E-18	1.44E+05	1.11E-08	1.80E+05	1.93E-08	9.52E-14	3.69E-10	1.69E-10	2.05E-10	1.16E-08	7.26E-10	3.93E-09	5.49E-10	0.00E+00	1.41E-11	5.42E-14	4.58E-26	1.80E-22	6.46E-38	4.96E-31	3.28E-45	1.14E-30	6.10E-36	1.35E-37	2.45E-27	5.81E-09	4.81E-44	2.66E-16	6.78E-17	3.04E-22	5.11E-32	7.84E-53	1.11E-45	4.40E-41	0.00E+00	1.60E-26	1.44E-11	8.45E-10	0.00E+00	0.00E+00	7.23E-10	1.07E-09	1.02E-27
9.50E-10	900	4.08E+18	0.00E+00	4.87E-09	6.76E+05	0.00E+00	1.12E-18	1.44E+05	1.13E-08	1.80E+05	1.96E-08	9.85E-14	3.79E-10	1.71E-10	2.09E-10	1.18E-08	7.43E-10	3.99E-09	5.59E-10	0.00E+00	1.45E-11	5.55E-14	4.74E-26	1.86E-22	6.83E-38	5.26E-31	3.52E-45	1.18E-30	6.32E-36	1.42E-37	2.57E-27	5.90E-09	5.11E-44	2.72E-16	6.95E-17	3.15E-22	5.34E-32	8.48E-53	1.18E-45	4.71E-41	0.00E+00	1.65E-26	1.46E-11	8.62E-10	0.00E+00	0.00E+00	7.34E-10	1.08E-09	1.07E-27
9.60E-10	900	4.08E+18	0.00E+00	4.91E-09	6.76E+05	0.00E+00	1.15E-18	1.44E+05	1.15E-08	1.80E+05	1.99E-08	1.02E-13	3.88E-10	1.73E-10	2.14E-10	1.20E-08	7.61E-10	4.04E-09	5.68E-10	0.00E+00	1.48E-11	5.70E-14	4.90E-26	1.93E-22	7.22E-38	5.57E-31	3.76E-45	1.22E-30	6.55E-36	1.48E-37	2.68E-27	6.00E-09	5.43E-44	2.79E-16	7.12E-17	3.26E-22	5.58E-32	9.17E-53	1.27E-45	5.04E-41	0.00E+00	1.70E-26	1.47E-11	8.80E-10	0.00E+00	0.00E+00	7.46E-10	1.09E-09	1.12E-27
9.70E-10	900	4.08E+18	0.00E+00	4.95E-09	6.76E+05	0.00E+00	1.17E-18	1.44E+05	1.17E-08	1.80E+05	2.03E-08	1.05E-13	3.98E-10	1.75E-10	2.18E-10	1.22E-08	7.78E-10	4.09E-09	5.78E-10	0.00E+00	1.52E-11	5.84E-14	5.07E-26	1.99E-22	7.63E-38	5.90E-31	4.03E-45	1.27E-30	6.79E-36	1.54E-37	2.80E-27	6.09E-09	5.76E-44	2.86E-16	7.29E-17	3.37E-22	5.83E-32	9.90E-53	1.35E-45	5.39E-41	0.00E+00	1.75E-26	1.49E-11	8.98E-10	0.00E+00	0.00E+00	7.57E-10	1.11E-09	1.17E-27
9.80E-10	900	4.08E+18	0.00E+00	5.00E-09	6.76E+05	0.00E+00	1.19E-18	1.44E+05	1.19E-08	1.80E+05	2.06E-08	1.09E-13	4.08E-10	1.76E-10	2.23E-10	1.24E-08	7.96E-10	4.14E-09	5.88E-10	0.00E+00	1.56E-11	5.98E-14	5.24E-26	2.06E-22	8.05E-38	6.25E-31	4.31E-45	1.31E-30	7.03E-36	1.61E-37	2.92E-27	6.18E-09	6.10E-44	2.93E-16	7.46E-17	3.48E-22	6.08E-32	1.07E-52	1.44E-45	5.76E-41	0.00E+00	1.81E-26	1.50E-11	9.16E-10	0.00E+00	0.00E+00	7.69E-10	1.12E-09	1.22E-27
9.90E-10	900	4.08E+18	0.00E+00	5.04E-09	6.76E+05	0.00E+00	1.22E-18	1.44E+05	1.21E-08	1.80E+05	2.09E-08	1.13E-13	4.17E-10	1.78E-10	2.28E-10	1.26E-08	8.14E-10	4.19E-09	5.98E-10	0.00E+00	1.59E-11	6.13E-14	5.42E-26	2.13E-22	8.50E-38	6.62E-31	4.60E-45	1.35E-30	7.28E-36	1.68E-37	3.05E-27	6.28E-09	6.47E-44	3.00E-16	7.64E-17	3.60E-22	6.35E-32	1.15E-52	1.54E-45	6.15E-41	0.00E+00	1.86E-26	1.52E-11	9.34E-10	0.00E+00	0.00E+00	7.81E-10	1.13E-09	1.27E-27
1.00E-09	900	4.08E+18	0.00E+00	5.09E-09	6.76E+05	0.00E+00	1.24E-18	1.44E+05	1.23E-08	1.80E+05	2.13E-08	1.17E-13	4.27E-10	1.80E-10	2.33E-10	1.28E-08	8.33E-10	4.25E-09	6.08E-10	0.00E+00	1.63E-11	6.28E-14	5.60E-26	2.20E-22	8.97E-38	7.00E-31	4.91E-45	1.40E-30	7.53E-36	1.76E-37	3.18E-27	6.37E-09	6.85E-44	3.07E-16	7.82E-17	3.72E-22	6.62E-32	1.24E-52	1.64E-45	6.57E-41	0.00E+00	1.91E-26	1.53E-11	9.53E-10	0.00E+00	0.00E+00	7.93E-10	1.15E-09	1.33E-27
1.01E-09	900	4.08E+18	0.00E+00	5.13E-09	6.76E+05	0.00E+00	1.27E-18	1.44E+05	1.24E-08	1.80E+05	2.16E-08	1.20E-13	4.38E-10	1.82E-10	2.38E-10	1.30E-08	8.51E-10	4.30E-09	6.18E-10	0.00E+00	1.67E-11	6.44E-14	5.78E-26	2.27E-22	9.47E-38	7.40E-31	5.24E-45	1.44E-30	7.80E-36	1.83E-37	3.32E-27	6.47E-09	7.25E-44	3.14E-16	8.00E-17	3.84E-22	6.90E-32	1.34E-52	1.75E-45	7.01E-41	0.00E+00	1.97E-26	1.54E-11	9.71E-10	0.00E+00	0.00E+00	8.05E-10	1.16E-09	1.38E-27
1.02E-09	900	4.08E+18	0.00E+00	5.18E-09	6.76E+05	0.00E+00	1.29E-18	1.44E+05	1.26E-08	1.80E+05	2.20E-08	1.24E-13	4.48E-10	1.84E-10	2.43E-10	1.32E-08	8.70E-10	4.35E-09	6.28E-10	0.00E+00	1.71E-11	6.59E-14	5.97E-26	2.35E-22	9.98E-38	7.82E-31	5.59E-45	1.49E-30	8.07E-36	1.91E-37	3.46E-27	6.57E-09	7.67E-44	3.21E-16	8.19E-17	3.97E-22	7.19E-32	1.44E-52	1.86E-45	7.47E-41	0.00E+00	2.03E-26	1.56E-11	9.90E-10	0.00E+00	0.00E+00	8.17E-10	1.17E-09	1.44E-27
1.03E-09	900	4.08E+18	0.00E+00	5.22E-09	6.76E+05	0.00E+00	1.32E-18	1.44E+05	1.28E-08	1.80E+05	2.23E-08	1.28E-13	4.59E-10	1.85E-10	2.48E-10	1.34E-08	8.89E-10	4.40E-09	6.39E-10	0.00E+00	1.75E-11	6.75E-14	6.16E-26	2.42E-22	1.05E-37	8.26E-31	5.96E-45	1.54E-30	8.34E-36	1.99E-37	3.60E-27	6.66E-09	8.12E-44	3.29E-16	8.37E-17	4.10E-22	7.49E-32	1.55E-52	1.98E-45	7.96E-41	0.00E+00	2.09E-26	1.57E-11	1.01E-09	0.00E+00	0.00E+00	8.29E-10	1.19E-09	1.50E-27
1.04E-09	900	4.08E+18	0.00E+00	5.27E-09	6.76E+05	0.00E+00	1.34E-18	1.44E+05	1.30E-08	1.80E+05	2.27E-08	1.33E-13	4.69E-10	1.87E-10	2.53E-10	1.36E-08	9.09E-10	4.46E-09	6.49E-10	0.00E+00	1.79E-11	6.91E-14	6.36E-26	2.50E-22	1.11E-37	8.72E-31	6.35E-45	1.58E-30	8.63E-36	2.07E-37	3.75E-27	6.76E-09	8.58E-44	3.36E-16	8.56E-17	4.23E-22	7.81E-32	1.66E-52	2.11E-45	8.48E-41	0.00E+00	2.14E-26	1.59E-11	1.03E-09	0.00E+00	0.00E+00	8.41E-10	1.20E-09	1.57E-27
1.05E-09	900	4.08E+18	0.00E+00	5.32E-09	6.76E+05	0.00E+00	1.37E-18	1.44E+05	1.32E-08	1.80E+05	2.30E-08	1.37E-13	4.80E-10	1.89E-10	2.58E-10	1.38E-08	9.28E-10	4.51E-09	6.60E-10	0.00E+00	1.83E-11	7.07E-14	6.56E-26	2.58E-22	1.17E-37	9.20E-31	6.76E-45	1.63E-30	8.92E-36	2.16E-37	3.91E-27	6.86E-09	9.06E-44	3.44E-16	8.75E-17	4.36E-22	8.13E-32	1.79E-52	2.24E-45	9.03E-41	0.00E+00	2.21E-26	1.60E-11	1.05E-09	0.00E+00	0.00E+00	8.54E-10	1.22E-09	1.63E-27
1.06E-09	900	4.08E+18	0.00E+00	5.36E-09	6.76E+05	0.00E+00	1.40E-18	1.44E+05	1.34E-08	1.80E+05	2.34E-08	1.41E-13	4.91E-10	1.91E-10	2.63E-10	1.40E-08	9.48E-10	4.57E-09	6.71E-10	0.00E+00	1.87E-11	7.24E-14	6.77E-26	2.66E-22	1.23E-37	9.70E-31	7.19E-45	1.69E-30	9.21E-36	2.24E-37	4.07E-27	6.96E-09	9.57E-44	3.52E-16	8.95E-17	4.50E-22	8.46E-32	1.92E-52	2.38E-45	9.61E-41	0.00E+00	2.27E-26	1.62E-11	1.07E-09	0.00E+00	0.00E+00	8.66E-10	1.23E-09	1.70E-27
1.07E-09	900	4.08E+18	0.00E+00	5.41E-09	6.76E+05	0.00E+00	1.42E-18	1.44E+05	1.36E-08	1.80E+05	2.37E-08	1.46E-13	5.02E-10	1.93E-10	2.68E-10	1.42E-08	9.69E-10	4.62E-09	6.81E-10	0.00E+00	1.91E-11	7.40E-14	6.98E-26	2.74E-22	1.30E-37	1.02E-30	7.65E-45	1.74E-30	9.52E-36	2.33E-37	4.23E-27	7.07E-09	1.01E-43	3.60E-16	9.15E-17	4.64E-22	8.80E-32	2.06E-52	2.53E-45	1.02E-40	0.00E+00	2.33E-26	1.63E-11	1.09E-09	0.00E+00	0.00E+00	8.79E-10	1.24E-09	1.77E-27
1.08E-09	900	4.08E+18	0.00E+00	5.46E-09	6.76E+05	0.00E+00	1.45E-18	1.44E+05	1.39E-08	1.80E+05	2.41E-08	1.50E-13	5.14E-10	1.94E-10	2.73E-10	1.44E-08	9.89E-10	4.68E-09	6.92E-10	0.00E+00	1.96E-11	7.57E-14	7.19E-26	2.83E-22	1.36E-37	1.08E-30	8.13E-45	1.79E-30	9.83E-36	2.43E-37	4.40E-27	7.17E-09	1.07E-43	3.68E-16	9.35E-17	4.78E-22	9.15E-32	2.20E-52	2.69E-45	1.09E-40	0.00E+00	2.39E-26	1.65E-11	1.11E-09	0.00E+00	0.00E+00	8.92E-10	1.26E-09	1.84E-27
1.09E-09	900	4.08E+18	0.00E+00	5.51E-09	6.76E+05	0.00E+00	1.48E-18	1.44E+05	1.41E-08	1.80E+05	2.45E-08	1.55E-13	5.25E-10	1.96E-10	2.79E-10	1.46E-08	1.01E-09	4.73E-09	7.03E-10	0.00E+00	2.00E-11	7.75E-14	7.41E-26	2.91E-22	1.43E-37	1.14E-30	8.64E-45	1.85E-30	1.02E-35	2.52E-37	4.57E-27	7.27E-09	1.12E-43	3.76E-16	9.55E-17	4.93E-22	9.51E-32	2.36E-52	2.85E-45	1.15E-40	0.00E+00	2.46E-26	1.66E-11	1.13E-09	0.00E+00	0.00E+00	9.05E-10	1.27E-09	1.91E-27
1.10E-09	900	4.08E+18	0.00E+00	5.56E-09	6.76E+05	0.00E+00	1.50E-18	1.44E+05	1.43E-08	1.80E+05	2.48E-08	1.59E-13	5.37E-10	1.98E-10	2.84E-10	1.49E-08	1.03E-09	4.79E-09	7.15E-10	0.00E+00	2.04E-11	7.92E-14	7.64E-26	3.00E-22	1.51E-37	1.20E-30	9.18E-45	1.90E-30	1.05E-35	2.62E-37	4.75E-27	7.38E-09	1.19E-43	3.84E-16	9.76E-17	5.08E-22	9.89E-32	2.53E-52	3.03E-45	1.22E-40	0.00E+00	2.53E-26	1.68E-11	1.15E-09	0.00E+00	0.00E+00	9.18E-10	1.29E-09	1.99E-27
1.11E-09	900	4.08E+18	0.00E+00	5.61E-09	6.76E+05	0.00E+00	1.53E-18	1.44E+05	1.45E-08	1.80E+05	2.52E-08	1.64E-13	5.49E-10	2.00E-10	2.90E-10	1.51E-08	1.05E-09	4.84E-09	7.26E-10	0.00E+00	2.09E-11	8.10E-14	7.87E-26	3.09E-22	1.59E-37	1.26E-30	9.74E-45	1.96E-30	1.08E-35	2.73E-37	4.94E-27	7.48E-09	1.25E-43	3.93E-16	9.97E-17	5.23E-22	1.03E-31	2.71E-52	3.21E-45	1.30E-40	0.00E+00	2.60E-26	1.69E-11	1.17E-09	0.00E+00	0.00E+00	9.31E-10	1.30E-09	2.07E-27
1.12E-09	900	4.08E+18	0.00E+00	5.66E-09	6.76E+05	0.00E+00	1.56E-18	1.44E+05	1.47E-08	1.80E+05	2.56E-08	1.69E-13	5.61E-10	2.02E-10	2.95E-10	1.53E-08	1.07E-09	4.90E-09	7.37E-10	0.00E+00	2.13E-11	8.28E-14	8.11E-26	3.19E-22	1.67E-37	1.32E-30	1.03E-44	2.02E-30	1.12E-35	2.83E-37	5.13E-27	7.59E-09	1.32E-43	4.01E-16	1.02E-16	5.39E-22	1.07E-31	2.89E-52	3.40E-45	1.38E-40	0.00E+00	2.67E-26	1.71E-11	1.19E-09	0.00E+00	0.00E+00	9.44E-10	1.32E-09	2.15E-27
1.13E-09	900	4.08E+18	0.00E+00	5.71E-09	6.76E+05	0.00E+00	1.59E-18	1.44E+05	1.49E-08	1.80E+05	2.60E-08	1.74E-13	5.73E-10	2.03E-10	3.01E-10	1.55E-08	1.10E-09	4.95E-09	7.49E-10	0.00E+00	2.18E-11	8.46E-14	8.35E-26	3.28E-22	1.75E-37	1.39E-30	1.10E-44	2.08E-30	1.15E-35	2.94E-37	5.32E-27	7.70E-09	1.39E-43	4.10E-16	1.04E-16	5.55E-22	1.11E-31	3.09E-52	3.61E-45	1.46E-40	0.00E+00	2.74E-26	1.72E-11	1.21E-09	0.00E+00	0.00E+00	9.57E-10	1.33E-09	2.23E-27
1.14E-09	900	4.08E+18	0.00E+00	5.76E-09	6.76E+05	0.00E+00	1.62E-18	1.44E+05	1.51E-08	1.80E+05	2.64E-08	1.79E-13	5.85E-10	2.05E-10	3.07E-10	1.57E-08	1.12E-09	5.01E-09	7.60E-10	0.00E+00	2.22E-11	8.65E-14	8.59E-26	3.38E-22	1.84E-37	1.46E-30	1.16E-44	2.14E-30	1.19E-35	3.05E-37	5.53E-27	7.80E-09	1.46E-43	4.18E-16	1.06E-16	5.71E-22	1.15E-31	3.31E-52	3.82E-45	1.55E-40	0.00E+00	2.81E-26	1.74E-11	1.23E-09	0.00E+00	0.00E+00	9.71E-10	1.35E-09	2.32E-27
1.15E-09	900	4.08E+18	0.00E+00	5.81E-09	6.76E+05	0.00E+00	1.64E-18	1.44E+05	1.54E-08	1.80E+05	2.68E-08	1.85E-13	5.98E-10	2.07E-10	3.12E-10	1.60E-08	1.14E-09	5.07E-09	7.72E-10	0.00E+00	2.27E-11	8.84E-14	8.84E-26	3.48E-22	1.93E-37	1.54E-30	1.23E-44	2.20E-30	1.23E-35	3.17E-37	5.74E-27	7.91E-09	1.54E-43	4.27E-16	1.08E-16	5.88E-22	1.19E-31	3.53E-52	4.04E-45	1.64E-40	0.00E+00	2.88E-26	1.76E-11	1.26E-09	0.00E+00	0.00E+00	9.84E-10	1.36E-09	2.40E-27
1.16E-09	900	4.08E+18	0.00E+00	5.86E-09	6.76E+05	0.00E+00	1.67E-18	1.44E+05	1.56E-08	1.80E+05	2.72E-08	1.90E-13	6.10E-10	2.09E-10	3.18E-10	1.62E-08	1.16E-09	5.12E-09	7.84E-10	0.00E+00	2.32E-11	9.03E-14	9.10E-26	3.58E-22	2.03E-37	1.62E-30	1.30E-44	2.26E-30	1.26E-35	3.28E-37	5.95E-27	8.02E-09	1.62E-43	4.36E-16	1.11E-16	6.05E-22	1.24E-31	3.77E-52	4.28E-45	1.74E-40	0.00E+00	2.96E-26	1.77E-11	1.28E-09	0.00E+00	0.00E+00	9.98E-10	1.38E-09	2.49E-27
1.17E-09	900	4.08E+18	0.00E+00	5.91E-09	6.76E+05	0.00E+00	1.70E-18	1.44E+05	1.58E-08	1.80E+05	2.76E-08	1.96E-13	6.23E-10	2.11E-10	3.24E-10	1.64E-08	1.19E-09	5.18E-09	7.96E-10	0.00E+00	2.37E-11	9.23E-14	9.36E-26	3.68E-22	2.13E-37	1.70E-30	1.38E-44	2.33E-30	1.30E-35	3.41E-37	6.17E-27	8.13E-09	1.70E-43	4.45E-16	1.13E-16	6.22E-22	1.28E-31	4.02E-52	4.52E-45	1.84E-40	0.00E+00	3.04E-26	1.79E-11	1.30E-09	0.00E+00	0.00E+00	1.01E-09	1.39E-09	2.59E-27
1.18E-09	900	4.08E+18	0.00E+00	5.97E-09	6.76E+05	0.00E+00	1.73E-18	1.44E+05	1.60E-08	1.80E+05	2.80E-08	2.01E-13	6.36E-10	2.12E-10	3.30E-10	1.66E-08	1.21E-09	5.24E-09	8.08E-10	0.00E+00	2.42E-11	9.42E-14	9.63E-26	3.78E-22	2.24E-37	1.78E-30	1.46E-44	2.39E-30	1.34E-35	3.53E-37	6.40E-27	8.25E-09	1.79E-43	4.55E-16	1.15E-16	6.40E-22	1.33E-31	4.28E-52	4.78E-45	1.95E-40	0.00E+00	3.11E-26	1.81E-11	1.32E-09	0.00E+00	0.00E+00	1.03E-09	1.41E-09	2.68E-27
1.19E-09	900	4.08E+18	0.00E+00	6.02E-09	6.76E+05	0.00E+00	1.76E-18	1.44E+05	1.63E-08	1.80E+05	2.84E-08	2.07E-13	6.50E-10	2.14E-10	3.36E-10	1.69E-08	1.23E-09	5.30E-09	8.21E-10	0.00E+00	2.47E-11	9.62E-14	9.90E-26	3.89E-22	2.35E-37	1.87E-30	1.54E-44	2.46E-30	1.38E-35	3.66E-37	6.63E-27	8.36E-09	1.88E-43	4.64E-16	1.17E-16	6.58E-22	1.38E-31	4.56E-52	5.05E-45	2.06E-40	0.00E+00	3.20E-26	1.82E-11	1.34E-09	0.00E+00	0.00E+00	1.04E-09	1.42E-09	2.78E-27
1.20E-09	900	4.08E+18	0.00E+00	6.07E-09	6.76E+05	0.00E+00	1.79E-18	1.44E+05	1.65E-08	1.80E+05	2.88E-08	2.13E-13	6.63E-10	2.16E-10	3.42E-10	1.71E-08	1.26E-09	5.35E-09	8.33E-10	0.00E+00	2.52E-11	9.83E-14	1.02E-25	4.00E-22	2.46E-37	1.96E-30	1.63E-44	2.53E-30	1.42E-35	3.79E-37	6.87E-27	8.47E-09	1.97E-43	4.73E-16	1.20E-16	6.77E-22	1.43E-31	4.86E-52	5.33E-45	2.17E-40	0.00E+00	3.28E-26	1.84E-11	1.37E-09	0.00E+00	0.00E+00	1.05E-09	1.44E-09	2.89E-27
1.21E-09	900	4.08E+18	0.00E+00	6.13E-09	6.76E+05	0.00E+00	1.82E-18	1.44E+05	1.67E-08	1.80E+05	2.92E-08	2.19E-13	6.77E-10	2.18E-10	3.48E-10	1.73E-08	1.28E-09	5.41E-09	8.46E-10	0.00E+00	2.57E-11	1.00E-13	1.05E-25	4.11E-22	2.58E-37	2.06E-30	1.73E-44	2.60E-30	1.47E-35	3.93E-37	7.12E-27	8.59E-09	2.07E-43	4.83E-16	1.22E-16	6.96E-22	1.48E-31	5.18E-52	5.63E-45	2.30E-40	0.00E+00	3.36E-26	1.85E-11	1.39E-09	0.00E+00	0.00E+00	1.07E-09	1.45E-09	2.99E-27
1.22E-09	900	4.08E+18	0.00E+00	6.18E-09	6.76E+05	0.00E+00	1.85E-18	1.44E+05	1.70E-08	1.80E+05	2.96E-08	2.25E-13	6.90E-10	2.20E-10	3.55E-10	1.76E-08	1.31E-09	5.47E-09	8.58E-10	0.00E+00	2.62E-11	1.02E-13	1.08E-25	4.23E-22	2.70E-37	2.16E-30	1.82E-44	2.67E-30	1.51E-35	4.07E-37	7.37E-27	8.70E-09	2.17E-43	4.93E-16	1.25E-16	7.15E-22	1.53E-31	5.51E-52	5.94E-45	2.43E-40	0.00E+00	3.45E-26	1.87E-11	1.41E-09	0.00E+00	0.00E+00	1.08E-09	1.47E-09	3.10E-27
1.23E-09	900	4.08E+18	0.00E+00	6.24E-09	6.76E+05	0.00E+00	1.88E-18	1.44E+05	1.72E-08	1.80E+05	3.01E-08	2.31E-13	7.04E-10	2.21E-10	3.61E-10	1.78E-08	1.33E-09	5.53E-09	8.71E-10	0.00E+00	2.67E-11	1.05E-13	1.10E-25	4.34E-22	2.83E-37	2.26E-30	1.92E-44	2.74E-30	1.56E-35	4.21E-37	7.63E-27	8.82E-09	2.28E-43	5.03E-16	1.27E-16	7.34E-22	1.59E-31	5.86E-52	6.27E-45	2.56E-40	0.00E+00	3.53E-26	1.89E-11	1.44E-09	0.00E+00	0.00E+00	1.10E-09	1.48E-09	3.21E-27
1.24E-09	900	4.08E+18	0.00E+00	6.29E-09	6.76E+05	0.00E+00	1.91E-18	1.44E+05	1.74E-08	1.80E+05	3.05E-08	2.38E-13	7.19E-10	2.23E-10	3.67E-10	1.81E-08	1.36E-09	5.59E-09	8.84E-10	0.00E+00	2.73E-11	1.07E-13	1.13E-25	4.46E-22	2.97E-37	2.37E-30	2.03E-44	2.81E-30	1.60E-35	4.36E-37	7.90E-27	8.94E-09	2.39E-43	5.13E-16	1.30E-16	7.54E-22	1.64E-31	6.23E-52	6.61E-45	2.70E-40	0.00E+00	3.62E-26	1.91E-11	1.46E-09	0.00E+00	0.00E+00	1.11E-09	1.50E-09	3.32E-27
1.25E-09	900	4.08E+18	0.00E+00	6.35E-09	6.76E+05	0.00E+00	1.94E-18	1.44E+05	1.77E-08	1.80E+05	3.09E-08	2.44E-13	7.33E-10	2.25E-10	3.74E-10	1.83E-08	1.38E-09	5.65E-09	8.97E-10	0.00E+00	2.78E-11	1.09E-13	1.17E-25	4.58E-22	3.11E-37	2.48E-30	2.14E-44	2.89E-30	1.65E-35	4.51E-37	8.17E-27	9.06E-09	2.51E-43	5.23E-16	1.32E-16	7.75E-22	1.70E-31	6.62E-52	6.97E-45	2.85E-40	0.00E+00	3.71E-26	1.92E-11	1.49E-09	0.00E+00	0.00E+00	1.13E-09	1.52E-09	3.44E-27
1.26E-09	900	4.08E+18	0.00E+00	6.40E-09	6.76E+05	0.00E+00	1.97E-18	1.44E+05	1.79E-08	1.80E+05	3.14E-08	2.51E-13	7.48E-10	2.27E-10	3.80E-10	1.86E-08	1.41E-09	5.71E-09	9.10E-10	0.00E+00	2.83E-11	1.11E-13	1.20E-25	4.70E-22	3.26E-37	2.60E-30	2.26E-44	2.97E-30	1.70E-35	4.67E-37	8.45E-27	9.18E-09	2.63E-43	5.33E-16	1.35E-16	7.96E-22	1.76E-31	7.03E-52	7.35E-45	3.01E-40	0.00E+00	3.80E-26	1.94E-11	1.51E-09	0.00E+00	0.00E+00	1.14E-09	1.53E-09	3.56E-27
1.27E-09	900	4.08E+18	0.00E+00	6.46E-09	6.76E+05	0.00E+00	2.01E-18	1.44E+05	1.82E-08	1.80E+05	3.18E-08	2.57E-13	7.62E-10	2.29E-10	3.87E-10	1.88E-08	1.43E-09	5.77E-09	9.23E-10	0.00E+00	2.89E-11	1.13E-13	1.23E-25	4.83E-22	3.41E-37	2.72E-30	2.38E-44	3.04E-30	1.75E-35	4.83E-37	8.74E-27	9.30E-09	2.75E-43	5.44E-16	1.37E-16	8.17E-22	1.82E-31	7.46E-52	7.74E-45	3.17E-40	0.00E+00	3.90E-26	1.96E-11	1.53E-09	0.00E+00	0.00E+00	1.16E-09	1.55E-09	3.68E-27
1.28E-09	900	4.08E+18	0.00E+00	6.52E-09	6.76E+05	0.00E+00	2.04E-18	1.44E+05	1.84E-08	1.80E+05	3.22E-08	2.64E-13	7.77E-10	2.30E-10	3.93E-10	1.91E-08	1.46E-09	5.83E-09	9.37E-10	0.00E+00	2.95E-11	1.16E-13	1.26E-25	4.96E-22	3.57E-37	2.84E-30	2.51E-44	3.12E-30	1.80E-35	4.99E-37	9.04E-27	9.42E-09	2.89E-43	5.54E-16	1.40E-16	8.39E-22	1.88E-31	7.92E-52	8.15E-45	3.34E-40	0.00E+00	3.99E-26	1.98E-11	1.56E-09	0.00E+00	0.00E+00	1.17E-09	1.56E-09	3.81E-27
1.29E-09	900	4.08E+18	0.00E+00	6.58E-09	6.76E+05	0.00E+00	2.07E-18	1.44E+05	1.87E-08	1.80E+05	3.27E-08	2.71E-13	7.92E-10	2.32E-10	4.00E-10	1.93E-08	1.49E-09	5.89E-09	9.51E-10	0.00E+00	3.00E-11	1.18E-13	1.29E-25	5.09E-22	3.73E-37	2.97E-30	2.65E-44	3.21E-30	1.85E-35	5.16E-37	9.34E-27	9.55E-09	3.02E-43	5.65E-16	1.42E-16	8.61E-22	1.94E-31	8.40E-52	8.58E-45	3.52E-40	0.00E+00	4.09E-26	1.99E-11	1.58E-09	0.00E+00	0.00E+00	1.19E-09	1.58E-09	3.94E-27
1.30E-09	900	4.08E+18	0.00E+00	6.63E-09	6.76E+05	0.00E+00	2.10E-18	1.44E+05	1.89E-08	1.80E+05	3.31E-08	2.78E-13	8.08E-10	2.34E-10	4.07E-10	1.96E-08	1.51E-09	5.96E-09	9.64E-10	0.00E+00	3.06E-11	1.20E-13	1.33E-25	5.22E-22	3.90E-37	3.11E-30	2.79E-44	3.29E-30	1.90E-35	5.33E-37	9.66E-27	9.67E-09	3.16E-43	5.76E-16	1.45E-16	8.83E-22	2.01E-31	8.91E-52	9.03E-45	3.71E-40	0.00E+00	4.19E-26	2.01E-11	1.61E-09	0.00E+00	0.00E+00	1.20E-09	1.60E-09	4.08E-27
1.31E-09	900	4.08E+18	0.00E+00	6.69E-09	6.76E+05	0.00E+00	2.14E-18	1.44E+05	1.92E-08	1.80E+05	3.36E-08	2.86E-13	8.23E-10	2.36E-10	4.14E-10	1.98E-08	1.54E-09	6.02E-09	9.78E-10	0.00E+00	3.12E-11	1.23E-13	1.36E-25	5.36E-22	4.08E-37	3.25E-30	2.93E-44	3.37E-30	1.95E-35	5.51E-37	9.98E-27	9.80E-09	3.31E-43	5.87E-16	1.48E-16	9.06E-22	2.08E-31	9.44E-52	9.50E-45	3.90E-40	0.00E+00	4.29E-26	2.03E-11	1.64E-09	0.00E+00	0.00E+00	1.22E-09	1.61E-09	4.22E-27
1.32E-09	900	4.08E+18	0.00E+00	6.75E-09	6.76E+05	0.00E+00	2.17E-18	1.44E+05	1.94E-08	1.80E+05	3.41E-08	2.93E-13	8.39E-10	2.38E-10	4.21E-10	2.01E-08	1.57E-09	6.08E-09	9.92E-10	0.00E+00	3.18E-11	1.25E-13	1.40E-25	5.50E-22	4.27E-37	3.40E-30	3.09E-44	3.46E-30	2.01E-35	5.69E-37	1.03E-26	9.92E-09	3.47E-43	5.98E-16	1.51E-16	9.29E-22	2.14E-31	1.00E-51	9.99E-45	4.10E-40	0.00E+00	4.40E-26	2.05E-11	1.66E-09	0.00E+00	0.00E+00	1.23E-09	1.63E-09	4.36E-27
1.33E-09	900	4.08E+18	0.00E+00	6.81E-09	6.76E+05	0.00E+00	2.20E-18	1.44E+05	1.97E-08	1.80E+05	3.45E-08	3.01E-13	8.55E-10	2.40E-10	4.28E-10	2.03E-08	1.60E-09	6.14E-09	1.01E-09	0.00E+00	3.24E-11	1.27E-13	1.43E-25	5.64E-22	4.46E-37	3.55E-30	3.25E-44	3.55E-30	2.06E-35	5.88E-37	1.06E-26	1.01E-08	3.63E-43	6.09E-16	1.53E-16	9.53E-22	2.21E-31	1.06E-51	1.05E-44	4.32E-40	0.00E+00	4.50E-26	2.07E-11	1.69E-09	0.00E+00	0.00E+00	1.25E-09	1.65E-09	4.50E-27
1.34E-09	900	4.08E+18	0.00E+00	6.87E-09	6.76E+05	0.00E+00	2.23E-18	1.44E+05	2.00E-08	1.80E+05	3.50E-08	3.08E-13	8.71E-10	2.41E-10	4.35E-10	2.06E-08	1.63E-09	6.21E-09	1.02E-09	0.00E+00	3.30E-11	1.30E-13	1.47E-25	5.78E-22	4.67E-37	3.71E-30	3.42E-44	3.64E-30	2.12E-35	6.07E-37	1.10E-26	1.02E-08	3.79E-43	6.20E-16	1.56E-16	9.77E-22	2.29E-31	1.12E-51	1.10E-44	4.54E-40	0.00E+00	4.61E-26	2.08E-11	1.71E-09	0.00E+00	0.00E+00	1.27E-09	1.66E-09	4.65E-27
1.35E-09	900	4.08E+18	0.00E+00	6.93E-09	6.76E+05	0.00E+00	2.27E-18	1.44E+05	2.02E-08	1.80E+05	3.55E-08	3.16E-13	8.88E-10	2.43E-10	4.42E-10	2.09E-08	1.65E-09	6.27E-09	1.04E-09	0.00E+00	3.36E-11	1.32E-13	1.51E-25	5.93E-22	4.88E-37	3.87E-30	3.59E-44	3.73E-30	2.18E-35	6.27E-37	1.13E-26	1.03E-08	3.97E-43	6.32E-16	1.59E-16	1.00E-21	2.36E-31	1.19E-51	1.16E-44	4.77E-40	0.00E+00	4.72E-26	2.10E-11	1.74E-09	0.00E+00	0.00E+00	1.28E-09	1.68E-09	4.81E-27
1.36E-09	900	4.08E+18	0.00E+00	7.00E-09	6.76E+05	0.00E+00	2.30E-18	1.44E+05	2.05E-08	1.80E+05	3.60E-08	3.24E-13	9.04E-10	2.45E-10	4.49E-10	2.12E-08	1.68E-09	6.33E-09	1.05E-09	0.00E+00	3.42E-11	1.35E-13	1.55E-25	6.07E-22	5.09E-37	4.04E-30	3.78E-44	3.82E-30	2.24E-35	6.47E-37	1.17E-26	1.04E-08	4.15E-43	6.44E-16	1.62E-16	1.03E-21	2.44E-31	1.26E-51	1.22E-44	5.02E-40	0.00E+00	4.83E-26	2.12E-11	1.77E-09	0.00E+00	0.00E+00	1.30E-09	1.70E-09	4.96E-27
1.37E-09	900	4.08E+18	0.00E+00	7.06E-09	6.76E+05	0.00E+00	2.34E-18	1.44E+05	2.08E-08	1.80E+05	3.64E-08	3.32E-13	9.21E-10	2.47E-10	4.57E-10	2.14E-08	1.71E-09	6.40E-09	1.06E-09	0.00E+00	3.48E-11	1.38E-13	1.58E-25	6.23E-22	5.32E-37	4.22E-30	3.97E-44	3.91E-30	2.30E-35	6.67E-37	1.21E-26	1.06E-08	4.33E-43	6.55E-16	1.65E-16	1.05E-21	2.51E-31	1.33E-51	1.28E-44	5.27E-40	0.00E+00	4.95E-26	2.14E-11	1.79E-09	0.00E+00	0.00E+00	1.32E-09	1.72E-09	5.13E-27
1.38E-09	900	4.08E+18	0.00E+00	7.12E-09	6.76E+05	0.00E+00	2.37E-18	1.44E+05	2.10E-08	1.80E+05	3.69E-08	3.41E-13	9.38E-10	2.49E-10	4.64E-10	2.17E-08	1.74E-09	6.46E-09	1.08E-09	0.00E+00	3.55E-11	1.40E-13	1.62E-25	6.38E-22	5.56E-37	4.40E-30	4.17E-44	4.01E-30	2.36E-35	6.88E-37	1.25E-26	1.07E-08	4.53E-43	6.67E-16	1.68E-16	1.08E-21	2.59E-31	1.40E-51	1.34E-44	5.54E-40	0.00E+00	5.06E-26	2.16E-11	1.82E-09	0.00E+00	0.00E+00	1.33E-09	1.73E-09	5.29E-27
1.39E-09	900	4.08E+18	0.00E+00	7.18E-09	6.76E+05	0.00E+00	2.40E-18	1.44E+05	2.13E-08	1.80E+05	3.74E-08	3.49E-13	9.56E-10	2.50E-10	4.72E-10	2.20E-08	1.77E-09	6.53E-09	1.09E-09	0.00E+00	3.61E-11	1.43E-13	1.66E-25	6.54E-22	5.80E-37	4.59E-30	4.38E-44	4.11E-30	2.43E-35	7.10E-37	1.29E-26	1.08E-08	4.73E-43	6.80E-16	1.71E-16	1.11E-21	2.68E-31	1.48E-51	1.41E-44	5.81E-40	0.00E+00	5.18E-26	2.18E-11	1.85E-09	0.00E+00	0.00E+00	1.35E-09	1.75E-09	5.46E-27
1.40E-09	900	4.08E+18	0.00E+00	7.25E-09	6.76E+05	0.00E+00	2.44E-18	1.44E+05	2.16E-08	1.80E+05	3.79E-08	3.58E-13	9.73E-10	2.52E-10	4.79E-10	2.23E-08	1.80E-09	6.59E-09	1.11E-09	0.00E+00	3.68E-11	1.45E-13	1.70E-25	6.70E-22	6.06E-37	4.79E-30	4.59E-44	4.21E-30	2.49E-35	7.32E-37	1.33E-26	1.10E-08	4.94E-43	6.92E-16	1.74E-16	1.13E-21	2.76E-31	1.57E-51	1.48E-44	6.10E-40	0.00E+00	5.30E-26	2.20E-11	1.88E-09	0.00E+00	0.00E+00	1.37E-09	1.77E-09	5.64E-27
1.41E-09	900	4.08E+18	0.00E+00	7.31E-09	6.76E+05	0.00E+00	2.47E-18	1.44E+05	2.19E-08	1.80E+05	3.84E-08	3.67E-13	9.91E-10	2.54E-10	4.87E-10	2.25E-08	1.83E-09	6.66E-09	1.12E-09	0.00E+00	3.74E-11	1.48E-13	1.75E-25	6.86E-22	6.32E-37	5.00E-30	4.82E-44	4.31E-30	2.56E-35	7.55E-37	1.37E-26	1.11E-08	5.15E-43	7.04E-16	1.77E-16	1.16E-21	2.85E-31	1.65E-51	1.55E-44	6.40E-40	0.00E+00	5.43E-26	2.22E-11	1.91E-09	0.00E+00	0.00E+00	1.38E-09	1.79E-09	5.82E-27
1.42E-09	900	4.08E+18	0.00E+00	7.38E-09	6.76E+05	0.00E+00	2.51E-18	1.44E+05	2.22E-08	1.80E+05	3.89E-08	3.76E-13	1.01E-09	2.56E-10	4.94E-10	2.28E-08	1.87E-09	6.72E-09	1.14E-09	0.00E+00	3.81E-11	1.51E-13	1.79E-25	7.03E-22	6.60E-37	5.21E-30	5.06E-44	4.41E-30	2.63E-35	7.78E-37	1.41E-26	1.13E-08	5.38E-43	7.17E-16	1.80E-16	1.19E-21	2.93E-31	1.75E-51	1.63E-44	6.71E-40	0.00E+00	5.55E-26	2.24E-11	1.93E-09	0.00E+00	0.00E+00	1.40E-09	1.80E-09	6.00E-27
1.43E-09	900	4.08E+18	0.00E+00	7.44E-09	6.76E+05	0.00E+00	2.54E-18	1.44E+05	2.24E-08	1.80E+05	3.95E-08	3.85E-13	1.03E-09	2.58E-10	5.02E-10	2.31E-08	1.90E-09	6.79E-09	1.16E-09	0.00E+00	3.88E-11	1.54E-13	1.83E-25	7.19E-22	6.88E-37	5.43E-30	5.30E-44	4.51E-30	2.70E-35	8.02E-37	1.45E-26	1.14E-08	5.61E-43	7.30E-16	1.83E-16	1.22E-21	3.02E-31	1.84E-51	1.70E-44	7.04E-40	0.00E+00	5.68E-26	2.26E-11	1.96E-09	0.00E+00	0.00E+00	1.42E-09	1.82E-09	6.19E-27
1.44E-09	900	4.08E+18	0.00E+00	7.51E-09	6.76E+05	0.00E+00	2.58E-18	1.44E+05	2.27E-08	1.80E+05	4.00E-08	3.94E-13	1.05E-09	2.59E-10	5.10E-10	2.34E-08	1.93E-09	6.86E-09	1.17E-09	0.00E+00	3.95E-11	1.56E-13	1.87E-25	7.37E-22	7.18E-37	5.65E-30	5.56E-44	4.62E-30	2.77E-35	8.27E-37	1.50E-26	1.15E-08	5.85E-43	7.43E-16	1.86E-16	1.25E-21	3.11E-31	1.94E-51	1.79E-44	7.38E-40	0.00E+00	5.81E-26	2.28E-11	1.99E-09	0.00E+00	0.00E+00	1.44E-09	1.84E-09	6.38E-27
1.45E-09	900	4.08E+18	0.00E+00	7.58E-09	6.76E+05	0.00E+00	2.62E-18	1.44E+05	2.30E-08	1.80E+05	4.05E-08	4.03E-13	1.06E-09	2.61E-10	5.18E-10	2.37E-08	1.96E-09	6.93E-09	1.19E-09	0.00E+00	4.02E-11	1.59E-13	1.92E-25	7.54E-22	7.48E-37	5.89E-30	5.83E-44	4.73E-30	2.84E-35	8.52E-37	1.54E-26	1.17E-08	6.10E-43	7.56E-16	1.89E-16	1.28E-21	3.21E-31	2.05E-51	1.87E-44	7.74E-40	0.00E+00	5.95E-26	2.30E-11	2.02E-09	0.00E+00	0.00E+00	1.45E-09	1.86E-09	6.58E-27
1.46E-09	900	4.08E+18	0.00E+00	7.64E-09	6.76E+05	0.00E+00	2.65E-18	1.44E+05	2.33E-08	1.80E+05	4.10E-08	4.13E-13	1.08E-09	2.63E-10	5.26E-10	2.40E-08	1.99E-09	6.99E-09	1.20E-09	0.00E+00	4.09E-11	1.62E-13	1.96E-25	7.72E-22	7.80E-37	6.13E-30	6.11E-44	4.84E-30	2.91E-35	8.77E-37	1.59E-26	1.18E-08	6.37E-43	7.69E-16	1.93E-16	1.31E-21	3.31E-31	2.16E-51	1.96E-44	8.11E-40	0.00E+00	6.08E-26	2.32E-11	2.05E-09	0.00E+00	0.00E+00	1.47E-09	1.88E-09	6.79E-27
1.47E-09	900	4.08E+18	0.00E+00	7.71E-09	6.76E+05	0.00E+00	2.69E-18	1.44E+05	2.36E-08	1.80E+05	4.16E-08	4.23E-13	1.10E-09	2.65E-10	5.34E-10	2.43E-08	2.03E-09	7.06E-09	1.22E-09	0.00E+00	4.16E-11	1.65E-13	2.01E-25	7.90E-22	8.13E-37	6.39E-30	6.40E-44	4.95E-30	2.99E-35	9.03E-37	1.64E-26	1.20E-08	6.64E-43	7.82E-16	1.96E-16	1.34E-21	3.40E-31	2.28E-51	2.05E-44	8.49E-40	0.00E+00	6.22E-26	2.34E-11	2.08E-09	0.00E+00	0.00E+00	1.49E-09	1.90E-09	7.00E-27
1.48E-09	900	4.08E+18	0.00E+00	7.78E-09	6.76E+05	0.00E+00	2.73E-18	1.44E+05	2.39E-08	1.80E+05	4.21E-08	4.33E-13	1.12E-09	2.67E-10	5.43E-10	2.46E-08	2.06E-09	7.13E-09	1.24E-09	0.00E+00	4.23E-11	1.68E-13	2.06E-25	8.08E-22	8.48E-37	6.65E-30	6.70E-44	5.07E-30	3.07E-35	9.30E-37	1.68E-26	1.21E-08	6.92E-43	7.96E-16	1.99E-16	1.37E-21	3.50E-31	2.42E-51	2.15E-44	8.89E-40	0.00E+00	6.37E-26	2.36E-11	2.11E-09	0.00E+00	0.00E+00	1.51E-09	1.92E-09	7.21E-27
1.49E-09	900	4.08E+18	0.00E+00	7.85E-09	6.76E+05	0.00E+00	2.76E-18	1.44E+05	2.42E-08	1.80E+05	4.26E-08	4.43E-13	1.14E-09	2.68E-10	5.51E-10	2.49E-08	2.09E-09	7.20E-09	1.25E-09	0.00E+00	4.30E-11	1.71E-13	2.10E-25	8.27E-22	8.83E-37	6.92E-30	7.02E-44	5.18E-30	3.15E-35	9.58E-37	1.73E-26	1.23E-08	7.21E-43	8.10E-16	2.03E-16	1.40E-21	3.61E-31	2.62E-51	2.25E-44	9.31E-40	0.00E+00	6.51E-26	2.38E-11	2.14E-09	0.00E+00	0.00E+00	1.53E-09	1.93E-09	7.43E-27
1.50E-09	900	4.08E+18	0.00E+00	7.92E-09	6.76E+05	0.00E+00	2.80E-18	1.44E+05	2.45E-08	1.80E+05	4.32E-08	4.53E-13	1.16E-09	2.70E-10	5.59E-10	2.52E-08	2.13E-09	7.27E-09	1.27E-09	0.00E+00	4.38E-11	1.74E-13	2.15E-25	8.46E-22	9.20E-37	7.20E-30	7.35E-44	5.30E-30	3.23E-35	9.86E-37	1.79E-26	1.24E-08	7.51E-43	8.24E-16	2.06E-16	1.43E-21	3.71E-31	2.89E-51	2.35E-44	9.74E-40	0.00E+00	6.66E-26	2.40E-11	2.17E-09	0.00E+00	0.00E+00	1.54E-09	1.95E-09	7.66E-27
1.51E-09	900	4.08E+18	0.00E+00	7.99E-09	6.76E+05	0.00E+00	2.84E-18	1.44E+05	2.48E-08	1.80E+05	4.37E-08	4.63E-13	1.18E-09	2.72E-10	5.68E-10	2.55E-08	2.16E-09	7.34E-09	1.29E-09	0.00E+00	4.45E-11	1.77E-13	2.20E-25	8.65E-22	9.58E-37	7.49E-30	7.69E-44	5.42E-30	3.31E-35	1.01E-36	1.84E-26	1.26E-08	7.82E-43	8.38E-16	2.10E-16	1.46E-21	3.82E-31	3.23E-51	2.46E-44	1.02E-39	0.00E+00	6.81E-26	2.42E-11	2.20E-09	0.00E+00	0.00E+00	1.56E-09	1.97E-09	7.89E-27
1.52E-09	900	4.08E+18	0.00E+00	8.06E-09	6.76E+05	0.00E+00	2.88E-18	1.44E+05	2.51E-08	1.80E+05	4.43E-08	4.74E-13	1.20E-09	2.74E-10	5.76E-10	2.58E-08	2.20E-09	7.41E-09	1.30E-09	0.00E+00	4.53E-11	1.80E-13	2.25E-25	8.85E-22	9.98E-37	7.79E-30	8.04E-44	5.54E-30	3.39E-35	1.04E-36	1.89E-26	1.27E-08	8.14E-43	8.52E-16	2.13E-16	1.50E-21	3.93E-31	3.67E-51	2.57E-44	1.07E-39	0.00E+00	6.96E-26	2.45E-11	2.24E-09	0.00E+00	0.00E+00	1.58E-09	1.99E-09	8.12E-27
1.53E-09	900	4.08E+18	0.00E+00	8.13E-09	6.76E+05	0.00E+00	2.91E-18	1.44E+05	2.54E-08	1.80E+05	4.49E-08	4.85E-13	1.22E-09	2.76E-10	5.85E-10	2.61E-08	2.23E-09	7.48E-09	1.32E-09	0.00E+00	4.60E-11	1.83E-13	2.30E-25	9.05E-22	1.04E-36	8.10E-30	8.41E-44	5.66E-30	3.48E-35	1.07E-36	1.94E-26	1.29E-08	8.48E-43	8.66E-16	2.17E-16	1.53E-21	4.05E-31	4.16E-51	2.69E-44	1.12E-39	0.00E+00	7.12E-26	2.47E-11	2.27E-09	0.00E+00	0.00E+00	1.60E-09	2.01E-09	8.37E-27
1.54E-09	900	4.08E+18	0.00E+00	8.20E-09	6.76E+05	0.00E+00	2.95E-18	1.44E+05	2.58E-08	1.80E+05	4.54E-08	4.96E-13	1.24E-09	2.77E-10	5.94E-10	2.65E-08	2.27E-09	7.55E-09	1.34E-09	0.00E+00	4.68E-11	1.87E-13	2.35E-25	9.26E-22	1.08E-36	8.42E-30	8.80E-44	5.79E-30	3.56E-35	1.10E-36	2.00E-26	1.30E-08	8.82E-43	8.81E-16	2.20E-16	1.57E-21	4.16E-31	4.68E-51	2.81E-44	1.17E-39	0.00E+00	7.28E-26	2.49E-11	2.30E-09	0.00E+00	0.00E+00	1.62E-09	2.03E-09	8.61E-27
1.55E-09	900	4.08E+18	0.00E+00	8.28E-09	6.76E+05	0.00E+00	2.99E-18	1.44E+05	2.61E-08	1.80E+05	4.60E-08	5.07E-13	1.26E-09	2.79E-10	6.02E-10	2.68E-08	2.30E-09	7.62E-09	1.36E-09	0.00E+00	4.76E-11	1.90E-13	2.41E-25	9.46E-22	1.13E-36	8.75E-30	9.20E-44	5.92E-30	3.65E-35	1.14E-36	2.06E-26	1.32E-08	9.18E-43	8.96E-16	2.24E-16	1.60E-21	4.28E-31	5.24E-51	2.94E-44	1.22E-39	0.00E+00	7.44E-26	2.51E-11	2.33E-09	0.00E+00	0.00E+00	1.64E-09	2.05E-09	8.87E-27
1.56E-09	900	4.08E+18	0.00E+00	8.35E-09	6.76E+05	0.00E+00	3.03E-18	1.44E+05	2.64E-08	1.80E+05	4.66E-08	5.18E-13	1.28E-09	2.81E-10	6.11E-10	2.71E-08	2.34E-09	7.69E-09	1.37E-09	0.00E+00	4.84E-11	1.93E-13	2.46E-25	9.67E-22	1.17E-36	9.09E-30	9.61E-44	6.05E-30	3.74E-35	1.17E-36	2.12E-26	1.33E-08	9.55E-43	9.11E-16	2.27E-16	1.64E-21	4.40E-31	5.84E-51	3.07E-44	1.27E-39	0.00E+00	7.60E-26	2.53E-11	2.36E-09	0.00E+00	0.00E+00	1.66E-09	2.07E-09	9.13E-27
1.57E-09	900	4.08E+18	0.00E+00	8.42E-09	6.76E+05	0.00E+00	3.07E-18	1.44E+05	2.67E-08	1.80E+05	4.72E-08	5.30E-13	1.31E-09	2.83E-10	6.20E-10	2.74E-08	2.38E-09	7.76E-09	1.39E-09	0.00E+00	4.92E-11	1.97E-13	2.52E-25	9.89E-22	1.22E-36	9.45E-30	1.00E-43	6.18E-30	3.84E-35	1.20E-36	2.17E-26	1.35E-08	9.94E-43	9.26E-16	2.31E-16	1.67E-21	4.52E-31	6.45E-51	3.20E-44	1.33E-39	0.00E+00	7.77E-26	2.56E-11	2.40E-09	0.00E+00	0.00E+00	1.68E-09	2.09E-09	9.40E-27
1.58E-09	900	4.08E+18	0.00E+00	8.50E-09	6.76E+05	0.00E+00	3.11E-18	1.44E+05	2.71E-08	1.80E+05	4.78E-08	5.42E-13	1.33E-09	2.85E-10	6.29E-10	2.78E-08	2.42E-09	7.84E-09	1.41E-09	0.00E+00	5.00E-11	2.00E-13	2.57E-25	1.01E-21	1.27E-36	9.81E-30	1.05E-43	6.31E-30	3.93E-35	1.23E-36	2.24E-26	1.36E-08	1.03E-42	9.41E-16	2.35E-16	1.71E-21	4.65E-31	7.11E-51	3.35E-44	1.39E-39	0.00E+00	7.94E-26	2.58E-11	2.43E-09	0.00E+00	0.00E+00	1.70E-09	2.11E-09	9.67E-27
1.59E-09	900	4.08E+18	0.00E+00	8.57E-09	6.76E+05	0.00E+00	3.15E-18	1.44E+05	2.74E-08	1.80E+05	4.84E-08	5.54E-13	1.35E-09	2.86E-10	6.39E-10	2.81E-08	2.45E-09	7.91E-09	1.43E-09	0.00E+00	5.08E-11	2.03E-13	2.63E-25	1.03E-21	1.32E-36	1.02E-29	1.10E-43	6.45E-30	4.03E-35	1.27E-36	2.30E-26	1.38E-08	1.07E-42	9.56E-16	2.39E-16	1.75E-21	4.78E-31	7.80E-51	3.49E-44	1.45E-39	0.00E+00	8.12E-26	2.60E-11	2.46E-09	0.00E+00	0.00E+00	1.72E-09	2.13E-09	9.95E-27
1.60E-09	900	4.08E+18	0.00E+00	8.65E-09	6.76E+05	0.00E+00	3.19E-18	1.44E+05	2.77E-08	1.80E+05	4.90E-08	5.66E-13	1.37E-09	2.88E-10	6.48E-10	2.84E-08	2.49E-09	7.98E-09	1.45E-09	0.00E+00	5.16E-11	2.07E-13	2.68E-25	1.06E-21	1.37E-36	1.06E-29	1.14E-43	6.59E-30	4.13E-35	1.30E-36	2.36E-26	1.40E-08	1.12E-42	9.72E-16	2.42E-16	1.78E-21	4.91E-31	8.51E-51	3.65E-44	1.52E-39	0.00E+00	8.30E-26	2.63E-11	2.50E-09	0.00E+00	0.00E+00	1.74E-09	2.15E-09	1.02E-26
1.61E-09	900	4.08E+18	0.00E+00	8.73E-09	6.76E+05	0.00E+00	3.23E-18	1.44E+05	2.81E-08	1.80E+05	4.96E-08	5.78E-13	1.39E-09	2.90E-10	6.57E-10	2.88E-08	2.53E-09	8.06E-09	1.47E-09	0.00E+00	5.25E-11	2.10E-13	2.74E-25	1.08E-21	1.43E-36	1.10E-29	1.20E-43	6.73E-30	4.23E-35	1.34E-36	2.43E-26	1.41E-08	1.16E-42	9.88E-16	2.46E-16	1.82E-21	5.05E-31	9.21E-51	3.80E-44	1.58E-39	0.00E+00	8.48E-26	2.65E-11	2.53E-09	0.00E+00	0.00E+00	1.76E-09	2.17E-09	1.05E-26
1.62E-09	900	4.08E+18	0.00E+00	8.80E-09	6.76E+05	0.00E+00	3.27E-18	1.44E+05	2.84E-08	1.80E+05	5.02E-08	5.91E-13	1.42E-09	2.92E-10	6.67E-10	2.91E-08	2.57E-09	8.13E-09	1.48E-09	0.00E+00	5.33E-11	2.14E-13	2.80E-25	1.10E-21	1.48E-36	1.14E-29	1.25E-43	6.87E-30	4.33E-35	1.38E-36	2.49E-26	1.43E-08	1.21E-42	1.00E-15	2.50E-16	1.86E-21	5.18E-31	9.90E-51	3.97E-44	1.65E-39	0.00E+00	8.67E-26	2.67E-11	2.57E-09	0.00E+00	0.00E+00	1.78E-09	2.20E-09	1.08E-26
1.63E-09	900	4.08E+18	0.00E+00	8.88E-09	6.76E+05	0.00E+00	3.31E-18	1.44E+05	2.87E-08	1.80E+05	5.08E-08	6.04E-13	1.44E-09	2.94E-10	6.76E-10	2.94E-08	2.61E-09	8.21E-09	1.50E-09	0.00E+00	5.42E-11	2.17E-13	2.86E-25	1.12E-21	1.54E-36	1.18E-29	1.30E-43	7.02E-30	4.44E-35	1.41E-36	2.56E-26	1.45E-08	1.25E-42	1.02E-15	2.54E-16	1.90E-21	5.32E-31	1.06E-50	4.14E-44	1.72E-39	0.00E+00	8.86E-26	2.70E-11	2.60E-09	0.00E+00	0.00E+00	1.80E-09	2.22E-09	1.11E-26
1.64E-09	900	4.08E+18	0.00E+00	8.96E-09	6.76E+05	0.00E+00	3.35E-18	1.44E+05	2.91E-08	1.80E+05	5.14E-08	6.17E-13	1.46E-09	2.96E-10	6.86E-10	2.98E-08	2.65E-09	8.28E-09	1.52E-09	0.00E+00	5.51E-11	2.21E-13	2.92E-25	1.15E-21	1.60E-36	1.23E-29	1.36E-43	7.17E-30	4.54E-35	1.45E-36	2.63E-26	1.46E-08	1.30E-42	1.04E-15	2.58E-16	1.94E-21	5.47E-31	1.13E-50	4.32E-44	1.80E-39	0.00E+00	9.05E-26	2.72E-11	2.64E-09	0.00E+00	0.00E+00	1.82E-09	2.24E-09	1.15E-26
1.65E-09	900	4.08E+18	0.00E+00	9.04E-09	6.76E+05	0.00E+00	3.39E-18	1.44E+05	2.94E-08	1.80E+05	5.21E-08	6.30E-13	1.49E-09	2.97E-10	6.96E-10	3.01E-08	2.69E-09	8.36E-09	1.54E-09	0.00E+00	5.60E-11	2.25E-13	2.99E-25	1.17E-21	1.67E-36	1.27E-29	1.42E-43	7.32E-30	4.65E-35	1.49E-36	2.70E-26	1.48E-08	1.35E-42	1.05E-15	2.62E-16	1.98E-21	5.61E-31	1.21E-50	4.50E-44	1.88E-39	0.00E+00	9.24E-26	2.74E-11	2.67E-09	0.00E+00	0.00E+00	1.84E-09	2.26E-09	1.18E-26
1.66E-09	900	4.08E+18	0.00E+00	9.12E-09	6.76E+05	0.00E+00	3.43E-18	1.44E+05	2.98E-08	1.80E+05	5.27E-08	6.43E-13	1.51E-09	2.99E-10	7.06E-10	3.05E-08	2.73E-09	8.44E-09	1.56E-09	0.00E+00	5.68E-11	2.28E-13	3.05E-25	1.20E-21	1.73E-36	1.32E-29	1.48E-43	7.47E-30	4.76E-35	1.53E-36	2.77E-26	1.50E-08	1.40E-42	1.07E-15	2.66E-16	2.03E-21	5.76E-31	1.28E-50	4.69E-44	1.96E-39	0.00E+00	9.45E-26	2.77E-11	2.71E-09	0.00E+00	0.00E+00	1.86E-09	2.28E-09	1.21E-26
1.67E-09	900	4.08E+18	0.00E+00	9.20E-09	6.76E+05	0.00E+00	3.47E-18	1.44E+05	3.01E-08	1.80E+05	5.33E-08	6.57E-13	1.54E-09	3.01E-10	7.16E-10	3.08E-08	2.77E-09	8.51E-09	1.58E-09	0.00E+00	5.77E-11	2.32E-13	3.11E-25	1.22E-21	1.80E-36	1.37E-29	1.54E-43	7.62E-30	4.88E-35	1.57E-36	2.84E-26	1.52E-08	1.46E-42	1.09E-15	2.70E-16	2.07E-21	5.92E-31	1.35E-50	4.89E-44	2.04E-39	0.00E+00	9.65E-26	2.79E-11	2.74E-09	0.00E+00	0.00E+00	1.89E-09	2.30E-09	1.25E-26
1.68E-09	900	4.08E+18	0.00E+00	9.28E-09	6.76E+05	0.00E+00	3.51E-18	1.44E+05	3.05E-08	1.80E+05	5.40E-08	6.71E-13	1.56E-09	3.03E-10	7.26E-10	3.12E-08	2.81E-09	8.59E-09	1.60E-09	0.00E+00	5.87E-11	2.36E-13	3.18E-25	1.25E-21	1.87E-36	1.42E-29	1.61E-43	7.78E-30	4.99E-35	1.61E-36	2.92E-26	1.53E-08	1.51E-42	1.10E-15	2.74E-16	2.11E-21	6.07E-31	1.42E-50	5.09E-44	2.13E-39	0.00E+00	9.86E-26	2.82E-11	2.78E-09	0.00E+00	0.00E+00	1.91E-09	2.33E-09	1.28E-26
1.69E-09	900	4.08E+18	0.00E+00	9.37E-09	6.76E+05	0.00E+00	3.56E-18	1.44E+05	3.09E-08	1.80E+05	5.46E-08	6.85E-13	1.59E-09	3.05E-10	7.36E-10	3.16E-08	2.85E-09	8.67E-09	1.62E-09	0.00E+00	5.96E-11	2.40E-13	3.24E-25	1.27E-21	1.94E-36	1.47E-29	1.67E-43	7.94E-30	5.11E-35	1.65E-36	3.00E-26	1.55E-08	1.57E-42	1.12E-15	2.79E-16	2.16E-21	6.23E-31	1.50E-50	5.31E-44	2.21E-39	0.00E+00	1.01E-25	2.84E-11	2.82E-09	0.00E+00	0.00E+00	1.93E-09	2.35E-09	1.32E-26
1.70E-09	900	4.08E+18	0.00E+00	9.45E-09	6.76E+05	0.00E+00	3.60E-18	1.44E+05	3.12E-08	1.80E+05	5.53E-08	6.99E-13	1.61E-09	3.06E-10	7.46E-10	3.19E-08	2.90E-09	8.75E-09	1.64E-09	0.00E+00	6.05E-11	2.44E-13	3.31E-25	1.30E-21	2.01E-36	1.53E-29	1.74E-43	8.10E-30	5.23E-35	1.70E-36	3.07E-26	1.57E-08	1.63E-42	1.14E-15	2.83E-16	2.20E-21	6.40E-31	1.57E-50	5.53E-44	2.31E-39	0.00E+00	1.03E-25	2.87E-11	2.85E-09	0.00E+00	0.00E+00	1.95E-09	2.37E-09	1.35E-26
1.71E-09	900	4.08E+18	0.00E+00	9.53E-09	6.76E+05	0.00E+00	3.64E-18	1.44E+05	3.16E-08	1.80E+05	5.60E-08	7.13E-13	1.64E-09	3.08E-10	7.56E-10	3.23E-08	2.94E-09	8.82E-09	1.66E-09	0.00E+00	6.15E-11	2.47E-13	3.38E-25	1.33E-21	2.09E-36	1.58E-29	1.82E-43	8.27E-30	5.35E-35	1.74E-36	3.15E-26	1.59E-08	1.69E-42	1.16E-15	2.87E-16	2.25E-21	6.56E-31	1.65E-50	5.76E-44	2.40E-39	0.00E+00	1.05E-25	2.89E-11	2.89E-09	0.00E+00	0.00E+00	1.97E-09	2.39E-09	1.39E-26
1.72E-09	900	4.08E+18	0.00E+00	9.62E-09	6.76E+05	0.00E+00	3.68E-18	1.44E+05	3.20E-08	1.80E+05	5.67E-08	7.28E-13	1.66E-09	3.10E-10	7.67E-10	3.27E-08	2.98E-09	8.90E-09	1.68E-09	0.00E+00	6.24E-11	2.51E-13	3.45E-25	1.35E-21	2.17E-36	1.64E-29	1.89E-43	8.43E-30	5.48E-35	1.79E-36	3.24E-26	1.60E-08	1.76E-42	1.17E-15	2.92E-16	2.29E-21	6.73E-31	1.73E-50	5.99E-44	2.50E-39	0.00E+00	1.07E-25	2.92E-11	2.93E-09	0.00E+00	0.00E+00	2.00E-09	2.42E-09	1.43E-26
1.73E-09	900	4.08E+18	0.00E+00	9.70E-09	6.76E+05	0.00E+00	3.73E-18	1.44E+05	3.23E-08	1.80E+05	5.73E-08	7.43E-13	1.69E-09	3.12E-10	7.77E-10	3.31E-08	3.03E-09	8.98E-09	1.70E-09	0.00E+00	6.34E-11	2.55E-13	3.52E-25	1.38E-21	2.25E-36	1.70E-29	1.97E-43	8.60E-30	5.60E-35	1.83E-36	3.32E-26	1.62E-08	1.82E-42	1.19E-15	2.96E-16	2.34E-21	6.90E-31	1.81E-50	6.24E-44	2.61E-39	0.00E+00	1.10E-25	2.95E-11	2.97E-09	0.00E+00	0.00E+00	2.02E-09	2.44E-09	1.47E-26
1.74E-09	900	4.08E+18	0.00E+00	9.79E-09	6.76E+05	0.00E+00	3.77E-18	1.44E+05	3.27E-08	1.80E+05	5.80E-08	7.58E-13	1.71E-09	3.14E-10	7.88E-10	3.34E-08	3.07E-09	9.06E-09	1.73E-09	0.00E+00	6.43E-11	2.60E-13	3.59E-25	1.41E-21	2.34E-36	1.76E-29	2.05E-43	8.77E-30	5.73E-35	1.88E-36	3.40E-26	1.64E-08	1.89E-42	1.21E-15	3.00E-16	2.39E-21	7.08E-31	1.89E-50	6.49E-44	2.71E-39	0.00E+00	1.12E-25	2.97E-11	3.01E-09	0.00E+00	0.00E+00	2.04E-09	2.46E-09	1.51E-26
1.75E-09	900	4.08E+18	0.00E+00	9.88E-09	6.76E+05	0.00E+00	3.81E-18	1.44E+05	3.31E-08	1.80E+05	5.87E-08	7.74E-13	1.74E-09	3.15E-10	7.99E-10	3.38E-08	3.12E-09	9.15E-09	1.75E-09	0.00E+00	6.53E-11	2.64E-13	3.66E-25	1.44E-21	2.43E-36	1.82E-29	2.13E-43	8.95E-30	5.87E-35	1.93E-36	3.49E-26	1.66E-08	1.96E-42	1.23E-15	3.05E-16	2.43E-21	7.26E-31	1.98E-50	6.76E-44	2.82E-39	0.00E+00	1.14E-25	3.00E-11	3.05E-09	0.00E+00	0.00E+00	2.06E-09	2.48E-09	1.55E-26
1.76E-09	900	4.08E+18	0.00E+00	9.97E-09	6.76E+05	0.00E+00	3.86E-18	1.44E+05	3.35E-08	1.80E+05	5.94E-08	7.89E-13	1.77E-09	3.17E-10	8.10E-10	3.42E-08	3.16E-09	9.23E-09	1.77E-09	0.00E+00	6.63E-11	2.68E-13	3.74E-25	1.47E-21	2.52E-36	1.89E-29	2.22E-43	9.13E-30	6.00E-35	1.98E-36	3.58E-26	1.68E-08	2.03E-42	1.25E-15	3.10E-16	2.48E-21	7.44E-31	2.07E-50	7.03E-44	2.94E-39	0.00E+00	1.17E-25	3.03E-11	3.08E-09	0.00E+00	0.00E+00	2.09E-09	2.51E-09	1.59E-26
1.77E-09	900	4.08E+18	0.00E+00	1.01E-08	6.76E+05	0.00E+00	3.90E-18	1.44E+05	3.39E-08	1.80E+05	6.01E-08	8.05E-13	1.79E-09	3.19E-10	8.21E-10	3.46E-08	3.21E-09	9.31E-09	1.79E-09	0.00E+00	6.73E-11	2.72E-13	3.81E-25	1.50E-21	2.61E-36	1.95E-29	2.31E-43	9.31E-30	6.14E-35	2.03E-36	3.67E-26	1.70E-08	2.10E-42	1.27E-15	3.14E-16	2.53E-21	7.63E-31	2.16E-50	7.31E-44	3.06E-39	0.00E+00	1.19E-25	3.05E-11	3.12E-09	0.00E+00	0.00E+00	2.11E-09	2.53E-09	1.63E-26
1.78E-09	900	4.08E+18	0.00E+00	1.01E-08	6.76E+05	0.00E+00	3.95E-18	1.44E+05	3.43E-08	1.80E+05	6.08E-08	8.21E-13	1.82E-09	3.21E-10	8.32E-10	3.50E-08	3.25E-09	9.39E-09	1.81E-09	0.00E+00	6.84E-11	2.76E-13	3.89E-25	1.53E-21	2.71E-36	2.02E-29	2.41E-43	9.49E-30	6.28E-35	2.08E-36	3.76E-26	1.72E-08	2.18E-42	1.29E-15	3.19E-16	2.58E-21	7.82E-31	2.25E-50	7.60E-44	3.18E-39	0.00E+00	1.22E-25	3.08E-11	3.16E-09	0.00E+00	0.00E+00	2.13E-09	2.56E-09	1.67E-26
1.79E-09	900	4.08E+18	0.00E+00	1.02E-08	6.76E+05	0.00E+00	3.99E-18	1.44E+05	3.47E-08	1.80E+05	6.15E-08	8.38E-13	1.85E-09	3.23E-10	8.43E-10	3.54E-08	3.30E-09	9.47E-09	1.84E-09	0.00E+00	6.94E-11	2.81E-13	3.96E-25	1.56E-21	2.81E-36	2.09E-29	2.50E-43	9.67E-30	6.42E-35	2.13E-36	3.85E-26	1.74E-08	2.26E-42	1.31E-15	3.23E-16	2.63E-21	8.02E-31	2.35E-50	7.91E-44	3.31E-39	0.00E+00	1.24E-25	3.11E-11	3.21E-09	0.00E+00	0.00E+00	2.16E-09	2.58E-09	1.72E-26
1.80E-09	900	4.08E+18	0.00E+00	1.03E-08	6.76E+05	0.00E+00	4.04E-18	1.44E+05	3.51E-08	1.80E+05	6.23E-08	8.54E-13	1.88E-09	3.24E-10	8.54E-10	3.58E-08	3.35E-09	9.56E-09	1.86E-09	0.00E+00	7.04E-11	2.85E-13	4.04E-25	1.59E-21	2.91E-36	2.17E-29	2.60E-43	9.86E-30	6.57E-35	2.18E-36	3.95E-26	1.75E-08	2.34E-42	1.33E-15	3.28E-16	2.69E-21	8.22E-31	2.45E-50	8.22E-44	3.44E-39	0.00E+00	1.27E-25	3.13E-11	3.25E-09	0.00E+00	0.00E+00	2.18E-09	2.60E-09	1.76E-26
1.81E-09	900	4.08E+18	0.00E+00	1.04E-08	6.76E+05	0.00E+00	4.08E-18	1.44E+05	3.55E-08	1.80E+05	6.30E-08	8.71E-13	1.91E-09	3.26E-10	8.66E-10	3.62E-08	3.40E-09	9.64E-09	1.88E-09	0.00E+00	7.15E-11	2.89E-13	4.12E-25	1.62E-21	3.02E-36	2.24E-29	2.71E-43	1.01E-29	6.72E-35	2.24E-36	4.05E-26	1.77E-08	2.43E-42	1.35E-15	3.33E-16	2.74E-21	8.42E-31	2.55E-50	8.54E-44	3.58E-39	0.00E+00	1.30E-25	3.16E-11	3.29E-09	0.00E+00	0.00E+00	2.21E-09	2.63E-09	1.81E-26
1.82E-09	900	4.08E+18	0.00E+00	1.05E-08	6.76E+05	0.00E+00	4.13E-18	1.44E+05	3.59E-08	1.80E+05	6.37E-08	8.89E-13	1.94E-09	3.28E-10	8.77E-10	3.66E-08	3.44E-09	9.73E-09	1.90E-09	0.00E+00	7.26E-11	2.94E-13	4.20E-25	1.65E-21	3.13E-36	2.32E-29	2.81E-43	1.02E-29	6.87E-35	2.29E-36	4.15E-26	1.79E-08	2.51E-42	1.37E-15	3.38E-16	2.79E-21	8.63E-31	2.65E-50	8.88E-44	3.72E-39	0.00E+00	1.32E-25	3.19E-11	3.33E-09	0.00E+00	0.00E+00	2.23E-09	2.65E-09	1.86E-26
1.83E-09	900	4.08E+18	0.00E+00	1.06E-08	6.76E+05	0.00E+00	4.17E-18	1.44E+05	3.63E-08	1.80E+05	6.45E-08	9.06E-13	1.96E-09	3.30E-10	8.89E-10	3.70E-08	3.49E-09	9.81E-09	1.93E-09	0.00E+00	7.36E-11	2.98E-13	4.28E-25	1.68E-21	3.24E-36	2.40E-29	2.92E-43	1.04E-29	7.02E-35	2.35E-36	4.25E-26	1.81E-08	2.60E-42	1.39E-15	3.43E-16	2.85E-21	8.84E-31	2.76E-50	9.23E-44	3.87E-39	0.00E+00	1.35E-25	3.22E-11	3.37E-09	0.00E+00	0.00E+00	2.26E-09	2.68E-09	1.91E-26
1.84E-09	900	4.08E+18	0.00E+00	1.07E-08	6.76E+05	0.00E+00	4.22E-18	1.44E+05	3.67E-08	1.80E+05	6.52E-08	9.24E-13	1.99E-09	3.32E-10	9.01E-10	3.74E-08	3.54E-09	9.90E-09	1.95E-09	0.00E+00	7.47E-11	3.03E-13	4.37E-25	1.72E-21	3.36E-36	2.48E-29	3.04E-43	1.06E-29	7.18E-35	2.40E-36	4.35E-26	1.83E-08	2.69E-42	1.41E-15	3.48E-16	2.90E-21	9.05E-31	2.87E-50	9.58E-44	4.02E-39	0.00E+00	1.38E-25	3.25E-11	3.41E-09	0.00E+00	0.00E+00	2.28E-09	2.70E-09	1.96E-26
1.85E-09	900	4.08E+18	0.00E+00	1.08E-08	6.76E+05	0.00E+00	4.26E-18	1.44E+05	3.71E-08	1.80E+05	6.60E-08	9.42E-13	2.02E-09	3.34E-10	9.12E-10	3.78E-08	3.59E-09	9.98E-09	1.97E-09	0.00E+00	7.58E-11	3.08E-13	4.45E-25	1.75E-21	3.48E-36	2.57E-29	3.16E-43	1.08E-29	7.34E-35	2.46E-36	4.46E-26	1.85E-08	2.79E-42	1.43E-15	3.53E-16	2.96E-21	9.27E-31	2.98E-50	9.96E-44	4.17E-39	0.00E+00	1.41E-25	3.28E-11	3.46E-09	0.00E+00	0.00E+00	2.31E-09	2.73E-09	2.01E-26
1.86E-09	900	4.08E+18	0.00E+00	1.09E-08	6.76E+05	0.00E+00	4.31E-18	1.44E+05	3.76E-08	1.80E+05	6.68E-08	9.60E-13	2.05E-09	3.35E-10	9.24E-10	3.83E-08	3.64E-09	1.01E-08	2.00E-09	0.00E+00	7.69E-11	3.12E-13	4.54E-25	1.78E-21	3.61E-36	2.65E-29	3.28E-43	1.10E-29	7.50E-35	2.52E-36	4.56E-26	1.87E-08	2.89E-42	1.45E-15	3.58E-16	3.01E-21	9.49E-31	3.10E-50	1.03E-43	4.34E-39	0.00E+00	1.44E-25	3.31E-11	3.50E-09	0.00E+00	0.00E+00	2.33E-09	2.75E-09	2.06E-26
1.87E-09	900	4.08E+18	0.00E+00	1.10E-08	6.76E+05	0.00E+00	4.36E-18	1.44E+05	3.80E-08	1.80E+05	6.75E-08	9.78E-13	2.08E-09	3.37E-10	9.36E-10	3.87E-08	3.69E-09	1.02E-08	2.02E-09	0.00E+00	7.81E-11	3.17E-13	4.62E-25	1.82E-21	3.74E-36	2.74E-29	3.41E-43	1.13E-29	7.67E-35	2.58E-36	4.67E-26	1.90E-08	2.99E-42	1.47E-15	3.63E-16	3.07E-21	9.72E-31	3.21E-50	1.07E-43	4.50E-39	0.00E+00	1.47E-25	3.34E-11	3.54E-09	0.00E+00	0.00E+00	2.36E-09	2.78E-09	2.11E-26
1.88E-09	900	4.08E+18	0.00E+00	1.11E-08	6.76E+05	0.00E+00	4.40E-18	1.44E+05	3.84E-08	1.80E+05	6.83E-08	9.97E-13	2.12E-09	3.39E-10	9.49E-10	3.91E-08	3.75E-09	1.02E-08	2.05E-09	0.00E+00	7.92E-11	3.22E-13	4.71E-25	1.85E-21	3.87E-36	2.84E-29	3.54E-43	1.15E-29	7.84E-35	2.64E-36	4.78E-26	1.92E-08	3.09E-42	1.49E-15	3.68E-16	3.13E-21	9.95E-31	3.33E-50	1.11E-43	4.68E-39	0.00E+00	1.50E-25	3.36E-11	3.59E-09	0.00E+00	0.00E+00	2.38E-09	2.81E-09	2.17E-26
1.89E-09	900	4.08E+18	0.00E+00	1.12E-08	6.76E+05	0.00E+00	4.45E-18	1.44E+05	3.88E-08	1.80E+05	6.91E-08	1.02E-12	2.15E-09	3.41E-10	9.61E-10	3.95E-08	3.80E-09	1.03E-08	2.07E-09	0.00E+00	8.04E-11	3.27E-13	4.80E-25	1.89E-21	4.01E-36	2.93E-29	3.67E-43	1.17E-29	8.01E-35	2.71E-36	4.90E-26	1.94E-08	3.20E-42	1.51E-15	3.73E-16	3.19E-21	1.02E-30	3.46E-50	1.16E-43	4.86E-39	0.00E+00	1.53E-25	3.39E-11	3.63E-09	0.00E+00	0.00E+00	2.41E-09	2.83E-09	2.22E-26
1.90E-09	900	4.08E+18	0.00E+00	1.13E-08	6.76E+05	0.00E+00	4.50E-18	1.44E+05	3.93E-08	1.80E+05	6.99E-08	1.04E-12	2.18E-09	3.43E-10	9.73E-10	4.00E-08	3.85E-09	1.04E-08	2.09E-09	0.00E+00	8.15E-11	3.32E-13	4.89E-25	1.92E-21	4.15E-36	3.03E-29	3.81E-43	1.19E-29	8.19E-35	2.77E-36	5.01E-26	1.96E-08	3.31E-42	1.54E-15	3.79E-16	3.25E-21	1.04E-30	3.58E-50	1.20E-43	5.04E-39	0.00E+00	1.56E-25	3.43E-11	3.68E-09	0.00E+00	0.00E+00	2.44E-09	2.86E-09	2.28E-26
1.91E-09	900	4.08E+18	0.00E+00	1.14E-08	6.76E+05	0.00E+00	4.54E-18	1.44E+05	3.97E-08	1.80E+05	7.07E-08	1.05E-12	2.21E-09	3.44E-10	9.86E-10	4.04E-08	3.90E-09	1.05E-08	2.12E-09	0.00E+00	8.27E-11	3.37E-13	4.98E-25	1.96E-21	4.30E-36	3.13E-29	3.96E-43	1.21E-29	8.37E-35	2.83E-36	5.13E-26	1.98E-08	3.43E-42	1.56E-15	3.84E-16	3.31E-21	1.07E-30	3.71E-50	1.25E-43	5.23E-39	0.00E+00	1.59E-25	3.46E-11	3.72E-09	0.00E+00	0.00E+00	2.46E-09	2.88E-09	2.34E-26
1.92E-09	900	4.08E+18	0.00E+00	1.15E-08	6.76E+05	0.00E+00	4.59E-18	1.44E+05	4.02E-08	1.80E+05	7.15E-08	1.07E-12	2.24E-09	3.46E-10	9.99E-10	4.09E-08	3.96E-09	1.06E-08	2.14E-09	0.00E+00	8.39E-11	3.42E-13	5.08E-25	1.99E-21	4.45E-36	3.24E-29	4.11E-43	1.23E-29	8.55E-35	2.90E-36	5.25E-26	2.00E-08	3.54E-42	1.58E-15	3.89E-16	3.37E-21	1.09E-30	3.84E-50	1.29E-43	5.43E-39	0.00E+00	1.62E-25	3.49E-11	3.77E-09	0.00E+00	0.00E+00	2.49E-09	2.91E-09	2.40E-26
1.93E-09	900	4.08E+18	0.00E+00	1.16E-08	6.76E+05	0.00E+00	4.64E-18	1.44E+05	4.06E-08	1.80E+05	7.23E-08	1.09E-12	2.27E-09	3.48E-10	1.01E-09	4.13E-08	4.01E-09	1.07E-08	2.17E-09	0.00E+00	8.51E-11	3.47E-13	5.17E-25	2.03E-21	4.60E-36	3.34E-29	4.27E-43	1.26E-29	8.74E-35	2.97E-36	5.37E-26	2.02E-08	3.67E-42	1.60E-15	3.95E-16	3.43E-21	1.12E-30	3.97E-50	1.34E-43	5.64E-39	0.00E+00	1.66E-25	3.52E-11	3.81E-09	0.00E+00	0.00E+00	2.52E-09	2.94E-09	2.46E-26
1.94E-09	900	4.08E+18	0.00E+00	1.17E-08	6.76E+05	0.00E+00	4.69E-18	1.44E+05	4.11E-08	1.80E+05	7.32E-08	1.12E-12	2.31E-09	3.50E-10	1.02E-09	4.18E-08	4.06E-09	1.08E-08	2.20E-09	0.00E+00	8.63E-11	3.52E-13	5.27E-25	2.07E-21	4.76E-36	3.45E-29	4.43E-43	1.28E-29	8.93E-35	3.04E-36	5.50E-26	2.04E-08	3.79E-42	1.63E-15	4.00E-16	3.50E-21	1.14E-30	4.11E-50	1.39E-43	5.85E-39	0.00E+00	1.69E-25	3.55E-11	3.86E-09	0.00E+00	0.00E+00	2.54E-09	2.97E-09	2.52E-26
1.95E-09	900	4.08E+18	0.00E+00	1.18E-08	6.76E+05	0.00E+00	4.74E-18	1.44E+05	4.15E-08	1.80E+05	7.40E-08	1.14E-12	2.34E-09	3.52E-10	1.04E-09	4.22E-08	4.12E-09	1.09E-08	2.22E-09	0.00E+00	8.75E-11	3.57E-13	5.36E-25	2.11E-21	4.93E-36	3.57E-29	4.59E-43	1.30E-29	9.12E-35	3.11E-36	5.62E-26	2.07E-08	3.92E-42	1.65E-15	4.06E-16	3.56E-21	1.17E-30	4.25E-50	1.44E-43	6.07E-39	0.00E+00	1.73E-25	3.58E-11	3.91E-09	0.00E+00	0.00E+00	2.57E-09	2.99E-09	2.59E-26
1.96E-09	900	4.08E+18	0.00E+00	1.19E-08	6.76E+05	0.00E+00	4.79E-18	1.44E+05	4.20E-08	1.80E+05	7.48E-08	1.16E-12	2.37E-09	3.53E-10	1.05E-09	4.27E-08	4.18E-09	1.10E-08	2.25E-09	0.00E+00	8.88E-11	3.62E-13	5.46E-25	2.15E-21	5.10E-36	3.68E-29	4.76E-43	1.33E-29	9.32E-35	3.18E-36	5.75E-26	2.09E-08	4.05E-42	1.67E-15	4.11E-16	3.63E-21	1.20E-30	4.40E-50	1.50E-43	6.29E-39	0.00E+00	1.76E-25	3.61E-11	3.95E-09	0.00E+00	0.00E+00	2.60E-09	3.02E-09	2.65E-26
1.97E-09	900	4.08E+18	0.00E+00	1.20E-08	6.76E+05	0.00E+00	4.84E-18	1.44E+05	4.25E-08	1.80E+05	7.57E-08	1.18E-12	2.41E-09	3.55E-10	1.06E-09	4.31E-08	4.23E-09	1.11E-08	2.27E-09	0.00E+00	9.00E-11	3.67E-13	5.56E-25	2.18E-21	5.28E-36	3.80E-29	4.94E-43	1.35E-29	9.52E-35	3.25E-36	5.88E-26	2.11E-08	4.19E-42	1.70E-15	4.17E-16	3.69E-21	1.22E-30	4.54E-50	1.55E-43	6.52E-39	0.00E+00	1.80E-25	3.64E-11	4.00E-09	0.00E+00	0.00E+00	2.63E-09	3.05E-09	2.72E-26
1.98E-09	900	4.08E+18	0.00E+00	1.21E-08	6.76E+05	0.00E+00	4.89E-18	1.44E+05	4.29E-08	1.80E+05	7.65E-08	1.20E-12	2.44E-09	3.57E-10	1.08E-09	4.36E-08	4.29E-09	1.12E-08	2.30E-09	0.00E+00	9.13E-11	3.73E-13	5.66E-25	2.22E-21	5.46E-36	3.93E-29	5.12E-43	1.37E-29	9.73E-35	3.33E-36	6.02E-26	2.13E-08	4.33E-42	1.72E-15	4.23E-16	3.76E-21	1.25E-30	4.70E-50	1.61E-43	6.76E-39	0.00E+00	1.84E-25	3.68E-11	4.05E-09	0.00E+00	0.00E+00	2.66E-09	3.08E-09	2.78E-26
1.99E-09	900	4.08E+18	0.00E+00	1.22E-08	6.76E+05	0.00E+00	4.93E-18	1.44E+05	4.34E-08	1.80E+05	7.74E-08	1.22E-12	2.48E-09	3.59E-10	1.09E-09	4.41E-08	4.35E-09	1.13E-08	2.33E-09	0.00E+00	9.26E-11	3.78E-13	5.77E-25	2.26E-21	5.65E-36	4.05E-29	5.31E-43	1.40E-29	9.94E-35	3.40E-36	6.15E-26	2.16E-08	4.47E-42	1.74E-15	4.29E-16	3.83E-21	1.28E-30	4.85E-50	1.67E-43	7.01E-39	0.00E+00	1.87E-25	3.71E-11	4.10E-09	0.00E+00	0.00E+00	2.68E-09	3.11E-09	2.85E-26
2.00E-09	900	4.08E+18	0.00E+00	1.23E-08	6.76E+05	0.00E+00	4.98E-18	1.44E+05	4.39E-08	1.80E+05	7.83E-08	1.24E-12	2.51E-09	3.61E-10	1.10E-09	4.46E-08	4.40E-09	1.13E-08	2.36E-09	0.00E+00	9.39E-11	3.84E-13	5.87E-25	2.31E-21	5.84E-36	4.18E-29	5.50E-43	1.42E-29	1.01E-34	3.48E-36	6.29E-26	2.18E-08	4.62E-42	1.77E-15	4.35E-16	3.90E-21	1.31E-30	5.01E-50	1.73E-43	7.27E-39	0.00E+00	1.91E-25	3.74E-11	4.15E-09	0.00E+00	0.00E+00	2.71E-09	3.13E-09	2.92E-26
2.01E-09	900	4.08E+18	0.00E+00	1.24E-08	6.76E+05	0.00E+00	5.03E-18	1.44E+05	4.44E-08	1.80E+05	7.92E-08	1.27E-12	2.55E-09	3.62E-10	1.12E-09	4.50E-08	4.46E-09	1.14E-08	2.38E-09	0.00E+00	9.52E-11	3.89E-13	5.98E-25	2.35E-21	6.04E-36	4.32E-29	5.71E-43	1.45E-29	1.04E-34	3.56E-36	6.43E-26	2.20E-08	4.78E-42	1.79E-15	4.40E-16	3.97E-21	1.34E-30	5.18E-50	1.79E-43	7.53E-39	0.00E+00	1.95E-25	3.78E-11	4.20E-09	0.00E+00	0.00E+00	2.74E-09	3.16E-09	3.00E-26
2.02E-09	900	4.08E+18	0.00E+00	1.25E-08	6.76E+05	0.00E+00	5.08E-18	1.44E+05	4.49E-08	1.80E+05	8.01E-08	1.29E-12	2.58E-09	3.64E-10	1.13E-09	4.55E-08	4.52E-09	1.15E-08	2.41E-09	0.00E+00	9.65E-11	3.95E-13	6.08E-25	2.39E-21	6.25E-36	4.46E-29	5.91E-43	1.47E-29	1.06E-34	3.64E-36	6.58E-26	2.23E-08	4.94E-42	1.82E-15	4.46E-16	4.04E-21	1.37E-30	5.35E-50	1.85E-43	7.81E-39	0.00E+00	1.99E-25	3.81E-11	4.25E-09	0.00E+00	0.00E+00	2.77E-09	3.19E-09	3.07E-26
2.03E-09	900	4.08E+18	0.00E+00	1.27E-08	6.76E+05	0.00E+00	5.14E-18	1.44E+05	4.54E-08	1.80E+05	8.09E-08	1.31E-12	2.62E-09	3.66E-10	1.15E-09	4.60E-08	4.58E-09	1.16E-08	2.44E-09	0.00E+00	9.79E-11	4.01E-13	6.19E-25	2.43E-21	6.46E-36	4.60E-29	6.13E-43	1.50E-29	1.08E-34	3.72E-36	6.72E-26	2.25E-08	5.10E-42	1.84E-15	4.52E-16	4.11E-21	1.40E-30	5.52E-50	1.92E-43	8.09E-39	0.00E+00	2.03E-25	3.84E-11	4.30E-09	0.00E+00	0.00E+00	2.80E-09	3.22E-09	3.15E-26
2.04E-09	900	4.08E+18	0.00E+00	1.28E-08	6.76E+05	0.00E+00	5.19E-18	1.44E+05	4.58E-08	1.80E+05	8.19E-08	1.34E-12	2.66E-09	3.68E-10	1.16E-09	4.65E-08	4.64E-09	1.17E-08	2.47E-09	0.00E+00	9.92E-11	4.06E-13	6.30E-25	2.48E-21	6.68E-36	4.74E-29	6.35E-43	1.53E-29	1.10E-34	3.80E-36	6.87E-26	2.28E-08	5.27E-42	1.87E-15	4.59E-16	4.19E-21	1.43E-30	5.70E-50	1.99E-43	8.38E-39	0.00E+00	2.07E-25	3.88E-11	4.35E-09	0.00E+00	0.00E+00	2.83E-09	3.25E-09	3.22E-26
2.05E-09	900	4.08E+18	0.00E+00	1.29E-08	6.76E+05	0.00E+00	5.24E-18	1.44E+05	4.64E-08	1.80E+05	8.28E-08	1.36E-12	2.69E-09	3.70E-10	1.18E-09	4.70E-08	4.70E-09	1.18E-08	2.50E-09	0.00E+00	1.01E-10	4.12E-13	6.41E-25	2.52E-21	6.90E-36	4.89E-29	6.58E-43	1.55E-29	1.13E-34	3.88E-36	7.03E-26	2.30E-08	5.44E-42	1.89E-15	4.65E-16	4.26E-21	1.46E-30	5.88E-50	2.06E-43	8.68E-39	0.00E+00	2.11E-25	3.91E-11	4.40E-09	0.00E+00	0.00E+00	2.86E-09	3.28E-09	3.30E-26
2.06E-09	900	4.08E+18	0.00E+00	1.30E-08	6.76E+05	0.00E+00	5.29E-18	1.44E+05	4.69E-08	1.80E+05	8.37E-08	1.38E-12	2.73E-09	3.72E-10	1.19E-09	4.75E-08	4.77E-09	1.19E-08	2.52E-09	0.00E+00	1.02E-10	4.18E-13	6.53E-25	2.56E-21	7.14E-36	5.05E-29	6.81E-43	1.58E-29	1.15E-34	3.97E-36	7.18E-26	2.32E-08	5.62E-42	1.92E-15	4.71E-16	4.34E-21	1.49E-30	6.07E-50	2.13E-43	8.99E-39	0.00E+00	2.15E-25	3.95E-11	4.45E-09	0.00E+00	0.00E+00	2.89E-09	3.31E-09	3.38E-26
2.07E-09	900	4.08E+18	0.00E+00	1.31E-08	6.76E+05	0.00E+00	5.34E-18	1.44E+05	4.74E-08	1.80E+05	8.46E-08	1.41E-12	2.77E-09	3.73E-10	1.20E-09	4.80E-08	4.83E-09	1.20E-08	2.55E-09	0.00E+00	1.03E-10	4.24E-13	6.64E-25	2.61E-21	7.37E-36	5.20E-29	7.05E-43	1.61E-29	1.18E-34	4.06E-36	7.34E-26	2.35E-08	5.80E-42	1.95E-15	4.77E-16	4.41E-21	1.53E-30	6.26E-50	2.21E-43	9.31E-39	0.00E+00	2.20E-25	3.98E-11	4.50E-09	0.00E+00	0.00E+00	2.92E-09	3.34E-09	3.46E-26
2.08E-09	900	4.08E+18	0.00E+00	1.32E-08	6.76E+05	0.00E+00	5.39E-18	1.44E+05	4.79E-08	1.80E+05	8.56E-08	1.43E-12	2.81E-09	3.75E-10	1.22E-09	4.85E-08	4.89E-09	1.21E-08	2.58E-09	0.00E+00	1.05E-10	4.30E-13	6.76E-25	2.65E-21	7.62E-36	5.37E-29	7.30E-43	1.64E-29	1.20E-34	4.14E-36	7.50E-26	2.37E-08	5.99E-42	1.97E-15	4.84E-16	4.49E-21	1.56E-30	6.46E-50	2.29E-43	9.64E-39	0.00E+00	2.24E-25	4.02E-11	4.56E-09	0.00E+00	0.00E+00	2.95E-09	3.37E-09	3.55E-26
2.09E-09	900	4.08E+18	0.00E+00	1.33E-08	6.76E+05	0.00E+00	5.44E-18	1.44E+05	4.84E-08	1.80E+05	8.65E-08	1.46E-12	2.84E-09	3.77E-10	1.23E-09	4.90E-08	4.95E-09	1.22E-08	2.61E-09	0.00E+00	1.06E-10	4.36E-13	6.88E-25	2.70E-21	7.87E-36	5.53E-29	7.56E-43	1.66E-29	1.23E-34	4.23E-36	7.66E-26	2.40E-08	6.18E-42	2.00E-15	4.90E-16	4.57E-21	1.59E-30	6.66E-50	2.37E-43	9.98E-39	0.00E+00	2.29E-25	4.05E-11	4.61E-09	0.00E+00	0.00E+00	2.98E-09	3.40E-09	3.63E-26
2.10E-09	900	4.08E+18	0.00E+00	1.35E-08	6.76E+05	0.00E+00	5.50E-18	1.44E+05	4.89E-08	1.80E+05	8.75E-08	1.49E-12	2.88E-09	3.79E-10	1.25E-09	4.96E-08	5.02E-09	1.23E-08	2.64E-09	0.00E+00	1.08E-10	4.42E-13	7.00E-25	2.75E-21	8.13E-36	5.71E-29	7.83E-43	1.69E-29	1.25E-34	4.33E-36	7.82E-26	2.42E-08	6.38E-42	2.03E-15	4.97E-16	4.65E-21	1.63E-30	6.87E-50	2.45E-43	1.03E-38	0.00E+00	2.33E-25	4.09E-11	4.66E-09	0.00E+00	0.00E+00	3.02E-09	3.44E-09	3.72E-26
2.11E-09	900	4.08E+18	0.00E+00	1.36E-08	6.76E+05	0.00E+00	5.55E-18	1.44E+05	4.95E-08	1.80E+05	8.84E-08	1.51E-12	2.92E-09	3.81E-10	1.26E-09	5.01E-08	5.08E-09	1.24E-08	2.67E-09	0.00E+00	1.09E-10	4.48E-13	7.12E-25	2.80E-21	8.40E-36	5.88E-29	8.10E-43	1.72E-29	1.28E-34	4.42E-36	7.99E-26	2.45E-08	6.58E-42	2.06E-15	5.03E-16	4.73E-21	1.66E-30	7.08E-50	2.54E-43	1.07E-38	0.00E+00	2.38E-25	4.12E-11	4.72E-09	0.00E+00	0.00E+00	3.05E-09	3.47E-09	3.81E-26
2.12E-09	900	4.08E+18	0.00E+00	1.37E-08	6.76E+05	0.00E+00	5.60E-18	1.44E+05	5.00E-08	1.80E+05	8.94E-08	1.54E-12	2.96E-09	3.82E-10	1.28E-09	5.06E-08	5.15E-09	1.25E-08	2.70E-09	0.00E+00	1.11E-10	4.54E-13	7.24E-25	2.84E-21	8.68E-36	6.06E-29	8.39E-43	1.75E-29	1.30E-34	4.51E-36	8.16E-26	2.48E-08	6.79E-42	2.08E-15	5.10E-16	4.81E-21	1.70E-30	7.30E-50	2.62E-43	1.11E-38	0.00E+00	2.43E-25	4.16E-11	4.77E-09	0.00E+00	0.00E+00	3.08E-09	3.50E-09	3.90E-26
2.13E-09	900	4.08E+18	0.00E+00	1.38E-08	6.76E+05	0.00E+00	5.66E-18	1.44E+05	5.05E-08	1.80E+05	9.04E-08	1.56E-12	3.00E-09	3.84E-10	1.30E-09	5.12E-08	5.21E-09	1.27E-08	2.73E-09	0.00E+00	1.12E-10	4.61E-13	7.37E-25	2.89E-21	8.96E-36	6.25E-29	8.68E-43	1.78E-29	1.33E-34	4.61E-36	8.34E-26	2.50E-08	7.01E-42	2.11E-15	5.16E-16	4.89E-21	1.73E-30	7.53E-50	2.71E-43	1.15E-38	0.00E+00	2.48E-25	4.20E-11	4.83E-09	0.00E+00	0.00E+00	3.11E-09	3.53E-09	4.00E-26
2.14E-09	900	4.08E+18	0.00E+00	1.39E-08	6.76E+05	0.00E+00	5.71E-18	1.44E+05	5.11E-08	1.80E+05	9.14E-08	1.59E-12	3.04E-09	3.86E-10	1.31E-09	5.17E-08	5.28E-09	1.28E-08	2.76E-09	0.00E+00	1.14E-10	4.67E-13	7.49E-25	2.94E-21	9.26E-36	6.44E-29	8.98E-43	1.81E-29	1.36E-34	4.71E-36	8.52E-26	2.53E-08	7.23E-42	2.14E-15	5.23E-16	4.98E-21	1.77E-30	7.76E-50	2.81E-43	1.18E-38	0.00E+00	2.53E-25	4.24E-11	4.88E-09	0.00E+00	0.00E+00	3.14E-09	3.56E-09	4.09E-26
2.15E-09	900	4.08E+18	0.00E+00	1.41E-08	6.76E+05	0.00E+00	5.76E-18	1.44E+05	5.16E-08	1.80E+05	9.24E-08	1.62E-12	3.08E-09	3.88E-10	1.33E-09	5.22E-08	5.35E-09	1.29E-08	2.80E-09	0.00E+00	1.15E-10	4.74E-13	7.62E-25	2.99E-21	9.56E-36	6.64E-29	9.29E-43	1.84E-29	1.39E-34	4.81E-36	8.70E-26	2.55E-08	7.46E-42	2.17E-15	5.30E-16	5.06E-21	1.81E-30	8.00E-50	2.90E-43	1.23E-38	0.00E+00	2.58E-25	4.27E-11	4.94E-09	0.00E+00	0.00E+00	3.18E-09	3.60E-09	4.19E-26
2.16E-09	900	4.08E+18	0.00E+00	1.42E-08	6.76E+05	0.00E+00	5.82E-18	1.44E+05	5.22E-08	1.80E+05	9.34E-08	1.65E-12	3.13E-09	3.90E-10	1.34E-09	5.28E-08	5.42E-09	1.30E-08	2.83E-09	0.00E+00	1.17E-10	4.80E-13	7.75E-25	3.04E-21	9.87E-36	6.84E-29	9.61E-43	1.87E-29	1.41E-34	4.91E-36	8.88E-26	2.58E-08	7.69E-42	2.20E-15	5.37E-16	5.15E-21	1.85E-30	8.24E-50	3.00E-43	1.27E-38	0.00E+00	2.63E-25	4.31E-11	4.99E-09	0.00E+00	0.00E+00	3.21E-09	3.63E-09	4.29E-26
2.17E-09	900	4.08E+18	0.00E+00	1.43E-08	6.76E+05	0.00E+00	5.87E-18	1.44E+05	5.27E-08	1.80E+05	9.44E-08	1.67E-12	3.17E-09	3.92E-10	1.36E-09	5.33E-08	5.49E-09	1.31E-08	2.86E-09	0.00E+00	1.18E-10	4.87E-13	7.88E-25	3.09E-21	1.02E-35	7.05E-29	9.94E-43	1.90E-29	1.44E-34	5.01E-36	9.07E-26	2.61E-08	7.94E-42	2.23E-15	5.44E-16	5.23E-21	1.89E-30	8.49E-50	3.11E-43	1.31E-38	0.00E+00	2.68E-25	4.35E-11	5.05E-09	0.00E+00	0.00E+00	3.24E-09	3.66E-09	4.39E-26
2.18E-09	900	4.08E+18	0.00E+00	1.45E-08	6.76E+05	0.00E+00	5.92E-18	1.44E+05	5.33E-08	1.80E+05	9.54E-08	1.70E-12	3.21E-09	3.93E-10	1.37E-09	5.39E-08	5.56E-09	1.32E-08	2.89E-09	0.00E+00	1.20E-10	4.93E-13	8.02E-25	3.15E-21	1.05E-35	7.26E-29	1.03E-42	1.93E-29	1.47E-34	5.12E-36	9.26E-26	2.63E-08	8.19E-42	2.26E-15	5.51E-16	5.32E-21	1.93E-30	8.75E-50	3.21E-43	1.36E-38	0.00E+00	2.73E-25	4.39E-11	5.11E-09	0.00E+00	0.00E+00	3.28E-09	3.69E-09	4.49E-26
2.19E-09	900	4.08E+18	0.00E+00	1.46E-08	6.76E+05	0.00E+00	5.98E-18	1.44E+05	5.39E-08	1.80E+05	9.65E-08	1.73E-12	3.25E-09	3.95E-10	1.39E-09	5.45E-08	5.63E-09	1.33E-08	2.92E-09	0.00E+00	1.21E-10	5.00E-13	8.15E-25	3.20E-21	1.09E-35	7.48E-29	1.06E-42	1.96E-29	1.50E-34	5.22E-36	9.45E-26	2.66E-08	8.44E-42	2.29E-15	5.58E-16	5.41E-21	1.97E-30	9.01E-50	3.32E-43	1.40E-38	0.00E+00	2.79E-25	4.43E-11	5.17E-09	0.00E+00	0.00E+00	3.31E-09	3.73E-09	4.60E-26
2.20E-09	900	4.08E+18	0.00E+00	1.47E-08	6.76E+05	0.00E+00	6.03E-18	1.44E+05	5.44E-08	1.80E+05	9.75E-08	1.76E-12	3.30E-09	3.97E-10	1.41E-09	5.50E-08	5.70E-09	1.34E-08	2.96E-09	0.00E+00	1.23E-10	5.07E-13	8.29E-25	3.25E-21	1.12E-35	7.70E-29	1.10E-42	2.00E-29	1.53E-34	5.33E-36	9.64E-26	2.69E-08	8.70E-42	2.32E-15	5.65E-16	5.50E-21	2.01E-30	9.29E-50	3.43E-43	1.45E-38	0.00E+00	2.84E-25	4.47E-11	5.23E-09	0.00E+00	0.00E+00	3.35E-09	3.76E-09	4.71E-26
2.21E-09	900	4.08E+18	0.00E+00	1.48E-08	6.76E+05	0.00E+00	6.09E-18	1.44E+05	5.50E-08	1.80E+05	9.86E-08	1.79E-12	3.34E-09	3.99E-10	1.42E-09	5.56E-08	5.77E-09	1.35E-08	2.99E-09	0.00E+00	1.25E-10	5.14E-13	8.43E-25	3.31E-21	1.16E-35	7.93E-29	1.14E-42	2.03E-29	1.57E-34	5.44E-36	9.84E-26	2.72E-08	8.97E-42	2.35E-15	5.72E-16	5.59E-21	2.05E-30	9.56E-50	3.55E-43	1.50E-38	0.00E+00	2.90E-25	4.51E-11	5.29E-09	0.00E+00	0.00E+00	3.38E-09	3.80E-09	4.82E-26
2.22E-09	900	4.08E+18	0.00E+00	1.50E-08	6.76E+05	0.00E+00	6.14E-18	1.44E+05	5.56E-08	1.80E+05	9.96E-08	1.82E-12	3.38E-09	4.01E-10	1.44E-09	5.62E-08	5.84E-09	1.36E-08	3.02E-09	0.00E+00	1.26E-10	5.21E-13	8.57E-25	3.36E-21	1.19E-35	8.17E-29	1.17E-42	2.06E-29	1.60E-34	5.55E-36	1.00E-25	2.75E-08	9.25E-42	2.38E-15	5.80E-16	5.69E-21	2.09E-30	9.85E-50	3.67E-43	1.55E-38	0.00E+00	2.96E-25	4.55E-11	5.35E-09	0.00E+00	0.00E+00	3.42E-09	3.83E-09	4.93E-26
2.23E-09	900	4.08E+18	0.00E+00	1.51E-08	6.76E+05	0.00E+00	6.20E-18	1.44E+05	5.62E-08	1.80E+05	1.01E-07	1.85E-12	3.43E-09	4.02E-10	1.46E-09	5.68E-08	5.91E-09	1.37E-08	3.06E-09	0.00E+00	1.28E-10	5.28E-13	8.71E-25	3.42E-21	1.23E-35	8.41E-29	1.21E-42	2.10E-29	1.63E-34	5.67E-36	1.03E-25	2.77E-08	9.54E-42	2.41E-15	5.87E-16	5.78E-21	2.13E-30	1.01E-49	3.79E-43	1.60E-38	0.00E+00	3.02E-25	4.59E-11	5.41E-09	0.00E+00	0.00E+00	3.45E-09	3.87E-09	5.04E-26
2.24E-09	900	4.08E+18	0.00E+00	1.52E-08	6.76E+05	0.00E+00	6.26E-18	1.44E+05	5.68E-08	1.80E+05	1.02E-07	1.88E-12	3.47E-09	4.04E-10	1.48E-09	5.74E-08	5.99E-09	1.38E-08	3.09E-09	0.00E+00	1.29E-10	5.35E-13	8.85E-25	3.48E-21	1.27E-35	8.66E-29	1.25E-42	2.13E-29	1.66E-34	5.78E-36	1.05E-25	2.80E-08	9.83E-42	2.44E-15	5.95E-16	5.88E-21	2.18E-30	1.04E-49	3.91E-43	1.65E-38	0.00E+00	3.08E-25	4.63E-11	5.47E-09	0.00E+00	0.00E+00	3.49E-09	3.90E-09	5.16E-26
2.25E-09	900	4.08E+18	0.00E+00	1.54E-08	6.76E+05	0.00E+00	6.31E-18	1.44E+05	5.74E-08	1.80E+05	1.03E-07	1.91E-12	3.52E-09	4.06E-10	1.49E-09	5.80E-08	6.06E-09	1.40E-08	3.13E-09	0.00E+00	1.31E-10	5.42E-13	9.00E-25	3.53E-21	1.31E-35	8.92E-29	1.30E-42	2.17E-29	1.70E-34	5.90E-36	1.07E-25	2.83E-08	1.01E-41	2.47E-15	6.02E-16	5.97E-21	2.22E-30	1.08E-49	4.04E-43	1.71E-38	0.00E+00	3.14E-25	4.67E-11	5.53E-09	0.00E+00	0.00E+00	3.52E-09	3.94E-09	5.28E-26
2.26E-09	900	4.08E+18	0.00E+00	1.55E-08	6.76E+05	0.00E+00	6.37E-18	1.44E+05	5.80E-08	1.80E+05	1.04E-07	1.94E-12	3.57E-09	4.08E-10	1.51E-09	5.86E-08	6.14E-09	1.41E-08	3.16E-09	0.00E+00	1.33E-10	5.49E-13	9.15E-25	3.59E-21	1.35E-35	9.18E-29	1.34E-42	2.20E-29	1.73E-34	6.02E-36	1.09E-25	2.86E-08	1.04E-41	2.50E-15	6.10E-16	6.07E-21	2.27E-30	1.11E-49	4.18E-43	1.77E-38	0.00E+00	3.20E-25	4.71E-11	5.59E-09	0.00E+00	0.00E+00	3.56E-09	3.97E-09	5.40E-26
2.27E-09	900	4.08E+18	0.00E+00	1.56E-08	6.76E+05	0.00E+00	6.43E-18	1.44E+05	5.86E-08	1.80E+05	1.05E-07	1.98E-12	3.61E-09	4.10E-10	1.53E-09	5.92E-08	6.21E-09	1.42E-08	3.20E-09	0.00E+00	1.35E-10	5.57E-13	9.30E-25	3.65E-21	1.39E-35	9.45E-29	1.38E-42	2.24E-29	1.77E-34	6.14E-36	1.11E-25	2.89E-08	1.08E-41	2.54E-15	6.17E-16	6.17E-21	2.31E-30	1.14E-49	4.31E-43	1.82E-38	0.00E+00	3.26E-25	4.75E-11	5.65E-09	0.00E+00	0.00E+00	3.60E-09	4.01E-09	5.53E-26
2.28E-09	900	4.08E+18	0.00E+00	1.58E-08	6.76E+05	0.00E+00	6.48E-18	1.44E+05	5.92E-08	1.80E+05	1.06E-07	2.01E-12	3.66E-09	4.11E-10	1.55E-09	5.98E-08	6.29E-09	1.43E-08	3.23E-09	0.00E+00	1.36E-10	5.64E-13	9.45E-25	3.71E-21	1.44E-35	9.73E-29	1.43E-42	2.27E-29	1.80E-34	6.27E-36	1.13E-25	2.92E-08	1.11E-41	2.57E-15	6.25E-16	6.27E-21	2.36E-30	1.17E-49	4.46E-43	1.88E-38	0.00E+00	3.33E-25	4.79E-11	5.72E-09	0.00E+00	0.00E+00	3.63E-09	4.05E-09	5.66E-26
2.29E-09	900	4.08E+18	0.00E+00	1.59E-08	6.76E+05	0.00E+00	6.54E-18	1.44E+05	5.99E-08	1.80E+05	1.07E-07	2.04E-12	3.71E-09	4.13E-10	1.56E-09	6.04E-08	6.37E-09	1.44E-08	3.27E-09	0.00E+00	1.38E-10	5.72E-13	9.60E-25	3.77E-21	1.48E-35	1.00E-28	1.48E-42	2.31E-29	1.84E-34	6.39E-36	1.16E-25	2.95E-08	1.14E-41	2.60E-15	6.33E-16	6.37E-21	2.41E-30	1.21E-49	4.60E-43	1.95E-38	0.00E+00	3.39E-25	4.84E-11	5.78E-09	0.00E+00	0.00E+00	3.67E-09	4.08E-09	5.79E-26
2.30E-09	900	4.08E+18	0.00E+00	1.61E-08	6.76E+05	0.00E+00	6.60E-18	1.44E+05	6.05E-08	1.80E+05	1.09E-07	2.08E-12	3.76E-09	4.15E-10	1.58E-09	6.10E-08	6.44E-09	1.45E-08	3.30E-09	0.00E+00	1.40E-10	5.79E-13	9.76E-25	3.83E-21	1.53E-35	1.03E-28	1.53E-42	2.34E-29	1.87E-34	6.52E-36	1.18E-25	2.98E-08	1.18E-41	2.63E-15	6.41E-16	6.48E-21	2.45E-30	1.24E-49	4.75E-43	2.01E-38	0.00E+00	3.46E-25	4.88E-11	5.84E-09	0.00E+00	0.00E+00	3.71E-09	4.12E-09	5.92E-26
2.31E-09	900	4.08E+18	0.00E+00	1.62E-08	6.76E+05	0.00E+00	6.65E-18	1.44E+05	6.11E-08	1.80E+05	1.10E-07	2.11E-12	3.80E-09	4.17E-10	1.60E-09	6.16E-08	6.52E-09	1.47E-08	3.34E-09	0.00E+00	1.42E-10	5.87E-13	9.92E-25	3.89E-21	1.58E-35	1.06E-28	1.58E-42	2.38E-29	1.91E-34	6.65E-36	1.20E-25	3.01E-08	1.21E-41	2.67E-15	6.49E-16	6.58E-21	2.50E-30	1.28E-49	4.91E-43	2.08E-38	0.00E+00	3.53E-25	4.92E-11	5.91E-09	0.00E+00	0.00E+00	3.75E-09	4.16E-09	6.05E-26
2.32E-09	900	4.08E+18	0.00E+00	1.64E-08	6.76E+05	0.00E+00	6.71E-18	1.44E+05	6.18E-08	1.80E+05	1.11E-07	2.14E-12	3.85E-09	4.19E-10	1.62E-09	6.23E-08	6.60E-09	1.48E-08	3.38E-09	0.00E+00	1.43E-10	5.95E-13	1.01E-24	3.95E-21	1.63E-35	1.09E-28	1.63E-42	2.42E-29	1.95E-34	6.78E-36	1.23E-25	3.04E-08	1.25E-41	2.70E-15	6.57E-16	6.69E-21	2.55E-30	1.32E-49	5.06E-43	2.14E-38	0.00E+00	3.59E-25	4.97E-11	5.98E-09	0.00E+00	0.00E+00	3.78E-09	4.19E-09	6.19E-26
2.33E-09	900	4.08E+18	0.00E+00	1.65E-08	6.76E+05	0.00E+00	6.77E-18	1.44E+05	6.24E-08	1.80E+05	1.12E-07	2.18E-12	3.90E-09	4.21E-10	1.64E-09	6.29E-08	6.68E-09	1.49E-08	3.41E-09	0.00E+00	1.45E-10	6.03E-13	1.02E-24	4.02E-21	1.68E-35	1.12E-28	1.68E-42	2.46E-29	1.99E-34	6.92E-36	1.25E-25	3.07E-08	1.29E-41	2.74E-15	6.65E-16	6.80E-21	2.60E-30	1.36E-49	5.23E-43	2.21E-38	0.00E+00	3.66E-25	5.01E-11	6.04E-09	0.00E+00	0.00E+00	3.82E-09	4.23E-09	6.33E-26
2.34E-09	900	4.08E+18	0.00E+00	1.66E-08	6.76E+05	0.00E+00	6.83E-18	1.44E+05	6.30E-08	1.80E+05	1.13E-07	2.21E-12	3.95E-09	4.22E-10	1.66E-09	6.36E-08	6.76E-09	1.50E-08	3.45E-09	0.00E+00	1.47E-10	6.10E-13	1.04E-24	4.08E-21	1.73E-35	1.15E-28	1.73E-42	2.50E-29	2.03E-34	7.05E-36	1.28E-25	3.10E-08	1.32E-41	2.77E-15	6.73E-16	6.90E-21	2.65E-30	1.40E-49	5.40E-43	2.28E-38	0.00E+00	3.74E-25	5.06E-11	6.11E-09	0.00E+00	0.00E+00	3.86E-09	4.27E-09	6.48E-26
2.35E-09	900	4.08E+18	0.00E+00	1.68E-08	6.76E+05	0.00E+00	6.89E-18	1.44E+05	6.37E-08	1.80E+05	1.14E-07	2.25E-12	4.00E-09	4.24E-10	1.68E-09	6.42E-08	6.85E-09	1.51E-08	3.49E-09	0.00E+00	1.49E-10	6.18E-13	1.06E-24	4.15E-21	1.78E-35	1.19E-28	1.79E-42	2.54E-29	2.07E-34	7.19E-36	1.30E-25	3.14E-08	1.36E-41	2.81E-15	6.82E-16	7.01E-21	2.71E-30	1.44E-49	5.57E-43	2.36E-38	0.00E+00	3.81E-25	5.10E-11	6.18E-09	0.00E+00	0.00E+00	3.90E-09	4.31E-09	6.62E-26
2.36E-09	900	4.08E+18	0.00E+00	1.69E-08	6.76E+05	0.00E+00	6.95E-18	1.44E+05	6.44E-08	1.80E+05	1.16E-07	2.28E-12	4.05E-09	4.26E-10	1.69E-09	6.49E-08	6.93E-09	1.53E-08	3.53E-09	0.00E+00	1.51E-10	6.26E-13	1.07E-24	4.21E-21	1.83E-35	1.22E-28	1.85E-42	2.57E-29	2.11E-34	7.33E-36	1.33E-25	3.17E-08	1.40E-41	2.84E-15	6.90E-16	7.13E-21	2.76E-30	1.48E-49	5.75E-43	2.43E-38	0.00E+00	3.88E-25	5.15E-11	6.24E-09	0.00E+00	0.00E+00	3.94E-09	4.35E-09	6.77E-26
2.37E-09	900	4.08E+18	0.00E+00	1.71E-08	6.76E+05	0.00E+00	7.01E-18	1.44E+05	6.50E-08	1.80E+05	1.17E-07	2.32E-12	4.11E-09	4.28E-10	1.71E-09	6.55E-08	7.01E-09	1.54E-08	3.57E-09	0.00E+00	1.53E-10	6.35E-13	1.09E-24	4.28E-21	1.89E-35	1.26E-28	1.91E-42	2.61E-29	2.15E-34	7.47E-36	1.35E-25	3.20E-08	1.44E-41	2.88E-15	6.99E-16	7.24E-21	2.81E-30	1.52E-49	5.93E-43	2.51E-38	0.00E+00	3.96E-25	5.19E-11	6.31E-09	0.00E+00	0.00E+00	3.98E-09	4.39E-09	6.93E-26
2.38E-09	900	4.08E+18	0.00E+00	1.72E-08	6.76E+05	0.00E+00	7.07E-18	1.44E+05	6.57E-08	1.80E+05	1.18E-07	2.36E-12	4.16E-09	4.30E-10	1.73E-09	6.62E-08	7.10E-09	1.55E-08	3.60E-09	0.00E+00	1.55E-10	6.43E-13	1.11E-24	4.35E-21	1.95E-35	1.29E-28	1.97E-42	2.66E-29	2.19E-34	7.62E-36	1.38E-25	3.23E-08	1.49E-41	2.91E-15	7.07E-16	7.35E-21	2.87E-30	1.57E-49	6.12E-43	2.59E-38	0.00E+00	4.04E-25	5.24E-11	6.38E-09	0.00E+00	0.00E+00	4.02E-09	4.43E-09	7.08E-26
2.39E-09	900	4.08E+18	0.00E+00	1.74E-08	6.76E+05	0.00E+00	7.13E-18	1.44E+05	6.64E-08	1.80E+05	1.19E-07	2.40E-12	4.21E-09	4.31E-10	1.75E-09	6.69E-08	7.18E-09	1.56E-08	3.64E-09	0.00E+00	1.57E-10	6.51E-13	1.13E-24	4.42E-21	2.01E-35	1.33E-28	2.03E-42	2.70E-29	2.24E-34	7.77E-36	1.40E-25	3.26E-08	1.53E-41	2.95E-15	7.16E-16	7.47E-21	2.92E-30	1.61E-49	6.31E-43	2.67E-38	0.00E+00	4.12E-25	5.28E-11	6.45E-09	0.00E+00	0.00E+00	4.06E-09	4.47E-09	7.24E-26
2.40E-09	900	4.08E+18	0.00E+00	1.76E-08	6.76E+05	0.00E+00	7.19E-18	1.44E+05	6.71E-08	1.80E+05	1.21E-07	2.43E-12	4.26E-09	4.33E-10	1.77E-09	6.75E-08	7.27E-09	1.58E-08	3.68E-09	0.00E+00	1.59E-10	6.60E-13	1.14E-24	4.49E-21	2.07E-35	1.37E-28	2.09E-42	2.74E-29	2.28E-34	7.92E-36	1.43E-25	3.30E-08	1.58E-41	2.99E-15	7.25E-16	7.59E-21	2.98E-30	1.66E-49	6.51E-43	2.76E-38	0.00E+00	4.20E-25	5.33E-11	6.52E-09	0.00E+00	0.00E+00	4.10E-09	4.51E-09	7.40E-26
2.41E-09	900	4.08E+18	0.00E+00	1.77E-08	6.76E+05	0.00E+00	7.25E-18	1.44E+05	6.78E-08	1.80E+05	1.22E-07	2.47E-12	4.32E-09	4.35E-10	1.79E-09	6.82E-08	7.35E-09	1.59E-08	3.72E-09	0.00E+00	1.61E-10	6.68E-13	1.16E-24	4.56E-21	2.13E-35	1.40E-28	2.16E-42	2.78E-29	2.33E-34	8.07E-36	1.46E-25	3.33E-08	1.62E-41	3.03E-15	7.33E-16	7.70E-21	3.03E-30	1.70E-49	6.71E-43	2.85E-38	0.00E+00	4.28E-25	5.38E-11	6.59E-09	0.00E+00	0.00E+00	4.14E-09	4.55E-09	7.57E-26
2.42E-09	900	4.08E+18	0.00E+00	1.79E-08	6.76E+05	0.00E+00	7.31E-18	1.44E+05	6.85E-08	1.80E+05	1.23E-07	2.51E-12	4.37E-09	4.37E-10	1.81E-09	6.89E-08	7.44E-09	1.60E-08	3.76E-09	0.00E+00	1.63E-10	6.77E-13	1.18E-24	4.63E-21	2.19E-35	1.44E-28	2.23E-42	2.82E-29	2.37E-34	8.22E-36	1.49E-25	3.36E-08	1.67E-41	3.06E-15	7.42E-16	7.82E-21	3.09E-30	1.75E-49	6.92E-43	2.94E-38	0.00E+00	4.36E-25	5.43E-11	6.66E-09	0.00E+00	0.00E+00	4.19E-09	4.59E-09	7.74E-26
2.43E-09	900	4.08E+18	0.00E+00	1.80E-08	6.76E+05	0.00E+00	7.37E-18	1.44E+05	6.92E-08	1.80E+05	1.24E-07	2.55E-12	4.43E-09	4.39E-10	1.83E-09	6.96E-08	7.53E-09	1.61E-08	3.80E-09	0.00E+00	1.65E-10	6.85E-13	1.20E-24	4.70E-21	2.26E-35	1.48E-28	2.30E-42	2.87E-29	2.42E-34	8.38E-36	1.51E-25	3.40E-08	1.72E-41	3.10E-15	7.51E-16	7.95E-21	3.15E-30	1.80E-49	7.14E-43	3.03E-38	0.00E+00	4.45E-25	5.47E-11	6.74E-09	0.00E+00	0.00E+00	4.23E-09	4.63E-09	7.91E-26
2.44E-09	900	4.08E+18	0.00E+00	1.82E-08	6.76E+05	0.00E+00	7.43E-18	1.44E+05	6.99E-08	1.80E+05	1.26E-07	2.59E-12	4.48E-09	4.41E-10	1.85E-09	7.03E-08	7.62E-09	1.63E-08	3.85E-09	0.00E+00	1.67E-10	6.94E-13	1.22E-24	4.77E-21	2.33E-35	1.52E-28	2.37E-42	2.91E-29	2.47E-34	8.54E-36	1.54E-25	3.43E-08	1.77E-41	3.14E-15	7.60E-16	8.07E-21	3.21E-30	1.86E-49	7.36E-43	3.12E-38	0.00E+00	4.53E-25	5.52E-11	6.81E-09	0.00E+00	0.00E+00	4.27E-09	4.67E-09	8.09E-26
2.45E-09	900	4.08E+18	0.00E+00	1.84E-08	6.76E+05	0.00E+00	7.49E-18	1.44E+05	7.06E-08	1.80E+05	1.27E-07	2.63E-12	4.54E-09	4.42E-10	1.88E-09	7.10E-08	7.71E-09	1.64E-08	3.89E-09	0.00E+00	1.69E-10	7.03E-13	1.23E-24	4.84E-21	2.40E-35	1.57E-28	2.45E-42	2.95E-29	2.51E-34	8.70E-36	1.57E-25	3.47E-08	1.82E-41	3.18E-15	7.69E-16	8.19E-21	3.27E-30	1.91E-49	7.59E-43	3.22E-38	0.00E+00	4.62E-25	5.57E-11	6.88E-09	0.00E+00	0.00E+00	4.31E-09	4.71E-09	8.27E-26
2.46E-09	900	4.08E+18	0.00E+00	1.85E-08	6.76E+05	0.00E+00	7.55E-18	1.44E+05	7.13E-08	1.80E+05	1.28E-07	2.67E-12	4.59E-09	4.44E-10	1.90E-09	7.17E-08	7.80E-09	1.65E-08	3.93E-09	0.00E+00	1.71E-10	7.12E-13	1.25E-24	4.92E-21	2.47E-35	1.61E-28	2.52E-42	3.00E-29	2.56E-34	8.86E-36	1.60E-25	3.50E-08	1.87E-41	3.22E-15	7.79E-16	8.32E-21	3.33E-30	1.96E-49	7.83E-43	3.32E-38	0.00E+00	4.71E-25	5.62E-11	6.96E-09	0.00E+00	0.00E+00	4.36E-09	4.76E-09	8.45E-26
2.47E-09	900	4.08E+18	0.00E+00	1.87E-08	6.76E+05	0.00E+00	7.61E-18	1.44E+05	7.21E-08	1.80E+05	1.30E-07	2.71E-12	4.65E-09	4.46E-10	1.92E-09	7.25E-08	7.89E-09	1.67E-08	3.97E-09	0.00E+00	1.73E-10	7.21E-13	1.27E-24	4.99E-21	2.54E-35	1.66E-28	2.60E-42	3.04E-29	2.61E-34	9.03E-36	1.63E-25	3.54E-08	1.92E-41	3.26E-15	7.88E-16	8.45E-21	3.40E-30	2.02E-49	8.07E-43	3.42E-38	0.00E+00	4.80E-25	5.67E-11	7.03E-09	0.00E+00	0.00E+00	4.40E-09	4.80E-09	8.64E-26
2.48E-09	900	4.08E+18	0.00E+00	1.88E-08	6.76E+05	0.00E+00	7.67E-18	1.44E+05	7.28E-08	1.80E+05	1.31E-07	2.75E-12	4.71E-09	4.48E-10	1.94E-09	7.32E-08	7.99E-09	1.68E-08	4.01E-09	0.00E+00	1.75E-10	7.30E-13	1.29E-24	5.07E-21	2.62E-35	1.70E-28	2.68E-42	3.09E-29	2.66E-34	9.20E-36	1.66E-25	3.57E-08	1.98E-41	3.30E-15	7.98E-16	8.58E-21	3.46E-30	2.08E-49	8.32E-43	3.53E-38	0.00E+00	4.89E-25	5.72E-11	7.11E-09	0.00E+00	0.00E+00	4.44E-09	4.84E-09	8.83E-26
2.49E-09	900	4.08E+18	0.00E+00	1.90E-08	6.76E+05	0.00E+00	7.74E-18	1.44E+05	7.35E-08	1.80E+05	1.32E-07	2.80E-12	4.77E-09	4.50E-10	1.96E-09	7.39E-08	8.08E-09	1.69E-08	4.06E-09	0.00E+00	1.77E-10	7.39E-13	1.31E-24	5.15E-21	2.70E-35	1.75E-28	2.76E-42	3.13E-29	2.72E-34	9.37E-36	1.69E-25	3.61E-08	2.04E-41	3.34E-15	8.07E-16	8.71E-21	3.52E-30	2.14E-49	8.57E-43	3.64E-38	0.00E+00	4.99E-25	5.77E-11	7.18E-09	0.00E+00	0.00E+00	4.49E-09	4.89E-09	9.02E-26
2.50E-09	900	4.08E+18	0.00E+00	1.92E-08	6.76E+05	0.00E+00	7.80E-18	1.44E+05	7.43E-08	1.80E+05	1.34E-07	2.84E-12	4.83E-09	4.52E-10	1.98E-09	7.47E-08	8.17E-09	1.71E-08	4.10E-09	0.00E+00	1.79E-10	7.49E-13	1.33E-24	5.23E-21	2.77E-35	1.80E-28	2.85E-42	3.18E-29	2.77E-34	9.54E-36	1.73E-25	3.64E-08	2.09E-41	3.38E-15	8.17E-16	8.84E-21	3.59E-30	2.20E-49	8.83E-43	3.75E-38	0.00E+00	5.08E-25	5.82E-11	7.26E-09	0.00E+00	0.00E+00	4.53E-09	4.93E-09	9.22E-26
2.51E-09	900	4.08E+18	0.00E+00	1.94E-08	6.76E+05	0.00E+00	7.86E-18	1.44E+05	7.51E-08	1.80E+05	1.35E-07	2.88E-12	4.88E-09	4.53E-10	2.01E-09	7.54E-08	8.27E-09	1.72E-08	4.14E-09	0.00E+00	1.82E-10	7.58E-13	1.35E-24	5.31E-21	2.86E-35	1.84E-28	2.94E-42	3.23E-29	2.82E-34	9.72E-36	1.76E-25	3.68E-08	2.15E-41	3.42E-15	8.26E-16	8.97E-21	3.66E-30	2.26E-49	9.10E-43	3.86E-38	0.00E+00	5.18E-25	5.88E-11	7.34E-09	0.00E+00	0.00E+00	4.58E-09	4.98E-09	9.42E-26
2.52E-09	900	4.08E+18	0.00E+00	1.95E-08	6.76E+05	0.00E+00	7.92E-18	1.44E+05	7.58E-08	1.80E+05	1.37E-07	2.93E-12	4.94E-09	4.55E-10	2.03E-09	7.62E-08	8.37E-09	1.74E-08	4.19E-09	0.00E+00	1.84E-10	7.68E-13	1.37E-24	5.39E-21	2.94E-35	1.90E-28	3.03E-42	3.28E-29	2.88E-34	9.90E-36	1.79E-25	3.72E-08	2.21E-41	3.46E-15	8.36E-16	9.11E-21	3.72E-30	2.32E-49	9.38E-43	3.98E-38	0.00E+00	5.28E-25	5.93E-11	7.42E-09	0.00E+00	0.00E+00	4.62E-09	5.02E-09	9.63E-26
2.53E-09	900	4.08E+18	0.00E+00	1.97E-08	6.76E+05	0.00E+00	7.99E-18	1.44E+05	7.66E-08	1.80E+05	1.38E-07	2.97E-12	5.00E-09	4.57E-10	2.05E-09	7.69E-08	8.46E-09	1.75E-08	4.23E-09	0.00E+00	1.86E-10	7.77E-13	1.39E-24	5.47E-21	3.03E-35	1.95E-28	3.12E-42	3.33E-29	2.93E-34	1.01E-35	1.82E-25	3.75E-08	2.28E-41	3.50E-15	8.46E-16	9.25E-21	3.79E-30	2.39E-49	9.67E-43	4.10E-38	0.00E+00	5.38E-25	5.98E-11	7.50E-09	0.00E+00	0.00E+00	4.67E-09	5.07E-09	9.84E-26
2.54E-09	900	4.08E+18	0.00E+00	1.99E-08	6.76E+05	0.00E+00	8.05E-18	1.44E+05	7.74E-08	1.80E+05	1.39E-07	3.02E-12	5.07E-09	4.59E-10	2.07E-09	7.77E-08	8.56E-09	1.76E-08	4.28E-09	0.00E+00	1.88E-10	7.87E-13	1.42E-24	5.55E-21	3.11E-35	2.00E-28	3.21E-42	3.37E-29	2.99E-34	1.03E-35	1.86E-25	3.79E-08	2.34E-41	3.55E-15	8.56E-16	9.39E-21	3.86E-30	2.46E-49	9.96E-43	4.23E-38	0.00E+00	5.49E-25	6.03E-11	7.57E-09	0.00E+00	0.00E+00	4.72E-09	5.11E-09	1.01E-25
2.55E-09	900	4.08E+18	0.00E+00	2.00E-08	6.76E+05	0.00E+00	8.12E-18	1.44E+05	7.82E-08	1.80E+05	1.41E-07	3.06E-12	5.13E-09	4.61E-10	2.10E-09	7.85E-08	8.66E-09	1.78E-08	4.32E-09	0.00E+00	1.90E-10	7.97E-13	1.44E-24	5.63E-21	3.20E-35	2.05E-28	3.31E-42	3.42E-29	3.05E-34	1.05E-35	1.89E-25	3.83E-08	2.41E-41	3.59E-15	8.66E-16	9.53E-21	3.93E-30	2.53E-49	1.03E-42	4.36E-38	0.00E+00	5.59E-25	6.09E-11	7.66E-09	0.00E+00	0.00E+00	4.76E-09	5.16E-09	1.03E-25
2.56E-09	900	4.08E+18	0.00E+00	2.02E-08	6.76E+05	0.00E+00	8.18E-18	1.44E+05	7.90E-08	1.80E+05	1.42E-07	3.11E-12	5.19E-09	4.62E-10	2.12E-09	7.93E-08	8.76E-09	1.79E-08	4.37E-09	0.00E+00	1.93E-10	8.07E-13	1.46E-24	5.72E-21	3.30E-35	2.11E-28	3.41E-42	3.47E-29	3.10E-34	1.06E-35	1.92E-25	3.87E-08	2.47E-41	3.63E-15	8.76E-16	9.67E-21	4.00E-30	2.60E-49	1.06E-42	4.49E-38	0.00E+00	5.70E-25	6.14E-11	7.74E-09	0.00E+00	0.00E+00	4.81E-09	5.20E-09	1.05E-25
2.57E-09	900	4.08E+18	0.00E+00	2.04E-08	6.76E+05	0.00E+00	8.24E-18	1.44E+05	7.98E-08	1.80E+05	1.44E-07	3.15E-12	5.25E-09	4.64E-10	2.14E-09	8.00E-08	8.86E-09	1.81E-08	4.42E-09	0.00E+00	1.95E-10	8.17E-13	1.48E-24	5.80E-21	3.39E-35	2.17E-28	3.51E-42	3.53E-29	3.16E-34	1.08E-35	1.96E-25	3.91E-08	2.54E-41	3.68E-15	8.87E-16	9.81E-21	4.08E-30	2.67E-49	1.09E-42	4.62E-38	0.00E+00	5.81E-25	6.20E-11	7.82E-09	0.00E+00	0.00E+00	4.86E-09	5.25E-09	1.07E-25
2.58E-09	900	4.08E+18	0.00E+00	2.06E-08	6.76E+05	0.00E+00	8.31E-18	1.44E+05	8.06E-08	1.80E+05	1.45E-07	3.20E-12	5.32E-09	4.66E-10	2.17E-09	8.08E-08	8.96E-09	1.82E-08	4.46E-09	0.00E+00	1.97E-10	8.27E-13	1.50E-24	5.89E-21	3.49E-35	2.22E-28	3.62E-42	3.58E-29	3.23E-34	1.10E-35	2.00E-25	3.94E-08	2.61E-41	3.72E-15	8.97E-16	9.96E-21	4.15E-30	2.75E-49	1.12E-42	4.76E-38	0.00E+00	5.92E-25	6.25E-11	7.90E-09	0.00E+00	0.00E+00	4.91E-09	5.30E-09	1.10E-25
2.59E-09	900	4.08E+18	0.00E+00	2.08E-08	6.76E+05	0.00E+00	8.37E-18	1.44E+05	8.14E-08	1.80E+05	1.47E-07	3.25E-12	5.38E-09	4.68E-10	2.19E-09	8.16E-08	9.07E-09	1.84E-08	4.51E-09	0.00E+00	2.00E-10	8.37E-13	1.52E-24	5.98E-21	3.59E-35	2.28E-28	3.73E-42	3.63E-29	3.29E-34	1.12E-35	2.03E-25	3.98E-08	2.69E-41	3.77E-15	9.08E-16	1.01E-20	4.23E-30	2.82E-49	1.15E-42	4.90E-38	0.00E+00	6.03E-25	6.31E-11	7.98E-09	0.00E+00	0.00E+00	4.95E-09	5.34E-09	1.12E-25
2.60E-09	900	4.08E+18	0.00E+00	2.10E-08	6.76E+05	0.00E+00	8.44E-18	1.44E+05	8.22E-08	1.80E+05	1.48E-07	3.30E-12	5.45E-09	4.70E-10	2.21E-09	8.25E-08	9.17E-09	1.85E-08	4.56E-09	0.00E+00	2.02E-10	8.47E-13	1.55E-24	6.06E-21	3.69E-35	2.34E-28	3.84E-42	3.68E-29	3.35E-34	1.14E-35	2.07E-25	4.02E-08	2.76E-41	3.81E-15	9.18E-16	1.03E-20	4.30E-30	2.90E-49	1.19E-42	5.05E-38	0.00E+00	6.15E-25	6.36E-11	8.07E-09	0.00E+00	0.00E+00	5.00E-09	5.39E-09	1.14E-25
2.61E-09	900	4.08E+18	0.00E+00	2.11E-08	6.76E+05	0.00E+00	8.50E-18	1.44E+05	8.30E-08	1.80E+05	1.50E-07	3.35E-12	5.51E-09	4.72E-10	2.24E-09	8.33E-08	9.28E-09	1.86E-08	4.61E-09	0.00E+00	2.05E-10	8.58E-13	1.57E-24	6.15E-21	3.80E-35	2.41E-28	3.95E-42	3.73E-29	3.41E-34	1.16E-35	2.11E-25	4.06E-08	2.84E-41	3.86E-15	9.29E-16	1.04E-20	4.38E-30	2.99E-49	1.22E-42	5.20E-38	0.00E+00	6.27E-25	6.42E-11	8.15E-09	0.00E+00	0.00E+00	5.05E-09	5.44E-09	1.17E-25
2.62E-09	900	4.08E+18	0.00E+00	2.13E-08	6.76E+05	0.00E+00	8.57E-18	1.44E+05	8.39E-08	1.80E+05	1.51E-07	3.40E-12	5.58E-09	4.73E-10	2.26E-09	8.41E-08	9.38E-09	1.88E-08	4.65E-09	0.00E+00	2.07E-10	8.68E-13	1.59E-24	6.24E-21	3.91E-35	2.47E-28	4.07E-42	3.79E-29	3.48E-34	1.19E-35	2.14E-25	4.10E-08	2.92E-41	3.90E-15	9.40E-16	1.06E-20	4.46E-30	3.07E-49	1.26E-42	5.35E-38	0.00E+00	6.39E-25	6.48E-11	8.24E-09	0.00E+00	0.00E+00	5.10E-09	5.49E-09	1.19E-25
2.63E-09	900	4.08E+18	0.00E+00	2.15E-08	6.76E+05	0.00E+00	8.63E-18	1.44E+05	8.47E-08	1.80E+05	1.53E-07	3.45E-12	5.64E-09	4.75E-10	2.29E-09	8.49E-08	9.49E-09	1.89E-08	4.70E-09	0.00E+00	2.10E-10	8.79E-13	1.62E-24	6.34E-21	4.02E-35	2.54E-28	4.19E-42	3.84E-29	3.55E-34	1.21E-35	2.18E-25	4.14E-08	3.00E-41	3.95E-15	9.51E-16	1.07E-20	4.54E-30	3.16E-49	1.30E-42	5.51E-38	0.00E+00	6.51E-25	6.53E-11	8.33E-09	0.00E+00	0.00E+00	5.15E-09	5.54E-09	1.22E-25
2.64E-09	900	4.08E+18	0.00E+00	2.17E-08	6.76E+05	0.00E+00	8.70E-18	1.44E+05	8.56E-08	1.80E+05	1.54E-07	3.50E-12	5.71E-09	4.77E-10	2.31E-09	8.58E-08	9.60E-09	1.91E-08	4.75E-09	0.00E+00	2.12E-10	8.90E-13	1.64E-24	6.43E-21	4.13E-35	2.60E-28	4.31E-42	3.90E-29	3.61E-34	1.23E-35	2.22E-25	4.18E-08	3.08E-41	4.00E-15	9.62E-16	1.09E-20	4.62E-30	3.24E-49	1.34E-42	5.68E-38	0.00E+00	6.63E-25	6.59E-11	8.41E-09	0.00E+00	0.00E+00	5.20E-09	5.59E-09	1.25E-25
2.65E-09	900	4.08E+18	0.00E+00	2.19E-08	6.76E+05	0.00E+00	8.77E-18	1.44E+05	8.64E-08	1.80E+05	1.56E-07	3.55E-12	5.78E-09	4.79E-10	2.34E-09	8.66E-08	9.71E-09	1.92E-08	4.80E-09	0.00E+00	2.15E-10	9.01E-13	1.66E-24	6.52E-21	4.25E-35	2.67E-28	4.44E-42	3.95E-29	3.68E-34	1.25E-35	2.26E-25	4.22E-08	3.16E-41	4.04E-15	9.73E-16	1.10E-20	4.70E-30	3.34E-49	1.37E-42	5.84E-38	0.00E+00	6.76E-25	6.65E-11	8.50E-09	0.00E+00	0.00E+00	5.26E-09	5.64E-09	1.27E-25
2.66E-09	900	4.08E+18	0.00E+00	2.21E-08	6.76E+05	0.00E+00	8.83E-18	1.44E+05	8.73E-08	1.80E+05	1.58E-07	3.60E-12	5.85E-09	4.81E-10	2.36E-09	8.75E-08	9.82E-09	1.94E-08	4.85E-09	0.00E+00	2.17E-10	9.12E-13	1.69E-24	6.62E-21	4.37E-35	2.74E-28	4.57E-42	4.01E-29	3.75E-34	1.27E-35	2.30E-25	4.27E-08	3.25E-41	4.09E-15	9.84E-16	1.12E-20	4.78E-30	3.43E-49	1.41E-42	6.01E-38	0.00E+00	6.89E-25	6.71E-11	8.59E-09	0.00E+00	0.00E+00	5.31E-09	5.69E-09	1.30E-25
2.67E-09	900	4.08E+18	0.00E+00	2.23E-08	6.76E+05	0.00E+00	8.90E-18	1.44E+05	8.82E-08	1.80E+05	1.59E-07	3.65E-12	5.92E-09	4.83E-10	2.39E-09	8.83E-08	9.93E-09	1.96E-08	4.90E-09	0.00E+00	2.20E-10	9.23E-13	1.71E-24	6.71E-21	4.49E-35	2.82E-28	4.71E-42	4.07E-29	3.82E-34	1.29E-35	2.34E-25	4.31E-08	3.34E-41	4.14E-15	9.95E-16	1.14E-20	4.87E-30	3.52E-49	1.46E-42	6.19E-38	0.00E+00	7.02E-25	6.77E-11	8.68E-09	0.00E+00	0.00E+00	5.36E-09	5.74E-09	1.33E-25
2.68E-09	900	4.08E+18	0.00E+00	2.25E-08	6.76E+05	0.00E+00	8.97E-18	1.44E+05	8.90E-08	1.80E+05	1.61E-07	3.70E-12	5.99E-09	4.84E-10	2.41E-09	8.92E-08	1.00E-08	1.97E-08	4.96E-09	0.00E+00	2.22E-10	9.34E-13	1.74E-24	6.81E-21	4.62E-35	2.89E-28	4.84E-42	4.12E-29	3.90E-34	1.32E-35	2.38E-25	4.35E-08	3.43E-41	4.19E-15	1.01E-15	1.15E-20	4.95E-30	3.62E-49	1.50E-42	6.37E-38	0.00E+00	7.16E-25	6.83E-11	8.77E-09	0.00E+00	0.00E+00	5.41E-09	5.79E-09	1.36E-25
2.69E-09	900	4.08E+18	0.00E+00	2.27E-08	6.76E+05	0.00E+00	9.03E-18	1.44E+05	8.99E-08	1.80E+05	1.62E-07	3.76E-12	6.06E-09	4.86E-10	2.44E-09	9.01E-08	1.02E-08	1.99E-08	5.01E-09	0.00E+00	2.25E-10	9.45E-13	1.76E-24	6.91E-21	4.75E-35	2.96E-28	4.99E-42	4.18E-29	3.97E-34	1.34E-35	2.42E-25	4.39E-08	3.52E-41	4.24E-15	1.02E-15	1.17E-20	5.04E-30	3.72E-49	1.54E-42	6.56E-38	0.00E+00	7.29E-25	6.89E-11	8.86E-09	0.00E+00	0.00E+00	5.46E-09	5.84E-09	1.38E-25
2.70E-09	900	4.08E+18	0.00E+00	2.29E-08	6.76E+05	0.00E+00	9.10E-18	1.44E+05	9.08E-08	1.80E+05	1.64E-07	3.81E-12	6.13E-09	4.88E-10	2.47E-09	9.10E-08	1.03E-08	2.00E-08	5.06E-09	0.00E+00	2.27E-10	9.57E-13	1.79E-24	7.01E-21	4.88E-35	3.04E-28	5.13E-42	4.24E-29	4.04E-34	1.36E-35	2.46E-25	4.44E-08	3.62E-41	4.29E-15	1.03E-15	1.19E-20	5.13E-30	3.83E-49	1.59E-42	6.75E-38	0.00E+00	7.43E-25	6.95E-11	8.95E-09	0.00E+00	0.00E+00	5.52E-09	5.90E-09	1.41E-25
2.71E-09	900	4.08E+18	0.00E+00	2.31E-08	6.76E+05	0.00E+00	9.17E-18	1.44E+05	9.17E-08	1.80E+05	1.66E-07	3.87E-12	6.20E-09	4.90E-10	2.49E-09	9.18E-08	1.04E-08	2.02E-08	5.11E-09	0.00E+00	2.30E-10	9.68E-13	1.81E-24	7.11E-21	5.02E-35	3.12E-28	5.28E-42	4.30E-29	4.12E-34	1.39E-35	2.51E-25	4.48E-08	3.72E-41	4.34E-15	1.04E-15	1.20E-20	5.22E-30	3.93E-49	1.63E-42	6.94E-38	0.00E+00	7.57E-25	7.01E-11	9.05E-09	0.00E+00	0.00E+00	5.57E-09	5.95E-09	1.44E-25
2.72E-09	900	4.08E+18	0.00E+00	2.33E-08	6.76E+05	0.00E+00	9.24E-18	1.44E+05	9.27E-08	1.80E+05	1.67E-07	3.92E-12	6.28E-09	4.92E-10	2.52E-09	9.27E-08	1.05E-08	2.03E-08	5.17E-09	0.00E+00	2.33E-10	9.80E-13	1.84E-24	7.21E-21	5.16E-35	3.20E-28	5.43E-42	4.36E-29	4.20E-34	1.41E-35	2.55E-25	4.52E-08	3.82E-41	4.39E-15	1.05E-15	1.22E-20	5.31E-30	4.04E-49	1.68E-42	7.14E-38	0.00E+00	7.72E-25	7.08E-11	9.14E-09	0.00E+00	0.00E+00	5.63E-09	6.00E-09	1.47E-25
2.73E-09	900	4.08E+18	0.00E+00	2.35E-08	6.76E+05	0.00E+00	9.31E-18	1.44E+05	9.36E-08	1.80E+05	1.69E-07	3.98E-12	6.35E-09	4.93E-10	2.55E-09	9.37E-08	1.06E-08	2.05E-08	5.22E-09	0.00E+00	2.36E-10	9.92E-13	1.87E-24	7.31E-21	5.30E-35	3.28E-28	5.59E-42	4.42E-29	4.28E-34	1.44E-35	2.59E-25	4.57E-08	3.92E-41	4.44E-15	1.07E-15	1.24E-20	5.40E-30	4.16E-49	1.73E-42	7.35E-38	0.00E+00	7.86E-25	7.14E-11	9.23E-09	0.00E+00	0.00E+00	5.68E-09	6.06E-09	1.51E-25
2.74E-09	900	4.08E+18	0.00E+00	2.37E-08	6.76E+05	0.00E+00	9.38E-18	1.44E+05	9.45E-08	1.80E+05	1.71E-07	4.04E-12	6.42E-09	4.95E-10	2.57E-09	9.46E-08	1.07E-08	2.07E-08	5.27E-09	0.00E+00	2.38E-10	1.00E-12	1.89E-24	7.42E-21	5.45E-35	3.37E-28	5.75E-42	4.49E-29	4.36E-34	1.46E-35	2.64E-25	4.61E-08	4.02E-41	4.49E-15	1.08E-15	1.25E-20	5.49E-30	4.27E-49	1.78E-42	7.56E-38	0.00E+00	8.01E-25	7.20E-11	9.33E-09	0.00E+00	0.00E+00	5.74E-09	6.11E-09	1.54E-25
2.75E-09	900	4.08E+18	0.00E+00	2.39E-08	6.76E+05	0.00E+00	9.44E-18	1.44E+05	9.54E-08	1.80E+05	1.73E-07	4.10E-12	6.50E-09	4.97E-10	2.60E-09	9.55E-08	1.09E-08	2.08E-08	5.33E-09	0.00E+00	2.41E-10	1.02E-12	1.92E-24	7.52E-21	5.60E-35	3.46E-28	5.92E-42	4.55E-29	4.44E-34	1.49E-35	2.69E-25	4.66E-08	4.13E-41	4.54E-15	1.09E-15	1.27E-20	5.59E-30	4.39E-49	1.83E-42	7.78E-38	0.00E+00	8.16E-25	7.27E-11	9.42E-09	0.00E+00	0.00E+00	5.79E-09	6.17E-09	1.57E-25
2.76E-09	900	4.08E+18	0.00E+00	2.41E-08	6.76E+05	0.00E+00	9.51E-18	1.44E+05	9.64E-08	1.80E+05	1.74E-07	4.15E-12	6.58E-09	4.99E-10	2.63E-09	9.64E-08	1.10E-08	2.10E-08	5.38E-09	0.00E+00	2.44E-10	1.03E-12	1.95E-24	7.63E-21	5.76E-35	3.55E-28	6.09E-42	4.61E-29	4.52E-34	1.51E-35	2.73E-25	4.70E-08	4.24E-41	4.60E-15	1.10E-15	1.29E-20	5.68E-30	4.51E-49	1.88E-42	8.00E-38	0.00E+00	8.32E-25	7.33E-11	9.52E-09	0.00E+00	0.00E+00	5.85E-09	6.22E-09	1.60E-25
2.77E-09	900	4.08E+18	0.00E+00	2.44E-08	6.76E+05	0.00E+00	9.58E-18	1.44E+05	9.74E-08	1.80E+05	1.76E-07	4.21E-12	6.65E-09	5.01E-10	2.66E-09	9.74E-08	1.11E-08	2.12E-08	5.44E-09	0.00E+00	2.47E-10	1.04E-12	1.97E-24	7.74E-21	5.91E-35	3.64E-28	6.26E-42	4.67E-29	4.61E-34	1.54E-35	2.78E-25	4.75E-08	4.36E-41	4.65E-15	1.11E-15	1.31E-20	5.78E-30	4.63E-49	1.93E-42	8.23E-38	0.00E+00	8.48E-25	7.40E-11	9.62E-09	0.00E+00	0.00E+00	5.91E-09	6.28E-09	1.64E-25
2.78E-09	900	4.08E+18	0.00E+00	2.46E-08	6.76E+05	0.00E+00	9.65E-18	1.44E+05	9.83E-08	1.80E+05	1.78E-07	4.27E-12	6.73E-09	5.03E-10	2.68E-09	9.83E-08	1.12E-08	2.13E-08	5.50E-09	0.00E+00	2.50E-10	1.05E-12	2.00E-24	7.85E-21	6.08E-35	3.73E-28	6.44E-42	4.74E-29	4.70E-34	1.56E-35	2.82E-25	4.79E-08	4.47E-41	4.70E-15	1.13E-15	1.33E-20	5.88E-30	4.76E-49	1.99E-42	8.46E-38	0.00E+00	8.64E-25	7.46E-11	9.72E-09	0.00E+00	0.00E+00	5.96E-09	6.33E-09	1.67E-25
2.79E-09	900	4.08E+18	0.00E+00	2.48E-08	6.76E+05	0.00E+00	9.72E-18	1.44E+05	9.93E-08	1.80E+05	1.80E-07	4.33E-12	6.81E-09	5.04E-10	2.71E-09	9.93E-08	1.13E-08	2.15E-08	5.55E-09	0.00E+00	2.52E-10	1.06E-12	2.03E-24	7.96E-21	6.24E-35	3.82E-28	6.62E-42	4.80E-29	4.78E-34	1.59E-35	2.87E-25	4.84E-08	4.59E-41	4.76E-15	1.14E-15	1.35E-20	5.98E-30	4.89E-49	2.04E-42	8.70E-38	0.00E+00	8.80E-25	7.53E-11	9.82E-09	0.00E+00	0.00E+00	6.02E-09	6.39E-09	1.71E-25
2.80E-09	900	4.08E+18	0.00E+00	2.50E-08	6.76E+05	0.00E+00	9.79E-18	1.44E+05	1.00E-07	1.80E+05	1.81E-07	4.39E-12	6.89E-09	5.06E-10	2.74E-09	1.00E-07	1.15E-08	2.17E-08	5.61E-09	0.00E+00	2.55E-10	1.08E-12	2.06E-24	8.07E-21	6.41E-35	3.92E-28	6.81E-42	4.87E-29	4.87E-34	1.62E-35	2.92E-25	4.89E-08	4.71E-41	4.81E-15	1.15E-15	1.36E-20	6.08E-30	5.03E-49	2.10E-42	8.95E-38	0.00E+00	8.97E-25	7.60E-11	9.92E-09	0.00E+00	0.00E+00	6.08E-09	6.45E-09	1.74E-25
2.81E-09	900	4.08E+18	0.00E+00	2.52E-08	6.76E+05	0.00E+00	9.86E-18	1.44E+05	1.01E-07	1.80E+05	1.83E-07	4.46E-12	6.97E-09	5.08E-10	2.77E-09	1.01E-07	1.16E-08	2.18E-08	5.67E-09	0.00E+00	2.58E-10	1.09E-12	2.09E-24	8.18E-21	6.59E-35	4.02E-28	7.00E-42	4.94E-29	4.97E-34	1.64E-35	2.97E-25	4.93E-08	4.84E-41	4.87E-15	1.17E-15	1.38E-20	6.18E-30	5.17E-49	2.16E-42	9.20E-38	0.00E+00	9.14E-25	7.66E-11	1.00E-08	0.00E+00	0.00E+00	6.14E-09	6.50E-09	1.78E-25
2.82E-09	900	4.08E+18	0.00E+00	2.55E-08	6.76E+05	0.00E+00	9.93E-18	1.44E+05	1.02E-07	1.80E+05	1.85E-07	4.52E-12	7.05E-09	5.10E-10	2.80E-09	1.02E-07	1.17E-08	2.20E-08	5.73E-09	0.00E+00	2.61E-10	1.10E-12	2.12E-24	8.29E-21	6.77E-35	4.12E-28	7.20E-42	5.00E-29	5.06E-34	1.67E-35	3.02E-25	4.98E-08	4.96E-41	4.92E-15	1.18E-15	1.40E-20	6.29E-30	5.31E-49	2.22E-42	9.46E-38	0.00E+00	9.31E-25	7.73E-11	1.01E-08	0.00E+00	0.00E+00	6.20E-09	6.56E-09	1.81E-25
2.83E-09	900	4.08E+18	0.00E+00	2.57E-08	6.76E+05	0.00E+00	1.00E-17	1.44E+05	1.03E-07	1.80E+05	1.87E-07	4.58E-12	7.13E-09	5.12E-10	2.83E-09	1.03E-07	1.19E-08	2.22E-08	5.78E-09	0.00E+00	2.64E-10	1.12E-12	2.15E-24	8.41E-21	6.95E-35	4.23E-28	7.40E-42	5.07E-29	5.15E-34	1.70E-35	3.07E-25	5.03E-08	5.09E-41	4.98E-15	1.19E-15	1.42E-20	6.39E-30	5.45E-49	2.28E-42	9.73E-38	0.00E+00	9.49E-25	7.80E-11	1.02E-08	0.00E+00	0.00E+00	6.26E-09	6.62E-09	1.85E-25
2.84E-09	900	4.08E+18	0.00E+00	2.59E-08	6.76E+05	0.00E+00	1.01E-17	1.44E+05	1.04E-07	1.80E+05	1.89E-07	4.65E-12	7.21E-09	5.14E-10	2.86E-09	1.04E-07	1.20E-08	2.24E-08	5.84E-09	0.00E+00	2.67E-10	1.13E-12	2.18E-24	8.53E-21	7.14E-35	4.34E-28	7.61E-42	5.14E-29	5.25E-34	1.73E-35	3.12E-25	5.08E-08	5.23E-41	5.04E-15	1.21E-15	1.44E-20	6.50E-30	5.60E-49	2.35E-42	1.00E-37	0.00E+00	9.66E-25	7.87E-11	1.03E-08	0.00E+00	0.00E+00	6.32E-09	6.68E-09	1.89E-25
2.85E-09	900	4.08E+18	0.00E+00	2.61E-08	6.76E+05	0.00E+00	1.01E-17	1.44E+05	1.05E-07	1.80E+05	1.91E-07	4.71E-12	7.29E-09	5.15E-10	2.89E-09	1.05E-07	1.21E-08	2.25E-08	5.90E-09	0.00E+00	2.70E-10	1.14E-12	2.21E-24	8.65E-21	7.33E-35	4.44E-28	7.82E-42	5.21E-29	5.35E-34	1.76E-35	3.18E-25	5.13E-08	5.36E-41	5.09E-15	1.22E-15	1.46E-20	6.61E-30	5.76E-49	2.41E-42	1.03E-37	0.00E+00	9.85E-25	7.94E-11	1.04E-08	0.00E+00	0.00E+00	6.38E-09	6.74E-09	1.93E-25
2.86E-09	900	4.08E+18	0.00E+00	2.64E-08	6.76E+05	0.00E+00	1.02E-17	1.44E+05	1.06E-07	1.80E+05	1.93E-07	4.78E-12	7.38E-09	5.17E-10	2.92E-09	1.06E-07	1.22E-08	2.27E-08	5.96E-09	0.00E+00	2.73E-10	1.16E-12	2.24E-24	8.76E-21	7.53E-35	4.56E-28	8.04E-42	5.28E-29	5.45E-34	1.79E-35	3.23E-25	5.18E-08	5.50E-41	5.15E-15	1.23E-15	1.48E-20	6.72E-30	5.92E-49	2.48E-42	1.06E-37	0.00E+00	1.00E-24	8.01E-11	1.05E-08	0.00E+00	0.00E+00	6.44E-09	6.80E-09	1.97E-25
2.87E-09	900	4.08E+18	0.00E+00	2.66E-08	6.76E+05	0.00E+00	1.03E-17	1.44E+05	1.07E-07	1.80E+05	1.94E-07	4.84E-12	7.46E-09	5.19E-10	2.95E-09	1.07E-07	1.24E-08	2.29E-08	6.03E-09	0.00E+00	2.76E-10	1.17E-12	2.27E-24	8.89E-21	7.73E-35	4.67E-28	8.26E-42	5.35E-29	5.55E-34	1.82E-35	3.28E-25	5.23E-08	5.65E-41	5.21E-15	1.25E-15	1.50E-20	6.83E-30	6.08E-49	2.55E-42	1.09E-37	0.00E+00	1.02E-24	8.08E-11	1.06E-08	0.00E+00	0.00E+00	6.50E-09	6.86E-09	2.01E-25
2.88E-09	900	4.08E+18	0.00E+00	2.68E-08	6.76E+05	0.00E+00	1.04E-17	1.44E+05	1.08E-07	1.80E+05	1.96E-07	4.91E-12	7.55E-09	5.21E-10	2.98E-09	1.08E-07	1.25E-08	2.31E-08	6.09E-09	0.00E+00	2.80E-10	1.18E-12	2.30E-24	9.01E-21	7.94E-35	4.79E-28	8.49E-42	5.43E-29	5.65E-34	1.85E-35	3.34E-25	5.28E-08	5.80E-41	5.27E-15	1.26E-15	1.52E-20	6.94E-30	6.24E-49	2.62E-42	1.12E-37	0.00E+00	1.04E-24	8.15E-11	1.08E-08	0.00E+00	0.00E+00	6.57E-09	6.92E-09	2.05E-25
2.89E-09	900	4.08E+18	0.00E+00	2.71E-08	6.76E+05	0.00E+00	1.04E-17	1.44E+05	1.10E-07	1.80E+05	1.98E-07	4.98E-12	7.63E-09	5.23E-10	3.01E-09	1.09E-07	1.27E-08	2.33E-08	6.15E-09	0.00E+00	2.83E-10	1.20E-12	2.33E-24	9.13E-21	8.16E-35	4.91E-28	8.73E-42	5.50E-29	5.76E-34	1.88E-35	3.39E-25	5.33E-08	5.95E-41	5.33E-15	1.27E-15	1.54E-20	7.06E-30	6.41E-49	2.69E-42	1.15E-37	0.00E+00	1.06E-24	8.22E-11	1.09E-08	0.00E+00	0.00E+00	6.63E-09	6.99E-09	2.10E-25
2.90E-09	900	4.08E+18	0.00E+00	2.73E-08	6.76E+05	0.00E+00	1.05E-17	1.44E+05	1.11E-07	1.80E+05	2.00E-07	5.05E-12	7.72E-09	5.25E-10	3.04E-09	1.10E-07	1.28E-08	2.35E-08	6.21E-09	0.00E+00	2.86E-10	1.21E-12	2.36E-24	9.26E-21	8.37E-35	5.03E-28	8.97E-42	5.57E-29	5.86E-34	1.91E-35	3.45E-25	5.38E-08	6.10E-41	5.39E-15	1.29E-15	1.57E-20	7.17E-30	6.59E-49	2.76E-42	1.18E-37	0.00E+00	1.08E-24	8.30E-11	1.10E-08	0.00E+00	0.00E+00	6.69E-09	7.05E-09	2.14E-25
2.91E-09	900	4.08E+18	0.00E+00	2.76E-08	6.76E+05	0.00E+00	1.06E-17	1.44E+05	1.12E-07	1.80E+05	2.02E-07	5.11E-12	7.81E-09	5.26E-10	3.08E-09	1.11E-07	1.29E-08	2.36E-08	6.28E-09	0.00E+00	2.89E-10	1.22E-12	2.40E-24	9.38E-21	8.60E-35	5.15E-28	9.22E-42	5.65E-29	5.97E-34	1.94E-35	3.50E-25	5.43E-08	6.26E-41	5.45E-15	1.30E-15	1.59E-20	7.29E-30	6.77E-49	2.84E-42	1.21E-37	0.00E+00	1.10E-24	8.37E-11	1.11E-08	0.00E+00	0.00E+00	6.76E-09	7.11E-09	2.18E-25
2.92E-09	900	4.08E+18	0.00E+00	2.78E-08	6.76E+05	0.00E+00	1.07E-17	1.44E+05	1.13E-07	1.80E+05	2.04E-07	5.19E-12	7.89E-09	5.28E-10	3.11E-09	1.13E-07	1.31E-08	2.38E-08	6.34E-09	0.00E+00	2.92E-10	1.24E-12	2.43E-24	9.51E-21	8.83E-35	5.28E-28	9.47E-42	5.72E-29	6.08E-34	1.97E-35	3.56E-25	5.49E-08	6.42E-41	5.51E-15	1.32E-15	1.61E-20	7.41E-30	6.95E-49	2.92E-42	1.24E-37	0.00E+00	1.12E-24	8.45E-11	1.12E-08	0.00E+00	0.00E+00	6.82E-09	7.17E-09	2.23E-25
2.93E-09	900	4.08E+18	0.00E+00	2.81E-08	6.76E+05	0.00E+00	1.07E-17	1.44E+05	1.14E-07	1.80E+05	2.06E-07	5.26E-12	7.98E-09	5.30E-10	3.14E-09	1.14E-07	1.32E-08	2.40E-08	6.40E-09	0.00E+00	2.96E-10	1.25E-12	2.46E-24	9.64E-21	9.06E-35	5.41E-28	9.73E-42	5.80E-29	6.20E-34	2.00E-35	3.62E-25	5.54E-08	6.58E-41	5.57E-15	1.33E-15	1.63E-20	7.53E-30	7.14E-49	3.00E-42	1.28E-37	0.00E+00	1.14E-24	8.52E-11	1.13E-08	0.00E+00	0.00E+00	6.89E-09	7.24E-09	2.27E-25
2.94E-09	900	4.08E+18	0.00E+00	2.83E-08	6.76E+05	0.00E+00	1.08E-17	1.44E+05	1.15E-07	1.80E+05	2.08E-07	5.33E-12	8.07E-09	5.32E-10	3.17E-09	1.15E-07	1.34E-08	2.42E-08	6.47E-09	0.00E+00	2.99E-10	1.27E-12	2.50E-24	9.77E-21	9.30E-35	5.55E-28	1.00E-41	5.88E-29	6.31E-34	2.04E-35	3.68E-25	5.59E-08	6.75E-41	5.64E-15	1.35E-15	1.65E-20	7.65E-30	7.33E-49	3.08E-42	1.31E-37	0.00E+00	1.16E-24	8.60E-11	1.14E-08	0.00E+00	0.00E+00	6.96E-09	7.30E-09	2.32E-25
2.95E-09	900	4.08E+18	0.00E+00	2.86E-08	6.76E+05	0.00E+00	1.09E-17	1.44E+05	1.16E-07	1.80E+05	2.10E-07	5.40E-12	8.17E-09	5.34E-10	3.21E-09	1.16E-07	1.35E-08	2.44E-08	6.53E-09	0.00E+00	3.02E-10	1.28E-12	2.53E-24	9.90E-21	9.55E-35	5.68E-28	1.03E-41	5.95E-29	6.43E-34	2.07E-35	3.74E-25	5.64E-08	6.93E-41	5.70E-15	1.36E-15	1.67E-20	7.78E-30	7.53E-49	3.16E-42	1.35E-37	0.00E+00	1.19E-24	8.67E-11	1.15E-08	0.00E+00	0.00E+00	7.02E-09	7.37E-09	2.37E-25
2.96E-09	900	4.08E+18	0.00E+00	2.88E-08	6.76E+05	0.00E+00	1.09E-17	1.44E+05	1.17E-07	1.80E+05	2.12E-07	5.47E-12	8.26E-09	5.36E-10	3.24E-09	1.17E-07	1.36E-08	2.46E-08	6.60E-09	0.00E+00	3.06E-10	1.30E-12	2.56E-24	1.00E-20	9.80E-35	5.82E-28	1.06E-41	6.03E-29	6.55E-34	2.10E-35	3.80E-25	5.70E-08	7.10E-41	5.76E-15	1.37E-15	1.70E-20	7.90E-30	7.74E-49	3.25E-42	1.39E-37	0.00E+00	1.21E-24	8.75E-11	1.17E-08	0.00E+00	0.00E+00	7.09E-09	7.43E-09	2.42E-25
2.97E-09	900	4.08E+18	0.00E+00	2.91E-08	6.76E+05	0.00E+00	1.10E-17	1.44E+05	1.18E-07	1.80E+05	2.15E-07	5.55E-12	8.35E-09	5.37E-10	3.27E-09	1.18E-07	1.38E-08	2.48E-08	6.67E-09	0.00E+00	3.09E-10	1.31E-12	2.60E-24	1.02E-20	1.01E-34	5.97E-28	1.08E-41	6.11E-29	6.67E-34	2.14E-35	3.86E-25	5.75E-08	7.29E-41	5.83E-15	1.39E-15	1.72E-20	8.03E-30	7.95E-49	3.34E-42	1.42E-37	0.00E+00	1.23E-24	8.83E-11	1.18E-08	0.00E+00	0.00E+00	7.16E-09	7.50E-09	2.47E-25
2.98E-09	900	4.08E+18	0.00E+00	2.93E-08	6.76E+05	0.00E+00	1.11E-17	1.44E+05	1.20E-07	1.80E+05	2.17E-07	5.62E-12	8.44E-09	5.39E-10	3.31E-09	1.19E-07	1.39E-08	2.50E-08	6.74E-09	0.00E+00	3.13E-10	1.33E-12	2.63E-24	1.03E-20	1.03E-34	6.11E-28	1.11E-41	6.19E-29	6.79E-34	2.17E-35	3.92E-25	5.81E-08	7.47E-41	5.89E-15	1.40E-15	1.74E-20	8.16E-30	8.16E-49	3.43E-42	1.46E-37	0.00E+00	1.25E-24	8.91E-11	1.19E-08	0.00E+00	0.00E+00	7.23E-09	7.57E-09	2.52E-25
2.99E-09	900	4.08E+18	0.00E+00	2.96E-08	6.76E+05	0.00E+00	1.12E-17	1.44E+05	1.21E-07	1.80E+05	2.19E-07	5.70E-12	8.54E-09	5.41E-10	3.34E-09	1.20E-07	1.41E-08	2.52E-08	6.80E-09	0.00E+00	3.16E-10	1.34E-12	2.67E-24	1.04E-20	1.06E-34	6.26E-28	1.14E-41	6.28E-29	6.92E-34	2.21E-35	3.98E-25	5.86E-08	7.66E-41	5.96E-15	1.42E-15	1.77E-20	8.29E-30	8.38E-49	3.52E-42	1.50E-37	0.00E+00	1.28E-24	8.99E-11	1.20E-08	0.00E+00	0.00E+00	7.30E-09	7.64E-09	2.57E-25
3.00E-09	900	4.08E+18	0.00E+00	2.99E-08	6.76E+05	0.00E+00	1.12E-17	1.44E+05	1.22E-07	1.80E+05	2.21E-07	5.78E-12	8.63E-09	5.43E-10	3.37E-09	1.21E-07	1.42E-08	2.54E-08	6.87E-09	0.00E+00	3.20E-10	1.36E-12	2.71E-24	1.06E-20	1.09E-34	6.42E-28	1.17E-41	6.36E-29	7.04E-34	2.24E-35	4.05E-25	5.92E-08	7.86E-41	6.03E-15	1.44E-15	1.79E-20	8.42E-30	8.61E-49	3.61E-42	1.54E-37	0.00E+00	1.30E-24	9.07E-11	1.21E-08	0.00E+00	0.00E+00	7.37E-09	7.70E-09	2.62E-25
3.01E-09	900	4.08E+18	0.00E+00	3.01E-08	6.76E+05	0.00E+00	1.13E-17	1.44E+05	1.23E-07	1.80E+05	2.23E-07	5.85E-12	8.73E-09	5.45E-10	3.41E-09	1.23E-07	1.44E-08	2.56E-08	6.94E-09	0.00E+00	3.23E-10	1.37E-12	2.74E-24	1.07E-20	1.12E-34	6.57E-28	1.21E-41	6.44E-29	7.17E-34	2.28E-35	4.11E-25	5.98E-08	8.06E-41	6.09E-15	1.45E-15	1.81E-20	8.56E-30	8.84E-49	3.71E-42	1.58E-37	0.00E+00	1.33E-24	9.15E-11	1.23E-08	0.00E+00	0.00E+00	7.44E-09	7.77E-09	2.67E-25
3.02E-09	900	4.08E+18	0.00E+00	3.04E-08	6.76E+05	0.00E+00	1.14E-17	1.44E+05	1.24E-07	1.80E+05	2.25E-07	5.93E-12	8.83E-09	5.47E-10	3.44E-09	1.24E-07	1.45E-08	2.58E-08	7.01E-09	0.00E+00	3.27E-10	1.39E-12	2.78E-24	1.09E-20	1.14E-34	6.73E-28	1.24E-41	6.52E-29	7.30E-34	2.31E-35	4.18E-25	6.03E-08	8.26E-41	6.16E-15	1.47E-15	1.84E-20	8.69E-30	9.08E-49	3.81E-42	1.63E-37	0.00E+00	1.35E-24	9.23E-11	1.24E-08	0.00E+00	0.00E+00	7.51E-09	7.84E-09	2.73E-25
3.03E-09	900	4.08E+18	0.00E+00	3.07E-08	6.76E+05	0.00E+00	1.15E-17	1.44E+05	1.25E-07	1.80E+05	2.28E-07	6.01E-12	8.93E-09	5.48E-10	3.48E-09	1.25E-07	1.47E-08	2.60E-08	7.08E-09	0.00E+00	3.30E-10	1.40E-12	2.82E-24	1.10E-20	1.17E-34	6.90E-28	1.27E-41	6.61E-29	7.44E-34	2.35E-35	4.25E-25	6.09E-08	8.47E-41	6.23E-15	1.48E-15	1.86E-20	8.83E-30	9.32E-49	3.91E-42	1.67E-37	0.00E+00	1.38E-24	9.31E-11	1.25E-08	0.00E+00	0.00E+00	7.58E-09	7.91E-09	2.78E-25
3.04E-09	900	4.08E+18	0.00E+00	3.09E-08	6.76E+05	0.00E+00	1.16E-17	1.44E+05	1.27E-07	1.80E+05	2.30E-07	6.09E-12	9.03E-09	5.50E-10	3.52E-09	1.26E-07	1.49E-08	2.62E-08	7.15E-09	0.00E+00	3.34E-10	1.42E-12	2.85E-24	1.12E-20	1.20E-34	7.07E-28	1.31E-41	6.70E-29	7.58E-34	2.39E-35	4.31E-25	6.15E-08	8.68E-41	6.30E-15	1.50E-15	1.89E-20	8.97E-30	9.57E-49	4.02E-42	1.71E-37	0.00E+00	1.40E-24	9.39E-11	1.26E-08	0.00E+00	0.00E+00	7.65E-09	7.98E-09	2.84E-25
3.05E-09	900	4.08E+18	0.00E+00	3.12E-08	6.76E+05	0.00E+00	1.16E-17	1.44E+05	1.28E-07	1.80E+05	2.32E-07	6.17E-12	9.13E-09	5.52E-10	3.55E-09	1.27E-07	1.50E-08	2.64E-08	7.23E-09	0.00E+00	3.38E-10	1.44E-12	2.89E-24	1.13E-20	1.24E-34	7.24E-28	1.34E-41	6.78E-29	7.72E-34	2.43E-35	4.38E-25	6.21E-08	8.90E-41	6.37E-15	1.51E-15	1.91E-20	9.11E-30	9.82E-49	4.12E-42	1.76E-37	0.00E+00	1.43E-24	9.48E-11	1.27E-08	0.00E+00	0.00E+00	7.72E-09	8.05E-09	2.90E-25
3.06E-09	900	4.08E+18	0.00E+00	3.15E-08	6.76E+05	0.00E+00	1.17E-17	1.44E+05	1.29E-07	1.80E+05	2.34E-07	6.25E-12	9.23E-09	5.54E-10	3.59E-09	1.29E-07	1.52E-08	2.66E-08	7.30E-09	0.00E+00	3.42E-10	1.45E-12	2.93E-24	1.15E-20	1.27E-34	7.41E-28	1.38E-41	6.87E-29	7.86E-34	2.46E-35	4.45E-25	6.27E-08	9.12E-41	6.44E-15	1.53E-15	1.94E-20	9.26E-30	1.01E-48	4.23E-42	1.81E-37	0.00E+00	1.46E-24	9.56E-11	1.29E-08	0.00E+00	0.00E+00	7.80E-09	8.13E-09	2.96E-25
3.07E-09	900	4.08E+18	0.00E+00	3.18E-08	6.76E+05	0.00E+00	1.18E-17	1.44E+05	1.30E-07	1.80E+05	2.37E-07	6.34E-12	9.33E-09	5.56E-10	3.62E-09	1.30E-07	1.53E-08	2.68E-08	7.37E-09	0.00E+00	3.45E-10	1.47E-12	2.97E-24	1.16E-20	1.30E-34	7.59E-28	1.41E-41	6.96E-29	8.00E-34	2.50E-35	4.52E-25	6.33E-08	9.35E-41	6.51E-15	1.55E-15	1.96E-20	9.40E-30	1.04E-48	4.35E-42	1.86E-37	0.00E+00	1.48E-24	9.64E-11	1.30E-08	0.00E+00	0.00E+00	7.87E-09	8.20E-09	3.02E-25
3.08E-09	900	4.08E+18	0.00E+00	3.20E-08	6.76E+05	0.00E+00	1.19E-17	1.44E+05	1.32E-07	1.80E+05	2.39E-07	6.42E-12	9.43E-09	5.58E-10	3.66E-09	1.31E-07	1.55E-08	2.70E-08	7.45E-09	0.00E+00	3.49E-10	1.49E-12	3.01E-24	1.18E-20	1.33E-34	7.77E-28	1.45E-41	7.05E-29	8.15E-34	2.54E-35	4.59E-25	6.39E-08	9.59E-41	6.58E-15	1.56E-15	1.99E-20	9.55E-30	1.06E-48	4.46E-42	1.90E-37	0.00E+00	1.51E-24	9.73E-11	1.31E-08	0.00E+00	0.00E+00	7.95E-09	8.27E-09	3.08E-25
3.09E-09	900	4.08E+18	0.00E+00	3.23E-08	6.76E+05	0.00E+00	1.19E-17	1.44E+05	1.33E-07	1.80E+05	2.41E-07	6.51E-12	9.54E-09	5.60E-10	3.70E-09	1.32E-07	1.57E-08	2.72E-08	7.52E-09	0.00E+00	3.53E-10	1.50E-12	3.05E-24	1.19E-20	1.37E-34	7.96E-28	1.49E-41	7.14E-29	8.30E-34	2.58E-35	4.66E-25	6.45E-08	9.83E-41	6.65E-15	1.58E-15	2.02E-20	9.70E-30	1.09E-48	4.58E-42	1.95E-37	0.00E+00	1.54E-24	9.82E-11	1.33E-08	0.00E+00	0.00E+00	8.02E-09	8.35E-09	3.14E-25
3.10E-09	900	4.08E+18	0.00E+00	3.26E-08	6.76E+05	0.00E+00	1.20E-17	1.44E+05	1.34E-07	1.80E+05	2.44E-07	6.59E-12	9.64E-09	5.61E-10	3.74E-09	1.34E-07	1.58E-08	2.75E-08	7.59E-09	0.00E+00	3.57E-10	1.52E-12	3.09E-24	1.21E-20	1.40E-34	8.15E-28	1.53E-41	7.23E-29	8.45E-34	2.62E-35	4.74E-25	6.51E-08	1.01E-40	6.73E-15	1.60E-15	2.04E-20	9.85E-30	1.12E-48	4.70E-42	2.01E-37	0.00E+00	1.57E-24	9.90E-11	1.34E-08	0.00E+00	0.00E+00	8.10E-09	8.42E-09	3.20E-25
3.11E-09	900	4.08E+18	0.00E+00	3.29E-08	6.76E+05	0.00E+00	1.21E-17	1.44E+05	1.36E-07	1.80E+05	2.46E-07	6.68E-12	9.75E-09	5.63E-10	3.78E-09	1.35E-07	1.60E-08	2.77E-08	7.67E-09	0.00E+00	3.61E-10	1.54E-12	3.13E-24	1.22E-20	1.44E-34	8.34E-28	1.57E-41	7.32E-29	8.60E-34	2.66E-35	4.81E-25	6.57E-08	1.03E-40	6.80E-15	1.62E-15	2.07E-20	1.00E-29	1.15E-48	4.82E-42	2.06E-37	0.00E+00	1.60E-24	9.99E-11	1.35E-08	0.00E+00	0.00E+00	8.18E-09	8.49E-09	3.27E-25
3.12E-09	900	4.08E+18	0.00E+00	3.32E-08	6.76E+05	0.00E+00	1.22E-17	1.44E+05	1.37E-07	1.80E+05	2.48E-07	6.76E-12	9.86E-09	5.65E-10	3.81E-09	1.36E-07	1.62E-08	2.79E-08	7.75E-09	0.00E+00	3.65E-10	1.55E-12	3.17E-24	1.24E-20	1.48E-34	8.54E-28	1.61E-41	7.42E-29	8.76E-34	2.70E-35	4.88E-25	6.63E-08	1.06E-40	6.87E-15	1.63E-15	2.10E-20	1.02E-29	1.18E-48	4.95E-42	2.11E-37	0.00E+00	1.63E-24	1.01E-10	1.37E-08	0.00E+00	0.00E+00	8.25E-09	8.57E-09	3.33E-25
3.13E-09	900	4.08E+18	0.00E+00	3.35E-08	6.76E+05	0.00E+00	1.23E-17	1.44E+05	1.38E-07	1.80E+05	2.51E-07	6.85E-12	9.96E-09	5.67E-10	3.85E-09	1.37E-07	1.63E-08	2.81E-08	7.82E-09	0.00E+00	3.69E-10	1.57E-12	3.21E-24	1.26E-20	1.51E-34	8.75E-28	1.65E-41	7.51E-29	8.92E-34	2.75E-35	4.96E-25	6.70E-08	1.08E-40	6.95E-15	1.65E-15	2.12E-20	1.03E-29	1.21E-48	5.08E-42	2.17E-37	0.00E+00	1.66E-24	1.02E-10	1.38E-08	0.00E+00	0.00E+00	8.33E-09	8.65E-09	3.40E-25
3.14E-09	900	4.08E+18	0.00E+00	3.38E-08	6.76E+05	0.00E+00	1.23E-17	1.44E+05	1.39E-07	1.80E+05	2.53E-07	6.94E-12	1.01E-08	5.69E-10	3.89E-09	1.39E-07	1.65E-08	2.83E-08	7.90E-09	0.00E+00	3.73E-10	1.59E-12	3.25E-24	1.27E-20	1.55E-34	8.96E-28	1.70E-41	7.61E-29	9.08E-34	2.79E-35	5.04E-25	6.76E-08	1.11E-40	7.03E-15	1.67E-15	2.15E-20	1.05E-29	1.24E-48	5.21E-42	2.23E-37	0.00E+00	1.69E-24	1.03E-10	1.39E-08	0.00E+00	0.00E+00	8.41E-09	8.72E-09	3.47E-25
3.15E-09	900	4.08E+18	0.00E+00	3.41E-08	6.76E+05	0.00E+00	1.24E-17	1.44E+05	1.41E-07	1.80E+05	2.56E-07	7.03E-12	1.02E-08	5.71E-10	3.93E-09	1.40E-07	1.67E-08	2.86E-08	7.98E-09	0.00E+00	3.77E-10	1.61E-12	3.29E-24	1.29E-20	1.59E-34	9.17E-28	1.74E-41	7.70E-29	9.25E-34	2.83E-35	5.11E-25	6.82E-08	1.14E-40	7.10E-15	1.69E-15	2.18E-20	1.06E-29	1.28E-48	5.35E-42	2.28E-37	0.00E+00	1.72E-24	1.04E-10	1.41E-08	0.00E+00	0.00E+00	8.49E-09	8.80E-09	3.54E-25
3.16E-09	900	4.08E+18	0.00E+00	3.44E-08	6.76E+05	0.00E+00	1.25E-17	1.44E+05	1.42E-07	1.80E+05	2.58E-07	7.12E-12	1.03E-08	5.72E-10	3.97E-09	1.41E-07	1.69E-08	2.88E-08	8.06E-09	0.00E+00	3.81E-10	1.62E-12	3.34E-24	1.30E-20	1.63E-34	9.39E-28	1.79E-41	7.80E-29	9.42E-34	2.88E-35	5.19E-25	6.89E-08	1.17E-40	7.18E-15	1.70E-15	2.21E-20	1.08E-29	1.31E-48	5.49E-42	2.34E-37	0.00E+00	1.75E-24	1.04E-10	1.42E-08	0.00E+00	0.00E+00	8.57E-09	8.88E-09	3.61E-25
3.17E-09	900	4.08E+18	0.00E+00	3.47E-08	6.76E+05	0.00E+00	1.26E-17	1.44E+05	1.44E-07	1.80E+05	2.61E-07	7.22E-12	1.04E-08	5.74E-10	4.01E-09	1.43E-07	1.70E-08	2.90E-08	8.14E-09	0.00E+00	3.85E-10	1.64E-12	3.38E-24	1.32E-20	1.67E-34	9.61E-28	1.83E-41	7.90E-29	9.59E-34	2.92E-35	5.27E-25	6.95E-08	1.19E-40	7.26E-15	1.72E-15	2.23E-20	1.10E-29	1.35E-48	5.63E-42	2.40E-37	0.00E+00	1.78E-24	1.05E-10	1.43E-08	0.00E+00	0.00E+00	8.65E-09	8.96E-09	3.68E-25
3.18E-09	900	4.08E+18	0.00E+00	3.50E-08	6.76E+05	0.00E+00	1.26E-17	1.44E+05	1.45E-07	1.80E+05	2.63E-07	7.31E-12	1.05E-08	5.76E-10	4.05E-09	1.44E-07	1.72E-08	2.92E-08	8.22E-09	0.00E+00	3.89E-10	1.66E-12	3.42E-24	1.34E-20	1.72E-34	9.84E-28	1.88E-41	8.00E-29	9.77E-34	2.96E-35	5.35E-25	7.02E-08	1.22E-40	7.34E-15	1.74E-15	2.26E-20	1.11E-29	1.38E-48	5.77E-42	2.47E-37	0.00E+00	1.82E-24	1.06E-10	1.45E-08	0.00E+00	0.00E+00	8.73E-09	9.04E-09	3.76E-25
3.19E-09	900	4.08E+18	0.00E+00	3.53E-08	6.76E+05	0.00E+00	1.27E-17	1.44E+05	1.46E-07	1.80E+05	2.66E-07	7.41E-12	1.06E-08	5.78E-10	4.09E-09	1.45E-07	1.74E-08	2.95E-08	8.30E-09	0.00E+00	3.93E-10	1.68E-12	3.47E-24	1.36E-20	1.76E-34	1.01E-27	1.93E-41	8.10E-29	9.94E-34	3.01E-35	5.44E-25	7.09E-08	1.25E-40	7.42E-15	1.76E-15	2.29E-20	1.13E-29	1.42E-48	5.92E-42	2.53E-37	0.00E+00	1.85E-24	1.07E-10	1.46E-08	0.00E+00	0.00E+00	8.82E-09	9.12E-09	3.83E-25
3.20E-09	900	4.08E+18	0.00E+00	3.56E-08	6.76E+05	0.00E+00	1.28E-17	1.44E+05	1.48E-07	1.80E+05	2.68E-07	7.50E-12	1.07E-08	5.80E-10	4.13E-09	1.47E-07	1.76E-08	2.97E-08	8.39E-09	0.00E+00	3.98E-10	1.70E-12	3.51E-24	1.37E-20	1.80E-34	1.03E-27	1.98E-41	8.20E-29	1.01E-33	3.06E-35	5.52E-25	7.15E-08	1.28E-40	7.50E-15	1.78E-15	2.32E-20	1.15E-29	1.45E-48	6.08E-42	2.60E-37	0.00E+00	1.88E-24	1.08E-10	1.48E-08	0.00E+00	0.00E+00	8.90E-09	9.20E-09	3.91E-25
3.21E-09	900	4.08E+18	0.00E+00	3.59E-08	6.76E+05	0.00E+00	1.29E-17	1.44E+05	1.49E-07	1.80E+05	2.71E-07	7.60E-12	1.09E-08	5.82E-10	4.18E-09	1.48E-07	1.78E-08	2.99E-08	8.47E-09	0.00E+00	4.02E-10	1.72E-12	3.56E-24	1.39E-20	1.85E-34	1.05E-27	2.03E-41	8.31E-29	1.03E-33	3.10E-35	5.60E-25	7.22E-08	1.32E-40	7.58E-15	1.79E-15	2.35E-20	1.17E-29	1.49E-48	6.23E-42	2.66E-37	0.00E+00	1.92E-24	1.09E-10	1.49E-08	0.00E+00	0.00E+00	8.98E-09	9.28E-09	3.99E-25
3.22E-09	900	4.08E+18	0.00E+00	3.63E-08	6.76E+05	0.00E+00	1.30E-17	1.44E+05	1.51E-07	1.80E+05	2.74E-07	7.69E-12	1.10E-08	5.83E-10	4.22E-09	1.50E-07	1.79E-08	3.02E-08	8.55E-09	0.00E+00	4.06E-10	1.74E-12	3.60E-24	1.41E-20	1.90E-34	1.08E-27	2.08E-41	8.41E-29	1.05E-33	3.15E-35	5.69E-25	7.29E-08	1.35E-40	7.66E-15	1.81E-15	2.38E-20	1.18E-29	1.53E-48	6.39E-42	2.73E-37	0.00E+00	1.95E-24	1.10E-10	1.51E-08	0.00E+00	0.00E+00	9.07E-09	9.37E-09	4.06E-25
3.23E-09	900	4.08E+18	0.00E+00	3.66E-08	6.76E+05	0.00E+00	1.31E-17	1.44E+05	1.52E-07	1.80E+05	2.76E-07	7.79E-12	1.11E-08	5.85E-10	4.26E-09	1.51E-07	1.81E-08	3.04E-08	8.64E-09	0.00E+00	4.11E-10	1.76E-12	3.65E-24	1.43E-20	1.94E-34	1.10E-27	2.14E-41	8.51E-29	1.07E-33	3.20E-35	5.77E-25	7.36E-08	1.38E-40	7.74E-15	1.83E-15	2.41E-20	1.20E-29	1.57E-48	6.56E-42	2.80E-37	0.00E+00	1.99E-24	1.11E-10	1.52E-08	0.00E+00	0.00E+00	9.15E-09	9.45E-09	4.15E-25
3.24E-09	900	4.08E+18	0.00E+00	3.69E-08	6.76E+05	0.00E+00	1.31E-17	1.44E+05	1.53E-07	1.80E+05	2.79E-07	7.89E-12	1.12E-08	5.87E-10	4.30E-09	1.52E-07	1.83E-08	3.07E-08	8.72E-09	0.00E+00	4.15E-10	1.77E-12	3.70E-24	1.44E-20	1.99E-34	1.13E-27	2.19E-41	8.62E-29	1.09E-33	3.25E-35	5.86E-25	7.43E-08	1.41E-40	7.82E-15	1.85E-15	2.44E-20	1.22E-29	1.61E-48	6.72E-42	2.87E-37	0.00E+00	2.03E-24	1.12E-10	1.54E-08	0.00E+00	0.00E+00	9.24E-09	9.53E-09	4.23E-25
3.25E-09	900	4.08E+18	0.00E+00	3.72E-08	6.76E+05	0.00E+00	1.32E-17	1.44E+05	1.55E-07	1.80E+05	2.82E-07	7.99E-12	1.13E-08	5.89E-10	4.35E-09	1.54E-07	1.85E-08	3.09E-08	8.81E-09	0.00E+00	4.19E-10	1.79E-12	3.74E-24	1.46E-20	2.04E-34	1.16E-27	2.25E-41	8.73E-29	1.11E-33	3.29E-35	5.95E-25	7.50E-08	1.45E-40	7.91E-15	1.87E-15	2.47E-20	1.24E-29	1.66E-48	6.90E-42	2.95E-37	0.00E+00	2.07E-24	1.13E-10	1.55E-08	0.00E+00	0.00E+00	9.33E-09	9.62E-09	4.31E-25
3.26E-09	900	4.08E+18	0.00E+00	3.76E-08	6.76E+05	0.00E+00	1.33E-17	1.44E+05	1.56E-07	1.80E+05	2.84E-07	8.10E-12	1.15E-08	5.91E-10	4.39E-09	1.55E-07	1.87E-08	3.12E-08	8.90E-09	0.00E+00	4.24E-10	1.81E-12	3.79E-24	1.48E-20	2.09E-34	1.18E-27	2.31E-41	8.84E-29	1.13E-33	3.34E-35	6.04E-25	7.57E-08	1.48E-40	7.99E-15	1.89E-15	2.50E-20	1.26E-29	1.70E-48	7.07E-42	3.02E-37	0.00E+00	2.10E-24	1.14E-10	1.57E-08	0.00E+00	0.00E+00	9.41E-09	9.70E-09	4.40E-25
3.27E-09	900	4.08E+18	0.00E+00	3.79E-08	6.76E+05	0.00E+00	1.34E-17	1.44E+05	1.58E-07	1.80E+05	2.87E-07	8.20E-12	1.16E-08	5.93E-10	4.43E-09	1.57E-07	1.89E-08	3.14E-08	8.98E-09	0.00E+00	4.28E-10	1.83E-12	3.84E-24	1.50E-20	2.14E-34	1.21E-27	2.37E-41	8.95E-29	1.15E-33	3.39E-35	6.13E-25	7.64E-08	1.52E-40	8.08E-15	1.91E-15	2.54E-20	1.28E-29	1.74E-48	7.25E-42	3.10E-37	0.00E+00	2.14E-24	1.15E-10	1.58E-08	0.00E+00	0.00E+00	9.50E-09	9.79E-09	4.48E-25
3.28E-09	900	4.08E+18	0.00E+00	3.82E-08	6.76E+05	0.00E+00	1.35E-17	1.44E+05	1.59E-07	1.80E+05	2.90E-07	8.30E-12	1.17E-08	5.95E-10	4.48E-09	1.58E-07	1.91E-08	3.17E-08	9.07E-09	0.00E+00	4.33E-10	1.85E-12	3.89E-24	1.52E-20	2.20E-34	1.24E-27	2.43E-41	9.06E-29	1.17E-33	3.44E-35	6.22E-25	7.71E-08	1.56E-40	8.17E-15	1.93E-15	2.57E-20	1.29E-29	1.79E-48	7.43E-42	3.18E-37	0.00E+00	2.18E-24	1.16E-10	1.60E-08	0.00E+00	0.00E+00	9.59E-09	9.88E-09	4.57E-25
3.29E-09	900	4.08E+18	0.00E+00	3.86E-08	6.76E+05	0.00E+00	1.35E-17	1.44E+05	1.61E-07	1.80E+05	2.93E-07	8.41E-12	1.18E-08	5.96E-10	4.52E-09	1.60E-07	1.93E-08	3.19E-08	9.16E-09	0.00E+00	4.38E-10	1.87E-12	3.94E-24	1.54E-20	2.25E-34	1.27E-27	2.49E-41	9.17E-29	1.19E-33	3.50E-35	6.31E-25	7.78E-08	1.59E-40	8.25E-15	1.95E-15	2.60E-20	1.31E-29	1.83E-48	7.62E-42	3.26E-37	0.00E+00	2.22E-24	1.17E-10	1.61E-08	0.00E+00	0.00E+00	9.68E-09	9.97E-09	4.66E-25
3.30E-09	900	4.08E+18	0.00E+00	3.89E-08	6.76E+05	0.00E+00	1.36E-17	1.44E+05	1.62E-07	1.80E+05	2.95E-07	8.51E-12	1.20E-08	5.98E-10	4.57E-09	1.61E-07	1.95E-08	3.22E-08	9.25E-09	0.00E+00	4.42E-10	1.89E-12	3.99E-24	1.56E-20	2.31E-34	1.30E-27	2.55E-41	9.28E-29	1.21E-33	3.55E-35	6.41E-25	7.86E-08	1.63E-40	8.34E-15	1.97E-15	2.63E-20	1.33E-29	1.88E-48	7.82E-42	3.34E-37	0.00E+00	2.26E-24	1.18E-10	1.63E-08	0.00E+00	0.00E+00	9.77E-09	1.01E-08	4.76E-25
3.31E-09	900	4.08E+18	0.00E+00	3.93E-08	6.76E+05	0.00E+00	1.37E-17	1.44E+05	1.64E-07	1.80E+05	2.98E-07	8.62E-12	1.21E-08	6.00E-10	4.61E-09	1.63E-07	1.97E-08	3.24E-08	9.34E-09	0.00E+00	4.47E-10	1.92E-12	4.04E-24	1.58E-20	2.36E-34	1.33E-27	2.62E-41	9.40E-29	1.23E-33	3.60E-35	6.50E-25	7.93E-08	1.67E-40	8.43E-15	1.99E-15	2.67E-20	1.35E-29	1.93E-48	8.01E-42	3.43E-37	0.00E+00	2.31E-24	1.19E-10	1.64E-08	0.00E+00	0.00E+00	9.87E-09	1.01E-08	4.85E-25
3.32E-09	900	4.08E+18	0.00E+00	3.96E-08	6.76E+05	0.00E+00	1.38E-17	1.44E+05	1.66E-07	1.80E+05	3.01E-07	8.73E-12	1.22E-08	6.02E-10	4.66E-09	1.64E-07	1.99E-08	3.27E-08	9.44E-09	0.00E+00	4.52E-10	1.94E-12	4.09E-24	1.60E-20	2.42E-34	1.36E-27	2.68E-41	9.51E-29	1.26E-33	3.65E-35	6.60E-25	8.00E-08	1.71E-40	8.52E-15	2.01E-15	2.70E-20	1.37E-29	1.98E-48	8.22E-42	3.51E-37	0.00E+00	2.35E-24	1.20E-10	1.66E-08	0.00E+00	0.00E+00	9.96E-09	1.02E-08	4.95E-25
3.33E-09	900	4.08E+18	0.00E+00	4.00E-08	6.76E+05	0.00E+00	1.39E-17	1.44E+05	1.67E-07	1.80E+05	3.04E-07	8.84E-12	1.24E-08	6.04E-10	4.71E-09	1.66E-07	2.01E-08	3.29E-08	9.53E-09	0.00E+00	4.57E-10	1.96E-12	4.14E-24	1.62E-20	2.48E-34	1.39E-27	2.75E-41	9.63E-29	1.28E-33	3.71E-35	6.70E-25	8.08E-08	1.75E-40	8.61E-15	2.03E-15	2.73E-20	1.39E-29	2.03E-48	8.42E-42	3.60E-37	0.00E+00	2.39E-24	1.21E-10	1.68E-08	0.00E+00	0.00E+00	1.01E-08	1.03E-08	5.04E-25
3.34E-09	900	4.08E+18	0.00E+00	4.03E-08	6.76E+05	0.00E+00	1.40E-17	1.44E+05	1.69E-07	1.80E+05	3.07E-07	8.95E-12	1.25E-08	6.06E-10	4.75E-09	1.67E-07	2.03E-08	3.32E-08	9.62E-09	0.00E+00	4.61E-10	1.98E-12	4.19E-24	1.64E-20	2.54E-34	1.42E-27	2.82E-41	9.75E-29	1.30E-33	3.76E-35	6.80E-25	8.16E-08	1.80E-40	8.70E-15	2.05E-15	2.77E-20	1.41E-29	2.08E-48	8.63E-42	3.69E-37	0.00E+00	2.44E-24	1.22E-10	1.69E-08	0.00E+00	0.00E+00	1.01E-08	1.04E-08	5.14E-25
3.35E-09	900	4.08E+18	0.00E+00	4.07E-08	6.76E+05	0.00E+00	1.40E-17	1.44E+05	1.70E-07	1.80E+05	3.10E-07	9.06E-12	1.26E-08	6.08E-10	4.80E-09	1.69E-07	2.05E-08	3.35E-08	9.72E-09	0.00E+00	4.66E-10	2.00E-12	4.24E-24	1.66E-20	2.60E-34	1.45E-27	2.89E-41	9.87E-29	1.33E-33	3.82E-35	6.90E-25	8.23E-08	1.84E-40	8.79E-15	2.08E-15	2.80E-20	1.43E-29	2.14E-48	8.85E-42	3.78E-37	0.00E+00	2.48E-24	1.24E-10	1.71E-08	0.00E+00	0.00E+00	1.02E-08	1.05E-08	5.24E-25
3.36E-09	900	4.08E+18	0.00E+00	4.11E-08	6.76E+05	0.00E+00	1.41E-17	1.44E+05	1.72E-07	1.80E+05	3.13E-07	9.18E-12	1.28E-08	6.09E-10	4.85E-09	1.70E-07	2.07E-08	3.37E-08	9.81E-09	0.00E+00	4.71E-10	2.02E-12	4.30E-24	1.68E-20	2.67E-34	1.49E-27	2.96E-41	9.99E-29	1.35E-33	3.87E-35	7.00E-25	8.31E-08	1.88E-40	8.89E-15	2.10E-15	2.84E-20	1.46E-29	2.19E-48	9.07E-42	3.88E-37	0.00E+00	2.53E-24	1.25E-10	1.72E-08	0.00E+00	0.00E+00	1.03E-08	1.06E-08	5.35E-25
3.37E-09	900	4.08E+18	0.00E+00	4.14E-08	6.76E+05	0.00E+00	1.42E-17	1.44E+05	1.74E-07	1.80E+05	3.16E-07	9.29E-12	1.29E-08	6.11E-10	4.90E-09	1.72E-07	2.09E-08	3.40E-08	9.91E-09	0.00E+00	4.76E-10	2.04E-12	4.35E-24	1.70E-20	2.73E-34	1.52E-27	3.04E-41	1.01E-28	1.37E-33	3.93E-35	7.10E-25	8.39E-08	1.93E-40	8.98E-15	2.12E-15	2.87E-20	1.48E-29	2.25E-48	9.30E-42	3.98E-37	0.00E+00	2.57E-24	1.26E-10	1.74E-08	0.00E+00	0.00E+00	1.04E-08	1.07E-08	5.45E-25
3.38E-09	900	4.08E+18	0.00E+00	4.18E-08	6.76E+05	0.00E+00	1.43E-17	1.44E+05	1.75E-07	1.80E+05	3.19E-07	9.41E-12	1.30E-08	6.13E-10	4.94E-09	1.74E-07	2.11E-08	3.43E-08	1.00E-08	0.00E+00	4.81E-10	2.07E-12	4.41E-24	1.72E-20	2.80E-34	1.56E-27	3.11E-41	1.02E-28	1.40E-33	3.99E-35	7.20E-25	8.47E-08	1.97E-40	9.08E-15	2.14E-15	2.91E-20	1.50E-29	2.31E-48	9.53E-42	4.08E-37	0.00E+00	2.62E-24	1.27E-10	1.76E-08	0.00E+00	0.00E+00	1.05E-08	1.08E-08	5.56E-25
3.39E-09	900	4.08E+18	0.00E+00	4.22E-08	6.76E+05	0.00E+00	1.44E-17	1.44E+05	1.77E-07	1.80E+05	3.22E-07	9.52E-12	1.32E-08	6.15E-10	4.99E-09	1.75E-07	2.13E-08	3.45E-08	1.01E-08	0.00E+00	4.86E-10	2.09E-12	4.46E-24	1.74E-20	2.87E-34	1.59E-27	3.19E-41	1.04E-28	1.42E-33	4.05E-35	7.31E-25	8.54E-08	2.02E-40	9.17E-15	2.16E-15	2.94E-20	1.52E-29	2.37E-48	9.77E-42	4.18E-37	0.00E+00	2.67E-24	1.28E-10	1.78E-08	0.00E+00	0.00E+00	1.06E-08	1.09E-08	5.67E-25
3.40E-09	900	4.08E+18	0.00E+00	4.25E-08	6.76E+05	0.00E+00	1.45E-17	1.44E+05	1.79E-07	1.80E+05	3.25E-07	9.64E-12	1.33E-08	6.17E-10	5.04E-09	1.77E-07	2.16E-08	3.48E-08	1.02E-08	0.00E+00	4.92E-10	2.11E-12	4.52E-24	1.76E-20	2.94E-34	1.63E-27	3.27E-41	1.05E-28	1.45E-33	4.11E-35	7.41E-25	8.62E-08	2.07E-40	9.27E-15	2.19E-15	2.98E-20	1.54E-29	2.43E-48	1.00E-41	4.28E-37	0.00E+00	2.72E-24	1.29E-10	1.79E-08	0.00E+00	0.00E+00	1.07E-08	1.10E-08	5.78E-25
3.41E-09	900	4.08E+18	0.00E+00	4.29E-08	6.76E+05	0.00E+00	1.46E-17	1.44E+05	1.80E-07	1.80E+05	3.28E-07	9.76E-12	1.34E-08	6.19E-10	5.09E-09	1.79E-07	2.18E-08	3.51E-08	1.03E-08	0.00E+00	4.97E-10	2.13E-12	4.57E-24	1.78E-20	3.01E-34	1.67E-27	3.35E-41	1.06E-28	1.48E-33	4.17E-35	7.52E-25	8.71E-08	2.12E-40	9.37E-15	2.21E-15	3.02E-20	1.56E-29	2.49E-48	1.03E-41	4.39E-37	0.00E+00	2.77E-24	1.30E-10	1.81E-08	0.00E+00	0.00E+00	1.08E-08	1.11E-08	5.89E-25
3.42E-09	900	4.08E+18	0.00E+00	4.33E-08	6.76E+05	0.00E+00	1.46E-17	1.44E+05	1.82E-07	1.80E+05	3.31E-07	9.88E-12	1.36E-08	6.21E-10	5.14E-09	1.80E-07	2.20E-08	3.54E-08	1.04E-08	0.00E+00	5.02E-10	2.16E-12	4.63E-24	1.81E-20	3.08E-34	1.70E-27	3.44E-41	1.07E-28	1.50E-33	4.23E-35	7.63E-25	8.79E-08	2.17E-40	9.47E-15	2.23E-15	3.05E-20	1.59E-29	2.55E-48	1.05E-41	4.50E-37	0.00E+00	2.82E-24	1.31E-10	1.83E-08	0.00E+00	0.00E+00	1.09E-08	1.12E-08	6.01E-25
3.43E-09	900	4.08E+18	0.00E+00	4.37E-08	6.76E+05	0.00E+00	1.47E-17	1.44E+05	1.84E-07	1.80E+05	3.34E-07	1.00E-11	1.37E-08	6.22E-10	5.19E-09	1.82E-07	2.22E-08	3.56E-08	1.05E-08	0.00E+00	5.07E-10	2.18E-12	4.69E-24	1.83E-20	3.16E-34	1.74E-27	3.52E-41	1.09E-28	1.53E-33	4.29E-35	7.74E-25	8.87E-08	2.22E-40	9.56E-15	2.25E-15	3.09E-20	1.61E-29	2.62E-48	1.08E-41	4.61E-37	0.00E+00	2.87E-24	1.33E-10	1.84E-08	0.00E+00	0.00E+00	1.10E-08	1.13E-08	6.13E-25
3.44E-09	900	4.08E+18	0.00E+00	4.41E-08	6.76E+05	0.00E+00	1.48E-17	1.44E+05	1.85E-07	1.80E+05	3.38E-07	1.01E-11	1.39E-08	6.24E-10	5.24E-09	1.84E-07	2.25E-08	3.59E-08	1.06E-08	0.00E+00	5.13E-10	2.20E-12	4.74E-24	1.85E-20	3.23E-34	1.78E-27	3.61E-41	1.10E-28	1.56E-33	4.35E-35	7.85E-25	8.95E-08	2.27E-40	9.67E-15	2.28E-15	3.13E-20	1.63E-29	2.69E-48	1.10E-41	4.72E-37	0.00E+00	2.93E-24	1.34E-10	1.86E-08	0.00E+00	0.00E+00	1.11E-08	1.14E-08	6.25E-25
3.45E-09	900	4.08E+18	0.00E+00	4.45E-08	6.76E+05	0.00E+00	1.49E-17	1.44E+05	1.87E-07	1.80E+05	3.41E-07	1.03E-11	1.40E-08	6.26E-10	5.30E-09	1.85E-07	2.27E-08	3.62E-08	1.07E-08	0.00E+00	5.18E-10	2.23E-12	4.80E-24	1.87E-20	3.31E-34	1.82E-27	3.70E-41	1.11E-28	1.59E-33	4.41E-35	7.97E-25	9.03E-08	2.32E-40	9.77E-15	2.30E-15	3.17E-20	1.66E-29	2.75E-48	1.13E-41	4.84E-37	0.00E+00	2.98E-24	1.35E-10	1.88E-08	0.00E+00	0.00E+00	1.12E-08	1.15E-08	6.37E-25
3.46E-09	900	4.08E+18	0.00E+00	4.48E-08	6.76E+05	0.00E+00	1.50E-17	1.44E+05	1.89E-07	1.80E+05	3.44E-07	1.04E-11	1.42E-08	6.28E-10	5.35E-09	1.87E-07	2.29E-08	3.65E-08	1.08E-08	0.00E+00	5.23E-10	2.25E-12	4.86E-24	1.90E-20	3.39E-34	1.86E-27	3.79E-41	1.13E-28	1.62E-33	4.48E-35	8.08E-25	9.12E-08	2.38E-40	9.87E-15	2.32E-15	3.21E-20	1.68E-29	2.82E-48	1.16E-41	4.96E-37	0.00E+00	3.03E-24	1.36E-10	1.90E-08	0.00E+00	0.00E+00	1.13E-08	1.16E-08	6.49E-25
3.47E-09	900	4.08E+18	0.00E+00	4.52E-08	6.76E+05	0.00E+00	1.51E-17	1.44E+05	1.91E-07	1.80E+05	3.47E-07	1.05E-11	1.43E-08	6.30E-10	5.40E-09	1.89E-07	2.31E-08	3.68E-08	1.09E-08	0.00E+00	5.29E-10	2.27E-12	4.92E-24	1.92E-20	3.47E-34	1.90E-27	3.88E-41	1.14E-28	1.64E-33	4.54E-35	8.20E-25	9.20E-08	2.43E-40	9.97E-15	2.35E-15	3.25E-20	1.71E-29	2.90E-48	1.19E-41	5.08E-37	0.00E+00	3.09E-24	1.37E-10	1.92E-08	0.00E+00	0.00E+00	1.15E-08	1.17E-08	6.62E-25
3.48E-09	900	4.08E+18	0.00E+00	4.57E-08	6.76E+05	0.00E+00	1.52E-17	1.44E+05	1.93E-07	1.80E+05	3.51E-07	1.06E-11	1.45E-08	6.32E-10	5.45E-09	1.91E-07	2.34E-08	3.71E-08	1.10E-08	0.00E+00	5.34E-10	2.30E-12	4.98E-24	1.94E-20	3.55E-34	1.95E-27	3.98E-41	1.15E-28	1.67E-33	4.61E-35	8.31E-25	9.29E-08	2.49E-40	1.01E-14	2.37E-15	3.29E-20	1.73E-29	2.97E-48	1.22E-41	5.20E-37	0.00E+00	3.15E-24	1.39E-10	1.93E-08	0.00E+00	0.00E+00	1.16E-08	1.18E-08	6.75E-25
3.49E-09	900	4.08E+18	0.00E+00	4.61E-08	6.76E+05	0.00E+00	1.53E-17	1.44E+05	1.94E-07	1.80E+05	3.54E-07	1.08E-11	1.46E-08	6.34E-10	5.51E-09	1.92E-07	2.36E-08	3.74E-08	1.11E-08	0.00E+00	5.40E-10	2.32E-12	5.04E-24	1.97E-20	3.64E-34	1.99E-27	4.08E-41	1.17E-28	1.70E-33	4.67E-35	8.43E-25	9.38E-08	2.55E-40	1.02E-14	2.40E-15	3.33E-20	1.75E-29	3.04E-48	1.25E-41	5.33E-37	0.00E+00	3.20E-24	1.40E-10	1.95E-08	0.00E+00	0.00E+00	1.17E-08	1.19E-08	6.88E-25
3.50E-09	900	4.08E+18	0.00E+00	4.65E-08	6.76E+05	0.00E+00	1.53E-17	1.44E+05	1.96E-07	1.80E+05	3.57E-07	1.09E-11	1.48E-08	6.35E-10	5.56E-09	1.94E-07	2.39E-08	3.77E-08	1.12E-08	0.00E+00	5.45E-10	2.35E-12	5.10E-24	1.99E-20	3.73E-34	2.04E-27	4.18E-41	1.18E-28	1.73E-33	4.74E-35	8.55E-25	9.46E-08	2.61E-40	1.03E-14	2.42E-15	3.37E-20	1.78E-29	3.12E-48	1.28E-41	5.46E-37	0.00E+00	3.26E-24	1.41E-10	1.97E-08	0.00E+00	0.00E+00	1.18E-08	1.20E-08	7.01E-25
3.51E-09	900	4.08E+18	0.00E+00	4.69E-08	6.76E+05	0.00E+00	1.54E-17	1.44E+05	1.98E-07	1.80E+05	3.61E-07	1.10E-11	1.49E-08	6.37E-10	5.62E-09	1.96E-07	2.41E-08	3.80E-08	1.13E-08	0.00E+00	5.51E-10	2.37E-12	5.17E-24	2.01E-20	3.82E-34	2.08E-27	4.28E-41	1.19E-28	1.77E-33	4.80E-35	8.67E-25	9.55E-08	2.67E-40	1.04E-14	2.45E-15	3.41E-20	1.80E-29	3.20E-48	1.31E-41	5.60E-37	0.00E+00	3.32E-24	1.42E-10	1.99E-08	0.00E+00	0.00E+00	1.19E-08	1.21E-08	7.15E-25
3.52E-09	900	4.08E+18	0.00E+00	4.73E-08	6.76E+05	0.00E+00	1.55E-17	1.44E+05	2.00E-07	1.80E+05	3.64E-07	1.12E-11	1.51E-08	6.39E-10	5.67E-09	1.98E-07	2.43E-08	3.83E-08	1.15E-08	0.00E+00	5.57E-10	2.40E-12	5.23E-24	2.04E-20	3.91E-34	2.13E-27	4.38E-41	1.21E-28	1.80E-33	4.87E-35	8.80E-25	9.64E-08	2.73E-40	1.05E-14	2.47E-15	3.45E-20	1.83E-29	3.28E-48	1.34E-41	5.73E-37	0.00E+00	3.39E-24	1.44E-10	2.01E-08	0.00E+00	0.00E+00	1.20E-08	1.22E-08	7.29E-25
3.53E-09	900	4.08E+18	0.00E+00	4.77E-08	6.76E+05	0.00E+00	1.56E-17	1.44E+05	2.02E-07	1.80E+05	3.68E-07	1.13E-11	1.52E-08	6.41E-10	5.73E-09	2.00E-07	2.46E-08	3.86E-08	1.16E-08	0.00E+00	5.63E-10	2.42E-12	5.29E-24	2.06E-20	4.00E-34	2.18E-27	4.49E-41	1.22E-28	1.83E-33	4.94E-35	8.92E-25	9.73E-08	2.79E-40	1.06E-14	2.50E-15	3.49E-20	1.86E-29	3.36E-48	1.37E-41	5.87E-37	0.00E+00	3.45E-24	1.45E-10	2.03E-08	0.00E+00	0.00E+00	1.21E-08	1.23E-08	7.43E-25
3.54E-09	900	4.08E+18	0.00E+00	4.81E-08	6.76E+05	0.00E+00	1.57E-17	1.44E+05	2.04E-07	1.80E+05	3.71E-07	1.14E-11	1.54E-08	6.43E-10	5.78E-09	2.01E-07	2.48E-08	3.89E-08	1.17E-08	0.00E+00	5.69E-10	2.45E-12	5.36E-24	2.09E-20	4.09E-34	2.22E-27	4.60E-41	1.24E-28	1.86E-33	5.01E-35	9.05E-25	9.82E-08	2.86E-40	1.07E-14	2.52E-15	3.53E-20	1.88E-29	3.45E-48	1.40E-41	6.01E-37	0.00E+00	3.51E-24	1.46E-10	2.05E-08	0.00E+00	0.00E+00	1.22E-08	1.24E-08	7.57E-25
3.55E-09	900	4.08E+18	0.00E+00	4.86E-08	6.76E+05	0.00E+00	1.58E-17	1.44E+05	2.06E-07	1.80E+05	3.75E-07	1.16E-11	1.56E-08	6.45E-10	5.84E-09	2.03E-07	2.51E-08	3.92E-08	1.18E-08	0.00E+00	5.74E-10	2.48E-12	5.42E-24	2.11E-20	4.19E-34	2.27E-27	4.71E-41	1.25E-28	1.90E-33	5.08E-35	9.18E-25	9.91E-08	2.92E-40	1.08E-14	2.55E-15	3.57E-20	1.91E-29	3.53E-48	1.44E-41	6.16E-37	0.00E+00	3.58E-24	1.47E-10	2.07E-08	0.00E+00	0.00E+00	1.23E-08	1.26E-08	7.72E-25
3.56E-09	900	4.08E+18	0.00E+00	4.90E-08	6.76E+05	0.00E+00	1.59E-17	1.44E+05	2.07E-07	1.80E+05	3.78E-07	1.17E-11	1.57E-08	6.47E-10	5.90E-09	2.05E-07	2.53E-08	3.95E-08	1.19E-08	0.00E+00	5.80E-10	2.50E-12	5.49E-24	2.14E-20	4.29E-34	2.33E-27	4.82E-41	1.27E-28	1.93E-33	5.15E-35	9.31E-25	1.00E-07	2.99E-40	1.09E-14	2.57E-15	3.62E-20	1.94E-29	3.62E-48	1.47E-41	6.31E-37	0.00E+00	3.64E-24	1.49E-10	2.09E-08	0.00E+00	0.00E+00	1.24E-08	1.27E-08	7.87E-25
3.57E-09	900	4.08E+18	0.00E+00	4.94E-08	6.76E+05	0.00E+00	1.60E-17	1.44E+05	2.09E-07	1.80E+05	3.82E-07	1.19E-11	1.59E-08	6.48E-10	5.95E-09	2.07E-07	2.56E-08	3.98E-08	1.20E-08	0.00E+00	5.86E-10	2.53E-12	5.56E-24	2.16E-20	4.39E-34	2.38E-27	4.94E-41	1.28E-28	1.97E-33	5.23E-35	9.44E-25	1.01E-07	3.06E-40	1.11E-14	2.60E-15	3.66E-20	1.96E-29	3.71E-48	1.51E-41	6.46E-37	0.00E+00	3.71E-24	1.50E-10	2.11E-08	0.00E+00	0.00E+00	1.26E-08	1.28E-08	8.02E-25
3.58E-09	900	4.08E+18	0.00E+00	4.99E-08	6.76E+05	0.00E+00	1.61E-17	1.44E+05	2.11E-07	1.80E+05	3.85E-07	1.20E-11	1.60E-08	6.50E-10	6.01E-09	2.09E-07	2.58E-08	4.01E-08	1.21E-08	0.00E+00	5.92E-10	2.55E-12	5.62E-24	2.19E-20	4.50E-34	2.43E-27	5.06E-41	1.30E-28	2.00E-33	5.30E-35	9.57E-25	1.02E-07	3.13E-40	1.12E-14	2.62E-15	3.70E-20	1.99E-29	3.81E-48	1.55E-41	6.62E-37	0.00E+00	3.78E-24	1.51E-10	2.13E-08	0.00E+00	0.00E+00	1.27E-08	1.29E-08	8.18E-25
3.59E-09	900	4.08E+18	0.00E+00	5.03E-08	6.76E+05	0.00E+00	1.61E-17	1.44E+05	2.13E-07	1.80E+05	3.89E-07	1.21E-11	1.62E-08	6.52E-10	6.07E-09	2.11E-07	2.61E-08	4.05E-08	1.23E-08	0.00E+00	5.99E-10	2.58E-12	5.69E-24	2.22E-20	4.60E-34	2.48E-27	5.18E-41	1.31E-28	2.04E-33	5.37E-35	9.70E-25	1.03E-07	3.20E-40	1.13E-14	2.65E-15	3.75E-20	2.02E-29	3.90E-48	1.58E-41	6.78E-37	0.00E+00	3.85E-24	1.53E-10	2.15E-08	0.00E+00	0.00E+00	1.28E-08	1.30E-08	8.34E-25
3.60E-09	900	4.08E+18	0.00E+00	5.08E-08	6.76E+05	0.00E+00	1.62E-17	1.44E+05	2.15E-07	1.80E+05	3.93E-07	1.23E-11	1.64E-08	6.54E-10	6.13E-09	2.13E-07	2.64E-08	4.08E-08	1.24E-08	0.00E+00	6.05E-10	2.61E-12	5.76E-24	2.24E-20	4.71E-34	2.54E-27	5.31E-41	1.33E-28	2.07E-33	5.45E-35	9.84E-25	1.04E-07	3.28E-40	1.14E-14	2.68E-15	3.79E-20	2.05E-29	4.00E-48	1.62E-41	6.94E-37	0.00E+00	3.92E-24	1.54E-10	2.17E-08	0.00E+00	0.00E+00	1.29E-08	1.31E-08	8.50E-25
3.61E-09	900	4.08E+18	0.00E+00	5.12E-08	6.76E+05	0.00E+00	1.63E-17	1.44E+05	2.17E-07	1.80E+05	3.97E-07	1.24E-11	1.65E-08	6.56E-10	6.19E-09	2.15E-07	2.66E-08	4.11E-08	1.25E-08	0.00E+00	6.11E-10	2.64E-12	5.83E-24	2.27E-20	4.82E-34	2.59E-27	5.44E-41	1.34E-28	2.11E-33	5.53E-35	9.97E-25	1.05E-07	3.35E-40	1.15E-14	2.70E-15	3.84E-20	2.08E-29	4.10E-48	1.66E-41	7.11E-37	0.00E+00	3.99E-24	1.56E-10	2.19E-08	0.00E+00	0.00E+00	1.30E-08	1.32E-08	8.66E-25
3.62E-09	900	4.08E+18	0.00E+00	5.17E-08	6.76E+05	0.00E+00	1.64E-17	1.44E+05	2.19E-07	1.80E+05	4.00E-07	1.26E-11	1.67E-08	6.58E-10	6.25E-09	2.17E-07	2.69E-08	4.14E-08	1.26E-08	0.00E+00	6.17E-10	2.66E-12	5.90E-24	2.30E-20	4.93E-34	2.65E-27	5.57E-41	1.36E-28	2.15E-33	5.60E-35	1.01E-24	1.06E-07	3.43E-40	1.16E-14	2.73E-15	3.88E-20	2.10E-29	4.20E-48	1.70E-41	7.28E-37	0.00E+00	4.06E-24	1.57E-10	2.21E-08	0.00E+00	0.00E+00	1.32E-08	1.34E-08	8.83E-25
3.63E-09	900	4.08E+18	0.00E+00	5.21E-08	6.76E+05	0.00E+00	1.65E-17	1.44E+05	2.22E-07	1.80E+05	4.04E-07	1.27E-11	1.69E-08	6.60E-10	6.31E-09	2.19E-07	2.72E-08	4.18E-08	1.27E-08	0.00E+00	6.24E-10	2.69E-12	5.97E-24	2.32E-20	5.05E-34	2.71E-27	5.70E-41	1.37E-28	2.19E-33	5.68E-35	1.03E-24	1.07E-07	3.51E-40	1.18E-14	2.76E-15	3.93E-20	2.13E-29	4.31E-48	1.74E-41	7.45E-37	0.00E+00	4.14E-24	1.58E-10	2.23E-08	0.00E+00	0.00E+00	1.33E-08	1.35E-08	9.00E-25
3.64E-09	900	4.08E+18	0.00E+00	5.26E-08	6.76E+05	0.00E+00	1.66E-17	1.44E+05	2.24E-07	1.80E+05	4.08E-07	1.29E-11	1.71E-08	6.62E-10	6.37E-09	2.21E-07	2.74E-08	4.21E-08	1.29E-08	0.00E+00	6.30E-10	2.72E-12	6.04E-24	2.35E-20	5.17E-34	2.77E-27	5.84E-41	1.39E-28	2.23E-33	5.76E-35	1.04E-24	1.08E-07	3.59E-40	1.19E-14	2.79E-15	3.98E-20	2.16E-29	4.41E-48	1.78E-41	7.63E-37	0.00E+00	4.21E-24	1.60E-10	2.25E-08	0.00E+00	0.00E+00	1.34E-08	1.36E-08	9.17E-25
3.65E-09	900	4.08E+18	0.00E+00	5.31E-08	6.76E+05	0.00E+00	1.67E-17	1.44E+05	2.26E-07	1.80E+05	4.12E-07	1.30E-11	1.72E-08	6.63E-10	6.43E-09	2.23E-07	2.77E-08	4.24E-08	1.30E-08	0.00E+00	6.36E-10	2.75E-12	6.11E-24	2.38E-20	5.29E-34	2.83E-27	5.98E-41	1.41E-28	2.27E-33	5.84E-35	1.05E-24	1.09E-07	3.67E-40	1.20E-14	2.81E-15	4.02E-20	2.19E-29	4.52E-48	1.82E-41	7.81E-37	0.00E+00	4.29E-24	1.61E-10	2.27E-08	0.00E+00	0.00E+00	1.35E-08	1.37E-08	9.35E-25
3.66E-09	900	4.08E+18	0.00E+00	5.35E-08	6.76E+05	0.00E+00	1.68E-17	1.44E+05	2.28E-07	1.80E+05	4.16E-07	1.32E-11	1.74E-08	6.65E-10	6.50E-09	2.25E-07	2.80E-08	4.28E-08	1.31E-08	0.00E+00	6.43E-10	2.78E-12	6.18E-24	2.41E-20	5.41E-34	2.89E-27	6.12E-41	1.42E-28	2.31E-33	5.92E-35	1.07E-24	1.10E-07	3.75E-40	1.21E-14	2.84E-15	4.07E-20	2.22E-29	4.63E-48	1.87E-41	8.00E-37	0.00E+00	4.37E-24	1.63E-10	2.30E-08	0.00E+00	0.00E+00	1.36E-08	1.38E-08	9.53E-25
3.67E-09	900	4.08E+18	0.00E+00	5.40E-08	6.76E+05	0.00E+00	1.69E-17	1.44E+05	2.30E-07	1.80E+05	4.20E-07	1.33E-11	1.76E-08	6.67E-10	6.56E-09	2.27E-07	2.82E-08	4.31E-08	1.32E-08	0.00E+00	6.50E-10	2.81E-12	6.26E-24	2.44E-20	5.54E-34	2.96E-27	6.27E-41	1.44E-28	2.35E-33	6.00E-35	1.08E-24	1.11E-07	3.84E-40	1.23E-14	2.87E-15	4.12E-20	2.25E-29	4.75E-48	1.91E-41	8.19E-37	0.00E+00	4.45E-24	1.64E-10	2.32E-08	0.00E+00	0.00E+00	1.38E-08	1.40E-08	9.71E-25
3.68E-09	900	4.08E+18	0.00E+00	5.45E-08	6.76E+05	0.00E+00	1.70E-17	1.44E+05	2.32E-07	1.80E+05	4.23E-07	1.35E-11	1.78E-08	6.69E-10	6.62E-09	2.29E-07	2.85E-08	4.35E-08	1.34E-08	0.00E+00	6.56E-10	2.84E-12	6.33E-24	2.46E-20	5.66E-34	3.02E-27	6.42E-41	1.46E-28	2.39E-33	6.08E-35	1.10E-24	1.12E-07	3.93E-40	1.24E-14	2.90E-15	4.17E-20	2.28E-29	4.87E-48	1.96E-41	8.38E-37	0.00E+00	4.53E-24	1.65E-10	2.34E-08	0.00E+00	0.00E+00	1.39E-08	1.41E-08	9.90E-25
3.69E-09	900	4.08E+18	0.00E+00	5.50E-08	6.76E+05	0.00E+00	1.71E-17	1.44E+05	2.34E-07	1.80E+05	4.27E-07	1.37E-11	1.80E-08	6.71E-10	6.69E-09	2.31E-07	2.88E-08	4.38E-08	1.35E-08	0.00E+00	6.63E-10	2.87E-12	6.41E-24	2.49E-20	5.80E-34	3.09E-27	6.57E-41	1.47E-28	2.43E-33	6.17E-35	1.11E-24	1.13E-07	4.02E-40	1.25E-14	2.93E-15	4.22E-20	2.32E-29	4.99E-48	2.00E-41	8.58E-37	0.00E+00	4.61E-24	1.67E-10	2.36E-08	0.00E+00	0.00E+00	1.40E-08	1.42E-08	1.01E-24
3.70E-09	900	4.08E+18	0.00E+00	5.55E-08	6.76E+05	0.00E+00	1.72E-17	1.44E+05	2.36E-07	1.80E+05	4.31E-07	1.38E-11	1.81E-08	6.73E-10	6.75E-09	2.34E-07	2.91E-08	4.42E-08	1.36E-08	0.00E+00	6.70E-10	2.90E-12	6.48E-24	2.52E-20	5.93E-34	3.15E-27	6.72E-41	1.49E-28	2.48E-33	6.25E-35	1.13E-24	1.14E-07	4.11E-40	1.26E-14	2.96E-15	4.27E-20	2.35E-29	5.11E-48	2.05E-41	8.78E-37	0.00E+00	4.70E-24	1.68E-10	2.38E-08	0.00E+00	0.00E+00	1.42E-08	1.43E-08	1.03E-24
3.71E-09	900	4.08E+18	0.00E+00	5.60E-08	6.76E+05	0.00E+00	1.73E-17	1.44E+05	2.39E-07	1.80E+05	4.36E-07	1.40E-11	1.83E-08	6.75E-10	6.82E-09	2.36E-07	2.94E-08	4.45E-08	1.37E-08	0.00E+00	6.76E-10	2.93E-12	6.56E-24	2.55E-20	6.07E-34	3.22E-27	6.88E-41	1.51E-28	2.52E-33	6.34E-35	1.14E-24	1.15E-07	4.20E-40	1.28E-14	2.99E-15	4.32E-20	2.38E-29	5.23E-48	2.10E-41	8.99E-37	0.00E+00	4.78E-24	1.70E-10	2.41E-08	0.00E+00	0.00E+00	1.43E-08	1.45E-08	1.05E-24
3.72E-09	900	4.08E+18	0.00E+00	5.65E-08	6.76E+05	0.00E+00	1.73E-17	1.44E+05	2.41E-07	1.80E+05	4.40E-07	1.42E-11	1.85E-08	6.76E-10	6.88E-09	2.38E-07	2.97E-08	4.49E-08	1.39E-08	0.00E+00	6.83E-10	2.96E-12	6.64E-24	2.58E-20	6.21E-34	3.29E-27	7.05E-41	1.52E-28	2.57E-33	6.42E-35	1.16E-24	1.16E-07	4.30E-40	1.29E-14	3.02E-15	4.37E-20	2.41E-29	5.36E-48	2.15E-41	9.20E-37	0.00E+00	4.87E-24	1.71E-10	2.43E-08	0.00E+00	0.00E+00	1.44E-08	1.46E-08	1.07E-24
3.73E-09	900	4.08E+18	0.00E+00	5.70E-08	6.76E+05	0.00E+00	1.74E-17	1.44E+05	2.43E-07	1.80E+05	4.44E-07	1.43E-11	1.87E-08	6.78E-10	6.95E-09	2.40E-07	3.00E-08	4.52E-08	1.40E-08	0.00E+00	6.90E-10	2.99E-12	6.72E-24	2.61E-20	6.35E-34	3.37E-27	7.21E-41	1.54E-28	2.61E-33	6.51E-35	1.18E-24	1.17E-07	4.39E-40	1.30E-14	3.05E-15	4.42E-20	2.44E-29	5.49E-48	2.20E-41	9.42E-37	0.00E+00	4.96E-24	1.73E-10	2.45E-08	0.00E+00	0.00E+00	1.46E-08	1.47E-08	1.09E-24
3.74E-09	900	4.08E+18	0.00E+00	5.75E-08	6.76E+05	0.00E+00	1.75E-17	1.44E+05	2.45E-07	1.80E+05	4.48E-07	1.45E-11	1.89E-08	6.80E-10	7.01E-09	2.42E-07	3.03E-08	4.56E-08	1.41E-08	0.00E+00	6.97E-10	3.02E-12	6.80E-24	2.64E-20	6.50E-34	3.44E-27	7.38E-41	1.56E-28	2.66E-33	6.60E-35	1.19E-24	1.18E-07	4.49E-40	1.32E-14	3.08E-15	4.47E-20	2.48E-29	5.63E-48	2.25E-41	9.64E-37	0.00E+00	5.05E-24	1.74E-10	2.47E-08	0.00E+00	0.00E+00	1.47E-08	1.49E-08	1.11E-24
3.75E-09	900	4.08E+18	0.00E+00	5.80E-08	6.76E+05	0.00E+00	1.76E-17	1.44E+05	2.48E-07	1.80E+05	4.52E-07	1.47E-11	1.91E-08	6.82E-10	7.08E-09	2.44E-07	3.06E-08	4.60E-08	1.43E-08	0.00E+00	7.04E-10	3.05E-12	6.88E-24	2.67E-20	6.65E-34	3.51E-27	7.56E-41	1.58E-28	2.71E-33	6.69E-35	1.21E-24	1.19E-07	4.59E-40	1.33E-14	3.11E-15	4.52E-20	2.51E-29	5.77E-48	2.30E-41	9.87E-37	0.00E+00	5.14E-24	1.76E-10	2.50E-08	0.00E+00	0.00E+00	1.48E-08	1.50E-08	1.13E-24
3.76E-09	900	4.08E+18	0.00E+00	5.85E-08	6.76E+05	0.00E+00	1.77E-17	1.44E+05	2.50E-07	1.80E+05	4.56E-07	1.48E-11	1.93E-08	6.84E-10	7.15E-09	2.47E-07	3.09E-08	4.63E-08	1.44E-08	0.00E+00	7.12E-10	3.08E-12	6.96E-24	2.71E-20	6.80E-34	3.59E-27	7.74E-41	1.60E-28	2.75E-33	6.78E-35	1.22E-24	1.20E-07	4.70E-40	1.34E-14	3.14E-15	4.58E-20	2.55E-29	5.91E-48	2.36E-41	1.01E-36	0.00E+00	5.23E-24	1.78E-10	2.52E-08	0.00E+00	0.00E+00	1.50E-08	1.51E-08	1.15E-24
3.77E-09	900	4.08E+18	0.00E+00	5.90E-08	6.76E+05	0.00E+00	1.78E-17	1.44E+05	2.52E-07	1.80E+05	4.61E-07	1.50E-11	1.95E-08	6.86E-10	7.22E-09	2.49E-07	3.12E-08	4.67E-08	1.46E-08	0.00E+00	7.19E-10	3.11E-12	7.04E-24	2.74E-20	6.96E-34	3.67E-27	7.92E-41	1.61E-28	2.80E-33	6.87E-35	1.24E-24	1.21E-07	4.80E-40	1.36E-14	3.17E-15	4.63E-20	2.58E-29	6.05E-48	2.41E-41	1.03E-36	0.00E+00	5.33E-24	1.79E-10	2.55E-08	0.00E+00	0.00E+00	1.51E-08	1.53E-08	1.17E-24
3.78E-09	900	4.08E+18	0.00E+00	5.95E-08	6.76E+05	0.00E+00	1.79E-17	1.44E+05	2.55E-07	1.80E+05	4.65E-07	1.52E-11	1.97E-08	6.88E-10	7.29E-09	2.51E-07	3.15E-08	4.71E-08	1.47E-08	0.00E+00	7.26E-10	3.14E-12	7.12E-24	2.77E-20	7.11E-34	3.75E-27	8.10E-41	1.63E-28	2.85E-33	6.96E-35	1.26E-24	1.23E-07	4.91E-40	1.37E-14	3.20E-15	4.68E-20	2.61E-29	6.20E-48	2.47E-41	1.06E-36	0.00E+00	5.43E-24	1.81E-10	2.57E-08	0.00E+00	0.00E+00	1.52E-08	1.54E-08	1.20E-24
3.79E-09	900	4.08E+18	0.00E+00	6.01E-08	6.76E+05	0.00E+00	1.80E-17	1.44E+05	2.57E-07	1.80E+05	4.69E-07	1.54E-11	1.99E-08	6.90E-10	7.36E-09	2.54E-07	3.18E-08	4.75E-08	1.48E-08	0.00E+00	7.33E-10	3.18E-12	7.21E-24	2.80E-20	7.28E-34	3.83E-27	8.29E-41	1.65E-28	2.91E-33	7.06E-35	1.27E-24	1.24E-07	5.02E-40	1.38E-14	3.23E-15	4.74E-20	2.65E-29	6.35E-48	2.53E-41	1.08E-36	0.00E+00	5.53E-24	1.82E-10	2.59E-08	0.00E+00	0.00E+00	1.54E-08	1.55E-08	1.22E-24
3.80E-09	900	4.08E+18	0.00E+00	6.06E-08	6.76E+05	0.00E+00	1.81E-17	1.44E+05	2.59E-07	1.80E+05	4.74E-07	1.55E-11	2.01E-08	6.92E-10	7.43E-09	2.56E-07	3.21E-08	4.78E-08	1.50E-08	0.00E+00	7.41E-10	3.21E-12	7.29E-24	2.83E-20	7.44E-34	3.91E-27	8.49E-41	1.67E-28	2.96E-33	7.15E-35	1.29E-24	1.25E-07	5.13E-40	1.40E-14	3.27E-15	4.79E-20	2.69E-29	6.50E-48	2.58E-41	1.11E-36	0.00E+00	5.63E-24	1.84E-10	2.62E-08	0.00E+00	0.00E+00	1.55E-08	1.57E-08	1.24E-24
3.81E-09	900	4.08E+18	0.00E+00	6.11E-08	6.76E+05	0.00E+00	1.82E-17	1.44E+05	2.62E-07	1.80E+05	4.78E-07	1.57E-11	2.03E-08	6.93E-10	7.50E-09	2.58E-07	3.24E-08	4.82E-08	1.51E-08	0.00E+00	7.48E-10	3.24E-12	7.37E-24	2.87E-20	7.61E-34	3.99E-27	8.69E-41	1.69E-28	3.01E-33	7.25E-35	1.31E-24	1.26E-07	5.25E-40	1.41E-14	3.30E-15	4.85E-20	2.72E-29	6.66E-48	2.64E-41	1.13E-36	0.00E+00	5.73E-24	1.86E-10	2.64E-08	0.00E+00	0.00E+00	1.57E-08	1.58E-08	1.27E-24
3.82E-09	900	4.08E+18	0.00E+00	6.17E-08	6.76E+05	0.00E+00	1.83E-17	1.44E+05	2.64E-07	1.80E+05	4.83E-07	1.59E-11	2.05E-08	6.95E-10	7.57E-09	2.61E-07	3.27E-08	4.86E-08	1.53E-08	0.00E+00	7.56E-10	3.28E-12	7.46E-24	2.90E-20	7.79E-34	4.08E-27	8.89E-41	1.71E-28	3.06E-33	7.35E-35	1.33E-24	1.27E-07	5.37E-40	1.43E-14	3.33E-15	4.90E-20	2.76E-29	6.82E-48	2.71E-41	1.16E-36	0.00E+00	5.84E-24	1.87E-10	2.67E-08	0.00E+00	0.00E+00	1.58E-08	1.59E-08	1.29E-24
3.83E-09	900	4.08E+18	0.00E+00	6.22E-08	6.76E+05	0.00E+00	1.84E-17	1.44E+05	2.67E-07	1.80E+05	4.87E-07	1.61E-11	2.07E-08	6.97E-10	7.65E-09	2.63E-07	3.30E-08	4.90E-08	1.54E-08	0.00E+00	7.63E-10	3.31E-12	7.55E-24	2.93E-20	7.96E-34	4.17E-27	9.10E-41	1.73E-28	3.12E-33	7.44E-35	1.34E-24	1.28E-07	5.49E-40	1.44E-14	3.36E-15	4.96E-20	2.79E-29	6.99E-48	2.77E-41	1.19E-36	0.00E+00	5.94E-24	1.89E-10	2.69E-08	0.00E+00	0.00E+00	1.60E-08	1.61E-08	1.32E-24
3.84E-09	900	4.08E+18	0.00E+00	6.28E-08	6.76E+05	0.00E+00	1.85E-17	1.44E+05	2.69E-07	1.80E+05	4.92E-07	1.63E-11	2.09E-08	6.99E-10	7.72E-09	2.65E-07	3.34E-08	4.94E-08	1.56E-08	0.00E+00	7.71E-10	3.34E-12	7.64E-24	2.97E-20	8.14E-34	4.26E-27	9.31E-41	1.75E-28	3.17E-33	7.54E-35	1.36E-24	1.29E-07	5.61E-40	1.45E-14	3.40E-15	5.02E-20	2.83E-29	7.16E-48	2.83E-41	1.21E-36	0.00E+00	6.05E-24	1.91E-10	2.72E-08	0.00E+00	0.00E+00	1.61E-08	1.62E-08	1.34E-24
3.85E-09	900	4.08E+18	0.00E+00	6.33E-08	6.76E+05	0.00E+00	1.86E-17	1.44E+05	2.72E-07	1.80E+05	4.96E-07	1.64E-11	2.11E-08	7.01E-10	7.79E-09	2.68E-07	3.37E-08	4.98E-08	1.57E-08	0.00E+00	7.79E-10	3.38E-12	7.72E-24	3.00E-20	8.33E-34	4.35E-27	9.52E-41	1.77E-28	3.23E-33	7.64E-35	1.38E-24	1.31E-07	5.73E-40	1.47E-14	3.43E-15	5.07E-20	2.87E-29	7.33E-48	2.90E-41	1.24E-36	0.00E+00	6.16E-24	1.92E-10	2.74E-08	0.00E+00	0.00E+00	1.63E-08	1.64E-08	1.37E-24
3.86E-09	900	4.08E+18	0.00E+00	6.39E-08	6.76E+05	0.00E+00	1.87E-17	1.44E+05	2.74E-07	1.80E+05	5.01E-07	1.66E-11	2.13E-08	7.03E-10	7.87E-09	2.70E-07	3.40E-08	5.02E-08	1.59E-08	0.00E+00	7.87E-10	3.41E-12	7.81E-24	3.03E-20	8.52E-34	4.44E-27	9.74E-41	1.79E-28	3.29E-33	7.75E-35	1.40E-24	1.32E-07	5.86E-40	1.48E-14	3.47E-15	5.13E-20	2.91E-29	7.51E-48	2.96E-41	1.27E-36	0.00E+00	6.27E-24	1.94E-10	2.77E-08	0.00E+00	0.00E+00	1.64E-08	1.65E-08	1.39E-24
3.87E-09	900	4.08E+18	0.00E+00	6.45E-08	6.76E+05	0.00E+00	1.88E-17	1.44E+05	2.77E-07	1.80E+05	5.06E-07	1.68E-11	2.15E-08	7.05E-10	7.94E-09	2.73E-07	3.44E-08	5.06E-08	1.60E-08	0.00E+00	7.95E-10	3.45E-12	7.90E-24	3.07E-20	8.71E-34	4.54E-27	9.97E-41	1.81E-28	3.35E-33	7.85E-35	1.42E-24	1.33E-07	5.99E-40	1.50E-14	3.50E-15	5.19E-20	2.95E-29	7.69E-48	3.03E-41	1.30E-36	0.00E+00	6.39E-24	1.96E-10	2.80E-08	0.00E+00	0.00E+00	1.66E-08	1.67E-08	1.42E-24
3.88E-09	900	4.08E+18	0.00E+00	6.50E-08	6.76E+05	0.00E+00	1.89E-17	1.44E+05	2.79E-07	1.80E+05	5.10E-07	1.70E-11	2.18E-08	7.07E-10	8.02E-09	2.75E-07	3.47E-08	5.10E-08	1.62E-08	0.00E+00	8.03E-10	3.48E-12	8.00E-24	3.10E-20	8.91E-34	4.63E-27	1.02E-40	1.83E-28	3.41E-33	7.95E-35	1.43E-24	1.34E-07	6.12E-40	1.51E-14	3.53E-15	5.25E-20	2.99E-29	7.87E-48	3.10E-41	1.33E-36	0.00E+00	6.50E-24	1.97E-10	2.82E-08	0.00E+00	0.00E+00	1.67E-08	1.68E-08	1.45E-24
3.89E-09	900	4.08E+18	0.00E+00	6.56E-08	6.76E+05	0.00E+00	1.90E-17	1.44E+05	2.82E-07	1.80E+05	5.15E-07	1.72E-11	2.20E-08	7.08E-10	8.10E-09	2.78E-07	3.50E-08	5.14E-08	1.63E-08	0.00E+00	8.11E-10	3.52E-12	8.09E-24	3.14E-20	9.11E-34	4.73E-27	1.04E-40	1.85E-28	3.47E-33	8.06E-35	1.45E-24	1.35E-07	6.26E-40	1.53E-14	3.57E-15	5.31E-20	3.02E-29	8.06E-48	3.17E-41	1.36E-36	0.00E+00	6.62E-24	1.99E-10	2.85E-08	0.00E+00	0.00E+00	1.69E-08	1.70E-08	1.47E-24
3.90E-09	900	4.08E+18	0.00E+00	6.62E-08	6.76E+05	0.00E+00	1.91E-17	1.44E+05	2.85E-07	1.80E+05	5.20E-07	1.74E-11	2.22E-08	7.10E-10	8.17E-09	2.80E-07	3.54E-08	5.18E-08	1.65E-08	0.00E+00	8.19E-10	3.56E-12	8.18E-24	3.18E-20	9.31E-34	4.83E-27	1.07E-40	1.87E-28	3.53E-33	8.16E-35	1.47E-24	1.37E-07	6.40E-40	1.54E-14	3.60E-15	5.37E-20	3.06E-29	8.26E-48	3.25E-41	1.39E-36	0.00E+00	6.74E-24	2.01E-10	2.87E-08	0.00E+00	0.00E+00	1.70E-08	1.71E-08	1.50E-24
3.91E-09	900	4.08E+18	0.00E+00	6.68E-08	6.76E+05	0.00E+00	1.92E-17	1.44E+05	2.87E-07	1.80E+05	5.25E-07	1.76E-11	2.24E-08	7.12E-10	8.25E-09	2.83E-07	3.57E-08	5.23E-08	1.66E-08	0.00E+00	8.27E-10	3.59E-12	8.28E-24	3.21E-20	9.52E-34	4.94E-27	1.09E-40	1.89E-28	3.59E-33	8.27E-35	1.49E-24	1.38E-07	6.54E-40	1.56E-14	3.64E-15	5.43E-20	3.11E-29	8.45E-48	3.32E-41	1.42E-36	0.00E+00	6.87E-24	2.03E-10	2.90E-08	0.00E+00	0.00E+00	1.72E-08	1.73E-08	1.53E-24
3.92E-09	900	4.08E+18	0.00E+00	6.74E-08	6.76E+05	0.00E+00	1.93E-17	1.44E+05	2.90E-07	1.80E+05	5.30E-07	1.78E-11	2.26E-08	7.14E-10	8.33E-09	2.86E-07	3.61E-08	5.27E-08	1.68E-08	0.00E+00	8.35E-10	3.63E-12	8.37E-24	3.25E-20	9.74E-34	5.04E-27	1.12E-40	1.91E-28	3.66E-33	8.38E-35	1.51E-24	1.39E-07	6.68E-40	1.58E-14	3.68E-15	5.49E-20	3.15E-29	8.66E-48	3.40E-41	1.46E-36	0.00E+00	6.99E-24	2.05E-10	2.93E-08	0.00E+00	0.00E+00	1.73E-08	1.74E-08	1.56E-24
3.93E-09	900	4.08E+18	0.00E+00	6.80E-08	6.76E+05	0.00E+00	1.94E-17	1.44E+05	2.93E-07	1.80E+05	5.35E-07	1.80E-11	2.29E-08	7.16E-10	8.41E-09	2.88E-07	3.64E-08	5.31E-08	1.69E-08	0.00E+00	8.44E-10	3.67E-12	8.47E-24	3.29E-20	9.96E-34	5.15E-27	1.14E-40	1.93E-28	3.72E-33	8.49E-35	1.53E-24	1.41E-07	6.83E-40	1.59E-14	3.71E-15	5.56E-20	3.19E-29	8.86E-48	3.47E-41	1.49E-36	0.00E+00	7.12E-24	2.06E-10	2.96E-08	0.00E+00	0.00E+00	1.75E-08	1.76E-08	1.59E-24
3.94E-09	900	4.08E+18	0.00E+00	6.86E-08	6.76E+05	0.00E+00	1.95E-17	1.44E+05	2.95E-07	1.80E+05	5.40E-07	1.82E-11	2.31E-08	7.18E-10	8.49E-09	2.91E-07	3.68E-08	5.35E-08	1.71E-08	0.00E+00	8.52E-10	3.70E-12	8.56E-24	3.32E-20	1.02E-33	5.26E-27	1.17E-40	1.95E-28	3.79E-33	8.60E-35	1.55E-24	1.42E-07	6.98E-40	1.61E-14	3.75E-15	5.62E-20	3.23E-29	9.07E-48	3.55E-41	1.52E-36	0.00E+00	7.25E-24	2.08E-10	2.98E-08	0.00E+00	0.00E+00	1.76E-08	1.77E-08	1.62E-24
3.95E-09	900	4.08E+18	0.00E+00	6.92E-08	6.76E+05	0.00E+00	1.96E-17	1.44E+05	2.98E-07	1.80E+05	5.45E-07	1.84E-11	2.33E-08	7.20E-10	8.57E-09	2.94E-07	3.71E-08	5.40E-08	1.73E-08	0.00E+00	8.61E-10	3.74E-12	8.66E-24	3.36E-20	1.04E-33	5.37E-27	1.20E-40	1.97E-28	3.86E-33	8.71E-35	1.57E-24	1.43E-07	7.14E-40	1.62E-14	3.78E-15	5.68E-20	3.27E-29	9.29E-48	3.63E-41	1.56E-36	0.00E+00	7.38E-24	2.10E-10	3.01E-08	0.00E+00	0.00E+00	1.78E-08	1.79E-08	1.65E-24
3.96E-09	900	4.08E+18	0.00E+00	6.98E-08	6.76E+05	0.00E+00	1.97E-17	1.44E+05	3.01E-07	1.80E+05	5.50E-07	1.86E-11	2.36E-08	7.22E-10	8.65E-09	2.96E-07	3.75E-08	5.44E-08	1.74E-08	0.00E+00	8.69E-10	3.78E-12	8.76E-24	3.40E-20	1.06E-33	5.48E-27	1.22E-40	2.00E-28	3.93E-33	8.83E-35	1.59E-24	1.44E-07	7.29E-40	1.64E-14	3.82E-15	5.75E-20	3.31E-29	9.51E-48	3.72E-41	1.59E-36	0.00E+00	7.52E-24	2.12E-10	3.04E-08	0.00E+00	0.00E+00	1.80E-08	1.80E-08	1.68E-24
3.97E-09	900	4.08E+18	0.00E+00	7.04E-08	6.76E+05	0.00E+00	1.98E-17	1.44E+05	3.03E-07	1.80E+05	5.55E-07	1.89E-11	2.38E-08	7.24E-10	8.73E-09	2.99E-07	3.79E-08	5.48E-08	1.76E-08	0.00E+00	8.78E-10	3.82E-12	8.86E-24	3.44E-20	1.09E-33	5.60E-27	1.25E-40	2.02E-28	4.00E-33	8.94E-35	1.61E-24	1.46E-07	7.45E-40	1.66E-14	3.86E-15	5.81E-20	3.36E-29	9.74E-48	3.80E-41	1.63E-36	0.00E+00	7.65E-24	2.14E-10	3.07E-08	0.00E+00	0.00E+00	1.81E-08	1.82E-08	1.71E-24
3.98E-09	900	4.08E+18	0.00E+00	7.11E-08	6.76E+05	0.00E+00	1.99E-17	1.44E+05	3.06E-07	1.80E+05	5.60E-07	1.91E-11	2.40E-08	7.26E-10	8.82E-09	3.02E-07	3.82E-08	5.53E-08	1.78E-08	0.00E+00	8.87E-10	3.86E-12	8.96E-24	3.48E-20	1.11E-33	5.72E-27	1.28E-40	2.04E-28	4.07E-33	9.06E-35	1.63E-24	1.47E-07	7.62E-40	1.67E-14	3.90E-15	5.88E-20	3.40E-29	9.97E-48	3.89E-41	1.67E-36	0.00E+00	7.79E-24	2.16E-10	3.10E-08	0.00E+00	0.00E+00	1.83E-08	1.84E-08	1.74E-24
3.99E-09	900	4.08E+18	0.00E+00	7.17E-08	6.76E+05	0.00E+00	2.00E-17	1.44E+05	3.09E-07	1.80E+05	5.65E-07	1.93E-11	2.43E-08	7.27E-10	8.90E-09	3.04E-07	3.86E-08	5.57E-08	1.79E-08	0.00E+00	8.95E-10	3.89E-12	9.07E-24	3.52E-20	1.14E-33	5.84E-27	1.31E-40	2.06E-28	4.14E-33	9.18E-35	1.66E-24	1.48E-07	7.78E-40	1.69E-14	3.93E-15	5.94E-20	3.44E-29	1.02E-47	3.98E-41	1.71E-36	0.00E+00	7.93E-24	2.18E-10	3.13E-08	0.00E+00	0.00E+00	1.85E-08	1.85E-08	1.78E-24
4.00E-09	900	4.08E+18	0.00E+00	7.23E-08	6.76E+05	0.00E+00	2.01E-17	1.44E+05	3.12E-07	1.80E+05	5.70E-07	1.95E-11	2.45E-08	7.29E-10	8.98E-09	3.07E-07	3.90E-08	5.62E-08	1.81E-08	0.00E+00	9.04E-10	3.93E-12	9.17E-24	3.55E-20	1.16E-33	5.96E-27	1.34E-40	2.09E-28	4.21E-33	9.30E-35	1.68E-24	1.50E-07	7.96E-40	1.71E-14	3.97E-15	6.01E-20	3.49E-29	1.04E-47	4.07E-41	1.74E-36	0.00E+00	8.08E-24	2.20E-10	3.15E-08	0.00E+00	0.00E+00	1.86E-08	1.87E-08	1.81E-24
4.01E-09	900	4.08E+18	0.00E+00	7.30E-08	6.76E+05	0.00E+00	2.02E-17	1.44E+05	3.15E-07	1.80E+05	5.76E-07	1.97E-11	2.48E-08	7.31E-10	9.07E-09	3.10E-07	3.93E-08	5.66E-08	1.83E-08	0.00E+00	9.13E-10	3.97E-12	9.27E-24	3.59E-20	1.19E-33	6.09E-27	1.37E-40	2.11E-28	4.29E-33	9.42E-35	1.70E-24	1.51E-07	8.13E-40	1.72E-14	4.01E-15	6.08E-20	3.53E-29	1.07E-47	4.16E-41	1.78E-36	0.00E+00	8.22E-24	2.22E-10	3.18E-08	0.00E+00	0.00E+00	1.88E-08	1.89E-08	1.84E-24
4.02E-09	900	4.08E+18	0.00E+00	7.36E-08	6.76E+05	0.00E+00	2.03E-17	1.44E+05	3.18E-07	1.80E+05	5.81E-07	1.99E-11	2.50E-08	7.33E-10	9.16E-09	3.13E-07	3.97E-08	5.71E-08	1.84E-08	0.00E+00	9.22E-10	4.01E-12	9.38E-24	3.64E-20	1.21E-33	6.22E-27	1.40E-40	2.13E-28	4.37E-33	9.54E-35	1.72E-24	1.53E-07	8.31E-40	1.74E-14	4.05E-15	6.15E-20	3.58E-29	1.09E-47	4.25E-41	1.82E-36	0.00E+00	8.37E-24	2.24E-10	3.21E-08	0.00E+00	0.00E+00	1.90E-08	1.90E-08	1.88E-24
4.03E-09	900	4.08E+18	0.00E+00	7.43E-08	6.76E+05	0.00E+00	2.04E-17	1.44E+05	3.21E-07	1.80E+05	5.87E-07	2.02E-11	2.53E-08	7.35E-10	9.24E-09	3.16E-07	4.01E-08	5.76E-08	1.86E-08	0.00E+00	9.31E-10	4.05E-12	9.49E-24	3.68E-20	1.24E-33	6.35E-27	1.43E-40	2.15E-28	4.44E-33	9.66E-35	1.74E-24	1.54E-07	8.49E-40	1.76E-14	4.09E-15	6.22E-20	3.63E-29	1.12E-47	4.35E-41	1.86E-36	0.00E+00	8.53E-24	2.26E-10	3.24E-08	0.00E+00	0.00E+00	1.92E-08	1.92E-08	1.91E-24
4.04E-09	900	4.08E+18	0.00E+00	7.49E-08	6.76E+05	0.00E+00	2.05E-17	1.44E+05	3.24E-07	1.80E+05	5.92E-07	2.04E-11	2.55E-08	7.37E-10	9.33E-09	3.19E-07	4.05E-08	5.80E-08	1.88E-08	0.00E+00	9.41E-10	4.10E-12	9.59E-24	3.72E-20	1.27E-33	6.48E-27	1.47E-40	2.18E-28	4.52E-33	9.79E-35	1.77E-24	1.55E-07	8.67E-40	1.77E-14	4.13E-15	6.29E-20	3.67E-29	1.15E-47	4.45E-41	1.91E-36	0.00E+00	8.68E-24	2.28E-10	3.27E-08	0.00E+00	0.00E+00	1.93E-08	1.94E-08	1.95E-24
4.05E-09	900	4.08E+18	0.00E+00	7.56E-08	6.76E+05	0.00E+00	2.06E-17	1.44E+05	3.27E-07	1.80E+05	5.97E-07	2.06E-11	2.58E-08	7.39E-10	9.42E-09	3.21E-07	4.09E-08	5.85E-08	1.90E-08	0.00E+00	9.50E-10	4.14E-12	9.70E-24	3.76E-20	1.30E-33	6.62E-27	1.50E-40	2.20E-28	4.60E-33	9.91E-35	1.79E-24	1.57E-07	8.86E-40	1.79E-14	4.17E-15	6.36E-20	3.72E-29	1.17E-47	4.55E-41	1.95E-36	0.00E+00	8.84E-24	2.30E-10	3.30E-08	0.00E+00	0.00E+00	1.95E-08	1.95E-08	1.99E-24
4.06E-09	900	4.08E+18	0.00E+00	7.63E-08	6.76E+05	0.00E+00	2.07E-17	1.44E+05	3.30E-07	1.80E+05	6.03E-07	2.09E-11	2.60E-08	7.41E-10	9.51E-09	3.24E-07	4.13E-08	5.90E-08	1.91E-08	0.00E+00	9.59E-10	4.18E-12	9.81E-24	3.80E-20	1.33E-33	6.75E-27	1.53E-40	2.23E-28	4.69E-33	1.00E-34	1.81E-24	1.58E-07	9.06E-40	1.81E-14	4.21E-15	6.43E-20	3.77E-29	1.20E-47	4.65E-41	1.99E-36	0.00E+00	9.00E-24	2.32E-10	3.33E-08	0.00E+00	0.00E+00	1.97E-08	1.97E-08	2.02E-24
4.07E-09	900	4.08E+18	0.00E+00	7.69E-08	6.76E+05	0.00E+00	2.08E-17	1.44E+05	3.33E-07	1.80E+05	6.09E-07	2.11E-11	2.63E-08	7.43E-10	9.60E-09	3.27E-07	4.17E-08	5.94E-08	1.93E-08	0.00E+00	9.69E-10	4.22E-12	9.92E-24	3.84E-20	1.35E-33	6.90E-27	1.57E-40	2.25E-28	4.77E-33	1.02E-34	1.83E-24	1.60E-07	9.25E-40	1.83E-14	4.25E-15	6.50E-20	3.82E-29	1.23E-47	4.75E-41	2.04E-36	0.00E+00	9.16E-24	2.34E-10	3.37E-08	0.00E+00	0.00E+00	1.99E-08	1.99E-08	2.06E-24
4.08E-09	900	4.08E+18	0.00E+00	7.76E-08	6.76E+05	0.00E+00	2.09E-17	1.44E+05	3.36E-07	1.80E+05	6.14E-07	2.13E-11	2.65E-08	7.45E-10	9.69E-09	3.30E-07	4.21E-08	5.99E-08	1.95E-08	0.00E+00	9.78E-10	4.26E-12	1.00E-23	3.89E-20	1.38E-33	7.04E-27	1.60E-40	2.28E-28	4.85E-33	1.03E-34	1.86E-24	1.61E-07	9.45E-40	1.85E-14	4.29E-15	6.57E-20	3.87E-29	1.26E-47	4.86E-41	2.08E-36	0.00E+00	9.33E-24	2.36E-10	3.40E-08	0.00E+00	0.00E+00	2.00E-08	2.01E-08	2.10E-24
4.09E-09	900	4.08E+18	0.00E+00	7.83E-08	6.76E+05	0.00E+00	2.10E-17	1.44E+05	3.39E-07	1.80E+05	6.20E-07	2.16E-11	2.68E-08	7.46E-10	9.78E-09	3.33E-07	4.25E-08	6.04E-08	1.97E-08	0.00E+00	9.88E-10	4.31E-12	1.01E-23	3.93E-20	1.41E-33	7.19E-27	1.64E-40	2.30E-28	4.94E-33	1.04E-34	1.88E-24	1.63E-07	9.66E-40	1.86E-14	4.33E-15	6.64E-20	3.91E-29	1.29E-47	4.97E-41	2.13E-36	0.00E+00	9.50E-24	2.38E-10	3.43E-08	0.00E+00	0.00E+00	2.02E-08	2.02E-08	2.14E-24
4.10E-09	900	4.08E+18	0.00E+00	7.90E-08	6.76E+05	0.00E+00	2.11E-17	1.44E+05	3.42E-07	1.80E+05	6.26E-07	2.18E-11	2.71E-08	7.48E-10	9.87E-09	3.36E-07	4.29E-08	6.09E-08	1.99E-08	0.00E+00	9.98E-10	4.35E-12	1.03E-23	3.97E-20	1.45E-33	7.34E-27	1.68E-40	2.33E-28	5.03E-33	1.06E-34	1.91E-24	1.64E-07	9.87E-40	1.88E-14	4.38E-15	6.72E-20	3.96E-29	1.32E-47	5.08E-41	2.18E-36	0.00E+00	9.67E-24	2.40E-10	3.46E-08	0.00E+00	0.00E+00	2.04E-08	2.04E-08	2.18E-24
4.11E-09	900	4.08E+18	0.00E+00	7.97E-08	6.76E+05	0.00E+00	2.12E-17	1.44E+05	3.45E-07	1.80E+05	6.31E-07	2.20E-11	2.73E-08	7.50E-10	9.96E-09	3.40E-07	4.33E-08	6.14E-08	2.01E-08	0.00E+00	1.01E-09	4.39E-12	1.04E-23	4.02E-20	1.48E-33	7.49E-27	1.71E-40	2.35E-28	5.12E-33	1.07E-34	1.93E-24	1.66E-07	1.01E-39	1.90E-14	4.42E-15	6.79E-20	4.02E-29	1.35E-47	5.19E-41	2.23E-36	0.00E+00	9.85E-24	2.42E-10	3.49E-08	0.00E+00	0.00E+00	2.06E-08	2.06E-08	2.22E-24
4.12E-09	900	4.08E+18	0.00E+00	8.04E-08	6.76E+05	0.00E+00	2.13E-17	1.44E+05	3.48E-07	1.80E+05	6.37E-07	2.23E-11	2.76E-08	7.52E-10	1.01E-08	3.43E-07	4.37E-08	6.19E-08	2.02E-08	0.00E+00	1.02E-09	4.44E-12	1.05E-23	4.06E-20	1.51E-33	7.65E-27	1.75E-40	2.38E-28	5.21E-33	1.08E-34	1.95E-24	1.67E-07	1.03E-39	1.92E-14	4.46E-15	6.87E-20	4.07E-29	1.38E-47	5.31E-41	2.28E-36	0.00E+00	1.00E-23	2.44E-10	3.52E-08	0.00E+00	0.00E+00	2.08E-08	2.08E-08	2.26E-24
4.13E-09	900	4.08E+18	0.00E+00	8.11E-08	6.76E+05	0.00E+00	2.14E-17	1.44E+05	3.51E-07	1.80E+05	6.43E-07	2.25E-11	2.79E-08	7.54E-10	1.02E-08	3.46E-07	4.41E-08	6.24E-08	2.04E-08	0.00E+00	1.03E-09	4.48E-12	1.06E-23	4.11E-20	1.54E-33	7.80E-27	1.79E-40	2.40E-28	5.30E-33	1.10E-34	1.98E-24	1.69E-07	1.05E-39	1.94E-14	4.51E-15	6.94E-20	4.12E-29	1.41E-47	5.43E-41	2.33E-36	0.00E+00	1.02E-23	2.46E-10	3.56E-08	0.00E+00	0.00E+00	2.10E-08	2.10E-08	2.31E-24
4.14E-09	900	4.08E+18	0.00E+00	8.19E-08	6.76E+05	0.00E+00	2.15E-17	1.44E+05	3.55E-07	1.80E+05	6.49E-07	2.28E-11	2.81E-08	7.56E-10	1.02E-08	3.49E-07	4.46E-08	6.29E-08	2.06E-08	0.00E+00	1.04E-09	4.53E-12	1.07E-23	4.15E-20	1.58E-33	7.97E-27	1.83E-40	2.43E-28	5.40E-33	1.11E-34	2.00E-24	1.70E-07	1.07E-39	1.96E-14	4.55E-15	7.02E-20	4.17E-29	1.45E-47	5.55E-41	2.38E-36	0.00E+00	1.04E-23	2.49E-10	3.59E-08	0.00E+00	0.00E+00	2.12E-08	2.12E-08	2.35E-24
4.15E-09	900	4.08E+18	0.00E+00	8.26E-08	6.76E+05	0.00E+00	2.16E-17	1.44E+05	3.58E-07	1.80E+05	6.55E-07	2.30E-11	2.84E-08	7.58E-10	1.03E-08	3.52E-07	4.50E-08	6.34E-08	2.08E-08	0.00E+00	1.05E-09	4.57E-12	1.09E-23	4.20E-20	1.61E-33	8.13E-27	1.87E-40	2.45E-28	5.49E-33	1.13E-34	2.03E-24	1.72E-07	1.10E-39	1.98E-14	4.59E-15	7.10E-20	4.22E-29	1.48E-47	5.67E-41	2.43E-36	0.00E+00	1.06E-23	2.51E-10	3.62E-08	0.00E+00	0.00E+00	2.14E-08	2.14E-08	2.39E-24
4.16E-09	900	4.08E+18	0.00E+00	8.33E-08	6.76E+05	0.00E+00	2.17E-17	1.44E+05	3.61E-07	1.80E+05	6.61E-07	2.33E-11	2.87E-08	7.60E-10	1.04E-08	3.55E-07	4.54E-08	6.39E-08	2.10E-08	0.00E+00	1.06E-09	4.62E-12	1.10E-23	4.24E-20	1.65E-33	8.30E-27	1.91E-40	2.48E-28	5.59E-33	1.14E-34	2.06E-24	1.73E-07	1.12E-39	2.00E-14	4.64E-15	7.18E-20	4.28E-29	1.51E-47	5.80E-41	2.49E-36	0.00E+00	1.08E-23	2.53E-10	3.66E-08	0.00E+00	0.00E+00	2.16E-08	2.15E-08	2.44E-24
4.17E-09	900	4.08E+18	0.00E+00	8.41E-08	6.76E+05	0.00E+00	2.18E-17	1.44E+05	3.65E-07	1.80E+05	6.67E-07	2.36E-11	2.90E-08	7.62E-10	1.05E-08	3.58E-07	4.59E-08	6.45E-08	2.12E-08	0.00E+00	1.07E-09	4.66E-12	1.11E-23	4.29E-20	1.68E-33	8.47E-27	1.96E-40	2.51E-28	5.69E-33	1.15E-34	2.08E-24	1.75E-07	1.15E-39	2.02E-14	4.68E-15	7.26E-20	4.33E-29	1.55E-47	5.92E-41	2.54E-36	0.00E+00	1.10E-23	2.55E-10	3.69E-08	0.00E+00	0.00E+00	2.18E-08	2.17E-08	2.48E-24
4.18E-09	900	4.08E+18	0.00E+00	8.48E-08	6.76E+05	0.00E+00	2.20E-17	1.44E+05	3.68E-07	1.80E+05	6.73E-07	2.38E-11	2.93E-08	7.64E-10	1.06E-08	3.62E-07	4.63E-08	6.50E-08	2.14E-08	0.00E+00	1.08E-09	4.71E-12	1.12E-23	4.34E-20	1.72E-33	8.65E-27	2.00E-40	2.54E-28	5.79E-33	1.17E-34	2.11E-24	1.76E-07	1.17E-39	2.04E-14	4.73E-15	7.34E-20	4.38E-29	1.59E-47	6.05E-41	2.60E-36	0.00E+00	1.12E-23	2.58E-10	3.73E-08	0.00E+00	0.00E+00	2.19E-08	2.19E-08	2.53E-24
4.19E-09	900	4.08E+18	0.00E+00	8.56E-08	6.76E+05	0.00E+00	2.21E-17	1.44E+05	3.71E-07	1.80E+05	6.80E-07	2.41E-11	2.96E-08	7.66E-10	1.07E-08	3.65E-07	4.67E-08	6.55E-08	2.16E-08	0.00E+00	1.09E-09	4.76E-12	1.13E-23	4.39E-20	1.76E-33	8.83E-27	2.04E-40	2.56E-28	5.90E-33	1.18E-34	2.13E-24	1.78E-07	1.20E-39	2.06E-14	4.77E-15	7.42E-20	4.44E-29	1.62E-47	6.19E-41	2.66E-36	0.00E+00	1.14E-23	2.60E-10	3.76E-08	0.00E+00	0.00E+00	2.21E-08	2.21E-08	2.58E-24
4.20E-09	900	4.08E+18	0.00E+00	8.63E-08	6.76E+05	0.00E+00	2.22E-17	1.44E+05	3.75E-07	1.80E+05	6.86E-07	2.43E-11	2.98E-08	7.67E-10	1.08E-08	3.68E-07	4.72E-08	6.60E-08	2.18E-08	0.00E+00	1.10E-09	4.80E-12	1.15E-23	4.43E-20	1.79E-33	9.01E-27	2.09E-40	2.59E-28	6.00E-33	1.20E-34	2.16E-24	1.80E-07	1.22E-39	2.08E-14	4.82E-15	7.50E-20	4.50E-29	1.66E-47	6.33E-41	2.71E-36	0.00E+00	1.16E-23	2.62E-10	3.79E-08	0.00E+00	0.00E+00	2.24E-08	2.23E-08	2.63E-24
4.21E-09	900	4.08E+18	0.00E+00	8.71E-08	6.76E+05	0.00E+00	2.23E-17	1.44E+05	3.78E-07	1.80E+05	6.92E-07	2.46E-11	3.01E-08	7.69E-10	1.09E-08	3.72E-07	4.76E-08	6.66E-08	2.20E-08	0.00E+00	1.11E-09	4.85E-12	1.16E-23	4.48E-20	1.83E-33	9.20E-27	2.14E-40	2.62E-28	6.11E-33	1.21E-34	2.19E-24	1.81E-07	1.25E-39	2.10E-14	4.87E-15	7.58E-20	4.55E-29	1.70E-47	6.46E-41	2.77E-36	0.00E+00	1.18E-23	2.64E-10	3.83E-08	0.00E+00	0.00E+00	2.26E-08	2.25E-08	2.67E-24
4.22E-09	900	4.08E+18	0.00E+00	8.79E-08	6.76E+05	0.00E+00	2.24E-17	1.44E+05	3.82E-07	1.80E+05	6.99E-07	2.49E-11	3.04E-08	7.71E-10	1.10E-08	3.75E-07	4.81E-08	6.71E-08	2.22E-08	0.00E+00	1.12E-09	4.90E-12	1.17E-23	4.53E-20	1.87E-33	9.39E-27	2.18E-40	2.65E-28	6.22E-33	1.23E-34	2.22E-24	1.83E-07	1.27E-39	2.12E-14	4.91E-15	7.66E-20	4.61E-29	1.74E-47	6.61E-41	2.84E-36	0.00E+00	1.20E-23	2.67E-10	3.87E-08	0.00E+00	0.00E+00	2.28E-08	2.27E-08	2.72E-24
4.23E-09	900	4.08E+18	0.00E+00	8.86E-08	6.76E+05	0.00E+00	2.25E-17	1.44E+05	3.85E-07	1.80E+05	7.05E-07	2.52E-11	3.07E-08	7.73E-10	1.12E-08	3.79E-07	4.85E-08	6.77E-08	2.24E-08	0.00E+00	1.13E-09	4.95E-12	1.19E-23	4.58E-20	1.91E-33	9.58E-27	2.23E-40	2.68E-28	6.33E-33	1.24E-34	2.24E-24	1.85E-07	1.30E-39	2.14E-14	4.96E-15	7.75E-20	4.67E-29	1.78E-47	6.75E-41	2.90E-36	0.00E+00	1.22E-23	2.69E-10	3.90E-08	0.00E+00	0.00E+00	2.30E-08	2.29E-08	2.78E-24
4.24E-09	900	4.08E+18	0.00E+00	8.94E-08	6.76E+05	0.00E+00	2.26E-17	1.44E+05	3.89E-07	1.80E+05	7.12E-07	2.54E-11	3.10E-08	7.75E-10	1.13E-08	3.82E-07	4.90E-08	6.82E-08	2.26E-08	0.00E+00	1.14E-09	5.00E-12	1.20E-23	4.63E-20	1.95E-33	9.78E-27	2.28E-40	2.70E-28	6.44E-33	1.26E-34	2.27E-24	1.86E-07	1.33E-39	2.16E-14	5.01E-15	7.83E-20	4.72E-29	1.82E-47	6.90E-41	2.96E-36	0.00E+00	1.24E-23	2.72E-10	3.94E-08	0.00E+00	0.00E+00	2.32E-08	2.31E-08	2.83E-24
4.25E-09	900	4.08E+18	0.00E+00	9.02E-08	6.76E+05	0.00E+00	2.27E-17	1.44E+05	3.92E-07	1.80E+05	7.18E-07	2.57E-11	3.13E-08	7.77E-10	1.14E-08	3.85E-07	4.95E-08	6.88E-08	2.29E-08	0.00E+00	1.16E-09	5.05E-12	1.21E-23	4.68E-20	2.00E-33	9.98E-27	2.33E-40	2.73E-28	6.56E-33	1.27E-34	2.30E-24	1.88E-07	1.36E-39	2.18E-14	5.05E-15	7.92E-20	4.78E-29	1.86E-47	7.05E-41	3.03E-36	0.00E+00	1.27E-23	2.74E-10	3.97E-08	0.00E+00	0.00E+00	2.34E-08	2.33E-08	2.88E-24
4.26E-09	900	4.08E+18	0.00E+00	9.10E-08	6.76E+05	0.00E+00	2.28E-17	1.44E+05	3.96E-07	1.80E+05	7.25E-07	2.60E-11	3.16E-08	7.79E-10	1.15E-08	3.89E-07	4.99E-08	6.93E-08	2.31E-08	0.00E+00	1.17E-09	5.10E-12	1.23E-23	4.73E-20	2.04E-33	1.02E-26	2.38E-40	2.76E-28	6.67E-33	1.29E-34	2.33E-24	1.90E-07	1.39E-39	2.20E-14	5.10E-15	8.00E-20	4.84E-29	1.90E-47	7.21E-41	3.09E-36	0.00E+00	1.29E-23	2.76E-10	4.01E-08	0.00E+00	0.00E+00	2.36E-08	2.35E-08	2.93E-24
4.27E-09	900	4.08E+18	0.00E+00	9.18E-08	6.76E+05	0.00E+00	2.29E-17	1.44E+05	3.99E-07	1.80E+05	7.32E-07	2.63E-11	3.19E-08	7.81E-10	1.16E-08	3.92E-07	5.04E-08	6.99E-08	2.33E-08	0.00E+00	1.18E-09	5.15E-12	1.24E-23	4.79E-20	2.08E-33	1.04E-26	2.44E-40	2.79E-28	6.79E-33	1.31E-34	2.36E-24	1.91E-07	1.42E-39	2.22E-14	5.15E-15	8.09E-20	4.90E-29	1.95E-47	7.36E-41	3.16E-36	0.00E+00	1.31E-23	2.79E-10	4.05E-08	0.00E+00	0.00E+00	2.38E-08	2.37E-08	2.99E-24
4.28E-09	900	4.08E+18	0.00E+00	9.27E-08	6.76E+05	0.00E+00	2.30E-17	1.44E+05	4.03E-07	1.80E+05	7.38E-07	2.66E-11	3.23E-08	7.83E-10	1.17E-08	3.96E-07	5.09E-08	7.05E-08	2.35E-08	0.00E+00	1.19E-09	5.20E-12	1.25E-23	4.84E-20	2.13E-33	1.06E-26	2.49E-40	2.82E-28	6.91E-33	1.32E-34	2.39E-24	1.93E-07	1.45E-39	2.24E-14	5.20E-15	8.18E-20	4.96E-29	1.99E-47	7.53E-41	3.23E-36	0.00E+00	1.34E-23	2.81E-10	4.08E-08	0.00E+00	0.00E+00	2.40E-08	2.40E-08	3.04E-24
4.29E-09	900	4.08E+18	0.00E+00	9.35E-08	6.76E+05	0.00E+00	2.31E-17	1.44E+05	4.07E-07	1.80E+05	7.45E-07	2.68E-11	3.26E-08	7.85E-10	1.18E-08	4.00E-07	5.14E-08	7.11E-08	2.37E-08	0.00E+00	1.20E-09	5.25E-12	1.27E-23	4.89E-20	2.17E-33	1.08E-26	2.54E-40	2.85E-28	7.03E-33	1.34E-34	2.42E-24	1.95E-07	1.48E-39	2.27E-14	5.25E-15	8.27E-20	5.03E-29	2.04E-47	7.69E-41	3.30E-36	0.00E+00	1.36E-23	2.84E-10	4.12E-08	0.00E+00	0.00E+00	2.42E-08	2.42E-08	3.10E-24
4.30E-09	900	4.08E+18	0.00E+00	9.43E-08	6.76E+05	0.00E+00	2.32E-17	1.44E+05	4.11E-07	1.80E+05	7.52E-07	2.71E-11	3.29E-08	7.87E-10	1.19E-08	4.03E-07	5.19E-08	7.16E-08	2.39E-08	0.00E+00	1.21E-09	5.30E-12	1.28E-23	4.94E-20	2.22E-33	1.10E-26	2.60E-40	2.88E-28	7.16E-33	1.36E-34	2.45E-24	1.97E-07	1.51E-39	2.29E-14	5.30E-15	8.36E-20	5.09E-29	2.08E-47	7.86E-41	3.37E-36	0.00E+00	1.39E-23	2.86E-10	4.16E-08	0.00E+00	0.00E+00	2.45E-08	2.44E-08	3.16E-24
4.31E-09	900	4.08E+18	0.00E+00	9.51E-08	6.76E+05	0.00E+00	2.34E-17	1.44E+05	4.14E-07	1.80E+05	7.59E-07	2.74E-11	3.32E-08	7.89E-10	1.20E-08	4.07E-07	5.24E-08	7.22E-08	2.42E-08	0.00E+00	1.22E-09	5.35E-12	1.30E-23	5.00E-20	2.27E-33	1.13E-26	2.66E-40	2.91E-28	7.29E-33	1.37E-34	2.48E-24	1.98E-07	1.54E-39	2.31E-14	5.35E-15	8.45E-20	5.15E-29	2.13E-47	8.03E-41	3.45E-36	0.00E+00	1.41E-23	2.89E-10	4.20E-08	0.00E+00	0.00E+00	2.47E-08	2.46E-08	3.22E-24
4.32E-09	900	4.08E+18	0.00E+00	9.60E-08	6.76E+05	0.00E+00	2.35E-17	1.44E+05	4.18E-07	1.80E+05	7.66E-07	2.77E-11	3.35E-08	7.91E-10	1.21E-08	4.11E-07	5.29E-08	7.28E-08	2.44E-08	0.00E+00	1.24E-09	5.41E-12	1.31E-23	5.05E-20	2.32E-33	1.15E-26	2.72E-40	2.94E-28	7.42E-33	1.39E-34	2.51E-24	2.00E-07	1.57E-39	2.33E-14	5.40E-15	8.54E-20	5.21E-29	2.18E-47	8.20E-41	3.52E-36	0.00E+00	1.44E-23	2.91E-10	4.24E-08	0.00E+00	0.00E+00	2.49E-08	2.48E-08	3.28E-24
4.33E-09	900	4.08E+18	0.00E+00	9.68E-08	6.76E+05	0.00E+00	2.36E-17	1.44E+05	4.22E-07	1.80E+05	7.73E-07	2.80E-11	3.39E-08	7.92E-10	1.22E-08	4.14E-07	5.34E-08	7.34E-08	2.46E-08	0.00E+00	1.25E-09	5.46E-12	1.32E-23	5.11E-20	2.37E-33	1.17E-26	2.77E-40	2.98E-28	7.55E-33	1.41E-34	2.54E-24	2.02E-07	1.61E-39	2.36E-14	5.46E-15	8.63E-20	5.28E-29	2.23E-47	8.38E-41	3.60E-36	0.00E+00	1.46E-23	2.94E-10	4.28E-08	0.00E+00	0.00E+00	2.51E-08	2.50E-08	3.34E-24
4.34E-09	900	4.08E+18	0.00E+00	9.77E-08	6.76E+05	0.00E+00	2.37E-17	1.44E+05	4.26E-07	1.80E+05	7.80E-07	2.83E-11	3.42E-08	7.94E-10	1.24E-08	4.18E-07	5.39E-08	7.40E-08	2.48E-08	0.00E+00	1.26E-09	5.51E-12	1.34E-23	5.16E-20	2.42E-33	1.20E-26	2.84E-40	3.01E-28	7.68E-33	1.42E-34	2.57E-24	2.04E-07	1.64E-39	2.38E-14	5.51E-15	8.73E-20	5.34E-29	2.28E-47	8.57E-41	3.68E-36	0.00E+00	1.49E-23	2.97E-10	4.32E-08	0.00E+00	0.00E+00	2.54E-08	2.53E-08	3.40E-24
4.35E-09	900	4.08E+18	0.00E+00	9.86E-08	6.76E+05	0.00E+00	2.38E-17	1.44E+05	4.30E-07	1.80E+05	7.87E-07	2.86E-11	3.45E-08	7.96E-10	1.25E-08	4.22E-07	5.44E-08	7.46E-08	2.51E-08	0.00E+00	1.27E-09	5.57E-12	1.35E-23	5.22E-20	2.47E-33	1.22E-26	2.90E-40	3.04E-28	7.82E-33	1.44E-34	2.60E-24	2.06E-07	1.68E-39	2.40E-14	5.56E-15	8.82E-20	5.41E-29	2.33E-47	8.75E-41	3.76E-36	0.00E+00	1.52E-23	2.99E-10	4.36E-08	0.00E+00	0.00E+00	2.56E-08	2.55E-08	3.46E-24
4.36E-09	900	4.08E+18	0.00E+00	9.94E-08	6.76E+05	0.00E+00	2.39E-17	1.44E+05	4.34E-07	1.80E+05	7.94E-07	2.90E-11	3.49E-08	7.98E-10	1.26E-08	4.26E-07	5.49E-08	7.52E-08	2.53E-08	0.00E+00	1.29E-09	5.62E-12	1.37E-23	5.27E-20	2.52E-33	1.25E-26	2.96E-40	3.07E-28	7.96E-33	1.46E-34	2.63E-24	2.08E-07	1.71E-39	2.42E-14	5.61E-15	8.92E-20	5.47E-29	2.38E-47	8.94E-41	3.84E-36	0.00E+00	1.54E-23	3.02E-10	4.40E-08	0.00E+00	0.00E+00	2.58E-08	2.57E-08	3.53E-24
4.37E-09	900	4.08E+18	0.00E+00	1.00E-07	6.76E+05	0.00E+00	2.40E-17	1.44E+05	4.38E-07	1.80E+05	8.02E-07	2.93E-11	3.52E-08	8.00E-10	1.27E-08	4.30E-07	5.54E-08	7.59E-08	2.55E-08	0.00E+00	1.30E-09	5.68E-12	1.38E-23	5.33E-20	2.58E-33	1.27E-26	3.03E-40	3.10E-28	8.10E-33	1.48E-34	2.66E-24	2.10E-07	1.75E-39	2.45E-14	5.67E-15	9.01E-20	5.54E-29	2.44E-47	9.13E-41	3.92E-36	0.00E+00	1.57E-23	3.05E-10	4.44E-08	0.00E+00	0.00E+00	2.61E-08	2.59E-08	3.59E-24
4.38E-09	900	4.08E+18	0.00E+00	1.01E-07	6.76E+05	0.00E+00	2.41E-17	1.44E+05	4.42E-07	1.80E+05	8.09E-07	2.96E-11	3.55E-08	8.02E-10	1.28E-08	4.33E-07	5.59E-08	7.65E-08	2.58E-08	0.00E+00	1.31E-09	5.74E-12	1.40E-23	5.39E-20	2.63E-33	1.30E-26	3.09E-40	3.14E-28	8.25E-33	1.50E-34	2.70E-24	2.11E-07	1.78E-39	2.47E-14	5.72E-15	9.11E-20	5.61E-29	2.49E-47	9.33E-41	4.01E-36	0.00E+00	1.60E-23	3.07E-10	4.48E-08	0.00E+00	0.00E+00	2.63E-08	2.62E-08	3.66E-24
4.39E-09	900	4.08E+18	0.00E+00	1.02E-07	6.76E+05	0.00E+00	2.42E-17	1.44E+05	4.46E-07	1.80E+05	8.16E-07	2.99E-11	3.59E-08	8.04E-10	1.29E-08	4.37E-07	5.65E-08	7.71E-08	2.60E-08	0.00E+00	1.32E-09	5.79E-12	1.41E-23	5.44E-20	2.69E-33	1.32E-26	3.16E-40	3.17E-28	8.39E-33	1.51E-34	2.73E-24	2.13E-07	1.82E-39	2.50E-14	5.78E-15	9.21E-20	5.68E-29	2.55E-47	9.53E-41	4.09E-36	0.00E+00	1.63E-23	3.10E-10	4.52E-08	0.00E+00	0.00E+00	2.65E-08	2.64E-08	3.73E-24
4.40E-09	900	4.08E+18	0.00E+00	1.03E-07	6.76E+05	0.00E+00	2.44E-17	1.44E+05	4.50E-07	1.80E+05	8.24E-07	3.02E-11	3.62E-08	8.06E-10	1.31E-08	4.41E-07	5.70E-08	7.77E-08	2.63E-08	0.00E+00	1.34E-09	5.85E-12	1.43E-23	5.50E-20	2.74E-33	1.35E-26	3.23E-40	3.20E-28	8.54E-33	1.53E-34	2.76E-24	2.15E-07	1.86E-39	2.52E-14	5.83E-15	9.31E-20	5.75E-29	2.61E-47	9.74E-41	4.18E-36	0.00E+00	1.66E-23	3.13E-10	4.56E-08	0.00E+00	0.00E+00	2.68E-08	2.66E-08	3.80E-24
4.41E-09	900	4.08E+18	0.00E+00	1.04E-07	6.76E+05	0.00E+00	2.45E-17	1.44E+05	4.54E-07	1.80E+05	8.31E-07	3.06E-11	3.66E-08	8.08E-10	1.32E-08	4.45E-07	5.75E-08	7.84E-08	2.65E-08	0.00E+00	1.35E-09	5.91E-12	1.45E-23	5.56E-20	2.80E-33	1.38E-26	3.30E-40	3.24E-28	8.69E-33	1.55E-34	2.80E-24	2.17E-07	1.90E-39	2.54E-14	5.89E-15	9.41E-20	5.82E-29	2.67E-47	9.95E-41	4.27E-36	0.00E+00	1.69E-23	3.16E-10	4.60E-08	0.00E+00	0.00E+00	2.70E-08	2.69E-08	3.87E-24
4.42E-09	900	4.08E+18	0.00E+00	1.05E-07	6.76E+05	0.00E+00	2.46E-17	1.44E+05	4.58E-07	1.80E+05	8.39E-07	3.09E-11	3.69E-08	8.10E-10	1.33E-08	4.49E-07	5.81E-08	7.90E-08	2.68E-08	0.00E+00	1.36E-09	5.96E-12	1.46E-23	5.62E-20	2.86E-33	1.41E-26	3.37E-40	3.27E-28	8.85E-33	1.57E-34	2.83E-24	2.19E-07	1.94E-39	2.57E-14	5.94E-15	9.51E-20	5.89E-29	2.73E-47	1.02E-40	4.36E-36	0.00E+00	1.72E-23	3.18E-10	4.64E-08	0.00E+00	0.00E+00	2.73E-08	2.71E-08	3.94E-24
4.43E-09	900	4.08E+18	0.00E+00	1.06E-07	6.76E+05	0.00E+00	2.47E-17	1.44E+05	4.62E-07	1.80E+05	8.47E-07	3.12E-11	3.73E-08	8.12E-10	1.34E-08	4.53E-07	5.86E-08	7.97E-08	2.70E-08	0.00E+00	1.37E-09	6.02E-12	1.48E-23	5.68E-20	2.92E-33	1.43E-26	3.44E-40	3.30E-28	9.01E-33	1.59E-34	2.86E-24	2.21E-07	1.98E-39	2.59E-14	6.00E-15	9.61E-20	5.96E-29	2.79E-47	1.04E-40	4.46E-36	0.00E+00	1.75E-23	3.21E-10	4.69E-08	0.00E+00	0.00E+00	2.75E-08	2.74E-08	4.01E-24
4.44E-09	900	4.08E+18	0.00E+00	1.07E-07	6.76E+05	0.00E+00	2.48E-17	1.44E+05	4.66E-07	1.80E+05	8.55E-07	3.15E-11	3.77E-08	8.14E-10	1.36E-08	4.58E-07	5.92E-08	8.03E-08	2.73E-08	0.00E+00	1.39E-09	6.08E-12	1.49E-23	5.74E-20	2.98E-33	1.46E-26	3.52E-40	3.34E-28	9.17E-33	1.61E-34	2.90E-24	2.23E-07	2.02E-39	2.62E-14	6.06E-15	9.71E-20	6.03E-29	2.85E-47	1.06E-40	4.55E-36	0.00E+00	1.78E-23	3.24E-10	4.73E-08	0.00E+00	0.00E+00	2.78E-08	2.76E-08	4.09E-24
4.45E-09	900	4.08E+18	0.00E+00	1.08E-07	6.76E+05	0.00E+00	2.49E-17	1.44E+05	4.71E-07	1.80E+05	8.62E-07	3.19E-11	3.80E-08	8.16E-10	1.37E-08	4.62E-07	5.97E-08	8.10E-08	2.75E-08	0.00E+00	1.40E-09	6.14E-12	1.51E-23	5.80E-20	3.05E-33	1.49E-26	3.59E-40	3.37E-28	9.33E-33	1.63E-34	2.93E-24	2.25E-07	2.06E-39	2.64E-14	6.11E-15	9.82E-20	6.10E-29	2.92E-47	1.08E-40	4.65E-36	0.00E+00	1.81E-23	3.27E-10	4.77E-08	0.00E+00	0.00E+00	2.80E-08	2.78E-08	4.16E-24
4.46E-09	900	4.08E+18	0.00E+00	1.09E-07	6.76E+05	0.00E+00	2.50E-17	1.44E+05	4.75E-07	1.80E+05	8.70E-07	3.22E-11	3.84E-08	8.18E-10	1.38E-08	4.66E-07	6.03E-08	8.17E-08	2.78E-08	0.00E+00	1.41E-09	6.20E-12	1.53E-23	5.87E-20	3.11E-33	1.52E-26	3.67E-40	3.41E-28	9.50E-33	1.65E-34	2.97E-24	2.27E-07	2.11E-39	2.67E-14	6.17E-15	9.92E-20	6.18E-29	2.98E-47	1.11E-40	4.75E-36	0.00E+00	1.85E-23	3.30E-10	4.82E-08	0.00E+00	0.00E+00	2.83E-08	2.81E-08	4.24E-24
4.47E-09	900	4.08E+18	0.00E+00	1.10E-07	6.76E+05	0.00E+00	2.51E-17	1.44E+05	4.79E-07	1.80E+05	8.78E-07	3.26E-11	3.88E-08	8.20E-10	1.39E-08	4.70E-07	6.09E-08	8.23E-08	2.80E-08	0.00E+00	1.43E-09	6.26E-12	1.54E-23	5.93E-20	3.18E-33	1.55E-26	3.75E-40	3.45E-28	9.67E-33	1.67E-34	3.01E-24	2.29E-07	2.15E-39	2.70E-14	6.23E-15	1.00E-19	6.25E-29	3.05E-47	1.13E-40	4.85E-36	0.00E+00	1.88E-23	3.33E-10	4.86E-08	0.00E+00	0.00E+00	2.85E-08	2.83E-08	4.32E-24
4.48E-09	900	4.08E+18	0.00E+00	1.11E-07	6.76E+05	0.00E+00	2.53E-17	1.44E+05	4.84E-07	1.80E+05	8.86E-07	3.29E-11	3.91E-08	8.22E-10	1.41E-08	4.74E-07	6.15E-08	8.30E-08	2.83E-08	0.00E+00	1.44E-09	6.32E-12	1.56E-23	5.99E-20	3.24E-33	1.59E-26	3.83E-40	3.48E-28	9.84E-33	1.69E-34	3.04E-24	2.31E-07	2.20E-39	2.72E-14	6.29E-15	1.01E-19	6.33E-29	3.12E-47	1.15E-40	4.96E-36	0.00E+00	1.91E-23	3.36E-10	4.90E-08	0.00E+00	0.00E+00	2.88E-08	2.86E-08	4.40E-24
4.49E-09	900	4.08E+18	0.00E+00	1.12E-07	6.76E+05	0.00E+00	2.54E-17	1.44E+05	4.88E-07	1.80E+05	8.94E-07	3.33E-11	3.95E-08	8.24E-10	1.42E-08	4.79E-07	6.20E-08	8.37E-08	2.85E-08	0.00E+00	1.46E-09	6.38E-12	1.58E-23	6.06E-20	3.31E-33	1.62E-26	3.91E-40	3.52E-28	1.00E-32	1.71E-34	3.08E-24	2.34E-07	2.24E-39	2.75E-14	6.35E-15	1.02E-19	6.40E-29	3.19E-47	1.18E-40	5.06E-36	0.00E+00	1.95E-23	3.39E-10	4.95E-08	0.00E+00	0.00E+00	2.91E-08	2.88E-08	4.48E-24
4.50E-09	900	4.08E+18	0.00E+00	1.13E-07	6.76E+05	0.00E+00	2.55E-17	1.44E+05	4.92E-07	1.80E+05	9.03E-07	3.36E-11	3.99E-08	8.26E-10	1.43E-08	4.83E-07	6.26E-08	8.44E-08	2.88E-08	0.00E+00	1.47E-09	6.45E-12	1.59E-23	6.12E-20	3.38E-33	1.65E-26	4.00E-40	3.56E-28	1.02E-32	1.73E-34	3.11E-24	2.36E-07	2.29E-39	2.77E-14	6.41E-15	1.03E-19	6.48E-29	3.26E-47	1.20E-40	5.17E-36	0.00E+00	1.98E-23	3.42E-10	5.00E-08	0.00E+00	0.00E+00	2.93E-08	2.91E-08	4.56E-24
4.51E-09	900	4.08E+18	0.00E+00	1.14E-07	6.76E+05	0.00E+00	2.56E-17	1.44E+05	4.97E-07	1.80E+05	9.11E-07	3.40E-11	4.03E-08	8.27E-10	1.45E-08	4.87E-07	6.32E-08	8.51E-08	2.91E-08	0.00E+00	1.48E-09	6.51E-12	1.61E-23	6.18E-20	3.45E-33	1.68E-26	4.08E-40	3.59E-28	1.04E-32	1.75E-34	3.15E-24	2.38E-07	2.34E-39	2.80E-14	6.47E-15	1.05E-19	6.56E-29	3.33E-47	1.23E-40	5.28E-36	0.00E+00	2.02E-23	3.45E-10	5.04E-08	0.00E+00	0.00E+00	2.96E-08	2.94E-08	4.65E-24
4.52E-09	900	4.08E+18	0.00E+00	1.15E-07	6.76E+05	0.00E+00	2.57E-17	1.44E+05	5.01E-07	1.80E+05	9.19E-07	3.43E-11	4.07E-08	8.29E-10	1.46E-08	4.92E-07	6.38E-08	8.58E-08	2.93E-08	0.00E+00	1.50E-09	6.57E-12	1.63E-23	6.25E-20	3.53E-33	1.72E-26	4.17E-40	3.63E-28	1.06E-32	1.77E-34	3.19E-24	2.40E-07	2.39E-39	2.83E-14	6.53E-15	1.06E-19	6.64E-29	3.41E-47	1.26E-40	5.39E-36	0.00E+00	2.06E-23	3.48E-10	5.09E-08	0.00E+00	0.00E+00	2.98E-08	2.96E-08	4.73E-24
4.53E-09	900	4.08E+18	0.00E+00	1.16E-07	6.76E+05	0.00E+00	2.58E-17	1.44E+05	5.06E-07	1.80E+05	9.28E-07	3.47E-11	4.10E-08	8.31E-10	1.47E-08	4.96E-07	6.44E-08	8.65E-08	2.96E-08	0.00E+00	1.51E-09	6.64E-12	1.65E-23	6.32E-20	3.60E-33	1.75E-26	4.26E-40	3.67E-28	1.07E-32	1.79E-34	3.23E-24	2.42E-07	2.44E-39	2.85E-14	6.59E-15	1.07E-19	6.72E-29	3.48E-47	1.28E-40	5.51E-36	0.00E+00	2.09E-23	3.51E-10	5.13E-08	0.00E+00	0.00E+00	3.01E-08	2.99E-08	4.82E-24
4.54E-09	900	4.08E+18	0.00E+00	1.17E-07	6.76E+05	0.00E+00	2.60E-17	1.44E+05	5.11E-07	1.80E+05	9.36E-07	3.51E-11	4.14E-08	8.33E-10	1.49E-08	5.01E-07	6.50E-08	8.72E-08	2.99E-08	0.00E+00	1.53E-09	6.70E-12	1.66E-23	6.38E-20	3.68E-33	1.79E-26	4.35E-40	3.71E-28	1.09E-32	1.81E-34	3.27E-24	2.44E-07	2.49E-39	2.88E-14	6.65E-15	1.08E-19	6.80E-29	3.56E-47	1.31E-40	5.63E-36	0.00E+00	2.13E-23	3.54E-10	5.18E-08	0.00E+00	0.00E+00	3.04E-08	3.02E-08	4.91E-24
4.55E-09	900	4.08E+18	0.00E+00	1.18E-07	6.76E+05	0.00E+00	2.61E-17	1.44E+05	5.15E-07	1.80E+05	9.45E-07	3.54E-11	4.18E-08	8.35E-10	1.50E-08	5.05E-07	6.56E-08	8.79E-08	3.02E-08	0.00E+00	1.54E-09	6.77E-12	1.68E-23	6.45E-20	3.75E-33	1.82E-26	4.45E-40	3.74E-28	1.11E-32	1.83E-34	3.31E-24	2.46E-07	2.54E-39	2.91E-14	6.72E-15	1.09E-19	6.88E-29	3.64E-47	1.34E-40	5.75E-36	0.00E+00	2.17E-23	3.57E-10	5.23E-08	0.00E+00	0.00E+00	3.07E-08	3.04E-08	5.00E-24
4.56E-09	900	4.08E+18	0.00E+00	1.19E-07	6.76E+05	0.00E+00	2.62E-17	1.44E+05	5.20E-07	1.80E+05	9.53E-07	3.58E-11	4.22E-08	8.37E-10	1.51E-08	5.10E-07	6.62E-08	8.86E-08	3.04E-08	0.00E+00	1.56E-09	6.83E-12	1.70E-23	6.52E-20	3.83E-33	1.86E-26	4.54E-40	3.78E-28	1.13E-32	1.86E-34	3.35E-24	2.49E-07	2.59E-39	2.94E-14	6.78E-15	1.10E-19	6.96E-29	3.72E-47	1.37E-40	5.87E-36	0.00E+00	2.21E-23	3.60E-10	5.28E-08	0.00E+00	0.00E+00	3.09E-08	3.07E-08	5.09E-24
4.57E-09	900	4.08E+18	0.00E+00	1.20E-07	6.76E+05	0.00E+00	2.63E-17	1.44E+05	5.25E-07	1.80E+05	9.62E-07	3.62E-11	4.26E-08	8.39E-10	1.53E-08	5.14E-07	6.68E-08	8.94E-08	3.07E-08	0.00E+00	1.57E-09	6.90E-12	1.72E-23	6.59E-20	3.91E-33	1.90E-26	4.64E-40	3.82E-28	1.15E-32	1.88E-34	3.38E-24	2.51E-07	2.65E-39	2.97E-14	6.84E-15	1.11E-19	7.04E-29	3.80E-47	1.40E-40	5.99E-36	0.00E+00	2.25E-23	3.64E-10	5.32E-08	0.00E+00	0.00E+00	3.12E-08	3.10E-08	5.19E-24
4.58E-09	900	4.08E+18	0.00E+00	1.21E-07	6.76E+05	0.00E+00	2.64E-17	1.44E+05	5.29E-07	1.80E+05	9.71E-07	3.66E-11	4.30E-08	8.41E-10	1.54E-08	5.19E-07	6.75E-08	9.01E-08	3.10E-08	0.00E+00	1.59E-09	6.97E-12	1.74E-23	6.66E-20	3.99E-33	1.93E-26	4.74E-40	3.86E-28	1.17E-32	1.90E-34	3.43E-24	2.53E-07	2.70E-39	2.99E-14	6.91E-15	1.13E-19	7.13E-29	3.89E-47	1.43E-40	6.12E-36	0.00E+00	2.29E-23	3.67E-10	5.37E-08	0.00E+00	0.00E+00	3.15E-08	3.12E-08	5.28E-24
4.59E-09	900	4.08E+18	0.00E+00	1.22E-07	6.76E+05	0.00E+00	2.65E-17	1.44E+05	5.34E-07	1.80E+05	9.80E-07	3.70E-11	4.35E-08	8.43E-10	1.56E-08	5.24E-07	6.81E-08	9.09E-08	3.13E-08	0.00E+00	1.60E-09	7.03E-12	1.75E-23	6.73E-20	4.08E-33	1.97E-26	4.84E-40	3.90E-28	1.19E-32	1.92E-34	3.47E-24	2.56E-07	2.76E-39	3.02E-14	6.97E-15	1.14E-19	7.21E-29	3.98E-47	1.46E-40	6.25E-36	0.00E+00	2.33E-23	3.70E-10	5.42E-08	0.00E+00	0.00E+00	3.18E-08	3.15E-08	5.38E-24
4.60E-09	900	4.08E+18	0.00E+00	1.23E-07	6.76E+05	0.00E+00	2.67E-17	1.44E+05	5.39E-07	1.80E+05	9.89E-07	3.74E-11	4.39E-08	8.45E-10	1.57E-08	5.28E-07	6.87E-08	9.16E-08	3.16E-08	0.00E+00	1.62E-09	7.10E-12	1.77E-23	6.80E-20	4.16E-33	2.01E-26	4.94E-40	3.94E-28	1.22E-32	1.95E-34	3.51E-24	2.58E-07	2.81E-39	3.05E-14	7.04E-15	1.15E-19	7.30E-29	4.06E-47	1.49E-40	6.38E-36	0.00E+00	2.37E-23	3.73E-10	5.47E-08	0.00E+00	0.00E+00	3.21E-08	3.18E-08	5.48E-24
4.61E-09	900	4.08E+18	0.00E+00	1.24E-07	6.76E+05	0.00E+00	2.68E-17	1.44E+05	5.44E-07	1.80E+05	9.98E-07	3.78E-11	4.43E-08	8.47E-10	1.59E-08	5.33E-07	6.94E-08	9.24E-08	3.19E-08	0.00E+00	1.63E-09	7.17E-12	1.79E-23	6.87E-20	4.25E-33	2.05E-26	5.05E-40	3.98E-28	1.24E-32	1.97E-34	3.55E-24	2.60E-07	2.87E-39	3.08E-14	7.11E-15	1.16E-19	7.38E-29	4.15E-47	1.52E-40	6.52E-36	0.00E+00	2.41E-23	3.77E-10	5.52E-08	0.00E+00	0.00E+00	3.24E-08	3.21E-08	5.58E-24
4.62E-09	900	4.08E+18	0.00E+00	1.25E-07	6.76E+05	0.00E+00	2.69E-17	1.44E+05	5.49E-07	1.80E+05	1.01E-06	3.82E-11	4.47E-08	8.49E-10	1.60E-08	5.38E-07	7.00E-08	9.31E-08	3.22E-08	0.00E+00	1.65E-09	7.24E-12	1.81E-23	6.94E-20	4.34E-33	2.09E-26	5.16E-40	4.02E-28	1.26E-32	1.99E-34	3.59E-24	2.63E-07	2.93E-39	3.11E-14	7.17E-15	1.17E-19	7.47E-29	4.25E-47	1.55E-40	6.66E-36	0.00E+00	2.46E-23	3.80E-10	5.57E-08	0.00E+00	0.00E+00	3.27E-08	3.24E-08	5.68E-24
4.63E-09	900	4.08E+18	0.00E+00	1.26E-07	6.76E+05	0.00E+00	2.70E-17	1.44E+05	5.54E-07	1.80E+05	1.02E-06	3.86E-11	4.51E-08	8.51E-10	1.62E-08	5.43E-07	7.07E-08	9.39E-08	3.25E-08	0.00E+00	1.66E-09	7.31E-12	1.83E-23	7.02E-20	4.43E-33	2.14E-26	5.27E-40	4.07E-28	1.28E-32	2.02E-34	3.63E-24	2.65E-07	2.99E-39	3.14E-14	7.24E-15	1.19E-19	7.56E-29	4.34E-47	1.58E-40	6.80E-36	0.00E+00	2.50E-23	3.83E-10	5.62E-08	0.00E+00	0.00E+00	3.30E-08	3.27E-08	5.79E-24
4.64E-09	900	4.08E+18	0.00E+00	1.27E-07	6.76E+05	0.00E+00	2.71E-17	1.44E+05	5.59E-07	1.80E+05	1.03E-06	3.90E-11	4.56E-08	8.53E-10	1.63E-08	5.48E-07	7.14E-08	9.47E-08	3.28E-08	0.00E+00	1.68E-09	7.38E-12	1.85E-23	7.09E-20	4.52E-33	2.18E-26	5.38E-40	4.11E-28	1.30E-32	2.04E-34	3.68E-24	2.67E-07	3.05E-39	3.17E-14	7.31E-15	1.20E-19	7.65E-29	4.44E-47	1.62E-40	6.94E-36	0.00E+00	2.55E-23	3.87E-10	5.67E-08	0.00E+00	0.00E+00	3.33E-08	3.29E-08	5.90E-24
4.65E-09	900	4.08E+18	0.00E+00	1.29E-07	6.76E+05	0.00E+00	2.72E-17	1.44E+05	5.64E-07	1.80E+05	1.03E-06	3.94E-11	4.60E-08	8.55E-10	1.65E-08	5.53E-07	7.20E-08	9.55E-08	3.31E-08	0.00E+00	1.70E-09	7.45E-12	1.87E-23	7.16E-20	4.61E-33	2.22E-26	5.49E-40	4.15E-28	1.33E-32	2.06E-34	3.72E-24	2.70E-07	3.12E-39	3.20E-14	7.38E-15	1.21E-19	7.74E-29	4.53E-47	1.65E-40	7.09E-36	0.00E+00	2.59E-23	3.90E-10	5.73E-08	0.00E+00	0.00E+00	3.36E-08	3.32E-08	6.00E-24
4.66E-09	900	4.08E+18	0.00E+00	1.30E-07	6.76E+05	0.00E+00	2.74E-17	1.44E+05	5.69E-07	1.80E+05	1.04E-06	3.98E-11	4.65E-08	8.57E-10	1.66E-08	5.58E-07	7.27E-08	9.62E-08	3.34E-08	0.00E+00	1.71E-09	7.52E-12	1.89E-23	7.24E-20	4.71E-33	2.27E-26	5.61E-40	4.19E-28	1.35E-32	2.09E-34	3.76E-24	2.72E-07	3.18E-39	3.23E-14	7.45E-15	1.22E-19	7.83E-29	4.63E-47	1.68E-40	7.24E-36	0.00E+00	2.64E-23	3.94E-10	5.78E-08	0.00E+00	0.00E+00	3.39E-08	3.35E-08	6.11E-24
4.67E-09	900	4.08E+18	0.00E+00	1.31E-07	6.76E+05	0.00E+00	2.75E-17	1.44E+05	5.74E-07	1.80E+05	1.05E-06	4.02E-11	4.69E-08	8.59E-10	1.68E-08	5.63E-07	7.34E-08	9.70E-08	3.37E-08	0.00E+00	1.73E-09	7.60E-12	1.91E-23	7.31E-20	4.80E-33	2.31E-26	5.73E-40	4.24E-28	1.38E-32	2.11E-34	3.81E-24	2.75E-07	3.25E-39	3.26E-14	7.52E-15	1.24E-19	7.92E-29	4.74E-47	1.72E-40	7.39E-36	0.00E+00	2.69E-23	3.97E-10	5.83E-08	0.00E+00	0.00E+00	3.42E-08	3.38E-08	6.23E-24
4.68E-09	900	4.08E+18	0.00E+00	1.32E-07	6.76E+05	0.00E+00	2.76E-17	1.44E+05	5.80E-07	1.80E+05	1.06E-06	4.06E-11	4.73E-08	8.61E-10	1.69E-08	5.68E-07	7.41E-08	9.79E-08	3.40E-08	0.00E+00	1.74E-09	7.67E-12	1.93E-23	7.39E-20	4.90E-33	2.36E-26	5.85E-40	4.28E-28	1.40E-32	2.14E-34	3.85E-24	2.77E-07	3.31E-39	3.29E-14	7.59E-15	1.25E-19	8.01E-29	4.84E-47	1.76E-40	7.54E-36	0.00E+00	2.74E-23	4.01E-10	5.88E-08	0.00E+00	0.00E+00	3.45E-08	3.41E-08	6.34E-24
4.69E-09	900	4.08E+18	0.00E+00	1.33E-07	6.76E+05	0.00E+00	2.77E-17	1.44E+05	5.85E-07	1.80E+05	1.07E-06	4.10E-11	4.78E-08	8.63E-10	1.71E-08	5.73E-07	7.48E-08	9.87E-08	3.43E-08	0.00E+00	1.76E-09	7.74E-12	1.95E-23	7.47E-20	5.01E-33	2.40E-26	5.97E-40	4.32E-28	1.43E-32	2.16E-34	3.90E-24	2.80E-07	3.38E-39	3.32E-14	7.66E-15	1.26E-19	8.11E-29	4.95E-47	1.79E-40	7.70E-36	0.00E+00	2.79E-23	4.04E-10	5.94E-08	0.00E+00	0.00E+00	3.48E-08	3.44E-08	6.46E-24
4.70E-09	900	4.08E+18	0.00E+00	1.34E-07	6.76E+05	0.00E+00	2.78E-17	1.44E+05	5.90E-07	1.80E+05	1.08E-06	4.15E-11	4.82E-08	8.65E-10	1.72E-08	5.78E-07	7.55E-08	9.95E-08	3.46E-08	0.00E+00	1.78E-09	7.82E-12	1.97E-23	7.55E-20	5.11E-33	2.45E-26	6.10E-40	4.37E-28	1.45E-32	2.19E-34	3.94E-24	2.82E-07	3.45E-39	3.36E-14	7.73E-15	1.28E-19	8.20E-29	5.05E-47	1.83E-40	7.86E-36	0.00E+00	2.84E-23	4.08E-10	5.99E-08	0.00E+00	0.00E+00	3.51E-08	3.47E-08	6.58E-24
4.71E-09	900	4.08E+18	0.00E+00	1.36E-07	6.76E+05	0.00E+00	2.80E-17	1.44E+05	5.96E-07	1.80E+05	1.09E-06	4.19E-11	4.87E-08	8.67E-10	1.74E-08	5.83E-07	7.62E-08	1.00E-07	3.49E-08	0.00E+00	1.80E-09	7.89E-12	1.99E-23	7.62E-20	5.21E-33	2.50E-26	6.23E-40	4.41E-28	1.48E-32	2.21E-34	3.99E-24	2.85E-07	3.52E-39	3.39E-14	7.80E-15	1.29E-19	8.30E-29	5.16E-47	1.87E-40	8.03E-36	0.00E+00	2.89E-23	4.12E-10	6.05E-08	0.00E+00	0.00E+00	3.54E-08	3.50E-08	6.70E-24
4.72E-09	900	4.08E+18	0.00E+00	1.37E-07	6.76E+05	0.00E+00	2.81E-17	1.44E+05	6.01E-07	1.80E+05	1.10E-06	4.23E-11	4.92E-08	8.69E-10	1.75E-08	5.89E-07	7.69E-08	1.01E-07	3.53E-08	0.00E+00	1.81E-09	7.97E-12	2.02E-23	7.70E-20	5.32E-33	2.55E-26	6.36E-40	4.46E-28	1.50E-32	2.24E-34	4.03E-24	2.87E-07	3.60E-39	3.42E-14	7.88E-15	1.30E-19	8.39E-29	5.28E-47	1.91E-40	8.20E-36	0.00E+00	2.94E-23	4.15E-10	6.10E-08	0.00E+00	0.00E+00	3.57E-08	3.54E-08	6.82E-24
4.73E-09	900	4.08E+18	0.00E+00	1.38E-07	6.76E+05	0.00E+00	2.82E-17	1.44E+05	6.06E-07	1.80E+05	1.11E-06	4.28E-11	4.96E-08	8.71E-10	1.77E-08	5.94E-07	7.76E-08	1.02E-07	3.56E-08	0.00E+00	1.83E-09	8.05E-12	2.04E-23	7.78E-20	5.43E-33	2.60E-26	6.49E-40	4.50E-28	1.53E-32	2.26E-34	4.08E-24	2.90E-07	3.67E-39	3.45E-14	7.95E-15	1.32E-19	8.49E-29	5.39E-47	1.95E-40	8.37E-36	0.00E+00	2.99E-23	4.19E-10	6.16E-08	0.00E+00	0.00E+00	3.61E-08	3.57E-08	6.95E-24
4.74E-09	900	4.08E+18	0.00E+00	1.39E-07	6.76E+05	0.00E+00	2.83E-17	1.44E+05	6.12E-07	1.80E+05	1.12E-06	4.32E-11	5.01E-08	8.73E-10	1.79E-08	5.99E-07	7.83E-08	1.03E-07	3.59E-08	0.00E+00	1.85E-09	8.13E-12	2.06E-23	7.86E-20	5.54E-33	2.65E-26	6.63E-40	4.55E-28	1.56E-32	2.29E-34	4.13E-24	2.92E-07	3.74E-39	3.49E-14	8.02E-15	1.33E-19	8.59E-29	5.51E-47	1.99E-40	8.54E-36	0.00E+00	3.05E-23	4.23E-10	6.21E-08	0.00E+00	0.00E+00	3.64E-08	3.60E-08	7.07E-24
4.75E-09	900	4.08E+18	0.00E+00	1.40E-07	6.76E+05	0.00E+00	2.85E-17	1.44E+05	6.17E-07	1.80E+05	1.13E-06	4.37E-11	5.06E-08	8.75E-10	1.80E-08	6.05E-07	7.90E-08	1.04E-07	3.62E-08	0.00E+00	1.86E-09	8.20E-12	2.08E-23	7.95E-20	5.66E-33	2.70E-26	6.77E-40	4.60E-28	1.58E-32	2.32E-34	4.18E-24	2.95E-07	3.82E-39	3.52E-14	8.10E-15	1.34E-19	8.69E-29	5.63E-47	2.03E-40	8.72E-36	0.00E+00	3.10E-23	4.26E-10	6.27E-08	0.00E+00	0.00E+00	3.67E-08	3.63E-08	7.20E-24
4.76E-09	900	4.08E+18	0.00E+00	1.42E-07	6.76E+05	0.00E+00	2.86E-17	1.44E+05	6.23E-07	1.80E+05	1.14E-06	4.41E-11	5.11E-08	8.77E-10	1.82E-08	6.10E-07	7.98E-08	1.05E-07	3.66E-08	0.00E+00	1.88E-09	8.28E-12	2.10E-23	8.03E-20	5.77E-33	2.76E-26	6.91E-40	4.64E-28	1.61E-32	2.34E-34	4.23E-24	2.98E-07	3.90E-39	3.55E-14	8.18E-15	1.36E-19	8.79E-29	5.75E-47	2.07E-40	8.90E-36	0.00E+00	3.16E-23	4.30E-10	6.33E-08	0.00E+00	0.00E+00	3.70E-08	3.66E-08	7.34E-24
4.77E-09	900	4.08E+18	0.00E+00	1.43E-07	6.76E+05	0.00E+00	2.87E-17	1.44E+05	6.29E-07	1.80E+05	1.15E-06	4.46E-11	5.16E-08	8.79E-10	1.84E-08	6.16E-07	8.05E-08	1.05E-07	3.69E-08	0.00E+00	1.90E-09	8.36E-12	2.13E-23	8.11E-20	5.89E-33	2.81E-26	7.06E-40	4.69E-28	1.64E-32	2.37E-34	4.27E-24	3.00E-07	3.98E-39	3.59E-14	8.25E-15	1.37E-19	8.89E-29	5.88E-47	2.12E-40	9.09E-36	0.00E+00	3.21E-23	4.34E-10	6.38E-08	0.00E+00	0.00E+00	3.74E-08	3.70E-08	7.47E-24
4.78E-09	900	4.08E+18	0.00E+00	1.44E-07	6.76E+05	0.00E+00	2.88E-17	1.44E+05	6.34E-07	1.80E+05	1.16E-06	4.51E-11	5.20E-08	8.81E-10	1.85E-08	6.21E-07	8.13E-08	1.06E-07	3.72E-08	0.00E+00	1.92E-09	8.44E-12	2.15E-23	8.20E-20	6.01E-33	2.87E-26	7.21E-40	4.74E-28	1.67E-32	2.40E-34	4.32E-24	3.03E-07	4.06E-39	3.62E-14	8.33E-15	1.39E-19	9.00E-29	6.01E-47	2.16E-40	9.28E-36	0.00E+00	3.27E-23	4.38E-10	6.44E-08	0.00E+00	0.00E+00	3.77E-08	3.73E-08	7.61E-24
4.79E-09	900	4.08E+18	0.00E+00	1.45E-07	6.76E+05	0.00E+00	2.89E-17	1.44E+05	6.40E-07	1.80E+05	1.17E-06	4.55E-11	5.25E-08	8.83E-10	1.87E-08	6.27E-07	8.20E-08	1.07E-07	3.76E-08	0.00E+00	1.94E-09	8.52E-12	2.17E-23	8.28E-20	6.14E-33	2.92E-26	7.36E-40	4.79E-28	1.70E-32	2.43E-34	4.37E-24	3.06E-07	4.15E-39	3.65E-14	8.41E-15	1.40E-19	9.10E-29	6.14E-47	2.20E-40	9.47E-36	0.00E+00	3.33E-23	4.42E-10	6.50E-08	0.00E+00	0.00E+00	3.81E-08	3.76E-08	7.75E-24
4.80E-09	900	4.08E+18	0.00E+00	1.47E-07	6.76E+05	0.00E+00	2.91E-17	1.44E+05	6.46E-07	1.80E+05	1.19E-06	4.60E-11	5.30E-08	8.85E-10	1.89E-08	6.32E-07	8.28E-08	1.08E-07	3.79E-08	0.00E+00	1.95E-09	8.60E-12	2.19E-23	8.37E-20	6.26E-33	2.98E-26	7.51E-40	4.84E-28	1.73E-32	2.46E-34	4.42E-24	3.09E-07	4.23E-39	3.69E-14	8.49E-15	1.41E-19	9.21E-29	6.27E-47	2.25E-40	9.67E-36	0.00E+00	3.39E-23	4.46E-10	6.56E-08	0.00E+00	0.00E+00	3.84E-08	3.80E-08	7.89E-24
4.81E-09	900	4.08E+18	0.00E+00	1.48E-07	6.76E+05	0.00E+00	2.92E-17	1.44E+05	6.52E-07	1.80E+05	1.20E-06	4.65E-11	5.35E-08	8.87E-10	1.91E-08	6.38E-07	8.35E-08	1.09E-07	3.83E-08	0.00E+00	1.97E-09	8.69E-12	2.22E-23	8.45E-20	6.39E-33	3.04E-26	7.67E-40	4.88E-28	1.76E-32	2.48E-34	4.48E-24	3.11E-07	4.32E-39	3.72E-14	8.57E-15	1.43E-19	9.31E-29	6.41E-47	2.30E-40	9.87E-36	0.00E+00	3.45E-23	4.50E-10	6.62E-08	0.00E+00	0.00E+00	3.87E-08	3.83E-08	8.04E-24
4.82E-09	900	4.08E+18	0.00E+00	1.49E-07	6.76E+05	0.00E+00	2.93E-17	1.44E+05	6.58E-07	1.80E+05	1.21E-06	4.69E-11	5.40E-08	8.89E-10	1.92E-08	6.44E-07	8.43E-08	1.10E-07	3.86E-08	0.00E+00	1.99E-09	8.77E-12	2.24E-23	8.54E-20	6.52E-33	3.10E-26	7.83E-40	4.93E-28	1.79E-32	2.51E-34	4.53E-24	3.14E-07	4.40E-39	3.76E-14	8.65E-15	1.44E-19	9.42E-29	6.55E-47	2.34E-40	1.01E-35	0.00E+00	3.51E-23	4.54E-10	6.68E-08	0.00E+00	0.00E+00	3.91E-08	3.86E-08	8.18E-24
4.83E-09	900	4.08E+18	0.00E+00	1.51E-07	6.76E+05	0.00E+00	2.94E-17	1.44E+05	6.64E-07	1.80E+05	1.22E-06	4.74E-11	5.46E-08	8.91E-10	1.94E-08	6.50E-07	8.51E-08	1.11E-07	3.90E-08	0.00E+00	2.01E-09	8.85E-12	2.27E-23	8.63E-20	6.65E-33	3.16E-26	8.00E-40	4.98E-28	1.82E-32	2.54E-34	4.58E-24	3.17E-07	4.49E-39	3.79E-14	8.73E-15	1.46E-19	9.53E-29	6.69E-47	2.39E-40	1.03E-35	0.00E+00	3.58E-23	4.58E-10	6.74E-08	0.00E+00	0.00E+00	3.94E-08	3.90E-08	8.33E-24
4.84E-09	900	4.08E+18	0.00E+00	1.52E-07	6.76E+05	0.00E+00	2.96E-17	1.44E+05	6.70E-07	1.80E+05	1.23E-06	4.79E-11	5.51E-08	8.93E-10	1.96E-08	6.55E-07	8.59E-08	1.12E-07	3.93E-08	0.00E+00	2.03E-09	8.94E-12	2.29E-23	8.72E-20	6.79E-33	3.22E-26	8.16E-40	5.03E-28	1.86E-32	2.57E-34	4.63E-24	3.20E-07	4.59E-39	3.83E-14	8.81E-15	1.47E-19	9.64E-29	6.83E-47	2.44E-40	1.05E-35	0.00E+00	3.64E-23	4.62E-10	6.80E-08	0.00E+00	0.00E+00	3.98E-08	3.93E-08	8.49E-24
4.85E-09	900	4.08E+18	0.00E+00	1.53E-07	6.76E+05	0.00E+00	2.97E-17	1.44E+05	6.76E-07	1.80E+05	1.24E-06	4.84E-11	5.56E-08	8.95E-10	1.98E-08	6.61E-07	8.67E-08	1.13E-07	3.97E-08	0.00E+00	2.05E-09	9.02E-12	2.31E-23	8.81E-20	6.93E-33	3.29E-26	8.33E-40	5.09E-28	1.89E-32	2.60E-34	4.69E-24	3.23E-07	4.68E-39	3.87E-14	8.89E-15	1.49E-19	9.75E-29	6.98E-47	2.49E-40	1.07E-35	0.00E+00	3.71E-23	4.66E-10	6.86E-08	0.00E+00	0.00E+00	4.02E-08	3.97E-08	8.64E-24
4.86E-09	900	4.08E+18	0.00E+00	1.55E-07	6.76E+05	0.00E+00	2.98E-17	1.44E+05	6.82E-07	1.80E+05	1.25E-06	4.89E-11	5.61E-08	8.97E-10	1.99E-08	6.67E-07	8.75E-08	1.14E-07	4.01E-08	0.00E+00	2.07E-09	9.11E-12	2.34E-23	8.90E-20	7.07E-33	3.35E-26	8.51E-40	5.14E-28	1.92E-32	2.63E-34	4.74E-24	3.26E-07	4.78E-39	3.90E-14	8.97E-15	1.50E-19	9.86E-29	7.13E-47	2.54E-40	1.09E-35	0.00E+00	3.77E-23	4.70E-10	6.93E-08	0.00E+00	0.00E+00	4.05E-08	4.00E-08	8.80E-24
4.87E-09	900	4.08E+18	0.00E+00	1.56E-07	6.76E+05	0.00E+00	2.99E-17	1.44E+05	6.88E-07	1.80E+05	1.26E-06	4.94E-11	5.66E-08	8.99E-10	2.01E-08	6.73E-07	8.83E-08	1.15E-07	4.04E-08	0.00E+00	2.09E-09	9.20E-12	2.36E-23	8.99E-20	7.21E-33	3.42E-26	8.69E-40	5.19E-28	1.96E-32	2.66E-34	4.79E-24	3.29E-07	4.87E-39	3.94E-14	9.06E-15	1.52E-19	9.97E-29	7.29E-47	2.60E-40	1.12E-35	0.00E+00	3.84E-23	4.74E-10	6.99E-08	0.00E+00	0.00E+00	4.09E-08	4.04E-08	8.96E-24
4.88E-09	900	4.08E+18	0.00E+00	1.58E-07	6.76E+05	0.00E+00	3.01E-17	1.44E+05	6.94E-07	1.80E+05	1.27E-06	4.99E-11	5.72E-08	9.01E-10	2.03E-08	6.79E-07	8.91E-08	1.15E-07	4.08E-08	0.00E+00	2.11E-09	9.29E-12	2.39E-23	9.08E-20	7.36E-33	3.48E-26	8.87E-40	5.24E-28	1.99E-32	2.69E-34	4.85E-24	3.32E-07	4.97E-39	3.98E-14	9.14E-15	1.54E-19	1.01E-28	7.44E-47	2.65E-40	1.14E-35	0.00E+00	3.91E-23	4.78E-10	7.05E-08	0.00E+00	0.00E+00	4.13E-08	4.07E-08	9.13E-24
4.89E-09	900	4.08E+18	0.00E+00	1.59E-07	6.76E+05	0.00E+00	3.02E-17	1.44E+05	7.01E-07	1.80E+05	1.29E-06	5.04E-11	5.77E-08	9.03E-10	2.05E-08	6.85E-07	9.00E-08	1.16E-07	4.12E-08	0.00E+00	2.13E-09	9.37E-12	2.41E-23	9.17E-20	7.51E-33	3.55E-26	9.05E-40	5.29E-28	2.03E-32	2.72E-34	4.90E-24	3.35E-07	5.07E-39	4.01E-14	9.23E-15	1.55E-19	1.02E-28	7.60E-47	2.71E-40	1.16E-35	0.00E+00	3.98E-23	4.83E-10	7.12E-08	0.00E+00	0.00E+00	4.16E-08	4.11E-08	9.29E-24
4.90E-09	900	4.08E+18	0.00E+00	1.60E-07	6.76E+05	0.00E+00	3.03E-17	1.44E+05	7.07E-07	1.80E+05	1.30E-06	5.10E-11	5.83E-08	9.05E-10	2.07E-08	6.92E-07	9.08E-08	1.17E-07	4.16E-08	0.00E+00	2.15E-09	9.46E-12	2.44E-23	9.27E-20	7.66E-33	3.62E-26	9.24E-40	5.35E-28	2.06E-32	2.75E-34	4.96E-24	3.38E-07	5.18E-39	4.05E-14	9.31E-15	1.57E-19	1.03E-28	7.77E-47	2.76E-40	1.19E-35	0.00E+00	4.05E-23	4.87E-10	7.18E-08	0.00E+00	0.00E+00	4.20E-08	4.15E-08	9.46E-24
4.91E-09	900	4.08E+18	0.00E+00	1.62E-07	6.76E+05	0.00E+00	3.04E-17	1.44E+05	7.13E-07	1.80E+05	1.31E-06	5.15E-11	5.88E-08	9.07E-10	2.09E-08	6.98E-07	9.16E-08	1.18E-07	4.19E-08	0.00E+00	2.17E-09	9.55E-12	2.46E-23	9.36E-20	7.82E-33	3.69E-26	9.43E-40	5.40E-28	2.10E-32	2.78E-34	5.02E-24	3.41E-07	5.28E-39	4.09E-14	9.40E-15	1.58E-19	1.04E-28	7.93E-47	2.82E-40	1.21E-35	0.00E+00	4.13E-23	4.91E-10	7.25E-08	0.00E+00	0.00E+00	4.24E-08	4.18E-08	9.64E-24
4.92E-09	900	4.08E+18	0.00E+00	1.63E-07	6.76E+05	0.00E+00	3.06E-17	1.44E+05	7.20E-07	1.80E+05	1.32E-06	5.20E-11	5.94E-08	9.09E-10	2.11E-08	7.04E-07	9.25E-08	1.19E-07	4.23E-08	0.00E+00	2.19E-09	9.65E-12	2.49E-23	9.46E-20	7.98E-33	3.76E-26	9.63E-40	5.46E-28	2.14E-32	2.82E-34	5.07E-24	3.44E-07	5.39E-39	4.13E-14	9.49E-15	1.60E-19	1.06E-28	8.10E-47	2.88E-40	1.24E-35	0.00E+00	4.20E-23	4.96E-10	7.31E-08	0.00E+00	0.00E+00	4.28E-08	4.22E-08	9.81E-24
4.93E-09	900	4.08E+18	0.00E+00	1.65E-07	6.76E+05	0.00E+00	3.07E-17	1.44E+05	7.26E-07	1.80E+05	1.33E-06	5.25E-11	5.99E-08	9.11E-10	2.13E-08	7.10E-07	9.33E-08	1.20E-07	4.27E-08	0.00E+00	2.21E-09	9.74E-12	2.52E-23	9.56E-20	8.14E-33	3.84E-26	9.83E-40	5.51E-28	2.18E-32	2.85E-34	5.13E-24	3.47E-07	5.50E-39	4.17E-14	9.57E-15	1.62E-19	1.07E-28	8.28E-47	2.94E-40	1.26E-35	0.00E+00	4.28E-23	5.00E-10	7.38E-08	0.00E+00	0.00E+00	4.31E-08	4.26E-08	9.99E-24
4.94E-09	900	4.08E+18	0.00E+00	1.66E-07	6.76E+05	0.00E+00	3.08E-17	1.44E+05	7.33E-07	1.80E+05	1.35E-06	5.31E-11	6.05E-08	9.13E-10	2.15E-08	7.17E-07	9.42E-08	1.21E-07	4.31E-08	0.00E+00	2.23E-09	9.83E-12	2.54E-23	9.65E-20	8.30E-33	3.91E-26	1.00E-39	5.57E-28	2.22E-32	2.88E-34	5.19E-24	3.50E-07	5.61E-39	4.21E-14	9.66E-15	1.63E-19	1.08E-28	8.45E-47	3.00E-40	1.29E-35	0.00E+00	4.35E-23	5.04E-10	7.45E-08	0.00E+00	0.00E+00	4.35E-08	4.30E-08	1.02E-23
4.95E-09	900	4.08E+18	0.00E+00	1.68E-07	6.76E+05	0.00E+00	3.09E-17	1.44E+05	7.39E-07	1.80E+05	1.36E-06	5.36E-11	6.11E-08	9.15E-10	2.17E-08	7.23E-07	9.51E-08	1.22E-07	4.35E-08	0.00E+00	2.25E-09	9.92E-12	2.57E-23	9.75E-20	8.47E-33	3.99E-26	1.02E-39	5.62E-28	2.25E-32	2.91E-34	5.25E-24	3.53E-07	5.72E-39	4.25E-14	9.75E-15	1.65E-19	1.09E-28	8.63E-47	3.06E-40	1.31E-35	0.00E+00	4.43E-23	5.09E-10	7.51E-08	0.00E+00	0.00E+00	4.39E-08	4.33E-08	1.04E-23
4.96E-09	900	4.08E+18	0.00E+00	1.69E-07	6.76E+05	0.00E+00	3.11E-17	1.44E+05	7.46E-07	1.80E+05	1.37E-06	5.42E-11	6.16E-08	9.17E-10	2.19E-08	7.30E-07	9.59E-08	1.23E-07	4.39E-08	0.00E+00	2.27E-09	1.00E-11	2.60E-23	9.85E-20	8.64E-33	4.07E-26	1.05E-39	5.68E-28	2.29E-32	2.95E-34	5.31E-24	3.56E-07	5.84E-39	4.29E-14	9.84E-15	1.67E-19	1.10E-28	8.82E-47	3.12E-40	1.34E-35	0.00E+00	4.51E-23	5.14E-10	7.58E-08	0.00E+00	0.00E+00	4.43E-08	4.37E-08	1.06E-23
4.97E-09	900	4.08E+18	0.00E+00	1.71E-07	6.76E+05	0.00E+00	3.12E-17	1.44E+05	7.53E-07	1.80E+05	1.38E-06	5.47E-11	6.22E-08	9.19E-10	2.21E-08	7.36E-07	9.68E-08	1.24E-07	4.43E-08	0.00E+00	2.29E-09	1.01E-11	2.62E-23	9.95E-20	8.82E-33	4.15E-26	1.07E-39	5.74E-28	2.34E-32	2.98E-34	5.37E-24	3.59E-07	5.96E-39	4.33E-14	9.94E-15	1.68E-19	1.12E-28	9.01E-47	3.18E-40	1.37E-35	0.00E+00	4.59E-23	5.18E-10	7.65E-08	0.00E+00	0.00E+00	4.47E-08	4.41E-08	1.07E-23
4.98E-09	900	4.08E+18	0.00E+00	1.72E-07	6.76E+05	0.00E+00	3.13E-17	1.44E+05	7.60E-07	1.80E+05	1.39E-06	5.53E-11	6.28E-08	9.21E-10	2.23E-08	7.43E-07	9.77E-08	1.26E-07	4.47E-08	0.00E+00	2.31E-09	1.02E-11	2.65E-23	1.01E-19	9.00E-33	4.23E-26	1.09E-39	5.79E-28	2.38E-32	3.01E-34	5.43E-24	3.63E-07	6.08E-39	4.37E-14	1.00E-14	1.70E-19	1.13E-28	9.20E-47	3.25E-40	1.40E-35	0.00E+00	4.68E-23	5.23E-10	7.72E-08	0.00E+00	0.00E+00	4.51E-08	4.45E-08	1.09E-23
4.99E-09	900	4.08E+18	0.00E+00	1.74E-07	6.76E+05	0.00E+00	3.15E-17	1.44E+05	7.67E-07	1.80E+05	1.41E-06	5.58E-11	6.34E-08	9.23E-10	2.25E-08	7.50E-07	9.86E-08	1.27E-07	4.51E-08	0.00E+00	2.34E-09	1.03E-11	2.68E-23	1.02E-19	9.18E-33	4.31E-26	1.11E-39	5.85E-28	2.42E-32	3.05E-34	5.49E-24	3.66E-07	6.20E-39	4.41E-14	1.01E-14	1.72E-19	1.14E-28	9.40E-47	3.32E-40	1.42E-35	0.00E+00	4.76E-23	5.27E-10	7.79E-08	0.00E+00	0.00E+00	4.55E-08	4.49E-08	1.11E-23
5.00E-09	900	4.08E+18	0.00E+00	1.75E-07	6.76E+05	0.00E+00	3.16E-17	1.44E+05	7.74E-07	1.80E+05	1.42E-06	5.64E-11	6.40E-08	9.25E-10	2.27E-08	7.56E-07	9.95E-08	1.28E-07	4.55E-08	0.00E+00	2.36E-09	1.04E-11	2.71E-23	1.03E-19	9.36E-33	4.39E-26	1.13E-39	5.91E-28	2.46E-32	3.08E-34	5.55E-24	3.69E-07	6.33E-39	4.45E-14	1.02E-14	1.73E-19	1.16E-28	9.60E-47	3.38E-40	1.45E-35	0.00E+00	4.85E-23	5.32E-10	7.86E-08	0.00E+00	0.00E+00	4.59E-08	4.53E-08	1.13E-23
5.01E-09	900	4.08E+18	0.00E+00	1.77E-07	6.76E+05	0.00E+00	3.17E-17	1.44E+05	7.81E-07	1.80E+05	1.43E-06	5.70E-11	6.46E-08	9.27E-10	2.29E-08	7.63E-07	1.00E-07	1.29E-07	4.59E-08	0.00E+00	2.38E-09	1.05E-11	2.74E-23	1.04E-19	9.55E-33	4.48E-26	1.16E-39	5.97E-28	2.51E-32	3.12E-34	5.61E-24	3.73E-07	6.45E-39	4.49E-14	1.03E-14	1.75E-19	1.17E-28	9.80E-47	3.45E-40	1.48E-35	0.00E+00	4.93E-23	5.37E-10	7.93E-08	0.00E+00	0.00E+00	4.64E-08	4.57E-08	1.16E-23
5.02E-09	900	4.08E+18	0.00E+00	1.78E-07	6.76E+05	0.00E+00	3.18E-17	1.44E+05	7.88E-07	1.80E+05	1.45E-06	5.76E-11	6.52E-08	9.29E-10	2.31E-08	7.70E-07	1.01E-07	1.30E-07	4.64E-08	0.00E+00	2.40E-09	1.06E-11	2.77E-23	1.05E-19	9.74E-33	4.56E-26	1.18E-39	6.03E-28	2.55E-32	3.15E-34	5.68E-24	3.76E-07	6.59E-39	4.53E-14	1.04E-14	1.77E-19	1.18E-28	1.00E-46	3.52E-40	1.51E-35	0.00E+00	5.02E-23	5.42E-10	8.00E-08	0.00E+00	0.00E+00	4.68E-08	4.61E-08	1.18E-23
5.03E-09	900	4.08E+18	0.00E+00	1.80E-07	6.76E+05	0.00E+00	3.20E-17	1.44E+05	7.95E-07	1.80E+05	1.46E-06	5.82E-11	6.58E-08	9.32E-10	2.33E-08	7.77E-07	1.02E-07	1.31E-07	4.68E-08	0.00E+00	2.42E-09	1.07E-11	2.79E-23	1.06E-19	9.94E-33	4.65E-26	1.21E-39	6.09E-28	2.60E-32	3.19E-34	5.74E-24	3.79E-07	6.72E-39	4.58E-14	1.05E-14	1.79E-19	1.19E-28	1.02E-46	3.59E-40	1.54E-35	0.00E+00	5.11E-23	5.46E-10	8.08E-08	0.00E+00	0.00E+00	4.72E-08	4.65E-08	1.20E-23
5.04E-09	900	4.08E+18	0.00E+00	1.82E-07	6.76E+05	0.00E+00	3.21E-17	1.44E+05	8.02E-07	1.80E+05	1.47E-06	5.87E-11	6.64E-08	9.34E-10	2.35E-08	7.84E-07	1.03E-07	1.32E-07	4.72E-08	0.00E+00	2.45E-09	1.08E-11	2.82E-23	1.07E-19	1.01E-32	4.74E-26	1.23E-39	6.15E-28	2.64E-32	3.22E-34	5.81E-24	3.83E-07	6.85E-39	4.62E-14	1.06E-14	1.81E-19	1.21E-28	1.04E-46	3.67E-40	1.58E-35	0.00E+00	5.20E-23	5.51E-10	8.15E-08	0.00E+00	0.00E+00	4.76E-08	4.69E-08	1.22E-23
5.05E-09	900	4.08E+18	0.00E+00	1.83E-07	6.76E+05	0.00E+00	3.22E-17	1.44E+05	8.09E-07	1.80E+05	1.49E-06	5.93E-11	6.70E-08	9.36E-10	2.37E-08	7.91E-07	1.04E-07	1.33E-07	4.76E-08	0.00E+00	2.47E-09	1.09E-11	2.85E-23	1.08E-19	1.03E-32	4.84E-26	1.26E-39	6.21E-28	2.69E-32	3.26E-34	5.87E-24	3.86E-07	6.99E-39	4.66E-14	1.07E-14	1.82E-19	1.22E-28	1.07E-46	3.74E-40	1.61E-35	0.00E+00	5.30E-23	5.56E-10	8.22E-08	0.00E+00	0.00E+00	4.80E-08	4.74E-08	1.24E-23
5.06E-09	900	4.08E+18	0.00E+00	1.85E-07	6.76E+05	0.00E+00	3.24E-17	1.44E+05	8.16E-07	1.80E+05	1.50E-06	5.99E-11	6.77E-08	9.38E-10	2.39E-08	7.98E-07	1.05E-07	1.34E-07	4.81E-08	0.00E+00	2.49E-09	1.10E-11	2.88E-23	1.09E-19	1.06E-32	4.93E-26	1.28E-39	6.27E-28	2.74E-32	3.30E-34	5.94E-24	3.90E-07	7.13E-39	4.71E-14	1.08E-14	1.84E-19	1.24E-28	1.09E-46	3.82E-40	1.64E-35	0.00E+00	5.39E-23	5.61E-10	8.30E-08	0.00E+00	0.00E+00	4.85E-08	4.78E-08	1.26E-23
5.07E-09	900	4.08E+18	0.00E+00	1.86E-07	6.76E+05	0.00E+00	3.25E-17	1.44E+05	8.24E-07	1.80E+05	1.51E-06	6.05E-11	6.83E-08	9.40E-10	2.42E-08	8.05E-07	1.06E-07	1.35E-07	4.85E-08	0.00E+00	2.52E-09	1.11E-11	2.91E-23	1.10E-19	1.08E-32	5.02E-26	1.31E-39	6.34E-28	2.79E-32	3.33E-34	6.00E-24	3.93E-07	7.28E-39	4.75E-14	1.09E-14	1.86E-19	1.25E-28	1.11E-46	3.90E-40	1.67E-35	0.00E+00	5.49E-23	5.66E-10	8.37E-08	0.00E+00	0.00E+00	4.89E-08	4.82E-08	1.29E-23
5.08E-09	900	4.08E+18	0.00E+00	1.88E-07	6.76E+05	0.00E+00	3.26E-17	1.44E+05	8.31E-07	1.80E+05	1.53E-06	6.12E-11	6.89E-08	9.42E-10	2.44E-08	8.12E-07	1.07E-07	1.36E-07	4.90E-08	0.00E+00	2.54E-09	1.12E-11	2.94E-23	1.11E-19	1.10E-32	5.12E-26	1.34E-39	6.40E-28	2.84E-32	3.37E-34	6.07E-24	3.97E-07	7.42E-39	4.80E-14	1.10E-14	1.88E-19	1.26E-28	1.14E-46	3.98E-40	1.71E-35	0.00E+00	5.59E-23	5.71E-10	8.45E-08	0.00E+00	0.00E+00	4.93E-08	4.86E-08	1.31E-23
5.09E-09	900	4.08E+18	0.00E+00	1.90E-07	6.76E+05	0.00E+00	3.28E-17	1.44E+05	8.39E-07	1.80E+05	1.54E-06	6.18E-11	6.96E-08	9.44E-10	2.46E-08	8.20E-07	1.08E-07	1.38E-07	4.94E-08	0.00E+00	2.56E-09	1.13E-11	2.97E-23	1.12E-19	1.12E-32	5.22E-26	1.36E-39	6.46E-28	2.89E-32	3.41E-34	6.14E-24	4.00E-07	7.57E-39	4.84E-14	1.11E-14	1.90E-19	1.28E-28	1.16E-46	4.06E-40	1.74E-35	0.00E+00	5.69E-23	5.76E-10	8.52E-08	0.00E+00	0.00E+00	4.98E-08	4.91E-08	1.33E-23
5.10E-09	900	4.08E+18	0.00E+00	1.91E-07	6.76E+05	0.00E+00	3.29E-17	1.44E+05	8.46E-07	1.80E+05	1.55E-06	6.24E-11	7.02E-08	9.46E-10	2.48E-08	8.27E-07	1.09E-07	1.39E-07	4.99E-08	0.00E+00	2.59E-09	1.14E-11	3.01E-23	1.13E-19	1.14E-32	5.32E-26	1.39E-39	6.53E-28	2.94E-32	3.45E-34	6.21E-24	4.04E-07	7.73E-39	4.89E-14	1.12E-14	1.92E-19	1.29E-28	1.18E-46	4.14E-40	1.78E-35	0.00E+00	5.79E-23	5.81E-10	8.60E-08	0.00E+00	0.00E+00	5.02E-08	4.95E-08	1.36E-23
5.11E-09	900	4.08E+18	0.00E+00	1.93E-07	6.76E+05	0.00E+00	3.30E-17	1.44E+05	8.54E-07	1.80E+05	1.57E-06	6.30E-11	7.09E-08	9.48E-10	2.50E-08	8.34E-07	1.10E-07	1.40E-07	5.03E-08	0.00E+00	2.61E-09	1.15E-11	3.04E-23	1.15E-19	1.17E-32	5.43E-26	1.42E-39	6.59E-28	2.99E-32	3.48E-34	6.28E-24	4.07E-07	7.88E-39	4.93E-14	1.13E-14	1.94E-19	1.31E-28	1.21E-46	4.22E-40	1.81E-35	0.00E+00	5.90E-23	5.86E-10	8.68E-08	0.00E+00	0.00E+00	5.07E-08	4.99E-08	1.38E-23
5.12E-09	900	4.08E+18	0.00E+00	1.95E-07	6.76E+05	0.00E+00	3.32E-17	1.44E+05	8.62E-07	1.80E+05	1.58E-06	6.37E-11	7.16E-08	9.50E-10	2.53E-08	8.42E-07	1.11E-07	1.41E-07	5.08E-08	0.00E+00	2.64E-09	1.17E-11	3.07E-23	1.16E-19	1.19E-32	5.53E-26	1.45E-39	6.66E-28	3.04E-32	3.52E-34	6.35E-24	4.11E-07	8.04E-39	4.98E-14	1.14E-14	1.96E-19	1.32E-28	1.23E-46	4.31E-40	1.85E-35	0.00E+00	6.00E-23	5.92E-10	8.76E-08	0.00E+00	0.00E+00	5.11E-08	5.04E-08	1.41E-23
5.13E-09	900	4.08E+18	0.00E+00	1.97E-07	6.76E+05	0.00E+00	3.33E-17	1.44E+05	8.69E-07	1.80E+05	1.60E-06	6.43E-11	7.22E-08	9.52E-10	2.55E-08	8.50E-07	1.12E-07	1.42E-07	5.12E-08	0.00E+00	2.66E-09	1.18E-11	3.10E-23	1.17E-19	1.21E-32	5.64E-26	1.48E-39	6.72E-28	3.10E-32	3.56E-34	6.42E-24	4.15E-07	8.20E-39	5.02E-14	1.15E-14	1.98E-19	1.34E-28	1.26E-46	4.40E-40	1.89E-35	0.00E+00	6.11E-23	5.97E-10	8.84E-08	0.00E+00	0.00E+00	5.16E-08	5.08E-08	1.43E-23
5.14E-09	900	4.08E+18	0.00E+00	1.98E-07	6.76E+05	0.00E+00	3.34E-17	1.44E+05	8.77E-07	1.80E+05	1.61E-06	6.50E-11	7.29E-08	9.54E-10	2.57E-08	8.57E-07	1.13E-07	1.43E-07	5.17E-08	0.00E+00	2.69E-09	1.19E-11	3.13E-23	1.18E-19	1.24E-32	5.75E-26	1.51E-39	6.79E-28	3.15E-32	3.60E-34	6.49E-24	4.19E-07	8.37E-39	5.07E-14	1.16E-14	2.00E-19	1.35E-28	1.29E-46	4.48E-40	1.93E-35	0.00E+00	6.22E-23	6.02E-10	8.92E-08	0.00E+00	0.00E+00	5.21E-08	5.13E-08	1.46E-23
5.15E-09	900	4.08E+18	0.00E+00	2.00E-07	6.76E+05	0.00E+00	3.36E-17	1.44E+05	8.85E-07	1.80E+05	1.63E-06	6.56E-11	7.36E-08	9.56E-10	2.60E-08	8.65E-07	1.14E-07	1.45E-07	5.22E-08	0.00E+00	2.71E-09	1.20E-11	3.17E-23	1.19E-19	1.26E-32	5.86E-26	1.54E-39	6.86E-28	3.21E-32	3.64E-34	6.56E-24	4.22E-07	8.53E-39	5.12E-14	1.17E-14	2.02E-19	1.37E-28	1.31E-46	4.57E-40	1.97E-35	0.00E+00	6.33E-23	6.08E-10	9.00E-08	0.00E+00	0.00E+00	5.25E-08	5.17E-08	1.49E-23
5.16E-09	900	4.08E+18	0.00E+00	2.02E-07	6.76E+05	0.00E+00	3.37E-17	1.44E+05	8.93E-07	1.80E+05	1.64E-06	6.63E-11	7.43E-08	9.58E-10	2.62E-08	8.73E-07	1.15E-07	1.46E-07	5.26E-08	0.00E+00	2.74E-09	1.21E-11	3.20E-23	1.21E-19	1.29E-32	5.97E-26	1.57E-39	6.93E-28	3.27E-32	3.68E-34	6.63E-24	4.26E-07	8.70E-39	5.17E-14	1.18E-14	2.04E-19	1.38E-28	1.34E-46	4.67E-40	2.01E-35	0.00E+00	6.45E-23	6.13E-10	9.08E-08	0.00E+00	0.00E+00	5.30E-08	5.22E-08	1.51E-23
5.17E-09	900	4.08E+18	0.00E+00	2.04E-07	6.76E+05	0.00E+00	3.38E-17	1.44E+05	9.01E-07	1.80E+05	1.66E-06	6.69E-11	7.50E-08	9.61E-10	2.64E-08	8.80E-07	1.16E-07	1.47E-07	5.31E-08	0.00E+00	2.76E-09	1.22E-11	3.23E-23	1.22E-19	1.31E-32	6.08E-26	1.60E-39	6.99E-28	3.32E-32	3.72E-34	6.71E-24	4.30E-07	8.88E-39	5.21E-14	1.19E-14	2.06E-19	1.40E-28	1.37E-46	4.76E-40	2.05E-35	0.00E+00	6.56E-23	6.18E-10	9.16E-08	0.00E+00	0.00E+00	5.35E-08	5.27E-08	1.54E-23
5.18E-09	900	4.08E+18	0.00E+00	2.05E-07	6.76E+05	0.00E+00	3.40E-17	1.44E+05	9.09E-07	1.80E+05	1.67E-06	6.76E-11	7.57E-08	9.63E-10	2.67E-08	8.88E-07	1.17E-07	1.48E-07	5.36E-08	0.00E+00	2.79E-09	1.23E-11	3.27E-23	1.23E-19	1.34E-32	6.20E-26	1.64E-39	7.06E-28	3.38E-32	3.77E-34	6.78E-24	4.34E-07	9.06E-39	5.26E-14	1.21E-14	2.08E-19	1.41E-28	1.40E-46	4.86E-40	2.09E-35	0.00E+00	6.68E-23	6.24E-10	9.24E-08	0.00E+00	0.00E+00	5.40E-08	5.31E-08	1.57E-23
5.19E-09	900	4.08E+18	0.00E+00	2.07E-07	6.76E+05	0.00E+00	3.41E-17	1.44E+05	9.18E-07	1.80E+05	1.69E-06	6.83E-11	7.64E-08	9.65E-10	2.69E-08	8.96E-07	1.18E-07	1.50E-07	5.41E-08	0.00E+00	2.81E-09	1.24E-11	3.30E-23	1.24E-19	1.36E-32	6.32E-26	1.67E-39	7.13E-28	3.44E-32	3.81E-34	6.86E-24	4.38E-07	9.24E-39	5.31E-14	1.22E-14	2.10E-19	1.43E-28	1.43E-46	4.96E-40	2.13E-35	0.00E+00	6.80E-23	6.29E-10	9.33E-08	0.00E+00	0.00E+00	5.44E-08	5.36E-08	1.60E-23
5.20E-09	900	4.08E+18	0.00E+00	2.09E-07	6.76E+05	0.00E+00	3.42E-17	1.44E+05	9.26E-07	1.80E+05	1.70E-06	6.90E-11	7.71E-08	9.67E-10	2.72E-08	9.04E-07	1.20E-07	1.51E-07	5.46E-08	0.00E+00	2.84E-09	1.26E-11	3.33E-23	1.25E-19	1.39E-32	6.44E-26	1.70E-39	7.20E-28	3.51E-32	3.85E-34	6.93E-24	4.42E-07	9.42E-39	5.36E-14	1.23E-14	2.12E-19	1.44E-28	1.46E-46	5.06E-40	2.17E-35	0.00E+00	6.92E-23	6.35E-10	9.41E-08	0.00E+00	0.00E+00	5.49E-08	5.41E-08	1.63E-23
5.21E-09	900	4.08E+18	0.00E+00	2.11E-07	6.76E+05	0.00E+00	3.44E-17	1.44E+05	9.34E-07	1.80E+05	1.72E-06	6.97E-11	7.78E-08	9.69E-10	2.74E-08	9.12E-07	1.21E-07	1.52E-07	5.51E-08	0.00E+00	2.87E-09	1.27E-11	3.37E-23	1.27E-19	1.42E-32	6.57E-26	1.74E-39	7.27E-28	3.57E-32	3.89E-34	7.01E-24	4.46E-07	9.61E-39	5.41E-14	1.24E-14	2.14E-19	1.46E-28	1.49E-46	5.16E-40	2.22E-35	0.00E+00	7.05E-23	6.41E-10	9.50E-08	0.00E+00	0.00E+00	5.54E-08	5.46E-08	1.66E-23
5.22E-09	900	4.08E+18	0.00E+00	2.13E-07	6.76E+05	0.00E+00	3.45E-17	1.44E+05	9.43E-07	1.80E+05	1.73E-06	7.04E-11	7.85E-08	9.71E-10	2.77E-08	9.21E-07	1.22E-07	1.53E-07	5.56E-08	0.00E+00	2.89E-09	1.28E-11	3.40E-23	1.28E-19	1.45E-32	6.69E-26	1.77E-39	7.35E-28	3.63E-32	3.93E-34	7.09E-24	4.50E-07	9.80E-39	5.46E-14	1.25E-14	2.16E-19	1.47E-28	1.52E-46	5.26E-40	2.26E-35	0.00E+00	7.17E-23	6.46E-10	9.58E-08	0.00E+00	0.00E+00	5.59E-08	5.50E-08	1.69E-23
5.23E-09	900	4.08E+18	0.00E+00	2.15E-07	6.76E+05	0.00E+00	3.46E-17	1.44E+05	9.51E-07	1.80E+05	1.75E-06	7.11E-11	7.93E-08	9.73E-10	2.79E-08	9.29E-07	1.23E-07	1.55E-07	5.61E-08	0.00E+00	2.92E-09	1.29E-11	3.44E-23	1.29E-19	1.48E-32	6.82E-26	1.81E-39	7.42E-28	3.70E-32	3.98E-34	7.16E-24	4.54E-07	1.00E-38	5.51E-14	1.26E-14	2.19E-19	1.49E-28	1.55E-46	5.37E-40	2.31E-35	0.00E+00	7.30E-23	6.52E-10	9.67E-08	0.00E+00	0.00E+00	5.64E-08	5.55E-08	1.72E-23
5.24E-09	900	4.08E+18	0.00E+00	2.17E-07	6.76E+05	0.00E+00	3.48E-17	1.44E+05	9.60E-07	1.80E+05	1.76E-06	7.18E-11	8.00E-08	9.75E-10	2.82E-08	9.37E-07	1.24E-07	1.56E-07	5.66E-08	0.00E+00	2.95E-09	1.30E-11	3.48E-23	1.31E-19	1.51E-32	6.95E-26	1.85E-39	7.49E-28	3.76E-32	4.02E-34	7.24E-24	4.58E-07	1.02E-38	5.56E-14	1.27E-14	2.21E-19	1.51E-28	1.58E-46	5.47E-40	2.35E-35	0.00E+00	7.43E-23	6.58E-10	9.76E-08	0.00E+00	0.00E+00	5.69E-08	5.60E-08	1.75E-23
5.25E-09	900	4.08E+18	0.00E+00	2.19E-07	6.76E+05	0.00E+00	3.49E-17	1.44E+05	9.68E-07	1.80E+05	1.78E-06	7.25E-11	8.07E-08	9.77E-10	2.84E-08	9.46E-07	1.25E-07	1.57E-07	5.71E-08	0.00E+00	2.98E-09	1.32E-11	3.51E-23	1.32E-19	1.54E-32	7.09E-26	1.89E-39	7.57E-28	3.83E-32	4.07E-34	7.32E-24	4.62E-07	1.04E-38	5.62E-14	1.29E-14	2.23E-19	1.52E-28	1.62E-46	5.58E-40	2.40E-35	0.00E+00	7.57E-23	6.64E-10	9.84E-08	0.00E+00	0.00E+00	5.74E-08	5.65E-08	1.78E-23
5.26E-09	900	4.08E+18	0.00E+00	2.21E-07	6.76E+05	0.00E+00	3.50E-17	1.44E+05	9.77E-07	1.80E+05	1.79E-06	7.32E-11	8.15E-08	9.79E-10	2.87E-08	9.54E-07	1.26E-07	1.59E-07	5.76E-08	0.00E+00	3.00E-09	1.33E-11	3.55E-23	1.33E-19	1.57E-32	7.22E-26	1.92E-39	7.64E-28	3.90E-32	4.11E-34	7.40E-24	4.66E-07	1.06E-38	5.67E-14	1.30E-14	2.25E-19	1.54E-28	1.65E-46	5.70E-40	2.45E-35	0.00E+00	7.70E-23	6.70E-10	9.93E-08	0.00E+00	0.00E+00	5.80E-08	5.70E-08	1.81E-23
5.27E-09	900	4.08E+18	0.00E+00	2.22E-07	6.76E+05	0.00E+00	3.52E-17	1.44E+05	9.86E-07	1.80E+05	1.81E-06	7.40E-11	8.22E-08	9.82E-10	2.90E-08	9.63E-07	1.27E-07	1.60E-07	5.82E-08	0.00E+00	3.03E-09	1.34E-11	3.59E-23	1.34E-19	1.60E-32	7.36E-26	1.96E-39	7.71E-28	3.97E-32	4.16E-34	7.48E-24	4.70E-07	1.08E-38	5.72E-14	1.31E-14	2.27E-19	1.56E-28	1.68E-46	5.81E-40	2.50E-35	0.00E+00	7.84E-23	6.76E-10	1.00E-07	0.00E+00	0.00E+00	5.85E-08	5.75E-08	1.85E-23
5.28E-09	900	4.08E+18	0.00E+00	2.24E-07	6.76E+05	0.00E+00	3.53E-17	1.44E+05	9.95E-07	1.80E+05	1.83E-06	7.47E-11	8.30E-08	9.84E-10	2.92E-08	9.71E-07	1.29E-07	1.61E-07	5.87E-08	0.00E+00	3.06E-09	1.35E-11	3.62E-23	1.36E-19	1.63E-32	7.50E-26	2.00E-39	7.79E-28	4.04E-32	4.20E-34	7.57E-24	4.74E-07	1.10E-38	5.77E-14	1.32E-14	2.30E-19	1.57E-28	1.72E-46	5.93E-40	2.55E-35	0.00E+00	7.98E-23	6.82E-10	1.01E-07	0.00E+00	0.00E+00	5.90E-08	5.80E-08	1.88E-23
5.29E-09	900	4.08E+18	0.00E+00	2.26E-07	6.76E+05	0.00E+00	3.55E-17	1.44E+05	1.00E-06	1.80E+05	1.84E-06	7.54E-11	8.38E-08	9.86E-10	2.95E-08	9.80E-07	1.30E-07	1.63E-07	5.92E-08	0.00E+00	3.09E-09	1.37E-11	3.66E-23	1.37E-19	1.66E-32	7.65E-26	2.04E-39	7.87E-28	4.11E-32	4.25E-34	7.65E-24	4.79E-07	1.13E-38	5.83E-14	1.33E-14	2.32E-19	1.59E-28	1.75E-46	6.05E-40	2.60E-35	0.00E+00	8.12E-23	6.88E-10	1.02E-07	0.00E+00	0.00E+00	5.95E-08	5.86E-08	1.91E-23
5.30E-09	900	4.08E+18	0.00E+00	2.28E-07	6.76E+05	0.00E+00	3.56E-17	1.44E+05	1.01E-06	1.80E+05	1.86E-06	7.62E-11	8.46E-08	9.88E-10	2.98E-08	9.89E-07	1.31E-07	1.64E-07	5.98E-08	0.00E+00	3.12E-09	1.38E-11	3.70E-23	1.39E-19	1.69E-32	7.79E-26	2.09E-39	7.94E-28	4.18E-32	4.29E-34	7.73E-24	4.83E-07	1.15E-38	5.88E-14	1.35E-14	2.34E-19	1.61E-28	1.79E-46	6.17E-40	2.65E-35	0.00E+00	8.27E-23	6.94E-10	1.03E-07	0.00E+00	0.00E+00	6.01E-08	5.91E-08	1.95E-23
5.31E-09	900	4.08E+18	0.00E+00	2.30E-07	6.76E+05	0.00E+00	3.57E-17	1.44E+05	1.02E-06	1.80E+05	1.88E-06	7.69E-11	8.53E-08	9.90E-10	3.00E-08	9.98E-07	1.32E-07	1.66E-07	6.03E-08	0.00E+00	3.15E-09	1.39E-11	3.74E-23	1.40E-19	1.73E-32	7.94E-26	2.13E-39	8.02E-28	4.26E-32	4.34E-34	7.82E-24	4.87E-07	1.17E-38	5.94E-14	1.36E-14	2.37E-19	1.63E-28	1.83E-46	6.29E-40	2.70E-35	0.00E+00	8.42E-23	7.00E-10	1.04E-07	0.00E+00	0.00E+00	6.06E-08	5.96E-08	1.99E-23
5.32E-09	900	4.08E+18	0.00E+00	2.33E-07	6.76E+05	0.00E+00	3.59E-17	1.44E+05	1.03E-06	1.80E+05	1.89E-06	7.77E-11	8.61E-08	9.92E-10	3.03E-08	1.01E-06	1.33E-07	1.67E-07	6.09E-08	0.00E+00	3.17E-09	1.41E-11	3.78E-23	1.41E-19	1.76E-32	8.09E-26	2.17E-39	8.10E-28	4.33E-32	4.39E-34	7.90E-24	4.92E-07	1.19E-38	5.99E-14	1.37E-14	2.39E-19	1.64E-28	1.87E-46	6.42E-40	2.76E-35	0.00E+00	8.57E-23	7.06E-10	1.05E-07	0.00E+00	0.00E+00	6.12E-08	6.01E-08	2.02E-23
5.33E-09	900	4.08E+18	0.00E+00	2.35E-07	6.76E+05	0.00E+00	3.60E-17	1.44E+05	1.04E-06	1.80E+05	1.91E-06	7.85E-11	8.69E-08	9.94E-10	3.06E-08	1.02E-06	1.35E-07	1.68E-07	6.14E-08	0.00E+00	3.20E-09	1.42E-11	3.82E-23	1.43E-19	1.80E-32	8.25E-26	2.22E-39	8.18E-28	4.41E-32	4.44E-34	7.99E-24	4.96E-07	1.22E-38	6.05E-14	1.38E-14	2.41E-19	1.66E-28	1.90E-46	6.54E-40	2.81E-35	0.00E+00	8.72E-23	7.12E-10	1.06E-07	0.00E+00	0.00E+00	6.17E-08	6.07E-08	2.06E-23
5.34E-09	900	4.08E+18	0.00E+00	2.37E-07	6.76E+05	0.00E+00	3.61E-17	1.44E+05	1.05E-06	1.80E+05	1.93E-06	7.93E-11	8.77E-08	9.96E-10	3.08E-08	1.02E-06	1.36E-07	1.70E-07	6.20E-08	0.00E+00	3.23E-09	1.43E-11	3.85E-23	1.44E-19	1.83E-32	8.41E-26	2.26E-39	8.26E-28	4.49E-32	4.49E-34	8.08E-24	5.00E-07	1.24E-38	6.10E-14	1.40E-14	2.44E-19	1.68E-28	1.94E-46	6.67E-40	2.87E-35	0.00E+00	8.88E-23	7.19E-10	1.07E-07	0.00E+00	0.00E+00	6.23E-08	6.12E-08	2.10E-23
5.35E-09	900	4.08E+18	0.00E+00	2.39E-07	6.76E+05	0.00E+00	3.63E-17	1.44E+05	1.06E-06	1.80E+05	1.95E-06	8.01E-11	8.86E-08	9.99E-10	3.11E-08	1.03E-06	1.37E-07	1.71E-07	6.25E-08	0.00E+00	3.26E-09	1.45E-11	3.89E-23	1.46E-19	1.87E-32	8.57E-26	2.31E-39	8.34E-28	4.57E-32	4.53E-34	8.16E-24	5.05E-07	1.27E-38	6.16E-14	1.41E-14	2.46E-19	1.70E-28	1.98E-46	6.81E-40	2.92E-35	0.00E+00	9.04E-23	7.25E-10	1.08E-07	0.00E+00	0.00E+00	6.28E-08	6.17E-08	2.13E-23
5.36E-09	900	4.08E+18	0.00E+00	2.41E-07	6.76E+05	0.00E+00	3.64E-17	1.44E+05	1.07E-06	1.80E+05	1.96E-06	8.09E-11	8.94E-08	1.00E-09	3.14E-08	1.04E-06	1.38E-07	1.73E-07	6.31E-08	0.00E+00	3.29E-09	1.46E-11	3.94E-23	1.47E-19	1.90E-32	8.73E-26	2.35E-39	8.42E-28	4.65E-32	4.58E-34	8.25E-24	5.09E-07	1.29E-38	6.22E-14	1.42E-14	2.49E-19	1.72E-28	2.02E-46	6.94E-40	2.98E-35	0.00E+00	9.20E-23	7.32E-10	1.09E-07	0.00E+00	0.00E+00	6.34E-08	6.23E-08	2.17E-23
5.37E-09	900	4.08E+18	0.00E+00	2.43E-07	6.76E+05	0.00E+00	3.66E-17	1.44E+05	1.08E-06	1.80E+05	1.98E-06	8.17E-11	9.02E-08	1.00E-09	3.17E-08	1.05E-06	1.40E-07	1.74E-07	6.37E-08	0.00E+00	3.32E-09	1.47E-11	3.98E-23	1.48E-19	1.94E-32	8.90E-26	2.40E-39	8.51E-28	4.73E-32	4.63E-34	8.34E-24	5.14E-07	1.32E-38	6.28E-14	1.43E-14	2.51E-19	1.74E-28	2.07E-46	7.08E-40	3.04E-35	0.00E+00	9.37E-23	7.38E-10	1.10E-07	0.00E+00	0.00E+00	6.39E-08	6.28E-08	2.21E-23
5.38E-09	900	4.08E+18	0.00E+00	2.45E-07	6.76E+05	0.00E+00	3.67E-17	1.44E+05	1.09E-06	1.80E+05	2.00E-06	8.25E-11	9.10E-08	1.00E-09	3.20E-08	1.06E-06	1.41E-07	1.76E-07	6.42E-08	0.00E+00	3.36E-09	1.49E-11	4.02E-23	1.50E-19	1.98E-32	9.07E-26	2.45E-39	8.59E-28	4.82E-32	4.68E-34	8.43E-24	5.19E-07	1.34E-38	6.33E-14	1.45E-14	2.54E-19	1.75E-28	2.11E-46	7.22E-40	3.10E-35	0.00E+00	9.53E-23	7.45E-10	1.11E-07	0.00E+00	0.00E+00	6.45E-08	6.34E-08	2.25E-23
5.39E-09	900	4.08E+18	0.00E+00	2.47E-07	6.76E+05	0.00E+00	3.68E-17	1.44E+05	1.10E-06	1.80E+05	2.02E-06	8.33E-11	9.19E-08	1.01E-09	3.23E-08	1.07E-06	1.42E-07	1.77E-07	6.48E-08	0.00E+00	3.39E-09	1.50E-11	4.06E-23	1.51E-19	2.02E-32	9.24E-26	2.50E-39	8.67E-28	4.90E-32	4.73E-34	8.53E-24	5.23E-07	1.37E-38	6.39E-14	1.46E-14	2.56E-19	1.77E-28	2.15E-46	7.37E-40	3.16E-35	0.00E+00	9.71E-23	7.51E-10	1.12E-07	0.00E+00	0.00E+00	6.51E-08	6.40E-08	2.29E-23
5.40E-09	900	4.08E+18	0.00E+00	2.50E-07	6.76E+05	0.00E+00	3.70E-17	1.44E+05	1.11E-06	1.80E+05	2.04E-06	8.41E-11	9.27E-08	1.01E-09	3.26E-08	1.08E-06	1.43E-07	1.79E-07	6.54E-08	0.00E+00	3.42E-09	1.51E-11	4.10E-23	1.53E-19	2.06E-32	9.42E-26	2.55E-39	8.76E-28	4.99E-32	4.79E-34	8.62E-24	5.28E-07	1.40E-38	6.45E-14	1.47E-14	2.59E-19	1.79E-28	2.20E-46	7.51E-40	3.23E-35	0.00E+00	9.88E-23	7.58E-10	1.13E-07	0.00E+00	0.00E+00	6.57E-08	6.45E-08	2.33E-23
5.41E-09	900	4.08E+18	0.00E+00	2.52E-07	6.76E+05	0.00E+00	3.71E-17	1.44E+05	1.12E-06	1.80E+05	2.05E-06	8.49E-11	9.36E-08	1.01E-09	3.29E-08	1.09E-06	1.45E-07	1.80E-07	6.60E-08	0.00E+00	3.45E-09	1.53E-11	4.14E-23	1.54E-19	2.10E-32	9.60E-26	2.60E-39	8.84E-28	5.08E-32	4.84E-34	8.71E-24	5.33E-07	1.43E-38	6.51E-14	1.49E-14	2.61E-19	1.81E-28	2.24E-46	7.66E-40	3.29E-35	0.00E+00	1.01E-22	7.65E-10	1.14E-07	0.00E+00	0.00E+00	6.63E-08	6.51E-08	2.38E-23
5.42E-09	900	4.08E+18	0.00E+00	2.54E-07	6.76E+05	0.00E+00	3.73E-17	1.44E+05	1.13E-06	1.80E+05	2.07E-06	8.58E-11	9.45E-08	1.01E-09	3.32E-08	1.10E-06	1.46E-07	1.82E-07	6.66E-08	0.00E+00	3.48E-09	1.54E-11	4.19E-23	1.56E-19	2.14E-32	9.78E-26	2.65E-39	8.93E-28	5.17E-32	4.89E-34	8.81E-24	5.37E-07	1.45E-38	6.57E-14	1.50E-14	2.64E-19	1.83E-28	2.29E-46	7.81E-40	3.36E-35	0.00E+00	1.02E-22	7.71E-10	1.15E-07	0.00E+00	0.00E+00	6.69E-08	6.57E-08	2.42E-23
5.43E-09	900	4.08E+18	0.00E+00	2.56E-07	6.76E+05	0.00E+00	3.74E-17	1.44E+05	1.14E-06	1.80E+05	2.09E-06	8.66E-11	9.53E-08	1.02E-09	3.35E-08	1.11E-06	1.47E-07	1.83E-07	6.72E-08	0.00E+00	3.51E-09	1.56E-11	4.23E-23	1.57E-19	2.18E-32	9.96E-26	2.71E-39	9.02E-28	5.26E-32	4.94E-34	8.90E-24	5.42E-07	1.48E-38	6.63E-14	1.52E-14	2.66E-19	1.85E-28	2.34E-46	7.97E-40	3.42E-35	0.00E+00	1.04E-22	7.78E-10	1.16E-07	0.00E+00	0.00E+00	6.75E-08	6.63E-08	2.46E-23
5.44E-09	900	4.08E+18	0.00E+00	2.59E-07	6.76E+05	0.00E+00	3.75E-17	1.44E+05	1.15E-06	1.80E+05	2.11E-06	8.75E-11	9.62E-08	1.02E-09	3.38E-08	1.12E-06	1.49E-07	1.85E-07	6.78E-08	0.00E+00	3.55E-09	1.57E-11	4.27E-23	1.59E-19	2.22E-32	1.02E-25	2.76E-39	9.10E-28	5.36E-32	5.00E-34	9.00E-24	5.47E-07	1.51E-38	6.69E-14	1.53E-14	2.69E-19	1.87E-28	2.38E-46	8.13E-40	3.49E-35	0.00E+00	1.06E-22	7.85E-10	1.17E-07	0.00E+00	0.00E+00	6.81E-08	6.69E-08	2.51E-23
5.45E-09	900	4.08E+18	0.00E+00	2.61E-07	6.76E+05	0.00E+00	3.77E-17	1.44E+05	1.16E-06	1.80E+05	2.13E-06	8.83E-11	9.71E-08	1.02E-09	3.41E-08	1.13E-06	1.50E-07	1.86E-07	6.84E-08	0.00E+00	3.58E-09	1.59E-11	4.32E-23	1.61E-19	2.27E-32	1.03E-25	2.82E-39	9.19E-28	5.45E-32	5.05E-34	9.09E-24	5.52E-07	1.54E-38	6.76E-14	1.54E-14	2.72E-19	1.89E-28	2.43E-46	8.29E-40	3.56E-35	0.00E+00	1.08E-22	7.92E-10	1.18E-07	0.00E+00	0.00E+00	6.87E-08	6.75E-08	2.55E-23
5.46E-09	900	4.08E+18	0.00E+00	2.63E-07	6.76E+05	0.00E+00	3.78E-17	1.44E+05	1.17E-06	1.80E+05	2.15E-06	8.92E-11	9.80E-08	1.02E-09	3.44E-08	1.14E-06	1.52E-07	1.88E-07	6.91E-08	0.00E+00	3.61E-09	1.60E-11	4.36E-23	1.62E-19	2.31E-32	1.05E-25	2.87E-39	9.28E-28	5.55E-32	5.11E-34	9.19E-24	5.57E-07	1.57E-38	6.82E-14	1.56E-14	2.74E-19	1.91E-28	2.48E-46	8.45E-40	3.63E-35	0.00E+00	1.10E-22	7.99E-10	1.19E-07	0.00E+00	0.00E+00	6.93E-08	6.81E-08	2.60E-23
5.47E-09	900	4.08E+18	0.00E+00	2.66E-07	6.76E+05	0.00E+00	3.80E-17	1.44E+05	1.18E-06	1.80E+05	2.17E-06	9.01E-11	9.89E-08	1.02E-09	3.47E-08	1.15E-06	1.53E-07	1.89E-07	6.97E-08	0.00E+00	3.65E-09	1.62E-11	4.41E-23	1.64E-19	2.36E-32	1.07E-25	2.93E-39	9.37E-28	5.65E-32	5.16E-34	9.29E-24	5.62E-07	1.60E-38	6.88E-14	1.57E-14	2.77E-19	1.93E-28	2.53E-46	8.62E-40	3.70E-35	0.00E+00	1.12E-22	8.06E-10	1.20E-07	0.00E+00	0.00E+00	6.99E-08	6.87E-08	2.65E-23
5.48E-09	900	4.08E+18	0.00E+00	2.68E-07	6.76E+05	0.00E+00	3.81E-17	1.44E+05	1.19E-06	1.80E+05	2.19E-06	9.10E-11	9.98E-08	1.03E-09	3.50E-08	1.16E-06	1.54E-07	1.91E-07	7.03E-08	0.00E+00	3.68E-09	1.63E-11	4.45E-23	1.65E-19	2.40E-32	1.09E-25	2.99E-39	9.46E-28	5.75E-32	5.22E-34	9.39E-24	5.67E-07	1.64E-38	6.95E-14	1.59E-14	2.80E-19	1.95E-28	2.59E-46	8.79E-40	3.78E-35	0.00E+00	1.14E-22	8.14E-10	1.21E-07	0.00E+00	0.00E+00	7.05E-08	6.93E-08	2.69E-23
5.49E-09	900	4.08E+18	0.00E+00	2.70E-07	6.76E+05	0.00E+00	3.83E-17	1.44E+05	1.20E-06	1.80E+05	2.21E-06	9.19E-11	1.01E-07	1.03E-09	3.53E-08	1.17E-06	1.56E-07	1.93E-07	7.10E-08	0.00E+00	3.71E-09	1.65E-11	4.50E-23	1.67E-19	2.45E-32	1.12E-25	3.05E-39	9.55E-28	5.85E-32	5.27E-34	9.49E-24	5.72E-07	1.67E-38	7.01E-14	1.60E-14	2.82E-19	1.97E-28	2.64E-46	8.96E-40	3.85E-35	0.00E+00	1.16E-22	8.21E-10	1.22E-07	0.00E+00	0.00E+00	7.12E-08	6.99E-08	2.74E-23
5.50E-09	900	4.08E+18	0.00E+00	2.73E-07	6.76E+05	0.00E+00	3.84E-17	1.44E+05	1.21E-06	1.80E+05	2.23E-06	9.28E-11	1.02E-07	1.03E-09	3.56E-08	1.18E-06	1.57E-07	1.94E-07	7.16E-08	0.00E+00	3.75E-09	1.66E-11	4.55E-23	1.69E-19	2.50E-32	1.14E-25	3.11E-39	9.65E-28	5.95E-32	5.33E-34	9.59E-24	5.77E-07	1.70E-38	7.07E-14	1.62E-14	2.85E-19	2.00E-28	2.69E-46	9.14E-40	3.93E-35	0.00E+00	1.18E-22	8.28E-10	1.23E-07	0.00E+00	0.00E+00	7.18E-08	7.05E-08	2.79E-23
5.51E-09	900	4.08E+18	0.00E+00	2.75E-07	6.76E+05	0.00E+00	3.85E-17	1.44E+05	1.22E-06	1.80E+05	2.25E-06	9.37E-11	1.03E-07	1.03E-09	3.60E-08	1.19E-06	1.59E-07	1.96E-07	7.22E-08	0.00E+00	3.78E-09	1.68E-11	4.59E-23	1.70E-19	2.55E-32	1.16E-25	3.17E-39	9.74E-28	6.06E-32	5.39E-34	9.70E-24	5.82E-07	1.74E-38	7.14E-14	1.63E-14	2.88E-19	2.02E-28	2.75E-46	9.32E-40	4.00E-35	0.00E+00	1.20E-22	8.35E-10	1.24E-07	0.00E+00	0.00E+00	7.25E-08	7.11E-08	2.84E-23
5.52E-09	900	4.08E+18	0.00E+00	2.78E-07	6.76E+05	0.00E+00	3.87E-17	1.44E+05	1.23E-06	1.80E+05	2.27E-06	9.46E-11	1.04E-07	1.04E-09	3.63E-08	1.20E-06	1.60E-07	1.98E-07	7.29E-08	0.00E+00	3.82E-09	1.69E-11	4.64E-23	1.72E-19	2.60E-32	1.18E-25	3.24E-39	9.83E-28	6.17E-32	5.44E-34	9.80E-24	5.88E-07	1.77E-38	7.21E-14	1.65E-14	2.91E-19	2.04E-28	2.80E-46	9.50E-40	4.08E-35	0.00E+00	1.22E-22	8.43E-10	1.25E-07	0.00E+00	0.00E+00	7.31E-08	7.18E-08	2.90E-23
5.53E-09	900	4.08E+18	0.00E+00	2.80E-07	6.76E+05	0.00E+00	3.88E-17	1.44E+05	1.24E-06	1.80E+05	2.29E-06	9.55E-11	1.05E-07	1.04E-09	3.66E-08	1.21E-06	1.61E-07	1.99E-07	7.36E-08	0.00E+00	3.85E-09	1.71E-11	4.69E-23	1.74E-19	2.65E-32	1.20E-25	3.30E-39	9.93E-28	6.28E-32	5.50E-34	9.91E-24	5.93E-07	1.80E-38	7.27E-14	1.66E-14	2.94E-19	2.06E-28	2.86E-46	9.69E-40	4.16E-35	0.00E+00	1.25E-22	8.50E-10	1.27E-07	0.00E+00	0.00E+00	7.38E-08	7.24E-08	2.95E-23
5.54E-09	900	4.08E+18	0.00E+00	2.83E-07	6.76E+05	0.00E+00	3.90E-17	1.44E+05	1.26E-06	1.80E+05	2.31E-06	9.65E-11	1.05E-07	1.04E-09	3.70E-08	1.22E-06	1.63E-07	2.01E-07	7.42E-08	0.00E+00	3.89E-09	1.72E-11	4.74E-23	1.75E-19	2.70E-32	1.23E-25	3.37E-39	1.00E-27	6.39E-32	5.56E-34	1.00E-23	5.98E-07	1.84E-38	7.34E-14	1.68E-14	2.97E-19	2.08E-28	2.92E-46	9.88E-40	4.25E-35	0.00E+00	1.27E-22	8.58E-10	1.28E-07	0.00E+00	0.00E+00	7.44E-08	7.31E-08	3.00E-23
5.55E-09	900	4.08E+18	0.00E+00	2.85E-07	6.76E+05	0.00E+00	3.91E-17	1.44E+05	1.27E-06	1.80E+05	2.33E-06	9.74E-11	1.06E-07	1.04E-09	3.73E-08	1.24E-06	1.64E-07	2.03E-07	7.49E-08	0.00E+00	3.92E-09	1.74E-11	4.79E-23	1.77E-19	2.75E-32	1.25E-25	3.44E-39	1.01E-27	6.50E-32	5.62E-34	1.01E-23	6.03E-07	1.88E-38	7.41E-14	1.69E-14	2.99E-19	2.11E-28	2.98E-46	1.01E-39	4.33E-35	0.00E+00	1.29E-22	8.65E-10	1.29E-07	0.00E+00	0.00E+00	7.51E-08	7.37E-08	3.06E-23
5.56E-09	900	4.08E+18	0.00E+00	2.88E-07	6.76E+05	0.00E+00	3.93E-17	1.44E+05	1.28E-06	1.80E+05	2.35E-06	9.84E-11	1.07E-07	1.04E-09	3.76E-08	1.25E-06	1.66E-07	2.04E-07	7.56E-08	0.00E+00	3.96E-09	1.76E-11	4.84E-23	1.79E-19	2.80E-32	1.27E-25	3.51E-39	1.02E-27	6.62E-32	5.68E-34	1.02E-23	6.09E-07	1.91E-38	7.47E-14	1.71E-14	3.02E-19	2.13E-28	3.04E-46	1.03E-39	4.42E-35	0.00E+00	1.31E-22	8.73E-10	1.30E-07	0.00E+00	0.00E+00	7.58E-08	7.44E-08	3.11E-23
5.57E-09	900	4.08E+18	0.00E+00	2.90E-07	6.76E+05	0.00E+00	3.94E-17	1.44E+05	1.29E-06	1.80E+05	2.37E-06	9.93E-11	1.08E-07	1.05E-09	3.80E-08	1.26E-06	1.67E-07	2.06E-07	7.63E-08	0.00E+00	4.00E-09	1.77E-11	4.89E-23	1.81E-19	2.86E-32	1.30E-25	3.58E-39	1.03E-27	6.74E-32	5.74E-34	1.03E-23	6.14E-07	1.95E-38	7.54E-14	1.72E-14	3.05E-19	2.15E-28	3.10E-46	1.05E-39	4.50E-35	0.00E+00	1.34E-22	8.81E-10	1.31E-07	0.00E+00	0.00E+00	7.64E-08	7.50E-08	3.17E-23
5.58E-09	900	4.08E+18	0.00E+00	2.93E-07	6.76E+05	0.00E+00	3.96E-17	1.44E+05	1.30E-06	1.80E+05	2.39E-06	1.00E-10	1.09E-07	1.05E-09	3.83E-08	1.27E-06	1.69E-07	2.08E-07	7.70E-08	0.00E+00	4.03E-09	1.79E-11	4.94E-23	1.82E-19	2.91E-32	1.32E-25	3.65E-39	1.04E-27	6.86E-32	5.80E-34	1.04E-23	6.20E-07	1.99E-38	7.61E-14	1.74E-14	3.08E-19	2.17E-28	3.16E-46	1.07E-39	4.59E-35	0.00E+00	1.36E-22	8.89E-10	1.32E-07	0.00E+00	0.00E+00	7.71E-08	7.57E-08	3.22E-23
5.59E-09	900	4.08E+18	0.00E+00	2.95E-07	6.76E+05	0.00E+00	3.97E-17	1.44E+05	1.31E-06	1.80E+05	2.41E-06	1.01E-10	1.10E-07	1.05E-09	3.87E-08	1.28E-06	1.70E-07	2.10E-07	7.77E-08	0.00E+00	4.07E-09	1.81E-11	4.99E-23	1.84E-19	2.97E-32	1.35E-25	3.72E-39	1.05E-27	6.98E-32	5.86E-34	1.06E-23	6.25E-07	2.03E-38	7.68E-14	1.75E-14	3.11E-19	2.20E-28	3.23E-46	1.09E-39	4.68E-35	0.00E+00	1.39E-22	8.97E-10	1.34E-07	0.00E+00	0.00E+00	7.78E-08	7.64E-08	3.28E-23
5.60E-09	900	4.08E+18	0.00E+00	2.98E-07	6.76E+05	0.00E+00	3.99E-17	1.44E+05	1.32E-06	1.80E+05	2.43E-06	1.02E-10	1.11E-07	1.05E-09	3.90E-08	1.29E-06	1.72E-07	2.12E-07	7.84E-08	0.00E+00	4.11E-09	1.82E-11	5.04E-23	1.86E-19	3.03E-32	1.37E-25	3.80E-39	1.06E-27	7.11E-32	5.93E-34	1.07E-23	6.31E-07	2.07E-38	7.75E-14	1.77E-14	3.14E-19	2.22E-28	3.29E-46	1.11E-39	4.77E-35	0.00E+00	1.41E-22	9.05E-10	1.35E-07	0.00E+00	0.00E+00	7.85E-08	7.70E-08	3.34E-23
5.61E-09	900	4.08E+18	0.00E+00	3.01E-07	6.76E+05	0.00E+00	4.00E-17	1.44E+05	1.34E-06	1.80E+05	2.46E-06	1.03E-10	1.12E-07	1.06E-09	3.94E-08	1.30E-06	1.74E-07	2.13E-07	7.91E-08	0.00E+00	4.15E-09	1.84E-11	5.09E-23	1.88E-19	3.09E-32	1.40E-25	3.87E-39	1.07E-27	7.23E-32	5.99E-34	1.08E-23	6.37E-07	2.11E-38	7.83E-14	1.79E-14	3.17E-19	2.24E-28	3.36E-46	1.13E-39	4.87E-35	0.00E+00	1.44E-22	9.13E-10	1.36E-07	0.00E+00	0.00E+00	7.92E-08	7.77E-08	3.40E-23
5.62E-09	900	4.08E+18	0.00E+00	3.03E-07	6.76E+05	0.00E+00	4.02E-17	1.44E+05	1.35E-06	1.80E+05	2.48E-06	1.04E-10	1.14E-07	1.06E-09	3.97E-08	1.31E-06	1.75E-07	2.15E-07	7.98E-08	0.00E+00	4.18E-09	1.86E-11	5.14E-23	1.90E-19	3.15E-32	1.42E-25	3.95E-39	1.08E-27	7.36E-32	6.05E-34	1.09E-23	6.42E-07	2.15E-38	7.90E-14	1.80E-14	3.21E-19	2.27E-28	3.43E-46	1.15E-39	4.96E-35	0.00E+00	1.46E-22	9.21E-10	1.37E-07	0.00E+00	0.00E+00	7.99E-08	7.84E-08	3.46E-23
5.63E-09	900	4.08E+18	0.00E+00	3.06E-07	6.76E+05	0.00E+00	4.03E-17	1.44E+05	1.36E-06	1.80E+05	2.50E-06	1.05E-10	1.15E-07	1.06E-09	4.01E-08	1.33E-06	1.77E-07	2.17E-07	8.05E-08	0.00E+00	4.22E-09	1.87E-11	5.20E-23	1.91E-19	3.21E-32	1.45E-25	4.03E-39	1.09E-27	7.49E-32	6.12E-34	1.10E-23	6.48E-07	2.19E-38	7.97E-14	1.82E-14	3.24E-19	2.29E-28	3.50E-46	1.18E-39	5.06E-35	0.00E+00	1.49E-22	9.29E-10	1.38E-07	0.00E+00	0.00E+00	8.06E-08	7.91E-08	3.53E-23
5.64E-09	900	4.08E+18	0.00E+00	3.09E-07	6.76E+05	0.00E+00	4.04E-17	1.44E+05	1.37E-06	1.80E+05	2.52E-06	1.06E-10	1.16E-07	1.06E-09	4.04E-08	1.34E-06	1.78E-07	2.19E-07	8.12E-08	0.00E+00	4.26E-09	1.89E-11	5.25E-23	1.93E-19	3.27E-32	1.48E-25	4.11E-39	1.10E-27	7.63E-32	6.18E-34	1.11E-23	6.54E-07	2.24E-38	8.04E-14	1.83E-14	3.27E-19	2.32E-28	3.57E-46	1.20E-39	5.16E-35	0.00E+00	1.51E-22	9.37E-10	1.40E-07	0.00E+00	0.00E+00	8.14E-08	7.98E-08	3.59E-23
5.65E-09	900	4.08E+18	0.00E+00	3.11E-07	6.76E+05	0.00E+00	4.06E-17	1.44E+05	1.38E-06	1.80E+05	2.55E-06	1.07E-10	1.17E-07	1.06E-09	4.08E-08	1.35E-06	1.80E-07	2.21E-07	8.20E-08	0.00E+00	4.30E-09	1.91E-11	5.31E-23	1.95E-19	3.33E-32	1.51E-25	4.19E-39	1.11E-27	7.76E-32	6.25E-34	1.12E-23	6.60E-07	2.28E-38	8.12E-14	1.85E-14	3.30E-19	2.34E-28	3.64E-46	1.22E-39	5.26E-35	0.00E+00	1.54E-22	9.46E-10	1.41E-07	0.00E+00	0.00E+00	8.21E-08	8.05E-08	3.66E-23
5.66E-09	900	4.08E+18	0.00E+00	3.14E-07	6.76E+05	0.00E+00	4.07E-17	1.44E+05	1.40E-06	1.80E+05	2.57E-06	1.08E-10	1.18E-07	1.07E-09	4.12E-08	1.36E-06	1.82E-07	2.23E-07	8.27E-08	0.00E+00	4.34E-09	1.93E-11	5.36E-23	1.97E-19	3.40E-32	1.53E-25	4.28E-39	1.13E-27	7.90E-32	6.32E-34	1.14E-23	6.66E-07	2.33E-38	8.19E-14	1.87E-14	3.33E-19	2.36E-28	3.71E-46	1.25E-39	5.36E-35	0.00E+00	1.57E-22	9.54E-10	1.42E-07	0.00E+00	0.00E+00	8.28E-08	8.12E-08	3.72E-23
5.67E-09	900	4.08E+18	0.00E+00	3.17E-07	6.76E+05	0.00E+00	4.09E-17	1.44E+05	1.41E-06	1.80E+05	2.59E-06	1.09E-10	1.19E-07	1.07E-09	4.15E-08	1.37E-06	1.83E-07	2.24E-07	8.34E-08	0.00E+00	4.38E-09	1.94E-11	5.42E-23	1.99E-19	3.46E-32	1.56E-25	4.36E-39	1.14E-27	8.04E-32	6.38E-34	1.15E-23	6.72E-07	2.37E-38	8.27E-14	1.89E-14	3.37E-19	2.39E-28	3.79E-46	1.27E-39	5.47E-35	0.00E+00	1.60E-22	9.62E-10	1.43E-07	0.00E+00	0.00E+00	8.36E-08	8.20E-08	3.79E-23
5.68E-09	900	4.08E+18	0.00E+00	3.20E-07	6.76E+05	0.00E+00	4.10E-17	1.44E+05	1.42E-06	1.80E+05	2.62E-06	1.11E-10	1.20E-07	1.07E-09	4.19E-08	1.39E-06	1.85E-07	2.26E-07	8.42E-08	0.00E+00	4.42E-09	1.96E-11	5.47E-23	2.01E-19	3.53E-32	1.59E-25	4.45E-39	1.15E-27	8.18E-32	6.45E-34	1.16E-23	6.78E-07	2.42E-38	8.34E-14	1.90E-14	3.40E-19	2.42E-28	3.87E-46	1.30E-39	5.57E-35	0.00E+00	1.63E-22	9.71E-10	1.45E-07	0.00E+00	0.00E+00	8.43E-08	8.27E-08	3.86E-23
5.69E-09	900	4.08E+18	0.00E+00	3.23E-07	6.76E+05	0.00E+00	4.12E-17	1.44E+05	1.44E-06	1.80E+05	2.64E-06	1.12E-10	1.21E-07	1.07E-09	4.23E-08	1.40E-06	1.87E-07	2.28E-07	8.50E-08	0.00E+00	4.46E-09	1.98E-11	5.53E-23	2.03E-19	3.60E-32	1.62E-25	4.54E-39	1.16E-27	8.33E-32	6.52E-34	1.17E-23	6.84E-07	2.47E-38	8.42E-14	1.92E-14	3.43E-19	2.44E-28	3.94E-46	1.32E-39	5.68E-35	0.00E+00	1.65E-22	9.80E-10	1.46E-07	0.00E+00	0.00E+00	8.51E-08	8.34E-08	3.93E-23
5.70E-09	900	4.08E+18	0.00E+00	3.25E-07	6.76E+05	0.00E+00	4.13E-17	1.44E+05	1.45E-06	1.80E+05	2.66E-06	1.13E-10	1.22E-07	1.08E-09	4.27E-08	1.41E-06	1.88E-07	2.30E-07	8.57E-08	0.00E+00	4.50E-09	2.00E-11	5.59E-23	2.05E-19	3.67E-32	1.65E-25	4.63E-39	1.17E-27	8.48E-32	6.59E-34	1.19E-23	6.90E-07	2.51E-38	8.50E-14	1.94E-14	3.46E-19	2.47E-28	4.02E-46	1.35E-39	5.79E-35	0.00E+00	1.68E-22	9.88E-10	1.47E-07	0.00E+00	0.00E+00	8.58E-08	8.42E-08	4.00E-23
5.71E-09	900	4.08E+18	0.00E+00	3.28E-07	6.76E+05	0.00E+00	4.15E-17	1.44E+05	1.46E-06	1.80E+05	2.69E-06	1.14E-10	1.23E-07	1.08E-09	4.31E-08	1.42E-06	1.90E-07	2.32E-07	8.65E-08	0.00E+00	4.54E-09	2.02E-11	5.64E-23	2.07E-19	3.74E-32	1.68E-25	4.72E-39	1.18E-27	8.63E-32	6.66E-34	1.20E-23	6.96E-07	2.56E-38	8.58E-14	1.96E-14	3.50E-19	2.49E-28	4.10E-46	1.37E-39	5.91E-35	0.00E+00	1.71E-22	9.97E-10	1.49E-07	0.00E+00	0.00E+00	8.66E-08	8.49E-08	4.07E-23
5.72E-09	900	4.08E+18	0.00E+00	3.31E-07	6.76E+05	0.00E+00	4.16E-17	1.44E+05	1.47E-06	1.80E+05	2.71E-06	1.15E-10	1.24E-07	1.08E-09	4.35E-08	1.44E-06	1.92E-07	2.34E-07	8.73E-08	0.00E+00	4.58E-09	2.04E-11	5.70E-23	2.09E-19	3.81E-32	1.72E-25	4.81E-39	1.19E-27	8.78E-32	6.73E-34	1.21E-23	7.02E-07	2.61E-38	8.65E-14	1.97E-14	3.53E-19	2.52E-28	4.19E-46	1.40E-39	6.02E-35	0.00E+00	1.75E-22	1.01E-09	1.50E-07	0.00E+00	0.00E+00	8.74E-08	8.57E-08	4.14E-23
5.73E-09	900	4.08E+18	0.00E+00	3.34E-07	6.76E+05	0.00E+00	4.18E-17	1.44E+05	1.49E-06	1.80E+05	2.74E-06	1.16E-10	1.26E-07	1.08E-09	4.38E-08	1.45E-06	1.93E-07	2.36E-07	8.81E-08	0.00E+00	4.63E-09	2.05E-11	5.76E-23	2.11E-19	3.89E-32	1.75E-25	4.91E-39	1.20E-27	8.94E-32	6.80E-34	1.22E-23	7.08E-07	2.67E-38	8.73E-14	1.99E-14	3.57E-19	2.55E-28	4.27E-46	1.43E-39	6.14E-35	0.00E+00	1.78E-22	1.01E-09	1.51E-07	0.00E+00	0.00E+00	8.81E-08	8.64E-08	4.22E-23
5.74E-09	900	4.08E+18	0.00E+00	3.37E-07	6.76E+05	0.00E+00	4.19E-17	1.44E+05	1.50E-06	1.80E+05	2.76E-06	1.17E-10	1.27E-07	1.08E-09	4.42E-08	1.46E-06	1.95E-07	2.38E-07	8.89E-08	0.00E+00	4.67E-09	2.07E-11	5.82E-23	2.13E-19	3.96E-32	1.78E-25	5.01E-39	1.21E-27	9.10E-32	6.87E-34	1.24E-23	7.15E-07	2.72E-38	8.81E-14	2.01E-14	3.60E-19	2.57E-28	4.36E-46	1.46E-39	6.26E-35	0.00E+00	1.81E-22	1.02E-09	1.53E-07	0.00E+00	0.00E+00	8.89E-08	8.72E-08	4.30E-23
5.75E-09	900	4.08E+18	0.00E+00	3.40E-07	6.76E+05	0.00E+00	4.21E-17	1.44E+05	1.51E-06	1.80E+05	2.78E-06	1.18E-10	1.28E-07	1.09E-09	4.46E-08	1.48E-06	1.97E-07	2.40E-07	8.97E-08	0.00E+00	4.71E-09	2.09E-11	5.88E-23	2.15E-19	4.04E-32	1.81E-25	5.11E-39	1.23E-27	9.26E-32	6.94E-34	1.25E-23	7.21E-07	2.77E-38	8.90E-14	2.03E-14	3.64E-19	2.60E-28	4.45E-46	1.49E-39	6.38E-35	0.00E+00	1.84E-22	1.03E-09	1.54E-07	0.00E+00	0.00E+00	8.97E-08	8.80E-08	4.37E-23
5.76E-09	900	4.08E+18	0.00E+00	3.43E-07	6.76E+05	0.00E+00	4.23E-17	1.44E+05	1.53E-06	1.80E+05	2.81E-06	1.19E-10	1.29E-07	1.09E-09	4.50E-08	1.49E-06	1.99E-07	2.42E-07	9.05E-08	0.00E+00	4.75E-09	2.11E-11	5.94E-23	2.17E-19	4.11E-32	1.85E-25	5.21E-39	1.24E-27	9.43E-32	7.01E-34	1.26E-23	7.28E-07	2.83E-38	8.98E-14	2.05E-14	3.67E-19	2.63E-28	4.53E-46	1.51E-39	6.51E-35	0.00E+00	1.87E-22	1.04E-09	1.55E-07	0.00E+00	0.00E+00	9.05E-08	8.87E-08	4.45E-23
5.77E-09	900	4.08E+18	0.00E+00	3.46E-07	6.76E+05	0.00E+00	4.24E-17	1.44E+05	1.54E-06	1.80E+05	2.83E-06	1.21E-10	1.30E-07	1.09E-09	4.54E-08	1.50E-06	2.01E-07	2.44E-07	9.13E-08	0.00E+00	4.80E-09	2.13E-11	6.00E-23	2.19E-19	4.19E-32	1.88E-25	5.31E-39	1.25E-27	9.59E-32	7.09E-34	1.28E-23	7.34E-07	2.88E-38	9.06E-14	2.06E-14	3.71E-19	2.65E-28	4.63E-46	1.54E-39	6.63E-35	0.00E+00	1.91E-22	1.05E-09	1.57E-07	0.00E+00	0.00E+00	9.13E-08	8.95E-08	4.53E-23
5.78E-09	900	4.08E+18	0.00E+00	3.49E-07	6.76E+05	0.00E+00	4.26E-17	1.44E+05	1.56E-06	1.80E+05	2.86E-06	1.22E-10	1.31E-07	1.09E-09	4.59E-08	1.52E-06	2.02E-07	2.47E-07	9.21E-08	0.00E+00	4.84E-09	2.15E-11	6.06E-23	2.21E-19	4.27E-32	1.92E-25	5.42E-39	1.26E-27	9.77E-32	7.16E-34	1.29E-23	7.41E-07	2.94E-38	9.14E-14	2.08E-14	3.74E-19	2.68E-28	4.72E-46	1.57E-39	6.76E-35	0.00E+00	1.94E-22	1.06E-09	1.58E-07	0.00E+00	0.00E+00	9.22E-08	9.03E-08	4.61E-23
5.79E-09	900	4.08E+18	0.00E+00	3.52E-07	6.76E+05	0.00E+00	4.27E-17	1.44E+05	1.57E-06	1.80E+05	2.89E-06	1.23E-10	1.33E-07	1.10E-09	4.63E-08	1.53E-06	2.04E-07	2.49E-07	9.30E-08	0.00E+00	4.89E-09	2.17E-11	6.13E-23	2.23E-19	4.36E-32	1.95E-25	5.53E-39	1.27E-27	9.94E-32	7.24E-34	1.30E-23	7.47E-07	3.00E-38	9.23E-14	2.10E-14	3.78E-19	2.71E-28	4.81E-46	1.60E-39	6.89E-35	0.00E+00	1.98E-22	1.07E-09	1.60E-07	0.00E+00	0.00E+00	9.30E-08	9.11E-08	4.70E-23
5.80E-09	900	4.08E+18	0.00E+00	3.56E-07	6.76E+05	0.00E+00	4.29E-17	1.44E+05	1.58E-06	1.80E+05	2.91E-06	1.24E-10	1.34E-07	1.10E-09	4.67E-08	1.54E-06	2.06E-07	2.51E-07	9.38E-08	0.00E+00	4.93E-09	2.19E-11	6.19E-23	2.26E-19	4.44E-32	1.99E-25	5.64E-39	1.29E-27	1.01E-31	7.31E-34	1.32E-23	7.54E-07	3.05E-38	9.31E-14	2.12E-14	3.82E-19	2.74E-28	4.91E-46	1.64E-39	7.03E-35	0.00E+00	2.01E-22	1.08E-09	1.61E-07	0.00E+00	0.00E+00	9.38E-08	9.19E-08	4.78E-23
5.81E-09	900	4.08E+18	0.00E+00	3.59E-07	6.76E+05	0.00E+00	4.30E-17	1.44E+05	1.60E-06	1.80E+05	2.94E-06	1.25E-10	1.35E-07	1.10E-09	4.71E-08	1.56E-06	2.08E-07	2.53E-07	9.46E-08	0.00E+00	4.98E-09	2.21E-11	6.25E-23	2.28E-19	4.53E-32	2.03E-25	5.75E-39	1.30E-27	1.03E-31	7.39E-34	1.33E-23	7.61E-07	3.11E-38	9.40E-14	2.14E-14	3.85E-19	2.77E-28	5.01E-46	1.67E-39	7.16E-35	0.00E+00	2.05E-22	1.09E-09	1.63E-07	0.00E+00	0.00E+00	9.46E-08	9.28E-08	4.87E-23
5.82E-09	900	4.08E+18	0.00E+00	3.62E-07	6.76E+05	0.00E+00	4.32E-17	1.44E+05	1.61E-06	1.80E+05	2.96E-06	1.27E-10	1.36E-07	1.10E-09	4.75E-08	1.57E-06	2.10E-07	2.55E-07	9.55E-08	0.00E+00	5.02E-09	2.23E-11	6.32E-23	2.30E-19	4.61E-32	2.07E-25	5.86E-39	1.31E-27	1.05E-31	7.47E-34	1.34E-23	7.68E-07	3.18E-38	9.48E-14	2.16E-14	3.89E-19	2.80E-28	5.11E-46	1.70E-39	7.30E-35	0.00E+00	2.08E-22	1.10E-09	1.64E-07	0.00E+00	0.00E+00	9.55E-08	9.36E-08	4.96E-23
5.83E-09	900	4.08E+18	0.00E+00	3.65E-07	6.76E+05	0.00E+00	4.33E-17	1.44E+05	1.63E-06	1.80E+05	2.99E-06	1.28E-10	1.38E-07	1.11E-09	4.80E-08	1.58E-06	2.12E-07	2.57E-07	9.64E-08	0.00E+00	5.07E-09	2.25E-11	6.38E-23	2.32E-19	4.70E-32	2.11E-25	5.98E-39	1.32E-27	1.07E-31	7.55E-34	1.36E-23	7.74E-07	3.24E-38	9.57E-14	2.18E-14	3.93E-19	2.82E-28	5.21E-46	1.73E-39	7.45E-35	0.00E+00	2.12E-22	1.11E-09	1.65E-07	0.00E+00	0.00E+00	9.63E-08	9.44E-08	5.05E-23
5.84E-09	900	4.08E+18	0.00E+00	3.68E-07	6.76E+05	0.00E+00	4.35E-17	1.44E+05	1.64E-06	1.80E+05	3.02E-06	1.29E-10	1.39E-07	1.11E-09	4.84E-08	1.60E-06	2.14E-07	2.59E-07	9.72E-08	0.00E+00	5.11E-09	2.27E-11	6.45E-23	2.34E-19	4.79E-32	2.14E-25	6.10E-39	1.34E-27	1.09E-31	7.63E-34	1.37E-23	7.81E-07	3.30E-38	9.66E-14	2.20E-14	3.96E-19	2.85E-28	5.31E-46	1.77E-39	7.59E-35	0.00E+00	2.16E-22	1.12E-09	1.67E-07	0.00E+00	0.00E+00	9.72E-08	9.53E-08	5.14E-23
5.85E-09	900	4.08E+18	0.00E+00	3.72E-07	6.76E+05	0.00E+00	4.36E-17	1.44E+05	1.66E-06	1.80E+05	3.04E-06	1.30E-10	1.40E-07	1.11E-09	4.88E-08	1.61E-06	2.16E-07	2.62E-07	9.81E-08	0.00E+00	5.16E-09	2.29E-11	6.52E-23	2.37E-19	4.88E-32	2.19E-25	6.22E-39	1.35E-27	1.11E-31	7.70E-34	1.39E-23	7.88E-07	3.37E-38	9.75E-14	2.22E-14	4.00E-19	2.88E-28	5.42E-46	1.80E-39	7.74E-35	0.00E+00	2.20E-22	1.13E-09	1.68E-07	0.00E+00	0.00E+00	9.81E-08	9.61E-08	5.23E-23
5.86E-09	900	4.08E+18	0.00E+00	3.75E-07	6.76E+05	0.00E+00	4.38E-17	1.44E+05	1.67E-06	1.80E+05	3.07E-06	1.32E-10	1.41E-07	1.11E-09	4.93E-08	1.63E-06	2.18E-07	2.64E-07	9.90E-08	0.00E+00	5.21E-09	2.32E-11	6.58E-23	2.39E-19	4.98E-32	2.23E-25	6.34E-39	1.36E-27	1.12E-31	7.79E-34	1.40E-23	7.95E-07	3.43E-38	9.83E-14	2.24E-14	4.04E-19	2.91E-28	5.53E-46	1.84E-39	7.89E-35	0.00E+00	2.24E-22	1.14E-09	1.70E-07	0.00E+00	0.00E+00	9.90E-08	9.70E-08	5.33E-23
5.87E-09	900	4.08E+18	0.00E+00	3.78E-07	6.76E+05	0.00E+00	4.39E-17	1.44E+05	1.69E-06	1.80E+05	3.10E-06	1.33E-10	1.43E-07	1.11E-09	4.97E-08	1.64E-06	2.20E-07	2.66E-07	9.99E-08	0.00E+00	5.26E-09	2.34E-11	6.65E-23	2.41E-19	5.07E-32	2.27E-25	6.47E-39	1.37E-27	1.15E-31	7.87E-34	1.42E-23	8.02E-07	3.50E-38	9.92E-14	2.26E-14	4.08E-19	2.94E-28	5.64E-46	1.87E-39	8.04E-35	0.00E+00	2.28E-22	1.15E-09	1.72E-07	0.00E+00	0.00E+00	9.98E-08	9.78E-08	5.42E-23
5.88E-09	900	4.08E+18	0.00E+00	3.82E-07	6.76E+05	0.00E+00	4.41E-17	1.44E+05	1.70E-06	1.80E+05	3.13E-06	1.34E-10	1.44E-07	1.12E-09	5.02E-08	1.66E-06	2.22E-07	2.68E-07	1.01E-07	0.00E+00	5.30E-09	2.36E-11	6.72E-23	2.44E-19	5.17E-32	2.31E-25	6.60E-39	1.39E-27	1.17E-31	7.95E-34	1.43E-23	8.10E-07	3.57E-38	1.00E-13	2.28E-14	4.12E-19	2.98E-28	5.75E-46	1.91E-39	8.19E-35	0.00E+00	2.32E-22	1.16E-09	1.73E-07	0.00E+00	0.00E+00	1.01E-07	9.87E-08	5.52E-23
5.89E-09	900	4.08E+18	0.00E+00	3.85E-07	6.76E+05	0.00E+00	4.43E-17	1.44E+05	1.72E-06	1.80E+05	3.16E-06	1.35E-10	1.45E-07	1.12E-09	5.06E-08	1.67E-06	2.24E-07	2.71E-07	1.02E-07	0.00E+00	5.35E-09	2.38E-11	6.79E-23	2.46E-19	5.27E-32	2.35E-25	6.73E-39	1.40E-27	1.19E-31	8.03E-34	1.44E-23	8.17E-07	3.64E-38	1.01E-13	2.30E-14	4.16E-19	3.01E-28	5.87E-46	1.94E-39	8.35E-35	0.00E+00	2.36E-22	1.17E-09	1.75E-07	0.00E+00	0.00E+00	1.02E-07	9.96E-08	5.62E-23
5.90E-09	900	4.08E+18	0.00E+00	3.88E-07	6.76E+05	0.00E+00	4.44E-17	1.44E+05	1.73E-06	1.80E+05	3.18E-06	1.37E-10	1.47E-07	1.12E-09	5.11E-08	1.69E-06	2.26E-07	2.73E-07	1.03E-07	0.00E+00	5.40E-09	2.40E-11	6.86E-23	2.48E-19	5.37E-32	2.40E-25	6.86E-39	1.41E-27	1.21E-31	8.11E-34	1.46E-23	8.24E-07	3.71E-38	1.02E-13	2.32E-14	4.20E-19	3.04E-28	5.98E-46	1.98E-39	8.51E-35	0.00E+00	2.40E-22	1.18E-09	1.76E-07	0.00E+00	0.00E+00	1.03E-07	1.00E-07	5.72E-23
5.91E-09	900	4.08E+18	0.00E+00	3.92E-07	6.76E+05	0.00E+00	4.46E-17	1.44E+05	1.75E-06	1.80E+05	3.21E-06	1.38E-10	1.48E-07	1.12E-09	5.15E-08	1.70E-06	2.28E-07	2.75E-07	1.04E-07	0.00E+00	5.45E-09	2.42E-11	6.93E-23	2.51E-19	5.47E-32	2.44E-25	7.00E-39	1.43E-27	1.23E-31	8.20E-34	1.48E-23	8.32E-07	3.78E-38	1.03E-13	2.34E-14	4.24E-19	3.07E-28	6.10E-46	2.02E-39	8.68E-35	0.00E+00	2.45E-22	1.19E-09	1.78E-07	0.00E+00	0.00E+00	1.03E-07	1.01E-07	5.82E-23
5.92E-09	900	4.08E+18	0.00E+00	3.95E-07	6.76E+05	0.00E+00	4.47E-17	1.44E+05	1.76E-06	1.80E+05	3.24E-06	1.39E-10	1.49E-07	1.13E-09	5.20E-08	1.72E-06	2.30E-07	2.78E-07	1.04E-07	0.00E+00	5.50E-09	2.45E-11	7.00E-23	2.53E-19	5.58E-32	2.49E-25	7.14E-39	1.44E-27	1.25E-31	8.28E-34	1.49E-23	8.39E-07	3.86E-38	1.04E-13	2.36E-14	4.28E-19	3.10E-28	6.22E-46	2.06E-39	8.85E-35	0.00E+00	2.49E-22	1.20E-09	1.79E-07	0.00E+00	0.00E+00	1.04E-07	1.02E-07	5.93E-23
5.93E-09	900	4.08E+18	0.00E+00	3.99E-07	6.76E+05	0.00E+00	4.49E-17	1.44E+05	1.78E-06	1.80E+05	3.27E-06	1.41E-10	1.51E-07	1.13E-09	5.25E-08	1.73E-06	2.32E-07	2.80E-07	1.05E-07	0.00E+00	5.55E-09	2.47E-11	7.08E-23	2.56E-19	5.68E-32	2.53E-25	7.28E-39	1.45E-27	1.27E-31	8.37E-34	1.51E-23	8.46E-07	3.93E-38	1.05E-13	2.39E-14	4.32E-19	3.13E-28	6.35E-46	2.10E-39	9.02E-35	0.00E+00	2.53E-22	1.21E-09	1.81E-07	0.00E+00	0.00E+00	1.05E-07	1.03E-07	6.04E-23
5.94E-09	900	4.08E+18	0.00E+00	4.02E-07	6.76E+05	0.00E+00	4.50E-17	1.44E+05	1.79E-06	1.80E+05	3.30E-06	1.42E-10	1.52E-07	1.13E-09	5.29E-08	1.75E-06	2.34E-07	2.83E-07	1.06E-07	0.00E+00	5.60E-09	2.49E-11	7.15E-23	2.58E-19	5.79E-32	2.58E-25	7.42E-39	1.47E-27	1.30E-31	8.46E-34	1.52E-23	8.54E-07	4.01E-38	1.06E-13	2.41E-14	4.36E-19	3.17E-28	6.47E-46	2.14E-39	9.19E-35	0.00E+00	2.58E-22	1.22E-09	1.83E-07	0.00E+00	0.00E+00	1.06E-07	1.04E-07	6.14E-23
5.95E-09	900	4.08E+18	0.00E+00	4.06E-07	6.76E+05	0.00E+00	4.52E-17	1.44E+05	1.81E-06	1.80E+05	3.33E-06	1.43E-10	1.53E-07	1.13E-09	5.34E-08	1.76E-06	2.36E-07	2.85E-07	1.07E-07	0.00E+00	5.65E-09	2.51E-11	7.22E-23	2.61E-19	5.90E-32	2.63E-25	7.57E-39	1.48E-27	1.32E-31	8.54E-34	1.54E-23	8.62E-07	4.09E-38	1.07E-13	2.43E-14	4.41E-19	3.20E-28	6.60E-46	2.18E-39	9.37E-35	0.00E+00	2.63E-22	1.23E-09	1.84E-07	0.00E+00	0.00E+00	1.07E-07	1.05E-07	6.25E-23
5.96E-09	900	4.08E+18	0.00E+00	4.10E-07	6.76E+05	0.00E+00	4.54E-17	1.44E+05	1.83E-06	1.80E+05	3.36E-06	1.45E-10	1.55E-07	1.14E-09	5.39E-08	1.78E-06	2.38E-07	2.88E-07	1.08E-07	0.00E+00	5.71E-09	2.54E-11	7.30E-23	2.63E-19	6.01E-32	2.68E-25	7.72E-39	1.50E-27	1.34E-31	8.63E-34	1.55E-23	8.69E-07	4.17E-38	1.08E-13	2.45E-14	4.45E-19	3.23E-28	6.73E-46	2.22E-39	9.55E-35	0.00E+00	2.67E-22	1.24E-09	1.86E-07	0.00E+00	0.00E+00	1.08E-07	1.06E-07	6.37E-23
5.97E-09	900	4.08E+18	0.00E+00	4.13E-07	6.76E+05	0.00E+00	4.55E-17	1.44E+05	1.84E-06	1.80E+05	3.39E-06	1.46E-10	1.56E-07	1.14E-09	5.44E-08	1.79E-06	2.40E-07	2.90E-07	1.09E-07	0.00E+00	5.76E-09	2.56E-11	7.37E-23	2.66E-19	6.13E-32	2.73E-25	7.87E-39	1.51E-27	1.37E-31	8.72E-34	1.57E-23	8.77E-07	4.25E-38	1.09E-13	2.47E-14	4.49E-19	3.26E-28	6.87E-46	2.27E-39	9.73E-35	0.00E+00	2.72E-22	1.26E-09	1.88E-07	0.00E+00	0.00E+00	1.09E-07	1.07E-07	6.48E-23
5.98E-09	900	4.08E+18	0.00E+00	4.17E-07	6.76E+05	0.00E+00	4.57E-17	1.44E+05	1.86E-06	1.80E+05	3.42E-06	1.48E-10	1.58E-07	1.14E-09	5.49E-08	1.81E-06	2.42E-07	2.92E-07	1.10E-07	0.00E+00	5.81E-09	2.58E-11	7.45E-23	2.68E-19	6.25E-32	2.78E-25	8.03E-39	1.52E-27	1.39E-31	8.81E-34	1.59E-23	8.85E-07	4.33E-38	1.10E-13	2.50E-14	4.53E-19	3.30E-28	7.00E-46	2.31E-39	9.92E-35	0.00E+00	2.77E-22	1.27E-09	1.89E-07	0.00E+00	0.00E+00	1.10E-07	1.08E-07	6.60E-23
5.99E-09	900	4.08E+18	0.00E+00	4.21E-07	6.76E+05	0.00E+00	4.58E-17	1.44E+05	1.88E-06	1.80E+05	3.45E-06	1.49E-10	1.59E-07	1.14E-09	5.54E-08	1.83E-06	2.45E-07	2.95E-07	1.11E-07	0.00E+00	5.86E-09	2.61E-11	7.53E-23	2.71E-19	6.36E-32	2.83E-25	8.19E-39	1.54E-27	1.42E-31	8.90E-34	1.60E-23	8.93E-07	4.42E-38	1.11E-13	2.52E-14	4.58E-19	3.33E-28	7.14E-46	2.35E-39	1.01E-34	0.00E+00	2.82E-22	1.28E-09	1.91E-07	0.00E+00	0.00E+00	1.11E-07	1.09E-07	6.72E-23
6.00E-09	900	4.08E+18	0.00E+00	4.24E-07	6.76E+05	0.00E+00	4.60E-17	1.44E+05	1.89E-06	1.80E+05	3.48E-06	1.50E-10	1.61E-07	1.15E-09	5.59E-08	1.84E-06	2.47E-07	2.98E-07	1.12E-07	0.00E+00	5.92E-09	2.63E-11	7.61E-23	2.73E-19	6.49E-32	2.88E-25	8.35E-39	1.55E-27	1.44E-31	9.00E-34	1.62E-23	9.01E-07	4.50E-38	1.12E-13	2.54E-14	4.62E-19	3.37E-28	7.28E-46	2.40E-39	1.03E-34	0.00E+00	2.87E-22	1.29E-09	1.93E-07	0.00E+00	0.00E+00	1.12E-07	1.10E-07	6.84E-23
6.01E-09	900	4.08E+18	0.00E+00	4.28E-07	6.76E+05	0.00E+00	4.62E-17	1.44E+05	1.91E-06	1.80E+05	3.51E-06	1.52E-10	1.62E-07	1.15E-09	5.64E-08	1.86E-06	2.49E-07	3.00E-07	1.13E-07	0.00E+00	5.97E-09	2.66E-11	7.68E-23	2.76E-19	6.61E-32	2.94E-25	8.52E-39	1.57E-27	1.47E-31	9.09E-34	1.63E-23	9.09E-07	4.59E-38	1.13E-13	2.56E-14	4.67E-19	3.40E-28	7.43E-46	2.45E-39	1.05E-34	0.00E+00	2.92E-22	1.30E-09	1.94E-07	0.00E+00	0.00E+00	1.13E-07	1.11E-07	6.96E-23
6.02E-09	900	4.08E+18	0.00E+00	4.32E-07	6.76E+05	0.00E+00	4.63E-17	1.44E+05	1.93E-06	1.80E+05	3.54E-06	1.53E-10	1.63E-07	1.15E-09	5.69E-08	1.88E-06	2.51E-07	3.03E-07	1.14E-07	0.00E+00	6.03E-09	2.68E-11	7.76E-23	2.79E-19	6.74E-32	2.99E-25	8.68E-39	1.58E-27	1.49E-31	9.18E-34	1.65E-23	9.17E-07	4.68E-38	1.14E-13	2.59E-14	4.71E-19	3.44E-28	7.57E-46	2.49E-39	1.07E-34	0.00E+00	2.97E-22	1.31E-09	1.96E-07	0.00E+00	0.00E+00	1.14E-07	1.12E-07	7.09E-23
6.03E-09	900	4.08E+18	0.00E+00	4.36E-07	6.76E+05	0.00E+00	4.65E-17	1.44E+05	1.94E-06	1.80E+05	3.58E-06	1.55E-10	1.65E-07	1.15E-09	5.74E-08	1.89E-06	2.54E-07	3.05E-07	1.15E-07	0.00E+00	6.08E-09	2.71E-11	7.84E-23	2.81E-19	6.86E-32	3.05E-25	8.86E-39	1.60E-27	1.52E-31	9.28E-34	1.67E-23	9.25E-07	4.77E-38	1.15E-13	2.61E-14	4.75E-19	3.47E-28	7.72E-46	2.54E-39	1.09E-34	0.00E+00	3.03E-22	1.32E-09	1.98E-07	0.00E+00	0.00E+00	1.15E-07	1.13E-07	7.22E-23
6.04E-09	900	4.08E+18	0.00E+00	4.40E-07	6.76E+05	0.00E+00	4.66E-17	1.44E+05	1.96E-06	1.80E+05	3.61E-06	1.56E-10	1.66E-07	1.15E-09	5.79E-08	1.91E-06	2.56E-07	3.08E-07	1.16E-07	0.00E+00	6.14E-09	2.73E-11	7.93E-23	2.84E-19	6.99E-32	3.11E-25	9.03E-39	1.61E-27	1.55E-31	9.37E-34	1.69E-23	9.33E-07	4.87E-38	1.16E-13	2.63E-14	4.80E-19	3.51E-28	7.88E-46	2.59E-39	1.11E-34	0.00E+00	3.08E-22	1.34E-09	2.00E-07	0.00E+00	0.00E+00	1.16E-07	1.14E-07	7.35E-23
6.05E-09	900	4.08E+18	0.00E+00	4.44E-07	6.76E+05	0.00E+00	4.68E-17	1.44E+05	1.98E-06	1.80E+05	3.64E-06	1.58E-10	1.68E-07	1.16E-09	5.84E-08	1.93E-06	2.58E-07	3.11E-07	1.17E-07	0.00E+00	6.19E-09	2.76E-11	8.01E-23	2.87E-19	7.13E-32	3.16E-25	9.21E-39	1.63E-27	1.57E-31	9.47E-34	1.70E-23	9.42E-07	4.96E-38	1.17E-13	2.66E-14	4.85E-19	3.54E-28	8.03E-46	2.64E-39	1.13E-34	0.00E+00	3.14E-22	1.35E-09	2.01E-07	0.00E+00	0.00E+00	1.17E-07	1.15E-07	7.48E-23
6.06E-09	900	4.08E+18	0.00E+00	4.48E-07	6.76E+05	0.00E+00	4.70E-17	1.44E+05	2.00E-06	1.80E+05	3.67E-06	1.59E-10	1.69E-07	1.16E-09	5.90E-08	1.94E-06	2.60E-07	3.13E-07	1.18E-07	0.00E+00	6.25E-09	2.78E-11	8.09E-23	2.89E-19	7.26E-32	3.22E-25	9.39E-39	1.64E-27	1.60E-31	9.57E-34	1.72E-23	9.50E-07	5.06E-38	1.18E-13	2.68E-14	4.89E-19	3.58E-28	8.19E-46	2.69E-39	1.16E-34	0.00E+00	3.19E-22	1.36E-09	2.03E-07	0.00E+00	0.00E+00	1.18E-07	1.16E-07	7.61E-23
6.07E-09	900	4.08E+18	0.00E+00	4.52E-07	6.76E+05	0.00E+00	4.71E-17	1.44E+05	2.01E-06	1.80E+05	3.71E-06	1.61E-10	1.71E-07	1.16E-09	5.95E-08	1.96E-06	2.63E-07	3.16E-07	1.19E-07	0.00E+00	6.30E-09	2.81E-11	8.17E-23	2.92E-19	7.40E-32	3.28E-25	9.58E-39	1.66E-27	1.63E-31	9.67E-34	1.74E-23	9.59E-07	5.16E-38	1.19E-13	2.71E-14	4.94E-19	3.62E-28	8.35E-46	2.74E-39	1.18E-34	0.00E+00	3.25E-22	1.37E-09	2.05E-07	0.00E+00	0.00E+00	1.19E-07	1.17E-07	7.75E-23
6.08E-09	900	4.08E+18	0.00E+00	4.56E-07	6.76E+05	0.00E+00	4.73E-17	1.44E+05	2.03E-06	1.80E+05	3.74E-06	1.62E-10	1.73E-07	1.16E-09	6.00E-08	1.98E-06	2.65E-07	3.19E-07	1.21E-07	0.00E+00	6.36E-09	2.83E-11	8.26E-23	2.95E-19	7.54E-32	3.34E-25	9.77E-39	1.68E-27	1.66E-31	9.76E-34	1.76E-23	9.67E-07	5.26E-38	1.20E-13	2.73E-14	4.99E-19	3.65E-28	8.52E-46	2.79E-39	1.20E-34	0.00E+00	3.31E-22	1.38E-09	2.07E-07	0.00E+00	0.00E+00	1.20E-07	1.18E-07	7.89E-23
6.09E-09	900	4.08E+18	0.00E+00	4.60E-07	6.76E+05	0.00E+00	4.74E-17	1.44E+05	2.05E-06	1.80E+05	3.77E-06	1.64E-10	1.74E-07	1.17E-09	6.06E-08	2.00E-06	2.68E-07	3.21E-07	1.22E-07	0.00E+00	6.42E-09	2.86E-11	8.35E-23	2.98E-19	7.68E-32	3.41E-25	9.96E-39	1.69E-27	1.69E-31	9.86E-34	1.77E-23	9.76E-07	5.36E-38	1.21E-13	2.76E-14	5.03E-19	3.69E-28	8.68E-46	2.85E-39	1.22E-34	0.00E+00	3.37E-22	1.40E-09	2.09E-07	0.00E+00	0.00E+00	1.21E-07	1.19E-07	8.03E-23
6.10E-09	900	4.08E+18	0.00E+00	4.64E-07	6.76E+05	0.00E+00	4.76E-17	1.44E+05	2.07E-06	1.80E+05	3.81E-06	1.65E-10	1.76E-07	1.17E-09	6.11E-08	2.01E-06	2.70E-07	3.24E-07	1.23E-07	0.00E+00	6.48E-09	2.88E-11	8.43E-23	3.01E-19	7.83E-32	3.47E-25	1.02E-38	1.71E-27	1.72E-31	9.97E-34	1.79E-23	9.85E-07	5.46E-38	1.22E-13	2.78E-14	5.08E-19	3.73E-28	8.85E-46	2.90E-39	1.25E-34	0.00E+00	3.43E-22	1.41E-09	2.11E-07	0.00E+00	0.00E+00	1.22E-07	1.20E-07	8.18E-23
6.11E-09	900	4.08E+18	0.00E+00	4.68E-07	6.76E+05	0.00E+00	4.78E-17	1.44E+05	2.09E-06	1.80E+05	3.84E-06	1.67E-10	1.77E-07	1.17E-09	6.16E-08	2.03E-06	2.72E-07	3.27E-07	1.24E-07	0.00E+00	6.54E-09	2.91E-11	8.52E-23	3.03E-19	7.98E-32	3.53E-25	1.04E-38	1.72E-27	1.75E-31	1.01E-33	1.81E-23	9.93E-07	5.57E-38	1.23E-13	2.81E-14	5.13E-19	3.77E-28	9.03E-46	2.96E-39	1.27E-34	0.00E+00	3.49E-22	1.42E-09	2.12E-07	0.00E+00	0.00E+00	1.24E-07	1.21E-07	8.32E-23
6.12E-09	900	4.08E+18	0.00E+00	4.72E-07	6.76E+05	0.00E+00	4.79E-17	1.44E+05	2.11E-06	1.80E+05	3.87E-06	1.69E-10	1.79E-07	1.17E-09	6.22E-08	2.05E-06	2.75E-07	3.30E-07	1.25E-07	0.00E+00	6.60E-09	2.94E-11	8.61E-23	3.06E-19	8.13E-32	3.60E-25	1.06E-38	1.74E-27	1.78E-31	1.02E-33	1.83E-23	1.00E-06	5.68E-38	1.25E-13	2.83E-14	5.18E-19	3.81E-28	9.21E-46	3.01E-39	1.29E-34	0.00E+00	3.55E-22	1.43E-09	2.14E-07	0.00E+00	0.00E+00	1.25E-07	1.22E-07	8.47E-23
6.13E-09	900	4.08E+18	0.00E+00	4.76E-07	6.76E+05	0.00E+00	4.81E-17	1.44E+05	2.12E-06	1.80E+05	3.91E-06	1.70E-10	1.81E-07	1.18E-09	6.28E-08	2.07E-06	2.77E-07	3.33E-07	1.26E-07	0.00E+00	6.66E-09	2.96E-11	8.70E-23	3.09E-19	8.28E-32	3.67E-25	1.08E-38	1.76E-27	1.81E-31	1.03E-33	1.85E-23	1.01E-06	5.79E-38	1.26E-13	2.86E-14	5.23E-19	3.84E-28	9.39E-46	3.07E-39	1.32E-34	0.00E+00	3.61E-22	1.45E-09	2.16E-07	0.00E+00	0.00E+00	1.26E-07	1.23E-07	8.63E-23
6.14E-09	900	4.08E+18	0.00E+00	4.80E-07	6.76E+05	0.00E+00	4.83E-17	1.44E+05	2.14E-06	1.80E+05	3.94E-06	1.72E-10	1.82E-07	1.18E-09	6.33E-08	2.09E-06	2.80E-07	3.35E-07	1.27E-07	0.00E+00	6.72E-09	2.99E-11	8.79E-23	3.12E-19	8.44E-32	3.73E-25	1.10E-38	1.77E-27	1.85E-31	1.04E-33	1.87E-23	1.02E-06	5.90E-38	1.27E-13	2.88E-14	5.28E-19	3.88E-28	9.57E-46	3.13E-39	1.34E-34	0.00E+00	3.68E-22	1.46E-09	2.18E-07	0.00E+00	0.00E+00	1.27E-07	1.24E-07	8.78E-23
6.15E-09	900	4.08E+18	0.00E+00	4.85E-07	6.76E+05	0.00E+00	4.84E-17	1.44E+05	2.16E-06	1.80E+05	3.98E-06	1.73E-10	1.84E-07	1.18E-09	6.39E-08	2.11E-06	2.82E-07	3.38E-07	1.28E-07	0.00E+00	6.78E-09	3.02E-11	8.88E-23	3.15E-19	8.60E-32	3.80E-25	1.12E-38	1.79E-27	1.88E-31	1.05E-33	1.89E-23	1.03E-06	6.02E-38	1.28E-13	2.91E-14	5.33E-19	3.92E-28	9.76E-46	3.19E-39	1.37E-34	0.00E+00	3.74E-22	1.47E-09	2.20E-07	0.00E+00	0.00E+00	1.28E-07	1.25E-07	8.94E-23
6.16E-09	900	4.08E+18	0.00E+00	4.89E-07	6.76E+05	0.00E+00	4.86E-17	1.44E+05	2.18E-06	1.80E+05	4.02E-06	1.75E-10	1.86E-07	1.18E-09	6.45E-08	2.12E-06	2.85E-07	3.41E-07	1.30E-07	0.00E+00	6.84E-09	3.05E-11	8.97E-23	3.18E-19	8.76E-32	3.87E-25	1.14E-38	1.81E-27	1.91E-31	1.06E-33	1.91E-23	1.04E-06	6.14E-38	1.29E-13	2.94E-14	5.38E-19	3.96E-28	9.95E-46	3.25E-39	1.40E-34	0.00E+00	3.81E-22	1.48E-09	2.22E-07	0.00E+00	0.00E+00	1.29E-07	1.26E-07	9.10E-23
6.17E-09	900	4.08E+18	0.00E+00	4.93E-07	6.76E+05	0.00E+00	4.88E-17	1.44E+05	2.20E-06	1.80E+05	4.05E-06	1.77E-10	1.87E-07	1.19E-09	6.50E-08	2.14E-06	2.88E-07	3.44E-07	1.31E-07	0.00E+00	6.90E-09	3.07E-11	9.07E-23	3.21E-19	8.93E-32	3.95E-25	1.16E-38	1.82E-27	1.95E-31	1.07E-33	1.92E-23	1.05E-06	6.26E-38	1.30E-13	2.96E-14	5.43E-19	4.00E-28	1.01E-45	3.31E-39	1.42E-34	0.00E+00	3.88E-22	1.50E-09	2.24E-07	0.00E+00	0.00E+00	1.30E-07	1.28E-07	9.26E-23
6.18E-09	900	4.08E+18	0.00E+00	4.98E-07	6.76E+05	0.00E+00	4.89E-17	1.44E+05	2.22E-06	1.80E+05	4.09E-06	1.78E-10	1.89E-07	1.19E-09	6.56E-08	2.16E-06	2.90E-07	3.47E-07	1.32E-07	0.00E+00	6.97E-09	3.10E-11	9.16E-23	3.24E-19	9.10E-32	4.02E-25	1.19E-38	1.84E-27	1.98E-31	1.08E-33	1.94E-23	1.06E-06	6.38E-38	1.32E-13	2.99E-14	5.48E-19	4.04E-28	1.03E-45	3.38E-39	1.45E-34	0.00E+00	3.95E-22	1.51E-09	2.26E-07	0.00E+00	0.00E+00	1.32E-07	1.29E-07	9.43E-23
6.19E-09	900	4.08E+18	0.00E+00	5.02E-07	6.76E+05	0.00E+00	4.91E-17	1.44E+05	2.24E-06	1.80E+05	4.12E-06	1.80E-10	1.91E-07	1.19E-09	6.62E-08	2.18E-06	2.93E-07	3.50E-07	1.33E-07	0.00E+00	7.03E-09	3.13E-11	9.25E-23	3.27E-19	9.27E-32	4.09E-25	1.21E-38	1.86E-27	2.02E-31	1.09E-33	1.96E-23	1.07E-06	6.50E-38	1.33E-13	3.02E-14	5.53E-19	4.09E-28	1.05E-45	3.44E-39	1.48E-34	0.00E+00	4.02E-22	1.52E-09	2.28E-07	0.00E+00	0.00E+00	1.33E-07	1.30E-07	9.60E-23
6.20E-09	900	4.08E+18	0.00E+00	5.07E-07	6.76E+05	0.00E+00	4.93E-17	1.44E+05	2.26E-06	1.80E+05	4.16E-06	1.82E-10	1.92E-07	1.19E-09	6.68E-08	2.20E-06	2.95E-07	3.53E-07	1.34E-07	0.00E+00	7.09E-09	3.16E-11	9.35E-23	3.30E-19	9.44E-32	4.17E-25	1.24E-38	1.87E-27	2.05E-31	1.10E-33	1.98E-23	1.08E-06	6.63E-38	1.34E-13	3.04E-14	5.59E-19	4.13E-28	1.08E-45	3.51E-39	1.51E-34	0.00E+00	4.09E-22	1.54E-09	2.30E-07	0.00E+00	0.00E+00	1.34E-07	1.31E-07	9.77E-23
6.21E-09	900	4.08E+18	0.00E+00	5.11E-07	6.76E+05	0.00E+00	4.94E-17	1.44E+05	2.28E-06	1.80E+05	4.20E-06	1.84E-10	1.94E-07	1.20E-09	6.74E-08	2.22E-06	2.98E-07	3.56E-07	1.35E-07	0.00E+00	7.16E-09	3.19E-11	9.45E-23	3.34E-19	9.62E-32	4.25E-25	1.26E-38	1.89E-27	2.09E-31	1.11E-33	2.00E-23	1.09E-06	6.76E-38	1.35E-13	3.07E-14	5.64E-19	4.17E-28	1.10E-45	3.57E-39	1.54E-34	0.00E+00	4.17E-22	1.55E-09	2.32E-07	0.00E+00	0.00E+00	1.35E-07	1.32E-07	9.95E-23
6.22E-09	900	4.08E+18	0.00E+00	5.16E-07	6.76E+05	0.00E+00	4.96E-17	1.44E+05	2.30E-06	1.80E+05	4.24E-06	1.85E-10	1.96E-07	1.20E-09	6.80E-08	2.24E-06	3.01E-07	3.59E-07	1.37E-07	0.00E+00	7.22E-09	3.22E-11	9.55E-23	3.37E-19	9.80E-32	4.32E-25	1.28E-38	1.91E-27	2.13E-31	1.13E-33	2.02E-23	1.10E-06	6.89E-38	1.36E-13	3.10E-14	5.69E-19	4.21E-28	1.12E-45	3.64E-39	1.56E-34	0.00E+00	4.24E-22	1.57E-09	2.34E-07	0.00E+00	0.00E+00	1.36E-07	1.33E-07	1.01E-22
6.23E-09	900	4.08E+18	0.00E+00	5.20E-07	6.76E+05	0.00E+00	4.98E-17	1.44E+05	2.32E-06	1.80E+05	4.27E-06	1.87E-10	1.98E-07	1.20E-09	6.86E-08	2.26E-06	3.03E-07	3.62E-07	1.38E-07	0.00E+00	7.29E-09	3.25E-11	9.65E-23	3.40E-19	9.99E-32	4.40E-25	1.31E-38	1.93E-27	2.16E-31	1.14E-33	2.04E-23	1.11E-06	7.03E-38	1.38E-13	3.13E-14	5.75E-19	4.25E-28	1.14E-45	3.71E-39	1.59E-34	0.00E+00	4.32E-22	1.58E-09	2.36E-07	0.00E+00	0.00E+00	1.37E-07	1.35E-07	1.03E-22
6.24E-09	900	4.08E+18	0.00E+00	5.25E-07	6.76E+05	0.00E+00	4.99E-17	1.44E+05	2.34E-06	1.80E+05	4.31E-06	1.89E-10	2.00E-07	1.20E-09	6.93E-08	2.28E-06	3.06E-07	3.66E-07	1.39E-07	0.00E+00	7.35E-09	3.28E-11	9.75E-23	3.43E-19	1.02E-31	4.49E-25	1.34E-38	1.95E-27	2.20E-31	1.15E-33	2.07E-23	1.12E-06	7.16E-38	1.39E-13	3.15E-14	5.80E-19	4.30E-28	1.16E-45	3.78E-39	1.62E-34	0.00E+00	4.39E-22	1.59E-09	2.39E-07	0.00E+00	0.00E+00	1.39E-07	1.36E-07	1.05E-22
6.25E-09	900	4.08E+18	0.00E+00	5.29E-07	6.76E+05	0.00E+00	5.01E-17	1.44E+05	2.36E-06	1.80E+05	4.35E-06	1.91E-10	2.01E-07	1.21E-09	6.99E-08	2.30E-06	3.09E-07	3.69E-07	1.40E-07	0.00E+00	7.42E-09	3.31E-11	9.85E-23	3.46E-19	1.04E-31	4.57E-25	1.36E-38	1.96E-27	2.24E-31	1.16E-33	2.09E-23	1.12E-06	7.30E-38	1.40E-13	3.18E-14	5.86E-19	4.34E-28	1.18E-45	3.85E-39	1.66E-34	0.00E+00	4.47E-22	1.61E-09	2.41E-07	0.00E+00	0.00E+00	1.40E-07	1.37E-07	1.07E-22
6.26E-09	900	4.08E+18	0.00E+00	5.34E-07	6.76E+05	0.00E+00	5.03E-17	1.44E+05	2.39E-06	1.80E+05	4.39E-06	1.92E-10	2.03E-07	1.21E-09	7.05E-08	2.32E-06	3.12E-07	3.72E-07	1.42E-07	0.00E+00	7.49E-09	3.34E-11	9.95E-23	3.50E-19	1.06E-31	4.65E-25	1.39E-38	1.98E-27	2.28E-31	1.17E-33	2.11E-23	1.14E-06	7.44E-38	1.41E-13	3.21E-14	5.91E-19	4.38E-28	1.21E-45	3.93E-39	1.69E-34	0.00E+00	4.55E-22	1.62E-09	2.43E-07	0.00E+00	0.00E+00	1.41E-07	1.38E-07	1.09E-22
6.27E-09	900	4.08E+18	0.00E+00	5.39E-07	6.76E+05	0.00E+00	5.04E-17	1.44E+05	2.41E-06	1.80E+05	4.43E-06	1.94E-10	2.05E-07	1.21E-09	7.11E-08	2.34E-06	3.15E-07	3.75E-07	1.43E-07	0.00E+00	7.56E-09	3.37E-11	1.01E-22	3.53E-19	1.08E-31	4.74E-25	1.42E-38	2.00E-27	2.32E-31	1.18E-33	2.13E-23	1.15E-06	7.59E-38	1.43E-13	3.24E-14	5.97E-19	4.43E-28	1.23E-45	4.00E-39	1.72E-34	0.00E+00	4.63E-22	1.64E-09	2.45E-07	0.00E+00	0.00E+00	1.42E-07	1.39E-07	1.11E-22
6.28E-09	900	4.08E+18	0.00E+00	5.44E-07	6.76E+05	0.00E+00	5.06E-17	1.44E+05	2.43E-06	1.80E+05	4.47E-06	1.96E-10	2.07E-07	1.21E-09	7.18E-08	2.36E-06	3.17E-07	3.78E-07	1.44E-07	0.00E+00	7.63E-09	3.40E-11	1.02E-22	3.56E-19	1.10E-31	4.83E-25	1.44E-38	2.02E-27	2.36E-31	1.20E-33	2.15E-23	1.16E-06	7.74E-38	1.44E-13	3.27E-14	6.03E-19	4.47E-28	1.26E-45	4.08E-39	1.75E-34	0.00E+00	4.72E-22	1.65E-09	2.47E-07	0.00E+00	0.00E+00	1.44E-07	1.41E-07	1.13E-22
6.29E-09	900	4.08E+18	0.00E+00	5.49E-07	6.76E+05	0.00E+00	5.08E-17	1.44E+05	2.45E-06	1.80E+05	4.51E-06	1.98E-10	2.09E-07	1.22E-09	7.24E-08	2.38E-06	3.20E-07	3.82E-07	1.45E-07	0.00E+00	7.69E-09	3.43E-11	1.03E-22	3.60E-19	1.12E-31	4.92E-25	1.47E-38	2.04E-27	2.41E-31	1.21E-33	2.17E-23	1.17E-06	7.89E-38	1.45E-13	3.30E-14	6.08E-19	4.52E-28	1.28E-45	4.16E-39	1.79E-34	0.00E+00	4.80E-22	1.67E-09	2.49E-07	0.00E+00	0.00E+00	1.45E-07	1.42E-07	1.15E-22
6.30E-09	900	4.08E+18	0.00E+00	5.53E-07	6.76E+05	0.00E+00	5.10E-17	1.44E+05	2.47E-06	1.80E+05	4.55E-06	2.00E-10	2.11E-07	1.22E-09	7.31E-08	2.41E-06	3.23E-07	3.85E-07	1.47E-07	0.00E+00	7.76E-09	3.46E-11	1.04E-22	3.63E-19	1.14E-31	5.01E-25	1.50E-38	2.06E-27	2.45E-31	1.22E-33	2.19E-23	1.18E-06	8.04E-38	1.47E-13	3.33E-14	6.14E-19	4.56E-28	1.31E-45	4.24E-39	1.82E-34	0.00E+00	4.89E-22	1.68E-09	2.52E-07	0.00E+00	0.00E+00	1.46E-07	1.43E-07	1.17E-22
6.31E-09	900	4.08E+18	0.00E+00	5.58E-07	6.76E+05	0.00E+00	5.11E-17	1.44E+05	2.49E-06	1.80E+05	4.59E-06	2.02E-10	2.13E-07	1.22E-09	7.37E-08	2.43E-06	3.26E-07	3.88E-07	1.48E-07	0.00E+00	7.84E-09	3.49E-11	1.05E-22	3.67E-19	1.16E-31	5.10E-25	1.53E-38	2.08E-27	2.49E-31	1.23E-33	2.22E-23	1.19E-06	8.20E-38	1.48E-13	3.36E-14	6.20E-19	4.61E-28	1.33E-45	4.32E-39	1.85E-34	0.00E+00	4.97E-22	1.70E-09	2.54E-07	0.00E+00	0.00E+00	1.48E-07	1.44E-07	1.19E-22
6.32E-09	900	4.08E+18	0.00E+00	5.63E-07	6.76E+05	0.00E+00	5.13E-17	1.44E+05	2.52E-06	1.80E+05	4.63E-06	2.04E-10	2.14E-07	1.23E-09	7.44E-08	2.45E-06	3.29E-07	3.92E-07	1.49E-07	0.00E+00	7.91E-09	3.52E-11	1.06E-22	3.70E-19	1.18E-31	5.19E-25	1.56E-38	2.10E-27	2.54E-31	1.25E-33	2.24E-23	1.20E-06	8.36E-38	1.49E-13	3.39E-14	6.26E-19	4.66E-28	1.36E-45	4.40E-39	1.89E-34	0.00E+00	5.06E-22	1.71E-09	2.56E-07	0.00E+00	0.00E+00	1.49E-07	1.46E-07	1.21E-22
6.33E-09	900	4.08E+18	0.00E+00	5.68E-07	6.76E+05	0.00E+00	5.15E-17	1.44E+05	2.54E-06	1.80E+05	4.67E-06	2.05E-10	2.16E-07	1.23E-09	7.51E-08	2.47E-06	3.32E-07	3.95E-07	1.51E-07	0.00E+00	7.98E-09	3.56E-11	1.07E-22	3.73E-19	1.20E-31	5.29E-25	1.59E-38	2.12E-27	2.58E-31	1.26E-33	2.26E-23	1.21E-06	8.52E-38	1.51E-13	3.42E-14	6.32E-19	4.70E-28	1.38E-45	4.48E-39	1.93E-34	0.00E+00	5.15E-22	1.73E-09	2.58E-07	0.00E+00	0.00E+00	1.50E-07	1.47E-07	1.23E-22
6.34E-09	900	4.08E+18	0.00E+00	5.73E-07	6.76E+05	0.00E+00	5.16E-17	1.44E+05	2.56E-06	1.80E+05	4.71E-06	2.07E-10	2.18E-07	1.23E-09	7.57E-08	2.49E-06	3.35E-07	3.99E-07	1.52E-07	0.00E+00	8.05E-09	3.59E-11	1.08E-22	3.77E-19	1.23E-31	5.39E-25	1.62E-38	2.14E-27	2.63E-31	1.27E-33	2.28E-23	1.22E-06	8.69E-38	1.52E-13	3.45E-14	6.38E-19	4.75E-28	1.41E-45	4.57E-39	1.96E-34	0.00E+00	5.25E-22	1.74E-09	2.61E-07	0.00E+00	0.00E+00	1.52E-07	1.48E-07	1.25E-22
6.35E-09	900	4.08E+18	0.00E+00	5.78E-07	6.76E+05	0.00E+00	5.18E-17	1.44E+05	2.58E-06	1.80E+05	4.76E-06	2.09E-10	2.20E-07	1.23E-09	7.64E-08	2.52E-06	3.38E-07	4.02E-07	1.54E-07	0.00E+00	8.12E-09	3.62E-11	1.09E-22	3.81E-19	1.25E-31	5.49E-25	1.66E-38	2.16E-27	2.68E-31	1.28E-33	2.31E-23	1.23E-06	8.86E-38	1.53E-13	3.48E-14	6.44E-19	4.80E-28	1.44E-45	4.65E-39	2.00E-34	0.00E+00	5.34E-22	1.76E-09	2.63E-07	0.00E+00	0.00E+00	1.53E-07	1.50E-07	1.28E-22
6.36E-09	900	4.08E+18	0.00E+00	5.84E-07	6.76E+05	0.00E+00	5.20E-17	1.44E+05	2.61E-06	1.80E+05	4.80E-06	2.11E-10	2.22E-07	1.24E-09	7.71E-08	2.54E-06	3.41E-07	4.05E-07	1.55E-07	0.00E+00	8.20E-09	3.65E-11	1.10E-22	3.84E-19	1.27E-31	5.59E-25	1.69E-38	2.18E-27	2.72E-31	1.30E-33	2.33E-23	1.24E-06	9.03E-38	1.55E-13	3.51E-14	6.50E-19	4.85E-28	1.47E-45	4.74E-39	2.04E-34	0.00E+00	5.44E-22	1.77E-09	2.65E-07	0.00E+00	0.00E+00	1.54E-07	1.51E-07	1.30E-22
6.37E-09	900	4.08E+18	0.00E+00	5.89E-07	6.76E+05	0.00E+00	5.22E-17	1.44E+05	2.63E-06	1.80E+05	4.84E-06	2.13E-10	2.24E-07	1.24E-09	7.78E-08	2.56E-06	3.44E-07	4.09E-07	1.56E-07	0.00E+00	8.27E-09	3.69E-11	1.12E-22	3.88E-19	1.30E-31	5.69E-25	1.72E-38	2.20E-27	2.77E-31	1.31E-33	2.35E-23	1.25E-06	9.21E-38	1.56E-13	3.55E-14	6.56E-19	4.90E-28	1.49E-45	4.83E-39	2.08E-34	0.00E+00	5.53E-22	1.79E-09	2.68E-07	0.00E+00	0.00E+00	1.56E-07	1.52E-07	1.32E-22
6.38E-09	900	4.08E+18	0.00E+00	5.94E-07	6.76E+05	0.00E+00	5.23E-17	1.44E+05	2.65E-06	1.80E+05	4.88E-06	2.15E-10	2.26E-07	1.24E-09	7.85E-08	2.58E-06	3.47E-07	4.12E-07	1.58E-07	0.00E+00	8.35E-09	3.72E-11	1.13E-22	3.91E-19	1.32E-31	5.80E-25	1.75E-38	2.22E-27	2.82E-31	1.32E-33	2.38E-23	1.26E-06	9.39E-38	1.58E-13	3.58E-14	6.62E-19	4.95E-28	1.52E-45	4.92E-39	2.11E-34	0.00E+00	5.63E-22	1.80E-09	2.70E-07	0.00E+00	0.00E+00	1.57E-07	1.54E-07	1.35E-22
6.39E-09	900	4.08E+18	0.00E+00	5.99E-07	6.76E+05	0.00E+00	5.25E-17	1.44E+05	2.68E-06	1.80E+05	4.93E-06	2.17E-10	2.28E-07	1.24E-09	7.92E-08	2.61E-06	3.50E-07	4.16E-07	1.59E-07	0.00E+00	8.42E-09	3.75E-11	1.14E-22	3.95E-19	1.35E-31	5.90E-25	1.79E-38	2.24E-27	2.87E-31	1.34E-33	2.40E-23	1.27E-06	9.57E-38	1.59E-13	3.61E-14	6.68E-19	5.00E-28	1.55E-45	5.02E-39	2.15E-34	0.00E+00	5.73E-22	1.82E-09	2.73E-07	0.00E+00	0.00E+00	1.58E-07	1.55E-07	1.37E-22
6.40E-09	900	4.08E+18	0.00E+00	6.05E-07	6.76E+05	0.00E+00	5.27E-17	1.44E+05	2.70E-06	1.80E+05	4.97E-06	2.19E-10	2.31E-07	1.25E-09	7.99E-08	2.63E-06	3.53E-07	4.20E-07	1.61E-07	0.00E+00	8.50E-09	3.79E-11	1.15E-22	3.99E-19	1.37E-31	6.01E-25	1.82E-38	2.26E-27	2.92E-31	1.35E-33	2.43E-23	1.29E-06	9.76E-38	1.60E-13	3.64E-14	6.75E-19	5.05E-28	1.58E-45	5.11E-39	2.20E-34	0.00E+00	5.83E-22	1.84E-09	2.75E-07	0.00E+00	0.00E+00	1.60E-07	1.56E-07	1.40E-22
6.41E-09	900	4.08E+18	0.00E+00	6.10E-07	6.76E+05	0.00E+00	5.29E-17	1.44E+05	2.73E-06	1.80E+05	5.02E-06	2.22E-10	2.33E-07	1.25E-09	8.06E-08	2.65E-06	3.57E-07	4.23E-07	1.62E-07	0.00E+00	8.58E-09	3.82E-11	1.16E-22	4.03E-19	1.40E-31	6.12E-25	1.86E-38	2.28E-27	2.98E-31	1.36E-33	2.45E-23	1.30E-06	9.95E-38	1.62E-13	3.67E-14	6.81E-19	5.10E-28	1.61E-45	5.21E-39	2.24E-34	0.00E+00	5.94E-22	1.85E-09	2.78E-07	0.00E+00	0.00E+00	1.61E-07	1.58E-07	1.42E-22
6.42E-09	900	4.08E+18	0.00E+00	6.15E-07	6.76E+05	0.00E+00	5.30E-17	1.44E+05	2.75E-06	1.80E+05	5.06E-06	2.24E-10	2.35E-07	1.25E-09	8.13E-08	2.68E-06	3.60E-07	4.27E-07	1.63E-07	0.00E+00	8.65E-09	3.86E-11	1.18E-22	4.06E-19	1.42E-31	6.24E-25	1.90E-38	2.30E-27	3.03E-31	1.38E-33	2.47E-23	1.31E-06	1.01E-37	1.63E-13	3.71E-14	6.87E-19	5.15E-28	1.64E-45	5.31E-39	2.28E-34	0.00E+00	6.05E-22	1.87E-09	2.80E-07	0.00E+00	0.00E+00	1.63E-07	1.59E-07	1.45E-22
6.43E-09	900	4.08E+18	0.00E+00	6.21E-07	6.76E+05	0.00E+00	5.32E-17	1.44E+05	2.78E-06	1.80E+05	5.11E-06	2.26E-10	2.37E-07	1.25E-09	8.21E-08	2.70E-06	3.63E-07	4.31E-07	1.65E-07	0.00E+00	8.73E-09	3.89E-11	1.19E-22	4.10E-19	1.45E-31	6.35E-25	1.93E-38	2.32E-27	3.08E-31	1.39E-33	2.50E-23	1.32E-06	1.03E-37	1.65E-13	3.74E-14	6.94E-19	5.20E-28	1.68E-45	5.41E-39	2.32E-34	0.00E+00	6.15E-22	1.89E-09	2.82E-07	0.00E+00	0.00E+00	1.64E-07	1.61E-07	1.47E-22
6.44E-09	900	4.08E+18	0.00E+00	6.26E-07	6.76E+05	0.00E+00	5.34E-17	1.44E+05	2.80E-06	1.80E+05	5.15E-06	2.28E-10	2.39E-07	1.26E-09	8.28E-08	2.72E-06	3.66E-07	4.34E-07	1.66E-07	0.00E+00	8.81E-09	3.93E-11	1.20E-22	4.14E-19	1.48E-31	6.47E-25	1.97E-38	2.34E-27	3.14E-31	1.40E-33	2.52E-23	1.33E-06	1.05E-37	1.66E-13	3.78E-14	7.00E-19	5.25E-28	1.71E-45	5.51E-39	2.37E-34	0.00E+00	6.26E-22	1.90E-09	2.85E-07	0.00E+00	0.00E+00	1.66E-07	1.62E-07	1.50E-22
6.45E-09	900	4.08E+18	0.00E+00	6.32E-07	6.76E+05	0.00E+00	5.36E-17	1.44E+05	2.82E-06	1.80E+05	5.20E-06	2.30E-10	2.41E-07	1.26E-09	8.35E-08	2.75E-06	3.70E-07	4.38E-07	1.68E-07	0.00E+00	8.89E-09	3.96E-11	1.21E-22	4.18E-19	1.50E-31	6.59E-25	2.01E-38	2.37E-27	3.19E-31	1.42E-33	2.55E-23	1.34E-06	1.07E-37	1.68E-13	3.81E-14	7.07E-19	5.30E-28	1.74E-45	5.61E-39	2.41E-34	0.00E+00	6.38E-22	1.92E-09	2.88E-07	0.00E+00	0.00E+00	1.67E-07	1.63E-07	1.53E-22
6.46E-09	900	4.08E+18	0.00E+00	6.38E-07	6.76E+05	0.00E+00	5.37E-17	1.44E+05	2.85E-06	1.80E+05	5.24E-06	2.32E-10	2.43E-07	1.26E-09	8.43E-08	2.77E-06	3.73E-07	4.42E-07	1.69E-07	0.00E+00	8.97E-09	4.00E-11	1.23E-22	4.22E-19	1.53E-31	6.71E-25	2.05E-38	2.39E-27	3.25E-31	1.43E-33	2.57E-23	1.36E-06	1.10E-37	1.69E-13	3.84E-14	7.14E-19	5.36E-28	1.78E-45	5.72E-39	2.46E-34	0.00E+00	6.49E-22	1.94E-09	2.90E-07	0.00E+00	0.00E+00	1.69E-07	1.65E-07	1.55E-22
6.47E-09	900	4.08E+18	0.00E+00	6.43E-07	6.76E+05	0.00E+00	5.39E-17	1.44E+05	2.88E-06	1.80E+05	5.29E-06	2.34E-10	2.46E-07	1.26E-09	8.50E-08	2.80E-06	3.76E-07	4.46E-07	1.71E-07	0.00E+00	9.05E-09	4.04E-11	1.24E-22	4.26E-19	1.56E-31	6.83E-25	2.09E-38	2.41E-27	3.31E-31	1.45E-33	2.60E-23	1.37E-06	1.12E-37	1.71E-13	3.88E-14	7.20E-19	5.41E-28	1.81E-45	5.83E-39	2.50E-34	0.00E+00	6.61E-22	1.95E-09	2.93E-07	0.00E+00	0.00E+00	1.70E-07	1.66E-07	1.58E-22
6.48E-09	900	4.08E+18	0.00E+00	6.49E-07	6.76E+05	0.00E+00	5.41E-17	1.44E+05	2.90E-06	1.80E+05	5.34E-06	2.37E-10	2.48E-07	1.27E-09	8.58E-08	2.82E-06	3.80E-07	4.50E-07	1.72E-07	0.00E+00	9.13E-09	4.07E-11	1.25E-22	4.30E-19	1.59E-31	6.96E-25	2.13E-38	2.43E-27	3.37E-31	1.46E-33	2.63E-23	1.38E-06	1.14E-37	1.72E-13	3.91E-14	7.27E-19	5.46E-28	1.84E-45	5.94E-39	2.55E-34	0.00E+00	6.72E-22	1.97E-09	2.95E-07	0.00E+00	0.00E+00	1.72E-07	1.68E-07	1.61E-22
6.49E-09	900	4.08E+18	0.00E+00	6.55E-07	6.76E+05	0.00E+00	5.43E-17	1.44E+05	2.93E-06	1.80E+05	5.39E-06	2.39E-10	2.50E-07	1.27E-09	8.66E-08	2.85E-06	3.83E-07	4.54E-07	1.74E-07	0.00E+00	9.22E-09	4.11E-11	1.27E-22	4.34E-19	1.62E-31	7.09E-25	2.17E-38	2.46E-27	3.43E-31	1.48E-33	2.65E-23	1.39E-06	1.16E-37	1.74E-13	3.95E-14	7.34E-19	5.52E-28	1.88E-45	6.05E-39	2.60E-34	0.00E+00	6.84E-22	1.99E-09	2.98E-07	0.00E+00	0.00E+00	1.73E-07	1.69E-07	1.64E-22
6.50E-09	900	4.08E+18	0.00E+00	6.61E-07	6.76E+05	0.00E+00	5.44E-17	1.44E+05	2.95E-06	1.80E+05	5.43E-06	2.41E-10	2.52E-07	1.27E-09	8.74E-08	2.87E-06	3.86E-07	4.58E-07	1.76E-07	0.00E+00	9.30E-09	4.15E-11	1.28E-22	4.38E-19	1.65E-31	7.22E-25	2.22E-38	2.48E-27	3.49E-31	1.49E-33	2.68E-23	1.40E-06	1.18E-37	1.76E-13	3.98E-14	7.41E-19	5.57E-28	1.92E-45	6.16E-39	2.65E-34	0.00E+00	6.97E-22	2.01E-09	3.01E-07	0.00E+00	0.00E+00	1.75E-07	1.71E-07	1.67E-22
6.51E-09	900	4.08E+18	0.00E+00	6.66E-07	6.76E+05	0.00E+00	5.46E-17	1.44E+05	2.98E-06	1.80E+05	5.48E-06	2.43E-10	2.55E-07	1.28E-09	8.81E-08	2.90E-06	3.90E-07	4.61E-07	1.77E-07	0.00E+00	9.38E-09	4.19E-11	1.29E-22	4.42E-19	1.68E-31	7.35E-25	2.26E-38	2.50E-27	3.55E-31	1.51E-33	2.71E-23	1.42E-06	1.21E-37	1.77E-13	4.02E-14	7.48E-19	5.63E-28	1.95E-45	6.28E-39	2.70E-34	0.00E+00	7.09E-22	2.02E-09	3.03E-07	0.00E+00	0.00E+00	1.76E-07	1.72E-07	1.70E-22
6.52E-09	900	4.08E+18	0.00E+00	6.72E-07	6.76E+05	0.00E+00	5.48E-17	1.44E+05	3.01E-06	1.80E+05	5.53E-06	2.46E-10	2.57E-07	1.28E-09	8.89E-08	2.92E-06	3.93E-07	4.66E-07	1.79E-07	0.00E+00	9.47E-09	4.22E-11	1.31E-22	4.46E-19	1.71E-31	7.49E-25	2.31E-38	2.53E-27	3.61E-31	1.52E-33	2.73E-23	1.43E-06	1.23E-37	1.79E-13	4.06E-14	7.55E-19	5.69E-28	1.99E-45	6.40E-39	2.75E-34	0.00E+00	7.22E-22	2.04E-09	3.06E-07	0.00E+00	0.00E+00	1.78E-07	1.74E-07	1.73E-22
6.53E-09	900	4.08E+18	0.00E+00	6.78E-07	6.76E+05	0.00E+00	5.50E-17	1.44E+05	3.03E-06	1.80E+05	5.58E-06	2.48E-10	2.59E-07	1.28E-09	8.97E-08	2.95E-06	3.97E-07	4.70E-07	1.80E-07	0.00E+00	9.56E-09	4.26E-11	1.32E-22	4.50E-19	1.75E-31	7.62E-25	2.35E-38	2.55E-27	3.68E-31	1.54E-33	2.76E-23	1.44E-06	1.25E-37	1.80E-13	4.09E-14	7.62E-19	5.74E-28	2.03E-45	6.52E-39	2.80E-34	0.00E+00	7.35E-22	2.06E-09	3.09E-07	0.00E+00	0.00E+00	1.79E-07	1.75E-07	1.76E-22
6.54E-09	900	4.08E+18	0.00E+00	6.84E-07	6.76E+05	0.00E+00	5.52E-17	1.44E+05	3.06E-06	1.80E+05	5.63E-06	2.50E-10	2.62E-07	1.28E-09	9.05E-08	2.98E-06	4.01E-07	4.74E-07	1.82E-07	0.00E+00	9.64E-09	4.30E-11	1.33E-22	4.55E-19	1.78E-31	7.76E-25	2.40E-38	2.57E-27	3.74E-31	1.55E-33	2.79E-23	1.46E-06	1.28E-37	1.82E-13	4.13E-14	7.69E-19	5.80E-28	2.07E-45	6.64E-39	2.85E-34	0.00E+00	7.48E-22	2.08E-09	3.12E-07	0.00E+00	0.00E+00	1.81E-07	1.77E-07	1.79E-22
6.55E-09	900	4.08E+18	0.00E+00	6.90E-07	6.76E+05	0.00E+00	5.53E-17	1.44E+05	3.09E-06	1.80E+05	5.68E-06	2.53E-10	2.64E-07	1.29E-09	9.13E-08	3.00E-06	4.04E-07	4.78E-07	1.84E-07	0.00E+00	9.73E-09	4.34E-11	1.35E-22	4.59E-19	1.81E-31	7.91E-25	2.44E-38	2.60E-27	3.81E-31	1.57E-33	2.82E-23	1.47E-06	1.30E-37	1.84E-13	4.17E-14	7.76E-19	5.86E-28	2.11E-45	6.77E-39	2.91E-34	0.00E+00	7.61E-22	2.10E-09	3.14E-07	0.00E+00	0.00E+00	1.83E-07	1.79E-07	1.82E-22
6.56E-09	900	4.08E+18	0.00E+00	6.97E-07	6.76E+05	0.00E+00	5.55E-17	1.44E+05	3.12E-06	1.80E+05	5.73E-06	2.55E-10	2.66E-07	1.29E-09	9.22E-08	3.03E-06	4.08E-07	4.82E-07	1.85E-07	0.00E+00	9.82E-09	4.38E-11	1.36E-22	4.63E-19	1.85E-31	8.05E-25	2.49E-38	2.62E-27	3.88E-31	1.58E-33	2.84E-23	1.48E-06	1.33E-37	1.85E-13	4.20E-14	7.83E-19	5.92E-28	2.15E-45	6.89E-39	2.96E-34	0.00E+00	7.75E-22	2.12E-09	3.17E-07	0.00E+00	0.00E+00	1.84E-07	1.80E-07	1.86E-22
6.57E-09	900	4.08E+18	0.00E+00	7.03E-07	6.76E+05	0.00E+00	5.57E-17	1.44E+05	3.14E-06	1.80E+05	5.78E-06	2.57E-10	2.69E-07	1.29E-09	9.30E-08	3.06E-06	4.11E-07	4.86E-07	1.87E-07	0.00E+00	9.91E-09	4.42E-11	1.38E-22	4.68E-19	1.88E-31	8.20E-25	2.54E-38	2.64E-27	3.95E-31	1.60E-33	2.87E-23	1.49E-06	1.36E-37	1.87E-13	4.24E-14	7.91E-19	5.97E-28	2.19E-45	7.02E-39	3.02E-34	0.00E+00	7.89E-22	2.13E-09	3.20E-07	0.00E+00	0.00E+00	1.86E-07	1.82E-07	1.89E-22
6.58E-09	900	4.08E+18	0.00E+00	7.09E-07	6.76E+05	0.00E+00	5.59E-17	1.44E+05	3.17E-06	1.80E+05	5.84E-06	2.60E-10	2.71E-07	1.30E-09	9.38E-08	3.08E-06	4.15E-07	4.90E-07	1.89E-07	0.00E+00	1.00E-08	4.46E-11	1.39E-22	4.72E-19	1.91E-31	8.35E-25	2.59E-38	2.67E-27	4.02E-31	1.61E-33	2.90E-23	1.51E-06	1.38E-37	1.89E-13	4.28E-14	7.98E-19	6.03E-28	2.23E-45	7.16E-39	3.07E-34	0.00E+00	8.03E-22	2.15E-09	3.23E-07	0.00E+00	0.00E+00	1.88E-07	1.83E-07	1.92E-22
6.59E-09	900	4.08E+18	0.00E+00	7.15E-07	6.76E+05	0.00E+00	5.61E-17	1.44E+05	3.20E-06	1.80E+05	5.89E-06	2.62E-10	2.74E-07	1.30E-09	9.47E-08	3.11E-06	4.19E-07	4.95E-07	1.90E-07	0.00E+00	1.01E-08	4.50E-11	1.41E-22	4.76E-19	1.95E-31	8.50E-25	2.64E-38	2.69E-27	4.09E-31	1.63E-33	2.93E-23	1.52E-06	1.41E-37	1.90E-13	4.32E-14	8.06E-19	6.09E-28	2.28E-45	7.29E-39	3.13E-34	0.00E+00	8.17E-22	2.17E-09	3.26E-07	0.00E+00	0.00E+00	1.89E-07	1.85E-07	1.96E-22
6.60E-09	900	4.08E+18	0.00E+00	7.22E-07	6.76E+05	0.00E+00	5.62E-17	1.44E+05	3.23E-06	1.80E+05	5.94E-06	2.65E-10	2.76E-07	1.30E-09	9.55E-08	3.14E-06	4.23E-07	4.99E-07	1.92E-07	0.00E+00	1.02E-08	4.54E-11	1.42E-22	4.81E-19	1.99E-31	8.66E-25	2.70E-38	2.72E-27	4.16E-31	1.65E-33	2.96E-23	1.53E-06	1.44E-37	1.92E-13	4.36E-14	8.13E-19	6.15E-28	2.32E-45	7.43E-39	3.19E-34	0.00E+00	8.32E-22	2.19E-09	3.29E-07	0.00E+00	0.00E+00	1.91E-07	1.87E-07	1.99E-22
6.61E-09	900	4.08E+18	0.00E+00	7.28E-07	6.76E+05	0.00E+00	5.64E-17	1.44E+05	3.26E-06	1.80E+05	5.99E-06	2.67E-10	2.79E-07	1.30E-09	9.64E-08	3.17E-06	4.26E-07	5.03E-07	1.94E-07	0.00E+00	1.03E-08	4.58E-11	1.44E-22	4.85E-19	2.02E-31	8.82E-25	2.75E-38	2.74E-27	4.24E-31	1.66E-33	2.99E-23	1.55E-06	1.46E-37	1.94E-13	4.40E-14	8.21E-19	6.22E-28	2.36E-45	7.57E-39	3.25E-34	0.00E+00	8.47E-22	2.21E-09	3.32E-07	0.00E+00	0.00E+00	1.93E-07	1.88E-07	2.03E-22
6.62E-09	900	4.08E+18	0.00E+00	7.35E-07	6.76E+05	0.00E+00	5.66E-17	1.44E+05	3.29E-06	1.80E+05	6.05E-06	2.70E-10	2.81E-07	1.31E-09	9.72E-08	3.20E-06	4.30E-07	5.08E-07	1.95E-07	0.00E+00	1.04E-08	4.62E-11	1.45E-22	4.90E-19	2.06E-31	8.98E-25	2.80E-38	2.77E-27	4.31E-31	1.68E-33	3.02E-23	1.56E-06	1.49E-37	1.96E-13	4.44E-14	8.29E-19	6.28E-28	2.41E-45	7.71E-39	3.31E-34	0.00E+00	8.62E-22	2.23E-09	3.34E-07	0.00E+00	0.00E+00	1.94E-07	1.90E-07	2.07E-22
6.63E-09	900	4.08E+18	0.00E+00	7.41E-07	6.76E+05	0.00E+00	5.68E-17	1.44E+05	3.32E-06	1.80E+05	6.10E-06	2.72E-10	2.84E-07	1.31E-09	9.81E-08	3.22E-06	4.34E-07	5.12E-07	1.97E-07	0.00E+00	1.05E-08	4.67E-11	1.47E-22	4.95E-19	2.10E-31	9.14E-25	2.86E-38	2.80E-27	4.39E-31	1.70E-33	3.05E-23	1.58E-06	1.52E-37	1.97E-13	4.48E-14	8.36E-19	6.34E-28	2.46E-45	7.86E-39	3.37E-34	0.00E+00	8.77E-22	2.25E-09	3.37E-07	0.00E+00	0.00E+00	1.96E-07	1.92E-07	2.10E-22
6.64E-09	900	4.08E+18	0.00E+00	7.48E-07	6.76E+05	0.00E+00	5.70E-17	1.44E+05	3.34E-06	1.80E+05	6.16E-06	2.75E-10	2.86E-07	1.31E-09	9.90E-08	3.25E-06	4.38E-07	5.16E-07	1.99E-07	0.00E+00	1.05E-08	4.71E-11	1.48E-22	4.99E-19	2.14E-31	9.31E-25	2.91E-38	2.82E-27	4.47E-31	1.71E-33	3.08E-23	1.59E-06	1.55E-37	1.99E-13	4.52E-14	8.44E-19	6.40E-28	2.50E-45	8.00E-39	3.44E-34	0.00E+00	8.93E-22	2.27E-09	3.40E-07	0.00E+00	0.00E+00	1.98E-07	1.93E-07	2.14E-22
6.65E-09	900	4.08E+18	0.00E+00	7.54E-07	6.76E+05	0.00E+00	5.72E-17	1.44E+05	3.37E-06	1.80E+05	6.21E-06	2.77E-10	2.89E-07	1.32E-09	9.99E-08	3.28E-06	4.42E-07	5.21E-07	2.01E-07	0.00E+00	1.06E-08	4.75E-11	1.50E-22	5.04E-19	2.18E-31	9.48E-25	2.97E-38	2.85E-27	4.55E-31	1.73E-33	3.11E-23	1.60E-06	1.58E-37	2.01E-13	4.56E-14	8.52E-19	6.47E-28	2.55E-45	8.15E-39	3.50E-34	0.00E+00	9.09E-22	2.29E-09	3.44E-07	0.00E+00	0.00E+00	2.00E-07	1.95E-07	2.18E-22
6.66E-09	900	4.08E+18	0.00E+00	7.61E-07	6.76E+05	0.00E+00	5.73E-17	1.44E+05	3.40E-06	1.80E+05	6.27E-06	2.80E-10	2.91E-07	1.32E-09	1.01E-07	3.31E-06	4.46E-07	5.25E-07	2.02E-07	0.00E+00	1.07E-08	4.79E-11	1.51E-22	5.09E-19	2.22E-31	9.66E-25	3.03E-38	2.87E-27	4.63E-31	1.75E-33	3.14E-23	1.62E-06	1.61E-37	2.03E-13	4.60E-14	8.60E-19	6.53E-28	2.60E-45	8.31E-39	3.57E-34	0.00E+00	9.25E-22	2.31E-09	3.47E-07	0.00E+00	0.00E+00	2.01E-07	1.97E-07	2.22E-22
6.67E-09	900	4.08E+18	0.00E+00	7.68E-07	6.76E+05	0.00E+00	5.75E-17	1.44E+05	3.43E-06	1.80E+05	6.32E-06	2.82E-10	2.94E-07	1.32E-09	1.02E-07	3.34E-06	4.50E-07	5.30E-07	2.04E-07	0.00E+00	1.08E-08	4.84E-11	1.53E-22	5.13E-19	2.26E-31	9.83E-25	3.09E-38	2.90E-27	4.71E-31	1.76E-33	3.17E-23	1.63E-06	1.64E-37	2.05E-13	4.64E-14	8.68E-19	6.59E-28	2.65E-45	8.46E-39	3.63E-34	0.00E+00	9.42E-22	2.33E-09	3.50E-07	0.00E+00	0.00E+00	2.03E-07	1.99E-07	2.26E-22
6.68E-09	900	4.08E+18	0.00E+00	7.75E-07	6.76E+05	0.00E+00	5.77E-17	1.44E+05	3.47E-06	1.80E+05	6.38E-06	2.85E-10	2.97E-07	1.32E-09	1.03E-07	3.37E-06	4.54E-07	5.35E-07	2.06E-07	0.00E+00	1.09E-08	4.88E-11	1.55E-22	5.18E-19	2.30E-31	1.00E-24	3.15E-38	2.93E-27	4.80E-31	1.78E-33	3.20E-23	1.65E-06	1.68E-37	2.07E-13	4.68E-14	8.76E-19	6.66E-28	2.70E-45	8.62E-39	3.70E-34	0.00E+00	9.59E-22	2.35E-09	3.53E-07	0.00E+00	0.00E+00	2.05E-07	2.00E-07	2.30E-22
6.69E-09	900	4.08E+18	0.00E+00	7.82E-07	6.76E+05	0.00E+00	5.79E-17	1.44E+05	3.50E-06	1.80E+05	6.44E-06	2.88E-10	2.99E-07	1.33E-09	1.03E-07	3.40E-06	4.58E-07	5.39E-07	2.08E-07	0.00E+00	1.10E-08	4.93E-11	1.56E-22	5.23E-19	2.35E-31	1.02E-24	3.21E-38	2.95E-27	4.88E-31	1.80E-33	3.23E-23	1.66E-06	1.71E-37	2.08E-13	4.72E-14	8.84E-19	6.72E-28	2.75E-45	8.78E-39	3.77E-34	0.00E+00	9.76E-22	2.37E-09	3.56E-07	0.00E+00	0.00E+00	2.07E-07	2.02E-07	2.34E-22
6.70E-09	900	4.08E+18	0.00E+00	7.88E-07	6.76E+05	0.00E+00	5.81E-17	1.44E+05	3.53E-06	1.80E+05	6.49E-06	2.90E-10	3.02E-07	1.33E-09	1.04E-07	3.43E-06	4.62E-07	5.44E-07	2.10E-07	0.00E+00	1.11E-08	4.97E-11	1.58E-22	5.28E-19	2.39E-31	1.04E-24	3.28E-38	2.98E-27	4.97E-31	1.82E-33	3.26E-23	1.68E-06	1.74E-37	2.10E-13	4.77E-14	8.93E-19	6.79E-28	2.80E-45	8.95E-39	3.84E-34	0.00E+00	9.93E-22	2.39E-09	3.59E-07	0.00E+00	0.00E+00	2.09E-07	2.04E-07	2.38E-22
6.71E-09	900	4.08E+18	0.00E+00	7.95E-07	6.76E+05	0.00E+00	5.83E-17	1.44E+05	3.56E-06	1.80E+05	6.55E-06	2.93E-10	3.05E-07	1.33E-09	1.05E-07	3.46E-06	4.66E-07	5.49E-07	2.12E-07	0.00E+00	1.12E-08	5.02E-11	1.60E-22	5.33E-19	2.43E-31	1.06E-24	3.34E-38	3.01E-27	5.06E-31	1.84E-33	3.30E-23	1.69E-06	1.78E-37	2.12E-13	4.81E-14	9.01E-19	6.86E-28	2.86E-45	9.12E-39	3.92E-34	0.00E+00	1.01E-21	2.42E-09	3.62E-07	0.00E+00	0.00E+00	2.11E-07	2.06E-07	2.42E-22
6.72E-09	900	4.08E+18	0.00E+00	8.03E-07	6.76E+05	0.00E+00	5.85E-17	1.44E+05	3.59E-06	1.80E+05	6.61E-06	2.96E-10	3.07E-07	1.34E-09	1.06E-07	3.49E-06	4.70E-07	5.54E-07	2.14E-07	0.00E+00	1.13E-08	5.06E-11	1.61E-22	5.38E-19	2.48E-31	1.08E-24	3.41E-38	3.04E-27	5.15E-31	1.85E-33	3.33E-23	1.71E-06	1.81E-37	2.14E-13	4.85E-14	9.09E-19	6.93E-28	2.91E-45	9.29E-39	3.99E-34	0.00E+00	1.03E-21	2.44E-09	3.66E-07	0.00E+00	0.00E+00	2.12E-07	2.08E-07	2.47E-22
6.73E-09	900	4.08E+18	0.00E+00	8.10E-07	6.76E+05	0.00E+00	5.86E-17	1.44E+05	3.62E-06	1.80E+05	6.67E-06	2.99E-10	3.10E-07	1.34E-09	1.07E-07	3.52E-06	4.75E-07	5.58E-07	2.15E-07	0.00E+00	1.14E-08	5.11E-11	1.63E-22	5.43E-19	2.53E-31	1.10E-24	3.47E-38	3.07E-27	5.24E-31	1.87E-33	3.36E-23	1.72E-06	1.85E-37	2.16E-13	4.89E-14	9.18E-19	6.99E-28	2.97E-45	9.46E-39	4.06E-34	0.00E+00	1.05E-21	2.46E-09	3.69E-07	0.00E+00	0.00E+00	2.14E-07	2.09E-07	2.51E-22
6.74E-09	900	4.08E+18	0.00E+00	8.17E-07	6.76E+05	0.00E+00	5.88E-17	1.44E+05	3.66E-06	1.80E+05	6.73E-06	3.01E-10	3.13E-07	1.34E-09	1.08E-07	3.55E-06	4.79E-07	5.63E-07	2.17E-07	0.00E+00	1.15E-08	5.15E-11	1.65E-22	5.48E-19	2.57E-31	1.12E-24	3.54E-38	3.09E-27	5.33E-31	1.89E-33	3.39E-23	1.74E-06	1.88E-37	2.18E-13	4.94E-14	9.26E-19	7.06E-28	3.03E-45	9.64E-39	4.14E-34	0.00E+00	1.07E-21	2.48E-09	3.72E-07	0.00E+00	0.00E+00	2.16E-07	2.11E-07	2.56E-22
6.75E-09	900	4.08E+18	0.00E+00	8.24E-07	6.76E+05	0.00E+00	5.90E-17	1.44E+05	3.69E-06	1.80E+05	6.79E-06	3.04E-10	3.16E-07	1.34E-09	1.09E-07	3.59E-06	4.83E-07	5.68E-07	2.19E-07	0.00E+00	1.16E-08	5.20E-11	1.67E-22	5.53E-19	2.62E-31	1.14E-24	3.61E-38	3.12E-27	5.43E-31	1.91E-33	3.43E-23	1.75E-06	1.92E-37	2.20E-13	4.98E-14	9.35E-19	7.13E-28	3.08E-45	9.82E-39	4.22E-34	0.00E+00	1.09E-21	2.50E-09	3.75E-07	0.00E+00	0.00E+00	2.18E-07	2.13E-07	2.60E-22
6.76E-09	900	4.08E+18	0.00E+00	8.31E-07	6.76E+05	0.00E+00	5.92E-17	1.44E+05	3.72E-06	1.80E+05	6.85E-06	3.07E-10	3.19E-07	1.35E-09	1.10E-07	3.62E-06	4.88E-07	5.73E-07	2.21E-07	0.00E+00	1.18E-08	5.25E-11	1.68E-22	5.58E-19	2.67E-31	1.16E-24	3.68E-38	3.15E-27	5.53E-31	1.93E-33	3.46E-23	1.77E-06	1.96E-37	2.22E-13	5.03E-14	9.44E-19	7.20E-28	3.14E-45	1.00E-38	4.30E-34	0.00E+00	1.10E-21	2.52E-09	3.79E-07	0.00E+00	0.00E+00	2.20E-07	2.15E-07	2.65E-22
6.77E-09	900	4.08E+18	0.00E+00	8.39E-07	6.76E+05	0.00E+00	5.94E-17	1.44E+05	3.75E-06	1.80E+05	6.91E-06	3.10E-10	3.22E-07	1.35E-09	1.11E-07	3.65E-06	4.92E-07	5.78E-07	2.23E-07	0.00E+00	1.19E-08	5.29E-11	1.70E-22	5.63E-19	2.72E-31	1.18E-24	3.76E-38	3.18E-27	5.63E-31	1.95E-33	3.50E-23	1.78E-06	2.00E-37	2.24E-13	5.07E-14	9.52E-19	7.27E-28	3.20E-45	1.02E-38	4.38E-34	0.00E+00	1.12E-21	2.55E-09	3.82E-07	0.00E+00	0.00E+00	2.22E-07	2.17E-07	2.70E-22
6.78E-09	900	4.08E+18	0.00E+00	8.46E-07	6.76E+05	0.00E+00	5.96E-17	1.44E+05	3.79E-06	1.80E+05	6.97E-06	3.13E-10	3.24E-07	1.35E-09	1.12E-07	3.68E-06	4.96E-07	5.83E-07	2.25E-07	0.00E+00	1.20E-08	5.34E-11	1.72E-22	5.68E-19	2.77E-31	1.20E-24	3.83E-38	3.21E-27	5.73E-31	1.97E-33	3.53E-23	1.80E-06	2.04E-37	2.26E-13	5.12E-14	9.61E-19	7.34E-28	3.26E-45	1.04E-38	4.46E-34	0.00E+00	1.14E-21	2.57E-09	3.86E-07	0.00E+00	0.00E+00	2.24E-07	2.19E-07	2.75E-22
6.79E-09	900	4.08E+18	0.00E+00	8.54E-07	6.76E+05	0.00E+00	5.98E-17	1.44E+05	3.82E-06	1.80E+05	7.03E-06	3.16E-10	3.27E-07	1.36E-09	1.13E-07	3.72E-06	5.01E-07	5.88E-07	2.27E-07	0.00E+00	1.21E-08	5.39E-11	1.74E-22	5.74E-19	2.82E-31	1.22E-24	3.91E-38	3.24E-27	5.83E-31	1.99E-33	3.57E-23	1.82E-06	2.08E-37	2.28E-13	5.16E-14	9.70E-19	7.42E-28	3.33E-45	1.06E-38	4.54E-34	0.00E+00	1.16E-21	2.59E-09	3.89E-07	0.00E+00	0.00E+00	2.26E-07	2.21E-07	2.79E-22
6.80E-09	900	4.08E+18	0.00E+00	8.61E-07	6.76E+05	0.00E+00	6.00E-17	1.44E+05	3.86E-06	1.80E+05	7.10E-06	3.19E-10	3.30E-07	1.36E-09	1.14E-07	3.75E-06	5.05E-07	5.93E-07	2.29E-07	0.00E+00	1.22E-08	5.44E-11	1.76E-22	5.79E-19	2.87E-31	1.25E-24	3.98E-38	3.27E-27	5.93E-31	2.01E-33	3.60E-23	1.83E-06	2.12E-37	2.30E-13	5.21E-14	9.79E-19	7.49E-28	3.39E-45	1.08E-38	4.63E-34	0.00E+00	1.19E-21	2.62E-09	3.92E-07	0.00E+00	0.00E+00	2.28E-07	2.23E-07	2.84E-22
6.81E-09	900	4.08E+18	0.00E+00	8.69E-07	6.76E+05	0.00E+00	6.02E-17	1.44E+05	3.89E-06	1.80E+05	7.16E-06	3.22E-10	3.33E-07	1.36E-09	1.15E-07	3.78E-06	5.10E-07	5.98E-07	2.31E-07	0.00E+00	1.23E-08	5.49E-11	1.78E-22	5.84E-19	2.93E-31	1.27E-24	4.06E-38	3.30E-27	6.04E-31	2.02E-33	3.64E-23	1.85E-06	2.16E-37	2.32E-13	5.26E-14	9.88E-19	7.56E-28	3.45E-45	1.10E-38	4.71E-34	0.00E+00	1.21E-21	2.64E-09	3.96E-07	0.00E+00	0.00E+00	2.30E-07	2.25E-07	2.90E-22
6.82E-09	900	4.08E+18	0.00E+00	8.77E-07	6.76E+05	0.00E+00	6.03E-17	1.44E+05	3.92E-06	1.80E+05	7.22E-06	3.25E-10	3.36E-07	1.37E-09	1.16E-07	3.82E-06	5.14E-07	6.04E-07	2.33E-07	0.00E+00	1.24E-08	5.54E-11	1.79E-22	5.90E-19	2.98E-31	1.29E-24	4.14E-38	3.33E-27	6.15E-31	2.04E-33	3.67E-23	1.87E-06	2.20E-37	2.34E-13	5.30E-14	9.98E-19	7.64E-28	3.52E-45	1.12E-38	4.80E-34	0.00E+00	1.23E-21	2.66E-09	4.00E-07	0.00E+00	0.00E+00	2.32E-07	2.27E-07	2.95E-22
6.83E-09	900	4.08E+18	0.00E+00	8.85E-07	6.76E+05	0.00E+00	6.05E-17	1.44E+05	3.96E-06	1.80E+05	7.29E-06	3.28E-10	3.39E-07	1.37E-09	1.17E-07	3.85E-06	5.19E-07	6.09E-07	2.36E-07	0.00E+00	1.25E-08	5.59E-11	1.81E-22	5.95E-19	3.03E-31	1.31E-24	4.22E-38	3.36E-27	6.26E-31	2.06E-33	3.71E-23	1.88E-06	2.24E-37	2.36E-13	5.35E-14	1.01E-18	7.71E-28	3.59E-45	1.14E-38	4.89E-34	0.00E+00	1.25E-21	2.69E-09	4.03E-07	0.00E+00	0.00E+00	2.34E-07	2.29E-07	3.00E-22
6.84E-09	900	4.08E+18	0.00E+00	8.92E-07	6.76E+05	0.00E+00	6.07E-17	1.44E+05	3.99E-06	1.80E+05	7.35E-06	3.31E-10	3.42E-07	1.37E-09	1.18E-07	3.88E-06	5.24E-07	6.14E-07	2.38E-07	0.00E+00	1.26E-08	5.64E-11	1.83E-22	6.01E-19	3.09E-31	1.34E-24	4.31E-38	3.39E-27	6.37E-31	2.09E-33	3.74E-23	1.90E-06	2.29E-37	2.38E-13	5.40E-14	1.02E-18	7.79E-28	3.66E-45	1.16E-38	4.98E-34	0.00E+00	1.27E-21	2.71E-09	4.07E-07	0.00E+00	0.00E+00	2.36E-07	2.31E-07	3.05E-22
6.85E-09	900	4.08E+18	0.00E+00	9.00E-07	6.76E+05	0.00E+00	6.09E-17	1.44E+05	4.03E-06	1.80E+05	7.42E-06	3.34E-10	3.45E-07	1.37E-09	1.19E-07	3.92E-06	5.28E-07	6.20E-07	2.40E-07	0.00E+00	1.27E-08	5.69E-11	1.85E-22	6.07E-19	3.15E-31	1.36E-24	4.39E-38	3.42E-27	6.48E-31	2.11E-33	3.78E-23	1.92E-06	2.33E-37	2.41E-13	5.45E-14	1.03E-18	7.86E-28	3.72E-45	1.18E-38	5.08E-34	0.00E+00	1.30E-21	2.73E-09	4.10E-07	0.00E+00	0.00E+00	2.38E-07	2.33E-07	3.11E-22
6.86E-09	900	4.08E+18	0.00E+00	9.08E-07	6.76E+05	0.00E+00	6.11E-17	1.44E+05	4.07E-06	1.80E+05	7.49E-06	3.37E-10	3.49E-07	1.38E-09	1.20E-07	3.95E-06	5.33E-07	6.25E-07	2.42E-07	0.00E+00	1.29E-08	5.74E-11	1.87E-22	6.12E-19	3.21E-31	1.39E-24	4.48E-38	3.45E-27	6.60E-31	2.13E-33	3.82E-23	1.93E-06	2.38E-37	2.43E-13	5.50E-14	1.04E-18	7.94E-28	3.80E-45	1.20E-38	5.17E-34	0.00E+00	1.32E-21	2.76E-09	4.14E-07	0.00E+00	0.00E+00	2.41E-07	2.35E-07	3.16E-22
6.87E-09	900	4.08E+18	0.00E+00	9.16E-07	6.76E+05	0.00E+00	6.13E-17	1.44E+05	4.10E-06	1.80E+05	7.55E-06	3.40E-10	3.52E-07	1.38E-09	1.21E-07	3.99E-06	5.38E-07	6.30E-07	2.44E-07	0.00E+00	1.30E-08	5.79E-11	1.89E-22	6.18E-19	3.27E-31	1.41E-24	4.57E-38	3.49E-27	6.71E-31	2.15E-33	3.85E-23	1.95E-06	2.42E-37	2.45E-13	5.55E-14	1.04E-18	8.02E-28	3.87E-45	1.23E-38	5.27E-34	0.00E+00	1.34E-21	2.78E-09	4.18E-07	0.00E+00	0.00E+00	2.43E-07	2.37E-07	3.22E-22
6.88E-09	900	4.08E+18	0.00E+00	9.25E-07	6.76E+05	0.00E+00	6.15E-17	1.44E+05	4.14E-06	1.80E+05	7.62E-06	3.43E-10	3.55E-07	1.38E-09	1.23E-07	4.02E-06	5.43E-07	6.36E-07	2.46E-07	0.00E+00	1.31E-08	5.85E-11	1.91E-22	6.24E-19	3.33E-31	1.44E-24	4.66E-38	3.52E-27	6.83E-31	2.17E-33	3.89E-23	1.97E-06	2.47E-37	2.47E-13	5.60E-14	1.05E-18	8.10E-28	3.94E-45	1.25E-38	5.36E-34	0.00E+00	1.37E-21	2.81E-09	4.21E-07	0.00E+00	0.00E+00	2.45E-07	2.39E-07	3.28E-22
6.89E-09	900	4.08E+18	0.00E+00	9.33E-07	6.76E+05	0.00E+00	6.17E-17	1.44E+05	4.18E-06	1.80E+05	7.69E-06	3.46E-10	3.58E-07	1.39E-09	1.24E-07	4.06E-06	5.48E-07	6.42E-07	2.48E-07	0.00E+00	1.32E-08	5.90E-11	1.93E-22	6.29E-19	3.39E-31	1.47E-24	4.75E-38	3.55E-27	6.96E-31	2.19E-33	3.93E-23	1.99E-06	2.52E-37	2.49E-13	5.65E-14	1.06E-18	8.18E-28	4.02E-45	1.27E-38	5.46E-34	0.00E+00	1.39E-21	2.83E-09	4.25E-07	0.00E+00	0.00E+00	2.47E-07	2.41E-07	3.34E-22
6.90E-09	900	4.08E+18	0.00E+00	9.41E-07	6.76E+05	0.00E+00	6.19E-17	1.44E+05	4.21E-06	1.80E+05	7.76E-06	3.49E-10	3.61E-07	1.39E-09	1.25E-07	4.10E-06	5.52E-07	6.47E-07	2.51E-07	0.00E+00	1.33E-08	5.95E-11	1.96E-22	6.35E-19	3.45E-31	1.49E-24	4.84E-38	3.58E-27	7.08E-31	2.21E-33	3.97E-23	2.00E-06	2.57E-37	2.52E-13	5.70E-14	1.07E-18	8.26E-28	4.09E-45	1.30E-38	5.57E-34	0.00E+00	1.42E-21	2.86E-09	4.29E-07	0.00E+00	0.00E+00	2.49E-07	2.43E-07	3.40E-22
6.91E-09	900	4.08E+18	0.00E+00	9.49E-07	6.76E+05	0.00E+00	6.21E-17	1.44E+05	4.25E-06	1.80E+05	7.83E-06	3.53E-10	3.65E-07	1.39E-09	1.26E-07	4.13E-06	5.57E-07	6.53E-07	2.53E-07	0.00E+00	1.34E-08	6.01E-11	1.98E-22	6.41E-19	3.51E-31	1.52E-24	4.94E-38	3.62E-27	7.21E-31	2.23E-33	4.01E-23	2.02E-06	2.62E-37	2.54E-13	5.75E-14	1.08E-18	8.34E-28	4.17E-45	1.32E-38	5.67E-34	0.00E+00	1.44E-21	2.88E-09	4.33E-07	0.00E+00	0.00E+00	2.51E-07	2.46E-07	3.46E-22
6.92E-09	900	4.08E+18	0.00E+00	9.58E-07	6.76E+05	0.00E+00	6.23E-17	1.44E+05	4.29E-06	1.80E+05	7.89E-06	3.56E-10	3.68E-07	1.40E-09	1.27E-07	4.17E-06	5.62E-07	6.58E-07	2.55E-07	0.00E+00	1.36E-08	6.06E-11	2.00E-22	6.47E-19	3.58E-31	1.55E-24	5.04E-38	3.65E-27	7.33E-31	2.25E-33	4.05E-23	2.04E-06	2.67E-37	2.56E-13	5.80E-14	1.09E-18	8.42E-28	4.25E-45	1.34E-38	5.78E-34	0.00E+00	1.47E-21	2.91E-09	4.37E-07	0.00E+00	0.00E+00	2.54E-07	2.48E-07	3.52E-22
6.93E-09	900	4.08E+18	0.00E+00	9.66E-07	6.76E+05	0.00E+00	6.25E-17	1.44E+05	4.33E-06	1.80E+05	7.97E-06	3.59E-10	3.71E-07	1.40E-09	1.28E-07	4.21E-06	5.67E-07	6.64E-07	2.57E-07	0.00E+00	1.37E-08	6.12E-11	2.02E-22	6.53E-19	3.65E-31	1.58E-24	5.14E-38	3.68E-27	7.47E-31	2.28E-33	4.09E-23	2.06E-06	2.72E-37	2.58E-13	5.85E-14	1.10E-18	8.50E-28	4.33E-45	1.37E-38	5.88E-34	0.00E+00	1.49E-21	2.93E-09	4.41E-07	0.00E+00	0.00E+00	2.56E-07	2.50E-07	3.58E-22
6.94E-09	900	4.08E+18	0.00E+00	9.75E-07	6.76E+05	0.00E+00	6.27E-17	1.44E+05	4.37E-06	1.80E+05	8.04E-06	3.63E-10	3.75E-07	1.40E-09	1.29E-07	4.24E-06	5.72E-07	6.70E-07	2.60E-07	0.00E+00	1.38E-08	6.17E-11	2.04E-22	6.59E-19	3.71E-31	1.60E-24	5.24E-38	3.72E-27	7.60E-31	2.30E-33	4.13E-23	2.08E-06	2.78E-37	2.61E-13	5.91E-14	1.11E-18	8.58E-28	4.41E-45	1.40E-38	5.99E-34	0.00E+00	1.52E-21	2.96E-09	4.44E-07	0.00E+00	0.00E+00	2.58E-07	2.52E-07	3.65E-22
6.95E-09	900	4.08E+18	0.00E+00	9.84E-07	6.76E+05	0.00E+00	6.29E-17	1.44E+05	4.40E-06	1.80E+05	8.11E-06	3.66E-10	3.78E-07	1.41E-09	1.30E-07	4.28E-06	5.78E-07	6.76E-07	2.62E-07	0.00E+00	1.39E-08	6.23E-11	2.06E-22	6.65E-19	3.78E-31	1.63E-24	5.34E-38	3.75E-27	7.73E-31	2.32E-33	4.17E-23	2.09E-06	2.83E-37	2.63E-13	5.96E-14	1.12E-18	8.67E-28	4.50E-45	1.42E-38	6.10E-34	0.00E+00	1.55E-21	2.99E-09	4.48E-07	0.00E+00	0.00E+00	2.60E-07	2.54E-07	3.71E-22
6.96E-09	900	4.08E+18	0.00E+00	9.92E-07	6.76E+05	0.00E+00	6.31E-17	1.44E+05	4.44E-06	1.80E+05	8.18E-06	3.69E-10	3.81E-07	1.41E-09	1.32E-07	4.32E-06	5.83E-07	6.82E-07	2.64E-07	0.00E+00	1.41E-08	6.28E-11	2.09E-22	6.71E-19	3.85E-31	1.66E-24	5.45E-38	3.79E-27	7.87E-31	2.34E-33	4.21E-23	2.11E-06	2.89E-37	2.66E-13	6.01E-14	1.14E-18	8.75E-28	4.58E-45	1.45E-38	6.22E-34	0.00E+00	1.57E-21	3.01E-09	4.52E-07	0.00E+00	0.00E+00	2.63E-07	2.57E-07	3.78E-22
6.97E-09	900	4.08E+18	0.00E+00	1.00E-06	6.76E+05	0.00E+00	6.33E-17	1.44E+05	4.48E-06	1.80E+05	8.25E-06	3.73E-10	3.85E-07	1.41E-09	1.33E-07	4.36E-06	5.88E-07	6.88E-07	2.67E-07	0.00E+00	1.42E-08	6.34E-11	2.11E-22	6.78E-19	3.92E-31	1.69E-24	5.55E-38	3.82E-27	8.01E-31	2.37E-33	4.25E-23	2.13E-06	2.94E-37	2.68E-13	6.07E-14	1.15E-18	8.84E-28	4.67E-45	1.47E-38	6.33E-34	0.00E+00	1.60E-21	3.04E-09	4.56E-07	0.00E+00	0.00E+00	2.65E-07	2.59E-07	3.85E-22
6.98E-09	900	4.08E+18	0.00E+00	1.01E-06	6.76E+05	0.00E+00	6.35E-17	1.44E+05	4.52E-06	1.80E+05	8.33E-06	3.76E-10	3.88E-07	1.42E-09	1.34E-07	4.40E-06	5.93E-07	6.94E-07	2.69E-07	0.00E+00	1.43E-08	6.40E-11	2.13E-22	6.84E-19	3.99E-31	1.72E-24	5.66E-38	3.86E-27	8.16E-31	2.39E-33	4.29E-23	2.15E-06	3.00E-37	2.70E-13	6.12E-14	1.16E-18	8.92E-28	4.76E-45	1.50E-38	6.45E-34	0.00E+00	1.63E-21	3.07E-09	4.61E-07	0.00E+00	0.00E+00	2.68E-07	2.61E-07	3.92E-22
6.99E-09	900	4.08E+18	0.00E+00	1.02E-06	6.76E+05	0.00E+00	6.37E-17	1.44E+05	4.56E-06	1.80E+05	8.40E-06	3.80E-10	3.92E-07	1.42E-09	1.35E-07	4.44E-06	5.99E-07	7.00E-07	2.72E-07	0.00E+00	1.44E-08	6.45E-11	2.16E-22	6.90E-19	4.07E-31	1.76E-24	5.78E-38	3.89E-27	8.30E-31	2.41E-33	4.33E-23	2.17E-06	3.06E-37	2.73E-13	6.17E-14	1.17E-18	9.01E-28	4.85E-45	1.53E-38	6.57E-34	0.00E+00	1.66E-21	3.09E-09	4.65E-07	0.00E+00	0.00E+00	2.70E-07	2.64E-07	3.99E-22
7.00E-09	900	4.08E+18	0.00E+00	1.03E-06	6.76E+05	0.00E+00	6.39E-17	1.44E+05	4.60E-06	1.80E+05	8.48E-06	3.83E-10	3.95E-07	1.42E-09	1.36E-07	4.48E-06	6.04E-07	7.06E-07	2.74E-07	0.00E+00	1.46E-08	6.51E-11	2.18E-22	6.97E-19	4.14E-31	1.79E-24	5.89E-38	3.93E-27	8.45E-31	2.44E-33	4.37E-23	2.19E-06	3.12E-37	2.75E-13	6.23E-14	1.18E-18	9.10E-28	4.94E-45	1.56E-38	6.69E-34	0.00E+00	1.69E-21	3.12E-09	4.69E-07	0.00E+00	0.00E+00	2.72E-07	2.66E-07	4.06E-22
7.01E-09	900	4.08E+18	0.00E+00	1.04E-06	6.76E+05	0.00E+00	6.41E-17	1.44E+05	4.65E-06	1.80E+05	8.55E-06	3.87E-10	3.99E-07	1.43E-09	1.38E-07	4.52E-06	6.09E-07	7.12E-07	2.76E-07	0.00E+00	1.47E-08	6.57E-11	2.20E-22	7.03E-19	4.22E-31	1.82E-24	6.01E-38	3.96E-27	8.60E-31	2.46E-33	4.42E-23	2.21E-06	3.18E-37	2.78E-13	6.29E-14	1.19E-18	9.19E-28	5.03E-45	1.59E-38	6.82E-34	0.00E+00	1.72E-21	3.15E-09	4.73E-07	0.00E+00	0.00E+00	2.75E-07	2.68E-07	4.13E-22
7.02E-09	900	4.08E+18	0.00E+00	1.05E-06	6.76E+05	0.00E+00	6.43E-17	1.44E+05	4.69E-06	1.80E+05	8.63E-06	3.90E-10	4.02E-07	1.43E-09	1.39E-07	4.56E-06	6.15E-07	7.18E-07	2.79E-07	0.00E+00	1.48E-08	6.63E-11	2.23E-22	7.10E-19	4.30E-31	1.85E-24	6.13E-38	4.00E-27	8.75E-31	2.48E-33	4.46E-23	2.23E-06	3.25E-37	2.80E-13	6.34E-14	1.20E-18	9.27E-28	5.13E-45	1.62E-38	6.94E-34	0.00E+00	1.75E-21	3.18E-09	4.77E-07	0.00E+00	0.00E+00	2.77E-07	2.71E-07	4.21E-22
7.03E-09	900	4.08E+18	0.00E+00	1.06E-06	6.76E+05	0.00E+00	6.45E-17	1.44E+05	4.73E-06	1.80E+05	8.71E-06	3.94E-10	4.06E-07	1.43E-09	1.40E-07	4.60E-06	6.20E-07	7.25E-07	2.81E-07	0.00E+00	1.50E-08	6.69E-11	2.25E-22	7.16E-19	4.38E-31	1.89E-24	6.25E-38	4.04E-27	8.91E-31	2.51E-33	4.50E-23	2.25E-06	3.31E-37	2.83E-13	6.40E-14	1.21E-18	9.36E-28	5.22E-45	1.65E-38	7.07E-34	0.00E+00	1.78E-21	3.21E-09	4.81E-07	0.00E+00	0.00E+00	2.80E-07	2.73E-07	4.28E-22
7.04E-09	900	4.08E+18	0.00E+00	1.07E-06	6.76E+05	0.00E+00	6.47E-17	1.44E+05	4.77E-06	1.80E+05	8.78E-06	3.98E-10	4.10E-07	1.44E-09	1.41E-07	4.64E-06	6.26E-07	7.31E-07	2.84E-07	0.00E+00	1.51E-08	6.75E-11	2.28E-22	7.23E-19	4.46E-31	1.92E-24	6.37E-38	4.07E-27	9.07E-31	2.53E-33	4.55E-23	2.27E-06	3.37E-37	2.85E-13	6.46E-14	1.22E-18	9.46E-28	5.32E-45	1.68E-38	7.21E-34	0.00E+00	1.81E-21	3.23E-09	4.86E-07	0.00E+00	0.00E+00	2.82E-07	2.75E-07	4.36E-22
7.05E-09	900	4.08E+18	0.00E+00	1.07E-06	6.76E+05	0.00E+00	6.49E-17	1.44E+05	4.81E-06	1.80E+05	8.86E-06	4.01E-10	4.13E-07	1.44E-09	1.43E-07	4.68E-06	6.31E-07	7.37E-07	2.87E-07	0.00E+00	1.52E-08	6.81E-11	2.30E-22	7.29E-19	4.54E-31	1.96E-24	6.50E-38	4.11E-27	9.23E-31	2.56E-33	4.59E-23	2.29E-06	3.44E-37	2.88E-13	6.51E-14	1.23E-18	9.55E-28	5.42E-45	1.71E-38	7.34E-34	0.00E+00	1.85E-21	3.26E-09	4.90E-07	0.00E+00	0.00E+00	2.85E-07	2.78E-07	4.44E-22
7.06E-09	900	4.08E+18	0.00E+00	1.08E-06	6.76E+05	0.00E+00	6.51E-17	1.44E+05	4.86E-06	1.80E+05	8.94E-06	4.05E-10	4.17E-07	1.44E-09	1.44E-07	4.72E-06	6.37E-07	7.44E-07	2.89E-07	0.00E+00	1.54E-08	6.87E-11	2.33E-22	7.36E-19	4.62E-31	1.99E-24	6.63E-38	4.15E-27	9.40E-31	2.58E-33	4.63E-23	2.31E-06	3.51E-37	2.90E-13	6.57E-14	1.24E-18	9.64E-28	5.53E-45	1.74E-38	7.48E-34	0.00E+00	1.88E-21	3.29E-09	4.94E-07	0.00E+00	0.00E+00	2.87E-07	2.80E-07	4.52E-22
7.07E-09	900	4.08E+18	0.00E+00	1.09E-06	6.76E+05	0.00E+00	6.53E-17	1.44E+05	4.90E-06	1.80E+05	9.02E-06	4.09E-10	4.21E-07	1.45E-09	1.45E-07	4.76E-06	6.43E-07	7.50E-07	2.92E-07	0.00E+00	1.55E-08	6.94E-11	2.35E-22	7.43E-19	4.71E-31	2.03E-24	6.76E-38	4.19E-27	9.56E-31	2.61E-33	4.68E-23	2.33E-06	3.58E-37	2.93E-13	6.63E-14	1.26E-18	9.73E-28	5.63E-45	1.77E-38	7.61E-34	0.00E+00	1.91E-21	3.32E-09	4.99E-07	0.00E+00	0.00E+00	2.90E-07	2.83E-07	4.60E-22
7.08E-09	900	4.08E+18	0.00E+00	1.10E-06	6.76E+05	0.00E+00	6.55E-17	1.44E+05	4.94E-06	1.80E+05	9.10E-06	4.13E-10	4.25E-07	1.45E-09	1.46E-07	4.80E-06	6.49E-07	7.57E-07	2.94E-07	0.00E+00	1.57E-08	7.00E-11	2.38E-22	7.50E-19	4.80E-31	2.07E-24	6.89E-38	4.22E-27	9.74E-31	2.63E-33	4.72E-23	2.35E-06	3.65E-37	2.96E-13	6.69E-14	1.27E-18	9.83E-28	5.74E-45	1.81E-38	7.76E-34	0.00E+00	1.95E-21	3.35E-09	5.03E-07	0.00E+00	0.00E+00	2.92E-07	2.85E-07	4.68E-22
7.09E-09	900	4.08E+18	0.00E+00	1.11E-06	6.76E+05	0.00E+00	6.57E-17	1.44E+05	4.99E-06	1.80E+05	9.18E-06	4.16E-10	4.28E-07	1.45E-09	1.48E-07	4.85E-06	6.54E-07	7.63E-07	2.97E-07	0.00E+00	1.58E-08	7.06E-11	2.40E-22	7.57E-19	4.88E-31	2.10E-24	7.03E-38	4.26E-27	9.91E-31	2.66E-33	4.77E-23	2.37E-06	3.72E-37	2.98E-13	6.75E-14	1.28E-18	9.92E-28	5.85E-45	1.84E-38	7.90E-34	0.00E+00	1.98E-21	3.38E-09	5.08E-07	0.00E+00	0.00E+00	2.95E-07	2.88E-07	4.76E-22
7.10E-09	900	4.08E+18	0.00E+00	1.12E-06	6.76E+05	0.00E+00	6.59E-17	1.44E+05	5.03E-06	1.80E+05	9.26E-06	4.20E-10	4.32E-07	1.46E-09	1.49E-07	4.89E-06	6.60E-07	7.70E-07	3.00E-07	0.00E+00	1.59E-08	7.13E-11	2.43E-22	7.64E-19	4.97E-31	2.14E-24	7.17E-38	4.30E-27	1.01E-30	2.68E-33	4.82E-23	2.39E-06	3.79E-37	3.01E-13	6.81E-14	1.29E-18	1.00E-27	5.96E-45	1.87E-38	8.05E-34	0.00E+00	2.02E-21	3.41E-09	5.12E-07	0.00E+00	0.00E+00	2.98E-07	2.90E-07	4.85E-22
7.11E-09	900	4.08E+18	0.00E+00	1.13E-06	6.76E+05	0.00E+00	6.61E-17	1.44E+05	5.08E-06	1.80E+05	9.35E-06	4.24E-10	4.36E-07	1.46E-09	1.50E-07	4.93E-06	6.66E-07	7.77E-07	3.02E-07	0.00E+00	1.61E-08	7.19E-11	2.46E-22	7.71E-19	5.07E-31	2.18E-24	7.31E-38	4.34E-27	1.03E-30	2.71E-33	4.86E-23	2.41E-06	3.87E-37	3.04E-13	6.87E-14	1.30E-18	1.01E-27	6.07E-45	1.91E-38	8.20E-34	0.00E+00	2.05E-21	3.44E-09	5.17E-07	0.00E+00	0.00E+00	3.00E-07	2.93E-07	4.93E-22
7.12E-09	900	4.08E+18	0.00E+00	1.14E-06	6.76E+05	0.00E+00	6.63E-17	1.44E+05	5.12E-06	1.80E+05	9.43E-06	4.28E-10	4.40E-07	1.46E-09	1.52E-07	4.98E-06	6.72E-07	7.84E-07	3.05E-07	0.00E+00	1.62E-08	7.25E-11	2.48E-22	7.78E-19	5.16E-31	2.22E-24	7.45E-38	4.38E-27	1.04E-30	2.74E-33	4.91E-23	2.43E-06	3.95E-37	3.06E-13	6.93E-14	1.32E-18	1.02E-27	6.18E-45	1.94E-38	8.35E-34	0.00E+00	2.09E-21	3.47E-09	5.21E-07	0.00E+00	0.00E+00	3.03E-07	2.96E-07	5.02E-22
7.13E-09	900	4.08E+18	0.00E+00	1.15E-06	6.76E+05	0.00E+00	6.65E-17	1.44E+05	5.17E-06	1.80E+05	9.51E-06	4.32E-10	4.44E-07	1.47E-09	1.53E-07	5.02E-06	6.78E-07	7.91E-07	3.08E-07	0.00E+00	1.64E-08	7.32E-11	2.51E-22	7.85E-19	5.25E-31	2.26E-24	7.60E-38	4.42E-27	1.06E-30	2.76E-33	4.96E-23	2.46E-06	4.02E-37	3.09E-13	7.00E-14	1.33E-18	1.03E-27	6.30E-45	1.98E-38	8.50E-34	0.00E+00	2.13E-21	3.50E-09	5.26E-07	0.00E+00	0.00E+00	3.06E-07	2.98E-07	5.11E-22
7.14E-09	900	4.08E+18	0.00E+00	1.16E-06	6.76E+05	0.00E+00	6.67E-17	1.44E+05	5.21E-06	1.80E+05	9.60E-06	4.36E-10	4.48E-07	1.47E-09	1.54E-07	5.07E-06	6.84E-07	7.97E-07	3.10E-07	0.00E+00	1.65E-08	7.39E-11	2.54E-22	7.92E-19	5.35E-31	2.30E-24	7.75E-38	4.46E-27	1.08E-30	2.79E-33	5.00E-23	2.48E-06	4.10E-37	3.12E-13	7.06E-14	1.34E-18	1.04E-27	6.42E-45	2.02E-38	8.66E-34	0.00E+00	2.17E-21	3.53E-09	5.31E-07	0.00E+00	0.00E+00	3.08E-07	3.01E-07	5.20E-22
7.15E-09	900	4.08E+18	0.00E+00	1.17E-06	6.76E+05	0.00E+00	6.69E-17	1.44E+05	5.26E-06	1.80E+05	9.68E-06	4.40E-10	4.52E-07	1.47E-09	1.56E-07	5.11E-06	6.90E-07	8.04E-07	3.13E-07	0.00E+00	1.67E-08	7.45E-11	2.57E-22	8.00E-19	5.45E-31	2.34E-24	7.91E-38	4.50E-27	1.10E-30	2.82E-33	5.05E-23	2.50E-06	4.18E-37	3.15E-13	7.12E-14	1.35E-18	1.05E-27	6.54E-45	2.05E-38	8.82E-34	0.00E+00	2.20E-21	3.57E-09	5.36E-07	0.00E+00	0.00E+00	3.11E-07	3.04E-07	5.30E-22
7.16E-09	900	4.08E+18	0.00E+00	1.18E-06	6.76E+05	0.00E+00	6.71E-17	1.44E+05	5.31E-06	1.80E+05	9.77E-06	4.44E-10	4.56E-07	1.48E-09	1.57E-07	5.16E-06	6.96E-07	8.11E-07	3.16E-07	0.00E+00	1.68E-08	7.52E-11	2.60E-22	8.07E-19	5.55E-31	2.39E-24	8.07E-38	4.54E-27	1.12E-30	2.84E-33	5.10E-23	2.52E-06	4.27E-37	3.18E-13	7.19E-14	1.36E-18	1.06E-27	6.66E-45	2.09E-38	8.98E-34	0.00E+00	2.24E-21	3.60E-09	5.40E-07	0.00E+00	0.00E+00	3.14E-07	3.06E-07	5.39E-22
7.17E-09	900	4.08E+18	0.00E+00	1.20E-06	6.76E+05	0.00E+00	6.73E-17	1.44E+05	5.35E-06	1.80E+05	9.86E-06	4.48E-10	4.60E-07	1.48E-09	1.59E-07	5.20E-06	7.03E-07	8.19E-07	3.19E-07	0.00E+00	1.70E-08	7.59E-11	2.63E-22	8.14E-19	5.65E-31	2.43E-24	8.23E-38	4.59E-27	1.14E-30	2.87E-33	5.15E-23	2.54E-06	4.35E-37	3.20E-13	7.25E-14	1.38E-18	1.07E-27	6.79E-45	2.13E-38	9.15E-34	0.00E+00	2.28E-21	3.63E-09	5.45E-07	0.00E+00	0.00E+00	3.17E-07	3.09E-07	5.49E-22
7.18E-09	900	4.08E+18	0.00E+00	1.21E-06	6.76E+05	0.00E+00	6.75E-17	1.44E+05	5.40E-06	1.80E+05	9.94E-06	4.52E-10	4.64E-07	1.48E-09	1.60E-07	5.25E-06	7.09E-07	8.26E-07	3.22E-07	0.00E+00	1.71E-08	7.66E-11	2.65E-22	8.22E-19	5.76E-31	2.47E-24	8.39E-38	4.63E-27	1.16E-30	2.90E-33	5.20E-23	2.57E-06	4.44E-37	3.23E-13	7.31E-14	1.39E-18	1.08E-27	6.92E-45	2.17E-38	9.32E-34	0.00E+00	2.33E-21	3.66E-09	5.50E-07	0.00E+00	0.00E+00	3.19E-07	3.12E-07	5.59E-22
7.19E-09	900	4.08E+18	0.00E+00	1.22E-06	6.76E+05	0.00E+00	6.77E-17	1.44E+05	5.45E-06	1.80E+05	1.00E-05	4.56E-10	4.68E-07	1.49E-09	1.61E-07	5.30E-06	7.15E-07	8.33E-07	3.25E-07	0.00E+00	1.73E-08	7.73E-11	2.68E-22	8.30E-19	5.86E-31	2.52E-24	8.56E-38	4.67E-27	1.18E-30	2.93E-33	5.25E-23	2.59E-06	4.53E-37	3.26E-13	7.38E-14	1.40E-18	1.09E-27	7.05E-45	2.21E-38	9.49E-34	0.00E+00	2.37E-21	3.69E-09	5.55E-07	0.00E+00	0.00E+00	3.22E-07	3.15E-07	5.69E-22
7.20E-09	900	4.08E+18	0.00E+00	1.23E-06	6.76E+05	0.00E+00	6.79E-17	1.44E+05	5.50E-06	1.80E+05	1.01E-05	4.61E-10	4.73E-07	1.49E-09	1.63E-07	5.34E-06	7.22E-07	8.40E-07	3.27E-07	0.00E+00	1.74E-08	7.79E-11	2.71E-22	8.37E-19	5.97E-31	2.57E-24	8.73E-38	4.71E-27	1.20E-30	2.96E-33	5.30E-23	2.61E-06	4.61E-37	3.29E-13	7.45E-14	1.42E-18	1.10E-27	7.18E-45	2.25E-38	9.67E-34	0.00E+00	2.41E-21	3.73E-09	5.60E-07	0.00E+00	0.00E+00	3.25E-07	3.17E-07	5.79E-22
7.21E-09	900	4.08E+18	0.00E+00	1.24E-06	6.76E+05	0.00E+00	6.82E-17	1.44E+05	5.55E-06	1.80E+05	1.02E-05	4.65E-10	4.77E-07	1.49E-09	1.64E-07	5.39E-06	7.28E-07	8.48E-07	3.30E-07	0.00E+00	1.76E-08	7.86E-11	2.74E-22	8.45E-19	6.08E-31	2.61E-24	8.90E-38	4.76E-27	1.23E-30	2.99E-33	5.35E-23	2.64E-06	4.71E-37	3.32E-13	7.51E-14	1.43E-18	1.11E-27	7.31E-45	2.29E-38	9.85E-34	0.00E+00	2.45E-21	3.76E-09	5.65E-07	0.00E+00	0.00E+00	3.28E-07	3.20E-07	5.89E-22
7.22E-09	900	4.08E+18	0.00E+00	1.25E-06	6.76E+05	0.00E+00	6.84E-17	1.44E+05	5.60E-06	1.80E+05	1.03E-05	4.69E-10	4.81E-07	1.50E-09	1.66E-07	5.44E-06	7.35E-07	8.55E-07	3.33E-07	0.00E+00	1.77E-08	7.94E-11	2.77E-22	8.53E-19	6.19E-31	2.66E-24	9.08E-38	4.80E-27	1.25E-30	3.01E-33	5.40E-23	2.66E-06	4.80E-37	3.35E-13	7.58E-14	1.44E-18	1.12E-27	7.45E-45	2.34E-38	1.00E-33	0.00E+00	2.50E-21	3.79E-09	5.70E-07	0.00E+00	0.00E+00	3.31E-07	3.23E-07	6.00E-22
7.23E-09	900	4.08E+18	0.00E+00	1.26E-06	6.76E+05	0.00E+00	6.86E-17	1.44E+05	5.65E-06	1.80E+05	1.04E-05	4.73E-10	4.85E-07	1.50E-09	1.67E-07	5.49E-06	7.41E-07	8.63E-07	3.36E-07	0.00E+00	1.79E-08	8.01E-11	2.81E-22	8.61E-19	6.30E-31	2.71E-24	9.26E-38	4.84E-27	1.27E-30	3.04E-33	5.46E-23	2.68E-06	4.89E-37	3.38E-13	7.65E-14	1.46E-18	1.14E-27	7.59E-45	2.38E-38	1.02E-33	0.00E+00	2.54E-21	3.83E-09	5.75E-07	0.00E+00	0.00E+00	3.34E-07	3.26E-07	6.11E-22
7.24E-09	900	4.08E+18	0.00E+00	1.27E-06	6.76E+05	0.00E+00	6.88E-17	1.44E+05	5.70E-06	1.80E+05	1.05E-05	4.78E-10	4.90E-07	1.50E-09	1.69E-07	5.54E-06	7.48E-07	8.70E-07	3.39E-07	0.00E+00	1.81E-08	8.08E-11	2.84E-22	8.68E-19	6.42E-31	2.76E-24	9.44E-38	4.89E-27	1.29E-30	3.07E-33	5.51E-23	2.71E-06	4.99E-37	3.41E-13	7.72E-14	1.47E-18	1.15E-27	7.73E-45	2.42E-38	1.04E-33	0.00E+00	2.59E-21	3.86E-09	5.80E-07	0.00E+00	0.00E+00	3.37E-07	3.29E-07	6.22E-22
7.25E-09	900	4.08E+18	0.00E+00	1.28E-06	6.76E+05	0.00E+00	6.90E-17	1.44E+05	5.75E-06	1.80E+05	1.06E-05	4.82E-10	4.94E-07	1.51E-09	1.70E-07	5.59E-06	7.55E-07	8.78E-07	3.42E-07	0.00E+00	1.82E-08	8.15E-11	2.87E-22	8.76E-19	6.54E-31	2.81E-24	9.63E-38	4.93E-27	1.32E-30	3.10E-33	5.56E-23	2.73E-06	5.09E-37	3.44E-13	7.79E-14	1.48E-18	1.16E-27	7.88E-45	2.47E-38	1.06E-33	0.00E+00	2.63E-21	3.90E-09	5.85E-07	0.00E+00	0.00E+00	3.40E-07	3.32E-07	6.33E-22
7.26E-09	900	4.08E+18	0.00E+00	1.29E-06	6.76E+05	0.00E+00	6.92E-17	1.44E+05	5.80E-06	1.80E+05	1.07E-05	4.87E-10	4.99E-07	1.51E-09	1.72E-07	5.64E-06	7.61E-07	8.85E-07	3.45E-07	0.00E+00	1.84E-08	8.23E-11	2.90E-22	8.85E-19	6.66E-31	2.86E-24	9.82E-38	4.98E-27	1.34E-30	3.13E-33	5.62E-23	2.76E-06	5.19E-37	3.47E-13	7.86E-14	1.50E-18	1.17E-27	8.03E-45	2.51E-38	1.08E-33	0.00E+00	2.68E-21	3.93E-09	5.90E-07	0.00E+00	0.00E+00	3.43E-07	3.35E-07	6.44E-22
7.27E-09	900	4.08E+18	0.00E+00	1.31E-06	6.76E+05	0.00E+00	6.94E-17	1.44E+05	5.85E-06	1.80E+05	1.08E-05	4.91E-10	5.03E-07	1.52E-09	1.73E-07	5.69E-06	7.68E-07	8.93E-07	3.48E-07	0.00E+00	1.86E-08	8.30E-11	2.93E-22	8.93E-19	6.78E-31	2.91E-24	1.00E-37	5.02E-27	1.36E-30	3.16E-33	5.67E-23	2.78E-06	5.29E-37	3.50E-13	7.93E-14	1.51E-18	1.18E-27	8.18E-45	2.56E-38	1.10E-33	0.00E+00	2.73E-21	3.96E-09	5.96E-07	0.00E+00	0.00E+00	3.46E-07	3.38E-07	6.56E-22
7.28E-09	900	4.08E+18	0.00E+00	1.32E-06	6.76E+05	0.00E+00	6.96E-17	1.44E+05	5.90E-06	1.80E+05	1.09E-05	4.96E-10	5.08E-07	1.52E-09	1.75E-07	5.74E-06	7.75E-07	9.01E-07	3.52E-07	0.00E+00	1.87E-08	8.37E-11	2.97E-22	9.01E-19	6.90E-31	2.96E-24	1.02E-37	5.07E-27	1.39E-30	3.19E-33	5.72E-23	2.81E-06	5.40E-37	3.54E-13	8.00E-14	1.52E-18	1.19E-27	8.33E-45	2.61E-38	1.12E-33	0.00E+00	2.78E-21	4.00E-09	6.01E-07	0.00E+00	0.00E+00	3.49E-07	3.41E-07	6.67E-22
7.29E-09	900	4.08E+18	0.00E+00	1.33E-06	6.76E+05	0.00E+00	6.98E-17	1.44E+05	5.96E-06	1.80E+05	1.10E-05	5.00E-10	5.12E-07	1.52E-09	1.76E-07	5.79E-06	7.82E-07	9.09E-07	3.55E-07	0.00E+00	1.89E-08	8.45E-11	3.00E-22	9.09E-19	7.03E-31	3.02E-24	1.04E-37	5.12E-27	1.41E-30	3.22E-33	5.78E-23	2.83E-06	5.51E-37	3.57E-13	8.07E-14	1.54E-18	1.20E-27	8.49E-45	2.65E-38	1.14E-33	0.00E+00	2.83E-21	4.04E-09	6.06E-07	0.00E+00	0.00E+00	3.52E-07	3.44E-07	6.79E-22
7.30E-09	900	4.08E+18	0.00E+00	1.34E-06	6.76E+05	0.00E+00	7.01E-17	1.44E+05	6.01E-06	1.80E+05	1.11E-05	5.05E-10	5.17E-07	1.53E-09	1.78E-07	5.84E-06	7.89E-07	9.17E-07	3.58E-07	0.00E+00	1.91E-08	8.53E-11	3.03E-22	9.18E-19	7.16E-31	3.07E-24	1.06E-37	5.16E-27	1.44E-30	3.25E-33	5.83E-23	2.86E-06	5.62E-37	3.60E-13	8.14E-14	1.55E-18	1.21E-27	8.65E-45	2.70E-38	1.16E-33	0.00E+00	2.88E-21	4.07E-09	6.12E-07	0.00E+00	0.00E+00	3.55E-07	3.47E-07	6.91E-22
7.31E-09	900	4.08E+18	0.00E+00	1.35E-06	6.76E+05	0.00E+00	7.03E-17	1.44E+05	6.06E-06	1.80E+05	1.12E-05	5.09E-10	5.21E-07	1.53E-09	1.80E-07	5.89E-06	7.96E-07	9.25E-07	3.61E-07	0.00E+00	1.92E-08	8.60E-11	3.07E-22	9.26E-19	7.29E-31	3.13E-24	1.08E-37	5.21E-27	1.46E-30	3.29E-33	5.89E-23	2.88E-06	5.73E-37	3.63E-13	8.21E-14	1.57E-18	1.23E-27	8.81E-45	2.75E-38	1.18E-33	0.00E+00	2.93E-21	4.11E-09	6.17E-07	0.00E+00	0.00E+00	3.58E-07	3.50E-07	7.04E-22
7.32E-09	900	4.08E+18	0.00E+00	1.36E-06	6.76E+05	0.00E+00	7.05E-17	1.44E+05	6.12E-06	1.80E+05	1.13E-05	5.14E-10	5.26E-07	1.53E-09	1.81E-07	5.94E-06	8.03E-07	9.33E-07	3.64E-07	0.00E+00	1.94E-08	8.68E-11	3.10E-22	9.34E-19	7.42E-31	3.18E-24	1.11E-37	5.26E-27	1.49E-30	3.32E-33	5.95E-23	2.91E-06	5.84E-37	3.66E-13	8.29E-14	1.58E-18	1.24E-27	8.97E-45	2.80E-38	1.20E-33	0.00E+00	2.98E-21	4.14E-09	6.23E-07	0.00E+00	0.00E+00	3.62E-07	3.53E-07	7.16E-22
7.33E-09	900	4.08E+18	0.00E+00	1.38E-06	6.76E+05	0.00E+00	7.07E-17	1.44E+05	6.17E-06	1.80E+05	1.14E-05	5.19E-10	5.31E-07	1.54E-09	1.83E-07	6.00E-06	8.10E-07	9.41E-07	3.68E-07	0.00E+00	1.96E-08	8.76E-11	3.14E-22	9.43E-19	7.56E-31	3.24E-24	1.13E-37	5.31E-27	1.52E-30	3.35E-33	6.00E-23	2.93E-06	5.96E-37	3.70E-13	8.36E-14	1.59E-18	1.25E-27	9.14E-45	2.86E-38	1.23E-33	0.00E+00	3.03E-21	4.18E-09	6.28E-07	0.00E+00	0.00E+00	3.65E-07	3.56E-07	7.29E-22
7.34E-09	900	4.08E+18	0.00E+00	1.39E-06	6.76E+05	0.00E+00	7.09E-17	1.44E+05	6.23E-06	1.80E+05	1.15E-05	5.23E-10	5.36E-07	1.54E-09	1.84E-07	6.05E-06	8.17E-07	9.49E-07	3.71E-07	0.00E+00	1.98E-08	8.84E-11	3.17E-22	9.52E-19	7.70E-31	3.30E-24	1.15E-37	5.35E-27	1.54E-30	3.38E-33	6.06E-23	2.96E-06	6.08E-37	3.73E-13	8.44E-14	1.61E-18	1.26E-27	9.31E-45	2.91E-38	1.25E-33	0.00E+00	3.09E-21	4.22E-09	6.34E-07	0.00E+00	0.00E+00	3.68E-07	3.59E-07	7.42E-22
7.35E-09	900	4.08E+18	0.00E+00	1.40E-06	6.76E+05	0.00E+00	7.11E-17	1.44E+05	6.28E-06	1.80E+05	1.16E-05	5.28E-10	5.40E-07	1.55E-09	1.86E-07	6.10E-06	8.25E-07	9.58E-07	3.74E-07	0.00E+00	1.99E-08	8.92E-11	3.21E-22	9.60E-19	7.84E-31	3.36E-24	1.17E-37	5.40E-27	1.57E-30	3.41E-33	6.12E-23	2.98E-06	6.20E-37	3.76E-13	8.51E-14	1.62E-18	1.27E-27	9.49E-45	2.96E-38	1.27E-33	0.00E+00	3.14E-21	4.26E-09	6.39E-07	0.00E+00	0.00E+00	3.71E-07	3.62E-07	7.56E-22
7.36E-09	900	4.08E+18	0.00E+00	1.41E-06	6.76E+05	0.00E+00	7.14E-17	1.44E+05	6.34E-06	1.80E+05	1.17E-05	5.33E-10	5.45E-07	1.55E-09	1.88E-07	6.16E-06	8.32E-07	9.66E-07	3.77E-07	0.00E+00	2.01E-08	9.00E-11	3.25E-22	9.69E-19	7.98E-31	3.42E-24	1.20E-37	5.45E-27	1.60E-30	3.45E-33	6.18E-23	3.01E-06	6.32E-37	3.80E-13	8.59E-14	1.64E-18	1.29E-27	9.67E-45	3.02E-38	1.30E-33	0.00E+00	3.20E-21	4.29E-09	6.45E-07	0.00E+00	0.00E+00	3.75E-07	3.66E-07	7.69E-22
7.37E-09	900	4.08E+18	0.00E+00	1.43E-06	6.76E+05	0.00E+00	7.16E-17	1.44E+05	6.39E-06	1.80E+05	1.18E-05	5.38E-10	5.50E-07	1.55E-09	1.89E-07	6.21E-06	8.40E-07	9.75E-07	3.81E-07	0.00E+00	2.03E-08	9.08E-11	3.28E-22	9.78E-19	8.13E-31	3.48E-24	1.22E-37	5.50E-27	1.63E-30	3.48E-33	6.24E-23	3.04E-06	6.45E-37	3.83E-13	8.66E-14	1.65E-18	1.30E-27	9.85E-45	3.07E-38	1.32E-33	0.00E+00	3.26E-21	4.33E-09	6.51E-07	0.00E+00	0.00E+00	3.78E-07	3.69E-07	7.83E-22
7.38E-09	900	4.08E+18	0.00E+00	1.44E-06	6.76E+05	0.00E+00	7.18E-17	1.44E+05	6.45E-06	1.80E+05	1.19E-05	5.43E-10	5.55E-07	1.56E-09	1.91E-07	6.27E-06	8.47E-07	9.83E-07	3.84E-07	0.00E+00	2.05E-08	9.16E-11	3.32E-22	9.87E-19	8.28E-31	3.55E-24	1.25E-37	5.55E-27	1.66E-30	3.51E-33	6.30E-23	3.07E-06	6.58E-37	3.87E-13	8.74E-14	1.67E-18	1.31E-27	1.00E-44	3.13E-38	1.34E-33	0.00E+00	3.31E-21	4.37E-09	6.57E-07	0.00E+00	0.00E+00	3.81E-07	3.72E-07	7.97E-22
7.39E-09	900	4.08E+18	0.00E+00	1.45E-06	6.76E+05	0.00E+00	7.20E-17	1.44E+05	6.51E-06	1.80E+05	1.20E-05	5.48E-10	5.60E-07	1.56E-09	1.93E-07	6.32E-06	8.55E-07	9.92E-07	3.88E-07	0.00E+00	2.07E-08	9.24E-11	3.36E-22	9.96E-19	8.43E-31	3.61E-24	1.27E-37	5.60E-27	1.69E-30	3.55E-33	6.36E-23	3.09E-06	6.71E-37	3.90E-13	8.82E-14	1.68E-18	1.32E-27	1.02E-44	3.19E-38	1.37E-33	0.00E+00	3.37E-21	4.41E-09	6.63E-07	0.00E+00	0.00E+00	3.85E-07	3.75E-07	8.11E-22
7.40E-09	900	4.08E+18	0.00E+00	1.46E-06	6.76E+05	0.00E+00	7.22E-17	1.44E+05	6.57E-06	1.80E+05	1.21E-05	5.53E-10	5.65E-07	1.56E-09	1.95E-07	6.38E-06	8.62E-07	1.00E-06	3.91E-07	0.00E+00	2.08E-08	9.33E-11	3.39E-22	1.01E-18	8.58E-31	3.68E-24	1.30E-37	5.65E-27	1.72E-30	3.58E-33	6.42E-23	3.12E-06	6.84E-37	3.94E-13	8.90E-14	1.70E-18	1.34E-27	1.04E-44	3.25E-38	1.39E-33	0.00E+00	3.43E-21	4.45E-09	6.68E-07	0.00E+00	0.00E+00	3.88E-07	3.79E-07	8.26E-22
7.41E-09	900	4.08E+18	0.00E+00	1.48E-06	6.76E+05	0.00E+00	7.25E-17	1.44E+05	6.62E-06	1.80E+05	1.22E-05	5.58E-10	5.70E-07	1.57E-09	1.96E-07	6.44E-06	8.70E-07	1.01E-06	3.95E-07	0.00E+00	2.10E-08	9.41E-11	3.43E-22	1.01E-18	8.74E-31	3.74E-24	1.32E-37	5.70E-27	1.75E-30	3.62E-33	6.48E-23	3.15E-06	6.98E-37	3.97E-13	8.98E-14	1.72E-18	1.35E-27	1.06E-44	3.31E-38	1.42E-33	0.00E+00	3.49E-21	4.49E-09	6.74E-07	0.00E+00	0.00E+00	3.92E-07	3.82E-07	8.41E-22
7.42E-09	900	4.08E+18	0.00E+00	1.49E-06	6.76E+05	0.00E+00	7.27E-17	1.44E+05	6.68E-06	1.80E+05	1.23E-05	5.63E-10	5.75E-07	1.57E-09	1.98E-07	6.49E-06	8.78E-07	1.02E-06	3.98E-07	0.00E+00	2.12E-08	9.49E-11	3.47E-22	1.02E-18	8.90E-31	3.81E-24	1.35E-37	5.76E-27	1.78E-30	3.65E-33	6.54E-23	3.18E-06	7.12E-37	4.01E-13	9.06E-14	1.73E-18	1.36E-27	1.08E-44	3.37E-38	1.45E-33	0.00E+00	3.56E-21	4.53E-09	6.80E-07	0.00E+00	0.00E+00	3.95E-07	3.86E-07	8.56E-22
7.43E-09	900	4.08E+18	0.00E+00	1.50E-06	6.76E+05	0.00E+00	7.29E-17	1.44E+05	6.74E-06	1.80E+05	1.24E-05	5.68E-10	5.80E-07	1.58E-09	2.00E-07	6.55E-06	8.86E-07	1.03E-06	4.02E-07	0.00E+00	2.14E-08	9.58E-11	3.51E-22	1.03E-18	9.06E-31	3.88E-24	1.38E-37	5.81E-27	1.81E-30	3.69E-33	6.60E-23	3.20E-06	7.26E-37	4.04E-13	9.14E-14	1.75E-18	1.37E-27	1.10E-44	3.43E-38	1.47E-33	0.00E+00	3.62E-21	4.57E-09	6.87E-07	0.00E+00	0.00E+00	3.99E-07	3.89E-07	8.71E-22
7.44E-09	900	4.08E+18	0.00E+00	1.52E-06	6.76E+05	0.00E+00	7.31E-17	1.44E+05	6.80E-06	1.80E+05	1.25E-05	5.74E-10	5.86E-07	1.58E-09	2.02E-07	6.61E-06	8.93E-07	1.04E-06	4.05E-07	0.00E+00	2.16E-08	9.67E-11	3.55E-22	1.04E-18	9.23E-31	3.95E-24	1.40E-37	5.86E-27	1.84E-30	3.72E-33	6.67E-23	3.23E-06	7.40E-37	4.08E-13	9.22E-14	1.76E-18	1.39E-27	1.12E-44	3.49E-38	1.50E-33	0.00E+00	3.69E-21	4.61E-09	6.93E-07	0.00E+00	0.00E+00	4.02E-07	3.92E-07	8.86E-22
7.45E-09	900	4.08E+18	0.00E+00	1.53E-06	6.76E+05	0.00E+00	7.33E-17	1.44E+05	6.86E-06	1.80E+05	1.26E-05	5.79E-10	5.91E-07	1.58E-09	2.03E-07	6.67E-06	9.01E-07	1.05E-06	4.09E-07	0.00E+00	2.18E-08	9.75E-11	3.59E-22	1.05E-18	9.40E-31	4.02E-24	1.43E-37	5.92E-27	1.87E-30	3.76E-33	6.73E-23	3.26E-06	7.55E-37	4.12E-13	9.30E-14	1.78E-18	1.40E-27	1.14E-44	3.56E-38	1.53E-33	0.00E+00	3.75E-21	4.65E-09	6.99E-07	0.00E+00	0.00E+00	4.06E-07	3.96E-07	9.02E-22
7.46E-09	900	4.08E+18	0.00E+00	1.54E-06	6.76E+05	0.00E+00	7.36E-17	1.44E+05	6.92E-06	1.80E+05	1.27E-05	5.84E-10	5.96E-07	1.59E-09	2.05E-07	6.73E-06	9.10E-07	1.05E-06	4.13E-07	0.00E+00	2.20E-08	9.84E-11	3.63E-22	1.06E-18	9.57E-31	4.09E-24	1.46E-37	5.97E-27	1.91E-30	3.79E-33	6.79E-23	3.29E-06	7.70E-37	4.15E-13	9.39E-14	1.80E-18	1.41E-27	1.16E-44	3.62E-38	1.56E-33	0.00E+00	3.82E-21	4.69E-09	7.05E-07	0.00E+00	0.00E+00	4.09E-07	3.99E-07	9.18E-22
7.47E-09	900	4.08E+18	0.00E+00	1.56E-06	6.76E+05	0.00E+00	7.38E-17	1.44E+05	6.99E-06	1.80E+05	1.29E-05	5.89E-10	6.02E-07	1.59E-09	2.07E-07	6.79E-06	9.18E-07	1.06E-06	4.16E-07	0.00E+00	2.22E-08	9.93E-11	3.68E-22	1.07E-18	9.75E-31	4.17E-24	1.49E-37	6.02E-27	1.94E-30	3.83E-33	6.86E-23	3.32E-06	7.86E-37	4.19E-13	9.47E-14	1.81E-18	1.43E-27	1.18E-44	3.69E-38	1.58E-33	0.00E+00	3.89E-21	4.73E-09	7.11E-07	0.00E+00	0.00E+00	4.13E-07	4.03E-07	9.35E-22
7.48E-09	900	4.08E+18	0.00E+00	1.57E-06	6.76E+05	0.00E+00	7.40E-17	1.44E+05	7.05E-06	1.80E+05	1.30E-05	5.95E-10	6.07E-07	1.60E-09	2.09E-07	6.85E-06	9.26E-07	1.07E-06	4.20E-07	0.00E+00	2.24E-08	1.00E-10	3.72E-22	1.08E-18	9.92E-31	4.24E-24	1.52E-37	6.08E-27	1.98E-30	3.87E-33	6.92E-23	3.35E-06	8.01E-37	4.23E-13	9.56E-14	1.83E-18	1.44E-27	1.21E-44	3.76E-38	1.61E-33	0.00E+00	3.96E-21	4.77E-09	7.18E-07	0.00E+00	0.00E+00	4.17E-07	4.07E-07	9.52E-22
7.49E-09	900	4.08E+18	0.00E+00	1.59E-06	6.76E+05	0.00E+00	7.42E-17	1.44E+05	7.11E-06	1.80E+05	1.31E-05	6.00E-10	6.12E-07	1.60E-09	2.11E-07	6.91E-06	9.34E-07	1.08E-06	4.24E-07	0.00E+00	2.26E-08	1.01E-10	3.76E-22	1.09E-18	1.01E-30	4.32E-24	1.55E-37	6.13E-27	2.01E-30	3.90E-33	6.99E-23	3.38E-06	8.17E-37	4.27E-13	9.64E-14	1.85E-18	1.45E-27	1.23E-44	3.83E-38	1.64E-33	0.00E+00	4.03E-21	4.82E-09	7.24E-07	0.00E+00	0.00E+00	4.20E-07	4.10E-07	9.69E-22
7.50E-09	900	4.08E+18	0.00E+00	1.60E-06	6.76E+05	0.00E+00	7.45E-17	1.44E+05	7.17E-06	1.80E+05	1.32E-05	6.06E-10	6.18E-07	1.60E-09	2.13E-07	6.97E-06	9.42E-07	1.09E-06	4.27E-07	0.00E+00	2.28E-08	1.02E-10	3.80E-22	1.10E-18	1.03E-30	4.40E-24	1.58E-37	6.19E-27	2.05E-30	3.94E-33	7.06E-23	3.41E-06	8.34E-37	4.30E-13	9.73E-14	1.86E-18	1.47E-27	1.25E-44	3.90E-38	1.67E-33	0.00E+00	4.10E-21	4.86E-09	7.30E-07	0.00E+00	0.00E+00	4.24E-07	4.14E-07	9.86E-22
7.51E-09	900	4.08E+18	0.00E+00	1.61E-06	6.76E+05	0.00E+00	7.47E-17	1.44E+05	7.24E-06	1.80E+05	1.33E-05	6.11E-10	6.23E-07	1.61E-09	2.15E-07	7.03E-06	9.51E-07	1.10E-06	4.31E-07	0.00E+00	2.30E-08	1.03E-10	3.85E-22	1.11E-18	1.05E-30	4.48E-24	1.61E-37	6.25E-27	2.08E-30	3.98E-33	7.12E-23	3.44E-06	8.51E-37	4.34E-13	9.81E-14	1.88E-18	1.48E-27	1.28E-44	3.97E-38	1.70E-33	0.00E+00	4.17E-21	4.90E-09	7.37E-07	0.00E+00	0.00E+00	4.28E-07	4.17E-07	1.00E-21
7.52E-09	900	4.08E+18	0.00E+00	1.63E-06	6.76E+05	0.00E+00	7.49E-17	1.44E+05	7.30E-06	1.80E+05	1.34E-05	6.17E-10	6.29E-07	1.61E-09	2.16E-07	7.09E-06	9.59E-07	1.11E-06	4.35E-07	0.00E+00	2.32E-08	1.04E-10	3.89E-22	1.12E-18	1.07E-30	4.56E-24	1.65E-37	6.30E-27	2.12E-30	4.02E-33	7.19E-23	3.47E-06	8.68E-37	4.38E-13	9.90E-14	1.90E-18	1.50E-27	1.30E-44	4.04E-38	1.73E-33	0.00E+00	4.25E-21	4.95E-09	7.44E-07	0.00E+00	0.00E+00	4.32E-07	4.21E-07	1.02E-21
7.53E-09	900	4.08E+18	0.00E+00	1.64E-06	6.76E+05	0.00E+00	7.51E-17	1.44E+05	7.37E-06	1.80E+05	1.36E-05	6.23E-10	6.35E-07	1.62E-09	2.18E-07	7.16E-06	9.68E-07	1.12E-06	4.39E-07	0.00E+00	2.34E-08	1.05E-10	3.94E-22	1.13E-18	1.09E-30	4.64E-24	1.68E-37	6.36E-27	2.16E-30	4.05E-33	7.26E-23	3.50E-06	8.85E-37	4.42E-13	9.99E-14	1.91E-18	1.51E-27	1.32E-44	4.11E-38	1.77E-33	0.00E+00	4.32E-21	4.99E-09	7.50E-07	0.00E+00	0.00E+00	4.36E-07	4.25E-07	1.04E-21
7.54E-09	900	4.08E+18	0.00E+00	1.66E-06	6.76E+05	0.00E+00	7.54E-17	1.44E+05	7.43E-06	1.80E+05	1.37E-05	6.28E-10	6.40E-07	1.62E-09	2.20E-07	7.22E-06	9.77E-07	1.13E-06	4.43E-07	0.00E+00	2.36E-08	1.06E-10	3.98E-22	1.14E-18	1.11E-30	4.73E-24	1.71E-37	6.42E-27	2.20E-30	4.09E-33	7.33E-23	3.53E-06	9.03E-37	4.46E-13	1.01E-13	1.93E-18	1.52E-27	1.35E-44	4.19E-38	1.80E-33	0.00E+00	4.40E-21	5.03E-09	7.57E-07	0.00E+00	0.00E+00	4.39E-07	4.29E-07	1.06E-21
7.55E-09	900	4.08E+18	0.00E+00	1.67E-06	6.76E+05	0.00E+00	7.56E-17	1.44E+05	7.50E-06	1.80E+05	1.38E-05	6.34E-10	6.46E-07	1.63E-09	2.22E-07	7.29E-06	9.85E-07	1.14E-06	4.47E-07	0.00E+00	2.38E-08	1.07E-10	4.03E-22	1.15E-18	1.13E-30	4.81E-24	1.75E-37	6.48E-27	2.24E-30	4.13E-33	7.40E-23	3.56E-06	9.21E-37	4.50E-13	1.02E-13	1.95E-18	1.54E-27	1.37E-44	4.27E-38	1.83E-33	0.00E+00	4.48E-21	5.08E-09	7.64E-07	0.00E+00	0.00E+00	4.43E-07	4.33E-07	1.08E-21
7.56E-09	900	4.08E+18	0.00E+00	1.69E-06	6.76E+05	0.00E+00	7.58E-17	1.44E+05	7.57E-06	1.80E+05	1.39E-05	6.40E-10	6.52E-07	1.63E-09	2.24E-07	7.35E-06	9.94E-07	1.15E-06	4.51E-07	0.00E+00	2.40E-08	1.08E-10	4.08E-22	1.16E-18	1.15E-30	4.90E-24	1.78E-37	6.54E-27	2.28E-30	4.17E-33	7.47E-23	3.60E-06	9.39E-37	4.54E-13	1.03E-13	1.97E-18	1.55E-27	1.40E-44	4.35E-38	1.87E-33	0.00E+00	4.56E-21	5.12E-09	7.70E-07	0.00E+00	0.00E+00	4.47E-07	4.36E-07	1.10E-21
7.57E-09	900	4.08E+18	0.00E+00	1.70E-06	6.76E+05	0.00E+00	7.60E-17	1.44E+05	7.63E-06	1.80E+05	1.41E-05	6.46E-10	6.58E-07	1.63E-09	2.26E-07	7.42E-06	1.00E-06	1.16E-06	4.55E-07	0.00E+00	2.43E-08	1.09E-10	4.12E-22	1.17E-18	1.17E-30	4.99E-24	1.82E-37	6.59E-27	2.32E-30	4.21E-33	7.54E-23	3.63E-06	9.58E-37	4.58E-13	1.04E-13	1.99E-18	1.57E-27	1.43E-44	4.43E-38	1.90E-33	0.00E+00	4.64E-21	5.17E-09	7.77E-07	0.00E+00	0.00E+00	4.51E-07	4.40E-07	1.12E-21
7.58E-09	900	4.08E+18	0.00E+00	1.72E-06	6.76E+05	0.00E+00	7.63E-17	1.44E+05	7.70E-06	1.80E+05	1.42E-05	6.52E-10	6.64E-07	1.64E-09	2.28E-07	7.48E-06	1.01E-06	1.17E-06	4.59E-07	0.00E+00	2.45E-08	1.10E-10	4.17E-22	1.18E-18	1.19E-30	5.08E-24	1.86E-37	6.65E-27	2.36E-30	4.25E-33	7.61E-23	3.66E-06	9.78E-37	4.62E-13	1.04E-13	2.00E-18	1.58E-27	1.45E-44	4.51E-38	1.93E-33	0.00E+00	4.72E-21	5.22E-09	7.84E-07	0.00E+00	0.00E+00	4.55E-07	4.44E-07	1.14E-21
7.59E-09	900	4.08E+18	0.00E+00	1.73E-06	6.76E+05	0.00E+00	7.65E-17	1.44E+05	7.77E-06	1.80E+05	1.43E-05	6.57E-10	6.69E-07	1.64E-09	2.30E-07	7.55E-06	1.02E-06	1.18E-06	4.63E-07	0.00E+00	2.47E-08	1.11E-10	4.22E-22	1.20E-18	1.21E-30	5.17E-24	1.89E-37	6.72E-27	2.40E-30	4.29E-33	7.68E-23	3.69E-06	9.97E-37	4.66E-13	1.05E-13	2.02E-18	1.60E-27	1.48E-44	4.59E-38	1.97E-33	0.00E+00	4.81E-21	5.26E-09	7.91E-07	0.00E+00	0.00E+00	4.59E-07	4.48E-07	1.16E-21
7.60E-09	900	4.08E+18	0.00E+00	1.75E-06	6.76E+05	0.00E+00	7.67E-17	1.44E+05	7.84E-06	1.80E+05	1.44E-05	6.63E-10	6.75E-07	1.65E-09	2.32E-07	7.62E-06	1.03E-06	1.19E-06	4.67E-07	0.00E+00	2.49E-08	1.12E-10	4.27E-22	1.21E-18	1.23E-30	5.26E-24	1.93E-37	6.78E-27	2.44E-30	4.33E-33	7.76E-23	3.72E-06	1.02E-36	4.71E-13	1.06E-13	2.04E-18	1.61E-27	1.51E-44	4.67E-38	2.01E-33	0.00E+00	4.89E-21	5.31E-09	7.98E-07	0.00E+00	0.00E+00	4.63E-07	4.52E-07	1.18E-21
7.61E-09	900	4.08E+18	0.00E+00	1.76E-06	6.76E+05	0.00E+00	7.70E-17	1.44E+05	7.91E-06	1.80E+05	1.46E-05	6.70E-10	6.82E-07	1.65E-09	2.34E-07	7.68E-06	1.04E-06	1.20E-06	4.71E-07	0.00E+00	2.51E-08	1.13E-10	4.32E-22	1.22E-18	1.26E-30	5.36E-24	1.97E-37	6.84E-27	2.49E-30	4.37E-33	7.83E-23	3.76E-06	1.04E-36	4.75E-13	1.07E-13	2.06E-18	1.63E-27	1.53E-44	4.76E-38	2.04E-33	0.00E+00	4.98E-21	5.36E-09	8.05E-07	0.00E+00	0.00E+00	4.68E-07	4.56E-07	1.20E-21
7.62E-09	900	4.08E+18	0.00E+00	1.78E-06	6.76E+05	0.00E+00	7.72E-17	1.44E+05	7.98E-06	1.80E+05	1.47E-05	6.76E-10	6.88E-07	1.66E-09	2.37E-07	7.75E-06	1.05E-06	1.21E-06	4.76E-07	0.00E+00	2.54E-08	1.14E-10	4.37E-22	1.23E-18	1.28E-30	5.46E-24	2.01E-37	6.90E-27	2.53E-30	4.42E-33	7.91E-23	3.79E-06	1.06E-36	4.79E-13	1.08E-13	2.08E-18	1.64E-27	1.56E-44	4.85E-38	2.08E-33	0.00E+00	5.07E-21	5.40E-09	8.12E-07	0.00E+00	0.00E+00	4.72E-07	4.60E-07	1.22E-21
7.63E-09	900	4.08E+18	0.00E+00	1.80E-06	6.76E+05	0.00E+00	7.74E-17	1.44E+05	8.05E-06	1.80E+05	1.48E-05	6.82E-10	6.94E-07	1.66E-09	2.39E-07	7.82E-06	1.06E-06	1.22E-06	4.80E-07	0.00E+00	2.56E-08	1.15E-10	4.42E-22	1.24E-18	1.30E-30	5.55E-24	2.05E-37	6.96E-27	2.58E-30	4.46E-33	7.98E-23	3.83E-06	1.08E-36	4.83E-13	1.09E-13	2.10E-18	1.66E-27	1.59E-44	4.94E-38	2.12E-33	0.00E+00	5.16E-21	5.45E-09	8.20E-07	0.00E+00	0.00E+00	4.76E-07	4.64E-07	1.24E-21
7.64E-09	900	4.08E+18	0.00E+00	1.81E-06	6.76E+05	0.00E+00	7.77E-17	1.44E+05	8.12E-06	1.80E+05	1.50E-05	6.88E-10	7.00E-07	1.66E-09	2.41E-07	7.89E-06	1.07E-06	1.23E-06	4.84E-07	0.00E+00	2.58E-08	1.16E-10	4.47E-22	1.25E-18	1.33E-30	5.66E-24	2.09E-37	7.03E-27	2.62E-30	4.50E-33	8.06E-23	3.86E-06	1.10E-36	4.88E-13	1.10E-13	2.12E-18	1.68E-27	1.62E-44	5.03E-38	2.16E-33	0.00E+00	5.25E-21	5.50E-09	8.27E-07	0.00E+00	0.00E+00	4.80E-07	4.68E-07	1.26E-21
7.65E-09	900	4.08E+18	0.00E+00	1.83E-06	6.76E+05	0.00E+00	7.79E-17	1.44E+05	8.19E-06	1.80E+05	1.51E-05	6.94E-10	7.06E-07	1.67E-09	2.43E-07	7.96E-06	1.08E-06	1.25E-06	4.88E-07	0.00E+00	2.61E-08	1.17E-10	4.52E-22	1.26E-18	1.35E-30	5.76E-24	2.13E-37	7.09E-27	2.67E-30	4.54E-33	8.13E-23	3.89E-06	1.12E-36	4.92E-13	1.11E-13	2.13E-18	1.69E-27	1.65E-44	5.12E-38	2.20E-33	0.00E+00	5.35E-21	5.55E-09	8.34E-07	0.00E+00	0.00E+00	4.84E-07	4.73E-07	1.29E-21
7.66E-09	900	4.08E+18	0.00E+00	1.84E-06	6.76E+05	0.00E+00	7.81E-17	1.44E+05	8.27E-06	1.80E+05	1.52E-05	7.01E-10	7.13E-07	1.67E-09	2.45E-07	8.03E-06	1.09E-06	1.26E-06	4.93E-07	0.00E+00	2.63E-08	1.18E-10	4.58E-22	1.27E-18	1.37E-30	5.86E-24	2.18E-37	7.15E-27	2.72E-30	4.59E-33	8.21E-23	3.93E-06	1.15E-36	4.96E-13	1.12E-13	2.15E-18	1.71E-27	1.68E-44	5.21E-38	2.24E-33	0.00E+00	5.44E-21	5.60E-09	8.42E-07	0.00E+00	0.00E+00	4.89E-07	4.77E-07	1.31E-21
7.67E-09	900	4.08E+18	0.00E+00	1.86E-06	6.76E+05	0.00E+00	7.84E-17	1.44E+05	8.34E-06	1.80E+05	1.54E-05	7.07E-10	7.19E-07	1.68E-09	2.47E-07	8.10E-06	1.10E-06	1.27E-06	4.97E-07	0.00E+00	2.65E-08	1.19E-10	4.63E-22	1.29E-18	1.40E-30	5.97E-24	2.22E-37	7.22E-27	2.77E-30	4.63E-33	8.29E-23	3.96E-06	1.17E-36	5.01E-13	1.13E-13	2.17E-18	1.72E-27	1.71E-44	5.31E-38	2.28E-33	0.00E+00	5.54E-21	5.65E-09	8.49E-07	0.00E+00	0.00E+00	4.93E-07	4.81E-07	1.33E-21
7.68E-09	900	4.08E+18	0.00E+00	1.88E-06	6.76E+05	0.00E+00	7.86E-17	1.44E+05	8.42E-06	1.80E+05	1.55E-05	7.14E-10	7.25E-07	1.68E-09	2.50E-07	8.17E-06	1.11E-06	1.28E-06	5.02E-07	0.00E+00	2.68E-08	1.20E-10	4.68E-22	1.30E-18	1.43E-30	6.08E-24	2.27E-37	7.28E-27	2.82E-30	4.67E-33	8.37E-23	4.00E-06	1.19E-36	5.05E-13	1.14E-13	2.19E-18	1.74E-27	1.75E-44	5.41E-38	2.32E-33	0.00E+00	5.64E-21	5.70E-09	8.57E-07	0.00E+00	0.00E+00	4.97E-07	4.85E-07	1.36E-21
7.69E-09	900	4.08E+18	0.00E+00	1.89E-06	6.76E+05	0.00E+00	7.88E-17	1.44E+05	8.49E-06	1.80E+05	1.56E-05	7.20E-10	7.32E-07	1.69E-09	2.52E-07	8.25E-06	1.12E-06	1.29E-06	5.06E-07	0.00E+00	2.70E-08	1.21E-10	4.74E-22	1.31E-18	1.45E-30	6.19E-24	2.31E-37	7.35E-27	2.87E-30	4.72E-33	8.44E-23	4.03E-06	1.22E-36	5.10E-13	1.15E-13	2.21E-18	1.76E-27	1.78E-44	5.50E-38	2.36E-33	0.00E+00	5.74E-21	5.75E-09	8.64E-07	0.00E+00	0.00E+00	5.02E-07	4.90E-07	1.38E-21
7.70E-09	900	4.08E+18	0.00E+00	1.91E-06	6.76E+05	0.00E+00	7.91E-17	1.44E+05	8.57E-06	1.80E+05	1.58E-05	7.27E-10	7.38E-07	1.69E-09	2.54E-07	8.32E-06	1.13E-06	1.30E-06	5.11E-07	0.00E+00	2.72E-08	1.22E-10	4.80E-22	1.32E-18	1.48E-30	6.30E-24	2.36E-37	7.42E-27	2.92E-30	4.76E-33	8.52E-23	4.07E-06	1.24E-36	5.14E-13	1.16E-13	2.23E-18	1.77E-27	1.81E-44	5.61E-38	2.41E-33	0.00E+00	5.84E-21	5.80E-09	8.72E-07	0.00E+00	0.00E+00	5.06E-07	4.94E-07	1.41E-21
7.71E-09	900	4.08E+18	0.00E+00	1.93E-06	6.76E+05	0.00E+00	7.93E-17	1.44E+05	8.64E-06	1.80E+05	1.59E-05	7.33E-10	7.45E-07	1.70E-09	2.56E-07	8.39E-06	1.14E-06	1.31E-06	5.15E-07	0.00E+00	2.75E-08	1.23E-10	4.85E-22	1.33E-18	1.50E-30	6.41E-24	2.41E-37	7.48E-27	2.97E-30	4.81E-33	8.60E-23	4.11E-06	1.27E-36	5.19E-13	1.17E-13	2.25E-18	1.79E-27	1.84E-44	5.71E-38	2.45E-33	0.00E+00	5.94E-21	5.85E-09	8.80E-07	0.00E+00	0.00E+00	5.11E-07	4.98E-07	1.43E-21
7.72E-09	900	4.08E+18	0.00E+00	1.94E-06	6.76E+05	0.00E+00	7.96E-17	1.44E+05	8.72E-06	1.80E+05	1.61E-05	7.40E-10	7.52E-07	1.70E-09	2.59E-07	8.47E-06	1.15E-06	1.32E-06	5.20E-07	0.00E+00	2.77E-08	1.24E-10	4.91E-22	1.35E-18	1.53E-30	6.53E-24	2.46E-37	7.55E-27	3.02E-30	4.86E-33	8.69E-23	4.14E-06	1.29E-36	5.24E-13	1.18E-13	2.28E-18	1.81E-27	1.88E-44	5.81E-38	2.50E-33	0.00E+00	6.05E-21	5.90E-09	8.88E-07	0.00E+00	0.00E+00	5.15E-07	5.03E-07	1.46E-21
7.73E-09	900	4.08E+18	0.00E+00	1.96E-06	6.76E+05	0.00E+00	7.98E-17	1.44E+05	8.80E-06	1.80E+05	1.62E-05	7.47E-10	7.58E-07	1.70E-09	2.61E-07	8.54E-06	1.16E-06	1.34E-06	5.24E-07	0.00E+00	2.80E-08	1.25E-10	4.97E-22	1.36E-18	1.56E-30	6.64E-24	2.51E-37	7.62E-27	3.08E-30	4.90E-33	8.77E-23	4.18E-06	1.32E-36	5.28E-13	1.19E-13	2.30E-18	1.82E-27	1.91E-44	5.92E-38	2.54E-33	0.00E+00	6.16E-21	5.96E-09	8.96E-07	0.00E+00	0.00E+00	5.20E-07	5.07E-07	1.48E-21
7.74E-09	900	4.08E+18	0.00E+00	1.98E-06	6.76E+05	0.00E+00	8.00E-17	1.44E+05	8.88E-06	1.80E+05	1.63E-05	7.53E-10	7.65E-07	1.71E-09	2.63E-07	8.62E-06	1.17E-06	1.35E-06	5.29E-07	0.00E+00	2.82E-08	1.26E-10	5.03E-22	1.37E-18	1.59E-30	6.77E-24	2.56E-37	7.69E-27	3.13E-30	4.95E-33	8.85E-23	4.22E-06	1.35E-36	5.33E-13	1.20E-13	2.32E-18	1.84E-27	1.95E-44	6.03E-38	2.59E-33	0.00E+00	6.27E-21	6.01E-09	9.04E-07	0.00E+00	0.00E+00	5.25E-07	5.12E-07	1.51E-21
7.75E-09	900	4.08E+18	0.00E+00	2.00E-06	6.76E+05	0.00E+00	8.03E-17	1.44E+05	8.95E-06	1.80E+05	1.65E-05	7.60E-10	7.72E-07	1.71E-09	2.66E-07	8.70E-06	1.18E-06	1.36E-06	5.34E-07	0.00E+00	2.85E-08	1.28E-10	5.09E-22	1.38E-18	1.62E-30	6.89E-24	2.61E-37	7.76E-27	3.19E-30	4.99E-33	8.93E-23	4.25E-06	1.37E-36	5.38E-13	1.21E-13	2.34E-18	1.86E-27	1.99E-44	6.14E-38	2.64E-33	0.00E+00	6.38E-21	6.06E-09	9.12E-07	0.00E+00	0.00E+00	5.29E-07	5.16E-07	1.54E-21
7.76E-09	900	4.08E+18	0.00E+00	2.01E-06	6.76E+05	0.00E+00	8.05E-17	1.44E+05	9.03E-06	1.80E+05	1.66E-05	7.67E-10	7.79E-07	1.72E-09	2.68E-07	8.77E-06	1.19E-06	1.37E-06	5.38E-07	0.00E+00	2.87E-08	1.29E-10	5.15E-22	1.40E-18	1.65E-30	7.01E-24	2.66E-37	7.83E-27	3.24E-30	5.04E-33	9.02E-23	4.29E-06	1.40E-36	5.43E-13	1.23E-13	2.36E-18	1.88E-27	2.02E-44	6.25E-38	2.68E-33	0.00E+00	6.49E-21	6.12E-09	9.20E-07	0.00E+00	0.00E+00	5.34E-07	5.21E-07	1.56E-21
7.77E-09	900	4.08E+18	0.00E+00	2.03E-06	6.76E+05	0.00E+00	8.08E-17	1.44E+05	9.11E-06	1.80E+05	1.68E-05	7.74E-10	7.86E-07	1.72E-09	2.70E-07	8.85E-06	1.20E-06	1.38E-06	5.43E-07	0.00E+00	2.90E-08	1.30E-10	5.21E-22	1.41E-18	1.68E-30	7.14E-24	2.72E-37	7.90E-27	3.30E-30	5.09E-33	9.10E-23	4.33E-06	1.43E-36	5.48E-13	1.24E-13	2.38E-18	1.89E-27	2.06E-44	6.37E-38	2.73E-33	0.00E+00	6.61E-21	6.17E-09	9.28E-07	0.00E+00	0.00E+00	5.39E-07	5.25E-07	1.59E-21
7.78E-09	900	4.08E+18	0.00E+00	2.05E-06	6.76E+05	0.00E+00	8.10E-17	1.44E+05	9.20E-06	1.80E+05	1.69E-05	7.81E-10	7.93E-07	1.73E-09	2.73E-07	8.93E-06	1.21E-06	1.40E-06	5.48E-07	0.00E+00	2.93E-08	1.31E-10	5.27E-22	1.42E-18	1.71E-30	7.27E-24	2.77E-37	7.97E-27	3.36E-30	5.14E-33	9.19E-23	4.37E-06	1.46E-36	5.53E-13	1.25E-13	2.40E-18	1.91E-27	2.10E-44	6.48E-38	2.78E-33	0.00E+00	6.73E-21	6.23E-09	9.36E-07	0.00E+00	0.00E+00	5.44E-07	5.30E-07	1.62E-21
7.79E-09	900	4.08E+18	0.00E+00	2.07E-06	6.76E+05	0.00E+00	8.13E-17	1.44E+05	9.28E-06	1.80E+05	1.71E-05	7.88E-10	8.00E-07	1.73E-09	2.75E-07	9.01E-06	1.22E-06	1.41E-06	5.53E-07	0.00E+00	2.95E-08	1.32E-10	5.33E-22	1.43E-18	1.74E-30	7.40E-24	2.83E-37	8.04E-27	3.42E-30	5.19E-33	9.28E-23	4.41E-06	1.49E-36	5.57E-13	1.26E-13	2.42E-18	1.93E-27	2.14E-44	6.60E-38	2.83E-33	0.00E+00	6.85E-21	6.28E-09	9.45E-07	0.00E+00	0.00E+00	5.48E-07	5.35E-07	1.65E-21
7.80E-09	900	4.08E+18	0.00E+00	2.09E-06	6.76E+05	0.00E+00	8.15E-17	1.44E+05	9.36E-06	1.80E+05	1.72E-05	7.96E-10	8.07E-07	1.74E-09	2.78E-07	9.09E-06	1.23E-06	1.42E-06	5.58E-07	0.00E+00	2.98E-08	1.33E-10	5.40E-22	1.45E-18	1.77E-30	7.53E-24	2.89E-37	8.12E-27	3.48E-30	5.24E-33	9.36E-23	4.45E-06	1.52E-36	5.62E-13	1.27E-13	2.45E-18	1.95E-27	2.18E-44	6.72E-38	2.89E-33	0.00E+00	6.97E-21	6.34E-09	9.53E-07	0.00E+00	0.00E+00	5.53E-07	5.40E-07	1.68E-21
7.81E-09	900	4.08E+18	0.00E+00	2.11E-06	6.76E+05	0.00E+00	8.17E-17	1.44E+05	9.44E-06	1.80E+05	1.74E-05	8.03E-10	8.14E-07	1.74E-09	2.80E-07	9.17E-06	1.24E-06	1.43E-06	5.63E-07	0.00E+00	3.00E-08	1.35E-10	5.46E-22	1.46E-18	1.80E-30	7.67E-24	2.95E-37	8.19E-27	3.54E-30	5.29E-33	9.45E-23	4.49E-06	1.55E-36	5.67E-13	1.28E-13	2.47E-18	1.97E-27	2.22E-44	6.84E-38	2.94E-33	0.00E+00	7.10E-21	6.39E-09	9.61E-07	0.00E+00	0.00E+00	5.58E-07	5.44E-07	1.71E-21
7.82E-09	900	4.08E+18	0.00E+00	2.12E-06	6.76E+05	0.00E+00	8.20E-17	1.44E+05	9.53E-06	1.80E+05	1.75E-05	8.10E-10	8.22E-07	1.75E-09	2.83E-07	9.25E-06	1.25E-06	1.45E-06	5.68E-07	0.00E+00	3.03E-08	1.36E-10	5.53E-22	1.47E-18	1.83E-30	7.81E-24	3.01E-37	8.27E-27	3.61E-30	5.34E-33	9.54E-23	4.53E-06	1.58E-36	5.73E-13	1.29E-13	2.49E-18	1.99E-27	2.26E-44	6.97E-38	2.99E-33	0.00E+00	7.22E-21	6.45E-09	9.70E-07	0.00E+00	0.00E+00	5.63E-07	5.49E-07	1.74E-21
7.83E-09	900	4.08E+18	0.00E+00	2.14E-06	6.76E+05	0.00E+00	8.22E-17	1.44E+05	9.61E-06	1.80E+05	1.77E-05	8.17E-10	8.29E-07	1.75E-09	2.85E-07	9.34E-06	1.26E-06	1.46E-06	5.73E-07	0.00E+00	3.06E-08	1.37E-10	5.59E-22	1.49E-18	1.87E-30	7.95E-24	3.07E-37	8.34E-27	3.67E-30	5.39E-33	9.63E-23	4.57E-06	1.61E-36	5.78E-13	1.30E-13	2.51E-18	2.00E-27	2.30E-44	7.10E-38	3.05E-33	0.00E+00	7.35E-21	6.51E-09	9.79E-07	0.00E+00	0.00E+00	5.68E-07	5.54E-07	1.77E-21
7.84E-09	900	4.08E+18	0.00E+00	2.16E-06	6.76E+05	0.00E+00	8.25E-17	1.44E+05	9.70E-06	1.80E+05	1.79E-05	8.25E-10	8.36E-07	1.76E-09	2.88E-07	9.42E-06	1.27E-06	1.47E-06	5.78E-07	0.00E+00	3.09E-08	1.38E-10	5.66E-22	1.50E-18	1.90E-30	8.09E-24	3.13E-37	8.42E-27	3.74E-30	5.44E-33	9.72E-23	4.61E-06	1.65E-36	5.83E-13	1.32E-13	2.54E-18	2.02E-27	2.34E-44	7.23E-38	3.10E-33	0.00E+00	7.48E-21	6.56E-09	9.87E-07	0.00E+00	0.00E+00	5.73E-07	5.59E-07	1.80E-21
7.85E-09	900	4.08E+18	0.00E+00	2.18E-06	6.76E+05	0.00E+00	8.27E-17	1.44E+05	9.78E-06	1.80E+05	1.80E-05	8.32E-10	8.44E-07	1.76E-09	2.90E-07	9.50E-06	1.29E-06	1.48E-06	5.83E-07	0.00E+00	3.11E-08	1.39E-10	5.73E-22	1.51E-18	1.94E-30	8.24E-24	3.20E-37	8.49E-27	3.80E-30	5.49E-33	9.81E-23	4.65E-06	1.68E-36	5.88E-13	1.33E-13	2.56E-18	2.04E-27	2.39E-44	7.36E-38	3.16E-33	0.00E+00	7.62E-21	6.62E-09	9.96E-07	0.00E+00	0.00E+00	5.78E-07	5.64E-07	1.83E-21
7.86E-09	900	4.08E+18	0.00E+00	2.20E-06	6.76E+05	0.00E+00	8.30E-17	1.44E+05	9.87E-06	1.80E+05	1.82E-05	8.40E-10	8.52E-07	1.77E-09	2.93E-07	9.59E-06	1.30E-06	1.50E-06	5.88E-07	0.00E+00	3.14E-08	1.41E-10	5.80E-22	1.53E-18	1.97E-30	8.39E-24	3.26E-37	8.57E-27	3.87E-30	5.54E-33	9.91E-23	4.69E-06	1.72E-36	5.93E-13	1.34E-13	2.58E-18	2.06E-27	2.43E-44	7.49E-38	3.22E-33	0.00E+00	7.75E-21	6.68E-09	1.01E-06	0.00E+00	0.00E+00	5.83E-07	5.69E-07	1.87E-21
7.87E-09	900	4.08E+18	0.00E+00	2.22E-06	6.76E+05	0.00E+00	8.32E-17	1.44E+05	9.96E-06	1.80E+05	1.83E-05	8.48E-10	8.59E-07	1.77E-09	2.95E-07	9.67E-06	1.31E-06	1.51E-06	5.94E-07	0.00E+00	3.17E-08	1.42E-10	5.87E-22	1.54E-18	2.01E-30	8.54E-24	3.33E-37	8.65E-27	3.94E-30	5.59E-33	1.00E-22	4.73E-06	1.75E-36	5.99E-13	1.35E-13	2.61E-18	2.08E-27	2.47E-44	7.63E-38	3.28E-33	0.00E+00	7.89E-21	6.74E-09	1.01E-06	0.00E+00	0.00E+00	5.89E-07	5.74E-07	1.90E-21
7.88E-09	900	4.08E+18	0.00E+00	2.24E-06	6.76E+05	0.00E+00	8.35E-17	1.44E+05	1.00E-05	1.80E+05	1.85E-05	8.55E-10	8.67E-07	1.78E-09	2.98E-07	9.76E-06	1.32E-06	1.52E-06	5.99E-07	0.00E+00	3.20E-08	1.43E-10	5.94E-22	1.56E-18	2.04E-30	8.69E-24	3.40E-37	8.72E-27	4.01E-30	5.65E-33	1.01E-22	4.77E-06	1.79E-36	6.04E-13	1.36E-13	2.63E-18	2.10E-27	2.52E-44	7.77E-38	3.34E-33	0.00E+00	8.03E-21	6.80E-09	1.02E-06	0.00E+00	0.00E+00	5.94E-07	5.79E-07	1.93E-21
7.89E-09	900	4.08E+18	0.00E+00	2.26E-06	6.76E+05	0.00E+00	8.37E-17	1.44E+05	1.01E-05	1.80E+05	1.87E-05	8.63E-10	8.75E-07	1.78E-09	3.01E-07	9.85E-06	1.33E-06	1.54E-06	6.04E-07	0.00E+00	3.23E-08	1.44E-10	6.01E-22	1.57E-18	2.08E-30	8.85E-24	3.47E-37	8.80E-27	4.08E-30	5.70E-33	1.02E-22	4.82E-06	1.82E-36	6.09E-13	1.38E-13	2.65E-18	2.12E-27	2.57E-44	7.91E-38	3.40E-33	0.00E+00	8.18E-21	6.86E-09	1.03E-06	0.00E+00	0.00E+00	5.99E-07	5.84E-07	1.97E-21
7.90E-09	900	4.08E+18	0.00E+00	2.28E-06	6.76E+05	0.00E+00	8.40E-17	1.44E+05	1.02E-05	1.80E+05	1.88E-05	8.71E-10	8.82E-07	1.79E-09	3.03E-07	9.93E-06	1.34E-06	1.55E-06	6.10E-07	0.00E+00	3.26E-08	1.46E-10	6.08E-22	1.58E-18	2.12E-30	9.01E-24	3.54E-37	8.88E-27	4.16E-30	5.75E-33	1.03E-22	4.86E-06	1.86E-36	6.15E-13	1.39E-13	2.68E-18	2.14E-27	2.61E-44	8.06E-38	3.46E-33	0.00E+00	8.32E-21	6.92E-09	1.04E-06	0.00E+00	0.00E+00	6.04E-07	5.90E-07	2.00E-21
7.91E-09	900	4.08E+18	0.00E+00	2.30E-06	6.76E+05	0.00E+00	8.42E-17	1.44E+05	1.03E-05	1.80E+05	1.90E-05	8.79E-10	8.90E-07	1.79E-09	3.06E-07	1.00E-05	1.36E-06	1.56E-06	6.15E-07	0.00E+00	3.28E-08	1.47E-10	6.16E-22	1.60E-18	2.16E-30	9.17E-24	3.61E-37	8.96E-27	4.23E-30	5.81E-33	1.04E-22	4.90E-06	1.90E-36	6.20E-13	1.40E-13	2.70E-18	2.16E-27	2.66E-44	8.20E-38	3.52E-33	0.00E+00	8.47E-21	6.98E-09	1.05E-06	0.00E+00	0.00E+00	6.10E-07	5.95E-07	2.04E-21
7.92E-09	900	4.08E+18	0.00E+00	2.32E-06	6.76E+05	0.00E+00	8.45E-17	1.44E+05	1.04E-05	1.80E+05	1.92E-05	8.87E-10	8.98E-07	1.80E-09	3.09E-07	1.01E-05	1.37E-06	1.58E-06	6.21E-07	0.00E+00	3.31E-08	1.48E-10	6.23E-22	1.61E-18	2.20E-30	9.34E-24	3.68E-37	9.04E-27	4.31E-30	5.86E-33	1.05E-22	4.95E-06	1.94E-36	6.26E-13	1.41E-13	2.73E-18	2.18E-27	2.71E-44	8.35E-38	3.59E-33	0.00E+00	8.62E-21	7.05E-09	1.06E-06	0.00E+00	0.00E+00	6.15E-07	6.00E-07	2.08E-21
7.93E-09	900	4.08E+18	0.00E+00	2.34E-06	6.76E+05	0.00E+00	8.47E-17	1.44E+05	1.05E-05	1.80E+05	1.93E-05	8.95E-10	9.06E-07	1.80E-09	3.11E-07	1.02E-05	1.38E-06	1.59E-06	6.26E-07	0.00E+00	3.34E-08	1.50E-10	6.31E-22	1.63E-18	2.24E-30	9.50E-24	3.76E-37	9.13E-27	4.38E-30	5.92E-33	1.06E-22	4.99E-06	1.98E-36	6.31E-13	1.43E-13	2.75E-18	2.20E-27	2.76E-44	8.51E-38	3.65E-33	0.00E+00	8.78E-21	7.11E-09	1.07E-06	0.00E+00	0.00E+00	6.21E-07	6.05E-07	2.11E-21
7.94E-09	900	4.08E+18	0.00E+00	2.36E-06	6.76E+05	0.00E+00	8.50E-17	1.44E+05	1.06E-05	1.80E+05	1.95E-05	9.03E-10	9.14E-07	1.81E-09	3.14E-07	1.03E-05	1.39E-06	1.61E-06	6.32E-07	0.00E+00	3.37E-08	1.51E-10	6.38E-22	1.64E-18	2.28E-30	9.68E-24	3.84E-37	9.21E-27	4.46E-30	5.97E-33	1.07E-22	5.03E-06	2.02E-36	6.37E-13	1.44E-13	2.78E-18	2.22E-27	2.81E-44	8.66E-38	3.72E-33	0.00E+00	8.93E-21	7.17E-09	1.08E-06	0.00E+00	0.00E+00	6.26E-07	6.11E-07	2.15E-21
7.95E-09	900	4.08E+18	0.00E+00	2.38E-06	6.76E+05	0.00E+00	8.52E-17	1.44E+05	1.07E-05	1.80E+05	1.97E-05	9.11E-10	9.23E-07	1.81E-09	3.17E-07	1.04E-05	1.41E-06	1.62E-06	6.37E-07	0.00E+00	3.40E-08	1.52E-10	6.46E-22	1.66E-18	2.32E-30	9.85E-24	3.92E-37	9.29E-27	4.54E-30	6.03E-33	1.08E-22	5.08E-06	2.06E-36	6.43E-13	1.45E-13	2.80E-18	2.24E-27	2.86E-44	8.82E-38	3.79E-33	0.00E+00	9.09E-21	7.24E-09	1.09E-06	0.00E+00	0.00E+00	6.32E-07	6.16E-07	2.19E-21
7.96E-09	900	4.08E+18	0.00E+00	2.40E-06	6.76E+05	0.00E+00	8.55E-17	1.44E+05	1.08E-05	1.80E+05	1.99E-05	9.20E-10	9.31E-07	1.82E-09	3.20E-07	1.05E-05	1.42E-06	1.63E-06	6.43E-07	0.00E+00	3.43E-08	1.54E-10	6.54E-22	1.67E-18	2.36E-30	1.00E-23	4.00E-37	9.38E-27	4.62E-30	6.09E-33	1.09E-22	5.12E-06	2.10E-36	6.49E-13	1.46E-13	2.83E-18	2.26E-27	2.92E-44	8.98E-38	3.85E-33	0.00E+00	9.25E-21	7.30E-09	1.10E-06	0.00E+00	0.00E+00	6.37E-07	6.22E-07	2.23E-21
7.97E-09	900	4.08E+18	0.00E+00	2.43E-06	6.76E+05	0.00E+00	8.58E-17	1.44E+05	1.09E-05	1.80E+05	2.00E-05	9.28E-10	9.39E-07	1.82E-09	3.23E-07	1.06E-05	1.43E-06	1.65E-06	6.49E-07	0.00E+00	3.46E-08	1.55E-10	6.62E-22	1.69E-18	2.40E-30	1.02E-23	4.08E-37	9.46E-27	4.70E-30	6.15E-33	1.10E-22	5.17E-06	2.14E-36	6.54E-13	1.48E-13	2.85E-18	2.28E-27	2.97E-44	9.14E-38	3.93E-33	0.00E+00	9.42E-21	7.37E-09	1.11E-06	0.00E+00	0.00E+00	6.43E-07	6.27E-07	2.27E-21
7.98E-09	900	4.08E+18	0.00E+00	2.45E-06	6.76E+05	0.00E+00	8.60E-17	1.44E+05	1.10E-05	1.80E+05	2.02E-05	9.36E-10	9.47E-07	1.83E-09	3.26E-07	1.07E-05	1.44E-06	1.66E-06	6.55E-07	0.00E+00	3.50E-08	1.57E-10	6.70E-22	1.70E-18	2.45E-30	1.04E-23	4.16E-37	9.55E-27	4.79E-30	6.20E-33	1.11E-22	5.22E-06	2.19E-36	6.60E-13	1.49E-13	2.88E-18	2.31E-27	3.03E-44	9.31E-38	4.00E-33	0.00E+00	9.59E-21	7.43E-09	1.12E-06	0.00E+00	0.00E+00	6.49E-07	6.33E-07	2.31E-21
7.99E-09	900	4.08E+18	0.00E+00	2.47E-06	6.76E+05	0.00E+00	8.63E-17	1.44E+05	1.11E-05	1.80E+05	2.04E-05	9.45E-10	9.56E-07	1.83E-09	3.28E-07	1.08E-05	1.46E-06	1.68E-06	6.60E-07	0.00E+00	3.53E-08	1.58E-10	6.78E-22	1.72E-18	2.49E-30	1.06E-23	4.25E-37	9.63E-27	4.87E-30	6.26E-33	1.12E-22	5.26E-06	2.23E-36	6.66E-13	1.50E-13	2.91E-18	2.33E-27	3.08E-44	9.48E-38	4.07E-33	0.00E+00	9.76E-21	7.50E-09	1.13E-06	0.00E+00	0.00E+00	6.55E-07	6.38E-07	2.35E-21
8.00E-09	900	4.08E+18	0.00E+00	2.49E-06	6.76E+05	0.00E+00	8.65E-17	1.44E+05	1.12E-05	1.80E+05	2.06E-05	9.53E-10	9.64E-07	1.84E-09	3.31E-07	1.09E-05	1.47E-06	1.69E-06	6.66E-07	0.00E+00	3.56E-08	1.59E-10	6.87E-22	1.73E-18	2.54E-30	1.08E-23	4.34E-37	9.72E-27	4.96E-30	6.32E-33	1.13E-22	5.31E-06	2.28E-36	6.72E-13	1.52E-13	2.93E-18	2.35E-27	3.14E-44	9.65E-38	4.14E-33	0.00E+00	9.93E-21	7.56E-09	1.14E-06	0.00E+00	0.00E+00	6.60E-07	6.44E-07	2.39E-21
8.01E-09	900	4.08E+18	0.00E+00	2.51E-06	6.76E+05	0.00E+00	8.68E-17	1.44E+05	1.13E-05	1.80E+05	2.08E-05	9.62E-10	9.73E-07	1.84E-09	3.34E-07	1.09E-05	1.48E-06	1.71E-06	6.72E-07	0.00E+00	3.59E-08	1.61E-10	6.95E-22	1.75E-18	2.58E-30	1.10E-23	4.43E-37	9.81E-27	5.05E-30	6.38E-33	1.14E-22	5.36E-06	2.33E-36	6.78E-13	1.53E-13	2.96E-18	2.37E-27	3.20E-44	9.83E-38	4.22E-33	0.00E+00	1.01E-20	7.63E-09	1.15E-06	0.00E+00	0.00E+00	6.66E-07	6.50E-07	2.44E-21
8.02E-09	900	4.08E+18	0.00E+00	2.54E-06	6.76E+05	0.00E+00	8.70E-17	1.44E+05	1.14E-05	1.80E+05	2.09E-05	9.71E-10	9.82E-07	1.85E-09	3.37E-07	1.10E-05	1.50E-06	1.72E-06	6.78E-07	0.00E+00	3.62E-08	1.62E-10	7.03E-22	1.77E-18	2.63E-30	1.12E-23	4.52E-37	9.90E-27	5.14E-30	6.44E-33	1.15E-22	5.40E-06	2.37E-36	6.84E-13	1.54E-13	2.99E-18	2.39E-27	3.26E-44	1.00E-37	4.30E-33	0.00E+00	1.03E-20	7.70E-09	1.16E-06	0.00E+00	0.00E+00	6.72E-07	6.56E-07	2.48E-21
8.03E-09	900	4.08E+18	0.00E+00	2.56E-06	6.76E+05	0.00E+00	8.73E-17	1.44E+05	1.15E-05	1.80E+05	2.11E-05	9.80E-10	9.91E-07	1.86E-09	3.40E-07	1.11E-05	1.51E-06	1.74E-06	6.84E-07	0.00E+00	3.65E-08	1.64E-10	7.12E-22	1.78E-18	2.68E-30	1.14E-23	4.61E-37	9.99E-27	5.23E-30	6.50E-33	1.16E-22	5.45E-06	2.42E-36	6.90E-13	1.56E-13	3.01E-18	2.42E-27	3.32E-44	1.02E-37	4.37E-33	0.00E+00	1.05E-20	7.77E-09	1.17E-06	0.00E+00	0.00E+00	6.78E-07	6.61E-07	2.52E-21
8.04E-09	900	4.08E+18	0.00E+00	2.58E-06	6.76E+05	0.00E+00	8.76E-17	1.44E+05	1.16E-05	1.80E+05	2.13E-05	9.88E-10	9.99E-07	1.86E-09	3.43E-07	1.12E-05	1.52E-06	1.75E-06	6.90E-07	0.00E+00	3.69E-08	1.65E-10	7.21E-22	1.80E-18	2.73E-30	1.16E-23	4.71E-37	1.01E-26	5.32E-30	6.56E-33	1.17E-22	5.50E-06	2.47E-36	6.96E-13	1.57E-13	3.04E-18	2.44E-27	3.38E-44	1.04E-37	4.45E-33	0.00E+00	1.07E-20	7.84E-09	1.18E-06	0.00E+00	0.00E+00	6.84E-07	6.67E-07	2.57E-21
8.05E-09	900	4.08E+18	0.00E+00	2.60E-06	6.76E+05	0.00E+00	8.78E-17	1.44E+05	1.17E-05	1.80E+05	2.15E-05	9.97E-10	1.01E-06	1.87E-09	3.46E-07	1.13E-05	1.54E-06	1.77E-06	6.96E-07	0.00E+00	3.72E-08	1.67E-10	7.30E-22	1.81E-18	2.78E-30	1.18E-23	4.81E-37	1.02E-26	5.42E-30	6.63E-33	1.18E-22	5.55E-06	2.52E-36	7.03E-13	1.59E-13	3.07E-18	2.46E-27	3.44E-44	1.06E-37	4.54E-33	0.00E+00	1.09E-20	7.91E-09	1.19E-06	0.00E+00	0.00E+00	6.90E-07	6.73E-07	2.61E-21
8.06E-09	900	4.08E+18	0.00E+00	2.63E-06	6.76E+05	0.00E+00	8.81E-17	1.44E+05	1.18E-05	1.80E+05	2.17E-05	1.01E-09	1.02E-06	1.87E-09	3.50E-07	1.14E-05	1.55E-06	1.78E-06	7.03E-07	0.00E+00	3.75E-08	1.68E-10	7.39E-22	1.83E-18	2.83E-30	1.20E-23	4.91E-37	1.03E-26	5.52E-30	6.69E-33	1.19E-22	5.60E-06	2.58E-36	7.09E-13	1.60E-13	3.10E-18	2.48E-27	3.50E-44	1.08E-37	4.62E-33	0.00E+00	1.10E-20	7.98E-09	1.20E-06	0.00E+00	0.00E+00	6.96E-07	6.79E-07	2.66E-21
8.07E-09	900	4.08E+18	0.00E+00	2.65E-06	6.76E+05	0.00E+00	8.84E-17	1.44E+05	1.19E-05	1.80E+05	2.19E-05	1.02E-09	1.03E-06	1.88E-09	3.53E-07	1.15E-05	1.56E-06	1.80E-06	7.09E-07	0.00E+00	3.79E-08	1.70E-10	7.48E-22	1.85E-18	2.88E-30	1.22E-23	5.01E-37	1.04E-26	5.61E-30	6.75E-33	1.21E-22	5.65E-06	2.63E-36	7.15E-13	1.61E-13	3.12E-18	2.51E-27	3.57E-44	1.10E-37	4.70E-33	0.00E+00	1.12E-20	8.05E-09	1.21E-06	0.00E+00	0.00E+00	7.03E-07	6.85E-07	2.71E-21
8.08E-09	900	4.08E+18	0.00E+00	2.67E-06	6.76E+05	0.00E+00	8.86E-17	1.44E+05	1.20E-05	1.80E+05	2.21E-05	1.02E-09	1.04E-06	1.88E-09	3.56E-07	1.16E-05	1.58E-06	1.82E-06	7.15E-07	0.00E+00	3.82E-08	1.71E-10	7.57E-22	1.86E-18	2.93E-30	1.24E-23	5.11E-37	1.04E-26	5.72E-30	6.81E-33	1.22E-22	5.70E-06	2.69E-36	7.22E-13	1.63E-13	3.15E-18	2.53E-27	3.63E-44	1.12E-37	4.79E-33	0.00E+00	1.14E-20	8.12E-09	1.22E-06	0.00E+00	0.00E+00	7.09E-07	6.91E-07	2.76E-21
8.09E-09	900	4.08E+18	0.00E+00	2.70E-06	6.76E+05	0.00E+00	8.89E-17	1.44E+05	1.21E-05	1.80E+05	2.23E-05	1.03E-09	1.04E-06	1.89E-09	3.59E-07	1.18E-05	1.59E-06	1.83E-06	7.22E-07	0.00E+00	3.86E-08	1.73E-10	7.67E-22	1.88E-18	2.98E-30	1.27E-23	5.22E-37	1.05E-26	5.82E-30	6.88E-33	1.23E-22	5.75E-06	2.74E-36	7.28E-13	1.64E-13	3.18E-18	2.55E-27	3.70E-44	1.14E-37	4.88E-33	0.00E+00	1.17E-20	8.19E-09	1.23E-06	0.00E+00	0.00E+00	7.15E-07	6.97E-07	2.81E-21
8.10E-09	900	4.08E+18	0.00E+00	2.72E-06	6.76E+05	0.00E+00	8.92E-17	1.44E+05	1.22E-05	1.80E+05	2.25E-05	1.04E-09	1.05E-06	1.89E-09	3.62E-07	1.19E-05	1.61E-06	1.85E-06	7.28E-07	0.00E+00	3.89E-08	1.74E-10	7.76E-22	1.90E-18	3.04E-30	1.29E-23	5.33E-37	1.06E-26	5.92E-30	6.94E-33	1.24E-22	5.80E-06	2.80E-36	7.35E-13	1.66E-13	3.21E-18	2.58E-27	3.77E-44	1.16E-37	4.96E-33	0.00E+00	1.19E-20	8.26E-09	1.24E-06	0.00E+00	0.00E+00	7.22E-07	7.04E-07	2.86E-21
8.11E-09	900	4.08E+18	0.00E+00	2.75E-06	6.76E+05	0.00E+00	8.94E-17	1.44E+05	1.23E-05	1.80E+05	2.27E-05	1.05E-09	1.06E-06	1.90E-09	3.65E-07	1.20E-05	1.62E-06	1.86E-06	7.35E-07	0.00E+00	3.92E-08	1.76E-10	7.86E-22	1.91E-18	3.09E-30	1.31E-23	5.44E-37	1.07E-26	6.03E-30	7.01E-33	1.25E-22	5.85E-06	2.86E-36	7.41E-13	1.67E-13	3.24E-18	2.60E-27	3.84E-44	1.18E-37	5.05E-33	0.00E+00	1.21E-20	8.34E-09	1.25E-06	0.00E+00	0.00E+00	7.28E-07	7.10E-07	2.91E-21
8.12E-09	900	4.08E+18	0.00E+00	2.77E-06	6.76E+05	0.00E+00	8.97E-17	1.44E+05	1.24E-05	1.80E+05	2.29E-05	1.06E-09	1.07E-06	1.91E-09	3.69E-07	1.21E-05	1.63E-06	1.88E-06	7.41E-07	0.00E+00	3.96E-08	1.77E-10	7.96E-22	1.93E-18	3.15E-30	1.33E-23	5.55E-37	1.08E-26	6.13E-30	7.07E-33	1.26E-22	5.90E-06	2.92E-36	7.48E-13	1.69E-13	3.27E-18	2.63E-27	3.91E-44	1.20E-37	5.15E-33	0.00E+00	1.23E-20	8.41E-09	1.27E-06	0.00E+00	0.00E+00	7.34E-07	7.16E-07	2.96E-21
8.13E-09	900	4.08E+18	0.00E+00	2.79E-06	6.76E+05	0.00E+00	9.00E-17	1.44E+05	1.25E-05	1.80E+05	2.31E-05	1.07E-09	1.08E-06	1.91E-09	3.72E-07	1.22E-05	1.65E-06	1.90E-06	7.48E-07	0.00E+00	3.99E-08	1.79E-10	8.06E-22	1.95E-18	3.20E-30	1.36E-23	5.67E-37	1.09E-26	6.24E-30	7.14E-33	1.27E-22	5.96E-06	2.98E-36	7.55E-13	1.70E-13	3.30E-18	2.65E-27	3.98E-44	1.22E-37	5.24E-33	0.00E+00	1.25E-20	8.49E-09	1.28E-06	0.00E+00	0.00E+00	7.41E-07	7.23E-07	3.01E-21
8.14E-09	900	4.08E+18	0.00E+00	2.82E-06	6.76E+05	0.00E+00	9.02E-17	1.44E+05	1.27E-05	1.80E+05	2.33E-05	1.08E-09	1.09E-06	1.92E-09	3.75E-07	1.23E-05	1.66E-06	1.91E-06	7.54E-07	0.00E+00	4.03E-08	1.81E-10	8.16E-22	1.97E-18	3.26E-30	1.38E-23	5.78E-37	1.10E-26	6.36E-30	7.21E-33	1.29E-22	6.01E-06	3.04E-36	7.61E-13	1.72E-13	3.33E-18	2.68E-27	4.05E-44	1.24E-37	5.34E-33	0.00E+00	1.27E-20	8.56E-09	1.29E-06	0.00E+00	0.00E+00	7.48E-07	7.29E-07	3.07E-21
8.15E-09	900	4.08E+18	0.00E+00	2.84E-06	6.76E+05	0.00E+00	9.05E-17	1.44E+05	1.28E-05	1.80E+05	2.35E-05	1.09E-09	1.10E-06	1.92E-09	3.79E-07	1.24E-05	1.68E-06	1.93E-06	7.61E-07	0.00E+00	4.07E-08	1.82E-10	8.26E-22	1.99E-18	3.32E-30	1.41E-23	5.91E-37	1.11E-26	6.47E-30	7.28E-33	1.30E-22	6.06E-06	3.10E-36	7.68E-13	1.73E-13	3.36E-18	2.70E-27	4.13E-44	1.27E-37	5.43E-33	0.00E+00	1.30E-20	8.64E-09	1.30E-06	0.00E+00	0.00E+00	7.54E-07	7.35E-07	3.12E-21
8.16E-09	900	4.08E+18	0.00E+00	2.87E-06	6.76E+05	0.00E+00	9.08E-17	1.44E+05	1.29E-05	1.80E+05	2.37E-05	1.10E-09	1.11E-06	1.93E-09	3.82E-07	1.25E-05	1.69E-06	1.95E-06	7.68E-07	0.00E+00	4.10E-08	1.84E-10	8.36E-22	2.00E-18	3.38E-30	1.43E-23	6.03E-37	1.12E-26	6.58E-30	7.34E-33	1.31E-22	6.12E-06	3.17E-36	7.75E-13	1.75E-13	3.39E-18	2.73E-27	4.20E-44	1.29E-37	5.53E-33	0.00E+00	1.32E-20	8.71E-09	1.31E-06	0.00E+00	0.00E+00	7.61E-07	7.42E-07	3.18E-21
8.17E-09	900	4.08E+18	0.00E+00	2.90E-06	6.76E+05	0.00E+00	9.10E-17	1.44E+05	1.30E-05	1.80E+05	2.39E-05	1.11E-09	1.12E-06	1.93E-09	3.85E-07	1.26E-05	1.71E-06	1.96E-06	7.75E-07	0.00E+00	4.14E-08	1.85E-10	8.47E-22	2.02E-18	3.44E-30	1.46E-23	6.15E-37	1.13E-26	6.70E-30	7.41E-33	1.32E-22	6.17E-06	3.23E-36	7.82E-13	1.76E-13	3.42E-18	2.75E-27	4.28E-44	1.31E-37	5.63E-33	0.00E+00	1.34E-20	8.79E-09	1.32E-06	0.00E+00	0.00E+00	7.68E-07	7.49E-07	3.23E-21
8.18E-09	900	4.08E+18	0.00E+00	2.92E-06	6.76E+05	0.00E+00	9.13E-17	1.44E+05	1.31E-05	1.80E+05	2.41E-05	1.12E-09	1.13E-06	1.94E-09	3.89E-07	1.27E-05	1.72E-06	1.98E-06	7.82E-07	0.00E+00	4.18E-08	1.87E-10	8.57E-22	2.04E-18	3.51E-30	1.49E-23	6.28E-37	1.14E-26	6.82E-30	7.48E-33	1.33E-22	6.23E-06	3.30E-36	7.89E-13	1.78E-13	3.45E-18	2.78E-27	4.36E-44	1.34E-37	5.73E-33	0.00E+00	1.37E-20	8.87E-09	1.33E-06	0.00E+00	0.00E+00	7.75E-07	7.55E-07	3.29E-21
8.19E-09	900	4.08E+18	0.00E+00	2.95E-06	6.76E+05	0.00E+00	9.16E-17	1.44E+05	1.32E-05	1.80E+05	2.44E-05	1.13E-09	1.14E-06	1.95E-09	3.92E-07	1.28E-05	1.74E-06	2.00E-06	7.89E-07	0.00E+00	4.21E-08	1.89E-10	8.68E-22	2.06E-18	3.57E-30	1.51E-23	6.42E-37	1.15E-26	6.94E-30	7.55E-33	1.35E-22	6.28E-06	3.37E-36	7.96E-13	1.80E-13	3.48E-18	2.80E-27	4.44E-44	1.36E-37	5.84E-33	0.00E+00	1.39E-20	8.95E-09	1.35E-06	0.00E+00	0.00E+00	7.81E-07	7.62E-07	3.35E-21
8.20E-09	900	4.08E+18	0.00E+00	2.97E-06	6.76E+05	0.00E+00	9.19E-17	1.44E+05	1.33E-05	1.80E+05	2.46E-05	1.14E-09	1.15E-06	1.95E-09	3.96E-07	1.30E-05	1.75E-06	2.02E-06	7.96E-07	0.00E+00	4.25E-08	1.90E-10	8.79E-22	2.08E-18	3.63E-30	1.54E-23	6.55E-37	1.16E-26	7.07E-30	7.62E-33	1.36E-22	6.34E-06	3.44E-36	8.03E-13	1.81E-13	3.51E-18	2.83E-27	4.52E-44	1.39E-37	5.95E-33	0.00E+00	1.42E-20	9.03E-09	1.36E-06	0.00E+00	0.00E+00	7.88E-07	7.69E-07	3.41E-21
8.21E-09	900	4.08E+18	0.00E+00	3.00E-06	6.76E+05	0.00E+00	9.21E-17	1.44E+05	1.35E-05	1.80E+05	2.48E-05	1.15E-09	1.16E-06	1.96E-09	3.99E-07	1.31E-05	1.77E-06	2.03E-06	8.03E-07	0.00E+00	4.29E-08	1.92E-10	8.90E-22	2.10E-18	3.70E-30	1.57E-23	6.69E-37	1.17E-26	7.19E-30	7.70E-33	1.37E-22	6.39E-06	3.51E-36	8.10E-13	1.83E-13	3.54E-18	2.86E-27	4.60E-44	1.41E-37	6.05E-33	0.00E+00	1.44E-20	9.11E-09	1.37E-06	0.00E+00	0.00E+00	7.95E-07	7.76E-07	3.47E-21
8.22E-09	900	4.08E+18	0.00E+00	3.03E-06	6.76E+05	0.00E+00	9.24E-17	1.44E+05	1.36E-05	1.80E+05	2.50E-05	1.16E-09	1.17E-06	1.97E-09	4.03E-07	1.32E-05	1.79E-06	2.05E-06	8.10E-07	0.00E+00	4.33E-08	1.94E-10	9.02E-22	2.11E-18	3.77E-30	1.60E-23	6.83E-37	1.18E-26	7.32E-30	7.77E-33	1.39E-22	6.45E-06	3.58E-36	8.17E-13	1.84E-13	3.58E-18	2.88E-27	4.69E-44	1.44E-37	6.16E-33	0.00E+00	1.47E-20	9.19E-09	1.38E-06	0.00E+00	0.00E+00	8.02E-07	7.82E-07	3.53E-21
8.23E-09	900	4.08E+18	0.00E+00	3.05E-06	6.76E+05	0.00E+00	9.27E-17	1.44E+05	1.37E-05	1.80E+05	2.52E-05	1.17E-09	1.18E-06	1.97E-09	4.06E-07	1.33E-05	1.80E-06	2.07E-06	8.17E-07	0.00E+00	4.37E-08	1.96E-10	9.13E-22	2.13E-18	3.83E-30	1.62E-23	6.97E-37	1.20E-26	7.45E-30	7.84E-33	1.40E-22	6.51E-06	3.66E-36	8.25E-13	1.86E-13	3.61E-18	2.91E-27	4.77E-44	1.46E-37	6.28E-33	0.00E+00	1.49E-20	9.27E-09	1.39E-06	0.00E+00	0.00E+00	8.10E-07	7.89E-07	3.60E-21
8.24E-09	900	4.08E+18	0.00E+00	3.08E-06	6.76E+05	0.00E+00	9.30E-17	1.44E+05	1.38E-05	1.80E+05	2.55E-05	1.18E-09	1.19E-06	1.98E-09	4.10E-07	1.34E-05	1.82E-06	2.09E-06	8.24E-07	0.00E+00	4.41E-08	1.97E-10	9.25E-22	2.15E-18	3.90E-30	1.65E-23	7.12E-37	1.21E-26	7.59E-30	7.92E-33	1.41E-22	6.57E-06	3.74E-36	8.32E-13	1.88E-13	3.64E-18	2.94E-27	4.86E-44	1.49E-37	6.39E-33	0.00E+00	1.52E-20	9.35E-09	1.41E-06	0.00E+00	0.00E+00	8.17E-07	7.96E-07	3.66E-21
8.25E-09	900	4.08E+18	0.00E+00	3.11E-06	6.76E+05	0.00E+00	9.33E-17	1.44E+05	1.39E-05	1.80E+05	2.57E-05	1.19E-09	1.20E-06	1.98E-09	4.14E-07	1.35E-05	1.83E-06	2.11E-06	8.32E-07	0.00E+00	4.44E-08	1.99E-10	9.36E-22	2.17E-18	3.97E-30	1.68E-23	7.27E-37	1.22E-26	7.72E-30	7.99E-33	1.42E-22	6.62E-06	3.81E-36	8.40E-13	1.89E-13	3.67E-18	2.96E-27	4.95E-44	1.52E-37	6.51E-33	0.00E+00	1.55E-20	9.44E-09	1.42E-06	0.00E+00	0.00E+00	8.24E-07	8.04E-07	3.73E-21
8.26E-09	900	4.08E+18	0.00E+00	3.14E-06	6.76E+05	0.00E+00	9.35E-17	1.44E+05	1.41E-05	1.80E+05	2.59E-05	1.21E-09	1.22E-06	1.99E-09	4.17E-07	1.37E-05	1.85E-06	2.13E-06	8.39E-07	0.00E+00	4.48E-08	2.01E-10	9.48E-22	2.19E-18	4.05E-30	1.71E-23	7.42E-37	1.23E-26	7.86E-30	8.06E-33	1.44E-22	6.68E-06	3.89E-36	8.47E-13	1.91E-13	3.71E-18	2.99E-27	5.04E-44	1.54E-37	6.62E-33	0.00E+00	1.57E-20	9.52E-09	1.43E-06	0.00E+00	0.00E+00	8.31E-07	8.11E-07	3.79E-21
8.27E-09	900	4.08E+18	0.00E+00	3.16E-06	6.76E+05	0.00E+00	9.38E-17	1.44E+05	1.42E-05	1.80E+05	2.61E-05	1.22E-09	1.23E-06	2.00E-09	4.21E-07	1.38E-05	1.87E-06	2.14E-06	8.47E-07	0.00E+00	4.52E-08	2.03E-10	9.60E-22	2.21E-18	4.12E-30	1.74E-23	7.58E-37	1.24E-26	8.00E-30	8.14E-33	1.45E-22	6.74E-06	3.98E-36	8.55E-13	1.93E-13	3.74E-18	3.02E-27	5.13E-44	1.57E-37	6.74E-33	0.00E+00	1.60E-20	9.60E-09	1.45E-06	0.00E+00	0.00E+00	8.39E-07	8.18E-07	3.86E-21
8.28E-09	900	4.08E+18	0.00E+00	3.19E-06	6.76E+05	0.00E+00	9.41E-17	1.44E+05	1.43E-05	1.80E+05	2.64E-05	1.23E-09	1.24E-06	2.00E-09	4.25E-07	1.39E-05	1.88E-06	2.16E-06	8.54E-07	0.00E+00	4.56E-08	2.05E-10	9.72E-22	2.23E-18	4.19E-30	1.78E-23	7.74E-37	1.25E-26	8.14E-30	8.22E-33	1.46E-22	6.80E-06	4.06E-36	8.62E-13	1.95E-13	3.77E-18	3.05E-27	5.23E-44	1.60E-37	6.87E-33	0.00E+00	1.63E-20	9.69E-09	1.46E-06	0.00E+00	0.00E+00	8.46E-07	8.25E-07	3.93E-21
8.29E-09	900	4.08E+18	0.00E+00	3.22E-06	6.76E+05	0.00E+00	9.44E-17	1.44E+05	1.44E-05	1.80E+05	2.66E-05	1.24E-09	1.25E-06	2.01E-09	4.29E-07	1.40E-05	1.90E-06	2.18E-06	8.62E-07	0.00E+00	4.61E-08	2.06E-10	9.85E-22	2.25E-18	4.27E-30	1.81E-23	7.90E-37	1.26E-26	8.29E-30	8.29E-33	1.48E-22	6.86E-06	4.14E-36	8.70E-13	1.96E-13	3.81E-18	3.08E-27	5.32E-44	1.63E-37	6.99E-33	0.00E+00	1.66E-20	9.78E-09	1.47E-06	0.00E+00	0.00E+00	8.54E-07	8.32E-07	4.00E-21
8.30E-09	900	4.08E+18	0.00E+00	3.25E-06	6.76E+05	0.00E+00	9.47E-17	1.44E+05	1.46E-05	1.80E+05	2.68E-05	1.25E-09	1.26E-06	2.02E-09	4.32E-07	1.42E-05	1.92E-06	2.20E-06	8.69E-07	0.00E+00	4.65E-08	2.08E-10	9.98E-22	2.27E-18	4.35E-30	1.84E-23	8.06E-37	1.27E-26	8.44E-30	8.37E-33	1.49E-22	6.92E-06	4.23E-36	8.78E-13	1.98E-13	3.84E-18	3.10E-27	5.42E-44	1.66E-37	7.12E-33	0.00E+00	1.69E-20	9.86E-09	1.48E-06	0.00E+00	0.00E+00	8.61E-07	8.40E-07	4.07E-21
8.31E-09	900	4.08E+18	0.00E+00	3.28E-06	6.76E+05	0.00E+00	9.49E-17	1.44E+05	1.47E-05	1.80E+05	2.71E-05	1.26E-09	1.27E-06	2.02E-09	4.36E-07	1.43E-05	1.93E-06	2.22E-06	8.77E-07	0.00E+00	4.69E-08	2.10E-10	1.01E-21	2.29E-18	4.43E-30	1.87E-23	8.24E-37	1.28E-26	8.59E-30	8.45E-33	1.51E-22	6.99E-06	4.32E-36	8.85E-13	2.00E-13	3.88E-18	3.13E-27	5.52E-44	1.69E-37	7.25E-33	0.00E+00	1.72E-20	9.95E-09	1.50E-06	0.00E+00	0.00E+00	8.69E-07	8.47E-07	4.15E-21
8.32E-09	900	4.08E+18	0.00E+00	3.31E-06	6.76E+05	0.00E+00	9.52E-17	1.44E+05	1.48E-05	1.80E+05	2.73E-05	1.27E-09	1.28E-06	2.03E-09	4.40E-07	1.44E-05	1.95E-06	2.24E-06	8.85E-07	0.00E+00	4.73E-08	2.12E-10	1.02E-21	2.31E-18	4.51E-30	1.91E-23	8.41E-37	1.30E-26	8.74E-30	8.53E-33	1.52E-22	7.05E-06	4.41E-36	8.93E-13	2.02E-13	3.91E-18	3.16E-27	5.62E-44	1.72E-37	7.38E-33	0.00E+00	1.75E-20	1.00E-08	1.51E-06	0.00E+00	0.00E+00	8.77E-07	8.55E-07	4.22E-21
8.33E-09	900	4.08E+18	0.00E+00	3.34E-06	6.76E+05	0.00E+00	9.55E-17	1.44E+05	1.50E-05	1.80E+05	2.76E-05	1.28E-09	1.29E-06	2.03E-09	4.44E-07	1.45E-05	1.97E-06	2.26E-06	8.93E-07	0.00E+00	4.77E-08	2.14E-10	1.04E-21	2.34E-18	4.59E-30	1.94E-23	8.59E-37	1.31E-26	8.90E-30	8.61E-33	1.53E-22	7.11E-06	4.51E-36	9.01E-13	2.03E-13	3.95E-18	3.19E-27	5.73E-44	1.75E-37	7.51E-33	0.00E+00	1.78E-20	1.01E-08	1.52E-06	0.00E+00	0.00E+00	8.85E-07	8.62E-07	4.29E-21
8.34E-09	900	4.08E+18	0.00E+00	3.36E-06	6.76E+05	0.00E+00	9.58E-17	1.44E+05	1.51E-05	1.80E+05	2.78E-05	1.30E-09	1.30E-06	2.04E-09	4.48E-07	1.47E-05	1.99E-06	2.28E-06	9.01E-07	0.00E+00	4.82E-08	2.16E-10	1.05E-21	2.36E-18	4.67E-30	1.98E-23	8.77E-37	1.32E-26	9.06E-30	8.69E-33	1.55E-22	7.17E-06	4.60E-36	9.09E-13	2.05E-13	3.98E-18	3.22E-27	5.83E-44	1.78E-37	7.65E-33	0.00E+00	1.81E-20	1.02E-08	1.54E-06	0.00E+00	0.00E+00	8.92E-07	8.70E-07	4.37E-21
8.35E-09	900	4.08E+18	0.00E+00	3.39E-06	6.76E+05	0.00E+00	9.61E-17	1.44E+05	1.52E-05	1.80E+05	2.81E-05	1.31E-09	1.32E-06	2.05E-09	4.52E-07	1.48E-05	2.00E-06	2.30E-06	9.09E-07	0.00E+00	4.86E-08	2.18E-10	1.06E-21	2.38E-18	4.75E-30	2.01E-23	8.95E-37	1.33E-26	9.22E-30	8.77E-33	1.56E-22	7.24E-06	4.70E-36	9.18E-13	2.07E-13	4.02E-18	3.25E-27	5.94E-44	1.82E-37	7.79E-33	0.00E+00	1.85E-20	1.03E-08	1.55E-06	0.00E+00	0.00E+00	9.00E-07	8.78E-07	4.45E-21
8.36E-09	900	4.08E+18	0.00E+00	3.43E-06	6.76E+05	0.00E+00	9.64E-17	1.44E+05	1.54E-05	1.80E+05	2.83E-05	1.32E-09	1.33E-06	2.05E-09	4.56E-07	1.49E-05	2.02E-06	2.32E-06	9.17E-07	0.00E+00	4.90E-08	2.20E-10	1.08E-21	2.40E-18	4.84E-30	2.05E-23	9.14E-37	1.34E-26	9.38E-30	8.85E-33	1.58E-22	7.30E-06	4.80E-36	9.26E-13	2.09E-13	4.06E-18	3.28E-27	6.05E-44	1.85E-37	7.93E-33	0.00E+00	1.88E-20	1.04E-08	1.57E-06	0.00E+00	0.00E+00	9.08E-07	8.86E-07	4.53E-21
8.37E-09	900	4.08E+18	0.00E+00	3.46E-06	6.76E+05	0.00E+00	9.67E-17	1.44E+05	1.55E-05	1.80E+05	2.86E-05	1.33E-09	1.34E-06	2.06E-09	4.60E-07	1.51E-05	2.04E-06	2.34E-06	9.25E-07	0.00E+00	4.95E-08	2.22E-10	1.09E-21	2.42E-18	4.93E-30	2.08E-23	9.34E-37	1.36E-26	9.55E-30	8.94E-33	1.59E-22	7.37E-06	4.90E-36	9.34E-13	2.11E-13	4.09E-18	3.31E-27	6.16E-44	1.88E-37	8.08E-33	0.00E+00	1.91E-20	1.05E-08	1.58E-06	0.00E+00	0.00E+00	9.16E-07	8.94E-07	4.61E-21
8.38E-09	900	4.08E+18	0.00E+00	3.49E-06	6.76E+05	0.00E+00	9.70E-17	1.44E+05	1.56E-05	1.80E+05	2.88E-05	1.34E-09	1.35E-06	2.07E-09	4.64E-07	1.52E-05	2.06E-06	2.36E-06	9.33E-07	0.00E+00	4.99E-08	2.24E-10	1.10E-21	2.44E-18	5.02E-30	2.12E-23	9.54E-37	1.37E-26	9.72E-30	9.02E-33	1.61E-22	7.43E-06	5.00E-36	9.42E-13	2.13E-13	4.13E-18	3.34E-27	6.27E-44	1.92E-37	8.22E-33	0.00E+00	1.95E-20	1.06E-08	1.59E-06	0.00E+00	0.00E+00	9.25E-07	9.01E-07	4.69E-21
8.39E-09	900	4.08E+18	0.00E+00	3.52E-06	6.76E+05	0.00E+00	9.73E-17	1.44E+05	1.58E-05	1.80E+05	2.91E-05	1.35E-09	1.36E-06	2.08E-09	4.68E-07	1.53E-05	2.08E-06	2.38E-06	9.42E-07	0.00E+00	5.03E-08	2.26E-10	1.12E-21	2.46E-18	5.11E-30	2.16E-23	9.74E-37	1.38E-26	9.89E-30	9.11E-33	1.62E-22	7.50E-06	5.11E-36	9.51E-13	2.14E-13	4.17E-18	3.37E-27	6.38E-44	1.95E-37	8.37E-33	0.00E+00	1.98E-20	1.07E-08	1.61E-06	0.00E+00	0.00E+00	9.33E-07	9.09E-07	4.78E-21
8.40E-09	900	4.08E+18	0.00E+00	3.55E-06	6.76E+05	0.00E+00	9.76E-17	1.44E+05	1.59E-05	1.80E+05	2.93E-05	1.37E-09	1.38E-06	2.08E-09	4.72E-07	1.55E-05	2.10E-06	2.40E-06	9.50E-07	0.00E+00	5.08E-08	2.28E-10	1.13E-21	2.49E-18	5.20E-30	2.20E-23	9.95E-37	1.39E-26	1.01E-29	9.19E-33	1.64E-22	7.56E-06	5.22E-36	9.59E-13	2.16E-13	4.21E-18	3.40E-27	6.50E-44	1.99E-37	8.52E-33	0.00E+00	2.02E-20	1.08E-08	1.62E-06	0.00E+00	0.00E+00	9.41E-07	9.18E-07	4.86E-21
8.41E-09	900	4.08E+18	0.00E+00	3.58E-06	6.76E+05	0.00E+00	9.78E-17	1.44E+05	1.61E-05	1.80E+05	2.96E-05	1.38E-09	1.39E-06	2.09E-09	4.77E-07	1.56E-05	2.11E-06	2.43E-06	9.58E-07	0.00E+00	5.12E-08	2.30E-10	1.15E-21	2.51E-18	5.29E-30	2.24E-23	1.02E-36	1.40E-26	1.02E-29	9.28E-33	1.65E-22	7.63E-06	5.33E-36	9.68E-13	2.18E-13	4.24E-18	3.44E-27	6.62E-44	2.02E-37	8.68E-33	0.00E+00	2.05E-20	1.09E-08	1.64E-06	0.00E+00	0.00E+00	9.50E-07	9.26E-07	4.95E-21
8.42E-09	900	4.08E+18	0.00E+00	3.61E-06	6.76E+05	0.00E+00	9.81E-17	1.44E+05	1.62E-05	1.80E+05	2.99E-05	1.39E-09	1.40E-06	2.10E-09	4.81E-07	1.57E-05	2.13E-06	2.45E-06	9.67E-07	0.00E+00	5.17E-08	2.32E-10	1.16E-21	2.53E-18	5.39E-30	2.28E-23	1.04E-36	1.42E-26	1.04E-29	9.36E-33	1.67E-22	7.70E-06	5.44E-36	9.76E-13	2.20E-13	4.28E-18	3.47E-27	6.74E-44	2.06E-37	8.83E-33	0.00E+00	2.09E-20	1.10E-08	1.65E-06	0.00E+00	0.00E+00	9.58E-07	9.34E-07	5.04E-21
8.43E-09	900	4.08E+18	0.00E+00	3.64E-06	6.76E+05	0.00E+00	9.84E-17	1.44E+05	1.64E-05	1.80E+05	3.01E-05	1.40E-09	1.41E-06	2.10E-09	4.85E-07	1.59E-05	2.15E-06	2.47E-06	9.76E-07	0.00E+00	5.22E-08	2.34E-10	1.18E-21	2.55E-18	5.49E-30	2.32E-23	1.06E-36	1.43E-26	1.06E-29	9.45E-33	1.68E-22	7.77E-06	5.56E-36	9.85E-13	2.22E-13	4.32E-18	3.50E-27	6.87E-44	2.10E-37	9.00E-33	0.00E+00	2.13E-20	1.11E-08	1.67E-06	0.00E+00	0.00E+00	9.66E-07	9.42E-07	5.13E-21
8.44E-09	900	4.08E+18	0.00E+00	3.68E-06	6.76E+05	0.00E+00	9.87E-17	1.44E+05	1.65E-05	1.80E+05	3.04E-05	1.42E-09	1.43E-06	2.11E-09	4.90E-07	1.60E-05	2.17E-06	2.49E-06	9.84E-07	0.00E+00	5.26E-08	2.36E-10	1.19E-21	2.58E-18	5.59E-30	2.36E-23	1.08E-36	1.44E-26	1.08E-29	9.54E-33	1.70E-22	7.84E-06	5.67E-36	9.94E-13	2.24E-13	4.36E-18	3.53E-27	6.99E-44	2.13E-37	9.16E-33	0.00E+00	2.16E-20	1.12E-08	1.68E-06	0.00E+00	0.00E+00	9.75E-07	9.51E-07	5.22E-21
8.45E-09	900	4.08E+18	0.00E+00	3.71E-06	6.76E+05	0.00E+00	9.90E-17	1.44E+05	1.66E-05	1.80E+05	3.07E-05	1.43E-09	1.44E-06	2.12E-09	4.94E-07	1.62E-05	2.19E-06	2.51E-06	9.93E-07	0.00E+00	5.31E-08	2.38E-10	1.21E-21	2.60E-18	5.69E-30	2.40E-23	1.11E-36	1.46E-26	1.10E-29	9.63E-33	1.71E-22	7.91E-06	5.79E-36	1.00E-12	2.26E-13	4.40E-18	3.56E-27	7.12E-44	2.17E-37	9.32E-33	0.00E+00	2.20E-20	1.13E-08	1.70E-06	0.00E+00	0.00E+00	9.84E-07	9.59E-07	5.31E-21
8.46E-09	900	4.08E+18	0.00E+00	3.74E-06	6.76E+05	0.00E+00	9.93E-17	1.44E+05	1.68E-05	1.80E+05	3.09E-05	1.44E-09	1.45E-06	2.12E-09	4.98E-07	1.63E-05	2.21E-06	2.53E-06	1.00E-06	0.00E+00	5.36E-08	2.40E-10	1.23E-21	2.62E-18	5.79E-30	2.45E-23	1.13E-36	1.47E-26	1.12E-29	9.72E-33	1.73E-22	7.98E-06	5.92E-36	1.01E-12	2.28E-13	4.44E-18	3.60E-27	7.25E-44	2.21E-37	9.49E-33	0.00E+00	2.24E-20	1.14E-08	1.71E-06	0.00E+00	0.00E+00	9.92E-07	9.68E-07	5.41E-21
8.47E-09	900	4.08E+18	0.00E+00	3.78E-06	6.76E+05	0.00E+00	9.96E-17	1.44E+05	1.69E-05	1.80E+05	3.12E-05	1.46E-09	1.46E-06	2.13E-09	5.03E-07	1.65E-05	2.23E-06	2.56E-06	1.01E-06	0.00E+00	5.40E-08	2.42E-10	1.24E-21	2.65E-18	5.89E-30	2.49E-23	1.15E-36	1.48E-26	1.14E-29	9.81E-33	1.75E-22	8.05E-06	6.04E-36	1.02E-12	2.30E-13	4.48E-18	3.63E-27	7.38E-44	2.25E-37	9.67E-33	0.00E+00	2.28E-20	1.15E-08	1.73E-06	0.00E+00	0.00E+00	1.00E-06	9.76E-07	5.50E-21
8.48E-09	900	4.08E+18	0.00E+00	3.81E-06	6.76E+05	0.00E+00	9.99E-17	1.44E+05	1.71E-05	1.80E+05	3.15E-05	1.47E-09	1.48E-06	2.14E-09	5.07E-07	1.66E-05	2.25E-06	2.58E-06	1.02E-06	0.00E+00	5.45E-08	2.44E-10	1.26E-21	2.67E-18	6.00E-30	2.54E-23	1.18E-36	1.50E-26	1.16E-29	9.90E-33	1.76E-22	8.12E-06	6.17E-36	1.03E-12	2.32E-13	4.52E-18	3.66E-27	7.52E-44	2.29E-37	9.84E-33	0.00E+00	2.32E-20	1.16E-08	1.74E-06	0.00E+00	0.00E+00	1.01E-06	9.85E-07	5.60E-21
8.49E-09	900	4.08E+18	0.00E+00	3.84E-06	6.76E+05	0.00E+00	1.00E-16	1.44E+05	1.72E-05	1.80E+05	3.18E-05	1.48E-09	1.49E-06	2.15E-09	5.12E-07	1.67E-05	2.27E-06	2.60E-06	1.03E-06	0.00E+00	5.50E-08	2.47E-10	1.27E-21	2.70E-18	6.11E-30	2.58E-23	1.20E-36	1.51E-26	1.18E-29	9.99E-33	1.78E-22	8.19E-06	6.31E-36	1.04E-12	2.34E-13	4.56E-18	3.70E-27	7.65E-44	2.33E-37	1.00E-32	0.00E+00	2.37E-20	1.17E-08	1.76E-06	0.00E+00	0.00E+00	1.02E-06	9.94E-07	5.70E-21
8.50E-09	900	4.08E+18	0.00E+00	3.88E-06	6.76E+05	0.00E+00	1.01E-16	1.44E+05	1.74E-05	1.80E+05	3.20E-05	1.50E-09	1.50E-06	2.15E-09	5.16E-07	1.69E-05	2.29E-06	2.63E-06	1.04E-06	0.00E+00	5.55E-08	2.49E-10	1.29E-21	2.72E-18	6.22E-30	2.63E-23	1.23E-36	1.52E-26	1.20E-29	1.01E-32	1.79E-22	8.26E-06	6.44E-36	1.05E-12	2.36E-13	4.60E-18	3.73E-27	7.79E-44	2.38E-37	1.02E-32	0.00E+00	2.41E-20	1.18E-08	1.77E-06	0.00E+00	0.00E+00	1.03E-06	1.00E-06	5.80E-21
8.51E-09	900	4.08E+18	0.00E+00	3.91E-06	6.76E+05	0.00E+00	1.01E-16	1.44E+05	1.76E-05	1.80E+05	3.23E-05	1.51E-09	1.52E-06	2.16E-09	5.21E-07	1.70E-05	2.31E-06	2.65E-06	1.05E-06	0.00E+00	5.60E-08	2.51E-10	1.31E-21	2.75E-18	6.33E-30	2.68E-23	1.25E-36	1.54E-26	1.22E-29	1.02E-32	1.81E-22	8.34E-06	6.58E-36	1.06E-12	2.39E-13	4.64E-18	3.77E-27	7.94E-44	2.42E-37	1.04E-32	0.00E+00	2.45E-20	1.19E-08	1.79E-06	0.00E+00	0.00E+00	1.04E-06	1.01E-06	5.91E-21
8.52E-09	900	4.08E+18	0.00E+00	3.95E-06	6.76E+05	0.00E+00	1.01E-16	1.44E+05	1.77E-05	1.80E+05	3.26E-05	1.52E-09	1.53E-06	2.17E-09	5.26E-07	1.72E-05	2.33E-06	2.67E-06	1.06E-06	0.00E+00	5.65E-08	2.53E-10	1.33E-21	2.77E-18	6.45E-30	2.72E-23	1.28E-36	1.55E-26	1.25E-29	1.03E-32	1.83E-22	8.41E-06	6.72E-36	1.07E-12	2.41E-13	4.68E-18	3.80E-27	8.08E-44	2.46E-37	1.06E-32	0.00E+00	2.49E-20	1.20E-08	1.80E-06	0.00E+00	0.00E+00	1.05E-06	1.02E-06	6.01E-21
8.53E-09	900	4.08E+18	0.00E+00	3.98E-06	6.76E+05	0.00E+00	1.01E-16	1.44E+05	1.79E-05	1.80E+05	3.29E-05	1.54E-09	1.54E-06	2.18E-09	5.30E-07	1.73E-05	2.35E-06	2.70E-06	1.07E-06	0.00E+00	5.70E-08	2.56E-10	1.34E-21	2.80E-18	6.56E-30	2.77E-23	1.31E-36	1.56E-26	1.27E-29	1.04E-32	1.84E-22	8.49E-06	6.86E-36	1.08E-12	2.43E-13	4.73E-18	3.84E-27	8.23E-44	2.51E-37	1.08E-32	0.00E+00	2.54E-20	1.21E-08	1.82E-06	0.00E+00	0.00E+00	1.06E-06	1.03E-06	6.12E-21
8.54E-09	900	4.08E+18	0.00E+00	4.02E-06	6.76E+05	0.00E+00	1.02E-16	1.44E+05	1.80E-05	1.80E+05	3.32E-05	1.55E-09	1.56E-06	2.18E-09	5.35E-07	1.75E-05	2.37E-06	2.72E-06	1.08E-06	0.00E+00	5.75E-08	2.58E-10	1.36E-21	2.82E-18	6.68E-30	2.82E-23	1.34E-36	1.58E-26	1.29E-29	1.05E-32	1.86E-22	8.56E-06	7.01E-36	1.09E-12	2.45E-13	4.77E-18	3.87E-27	8.38E-44	2.55E-37	1.10E-32	0.00E+00	2.58E-20	1.22E-08	1.84E-06	0.00E+00	0.00E+00	1.07E-06	1.04E-06	6.23E-21
8.55E-09	900	4.08E+18	0.00E+00	4.05E-06	6.76E+05	0.00E+00	1.02E-16	1.44E+05	1.82E-05	1.80E+05	3.35E-05	1.56E-09	1.57E-06	2.19E-09	5.40E-07	1.77E-05	2.39E-06	2.74E-06	1.09E-06	0.00E+00	5.80E-08	2.60E-10	1.38E-21	2.85E-18	6.80E-30	2.87E-23	1.37E-36	1.59E-26	1.31E-29	1.06E-32	1.88E-22	8.64E-06	7.16E-36	1.10E-12	2.47E-13	4.81E-18	3.91E-27	8.53E-44	2.60E-37	1.12E-32	0.00E+00	2.63E-20	1.23E-08	1.85E-06	0.00E+00	0.00E+00	1.07E-06	1.05E-06	6.34E-21
8.56E-09	900	4.08E+18	0.00E+00	4.09E-06	6.76E+05	0.00E+00	1.02E-16	1.44E+05	1.84E-05	1.80E+05	3.38E-05	1.58E-09	1.59E-06	2.20E-09	5.44E-07	1.78E-05	2.41E-06	2.77E-06	1.09E-06	0.00E+00	5.85E-08	2.62E-10	1.40E-21	2.87E-18	6.93E-30	2.93E-23	1.40E-36	1.61E-26	1.34E-29	1.07E-32	1.90E-22	8.72E-06	7.31E-36	1.11E-12	2.49E-13	4.86E-18	3.94E-27	8.69E-44	2.65E-37	1.14E-32	0.00E+00	2.68E-20	1.24E-08	1.87E-06	0.00E+00	0.00E+00	1.08E-06	1.06E-06	6.45E-21
8.57E-09	900	4.08E+18	0.00E+00	4.12E-06	6.76E+05	0.00E+00	1.03E-16	1.44E+05	1.85E-05	1.80E+05	3.41E-05	1.59E-09	1.60E-06	2.21E-09	5.49E-07	1.80E-05	2.44E-06	2.79E-06	1.10E-06	0.00E+00	5.91E-08	2.65E-10	1.42E-21	2.90E-18	7.05E-30	2.98E-23	1.43E-36	1.62E-26	1.36E-29	1.08E-32	1.91E-22	8.79E-06	7.47E-36	1.12E-12	2.52E-13	4.90E-18	3.98E-27	8.85E-44	2.70E-37	1.16E-32	0.00E+00	2.73E-20	1.25E-08	1.89E-06	0.00E+00	0.00E+00	1.09E-06	1.07E-06	6.57E-21
8.58E-09	900	4.08E+18	0.00E+00	4.16E-06	6.76E+05	0.00E+00	1.03E-16	1.44E+05	1.87E-05	1.80E+05	3.44E-05	1.61E-09	1.61E-06	2.21E-09	5.54E-07	1.81E-05	2.46E-06	2.82E-06	1.11E-06	0.00E+00	5.96E-08	2.67E-10	1.43E-21	2.92E-18	7.18E-30	3.03E-23	1.46E-36	1.64E-26	1.38E-29	1.09E-32	1.93E-22	8.87E-06	7.63E-36	1.13E-12	2.54E-13	4.94E-18	4.02E-27	9.01E-44	2.74E-37	1.18E-32	0.00E+00	2.77E-20	1.26E-08	1.90E-06	0.00E+00	0.00E+00	1.10E-06	1.08E-06	6.69E-21
8.59E-09	900	4.08E+18	0.00E+00	4.20E-06	6.76E+05	0.00E+00	1.03E-16	1.44E+05	1.88E-05	1.80E+05	3.47E-05	1.62E-09	1.63E-06	2.22E-09	5.59E-07	1.83E-05	2.48E-06	2.84E-06	1.12E-06	0.00E+00	6.01E-08	2.70E-10	1.45E-21	2.95E-18	7.31E-30	3.09E-23	1.49E-36	1.65E-26	1.41E-29	1.10E-32	1.95E-22	8.95E-06	7.80E-36	1.14E-12	2.56E-13	4.99E-18	4.06E-27	9.17E-44	2.79E-37	1.20E-32	0.00E+00	2.82E-20	1.27E-08	1.92E-06	0.00E+00	0.00E+00	1.11E-06	1.09E-06	6.81E-21
8.60E-09	900	4.08E+18	0.00E+00	4.24E-06	6.76E+05	0.00E+00	1.04E-16	1.44E+05	1.90E-05	1.80E+05	3.50E-05	1.64E-09	1.64E-06	2.23E-09	5.64E-07	1.85E-05	2.50E-06	2.87E-06	1.13E-06	0.00E+00	6.07E-08	2.72E-10	1.47E-21	2.98E-18	7.44E-30	3.14E-23	1.52E-36	1.67E-26	1.43E-29	1.11E-32	1.97E-22	9.03E-06	7.96E-36	1.15E-12	2.58E-13	5.03E-18	4.09E-27	9.34E-44	2.85E-37	1.22E-32	0.00E+00	2.87E-20	1.29E-08	1.94E-06	0.00E+00	0.00E+00	1.12E-06	1.10E-06	6.93E-21
8.61E-09	900	4.08E+18	0.00E+00	4.27E-06	6.76E+05	0.00E+00	1.04E-16	1.44E+05	1.92E-05	1.80E+05	3.53E-05	1.65E-09	1.66E-06	2.24E-09	5.69E-07	1.86E-05	2.52E-06	2.89E-06	1.14E-06	0.00E+00	6.12E-08	2.74E-10	1.49E-21	3.00E-18	7.57E-30	3.20E-23	1.55E-36	1.68E-26	1.46E-29	1.12E-32	1.99E-22	9.11E-06	8.14E-36	1.16E-12	2.61E-13	5.08E-18	4.13E-27	9.51E-44	2.90E-37	1.24E-32	0.00E+00	2.92E-20	1.30E-08	1.95E-06	0.00E+00	0.00E+00	1.13E-06	1.10E-06	7.05E-21
8.62E-09	900	4.08E+18	0.00E+00	4.31E-06	6.76E+05	0.00E+00	1.04E-16	1.44E+05	1.94E-05	1.80E+05	3.56E-05	1.67E-09	1.67E-06	2.25E-09	5.74E-07	1.88E-05	2.55E-06	2.92E-06	1.15E-06	0.00E+00	6.17E-08	2.77E-10	1.51E-21	3.03E-18	7.71E-30	3.25E-23	1.59E-36	1.70E-26	1.49E-29	1.13E-32	2.00E-22	9.19E-06	8.31E-36	1.17E-12	2.63E-13	5.12E-18	4.17E-27	9.69E-44	2.95E-37	1.27E-32	0.00E+00	2.98E-20	1.31E-08	1.97E-06	0.00E+00	0.00E+00	1.14E-06	1.11E-06	7.18E-21
8.63E-09	900	4.08E+18	0.00E+00	4.35E-06	6.76E+05	0.00E+00	1.05E-16	1.44E+05	1.95E-05	1.80E+05	3.60E-05	1.68E-09	1.69E-06	2.25E-09	5.79E-07	1.90E-05	2.57E-06	2.94E-06	1.16E-06	0.00E+00	6.23E-08	2.79E-10	1.53E-21	3.06E-18	7.85E-30	3.31E-23	1.62E-36	1.71E-26	1.51E-29	1.14E-32	2.02E-22	9.27E-06	8.49E-36	1.18E-12	2.65E-13	5.17E-18	4.21E-27	9.86E-44	3.00E-37	1.29E-32	0.00E+00	3.03E-20	1.32E-08	1.99E-06	0.00E+00	0.00E+00	1.15E-06	1.12E-06	7.31E-21
8.64E-09	900	4.08E+18	0.00E+00	4.39E-06	6.76E+05	0.00E+00	1.05E-16	1.44E+05	1.97E-05	1.80E+05	3.63E-05	1.70E-09	1.70E-06	2.26E-09	5.84E-07	1.91E-05	2.59E-06	2.97E-06	1.18E-06	0.00E+00	6.29E-08	2.82E-10	1.55E-21	3.09E-18	7.99E-30	3.37E-23	1.66E-36	1.73E-26	1.54E-29	1.15E-32	2.04E-22	9.36E-06	8.67E-36	1.19E-12	2.68E-13	5.22E-18	4.25E-27	1.00E-43	3.06E-37	1.31E-32	0.00E+00	3.08E-20	1.33E-08	2.01E-06	0.00E+00	0.00E+00	1.16E-06	1.13E-06	7.44E-21
8.65E-09	900	4.08E+18	0.00E+00	4.43E-06	6.76E+05	0.00E+00	1.05E-16	1.44E+05	1.99E-05	1.80E+05	3.66E-05	1.71E-09	1.72E-06	2.27E-09	5.90E-07	1.93E-05	2.62E-06	3.00E-06	1.19E-06	0.00E+00	6.34E-08	2.84E-10	1.57E-21	3.11E-18	8.13E-30	3.43E-23	1.69E-36	1.74E-26	1.57E-29	1.16E-32	2.06E-22	9.44E-06	8.86E-36	1.20E-12	2.70E-13	5.26E-18	4.28E-27	1.02E-43	3.11E-37	1.34E-32	0.00E+00	3.14E-20	1.34E-08	2.02E-06	0.00E+00	0.00E+00	1.17E-06	1.14E-06	7.57E-21
8.66E-09	900	4.08E+18	0.00E+00	4.47E-06	6.76E+05	0.00E+00	1.06E-16	1.44E+05	2.00E-05	1.80E+05	3.69E-05	1.73E-09	1.73E-06	2.28E-09	5.95E-07	1.95E-05	2.64E-06	3.02E-06	1.20E-06	0.00E+00	6.40E-08	2.87E-10	1.60E-21	3.14E-18	8.28E-30	3.50E-23	1.73E-36	1.76E-26	1.60E-29	1.17E-32	2.08E-22	9.52E-06	9.05E-36	1.21E-12	2.73E-13	5.31E-18	4.32E-27	1.04E-43	3.17E-37	1.36E-32	0.00E+00	3.20E-20	1.36E-08	2.04E-06	0.00E+00	0.00E+00	1.18E-06	1.15E-06	7.71E-21
8.67E-09	900	4.08E+18	0.00E+00	4.51E-06	6.76E+05	0.00E+00	1.06E-16	1.44E+05	2.02E-05	1.80E+05	3.73E-05	1.74E-09	1.75E-06	2.29E-09	6.00E-07	1.96E-05	2.66E-06	3.05E-06	1.21E-06	0.00E+00	6.46E-08	2.89E-10	1.62E-21	3.17E-18	8.43E-30	3.56E-23	1.77E-36	1.77E-26	1.62E-29	1.18E-32	2.10E-22	9.61E-06	9.25E-36	1.22E-12	2.75E-13	5.36E-18	4.36E-27	1.06E-43	3.23E-37	1.38E-32	0.00E+00	3.25E-20	1.37E-08	2.06E-06	0.00E+00	0.00E+00	1.20E-06	1.17E-06	7.84E-21
8.68E-09	900	4.08E+18	0.00E+00	4.55E-06	6.76E+05	0.00E+00	1.06E-16	1.44E+05	2.04E-05	1.80E+05	3.76E-05	1.76E-09	1.76E-06	2.29E-09	6.06E-07	1.98E-05	2.69E-06	3.08E-06	1.22E-06	0.00E+00	6.51E-08	2.92E-10	1.64E-21	3.20E-18	8.58E-30	3.62E-23	1.80E-36	1.79E-26	1.65E-29	1.19E-32	2.12E-22	9.69E-06	9.45E-36	1.23E-12	2.77E-13	5.41E-18	4.40E-27	1.08E-43	3.28E-37	1.41E-32	0.00E+00	3.31E-20	1.38E-08	2.08E-06	0.00E+00	0.00E+00	1.21E-06	1.18E-06	7.98E-21
8.69E-09	900	4.08E+18	0.00E+00	4.59E-06	6.76E+05	0.00E+00	1.07E-16	1.44E+05	2.06E-05	1.80E+05	3.79E-05	1.77E-09	1.78E-06	2.30E-09	6.11E-07	2.00E-05	2.71E-06	3.10E-06	1.23E-06	0.00E+00	6.57E-08	2.95E-10	1.66E-21	3.23E-18	8.74E-30	3.69E-23	1.84E-36	1.80E-26	1.68E-29	1.20E-32	2.14E-22	9.78E-06	9.66E-36	1.24E-12	2.80E-13	5.46E-18	4.45E-27	1.10E-43	3.34E-37	1.43E-32	0.00E+00	3.37E-20	1.39E-08	2.10E-06	0.00E+00	0.00E+00	1.22E-06	1.19E-06	8.13E-21
8.70E-09	900	4.08E+18	0.00E+00	4.63E-06	6.76E+05	0.00E+00	1.07E-16	1.44E+05	2.08E-05	1.80E+05	3.83E-05	1.79E-09	1.80E-06	2.31E-09	6.16E-07	2.02E-05	2.73E-06	3.13E-06	1.24E-06	0.00E+00	6.63E-08	2.97E-10	1.68E-21	3.26E-18	8.89E-30	3.75E-23	1.88E-36	1.82E-26	1.71E-29	1.21E-32	2.16E-22	9.87E-06	9.87E-36	1.25E-12	2.82E-13	5.51E-18	4.49E-27	1.12E-43	3.40E-37	1.46E-32	0.00E+00	3.43E-20	1.41E-08	2.12E-06	0.00E+00	0.00E+00	1.23E-06	1.20E-06	8.27E-21
8.71E-09	900	4.08E+18	0.00E+00	4.67E-06	6.76E+05	0.00E+00	1.07E-16	1.44E+05	2.10E-05	1.80E+05	3.86E-05	1.81E-09	1.81E-06	2.32E-09	6.22E-07	2.03E-05	2.76E-06	3.16E-06	1.25E-06	0.00E+00	6.69E-08	3.00E-10	1.71E-21	3.29E-18	9.05E-30	3.82E-23	1.92E-36	1.84E-26	1.74E-29	1.23E-32	2.18E-22	9.95E-06	1.01E-35	1.26E-12	2.85E-13	5.56E-18	4.53E-27	1.14E-43	3.47E-37	1.49E-32	0.00E+00	3.49E-20	1.42E-08	2.13E-06	0.00E+00	0.00E+00	1.24E-06	1.21E-06	8.42E-21
8.72E-09	900	4.08E+18	0.00E+00	4.71E-06	6.76E+05	0.00E+00	1.08E-16	1.44E+05	2.11E-05	1.80E+05	3.89E-05	1.82E-09	1.83E-06	2.33E-09	6.27E-07	2.05E-05	2.78E-06	3.19E-06	1.26E-06	0.00E+00	6.75E-08	3.03E-10	1.73E-21	3.31E-18	9.22E-30	3.89E-23	1.97E-36	1.85E-26	1.77E-29	1.24E-32	2.20E-22	1.00E-05	1.03E-35	1.27E-12	2.87E-13	5.61E-18	4.57E-27	1.16E-43	3.53E-37	1.51E-32	0.00E+00	3.55E-20	1.43E-08	2.15E-06	0.00E+00	0.00E+00	1.25E-06	1.22E-06	8.57E-21
8.73E-09	900	4.08E+18	0.00E+00	4.75E-06	6.76E+05	0.00E+00	1.08E-16	1.44E+05	2.13E-05	1.80E+05	3.93E-05	1.84E-09	1.84E-06	2.34E-09	6.33E-07	2.07E-05	2.81E-06	3.21E-06	1.27E-06	0.00E+00	6.81E-08	3.05E-10	1.75E-21	3.34E-18	9.38E-30	3.96E-23	2.01E-36	1.87E-26	1.81E-29	1.25E-32	2.22E-22	1.01E-05	1.05E-35	1.29E-12	2.90E-13	5.66E-18	4.61E-27	1.18E-43	3.59E-37	1.54E-32	0.00E+00	3.62E-20	1.44E-08	2.17E-06	0.00E+00	0.00E+00	1.26E-06	1.23E-06	8.72E-21
8.74E-09	900	4.08E+18	0.00E+00	4.79E-06	6.76E+05	0.00E+00	1.08E-16	1.44E+05	2.15E-05	1.80E+05	3.96E-05	1.86E-09	1.86E-06	2.34E-09	6.39E-07	2.09E-05	2.83E-06	3.24E-06	1.28E-06	0.00E+00	6.87E-08	3.08E-10	1.78E-21	3.37E-18	9.55E-30	4.03E-23	2.05E-36	1.89E-26	1.84E-29	1.26E-32	2.24E-22	1.02E-05	1.08E-35	1.30E-12	2.93E-13	5.71E-18	4.65E-27	1.20E-43	3.66E-37	1.57E-32	0.00E+00	3.68E-20	1.46E-08	2.19E-06	0.00E+00	0.00E+00	1.27E-06	1.24E-06	8.88E-21
8.75E-09	900	4.08E+18	0.00E+00	4.84E-06	6.76E+05	0.00E+00	1.09E-16	1.44E+05	2.17E-05	1.80E+05	4.00E-05	1.87E-09	1.88E-06	2.35E-09	6.44E-07	2.11E-05	2.86E-06	3.27E-06	1.30E-06	0.00E+00	6.93E-08	3.11E-10	1.80E-21	3.41E-18	9.73E-30	4.10E-23	2.10E-36	1.90E-26	1.87E-29	1.27E-32	2.26E-22	1.03E-05	1.10E-35	1.31E-12	2.95E-13	5.76E-18	4.70E-27	1.23E-43	3.72E-37	1.60E-32	0.00E+00	3.75E-20	1.47E-08	2.21E-06	0.00E+00	0.00E+00	1.28E-06	1.25E-06	9.04E-21
8.76E-09	900	4.08E+18	0.00E+00	4.88E-06	6.76E+05	0.00E+00	1.09E-16	1.44E+05	2.19E-05	1.80E+05	4.03E-05	1.89E-09	1.89E-06	2.36E-09	6.50E-07	2.13E-05	2.88E-06	3.30E-06	1.31E-06	0.00E+00	6.99E-08	3.14E-10	1.83E-21	3.44E-18	9.90E-30	4.18E-23	2.14E-36	1.92E-26	1.90E-29	1.28E-32	2.28E-22	1.04E-05	1.12E-35	1.32E-12	2.98E-13	5.81E-18	4.74E-27	1.25E-43	3.79E-37	1.63E-32	0.00E+00	3.81E-20	1.48E-08	2.23E-06	0.00E+00	0.00E+00	1.29E-06	1.26E-06	9.20E-21
8.77E-09	900	4.08E+18	0.00E+00	4.92E-06	6.76E+05	0.00E+00	1.09E-16	1.44E+05	2.21E-05	1.80E+05	4.07E-05	1.91E-09	1.91E-06	2.37E-09	6.56E-07	2.15E-05	2.91E-06	3.33E-06	1.32E-06	0.00E+00	7.05E-08	3.16E-10	1.85E-21	3.47E-18	1.01E-29	4.25E-23	2.19E-36	1.94E-26	1.94E-29	1.30E-32	2.30E-22	1.05E-05	1.15E-35	1.33E-12	3.00E-13	5.86E-18	4.78E-27	1.27E-43	3.86E-37	1.66E-32	0.00E+00	3.88E-20	1.49E-08	2.25E-06	0.00E+00	0.00E+00	1.31E-06	1.27E-06	9.36E-21
8.78E-09	900	4.08E+18	0.00E+00	4.97E-06	6.76E+05	0.00E+00	1.10E-16	1.44E+05	2.23E-05	1.80E+05	4.11E-05	1.92E-09	1.93E-06	2.38E-09	6.62E-07	2.16E-05	2.93E-06	3.36E-06	1.33E-06	0.00E+00	7.12E-08	3.19E-10	1.88E-21	3.50E-18	1.03E-29	4.33E-23	2.24E-36	1.96E-26	1.97E-29	1.31E-32	2.32E-22	1.06E-05	1.17E-35	1.34E-12	3.03E-13	5.92E-18	4.83E-27	1.29E-43	3.93E-37	1.69E-32	0.00E+00	3.95E-20	1.51E-08	2.27E-06	0.00E+00	0.00E+00	1.32E-06	1.28E-06	9.53E-21
8.79E-09	900	4.08E+18	0.00E+00	5.01E-06	6.76E+05	0.00E+00	1.10E-16	1.44E+05	2.25E-05	1.80E+05	4.14E-05	1.94E-09	1.95E-06	2.39E-09	6.68E-07	2.18E-05	2.96E-06	3.39E-06	1.34E-06	0.00E+00	7.18E-08	3.22E-10	1.90E-21	3.53E-18	1.04E-29	4.40E-23	2.29E-36	1.97E-26	2.01E-29	1.32E-32	2.34E-22	1.07E-05	1.20E-35	1.36E-12	3.06E-13	5.97E-18	4.87E-27	1.32E-43	4.00E-37	1.72E-32	0.00E+00	4.02E-20	1.52E-08	2.29E-06	0.00E+00	0.00E+00	1.33E-06	1.30E-06	9.70E-21
8.80E-09	900	4.08E+18	0.00E+00	5.06E-06	6.76E+05	0.00E+00	1.10E-16	1.44E+05	2.27E-05	1.80E+05	4.18E-05	1.96E-09	1.96E-06	2.40E-09	6.73E-07	2.20E-05	2.99E-06	3.42E-06	1.35E-06	0.00E+00	7.24E-08	3.25E-10	1.93E-21	3.56E-18	1.06E-29	4.48E-23	2.34E-36	1.99E-26	2.04E-29	1.33E-32	2.36E-22	1.08E-05	1.22E-35	1.37E-12	3.09E-13	6.02E-18	4.92E-27	1.34E-43	4.07E-37	1.75E-32	0.00E+00	4.09E-20	1.54E-08	2.31E-06	0.00E+00	0.00E+00	1.34E-06	1.31E-06	9.87E-21
8.81E-09	900	4.08E+18	0.00E+00	5.10E-06	6.76E+05	0.00E+00	1.11E-16	1.44E+05	2.29E-05	1.80E+05	4.22E-05	1.98E-09	1.98E-06	2.41E-09	6.79E-07	2.22E-05	3.01E-06	3.45E-06	1.37E-06	0.00E+00	7.31E-08	3.28E-10	1.95E-21	3.59E-18	1.08E-29	4.56E-23	2.39E-36	2.01E-26	2.08E-29	1.35E-32	2.38E-22	1.09E-05	1.25E-35	1.38E-12	3.11E-13	6.08E-18	4.96E-27	1.37E-43	4.15E-37	1.78E-32	0.00E+00	4.17E-20	1.55E-08	2.33E-06	0.00E+00	0.00E+00	1.35E-06	1.32E-06	1.01E-20
8.82E-09	900	4.08E+18	0.00E+00	5.15E-06	6.76E+05	0.00E+00	1.11E-16	1.44E+05	2.31E-05	1.80E+05	4.25E-05	1.99E-09	2.00E-06	2.42E-09	6.86E-07	2.24E-05	3.04E-06	3.48E-06	1.38E-06	0.00E+00	7.37E-08	3.31E-10	1.98E-21	3.63E-18	1.10E-29	4.65E-23	2.44E-36	2.03E-26	2.12E-29	1.36E-32	2.41E-22	1.10E-05	1.28E-35	1.39E-12	3.14E-13	6.13E-18	5.01E-27	1.39E-43	4.22E-37	1.81E-32	0.00E+00	4.24E-20	1.56E-08	2.35E-06	0.00E+00	0.00E+00	1.36E-06	1.33E-06	1.02E-20
8.83E-09	900	4.08E+18	0.00E+00	5.19E-06	6.76E+05	0.00E+00	1.11E-16	1.44E+05	2.33E-05	1.80E+05	4.29E-05	2.01E-09	2.02E-06	2.43E-09	6.92E-07	2.26E-05	3.07E-06	3.51E-06	1.39E-06	0.00E+00	7.44E-08	3.34E-10	2.01E-21	3.66E-18	1.12E-29	4.73E-23	2.50E-36	2.05E-26	2.16E-29	1.37E-32	2.43E-22	1.11E-05	1.31E-35	1.41E-12	3.17E-13	6.19E-18	5.05E-27	1.42E-43	4.30E-37	1.84E-32	0.00E+00	4.32E-20	1.58E-08	2.37E-06	0.00E+00	0.00E+00	1.38E-06	1.34E-06	1.04E-20
8.84E-09	900	4.08E+18	0.00E+00	5.24E-06	6.76E+05	0.00E+00	1.12E-16	1.44E+05	2.35E-05	1.80E+05	4.33E-05	2.03E-09	2.03E-06	2.43E-09	6.98E-07	2.28E-05	3.09E-06	3.54E-06	1.40E-06	0.00E+00	7.51E-08	3.37E-10	2.04E-21	3.69E-18	1.14E-29	4.81E-23	2.55E-36	2.06E-26	2.19E-29	1.38E-32	2.45E-22	1.12E-05	1.34E-35	1.42E-12	3.20E-13	6.24E-18	5.10E-27	1.44E-43	4.38E-37	1.88E-32	0.00E+00	4.39E-20	1.59E-08	2.39E-06	0.00E+00	0.00E+00	1.39E-06	1.35E-06	1.06E-20
8.85E-09	900	4.08E+18	0.00E+00	5.28E-06	6.76E+05	0.00E+00	1.12E-16	1.44E+05	2.37E-05	1.80E+05	4.37E-05	2.05E-09	2.05E-06	2.44E-09	7.04E-07	2.30E-05	3.12E-06	3.57E-06	1.42E-06	0.00E+00	7.57E-08	3.40E-10	2.06E-21	3.72E-18	1.16E-29	4.90E-23	2.61E-36	2.08E-26	2.23E-29	1.40E-32	2.47E-22	1.13E-05	1.36E-35	1.43E-12	3.23E-13	6.30E-18	5.15E-27	1.47E-43	4.45E-37	1.91E-32	0.00E+00	4.47E-20	1.60E-08	2.42E-06	0.00E+00	0.00E+00	1.40E-06	1.37E-06	1.08E-20
8.86E-09	900	4.08E+18	0.00E+00	5.33E-06	6.76E+05	0.00E+00	1.12E-16	1.44E+05	2.39E-05	1.80E+05	4.41E-05	2.07E-09	2.07E-06	2.45E-09	7.10E-07	2.32E-05	3.15E-06	3.60E-06	1.43E-06	0.00E+00	7.64E-08	3.43E-10	2.09E-21	3.76E-18	1.18E-29	4.99E-23	2.66E-36	2.10E-26	2.27E-29	1.41E-32	2.50E-22	1.14E-05	1.39E-35	1.44E-12	3.25E-13	6.35E-18	5.19E-27	1.49E-43	4.53E-37	1.95E-32	0.00E+00	4.55E-20	1.62E-08	2.44E-06	0.00E+00	0.00E+00	1.41E-06	1.38E-06	1.10E-20
8.87E-09	900	4.08E+18	0.00E+00	5.38E-06	6.76E+05	0.00E+00	1.13E-16	1.44E+05	2.41E-05	1.80E+05	4.45E-05	2.08E-09	2.09E-06	2.46E-09	7.17E-07	2.34E-05	3.18E-06	3.64E-06	1.44E-06	0.00E+00	7.71E-08	3.46E-10	2.12E-21	3.79E-18	1.20E-29	5.08E-23	2.72E-36	2.12E-26	2.31E-29	1.42E-32	2.52E-22	1.15E-05	1.43E-35	1.46E-12	3.28E-13	6.41E-18	5.24E-27	1.52E-43	4.62E-37	1.98E-32	0.00E+00	4.63E-20	1.63E-08	2.46E-06	0.00E+00	0.00E+00	1.43E-06	1.39E-06	1.12E-20
8.88E-09	900	4.08E+18	0.00E+00	5.43E-06	6.76E+05	0.00E+00	1.13E-16	1.44E+05	2.44E-05	1.80E+05	4.49E-05	2.10E-09	2.11E-06	2.47E-09	7.23E-07	2.36E-05	3.21E-06	3.67E-06	1.45E-06	0.00E+00	7.78E-08	3.49E-10	2.15E-21	3.83E-18	1.23E-29	5.17E-23	2.78E-36	2.14E-26	2.36E-29	1.44E-32	2.54E-22	1.16E-05	1.46E-35	1.47E-12	3.31E-13	6.47E-18	5.29E-27	1.55E-43	4.70E-37	2.02E-32	0.00E+00	4.72E-20	1.65E-08	2.48E-06	0.00E+00	0.00E+00	1.44E-06	1.40E-06	1.14E-20
8.89E-09	900	4.08E+18	0.00E+00	5.47E-06	6.76E+05	0.00E+00	1.13E-16	1.44E+05	2.46E-05	1.80E+05	4.53E-05	2.12E-09	2.13E-06	2.48E-09	7.29E-07	2.39E-05	3.23E-06	3.70E-06	1.47E-06	0.00E+00	7.85E-08	3.52E-10	2.18E-21	3.86E-18	1.25E-29	5.26E-23	2.84E-36	2.16E-26	2.40E-29	1.45E-32	2.57E-22	1.17E-05	1.49E-35	1.48E-12	3.34E-13	6.53E-18	5.34E-27	1.58E-43	4.79E-37	2.05E-32	0.00E+00	4.80E-20	1.66E-08	2.50E-06	0.00E+00	0.00E+00	1.45E-06	1.42E-06	1.16E-20
[truncated: 7,300 more rows]
[truncated: 18 more columns]
