# Supplementary material for: Dataset of numerical assessment on the combined effects of non-thermal plasma and water addition in hydrogen combustion
Source: Data Brief. 2025 Dec 19;64:112405. doi: 10.1016/j.dib.2025.112405 (PMC12813465; doi:10.1016/j.dib.2025.112405)
Supplement: Supplementary file 1 [file mmc1.zip › Research Data/Simulations for DOE/Run50.csv]

Time(s)	T_gas(K)	N_gas(#/cm^3)	AR	E	N2	He	H2O2	H2	H	O2	O	H2O	OH	HO2	O3	O(1D)	O(1S)	O2(a1)	O2(b1)	O2(c)	NO	N2O	NO2	HNO	HNO2	HONO	HONO2	N2H2	H2NN	HNOH	NH3	N	NO3	NH	NNH	NH2	H2NO	N2H4	N2H3	NH2OH	N^+	NH^+	H3^+	N2H^+	He^+	O^+	O2^+	N2^+	NH3^+
1.00E-11	900	1.22E+19	0.00E+00	7.19E-10	6.76E+05	0.00E+00	1.12E-21	1.44E+05	7.25E-11	1.80E+05	1.18E-10	8.16E-19	9.08E-14	5.40E-12	7.19E-14	7.70E-11	4.93E-13	7.98E-11	3.15E-12	0.00E+00	3.60E-15	1.27E-17	4.03E-31	1.59E-27	1.04E-44	3.40E-39	7.42E-55	2.10E-35	9.76E-41	4.12E-44	7.48E-34	4.02E-11	2.97E-52	6.76E-20	3.62E-20	2.68E-27	1.56E-38	9.79E-62	3.89E-53	1.88E-50	0.00E+00	1.28E-32	3.91E-14	3.92E-13	0.00E+00	0.00E+00	5.00E-12	1.11E-11	1.45E-35
2.00E-11	900	1.22E+19	0.00E+00	7.38E-10	6.76E+05	0.00E+00	4.47E-21	1.44E+05	1.48E-10	1.80E+05	2.41E-10	6.53E-18	3.67E-13	1.08E-11	2.89E-13	1.56E-10	1.37E-12	1.60E-10	6.43E-12	0.00E+00	1.45E-14	5.15E-17	3.23E-30	1.27E-26	1.65E-43	1.12E-37	4.88E-53	1.68E-34	7.81E-40	6.53E-43	1.19E-32	8.14E-11	9.45E-51	2.73E-19	1.46E-19	2.14E-26	2.47E-37	2.25E-61	6.32E-52	9.18E-49	0.00E+00	1.86E-31	1.41E-13	1.53E-12	0.00E+00	0.00E+00	1.01E-11	2.22E-11	4.36E-34
3.00E-11	900	1.22E+19	0.00E+00	7.58E-10	6.76E+05	0.00E+00	1.01E-20	1.44E+05	2.26E-10	1.80E+05	3.68E-10	2.22E-17	8.35E-13	1.62E-11	6.56E-13	2.38E-10	2.65E-12	2.40E-10	9.85E-12	0.00E+00	3.30E-14	1.17E-16	1.10E-29	4.31E-26	8.29E-43	8.31E-37	5.23E-52	5.70E-34	2.66E-39	3.27E-42	5.94E-32	1.24E-10	6.95E-50	6.19E-19	3.32E-19	7.28E-26	1.24E-36	1.52E-60	3.27E-51	8.81E-48	0.00E+00	8.56E-31	2.86E-13	3.37E-12	0.00E+00	0.00E+00	1.54E-11	3.31E-11	2.98E-33
4.00E-11	900	1.22E+19	0.00E+00	7.78E-10	6.76E+05	0.00E+00	1.79E-20	1.44E+05	3.07E-10	1.80E+05	5.00E-10	5.30E-17	1.50E-12	2.16E-11	1.17E-12	3.23E-10	4.32E-12	3.21E-10	1.34E-11	0.00E+00	5.92E-14	2.11E-16	2.61E-29	1.03E-25	2.63E-42	3.51E-36	2.91E-51	1.36E-33	6.35E-39	1.03E-41	1.88E-31	1.67E-10	2.93E-49	1.11E-18	5.96E-19	1.74E-25	3.90E-36	9.08E-60	1.08E-50	4.61E-47	0.00E+00	2.47E-30	4.59E-13	5.87E-12	0.00E+00	0.00E+00	2.08E-11	4.40E-11	1.16E-32
5.00E-11	900	1.22E+19	0.00E+00	7.99E-10	6.76E+05	0.00E+00	2.79E-20	1.44E+05	3.91E-10	1.80E+05	6.36E-10	1.04E-16	2.37E-12	2.70E-11	1.85E-12	4.09E-10	6.41E-12	4.02E-10	1.71E-11	0.00E+00	9.33E-14	3.34E-16	5.14E-29	2.02E-25	6.46E-42	1.08E-35	1.11E-50	2.68E-33	1.25E-38	2.53E-41	4.59E-31	2.12E-10	9.02E-49	1.75E-18	9.39E-19	3.42E-25	9.55E-36	3.98E-59	2.78E-50	1.69E-46	0.00E+00	5.54E-30	6.51E-13	8.99E-12	0.00E+00	0.00E+00	2.64E-11	5.49E-11	3.33E-32
6.00E-11	900	1.22E+19	0.00E+00	8.21E-10	6.76E+05	0.00E+00	4.02E-20	1.44E+05	4.77E-10	1.80E+05	7.77E-10	1.82E-16	3.44E-12	3.24E-11	2.68E-12	4.99E-10	8.92E-12	4.84E-10	2.10E-11	0.00E+00	1.36E-13	4.86E-16	8.94E-29	3.52E-25	1.35E-41	2.71E-35	3.33E-50	4.66E-33	2.18E-38	5.26E-41	9.55E-31	2.58E-10	2.27E-48	2.55E-18	1.37E-18	5.94E-25	1.99E-35	1.38E-58	6.16E-50	4.92E-46	0.00E+00	1.06E-29	8.51E-13	1.27E-11	0.00E+00	0.00E+00	3.21E-11	6.57E-11	7.79E-32
7.00E-11	900	1.22E+19	0.00E+00	8.43E-10	6.76E+05	0.00E+00	5.48E-20	1.44E+05	5.67E-10	1.80E+05	9.23E-10	2.91E-16	4.74E-12	3.78E-11	3.67E-12	5.91E-10	1.19E-11	5.66E-10	2.50E-11	0.00E+00	1.86E-13	6.70E-16	1.43E-28	5.62E-25	2.54E-41	5.95E-35	8.48E-50	7.45E-33	3.49E-38	9.79E-41	1.78E-30	3.05E-10	5.00E-48	3.50E-18	1.88E-18	9.50E-25	3.70E-35	4.03E-58	1.23E-49	1.23E-45	0.00E+00	1.81E-29	1.06E-12	1.70E-11	0.00E+00	0.00E+00	3.79E-11	7.65E-11	1.59E-31
8.00E-11	900	1.22E+19	0.00E+00	8.66E-10	6.76E+05	0.00E+00	7.15E-20	1.44E+05	6.60E-10	1.80E+05	1.07E-09	4.38E-16	6.25E-12	4.32E-11	4.83E-12	6.86E-10	1.52E-11	6.48E-10	2.91E-11	0.00E+00	2.45E-13	8.85E-16	2.15E-28	8.45E-25	4.38E-41	1.18E-34	1.91E-49	1.12E-32	5.25E-38	1.68E-40	3.05E-30	3.53E-10	9.92E-48	4.61E-18	2.47E-18	1.43E-24	6.34E-35	1.03E-57	2.28E-49	2.73E-45	0.00E+00	2.85E-29	1.26E-12	2.19E-11	0.00E+00	0.00E+00	4.39E-11	8.72E-11	2.94E-31
9.00E-11	900	1.22E+19	0.00E+00	8.89E-10	6.76E+05	0.00E+00	9.05E-20	1.44E+05	7.55E-10	1.80E+05	1.23E-09	6.28E-16	8.00E-12	4.86E-11	6.15E-12	7.84E-10	1.90E-11	7.31E-10	3.34E-11	0.00E+00	3.13E-13	1.13E-15	3.08E-28	1.21E-24	7.13E-41	2.16E-34	3.94E-49	1.60E-32	7.54E-38	2.70E-40	4.91E-30	4.03E-10	1.82E-47	5.89E-18	3.16E-18	2.05E-24	1.02E-34	2.36E-57	3.97E-49	5.54E-45	0.00E+00	4.22E-29	1.46E-12	2.73E-11	0.00E+00	0.00E+00	5.01E-11	9.80E-11	5.04E-31
1.00E-10	900	1.22E+19	0.00E+00	9.13E-10	6.76E+05	0.00E+00	1.12E-19	1.44E+05	8.54E-10	1.80E+05	1.39E-09	8.68E-16	9.98E-12	5.40E-11	7.65E-12	8.85E-10	2.33E-11	8.14E-10	3.79E-11	0.00E+00	3.91E-13	1.42E-15	4.25E-28	1.67E-24	1.10E-40	3.71E-34	7.52E-49	2.22E-32	1.04E-37	4.14E-40	7.52E-30	4.54E-10	3.15E-47	7.34E-18	3.93E-18	2.83E-24	1.56E-34	4.97E-57	6.62E-49	1.05E-44	0.00E+00	5.97E-29	1.66E-12	3.32E-11	0.00E+00	0.00E+00	5.65E-11	1.09E-10	8.12E-31
1.10E-10	900	1.22E+19	0.00E+00	9.37E-10	6.76E+05	0.00E+00	1.35E-19	1.44E+05	9.55E-10	1.80E+05	1.56E-09	1.17E-15	1.22E-11	5.94E-11	9.33E-12	9.89E-10	2.80E-11	8.98E-10	4.26E-11	0.00E+00	4.77E-13	1.74E-15	5.70E-28	2.24E-24	1.64E-40	6.07E-34	1.35E-48	2.97E-32	1.40E-37	6.10E-40	1.11E-29	5.06E-10	5.18E-47	8.96E-18	4.80E-18	3.79E-24	2.30E-34	9.78E-57	1.06E-48	1.87E-44	0.00E+00	8.12E-29	1.85E-12	3.97E-11	0.00E+00	0.00E+00	6.30E-11	1.19E-10	1.25E-30
1.20E-10	900	1.22E+19	0.00E+00	9.63E-10	6.76E+05	0.00E+00	1.61E-19	1.44E+05	1.06E-09	1.80E+05	1.73E-09	1.52E-15	1.47E-11	6.48E-11	1.12E-11	1.10E-09	3.32E-11	9.82E-10	4.74E-11	0.00E+00	5.73E-13	2.09E-15	7.45E-28	2.93E-24	2.37E-40	9.54E-34	2.31E-48	3.88E-32	1.83E-37	8.69E-40	1.58E-29	5.60E-10	8.16E-47	1.08E-17	5.76E-18	4.96E-24	3.28E-34	1.81E-56	1.65E-48	3.17E-44	0.00E+00	1.07E-28	2.03E-12	4.66E-11	0.00E+00	0.00E+00	6.97E-11	1.30E-10	1.84E-30
1.30E-10	900	1.22E+19	0.00E+00	9.88E-10	6.76E+05	0.00E+00	1.89E-19	1.44E+05	1.17E-09	1.80E+05	1.91E-09	1.95E-15	1.74E-11	7.02E-11	1.32E-11	1.21E-09	3.89E-11	1.07E-09	5.24E-11	0.00E+00	6.79E-13	2.48E-15	9.54E-28	3.75E-24	3.33E-40	1.45E-33	3.79E-48	4.97E-32	2.35E-37	1.20E-39	2.18E-29	6.15E-10	1.24E-46	1.27E-17	6.83E-18	6.34E-24	4.54E-34	3.21E-56	2.50E-48	5.17E-44	0.00E+00	1.38E-28	2.21E-12	5.41E-11	0.00E+00	0.00E+00	7.66E-11	1.41E-10	2.62E-30
1.40E-10	900	1.22E+19	0.00E+00	1.02E-09	6.76E+05	0.00E+00	2.19E-19	1.44E+05	1.28E-09	1.80E+05	2.10E-09	2.46E-15	2.04E-11	7.56E-11	1.54E-11	1.32E-09	4.51E-11	1.15E-09	5.76E-11	0.00E+00	7.94E-13	2.92E-15	1.20E-27	4.72E-24	4.58E-40	2.13E-33	6.00E-48	6.25E-32	2.96E-37	1.63E-39	2.95E-29	6.72E-10	1.84E-46	1.49E-17	7.99E-18	7.98E-24	6.14E-34	5.44E-56	3.69E-48	8.14E-44	0.00E+00	1.73E-28	2.38E-12	6.20E-11	0.00E+00	0.00E+00	8.36E-11	1.52E-10	3.63E-30
1.50E-10	900	1.22E+19	0.00E+00	1.04E-09	6.76E+05	0.00E+00	2.52E-19	1.44E+05	1.39E-09	1.80E+05	2.29E-09	3.05E-15	2.37E-11	8.10E-11	1.79E-11	1.44E-09	5.18E-11	1.24E-09	6.30E-11	0.00E+00	9.20E-13	3.39E-15	1.49E-27	5.84E-24	6.17E-40	3.06E-33	9.21E-48	7.74E-32	3.67E-37	2.16E-39	3.91E-29	7.30E-10	2.65E-46	1.73E-17	9.25E-18	9.88E-24	8.14E-34	8.92E-56	5.34E-48	1.24E-43	0.00E+00	2.13E-28	2.54E-12	7.05E-11	0.00E+00	0.00E+00	9.09E-11	1.63E-10	4.91E-30
1.60E-10	900	1.22E+19	0.00E+00	1.07E-09	6.76E+05	0.00E+00	2.86E-19	1.44E+05	1.51E-09	1.80E+05	2.48E-09	3.73E-15	2.72E-11	8.64E-11	2.05E-11	1.56E-09	5.90E-11	1.32E-09	6.86E-11	0.00E+00	1.06E-12	3.90E-15	1.82E-27	7.14E-24	8.17E-40	4.29E-33	1.38E-47	9.45E-32	4.49E-37	2.81E-39	5.09E-29	7.90E-10	3.73E-46	1.99E-17	1.06E-17	1.21E-23	1.06E-33	1.42E-55	7.59E-48	1.85E-43	0.00E+00	2.59E-28	2.70E-12	7.95E-11	0.00E+00	0.00E+00	9.83E-11	1.74E-10	6.50E-30
1.70E-10	900	1.22E+19	0.00E+00	1.10E-09	6.76E+05	0.00E+00	3.23E-19	1.44E+05	1.63E-09	1.80E+05	2.69E-09	4.51E-15	3.11E-11	9.18E-11	2.33E-11	1.68E-09	6.67E-11	1.41E-09	7.44E-11	0.00E+00	1.20E-12	4.46E-15	2.19E-27	8.63E-24	1.07E-39	5.91E-33	2.01E-47	1.14E-31	5.42E-37	3.60E-39	6.53E-29	8.52E-10	5.16E-46	2.26E-17	1.21E-17	1.46E-23	1.36E-33	2.19E-55	1.06E-47	2.70E-43	0.00E+00	3.10E-28	2.85E-12	8.89E-11	0.00E+00	0.00E+00	1.06E-10	1.85E-10	8.45E-30
1.80E-10	900	1.22E+19	0.00E+00	1.13E-09	6.76E+05	0.00E+00	3.62E-19	1.44E+05	1.76E-09	1.80E+05	2.90E-09	5.40E-15	3.52E-11	9.72E-11	2.63E-11	1.81E-09	7.50E-11	1.50E-09	8.04E-11	0.00E+00	1.36E-12	5.06E-15	2.62E-27	1.03E-23	1.38E-39	8.00E-33	2.88E-47	1.36E-31	6.49E-37	4.55E-39	8.25E-29	9.15E-10	7.01E-46	2.56E-17	1.37E-17	1.74E-23	1.72E-33	3.31E-55	1.46E-47	3.85E-43	0.00E+00	3.67E-28	3.00E-12	9.89E-11	0.00E+00	0.00E+00	1.14E-10	1.96E-10	1.08E-29
1.90E-10	900	1.22E+19	0.00E+00	1.16E-09	6.76E+05	0.00E+00	4.04E-19	1.44E+05	1.89E-09	1.80E+05	3.11E-09	6.40E-15	3.96E-11	1.03E-10	2.95E-11	1.94E-09	8.38E-11	1.58E-09	8.66E-11	0.00E+00	1.53E-12	5.71E-15	3.11E-27	1.22E-23	1.75E-39	1.07E-32	4.04E-47	1.62E-31	7.70E-37	5.68E-39	1.03E-28	9.79E-10	9.38E-46	2.88E-17	1.54E-17	2.07E-23	2.14E-33	4.89E-55	1.98E-47	5.39E-43	0.00E+00	4.29E-28	3.15E-12	1.09E-10	0.00E+00	0.00E+00	1.22E-10	2.07E-10	1.36E-29
2.00E-10	900	1.22E+19	0.00E+00	1.19E-09	6.76E+05	0.00E+00	4.47E-19	1.44E+05	2.02E-09	1.80E+05	3.34E-09	7.52E-15	4.44E-11	1.08E-10	3.30E-11	2.07E-09	9.32E-11	1.67E-09	9.30E-11	0.00E+00	1.72E-12	6.40E-15	3.65E-27	1.44E-23	2.21E-39	1.40E-32	5.58E-47	1.90E-31	9.06E-37	7.01E-39	1.27E-28	1.05E-09	1.24E-45	3.23E-17	1.72E-17	2.43E-23	2.65E-33	7.08E-55	2.66E-47	7.42E-43	0.00E+00	4.98E-28	3.29E-12	1.20E-10	0.00E+00	0.00E+00	1.30E-10	2.18E-10	1.70E-29
2.10E-10	900	1.22E+19	0.00E+00	1.22E-09	6.76E+05	0.00E+00	4.93E-19	1.44E+05	2.16E-09	1.80E+05	3.57E-09	8.78E-15	4.95E-11	1.13E-10	3.66E-11	2.21E-09	1.03E-10	1.76E-09	9.96E-11	0.00E+00	1.91E-12	7.14E-15	4.26E-27	1.67E-23	2.76E-39	1.82E-32	7.60E-47	2.21E-31	1.06E-36	8.57E-39	1.55E-28	1.11E-09	1.61E-45	3.59E-17	1.91E-17	2.83E-23	3.23E-33	1.01E-54	3.52E-47	1.01E-42	0.00E+00	5.73E-28	3.42E-12	1.32E-10	0.00E+00	0.00E+00	1.39E-10	2.30E-10	2.09E-29
2.20E-10	900	1.22E+19	0.00E+00	1.26E-09	6.76E+05	0.00E+00	5.41E-19	1.44E+05	2.30E-09	1.80E+05	3.80E-09	1.02E-14	5.49E-11	1.19E-10	4.05E-11	2.35E-09	1.14E-10	1.85E-09	1.07E-10	0.00E+00	2.12E-12	7.94E-15	4.93E-27	1.94E-23	3.43E-39	2.33E-32	1.02E-46	2.56E-31	1.23E-36	1.04E-38	1.88E-28	1.18E-09	2.08E-45	3.98E-17	2.12E-17	3.28E-23	3.92E-33	1.41E-54	4.61E-47	1.35E-42	0.00E+00	6.54E-28	3.56E-12	1.44E-10	0.00E+00	0.00E+00	1.47E-10	2.41E-10	2.55E-29
2.30E-10	900	1.22E+19	0.00E+00	1.29E-09	6.76E+05	0.00E+00	5.92E-19	1.44E+05	2.44E-09	1.80E+05	4.05E-09	1.17E-14	6.06E-11	1.24E-10	4.47E-11	2.50E-09	1.25E-10	1.94E-09	1.14E-10	0.00E+00	2.34E-12	8.78E-15	5.67E-27	2.23E-23	4.22E-39	2.97E-32	1.35E-46	2.94E-31	1.41E-36	1.25E-38	2.26E-28	1.26E-09	2.65E-45	4.39E-17	2.33E-17	3.77E-23	4.71E-33	1.95E-54	5.99E-47	1.79E-42	0.00E+00	7.43E-28	3.70E-12	1.56E-10	0.00E+00	0.00E+00	1.56E-10	2.53E-10	3.08E-29
2.40E-10	900	1.22E+19	0.00E+00	1.32E-09	6.76E+05	0.00E+00	6.44E-19	1.44E+05	2.59E-09	1.80E+05	4.30E-09	1.34E-14	6.67E-11	1.30E-10	4.90E-11	2.65E-09	1.37E-10	2.03E-09	1.21E-10	0.00E+00	2.57E-12	9.68E-15	6.49E-27	2.55E-23	5.16E-39	3.73E-32	1.77E-46	3.37E-31	1.62E-36	1.49E-38	2.70E-28	1.33E-09	3.35E-45	4.83E-17	2.56E-17	4.32E-23	5.61E-33	2.66E-54	7.71E-47	2.34E-42	0.00E+00	8.38E-28	3.83E-12	1.69E-10	0.00E+00	0.00E+00	1.65E-10	2.64E-10	3.69E-29
2.50E-10	900	1.22E+19	0.00E+00	1.36E-09	6.76E+05	0.00E+00	6.99E-19	1.44E+05	2.75E-09	1.80E+05	4.56E-09	1.53E-14	7.32E-11	1.35E-10	5.36E-11	2.80E-09	1.49E-10	2.12E-09	1.29E-10	0.00E+00	2.81E-12	1.06E-14	7.39E-27	2.91E-23	6.26E-39	4.66E-32	2.30E-46	3.83E-31	1.85E-36	1.76E-38	3.20E-28	1.41E-09	4.20E-45	5.29E-17	2.80E-17	4.92E-23	6.65E-33	3.59E-54	9.83E-47	3.03E-42	0.00E+00	9.40E-28	3.96E-12	1.83E-10	0.00E+00	0.00E+00	1.75E-10	2.76E-10	4.38E-29
2.60E-10	900	1.22E+19	0.00E+00	1.40E-09	6.76E+05	0.00E+00	7.56E-19	1.44E+05	2.90E-09	1.80E+05	4.83E-09	1.74E-14	8.00E-11	1.40E-10	5.84E-11	2.96E-09	1.62E-10	2.21E-09	1.36E-10	0.00E+00	3.07E-12	1.16E-14	8.38E-27	3.29E-23	7.57E-39	5.76E-32	2.95E-46	4.34E-31	2.09E-36	2.07E-38	3.76E-28	1.48E-09	5.22E-45	5.78E-17	3.06E-17	5.57E-23	7.82E-33	4.78E-54	1.24E-46	3.89E-42	0.00E+00	1.05E-27	4.09E-12	1.97E-10	0.00E+00	0.00E+00	1.85E-10	2.88E-10	5.17E-29
2.70E-10	900	1.22E+19	0.00E+00	1.43E-09	6.76E+05	0.00E+00	8.15E-19	1.44E+05	3.06E-09	1.80E+05	5.11E-09	1.96E-14	8.72E-11	1.46E-10	6.35E-11	3.12E-09	1.76E-10	2.31E-09	1.45E-10	0.00E+00	3.35E-12	1.27E-14	9.45E-27	3.72E-23	9.09E-39	7.08E-32	3.76E-46	4.89E-31	2.37E-36	2.43E-38	4.40E-28	1.56E-09	6.44E-45	6.30E-17	3.33E-17	6.29E-23	9.15E-33	6.30E-54	1.56E-46	4.94E-42	0.00E+00	1.17E-27	4.23E-12	2.12E-10	0.00E+00	0.00E+00	1.95E-10	3.01E-10	6.06E-29
2.80E-10	900	1.22E+19	0.00E+00	1.47E-09	6.76E+05	0.00E+00	8.77E-19	1.44E+05	3.23E-09	1.80E+05	5.39E-09	2.20E-14	9.48E-11	1.51E-10	6.89E-11	3.29E-09	1.90E-10	2.40E-09	1.53E-10	0.00E+00	3.64E-12	1.38E-14	1.06E-26	4.18E-23	1.09E-38	8.64E-32	4.75E-46	5.49E-31	2.66E-36	2.82E-38	5.12E-28	1.65E-09	7.89E-45	6.84E-17	3.61E-17	7.06E-23	1.06E-32	8.23E-54	1.95E-46	6.24E-42	0.00E+00	1.29E-27	4.36E-12	2.27E-10	0.00E+00	0.00E+00	2.05E-10	3.13E-10	7.07E-29
2.90E-10	900	1.22E+19	0.00E+00	1.51E-09	6.76E+05	0.00E+00	9.41E-19	1.44E+05	3.40E-09	1.80E+05	5.68E-09	2.47E-14	1.03E-10	1.57E-10	7.45E-11	3.46E-09	2.05E-10	2.49E-09	1.62E-10	0.00E+00	3.94E-12	1.50E-14	1.19E-26	4.67E-23	1.29E-38	1.05E-31	5.96E-46	6.14E-31	2.98E-36	3.27E-38	5.92E-28	1.73E-09	9.60E-45	7.41E-17	3.91E-17	7.90E-23	1.23E-32	1.07E-53	2.42E-46	7.81E-42	0.00E+00	1.43E-27	4.49E-12	2.43E-10	0.00E+00	0.00E+00	2.15E-10	3.26E-10	8.19E-29
3.00E-10	900	1.22E+19	0.00E+00	1.55E-09	6.76E+05	0.00E+00	1.01E-18	1.44E+05	3.58E-09	1.80E+05	5.99E-09	2.75E-14	1.11E-10	1.62E-10	8.04E-11	3.64E-09	2.21E-10	2.59E-09	1.71E-10	0.00E+00	4.26E-12	1.63E-14	1.33E-26	5.21E-23	1.53E-38	1.26E-31	7.42E-46	6.84E-31	3.33E-36	3.76E-38	6.82E-28	1.82E-09	1.16E-44	8.01E-17	4.22E-17	8.82E-23	1.42E-32	1.37E-53	2.98E-46	9.71E-42	0.00E+00	1.57E-27	4.63E-12	2.59E-10	0.00E+00	0.00E+00	2.26E-10	3.38E-10	9.45E-29
3.10E-10	900	1.22E+19	0.00E+00	1.59E-09	6.76E+05	0.00E+00	1.08E-18	1.44E+05	3.76E-09	1.80E+05	6.30E-09	3.06E-14	1.20E-10	1.67E-10	8.66E-11	3.82E-09	2.37E-10	2.68E-09	1.80E-10	0.00E+00	4.59E-12	1.76E-14	1.47E-26	5.80E-23	1.81E-38	1.51E-31	9.18E-46	7.60E-31	3.71E-36	4.32E-38	7.82E-28	1.91E-09	1.40E-44	8.64E-17	4.55E-17	9.80E-23	1.63E-32	1.74E-53	3.65E-46	1.20E-41	0.00E+00	1.73E-27	4.77E-12	2.76E-10	0.00E+00	0.00E+00	2.37E-10	3.51E-10	1.09E-28
3.20E-10	900	1.22E+19	0.00E+00	1.64E-09	6.76E+05	0.00E+00	1.15E-18	1.44E+05	3.95E-09	1.80E+05	6.62E-09	3.40E-14	1.29E-10	1.73E-10	9.30E-11	4.01E-09	2.55E-10	2.78E-09	1.89E-10	0.00E+00	4.94E-12	1.90E-14	1.63E-26	6.42E-23	2.13E-38	1.81E-31	1.13E-45	8.42E-31	4.12E-36	4.93E-38	8.94E-28	2.00E-09	1.67E-44	9.30E-17	4.89E-17	1.09E-22	1.86E-32	2.21E-53	4.45E-46	1.47E-41	0.00E+00	1.89E-27	4.91E-12	2.93E-10	0.00E+00	0.00E+00	2.49E-10	3.65E-10	1.24E-28
3.30E-10	900	1.22E+19	0.00E+00	1.68E-09	6.76E+05	0.00E+00	1.22E-18	1.44E+05	4.14E-09	1.80E+05	6.95E-09	3.76E-14	1.39E-10	1.78E-10	9.98E-11	4.20E-09	2.73E-10	2.87E-09	1.99E-10	0.00E+00	5.31E-12	2.04E-14	1.81E-26	7.10E-23	2.50E-38	2.14E-31	1.38E-45	9.29E-31	4.56E-36	5.61E-38	1.02E-27	2.09E-09	2.00E-44	9.99E-17	5.25E-17	1.20E-22	2.12E-32	2.77E-53	5.40E-46	1.80E-41	0.00E+00	2.07E-27	5.05E-12	3.11E-10	0.00E+00	0.00E+00	2.60E-10	3.78E-10	1.41E-28
3.40E-10	900	1.22E+19	0.00E+00	1.73E-09	6.76E+05	0.00E+00	1.29E-18	1.44E+05	4.34E-09	1.80E+05	7.29E-09	4.14E-14	1.49E-10	1.84E-10	1.07E-10	4.40E-09	2.91E-10	2.97E-09	2.09E-10	0.00E+00	5.70E-12	2.20E-14	1.99E-26	7.82E-23	2.92E-38	2.53E-31	1.68E-45	1.02E-30	5.03E-36	6.36E-38	1.15E-27	2.19E-09	2.37E-44	1.07E-16	5.62E-17	1.32E-22	2.40E-32	3.46E-53	6.51E-46	2.18E-41	0.00E+00	2.25E-27	5.19E-12	3.30E-10	0.00E+00	0.00E+00	2.72E-10	3.92E-10	1.60E-28
3.50E-10	900	1.22E+19	0.00E+00	1.77E-09	6.76E+05	0.00E+00	1.37E-18	1.44E+05	4.54E-09	1.80E+05	7.64E-09	4.56E-14	1.60E-10	1.89E-10	1.14E-10	4.60E-09	3.11E-10	3.07E-09	2.20E-10	0.00E+00	6.10E-12	2.36E-14	2.19E-26	8.60E-23	3.41E-38	2.98E-31	2.03E-45	1.12E-30	5.54E-36	7.19E-38	1.30E-27	2.29E-09	2.80E-44	1.15E-16	6.01E-17	1.45E-22	2.71E-32	4.30E-53	7.82E-46	2.64E-41	0.00E+00	2.45E-27	5.34E-12	3.49E-10	0.00E+00	0.00E+00	2.85E-10	4.05E-10	1.81E-28
3.60E-10	900	1.22E+19	0.00E+00	1.82E-09	6.76E+05	0.00E+00	1.45E-18	1.44E+05	4.75E-09	1.80E+05	8.00E-09	5.00E-14	1.71E-10	1.94E-10	1.22E-10	4.81E-09	3.31E-10	3.17E-09	2.31E-10	0.00E+00	6.52E-12	2.52E-14	2.40E-26	9.43E-23	3.96E-38	3.50E-31	2.44E-45	1.23E-30	6.08E-36	8.09E-38	1.47E-27	2.39E-09	3.29E-44	1.23E-16	6.42E-17	1.59E-22	3.05E-32	5.31E-53	9.35E-46	3.17E-41	0.00E+00	2.66E-27	5.49E-12	3.69E-10	0.00E+00	0.00E+00	2.97E-10	4.20E-10	2.04E-28
3.70E-10	900	1.22E+19	0.00E+00	1.87E-09	6.76E+05	0.00E+00	1.53E-18	1.44E+05	4.96E-09	1.80E+05	8.37E-09	5.48E-14	1.83E-10	2.00E-10	1.30E-10	5.02E-09	3.53E-10	3.27E-09	2.42E-10	0.00E+00	6.96E-12	2.70E-14	2.62E-26	1.03E-22	4.58E-38	4.08E-31	2.92E-45	1.35E-30	6.66E-36	9.08E-38	1.65E-27	2.49E-09	3.86E-44	1.31E-16	6.84E-17	1.74E-22	3.42E-32	6.51E-53	1.11E-45	3.80E-41	0.00E+00	2.88E-27	5.65E-12	3.90E-10	0.00E+00	0.00E+00	3.10E-10	4.34E-10	2.30E-28
3.80E-10	900	1.22E+19	0.00E+00	1.92E-09	6.76E+05	0.00E+00	1.62E-18	1.44E+05	5.18E-09	1.80E+05	8.76E-09	5.98E-14	1.95E-10	2.05E-10	1.38E-10	5.24E-09	3.75E-10	3.37E-09	2.53E-10	0.00E+00	7.42E-12	2.88E-14	2.86E-26	1.13E-22	5.30E-38	4.75E-31	3.48E-45	1.47E-30	7.29E-36	1.02E-37	1.84E-27	2.60E-09	4.50E-44	1.39E-16	7.29E-17	1.90E-22	3.83E-32	7.95E-53	1.32E-45	4.53E-41	0.00E+00	3.12E-27	5.80E-12	4.11E-10	0.00E+00	0.00E+00	3.24E-10	4.49E-10	2.57E-28
3.90E-10	900	1.22E+19	0.00E+00	1.97E-09	6.76E+05	0.00E+00	1.70E-18	1.44E+05	5.41E-09	1.80E+05	9.15E-09	6.52E-14	2.08E-10	2.11E-10	1.47E-10	5.47E-09	3.97E-10	3.47E-09	2.65E-10	0.00E+00	7.89E-12	3.07E-14	3.12E-26	1.23E-22	6.11E-38	5.50E-31	4.14E-45	1.60E-30	7.95E-36	1.14E-37	2.06E-27	2.71E-09	5.24E-44	1.48E-16	7.75E-17	2.07E-22	4.28E-32	9.67E-53	1.56E-45	5.37E-41	0.00E+00	3.37E-27	5.96E-12	4.33E-10	0.00E+00	0.00E+00	3.37E-10	4.64E-10	2.88E-28
4.00E-10	900	1.22E+19	0.00E+00	2.02E-09	6.76E+05	0.00E+00	1.79E-18	1.44E+05	5.64E-09	1.80E+05	9.56E-09	7.10E-14	2.21E-10	2.16E-10	1.56E-10	5.70E-09	4.21E-10	3.57E-09	2.78E-10	0.00E+00	8.39E-12	3.27E-14	3.39E-26	1.33E-22	7.02E-38	6.36E-31	4.89E-45	1.74E-30	8.66E-36	1.26E-37	2.29E-27	2.82E-09	6.08E-44	1.58E-16	8.22E-17	2.26E-22	4.76E-32	1.17E-52	1.84E-45	6.35E-41	0.00E+00	3.64E-27	6.13E-12	4.56E-10	0.00E+00	0.00E+00	3.51E-10	4.79E-10	3.21E-28
4.10E-10	900	1.22E+19	0.00E+00	2.08E-09	6.76E+05	0.00E+00	1.88E-18	1.44E+05	5.88E-09	1.80E+05	9.97E-09	7.71E-14	2.35E-10	2.21E-10	1.65E-10	5.94E-09	4.46E-10	3.68E-09	2.90E-10	0.00E+00	8.91E-12	3.48E-14	3.68E-26	1.45E-22	8.06E-38	7.33E-31	5.77E-45	1.88E-30	9.42E-36	1.40E-37	2.54E-27	2.94E-09	7.03E-44	1.68E-16	8.72E-17	2.45E-22	5.29E-32	1.41E-52	2.16E-45	7.49E-41	0.00E+00	3.93E-27	6.29E-12	4.79E-10	0.00E+00	0.00E+00	3.66E-10	4.95E-10	3.57E-28
4.20E-10	900	1.22E+19	0.00E+00	2.13E-09	6.76E+05	0.00E+00	1.98E-18	1.44E+05	6.12E-09	1.80E+05	1.04E-08	8.35E-14	2.49E-10	2.27E-10	1.75E-10	6.18E-09	4.72E-10	3.78E-09	3.03E-10	0.00E+00	9.45E-12	3.70E-14	3.99E-26	1.57E-22	9.22E-38	8.42E-31	6.77E-45	2.04E-30	1.02E-35	1.56E-37	2.82E-27	3.06E-09	8.10E-44	1.78E-16	9.24E-17	2.65E-22	5.86E-32	1.69E-52	2.52E-45	8.79E-41	0.00E+00	4.23E-27	6.47E-12	5.03E-10	0.00E+00	0.00E+00	3.81E-10	5.11E-10	3.96E-28
4.30E-10	900	1.22E+19	0.00E+00	2.19E-09	6.76E+05	0.00E+00	2.07E-18	1.44E+05	6.38E-09	1.80E+05	1.08E-08	9.04E-14	2.64E-10	2.32E-10	1.85E-10	6.43E-09	4.98E-10	3.89E-09	3.17E-10	0.00E+00	1.00E-11	3.93E-14	4.31E-26	1.70E-22	1.05E-37	9.64E-31	7.93E-45	2.20E-30	1.11E-35	1.72E-37	3.12E-27	3.18E-09	9.32E-44	1.88E-16	9.78E-17	2.87E-22	6.48E-32	2.02E-52	2.94E-45	1.03E-40	0.00E+00	4.55E-27	6.64E-12	5.28E-10	0.00E+00	0.00E+00	3.96E-10	5.27E-10	4.38E-28
4.40E-10	900	1.22E+19	0.00E+00	2.25E-09	6.76E+05	0.00E+00	2.17E-18	1.44E+05	6.64E-09	1.80E+05	1.13E-08	9.77E-14	2.80E-10	2.38E-10	1.95E-10	6.69E-09	5.26E-10	4.00E-09	3.31E-10	0.00E+00	1.06E-11	4.17E-14	4.66E-26	1.83E-22	1.20E-37	1.10E-30	9.25E-45	2.38E-30	1.20E-35	1.90E-37	3.44E-27	3.31E-09	1.07E-43	1.99E-16	1.03E-16	3.10E-22	7.15E-32	2.41E-52	3.42E-45	1.20E-40	0.00E+00	4.89E-27	6.82E-12	5.54E-10	0.00E+00	0.00E+00	4.12E-10	5.43E-10	4.84E-28
4.50E-10	900	1.22E+19	0.00E+00	2.31E-09	6.76E+05	0.00E+00	2.27E-18	1.44E+05	6.90E-09	1.80E+05	1.18E-08	1.05E-13	2.96E-10	2.43E-10	2.06E-10	6.96E-09	5.55E-10	4.10E-09	3.45E-10	0.00E+00	1.12E-11	4.41E-14	5.02E-26	1.98E-22	1.37E-37	1.26E-30	1.08E-44	2.56E-30	1.30E-35	2.09E-37	3.78E-27	3.44E-09	1.22E-43	2.11E-16	1.09E-16	3.34E-22	7.87E-32	2.86E-52	3.96E-45	1.39E-40	0.00E+00	5.25E-27	7.01E-12	5.80E-10	0.00E+00	0.00E+00	4.28E-10	5.60E-10	5.34E-28
4.60E-10	900	1.22E+19	0.00E+00	2.37E-09	6.76E+05	0.00E+00	2.37E-18	1.44E+05	7.18E-09	1.80E+05	1.22E-08	1.14E-13	3.13E-10	2.49E-10	2.17E-10	7.23E-09	5.84E-10	4.21E-09	3.60E-10	0.00E+00	1.18E-11	4.67E-14	5.41E-26	2.13E-22	1.55E-37	1.43E-30	1.25E-44	2.75E-30	1.40E-35	2.30E-37	4.16E-27	3.57E-09	1.39E-43	2.22E-16	1.15E-16	3.60E-22	8.65E-32	3.38E-52	4.58E-45	1.62E-40	0.00E+00	5.63E-27	7.20E-12	6.07E-10	0.00E+00	0.00E+00	4.44E-10	5.78E-10	5.88E-28
4.70E-10	900	1.22E+19	0.00E+00	2.44E-09	6.76E+05	0.00E+00	2.47E-18	1.44E+05	7.46E-09	1.80E+05	1.27E-08	1.22E-13	3.30E-10	2.54E-10	2.29E-10	7.51E-09	6.15E-10	4.32E-09	3.75E-10	0.00E+00	1.25E-11	4.94E-14	5.82E-26	2.29E-22	1.76E-37	1.62E-30	1.44E-44	2.96E-30	1.51E-35	2.52E-37	4.56E-27	3.71E-09	1.59E-43	2.35E-16	1.21E-16	3.87E-22	9.48E-32	3.98E-52	5.28E-45	1.87E-40	0.00E+00	6.03E-27	7.39E-12	6.35E-10	0.00E+00	0.00E+00	4.61E-10	5.96E-10	6.46E-28
4.80E-10	900	1.22E+19	0.00E+00	2.50E-09	6.76E+05	0.00E+00	2.58E-18	1.44E+05	7.75E-09	1.80E+05	1.33E-08	1.31E-13	3.48E-10	2.59E-10	2.41E-10	7.80E-09	6.47E-10	4.43E-09	3.91E-10	0.00E+00	1.32E-11	5.21E-14	6.25E-26	2.46E-22	1.99E-37	1.83E-30	1.67E-44	3.17E-30	1.62E-35	2.76E-37	4.99E-27	3.85E-09	1.80E-43	2.48E-16	1.28E-16	4.15E-22	1.04E-31	4.68E-52	6.08E-45	2.16E-40	0.00E+00	6.46E-27	7.59E-12	6.64E-10	0.00E+00	0.00E+00	4.78E-10	6.14E-10	7.09E-28
4.90E-10	900	1.22E+19	0.00E+00	2.57E-09	6.76E+05	0.00E+00	2.69E-18	1.44E+05	8.05E-09	1.80E+05	1.38E-08	1.41E-13	3.67E-10	2.65E-10	2.54E-10	8.09E-09	6.80E-10	4.55E-09	4.07E-10	0.00E+00	1.39E-11	5.50E-14	6.70E-26	2.63E-22	2.25E-37	2.07E-30	1.92E-44	3.40E-30	1.74E-35	3.01E-37	5.45E-27	3.99E-09	2.04E-43	2.61E-16	1.34E-16	4.45E-22	1.13E-31	5.48E-52	6.98E-45	2.48E-40	0.00E+00	6.92E-27	7.80E-12	6.94E-10	0.00E+00	0.00E+00	4.96E-10	6.32E-10	7.77E-28
5.00E-10	900	1.22E+19	0.00E+00	2.64E-09	6.76E+05	0.00E+00	2.80E-18	1.44E+05	8.35E-09	1.80E+05	1.43E-08	1.51E-13	3.87E-10	2.70E-10	2.67E-10	8.40E-09	7.14E-10	4.66E-09	4.23E-10	0.00E+00	1.46E-11	5.80E-14	7.17E-26	2.82E-22	2.54E-37	2.33E-30	2.20E-44	3.64E-30	1.87E-35	3.29E-37	5.95E-27	4.14E-09	2.31E-43	2.75E-16	1.41E-16	4.77E-22	1.24E-31	8.02E-52	7.99E-45	2.85E-40	0.00E+00	7.40E-27	8.01E-12	7.24E-10	0.00E+00	0.00E+00	5.15E-10	6.51E-10	8.51E-28
5.10E-10	900	1.22E+19	0.00E+00	2.71E-09	6.76E+05	0.00E+00	2.91E-18	1.44E+05	8.66E-09	1.80E+05	1.49E-08	1.62E-13	4.07E-10	2.76E-10	2.80E-10	8.71E-09	7.49E-10	4.77E-09	4.40E-10	0.00E+00	1.53E-11	6.11E-14	7.68E-26	3.02E-22	2.86E-37	2.62E-30	2.52E-44	3.89E-30	2.01E-35	3.58E-37	6.48E-27	4.29E-09	2.61E-43	2.89E-16	1.49E-16	5.10E-22	1.35E-31	1.51E-51	9.12E-45	3.26E-40	0.00E+00	7.91E-27	8.23E-12	7.56E-10	0.00E+00	0.00E+00	5.33E-10	6.71E-10	9.30E-28
5.20E-10	900	1.22E+19	0.00E+00	2.78E-09	6.76E+05	0.00E+00	3.03E-18	1.44E+05	8.99E-09	1.80E+05	1.54E-08	1.73E-13	4.28E-10	2.81E-10	2.94E-10	9.03E-09	7.86E-10	4.89E-09	4.58E-10	0.00E+00	1.61E-11	6.44E-14	8.20E-26	3.22E-22	3.22E-37	2.95E-30	2.88E-44	4.15E-30	2.15E-35	3.89E-37	7.05E-27	4.44E-09	2.94E-43	3.04E-16	1.56E-16	5.45E-22	1.47E-31	2.48E-51	1.04E-44	3.72E-40	0.00E+00	8.45E-27	8.45E-12	7.88E-10	0.00E+00	0.00E+00	5.53E-10	6.91E-10	1.01E-27
5.30E-10	900	1.22E+19	0.00E+00	2.86E-09	6.76E+05	0.00E+00	3.15E-18	1.44E+05	9.32E-09	1.80E+05	1.60E-08	1.85E-13	4.50E-10	2.86E-10	3.08E-10	9.36E-09	8.23E-10	5.01E-09	4.76E-10	0.00E+00	1.69E-11	6.77E-14	8.76E-26	3.44E-22	3.62E-37	3.30E-30	3.28E-44	4.43E-30	2.30E-35	4.23E-37	7.66E-27	4.60E-09	3.31E-43	3.19E-16	1.64E-16	5.82E-22	1.59E-31	3.62E-51	1.18E-44	4.24E-40	0.00E+00	9.02E-27	8.68E-12	8.21E-10	0.00E+00	0.00E+00	5.73E-10	7.11E-10	1.11E-27
5.40E-10	900	1.22E+19	0.00E+00	2.93E-09	6.76E+05	0.00E+00	3.27E-18	1.44E+05	9.66E-09	1.80E+05	1.66E-08	1.97E-13	4.72E-10	2.92E-10	3.23E-10	9.69E-09	8.62E-10	5.13E-09	4.95E-10	0.00E+00	1.78E-11	7.12E-14	9.34E-26	3.67E-22	4.06E-37	3.70E-30	3.74E-44	4.72E-30	2.46E-35	4.59E-37	8.31E-27	4.77E-09	3.71E-43	3.35E-16	1.71E-16	6.21E-22	1.73E-31	4.82E-51	1.34E-44	4.82E-40	0.00E+00	9.63E-27	8.91E-12	8.55E-10	0.00E+00	0.00E+00	5.93E-10	7.32E-10	1.20E-27
5.50E-10	900	1.22E+19	0.00E+00	3.01E-09	6.76E+05	0.00E+00	3.39E-18	1.44E+05	1.00E-08	1.80E+05	1.72E-08	2.10E-13	4.96E-10	2.97E-10	3.38E-10	1.00E-08	9.03E-10	5.25E-09	5.14E-10	0.00E+00	1.87E-11	7.48E-14	9.95E-26	3.91E-22	4.54E-37	4.13E-30	4.24E-44	5.02E-30	2.63E-35	4.97E-37	9.00E-27	4.94E-09	4.16E-43	3.51E-16	1.80E-16	6.61E-22	1.87E-31	6.01E-51	1.52E-44	5.48E-40	0.00E+00	1.03E-26	9.15E-12	8.91E-10	0.00E+00	0.00E+00	6.14E-10	7.53E-10	1.31E-27
5.60E-10	900	1.22E+19	0.00E+00	3.09E-09	6.76E+05	0.00E+00	3.51E-18	1.44E+05	1.04E-08	1.80E+05	1.79E-08	2.23E-13	5.20E-10	3.03E-10	3.54E-10	1.04E-08	9.44E-10	5.37E-09	5.34E-10	0.00E+00	1.96E-11	7.86E-14	1.06E-25	4.16E-22	5.08E-37	4.61E-30	4.81E-44	5.34E-30	2.80E-35	5.38E-37	9.73E-27	5.11E-09	4.66E-43	3.68E-16	1.88E-16	7.04E-22	2.02E-31	7.18E-51	1.72E-44	6.21E-40	0.00E+00	1.10E-26	9.40E-12	9.27E-10	0.00E+00	0.00E+00	6.36E-10	7.75E-10	1.42E-27
5.70E-10	900	1.22E+19	0.00E+00	3.18E-09	6.76E+05	0.00E+00	3.64E-18	1.44E+05	1.07E-08	1.80E+05	1.85E-08	2.38E-13	5.45E-10	3.08E-10	3.71E-10	1.08E-08	9.87E-10	5.49E-09	5.54E-10	0.00E+00	2.05E-11	8.24E-14	1.13E-25	4.43E-22	5.68E-37	5.13E-30	5.44E-44	5.67E-30	2.99E-35	5.81E-37	1.05E-26	5.29E-09	5.21E-43	3.86E-16	1.97E-16	7.48E-22	2.19E-31	8.36E-51	1.94E-44	7.02E-40	0.00E+00	1.17E-26	9.65E-12	9.64E-10	0.00E+00	0.00E+00	6.58E-10	7.97E-10	1.54E-27
5.80E-10	900	1.22E+19	0.00E+00	3.26E-09	6.76E+05	0.00E+00	3.77E-18	1.44E+05	1.11E-08	1.80E+05	1.92E-08	2.53E-13	5.71E-10	3.14E-10	3.88E-10	1.11E-08	1.03E-09	5.62E-09	5.75E-10	0.00E+00	2.14E-11	8.65E-14	1.20E-25	4.70E-22	6.33E-37	5.70E-30	6.15E-44	6.02E-30	3.19E-35	6.27E-37	1.13E-26	5.47E-09	5.81E-43	4.04E-16	2.06E-16	7.95E-22	2.36E-31	9.60E-51	2.19E-44	7.92E-40	0.00E+00	1.24E-26	9.91E-12	1.00E-09	0.00E+00	0.00E+00	6.80E-10	8.20E-10	1.67E-27
5.90E-10	900	1.22E+19	0.00E+00	3.35E-09	6.76E+05	0.00E+00	3.90E-18	1.44E+05	1.15E-08	1.80E+05	1.99E-08	2.68E-13	5.98E-10	3.19E-10	4.05E-10	1.15E-08	1.08E-09	5.74E-09	5.97E-10	0.00E+00	2.24E-11	9.06E-14	1.27E-25	4.99E-22	7.06E-37	6.33E-30	6.93E-44	6.39E-30	3.39E-35	6.76E-37	1.22E-26	5.66E-09	6.47E-43	4.23E-16	2.15E-16	8.44E-22	2.54E-31	1.09E-50	2.47E-44	8.93E-40	0.00E+00	1.32E-26	1.02E-11	1.04E-09	0.00E+00	0.00E+00	7.04E-10	8.44E-10	1.81E-27
6.00E-10	900	1.22E+19	0.00E+00	3.44E-09	6.76E+05	0.00E+00	4.04E-18	1.44E+05	1.19E-08	1.80E+05	2.06E-08	2.85E-13	6.26E-10	3.24E-10	4.23E-10	1.19E-08	1.12E-09	5.87E-09	6.19E-10	0.00E+00	2.35E-11	9.50E-14	1.35E-25	5.29E-22	7.85E-37	7.02E-30	7.80E-44	6.77E-30	3.61E-35	7.27E-37	1.32E-26	5.85E-09	7.20E-43	4.42E-16	2.25E-16	8.95E-22	2.74E-31	1.24E-50	2.77E-44	1.00E-39	0.00E+00	1.41E-26	1.04E-11	1.08E-09	0.00E+00	0.00E+00	7.28E-10	8.68E-10	1.96E-27
6.10E-10	900	1.22E+19	0.00E+00	3.53E-09	6.76E+05	0.00E+00	4.17E-18	1.44E+05	1.23E-08	1.80E+05	2.14E-08	3.02E-13	6.55E-10	3.30E-10	4.42E-10	1.23E-08	1.17E-09	6.00E-09	6.42E-10	0.00E+00	2.45E-11	9.94E-14	1.43E-25	5.61E-22	8.73E-37	7.78E-30	8.76E-44	7.16E-30	3.84E-35	7.82E-37	1.42E-26	6.05E-09	8.00E-43	4.62E-16	2.35E-16	9.49E-22	2.95E-31	1.39E-50	3.11E-44	1.13E-39	0.00E+00	1.50E-26	1.07E-11	1.12E-09	0.00E+00	0.00E+00	7.52E-10	8.93E-10	2.12E-27
6.20E-10	900	1.22E+19	0.00E+00	3.63E-09	6.76E+05	0.00E+00	4.31E-18	1.44E+05	1.27E-08	1.80E+05	2.21E-08	3.20E-13	6.84E-10	3.35E-10	4.61E-10	1.27E-08	1.22E-09	6.13E-09	6.66E-10	0.00E+00	2.56E-11	1.04E-13	1.51E-25	5.94E-22	9.69E-37	8.60E-30	9.83E-44	7.58E-30	4.08E-35	8.40E-37	1.52E-26	6.25E-09	8.88E-43	4.83E-16	2.45E-16	1.00E-21	3.16E-31	1.55E-50	3.48E-44	1.27E-39	0.00E+00	1.60E-26	1.10E-11	1.17E-09	0.00E+00	0.00E+00	7.77E-10	9.18E-10	2.29E-27
6.30E-10	900	1.22E+19	0.00E+00	3.73E-09	6.76E+05	0.00E+00	4.45E-18	1.44E+05	1.32E-08	1.80E+05	2.29E-08	3.39E-13	7.15E-10	3.41E-10	4.81E-10	1.32E-08	1.28E-09	6.26E-09	6.90E-10	0.00E+00	2.68E-11	1.09E-13	1.60E-25	6.29E-22	1.08E-36	9.50E-30	1.10E-43	8.01E-30	4.33E-35	9.02E-37	1.63E-26	6.46E-09	9.84E-43	5.04E-16	2.56E-16	1.06E-21	3.40E-31	1.71E-50	3.90E-44	1.42E-39	0.00E+00	1.70E-26	1.13E-11	1.21E-09	0.00E+00	0.00E+00	8.03E-10	9.44E-10	2.47E-27
6.40E-10	900	1.22E+19	0.00E+00	3.83E-09	6.76E+05	0.00E+00	4.59E-18	1.44E+05	1.36E-08	1.80E+05	2.37E-08	3.58E-13	7.47E-10	3.46E-10	5.01E-10	1.36E-08	1.33E-09	6.40E-09	7.15E-10	0.00E+00	2.80E-11	1.14E-13	1.69E-25	6.65E-22	1.19E-36	1.05E-29	1.23E-43	8.46E-30	4.59E-35	9.67E-37	1.75E-26	6.67E-09	1.09E-42	5.27E-16	2.67E-16	1.12E-21	3.64E-31	1.89E-50	4.35E-44	1.59E-39	0.00E+00	1.81E-26	1.16E-11	1.26E-09	0.00E+00	0.00E+00	8.30E-10	9.71E-10	2.67E-27
6.50E-10	900	1.22E+19	0.00E+00	3.93E-09	6.76E+05	0.00E+00	4.74E-18	1.44E+05	1.41E-08	1.80E+05	2.45E-08	3.79E-13	7.80E-10	3.52E-10	5.22E-10	1.41E-08	1.38E-09	6.53E-09	7.41E-10	0.00E+00	2.92E-11	1.19E-13	1.79E-25	7.02E-22	1.32E-36	1.16E-29	1.38E-43	8.93E-30	4.87E-35	1.04E-36	1.87E-26	6.89E-09	1.21E-42	5.50E-16	2.78E-16	1.19E-21	3.90E-31	2.07E-50	4.86E-44	1.77E-39	0.00E+00	1.92E-26	1.19E-11	1.30E-09	0.00E+00	0.00E+00	8.57E-10	9.98E-10	2.87E-27
6.60E-10	900	1.22E+19	0.00E+00	4.04E-09	6.76E+05	0.00E+00	4.89E-18	1.44E+05	1.45E-08	1.80E+05	2.53E-08	4.00E-13	8.14E-10	3.57E-10	5.44E-10	1.45E-08	1.44E-09	6.67E-09	7.67E-10	0.00E+00	3.04E-11	1.24E-13	1.89E-25	7.42E-22	1.46E-36	1.27E-29	1.53E-43	9.42E-30	5.16E-35	1.11E-36	2.01E-26	7.12E-09	1.33E-42	5.73E-16	2.90E-16	1.25E-21	4.17E-31	2.26E-50	5.41E-44	1.97E-39	0.00E+00	2.04E-26	1.23E-11	1.35E-09	0.00E+00	0.00E+00	8.85E-10	1.03E-09	3.09E-27
6.70E-10	900	1.22E+19	0.00E+00	4.14E-09	6.76E+05	0.00E+00	5.03E-18	1.44E+05	1.50E-08	1.80E+05	2.62E-08	4.22E-13	8.49E-10	3.62E-10	5.67E-10	1.50E-08	1.50E-09	6.81E-09	7.94E-10	0.00E+00	3.17E-11	1.30E-13	1.99E-25	7.83E-22	1.61E-36	1.40E-29	1.71E-43	9.94E-30	5.46E-35	1.19E-36	2.14E-26	7.35E-09	1.47E-42	5.98E-16	3.02E-16	1.32E-21	4.46E-31	2.46E-50	6.02E-44	2.20E-39	0.00E+00	2.17E-26	1.26E-11	1.40E-09	0.00E+00	0.00E+00	9.14E-10	1.05E-09	3.33E-27
6.80E-10	900	1.22E+19	0.00E+00	4.26E-09	6.76E+05	0.00E+00	5.19E-18	1.44E+05	1.55E-08	1.80E+05	2.71E-08	4.45E-13	8.85E-10	3.68E-10	5.90E-10	1.55E-08	1.56E-09	6.96E-09	8.22E-10	0.00E+00	3.31E-11	1.35E-13	2.10E-25	8.25E-22	1.78E-36	1.54E-29	1.90E-43	1.05E-29	5.78E-35	1.27E-36	2.29E-26	7.59E-09	1.62E-42	6.23E-16	3.14E-16	1.40E-21	4.77E-31	2.68E-50	6.69E-44	2.45E-39	0.00E+00	2.30E-26	1.29E-11	1.45E-09	0.00E+00	0.00E+00	9.44E-10	1.08E-09	3.58E-27
6.90E-10	900	1.22E+19	0.00E+00	4.37E-09	6.76E+05	0.00E+00	5.34E-18	1.44E+05	1.60E-08	1.80E+05	2.80E-08	4.70E-13	9.22E-10	3.73E-10	6.14E-10	1.60E-08	1.62E-09	7.10E-09	8.51E-10	0.00E+00	3.45E-11	1.41E-13	2.21E-25	8.70E-22	1.96E-36	1.69E-29	2.11E-43	1.10E-29	6.12E-35	1.35E-36	2.45E-26	7.83E-09	1.78E-42	6.49E-16	3.27E-16	1.47E-21	5.09E-31	2.91E-50	7.42E-44	2.72E-39	0.00E+00	2.44E-26	1.33E-11	1.50E-09	0.00E+00	0.00E+00	9.74E-10	1.11E-09	3.85E-27
7.00E-10	900	1.22E+19	0.00E+00	4.49E-09	6.76E+05	0.00E+00	5.50E-18	1.44E+05	1.66E-08	1.80E+05	2.89E-08	4.95E-13	9.61E-10	3.79E-10	6.38E-10	1.65E-08	1.69E-09	7.25E-09	8.81E-10	0.00E+00	3.59E-11	1.47E-13	2.33E-25	9.16E-22	2.16E-36	1.85E-29	2.35E-43	1.16E-29	6.47E-35	1.44E-36	2.61E-26	8.08E-09	1.96E-42	6.76E-16	3.40E-16	1.55E-21	5.43E-31	3.15E-50	8.23E-44	3.01E-39	0.00E+00	2.59E-26	1.36E-11	1.55E-09	0.00E+00	0.00E+00	1.01E-09	1.15E-09	4.14E-27
7.10E-10	900	1.22E+19	0.00E+00	4.61E-09	6.76E+05	0.00E+00	5.66E-18	1.44E+05	1.71E-08	1.80E+05	2.99E-08	5.21E-13	1.00E-09	3.84E-10	6.64E-10	1.70E-08	1.75E-09	7.39E-09	9.11E-10	0.00E+00	3.74E-11	1.53E-13	2.46E-25	9.64E-22	2.38E-36	2.03E-29	2.60E-43	1.22E-29	6.84E-35	1.54E-36	2.78E-26	8.34E-09	2.15E-42	7.04E-16	3.53E-16	1.63E-21	5.78E-31	3.40E-50	9.11E-44	3.34E-39	0.00E+00	2.75E-26	1.40E-11	1.61E-09	0.00E+00	0.00E+00	1.04E-09	1.18E-09	4.44E-27
7.20E-10	900	1.22E+19	0.00E+00	4.73E-09	6.76E+05	0.00E+00	5.82E-18	1.44E+05	1.77E-08	1.80E+05	3.09E-08	5.49E-13	1.04E-09	3.90E-10	6.90E-10	1.76E-08	1.82E-09	7.54E-09	9.43E-10	0.00E+00	3.89E-11	1.60E-13	2.58E-25	1.01E-21	2.61E-36	2.22E-29	2.88E-43	1.28E-29	7.23E-35	1.64E-36	2.96E-26	8.60E-09	2.36E-42	7.32E-16	3.67E-16	1.72E-21	6.16E-31	3.68E-50	1.01E-43	3.70E-39	0.00E+00	2.92E-26	1.44E-11	1.66E-09	0.00E+00	0.00E+00	1.07E-09	1.21E-09	4.76E-27
7.30E-10	900	1.22E+19	0.00E+00	4.86E-09	6.76E+05	0.00E+00	5.98E-18	1.44E+05	1.82E-08	1.80E+05	3.19E-08	5.77E-13	1.08E-09	3.95E-10	7.17E-10	1.81E-08	1.89E-09	7.70E-09	9.75E-10	0.00E+00	4.04E-11	1.67E-13	2.72E-25	1.07E-21	2.87E-36	2.42E-29	3.18E-43	1.35E-29	7.63E-35	1.74E-36	3.15E-26	8.87E-09	2.59E-42	7.62E-16	3.82E-16	1.80E-21	6.55E-31	3.96E-50	1.11E-43	4.09E-39	0.00E+00	3.10E-26	1.48E-11	1.72E-09	0.00E+00	0.00E+00	1.10E-09	1.24E-09	5.11E-27
7.40E-10	900	1.22E+19	0.00E+00	4.99E-09	6.76E+05	0.00E+00	6.15E-18	1.44E+05	1.88E-08	1.80E+05	3.30E-08	6.07E-13	1.13E-09	4.01E-10	7.45E-10	1.87E-08	1.96E-09	7.85E-09	1.01E-09	0.00E+00	4.21E-11	1.73E-13	2.86E-25	1.12E-21	3.15E-36	2.65E-29	3.52E-43	1.41E-29	8.06E-35	1.85E-36	3.35E-26	9.15E-09	2.84E-42	7.92E-16	3.97E-16	1.90E-21	6.97E-31	4.27E-50	1.23E-43	4.52E-39	0.00E+00	3.29E-26	1.52E-11	1.78E-09	0.00E+00	0.00E+00	1.14E-09	1.28E-09	5.48E-27
7.50E-10	900	1.22E+19	0.00E+00	5.12E-09	6.76E+05	0.00E+00	6.31E-18	1.44E+05	1.94E-08	1.80E+05	3.40E-08	6.37E-13	1.17E-09	4.06E-10	7.73E-10	1.93E-08	2.04E-09	8.01E-09	1.04E-09	0.00E+00	4.37E-11	1.81E-13	3.00E-25	1.18E-21	3.46E-36	2.89E-29	3.88E-43	1.48E-29	8.50E-35	1.97E-36	3.56E-26	9.44E-09	3.11E-42	8.24E-16	4.12E-16	1.99E-21	7.40E-31	4.60E-50	1.36E-43	4.99E-39	0.00E+00	3.48E-26	1.56E-11	1.84E-09	0.00E+00	0.00E+00	1.17E-09	1.31E-09	5.87E-27
7.60E-10	900	1.22E+19	0.00E+00	5.26E-09	6.76E+05	0.00E+00	6.48E-18	1.44E+05	2.00E-08	1.80E+05	3.51E-08	6.69E-13	1.22E-09	4.11E-10	8.03E-10	1.99E-08	2.11E-09	8.17E-09	1.08E-09	0.00E+00	4.54E-11	1.88E-13	3.15E-25	1.24E-21	3.79E-36	3.15E-29	4.28E-43	1.56E-29	8.97E-35	2.09E-36	3.78E-26	9.73E-09	3.40E-42	8.56E-16	4.28E-16	2.09E-21	7.86E-31	4.94E-50	1.49E-43	5.50E-39	0.00E+00	3.70E-26	1.60E-11	1.91E-09	0.00E+00	0.00E+00	1.21E-09	1.35E-09	6.28E-27
7.70E-10	900	1.22E+19	0.00E+00	5.40E-09	6.76E+05	0.00E+00	6.66E-18	1.44E+05	2.06E-08	1.80E+05	3.63E-08	7.03E-13	1.27E-09	4.17E-10	8.33E-10	2.05E-08	2.19E-09	8.33E-09	1.11E-09	0.00E+00	4.72E-11	1.96E-13	3.31E-25	1.30E-21	4.15E-36	3.43E-29	4.72E-43	1.63E-29	9.45E-35	2.22E-36	4.01E-26	1.00E-08	3.72E-42	8.90E-16	4.44E-16	2.19E-21	8.34E-31	5.31E-50	1.64E-43	6.06E-39	0.00E+00	3.92E-26	1.64E-11	1.97E-09	0.00E+00	0.00E+00	1.25E-09	1.39E-09	6.73E-27
7.80E-10	900	1.22E+19	0.00E+00	5.55E-09	6.76E+05	0.00E+00	6.83E-18	1.44E+05	2.13E-08	1.80E+05	3.74E-08	7.37E-13	1.32E-09	4.22E-10	8.64E-10	2.12E-08	2.28E-09	8.50E-09	1.15E-09	0.00E+00	4.90E-11	2.03E-13	3.47E-25	1.36E-21	4.54E-36	3.74E-29	5.19E-43	1.71E-29	9.96E-35	2.35E-36	4.25E-26	1.03E-08	4.06E-42	9.24E-16	4.61E-16	2.30E-21	8.84E-31	5.71E-50	1.81E-43	6.67E-39	0.00E+00	4.15E-26	1.69E-11	2.04E-09	0.00E+00	0.00E+00	1.29E-09	1.42E-09	7.20E-27
7.90E-10	900	1.22E+19	0.00E+00	5.70E-09	6.76E+05	0.00E+00	7.01E-18	1.44E+05	2.20E-08	1.80E+05	3.86E-08	7.73E-13	1.37E-09	4.28E-10	8.96E-10	2.18E-08	2.36E-09	8.66E-09	1.19E-09	0.00E+00	5.09E-11	2.11E-13	3.64E-25	1.43E-21	4.97E-36	4.07E-29	5.71E-43	1.79E-29	1.05E-34	2.49E-36	4.50E-26	1.07E-08	4.44E-42	9.59E-16	4.78E-16	2.41E-21	9.37E-31	6.13E-50	1.99E-43	7.33E-39	0.00E+00	4.40E-26	1.73E-11	2.10E-09	0.00E+00	0.00E+00	1.33E-09	1.46E-09	7.70E-27
8.00E-10	900	1.22E+19	0.00E+00	5.85E-09	6.76E+05	0.00E+00	7.19E-18	1.44E+05	2.26E-08	1.80E+05	3.99E-08	8.11E-13	1.42E-09	4.33E-10	9.29E-10	2.25E-08	2.44E-09	8.83E-09	1.23E-09	0.00E+00	5.29E-11	2.20E-13	3.81E-25	1.50E-21	5.43E-36	4.42E-29	6.27E-43	1.88E-29	1.11E-34	2.64E-36	4.77E-26	1.10E-08	4.84E-42	9.96E-16	4.96E-16	2.53E-21	9.93E-31	6.58E-50	2.18E-43	8.05E-39	0.00E+00	4.66E-26	1.78E-11	2.17E-09	0.00E+00	0.00E+00	1.37E-09	1.50E-09	8.23E-27
8.10E-10	900	1.22E+19	0.00E+00	6.01E-09	6.76E+05	0.00E+00	7.37E-18	1.44E+05	2.33E-08	1.80E+05	4.11E-08	8.49E-13	1.47E-09	4.39E-10	9.63E-10	2.32E-08	2.53E-09	9.01E-09	1.27E-09	0.00E+00	5.49E-11	2.28E-13	3.99E-25	1.57E-21	5.93E-36	4.81E-29	6.89E-43	1.96E-29	1.16E-34	2.79E-36	5.05E-26	1.13E-08	5.27E-42	1.03E-15	5.14E-16	2.65E-21	1.05E-30	7.06E-50	2.39E-43	8.83E-39	0.00E+00	4.94E-26	1.82E-11	2.25E-09	0.00E+00	0.00E+00	1.41E-09	1.54E-09	8.79E-27
8.20E-10	900	1.22E+19	0.00E+00	6.17E-09	6.76E+05	0.00E+00	7.55E-18	1.44E+05	2.41E-08	1.80E+05	4.24E-08	8.90E-13	1.53E-09	4.44E-10	9.99E-10	2.39E-08	2.62E-09	9.18E-09	1.31E-09	0.00E+00	5.69E-11	2.37E-13	4.18E-25	1.64E-21	6.47E-36	5.22E-29	7.55E-43	2.05E-29	1.23E-34	2.95E-36	5.34E-26	1.17E-08	5.74E-42	1.07E-15	5.33E-16	2.77E-21	1.11E-30	7.58E-50	2.62E-43	9.68E-39	0.00E+00	5.23E-26	1.87E-11	2.32E-09	0.00E+00	0.00E+00	1.45E-09	1.59E-09	9.39E-27
8.30E-10	900	1.22E+19	0.00E+00	6.34E-09	6.76E+05	0.00E+00	7.74E-18	1.44E+05	2.48E-08	1.80E+05	4.38E-08	9.32E-13	1.59E-09	4.50E-10	1.03E-09	2.46E-08	2.72E-09	9.36E-09	1.35E-09	0.00E+00	5.91E-11	2.46E-13	4.37E-25	1.72E-21	7.06E-36	5.66E-29	8.28E-43	2.15E-29	1.29E-34	3.12E-36	5.65E-26	1.20E-08	6.25E-42	1.11E-15	5.52E-16	2.90E-21	1.17E-30	8.13E-50	2.87E-43	1.06E-38	0.00E+00	5.54E-26	1.92E-11	2.39E-09	0.00E+00	0.00E+00	1.50E-09	1.63E-09	1.00E-26
8.40E-10	900	1.22E+19	0.00E+00	6.51E-09	6.76E+05	0.00E+00	7.92E-18	1.44E+05	2.56E-08	1.80E+05	4.51E-08	9.75E-13	1.65E-09	4.55E-10	1.07E-09	2.54E-08	2.82E-09	9.54E-09	1.40E-09	0.00E+00	6.12E-11	2.56E-13	4.58E-25	1.80E-21	7.69E-36	6.14E-29	9.06E-43	2.24E-29	1.36E-34	3.30E-36	5.97E-26	1.24E-08	6.79E-42	1.15E-15	5.72E-16	3.04E-21	1.24E-30	8.72E-50	3.14E-43	1.16E-38	0.00E+00	5.87E-26	1.98E-11	2.47E-09	0.00E+00	0.00E+00	1.54E-09	1.67E-09	1.07E-26
8.50E-10	900	1.22E+19	0.00E+00	6.68E-09	6.76E+05	0.00E+00	8.12E-18	1.44E+05	2.64E-08	1.80E+05	4.65E-08	1.02E-12	1.71E-09	4.61E-10	1.11E-09	2.61E-08	2.91E-09	9.73E-09	1.44E-09	0.00E+00	6.35E-11	2.65E-13	4.79E-25	1.88E-21	8.38E-36	6.65E-29	9.91E-43	2.35E-29	1.43E-34	3.49E-36	6.30E-26	1.28E-08	7.39E-42	1.20E-15	5.92E-16	3.18E-21	1.31E-30	9.35E-50	3.43E-43	1.27E-38	0.00E+00	6.21E-26	2.03E-11	2.55E-09	0.00E+00	0.00E+00	1.59E-09	1.72E-09	1.14E-26
8.60E-10	900	1.22E+19	0.00E+00	6.86E-09	6.76E+05	0.00E+00	8.31E-18	1.44E+05	2.72E-08	1.80E+05	4.80E-08	1.07E-12	1.77E-09	4.66E-10	1.15E-09	2.69E-08	3.02E-09	9.92E-09	1.49E-09	0.00E+00	6.58E-11	2.75E-13	5.00E-25	1.96E-21	9.12E-36	7.21E-29	1.08E-42	2.45E-29	1.50E-34	3.68E-36	6.65E-26	1.31E-08	8.02E-42	1.24E-15	6.13E-16	3.32E-21	1.38E-30	1.00E-49	3.75E-43	1.39E-38	0.00E+00	6.58E-26	2.08E-11	2.63E-09	0.00E+00	0.00E+00	1.64E-09	1.77E-09	1.22E-26
8.70E-10	900	1.22E+19	0.00E+00	7.05E-09	6.76E+05	0.00E+00	8.50E-18	1.44E+05	2.80E-08	1.80E+05	4.95E-08	1.11E-12	1.84E-09	4.72E-10	1.19E-09	2.77E-08	3.12E-09	1.01E-08	1.54E-09	0.00E+00	6.82E-11	2.86E-13	5.23E-25	2.05E-21	9.92E-36	7.80E-29	1.18E-42	2.56E-29	1.58E-34	3.88E-36	7.02E-26	1.35E-08	8.71E-42	1.29E-15	6.35E-16	3.47E-21	1.46E-30	1.07E-49	4.10E-43	1.52E-38	0.00E+00	6.96E-26	2.14E-11	2.72E-09	0.00E+00	0.00E+00	1.68E-09	1.81E-09	1.30E-26
8.80E-10	900	1.22E+19	0.00E+00	7.24E-09	6.76E+05	0.00E+00	8.70E-18	1.44E+05	2.88E-08	1.80E+05	5.10E-08	1.16E-12	1.90E-09	4.77E-10	1.23E-09	2.86E-08	3.23E-09	1.03E-08	1.58E-09	0.00E+00	7.07E-11	2.96E-13	5.46E-25	2.14E-21	1.08E-35	8.44E-29	1.29E-42	2.67E-29	1.66E-34	4.09E-36	7.40E-26	1.39E-08	9.45E-42	1.33E-15	6.57E-16	3.62E-21	1.54E-30	1.15E-49	4.47E-43	1.66E-38	0.00E+00	7.37E-26	2.20E-11	2.80E-09	0.00E+00	0.00E+00	1.73E-09	1.86E-09	1.38E-26
8.90E-10	900	1.22E+19	0.00E+00	7.43E-09	6.76E+05	0.00E+00	8.90E-18	1.44E+05	2.97E-08	1.80E+05	5.26E-08	1.22E-12	1.97E-09	4.83E-10	1.27E-09	2.94E-08	3.34E-09	1.05E-08	1.63E-09	0.00E+00	7.32E-11	3.07E-13	5.71E-25	2.24E-21	1.17E-35	9.12E-29	1.41E-42	2.78E-29	1.74E-34	4.31E-36	7.80E-26	1.44E-08	1.02E-41	1.38E-15	6.80E-16	3.78E-21	1.62E-30	1.23E-49	4.87E-43	1.81E-38	0.00E+00	7.80E-26	2.26E-11	2.89E-09	0.00E+00	0.00E+00	1.79E-09	1.91E-09	1.47E-26
9.00E-10	900	1.22E+19	0.00E+00	7.63E-09	6.76E+05	0.00E+00	9.10E-18	1.44E+05	3.06E-08	1.80E+05	5.42E-08	1.27E-12	2.04E-09	4.88E-10	1.32E-09	3.03E-08	3.46E-09	1.07E-08	1.69E-09	0.00E+00	7.58E-11	3.19E-13	5.96E-25	2.34E-21	1.27E-35	9.86E-29	1.54E-42	2.90E-29	1.83E-34	4.55E-36	8.22E-26	1.48E-08	1.11E-41	1.43E-15	7.04E-16	3.95E-21	1.71E-30	1.32E-49	5.31E-43	1.97E-38	0.00E+00	8.26E-26	2.32E-11	2.98E-09	0.00E+00	0.00E+00	1.84E-09	1.97E-09	1.57E-26
9.10E-10	900	1.22E+19	0.00E+00	7.84E-09	6.76E+05	0.00E+00	9.31E-18	1.44E+05	3.15E-08	1.80E+05	5.58E-08	1.33E-12	2.12E-09	4.93E-10	1.36E-09	3.12E-08	3.57E-09	1.09E-08	1.74E-09	0.00E+00	7.85E-11	3.30E-13	6.22E-25	2.44E-21	1.38E-35	1.06E-28	1.67E-42	3.03E-29	1.92E-34	4.79E-36	8.65E-26	1.52E-08	1.20E-41	1.48E-15	7.28E-16	4.12E-21	1.80E-30	1.42E-49	5.78E-43	2.14E-38	0.00E+00	8.74E-26	2.38E-11	3.08E-09	0.00E+00	0.00E+00	1.89E-09	2.02E-09	1.67E-26
9.20E-10	900	1.22E+19	0.00E+00	8.05E-09	6.76E+05	0.00E+00	9.51E-18	1.44E+05	3.25E-08	1.80E+05	5.76E-08	1.38E-12	2.19E-09	4.99E-10	1.41E-09	3.21E-08	3.70E-09	1.11E-08	1.79E-09	0.00E+00	8.13E-11	3.42E-13	6.49E-25	2.54E-21	1.50E-35	1.15E-28	1.82E-42	3.16E-29	2.02E-34	5.04E-36	9.10E-26	1.57E-08	1.30E-41	1.53E-15	7.53E-16	4.30E-21	1.89E-30	1.52E-49	6.28E-43	2.33E-38	0.00E+00	9.24E-26	2.44E-11	3.17E-09	0.00E+00	0.00E+00	1.95E-09	2.07E-09	1.78E-26
9.30E-10	900	1.22E+19	0.00E+00	8.26E-09	6.76E+05	0.00E+00	9.72E-18	1.44E+05	3.34E-08	1.80E+05	5.93E-08	1.44E-12	2.27E-09	5.04E-10	1.46E-09	3.31E-08	3.82E-09	1.13E-08	1.85E-09	0.00E+00	8.41E-11	3.55E-13	6.77E-25	2.65E-21	1.62E-35	1.24E-28	1.98E-42	3.29E-29	2.12E-34	5.30E-36	9.58E-26	1.61E-08	1.41E-41	1.59E-15	7.79E-16	4.49E-21	1.99E-30	1.63E-49	6.83E-43	2.54E-38	0.00E+00	9.78E-26	2.51E-11	3.27E-09	0.00E+00	0.00E+00	2.01E-09	2.13E-09	1.90E-26
9.40E-10	900	1.22E+19	0.00E+00	8.49E-09	6.76E+05	0.00E+00	9.93E-18	1.44E+05	3.44E-08	1.80E+05	6.11E-08	1.51E-12	2.35E-09	5.10E-10	1.51E-09	3.40E-08	3.95E-09	1.15E-08	1.91E-09	0.00E+00	8.71E-11	3.67E-13	7.06E-25	2.77E-21	1.76E-35	1.34E-28	2.16E-42	3.43E-29	2.22E-34	5.57E-36	1.01E-25	1.66E-08	1.52E-41	1.64E-15	8.05E-16	4.68E-21	2.10E-30	1.75E-49	7.43E-43	2.76E-38	0.00E+00	1.03E-25	2.58E-11	3.37E-09	0.00E+00	0.00E+00	2.07E-09	2.19E-09	2.02E-26
9.50E-10	900	1.22E+19	0.00E+00	8.71E-09	6.76E+05	0.00E+00	1.01E-17	1.44E+05	3.54E-08	1.80E+05	6.29E-08	1.57E-12	2.43E-09	5.15E-10	1.56E-09	3.50E-08	4.08E-09	1.18E-08	1.97E-09	0.00E+00	9.01E-11	3.80E-13	7.36E-25	2.88E-21	1.91E-35	1.44E-28	2.34E-42	3.57E-29	2.33E-34	5.86E-36	1.06E-25	1.71E-08	1.65E-41	1.70E-15	8.32E-16	4.87E-21	2.20E-30	1.88E-49	8.06E-43	3.00E-38	0.00E+00	1.09E-25	2.65E-11	3.48E-09	0.00E+00	0.00E+00	2.13E-09	2.25E-09	2.15E-26
9.60E-10	900	1.22E+19	0.00E+00	8.95E-09	6.76E+05	0.00E+00	1.04E-17	1.44E+05	3.65E-08	1.80E+05	6.48E-08	1.64E-12	2.51E-09	5.21E-10	1.61E-09	3.61E-08	4.22E-09	1.20E-08	2.03E-09	0.00E+00	9.32E-11	3.94E-13	7.66E-25	3.00E-21	2.06E-35	1.55E-28	2.54E-42	3.71E-29	2.45E-34	6.15E-36	1.11E-25	1.76E-08	1.78E-41	1.76E-15	8.60E-16	5.08E-21	2.31E-30	2.01E-49	8.75E-43	3.25E-38	0.00E+00	1.16E-25	2.72E-11	3.59E-09	0.00E+00	0.00E+00	2.19E-09	2.31E-09	2.28E-26
9.70E-10	900	1.22E+19	0.00E+00	9.19E-09	6.76E+05	0.00E+00	1.06E-17	1.44E+05	3.76E-08	1.80E+05	6.68E-08	1.70E-12	2.60E-09	5.26E-10	1.67E-09	3.71E-08	4.35E-09	1.22E-08	2.09E-09	0.00E+00	9.64E-11	4.08E-13	7.99E-25	3.13E-21	2.23E-35	1.67E-28	2.76E-42	3.86E-29	2.57E-34	6.46E-36	1.17E-25	1.81E-08	1.92E-41	1.82E-15	8.89E-16	5.29E-21	2.43E-30	2.16E-49	9.49E-43	3.53E-38	0.00E+00	1.22E-25	2.79E-11	3.70E-09	0.00E+00	0.00E+00	2.25E-09	2.37E-09	2.43E-26
9.80E-10	900	1.22E+19	0.00E+00	9.44E-09	6.76E+05	0.00E+00	1.08E-17	1.44E+05	3.87E-08	1.80E+05	6.88E-08	1.77E-12	2.69E-09	5.32E-10	1.72E-09	3.82E-08	4.50E-09	1.25E-08	2.16E-09	0.00E+00	9.97E-11	4.22E-13	8.32E-25	3.26E-21	2.41E-35	1.80E-28	3.00E-42	4.02E-29	2.69E-34	6.79E-36	1.23E-25	1.86E-08	2.07E-41	1.88E-15	9.19E-16	5.51E-21	2.55E-30	2.31E-49	1.03E-42	3.83E-38	0.00E+00	1.29E-25	2.87E-11	3.81E-09	0.00E+00	0.00E+00	2.32E-09	2.43E-09	2.58E-26
9.90E-10	900	1.22E+19	0.00E+00	9.69E-09	6.76E+05	0.00E+00	1.10E-17	1.44E+05	3.98E-08	1.80E+05	7.08E-08	1.85E-12	2.78E-09	5.37E-10	1.78E-09	3.93E-08	4.65E-09	1.27E-08	2.22E-09	0.00E+00	1.03E-10	4.37E-13	8.66E-25	3.39E-21	2.61E-35	1.93E-28	3.25E-42	4.18E-29	2.83E-34	7.12E-36	1.29E-25	1.92E-08	2.23E-41	1.94E-15	9.49E-16	5.73E-21	2.68E-30	2.48E-49	1.12E-42	4.15E-38	0.00E+00	1.37E-25	2.94E-11	3.92E-09	0.00E+00	0.00E+00	2.39E-09	2.50E-09	2.74E-26
1.00E-09	900	1.22E+19	0.00E+00	9.95E-09	6.76E+05	0.00E+00	1.12E-17	1.44E+05	4.10E-08	1.80E+05	7.30E-08	1.92E-12	2.88E-09	5.43E-10	1.84E-09	4.04E-08	4.80E-09	1.29E-08	2.29E-09	0.00E+00	1.07E-10	4.52E-13	9.01E-25	3.53E-21	2.82E-35	2.08E-28	3.52E-42	4.35E-29	2.96E-34	7.47E-36	1.35E-25	1.97E-08	2.41E-41	2.01E-15	9.80E-16	5.97E-21	2.81E-30	2.66E-49	1.21E-42	4.50E-38	0.00E+00	1.45E-25	3.02E-11	4.04E-09	0.00E+00	0.00E+00	2.46E-09	2.57E-09	2.91E-26
1.01E-09	900	1.22E+19	0.00E+00	1.02E-08	6.76E+05	0.00E+00	1.15E-17	1.44E+05	4.22E-08	1.80E+05	7.51E-08	2.00E-12	2.97E-09	5.48E-10	1.90E-09	4.16E-08	4.95E-09	1.32E-08	2.36E-09	0.00E+00	1.10E-10	4.68E-13	9.38E-25	3.67E-21	3.04E-35	2.23E-28	3.81E-42	4.52E-29	3.11E-34	7.83E-36	1.42E-25	2.03E-08	2.60E-41	2.08E-15	1.01E-15	6.21E-21	2.94E-30	2.85E-49	1.31E-42	4.87E-38	0.00E+00	1.53E-25	3.10E-11	4.17E-09	0.00E+00	0.00E+00	2.53E-09	2.64E-09	3.09E-26
1.02E-09	900	1.22E+19	0.00E+00	1.05E-08	6.76E+05	0.00E+00	1.17E-17	1.44E+05	4.34E-08	1.80E+05	7.74E-08	2.08E-12	3.07E-09	5.54E-10	1.96E-09	4.28E-08	5.11E-09	1.34E-08	2.43E-09	0.00E+00	1.14E-10	4.84E-13	9.76E-25	3.82E-21	3.28E-35	2.40E-28	4.12E-42	4.70E-29	3.26E-34	8.21E-36	1.48E-25	2.09E-08	2.80E-41	2.15E-15	1.05E-15	6.46E-21	3.09E-30	3.06E-49	1.41E-42	5.27E-38	0.00E+00	1.62E-25	3.19E-11	4.29E-09	0.00E+00	0.00E+00	2.60E-09	2.71E-09	3.29E-26
1.03E-09	900	1.22E+19	0.00E+00	1.08E-08	6.76E+05	0.00E+00	1.19E-17	1.44E+05	4.47E-08	1.80E+05	7.96E-08	2.17E-12	3.18E-09	5.60E-10	2.02E-09	4.41E-08	5.28E-09	1.37E-08	2.51E-09	0.00E+00	1.18E-10	5.00E-13	1.02E-24	3.97E-21	3.54E-35	2.58E-28	4.46E-42	4.88E-29	3.42E-34	8.61E-36	1.55E-25	2.15E-08	3.01E-41	2.22E-15	1.08E-15	6.72E-21	3.23E-30	3.28E-49	1.53E-42	5.70E-38	0.00E+00	1.71E-25	3.27E-11	4.42E-09	0.00E+00	0.00E+00	2.67E-09	2.78E-09	3.49E-26
1.04E-09	900	1.22E+19	0.00E+00	1.11E-08	6.76E+05	0.00E+00	1.22E-17	1.44E+05	4.60E-08	1.80E+05	8.20E-08	2.25E-12	3.28E-09	5.65E-10	2.09E-09	4.53E-08	5.45E-09	1.40E-08	2.58E-09	0.00E+00	1.22E-10	5.18E-13	1.06E-24	4.13E-21	3.82E-35	2.77E-28	4.82E-42	5.07E-29	3.58E-34	9.01E-36	1.63E-25	2.21E-08	3.24E-41	2.29E-15	1.11E-15	6.98E-21	3.39E-30	3.52E-49	1.65E-42	6.16E-38	0.00E+00	1.81E-25	3.36E-11	4.55E-09	0.00E+00	0.00E+00	2.75E-09	2.86E-09	3.70E-26
1.05E-09	900	1.22E+19	0.00E+00	1.14E-08	6.76E+05	0.00E+00	1.24E-17	1.44E+05	4.73E-08	1.80E+05	8.44E-08	2.34E-12	3.39E-09	5.71E-10	2.15E-09	4.66E-08	5.62E-09	1.42E-08	2.66E-09	0.00E+00	1.26E-10	5.35E-13	1.10E-24	4.29E-21	4.12E-35	2.97E-28	5.21E-42	5.27E-29	3.75E-34	9.44E-36	1.71E-25	2.27E-08	3.49E-41	2.37E-15	1.15E-15	7.26E-21	3.55E-30	3.78E-49	1.79E-42	6.66E-38	0.00E+00	1.91E-25	3.45E-11	4.69E-09	0.00E+00	0.00E+00	2.83E-09	2.93E-09	3.93E-26
1.06E-09	900	1.22E+19	0.00E+00	1.17E-08	6.76E+05	0.00E+00	1.26E-17	1.44E+05	4.87E-08	1.80E+05	8.69E-08	2.44E-12	3.50E-09	5.76E-10	2.22E-09	4.80E-08	5.80E-09	1.45E-08	2.74E-09	0.00E+00	1.30E-10	5.53E-13	1.14E-24	4.46E-21	4.43E-35	3.19E-28	5.63E-42	5.47E-29	3.94E-34	9.88E-36	1.78E-25	2.34E-08	3.75E-41	2.45E-15	1.19E-15	7.54E-21	3.71E-30	4.05E-49	1.93E-42	7.19E-38	0.00E+00	2.02E-25	3.54E-11	4.83E-09	0.00E+00	0.00E+00	2.91E-09	3.01E-09	4.17E-26
1.07E-09	900	1.22E+19	0.00E+00	1.20E-08	6.76E+05	0.00E+00	1.29E-17	1.44E+05	5.01E-08	1.80E+05	8.94E-08	2.53E-12	3.62E-09	5.82E-10	2.29E-09	4.93E-08	5.98E-09	1.48E-08	2.82E-09	0.00E+00	1.34E-10	5.72E-13	1.19E-24	4.64E-21	4.78E-35	3.42E-28	6.08E-42	5.68E-29	4.12E-34	1.03E-35	1.87E-25	2.41E-08	4.03E-41	2.53E-15	1.23E-15	7.84E-21	3.89E-30	4.35E-49	2.08E-42	7.76E-38	0.00E+00	2.13E-25	3.64E-11	4.97E-09	0.00E+00	0.00E+00	2.99E-09	3.09E-09	4.43E-26
1.08E-09	900	1.22E+19	0.00E+00	1.23E-08	6.76E+05	0.00E+00	1.31E-17	1.44E+05	5.15E-08	1.80E+05	9.21E-08	2.63E-12	3.74E-09	5.87E-10	2.37E-09	5.07E-08	6.17E-09	1.51E-08	2.91E-09	0.00E+00	1.38E-10	5.91E-13	1.23E-24	4.81E-21	5.14E-35	3.66E-28	6.56E-42	5.90E-29	4.32E-34	1.08E-35	1.95E-25	2.48E-08	4.34E-41	2.61E-15	1.26E-15	8.14E-21	4.06E-30	4.66E-49	2.25E-42	8.38E-38	0.00E+00	2.25E-25	3.74E-11	5.12E-09	0.00E+00	0.00E+00	3.08E-09	3.18E-09	4.70E-26
1.09E-09	900	1.22E+19	0.00E+00	1.26E-08	6.76E+05	0.00E+00	1.34E-17	1.44E+05	5.30E-08	1.80E+05	9.47E-08	2.73E-12	3.86E-09	5.93E-10	2.44E-09	5.22E-08	6.36E-09	1.53E-08	2.99E-09	0.00E+00	1.43E-10	6.11E-13	1.28E-24	5.00E-21	5.53E-35	3.93E-28	7.08E-42	6.12E-29	4.53E-34	1.13E-35	2.04E-25	2.55E-08	4.66E-41	2.69E-15	1.30E-15	8.46E-21	4.25E-30	5.00E-49	2.42E-42	9.04E-38	0.00E+00	2.38E-25	3.84E-11	5.27E-09	0.00E+00	0.00E+00	3.17E-09	3.26E-09	4.98E-26
1.10E-09	900	1.22E+19	0.00E+00	1.30E-08	6.76E+05	0.00E+00	1.36E-17	1.44E+05	5.45E-08	1.80E+05	9.75E-08	2.84E-12	3.99E-09	5.98E-10	2.52E-09	5.37E-08	6.56E-09	1.56E-08	3.08E-09	0.00E+00	1.47E-10	6.31E-13	1.33E-24	5.19E-21	5.95E-35	4.20E-28	7.64E-42	6.35E-29	4.75E-34	1.18E-35	2.14E-25	2.62E-08	5.00E-41	2.78E-15	1.35E-15	8.78E-21	4.44E-30	5.36E-49	2.61E-42	9.74E-38	0.00E+00	2.52E-25	3.94E-11	5.43E-09	0.00E+00	0.00E+00	3.26E-09	3.35E-09	5.29E-26
1.11E-09	900	1.22E+19	0.00E+00	1.33E-08	6.76E+05	0.00E+00	1.39E-17	1.44E+05	5.61E-08	1.80E+05	1.00E-07	2.94E-12	4.11E-09	6.04E-10	2.60E-09	5.52E-08	6.77E-09	1.59E-08	3.18E-09	0.00E+00	1.52E-10	6.52E-13	1.38E-24	5.39E-21	6.40E-35	4.50E-28	8.23E-42	6.58E-29	4.97E-34	1.24E-35	2.23E-25	2.69E-08	5.37E-41	2.87E-15	1.39E-15	9.11E-21	4.64E-30	5.75E-49	2.81E-42	1.05E-37	0.00E+00	2.66E-25	4.05E-11	5.59E-09	0.00E+00	0.00E+00	3.35E-09	3.44E-09	5.60E-26
1.12E-09	900	1.22E+19	0.00E+00	1.37E-08	6.76E+05	0.00E+00	1.41E-17	1.44E+05	5.77E-08	1.80E+05	1.03E-07	3.06E-12	4.25E-09	6.09E-10	2.68E-09	5.68E-08	6.98E-09	1.63E-08	3.27E-09	0.00E+00	1.57E-10	6.73E-13	1.43E-24	5.59E-21	6.88E-35	4.82E-28	8.87E-42	6.83E-29	5.21E-34	1.29E-35	2.33E-25	2.77E-08	5.76E-41	2.96E-15	1.43E-15	9.46E-21	4.85E-30	6.17E-49	3.03E-42	1.13E-37	0.00E+00	2.81E-25	4.16E-11	5.75E-09	0.00E+00	0.00E+00	3.45E-09	3.54E-09	5.94E-26
1.13E-09	900	1.22E+19	0.00E+00	1.41E-08	6.76E+05	0.00E+00	1.44E-17	1.44E+05	5.94E-08	1.80E+05	1.06E-07	3.17E-12	4.38E-09	6.15E-10	2.76E-09	5.84E-08	7.20E-09	1.66E-08	3.37E-09	0.00E+00	1.62E-10	6.95E-13	1.49E-24	5.80E-21	7.39E-35	5.16E-28	9.55E-42	7.08E-29	5.46E-34	1.35E-35	2.44E-25	2.85E-08	6.19E-41	3.06E-15	1.48E-15	9.81E-21	5.07E-30	6.62E-49	3.26E-42	1.22E-37	0.00E+00	2.97E-25	4.27E-11	5.92E-09	0.00E+00	0.00E+00	3.54E-09	3.63E-09	6.30E-26
1.14E-09	900	1.22E+19	0.00E+00	1.44E-08	6.76E+05	0.00E+00	1.46E-17	1.44E+05	6.11E-08	1.80E+05	1.09E-07	3.29E-12	4.52E-09	6.20E-10	2.85E-09	6.00E-08	7.42E-09	1.69E-08	3.47E-09	0.00E+00	1.67E-10	7.18E-13	1.54E-24	6.02E-21	7.94E-35	5.52E-28	1.03E-41	7.34E-29	5.72E-34	1.41E-35	2.54E-25	2.93E-08	6.63E-41	3.16E-15	1.52E-15	1.02E-20	5.29E-30	7.09E-49	3.51E-42	1.31E-37	0.00E+00	3.13E-25	4.38E-11	6.09E-09	0.00E+00	0.00E+00	3.64E-09	3.73E-09	6.68E-26
1.15E-09	900	1.22E+19	0.00E+00	1.48E-08	6.76E+05	0.00E+00	1.49E-17	1.44E+05	6.28E-08	1.80E+05	1.12E-07	3.41E-12	4.67E-09	6.26E-10	2.94E-09	6.17E-08	7.65E-09	1.72E-08	3.57E-09	0.00E+00	1.73E-10	7.41E-13	1.60E-24	6.25E-21	8.53E-35	5.90E-28	1.11E-41	7.60E-29	5.99E-34	1.47E-35	2.66E-25	3.01E-08	7.11E-41	3.26E-15	1.57E-15	1.06E-20	5.52E-30	7.61E-49	3.77E-42	1.41E-37	0.00E+00	3.31E-25	4.50E-11	6.27E-09	0.00E+00	0.00E+00	3.75E-09	3.83E-09	7.08E-26
1.16E-09	900	1.22E+19	0.00E+00	1.52E-08	6.76E+05	0.00E+00	1.52E-17	1.44E+05	6.46E-08	1.80E+05	1.16E-07	3.54E-12	4.82E-09	6.32E-10	3.03E-09	6.35E-08	7.88E-09	1.76E-08	3.67E-09	0.00E+00	1.78E-10	7.65E-13	1.66E-24	6.48E-21	9.16E-35	6.31E-28	1.19E-41	7.88E-29	6.28E-34	1.54E-35	2.77E-25	3.10E-08	7.62E-41	3.36E-15	1.62E-15	1.10E-20	5.77E-30	8.16E-49	4.06E-42	1.52E-37	0.00E+00	3.50E-25	4.62E-11	6.45E-09	0.00E+00	0.00E+00	3.85E-09	3.93E-09	7.50E-26
1.17E-09	900	1.22E+19	0.00E+00	1.56E-08	6.76E+05	0.00E+00	1.54E-17	1.44E+05	6.64E-08	1.80E+05	1.19E-07	3.67E-12	4.97E-09	6.37E-10	3.12E-09	6.53E-08	8.12E-09	1.79E-08	3.78E-09	0.00E+00	1.84E-10	7.90E-13	1.72E-24	6.72E-21	9.82E-35	6.75E-28	1.28E-41	8.16E-29	6.57E-34	1.60E-35	2.89E-25	3.18E-08	8.17E-41	3.47E-15	1.67E-15	1.14E-20	6.02E-30	8.75E-49	4.36E-42	1.63E-37	0.00E+00	3.69E-25	4.75E-11	6.64E-09	0.00E+00	0.00E+00	3.96E-09	4.04E-09	7.95E-26
1.18E-09	900	1.22E+19	0.00E+00	1.60E-08	6.76E+05	0.00E+00	1.57E-17	1.44E+05	6.83E-08	1.80E+05	1.22E-07	3.81E-12	5.13E-09	6.43E-10	3.22E-09	6.71E-08	8.37E-09	1.82E-08	3.89E-09	0.00E+00	1.90E-10	8.16E-13	1.78E-24	6.96E-21	1.05E-34	7.21E-28	1.38E-41	8.46E-29	6.89E-34	1.67E-35	3.02E-25	3.27E-08	8.75E-41	3.57E-15	1.72E-15	1.18E-20	6.28E-30	9.38E-49	4.69E-42	1.75E-37	0.00E+00	3.90E-25	4.87E-11	6.83E-09	0.00E+00	0.00E+00	4.07E-09	4.15E-09	8.42E-26
1.19E-09	900	1.22E+19	0.00E+00	1.65E-08	6.76E+05	0.00E+00	1.60E-17	1.44E+05	7.02E-08	1.80E+05	1.26E-07	3.95E-12	5.29E-09	6.48E-10	3.32E-09	6.90E-08	8.63E-09	1.86E-08	4.01E-09	0.00E+00	1.95E-10	8.42E-13	1.85E-24	7.22E-21	1.13E-34	7.70E-28	1.48E-41	8.76E-29	7.21E-34	1.74E-35	3.15E-25	3.37E-08	9.37E-41	3.69E-15	1.77E-15	1.22E-20	6.54E-30	1.01E-48	5.04E-42	1.88E-37	0.00E+00	4.12E-25	5.00E-11	7.03E-09	0.00E+00	0.00E+00	4.19E-09	4.26E-09	8.92E-26
1.20E-09	900	1.22E+19	0.00E+00	1.69E-08	6.76E+05	0.00E+00	1.62E-17	1.44E+05	7.22E-08	1.80E+05	1.30E-07	4.09E-12	5.45E-09	6.54E-10	3.42E-09	7.09E-08	8.89E-09	1.90E-08	4.12E-09	0.00E+00	2.02E-10	8.69E-13	1.92E-24	7.48E-21	1.21E-34	8.22E-28	1.59E-41	9.07E-29	7.56E-34	1.82E-35	3.28E-25	3.46E-08	1.00E-40	3.80E-15	1.83E-15	1.26E-20	6.82E-30	1.08E-48	5.41E-42	2.02E-37	0.00E+00	4.35E-25	5.14E-11	7.23E-09	0.00E+00	0.00E+00	4.31E-09	4.37E-09	9.44E-26
1.21E-09	900	1.22E+19	0.00E+00	1.74E-08	6.76E+05	0.00E+00	1.65E-17	1.44E+05	7.43E-08	1.80E+05	1.33E-07	4.24E-12	5.62E-09	6.60E-10	3.52E-09	7.29E-08	9.16E-09	1.93E-08	4.24E-09	0.00E+00	2.08E-10	8.96E-13	1.99E-24	7.75E-21	1.30E-34	8.78E-28	1.71E-41	9.39E-29	7.92E-34	1.89E-35	3.42E-25	3.56E-08	1.07E-40	3.92E-15	1.88E-15	1.31E-20	7.11E-30	1.15E-48	5.80E-42	2.17E-37	0.00E+00	4.59E-25	5.28E-11	7.44E-09	0.00E+00	0.00E+00	4.43E-09	4.49E-09	1.00E-25
1.22E-09	900	1.22E+19	0.00E+00	1.78E-08	6.76E+05	0.00E+00	1.68E-17	1.44E+05	7.64E-08	1.80E+05	1.37E-07	4.39E-12	5.80E-09	6.65E-10	3.63E-09	7.49E-08	9.43E-09	1.97E-08	4.37E-09	0.00E+00	2.14E-10	9.25E-13	2.06E-24	8.03E-21	1.39E-34	9.37E-28	1.83E-41	9.72E-29	8.29E-34	1.97E-35	3.56E-25	3.66E-08	1.15E-40	4.04E-15	1.94E-15	1.36E-20	7.41E-30	1.24E-48	6.23E-42	2.33E-37	0.00E+00	4.85E-25	5.42E-11	7.65E-09	0.00E+00	0.00E+00	4.55E-09	4.61E-09	1.06E-25
1.23E-09	900	1.22E+19	0.00E+00	1.83E-08	6.76E+05	0.00E+00	1.71E-17	1.44E+05	7.85E-08	1.80E+05	1.41E-07	4.55E-12	5.98E-09	6.71E-10	3.74E-09	7.70E-08	9.72E-09	2.01E-08	4.49E-09	0.00E+00	2.21E-10	9.54E-13	2.13E-24	8.31E-21	1.49E-34	1.00E-27	1.97E-41	1.01E-28	8.69E-34	2.06E-35	3.71E-25	3.76E-08	1.23E-40	4.17E-15	2.00E-15	1.41E-20	7.72E-30	1.33E-48	6.68E-42	2.50E-37	0.00E+00	5.12E-25	5.56E-11	7.87E-09	0.00E+00	0.00E+00	4.68E-09	4.74E-09	1.12E-25
1.24E-09	900	1.22E+19	0.00E+00	1.88E-08	6.76E+05	0.00E+00	1.73E-17	1.44E+05	8.07E-08	1.80E+05	1.45E-07	4.71E-12	6.17E-09	6.76E-10	3.85E-09	7.92E-08	1.00E-08	2.05E-08	4.63E-09	0.00E+00	2.28E-10	9.84E-13	2.21E-24	8.61E-21	1.60E-34	1.07E-27	2.11E-41	1.04E-28	9.10E-34	2.14E-35	3.86E-25	3.86E-08	1.32E-40	4.30E-15	2.06E-15	1.46E-20	8.04E-30	1.42E-48	7.17E-42	2.68E-37	0.00E+00	5.41E-25	5.71E-11	8.10E-09	0.00E+00	0.00E+00	4.81E-09	4.86E-09	1.19E-25
1.25E-09	900	1.22E+19	0.00E+00	1.93E-08	6.76E+05	0.00E+00	1.76E-17	1.44E+05	8.30E-08	1.80E+05	1.49E-07	4.88E-12	6.36E-09	6.82E-10	3.97E-09	8.14E-08	1.03E-08	2.09E-08	4.76E-09	0.00E+00	2.35E-10	1.02E-12	2.29E-24	8.91E-21	1.71E-34	1.14E-27	2.26E-41	1.08E-28	9.53E-34	2.23E-35	4.02E-25	3.97E-08	1.41E-40	4.43E-15	2.12E-15	1.51E-20	8.37E-30	1.52E-48	7.68E-42	2.88E-37	0.00E+00	5.71E-25	5.87E-11	8.33E-09	0.00E+00	0.00E+00	4.94E-09	4.99E-09	1.26E-25
1.26E-09	900	1.22E+19	0.00E+00	1.98E-08	6.76E+05	0.00E+00	1.79E-17	1.44E+05	8.53E-08	1.80E+05	1.53E-07	5.05E-12	6.55E-09	6.88E-10	4.09E-09	8.37E-08	1.06E-08	2.13E-08	4.90E-09	0.00E+00	2.42E-10	1.05E-12	2.37E-24	9.23E-21	1.83E-34	1.21E-27	2.43E-41	1.11E-28	9.98E-34	2.32E-35	4.19E-25	4.08E-08	1.50E-40	4.57E-15	2.18E-15	1.56E-20	8.72E-30	1.63E-48	8.23E-42	3.08E-37	0.00E+00	6.03E-25	6.03E-11	8.56E-09	0.00E+00	0.00E+00	5.08E-09	5.13E-09	1.33E-25
1.27E-09	900	1.22E+19	0.00E+00	2.04E-08	6.76E+05	0.00E+00	1.82E-17	1.44E+05	8.77E-08	1.80E+05	1.58E-07	5.23E-12	6.75E-09	6.93E-10	4.21E-09	8.60E-08	1.09E-08	2.18E-08	5.04E-09	0.00E+00	2.49E-10	1.08E-12	2.46E-24	9.55E-21	1.96E-34	1.29E-27	2.60E-41	1.15E-28	1.05E-33	2.42E-35	4.36E-25	4.20E-08	1.61E-40	4.71E-15	2.25E-15	1.62E-20	9.07E-30	1.75E-48	8.82E-42	3.30E-37	0.00E+00	6.37E-25	6.19E-11	8.81E-09	0.00E+00	0.00E+00	5.22E-09	5.27E-09	1.41E-25
1.28E-09	900	1.22E+19	0.00E+00	2.09E-08	6.76E+05	0.00E+00	1.85E-17	1.44E+05	9.02E-08	1.80E+05	1.62E-07	5.42E-12	6.96E-09	6.99E-10	4.33E-09	8.84E-08	1.13E-08	2.22E-08	5.18E-09	0.00E+00	2.57E-10	1.11E-12	2.54E-24	9.89E-21	2.09E-34	1.38E-27	2.79E-41	1.19E-28	1.10E-33	2.51E-35	4.54E-25	4.31E-08	1.72E-40	4.85E-15	2.32E-15	1.67E-20	9.44E-30	1.87E-48	9.45E-42	3.54E-37	0.00E+00	6.72E-25	6.35E-11	9.06E-09	0.00E+00	0.00E+00	5.37E-09	5.41E-09	1.49E-25
1.29E-09	900	1.22E+19	0.00E+00	2.15E-08	6.76E+05	0.00E+00	1.88E-17	1.44E+05	9.27E-08	1.80E+05	1.67E-07	5.61E-12	7.17E-09	7.05E-10	4.46E-09	9.08E-08	1.16E-08	2.26E-08	5.33E-09	0.00E+00	2.65E-10	1.15E-12	2.63E-24	1.02E-20	2.24E-34	1.47E-27	2.98E-41	1.23E-28	1.15E-33	2.62E-35	4.72E-25	4.43E-08	1.83E-40	5.00E-15	2.39E-15	1.73E-20	9.82E-30	2.00E-48	1.01E-41	3.79E-37	0.00E+00	7.10E-25	6.53E-11	9.32E-09	0.00E+00	0.00E+00	5.52E-09	5.55E-09	1.58E-25
1.30E-09	900	1.22E+19	0.00E+00	2.21E-08	6.76E+05	0.00E+00	1.91E-17	1.44E+05	9.53E-08	1.80E+05	1.71E-07	5.80E-12	7.39E-09	7.10E-10	4.60E-09	9.34E-08	1.19E-08	2.31E-08	5.49E-09	0.00E+00	2.73E-10	1.18E-12	2.73E-24	1.06E-20	2.39E-34	1.57E-27	3.20E-41	1.27E-28	1.20E-33	2.72E-35	4.91E-25	4.56E-08	1.96E-40	5.15E-15	2.46E-15	1.79E-20	1.02E-29	2.14E-48	1.08E-41	4.06E-37	0.00E+00	7.49E-25	6.70E-11	9.58E-09	0.00E+00	0.00E+00	5.67E-09	5.70E-09	1.67E-25
1.31E-09	900	1.22E+19	0.00E+00	2.27E-08	6.76E+05	0.00E+00	1.94E-17	1.44E+05	9.80E-08	1.80E+05	1.76E-07	6.00E-12	7.62E-09	7.16E-10	4.73E-09	9.60E-08	1.23E-08	2.36E-08	5.64E-09	0.00E+00	2.81E-10	1.22E-12	2.82E-24	1.10E-20	2.56E-34	1.67E-27	3.42E-41	1.32E-28	1.26E-33	2.83E-35	5.11E-25	4.68E-08	2.09E-40	5.31E-15	2.53E-15	1.85E-20	1.06E-29	2.29E-48	1.16E-41	4.34E-37	0.00E+00	7.91E-25	6.88E-11	9.85E-09	0.00E+00	0.00E+00	5.83E-09	5.86E-09	1.76E-25
1.32E-09	900	1.22E+19	0.00E+00	2.33E-08	6.76E+05	0.00E+00	1.97E-17	1.44E+05	1.01E-07	1.80E+05	1.81E-07	6.21E-12	7.85E-09	7.22E-10	4.87E-09	9.86E-08	1.26E-08	2.40E-08	5.81E-09	0.00E+00	2.90E-10	1.26E-12	2.92E-24	1.13E-20	2.73E-34	1.78E-27	3.66E-41	1.36E-28	1.32E-33	2.94E-35	5.31E-25	4.81E-08	2.23E-40	5.47E-15	2.60E-15	1.92E-20	1.10E-29	2.45E-48	1.24E-41	4.65E-37	0.00E+00	8.35E-25	7.07E-11	1.01E-08	0.00E+00	0.00E+00	5.99E-09	6.02E-09	1.87E-25
1.33E-09	900	1.22E+19	0.00E+00	2.39E-08	6.76E+05	0.00E+00	2.00E-17	1.44E+05	1.04E-07	1.80E+05	1.86E-07	6.42E-12	8.08E-09	7.27E-10	5.02E-09	1.01E-07	1.30E-08	2.45E-08	5.97E-09	0.00E+00	2.98E-10	1.30E-12	3.02E-24	1.17E-20	2.92E-34	1.89E-27	3.92E-41	1.41E-28	1.38E-33	3.06E-35	5.52E-25	4.95E-08	2.38E-40	5.63E-15	2.68E-15	1.98E-20	1.15E-29	2.63E-48	1.33E-41	4.97E-37	0.00E+00	8.82E-25	7.26E-11	1.04E-08	0.00E+00	0.00E+00	6.16E-09	6.18E-09	1.97E-25
1.34E-09	900	1.22E+19	0.00E+00	2.45E-08	6.76E+05	0.00E+00	2.03E-17	1.44E+05	1.06E-07	1.80E+05	1.92E-07	6.64E-12	8.33E-09	7.33E-10	5.16E-09	1.04E-07	1.34E-08	2.50E-08	6.14E-09	0.00E+00	3.07E-10	1.34E-12	3.12E-24	1.21E-20	3.11E-34	2.01E-27	4.19E-41	1.46E-28	1.45E-33	3.18E-35	5.74E-25	5.08E-08	2.54E-40	5.80E-15	2.76E-15	2.05E-20	1.19E-29	2.81E-48	1.42E-41	5.32E-37	0.00E+00	9.31E-25	7.45E-11	1.07E-08	0.00E+00	0.00E+00	6.33E-09	6.34E-09	2.09E-25
1.35E-09	900	1.22E+19	0.00E+00	2.52E-08	6.76E+05	0.00E+00	2.06E-17	1.44E+05	1.09E-07	1.80E+05	1.97E-07	6.87E-12	8.58E-09	7.39E-10	5.32E-09	1.07E-07	1.38E-08	2.55E-08	6.32E-09	0.00E+00	3.17E-10	1.38E-12	3.23E-24	1.25E-20	3.33E-34	2.14E-27	4.48E-41	1.50E-28	1.52E-33	3.30E-35	5.96E-25	5.23E-08	2.71E-40	5.97E-15	2.84E-15	2.12E-20	1.24E-29	3.01E-48	1.52E-41	5.68E-37	0.00E+00	9.82E-25	7.65E-11	1.10E-08	0.00E+00	0.00E+00	6.50E-09	6.51E-09	2.21E-25
1.36E-09	900	1.22E+19	0.00E+00	2.59E-08	6.76E+05	0.00E+00	2.09E-17	1.44E+05	1.12E-07	1.80E+05	2.03E-07	7.10E-12	8.83E-09	7.44E-10	5.47E-09	1.10E-07	1.42E-08	2.61E-08	6.50E-09	0.00E+00	3.26E-10	1.42E-12	3.34E-24	1.30E-20	3.55E-34	2.28E-27	4.79E-41	1.55E-28	1.59E-33	3.43E-35	6.19E-25	5.37E-08	2.89E-40	6.15E-15	2.93E-15	2.19E-20	1.29E-29	3.22E-48	1.62E-41	6.08E-37	0.00E+00	1.04E-24	7.86E-11	1.13E-08	0.00E+00	0.00E+00	6.68E-09	6.69E-09	2.33E-25
1.37E-09	900	1.22E+19	0.00E+00	2.66E-08	6.76E+05	0.00E+00	2.12E-17	1.44E+05	1.16E-07	1.80E+05	2.08E-07	7.34E-12	9.10E-09	7.50E-10	5.63E-09	1.13E-07	1.46E-08	2.66E-08	6.68E-09	0.00E+00	3.36E-10	1.46E-12	3.46E-24	1.34E-20	3.79E-34	2.43E-27	5.13E-41	1.60E-28	1.67E-33	3.57E-35	6.43E-25	5.52E-08	3.08E-40	6.34E-15	3.01E-15	2.26E-20	1.34E-29	3.44E-48	1.73E-41	6.49E-37	0.00E+00	1.09E-24	8.07E-11	1.16E-08	0.00E+00	0.00E+00	6.87E-09	6.87E-09	2.47E-25
1.38E-09	900	1.22E+19	0.00E+00	2.73E-08	6.76E+05	0.00E+00	2.15E-17	1.44E+05	1.19E-07	1.80E+05	2.14E-07	7.59E-12	9.37E-09	7.56E-10	5.80E-09	1.16E-07	1.50E-08	2.71E-08	6.87E-09	0.00E+00	3.46E-10	1.51E-12	3.57E-24	1.38E-20	4.04E-34	2.58E-27	5.48E-41	1.66E-28	1.75E-33	3.70E-35	6.68E-25	5.67E-08	3.29E-40	6.53E-15	3.10E-15	2.34E-20	1.39E-29	3.68E-48	1.85E-41	6.94E-37	0.00E+00	1.15E-24	8.29E-11	1.20E-08	0.00E+00	0.00E+00	7.06E-09	7.05E-09	2.61E-25
1.39E-09	900	1.22E+19	0.00E+00	2.80E-08	6.76E+05	0.00E+00	2.18E-17	1.44E+05	1.22E-07	1.80E+05	2.20E-07	7.84E-12	9.65E-09	7.62E-10	5.97E-09	1.19E-07	1.55E-08	2.77E-08	7.07E-09	0.00E+00	3.56E-10	1.55E-12	3.70E-24	1.43E-20	4.31E-34	2.74E-27	5.85E-41	1.71E-28	1.83E-33	3.85E-35	6.94E-25	5.83E-08	3.51E-40	6.72E-15	3.19E-15	2.42E-20	1.44E-29	3.93E-48	1.98E-41	7.41E-37	0.00E+00	1.22E-24	8.51E-11	1.23E-08	0.00E+00	0.00E+00	7.25E-09	7.24E-09	2.76E-25
1.40E-09	900	1.22E+19	0.00E+00	2.88E-08	6.76E+05	0.00E+00	2.22E-17	1.44E+05	1.25E-07	1.80E+05	2.26E-07	8.11E-12	9.94E-09	7.67E-10	6.14E-09	1.23E-07	1.59E-08	2.83E-08	7.27E-09	0.00E+00	3.67E-10	1.60E-12	3.82E-24	1.48E-20	4.60E-34	2.92E-27	6.25E-41	1.77E-28	1.92E-33	3.99E-35	7.20E-25	5.99E-08	3.74E-40	6.92E-15	3.28E-15	2.50E-20	1.50E-29	4.20E-48	2.11E-41	7.91E-37	0.00E+00	1.29E-24	8.74E-11	1.26E-08	0.00E+00	0.00E+00	7.45E-09	7.44E-09	2.92E-25
1.41E-09	900	1.22E+19	0.00E+00	2.95E-08	6.76E+05	0.00E+00	2.25E-17	1.44E+05	1.29E-07	1.80E+05	2.32E-07	8.38E-12	1.02E-08	7.73E-10	6.32E-09	1.26E-07	1.64E-08	2.89E-08	7.47E-09	0.00E+00	3.78E-10	1.65E-12	3.95E-24	1.53E-20	4.90E-34	3.10E-27	6.68E-41	1.83E-28	2.01E-33	4.15E-35	7.48E-25	6.15E-08	3.98E-40	7.13E-15	3.38E-15	2.58E-20	1.56E-29	4.49E-48	2.25E-41	8.45E-37	0.00E+00	1.36E-24	8.97E-11	1.30E-08	0.00E+00	0.00E+00	7.66E-09	7.64E-09	3.08E-25
1.42E-09	900	1.22E+19	0.00E+00	3.03E-08	6.76E+05	0.00E+00	2.28E-17	1.44E+05	1.32E-07	1.80E+05	2.39E-07	8.66E-12	1.05E-08	7.79E-10	6.50E-09	1.29E-07	1.69E-08	2.95E-08	7.69E-09	0.00E+00	3.89E-10	1.70E-12	4.08E-24	1.58E-20	5.23E-34	3.30E-27	7.13E-41	1.88E-28	2.11E-33	4.30E-35	7.76E-25	6.32E-08	4.24E-40	7.34E-15	3.48E-15	2.67E-20	1.61E-29	4.80E-48	2.40E-41	9.01E-37	0.00E+00	1.43E-24	9.21E-11	1.34E-08	0.00E+00	0.00E+00	7.87E-09	7.85E-09	3.26E-25
1.43E-09	900	1.22E+19	0.00E+00	3.12E-08	6.76E+05	0.00E+00	2.31E-17	1.44E+05	1.36E-07	1.80E+05	2.46E-07	8.94E-12	1.08E-08	7.85E-10	6.69E-09	1.33E-07	1.73E-08	3.01E-08	7.90E-09	0.00E+00	4.00E-10	1.75E-12	4.22E-24	1.63E-20	5.57E-34	3.51E-27	7.61E-41	1.95E-28	2.21E-33	4.46E-35	8.05E-25	6.50E-08	4.52E-40	7.55E-15	3.58E-15	2.76E-20	1.68E-29	5.13E-48	2.56E-41	9.62E-37	0.00E+00	1.51E-24	9.46E-11	1.37E-08	0.00E+00	0.00E+00	8.08E-09	8.06E-09	3.45E-25
1.44E-09	900	1.22E+19	0.00E+00	3.20E-08	6.76E+05	0.00E+00	2.35E-17	1.44E+05	1.40E-07	1.80E+05	2.52E-07	9.24E-12	1.12E-08	7.90E-10	6.89E-09	1.37E-07	1.78E-08	3.07E-08	8.13E-09	0.00E+00	4.12E-10	1.80E-12	4.36E-24	1.68E-20	5.94E-34	3.72E-27	8.12E-41	2.01E-28	2.32E-33	4.63E-35	8.35E-25	6.68E-08	4.81E-40	7.78E-15	3.68E-15	2.85E-20	1.74E-29	5.48E-48	2.74E-41	1.03E-36	0.00E+00	1.60E-24	9.72E-11	1.41E-08	0.00E+00	0.00E+00	8.31E-09	8.27E-09	3.64E-25
1.45E-09	900	1.22E+19	0.00E+00	3.29E-08	6.76E+05	0.00E+00	2.38E-17	1.44E+05	1.44E-07	1.80E+05	2.59E-07	9.54E-12	1.15E-08	7.96E-10	7.08E-09	1.40E-07	1.84E-08	3.14E-08	8.35E-09	0.00E+00	4.24E-10	1.85E-12	4.51E-24	1.74E-20	6.32E-34	3.96E-27	8.67E-41	2.07E-28	2.43E-33	4.81E-35	8.67E-25	6.86E-08	5.12E-40	8.01E-15	3.79E-15	2.94E-20	1.80E-29	5.85E-48	2.92E-41	1.09E-36	0.00E+00	1.68E-24	9.98E-11	1.45E-08	0.00E+00	0.00E+00	8.53E-09	8.50E-09	3.85E-25
1.46E-09	900	1.22E+19	0.00E+00	3.37E-08	6.76E+05	0.00E+00	2.41E-17	1.44E+05	1.48E-07	1.80E+05	2.67E-07	9.85E-12	1.18E-08	8.02E-10	7.29E-09	1.44E-07	1.89E-08	3.20E-08	8.59E-09	0.00E+00	4.37E-10	1.91E-12	4.66E-24	1.80E-20	6.74E-34	4.20E-27	9.25E-41	2.14E-28	2.55E-33	4.98E-35	8.99E-25	7.05E-08	5.46E-40	8.24E-15	3.90E-15	3.04E-20	1.87E-29	6.25E-48	3.11E-41	1.17E-36	0.00E+00	1.78E-24	1.02E-10	1.49E-08	0.00E+00	0.00E+00	8.77E-09	8.72E-09	4.07E-25
1.47E-09	900	1.22E+19	0.00E+00	3.47E-08	6.76E+05	0.00E+00	2.45E-17	1.44E+05	1.52E-07	1.80E+05	2.74E-07	1.02E-11	1.22E-08	8.08E-10	7.50E-09	1.48E-07	1.94E-08	3.27E-08	8.83E-09	0.00E+00	4.50E-10	1.97E-12	4.81E-24	1.85E-20	7.17E-34	4.46E-27	9.87E-41	2.21E-28	2.67E-33	5.17E-35	9.32E-25	7.24E-08	5.81E-40	8.48E-15	4.01E-15	3.14E-20	1.94E-29	6.67E-48	3.32E-41	1.24E-36	0.00E+00	1.88E-24	1.05E-10	1.53E-08	0.00E+00	0.00E+00	9.01E-09	8.96E-09	4.30E-25
1.48E-09	900	1.22E+19	0.00E+00	3.56E-08	6.76E+05	0.00E+00	2.48E-17	1.44E+05	1.56E-07	1.80E+05	2.82E-07	1.05E-11	1.25E-08	8.14E-10	7.71E-09	1.52E-07	2.00E-08	3.34E-08	9.08E-09	0.00E+00	4.63E-10	2.02E-12	4.97E-24	1.91E-20	7.64E-34	4.74E-27	1.05E-40	2.28E-28	2.80E-33	5.36E-35	9.66E-25	7.44E-08	6.18E-40	8.73E-15	4.12E-15	3.24E-20	2.01E-29	7.13E-48	3.54E-41	1.33E-36	0.00E+00	1.98E-24	1.08E-10	1.58E-08	0.00E+00	0.00E+00	9.26E-09	9.20E-09	4.54E-25
1.49E-09	900	1.22E+19	0.00E+00	3.65E-08	6.76E+05	0.00E+00	2.51E-17	1.44E+05	1.60E-07	1.80E+05	2.89E-07	1.08E-11	1.29E-08	8.19E-10	7.93E-09	1.56E-07	2.05E-08	3.41E-08	9.34E-09	0.00E+00	4.76E-10	2.08E-12	5.13E-24	1.98E-20	8.13E-34	5.03E-27	1.12E-40	2.35E-28	2.93E-33	5.56E-35	1.00E-24	7.64E-08	6.58E-40	8.99E-15	4.24E-15	3.34E-20	2.08E-29	7.61E-48	3.77E-41	1.41E-36	0.00E+00	2.09E-24	1.11E-10	1.62E-08	0.00E+00	0.00E+00	9.51E-09	9.45E-09	4.80E-25
1.50E-09	900	1.22E+19	0.00E+00	3.75E-08	6.76E+05	0.00E+00	2.55E-17	1.44E+05	1.65E-07	1.80E+05	2.98E-07	1.12E-11	1.33E-08	8.25E-10	8.16E-09	1.61E-07	2.11E-08	3.48E-08	9.60E-09	0.00E+00	4.90E-10	2.15E-12	5.30E-24	2.04E-20	8.66E-34	5.35E-27	1.20E-40	2.43E-28	3.08E-33	5.76E-35	1.04E-24	7.85E-08	7.00E-40	9.25E-15	4.36E-15	3.45E-20	2.16E-29	8.13E-48	4.02E-41	1.51E-36	0.00E+00	2.20E-24	1.14E-10	1.67E-08	0.00E+00	0.00E+00	9.77E-09	9.70E-09	5.07E-25
1.51E-09	900	1.22E+19	0.00E+00	3.85E-08	6.76E+05	0.00E+00	2.58E-17	1.44E+05	1.69E-07	1.80E+05	3.06E-07	1.16E-11	1.37E-08	8.31E-10	8.40E-09	1.65E-07	2.17E-08	3.56E-08	9.87E-09	0.00E+00	5.04E-10	2.21E-12	5.48E-24	2.11E-20	9.21E-34	5.67E-27	1.27E-40	2.50E-28	3.23E-33	5.97E-35	1.08E-24	8.07E-08	7.45E-40	9.52E-15	4.49E-15	3.56E-20	2.24E-29	8.68E-48	4.28E-41	1.61E-36	0.00E+00	2.33E-24	1.17E-10	1.71E-08	0.00E+00	0.00E+00	1.00E-08	9.96E-09	5.36E-25
1.52E-09	900	1.22E+19	0.00E+00	3.96E-08	6.76E+05	0.00E+00	2.62E-17	1.44E+05	1.74E-07	1.80E+05	3.14E-07	1.19E-11	1.41E-08	8.37E-10	8.64E-09	1.70E-07	2.24E-08	3.63E-08	1.01E-08	0.00E+00	5.19E-10	2.27E-12	5.66E-24	2.17E-20	9.80E-34	6.02E-27	1.36E-40	2.58E-28	3.38E-33	6.19E-35	1.12E-24	8.29E-08	7.92E-40	9.79E-15	4.62E-15	3.68E-20	2.32E-29	9.27E-48	4.56E-41	1.71E-36	0.00E+00	2.45E-24	1.20E-10	1.76E-08	0.00E+00	0.00E+00	1.03E-08	1.02E-08	5.66E-25
1.53E-09	900	1.22E+19	0.00E+00	4.06E-08	6.76E+05	0.00E+00	2.65E-17	1.44E+05	1.79E-07	1.80E+05	3.23E-07	1.23E-11	1.45E-08	8.43E-10	8.88E-09	1.74E-07	2.30E-08	3.71E-08	1.04E-08	0.00E+00	5.34E-10	2.34E-12	5.84E-24	2.24E-20	1.04E-33	6.39E-27	1.45E-40	2.66E-28	3.55E-33	6.41E-35	1.16E-24	8.52E-08	8.43E-40	1.01E-14	4.75E-15	3.79E-20	2.40E-29	9.90E-48	4.85E-41	1.82E-36	0.00E+00	2.59E-24	1.23E-10	1.81E-08	0.00E+00	0.00E+00	1.06E-08	1.05E-08	5.98E-25
1.54E-09	900	1.22E+19	0.00E+00	4.17E-08	6.76E+05	0.00E+00	2.69E-17	1.44E+05	1.84E-07	1.80E+05	3.32E-07	1.27E-11	1.49E-08	8.49E-10	9.14E-09	1.79E-07	2.36E-08	3.79E-08	1.07E-08	0.00E+00	5.49E-10	2.41E-12	6.03E-24	2.31E-20	1.11E-33	6.78E-27	1.54E-40	2.74E-28	3.72E-33	6.64E-35	1.20E-24	8.75E-08	8.96E-40	1.04E-14	4.88E-15	3.91E-20	2.49E-29	1.06E-47	5.17E-41	1.94E-36	0.00E+00	2.73E-24	1.27E-10	1.86E-08	0.00E+00	0.00E+00	1.09E-08	1.08E-08	6.32E-25
1.55E-09	900	1.22E+19	0.00E+00	4.28E-08	6.76E+05	0.00E+00	2.72E-17	1.44E+05	1.89E-07	1.80E+05	3.41E-07	1.31E-11	1.53E-08	8.55E-10	9.40E-09	1.84E-07	2.43E-08	3.88E-08	1.10E-08	0.00E+00	5.65E-10	2.48E-12	6.23E-24	2.39E-20	1.18E-33	7.19E-27	1.64E-40	2.83E-28	3.91E-33	6.88E-35	1.24E-24	8.99E-08	9.53E-40	1.07E-14	5.02E-15	4.04E-20	2.58E-29	1.13E-47	5.50E-41	2.06E-36	0.00E+00	2.88E-24	1.30E-10	1.91E-08	0.00E+00	0.00E+00	1.12E-08	1.11E-08	6.67E-25
1.56E-09	900	1.22E+19	0.00E+00	4.40E-08	6.76E+05	0.00E+00	2.76E-17	1.44E+05	1.94E-07	1.80E+05	3.50E-07	1.35E-11	1.58E-08	8.61E-10	9.66E-09	1.89E-07	2.50E-08	3.96E-08	1.13E-08	0.00E+00	5.82E-10	2.55E-12	6.43E-24	2.46E-20	1.25E-33	7.63E-27	1.75E-40	2.92E-28	4.10E-33	7.12E-35	1.28E-24	9.24E-08	1.01E-39	1.10E-14	5.17E-15	4.17E-20	2.67E-29	1.20E-47	5.86E-41	2.20E-36	0.00E+00	3.04E-24	1.34E-10	1.96E-08	0.00E+00	0.00E+00	1.15E-08	1.14E-08	7.05E-25
1.57E-09	900	1.22E+19	0.00E+00	4.52E-08	6.76E+05	0.00E+00	2.80E-17	1.44E+05	1.99E-07	1.80E+05	3.60E-07	1.40E-11	1.62E-08	8.67E-10	9.94E-09	1.94E-07	2.57E-08	4.05E-08	1.16E-08	0.00E+00	5.98E-10	2.63E-12	6.64E-24	2.54E-20	1.33E-33	8.10E-27	1.86E-40	3.01E-28	4.30E-33	7.38E-35	1.33E-24	9.49E-08	1.08E-39	1.13E-14	5.31E-15	4.30E-20	2.77E-29	1.28E-47	6.23E-41	2.34E-36	0.00E+00	3.21E-24	1.37E-10	2.02E-08	0.00E+00	0.00E+00	1.18E-08	1.17E-08	7.44E-25
1.58E-09	900	1.22E+19	0.00E+00	4.64E-08	6.76E+05	0.00E+00	2.83E-17	1.44E+05	2.05E-07	1.80E+05	3.70E-07	1.44E-11	1.67E-08	8.73E-10	1.02E-08	1.99E-07	2.64E-08	4.13E-08	1.20E-08	0.00E+00	6.16E-10	2.70E-12	6.85E-24	2.62E-20	1.42E-33	8.59E-27	1.98E-40	3.10E-28	4.51E-33	7.64E-35	1.38E-24	9.75E-08	1.14E-39	1.16E-14	5.46E-15	4.43E-20	2.86E-29	1.37E-47	6.63E-41	2.49E-36	0.00E+00	3.39E-24	1.41E-10	2.07E-08	0.00E+00	0.00E+00	1.21E-08	1.20E-08	7.86E-25
1.59E-09	900	1.22E+19	0.00E+00	4.76E-08	6.76E+05	0.00E+00	2.87E-17	1.44E+05	2.10E-07	1.80E+05	3.80E-07	1.48E-11	1.72E-08	8.79E-10	1.05E-08	2.05E-07	2.72E-08	4.23E-08	1.23E-08	0.00E+00	6.33E-10	2.78E-12	7.07E-24	2.70E-20	1.51E-33	9.10E-27	2.11E-40	3.20E-28	4.73E-33	7.91E-35	1.42E-24	1.00E-07	1.22E-39	1.20E-14	5.62E-15	4.57E-20	2.96E-29	1.46E-47	7.05E-41	2.65E-36	0.00E+00	3.57E-24	1.45E-10	2.13E-08	0.00E+00	0.00E+00	1.25E-08	1.23E-08	8.30E-25
1.60E-09	900	1.22E+19	0.00E+00	4.89E-08	6.76E+05	0.00E+00	2.91E-17	1.44E+05	2.16E-07	1.80E+05	3.91E-07	1.53E-11	1.77E-08	8.85E-10	1.08E-08	2.11E-07	2.79E-08	4.32E-08	1.26E-08	0.00E+00	6.52E-10	2.86E-12	7.30E-24	2.79E-20	1.60E-33	9.65E-27	2.25E-40	3.30E-28	4.97E-33	8.18E-35	1.48E-24	1.03E-07	1.29E-39	1.23E-14	5.78E-15	4.72E-20	3.07E-29	1.55E-47	7.50E-41	2.82E-36	0.00E+00	3.77E-24	1.49E-10	2.19E-08	0.00E+00	0.00E+00	1.28E-08	1.27E-08	8.77E-25
1.61E-09	900	1.22E+19	0.00E+00	5.02E-08	6.76E+05	0.00E+00	2.94E-17	1.44E+05	2.22E-07	1.80E+05	4.01E-07	1.58E-11	1.82E-08	8.91E-10	1.11E-08	2.16E-07	2.87E-08	4.41E-08	1.30E-08	0.00E+00	6.70E-10	2.95E-12	7.54E-24	2.88E-20	1.70E-33	1.02E-26	2.39E-40	3.40E-28	5.21E-33	8.47E-35	1.53E-24	1.06E-07	1.37E-39	1.26E-14	5.94E-15	4.86E-20	3.18E-29	1.65E-47	7.98E-41	3.00E-36	0.00E+00	3.98E-24	1.53E-10	2.25E-08	0.00E+00	0.00E+00	1.31E-08	1.30E-08	9.26E-25
1.62E-09	900	1.22E+19	0.00E+00	5.16E-08	6.76E+05	0.00E+00	2.98E-17	1.44E+05	2.28E-07	1.80E+05	4.12E-07	1.63E-11	1.87E-08	8.97E-10	1.14E-08	2.22E-07	2.95E-08	4.51E-08	1.34E-08	0.00E+00	6.89E-10	3.03E-12	7.78E-24	2.97E-20	1.81E-33	1.08E-26	2.54E-40	3.50E-28	5.47E-33	8.77E-35	1.58E-24	1.09E-07	1.46E-39	1.30E-14	6.11E-15	5.02E-20	3.29E-29	1.76E-47	8.48E-41	3.19E-36	0.00E+00	4.19E-24	1.57E-10	2.31E-08	0.00E+00	0.00E+00	1.35E-08	1.33E-08	9.78E-25
1.63E-09	900	1.22E+19	0.00E+00	5.30E-08	6.76E+05	0.00E+00	3.02E-17	1.44E+05	2.34E-07	1.80E+05	4.24E-07	1.68E-11	1.92E-08	9.03E-10	1.17E-08	2.28E-07	3.04E-08	4.61E-08	1.37E-08	0.00E+00	7.09E-10	3.12E-12	8.03E-24	3.06E-20	1.92E-33	1.15E-26	2.71E-40	3.61E-28	5.74E-33	9.07E-35	1.63E-24	1.12E-07	1.55E-39	1.34E-14	6.28E-15	5.17E-20	3.40E-29	1.88E-47	9.02E-41	3.39E-36	0.00E+00	4.43E-24	1.61E-10	2.37E-08	0.00E+00	0.00E+00	1.39E-08	1.37E-08	1.03E-24
1.64E-09	900	1.22E+19	0.00E+00	5.44E-08	6.76E+05	0.00E+00	3.06E-17	1.44E+05	2.40E-07	1.80E+05	4.35E-07	1.73E-11	1.98E-08	9.09E-10	1.21E-08	2.34E-07	3.12E-08	4.71E-08	1.41E-08	0.00E+00	7.29E-10	3.21E-12	8.28E-24	3.15E-20	2.04E-33	1.22E-26	2.88E-40	3.72E-28	6.02E-33	9.39E-35	1.69E-24	1.15E-07	1.65E-39	1.38E-14	6.46E-15	5.33E-20	3.52E-29	2.00E-47	9.59E-41	3.60E-36	0.00E+00	4.67E-24	1.65E-10	2.44E-08	0.00E+00	0.00E+00	1.43E-08	1.41E-08	1.09E-24
1.65E-09	900	1.22E+19	0.00E+00	5.59E-08	6.76E+05	0.00E+00	3.09E-17	1.44E+05	2.47E-07	1.80E+05	4.47E-07	1.79E-11	2.03E-08	9.15E-10	1.24E-08	2.41E-07	3.21E-08	4.82E-08	1.45E-08	0.00E+00	7.50E-10	3.30E-12	8.55E-24	3.25E-20	2.17E-33	1.29E-26	3.06E-40	3.83E-28	6.32E-33	9.71E-35	1.75E-24	1.18E-07	1.75E-39	1.42E-14	6.64E-15	5.50E-20	3.64E-29	2.13E-47	1.02E-40	3.83E-36	0.00E+00	4.93E-24	1.70E-10	2.50E-08	0.00E+00	0.00E+00	1.46E-08	1.44E-08	1.15E-24
1.66E-09	900	1.22E+19	0.00E+00	5.74E-08	6.76E+05	0.00E+00	3.13E-17	1.44E+05	2.54E-07	1.80E+05	4.60E-07	1.84E-11	2.09E-08	9.21E-10	1.28E-08	2.47E-07	3.30E-08	4.93E-08	1.49E-08	0.00E+00	7.71E-10	3.40E-12	8.82E-24	3.35E-20	2.30E-33	1.37E-26	3.26E-40	3.95E-28	6.64E-33	1.00E-34	1.81E-24	1.21E-07	1.86E-39	1.46E-14	6.82E-15	5.67E-20	3.77E-29	2.27E-47	1.08E-40	4.07E-36	0.00E+00	5.20E-24	1.74E-10	2.57E-08	0.00E+00	0.00E+00	1.50E-08	1.48E-08	1.22E-24
1.67E-09	900	1.22E+19	0.00E+00	5.89E-08	6.76E+05	0.00E+00	3.17E-17	1.44E+05	2.61E-07	1.80E+05	4.72E-07	1.90E-11	2.15E-08	9.27E-10	1.31E-08	2.54E-07	3.39E-08	5.04E-08	1.53E-08	0.00E+00	7.93E-10	3.50E-12	9.10E-24	3.45E-20	2.44E-33	1.45E-26	3.46E-40	4.07E-28	6.97E-33	1.04E-34	1.87E-24	1.24E-07	1.97E-39	1.50E-14	7.02E-15	5.84E-20	3.89E-29	2.41E-47	1.15E-40	4.32E-36	0.00E+00	5.48E-24	1.79E-10	2.64E-08	0.00E+00	0.00E+00	1.55E-08	1.52E-08	1.28E-24
1.68E-09	900	1.22E+19	0.00E+00	6.05E-08	6.76E+05	0.00E+00	3.21E-17	1.44E+05	2.68E-07	1.80E+05	4.85E-07	1.96E-11	2.21E-08	9.33E-10	1.35E-08	2.61E-07	3.49E-08	5.15E-08	1.57E-08	0.00E+00	8.16E-10	3.60E-12	9.39E-24	3.56E-20	2.59E-33	1.54E-26	3.68E-40	4.19E-28	7.32E-33	1.07E-34	1.94E-24	1.28E-07	2.09E-39	1.54E-14	7.21E-15	6.02E-20	4.03E-29	2.57E-47	1.22E-40	4.59E-36	0.00E+00	5.78E-24	1.84E-10	2.72E-08	0.00E+00	0.00E+00	1.59E-08	1.56E-08	1.36E-24
1.69E-09	900	1.22E+19	0.00E+00	6.21E-08	6.76E+05	0.00E+00	3.25E-17	1.44E+05	2.75E-07	1.80E+05	4.98E-07	2.02E-11	2.27E-08	9.39E-10	1.39E-08	2.68E-07	3.58E-08	5.27E-08	1.62E-08	0.00E+00	8.39E-10	3.70E-12	9.69E-24	3.67E-20	2.75E-33	1.63E-26	3.91E-40	4.32E-28	7.68E-33	1.11E-34	2.00E-24	1.31E-07	2.22E-39	1.58E-14	7.42E-15	6.21E-20	4.16E-29	2.74E-47	1.30E-40	4.88E-36	0.00E+00	6.10E-24	1.89E-10	2.79E-08	0.00E+00	0.00E+00	1.63E-08	1.61E-08	1.43E-24
1.70E-09	900	1.22E+19	0.00E+00	6.38E-08	6.76E+05	0.00E+00	3.29E-17	1.44E+05	2.83E-07	1.80E+05	5.12E-07	2.08E-11	2.34E-08	9.46E-10	1.43E-08	2.75E-07	3.68E-08	5.39E-08	1.66E-08	0.00E+00	8.63E-10	3.81E-12	1.00E-23	3.78E-20	2.92E-33	1.72E-26	4.16E-40	4.45E-28	8.07E-33	1.15E-34	2.07E-24	1.35E-07	2.36E-39	1.63E-14	7.62E-15	6.40E-20	4.31E-29	2.91E-47	1.38E-40	5.18E-36	0.00E+00	6.44E-24	1.94E-10	2.87E-08	0.00E+00	0.00E+00	1.67E-08	1.65E-08	1.51E-24
1.71E-09	900	1.22E+19	0.00E+00	6.55E-08	6.76E+05	0.00E+00	3.33E-17	1.44E+05	2.90E-07	1.80E+05	5.26E-07	2.14E-11	2.40E-08	9.52E-10	1.47E-08	2.83E-07	3.79E-08	5.51E-08	1.71E-08	0.00E+00	8.87E-10	3.91E-12	1.03E-23	3.90E-20	3.10E-33	1.83E-26	4.42E-40	4.58E-28	8.47E-33	1.19E-34	2.14E-24	1.38E-07	2.50E-39	1.67E-14	7.84E-15	6.59E-20	4.45E-29	3.10E-47	1.47E-40	5.50E-36	0.00E+00	6.79E-24	1.99E-10	2.95E-08	0.00E+00	0.00E+00	1.72E-08	1.69E-08	1.59E-24
1.72E-09	900	1.22E+19	0.00E+00	6.73E-08	6.76E+05	0.00E+00	3.37E-17	1.44E+05	2.98E-07	1.80E+05	5.41E-07	2.21E-11	2.47E-08	9.58E-10	1.51E-08	2.90E-07	3.89E-08	5.63E-08	1.75E-08	0.00E+00	9.12E-10	4.03E-12	1.06E-23	4.02E-20	3.29E-33	1.93E-26	4.70E-40	4.72E-28	8.90E-33	1.23E-34	2.21E-24	1.42E-07	2.66E-39	1.72E-14	8.05E-15	6.79E-20	4.60E-29	3.29E-47	1.56E-40	5.84E-36	0.00E+00	7.16E-24	2.04E-10	3.03E-08	0.00E+00	0.00E+00	1.77E-08	1.74E-08	1.68E-24
1.73E-09	900	1.22E+19	0.00E+00	6.91E-08	6.76E+05	0.00E+00	3.41E-17	1.44E+05	3.06E-07	1.80E+05	5.55E-07	2.27E-11	2.54E-08	9.64E-10	1.55E-08	2.98E-07	4.00E-08	5.76E-08	1.80E-08	0.00E+00	9.38E-10	4.14E-12	1.10E-23	4.14E-20	3.49E-33	2.05E-26	4.99E-40	4.86E-28	9.35E-33	1.27E-34	2.29E-24	1.46E-07	2.82E-39	1.77E-14	8.28E-15	7.00E-20	4.76E-29	3.50E-47	1.65E-40	6.20E-36	0.00E+00	7.55E-24	2.10E-10	3.11E-08	0.00E+00	0.00E+00	1.82E-08	1.79E-08	1.78E-24
1.74E-09	900	1.22E+19	0.00E+00	7.10E-08	6.76E+05	0.00E+00	3.45E-17	1.44E+05	3.15E-07	1.80E+05	5.70E-07	2.34E-11	2.61E-08	9.70E-10	1.59E-08	3.06E-07	4.11E-08	5.89E-08	1.85E-08	0.00E+00	9.65E-10	4.26E-12	1.13E-23	4.26E-20	3.70E-33	2.17E-26	5.30E-40	5.01E-28	9.82E-33	1.31E-34	2.36E-24	1.50E-07	2.99E-39	1.82E-14	8.51E-15	7.21E-20	4.91E-29	3.73E-47	1.75E-40	6.59E-36	0.00E+00	7.97E-24	2.15E-10	3.19E-08	0.00E+00	0.00E+00	1.86E-08	1.83E-08	1.88E-24
1.75E-09	900	1.22E+19	0.00E+00	7.29E-08	6.76E+05	0.00E+00	3.49E-17	1.44E+05	3.23E-07	1.80E+05	5.86E-07	2.41E-11	2.69E-08	9.77E-10	1.64E-08	3.15E-07	4.23E-08	6.03E-08	1.90E-08	0.00E+00	9.92E-10	4.38E-12	1.17E-23	4.39E-20	3.92E-33	2.29E-26	5.64E-40	5.15E-28	1.03E-32	1.36E-34	2.44E-24	1.54E-07	3.18E-39	1.87E-14	8.75E-15	7.43E-20	5.08E-29	3.96E-47	1.86E-40	6.99E-36	0.00E+00	8.41E-24	2.21E-10	3.28E-08	0.00E+00	0.00E+00	1.92E-08	1.88E-08	1.98E-24
1.76E-09	900	1.22E+19	0.00E+00	7.48E-08	6.76E+05	0.00E+00	3.53E-17	1.44E+05	3.32E-07	1.80E+05	6.02E-07	2.49E-11	2.76E-08	9.83E-10	1.68E-08	3.23E-07	4.34E-08	6.17E-08	1.96E-08	0.00E+00	1.02E-09	4.51E-12	1.20E-23	4.53E-20	4.16E-33	2.43E-26	5.99E-40	5.31E-28	1.08E-32	1.40E-34	2.52E-24	1.58E-07	3.37E-39	1.92E-14	8.99E-15	7.66E-20	5.25E-29	4.21E-47	1.98E-40	7.42E-36	0.00E+00	8.87E-24	2.27E-10	3.37E-08	0.00E+00	0.00E+00	1.97E-08	1.93E-08	2.09E-24
1.77E-09	900	1.22E+19	0.00E+00	7.68E-08	6.76E+05	0.00E+00	3.57E-17	1.44E+05	3.41E-07	1.80E+05	6.19E-07	2.56E-11	2.84E-08	9.89E-10	1.73E-08	3.32E-07	4.46E-08	6.31E-08	2.01E-08	0.00E+00	1.05E-09	4.63E-12	1.24E-23	4.66E-20	4.41E-33	2.57E-26	6.36E-40	5.47E-28	1.14E-32	1.45E-34	2.61E-24	1.62E-07	3.58E-39	1.98E-14	9.24E-15	7.89E-20	5.42E-29	4.48E-47	2.10E-40	7.87E-36	0.00E+00	9.35E-24	2.33E-10	3.46E-08	0.00E+00	0.00E+00	2.02E-08	1.99E-08	2.21E-24
1.78E-09	900	1.22E+19	0.00E+00	7.89E-08	6.76E+05	0.00E+00	3.61E-17	1.44E+05	3.50E-07	1.80E+05	6.35E-07	2.64E-11	2.92E-08	9.96E-10	1.78E-08	3.41E-07	4.59E-08	6.46E-08	2.06E-08	0.00E+00	1.08E-09	4.77E-12	1.28E-23	4.80E-20	4.68E-33	2.72E-26	6.75E-40	5.63E-28	1.20E-32	1.50E-34	2.69E-24	1.67E-07	3.79E-39	2.03E-14	9.50E-15	8.12E-20	5.60E-29	4.76E-47	2.22E-40	8.36E-36	0.00E+00	9.87E-24	2.40E-10	3.56E-08	0.00E+00	0.00E+00	2.08E-08	2.04E-08	2.33E-24
1.79E-09	900	1.22E+19	0.00E+00	8.10E-08	6.76E+05	0.00E+00	3.66E-17	1.44E+05	3.60E-07	1.80E+05	6.53E-07	2.72E-11	3.00E-08	1.00E-09	1.83E-08	3.50E-07	4.71E-08	6.60E-08	2.12E-08	0.00E+00	1.11E-09	4.90E-12	1.32E-23	4.95E-20	4.96E-33	2.88E-26	7.17E-40	5.79E-28	1.26E-32	1.54E-34	2.78E-24	1.71E-07	4.02E-39	2.09E-14	9.76E-15	8.37E-20	5.79E-29	5.06E-47	2.36E-40	8.86E-36	0.00E+00	1.04E-23	2.46E-10	3.65E-08	0.00E+00	0.00E+00	2.13E-08	2.10E-08	2.46E-24
1.80E-09	900	1.22E+19	0.00E+00	8.32E-08	6.76E+05	0.00E+00	3.70E-17	1.44E+05	3.70E-07	1.80E+05	6.71E-07	2.80E-11	3.09E-08	1.01E-09	1.88E-08	3.60E-07	4.85E-08	6.76E-08	2.18E-08	0.00E+00	1.14E-09	5.04E-12	1.36E-23	5.10E-20	5.25E-33	3.05E-26	7.61E-40	5.97E-28	1.32E-32	1.60E-34	2.87E-24	1.76E-07	4.27E-39	2.15E-14	1.00E-14	8.62E-20	5.98E-29	5.37E-47	2.50E-40	9.40E-36	0.00E+00	1.10E-23	2.53E-10	3.75E-08	0.00E+00	0.00E+00	2.19E-08	2.15E-08	2.59E-24
1.81E-09	900	1.22E+19	0.00E+00	8.54E-08	6.76E+05	0.00E+00	3.74E-17	1.44E+05	3.80E-07	1.80E+05	6.89E-07	2.88E-11	3.17E-08	1.02E-09	1.93E-08	3.70E-07	4.98E-08	6.92E-08	2.24E-08	0.00E+00	1.17E-09	5.18E-12	1.41E-23	5.25E-20	5.57E-33	3.23E-26	8.08E-40	6.14E-28	1.39E-32	1.65E-34	2.97E-24	1.81E-07	4.53E-39	2.21E-14	1.03E-14	8.88E-20	6.17E-29	5.71E-47	2.66E-40	9.98E-36	0.00E+00	1.16E-23	2.59E-10	3.86E-08	0.00E+00	0.00E+00	2.25E-08	2.21E-08	2.74E-24
1.82E-09	900	1.22E+19	0.00E+00	8.77E-08	6.76E+05	0.00E+00	3.78E-17	1.44E+05	3.90E-07	1.80E+05	7.08E-07	2.97E-11	3.26E-08	1.02E-09	1.98E-08	3.80E-07	5.12E-08	7.08E-08	2.30E-08	0.00E+00	1.20E-09	5.33E-12	1.45E-23	5.41E-20	5.90E-33	3.41E-26	8.58E-40	6.32E-28	1.46E-32	1.70E-34	3.06E-24	1.86E-07	4.80E-39	2.27E-14	1.06E-14	9.14E-20	6.37E-29	6.07E-47	2.82E-40	1.06E-35	0.00E+00	1.22E-23	2.66E-10	3.96E-08	0.00E+00	0.00E+00	2.31E-08	2.27E-08	2.89E-24
1.83E-09	900	1.22E+19	0.00E+00	9.01E-08	6.76E+05	0.00E+00	3.83E-17	1.44E+05	4.01E-07	1.80E+05	7.27E-07	3.06E-11	3.35E-08	1.03E-09	2.04E-08	3.90E-07	5.26E-08	7.24E-08	2.36E-08	0.00E+00	1.24E-09	5.48E-12	1.50E-23	5.57E-20	6.26E-33	3.61E-26	9.11E-40	6.51E-28	1.53E-32	1.76E-34	3.16E-24	1.91E-07	5.09E-39	2.34E-14	1.09E-14	9.41E-20	6.58E-29	6.44E-47	2.99E-40	1.12E-35	0.00E+00	1.29E-23	2.74E-10	4.07E-08	0.00E+00	0.00E+00	2.37E-08	2.33E-08	3.05E-24
1.84E-09	900	1.22E+19	0.00E+00	9.25E-08	6.76E+05	0.00E+00	3.87E-17	1.44E+05	4.12E-07	1.80E+05	7.47E-07	3.15E-11	3.45E-08	1.03E-09	2.09E-08	4.00E-07	5.40E-08	7.41E-08	2.43E-08	0.00E+00	1.27E-09	5.63E-12	1.54E-23	5.73E-20	6.63E-33	3.82E-26	9.67E-40	6.70E-28	1.61E-32	1.81E-34	3.27E-24	1.96E-07	5.40E-39	2.40E-14	1.12E-14	9.69E-20	6.80E-29	6.84E-47	3.17E-40	1.19E-35	0.00E+00	1.36E-23	2.81E-10	4.18E-08	0.00E+00	0.00E+00	2.44E-08	2.39E-08	3.22E-24
1.85E-09	900	1.22E+19	0.00E+00	9.50E-08	6.76E+05	0.00E+00	3.91E-17	1.44E+05	4.23E-07	1.80E+05	7.67E-07	3.24E-11	3.54E-08	1.04E-09	2.15E-08	4.11E-07	5.55E-08	7.59E-08	2.50E-08	0.00E+00	1.31E-09	5.79E-12	1.59E-23	5.90E-20	7.02E-33	4.04E-26	1.03E-39	6.90E-28	1.69E-32	1.87E-34	3.37E-24	2.01E-07	5.73E-39	2.47E-14	1.15E-14	9.98E-20	7.02E-29	7.27E-47	3.36E-40	1.26E-35	0.00E+00	1.43E-23	2.89E-10	4.29E-08	0.00E+00	0.00E+00	2.50E-08	2.46E-08	3.40E-24
1.86E-09	900	1.22E+19	0.00E+00	9.76E-08	6.76E+05	0.00E+00	3.96E-17	1.44E+05	4.34E-07	1.80E+05	7.88E-07	3.34E-11	3.64E-08	1.05E-09	2.21E-08	4.22E-07	5.71E-08	7.76E-08	2.56E-08	0.00E+00	1.34E-09	5.95E-12	1.64E-23	6.08E-20	7.44E-33	4.28E-26	1.09E-39	7.10E-28	1.78E-32	1.93E-34	3.48E-24	2.07E-07	6.07E-39	2.54E-14	1.18E-14	1.03E-19	7.24E-29	7.72E-47	3.56E-40	1.34E-35	0.00E+00	1.51E-23	2.96E-10	4.41E-08	0.00E+00	0.00E+00	2.57E-08	2.52E-08	3.58E-24
1.87E-09	900	1.22E+19	0.00E+00	1.00E-07	6.76E+05	0.00E+00	4.00E-17	1.44E+05	4.46E-07	1.80E+05	8.09E-07	3.44E-11	3.74E-08	1.05E-09	2.27E-08	4.34E-07	5.86E-08	7.95E-08	2.63E-08	0.00E+00	1.38E-09	6.12E-12	1.69E-23	6.26E-20	7.88E-33	4.52E-26	1.16E-39	7.30E-28	1.87E-32	2.00E-34	3.59E-24	2.12E-07	6.44E-39	2.61E-14	1.21E-14	1.06E-19	7.48E-29	8.19E-47	3.78E-40	1.42E-35	0.00E+00	1.59E-23	3.04E-10	4.53E-08	0.00E+00	0.00E+00	2.64E-08	2.59E-08	3.78E-24
1.88E-09	900	1.22E+19	0.00E+00	1.03E-07	6.76E+05	0.00E+00	4.04E-17	1.44E+05	4.58E-07	1.80E+05	8.31E-07	3.54E-11	3.85E-08	1.06E-09	2.33E-08	4.46E-07	6.02E-08	8.14E-08	2.71E-08	0.00E+00	1.42E-09	6.29E-12	1.74E-23	6.44E-20	8.35E-33	4.79E-26	1.23E-39	7.52E-28	1.97E-32	2.06E-34	3.71E-24	2.18E-07	6.82E-39	2.68E-14	1.25E-14	1.09E-19	7.72E-29	8.70E-47	4.00E-40	1.50E-35	0.00E+00	1.68E-23	3.12E-10	4.65E-08	0.00E+00	0.00E+00	2.71E-08	2.66E-08	3.99E-24
1.89E-09	900	1.22E+19	0.00E+00	1.06E-07	6.76E+05	0.00E+00	4.09E-17	1.44E+05	4.71E-07	1.80E+05	8.54E-07	3.65E-11	3.96E-08	1.07E-09	2.40E-08	4.58E-07	6.19E-08	8.33E-08	2.78E-08	0.00E+00	1.46E-09	6.47E-12	1.80E-23	6.63E-20	8.84E-33	5.06E-26	1.30E-39	7.74E-28	2.07E-32	2.13E-34	3.83E-24	2.24E-07	7.23E-39	2.76E-14	1.28E-14	1.12E-19	7.97E-29	9.23E-47	4.24E-40	1.59E-35	0.00E+00	1.77E-23	3.21E-10	4.78E-08	0.00E+00	0.00E+00	2.79E-08	2.73E-08	4.21E-24
1.90E-09	900	1.22E+19	0.00E+00	1.08E-07	6.76E+05	0.00E+00	4.13E-17	1.44E+05	4.83E-07	1.80E+05	8.77E-07	3.75E-11	4.07E-08	1.07E-09	2.46E-08	4.70E-07	6.36E-08	8.53E-08	2.86E-08	0.00E+00	1.50E-09	6.65E-12	1.85E-23	6.83E-20	9.37E-33	5.35E-26	1.38E-39	7.96E-28	2.17E-32	2.20E-34	3.95E-24	2.30E-07	7.67E-39	2.83E-14	1.32E-14	1.15E-19	8.22E-29	9.80E-47	4.50E-40	1.69E-35	0.00E+00	1.87E-23	3.29E-10	4.91E-08	0.00E+00	0.00E+00	2.86E-08	2.81E-08	4.44E-24
1.91E-09	900	1.22E+19	0.00E+00	1.11E-07	6.76E+05	0.00E+00	4.18E-17	1.44E+05	4.96E-07	1.80E+05	9.01E-07	3.86E-11	4.18E-08	1.08E-09	2.53E-08	4.83E-07	6.54E-08	8.73E-08	2.93E-08	0.00E+00	1.54E-09	6.84E-12	1.91E-23	7.03E-20	9.92E-33	5.66E-26	1.47E-39	8.19E-28	2.29E-32	2.27E-34	4.08E-24	2.36E-07	8.13E-39	2.91E-14	1.35E-14	1.19E-19	8.48E-29	1.04E-46	4.76E-40	1.79E-35	0.00E+00	1.97E-23	3.38E-10	5.05E-08	0.00E+00	0.00E+00	2.94E-08	2.88E-08	4.69E-24
1.92E-09	900	1.22E+19	0.00E+00	1.14E-07	6.76E+05	0.00E+00	4.22E-17	1.44E+05	5.10E-07	1.80E+05	9.26E-07	3.98E-11	4.29E-08	1.09E-09	2.60E-08	4.96E-07	6.72E-08	8.94E-08	3.01E-08	0.00E+00	1.59E-09	7.03E-12	1.97E-23	7.24E-20	1.05E-32	5.99E-26	1.56E-39	8.43E-28	2.40E-32	2.34E-34	4.21E-24	2.43E-07	8.62E-39	2.99E-14	1.39E-14	1.22E-19	8.75E-29	1.10E-46	5.05E-40	1.90E-35	0.00E+00	2.08E-23	3.47E-10	5.18E-08	0.00E+00	0.00E+00	3.02E-08	2.96E-08	4.95E-24
1.93E-09	900	1.22E+19	0.00E+00	1.17E-07	6.76E+05	0.00E+00	4.27E-17	1.44E+05	5.24E-07	1.80E+05	9.51E-07	4.09E-11	4.41E-08	1.09E-09	2.67E-08	5.09E-07	6.90E-08	9.15E-08	3.10E-08	0.00E+00	1.63E-09	7.23E-12	2.03E-23	7.45E-20	1.11E-32	6.33E-26	1.65E-39	8.67E-28	2.53E-32	2.41E-34	4.34E-24	2.49E-07	9.14E-39	3.08E-14	1.43E-14	1.26E-19	9.03E-29	1.17E-46	5.35E-40	2.01E-35	0.00E+00	2.20E-23	3.57E-10	5.32E-08	0.00E+00	0.00E+00	3.10E-08	3.04E-08	5.22E-24
1.94E-09	900	1.22E+19	0.00E+00	1.21E-07	6.76E+05	0.00E+00	4.32E-17	1.44E+05	5.38E-07	1.80E+05	9.77E-07	4.21E-11	4.54E-08	1.10E-09	2.75E-08	5.23E-07	7.09E-08	9.37E-08	3.18E-08	0.00E+00	1.67E-09	7.43E-12	2.10E-23	7.67E-20	1.18E-32	6.69E-26	1.75E-39	8.92E-28	2.66E-32	2.49E-34	4.48E-24	2.56E-07	9.68E-39	3.16E-14	1.47E-14	1.30E-19	9.32E-29	1.24E-46	5.67E-40	2.13E-35	0.00E+00	2.32E-23	3.66E-10	5.47E-08	0.00E+00	0.00E+00	3.18E-08	3.12E-08	5.51E-24
1.95E-09	900	1.22E+19	0.00E+00	1.24E-07	6.76E+05	0.00E+00	4.36E-17	1.44E+05	5.53E-07	1.80E+05	1.00E-06	4.34E-11	4.66E-08	1.11E-09	2.82E-08	5.37E-07	7.28E-08	9.60E-08	3.27E-08	0.00E+00	1.72E-09	7.64E-12	2.16E-23	7.89E-20	1.25E-32	7.08E-26	1.86E-39	9.18E-28	2.80E-32	2.57E-34	4.62E-24	2.63E-07	1.03E-38	3.25E-14	1.51E-14	1.33E-19	9.61E-29	1.32E-46	6.00E-40	2.25E-35	0.00E+00	2.44E-23	3.76E-10	5.62E-08	0.00E+00	0.00E+00	3.27E-08	3.20E-08	5.81E-24
1.96E-09	900	1.22E+19	0.00E+00	1.27E-07	6.76E+05	0.00E+00	4.41E-17	1.44E+05	5.67E-07	1.80E+05	1.03E-06	4.46E-11	4.79E-08	1.12E-09	2.90E-08	5.52E-07	7.48E-08	9.83E-08	3.36E-08	0.00E+00	1.77E-09	7.85E-12	2.23E-23	8.12E-20	1.32E-32	7.48E-26	1.97E-39	9.45E-28	2.94E-32	2.65E-34	4.77E-24	2.70E-07	1.09E-38	3.34E-14	1.55E-14	1.37E-19	9.92E-29	1.40E-46	6.36E-40	2.39E-35	0.00E+00	2.58E-23	3.86E-10	5.77E-08	0.00E+00	0.00E+00	3.36E-08	3.29E-08	6.13E-24
1.97E-09	900	1.22E+19	0.00E+00	1.31E-07	6.76E+05	0.00E+00	4.46E-17	1.44E+05	5.83E-07	1.80E+05	1.06E-06	4.59E-11	4.92E-08	1.12E-09	2.98E-08	5.66E-07	7.69E-08	1.01E-07	3.45E-08	0.00E+00	1.82E-09	8.07E-12	2.30E-23	8.36E-20	1.40E-32	7.91E-26	2.09E-39	9.72E-28	3.09E-32	2.73E-34	4.92E-24	2.77E-07	1.15E-38	3.43E-14	1.59E-14	1.41E-19	1.02E-28	1.48E-46	6.73E-40	2.53E-35	0.00E+00	2.72E-23	3.97E-10	5.93E-08	0.00E+00	0.00E+00	3.45E-08	3.38E-08	6.47E-24
1.98E-09	900	1.22E+19	0.00E+00	1.34E-07	6.76E+05	0.00E+00	4.50E-17	1.44E+05	5.99E-07	1.80E+05	1.09E-06	4.73E-11	5.06E-08	1.13E-09	3.06E-08	5.82E-07	7.90E-08	1.03E-07	3.54E-08	0.00E+00	1.87E-09	8.29E-12	2.37E-23	8.60E-20	1.48E-32	8.36E-26	2.22E-39	1.00E-27	3.25E-32	2.82E-34	5.07E-24	2.85E-07	1.22E-38	3.53E-14	1.64E-14	1.45E-19	1.06E-28	1.57E-46	7.13E-40	2.68E-35	0.00E+00	2.87E-23	4.07E-10	6.09E-08	0.00E+00	0.00E+00	3.54E-08	3.47E-08	6.83E-24
1.99E-09	900	1.22E+19	0.00E+00	1.38E-07	6.76E+05	0.00E+00	4.55E-17	1.44E+05	6.15E-07	1.80E+05	1.12E-06	4.86E-11	5.20E-08	1.14E-09	3.15E-08	5.98E-07	8.12E-08	1.06E-07	3.64E-08	0.00E+00	1.92E-09	8.52E-12	2.45E-23	8.85E-20	1.56E-32	8.84E-26	2.35E-39	1.03E-27	3.42E-32	2.91E-34	5.23E-24	2.92E-07	1.29E-38	3.62E-14	1.68E-14	1.50E-19	1.09E-28	1.67E-46	7.55E-40	2.84E-35	0.00E+00	3.02E-23	4.18E-10	6.25E-08	0.00E+00	0.00E+00	3.64E-08	3.56E-08	7.20E-24
2.00E-09	900	1.22E+19	0.00E+00	1.41E-07	6.76E+05	0.00E+00	4.60E-17	1.44E+05	6.32E-07	1.80E+05	1.15E-06	5.01E-11	5.34E-08	1.14E-09	3.23E-08	6.14E-07	8.34E-08	1.08E-07	3.74E-08	0.00E+00	1.97E-09	8.76E-12	2.52E-23	9.11E-20	1.66E-32	9.34E-26	2.49E-39	1.06E-27	3.60E-32	3.00E-34	5.39E-24	3.00E-07	1.37E-38	3.72E-14	1.73E-14	1.54E-19	1.12E-28	1.77E-46	8.00E-40	3.00E-35	0.00E+00	3.19E-23	4.30E-10	6.42E-08	0.00E+00	0.00E+00	3.74E-08	3.66E-08	7.60E-24
2.01E-09	900	1.22E+19	0.00E+00	1.45E-07	6.76E+05	0.00E+00	4.65E-17	1.44E+05	6.49E-07	1.80E+05	1.18E-06	5.15E-11	5.49E-08	1.15E-09	3.32E-08	6.30E-07	8.57E-08	1.11E-07	3.84E-08	0.00E+00	2.03E-09	9.00E-12	2.60E-23	9.37E-20	1.75E-32	9.87E-26	2.64E-39	1.09E-27	3.79E-32	3.09E-34	5.56E-24	3.08E-07	1.45E-38	3.83E-14	1.78E-14	1.59E-19	1.16E-28	1.87E-46	8.47E-40	3.18E-35	0.00E+00	3.36E-23	4.41E-10	6.59E-08	0.00E+00	0.00E+00	3.84E-08	3.76E-08	8.02E-24
2.02E-09	900	1.22E+19	0.00E+00	1.49E-07	6.76E+05	0.00E+00	4.69E-17	1.44E+05	6.66E-07	1.80E+05	1.21E-06	5.30E-11	5.64E-08	1.16E-09	3.41E-08	6.47E-07	8.80E-08	1.13E-07	3.95E-08	0.00E+00	2.08E-09	9.25E-12	2.68E-23	9.64E-20	1.85E-32	1.04E-25	2.80E-39	1.12E-27	3.99E-32	3.19E-34	5.74E-24	3.17E-07	1.54E-38	3.93E-14	1.82E-14	1.63E-19	1.19E-28	1.99E-46	8.96E-40	3.37E-35	0.00E+00	3.55E-23	4.53E-10	6.77E-08	0.00E+00	0.00E+00	3.94E-08	3.86E-08	8.46E-24
2.03E-09	900	1.22E+19	0.00E+00	1.53E-07	6.76E+05	0.00E+00	4.74E-17	1.44E+05	6.84E-07	1.80E+05	1.24E-06	5.45E-11	5.80E-08	1.17E-09	3.50E-08	6.65E-07	9.04E-08	1.16E-07	4.05E-08	0.00E+00	2.14E-09	9.51E-12	2.77E-23	9.92E-20	1.96E-32	1.10E-25	2.97E-39	1.15E-27	4.19E-32	3.29E-34	5.91E-24	3.25E-07	1.63E-38	4.04E-14	1.87E-14	1.68E-19	1.23E-28	2.11E-46	9.49E-40	3.56E-35	0.00E+00	3.74E-23	4.65E-10	6.96E-08	0.00E+00	0.00E+00	4.05E-08	3.96E-08	8.93E-24
2.04E-09	900	1.22E+19	0.00E+00	1.57E-07	6.76E+05	0.00E+00	4.79E-17	1.44E+05	7.03E-07	1.80E+05	1.28E-06	5.61E-11	5.96E-08	1.17E-09	3.60E-08	6.83E-07	9.29E-08	1.19E-07	4.16E-08	0.00E+00	2.20E-09	9.78E-12	2.85E-23	1.02E-19	2.07E-32	1.17E-25	3.15E-39	1.18E-27	4.41E-32	3.39E-34	6.10E-24	3.34E-07	1.73E-38	4.15E-14	1.93E-14	1.73E-19	1.27E-28	2.23E-46	1.00E-39	3.77E-35	0.00E+00	3.95E-23	4.78E-10	7.15E-08	0.00E+00	0.00E+00	4.16E-08	4.07E-08	9.42E-24
2.05E-09	900	1.22E+19	0.00E+00	1.62E-07	6.76E+05	0.00E+00	4.84E-17	1.44E+05	7.22E-07	1.80E+05	1.31E-06	5.77E-11	6.12E-08	1.18E-09	3.70E-08	7.01E-07	9.54E-08	1.22E-07	4.28E-08	0.00E+00	2.26E-09	1.00E-11	2.94E-23	1.05E-19	2.19E-32	1.23E-25	3.34E-39	1.22E-27	4.64E-32	3.50E-34	6.29E-24	3.43E-07	1.83E-38	4.27E-14	1.98E-14	1.78E-19	1.31E-28	2.37E-46	1.06E-39	3.99E-35	0.00E+00	4.16E-23	4.91E-10	7.34E-08	0.00E+00	0.00E+00	4.27E-08	4.18E-08	9.93E-24
2.06E-09	900	1.22E+19	0.00E+00	1.66E-07	6.76E+05	0.00E+00	4.89E-17	1.44E+05	7.41E-07	1.80E+05	1.35E-06	5.94E-11	6.29E-08	1.19E-09	3.80E-08	7.20E-07	9.80E-08	1.25E-07	4.39E-08	0.00E+00	2.32E-09	1.03E-11	3.04E-23	1.08E-19	2.32E-32	1.30E-25	3.54E-39	1.25E-27	4.89E-32	3.60E-34	6.48E-24	3.52E-07	1.94E-38	4.38E-14	2.03E-14	1.83E-19	1.35E-28	2.51E-46	1.13E-39	4.23E-35	0.00E+00	4.39E-23	5.04E-10	7.54E-08	0.00E+00	0.00E+00	4.38E-08	4.29E-08	1.05E-23
2.07E-09	900	1.22E+19	0.00E+00	1.70E-07	6.76E+05	0.00E+00	4.94E-17	1.44E+05	7.61E-07	1.80E+05	1.38E-06	6.11E-11	6.46E-08	1.20E-09	3.90E-08	7.39E-07	1.01E-07	1.28E-07	4.51E-08	0.00E+00	2.39E-09	1.06E-11	3.13E-23	1.11E-19	2.46E-32	1.37E-25	3.75E-39	1.29E-27	5.14E-32	3.72E-34	6.68E-24	3.62E-07	2.06E-38	4.51E-14	2.09E-14	1.88E-19	1.39E-28	2.66E-46	1.19E-39	4.47E-35	0.00E+00	4.63E-23	5.17E-10	7.74E-08	0.00E+00	0.00E+00	4.50E-08	4.41E-08	1.11E-23
2.08E-09	900	1.22E+19	0.00E+00	1.75E-07	6.76E+05	0.00E+00	4.99E-17	1.44E+05	7.82E-07	1.80E+05	1.42E-06	6.29E-11	6.64E-08	1.20E-09	4.01E-08	7.59E-07	1.03E-07	1.31E-07	4.64E-08	0.00E+00	2.45E-09	1.09E-11	3.23E-23	1.14E-19	2.60E-32	1.45E-25	3.98E-39	1.32E-27	5.41E-32	3.83E-34	6.89E-24	3.72E-07	2.18E-38	4.63E-14	2.14E-14	1.93E-19	1.43E-28	2.82E-46	1.26E-39	4.73E-35	0.00E+00	4.88E-23	5.31E-10	7.95E-08	0.00E+00	0.00E+00	4.62E-08	4.52E-08	1.17E-23
2.09E-09	900	1.22E+19	0.00E+00	1.80E-07	6.76E+05	0.00E+00	5.04E-17	1.44E+05	8.03E-07	1.80E+05	1.46E-06	6.47E-11	6.82E-08	1.21E-09	4.12E-08	7.80E-07	1.06E-07	1.34E-07	4.76E-08	0.00E+00	2.52E-09	1.12E-11	3.33E-23	1.18E-19	2.75E-32	1.53E-25	4.22E-39	1.36E-27	5.70E-32	3.95E-34	7.10E-24	3.82E-07	2.31E-38	4.76E-14	2.20E-14	1.99E-19	1.48E-28	2.98E-46	1.33E-39	5.01E-35	0.00E+00	5.15E-23	5.46E-10	8.17E-08	0.00E+00	0.00E+00	4.75E-08	4.65E-08	1.23E-23
2.10E-09	900	1.22E+19	0.00E+00	1.84E-07	6.76E+05	0.00E+00	5.09E-17	1.44E+05	8.25E-07	1.80E+05	1.50E-06	6.65E-11	7.01E-08	1.22E-09	4.23E-08	8.01E-07	1.09E-07	1.38E-07	4.89E-08	0.00E+00	2.59E-09	1.15E-11	3.44E-23	1.21E-19	2.90E-32	1.62E-25	4.47E-39	1.40E-27	5.99E-32	4.07E-34	7.31E-24	3.92E-07	2.45E-38	4.89E-14	2.26E-14	2.05E-19	1.52E-28	3.16E-46	1.41E-39	5.30E-35	0.00E+00	5.43E-23	5.60E-10	8.39E-08	0.00E+00	0.00E+00	4.88E-08	4.77E-08	1.30E-23
2.11E-09	900	1.22E+19	0.00E+00	1.89E-07	6.76E+05	0.00E+00	5.14E-17	1.44E+05	8.47E-07	1.80E+05	1.54E-06	6.84E-11	7.20E-08	1.23E-09	4.35E-08	8.23E-07	1.12E-07	1.41E-07	5.02E-08	0.00E+00	2.66E-09	1.18E-11	3.54E-23	1.25E-19	3.07E-32	1.71E-25	4.74E-39	1.44E-27	6.31E-32	4.19E-34	7.54E-24	4.03E-07	2.59E-38	5.02E-14	2.33E-14	2.11E-19	1.57E-28	3.35E-46	1.49E-39	5.61E-35	0.00E+00	5.73E-23	5.75E-10	8.61E-08	0.00E+00	0.00E+00	5.01E-08	4.90E-08	1.37E-23
2.12E-09	900	1.22E+19	0.00E+00	1.95E-07	6.76E+05	0.00E+00	5.20E-17	1.44E+05	8.70E-07	1.80E+05	1.58E-06	7.04E-11	7.40E-08	1.23E-09	4.47E-08	8.45E-07	1.15E-07	1.45E-07	5.16E-08	0.00E+00	2.73E-09	1.22E-11	3.66E-23	1.28E-19	3.25E-32	1.81E-25	5.03E-39	1.48E-27	6.64E-32	4.32E-34	7.77E-24	4.14E-07	2.75E-38	5.16E-14	2.39E-14	2.17E-19	1.62E-28	3.55E-46	1.58E-39	5.93E-35	0.00E+00	6.04E-23	5.91E-10	8.85E-08	0.00E+00	0.00E+00	5.14E-08	5.03E-08	1.44E-23
2.13E-09	900	1.22E+19	0.00E+00	2.00E-07	6.76E+05	0.00E+00	5.25E-17	1.44E+05	8.93E-07	1.80E+05	1.62E-06	7.24E-11	7.60E-08	1.24E-09	4.59E-08	8.68E-07	1.18E-07	1.48E-07	5.30E-08	0.00E+00	2.81E-09	1.25E-11	3.77E-23	1.32E-19	3.43E-32	1.91E-25	5.33E-39	1.52E-27	6.99E-32	4.45E-34	8.00E-24	4.25E-07	2.91E-38	5.30E-14	2.45E-14	2.23E-19	1.67E-28	3.76E-46	1.67E-39	6.28E-35	0.00E+00	6.37E-23	6.07E-10	9.09E-08	0.00E+00	0.00E+00	5.28E-08	5.17E-08	1.52E-23
2.14E-09	900	1.22E+19	0.00E+00	2.05E-07	6.76E+05	0.00E+00	5.30E-17	1.44E+05	9.18E-07	1.80E+05	1.67E-06	7.44E-11	7.81E-08	1.25E-09	4.71E-08	8.91E-07	1.22E-07	1.52E-07	5.44E-08	0.00E+00	2.88E-09	1.28E-11	3.89E-23	1.35E-19	3.63E-32	2.02E-25	5.65E-39	1.57E-27	7.36E-32	4.59E-34	8.25E-24	4.36E-07	3.09E-38	5.45E-14	2.52E-14	2.29E-19	1.72E-28	3.98E-46	1.77E-39	6.64E-35	0.00E+00	6.72E-23	6.23E-10	9.33E-08	0.00E+00	0.00E+00	5.43E-08	5.31E-08	1.61E-23
2.15E-09	900	1.22E+19	0.00E+00	2.11E-07	6.76E+05	0.00E+00	5.35E-17	1.44E+05	9.42E-07	1.80E+05	1.71E-06	7.66E-11	8.03E-08	1.26E-09	4.84E-08	9.15E-07	1.25E-07	1.56E-07	5.59E-08	0.00E+00	2.96E-09	1.32E-11	4.02E-23	1.39E-19	3.84E-32	2.13E-25	5.99E-39	1.61E-27	7.75E-32	4.73E-34	8.50E-24	4.48E-07	3.27E-38	5.60E-14	2.59E-14	2.36E-19	1.77E-28	4.21E-46	1.87E-39	7.02E-35	0.00E+00	7.09E-23	6.40E-10	9.59E-08	0.00E+00	0.00E+00	5.57E-08	5.45E-08	1.70E-23
2.16E-09	900	1.22E+19	0.00E+00	2.16E-07	6.76E+05	0.00E+00	5.41E-17	1.44E+05	9.68E-07	1.80E+05	1.76E-06	7.88E-11	8.25E-08	1.27E-09	4.97E-08	9.40E-07	1.28E-07	1.60E-07	5.74E-08	0.00E+00	3.04E-09	1.36E-11	4.14E-23	1.43E-19	4.06E-32	2.25E-25	6.35E-39	1.66E-27	8.16E-32	4.87E-34	8.76E-24	4.60E-07	3.46E-38	5.75E-14	2.66E-14	2.42E-19	1.82E-28	4.46E-46	1.98E-39	7.43E-35	0.00E+00	7.47E-23	6.57E-10	9.84E-08	0.00E+00	0.00E+00	5.72E-08	5.59E-08	1.79E-23
2.17E-09	900	1.22E+19	0.00E+00	2.22E-07	6.76E+05	0.00E+00	5.46E-17	1.44E+05	9.94E-07	1.80E+05	1.81E-06	8.10E-11	8.47E-08	1.27E-09	5.11E-08	9.65E-07	1.32E-07	1.64E-07	5.90E-08	0.00E+00	3.13E-09	1.39E-11	4.27E-23	1.47E-19	4.29E-32	2.38E-25	6.73E-39	1.70E-27	8.59E-32	5.02E-34	9.02E-24	4.72E-07	3.67E-38	5.91E-14	2.73E-14	2.49E-19	1.88E-28	4.73E-46	2.09E-39	7.86E-35	0.00E+00	7.88E-23	6.75E-10	1.01E-07	0.00E+00	0.00E+00	5.88E-08	5.74E-08	1.89E-23
2.18E-09	900	1.22E+19	0.00E+00	2.28E-07	6.76E+05	0.00E+00	5.51E-17	1.44E+05	1.02E-06	1.80E+05	1.86E-06	8.33E-11	8.71E-08	1.28E-09	5.25E-08	9.91E-07	1.35E-07	1.68E-07	6.06E-08	0.00E+00	3.21E-09	1.43E-11	4.41E-23	1.52E-19	4.54E-32	2.51E-25	7.14E-39	1.75E-27	9.04E-32	5.17E-34	9.29E-24	4.85E-07	3.89E-38	6.07E-14	2.81E-14	2.56E-19	1.93E-28	5.00E-46	2.21E-39	8.31E-35	0.00E+00	8.31E-23	6.93E-10	1.04E-07	0.00E+00	0.00E+00	6.04E-08	5.90E-08	1.99E-23
2.19E-09	900	1.22E+19	0.00E+00	2.34E-07	6.76E+05	0.00E+00	5.57E-17	1.44E+05	1.05E-06	1.80E+05	1.91E-06	8.57E-11	8.94E-08	1.29E-09	5.39E-08	1.02E-06	1.39E-07	1.72E-07	6.22E-08	0.00E+00	3.30E-09	1.47E-11	4.55E-23	1.56E-19	4.79E-32	2.65E-25	7.57E-39	1.80E-27	9.52E-32	5.33E-34	9.57E-24	4.98E-07	4.12E-38	6.24E-14	2.88E-14	2.64E-19	1.99E-28	5.30E-46	2.34E-39	8.79E-35	0.00E+00	8.77E-23	7.11E-10	1.07E-07	0.00E+00	0.00E+00	6.20E-08	6.06E-08	2.10E-23
2.20E-09	900	1.22E+19	0.00E+00	2.41E-07	6.76E+05	0.00E+00	5.62E-17	1.44E+05	1.08E-06	1.80E+05	1.96E-06	8.81E-11	9.19E-08	1.30E-09	5.54E-08	1.05E-06	1.43E-07	1.76E-07	6.39E-08	0.00E+00	3.39E-09	1.51E-11	4.70E-23	1.60E-19	5.07E-32	2.80E-25	8.02E-39	1.85E-27	1.00E-31	5.49E-34	9.86E-24	5.12E-07	4.37E-38	6.41E-14	2.96E-14	2.71E-19	2.05E-28	5.61E-46	2.48E-39	9.30E-35	0.00E+00	9.24E-23	7.31E-10	1.10E-07	0.00E+00	0.00E+00	6.37E-08	6.22E-08	2.21E-23
2.21E-09	900	1.22E+19	0.00E+00	2.47E-07	6.76E+05	0.00E+00	5.68E-17	1.44E+05	1.11E-06	1.80E+05	2.01E-06	9.06E-11	9.44E-08	1.31E-09	5.69E-08	1.07E-06	1.47E-07	1.81E-07	6.57E-08	0.00E+00	3.49E-09	1.55E-11	4.85E-23	1.65E-19	5.36E-32	2.96E-25	8.51E-39	1.90E-27	1.06E-31	5.65E-34	1.02E-23	5.25E-07	4.63E-38	6.58E-14	3.04E-14	2.79E-19	2.11E-28	5.94E-46	2.62E-39	9.83E-35	0.00E+00	9.75E-23	7.50E-10	1.12E-07	0.00E+00	0.00E+00	6.54E-08	6.39E-08	2.34E-23
2.22E-09	900	1.22E+19	0.00E+00	2.54E-07	6.76E+05	0.00E+00	5.73E-17	1.44E+05	1.14E-06	1.80E+05	2.06E-06	9.31E-11	9.70E-08	1.32E-09	5.84E-08	1.10E-06	1.51E-07	1.85E-07	6.74E-08	0.00E+00	3.58E-09	1.60E-11	5.00E-23	1.70E-19	5.66E-32	3.13E-25	9.02E-39	1.96E-27	1.11E-31	5.82E-34	1.05E-23	5.40E-07	4.90E-38	6.76E-14	3.12E-14	2.87E-19	2.18E-28	6.28E-46	2.77E-39	1.04E-34	0.00E+00	1.03E-22	7.70E-10	1.16E-07	0.00E+00	0.00E+00	6.71E-08	6.56E-08	2.46E-23
2.23E-09	900	1.22E+19	0.00E+00	2.61E-07	6.76E+05	0.00E+00	5.79E-17	1.44E+05	1.17E-06	1.80E+05	2.12E-06	9.58E-11	9.96E-08	1.32E-09	6.00E-08	1.13E-06	1.55E-07	1.90E-07	6.93E-08	0.00E+00	3.68E-09	1.64E-11	5.16E-23	1.74E-19	5.98E-32	3.30E-25	9.56E-39	2.01E-27	1.17E-31	6.00E-34	1.08E-23	5.54E-07	5.20E-38	6.95E-14	3.21E-14	2.95E-19	2.24E-28	6.65E-46	2.93E-39	1.10E-34	0.00E+00	1.08E-22	7.91E-10	1.19E-07	0.00E+00	0.00E+00	6.90E-08	6.74E-08	2.60E-23
2.24E-09	900	1.22E+19	0.00E+00	2.68E-07	6.76E+05	0.00E+00	5.84E-17	1.44E+05	1.20E-06	1.80E+05	2.18E-06	9.85E-11	1.02E-07	1.33E-09	6.17E-08	1.16E-06	1.59E-07	1.95E-07	7.12E-08	0.00E+00	3.78E-09	1.68E-11	5.33E-23	1.79E-19	6.32E-32	3.49E-25	1.01E-38	2.07E-27	1.23E-31	6.18E-34	1.11E-23	5.69E-07	5.51E-38	7.14E-14	3.30E-14	3.03E-19	2.31E-28	7.04E-46	3.10E-39	1.16E-34	0.00E+00	1.14E-22	8.12E-10	1.22E-07	0.00E+00	0.00E+00	7.08E-08	6.92E-08	2.74E-23
2.25E-09	900	1.22E+19	0.00E+00	2.75E-07	6.76E+05	0.00E+00	5.90E-17	1.44E+05	1.23E-06	1.80E+05	2.24E-06	1.01E-10	1.05E-07	1.34E-09	6.33E-08	1.19E-06	1.63E-07	1.99E-07	7.31E-08	0.00E+00	3.88E-09	1.73E-11	5.50E-23	1.84E-19	6.68E-32	3.68E-25	1.07E-38	2.12E-27	1.30E-31	6.36E-34	1.14E-23	5.85E-07	5.83E-38	7.33E-14	3.39E-14	3.12E-19	2.38E-28	7.45E-46	3.27E-39	1.23E-34	0.00E+00	1.21E-22	8.34E-10	1.25E-07	0.00E+00	0.00E+00	7.27E-08	7.10E-08	2.89E-23
2.26E-09	900	1.22E+19	0.00E+00	2.82E-07	6.76E+05	0.00E+00	5.96E-17	1.44E+05	1.26E-06	1.80E+05	2.30E-06	1.04E-10	1.08E-07	1.35E-09	6.51E-08	1.23E-06	1.68E-07	2.04E-07	7.51E-08	0.00E+00	3.99E-09	1.78E-11	5.68E-23	1.90E-19	7.06E-32	3.89E-25	1.14E-38	2.18E-27	1.37E-31	6.55E-34	1.18E-23	6.00E-07	6.18E-38	7.53E-14	3.48E-14	3.20E-19	2.45E-28	7.89E-46	3.46E-39	1.30E-34	0.00E+00	1.27E-22	8.57E-10	1.29E-07	0.00E+00	0.00E+00	7.47E-08	7.30E-08	3.05E-23
2.27E-09	900	1.22E+19	0.00E+00	2.90E-07	6.76E+05	0.00E+00	6.01E-17	1.44E+05	1.30E-06	1.80E+05	2.36E-06	1.07E-10	1.11E-07	1.36E-09	6.68E-08	1.26E-06	1.72E-07	2.10E-07	7.71E-08	0.00E+00	4.10E-09	1.83E-11	5.86E-23	1.95E-19	7.46E-32	4.11E-25	1.21E-38	2.24E-27	1.44E-31	6.75E-34	1.21E-23	6.16E-07	6.55E-38	7.74E-14	3.57E-14	3.29E-19	2.52E-28	8.34E-46	3.66E-39	1.37E-34	0.00E+00	1.34E-22	8.80E-10	1.32E-07	0.00E+00	0.00E+00	7.67E-08	7.49E-08	3.22E-23
2.28E-09	900	1.22E+19	0.00E+00	2.98E-07	6.76E+05	0.00E+00	6.07E-17	1.44E+05	1.33E-06	1.80E+05	2.42E-06	1.10E-10	1.14E-07	1.37E-09	6.87E-08	1.29E-06	1.77E-07	2.15E-07	7.92E-08	0.00E+00	4.21E-09	1.88E-11	6.05E-23	2.00E-19	7.88E-32	4.33E-25	1.28E-38	2.31E-27	1.52E-31	6.95E-34	1.25E-23	6.33E-07	6.94E-38	7.95E-14	3.67E-14	3.39E-19	2.60E-28	8.83E-46	3.87E-39	1.45E-34	0.00E+00	1.41E-22	9.03E-10	1.36E-07	0.00E+00	0.00E+00	7.88E-08	7.69E-08	3.39E-23
2.29E-09	900	1.22E+19	0.00E+00	3.06E-07	6.76E+05	0.00E+00	6.13E-17	1.44E+05	1.37E-06	1.80E+05	2.49E-06	1.13E-10	1.17E-07	1.38E-09	7.05E-08	1.33E-06	1.82E-07	2.20E-07	8.13E-08	0.00E+00	4.32E-09	1.93E-11	6.25E-23	2.06E-19	8.33E-32	4.58E-25	1.36E-38	2.37E-27	1.60E-31	7.16E-34	1.28E-23	6.50E-07	7.36E-38	8.17E-14	3.77E-14	3.48E-19	2.67E-28	9.34E-46	4.09E-39	1.53E-34	0.00E+00	1.49E-22	9.28E-10	1.39E-07	0.00E+00	0.00E+00	8.09E-08	7.90E-08	3.58E-23
2.30E-09	900	1.22E+19	0.00E+00	3.14E-07	6.76E+05	0.00E+00	6.19E-17	1.44E+05	1.41E-06	1.80E+05	2.55E-06	1.16E-10	1.20E-07	1.39E-09	7.24E-08	1.36E-06	1.87E-07	2.26E-07	8.35E-08	0.00E+00	4.44E-09	1.98E-11	6.46E-23	2.12E-19	8.80E-32	4.83E-25	1.44E-38	2.44E-27	1.68E-31	7.37E-34	1.32E-23	6.68E-07	7.80E-38	8.39E-14	3.87E-14	3.58E-19	2.75E-28	9.88E-46	4.32E-39	1.62E-34	0.00E+00	1.57E-22	9.53E-10	1.43E-07	0.00E+00	0.00E+00	8.31E-08	8.11E-08	3.78E-23
2.31E-09	900	1.22E+19	0.00E+00	3.22E-07	6.76E+05	0.00E+00	6.24E-17	1.44E+05	1.44E-06	1.80E+05	2.62E-06	1.20E-10	1.24E-07	1.40E-09	7.44E-08	1.40E-06	1.92E-07	2.32E-07	8.58E-08	0.00E+00	4.56E-09	2.04E-11	6.67E-23	2.18E-19	9.30E-32	5.10E-25	1.53E-38	2.51E-27	1.77E-31	7.59E-34	1.36E-23	6.86E-07	8.27E-38	8.62E-14	3.98E-14	3.68E-19	2.83E-28	1.05E-45	4.57E-39	1.71E-34	0.00E+00	1.66E-22	9.78E-10	1.47E-07	0.00E+00	0.00E+00	8.53E-08	8.33E-08	3.98E-23
2.32E-09	900	1.22E+19	0.00E+00	3.31E-07	6.76E+05	0.00E+00	6.30E-17	1.44E+05	1.48E-06	1.80E+05	2.69E-06	1.23E-10	1.27E-07	1.41E-09	7.64E-08	1.44E-06	1.97E-07	2.38E-07	8.81E-08	0.00E+00	4.69E-09	2.09E-11	6.88E-23	2.24E-19	9.82E-32	5.39E-25	1.62E-38	2.58E-27	1.87E-31	7.81E-34	1.40E-23	7.04E-07	8.76E-38	8.85E-14	4.09E-14	3.78E-19	2.92E-28	1.11E-45	4.83E-39	1.81E-34	0.00E+00	1.75E-22	1.00E-09	1.51E-07	0.00E+00	0.00E+00	8.76E-08	8.55E-08	4.20E-23
2.33E-09	900	1.22E+19	0.00E+00	3.40E-07	6.76E+05	0.00E+00	6.36E-17	1.44E+05	1.52E-06	1.80E+05	2.77E-06	1.26E-10	1.30E-07	1.42E-09	7.85E-08	1.48E-06	2.02E-07	2.44E-07	9.05E-08	0.00E+00	4.82E-09	2.15E-11	7.11E-23	2.30E-19	1.04E-31	5.69E-25	1.72E-38	2.65E-27	1.96E-31	8.04E-34	1.44E-23	7.23E-07	9.29E-38	9.09E-14	4.20E-14	3.89E-19	3.00E-28	1.17E-45	5.10E-39	1.91E-34	0.00E+00	1.85E-22	1.03E-09	1.55E-07	0.00E+00	0.00E+00	9.00E-08	8.78E-08	4.43E-23
2.34E-09	900	1.22E+19	0.00E+00	3.49E-07	6.76E+05	0.00E+00	6.42E-17	1.44E+05	1.56E-06	1.80E+05	2.84E-06	1.30E-10	1.34E-07	1.43E-09	8.06E-08	1.52E-06	2.08E-07	2.50E-07	9.29E-08	0.00E+00	4.95E-09	2.21E-11	7.34E-23	2.37E-19	1.10E-31	6.00E-25	1.82E-38	2.72E-27	2.07E-31	8.28E-34	1.49E-23	7.43E-07	9.85E-38	9.34E-14	4.31E-14	4.00E-19	3.09E-28	1.24E-45	5.39E-39	2.02E-34	0.00E+00	1.95E-22	1.06E-09	1.59E-07	0.00E+00	0.00E+00	9.24E-08	9.02E-08	4.67E-23
2.35E-09	900	1.22E+19	0.00E+00	3.58E-07	6.76E+05	0.00E+00	6.48E-17	1.44E+05	1.61E-06	1.80E+05	2.92E-06	1.34E-10	1.38E-07	1.44E-09	8.28E-08	1.56E-06	2.13E-07	2.56E-07	9.55E-08	0.00E+00	5.08E-09	2.27E-11	7.59E-23	2.43E-19	1.16E-31	6.34E-25	1.93E-38	2.80E-27	2.18E-31	8.53E-34	1.53E-23	7.63E-07	1.04E-37	9.60E-14	4.43E-14	4.11E-19	3.18E-28	1.31E-45	5.70E-39	2.14E-34	0.00E+00	2.05E-22	1.09E-09	1.63E-07	0.00E+00	0.00E+00	9.49E-08	9.26E-08	4.93E-23
2.36E-09	900	1.22E+19	0.00E+00	3.68E-07	6.76E+05	0.00E+00	6.54E-17	1.44E+05	1.65E-06	1.80E+05	3.00E-06	1.37E-10	1.41E-07	1.45E-09	8.50E-08	1.60E-06	2.19E-07	2.63E-07	9.80E-08	0.00E+00	5.22E-09	2.33E-11	7.84E-23	2.50E-19	1.22E-31	6.69E-25	2.05E-38	2.87E-27	2.30E-31	8.78E-34	1.57E-23	7.83E-07	1.11E-37	9.86E-14	4.55E-14	4.23E-19	3.28E-28	1.38E-45	6.02E-39	2.26E-34	0.00E+00	2.16E-22	1.12E-09	1.68E-07	0.00E+00	0.00E+00	9.74E-08	9.51E-08	5.20E-23
2.37E-09	900	1.22E+19	0.00E+00	3.78E-07	6.76E+05	0.00E+00	6.60E-17	1.44E+05	1.69E-06	1.80E+05	3.08E-06	1.41E-10	1.45E-07	1.46E-09	8.74E-08	1.64E-06	2.25E-07	2.70E-07	1.01E-07	0.00E+00	5.36E-09	2.39E-11	8.10E-23	2.57E-19	1.29E-31	7.06E-25	2.17E-38	2.95E-27	2.42E-31	9.04E-34	1.62E-23	8.04E-07	1.17E-37	1.01E-13	4.67E-14	4.35E-19	3.37E-28	1.46E-45	6.36E-39	2.39E-34	0.00E+00	2.28E-22	1.15E-09	1.72E-07	0.00E+00	0.00E+00	1.00E-07	9.77E-08	5.48E-23
2.38E-09	900	1.22E+19	0.00E+00	3.88E-07	6.76E+05	0.00E+00	6.67E-17	1.44E+05	1.74E-06	1.80E+05	3.16E-06	1.45E-10	1.49E-07	1.47E-09	8.97E-08	1.69E-06	2.31E-07	2.76E-07	1.03E-07	0.00E+00	5.51E-09	2.46E-11	8.37E-23	2.64E-19	1.36E-31	7.45E-25	2.30E-38	3.03E-27	2.55E-31	9.30E-34	1.67E-23	8.26E-07	1.24E-37	1.04E-13	4.80E-14	4.47E-19	3.47E-28	1.55E-45	6.72E-39	2.52E-34	0.00E+00	2.41E-22	1.18E-09	1.77E-07	0.00E+00	0.00E+00	1.03E-07	1.00E-07	5.78E-23
2.39E-09	900	1.22E+19	0.00E+00	3.98E-07	6.76E+05	0.00E+00	6.73E-17	1.44E+05	1.79E-06	1.80E+05	3.25E-06	1.49E-10	1.53E-07	1.48E-09	9.22E-08	1.73E-06	2.37E-07	2.84E-07	1.06E-07	0.00E+00	5.66E-09	2.53E-11	8.65E-23	2.72E-19	1.44E-31	7.87E-25	2.44E-38	3.12E-27	2.69E-31	9.58E-34	1.72E-23	8.48E-07	1.32E-37	1.07E-13	4.93E-14	4.59E-19	3.57E-28	1.64E-45	7.10E-39	2.67E-34	0.00E+00	2.54E-22	1.21E-09	1.82E-07	0.00E+00	0.00E+00	1.06E-07	1.03E-07	6.10E-23
2.40E-09	900	1.22E+19	0.00E+00	4.09E-07	6.76E+05	0.00E+00	6.79E-17	1.44E+05	1.83E-06	1.80E+05	3.33E-06	1.53E-10	1.57E-07	1.49E-09	9.46E-08	1.78E-06	2.44E-07	2.91E-07	1.09E-07	0.00E+00	5.81E-09	2.59E-11	8.94E-23	2.79E-19	1.52E-31	8.31E-25	2.59E-38	3.21E-27	2.83E-31	9.86E-34	1.77E-23	8.71E-07	1.40E-37	1.10E-13	5.06E-14	4.72E-19	3.68E-28	1.73E-45	7.50E-39	2.82E-34	0.00E+00	2.68E-22	1.24E-09	1.87E-07	0.00E+00	0.00E+00	1.08E-07	1.06E-07	6.43E-23
2.41E-09	900	1.22E+19	0.00E+00	4.20E-07	6.76E+05	0.00E+00	6.85E-17	1.44E+05	1.88E-06	1.80E+05	3.42E-06	1.58E-10	1.62E-07	1.50E-09	9.72E-08	1.83E-06	2.50E-07	2.98E-07	1.12E-07	0.00E+00	5.97E-09	2.66E-11	9.24E-23	2.87E-19	1.61E-31	8.77E-25	2.75E-38	3.29E-27	2.98E-31	1.01E-33	1.82E-23	8.95E-07	1.48E-37	1.13E-13	5.20E-14	4.85E-19	3.78E-28	1.83E-45	7.93E-39	2.98E-34	0.00E+00	2.82E-22	1.28E-09	1.92E-07	0.00E+00	0.00E+00	1.11E-07	1.09E-07	6.79E-23
2.42E-09	900	1.22E+19	0.00E+00	4.31E-07	6.76E+05	0.00E+00	6.92E-17	1.44E+05	1.93E-06	1.80E+05	3.52E-06	1.62E-10	1.66E-07	1.51E-09	9.98E-08	1.88E-06	2.57E-07	3.06E-07	1.15E-07	0.00E+00	6.13E-09	2.74E-11	9.55E-23	2.95E-19	1.70E-31	9.25E-25	2.91E-38	3.39E-27	3.14E-31	1.04E-33	1.87E-23	9.19E-07	1.57E-37	1.16E-13	5.34E-14	4.99E-19	3.89E-28	1.94E-45	8.38E-39	3.14E-34	0.00E+00	2.98E-22	1.31E-09	1.97E-07	0.00E+00	0.00E+00	1.14E-07	1.12E-07	7.16E-23
2.43E-09	900	1.22E+19	0.00E+00	4.43E-07	6.76E+05	0.00E+00	6.98E-17	1.44E+05	1.99E-06	1.80E+05	3.61E-06	1.66E-10	1.71E-07	1.52E-09	1.03E-07	1.93E-06	2.64E-07	3.14E-07	1.18E-07	0.00E+00	6.30E-09	2.81E-11	9.87E-23	3.03E-19	1.79E-31	9.77E-25	3.09E-38	3.48E-27	3.31E-31	1.07E-33	1.93E-23	9.43E-07	1.67E-37	1.19E-13	5.48E-14	5.13E-19	4.01E-28	2.05E-45	8.85E-39	3.32E-34	0.00E+00	3.14E-22	1.35E-09	2.02E-07	0.00E+00	0.00E+00	1.17E-07	1.15E-07	7.55E-23
2.44E-09	900	1.22E+19	0.00E+00	4.55E-07	6.76E+05	0.00E+00	7.04E-17	1.44E+05	2.04E-06	1.80E+05	3.71E-06	1.71E-10	1.75E-07	1.53E-09	1.05E-07	1.98E-06	2.71E-07	3.22E-07	1.21E-07	0.00E+00	6.47E-09	2.89E-11	1.02E-22	3.12E-19	1.89E-31	1.03E-24	3.28E-38	3.57E-27	3.49E-31	1.11E-33	1.98E-23	9.69E-07	1.77E-37	1.22E-13	5.63E-14	5.27E-19	4.12E-28	2.16E-45	9.35E-39	3.51E-34	0.00E+00	3.31E-22	1.38E-09	2.08E-07	0.00E+00	0.00E+00	1.21E-07	1.18E-07	7.96E-23
2.45E-09	900	1.22E+19	0.00E+00	4.67E-07	6.76E+05	0.00E+00	7.11E-17	1.44E+05	2.09E-06	1.80E+05	3.81E-06	1.76E-10	1.80E-07	1.54E-09	1.08E-07	2.03E-06	2.79E-07	3.30E-07	1.25E-07	0.00E+00	6.64E-09	2.97E-11	1.06E-22	3.20E-19	2.00E-31	1.09E-24	3.48E-38	3.67E-27	3.67E-31	1.14E-33	2.04E-23	9.95E-07	1.88E-37	1.25E-13	5.78E-14	5.41E-19	4.24E-28	2.29E-45	9.87E-39	3.71E-34	0.00E+00	3.49E-22	1.42E-09	2.13E-07	0.00E+00	0.00E+00	1.24E-07	1.21E-07	8.40E-23
2.46E-09	900	1.22E+19	0.00E+00	4.80E-07	6.76E+05	0.00E+00	7.17E-17	1.44E+05	2.15E-06	1.80E+05	3.91E-06	1.81E-10	1.85E-07	1.55E-09	1.11E-07	2.09E-06	2.86E-07	3.39E-07	1.28E-07	0.00E+00	6.83E-09	3.05E-11	1.09E-22	3.29E-19	2.11E-31	1.15E-24	3.69E-38	3.77E-27	3.87E-31	1.17E-33	2.10E-23	1.02E-06	1.99E-37	1.29E-13	5.94E-14	5.56E-19	4.37E-28	2.42E-45	1.04E-38	3.91E-34	0.00E+00	3.68E-22	1.46E-09	2.19E-07	0.00E+00	0.00E+00	1.27E-07	1.24E-07	8.86E-23
2.47E-09	900	1.22E+19	0.00E+00	4.93E-07	6.76E+05	0.00E+00	7.24E-17	1.44E+05	2.21E-06	1.80E+05	4.02E-06	1.86E-10	1.90E-07	1.56E-09	1.14E-07	2.14E-06	2.94E-07	3.48E-07	1.31E-07	0.00E+00	7.01E-09	3.13E-11	1.13E-22	3.38E-19	2.23E-31	1.21E-24	3.92E-38	3.88E-27	4.08E-31	1.21E-33	2.16E-23	1.05E-06	2.11E-37	1.32E-13	6.10E-14	5.72E-19	4.49E-28	2.56E-45	1.10E-38	4.13E-34	0.00E+00	3.88E-22	1.50E-09	2.25E-07	0.00E+00	0.00E+00	1.31E-07	1.27E-07	9.34E-23
2.48E-09	900	1.22E+19	0.00E+00	5.06E-07	6.76E+05	0.00E+00	7.31E-17	1.44E+05	2.27E-06	1.80E+05	4.13E-06	1.91E-10	1.95E-07	1.58E-09	1.17E-07	2.20E-06	3.02E-07	3.57E-07	1.35E-07	0.00E+00	7.20E-09	3.22E-11	1.17E-22	3.48E-19	2.35E-31	1.28E-24	4.16E-38	3.99E-27	4.30E-31	1.24E-33	2.22E-23	1.08E-06	2.24E-37	1.36E-13	6.27E-14	5.88E-19	4.62E-28	2.70E-45	1.16E-38	4.37E-34	0.00E+00	4.10E-22	1.54E-09	2.31E-07	0.00E+00	0.00E+00	1.34E-07	1.31E-07	9.85E-23
2.49E-09	900	1.22E+19	0.00E+00	5.19E-07	6.76E+05	0.00E+00	7.37E-17	1.44E+05	2.33E-06	1.80E+05	4.24E-06	1.96E-10	2.00E-07	1.59E-09	1.20E-07	2.26E-06	3.10E-07	3.66E-07	1.39E-07	0.00E+00	7.40E-09	3.30E-11	1.21E-22	3.57E-19	2.48E-31	1.35E-24	4.41E-38	4.10E-27	4.53E-31	1.28E-33	2.29E-23	1.11E-06	2.38E-37	1.40E-13	6.44E-14	6.04E-19	4.76E-28	2.86E-45	1.23E-38	4.61E-34	0.00E+00	4.32E-22	1.58E-09	2.37E-07	0.00E+00	0.00E+00	1.38E-07	1.34E-07	1.04E-22
2.50E-09	900	1.22E+19	0.00E+00	5.33E-07	6.76E+05	0.00E+00	7.44E-17	1.44E+05	2.39E-06	1.80E+05	4.35E-06	2.02E-10	2.06E-07	1.60E-09	1.24E-07	2.32E-06	3.18E-07	3.75E-07	1.42E-07	0.00E+00	7.60E-09	3.39E-11	1.25E-22	3.67E-19	2.62E-31	1.42E-24	4.68E-38	4.21E-27	4.77E-31	1.31E-33	2.35E-23	1.14E-06	2.52E-37	1.43E-13	6.61E-14	6.21E-19	4.89E-28	3.02E-45	1.30E-38	4.87E-34	0.00E+00	4.55E-22	1.62E-09	2.44E-07	0.00E+00	0.00E+00	1.41E-07	1.38E-07	1.10E-22
2.51E-09	900	1.22E+19	0.00E+00	5.48E-07	6.76E+05	0.00E+00	7.51E-17	1.44E+05	2.46E-06	1.80E+05	4.47E-06	2.07E-10	2.11E-07	1.61E-09	1.27E-07	2.38E-06	3.27E-07	3.85E-07	1.46E-07	0.00E+00	7.80E-09	3.49E-11	1.29E-22	3.77E-19	2.77E-31	1.50E-24	4.97E-38	4.32E-27	5.03E-31	1.35E-33	2.42E-23	1.17E-06	2.68E-37	1.47E-13	6.79E-14	6.38E-19	5.04E-28	3.19E-45	1.37E-38	5.15E-34	0.00E+00	4.80E-22	1.66E-09	2.50E-07	0.00E+00	0.00E+00	1.45E-07	1.42E-07	1.16E-22
2.52E-09	900	1.22E+19	0.00E+00	5.63E-07	6.76E+05	0.00E+00	7.57E-17	1.44E+05	2.52E-06	1.80E+05	4.59E-06	2.13E-10	2.17E-07	1.62E-09	1.30E-07	2.45E-06	3.36E-07	3.95E-07	1.50E-07	0.00E+00	8.02E-09	3.58E-11	1.34E-22	3.88E-19	2.92E-31	1.59E-24	5.27E-38	4.44E-27	5.30E-31	1.39E-33	2.49E-23	1.20E-06	2.84E-37	1.51E-13	6.97E-14	6.56E-19	5.18E-28	3.37E-45	1.45E-38	5.44E-34	0.00E+00	5.06E-22	1.71E-09	2.57E-07	0.00E+00	0.00E+00	1.49E-07	1.45E-07	1.22E-22
2.53E-09	900	1.22E+19	0.00E+00	5.78E-07	6.76E+05	0.00E+00	7.64E-17	1.44E+05	2.59E-06	1.80E+05	4.71E-06	2.19E-10	2.23E-07	1.64E-09	1.34E-07	2.51E-06	3.45E-07	4.05E-07	1.54E-07	0.00E+00	8.23E-09	3.68E-11	1.38E-22	3.99E-19	3.09E-31	1.67E-24	5.60E-38	4.57E-27	5.58E-31	1.43E-33	2.56E-23	1.23E-06	3.01E-37	1.55E-13	7.16E-14	6.74E-19	5.33E-28	3.56E-45	1.53E-38	5.74E-34	0.00E+00	5.34E-22	1.75E-09	2.64E-07	0.00E+00	0.00E+00	1.53E-07	1.49E-07	1.29E-22
2.54E-09	900	1.22E+19	0.00E+00	5.93E-07	6.76E+05	0.00E+00	7.71E-17	1.44E+05	2.66E-06	1.80E+05	4.84E-06	2.25E-10	2.29E-07	1.65E-09	1.38E-07	2.58E-06	3.54E-07	4.16E-07	1.58E-07	0.00E+00	8.46E-09	3.78E-11	1.43E-22	4.10E-19	3.26E-31	1.77E-24	5.94E-38	4.69E-27	5.88E-31	1.47E-33	2.64E-23	1.26E-06	3.20E-37	1.60E-13	7.35E-14	6.93E-19	5.48E-28	3.77E-45	1.62E-38	6.06E-34	0.00E+00	5.63E-22	1.80E-09	2.71E-07	0.00E+00	0.00E+00	1.57E-07	1.53E-07	1.36E-22
2.55E-09	900	1.22E+19	0.00E+00	6.09E-07	6.76E+05	0.00E+00	7.78E-17	1.44E+05	2.73E-06	1.80E+05	4.97E-06	2.31E-10	2.35E-07	1.66E-09	1.41E-07	2.65E-06	3.64E-07	4.26E-07	1.63E-07	0.00E+00	8.69E-09	3.88E-11	1.48E-22	4.21E-19	3.44E-31	1.86E-24	6.31E-38	4.82E-27	6.20E-31	1.51E-33	2.71E-23	1.30E-06	3.40E-37	1.64E-13	7.55E-14	7.12E-19	5.64E-28	3.98E-45	1.71E-38	6.40E-34	0.00E+00	5.94E-22	1.85E-09	2.78E-07	0.00E+00	0.00E+00	1.61E-07	1.58E-07	1.43E-22
2.56E-09	900	1.22E+19	0.00E+00	6.26E-07	6.76E+05	0.00E+00	7.85E-17	1.44E+05	2.81E-06	1.80E+05	5.10E-06	2.38E-10	2.41E-07	1.68E-09	1.45E-07	2.72E-06	3.74E-07	4.38E-07	1.67E-07	0.00E+00	8.92E-09	3.99E-11	1.54E-22	4.32E-19	3.63E-31	1.97E-24	6.70E-38	4.95E-27	6.53E-31	1.56E-33	2.79E-23	1.33E-06	3.60E-37	1.68E-13	7.76E-14	7.31E-19	5.80E-28	4.21E-45	1.80E-38	6.76E-34	0.00E+00	6.26E-22	1.90E-09	2.86E-07	0.00E+00	0.00E+00	1.66E-07	1.62E-07	1.51E-22
2.57E-09	900	1.22E+19	0.00E+00	6.42E-07	6.76E+05	0.00E+00	7.92E-17	1.44E+05	2.88E-06	1.80E+05	5.24E-06	2.44E-10	2.48E-07	1.69E-09	1.49E-07	2.79E-06	3.84E-07	4.49E-07	1.72E-07	0.00E+00	9.16E-09	4.09E-11	1.59E-22	4.44E-19	3.84E-31	2.08E-24	7.12E-38	5.09E-27	6.89E-31	1.60E-33	2.87E-23	1.37E-06	3.83E-37	1.73E-13	7.97E-14	7.52E-19	5.97E-28	4.45E-45	1.90E-38	7.14E-34	0.00E+00	6.61E-22	1.95E-09	2.93E-07	0.00E+00	0.00E+00	1.70E-07	1.66E-07	1.59E-22
2.58E-09	900	1.22E+19	0.00E+00	6.60E-07	6.76E+05	0.00E+00	8.00E-17	1.44E+05	2.96E-06	1.80E+05	5.38E-06	2.51E-10	2.55E-07	1.70E-09	1.53E-07	2.87E-06	3.94E-07	4.61E-07	1.76E-07	0.00E+00	9.41E-09	4.21E-11	1.65E-22	4.57E-19	4.05E-31	2.19E-24	7.56E-38	5.23E-27	7.26E-31	1.65E-33	2.95E-23	1.41E-06	4.06E-37	1.78E-13	8.18E-14	7.72E-19	6.14E-28	4.70E-45	2.01E-38	7.54E-34	0.00E+00	6.97E-22	2.00E-09	3.01E-07	0.00E+00	0.00E+00	1.75E-07	1.71E-07	1.68E-22
2.59E-09	900	1.22E+19	0.00E+00	6.77E-07	6.76E+05	0.00E+00	8.07E-17	1.44E+05	3.04E-06	1.80E+05	5.53E-06	2.58E-10	2.62E-07	1.72E-09	1.57E-07	2.95E-06	4.05E-07	4.73E-07	1.81E-07	0.00E+00	9.67E-09	4.32E-11	1.71E-22	4.69E-19	4.27E-31	2.31E-24	8.03E-38	5.37E-27	7.65E-31	1.70E-33	3.03E-23	1.44E-06	4.32E-37	1.83E-13	8.40E-14	7.94E-19	6.31E-28	4.96E-45	2.12E-38	7.96E-34	0.00E+00	7.35E-22	2.06E-09	3.09E-07	0.00E+00	0.00E+00	1.80E-07	1.75E-07	1.77E-22
2.60E-09	900	1.22E+19	0.00E+00	6.96E-07	6.76E+05	0.00E+00	8.14E-17	1.44E+05	3.12E-06	1.80E+05	5.68E-06	2.65E-10	2.69E-07	1.73E-09	1.61E-07	3.03E-06	4.16E-07	4.85E-07	1.86E-07	0.00E+00	9.93E-09	4.44E-11	1.77E-22	4.82E-19	4.51E-31	2.44E-24	8.53E-38	5.52E-27	8.06E-31	1.75E-33	3.12E-23	1.48E-06	4.58E-37	1.87E-13	8.63E-14	8.16E-19	6.49E-28	5.24E-45	2.24E-38	8.40E-34	0.00E+00	7.75E-22	2.11E-09	3.18E-07	0.00E+00	0.00E+00	1.84E-07	1.80E-07	1.87E-22
2.61E-09	900	1.22E+19	0.00E+00	7.14E-07	6.76E+05	0.00E+00	8.21E-17	1.44E+05	3.20E-06	1.80E+05	5.83E-06	2.72E-10	2.76E-07	1.75E-09	1.66E-07	3.11E-06	4.27E-07	4.98E-07	1.91E-07	0.00E+00	1.02E-08	4.56E-11	1.83E-22	4.96E-19	4.76E-31	2.57E-24	9.06E-38	5.67E-27	8.50E-31	1.80E-33	3.21E-23	1.52E-06	4.87E-37	1.93E-13	8.86E-14	8.38E-19	6.68E-28	5.54E-45	2.37E-38	8.87E-34	0.00E+00	8.17E-22	2.17E-09	3.26E-07	0.00E+00	0.00E+00	1.89E-07	1.85E-07	1.97E-22
2.62E-09	900	1.22E+19	0.00E+00	7.34E-07	6.76E+05	0.00E+00	8.29E-17	1.44E+05	3.29E-06	1.80E+05	5.99E-06	2.80E-10	2.83E-07	1.76E-09	1.70E-07	3.19E-06	4.39E-07	5.11E-07	1.96E-07	0.00E+00	1.05E-08	4.68E-11	1.90E-22	5.09E-19	5.03E-31	2.72E-24	9.62E-38	5.82E-27	8.95E-31	1.85E-33	3.30E-23	1.56E-06	5.17E-37	1.98E-13	9.10E-14	8.61E-19	6.87E-28	5.85E-45	2.50E-38	9.37E-34	0.00E+00	8.62E-22	2.23E-09	3.35E-07	0.00E+00	0.00E+00	1.94E-07	1.90E-07	2.07E-22
2.63E-09	900	1.22E+19	0.00E+00	7.53E-07	6.76E+05	0.00E+00	8.36E-17	1.44E+05	3.38E-06	1.80E+05	6.15E-06	2.87E-10	2.91E-07	1.77E-09	1.75E-07	3.28E-06	4.50E-07	5.24E-07	2.01E-07	0.00E+00	1.08E-08	4.81E-11	1.97E-22	5.23E-19	5.31E-31	2.87E-24	1.02E-37	5.98E-27	9.44E-31	1.90E-33	3.40E-23	1.61E-06	5.49E-37	2.03E-13	9.35E-14	8.85E-19	7.07E-28	6.18E-45	2.64E-38	9.89E-34	0.00E+00	9.09E-22	2.29E-09	3.44E-07	0.00E+00	0.00E+00	2.00E-07	1.95E-07	2.19E-22
2.64E-09	900	1.22E+19	0.00E+00	7.74E-07	6.76E+05	0.00E+00	8.44E-17	1.44E+05	3.47E-06	1.80E+05	6.31E-06	2.95E-10	2.99E-07	1.79E-09	1.80E-07	3.37E-06	4.63E-07	5.38E-07	2.07E-07	0.00E+00	1.10E-08	4.94E-11	2.04E-22	5.38E-19	5.60E-31	3.02E-24	1.09E-37	6.15E-27	9.95E-31	1.95E-33	3.49E-23	1.65E-06	5.84E-37	2.09E-13	9.60E-14	9.09E-19	7.27E-28	6.53E-45	2.78E-38	1.04E-33	0.00E+00	9.58E-22	2.35E-09	3.53E-07	0.00E+00	0.00E+00	2.05E-07	2.00E-07	2.31E-22
2.65E-09	900	1.22E+19	0.00E+00	7.94E-07	6.76E+05	0.00E+00	8.51E-17	1.44E+05	3.56E-06	1.80E+05	6.48E-06	3.03E-10	3.07E-07	1.81E-09	1.84E-07	3.46E-06	4.75E-07	5.52E-07	2.12E-07	0.00E+00	1.13E-08	5.07E-11	2.11E-22	5.52E-19	5.91E-31	3.19E-24	1.15E-37	6.32E-27	1.05E-30	2.01E-33	3.59E-23	1.69E-06	6.20E-37	2.14E-13	9.86E-14	9.34E-19	7.47E-28	6.90E-45	2.94E-38	1.10E-33	0.00E+00	1.01E-21	2.41E-09	3.63E-07	0.00E+00	0.00E+00	2.11E-07	2.05E-07	2.43E-22
2.66E-09	900	1.22E+19	0.00E+00	8.16E-07	6.76E+05	0.00E+00	8.59E-17	1.44E+05	3.66E-06	1.80E+05	6.66E-06	3.12E-10	3.15E-07	1.82E-09	1.89E-07	3.55E-06	4.88E-07	5.66E-07	2.18E-07	0.00E+00	1.17E-08	5.21E-11	2.19E-22	5.68E-19	6.24E-31	3.37E-24	1.23E-37	6.49E-27	1.10E-30	2.07E-33	3.69E-23	1.74E-06	6.59E-37	2.20E-13	1.01E-13	9.60E-19	7.69E-28	7.29E-45	3.10E-38	1.16E-33	0.00E+00	1.07E-21	2.48E-09	3.73E-07	0.00E+00	0.00E+00	2.16E-07	2.11E-07	2.57E-22
2.67E-09	900	1.22E+19	0.00E+00	8.38E-07	6.76E+05	0.00E+00	8.67E-17	1.44E+05	3.76E-06	1.80E+05	6.84E-06	3.20E-10	3.24E-07	1.84E-09	1.95E-07	3.64E-06	5.01E-07	5.81E-07	2.24E-07	0.00E+00	1.20E-08	5.35E-11	2.27E-22	5.83E-19	6.58E-31	3.55E-24	1.30E-37	6.67E-27	1.16E-30	2.13E-33	3.80E-23	1.79E-06	7.00E-37	2.26E-13	1.04E-13	9.86E-19	7.90E-28	7.70E-45	3.28E-38	1.23E-33	0.00E+00	1.12E-21	2.54E-09	3.83E-07	0.00E+00	0.00E+00	2.22E-07	2.17E-07	2.71E-22
2.68E-09	900	1.22E+19	0.00E+00	8.60E-07	6.76E+05	0.00E+00	8.75E-17	1.44E+05	3.86E-06	1.80E+05	7.02E-06	3.29E-10	3.33E-07	1.85E-09	2.00E-07	3.74E-06	5.15E-07	5.96E-07	2.30E-07	0.00E+00	1.23E-08	5.50E-11	2.35E-22	5.99E-19	6.95E-31	3.75E-24	1.39E-37	6.85E-27	1.23E-30	2.19E-33	3.91E-23	1.83E-06	7.44E-37	2.32E-13	1.07E-13	1.01E-18	8.13E-28	8.13E-45	3.46E-38	1.30E-33	0.00E+00	1.18E-21	2.61E-09	3.93E-07	0.00E+00	0.00E+00	2.28E-07	2.22E-07	2.85E-22
2.69E-09	900	1.22E+19	0.00E+00	8.83E-07	6.76E+05	0.00E+00	8.82E-17	1.44E+05	3.96E-06	1.80E+05	7.21E-06	3.38E-10	3.42E-07	1.87E-09	2.05E-07	3.84E-06	5.28E-07	6.12E-07	2.36E-07	0.00E+00	1.26E-08	5.65E-11	2.44E-22	6.16E-19	7.33E-31	3.95E-24	1.48E-37	7.04E-27	1.29E-30	2.25E-33	4.02E-23	1.88E-06	7.91E-37	2.38E-13	1.10E-13	1.04E-18	8.36E-28	8.59E-45	3.65E-38	1.37E-33	0.00E+00	1.25E-21	2.68E-09	4.04E-07	0.00E+00	0.00E+00	2.34E-07	2.28E-07	3.01E-22
2.70E-09	900	1.22E+19	0.00E+00	9.07E-07	6.76E+05	0.00E+00	8.90E-17	1.44E+05	4.07E-06	1.80E+05	7.41E-06	3.47E-10	3.51E-07	1.89E-09	2.11E-07	3.95E-06	5.43E-07	6.28E-07	2.43E-07	0.00E+00	1.30E-08	5.80E-11	2.53E-22	6.33E-19	7.74E-31	4.17E-24	1.57E-37	7.23E-27	1.36E-30	2.31E-33	4.13E-23	1.93E-06	8.41E-37	2.45E-13	1.13E-13	1.07E-18	8.59E-28	9.07E-45	3.85E-38	1.45E-33	0.00E+00	1.32E-21	2.75E-09	4.14E-07	0.00E+00	0.00E+00	2.41E-07	2.35E-07	3.18E-22
2.71E-09	900	1.22E+19	0.00E+00	9.32E-07	6.76E+05	0.00E+00	8.98E-17	1.44E+05	4.18E-06	1.80E+05	7.61E-06	3.57E-10	3.60E-07	1.90E-09	2.16E-07	4.05E-06	5.57E-07	6.44E-07	2.49E-07	0.00E+00	1.33E-08	5.96E-11	2.63E-22	6.50E-19	8.17E-31	4.40E-24	1.67E-37	7.43E-27	1.44E-30	2.38E-33	4.25E-23	1.99E-06	8.95E-37	2.52E-13	1.16E-13	1.10E-18	8.84E-28	9.58E-45	4.07E-38	1.53E-33	0.00E+00	1.39E-21	2.83E-09	4.26E-07	0.00E+00	0.00E+00	2.47E-07	2.41E-07	3.35E-22
2.72E-09	900	1.22E+19	0.00E+00	9.57E-07	6.76E+05	0.00E+00	9.06E-17	1.44E+05	4.29E-06	1.80E+05	7.81E-06	3.67E-10	3.70E-07	1.92E-09	2.22E-07	4.16E-06	5.72E-07	6.61E-07	2.56E-07	0.00E+00	1.37E-08	6.12E-11	2.73E-22	6.68E-19	8.62E-31	4.64E-24	1.77E-37	7.63E-27	1.52E-30	2.45E-33	4.37E-23	2.04E-06	9.51E-37	2.58E-13	1.19E-13	1.13E-18	9.09E-28	1.01E-44	4.30E-38	1.61E-33	0.00E+00	1.47E-21	2.90E-09	4.37E-07	0.00E+00	0.00E+00	2.54E-07	2.47E-07	3.53E-22
2.73E-09	900	1.22E+19	0.00E+00	9.82E-07	6.76E+05	0.00E+00	9.15E-17	1.44E+05	4.41E-06	1.80E+05	8.02E-06	3.77E-10	3.80E-07	1.94E-09	2.28E-07	4.27E-06	5.88E-07	6.79E-07	2.63E-07	0.00E+00	1.40E-08	6.28E-11	2.83E-22	6.86E-19	9.10E-31	4.90E-24	1.89E-37	7.84E-27	1.60E-30	2.52E-33	4.49E-23	2.09E-06	1.01E-36	2.65E-13	1.22E-13	1.16E-18	9.34E-28	1.07E-44	4.53E-38	1.70E-33	0.00E+00	1.55E-21	2.98E-09	4.49E-07	0.00E+00	0.00E+00	2.61E-07	2.54E-07	3.72E-22
2.74E-09	900	1.22E+19	0.00E+00	1.01E-06	6.76E+05	0.00E+00	9.23E-17	1.44E+05	4.53E-06	1.80E+05	8.24E-06	3.87E-10	3.90E-07	1.96E-09	2.34E-07	4.39E-06	6.04E-07	6.97E-07	2.70E-07	0.00E+00	1.44E-08	6.45E-11	2.94E-22	7.05E-19	9.60E-31	5.17E-24	2.01E-37	8.05E-27	1.68E-30	2.59E-33	4.62E-23	2.15E-06	1.08E-36	2.72E-13	1.25E-13	1.19E-18	9.61E-28	1.13E-44	4.79E-38	1.80E-33	0.00E+00	1.63E-21	3.06E-09	4.61E-07	0.00E+00	0.00E+00	2.68E-07	2.61E-07	3.93E-22
2.75E-09	900	1.22E+19	0.00E+00	1.04E-06	6.76E+05	0.00E+00	9.31E-17	1.44E+05	4.65E-06	1.80E+05	8.46E-06	3.98E-10	4.01E-07	1.97E-09	2.41E-07	4.51E-06	6.20E-07	7.15E-07	2.77E-07	0.00E+00	1.48E-08	6.63E-11	3.05E-22	7.24E-19	1.01E-30	5.45E-24	2.14E-37	8.27E-27	1.77E-30	2.66E-33	4.75E-23	2.21E-06	1.15E-36	2.80E-13	1.29E-13	1.22E-18	9.88E-28	1.19E-44	5.05E-38	1.90E-33	0.00E+00	1.72E-21	3.15E-09	4.73E-07	0.00E+00	0.00E+00	2.75E-07	2.68E-07	4.14E-22
2.76E-09	900	1.22E+19	0.00E+00	1.06E-06	6.76E+05	0.00E+00	9.39E-17	1.44E+05	4.77E-06	1.80E+05	8.69E-06	4.09E-10	4.12E-07	1.99E-09	2.47E-07	4.63E-06	6.37E-07	7.34E-07	2.85E-07	0.00E+00	1.52E-08	6.81E-11	3.17E-22	7.44E-19	1.07E-30	5.75E-24	2.27E-37	8.50E-27	1.87E-30	2.74E-33	4.88E-23	2.27E-06	1.22E-36	2.87E-13	1.32E-13	1.26E-18	1.02E-27	1.26E-44	5.33E-38	2.00E-33	0.00E+00	1.81E-21	3.23E-09	4.86E-07	0.00E+00	0.00E+00	2.82E-07	2.75E-07	4.37E-22
2.77E-09	900	1.22E+19	0.00E+00	1.09E-06	6.76E+05	0.00E+00	9.48E-17	1.44E+05	4.90E-06	1.80E+05	8.92E-06	4.20E-10	4.23E-07	2.01E-09	2.54E-07	4.75E-06	6.54E-07	7.53E-07	2.92E-07	0.00E+00	1.56E-08	6.99E-11	3.29E-22	7.65E-19	1.13E-30	6.07E-24	2.42E-37	8.73E-27	1.97E-30	2.82E-33	5.02E-23	2.33E-06	1.30E-36	2.95E-13	1.36E-13	1.29E-18	1.04E-27	1.33E-44	5.63E-38	2.11E-33	0.00E+00	1.91E-21	3.32E-09	4.99E-07	0.00E+00	0.00E+00	2.90E-07	2.82E-07	4.61E-22
2.78E-09	900	1.22E+19	0.00E+00	1.12E-06	6.76E+05	0.00E+00	9.57E-17	1.44E+05	5.03E-06	1.80E+05	9.16E-06	4.31E-10	4.34E-07	2.03E-09	2.61E-07	4.88E-06	6.71E-07	7.73E-07	3.00E-07	0.00E+00	1.61E-08	7.18E-11	3.42E-22	7.85E-19	1.19E-30	6.40E-24	2.58E-37	8.97E-27	2.08E-30	2.90E-33	5.16E-23	2.39E-06	1.38E-36	3.03E-13	1.39E-13	1.33E-18	1.07E-27	1.40E-44	5.94E-38	2.23E-33	0.00E+00	2.02E-21	3.41E-09	5.13E-07	0.00E+00	0.00E+00	2.98E-07	2.90E-07	4.86E-22
2.79E-09	900	1.22E+19	0.00E+00	1.15E-06	6.76E+05	0.00E+00	9.65E-17	1.44E+05	5.17E-06	1.80E+05	9.41E-06	4.43E-10	4.46E-07	2.05E-09	2.68E-07	5.01E-06	6.90E-07	7.93E-07	3.08E-07	0.00E+00	1.65E-08	7.38E-11	3.55E-22	8.07E-19	1.26E-30	6.75E-24	2.74E-37	9.21E-27	2.19E-30	2.98E-33	5.31E-23	2.46E-06	1.47E-36	3.11E-13	1.43E-13	1.36E-18	1.10E-27	1.48E-44	6.27E-38	2.35E-33	0.00E+00	2.13E-21	3.50E-09	5.26E-07	0.00E+00	0.00E+00	3.06E-07	2.98E-07	5.12E-22
2.80E-09	900	1.22E+19	0.00E+00	1.18E-06	6.76E+05	0.00E+00	9.74E-17	1.44E+05	5.31E-06	1.80E+05	9.66E-06	4.55E-10	4.58E-07	2.07E-09	2.75E-07	5.15E-06	7.08E-07	8.14E-07	3.16E-07	0.00E+00	1.69E-08	7.57E-11	3.69E-22	8.29E-19	1.33E-30	7.12E-24	2.92E-37	9.46E-27	2.31E-30	3.06E-33	5.45E-23	2.52E-06	1.56E-36	3.20E-13	1.47E-13	1.40E-18	1.13E-27	1.57E-44	6.62E-38	2.48E-33	0.00E+00	2.24E-21	3.59E-09	5.41E-07	0.00E+00	0.00E+00	3.14E-07	3.06E-07	5.40E-22
2.81E-09	900	1.22E+19	0.00E+00	1.21E-06	6.76E+05	0.00E+00	9.83E-17	1.44E+05	5.45E-06	1.80E+05	9.92E-06	4.68E-10	4.71E-07	2.09E-09	2.82E-07	5.29E-06	7.27E-07	8.36E-07	3.25E-07	0.00E+00	1.74E-08	7.78E-11	3.83E-22	8.52E-19	1.40E-30	7.51E-24	3.11E-37	9.72E-27	2.44E-30	3.15E-33	5.61E-23	2.59E-06	1.66E-36	3.28E-13	1.51E-13	1.44E-18	1.17E-27	1.65E-44	6.99E-38	2.62E-33	0.00E+00	2.36E-21	3.69E-09	5.55E-07	0.00E+00	0.00E+00	3.22E-07	3.14E-07	5.70E-22
2.82E-09	900	1.22E+19	0.00E+00	1.25E-06	6.76E+05	0.00E+00	9.92E-17	1.44E+05	5.60E-06	1.80E+05	1.02E-05	4.80E-10	4.83E-07	2.11E-09	2.90E-07	5.43E-06	7.47E-07	8.58E-07	3.34E-07	0.00E+00	1.79E-08	7.99E-11	3.98E-22	8.75E-19	1.48E-30	7.93E-24	3.31E-37	9.98E-27	2.57E-30	3.24E-33	5.77E-23	2.66E-06	1.77E-36	3.37E-13	1.55E-13	1.48E-18	1.20E-27	1.75E-44	7.37E-38	2.77E-33	0.00E+00	2.49E-21	3.79E-09	5.70E-07	0.00E+00	0.00E+00	3.31E-07	3.23E-07	6.01E-22
2.83E-09	900	1.22E+19	0.00E+00	1.28E-06	6.76E+05	0.00E+00	1.00E-16	1.44E+05	5.75E-06	1.80E+05	1.05E-05	4.93E-10	4.96E-07	2.13E-09	2.98E-07	5.57E-06	7.67E-07	8.80E-07	3.43E-07	0.00E+00	1.83E-08	8.21E-11	4.14E-22	8.99E-19	1.56E-30	8.36E-24	3.53E-37	1.03E-26	2.71E-30	3.33E-33	5.93E-23	2.73E-06	1.89E-36	3.46E-13	1.59E-13	1.52E-18	1.23E-27	1.84E-44	7.78E-38	2.92E-33	0.00E+00	2.63E-21	3.89E-09	5.85E-07	0.00E+00	0.00E+00	3.40E-07	3.31E-07	6.34E-22
2.84E-09	900	1.22E+19	0.00E+00	1.32E-06	6.76E+05	0.00E+00	1.01E-16	1.44E+05	5.90E-06	1.80E+05	1.07E-05	5.07E-10	5.10E-07	2.16E-09	3.06E-07	5.72E-06	7.88E-07	9.04E-07	3.52E-07	0.00E+00	1.88E-08	8.43E-11	4.30E-22	9.23E-19	1.64E-30	8.82E-24	3.76E-37	1.05E-26	2.85E-30	3.43E-33	6.09E-23	2.80E-06	2.01E-36	3.56E-13	1.64E-13	1.56E-18	1.27E-27	1.95E-44	8.21E-38	3.08E-33	0.00E+00	2.77E-21	3.99E-09	6.01E-07	0.00E+00	0.00E+00	3.49E-07	3.40E-07	6.68E-22
2.85E-09	900	1.22E+19	0.00E+00	1.35E-06	6.76E+05	0.00E+00	1.02E-16	1.44E+05	6.06E-06	1.80E+05	1.10E-05	5.21E-10	5.23E-07	2.18E-09	3.14E-07	5.88E-06	8.09E-07	9.27E-07	3.62E-07	0.00E+00	1.93E-08	8.66E-11	4.47E-22	9.49E-19	1.73E-30	9.30E-24	4.00E-37	1.08E-26	3.01E-30	3.52E-33	6.26E-23	2.88E-06	2.14E-36	3.65E-13	1.68E-13	1.60E-18	1.30E-27	2.05E-44	8.67E-38	3.25E-33	0.00E+00	2.92E-21	4.10E-09	6.17E-07	0.00E+00	0.00E+00	3.58E-07	3.49E-07	7.05E-22
2.86E-09	900	1.22E+19	0.00E+00	1.39E-06	6.76E+05	0.00E+00	1.03E-16	1.44E+05	6.23E-06	1.80E+05	1.13E-05	5.35E-10	5.38E-07	2.20E-09	3.23E-07	6.04E-06	8.31E-07	9.52E-07	3.71E-07	0.00E+00	1.99E-08	8.89E-11	4.65E-22	9.75E-19	1.83E-30	9.81E-24	4.27E-37	1.11E-26	3.17E-30	3.62E-33	6.44E-23	2.96E-06	2.28E-36	3.75E-13	1.72E-13	1.65E-18	1.34E-27	2.17E-44	9.15E-38	3.43E-33	0.00E+00	3.08E-21	4.21E-09	6.34E-07	0.00E+00	0.00E+00	3.68E-07	3.59E-07	7.43E-22
2.87E-09	900	1.22E+19	0.00E+00	1.42E-06	6.76E+05	0.00E+00	1.04E-16	1.44E+05	6.39E-06	1.80E+05	1.16E-05	5.50E-10	5.52E-07	2.22E-09	3.31E-07	6.20E-06	8.53E-07	9.77E-07	3.81E-07	0.00E+00	2.04E-08	9.13E-11	4.84E-22	1.00E-18	1.93E-30	1.04E-23	4.55E-37	1.14E-26	3.34E-30	3.73E-33	6.62E-23	3.04E-06	2.43E-36	3.85E-13	1.77E-13	1.69E-18	1.38E-27	2.29E-44	9.65E-38	3.62E-33	0.00E+00	3.25E-21	4.33E-09	6.51E-07	0.00E+00	0.00E+00	3.78E-07	3.68E-07	7.84E-22
2.88E-09	900	1.22E+19	0.00E+00	1.46E-06	6.76E+05	0.00E+00	1.05E-16	1.44E+05	6.57E-06	1.80E+05	1.19E-05	5.65E-10	5.67E-07	2.25E-09	3.40E-07	6.37E-06	8.76E-07	1.00E-06	3.92E-07	0.00E+00	2.10E-08	9.38E-11	5.03E-22	1.03E-18	2.04E-30	1.09E-23	4.85E-37	1.17E-26	3.52E-30	3.83E-33	6.80E-23	3.12E-06	2.59E-36	3.96E-13	1.82E-13	1.74E-18	1.42E-27	2.42E-44	1.02E-37	3.82E-33	0.00E+00	3.43E-21	4.44E-09	6.69E-07	0.00E+00	0.00E+00	3.88E-07	3.78E-07	8.27E-22
2.89E-09	900	1.22E+19	0.00E+00	1.50E-06	6.76E+05	0.00E+00	1.06E-16	1.44E+05	6.74E-06	1.80E+05	1.23E-05	5.80E-10	5.82E-07	2.27E-09	3.49E-07	6.54E-06	9.00E-07	1.03E-06	4.02E-07	0.00E+00	2.15E-08	9.63E-11	5.24E-22	1.06E-18	2.15E-30	1.15E-23	5.17E-37	1.20E-26	3.72E-30	3.94E-33	6.99E-23	3.20E-06	2.76E-36	4.06E-13	1.87E-13	1.79E-18	1.45E-27	2.55E-44	1.08E-37	4.03E-33	0.00E+00	3.61E-21	4.56E-09	6.87E-07	0.00E+00	0.00E+00	3.98E-07	3.88E-07	8.72E-22
2.90E-09	900	1.22E+19	0.00E+00	1.54E-06	6.76E+05	0.00E+00	1.07E-16	1.44E+05	6.92E-06	1.80E+05	1.26E-05	5.96E-10	5.98E-07	2.30E-09	3.59E-07	6.71E-06	9.24E-07	1.06E-06	4.13E-07	0.00E+00	2.21E-08	9.89E-11	5.45E-22	1.09E-18	2.27E-30	1.22E-23	5.51E-37	1.24E-26	3.92E-30	4.05E-33	7.19E-23	3.29E-06	2.95E-36	4.17E-13	1.92E-13	1.84E-18	1.50E-27	2.69E-44	1.13E-37	4.26E-33	0.00E+00	3.81E-21	4.68E-09	7.05E-07	0.00E+00	0.00E+00	4.09E-07	3.99E-07	9.19E-22
2.91E-09	900	1.22E+19	0.00E+00	1.58E-06	6.76E+05	0.00E+00	1.08E-16	1.44E+05	7.11E-06	1.80E+05	1.29E-05	6.12E-10	6.14E-07	2.32E-09	3.68E-07	6.89E-06	9.49E-07	1.08E-06	4.24E-07	0.00E+00	2.27E-08	1.02E-10	5.68E-22	1.12E-18	2.39E-30	1.28E-23	5.87E-37	1.27E-26	4.13E-30	4.16E-33	7.39E-23	3.38E-06	3.14E-36	4.29E-13	1.97E-13	1.89E-18	1.54E-27	2.84E-44	1.20E-37	4.49E-33	0.00E+00	4.02E-21	4.81E-09	7.24E-07	0.00E+00	0.00E+00	4.20E-07	4.10E-07	9.69E-22
2.92E-09	900	1.22E+19	0.00E+00	1.63E-06	6.76E+05	0.00E+00	1.09E-16	1.44E+05	7.30E-06	1.80E+05	1.33E-05	6.29E-10	6.31E-07	2.35E-09	3.78E-07	7.08E-06	9.74E-07	1.11E-06	4.35E-07	0.00E+00	2.33E-08	1.04E-10	5.91E-22	1.15E-18	2.52E-30	1.35E-23	6.27E-37	1.31E-26	4.35E-30	4.28E-33	7.59E-23	3.47E-06	3.35E-36	4.40E-13	2.02E-13	1.94E-18	1.58E-27	3.00E-44	1.26E-37	4.74E-33	0.00E+00	4.24E-21	4.94E-09	7.44E-07	0.00E+00	0.00E+00	4.31E-07	4.21E-07	1.02E-21
2.93E-09	900	1.22E+19	0.00E+00	1.67E-06	6.76E+05	0.00E+00	1.10E-16	1.44E+05	7.50E-06	1.80E+05	1.36E-05	6.46E-10	6.48E-07	2.37E-09	3.89E-07	7.27E-06	1.00E-06	1.14E-06	4.47E-07	0.00E+00	2.39E-08	1.07E-10	6.15E-22	1.18E-18	2.66E-30	1.43E-23	6.68E-37	1.34E-26	4.59E-30	4.40E-33	7.81E-23	3.56E-06	3.57E-36	4.52E-13	2.08E-13	1.99E-18	1.62E-27	3.17E-44	1.33E-37	5.00E-33	0.00E+00	4.47E-21	5.07E-09	7.64E-07	0.00E+00	0.00E+00	4.43E-07	4.32E-07	1.08E-21
2.94E-09	900	1.22E+19	0.00E+00	1.72E-06	6.76E+05	0.00E+00	1.11E-16	1.44E+05	7.70E-06	1.80E+05	1.40E-05	6.63E-10	6.65E-07	2.40E-09	3.99E-07	7.46E-06	1.03E-06	1.17E-06	4.59E-07	0.00E+00	2.46E-08	1.10E-10	6.41E-22	1.21E-18	2.81E-30	1.50E-23	7.13E-37	1.38E-26	4.84E-30	4.53E-33	8.02E-23	3.66E-06	3.81E-36	4.64E-13	2.13E-13	2.04E-18	1.67E-27	3.35E-44	1.41E-37	5.28E-33	0.00E+00	4.71E-21	5.21E-09	7.84E-07	0.00E+00	0.00E+00	4.55E-07	4.44E-07	1.14E-21
2.95E-09	900	1.22E+19	0.00E+00	1.76E-06	6.76E+05	0.00E+00	1.12E-16	1.44E+05	7.91E-06	1.80E+05	1.44E-05	6.81E-10	6.83E-07	2.43E-09	4.10E-07	7.67E-06	1.06E-06	1.20E-06	4.72E-07	0.00E+00	2.52E-08	1.13E-10	6.67E-22	1.24E-18	2.96E-30	1.59E-23	7.61E-37	1.41E-26	5.10E-30	4.66E-33	8.25E-23	3.76E-06	4.07E-36	4.77E-13	2.19E-13	2.10E-18	1.72E-27	3.53E-44	1.48E-37	5.57E-33	0.00E+00	4.97E-21	5.35E-09	8.05E-07	0.00E+00	0.00E+00	4.67E-07	4.55E-07	1.20E-21
2.96E-09	900	1.22E+19	0.00E+00	1.81E-06	6.76E+05	0.00E+00	1.13E-16	1.44E+05	8.12E-06	1.80E+05	1.48E-05	7.00E-10	7.02E-07	2.46E-09	4.21E-07	7.87E-06	1.08E-06	1.24E-06	4.84E-07	0.00E+00	2.59E-08	1.16E-10	6.95E-22	1.28E-18	3.13E-30	1.67E-23	8.12E-37	1.45E-26	5.38E-30	4.79E-33	8.48E-23	3.86E-06	4.34E-36	4.90E-13	2.25E-13	2.16E-18	1.76E-27	3.73E-44	1.57E-37	5.87E-33	0.00E+00	5.24E-21	5.49E-09	8.27E-07	0.00E+00	0.00E+00	4.80E-07	4.68E-07	1.26E-21
2.97E-09	900	1.22E+19	0.00E+00	1.86E-06	6.76E+05	0.00E+00	1.14E-16	1.44E+05	8.34E-06	1.80E+05	1.52E-05	7.19E-10	7.20E-07	2.48E-09	4.32E-07	8.08E-06	1.11E-06	1.27E-06	4.97E-07	0.00E+00	2.66E-08	1.19E-10	7.24E-22	1.31E-18	3.30E-30	1.77E-23	8.67E-37	1.49E-26	5.67E-30	4.92E-33	8.71E-23	3.96E-06	4.63E-36	5.03E-13	2.31E-13	2.22E-18	1.81E-27	3.94E-44	1.65E-37	6.20E-33	0.00E+00	5.53E-21	5.64E-09	8.49E-07	0.00E+00	0.00E+00	4.93E-07	4.80E-07	1.33E-21
2.98E-09	900	1.22E+19	0.00E+00	1.91E-06	6.76E+05	0.00E+00	1.15E-16	1.44E+05	8.56E-06	1.80E+05	1.56E-05	7.39E-10	7.40E-07	2.51E-09	4.44E-07	8.30E-06	1.14E-06	1.30E-06	5.11E-07	0.00E+00	2.73E-08	1.22E-10	7.55E-22	1.35E-18	3.48E-30	1.86E-23	9.25E-37	1.53E-26	5.98E-30	5.06E-33	8.95E-23	4.07E-06	4.95E-36	5.17E-13	2.37E-13	2.28E-18	1.86E-27	4.15E-44	1.74E-37	6.54E-33	0.00E+00	5.83E-21	5.79E-09	8.72E-07	0.00E+00	0.00E+00	5.06E-07	4.93E-07	1.41E-21
2.99E-09	900	1.22E+19	0.00E+00	1.96E-06	6.76E+05	0.00E+00	1.16E-16	1.44E+05	8.79E-06	1.80E+05	1.60E-05	7.59E-10	7.60E-07	2.54E-09	4.56E-07	8.52E-06	1.17E-06	1.34E-06	5.24E-07	0.00E+00	2.81E-08	1.26E-10	7.87E-22	1.38E-18	3.67E-30	1.96E-23	9.88E-37	1.57E-26	6.30E-30	5.20E-33	9.20E-23	4.18E-06	5.28E-36	5.30E-13	2.44E-13	2.34E-18	1.91E-27	4.38E-44	1.84E-37	6.90E-33	0.00E+00	6.15E-21	5.95E-09	8.95E-07	0.00E+00	0.00E+00	5.20E-07	5.07E-07	1.48E-21
3.00E-09	900	1.22E+19	0.00E+00	2.01E-06	6.76E+05	0.00E+00	1.17E-16	1.44E+05	9.03E-06	1.80E+05	1.64E-05	7.79E-10	7.80E-07	2.57E-09	4.68E-07	8.75E-06	1.21E-06	1.37E-06	5.39E-07	0.00E+00	2.88E-08	1.29E-10	8.20E-22	1.42E-18	3.87E-30	2.07E-23	1.06E-36	1.62E-26	6.65E-30	5.35E-33	9.46E-23	4.29E-06	5.64E-36	5.45E-13	2.50E-13	2.40E-18	1.97E-27	4.63E-44	1.94E-37	7.28E-33	0.00E+00	6.48E-21	6.11E-09	9.20E-07	0.00E+00	0.00E+00	5.34E-07	5.20E-07	1.56E-21
3.01E-09	900	1.22E+19	0.00E+00	2.07E-06	6.76E+05	0.00E+00	1.18E-16	1.44E+05	9.27E-06	1.80E+05	1.69E-05	8.01E-10	8.01E-07	2.60E-09	4.81E-07	8.99E-06	1.24E-06	1.41E-06	5.53E-07	0.00E+00	2.96E-08	1.33E-10	8.55E-22	1.46E-18	4.09E-30	2.19E-23	1.13E-36	1.66E-26	7.01E-30	5.50E-33	9.72E-23	4.40E-06	6.02E-36	5.59E-13	2.57E-13	2.47E-18	2.02E-27	4.88E-44	2.05E-37	7.68E-33	0.00E+00	6.84E-21	6.27E-09	9.44E-07	0.00E+00	0.00E+00	5.48E-07	5.34E-07	1.65E-21
3.02E-09	900	1.22E+19	0.00E+00	2.12E-06	6.76E+05	0.00E+00	1.19E-16	1.44E+05	9.52E-06	1.80E+05	1.73E-05	8.22E-10	8.23E-07	2.64E-09	4.94E-07	9.23E-06	1.27E-06	1.45E-06	5.68E-07	0.00E+00	3.04E-08	1.36E-10	8.92E-22	1.50E-18	4.31E-30	2.31E-23	1.20E-36	1.71E-26	7.39E-30	5.66E-33	9.99E-23	4.52E-06	6.44E-36	5.75E-13	2.64E-13	2.53E-18	2.08E-27	5.16E-44	2.16E-37	8.11E-33	0.00E+00	7.21E-21	6.44E-09	9.70E-07	0.00E+00	0.00E+00	5.63E-07	5.48E-07	1.74E-21
3.03E-09	900	1.22E+19	0.00E+00	2.18E-06	6.76E+05	0.00E+00	1.20E-16	1.44E+05	9.78E-06	1.80E+05	1.78E-05	8.45E-10	8.45E-07	2.67E-09	5.07E-07	9.48E-06	1.31E-06	1.49E-06	5.83E-07	0.00E+00	3.12E-08	1.40E-10	9.30E-22	1.54E-18	4.55E-30	2.43E-23	1.29E-36	1.75E-26	7.79E-30	5.82E-33	1.03E-22	4.64E-06	6.88E-36	5.90E-13	2.71E-13	2.60E-18	2.14E-27	5.44E-44	2.28E-37	8.55E-33	0.00E+00	7.60E-21	6.61E-09	9.96E-07	0.00E+00	0.00E+00	5.78E-07	5.63E-07	1.83E-21
3.04E-09	900	1.22E+19	0.00E+00	2.24E-06	6.76E+05	0.00E+00	1.21E-16	1.44E+05	1.00E-05	1.80E+05	1.83E-05	8.68E-10	8.68E-07	2.70E-09	5.21E-07	9.73E-06	1.34E-06	1.52E-06	5.99E-07	0.00E+00	3.21E-08	1.44E-10	9.70E-22	1.58E-18	4.80E-30	2.56E-23	1.37E-36	1.80E-26	8.21E-30	5.98E-33	1.05E-22	4.77E-06	7.35E-36	6.06E-13	2.78E-13	2.67E-18	2.19E-27	5.74E-44	2.41E-37	9.03E-33	0.00E+00	8.02E-21	6.79E-09	1.02E-06	0.00E+00	0.00E+00	5.93E-07	5.78E-07	1.93E-21
3.05E-09	900	1.22E+19	0.00E+00	2.30E-06	6.76E+05	0.00E+00	1.23E-16	1.44E+05	1.03E-05	1.80E+05	1.88E-05	8.91E-10	8.91E-07	2.74E-09	5.35E-07	1.00E-05	1.38E-06	1.57E-06	6.15E-07	0.00E+00	3.29E-08	1.48E-10	1.01E-21	1.62E-18	5.06E-30	2.71E-23	1.47E-36	1.85E-26	8.66E-30	6.15E-33	1.08E-22	4.90E-06	7.85E-36	6.22E-13	2.86E-13	2.75E-18	2.26E-27	6.06E-44	2.54E-37	9.52E-33	0.00E+00	8.45E-21	6.97E-09	1.05E-06	0.00E+00	0.00E+00	6.09E-07	5.94E-07	2.04E-21
3.06E-09	900	1.22E+19	0.00E+00	2.36E-06	6.76E+05	0.00E+00	1.24E-16	1.44E+05	1.06E-05	1.80E+05	1.93E-05	9.15E-10	9.15E-07	2.77E-09	5.49E-07	1.03E-05	1.41E-06	1.61E-06	6.32E-07	0.00E+00	3.38E-08	1.51E-10	1.06E-21	1.67E-18	5.34E-30	2.85E-23	1.57E-36	1.90E-26	9.13E-30	6.32E-33	1.11E-22	5.03E-06	8.39E-36	6.39E-13	2.93E-13	2.82E-18	2.32E-27	6.40E-44	2.68E-37	1.00E-32	0.00E+00	8.92E-21	7.16E-09	1.08E-06	0.00E+00	0.00E+00	6.26E-07	6.10E-07	2.15E-21
3.07E-09	900	1.22E+19	0.00E+00	2.42E-06	6.76E+05	0.00E+00	1.25E-16	1.44E+05	1.09E-05	1.80E+05	1.98E-05	9.40E-10	9.40E-07	2.81E-09	5.64E-07	1.05E-05	1.45E-06	1.65E-06	6.49E-07	0.00E+00	3.47E-08	1.56E-10	1.10E-21	1.71E-18	5.63E-30	3.01E-23	1.68E-36	1.95E-26	9.62E-30	6.50E-33	1.14E-22	5.17E-06	8.97E-36	6.56E-13	3.01E-13	2.90E-18	2.38E-27	6.75E-44	2.83E-37	1.06E-32	0.00E+00	9.40E-21	7.36E-09	1.11E-06	0.00E+00	0.00E+00	6.43E-07	6.26E-07	2.27E-21
3.08E-09	900	1.22E+19	0.00E+00	2.49E-06	6.76E+05	0.00E+00	1.26E-16	1.44E+05	1.12E-05	1.80E+05	2.03E-05	9.66E-10	9.65E-07	2.84E-09	5.79E-07	1.08E-05	1.49E-06	1.69E-06	6.66E-07	0.00E+00	3.57E-08	1.60E-10	1.15E-21	1.76E-18	5.94E-30	3.17E-23	1.80E-36	2.00E-26	1.01E-29	6.68E-33	1.18E-22	5.30E-06	9.59E-36	6.74E-13	3.10E-13	2.98E-18	2.45E-27	7.12E-44	2.98E-37	1.12E-32	0.00E+00	9.91E-21	7.55E-09	1.14E-06	0.00E+00	0.00E+00	6.60E-07	6.43E-07	2.39E-21
3.09E-09	900	1.22E+19	0.00E+00	2.55E-06	6.76E+05	0.00E+00	1.27E-16	1.44E+05	1.15E-05	1.80E+05	2.09E-05	9.92E-10	9.91E-07	2.88E-09	5.95E-07	1.11E-05	1.53E-06	1.74E-06	6.84E-07	0.00E+00	3.66E-08	1.64E-10	1.20E-21	1.81E-18	6.27E-30	3.35E-23	1.92E-36	2.06E-26	1.07E-29	6.87E-33	1.21E-22	5.45E-06	1.03E-35	6.92E-13	3.18E-13	3.06E-18	2.52E-27	7.52E-44	3.15E-37	1.18E-32	0.00E+00	1.05E-20	7.76E-09	1.17E-06	0.00E+00	0.00E+00	6.78E-07	6.60E-07	2.52E-21
3.10E-09	900	1.22E+19	0.00E+00	2.62E-06	6.76E+05	0.00E+00	1.29E-16	1.44E+05	1.18E-05	1.80E+05	2.14E-05	1.02E-09	1.02E-06	2.92E-09	6.11E-07	1.14E-05	1.57E-06	1.78E-06	7.03E-07	0.00E+00	3.76E-08	1.69E-10	1.25E-21	1.86E-18	6.61E-30	3.53E-23	2.05E-36	2.11E-26	1.13E-29	7.07E-33	1.24E-22	5.59E-06	1.10E-35	7.11E-13	3.26E-13	3.14E-18	2.58E-27	7.93E-44	3.32E-37	1.24E-32	0.00E+00	1.10E-20	7.96E-09	1.20E-06	0.00E+00	0.00E+00	6.96E-07	6.78E-07	2.66E-21
3.11E-09	900	1.22E+19	0.00E+00	2.69E-06	6.76E+05	0.00E+00	1.30E-16	1.44E+05	1.21E-05	1.80E+05	2.20E-05	1.05E-09	1.05E-06	2.96E-09	6.27E-07	1.17E-05	1.61E-06	1.83E-06	7.21E-07	0.00E+00	3.87E-08	1.73E-10	1.31E-21	1.91E-18	6.97E-30	3.72E-23	2.20E-36	2.17E-26	1.19E-29	7.27E-33	1.28E-22	5.74E-06	1.17E-35	7.30E-13	3.35E-13	3.23E-18	2.66E-27	8.37E-44	3.50E-37	1.31E-32	0.00E+00	1.16E-20	8.18E-09	1.23E-06	0.00E+00	0.00E+00	7.15E-07	6.97E-07	2.80E-21
3.12E-09	900	1.22E+19	0.00E+00	2.77E-06	6.76E+05	0.00E+00	1.31E-16	1.44E+05	1.24E-05	1.80E+05	2.26E-05	1.07E-09	1.07E-06	3.00E-09	6.44E-07	1.20E-05	1.66E-06	1.88E-06	7.41E-07	0.00E+00	3.97E-08	1.78E-10	1.37E-21	1.96E-18	7.36E-30	3.93E-23	2.35E-36	2.23E-26	1.25E-29	7.47E-33	1.31E-22	5.90E-06	1.26E-35	7.50E-13	3.44E-13	3.31E-18	2.73E-27	8.84E-44	3.70E-37	1.39E-32	0.00E+00	1.23E-20	8.40E-09	1.26E-06	0.00E+00	0.00E+00	7.34E-07	7.15E-07	2.96E-21
3.13E-09	900	1.22E+19	0.00E+00	2.84E-06	6.76E+05	0.00E+00	1.32E-16	1.44E+05	1.28E-05	1.80E+05	2.32E-05	1.10E-09	1.10E-06	3.04E-09	6.61E-07	1.24E-05	1.70E-06	1.93E-06	7.61E-07	0.00E+00	4.08E-08	1.83E-10	1.43E-21	2.01E-18	7.76E-30	4.14E-23	2.52E-36	2.29E-26	1.32E-29	7.68E-33	1.35E-22	6.06E-06	1.34E-35	7.70E-13	3.53E-13	3.40E-18	2.80E-27	9.32E-44	3.90E-37	1.46E-32	0.00E+00	1.29E-20	8.63E-09	1.30E-06	0.00E+00	0.00E+00	7.54E-07	7.34E-07	3.12E-21
3.14E-09	900	1.22E+19	0.00E+00	2.92E-06	6.76E+05	0.00E+00	1.34E-16	1.44E+05	1.31E-05	1.80E+05	2.38E-05	1.13E-09	1.13E-06	3.08E-09	6.79E-07	1.27E-05	1.75E-06	1.98E-06	7.81E-07	0.00E+00	4.19E-08	1.87E-10	1.49E-21	2.07E-18	8.18E-30	4.37E-23	2.69E-36	2.35E-26	1.39E-29	7.90E-33	1.39E-22	6.22E-06	1.44E-35	7.91E-13	3.63E-13	3.49E-18	2.88E-27	9.84E-44	4.11E-37	1.54E-32	0.00E+00	1.36E-20	8.86E-09	1.33E-06	0.00E+00	0.00E+00	7.74E-07	7.54E-07	3.29E-21
3.15E-09	900	1.22E+19	0.00E+00	3.00E-06	6.76E+05	0.00E+00	1.35E-16	1.44E+05	1.34E-05	1.80E+05	2.45E-05	1.16E-09	1.16E-06	3.12E-09	6.97E-07	1.30E-05	1.80E-06	2.04E-06	8.02E-07	0.00E+00	4.30E-08	1.93E-10	1.56E-21	2.12E-18	8.63E-30	4.61E-23	2.88E-36	2.41E-26	1.47E-29	8.12E-33	1.42E-22	6.39E-06	1.54E-35	8.12E-13	3.73E-13	3.59E-18	2.96E-27	1.04E-43	4.34E-37	1.63E-32	0.00E+00	1.44E-20	9.10E-09	1.37E-06	0.00E+00	0.00E+00	7.95E-07	7.75E-07	3.47E-21
3.16E-09	900	1.22E+19	0.00E+00	3.08E-06	6.76E+05	0.00E+00	1.36E-16	1.44E+05	1.38E-05	1.80E+05	2.51E-05	1.20E-09	1.19E-06	3.17E-09	7.16E-07	1.34E-05	1.84E-06	2.09E-06	8.24E-07	0.00E+00	4.41E-08	1.98E-10	1.63E-21	2.18E-18	9.11E-30	4.86E-23	3.09E-36	2.48E-26	1.55E-29	8.35E-33	1.46E-22	6.56E-06	1.65E-35	8.34E-13	3.83E-13	3.69E-18	3.04E-27	1.10E-43	4.58E-37	1.72E-32	0.00E+00	1.52E-20	9.34E-09	1.41E-06	0.00E+00	0.00E+00	8.16E-07	7.95E-07	3.66E-21
3.17E-09	900	1.22E+19	0.00E+00	3.16E-06	6.76E+05	0.00E+00	1.38E-16	1.44E+05	1.42E-05	1.80E+05	2.58E-05	1.23E-09	1.23E-06	3.21E-09	7.35E-07	1.37E-05	1.89E-06	2.15E-06	8.46E-07	0.00E+00	4.53E-08	2.03E-10	1.70E-21	2.24E-18	9.61E-30	5.13E-23	3.31E-36	2.55E-26	1.63E-29	8.59E-33	1.50E-22	6.74E-06	1.77E-35	8.56E-13	3.93E-13	3.79E-18	3.13E-27	1.16E-43	4.83E-37	1.81E-32	0.00E+00	1.60E-20	9.59E-09	1.44E-06	0.00E+00	0.00E+00	8.38E-07	8.17E-07	3.86E-21
3.18E-09	900	1.22E+19	0.00E+00	3.24E-06	6.76E+05	0.00E+00	1.39E-16	1.44E+05	1.46E-05	1.80E+05	2.65E-05	1.26E-09	1.26E-06	3.26E-09	7.55E-07	1.41E-05	1.94E-06	2.20E-06	8.69E-07	0.00E+00	4.66E-08	2.09E-10	1.78E-21	2.30E-18	1.01E-29	5.41E-23	3.54E-36	2.62E-26	1.72E-29	8.83E-33	1.54E-22	6.92E-06	1.89E-35	8.79E-13	4.04E-13	3.89E-18	3.21E-27	1.22E-43	5.09E-37	1.91E-32	0.00E+00	1.69E-20	9.85E-09	1.48E-06	0.00E+00	0.00E+00	8.61E-07	8.39E-07	4.07E-21
3.19E-09	900	1.22E+19	0.00E+00	3.33E-06	6.76E+05	0.00E+00	1.41E-16	1.44E+05	1.50E-05	1.80E+05	2.72E-05	1.30E-09	1.29E-06	3.30E-09	7.76E-07	1.45E-05	2.00E-06	2.26E-06	8.92E-07	0.00E+00	4.78E-08	2.14E-10	1.86E-21	2.36E-18	1.07E-29	5.70E-23	3.80E-36	2.69E-26	1.82E-29	9.08E-33	1.59E-22	7.10E-06	2.03E-35	9.03E-13	4.15E-13	4.00E-18	3.30E-27	1.29E-43	5.37E-37	2.02E-32	0.00E+00	1.78E-20	1.01E-08	1.52E-06	0.00E+00	0.00E+00	8.84E-07	8.61E-07	4.29E-21
3.20E-09	900	1.22E+19	0.00E+00	3.42E-06	6.76E+05	0.00E+00	1.42E-16	1.44E+05	1.54E-05	1.80E+05	2.80E-05	1.33E-09	1.33E-06	3.35E-09	7.96E-07	1.49E-05	2.05E-06	2.32E-06	9.16E-07	0.00E+00	4.91E-08	2.20E-10	1.95E-21	2.43E-18	1.13E-29	6.01E-23	4.07E-36	2.76E-26	1.92E-29	9.33E-33	1.63E-22	7.29E-06	2.17E-35	9.27E-13	4.26E-13	4.10E-18	3.39E-27	1.36E-43	5.67E-37	2.13E-32	0.00E+00	1.87E-20	1.04E-08	1.56E-06	0.00E+00	0.00E+00	9.08E-07	8.84E-07	4.52E-21
3.21E-09	900	1.22E+19	0.00E+00	3.51E-06	6.76E+05	0.00E+00	1.43E-16	1.44E+05	1.58E-05	1.80E+05	2.87E-05	1.37E-09	1.36E-06	3.40E-09	8.18E-07	1.53E-05	2.11E-06	2.38E-06	9.41E-07	0.00E+00	5.04E-08	2.26E-10	2.04E-21	2.49E-18	1.19E-29	6.34E-23	4.36E-36	2.83E-26	2.02E-29	9.60E-33	1.68E-22	7.49E-06	2.33E-35	9.52E-13	4.37E-13	4.21E-18	3.49E-27	1.43E-43	5.98E-37	2.24E-32	0.00E+00	1.98E-20	1.07E-08	1.61E-06	0.00E+00	0.00E+00	9.32E-07	9.08E-07	4.77E-21
3.22E-09	900	1.22E+19	0.00E+00	3.61E-06	6.76E+05	0.00E+00	1.45E-16	1.44E+05	1.62E-05	1.80E+05	2.95E-05	1.40E-09	1.40E-06	3.45E-09	8.40E-07	1.57E-05	2.16E-06	2.45E-06	9.66E-07	0.00E+00	5.18E-08	2.32E-10	2.13E-21	2.56E-18	1.25E-29	6.69E-23	4.67E-36	2.91E-26	2.13E-29	9.87E-33	1.72E-22	7.69E-06	2.49E-35	9.78E-13	4.49E-13	4.33E-18	3.58E-27	1.51E-43	6.31E-37	2.37E-32	0.00E+00	2.08E-20	1.10E-08	1.65E-06	0.00E+00	0.00E+00	9.57E-07	9.33E-07	5.03E-21
3.23E-09	900	1.22E+19	0.00E+00	3.70E-06	6.76E+05	0.00E+00	1.46E-16	1.44E+05	1.66E-05	1.80E+05	3.03E-05	1.44E-09	1.44E-06	3.50E-09	8.63E-07	1.61E-05	2.22E-06	2.51E-06	9.92E-07	0.00E+00	5.32E-08	2.38E-10	2.23E-21	2.63E-18	1.32E-29	7.06E-23	5.01E-36	2.99E-26	2.25E-29	1.01E-32	1.77E-22	7.90E-06	2.67E-35	1.00E-12	4.61E-13	4.45E-18	3.68E-27	1.60E-43	6.66E-37	2.50E-32	0.00E+00	2.20E-20	1.12E-08	1.69E-06	0.00E+00	0.00E+00	9.83E-07	9.58E-07	5.31E-21
3.24E-09	900	1.22E+19	0.00E+00	3.80E-06	6.76E+05	0.00E+00	1.48E-16	1.44E+05	1.71E-05	1.80E+05	3.11E-05	1.48E-09	1.48E-06	3.56E-09	8.86E-07	1.66E-05	2.28E-06	2.58E-06	1.02E-06	0.00E+00	5.46E-08	2.45E-10	2.33E-21	2.70E-18	1.40E-29	7.44E-23	5.37E-36	3.07E-26	2.37E-29	1.04E-32	1.82E-22	8.11E-06	2.87E-35	1.03E-12	4.73E-13	4.57E-18	3.78E-27	1.68E-43	7.02E-37	2.63E-32	0.00E+00	2.32E-20	1.15E-08	1.74E-06	0.00E+00	0.00E+00	1.01E-06	9.84E-07	5.59E-21
3.25E-09	900	1.22E+19	0.00E+00	3.91E-06	6.76E+05	0.00E+00	1.50E-16	1.44E+05	1.75E-05	1.80E+05	3.19E-05	1.52E-09	1.52E-06	3.61E-09	9.10E-07	1.70E-05	2.34E-06	2.65E-06	1.05E-06	0.00E+00	5.61E-08	2.51E-10	2.44E-21	2.77E-18	1.47E-29	7.85E-23	5.76E-36	3.15E-26	2.50E-29	1.07E-32	1.87E-22	8.33E-06	3.07E-35	1.06E-12	4.86E-13	4.69E-18	3.88E-27	1.78E-43	7.41E-37	2.78E-32	0.00E+00	2.44E-20	1.19E-08	1.79E-06	0.00E+00	0.00E+00	1.04E-06	1.01E-06	5.90E-21
3.26E-09	900	1.22E+19	0.00E+00	4.01E-06	6.76E+05	0.00E+00	1.51E-16	1.44E+05	1.80E-05	1.80E+05	3.28E-05	1.56E-09	1.56E-06	3.67E-09	9.34E-07	1.75E-05	2.41E-06	2.72E-06	1.07E-06	0.00E+00	5.76E-08	2.58E-10	2.56E-21	2.85E-18	1.55E-29	8.28E-23	6.17E-36	3.24E-26	2.63E-29	1.10E-32	1.92E-22	8.55E-06	3.29E-35	1.09E-12	4.99E-13	4.82E-18	3.99E-27	1.87E-43	7.81E-37	2.93E-32	0.00E+00	2.58E-20	1.22E-08	1.83E-06	0.00E+00	0.00E+00	1.06E-06	1.04E-06	6.22E-21
3.27E-09	900	1.22E+19	0.00E+00	4.12E-06	6.76E+05	0.00E+00	1.53E-16	1.44E+05	1.85E-05	1.80E+05	3.37E-05	1.61E-09	1.60E-06	3.72E-09	9.59E-07	1.79E-05	2.47E-06	2.79E-06	1.10E-06	0.00E+00	5.91E-08	2.65E-10	2.68E-21	2.93E-18	1.64E-29	8.73E-23	6.62E-36	3.33E-26	2.78E-29	1.13E-32	1.97E-22	8.78E-06	3.53E-35	1.12E-12	5.13E-13	4.95E-18	4.10E-27	1.98E-43	8.24E-37	3.09E-32	0.00E+00	2.72E-20	1.25E-08	1.88E-06	0.00E+00	0.00E+00	1.09E-06	1.07E-06	6.56E-21
3.28E-09	900	1.22E+19	0.00E+00	4.23E-06	6.76E+05	0.00E+00	1.54E-16	1.44E+05	1.90E-05	1.80E+05	3.46E-05	1.65E-09	1.64E-06	3.78E-09	9.85E-07	1.84E-05	2.54E-06	2.87E-06	1.13E-06	0.00E+00	6.07E-08	2.72E-10	2.80E-21	3.01E-18	1.73E-29	9.21E-23	7.10E-36	3.42E-26	2.93E-29	1.17E-32	2.02E-22	9.02E-06	3.79E-35	1.15E-12	5.27E-13	5.08E-18	4.21E-27	2.09E-43	8.70E-37	3.26E-32	0.00E+00	2.87E-20	1.28E-08	1.93E-06	0.00E+00	0.00E+00	1.12E-06	1.09E-06	6.92E-21
3.29E-09	900	1.22E+19	0.00E+00	4.34E-06	6.76E+05	0.00E+00	1.56E-16	1.44E+05	1.95E-05	1.80E+05	3.55E-05	1.69E-09	1.69E-06	3.84E-09	1.01E-06	1.89E-05	2.60E-06	2.94E-06	1.16E-06	0.00E+00	6.24E-08	2.79E-10	2.93E-21	3.09E-18	1.82E-29	9.71E-23	7.62E-36	3.51E-26	3.09E-29	1.20E-32	2.08E-22	9.26E-06	4.07E-35	1.18E-12	5.41E-13	5.22E-18	4.33E-27	2.20E-43	9.17E-37	3.44E-32	0.00E+00	3.02E-20	1.32E-08	1.99E-06	0.00E+00	0.00E+00	1.15E-06	1.12E-06	7.30E-21
3.30E-09	900	1.22E+19	0.00E+00	4.46E-06	6.76E+05	0.00E+00	1.58E-16	1.44E+05	2.00E-05	1.80E+05	3.65E-05	1.74E-09	1.73E-06	3.90E-09	1.04E-06	1.94E-05	2.67E-06	3.02E-06	1.20E-06	0.00E+00	6.41E-08	2.87E-10	3.07E-21	3.17E-18	1.92E-29	1.02E-22	8.18E-36	3.60E-26	3.25E-29	1.23E-32	2.14E-22	9.51E-06	4.36E-35	1.21E-12	5.55E-13	5.36E-18	4.45E-27	2.32E-43	9.68E-37	3.63E-32	0.00E+00	3.19E-20	1.35E-08	2.04E-06	0.00E+00	0.00E+00	1.18E-06	1.15E-06	7.69E-21
3.31E-09	900	1.22E+19	0.00E+00	4.58E-06	6.76E+05	0.00E+00	1.59E-16	1.44E+05	2.06E-05	1.80E+05	3.74E-05	1.79E-09	1.78E-06	3.96E-09	1.07E-06	1.99E-05	2.75E-06	3.10E-06	1.23E-06	0.00E+00	6.58E-08	2.95E-10	3.22E-21	3.26E-18	2.03E-29	1.08E-22	8.78E-36	3.70E-26	3.43E-29	1.27E-32	2.20E-22	9.77E-06	4.68E-35	1.24E-12	5.70E-13	5.51E-18	4.57E-27	2.45E-43	1.02E-36	3.83E-32	0.00E+00	3.36E-20	1.39E-08	2.09E-06	0.00E+00	0.00E+00	1.22E-06	1.18E-06	8.11E-21
3.32E-09	900	1.22E+19	0.00E+00	4.70E-06	6.76E+05	0.00E+00	1.61E-16	1.44E+05	2.11E-05	1.80E+05	3.84E-05	1.83E-09	1.83E-06	4.03E-09	1.10E-06	2.05E-05	2.82E-06	3.19E-06	1.26E-06	0.00E+00	6.76E-08	3.03E-10	3.37E-21	3.34E-18	2.14E-29	1.14E-22	9.42E-36	3.80E-26	3.62E-29	1.31E-32	2.26E-22	1.00E-05	5.03E-35	1.28E-12	5.86E-13	5.65E-18	4.69E-27	2.59E-43	1.08E-36	4.04E-32	0.00E+00	3.55E-20	1.43E-08	2.15E-06	0.00E+00	0.00E+00	1.25E-06	1.22E-06	8.56E-21
3.33E-09	900	1.22E+19	0.00E+00	4.83E-06	6.76E+05	0.00E+00	1.63E-16	1.44E+05	2.17E-05	1.80E+05	3.95E-05	1.88E-09	1.88E-06	4.09E-09	1.12E-06	2.10E-05	2.90E-06	3.27E-06	1.29E-06	0.00E+00	6.94E-08	3.11E-10	3.53E-21	3.43E-18	2.25E-29	1.20E-22	1.01E-35	3.90E-26	3.81E-29	1.34E-32	2.32E-22	1.03E-05	5.40E-35	1.31E-12	6.01E-13	5.81E-18	4.82E-27	2.73E-43	1.14E-36	4.26E-32	0.00E+00	3.74E-20	1.47E-08	2.21E-06	0.00E+00	0.00E+00	1.28E-06	1.25E-06	9.02E-21
3.34E-09	900	1.22E+19	0.00E+00	4.96E-06	6.76E+05	0.00E+00	1.65E-16	1.44E+05	2.23E-05	1.80E+05	4.05E-05	1.94E-09	1.93E-06	4.16E-09	1.16E-06	2.16E-05	2.97E-06	3.36E-06	1.33E-06	0.00E+00	7.12E-08	3.19E-10	3.70E-21	3.53E-18	2.38E-29	1.27E-22	1.09E-35	4.01E-26	4.02E-29	1.38E-32	2.38E-22	1.06E-05	5.80E-35	1.35E-12	6.18E-13	5.96E-18	4.95E-27	2.88E-43	1.20E-36	4.49E-32	0.00E+00	3.94E-20	1.51E-08	2.27E-06	0.00E+00	0.00E+00	1.32E-06	1.28E-06	9.51E-21
3.35E-09	900	1.22E+19	0.00E+00	5.09E-06	6.76E+05	0.00E+00	1.66E-16	1.44E+05	2.29E-05	1.80E+05	4.16E-05	1.99E-09	1.98E-06	4.23E-09	1.19E-06	2.22E-05	3.05E-06	3.45E-06	1.36E-06	0.00E+00	7.32E-08	3.28E-10	3.88E-21	3.62E-18	2.51E-29	1.34E-22	1.17E-35	4.12E-26	4.24E-29	1.42E-32	2.45E-22	1.09E-05	6.22E-35	1.38E-12	6.34E-13	6.13E-18	5.09E-27	3.04E-43	1.26E-36	4.74E-32	0.00E+00	4.16E-20	1.55E-08	2.33E-06	0.00E+00	0.00E+00	1.35E-06	1.32E-06	1.00E-20
3.36E-09	900	1.22E+19	0.00E+00	5.23E-06	6.76E+05	0.00E+00	1.68E-16	1.44E+05	2.35E-05	1.80E+05	4.27E-05	2.04E-09	2.03E-06	4.30E-09	1.22E-06	2.28E-05	3.14E-06	3.54E-06	1.40E-06	0.00E+00	7.51E-08	3.37E-10	4.07E-21	3.72E-18	2.65E-29	1.41E-22	1.25E-35	4.23E-26	4.47E-29	1.46E-32	2.51E-22	1.12E-05	6.69E-35	1.42E-12	6.51E-13	6.29E-18	5.23E-27	3.20E-43	1.33E-36	5.00E-32	0.00E+00	4.38E-20	1.59E-08	2.39E-06	0.00E+00	0.00E+00	1.39E-06	1.35E-06	1.06E-20
3.37E-09	900	1.22E+19	0.00E+00	5.37E-06	6.76E+05	0.00E+00	1.70E-16	1.44E+05	2.41E-05	1.80E+05	4.39E-05	2.10E-09	2.09E-06	4.37E-09	1.25E-06	2.34E-05	3.22E-06	3.64E-06	1.44E-06	0.00E+00	7.72E-08	3.46E-10	4.26E-21	3.82E-18	2.79E-29	1.49E-22	1.35E-35	4.34E-26	4.72E-29	1.50E-32	2.58E-22	1.15E-05	7.18E-35	1.46E-12	6.69E-13	6.46E-18	5.37E-27	3.38E-43	1.41E-36	5.27E-32	0.00E+00	4.62E-20	1.63E-08	2.46E-06	0.00E+00	0.00E+00	1.43E-06	1.39E-06	1.12E-20
3.38E-09	900	1.22E+19	0.00E+00	5.52E-06	6.76E+05	0.00E+00	1.72E-16	1.44E+05	2.48E-05	1.80E+05	4.51E-05	2.15E-09	2.14E-06	4.45E-09	1.28E-06	2.40E-05	3.31E-06	3.73E-06	1.48E-06	0.00E+00	7.92E-08	3.55E-10	4.47E-21	3.92E-18	2.94E-29	1.57E-22	1.45E-35	4.46E-26	4.97E-29	1.54E-32	2.65E-22	1.18E-05	7.72E-35	1.50E-12	6.87E-13	6.64E-18	5.52E-27	3.56E-43	1.48E-36	5.56E-32	0.00E+00	4.88E-20	1.67E-08	2.52E-06	0.00E+00	0.00E+00	1.46E-06	1.43E-06	1.18E-20
3.39E-09	900	1.22E+19	0.00E+00	5.66E-06	6.76E+05	0.00E+00	1.74E-16	1.44E+05	2.54E-05	1.80E+05	4.63E-05	2.21E-09	2.20E-06	4.52E-09	1.32E-06	2.47E-05	3.40E-06	3.83E-06	1.52E-06	0.00E+00	8.14E-08	3.64E-10	4.68E-21	4.03E-18	3.10E-29	1.65E-22	1.55E-35	4.58E-26	5.24E-29	1.59E-32	2.72E-22	1.21E-05	8.29E-35	1.54E-12	7.05E-13	6.82E-18	5.67E-27	3.76E-43	1.56E-36	5.86E-32	0.00E+00	5.14E-20	1.72E-08	2.59E-06	0.00E+00	0.00E+00	1.50E-06	1.46E-06	1.24E-20
3.40E-09	900	1.22E+19	0.00E+00	5.82E-06	6.76E+05	0.00E+00	1.76E-16	1.44E+05	2.61E-05	1.80E+05	4.75E-05	2.27E-09	2.26E-06	4.60E-09	1.35E-06	2.53E-05	3.49E-06	3.94E-06	1.56E-06	0.00E+00	8.36E-08	3.74E-10	4.91E-21	4.14E-18	3.27E-29	1.74E-22	1.67E-35	4.70E-26	5.53E-29	1.63E-32	2.80E-22	1.24E-05	8.91E-35	1.58E-12	7.24E-13	7.00E-18	5.82E-27	3.97E-43	1.65E-36	6.19E-32	0.00E+00	5.42E-20	1.77E-08	2.66E-06	0.00E+00	0.00E+00	1.54E-06	1.50E-06	1.31E-20
3.41E-09	900	1.22E+19	0.00E+00	5.97E-06	6.76E+05	0.00E+00	1.78E-16	1.44E+05	2.68E-05	1.80E+05	4.88E-05	2.33E-09	2.32E-06	4.68E-09	1.39E-06	2.60E-05	3.58E-06	4.04E-06	1.60E-06	0.00E+00	8.58E-08	3.84E-10	5.15E-21	4.25E-18	3.45E-29	1.84E-22	1.80E-35	4.83E-26	5.83E-29	1.68E-32	2.88E-22	1.27E-05	9.58E-35	1.62E-12	7.44E-13	7.19E-18	5.98E-27	4.19E-43	1.74E-36	6.52E-32	0.00E+00	5.72E-20	1.81E-08	2.73E-06	0.00E+00	0.00E+00	1.58E-06	1.54E-06	1.38E-20
3.42E-09	900	1.22E+19	0.00E+00	6.13E-06	6.76E+05	0.00E+00	1.80E-16	1.44E+05	2.75E-05	1.80E+05	5.01E-05	2.40E-09	2.38E-06	4.76E-09	1.43E-06	2.67E-05	3.68E-06	4.15E-06	1.64E-06	0.00E+00	8.81E-08	3.95E-10	5.40E-21	4.37E-18	3.64E-29	1.94E-22	1.93E-35	4.96E-26	6.15E-29	1.73E-32	2.95E-22	1.31E-05	1.03E-34	1.66E-12	7.64E-13	7.38E-18	6.15E-27	4.42E-43	1.84E-36	6.88E-32	0.00E+00	6.03E-20	1.86E-08	2.81E-06	0.00E+00	0.00E+00	1.63E-06	1.59E-06	1.46E-20
3.43E-09	900	1.22E+19	0.00E+00	6.30E-06	6.76E+05	0.00E+00	1.82E-16	1.44E+05	2.83E-05	1.80E+05	5.15E-05	2.46E-09	2.45E-06	4.85E-09	1.47E-06	2.74E-05	3.78E-06	4.26E-06	1.69E-06	0.00E+00	9.05E-08	4.05E-10	5.67E-21	4.48E-18	3.84E-29	2.04E-22	2.08E-35	5.09E-26	6.48E-29	1.78E-32	3.03E-22	1.34E-05	1.11E-34	1.71E-12	7.84E-13	7.58E-18	6.31E-27	4.66E-43	1.94E-36	7.26E-32	0.00E+00	6.36E-20	1.91E-08	2.88E-06	0.00E+00	0.00E+00	1.67E-06	1.63E-06	1.53E-20
3.44E-09	900	1.22E+19	0.00E+00	6.47E-06	6.76E+05	0.00E+00	1.84E-16	1.44E+05	2.90E-05	1.80E+05	5.29E-05	2.53E-09	2.51E-06	4.93E-09	1.51E-06	2.82E-05	3.88E-06	4.37E-06	1.73E-06	0.00E+00	9.29E-08	4.16E-10	5.95E-21	4.61E-18	4.05E-29	2.16E-22	2.23E-35	5.23E-26	6.84E-29	1.83E-32	3.12E-22	1.38E-05	1.19E-34	1.76E-12	8.05E-13	7.79E-18	6.49E-27	4.91E-43	2.04E-36	7.66E-32	0.00E+00	6.70E-20	1.96E-08	2.96E-06	0.00E+00	0.00E+00	1.72E-06	1.67E-06	1.62E-20
3.45E-09	900	1.22E+19	0.00E+00	6.64E-06	6.76E+05	0.00E+00	1.86E-16	1.44E+05	2.98E-05	1.80E+05	5.43E-05	2.59E-09	2.58E-06	5.02E-09	1.55E-06	2.89E-05	3.98E-06	4.49E-06	1.78E-06	0.00E+00	9.54E-08	4.28E-10	6.24E-21	4.73E-18	4.27E-29	2.27E-22	2.40E-35	5.37E-26	7.21E-29	1.88E-32	3.20E-22	1.42E-05	1.28E-34	1.80E-12	8.27E-13	8.00E-18	6.66E-27	5.18E-43	2.15E-36	8.08E-32	0.00E+00	7.07E-20	2.02E-08	3.04E-06	0.00E+00	0.00E+00	1.76E-06	1.72E-06	1.71E-20
3.46E-09	900	1.22E+19	0.00E+00	6.82E-06	6.76E+05	0.00E+00	1.89E-16	1.44E+05	3.06E-05	1.80E+05	5.57E-05	2.66E-09	2.65E-06	5.11E-09	1.59E-06	2.97E-05	4.09E-06	4.61E-06	1.83E-06	0.00E+00	9.80E-08	4.39E-10	6.55E-21	4.86E-18	4.51E-29	2.40E-22	2.58E-35	5.52E-26	7.60E-29	1.94E-32	3.29E-22	1.45E-05	1.38E-34	1.85E-12	8.49E-13	8.21E-18	6.84E-27	5.47E-43	2.27E-36	8.52E-32	0.00E+00	7.46E-20	2.07E-08	3.12E-06	0.00E+00	0.00E+00	1.81E-06	1.76E-06	1.80E-20
3.47E-09	900	1.22E+19	0.00E+00	7.00E-06	6.76E+05	0.00E+00	1.91E-16	1.44E+05	3.15E-05	1.80E+05	5.72E-05	2.74E-09	2.72E-06	5.20E-09	1.63E-06	3.05E-05	4.20E-06	4.73E-06	1.88E-06	0.00E+00	1.01E-07	4.51E-10	6.87E-21	4.99E-18	4.75E-29	2.53E-22	2.78E-35	5.67E-26	8.01E-29	1.99E-32	3.38E-22	1.49E-05	1.48E-34	1.90E-12	8.72E-13	8.44E-18	7.03E-27	5.77E-43	2.40E-36	8.99E-32	0.00E+00	7.86E-20	2.13E-08	3.20E-06	0.00E+00	0.00E+00	1.86E-06	1.81E-06	1.90E-20
3.48E-09	900	1.22E+19	0.00E+00	7.19E-06	6.76E+05	0.00E+00	1.93E-16	1.44E+05	3.23E-05	1.80E+05	5.88E-05	2.81E-09	2.80E-06	5.30E-09	1.68E-06	3.13E-05	4.31E-06	4.86E-06	1.93E-06	0.00E+00	1.03E-07	4.63E-10	7.21E-21	5.12E-18	5.01E-29	2.67E-22	2.99E-35	5.82E-26	8.45E-29	2.05E-32	3.47E-22	1.53E-05	1.59E-34	1.95E-12	8.96E-13	8.66E-18	7.22E-27	6.09E-43	2.53E-36	9.48E-32	0.00E+00	8.29E-20	2.18E-08	3.29E-06	0.00E+00	0.00E+00	1.91E-06	1.86E-06	2.00E-20
3.49E-09	900	1.22E+19	0.00E+00	7.39E-06	6.76E+05	0.00E+00	1.96E-16	1.44E+05	3.32E-05	1.80E+05	6.04E-05	2.89E-09	2.87E-06	5.40E-09	1.72E-06	3.21E-05	4.43E-06	4.99E-06	1.98E-06	0.00E+00	1.06E-07	4.75E-10	7.57E-21	5.26E-18	5.29E-29	2.81E-22	3.21E-35	5.98E-26	8.91E-29	2.11E-32	3.57E-22	1.58E-05	1.71E-34	2.00E-12	9.20E-13	8.90E-18	7.42E-27	6.42E-43	2.67E-36	1.00E-31	0.00E+00	8.74E-20	2.24E-08	3.38E-06	0.00E+00	0.00E+00	1.96E-06	1.91E-06	2.11E-20
3.50E-09	900	1.22E+19	0.00E+00	7.58E-06	6.76E+05	0.00E+00	1.98E-16	1.44E+05	3.41E-05	1.80E+05	6.20E-05	2.96E-09	2.95E-06	5.50E-09	1.77E-06	3.30E-05	4.55E-06	5.13E-06	2.03E-06	0.00E+00	1.09E-07	4.88E-10	7.94E-21	5.41E-18	5.57E-29	2.97E-22	3.46E-35	6.14E-26	9.40E-29	2.17E-32	3.66E-22	1.62E-05	1.84E-34	2.06E-12	9.45E-13	9.14E-18	7.62E-27	6.77E-43	2.81E-36	1.05E-31	0.00E+00	9.22E-20	2.30E-08	3.47E-06	0.00E+00	0.00E+00	2.01E-06	1.96E-06	2.23E-20
3.51E-09	900	1.22E+19	0.00E+00	7.79E-06	6.76E+05	0.00E+00	2.00E-16	1.44E+05	3.50E-05	1.80E+05	6.37E-05	3.04E-09	3.03E-06	5.60E-09	1.81E-06	3.39E-05	4.67E-06	5.26E-06	2.09E-06	0.00E+00	1.12E-07	5.01E-10	8.34E-21	5.55E-18	5.88E-29	3.13E-22	3.72E-35	6.30E-26	9.91E-29	2.23E-32	3.76E-22	1.66E-05	1.99E-34	2.11E-12	9.70E-13	9.39E-18	7.83E-27	7.14E-43	2.97E-36	1.11E-31	0.00E+00	9.72E-20	2.37E-08	3.56E-06	0.00E+00	0.00E+00	2.07E-06	2.01E-06	2.35E-20
3.52E-09	900	1.22E+19	0.00E+00	8.00E-06	6.76E+05	0.00E+00	2.03E-16	1.44E+05	3.59E-05	1.80E+05	6.54E-05	3.13E-09	3.11E-06	5.70E-09	1.86E-06	3.48E-05	4.80E-06	5.40E-06	2.14E-06	0.00E+00	1.15E-07	5.15E-10	8.75E-21	5.70E-18	6.20E-29	3.30E-22	4.01E-35	6.47E-26	1.04E-28	2.30E-32	3.87E-22	1.71E-05	2.14E-34	2.17E-12	9.96E-13	9.64E-18	8.04E-27	7.54E-43	3.13E-36	1.17E-31	0.00E+00	1.03E-19	2.43E-08	3.66E-06	0.00E+00	0.00E+00	2.12E-06	2.07E-06	2.47E-20
3.53E-09	900	1.22E+19	0.00E+00	8.21E-06	6.76E+05	0.00E+00	2.05E-16	1.44E+05	3.69E-05	1.80E+05	6.71E-05	3.21E-09	3.19E-06	5.81E-09	1.91E-06	3.57E-05	4.93E-06	5.55E-06	2.20E-06	0.00E+00	1.18E-07	5.29E-10	9.19E-21	5.86E-18	6.54E-29	3.48E-22	4.31E-35	6.65E-26	1.10E-28	2.36E-32	3.97E-22	1.75E-05	2.30E-34	2.23E-12	1.02E-12	9.90E-18	8.26E-27	7.95E-43	3.30E-36	1.24E-31	0.00E+00	1.08E-19	2.49E-08	3.76E-06	0.00E+00	0.00E+00	2.18E-06	2.12E-06	2.61E-20
3.54E-09	900	1.22E+19	0.00E+00	8.43E-06	6.76E+05	0.00E+00	2.08E-16	1.44E+05	3.79E-05	1.80E+05	6.89E-05	3.30E-09	3.28E-06	5.92E-09	1.97E-06	3.67E-05	5.06E-06	5.70E-06	2.26E-06	0.00E+00	1.21E-07	5.43E-10	9.65E-21	6.01E-18	6.90E-29	3.67E-22	4.65E-35	6.83E-26	1.16E-28	2.43E-32	4.08E-22	1.80E-05	2.48E-34	2.29E-12	1.05E-12	1.02E-17	8.49E-27	8.39E-43	3.48E-36	1.30E-31	0.00E+00	1.14E-19	2.56E-08	3.86E-06	0.00E+00	0.00E+00	2.24E-06	2.18E-06	2.75E-20
3.55E-09	900	1.22E+19	0.00E+00	8.66E-06	6.76E+05	0.00E+00	2.11E-16	1.44E+05	3.89E-05	1.80E+05	7.08E-05	3.39E-09	3.37E-06	6.04E-09	2.02E-06	3.77E-05	5.20E-06	5.85E-06	2.32E-06	0.00E+00	1.24E-07	5.58E-10	1.01E-20	6.18E-18	7.27E-29	3.87E-22	5.00E-35	7.01E-26	1.22E-28	2.50E-32	4.19E-22	1.85E-05	2.67E-34	2.35E-12	1.08E-12	1.04E-17	8.72E-27	8.85E-43	3.67E-36	1.38E-31	0.00E+00	1.20E-19	2.63E-08	3.96E-06	0.00E+00	0.00E+00	2.30E-06	2.24E-06	2.90E-20
3.56E-09	900	1.22E+19	0.00E+00	8.89E-06	6.76E+05	0.00E+00	2.13E-16	1.44E+05	3.99E-05	1.80E+05	7.27E-05	3.48E-09	3.46E-06	6.15E-09	2.07E-06	3.87E-05	5.34E-06	6.01E-06	2.38E-06	0.00E+00	1.28E-07	5.73E-10	1.06E-20	6.34E-18	7.67E-29	4.08E-22	5.39E-35	7.20E-26	1.29E-28	2.58E-32	4.30E-22	1.90E-05	2.87E-34	2.41E-12	1.11E-12	1.07E-17	8.95E-27	9.33E-43	3.87E-36	1.45E-31	0.00E+00	1.27E-19	2.70E-08	4.07E-06	0.00E+00	0.00E+00	2.36E-06	2.30E-06	3.06E-20
3.57E-09	900	1.22E+19	0.00E+00	9.13E-06	6.76E+05	0.00E+00	2.16E-16	1.44E+05	4.10E-05	1.80E+05	7.47E-05	3.57E-09	3.55E-06	6.27E-09	2.13E-06	3.98E-05	5.48E-06	6.17E-06	2.45E-06	0.00E+00	1.31E-07	5.88E-10	1.12E-20	6.51E-18	8.09E-29	4.30E-22	5.80E-35	7.39E-26	1.36E-28	2.65E-32	4.42E-22	1.95E-05	3.09E-34	2.48E-12	1.14E-12	1.10E-17	9.20E-27	9.84E-43	4.08E-36	1.53E-31	0.00E+00	1.34E-19	2.77E-08	4.18E-06	0.00E+00	0.00E+00	2.42E-06	2.36E-06	3.23E-20
3.58E-09	900	1.22E+19	0.00E+00	9.38E-06	6.76E+05	0.00E+00	2.19E-16	1.44E+05	4.21E-05	1.80E+05	7.67E-05	3.67E-09	3.65E-06	6.39E-09	2.19E-06	4.08E-05	5.63E-06	6.33E-06	2.51E-06	0.00E+00	1.35E-07	6.04E-10	1.17E-20	6.69E-18	8.53E-29	4.54E-22	6.25E-35	7.59E-26	1.44E-28	2.73E-32	4.54E-22	2.00E-05	3.33E-34	2.55E-12	1.17E-12	1.13E-17	9.45E-27	1.04E-42	4.31E-36	1.61E-31	0.00E+00	1.41E-19	2.85E-08	4.29E-06	0.00E+00	0.00E+00	2.49E-06	2.43E-06	3.40E-20
3.59E-09	900	1.22E+19	0.00E+00	9.63E-06	6.76E+05	0.00E+00	2.22E-16	1.44E+05	4.33E-05	1.80E+05	7.87E-05	3.77E-09	3.74E-06	6.52E-09	2.24E-06	4.19E-05	5.78E-06	6.50E-06	2.58E-06	0.00E+00	1.38E-07	6.20E-10	1.23E-20	6.87E-18	9.00E-29	4.79E-22	6.73E-35	7.80E-26	1.51E-28	2.81E-32	4.66E-22	2.05E-05	3.59E-34	2.61E-12	1.20E-12	1.16E-17	9.71E-27	1.10E-42	4.54E-36	1.70E-31	0.00E+00	1.49E-19	2.92E-08	4.41E-06	0.00E+00	0.00E+00	2.56E-06	2.49E-06	3.59E-20
3.60E-09	900	1.22E+19	0.00E+00	9.89E-06	6.76E+05	0.00E+00	2.25E-16	1.44E+05	4.44E-05	1.80E+05	8.08E-05	3.87E-09	3.84E-06	6.65E-09	2.30E-06	4.30E-05	5.93E-06	6.68E-06	2.65E-06	0.00E+00	1.42E-07	6.37E-10	1.30E-20	7.06E-18	9.49E-29	5.05E-22	7.25E-35	8.01E-26	1.60E-28	2.89E-32	4.79E-22	2.11E-05	3.87E-34	2.68E-12	1.23E-12	1.19E-17	9.97E-27	1.16E-42	4.79E-36	1.80E-31	0.00E+00	1.57E-19	3.00E-08	4.52E-06	0.00E+00	0.00E+00	2.62E-06	2.56E-06	3.78E-20
3.61E-09	900	1.22E+19	0.00E+00	1.02E-05	6.76E+05	0.00E+00	2.28E-16	1.44E+05	4.56E-05	1.80E+05	8.30E-05	3.97E-09	3.95E-06	6.78E-09	2.37E-06	4.42E-05	6.09E-06	6.86E-06	2.72E-06	0.00E+00	1.46E-07	6.54E-10	1.36E-20	7.25E-18	1.00E-28	5.32E-22	7.82E-35	8.22E-26	1.68E-28	2.98E-32	4.92E-22	2.17E-05	4.17E-34	2.76E-12	1.26E-12	1.23E-17	1.02E-26	1.22E-42	5.05E-36	1.89E-31	0.00E+00	1.65E-19	3.08E-08	4.65E-06	0.00E+00	0.00E+00	2.70E-06	2.63E-06	3.99E-20
3.62E-09	900	1.22E+19	0.00E+00	1.04E-05	6.76E+05	0.00E+00	2.31E-16	1.44E+05	4.68E-05	1.80E+05	8.53E-05	4.08E-09	4.05E-06	6.92E-09	2.43E-06	4.54E-05	6.26E-06	7.04E-06	2.80E-06	0.00E+00	1.50E-07	6.72E-10	1.43E-20	7.44E-18	1.06E-28	5.61E-22	8.42E-35	8.45E-26	1.78E-28	3.06E-32	5.06E-22	2.22E-05	4.49E-34	2.83E-12	1.30E-12	1.26E-17	1.05E-26	1.29E-42	5.33E-36	2.00E-31	0.00E+00	1.74E-19	3.17E-08	4.77E-06	0.00E+00	0.00E+00	2.77E-06	2.70E-06	4.21E-20
3.63E-09	900	1.22E+19	0.00E+00	1.07E-05	6.76E+05	0.00E+00	2.34E-16	1.44E+05	4.81E-05	1.80E+05	8.75E-05	4.19E-09	4.16E-06	7.06E-09	2.50E-06	4.66E-05	6.42E-06	7.23E-06	2.87E-06	0.00E+00	1.54E-07	6.90E-10	1.50E-20	7.64E-18	1.11E-28	5.92E-22	9.08E-35	8.67E-26	1.87E-28	3.15E-32	5.19E-22	2.28E-05	4.84E-34	2.91E-12	1.33E-12	1.29E-17	1.08E-26	1.36E-42	5.62E-36	2.11E-31	0.00E+00	1.84E-19	3.25E-08	4.90E-06	0.00E+00	0.00E+00	2.84E-06	2.77E-06	4.44E-20
3.64E-09	900	1.22E+19	0.00E+00	1.10E-05	6.76E+05	0.00E+00	2.37E-16	1.44E+05	4.94E-05	1.80E+05	8.99E-05	4.30E-09	4.28E-06	7.20E-09	2.56E-06	4.79E-05	6.60E-06	7.42E-06	2.95E-06	0.00E+00	1.58E-07	7.08E-10	1.58E-20	7.85E-18	1.17E-28	6.24E-22	9.78E-35	8.91E-26	1.97E-28	3.25E-32	5.33E-22	2.35E-05	5.22E-34	2.99E-12	1.37E-12	1.33E-17	1.11E-26	1.43E-42	5.93E-36	2.22E-31	0.00E+00	1.94E-19	3.34E-08	5.03E-06	0.00E+00	0.00E+00	2.92E-06	2.84E-06	4.68E-20
3.65E-09	900	1.22E+19	0.00E+00	1.13E-05	6.76E+05	0.00E+00	2.40E-16	1.44E+05	5.07E-05	1.80E+05	9.23E-05	4.42E-09	4.39E-06	7.34E-09	2.63E-06	4.92E-05	6.78E-06	7.62E-06	3.03E-06	0.00E+00	1.62E-07	7.27E-10	1.66E-20	8.06E-18	1.24E-28	6.59E-22	1.05E-34	9.15E-26	2.08E-28	3.34E-32	5.48E-22	2.41E-05	5.62E-34	3.07E-12	1.41E-12	1.36E-17	1.14E-26	1.51E-42	6.25E-36	2.34E-31	0.00E+00	2.04E-19	3.43E-08	5.17E-06	0.00E+00	0.00E+00	3.00E-06	2.92E-06	4.93E-20
3.66E-09	900	1.22E+19	0.00E+00	1.16E-05	6.76E+05	0.00E+00	2.44E-16	1.44E+05	5.21E-05	1.80E+05	9.48E-05	4.54E-09	4.51E-06	7.49E-09	2.70E-06	5.05E-05	6.96E-06	7.83E-06	3.11E-06	0.00E+00	1.67E-07	7.47E-10	1.75E-20	8.28E-18	1.31E-28	6.94E-22	1.14E-34	9.39E-26	2.20E-28	3.44E-32	5.63E-22	2.47E-05	6.06E-34	3.15E-12	1.44E-12	1.40E-17	1.17E-26	1.59E-42	6.60E-36	2.47E-31	0.00E+00	2.16E-19	3.52E-08	5.30E-06	0.00E+00	0.00E+00	3.08E-06	3.00E-06	5.20E-20
3.67E-09	900	1.22E+19	0.00E+00	1.19E-05	6.76E+05	0.00E+00	2.47E-16	1.44E+05	5.35E-05	1.80E+05	9.74E-05	4.66E-09	4.63E-06	7.65E-09	2.78E-06	5.18E-05	7.14E-06	8.04E-06	3.19E-06	0.00E+00	1.71E-07	7.67E-10	1.84E-20	8.50E-18	1.38E-28	7.32E-22	1.23E-34	9.65E-26	2.32E-28	3.54E-32	5.78E-22	2.54E-05	6.54E-34	3.23E-12	1.48E-12	1.44E-17	1.20E-26	1.68E-42	6.96E-36	2.61E-31	0.00E+00	2.27E-19	3.62E-08	5.45E-06	0.00E+00	0.00E+00	3.16E-06	3.08E-06	5.49E-20
3.68E-09	900	1.22E+19	0.00E+00	1.22E-05	6.76E+05	0.00E+00	2.51E-16	1.44E+05	5.49E-05	1.80E+05	1.00E-04	4.79E-09	4.75E-06	7.81E-09	2.85E-06	5.32E-05	7.34E-06	8.25E-06	3.28E-06	0.00E+00	1.76E-07	7.88E-10	1.93E-20	8.73E-18	1.45E-28	7.72E-22	1.32E-34	9.91E-26	2.44E-28	3.65E-32	5.94E-22	2.61E-05	7.05E-34	3.32E-12	1.52E-12	1.48E-17	1.24E-26	1.77E-42	7.34E-36	2.75E-31	0.00E+00	2.40E-19	3.71E-08	5.59E-06	0.00E+00	0.00E+00	3.25E-06	3.16E-06	5.79E-20
3.69E-09	900	1.22E+19	0.00E+00	1.26E-05	6.76E+05	0.00E+00	2.54E-16	1.44E+05	5.64E-05	1.80E+05	1.03E-04	4.92E-09	4.88E-06	7.97E-09	2.93E-06	5.47E-05	7.53E-06	8.47E-06	3.37E-06	0.00E+00	1.81E-07	8.09E-10	2.03E-20	8.97E-18	1.53E-28	8.14E-22	1.43E-34	1.02E-25	2.57E-28	3.76E-32	6.10E-22	2.68E-05	7.60E-34	3.41E-12	1.56E-12	1.52E-17	1.27E-26	1.87E-42	7.74E-36	2.90E-31	0.00E+00	2.53E-19	3.81E-08	5.74E-06	0.00E+00	0.00E+00	3.33E-06	3.25E-06	6.10E-20
3.70E-09	900	1.22E+19	0.00E+00	1.29E-05	6.76E+05	0.00E+00	2.58E-16	1.44E+05	5.79E-05	1.80E+05	1.05E-04	5.05E-09	5.01E-06	8.14E-09	3.01E-06	5.61E-05	7.74E-06	8.70E-06	3.46E-06	0.00E+00	1.85E-07	8.31E-10	2.14E-20	9.21E-18	1.62E-28	8.59E-22	1.54E-34	1.04E-25	2.71E-28	3.87E-32	6.26E-22	2.75E-05	8.19E-34	3.50E-12	1.61E-12	1.56E-17	1.30E-26	1.97E-42	8.16E-36	3.06E-31	0.00E+00	2.67E-19	3.92E-08	5.90E-06	0.00E+00	0.00E+00	3.42E-06	3.33E-06	6.44E-20
3.71E-09	900	1.22E+19	0.00E+00	1.32E-05	6.76E+05	0.00E+00	2.61E-16	1.44E+05	5.95E-05	1.80E+05	1.08E-04	5.19E-09	5.15E-06	8.31E-09	3.09E-06	5.76E-05	7.95E-06	8.93E-06	3.55E-06	0.00E+00	1.90E-07	8.53E-10	2.25E-20	9.46E-18	1.70E-28	9.06E-22	1.66E-34	1.07E-25	2.86E-28	3.98E-32	6.43E-22	2.82E-05	8.84E-34	3.60E-12	1.65E-12	1.60E-17	1.34E-26	2.08E-42	8.61E-36	3.23E-31	0.00E+00	2.81E-19	4.02E-08	6.06E-06	0.00E+00	0.00E+00	3.51E-06	3.42E-06	6.79E-20
3.72E-09	900	1.22E+19	0.00E+00	1.36E-05	6.76E+05	0.00E+00	2.65E-16	1.44E+05	6.11E-05	1.80E+05	1.11E-04	5.33E-09	5.29E-06	8.48E-09	3.17E-06	5.92E-05	8.16E-06	9.17E-06	3.65E-06	0.00E+00	1.96E-07	8.76E-10	2.36E-20	9.71E-18	1.80E-28	9.55E-22	1.79E-34	1.10E-25	3.02E-28	4.10E-32	6.61E-22	2.90E-05	9.53E-34	3.69E-12	1.69E-12	1.64E-17	1.37E-26	2.19E-42	9.08E-36	3.40E-31	0.00E+00	2.96E-19	4.13E-08	6.22E-06	0.00E+00	0.00E+00	3.61E-06	3.52E-06	7.16E-20
3.73E-09	900	1.22E+19	0.00E+00	1.40E-05	6.76E+05	0.00E+00	2.69E-16	1.44E+05	6.27E-05	1.80E+05	1.14E-04	5.47E-09	5.43E-06	8.66E-09	3.25E-06	6.08E-05	8.38E-06	9.42E-06	3.74E-06	0.00E+00	2.01E-07	9.00E-10	2.48E-20	9.97E-18	1.89E-28	1.01E-21	1.93E-34	1.13E-25	3.18E-28	4.23E-32	6.79E-22	2.98E-05	1.03E-33	3.79E-12	1.74E-12	1.69E-17	1.41E-26	2.31E-42	9.57E-36	3.59E-31	0.00E+00	3.13E-19	4.24E-08	6.39E-06	0.00E+00	0.00E+00	3.71E-06	3.61E-06	7.55E-20
3.74E-09	900	1.22E+19	0.00E+00	1.43E-05	6.76E+05	0.00E+00	2.73E-16	1.44E+05	6.44E-05	1.80E+05	1.17E-04	5.62E-09	5.58E-06	8.84E-09	3.34E-06	6.24E-05	8.60E-06	9.67E-06	3.84E-06	0.00E+00	2.06E-07	9.24E-10	2.61E-20	1.02E-17	2.00E-28	1.06E-21	2.08E-34	1.16E-25	3.36E-28	4.35E-32	6.97E-22	3.06E-05	1.11E-33	3.89E-12	1.79E-12	1.73E-17	1.45E-26	2.44E-42	1.01E-35	3.78E-31	0.00E+00	3.30E-19	4.35E-08	6.56E-06	0.00E+00	0.00E+00	3.81E-06	3.71E-06	7.96E-20
3.75E-09	900	1.22E+19	0.00E+00	1.47E-05	6.76E+05	0.00E+00	2.77E-16	1.44E+05	6.61E-05	1.80E+05	1.20E-04	5.77E-09	5.73E-06	9.03E-09	3.43E-06	6.41E-05	8.84E-06	9.93E-06	3.95E-06	0.00E+00	2.12E-07	9.49E-10	2.75E-20	1.05E-17	2.11E-28	1.12E-21	2.25E-34	1.19E-25	3.54E-28	4.48E-32	7.16E-22	3.14E-05	1.20E-33	4.00E-12	1.83E-12	1.78E-17	1.49E-26	2.57E-42	1.06E-35	3.99E-31	0.00E+00	3.48E-19	4.47E-08	6.74E-06	0.00E+00	0.00E+00	3.91E-06	3.81E-06	8.39E-20
3.76E-09	900	1.22E+19	0.00E+00	1.51E-05	6.76E+05	0.00E+00	2.81E-16	1.44E+05	6.79E-05	1.80E+05	1.24E-04	5.92E-09	5.88E-06	9.23E-09	3.52E-06	6.58E-05	9.07E-06	1.02E-05	4.05E-06	0.00E+00	2.17E-07	9.74E-10	2.89E-20	1.08E-17	2.22E-28	1.18E-21	2.42E-34	1.23E-25	3.73E-28	4.62E-32	7.36E-22	3.23E-05	1.29E-33	4.11E-12	1.88E-12	1.83E-17	1.53E-26	2.71E-42	1.12E-35	4.21E-31	0.00E+00	3.67E-19	4.59E-08	6.92E-06	0.00E+00	0.00E+00	4.01E-06	3.91E-06	8.85E-20
3.77E-09	900	1.22E+19	0.00E+00	1.55E-05	6.76E+05	0.00E+00	2.86E-16	1.44E+05	6.98E-05	1.80E+05	1.27E-04	6.08E-09	6.04E-06	9.43E-09	3.62E-06	6.76E-05	9.32E-06	1.05E-05	4.16E-06	0.00E+00	2.23E-07	1.00E-09	3.04E-20	1.11E-17	2.34E-28	1.25E-21	2.61E-34	1.26E-25	3.94E-28	4.76E-32	7.55E-22	3.31E-05	1.39E-33	4.22E-12	1.93E-12	1.88E-17	1.57E-26	2.86E-42	1.18E-35	4.44E-31	0.00E+00	3.87E-19	4.72E-08	7.10E-06	0.00E+00	0.00E+00	4.12E-06	4.02E-06	9.33E-20
3.78E-09	900	1.22E+19	0.00E+00	1.59E-05	6.76E+05	0.00E+00	2.90E-16	1.44E+05	7.16E-05	1.80E+05	1.30E-04	6.25E-09	6.20E-06	9.63E-09	3.72E-06	6.94E-05	9.57E-06	1.08E-05	4.27E-06	0.00E+00	2.29E-07	1.03E-09	3.20E-20	1.14E-17	2.47E-28	1.31E-21	2.82E-34	1.29E-25	4.15E-28	4.90E-32	7.76E-22	3.40E-05	1.50E-33	4.33E-12	1.99E-12	1.93E-17	1.61E-26	3.02E-42	1.25E-35	4.68E-31	0.00E+00	4.08E-19	4.84E-08	7.29E-06	0.00E+00	0.00E+00	4.23E-06	4.12E-06	9.84E-20
3.79E-09	900	1.22E+19	0.00E+00	1.64E-05	6.76E+05	0.00E+00	2.94E-16	1.44E+05	7.36E-05	1.80E+05	1.34E-04	6.42E-09	6.37E-06	9.84E-09	3.82E-06	7.13E-05	9.83E-06	1.10E-05	4.39E-06	0.00E+00	2.35E-07	1.05E-09	3.36E-20	1.17E-17	2.61E-28	1.39E-21	3.05E-34	1.33E-25	4.38E-28	5.05E-32	7.97E-22	3.49E-05	1.62E-33	4.45E-12	2.04E-12	1.98E-17	1.66E-26	3.18E-42	1.32E-35	4.94E-31	0.00E+00	4.30E-19	4.97E-08	7.49E-06	0.00E+00	0.00E+00	4.35E-06	4.23E-06	1.04E-19
3.80E-09	900	1.22E+19	0.00E+00	1.68E-05	6.76E+05	0.00E+00	2.99E-16	1.44E+05	7.55E-05	1.80E+05	1.37E-04	6.59E-09	6.54E-06	1.01E-08	3.92E-06	7.32E-05	1.01E-05	1.13E-05	4.51E-06	0.00E+00	2.42E-07	1.08E-09	3.54E-20	1.20E-17	2.75E-28	1.46E-21	3.29E-34	1.36E-25	4.61E-28	5.21E-32	8.19E-22	3.59E-05	1.75E-33	4.57E-12	2.09E-12	2.03E-17	1.70E-26	3.36E-42	1.39E-35	5.21E-31	0.00E+00	4.53E-19	5.11E-08	7.69E-06	0.00E+00	0.00E+00	4.46E-06	4.35E-06	1.09E-19
3.81E-09	900	1.22E+19	0.00E+00	1.73E-05	6.76E+05	0.00E+00	3.04E-16	1.44E+05	7.76E-05	1.80E+05	1.41E-04	6.77E-09	6.72E-06	1.03E-08	4.02E-06	7.52E-05	1.04E-05	1.16E-05	4.63E-06	0.00E+00	2.48E-07	1.11E-09	3.72E-20	1.23E-17	2.90E-28	1.54E-21	3.55E-34	1.40E-25	4.87E-28	5.37E-32	8.41E-22	3.68E-05	1.89E-33	4.69E-12	2.15E-12	2.09E-17	1.75E-26	3.54E-42	1.47E-35	5.49E-31	0.00E+00	4.78E-19	5.24E-08	7.90E-06	0.00E+00	0.00E+00	4.58E-06	4.47E-06	1.15E-19
3.82E-09	900	1.22E+19	0.00E+00	1.77E-05	6.76E+05	0.00E+00	3.09E-16	1.44E+05	7.97E-05	1.80E+05	1.45E-04	6.95E-09	6.90E-06	1.05E-08	4.13E-06	7.72E-05	1.06E-05	1.20E-05	4.75E-06	0.00E+00	2.55E-07	1.14E-09	3.92E-20	1.27E-17	3.06E-28	1.62E-21	3.83E-34	1.44E-25	5.13E-28	5.53E-32	8.64E-22	3.78E-05	2.04E-33	4.82E-12	2.21E-12	2.14E-17	1.80E-26	3.73E-42	1.55E-35	5.79E-31	0.00E+00	5.04E-19	5.39E-08	8.11E-06	0.00E+00	0.00E+00	4.71E-06	4.59E-06	1.22E-19
3.83E-09	900	1.22E+19	0.00E+00	1.82E-05	6.76E+05	0.00E+00	3.13E-16	1.44E+05	8.18E-05	1.80E+05	1.49E-04	7.14E-09	7.08E-06	1.07E-08	4.24E-06	7.93E-05	1.09E-05	1.23E-05	4.88E-06	0.00E+00	2.62E-07	1.17E-09	4.12E-20	1.30E-17	3.22E-28	1.71E-21	4.14E-34	1.48E-25	5.41E-28	5.70E-32	8.87E-22	3.88E-05	2.20E-33	4.95E-12	2.27E-12	2.20E-17	1.85E-26	3.94E-42	1.63E-35	6.11E-31	0.00E+00	5.32E-19	5.53E-08	8.33E-06	0.00E+00	0.00E+00	4.83E-06	4.71E-06	1.28E-19
3.84E-09	900	1.22E+19	0.00E+00	1.87E-05	6.76E+05	0.00E+00	3.19E-16	1.44E+05	8.40E-05	1.80E+05	1.53E-04	7.33E-09	7.27E-06	1.10E-08	4.36E-06	8.14E-05	1.12E-05	1.26E-05	5.01E-06	0.00E+00	2.69E-07	1.20E-09	4.34E-20	1.34E-17	3.40E-28	1.81E-21	4.46E-34	1.52E-25	5.71E-28	5.88E-32	9.11E-22	3.99E-05	2.38E-33	5.08E-12	2.33E-12	2.26E-17	1.90E-26	4.15E-42	1.72E-35	6.44E-31	0.00E+00	5.61E-19	5.68E-08	8.55E-06	0.00E+00	0.00E+00	4.96E-06	4.84E-06	1.35E-19
3.85E-09	900	1.22E+19	0.00E+00	1.92E-05	6.76E+05	0.00E+00	3.24E-16	1.44E+05	8.63E-05	1.80E+05	1.57E-04	7.53E-09	7.47E-06	1.12E-08	4.48E-06	8.36E-05	1.15E-05	1.29E-05	5.15E-06	0.00E+00	2.76E-07	1.24E-09	4.57E-20	1.37E-17	3.59E-28	1.91E-21	4.82E-34	1.56E-25	6.02E-28	6.06E-32	9.36E-22	4.10E-05	2.57E-33	5.22E-12	2.39E-12	2.32E-17	1.95E-26	4.38E-42	1.81E-35	6.79E-31	0.00E+00	5.91E-19	5.83E-08	8.78E-06	0.00E+00	0.00E+00	5.10E-06	4.97E-06	1.43E-19
3.86E-09	900	1.22E+19	0.00E+00	1.97E-05	6.76E+05	0.00E+00	3.29E-16	1.44E+05	8.86E-05	1.80E+05	1.61E-04	7.73E-09	7.67E-06	1.15E-08	4.60E-06	8.58E-05	1.18E-05	1.33E-05	5.29E-06	0.00E+00	2.84E-07	1.27E-09	4.81E-20	1.41E-17	3.78E-28	2.01E-21	5.21E-34	1.60E-25	6.35E-28	6.25E-32	9.61E-22	4.21E-05	2.77E-33	5.36E-12	2.46E-12	2.38E-17	2.00E-26	4.62E-42	1.91E-35	7.17E-31	0.00E+00	6.23E-19	5.99E-08	9.02E-06	0.00E+00	0.00E+00	5.23E-06	5.10E-06	1.50E-19
3.87E-09	900	1.22E+19	0.00E+00	2.03E-05	6.76E+05	0.00E+00	3.34E-16	1.44E+05	9.10E-05	1.80E+05	1.66E-04	7.94E-09	7.87E-06	1.17E-08	4.72E-06	8.81E-05	1.22E-05	1.36E-05	5.43E-06	0.00E+00	2.91E-07	1.30E-09	5.06E-20	1.45E-17	3.99E-28	2.12E-21	5.62E-34	1.64E-25	6.69E-28	6.44E-32	9.87E-22	4.32E-05	3.00E-33	5.50E-12	2.52E-12	2.45E-17	2.05E-26	4.87E-42	2.02E-35	7.56E-31	0.00E+00	6.57E-19	6.15E-08	9.26E-06	0.00E+00	0.00E+00	5.37E-06	5.24E-06	1.59E-19
3.88E-09	900	1.22E+19	0.00E+00	2.08E-05	6.76E+05	0.00E+00	3.40E-16	1.44E+05	9.34E-05	1.80E+05	1.70E-04	8.15E-09	8.09E-06	1.20E-08	4.85E-06	9.05E-05	1.25E-05	1.40E-05	5.57E-06	0.00E+00	2.99E-07	1.34E-09	5.32E-20	1.49E-17	4.20E-28	2.23E-21	6.07E-34	1.69E-25	7.06E-28	6.64E-32	1.01E-21	4.44E-05	3.24E-33	5.65E-12	2.59E-12	2.51E-17	2.11E-26	5.14E-42	2.13E-35	7.97E-31	0.00E+00	6.93E-19	6.32E-08	9.51E-06	0.00E+00	0.00E+00	5.52E-06	5.38E-06	1.67E-19
3.89E-09	900	1.22E+19	0.00E+00	2.14E-05	6.76E+05	0.00E+00	3.46E-16	1.44E+05	9.59E-05	1.80E+05	1.75E-04	8.37E-09	8.30E-06	1.23E-08	4.98E-06	9.30E-05	1.28E-05	1.44E-05	5.72E-06	0.00E+00	3.07E-07	1.38E-09	5.60E-20	1.53E-17	4.43E-28	2.36E-21	6.56E-34	1.73E-25	7.44E-28	6.85E-32	1.04E-21	4.56E-05	3.50E-33	5.80E-12	2.66E-12	2.58E-17	2.17E-26	5.42E-42	2.24E-35	8.41E-31	0.00E+00	7.31E-19	6.48E-08	9.77E-06	0.00E+00	0.00E+00	5.67E-06	5.52E-06	1.76E-19
3.90E-09	900	1.22E+19	0.00E+00	2.19E-05	6.76E+05	0.00E+00	3.52E-16	1.44E+05	9.85E-05	1.80E+05	1.79E-04	8.59E-09	8.53E-06	1.25E-08	5.11E-06	9.55E-05	1.32E-05	1.48E-05	5.88E-06	0.00E+00	3.15E-07	1.41E-09	5.90E-20	1.57E-17	4.68E-28	2.49E-21	7.08E-34	1.78E-25	7.85E-28	7.06E-32	1.07E-21	4.68E-05	3.77E-33	5.96E-12	2.73E-12	2.65E-17	2.22E-26	5.71E-42	2.37E-35	8.86E-31	0.00E+00	7.71E-19	6.66E-08	1.00E-05	0.00E+00	0.00E+00	5.82E-06	5.67E-06	1.86E-19
3.91E-09	900	1.22E+19	0.00E+00	2.25E-05	6.76E+05	0.00E+00	3.58E-16	1.44E+05	1.01E-04	1.80E+05	1.84E-04	8.83E-09	8.76E-06	1.28E-08	5.25E-06	9.80E-05	1.35E-05	1.52E-05	6.04E-06	0.00E+00	3.24E-07	1.45E-09	6.21E-20	1.61E-17	4.93E-28	2.62E-21	7.65E-34	1.83E-25	8.27E-28	7.28E-32	1.10E-21	4.80E-05	4.08E-33	6.12E-12	2.81E-12	2.72E-17	2.28E-26	6.03E-42	2.49E-35	9.35E-31	0.00E+00	8.13E-19	6.84E-08	1.03E-05	0.00E+00	0.00E+00	5.98E-06	5.82E-06	1.96E-19
3.92E-09	900	1.22E+19	0.00E+00	2.31E-05	6.76E+05	0.00E+00	3.64E-16	1.44E+05	1.04E-04	1.80E+05	1.89E-04	9.06E-09	8.99E-06	1.31E-08	5.39E-06	1.01E-04	1.39E-05	1.56E-05	6.20E-06	0.00E+00	3.33E-07	1.49E-09	6.54E-20	1.65E-17	5.20E-28	2.76E-21	8.26E-34	1.88E-25	8.72E-28	7.51E-32	1.13E-21	4.93E-05	4.40E-33	6.28E-12	2.88E-12	2.79E-17	2.35E-26	6.36E-42	2.63E-35	9.86E-31	0.00E+00	8.57E-19	7.02E-08	1.06E-05	0.00E+00	0.00E+00	6.14E-06	5.98E-06	2.07E-19
3.93E-09	900	1.22E+19	0.00E+00	2.37E-05	6.76E+05	0.00E+00	3.70E-16	1.44E+05	1.07E-04	1.80E+05	1.94E-04	9.31E-09	9.23E-06	1.34E-08	5.53E-06	1.03E-04	1.42E-05	1.60E-05	6.37E-06	0.00E+00	3.41E-07	1.53E-09	6.88E-20	1.70E-17	5.48E-28	2.91E-21	8.93E-34	1.93E-25	9.20E-28	7.75E-32	1.16E-21	5.07E-05	4.76E-33	6.45E-12	2.96E-12	2.87E-17	2.41E-26	6.70E-42	2.77E-35	1.04E-30	0.00E+00	9.04E-19	7.21E-08	1.09E-05	0.00E+00	0.00E+00	6.30E-06	6.14E-06	2.18E-19
3.94E-09	900	1.22E+19	0.00E+00	2.44E-05	6.76E+05	0.00E+00	3.76E-16	1.44E+05	1.10E-04	1.80E+05	1.99E-04	9.56E-09	9.48E-06	1.37E-08	5.68E-06	1.06E-04	1.46E-05	1.64E-05	6.54E-06	0.00E+00	3.51E-07	1.57E-09	7.25E-20	1.74E-17	5.78E-28	3.07E-21	9.64E-34	1.98E-25	9.70E-28	8.00E-32	1.19E-21	5.20E-05	5.14E-33	6.62E-12	3.04E-12	2.95E-17	2.48E-26	7.07E-42	2.93E-35	1.10E-30	0.00E+00	9.53E-19	7.41E-08	1.12E-05	0.00E+00	0.00E+00	6.47E-06	6.31E-06	2.30E-19
3.95E-09	900	1.22E+19	0.00E+00	2.50E-05	6.76E+05	0.00E+00	3.83E-16	1.44E+05	1.12E-04	1.80E+05	2.05E-04	9.82E-09	9.74E-06	1.41E-08	5.84E-06	1.09E-04	1.50E-05	1.69E-05	6.71E-06	0.00E+00	3.60E-07	1.61E-09	7.63E-20	1.79E-17	6.10E-28	3.24E-21	1.04E-33	2.03E-25	1.02E-27	8.25E-32	1.22E-21	5.34E-05	5.55E-33	6.80E-12	3.12E-12	3.03E-17	2.54E-26	7.46E-42	3.09E-35	1.16E-30	0.00E+00	1.01E-18	7.60E-08	1.15E-05	0.00E+00	0.00E+00	6.65E-06	6.48E-06	2.43E-19
3.96E-09	900	1.22E+19	0.00E+00	2.57E-05	6.76E+05	0.00E+00	3.90E-16	1.44E+05	1.16E-04	1.80E+05	2.10E-04	1.01E-08	1.00E-05	1.44E-08	5.99E-06	1.12E-04	1.54E-05	1.73E-05	6.89E-06	0.00E+00	3.70E-07	1.66E-09	8.03E-20	1.84E-17	6.43E-28	3.42E-21	1.13E-33	2.09E-25	1.08E-27	8.51E-32	1.26E-21	5.49E-05	6.00E-33	6.98E-12	3.20E-12	3.11E-17	2.61E-26	7.87E-42	3.25E-35	1.22E-30	0.00E+00	1.06E-18	7.81E-08	1.18E-05	0.00E+00	0.00E+00	6.82E-06	6.65E-06	2.56E-19
3.97E-09	900	1.22E+19	0.00E+00	2.64E-05	6.76E+05	0.00E+00	3.97E-16	1.44E+05	1.19E-04	1.80E+05	2.16E-04	1.04E-08	1.03E-05	1.47E-08	6.15E-06	1.15E-04	1.58E-05	1.78E-05	7.08E-06	0.00E+00	3.80E-07	1.70E-09	8.46E-20	1.89E-17	6.78E-28	3.60E-21	1.22E-33	2.14E-25	1.14E-27	8.79E-32	1.29E-21	5.63E-05	6.48E-33	7.17E-12	3.29E-12	3.19E-17	2.68E-26	8.30E-42	3.43E-35	1.29E-30	0.00E+00	1.12E-18	8.02E-08	1.21E-05	0.00E+00	0.00E+00	7.01E-06	6.83E-06	2.70E-19
3.98E-09	900	1.22E+19	0.00E+00	2.71E-05	6.76E+05	0.00E+00	4.04E-16	1.44E+05	1.22E-04	1.80E+05	2.22E-04	1.06E-08	1.05E-05	1.51E-08	6.32E-06	1.18E-04	1.63E-05	1.83E-05	7.27E-06	0.00E+00	3.90E-07	1.75E-09	8.91E-20	1.94E-17	7.15E-28	3.80E-21	1.31E-33	2.20E-25	1.20E-27	9.07E-32	1.32E-21	5.78E-05	7.01E-33	7.37E-12	3.38E-12	3.28E-17	2.75E-26	8.75E-42	3.62E-35	1.36E-30	0.00E+00	1.18E-18	8.23E-08	1.24E-05	0.00E+00	0.00E+00	7.20E-06	7.01E-06	2.85E-19
3.99E-09	900	1.22E+19	0.00E+00	2.78E-05	6.76E+05	0.00E+00	4.12E-16	1.44E+05	1.25E-04	1.80E+05	2.28E-04	1.09E-08	1.08E-05	1.54E-08	6.49E-06	1.21E-04	1.67E-05	1.88E-05	7.47E-06	0.00E+00	4.00E-07	1.79E-09	9.38E-20	1.99E-17	7.54E-28	4.01E-21	1.42E-33	2.26E-25	1.26E-27	9.36E-32	1.36E-21	5.94E-05	7.57E-33	7.56E-12	3.47E-12	3.37E-17	2.83E-26	9.23E-42	3.82E-35	1.43E-30	0.00E+00	1.24E-18	8.46E-08	1.27E-05	0.00E+00	0.00E+00	7.39E-06	7.20E-06	3.00E-19
4.00E-09	900	1.22E+19	0.00E+00	2.86E-05	6.76E+05	0.00E+00	4.19E-16	1.44E+05	1.28E-04	1.80E+05	2.34E-04	1.12E-08	1.11E-05	1.58E-08	6.66E-06	1.24E-04	1.72E-05	1.93E-05	7.67E-06	0.00E+00	4.11E-07	1.84E-09	9.88E-20	2.05E-17	7.96E-28	4.23E-21	1.54E-33	2.32E-25	1.33E-27	9.66E-32	1.40E-21	6.10E-05	8.18E-33	7.77E-12	3.56E-12	3.46E-17	2.91E-26	9.73E-42	4.02E-35	1.51E-30	0.00E+00	1.31E-18	8.68E-08	1.31E-05	0.00E+00	0.00E+00	7.59E-06	7.39E-06	3.16E-19
4.01E-09	900	1.22E+19	0.00E+00	2.94E-05	6.76E+05	0.00E+00	4.27E-16	1.44E+05	1.32E-04	1.80E+05	2.40E-04	1.15E-08	1.14E-05	1.61E-08	6.84E-06	1.28E-04	1.76E-05	1.98E-05	7.87E-06	0.00E+00	4.22E-07	1.89E-09	1.04E-19	2.10E-17	8.39E-28	4.46E-21	1.66E-33	2.38E-25	1.41E-27	9.98E-32	1.43E-21	6.26E-05	8.84E-33	7.98E-12	3.66E-12	3.55E-17	2.98E-26	1.03E-41	4.24E-35	1.59E-30	0.00E+00	1.38E-18	8.92E-08	1.34E-05	0.00E+00	0.00E+00	7.79E-06	7.59E-06	3.34E-19
4.02E-09	900	1.22E+19	0.00E+00	3.02E-05	6.76E+05	0.00E+00	4.35E-16	1.44E+05	1.35E-04	1.80E+05	2.47E-04	1.18E-08	1.17E-05	1.65E-08	7.03E-06	1.31E-04	1.81E-05	2.03E-05	8.08E-06	0.00E+00	4.34E-07	1.94E-09	1.10E-19	2.16E-17	8.85E-28	4.70E-21	1.79E-33	2.45E-25	1.48E-27	1.03E-31	1.47E-21	6.43E-05	9.56E-33	8.19E-12	3.76E-12	3.65E-17	3.06E-26	1.08E-41	4.48E-35	1.68E-30	0.00E+00	1.46E-18	9.16E-08	1.38E-05	0.00E+00	0.00E+00	8.00E-06	7.80E-06	3.52E-19
4.03E-09	900	1.22E+19	0.00E+00	3.10E-05	6.76E+05	0.00E+00	4.43E-16	1.44E+05	1.39E-04	1.80E+05	2.53E-04	1.21E-08	1.20E-05	1.69E-08	7.22E-06	1.35E-04	1.86E-05	2.09E-05	8.30E-06	0.00E+00	4.45E-07	2.00E-09	1.15E-19	2.22E-17	9.33E-28	4.96E-21	1.94E-33	2.51E-25	1.56E-27	1.06E-31	1.51E-21	6.61E-05	1.03E-32	8.41E-12	3.86E-12	3.74E-17	3.15E-26	1.14E-41	4.72E-35	1.77E-30	0.00E+00	1.54E-18	9.40E-08	1.42E-05	0.00E+00	0.00E+00	8.22E-06	8.01E-06	3.71E-19
4.04E-09	900	1.22E+19	0.00E+00	3.18E-05	6.76E+05	0.00E+00	4.52E-16	1.44E+05	1.43E-04	1.80E+05	2.60E-04	1.25E-08	1.24E-05	1.73E-08	7.41E-06	1.38E-04	1.91E-05	2.14E-05	8.52E-06	0.00E+00	4.57E-07	2.05E-09	1.21E-19	2.28E-17	9.84E-28	5.23E-21	2.10E-33	2.58E-25	1.65E-27	1.10E-31	1.55E-21	6.78E-05	1.12E-32	8.64E-12	3.96E-12	3.85E-17	3.23E-26	1.20E-41	4.98E-35	1.87E-30	0.00E+00	1.62E-18	9.66E-08	1.45E-05	0.00E+00	0.00E+00	8.44E-06	8.22E-06	3.91E-19
4.05E-09	900	1.22E+19	0.00E+00	3.27E-05	6.76E+05	0.00E+00	4.60E-16	1.44E+05	1.47E-04	1.80E+05	2.67E-04	1.28E-08	1.27E-05	1.77E-08	7.61E-06	1.42E-04	1.96E-05	2.20E-05	8.75E-06	0.00E+00	4.70E-07	2.10E-09	1.28E-19	2.34E-17	1.04E-27	5.51E-21	2.26E-33	2.65E-25	1.74E-27	1.13E-31	1.60E-21	6.97E-05	1.21E-32	8.87E-12	4.07E-12	3.95E-17	3.32E-26	1.27E-41	5.25E-35	1.97E-30	0.00E+00	1.71E-18	9.92E-08	1.49E-05	0.00E+00	0.00E+00	8.67E-06	8.44E-06	4.13E-19
4.06E-09	900	1.22E+19	0.00E+00	3.35E-05	6.76E+05	0.00E+00	4.69E-16	1.44E+05	1.51E-04	1.80E+05	2.74E-04	1.32E-08	1.30E-05	1.82E-08	7.82E-06	1.46E-04	2.01E-05	2.26E-05	8.99E-06	0.00E+00	4.82E-07	2.16E-09	1.35E-19	2.40E-17	1.09E-27	5.81E-21	2.45E-33	2.72E-25	1.83E-27	1.17E-31	1.64E-21	7.15E-05	1.30E-32	9.11E-12	4.18E-12	4.05E-17	3.41E-26	1.34E-41	5.54E-35	2.08E-30	0.00E+00	1.80E-18	1.02E-07	1.53E-05	0.00E+00	0.00E+00	8.90E-06	8.67E-06	4.35E-19
4.07E-09	900	1.22E+19	0.00E+00	3.44E-05	6.76E+05	0.00E+00	4.78E-16	1.44E+05	1.55E-04	1.80E+05	2.82E-04	1.35E-08	1.34E-05	1.86E-08	8.03E-06	1.50E-04	2.07E-05	2.32E-05	9.23E-06	0.00E+00	4.95E-07	2.22E-09	1.42E-19	2.46E-17	1.15E-27	6.13E-21	2.65E-33	2.79E-25	1.93E-27	1.21E-31	1.68E-21	7.35E-05	1.41E-32	9.35E-12	4.29E-12	4.16E-17	3.50E-26	1.41E-41	5.84E-35	2.19E-30	0.00E+00	1.90E-18	1.05E-07	1.58E-05	0.00E+00	0.00E+00	9.14E-06	8.90E-06	4.59E-19
4.08E-09	900	1.22E+19	0.00E+00	3.54E-05	6.76E+05	0.00E+00	4.88E-16	1.44E+05	1.59E-04	1.80E+05	2.89E-04	1.39E-08	1.38E-05	1.90E-08	8.24E-06	1.54E-04	2.12E-05	2.38E-05	9.48E-06	0.00E+00	5.09E-07	2.28E-09	1.50E-19	2.53E-17	1.22E-27	6.47E-21	2.86E-33	2.87E-25	2.04E-27	1.25E-31	1.73E-21	7.54E-05	1.52E-32	9.61E-12	4.41E-12	4.28E-17	3.60E-26	1.49E-41	6.16E-35	2.31E-30	0.00E+00	2.00E-18	1.07E-07	1.62E-05	0.00E+00	0.00E+00	9.38E-06	9.14E-06	4.84E-19
4.09E-09	900	1.22E+19	0.00E+00	3.63E-05	6.76E+05	0.00E+00	4.98E-16	1.44E+05	1.63E-04	1.80E+05	2.97E-04	1.42E-08	1.41E-05	1.95E-08	8.46E-06	1.58E-04	2.18E-05	2.45E-05	9.74E-06	0.00E+00	5.22E-07	2.34E-09	1.57E-19	2.60E-17	1.28E-27	6.82E-21	3.09E-33	2.95E-25	2.15E-27	1.29E-31	1.78E-21	7.75E-05	1.65E-32	9.86E-12	4.52E-12	4.39E-17	3.69E-26	1.57E-41	6.49E-35	2.43E-30	0.00E+00	2.11E-18	1.10E-07	1.66E-05	0.00E+00	0.00E+00	9.64E-06	9.39E-06	5.10E-19
4.10E-09	900	1.22E+19	0.00E+00	3.73E-05	6.76E+05	0.00E+00	5.08E-16	1.44E+05	1.67E-04	1.80E+05	3.05E-04	1.46E-08	1.45E-05	2.00E-08	8.69E-06	1.62E-04	2.24E-05	2.51E-05	1.00E-05	0.00E+00	5.36E-07	2.40E-09	1.66E-19	2.67E-17	1.35E-27	7.19E-21	3.34E-33	3.03E-25	2.27E-27	1.34E-31	1.82E-21	7.95E-05	1.78E-32	1.01E-11	4.65E-12	4.51E-17	3.79E-26	1.66E-41	6.85E-35	2.57E-30	0.00E+00	2.23E-18	1.13E-07	1.71E-05	0.00E+00	0.00E+00	9.90E-06	9.64E-06	5.38E-19
4.11E-09	900	1.22E+19	0.00E+00	3.83E-05	6.76E+05	0.00E+00	5.18E-16	1.44E+05	1.72E-04	1.80E+05	3.13E-04	1.50E-08	1.49E-05	2.05E-08	8.92E-06	1.67E-04	2.30E-05	2.58E-05	1.03E-05	0.00E+00	5.51E-07	2.47E-09	1.75E-19	2.74E-17	1.43E-27	7.58E-21	3.62E-33	3.11E-25	2.39E-27	1.38E-31	1.87E-21	8.17E-05	1.93E-32	1.04E-11	4.77E-12	4.63E-17	3.90E-26	1.75E-41	7.22E-35	2.71E-30	0.00E+00	2.35E-18	1.16E-07	1.75E-05	0.00E+00	0.00E+00	1.02E-05	9.90E-06	5.67E-19
4.12E-09	900	1.22E+19	0.00E+00	3.93E-05	6.76E+05	0.00E+00	5.28E-16	1.44E+05	1.77E-04	1.80E+05	3.21E-04	1.54E-08	1.53E-05	2.09E-08	9.17E-06	1.71E-04	2.36E-05	2.65E-05	1.05E-05	0.00E+00	5.65E-07	2.53E-09	1.84E-19	2.81E-17	1.51E-27	8.00E-21	3.91E-33	3.19E-25	2.52E-27	1.43E-31	1.92E-21	8.39E-05	2.08E-32	1.07E-11	4.90E-12	4.76E-17	4.00E-26	1.84E-41	7.62E-35	2.85E-30	0.00E+00	2.48E-18	1.19E-07	1.80E-05	0.00E+00	0.00E+00	1.04E-05	1.02E-05	5.98E-19
4.13E-09	900	1.22E+19	0.00E+00	4.04E-05	6.76E+05	0.00E+00	5.39E-16	1.44E+05	1.81E-04	1.80E+05	3.30E-04	1.58E-08	1.57E-05	2.15E-08	9.41E-06	1.76E-04	2.42E-05	2.72E-05	1.08E-05	0.00E+00	5.81E-07	2.60E-09	1.94E-19	2.89E-17	1.59E-27	8.43E-21	4.23E-33	3.28E-25	2.66E-27	1.48E-31	1.97E-21	8.61E-05	2.25E-32	1.10E-11	5.03E-12	4.88E-17	4.11E-26	1.94E-41	8.03E-35	3.01E-30	0.00E+00	2.61E-18	1.23E-07	1.85E-05	0.00E+00	0.00E+00	1.07E-05	1.04E-05	6.31E-19
4.14E-09	900	1.22E+19	0.00E+00	4.15E-05	6.76E+05	0.00E+00	5.50E-16	1.44E+05	1.86E-04	1.80E+05	3.39E-04	1.63E-08	1.61E-05	2.20E-08	9.66E-06	1.81E-04	2.49E-05	2.79E-05	1.11E-05	0.00E+00	5.96E-07	2.67E-09	2.04E-19	2.97E-17	1.67E-27	8.89E-21	4.57E-33	3.36E-25	2.80E-27	1.53E-31	2.03E-21	8.85E-05	2.44E-32	1.13E-11	5.17E-12	5.02E-17	4.22E-26	2.05E-41	8.47E-35	3.17E-30	0.00E+00	2.76E-18	1.26E-07	1.90E-05	0.00E+00	0.00E+00	1.10E-05	1.07E-05	6.65E-19
4.15E-09	900	1.22E+19	0.00E+00	4.26E-05	6.76E+05	0.00E+00	5.62E-16	1.44E+05	1.91E-04	1.80E+05	3.48E-04	1.67E-08	1.66E-05	2.25E-08	9.92E-06	1.85E-04	2.56E-05	2.87E-05	1.14E-05	0.00E+00	6.12E-07	2.74E-09	2.15E-19	3.05E-17	1.76E-27	9.38E-21	4.94E-33	3.46E-25	2.96E-27	1.58E-31	2.08E-21	9.08E-05	2.63E-32	1.16E-11	5.31E-12	5.15E-17	4.33E-26	2.16E-41	8.93E-35	3.35E-30	0.00E+00	2.91E-18	1.29E-07	1.95E-05	0.00E+00	0.00E+00	1.13E-05	1.10E-05	7.02E-19
4.16E-09	900	1.22E+19	0.00E+00	4.37E-05	6.76E+05	0.00E+00	5.74E-16	1.44E+05	1.96E-04	1.80E+05	3.58E-04	1.72E-08	1.70E-05	2.31E-08	1.02E-05	1.90E-04	2.62E-05	2.94E-05	1.17E-05	0.00E+00	6.29E-07	2.82E-09	2.27E-19	3.13E-17	1.86E-27	9.89E-21	5.35E-33	3.55E-25	3.12E-27	1.63E-31	2.14E-21	9.33E-05	2.85E-32	1.19E-11	5.45E-12	5.29E-17	4.45E-26	2.28E-41	9.42E-35	3.53E-30	0.00E+00	3.07E-18	1.33E-07	2.00E-05	0.00E+00	0.00E+00	1.16E-05	1.13E-05	7.40E-19
4.17E-09	900	1.22E+19	0.00E+00	4.49E-05	6.76E+05	0.00E+00	5.86E-16	1.44E+05	2.02E-04	1.80E+05	3.67E-04	1.76E-08	1.75E-05	2.36E-08	1.05E-05	1.95E-04	2.69E-05	3.02E-05	1.20E-05	0.00E+00	6.46E-07	2.89E-09	2.39E-19	3.21E-17	1.96E-27	1.04E-20	5.78E-33	3.64E-25	3.29E-27	1.69E-31	2.20E-21	9.58E-05	3.08E-32	1.22E-11	5.59E-12	5.43E-17	4.57E-26	2.40E-41	9.94E-35	3.72E-30	0.00E+00	3.23E-18	1.36E-07	2.05E-05	0.00E+00	0.00E+00	1.19E-05	1.16E-05	7.80E-19
4.18E-09	900	1.22E+19	0.00E+00	4.61E-05	6.76E+05	0.00E+00	5.99E-16	1.44E+05	2.07E-04	1.80E+05	3.77E-04	1.81E-08	1.79E-05	2.42E-08	1.07E-05	2.01E-04	2.77E-05	3.11E-05	1.24E-05	0.00E+00	6.63E-07	2.97E-09	2.52E-19	3.30E-17	2.07E-27	1.10E-20	6.25E-33	3.74E-25	3.47E-27	1.75E-31	2.26E-21	9.84E-05	3.33E-32	1.25E-11	5.74E-12	5.58E-17	4.69E-26	2.54E-41	1.05E-34	3.93E-30	0.00E+00	3.41E-18	1.40E-07	2.11E-05	0.00E+00	0.00E+00	1.22E-05	1.19E-05	8.23E-19
4.19E-09	900	1.22E+19	0.00E+00	4.74E-05	6.76E+05	0.00E+00	6.12E-16	1.44E+05	2.13E-04	1.80E+05	3.87E-04	1.86E-08	1.84E-05	2.48E-08	1.10E-05	2.06E-04	2.84E-05	3.19E-05	1.27E-05	0.00E+00	6.81E-07	3.05E-09	2.65E-19	3.39E-17	2.18E-27	1.16E-20	6.76E-33	3.84E-25	3.66E-27	1.81E-31	2.32E-21	1.01E-04	3.60E-32	1.29E-11	5.90E-12	5.73E-17	4.82E-26	2.67E-41	1.10E-34	4.14E-30	0.00E+00	3.59E-18	1.44E-07	2.17E-05	0.00E+00	0.00E+00	1.26E-05	1.22E-05	8.68E-19
4.20E-09	900	1.22E+19	0.00E+00	4.86E-05	6.76E+05	0.00E+00	6.25E-16	1.44E+05	2.18E-04	1.80E+05	3.98E-04	1.91E-08	1.89E-05	2.54E-08	1.13E-05	2.12E-04	2.92E-05	3.27E-05	1.30E-05	0.00E+00	6.99E-07	3.13E-09	2.79E-19	3.48E-17	2.30E-27	1.22E-20	7.31E-33	3.95E-25	3.86E-27	1.87E-31	2.38E-21	1.04E-04	3.90E-32	1.32E-11	6.06E-12	5.88E-17	4.95E-26	2.82E-41	1.17E-34	4.37E-30	0.00E+00	3.79E-18	1.48E-07	2.22E-05	0.00E+00	0.00E+00	1.29E-05	1.26E-05	9.15E-19
4.21E-09	900	1.22E+19	0.00E+00	4.99E-05	6.76E+05	0.00E+00	6.39E-16	1.44E+05	2.24E-04	1.80E+05	4.08E-04	1.96E-08	1.94E-05	2.61E-08	1.16E-05	2.17E-04	3.00E-05	3.36E-05	1.34E-05	0.00E+00	7.18E-07	3.22E-09	2.94E-19	3.58E-17	2.43E-27	1.29E-20	7.91E-33	4.05E-25	4.07E-27	1.94E-31	2.44E-21	1.07E-04	4.22E-32	1.36E-11	6.22E-12	6.04E-17	5.08E-26	2.97E-41	1.23E-34	4.61E-30	0.00E+00	4.00E-18	1.52E-07	2.28E-05	0.00E+00	0.00E+00	1.33E-05	1.29E-05	9.65E-19
4.22E-09	900	1.22E+19	0.00E+00	5.13E-05	6.76E+05	0.00E+00	6.53E-16	1.44E+05	2.30E-04	1.80E+05	4.19E-04	2.01E-08	1.99E-05	2.67E-08	1.20E-05	2.23E-04	3.08E-05	3.45E-05	1.37E-05	0.00E+00	7.37E-07	3.30E-09	3.10E-19	3.67E-17	2.56E-27	1.36E-20	8.56E-33	4.16E-25	4.29E-27	2.01E-31	2.51E-21	1.09E-04	4.56E-32	1.39E-11	6.39E-12	6.20E-17	5.22E-26	3.14E-41	1.30E-34	4.86E-30	0.00E+00	4.22E-18	1.56E-07	2.35E-05	0.00E+00	0.00E+00	1.36E-05	1.33E-05	1.02E-18
4.23E-09	900	1.22E+19	0.00E+00	5.27E-05	6.76E+05	0.00E+00	6.67E-16	1.44E+05	2.37E-04	1.80E+05	4.31E-04	2.07E-08	2.05E-05	2.74E-08	1.23E-05	2.29E-04	3.16E-05	3.55E-05	1.41E-05	0.00E+00	7.57E-07	3.39E-09	3.27E-19	3.77E-17	2.70E-27	1.43E-20	9.25E-33	4.27E-25	4.52E-27	2.08E-31	2.58E-21	1.12E-04	4.93E-32	1.43E-11	6.56E-12	6.37E-17	5.36E-26	3.31E-41	1.37E-34	5.12E-30	0.00E+00	4.44E-18	1.60E-07	2.41E-05	0.00E+00	0.00E+00	1.40E-05	1.36E-05	1.07E-18
4.24E-09	900	1.22E+19	0.00E+00	5.41E-05	6.76E+05	0.00E+00	6.82E-16	1.44E+05	2.43E-04	1.80E+05	4.42E-04	2.12E-08	2.10E-05	2.80E-08	1.26E-05	2.35E-04	3.24E-05	3.64E-05	1.45E-05	0.00E+00	7.78E-07	3.48E-09	3.44E-19	3.87E-17	2.85E-27	1.51E-20	1.00E-32	4.39E-25	4.77E-27	2.15E-31	2.65E-21	1.15E-04	5.33E-32	1.47E-11	6.74E-12	6.54E-17	5.51E-26	3.49E-41	1.44E-34	5.40E-30	0.00E+00	4.69E-18	1.64E-07	2.47E-05	0.00E+00	0.00E+00	1.44E-05	1.40E-05	1.13E-18
4.25E-09	900	1.22E+19	0.00E+00	5.55E-05	6.76E+05	0.00E+00	6.98E-16	1.44E+05	2.49E-04	1.80E+05	4.54E-04	2.18E-08	2.16E-05	2.87E-08	1.29E-05	2.42E-04	3.33E-05	3.74E-05	1.49E-05	0.00E+00	7.99E-07	3.58E-09	3.63E-19	3.98E-17	3.00E-27	1.59E-20	1.08E-32	4.51E-25	5.03E-27	2.23E-31	2.72E-21	1.18E-04	5.77E-32	1.51E-11	6.92E-12	6.72E-17	5.66E-26	3.68E-41	1.52E-34	5.70E-30	0.00E+00	4.94E-18	1.69E-07	2.54E-05	0.00E+00	0.00E+00	1.47E-05	1.44E-05	1.19E-18
4.26E-09	900	1.22E+19	0.00E+00	5.70E-05	6.76E+05	0.00E+00	7.14E-16	1.44E+05	2.56E-04	1.80E+05	4.66E-04	2.24E-08	2.22E-05	2.95E-08	1.33E-05	2.48E-04	3.42E-05	3.84E-05	1.53E-05	0.00E+00	8.20E-07	3.68E-09	3.82E-19	4.08E-17	3.17E-27	1.68E-20	1.17E-32	4.63E-25	5.30E-27	2.31E-31	2.79E-21	1.22E-04	6.24E-32	1.55E-11	7.10E-12	6.90E-17	5.81E-26	3.88E-41	1.60E-34	6.01E-30	0.00E+00	5.21E-18	1.73E-07	2.61E-05	0.00E+00	0.00E+00	1.51E-05	1.47E-05	1.26E-18
4.27E-09	900	1.22E+19	0.00E+00	5.86E-05	6.76E+05	0.00E+00	7.30E-16	1.44E+05	2.63E-04	1.80E+05	4.79E-04	2.30E-08	2.28E-05	3.02E-08	1.36E-05	2.55E-04	3.51E-05	3.94E-05	1.57E-05	0.00E+00	8.42E-07	3.77E-09	4.03E-19	4.19E-17	3.34E-27	1.77E-20	1.27E-32	4.75E-25	5.59E-27	2.39E-31	2.87E-21	1.25E-04	6.75E-32	1.59E-11	7.30E-12	7.08E-17	5.97E-26	4.09E-41	1.69E-34	6.33E-30	0.00E+00	5.50E-18	1.78E-07	2.68E-05	0.00E+00	0.00E+00	1.55E-05	1.51E-05	1.33E-18
4.28E-09	900	1.22E+19	0.00E+00	6.01E-05	6.76E+05	0.00E+00	7.47E-16	1.44E+05	2.70E-04	1.80E+05	4.92E-04	2.36E-08	2.34E-05	3.09E-08	1.40E-05	2.62E-04	3.61E-05	4.05E-05	1.61E-05	0.00E+00	8.65E-07	3.88E-09	4.25E-19	4.31E-17	3.52E-27	1.87E-20	1.37E-32	4.88E-25	5.90E-27	2.48E-31	2.94E-21	1.28E-04	7.31E-32	1.63E-11	7.49E-12	7.28E-17	6.13E-26	4.31E-41	1.78E-34	6.68E-30	0.00E+00	5.80E-18	1.83E-07	2.75E-05	0.00E+00	0.00E+00	1.60E-05	1.55E-05	1.40E-18
4.29E-09	900	1.22E+19	0.00E+00	6.18E-05	6.76E+05	0.00E+00	7.65E-16	1.44E+05	2.77E-04	1.80E+05	5.05E-04	2.42E-08	2.40E-05	3.17E-08	1.44E-05	2.69E-04	3.71E-05	4.16E-05	1.66E-05	0.00E+00	8.88E-07	3.98E-09	4.48E-19	4.42E-17	3.71E-27	1.97E-20	1.48E-32	5.01E-25	6.22E-27	2.57E-31	3.02E-21	1.32E-04	7.90E-32	1.68E-11	7.69E-12	7.47E-17	6.29E-26	4.55E-41	1.88E-34	7.04E-30	0.00E+00	6.11E-18	1.88E-07	2.82E-05	0.00E+00	0.00E+00	1.64E-05	1.60E-05	1.48E-18
4.30E-09	900	1.22E+19	0.00E+00	6.34E-05	6.76E+05	0.00E+00	7.83E-16	1.44E+05	2.85E-04	1.80E+05	5.18E-04	2.49E-08	2.47E-05	3.25E-08	1.48E-05	2.76E-04	3.80E-05	4.27E-05	1.70E-05	0.00E+00	9.12E-07	4.09E-09	4.72E-19	4.54E-17	3.92E-27	2.08E-20	1.60E-32	5.15E-25	6.56E-27	2.66E-31	3.11E-21	1.35E-04	8.55E-32	1.72E-11	7.90E-12	7.67E-17	6.46E-26	4.80E-41	1.98E-34	7.43E-30	0.00E+00	6.45E-18	1.93E-07	2.90E-05	0.00E+00	0.00E+00	1.68E-05	1.64E-05	1.56E-18
4.31E-09	900	1.22E+19	0.00E+00	6.51E-05	6.76E+05	0.00E+00	8.02E-16	1.44E+05	2.92E-04	1.80E+05	5.32E-04	2.55E-08	2.53E-05	3.33E-08	1.52E-05	2.83E-04	3.91E-05	4.38E-05	1.75E-05	0.00E+00	9.36E-07	4.20E-09	4.97E-19	4.66E-17	4.13E-27	2.19E-20	1.74E-32	5.29E-25	6.91E-27	2.76E-31	3.19E-21	1.39E-04	9.25E-32	1.77E-11	8.11E-12	7.88E-17	6.64E-26	5.06E-41	2.09E-34	7.83E-30	0.00E+00	6.80E-18	1.98E-07	2.98E-05	0.00E+00	0.00E+00	1.73E-05	1.68E-05	1.64E-18
4.32E-09	900	1.22E+19	0.00E+00	6.69E-05	6.76E+05	0.00E+00	8.21E-16	1.44E+05	3.00E-04	1.80E+05	5.47E-04	2.62E-08	2.60E-05	3.42E-08	1.56E-05	2.91E-04	4.01E-05	4.50E-05	1.79E-05	0.00E+00	9.62E-07	4.31E-09	5.24E-19	4.79E-17	4.35E-27	2.31E-20	1.88E-32	5.43E-25	7.29E-27	2.86E-31	3.28E-21	1.43E-04	1.00E-31	1.82E-11	8.33E-12	8.09E-17	6.81E-26	5.34E-41	2.20E-34	8.26E-30	0.00E+00	7.17E-18	2.03E-07	3.06E-05	0.00E+00	0.00E+00	1.77E-05	1.73E-05	1.73E-18
4.33E-09	900	1.22E+19	0.00E+00	6.87E-05	6.76E+05	0.00E+00	8.41E-16	1.44E+05	3.08E-04	1.80E+05	5.61E-04	2.69E-08	2.67E-05	3.50E-08	1.60E-05	2.99E-04	4.12E-05	4.62E-05	1.84E-05	0.00E+00	9.88E-07	4.43E-09	5.52E-19	4.92E-17	4.59E-27	2.44E-20	2.03E-32	5.57E-25	7.69E-27	2.97E-31	3.36E-21	1.46E-04	1.08E-31	1.87E-11	8.55E-12	8.31E-17	7.00E-26	5.63E-41	2.32E-34	8.71E-30	0.00E+00	7.56E-18	2.09E-07	3.14E-05	0.00E+00	0.00E+00	1.82E-05	1.78E-05	1.82E-18
4.34E-09	900	1.22E+19	0.00E+00	7.05E-05	6.76E+05	0.00E+00	8.62E-16	1.44E+05	3.17E-04	1.80E+05	5.76E-04	2.77E-08	2.74E-05	3.59E-08	1.64E-05	3.07E-04	4.23E-05	4.75E-05	1.89E-05	0.00E+00	1.01E-06	4.54E-09	5.82E-19	5.05E-17	4.84E-27	2.57E-20	2.20E-32	5.72E-25	8.11E-27	3.08E-31	3.45E-21	1.50E-04	1.17E-31	1.92E-11	8.79E-12	8.53E-17	7.19E-26	5.94E-41	2.45E-34	9.19E-30	0.00E+00	7.97E-18	2.14E-07	3.23E-05	0.00E+00	0.00E+00	1.87E-05	1.82E-05	1.92E-18
4.35E-09	900	1.22E+19	0.00E+00	7.24E-05	6.76E+05	0.00E+00	8.83E-16	1.44E+05	3.25E-04	1.80E+05	5.92E-04	2.84E-08	2.82E-05	3.68E-08	1.69E-05	3.15E-04	4.34E-05	4.87E-05	1.94E-05	0.00E+00	1.04E-06	4.67E-09	6.13E-19	5.19E-17	5.11E-27	2.71E-20	2.38E-32	5.88E-25	8.55E-27	3.19E-31	3.55E-21	1.54E-04	1.27E-31	1.97E-11	9.02E-12	8.76E-17	7.38E-26	6.26E-41	2.59E-34	9.69E-30	0.00E+00	8.41E-18	2.20E-07	3.31E-05	0.00E+00	0.00E+00	1.92E-05	1.87E-05	2.03E-18
4.36E-09	900	1.22E+19	0.00E+00	7.44E-05	6.76E+05	0.00E+00	9.05E-16	1.44E+05	3.34E-04	1.80E+05	6.08E-04	2.92E-08	2.89E-05	3.78E-08	1.73E-05	3.24E-04	4.46E-05	5.01E-05	1.99E-05	0.00E+00	1.07E-06	4.79E-09	6.46E-19	5.33E-17	5.38E-27	2.86E-20	2.57E-32	6.04E-25	9.02E-27	3.31E-31	3.64E-21	1.59E-04	1.37E-31	2.02E-11	9.26E-12	9.00E-17	7.58E-26	6.60E-41	2.73E-34	1.02E-29	0.00E+00	8.86E-18	2.26E-07	3.40E-05	0.00E+00	0.00E+00	1.97E-05	1.92E-05	2.14E-18
4.37E-09	900	1.22E+19	0.00E+00	7.64E-05	6.76E+05	0.00E+00	9.27E-16	1.44E+05	3.43E-04	1.80E+05	6.24E-04	3.00E-08	2.97E-05	3.87E-08	1.78E-05	3.32E-04	4.58E-05	5.14E-05	2.05E-05	0.00E+00	1.10E-06	4.92E-09	6.81E-19	5.47E-17	5.68E-27	3.02E-20	2.78E-32	6.20E-25	9.51E-27	3.43E-31	3.74E-21	1.63E-04	1.48E-31	2.07E-11	9.51E-12	9.24E-17	7.78E-26	6.96E-41	2.88E-34	1.08E-29	0.00E+00	9.35E-18	2.32E-07	3.49E-05	0.00E+00	0.00E+00	2.03E-05	1.97E-05	2.26E-18
4.38E-09	900	1.22E+19	0.00E+00	7.84E-05	6.76E+05	0.00E+00	9.51E-16	1.44E+05	3.52E-04	1.80E+05	6.41E-04	3.08E-08	3.05E-05	3.97E-08	1.83E-05	3.41E-04	4.71E-05	5.28E-05	2.10E-05	0.00E+00	1.13E-06	5.05E-09	7.18E-19	5.62E-17	5.99E-27	3.18E-20	3.01E-32	6.37E-25	1.00E-26	3.56E-31	3.84E-21	1.67E-04	1.61E-31	2.13E-11	9.77E-12	9.49E-17	7.99E-26	7.34E-41	3.03E-34	1.14E-29	0.00E+00	9.86E-18	2.38E-07	3.59E-05	0.00E+00	0.00E+00	2.08E-05	2.03E-05	2.38E-18
4.39E-09	900	1.22E+19	0.00E+00	8.05E-05	6.76E+05	0.00E+00	9.75E-16	1.44E+05	3.62E-04	1.80E+05	6.58E-04	3.16E-08	3.13E-05	4.07E-08	1.88E-05	3.50E-04	4.83E-05	5.42E-05	2.16E-05	0.00E+00	1.16E-06	5.19E-09	7.57E-19	5.77E-17	6.31E-27	3.35E-20	3.26E-32	6.54E-25	1.06E-26	3.70E-31	3.95E-21	1.72E-04	1.74E-31	2.19E-11	1.00E-11	9.74E-17	8.21E-26	7.74E-41	3.20E-34	1.20E-29	0.00E+00	1.04E-17	2.45E-07	3.68E-05	0.00E+00	0.00E+00	2.14E-05	2.08E-05	2.51E-18
4.40E-09	900	1.22E+19	0.00E+00	8.27E-05	6.76E+05	0.00E+00	1.00E-15	1.44E+05	3.71E-04	1.80E+05	6.76E-04	3.24E-08	3.22E-05	4.18E-08	1.93E-05	3.60E-04	4.96E-05	5.57E-05	2.22E-05	0.00E+00	1.19E-06	5.33E-09	7.98E-19	5.93E-17	6.66E-27	3.54E-20	3.53E-32	6.71E-25	1.11E-26	3.84E-31	4.05E-21	1.76E-04	1.88E-31	2.25E-11	1.03E-11	1.00E-16	8.43E-26	8.16E-41	3.37E-34	1.26E-29	0.00E+00	1.10E-17	2.51E-07	3.78E-05	0.00E+00	0.00E+00	2.19E-05	2.14E-05	2.65E-18
4.41E-09	900	1.22E+19	0.00E+00	8.49E-05	6.76E+05	0.00E+00	1.03E-15	1.44E+05	3.81E-04	1.80E+05	6.94E-04	3.33E-08	3.30E-05	4.28E-08	1.98E-05	3.70E-04	5.10E-05	5.72E-05	2.28E-05	0.00E+00	1.22E-06	5.47E-09	8.41E-19	6.09E-17	7.02E-27	3.73E-20	3.82E-32	6.89E-25	1.18E-26	3.99E-31	4.16E-21	1.81E-04	2.03E-31	2.31E-11	1.06E-11	1.03E-16	8.66E-26	8.61E-41	3.56E-34	1.33E-29	0.00E+00	1.16E-17	2.58E-07	3.88E-05	0.00E+00	0.00E+00	2.25E-05	2.20E-05	2.79E-18
4.42E-09	900	1.22E+19	0.00E+00	8.72E-05	6.76E+05	0.00E+00	1.05E-15	1.44E+05	3.92E-04	1.80E+05	7.13E-04	3.42E-08	3.39E-05	4.39E-08	2.03E-05	3.80E-04	5.23E-05	5.87E-05	2.34E-05	0.00E+00	1.25E-06	5.62E-09	8.86E-19	6.25E-17	7.40E-27	3.93E-20	4.13E-32	7.08E-25	1.24E-26	4.14E-31	4.27E-21	1.86E-04	2.20E-31	2.37E-11	1.09E-11	1.06E-16	8.89E-26	9.08E-41	3.75E-34	1.41E-29	0.00E+00	1.22E-17	2.65E-07	3.99E-05	0.00E+00	0.00E+00	2.31E-05	2.25E-05	2.94E-18
4.43E-09	900	1.22E+19	0.00E+00	8.95E-05	6.76E+05	0.00E+00	1.08E-15	1.44E+05	4.02E-04	1.80E+05	7.32E-04	3.51E-08	3.48E-05	4.50E-08	2.09E-05	3.90E-04	5.37E-05	6.03E-05	2.40E-05	0.00E+00	1.29E-06	5.77E-09	9.34E-19	6.42E-17	7.81E-27	4.15E-20	4.47E-32	7.27E-25	1.31E-26	4.30E-31	4.39E-21	1.91E-04	2.38E-31	2.43E-11	1.12E-11	1.08E-16	9.13E-26	9.58E-41	3.95E-34	1.48E-29	0.00E+00	1.29E-17	2.72E-07	4.10E-05	0.00E+00	0.00E+00	2.38E-05	2.32E-05	3.10E-18
4.44E-09	900	1.22E+19	0.00E+00	9.20E-05	6.76E+05	0.00E+00	1.11E-15	1.44E+05	4.13E-04	1.80E+05	7.52E-04	3.61E-08	3.58E-05	4.62E-08	2.14E-05	4.00E-04	5.52E-05	6.19E-05	2.47E-05	0.00E+00	1.32E-06	5.93E-09	9.84E-19	6.59E-17	8.23E-27	4.37E-20	4.84E-32	7.47E-25	1.38E-26	4.47E-31	4.51E-21	1.96E-04	2.58E-31	2.50E-11	1.15E-11	1.11E-16	9.38E-26	1.01E-40	4.17E-34	1.56E-29	0.00E+00	1.36E-17	2.79E-07	4.21E-05	0.00E+00	0.00E+00	2.44E-05	2.38E-05	3.27E-18
4.45E-09	900	1.22E+19	0.00E+00	9.44E-05	6.76E+05	0.00E+00	1.14E-15	1.44E+05	4.24E-04	1.80E+05	7.72E-04	3.71E-08	3.67E-05	4.74E-08	2.20E-05	4.11E-04	5.67E-05	6.36E-05	2.53E-05	0.00E+00	1.36E-06	6.09E-09	1.04E-18	6.77E-17	8.68E-27	4.61E-20	5.24E-32	7.67E-25	1.45E-26	4.65E-31	4.63E-21	2.01E-04	2.79E-31	2.57E-11	1.18E-11	1.14E-16	9.63E-26	1.06E-40	4.40E-34	1.65E-29	0.00E+00	1.43E-17	2.87E-07	4.32E-05	0.00E+00	0.00E+00	2.51E-05	2.44E-05	3.45E-18
4.46E-09	900	1.22E+19	0.00E+00	9.70E-05	6.76E+05	0.00E+00	1.17E-15	1.44E+05	4.36E-04	1.80E+05	7.93E-04	3.81E-08	3.77E-05	4.86E-08	2.26E-05	4.22E-04	5.82E-05	6.53E-05	2.60E-05	0.00E+00	1.39E-06	6.25E-09	1.09E-18	6.95E-17	9.16E-27	4.86E-20	5.67E-32	7.87E-25	1.53E-26	4.83E-31	4.75E-21	2.07E-04	3.02E-31	2.63E-11	1.21E-11	1.17E-16	9.89E-26	1.12E-40	4.64E-34	1.74E-29	0.00E+00	1.51E-17	2.94E-07	4.44E-05	0.00E+00	0.00E+00	2.57E-05	2.51E-05	3.64E-18
4.47E-09	900	1.22E+19	0.00E+00	9.96E-05	6.76E+05	0.00E+00	1.20E-15	1.44E+05	4.47E-04	1.80E+05	8.14E-04	3.91E-08	3.87E-05	4.98E-08	2.32E-05	4.33E-04	5.97E-05	6.70E-05	2.67E-05	0.00E+00	1.43E-06	6.42E-09	1.15E-18	7.14E-17	9.66E-27	5.13E-20	6.13E-32	8.09E-25	1.62E-26	5.02E-31	4.88E-21	2.12E-04	3.27E-31	2.71E-11	1.24E-11	1.21E-16	1.02E-25	1.18E-40	4.89E-34	1.83E-29	0.00E+00	1.59E-17	3.02E-07	4.55E-05	0.00E+00	0.00E+00	2.64E-05	2.57E-05	3.84E-18
4.48E-09	900	1.22E+19	0.00E+00	1.02E-04	6.76E+05	0.00E+00	1.23E-15	1.44E+05	4.59E-04	1.80E+05	8.36E-04	4.01E-08	3.98E-05	5.11E-08	2.38E-05	4.45E-04	6.14E-05	6.88E-05	2.74E-05	0.00E+00	1.47E-06	6.59E-09	1.22E-18	7.33E-17	1.02E-26	5.41E-20	6.64E-32	8.30E-25	1.70E-26	5.22E-31	5.01E-21	2.18E-04	3.54E-31	2.78E-11	1.27E-11	1.24E-16	1.04E-25	1.25E-40	5.16E-34	1.93E-29	0.00E+00	1.68E-17	3.10E-07	4.68E-05	0.00E+00	0.00E+00	2.71E-05	2.64E-05	4.05E-18
4.49E-09	900	1.22E+19	0.00E+00	1.05E-04	6.76E+05	0.00E+00	1.27E-15	1.44E+05	4.72E-04	1.80E+05	8.58E-04	4.12E-08	4.08E-05	5.24E-08	2.45E-05	4.57E-04	6.30E-05	7.07E-05	2.82E-05	0.00E+00	1.51E-06	6.77E-09	1.28E-18	7.53E-17	1.07E-26	5.70E-20	7.18E-32	8.53E-25	1.80E-26	5.42E-31	5.15E-21	2.24E-04	3.83E-31	2.85E-11	1.31E-11	1.27E-16	1.07E-25	1.32E-40	5.44E-34	2.04E-29	0.00E+00	1.77E-17	3.19E-07	4.80E-05	0.00E+00	0.00E+00	2.79E-05	2.72E-05	4.27E-18
4.50E-09	900	1.22E+19	0.00E+00	1.08E-04	6.76E+05	0.00E+00	1.30E-15	1.44E+05	4.84E-04	1.80E+05	8.82E-04	4.23E-08	4.19E-05	5.38E-08	2.51E-05	4.69E-04	6.47E-05	7.26E-05	2.89E-05	0.00E+00	1.55E-06	6.95E-09	1.35E-18	7.73E-17	1.13E-26	6.01E-20	7.77E-32	8.76E-25	1.90E-26	5.64E-31	5.29E-21	2.30E-04	4.14E-31	2.93E-11	1.34E-11	1.31E-16	1.10E-25	1.39E-40	5.74E-34	2.15E-29	0.00E+00	1.86E-17	3.27E-07	4.93E-05	0.00E+00	0.00E+00	2.86E-05	2.79E-05	4.50E-18
4.51E-09	900	1.22E+19	0.00E+00	1.11E-04	6.76E+05	0.00E+00	1.34E-15	1.44E+05	4.97E-04	1.80E+05	9.05E-04	4.35E-08	4.31E-05	5.52E-08	2.58E-05	4.82E-04	6.64E-05	7.45E-05	2.97E-05	0.00E+00	1.59E-06	7.14E-09	1.42E-18	7.94E-17	1.19E-26	6.34E-20	8.41E-32	8.99E-25	2.00E-26	5.87E-31	5.43E-21	2.36E-04	4.48E-31	3.01E-11	1.38E-11	1.34E-16	1.13E-25	1.46E-40	6.05E-34	2.27E-29	0.00E+00	1.97E-17	3.36E-07	5.07E-05	0.00E+00	0.00E+00	2.94E-05	2.86E-05	4.74E-18
4.52E-09	900	1.22E+19	0.00E+00	1.14E-04	6.76E+05	0.00E+00	1.38E-15	1.44E+05	5.11E-04	1.80E+05	9.30E-04	4.46E-08	4.42E-05	5.66E-08	2.65E-05	4.95E-04	6.82E-05	7.65E-05	3.05E-05	0.00E+00	1.64E-06	7.33E-09	1.50E-18	8.16E-17	1.26E-26	6.69E-20	9.10E-32	9.23E-25	2.11E-26	6.11E-31	5.58E-21	2.43E-04	4.85E-31	3.09E-11	1.42E-11	1.38E-16	1.16E-25	1.54E-40	6.38E-34	2.39E-29	0.00E+00	2.07E-17	3.45E-07	5.20E-05	0.00E+00	0.00E+00	3.02E-05	2.94E-05	5.00E-18
4.53E-09	900	1.22E+19	0.00E+00	1.17E-04	6.76E+05	0.00E+00	1.42E-15	1.44E+05	5.24E-04	1.80E+05	9.55E-04	4.58E-08	4.54E-05	5.81E-08	2.72E-05	5.08E-04	7.01E-05	7.86E-05	3.13E-05	0.00E+00	1.68E-06	7.53E-09	1.58E-18	8.38E-17	1.33E-26	7.05E-20	9.85E-32	9.48E-25	2.22E-26	6.35E-31	5.73E-21	2.49E-04	5.25E-31	3.17E-11	1.45E-11	1.41E-16	1.19E-25	1.63E-40	6.73E-34	2.52E-29	0.00E+00	2.19E-17	3.55E-07	5.34E-05	0.00E+00	0.00E+00	3.10E-05	3.02E-05	5.28E-18
4.54E-09	900	1.22E+19	0.00E+00	1.20E-04	6.76E+05	0.00E+00	1.46E-15	1.44E+05	5.39E-04	1.80E+05	9.80E-04	4.71E-08	4.66E-05	5.96E-08	2.79E-05	5.22E-04	7.19E-05	8.07E-05	3.21E-05	0.00E+00	1.72E-06	7.73E-09	1.67E-18	8.60E-17	1.40E-26	7.44E-20	1.07E-31	9.74E-25	2.34E-26	6.61E-31	5.88E-21	2.56E-04	5.68E-31	3.26E-11	1.49E-11	1.45E-16	1.22E-25	1.72E-40	7.09E-34	2.66E-29	0.00E+00	2.30E-17	3.64E-07	5.48E-05	0.00E+00	0.00E+00	3.18E-05	3.10E-05	5.56E-18
4.55E-09	900	1.22E+19	0.00E+00	1.23E-04	6.76E+05	0.00E+00	1.50E-15	1.44E+05	5.53E-04	1.80E+05	1.01E-03	4.83E-08	4.79E-05	6.11E-08	2.87E-05	5.36E-04	7.39E-05	8.29E-05	3.30E-05	0.00E+00	1.77E-06	7.94E-09	1.76E-18	8.83E-17	1.48E-26	7.84E-20	1.15E-31	1.00E-24	2.47E-26	6.88E-31	6.04E-21	2.63E-04	6.15E-31	3.35E-11	1.53E-11	1.49E-16	1.26E-25	1.81E-40	7.48E-34	2.80E-29	0.00E+00	2.43E-17	3.74E-07	5.63E-05	0.00E+00	0.00E+00	3.27E-05	3.18E-05	5.87E-18
4.56E-09	900	1.22E+19	0.00E+00	1.26E-04	6.76E+05	0.00E+00	1.54E-15	1.44E+05	5.68E-04	1.80E+05	1.03E-03	4.96E-08	4.92E-05	6.27E-08	2.95E-05	5.50E-04	7.59E-05	8.51E-05	3.39E-05	0.00E+00	1.82E-06	8.15E-09	1.85E-18	9.07E-17	1.56E-26	8.27E-20	1.25E-31	1.03E-24	2.61E-26	7.17E-31	6.20E-21	2.70E-04	6.66E-31	3.44E-11	1.58E-11	1.53E-16	1.29E-25	1.91E-40	7.89E-34	2.96E-29	0.00E+00	2.56E-17	3.84E-07	5.78E-05	0.00E+00	0.00E+00	3.36E-05	3.27E-05	6.19E-18
4.57E-09	900	1.22E+19	0.00E+00	1.30E-04	6.76E+05	0.00E+00	1.59E-15	1.44E+05	5.83E-04	1.80E+05	1.06E-03	5.10E-08	5.05E-05	6.43E-08	3.03E-05	5.65E-04	7.79E-05	8.74E-05	3.48E-05	0.00E+00	1.87E-06	8.37E-09	1.95E-18	9.32E-17	1.64E-26	8.72E-20	1.35E-31	1.05E-24	2.75E-26	7.46E-31	6.37E-21	2.77E-04	7.21E-31	3.53E-11	1.62E-11	1.57E-16	1.33E-25	2.02E-40	8.32E-34	3.12E-29	0.00E+00	2.70E-17	3.94E-07	5.94E-05	0.00E+00	0.00E+00	3.45E-05	3.36E-05	6.52E-18
4.58E-09	900	1.22E+19	0.00E+00	1.33E-04	6.76E+05	0.00E+00	1.63E-15	1.44E+05	5.99E-04	1.80E+05	1.09E-03	5.23E-08	5.19E-05	6.60E-08	3.11E-05	5.80E-04	8.00E-05	8.97E-05	3.57E-05	0.00E+00	1.92E-06	8.59E-09	2.06E-18	9.57E-17	1.73E-26	9.20E-20	1.46E-31	1.08E-24	2.90E-26	7.77E-31	6.54E-21	2.84E-04	7.80E-31	3.62E-11	1.66E-11	1.61E-16	1.36E-25	2.13E-40	8.77E-34	3.29E-29	0.00E+00	2.85E-17	4.05E-07	6.10E-05	0.00E+00	0.00E+00	3.54E-05	3.45E-05	6.88E-18
4.59E-09	900	1.22E+19	0.00E+00	1.37E-04	6.76E+05	0.00E+00	1.68E-15	1.44E+05	6.15E-04	1.80E+05	1.12E-03	5.37E-08	5.33E-05	6.77E-08	3.19E-05	5.96E-04	8.22E-05	9.21E-05	3.67E-05	0.00E+00	1.97E-06	8.83E-09	2.17E-18	9.83E-17	1.83E-26	9.70E-20	1.58E-31	1.11E-24	3.06E-26	8.09E-31	6.72E-21	2.92E-04	8.44E-31	3.72E-11	1.71E-11	1.66E-16	1.40E-25	2.24E-40	9.25E-34	3.47E-29	0.00E+00	3.01E-17	4.16E-07	6.26E-05	0.00E+00	0.00E+00	3.63E-05	3.54E-05	7.26E-18
4.60E-09	900	1.22E+19	0.00E+00	1.41E-04	6.76E+05	0.00E+00	1.73E-15	1.44E+05	6.32E-04	1.80E+05	1.15E-03	5.52E-08	5.47E-05	6.95E-08	3.28E-05	6.12E-04	8.44E-05	9.46E-05	3.77E-05	0.00E+00	2.02E-06	9.06E-09	2.29E-18	1.01E-16	1.93E-26	1.02E-19	1.72E-31	1.14E-24	3.22E-26	8.43E-31	6.90E-21	3.00E-04	9.14E-31	3.82E-11	1.75E-11	1.70E-16	1.44E-25	2.36E-40	9.75E-34	3.66E-29	0.00E+00	3.17E-17	4.27E-07	6.43E-05	0.00E+00	0.00E+00	3.73E-05	3.64E-05	7.65E-18
4.61E-09	900	1.22E+19	0.00E+00	1.44E-04	6.76E+05	0.00E+00	1.78E-15	1.44E+05	6.49E-04	1.80E+05	1.18E-03	5.67E-08	5.62E-05	7.13E-08	3.37E-05	6.29E-04	8.66E-05	9.72E-05	3.87E-05	0.00E+00	2.08E-06	9.31E-09	2.41E-18	1.04E-16	2.03E-26	1.08E-19	1.86E-31	1.17E-24	3.40E-26	8.79E-31	7.08E-21	3.08E-04	9.89E-31	3.92E-11	1.80E-11	1.75E-16	1.47E-25	2.49E-40	1.03E-33	3.85E-29	0.00E+00	3.34E-17	4.38E-07	6.60E-05	0.00E+00	0.00E+00	3.83E-05	3.73E-05	8.07E-18
4.62E-09	900	1.22E+19	0.00E+00	1.48E-04	6.76E+05	0.00E+00	1.84E-15	1.44E+05	6.66E-04	1.80E+05	1.21E-03	5.82E-08	5.77E-05	7.31E-08	3.46E-05	6.45E-04	8.90E-05	9.98E-05	3.98E-05	0.00E+00	2.13E-06	9.56E-09	2.54E-18	1.06E-16	2.14E-26	1.14E-19	2.01E-31	1.20E-24	3.58E-26	9.16E-31	7.27E-21	3.16E-04	1.07E-30	4.03E-11	1.85E-11	1.79E-16	1.51E-25	2.63E-40	1.08E-33	4.07E-29	0.00E+00	3.52E-17	4.50E-07	6.78E-05	0.00E+00	0.00E+00	3.93E-05	3.83E-05	8.51E-18
4.63E-09	900	1.22E+19	0.00E+00	1.52E-04	6.76E+05	0.00E+00	1.90E-15	1.44E+05	6.84E-04	1.80E+05	1.24E-03	5.98E-08	5.92E-05	7.50E-08	3.55E-05	6.63E-04	9.14E-05	1.02E-04	4.08E-05	0.00E+00	2.19E-06	9.81E-09	2.68E-18	1.09E-16	2.26E-26	1.20E-19	2.18E-31	1.24E-24	3.78E-26	9.55E-31	7.47E-21	3.25E-04	1.16E-30	4.14E-11	1.90E-11	1.84E-16	1.55E-25	2.77E-40	1.14E-33	4.29E-29	0.00E+00	3.72E-17	4.62E-07	6.97E-05	0.00E+00	0.00E+00	4.04E-05	3.94E-05	8.97E-18
4.64E-09	900	1.22E+19	0.00E+00	1.56E-04	6.76E+05	0.00E+00	1.95E-15	1.44E+05	7.02E-04	1.80E+05	1.28E-03	6.14E-08	6.08E-05	7.70E-08	3.64E-05	6.81E-04	9.38E-05	1.05E-04	4.19E-05	0.00E+00	2.25E-06	1.01E-08	2.83E-18	1.12E-16	2.38E-26	1.26E-19	2.35E-31	1.27E-24	3.99E-26	9.95E-31	7.67E-21	3.34E-04	1.25E-30	4.25E-11	1.95E-11	1.89E-16	1.60E-25	2.92E-40	1.21E-33	4.52E-29	0.00E+00	3.92E-17	4.75E-07	7.15E-05	0.00E+00	0.00E+00	4.15E-05	4.04E-05	9.46E-18
4.65E-09	900	1.22E+19	0.00E+00	1.61E-04	6.76E+05	0.00E+00	2.01E-15	1.44E+05	7.21E-04	1.80E+05	1.31E-03	6.30E-08	6.25E-05	7.90E-08	3.74E-05	6.99E-04	9.63E-05	1.08E-04	4.30E-05	0.00E+00	2.31E-06	1.03E-08	2.98E-18	1.15E-16	2.51E-26	1.33E-19	2.55E-31	1.30E-24	4.20E-26	1.04E-30	7.88E-21	3.42E-04	1.36E-30	4.36E-11	2.00E-11	1.94E-16	1.64E-25	3.08E-40	1.27E-33	4.77E-29	0.00E+00	4.13E-17	4.88E-07	7.34E-05	0.00E+00	0.00E+00	4.26E-05	4.15E-05	9.98E-18
4.66E-09	900	1.22E+19	0.00E+00	1.65E-04	6.76E+05	0.00E+00	2.08E-15	1.44E+05	7.41E-04	1.80E+05	1.35E-03	6.47E-08	6.41E-05	8.10E-08	3.84E-05	7.18E-04	9.89E-05	1.11E-04	4.42E-05	0.00E+00	2.37E-06	1.06E-08	3.14E-18	1.18E-16	2.65E-26	1.41E-19	2.76E-31	1.34E-24	4.43E-26	1.08E-30	8.09E-21	3.52E-04	1.47E-30	4.48E-11	2.05E-11	2.00E-16	1.68E-25	3.25E-40	1.34E-33	5.03E-29	0.00E+00	4.36E-17	5.01E-07	7.54E-05	0.00E+00	0.00E+00	4.38E-05	4.26E-05	1.05E-17
4.67E-09	900	1.22E+19	0.00E+00	1.69E-04	6.76E+05	0.00E+00	2.14E-15	1.44E+05	7.61E-04	1.80E+05	1.38E-03	6.65E-08	6.59E-05	8.32E-08	3.95E-05	7.37E-04	1.02E-04	1.14E-04	4.54E-05	0.00E+00	2.44E-06	1.09E-08	3.31E-18	1.22E-16	2.79E-26	1.48E-19	2.99E-31	1.38E-24	4.67E-26	1.13E-30	8.31E-21	3.61E-04	1.59E-30	4.60E-11	2.11E-11	2.05E-16	1.73E-25	3.43E-40	1.41E-33	5.30E-29	0.00E+00	4.60E-17	5.14E-07	7.75E-05	0.00E+00	0.00E+00	4.49E-05	4.38E-05	1.11E-17
4.68E-09	900	1.22E+19	0.00E+00	1.74E-04	6.76E+05	0.00E+00	2.21E-15	1.44E+05	7.81E-04	1.80E+05	1.42E-03	6.82E-08	6.76E-05	8.53E-08	4.05E-05	7.57E-04	1.04E-04	1.17E-04	4.66E-05	0.00E+00	2.50E-06	1.12E-08	3.49E-18	1.25E-16	2.95E-26	1.56E-19	3.23E-31	1.41E-24	4.93E-26	1.18E-30	8.53E-21	3.71E-04	1.72E-30	4.72E-11	2.17E-11	2.10E-16	1.78E-25	3.62E-40	1.49E-33	5.59E-29	0.00E+00	4.85E-17	5.28E-07	7.95E-05	0.00E+00	0.00E+00	4.61E-05	4.50E-05	1.17E-17
4.69E-09	900	1.22E+19	0.00E+00	1.79E-04	6.76E+05	0.00E+00	2.28E-15	1.44E+05	8.02E-04	1.80E+05	1.46E-03	7.01E-08	6.94E-05	8.76E-08	4.16E-05	7.77E-04	1.07E-04	1.20E-04	4.79E-05	0.00E+00	2.57E-06	1.15E-08	3.68E-18	1.28E-16	3.11E-26	1.65E-19	3.50E-31	1.45E-24	5.20E-26	1.23E-30	8.76E-21	3.81E-04	1.86E-30	4.85E-11	2.22E-11	2.16E-16	1.82E-25	3.81E-40	1.57E-33	5.90E-29	0.00E+00	5.11E-17	5.42E-07	8.17E-05	0.00E+00	0.00E+00	4.74E-05	4.62E-05	1.23E-17
4.70E-09	900	1.22E+19	0.00E+00	1.83E-04	6.76E+05	0.00E+00	2.35E-15	1.44E+05	8.24E-04	1.80E+05	1.50E-03	7.20E-08	7.13E-05	8.99E-08	4.27E-05	7.98E-04	1.10E-04	1.23E-04	4.92E-05	0.00E+00	2.64E-06	1.18E-08	3.88E-18	1.32E-16	3.27E-26	1.74E-19	3.79E-31	1.49E-24	5.48E-26	1.28E-30	9.00E-21	3.91E-04	2.02E-30	4.98E-11	2.28E-11	2.22E-16	1.87E-25	4.02E-40	1.66E-33	6.22E-29	0.00E+00	5.39E-17	5.57E-07	8.39E-05	0.00E+00	0.00E+00	4.87E-05	4.74E-05	1.30E-17
4.71E-09	900	1.22E+19	0.00E+00	1.88E-04	6.76E+05	0.00E+00	2.43E-15	1.44E+05	8.46E-04	1.80E+05	1.54E-03	7.39E-08	7.32E-05	9.22E-08	4.39E-05	8.20E-04	1.13E-04	1.27E-04	5.05E-05	0.00E+00	2.71E-06	1.21E-08	4.09E-18	1.35E-16	3.45E-26	1.83E-19	4.10E-31	1.53E-24	5.78E-26	1.34E-30	9.24E-21	4.02E-04	2.19E-30	5.12E-11	2.35E-11	2.28E-16	1.92E-25	4.24E-40	1.75E-33	6.56E-29	0.00E+00	5.68E-17	5.72E-07	8.61E-05	0.00E+00	0.00E+00	5.00E-05	4.87E-05	1.37E-17
4.72E-09	900	1.22E+19	0.00E+00	1.93E-04	6.76E+05	0.00E+00	2.51E-15	1.44E+05	8.68E-04	1.80E+05	1.58E-03	7.59E-08	7.52E-05	9.46E-08	4.51E-05	8.42E-04	1.16E-04	1.30E-04	5.18E-05	0.00E+00	2.78E-06	1.25E-08	4.31E-18	1.39E-16	3.64E-26	1.93E-19	4.44E-31	1.57E-24	6.10E-26	1.40E-30	9.49E-21	4.12E-04	2.37E-30	5.25E-11	2.41E-11	2.34E-16	1.97E-25	4.47E-40	1.84E-33	6.91E-29	0.00E+00	5.99E-17	5.87E-07	8.84E-05	0.00E+00	0.00E+00	5.13E-05	5.00E-05	1.45E-17
4.73E-09	900	1.22E+19	0.00E+00	1.99E-04	6.76E+05	0.00E+00	2.59E-15	1.44E+05	8.92E-04	1.80E+05	1.62E-03	7.79E-08	7.72E-05	9.71E-08	4.63E-05	8.64E-04	1.19E-04	1.34E-04	5.32E-05	0.00E+00	2.86E-06	1.28E-08	4.55E-18	1.43E-16	3.84E-26	2.04E-19	4.81E-31	1.61E-24	6.43E-26	1.46E-30	9.74E-21	4.24E-04	2.56E-30	5.39E-11	2.47E-11	2.40E-16	2.03E-25	4.72E-40	1.95E-33	7.29E-29	0.00E+00	6.32E-17	6.03E-07	9.08E-05	0.00E+00	0.00E+00	5.27E-05	5.13E-05	1.53E-17
4.74E-09	900	1.22E+19	0.00E+00	2.04E-04	6.76E+05	0.00E+00	2.68E-15	1.44E+05	9.16E-04	1.80E+05	1.67E-03	8.00E-08	7.93E-05	9.97E-08	4.75E-05	8.88E-04	1.22E-04	1.37E-04	5.47E-05	0.00E+00	2.93E-06	1.31E-08	4.80E-18	1.47E-16	4.05E-26	2.15E-19	5.20E-31	1.66E-24	6.78E-26	1.52E-30	1.00E-20	4.35E-04	2.77E-30	5.54E-11	2.54E-11	2.47E-16	2.08E-25	4.97E-40	2.05E-33	7.69E-29	0.00E+00	6.66E-17	6.19E-07	9.33E-05	0.00E+00	0.00E+00	5.41E-05	5.27E-05	1.61E-17
4.75E-09	900	1.22E+19	0.00E+00	2.09E-04	6.76E+05	0.00E+00	2.77E-15	1.44E+05	9.40E-04	1.80E+05	1.71E-03	8.22E-08	8.14E-05	1.02E-07	4.88E-05	9.11E-04	1.26E-04	1.41E-04	5.61E-05	0.00E+00	3.01E-06	1.35E-08	5.06E-18	1.50E-16	4.27E-26	2.27E-19	5.63E-31	1.70E-24	7.15E-26	1.59E-30	1.03E-20	4.47E-04	3.00E-30	5.69E-11	2.61E-11	2.53E-16	2.14E-25	5.24E-40	2.16E-33	8.11E-29	0.00E+00	7.03E-17	6.36E-07	9.58E-05	0.00E+00	0.00E+00	5.56E-05	5.41E-05	1.70E-17
4.76E-09	900	1.22E+19	0.00E+00	2.15E-04	6.76E+05	0.00E+00	2.86E-15	1.44E+05	9.66E-04	1.80E+05	1.76E-03	8.44E-08	8.36E-05	1.05E-07	5.01E-05	9.36E-04	1.29E-04	1.45E-04	5.76E-05	0.00E+00	3.09E-06	1.39E-08	5.33E-18	1.55E-16	4.50E-26	2.39E-19	6.10E-31	1.75E-24	7.54E-26	1.66E-30	1.06E-20	4.59E-04	3.25E-30	5.84E-11	2.68E-11	2.60E-16	2.20E-25	5.53E-40	2.28E-33	8.55E-29	0.00E+00	7.41E-17	6.53E-07	9.84E-05	0.00E+00	0.00E+00	5.71E-05	5.56E-05	1.79E-17
4.77E-09	900	1.22E+19	0.00E+00	2.21E-04	6.76E+05	0.00E+00	2.96E-15	1.44E+05	9.92E-04	1.80E+05	1.81E-03	8.67E-08	8.59E-05	1.08E-07	5.15E-05	9.61E-04	1.32E-04	1.49E-04	5.92E-05	0.00E+00	3.18E-06	1.42E-08	5.62E-18	1.59E-16	4.75E-26	2.52E-19	6.60E-31	1.79E-24	7.95E-26	1.74E-30	1.08E-20	4.71E-04	3.52E-30	6.00E-11	2.75E-11	2.67E-16	2.25E-25	5.83E-40	2.41E-33	9.02E-29	0.00E+00	7.81E-17	6.70E-07	1.01E-04	0.00E+00	0.00E+00	5.86E-05	5.71E-05	1.89E-17
4.78E-09	900	1.22E+19	0.00E+00	2.27E-04	6.76E+05	0.00E+00	3.06E-15	1.44E+05	1.02E-03	1.80E+05	1.85E-03	8.90E-08	8.82E-05	1.11E-07	5.28E-05	9.87E-04	1.36E-04	1.53E-04	6.08E-05	0.00E+00	3.26E-06	1.46E-08	5.93E-18	1.63E-16	5.01E-26	2.66E-19	7.15E-31	1.84E-24	8.38E-26	1.82E-30	1.11E-20	4.84E-04	3.81E-30	6.16E-11	2.82E-11	2.74E-16	2.32E-25	6.15E-40	2.54E-33	9.51E-29	0.00E+00	8.24E-17	6.89E-07	1.04E-04	0.00E+00	0.00E+00	6.02E-05	5.86E-05	1.99E-17
4.79E-09	900	1.22E+19	0.00E+00	2.33E-04	6.76E+05	0.00E+00	3.16E-15	1.44E+05	1.05E-03	1.80E+05	1.90E-03	9.14E-08	9.06E-05	1.13E-07	5.43E-05	1.01E-03	1.40E-04	1.57E-04	6.24E-05	0.00E+00	3.35E-06	1.50E-08	6.25E-18	1.67E-16	5.28E-26	2.80E-19	7.74E-31	1.89E-24	8.84E-26	1.90E-30	1.14E-20	4.97E-04	4.12E-30	6.33E-11	2.90E-11	2.82E-16	2.38E-25	6.49E-40	2.68E-33	1.00E-28	0.00E+00	8.69E-17	7.07E-07	1.07E-04	0.00E+00	0.00E+00	6.18E-05	6.02E-05	2.10E-17
4.80E-09	900	1.22E+19	0.00E+00	2.39E-04	6.76E+05	0.00E+00	3.27E-15	1.44E+05	1.07E-03	1.80E+05	1.95E-03	9.39E-08	9.30E-05	1.16E-07	5.57E-05	1.04E-03	1.43E-04	1.61E-04	6.41E-05	0.00E+00	3.44E-06	1.54E-08	6.59E-18	1.72E-16	5.57E-26	2.96E-19	8.38E-31	1.94E-24	9.32E-26	1.98E-30	1.17E-20	5.10E-04	4.46E-30	6.50E-11	2.98E-11	2.89E-16	2.44E-25	6.84E-40	2.82E-33	1.06E-28	0.00E+00	9.16E-17	7.26E-07	1.09E-04	0.00E+00	0.00E+00	6.35E-05	6.18E-05	2.21E-17
4.81E-09	900	1.22E+19	0.00E+00	2.46E-04	6.76E+05	0.00E+00	3.39E-15	1.44E+05	1.10E-03	1.80E+05	2.01E-03	9.64E-08	9.55E-05	1.20E-07	5.72E-05	1.07E-03	1.47E-04	1.65E-04	6.58E-05	0.00E+00	3.53E-06	1.58E-08	6.95E-18	1.77E-16	5.87E-26	3.12E-19	9.07E-31	2.00E-24	9.83E-26	2.07E-30	1.21E-20	5.24E-04	4.83E-30	6.67E-11	3.06E-11	2.97E-16	2.51E-25	7.21E-40	2.98E-33	1.11E-28	0.00E+00	9.66E-17	7.46E-07	1.12E-04	0.00E+00	0.00E+00	6.52E-05	6.35E-05	2.33E-17
4.82E-09	900	1.22E+19	0.00E+00	2.52E-04	6.76E+05	0.00E+00	3.51E-15	1.44E+05	1.13E-03	1.80E+05	2.06E-03	9.90E-08	9.81E-05	1.23E-07	5.88E-05	1.10E-03	1.51E-04	1.70E-04	6.76E-05	0.00E+00	3.63E-06	1.63E-08	7.32E-18	1.81E-16	6.19E-26	3.29E-19	9.82E-31	2.05E-24	1.04E-25	2.17E-30	1.24E-20	5.38E-04	5.23E-30	6.85E-11	3.14E-11	3.05E-16	2.58E-25	7.61E-40	3.14E-33	1.18E-28	0.00E+00	1.02E-16	7.66E-07	1.15E-04	0.00E+00	0.00E+00	6.69E-05	6.52E-05	2.46E-17
4.83E-09	900	1.22E+19	0.00E+00	2.59E-04	6.76E+05	0.00E+00	3.63E-15	1.44E+05	1.16E-03	1.80E+05	2.12E-03	1.02E-07	1.01E-04	1.26E-07	6.03E-05	1.13E-03	1.55E-04	1.74E-04	6.94E-05	0.00E+00	3.72E-06	1.67E-08	7.72E-18	1.86E-16	6.53E-26	3.47E-19	1.06E-30	2.11E-24	1.09E-25	2.27E-30	1.27E-20	5.52E-04	5.66E-30	7.03E-11	3.23E-11	3.13E-16	2.64E-25	8.02E-40	3.31E-33	1.24E-28	0.00E+00	1.07E-16	7.86E-07	1.18E-04	0.00E+00	0.00E+00	6.87E-05	6.70E-05	2.59E-17
4.84E-09	900	1.22E+19	0.00E+00	2.66E-04	6.76E+05	0.00E+00	3.76E-15	1.44E+05	1.19E-03	1.80E+05	2.17E-03	1.04E-07	1.03E-04	1.29E-07	6.20E-05	1.16E-03	1.60E-04	1.79E-04	7.13E-05	0.00E+00	3.82E-06	1.71E-08	8.14E-18	1.91E-16	6.89E-26	3.66E-19	1.15E-30	2.16E-24	1.15E-25	2.37E-30	1.31E-20	5.67E-04	6.13E-30	7.22E-11	3.31E-11	3.22E-16	2.72E-25	8.46E-40	3.49E-33	1.31E-28	0.00E+00	1.13E-16	8.07E-07	1.22E-04	0.00E+00	0.00E+00	7.06E-05	6.88E-05	2.74E-17
4.85E-09	900	1.22E+19	0.00E+00	2.73E-04	6.76E+05	0.00E+00	3.89E-15	1.44E+05	1.23E-03	1.80E+05	2.23E-03	1.07E-07	1.06E-04	1.33E-07	6.36E-05	1.19E-03	1.64E-04	1.84E-04	7.32E-05	0.00E+00	3.93E-06	1.76E-08	8.58E-18	1.96E-16	7.26E-26	3.86E-19	1.25E-30	2.22E-24	1.22E-25	2.48E-30	1.34E-20	5.82E-04	6.64E-30	7.42E-11	3.40E-11	3.31E-16	2.79E-25	8.92E-40	3.68E-33	1.38E-28	0.00E+00	1.19E-16	8.29E-07	1.25E-04	0.00E+00	0.00E+00	7.25E-05	7.06E-05	2.88E-17
4.86E-09	900	1.22E+19	0.00E+00	2.80E-04	6.76E+05	0.00E+00	4.03E-15	1.44E+05	1.26E-03	1.80E+05	2.29E-03	1.10E-07	1.09E-04	1.36E-07	6.54E-05	1.22E-03	1.68E-04	1.89E-04	7.52E-05	0.00E+00	4.03E-06	1.81E-08	9.05E-18	2.02E-16	7.66E-26	4.07E-19	1.35E-30	2.28E-24	1.28E-25	2.60E-30	1.38E-20	5.98E-04	7.19E-30	7.62E-11	3.49E-11	3.39E-16	2.86E-25	9.41E-40	3.88E-33	1.45E-28	0.00E+00	1.26E-16	8.51E-07	1.28E-04	0.00E+00	0.00E+00	7.44E-05	7.25E-05	3.04E-17
4.87E-09	900	1.22E+19	0.00E+00	2.88E-04	6.76E+05	0.00E+00	4.18E-15	1.44E+05	1.29E-03	1.80E+05	2.35E-03	1.13E-07	1.12E-04	1.40E-07	6.71E-05	1.25E-03	1.73E-04	1.94E-04	7.72E-05	0.00E+00	4.14E-06	1.86E-08	9.54E-18	2.07E-16	8.08E-26	4.29E-19	1.46E-30	2.34E-24	1.35E-25	2.72E-30	1.41E-20	6.14E-04	7.78E-30	7.82E-11	3.59E-11	3.49E-16	2.94E-25	9.92E-40	4.09E-33	1.53E-28	0.00E+00	1.33E-16	8.74E-07	1.32E-04	0.00E+00	0.00E+00	7.64E-05	7.45E-05	3.21E-17
4.88E-09	900	1.22E+19	0.00E+00	2.96E-04	6.76E+05	0.00E+00	4.33E-15	1.44E+05	1.33E-03	1.80E+05	2.42E-03	1.16E-07	1.15E-04	1.43E-07	6.89E-05	1.29E-03	1.77E-04	1.99E-04	7.93E-05	0.00E+00	4.25E-06	1.91E-08	1.01E-17	2.13E-16	8.52E-26	4.52E-19	1.58E-30	2.40E-24	1.43E-25	2.84E-30	1.45E-20	6.31E-04	8.42E-30	8.03E-11	3.68E-11	3.58E-16	3.02E-25	1.05E-39	4.31E-33	1.62E-28	0.00E+00	1.40E-16	8.98E-07	1.35E-04	0.00E+00	0.00E+00	7.85E-05	7.65E-05	3.38E-17
4.89E-09	900	1.22E+19	0.00E+00	3.04E-04	6.76E+05	0.00E+00	4.49E-15	1.44E+05	1.36E-03	1.80E+05	2.48E-03	1.19E-07	1.18E-04	1.47E-07	7.08E-05	1.32E-03	1.82E-04	2.04E-04	8.14E-05	0.00E+00	4.37E-06	1.96E-08	1.06E-17	2.19E-16	8.98E-26	4.77E-19	1.71E-30	2.47E-24	1.50E-25	2.98E-30	1.49E-20	6.48E-04	9.12E-30	8.25E-11	3.78E-11	3.68E-16	3.10E-25	1.10E-39	4.55E-33	1.71E-28	0.00E+00	1.48E-16	9.22E-07	1.39E-04	0.00E+00	0.00E+00	8.06E-05	7.85E-05	3.57E-17
4.90E-09	900	1.22E+19	0.00E+00	3.12E-04	6.76E+05	0.00E+00	4.66E-15	1.44E+05	1.40E-03	1.80E+05	2.55E-03	1.22E-07	1.21E-04	1.51E-07	7.27E-05	1.36E-03	1.87E-04	2.10E-04	8.36E-05	0.00E+00	4.48E-06	2.01E-08	1.12E-17	2.25E-16	9.47E-26	5.03E-19	1.85E-30	2.54E-24	1.58E-25	3.12E-30	1.53E-20	6.65E-04	9.87E-30	8.47E-11	3.88E-11	3.77E-16	3.19E-25	1.16E-39	4.80E-33	1.80E-28	0.00E+00	1.56E-16	9.47E-07	1.43E-04	0.00E+00	0.00E+00	8.27E-05	8.06E-05	3.76E-17
4.91E-09	900	1.22E+19	0.00E+00	3.20E-04	6.76E+05	0.00E+00	4.83E-15	1.44E+05	1.44E-03	1.80E+05	2.62E-03	1.26E-07	1.25E-04	1.55E-07	7.46E-05	1.39E-03	1.92E-04	2.15E-04	8.58E-05	0.00E+00	4.60E-06	2.06E-08	1.18E-17	2.31E-16	9.99E-26	5.30E-19	2.01E-30	2.60E-24	1.67E-25	3.26E-30	1.57E-20	6.83E-04	1.07E-29	8.70E-11	3.99E-11	3.88E-16	3.27E-25	1.23E-39	5.06E-33	1.90E-28	0.00E+00	1.64E-16	9.72E-07	1.46E-04	0.00E+00	0.00E+00	8.50E-05	8.28E-05	3.97E-17
4.92E-09	900	1.22E+19	0.00E+00	3.29E-04	6.76E+05	0.00E+00	5.01E-15	1.44E+05	1.48E-03	1.80E+05	2.69E-03	1.29E-07	1.28E-04	1.59E-07	7.66E-05	1.43E-03	1.97E-04	2.21E-04	8.81E-05	0.00E+00	4.73E-06	2.12E-08	1.24E-17	2.37E-16	1.05E-25	5.59E-19	2.17E-30	2.67E-24	1.76E-25	3.42E-30	1.61E-20	7.01E-04	1.16E-29	8.93E-11	4.10E-11	3.98E-16	3.36E-25	1.29E-39	5.34E-33	2.00E-28	0.00E+00	1.73E-16	9.98E-07	1.50E-04	0.00E+00	0.00E+00	8.73E-05	8.50E-05	4.18E-17
4.93E-09	900	1.22E+19	0.00E+00	3.38E-04	6.76E+05	0.00E+00	5.20E-15	1.44E+05	1.52E-03	1.80E+05	2.76E-03	1.33E-07	1.31E-04	1.63E-07	7.87E-05	1.47E-03	2.03E-04	2.27E-04	9.05E-05	0.00E+00	4.86E-06	2.18E-08	1.31E-17	2.43E-16	1.11E-25	5.90E-19	2.35E-30	2.75E-24	1.86E-25	3.58E-30	1.66E-20	7.20E-04	1.25E-29	9.17E-11	4.21E-11	4.09E-16	3.45E-25	1.37E-39	5.63E-33	2.11E-28	0.00E+00	1.83E-16	1.03E-06	1.54E-04	0.00E+00	0.00E+00	8.96E-05	8.73E-05	4.41E-17
4.94E-09	900	1.22E+19	0.00E+00	3.47E-04	6.76E+05	0.00E+00	5.39E-15	1.44E+05	1.56E-03	1.80E+05	2.83E-03	1.36E-07	1.35E-04	1.68E-07	8.08E-05	1.51E-03	2.08E-04	2.33E-04	9.30E-05	0.00E+00	4.99E-06	2.23E-08	1.38E-17	2.50E-16	1.17E-25	6.22E-19	2.55E-30	2.82E-24	1.96E-25	3.75E-30	1.70E-20	7.40E-04	1.36E-29	9.42E-11	4.32E-11	4.20E-16	3.54E-25	1.44E-39	5.93E-33	2.22E-28	0.00E+00	1.93E-16	1.05E-06	1.59E-04	0.00E+00	0.00E+00	9.20E-05	8.97E-05	4.65E-17
4.95E-09	900	1.22E+19	0.00E+00	3.56E-04	6.76E+05	0.00E+00	5.60E-15	1.44E+05	1.60E-03	1.80E+05	2.91E-03	1.40E-07	1.38E-04	1.72E-07	8.30E-05	1.55E-03	2.14E-04	2.40E-04	9.55E-05	0.00E+00	5.12E-06	2.29E-08	1.46E-17	2.57E-16	1.24E-25	6.56E-19	2.76E-30	2.90E-24	2.07E-25	3.93E-30	1.75E-20	7.59E-04	1.47E-29	9.67E-11	4.44E-11	4.31E-16	3.64E-25	1.52E-39	6.26E-33	2.34E-28	0.00E+00	2.03E-16	1.08E-06	1.63E-04	0.00E+00	0.00E+00	9.45E-05	9.21E-05	4.91E-17
4.96E-09	900	1.22E+19	0.00E+00	3.66E-04	6.76E+05	0.00E+00	5.81E-15	1.44E+05	1.64E-03	1.80E+05	2.99E-03	1.44E-07	1.42E-04	1.77E-07	8.52E-05	1.59E-03	2.19E-04	2.46E-04	9.80E-05	0.00E+00	5.26E-06	2.36E-08	1.54E-17	2.64E-16	1.30E-25	6.92E-19	2.98E-30	2.97E-24	2.18E-25	4.12E-30	1.80E-20	7.80E-04	1.59E-29	9.93E-11	4.56E-11	4.43E-16	3.74E-25	1.60E-39	6.60E-33	2.47E-28	0.00E+00	2.14E-16	1.11E-06	1.67E-04	0.00E+00	0.00E+00	9.70E-05	9.45E-05	5.17E-17
4.97E-09	900	1.22E+19	0.00E+00	3.75E-04	6.76E+05	0.00E+00	6.04E-15	1.44E+05	1.69E-03	1.80E+05	3.07E-03	1.47E-07	1.46E-04	1.82E-07	8.75E-05	1.63E-03	2.25E-04	2.53E-04	1.01E-04	0.00E+00	5.40E-06	2.42E-08	1.62E-17	2.71E-16	1.37E-25	7.29E-19	3.23E-30	3.05E-24	2.30E-25	4.31E-30	1.84E-20	8.01E-04	1.72E-29	1.02E-10	4.68E-11	4.55E-16	3.84E-25	1.69E-39	6.96E-33	2.61E-28	0.00E+00	2.26E-16	1.14E-06	1.72E-04	0.00E+00	0.00E+00	9.96E-05	9.71E-05	5.46E-17
4.98E-09	900	1.22E+19	0.00E+00	3.86E-04	6.76E+05	0.00E+00	6.27E-15	1.44E+05	1.73E-03	1.80E+05	3.15E-03	1.51E-07	1.50E-04	1.86E-07	8.99E-05	1.68E-03	2.31E-04	2.59E-04	1.03E-04	0.00E+00	5.55E-06	2.49E-08	1.71E-17	2.78E-16	1.45E-25	7.69E-19	3.50E-30	3.14E-24	2.42E-25	4.52E-30	1.89E-20	8.22E-04	1.86E-29	1.05E-10	4.80E-11	4.67E-16	3.94E-25	1.78E-39	7.34E-33	2.75E-28	0.00E+00	2.38E-16	1.17E-06	1.76E-04	0.00E+00	0.00E+00	1.02E-04	9.97E-05	5.75E-17
4.99E-09	900	1.22E+19	0.00E+00	3.96E-04	6.76E+05	0.00E+00	6.52E-15	1.44E+05	1.78E-03	1.80E+05	3.24E-03	1.55E-07	1.54E-04	1.91E-07	9.23E-05	1.72E-03	2.38E-04	2.66E-04	1.06E-04	0.00E+00	5.69E-06	2.55E-08	1.80E-17	2.86E-16	1.53E-25	8.11E-19	3.79E-30	3.22E-24	2.56E-25	4.74E-30	1.94E-20	8.45E-04	2.02E-29	1.08E-10	4.93E-11	4.79E-16	4.05E-25	1.88E-39	7.74E-33	2.90E-28	0.00E+00	2.51E-16	1.20E-06	1.81E-04	0.00E+00	0.00E+00	1.05E-04	1.02E-04	6.07E-17
5.00E-09	900	1.22E+19	0.00E+00	4.07E-04	6.76E+05	0.00E+00	6.77E-15	1.44E+05	1.83E-03	1.80E+05	3.32E-03	1.60E-07	1.58E-04	1.96E-07	9.48E-05	1.77E-03	2.44E-04	2.74E-04	1.09E-04	0.00E+00	5.85E-06	2.62E-08	1.90E-17	2.93E-16	1.61E-25	8.55E-19	4.10E-30	3.31E-24	2.69E-25	4.97E-30	2.00E-20	8.67E-04	2.19E-29	1.10E-10	5.07E-11	4.92E-16	4.15E-25	1.98E-39	8.16E-33	3.06E-28	0.00E+00	2.65E-16	1.23E-06	1.86E-04	0.00E+00	0.00E+00	1.08E-04	1.05E-04	6.40E-17
5.01E-09	900	1.22E+19	0.00E+00	4.18E-04	6.76E+05	0.00E+00	7.04E-15	1.44E+05	1.88E-03	1.80E+05	3.41E-03	1.64E-07	1.62E-04	2.02E-07	9.73E-05	1.82E-03	2.51E-04	2.81E-04	1.12E-04	0.00E+00	6.00E-06	2.69E-08	2.00E-17	3.01E-16	1.70E-25	9.02E-19	4.44E-30	3.40E-24	2.84E-25	5.21E-30	2.05E-20	8.91E-04	2.37E-29	1.13E-10	5.20E-11	5.05E-16	4.27E-25	2.09E-39	8.60E-33	3.22E-28	0.00E+00	2.79E-16	1.27E-06	1.91E-04	0.00E+00	0.00E+00	1.11E-04	1.08E-04	6.75E-17
5.02E-09	900	1.22E+19	0.00E+00	4.29E-04	6.76E+05	0.00E+00	7.32E-15	1.44E+05	1.93E-03	1.80E+05	3.51E-03	1.68E-07	1.67E-04	2.07E-07	9.99E-05	1.87E-03	2.57E-04	2.88E-04	1.15E-04	0.00E+00	6.17E-06	2.76E-08	2.11E-17	3.09E-16	1.79E-25	9.51E-19	4.81E-30	3.49E-24	3.00E-25	5.46E-30	2.11E-20	9.15E-04	2.56E-29	1.16E-10	5.34E-11	5.19E-16	4.38E-25	2.20E-39	9.07E-33	3.40E-28	0.00E+00	2.95E-16	1.30E-06	1.96E-04	0.00E+00	0.00E+00	1.14E-04	1.11E-04	7.11E-17
5.03E-09	900	1.22E+19	0.00E+00	4.40E-04	6.76E+05	0.00E+00	7.61E-15	1.44E+05	1.98E-03	1.80E+05	3.60E-03	1.73E-07	1.71E-04	2.12E-07	1.03E-04	1.92E-03	2.64E-04	2.96E-04	1.18E-04	0.00E+00	6.33E-06	2.84E-08	2.23E-17	3.18E-16	1.89E-25	1.00E-18	5.21E-30	3.58E-24	3.16E-25	5.73E-30	2.16E-20	9.39E-04	2.77E-29	1.20E-10	5.49E-11	5.33E-16	4.50E-25	2.32E-39	9.57E-33	3.59E-28	0.00E+00	3.11E-16	1.34E-06	2.01E-04	0.00E+00	0.00E+00	1.17E-04	1.14E-04	7.50E-17
5.04E-09	900	1.22E+19	0.00E+00	4.52E-04	6.76E+05	0.00E+00	7.91E-15	1.44E+05	2.03E-03	1.80E+05	3.70E-03	1.77E-07	1.76E-04	2.18E-07	1.05E-04	1.97E-03	2.71E-04	3.04E-04	1.21E-04	0.00E+00	6.50E-06	2.91E-08	2.35E-17	3.27E-16	1.99E-25	1.06E-18	5.64E-30	3.68E-24	3.33E-25	6.01E-30	2.22E-20	9.64E-04	3.00E-29	1.23E-10	5.63E-11	5.47E-16	4.62E-25	2.45E-39	1.01E-32	3.78E-28	0.00E+00	3.28E-16	1.37E-06	2.07E-04	0.00E+00	0.00E+00	1.20E-04	1.17E-04	7.91E-17
5.05E-09	900	1.22E+19	0.00E+00	4.64E-04	6.76E+05	0.00E+00	8.23E-15	1.44E+05	2.09E-03	1.80E+05	3.80E-03	1.82E-07	1.81E-04	2.24E-07	1.08E-04	2.02E-03	2.79E-04	3.12E-04	1.24E-04	0.00E+00	6.68E-06	2.99E-08	2.48E-17	3.35E-16	2.10E-25	1.12E-18	6.10E-30	3.78E-24	3.51E-25	6.30E-30	2.28E-20	9.90E-04	3.25E-29	1.26E-10	5.78E-11	5.62E-16	4.74E-25	2.58E-39	1.06E-32	3.99E-28	0.00E+00	3.46E-16	1.41E-06	2.12E-04	0.00E+00	0.00E+00	1.23E-04	1.20E-04	8.34E-17
5.06E-09	900	1.22E+19	0.00E+00	4.77E-04	6.76E+05	0.00E+00	8.57E-15	1.44E+05	2.14E-03	1.80E+05	3.90E-03	1.87E-07	1.85E-04	2.30E-07	1.11E-04	2.08E-03	2.86E-04	3.21E-04	1.28E-04	0.00E+00	6.86E-06	3.07E-08	2.61E-17	3.44E-16	2.21E-25	1.18E-18	6.61E-30	3.88E-24	3.71E-25	6.61E-30	2.34E-20	1.02E-03	3.52E-29	1.30E-10	5.94E-11	5.77E-16	4.87E-25	2.72E-39	1.12E-32	4.21E-28	0.00E+00	3.64E-16	1.45E-06	2.18E-04	0.00E+00	0.00E+00	1.27E-04	1.23E-04	8.80E-17
5.07E-09	900	1.22E+19	0.00E+00	4.90E-04	6.76E+05	0.00E+00	8.92E-15	1.44E+05	2.20E-03	1.80E+05	4.00E-03	1.92E-07	1.90E-04	2.36E-07	1.14E-04	2.13E-03	2.94E-04	3.29E-04	1.31E-04	0.00E+00	7.04E-06	3.16E-08	2.75E-17	3.54E-16	2.34E-25	1.24E-18	7.16E-30	3.99E-24	3.91E-25	6.94E-30	2.40E-20	1.04E-03	3.81E-29	1.33E-10	6.10E-11	5.93E-16	5.00E-25	2.87E-39	1.18E-32	4.43E-28	0.00E+00	3.84E-16	1.49E-06	2.24E-04	0.00E+00	0.00E+00	1.30E-04	1.27E-04	9.28E-17
5.08E-09	900	1.22E+19	0.00E+00	5.03E-04	6.76E+05	0.00E+00	9.28E-15	1.44E+05	2.26E-03	1.80E+05	4.11E-03	1.97E-07	1.96E-04	2.42E-07	1.17E-04	2.19E-03	3.02E-04	3.38E-04	1.35E-04	0.00E+00	7.23E-06	3.24E-08	2.90E-17	3.63E-16	2.46E-25	1.31E-18	7.75E-30	4.09E-24	4.12E-25	7.28E-30	2.47E-20	1.07E-03	4.13E-29	1.37E-10	6.26E-11	6.09E-16	5.14E-25	3.03E-39	1.25E-32	4.68E-28	0.00E+00	4.05E-16	1.53E-06	2.30E-04	0.00E+00	0.00E+00	1.33E-04	1.30E-04	9.78E-17
5.09E-09	900	1.22E+19	0.00E+00	5.16E-04	6.76E+05	0.00E+00	9.67E-15	1.44E+05	2.32E-03	1.80E+05	4.22E-03	2.03E-07	2.01E-04	2.49E-07	1.20E-04	2.25E-03	3.10E-04	3.47E-04	1.38E-04	0.00E+00	7.43E-06	3.33E-08	3.06E-17	3.73E-16	2.60E-25	1.38E-18	8.39E-30	4.20E-24	4.35E-25	7.64E-30	2.54E-20	1.10E-03	4.47E-29	1.40E-10	6.43E-11	6.25E-16	5.28E-25	3.20E-39	1.32E-32	4.93E-28	0.00E+00	4.27E-16	1.57E-06	2.36E-04	0.00E+00	0.00E+00	1.37E-04	1.34E-04	1.03E-16
5.10E-09	900	1.22E+19	0.00E+00	5.30E-04	6.76E+05	0.00E+00	1.01E-14	1.44E+05	2.38E-03	1.80E+05	4.33E-03	2.08E-07	2.06E-04	2.55E-07	1.24E-04	2.31E-03	3.18E-04	3.57E-04	1.42E-04	0.00E+00	7.63E-06	3.42E-08	3.23E-17	3.83E-16	2.74E-25	1.45E-18	9.08E-30	4.32E-24	4.58E-25	8.02E-30	2.60E-20	1.13E-03	4.84E-29	1.44E-10	6.61E-11	6.42E-16	5.42E-25	3.37E-39	1.39E-32	5.20E-28	0.00E+00	4.51E-16	1.61E-06	2.43E-04	0.00E+00	0.00E+00	1.41E-04	1.37E-04	1.09E-16
5.11E-09	900	1.22E+19	0.00E+00	5.44E-04	6.76E+05	0.00E+00	1.05E-14	1.44E+05	2.45E-03	1.80E+05	4.45E-03	2.14E-07	2.12E-04	2.62E-07	1.27E-04	2.37E-03	3.27E-04	3.66E-04	1.46E-04	0.00E+00	7.83E-06	3.51E-08	3.40E-17	3.94E-16	2.89E-25	1.53E-18	9.83E-30	4.44E-24	4.83E-25	8.42E-30	2.67E-20	1.16E-03	5.24E-29	1.48E-10	6.78E-11	6.59E-16	5.56E-25	3.55E-39	1.46E-32	5.48E-28	0.00E+00	4.75E-16	1.65E-06	2.49E-04	0.00E+00	0.00E+00	1.44E-04	1.41E-04	1.15E-16
5.12E-09	900	1.22E+19	0.00E+00	5.59E-04	6.76E+05	0.00E+00	1.09E-14	1.44E+05	2.51E-03	1.80E+05	4.57E-03	2.19E-07	2.17E-04	2.69E-07	1.30E-04	2.43E-03	3.35E-04	3.76E-04	1.50E-04	0.00E+00	8.04E-06	3.60E-08	3.59E-17	4.05E-16	3.05E-25	1.62E-18	1.06E-29	4.55E-24	5.10E-25	8.83E-30	2.75E-20	1.19E-03	5.67E-29	1.52E-10	6.97E-11	6.77E-16	5.71E-25	3.75E-39	1.54E-32	5.78E-28	0.00E+00	5.01E-16	1.70E-06	2.56E-04	0.00E+00	0.00E+00	1.48E-04	1.45E-04	1.21E-16
5.13E-09	900	1.22E+19	0.00E+00	5.74E-04	6.76E+05	0.00E+00	1.14E-14	1.44E+05	2.58E-03	1.80E+05	4.69E-03	2.25E-07	2.23E-04	2.76E-07	1.34E-04	2.50E-03	3.45E-04	3.86E-04	1.54E-04	0.00E+00	8.26E-06	3.70E-08	3.78E-17	4.16E-16	3.21E-25	1.71E-18	1.15E-29	4.68E-24	5.37E-25	9.28E-30	2.82E-20	1.22E-03	6.14E-29	1.56E-10	7.15E-11	6.95E-16	5.87E-25	3.95E-39	1.63E-32	6.10E-28	0.00E+00	5.28E-16	1.74E-06	2.63E-04	0.00E+00	0.00E+00	1.52E-04	1.48E-04	1.28E-16
5.14E-09	900	1.22E+19	0.00E+00	5.90E-04	6.76E+05	0.00E+00	1.19E-14	1.44E+05	2.65E-03	1.80E+05	4.82E-03	2.31E-07	2.29E-04	2.84E-07	1.37E-04	2.57E-03	3.54E-04	3.97E-04	1.58E-04	0.00E+00	8.48E-06	3.80E-08	3.99E-17	4.27E-16	3.39E-25	1.80E-18	1.25E-29	4.80E-24	5.67E-25	9.74E-30	2.90E-20	1.26E-03	6.65E-29	1.60E-10	7.35E-11	7.14E-16	6.03E-25	4.17E-39	1.72E-32	6.43E-28	0.00E+00	5.57E-16	1.79E-06	2.70E-04	0.00E+00	0.00E+00	1.56E-04	1.52E-04	1.35E-16
5.15E-09	900	1.22E+19	0.00E+00	6.05E-04	6.76E+05	0.00E+00	1.24E-14	1.44E+05	2.72E-03	1.80E+05	4.95E-03	2.38E-07	2.35E-04	2.91E-07	1.41E-04	2.64E-03	3.63E-04	4.07E-04	1.62E-04	0.00E+00	8.71E-06	3.90E-08	4.21E-17	4.39E-16	3.57E-25	1.90E-18	1.35E-29	4.93E-24	5.98E-25	1.02E-29	2.97E-20	1.29E-03	7.20E-29	1.64E-10	7.54E-11	7.33E-16	6.19E-25	4.40E-39	1.81E-32	6.78E-28	0.00E+00	5.88E-16	1.84E-06	2.77E-04	0.00E+00	0.00E+00	1.61E-04	1.57E-04	1.42E-16
5.16E-09	900	1.22E+19	0.00E+00	6.22E-04	6.76E+05	0.00E+00	1.29E-14	1.44E+05	2.79E-03	1.80E+05	5.08E-03	2.44E-07	2.42E-04	2.99E-07	1.45E-04	2.71E-03	3.73E-04	4.18E-04	1.67E-04	0.00E+00	8.94E-06	4.01E-08	4.44E-17	4.50E-16	3.77E-25	2.00E-18	1.46E-29	5.07E-24	6.30E-25	1.07E-29	3.05E-20	1.33E-03	7.80E-29	1.69E-10	7.75E-11	7.53E-16	6.35E-25	4.64E-39	1.91E-32	7.15E-28	0.00E+00	6.20E-16	1.89E-06	2.84E-04	0.00E+00	0.00E+00	1.65E-04	1.61E-04	1.50E-16
5.17E-09	900	1.22E+19	0.00E+00	6.38E-04	6.76E+05	0.00E+00	1.35E-14	1.44E+05	2.87E-03	1.80E+05	5.22E-03	2.51E-07	2.48E-04	3.07E-07	1.49E-04	2.78E-03	3.83E-04	4.30E-04	1.71E-04	0.00E+00	9.18E-06	4.12E-08	4.68E-17	4.63E-16	3.97E-25	2.11E-18	1.58E-29	5.20E-24	6.64E-25	1.13E-29	3.14E-20	1.36E-03	8.45E-29	1.73E-10	7.95E-11	7.73E-16	6.53E-25	4.89E-39	2.01E-32	7.54E-28	0.00E+00	6.53E-16	1.94E-06	2.92E-04	0.00E+00	0.00E+00	1.69E-04	1.65E-04	1.58E-16
5.18E-09	900	1.22E+19	0.00E+00	6.56E-04	6.76E+05	0.00E+00	1.40E-14	1.44E+05	2.94E-03	1.80E+05	5.36E-03	2.57E-07	2.55E-04	3.15E-07	1.53E-04	2.85E-03	3.93E-04	4.41E-04	1.76E-04	0.00E+00	9.43E-06	4.23E-08	4.93E-17	4.75E-16	4.19E-25	2.22E-18	1.72E-29	5.34E-24	7.01E-25	1.19E-29	3.22E-20	1.40E-03	9.14E-29	1.78E-10	8.17E-11	7.94E-16	6.70E-25	5.16E-39	2.12E-32	7.95E-28	0.00E+00	6.89E-16	1.99E-06	3.00E-04	0.00E+00	0.00E+00	1.74E-04	1.70E-04	1.66E-16
5.19E-09	900	1.22E+19	0.00E+00	6.73E-04	6.76E+05	0.00E+00	1.46E-14	1.44E+05	3.02E-03	1.80E+05	5.50E-03	2.64E-07	2.62E-04	3.23E-07	1.57E-04	2.93E-03	4.04E-04	4.53E-04	1.80E-04	0.00E+00	9.68E-06	4.34E-08	5.20E-17	4.88E-16	4.42E-25	2.34E-18	1.86E-29	5.49E-24	7.39E-25	1.25E-29	3.31E-20	1.44E-03	9.90E-29	1.83E-10	8.39E-11	8.15E-16	6.88E-25	5.44E-39	2.24E-32	8.39E-28	0.00E+00	7.27E-16	2.04E-06	3.08E-04	0.00E+00	0.00E+00	1.79E-04	1.74E-04	1.75E-16
5.20E-09	900	1.22E+19	0.00E+00	6.91E-04	6.76E+05	0.00E+00	1.53E-14	1.44E+05	3.11E-03	1.80E+05	5.65E-03	2.71E-07	2.69E-04	3.32E-07	1.61E-04	3.01E-03	4.15E-04	4.65E-04	1.85E-04	0.00E+00	9.94E-06	4.46E-08	5.48E-17	5.02E-16	4.66E-25	2.47E-18	2.01E-29	5.64E-24	7.79E-25	1.31E-29	3.40E-20	1.47E-03	1.07E-28	1.88E-10	8.61E-11	8.37E-16	7.07E-25	5.74E-39	2.36E-32	8.84E-28	0.00E+00	7.66E-16	2.10E-06	3.16E-04	0.00E+00	0.00E+00	1.83E-04	1.79E-04	1.85E-16
5.21E-09	900	1.22E+19	0.00E+00	7.10E-04	6.76E+05	0.00E+00	1.59E-14	1.44E+05	3.19E-03	1.80E+05	5.80E-03	2.79E-07	2.76E-04	3.41E-07	1.65E-04	3.09E-03	4.26E-04	4.78E-04	1.90E-04	0.00E+00	1.02E-05	4.58E-08	5.78E-17	5.15E-16	4.91E-25	2.61E-18	2.18E-29	5.79E-24	8.22E-25	1.37E-29	3.49E-20	1.51E-03	1.16E-28	1.93E-10	8.85E-11	8.60E-16	7.26E-25	6.05E-39	2.49E-32	9.33E-28	0.00E+00	8.08E-16	2.16E-06	3.25E-04	0.00E+00	0.00E+00	1.88E-04	1.84E-04	1.95E-16
5.22E-09	900	1.22E+19	0.00E+00	7.29E-04	6.76E+05	0.00E+00	1.66E-14	1.44E+05	3.27E-03	1.80E+05	5.96E-03	2.86E-07	2.84E-04	3.50E-07	1.70E-04	3.17E-03	4.37E-04	4.91E-04	1.95E-04	0.00E+00	1.05E-05	4.70E-08	6.10E-17	5.29E-16	5.18E-25	2.75E-18	2.36E-29	5.95E-24	8.67E-25	1.44E-29	3.58E-20	1.56E-03	1.26E-28	1.98E-10	9.08E-11	8.83E-16	7.45E-25	6.38E-39	2.62E-32	9.83E-28	0.00E+00	8.52E-16	2.21E-06	3.33E-04	0.00E+00	0.00E+00	1.93E-04	1.89E-04	2.06E-16
5.23E-09	900	1.22E+19	0.00E+00	7.49E-04	6.76E+05	0.00E+00	1.74E-14	1.44E+05	3.36E-03	1.80E+05	6.12E-03	2.94E-07	2.91E-04	3.59E-07	1.75E-04	3.26E-03	4.49E-04	5.04E-04	2.01E-04	0.00E+00	1.08E-05	4.83E-08	6.43E-17	5.44E-16	5.46E-25	2.90E-18	2.55E-29	6.11E-24	9.14E-25	1.52E-29	3.68E-20	1.60E-03	1.36E-28	2.03E-10	9.33E-11	9.07E-16	7.65E-25	6.73E-39	2.77E-32	1.04E-27	0.00E+00	8.98E-16	2.27E-06	3.42E-04	0.00E+00	0.00E+00	1.99E-04	1.94E-04	2.17E-16
5.24E-09	900	1.22E+19	0.00E+00	7.69E-04	6.76E+05	0.00E+00	1.82E-14	1.44E+05	3.45E-03	1.80E+05	6.29E-03	3.02E-07	2.99E-04	3.69E-07	1.79E-04	3.35E-03	4.61E-04	5.17E-04	2.06E-04	0.00E+00	1.11E-05	4.96E-08	6.78E-17	5.59E-16	5.76E-25	3.06E-18	2.77E-29	6.27E-24	9.64E-25	1.60E-29	3.78E-20	1.64E-03	1.47E-28	2.09E-10	9.58E-11	9.31E-16	7.86E-25	7.10E-39	2.92E-32	1.09E-27	0.00E+00	9.47E-16	2.33E-06	3.52E-04	0.00E+00	0.00E+00	2.04E-04	1.99E-04	2.29E-16
5.25E-09	900	1.22E+19	0.00E+00	7.89E-04	6.76E+05	0.00E+00	1.90E-14	1.44E+05	3.55E-03	1.80E+05	6.45E-03	3.10E-07	3.07E-04	3.79E-07	1.84E-04	3.44E-03	4.74E-04	5.31E-04	2.12E-04	0.00E+00	1.14E-05	5.09E-08	7.15E-17	5.74E-16	6.07E-25	3.22E-18	2.99E-29	6.44E-24	1.02E-24	1.68E-29	3.88E-20	1.68E-03	1.60E-28	2.14E-10	9.84E-11	9.56E-16	8.07E-25	7.48E-39	3.08E-32	1.15E-27	0.00E+00	9.99E-16	2.40E-06	3.61E-04	0.00E+00	0.00E+00	2.10E-04	2.04E-04	2.41E-16
5.26E-09	900	1.22E+19	0.00E+00	8.11E-04	6.76E+05	0.00E+00	1.98E-14	1.44E+05	3.64E-03	1.80E+05	6.63E-03	3.18E-07	3.15E-04	3.89E-07	1.89E-04	3.53E-03	4.86E-04	5.45E-04	2.17E-04	0.00E+00	1.17E-05	5.23E-08	7.54E-17	5.89E-16	6.40E-25	3.40E-18	3.24E-29	6.62E-24	1.07E-24	1.76E-29	3.98E-20	1.73E-03	1.73E-28	2.20E-10	1.01E-10	9.82E-16	8.29E-25	7.89E-39	3.24E-32	1.22E-27	0.00E+00	1.05E-15	2.46E-06	3.71E-04	0.00E+00	0.00E+00	2.15E-04	2.10E-04	2.54E-16
5.27E-09	900	1.22E+19	0.00E+00	8.33E-04	6.76E+05	0.00E+00	2.07E-14	1.44E+05	3.74E-03	1.80E+05	6.81E-03	3.27E-07	3.24E-04	3.99E-07	1.94E-04	3.62E-03	5.00E-04	5.60E-04	2.23E-04	0.00E+00	1.20E-05	5.37E-08	7.95E-17	6.06E-16	6.75E-25	3.59E-18	3.51E-29	6.80E-24	1.13E-24	1.85E-29	4.09E-20	1.78E-03	1.87E-28	2.26E-10	1.04E-10	1.01E-15	8.51E-25	8.32E-39	3.42E-32	1.28E-27	0.00E+00	1.11E-15	2.53E-06	3.81E-04	0.00E+00	0.00E+00	2.21E-04	2.15E-04	2.68E-16
5.28E-09	900	1.22E+19	0.00E+00	8.55E-04	6.76E+05	0.00E+00	2.16E-14	1.44E+05	3.84E-03	1.80E+05	6.99E-03	3.36E-07	3.33E-04	4.10E-07	1.99E-04	3.72E-03	5.13E-04	5.75E-04	2.29E-04	0.00E+00	1.23E-05	5.51E-08	8.38E-17	6.22E-16	7.12E-25	3.78E-18	3.80E-29	6.98E-24	1.19E-24	1.95E-29	4.20E-20	1.82E-03	2.03E-28	2.32E-10	1.07E-10	1.04E-15	8.74E-25	8.78E-39	3.61E-32	1.35E-27	0.00E+00	1.17E-15	2.60E-06	3.91E-04	0.00E+00	0.00E+00	2.27E-04	2.21E-04	2.83E-16
5.29E-09	900	1.22E+19	0.00E+00	8.78E-04	6.76E+05	0.00E+00	2.26E-14	1.44E+05	3.94E-03	1.80E+05	7.18E-03	3.45E-07	3.41E-04	4.21E-07	2.05E-04	3.82E-03	5.27E-04	5.91E-04	2.35E-04	0.00E+00	1.26E-05	5.66E-08	8.84E-17	6.39E-16	7.51E-25	3.99E-18	4.12E-29	7.17E-24	1.26E-24	2.05E-29	4.31E-20	1.87E-03	2.19E-28	2.39E-10	1.09E-10	1.06E-15	8.97E-25	9.26E-39	3.81E-32	1.43E-27	0.00E+00	1.24E-15	2.67E-06	4.02E-04	0.00E+00	0.00E+00	2.33E-04	2.27E-04	2.98E-16
5.30E-09	900	1.22E+19	0.00E+00	9.02E-04	6.76E+05	0.00E+00	2.36E-14	1.44E+05	4.05E-03	1.80E+05	7.37E-03	3.54E-07	3.51E-04	4.32E-07	2.10E-04	3.92E-03	5.41E-04	6.07E-04	2.42E-04	0.00E+00	1.30E-05	5.81E-08	9.32E-17	6.57E-16	7.92E-25	4.20E-18	4.46E-29	7.36E-24	1.33E-24	2.15E-29	4.43E-20	1.92E-03	2.38E-28	2.45E-10	1.12E-10	1.09E-15	9.22E-25	9.77E-39	4.01E-32	1.50E-27	0.00E+00	1.30E-15	2.74E-06	4.12E-04	0.00E+00	0.00E+00	2.39E-04	2.33E-04	3.15E-16
5.31E-09	900	1.22E+19	0.00E+00	9.26E-04	6.76E+05	0.00E+00	2.47E-14	1.44E+05	4.16E-03	1.80E+05	7.57E-03	3.63E-07	3.60E-04	4.44E-07	2.16E-04	4.03E-03	5.56E-04	6.23E-04	2.48E-04	0.00E+00	1.33E-05	5.97E-08	9.83E-17	6.75E-16	8.35E-25	4.43E-18	4.83E-29	7.56E-24	1.40E-24	2.27E-29	4.55E-20	1.97E-03	2.57E-28	2.52E-10	1.15E-10	1.12E-15	9.46E-25	1.03E-38	4.23E-32	1.59E-27	0.00E+00	1.37E-15	2.81E-06	4.23E-04	0.00E+00	0.00E+00	2.46E-04	2.39E-04	3.32E-16
5.32E-09	900	1.22E+19	0.00E+00	9.51E-04	6.76E+05	0.00E+00	2.58E-14	1.44E+05	4.27E-03	1.80E+05	7.77E-03	3.73E-07	3.70E-04	4.56E-07	2.22E-04	4.14E-03	5.70E-04	6.40E-04	2.55E-04	0.00E+00	1.37E-05	6.13E-08	1.04E-16	6.93E-16	8.81E-25	4.68E-18	5.23E-29	7.77E-24	1.47E-24	2.38E-29	4.67E-20	2.03E-03	2.79E-28	2.58E-10	1.18E-10	1.15E-15	9.72E-25	1.09E-38	4.46E-32	1.67E-27	0.00E+00	1.45E-15	2.89E-06	4.35E-04	0.00E+00	0.00E+00	2.52E-04	2.46E-04	3.50E-16
5.33E-09	900	1.22E+19	0.00E+00	9.76E-04	6.76E+05	0.00E+00	2.70E-14	1.44E+05	4.39E-03	1.80E+05	7.98E-03	3.83E-07	3.80E-04	4.68E-07	2.28E-04	4.25E-03	5.86E-04	6.57E-04	2.62E-04	0.00E+00	1.40E-05	6.29E-08	1.09E-16	7.12E-16	9.29E-25	4.93E-18	5.66E-29	7.98E-24	1.55E-24	2.51E-29	4.80E-20	2.08E-03	3.02E-28	2.65E-10	1.22E-10	1.18E-15	9.98E-25	1.15E-38	4.71E-32	1.76E-27	0.00E+00	1.53E-15	2.96E-06	4.47E-04	0.00E+00	0.00E+00	2.59E-04	2.52E-04	3.69E-16
5.34E-09	900	1.22E+19	0.00E+00	1.00E-03	6.76E+05	0.00E+00	2.83E-14	1.44E+05	4.50E-03	1.80E+05	8.20E-03	3.94E-07	3.90E-04	4.80E-07	2.34E-04	4.36E-03	6.02E-04	6.74E-04	2.69E-04	0.00E+00	1.44E-05	6.46E-08	1.15E-16	7.32E-16	9.79E-25	5.20E-18	6.13E-29	8.19E-24	1.64E-24	2.64E-29	4.93E-20	2.14E-03	3.27E-28	2.72E-10	1.25E-10	1.21E-15	1.02E-24	1.21E-38	4.96E-32	1.86E-27	0.00E+00	1.61E-15	3.04E-06	4.59E-04	0.00E+00	0.00E+00	2.66E-04	2.59E-04	3.89E-16
5.35E-09	900	1.22E+19	0.00E+00	1.03E-03	6.76E+05	0.00E+00	2.96E-14	1.44E+05	4.62E-03	1.80E+05	8.42E-03	4.04E-07	4.00E-04	4.93E-07	2.40E-04	4.48E-03	6.18E-04	6.93E-04	2.76E-04	0.00E+00	1.48E-05	6.64E-08	1.22E-16	7.52E-16	1.03E-24	5.48E-18	6.64E-29	8.41E-24	1.73E-24	2.77E-29	5.06E-20	2.20E-03	3.54E-28	2.80E-10	1.28E-10	1.25E-15	1.05E-24	1.27E-38	5.23E-32	1.96E-27	0.00E+00	1.70E-15	3.13E-06	4.71E-04	0.00E+00	0.00E+00	2.73E-04	2.66E-04	4.10E-16
5.36E-09	900	1.22E+19	0.00E+00	1.06E-03	6.76E+05	0.00E+00	3.10E-14	1.44E+05	4.75E-03	1.80E+05	8.64E-03	4.15E-07	4.11E-04	5.06E-07	2.46E-04	4.60E-03	6.34E-04	7.11E-04	2.83E-04	0.00E+00	1.52E-05	6.81E-08	1.28E-16	7.72E-16	1.09E-24	5.78E-18	7.19E-29	8.64E-24	1.82E-24	2.92E-29	5.19E-20	2.26E-03	3.83E-28	2.87E-10	1.32E-10	1.28E-15	1.08E-24	1.34E-38	5.52E-32	2.07E-27	0.00E+00	1.79E-15	3.21E-06	4.84E-04	0.00E+00	0.00E+00	2.81E-04	2.73E-04	4.33E-16
5.37E-09	900	1.22E+19	0.00E+00	1.09E-03	6.76E+05	0.00E+00	3.24E-14	1.44E+05	4.88E-03	1.80E+05	8.88E-03	4.26E-07	4.22E-04	5.20E-07	2.53E-04	4.73E-03	6.51E-04	7.30E-04	2.91E-04	0.00E+00	1.56E-05	7.00E-08	1.35E-16	7.93E-16	1.15E-24	6.10E-18	7.78E-29	8.88E-24	1.92E-24	3.07E-29	5.33E-20	2.32E-03	4.15E-28	2.95E-10	1.35E-10	1.31E-15	1.11E-24	1.42E-38	5.82E-32	2.18E-27	0.00E+00	1.89E-15	3.30E-06	4.97E-04	0.00E+00	0.00E+00	2.88E-04	2.81E-04	4.56E-16
5.38E-09	900	1.22E+19	0.00E+00	1.11E-03	6.76E+05	0.00E+00	3.39E-14	1.44E+05	5.01E-03	1.80E+05	9.11E-03	4.38E-07	4.34E-04	5.34E-07	2.60E-04	4.85E-03	6.69E-04	7.50E-04	2.99E-04	0.00E+00	1.60E-05	7.19E-08	1.42E-16	8.15E-16	1.21E-24	6.43E-18	8.43E-29	9.12E-24	2.03E-24	3.23E-29	5.48E-20	2.38E-03	4.49E-28	3.03E-10	1.39E-10	1.35E-15	1.14E-24	1.49E-38	6.14E-32	2.30E-27	0.00E+00	1.99E-15	3.39E-06	5.10E-04	0.00E+00	0.00E+00	2.96E-04	2.88E-04	4.81E-16
5.39E-09	900	1.22E+19	0.00E+00	1.14E-03	6.76E+05	0.00E+00	3.55E-14	1.44E+05	5.14E-03	1.80E+05	9.36E-03	4.49E-07	4.45E-04	5.48E-07	2.67E-04	4.98E-03	6.87E-04	7.70E-04	3.07E-04	0.00E+00	1.65E-05	7.38E-08	1.50E-16	8.38E-16	1.28E-24	6.78E-18	9.12E-29	9.36E-24	2.14E-24	3.40E-29	5.62E-20	2.44E-03	4.86E-28	3.11E-10	1.43E-10	1.39E-15	1.17E-24	1.58E-38	6.47E-32	2.42E-27	0.00E+00	2.10E-15	3.48E-06	5.24E-04	0.00E+00	0.00E+00	3.04E-04	2.96E-04	5.07E-16
5.40E-09	900	1.22E+19	0.00E+00	1.18E-03	6.76E+05	0.00E+00	3.72E-14	1.44E+05	5.28E-03	1.80E+05	9.61E-03	4.62E-07	4.57E-04	5.63E-07	2.74E-04	5.12E-03	7.05E-04	7.91E-04	3.15E-04	0.00E+00	1.69E-05	7.58E-08	1.58E-16	8.61E-16	1.35E-24	7.15E-18	9.88E-29	9.62E-24	2.25E-24	3.58E-29	5.78E-20	2.51E-03	5.26E-28	3.19E-10	1.46E-10	1.42E-15	1.20E-24	1.66E-38	6.82E-32	2.56E-27	0.00E+00	2.22E-15	3.57E-06	5.38E-04	0.00E+00	0.00E+00	3.12E-04	3.04E-04	5.35E-16
5.41E-09	900	1.22E+19	0.00E+00	1.21E-03	6.76E+05	0.00E+00	3.89E-14	1.44E+05	5.42E-03	1.80E+05	9.87E-03	4.74E-07	4.70E-04	5.78E-07	2.81E-04	5.25E-03	7.24E-04	8.12E-04	3.24E-04	0.00E+00	1.74E-05	7.78E-08	1.67E-16	8.84E-16	1.42E-24	7.54E-18	1.07E-28	9.88E-24	2.38E-24	3.77E-29	5.93E-20	2.58E-03	5.70E-28	3.28E-10	1.50E-10	1.46E-15	1.23E-24	1.75E-38	7.20E-32	2.70E-27	0.00E+00	2.34E-15	3.67E-06	5.52E-04	0.00E+00	0.00E+00	3.20E-04	3.12E-04	5.64E-16
5.42E-09	900	1.22E+19	0.00E+00	1.24E-03	6.76E+05	0.00E+00	4.08E-14	1.44E+05	5.57E-03	1.80E+05	1.01E-02	4.87E-07	4.82E-04	5.93E-07	2.89E-04	5.40E-03	7.44E-04	8.34E-04	3.32E-04	0.00E+00	1.78E-05	7.99E-08	1.76E-16	9.09E-16	1.50E-24	7.95E-18	1.16E-28	1.01E-23	2.51E-24	3.96E-29	6.09E-20	2.64E-03	6.17E-28	3.37E-10	1.54E-10	1.50E-15	1.27E-24	1.85E-38	7.59E-32	2.84E-27	0.00E+00	2.46E-15	3.76E-06	5.67E-04	0.00E+00	0.00E+00	3.29E-04	3.21E-04	5.95E-16
5.43E-09	900	1.22E+19	0.00E+00	1.27E-03	6.76E+05	0.00E+00	4.27E-14	1.44E+05	5.72E-03	1.80E+05	1.04E-02	5.00E-07	4.95E-04	6.09E-07	2.97E-04	5.54E-03	7.64E-04	8.56E-04	3.41E-04	0.00E+00	1.83E-05	8.21E-08	1.86E-16	9.34E-16	1.58E-24	8.38E-18	1.25E-28	1.04E-23	2.64E-24	4.17E-29	6.26E-20	2.72E-03	6.68E-28	3.46E-10	1.59E-10	1.54E-15	1.30E-24	1.95E-38	8.00E-32	3.00E-27	0.00E+00	2.60E-15	3.87E-06	5.82E-04	0.00E+00	0.00E+00	3.38E-04	3.29E-04	6.27E-16
5.44E-09	900	1.22E+19	0.00E+00	1.31E-03	6.76E+05	0.00E+00	4.47E-14	1.44E+05	5.87E-03	1.80E+05	1.07E-02	5.13E-07	5.08E-04	6.26E-07	3.05E-04	5.69E-03	7.84E-04	8.80E-04	3.50E-04	0.00E+00	1.88E-05	8.43E-08	1.96E-16	9.59E-16	1.67E-24	8.84E-18	1.36E-28	1.07E-23	2.79E-24	4.39E-29	6.42E-20	2.79E-03	7.24E-28	3.55E-10	1.63E-10	1.58E-15	1.34E-24	2.06E-38	8.44E-32	3.16E-27	0.00E+00	2.74E-15	3.97E-06	5.98E-04	0.00E+00	0.00E+00	3.47E-04	3.38E-04	6.61E-16
5.45E-09	900.001	1.22E+19	0.00E+00	1.34E-03	6.76E+05	0.00E+00	4.69E-14	1.44E+05	6.03E-03	1.80E+05	1.10E-02	5.27E-07	5.22E-04	6.42E-07	3.13E-04	5.84E-03	8.06E-04	9.03E-04	3.60E-04	0.00E+00	1.93E-05	8.65E-08	2.07E-16	9.86E-16	1.76E-24	9.32E-18	1.47E-28	1.10E-23	2.94E-24	4.62E-29	6.60E-20	2.86E-03	7.84E-28	3.65E-10	1.67E-10	1.63E-15	1.37E-24	2.17E-38	8.90E-32	3.33E-27	0.00E+00	2.89E-15	4.08E-06	6.14E-04	0.00E+00	0.00E+00	3.56E-04	3.47E-04	6.97E-16
5.46E-09	900.001	1.22E+19	0.00E+00	1.38E-03	6.76E+05	0.00E+00	4.91E-14	1.44E+05	6.19E-03	1.80E+05	1.13E-02	5.41E-07	5.36E-04	6.60E-07	3.21E-04	6.00E-03	8.27E-04	9.27E-04	3.70E-04	0.00E+00	1.98E-05	8.89E-08	2.18E-16	1.01E-15	1.85E-24	9.83E-18	1.59E-28	1.13E-23	3.10E-24	4.87E-29	6.77E-20	2.94E-03	8.49E-28	3.75E-10	1.72E-10	1.67E-15	1.41E-24	2.29E-38	9.38E-32	3.52E-27	0.00E+00	3.05E-15	4.19E-06	6.31E-04	0.00E+00	0.00E+00	3.66E-04	3.56E-04	7.35E-16
5.47E-09	900.001	1.22E+19	0.00E+00	1.42E-03	6.76E+05	0.00E+00	5.15E-14	1.44E+05	6.36E-03	1.80E+05	1.16E-02	5.56E-07	5.51E-04	6.77E-07	3.30E-04	6.16E-03	8.49E-04	9.52E-04	3.80E-04	0.00E+00	2.04E-05	9.13E-08	2.30E-16	1.04E-15	1.95E-24	1.04E-17	1.72E-28	1.16E-23	3.27E-24	5.12E-29	6.96E-20	3.02E-03	9.19E-28	3.85E-10	1.76E-10	1.71E-15	1.45E-24	2.41E-38	9.90E-32	3.71E-27	0.00E+00	3.21E-15	4.30E-06	6.48E-04	0.00E+00	0.00E+00	3.76E-04	3.66E-04	7.76E-16
5.48E-09	900.001	1.22E+19	0.00E+00	1.45E-03	6.76E+05	0.00E+00	5.40E-14	1.44E+05	6.53E-03	1.80E+05	1.19E-02	5.71E-07	5.65E-04	6.95E-07	3.39E-04	6.33E-03	8.72E-04	9.78E-04	3.90E-04	0.00E+00	2.09E-05	9.37E-08	2.42E-16	1.07E-15	2.06E-24	1.09E-17	1.87E-28	1.19E-23	3.45E-24	5.39E-29	7.14E-20	3.10E-03	9.95E-28	3.95E-10	1.81E-10	1.76E-15	1.49E-24	2.55E-38	1.04E-31	3.91E-27	0.00E+00	3.39E-15	4.41E-06	6.65E-04	0.00E+00	0.00E+00	3.86E-04	3.76E-04	8.18E-16
5.49E-09	900.001	1.22E+19	0.00E+00	1.49E-03	6.76E+05	0.00E+00	5.66E-14	1.44E+05	6.71E-03	1.80E+05	1.22E-02	5.86E-07	5.81E-04	7.14E-07	3.48E-04	6.50E-03	8.96E-04	1.00E-03	4.00E-04	0.00E+00	2.15E-05	9.62E-08	2.55E-16	1.10E-15	2.17E-24	1.15E-17	2.02E-28	1.22E-23	3.63E-24	5.68E-29	7.34E-20	3.18E-03	1.08E-27	4.06E-10	1.86E-10	1.81E-15	1.53E-24	2.69E-38	1.10E-31	4.12E-27	0.00E+00	3.57E-15	4.53E-06	6.83E-04	0.00E+00	0.00E+00	3.96E-04	3.86E-04	8.62E-16
5.50E-09	900.001	1.22E+19	0.00E+00	1.53E-03	6.76E+05	0.00E+00	5.93E-14	1.44E+05	6.89E-03	1.80E+05	1.25E-02	6.02E-07	5.96E-04	7.33E-07	3.57E-04	6.67E-03	9.20E-04	1.03E-03	4.11E-04	0.00E+00	2.20E-05	9.88E-08	2.69E-16	1.13E-15	2.29E-24	1.22E-17	2.19E-28	1.26E-23	3.83E-24	5.98E-29	7.53E-20	3.27E-03	1.17E-27	4.16E-10	1.91E-10	1.86E-15	1.57E-24	2.83E-38	1.16E-31	4.35E-27	0.00E+00	3.77E-15	4.66E-06	7.01E-04	0.00E+00	0.00E+00	4.07E-04	3.96E-04	9.09E-16
5.51E-09	900.001	1.22E+19	0.00E+00	1.57E-03	6.76E+05	0.00E+00	6.22E-14	1.44E+05	7.07E-03	1.80E+05	1.29E-02	6.18E-07	6.12E-04	7.53E-07	3.67E-04	6.85E-03	9.45E-04	1.06E-03	4.22E-04	0.00E+00	2.26E-05	1.01E-07	2.84E-16	1.16E-15	2.41E-24	1.28E-17	2.37E-28	1.29E-23	4.04E-24	6.30E-29	7.74E-20	3.36E-03	1.26E-27	4.28E-10	1.96E-10	1.91E-15	1.61E-24	2.99E-38	1.22E-31	4.59E-27	0.00E+00	3.97E-15	4.78E-06	7.20E-04	0.00E+00	0.00E+00	4.18E-04	4.07E-04	9.59E-16
5.52E-09	900.001	1.22E+19	0.00E+00	1.62E-03	6.76E+05	0.00E+00	6.52E-14	1.44E+05	7.26E-03	1.80E+05	1.32E-02	6.35E-07	6.29E-04	7.73E-07	3.77E-04	7.04E-03	9.70E-04	1.09E-03	4.33E-04	0.00E+00	2.33E-05	1.04E-07	2.99E-16	1.19E-15	2.55E-24	1.35E-17	2.57E-28	1.33E-23	4.26E-24	6.63E-29	7.94E-20	3.45E-03	1.37E-27	4.39E-10	2.01E-10	1.96E-15	1.65E-24	3.15E-38	1.29E-31	4.84E-27	0.00E+00	4.19E-15	4.91E-06	7.39E-04	0.00E+00	0.00E+00	4.29E-04	4.18E-04	1.01E-15
5.53E-09	900.001	1.22E+19	0.00E+00	1.66E-03	6.76E+05	0.00E+00	6.84E-14	1.44E+05	7.46E-03	1.80E+05	1.36E-02	6.52E-07	6.46E-04	7.94E-07	3.87E-04	7.23E-03	9.96E-04	1.12E-03	4.45E-04	0.00E+00	2.39E-05	1.07E-07	3.16E-16	1.23E-15	2.69E-24	1.43E-17	2.78E-28	1.36E-23	4.49E-24	6.99E-29	8.16E-20	3.54E-03	1.48E-27	4.51E-10	2.07E-10	2.01E-15	1.70E-24	3.32E-38	1.36E-31	5.10E-27	0.00E+00	4.42E-15	5.04E-06	7.59E-04	0.00E+00	0.00E+00	4.41E-04	4.29E-04	1.07E-15
5.54E-09	900.001	1.22E+19	0.00E+00	1.70E-03	6.76E+05	0.00E+00	7.18E-14	1.44E+05	7.66E-03	1.80E+05	1.39E-02	6.69E-07	6.63E-04	8.15E-07	3.97E-04	7.42E-03	1.02E-03	1.15E-03	4.57E-04	0.00E+00	2.45E-05	1.10E-07	3.33E-16	1.26E-15	2.83E-24	1.50E-17	3.01E-28	1.40E-23	4.74E-24	7.36E-29	8.38E-20	3.64E-03	1.60E-27	4.63E-10	2.12E-10	2.06E-15	1.74E-24	3.51E-38	1.43E-31	5.38E-27	0.00E+00	4.66E-15	5.18E-06	7.80E-04	0.00E+00	0.00E+00	4.52E-04	4.41E-04	1.12E-15
5.55E-09	900.001	1.22E+19	0.00E+00	1.75E-03	6.76E+05	0.00E+00	7.53E-14	1.44E+05	7.86E-03	1.80E+05	1.43E-02	6.87E-07	6.81E-04	8.37E-07	4.08E-04	7.62E-03	1.05E-03	1.18E-03	4.69E-04	0.00E+00	2.52E-05	1.13E-07	3.51E-16	1.30E-15	2.99E-24	1.59E-17	3.26E-28	1.44E-23	5.00E-24	7.75E-29	8.60E-20	3.73E-03	1.74E-27	4.76E-10	2.18E-10	2.12E-15	1.79E-24	3.70E-38	1.51E-31	5.67E-27	0.00E+00	4.91E-15	5.32E-06	8.01E-04	0.00E+00	0.00E+00	4.65E-04	4.53E-04	1.19E-15
5.56E-09	900.001	1.22E+19	0.00E+00	1.80E-03	6.76E+05	0.00E+00	7.90E-14	1.44E+05	8.07E-03	1.80E+05	1.47E-02	7.06E-07	6.99E-04	8.59E-07	4.19E-04	7.82E-03	1.08E-03	1.21E-03	4.82E-04	0.00E+00	2.59E-05	1.16E-07	3.70E-16	1.33E-15	3.15E-24	1.67E-17	3.53E-28	1.48E-23	5.27E-24	8.17E-29	8.83E-20	3.83E-03	1.88E-27	4.88E-10	2.24E-10	2.18E-15	1.84E-24	3.90E-38	1.60E-31	5.98E-27	0.00E+00	5.18E-15	5.46E-06	8.22E-04	0.00E+00	0.00E+00	4.77E-04	4.65E-04	1.25E-15
5.57E-09	900.001	1.22E+19	0.00E+00	1.85E-03	6.76E+05	0.00E+00	8.29E-14	1.44E+05	8.29E-03	1.80E+05	1.51E-02	7.25E-07	7.18E-04	8.82E-07	4.30E-04	8.04E-03	1.11E-03	1.24E-03	4.95E-04	0.00E+00	2.66E-05	1.19E-07	3.90E-16	1.37E-15	3.32E-24	1.76E-17	3.82E-28	1.52E-23	5.56E-24	8.60E-29	9.07E-20	3.94E-03	2.04E-27	5.02E-10	2.30E-10	2.24E-15	1.89E-24	4.11E-38	1.68E-31	6.31E-27	0.00E+00	5.46E-15	5.61E-06	8.44E-04	0.00E+00	0.00E+00	4.90E-04	4.77E-04	1.32E-15
5.58E-09	900.001	1.22E+19	0.00E+00	1.90E-03	6.76E+05	0.00E+00	8.70E-14	1.44E+05	8.51E-03	1.80E+05	1.55E-02	7.44E-07	7.37E-04	9.06E-07	4.42E-04	8.25E-03	1.14E-03	1.28E-03	5.08E-04	0.00E+00	2.73E-05	1.22E-07	4.12E-16	1.41E-15	3.50E-24	1.86E-17	4.14E-28	1.56E-23	5.86E-24	9.06E-29	9.32E-20	4.04E-03	2.21E-27	5.15E-10	2.36E-10	2.30E-15	1.94E-24	4.34E-38	1.77E-31	6.65E-27	0.00E+00	5.76E-15	5.76E-06	8.67E-04	0.00E+00	0.00E+00	5.03E-04	4.90E-04	1.39E-15
5.59E-09	900.001	1.22E+19	0.00E+00	1.95E-03	6.76E+05	0.00E+00	9.13E-14	1.44E+05	8.74E-03	1.80E+05	1.59E-02	7.64E-07	7.57E-04	9.30E-07	4.54E-04	8.47E-03	1.17E-03	1.31E-03	5.22E-04	0.00E+00	2.80E-05	1.25E-07	4.34E-16	1.45E-15	3.69E-24	1.96E-17	4.48E-28	1.60E-23	6.18E-24	9.55E-29	9.57E-20	4.15E-03	2.39E-27	5.29E-10	2.43E-10	2.36E-15	1.99E-24	4.58E-38	1.87E-31	7.01E-27	0.00E+00	6.07E-15	5.91E-06	8.90E-04	0.00E+00	0.00E+00	5.17E-04	5.03E-04	1.47E-15
5.60E-09	900.001	1.22E+19	0.00E+00	2.00E-03	6.76E+05	0.00E+00	9.59E-14	1.44E+05	8.98E-03	1.80E+05	1.63E-02	7.85E-07	7.78E-04	9.55E-07	4.66E-04	8.70E-03	1.20E-03	1.34E-03	5.36E-04	0.00E+00	2.88E-05	1.29E-07	4.58E-16	1.49E-15	3.89E-24	2.07E-17	4.85E-28	1.64E-23	6.51E-24	1.01E-28	9.82E-20	4.26E-03	2.59E-27	5.43E-10	2.49E-10	2.42E-15	2.04E-24	4.83E-38	1.97E-31	7.39E-27	0.00E+00	6.41E-15	6.07E-06	9.14E-04	0.00E+00	0.00E+00	5.31E-04	5.17E-04	1.55E-15
5.61E-09	900.001	1.22E+19	0.00E+00	2.05E-03	6.76E+05	0.00E+00	1.01E-13	1.44E+05	9.22E-03	1.80E+05	1.68E-02	8.06E-07	7.98E-04	9.81E-07	4.78E-04	8.94E-03	1.23E-03	1.38E-03	5.50E-04	0.00E+00	2.95E-05	1.32E-07	4.83E-16	1.53E-15	4.11E-24	2.18E-17	5.26E-28	1.69E-23	6.87E-24	1.06E-28	1.01E-19	4.38E-03	2.80E-27	5.58E-10	2.56E-10	2.49E-15	2.10E-24	5.09E-38	2.08E-31	7.80E-27	0.00E+00	6.76E-15	6.23E-06	9.39E-04	0.00E+00	0.00E+00	5.45E-04	5.31E-04	1.63E-15
5.62E-09	900.001	1.22E+19	0.00E+00	2.11E-03	6.76E+05	0.00E+00	1.06E-13	1.44E+05	9.47E-03	1.80E+05	1.72E-02	8.28E-07	8.20E-04	1.01E-06	4.91E-04	9.18E-03	1.26E-03	1.42E-03	5.65E-04	0.00E+00	3.03E-05	1.36E-07	5.09E-16	1.57E-15	4.33E-24	2.30E-17	5.69E-28	1.74E-23	7.24E-24	1.12E-28	1.04E-19	4.50E-03	3.03E-27	5.73E-10	2.63E-10	2.55E-15	2.16E-24	5.37E-38	2.19E-31	8.22E-27	0.00E+00	7.12E-15	6.40E-06	9.64E-04	0.00E+00	0.00E+00	5.59E-04	5.45E-04	1.72E-15
5.63E-09	900.001	1.22E+19	0.00E+00	2.16E-03	6.76E+05	0.00E+00	1.11E-13	1.44E+05	9.72E-03	1.80E+05	1.77E-02	8.50E-07	8.42E-04	1.03E-06	5.05E-04	9.42E-03	1.30E-03	1.46E-03	5.80E-04	0.00E+00	3.11E-05	1.40E-07	5.37E-16	1.61E-15	4.57E-24	2.42E-17	6.16E-28	1.78E-23	7.64E-24	1.18E-28	1.06E-19	4.62E-03	3.28E-27	5.88E-10	2.70E-10	2.62E-15	2.21E-24	5.67E-38	2.31E-31	8.67E-27	0.00E+00	7.51E-15	6.57E-06	9.90E-04	0.00E+00	0.00E+00	5.74E-04	5.60E-04	1.81E-15
5.64E-09	900.001	1.22E+19	0.00E+00	2.22E-03	6.76E+05	0.00E+00	1.17E-13	1.44E+05	9.99E-03	1.80E+05	1.82E-02	8.73E-07	8.65E-04	1.06E-06	5.18E-04	9.68E-03	1.33E-03	1.50E-03	5.96E-04	0.00E+00	3.20E-05	1.43E-07	5.66E-16	1.66E-15	4.82E-24	2.56E-17	6.67E-28	1.83E-23	8.06E-24	1.24E-28	1.09E-19	4.74E-03	3.56E-27	6.04E-10	2.77E-10	2.69E-15	2.27E-24	5.98E-38	2.44E-31	9.14E-27	0.00E+00	7.92E-15	6.75E-06	1.02E-03	0.00E+00	0.00E+00	5.90E-04	5.75E-04	1.91E-15
5.65E-09	900.001	1.22E+19	0.00E+00	2.28E-03	6.76E+05	0.00E+00	1.22E-13	1.44E+05	1.03E-02	1.80E+05	1.87E-02	8.96E-07	8.88E-04	1.09E-06	5.32E-04	9.94E-03	1.37E-03	1.54E-03	6.12E-04	0.00E+00	3.28E-05	1.47E-07	5.97E-16	1.71E-15	5.08E-24	2.70E-17	7.23E-28	1.88E-23	8.50E-24	1.31E-28	1.12E-19	4.87E-03	3.85E-27	6.20E-10	2.84E-10	2.76E-15	2.33E-24	6.31E-38	2.57E-31	9.64E-27	0.00E+00	8.35E-15	6.93E-06	1.04E-03	0.00E+00	0.00E+00	6.06E-04	5.90E-04	2.02E-15
5.66E-09	900.001	1.22E+19	0.00E+00	2.34E-03	6.76E+05	0.00E+00	1.29E-13	1.44E+05	1.05E-02	1.80E+05	1.92E-02	9.20E-07	9.12E-04	1.12E-06	5.46E-04	1.02E-02	1.41E-03	1.58E-03	6.28E-04	0.00E+00	3.37E-05	1.51E-07	6.30E-16	1.75E-15	5.35E-24	2.84E-17	7.82E-28	1.93E-23	8.96E-24	1.38E-28	1.15E-19	5.00E-03	4.17E-27	6.37E-10	2.92E-10	2.84E-15	2.40E-24	6.65E-38	2.71E-31	1.02E-26	0.00E+00	8.81E-15	7.12E-06	1.07E-03	0.00E+00	0.00E+00	6.22E-04	6.06E-04	2.13E-15
5.67E-09	900.001	1.22E+19	0.00E+00	2.41E-03	6.76E+05	0.00E+00	1.35E-13	1.44E+05	1.08E-02	1.80E+05	1.97E-02	9.45E-07	9.36E-04	1.15E-06	5.61E-04	1.05E-02	1.44E-03	1.62E-03	6.45E-04	0.00E+00	3.46E-05	1.55E-07	6.64E-16	1.80E-15	5.65E-24	3.00E-17	8.47E-28	1.99E-23	9.45E-24	1.45E-28	1.18E-19	5.13E-03	4.51E-27	6.54E-10	3.00E-10	2.91E-15	2.46E-24	7.02E-38	2.86E-31	1.07E-26	0.00E+00	9.29E-15	7.31E-06	1.10E-03	0.00E+00	0.00E+00	6.39E-04	6.22E-04	2.24E-15
5.68E-09	900.001	1.22E+19	0.00E+00	2.47E-03	6.76E+05	0.00E+00	1.42E-13	1.44E+05	1.11E-02	1.80E+05	2.02E-02	9.71E-07	9.62E-04	1.18E-06	5.76E-04	1.08E-02	1.48E-03	1.66E-03	6.63E-04	0.00E+00	3.56E-05	1.59E-07	7.00E-16	1.85E-15	5.95E-24	3.16E-17	9.18E-28	2.04E-23	9.96E-24	1.53E-28	1.21E-19	5.27E-03	4.89E-27	6.72E-10	3.08E-10	2.99E-15	2.53E-24	7.40E-38	3.02E-31	1.13E-26	0.00E+00	9.80E-15	7.51E-06	1.13E-03	0.00E+00	0.00E+00	6.56E-04	6.39E-04	2.36E-15
5.69E-09	900.001	1.22E+19	0.00E+00	2.54E-03	6.76E+05	0.00E+00	1.49E-13	1.44E+05	1.14E-02	1.80E+05	2.08E-02	9.97E-07	9.87E-04	1.21E-06	5.92E-04	1.10E-02	1.52E-03	1.71E-03	6.81E-04	0.00E+00	3.65E-05	1.64E-07	7.38E-16	1.91E-15	6.28E-24	3.33E-17	9.94E-28	2.10E-23	1.05E-23	1.61E-28	1.25E-19	5.41E-03	5.29E-27	6.90E-10	3.16E-10	3.07E-15	2.60E-24	7.81E-38	3.18E-31	1.19E-26	0.00E+00	1.03E-14	7.71E-06	1.16E-03	0.00E+00	0.00E+00	6.74E-04	6.56E-04	2.49E-15
5.70E-09	900.001	1.22E+19	0.00E+00	2.61E-03	6.76E+05	0.00E+00	1.57E-13	1.44E+05	1.17E-02	1.80E+05	2.13E-02	1.02E-06	1.01E-03	1.24E-06	6.08E-04	1.13E-02	1.56E-03	1.75E-03	6.99E-04	0.00E+00	3.75E-05	1.68E-07	7.78E-16	1.96E-15	6.62E-24	3.52E-17	1.08E-27	2.15E-23	1.11E-23	1.70E-28	1.28E-19	5.56E-03	5.73E-27	7.08E-10	3.25E-10	3.16E-15	2.67E-24	8.24E-38	3.36E-31	1.26E-26	0.00E+00	1.09E-14	7.92E-06	1.19E-03	0.00E+00	0.00E+00	6.92E-04	6.74E-04	2.63E-15
5.71E-09	900.001	1.22E+19	0.00E+00	2.68E-03	6.76E+05	0.00E+00	1.65E-13	1.44E+05	1.20E-02	1.80E+05	2.19E-02	1.05E-06	1.04E-03	1.28E-06	6.24E-04	1.17E-02	1.61E-03	1.80E-03	7.18E-04	0.00E+00	3.85E-05	1.73E-07	8.21E-16	2.01E-15	6.98E-24	3.71E-17	1.17E-27	2.21E-23	1.17E-23	1.79E-28	1.32E-19	5.71E-03	6.21E-27	7.27E-10	3.34E-10	3.24E-15	2.74E-24	8.69E-38	3.54E-31	1.33E-26	0.00E+00	1.15E-14	8.13E-06	1.22E-03	0.00E+00	0.00E+00	7.10E-04	6.92E-04	2.77E-15
5.72E-09	900.001	1.22E+19	0.00E+00	2.75E-03	6.76E+05	0.00E+00	1.73E-13	1.44E+05	1.23E-02	1.80E+05	2.25E-02	1.08E-06	1.07E-03	1.31E-06	6.41E-04	1.20E-02	1.65E-03	1.85E-03	7.37E-04	0.00E+00	3.95E-05	1.77E-07	8.66E-16	2.07E-15	7.36E-24	3.91E-17	1.26E-27	2.27E-23	1.23E-23	1.89E-28	1.35E-19	5.86E-03	6.72E-27	7.47E-10	3.42E-10	3.33E-15	2.81E-24	9.17E-38	3.73E-31	1.40E-26	0.00E+00	1.21E-14	8.35E-06	1.26E-03	0.00E+00	0.00E+00	7.30E-04	7.11E-04	2.92E-15
5.73E-09	900.001	1.22E+19	0.00E+00	2.82E-03	6.76E+05	0.00E+00	1.82E-13	1.44E+05	1.27E-02	1.80E+05	2.31E-02	1.11E-06	1.10E-03	1.35E-06	6.58E-04	1.23E-02	1.69E-03	1.90E-03	7.57E-04	0.00E+00	4.06E-05	1.82E-07	9.13E-16	2.13E-15	7.76E-24	4.12E-17	1.37E-27	2.33E-23	1.30E-23	1.99E-28	1.39E-19	6.02E-03	7.28E-27	7.67E-10	3.52E-10	3.42E-15	2.89E-24	9.67E-38	3.93E-31	1.47E-26	0.00E+00	1.28E-14	8.57E-06	1.29E-03	0.00E+00	0.00E+00	7.49E-04	7.30E-04	3.08E-15
5.74E-09	900.001	1.22E+19	0.00E+00	2.90E-03	6.76E+05	0.00E+00	1.91E-13	1.44E+05	1.30E-02	1.80E+05	2.37E-02	1.14E-06	1.13E-03	1.38E-06	6.76E-04	1.26E-02	1.74E-03	1.95E-03	7.77E-04	0.00E+00	4.17E-05	1.87E-07	9.63E-16	2.19E-15	8.19E-24	4.35E-17	1.48E-27	2.40E-23	1.37E-23	2.10E-28	1.42E-19	6.18E-03	7.88E-27	7.88E-10	3.61E-10	3.51E-15	2.97E-24	1.02E-37	4.15E-31	1.55E-26	0.00E+00	1.35E-14	8.80E-06	1.33E-03	0.00E+00	0.00E+00	7.69E-04	7.50E-04	3.25E-15
5.75E-09	900.001	1.22E+19	0.00E+00	2.98E-03	6.76E+05	0.00E+00	2.01E-13	1.44E+05	1.34E-02	1.80E+05	2.43E-02	1.17E-06	1.16E-03	1.42E-06	6.94E-04	1.30E-02	1.79E-03	2.00E-03	7.98E-04	0.00E+00	4.28E-05	1.92E-07	1.01E-15	2.25E-15	8.63E-24	4.58E-17	1.60E-27	2.46E-23	1.44E-23	2.22E-28	1.46E-19	6.35E-03	8.54E-27	8.09E-10	3.71E-10	3.60E-15	3.05E-24	1.08E-37	4.38E-31	1.64E-26	0.00E+00	1.42E-14	9.04E-06	1.36E-03	0.00E+00	0.00E+00	7.90E-04	7.70E-04	3.43E-15
5.76E-09	900.001	1.22E+19	0.00E+00	3.06E-03	6.76E+05	0.00E+00	2.11E-13	1.44E+05	1.37E-02	1.80E+05	2.50E-02	1.20E-06	1.19E-03	1.46E-06	7.13E-04	1.33E-02	1.83E-03	2.06E-03	8.20E-04	0.00E+00	4.40E-05	1.97E-07	1.07E-15	2.32E-15	9.11E-24	4.83E-17	1.73E-27	2.53E-23	1.52E-23	2.34E-28	1.50E-19	6.52E-03	9.24E-27	8.31E-10	3.81E-10	3.70E-15	3.13E-24	1.14E-37	4.61E-31	1.73E-26	0.00E+00	1.50E-14	9.28E-06	1.40E-03	0.00E+00	0.00E+00	8.11E-04	7.90E-04	3.62E-15
5.77E-09	900.001	1.22E+19	0.00E+00	3.14E-03	6.76E+05	0.00E+00	2.22E-13	1.44E+05	1.41E-02	1.80E+05	2.57E-02	1.23E-06	1.22E-03	1.50E-06	7.32E-04	1.37E-02	1.88E-03	2.11E-03	8.42E-04	0.00E+00	4.52E-05	2.02E-07	1.13E-15	2.38E-15	9.60E-24	5.10E-17	1.88E-27	2.60E-23	1.61E-23	2.46E-28	1.54E-19	6.70E-03	1.00E-26	8.53E-10	3.91E-10	3.80E-15	3.21E-24	1.20E-37	4.87E-31	1.82E-26	0.00E+00	1.58E-14	9.53E-06	1.44E-03	0.00E+00	0.00E+00	8.33E-04	8.12E-04	3.81E-15
5.78E-09	900.001	1.22E+19	0.00E+00	3.22E-03	6.76E+05	0.00E+00	2.33E-13	1.44E+05	1.45E-02	1.80E+05	2.64E-02	1.27E-06	1.25E-03	1.54E-06	7.51E-04	1.40E-02	1.93E-03	2.17E-03	8.64E-04	0.00E+00	4.64E-05	2.08E-07	1.19E-15	2.45E-15	1.01E-23	5.38E-17	2.03E-27	2.67E-23	1.69E-23	2.60E-28	1.58E-19	6.88E-03	1.08E-26	8.76E-10	4.02E-10	3.90E-15	3.30E-24	1.26E-37	5.13E-31	1.92E-26	0.00E+00	1.67E-14	9.79E-06	1.47E-03	0.00E+00	0.00E+00	8.55E-04	8.34E-04	4.02E-15
5.79E-09	900.001	1.22E+19	0.00E+00	3.31E-03	6.76E+05	0.00E+00	2.45E-13	1.44E+05	1.49E-02	1.80E+05	2.71E-02	1.30E-06	1.29E-03	1.58E-06	7.72E-04	1.44E-02	1.99E-03	2.23E-03	8.87E-04	0.00E+00	4.76E-05	2.13E-07	1.26E-15	2.52E-15	1.07E-23	5.67E-17	2.20E-27	2.75E-23	1.79E-23	2.74E-28	1.63E-19	7.06E-03	1.17E-26	8.99E-10	4.12E-10	4.01E-15	3.39E-24	1.33E-37	5.41E-31	2.03E-26	0.00E+00	1.76E-14	1.01E-05	1.51E-03	0.00E+00	0.00E+00	8.78E-04	8.56E-04	4.24E-15
5.80E-09	900.001	1.22E+19	0.00E+00	3.40E-03	6.76E+05	0.00E+00	2.58E-13	1.44E+05	1.53E-02	1.80E+05	2.78E-02	1.33E-06	1.32E-03	1.62E-06	7.92E-04	1.48E-02	2.04E-03	2.29E-03	9.11E-04	0.00E+00	4.89E-05	2.19E-07	1.32E-15	2.59E-15	1.13E-23	5.98E-17	2.39E-27	2.82E-23	1.88E-23	2.89E-28	1.67E-19	7.25E-03	1.27E-26	9.24E-10	4.24E-10	4.12E-15	3.48E-24	1.41E-37	5.71E-31	2.14E-26	0.00E+00	1.85E-14	1.03E-05	1.55E-03	0.00E+00	0.00E+00	9.02E-04	8.79E-04	4.47E-15
5.81E-09	900.001	1.22E+19	0.00E+00	3.49E-03	6.76E+05	0.00E+00	2.71E-13	1.44E+05	1.57E-02	1.80E+05	2.85E-02	1.37E-06	1.36E-03	1.67E-06	8.14E-04	1.52E-02	2.09E-03	2.35E-03	9.36E-04	0.00E+00	5.02E-05	2.25E-07	1.40E-15	2.67E-15	1.19E-23	6.30E-17	2.58E-27	2.90E-23	1.99E-23	3.05E-28	1.72E-19	7.45E-03	1.38E-26	9.48E-10	4.35E-10	4.23E-15	3.57E-24	1.48E-37	6.02E-31	2.25E-26	0.00E+00	1.95E-14	1.06E-05	1.60E-03	0.00E+00	0.00E+00	9.26E-04	9.03E-04	4.72E-15
5.82E-09	900.001	1.22E+19	0.00E+00	3.58E-03	6.76E+05	0.00E+00	2.85E-13	1.44E+05	1.61E-02	1.80E+05	2.93E-02	1.41E-06	1.39E-03	1.71E-06	8.36E-04	1.56E-02	2.15E-03	2.41E-03	9.61E-04	0.00E+00	5.16E-05	2.31E-07	1.47E-15	2.74E-15	1.25E-23	6.65E-17	2.80E-27	2.98E-23	2.09E-23	3.22E-28	1.76E-19	7.65E-03	1.49E-26	9.74E-10	4.47E-10	4.34E-15	3.67E-24	1.57E-37	6.34E-31	2.38E-26	0.00E+00	2.06E-14	1.09E-05	1.64E-03	0.00E+00	0.00E+00	9.51E-04	9.27E-04	4.97E-15
5.83E-09	900.001	1.22E+19	0.00E+00	3.68E-03	6.76E+05	0.00E+00	3.00E-13	1.44E+05	1.65E-02	1.80E+05	3.01E-02	1.45E-06	1.43E-03	1.76E-06	8.58E-04	1.60E-02	2.21E-03	2.48E-03	9.87E-04	0.00E+00	5.29E-05	2.37E-07	1.55E-15	2.82E-15	1.32E-23	7.01E-17	3.03E-27	3.06E-23	2.21E-23	3.39E-28	1.81E-19	7.85E-03	1.61E-26	1.00E-09	4.59E-10	4.46E-15	3.77E-24	1.65E-37	6.69E-31	2.51E-26	0.00E+00	2.17E-14	1.12E-05	1.68E-03	0.00E+00	0.00E+00	9.77E-04	9.52E-04	5.24E-15
5.84E-09	900.001	1.22E+19	0.00E+00	3.78E-03	6.76E+05	0.00E+00	3.15E-13	1.44E+05	1.70E-02	1.80E+05	3.09E-02	1.48E-06	1.47E-03	1.80E-06	8.81E-04	1.65E-02	2.27E-03	2.54E-03	1.01E-03	0.00E+00	5.44E-05	2.44E-07	1.64E-15	2.90E-15	1.39E-23	7.39E-17	3.28E-27	3.15E-23	2.33E-23	3.58E-28	1.86E-19	8.06E-03	1.75E-26	1.03E-09	4.71E-10	4.58E-15	3.87E-24	1.74E-37	7.06E-31	2.64E-26	0.00E+00	2.29E-14	1.15E-05	1.73E-03	0.00E+00	0.00E+00	1.00E-03	9.77E-04	5.53E-15
5.85E-09	900.001	1.22E+19	0.00E+00	3.88E-03	6.76E+05	0.00E+00	3.32E-13	1.44E+05	1.74E-02	1.80E+05	3.17E-02	1.52E-06	1.51E-03	1.85E-06	9.05E-04	1.69E-02	2.33E-03	2.61E-03	1.04E-03	0.00E+00	5.58E-05	2.50E-07	1.73E-15	2.99E-15	1.47E-23	7.80E-17	3.55E-27	3.23E-23	2.46E-23	3.78E-28	1.91E-19	8.28E-03	1.89E-26	1.05E-09	4.84E-10	4.70E-15	3.97E-24	1.84E-37	7.44E-31	2.79E-26	0.00E+00	2.42E-14	1.18E-05	1.78E-03	0.00E+00	0.00E+00	1.03E-03	1.00E-03	5.83E-15
5.86E-09	900.001	1.22E+19	0.00E+00	3.99E-03	6.76E+05	0.00E+00	3.49E-13	1.44E+05	1.79E-02	1.80E+05	3.26E-02	1.57E-06	1.55E-03	1.90E-06	9.29E-04	1.74E-02	2.39E-03	2.68E-03	1.07E-03	0.00E+00	5.73E-05	2.57E-07	1.82E-15	3.07E-15	1.55E-23	8.22E-17	3.85E-27	3.32E-23	2.59E-23	3.98E-28	1.96E-19	8.50E-03	2.05E-26	1.08E-09	4.97E-10	4.83E-15	4.08E-24	1.94E-37	7.85E-31	2.94E-26	0.00E+00	2.55E-14	1.21E-05	1.82E-03	0.00E+00	0.00E+00	1.06E-03	1.03E-03	6.15E-15
5.87E-09	900.002	1.22E+19	0.00E+00	4.09E-03	6.76E+05	0.00E+00	3.67E-13	1.44E+05	1.84E-02	1.80E+05	3.35E-02	1.61E-06	1.59E-03	1.95E-06	9.54E-04	1.78E-02	2.46E-03	2.75E-03	1.10E-03	0.00E+00	5.89E-05	2.64E-07	1.92E-15	3.16E-15	1.63E-23	8.67E-17	4.16E-27	3.41E-23	2.73E-23	4.20E-28	2.01E-19	8.73E-03	2.22E-26	1.11E-09	5.10E-10	4.96E-15	4.19E-24	2.05E-37	8.27E-31	3.10E-26	0.00E+00	2.69E-14	1.24E-05	1.87E-03	0.00E+00	0.00E+00	1.09E-03	1.06E-03	6.48E-15
5.88E-09	900.002	1.22E+19	0.00E+00	4.20E-03	6.76E+05	0.00E+00	3.86E-13	1.44E+05	1.89E-02	1.80E+05	3.44E-02	1.65E-06	1.64E-03	2.01E-06	9.80E-04	1.83E-02	2.52E-03	2.83E-03	1.13E-03	0.00E+00	6.05E-05	2.71E-07	2.02E-15	3.25E-15	1.72E-23	9.14E-17	4.51E-27	3.51E-23	2.88E-23	4.44E-28	2.07E-19	8.97E-03	2.40E-26	1.14E-09	5.24E-10	5.09E-15	4.30E-24	2.16E-37	8.73E-31	3.27E-26	0.00E+00	2.83E-14	1.28E-05	1.92E-03	0.00E+00	0.00E+00	1.12E-03	1.09E-03	6.84E-15
5.89E-09	900.002	1.22E+19	0.00E+00	4.32E-03	6.76E+05	0.00E+00	4.06E-13	1.44E+05	1.94E-02	1.80E+05	3.53E-02	1.69E-06	1.68E-03	2.06E-06	1.01E-03	1.88E-02	2.59E-03	2.90E-03	1.16E-03	0.00E+00	6.21E-05	2.78E-07	2.13E-15	3.35E-15	1.82E-23	9.64E-17	4.88E-27	3.61E-23	3.04E-23	4.68E-28	2.12E-19	9.21E-03	2.60E-26	1.17E-09	5.38E-10	5.23E-15	4.42E-24	2.28E-37	9.20E-31	3.45E-26	0.00E+00	2.99E-14	1.31E-05	1.97E-03	0.00E+00	0.00E+00	1.15E-03	1.12E-03	7.21E-15
5.90E-09	900.002	1.22E+19	0.00E+00	4.43E-03	6.76E+05	0.00E+00	4.28E-13	1.44E+05	1.99E-02	1.80E+05	3.62E-02	1.74E-06	1.72E-03	2.11E-06	1.03E-03	1.93E-02	2.66E-03	2.98E-03	1.19E-03	0.00E+00	6.38E-05	2.86E-07	2.25E-15	3.44E-15	1.91E-23	1.02E-16	5.29E-27	3.70E-23	3.20E-23	4.94E-28	2.18E-19	9.46E-03	2.82E-26	1.20E-09	5.52E-10	5.37E-15	4.54E-24	2.40E-37	9.70E-31	3.64E-26	0.00E+00	3.15E-14	1.35E-05	2.03E-03	0.00E+00	0.00E+00	1.18E-03	1.15E-03	7.60E-15
5.91E-09	900.002	1.22E+19	0.00E+00	4.55E-03	6.76E+05	0.00E+00	4.50E-13	1.44E+05	2.04E-02	1.80E+05	3.72E-02	1.79E-06	1.77E-03	2.17E-06	1.06E-03	1.98E-02	2.73E-03	3.06E-03	1.22E-03	0.00E+00	6.55E-05	2.93E-07	2.37E-15	3.54E-15	2.02E-23	1.07E-16	5.73E-27	3.81E-23	3.38E-23	5.21E-28	2.24E-19	9.71E-03	3.05E-26	1.24E-09	5.67E-10	5.51E-15	4.66E-24	2.54E-37	1.02E-30	3.83E-26	0.00E+00	3.32E-14	1.38E-05	2.08E-03	0.00E+00	0.00E+00	1.21E-03	1.18E-03	8.02E-15
5.92E-09	900.002	1.22E+19	0.00E+00	4.67E-03	6.76E+05	0.00E+00	4.73E-13	1.44E+05	2.10E-02	1.80E+05	3.82E-02	1.84E-06	1.82E-03	2.23E-06	1.09E-03	2.03E-02	2.80E-03	3.14E-03	1.25E-03	0.00E+00	6.72E-05	3.01E-07	2.50E-15	3.65E-15	2.13E-23	1.13E-16	6.20E-27	3.91E-23	3.56E-23	5.50E-28	2.30E-19	9.97E-03	3.30E-26	1.27E-09	5.82E-10	5.66E-15	4.78E-24	2.68E-37	1.08E-30	4.04E-26	0.00E+00	3.50E-14	1.42E-05	2.14E-03	0.00E+00	0.00E+00	1.24E-03	1.21E-03	8.46E-15
5.93E-09	900.002	1.22E+19	0.00E+00	4.80E-03	6.76E+05	0.00E+00	4.98E-13	1.44E+05	2.16E-02	1.80E+05	3.92E-02	1.88E-06	1.87E-03	2.29E-06	1.12E-03	2.09E-02	2.88E-03	3.23E-03	1.29E-03	0.00E+00	6.90E-05	3.09E-07	2.64E-15	3.75E-15	2.25E-23	1.19E-16	6.71E-27	4.02E-23	3.76E-23	5.81E-28	2.36E-19	1.02E-02	3.58E-26	1.30E-09	5.98E-10	5.81E-15	4.91E-24	2.82E-37	1.14E-30	4.26E-26	0.00E+00	3.69E-14	1.46E-05	2.20E-03	0.00E+00	0.00E+00	1.27E-03	1.24E-03	8.92E-15
5.94E-09	900.002	1.22E+19	0.00E+00	4.93E-03	6.76E+05	0.00E+00	5.24E-13	1.44E+05	2.21E-02	1.80E+05	4.03E-02	1.94E-06	1.92E-03	2.35E-06	1.15E-03	2.15E-02	2.96E-03	3.32E-03	1.32E-03	0.00E+00	7.09E-05	3.18E-07	2.78E-15	3.86E-15	2.37E-23	1.26E-16	7.27E-27	4.13E-23	3.96E-23	6.13E-28	2.42E-19	1.05E-02	3.87E-26	1.34E-09	6.14E-10	5.97E-15	5.04E-24	2.98E-37	1.20E-30	4.50E-26	0.00E+00	3.89E-14	1.50E-05	2.25E-03	0.00E+00	0.00E+00	1.31E-03	1.27E-03	9.40E-15
5.95E-09	900.002	1.22E+19	0.00E+00	5.06E-03	6.76E+05	0.00E+00	5.52E-13	1.44E+05	2.27E-02	1.80E+05	4.14E-02	1.99E-06	1.97E-03	2.41E-06	1.18E-03	2.20E-02	3.04E-03	3.41E-03	1.36E-03	0.00E+00	7.28E-05	3.26E-07	2.93E-15	3.98E-15	2.50E-23	1.33E-16	7.87E-27	4.25E-23	4.18E-23	6.47E-28	2.49E-19	1.08E-02	4.20E-26	1.38E-09	6.31E-10	6.13E-15	5.18E-24	3.14E-37	1.27E-30	4.74E-26	0.00E+00	4.11E-14	1.54E-05	2.32E-03	0.00E+00	0.00E+00	1.34E-03	1.31E-03	9.92E-15
5.96E-09	900.002	1.22E+19	0.00E+00	5.20E-03	6.76E+05	0.00E+00	5.81E-13	1.44E+05	2.33E-02	1.80E+05	4.25E-02	2.04E-06	2.02E-03	2.48E-06	1.21E-03	2.26E-02	3.12E-03	3.50E-03	1.39E-03	0.00E+00	7.48E-05	3.35E-07	3.09E-15	4.09E-15	2.63E-23	1.40E-16	8.53E-27	4.37E-23	4.40E-23	6.83E-28	2.55E-19	1.11E-02	4.54E-26	1.41E-09	6.48E-10	6.29E-15	5.32E-24	3.32E-37	1.33E-30	5.00E-26	0.00E+00	4.33E-14	1.58E-05	2.38E-03	0.00E+00	0.00E+00	1.38E-03	1.34E-03	1.05E-14
5.97E-09	900.002	1.22E+19	0.00E+00	5.34E-03	6.76E+05	0.00E+00	6.11E-13	1.44E+05	2.40E-02	1.80E+05	4.36E-02	2.10E-06	2.08E-03	2.55E-06	1.24E-03	2.32E-02	3.20E-03	3.59E-03	1.43E-03	0.00E+00	7.68E-05	3.44E-07	3.26E-15	4.21E-15	2.78E-23	1.47E-16	9.23E-27	4.49E-23	4.64E-23	7.21E-28	2.62E-19	1.14E-02	4.92E-26	1.45E-09	6.65E-10	6.46E-15	5.46E-24	3.50E-37	1.41E-30	5.27E-26	0.00E+00	4.57E-14	1.62E-05	2.44E-03	0.00E+00	0.00E+00	1.42E-03	1.38E-03	1.10E-14
5.98E-09	900.002	1.22E+19	0.00E+00	5.48E-03	6.76E+05	0.00E+00	6.43E-13	1.44E+05	2.46E-02	1.80E+05	4.48E-02	2.15E-06	2.13E-03	2.61E-06	1.28E-03	2.39E-02	3.29E-03	3.69E-03	1.47E-03	0.00E+00	7.88E-05	3.53E-07	3.44E-15	4.34E-15	2.93E-23	1.55E-16	1.00E-26	4.61E-23	4.90E-23	7.61E-28	2.69E-19	1.17E-02	5.33E-26	1.49E-09	6.83E-10	6.64E-15	5.61E-24	3.70E-37	1.48E-30	5.56E-26	0.00E+00	4.82E-14	1.66E-05	2.51E-03	0.00E+00	0.00E+00	1.45E-03	1.42E-03	1.16E-14
5.99E-09	900.002	1.22E+19	0.00E+00	5.63E-03	6.76E+05	0.00E+00	6.77E-13	1.44E+05	2.53E-02	1.80E+05	4.60E-02	2.21E-06	2.19E-03	2.68E-06	1.31E-03	2.45E-02	3.38E-03	3.79E-03	1.51E-03	0.00E+00	8.10E-05	3.63E-07	3.63E-15	4.46E-15	3.09E-23	1.64E-16	1.08E-26	4.74E-23	5.17E-23	8.04E-28	2.77E-19	1.20E-02	5.77E-26	1.53E-09	7.01E-10	6.82E-15	5.76E-24	3.90E-37	1.56E-30	5.86E-26	0.00E+00	5.08E-14	1.71E-05	2.57E-03	0.00E+00	0.00E+00	1.49E-03	1.46E-03	1.23E-14
6.00E-09	900.002	1.22E+19	0.00E+00	5.78E-03	6.76E+05	0.00E+00	7.13E-13	1.44E+05	2.60E-02	1.80E+05	4.73E-02	2.27E-06	2.25E-03	2.76E-06	1.35E-03	2.52E-02	3.47E-03	3.89E-03	1.55E-03	0.00E+00	8.31E-05	3.73E-07	3.83E-15	4.60E-15	3.26E-23	1.73E-16	1.17E-26	4.87E-23	5.45E-23	8.49E-28	2.84E-19	1.23E-02	6.25E-26	1.57E-09	7.20E-10	7.00E-15	5.92E-24	4.12E-37	1.65E-30	6.18E-26	0.00E+00	5.36E-14	1.76E-05	2.64E-03	0.00E+00	0.00E+00	1.53E-03	1.49E-03	1.29E-14
6.01E-09	900.002	1.22E+19	0.00E+00	5.94E-03	6.76E+05	0.00E+00	7.50E-13	1.44E+05	2.67E-02	1.80E+05	4.85E-02	2.33E-06	2.31E-03	2.83E-06	1.38E-03	2.58E-02	3.56E-03	3.99E-03	1.59E-03	0.00E+00	8.54E-05	3.83E-07	4.03E-15	4.73E-15	3.43E-23	1.82E-16	1.27E-26	5.01E-23	5.74E-23	8.96E-28	2.92E-19	1.27E-02	6.77E-26	1.61E-09	7.40E-10	7.19E-15	6.08E-24	4.34E-37	1.74E-30	6.52E-26	0.00E+00	5.65E-14	1.80E-05	2.72E-03	0.00E+00	0.00E+00	1.58E-03	1.53E-03	1.36E-14
6.02E-09	900.002	1.22E+19	0.00E+00	6.10E-03	6.76E+05	0.00E+00	7.90E-13	1.44E+05	2.74E-02	1.80E+05	4.98E-02	2.39E-06	2.37E-03	2.91E-06	1.42E-03	2.65E-02	3.66E-03	4.10E-03	1.63E-03	0.00E+00	8.77E-05	3.93E-07	4.25E-15	4.87E-15	3.62E-23	1.92E-16	1.37E-26	5.15E-23	6.06E-23	9.46E-28	3.00E-19	1.30E-02	7.33E-26	1.66E-09	7.59E-10	7.38E-15	6.24E-24	4.58E-37	1.83E-30	6.88E-26	0.00E+00	5.96E-14	1.85E-05	2.79E-03	0.00E+00	0.00E+00	1.62E-03	1.58E-03	1.44E-14
6.03E-09	900.002	1.22E+19	0.00E+00	6.26E-03	6.76E+05	0.00E+00	8.32E-13	1.44E+05	2.81E-02	1.80E+05	5.12E-02	2.46E-06	2.43E-03	2.98E-06	1.46E-03	2.72E-02	3.76E-03	4.21E-03	1.68E-03	0.00E+00	9.00E-05	4.03E-07	4.49E-15	5.02E-15	3.82E-23	2.03E-16	1.49E-26	5.29E-23	6.39E-23	9.99E-28	3.08E-19	1.34E-02	7.93E-26	1.70E-09	7.80E-10	7.58E-15	6.41E-24	4.84E-37	1.93E-30	7.25E-26	0.00E+00	6.28E-14	1.90E-05	2.86E-03	0.00E+00	0.00E+00	1.66E-03	1.62E-03	1.52E-14
6.04E-09	900.002	1.22E+19	0.00E+00	6.43E-03	6.76E+05	0.00E+00	8.76E-13	1.44E+05	2.89E-02	1.80E+05	5.26E-02	2.52E-06	2.50E-03	3.06E-06	1.50E-03	2.80E-02	3.86E-03	4.32E-03	1.72E-03	0.00E+00	9.25E-05	4.14E-07	4.73E-15	5.17E-15	4.03E-23	2.14E-16	1.61E-26	5.44E-23	6.74E-23	1.06E-27	3.16E-19	1.37E-02	8.59E-26	1.75E-09	8.01E-10	7.78E-15	6.58E-24	5.11E-37	2.04E-30	7.65E-26	0.00E+00	6.62E-14	1.95E-05	2.94E-03	0.00E+00	0.00E+00	1.71E-03	1.66E-03	1.60E-14
6.05E-09	900.002	1.22E+19	0.00E+00	6.60E-03	6.76E+05	0.00E+00	9.22E-13	1.44E+05	2.96E-02	1.80E+05	5.40E-02	2.59E-06	2.57E-03	3.15E-06	1.54E-03	2.87E-02	3.96E-03	4.44E-03	1.77E-03	0.00E+00	9.49E-05	4.25E-07	4.99E-15	5.32E-15	4.25E-23	2.25E-16	1.75E-26	5.59E-23	7.10E-23	1.11E-27	3.24E-19	1.41E-02	9.30E-26	1.79E-09	8.22E-10	7.99E-15	6.76E-24	5.39E-37	2.15E-30	8.06E-26	0.00E+00	6.98E-14	2.00E-05	3.02E-03	0.00E+00	0.00E+00	1.75E-03	1.71E-03	1.69E-14
6.06E-09	900.003	1.22E+19	0.00E+00	6.78E-03	6.76E+05	0.00E+00	9.71E-13	1.44E+05	3.04E-02	1.80E+05	5.54E-02	2.66E-06	2.64E-03	3.23E-06	1.58E-03	2.95E-02	4.07E-03	4.56E-03	1.82E-03	0.00E+00	9.75E-05	4.37E-07	5.26E-15	5.48E-15	4.48E-23	2.38E-16	1.89E-26	5.75E-23	7.49E-23	1.18E-27	3.33E-19	1.45E-02	1.01E-25	1.84E-09	8.45E-10	8.21E-15	6.94E-24	5.69E-37	2.27E-30	8.50E-26	0.00E+00	7.36E-14	2.06E-05	3.10E-03	0.00E+00	0.00E+00	1.80E-03	1.75E-03	1.78E-14
6.07E-09	900.003	1.22E+19	0.00E+00	6.96E-03	6.76E+05	0.00E+00	1.02E-12	1.44E+05	3.13E-02	1.80E+05	5.69E-02	2.73E-06	2.71E-03	3.32E-06	1.62E-03	3.03E-02	4.18E-03	4.68E-03	1.87E-03	0.00E+00	1.00E-04	4.49E-07	5.55E-15	5.65E-15	4.72E-23	2.51E-16	2.05E-26	5.91E-23	7.90E-23	1.24E-27	3.42E-19	1.48E-02	1.09E-25	1.89E-09	8.67E-10	8.43E-15	7.13E-24	6.00E-37	2.39E-30	8.97E-26	0.00E+00	7.77E-14	2.11E-05	3.18E-03	0.00E+00	0.00E+00	1.85E-03	1.80E-03	1.87E-14
6.08E-09	900.003	1.22E+19	0.00E+00	7.15E-03	6.76E+05	0.00E+00	1.08E-12	1.44E+05	3.21E-02	1.80E+05	5.84E-02	2.81E-06	2.78E-03	3.41E-06	1.67E-03	3.11E-02	4.29E-03	4.81E-03	1.92E-03	0.00E+00	1.03E-04	4.61E-07	5.85E-15	5.82E-15	4.98E-23	2.64E-16	2.22E-26	6.08E-23	8.33E-23	1.31E-27	3.51E-19	1.52E-02	1.18E-25	1.94E-09	8.91E-10	8.66E-15	7.32E-24	6.34E-37	2.52E-30	9.45E-26	0.00E+00	8.19E-14	2.17E-05	3.27E-03	0.00E+00	0.00E+00	1.90E-03	1.85E-03	1.98E-14
6.09E-09	900.003	1.22E+19	0.00E+00	7.34E-03	6.76E+05	0.00E+00	1.13E-12	1.44E+05	3.30E-02	1.80E+05	6.00E-02	2.88E-06	2.86E-03	3.50E-06	1.71E-03	3.19E-02	4.40E-03	4.94E-03	1.97E-03	0.00E+00	1.06E-04	4.73E-07	6.17E-15	5.99E-15	5.25E-23	2.79E-16	2.40E-26	6.25E-23	8.78E-23	1.39E-27	3.61E-19	1.57E-02	1.28E-25	1.99E-09	9.15E-10	8.89E-15	7.52E-24	6.69E-37	2.66E-30	9.97E-26	0.00E+00	8.64E-14	2.23E-05	3.36E-03	0.00E+00	0.00E+00	1.95E-03	1.90E-03	2.09E-14
6.10E-09	900.003	1.22E+19	0.00E+00	7.54E-03	6.76E+05	0.00E+00	1.19E-12	1.44E+05	3.39E-02	1.80E+05	6.16E-02	2.96E-06	2.93E-03	3.59E-06	1.76E-03	3.28E-02	4.52E-03	5.07E-03	2.02E-03	0.00E+00	1.08E-04	4.86E-07	6.51E-15	6.18E-15	5.54E-23	2.94E-16	2.60E-26	6.43E-23	9.26E-23	1.47E-27	3.71E-19	1.61E-02	1.39E-25	2.05E-09	9.39E-10	9.13E-15	7.72E-24	7.06E-37	2.81E-30	1.05E-25	0.00E+00	9.11E-14	2.29E-05	3.45E-03	0.00E+00	0.00E+00	2.00E-03	1.95E-03	2.20E-14
6.11E-09	900.003	1.22E+19	0.00E+00	7.74E-03	6.76E+05	0.00E+00	1.26E-12	1.44E+05	3.48E-02	1.80E+05	6.33E-02	3.04E-06	3.01E-03	3.69E-06	1.80E-03	3.37E-02	4.64E-03	5.21E-03	2.08E-03	0.00E+00	1.11E-04	4.99E-07	6.86E-15	6.36E-15	5.84E-23	3.10E-16	2.81E-26	6.61E-23	9.77E-23	1.55E-27	3.80E-19	1.65E-02	1.50E-25	2.10E-09	9.64E-10	9.37E-15	7.93E-24	7.45E-37	2.96E-30	1.11E-25	0.00E+00	9.60E-14	2.35E-05	3.54E-03	0.00E+00	0.00E+00	2.05E-03	2.00E-03	2.32E-14
6.12E-09	900.003	1.22E+19	0.00E+00	7.95E-03	6.76E+05	0.00E+00	1.32E-12	1.44E+05	3.57E-02	1.80E+05	6.50E-02	3.12E-06	3.09E-03	3.79E-06	1.85E-03	3.46E-02	4.77E-03	5.35E-03	2.13E-03	0.00E+00	1.14E-04	5.12E-07	7.23E-15	6.56E-15	6.16E-23	3.27E-16	3.05E-26	6.80E-23	1.03E-22	1.64E-27	3.91E-19	1.70E-02	1.62E-25	2.16E-09	9.90E-10	9.63E-15	8.14E-24	7.87E-37	3.12E-30	1.17E-25	0.00E+00	1.01E-13	2.41E-05	3.64E-03	0.00E+00	0.00E+00	2.11E-03	2.06E-03	2.44E-14
6.13E-09	900.003	1.22E+19	0.00E+00	8.16E-03	6.76E+05	0.00E+00	1.39E-12	1.44E+05	3.67E-02	1.80E+05	6.67E-02	3.20E-06	3.17E-03	3.89E-06	1.90E-03	3.55E-02	4.90E-03	5.49E-03	2.19E-03	0.00E+00	1.17E-04	5.26E-07	7.63E-15	6.76E-15	6.49E-23	3.45E-16	3.30E-26	6.99E-23	1.09E-22	1.73E-27	4.01E-19	1.74E-02	1.76E-25	2.22E-09	1.02E-09	9.88E-15	8.36E-24	8.30E-37	3.29E-30	1.23E-25	0.00E+00	1.07E-13	2.48E-05	3.73E-03	0.00E+00	0.00E+00	2.17E-03	2.11E-03	2.58E-14
6.14E-09	900.003	1.22E+19	0.00E+00	8.38E-03	6.76E+05	0.00E+00	1.47E-12	1.44E+05	3.76E-02	1.80E+05	6.85E-02	3.29E-06	3.26E-03	4.00E-06	1.95E-03	3.65E-02	5.03E-03	5.64E-03	2.25E-03	0.00E+00	1.21E-04	5.40E-07	8.04E-15	6.96E-15	6.85E-23	3.63E-16	3.57E-26	7.19E-23	1.15E-22	1.83E-27	4.12E-19	1.79E-02	1.90E-25	2.28E-09	1.04E-09	1.02E-14	8.58E-24	8.77E-37	3.47E-30	1.30E-25	0.00E+00	1.13E-13	2.55E-05	3.83E-03	0.00E+00	0.00E+00	2.22E-03	2.17E-03	2.72E-14
6.15E-09	900.003	1.22E+19	0.00E+00	8.61E-03	6.76E+05	0.00E+00	1.55E-12	1.44E+05	3.87E-02	1.80E+05	7.04E-02	3.38E-06	3.35E-03	4.10E-06	2.01E-03	3.75E-02	5.16E-03	5.79E-03	2.31E-03	0.00E+00	1.24E-04	5.55E-07	8.48E-15	7.18E-15	7.22E-23	3.83E-16	3.87E-26	7.39E-23	1.21E-22	1.93E-27	4.23E-19	1.84E-02	2.06E-25	2.34E-09	1.07E-09	1.04E-14	8.81E-24	9.25E-37	3.66E-30	1.37E-25	0.00E+00	1.19E-13	2.61E-05	3.94E-03	0.00E+00	0.00E+00	2.28E-03	2.23E-03	2.87E-14
6.16E-09	900.003	1.22E+19	0.00E+00	8.84E-03	6.76E+05	0.00E+00	1.63E-12	1.44E+05	3.97E-02	1.80E+05	7.23E-02	3.47E-06	3.44E-03	4.21E-06	2.06E-03	3.85E-02	5.30E-03	5.95E-03	2.37E-03	0.00E+00	1.27E-04	5.70E-07	8.95E-15	7.40E-15	7.61E-23	4.04E-16	4.19E-26	7.60E-23	1.27E-22	2.04E-27	4.35E-19	1.89E-02	2.23E-25	2.40E-09	1.10E-09	1.07E-14	9.05E-24	9.77E-37	3.86E-30	1.45E-25	0.00E+00	1.25E-13	2.68E-05	4.04E-03	0.00E+00	0.00E+00	2.35E-03	2.29E-03	3.02E-14
6.17E-09	900.003	1.22E+19	0.00E+00	9.08E-03	6.76E+05	0.00E+00	1.72E-12	1.44E+05	4.08E-02	1.80E+05	7.42E-02	3.56E-06	3.53E-03	4.33E-06	2.12E-03	3.95E-02	5.45E-03	6.11E-03	2.43E-03	0.00E+00	1.31E-04	5.85E-07	9.43E-15	7.63E-15	8.03E-23	4.26E-16	4.54E-26	7.82E-23	1.34E-22	2.16E-27	4.46E-19	1.94E-02	2.42E-25	2.47E-09	1.13E-09	1.10E-14	9.30E-24	1.03E-36	4.07E-30	1.52E-25	0.00E+00	1.32E-13	2.76E-05	4.15E-03	0.00E+00	0.00E+00	2.41E-03	2.35E-03	3.19E-14
6.18E-09	900.004	1.22E+19	0.00E+00	9.32E-03	6.76E+05	0.00E+00	1.81E-12	1.44E+05	4.19E-02	1.80E+05	7.62E-02	3.66E-06	3.63E-03	4.44E-06	2.17E-03	4.06E-02	5.59E-03	6.27E-03	2.50E-03	0.00E+00	1.34E-04	6.01E-07	9.95E-15	7.86E-15	8.47E-23	4.49E-16	4.92E-26	8.04E-23	1.42E-22	2.28E-27	4.58E-19	1.99E-02	2.62E-25	2.53E-09	1.16E-09	1.13E-14	9.55E-24	1.09E-36	4.29E-30	1.61E-25	0.00E+00	1.39E-13	2.83E-05	4.26E-03	0.00E+00	0.00E+00	2.47E-03	2.41E-03	3.36E-14
6.19E-09	900.004	1.22E+19	0.00E+00	9.57E-03	6.76E+05	0.00E+00	1.90E-12	1.44E+05	4.30E-02	1.80E+05	7.83E-02	3.76E-06	3.72E-03	4.56E-06	2.23E-03	4.17E-02	5.74E-03	6.44E-03	2.57E-03	0.00E+00	1.38E-04	6.17E-07	1.05E-14	8.11E-15	8.93E-23	4.74E-16	5.32E-26	8.27E-23	1.49E-22	2.41E-27	4.71E-19	2.04E-02	2.84E-25	2.60E-09	1.19E-09	1.16E-14	9.80E-24	1.15E-36	4.52E-30	1.70E-25	0.00E+00	1.47E-13	2.91E-05	4.38E-03	0.00E+00	0.00E+00	2.54E-03	2.48E-03	3.55E-14
6.20E-09	900.004	1.22E+19	0.00E+00	9.83E-03	6.76E+05	0.00E+00	2.01E-12	1.44E+05	4.41E-02	1.80E+05	8.04E-02	3.86E-06	3.82E-03	4.69E-06	2.29E-03	4.28E-02	5.90E-03	6.61E-03	2.64E-03	0.00E+00	1.41E-04	6.34E-07	1.11E-14	8.36E-15	9.41E-23	5.00E-16	5.76E-26	8.50E-23	1.57E-22	2.55E-27	4.83E-19	2.10E-02	3.07E-25	2.67E-09	1.22E-09	1.19E-14	1.01E-23	1.21E-36	4.77E-30	1.79E-25	0.00E+00	1.55E-13	2.98E-05	4.50E-03	0.00E+00	0.00E+00	2.61E-03	2.54E-03	3.74E-14
6.21E-09	900.004	1.22E+19	0.00E+00	1.01E-02	6.76E+05	0.00E+00	2.11E-12	1.44E+05	4.53E-02	1.80E+05	8.25E-02	3.96E-06	3.93E-03	4.81E-06	2.35E-03	4.39E-02	6.06E-03	6.79E-03	2.71E-03	0.00E+00	1.45E-04	6.51E-07	1.17E-14	8.62E-15	9.93E-23	5.27E-16	6.24E-26	8.75E-23	1.66E-22	2.70E-27	4.96E-19	2.15E-02	3.33E-25	2.74E-09	1.26E-09	1.22E-14	1.03E-23	1.28E-36	5.03E-30	1.89E-25	0.00E+00	1.63E-13	3.06E-05	4.62E-03	0.00E+00	0.00E+00	2.68E-03	2.61E-03	3.94E-14
6.22E-09	900.004	1.22E+19	0.00E+00	1.04E-02	6.76E+05	0.00E+00	2.23E-12	1.44E+05	4.66E-02	1.80E+05	8.47E-02	4.07E-06	4.03E-03	4.94E-06	2.42E-03	4.51E-02	6.22E-03	6.97E-03	2.78E-03	0.00E+00	1.49E-04	6.68E-07	1.23E-14	8.89E-15	1.05E-22	5.56E-16	6.76E-26	9.00E-23	1.75E-22	2.85E-27	5.10E-19	2.21E-02	3.60E-25	2.82E-09	1.29E-09	1.26E-14	1.06E-23	1.35E-36	5.31E-30	1.99E-25	0.00E+00	1.72E-13	3.15E-05	4.74E-03	0.00E+00	0.00E+00	2.75E-03	2.68E-03	4.16E-14
6.23E-09	900.004	1.22E+19	0.00E+00	1.06E-02	6.76E+05	0.00E+00	2.35E-12	1.44E+05	4.78E-02	1.80E+05	8.70E-02	4.18E-06	4.14E-03	5.07E-06	2.48E-03	4.63E-02	6.39E-03	7.16E-03	2.85E-03	0.00E+00	1.53E-04	6.86E-07	1.30E-14	9.17E-15	1.10E-22	5.86E-16	7.32E-26	9.26E-23	1.85E-22	3.02E-27	5.23E-19	2.27E-02	3.90E-25	2.89E-09	1.33E-09	1.29E-14	1.09E-23	1.43E-36	5.59E-30	2.10E-25	0.00E+00	1.82E-13	3.23E-05	4.87E-03	0.00E+00	0.00E+00	2.82E-03	2.75E-03	4.38E-14
6.24E-09	900.004	1.22E+19	0.00E+00	1.09E-02	6.76E+05	0.00E+00	2.47E-12	1.44E+05	4.91E-02	1.80E+05	8.94E-02	4.29E-06	4.25E-03	5.21E-06	2.55E-03	4.76E-02	6.56E-03	7.35E-03	2.93E-03	0.00E+00	1.57E-04	7.05E-07	1.37E-14	9.46E-15	1.16E-22	6.18E-16	7.93E-26	9.52E-23	1.95E-22	3.19E-27	5.37E-19	2.33E-02	4.22E-25	2.97E-09	1.36E-09	1.32E-14	1.12E-23	1.51E-36	5.90E-30	2.21E-25	0.00E+00	1.92E-13	3.32E-05	5.00E-03	0.00E+00	0.00E+00	2.90E-03	2.83E-03	4.62E-14
6.25E-09	900.004	1.22E+19	0.00E+00	1.12E-02	6.76E+05	0.00E+00	2.60E-12	1.44E+05	5.04E-02	1.80E+05	9.18E-02	4.41E-06	4.37E-03	5.35E-06	2.62E-03	4.89E-02	6.74E-03	7.55E-03	3.01E-03	0.00E+00	1.61E-04	7.24E-07	1.44E-14	9.76E-15	1.23E-22	6.52E-16	8.58E-26	9.80E-23	2.05E-22	3.37E-27	5.52E-19	2.39E-02	4.57E-25	3.05E-09	1.40E-09	1.36E-14	1.15E-23	1.59E-36	6.22E-30	2.33E-25	0.00E+00	2.02E-13	3.41E-05	5.13E-03	0.00E+00	0.00E+00	2.98E-03	2.90E-03	4.88E-14
6.26E-09	900.004	1.22E+19	0.00E+00	1.15E-02	6.76E+05	0.00E+00	2.74E-12	1.44E+05	5.18E-02	1.80E+05	9.42E-02	4.53E-06	4.48E-03	5.49E-06	2.69E-03	5.02E-02	6.92E-03	7.75E-03	3.09E-03	0.00E+00	1.66E-04	7.43E-07	1.52E-14	1.01E-14	1.29E-22	6.87E-16	9.29E-26	1.01E-22	2.17E-22	3.57E-27	5.67E-19	2.46E-02	4.95E-25	3.13E-09	1.44E-09	1.40E-14	1.18E-23	1.68E-36	6.56E-30	2.46E-25	0.00E+00	2.13E-13	3.50E-05	5.27E-03	0.00E+00	0.00E+00	3.06E-03	2.98E-03	5.14E-14
6.27E-09	900.004	1.22E+19	0.00E+00	1.18E-02	6.76E+05	0.00E+00	2.89E-12	1.44E+05	5.32E-02	1.80E+05	9.68E-02	4.65E-06	4.60E-03	5.64E-06	2.76E-03	5.15E-02	7.10E-03	7.96E-03	3.17E-03	0.00E+00	1.70E-04	7.63E-07	1.60E-14	1.04E-14	1.37E-22	7.25E-16	1.01E-25	1.04E-22	2.28E-22	3.77E-27	5.82E-19	2.52E-02	5.36E-25	3.22E-09	1.47E-09	1.43E-14	1.21E-23	1.78E-36	6.92E-30	2.59E-25	0.00E+00	2.25E-13	3.59E-05	5.41E-03	0.00E+00	0.00E+00	3.14E-03	3.06E-03	5.42E-14
6.28E-09	900.005	1.22E+19	0.00E+00	1.22E-02	6.76E+05	0.00E+00	3.04E-12	1.44E+05	5.46E-02	1.80E+05	9.94E-02	4.77E-06	4.73E-03	5.79E-06	2.83E-03	5.29E-02	7.29E-03	8.18E-03	3.26E-03	0.00E+00	1.75E-04	7.83E-07	1.69E-14	1.07E-14	1.44E-22	7.64E-16	1.09E-25	1.07E-22	2.41E-22	3.99E-27	5.98E-19	2.59E-02	5.81E-25	3.30E-09	1.51E-09	1.47E-14	1.25E-23	1.88E-36	7.30E-30	2.73E-25	0.00E+00	2.37E-13	3.69E-05	5.56E-03	0.00E+00	0.00E+00	3.23E-03	3.14E-03	5.72E-14
6.29E-09	900.005	1.22E+19	0.00E+00	1.25E-02	6.76E+05	0.00E+00	3.21E-12	1.44E+05	5.61E-02	1.80E+05	1.02E-01	4.90E-06	4.85E-03	5.95E-06	2.91E-03	5.43E-02	7.49E-03	8.40E-03	3.35E-03	0.00E+00	1.80E-04	8.05E-07	1.78E-14	1.11E-14	1.52E-22	8.06E-16	1.18E-25	1.10E-22	2.54E-22	4.23E-27	6.14E-19	2.66E-02	6.29E-25	3.39E-09	1.56E-09	1.51E-14	1.28E-23	1.98E-36	7.69E-30	2.88E-25	0.00E+00	2.50E-13	3.79E-05	5.71E-03	0.00E+00	0.00E+00	3.31E-03	3.23E-03	6.03E-14
6.30E-09	900.005	1.22E+19	0.00E+00	1.28E-02	6.76E+05	0.00E+00	3.38E-12	1.44E+05	5.76E-02	1.80E+05	1.05E-01	5.03E-06	4.99E-03	6.11E-06	2.99E-03	5.58E-02	7.69E-03	8.62E-03	3.44E-03	0.00E+00	1.84E-04	8.26E-07	1.88E-14	1.14E-14	1.60E-22	8.50E-16	1.28E-25	1.13E-22	2.68E-22	4.47E-27	6.30E-19	2.73E-02	6.81E-25	3.48E-09	1.60E-09	1.55E-14	1.31E-23	2.09E-36	8.11E-30	3.04E-25	0.00E+00	2.63E-13	3.89E-05	5.86E-03	0.00E+00	0.00E+00	3.40E-03	3.31E-03	6.36E-14
6.31E-09	900.005	1.22E+19	0.00E+00	1.32E-02	6.76E+05	0.00E+00	3.56E-12	1.44E+05	5.91E-02	1.80E+05	1.08E-01	5.17E-06	5.12E-03	6.27E-06	3.07E-03	5.73E-02	7.90E-03	8.85E-03	3.53E-03	0.00E+00	1.89E-04	8.48E-07	1.98E-14	1.18E-14	1.69E-22	8.96E-16	1.38E-25	1.16E-22	2.82E-22	4.73E-27	6.47E-19	2.81E-02	7.37E-25	3.58E-09	1.64E-09	1.59E-14	1.35E-23	2.21E-36	8.55E-30	3.21E-25	0.00E+00	2.78E-13	4.00E-05	6.02E-03	0.00E+00	0.00E+00	3.49E-03	3.40E-03	6.70E-14
6.32E-09	900.005	1.22E+19	0.00E+00	1.35E-02	6.76E+05	0.00E+00	3.75E-12	1.44E+05	6.07E-02	1.80E+05	1.11E-01	5.31E-06	5.26E-03	6.44E-06	3.15E-03	5.88E-02	8.11E-03	9.09E-03	3.62E-03	0.00E+00	1.94E-04	8.71E-07	2.09E-14	1.22E-14	1.78E-22	9.45E-16	1.50E-25	1.20E-22	2.98E-22	5.01E-27	6.65E-19	2.88E-02	7.99E-25	3.67E-09	1.68E-09	1.64E-14	1.39E-23	2.34E-36	9.02E-30	3.38E-25	0.00E+00	2.93E-13	4.10E-05	6.18E-03	0.00E+00	0.00E+00	3.59E-03	3.50E-03	7.07E-14
6.33E-09	900.005	1.22E+19	0.00E+00	1.39E-02	6.76E+05	0.00E+00	3.95E-12	1.44E+05	6.23E-02	1.80E+05	1.13E-01	5.45E-06	5.40E-03	6.61E-06	3.24E-03	6.04E-02	8.33E-03	9.34E-03	3.72E-03	0.00E+00	2.00E-04	8.95E-07	2.21E-14	1.26E-14	1.88E-22	9.97E-16	1.62E-25	1.23E-22	3.14E-22	5.30E-27	6.82E-19	2.96E-02	8.65E-25	3.77E-09	1.73E-09	1.68E-14	1.42E-23	2.47E-36	9.51E-30	3.56E-25	0.00E+00	3.09E-13	4.21E-05	6.35E-03	0.00E+00	0.00E+00	3.68E-03	3.59E-03	7.46E-14
6.34E-09	900.005	1.22E+19	0.00E+00	1.43E-02	6.76E+05	0.00E+00	4.17E-12	1.44E+05	6.40E-02	1.80E+05	1.17E-01	5.60E-06	5.54E-03	6.79E-06	3.32E-03	6.20E-02	8.55E-03	9.59E-03	3.82E-03	0.00E+00	2.05E-04	9.19E-07	2.33E-14	1.30E-14	1.98E-22	1.05E-15	1.76E-25	1.27E-22	3.31E-22	5.61E-27	7.01E-19	3.04E-02	9.36E-25	3.87E-09	1.78E-09	1.73E-14	1.46E-23	2.61E-36	1.00E-29	3.76E-25	0.00E+00	3.26E-13	4.33E-05	6.52E-03	0.00E+00	0.00E+00	3.78E-03	3.69E-03	7.86E-14
6.35E-09	900.006	1.22E+19	0.00E+00	1.46E-02	6.76E+05	0.00E+00	4.39E-12	1.44E+05	6.57E-02	1.80E+05	1.20E-01	5.75E-06	5.69E-03	6.98E-06	3.41E-03	6.37E-02	8.78E-03	9.85E-03	3.92E-03	0.00E+00	2.11E-04	9.43E-07	2.45E-14	1.34E-14	2.09E-22	1.11E-15	1.90E-25	1.30E-22	3.49E-22	5.94E-27	7.20E-19	3.12E-02	1.01E-24	3.98E-09	1.82E-09	1.77E-14	1.50E-23	2.75E-36	1.06E-29	3.96E-25	0.00E+00	3.43E-13	4.44E-05	6.70E-03	0.00E+00	0.00E+00	3.88E-03	3.78E-03	8.29E-14
6.36E-09	900.006	1.22E+19	0.00E+00	1.50E-02	6.76E+05	0.00E+00	4.63E-12	1.44E+05	6.75E-02	1.80E+05	1.23E-01	5.90E-06	5.85E-03	7.16E-06	3.50E-03	6.54E-02	9.02E-03	1.01E-02	4.03E-03	0.00E+00	2.16E-04	9.69E-07	2.59E-14	1.39E-14	2.20E-22	1.17E-15	2.06E-25	1.34E-22	3.68E-22	6.29E-27	7.39E-19	3.21E-02	1.10E-24	4.08E-09	1.87E-09	1.82E-14	1.54E-23	2.91E-36	1.12E-29	4.18E-25	0.00E+00	3.62E-13	4.56E-05	6.88E-03	0.00E+00	0.00E+00	3.99E-03	3.89E-03	8.74E-14
6.37E-09	900.006	1.22E+19	0.00E+00	1.54E-02	6.76E+05	0.00E+00	4.88E-12	1.44E+05	6.93E-02	1.80E+05	1.26E-01	6.06E-06	6.00E-03	7.36E-06	3.60E-03	6.72E-02	9.26E-03	1.04E-02	4.14E-03	0.00E+00	2.22E-04	9.95E-07	2.73E-14	1.43E-14	2.32E-22	1.23E-15	2.23E-25	1.38E-22	3.88E-22	6.66E-27	7.59E-19	3.29E-02	1.19E-24	4.19E-09	1.92E-09	1.87E-14	1.58E-23	3.07E-36	1.18E-29	4.41E-25	0.00E+00	3.82E-13	4.69E-05	7.06E-03	0.00E+00	0.00E+00	4.10E-03	3.99E-03	9.22E-14
6.38E-09	900.006	1.22E+19	0.00E+00	1.58E-02	6.76E+05	0.00E+00	5.14E-12	1.44E+05	7.12E-02	1.80E+05	1.30E-01	6.22E-06	6.16E-03	7.55E-06	3.69E-03	6.90E-02	9.51E-03	1.07E-02	4.25E-03	0.00E+00	2.28E-04	1.02E-06	2.88E-14	1.48E-14	2.45E-22	1.30E-15	2.42E-25	1.42E-22	4.10E-22	7.05E-27	7.79E-19	3.38E-02	1.29E-24	4.31E-09	1.97E-09	1.92E-14	1.63E-23	3.25E-36	1.24E-29	4.65E-25	0.00E+00	4.03E-13	4.81E-05	7.25E-03	0.00E+00	0.00E+00	4.21E-03	4.10E-03	9.72E-14
6.39E-09	900.006	1.22E+19	0.00E+00	1.63E-02	6.76E+05	0.00E+00	5.42E-12	1.44E+05	7.31E-02	1.80E+05	1.33E-01	6.39E-06	6.33E-03	7.76E-06	3.79E-03	7.08E-02	9.77E-03	1.09E-02	4.36E-03	0.00E+00	2.34E-04	1.05E-06	3.03E-14	1.53E-14	2.58E-22	1.37E-15	2.62E-25	1.47E-22	4.32E-22	7.47E-27	8.00E-19	3.47E-02	1.39E-24	4.42E-09	2.03E-09	1.97E-14	1.67E-23	3.43E-36	1.31E-29	4.90E-25	0.00E+00	4.25E-13	4.94E-05	7.45E-03	0.00E+00	0.00E+00	4.32E-03	4.21E-03	1.03E-13
6.40E-09	900.006	1.22E+19	0.00E+00	1.67E-02	6.76E+05	0.00E+00	5.71E-12	1.44E+05	7.51E-02	1.80E+05	1.37E-01	6.56E-06	6.50E-03	7.96E-06	3.90E-03	7.28E-02	1.00E-02	1.12E-02	4.48E-03	0.00E+00	2.40E-04	1.08E-06	3.20E-14	1.58E-14	2.72E-22	1.45E-15	2.83E-25	1.51E-22	4.55E-22	7.91E-27	8.22E-19	3.57E-02	1.51E-24	4.54E-09	2.08E-09	2.02E-14	1.71E-23	3.63E-36	1.38E-29	5.17E-25	0.00E+00	4.48E-13	5.08E-05	7.65E-03	0.00E+00	0.00E+00	4.44E-03	4.32E-03	1.08E-13
6.41E-09	900.006	1.22E+19	0.00E+00	1.72E-02	6.76E+05	0.00E+00	6.01E-12	1.44E+05	7.71E-02	1.80E+05	1.40E-01	6.74E-06	6.68E-03	8.18E-06	4.00E-03	7.47E-02	1.03E-02	1.15E-02	4.60E-03	0.00E+00	2.47E-04	1.11E-06	3.37E-14	1.63E-14	2.87E-22	1.52E-15	3.07E-25	1.55E-22	4.80E-22	8.38E-27	8.44E-19	3.66E-02	1.64E-24	4.66E-09	2.14E-09	2.08E-14	1.76E-23	3.83E-36	1.45E-29	5.45E-25	0.00E+00	4.72E-13	5.21E-05	7.85E-03	0.00E+00	0.00E+00	4.55E-03	4.44E-03	1.14E-13
6.42E-09	900.007	1.22E+19	0.00E+00	1.76E-02	6.76E+05	0.00E+00	6.34E-12	1.44E+05	7.92E-02	1.80E+05	1.44E-01	6.92E-06	6.86E-03	8.40E-06	4.11E-03	7.67E-02	1.06E-02	1.19E-02	4.73E-03	0.00E+00	2.54E-04	1.14E-06	3.56E-14	1.69E-14	3.03E-22	1.61E-15	3.32E-25	1.60E-22	5.06E-22	8.88E-27	8.67E-19	3.76E-02	1.77E-24	4.79E-09	2.20E-09	2.13E-14	1.81E-23	4.05E-36	1.53E-29	5.75E-25	0.00E+00	4.98E-13	5.35E-05	8.06E-03	0.00E+00	0.00E+00	4.68E-03	4.56E-03	1.20E-13
6.43E-09	900.007	1.22E+19	0.00E+00	1.81E-02	6.76E+05	0.00E+00	6.68E-12	1.44E+05	8.13E-02	1.80E+05	1.48E-01	7.11E-06	7.04E-03	8.62E-06	4.22E-03	7.88E-02	1.09E-02	1.22E-02	4.85E-03	0.00E+00	2.60E-04	1.17E-06	3.75E-14	1.74E-14	3.19E-22	1.69E-15	3.60E-25	1.65E-22	5.34E-22	9.41E-27	8.90E-19	3.86E-02	1.92E-24	4.92E-09	2.26E-09	2.19E-14	1.86E-23	4.28E-36	1.62E-29	6.06E-25	0.00E+00	5.25E-13	5.50E-05	8.28E-03	0.00E+00	0.00E+00	4.80E-03	4.68E-03	1.27E-13
6.44E-09	900.007	1.22E+19	0.00E+00	1.86E-02	6.76E+05	0.00E+00	7.04E-12	1.44E+05	8.35E-02	1.80E+05	1.52E-01	7.30E-06	7.23E-03	8.86E-06	4.33E-03	8.09E-02	1.12E-02	1.25E-02	4.98E-03	0.00E+00	2.67E-04	1.20E-06	3.96E-14	1.80E-14	3.37E-22	1.79E-15	3.90E-25	1.70E-22	5.63E-22	9.97E-27	9.14E-19	3.96E-02	2.08E-24	5.05E-09	2.32E-09	2.25E-14	1.91E-23	4.53E-36	1.71E-29	6.39E-25	0.00E+00	5.54E-13	5.64E-05	8.50E-03	0.00E+00	0.00E+00	4.93E-03	4.81E-03	1.34E-13
6.45E-09	900.007	1.22E+19	0.00E+00	1.91E-02	6.76E+05	0.00E+00	7.42E-12	1.44E+05	8.57E-02	1.80E+05	1.56E-01	7.49E-06	7.42E-03	9.09E-06	4.45E-03	8.31E-02	1.15E-02	1.28E-02	5.12E-03	0.00E+00	2.75E-04	1.23E-06	4.17E-14	1.87E-14	3.55E-22	1.88E-15	4.22E-25	1.75E-22	5.94E-22	1.06E-26	9.39E-19	4.07E-02	2.25E-24	5.19E-09	2.38E-09	2.31E-14	1.96E-23	4.78E-36	1.80E-29	6.74E-25	0.00E+00	5.84E-13	5.80E-05	8.73E-03	0.00E+00	0.00E+00	5.07E-03	4.94E-03	1.41E-13
6.46E-09	900.007	1.22E+19	0.00E+00	1.96E-02	6.76E+05	0.00E+00	7.82E-12	1.44E+05	8.80E-02	1.80E+05	1.60E-01	7.70E-06	7.62E-03	9.34E-06	4.57E-03	8.53E-02	1.18E-02	1.32E-02	5.25E-03	0.00E+00	2.82E-04	1.26E-06	4.40E-14	1.93E-14	3.74E-22	1.99E-15	4.57E-25	1.80E-22	6.26E-22	1.12E-26	9.64E-19	4.18E-02	2.43E-24	5.33E-09	2.44E-09	2.37E-14	2.01E-23	5.06E-36	1.90E-29	7.11E-25	0.00E+00	6.16E-13	5.95E-05	8.97E-03	0.00E+00	0.00E+00	5.20E-03	5.07E-03	1.49E-13
6.47E-09	900.008	1.22E+19	0.00E+00	2.01E-02	6.76E+05	0.00E+00	8.24E-12	1.44E+05	9.04E-02	1.80E+05	1.65E-01	7.90E-06	7.83E-03	9.59E-06	4.69E-03	8.76E-02	1.21E-02	1.35E-02	5.40E-03	0.00E+00	2.90E-04	1.30E-06	4.64E-14	2.00E-14	3.95E-22	2.10E-15	4.95E-25	1.85E-22	6.60E-22	1.19E-26	9.90E-19	4.29E-02	2.64E-24	5.47E-09	2.51E-09	2.44E-14	2.07E-23	5.34E-36	2.00E-29	7.50E-25	0.00E+00	6.49E-13	6.11E-05	9.21E-03	0.00E+00	0.00E+00	5.34E-03	5.20E-03	1.57E-13
6.48E-09	900.008	1.22E+19	0.00E+00	2.07E-02	6.76E+05	0.00E+00	8.69E-12	1.44E+05	9.28E-02	1.80E+05	1.69E-01	8.12E-06	8.04E-03	9.85E-06	4.82E-03	9.00E-02	1.24E-02	1.39E-02	5.54E-03	0.00E+00	2.97E-04	1.33E-06	4.89E-14	2.06E-14	4.16E-22	2.21E-15	5.36E-25	1.91E-22	6.96E-22	1.26E-26	1.02E-18	4.41E-02	2.86E-24	5.62E-09	2.58E-09	2.50E-14	2.12E-23	5.65E-36	2.11E-29	7.90E-25	0.00E+00	6.85E-13	6.28E-05	9.45E-03	0.00E+00	0.00E+00	5.48E-03	5.34E-03	1.65E-13
6.49E-09	900.008	1.22E+19	0.00E+00	2.12E-02	6.76E+05	0.00E+00	9.16E-12	1.44E+05	9.53E-02	1.80E+05	1.74E-01	8.33E-06	8.26E-03	1.01E-05	4.95E-03	9.24E-02	1.27E-02	1.43E-02	5.69E-03	0.00E+00	3.05E-04	1.37E-06	5.16E-14	2.14E-14	4.39E-22	2.33E-15	5.80E-25	1.97E-22	7.34E-22	1.33E-26	1.04E-18	4.53E-02	3.09E-24	5.77E-09	2.64E-09	2.57E-14	2.18E-23	5.97E-36	2.22E-29	8.34E-25	0.00E+00	7.22E-13	6.44E-05	9.71E-03	0.00E+00	0.00E+00	5.63E-03	5.49E-03	1.74E-13
6.50E-09	900.008	1.22E+19	0.00E+00	2.18E-02	6.76E+05	0.00E+00	9.65E-12	1.44E+05	9.79E-02	1.80E+05	1.78E-01	8.56E-06	8.48E-03	1.04E-05	5.08E-03	9.49E-02	1.31E-02	1.47E-02	5.84E-03	0.00E+00	3.14E-04	1.40E-06	5.44E-14	2.21E-14	4.63E-22	2.46E-15	6.28E-25	2.03E-22	7.74E-22	1.41E-26	1.07E-18	4.65E-02	3.35E-24	5.92E-09	2.72E-09	2.64E-14	2.24E-23	6.32E-36	2.35E-29	8.79E-25	0.00E+00	7.61E-13	6.62E-05	9.97E-03	0.00E+00	0.00E+00	5.78E-03	5.64E-03	1.84E-13
6.51E-09	900.008	1.22E+19	0.00E+00	2.24E-02	6.76E+05	0.00E+00	1.02E-11	1.44E+05	1.01E-01	1.80E+05	1.83E-01	8.79E-06	8.71E-03	1.07E-05	5.22E-03	9.74E-02	1.34E-02	1.51E-02	6.00E-03	0.00E+00	3.22E-04	1.44E-06	5.74E-14	2.29E-14	4.88E-22	2.59E-15	6.80E-25	2.09E-22	8.17E-22	1.50E-26	1.10E-18	4.77E-02	3.63E-24	6.08E-09	2.79E-09	2.71E-14	2.30E-23	6.68E-36	2.47E-29	9.27E-25	0.00E+00	8.03E-13	6.80E-05	1.02E-02	0.00E+00	0.00E+00	5.94E-03	5.79E-03	1.94E-13
6.52E-09	900.009	1.22E+19	0.00E+00	2.30E-02	6.76E+05	0.00E+00	1.07E-11	1.44E+05	1.03E-01	1.80E+05	1.88E-01	9.02E-06	8.94E-03	1.10E-05	5.36E-03	1.00E-01	1.38E-02	1.55E-02	6.16E-03	0.00E+00	3.31E-04	1.48E-06	6.05E-14	2.37E-14	5.15E-22	2.73E-15	7.37E-25	2.15E-22	8.61E-22	1.59E-26	1.13E-18	4.90E-02	3.93E-24	6.24E-09	2.86E-09	2.78E-14	2.36E-23	7.06E-36	2.61E-29	9.77E-25	0.00E+00	8.47E-13	6.98E-05	1.05E-02	0.00E+00	0.00E+00	6.10E-03	5.94E-03	2.04E-13
6.53E-09	900.009	1.22E+19	0.00E+00	2.36E-02	6.76E+05	0.00E+00	1.13E-11	1.44E+05	1.06E-01	1.80E+05	1.93E-01	9.27E-06	9.18E-03	1.12E-05	5.50E-03	1.03E-01	1.42E-02	1.59E-02	6.33E-03	0.00E+00	3.39E-04	1.52E-06	6.38E-14	2.45E-14	5.43E-22	2.88E-15	7.98E-25	2.22E-22	9.08E-22	1.69E-26	1.16E-18	5.03E-02	4.25E-24	6.41E-09	2.94E-09	2.86E-14	2.42E-23	7.47E-36	2.75E-29	1.03E-24	0.00E+00	8.93E-13	7.17E-05	1.08E-02	0.00E+00	0.00E+00	6.26E-03	6.10E-03	2.16E-13
6.54E-09	900.009	1.22E+19	0.00E+00	2.42E-02	6.76E+05	0.00E+00	1.19E-11	1.44E+05	1.09E-01	1.80E+05	1.98E-01	9.52E-06	9.43E-03	1.15E-05	5.65E-03	1.05E-01	1.45E-02	1.63E-02	6.50E-03	0.00E+00	3.49E-04	1.56E-06	6.73E-14	2.54E-14	5.72E-22	3.04E-15	8.64E-25	2.29E-22	9.58E-22	1.79E-26	1.19E-18	5.17E-02	4.60E-24	6.59E-09	3.02E-09	2.94E-14	2.49E-23	7.90E-36	2.90E-29	1.09E-24	0.00E+00	9.42E-13	7.36E-05	1.11E-02	0.00E+00	0.00E+00	6.43E-03	6.27E-03	2.27E-13
6.55E-09	900.009	1.22E+19	0.00E+00	2.49E-02	6.76E+05	0.00E+00	1.26E-11	1.44E+05	1.12E-01	1.80E+05	2.03E-01	9.77E-06	9.68E-03	1.19E-05	5.80E-03	1.08E-01	1.49E-02	1.67E-02	6.67E-03	0.00E+00	3.58E-04	1.60E-06	7.09E-14	2.63E-14	6.04E-22	3.20E-15	9.36E-25	2.36E-22	1.01E-21	1.90E-26	1.22E-18	5.31E-02	4.99E-24	6.76E-09	3.10E-09	3.01E-14	2.56E-23	8.35E-36	3.06E-29	1.15E-24	0.00E+00	9.93E-13	7.56E-05	1.14E-02	0.00E+00	0.00E+00	6.60E-03	6.44E-03	2.40E-13
6.56E-09	900.01	1.22E+19	0.00E+00	2.56E-02	6.76E+05	0.00E+00	1.32E-11	1.44E+05	1.15E-01	1.80E+05	2.09E-01	1.00E-05	9.94E-03	1.22E-05	5.96E-03	1.11E-01	1.53E-02	1.72E-02	6.85E-03	0.00E+00	3.68E-04	1.65E-06	7.48E-14	2.72E-14	6.37E-22	3.38E-15	1.01E-24	2.43E-22	1.06E-21	2.02E-26	1.26E-18	5.45E-02	5.40E-24	6.94E-09	3.18E-09	3.10E-14	2.63E-23	8.84E-36	3.23E-29	1.21E-24	0.00E+00	1.05E-12	7.76E-05	1.17E-02	0.00E+00	0.00E+00	6.78E-03	6.61E-03	2.53E-13
6.57E-09	900.01	1.22E+19	0.00E+00	2.62E-02	6.76E+05	0.00E+00	1.40E-11	1.44E+05	1.18E-01	1.80E+05	2.15E-01	1.03E-05	1.02E-02	1.25E-05	6.12E-03	1.14E-01	1.57E-02	1.77E-02	7.04E-03	0.00E+00	3.78E-04	1.69E-06	7.89E-14	2.82E-14	6.71E-22	3.56E-15	1.10E-24	2.51E-22	1.12E-21	2.14E-26	1.29E-18	5.60E-02	5.85E-24	7.13E-09	3.27E-09	3.18E-14	2.70E-23	9.35E-36	3.40E-29	1.27E-24	0.00E+00	1.10E-12	7.97E-05	1.20E-02	0.00E+00	0.00E+00	6.97E-03	6.79E-03	2.67E-13
6.58E-09	900.01	1.22E+19	0.00E+00	2.70E-02	6.76E+05	0.00E+00	1.47E-11	1.44E+05	1.21E-01	1.80E+05	2.20E-01	1.06E-05	1.05E-02	1.28E-05	6.28E-03	1.17E-01	1.62E-02	1.81E-02	7.23E-03	0.00E+00	3.88E-04	1.74E-06	8.32E-14	2.92E-14	7.08E-22	3.76E-15	1.19E-24	2.58E-22	1.18E-21	2.27E-26	1.33E-18	5.75E-02	6.33E-24	7.32E-09	3.36E-09	3.26E-14	2.77E-23	9.89E-36	3.59E-29	1.34E-24	0.00E+00	1.16E-12	8.18E-05	1.23E-02	0.00E+00	0.00E+00	7.15E-03	6.97E-03	2.81E-13
6.59E-09	900.01	1.22E+19	0.00E+00	2.77E-02	6.76E+05	0.00E+00	1.55E-11	1.44E+05	1.24E-01	1.80E+05	2.26E-01	1.09E-05	1.08E-02	1.32E-05	6.45E-03	1.20E-01	1.66E-02	1.86E-02	7.42E-03	0.00E+00	3.98E-04	1.78E-06	8.77E-14	3.03E-14	7.47E-22	3.96E-15	1.29E-24	2.66E-22	1.25E-21	2.41E-26	1.36E-18	5.90E-02	6.86E-24	7.52E-09	3.45E-09	3.35E-14	2.85E-23	1.05E-35	3.78E-29	1.42E-24	0.00E+00	1.23E-12	8.40E-05	1.27E-02	0.00E+00	0.00E+00	7.34E-03	7.16E-03	2.96E-13
6.60E-09	900.011	1.22E+19	0.00E+00	2.84E-02	6.76E+05	0.00E+00	1.63E-11	1.44E+05	1.28E-01	1.80E+05	2.32E-01	1.12E-05	1.11E-02	1.35E-05	6.62E-03	1.24E-01	1.71E-02	1.91E-02	7.62E-03	0.00E+00	4.09E-04	1.83E-06	9.25E-14	3.14E-14	7.87E-22	4.18E-15	1.39E-24	2.75E-22	1.32E-21	2.56E-26	1.40E-18	6.06E-02	7.42E-24	7.72E-09	3.54E-09	3.44E-14	2.92E-23	1.11E-35	3.99E-29	1.49E-24	0.00E+00	1.29E-12	8.63E-05	1.30E-02	0.00E+00	0.00E+00	7.54E-03	7.35E-03	3.13E-13
6.61E-09	900.011	1.22E+19	0.00E+00	2.92E-02	6.76E+05	0.00E+00	1.72E-11	1.44E+05	1.31E-01	1.80E+05	2.39E-01	1.15E-05	1.14E-02	1.39E-05	6.80E-03	1.27E-01	1.75E-02	1.96E-02	7.82E-03	0.00E+00	4.20E-04	1.88E-06	9.75E-14	3.26E-14	8.30E-22	4.41E-15	1.51E-24	2.83E-22	1.39E-21	2.72E-26	1.44E-18	6.23E-02	8.04E-24	7.93E-09	3.64E-09	3.53E-14	3.00E-23	1.17E-35	4.21E-29	1.58E-24	0.00E+00	1.37E-12	8.86E-05	1.34E-02	0.00E+00	0.00E+00	7.75E-03	7.55E-03	3.30E-13
6.62E-09	900.011	1.22E+19	0.00E+00	3.00E-02	6.76E+05	0.00E+00	1.82E-11	1.44E+05	1.35E-01	1.80E+05	2.45E-01	1.18E-05	1.17E-02	1.43E-05	6.99E-03	1.30E-01	1.80E-02	2.02E-02	8.03E-03	0.00E+00	4.31E-04	1.93E-06	1.03E-13	3.38E-14	8.75E-22	4.65E-15	1.63E-24	2.92E-22	1.46E-21	2.89E-26	1.47E-18	6.39E-02	8.71E-24	8.14E-09	3.73E-09	3.63E-14	3.08E-23	1.24E-35	4.44E-29	1.66E-24	0.00E+00	1.44E-12	9.10E-05	1.37E-02	0.00E+00	0.00E+00	7.95E-03	7.75E-03	3.48E-13
6.63E-09	900.012	1.22E+19	0.00E+00	3.08E-02	6.76E+05	0.00E+00	1.91E-11	1.44E+05	1.38E-01	1.80E+05	2.52E-01	1.21E-05	1.20E-02	1.47E-05	7.17E-03	1.34E-01	1.85E-02	2.07E-02	8.25E-03	0.00E+00	4.43E-04	1.98E-06	1.08E-13	3.50E-14	9.23E-22	4.90E-15	1.77E-24	3.01E-22	1.54E-21	3.07E-26	1.51E-18	6.56E-02	9.43E-24	8.36E-09	3.83E-09	3.73E-14	3.17E-23	1.31E-35	4.68E-29	1.75E-24	0.00E+00	1.52E-12	9.35E-05	1.41E-02	0.00E+00	0.00E+00	8.17E-03	7.96E-03	3.67E-13
6.64E-09	900.012	1.22E+19	0.00E+00	3.16E-02	6.76E+05	0.00E+00	2.02E-11	1.44E+05	1.42E-01	1.80E+05	2.58E-01	1.24E-05	1.23E-02	1.51E-05	7.37E-03	1.38E-01	1.90E-02	2.13E-02	8.47E-03	0.00E+00	4.55E-04	2.04E-06	1.14E-13	3.63E-14	9.74E-22	5.17E-15	1.92E-24	3.11E-22	1.63E-21	3.26E-26	1.55E-18	6.74E-02	1.02E-23	8.59E-09	3.94E-09	3.83E-14	3.25E-23	1.39E-35	4.93E-29	1.85E-24	0.00E+00	1.60E-12	9.60E-05	1.45E-02	0.00E+00	0.00E+00	8.39E-03	8.17E-03	3.87E-13
6.65E-09	900.012	1.22E+19	0.00E+00	3.25E-02	6.76E+05	0.00E+00	2.13E-11	1.44E+05	1.46E-01	1.80E+05	2.65E-01	1.27E-05	1.26E-02	1.55E-05	7.56E-03	1.41E-01	1.95E-02	2.18E-02	8.70E-03	0.00E+00	4.67E-04	2.09E-06	1.21E-13	3.77E-14	1.03E-21	5.45E-15	2.07E-24	3.21E-22	1.72E-21	3.46E-26	1.60E-18	6.92E-02	1.11E-23	8.82E-09	4.04E-09	3.93E-14	3.34E-23	1.47E-35	5.20E-29	1.95E-24	0.00E+00	1.69E-12	9.86E-05	1.48E-02	0.00E+00	0.00E+00	8.61E-03	8.39E-03	4.08E-13
6.66E-09	900.013	1.22E+19	0.00E+00	3.33E-02	6.76E+05	0.00E+00	2.24E-11	1.44E+05	1.50E-01	1.80E+05	2.72E-01	1.31E-05	1.30E-02	1.59E-05	7.77E-03	1.45E-01	2.00E-02	2.24E-02	8.94E-03	0.00E+00	4.79E-04	2.15E-06	1.27E-13	3.91E-14	1.08E-21	5.75E-15	2.25E-24	3.31E-22	1.81E-21	3.68E-26	1.64E-18	7.11E-02	1.20E-23	9.06E-09	4.15E-09	4.04E-14	3.43E-23	1.56E-35	5.49E-29	2.06E-24	0.00E+00	1.78E-12	1.01E-04	1.52E-02	0.00E+00	0.00E+00	8.84E-03	8.62E-03	4.30E-13
6.67E-09	900.013	1.22E+19	0.00E+00	3.42E-02	6.76E+05	0.00E+00	2.36E-11	1.44E+05	1.54E-01	1.80E+05	2.80E-01	1.34E-05	1.33E-02	1.63E-05	7.98E-03	1.49E-01	2.05E-02	2.30E-02	9.18E-03	0.00E+00	4.92E-04	2.21E-06	1.34E-13	4.05E-14	1.14E-21	6.06E-15	2.43E-24	3.42E-22	1.91E-21	3.91E-26	1.68E-18	7.30E-02	1.30E-23	9.30E-09	4.26E-09	4.14E-14	3.52E-23	1.65E-35	5.78E-29	2.17E-24	0.00E+00	1.88E-12	1.04E-04	1.57E-02	0.00E+00	0.00E+00	9.08E-03	8.85E-03	4.53E-13
6.68E-09	900.013	1.22E+19	0.00E+00	3.51E-02	6.76E+05	0.00E+00	2.49E-11	1.44E+05	1.58E-01	1.80E+05	2.87E-01	1.38E-05	1.37E-02	1.67E-05	8.19E-03	1.53E-01	2.11E-02	2.36E-02	9.42E-03	0.00E+00	5.06E-04	2.27E-06	1.41E-13	4.21E-14	1.20E-21	6.39E-15	2.63E-24	3.52E-22	2.01E-21	4.16E-26	1.73E-18	7.50E-02	1.40E-23	9.55E-09	4.38E-09	4.26E-14	3.62E-23	1.74E-35	6.10E-29	2.29E-24	0.00E+00	1.98E-12	1.07E-04	1.61E-02	0.00E+00	0.00E+00	9.33E-03	9.09E-03	4.78E-13
6.69E-09	900.014	1.22E+19	0.00E+00	3.61E-02	6.76E+05	0.00E+00	2.63E-11	1.44E+05	1.62E-01	1.80E+05	2.95E-01	1.42E-05	1.40E-02	1.72E-05	8.41E-03	1.57E-01	2.17E-02	2.43E-02	9.68E-03	0.00E+00	5.19E-04	2.33E-06	1.49E-13	4.37E-14	1.27E-21	6.74E-15	2.85E-24	3.64E-22	2.12E-21	4.42E-26	1.78E-18	7.70E-02	1.52E-23	9.81E-09	4.50E-09	4.37E-14	3.72E-23	1.85E-35	6.43E-29	2.41E-24	0.00E+00	2.09E-12	1.10E-04	1.65E-02	0.00E+00	0.00E+00	9.58E-03	9.33E-03	5.04E-13
6.70E-09	900.014	1.22E+19	0.00E+00	3.71E-02	6.76E+05	0.00E+00	2.77E-11	1.44E+05	1.66E-01	1.80E+05	3.03E-01	1.46E-05	1.44E-02	1.77E-05	8.64E-03	1.61E-01	2.22E-02	2.49E-02	9.94E-03	0.00E+00	5.33E-04	2.39E-06	1.57E-13	4.53E-14	1.34E-21	7.11E-15	3.09E-24	3.76E-22	2.24E-21	4.70E-26	1.82E-18	7.91E-02	1.65E-23	1.01E-08	4.62E-09	4.49E-14	3.82E-23	1.95E-35	6.78E-29	2.54E-24	0.00E+00	2.20E-12	1.13E-04	1.70E-02	0.00E+00	0.00E+00	9.84E-03	9.58E-03	5.32E-13
6.71E-09	900.014	1.22E+19	0.00E+00	3.81E-02	6.76E+05	0.00E+00	2.92E-11	1.44E+05	1.71E-01	1.80E+05	3.11E-01	1.49E-05	1.48E-02	1.81E-05	8.87E-03	1.66E-01	2.28E-02	2.56E-02	1.02E-02	0.00E+00	5.47E-04	2.45E-06	1.66E-13	4.71E-14	1.41E-21	7.49E-15	3.35E-24	3.88E-22	2.36E-21	5.00E-26	1.87E-18	8.12E-02	1.78E-23	1.03E-08	4.74E-09	4.61E-14	3.92E-23	2.07E-35	7.15E-29	2.68E-24	0.00E+00	2.32E-12	1.16E-04	1.74E-02	0.00E+00	0.00E+00	1.01E-02	9.84E-03	5.61E-13
6.72E-09	900.015	1.22E+19	0.00E+00	3.91E-02	6.76E+05	0.00E+00	3.08E-11	1.44E+05	1.76E-01	1.80E+05	3.20E-01	1.53E-05	1.52E-02	1.86E-05	9.11E-03	1.70E-01	2.35E-02	2.63E-02	1.05E-02	0.00E+00	5.62E-04	2.52E-06	1.75E-13	4.89E-14	1.49E-21	7.90E-15	3.62E-24	4.00E-22	2.49E-21	5.32E-26	1.92E-18	8.34E-02	1.93E-23	1.06E-08	4.87E-09	4.73E-14	4.03E-23	2.19E-35	7.54E-29	2.83E-24	0.00E+00	2.45E-12	1.19E-04	1.79E-02	0.00E+00	0.00E+00	1.04E-02	1.01E-02	5.91E-13
6.73E-09	900.015	1.22E+19	0.00E+00	4.01E-02	6.76E+05	0.00E+00	3.25E-11	1.44E+05	1.80E-01	1.80E+05	3.28E-01	1.58E-05	1.56E-02	1.91E-05	9.35E-03	1.75E-01	2.41E-02	2.70E-02	1.08E-02	0.00E+00	5.77E-04	2.59E-06	1.84E-13	5.08E-14	1.57E-21	8.33E-15	3.92E-24	4.13E-22	2.63E-21	5.66E-26	1.97E-18	8.56E-02	2.09E-23	1.09E-08	5.00E-09	4.86E-14	4.14E-23	2.32E-35	7.95E-29	2.98E-24	0.00E+00	2.58E-12	1.22E-04	1.84E-02	0.00E+00	0.00E+00	1.07E-02	1.04E-02	6.23E-13
6.74E-09	900.015	1.22E+19	0.00E+00	4.12E-02	6.76E+05	0.00E+00	3.42E-11	1.44E+05	1.85E-01	1.80E+05	3.37E-01	1.62E-05	1.60E-02	1.96E-05	9.61E-03	1.79E-01	2.47E-02	2.77E-02	1.10E-02	0.00E+00	5.93E-04	2.66E-06	1.94E-13	5.28E-14	1.66E-21	8.79E-15	4.25E-24	4.27E-22	2.77E-21	6.02E-26	2.03E-18	8.79E-02	2.26E-23	1.12E-08	5.13E-09	4.99E-14	4.25E-23	2.46E-35	8.39E-29	3.14E-24	0.00E+00	2.72E-12	1.25E-04	1.89E-02	0.00E+00	0.00E+00	1.09E-02	1.07E-02	6.57E-13
6.75E-09	900.016	1.22E+19	0.00E+00	4.23E-02	6.76E+05	0.00E+00	3.61E-11	1.44E+05	1.90E-01	1.80E+05	3.46E-01	1.66E-05	1.65E-02	2.02E-05	9.86E-03	1.84E-01	2.54E-02	2.85E-02	1.13E-02	0.00E+00	6.09E-04	2.73E-06	2.05E-13	5.48E-14	1.75E-21	9.27E-15	4.60E-24	4.41E-22	2.92E-21	6.41E-26	2.08E-18	9.03E-02	2.45E-23	1.15E-08	5.27E-09	5.13E-14	4.37E-23	2.61E-35	8.85E-29	3.31E-24	0.00E+00	2.87E-12	1.29E-04	1.94E-02	0.00E+00	0.00E+00	1.12E-02	1.09E-02	6.93E-13
6.76E-09	900.016	1.22E+19	0.00E+00	4.35E-02	6.76E+05	0.00E+00	3.80E-11	1.44E+05	1.95E-01	1.80E+05	3.55E-01	1.71E-05	1.69E-02	2.07E-05	1.01E-02	1.89E-01	2.61E-02	2.92E-02	1.17E-02	0.00E+00	6.25E-04	2.80E-06	2.16E-13	5.70E-14	1.84E-21	9.77E-15	4.98E-24	4.56E-22	3.08E-21	6.82E-26	2.14E-18	9.27E-02	2.65E-23	1.18E-08	5.41E-09	5.26E-14	4.49E-23	2.76E-35	9.33E-29	3.50E-24	0.00E+00	3.03E-12	1.32E-04	1.99E-02	0.00E+00	0.00E+00	1.15E-02	1.12E-02	7.31E-13
6.77E-09	900.017	1.22E+19	0.00E+00	4.46E-02	6.76E+05	0.00E+00	4.01E-11	1.44E+05	2.00E-01	1.80E+05	3.65E-01	1.75E-05	1.74E-02	2.13E-05	1.04E-02	1.94E-01	2.68E-02	3.00E-02	1.20E-02	0.00E+00	6.42E-04	2.88E-06	2.28E-13	5.92E-14	1.94E-21	1.03E-14	5.39E-24	4.71E-22	3.25E-21	7.26E-26	2.20E-18	9.52E-02	2.87E-23	1.21E-08	5.56E-09	5.41E-14	4.61E-23	2.93E-35	9.84E-29	3.69E-24	0.00E+00	3.19E-12	1.36E-04	2.04E-02	0.00E+00	0.00E+00	1.18E-02	1.15E-02	7.71E-13
6.78E-09	900.017	1.22E+19	0.00E+00	4.58E-02	6.76E+05	0.00E+00	4.23E-11	1.44E+05	2.06E-01	1.80E+05	3.75E-01	1.80E-05	1.78E-02	2.18E-05	1.07E-02	1.99E-01	2.75E-02	3.08E-02	1.23E-02	0.00E+00	6.59E-04	2.95E-06	2.40E-13	6.16E-14	2.05E-21	1.09E-14	5.84E-24	4.86E-22	3.42E-21	7.73E-26	2.26E-18	9.78E-02	3.11E-23	1.25E-08	5.71E-09	5.55E-14	4.73E-23	3.10E-35	1.04E-28	3.89E-24	0.00E+00	3.37E-12	1.39E-04	2.10E-02	0.00E+00	0.00E+00	1.22E-02	1.19E-02	8.13E-13
6.79E-09	900.018	1.22E+19	0.00E+00	4.71E-02	6.76E+05	0.00E+00	4.46E-11	1.44E+05	2.11E-01	1.80E+05	3.85E-01	1.85E-05	1.83E-02	2.24E-05	1.10E-02	2.05E-01	2.82E-02	3.17E-02	1.26E-02	0.00E+00	6.77E-04	3.03E-06	2.54E-13	6.40E-14	2.16E-21	1.15E-14	6.33E-24	5.03E-22	3.61E-21	8.23E-26	2.32E-18	1.00E-01	3.37E-23	1.28E-08	5.86E-09	5.70E-14	4.86E-23	3.29E-35	1.09E-28	4.10E-24	0.00E+00	3.55E-12	1.43E-04	2.15E-02	0.00E+00	0.00E+00	1.25E-02	1.22E-02	8.57E-13
6.80E-09	900.018	1.22E+19	0.00E+00	4.83E-02	6.76E+05	0.00E+00	4.70E-11	1.44E+05	2.17E-01	1.80E+05	3.95E-01	1.90E-05	1.88E-02	2.30E-05	1.13E-02	2.10E-01	2.90E-02	3.25E-02	1.30E-02	0.00E+00	6.95E-04	3.12E-06	2.67E-13	6.66E-14	2.28E-21	1.21E-14	6.85E-24	5.19E-22	3.81E-21	8.77E-26	2.38E-18	1.03E-01	3.65E-23	1.31E-08	6.02E-09	5.85E-14	4.99E-23	3.48E-35	1.15E-28	4.32E-24	0.00E+00	3.74E-12	1.47E-04	2.21E-02	0.00E+00	0.00E+00	1.28E-02	1.25E-02	9.04E-13
6.81E-09	900.019	1.22E+19	0.00E+00	4.96E-02	6.76E+05	0.00E+00	4.95E-11	1.44E+05	2.23E-01	1.80E+05	4.06E-01	1.95E-05	1.93E-02	2.36E-05	1.16E-02	2.16E-01	2.98E-02	3.34E-02	1.33E-02	0.00E+00	7.14E-04	3.20E-06	2.82E-13	6.93E-14	2.40E-21	1.27E-14	7.42E-24	5.37E-22	4.02E-21	9.34E-26	2.44E-18	1.06E-01	3.95E-23	1.35E-08	6.18E-09	6.01E-14	5.13E-23	3.69E-35	1.22E-28	4.56E-24	0.00E+00	3.95E-12	1.51E-04	2.27E-02	0.00E+00	0.00E+00	1.32E-02	1.28E-02	9.53E-13
6.82E-09	900.019	1.22E+19	0.00E+00	5.10E-02	6.76E+05	0.00E+00	5.22E-11	1.44E+05	2.29E-01	1.80E+05	4.17E-01	2.00E-05	1.98E-02	2.43E-05	1.19E-02	2.22E-01	3.06E-02	3.43E-02	1.37E-02	0.00E+00	7.33E-04	3.29E-06	2.97E-13	7.21E-14	2.53E-21	1.34E-14	8.03E-24	5.55E-22	4.23E-21	9.95E-26	2.51E-18	1.09E-01	4.28E-23	1.38E-08	6.35E-09	6.17E-14	5.27E-23	3.92E-35	1.28E-28	4.81E-24	0.00E+00	4.16E-12	1.55E-04	2.33E-02	0.00E+00	0.00E+00	1.35E-02	1.32E-02	1.01E-12
6.83E-09	900.02	1.22E+19	0.00E+00	5.23E-02	6.76E+05	0.00E+00	5.51E-11	1.44E+05	2.35E-01	1.80E+05	4.28E-01	2.05E-05	2.04E-02	2.49E-05	1.22E-02	2.28E-01	3.14E-02	3.52E-02	1.40E-02	0.00E+00	7.53E-04	3.37E-06	3.14E-13	7.50E-14	2.67E-21	1.42E-14	8.70E-24	5.74E-22	4.46E-21	1.06E-25	2.58E-18	1.12E-01	4.63E-23	1.42E-08	6.52E-09	6.34E-14	5.41E-23	4.15E-35	1.35E-28	5.07E-24	0.00E+00	4.39E-12	1.59E-04	2.39E-02	0.00E+00	0.00E+00	1.39E-02	1.35E-02	1.06E-12
6.84E-09	900.02	1.22E+19	0.00E+00	5.37E-02	6.76E+05	0.00E+00	5.81E-11	1.44E+05	2.41E-01	1.80E+05	4.39E-01	2.11E-05	2.09E-02	2.56E-05	1.25E-02	2.34E-01	3.22E-02	3.62E-02	1.44E-02	0.00E+00	7.73E-04	3.46E-06	3.31E-13	7.80E-14	2.82E-21	1.49E-14	9.42E-24	5.93E-22	4.71E-21	1.13E-25	2.65E-18	1.15E-01	5.02E-23	1.46E-08	6.70E-09	6.51E-14	5.56E-23	4.40E-35	1.43E-28	5.34E-24	0.00E+00	4.63E-12	1.63E-04	2.46E-02	0.00E+00	0.00E+00	1.43E-02	1.39E-02	1.12E-12
6.85E-09	900.021	1.22E+19	0.00E+00	5.52E-02	6.76E+05	0.00E+00	6.12E-11	1.44E+05	2.48E-01	1.80E+05	4.51E-01	2.17E-05	2.15E-02	2.63E-05	1.29E-02	2.40E-01	3.31E-02	3.71E-02	1.48E-02	0.00E+00	7.94E-04	3.56E-06	3.49E-13	8.12E-14	2.97E-21	1.58E-14	1.02E-23	6.14E-22	4.97E-21	1.21E-25	2.72E-18	1.18E-01	5.43E-23	1.50E-08	6.88E-09	6.68E-14	5.71E-23	4.67E-35	1.50E-28	5.64E-24	0.00E+00	4.88E-12	1.68E-04	2.52E-02	0.00E+00	0.00E+00	1.46E-02	1.43E-02	1.18E-12
6.86E-09	900.021	1.22E+19	0.00E+00	5.67E-02	6.76E+05	0.00E+00	6.45E-11	1.44E+05	2.55E-01	1.80E+05	4.63E-01	2.23E-05	2.20E-02	2.70E-05	1.32E-02	2.47E-01	3.40E-02	3.81E-02	1.52E-02	0.00E+00	8.15E-04	3.65E-06	3.68E-13	8.46E-14	3.13E-21	1.66E-14	1.10E-23	6.35E-22	5.24E-21	1.29E-25	2.79E-18	1.21E-01	5.89E-23	1.54E-08	7.06E-09	6.86E-14	5.87E-23	4.96E-35	1.59E-28	5.94E-24	0.00E+00	5.15E-12	1.72E-04	2.59E-02	0.00E+00	0.00E+00	1.50E-02	1.47E-02	1.24E-12
6.87E-09	900.022	1.22E+19	0.00E+00	5.82E-02	6.76E+05	0.00E+00	6.80E-11	1.44E+05	2.61E-01	1.80E+05	4.76E-01	2.29E-05	2.26E-02	2.77E-05	1.36E-02	2.53E-01	3.49E-02	3.92E-02	1.56E-02	0.00E+00	8.37E-04	3.75E-06	3.88E-13	8.81E-14	3.30E-21	1.75E-14	1.20E-23	6.57E-22	5.52E-21	1.37E-25	2.86E-18	1.24E-01	6.37E-23	1.58E-08	7.25E-09	7.05E-14	6.03E-23	5.26E-35	1.67E-28	6.27E-24	0.00E+00	5.43E-12	1.77E-04	2.66E-02	0.00E+00	0.00E+00	1.54E-02	1.50E-02	1.31E-12
6.88E-09	900.022	1.22E+19	0.00E+00	5.98E-02	6.76E+05	0.00E+00	7.17E-11	1.44E+05	2.68E-01	1.80E+05	4.89E-01	2.35E-05	2.32E-02	2.85E-05	1.39E-02	2.60E-01	3.59E-02	4.02E-02	1.60E-02	0.00E+00	8.60E-04	3.85E-06	4.09E-13	9.17E-14	3.48E-21	1.85E-14	1.30E-23	6.79E-22	5.82E-21	1.46E-25	2.94E-18	1.27E-01	6.90E-23	1.62E-08	7.45E-09	7.24E-14	6.19E-23	5.58E-35	1.76E-28	6.61E-24	0.00E+00	5.72E-12	1.81E-04	2.73E-02	0.00E+00	0.00E+00	1.59E-02	1.55E-02	1.38E-12
6.89E-09	900.023	1.22E+19	0.00E+00	6.14E-02	6.76E+05	0.00E+00	7.56E-11	1.44E+05	2.76E-01	1.80E+05	5.02E-01	2.41E-05	2.39E-02	2.92E-05	1.43E-02	2.67E-01	3.68E-02	4.13E-02	1.65E-02	0.00E+00	8.83E-04	3.96E-06	4.31E-13	9.55E-14	3.67E-21	1.95E-14	1.40E-23	7.03E-22	6.14E-21	1.56E-25	3.02E-18	1.31E-01	7.47E-23	1.67E-08	7.65E-09	7.43E-14	6.36E-23	5.92E-35	1.86E-28	6.97E-24	0.00E+00	6.04E-12	1.86E-04	2.81E-02	0.00E+00	0.00E+00	1.63E-02	1.59E-02	1.46E-12
6.90E-09	900.024	1.22E+19	0.00E+00	6.30E-02	6.76E+05	0.00E+00	7.97E-11	1.44E+05	2.83E-01	1.80E+05	5.15E-01	2.47E-05	2.45E-02	3.00E-05	1.47E-02	2.74E-01	3.78E-02	4.24E-02	1.69E-02	0.00E+00	9.07E-04	4.06E-06	4.55E-13	9.95E-14	3.87E-21	2.05E-14	1.52E-23	7.28E-22	6.47E-21	1.66E-25	3.10E-18	1.34E-01	8.09E-23	1.71E-08	7.85E-09	7.63E-14	6.54E-23	6.28E-35	1.96E-28	7.35E-24	0.00E+00	6.37E-12	1.91E-04	2.88E-02	0.00E+00	0.00E+00	1.67E-02	1.63E-02	1.54E-12
6.91E-09	900.024	1.22E+19	0.00E+00	6.47E-02	6.76E+05	0.00E+00	8.41E-11	1.44E+05	2.91E-01	1.80E+05	5.29E-01	2.54E-05	2.52E-02	3.08E-05	1.51E-02	2.82E-01	3.88E-02	4.35E-02	1.73E-02	0.00E+00	9.31E-04	4.17E-06	4.79E-13	1.04E-13	4.08E-21	2.17E-14	1.64E-23	7.53E-22	6.83E-21	1.77E-25	3.19E-18	1.38E-01	8.76E-23	1.76E-08	8.06E-09	7.84E-14	6.72E-23	6.67E-35	2.07E-28	7.75E-24	0.00E+00	6.71E-12	1.97E-04	2.96E-02	0.00E+00	0.00E+00	1.72E-02	1.67E-02	1.62E-12
6.92E-09	900.025	1.22E+19	0.00E+00	6.65E-02	6.76E+05	0.00E+00	8.86E-11	1.44E+05	2.98E-01	1.80E+05	5.43E-01	2.61E-05	2.58E-02	3.17E-05	1.55E-02	2.89E-01	3.99E-02	4.47E-02	1.78E-02	0.00E+00	9.56E-04	4.28E-06	5.06E-13	1.08E-13	4.31E-21	2.29E-14	1.78E-23	7.80E-22	7.20E-21	1.89E-25	3.27E-18	1.42E-01	9.49E-23	1.81E-08	8.28E-09	8.05E-14	6.90E-23	7.08E-35	2.18E-28	8.17E-24	0.00E+00	7.08E-12	2.02E-04	3.04E-02	0.00E+00	0.00E+00	1.76E-02	1.72E-02	1.71E-12
6.93E-09	900.026	1.22E+19	0.00E+00	6.82E-02	6.76E+05	0.00E+00	9.35E-11	1.44E+05	3.07E-01	1.80E+05	5.58E-01	2.68E-05	2.65E-02	3.25E-05	1.59E-02	2.97E-01	4.09E-02	4.59E-02	1.83E-02	0.00E+00	9.82E-04	4.40E-06	5.33E-13	1.13E-13	4.54E-21	2.41E-14	1.93E-23	8.07E-22	7.59E-21	2.02E-25	3.36E-18	1.46E-01	1.03E-22	1.85E-08	8.50E-09	8.27E-14	7.09E-23	7.52E-35	2.30E-28	8.62E-24	0.00E+00	7.47E-12	2.07E-04	3.12E-02	0.00E+00	0.00E+00	1.81E-02	1.76E-02	1.80E-12
6.94E-09	900.026	1.22E+19	0.00E+00	7.01E-02	6.76E+05	0.00E+00	9.85E-11	1.44E+05	3.15E-01	1.80E+05	5.73E-01	2.75E-05	2.73E-02	3.34E-05	1.63E-02	3.05E-01	4.21E-02	4.71E-02	1.88E-02	0.00E+00	1.01E-03	4.52E-06	5.62E-13	1.17E-13	4.79E-21	2.54E-14	2.09E-23	8.36E-22	8.01E-21	2.16E-25	3.45E-18	1.49E-01	1.11E-22	1.90E-08	8.73E-09	8.49E-14	7.28E-23	7.98E-35	2.43E-28	9.09E-24	0.00E+00	7.87E-12	2.13E-04	3.21E-02	0.00E+00	0.00E+00	1.86E-02	1.81E-02	1.90E-12
6.95E-09	900.027	1.22E+19	0.00E+00	7.20E-02	6.76E+05	0.00E+00	1.04E-10	1.44E+05	3.23E-01	1.80E+05	5.88E-01	2.83E-05	2.80E-02	3.43E-05	1.68E-02	3.13E-01	4.32E-02	4.84E-02	1.93E-02	0.00E+00	1.04E-03	4.64E-06	5.93E-13	1.22E-13	5.05E-21	2.68E-14	2.26E-23	8.66E-22	8.44E-21	2.31E-25	3.54E-18	1.54E-01	1.21E-22	1.96E-08	8.97E-09	8.72E-14	7.48E-23	8.48E-35	2.56E-28	9.58E-24	0.00E+00	8.30E-12	2.19E-04	3.29E-02	0.00E+00	0.00E+00	1.91E-02	1.86E-02	2.00E-12
6.96E-09	900.028	1.22E+19	0.00E+00	7.39E-02	6.76E+05	0.00E+00	1.10E-10	1.44E+05	3.32E-01	1.80E+05	6.04E-01	2.90E-05	2.87E-02	3.52E-05	1.72E-02	3.22E-01	4.43E-02	4.97E-02	1.98E-02	0.00E+00	1.06E-03	4.76E-06	6.25E-13	1.28E-13	5.32E-21	2.83E-14	2.45E-23	8.97E-22	8.90E-21	2.46E-25	3.64E-18	1.58E-01	1.30E-22	2.01E-08	9.21E-09	8.95E-14	7.69E-23	9.00E-35	2.70E-28	1.01E-23	0.00E+00	8.75E-12	2.24E-04	3.38E-02	0.00E+00	0.00E+00	1.96E-02	1.91E-02	2.11E-12
6.97E-09	900.029	1.22E+19	0.00E+00	7.59E-02	6.76E+05	0.00E+00	1.16E-10	1.44E+05	3.41E-01	1.80E+05	6.20E-01	2.98E-05	2.95E-02	3.61E-05	1.77E-02	3.30E-01	4.55E-02	5.11E-02	2.03E-02	0.00E+00	1.09E-03	4.89E-06	6.59E-13	1.33E-13	5.61E-21	2.98E-14	2.65E-23	9.29E-22	9.39E-21	2.63E-25	3.74E-18	1.62E-01	1.41E-22	2.06E-08	9.46E-09	9.19E-14	7.90E-23	9.56E-35	2.84E-28	1.07E-23	0.00E+00	9.23E-12	2.30E-04	3.47E-02	0.00E+00	0.00E+00	2.01E-02	1.96E-02	2.23E-12
6.98E-09	900.029	1.22E+19	0.00E+00	7.79E-02	6.76E+05	0.00E+00	1.22E-10	1.44E+05	3.50E-01	1.80E+05	6.37E-01	3.06E-05	3.03E-02	3.71E-05	1.82E-02	3.39E-01	4.68E-02	5.24E-02	2.09E-02	0.00E+00	1.12E-03	5.02E-06	6.95E-13	1.39E-13	5.92E-21	3.14E-14	2.87E-23	9.63E-22	9.90E-21	2.81E-25	3.84E-18	1.66E-01	1.53E-22	2.12E-08	9.71E-09	9.44E-14	8.12E-23	1.02E-34	3.00E-28	1.12E-23	0.00E+00	9.73E-12	2.37E-04	3.56E-02	0.00E+00	0.00E+00	2.07E-02	2.02E-02	2.35E-12
6.99E-09	900.03	1.22E+19	0.00E+00	8.00E-02	6.76E+05	0.00E+00	1.28E-10	1.44E+05	3.59E-01	1.80E+05	6.54E-01	3.14E-05	3.11E-02	3.81E-05	1.86E-02	3.48E-01	4.80E-02	5.38E-02	2.15E-02	0.00E+00	1.15E-03	5.16E-06	7.33E-13	1.45E-13	6.24E-21	3.31E-14	3.11E-23	9.98E-22	1.04E-20	3.00E-25	3.94E-18	1.71E-01	1.66E-22	2.17E-08	9.97E-09	9.69E-14	8.34E-23	1.08E-34	3.16E-28	1.19E-23	0.00E+00	1.03E-11	2.43E-04	3.66E-02	0.00E+00	0.00E+00	2.12E-02	2.07E-02	2.48E-12
7.00E-09	900.031	1.22E+19	0.00E+00	8.22E-02	6.76E+05	0.00E+00	1.35E-10	1.44E+05	3.69E-01	1.80E+05	6.72E-01	3.23E-05	3.20E-02	3.91E-05	1.92E-02	3.58E-01	4.93E-02	5.53E-02	2.20E-02	0.00E+00	1.18E-03	5.30E-06	7.73E-13	1.51E-13	6.58E-21	3.49E-14	3.37E-23	1.03E-21	1.10E-20	3.21E-25	4.05E-18	1.75E-01	1.79E-22	2.23E-08	1.02E-08	9.95E-14	8.57E-23	1.15E-34	3.34E-28	1.25E-23	0.00E+00	1.08E-11	2.50E-04	3.76E-02	0.00E+00	0.00E+00	2.18E-02	2.12E-02	2.61E-12
7.01E-09	900.032	1.22E+19	0.00E+00	8.44E-02	6.76E+05	0.00E+00	1.43E-10	1.44E+05	3.79E-01	1.80E+05	6.90E-01	3.31E-05	3.28E-02	4.02E-05	1.97E-02	3.67E-01	5.06E-02	5.68E-02	2.26E-02	0.00E+00	1.21E-03	5.44E-06	8.15E-13	1.58E-13	6.94E-21	3.68E-14	3.65E-23	1.07E-21	1.16E-20	3.43E-25	4.16E-18	1.80E-01	1.94E-22	2.29E-08	1.05E-08	1.02E-13	8.81E-23	1.22E-34	3.52E-28	1.32E-23	0.00E+00	1.14E-11	2.56E-04	3.86E-02	0.00E+00	0.00E+00	2.24E-02	2.18E-02	2.76E-12
7.02E-09	900.033	1.22E+19	0.00E+00	8.67E-02	6.76E+05	0.00E+00	1.51E-10	1.44E+05	3.89E-01	1.80E+05	7.08E-01	3.40E-05	3.37E-02	4.13E-05	2.02E-02	3.77E-01	5.20E-02	5.83E-02	2.32E-02	0.00E+00	1.25E-03	5.59E-06	8.60E-13	1.65E-13	7.32E-21	3.89E-14	3.95E-23	1.11E-21	1.22E-20	3.67E-25	4.27E-18	1.85E-01	2.10E-22	2.35E-08	1.08E-08	1.05E-13	9.05E-23	1.30E-34	3.71E-28	1.39E-23	0.00E+00	1.20E-11	2.63E-04	3.96E-02	0.00E+00	0.00E+00	2.30E-02	2.24E-02	2.91E-12
7.03E-09	900.033	1.22E+19	0.00E+00	8.90E-02	6.76E+05	0.00E+00	1.59E-10	1.44E+05	4.00E-01	1.80E+05	7.28E-01	3.49E-05	3.46E-02	4.24E-05	2.07E-02	3.87E-01	5.34E-02	5.99E-02	2.39E-02	0.00E+00	1.28E-03	5.74E-06	9.07E-13	1.72E-13	7.72E-21	4.10E-14	4.28E-23	1.15E-21	1.29E-20	3.92E-25	4.38E-18	1.90E-01	2.28E-22	2.42E-08	1.11E-08	1.08E-13	9.30E-23	1.38E-34	3.91E-28	1.47E-23	0.00E+00	1.27E-11	2.70E-04	4.07E-02	0.00E+00	0.00E+00	2.36E-02	2.30E-02	3.06E-12
7.04E-09	900.034	1.22E+19	0.00E+00	9.14E-02	6.76E+05	0.00E+00	1.67E-10	1.44E+05	4.10E-01	1.80E+05	7.47E-01	3.59E-05	3.55E-02	4.35E-05	2.13E-02	3.98E-01	5.48E-02	6.15E-02	2.45E-02	0.00E+00	1.31E-03	5.89E-06	9.56E-13	1.80E-13	8.14E-21	4.32E-14	4.63E-23	1.20E-21	1.36E-20	4.20E-25	4.50E-18	1.95E-01	2.47E-22	2.48E-08	1.14E-08	1.11E-13	9.56E-23	1.47E-34	4.13E-28	1.55E-23	0.00E+00	1.34E-11	2.77E-04	4.18E-02	0.00E+00	0.00E+00	2.43E-02	2.36E-02	3.23E-12
7.05E-09	900.035	1.22E+19	0.00E+00	9.38E-02	6.76E+05	0.00E+00	1.76E-10	1.44E+05	4.22E-01	1.80E+05	7.67E-01	3.68E-05	3.65E-02	4.47E-05	2.19E-02	4.08E-01	5.63E-02	6.31E-02	2.52E-02	0.00E+00	1.35E-03	6.05E-06	1.01E-12	1.88E-13	8.59E-21	4.56E-14	5.01E-23	1.24E-21	1.44E-20	4.49E-25	4.62E-18	2.00E-01	2.67E-22	2.55E-08	1.17E-08	1.14E-13	9.82E-23	1.56E-34	4.35E-28	1.63E-23	0.00E+00	1.41E-11	2.85E-04	4.29E-02	0.00E+00	0.00E+00	2.49E-02	2.43E-02	3.41E-12
7.06E-09	900.036	1.22E+19	0.00E+00	9.64E-02	6.76E+05	0.00E+00	1.86E-10	1.44E+05	4.33E-01	1.80E+05	7.88E-01	3.78E-05	3.75E-02	4.59E-05	2.25E-02	4.19E-01	5.78E-02	6.48E-02	2.58E-02	0.00E+00	1.39E-03	6.21E-06	1.06E-12	1.96E-13	9.05E-21	4.81E-14	5.43E-23	1.29E-21	1.51E-20	4.80E-25	4.75E-18	2.06E-01	2.89E-22	2.62E-08	1.20E-08	1.17E-13	1.01E-22	1.66E-34	4.59E-28	1.72E-23	0.00E+00	1.49E-11	2.93E-04	4.41E-02	0.00E+00	0.00E+00	2.56E-02	2.49E-02	3.59E-12
7.07E-09	900.037	1.22E+19	0.00E+00	9.90E-02	6.76E+05	0.00E+00	1.96E-10	1.44E+05	4.44E-01	1.80E+05	8.09E-01	3.89E-05	3.85E-02	4.71E-05	2.31E-02	4.31E-01	5.94E-02	6.66E-02	2.65E-02	0.00E+00	1.42E-03	6.38E-06	1.12E-12	2.05E-13	9.55E-21	5.07E-14	5.88E-23	1.34E-21	1.60E-20	5.14E-25	4.88E-18	2.11E-01	3.13E-22	2.69E-08	1.23E-08	1.20E-13	1.04E-22	1.76E-34	4.84E-28	1.81E-23	0.00E+00	1.57E-11	3.00E-04	4.53E-02	0.00E+00	0.00E+00	2.63E-02	2.56E-02	3.79E-12
7.08E-09	900.038	1.22E+19	0.00E+00	1.02E-01	6.76E+05	0.00E+00	2.07E-10	1.44E+05	4.56E-01	1.80E+05	8.31E-01	3.99E-05	3.95E-02	4.84E-05	2.37E-02	4.42E-01	6.10E-02	6.84E-02	2.72E-02	0.00E+00	1.46E-03	6.55E-06	1.18E-12	2.14E-13	1.01E-20	5.34E-14	6.37E-23	1.39E-21	1.68E-20	5.50E-25	5.01E-18	2.17E-01	3.39E-22	2.76E-08	1.27E-08	1.23E-13	1.07E-22	1.88E-34	5.10E-28	1.91E-23	0.00E+00	1.66E-11	3.09E-04	4.65E-02	0.00E+00	0.00E+00	2.70E-02	2.63E-02	4.00E-12
7.09E-09	900.039	1.22E+19	0.00E+00	1.04E-01	6.76E+05	0.00E+00	2.18E-10	1.44E+05	4.69E-01	1.80E+05	8.53E-01	4.10E-05	4.06E-02	4.97E-05	2.43E-02	4.54E-01	6.26E-02	7.02E-02	2.80E-02	0.00E+00	1.50E-03	6.73E-06	1.25E-12	2.24E-13	1.06E-20	5.63E-14	6.90E-23	1.44E-21	1.78E-20	5.89E-25	5.14E-18	2.23E-01	3.67E-22	2.84E-08	1.30E-08	1.26E-13	1.10E-22	2.00E-34	5.38E-28	2.02E-23	0.00E+00	1.75E-11	3.17E-04	4.77E-02	0.00E+00	0.00E+00	2.77E-02	2.70E-02	4.21E-12
7.10E-09	900.04	1.22E+19	0.00E+00	1.07E-01	6.76E+05	0.00E+00	2.30E-10	1.44E+05	4.81E-01	1.80E+05	8.76E-01	4.21E-05	4.17E-02	5.10E-05	2.50E-02	4.66E-01	6.43E-02	7.21E-02	2.87E-02	0.00E+00	1.54E-03	6.91E-06	1.31E-12	2.34E-13	1.12E-20	5.94E-14	7.47E-23	1.49E-21	1.87E-20	6.31E-25	5.28E-18	2.29E-01	3.98E-22	2.91E-08	1.34E-08	1.30E-13	1.13E-22	2.13E-34	5.67E-28	2.13E-23	0.00E+00	1.84E-11	3.25E-04	4.90E-02	0.00E+00	0.00E+00	2.84E-02	2.77E-02	4.44E-12
7.11E-09	900.041	1.22E+19	0.00E+00	1.10E-01	6.76E+05	0.00E+00	2.42E-10	1.44E+05	4.94E-01	1.80E+05	9.00E-01	4.32E-05	4.28E-02	5.24E-05	2.56E-02	4.79E-01	6.60E-02	7.40E-02	2.95E-02	0.00E+00	1.58E-03	7.09E-06	1.39E-12	2.45E-13	1.18E-20	6.27E-14	8.09E-23	1.55E-21	1.97E-20	6.75E-25	5.42E-18	2.35E-01	4.31E-22	2.99E-08	1.37E-08	1.33E-13	1.16E-22	2.26E-34	5.98E-28	2.24E-23	0.00E+00	1.94E-11	3.34E-04	5.03E-02	0.00E+00	0.00E+00	2.92E-02	2.85E-02	4.69E-12
7.12E-09	900.042	1.22E+19	0.00E+00	1.13E-01	6.76E+05	0.00E+00	2.56E-10	1.44E+05	5.08E-01	1.80E+05	9.24E-01	4.44E-05	4.40E-02	5.38E-05	2.63E-02	4.92E-01	6.78E-02	7.60E-02	3.03E-02	0.00E+00	1.63E-03	7.28E-06	1.46E-12	2.56E-13	1.25E-20	6.61E-14	8.76E-23	1.61E-21	2.08E-20	7.23E-25	5.57E-18	2.41E-01	4.67E-22	3.07E-08	1.41E-08	1.37E-13	1.19E-22	2.41E-34	6.31E-28	2.36E-23	0.00E+00	2.05E-11	3.43E-04	5.17E-02	0.00E+00	0.00E+00	3.00E-02	2.92E-02	4.94E-12
7.13E-09	900.044	1.22E+19	0.00E+00	1.16E-01	6.76E+05	0.00E+00	2.70E-10	1.44E+05	5.21E-01	1.80E+05	9.49E-01	4.56E-05	4.51E-02	5.53E-05	2.70E-02	5.05E-01	6.96E-02	7.81E-02	3.11E-02	0.00E+00	1.67E-03	7.48E-06	1.54E-12	2.68E-13	1.31E-20	6.97E-14	9.48E-23	1.67E-21	2.20E-20	7.75E-25	5.72E-18	2.48E-01	5.05E-22	3.15E-08	1.45E-08	1.41E-13	1.22E-22	2.57E-34	6.65E-28	2.49E-23	0.00E+00	2.16E-11	3.52E-04	5.31E-02	0.00E+00	0.00E+00	3.08E-02	3.00E-02	5.21E-12
7.14E-09	900.045	1.22E+19	0.00E+00	1.19E-01	6.76E+05	0.00E+00	2.84E-10	1.44E+05	5.35E-01	1.80E+05	9.74E-01	4.68E-05	4.63E-02	5.68E-05	2.78E-02	5.19E-01	7.15E-02	8.02E-02	3.19E-02	0.00E+00	1.71E-03	7.68E-06	1.63E-12	2.80E-13	1.38E-20	7.35E-14	1.03E-22	1.74E-21	2.31E-20	8.30E-25	5.87E-18	2.54E-01	5.47E-22	3.24E-08	1.48E-08	1.44E-13	1.26E-22	2.73E-34	7.02E-28	2.63E-23	0.00E+00	2.28E-11	3.62E-04	5.45E-02	0.00E+00	0.00E+00	3.16E-02	3.08E-02	5.50E-12
7.15E-09	900.046	1.22E+19	0.00E+00	1.22E-01	6.76E+05	0.00E+00	3.00E-10	1.44E+05	5.50E-01	1.80E+05	1.00E+00	4.80E-05	4.76E-02	5.83E-05	2.85E-02	5.33E-01	7.34E-02	8.23E-02	3.28E-02	0.00E+00	1.76E-03	7.89E-06	1.71E-12	2.93E-13	1.46E-20	7.75E-14	1.11E-22	1.81E-21	2.44E-20	8.89E-25	6.03E-18	2.61E-01	5.92E-22	3.33E-08	1.52E-08	1.48E-13	1.29E-22	2.91E-34	7.40E-28	2.77E-23	0.00E+00	2.40E-11	3.72E-04	5.60E-02	0.00E+00	0.00E+00	3.25E-02	3.16E-02	5.79E-12
7.16E-09	900.047	1.22E+19	0.00E+00	1.26E-01	6.76E+05	0.00E+00	3.16E-10	1.44E+05	5.64E-01	1.80E+05	1.03E+00	4.93E-05	4.89E-02	5.99E-05	2.93E-02	5.47E-01	7.54E-02	8.45E-02	3.37E-02	0.00E+00	1.81E-03	8.10E-06	1.81E-12	3.06E-13	1.54E-20	8.17E-14	1.20E-22	1.88E-21	2.57E-20	9.53E-25	6.20E-18	2.68E-01	6.42E-22	3.42E-08	1.57E-08	1.52E-13	1.33E-22	3.10E-34	7.80E-28	2.92E-23	0.00E+00	2.53E-11	3.82E-04	5.75E-02	0.00E+00	0.00E+00	3.33E-02	3.25E-02	6.11E-12
7.17E-09	900.049	1.22E+19	0.00E+00	1.29E-01	6.76E+05	0.00E+00	3.33E-10	1.44E+05	5.80E-01	1.80E+05	1.05E+00	5.07E-05	5.02E-02	6.15E-05	3.01E-02	5.62E-01	7.74E-02	8.68E-02	3.46E-02	0.00E+00	1.86E-03	8.32E-06	1.91E-12	3.20E-13	1.62E-20	8.62E-14	1.30E-22	1.95E-21	2.71E-20	1.02E-24	6.36E-18	2.75E-01	6.95E-22	3.51E-08	1.61E-08	1.56E-13	1.37E-22	3.31E-34	8.23E-28	3.08E-23	0.00E+00	2.67E-11	3.92E-04	5.90E-02	0.00E+00	0.00E+00	3.42E-02	3.34E-02	6.44E-12
7.18E-09	900.05	1.22E+19	0.00E+00	1.33E-01	6.76E+05	0.00E+00	3.51E-10	1.44E+05	5.95E-01	1.80E+05	1.08E+00	5.20E-05	5.15E-02	6.31E-05	3.09E-02	5.77E-01	7.95E-02	8.91E-02	3.55E-02	0.00E+00	1.91E-03	8.54E-06	2.01E-12	3.35E-13	1.71E-20	9.09E-14	1.41E-22	2.03E-21	2.86E-20	1.10E-24	6.53E-18	2.83E-01	7.52E-22	3.60E-08	1.65E-08	1.61E-13	1.41E-22	3.52E-34	8.68E-28	3.25E-23	0.00E+00	2.81E-11	4.02E-04	6.06E-02	0.00E+00	0.00E+00	3.52E-02	3.43E-02	6.80E-12
7.19E-09	900.051	1.22E+19	0.00E+00	1.36E-01	6.76E+05	0.00E+00	3.70E-10	1.44E+05	6.11E-01	1.80E+05	1.11E+00	5.34E-05	5.29E-02	6.48E-05	3.17E-02	5.92E-01	8.17E-02	9.15E-02	3.65E-02	0.00E+00	1.96E-03	8.77E-06	2.12E-12	3.51E-13	1.81E-20	9.58E-14	1.53E-22	2.11E-21	3.02E-20	1.17E-24	6.71E-18	2.90E-01	8.15E-22	3.70E-08	1.70E-08	1.65E-13	1.45E-22	3.76E-34	9.15E-28	3.43E-23	0.00E+00	2.97E-11	4.13E-04	6.22E-02	0.00E+00	0.00E+00	3.61E-02	3.52E-02	7.17E-12
7.20E-09	900.053	1.22E+19	0.00E+00	1.40E-01	6.76E+05	0.00E+00	3.91E-10	1.44E+05	6.28E-01	1.80E+05	1.14E+00	5.49E-05	5.44E-02	6.66E-05	3.26E-02	6.08E-01	8.38E-02	9.40E-02	3.75E-02	0.00E+00	2.01E-03	9.01E-06	2.24E-12	3.67E-13	1.90E-20	1.01E-13	1.66E-22	2.20E-21	3.18E-20	1.26E-24	6.89E-18	2.98E-01	8.82E-22	3.80E-08	1.74E-08	1.69E-13	1.49E-22	4.01E-34	9.65E-28	3.61E-23	0.00E+00	3.13E-11	4.24E-04	6.39E-02	0.00E+00	0.00E+00	3.71E-02	3.61E-02	7.56E-12
7.21E-09	900.054	1.22E+19	0.00E+00	1.43E-01	6.76E+05	0.00E+00	4.12E-10	1.44E+05	6.45E-01	1.80E+05	1.17E+00	5.63E-05	5.58E-02	6.83E-05	3.34E-02	6.25E-01	8.61E-02	9.65E-02	3.85E-02	0.00E+00	2.06E-03	9.25E-06	2.36E-12	3.85E-13	2.01E-20	1.07E-13	1.79E-22	2.29E-21	3.36E-20	1.35E-24	7.08E-18	3.06E-01	9.55E-22	3.90E-08	1.79E-08	1.74E-13	1.53E-22	4.27E-34	1.02E-27	3.81E-23	0.00E+00	3.30E-11	4.36E-04	6.56E-02	0.00E+00	0.00E+00	3.81E-02	3.71E-02	7.97E-12
7.22E-09	900.055	1.22E+19	0.00E+00	1.47E-01	6.76E+05	0.00E+00	4.34E-10	1.44E+05	6.62E-01	1.80E+05	1.20E+00	5.79E-05	5.73E-02	7.02E-05	3.43E-02	6.41E-01	8.84E-02	9.91E-02	3.95E-02	0.00E+00	2.12E-03	9.50E-06	2.49E-12	4.03E-13	2.12E-20	1.12E-13	1.94E-22	2.38E-21	3.54E-20	1.45E-24	7.27E-18	3.14E-01	1.03E-21	4.01E-08	1.84E-08	1.79E-13	1.57E-22	4.55E-34	1.07E-27	4.02E-23	0.00E+00	3.48E-11	4.47E-04	6.74E-02	0.00E+00	0.00E+00	3.91E-02	3.81E-02	8.40E-12
7.23E-09	900.057	1.22E+19	0.00E+00	1.51E-01	6.76E+05	0.00E+00	4.58E-10	1.44E+05	6.80E-01	1.80E+05	1.24E+00	5.94E-05	5.89E-02	7.21E-05	3.53E-02	6.59E-01	9.08E-02	1.02E-01	4.06E-02	0.00E+00	2.18E-03	9.75E-06	2.62E-12	4.22E-13	2.23E-20	1.18E-13	2.10E-22	2.47E-21	3.73E-20	1.56E-24	7.47E-18	3.23E-01	1.12E-21	4.11E-08	1.89E-08	1.83E-13	1.62E-22	4.86E-34	1.13E-27	4.24E-23	0.00E+00	3.67E-11	4.59E-04	6.92E-02	0.00E+00	0.00E+00	4.02E-02	3.91E-02	8.86E-12
7.24E-09	900.058	1.22E+19	0.00E+00	1.55E-01	6.76E+05	0.00E+00	4.83E-10	1.44E+05	6.98E-01	1.80E+05	1.27E+00	6.10E-05	6.04E-02	7.40E-05	3.62E-02	6.76E-01	9.32E-02	1.05E-01	4.17E-02	0.00E+00	2.24E-03	1.00E-05	2.76E-12	4.42E-13	2.36E-20	1.25E-13	2.28E-22	2.58E-21	3.94E-20	1.67E-24	7.67E-18	3.31E-01	1.21E-21	4.22E-08	1.94E-08	1.88E-13	1.66E-22	5.18E-34	1.19E-27	4.47E-23	0.00E+00	3.87E-11	4.72E-04	7.11E-02	0.00E+00	0.00E+00	4.12E-02	4.02E-02	9.34E-12
7.25E-09	900.06	1.22E+19	0.00E+00	1.60E-01	6.76E+05	0.00E+00	5.09E-10	1.44E+05	7.17E-01	1.80E+05	1.30E+00	6.27E-05	6.21E-02	7.60E-05	3.72E-02	6.95E-01	9.57E-02	1.07E-01	4.28E-02	0.00E+00	2.30E-03	1.03E-05	2.92E-12	4.63E-13	2.48E-20	1.32E-13	2.47E-22	2.68E-21	4.15E-20	1.79E-24	7.87E-18	3.40E-01	1.31E-21	4.34E-08	1.99E-08	1.93E-13	1.71E-22	5.53E-34	1.26E-27	4.71E-23	0.00E+00	4.08E-11	4.85E-04	7.30E-02	0.00E+00	0.00E+00	4.23E-02	4.13E-02	9.85E-12
7.26E-09	900.062	1.22E+19	0.00E+00	1.64E-01	6.76E+05	0.00E+00	5.37E-10	1.44E+05	7.36E-01	1.80E+05	1.34E+00	6.43E-05	6.37E-02	7.80E-05	3.82E-02	7.13E-01	9.83E-02	1.10E-01	4.39E-02	0.00E+00	2.36E-03	1.06E-05	3.07E-12	4.85E-13	2.62E-20	1.39E-13	2.67E-22	2.79E-21	4.38E-20	1.92E-24	8.09E-18	3.50E-01	1.42E-21	4.45E-08	2.04E-08	1.99E-13	1.76E-22	5.90E-34	1.33E-27	4.97E-23	0.00E+00	4.30E-11	4.98E-04	7.50E-02	0.00E+00	0.00E+00	4.35E-02	4.24E-02	1.04E-11
7.27E-09	900.063	1.22E+19	0.00E+00	1.68E-01	6.76E+05	0.00E+00	5.66E-10	1.44E+05	7.56E-01	1.80E+05	1.38E+00	6.61E-05	6.54E-02	8.01E-05	3.92E-02	7.32E-01	1.01E-01	1.13E-01	4.51E-02	0.00E+00	2.42E-03	1.08E-05	3.24E-12	5.08E-13	2.76E-20	1.47E-13	2.89E-22	2.91E-21	4.62E-20	2.07E-24	8.31E-18	3.59E-01	1.54E-21	4.57E-08	2.10E-08	2.04E-13	1.81E-22	6.30E-34	1.40E-27	5.24E-23	0.00E+00	4.54E-11	5.11E-04	7.70E-02	0.00E+00	0.00E+00	4.47E-02	4.35E-02	1.10E-11
7.28E-09	900.065	1.22E+19	0.00E+00	1.73E-01	6.76E+05	0.00E+00	5.97E-10	1.44E+05	7.76E-01	1.80E+05	1.41E+00	6.79E-05	6.72E-02	8.23E-05	4.03E-02	7.52E-01	1.04E-01	1.16E-01	4.63E-02	0.00E+00	2.49E-03	1.11E-05	3.42E-12	5.33E-13	2.91E-20	1.55E-13	3.13E-22	3.03E-21	4.87E-20	2.22E-24	8.53E-18	3.69E-01	1.67E-21	4.70E-08	2.15E-08	2.09E-13	1.86E-22	6.73E-34	1.48E-27	5.53E-23	0.00E+00	4.79E-11	5.25E-04	7.90E-02	0.00E+00	0.00E+00	4.59E-02	4.47E-02	1.16E-11
7.29E-09	900.067	1.22E+19	0.00E+00	1.77E-01	6.76E+05	0.00E+00	6.30E-10	1.44E+05	7.97E-01	1.80E+05	1.45E+00	6.97E-05	6.90E-02	8.45E-05	4.13E-02	7.72E-01	1.06E-01	1.19E-01	4.76E-02	0.00E+00	2.55E-03	1.14E-05	3.61E-12	5.58E-13	3.07E-20	1.63E-13	3.39E-22	3.15E-21	5.13E-20	2.38E-24	8.76E-18	3.78E-01	1.81E-21	4.82E-08	2.21E-08	2.15E-13	1.92E-22	7.18E-34	1.56E-27	5.83E-23	0.00E+00	5.05E-11	5.39E-04	8.12E-02	0.00E+00	0.00E+00	4.71E-02	4.59E-02	1.22E-11
7.30E-09	900.068	1.22E+19	0.00E+00	1.82E-01	6.76E+05	0.00E+00	6.64E-10	1.44E+05	8.18E-01	1.80E+05	1.49E+00	7.16E-05	7.09E-02	8.68E-05	4.25E-02	7.93E-01	1.09E-01	1.23E-01	4.88E-02	0.00E+00	2.62E-03	1.17E-05	3.80E-12	5.85E-13	3.24E-20	1.72E-13	3.67E-22	3.29E-21	5.41E-20	2.56E-24	9.00E-18	3.89E-01	1.96E-21	4.95E-08	2.27E-08	2.21E-13	1.97E-22	7.67E-34	1.64E-27	6.14E-23	0.00E+00	5.32E-11	5.53E-04	8.33E-02	0.00E+00	0.00E+00	4.84E-02	4.71E-02	1.28E-11
7.31E-09	900.07	1.22E+19	0.00E+00	1.87E-01	6.76E+05	0.00E+00	7.00E-10	1.44E+05	8.40E-01	1.80E+05	1.53E+00	7.35E-05	7.28E-02	8.91E-05	4.36E-02	8.14E-01	1.12E-01	1.26E-01	5.02E-02	0.00E+00	2.69E-03	1.21E-05	4.01E-12	6.14E-13	3.42E-20	1.81E-13	3.98E-22	3.42E-21	5.71E-20	2.75E-24	9.24E-18	3.99E-01	2.12E-21	5.09E-08	2.33E-08	2.27E-13	2.03E-22	8.20E-34	1.73E-27	6.48E-23	0.00E+00	5.61E-11	5.68E-04	8.56E-02	0.00E+00	0.00E+00	4.97E-02	4.84E-02	1.35E-11
7.32E-09	900.072	1.22E+19	0.00E+00	1.92E-01	6.76E+05	0.00E+00	7.38E-10	1.44E+05	8.63E-01	1.80E+05	1.57E+00	7.55E-05	7.47E-02	9.15E-05	4.48E-02	8.36E-01	1.15E-01	1.29E-01	5.15E-02	0.00E+00	2.77E-03	1.24E-05	4.23E-12	6.43E-13	3.60E-20	1.91E-13	4.30E-22	3.57E-21	6.02E-20	2.95E-24	9.49E-18	4.10E-01	2.29E-21	5.22E-08	2.39E-08	2.33E-13	2.09E-22	8.76E-34	1.82E-27	6.83E-23	0.00E+00	5.92E-11	5.83E-04	8.79E-02	0.00E+00	0.00E+00	5.10E-02	4.97E-02	1.43E-11
7.33E-09	900.074	1.22E+19	0.00E+00	1.97E-01	6.76E+05	0.00E+00	7.78E-10	1.44E+05	8.86E-01	1.80E+05	1.61E+00	7.75E-05	7.67E-02	9.40E-05	4.60E-02	8.59E-01	1.18E-01	1.33E-01	5.29E-02	0.00E+00	2.84E-03	1.27E-05	4.46E-12	6.75E-13	3.80E-20	2.01E-13	4.66E-22	3.72E-21	6.35E-20	3.17E-24	9.75E-18	4.21E-01	2.48E-21	5.36E-08	2.46E-08	2.39E-13	2.15E-22	9.36E-34	1.92E-27	7.21E-23	0.00E+00	6.24E-11	5.99E-04	9.03E-02	0.00E+00	0.00E+00	5.24E-02	5.10E-02	1.51E-11
7.34E-09	900.076	1.22E+19	0.00E+00	2.03E-01	6.76E+05	0.00E+00	8.21E-10	1.44E+05	9.10E-01	1.80E+05	1.66E+00	7.96E-05	7.88E-02	9.65E-05	4.72E-02	8.82E-01	1.22E-01	1.36E-01	5.43E-02	0.00E+00	2.92E-03	1.31E-05	4.70E-12	7.07E-13	4.01E-20	2.12E-13	5.05E-22	3.88E-21	6.69E-20	3.41E-24	1.00E-17	4.32E-01	2.69E-21	5.51E-08	2.52E-08	2.46E-13	2.21E-22	1.00E-33	2.03E-27	7.60E-23	0.00E+00	6.58E-11	6.15E-04	9.27E-02	0.00E+00	0.00E+00	5.38E-02	5.24E-02	1.59E-11
7.35E-09	900.078	1.22E+19	0.00E+00	2.08E-01	6.76E+05	0.00E+00	8.65E-10	1.44E+05	9.35E-01	1.80E+05	1.70E+00	8.17E-05	8.09E-02	9.91E-05	4.85E-02	9.06E-01	1.25E-01	1.40E-01	5.58E-02	0.00E+00	3.00E-03	1.34E-05	4.96E-12	7.42E-13	4.22E-20	2.24E-13	5.47E-22	4.05E-21	7.06E-20	3.67E-24	1.03E-17	4.44E-01	2.91E-21	5.66E-08	2.59E-08	2.52E-13	2.28E-22	1.07E-33	2.14E-27	8.01E-23	0.00E+00	6.94E-11	6.32E-04	9.52E-02	0.00E+00	0.00E+00	5.52E-02	5.38E-02	1.68E-11
7.36E-09	900.08	1.22E+19	0.00E+00	2.14E-01	6.76E+05	0.00E+00	9.12E-10	1.44E+05	9.60E-01	1.80E+05	1.75E+00	8.39E-05	8.31E-02	1.02E-04	4.98E-02	9.30E-01	1.28E-01	1.44E-01	5.73E-02	0.00E+00	3.08E-03	1.38E-05	5.23E-12	7.78E-13	4.46E-20	2.36E-13	5.92E-22	4.22E-21	7.44E-20	3.94E-24	1.06E-17	4.56E-01	3.15E-21	5.81E-08	2.66E-08	2.59E-13	2.35E-22	1.14E-33	2.26E-27	8.45E-23	0.00E+00	7.32E-11	6.49E-04	9.77E-02	0.00E+00	0.00E+00	5.67E-02	5.53E-02	1.77E-11
7.37E-09	900.082	1.22E+19	0.00E+00	2.19E-01	6.76E+05	0.00E+00	9.62E-10	1.44E+05	9.86E-01	1.80E+05	1.79E+00	8.62E-05	8.53E-02	1.05E-04	5.11E-02	9.55E-01	1.32E-01	1.48E-01	5.88E-02	0.00E+00	3.16E-03	1.41E-05	5.51E-12	8.17E-13	4.70E-20	2.49E-13	6.41E-22	4.40E-21	7.85E-20	4.24E-24	1.08E-17	4.68E-01	3.42E-21	5.96E-08	2.73E-08	2.66E-13	2.41E-22	1.22E-33	2.38E-27	8.91E-23	0.00E+00	7.72E-11	6.66E-04	1.00E-01	0.00E+00	0.00E+00	5.82E-02	5.67E-02	1.86E-11
7.38E-09	900.085	1.22E+19	0.00E+00	2.25E-01	6.76E+05	0.00E+00	1.01E-09	1.44E+05	1.01E+00	1.80E+05	1.84E+00	8.85E-05	8.76E-02	1.07E-04	5.25E-02	9.81E-01	1.35E-01	1.52E-01	6.04E-02	0.00E+00	3.24E-03	1.45E-05	5.81E-12	8.57E-13	4.95E-20	2.63E-13	6.94E-22	4.59E-21	8.28E-20	4.56E-24	1.11E-17	4.81E-01	3.70E-21	6.13E-08	2.81E-08	2.73E-13	2.49E-22	1.31E-33	2.51E-27	9.40E-23	0.00E+00	8.14E-11	6.84E-04	1.03E-01	0.00E+00	0.00E+00	5.98E-02	5.83E-02	1.96E-11
7.39E-09	900.087	1.22E+19	0.00E+00	2.31E-01	6.76E+05	0.00E+00	1.07E-09	1.44E+05	1.04E+00	1.80E+05	1.89E+00	9.09E-05	9.00E-02	1.10E-04	5.39E-02	1.01E+00	1.39E-01	1.56E-01	6.20E-02	0.00E+00	3.33E-03	1.49E-05	6.13E-12	8.99E-13	5.23E-20	2.77E-13	7.52E-22	4.79E-21	8.73E-20	4.90E-24	1.14E-17	4.94E-01	4.01E-21	6.29E-08	2.88E-08	2.80E-13	2.56E-22	1.40E-33	2.65E-27	9.91E-23	0.00E+00	8.58E-11	7.03E-04	1.06E-01	0.00E+00	0.00E+00	6.14E-02	5.98E-02	2.07E-11
7.40E-09	900.089	1.22E+19	0.00E+00	2.38E-01	6.76E+05	0.00E+00	1.13E-09	1.44E+05	1.07E+00	1.80E+05	1.94E+00	9.33E-05	9.24E-02	1.13E-04	5.54E-02	1.03E+00	1.43E-01	1.60E-01	6.37E-02	0.00E+00	3.42E-03	1.53E-05	6.47E-12	9.43E-13	5.51E-20	2.92E-13	8.14E-22	5.00E-21	9.20E-20	5.28E-24	1.17E-17	5.07E-01	4.34E-21	6.46E-08	2.96E-08	2.88E-13	2.64E-22	1.50E-33	2.79E-27	1.04E-22	0.00E+00	9.05E-11	7.21E-04	1.09E-01	0.00E+00	0.00E+00	6.31E-02	6.14E-02	2.18E-11
7.41E-09	900.092	1.22E+19	0.00E+00	2.44E-01	6.76E+05	0.00E+00	1.19E-09	1.44E+05	1.10E+00	1.80E+05	1.99E+00	9.58E-05	9.49E-02	1.16E-04	5.68E-02	1.06E+00	1.46E-01	1.64E-01	6.54E-02	0.00E+00	3.51E-03	1.57E-05	6.82E-12	9.90E-13	5.81E-20	3.08E-13	8.81E-22	5.22E-21	9.71E-20	5.68E-24	1.21E-17	5.20E-01	4.70E-21	6.63E-08	3.04E-08	2.96E-13	2.72E-22	1.60E-33	2.94E-27	1.10E-22	0.00E+00	9.54E-11	7.41E-04	1.12E-01	0.00E+00	0.00E+00	6.48E-02	6.31E-02	2.30E-11
7.42E-09	900.094	1.22E+19	0.00E+00	2.51E-01	6.76E+05	0.00E+00	1.25E-09	1.44E+05	1.13E+00	1.80E+05	2.05E+00	9.84E-05	9.75E-02	1.19E-04	5.84E-02	1.09E+00	1.50E-01	1.69E-01	6.72E-02	0.00E+00	3.61E-03	1.62E-05	7.19E-12	1.04E-12	6.13E-20	3.25E-13	9.55E-22	5.45E-21	1.02E-19	6.11E-24	1.24E-17	5.34E-01	5.09E-21	6.81E-08	3.12E-08	3.04E-13	2.80E-22	1.71E-33	3.10E-27	1.16E-22	0.00E+00	1.01E-10	7.61E-04	1.15E-01	0.00E+00	0.00E+00	6.65E-02	6.48E-02	2.43E-11
7.43E-09	900.097	1.22E+19	0.00E+00	2.57E-01	6.76E+05	0.00E+00	1.32E-09	1.44E+05	1.16E+00	1.80E+05	2.10E+00	1.01E-04	1.00E-01	1.23E-04	5.99E-02	1.12E+00	1.54E-01	1.73E-01	6.90E-02	0.00E+00	3.70E-03	1.66E-05	7.58E-12	1.09E-12	6.46E-20	3.43E-13	1.03E-21	5.69E-21	1.08E-19	6.57E-24	1.27E-17	5.49E-01	5.51E-21	7.00E-08	3.21E-08	3.12E-13	2.89E-22	1.83E-33	3.27E-27	1.23E-22	0.00E+00	1.06E-10	7.81E-04	1.18E-01	0.00E+00	0.00E+00	6.83E-02	6.65E-02	2.56E-11
7.44E-09	900.099	1.22E+19	0.00E+00	2.64E-01	6.76E+05	0.00E+00	1.39E-09	1.44E+05	1.19E+00	1.80E+05	2.16E+00	1.04E-04	1.03E-01	1.26E-04	6.16E-02	1.15E+00	1.59E-01	1.78E-01	7.08E-02	0.00E+00	3.80E-03	1.70E-05	8.00E-12	1.15E-12	6.82E-20	3.61E-13	1.12E-21	5.94E-21	1.14E-19	7.07E-24	1.31E-17	5.64E-01	5.96E-21	7.18E-08	3.29E-08	3.20E-13	2.97E-22	1.96E-33	3.45E-27	1.29E-22	0.00E+00	1.12E-10	8.02E-04	1.21E-01	0.00E+00	0.00E+00	7.01E-02	6.83E-02	2.70E-11
7.45E-09	900.102	1.22E+19	0.00E+00	2.71E-01	6.76E+05	0.00E+00	1.47E-09	1.44E+05	1.22E+00	1.80E+05	2.22E+00	1.07E-04	1.06E-01	1.29E-04	6.32E-02	1.18E+00	1.63E-01	1.83E-01	7.27E-02	0.00E+00	3.91E-03	1.75E-05	8.43E-12	1.20E-12	7.19E-20	3.81E-13	1.21E-21	6.21E-21	1.20E-19	7.61E-24	1.34E-17	5.79E-01	6.46E-21	7.38E-08	3.38E-08	3.29E-13	3.07E-22	2.10E-33	3.64E-27	1.36E-22	0.00E+00	1.18E-10	8.24E-04	1.24E-01	0.00E+00	0.00E+00	7.20E-02	7.02E-02	2.85E-11
7.46E-09	900.105	1.22E+19	0.00E+00	2.79E-01	6.76E+05	0.00E+00	1.55E-09	1.44E+05	1.25E+00	1.80E+05	2.28E+00	1.09E-04	1.08E-01	1.33E-04	6.49E-02	1.21E+00	1.67E-01	1.87E-01	7.47E-02	0.00E+00	4.01E-03	1.80E-05	8.89E-12	1.26E-12	7.58E-20	4.02E-13	1.31E-21	6.49E-21	1.27E-19	8.20E-24	1.38E-17	5.94E-01	6.99E-21	7.58E-08	3.47E-08	3.38E-13	3.16E-22	2.25E-33	3.84E-27	1.44E-22	0.00E+00	1.24E-10	8.46E-04	1.27E-01	0.00E+00	0.00E+00	7.39E-02	7.20E-02	3.00E-11
7.47E-09	900.108	1.22E+19	0.00E+00	2.86E-01	6.76E+05	0.00E+00	1.64E-09	1.44E+05	1.29E+00	1.80E+05	2.34E+00	1.12E-04	1.11E-01	1.36E-04	6.67E-02	1.25E+00	1.72E-01	1.92E-01	7.67E-02	0.00E+00	4.12E-03	1.84E-05	9.38E-12	1.33E-12	7.99E-20	4.24E-13	1.42E-21	6.78E-21	1.33E-19	8.82E-24	1.42E-17	6.10E-01	7.57E-21	7.78E-08	3.57E-08	3.47E-13	3.26E-22	2.41E-33	4.05E-27	1.52E-22	0.00E+00	1.31E-10	8.69E-04	1.31E-01	0.00E+00	0.00E+00	7.59E-02	7.40E-02	3.17E-11
7.48E-09	900.11	1.22E+19	0.00E+00	2.94E-01	6.76E+05	0.00E+00	1.72E-09	1.44E+05	1.32E+00	1.80E+05	2.40E+00	1.15E-04	1.14E-01	1.40E-04	6.84E-02	1.28E+00	1.76E-01	1.98E-01	7.88E-02	0.00E+00	4.23E-03	1.89E-05	9.89E-12	1.39E-12	8.43E-20	4.47E-13	1.54E-21	7.08E-21	1.41E-19	9.50E-24	1.45E-17	6.27E-01	8.20E-21	7.99E-08	3.66E-08	3.56E-13	3.36E-22	2.58E-33	4.27E-27	1.60E-22	0.00E+00	1.38E-10	8.92E-04	1.34E-01	0.00E+00	0.00E+00	7.80E-02	7.60E-02	3.34E-11
7.49E-09	900.113	1.22E+19	0.00E+00	3.02E-01	6.76E+05	0.00E+00	1.82E-09	1.44E+05	1.36E+00	1.80E+05	2.47E+00	1.18E-04	1.17E-01	1.44E-04	7.03E-02	1.31E+00	1.81E-01	2.03E-01	8.09E-02	0.00E+00	4.34E-03	1.94E-05	1.04E-11	1.46E-12	8.89E-20	4.71E-13	1.67E-21	7.40E-21	1.48E-19	1.02E-23	1.49E-17	6.44E-01	8.88E-21	8.20E-08	3.76E-08	3.66E-13	3.47E-22	2.77E-33	4.50E-27	1.68E-22	0.00E+00	1.46E-10	9.16E-04	1.38E-01	0.00E+00	0.00E+00	8.01E-02	7.80E-02	3.52E-11
7.50E-09	900.116	1.22E+19	0.00E+00	3.10E-01	6.76E+05	0.00E+00	1.92E-09	1.44E+05	1.39E+00	1.80E+05	2.53E+00	1.22E-04	1.21E-01	1.48E-04	7.22E-02	1.35E+00	1.86E-01	2.08E-01	8.31E-02	0.00E+00	4.46E-03	2.00E-05	1.10E-11	1.54E-12	9.37E-20	4.97E-13	1.80E-21	7.74E-21	1.56E-19	1.10E-23	1.53E-17	6.61E-01	9.62E-21	8.43E-08	3.86E-08	3.76E-13	3.58E-22	2.97E-33	4.75E-27	1.78E-22	0.00E+00	1.54E-10	9.41E-04	1.42E-01	0.00E+00	0.00E+00	8.22E-02	8.01E-02	3.71E-11
7.51E-09	900.12	1.22E+19	0.00E+00	3.18E-01	6.76E+05	0.00E+00	2.02E-09	1.44E+05	1.43E+00	1.80E+05	2.60E+00	1.25E-04	1.24E-01	1.52E-04	7.41E-02	1.38E+00	1.91E-01	2.14E-01	8.53E-02	0.00E+00	4.58E-03	2.05E-05	1.16E-11	1.61E-12	9.89E-20	5.24E-13	1.95E-21	8.09E-21	1.65E-19	1.19E-23	1.58E-17	6.79E-01	1.04E-20	8.65E-08	3.96E-08	3.86E-13	3.69E-22	3.18E-33	5.01E-27	1.87E-22	0.00E+00	1.62E-10	9.66E-04	1.46E-01	0.00E+00	0.00E+00	8.44E-02	8.23E-02	3.92E-11
7.52E-09	900.123	1.22E+19	0.00E+00	3.27E-01	6.76E+05	0.00E+00	2.13E-09	1.44E+05	1.47E+00	1.80E+05	2.67E+00	1.28E-04	1.27E-01	1.56E-04	7.61E-02	1.42E+00	1.96E-01	2.20E-01	8.76E-02	0.00E+00	4.70E-03	2.11E-05	1.22E-11	1.70E-12	1.04E-19	5.53E-13	2.12E-21	8.46E-21	1.74E-19	1.28E-23	1.62E-17	6.97E-01	1.13E-20	8.88E-08	4.07E-08	3.96E-13	3.81E-22	3.41E-33	5.28E-27	1.98E-22	0.00E+00	1.71E-10	9.92E-04	1.49E-01	0.00E+00	0.00E+00	8.67E-02	8.45E-02	4.13E-11
7.53E-09	900.126	1.22E+19	0.00E+00	3.35E-01	6.76E+05	0.00E+00	2.25E-09	1.44E+05	1.51E+00	1.80E+05	2.74E+00	1.32E-04	1.30E-01	1.60E-04	7.82E-02	1.46E+00	2.01E-01	2.26E-01	8.99E-02	0.00E+00	4.83E-03	2.16E-05	1.29E-11	1.78E-12	1.10E-19	5.83E-13	2.29E-21	8.85E-21	1.84E-19	1.38E-23	1.66E-17	7.16E-01	1.22E-20	9.12E-08	4.18E-08	4.07E-13	3.93E-22	3.66E-33	5.57E-27	2.08E-22	0.00E+00	1.80E-10	1.02E-03	1.53E-01	0.00E+00	0.00E+00	8.90E-02	8.68E-02	4.36E-11
7.54E-09	900.13	1.22E+19	0.00E+00	3.45E-01	6.76E+05	0.00E+00	2.37E-09	1.44E+05	1.55E+00	1.80E+05	2.82E+00	1.35E-04	1.34E-01	1.64E-04	8.03E-02	1.50E+00	2.07E-01	2.32E-01	9.24E-02	0.00E+00	4.96E-03	2.22E-05	1.36E-11	1.87E-12	1.16E-19	6.14E-13	2.48E-21	9.26E-21	1.94E-19	1.48E-23	1.71E-17	7.35E-01	1.32E-20	9.37E-08	4.29E-08	4.18E-13	4.06E-22	3.92E-33	5.87E-27	2.20E-22	0.00E+00	1.90E-10	1.05E-03	1.58E-01	0.00E+00	0.00E+00	9.14E-02	8.91E-02	4.59E-11
7.55E-09	900.133	1.22E+19	0.00E+00	3.54E-01	6.76E+05	0.00E+00	2.50E-09	1.44E+05	1.59E+00	1.80E+05	2.89E+00	1.39E-04	1.38E-01	1.68E-04	8.24E-02	1.54E+00	2.12E-01	2.38E-01	9.48E-02	0.00E+00	5.10E-03	2.28E-05	1.43E-11	1.97E-12	1.22E-19	6.48E-13	2.69E-21	9.68E-21	2.04E-19	1.60E-23	1.75E-17	7.55E-01	1.43E-20	9.62E-08	4.41E-08	4.29E-13	4.20E-22	4.21E-33	6.19E-27	2.32E-22	0.00E+00	2.01E-10	1.07E-03	1.62E-01	0.00E+00	0.00E+00	9.39E-02	9.15E-02	4.84E-11
7.56E-09	900.137	1.22E+19	0.00E+00	3.63E-01	6.76E+05	0.00E+00	2.64E-09	1.44E+05	1.63E+00	1.80E+05	2.97E+00	1.43E-04	1.41E-01	1.73E-04	8.46E-02	1.58E+00	2.18E-01	2.44E-01	9.74E-02	0.00E+00	5.23E-03	2.34E-05	1.51E-11	2.07E-12	1.29E-19	6.83E-13	2.91E-21	1.01E-20	2.15E-19	1.72E-23	1.80E-17	7.75E-01	1.55E-20	9.88E-08	4.53E-08	4.41E-13	4.33E-22	4.51E-33	6.53E-27	2.44E-22	0.00E+00	2.12E-10	1.10E-03	1.66E-01	0.00E+00	0.00E+00	9.64E-02	9.39E-02	5.11E-11
7.57E-09	900.14	1.22E+19	0.00E+00	3.73E-01	6.76E+05	0.00E+00	2.78E-09	1.44E+05	1.68E+00	1.80E+05	3.05E+00	1.47E-04	1.45E-01	1.78E-04	8.69E-02	1.62E+00	2.24E-01	2.51E-01	1.00E-01	0.00E+00	5.37E-03	2.40E-05	1.59E-11	2.17E-12	1.36E-19	7.21E-13	3.15E-21	1.06E-20	2.27E-19	1.86E-23	1.85E-17	7.96E-01	1.68E-20	1.01E-07	4.65E-08	4.52E-13	4.48E-22	4.84E-33	6.89E-27	2.58E-22	0.00E+00	2.23E-10	1.13E-03	1.71E-01	0.00E+00	0.00E+00	9.90E-02	9.65E-02	5.39E-11
7.58E-09	900.144	1.22E+19	0.00E+00	3.83E-01	6.76E+05	0.00E+00	2.93E-09	1.44E+05	1.72E+00	1.80E+05	3.13E+00	1.50E-04	1.49E-01	1.82E-04	8.92E-02	1.67E+00	2.30E-01	2.58E-01	1.03E-01	0.00E+00	5.52E-03	2.47E-05	1.68E-11	2.29E-12	1.43E-19	7.60E-13	3.41E-21	1.11E-20	2.39E-19	2.00E-23	1.90E-17	8.17E-01	1.82E-20	1.04E-07	4.77E-08	4.65E-13	4.63E-22	5.20E-33	7.26E-27	2.72E-22	0.00E+00	2.35E-10	1.16E-03	1.75E-01	0.00E+00	0.00E+00	1.02E-01	9.91E-02	5.68E-11
7.59E-09	900.148	1.22E+19	0.00E+00	3.93E-01	6.76E+05	0.00E+00	3.09E-09	1.44E+05	1.77E+00	1.80E+05	3.22E+00	1.55E-04	1.53E-01	1.87E-04	9.16E-02	1.71E+00	2.36E-01	2.65E-01	1.05E-01	0.00E+00	5.67E-03	2.54E-05	1.77E-11	2.40E-12	1.51E-19	8.01E-13	3.70E-21	1.16E-20	2.52E-19	2.16E-23	1.95E-17	8.39E-01	1.97E-20	1.07E-07	4.90E-08	4.77E-13	4.78E-22	5.58E-33	7.66E-27	2.87E-22	0.00E+00	2.48E-10	1.19E-03	1.80E-01	0.00E+00	0.00E+00	1.04E-01	1.02E-01	5.99E-11
7.60E-09	900.152	1.22E+19	0.00E+00	4.04E-01	6.76E+05	0.00E+00	3.26E-09	1.44E+05	1.81E+00	1.80E+05	3.30E+00	1.59E-04	1.57E-01	1.92E-04	9.41E-02	1.76E+00	2.42E-01	2.72E-01	1.08E-01	0.00E+00	5.82E-03	2.60E-05	1.87E-11	2.53E-12	1.59E-19	8.45E-13	4.00E-21	1.22E-20	2.66E-19	2.33E-23	2.01E-17	8.62E-01	2.13E-20	1.10E-07	5.04E-08	4.90E-13	4.95E-22	5.99E-33	8.08E-27	3.02E-22	0.00E+00	2.62E-10	1.23E-03	1.85E-01	0.00E+00	0.00E+00	1.07E-01	1.04E-01	6.32E-11
7.61E-09	900.156	1.22E+19	0.00E+00	4.15E-01	6.76E+05	0.00E+00	3.44E-09	1.44E+05	1.86E+00	1.80E+05	3.39E+00	1.63E-04	1.61E-01	1.98E-04	9.66E-02	1.81E+00	2.49E-01	2.79E-01	1.11E-01	0.00E+00	5.98E-03	2.67E-05	1.97E-11	2.66E-12	1.68E-19	8.91E-13	4.33E-21	1.27E-20	2.81E-19	2.51E-23	2.06E-17	8.85E-01	2.31E-20	1.13E-07	5.17E-08	5.03E-13	5.12E-22	6.43E-33	8.52E-27	3.19E-22	0.00E+00	2.76E-10	1.26E-03	1.90E-01	0.00E+00	0.00E+00	1.10E-01	1.07E-01	6.66E-11
7.62E-09	900.16	1.22E+19	0.00E+00	4.26E-01	6.76E+05	0.00E+00	3.62E-09	1.44E+05	1.91E+00	1.80E+05	3.48E+00	1.67E-04	1.66E-01	2.03E-04	9.92E-02	1.85E+00	2.56E-01	2.87E-01	1.14E-01	0.00E+00	6.14E-03	2.75E-05	2.08E-11	2.79E-12	1.77E-19	9.40E-13	4.69E-21	1.33E-20	2.96E-19	2.71E-23	2.12E-17	9.09E-01	2.50E-20	1.16E-07	5.31E-08	5.17E-13	5.30E-22	6.90E-33	8.98E-27	3.36E-22	0.00E+00	2.91E-10	1.29E-03	1.95E-01	0.00E+00	0.00E+00	1.13E-01	1.10E-01	7.02E-11
7.63E-09	900.164	1.22E+19	0.00E+00	4.37E-01	6.76E+05	0.00E+00	3.82E-09	1.44E+05	1.96E+00	1.80E+05	3.58E+00	1.72E-04	1.70E-01	2.08E-04	1.02E-01	1.90E+00	2.63E-01	2.94E-01	1.17E-01	0.00E+00	6.30E-03	2.82E-05	2.19E-11	2.94E-12	1.87E-19	9.91E-13	5.08E-21	1.40E-20	3.12E-19	2.92E-23	2.17E-17	9.33E-01	2.71E-20	1.19E-07	5.45E-08	5.31E-13	5.48E-22	7.41E-33	9.47E-27	3.54E-22	0.00E+00	3.07E-10	1.33E-03	2.00E-01	0.00E+00	0.00E+00	1.16E-01	1.13E-01	7.41E-11
7.64E-09	900.169	1.22E+19	0.00E+00	4.49E-01	6.76E+05	0.00E+00	4.03E-09	1.44E+05	2.02E+00	1.80E+05	3.67E+00	1.76E-04	1.75E-01	2.14E-04	1.05E-01	1.96E+00	2.70E-01	3.02E-01	1.20E-01	0.00E+00	6.47E-03	2.90E-05	2.31E-11	3.09E-12	1.97E-19	1.04E-12	5.50E-21	1.46E-20	3.29E-19	3.15E-23	2.23E-17	9.58E-01	2.93E-20	1.22E-07	5.60E-08	5.45E-13	5.68E-22	7.96E-33	9.99E-27	3.74E-22	0.00E+00	3.24E-10	1.36E-03	2.05E-01	0.00E+00	0.00E+00	1.19E-01	1.16E-01	7.81E-11
7.65E-09	900.173	1.22E+19	0.00E+00	4.61E-01	6.76E+05	0.00E+00	4.25E-09	1.44E+05	2.07E+00	1.80E+05	3.77E+00	1.81E-04	1.79E-01	2.20E-04	1.07E-01	2.01E+00	2.77E-01	3.10E-01	1.24E-01	0.00E+00	6.65E-03	2.97E-05	2.44E-11	3.25E-12	2.08E-19	1.10E-12	5.96E-21	1.53E-20	3.47E-19	3.40E-23	2.29E-17	9.84E-01	3.18E-20	1.26E-07	5.75E-08	5.60E-13	5.88E-22	8.55E-33	1.05E-26	3.94E-22	0.00E+00	3.41E-10	1.40E-03	2.11E-01	0.00E+00	0.00E+00	1.22E-01	1.19E-01	8.24E-11
7.66E-09	900.178	1.22E+19	0.00E+00	4.74E-01	6.76E+05	0.00E+00	4.48E-09	1.44E+05	2.13E+00	1.80E+05	3.87E+00	1.86E-04	1.84E-01	2.26E-04	1.10E-01	2.06E+00	2.84E-01	3.19E-01	1.27E-01	0.00E+00	6.83E-03	3.05E-05	2.57E-11	3.41E-12	2.19E-19	1.16E-12	6.45E-21	1.61E-20	3.66E-19	3.66E-23	2.36E-17	1.01E+00	3.44E-20	1.29E-07	5.90E-08	5.75E-13	6.09E-22	9.19E-33	1.11E-26	4.15E-22	0.00E+00	3.60E-10	1.44E-03	2.17E-01	0.00E+00	0.00E+00	1.26E-01	1.22E-01	8.68E-11
7.67E-09	900.183	1.22E+19	0.00E+00	4.86E-01	6.76E+05	0.00E+00	4.72E-09	1.44E+05	2.19E+00	1.80E+05	3.98E+00	1.91E-04	1.89E-01	2.32E-04	1.13E-01	2.12E+00	2.92E-01	3.27E-01	1.30E-01	0.00E+00	7.01E-03	3.14E-05	2.71E-11	3.59E-12	2.31E-19	1.23E-12	6.99E-21	1.68E-20	3.86E-19	3.95E-23	2.42E-17	1.04E+00	3.72E-20	1.32E-07	6.06E-08	5.90E-13	6.31E-22	9.87E-33	1.17E-26	4.38E-22	0.00E+00	3.79E-10	1.48E-03	2.23E-01	0.00E+00	0.00E+00	1.29E-01	1.26E-01	9.16E-11
7.68E-09	900.188	1.22E+19	0.00E+00	5.00E-01	6.76E+05	0.00E+00	4.98E-09	1.44E+05	2.24E+00	1.80E+05	4.08E+00	1.96E-04	1.94E-01	2.38E-04	1.16E-01	2.17E+00	3.00E-01	3.36E-01	1.34E-01	0.00E+00	7.20E-03	3.22E-05	2.86E-11	3.78E-12	2.44E-19	1.29E-12	7.57E-21	1.76E-20	4.07E-19	4.27E-23	2.49E-17	1.07E+00	4.03E-20	1.36E-07	6.23E-08	6.06E-13	6.54E-22	1.06E-32	1.24E-26	4.62E-22	0.00E+00	4.00E-10	1.52E-03	2.29E-01	0.00E+00	0.00E+00	1.33E-01	1.29E-01	9.66E-11
7.69E-09	900.193	1.22E+19	0.00E+00	5.13E-01	6.76E+05	0.00E+00	5.25E-09	1.44E+05	2.30E+00	1.80E+05	4.19E+00	2.01E-04	2.00E-01	2.44E-04	1.19E-01	2.23E+00	3.08E-01	3.45E-01	1.38E-01	0.00E+00	7.39E-03	3.31E-05	3.02E-11	3.97E-12	2.57E-19	1.36E-12	8.19E-21	1.85E-20	4.29E-19	4.60E-23	2.55E-17	1.09E+00	4.37E-20	1.40E-07	6.39E-08	6.22E-13	6.79E-22	1.14E-32	1.30E-26	4.87E-22	0.00E+00	4.22E-10	1.56E-03	2.35E-01	0.00E+00	0.00E+00	1.36E-01	1.33E-01	1.02E-10
7.70E-09	900.198	1.22E+19	0.00E+00	5.27E-01	6.76E+05	0.00E+00	5.54E-09	1.44E+05	2.37E+00	1.80E+05	4.31E+00	2.07E-04	2.05E-01	2.51E-04	1.23E-01	2.29E+00	3.16E-01	3.54E-01	1.41E-01	0.00E+00	7.59E-03	3.40E-05	3.18E-11	4.18E-12	2.71E-19	1.44E-12	8.87E-21	1.94E-20	4.52E-19	4.97E-23	2.62E-17	1.12E+00	4.73E-20	1.43E-07	6.57E-08	6.39E-13	7.04E-22	1.23E-32	1.37E-26	5.14E-22	0.00E+00	4.45E-10	1.60E-03	2.41E-01	0.00E+00	0.00E+00	1.40E-01	1.36E-01	1.07E-10
7.71E-09	900.203	1.22E+19	0.00E+00	5.41E-01	6.76E+05	0.00E+00	5.84E-09	1.44E+05	2.43E+00	1.80E+05	4.42E+00	2.12E-04	2.10E-01	2.58E-04	1.26E-01	2.35E+00	3.25E-01	3.64E-01	1.45E-01	0.00E+00	7.80E-03	3.49E-05	3.35E-11	4.40E-12	2.86E-19	1.52E-12	9.61E-21	2.03E-20	4.77E-19	5.36E-23	2.70E-17	1.15E+00	5.12E-20	1.47E-07	6.74E-08	6.56E-13	7.31E-22	1.32E-32	1.45E-26	5.42E-22	0.00E+00	4.69E-10	1.64E-03	2.47E-01	0.00E+00	0.00E+00	1.44E-01	1.40E-01	1.13E-10
7.72E-09	900.209	1.22E+19	0.00E+00	5.55E-01	6.76E+05	0.00E+00	6.16E-09	1.44E+05	2.50E+00	1.80E+05	4.54E+00	2.18E-04	2.16E-01	2.65E-04	1.29E-01	2.42E+00	3.33E-01	3.74E-01	1.49E-01	0.00E+00	8.01E-03	3.58E-05	3.54E-11	4.63E-12	3.02E-19	1.60E-12	1.04E-20	2.13E-20	5.03E-19	5.78E-23	2.77E-17	1.18E+00	5.54E-20	1.51E-07	6.92E-08	6.74E-13	7.59E-22	1.42E-32	1.53E-26	5.71E-22	0.00E+00	4.95E-10	1.69E-03	2.54E-01	0.00E+00	0.00E+00	1.47E-01	1.44E-01	1.19E-10
7.73E-09	900.214	1.22E+19	0.00E+00	5.70E-01	6.76E+05	0.00E+00	6.50E-09	1.44E+05	2.56E+00	1.80E+05	4.66E+00	2.24E-04	2.22E-01	2.72E-04	1.33E-01	2.48E+00	3.42E-01	3.84E-01	1.53E-01	0.00E+00	8.22E-03	3.68E-05	3.73E-11	4.87E-12	3.18E-19	1.69E-12	1.13E-20	2.23E-20	5.31E-19	6.24E-23	2.84E-17	1.22E+00	6.00E-20	1.55E-07	7.11E-08	6.92E-13	7.89E-22	1.52E-32	1.61E-26	6.03E-22	0.00E+00	5.22E-10	1.73E-03	2.61E-01	0.00E+00	0.00E+00	1.51E-01	1.47E-01	1.26E-10
7.74E-09	900.22	1.22E+19	0.00E+00	5.86E-01	6.76E+05	0.00E+00	6.85E-09	1.44E+05	2.63E+00	1.80E+05	4.79E+00	2.30E-04	2.28E-01	2.79E-04	1.36E-01	2.55E+00	3.51E-01	3.94E-01	1.57E-01	0.00E+00	8.44E-03	3.78E-05	3.93E-11	5.12E-12	3.36E-19	1.78E-12	1.22E-20	2.34E-20	5.59E-19	6.74E-23	2.92E-17	1.25E+00	6.50E-20	1.59E-07	7.30E-08	7.11E-13	8.20E-22	1.64E-32	1.70E-26	6.35E-22	0.00E+00	5.50E-10	1.78E-03	2.68E-01	0.00E+00	0.00E+00	1.55E-01	1.51E-01	1.33E-10
7.75E-09	900.226	1.22E+19	0.00E+00	6.02E-01	6.76E+05	0.00E+00	7.22E-09	1.44E+05	2.70E+00	1.80E+05	4.92E+00	2.36E-04	2.34E-01	2.86E-04	1.40E-01	2.62E+00	3.61E-01	4.05E-01	1.61E-01	0.00E+00	8.67E-03	3.88E-05	4.15E-11	5.39E-12	3.54E-19	1.87E-12	1.32E-20	2.46E-20	5.90E-19	7.28E-23	3.00E-17	1.28E+00	7.04E-20	1.64E-07	7.50E-08	7.30E-13	8.52E-22	1.76E-32	1.79E-26	6.70E-22	0.00E+00	5.80E-10	1.83E-03	2.75E-01	0.00E+00	0.00E+00	1.60E-01	1.56E-01	1.40E-10
7.76E-09	900.232	1.22E+19	0.00E+00	6.18E-01	6.76E+05	0.00E+00	7.62E-09	1.44E+05	2.77E+00	1.80E+05	5.05E+00	2.43E-04	2.40E-01	2.94E-04	1.44E-01	2.69E+00	3.71E-01	4.16E-01	1.66E-01	0.00E+00	8.91E-03	3.98E-05	4.37E-11	5.67E-12	3.73E-19	1.98E-12	1.43E-20	2.58E-20	6.22E-19	7.86E-23	3.08E-17	1.32E+00	7.62E-20	1.68E-07	7.70E-08	7.50E-13	8.87E-22	1.90E-32	1.89E-26	7.07E-22	0.00E+00	6.12E-10	1.88E-03	2.83E-01	0.00E+00	0.00E+00	1.64E-01	1.60E-01	1.48E-10
7.77E-09	900.238	1.22E+19	0.00E+00	6.34E-01	6.76E+05	0.00E+00	8.03E-09	1.44E+05	2.85E+00	1.80E+05	5.19E+00	2.49E-04	2.47E-01	3.02E-04	1.48E-01	2.76E+00	3.81E-01	4.27E-01	1.70E-01	0.00E+00	9.15E-03	4.09E-05	4.61E-11	5.97E-12	3.94E-19	2.08E-12	1.55E-20	2.70E-20	6.56E-19	8.48E-23	3.17E-17	1.35E+00	8.26E-20	1.73E-07	7.91E-08	7.70E-13	9.23E-22	2.04E-32	1.99E-26	7.45E-22	0.00E+00	6.45E-10	1.93E-03	2.90E-01	0.00E+00	0.00E+00	1.68E-01	1.64E-01	1.56E-10
7.78E-09	900.245	1.22E+19	0.00E+00	6.51E-01	6.76E+05	0.00E+00	8.47E-09	1.44E+05	2.93E+00	1.80E+05	5.33E+00	2.56E-04	2.53E-01	3.10E-04	1.52E-01	2.84E+00	3.91E-01	4.38E-01	1.75E-01	0.00E+00	9.39E-03	4.20E-05	4.86E-11	6.28E-12	4.15E-19	2.20E-12	1.68E-20	2.84E-20	6.92E-19	9.16E-23	3.25E-17	1.39E+00	8.94E-20	1.77E-07	8.12E-08	7.91E-13	9.61E-22	2.20E-32	2.10E-26	7.86E-22	0.00E+00	6.80E-10	1.98E-03	2.98E-01	0.00E+00	0.00E+00	1.73E-01	1.68E-01	1.64E-10
7.79E-09	900.251	1.22E+19	0.00E+00	6.69E-01	6.76E+05	0.00E+00	8.93E-09	1.44E+05	3.00E+00	1.80E+05	5.47E+00	2.63E-04	2.60E-01	3.18E-04	1.56E-01	2.91E+00	4.01E-01	4.50E-01	1.79E-01	0.00E+00	9.64E-03	4.31E-05	5.13E-11	6.61E-12	4.38E-19	2.32E-12	1.82E-20	2.98E-20	7.29E-19	9.89E-23	3.34E-17	1.43E+00	9.68E-20	1.82E-07	8.34E-08	8.12E-13	1.00E-21	2.37E-32	2.22E-26	8.29E-22	0.00E+00	7.17E-10	2.03E-03	3.06E-01	0.00E+00	0.00E+00	1.78E-01	1.73E-01	1.73E-10
7.80E-09	900.258	1.22E+19	0.00E+00	6.87E-01	6.76E+05	0.00E+00	9.42E-09	1.44E+05	3.09E+00	1.80E+05	5.62E+00	2.70E-04	2.67E-01	3.27E-04	1.60E-01	2.99E+00	4.12E-01	4.62E-01	1.84E-01	0.00E+00	9.90E-03	4.43E-05	5.41E-11	6.96E-12	4.62E-19	2.44E-12	1.97E-20	3.13E-20	7.69E-19	1.07E-22	3.44E-17	1.47E+00	1.05E-19	1.87E-07	8.56E-08	8.34E-13	1.04E-21	2.55E-32	2.34E-26	8.74E-22	0.00E+00	7.56E-10	2.09E-03	3.14E-01	0.00E+00	0.00E+00	1.82E-01	1.78E-01	1.83E-10
7.81E-09	900.265	1.22E+19	0.00E+00	7.05E-01	6.76E+05	0.00E+00	9.93E-09	1.44E+05	3.17E+00	1.80E+05	5.77E+00	2.77E-04	2.74E-01	3.36E-04	1.64E-01	3.07E+00	4.23E-01	4.75E-01	1.89E-01	0.00E+00	1.02E-02	4.55E-05	5.70E-11	7.33E-12	4.87E-19	2.58E-12	2.13E-20	3.28E-20	8.11E-19	1.15E-22	3.53E-17	1.50E+00	1.14E-19	1.92E-07	8.79E-08	8.56E-13	1.09E-21	2.74E-32	2.47E-26	9.21E-22	0.00E+00	7.98E-10	2.14E-03	3.23E-01	0.00E+00	0.00E+00	1.87E-01	1.82E-01	1.93E-10
7.82E-09	900.272	1.22E+19	0.00E+00	7.24E-01	6.76E+05	0.00E+00	1.05E-08	1.44E+05	3.25E+00	1.80E+05	5.92E+00	2.85E-04	2.82E-01	3.45E-04	1.69E-01	3.15E+00	4.35E-01	4.87E-01	1.94E-01	0.00E+00	1.04E-02	4.67E-05	6.01E-11	7.71E-12	5.14E-19	2.72E-12	2.31E-20	3.44E-20	8.55E-19	1.25E-22	3.63E-17	1.55E+00	1.23E-19	1.97E-07	9.03E-08	8.79E-13	1.14E-21	2.95E-32	2.60E-26	9.72E-22	0.00E+00	8.41E-10	2.20E-03	3.31E-01	0.00E+00	0.00E+00	1.92E-01	1.87E-01	2.03E-10
7.83E-09	900.28	1.22E+19	0.00E+00	7.44E-01	6.76E+05	0.00E+00	1.10E-08	1.44E+05	3.34E+00	1.80E+05	6.08E+00	2.92E-04	2.89E-01	3.54E-04	1.73E-01	3.24E+00	4.46E-01	5.00E-01	1.99E-01	0.00E+00	1.07E-02	4.79E-05	6.34E-11	8.12E-12	5.42E-19	2.87E-12	2.50E-20	3.61E-20	9.02E-19	1.35E-22	3.73E-17	1.59E+00	1.33E-19	2.03E-07	9.27E-08	9.03E-13	1.19E-21	3.18E-32	2.74E-26	1.02E-21	0.00E+00	8.87E-10	2.26E-03	3.40E-01	0.00E+00	0.00E+00	1.97E-01	1.92E-01	2.14E-10
7.84E-09	900.287	1.22E+19	0.00E+00	7.64E-01	6.76E+05	0.00E+00	1.16E-08	1.44E+05	3.43E+00	1.80E+05	6.24E+00	3.00E-04	2.97E-01	3.64E-04	1.78E-01	3.32E+00	4.58E-01	5.14E-01	2.05E-01	0.00E+00	1.10E-02	4.92E-05	6.69E-11	8.55E-12	5.72E-19	3.02E-12	2.70E-20	3.80E-20	9.51E-19	1.45E-22	3.83E-17	1.63E+00	1.44E-19	2.08E-07	9.52E-08	9.27E-13	1.24E-21	3.42E-32	2.89E-26	1.08E-21	0.00E+00	9.35E-10	2.32E-03	3.49E-01	0.00E+00	0.00E+00	2.03E-01	1.97E-01	2.26E-10
7.85E-09	900.295	1.22E+19	0.00E+00	7.84E-01	6.76E+05	0.00E+00	1.23E-08	1.44E+05	3.52E+00	1.80E+05	6.41E+00	3.08E-04	3.05E-01	3.73E-04	1.83E-01	3.41E+00	4.71E-01	5.28E-01	2.10E-01	0.00E+00	1.13E-02	5.06E-05	7.05E-11	9.00E-12	6.03E-19	3.19E-12	2.93E-20	3.99E-20	1.00E-18	1.57E-22	3.93E-17	1.67E+00	1.56E-19	2.14E-07	9.78E-08	9.52E-13	1.29E-21	3.69E-32	3.05E-26	1.14E-21	0.00E+00	9.86E-10	2.38E-03	3.59E-01	0.00E+00	0.00E+00	2.08E-01	2.03E-01	2.38E-10
7.86E-09	900.303	1.22E+19	0.00E+00	8.05E-01	6.76E+05	0.00E+00	1.29E-08	1.44E+05	3.62E+00	1.80E+05	6.58E+00	3.16E-04	3.13E-01	3.83E-04	1.87E-01	3.51E+00	4.83E-01	5.42E-01	2.16E-01	0.00E+00	1.16E-02	5.19E-05	7.44E-11	9.47E-12	6.36E-19	3.36E-12	3.17E-20	4.18E-20	1.06E-18	1.70E-22	4.04E-17	1.72E+00	1.69E-19	2.19E-07	1.00E-07	9.78E-13	1.35E-21	3.97E-32	3.22E-26	1.20E-21	0.00E+00	1.04E-09	2.45E-03	3.68E-01	0.00E+00	0.00E+00	2.14E-01	2.08E-01	2.51E-10
7.87E-09	900.311	1.22E+19	0.00E+00	8.27E-01	6.76E+05	0.00E+00	1.36E-08	1.44E+05	3.71E+00	1.80E+05	6.76E+00	3.25E-04	3.22E-01	3.94E-04	1.93E-01	3.60E+00	4.96E-01	5.56E-01	2.22E-01	0.00E+00	1.19E-02	5.33E-05	7.84E-11	9.97E-12	6.71E-19	3.54E-12	3.43E-20	4.39E-20	1.12E-18	1.83E-22	4.15E-17	1.76E+00	1.83E-19	2.25E-07	1.03E-07	1.00E-12	1.42E-21	4.28E-32	3.39E-26	1.27E-21	0.00E+00	1.10E-09	2.51E-03	3.78E-01	0.00E+00	0.00E+00	2.19E-01	2.14E-01	2.65E-10
7.88E-09	900.319	1.22E+19	0.00E+00	8.49E-01	6.76E+05	0.00E+00	1.44E-08	1.44E+05	3.81E+00	1.80E+05	6.94E+00	3.34E-04	3.30E-01	4.04E-04	1.98E-01	3.70E+00	5.10E-01	5.71E-01	2.28E-01	0.00E+00	1.23E-02	5.48E-05	8.27E-11	1.05E-11	7.07E-19	3.74E-12	3.72E-20	4.62E-20	1.18E-18	1.98E-22	4.27E-17	1.81E+00	1.98E-19	2.31E-07	1.06E-07	1.03E-12	1.48E-21	4.61E-32	3.58E-26	1.34E-21	0.00E+00	1.16E-09	2.58E-03	3.88E-01	0.00E+00	0.00E+00	2.25E-01	2.20E-01	2.79E-10
7.89E-09	900.328	1.22E+19	0.00E+00	8.72E-01	6.76E+05	0.00E+00	1.52E-08	1.44E+05	3.92E+00	1.80E+05	7.13E+00	3.43E-04	3.39E-01	4.15E-04	2.03E-01	3.80E+00	5.23E-01	5.87E-01	2.34E-01	0.00E+00	1.26E-02	5.62E-05	8.72E-11	1.11E-11	7.46E-19	3.94E-12	4.03E-20	4.85E-20	1.24E-18	2.14E-22	4.38E-17	1.86E+00	2.15E-19	2.38E-07	1.09E-07	1.06E-12	1.55E-21	4.97E-32	3.77E-26	1.41E-21	0.00E+00	1.22E-09	2.65E-03	3.99E-01	0.00E+00	0.00E+00	2.31E-01	2.26E-01	2.94E-10
7.90E-09	900.337	1.22E+19	0.00E+00	8.96E-01	6.76E+05	0.00E+00	1.60E-08	1.44E+05	4.02E+00	1.80E+05	7.32E+00	3.52E-04	3.48E-01	4.26E-04	2.08E-01	3.90E+00	5.37E-01	6.03E-01	2.40E-01	0.00E+00	1.29E-02	5.77E-05	9.20E-11	1.16E-11	7.87E-19	4.16E-12	4.36E-20	5.09E-20	1.31E-18	2.31E-22	4.50E-17	1.91E+00	2.32E-19	2.44E-07	1.12E-07	1.09E-12	1.63E-21	5.36E-32	3.98E-26	1.49E-21	0.00E+00	1.29E-09	2.72E-03	4.10E-01	0.00E+00	0.00E+00	2.38E-01	2.32E-01	3.10E-10
7.91E-09	900.346	1.22E+19	0.00E+00	9.20E-01	6.76E+05	0.00E+00	1.69E-08	1.44E+05	4.13E+00	1.80E+05	7.52E+00	3.61E-04	3.58E-01	4.38E-04	2.14E-01	4.00E+00	5.52E-01	6.19E-01	2.47E-01	0.00E+00	1.33E-02	5.93E-05	9.70E-11	1.23E-11	8.30E-19	4.38E-12	4.72E-20	5.35E-20	1.38E-18	2.50E-22	4.63E-17	1.96E+00	2.52E-19	2.51E-07	1.15E-07	1.12E-12	1.71E-21	5.77E-32	4.20E-26	1.57E-21	0.00E+00	1.36E-09	2.79E-03	4.21E-01	0.00E+00	0.00E+00	2.44E-01	2.38E-01	3.27E-10
7.92E-09	900.355	1.22E+19	0.00E+00	9.44E-01	6.76E+05	0.00E+00	1.78E-08	1.44E+05	4.24E+00	1.80E+05	7.72E+00	3.71E-04	3.67E-01	4.50E-04	2.20E-01	4.11E+00	5.67E-01	6.35E-01	2.53E-01	0.00E+00	1.36E-02	6.09E-05	1.02E-10	1.29E-11	8.75E-19	4.62E-12	5.11E-20	5.62E-20	1.45E-18	2.70E-22	4.75E-17	2.01E+00	2.73E-19	2.57E-07	1.18E-07	1.15E-12	1.79E-21	6.22E-32	4.42E-26	1.65E-21	0.00E+00	1.43E-09	2.87E-03	4.32E-01	0.00E+00	0.00E+00	2.51E-01	2.44E-01	3.45E-10
7.93E-09	900.365	1.22E+19	0.00E+00	9.70E-01	6.76E+05	0.00E+00	1.88E-08	1.44E+05	4.36E+00	1.80E+05	7.93E+00	3.81E-04	3.77E-01	4.62E-04	2.26E-01	4.22E+00	5.82E-01	6.52E-01	2.60E-01	0.00E+00	1.40E-02	6.25E-05	1.08E-10	1.36E-11	9.23E-19	4.87E-12	5.54E-20	5.91E-20	1.53E-18	2.92E-22	4.89E-17	2.07E+00	2.95E-19	2.64E-07	1.21E-07	1.18E-12	1.88E-21	6.71E-32	4.67E-26	1.74E-21	0.00E+00	1.51E-09	2.94E-03	4.44E-01	0.00E+00	0.00E+00	2.57E-01	2.51E-01	3.64E-10
7.94E-09	900.374	1.22E+19	0.00E+00	9.96E-01	6.76E+05	0.00E+00	1.98E-08	1.44E+05	4.47E+00	1.80E+05	8.14E+00	3.91E-04	3.87E-01	4.74E-04	2.32E-01	4.33E+00	5.98E-01	6.70E-01	2.67E-01	0.00E+00	1.44E-02	6.42E-05	1.14E-10	1.43E-11	9.73E-19	5.14E-12	5.99E-20	6.21E-20	1.62E-18	3.15E-22	5.02E-17	2.12E+00	3.20E-19	2.71E-07	1.24E-07	1.21E-12	1.98E-21	7.23E-32	4.92E-26	1.84E-21	0.00E+00	1.59E-09	3.02E-03	4.56E-01	0.00E+00	0.00E+00	2.64E-01	2.58E-01	3.84E-10
7.95E-09	900.384	1.22E+19	0.00E+00	1.02E+00	6.76E+05	0.00E+00	2.09E-08	1.44E+05	4.59E+00	1.80E+05	8.36E+00	4.02E-04	3.98E-01	4.87E-04	2.38E-01	4.45E+00	6.14E-01	6.88E-01	2.74E-01	0.00E+00	1.48E-02	6.59E-05	1.20E-10	1.51E-11	1.03E-18	5.42E-12	6.49E-20	6.52E-20	1.71E-18	3.41E-22	5.16E-17	2.18E+00	3.46E-19	2.79E-07	1.28E-07	1.24E-12	2.08E-21	7.80E-32	5.19E-26	1.94E-21	0.00E+00	1.68E-09	3.11E-03	4.68E-01	0.00E+00	0.00E+00	2.71E-01	2.64E-01	4.05E-10
7.96E-09	900.395	1.22E+19	0.00E+00	1.05E+00	6.76E+05	0.00E+00	2.20E-08	1.44E+05	4.72E+00	1.80E+05	8.59E+00	4.13E-04	4.08E-01	5.00E-04	2.44E-01	4.57E+00	6.30E-01	7.06E-01	2.82E-01	0.00E+00	1.52E-02	6.77E-05	1.26E-10	1.59E-11	1.08E-18	5.72E-12	7.03E-20	6.86E-20	1.80E-18	3.68E-22	5.30E-17	2.24E+00	3.75E-19	2.86E-07	1.31E-07	1.28E-12	2.19E-21	8.41E-32	5.47E-26	2.04E-21	0.00E+00	1.77E-09	3.19E-03	4.80E-01	0.00E+00	0.00E+00	2.79E-01	2.72E-01	4.27E-10
7.97E-09	900.405	1.22E+19	0.00E+00	1.08E+00	6.76E+05	0.00E+00	2.32E-08	1.44E+05	4.84E+00	1.80E+05	8.82E+00	4.24E-04	4.19E-01	5.13E-04	2.51E-01	4.69E+00	6.47E-01	7.25E-01	2.89E-01	0.00E+00	1.56E-02	6.95E-05	1.33E-10	1.67E-11	1.14E-18	6.03E-12	7.61E-20	7.21E-20	1.90E-18	3.98E-22	5.45E-17	2.30E+00	4.06E-19	2.94E-07	1.34E-07	1.31E-12	2.30E-21	9.06E-32	5.77E-26	2.15E-21	0.00E+00	1.86E-09	3.27E-03	4.93E-01	0.00E+00	0.00E+00	2.86E-01	2.79E-01	4.50E-10
7.98E-09	900.416	1.22E+19	0.00E+00	1.11E+00	6.76E+05	0.00E+00	2.45E-08	1.44E+05	4.97E+00	1.80E+05	9.05E+00	4.35E-04	4.31E-01	5.27E-04	2.58E-01	4.82E+00	6.64E-01	7.45E-01	2.97E-01	0.00E+00	1.60E-02	7.14E-05	1.41E-10	1.76E-11	1.20E-18	6.36E-12	8.24E-20	7.57E-20	2.00E-18	4.30E-22	5.60E-17	2.36E+00	4.39E-19	3.02E-07	1.38E-07	1.35E-12	2.42E-21	9.78E-32	6.09E-26	2.27E-21	0.00E+00	1.97E-09	3.36E-03	5.07E-01	0.00E+00	0.00E+00	2.94E-01	2.86E-01	4.75E-10
7.99E-09	900.427	1.22E+19	0.00E+00	1.14E+00	6.76E+05	0.00E+00	2.58E-08	1.44E+05	5.11E+00	1.80E+05	9.30E+00	4.47E-04	4.42E-01	5.41E-04	2.65E-01	4.95E+00	6.82E-01	7.65E-01	3.05E-01	0.00E+00	1.64E-02	7.33E-05	1.48E-10	1.86E-11	1.27E-18	6.70E-12	8.93E-20	7.96E-20	2.11E-18	4.65E-22	5.75E-17	2.43E+00	4.76E-19	3.10E-07	1.42E-07	1.38E-12	2.55E-21	1.05E-31	6.42E-26	2.40E-21	0.00E+00	2.07E-09	3.45E-03	5.20E-01	0.00E+00	0.00E+00	3.02E-01	2.94E-01	5.00E-10
8.00E-09	900.439	1.22E+19	0.00E+00	1.17E+00	6.76E+05	0.00E+00	2.72E-08	1.44E+05	5.25E+00	1.80E+05	9.55E+00	4.59E-04	4.54E-01	5.56E-04	2.72E-01	5.08E+00	7.01E-01	7.86E-01	3.13E-01	0.00E+00	1.69E-02	7.53E-05	1.56E-10	1.95E-11	1.34E-18	7.07E-12	9.67E-20	8.37E-20	2.22E-18	5.03E-22	5.91E-17	2.49E+00	5.15E-19	3.18E-07	1.46E-07	1.42E-12	2.69E-21	1.14E-31	6.77E-26	2.53E-21	0.00E+00	2.19E-09	3.55E-03	5.34E-01	0.00E+00	0.00E+00	3.10E-01	3.02E-01	5.28E-10
8.01E-09	900.451	1.22E+19	0.00E+00	1.20E+00	6.76E+05	0.00E+00	2.87E-08	1.44E+05	5.39E+00	1.80E+05	9.80E+00	4.71E-04	4.66E-01	5.71E-04	2.79E-01	5.22E+00	7.20E-01	8.07E-01	3.21E-01	0.00E+00	1.73E-02	7.73E-05	1.65E-10	2.06E-11	1.41E-18	7.45E-12	1.05E-19	8.80E-20	2.34E-18	5.44E-22	6.07E-17	2.56E+00	5.58E-19	3.27E-07	1.50E-07	1.46E-12	2.84E-21	1.23E-31	7.14E-26	2.66E-21	0.00E+00	2.30E-09	3.64E-03	5.49E-01	0.00E+00	0.00E+00	3.18E-01	3.10E-01	5.56E-10
8.02E-09	900.463	1.22E+19	0.00E+00	1.23E+00	6.76E+05	0.00E+00	3.02E-08	1.44E+05	5.53E+00	1.80E+05	1.01E+01	4.84E-04	4.79E-01	5.86E-04	2.86E-01	5.36E+00	7.39E-01	8.28E-01	3.30E-01	0.00E+00	1.78E-02	7.94E-05	1.74E-10	2.17E-11	1.49E-18	7.86E-12	1.13E-19	9.25E-20	2.47E-18	5.88E-22	6.24E-17	2.63E+00	6.04E-19	3.36E-07	1.54E-07	1.50E-12	3.00E-21	1.32E-31	7.53E-26	2.81E-21	0.00E+00	2.43E-09	3.74E-03	5.63E-01	0.00E+00	0.00E+00	3.27E-01	3.18E-01	5.87E-10
8.03E-09	900.475	1.22E+19	0.00E+00	1.26E+00	6.76E+05	0.00E+00	3.19E-08	1.44E+05	5.68E+00	1.80E+05	1.03E+01	4.97E-04	4.92E-01	6.02E-04	2.94E-01	5.50E+00	7.59E-01	8.51E-01	3.39E-01	0.00E+00	1.83E-02	8.15E-05	1.83E-10	2.28E-11	1.57E-18	8.29E-12	1.23E-19	9.73E-20	2.61E-18	6.35E-22	6.42E-17	2.70E+00	6.54E-19	3.45E-07	1.58E-07	1.54E-12	3.17E-21	1.43E-31	7.94E-26	2.96E-21	0.00E+00	2.56E-09	3.84E-03	5.78E-01	0.00E+00	0.00E+00	3.36E-01	3.27E-01	6.19E-10
8.04E-09	900.488	1.22E+19	0.00E+00	1.30E+00	6.76E+05	0.00E+00	3.36E-08	1.44E+05	5.83E+00	1.80E+05	1.06E+01	5.10E-04	5.05E-01	6.18E-04	3.02E-01	5.65E+00	7.79E-01	8.74E-01	3.48E-01	0.00E+00	1.88E-02	8.37E-05	1.93E-10	2.41E-11	1.66E-18	8.74E-12	1.33E-19	1.02E-19	2.75E-18	6.87E-22	6.59E-17	2.77E+00	7.08E-19	3.54E-07	1.62E-07	1.58E-12	3.36E-21	1.54E-31	8.38E-26	3.12E-21	0.00E+00	2.70E-09	3.94E-03	5.94E-01	0.00E+00	0.00E+00	3.45E-01	3.36E-01	6.52E-10
8.05E-09	900.501	1.22E+19	0.00E+00	1.33E+00	6.76E+05	0.00E+00	3.55E-08	1.44E+05	5.99E+00	1.80E+05	1.09E+01	5.24E-04	5.19E-01	6.35E-04	3.10E-01	5.80E+00	8.00E-01	8.97E-01	3.57E-01	0.00E+00	1.93E-02	8.60E-05	2.04E-10	2.54E-11	1.75E-18	9.22E-12	1.44E-19	1.08E-19	2.90E-18	7.43E-22	6.78E-17	2.84E+00	7.67E-19	3.64E-07	1.66E-07	1.62E-12	3.55E-21	1.66E-31	8.84E-26	3.29E-21	0.00E+00	2.85E-09	4.05E-03	6.10E-01	0.00E+00	0.00E+00	3.54E-01	3.45E-01	6.88E-10
8.06E-09	900.515	1.22E+19	0.00E+00	1.37E+00	6.76E+05	-1.80E-08	3.74E-08	1.44E+05	6.15E+00	1.80E+05	1.12E+01	5.38E-04	5.33E-01	6.52E-04	3.18E-01	5.96E+00	8.22E-01	9.21E-01	3.67E-01	0.00E+00	1.98E-02	8.83E-05	2.15E-10	2.67E-11	1.84E-18	9.72E-12	1.56E-19	1.13E-19	3.06E-18	8.03E-22	6.97E-17	2.92E+00	8.31E-19	3.73E-07	1.71E-07	1.67E-12	3.76E-21	1.79E-31	9.32E-26	3.47E-21	0.00E+00	3.01E-09	4.16E-03	6.26E-01	0.00E+00	0.00E+00	3.63E-01	3.54E-01	7.26E-10
8.07E-09	900.529	1.22E+19	0.00E+00	1.41E+00	6.76E+05	-1.80E-08	3.94E-08	1.44E+05	6.32E+00	1.80E+05	1.15E+01	5.53E-04	5.47E-01	6.69E-04	3.27E-01	6.12E+00	8.44E-01	9.46E-01	3.77E-01	0.00E+00	2.03E-02	9.06E-05	2.27E-10	2.81E-11	1.95E-18	1.03E-11	1.69E-19	1.19E-19	3.22E-18	8.68E-22	7.16E-17	3.00E+00	8.99E-19	3.84E-07	1.75E-07	1.71E-12	3.98E-21	1.94E-31	9.83E-26	3.66E-21	0.00E+00	3.17E-09	4.27E-03	6.43E-01	0.00E+00	0.00E+00	3.73E-01	3.64E-01	7.65E-10
8.08E-09	900.543	1.22E+19	0.00E+00	1.44E+00	6.76E+05	-1.80E-08	4.16E-08	1.44E+05	6.49E+00	1.80E+05	1.18E+01	5.67E-04	5.62E-01	6.87E-04	3.36E-01	6.28E+00	8.66E-01	9.71E-01	3.87E-01	0.00E+00	2.09E-02	9.31E-05	2.39E-10	2.96E-11	2.05E-18	1.08E-11	1.83E-19	1.25E-19	3.40E-18	9.39E-22	7.36E-17	3.08E+00	9.74E-19	3.94E-07	1.80E-07	1.76E-12	4.22E-21	2.09E-31	1.04E-25	3.86E-21	0.00E+00	3.34E-09	4.38E-03	6.60E-01	0.00E+00	0.00E+00	3.83E-01	3.73E-01	8.07E-10
8.09E-09	900.557	1.22E+19	0.00E+00	1.48E+00	6.76E+05	-1.80E-08	4.38E-08	1.44E+05	6.66E+00	1.80E+05	1.21E+01	5.83E-04	5.77E-01	7.06E-04	3.45E-01	6.45E+00	8.90E-01	9.97E-01	3.97E-01	0.00E+00	2.14E-02	9.56E-05	2.52E-10	3.12E-11	2.17E-18	1.14E-11	1.98E-19	1.32E-19	3.58E-18	1.02E-21	7.56E-17	3.16E+00	1.05E-18	4.05E-07	1.85E-07	1.81E-12	4.48E-21	2.26E-31	1.09E-25	4.07E-21	0.00E+00	3.52E-09	4.50E-03	6.78E-01	0.00E+00	0.00E+00	3.93E-01	3.83E-01	8.51E-10
8.10E-09	900.572	1.22E+19	0.00E+00	1.52E+00	6.76E+05	-1.80E-08	4.62E-08	1.44E+05	6.84E+00	1.80E+05	1.24E+01	5.98E-04	5.92E-01	7.25E-04	3.54E-01	6.63E+00	9.14E-01	1.02E+00	4.08E-01	0.00E+00	2.20E-02	9.82E-05	2.66E-10	3.29E-11	2.28E-18	1.20E-11	2.14E-19	1.39E-19	3.78E-18	1.10E-21	7.78E-17	3.25E+00	1.14E-18	4.15E-07	1.90E-07	1.85E-12	4.75E-21	2.44E-31	1.15E-25	4.30E-21	0.00E+00	3.72E-09	4.62E-03	6.96E-01	0.00E+00	0.00E+00	4.04E-01	3.94E-01	8.97E-10
8.11E-09	900.588	1.22E+19	0.00E+00	1.56E+00	6.76E+05	-1.80E-08	4.87E-08	1.44E+05	7.02E+00	1.80E+05	1.28E+01	6.15E-04	6.08E-01	7.44E-04	3.63E-01	6.80E+00	9.38E-01	1.05E+00	4.19E-01	0.00E+00	2.26E-02	1.01E-04	2.81E-10	3.47E-11	2.41E-18	1.27E-11	2.32E-19	1.46E-19	3.99E-18	1.19E-21	7.99E-17	3.33E+00	1.24E-18	4.27E-07	1.95E-07	1.90E-12	5.05E-21	2.63E-31	1.22E-25	4.53E-21	0.00E+00	3.92E-09	4.75E-03	7.15E-01	0.00E+00	0.00E+00	4.15E-01	4.04E-01	9.46E-10
8.12E-09	900.603	1.22E+19	0.00E+00	1.61E+00	6.76E+05	-1.80E-08	5.14E-08	1.44E+05	7.21E+00	1.80E+05	1.31E+01	6.31E-04	6.24E-01	7.64E-04	3.73E-01	6.99E+00	9.63E-01	1.08E+00	4.30E-01	0.00E+00	2.32E-02	1.04E-04	2.96E-10	3.65E-11	2.54E-18	1.34E-11	2.51E-19	1.53E-19	4.20E-18	1.28E-21	8.22E-17	3.42E+00	1.34E-18	4.38E-07	2.00E-07	1.96E-12	5.36E-21	2.84E-31	1.28E-25	4.78E-21	0.00E+00	4.13E-09	4.87E-03	7.34E-01	0.00E+00	0.00E+00	4.26E-01	4.15E-01	9.97E-10
8.13E-09	900.62	1.22E+19	0.00E+00	1.65E+00	6.76E+05	-1.80E-08	5.42E-08	1.44E+05	7.40E+00	1.80E+05	1.35E+01	6.48E-04	6.41E-01	7.84E-04	3.83E-01	7.18E+00	9.89E-01	1.11E+00	4.42E-01	0.00E+00	2.39E-02	1.06E-04	3.12E-10	3.85E-11	2.68E-18	1.41E-11	2.72E-19	1.61E-19	4.43E-18	1.39E-21	8.45E-17	3.52E+00	1.45E-18	4.50E-07	2.06E-07	2.01E-12	5.70E-21	3.07E-31	1.35E-25	5.04E-21	0.00E+00	4.36E-09	5.01E-03	7.54E-01	0.00E+00	0.00E+00	4.37E-01	4.26E-01	1.05E-09
8.14E-09	900.636	1.22E+19	0.00E+00	1.69E+00	6.76E+05	-1.80E-08	5.72E-08	1.44E+05	7.60E+00	1.80E+05	1.38E+01	6.65E-04	6.58E-01	8.06E-04	3.93E-01	7.37E+00	1.02E+00	1.14E+00	4.54E-01	0.00E+00	2.45E-02	1.09E-04	3.29E-10	4.06E-11	2.83E-18	1.49E-11	2.95E-19	1.70E-19	4.67E-18	1.50E-21	8.68E-17	3.61E+00	1.57E-18	4.62E-07	2.11E-07	2.06E-12	6.07E-21	3.31E-31	1.43E-25	5.31E-21	0.00E+00	4.59E-09	5.14E-03	7.74E-01	0.00E+00	0.00E+00	4.49E-01	4.38E-01	1.11E-09
8.15E-09	900.653	1.22E+19	0.00E+00	1.74E+00	6.76E+05	-1.80E-08	6.03E-08	1.44E+05	7.81E+00	1.80E+05	1.42E+01	6.83E-04	6.76E-01	8.27E-04	4.04E-01	7.57E+00	1.04E+00	1.17E+00	4.66E-01	0.00E+00	2.52E-02	1.12E-04	3.47E-10	4.27E-11	2.98E-18	1.57E-11	3.19E-19	1.79E-19	4.93E-18	1.63E-21	8.93E-17	3.71E+00	1.70E-18	4.75E-07	2.17E-07	2.12E-12	6.46E-21	3.58E-31	1.51E-25	5.60E-21	0.00E+00	4.84E-09	5.28E-03	7.95E-01	0.00E+00	0.00E+00	4.61E-01	4.49E-01	1.17E-09
8.16E-09	900.671	1.22E+19	0.00E+00	1.79E+00	6.76E+05	-1.80E-08	6.35E-08	1.44E+05	8.02E+00	1.80E+05	1.46E+01	7.02E-04	6.94E-01	8.49E-04	4.15E-01	7.77E+00	1.07E+00	1.20E+00	4.79E-01	0.00E+00	2.58E-02	1.15E-04	3.66E-10	4.50E-11	3.15E-18	1.65E-11	3.45E-19	1.88E-19	5.20E-18	1.76E-21	9.18E-17	3.81E+00	1.84E-18	4.88E-07	2.23E-07	2.18E-12	6.88E-21	3.86E-31	1.59E-25	5.91E-21	0.00E+00	5.11E-09	5.42E-03	8.17E-01	0.00E+00	0.00E+00	4.74E-01	4.62E-01	1.23E-09
8.17E-09	900.689	1.22E+19	0.00E+00	1.83E+00	6.76E+05	-1.80E-08	6.70E-08	1.44E+05	8.23E+00	1.80E+05	1.50E+01	7.21E-04	7.13E-01	8.72E-04	4.26E-01	7.98E+00	1.10E+00	1.23E+00	4.91E-01	0.00E+00	2.65E-02	1.18E-04	3.86E-10	4.75E-11	3.32E-18	1.74E-11	3.74E-19	1.98E-19	5.48E-18	1.90E-21	9.43E-17	3.91E+00	1.99E-18	5.01E-07	2.29E-07	2.23E-12	7.33E-21	4.17E-31	1.67E-25	6.23E-21	0.00E+00	5.39E-09	5.57E-03	8.38E-01	0.00E+00	0.00E+00	4.86E-01	4.74E-01	1.30E-09
8.18E-09	900.708	1.22E+19	0.00E+00	1.88E+00	6.76E+05	-1.80E-08	7.07E-08	1.44E+05	8.45E+00	1.80E+05	1.54E+01	7.40E-04	7.32E-01	8.96E-04	4.37E-01	8.19E+00	1.13E+00	1.27E+00	5.05E-01	0.00E+00	2.73E-02	1.21E-04	4.07E-10	5.00E-11	3.50E-18	1.84E-11	4.05E-19	2.08E-19	5.78E-18	2.06E-21	9.70E-17	4.02E+00	2.16E-18	5.14E-07	2.35E-07	2.30E-12	7.81E-21	4.51E-31	1.77E-25	6.57E-21	0.00E+00	5.68E-09	5.72E-03	8.61E-01	0.00E+00	0.00E+00	5.00E-01	4.87E-01	1.37E-09
8.19E-09	900.727	1.22E+19	0.00E+00	1.93E+00	6.76E+05	-1.80E-08	7.45E-08	1.44E+05	8.68E+00	1.80E+05	1.58E+01	7.60E-04	7.52E-01	9.20E-04	4.49E-01	8.41E+00	1.16E+00	1.30E+00	5.18E-01	0.00E+00	2.80E-02	1.25E-04	4.29E-10	5.27E-11	3.69E-18	1.94E-11	4.38E-19	2.19E-19	6.09E-18	2.23E-21	9.97E-17	4.12E+00	2.34E-18	5.28E-07	2.41E-07	2.36E-12	8.33E-21	4.87E-31	1.86E-25	6.93E-21	0.00E+00	5.99E-09	5.87E-03	8.84E-01	0.00E+00	0.00E+00	5.13E-01	5.00E-01	1.45E-09
8.20E-09	900.746	1.22E+19	0.00E+00	1.98E+00	6.76E+05	-1.80E-08	7.86E-08	1.44E+05	8.92E+00	1.80E+05	1.62E+01	7.80E-04	7.72E-01	9.44E-04	4.61E-01	8.64E+00	1.19E+00	1.34E+00	5.32E-01	0.00E+00	2.88E-02	1.28E-04	4.53E-10	5.55E-11	3.89E-18	2.04E-11	4.75E-19	2.31E-19	6.43E-18	2.41E-21	1.03E-16	4.23E+00	2.53E-18	5.42E-07	2.48E-07	2.42E-12	8.89E-21	5.26E-31	1.96E-25	7.31E-21	0.00E+00	6.32E-09	6.03E-03	9.08E-01	0.00E+00	0.00E+00	5.27E-01	5.13E-01	1.52E-09
8.21E-09	900.766	1.22E+19	0.00E+00	2.04E+00	6.76E+05	-1.80E-08	8.28E-08	1.44E+05	9.15E+00	1.80E+05	1.67E+01	8.01E-04	7.93E-01	9.70E-04	4.73E-01	8.87E+00	1.22E+00	1.37E+00	5.46E-01	0.00E+00	2.95E-02	1.31E-04	4.77E-10	5.85E-11	4.11E-18	2.16E-11	5.14E-19	2.43E-19	6.78E-18	2.60E-21	1.05E-16	4.35E+00	2.74E-18	5.57E-07	2.54E-07	2.49E-12	9.50E-21	5.68E-31	2.07E-25	7.71E-21	0.00E+00	6.66E-09	6.19E-03	9.32E-01	0.00E+00	0.00E+00	5.41E-01	5.27E-01	1.61E-09
8.22E-09	900.787	1.22E+19	0.00E+00	2.09E+00	6.76E+05	-1.80E-08	8.73E-08	1.44E+05	9.40E+00	1.80E+05	1.71E+01	8.23E-04	8.14E-01	9.96E-04	4.86E-01	9.11E+00	1.26E+00	1.41E+00	5.61E-01	0.00E+00	3.03E-02	1.35E-04	5.03E-10	6.17E-11	4.33E-18	2.27E-11	5.57E-19	2.56E-19	7.14E-18	2.82E-21	1.08E-16	4.46E+00	2.97E-18	5.72E-07	2.61E-07	2.55E-12	1.01E-20	6.13E-31	2.19E-25	8.13E-21	0.00E+00	7.02E-09	6.36E-03	9.57E-01	0.00E+00	0.00E+00	5.55E-01	5.41E-01	1.70E-09
8.23E-09	900.808	1.22E+19	0.00E+00	2.15E+00	6.76E+05	-1.80E-08	9.21E-08	1.44E+05	9.65E+00	1.80E+05	1.76E+01	8.45E-04	8.36E-01	1.02E-03	4.99E-01	9.35E+00	1.29E+00	1.45E+00	5.76E-01	0.00E+00	3.12E-02	1.39E-04	5.31E-10	6.50E-11	4.57E-18	2.40E-11	6.03E-19	2.69E-19	7.53E-18	3.05E-21	1.11E-16	4.58E+00	3.21E-18	5.88E-07	2.68E-07	2.62E-12	1.08E-20	6.63E-31	2.31E-25	8.57E-21	0.00E+00	7.40E-09	6.53E-03	9.83E-01	0.00E+00	0.00E+00	5.70E-01	5.56E-01	1.79E-09
8.24E-09	900.83	1.22E+19	0.00E+00	2.21E+00	6.76E+05	-1.80E-08	9.71E-08	1.44E+05	9.91E+00	1.80E+05	1.80E+01	8.68E-04	8.58E-01	1.05E-03	5.13E-01	9.61E+00	1.32E+00	1.48E+00	5.92E-01	0.00E+00	3.20E-02	1.42E-04	5.60E-10	6.85E-11	4.82E-18	2.53E-11	6.53E-19	2.83E-19	7.94E-18	3.30E-21	1.15E-16	4.71E+00	3.48E-18	6.03E-07	2.75E-07	2.69E-12	1.16E-20	7.16E-31	2.43E-25	9.04E-21	0.00E+00	7.81E-09	6.70E-03	1.01E+00	0.00E+00	0.00E+00	5.86E-01	5.71E-01	1.89E-09
8.25E-09	900.852	1.22E+19	0.00E+00	2.27E+00	6.76E+05	-1.80E-08	1.02E-07	1.44E+05	1.02E+01	1.80E+05	1.85E+01	8.91E-04	8.81E-01	1.08E-03	5.26E-01	9.86E+00	1.36E+00	1.52E+00	6.08E-01	0.00E+00	3.29E-02	1.46E-04	5.90E-10	7.22E-11	5.09E-18	2.67E-11	7.07E-19	2.98E-19	8.38E-18	3.57E-21	1.18E-16	4.83E+00	3.77E-18	6.20E-07	2.83E-07	2.77E-12	1.24E-20	7.74E-31	2.56E-25	9.53E-21	0.00E+00	8.23E-09	6.88E-03	1.04E+00	0.00E+00	0.00E+00	6.01E-01	5.86E-01	1.99E-09
8.26E-09	900.875	1.22E+19	0.00E+00	2.33E+00	6.76E+05	-1.80E-08	1.08E-07	1.44E+05	1.05E+01	1.80E+05	1.90E+01	9.15E-04	9.05E-01	1.11E-03	5.40E-01	1.01E+01	1.40E+00	1.57E+00	6.24E-01	0.00E+00	3.38E-02	1.50E-04	6.23E-10	7.61E-11	5.37E-18	2.81E-11	7.65E-19	3.14E-19	8.83E-18	3.86E-21	1.21E-16	4.96E+00	4.08E-18	6.37E-07	2.91E-07	2.84E-12	1.33E-20	8.36E-31	2.71E-25	1.00E-20	0.00E+00	8.68E-09	7.07E-03	1.06E+00	0.00E+00	0.00E+00	6.18E-01	6.02E-01	2.10E-09
8.27E-09	900.898	1.22E+19	0.00E+00	2.39E+00	6.76E+05	-1.80E-08	1.14E-07	1.44E+05	1.07E+01	1.80E+05	1.95E+01	9.40E-04	9.30E-01	1.14E-03	5.55E-01	1.04E+01	1.43E+00	1.61E+00	6.41E-01	0.00E+00	3.47E-02	1.54E-04	6.56E-10	8.02E-11	5.66E-18	2.97E-11	8.29E-19	3.30E-19	9.31E-18	4.18E-21	1.25E-16	5.10E+00	4.42E-18	6.54E-07	2.98E-07	2.92E-12	1.42E-20	9.04E-31	2.85E-25	1.06E-20	0.00E+00	9.15E-09	7.26E-03	1.09E+00	0.00E+00	0.00E+00	6.34E-01	6.18E-01	2.21E-09
8.28E-09	900.922	1.22E+19	0.00E+00	2.45E+00	6.76E+05	-1.80E-08	1.20E-07	1.44E+05	1.10E+01	1.80E+05	2.01E+01	9.65E-04	9.54E-01	1.17E-03	5.70E-01	1.07E+01	1.47E+00	1.65E+00	6.58E-01	0.00E+00	3.56E-02	1.58E-04	6.92E-10	8.45E-11	5.97E-18	3.13E-11	8.97E-19	3.48E-19	9.82E-18	4.52E-21	1.28E-16	5.23E+00	4.78E-18	6.71E-07	3.06E-07	3.00E-12	1.52E-20	9.76E-31	3.01E-25	1.12E-20	0.00E+00	9.65E-09	7.45E-03	1.12E+00	0.00E+00	0.00E+00	6.51E-01	6.34E-01	2.33E-09
8.29E-09	900.947	1.22E+19	0.00E+00	2.52E+00	6.76E+05	-1.80E-08	1.27E-07	1.44E+05	1.13E+01	1.80E+05	2.06E+01	9.91E-04	9.80E-01	1.20E-03	5.85E-01	1.10E+01	1.51E+00	1.70E+00	6.76E-01	0.00E+00	3.66E-02	1.62E-04	7.30E-10	8.91E-11	6.30E-18	3.30E-11	9.72E-19	3.66E-19	1.04E-17	4.89E-21	1.32E-16	5.38E+00	5.18E-18	6.90E-07	3.15E-07	3.08E-12	1.63E-20	1.06E-30	3.18E-25	1.18E-20	0.00E+00	1.02E-08	7.65E-03	1.15E+00	0.00E+00	0.00E+00	6.69E-01	6.52E-01	2.46E-09
8.30E-09	900.973	1.22E+19	0.00E+00	2.59E+00	6.76E+05	-1.80E-08	1.33E-07	1.44E+05	1.16E+01	1.80E+05	2.12E+01	1.02E-03	1.01E+00	1.23E-03	6.01E-01	1.13E+01	1.55E+00	1.74E+00	6.94E-01	0.00E+00	3.76E-02	1.67E-04	7.70E-10	9.39E-11	6.65E-18	3.48E-11	1.05E-18	3.86E-19	1.09E-17	5.29E-21	1.36E-16	5.52E+00	5.61E-18	7.08E-07	3.23E-07	3.16E-12	1.75E-20	1.14E-30	3.35E-25	1.24E-20	0.00E+00	1.07E-08	7.86E-03	1.18E+00	0.00E+00	0.00E+00	6.87E-01	6.69E-01	2.59E-09
8.31E-09	900.999	1.22E+19	0.00E+00	2.66E+00	6.76E+05	-1.80E-08	1.41E-07	1.44E+05	1.19E+01	1.80E+05	2.17E+01	1.05E-03	1.03E+00	1.26E-03	6.17E-01	1.16E+01	1.59E+00	1.79E+00	7.12E-01	0.00E+00	3.86E-02	1.71E-04	8.12E-10	9.90E-11	7.01E-18	3.67E-11	1.14E-18	4.06E-19	1.15E-17	5.72E-21	1.40E-16	5.67E+00	6.07E-18	7.28E-07	3.32E-07	3.25E-12	1.87E-20	1.23E-30	3.53E-25	1.31E-20	0.00E+00	1.13E-08	8.07E-03	1.22E+00	0.00E+00	0.00E+00	7.05E-01	6.87E-01	2.73E-09
8.32E-09	901.026	1.22E+19	0.00E+00	2.73E+00	6.76E+05	-1.80E-08	1.48E-07	1.44E+05	1.23E+01	1.80E+05	2.23E+01	1.07E-03	1.06E+00	1.30E-03	6.33E-01	1.19E+01	1.64E+00	1.84E+00	7.31E-01	0.00E+00	3.96E-02	1.76E-04	8.56E-10	1.04E-10	7.40E-18	3.87E-11	1.23E-18	4.28E-19	1.21E-17	6.19E-21	1.43E-16	5.82E+00	6.58E-18	7.47E-07	3.41E-07	3.34E-12	2.01E-20	1.33E-30	3.73E-25	1.38E-20	0.00E+00	1.19E-08	8.28E-03	1.25E+00	0.00E+00	0.00E+00	7.24E-01	7.05E-01	2.88E-09
8.33E-09	901.053	1.22E+19	0.00E+00	2.80E+00	6.76E+05	-1.39E-08	1.56E-07	1.44E+05	1.26E+01	1.80E+05	2.29E+01	1.10E-03	1.09E+00	1.33E-03	6.50E-01	1.22E+01	1.68E+00	1.88E+00	7.51E-01	0.00E+00	4.07E-02	1.81E-04	9.03E-10	1.10E-10	7.81E-18	4.08E-11	1.34E-18	4.50E-19	1.28E-17	6.70E-21	1.48E-16	5.98E+00	7.12E-18	7.67E-07	3.50E-07	3.43E-12	2.16E-20	1.44E-30	3.93E-25	1.46E-20	0.00E+00	1.26E-08	8.51E-03	1.28E+00	0.00E+00	0.00E+00	7.43E-01	7.24E-01	3.04E-09
8.34E-09	901.082	1.22E+19	0.00E+00	2.88E+00	6.76E+05	-1.39E-08	1.65E-07	1.44E+05	1.29E+01	1.80E+05	2.35E+01	1.13E-03	1.12E+00	1.37E-03	6.67E-01	1.25E+01	1.73E+00	1.94E+00	7.71E-01	0.00E+00	4.18E-02	1.86E-04	9.52E-10	1.16E-10	8.24E-18	4.30E-11	1.45E-18	4.74E-19	1.35E-17	7.25E-21	1.52E-16	6.14E+00	7.71E-18	7.88E-07	3.59E-07	3.52E-12	2.32E-20	1.56E-30	4.15E-25	1.54E-20	0.00E+00	1.33E-08	8.74E-03	1.32E+00	0.00E+00	0.00E+00	7.63E-01	7.44E-01	3.20E-09
8.35E-09	901.111	1.22E+19	0.00E+00	2.95E+00	6.76E+05	-1.39E-08	1.74E-07	1.44E+05	1.33E+01	1.80E+05	2.42E+01	1.16E-03	1.15E+00	1.40E-03	6.85E-01	1.29E+01	1.77E+00	1.99E+00	7.92E-01	0.00E+00	4.30E-02	1.90E-04	1.00E-09	1.22E-10	8.69E-18	4.54E-11	1.57E-18	4.99E-19	1.42E-17	7.85E-21	1.56E-16	6.30E+00	8.35E-18	8.10E-07	3.69E-07	3.62E-12	2.49E-20	1.68E-30	4.37E-25	1.62E-20	0.00E+00	1.40E-08	8.97E-03	1.35E+00	0.00E+00	0.00E+00	7.84E-01	7.64E-01	3.38E-09
8.36E-09	901.14	1.22E+19	0.00E+00	3.03E+00	6.76E+05	-1.39E-08	1.83E-07	1.44E+05	1.36E+01	1.80E+05	2.48E+01	1.19E-03	1.18E+00	1.44E-03	7.04E-01	1.32E+01	1.82E+00	2.04E+00	8.13E-01	0.00E+00	4.41E-02	1.96E-04	1.06E-09	1.29E-10	9.17E-18	4.78E-11	1.70E-18	5.26E-19	1.50E-17	8.49E-21	1.61E-16	6.47E+00	9.04E-18	8.32E-07	3.79E-07	3.72E-12	2.67E-20	1.82E-30	4.61E-25	1.71E-20	0.00E+00	1.48E-08	9.21E-03	1.39E+00	0.00E+00	0.00E+00	8.05E-01	7.84E-01	3.56E-09
8.37E-09	901.171	1.22E+19	0.00E+00	3.11E+00	6.76E+05	-1.39E-08	1.93E-07	1.44E+05	1.40E+01	1.80E+05	2.55E+01	1.23E-03	1.21E+00	1.48E-03	7.22E-01	1.36E+01	1.87E+00	2.10E+00	8.35E-01	0.00E+00	4.53E-02	2.01E-04	1.12E-09	1.36E-10	9.67E-18	5.05E-11	1.84E-18	5.54E-19	1.58E-17	9.19E-21	1.65E-16	6.64E+00	9.79E-18	8.54E-07	3.89E-07	3.82E-12	2.87E-20	1.97E-30	4.87E-25	1.80E-20	0.00E+00	1.56E-08	9.46E-03	1.42E+00	0.00E+00	0.00E+00	8.27E-01	8.05E-01	3.76E-09
8.38E-09	901.202	1.22E+19	0.00E+00	3.20E+00	6.76E+05	-1.39E-08	2.04E-07	1.44E+05	1.44E+01	1.80E+05	2.62E+01	1.26E-03	1.24E+00	1.52E-03	7.42E-01	1.39E+01	1.92E+00	2.15E+00	8.58E-01	0.00E+00	4.66E-02	2.06E-04	1.18E-09	1.43E-10	1.02E-17	5.32E-11	1.99E-18	5.83E-19	1.67E-17	9.94E-21	1.70E-16	6.82E+00	1.06E-17	8.77E-07	4.00E-07	3.92E-12	3.09E-20	2.13E-30	5.13E-25	1.90E-20	0.00E+00	1.64E-08	9.71E-03	1.46E+00	0.00E+00	0.00E+00	8.49E-01	8.27E-01	3.96E-09
8.39E-09	901.235	1.22E+19	0.00E+00	3.28E+00	6.76E+05	-1.39E-08	2.15E-07	1.44E+05	1.48E+01	1.80E+05	2.69E+01	1.29E-03	1.28E+00	1.56E-03	7.61E-01	1.43E+01	1.97E+00	2.21E+00	8.81E-01	0.00E+00	4.78E-02	2.12E-04	1.24E-09	1.51E-10	1.08E-17	5.61E-11	2.15E-18	6.14E-19	1.76E-17	1.08E-20	1.75E-16	7.01E+00	1.15E-17	9.01E-07	4.10E-07	4.03E-12	3.32E-20	2.30E-30	5.42E-25	2.00E-20	0.00E+00	1.73E-08	9.97E-03	1.50E+00	0.00E+00	0.00E+00	8.72E-01	8.49E-01	4.18E-09
8.40E-09	901.268	1.22E+19	0.00E+00	3.37E+00	6.76E+05	-1.39E-08	2.27E-07	1.44E+05	1.51E+01	1.80E+05	2.76E+01	1.33E-03	1.31E+00	1.60E-03	7.82E-01	1.47E+01	2.02E+00	2.27E+00	9.04E-01	0.00E+00	4.91E-02	2.17E-04	1.31E-09	1.59E-10	1.14E-17	5.92E-11	2.33E-18	6.47E-19	1.86E-17	1.16E-20	1.80E-16	7.19E+00	1.24E-17	9.25E-07	4.21E-07	4.14E-12	3.57E-20	2.48E-30	5.71E-25	2.11E-20	0.00E+00	1.82E-08	1.02E-02	1.54E+00	0.00E+00	0.00E+00	8.95E-01	8.72E-01	4.40E-09
8.41E-09	901.302	1.22E+19	0.00E+00	3.46E+00	6.76E+05	-1.39E-08	2.39E-07	1.44E+05	1.56E+01	1.80E+05	2.83E+01	1.36E-03	1.35E+00	1.65E-03	8.03E-01	1.51E+01	2.08E+00	2.33E+00	9.28E-01	0.00E+00	5.05E-02	2.23E-04	1.38E-09	1.68E-10	1.20E-17	6.24E-11	2.52E-18	6.82E-19	1.96E-17	1.26E-20	1.85E-16	7.39E+00	1.35E-17	9.51E-07	4.33E-07	4.25E-12	3.84E-20	2.69E-30	6.03E-25	2.23E-20	0.00E+00	1.92E-08	1.05E-02	1.58E+00	0.00E+00	0.00E+00	9.19E-01	8.95E-01	4.64E-09
8.42E-09	901.337	1.22E+19	0.00E+00	3.56E+00	6.76E+05	-1.39E-08	2.52E-07	1.44E+05	1.60E+01	1.80E+05	2.91E+01	1.40E-03	1.38E+00	1.69E-03	8.24E-01	1.55E+01	2.13E+00	2.39E+00	9.53E-01	0.00E+00	5.18E-02	2.29E-04	1.46E-09	1.77E-10	1.26E-17	6.58E-11	2.73E-18	7.18E-19	2.06E-17	1.36E-20	1.91E-16	7.59E+00	1.46E-17	9.76E-07	4.44E-07	4.36E-12	4.13E-20	2.91E-30	6.36E-25	2.35E-20	0.00E+00	2.03E-08	1.08E-02	1.63E+00	0.00E+00	0.00E+00	9.44E-01	9.19E-01	4.90E-09
8.43E-09	901.373	1.22E+19	0.00E+00	3.65E+00	6.76E+05	-1.39E-08	2.66E-07	1.44E+05	1.64E+01	1.80E+05	2.99E+01	1.44E-03	1.42E+00	1.74E-03	8.46E-01	1.59E+01	2.19E+00	2.46E+00	9.79E-01	0.00E+00	5.33E-02	2.35E-04	1.54E-09	1.86E-10	1.33E-17	6.94E-11	2.96E-18	7.56E-19	2.18E-17	1.48E-20	1.96E-16	7.79E+00	1.58E-17	1.00E-06	4.56E-07	4.48E-12	4.45E-20	3.14E-30	6.71E-25	2.48E-20	0.00E+00	2.14E-08	1.11E-02	1.67E+00	0.00E+00	0.00E+00	9.69E-01	9.44E-01	5.16E-09
8.44E-09	901.41	1.22E+19	0.00E+00	3.75E+00	6.76E+05	-1.39E-08	2.80E-07	1.44E+05	1.68E+01	1.80E+05	3.07E+01	1.48E-03	1.46E+00	1.78E-03	8.69E-01	1.63E+01	2.25E+00	2.52E+00	1.01E+00	0.00E+00	5.47E-02	2.42E-04	1.62E-09	1.96E-10	1.41E-17	7.32E-11	3.20E-18	7.97E-19	2.29E-17	1.60E-20	2.02E-16	8.00E+00	1.71E-17	1.03E-06	4.69E-07	4.61E-12	4.79E-20	3.40E-30	7.08E-25	2.61E-20	0.00E+00	2.25E-08	1.14E-02	1.72E+00	0.00E+00	0.00E+00	9.95E-01	9.70E-01	5.44E-09
8.45E-09	901.448	1.22E+19	0.00E+00	3.85E+00	6.76E+05	-1.39E-08	2.95E-07	1.44E+05	1.73E+01	1.80E+05	3.15E+01	1.52E-03	1.50E+00	1.83E-03	8.92E-01	1.68E+01	2.31E+00	2.59E+00	1.03E+00	0.00E+00	5.62E-02	2.48E-04	1.71E-09	2.07E-10	1.49E-17	7.72E-11	3.47E-18	8.39E-19	2.42E-17	1.73E-20	2.08E-16	8.21E+00	1.85E-17	1.06E-06	4.81E-07	4.73E-12	5.16E-20	3.67E-30	7.47E-25	2.76E-20	0.00E+00	2.38E-08	1.17E-02	1.76E+00	0.00E+00	0.00E+00	1.02E+00	9.96E-01	5.74E-09
8.46E-09	901.486	1.22E+19	0.00E+00	3.95E+00	6.76E+05	-1.39E-08	3.11E-07	1.44E+05	1.78E+01	1.80E+05	3.23E+01	1.56E-03	1.54E+00	1.88E-03	9.16E-01	1.72E+01	2.37E+00	2.66E+00	1.06E+00	0.00E+00	5.77E-02	2.55E-04	1.80E-09	2.18E-10	1.57E-17	8.14E-11	3.76E-18	8.84E-19	2.55E-17	1.87E-20	2.14E-16	8.43E+00	2.00E-17	1.09E-06	4.94E-07	4.86E-12	5.55E-20	3.97E-30	7.88E-25	2.91E-20	0.00E+00	2.51E-08	1.20E-02	1.81E+00	0.00E+00	0.00E+00	1.05E+00	1.02E+00	6.05E-09
8.47E-09	901.526	1.22E+19	0.00E+00	4.06E+00	6.76E+05	-1.39E-08	3.28E-07	1.44E+05	1.82E+01	1.80E+05	3.32E+01	1.60E-03	1.58E+00	1.93E-03	9.40E-01	1.77E+01	2.44E+00	2.73E+00	1.09E+00	0.00E+00	5.93E-02	2.62E-04	1.90E-09	2.30E-10	1.65E-17	8.58E-11	4.07E-18	9.31E-19	2.69E-17	2.02E-20	2.20E-16	8.66E+00	2.17E-17	1.12E-06	5.08E-07	4.99E-12	5.98E-20	4.30E-30	8.31E-25	3.07E-20	0.00E+00	2.64E-08	1.23E-02	1.86E+00	0.00E+00	0.00E+00	1.08E+00	1.05E+00	6.38E-09
8.48E-09	901.567	1.22E+19	0.00E+00	4.17E+00	6.76E+05	-1.11E-08	3.46E-07	1.44E+05	1.87E+01	1.80E+05	3.41E+01	1.64E-03	1.62E+00	1.98E-03	9.65E-01	1.81E+01	2.50E+00	2.80E+00	1.12E+00	0.00E+00	6.09E-02	2.69E-04	2.00E-09	2.43E-10	1.75E-17	9.05E-11	4.40E-18	9.81E-19	2.84E-17	2.19E-20	2.27E-16	8.89E+00	2.35E-17	1.15E-06	5.21E-07	5.13E-12	6.44E-20	4.65E-30	8.77E-25	3.23E-20	0.00E+00	2.79E-08	1.27E-02	1.91E+00	0.00E+00	0.00E+00	1.11E+00	1.08E+00	6.73E-09
8.49E-09	901.609	1.22E+19	0.00E+00	4.28E+00	6.76E+05	-1.11E-08	3.65E-07	1.44E+05	1.92E+01	1.80E+05	3.50E+01	1.69E-03	1.67E+00	2.03E-03	9.91E-01	1.86E+01	2.57E+00	2.88E+00	1.15E+00	0.00E+00	6.26E-02	2.76E-04	2.11E-09	2.56E-10	1.84E-17	9.55E-11	4.77E-18	1.03E-18	2.99E-17	2.37E-20	2.34E-16	9.13E+00	2.54E-17	1.18E-06	5.35E-07	5.27E-12	6.95E-20	5.02E-30	9.25E-25	3.41E-20	0.00E+00	2.94E-08	1.30E-02	1.96E+00	0.00E+00	0.00E+00	1.14E+00	1.11E+00	7.09E-09
8.50E-09	901.653	1.22E+19	0.00E+00	4.40E+00	6.76E+05	-1.11E-08	3.85E-07	1.44E+05	1.97E+01	1.80E+05	3.59E+01	1.73E-03	1.71E+00	2.09E-03	1.02E+00	1.91E+01	2.64E+00	2.96E+00	1.18E+00	0.00E+00	6.43E-02	2.84E-04	2.23E-09	2.70E-10	1.94E-17	1.01E-10	5.16E-18	1.09E-18	3.15E-17	2.57E-20	2.40E-16	9.38E+00	2.75E-17	1.21E-06	5.50E-07	5.41E-12	7.49E-20	5.43E-30	9.76E-25	3.60E-20	0.00E+00	3.10E-08	1.33E-02	2.01E+00	0.00E+00	0.00E+00	1.17E+00	1.14E+00	7.48E-09
8.51E-09	901.697	1.22E+19	0.00E+00	4.51E+00	6.76E+05	-1.11E-08	4.06E-07	1.44E+05	2.03E+01	1.80E+05	3.69E+01	1.78E-03	1.76E+00	2.14E-03	1.04E+00	1.96E+01	2.71E+00	3.04E+00	1.21E+00	0.00E+00	6.60E-02	2.91E-04	2.35E-09	2.84E-10	2.05E-17	1.06E-10	5.59E-18	1.15E-18	3.33E-17	2.78E-20	2.48E-16	9.63E+00	2.98E-17	1.24E-06	5.65E-07	5.56E-12	8.07E-20	5.88E-30	1.03E-24	3.79E-20	0.00E+00	3.27E-08	1.37E-02	2.06E+00	0.00E+00	0.00E+00	1.20E+00	1.17E+00	7.89E-09
8.52E-09	901.743	1.22E+19	0.00E+00	4.63E+00	6.76E+05	-1.11E-08	4.28E-07	1.44E+05	2.08E+01	1.80E+05	3.79E+01	1.83E-03	1.80E+00	2.20E-03	1.07E+00	2.02E+01	2.78E+00	3.12E+00	1.24E+00	0.00E+00	6.78E-02	2.99E-04	2.48E-09	3.00E-10	2.17E-17	1.12E-10	6.05E-18	1.21E-18	3.51E-17	3.01E-20	2.55E-16	9.89E+00	3.23E-17	1.28E-06	5.80E-07	5.71E-12	8.70E-20	6.35E-30	1.09E-24	4.00E-20	0.00E+00	3.44E-08	1.41E-02	2.12E+00	0.00E+00	0.00E+00	1.23E+00	1.20E+00	8.32E-09
8.53E-09	901.789	1.22E+19	0.00E+00	4.76E+00	6.76E+05	-1.11E-08	4.51E-07	1.44E+05	2.14E+01	1.80E+05	3.89E+01	1.88E-03	1.85E+00	2.26E-03	1.10E+00	2.07E+01	2.86E+00	3.20E+00	1.28E+00	0.00E+00	6.97E-02	3.07E-04	2.62E-09	3.16E-10	2.28E-17	1.18E-10	6.55E-18	1.27E-18	3.70E-17	3.26E-20	2.63E-16	1.02E+01	3.50E-17	1.31E-06	5.95E-07	5.87E-12	9.39E-20	6.87E-30	1.15E-24	4.22E-20	0.00E+00	3.63E-08	1.45E-02	2.18E+00	0.00E+00	0.00E+00	1.26E+00	1.23E+00	8.77E-09
8.54E-09	901.837	1.22E+19	0.00E+00	4.89E+00	6.76E+05	-1.11E-08	4.76E-07	1.44E+05	2.20E+01	1.80E+05	4.00E+01	1.93E-03	1.90E+00	2.32E-03	1.13E+00	2.13E+01	2.93E+00	3.29E+00	1.31E+00	0.00E+00	7.16E-02	3.15E-04	2.76E-09	3.33E-10	2.41E-17	1.25E-10	7.09E-18	1.34E-18	3.90E-17	3.52E-20	2.70E-16	1.04E+01	3.79E-17	1.35E-06	6.11E-07	6.03E-12	1.01E-19	7.43E-30	1.21E-24	4.45E-20	0.00E+00	3.83E-08	1.48E-02	2.24E+00	0.00E+00	0.00E+00	1.30E+00	1.26E+00	9.25E-09
8.55E-09	901.887	1.22E+19	0.00E+00	5.02E+00	6.76E+05	-1.11E-08	5.02E-07	1.44E+05	2.25E+01	1.80E+05	4.10E+01	1.98E-03	1.95E+00	2.38E-03	1.16E+00	2.18E+01	3.01E+00	3.38E+00	1.35E+00	0.00E+00	7.36E-02	3.24E-04	2.91E-09	3.51E-10	2.55E-17	1.31E-10	7.68E-18	1.41E-18	4.11E-17	3.81E-20	2.79E-16	1.07E+01	4.10E-17	1.38E-06	6.28E-07	6.20E-12	1.09E-19	8.04E-30	1.28E-24	4.69E-20	0.00E+00	4.04E-08	1.52E-02	2.30E+00	0.00E+00	0.00E+00	1.33E+00	1.30E+00	9.75E-09
8.56E-09	901.937	1.22E+19	0.00E+00	5.15E+00	6.76E+05	-1.11E-08	5.29E-07	1.44E+05	2.31E+01	1.80E+05	4.21E+01	2.03E-03	2.00E+00	2.45E-03	1.19E+00	2.24E+01	3.09E+00	3.47E+00	1.38E+00	0.00E+00	7.56E-02	3.32E-04	3.07E-09	3.70E-10	2.69E-17	1.39E-10	8.32E-18	1.49E-18	4.33E-17	4.13E-20	2.87E-16	1.10E+01	4.44E-17	1.42E-06	6.45E-07	6.36E-12	1.18E-19	8.70E-30	1.35E-24	4.95E-20	0.00E+00	4.26E-08	1.56E-02	2.36E+00	0.00E+00	0.00E+00	1.37E+00	1.33E+00	1.03E-08
8.57E-09	901.989	1.22E+19	0.00E+00	5.29E+00	6.76E+05	-1.11E-08	5.58E-07	1.44E+05	2.38E+01	1.80E+05	4.33E+01	2.09E-03	2.06E+00	2.51E-03	1.22E+00	2.30E+01	3.18E+00	3.56E+00	1.42E+00	0.00E+00	7.76E-02	3.41E-04	3.24E-09	3.91E-10	2.84E-17	1.46E-10	9.00E-18	1.57E-18	4.57E-17	4.47E-20	2.95E-16	1.13E+01	4.80E-17	1.46E-06	6.62E-07	6.54E-12	1.27E-19	9.41E-30	1.42E-24	5.22E-20	0.00E+00	4.49E-08	1.61E-02	2.42E+00	0.00E+00	0.00E+00	1.40E+00	1.37E+00	1.08E-08
8.58E-09	902.043	1.22E+19	0.00E+00	5.43E+00	6.76E+05	-1.11E-08	5.88E-07	1.44E+05	2.44E+01	1.80E+05	4.44E+01	2.14E-03	2.11E+00	2.58E-03	1.26E+00	2.36E+01	3.26E+00	3.65E+00	1.46E+00	0.00E+00	7.98E-02	3.50E-04	3.41E-09	4.12E-10	2.99E-17	1.54E-10	9.75E-18	1.65E-18	4.82E-17	4.84E-20	3.04E-16	1.16E+01	5.20E-17	1.50E-06	6.80E-07	6.72E-12	1.37E-19	1.02E-29	1.50E-24	5.50E-20	0.00E+00	4.73E-08	1.65E-02	2.49E+00	0.00E+00	0.00E+00	1.44E+00	1.40E+00	1.14E-08
8.59E-09	902.097	1.22E+19	0.00E+00	5.58E+00	6.76E+05	-1.25E-08	6.20E-07	1.44E+05	2.51E+01	1.80E+05	4.56E+01	2.20E-03	2.17E+00	2.65E-03	1.29E+00	2.43E+01	3.35E+00	3.75E+00	1.50E+00	0.00E+00	8.19E-02	3.60E-04	3.60E-09	4.34E-10	3.16E-17	1.62E-10	1.06E-17	1.74E-18	5.08E-17	5.24E-20	3.14E-16	1.19E+01	5.63E-17	1.54E-06	6.98E-07	6.90E-12	1.48E-19	1.10E-29	1.58E-24	5.80E-20	0.00E+00	4.99E-08	1.69E-02	2.55E+00	0.00E+00	0.00E+00	1.48E+00	1.44E+00	1.20E-08
8.60E-09	902.154	1.22E+19	0.00E+00	5.73E+00	6.76E+05	-1.25E-08	6.53E-07	1.44E+05	2.57E+01	1.80E+05	4.68E+01	2.26E-03	2.23E+00	2.72E-03	1.32E+00	2.49E+01	3.44E+00	3.85E+00	1.54E+00	0.00E+00	8.42E-02	3.70E-04	3.79E-09	4.58E-10	3.33E-17	1.71E-10	1.14E-17	1.84E-18	5.36E-17	5.67E-20	3.23E-16	1.22E+01	6.10E-17	1.58E-06	7.17E-07	7.09E-12	1.60E-19	1.19E-29	1.67E-24	6.12E-20	0.00E+00	5.26E-08	1.74E-02	2.62E+00	0.00E+00	0.00E+00	1.52E+00	1.48E+00	1.27E-08
8.61E-09	902.211	1.22E+19	0.00E+00	5.88E+00	6.76E+05	-1.25E-08	6.89E-07	1.44E+05	2.64E+01	1.80E+05	4.81E+01	2.32E-03	2.29E+00	2.79E-03	1.36E+00	2.56E+01	3.53E+00	3.96E+00	1.58E+00	0.00E+00	8.65E-02	3.79E-04	4.00E-09	4.83E-10	3.52E-17	1.81E-10	1.24E-17	1.93E-18	5.65E-17	6.13E-20	3.33E-16	1.25E+01	6.60E-17	1.63E-06	7.37E-07	7.29E-12	1.73E-19	1.29E-29	1.76E-24	6.45E-20	0.00E+00	5.55E-08	1.79E-02	2.69E+00	0.00E+00	0.00E+00	1.56E+00	1.52E+00	1.34E-08
8.62E-09	902.271	1.22E+19	0.00E+00	6.04E+00	6.76E+05	-1.25E-08	7.26E-07	1.44E+05	2.71E+01	1.80E+05	4.94E+01	2.38E-03	2.35E+00	2.87E-03	1.39E+00	2.63E+01	3.62E+00	4.06E+00	1.62E+00	0.00E+00	8.89E-02	3.90E-04	4.22E-09	5.09E-10	3.71E-17	1.91E-10	1.34E-17	2.04E-18	5.96E-17	6.64E-20	3.43E-16	1.29E+01	7.15E-17	1.67E-06	7.56E-07	7.49E-12	1.86E-19	1.39E-29	1.86E-24	6.81E-20	0.00E+00	5.85E-08	1.83E-02	2.76E+00	0.00E+00	0.00E+00	1.60E+00	1.56E+00	1.41E-08
8.63E-09	902.332	1.22E+19	0.00E+00	6.20E+00	6.76E+05	-1.25E-08	7.66E-07	1.44E+05	2.79E+01	1.80E+05	5.07E+01	2.45E-03	2.41E+00	2.94E-03	1.43E+00	2.70E+01	3.72E+00	4.17E+00	1.66E+00	0.00E+00	9.13E-02	4.00E-04	4.45E-09	5.37E-10	3.92E-17	2.01E-10	1.45E-17	2.15E-18	6.28E-17	7.19E-20	3.54E-16	1.32E+01	7.74E-17	1.72E-06	7.77E-07	7.69E-12	2.01E-19	1.51E-29	1.96E-24	7.18E-20	0.00E+00	6.17E-08	1.88E-02	2.84E+00	0.00E+00	0.00E+00	1.65E+00	1.60E+00	1.49E-08
8.64E-09	902.394	1.22E+19	0.00E+00	6.37E+00	6.76E+05	-1.25E-08	8.07E-07	1.44E+05	2.86E+01	1.80E+05	5.21E+01	2.51E-03	2.48E+00	3.02E-03	1.47E+00	2.77E+01	3.82E+00	4.28E+00	1.71E+00	0.00E+00	9.38E-02	4.11E-04	4.69E-09	5.66E-10	4.14E-17	2.12E-10	1.57E-17	2.26E-18	6.62E-17	7.78E-20	3.64E-16	1.36E+01	8.38E-17	1.76E-06	7.98E-07	7.91E-12	2.17E-19	1.63E-29	2.07E-24	7.57E-20	0.00E+00	6.50E-08	1.93E-02	2.91E+00	0.00E+00	0.00E+00	1.69E+00	1.65E+00	1.57E-08
8.65E-09	902.458	1.22E+19	0.00E+00	6.54E+00	6.76E+05	-1.25E-08	8.51E-07	1.44E+05	2.94E+01	1.80E+05	5.35E+01	2.58E-03	2.54E+00	3.10E-03	1.51E+00	2.85E+01	3.92E+00	4.40E+00	1.75E+00	0.00E+00	9.64E-02	4.22E-04	4.95E-09	5.97E-10	4.37E-17	2.24E-10	1.70E-17	2.38E-18	6.98E-17	8.42E-20	3.76E-16	1.39E+01	9.08E-17	1.81E-06	8.19E-07	8.12E-12	2.35E-19	1.76E-29	2.18E-24	7.98E-20	0.00E+00	6.86E-08	1.99E-02	2.99E+00	0.00E+00	0.00E+00	1.74E+00	1.69E+00	1.66E-08
8.66E-09	902.524	1.22E+19	0.00E+00	6.71E+00	6.76E+05	-1.25E-08	8.97E-07	1.44E+05	3.02E+01	1.80E+05	5.49E+01	2.65E-03	2.61E+00	3.19E-03	1.55E+00	2.92E+01	4.03E+00	4.52E+00	1.80E+00	0.00E+00	9.90E-02	4.33E-04	5.22E-09	6.29E-10	4.61E-17	2.36E-10	1.84E-17	2.51E-18	7.36E-17	9.12E-20	3.87E-16	1.43E+01	9.83E-17	1.86E-06	8.41E-07	8.35E-12	2.54E-19	1.91E-29	2.30E-24	8.42E-20	0.00E+00	7.23E-08	2.04E-02	3.07E+00	0.00E+00	0.00E+00	1.78E+00	1.74E+00	1.75E-08
8.67E-09	902.592	1.22E+19	0.00E+00	6.89E+00	6.76E+05	-1.25E-08	9.46E-07	1.44E+05	3.10E+01	1.80E+05	5.64E+01	2.72E-03	2.68E+00	3.27E-03	1.59E+00	3.00E+01	4.14E+00	4.64E+00	1.85E+00	0.00E+00	1.02E-01	4.45E-04	5.51E-09	6.63E-10	4.87E-17	2.49E-10	1.99E-17	2.65E-18	7.76E-17	9.87E-20	3.99E-16	1.47E+01	1.06E-16	1.91E-06	8.64E-07	8.58E-12	2.74E-19	2.06E-29	2.43E-24	8.88E-20	0.00E+00	7.62E-08	2.09E-02	3.15E+00	0.00E+00	0.00E+00	1.83E+00	1.78E+00	1.84E-08
8.68E-09	902.662	1.22E+19	0.00E+00	7.08E+00	6.76E+05	-1.25E-08	9.97E-07	1.44E+05	3.18E+01	1.80E+05	5.79E+01	2.79E-03	2.75E+00	3.36E-03	1.63E+00	3.08E+01	4.25E+00	4.76E+00	1.90E+00	0.00E+00	1.05E-01	4.57E-04	5.81E-09	6.99E-10	5.14E-17	2.62E-10	2.16E-17	2.79E-18	8.18E-17	1.07E-19	4.11E-16	1.51E+01	1.15E-16	1.96E-06	8.87E-07	8.82E-12	2.96E-19	2.23E-29	2.57E-24	9.36E-20	0.00E+00	8.04E-08	2.15E-02	3.24E+00	0.00E+00	0.00E+00	1.88E+00	1.83E+00	1.94E-08
8.69E-09	902.733	1.22E+19	0.00E+00	7.27E+00	6.76E+05	-1.25E-08	1.05E-06	1.44E+05	3.27E+01	1.80E+05	5.94E+01	2.87E-03	2.83E+00	3.45E-03	1.67E+00	3.16E+01	4.36E+00	4.89E+00	1.95E+00	0.00E+00	1.07E-01	4.69E-04	6.13E-09	7.37E-10	5.43E-17	2.77E-10	2.34E-17	2.94E-18	8.63E-17	1.16E-19	4.24E-16	1.55E+01	1.25E-16	2.02E-06	9.11E-07	9.06E-12	3.20E-19	2.42E-29	2.71E-24	9.87E-20	0.00E+00	8.47E-08	2.21E-02	3.33E+00	0.00E+00	0.00E+00	1.93E+00	1.88E+00	2.05E-08
8.70E-09	902.806	1.22E+19	0.00E+00	7.46E+00	6.76E+05	-1.25E-08	1.11E-06	1.44E+05	3.35E+01	1.80E+05	6.10E+01	2.95E-03	2.90E+00	3.54E-03	1.72E+00	3.25E+01	4.48E+00	5.02E+00	2.00E+00	0.00E+00	1.10E-01	4.82E-04	6.46E-09	7.78E-10	5.73E-17	2.92E-10	2.53E-17	3.10E-18	9.10E-17	1.25E-19	4.38E-16	1.59E+01	1.35E-16	2.07E-06	9.36E-07	9.31E-12	3.46E-19	2.61E-29	2.86E-24	1.04E-19	0.00E+00	8.93E-08	2.27E-02	3.41E+00	0.00E+00	0.00E+00	1.98E+00	1.93E+00	2.16E-08
8.71E-09	902.881	1.22E+19	0.00E+00	7.66E+00	6.76E+05	-1.25E-08	1.17E-06	1.44E+05	3.44E+01	1.80E+05	6.27E+01	3.03E-03	2.98E+00	3.63E-03	1.76E+00	3.34E+01	4.60E+00	5.16E+00	2.05E+00	0.00E+00	1.13E-01	4.94E-04	6.81E-09	8.20E-10	6.05E-17	3.08E-10	2.74E-17	3.27E-18	9.59E-17	1.36E-19	4.51E-16	1.63E+01	1.46E-16	2.13E-06	9.61E-07	9.57E-12	3.73E-19	2.83E-29	3.02E-24	1.10E-19	0.00E+00	9.42E-08	2.33E-02	3.51E+00	0.00E+00	0.00E+00	2.03E+00	1.98E+00	2.27E-08
8.72E-09	902.959	1.22E+19	0.00E+00	7.87E+00	6.76E+05	-1.25E-08	1.23E-06	1.44E+05	3.53E+01	1.80E+05	6.44E+01	3.11E-03	3.06E+00	3.73E-03	1.81E+00	3.43E+01	4.72E+00	5.29E+00	2.11E+00	0.00E+00	1.17E-01	5.08E-04	7.19E-09	8.65E-10	6.39E-17	3.24E-10	2.96E-17	3.44E-18	1.01E-16	1.47E-19	4.65E-16	1.68E+01	1.58E-16	2.19E-06	9.87E-07	9.83E-12	4.04E-19	3.06E-29	3.18E-24	1.16E-19	0.00E+00	9.93E-08	2.39E-02	3.60E+00	0.00E+00	0.00E+00	2.09E+00	2.03E+00	2.40E-08
8.73E-09	903.038	1.22E+19	0.00E+00	8.08E+00	6.76E+05	-1.25E-08	1.30E-06	1.44E+05	3.63E+01	1.80E+05	6.61E+01	3.19E-03	3.14E+00	3.83E-03	1.86E+00	3.52E+01	4.85E+00	5.44E+00	2.17E+00	0.00E+00	1.20E-01	5.21E-04	7.58E-09	9.12E-10	6.75E-17	3.42E-10	3.21E-17	3.63E-18	1.07E-16	1.59E-19	4.80E-16	1.72E+01	1.71E-16	2.25E-06	1.01E-06	1.01E-11	4.36E-19	3.31E-29	3.36E-24	1.22E-19	0.00E+00	1.05E-07	2.45E-02	3.70E+00	0.00E+00	0.00E+00	2.14E+00	2.09E+00	2.53E-08
8.74E-09	903.119	1.22E+19	0.00E+00	8.30E+00	6.76E+05	-1.25E-08	1.37E-06	1.44E+05	3.73E+01	1.80E+05	6.78E+01	3.28E-03	3.23E+00	3.93E-03	1.91E+00	3.61E+01	4.98E+00	5.58E+00	2.22E+00	0.00E+00	1.23E-01	5.35E-04	7.99E-09	9.61E-10	7.12E-17	3.61E-10	3.47E-17	3.82E-18	1.12E-16	1.72E-19	4.95E-16	1.77E+01	1.86E-16	2.31E-06	1.04E-06	1.04E-11	4.72E-19	3.58E-29	3.55E-24	1.29E-19	0.00E+00	1.10E-07	2.52E-02	3.80E+00	0.00E+00	0.00E+00	2.20E+00	2.14E+00	2.67E-08
8.75E-09	903.203	1.22E+19	0.00E+00	8.52E+00	6.76E+05	-1.39E-08	1.44E-06	1.44E+05	3.83E+01	1.80E+05	6.97E+01	3.37E-03	3.31E+00	4.04E-03	1.96E+00	3.71E+01	5.11E+00	5.73E+00	2.28E+00	0.00E+00	1.26E-01	5.50E-04	8.43E-09	1.01E-09	7.52E-17	3.81E-10	3.76E-17	4.03E-18	1.19E-16	1.86E-19	5.11E-16	1.82E+01	2.01E-16	2.37E-06	1.07E-06	1.07E-11	5.10E-19	3.88E-29	3.74E-24	1.36E-19	0.00E+00	1.16E-07	2.59E-02	3.90E+00	0.00E+00	0.00E+00	2.26E+00	2.20E+00	2.81E-08
8.76E-09	903.289	1.22E+19	0.00E+00	8.75E+00	6.76E+05	-1.39E-08	1.52E-06	1.44E+05	3.93E+01	1.80E+05	7.15E+01	3.46E-03	3.40E+00	4.15E-03	2.01E+00	3.81E+01	5.25E+00	5.88E+00	2.34E+00	0.00E+00	1.30E-01	5.64E-04	8.89E-09	1.07E-09	7.94E-17	4.01E-10	4.07E-17	4.25E-18	1.25E-16	2.01E-19	5.27E-16	1.87E+01	2.17E-16	2.44E-06	1.10E-06	1.10E-11	5.51E-19	4.19E-29	3.95E-24	1.43E-19	0.00E+00	1.23E-07	2.66E-02	4.00E+00	0.00E+00	0.00E+00	2.32E+00	2.26E+00	2.96E-08
8.77E-09	903.377	1.22E+19	0.00E+00	8.98E+00	6.76E+05	-1.39E-08	1.60E-06	1.44E+05	4.03E+01	1.80E+05	7.34E+01	3.55E-03	3.49E+00	4.26E-03	2.06E+00	3.91E+01	5.39E+00	6.04E+00	2.41E+00	0.00E+00	1.34E-01	5.80E-04	9.38E-09	1.13E-09	8.39E-17	4.23E-10	4.41E-17	4.47E-18	1.32E-16	2.18E-19	5.44E-16	1.92E+01	2.35E-16	2.51E-06	1.13E-06	1.13E-11	5.96E-19	4.54E-29	4.17E-24	1.51E-19	0.00E+00	1.29E-07	2.73E-02	4.11E+00	0.00E+00	0.00E+00	2.38E+00	2.32E+00	3.12E-08
8.78E-09	903.467	1.22E+19	0.00E+00	9.22E+00	6.76E+05	-1.39E-08	1.69E-06	1.44E+05	4.14E+01	1.80E+05	7.54E+01	3.65E-03	3.59E+00	4.37E-03	2.12E+00	4.01E+01	5.53E+00	6.20E+00	2.47E+00	0.00E+00	1.37E-01	5.95E-04	9.89E-09	1.19E-09	8.86E-17	4.47E-10	4.77E-17	4.72E-18	1.39E-16	2.36E-19	5.61E-16	1.97E+01	2.55E-16	2.57E-06	1.16E-06	1.16E-11	6.44E-19	4.91E-29	4.40E-24	1.59E-19	0.00E+00	1.36E-07	2.80E-02	4.22E+00	0.00E+00	0.00E+00	2.45E+00	2.38E+00	3.29E-08
8.79E-09	903.56	1.22E+19	0.00E+00	9.47E+00	6.76E+05	-1.39E-08	1.78E-06	1.44E+05	4.25E+01	1.80E+05	7.74E+01	3.74E-03	3.68E+00	4.49E-03	2.17E+00	4.12E+01	5.68E+00	6.37E+00	2.54E+00	0.00E+00	1.41E-01	6.11E-04	1.04E-08	1.25E-09	9.36E-17	4.71E-10	5.16E-17	4.97E-18	1.46E-16	2.56E-19	5.79E-16	2.02E+01	2.76E-16	2.65E-06	1.19E-06	1.19E-11	6.96E-19	5.31E-29	4.65E-24	1.68E-19	0.00E+00	1.44E-07	2.88E-02	4.33E+00	0.00E+00	0.00E+00	2.51E+00	2.45E+00	3.47E-08
8.80E-09	903.655	1.22E+19	0.00E+00	9.72E+00	6.76E+05	-1.39E-08	1.88E-06	1.44E+05	4.37E+01	1.80E+05	7.95E+01	3.84E-03	3.78E+00	4.60E-03	2.23E+00	4.23E+01	5.83E+00	6.54E+00	2.61E+00	0.00E+00	1.45E-01	6.27E-04	1.10E-08	1.32E-09	9.88E-17	4.97E-10	5.59E-17	5.24E-18	1.54E-16	2.77E-19	5.98E-16	2.07E+01	2.99E-16	2.72E-06	1.22E-06	1.23E-11	7.53E-19	5.75E-29	4.91E-24	1.77E-19	0.00E+00	1.52E-07	2.95E-02	4.45E+00	0.00E+00	0.00E+00	2.58E+00	2.51E+00	3.66E-08
8.81E-09	903.753	1.22E+19	0.00E+00	9.98E+00	6.76E+05	-1.25E-08	1.98E-06	1.44E+05	4.48E+01	1.80E+05	8.16E+01	3.95E-03	3.88E+00	4.73E-03	2.29E+00	4.34E+01	5.99E+00	6.71E+00	2.68E+00	0.00E+00	1.49E-01	6.44E-04	1.16E-08	1.39E-09	1.04E-16	5.24E-10	6.05E-17	5.52E-18	1.63E-16	3.00E-19	6.17E-16	2.13E+01	3.24E-16	2.79E-06	1.25E-06	1.26E-11	8.14E-19	6.22E-29	5.18E-24	1.87E-19	0.00E+00	1.60E-07	3.03E-02	4.57E+00	0.00E+00	0.00E+00	2.65E+00	2.58E+00	3.86E-08
8.82E-09	903.854	1.22E+19	0.00E+00	1.02E+01	6.76E+05	-1.25E-08	2.09E-06	1.44E+05	4.60E+01	1.80E+05	8.38E+01	4.05E-03	3.99E+00	4.85E-03	2.35E+00	4.46E+01	6.15E+00	6.89E+00	2.75E+00	0.00E+00	1.53E-01	6.61E-04	1.22E-08	1.47E-09	1.10E-16	5.53E-10	6.55E-17	5.82E-18	1.72E-16	3.24E-19	6.37E-16	2.19E+01	3.50E-16	2.87E-06	1.29E-06	1.29E-11	8.80E-19	6.73E-29	5.47E-24	1.97E-19	0.00E+00	1.68E-07	3.11E-02	4.69E+00	0.00E+00	0.00E+00	2.72E+00	2.65E+00	4.07E-08
8.83E-09	903.957	1.22E+19	0.00E+00	1.05E+01	6.76E+05	-1.25E-08	2.20E-06	1.44E+05	4.73E+01	1.80E+05	8.61E+01	4.16E-03	4.09E+00	4.98E-03	2.41E+00	4.58E+01	6.31E+00	7.08E+00	2.82E+00	0.00E+00	1.57E-01	6.79E-04	1.29E-08	1.55E-09	1.16E-16	5.83E-10	7.09E-17	6.13E-18	1.81E-16	3.51E-19	6.58E-16	2.25E+01	3.79E-16	2.95E-06	1.32E-06	1.33E-11	9.52E-19	7.28E-29	5.77E-24	2.08E-19	0.00E+00	1.78E-07	3.20E-02	4.81E+00	0.00E+00	0.00E+00	2.79E+00	2.72E+00	4.29E-08
8.84E-09	904.063	1.22E+19	0.00E+00	1.08E+01	6.76E+05	-1.25E-08	2.32E-06	1.44E+05	4.85E+01	1.80E+05	8.84E+01	4.28E-03	4.20E+00	5.11E-03	2.47E+00	4.70E+01	6.48E+00	7.27E+00	2.90E+00	0.00E+00	1.62E-01	6.97E-04	1.36E-08	1.64E-09	1.23E-16	6.15E-10	7.68E-17	6.46E-18	1.91E-16	3.80E-19	6.80E-16	2.31E+01	4.11E-16	3.03E-06	1.36E-06	1.37E-11	1.03E-18	7.88E-29	6.10E-24	2.19E-19	0.00E+00	1.87E-07	3.28E-02	4.94E+00	0.00E+00	0.00E+00	2.87E+00	2.79E+00	4.52E-08
8.85E-09	904.171	1.22E+19	0.00E+00	1.11E+01	6.76E+05	-1.25E-08	2.45E-06	1.44E+05	4.98E+01	1.80E+05	9.07E+01	4.39E-03	4.32E+00	5.25E-03	2.54E+00	4.83E+01	6.66E+00	7.46E+00	2.97E+00	0.00E+00	1.66E-01	7.16E-04	1.44E-08	1.72E-09	1.30E-16	6.48E-10	8.31E-17	6.81E-18	2.01E-16	4.11E-19	7.02E-16	2.37E+01	4.44E-16	3.11E-06	1.40E-06	1.41E-11	1.11E-18	8.53E-29	6.44E-24	2.32E-19	0.00E+00	1.97E-07	3.37E-02	5.07E+00	0.00E+00	0.00E+00	2.94E+00	2.87E+00	4.77E-08
[truncated: 3,537 more rows]
[truncated: 18 more columns]
