# Supplementary material for: Dataset of numerical assessment on the combined effects of non-thermal plasma and water addition in hydrogen combustion
Source: Data Brief. 2025 Dec 19;64:112405. doi: 10.1016/j.dib.2025.112405 (PMC12813465; doi:10.1016/j.dib.2025.112405)
Supplement: Supplementary file 1 [file mmc1.zip › Research Data/Simulations for DOE/Run9.csv]

Time(s)	T_gas(K)	N_gas(#/cm^3)	AR	E	N2	He	H2O2	H2	H	O2	O	H2O	OH	HO2	O3	O(1D)	O(1S)	O2(a1)	O2(b1)	O2(c)	NO	N2O	NO2	HNO	HNO2	HONO	HONO2	N2H2	H2NN	HNOH	NH3	N	NO3	NH	NNH	NH2	H2NO	N2H4	N2H3	NH2OH	N^+	NH^+	H3^+	N2H^+	He^+	O^+	O2^+	N2^+	NH3^+
1.00E-11	300	1.22E+19	0.00E+00	7.19E-10	6.76E+05	0.00E+00	2.92E-34	1.44E+05	6.71E-11	1.80E+05	1.17E-10	3.34E-21	9.06E-14	3.27E-16	1.48E-12	7.70E-11	4.93E-13	1.27E-11	3.15E-12	0.00E+00	2.30E-15	6.95E-18	1.42E-35	5.36E-36	3.86E-66	2.66E-38	2.31E-58	6.26E-53	1.55E-48	8.14E-61	4.64E-57	4.02E-11	4.30E-56	5.53E-32	4.88E-24	1.95E-46	2.79E-59	4.07E-79	2.81E-78	1.53E-68	0.00E+00	1.28E-32	3.91E-14	3.92E-13	0.00E+00	0.00E+00	5.00E-12	1.11E-11	1.45E-35
2.00E-11	300	1.22E+19	0.00E+00	7.38E-10	6.76E+05	0.00E+00	9.70E-33	1.44E+05	1.37E-10	1.80E+05	2.35E-10	2.68E-20	3.66E-13	1.32E-15	5.93E-12	1.56E-10	1.37E-12	2.56E-11	6.44E-12	0.00E+00	9.29E-15	2.81E-17	2.31E-34	8.82E-35	2.32E-64	8.77E-37	3.02E-56	1.03E-51	2.55E-47	5.50E-59	3.24E-55	8.14E-11	2.83E-54	2.23E-31	1.97E-23	6.30E-45	1.88E-57	2.75E-77	6.60E-76	3.82E-66	0.00E+00	1.86E-31	1.41E-13	1.53E-12	0.00E+00	0.00E+00	1.01E-11	2.22E-11	4.36E-34
3.00E-11	300	1.22E+19	0.00E+00	7.58E-10	6.76E+05	0.00E+00	7.24E-32	1.44E+05	2.10E-10	1.80E+05	3.55E-10	9.10E-20	8.32E-13	3.02E-15	1.34E-11	2.38E-10	2.65E-12	3.90E-11	9.88E-12	0.00E+00	2.11E-14	6.41E-17	1.17E-33	4.51E-34	2.38E-63	6.50E-36	4.76E-55	5.27E-51	1.30E-46	6.06E-58	3.61E-54	1.24E-10	3.06E-53	5.07E-31	4.49E-23	4.66E-44	2.07E-56	2.02E-76	1.52E-74	8.90E-65	0.00E+00	8.56E-31	2.86E-13	3.37E-12	0.00E+00	0.00E+00	1.54E-11	3.31E-11	2.98E-33
4.00E-11	300	1.22E+19	0.00E+00	7.78E-10	6.76E+05	0.00E+00	3.08E-31	1.44E+05	2.85E-10	1.80E+05	4.77E-10	2.17E-19	1.49E-12	5.45E-15	2.40E-11	3.22E-10	4.32E-12	5.27E-11	1.35E-11	0.00E+00	3.78E-14	1.15E-16	3.72E-33	1.45E-33	1.31E-62	2.74E-35	3.56E-54	1.70E-50	4.20E-46	3.49E-57	2.13E-53	1.67E-10	1.72E-52	9.09E-31	8.06E-23	1.97E-43	1.19E-55	4.10E-76	1.53E-73	9.05E-64	0.00E+00	2.47E-30	4.59E-13	5.87E-12	0.00E+00	0.00E+00	2.08E-11	4.40E-11	1.16E-32
5.00E-11	300	1.22E+19	0.00E+00	7.99E-10	6.76E+05	0.00E+00	9.53E-31	1.44E+05	3.64E-10	1.80E+05	6.00E-10	4.28E-19	2.36E-12	8.63E-15	3.76E-11	4.09E-10	6.41E-12	6.68E-11	1.72E-11	0.00E+00	5.96E-14	1.82E-16	9.16E-33	3.61E-33	4.99E-62	8.44E-35	1.70E-53	4.23E-50	1.05E-45	1.36E-56	8.59E-53	2.12E-10	6.60E-52	1.43E-30	1.27E-22	6.06E-43	4.66E-55	4.74E-76	9.07E-73	5.37E-63	0.00E+00	5.54E-30	6.51E-13	8.99E-12	0.00E+00	0.00E+00	2.64E-11	5.49E-11	3.33E-32
6.00E-11	300	1.22E+19	0.00E+00	8.21E-10	6.76E+05	0.00E+00	2.41E-30	1.44E+05	4.45E-10	1.80E+05	7.26E-10	7.45E-19	3.43E-12	1.26E-14	5.44E-11	4.99E-10	8.92E-12	8.12E-11	2.11E-11	0.00E+00	8.67E-14	2.66E-16	1.92E-32	7.64E-33	1.51E-61	2.12E-34	6.08E-53	8.97E-50	2.22E-45	4.17E-56	2.72E-52	2.58E-10	1.98E-51	2.08E-30	1.85E-22	1.52E-42	1.43E-54	1.22E-75	3.86E-72	2.29E-62	0.00E+00	1.06E-29	8.51E-13	1.27E-11	0.00E+00	0.00E+00	3.21E-11	6.57E-11	7.79E-32
7.00E-11	300	1.22E+19	0.00E+00	8.43E-10	6.76E+05	0.00E+00	5.31E-30	1.44E+05	5.29E-10	1.80E+05	8.53E-10	1.19E-18	4.72E-12	1.74E-14	7.44E-11	5.91E-10	1.19E-11	9.61E-11	2.52E-11	0.00E+00	1.19E-13	3.66E-16	3.60E-32	1.45E-32	3.90E-61	4.65E-34	1.81E-52	1.70E-49	4.21E-45	1.08E-55	7.34E-52	3.05E-10	5.05E-51	2.86E-30	2.55E-22	3.34E-42	3.71E-54	1.96E-75	1.34E-71	7.94E-62	0.00E+00	1.81E-29	1.06E-12	1.70E-11	0.00E+00	0.00E+00	3.79E-11	7.65E-11	1.59E-31
8.00E-11	300	1.22E+19	0.00E+00	8.66E-10	6.76E+05	0.00E+00	1.06E-29	1.44E+05	6.16E-10	1.80E+05	9.82E-10	1.79E-18	6.23E-12	2.30E-14	9.76E-11	6.86E-10	1.52E-11	1.11E-10	2.94E-11	0.00E+00	1.57E-13	4.84E-16	6.22E-32	2.52E-32	8.94E-61	9.20E-34	4.68E-52	2.97E-49	7.35E-45	2.49E-55	1.75E-51	3.53E-10	1.14E-50	3.77E-30	3.36E-22	6.62E-42	8.53E-54	2.53E-75	3.95E-71	2.35E-61	0.00E+00	2.85E-29	1.26E-12	2.19E-11	0.00E+00	0.00E+00	4.39E-11	8.72E-11	2.94E-31
9.00E-11	300	1.22E+19	0.00E+00	8.89E-10	6.76E+05	0.00E+00	1.95E-29	1.44E+05	7.06E-10	1.80E+05	1.11E-09	2.57E-18	7.97E-12	2.95E-14	1.24E-10	7.84E-10	1.90E-11	1.27E-10	3.38E-11	0.00E+00	2.00E-13	6.20E-16	1.01E-31	4.13E-32	1.88E-60	1.68E-33	1.09E-51	4.86E-49	1.20E-44	5.24E-55	3.82E-51	4.03E-10	2.36E-50	4.82E-30	4.29E-22	1.21E-41	1.79E-53	3.64E-75	1.04E-70	6.20E-61	0.00E+00	4.22E-29	1.46E-12	2.73E-11	0.00E+00	0.00E+00	5.01E-11	9.80E-11	5.04E-31
1.00E-10	300	1.22E+19	0.00E+00	9.13E-10	6.76E+05	0.00E+00	3.37E-29	1.44E+05	7.99E-10	1.80E+05	1.25E-09	3.56E-18	9.95E-12	3.68E-14	1.54E-10	8.85E-10	2.33E-11	1.43E-10	3.83E-11	0.00E+00	2.50E-13	7.75E-16	1.56E-31	6.44E-32	3.66E-60	2.90E-33	2.33E-51	7.59E-49	1.88E-44	1.02E-54	7.72E-51	4.54E-10	4.52E-50	6.00E-30	5.35E-22	2.09E-41	3.50E-53	5.21E-75	2.47E-70	1.48E-60	0.00E+00	5.97E-29	1.66E-12	3.32E-11	0.00E+00	0.00E+00	5.65E-11	1.09E-10	8.12E-31
1.10E-10	300	1.22E+19	0.00E+00	9.37E-10	6.76E+05	0.00E+00	5.54E-29	1.44E+05	8.96E-10	1.80E+05	1.38E-09	4.77E-18	1.22E-11	4.51E-14	1.87E-10	9.88E-10	2.80E-11	1.60E-10	4.31E-11	0.00E+00	3.05E-13	9.49E-16	2.32E-31	9.65E-32	6.72E-60	4.75E-33	4.63E-51	1.14E-48	2.81E-44	1.87E-54	1.47E-50	5.06E-10	8.15E-50	7.33E-30	6.54E-22	3.42E-41	6.41E-53	7.57E-75	5.42E-70	3.24E-60	0.00E+00	8.12E-29	1.85E-12	3.97E-11	0.00E+00	0.00E+00	6.30E-11	1.19E-10	1.25E-30
1.20E-10	300	1.22E+19	0.00E+00	9.63E-10	6.76E+05	0.00E+00	8.75E-29	1.44E+05	9.95E-10	1.80E+05	1.52E-09	6.24E-18	1.46E-11	5.44E-14	2.24E-10	1.09E-09	3.32E-11	1.76E-10	4.80E-11	0.00E+00	3.66E-13	1.14E-15	3.33E-31	1.40E-31	1.17E-59	7.46E-33	8.69E-51	1.65E-48	4.08E-44	3.27E-54	2.64E-50	5.60E-10	1.40E-49	8.81E-30	7.86E-22	5.37E-41	1.12E-52	1.42E-74	1.11E-69	6.64E-60	0.00E+00	1.07E-28	2.03E-12	4.66E-11	0.00E+00	0.00E+00	6.97E-11	1.30E-10	1.84E-30
1.30E-10	300	1.22E+19	0.00E+00	9.88E-10	6.76E+05	0.00E+00	1.33E-28	1.44E+05	1.10E-09	1.80E+05	1.66E-09	8.00E-18	1.73E-11	6.47E-14	2.64E-10	1.20E-09	3.89E-11	1.94E-10	5.31E-11	0.00E+00	4.34E-13	1.36E-15	4.64E-31	1.97E-31	1.97E-59	1.13E-32	1.55E-50	2.32E-48	5.75E-44	5.47E-54	4.56E-50	6.15E-10	2.30E-49	1.04E-29	9.31E-22	8.15E-41	1.87E-52	2.25E-74	2.15E-69	1.29E-59	0.00E+00	1.38E-28	2.21E-12	5.41E-11	0.00E+00	0.00E+00	7.65E-11	1.41E-10	2.62E-30
1.40E-10	300	1.22E+19	0.00E+00	1.02E-09	6.76E+05	0.00E+00	1.97E-28	1.44E+05	1.20E-09	1.80E+05	1.80E-09	1.01E-17	2.03E-11	7.59E-14	3.08E-10	1.32E-09	4.51E-11	2.12E-10	5.85E-11	0.00E+00	5.08E-13	1.59E-15	6.34E-31	2.71E-31	3.18E-59	1.66E-32	2.66E-50	3.19E-48	7.90E-44	8.83E-54	7.59E-50	6.72E-10	3.66E-49	1.22E-29	1.09E-21	1.20E-40	3.02E-52	3.10E-74	3.97E-69	2.38E-59	0.00E+00	1.73E-28	2.38E-12	6.20E-11	0.00E+00	0.00E+00	8.36E-11	1.52E-10	3.63E-30
1.50E-10	300	1.22E+19	0.00E+00	1.04E-09	6.76E+05	0.00E+00	2.84E-28	1.44E+05	1.31E-09	1.80E+05	1.95E-09	1.25E-17	2.36E-11	8.83E-14	3.56E-10	1.43E-09	5.18E-11	2.30E-10	6.40E-11	0.00E+00	5.89E-13	1.85E-15	8.47E-31	3.65E-31	5.00E-59	2.39E-32	4.40E-50	4.30E-48	1.07E-43	1.38E-53	1.22E-49	7.30E-10	5.64E-49	1.42E-29	1.26E-21	1.72E-40	4.73E-52	3.96E-74	7.05E-69	4.24E-59	0.00E+00	2.13E-28	2.54E-12	7.05E-11	0.00E+00	0.00E+00	9.08E-11	1.63E-10	4.91E-30
1.60E-10	300	1.22E+19	0.00E+00	1.07E-09	6.76E+05	0.00E+00	4.01E-28	1.44E+05	1.43E-09	1.80E+05	2.10E-09	1.53E-17	2.71E-11	1.02E-13	4.07E-10	1.55E-09	5.90E-11	2.49E-10	6.97E-11	0.00E+00	6.76E-13	2.13E-15	1.11E-30	4.83E-31	7.64E-59	3.36E-32	7.07E-50	5.70E-48	1.41E-43	2.11E-53	1.92E-49	7.90E-10	8.46E-49	1.63E-29	1.45E-21	2.42E-40	7.22E-52	4.87E-74	1.21E-68	7.27E-59	0.00E+00	2.59E-28	2.70E-12	7.95E-11	0.00E+00	0.00E+00	9.83E-11	1.74E-10	6.50E-30
1.70E-10	300	1.22E+19	0.00E+00	1.10E-09	6.76E+05	0.00E+00	5.55E-28	1.44E+05	1.54E-09	1.80E+05	2.25E-09	1.85E-17	3.09E-11	1.16E-13	4.62E-10	1.68E-09	6.67E-11	2.68E-10	7.56E-11	0.00E+00	7.70E-13	2.44E-15	1.44E-30	6.29E-31	1.14E-58	4.62E-32	1.10E-49	7.42E-48	1.84E-43	3.14E-53	2.94E-49	8.52E-10	1.24E-48	1.85E-29	1.65E-21	3.33E-40	1.07E-51	5.84E-74	2.01E-68	1.21E-58	0.00E+00	3.10E-28	2.85E-12	8.89E-11	0.00E+00	0.00E+00	1.06E-10	1.85E-10	8.45E-30
1.80E-10	300	1.22E+19	0.00E+00	1.13E-09	6.76E+05	0.00E+00	7.54E-28	1.44E+05	1.66E-09	1.80E+05	2.40E-09	2.21E-17	3.51E-11	1.32E-13	5.21E-10	1.80E-09	7.50E-11	2.88E-10	8.18E-11	0.00E+00	8.72E-13	2.77E-15	1.83E-30	8.08E-31	1.67E-58	6.25E-32	1.68E-49	9.54E-48	2.36E-43	4.58E-53	4.41E-49	9.15E-10	1.78E-48	2.10E-29	1.87E-21	4.51E-40	1.57E-51	6.50E-74	3.25E-68	1.96E-58	0.00E+00	3.67E-28	3.00E-12	9.89E-11	0.00E+00	0.00E+00	1.14E-10	1.96E-10	1.08E-29
1.90E-10	300	1.22E+19	0.00E+00	1.16E-09	6.76E+05	0.00E+00	1.01E-27	1.44E+05	1.78E-09	1.80E+05	2.56E-09	2.62E-17	3.95E-11	1.49E-13	5.84E-10	1.93E-09	8.38E-11	3.09E-10	8.82E-11	0.00E+00	9.81E-13	3.12E-15	2.31E-30	1.03E-30	2.40E-58	8.33E-32	2.51E-49	1.21E-47	3.00E-43	6.56E-53	6.49E-49	9.79E-10	2.52E-48	2.36E-29	2.11E-21	6.02E-40	2.25E-51	6.82E-74	5.13E-68	3.09E-58	0.00E+00	4.29E-28	3.15E-12	1.09E-10	0.00E+00	0.00E+00	1.22E-10	2.07E-10	1.36E-29
2.00E-10	300	1.22E+19	0.00E+00	1.19E-09	6.76E+05	0.00E+00	1.33E-27	1.44E+05	1.91E-09	1.80E+05	2.72E-09	3.08E-17	4.42E-11	1.67E-13	6.51E-10	2.07E-09	9.32E-11	3.30E-10	9.48E-11	0.00E+00	1.10E-12	3.50E-15	2.88E-30	1.29E-30	3.39E-58	1.10E-31	3.68E-49	1.52E-47	3.76E-43	9.24E-53	9.37E-49	1.05E-09	3.50E-48	2.64E-29	2.36E-21	7.91E-40	3.16E-51	7.36E-74	7.91E-68	4.78E-58	0.00E+00	4.98E-28	3.29E-12	1.20E-10	0.00E+00	0.00E+00	1.30E-10	2.18E-10	1.70E-29
2.10E-10	300	1.22E+19	0.00E+00	1.22E-09	6.76E+05	0.00E+00	1.73E-27	1.44E+05	2.04E-09	1.80E+05	2.88E-09	3.59E-17	4.93E-11	1.86E-13	7.22E-10	2.20E-09	1.03E-10	3.51E-10	1.02E-10	0.00E+00	1.22E-12	3.91E-15	3.55E-30	1.60E-30	4.71E-58	1.42E-31	5.29E-49	1.89E-47	4.68E-43	1.28E-52	1.33E-48	1.11E-09	4.78E-48	2.94E-29	2.62E-21	1.03E-39	4.39E-51	1.06E-73	1.20E-67	7.23E-58	0.00E+00	5.73E-28	3.42E-12	1.32E-10	0.00E+00	0.00E+00	1.39E-10	2.30E-10	2.09E-29
2.20E-10	300	1.22E+19	0.00E+00	1.26E-09	6.76E+05	0.00E+00	2.24E-27	1.44E+05	2.18E-09	1.80E+05	3.05E-09	4.17E-17	5.46E-11	2.07E-13	7.97E-10	2.35E-09	1.14E-10	3.73E-10	1.09E-10	0.00E+00	1.35E-12	4.34E-15	4.35E-30	1.97E-30	6.47E-58	1.82E-31	7.50E-49	2.33E-47	5.76E-43	1.75E-52	1.87E-48	1.18E-09	6.46E-48	3.26E-29	2.91E-21	1.32E-39	6.00E-51	1.81E-73	1.78E-67	1.07E-57	0.00E+00	6.54E-28	3.56E-12	1.44E-10	0.00E+00	0.00E+00	1.47E-10	2.41E-10	2.55E-29
2.30E-10	300	1.22E+19	0.00E+00	1.29E-09	6.76E+05	0.00E+00	2.85E-27	1.44E+05	2.32E-09	1.80E+05	3.22E-09	4.80E-17	6.04E-11	2.29E-13	8.76E-10	2.49E-09	1.25E-10	3.96E-10	1.16E-10	0.00E+00	1.49E-12	4.80E-15	5.27E-30	2.41E-30	8.77E-58	2.32E-31	1.05E-48	2.84E-47	7.04E-43	2.37E-52	2.58E-48	1.26E-09	8.61E-48	3.59E-29	3.21E-21	1.67E-39	8.11E-51	2.64E-73	2.59E-67	1.57E-57	0.00E+00	7.43E-28	3.70E-12	1.56E-10	0.00E+00	0.00E+00	1.56E-10	2.53E-10	3.08E-29
2.40E-10	300	1.22E+19	0.00E+00	1.32E-09	6.76E+05	0.00E+00	3.60E-27	1.44E+05	2.46E-09	1.80E+05	3.39E-09	5.50E-17	6.64E-11	2.52E-13	9.60E-10	2.64E-09	1.37E-10	4.19E-10	1.24E-10	0.00E+00	1.64E-12	5.29E-15	6.35E-30	2.92E-30	1.17E-57	2.92E-31	1.44E-48	3.44E-47	8.53E-43	3.17E-52	3.53E-48	1.33E-09	1.14E-47	3.95E-29	3.52E-21	2.11E-39	1.08E-50	3.50E-73	3.73E-67	2.26E-57	0.00E+00	8.38E-28	3.83E-12	1.69E-10	0.00E+00	0.00E+00	1.65E-10	2.64E-10	3.69E-29
2.50E-10	300	1.22E+19	0.00E+00	1.36E-09	6.76E+05	0.00E+00	4.51E-27	1.44E+05	2.61E-09	1.80E+05	3.57E-09	6.26E-17	7.29E-11	2.77E-13	1.05E-09	2.80E-09	1.49E-10	4.43E-10	1.32E-10	0.00E+00	1.80E-12	5.81E-15	7.59E-30	3.51E-30	1.56E-57	3.64E-31	1.96E-48	4.15E-47	1.03E-42	4.19E-52	4.77E-48	1.41E-09	1.48E-47	4.33E-29	3.86E-21	2.63E-39	1.43E-50	4.21E-73	5.29E-67	3.21E-57	0.00E+00	9.40E-28	3.96E-12	1.83E-10	0.00E+00	0.00E+00	1.75E-10	2.76E-10	4.38E-29
2.60E-10	300	1.22E+19	0.00E+00	1.40E-09	6.76E+05	0.00E+00	5.60E-27	1.44E+05	2.76E-09	1.80E+05	3.75E-09	7.10E-17	7.97E-11	3.04E-13	1.14E-09	2.95E-09	1.62E-10	4.68E-10	1.40E-10	0.00E+00	1.97E-12	6.37E-15	9.02E-30	4.20E-30	2.05E-57	4.50E-31	2.64E-48	4.96E-47	1.23E-42	5.48E-52	6.38E-48	1.48E-09	1.92E-47	4.73E-29	4.22E-21	3.25E-39	1.88E-50	4.96E-73	7.42E-67	4.50E-57	0.00E+00	1.05E-27	4.09E-12	1.97E-10	0.00E+00	0.00E+00	1.85E-10	2.88E-10	5.17E-29
2.70E-10	300	1.22E+19	0.00E+00	1.43E-09	6.76E+05	0.00E+00	6.90E-27	1.44E+05	2.92E-09	1.80E+05	3.94E-09	8.02E-17	8.69E-11	3.31E-13	1.24E-09	3.12E-09	1.76E-10	4.93E-10	1.48E-10	0.00E+00	2.14E-12	6.95E-15	1.07E-29	4.99E-30	2.66E-57	5.53E-31	3.52E-48	5.90E-47	1.46E-42	7.12E-52	8.46E-48	1.56E-09	2.46E-47	5.15E-29	4.59E-21	3.99E-39	2.44E-50	5.90E-73	1.03E-66	6.24E-57	0.00E+00	1.17E-27	4.23E-12	2.12E-10	0.00E+00	0.00E+00	1.95E-10	3.01E-10	6.06E-29
2.80E-10	300	1.22E+19	0.00E+00	1.47E-09	6.76E+05	0.00E+00	8.45E-27	1.44E+05	3.08E-09	1.80E+05	4.12E-09	9.02E-17	9.44E-11	3.61E-13	1.34E-09	3.28E-09	1.90E-10	5.19E-10	1.57E-10	0.00E+00	2.33E-12	7.57E-15	1.25E-29	5.91E-30	3.44E-57	6.75E-31	4.65E-48	6.97E-47	1.73E-42	9.16E-52	1.11E-47	1.65E-09	3.12E-47	5.60E-29	4.98E-21	4.87E-39	3.14E-50	7.35E-73	1.41E-66	8.56E-57	0.00E+00	1.29E-27	4.36E-12	2.27E-10	0.00E+00	0.00E+00	2.05E-10	3.13E-10	7.06E-29
2.90E-10	300	1.22E+19	0.00E+00	1.51E-09	6.76E+05	0.00E+00	1.03E-26	1.44E+05	3.24E-09	1.80E+05	4.32E-09	1.01E-16	1.02E-10	3.92E-13	1.45E-09	3.45E-09	2.05E-10	5.45E-10	1.66E-10	0.00E+00	2.52E-12	8.22E-15	1.47E-29	6.95E-30	4.41E-57	8.19E-31	6.08E-48	8.20E-47	2.03E-42	1.17E-51	1.45E-47	1.73E-09	3.94E-47	6.06E-29	5.40E-21	5.90E-39	4.01E-50	9.52E-73	1.91E-66	1.16E-56	0.00E+00	1.43E-27	4.49E-12	2.43E-10	0.00E+00	0.00E+00	2.15E-10	3.26E-10	8.19E-29
3.00E-10	300	1.22E+19	0.00E+00	1.55E-09	6.76E+05	0.00E+00	1.24E-26	1.44E+05	3.41E-09	1.80E+05	4.51E-09	1.13E-16	1.11E-10	4.24E-13	1.56E-09	3.63E-09	2.21E-10	5.73E-10	1.75E-10	0.00E+00	2.72E-12	8.90E-15	1.71E-29	8.14E-30	5.61E-57	9.87E-31	7.90E-48	9.60E-47	2.38E-42	1.49E-51	1.87E-47	1.82E-09	4.94E-47	6.56E-29	5.83E-21	7.12E-39	5.09E-50	1.27E-72	2.56E-66	1.56E-56	0.00E+00	1.57E-27	4.63E-12	2.59E-10	0.00E+00	0.00E+00	2.26E-10	3.38E-10	9.45E-29
3.10E-10	300	1.22E+19	0.00E+00	1.59E-09	6.76E+05	0.00E+00	1.50E-26	1.44E+05	3.59E-09	1.80E+05	4.72E-09	1.25E-16	1.20E-10	4.59E-13	1.68E-09	3.81E-09	2.37E-10	6.01E-10	1.85E-10	0.00E+00	2.94E-12	9.63E-15	1.98E-29	9.49E-30	7.09E-57	1.18E-30	1.02E-47	1.12E-46	2.77E-42	1.87E-51	2.41E-47	1.91E-09	6.16E-47	7.07E-29	6.29E-21	8.53E-39	6.41E-50	1.71E-72	3.42E-66	2.08E-56	0.00E+00	1.73E-27	4.77E-12	2.76E-10	0.00E+00	0.00E+00	2.37E-10	3.51E-10	1.09E-28
3.20E-10	300	1.22E+19	0.00E+00	1.64E-09	6.76E+05	0.00E+00	1.79E-26	1.44E+05	3.77E-09	1.80E+05	4.92E-09	1.39E-16	1.29E-10	4.95E-13	1.80E-09	4.00E-09	2.55E-10	6.30E-10	1.95E-10	0.00E+00	3.16E-12	1.04E-14	2.28E-29	1.10E-29	8.90E-57	1.41E-30	1.30E-47	1.30E-46	3.22E-42	2.35E-51	3.07E-47	2.00E-09	7.62E-47	7.61E-29	6.76E-21	1.02E-38	8.03E-50	2.31E-72	4.51E-66	2.75E-56	0.00E+00	1.89E-27	4.91E-12	2.93E-10	0.00E+00	0.00E+00	2.49E-10	3.65E-10	1.24E-28
3.30E-10	300	1.22E+19	0.00E+00	1.68E-09	6.76E+05	0.00E+00	2.13E-26	1.44E+05	3.96E-09	1.80E+05	5.13E-09	1.54E-16	1.39E-10	5.33E-13	1.93E-09	4.19E-09	2.73E-10	6.59E-10	2.05E-10	0.00E+00	3.40E-12	1.12E-14	2.63E-29	1.27E-29	1.11E-56	1.68E-30	1.65E-47	1.50E-46	3.72E-42	2.92E-51	3.89E-47	2.09E-09	9.38E-47	8.18E-29	7.26E-21	1.21E-38	1.00E-49	3.12E-72	5.91E-66	3.61E-56	0.00E+00	2.07E-27	5.05E-12	3.11E-10	0.00E+00	0.00E+00	2.60E-10	3.78E-10	1.41E-28
3.40E-10	300	1.22E+19	0.00E+00	1.73E-09	6.76E+05	0.00E+00	2.53E-26	1.44E+05	4.15E-09	1.80E+05	5.35E-09	1.70E-16	1.49E-10	5.72E-13	2.06E-09	4.39E-09	2.92E-10	6.90E-10	2.15E-10	0.00E+00	3.64E-12	1.20E-14	3.01E-29	1.47E-29	1.38E-56	1.98E-30	2.09E-47	1.73E-46	4.29E-42	3.62E-51	4.90E-47	2.19E-09	1.15E-46	8.77E-29	7.79E-21	1.43E-38	1.24E-49	4.22E-72	7.69E-66	4.70E-56	0.00E+00	2.25E-27	5.19E-12	3.30E-10	0.00E+00	0.00E+00	2.72E-10	3.92E-10	1.60E-28
3.50E-10	300	1.22E+19	0.00E+00	1.77E-09	6.76E+05	0.00E+00	2.98E-26	1.44E+05	4.34E-09	1.80E+05	5.57E-09	1.87E-16	1.59E-10	6.14E-13	2.20E-09	4.59E-09	3.11E-10	7.21E-10	2.26E-10	0.00E+00	3.90E-12	1.29E-14	3.44E-29	1.69E-29	1.70E-56	2.33E-30	2.62E-47	1.99E-46	4.92E-42	4.46E-51	6.14E-47	2.29E-09	1.40E-46	9.39E-29	8.33E-21	1.68E-38	1.53E-49	5.71E-72	9.94E-66	6.08E-56	0.00E+00	2.45E-27	5.34E-12	3.49E-10	0.00E+00	0.00E+00	2.85E-10	4.05E-10	1.81E-28
3.60E-10	300	1.22E+19	0.00E+00	1.82E-09	6.76E+05	0.00E+00	3.50E-26	1.44E+05	4.55E-09	1.80E+05	5.79E-09	2.05E-16	1.70E-10	6.58E-13	2.34E-09	4.80E-09	3.31E-10	7.53E-10	2.38E-10	0.00E+00	4.17E-12	1.38E-14	3.91E-29	1.93E-29	2.10E-56	2.73E-30	3.27E-47	2.27E-46	5.63E-42	5.47E-51	7.66E-47	2.39E-09	1.70E-46	1.00E-28	8.90E-21	1.96E-38	1.87E-49	7.70E-72	1.28E-65	7.81E-56	0.00E+00	2.66E-27	5.49E-12	3.69E-10	0.00E+00	0.00E+00	2.97E-10	4.20E-10	2.04E-28
3.70E-10	300	1.22E+19	0.00E+00	1.87E-09	6.76E+05	0.00E+00	4.10E-26	1.44E+05	4.76E-09	1.80E+05	6.02E-09	2.24E-16	1.82E-10	7.03E-13	2.49E-09	5.01E-09	3.53E-10	7.86E-10	2.49E-10	0.00E+00	4.45E-12	1.48E-14	4.44E-29	2.21E-29	2.56E-56	3.19E-30	4.06E-47	2.60E-46	6.43E-42	6.67E-51	9.50E-47	2.49E-09	2.05E-46	1.07E-28	9.49E-21	2.29E-38	2.28E-49	1.04E-71	1.63E-65	9.97E-56	0.00E+00	2.88E-27	5.65E-12	3.90E-10	0.00E+00	0.00E+00	3.10E-10	4.34E-10	2.30E-28
3.80E-10	300	1.22E+19	0.00E+00	1.92E-09	6.76E+05	0.00E+00	4.79E-26	1.44E+05	4.97E-09	1.80E+05	6.26E-09	2.45E-16	1.94E-10	7.51E-13	2.65E-09	5.23E-09	3.75E-10	8.20E-10	2.61E-10	0.00E+00	4.74E-12	1.58E-14	5.03E-29	2.51E-29	3.12E-56	3.71E-30	5.01E-47	2.95E-46	7.31E-42	8.11E-51	1.17E-46	2.60E-09	2.47E-46	1.14E-28	1.01E-20	2.67E-38	2.78E-49	1.39E-71	2.07E-65	1.27E-55	0.00E+00	3.12E-27	5.80E-12	4.11E-10	0.00E+00	0.00E+00	3.24E-10	4.49E-10	2.57E-28
3.90E-10	300	1.22E+19	0.00E+00	1.97E-09	6.76E+05	0.00E+00	5.57E-26	1.44E+05	5.19E-09	1.80E+05	6.50E-09	2.67E-16	2.07E-10	8.01E-13	2.81E-09	5.45E-09	3.98E-10	8.54E-10	2.74E-10	0.00E+00	5.05E-12	1.68E-14	5.68E-29	2.85E-29	3.79E-56	4.30E-30	6.16E-47	3.35E-46	8.30E-42	9.81E-51	1.44E-46	2.71E-09	2.95E-46	1.22E-28	1.08E-20	3.09E-38	3.36E-49	1.86E-71	2.61E-65	1.60E-55	0.00E+00	3.37E-27	5.96E-12	4.33E-10	0.00E+00	0.00E+00	3.37E-10	4.64E-10	2.88E-28
4.00E-10	300	1.22E+19	0.00E+00	2.02E-09	6.76E+05	0.00E+00	6.45E-26	1.44E+05	5.42E-09	1.80E+05	6.75E-09	2.90E-16	2.20E-10	8.53E-13	2.97E-09	5.68E-09	4.22E-10	8.90E-10	2.87E-10	0.00E+00	5.37E-12	1.79E-14	6.40E-29	3.23E-29	4.58E-56	4.97E-30	7.54E-47	3.79E-46	9.39E-42	1.18E-50	1.77E-46	2.82E-09	3.53E-46	1.29E-28	1.14E-20	3.57E-38	4.05E-49	2.47E-71	3.27E-65	2.01E-55	0.00E+00	3.64E-27	6.13E-12	4.56E-10	0.00E+00	0.00E+00	3.51E-10	4.79E-10	3.21E-28
4.10E-10	300	1.22E+19	0.00E+00	2.08E-09	6.76E+05	0.00E+00	7.45E-26	1.44E+05	5.65E-09	1.80E+05	7.00E-09	3.15E-16	2.34E-10	9.07E-13	3.15E-09	5.92E-09	4.46E-10	9.27E-10	3.00E-10	0.00E+00	5.70E-12	1.91E-14	7.19E-29	3.64E-29	5.52E-56	5.72E-30	9.20E-47	4.28E-46	1.06E-41	1.42E-50	2.15E-46	2.94E-09	4.19E-46	1.37E-28	1.21E-20	4.11E-38	4.87E-49	3.28E-71	4.09E-65	2.51E-55	0.00E+00	3.93E-27	6.29E-12	4.79E-10	0.00E+00	0.00E+00	3.66E-10	4.95E-10	3.57E-28
4.20E-10	300	1.22E+19	0.00E+00	2.13E-09	6.76E+05	0.00E+00	8.58E-26	1.44E+05	5.89E-09	1.80E+05	7.26E-09	3.42E-16	2.48E-10	9.63E-13	3.33E-09	6.16E-09	4.72E-10	9.64E-10	3.13E-10	0.00E+00	6.04E-12	2.03E-14	8.06E-29	4.10E-29	6.62E-56	6.57E-30	1.12E-46	4.82E-46	1.19E-41	1.70E-50	2.61E-46	3.06E-09	4.97E-46	1.45E-28	1.29E-20	4.72E-38	5.82E-49	4.32E-71	5.09E-65	3.12E-55	0.00E+00	4.23E-27	6.47E-12	5.03E-10	0.00E+00	0.00E+00	3.81E-10	5.11E-10	3.96E-28
4.30E-10	300	1.22E+19	0.00E+00	2.19E-09	6.76E+05	0.00E+00	9.86E-26	1.44E+05	6.14E-09	1.80E+05	7.52E-09	3.70E-16	2.63E-10	1.02E-12	3.52E-09	6.42E-09	4.99E-10	1.00E-09	3.27E-10	0.00E+00	6.40E-12	2.15E-14	9.01E-29	4.61E-29	7.91E-56	7.53E-30	1.35E-46	5.42E-46	1.34E-41	2.03E-50	3.16E-46	3.18E-09	5.87E-46	1.54E-28	1.36E-20	5.40E-38	6.95E-49	5.66E-71	6.30E-65	3.87E-55	0.00E+00	4.55E-27	6.64E-12	5.28E-10	0.00E+00	0.00E+00	3.96E-10	5.27E-10	4.38E-28
4.40E-10	300	1.22E+19	0.00E+00	2.25E-09	6.76E+05	0.00E+00	1.13E-25	1.44E+05	6.39E-09	1.80E+05	7.80E-09	4.00E-16	2.78E-10	1.08E-12	3.71E-09	6.67E-09	5.26E-10	1.04E-09	3.42E-10	0.00E+00	6.77E-12	2.28E-14	1.01E-28	5.18E-29	9.43E-56	8.60E-30	1.63E-46	6.07E-46	1.50E-41	2.41E-50	3.81E-46	3.31E-09	6.91E-46	1.63E-28	1.44E-20	6.17E-38	8.26E-49	7.39E-71	7.76E-65	4.77E-55	0.00E+00	4.89E-27	6.82E-12	5.54E-10	0.00E+00	0.00E+00	4.12E-10	5.43E-10	4.84E-28
4.50E-10	300	1.22E+19	0.00E+00	2.31E-09	6.76E+05	0.00E+00	1.29E-25	1.44E+05	6.65E-09	1.80E+05	8.07E-09	4.31E-16	2.94E-10	1.15E-12	3.91E-09	6.94E-09	5.55E-10	1.08E-09	3.57E-10	0.00E+00	7.16E-12	2.41E-14	1.12E-28	5.80E-29	1.12E-55	9.81E-30	1.95E-46	6.80E-46	1.68E-41	2.86E-50	4.58E-46	3.44E-09	8.12E-46	1.72E-28	1.52E-20	7.03E-38	9.80E-49	9.60E-71	9.53E-65	5.86E-55	0.00E+00	5.25E-27	7.01E-12	5.80E-10	0.00E+00	0.00E+00	4.28E-10	5.60E-10	5.34E-28
4.60E-10	300	1.22E+19	0.00E+00	2.37E-09	6.76E+05	0.00E+00	1.47E-25	1.44E+05	6.92E-09	1.80E+05	8.36E-09	4.65E-16	3.11E-10	1.21E-12	4.12E-09	7.21E-09	5.85E-10	1.12E-09	3.72E-10	0.00E+00	7.56E-12	2.56E-14	1.25E-28	6.48E-29	1.33E-55	1.11E-29	2.34E-46	7.59E-46	1.88E-41	3.38E-50	5.49E-46	3.57E-09	9.51E-46	1.82E-28	1.60E-20	7.98E-38	1.16E-48	1.24E-70	1.17E-64	7.18E-55	0.00E+00	5.63E-27	7.20E-12	6.07E-10	0.00E+00	0.00E+00	4.44E-10	5.78E-10	5.88E-28
4.70E-10	300	1.22E+19	0.00E+00	2.44E-09	6.76E+05	0.00E+00	1.67E-25	1.44E+05	7.19E-09	1.80E+05	8.65E-09	5.00E-16	3.29E-10	1.28E-12	4.34E-09	7.49E-09	6.15E-10	1.17E-09	3.88E-10	0.00E+00	7.98E-12	2.70E-14	1.39E-28	7.22E-29	1.57E-55	1.26E-29	2.79E-46	8.46E-46	2.10E-41	3.99E-50	6.56E-46	3.71E-09	1.11E-45	1.92E-28	1.69E-20	9.05E-38	1.37E-48	1.60E-70	1.42E-64	8.75E-55	0.00E+00	6.03E-27	7.39E-12	6.35E-10	0.00E+00	0.00E+00	4.61E-10	5.96E-10	6.46E-28
4.80E-10	300	1.22E+19	0.00E+00	2.50E-09	6.76E+05	0.00E+00	1.90E-25	1.44E+05	7.48E-09	1.80E+05	8.95E-09	5.37E-16	3.47E-10	1.36E-12	4.56E-09	7.77E-09	6.47E-10	1.21E-09	4.05E-10	0.00E+00	8.42E-12	2.85E-14	1.54E-28	8.04E-29	1.85E-55	1.43E-29	3.32E-46	9.42E-46	2.33E-41	4.69E-50	7.81E-46	3.85E-09	1.29E-45	2.03E-28	1.78E-20	1.02E-37	1.61E-48	2.05E-70	1.72E-64	1.06E-54	0.00E+00	6.46E-27	7.59E-12	6.64E-10	0.00E+00	0.00E+00	4.78E-10	6.14E-10	7.09E-28
4.90E-10	300	1.22E+19	0.00E+00	2.57E-09	6.76E+05	0.00E+00	2.15E-25	1.44E+05	7.77E-09	1.80E+05	9.26E-09	5.76E-16	3.65E-10	1.43E-12	4.79E-09	8.07E-09	6.80E-10	1.26E-09	4.21E-10	0.00E+00	8.87E-12	3.01E-14	1.70E-28	8.94E-29	2.17E-55	1.62E-29	3.94E-46	1.05E-45	2.59E-41	5.50E-50	9.28E-46	3.99E-09	1.50E-45	2.13E-28	1.88E-20	1.16E-37	1.88E-48	2.62E-70	2.09E-64	1.29E-54	0.00E+00	6.92E-27	7.80E-12	6.94E-10	0.00E+00	0.00E+00	4.96E-10	6.32E-10	7.77E-28
5.00E-10	300	1.22E+19	0.00E+00	2.64E-09	6.76E+05	0.00E+00	2.43E-25	1.44E+05	8.07E-09	1.80E+05	9.57E-09	6.17E-16	3.85E-10	1.51E-12	5.03E-09	8.37E-09	7.14E-10	1.30E-09	4.39E-10	0.00E+00	9.33E-12	3.18E-14	1.88E-28	9.92E-29	2.55E-55	1.82E-29	4.66E-46	1.27E-45	2.88E-41	6.44E-50	1.10E-45	4.14E-09	1.75E-45	2.25E-28	1.97E-20	1.30E-37	2.20E-48	4.04E-65	2.52E-64	1.55E-54	0.00E+00	7.40E-27	8.01E-12	7.24E-10	0.00E+00	0.00E+00	5.15E-10	6.51E-10	8.51E-28
5.10E-10	300	1.22E+19	0.00E+00	2.71E-09	6.76E+05	0.00E+00	2.74E-25	1.44E+05	8.37E-09	1.80E+05	9.89E-09	6.61E-16	4.05E-10	1.59E-12	5.27E-09	8.68E-09	7.50E-10	1.35E-09	4.57E-10	0.00E+00	9.82E-12	3.35E-14	2.07E-28	1.10E-28	2.98E-55	2.05E-29	5.49E-46	1.77E-45	3.18E-41	7.52E-50	1.30E-45	4.29E-09	2.02E-45	2.36E-28	2.08E-20	1.46E-37	2.57E-48	1.85E-64	3.03E-64	1.87E-54	0.00E+00	7.91E-27	8.23E-12	7.56E-10	0.00E+00	0.00E+00	5.33E-10	6.71E-10	9.30E-28
5.20E-10	300	1.22E+19	0.00E+00	2.78E-09	6.76E+05	0.00E+00	3.08E-25	1.44E+05	8.69E-09	1.80E+05	1.02E-08	7.07E-16	4.26E-10	1.67E-12	5.53E-09	9.00E-09	7.86E-10	1.40E-09	4.75E-10	0.00E+00	1.03E-11	3.52E-14	2.28E-28	1.22E-28	3.47E-55	2.30E-29	6.46E-46	2.44E-45	3.52E-41	8.76E-50	1.53E-45	4.44E-09	2.33E-45	2.48E-28	2.18E-20	1.64E-37	3.00E-48	3.90E-64	3.63E-64	2.24E-54	0.00E+00	8.45E-27	8.45E-12	7.88E-10	0.00E+00	0.00E+00	5.53E-10	6.91E-10	1.01E-27
5.30E-10	300	1.22E+19	0.00E+00	2.86E-09	6.76E+05	0.00E+00	3.46E-25	1.44E+05	9.02E-09	1.80E+05	1.06E-08	7.55E-16	4.48E-10	1.76E-12	5.79E-09	9.32E-09	8.24E-10	1.45E-09	4.94E-10	0.00E+00	1.08E-11	3.71E-14	2.51E-28	1.34E-28	4.05E-55	2.58E-29	7.58E-46	3.22E-45	3.89E-41	1.02E-49	1.80E-45	4.60E-09	2.69E-45	2.61E-28	2.29E-20	1.84E-37	3.48E-48	6.37E-64	4.34E-64	2.68E-54	0.00E+00	9.02E-27	8.68E-12	8.21E-10	0.00E+00	0.00E+00	5.73E-10	7.11E-10	1.11E-27
5.40E-10	300	1.22E+19	0.00E+00	2.93E-09	6.76E+05	0.00E+00	3.88E-25	1.44E+05	9.35E-09	1.80E+05	1.09E-08	8.05E-16	4.70E-10	1.85E-12	6.06E-09	9.66E-09	8.63E-10	1.50E-09	5.14E-10	0.00E+00	1.14E-11	3.90E-14	2.76E-28	1.48E-28	4.70E-55	2.89E-29	8.88E-46	4.03E-45	4.29E-41	1.18E-49	2.11E-45	4.77E-09	3.09E-45	2.74E-28	2.40E-20	2.06E-37	4.04E-48	8.98E-64	5.17E-64	3.20E-54	0.00E+00	9.63E-27	8.91E-12	8.55E-10	0.00E+00	0.00E+00	5.93E-10	7.32E-10	1.20E-27
5.50E-10	300	1.22E+19	0.00E+00	3.01E-09	6.76E+05	0.00E+00	4.35E-25	1.44E+05	9.69E-09	1.80E+05	1.13E-08	8.58E-16	4.93E-10	1.94E-12	6.34E-09	1.00E-08	9.03E-10	1.56E-09	5.34E-10	0.00E+00	1.19E-11	4.10E-14	3.03E-28	1.63E-28	5.45E-55	3.22E-29	1.04E-45	4.84E-45	4.72E-41	1.37E-49	2.47E-45	4.94E-09	3.55E-45	2.87E-28	2.52E-20	2.30E-37	4.68E-48	1.16E-63	6.15E-64	3.80E-54	0.00E+00	1.03E-26	9.15E-12	8.90E-10	0.00E+00	0.00E+00	6.14E-10	7.53E-10	1.31E-27
5.60E-10	300	1.22E+19	0.00E+00	3.09E-09	6.76E+05	0.00E+00	4.86E-25	1.44E+05	1.00E-08	1.80E+05	1.16E-08	9.14E-16	5.17E-10	2.04E-12	6.63E-09	1.04E-08	9.45E-10	1.61E-09	5.55E-10	0.00E+00	1.25E-11	4.30E-14	3.32E-28	1.80E-28	6.31E-55	3.60E-29	1.21E-45	5.63E-45	5.20E-41	1.58E-49	2.88E-45	5.11E-09	4.07E-45	3.01E-28	2.64E-20	2.56E-37	5.41E-48	1.43E-63	7.29E-64	4.51E-54	0.00E+00	1.10E-26	9.40E-12	9.27E-10	0.00E+00	0.00E+00	6.36E-10	7.75E-10	1.42E-27
5.70E-10	300	1.22E+19	0.00E+00	3.18E-09	6.76E+05	0.00E+00	5.42E-25	1.44E+05	1.04E-08	1.80E+05	1.20E-08	9.72E-16	5.42E-10	2.14E-12	6.93E-09	1.07E-08	9.88E-10	1.67E-09	5.76E-10	0.00E+00	1.31E-11	4.51E-14	3.64E-28	1.98E-28	7.29E-55	4.00E-29	1.41E-45	6.43E-45	5.71E-41	1.82E-49	3.36E-45	5.29E-09	4.66E-45	3.16E-28	2.76E-20	2.85E-37	6.23E-48	1.69E-63	8.62E-64	5.34E-54	0.00E+00	1.17E-26	9.65E-12	9.64E-10	0.00E+00	0.00E+00	6.58E-10	7.97E-10	1.54E-27
5.80E-10	300	1.22E+19	0.00E+00	3.26E-09	6.76E+05	0.00E+00	6.04E-25	1.44E+05	1.08E-08	1.80E+05	1.24E-08	1.03E-15	5.68E-10	2.24E-12	7.24E-09	1.11E-08	1.03E-09	1.72E-09	5.98E-10	0.00E+00	1.37E-11	4.73E-14	3.98E-28	2.17E-28	8.41E-55	4.45E-29	1.63E-45	7.27E-45	6.26E-41	2.10E-49	3.91E-45	5.47E-09	5.32E-45	3.31E-28	2.89E-20	3.17E-37	7.18E-48	1.98E-63	1.02E-63	6.30E-54	0.00E+00	1.24E-26	9.91E-12	1.00E-09	0.00E+00	0.00E+00	6.80E-10	8.20E-10	1.67E-27
5.90E-10	300	1.22E+19	0.00E+00	3.35E-09	6.76E+05	0.00E+00	6.73E-25	1.44E+05	1.12E-08	1.80E+05	1.28E-08	1.10E-15	5.95E-10	2.35E-12	7.56E-09	1.15E-08	1.08E-09	1.78E-09	6.21E-10	0.00E+00	1.44E-11	4.96E-14	4.34E-28	2.38E-28	9.68E-55	4.94E-29	1.89E-45	8.17E-45	6.87E-41	2.41E-49	4.54E-45	5.66E-09	6.07E-45	3.46E-28	3.02E-20	3.52E-37	8.25E-48	2.29E-63	1.20E-63	7.43E-54	0.00E+00	1.32E-26	1.02E-11	1.04E-09	0.00E+00	0.00E+00	7.04E-10	8.44E-10	1.81E-27
6.00E-10	300	1.22E+19	0.00E+00	3.44E-09	6.76E+05	0.00E+00	7.48E-25	1.44E+05	1.16E-08	1.80E+05	1.32E-08	1.16E-15	6.22E-10	2.46E-12	7.89E-09	1.19E-08	1.13E-09	1.84E-09	6.44E-10	0.00E+00	1.50E-11	5.20E-14	4.74E-28	2.61E-28	1.11E-54	5.48E-29	2.19E-45	9.12E-45	7.52E-41	2.77E-49	5.26E-45	5.85E-09	6.91E-45	3.62E-28	3.16E-20	3.90E-37	9.47E-48	2.62E-63	1.41E-63	8.73E-54	0.00E+00	1.41E-26	1.04E-11	1.08E-09	0.00E+00	0.00E+00	7.28E-10	8.68E-10	1.96E-27
6.10E-10	300	1.22E+19	0.00E+00	3.53E-09	6.76E+05	0.00E+00	8.30E-25	1.44E+05	1.20E-08	1.80E+05	1.36E-08	1.23E-15	6.51E-10	2.58E-12	8.23E-09	1.23E-08	1.17E-09	1.91E-09	6.68E-10	0.00E+00	1.57E-11	5.44E-14	5.17E-28	2.86E-28	1.28E-54	6.07E-29	2.53E-45	1.01E-44	8.22E-41	3.17E-49	6.09E-45	6.05E-09	7.86E-45	3.78E-28	3.30E-20	4.31E-37	1.08E-47	2.98E-63	1.65E-63	1.02E-53	0.00E+00	1.50E-26	1.07E-11	1.12E-09	0.00E+00	0.00E+00	7.52E-10	8.93E-10	2.12E-27
6.20E-10	300	1.22E+19	0.00E+00	3.63E-09	6.76E+05	0.00E+00	9.20E-25	1.44E+05	1.24E-08	1.80E+05	1.40E-08	1.31E-15	6.81E-10	2.70E-12	8.58E-09	1.27E-08	1.22E-09	1.97E-09	6.93E-10	0.00E+00	1.64E-11	5.70E-14	5.63E-28	3.12E-28	1.46E-54	6.72E-29	2.91E-45	1.12E-44	8.99E-41	3.62E-49	7.03E-45	6.25E-09	8.92E-45	3.95E-28	3.45E-20	4.77E-37	1.24E-47	3.35E-63	1.93E-63	1.20E-53	0.00E+00	1.60E-26	1.10E-11	1.17E-09	0.00E+00	0.00E+00	7.77E-10	9.18E-10	2.29E-27
6.30E-10	300	1.22E+19	0.00E+00	3.73E-09	6.76E+05	0.00E+00	1.02E-24	1.44E+05	1.28E-08	1.80E+05	1.44E-08	1.38E-15	7.11E-10	2.82E-12	8.94E-09	1.31E-08	1.28E-09	2.03E-09	7.19E-10	0.00E+00	1.71E-11	5.96E-14	6.13E-28	3.41E-28	1.67E-54	7.42E-29	3.35E-45	1.22E-44	9.81E-41	4.14E-49	8.11E-45	6.46E-09	1.01E-44	4.13E-28	3.60E-20	5.26E-37	1.42E-47	3.75E-63	2.25E-63	1.40E-53	0.00E+00	1.70E-26	1.13E-11	1.21E-09	0.00E+00	0.00E+00	8.03E-10	9.44E-10	2.47E-27
6.40E-10	300	1.22E+19	0.00E+00	3.83E-09	6.76E+05	0.00E+00	1.13E-24	1.44E+05	1.32E-08	1.80E+05	1.49E-08	1.46E-15	7.43E-10	2.95E-12	9.31E-09	1.36E-08	1.33E-09	2.10E-09	7.45E-10	0.00E+00	1.79E-11	6.23E-14	6.67E-28	3.72E-28	1.91E-54	8.19E-29	3.85E-45	1.34E-44	1.07E-40	4.72E-49	9.33E-45	6.67E-09	1.15E-44	4.31E-28	3.75E-20	5.81E-37	1.62E-47	4.16E-63	2.63E-63	1.63E-53	0.00E+00	1.81E-26	1.16E-11	1.26E-09	0.00E+00	0.00E+00	8.30E-10	9.71E-10	2.67E-27
6.50E-10	300	1.22E+19	0.00E+00	3.93E-09	6.76E+05	0.00E+00	1.24E-24	1.44E+05	1.37E-08	1.80E+05	1.54E-08	1.55E-15	7.75E-10	3.08E-12	9.69E-09	1.40E-08	1.39E-09	2.17E-09	7.72E-10	0.00E+00	1.87E-11	6.51E-14	7.24E-28	4.06E-28	2.18E-54	9.02E-29	4.42E-45	1.45E-44	1.17E-40	5.38E-49	1.07E-44	6.89E-09	1.30E-44	4.50E-28	3.91E-20	6.39E-37	1.84E-47	4.60E-63	3.06E-63	1.90E-53	0.00E+00	1.92E-26	1.19E-11	1.30E-09	0.00E+00	0.00E+00	8.57E-10	9.98E-10	2.87E-27
6.60E-10	300	1.22E+19	0.00E+00	4.04E-09	6.76E+05	0.00E+00	1.37E-24	1.44E+05	1.42E-08	1.80E+05	1.58E-08	1.63E-15	8.09E-10	3.22E-12	1.01E-08	1.45E-08	1.44E-09	2.24E-09	8.00E-10	0.00E+00	1.95E-11	6.80E-14	7.86E-28	4.42E-28	2.48E-54	9.93E-29	5.06E-45	1.57E-44	1.27E-40	6.12E-49	1.23E-44	7.12E-09	1.46E-44	4.69E-28	4.08E-20	7.04E-37	2.09E-47	5.06E-63	3.55E-63	2.21E-53	0.00E+00	2.04E-26	1.23E-11	1.35E-09	0.00E+00	0.00E+00	8.85E-10	1.03E-09	3.09E-27
6.70E-10	300	1.22E+19	0.00E+00	4.14E-09	6.76E+05	0.00E+00	1.51E-24	1.44E+05	1.46E-08	1.80E+05	1.63E-08	1.73E-15	8.44E-10	3.36E-12	1.05E-08	1.49E-08	1.50E-09	2.32E-09	8.28E-10	0.00E+00	2.03E-11	7.10E-14	8.53E-28	4.81E-28	2.83E-54	1.09E-28	5.79E-45	1.70E-44	1.38E-40	6.95E-49	1.41E-44	7.35E-09	1.65E-44	4.89E-28	4.25E-20	7.73E-37	2.38E-47	5.54E-63	4.12E-63	2.56E-53	0.00E+00	2.17E-26	1.26E-11	1.40E-09	0.00E+00	0.00E+00	9.14E-10	1.05E-09	3.33E-27
6.80E-10	300	1.22E+19	0.00E+00	4.26E-09	6.76E+05	0.00E+00	1.66E-24	1.44E+05	1.51E-08	1.80E+05	1.68E-08	1.82E-15	8.80E-10	3.50E-12	1.09E-08	1.54E-08	1.56E-09	2.39E-09	8.58E-10	0.00E+00	2.12E-11	7.41E-14	9.24E-28	5.23E-28	3.21E-54	1.20E-28	6.61E-45	1.83E-44	1.50E-40	7.89E-49	1.62E-44	7.59E-09	1.86E-44	5.10E-28	4.43E-20	8.49E-37	2.70E-47	6.06E-63	4.76E-63	2.96E-53	0.00E+00	2.30E-26	1.29E-11	1.45E-09	0.00E+00	0.00E+00	9.44E-10	1.08E-09	3.58E-27
6.90E-10	300	1.22E+19	0.00E+00	4.37E-09	6.76E+05	0.00E+00	1.83E-24	1.44E+05	1.56E-08	1.80E+05	1.73E-08	1.92E-15	9.17E-10	3.65E-12	1.13E-08	1.59E-08	1.62E-09	2.47E-09	8.88E-10	0.00E+00	2.21E-11	7.73E-14	1.00E-27	5.68E-28	3.65E-54	1.32E-28	7.54E-45	1.97E-44	1.63E-40	8.94E-49	1.85E-44	7.83E-09	2.10E-44	5.31E-28	4.61E-20	9.31E-37	3.06E-47	6.61E-63	5.50E-63	3.42E-53	0.00E+00	2.44E-26	1.33E-11	1.50E-09	0.00E+00	0.00E+00	9.74E-10	1.11E-09	3.85E-27
7.00E-10	300	1.22E+19	0.00E+00	4.49E-09	6.76E+05	0.00E+00	2.01E-24	1.44E+05	1.61E-08	1.80E+05	1.78E-08	2.02E-15	9.55E-10	3.81E-12	1.18E-08	1.64E-08	1.69E-09	2.55E-09	9.19E-10	0.00E+00	2.30E-11	8.06E-14	1.08E-27	6.17E-28	4.13E-54	1.44E-28	8.58E-45	2.12E-44	1.77E-40	1.01E-48	2.11E-44	8.08E-09	2.36E-44	5.53E-28	4.79E-20	1.02E-36	3.46E-47	7.18E-63	6.35E-63	3.95E-53	0.00E+00	2.59E-26	1.36E-11	1.55E-09	0.00E+00	0.00E+00	1.01E-09	1.14E-09	4.14E-27
7.10E-10	300	1.22E+19	0.00E+00	4.61E-09	6.76E+05	0.00E+00	2.20E-24	1.44E+05	1.67E-08	1.80E+05	1.84E-08	2.13E-15	9.95E-10	3.97E-12	1.23E-08	1.70E-08	1.75E-09	2.63E-09	9.51E-10	0.00E+00	2.39E-11	8.41E-14	1.17E-27	6.69E-28	4.68E-54	1.58E-28	9.76E-45	2.27E-44	1.92E-40	1.14E-48	2.40E-44	8.34E-09	2.65E-44	5.76E-28	4.99E-20	1.12E-36	3.92E-47	7.79E-63	7.31E-63	4.55E-53	0.00E+00	2.75E-26	1.40E-11	1.61E-09	0.00E+00	0.00E+00	1.04E-09	1.18E-09	4.44E-27
7.20E-10	300	1.22E+19	0.00E+00	4.73E-09	6.76E+05	0.00E+00	2.42E-24	1.44E+05	1.72E-08	1.80E+05	1.89E-08	2.24E-15	1.04E-09	4.14E-12	1.27E-08	1.75E-08	1.82E-09	2.71E-09	9.84E-10	0.00E+00	2.49E-11	8.76E-14	1.27E-27	7.26E-28	5.29E-54	1.73E-28	1.11E-44	2.43E-44	2.08E-40	1.29E-48	2.73E-44	8.60E-09	2.97E-44	5.99E-28	5.19E-20	1.22E-36	4.43E-47	8.44E-63	8.41E-63	5.24E-53	0.00E+00	2.92E-26	1.44E-11	1.66E-09	0.00E+00	0.00E+00	1.07E-09	1.21E-09	4.76E-27
7.30E-10	300	1.22E+19	0.00E+00	4.86E-09	6.76E+05	0.00E+00	2.65E-24	1.44E+05	1.78E-08	1.80E+05	1.95E-08	2.36E-15	1.08E-09	4.31E-12	1.32E-08	1.81E-08	1.89E-09	2.80E-09	1.02E-09	0.00E+00	2.59E-11	9.13E-14	1.37E-27	7.86E-28	5.98E-54	1.89E-28	1.26E-44	2.59E-44	2.25E-40	1.46E-48	3.11E-44	8.87E-09	3.34E-44	6.24E-28	5.39E-20	1.33E-36	4.99E-47	9.11E-63	9.66E-63	6.02E-53	0.00E+00	3.10E-26	1.48E-11	1.72E-09	0.00E+00	0.00E+00	1.10E-09	1.24E-09	5.11E-27
7.40E-10	300	1.22E+19	0.00E+00	4.99E-09	6.76E+05	0.00E+00	2.90E-24	1.44E+05	1.84E-08	1.80E+05	2.00E-08	2.48E-15	1.12E-09	4.49E-12	1.37E-08	1.86E-08	1.97E-09	2.88E-09	1.05E-09	0.00E+00	2.69E-11	9.50E-14	1.48E-27	8.51E-28	6.75E-54	2.07E-28	1.43E-44	2.77E-44	2.43E-40	1.64E-48	3.53E-44	9.15E-09	3.74E-44	6.49E-28	5.60E-20	1.46E-36	5.63E-47	9.83E-63	1.11E-62	6.90E-53	0.00E+00	3.29E-26	1.52E-11	1.78E-09	0.00E+00	0.00E+00	1.14E-09	1.28E-09	5.48E-27
7.50E-10	300	1.22E+19	0.00E+00	5.12E-09	6.76E+05	0.00E+00	3.17E-24	1.44E+05	1.90E-08	1.80E+05	2.06E-08	2.60E-15	1.17E-09	4.67E-12	1.42E-08	1.92E-08	2.04E-09	2.97E-09	1.09E-09	0.00E+00	2.80E-11	9.89E-14	1.59E-27	9.21E-28	7.61E-54	2.26E-28	1.61E-44	2.95E-44	2.63E-40	1.85E-48	4.01E-44	9.44E-09	4.18E-44	6.74E-28	5.82E-20	1.59E-36	6.34E-47	1.06E-62	1.27E-62	7.91E-53	0.00E+00	3.48E-26	1.56E-11	1.84E-09	0.00E+00	0.00E+00	1.17E-09	1.31E-09	5.87E-27
7.60E-10	300	1.22E+19	0.00E+00	5.26E-09	6.76E+05	0.00E+00	3.46E-24	1.44E+05	1.96E-08	1.80E+05	2.12E-08	2.74E-15	1.21E-09	4.86E-12	1.48E-08	1.98E-08	2.12E-09	3.07E-09	1.13E-09	0.00E+00	2.91E-11	1.03E-13	1.72E-27	9.96E-28	8.57E-54	2.46E-28	1.83E-44	3.14E-44	2.84E-40	2.08E-48	4.54E-44	9.73E-09	4.68E-44	7.01E-28	6.05E-20	1.73E-36	7.13E-47	1.14E-62	1.45E-62	9.05E-53	0.00E+00	3.69E-26	1.60E-11	1.91E-09	0.00E+00	0.00E+00	1.21E-09	1.35E-09	6.28E-27
7.70E-10	300	1.22E+19	0.00E+00	5.40E-09	6.76E+05	0.00E+00	3.78E-24	1.44E+05	2.02E-08	1.80E+05	2.19E-08	2.87E-15	1.26E-09	5.05E-12	1.53E-08	2.04E-08	2.20E-09	3.16E-09	1.16E-09	0.00E+00	3.02E-11	1.07E-13	1.85E-27	1.08E-27	9.65E-54	2.68E-28	2.06E-44	3.34E-44	3.07E-40	2.34E-48	5.14E-44	1.00E-08	5.23E-44	7.28E-28	6.28E-20	1.89E-36	8.01E-47	1.22E-62	1.66E-62	1.03E-52	0.00E+00	3.92E-26	1.64E-11	1.97E-09	0.00E+00	0.00E+00	1.25E-09	1.39E-09	6.73E-27
7.80E-10	300	1.22E+19	0.00E+00	5.55E-09	6.76E+05	0.00E+00	4.12E-24	1.44E+05	2.08E-08	1.80E+05	2.25E-08	3.01E-15	1.31E-09	5.25E-12	1.59E-08	2.11E-08	2.28E-09	3.26E-09	1.20E-09	0.00E+00	3.14E-11	1.11E-13	1.99E-27	1.16E-27	1.08E-53	2.92E-28	2.33E-44	3.55E-44	3.31E-40	2.63E-48	5.82E-44	1.03E-08	5.84E-44	7.56E-28	6.52E-20	2.05E-36	9.00E-47	1.31E-62	1.89E-62	1.18E-52	0.00E+00	4.15E-26	1.69E-11	2.04E-09	0.00E+00	0.00E+00	1.29E-09	1.42E-09	7.20E-27
7.90E-10	300	1.22E+19	0.00E+00	5.70E-09	6.76E+05	0.00E+00	4.49E-24	1.44E+05	2.15E-08	1.80E+05	2.31E-08	3.16E-15	1.36E-09	5.46E-12	1.64E-08	2.17E-08	2.36E-09	3.36E-09	1.24E-09	0.00E+00	3.26E-11	1.16E-13	2.15E-27	1.25E-27	1.22E-53	3.18E-28	2.62E-44	3.76E-44	3.58E-40	2.95E-48	6.57E-44	1.07E-08	6.51E-44	7.85E-28	6.76E-20	2.23E-36	1.01E-46	1.41E-62	2.15E-62	1.34E-52	0.00E+00	4.40E-26	1.73E-11	2.10E-09	0.00E+00	0.00E+00	1.33E-09	1.46E-09	7.70E-27
8.00E-10	300	1.22E+19	0.00E+00	5.85E-09	6.76E+05	0.00E+00	4.90E-24	1.44E+05	2.22E-08	1.80E+05	2.38E-08	3.31E-15	1.41E-09	5.67E-12	1.70E-08	2.24E-08	2.45E-09	3.46E-09	1.28E-09	0.00E+00	3.38E-11	1.20E-13	2.31E-27	1.35E-27	1.37E-53	3.45E-28	2.95E-44	3.99E-44	3.85E-40	3.31E-48	7.42E-44	1.10E-08	7.26E-44	8.15E-28	7.02E-20	2.43E-36	1.13E-46	1.51E-62	2.45E-62	1.53E-52	0.00E+00	4.66E-26	1.78E-11	2.17E-09	0.00E+00	0.00E+00	1.37E-09	1.50E-09	8.23E-27
8.10E-10	300	1.22E+19	0.00E+00	6.01E-09	6.76E+05	0.00E+00	5.33E-24	1.44E+05	2.29E-08	1.80E+05	2.45E-08	3.47E-15	1.47E-09	5.90E-12	1.76E-08	2.31E-08	2.54E-09	3.57E-09	1.33E-09	0.00E+00	3.51E-11	1.25E-13	2.48E-27	1.46E-27	1.53E-53	3.75E-28	3.32E-44	4.23E-44	4.15E-40	3.70E-48	8.36E-44	1.13E-08	8.09E-44	8.46E-28	7.28E-20	2.63E-36	1.27E-46	1.61E-62	2.79E-62	1.74E-52	0.00E+00	4.94E-26	1.82E-11	2.25E-09	0.00E+00	0.00E+00	1.41E-09	1.54E-09	8.79E-27
8.20E-10	300	1.22E+19	0.00E+00	6.17E-09	6.76E+05	0.00E+00	5.79E-24	1.44E+05	2.36E-08	1.80E+05	2.52E-08	3.64E-15	1.52E-09	6.12E-12	1.83E-08	2.38E-08	2.63E-09	3.68E-09	1.37E-09	0.00E+00	3.64E-11	1.30E-13	2.67E-27	1.57E-27	1.72E-53	4.07E-28	3.74E-44	4.49E-44	4.47E-40	4.14E-48	9.42E-44	1.17E-08	9.00E-44	8.78E-28	7.55E-20	2.86E-36	1.42E-46	1.72E-62	3.17E-62	1.98E-52	0.00E+00	5.23E-26	1.87E-11	2.32E-09	0.00E+00	0.00E+00	1.45E-09	1.59E-09	9.39E-27
8.30E-10	300	1.22E+19	0.00E+00	6.34E-09	6.76E+05	0.00E+00	6.30E-24	1.44E+05	2.43E-08	1.80E+05	2.59E-08	3.81E-15	1.58E-09	6.36E-12	1.89E-08	2.45E-08	2.72E-09	3.79E-09	1.42E-09	0.00E+00	3.78E-11	1.35E-13	2.87E-27	1.69E-27	1.92E-53	4.42E-28	4.20E-44	4.75E-44	4.81E-40	4.63E-48	1.06E-43	1.20E-08	1.00E-43	9.11E-28	7.82E-20	3.10E-36	1.59E-46	1.84E-62	3.59E-62	2.24E-52	0.00E+00	5.54E-26	1.92E-11	2.39E-09	0.00E+00	0.00E+00	1.50E-09	1.63E-09	1.00E-26
8.40E-10	300	1.22E+19	0.00E+00	6.51E-09	6.76E+05	0.00E+00	6.84E-24	1.44E+05	2.51E-08	1.80E+05	2.67E-08	3.98E-15	1.64E-09	6.60E-12	1.96E-08	2.53E-08	2.82E-09	3.90E-09	1.46E-09	0.00E+00	3.92E-11	1.40E-13	3.08E-27	1.82E-27	2.15E-53	4.79E-28	4.71E-44	5.03E-44	5.18E-40	5.18E-48	1.19E-43	1.24E-08	1.11E-43	9.45E-28	8.11E-20	3.36E-36	1.77E-46	1.96E-62	4.07E-62	2.54E-52	0.00E+00	5.87E-26	1.98E-11	2.47E-09	0.00E+00	0.00E+00	1.54E-09	1.67E-09	1.07E-26
8.50E-10	300	1.22E+19	0.00E+00	6.68E-09	6.76E+05	0.00E+00	7.43E-24	1.44E+05	2.58E-08	1.80E+05	2.74E-08	4.17E-15	1.70E-09	6.85E-12	2.03E-08	2.60E-08	2.92E-09	4.02E-09	1.51E-09	0.00E+00	4.06E-11	1.45E-13	3.30E-27	1.96E-27	2.41E-53	5.19E-28	5.28E-44	5.32E-44	5.57E-40	5.78E-48	1.34E-43	1.28E-08	1.24E-43	9.79E-28	8.40E-20	3.64E-36	1.98E-46	2.09E-62	4.61E-62	2.88E-52	0.00E+00	6.21E-26	2.03E-11	2.55E-09	0.00E+00	0.00E+00	1.59E-09	1.72E-09	1.14E-26
8.60E-10	300	1.22E+19	0.00E+00	6.86E-09	6.76E+05	0.00E+00	8.06E-24	1.44E+05	2.66E-08	1.80E+05	2.82E-08	4.36E-15	1.76E-09	7.11E-12	2.10E-08	2.68E-08	3.02E-09	4.14E-09	1.56E-09	0.00E+00	4.21E-11	1.51E-13	3.54E-27	2.11E-27	2.69E-53	5.62E-28	5.91E-44	5.62E-44	5.99E-40	6.45E-48	1.50E-43	1.31E-08	1.37E-43	1.02E-27	8.70E-20	3.94E-36	2.21E-46	2.23E-62	5.21E-62	3.26E-52	0.00E+00	6.58E-26	2.08E-11	2.63E-09	0.00E+00	0.00E+00	1.64E-09	1.77E-09	1.22E-26
8.70E-10	300	1.22E+19	0.00E+00	7.05E-09	6.76E+05	0.00E+00	8.73E-24	1.44E+05	2.74E-08	1.80E+05	2.90E-08	4.55E-15	1.82E-09	7.37E-12	2.17E-08	2.76E-08	3.13E-09	4.27E-09	1.61E-09	0.00E+00	4.37E-11	1.57E-13	3.80E-27	2.27E-27	3.00E-53	6.09E-28	6.62E-44	5.94E-44	6.43E-40	7.19E-48	1.69E-43	1.35E-08	1.52E-43	1.05E-27	9.02E-20	4.26E-36	2.46E-46	2.38E-62	5.89E-62	3.68E-52	0.00E+00	6.96E-26	2.14E-11	2.72E-09	0.00E+00	0.00E+00	1.68E-09	1.81E-09	1.30E-26
8.80E-10	300	1.22E+19	0.00E+00	7.24E-09	6.76E+05	0.00E+00	9.46E-24	1.44E+05	2.83E-08	1.80E+05	2.99E-08	4.76E-15	1.89E-09	7.64E-12	2.25E-08	2.84E-08	3.23E-09	4.39E-09	1.66E-09	0.00E+00	4.52E-11	1.62E-13	4.07E-27	2.44E-27	3.34E-53	6.58E-28	7.41E-44	6.27E-44	6.91E-40	8.02E-48	1.89E-43	1.39E-08	1.69E-43	1.09E-27	9.34E-20	4.60E-36	2.74E-46	2.53E-62	6.65E-62	4.16E-52	0.00E+00	7.37E-26	2.20E-11	2.80E-09	0.00E+00	0.00E+00	1.73E-09	1.86E-09	1.38E-26
8.90E-10	300	1.22E+19	0.00E+00	7.43E-09	6.76E+05	0.00E+00	1.02E-23	1.44E+05	2.91E-08	1.80E+05	3.07E-08	4.97E-15	1.96E-09	7.93E-12	2.32E-08	2.93E-08	3.35E-09	4.53E-09	1.71E-09	0.00E+00	4.69E-11	1.68E-13	4.36E-27	2.62E-27	3.73E-53	7.12E-28	8.28E-44	6.63E-44	7.41E-40	8.93E-48	2.12E-43	1.44E-08	1.87E-43	1.13E-27	9.66E-20	4.97E-36	3.06E-46	2.69E-62	7.49E-62	4.69E-52	0.00E+00	7.80E-26	2.26E-11	2.89E-09	0.00E+00	0.00E+00	1.79E-09	1.91E-09	1.47E-26
9.00E-10	300	1.22E+19	0.00E+00	7.63E-09	6.76E+05	0.00E+00	1.11E-23	1.44E+05	3.00E-08	1.80E+05	3.16E-08	5.19E-15	2.03E-09	8.22E-12	2.40E-08	3.01E-08	3.46E-09	4.66E-09	1.77E-09	0.00E+00	4.85E-11	1.75E-13	4.68E-27	2.81E-27	4.15E-53	7.69E-28	9.24E-44	7.00E-44	7.95E-40	9.93E-48	2.37E-43	1.48E-08	2.07E-43	1.17E-27	1.00E-19	5.37E-36	3.40E-46	2.87E-62	8.44E-62	5.29E-52	0.00E+00	8.26E-26	2.32E-11	2.98E-09	0.00E+00	0.00E+00	1.84E-09	1.97E-09	1.57E-26
9.10E-10	300	1.22E+19	0.00E+00	7.84E-09	6.76E+05	0.00E+00	1.20E-23	1.44E+05	3.09E-08	1.80E+05	3.25E-08	5.42E-15	2.10E-09	8.52E-12	2.48E-08	3.10E-08	3.58E-09	4.80E-09	1.82E-09	0.00E+00	5.03E-11	1.81E-13	5.01E-27	3.01E-27	4.62E-53	8.30E-28	1.03E-43	7.38E-44	8.53E-40	1.10E-47	2.65E-43	1.52E-08	2.29E-43	1.21E-27	1.04E-19	5.80E-36	3.78E-46	3.05E-62	9.51E-62	5.95E-52	0.00E+00	8.74E-26	2.38E-11	3.08E-09	0.00E+00	0.00E+00	1.89E-09	2.02E-09	1.67E-26
9.20E-10	300	1.22E+19	0.00E+00	8.05E-09	6.76E+05	0.00E+00	1.30E-23	1.44E+05	3.19E-08	1.80E+05	3.34E-08	5.65E-15	2.18E-09	8.82E-12	2.57E-08	3.20E-08	3.70E-09	4.94E-09	1.88E-09	0.00E+00	5.20E-11	1.88E-13	5.36E-27	3.23E-27	5.14E-53	8.96E-28	1.15E-43	7.79E-44	9.14E-40	1.23E-47	2.96E-43	1.57E-08	2.54E-43	1.25E-27	1.07E-19	6.25E-36	4.20E-46	3.24E-62	1.07E-61	6.70E-52	0.00E+00	9.24E-26	2.44E-11	3.17E-09	0.00E+00	0.00E+00	1.95E-09	2.07E-09	1.78E-26
9.30E-10	300	1.22E+19	0.00E+00	8.26E-09	6.76E+05	0.00E+00	1.40E-23	1.44E+05	3.28E-08	1.80E+05	3.43E-08	5.90E-15	2.25E-09	9.14E-12	2.65E-08	3.29E-08	3.82E-09	5.09E-09	1.94E-09	0.00E+00	5.39E-11	1.94E-13	5.73E-27	3.47E-27	5.72E-53	9.67E-28	1.28E-43	8.22E-44	9.80E-40	1.36E-47	3.31E-43	1.61E-08	2.81E-43	1.30E-27	1.11E-19	6.74E-36	4.67E-46	3.44E-62	1.20E-61	7.53E-52	0.00E+00	9.78E-26	2.51E-11	3.27E-09	0.00E+00	0.00E+00	2.01E-09	2.13E-09	1.90E-26
9.40E-10	300	1.22E+19	0.00E+00	8.49E-09	6.76E+05	0.00E+00	1.51E-23	1.44E+05	3.38E-08	1.80E+05	3.53E-08	6.15E-15	2.33E-09	9.47E-12	2.74E-08	3.39E-08	3.95E-09	5.23E-09	2.00E-09	0.00E+00	5.57E-11	2.01E-13	6.13E-27	3.72E-27	6.35E-53	1.04E-27	1.43E-43	8.67E-44	1.05E-39	1.51E-47	3.69E-43	1.66E-08	3.10E-43	1.34E-27	1.15E-19	7.26E-36	5.18E-46	3.65E-62	1.35E-61	8.45E-52	0.00E+00	1.03E-25	2.58E-11	3.37E-09	0.00E+00	0.00E+00	2.07E-09	2.19E-09	2.02E-26
9.50E-10	300	1.22E+19	0.00E+00	8.71E-09	6.76E+05	0.00E+00	1.63E-23	1.44E+05	3.48E-08	1.80E+05	3.63E-08	6.41E-15	2.41E-09	9.80E-12	2.83E-08	3.49E-08	4.08E-09	5.39E-09	2.06E-09	0.00E+00	5.77E-11	2.08E-13	6.55E-27	3.98E-27	7.06E-53	1.12E-27	1.59E-43	9.14E-44	1.12E-39	1.68E-47	4.12E-43	1.71E-08	3.43E-43	1.39E-27	1.19E-19	7.82E-36	5.75E-46	3.88E-62	1.51E-61	9.49E-52	0.00E+00	1.09E-25	2.65E-11	3.48E-09	0.00E+00	0.00E+00	2.13E-09	2.25E-09	2.15E-26
9.60E-10	300	1.22E+19	0.00E+00	8.95E-09	6.76E+05	0.00E+00	1.76E-23	1.44E+05	3.59E-08	1.80E+05	3.73E-08	6.68E-15	2.50E-09	1.02E-11	2.92E-08	3.59E-08	4.22E-09	5.55E-09	2.13E-09	0.00E+00	5.97E-11	2.16E-13	7.01E-27	4.26E-27	7.83E-53	1.21E-27	1.77E-43	9.64E-44	1.20E-39	1.86E-47	4.59E-43	1.76E-08	3.78E-43	1.44E-27	1.23E-19	8.42E-36	6.37E-46	4.11E-62	1.70E-61	1.06E-51	0.00E+00	1.16E-25	2.72E-11	3.59E-09	0.00E+00	0.00E+00	2.19E-09	2.31E-09	2.28E-26
9.70E-10	300	1.22E+19	0.00E+00	9.19E-09	6.76E+05	0.00E+00	1.90E-23	1.44E+05	3.69E-08	1.80E+05	3.84E-08	6.96E-15	2.58E-09	1.05E-11	3.02E-08	3.69E-08	4.36E-09	5.71E-09	2.19E-09	0.00E+00	6.17E-11	2.24E-13	7.48E-27	4.56E-27	8.69E-53	1.30E-27	1.97E-43	1.02E-43	1.29E-39	2.06E-47	5.12E-43	1.81E-08	4.17E-43	1.49E-27	1.27E-19	9.06E-36	7.06E-46	4.36E-62	1.90E-61	1.19E-51	0.00E+00	1.22E-25	2.79E-11	3.70E-09	0.00E+00	0.00E+00	2.25E-09	2.37E-09	2.43E-26
9.80E-10	300	1.22E+19	0.00E+00	9.44E-09	6.76E+05	0.00E+00	2.05E-23	1.44E+05	3.80E-08	1.80E+05	3.94E-08	7.25E-15	2.67E-09	1.09E-11	3.12E-08	3.80E-08	4.50E-09	5.87E-09	2.26E-09	0.00E+00	6.38E-11	2.31E-13	7.99E-27	4.89E-27	9.63E-53	1.40E-27	2.18E-43	1.07E-43	1.38E-39	2.29E-47	5.69E-43	1.86E-08	4.60E-43	1.54E-27	1.31E-19	9.75E-36	7.82E-46	4.63E-62	2.13E-61	1.33E-51	0.00E+00	1.29E-25	2.87E-11	3.81E-09	0.00E+00	0.00E+00	2.32E-09	2.43E-09	2.58E-26
9.90E-10	300	1.22E+19	0.00E+00	9.69E-09	6.76E+05	0.00E+00	2.21E-23	1.44E+05	3.92E-08	1.80E+05	4.05E-08	7.55E-15	2.76E-09	1.13E-11	3.22E-08	3.91E-08	4.65E-09	6.04E-09	2.33E-09	0.00E+00	6.60E-11	2.39E-13	8.54E-27	5.23E-27	1.07E-52	1.51E-27	2.42E-43	1.13E-43	1.47E-39	2.53E-47	6.33E-43	1.92E-08	5.08E-43	1.59E-27	1.35E-19	1.05E-35	8.66E-46	4.91E-62	2.38E-61	1.49E-51	0.00E+00	1.37E-25	2.94E-11	3.92E-09	0.00E+00	0.00E+00	2.39E-09	2.50E-09	2.74E-26
1.00E-09	300	1.22E+19	0.00E+00	9.95E-09	6.76E+05	0.00E+00	2.38E-23	1.44E+05	4.03E-08	1.80E+05	4.17E-08	7.86E-15	2.86E-09	1.16E-11	3.32E-08	4.02E-08	4.80E-09	6.22E-09	2.40E-09	0.00E+00	6.82E-11	2.48E-13	9.11E-27	5.59E-27	1.18E-52	1.62E-27	2.69E-43	1.19E-43	1.57E-39	2.80E-47	7.04E-43	1.97E-08	5.59E-43	1.64E-27	1.40E-19	1.13E-35	9.58E-46	5.20E-62	2.66E-61	1.67E-51	0.00E+00	1.45E-25	3.02E-11	4.04E-09	0.00E+00	0.00E+00	2.45E-09	2.57E-09	2.91E-26
1.01E-09	300	1.22E+19	0.00E+00	1.02E-08	6.76E+05	0.00E+00	2.56E-23	1.44E+05	4.15E-08	1.80E+05	4.28E-08	8.18E-15	2.95E-09	1.20E-11	3.43E-08	4.14E-08	4.96E-09	6.40E-09	2.48E-09	0.00E+00	7.05E-11	2.56E-13	9.73E-27	5.98E-27	1.31E-52	1.74E-27	2.98E-43	1.25E-43	1.68E-39	3.10E-47	7.83E-43	2.03E-08	6.16E-43	1.70E-27	1.44E-19	1.21E-35	1.06E-45	5.51E-62	2.98E-61	1.87E-51	0.00E+00	1.53E-25	3.10E-11	4.17E-09	0.00E+00	0.00E+00	2.53E-09	2.64E-09	3.09E-26
1.02E-09	300	1.22E+19	0.00E+00	1.05E-08	6.76E+05	0.00E+00	2.75E-23	1.44E+05	4.27E-08	1.80E+05	4.40E-08	8.51E-15	3.05E-09	1.25E-11	3.54E-08	4.26E-08	5.12E-09	6.58E-09	2.55E-09	0.00E+00	7.29E-11	2.65E-13	1.04E-26	6.39E-27	1.45E-52	1.87E-27	3.31E-43	1.32E-43	1.80E-39	3.42E-47	8.69E-43	2.09E-08	6.79E-43	1.76E-27	1.49E-19	1.30E-35	1.17E-45	5.84E-62	3.32E-61	2.08E-51	0.00E+00	1.62E-25	3.19E-11	4.29E-09	0.00E+00	0.00E+00	2.60E-09	2.71E-09	3.29E-26
1.03E-09	300	1.22E+19	0.00E+00	1.08E-08	6.76E+05	0.00E+00	2.96E-23	1.44E+05	4.40E-08	1.80E+05	4.53E-08	8.85E-15	3.16E-09	1.29E-11	3.65E-08	4.38E-08	5.28E-09	6.77E-09	2.63E-09	0.00E+00	7.53E-11	2.74E-13	1.11E-26	6.83E-27	1.60E-52	2.01E-27	3.67E-43	1.39E-43	1.92E-39	3.78E-47	9.65E-43	2.15E-08	7.47E-43	1.82E-27	1.54E-19	1.39E-35	1.29E-45	6.19E-62	3.71E-61	2.32E-51	0.00E+00	1.71E-25	3.27E-11	4.42E-09	0.00E+00	0.00E+00	2.67E-09	2.78E-09	3.49E-26
1.04E-09	300	1.22E+19	0.00E+00	1.11E-08	6.76E+05	0.00E+00	3.18E-23	1.44E+05	4.53E-08	1.80E+05	4.65E-08	9.20E-15	3.26E-09	1.33E-11	3.77E-08	4.51E-08	5.45E-09	6.97E-09	2.71E-09	0.00E+00	7.78E-11	2.84E-13	1.18E-26	7.29E-27	1.77E-52	2.16E-27	4.06E-43	1.47E-43	2.05E-39	4.18E-47	1.07E-42	2.21E-08	8.22E-43	1.88E-27	1.59E-19	1.50E-35	1.43E-45	6.55E-62	4.13E-61	2.59E-51	0.00E+00	1.81E-25	3.36E-11	4.55E-09	0.00E+00	0.00E+00	2.75E-09	2.86E-09	3.70E-26
1.05E-09	300	1.22E+19	0.00E+00	1.14E-08	6.76E+05	0.00E+00	3.42E-23	1.44E+05	4.66E-08	1.80E+05	4.78E-08	9.57E-15	3.37E-09	1.38E-11	3.89E-08	4.64E-08	5.63E-09	7.17E-09	2.79E-09	0.00E+00	8.04E-11	2.93E-13	1.26E-26	7.79E-27	1.96E-52	2.32E-27	4.49E-43	1.54E-43	2.19E-39	4.61E-47	1.19E-42	2.27E-08	9.04E-43	1.94E-27	1.64E-19	1.60E-35	1.58E-45	6.94E-62	4.60E-61	2.89E-51	0.00E+00	1.91E-25	3.45E-11	4.69E-09	0.00E+00	0.00E+00	2.83E-09	2.93E-09	3.93E-26
1.06E-09	300	1.22E+19	0.00E+00	1.17E-08	6.76E+05	0.00E+00	3.67E-23	1.44E+05	4.80E-08	1.80E+05	4.91E-08	9.95E-15	3.48E-09	1.42E-11	4.01E-08	4.77E-08	5.80E-09	7.37E-09	2.88E-09	0.00E+00	8.30E-11	3.03E-13	1.34E-26	8.31E-27	2.16E-52	2.49E-27	4.97E-43	1.63E-43	2.33E-39	5.09E-47	1.32E-42	2.34E-08	9.94E-43	2.00E-27	1.70E-19	1.72E-35	1.74E-45	7.34E-62	5.13E-61	3.22E-51	0.00E+00	2.02E-25	3.54E-11	4.83E-09	0.00E+00	0.00E+00	2.91E-09	3.01E-09	4.17E-26
1.07E-09	300	1.22E+19	0.00E+00	1.20E-08	6.76E+05	0.00E+00	3.94E-23	1.44E+05	4.94E-08	1.80E+05	5.05E-08	1.03E-14	3.59E-09	1.47E-11	4.14E-08	4.91E-08	5.99E-09	7.59E-09	2.97E-09	0.00E+00	8.58E-11	3.13E-13	1.43E-26	8.87E-27	2.39E-52	2.67E-27	5.50E-43	1.71E-43	2.49E-39	5.61E-47	1.46E-42	2.41E-08	1.09E-42	2.07E-27	1.75E-19	1.84E-35	1.92E-45	7.77E-62	5.71E-61	3.58E-51	0.00E+00	2.13E-25	3.64E-11	4.97E-09	0.00E+00	0.00E+00	2.99E-09	3.09E-09	4.43E-26
1.08E-09	300	1.22E+19	0.00E+00	1.23E-08	6.76E+05	0.00E+00	4.23E-23	1.44E+05	5.08E-08	1.80E+05	5.19E-08	1.07E-14	3.71E-09	1.52E-11	4.27E-08	5.05E-08	6.18E-09	7.80E-09	3.06E-09	0.00E+00	8.86E-11	3.24E-13	1.52E-26	9.47E-27	2.63E-52	2.86E-27	6.07E-43	1.80E-43	2.65E-39	6.19E-47	1.61E-42	2.48E-08	1.20E-42	2.13E-27	1.81E-19	1.98E-35	2.12E-45	8.22E-62	6.35E-61	3.99E-51	0.00E+00	2.25E-25	3.74E-11	5.12E-09	0.00E+00	0.00E+00	3.08E-09	3.18E-09	4.70E-26
1.09E-09	300	1.22E+19	0.00E+00	1.26E-08	6.76E+05	0.00E+00	4.54E-23	1.44E+05	5.23E-08	1.80E+05	5.33E-08	1.12E-14	3.83E-09	1.57E-11	4.40E-08	5.19E-08	6.37E-09	8.03E-09	3.15E-09	0.00E+00	9.14E-11	3.35E-13	1.62E-26	1.01E-26	2.90E-52	3.06E-27	6.71E-43	1.90E-43	2.83E-39	6.82E-47	1.79E-42	2.55E-08	1.32E-42	2.20E-27	1.86E-19	2.12E-35	2.34E-45	8.70E-62	7.06E-61	4.43E-51	0.00E+00	2.38E-25	3.84E-11	5.27E-09	0.00E+00	0.00E+00	3.17E-09	3.26E-09	4.98E-26
1.10E-09	300	1.22E+19	0.00E+00	1.30E-08	6.76E+05	0.00E+00	4.87E-23	1.44E+05	5.38E-08	1.80E+05	5.48E-08	1.16E-14	3.96E-09	1.62E-11	4.54E-08	5.34E-08	6.57E-09	8.25E-09	3.24E-09	0.00E+00	9.44E-11	3.46E-13	1.73E-26	1.08E-26	3.20E-52	3.28E-27	7.41E-43	2.00E-43	3.02E-39	7.52E-47	1.98E-42	2.62E-08	1.45E-42	2.28E-27	1.92E-19	2.27E-35	2.57E-45	9.21E-62	7.84E-61	4.92E-51	0.00E+00	2.52E-25	3.94E-11	5.42E-09	0.00E+00	0.00E+00	3.26E-09	3.35E-09	5.29E-26
1.11E-09	300	1.22E+19	0.00E+00	1.33E-08	6.76E+05	0.00E+00	5.22E-23	1.44E+05	5.53E-08	1.80E+05	5.63E-08	1.20E-14	4.09E-09	1.68E-11	4.68E-08	5.49E-08	6.78E-09	8.49E-09	3.34E-09	0.00E+00	9.74E-11	3.57E-13	1.84E-26	1.15E-26	3.53E-52	3.51E-27	8.18E-43	2.11E-43	3.21E-39	8.28E-47	2.18E-42	2.69E-08	1.59E-42	2.35E-27	1.99E-19	2.42E-35	2.83E-45	9.74E-62	8.71E-61	5.47E-51	0.00E+00	2.66E-25	4.05E-11	5.58E-09	0.00E+00	0.00E+00	3.35E-09	3.44E-09	5.60E-26
1.12E-09	300	1.22E+19	0.00E+00	1.37E-08	6.76E+05	0.00E+00	5.60E-23	1.44E+05	5.69E-08	1.80E+05	5.79E-08	1.25E-14	4.22E-09	1.73E-11	4.82E-08	5.65E-08	6.99E-09	8.73E-09	3.44E-09	0.00E+00	1.01E-10	3.69E-13	1.96E-26	1.22E-26	3.89E-52	3.76E-27	9.02E-43	2.22E-43	3.42E-39	9.11E-47	2.41E-42	2.77E-08	1.74E-42	2.43E-27	2.05E-19	2.59E-35	3.12E-45	1.03E-61	9.66E-61	6.07E-51	0.00E+00	2.81E-25	4.15E-11	5.75E-09	0.00E+00	0.00E+00	3.45E-09	3.53E-09	5.94E-26
1.13E-09	300	1.22E+19	0.00E+00	1.41E-08	6.76E+05	0.00E+00	6.00E-23	1.44E+05	5.86E-08	1.80E+05	5.95E-08	1.30E-14	4.35E-09	1.79E-11	4.97E-08	5.81E-08	7.20E-09	8.98E-09	3.54E-09	0.00E+00	1.04E-10	3.81E-13	2.08E-26	1.30E-26	4.28E-52	4.02E-27	9.95E-43	2.34E-43	3.65E-39	1.00E-46	2.67E-42	2.85E-08	1.91E-42	2.50E-27	2.11E-19	2.77E-35	3.43E-45	1.09E-61	1.07E-60	6.73E-51	0.00E+00	2.97E-25	4.27E-11	5.92E-09	0.00E+00	0.00E+00	3.54E-09	3.63E-09	6.30E-26
1.14E-09	300	1.22E+19	0.00E+00	1.44E-08	6.76E+05	0.00E+00	6.42E-23	1.44E+05	6.03E-08	1.80E+05	6.11E-08	1.34E-14	4.49E-09	1.85E-11	5.12E-08	5.97E-08	7.43E-09	9.23E-09	3.65E-09	0.00E+00	1.07E-10	3.94E-13	2.21E-26	1.39E-26	4.72E-52	4.30E-27	1.10E-42	2.46E-43	3.88E-39	1.10E-46	2.95E-42	2.93E-08	2.10E-42	2.58E-27	2.18E-19	2.97E-35	3.78E-45	1.15E-61	1.19E-60	7.47E-51	0.00E+00	3.13E-25	4.38E-11	6.09E-09	0.00E+00	0.00E+00	3.64E-09	3.73E-09	6.68E-26
1.15E-09	300	1.22E+19	0.00E+00	1.48E-08	6.76E+05	0.00E+00	6.88E-23	1.44E+05	6.20E-08	1.80E+05	6.28E-08	1.39E-14	4.64E-09	1.91E-11	5.28E-08	6.14E-08	7.66E-09	9.49E-09	3.75E-09	0.00E+00	1.11E-10	4.06E-13	2.35E-26	1.48E-26	5.19E-52	4.60E-27	1.21E-42	2.59E-43	4.14E-39	1.21E-46	3.25E-42	3.01E-08	2.30E-42	2.66E-27	2.25E-19	3.17E-35	4.15E-45	1.22E-61	1.32E-60	8.28E-51	0.00E+00	3.31E-25	4.50E-11	6.27E-09	0.00E+00	0.00E+00	3.75E-09	3.83E-09	7.08E-26
1.16E-09	300	1.22E+19	0.00E+00	1.52E-08	6.76E+05	0.00E+00	7.36E-23	1.44E+05	6.38E-08	1.80E+05	6.45E-08	1.45E-14	4.78E-09	1.97E-11	5.44E-08	6.31E-08	7.89E-09	9.76E-09	3.86E-09	0.00E+00	1.14E-10	4.20E-13	2.50E-26	1.58E-26	5.71E-52	4.92E-27	1.33E-42	2.73E-43	4.40E-39	1.33E-46	3.59E-42	3.10E-08	2.52E-42	2.75E-27	2.32E-19	3.39E-35	4.57E-45	1.29E-61	1.46E-60	9.17E-51	0.00E+00	3.50E-25	4.62E-11	6.45E-09	0.00E+00	0.00E+00	3.85E-09	3.93E-09	7.50E-26
1.17E-09	300	1.22E+19	0.00E+00	1.56E-08	6.76E+05	0.00E+00	7.88E-23	1.44E+05	6.56E-08	1.80E+05	6.63E-08	1.50E-14	4.93E-09	2.03E-11	5.61E-08	6.49E-08	8.13E-09	1.00E-08	3.98E-09	0.00E+00	1.18E-10	4.33E-13	2.66E-26	1.68E-26	6.28E-52	5.26E-27	1.47E-42	2.88E-43	4.68E-39	1.47E-46	3.96E-42	3.18E-08	2.76E-42	2.84E-27	2.39E-19	3.62E-35	5.02E-45	1.36E-61	1.62E-60	1.02E-50	0.00E+00	3.69E-25	4.74E-11	6.64E-09	0.00E+00	0.00E+00	3.96E-09	4.04E-09	7.94E-26
1.18E-09	300	1.22E+19	0.00E+00	1.60E-08	6.76E+05	0.00E+00	8.43E-23	1.44E+05	6.75E-08	1.80E+05	6.81E-08	1.55E-14	5.09E-09	2.10E-11	5.78E-08	6.67E-08	8.38E-09	1.03E-08	4.10E-09	0.00E+00	1.21E-10	4.47E-13	2.83E-26	1.79E-26	6.91E-52	5.62E-27	1.61E-42	3.03E-43	4.98E-39	1.61E-46	4.36E-42	3.27E-08	3.03E-42	2.93E-27	2.46E-19	3.87E-35	5.51E-45	1.44E-61	1.79E-60	1.12E-50	0.00E+00	3.90E-25	4.87E-11	6.83E-09	0.00E+00	0.00E+00	4.07E-09	4.15E-09	8.42E-26
1.19E-09	300	1.22E+19	0.00E+00	1.65E-08	6.76E+05	0.00E+00	9.02E-23	1.44E+05	6.94E-08	1.80E+05	7.00E-08	1.61E-14	5.25E-09	2.16E-11	5.95E-08	6.86E-08	8.64E-09	1.06E-08	4.22E-09	0.00E+00	1.25E-10	4.61E-13	3.01E-26	1.90E-26	7.59E-52	6.00E-27	1.78E-42	3.19E-43	5.30E-39	1.77E-46	4.81E-42	3.37E-08	3.31E-42	3.02E-27	2.54E-19	4.13E-35	6.05E-45	1.52E-61	1.98E-60	1.24E-50	0.00E+00	4.12E-25	5.00E-11	7.03E-09	0.00E+00	0.00E+00	4.19E-09	4.26E-09	8.92E-26
1.20E-09	300	1.22E+19	0.00E+00	1.69E-08	6.76E+05	0.00E+00	9.64E-23	1.44E+05	7.14E-08	1.80E+05	7.19E-08	1.67E-14	5.42E-09	2.23E-11	6.13E-08	7.05E-08	8.90E-09	1.09E-08	4.34E-09	0.00E+00	1.29E-10	4.76E-13	3.20E-26	2.02E-26	8.34E-52	6.41E-27	1.95E-42	3.36E-43	5.64E-39	1.94E-46	5.30E-42	3.46E-08	3.63E-42	3.11E-27	2.62E-19	4.41E-35	6.65E-45	1.61E-61	2.19E-60	1.37E-50	0.00E+00	4.35E-25	5.14E-11	7.23E-09	0.00E+00	0.00E+00	4.30E-09	4.37E-09	9.44E-26
1.21E-09	300	1.22E+19	0.00E+00	1.74E-08	6.76E+05	0.00E+00	1.03E-22	1.44E+05	7.34E-08	1.80E+05	7.38E-08	1.73E-14	5.58E-09	2.30E-11	6.32E-08	7.25E-08	9.17E-09	1.12E-08	4.47E-09	0.00E+00	1.33E-10	4.91E-13	3.40E-26	2.15E-26	9.16E-52	6.85E-27	2.15E-42	3.54E-43	6.00E-39	2.13E-46	5.83E-42	3.56E-08	3.97E-42	3.21E-27	2.70E-19	4.70E-35	7.30E-45	1.70E-61	2.42E-60	1.52E-50	0.00E+00	4.59E-25	5.28E-11	7.44E-09	0.00E+00	0.00E+00	4.43E-09	4.49E-09	1.00E-25
1.22E-09	300	1.22E+19	0.00E+00	1.78E-08	6.76E+05	0.00E+00	1.10E-22	1.44E+05	7.55E-08	1.80E+05	7.59E-08	1.79E-14	5.76E-09	2.38E-11	6.51E-08	7.45E-08	9.44E-09	1.15E-08	4.60E-09	0.00E+00	1.37E-10	5.07E-13	3.61E-26	2.29E-26	1.01E-51	7.31E-27	2.36E-42	3.73E-43	6.37E-39	2.34E-46	6.42E-42	3.66E-08	4.35E-42	3.31E-27	2.78E-19	5.02E-35	8.01E-45	1.79E-61	2.67E-60	1.68E-50	0.00E+00	4.85E-25	5.42E-11	7.65E-09	0.00E+00	0.00E+00	4.55E-09	4.61E-09	1.06E-25
1.23E-09	300	1.22E+19	0.00E+00	1.83E-08	6.76E+05	0.00E+00	1.18E-22	1.44E+05	7.76E-08	1.80E+05	7.79E-08	1.86E-14	5.94E-09	2.45E-11	6.70E-08	7.66E-08	9.73E-09	1.18E-08	4.73E-09	0.00E+00	1.41E-10	5.23E-13	3.83E-26	2.44E-26	1.10E-51	7.80E-27	2.59E-42	3.92E-43	6.78E-39	2.57E-46	7.06E-42	3.76E-08	4.75E-42	3.41E-27	2.87E-19	5.35E-35	8.78E-45	1.89E-61	2.95E-60	1.85E-50	0.00E+00	5.12E-25	5.56E-11	7.87E-09	0.00E+00	0.00E+00	4.68E-09	4.74E-09	1.12E-25
1.24E-09	300	1.22E+19	0.00E+00	1.88E-08	6.76E+05	0.00E+00	1.26E-22	1.44E+05	7.98E-08	1.80E+05	8.01E-08	1.92E-14	6.12E-09	2.53E-11	6.90E-08	7.88E-08	1.00E-08	1.22E-08	4.87E-09	0.00E+00	1.46E-10	5.40E-13	4.07E-26	2.59E-26	1.21E-51	8.32E-27	2.85E-42	4.13E-43	7.20E-39	2.81E-46	7.77E-42	3.86E-08	5.20E-42	3.52E-27	2.95E-19	5.71E-35	9.63E-45	2.00E-61	3.25E-60	2.05E-50	0.00E+00	5.41E-25	5.71E-11	8.09E-09	0.00E+00	0.00E+00	4.81E-09	4.86E-09	1.19E-25
1.25E-09	300	1.22E+19	0.00E+00	1.93E-08	6.76E+05	0.00E+00	1.34E-22	1.44E+05	8.21E-08	1.80E+05	8.23E-08	1.99E-14	6.31E-09	2.61E-11	7.11E-08	8.10E-08	1.03E-08	1.25E-08	5.01E-09	0.00E+00	1.50E-10	5.57E-13	4.32E-26	2.75E-26	1.33E-51	8.88E-27	3.13E-42	4.35E-43	7.65E-39	3.08E-46	8.55E-42	3.97E-08	5.69E-42	3.63E-27	3.04E-19	6.08E-35	1.06E-44	2.11E-61	3.59E-60	2.26E-50	0.00E+00	5.71E-25	5.87E-11	8.33E-09	0.00E+00	0.00E+00	4.94E-09	4.99E-09	1.26E-25
1.26E-09	300	1.22E+19	0.00E+00	1.98E-08	6.76E+05	0.00E+00	1.43E-22	1.44E+05	8.44E-08	1.80E+05	8.45E-08	2.06E-14	6.50E-09	2.69E-11	7.32E-08	8.32E-08	1.06E-08	1.29E-08	5.16E-09	0.00E+00	1.55E-10	5.74E-13	4.59E-26	2.93E-26	1.46E-51	9.46E-27	3.44E-42	4.59E-43	8.13E-39	3.38E-46	9.40E-42	4.08E-08	6.22E-42	3.74E-27	3.13E-19	6.49E-35	1.16E-44	2.23E-61	3.96E-60	2.49E-50	0.00E+00	6.03E-25	6.02E-11	8.56E-09	0.00E+00	0.00E+00	5.08E-09	5.13E-09	1.33E-25
1.27E-09	300	1.22E+19	0.00E+00	2.04E-08	6.76E+05	0.00E+00	1.53E-22	1.44E+05	8.68E-08	1.80E+05	8.68E-08	2.14E-14	6.70E-09	2.77E-11	7.54E-08	8.55E-08	1.09E-08	1.32E-08	5.30E-09	0.00E+00	1.60E-10	5.92E-13	4.87E-26	3.11E-26	1.60E-51	1.01E-26	3.77E-42	4.83E-43	8.63E-39	3.71E-46	1.03E-41	4.20E-08	6.80E-42	3.85E-27	3.23E-19	6.91E-35	1.27E-44	2.36E-61	4.37E-60	2.75E-50	0.00E+00	6.37E-25	6.19E-11	8.81E-09	0.00E+00	0.00E+00	5.22E-09	5.27E-09	1.41E-25
1.28E-09	300	1.22E+19	0.00E+00	2.09E-08	6.76E+05	0.00E+00	1.63E-22	1.44E+05	8.92E-08	1.80E+05	8.92E-08	2.21E-14	6.91E-09	2.86E-11	7.76E-08	8.79E-08	1.13E-08	1.36E-08	5.46E-09	0.00E+00	1.65E-10	6.10E-13	5.17E-26	3.30E-26	1.75E-51	1.08E-26	4.14E-42	5.09E-43	9.17E-39	4.06E-46	1.13E-41	4.31E-08	7.43E-42	3.97E-27	3.33E-19	7.36E-35	1.39E-44	2.49E-61	4.81E-60	3.03E-50	0.00E+00	6.72E-25	6.35E-11	9.06E-09	0.00E+00	0.00E+00	5.37E-09	5.41E-09	1.49E-25
1.29E-09	300	1.22E+19	0.00E+00	2.15E-08	6.76E+05	0.00E+00	1.74E-22	1.44E+05	9.17E-08	1.80E+05	9.16E-08	2.29E-14	7.12E-09	2.95E-11	7.99E-08	9.04E-08	1.16E-08	1.40E-08	5.62E-09	0.00E+00	1.70E-10	6.29E-13	5.48E-26	3.51E-26	1.92E-51	1.15E-26	4.54E-42	5.36E-43	9.74E-39	4.45E-46	1.25E-41	4.43E-08	8.11E-42	4.09E-27	3.43E-19	7.84E-35	1.52E-44	2.63E-61	5.30E-60	3.33E-50	0.00E+00	7.10E-25	6.52E-11	9.32E-09	0.00E+00	0.00E+00	5.52E-09	5.55E-09	1.58E-25
1.30E-09	300	1.22E+19	0.00E+00	2.21E-08	6.76E+05	0.00E+00	1.86E-22	1.44E+05	9.43E-08	1.80E+05	9.41E-08	2.37E-14	7.34E-09	3.04E-11	8.22E-08	9.29E-08	1.19E-08	1.44E-08	5.78E-09	0.00E+00	1.75E-10	6.49E-13	5.82E-26	3.73E-26	2.11E-51	1.22E-26	4.98E-42	5.65E-43	1.03E-38	4.87E-46	1.37E-41	4.56E-08	8.86E-42	4.21E-27	3.53E-19	8.35E-35	1.67E-44	2.78E-61	5.84E-60	3.67E-50	0.00E+00	7.49E-25	6.70E-11	9.58E-09	0.00E+00	0.00E+00	5.67E-09	5.70E-09	1.67E-25
1.31E-09	300	1.22E+19	0.00E+00	2.27E-08	6.76E+05	0.00E+00	1.98E-22	1.44E+05	9.69E-08	1.80E+05	9.67E-08	2.45E-14	7.56E-09	3.13E-11	8.46E-08	9.54E-08	1.23E-08	1.48E-08	5.94E-09	0.00E+00	1.80E-10	6.69E-13	6.17E-26	3.96E-26	2.31E-51	1.30E-26	5.45E-42	5.95E-43	1.10E-38	5.33E-46	1.50E-41	4.68E-08	9.68E-42	4.34E-27	3.63E-19	8.89E-35	1.82E-44	2.93E-61	6.43E-60	4.04E-50	0.00E+00	7.91E-25	6.88E-11	9.85E-09	0.00E+00	0.00E+00	5.83E-09	5.86E-09	1.76E-25
1.32E-09	300	1.22E+19	0.00E+00	2.33E-08	6.76E+05	0.00E+00	2.11E-22	1.44E+05	9.97E-08	1.80E+05	9.93E-08	2.53E-14	7.79E-09	3.23E-11	8.71E-08	9.81E-08	1.27E-08	1.52E-08	6.11E-09	0.00E+00	1.86E-10	6.90E-13	6.54E-26	4.20E-26	2.53E-51	1.39E-26	5.98E-42	6.27E-43	1.16E-38	5.83E-46	1.65E-41	4.81E-08	1.06E-41	4.47E-27	3.74E-19	9.46E-35	2.00E-44	3.10E-61	7.07E-60	4.45E-50	0.00E+00	8.35E-25	7.06E-11	1.01E-08	0.00E+00	0.00E+00	5.99E-09	6.01E-09	1.87E-25
1.33E-09	300	1.22E+19	0.00E+00	2.39E-08	6.76E+05	0.00E+00	2.25E-22	1.44E+05	1.02E-07	1.80E+05	1.02E-07	2.62E-14	8.02E-09	3.33E-11	8.97E-08	1.01E-07	1.30E-08	1.56E-08	6.29E-09	0.00E+00	1.91E-10	7.11E-13	6.94E-26	4.46E-26	2.77E-51	1.47E-26	6.55E-42	6.60E-43	1.24E-38	6.38E-46	1.81E-41	4.95E-08	1.15E-41	4.61E-27	3.85E-19	1.01E-34	2.18E-44	3.27E-61	7.78E-60	4.90E-50	0.00E+00	8.81E-25	7.25E-11	1.04E-08	0.00E+00	0.00E+00	6.15E-09	6.18E-09	1.97E-25
1.34E-09	300	1.22E+19	0.00E+00	2.45E-08	6.76E+05	0.00E+00	2.40E-22	1.44E+05	1.05E-07	1.80E+05	1.05E-07	2.71E-14	8.27E-09	3.43E-11	9.23E-08	1.04E-07	1.34E-08	1.60E-08	6.47E-09	0.00E+00	1.97E-10	7.33E-13	7.36E-26	4.74E-26	3.03E-51	1.57E-26	7.17E-42	6.96E-43	1.31E-38	6.98E-46	1.98E-41	5.09E-08	1.26E-41	4.75E-27	3.97E-19	1.07E-34	2.39E-44	3.45E-61	8.56E-60	5.38E-50	0.00E+00	9.30E-25	7.45E-11	1.07E-08	0.00E+00	0.00E+00	6.33E-09	6.34E-09	2.09E-25
1.35E-09	300	1.22E+19	0.00E+00	2.52E-08	6.76E+05	0.00E+00	2.55E-22	1.44E+05	1.08E-07	1.80E+05	1.08E-07	2.80E-14	8.51E-09	3.54E-11	9.50E-08	1.06E-07	1.38E-08	1.65E-08	6.66E-09	0.00E+00	2.03E-10	7.55E-13	7.80E-26	5.03E-26	3.31E-51	1.67E-26	7.86E-42	7.33E-43	1.39E-38	7.63E-46	2.18E-41	5.23E-08	1.37E-41	4.89E-27	4.09E-19	1.14E-34	2.61E-44	3.65E-61	9.41E-60	5.92E-50	0.00E+00	9.82E-25	7.65E-11	1.10E-08	0.00E+00	0.00E+00	6.50E-09	6.51E-09	2.21E-25
1.36E-09	300	1.22E+19	0.00E+00	2.59E-08	6.76E+05	0.00E+00	2.72E-22	1.44E+05	1.11E-07	1.80E+05	1.11E-07	2.90E-14	8.77E-09	3.64E-11	9.78E-08	1.09E-07	1.42E-08	1.69E-08	6.85E-09	0.00E+00	2.09E-10	7.78E-13	8.27E-26	5.34E-26	3.63E-51	1.78E-26	8.60E-42	7.72E-43	1.48E-38	8.35E-46	2.39E-41	5.37E-08	1.50E-41	5.04E-27	4.21E-19	1.21E-34	2.86E-44	3.85E-61	1.03E-59	6.51E-50	0.00E+00	1.04E-24	7.86E-11	1.13E-08	0.00E+00	0.00E+00	6.68E-09	6.69E-09	2.33E-25
1.37E-09	300	1.22E+19	0.00E+00	2.66E-08	6.76E+05	0.00E+00	2.90E-22	1.44E+05	1.14E-07	1.80E+05	1.14E-07	3.00E-14	9.03E-09	3.75E-11	1.01E-07	1.12E-07	1.46E-08	1.74E-08	7.04E-09	0.00E+00	2.15E-10	8.02E-13	8.77E-26	5.66E-26	3.97E-51	1.89E-26	9.42E-42	8.13E-43	1.57E-38	9.13E-46	2.61E-41	5.52E-08	1.64E-41	5.19E-27	4.33E-19	1.29E-34	3.12E-44	4.06E-61	1.14E-59	7.15E-50	0.00E+00	1.09E-24	8.07E-11	1.16E-08	0.00E+00	0.00E+00	6.87E-09	6.87E-09	2.47E-25
1.38E-09	300	1.22E+19	0.00E+00	2.73E-08	6.76E+05	0.00E+00	3.09E-22	1.44E+05	1.18E-07	1.80E+05	1.17E-07	3.10E-14	9.30E-09	3.87E-11	1.04E-07	1.16E-07	1.51E-08	1.79E-08	7.24E-09	0.00E+00	2.22E-10	8.26E-13	9.30E-26	6.01E-26	4.34E-51	2.01E-26	1.03E-41	8.57E-43	1.66E-38	9.98E-46	2.86E-41	5.67E-08	1.79E-41	5.34E-27	4.46E-19	1.37E-34	3.41E-44	4.29E-61	1.25E-59	7.86E-50	0.00E+00	1.15E-24	8.28E-11	1.20E-08	0.00E+00	0.00E+00	7.05E-09	7.05E-09	2.61E-25
1.39E-09	300	1.22E+19	0.00E+00	2.80E-08	6.76E+05	0.00E+00	3.29E-22	1.44E+05	1.21E-07	1.80E+05	1.20E-07	3.20E-14	9.58E-09	3.98E-11	1.07E-07	1.19E-07	1.55E-08	1.84E-08	7.45E-09	0.00E+00	2.28E-10	8.51E-13	9.85E-26	6.37E-26	4.74E-51	2.14E-26	1.13E-41	9.03E-43	1.76E-38	1.09E-45	3.14E-41	5.83E-08	1.95E-41	5.50E-27	4.59E-19	1.46E-34	3.73E-44	4.53E-61	1.37E-59	8.63E-50	0.00E+00	1.22E-24	8.51E-11	1.23E-08	0.00E+00	0.00E+00	7.25E-09	7.24E-09	2.76E-25
1.40E-09	300	1.22E+19	0.00E+00	2.88E-08	6.76E+05	0.00E+00	3.50E-22	1.44E+05	1.24E-07	1.80E+05	1.23E-07	3.31E-14	9.86E-09	4.10E-11	1.10E-07	1.22E-07	1.59E-08	1.89E-08	7.66E-09	0.00E+00	2.35E-10	8.77E-13	1.04E-25	6.76E-26	5.19E-51	2.28E-26	1.23E-41	9.52E-43	1.87E-38	1.19E-45	3.44E-41	5.99E-08	2.12E-41	5.67E-27	4.72E-19	1.55E-34	4.08E-44	4.78E-61	1.51E-59	9.47E-50	0.00E+00	1.29E-24	8.74E-11	1.26E-08	0.00E+00	0.00E+00	7.45E-09	7.44E-09	2.92E-25
1.41E-09	300	1.22E+19	0.00E+00	2.95E-08	6.76E+05	0.00E+00	3.72E-22	1.44E+05	1.28E-07	1.80E+05	1.26E-07	3.42E-14	1.02E-08	4.23E-11	1.13E-07	1.25E-07	1.64E-08	1.94E-08	7.88E-09	0.00E+00	2.42E-10	9.03E-13	1.11E-25	7.17E-26	5.67E-51	2.42E-26	1.35E-41	1.00E-42	1.98E-38	1.30E-45	3.76E-41	6.15E-08	2.31E-41	5.83E-27	4.86E-19	1.65E-34	4.45E-44	5.05E-61	1.65E-59	1.04E-49	0.00E+00	1.36E-24	8.97E-11	1.30E-08	0.00E+00	0.00E+00	7.65E-09	7.64E-09	3.08E-25
1.42E-09	300	1.22E+19	0.00E+00	3.03E-08	6.76E+05	0.00E+00	3.96E-22	1.44E+05	1.31E-07	1.80E+05	1.30E-07	3.53E-14	1.05E-08	4.35E-11	1.16E-07	1.29E-07	1.69E-08	1.99E-08	8.10E-09	0.00E+00	2.49E-10	9.31E-13	1.17E-25	7.60E-26	6.20E-51	2.57E-26	1.47E-41	1.06E-42	2.10E-38	1.42E-45	4.12E-41	6.32E-08	2.52E-41	6.01E-27	5.00E-19	1.75E-34	4.86E-44	5.33E-61	1.81E-59	1.14E-49	0.00E+00	1.43E-24	9.21E-11	1.34E-08	0.00E+00	0.00E+00	7.87E-09	7.84E-09	3.26E-25
1.43E-09	300	1.22E+19	0.00E+00	3.12E-08	6.76E+05	0.00E+00	4.21E-22	1.44E+05	1.35E-07	1.80E+05	1.33E-07	3.65E-14	1.08E-08	4.49E-11	1.19E-07	1.32E-07	1.74E-08	2.05E-08	8.33E-09	0.00E+00	2.56E-10	9.58E-13	1.24E-25	8.06E-26	6.77E-51	2.73E-26	1.61E-41	1.11E-42	2.22E-38	1.55E-45	4.51E-41	6.50E-08	2.75E-41	6.18E-27	5.15E-19	1.86E-34	5.31E-44	5.62E-61	1.99E-59	1.25E-49	0.00E+00	1.51E-24	9.46E-11	1.37E-08	0.00E+00	0.00E+00	8.08E-09	8.05E-09	3.45E-25
1.44E-09	300	1.22E+19	0.00E+00	3.20E-08	6.76E+05	0.00E+00	4.48E-22	1.44E+05	1.39E-07	1.80E+05	1.37E-07	3.77E-14	1.11E-08	4.62E-11	1.23E-07	1.36E-07	1.79E-08	2.10E-08	8.57E-09	0.00E+00	2.64E-10	9.87E-13	1.32E-25	8.55E-26	7.40E-51	2.90E-26	1.76E-41	1.17E-42	2.35E-38	1.69E-45	4.93E-41	6.68E-08	3.00E-41	6.37E-27	5.30E-19	1.97E-34	5.80E-44	5.94E-61	2.18E-59	1.37E-49	0.00E+00	1.60E-24	9.71E-11	1.41E-08	0.00E+00	0.00E+00	8.30E-09	8.27E-09	3.64E-25
1.45E-09	300	1.22E+19	0.00E+00	3.29E-08	6.76E+05	0.00E+00	4.76E-22	1.44E+05	1.42E-07	1.80E+05	1.41E-07	3.89E-14	1.14E-08	4.76E-11	1.26E-07	1.40E-07	1.84E-08	2.16E-08	8.81E-09	0.00E+00	2.72E-10	1.02E-12	1.39E-25	9.06E-26	8.08E-51	3.09E-26	1.93E-41	1.24E-42	2.50E-38	1.85E-45	5.39E-41	6.86E-08	3.27E-41	6.55E-27	5.45E-19	2.10E-34	6.33E-44	6.27E-61	2.39E-59	1.50E-49	0.00E+00	1.68E-24	9.98E-11	1.45E-08	0.00E+00	0.00E+00	8.53E-09	8.49E-09	3.85E-25
1.46E-09	300	1.22E+19	0.00E+00	3.37E-08	6.76E+05	0.00E+00	5.07E-22	1.44E+05	1.46E-07	1.80E+05	1.45E-07	4.02E-14	1.17E-08	4.90E-11	1.30E-07	1.44E-07	1.89E-08	2.22E-08	9.06E-09	0.00E+00	2.80E-10	1.05E-12	1.48E-25	9.60E-26	8.82E-51	3.28E-26	2.10E-41	1.30E-42	2.64E-38	2.02E-45	5.90E-41	7.05E-08	3.56E-41	6.75E-27	5.61E-19	2.23E-34	6.91E-44	6.61E-61	2.62E-59	1.65E-49	0.00E+00	1.78E-24	1.02E-10	1.49E-08	0.00E+00	0.00E+00	8.77E-09	8.72E-09	4.07E-25
1.47E-09	300	1.22E+19	0.00E+00	3.46E-08	6.76E+05	0.00E+00	5.38E-22	1.44E+05	1.50E-07	1.80E+05	1.48E-07	4.15E-14	1.21E-08	5.04E-11	1.34E-07	1.47E-07	1.94E-08	2.28E-08	9.31E-09	0.00E+00	2.88E-10	1.08E-12	1.56E-25	1.02E-25	9.63E-51	3.48E-26	2.30E-41	1.37E-42	2.80E-38	2.20E-45	6.45E-41	7.24E-08	3.88E-41	6.94E-27	5.78E-19	2.36E-34	7.54E-44	6.98E-61	2.87E-59	1.81E-49	0.00E+00	1.88E-24	1.05E-10	1.53E-08	0.00E+00	0.00E+00	9.01E-09	8.96E-09	4.30E-25
1.48E-09	300	1.22E+19	0.00E+00	3.56E-08	6.76E+05	0.00E+00	5.72E-22	1.44E+05	1.55E-07	1.80E+05	1.52E-07	4.29E-14	1.24E-08	5.19E-11	1.37E-07	1.51E-07	2.00E-08	2.35E-08	9.57E-09	0.00E+00	2.96E-10	1.11E-12	1.65E-25	1.08E-25	1.05E-50	3.70E-26	2.51E-41	1.45E-42	2.97E-38	2.40E-45	7.05E-41	7.44E-08	4.22E-41	7.15E-27	5.94E-19	2.51E-34	8.22E-44	7.45E-61	3.15E-59	1.98E-49	0.00E+00	1.98E-24	1.08E-10	1.58E-08	0.00E+00	0.00E+00	9.26E-09	9.20E-09	4.54E-25
1.49E-09	300	1.22E+19	0.00E+00	3.65E-08	6.76E+05	0.00E+00	6.08E-22	1.44E+05	1.59E-07	1.80E+05	1.57E-07	4.43E-14	1.28E-08	5.35E-11	1.41E-07	1.56E-07	2.06E-08	2.41E-08	9.84E-09	0.00E+00	3.05E-10	1.14E-12	1.75E-25	1.14E-25	1.15E-50	3.93E-26	2.74E-41	1.53E-42	3.14E-38	2.62E-45	7.71E-41	7.65E-08	4.60E-41	7.36E-27	6.11E-19	2.66E-34	8.97E-44	8.05E-61	3.44E-59	2.17E-49	0.00E+00	2.09E-24	1.11E-10	1.62E-08	0.00E+00	0.00E+00	9.51E-09	9.45E-09	4.80E-25
1.50E-09	300	1.22E+19	0.00E+00	3.75E-08	6.76E+05	0.00E+00	6.46E-22	1.44E+05	1.63E-07	1.80E+05	1.61E-07	4.57E-14	1.32E-08	5.51E-11	1.45E-07	1.60E-07	2.12E-08	2.48E-08	1.01E-08	0.00E+00	3.14E-10	1.18E-12	1.85E-25	1.21E-25	1.25E-50	4.17E-26	2.99E-41	1.62E-42	3.33E-38	2.86E-45	8.42E-41	7.86E-08	5.01E-41	7.57E-27	6.29E-19	2.83E-34	9.79E-44	8.74E-61	3.77E-59	2.37E-49	0.00E+00	2.20E-24	1.14E-10	1.66E-08	0.00E+00	0.00E+00	9.77E-09	9.70E-09	5.07E-25
1.51E-09	300	1.22E+19	0.00E+00	3.85E-08	6.76E+05	0.00E+00	6.87E-22	1.44E+05	1.68E-07	1.80E+05	1.65E-07	4.72E-14	1.36E-08	5.67E-11	1.49E-07	1.64E-07	2.18E-08	2.54E-08	1.04E-08	0.00E+00	3.23E-10	1.21E-12	1.96E-25	1.28E-25	1.37E-50	4.42E-26	3.26E-41	1.71E-42	3.52E-38	3.12E-45	9.20E-41	8.07E-08	5.45E-41	7.79E-27	6.47E-19	3.00E-34	1.07E-43	9.50E-61	4.13E-59	2.60E-49	0.00E+00	2.33E-24	1.17E-10	1.71E-08	0.00E+00	0.00E+00	1.00E-08	9.96E-09	5.36E-25
1.52E-09	300	1.22E+19	0.00E+00	3.96E-08	6.76E+05	0.00E+00	7.29E-22	1.44E+05	1.72E-07	1.80E+05	1.70E-07	4.87E-14	1.40E-08	5.83E-11	1.54E-07	1.69E-07	2.24E-08	2.61E-08	1.07E-08	0.00E+00	3.32E-10	1.25E-12	2.08E-25	1.36E-25	1.49E-50	4.69E-26	3.56E-41	1.81E-42	3.73E-38	3.40E-45	1.01E-40	8.29E-08	5.93E-41	8.02E-27	6.66E-19	3.18E-34	1.16E-43	1.03E-60	4.52E-59	2.84E-49	0.00E+00	2.45E-24	1.20E-10	1.76E-08	0.00E+00	0.00E+00	1.03E-08	1.02E-08	5.66E-25
1.53E-09	300	1.22E+19	0.00E+00	4.06E-08	6.76E+05	0.00E+00	7.75E-22	1.44E+05	1.77E-07	1.80E+05	1.74E-07	5.02E-14	1.44E-08	6.01E-11	1.58E-07	1.73E-07	2.30E-08	2.68E-08	1.10E-08	0.00E+00	3.42E-10	1.28E-12	2.20E-25	1.44E-25	1.63E-50	4.98E-26	3.89E-41	1.91E-42	3.95E-38	3.71E-45	1.10E-40	8.52E-08	6.46E-41	8.25E-27	6.85E-19	3.38E-34	1.27E-43	1.11E-60	4.95E-59	3.11E-49	0.00E+00	2.59E-24	1.23E-10	1.81E-08	0.00E+00	0.00E+00	1.06E-08	1.05E-08	5.98E-25
1.54E-09	300	1.22E+19	0.00E+00	4.17E-08	6.76E+05	0.00E+00	8.23E-22	1.44E+05	1.82E-07	1.80E+05	1.79E-07	5.18E-14	1.48E-08	6.18E-11	1.63E-07	1.78E-07	2.37E-08	2.76E-08	1.13E-08	0.00E+00	3.52E-10	1.32E-12	2.33E-25	1.52E-25	1.77E-50	5.29E-26	4.24E-41	2.01E-42	4.18E-38	4.04E-45	1.20E-40	8.75E-08	7.03E-41	8.49E-27	7.04E-19	3.58E-34	1.38E-43	1.19E-60	5.41E-59	3.41E-49	0.00E+00	2.73E-24	1.27E-10	1.86E-08	0.00E+00	0.00E+00	1.09E-08	1.08E-08	6.32E-25
1.55E-09	300	1.22E+19	0.00E+00	4.28E-08	6.76E+05	0.00E+00	8.74E-22	1.44E+05	1.87E-07	1.80E+05	1.84E-07	5.35E-14	1.52E-08	6.36E-11	1.67E-07	1.83E-07	2.43E-08	2.83E-08	1.16E-08	0.00E+00	3.62E-10	1.36E-12	2.46E-25	1.61E-25	1.93E-50	5.61E-26	4.63E-41	2.13E-42	4.43E-38	4.40E-45	1.31E-40	8.99E-08	7.65E-41	8.73E-27	7.25E-19	3.80E-34	1.51E-43	1.28E-60	5.92E-59	3.72E-49	0.00E+00	2.88E-24	1.30E-10	1.91E-08	0.00E+00	0.00E+00	1.12E-08	1.11E-08	6.67E-25
1.56E-09	300	1.22E+19	0.00E+00	4.40E-08	6.76E+05	0.00E+00	9.28E-22	1.44E+05	1.92E-07	1.80E+05	1.89E-07	5.52E-14	1.56E-08	6.55E-11	1.72E-07	1.88E-07	2.50E-08	2.91E-08	1.19E-08	0.00E+00	3.72E-10	1.40E-12	2.61E-25	1.71E-25	2.11E-50	5.95E-26	5.05E-41	2.25E-42	4.69E-38	4.80E-45	1.43E-40	9.24E-08	8.33E-41	8.99E-27	7.45E-19	4.03E-34	1.64E-43	1.38E-60	6.47E-59	4.07E-49	0.00E+00	3.04E-24	1.34E-10	1.96E-08	0.00E+00	0.00E+00	1.15E-08	1.14E-08	7.05E-25
1.57E-09	300	1.22E+19	0.00E+00	4.52E-08	6.76E+05	0.00E+00	9.85E-22	1.44E+05	1.98E-07	1.80E+05	1.94E-07	5.69E-14	1.61E-08	6.74E-11	1.77E-07	1.93E-07	2.57E-08	2.99E-08	1.23E-08	0.00E+00	3.83E-10	1.44E-12	2.76E-25	1.81E-25	2.30E-50	6.31E-26	5.50E-41	2.37E-42	4.96E-38	5.23E-45	1.56E-40	9.49E-08	9.06E-41	9.25E-27	7.67E-19	4.27E-34	1.79E-43	1.48E-60	7.08E-59	4.45E-49	0.00E+00	3.21E-24	1.37E-10	2.02E-08	0.00E+00	0.00E+00	1.18E-08	1.17E-08	7.44E-25
1.58E-09	300	1.22E+19	0.00E+00	4.64E-08	6.76E+05	0.00E+00	1.05E-21	1.44E+05	2.03E-07	1.80E+05	1.99E-07	5.87E-14	1.66E-08	6.94E-11	1.82E-07	1.98E-07	2.65E-08	3.07E-08	1.26E-08	0.00E+00	3.94E-10	1.48E-12	2.92E-25	1.91E-25	2.51E-50	6.69E-26	6.00E-41	2.50E-42	5.25E-38	5.69E-45	1.70E-40	9.75E-08	9.86E-41	9.51E-27	7.88E-19	4.53E-34	1.95E-43	1.58E-60	7.74E-59	4.87E-49	0.00E+00	3.39E-24	1.41E-10	2.07E-08	0.00E+00	0.00E+00	1.21E-08	1.20E-08	7.86E-25
1.59E-09	300	1.22E+19	0.00E+00	4.76E-08	6.76E+05	0.00E+00	1.11E-21	1.44E+05	2.09E-07	1.80E+05	2.05E-07	6.06E-14	1.70E-08	7.14E-11	1.87E-07	2.04E-07	2.72E-08	3.16E-08	1.30E-08	0.00E+00	4.06E-10	1.53E-12	3.09E-25	2.03E-25	2.73E-50	7.10E-26	6.54E-41	2.64E-42	5.55E-38	6.20E-45	1.86E-40	1.00E-07	1.07E-40	9.78E-27	8.11E-19	4.80E-34	2.12E-43	1.69E-60	8.45E-59	5.32E-49	0.00E+00	3.57E-24	1.45E-10	2.13E-08	0.00E+00	0.00E+00	1.25E-08	1.23E-08	8.30E-25
1.60E-09	300	1.22E+19	0.00E+00	4.89E-08	6.76E+05	0.00E+00	1.18E-21	1.44E+05	2.14E-07	1.80E+05	2.10E-07	6.25E-14	1.75E-08	7.35E-11	1.92E-07	2.09E-07	2.80E-08	3.24E-08	1.33E-08	0.00E+00	4.17E-10	1.57E-12	3.26E-25	2.15E-25	2.98E-50	7.53E-26	7.13E-41	2.79E-42	5.88E-38	6.76E-45	2.03E-40	1.03E-07	1.17E-40	1.01E-26	8.34E-19	5.09E-34	2.31E-43	1.81E-60	9.24E-59	5.81E-49	0.00E+00	3.77E-24	1.49E-10	2.19E-08	0.00E+00	0.00E+00	1.28E-08	1.26E-08	8.77E-25
1.61E-09	300	1.22E+19	0.00E+00	5.02E-08	6.76E+05	0.00E+00	1.25E-21	1.44E+05	2.20E-07	1.80E+05	2.16E-07	6.44E-14	1.80E-08	7.56E-11	1.97E-07	2.15E-07	2.88E-08	3.33E-08	1.37E-08	0.00E+00	4.29E-10	1.62E-12	3.45E-25	2.27E-25	3.24E-50	7.98E-26	7.77E-41	2.94E-42	6.22E-38	7.36E-45	2.21E-40	1.06E-07	1.27E-40	1.04E-26	8.57E-19	5.39E-34	2.52E-43	1.94E-60	1.01E-58	6.35E-49	0.00E+00	3.98E-24	1.53E-10	2.25E-08	0.00E+00	0.00E+00	1.31E-08	1.30E-08	9.26E-25
1.62E-09	300	1.22E+19	0.00E+00	5.16E-08	6.76E+05	0.00E+00	1.32E-21	1.44E+05	2.26E-07	1.80E+05	2.22E-07	6.64E-14	1.85E-08	7.78E-11	2.03E-07	2.21E-07	2.96E-08	3.42E-08	1.41E-08	0.00E+00	4.41E-10	1.66E-12	3.65E-25	2.40E-25	3.53E-50	8.46E-26	8.47E-41	3.10E-42	6.58E-38	8.01E-45	2.41E-40	1.09E-07	1.38E-40	1.07E-26	8.82E-19	5.71E-34	2.74E-43	2.07E-60	1.10E-58	6.94E-49	0.00E+00	4.19E-24	1.57E-10	2.31E-08	0.00E+00	0.00E+00	1.35E-08	1.33E-08	9.78E-25
1.63E-09	300	1.22E+19	0.00E+00	5.30E-08	6.76E+05	0.00E+00	1.41E-21	1.44E+05	2.32E-07	1.80E+05	2.28E-07	6.85E-14	1.91E-08	8.00E-11	2.09E-07	2.27E-07	3.04E-08	3.52E-08	1.45E-08	0.00E+00	4.54E-10	1.71E-12	3.86E-25	2.54E-25	3.85E-50	8.96E-26	9.22E-41	3.27E-42	6.96E-38	8.72E-45	2.63E-40	1.12E-07	1.50E-40	1.10E-26	9.07E-19	6.05E-34	2.99E-43	2.21E-60	1.20E-58	7.58E-49	0.00E+00	4.42E-24	1.61E-10	2.37E-08	0.00E+00	0.00E+00	1.39E-08	1.37E-08	1.03E-24
1.64E-09	300	1.22E+19	0.00E+00	5.44E-08	6.76E+05	0.00E+00	1.49E-21	1.44E+05	2.39E-07	1.80E+05	2.34E-07	7.06E-14	1.96E-08	8.23E-11	2.14E-07	2.33E-07	3.13E-08	3.61E-08	1.49E-08	0.00E+00	4.67E-10	1.76E-12	4.08E-25	2.69E-25	4.19E-50	9.50E-26	1.00E-40	3.45E-42	7.36E-38	9.50E-45	2.87E-40	1.15E-07	1.63E-40	1.13E-26	9.32E-19	6.41E-34	3.25E-43	2.35E-60	1.31E-58	8.27E-49	0.00E+00	4.67E-24	1.65E-10	2.44E-08	0.00E+00	0.00E+00	1.43E-08	1.41E-08	1.09E-24
1.65E-09	300	1.22E+19	0.00E+00	5.59E-08	6.76E+05	0.00E+00	1.58E-21	1.44E+05	2.45E-07	1.80E+05	2.40E-07	7.28E-14	2.02E-08	8.47E-11	2.20E-07	2.39E-07	3.21E-08	3.71E-08	1.53E-08	0.00E+00	4.80E-10	1.81E-12	4.32E-25	2.85E-25	4.56E-50	1.01E-25	1.09E-40	3.64E-42	7.79E-38	1.03E-44	3.12E-40	1.18E-07	1.77E-40	1.16E-26	9.59E-19	6.79E-34	3.54E-43	2.50E-60	1.44E-58	9.03E-49	0.00E+00	4.92E-24	1.70E-10	2.50E-08	0.00E+00	0.00E+00	1.46E-08	1.44E-08	1.15E-24
1.66E-09	300	1.22E+19	0.00E+00	5.74E-08	6.76E+05	0.00E+00	1.68E-21	1.44E+05	2.52E-07	1.80E+05	2.46E-07	7.51E-14	2.07E-08	8.71E-11	2.27E-07	2.46E-07	3.30E-08	3.81E-08	1.57E-08	0.00E+00	4.94E-10	1.86E-12	4.57E-25	3.01E-25	4.97E-50	1.07E-25	1.19E-40	3.84E-42	8.23E-38	1.12E-44	3.41E-40	1.21E-07	1.93E-40	1.19E-26	9.86E-19	7.20E-34	3.85E-43	2.67E-60	1.57E-58	9.86E-49	0.00E+00	5.20E-24	1.74E-10	2.57E-08	0.00E+00	0.00E+00	1.50E-08	1.48E-08	1.22E-24
1.67E-09	300	1.22E+19	0.00E+00	5.89E-08	6.76E+05	0.00E+00	1.78E-21	1.44E+05	2.59E-07	1.80E+05	2.53E-07	7.74E-14	2.13E-08	8.96E-11	2.33E-07	2.53E-07	3.40E-08	3.91E-08	1.62E-08	0.00E+00	5.08E-10	1.92E-12	4.83E-25	3.19E-25	5.41E-50	1.13E-25	1.30E-40	4.05E-42	8.71E-38	1.22E-44	3.71E-40	1.24E-07	2.09E-40	1.23E-26	1.01E-18	7.62E-34	4.19E-43	2.84E-60	1.71E-58	1.08E-48	0.00E+00	5.48E-24	1.79E-10	2.64E-08	0.00E+00	0.00E+00	1.54E-08	1.52E-08	1.28E-24
1.68E-09	300	1.22E+19	0.00E+00	6.05E-08	6.76E+05	0.00E+00	1.88E-21	1.44E+05	2.66E-07	1.80E+05	2.60E-07	7.98E-14	2.19E-08	9.22E-11	2.39E-07	2.59E-07	3.49E-08	4.02E-08	1.66E-08	0.00E+00	5.22E-10	1.97E-12	5.11E-25	3.37E-25	5.89E-50	1.20E-25	1.41E-40	4.27E-42	9.21E-38	1.33E-44	4.04E-40	1.28E-07	2.28E-40	1.26E-26	1.04E-18	8.07E-34	4.56E-43	3.02E-60	1.87E-58	1.17E-48	0.00E+00	5.78E-24	1.84E-10	2.72E-08	0.00E+00	0.00E+00	1.59E-08	1.56E-08	1.35E-24
1.69E-09	300	1.22E+19	0.00E+00	6.21E-08	6.76E+05	0.00E+00	2.00E-21	1.44E+05	2.73E-07	1.80E+05	2.67E-07	8.22E-14	2.26E-08	9.49E-11	2.46E-07	2.67E-07	3.59E-08	4.13E-08	1.71E-08	0.00E+00	5.37E-10	2.03E-12	5.40E-25	3.57E-25	6.41E-50	1.27E-25	1.54E-40	4.51E-42	9.74E-38	1.45E-44	4.41E-40	1.31E-07	2.47E-40	1.30E-26	1.07E-18	8.55E-34	4.96E-43	3.21E-60	2.04E-58	1.28E-48	0.00E+00	6.10E-24	1.89E-10	2.79E-08	0.00E+00	0.00E+00	1.63E-08	1.61E-08	1.43E-24
1.70E-09	300	1.22E+19	0.00E+00	6.38E-08	6.76E+05	0.00E+00	2.12E-21	1.44E+05	2.81E-07	1.80E+05	2.74E-07	8.48E-14	2.32E-08	9.76E-11	2.53E-07	2.74E-07	3.69E-08	4.24E-08	1.75E-08	0.00E+00	5.53E-10	2.09E-12	5.71E-25	3.77E-25	6.98E-50	1.34E-25	1.67E-40	4.75E-42	1.03E-37	1.58E-44	4.80E-40	1.35E-07	2.69E-40	1.33E-26	1.10E-18	9.05E-34	5.40E-43	3.41E-60	2.22E-58	1.40E-48	0.00E+00	6.43E-24	1.94E-10	2.87E-08	0.00E+00	0.00E+00	1.67E-08	1.65E-08	1.51E-24
1.71E-09	300	1.22E+19	0.00E+00	6.55E-08	6.76E+05	0.00E+00	2.24E-21	1.44E+05	2.88E-07	1.80E+05	2.82E-07	8.73E-14	2.39E-08	1.00E-10	2.60E-07	2.81E-07	3.79E-08	4.36E-08	1.80E-08	0.00E+00	5.68E-10	2.15E-12	6.03E-25	3.99E-25	7.60E-50	1.42E-25	1.82E-40	5.01E-42	1.09E-37	1.72E-44	5.23E-40	1.38E-07	2.92E-40	1.37E-26	1.13E-18	9.59E-34	5.87E-43	3.62E-60	2.42E-58	1.52E-48	0.00E+00	6.79E-24	1.99E-10	2.95E-08	0.00E+00	0.00E+00	1.72E-08	1.69E-08	1.59E-24
1.72E-09	300	1.22E+19	0.00E+00	6.73E-08	6.76E+05	0.00E+00	2.38E-21	1.44E+05	2.96E-07	1.80E+05	2.89E-07	9.00E-14	2.45E-08	1.03E-10	2.67E-07	2.89E-07	3.90E-08	4.48E-08	1.85E-08	0.00E+00	5.84E-10	2.21E-12	6.38E-25	4.22E-25	8.27E-50	1.51E-25	1.98E-40	5.28E-42	1.15E-37	1.87E-44	5.69E-40	1.42E-07	3.18E-40	1.41E-26	1.16E-18	1.01E-33	6.39E-43	3.85E-60	2.64E-58	1.66E-48	0.00E+00	7.16E-24	2.04E-10	3.03E-08	0.00E+00	0.00E+00	1.77E-08	1.74E-08	1.68E-24
1.73E-09	300	1.22E+19	0.00E+00	6.91E-08	6.76E+05	0.00E+00	2.52E-21	1.44E+05	3.04E-07	1.80E+05	2.97E-07	9.28E-14	2.52E-08	1.06E-10	2.75E-07	2.97E-07	4.01E-08	4.60E-08	1.90E-08	0.00E+00	6.01E-10	2.27E-12	6.74E-25	4.46E-25	8.99E-50	1.60E-25	2.16E-40	5.57E-42	1.22E-37	2.03E-44	6.20E-40	1.46E-07	3.45E-40	1.45E-26	1.20E-18	1.07E-33	6.95E-43	4.08E-60	2.88E-58	1.81E-48	0.00E+00	7.55E-24	2.10E-10	3.11E-08	0.00E+00	0.00E+00	1.81E-08	1.79E-08	1.78E-24
1.74E-09	300	1.22E+19	0.00E+00	7.09E-08	6.76E+05	0.00E+00	2.67E-21	1.44E+05	3.13E-07	1.80E+05	3.05E-07	9.56E-14	2.59E-08	1.09E-10	2.82E-07	3.05E-07	4.12E-08	4.72E-08	1.95E-08	0.00E+00	6.18E-10	2.34E-12	7.12E-25	4.72E-25	9.79E-50	1.69E-25	2.35E-40	5.88E-42	1.29E-37	2.21E-44	6.75E-40	1.50E-07	3.75E-40	1.49E-26	1.23E-18	1.14E-33	7.55E-43	4.33E-60	3.14E-58	1.98E-48	0.00E+00	7.97E-24	2.15E-10	3.19E-08	0.00E+00	0.00E+00	1.86E-08	1.83E-08	1.88E-24
1.75E-09	300	1.22E+19	0.00E+00	7.28E-08	6.76E+05	0.00E+00	2.83E-21	1.44E+05	3.21E-07	1.80E+05	3.13E-07	9.85E-14	2.67E-08	1.12E-10	2.90E-07	3.13E-07	4.23E-08	4.85E-08	2.01E-08	0.00E+00	6.35E-10	2.40E-12	7.53E-25	4.99E-25	1.06E-49	1.79E-25	2.56E-40	6.19E-42	1.36E-37	2.40E-44	7.35E-40	1.54E-07	4.07E-40	1.53E-26	1.26E-18	1.20E-33	8.21E-43	4.60E-60	3.42E-58	2.15E-48	0.00E+00	8.41E-24	2.21E-10	3.28E-08	0.00E+00	0.00E+00	1.91E-08	1.88E-08	1.98E-24
1.76E-09	300	1.22E+19	0.00E+00	7.48E-08	6.76E+05	0.00E+00	3.00E-21	1.44E+05	3.30E-07	1.80E+05	3.22E-07	1.01E-13	2.74E-08	1.16E-10	2.98E-07	3.21E-07	4.35E-08	4.98E-08	2.06E-08	0.00E+00	6.53E-10	2.47E-12	7.96E-25	5.27E-25	1.16E-49	1.89E-25	2.78E-40	6.53E-42	1.44E-37	2.61E-44	8.00E-40	1.58E-07	4.42E-40	1.58E-26	1.30E-18	1.27E-33	8.93E-43	4.87E-60	3.73E-58	2.35E-48	0.00E+00	8.87E-24	2.27E-10	3.37E-08	0.00E+00	0.00E+00	1.97E-08	1.93E-08	2.09E-24
1.77E-09	300	1.22E+19	0.00E+00	7.68E-08	6.76E+05	0.00E+00	3.17E-21	1.44E+05	3.39E-07	1.80E+05	3.30E-07	1.05E-13	2.82E-08	1.19E-10	3.06E-07	3.30E-07	4.47E-08	5.12E-08	2.12E-08	0.00E+00	6.71E-10	2.54E-12	8.41E-25	5.58E-25	1.26E-49	2.00E-25	3.02E-40	6.89E-42	1.52E-37	2.84E-44	8.71E-40	1.62E-07	4.80E-40	1.62E-26	1.34E-18	1.35E-33	9.71E-43	5.17E-60	4.06E-58	2.56E-48	0.00E+00	9.35E-24	2.33E-10	3.46E-08	0.00E+00	0.00E+00	2.02E-08	1.99E-08	2.21E-24
1.78E-09	300	1.22E+19	0.00E+00	7.89E-08	6.76E+05	0.00E+00	3.36E-21	1.44E+05	3.48E-07	1.80E+05	3.39E-07	1.08E-13	2.90E-08	1.22E-10	3.15E-07	3.39E-07	4.59E-08	5.26E-08	2.18E-08	0.00E+00	6.90E-10	2.61E-12	8.89E-25	5.89E-25	1.37E-49	2.12E-25	3.29E-40	7.26E-42	1.61E-37	3.08E-44	9.48E-40	1.67E-07	5.22E-40	1.67E-26	1.37E-18	1.43E-33	1.06E-42	5.48E-60	4.43E-58	2.79E-48	0.00E+00	9.87E-24	2.40E-10	3.56E-08	0.00E+00	0.00E+00	2.07E-08	2.04E-08	2.33E-24
1.79E-09	300	1.22E+19	0.00E+00	8.10E-08	6.76E+05	0.00E+00	3.56E-21	1.44E+05	3.58E-07	1.80E+05	3.48E-07	1.11E-13	2.98E-08	1.26E-10	3.24E-07	3.48E-07	4.72E-08	5.40E-08	2.24E-08	0.00E+00	7.10E-10	2.69E-12	9.39E-25	6.23E-25	1.49E-49	2.25E-25	3.58E-40	7.66E-42	1.70E-37	3.35E-44	1.03E-39	1.71E-07	5.67E-40	1.71E-26	1.41E-18	1.51E-33	1.15E-42	5.81E-60	4.82E-58	3.04E-48	0.00E+00	1.04E-23	2.46E-10	3.65E-08	0.00E+00	0.00E+00	2.13E-08	2.09E-08	2.46E-24
1.80E-09	300	1.22E+19	0.00E+00	8.32E-08	6.76E+05	0.00E+00	3.77E-21	1.44E+05	3.67E-07	1.80E+05	3.58E-07	1.14E-13	3.06E-08	1.29E-10	3.33E-07	3.58E-07	4.85E-08	5.55E-08	2.30E-08	0.00E+00	7.30E-10	2.76E-12	9.92E-25	6.59E-25	1.62E-49	2.38E-25	3.89E-40	8.07E-42	1.79E-37	3.64E-44	1.12E-39	1.76E-07	6.15E-40	1.76E-26	1.45E-18	1.60E-33	1.25E-42	6.15E-60	5.25E-58	3.31E-48	0.00E+00	1.10E-23	2.53E-10	3.75E-08	0.00E+00	0.00E+00	2.19E-08	2.15E-08	2.59E-24
1.81E-09	300	1.22E+19	0.00E+00	8.54E-08	6.76E+05	0.00E+00	3.99E-21	1.44E+05	3.77E-07	1.80E+05	3.67E-07	1.18E-13	3.15E-08	1.33E-10	3.42E-07	3.67E-07	4.99E-08	5.70E-08	2.36E-08	0.00E+00	7.50E-10	2.84E-12	1.05E-24	6.96E-25	1.76E-49	2.51E-25	4.23E-40	8.51E-42	1.90E-37	3.96E-44	1.22E-39	1.81E-07	6.68E-40	1.81E-26	1.49E-18	1.69E-33	1.36E-42	6.52E-60	5.72E-58	3.60E-48	0.00E+00	1.16E-23	2.59E-10	3.86E-08	0.00E+00	0.00E+00	2.25E-08	2.21E-08	2.74E-24
1.82E-09	300	1.22E+19	0.00E+00	8.77E-08	6.76E+05	0.00E+00	4.23E-21	1.44E+05	3.88E-07	1.80E+05	3.77E-07	1.21E-13	3.24E-08	1.37E-10	3.51E-07	3.77E-07	5.12E-08	5.85E-08	2.43E-08	0.00E+00	7.71E-10	2.92E-12	1.11E-24	7.36E-25	1.91E-49	2.66E-25	4.60E-40	8.97E-42	2.00E-37	4.30E-44	1.33E-39	1.86E-07	7.26E-40	1.86E-26	1.53E-18	1.79E-33	1.47E-42	6.90E-60	6.23E-58	3.92E-48	0.00E+00	1.22E-23	2.66E-10	3.96E-08	0.00E+00	0.00E+00	2.31E-08	2.27E-08	2.89E-24
1.83E-09	300	1.22E+19	0.00E+00	9.01E-08	6.76E+05	0.00E+00	4.47E-21	1.44E+05	3.98E-07	1.80E+05	3.88E-07	1.25E-13	3.33E-08	1.40E-10	3.61E-07	3.88E-07	5.27E-08	6.01E-08	2.50E-08	0.00E+00	7.93E-10	3.01E-12	1.17E-24	7.78E-25	2.08E-49	2.82E-25	5.00E-40	9.46E-42	2.12E-37	4.68E-44	1.45E-39	1.91E-07	7.88E-40	1.91E-26	1.58E-18	1.89E-33	1.60E-42	7.31E-60	6.79E-58	4.27E-48	0.00E+00	1.29E-23	2.74E-10	4.07E-08	0.00E+00	0.00E+00	2.37E-08	2.33E-08	3.05E-24
1.84E-09	300	1.22E+19	0.00E+00	9.25E-08	6.76E+05	0.00E+00	4.74E-21	1.44E+05	4.09E-07	1.80E+05	3.98E-07	1.28E-13	3.42E-08	1.44E-10	3.71E-07	3.98E-07	5.41E-08	6.17E-08	2.56E-08	0.00E+00	8.15E-10	3.09E-12	1.24E-24	8.22E-25	2.26E-49	2.98E-25	5.44E-40	9.97E-42	2.24E-37	5.08E-44	1.57E-39	1.96E-07	8.55E-40	1.97E-26	1.62E-18	2.00E-33	1.74E-42	7.74E-60	7.39E-58	4.65E-48	0.00E+00	1.36E-23	2.81E-10	4.18E-08	0.00E+00	0.00E+00	2.44E-08	2.39E-08	3.22E-24
1.85E-09	300	1.22E+19	0.00E+00	9.50E-08	6.76E+05	0.00E+00	5.01E-21	1.44E+05	4.20E-07	1.80E+05	4.09E-07	1.32E-13	3.52E-08	1.48E-10	3.81E-07	4.09E-07	5.56E-08	6.34E-08	2.63E-08	0.00E+00	8.37E-10	3.18E-12	1.31E-24	8.69E-25	2.46E-49	3.15E-25	5.91E-40	1.05E-41	2.36E-37	5.52E-44	1.71E-39	2.01E-07	9.29E-40	2.02E-26	1.66E-18	2.12E-33	1.89E-42	8.19E-60	8.04E-58	5.06E-48	0.00E+00	1.43E-23	2.88E-10	4.29E-08	0.00E+00	0.00E+00	2.50E-08	2.46E-08	3.40E-24
1.86E-09	300	1.22E+19	0.00E+00	9.75E-08	6.76E+05	0.00E+00	5.31E-21	1.44E+05	4.32E-07	1.80E+05	4.20E-07	1.36E-13	3.61E-08	1.53E-10	3.92E-07	4.20E-07	5.71E-08	6.51E-08	2.71E-08	0.00E+00	8.61E-10	3.27E-12	1.38E-24	9.18E-25	2.67E-49	3.33E-25	6.42E-40	1.11E-41	2.50E-37	6.00E-44	1.86E-39	2.07E-07	1.01E-39	2.08E-26	1.71E-18	2.24E-33	2.05E-42	8.67E-60	8.76E-58	5.51E-48	0.00E+00	1.51E-23	2.96E-10	4.41E-08	0.00E+00	0.00E+00	2.57E-08	2.52E-08	3.58E-24
1.87E-09	300	1.22E+19	0.00E+00	1.00E-07	6.76E+05	0.00E+00	5.62E-21	1.44E+05	4.43E-07	1.80E+05	4.31E-07	1.40E-13	3.71E-08	1.57E-10	4.02E-07	4.31E-07	5.87E-08	6.69E-08	2.78E-08	0.00E+00	8.85E-10	3.36E-12	1.46E-24	9.70E-25	2.91E-49	3.53E-25	6.98E-40	1.17E-41	2.64E-37	6.52E-44	2.02E-39	2.12E-07	1.09E-39	2.14E-26	1.76E-18	2.37E-33	2.23E-42	9.18E-60	9.53E-58	6.00E-48	0.00E+00	1.59E-23	3.04E-10	4.53E-08	0.00E+00	0.00E+00	2.64E-08	2.59E-08	3.78E-24
1.88E-09	300	1.22E+19	0.00E+00	1.03E-07	6.76E+05	0.00E+00	5.94E-21	1.44E+05	4.55E-07	1.80E+05	4.43E-07	1.44E-13	3.82E-08	1.61E-10	4.13E-07	4.43E-07	6.03E-08	6.87E-08	2.86E-08	0.00E+00	9.10E-10	3.45E-12	1.54E-24	1.02E-24	3.16E-49	3.73E-25	7.59E-40	1.23E-41	2.79E-37	7.08E-44	2.20E-39	2.18E-07	1.19E-39	2.20E-26	1.81E-18	2.50E-33	2.42E-42	9.72E-60	1.04E-57	6.53E-48	0.00E+00	1.68E-23	3.12E-10	4.65E-08	0.00E+00	0.00E+00	2.71E-08	2.66E-08	3.99E-24
1.89E-09	300	1.22E+19	0.00E+00	1.06E-07	6.76E+05	0.00E+00	6.29E-21	1.44E+05	4.68E-07	1.80E+05	4.55E-07	1.49E-13	3.92E-08	1.66E-10	4.25E-07	4.55E-07	6.20E-08	7.06E-08	2.94E-08	0.00E+00	9.35E-10	3.55E-12	1.63E-24	1.08E-24	3.43E-49	3.94E-25	8.24E-40	1.30E-41	2.94E-37	7.69E-44	2.39E-39	2.24E-07	1.29E-39	2.26E-26	1.86E-18	2.64E-33	2.63E-42	1.03E-59	1.13E-57	7.10E-48	0.00E+00	1.77E-23	3.21E-10	4.78E-08	0.00E+00	0.00E+00	2.78E-08	2.73E-08	4.21E-24
1.90E-09	300	1.22E+19	0.00E+00	1.08E-07	6.76E+05	0.00E+00	6.65E-21	1.44E+05	4.81E-07	1.80E+05	4.67E-07	1.53E-13	4.03E-08	1.70E-10	4.36E-07	4.67E-07	6.37E-08	7.25E-08	3.02E-08	0.00E+00	9.61E-10	3.65E-12	1.72E-24	1.14E-24	3.73E-49	4.17E-25	8.96E-40	1.37E-41	3.11E-37	8.35E-44	2.60E-39	2.30E-07	1.40E-39	2.32E-26	1.91E-18	2.80E-33	2.86E-42	1.09E-59	1.23E-57	7.73E-48	0.00E+00	1.87E-23	3.29E-10	4.91E-08	0.00E+00	0.00E+00	2.86E-08	2.80E-08	4.44E-24
1.91E-09	300	1.22E+19	0.00E+00	1.11E-07	6.76E+05	0.00E+00	7.04E-21	1.44E+05	4.94E-07	1.80E+05	4.79E-07	1.58E-13	4.15E-08	1.75E-10	4.48E-07	4.80E-07	6.54E-08	7.44E-08	3.10E-08	0.00E+00	9.88E-10	3.75E-12	1.81E-24	1.21E-24	4.05E-49	4.41E-25	9.73E-40	1.44E-41	3.28E-37	9.07E-44	2.82E-39	2.36E-07	1.52E-39	2.38E-26	1.96E-18	2.96E-33	3.10E-42	1.15E-59	1.34E-57	8.41E-48	0.00E+00	1.97E-23	3.38E-10	5.04E-08	0.00E+00	0.00E+00	2.94E-08	2.88E-08	4.69E-24
1.92E-09	300	1.22E+19	0.00E+00	1.14E-07	6.76E+05	0.00E+00	7.45E-21	1.44E+05	5.07E-07	1.80E+05	4.92E-07	1.62E-13	4.26E-08	1.80E-10	4.61E-07	4.93E-07	6.72E-08	7.65E-08	3.18E-08	0.00E+00	1.02E-09	3.86E-12	1.92E-24	1.28E-24	4.40E-49	4.67E-25	1.06E-39	1.52E-41	3.47E-37	9.85E-44	3.07E-39	2.43E-07	1.65E-39	2.45E-26	2.01E-18	3.13E-33	3.37E-42	1.22E-59	1.45E-57	9.14E-48	0.00E+00	2.08E-23	3.47E-10	5.18E-08	0.00E+00	0.00E+00	3.02E-08	2.96E-08	4.95E-24
1.93E-09	300	1.22E+19	0.00E+00	1.17E-07	6.76E+05	0.00E+00	7.88E-21	1.44E+05	5.21E-07	1.80E+05	5.06E-07	1.67E-13	4.38E-08	1.85E-10	4.73E-07	5.06E-07	6.91E-08	7.85E-08	3.27E-08	0.00E+00	1.04E-09	3.96E-12	2.02E-24	1.35E-24	4.78E-49	4.93E-25	1.15E-39	1.60E-41	3.66E-37	1.07E-43	3.34E-39	2.49E-07	1.79E-39	2.52E-26	2.07E-18	3.30E-33	3.66E-42	1.29E-59	1.58E-57	9.95E-48	0.00E+00	2.20E-23	3.57E-10	5.32E-08	0.00E+00	0.00E+00	3.10E-08	3.04E-08	5.22E-24
1.94E-09	300	1.22E+19	0.00E+00	1.21E-07	6.76E+05	0.00E+00	8.34E-21	1.44E+05	5.35E-07	1.80E+05	5.19E-07	1.72E-13	4.50E-08	1.90E-10	4.86E-07	5.20E-07	7.10E-08	8.06E-08	3.36E-08	0.00E+00	1.07E-09	4.08E-12	2.14E-24	1.43E-24	5.19E-49	5.22E-25	1.25E-39	1.69E-41	3.87E-37	1.16E-43	3.63E-39	2.56E-07	1.94E-39	2.59E-26	2.13E-18	3.49E-33	3.98E-42	1.36E-59	1.72E-57	1.08E-47	0.00E+00	2.32E-23	3.66E-10	5.47E-08	0.00E+00	0.00E+00	3.18E-08	3.12E-08	5.51E-24
1.95E-09	300	1.22E+19	0.00E+00	1.24E-07	6.76E+05	0.00E+00	8.82E-21	1.44E+05	5.49E-07	1.80E+05	5.33E-07	1.77E-13	4.62E-08	1.96E-10	5.00E-07	5.34E-07	7.29E-08	8.28E-08	3.45E-08	0.00E+00	1.10E-09	4.19E-12	2.26E-24	1.51E-24	5.64E-49	5.51E-25	1.36E-39	1.78E-41	4.09E-37	1.26E-43	3.94E-39	2.63E-07	2.11E-39	2.66E-26	2.19E-18	3.69E-33	4.32E-42	1.44E-59	1.87E-57	1.18E-47	0.00E+00	2.44E-23	3.76E-10	5.61E-08	0.00E+00	0.00E+00	3.27E-08	3.20E-08	5.81E-24
1.96E-09	300	1.22E+19	0.00E+00	1.27E-07	6.76E+05	0.00E+00	9.33E-21	1.44E+05	5.64E-07	1.80E+05	5.48E-07	1.82E-13	4.75E-08	2.01E-10	5.13E-07	5.48E-07	7.49E-08	8.51E-08	3.55E-08	0.00E+00	1.13E-09	4.31E-12	2.38E-24	1.59E-24	6.12E-49	5.83E-25	1.47E-39	1.88E-41	4.31E-37	1.37E-43	4.28E-39	2.70E-07	2.29E-39	2.73E-26	2.25E-18	3.90E-33	4.69E-42	1.53E-59	2.03E-57	1.28E-47	0.00E+00	2.58E-23	3.86E-10	5.77E-08	0.00E+00	0.00E+00	3.36E-08	3.29E-08	6.13E-24
1.97E-09	300	1.22E+19	0.00E+00	1.31E-07	6.76E+05	0.00E+00	9.87E-21	1.44E+05	5.80E-07	1.80E+05	5.62E-07	1.87E-13	4.88E-08	2.07E-10	5.27E-07	5.63E-07	7.70E-08	8.74E-08	3.64E-08	0.00E+00	1.16E-09	4.43E-12	2.52E-24	1.68E-24	6.65E-49	6.16E-25	1.60E-39	1.98E-41	4.56E-37	1.49E-43	4.65E-39	2.77E-07	2.48E-39	2.81E-26	2.31E-18	4.12E-33	5.09E-42	1.61E-59	2.21E-57	1.39E-47	0.00E+00	2.72E-23	3.97E-10	5.92E-08	0.00E+00	0.00E+00	3.45E-08	3.38E-08	6.47E-24
1.98E-09	300	1.22E+19	0.00E+00	1.34E-07	6.76E+05	0.00E+00	1.04E-20	1.44E+05	5.95E-07	1.80E+05	5.78E-07	1.93E-13	5.02E-08	2.13E-10	5.42E-07	5.78E-07	7.91E-08	8.97E-08	3.74E-08	0.00E+00	1.20E-09	4.55E-12	2.66E-24	1.77E-24	7.22E-49	6.51E-25	1.74E-39	2.09E-41	4.81E-37	1.61E-43	5.05E-39	2.85E-07	2.69E-39	2.89E-26	2.37E-18	4.36E-33	5.52E-42	1.71E-59	2.40E-57	1.51E-47	0.00E+00	2.87E-23	4.07E-10	6.08E-08	0.00E+00	0.00E+00	3.54E-08	3.47E-08	6.83E-24
1.99E-09	300	1.22E+19	0.00E+00	1.38E-07	6.76E+05	0.00E+00	1.10E-20	1.44E+05	6.12E-07	1.80E+05	5.93E-07	1.98E-13	5.16E-08	2.18E-10	5.57E-07	5.94E-07	8.13E-08	9.22E-08	3.84E-08	0.00E+00	1.23E-09	4.68E-12	2.81E-24	1.87E-24	7.84E-49	6.89E-25	1.89E-39	2.20E-41	5.08E-37	1.75E-43	5.49E-39	2.92E-07	2.92E-39	2.97E-26	2.44E-18	4.61E-33	6.00E-42	1.81E-59	2.61E-57	1.64E-47	0.00E+00	3.02E-23	4.18E-10	6.25E-08	0.00E+00	0.00E+00	3.64E-08	3.56E-08	7.20E-24
2.00E-09	300	1.22E+19	0.00E+00	1.41E-07	6.76E+05	0.00E+00	1.17E-20	1.44E+05	6.28E-07	1.80E+05	6.09E-07	2.04E-13	5.30E-08	2.25E-10	5.72E-07	6.10E-07	8.35E-08	9.46E-08	3.95E-08	0.00E+00	1.26E-09	4.81E-12	2.96E-24	1.98E-24	8.52E-49	7.28E-25	2.05E-39	2.32E-41	5.36E-37	1.90E-43	5.96E-39	3.00E-07	3.17E-39	3.05E-26	2.50E-18	4.87E-33	6.51E-42	1.91E-59	2.84E-57	1.79E-47	0.00E+00	3.19E-23	4.30E-10	6.42E-08	0.00E+00	0.00E+00	3.74E-08	3.66E-08	7.60E-24
2.01E-09	300	1.22E+19	0.00E+00	1.45E-07	6.76E+05	0.00E+00	1.23E-20	1.44E+05	6.45E-07	1.80E+05	6.25E-07	2.10E-13	5.45E-08	2.31E-10	5.88E-07	6.27E-07	8.58E-08	9.72E-08	4.06E-08	0.00E+00	1.30E-09	4.94E-12	3.13E-24	2.09E-24	9.25E-49	7.69E-25	2.22E-39	2.45E-41	5.66E-37	2.06E-43	6.48E-39	3.08E-07	3.43E-39	3.13E-26	2.57E-18	5.14E-33	7.07E-42	2.02E-59	3.09E-57	1.94E-47	0.00E+00	3.36E-23	4.41E-10	6.59E-08	0.00E+00	0.00E+00	3.84E-08	3.76E-08	8.02E-24
2.02E-09	300	1.22E+19	0.00E+00	1.49E-07	6.76E+05	0.00E+00	1.30E-20	1.44E+05	6.63E-07	1.80E+05	6.42E-07	2.16E-13	5.60E-08	2.37E-10	6.04E-07	6.43E-07	8.81E-08	9.98E-08	4.17E-08	0.00E+00	1.33E-09	5.08E-12	3.30E-24	2.21E-24	1.00E-48	8.13E-25	2.41E-39	2.58E-41	5.98E-37	2.24E-43	7.03E-39	3.17E-07	3.73E-39	3.22E-26	2.64E-18	5.44E-33	7.67E-42	2.14E-59	3.36E-57	2.11E-47	0.00E+00	3.55E-23	4.53E-10	6.77E-08	0.00E+00	0.00E+00	3.94E-08	3.86E-08	8.46E-24
2.03E-09	300	1.22E+19	0.00E+00	1.53E-07	6.76E+05	0.00E+00	1.38E-20	1.44E+05	6.81E-07	1.80E+05	6.60E-07	2.22E-13	5.75E-08	2.44E-10	6.20E-07	6.61E-07	9.05E-08	1.03E-07	4.28E-08	0.00E+00	1.37E-09	5.22E-12	3.49E-24	2.33E-24	1.09E-48	8.59E-25	2.62E-39	2.72E-41	6.32E-37	2.43E-43	7.64E-39	3.25E-07	4.04E-39	3.31E-26	2.72E-18	5.74E-33	8.32E-42	2.26E-59	3.65E-57	2.29E-47	0.00E+00	3.74E-23	4.65E-10	6.96E-08	0.00E+00	0.00E+00	4.05E-08	3.96E-08	8.92E-24
2.04E-09	300	1.22E+19	0.00E+00	1.57E-07	6.76E+05	0.00E+00	1.46E-20	1.44E+05	6.99E-07	1.80E+05	6.77E-07	2.29E-13	5.91E-08	2.51E-10	6.37E-07	6.79E-07	9.30E-08	1.05E-07	4.40E-08	0.00E+00	1.41E-09	5.36E-12	3.68E-24	2.46E-24	1.18E-48	9.08E-25	2.84E-39	2.87E-41	6.67E-37	2.64E-43	8.30E-39	3.34E-07	4.38E-39	3.40E-26	2.79E-18	6.07E-33	9.03E-42	2.40E-59	3.96E-57	2.49E-47	0.00E+00	3.94E-23	4.78E-10	7.14E-08	0.00E+00	0.00E+00	4.16E-08	4.07E-08	9.41E-24
2.05E-09	300	1.22E+19	0.00E+00	1.62E-07	6.76E+05	0.00E+00	1.54E-20	1.44E+05	7.18E-07	1.80E+05	6.96E-07	2.35E-13	6.07E-08	2.57E-10	6.54E-07	6.97E-07	9.55E-08	1.08E-07	4.52E-08	0.00E+00	1.45E-09	5.51E-12	3.89E-24	2.60E-24	1.28E-48	9.60E-25	3.09E-39	3.02E-41	7.04E-37	2.86E-43	9.01E-39	3.43E-07	4.76E-39	3.49E-26	2.87E-18	6.41E-33	9.80E-42	2.54E-59	4.31E-57	2.71E-47	0.00E+00	4.16E-23	4.90E-10	7.34E-08	0.00E+00	0.00E+00	4.27E-08	4.18E-08	9.93E-24
2.06E-09	300	1.22E+19	0.00E+00	1.66E-07	6.76E+05	0.00E+00	1.63E-20	1.44E+05	7.37E-07	1.80E+05	7.14E-07	2.42E-13	6.24E-08	2.65E-10	6.72E-07	7.16E-07	9.82E-08	1.11E-07	4.64E-08	0.00E+00	1.49E-09	5.66E-12	4.10E-24	2.75E-24	1.39E-48	1.01E-24	3.35E-39	3.18E-41	7.43E-37	3.11E-43	9.78E-39	3.52E-07	5.16E-39	3.59E-26	2.94E-18	6.77E-33	1.06E-41	2.68E-59	4.68E-57	2.94E-47	0.00E+00	4.39E-23	5.04E-10	7.54E-08	0.00E+00	0.00E+00	4.38E-08	4.29E-08	1.05E-23
2.07E-09	300	1.22E+19	0.00E+00	1.70E-07	6.76E+05	0.00E+00	1.72E-20	1.44E+05	7.57E-07	1.80E+05	7.34E-07	2.49E-13	6.41E-08	2.72E-10	6.91E-07	7.35E-07	1.01E-07	1.14E-07	4.77E-08	0.00E+00	1.53E-09	5.82E-12	4.33E-24	2.90E-24	1.51E-48	1.07E-24	3.64E-39	3.36E-41	7.85E-37	3.37E-43	1.06E-38	3.62E-07	5.59E-39	3.69E-26	3.03E-18	7.16E-33	1.15E-41	2.84E-59	5.09E-57	3.20E-47	0.00E+00	4.63E-23	5.17E-10	7.74E-08	0.00E+00	0.00E+00	4.50E-08	4.40E-08	1.11E-23
2.08E-09	300	1.22E+19	0.00E+00	1.75E-07	6.76E+05	0.00E+00	1.82E-20	1.44E+05	7.78E-07	1.80E+05	7.53E-07	2.56E-13	6.59E-08	2.79E-10	7.09E-07	7.55E-07	1.04E-07	1.17E-07	4.90E-08	0.00E+00	1.57E-09	5.98E-12	4.57E-24	3.06E-24	1.64E-48	1.13E-24	3.95E-39	3.54E-41	8.28E-37	3.66E-43	1.15E-38	3.72E-07	6.07E-39	3.79E-26	3.11E-18	7.56E-33	1.25E-41	3.01E-59	5.53E-57	3.47E-47	0.00E+00	4.88E-23	5.31E-10	7.95E-08	0.00E+00	0.00E+00	4.62E-08	4.52E-08	1.17E-23
2.09E-09	300	1.22E+19	0.00E+00	1.80E-07	6.76E+05	0.00E+00	1.93E-20	1.44E+05	7.99E-07	1.80E+05	7.74E-07	2.64E-13	6.77E-08	2.87E-10	7.29E-07	7.75E-07	1.06E-07	1.20E-07	5.03E-08	0.00E+00	1.61E-09	6.15E-12	4.83E-24	3.23E-24	1.78E-48	1.20E-24	4.28E-39	3.73E-41	8.75E-37	3.97E-43	1.25E-38	3.82E-07	6.58E-39	3.89E-26	3.19E-18	7.99E-33	1.36E-41	3.18E-59	6.00E-57	3.77E-47	0.00E+00	5.15E-23	5.45E-10	8.17E-08	0.00E+00	0.00E+00	4.75E-08	4.64E-08	1.23E-23
2.10E-09	300	1.22E+19	0.00E+00	1.84E-07	6.76E+05	0.00E+00	2.03E-20	1.44E+05	8.20E-07	1.80E+05	7.94E-07	2.71E-13	6.95E-08	2.95E-10	7.49E-07	7.96E-07	1.09E-07	1.24E-07	5.17E-08	0.00E+00	1.66E-09	6.32E-12	5.09E-24	3.41E-24	1.93E-48	1.26E-24	4.65E-39	3.93E-41	9.23E-37	4.31E-43	1.36E-38	3.92E-07	7.13E-39	4.00E-26	3.28E-18	8.44E-33	1.47E-41	3.37E-59	6.52E-57	4.10E-47	0.00E+00	5.43E-23	5.60E-10	8.39E-08	0.00E+00	0.00E+00	4.88E-08	4.77E-08	1.30E-23
2.11E-09	300	1.22E+19	0.00E+00	1.89E-07	6.76E+05	0.00E+00	2.15E-20	1.44E+05	8.43E-07	1.80E+05	8.16E-07	2.79E-13	7.15E-08	3.03E-10	7.69E-07	8.18E-07	1.12E-07	1.27E-07	5.31E-08	0.00E+00	1.70E-09	6.49E-12	5.38E-24	3.60E-24	2.10E-48	1.33E-24	5.05E-39	4.15E-41	9.75E-37	4.67E-43	1.48E-38	4.03E-07	7.74E-39	4.11E-26	3.37E-18	8.91E-33	1.60E-41	3.57E-59	7.08E-57	4.45E-47	0.00E+00	5.73E-23	5.75E-10	8.61E-08	0.00E+00	0.00E+00	5.01E-08	4.90E-08	1.37E-23
2.12E-09	300	1.22E+19	0.00E+00	1.95E-07	6.76E+05	0.00E+00	2.27E-20	1.44E+05	8.65E-07	1.80E+05	8.38E-07	2.87E-13	7.34E-08	3.12E-10	7.90E-07	8.40E-07	1.15E-07	1.30E-07	5.45E-08	0.00E+00	1.75E-09	6.67E-12	5.68E-24	3.80E-24	2.28E-48	1.41E-24	5.47E-39	4.37E-41	1.03E-36	5.07E-43	1.60E-38	4.14E-07	8.39E-39	4.22E-26	3.46E-18	9.41E-33	1.74E-41	3.78E-59	7.69E-57	4.84E-47	0.00E+00	6.04E-23	5.91E-10	8.85E-08	0.00E+00	0.00E+00	5.14E-08	5.03E-08	1.44E-23
2.13E-09	300	1.22E+19	0.00E+00	2.00E-07	6.76E+05	0.00E+00	2.40E-20	1.44E+05	8.89E-07	1.80E+05	8.60E-07	2.95E-13	7.54E-08	3.20E-10	8.12E-07	8.62E-07	1.18E-07	1.34E-07	5.60E-08	0.00E+00	1.80E-09	6.86E-12	5.99E-24	4.02E-24	2.47E-48	1.49E-24	5.94E-39	4.61E-41	1.09E-36	5.50E-43	1.74E-38	4.25E-07	9.10E-39	4.34E-26	3.56E-18	9.94E-33	1.88E-41	4.00E-59	8.35E-57	5.25E-47	0.00E+00	6.37E-23	6.07E-10	9.09E-08	0.00E+00	0.00E+00	5.28E-08	5.16E-08	1.52E-23
2.14E-09	300	1.22E+19	0.00E+00	2.05E-07	6.76E+05	0.00E+00	2.54E-20	1.44E+05	9.13E-07	1.80E+05	8.83E-07	3.04E-13	7.75E-08	3.29E-10	8.34E-07	8.86E-07	1.22E-07	1.37E-07	5.75E-08	0.00E+00	1.85E-09	7.05E-12	6.32E-24	4.24E-24	2.68E-48	1.57E-24	6.45E-39	4.86E-41	1.15E-36	5.97E-43	1.89E-38	4.36E-07	9.87E-39	4.46E-26	3.65E-18	1.05E-32	2.04E-41	4.24E-59	9.07E-57	5.70E-47	0.00E+00	6.72E-23	6.23E-10	9.33E-08	0.00E+00	0.00E+00	5.42E-08	5.30E-08	1.61E-23
2.15E-09	300	1.22E+19	0.00E+00	2.11E-07	6.76E+05	0.00E+00	2.68E-20	1.44E+05	9.38E-07	1.80E+05	9.07E-07	3.12E-13	7.96E-08	3.38E-10	8.56E-07	9.10E-07	1.25E-07	1.41E-07	5.91E-08	0.00E+00	1.90E-09	7.24E-12	6.68E-24	4.48E-24	2.91E-48	1.66E-24	6.99E-39	5.12E-41	1.21E-36	6.47E-43	2.05E-38	4.48E-07	1.07E-38	4.58E-26	3.75E-18	1.11E-32	2.22E-41	4.49E-59	9.85E-57	6.19E-47	0.00E+00	7.08E-23	6.40E-10	9.58E-08	0.00E+00	0.00E+00	5.57E-08	5.45E-08	1.70E-23
2.16E-09	300	1.22E+19	0.00E+00	2.16E-07	6.76E+05	0.00E+00	2.83E-20	1.44E+05	9.63E-07	1.80E+05	9.32E-07	3.21E-13	8.18E-08	3.47E-10	8.80E-07	9.34E-07	1.28E-07	1.45E-07	6.07E-08	0.00E+00	1.95E-09	7.44E-12	7.05E-24	4.73E-24	3.16E-48	1.76E-24	7.59E-39	5.40E-41	1.28E-36	7.02E-43	2.22E-38	4.60E-07	1.16E-38	4.71E-26	3.86E-18	1.17E-32	2.40E-41	4.76E-59	1.07E-56	6.72E-47	0.00E+00	7.47E-23	6.57E-10	9.84E-08	0.00E+00	0.00E+00	5.72E-08	5.59E-08	1.79E-23
2.17E-09	300	1.22E+19	0.00E+00	2.22E-07	6.76E+05	0.00E+00	2.99E-20	1.44E+05	9.89E-07	1.80E+05	9.57E-07	3.30E-13	8.40E-08	3.57E-10	9.04E-07	9.59E-07	1.32E-07	1.49E-07	6.23E-08	0.00E+00	2.00E-09	7.64E-12	7.44E-24	4.99E-24	3.43E-48	1.85E-24	8.23E-39	5.69E-41	1.35E-36	7.61E-43	2.41E-38	4.72E-07	1.26E-38	4.84E-26	3.96E-18	1.24E-32	2.61E-41	5.04E-59	1.16E-56	7.30E-47	0.00E+00	7.88E-23	6.74E-10	1.01E-07	0.00E+00	0.00E+00	5.88E-08	5.74E-08	1.89E-23
2.18E-09	300	1.22E+19	0.00E+00	2.28E-07	6.76E+05	0.00E+00	3.16E-20	1.44E+05	1.02E-06	1.80E+05	9.83E-07	3.40E-13	8.63E-08	3.67E-10	9.28E-07	9.85E-07	1.36E-07	1.53E-07	6.40E-08	0.00E+00	2.06E-09	7.85E-12	7.85E-24	5.27E-24	3.72E-48	1.96E-24	8.93E-39	6.00E-41	1.42E-36	8.26E-43	2.62E-38	4.85E-07	1.36E-38	4.97E-26	4.07E-18	1.31E-32	2.83E-41	5.35E-59	1.26E-56	7.93E-47	0.00E+00	8.31E-23	6.93E-10	1.04E-07	0.00E+00	0.00E+00	6.03E-08	5.90E-08	1.99E-23
2.19E-09	300	1.22E+19	0.00E+00	2.34E-07	6.76E+05	0.00E+00	3.34E-20	1.44E+05	1.04E-06	1.80E+05	1.01E-06	3.49E-13	8.87E-08	3.77E-10	9.53E-07	1.01E-06	1.39E-07	1.57E-07	6.57E-08	0.00E+00	2.11E-09	8.07E-12	8.28E-24	5.56E-24	4.03E-48	2.07E-24	9.69E-39	6.33E-41	1.50E-36	8.96E-43	2.84E-38	4.98E-07	1.48E-38	5.10E-26	4.18E-18	1.38E-32	3.07E-41	5.67E-59	1.37E-56	8.61E-47	0.00E+00	8.76E-23	7.11E-10	1.07E-07	0.00E+00	0.00E+00	6.20E-08	6.06E-08	2.10E-23
2.20E-09	300	1.22E+19	0.00E+00	2.41E-07	6.76E+05	0.00E+00	3.53E-20	1.44E+05	1.07E-06	1.80E+05	1.04E-06	3.59E-13	9.11E-08	3.87E-10	9.79E-07	1.04E-06	1.43E-07	1.61E-07	6.75E-08	0.00E+00	2.17E-09	8.29E-12	8.74E-24	5.87E-24	4.37E-48	2.18E-24	1.05E-38	6.67E-41	1.58E-36	9.72E-43	3.08E-38	5.12E-07	1.60E-38	5.24E-26	4.29E-18	1.46E-32	3.33E-41	6.01E-59	1.49E-56	9.34E-47	0.00E+00	9.24E-23	7.30E-10	1.10E-07	0.00E+00	0.00E+00	6.36E-08	6.22E-08	2.21E-23
2.21E-09	300	1.22E+19	0.00E+00	2.47E-07	6.76E+05	0.00E+00	3.73E-20	1.44E+05	1.10E-06	1.80E+05	1.06E-06	3.69E-13	9.36E-08	3.98E-10	1.01E-06	1.07E-06	1.47E-07	1.66E-07	6.94E-08	0.00E+00	2.23E-09	8.52E-12	9.23E-24	6.19E-24	4.75E-48	2.31E-24	1.14E-38	7.04E-41	1.67E-36	1.05E-42	3.34E-38	5.25E-07	1.74E-38	5.39E-26	4.41E-18	1.54E-32	3.61E-41	6.38E-59	1.61E-56	1.01E-46	0.00E+00	9.75E-23	7.50E-10	1.12E-07	0.00E+00	0.00E+00	6.54E-08	6.39E-08	2.34E-23
2.22E-09	300	1.22E+19	0.00E+00	2.54E-07	6.76E+05	0.00E+00	3.94E-20	1.44E+05	1.13E-06	1.80E+05	1.09E-06	3.80E-13	9.62E-08	4.09E-10	1.03E-06	1.10E-06	1.51E-07	1.70E-07	7.12E-08	0.00E+00	2.29E-09	8.75E-12	9.74E-24	6.54E-24	5.15E-48	2.44E-24	1.24E-38	7.42E-41	1.77E-36	1.14E-42	3.63E-38	5.40E-07	1.88E-38	5.54E-26	4.53E-18	1.62E-32	3.91E-41	6.77E-59	1.75E-56	1.10E-46	0.00E+00	1.03E-22	7.70E-10	1.16E-07	0.00E+00	0.00E+00	6.71E-08	6.56E-08	2.46E-23
2.23E-09	300	1.22E+19	0.00E+00	2.60E-07	6.76E+05	0.00E+00	4.16E-20	1.44E+05	1.16E-06	1.80E+05	1.12E-06	3.90E-13	9.88E-08	4.20E-10	1.06E-06	1.13E-06	1.55E-07	1.75E-07	7.32E-08	0.00E+00	2.36E-09	8.99E-12	1.03E-23	6.90E-24	5.58E-48	2.57E-24	1.34E-38	7.82E-41	1.86E-36	1.24E-42	3.94E-38	5.54E-07	2.04E-38	5.69E-26	4.66E-18	1.71E-32	4.24E-41	7.18E-59	1.90E-56	1.19E-46	0.00E+00	1.08E-22	7.91E-10	1.19E-07	0.00E+00	0.00E+00	6.89E-08	6.73E-08	2.60E-23
2.24E-09	300	1.22E+19	0.00E+00	2.67E-07	6.76E+05	0.00E+00	4.40E-20	1.44E+05	1.19E-06	1.80E+05	1.15E-06	4.01E-13	1.02E-07	4.32E-10	1.09E-06	1.16E-06	1.59E-07	1.79E-07	7.52E-08	0.00E+00	2.42E-09	9.24E-12	1.08E-23	7.28E-24	6.06E-48	2.72E-24	1.45E-38	8.25E-41	1.97E-36	1.34E-42	4.27E-38	5.69E-07	2.21E-38	5.84E-26	4.78E-18	1.81E-32	4.60E-41	7.62E-59	2.06E-56	1.30E-46	0.00E+00	1.14E-22	8.12E-10	1.22E-07	0.00E+00	0.00E+00	7.08E-08	6.92E-08	2.74E-23
2.25E-09	300	1.22E+19	0.00E+00	2.75E-07	6.76E+05	0.00E+00	4.65E-20	1.44E+05	1.22E-06	1.80E+05	1.18E-06	4.13E-13	1.04E-07	4.44E-10	1.12E-06	1.19E-06	1.63E-07	1.84E-07	7.72E-08	0.00E+00	2.49E-09	9.50E-12	1.14E-23	7.69E-24	6.57E-48	2.87E-24	1.58E-38	8.69E-41	2.07E-36	1.46E-42	4.63E-38	5.85E-07	2.40E-38	6.00E-26	4.91E-18	1.91E-32	4.99E-41	8.10E-59	2.24E-56	1.41E-46	0.00E+00	1.21E-22	8.34E-10	1.25E-07	0.00E+00	0.00E+00	7.27E-08	7.10E-08	2.89E-23
2.26E-09	300	1.22E+19	0.00E+00	2.82E-07	6.76E+05	0.00E+00	4.91E-20	1.44E+05	1.26E-06	1.80E+05	1.22E-06	4.24E-13	1.07E-07	4.56E-10	1.15E-06	1.22E-06	1.68E-07	1.89E-07	7.93E-08	0.00E+00	2.55E-09	9.76E-12	1.21E-23	8.11E-24	7.12E-48	3.03E-24	1.71E-38	9.17E-41	2.19E-36	1.58E-42	5.03E-38	6.00E-07	2.60E-38	6.17E-26	5.05E-18	2.02E-32	5.41E-41	8.60E-59	2.43E-56	1.53E-46	0.00E+00	1.27E-22	8.56E-10	1.29E-07	0.00E+00	0.00E+00	7.47E-08	7.29E-08	3.05E-23
2.27E-09	300	1.22E+19	0.00E+00	2.90E-07	6.76E+05	0.00E+00	5.18E-20	1.44E+05	1.29E-06	1.80E+05	1.25E-06	4.36E-13	1.10E-07	4.68E-10	1.18E-06	1.25E-06	1.72E-07	1.94E-07	8.14E-08	0.00E+00	2.62E-09	1.00E-11	1.27E-23	8.56E-24	7.73E-48	3.20E-24	1.86E-38	9.66E-41	2.31E-36	1.71E-42	5.45E-38	6.16E-07	2.82E-38	6.33E-26	5.18E-18	2.13E-32	5.86E-41	9.14E-59	2.64E-56	1.66E-46	0.00E+00	1.34E-22	8.79E-10	1.32E-07	0.00E+00	0.00E+00	7.67E-08	7.49E-08	3.22E-23
2.28E-09	300	1.22E+19	0.00E+00	2.97E-07	6.76E+05	0.00E+00	5.47E-20	1.44E+05	1.33E-06	1.80E+05	1.28E-06	4.49E-13	1.13E-07	4.81E-10	1.21E-06	1.29E-06	1.77E-07	2.00E-07	8.36E-08	0.00E+00	2.70E-09	1.03E-11	1.34E-23	9.04E-24	8.38E-48	3.38E-24	2.01E-38	1.02E-40	2.44E-36	1.86E-42	5.91E-38	6.33E-07	3.06E-38	6.51E-26	5.32E-18	2.25E-32	6.36E-41	9.71E-59	2.86E-56	1.80E-46	0.00E+00	1.41E-22	9.03E-10	1.36E-07	0.00E+00	0.00E+00	7.87E-08	7.69E-08	3.39E-23
2.29E-09	300	1.22E+19	0.00E+00	3.05E-07	6.76E+05	0.00E+00	5.78E-20	1.44E+05	1.36E-06	1.80E+05	1.32E-06	4.61E-13	1.16E-07	4.94E-10	1.25E-06	1.32E-06	1.82E-07	2.05E-07	8.59E-08	0.00E+00	2.77E-09	1.06E-11	1.42E-23	9.54E-24	9.09E-48	3.57E-24	2.18E-38	1.07E-40	2.57E-36	2.01E-42	6.41E-38	6.50E-07	3.31E-38	6.69E-26	5.47E-18	2.37E-32	6.89E-41	1.03E-58	3.10E-56	1.95E-46	0.00E+00	1.49E-22	9.27E-10	1.39E-07	0.00E+00	0.00E+00	8.09E-08	7.90E-08	3.58E-23
2.30E-09	300	1.22E+19	0.00E+00	3.14E-07	6.76E+05	0.00E+00	6.11E-20	1.44E+05	1.40E-06	1.80E+05	1.35E-06	4.74E-13	1.19E-07	5.08E-10	1.28E-06	1.36E-06	1.87E-07	2.10E-07	8.82E-08	0.00E+00	2.84E-09	1.09E-11	1.50E-23	1.01E-23	9.86E-48	3.77E-24	2.37E-38	1.13E-40	2.71E-36	2.18E-42	6.96E-38	6.68E-07	3.59E-38	6.87E-26	5.62E-18	2.51E-32	7.48E-41	1.10E-58	3.37E-56	2.12E-46	0.00E+00	1.57E-22	9.52E-10	1.43E-07	0.00E+00	0.00E+00	8.31E-08	8.11E-08	3.78E-23
2.31E-09	300	1.22E+19	0.00E+00	3.22E-07	6.76E+05	0.00E+00	6.45E-20	1.44E+05	1.44E-06	1.80E+05	1.39E-06	4.88E-13	1.23E-07	5.22E-10	1.31E-06	1.39E-06	1.92E-07	2.16E-07	9.06E-08	0.00E+00	2.92E-09	1.12E-11	1.58E-23	1.06E-23	1.07E-47	3.97E-24	2.57E-38	1.19E-40	2.86E-36	2.37E-42	7.54E-38	6.86E-07	3.89E-38	7.05E-26	5.77E-18	2.65E-32	8.10E-41	1.17E-58	3.65E-56	2.30E-46	0.00E+00	1.66E-22	9.78E-10	1.47E-07	0.00E+00	0.00E+00	8.53E-08	8.33E-08	3.98E-23
2.32E-09	300	1.22E+19	0.00E+00	3.31E-07	6.76E+05	0.00E+00	6.81E-20	1.44E+05	1.48E-06	1.80E+05	1.43E-06	5.01E-13	1.26E-07	5.36E-10	1.35E-06	1.43E-06	1.97E-07	2.22E-07	9.31E-08	0.00E+00	3.00E-09	1.15E-11	1.67E-23	1.12E-23	1.16E-47	4.20E-24	2.78E-38	1.26E-40	3.02E-36	2.57E-42	8.18E-38	7.04E-07	4.22E-38	7.25E-26	5.93E-18	2.79E-32	8.79E-41	1.24E-58	3.97E-56	2.49E-46	0.00E+00	1.75E-22	1.00E-09	1.51E-07	0.00E+00	0.00E+00	8.76E-08	8.55E-08	4.20E-23
2.33E-09	300	1.22E+19	0.00E+00	3.40E-07	6.76E+05	0.00E+00	7.19E-20	1.44E+05	1.51E-06	1.80E+05	1.46E-06	5.15E-13	1.29E-07	5.51E-10	1.39E-06	1.47E-06	2.03E-07	2.28E-07	9.56E-08	0.00E+00	3.08E-09	1.18E-11	1.76E-23	1.18E-23	1.26E-47	4.43E-24	3.02E-38	1.33E-40	3.19E-36	2.78E-42	8.87E-38	7.23E-07	4.57E-38	7.44E-26	6.09E-18	2.95E-32	9.53E-41	1.33E-58	4.30E-56	2.70E-46	0.00E+00	1.84E-22	1.03E-09	1.55E-07	0.00E+00	0.00E+00	8.99E-08	8.78E-08	4.43E-23
2.34E-09	300	1.22E+19	0.00E+00	3.49E-07	6.76E+05	0.00E+00	7.59E-20	1.44E+05	1.56E-06	1.80E+05	1.50E-06	5.30E-13	1.33E-07	5.66E-10	1.42E-06	1.51E-06	2.08E-07	2.34E-07	9.82E-08	0.00E+00	3.17E-09	1.21E-11	1.86E-23	1.25E-23	1.36E-47	4.68E-24	3.27E-38	1.40E-40	3.37E-36	3.02E-42	9.62E-38	7.43E-07	4.95E-38	7.65E-26	6.25E-18	3.11E-32	1.03E-40	1.41E-58	4.67E-56	2.93E-46	0.00E+00	1.95E-22	1.06E-09	1.59E-07	0.00E+00	0.00E+00	9.24E-08	9.02E-08	4.67E-23
2.35E-09	300	1.22E+19	0.00E+00	3.58E-07	6.76E+05	0.00E+00	8.02E-20	1.44E+05	1.60E-06	1.80E+05	1.54E-06	5.45E-13	1.36E-07	5.81E-10	1.46E-06	1.55E-06	2.14E-07	2.40E-07	1.01E-07	0.00E+00	3.25E-09	1.24E-11	1.96E-23	1.32E-23	1.48E-47	4.94E-24	3.55E-38	1.48E-40	3.55E-36	3.27E-42	1.04E-37	7.63E-07	5.37E-38	7.86E-26	6.42E-18	3.28E-32	1.12E-40	1.51E-58	5.06E-56	3.18E-46	0.00E+00	2.05E-22	1.09E-09	1.63E-07	0.00E+00	0.00E+00	9.49E-08	9.26E-08	4.93E-23
2.36E-09	300	1.22E+19	0.00E+00	3.68E-07	6.76E+05	0.00E+00	8.47E-20	1.44E+05	1.64E-06	1.80E+05	1.58E-06	5.60E-13	1.40E-07	5.97E-10	1.50E-06	1.59E-06	2.19E-07	2.47E-07	1.04E-07	0.00E+00	3.34E-09	1.28E-11	2.07E-23	1.39E-23	1.60E-47	5.21E-24	3.85E-38	1.56E-40	3.75E-36	3.55E-42	1.13E-37	7.83E-07	5.82E-38	8.07E-26	6.60E-18	3.47E-32	1.21E-40	1.61E-58	5.49E-56	3.45E-46	0.00E+00	2.16E-22	1.12E-09	1.68E-07	0.00E+00	0.00E+00	9.74E-08	9.51E-08	5.20E-23
2.37E-09	300	1.22E+19	0.00E+00	3.78E-07	6.76E+05	0.00E+00	8.94E-20	1.44E+05	1.69E-06	1.80E+05	1.63E-06	5.75E-13	1.44E-07	6.13E-10	1.54E-06	1.63E-06	2.25E-07	2.54E-07	1.06E-07	0.00E+00	3.43E-09	1.31E-11	2.18E-23	1.47E-23	1.74E-47	5.50E-24	4.17E-38	1.64E-40	3.95E-36	3.84E-42	1.23E-37	8.04E-07	6.31E-38	8.29E-26	6.78E-18	3.66E-32	1.32E-40	1.71E-58	5.96E-56	3.74E-46	0.00E+00	2.28E-22	1.15E-09	1.72E-07	0.00E+00	0.00E+00	1.00E-07	9.77E-08	5.48E-23
2.38E-09	300	1.22E+19	0.00E+00	3.88E-07	6.76E+05	0.00E+00	9.44E-20	1.44E+05	1.73E-06	1.80E+05	1.67E-06	5.92E-13	1.48E-07	6.30E-10	1.58E-06	1.68E-06	2.32E-07	2.60E-07	1.09E-07	0.00E+00	3.53E-09	1.35E-11	2.30E-23	1.55E-23	1.88E-47	5.81E-24	4.52E-38	1.73E-40	4.17E-36	4.17E-42	1.33E-37	8.26E-07	6.84E-38	8.52E-26	6.96E-18	3.86E-32	1.43E-40	1.83E-58	6.46E-56	4.06E-46	0.00E+00	2.41E-22	1.18E-09	1.77E-07	0.00E+00	0.00E+00	1.03E-07	1.00E-07	5.78E-23
2.39E-09	300	1.22E+19	0.00E+00	3.98E-07	6.76E+05	0.00E+00	9.97E-20	1.44E+05	1.78E-06	1.80E+05	1.72E-06	6.08E-13	1.52E-07	6.47E-10	1.63E-06	1.72E-06	2.38E-07	2.67E-07	1.12E-07	0.00E+00	3.62E-09	1.39E-11	2.43E-23	1.63E-23	2.04E-47	6.13E-24	4.90E-38	1.82E-40	4.40E-36	4.52E-42	1.44E-37	8.48E-07	7.41E-38	8.75E-26	7.15E-18	4.08E-32	1.55E-40	1.95E-58	7.01E-56	4.40E-46	0.00E+00	2.54E-22	1.21E-09	1.82E-07	0.00E+00	0.00E+00	1.06E-07	1.03E-07	6.10E-23
2.40E-09	300	1.22E+19	0.00E+00	4.09E-07	6.76E+05	0.00E+00	1.05E-19	1.44E+05	1.83E-06	1.80E+05	1.76E-06	6.25E-13	1.56E-07	6.65E-10	1.67E-06	1.77E-06	2.44E-07	2.75E-07	1.15E-07	0.00E+00	3.72E-09	1.42E-11	2.56E-23	1.72E-23	2.21E-47	6.47E-24	5.31E-38	1.92E-40	4.64E-36	4.90E-42	1.56E-37	8.71E-07	8.03E-38	8.99E-26	7.34E-18	4.30E-32	1.68E-40	2.09E-58	7.60E-56	4.78E-46	0.00E+00	2.68E-22	1.24E-09	1.87E-07	0.00E+00	0.00E+00	1.08E-07	1.06E-07	6.43E-23
2.41E-09	300	1.22E+19	0.00E+00	4.20E-07	6.76E+05	0.00E+00	1.11E-19	1.44E+05	1.87E-06	1.80E+05	1.81E-06	6.42E-13	1.60E-07	6.83E-10	1.72E-06	1.82E-06	2.51E-07	2.82E-07	1.18E-07	0.00E+00	3.82E-09	1.46E-11	2.70E-23	1.82E-23	2.40E-47	6.83E-24	5.76E-38	2.03E-40	4.90E-36	5.31E-42	1.70E-37	8.95E-07	8.70E-38	9.23E-26	7.54E-18	4.54E-32	1.82E-40	2.23E-58	8.24E-56	5.18E-46	0.00E+00	2.82E-22	1.28E-09	1.92E-07	0.00E+00	0.00E+00	1.11E-07	1.09E-07	6.78E-23
2.42E-09	300	1.22E+19	0.00E+00	4.31E-07	6.76E+05	0.00E+00	1.17E-19	1.44E+05	1.92E-06	1.80E+05	1.86E-06	6.60E-13	1.65E-07	7.02E-10	1.76E-06	1.86E-06	2.58E-07	2.90E-07	1.22E-07	0.00E+00	3.93E-09	1.50E-11	2.85E-23	1.92E-23	2.60E-47	7.21E-24	6.24E-38	2.14E-40	5.17E-36	5.75E-42	1.84E-37	9.19E-07	9.43E-38	9.48E-26	7.75E-18	4.79E-32	1.97E-40	2.39E-58	8.94E-56	5.62E-46	0.00E+00	2.98E-22	1.31E-09	1.97E-07	0.00E+00	0.00E+00	1.14E-07	1.12E-07	7.16E-23
2.43E-09	300	1.22E+19	0.00E+00	4.43E-07	6.76E+05	0.00E+00	1.24E-19	1.44E+05	1.98E-06	1.80E+05	1.91E-06	6.79E-13	1.69E-07	7.21E-10	1.81E-06	1.91E-06	2.65E-07	2.97E-07	1.25E-07	0.00E+00	4.03E-09	1.54E-11	3.01E-23	2.02E-23	2.82E-47	7.61E-24	6.77E-38	2.25E-40	5.45E-36	6.23E-42	1.99E-37	9.43E-07	1.02E-37	9.74E-26	7.96E-18	5.06E-32	2.13E-40	2.55E-58	9.70E-56	6.09E-46	0.00E+00	3.14E-22	1.34E-09	2.02E-07	0.00E+00	0.00E+00	1.17E-07	1.15E-07	7.55E-23
2.44E-09	300	1.22E+19	0.00E+00	4.55E-07	6.76E+05	0.00E+00	1.31E-19	1.44E+05	2.03E-06	1.80E+05	1.96E-06	6.98E-13	1.74E-07	7.40E-10	1.86E-06	1.97E-06	2.72E-07	3.05E-07	1.28E-07	0.00E+00	4.14E-09	1.59E-11	3.17E-23	2.14E-23	3.06E-47	8.03E-24	7.34E-38	2.38E-40	5.75E-36	6.76E-42	2.16E-37	9.69E-07	1.11E-37	1.00E-25	8.17E-18	5.34E-32	2.31E-40	2.74E-58	1.05E-55	6.61E-46	0.00E+00	3.31E-22	1.38E-09	2.08E-07	0.00E+00	0.00E+00	1.21E-07	1.18E-07	7.96E-23
2.45E-09	300	1.22E+19	0.00E+00	4.67E-07	6.76E+05	0.00E+00	1.38E-19	1.44E+05	2.08E-06	1.80E+05	2.01E-06	7.17E-13	1.78E-07	7.61E-10	1.91E-06	2.02E-06	2.79E-07	3.14E-07	1.32E-07	0.00E+00	4.26E-09	1.63E-11	3.35E-23	2.25E-23	3.31E-47	8.48E-24	7.95E-38	2.51E-40	6.07E-36	7.32E-42	2.34E-37	9.95E-07	1.20E-37	1.03E-25	8.39E-18	5.63E-32	2.51E-40	2.93E-58	1.14E-55	7.17E-46	0.00E+00	3.49E-22	1.42E-09	2.13E-07	0.00E+00	0.00E+00	1.24E-07	1.21E-07	8.39E-23
2.46E-09	300	1.22E+19	0.00E+00	4.80E-07	6.76E+05	0.00E+00	1.46E-19	1.44E+05	2.14E-06	1.80E+05	2.07E-06	7.37E-13	1.83E-07	7.81E-10	1.96E-06	2.07E-06	2.87E-07	3.22E-07	1.35E-07	0.00E+00	4.37E-09	1.67E-11	3.53E-23	2.38E-23	3.59E-47	8.95E-24	8.62E-38	2.64E-40	6.40E-36	7.94E-42	2.54E-37	1.02E-06	1.30E-37	1.06E-25	8.62E-18	5.95E-32	2.72E-40	3.15E-58	1.24E-55	7.77E-46	0.00E+00	3.68E-22	1.46E-09	2.19E-07	0.00E+00	0.00E+00	1.27E-07	1.24E-07	8.85E-23
2.47E-09	300	1.22E+19	0.00E+00	4.93E-07	6.76E+05	0.00E+00	1.54E-19	1.44E+05	2.20E-06	1.80E+05	2.12E-06	7.57E-13	1.88E-07	8.03E-10	2.02E-06	2.13E-06	2.94E-07	3.31E-07	1.39E-07	0.00E+00	4.49E-09	1.72E-11	3.73E-23	2.51E-23	3.89E-47	9.44E-24	9.34E-38	2.79E-40	6.76E-36	8.60E-42	2.75E-37	1.05E-06	1.41E-37	1.08E-25	8.86E-18	6.27E-32	2.94E-40	3.38E-58	1.34E-55	8.43E-46	0.00E+00	3.88E-22	1.50E-09	2.25E-07	0.00E+00	0.00E+00	1.31E-07	1.27E-07	9.34E-23
2.48E-09	300	1.22E+19	0.00E+00	5.06E-07	6.76E+05	0.00E+00	1.62E-19	1.44E+05	2.26E-06	1.80E+05	2.18E-06	7.78E-13	1.93E-07	8.24E-10	2.07E-06	2.19E-06	3.02E-07	3.40E-07	1.43E-07	0.00E+00	4.61E-09	1.76E-11	3.93E-23	2.65E-23	4.22E-47	9.96E-24	1.01E-37	2.94E-40	7.13E-36	9.32E-42	2.99E-37	1.08E-06	1.53E-37	1.11E-25	9.09E-18	6.62E-32	3.19E-40	3.64E-58	1.45E-55	9.14E-46	0.00E+00	4.09E-22	1.54E-09	2.31E-07	0.00E+00	0.00E+00	1.34E-07	1.31E-07	9.85E-23
2.49E-09	300	1.22E+19	0.00E+00	5.19E-07	6.76E+05	0.00E+00	1.71E-19	1.44E+05	2.32E-06	1.80E+05	2.24E-06	8.00E-13	1.99E-07	8.47E-10	2.13E-06	2.25E-06	3.11E-07	3.49E-07	1.46E-07	0.00E+00	4.74E-09	1.81E-11	4.15E-23	2.79E-23	4.57E-47	1.05E-23	1.10E-37	3.10E-40	7.52E-36	1.01E-41	3.24E-37	1.11E-06	1.65E-37	1.14E-25	9.34E-18	6.99E-32	3.46E-40	3.91E-58	1.58E-55	9.91E-46	0.00E+00	4.32E-22	1.58E-09	2.37E-07	0.00E+00	0.00E+00	1.38E-07	1.34E-07	1.04E-22
2.50E-09	300	1.22E+19	0.00E+00	5.33E-07	6.76E+05	0.00E+00	1.81E-19	1.44E+05	2.38E-06	1.80E+05	2.30E-06	8.22E-13	2.04E-07	8.70E-10	2.18E-06	2.31E-06	3.19E-07	3.58E-07	1.50E-07	0.00E+00	4.87E-09	1.86E-11	4.38E-23	2.95E-23	4.96E-47	1.11E-23	1.19E-37	3.27E-40	7.93E-36	1.09E-41	3.51E-37	1.14E-06	1.79E-37	1.17E-25	9.59E-18	7.37E-32	3.75E-40	4.21E-58	1.71E-55	1.07E-45	0.00E+00	4.55E-22	1.62E-09	2.43E-07	0.00E+00	0.00E+00	1.41E-07	1.38E-07	1.10E-22
2.51E-09	300	1.22E+19	0.00E+00	5.48E-07	6.76E+05	0.00E+00	1.91E-19	1.44E+05	2.45E-06	1.80E+05	2.36E-06	8.45E-13	2.09E-07	8.93E-10	2.24E-06	2.37E-06	3.28E-07	3.68E-07	1.55E-07	0.00E+00	5.00E-09	1.91E-11	4.62E-23	3.11E-23	5.37E-47	1.17E-23	1.29E-37	3.44E-40	8.37E-36	1.19E-41	3.80E-37	1.17E-06	1.94E-37	1.21E-25	9.85E-18	7.78E-32	4.06E-40	4.54E-58	1.85E-55	1.16E-45	0.00E+00	4.80E-22	1.66E-09	2.50E-07	0.00E+00	0.00E+00	1.45E-07	1.42E-07	1.16E-22
2.52E-09	300	1.22E+19	0.00E+00	5.62E-07	6.76E+05	0.00E+00	2.02E-19	1.44E+05	2.51E-06	1.80E+05	2.42E-06	8.68E-13	2.15E-07	9.18E-10	2.30E-06	2.43E-06	3.36E-07	3.78E-07	1.59E-07	0.00E+00	5.13E-09	1.96E-11	4.87E-23	3.28E-23	5.83E-47	1.24E-23	1.40E-37	3.63E-40	8.83E-36	1.29E-41	4.12E-37	1.20E-06	2.10E-37	1.24E-25	1.01E-17	8.21E-32	4.40E-40	4.89E-58	2.01E-55	1.26E-45	0.00E+00	5.06E-22	1.71E-09	2.57E-07	0.00E+00	0.00E+00	1.49E-07	1.45E-07	1.22E-22
2.53E-09	300	1.22E+19	0.00E+00	5.78E-07	6.76E+05	0.00E+00	2.13E-19	1.44E+05	2.58E-06	1.80E+05	2.49E-06	8.92E-13	2.21E-07	9.43E-10	2.37E-06	2.50E-06	3.45E-07	3.88E-07	1.63E-07	0.00E+00	5.27E-09	2.02E-11	5.14E-23	3.46E-23	6.31E-47	1.30E-23	1.51E-37	3.83E-40	9.31E-36	1.39E-41	4.47E-37	1.23E-06	2.28E-37	1.27E-25	1.04E-17	8.66E-32	4.77E-40	5.27E-58	2.18E-55	1.37E-45	0.00E+00	5.34E-22	1.75E-09	2.64E-07	0.00E+00	0.00E+00	1.53E-07	1.49E-07	1.29E-22
2.54E-09	300	1.22E+19	0.00E+00	5.93E-07	6.76E+05	0.00E+00	2.25E-19	1.44E+05	2.65E-06	1.80E+05	2.56E-06	9.17E-13	2.27E-07	9.68E-10	2.43E-06	2.56E-06	3.55E-07	3.98E-07	1.67E-07	0.00E+00	5.42E-09	2.07E-11	5.42E-23	3.65E-23	6.84E-47	1.38E-23	1.64E-37	4.04E-40	9.82E-36	1.51E-41	4.84E-37	1.26E-06	2.47E-37	1.31E-25	1.07E-17	9.14E-32	5.17E-40	5.68E-58	2.36E-55	1.48E-45	0.00E+00	5.63E-22	1.80E-09	2.71E-07	0.00E+00	0.00E+00	1.57E-07	1.53E-07	1.36E-22
2.55E-09	300	1.22E+19	0.00E+00	6.09E-07	6.76E+05	0.00E+00	2.37E-19	1.44E+05	2.72E-06	1.80E+05	2.62E-06	9.42E-13	2.33E-07	9.95E-10	2.49E-06	2.63E-06	3.64E-07	4.09E-07	1.72E-07	0.00E+00	5.56E-09	2.13E-11	5.72E-23	3.85E-23	7.42E-47	1.45E-23	1.78E-37	4.26E-40	1.04E-35	1.64E-41	5.25E-37	1.30E-06	2.68E-37	1.34E-25	1.10E-17	9.64E-32	5.60E-40	6.14E-58	2.56E-55	1.61E-45	0.00E+00	5.94E-22	1.85E-09	2.78E-07	0.00E+00	0.00E+00	1.61E-07	1.57E-07	1.43E-22
2.56E-09	300	1.22E+19	0.00E+00	6.25E-07	6.76E+05	0.00E+00	2.50E-19	1.44E+05	2.79E-06	1.80E+05	2.70E-06	9.68E-13	2.39E-07	1.02E-09	2.56E-06	2.70E-06	3.74E-07	4.20E-07	1.77E-07	0.00E+00	5.71E-09	2.19E-11	6.03E-23	4.06E-23	8.04E-47	1.53E-23	1.93E-37	4.49E-40	1.09E-35	1.77E-41	5.69E-37	1.33E-06	2.90E-37	1.38E-25	1.13E-17	1.02E-31	6.07E-40	6.63E-58	2.78E-55	1.74E-45	0.00E+00	6.26E-22	1.90E-09	2.86E-07	0.00E+00	0.00E+00	1.66E-07	1.62E-07	1.51E-22
2.57E-09	300	1.22E+19	0.00E+00	6.42E-07	6.76E+05	0.00E+00	2.64E-19	1.44E+05	2.87E-06	1.80E+05	2.77E-06	9.95E-13	2.46E-07	1.05E-09	2.63E-06	2.78E-06	3.84E-07	4.31E-07	1.81E-07	0.00E+00	5.87E-09	2.25E-11	6.36E-23	4.29E-23	8.71E-47	1.62E-23	2.09E-37	4.73E-40	1.15E-35	1.92E-41	6.17E-37	1.37E-06	3.14E-37	1.42E-25	1.16E-17	1.07E-31	6.58E-40	7.16E-58	3.01E-55	1.89E-45	0.00E+00	6.60E-22	1.95E-09	2.93E-07	0.00E+00	0.00E+00	1.70E-07	1.66E-07	1.59E-22
2.58E-09	300	1.22E+19	0.00E+00	6.59E-07	6.76E+05	0.00E+00	2.79E-19	1.44E+05	2.95E-06	1.80E+05	2.84E-06	1.02E-12	2.53E-07	1.08E-09	2.70E-06	2.85E-06	3.95E-07	4.43E-07	1.86E-07	0.00E+00	6.03E-09	2.31E-11	6.71E-23	4.52E-23	9.44E-47	1.71E-23	2.26E-37	4.99E-40	1.22E-35	2.08E-41	6.68E-37	1.41E-06	3.40E-37	1.46E-25	1.19E-17	1.13E-31	7.13E-40	7.75E-58	3.26E-55	2.05E-45	0.00E+00	6.96E-22	2.00E-09	3.01E-07	0.00E+00	0.00E+00	1.75E-07	1.71E-07	1.68E-22
2.59E-09	300	1.22E+19	0.00E+00	6.77E-07	6.76E+05	0.00E+00	2.94E-19	1.44E+05	3.03E-06	1.80E+05	2.92E-06	1.05E-12	2.59E-07	1.11E-09	2.78E-06	2.93E-06	4.05E-07	4.55E-07	1.91E-07	0.00E+00	6.19E-09	2.37E-11	7.08E-23	4.77E-23	1.02E-46	1.80E-23	2.45E-37	5.26E-40	1.28E-35	2.26E-41	7.24E-37	1.44E-06	3.69E-37	1.49E-25	1.22E-17	1.20E-31	7.72E-40	8.38E-58	3.54E-55	2.22E-45	0.00E+00	7.34E-22	2.06E-09	3.09E-07	0.00E+00	0.00E+00	1.80E-07	1.75E-07	1.77E-22
2.60E-09	300	1.22E+19	0.00E+00	6.95E-07	6.76E+05	0.00E+00	3.10E-19	1.44E+05	3.11E-06	1.80E+05	3.00E-06	1.08E-12	2.66E-07	1.14E-09	2.85E-06	3.01E-06	4.16E-07	4.67E-07	1.96E-07	0.00E+00	6.36E-09	2.43E-11	7.47E-23	5.03E-23	1.11E-46	1.90E-23	2.66E-37	5.55E-40	1.35E-35	2.44E-41	7.85E-37	1.48E-06	3.99E-37	1.54E-25	1.25E-17	1.26E-31	8.37E-40	9.08E-58	3.83E-55	2.41E-45	0.00E+00	7.74E-22	2.11E-09	3.18E-07	0.00E+00	0.00E+00	1.84E-07	1.80E-07	1.86E-22
2.61E-09	300	1.22E+19	0.00E+00	7.14E-07	6.76E+05	0.00E+00	3.28E-19	1.44E+05	3.19E-06	1.80E+05	3.08E-06	1.11E-12	2.74E-07	1.17E-09	2.93E-06	3.09E-06	4.28E-07	4.80E-07	2.02E-07	0.00E+00	6.53E-09	2.50E-11	7.88E-23	5.31E-23	1.20E-46	2.00E-23	2.88E-37	5.85E-40	1.43E-35	2.65E-41	8.51E-37	1.52E-06	4.33E-37	1.58E-25	1.29E-17	1.33E-31	9.07E-40	9.84E-58	4.15E-55	2.61E-45	0.00E+00	8.17E-22	2.17E-09	3.26E-07	0.00E+00	0.00E+00	1.89E-07	1.85E-07	1.97E-22
2.62E-09	300	1.22E+19	0.00E+00	7.33E-07	6.76E+05	0.00E+00	3.46E-19	1.44E+05	3.28E-06	1.80E+05	3.16E-06	1.14E-12	2.81E-07	1.20E-09	3.01E-06	3.17E-06	4.39E-07	4.93E-07	2.07E-07	0.00E+00	6.71E-09	2.57E-11	8.31E-23	5.60E-23	1.30E-46	2.12E-23	3.12E-37	6.17E-40	1.51E-35	2.87E-41	9.22E-37	1.56E-06	4.69E-37	1.62E-25	1.32E-17	1.40E-31	9.83E-40	1.07E-57	4.50E-55	2.83E-45	0.00E+00	8.61E-22	2.23E-09	3.35E-07	0.00E+00	0.00E+00	1.94E-07	1.90E-07	2.07E-22
2.63E-09	300	1.22E+19	0.00E+00	7.53E-07	6.76E+05	0.00E+00	3.65E-19	1.44E+05	3.37E-06	1.80E+05	3.25E-06	1.17E-12	2.89E-07	1.23E-09	3.09E-06	3.26E-06	4.51E-07	5.06E-07	2.13E-07	0.00E+00	6.89E-09	2.64E-11	8.77E-23	5.91E-23	1.41E-46	2.23E-23	3.38E-37	6.51E-40	1.59E-35	3.11E-41	9.99E-37	1.61E-06	5.08E-37	1.66E-25	1.36E-17	1.48E-31	1.06E-39	1.16E-57	4.88E-55	3.07E-45	0.00E+00	9.08E-22	2.29E-09	3.44E-07	0.00E+00	0.00E+00	2.00E-07	1.95E-07	2.19E-22
2.64E-09	300	1.22E+19	0.00E+00	7.73E-07	6.76E+05	0.00E+00	3.85E-19	1.44E+05	3.46E-06	1.80E+05	3.33E-06	1.20E-12	2.97E-07	1.27E-09	3.17E-06	3.35E-06	4.63E-07	5.20E-07	2.18E-07	0.00E+00	7.07E-09	2.71E-11	9.25E-23	6.23E-23	1.53E-46	2.36E-23	3.67E-37	6.86E-40	1.68E-35	3.37E-41	1.08E-36	1.65E-06	5.50E-37	1.71E-25	1.39E-17	1.56E-31	1.15E-39	1.26E-57	5.29E-55	3.32E-45	0.00E+00	9.58E-22	2.35E-09	3.53E-07	0.00E+00	0.00E+00	2.05E-07	2.00E-07	2.31E-22
2.65E-09	300	1.22E+19	0.00E+00	7.94E-07	6.76E+05	0.00E+00	4.06E-19	1.44E+05	3.55E-06	1.80E+05	3.42E-06	1.24E-12	3.05E-07	1.30E-09	3.26E-06	3.44E-06	4.76E-07	5.34E-07	2.24E-07	0.00E+00	7.27E-09	2.78E-11	9.75E-23	6.58E-23	1.66E-46	2.48E-23	3.97E-37	7.24E-40	1.77E-35	3.65E-41	1.17E-36	1.69E-06	5.96E-37	1.75E-25	1.43E-17	1.65E-31	1.25E-39	1.36E-57	5.73E-55	3.60E-45	0.00E+00	1.01E-21	2.41E-09	3.63E-07	0.00E+00	0.00E+00	2.11E-07	2.05E-07	2.43E-22
2.66E-09	300	1.22E+19	0.00E+00	8.16E-07	6.76E+05	0.00E+00	4.29E-19	1.44E+05	3.64E-06	1.80E+05	3.51E-06	1.27E-12	3.13E-07	1.34E-09	3.34E-06	3.53E-06	4.89E-07	5.48E-07	2.30E-07	0.00E+00	7.46E-09	2.86E-11	1.03E-22	6.94E-23	1.80E-46	2.62E-23	4.30E-37	7.63E-40	1.86E-35	3.96E-41	1.27E-36	1.74E-06	6.46E-37	1.80E-25	1.47E-17	1.74E-31	1.35E-39	1.48E-57	6.21E-55	3.90E-45	0.00E+00	1.07E-21	2.48E-09	3.73E-07	0.00E+00	0.00E+00	2.16E-07	2.11E-07	2.57E-22
2.67E-09	300	1.22E+19	0.00E+00	8.37E-07	6.76E+05	0.00E+00	4.52E-19	1.44E+05	3.74E-06	1.80E+05	3.61E-06	1.31E-12	3.21E-07	1.37E-09	3.43E-06	3.62E-06	5.02E-07	5.63E-07	2.37E-07	0.00E+00	7.66E-09	2.94E-11	1.09E-22	7.32E-23	1.95E-46	2.77E-23	4.66E-37	8.05E-40	1.97E-35	4.29E-41	1.38E-36	1.79E-06	6.99E-37	1.85E-25	1.51E-17	1.84E-31	1.47E-39	1.61E-57	6.73E-55	4.23E-45	0.00E+00	1.12E-21	2.54E-09	3.83E-07	0.00E+00	0.00E+00	2.22E-07	2.17E-07	2.71E-22
2.68E-09	300	1.22E+19	0.00E+00	8.60E-07	6.76E+05	0.00E+00	4.77E-19	1.44E+05	3.84E-06	1.80E+05	3.71E-06	1.34E-12	3.30E-07	1.41E-09	3.53E-06	3.72E-06	5.15E-07	5.78E-07	2.43E-07	0.00E+00	7.87E-09	3.02E-11	1.14E-22	7.72E-23	2.11E-46	2.92E-23	5.05E-37	8.48E-40	2.07E-35	4.64E-41	1.49E-36	1.83E-06	7.58E-37	1.90E-25	1.55E-17	1.94E-31	1.59E-39	1.76E-57	7.30E-55	4.59E-45	0.00E+00	1.18E-21	2.61E-09	3.93E-07	0.00E+00	0.00E+00	2.28E-07	2.22E-07	2.85E-22
2.69E-09	300	1.22E+19	0.00E+00	8.83E-07	6.76E+05	0.00E+00	5.04E-19	1.44E+05	3.95E-06	1.80E+05	3.81E-06	1.38E-12	3.39E-07	1.45E-09	3.62E-06	3.82E-06	5.29E-07	5.93E-07	2.50E-07	0.00E+00	8.09E-09	3.10E-11	1.21E-22	8.14E-23	2.28E-46	3.08E-23	5.47E-37	8.95E-40	2.19E-35	5.03E-41	1.62E-36	1.88E-06	8.21E-37	1.95E-25	1.59E-17	2.04E-31	1.72E-39	1.91E-57	7.91E-55	4.97E-45	0.00E+00	1.25E-21	2.68E-09	4.03E-07	0.00E+00	0.00E+00	2.34E-07	2.28E-07	3.01E-22
2.70E-09	300	1.22E+19	0.00E+00	9.07E-07	6.76E+05	0.00E+00	5.32E-19	1.44E+05	4.05E-06	1.80E+05	3.91E-06	1.42E-12	3.48E-07	1.49E-09	3.72E-06	3.92E-06	5.43E-07	6.09E-07	2.56E-07	0.00E+00	8.30E-09	3.18E-11	1.27E-22	8.59E-23	2.47E-46	3.25E-23	5.93E-37	9.43E-40	2.31E-35	5.45E-41	1.75E-36	1.93E-06	8.89E-37	2.01E-25	1.64E-17	2.15E-31	1.87E-39	2.09E-57	8.57E-55	5.39E-45	0.00E+00	1.32E-21	2.75E-09	4.14E-07	0.00E+00	0.00E+00	2.40E-07	2.34E-07	3.17E-22
2.71E-09	300	1.22E+19	0.00E+00	9.31E-07	6.76E+05	0.00E+00	5.61E-19	1.44E+05	4.16E-06	1.80E+05	4.01E-06	1.45E-12	3.57E-07	1.53E-09	3.82E-06	4.03E-06	5.58E-07	6.26E-07	2.63E-07	0.00E+00	8.53E-09	3.27E-11	1.34E-22	9.06E-23	2.68E-46	3.43E-23	6.43E-37	9.95E-40	2.43E-35	5.91E-41	1.90E-36	1.99E-06	9.63E-37	2.06E-25	1.68E-17	2.27E-31	2.02E-39	2.27E-57	9.29E-55	5.84E-45	0.00E+00	1.39E-21	2.83E-09	4.25E-07	0.00E+00	0.00E+00	2.47E-07	2.41E-07	3.35E-22
2.72E-09	300	1.22E+19	0.00E+00	9.56E-07	6.76E+05	0.00E+00	5.92E-19	1.44E+05	4.27E-06	1.80E+05	4.12E-06	1.49E-12	3.67E-07	1.57E-09	3.92E-06	4.14E-06	5.73E-07	6.43E-07	2.70E-07	0.00E+00	8.76E-09	3.36E-11	1.42E-22	9.56E-23	2.91E-46	3.62E-23	6.96E-37	1.05E-39	2.57E-35	6.40E-41	2.06E-36	2.04E-06	1.04E-36	2.12E-25	1.73E-17	2.40E-31	2.19E-39	2.48E-57	1.01E-54	6.33E-45	0.00E+00	1.46E-21	2.90E-09	4.37E-07	0.00E+00	0.00E+00	2.54E-07	2.47E-07	3.53E-22
2.73E-09	300	1.22E+19	0.00E+00	9.82E-07	6.76E+05	0.00E+00	6.25E-19	1.44E+05	4.39E-06	1.80E+05	4.23E-06	1.54E-12	3.77E-07	1.61E-09	4.03E-06	4.25E-06	5.89E-07	6.60E-07	2.78E-07	0.00E+00	9.00E-09	3.45E-11	1.49E-22	1.01E-22	3.15E-46	3.81E-23	7.54E-37	1.11E-39	2.71E-35	6.93E-41	2.23E-36	2.09E-06	1.13E-36	2.17E-25	1.77E-17	2.53E-31	2.37E-39	2.71E-57	1.09E-54	6.86E-45	0.00E+00	1.54E-21	2.98E-09	4.49E-07	0.00E+00	0.00E+00	2.60E-07	2.54E-07	3.72E-22
2.74E-09	300	1.22E+19	0.00E+00	1.01E-06	6.76E+05	0.00E+00	6.59E-19	1.44E+05	4.51E-06	1.80E+05	4.35E-06	1.58E-12	3.87E-07	1.65E-09	4.14E-06	4.36E-06	6.04E-07	6.78E-07	2.85E-07	0.00E+00	9.24E-09	3.54E-11	1.58E-22	1.06E-22	3.41E-46	4.02E-23	8.17E-37	1.17E-39	2.86E-35	7.51E-41	2.42E-36	2.15E-06	1.22E-36	2.23E-25	1.82E-17	2.67E-31	2.57E-39	2.96E-57	1.18E-54	7.43E-45	0.00E+00	1.63E-21	3.06E-09	4.61E-07	0.00E+00	0.00E+00	2.67E-07	2.61E-07	3.93E-22
2.75E-09	300	1.22E+19	0.00E+00	1.04E-06	6.76E+05	0.00E+00	6.95E-19	1.44E+05	4.63E-06	1.80E+05	4.46E-06	1.62E-12	3.98E-07	1.70E-09	4.25E-06	4.48E-06	6.21E-07	6.96E-07	2.93E-07	0.00E+00	9.49E-09	3.64E-11	1.66E-22	1.12E-22	3.70E-46	4.25E-23	8.86E-37	1.23E-39	3.01E-35	8.14E-41	2.62E-36	2.21E-06	1.33E-36	2.29E-25	1.87E-17	2.82E-31	2.78E-39	3.24E-57	1.28E-54	8.05E-45	0.00E+00	1.72E-21	3.14E-09	4.73E-07	0.00E+00	0.00E+00	2.75E-07	2.68E-07	4.14E-22
2.76E-09	300	1.22E+19	0.00E+00	1.06E-06	6.76E+05	0.00E+00	7.34E-19	1.44E+05	4.75E-06	1.80E+05	4.58E-06	1.67E-12	4.08E-07	1.74E-09	4.36E-06	4.60E-06	6.37E-07	7.15E-07	3.01E-07	0.00E+00	9.75E-09	3.74E-11	1.75E-22	1.18E-22	4.00E-46	4.48E-23	9.59E-37	1.30E-39	3.18E-35	8.81E-41	2.84E-36	2.27E-06	1.44E-36	2.35E-25	1.92E-17	2.97E-31	3.02E-39	3.54E-57	1.39E-54	8.72E-45	0.00E+00	1.81E-21	3.23E-09	4.86E-07	0.00E+00	0.00E+00	2.82E-07	2.75E-07	4.37E-22
2.77E-09	300	1.22E+19	0.00E+00	1.09E-06	6.76E+05	0.00E+00	7.74E-19	1.44E+05	4.88E-06	1.80E+05	4.71E-06	1.71E-12	4.19E-07	1.79E-09	4.48E-06	4.72E-06	6.55E-07	7.34E-07	3.09E-07	0.00E+00	1.00E-08	3.84E-11	1.85E-22	1.25E-22	4.34E-46	4.73E-23	1.04E-36	1.37E-39	3.35E-35	9.55E-41	3.07E-36	2.33E-06	1.56E-36	2.42E-25	1.97E-17	3.13E-31	3.27E-39	3.88E-57	1.50E-54	9.45E-45	0.00E+00	1.91E-21	3.32E-09	4.99E-07	0.00E+00	0.00E+00	2.90E-07	2.82E-07	4.60E-22
2.78E-09	300	1.22E+19	0.00E+00	1.12E-06	6.76E+05	0.00E+00	8.17E-19	1.44E+05	5.01E-06	1.80E+05	4.83E-06	1.76E-12	4.31E-07	1.84E-09	4.60E-06	4.85E-06	6.72E-07	7.54E-07	3.17E-07	0.00E+00	1.03E-08	3.94E-11	1.95E-22	1.32E-22	4.70E-46	4.99E-23	1.13E-36	1.44E-39	3.54E-35	1.03E-40	3.33E-36	2.39E-06	1.69E-36	2.48E-25	2.02E-17	3.31E-31	3.54E-39	4.25E-57	1.63E-54	1.02E-44	0.00E+00	2.01E-21	3.41E-09	5.12E-07	0.00E+00	0.00E+00	2.97E-07	2.90E-07	4.86E-22
2.79E-09	300	1.22E+19	0.00E+00	1.15E-06	6.76E+05	0.00E+00	8.62E-19	1.44E+05	5.15E-06	1.80E+05	4.96E-06	1.81E-12	4.42E-07	1.89E-09	4.73E-06	4.98E-06	6.90E-07	7.74E-07	3.26E-07	0.00E+00	1.06E-08	4.05E-11	2.06E-22	1.39E-22	5.09E-46	5.26E-23	1.22E-36	1.52E-39	3.73E-35	1.12E-40	3.61E-36	2.46E-06	1.83E-36	2.55E-25	2.08E-17	3.49E-31	3.84E-39	4.65E-57	1.77E-54	1.11E-44	0.00E+00	2.12E-21	3.50E-09	5.26E-07	0.00E+00	0.00E+00	3.05E-07	2.98E-07	5.12E-22
2.80E-09	300	1.22E+19	0.00E+00	1.18E-06	6.76E+05	0.00E+00	9.09E-19	1.44E+05	5.29E-06	1.80E+05	5.10E-06	1.85E-12	4.54E-07	1.94E-09	4.85E-06	5.12E-06	7.09E-07	7.95E-07	3.34E-07	0.00E+00	1.08E-08	4.16E-11	2.17E-22	1.46E-22	5.52E-46	5.55E-23	1.32E-36	1.60E-39	3.93E-35	1.21E-40	3.91E-36	2.52E-06	1.98E-36	2.62E-25	2.13E-17	3.68E-31	4.16E-39	5.10E-57	1.91E-54	1.20E-44	0.00E+00	2.24E-21	3.59E-09	5.40E-07	0.00E+00	0.00E+00	3.14E-07	3.06E-07	5.40E-22
2.81E-09	300	1.22E+19	0.00E+00	1.21E-06	6.76E+05	0.00E+00	9.59E-19	1.44E+05	5.43E-06	1.80E+05	5.23E-06	1.91E-12	4.67E-07	1.99E-09	4.98E-06	5.25E-06	7.28E-07	8.16E-07	3.43E-07	0.00E+00	1.11E-08	4.27E-11	2.29E-22	1.55E-22	5.98E-46	5.85E-23	1.43E-36	1.69E-39	4.15E-35	1.32E-40	4.24E-36	2.59E-06	2.14E-36	2.69E-25	2.19E-17	3.88E-31	4.50E-39	5.60E-57	2.07E-54	1.30E-44	0.00E+00	2.36E-21	3.69E-09	5.55E-07	0.00E+00	0.00E+00	3.22E-07	3.14E-07	5.70E-22
2.82E-09	300	1.22E+19	0.00E+00	1.25E-06	6.76E+05	0.00E+00	1.01E-18	1.44E+05	5.58E-06	1.80E+05	5.37E-06	1.96E-12	4.79E-07	2.05E-09	5.12E-06	5.40E-06	7.48E-07	8.38E-07	3.53E-07	0.00E+00	1.14E-08	4.38E-11	2.41E-22	1.63E-22	6.48E-46	6.17E-23	1.55E-36	1.78E-39	4.38E-35	1.42E-40	4.59E-36	2.66E-06	2.32E-36	2.76E-25	2.25E-17	4.09E-31	4.88E-39	6.15E-57	2.25E-54	1.41E-44	0.00E+00	2.49E-21	3.79E-09	5.70E-07	0.00E+00	0.00E+00	3.31E-07	3.22E-07	6.01E-22
2.83E-09	300	1.22E+19	0.00E+00	1.28E-06	6.76E+05	0.00E+00	1.07E-18	1.44E+05	5.73E-06	1.80E+05	5.52E-06	2.01E-12	4.92E-07	2.10E-09	5.26E-06	5.54E-06	7.68E-07	8.61E-07	3.62E-07	0.00E+00	1.17E-08	4.50E-11	2.55E-22	1.72E-22	7.01E-46	6.51E-23	1.68E-36	1.88E-39	4.62E-35	1.54E-40	4.97E-36	2.73E-06	2.51E-36	2.84E-25	2.31E-17	4.32E-31	5.28E-39	6.75E-57	2.43E-54	1.53E-44	0.00E+00	2.63E-21	3.89E-09	5.85E-07	0.00E+00	0.00E+00	3.40E-07	3.31E-07	6.33E-22
2.84E-09	300	1.22E+19	0.00E+00	1.32E-06	6.76E+05	0.00E+00	1.13E-18	1.44E+05	5.88E-06	1.80E+05	5.67E-06	2.07E-12	5.05E-07	2.16E-09	5.40E-06	5.69E-06	7.89E-07	8.84E-07	3.72E-07	0.00E+00	1.21E-08	4.62E-11	2.69E-22	1.81E-22	7.60E-46	6.87E-23	1.82E-36	1.98E-39	4.87E-35	1.67E-40	5.39E-36	2.80E-06	2.72E-36	2.91E-25	2.37E-17	4.55E-31	5.72E-39	7.42E-57	2.64E-54	1.66E-44	0.00E+00	2.77E-21	3.99E-09	6.01E-07	0.00E+00	0.00E+00	3.49E-07	3.40E-07	6.68E-22
2.85E-09	300	1.22E+19	0.00E+00	1.35E-06	6.76E+05	0.00E+00	1.19E-18	1.44E+05	6.04E-06	1.80E+05	5.82E-06	2.12E-12	5.19E-07	2.22E-09	5.54E-06	5.84E-06	8.10E-07	9.08E-07	3.82E-07	0.00E+00	1.24E-08	4.75E-11	2.83E-22	1.91E-22	8.23E-46	7.25E-23	1.97E-36	2.09E-39	5.13E-35	1.81E-40	5.84E-36	2.88E-06	2.95E-36	2.99E-25	2.44E-17	4.80E-31	6.20E-39	8.16E-57	2.86E-54	1.80E-44	0.00E+00	2.92E-21	4.10E-09	6.17E-07	0.00E+00	0.00E+00	3.58E-07	3.49E-07	7.04E-22
2.86E-09	300	1.22E+19	0.00E+00	1.39E-06	6.76E+05	0.00E+00	1.25E-18	1.44E+05	6.20E-06	1.80E+05	5.98E-06	2.18E-12	5.33E-07	2.28E-09	5.69E-06	6.00E-06	8.32E-07	9.32E-07	3.92E-07	0.00E+00	1.27E-08	4.88E-11	2.99E-22	2.02E-22	8.92E-46	7.65E-23	2.14E-36	2.20E-39	5.42E-35	1.96E-40	6.32E-36	2.96E-06	3.20E-36	3.07E-25	2.50E-17	5.07E-31	6.72E-39	8.97E-57	3.10E-54	1.95E-44	0.00E+00	3.08E-21	4.21E-09	6.34E-07	0.00E+00	0.00E+00	3.68E-07	3.59E-07	7.43E-22
2.87E-09	300	1.22E+19	0.00E+00	1.42E-06	6.76E+05	0.00E+00	1.32E-18	1.44E+05	6.37E-06	1.80E+05	6.14E-06	2.24E-12	5.47E-07	2.34E-09	5.85E-06	6.16E-06	8.54E-07	9.57E-07	4.03E-07	0.00E+00	1.31E-08	5.01E-11	3.15E-22	2.13E-22	9.66E-46	8.06E-23	2.31E-36	2.32E-39	5.71E-35	2.13E-40	6.85E-36	3.04E-06	3.46E-36	3.16E-25	2.57E-17	5.35E-31	7.27E-39	9.87E-57	3.35E-54	2.11E-44	0.00E+00	3.25E-21	4.32E-09	6.51E-07	0.00E+00	0.00E+00	3.78E-07	3.68E-07	7.83E-22
2.88E-09	300	1.22E+19	0.00E+00	1.46E-06	6.76E+05	0.00E+00	1.40E-18	1.44E+05	6.54E-06	1.80E+05	6.30E-06	2.30E-12	5.62E-07	2.40E-09	6.00E-06	6.33E-06	8.77E-07	9.83E-07	4.14E-07	0.00E+00	1.34E-08	5.15E-11	3.32E-22	2.24E-22	1.05E-45	8.51E-23	2.51E-36	2.45E-39	6.02E-35	2.30E-40	7.42E-36	3.12E-06	3.75E-36	3.24E-25	2.64E-17	5.64E-31	7.88E-39	1.09E-56	3.63E-54	2.28E-44	0.00E+00	3.43E-21	4.44E-09	6.68E-07	0.00E+00	0.00E+00	3.88E-07	3.78E-07	8.26E-22
2.89E-09	300	1.22E+19	0.00E+00	1.50E-06	6.76E+05	0.00E+00	1.47E-18	1.44E+05	6.71E-06	1.80E+05	6.47E-06	2.36E-12	5.77E-07	2.47E-09	6.17E-06	6.50E-06	9.01E-07	1.01E-06	4.25E-07	0.00E+00	1.38E-08	5.28E-11	3.51E-22	2.37E-22	1.13E-45	8.97E-23	2.72E-36	2.58E-39	6.35E-35	2.49E-40	8.04E-36	3.20E-06	4.06E-36	3.33E-25	2.71E-17	5.95E-31	8.54E-39	1.20E-56	3.94E-54	2.48E-44	0.00E+00	3.61E-21	4.56E-09	6.86E-07	0.00E+00	0.00E+00	3.98E-07	3.88E-07	8.71E-22
2.90E-09	300	1.22E+19	0.00E+00	1.54E-06	6.76E+05	0.00E+00	1.55E-18	1.44E+05	6.90E-06	1.80E+05	6.65E-06	2.43E-12	5.93E-07	2.54E-09	6.33E-06	6.67E-06	9.25E-07	1.04E-06	4.36E-07	0.00E+00	1.42E-08	5.43E-11	3.70E-22	2.50E-22	1.23E-45	9.47E-23	2.94E-36	2.73E-39	6.70E-35	2.70E-40	8.71E-36	3.29E-06	4.40E-36	3.42E-25	2.79E-17	6.27E-31	9.25E-39	1.32E-56	4.27E-54	2.68E-44	0.00E+00	3.81E-21	4.68E-09	7.05E-07	0.00E+00	0.00E+00	4.09E-07	3.99E-07	9.19E-22
2.91E-09	300	1.22E+19	0.00E+00	1.58E-06	6.76E+05	0.00E+00	1.64E-18	1.44E+05	7.08E-06	1.80E+05	6.82E-06	2.49E-12	6.09E-07	2.60E-09	6.50E-06	6.85E-06	9.50E-07	1.06E-06	4.48E-07	0.00E+00	1.45E-08	5.57E-11	3.90E-22	2.63E-22	1.33E-45	9.99E-23	3.19E-36	2.87E-39	7.07E-35	2.93E-40	9.43E-36	3.38E-06	4.76E-36	3.51E-25	2.86E-17	6.62E-31	1.00E-38	1.45E-56	4.62E-54	2.91E-44	0.00E+00	4.02E-21	4.81E-09	7.24E-07	0.00E+00	0.00E+00	4.20E-07	4.09E-07	9.69E-22
2.92E-09	300	1.22E+19	0.00E+00	1.63E-06	6.76E+05	0.00E+00	1.73E-18	1.44E+05	7.27E-06	1.80E+05	7.01E-06	2.56E-12	6.25E-07	2.67E-09	6.68E-06	7.04E-06	9.76E-07	1.09E-06	4.60E-07	0.00E+00	1.49E-08	5.72E-11	4.11E-22	2.78E-22	1.44E-45	1.05E-22	3.45E-36	3.03E-39	7.45E-35	3.17E-40	1.02E-35	3.47E-06	5.16E-36	3.61E-25	2.94E-17	6.98E-31	1.08E-38	1.60E-56	5.01E-54	3.15E-44	0.00E+00	4.24E-21	4.94E-09	7.43E-07	0.00E+00	0.00E+00	4.31E-07	4.20E-07	1.02E-21
2.93E-09	300	1.22E+19	0.00E+00	1.67E-06	6.76E+05	0.00E+00	1.82E-18	1.44E+05	7.47E-06	1.80E+05	7.20E-06	2.63E-12	6.42E-07	2.75E-09	6.86E-06	7.23E-06	1.00E-06	1.12E-06	4.72E-07	0.00E+00	1.53E-08	5.88E-11	4.34E-22	2.93E-22	1.56E-45	1.11E-22	3.74E-36	3.20E-39	7.86E-35	3.43E-40	1.11E-35	3.56E-06	5.59E-36	3.70E-25	3.02E-17	7.36E-31	1.18E-38	1.77E-56	5.42E-54	3.41E-44	0.00E+00	4.47E-21	5.07E-09	7.63E-07	0.00E+00	0.00E+00	4.43E-07	4.32E-07	1.08E-21
2.94E-09	300	1.22E+19	0.00E+00	1.71E-06	6.76E+05	0.00E+00	1.92E-18	1.44E+05	7.67E-06	1.80E+05	7.39E-06	2.70E-12	6.60E-07	2.82E-09	7.04E-06	7.42E-06	1.03E-06	1.15E-06	4.85E-07	0.00E+00	1.57E-08	6.04E-11	4.58E-22	3.09E-22	1.69E-45	1.17E-22	4.05E-36	3.37E-39	8.29E-35	3.72E-40	1.20E-35	3.66E-06	6.05E-36	3.80E-25	3.10E-17	7.77E-31	1.27E-38	1.95E-56	5.88E-54	3.69E-44	0.00E+00	4.71E-21	5.21E-09	7.84E-07	0.00E+00	0.00E+00	4.55E-07	4.43E-07	1.14E-21
2.95E-09	300	1.22E+19	0.00E+00	1.76E-06	6.76E+05	0.00E+00	2.03E-18	1.44E+05	7.88E-06	1.80E+05	7.59E-06	2.78E-12	6.77E-07	2.90E-09	7.23E-06	7.62E-06	1.06E-06	1.18E-06	4.98E-07	0.00E+00	1.62E-08	6.20E-11	4.83E-22	3.26E-22	1.83E-45	1.24E-22	4.39E-36	3.55E-39	8.74E-35	4.03E-40	1.30E-35	3.76E-06	6.56E-36	3.91E-25	3.18E-17	8.19E-31	1.38E-38	2.15E-56	6.37E-54	4.00E-44	0.00E+00	4.97E-21	5.35E-09	8.05E-07	0.00E+00	0.00E+00	4.67E-07	4.55E-07	1.20E-21
2.96E-09	300	1.22E+19	0.00E+00	1.81E-06	6.76E+05	0.00E+00	2.14E-18	1.44E+05	8.09E-06	1.80E+05	7.79E-06	2.85E-12	6.96E-07	2.98E-09	7.43E-06	7.82E-06	1.09E-06	1.22E-06	5.12E-07	0.00E+00	1.66E-08	6.37E-11	5.09E-22	3.44E-22	1.99E-45	1.30E-22	4.75E-36	3.75E-39	9.22E-35	4.36E-40	1.41E-35	3.86E-06	7.10E-36	4.01E-25	3.27E-17	8.64E-31	1.49E-38	2.38E-56	6.90E-54	4.34E-44	0.00E+00	5.24E-21	5.49E-09	8.27E-07	0.00E+00	0.00E+00	4.80E-07	4.68E-07	1.26E-21
2.97E-09	300	1.22E+19	0.00E+00	1.86E-06	6.76E+05	0.00E+00	2.26E-18	1.44E+05	8.30E-06	1.80E+05	8.00E-06	2.93E-12	7.14E-07	3.06E-09	7.63E-06	8.03E-06	1.11E-06	1.25E-06	5.25E-07	0.00E+00	1.71E-08	6.54E-11	5.37E-22	3.62E-22	2.15E-45	1.38E-22	5.15E-36	3.95E-39	9.73E-35	4.73E-40	1.52E-35	3.96E-06	7.69E-36	4.12E-25	3.36E-17	9.11E-31	1.62E-38	2.63E-56	7.47E-54	4.70E-44	0.00E+00	5.53E-21	5.64E-09	8.49E-07	0.00E+00	0.00E+00	4.93E-07	4.80E-07	1.33E-21
2.98E-09	300	1.22E+19	0.00E+00	1.91E-06	6.76E+05	0.00E+00	2.38E-18	1.44E+05	8.53E-06	1.80E+05	8.22E-06	3.01E-12	7.34E-07	3.14E-09	7.83E-06	8.25E-06	1.14E-06	1.28E-06	5.40E-07	0.00E+00	1.75E-08	6.72E-11	5.66E-22	3.82E-22	2.33E-45	1.45E-22	5.58E-36	4.17E-39	1.03E-34	5.12E-40	1.65E-35	4.07E-06	8.33E-36	4.23E-25	3.45E-17	9.61E-31	1.75E-38	2.90E-56	8.09E-54	5.09E-44	0.00E+00	5.83E-21	5.79E-09	8.72E-07	0.00E+00	0.00E+00	5.06E-07	4.93E-07	1.41E-21
2.99E-09	300	1.22E+19	0.00E+00	1.96E-06	6.76E+05	0.00E+00	2.51E-18	1.44E+05	8.76E-06	1.80E+05	8.44E-06	3.09E-12	7.54E-07	3.22E-09	8.04E-06	8.47E-06	1.18E-06	1.32E-06	5.54E-07	0.00E+00	1.80E-08	6.90E-11	5.97E-22	4.03E-22	2.52E-45	1.53E-22	6.04E-36	4.39E-39	1.08E-34	5.54E-40	1.79E-35	4.18E-06	9.02E-36	4.35E-25	3.54E-17	1.01E-30	1.90E-38	3.21E-56	8.77E-54	5.51E-44	0.00E+00	6.14E-21	5.95E-09	8.95E-07	0.00E+00	0.00E+00	5.19E-07	5.06E-07	1.48E-21
3.00E-09	300	1.22E+19	0.00E+00	2.01E-06	6.76E+05	0.00E+00	2.65E-18	1.44E+05	8.99E-06	1.80E+05	8.67E-06	3.18E-12	7.74E-07	3.31E-09	8.26E-06	8.70E-06	1.21E-06	1.35E-06	5.69E-07	0.00E+00	1.85E-08	7.09E-11	6.30E-22	4.25E-22	2.73E-45	1.61E-22	6.54E-36	4.63E-39	1.14E-34	6.01E-40	1.94E-35	4.29E-06	9.77E-36	4.46E-25	3.63E-17	1.07E-30	2.06E-38	3.55E-56	9.50E-54	5.97E-44	0.00E+00	6.48E-21	6.11E-09	9.19E-07	0.00E+00	0.00E+00	5.33E-07	5.20E-07	1.56E-21
3.01E-09	300	1.22E+19	0.00E+00	2.06E-06	6.76E+05	0.00E+00	2.80E-18	1.44E+05	9.24E-06	1.80E+05	8.90E-06	3.26E-12	7.95E-07	3.40E-09	8.48E-06	8.93E-06	1.24E-06	1.39E-06	5.84E-07	0.00E+00	1.90E-08	7.28E-11	6.64E-22	4.49E-22	2.96E-45	1.70E-22	7.09E-36	4.89E-39	1.20E-34	6.51E-40	2.10E-35	4.40E-06	1.06E-35	4.59E-25	3.73E-17	1.13E-30	2.23E-38	3.92E-56	1.03E-53	6.47E-44	0.00E+00	6.83E-21	6.27E-09	9.44E-07	0.00E+00	0.00E+00	5.48E-07	5.34E-07	1.65E-21
3.02E-09	300	1.22E+19	0.00E+00	2.12E-06	6.76E+05	0.00E+00	2.95E-18	1.44E+05	9.48E-06	1.80E+05	9.14E-06	3.35E-12	8.16E-07	3.49E-09	8.71E-06	9.18E-06	1.27E-06	1.43E-06	6.00E-07	0.00E+00	1.95E-08	7.47E-11	7.00E-22	4.73E-22	3.21E-45	1.80E-22	7.68E-36	5.15E-39	1.27E-34	7.05E-40	2.27E-35	4.52E-06	1.15E-35	4.71E-25	3.83E-17	1.19E-30	2.41E-38	4.34E-56	1.11E-53	7.01E-44	0.00E+00	7.21E-21	6.44E-09	9.69E-07	0.00E+00	0.00E+00	5.63E-07	5.48E-07	1.74E-21
3.03E-09	300	1.22E+19	0.00E+00	2.18E-06	6.76E+05	0.00E+00	3.11E-18	1.44E+05	9.74E-06	1.80E+05	9.38E-06	3.44E-12	8.38E-07	3.59E-09	8.95E-06	9.42E-06	1.31E-06	1.46E-06	6.16E-07	0.00E+00	2.00E-08	7.67E-11	7.39E-22	4.99E-22	3.47E-45	1.89E-22	8.32E-36	5.43E-39	1.34E-34	7.63E-40	2.46E-35	4.64E-06	1.24E-35	4.84E-25	3.94E-17	1.25E-30	2.61E-38	4.80E-56	1.21E-53	7.59E-44	0.00E+00	7.60E-21	6.61E-09	9.96E-07	0.00E+00	0.00E+00	5.78E-07	5.63E-07	1.83E-21
3.04E-09	300	1.22E+19	0.00E+00	2.24E-06	6.76E+05	0.00E+00	3.28E-18	1.44E+05	1.00E-05	1.80E+05	9.64E-06	3.54E-12	8.61E-07	3.68E-09	9.19E-06	9.68E-06	1.34E-06	1.50E-06	6.33E-07	0.00E+00	2.05E-08	7.88E-11	7.79E-22	5.26E-22	3.76E-45	2.00E-22	9.01E-36	5.73E-39	1.41E-34	8.27E-40	2.67E-35	4.77E-06	1.34E-35	4.97E-25	4.04E-17	1.32E-30	2.83E-38	5.32E-56	1.31E-53	8.23E-44	0.00E+00	8.01E-21	6.79E-09	1.02E-06	0.00E+00	0.00E+00	5.93E-07	5.78E-07	1.93E-21
3.05E-09	300	1.22E+19	0.00E+00	2.30E-06	6.76E+05	0.00E+00	3.46E-18	1.44E+05	1.03E-05	1.80E+05	9.90E-06	3.63E-12	8.84E-07	3.78E-09	9.43E-06	9.94E-06	1.38E-06	1.54E-06	6.50E-07	0.00E+00	2.11E-08	8.09E-11	8.22E-22	5.55E-22	4.08E-45	2.11E-22	9.76E-36	6.04E-39	1.49E-34	8.95E-40	2.89E-35	4.90E-06	1.46E-35	5.10E-25	4.15E-17	1.40E-30	3.06E-38	5.89E-56	1.42E-53	8.91E-44	0.00E+00	8.45E-21	6.97E-09	1.05E-06	0.00E+00	0.00E+00	6.09E-07	5.94E-07	2.04E-21
3.06E-09	300	1.22E+19	0.00E+00	2.36E-06	6.76E+05	0.00E+00	3.65E-18	1.44E+05	1.05E-05	1.80E+05	1.02E-05	3.73E-12	9.08E-07	3.88E-09	9.69E-06	1.02E-05	1.42E-06	1.59E-06	6.67E-07	0.00E+00	2.17E-08	8.31E-11	8.67E-22	5.85E-22	4.41E-45	2.22E-22	1.06E-35	6.37E-39	1.57E-34	9.70E-40	3.13E-35	5.03E-06	1.58E-35	5.24E-25	4.26E-17	1.47E-30	3.32E-38	6.52E-56	1.53E-53	9.65E-44	0.00E+00	8.91E-21	7.16E-09	1.08E-06	0.00E+00	0.00E+00	6.26E-07	6.10E-07	2.15E-21
3.07E-09	300	1.22E+19	0.00E+00	2.42E-06	6.76E+05	0.00E+00	3.85E-18	1.44E+05	1.08E-05	1.80E+05	1.04E-05	3.83E-12	9.32E-07	3.99E-09	9.95E-06	1.05E-05	1.45E-06	1.63E-06	6.85E-07	0.00E+00	2.23E-08	8.54E-11	9.14E-22	6.17E-22	4.78E-45	2.34E-22	1.14E-35	6.72E-39	1.66E-34	1.05E-39	3.39E-35	5.16E-06	1.71E-35	5.38E-25	4.38E-17	1.55E-30	3.60E-38	7.22E-56	1.66E-53	1.05E-43	0.00E+00	9.40E-21	7.35E-09	1.11E-06	0.00E+00	0.00E+00	6.42E-07	6.26E-07	2.27E-21
3.08E-09	300	1.22E+19	0.00E+00	2.49E-06	6.76E+05	0.00E+00	4.06E-18	1.44E+05	1.11E-05	1.80E+05	1.07E-05	3.94E-12	9.57E-07	4.10E-09	1.02E-05	1.08E-05	1.49E-06	1.67E-06	7.04E-07	0.00E+00	2.29E-08	8.77E-11	9.64E-22	6.51E-22	5.18E-45	2.47E-22	1.24E-35	7.08E-39	1.75E-34	1.14E-39	3.67E-35	5.30E-06	1.85E-35	5.53E-25	4.50E-17	1.64E-30	3.89E-38	8.00E-56	1.80E-53	1.13E-43	0.00E+00	9.91E-21	7.55E-09	1.14E-06	0.00E+00	0.00E+00	6.60E-07	6.43E-07	2.39E-21
3.09E-09	300	1.22E+19	0.00E+00	2.55E-06	6.76E+05	0.00E+00	4.29E-18	1.44E+05	1.14E-05	1.80E+05	1.10E-05	4.04E-12	9.83E-07	4.21E-09	1.05E-05	1.10E-05	1.53E-06	1.72E-06	7.23E-07	0.00E+00	2.35E-08	9.00E-11	1.02E-21	6.87E-22	5.61E-45	2.61E-22	1.34E-35	7.47E-39	1.84E-34	1.23E-39	3.98E-35	5.45E-06	2.00E-35	5.68E-25	4.62E-17	1.73E-30	4.22E-38	8.86E-56	1.95E-53	1.23E-43	0.00E+00	1.04E-20	7.75E-09	1.17E-06	0.00E+00	0.00E+00	6.77E-07	6.60E-07	2.52E-21
3.10E-09	300	1.22E+19	0.00E+00	2.62E-06	6.76E+05	0.00E+00	4.52E-18	1.44E+05	1.17E-05	1.80E+05	1.13E-05	4.15E-12	1.01E-06	4.32E-09	1.08E-05	1.13E-05	1.57E-06	1.76E-06	7.42E-07	0.00E+00	2.41E-08	9.25E-11	1.07E-21	7.24E-22	6.08E-45	2.75E-22	1.45E-35	7.88E-39	1.94E-34	1.33E-39	4.31E-35	5.59E-06	2.17E-35	5.83E-25	4.74E-17	1.82E-30	4.57E-38	9.82E-56	2.11E-53	1.33E-43	0.00E+00	1.10E-20	7.96E-09	1.20E-06	0.00E+00	0.00E+00	6.96E-07	6.78E-07	2.66E-21
3.11E-09	300	1.22E+19	0.00E+00	2.69E-06	6.76E+05	0.00E+00	4.77E-18	1.44E+05	1.20E-05	1.80E+05	1.16E-05	4.26E-12	1.04E-06	4.44E-09	1.11E-05	1.17E-05	1.62E-06	1.81E-06	7.62E-07	0.00E+00	2.48E-08	9.50E-11	1.13E-21	7.64E-22	6.58E-45	2.90E-22	1.58E-35	8.31E-39	2.05E-34	1.45E-39	4.67E-35	5.74E-06	2.35E-35	5.99E-25	4.87E-17	1.92E-30	4.95E-38	1.09E-55	2.29E-53	1.44E-43	0.00E+00	1.16E-20	8.18E-09	1.23E-06	0.00E+00	0.00E+00	7.14E-07	6.96E-07	2.80E-21
3.12E-09	300	1.22E+19	0.00E+00	2.77E-06	6.76E+05	0.00E+00	5.03E-18	1.44E+05	1.24E-05	1.80E+05	1.19E-05	4.38E-12	1.06E-06	4.56E-09	1.14E-05	1.20E-05	1.66E-06	1.86E-06	7.83E-07	0.00E+00	2.54E-08	9.75E-11	1.19E-21	8.05E-22	7.13E-45	3.06E-22	1.71E-35	8.76E-39	2.16E-34	1.57E-39	5.06E-35	5.90E-06	2.55E-35	6.15E-25	5.00E-17	2.03E-30	5.36E-38	1.21E-55	2.48E-53	1.56E-43	0.00E+00	1.23E-20	8.40E-09	1.26E-06	0.00E+00	0.00E+00	7.34E-07	7.15E-07	2.96E-21
3.13E-09	300	1.22E+19	0.00E+00	2.84E-06	6.76E+05	0.00E+00	5.31E-18	1.44E+05	1.27E-05	1.80E+05	1.22E-05	4.50E-12	1.09E-06	4.68E-09	1.17E-05	1.23E-05	1.70E-06	1.91E-06	8.04E-07	0.00E+00	2.61E-08	1.00E-10	1.26E-21	8.49E-22	7.72E-45	3.23E-22	1.85E-35	9.24E-39	2.28E-34	1.70E-39	5.48E-35	6.06E-06	2.76E-35	6.31E-25	5.14E-17	2.14E-30	5.80E-38	1.34E-55	2.68E-53	1.69E-43	0.00E+00	1.29E-20	8.62E-09	1.30E-06	0.00E+00	0.00E+00	7.53E-07	7.34E-07	3.12E-21
3.14E-09	300	1.22E+19	0.00E+00	2.92E-06	6.76E+05	0.00E+00	5.60E-18	1.44E+05	1.30E-05	1.80E+05	1.26E-05	4.62E-12	1.12E-06	4.80E-09	1.20E-05	1.26E-05	1.75E-06	1.96E-06	8.25E-07	0.00E+00	2.68E-08	1.03E-10	1.33E-21	8.96E-22	8.36E-45	3.40E-22	2.00E-35	9.74E-39	2.40E-34	1.84E-39	5.93E-35	6.22E-06	2.99E-35	6.48E-25	5.27E-17	2.25E-30	6.29E-38	1.48E-55	2.91E-53	1.83E-43	0.00E+00	1.36E-20	8.85E-09	1.33E-06	0.00E+00	0.00E+00	7.74E-07	7.54E-07	3.29E-21
3.15E-09	300	1.22E+19	0.00E+00	2.99E-06	6.76E+05	0.00E+00	5.90E-18	1.44E+05	1.34E-05	1.80E+05	1.29E-05	4.75E-12	1.15E-06	4.93E-09	1.23E-05	1.30E-05	1.80E-06	2.01E-06	8.48E-07	0.00E+00	2.75E-08	1.06E-10	1.40E-21	9.45E-22	9.06E-45	3.59E-22	2.17E-35	1.03E-38	2.53E-34	1.99E-39	6.43E-35	6.39E-06	3.23E-35	6.66E-25	5.42E-17	2.38E-30	6.81E-38	1.64E-55	3.15E-53	1.98E-43	0.00E+00	1.44E-20	9.09E-09	1.37E-06	0.00E+00	0.00E+00	7.94E-07	7.74E-07	3.47E-21
3.16E-09	300	1.22E+19	0.00E+00	3.07E-06	6.76E+05	0.00E+00	6.23E-18	1.44E+05	1.38E-05	1.80E+05	1.33E-05	4.88E-12	1.18E-06	5.07E-09	1.26E-05	1.33E-05	1.85E-06	2.07E-06	8.71E-07	0.00E+00	2.83E-08	1.08E-10	1.48E-21	9.96E-22	9.81E-45	3.79E-22	2.35E-35	1.08E-38	2.67E-34	2.15E-39	6.96E-35	6.56E-06	3.50E-35	6.84E-25	5.56E-17	2.51E-30	7.37E-38	1.82E-55	3.41E-53	2.15E-43	0.00E+00	1.52E-20	9.34E-09	1.41E-06	0.00E+00	0.00E+00	8.16E-07	7.95E-07	3.66E-21
3.17E-09	300	1.22E+19	0.00E+00	3.16E-06	6.76E+05	0.00E+00	6.57E-18	1.44E+05	1.41E-05	1.80E+05	1.36E-05	5.01E-12	1.22E-06	5.20E-09	1.30E-05	1.37E-05	1.90E-06	2.12E-06	8.94E-07	0.00E+00	2.90E-08	1.11E-10	1.56E-21	1.05E-21	1.06E-44	3.99E-22	2.54E-35	1.14E-38	2.82E-34	2.33E-39	7.54E-35	6.74E-06	3.79E-35	7.02E-25	5.71E-17	2.65E-30	7.99E-38	2.02E-55	3.69E-53	2.33E-43	0.00E+00	1.60E-20	9.59E-09	1.44E-06	0.00E+00	0.00E+00	8.38E-07	8.16E-07	3.86E-21
3.18E-09	300	1.22E+19	0.00E+00	3.24E-06	6.76E+05	0.00E+00	6.93E-18	1.44E+05	1.45E-05	1.80E+05	1.40E-05	5.14E-12	1.25E-06	5.34E-09	1.33E-05	1.40E-05	1.95E-06	2.18E-06	9.18E-07	0.00E+00	2.98E-08	1.14E-10	1.64E-21	1.11E-21	1.15E-44	4.21E-22	2.76E-35	1.20E-38	2.97E-34	2.53E-39	8.16E-35	6.92E-06	4.11E-35	7.21E-25	5.87E-17	2.79E-30	8.65E-38	2.25E-55	4.00E-53	2.52E-43	0.00E+00	1.69E-20	9.85E-09	1.48E-06	0.00E+00	0.00E+00	8.60E-07	8.38E-07	4.07E-21
3.19E-09	300	1.22E+19	0.00E+00	3.33E-06	6.76E+05	0.00E+00	7.31E-18	1.44E+05	1.49E-05	1.80E+05	1.44E-05	5.28E-12	1.28E-06	5.49E-09	1.37E-05	1.44E-05	2.00E-06	2.24E-06	9.43E-07	0.00E+00	3.06E-08	1.18E-10	1.73E-21	1.17E-21	1.25E-44	4.44E-22	2.98E-35	1.27E-38	3.13E-34	2.74E-39	8.84E-35	7.10E-06	4.45E-35	7.41E-25	6.02E-17	2.94E-30	9.37E-38	2.49E-55	4.33E-53	2.73E-43	0.00E+00	1.78E-20	1.01E-08	1.52E-06	0.00E+00	0.00E+00	8.83E-07	8.61E-07	4.29E-21
3.20E-09	300	1.22E+19	0.00E+00	3.42E-06	6.76E+05	0.00E+00	7.71E-18	1.44E+05	1.53E-05	1.80E+05	1.47E-05	5.43E-12	1.32E-06	5.64E-09	1.41E-05	1.48E-05	2.05E-06	2.30E-06	9.68E-07	0.00E+00	3.14E-08	1.21E-10	1.82E-21	1.23E-21	1.35E-44	4.68E-22	3.23E-35	1.34E-38	3.31E-34	2.96E-39	9.58E-35	7.29E-06	4.82E-35	7.61E-25	6.19E-17	3.10E-30	1.01E-37	2.77E-55	4.69E-53	2.96E-43	0.00E+00	1.87E-20	1.04E-08	1.56E-06	0.00E+00	0.00E+00	9.07E-07	8.84E-07	4.52E-21
3.21E-09	300	1.22E+19	0.00E+00	3.51E-06	6.76E+05	0.00E+00	8.13E-18	1.44E+05	1.57E-05	1.80E+05	1.51E-05	5.57E-12	1.35E-06	5.79E-09	1.44E-05	1.52E-05	2.11E-06	2.36E-06	9.94E-07	0.00E+00	3.23E-08	1.24E-10	1.92E-21	1.30E-21	1.46E-44	4.94E-22	3.50E-35	1.41E-38	3.49E-34	3.21E-39	1.04E-34	7.49E-06	5.22E-35	7.81E-25	6.35E-17	3.27E-30	1.10E-37	3.07E-55	5.08E-53	3.20E-43	0.00E+00	1.98E-20	1.07E-08	1.61E-06	0.00E+00	0.00E+00	9.32E-07	9.08E-07	4.77E-21
3.22E-09	300	1.22E+19	0.00E+00	3.61E-06	6.76E+05	0.00E+00	8.57E-18	1.44E+05	1.61E-05	1.80E+05	1.55E-05	5.72E-12	1.39E-06	5.94E-09	1.48E-05	1.56E-05	2.17E-06	2.42E-06	1.02E-06	0.00E+00	3.32E-08	1.27E-10	2.03E-21	1.37E-21	1.58E-44	5.21E-22	3.79E-35	1.49E-38	3.68E-34	3.48E-39	1.12E-34	7.69E-06	5.65E-35	8.02E-25	6.52E-17	3.45E-30	1.19E-37	3.41E-55	5.50E-53	3.47E-43	0.00E+00	2.08E-20	1.09E-08	1.65E-06	0.00E+00	0.00E+00	9.57E-07	9.32E-07	5.03E-21
3.23E-09	300	1.22E+19	0.00E+00	3.70E-06	6.76E+05	0.00E+00	9.04E-18	1.44E+05	1.66E-05	1.80E+05	1.60E-05	5.88E-12	1.43E-06	6.11E-09	1.52E-05	1.60E-05	2.22E-06	2.49E-06	1.05E-06	0.00E+00	3.41E-08	1.31E-10	2.14E-21	1.45E-21	1.72E-44	5.50E-22	4.11E-35	1.57E-38	3.88E-34	3.77E-39	1.22E-34	7.90E-06	6.12E-35	8.24E-25	6.70E-17	3.64E-30	1.29E-37	3.78E-55	5.96E-53	3.76E-43	0.00E+00	2.20E-20	1.12E-08	1.69E-06	0.00E+00	0.00E+00	9.82E-07	9.57E-07	5.30E-21
3.24E-09	300	1.22E+19	0.00E+00	3.80E-06	6.76E+05	0.00E+00	9.54E-18	1.44E+05	1.70E-05	1.80E+05	1.64E-05	6.04E-12	1.46E-06	6.27E-09	1.56E-05	1.65E-05	2.28E-06	2.56E-06	1.08E-06	0.00E+00	3.50E-08	1.34E-10	2.26E-21	1.52E-21	1.86E-44	5.80E-22	4.45E-35	1.66E-38	4.09E-34	4.08E-39	1.32E-34	8.11E-06	6.63E-35	8.46E-25	6.88E-17	3.84E-30	1.40E-37	4.20E-55	6.46E-53	4.07E-43	0.00E+00	2.32E-20	1.15E-08	1.74E-06	0.00E+00	0.00E+00	1.01E-06	9.83E-07	5.59E-21
3.25E-09	300	1.22E+19	0.00E+00	3.90E-06	6.76E+05	0.00E+00	1.01E-17	1.44E+05	1.75E-05	1.80E+05	1.68E-05	6.20E-12	1.50E-06	6.44E-09	1.61E-05	1.69E-05	2.35E-06	2.63E-06	1.11E-06	0.00E+00	3.59E-08	1.38E-10	2.38E-21	1.61E-21	2.01E-44	6.11E-22	4.82E-35	1.75E-38	4.31E-34	4.42E-39	1.43E-34	8.33E-06	7.18E-35	8.69E-25	7.06E-17	4.05E-30	1.51E-37	4.66E-55	6.99E-53	4.41E-43	0.00E+00	2.44E-20	1.19E-08	1.79E-06	0.00E+00	0.00E+00	1.04E-06	1.01E-06	5.90E-21
3.26E-09	300	1.22E+19	0.00E+00	4.01E-06	6.76E+05	0.00E+00	1.06E-17	1.44E+05	1.79E-05	1.80E+05	1.73E-05	6.37E-12	1.54E-06	6.61E-09	1.65E-05	1.74E-05	2.41E-06	2.70E-06	1.14E-06	0.00E+00	3.69E-08	1.42E-10	2.51E-21	1.70E-21	2.18E-44	6.45E-22	5.22E-35	1.84E-38	4.55E-34	4.78E-39	1.55E-34	8.55E-06	7.78E-35	8.93E-25	7.25E-17	4.27E-30	1.64E-37	5.18E-55	7.57E-53	4.77E-43	0.00E+00	2.58E-20	1.22E-08	1.83E-06	0.00E+00	0.00E+00	1.06E-06	1.04E-06	6.22E-21
3.27E-09	300	1.22E+19	0.00E+00	4.12E-06	6.76E+05	0.00E+00	1.12E-17	1.44E+05	1.84E-05	1.80E+05	1.77E-05	6.54E-12	1.59E-06	6.79E-09	1.69E-05	1.78E-05	2.47E-06	2.77E-06	1.17E-06	0.00E+00	3.79E-08	1.45E-10	2.65E-21	1.79E-21	2.36E-44	6.80E-22	5.65E-35	1.94E-38	4.80E-34	5.18E-39	1.67E-34	8.78E-06	8.42E-35	9.17E-25	7.45E-17	4.50E-30	1.77E-37	5.75E-55	8.20E-53	5.17E-43	0.00E+00	2.72E-20	1.25E-08	1.88E-06	0.00E+00	0.00E+00	1.09E-06	1.06E-06	6.56E-21
3.28E-09	300	1.22E+19	0.00E+00	4.23E-06	6.76E+05	0.00E+00	1.18E-17	1.44E+05	1.89E-05	1.80E+05	1.82E-05	6.72E-12	1.63E-06	6.97E-09	1.74E-05	1.83E-05	2.54E-06	2.84E-06	1.20E-06	0.00E+00	3.89E-08	1.49E-10	2.79E-21	1.89E-21	2.56E-44	7.17E-22	6.12E-35	2.05E-38	5.06E-34	5.61E-39	1.81E-34	9.02E-06	9.12E-35	9.42E-25	7.65E-17	4.75E-30	1.92E-37	6.38E-55	8.88E-53	5.60E-43	0.00E+00	2.87E-20	1.28E-08	1.93E-06	0.00E+00	0.00E+00	1.12E-06	1.09E-06	6.92E-21
3.29E-09	300	1.22E+19	0.00E+00	4.34E-06	6.76E+05	0.00E+00	1.25E-17	1.44E+05	1.94E-05	1.80E+05	1.87E-05	6.90E-12	1.67E-06	7.16E-09	1.78E-05	1.88E-05	2.61E-06	2.92E-06	1.23E-06	0.00E+00	3.99E-08	1.53E-10	2.94E-21	1.99E-21	2.77E-44	7.56E-22	6.63E-35	2.16E-38	5.33E-34	6.08E-39	1.96E-34	9.26E-06	9.88E-35	9.67E-25	7.86E-17	5.01E-30	2.08E-37	7.09E-55	9.62E-53	6.06E-43	0.00E+00	3.02E-20	1.32E-08	1.99E-06	0.00E+00	0.00E+00	1.15E-06	1.12E-06	7.29E-21
3.30E-09	300	1.22E+19	0.00E+00	4.46E-06	6.76E+05	0.00E+00	1.31E-17	1.44E+05	1.99E-05	1.80E+05	1.92E-05	7.09E-12	1.72E-06	7.35E-09	1.83E-05	1.93E-05	2.68E-06	3.00E-06	1.26E-06	0.00E+00	4.10E-08	1.57E-10	3.11E-21	2.10E-21	3.00E-44	7.98E-22	7.18E-35	2.28E-38	5.62E-34	6.58E-39	2.13E-34	9.51E-06	1.07E-34	9.93E-25	8.07E-17	5.28E-30	2.25E-37	7.87E-55	1.04E-52	6.57E-43	0.00E+00	3.19E-20	1.35E-08	2.04E-06	0.00E+00	0.00E+00	1.18E-06	1.15E-06	7.69E-21
3.31E-09	300	1.22E+19	0.00E+00	4.58E-06	6.76E+05	0.00E+00	1.38E-17	1.44E+05	2.05E-05	1.80E+05	1.97E-05	7.28E-12	1.76E-06	7.55E-09	1.88E-05	1.98E-05	2.75E-06	3.08E-06	1.30E-06	0.00E+00	4.21E-08	1.62E-10	3.27E-21	2.21E-21	3.25E-44	8.41E-22	7.77E-35	2.40E-38	5.93E-34	7.13E-39	2.30E-34	9.77E-06	1.16E-34	1.02E-24	8.29E-17	5.57E-30	2.44E-37	8.74E-55	1.13E-52	7.11E-43	0.00E+00	3.36E-20	1.39E-08	2.09E-06	0.00E+00	0.00E+00	1.21E-06	1.18E-06	8.11E-21
3.32E-09	300	1.22E+19	0.00E+00	4.70E-06	6.76E+05	0.00E+00	1.46E-17	1.44E+05	2.10E-05	1.80E+05	2.03E-05	7.48E-12	1.81E-06	7.76E-09	1.93E-05	2.03E-05	2.82E-06	3.16E-06	1.33E-06	0.00E+00	4.33E-08	1.66E-10	3.45E-21	2.33E-21	3.52E-44	8.87E-22	8.42E-35	2.53E-38	6.25E-34	7.72E-39	2.50E-34	1.00E-05	1.25E-34	1.05E-24	8.51E-17	5.88E-30	2.64E-37	9.71E-55	1.22E-52	7.71E-43	0.00E+00	3.54E-20	1.43E-08	2.15E-06	0.00E+00	0.00E+00	1.25E-06	1.22E-06	8.55E-21
3.33E-09	300	1.22E+19	0.00E+00	4.83E-06	6.76E+05	0.00E+00	1.54E-17	1.44E+05	2.16E-05	1.80E+05	2.08E-05	7.68E-12	1.86E-06	7.97E-09	1.99E-05	2.09E-05	2.90E-06	3.25E-06	1.37E-06	0.00E+00	4.44E-08	1.71E-10	3.64E-21	2.46E-21	3.81E-44	9.36E-22	9.12E-35	2.67E-38	6.60E-34	8.36E-39	2.70E-34	1.03E-05	1.36E-34	1.08E-24	8.74E-17	6.20E-30	2.86E-37	1.08E-54	1.32E-52	8.35E-43	0.00E+00	3.74E-20	1.47E-08	2.21E-06	0.00E+00	0.00E+00	1.28E-06	1.25E-06	9.02E-21
3.34E-09	300	1.22E+19	0.00E+00	4.96E-06	6.76E+05	0.00E+00	1.62E-17	1.44E+05	2.22E-05	1.80E+05	2.14E-05	7.89E-12	1.91E-06	8.18E-09	2.04E-05	2.15E-05	2.98E-06	3.33E-06	1.40E-06	0.00E+00	4.56E-08	1.75E-10	3.84E-21	2.59E-21	4.13E-44	9.87E-22	9.87E-35	2.82E-38	6.96E-34	9.05E-39	2.93E-34	1.06E-05	1.47E-34	1.10E-24	8.97E-17	6.54E-30	3.10E-37	1.20E-54	1.43E-52	9.04E-43	0.00E+00	3.94E-20	1.51E-08	2.27E-06	0.00E+00	0.00E+00	1.32E-06	1.28E-06	9.51E-21
3.35E-09	300	1.22E+19	0.00E+00	5.09E-06	6.76E+05	0.00E+00	1.71E-17	1.44E+05	2.28E-05	1.80E+05	2.19E-05	8.10E-12	1.96E-06	8.40E-09	2.09E-05	2.20E-05	3.06E-06	3.42E-06	1.44E-06	0.00E+00	4.68E-08	1.80E-10	4.05E-21	2.74E-21	4.47E-44	1.04E-21	1.07E-34	2.97E-38	7.34E-34	9.81E-39	3.17E-34	1.09E-05	1.59E-34	1.13E-24	9.21E-17	6.89E-30	3.36E-37	1.33E-54	1.55E-52	9.79E-43	0.00E+00	4.16E-20	1.55E-08	2.33E-06	0.00E+00	0.00E+00	1.35E-06	1.32E-06	1.00E-20
3.36E-09	300	1.22E+19	0.00E+00	5.23E-06	6.76E+05	0.00E+00	1.81E-17	1.44E+05	2.34E-05	1.80E+05	2.25E-05	8.32E-12	2.02E-06	8.63E-09	2.15E-05	2.26E-05	3.14E-06	3.52E-06	1.48E-06	0.00E+00	4.81E-08	1.85E-10	4.27E-21	2.89E-21	4.84E-44	1.10E-21	1.16E-34	3.13E-38	7.74E-34	1.06E-38	3.43E-34	1.12E-05	1.73E-34	1.17E-24	9.46E-17	7.27E-30	3.64E-37	1.48E-54	1.68E-52	1.06E-42	0.00E+00	4.38E-20	1.59E-08	2.39E-06	0.00E+00	0.00E+00	1.39E-06	1.35E-06	1.06E-20
3.37E-09	300	1.22E+19	0.00E+00	5.37E-06	6.76E+05	0.00E+00	1.91E-17	1.44E+05	2.40E-05	1.80E+05	2.31E-05	8.54E-12	2.07E-06	8.86E-09	2.21E-05	2.32E-05	3.23E-06	3.61E-06	1.52E-06	0.00E+00	4.94E-08	1.90E-10	4.50E-21	3.04E-21	5.24E-44	1.16E-21	1.25E-34	3.30E-38	8.16E-34	1.15E-38	3.72E-34	1.15E-05	1.87E-34	1.20E-24	9.72E-17	7.67E-30	3.94E-37	1.64E-54	1.82E-52	1.15E-42	0.00E+00	4.62E-20	1.63E-08	2.46E-06	0.00E+00	0.00E+00	1.42E-06	1.39E-06	1.12E-20
3.38E-09	300	1.22E+19	0.00E+00	5.51E-06	6.76E+05	0.00E+00	2.01E-17	1.44E+05	2.47E-05	1.80E+05	2.38E-05	8.77E-12	2.13E-06	9.10E-09	2.27E-05	2.39E-05	3.31E-06	3.71E-06	1.56E-06	0.00E+00	5.07E-08	1.95E-10	4.75E-21	3.21E-21	5.68E-44	1.22E-21	1.36E-34	3.48E-38	8.60E-34	1.25E-38	4.03E-34	1.18E-05	2.02E-34	1.23E-24	9.98E-17	8.09E-30	4.26E-37	1.83E-54	1.97E-52	1.24E-42	0.00E+00	4.87E-20	1.67E-08	2.52E-06	0.00E+00	0.00E+00	1.46E-06	1.43E-06	1.18E-20
3.39E-09	300	1.22E+19	0.00E+00	5.66E-06	6.76E+05	0.00E+00	2.12E-17	1.44E+05	2.53E-05	1.80E+05	2.44E-05	9.01E-12	2.18E-06	9.34E-09	2.33E-05	2.45E-05	3.40E-06	3.81E-06	1.60E-06	0.00E+00	5.21E-08	2.00E-10	5.01E-21	3.38E-21	6.15E-44	1.29E-21	1.47E-34	3.67E-38	9.07E-34	1.35E-38	4.36E-34	1.21E-05	2.19E-34	1.26E-24	1.02E-16	8.53E-30	4.62E-37	2.03E-54	2.13E-52	1.35E-42	0.00E+00	5.14E-20	1.72E-08	2.59E-06	0.00E+00	0.00E+00	1.50E-06	1.46E-06	1.24E-20
3.40E-09	300	1.22E+19	0.00E+00	5.81E-06	6.76E+05	0.00E+00	2.24E-17	1.44E+05	2.60E-05	1.80E+05	2.51E-05	9.25E-12	2.24E-06	9.59E-09	2.39E-05	2.52E-05	3.49E-06	3.91E-06	1.65E-06	0.00E+00	5.35E-08	2.05E-10	5.28E-21	3.57E-21	6.66E-44	1.36E-21	1.59E-34	3.87E-38	9.57E-34	1.46E-38	4.73E-34	1.24E-05	2.37E-34	1.30E-24	1.05E-16	9.00E-30	5.00E-37	2.25E-54	2.31E-52	1.46E-42	0.00E+00	5.42E-20	1.77E-08	2.66E-06	0.00E+00	0.00E+00	1.54E-06	1.50E-06	1.31E-20
3.41E-09	300	1.22E+19	0.00E+00	5.97E-06	6.76E+05	0.00E+00	2.36E-17	1.44E+05	2.67E-05	1.80E+05	2.57E-05	9.50E-12	2.30E-06	9.85E-09	2.45E-05	2.58E-05	3.59E-06	4.01E-06	1.69E-06	0.00E+00	5.49E-08	2.11E-10	5.57E-21	3.76E-21	7.21E-44	1.43E-21	1.73E-34	4.08E-38	1.01E-33	1.58E-38	5.12E-34	1.27E-05	2.57E-34	1.33E-24	1.08E-16	9.49E-30	5.42E-37	2.51E-54	2.50E-52	1.58E-42	0.00E+00	5.71E-20	1.81E-08	2.73E-06	0.00E+00	0.00E+00	1.58E-06	1.54E-06	1.38E-20
3.42E-09	300	1.22E+19	0.00E+00	6.13E-06	6.76E+05	0.00E+00	2.49E-17	1.44E+05	2.74E-05	1.80E+05	2.64E-05	9.76E-12	2.36E-06	1.01E-08	2.52E-05	2.65E-05	3.68E-06	4.12E-06	1.74E-06	0.00E+00	5.64E-08	2.17E-10	5.88E-21	3.97E-21	7.81E-44	1.51E-21	1.87E-34	4.31E-38	1.06E-33	1.71E-38	5.54E-34	1.31E-05	2.78E-34	1.37E-24	1.11E-16	1.00E-29	5.87E-37	2.78E-54	2.71E-52	1.71E-42	0.00E+00	6.03E-20	1.86E-08	2.80E-06	0.00E+00	0.00E+00	1.63E-06	1.59E-06	1.45E-20
3.43E-09	300	1.22E+19	0.00E+00	6.30E-06	6.76E+05	0.00E+00	2.62E-17	1.44E+05	2.82E-05	1.80E+05	2.71E-05	1.00E-11	2.43E-06	1.04E-08	2.59E-05	2.72E-05	3.78E-06	4.23E-06	1.78E-06	0.00E+00	5.79E-08	2.22E-10	6.20E-21	4.19E-21	8.46E-44	1.59E-21	2.02E-34	4.54E-38	1.12E-33	1.86E-38	6.00E-34	1.34E-05	3.02E-34	1.40E-24	1.14E-16	1.06E-29	6.35E-37	3.09E-54	2.93E-52	1.85E-42	0.00E+00	6.35E-20	1.91E-08	2.88E-06	0.00E+00	0.00E+00	1.67E-06	1.63E-06	1.53E-20
3.44E-09	300	1.22E+19	0.00E+00	6.47E-06	6.76E+05	0.00E+00	2.77E-17	1.44E+05	2.89E-05	1.80E+05	2.79E-05	1.03E-11	2.49E-06	1.07E-08	2.66E-05	2.80E-05	3.88E-06	4.35E-06	1.83E-06	0.00E+00	5.95E-08	2.28E-10	6.53E-21	4.42E-21	9.16E-44	1.68E-21	2.19E-34	4.79E-38	1.18E-33	2.01E-38	6.50E-34	1.38E-05	3.27E-34	1.44E-24	1.17E-16	1.11E-29	6.88E-37	3.44E-54	3.18E-52	2.01E-42	0.00E+00	6.70E-20	1.96E-08	2.96E-06	0.00E+00	0.00E+00	1.72E-06	1.67E-06	1.62E-20
3.45E-09	300	1.22E+19	0.00E+00	6.64E-06	6.76E+05	0.00E+00	2.92E-17	1.44E+05	2.97E-05	1.80E+05	2.86E-05	1.06E-11	2.56E-06	1.10E-08	2.73E-05	2.87E-05	3.99E-06	4.46E-06	1.88E-06	0.00E+00	6.11E-08	2.35E-10	6.89E-21	4.66E-21	9.92E-44	1.77E-21	2.37E-34	5.05E-38	1.25E-33	2.18E-38	7.04E-34	1.42E-05	3.54E-34	1.48E-24	1.20E-16	1.17E-29	7.45E-37	3.82E-54	3.44E-52	2.17E-42	0.00E+00	7.07E-20	2.02E-08	3.04E-06	0.00E+00	0.00E+00	1.76E-06	1.72E-06	1.71E-20
3.46E-09	300	1.22E+19	0.00E+00	6.82E-06	6.76E+05	0.00E+00	3.08E-17	1.44E+05	3.05E-05	1.80E+05	2.94E-05	1.09E-11	2.63E-06	1.13E-08	2.80E-05	2.95E-05	4.10E-06	4.58E-06	1.93E-06	0.00E+00	6.28E-08	2.41E-10	7.27E-21	4.91E-21	1.07E-43	1.87E-21	2.57E-34	5.32E-38	1.32E-33	2.36E-38	7.63E-34	1.45E-05	3.83E-34	1.52E-24	1.23E-16	1.24E-29	8.07E-37	4.25E-54	3.73E-52	2.36E-42	0.00E+00	7.45E-20	2.07E-08	3.12E-06	0.00E+00	0.00E+00	1.81E-06	1.76E-06	1.80E-20
3.47E-09	300	1.22E+19	0.00E+00	7.00E-06	6.76E+05	0.00E+00	3.25E-17	1.44E+05	3.13E-05	1.80E+05	3.02E-05	1.12E-11	2.70E-06	1.16E-08	2.88E-05	3.03E-05	4.21E-06	4.71E-06	1.98E-06	0.00E+00	6.44E-08	2.47E-10	7.66E-21	5.18E-21	1.16E-43	1.97E-21	2.78E-34	5.61E-38	1.39E-33	2.55E-38	8.26E-34	1.49E-05	4.15E-34	1.56E-24	1.27E-16	1.31E-29	8.74E-37	4.72E-54	4.03E-52	2.55E-42	0.00E+00	7.86E-20	2.13E-08	3.20E-06	0.00E+00	0.00E+00	1.86E-06	1.81E-06	1.90E-20
3.48E-09	300	1.22E+19	0.00E+00	7.19E-06	6.76E+05	0.00E+00	3.42E-17	1.44E+05	3.22E-05	1.80E+05	3.10E-05	1.15E-11	2.77E-06	1.19E-08	2.96E-05	3.11E-05	4.32E-06	4.83E-06	2.04E-06	0.00E+00	6.62E-08	2.54E-10	8.08E-21	5.46E-21	1.26E-43	2.08E-21	3.02E-34	5.92E-38	1.46E-33	2.76E-38	8.95E-34	1.53E-05	4.49E-34	1.61E-24	1.30E-16	1.38E-29	9.46E-37	5.25E-54	4.37E-52	2.76E-42	0.00E+00	8.29E-20	2.18E-08	3.29E-06	0.00E+00	0.00E+00	1.91E-06	1.86E-06	2.00E-20
3.49E-09	300	1.22E+19	0.00E+00	7.38E-06	6.76E+05	0.00E+00	3.61E-17	1.44E+05	3.30E-05	1.80E+05	3.18E-05	1.18E-11	2.85E-06	1.22E-08	3.04E-05	3.20E-05	4.44E-06	4.96E-06	2.09E-06	0.00E+00	6.80E-08	2.61E-10	8.52E-21	5.76E-21	1.37E-43	2.19E-21	3.27E-34	6.24E-38	1.54E-33	2.99E-38	9.69E-34	1.58E-05	4.86E-34	1.65E-24	1.34E-16	1.45E-29	1.02E-36	5.83E-54	4.73E-52	2.99E-42	0.00E+00	8.74E-20	2.24E-08	3.38E-06	0.00E+00	0.00E+00	1.96E-06	1.91E-06	2.11E-20
3.50E-09	300	1.22E+19	0.00E+00	7.58E-06	6.76E+05	0.00E+00	3.81E-17	1.44E+05	3.39E-05	1.80E+05	3.27E-05	1.21E-11	2.92E-06	1.25E-08	3.12E-05	3.28E-05	4.56E-06	5.10E-06	2.15E-06	0.00E+00	6.98E-08	2.68E-10	8.99E-21	6.07E-21	1.48E-43	2.31E-21	3.54E-34	6.58E-38	1.63E-33	3.24E-38	1.05E-33	1.62E-05	5.27E-34	1.69E-24	1.37E-16	1.53E-29	1.11E-36	6.48E-54	5.12E-52	3.24E-42	0.00E+00	9.21E-20	2.30E-08	3.47E-06	0.00E+00	0.00E+00	2.01E-06	1.96E-06	2.22E-20
3.51E-09	300	1.22E+19	0.00E+00	7.79E-06	6.76E+05	0.00E+00	4.02E-17	1.44E+05	3.48E-05	1.80E+05	3.36E-05	1.24E-11	3.00E-06	1.29E-08	3.20E-05	3.37E-05	4.68E-06	5.23E-06	2.21E-06	0.00E+00	7.17E-08	2.75E-10	9.48E-21	6.40E-21	1.60E-43	2.44E-21	3.83E-34	6.94E-38	1.72E-33	3.51E-38	1.14E-33	1.66E-05	5.70E-34	1.74E-24	1.41E-16	1.62E-29	1.20E-36	7.21E-54	5.55E-52	3.51E-42	0.00E+00	9.72E-20	2.36E-08	3.56E-06	0.00E+00	0.00E+00	2.07E-06	2.01E-06	2.35E-20
3.52E-09	300	1.22E+19	0.00E+00	7.99E-06	6.76E+05	0.00E+00	4.23E-17	1.44E+05	3.58E-05	1.80E+05	3.45E-05	1.27E-11	3.08E-06	1.32E-08	3.29E-05	3.46E-05	4.80E-06	5.38E-06	2.26E-06	0.00E+00	7.36E-08	2.83E-10	1.00E-20	6.75E-21	1.73E-43	2.57E-21	4.15E-34	7.32E-38	1.81E-33	3.80E-38	1.23E-33	1.71E-05	6.18E-34	1.79E-24	1.45E-16	1.70E-29	1.30E-36	8.01E-54	6.01E-52	3.80E-42	0.00E+00	1.02E-19	2.43E-08	3.66E-06	0.00E+00	0.00E+00	2.12E-06	2.07E-06	2.47E-20
3.53E-09	300	1.22E+19	0.00E+00	8.21E-06	6.76E+05	0.00E+00	4.47E-17	1.44E+05	3.67E-05	1.80E+05	3.54E-05	1.31E-11	3.17E-06	1.36E-08	3.38E-05	3.55E-05	4.93E-06	5.52E-06	2.33E-06	0.00E+00	7.56E-08	2.90E-10	1.05E-20	7.12E-21	1.88E-43	2.71E-21	4.49E-34	7.72E-38	1.91E-33	4.12E-38	1.33E-33	1.75E-05	6.69E-34	1.83E-24	1.49E-16	1.80E-29	1.41E-36	8.90E-54	6.50E-52	4.12E-42	0.00E+00	1.08E-19	2.49E-08	3.75E-06	0.00E+00	0.00E+00	2.18E-06	2.12E-06	2.61E-20
3.54E-09	300	1.22E+19	0.00E+00	8.43E-06	6.76E+05	0.00E+00	4.71E-17	1.44E+05	3.77E-05	1.80E+05	3.63E-05	1.34E-11	3.25E-06	1.39E-08	3.47E-05	3.65E-05	5.07E-06	5.67E-06	2.39E-06	0.00E+00	7.76E-08	2.98E-10	1.11E-20	7.51E-21	2.03E-43	2.86E-21	4.86E-34	8.14E-38	2.01E-33	4.46E-38	1.44E-33	1.80E-05	7.24E-34	1.88E-24	1.53E-16	1.89E-29	1.53E-36	9.90E-54	7.04E-52	4.46E-42	0.00E+00	1.14E-19	2.56E-08	3.86E-06	0.00E+00	0.00E+00	2.24E-06	2.18E-06	2.75E-20
3.55E-09	300	1.22E+19	0.00E+00	8.66E-06	6.76E+05	0.00E+00	4.97E-17	1.44E+05	3.87E-05	1.80E+05	3.73E-05	1.38E-11	3.34E-06	1.43E-08	3.56E-05	3.75E-05	5.20E-06	5.82E-06	2.45E-06	0.00E+00	7.97E-08	3.06E-10	1.17E-20	7.92E-21	2.20E-43	3.01E-21	5.27E-34	8.58E-38	2.12E-33	4.83E-38	1.56E-33	1.85E-05	7.85E-34	1.94E-24	1.57E-16	2.00E-29	1.65E-36	1.10E-53	7.62E-52	4.83E-42	0.00E+00	1.20E-19	2.63E-08	3.96E-06	0.00E+00	0.00E+00	2.30E-06	2.24E-06	2.90E-20
3.56E-09	300	1.22E+19	0.00E+00	8.89E-06	6.76E+05	0.00E+00	5.24E-17	1.44E+05	3.98E-05	1.80E+05	3.83E-05	1.42E-11	3.43E-06	1.47E-08	3.66E-05	3.85E-05	5.34E-06	5.98E-06	2.52E-06	0.00E+00	8.18E-08	3.14E-10	1.24E-20	8.35E-21	2.39E-43	3.18E-21	5.71E-34	9.05E-38	2.24E-33	5.23E-38	1.69E-33	1.90E-05	8.50E-34	1.99E-24	1.61E-16	2.11E-29	1.79E-36	1.22E-53	8.25E-52	5.23E-42	0.00E+00	1.27E-19	2.70E-08	4.07E-06	0.00E+00	0.00E+00	2.36E-06	2.30E-06	3.06E-20
3.57E-09	300	1.22E+19	0.00E+00	9.13E-06	6.76E+05	0.00E+00	5.52E-17	1.44E+05	4.09E-05	1.80E+05	3.93E-05	1.46E-11	3.52E-06	1.51E-08	3.75E-05	3.95E-05	5.49E-06	6.14E-06	2.59E-06	0.00E+00	8.41E-08	3.23E-10	1.30E-20	8.81E-21	2.58E-43	3.35E-21	6.18E-34	9.55E-38	2.36E-33	5.66E-38	1.83E-33	1.95E-05	9.20E-34	2.04E-24	1.65E-16	2.22E-29	1.94E-36	1.36E-53	8.94E-52	5.66E-42	0.00E+00	1.34E-19	2.77E-08	4.18E-06	0.00E+00	0.00E+00	2.42E-06	2.36E-06	3.23E-20
3.58E-09	300	1.22E+19	0.00E+00	9.38E-06	6.76E+05	0.00E+00	5.83E-17	1.44E+05	4.20E-05	1.80E+05	4.04E-05	1.49E-11	3.61E-06	1.55E-08	3.86E-05	4.06E-05	5.63E-06	6.30E-06	2.66E-06	0.00E+00	8.63E-08	3.31E-10	1.37E-20	9.29E-21	2.80E-43	3.54E-21	6.69E-34	1.01E-37	2.49E-33	6.13E-38	1.99E-33	2.00E-05	9.96E-34	2.10E-24	1.70E-16	2.34E-29	2.10E-36	1.51E-53	9.68E-52	6.14E-42	0.00E+00	1.41E-19	2.85E-08	4.29E-06	0.00E+00	0.00E+00	2.49E-06	2.42E-06	3.40E-20
3.59E-09	300	1.22E+19	0.00E+00	9.63E-06	6.76E+05	0.00E+00	6.14E-17	1.44E+05	4.31E-05	1.80E+05	4.15E-05	1.54E-11	3.71E-06	1.59E-08	3.96E-05	4.17E-05	5.78E-06	6.47E-06	2.73E-06	0.00E+00	8.86E-08	3.40E-10	1.45E-20	9.80E-21	3.03E-43	3.73E-21	7.25E-34	1.06E-37	2.63E-33	6.64E-38	2.15E-33	2.05E-05	1.08E-33	2.15E-24	1.74E-16	2.47E-29	2.27E-36	1.68E-53	1.05E-51	6.64E-42	0.00E+00	1.49E-19	2.92E-08	4.40E-06	0.00E+00	0.00E+00	2.55E-06	2.49E-06	3.59E-20
3.60E-09	300	1.22E+19	0.00E+00	9.89E-06	6.76E+05	0.00E+00	6.48E-17	1.44E+05	4.42E-05	1.80E+05	4.26E-05	1.58E-11	3.81E-06	1.63E-08	4.07E-05	4.28E-05	5.94E-06	6.65E-06	2.80E-06	0.00E+00	9.10E-08	3.49E-10	1.53E-20	1.03E-20	3.28E-43	3.93E-21	7.85E-34	1.12E-37	2.77E-33	7.19E-38	2.33E-33	2.11E-05	1.17E-33	2.21E-24	1.79E-16	2.61E-29	2.46E-36	1.87E-53	1.13E-51	7.20E-42	0.00E+00	1.57E-19	3.00E-08	4.52E-06	0.00E+00	0.00E+00	2.62E-06	2.56E-06	3.78E-20
3.61E-09	300	1.22E+19	0.00E+00	1.02E-05	6.76E+05	0.00E+00	6.83E-17	1.44E+05	4.54E-05	1.80E+05	4.38E-05	1.62E-11	3.91E-06	1.68E-08	4.18E-05	4.39E-05	6.10E-06	6.83E-06	2.88E-06	0.00E+00	9.35E-08	3.59E-10	1.61E-20	1.09E-20	3.55E-43	4.15E-21	8.50E-34	1.18E-37	2.92E-33	7.79E-38	2.52E-33	2.17E-05	1.27E-33	2.27E-24	1.84E-16	2.75E-29	2.67E-36	2.08E-53	1.23E-51	7.79E-42	0.00E+00	1.65E-19	3.08E-08	4.64E-06	0.00E+00	0.00E+00	2.69E-06	2.63E-06	3.99E-20
3.62E-09	300	1.22E+19	0.00E+00	1.04E-05	6.76E+05	0.00E+00	7.21E-17	1.44E+05	4.67E-05	1.80E+05	4.49E-05	1.66E-11	4.02E-06	1.72E-08	4.29E-05	4.51E-05	6.26E-06	7.01E-06	2.95E-06	0.00E+00	9.60E-08	3.69E-10	1.70E-20	1.15E-20	3.85E-43	4.37E-21	9.20E-34	1.24E-37	3.08E-33	8.44E-38	2.73E-33	2.22E-05	1.37E-33	2.33E-24	1.89E-16	2.90E-29	2.89E-36	2.31E-53	1.33E-51	8.44E-42	0.00E+00	1.74E-19	3.17E-08	4.77E-06	0.00E+00	0.00E+00	2.77E-06	2.70E-06	4.21E-20
3.63E-09	300	1.22E+19	0.00E+00	1.07E-05	6.76E+05	0.00E+00	7.60E-17	1.44E+05	4.79E-05	1.80E+05	4.61E-05	1.71E-11	4.13E-06	1.77E-08	4.40E-05	4.63E-05	6.43E-06	7.20E-06	3.03E-06	0.00E+00	9.86E-08	3.78E-10	1.79E-20	1.21E-20	4.17E-43	4.61E-21	9.97E-34	1.31E-37	3.25E-33	9.14E-38	2.96E-33	2.28E-05	1.48E-33	2.40E-24	1.94E-16	3.06E-29	3.13E-36	2.56E-53	1.44E-51	9.14E-42	0.00E+00	1.84E-19	3.25E-08	4.90E-06	0.00E+00	0.00E+00	2.84E-06	2.77E-06	4.44E-20
3.64E-09	300	1.22E+19	0.00E+00	1.10E-05	6.76E+05	0.00E+00	8.02E-17	1.44E+05	4.92E-05	1.80E+05	4.74E-05	1.75E-11	4.24E-06	1.82E-08	4.52E-05	4.76E-05	6.61E-06	7.39E-06	3.11E-06	0.00E+00	1.01E-07	3.89E-10	1.89E-20	1.28E-20	4.51E-43	4.86E-21	1.08E-33	1.38E-37	3.42E-33	9.89E-38	3.20E-33	2.35E-05	1.61E-33	2.46E-24	1.99E-16	3.23E-29	3.39E-36	2.85E-53	1.56E-51	9.90E-42	0.00E+00	1.94E-19	3.34E-08	5.03E-06	0.00E+00	0.00E+00	2.92E-06	2.84E-06	4.68E-20
3.65E-09	300	1.22E+19	0.00E+00	1.13E-05	6.76E+05	0.00E+00	8.45E-17	1.44E+05	5.05E-05	1.80E+05	4.87E-05	1.80E-11	4.35E-06	1.86E-08	4.64E-05	4.89E-05	6.78E-06	7.59E-06	3.20E-06	0.00E+00	1.04E-07	3.99E-10	1.99E-20	1.35E-20	4.89E-43	5.13E-21	1.17E-33	1.46E-37	3.61E-33	1.07E-37	3.47E-33	2.41E-05	1.74E-33	2.53E-24	2.04E-16	3.40E-29	3.67E-36	3.17E-53	1.69E-51	1.07E-41	0.00E+00	2.04E-19	3.43E-08	5.16E-06	0.00E+00	0.00E+00	3.00E-06	2.92E-06	4.93E-20
3.66E-09	300	1.22E+19	0.00E+00	1.16E-05	6.76E+05	0.00E+00	8.92E-17	1.44E+05	5.19E-05	1.80E+05	5.00E-05	1.85E-11	4.47E-06	1.91E-08	4.77E-05	5.02E-05	6.97E-06	7.80E-06	3.28E-06	0.00E+00	1.07E-07	4.10E-10	2.10E-20	1.42E-20	5.29E-43	5.41E-21	1.27E-33	1.54E-37	3.81E-33	1.16E-37	3.76E-33	2.47E-05	1.88E-33	2.60E-24	2.10E-16	3.59E-29	3.97E-36	3.52E-53	1.83E-51	1.16E-41	0.00E+00	2.15E-19	3.52E-08	5.30E-06	0.00E+00	0.00E+00	3.08E-06	3.00E-06	5.20E-20
3.67E-09	300	1.22E+19	0.00E+00	1.19E-05	6.76E+05	0.00E+00	9.40E-17	1.44E+05	5.33E-05	1.80E+05	5.13E-05	1.90E-11	4.59E-06	1.97E-08	4.90E-05	5.15E-05	7.15E-06	8.01E-06	3.37E-06	0.00E+00	1.10E-07	4.21E-10	2.22E-20	1.50E-20	5.73E-43	5.70E-21	1.37E-33	1.62E-37	4.02E-33	1.26E-37	4.07E-33	2.54E-05	2.04E-33	2.67E-24	2.16E-16	3.78E-29	4.30E-36	3.92E-53	1.98E-51	1.26E-41	0.00E+00	2.27E-19	3.61E-08	5.45E-06	0.00E+00	0.00E+00	3.16E-06	3.08E-06	5.48E-20
3.68E-09	300	1.22E+19	0.00E+00	1.22E-05	6.76E+05	0.00E+00	9.92E-17	1.44E+05	5.47E-05	1.80E+05	5.27E-05	1.95E-11	4.71E-06	2.02E-08	5.03E-05	5.29E-05	7.35E-06	8.22E-06	3.46E-06	0.00E+00	1.13E-07	4.32E-10	2.34E-20	1.58E-20	6.21E-43	6.02E-21	1.48E-33	1.71E-37	4.23E-33	1.36E-37	4.41E-33	2.61E-05	2.21E-33	2.74E-24	2.21E-16	3.99E-29	4.66E-36	4.35E-53	2.14E-51	1.36E-41	0.00E+00	2.40E-19	3.71E-08	5.59E-06	0.00E+00	0.00E+00	3.24E-06	3.16E-06	5.78E-20
3.69E-09	300	1.22E+19	0.00E+00	1.26E-05	6.76E+05	0.00E+00	1.05E-16	1.44E+05	5.62E-05	1.80E+05	5.41E-05	2.00E-11	4.84E-06	2.07E-08	5.16E-05	5.43E-05	7.54E-06	8.44E-06	3.56E-06	0.00E+00	1.16E-07	4.44E-10	2.47E-20	1.67E-20	6.72E-43	6.34E-21	1.61E-33	1.80E-37	4.47E-33	1.47E-37	4.78E-33	2.68E-05	2.39E-33	2.81E-24	2.27E-16	4.21E-29	5.04E-36	4.84E-53	2.32E-51	1.48E-41	0.00E+00	2.53E-19	3.81E-08	5.74E-06	0.00E+00	0.00E+00	3.33E-06	3.25E-06	6.10E-20
3.70E-09	300	1.22E+19	0.00E+00	1.29E-05	6.76E+05	0.00E+00	1.10E-16	1.44E+05	5.77E-05	1.80E+05	5.56E-05	2.06E-11	4.97E-06	2.13E-08	5.30E-05	5.58E-05	7.75E-06	8.67E-06	3.65E-06	0.00E+00	1.19E-07	4.56E-10	2.60E-20	1.76E-20	7.28E-43	6.69E-21	1.74E-33	1.90E-37	4.71E-33	1.60E-37	5.17E-33	2.75E-05	2.59E-33	2.89E-24	2.33E-16	4.44E-29	5.46E-36	5.38E-53	2.51E-51	1.60E-41	0.00E+00	2.66E-19	3.91E-08	5.90E-06	0.00E+00	0.00E+00	3.42E-06	3.33E-06	6.43E-20
3.71E-09	300	1.22E+19	0.00E+00	1.32E-05	6.76E+05	0.00E+00	1.16E-16	1.44E+05	5.92E-05	1.80E+05	5.71E-05	2.11E-11	5.11E-06	2.19E-08	5.44E-05	5.73E-05	7.96E-06	8.90E-06	3.75E-06	0.00E+00	1.22E-07	4.68E-10	2.74E-20	1.85E-20	7.88E-43	7.05E-21	1.89E-33	2.01E-37	4.97E-33	1.73E-37	5.60E-33	2.82E-05	2.81E-33	2.97E-24	2.40E-16	4.68E-29	5.92E-36	5.98E-53	2.72E-51	1.73E-41	0.00E+00	2.81E-19	4.02E-08	6.06E-06	0.00E+00	0.00E+00	3.51E-06	3.42E-06	6.78E-20
3.72E-09	300	1.22E+19	0.00E+00	1.36E-05	6.76E+05	0.00E+00	1.23E-16	1.44E+05	6.08E-05	1.80E+05	5.86E-05	2.17E-11	5.24E-06	2.25E-08	5.59E-05	5.88E-05	8.17E-06	9.14E-06	3.85E-06	0.00E+00	1.25E-07	4.81E-10	2.89E-20	1.95E-20	8.54E-43	7.44E-21	2.04E-33	2.12E-37	5.24E-33	1.87E-37	6.07E-33	2.90E-05	3.04E-33	3.05E-24	2.46E-16	4.94E-29	6.41E-36	6.65E-53	2.94E-51	1.87E-41	0.00E+00	2.96E-19	4.13E-08	6.22E-06	0.00E+00	0.00E+00	3.61E-06	3.52E-06	7.15E-20
3.73E-09	300	1.22E+19	0.00E+00	1.40E-05	6.76E+05	0.00E+00	1.29E-16	1.44E+05	6.25E-05	1.80E+05	6.02E-05	2.23E-11	5.38E-06	2.31E-08	5.74E-05	6.04E-05	8.39E-06	9.39E-06	3.95E-06	0.00E+00	1.29E-07	4.94E-10	3.05E-20	2.06E-20	9.25E-43	7.85E-21	2.21E-33	2.23E-37	5.52E-33	2.03E-37	6.57E-33	2.98E-05	3.29E-33	3.13E-24	2.53E-16	5.21E-29	6.94E-36	7.39E-53	3.19E-51	2.03E-41	0.00E+00	3.12E-19	4.24E-08	6.39E-06	0.00E+00	0.00E+00	3.70E-06	3.61E-06	7.54E-20
3.74E-09	300	1.22E+19	0.00E+00	1.43E-05	6.76E+05	0.00E+00	1.36E-16	1.44E+05	6.42E-05	1.80E+05	6.18E-05	2.29E-11	5.53E-06	2.37E-08	5.90E-05	6.20E-05	8.61E-06	9.64E-06	4.06E-06	0.00E+00	1.32E-07	5.07E-10	3.22E-20	2.17E-20	1.00E-42	8.27E-21	2.39E-33	2.35E-37	5.82E-33	2.19E-37	7.11E-33	3.06E-05	3.57E-33	3.22E-24	2.60E-16	5.49E-29	7.51E-36	8.21E-53	3.45E-51	2.20E-41	0.00E+00	3.29E-19	4.35E-08	6.56E-06	0.00E+00	0.00E+00	3.80E-06	3.71E-06	7.95E-20
3.75E-09	300	1.22E+19	0.00E+00	1.47E-05	6.76E+05	0.00E+00	1.44E-16	1.44E+05	6.59E-05	1.80E+05	6.35E-05	2.35E-11	5.68E-06	2.43E-08	6.05E-05	6.37E-05	8.85E-06	9.90E-06	4.17E-06	0.00E+00	1.36E-07	5.21E-10	3.39E-20	2.29E-20	1.08E-42	8.73E-21	2.59E-33	2.48E-37	6.14E-33	2.38E-37	7.71E-33	3.14E-05	3.86E-33	3.30E-24	2.67E-16	5.79E-29	8.14E-36	9.13E-53	3.73E-51	2.38E-41	0.00E+00	3.47E-19	4.47E-08	6.73E-06	0.00E+00	0.00E+00	3.91E-06	3.81E-06	8.39E-20
3.76E-09	300	1.22E+19	0.00E+00	1.51E-05	6.76E+05	0.00E+00	1.52E-16	1.44E+05	6.76E-05	1.80E+05	6.52E-05	2.41E-11	5.83E-06	2.50E-08	6.22E-05	6.54E-05	9.08E-06	1.02E-05	4.28E-06	0.00E+00	1.39E-07	5.35E-10	3.58E-20	2.42E-20	1.17E-42	9.20E-21	2.81E-33	2.62E-37	6.48E-33	2.57E-37	8.35E-33	3.23E-05	4.18E-33	3.39E-24	2.74E-16	6.11E-29	8.81E-36	1.02E-52	4.04E-51	2.58E-41	0.00E+00	3.66E-19	4.59E-08	6.91E-06	0.00E+00	0.00E+00	4.01E-06	3.91E-06	8.84E-20
3.77E-09	300	1.22E+19	0.00E+00	1.55E-05	6.76E+05	0.00E+00	1.60E-16	1.44E+05	6.95E-05	1.80E+05	6.69E-05	2.48E-11	5.99E-06	2.56E-08	6.38E-05	6.72E-05	9.33E-06	1.04E-05	4.40E-06	0.00E+00	1.43E-07	5.49E-10	3.77E-20	2.55E-20	1.27E-42	9.70E-21	3.04E-33	2.76E-37	6.83E-33	2.79E-37	9.04E-33	3.31E-05	4.53E-33	3.49E-24	2.81E-16	6.44E-29	9.54E-36	1.13E-52	4.37E-51	2.79E-41	0.00E+00	3.86E-19	4.71E-08	7.10E-06	0.00E+00	0.00E+00	4.12E-06	4.01E-06	9.33E-20
3.78E-09	300	1.22E+19	0.00E+00	1.59E-05	6.76E+05	0.00E+00	1.69E-16	1.44E+05	7.13E-05	1.80E+05	6.87E-05	2.55E-11	6.15E-06	2.63E-08	6.56E-05	6.90E-05	9.58E-06	1.07E-05	4.52E-06	0.00E+00	1.47E-07	5.64E-10	3.98E-20	2.69E-20	1.38E-42	1.02E-20	3.29E-33	2.91E-37	7.20E-33	3.02E-37	9.79E-33	3.40E-05	4.90E-33	3.58E-24	2.89E-16	6.79E-29	1.03E-35	1.25E-52	4.74E-51	3.02E-41	0.00E+00	4.07E-19	4.84E-08	7.29E-06	0.00E+00	0.00E+00	4.23E-06	4.12E-06	9.84E-20
3.79E-09	300	1.22E+19	0.00E+00	1.64E-05	6.76E+05	0.00E+00	1.78E-16	1.44E+05	7.33E-05	1.80E+05	7.06E-05	2.61E-11	6.31E-06	2.70E-08	6.73E-05	7.08E-05	9.84E-06	1.10E-05	4.64E-06	0.00E+00	1.51E-07	5.79E-10	4.19E-20	2.83E-20	1.49E-42	1.08E-20	3.57E-33	3.07E-37	7.59E-33	3.27E-37	1.06E-32	3.49E-05	5.31E-33	3.68E-24	2.96E-16	7.16E-29	1.12E-35	1.39E-52	5.13E-51	3.28E-41	0.00E+00	4.30E-19	4.97E-08	7.49E-06	0.00E+00	0.00E+00	4.34E-06	4.23E-06	1.04E-19
3.80E-09	300	1.22E+19	0.00E+00	1.68E-05	6.76E+05	0.00E+00	1.88E-16	1.44E+05	7.52E-05	1.80E+05	7.25E-05	2.68E-11	6.48E-06	2.78E-08	6.91E-05	7.28E-05	1.01E-05	1.13E-05	4.76E-06	0.00E+00	1.55E-07	5.94E-10	4.42E-20	2.99E-20	1.62E-42	1.14E-20	3.86E-33	3.24E-37	8.01E-33	3.54E-37	1.15E-32	3.59E-05	5.75E-33	3.78E-24	3.04E-16	7.56E-29	1.21E-35	1.55E-52	5.55E-51	3.55E-41	0.00E+00	4.53E-19	5.10E-08	7.69E-06	0.00E+00	0.00E+00	4.46E-06	4.35E-06	1.09E-19
3.81E-09	300	1.22E+19	0.00E+00	1.73E-05	6.76E+05	0.00E+00	1.98E-16	1.44E+05	7.73E-05	1.80E+05	7.44E-05	2.76E-11	6.66E-06	2.85E-08	7.10E-05	7.47E-05	1.04E-05	1.16E-05	4.89E-06	0.00E+00	1.59E-07	6.10E-10	4.66E-20	3.15E-20	1.75E-42	1.20E-20	4.18E-33	3.41E-37	8.44E-33	3.83E-37	1.24E-32	3.68E-05	6.23E-33	3.88E-24	3.13E-16	7.97E-29	1.31E-35	1.72E-52	6.01E-51	3.84E-41	0.00E+00	4.78E-19	5.24E-08	7.90E-06	0.00E+00	0.00E+00	4.58E-06	4.46E-06	1.15E-19
3.82E-09	300	1.22E+19	0.00E+00	1.77E-05	6.76E+05	0.00E+00	2.09E-16	1.44E+05	7.93E-05	1.80E+05	7.64E-05	2.83E-11	6.84E-06	2.93E-08	7.29E-05	7.67E-05	1.07E-05	1.19E-05	5.02E-06	0.00E+00	1.63E-07	6.27E-10	4.92E-20	3.32E-20	1.89E-42	1.27E-20	4.53E-33	3.60E-37	8.91E-33	4.15E-37	1.35E-32	3.78E-05	6.74E-33	3.99E-24	3.21E-16	8.40E-29	1.42E-35	1.92E-52	6.50E-51	4.16E-41	0.00E+00	5.04E-19	5.38E-08	8.11E-06	0.00E+00	0.00E+00	4.70E-06	4.58E-06	1.22E-19
3.83E-09	300	1.22E+19	0.00E+00	1.82E-05	6.76E+05	0.00E+00	2.20E-16	1.44E+05	8.15E-05	1.80E+05	7.85E-05	2.91E-11	7.02E-06	3.01E-08	7.49E-05	7.88E-05	1.09E-05	1.22E-05	5.16E-06	0.00E+00	1.68E-07	6.44E-10	5.19E-20	3.51E-20	2.05E-42	1.33E-20	4.91E-33	3.80E-37	9.39E-33	4.50E-37	1.46E-32	3.88E-05	7.30E-33	4.10E-24	3.30E-16	8.86E-29	1.54E-35	2.13E-52	7.04E-51	4.51E-41	0.00E+00	5.31E-19	5.53E-08	8.33E-06	0.00E+00	0.00E+00	4.83E-06	4.71E-06	1.28E-19
3.84E-09	300	1.22E+19	0.00E+00	1.87E-05	6.76E+05	0.00E+00	2.32E-16	1.44E+05	8.37E-05	1.80E+05	8.06E-05	2.99E-11	7.21E-06	3.09E-08	7.69E-05	8.09E-05	1.12E-05	1.26E-05	5.30E-06	0.00E+00	1.72E-07	6.61E-10	5.47E-20	3.70E-20	2.22E-42	1.41E-20	5.31E-33	4.00E-37	9.90E-33	4.87E-37	1.58E-32	3.99E-05	7.91E-33	4.21E-24	3.39E-16	9.35E-29	1.67E-35	2.37E-52	7.62E-51	4.88E-41	0.00E+00	5.60E-19	5.68E-08	8.55E-06	0.00E+00	0.00E+00	4.96E-06	4.83E-06	1.35E-19
3.85E-09	300	1.22E+19	0.00E+00	1.92E-05	6.76E+05	0.00E+00	2.45E-16	1.44E+05	8.59E-05	1.80E+05	8.27E-05	3.07E-11	7.40E-06	3.17E-08	7.90E-05	8.31E-05	1.15E-05	1.29E-05	5.44E-06	0.00E+00	1.77E-07	6.79E-10	5.77E-20	3.90E-20	2.41E-42	1.48E-20	5.75E-33	4.22E-37	1.04E-32	5.27E-37	1.71E-32	4.10E-05	8.56E-33	4.32E-24	3.48E-16	9.86E-29	1.80E-35	2.63E-52	8.25E-51	5.29E-41	0.00E+00	5.91E-19	5.83E-08	8.78E-06	0.00E+00	0.00E+00	5.09E-06	4.96E-06	1.43E-19
3.86E-09	300	1.22E+19	0.00E+00	1.97E-05	6.76E+05	0.00E+00	2.58E-16	1.44E+05	8.82E-05	1.80E+05	8.50E-05	3.15E-11	7.60E-06	3.26E-08	8.11E-05	8.53E-05	1.18E-05	1.33E-05	5.59E-06	0.00E+00	1.82E-07	6.97E-10	6.08E-20	4.11E-20	2.61E-42	1.57E-20	6.23E-33	4.45E-37	1.10E-32	5.71E-37	1.85E-32	4.21E-05	9.27E-33	4.44E-24	3.57E-16	1.04E-28	1.95E-35	2.92E-52	8.93E-51	5.73E-41	0.00E+00	6.23E-19	5.99E-08	9.02E-06	0.00E+00	0.00E+00	5.23E-06	5.10E-06	1.50E-19
3.87E-09	300	1.22E+19	0.00E+00	2.02E-05	6.76E+05	0.00E+00	2.72E-16	1.44E+05	9.06E-05	1.80E+05	8.73E-05	3.23E-11	7.81E-06	3.34E-08	8.33E-05	8.76E-05	1.22E-05	1.36E-05	5.74E-06	0.00E+00	1.86E-07	7.16E-10	6.41E-20	4.33E-20	2.82E-42	1.65E-20	6.75E-33	4.69E-37	1.16E-32	6.18E-37	2.01E-32	4.32E-05	1.00E-32	4.56E-24	3.67E-16	1.10E-28	2.12E-35	3.25E-52	9.66E-51	6.20E-41	0.00E+00	6.57E-19	6.15E-08	9.26E-06	0.00E+00	0.00E+00	5.37E-06	5.23E-06	1.59E-19
3.88E-09	300	1.22E+19	0.00E+00	2.08E-05	6.76E+05	0.00E+00	2.87E-16	1.44E+05	9.30E-05	1.80E+05	8.96E-05	3.32E-11	8.02E-06	3.43E-08	8.55E-05	9.00E-05	1.25E-05	1.40E-05	5.89E-06	0.00E+00	1.91E-07	7.35E-10	6.76E-20	4.57E-20	3.06E-42	1.74E-20	7.31E-33	4.95E-37	1.22E-32	6.70E-37	2.17E-32	4.44E-05	1.09E-32	4.69E-24	3.76E-16	1.16E-28	2.29E-35	3.61E-52	1.05E-50	6.72E-41	0.00E+00	6.93E-19	6.31E-08	9.51E-06	0.00E+00	0.00E+00	5.52E-06	5.38E-06	1.67E-19
3.89E-09	300	1.22E+19	0.00E+00	2.13E-05	6.76E+05	0.00E+00	3.03E-16	1.44E+05	9.55E-05	1.80E+05	9.20E-05	3.41E-11	8.23E-06	3.53E-08	8.78E-05	9.24E-05	1.28E-05	1.44E-05	6.05E-06	0.00E+00	1.97E-07	7.55E-10	7.13E-20	4.82E-20	3.31E-42	1.84E-20	7.91E-33	5.22E-37	1.29E-32	7.25E-37	2.35E-32	4.55E-05	1.18E-32	4.81E-24	3.87E-16	1.22E-28	2.48E-35	4.02E-52	1.13E-50	7.27E-41	0.00E+00	7.31E-19	6.48E-08	9.76E-06	0.00E+00	0.00E+00	5.66E-06	5.52E-06	1.76E-19
3.90E-09	300	1.22E+19	0.00E+00	2.19E-05	6.76E+05	0.00E+00	3.19E-16	1.44E+05	9.81E-05	1.80E+05	9.45E-05	3.50E-11	8.46E-06	3.62E-08	9.02E-05	9.49E-05	1.32E-05	1.47E-05	6.21E-06	0.00E+00	2.02E-07	7.75E-10	7.52E-20	5.08E-20	3.58E-42	1.94E-20	8.57E-33	5.50E-37	1.36E-32	7.85E-37	2.55E-32	4.68E-05	1.28E-32	4.94E-24	3.97E-16	1.29E-28	2.69E-35	4.46E-52	1.23E-50	7.88E-41	0.00E+00	7.70E-19	6.66E-08	1.00E-05	0.00E+00	0.00E+00	5.82E-06	5.67E-06	1.86E-19
3.91E-09	300	1.22E+19	0.00E+00	2.25E-05	6.76E+05	0.00E+00	3.37E-16	1.44E+05	1.01E-04	1.80E+05	9.70E-05	3.60E-11	8.68E-06	3.72E-08	9.26E-05	9.74E-05	1.35E-05	1.51E-05	6.38E-06	0.00E+00	2.07E-07	7.96E-10	7.93E-20	5.36E-20	3.88E-42	2.04E-20	9.28E-33	5.80E-37	1.44E-32	8.50E-37	2.76E-32	4.80E-05	1.38E-32	5.08E-24	4.08E-16	1.36E-28	2.91E-35	4.96E-52	1.33E-50	8.53E-41	0.00E+00	8.12E-19	6.84E-08	1.03E-05	0.00E+00	0.00E+00	5.97E-06	5.82E-06	1.96E-19
3.92E-09	300	1.22E+19	0.00E+00	2.31E-05	6.76E+05	0.00E+00	3.55E-16	1.44E+05	1.03E-04	1.80E+05	9.96E-05	3.69E-11	8.92E-06	3.82E-08	9.51E-05	1.00E-04	1.39E-05	1.55E-05	6.55E-06	0.00E+00	2.13E-07	8.18E-10	8.36E-20	5.65E-20	4.20E-42	2.15E-20	1.00E-32	6.12E-37	1.51E-32	9.21E-37	2.99E-32	4.93E-05	1.50E-32	5.22E-24	4.19E-16	1.43E-28	3.15E-35	5.52E-52	1.44E-50	9.24E-41	0.00E+00	8.57E-19	7.02E-08	1.06E-05	0.00E+00	0.00E+00	6.13E-06	5.98E-06	2.07E-19
3.93E-09	300	1.22E+19	0.00E+00	2.37E-05	6.76E+05	0.00E+00	3.74E-16	1.44E+05	1.06E-04	1.80E+05	1.02E-04	3.79E-11	9.16E-06	3.92E-08	9.76E-05	1.03E-04	1.43E-05	1.60E-05	6.73E-06	0.00E+00	2.19E-07	8.40E-10	8.82E-20	5.96E-20	4.55E-42	2.27E-20	1.09E-32	6.45E-37	1.60E-32	9.97E-37	3.24E-32	5.06E-05	1.62E-32	5.36E-24	4.30E-16	1.51E-28	3.41E-35	6.13E-52	1.55E-50	1.00E-40	0.00E+00	9.03E-19	7.21E-08	1.09E-05	0.00E+00	0.00E+00	6.30E-06	6.14E-06	2.18E-19
3.94E-09	300	1.22E+19	0.00E+00	2.44E-05	6.76E+05	0.00E+00	3.95E-16	1.44E+05	1.09E-04	1.80E+05	1.05E-04	3.89E-11	9.40E-06	4.03E-08	1.00E-04	1.05E-04	1.46E-05	1.64E-05	6.91E-06	0.00E+00	2.25E-07	8.62E-10	9.30E-20	6.29E-20	4.93E-42	2.39E-20	1.18E-32	6.80E-37	1.68E-32	1.08E-36	3.51E-32	5.20E-05	1.75E-32	5.51E-24	4.41E-16	1.59E-28	3.70E-35	6.81E-52	1.68E-50	1.08E-40	0.00E+00	9.53E-19	7.40E-08	1.12E-05	0.00E+00	0.00E+00	6.47E-06	6.30E-06	2.30E-19
3.95E-09	300	1.22E+19	0.00E+00	2.50E-05	6.76E+05	0.00E+00	4.16E-16	1.44E+05	1.12E-04	1.80E+05	1.08E-04	4.00E-11	9.66E-06	4.14E-08	1.03E-04	1.08E-04	1.50E-05	1.68E-05	7.09E-06	0.00E+00	2.31E-07	8.85E-10	9.81E-20	6.63E-20	5.34E-42	2.52E-20	1.28E-32	7.18E-37	1.78E-32	1.17E-36	3.80E-32	5.34E-05	1.90E-32	5.66E-24	4.53E-16	1.68E-28	4.00E-35	7.57E-52	1.82E-50	1.17E-40	0.00E+00	1.00E-18	7.60E-08	1.14E-05	0.00E+00	0.00E+00	6.64E-06	6.47E-06	2.43E-19
3.96E-09	300	1.22E+19	0.00E+00	2.57E-05	6.76E+05	0.00E+00	4.39E-16	1.44E+05	1.15E-04	1.80E+05	1.11E-04	4.11E-11	9.92E-06	4.25E-08	1.06E-04	1.11E-04	1.54E-05	1.73E-05	7.28E-06	0.00E+00	2.37E-07	9.09E-10	1.03E-19	6.99E-20	5.78E-42	2.66E-20	1.38E-32	7.57E-37	1.87E-32	1.27E-36	4.11E-32	5.48E-05	2.06E-32	5.81E-24	4.66E-16	1.77E-28	4.33E-35	8.42E-52	1.97E-50	1.27E-40	0.00E+00	1.06E-18	7.81E-08	1.18E-05	0.00E+00	0.00E+00	6.82E-06	6.65E-06	2.56E-19
3.97E-09	300	1.22E+19	0.00E+00	2.64E-05	6.76E+05	0.00E+00	4.63E-16	1.44E+05	1.18E-04	1.80E+05	1.14E-04	4.22E-11	1.02E-05	4.36E-08	1.09E-04	1.14E-04	1.59E-05	1.78E-05	7.48E-06	0.00E+00	2.43E-07	9.34E-10	1.09E-19	7.37E-20	6.26E-42	2.81E-20	1.50E-32	7.98E-37	1.97E-32	1.37E-36	4.46E-32	5.63E-05	2.23E-32	5.97E-24	4.78E-16	1.87E-28	4.69E-35	9.36E-52	2.13E-50	1.38E-40	0.00E+00	1.12E-18	8.02E-08	1.21E-05	0.00E+00	0.00E+00	7.01E-06	6.83E-06	2.70E-19
3.98E-09	300	1.22E+19	0.00E+00	2.71E-05	6.76E+05	0.00E+00	4.88E-16	1.44E+05	1.21E-04	1.80E+05	1.17E-04	4.33E-11	1.05E-05	4.48E-08	1.11E-04	1.17E-04	1.63E-05	1.82E-05	7.68E-06	0.00E+00	2.50E-07	9.59E-10	1.15E-19	7.77E-20	6.78E-42	2.96E-20	1.62E-32	8.41E-37	2.08E-32	1.49E-36	4.83E-32	5.78E-05	2.41E-32	6.13E-24	4.91E-16	1.97E-28	5.08E-35	1.04E-51	2.31E-50	1.49E-40	0.00E+00	1.18E-18	8.23E-08	1.24E-05	0.00E+00	0.00E+00	7.19E-06	7.01E-06	2.84E-19
3.99E-09	300	1.22E+19	0.00E+00	2.78E-05	6.76E+05	0.00E+00	5.15E-16	1.44E+05	1.25E-04	1.80E+05	1.20E-04	4.45E-11	1.07E-05	4.60E-08	1.14E-04	1.20E-04	1.67E-05	1.87E-05	7.89E-06	0.00E+00	2.56E-07	9.85E-10	1.21E-19	8.20E-20	7.34E-42	3.12E-20	1.75E-32	8.87E-37	2.20E-32	1.61E-36	5.23E-32	5.94E-05	2.61E-32	6.30E-24	5.04E-16	2.08E-28	5.50E-35	1.16E-51	2.50E-50	1.62E-40	0.00E+00	1.24E-18	8.45E-08	1.27E-05	0.00E+00	0.00E+00	7.39E-06	7.20E-06	3.00E-19
4.00E-09	300	1.22E+19	0.00E+00	2.86E-05	6.76E+05	0.00E+00	5.43E-16	1.44E+05	1.28E-04	1.80E+05	1.23E-04	4.57E-11	1.10E-05	4.72E-08	1.18E-04	1.24E-04	1.72E-05	1.92E-05	8.10E-06	0.00E+00	2.63E-07	1.01E-09	1.28E-19	8.65E-20	7.95E-42	3.29E-20	1.90E-32	9.36E-37	2.32E-32	1.74E-36	5.66E-32	6.10E-05	2.83E-32	6.48E-24	5.18E-16	2.19E-28	5.96E-35	1.28E-51	2.70E-50	1.75E-40	0.00E+00	1.31E-18	8.68E-08	1.31E-05	0.00E+00	0.00E+00	7.59E-06	7.39E-06	3.16E-19
4.01E-09	300	1.22E+19	0.00E+00	2.94E-05	6.76E+05	0.00E+00	5.73E-16	1.44E+05	1.31E-04	1.80E+05	1.27E-04	4.69E-11	1.13E-05	4.85E-08	1.21E-04	1.27E-04	1.76E-05	1.97E-05	8.32E-06	0.00E+00	2.70E-07	1.04E-09	1.35E-19	9.12E-20	8.61E-42	3.47E-20	2.06E-32	9.87E-37	2.44E-32	1.89E-36	6.13E-32	6.26E-05	3.06E-32	6.65E-24	5.32E-16	2.31E-28	6.46E-35	1.43E-51	2.92E-50	1.89E-40	0.00E+00	1.38E-18	8.91E-08	1.34E-05	0.00E+00	0.00E+00	7.79E-06	7.59E-06	3.34E-19
4.02E-09	300	1.22E+19	0.00E+00	3.01E-05	6.76E+05	0.00E+00	6.04E-16	1.44E+05	1.35E-04	1.80E+05	1.30E-04	4.82E-11	1.16E-05	4.98E-08	1.24E-04	1.30E-04	1.81E-05	2.03E-05	8.54E-06	0.00E+00	2.78E-07	1.07E-09	1.42E-19	9.61E-20	9.32E-42	3.66E-20	2.23E-32	1.04E-36	2.58E-32	2.04E-36	6.64E-32	6.43E-05	3.32E-32	6.84E-24	5.46E-16	2.44E-28	6.99E-35	1.59E-51	3.16E-50	2.05E-40	0.00E+00	1.46E-18	9.15E-08	1.38E-05	0.00E+00	0.00E+00	8.00E-06	7.79E-06	3.52E-19
4.03E-09	300	1.22E+19	0.00E+00	3.10E-05	6.76E+05	0.00E+00	6.37E-16	1.44E+05	1.39E-04	1.80E+05	1.33E-04	4.95E-11	1.19E-05	5.12E-08	1.27E-04	1.34E-04	1.86E-05	2.08E-05	8.77E-06	0.00E+00	2.85E-07	1.09E-09	1.50E-19	1.01E-19	1.01E-41	3.86E-20	2.41E-32	1.10E-36	2.72E-32	2.21E-36	7.19E-32	6.60E-05	3.59E-32	7.02E-24	5.61E-16	2.57E-28	7.57E-35	1.76E-51	3.42E-50	2.22E-40	0.00E+00	1.54E-18	9.40E-08	1.42E-05	0.00E+00	0.00E+00	8.21E-06	8.00E-06	3.71E-19
4.04E-09	300	1.22E+19	0.00E+00	3.18E-05	6.76E+05	0.00E+00	6.72E-16	1.44E+05	1.42E-04	1.80E+05	1.37E-04	5.08E-11	1.23E-05	5.25E-08	1.31E-04	1.38E-04	1.91E-05	2.14E-05	9.01E-06	0.00E+00	2.93E-07	1.12E-09	1.58E-19	1.07E-19	1.09E-41	4.07E-20	2.61E-32	1.16E-36	2.86E-32	2.40E-36	7.79E-32	6.78E-05	3.89E-32	7.22E-24	5.76E-16	2.71E-28	8.20E-35	1.96E-51	3.70E-50	2.41E-40	0.00E+00	1.62E-18	9.65E-08	1.45E-05	0.00E+00	0.00E+00	8.44E-06	8.22E-06	3.91E-19
4.05E-09	300	1.22E+19	0.00E+00	3.26E-05	6.76E+05	0.00E+00	7.08E-16	1.44E+05	1.46E-04	1.80E+05	1.41E-04	5.22E-11	1.26E-05	5.39E-08	1.34E-04	1.41E-04	1.96E-05	2.20E-05	9.25E-06	0.00E+00	3.01E-07	1.15E-09	1.67E-19	1.13E-19	1.18E-41	4.29E-20	2.83E-32	1.22E-36	3.02E-32	2.59E-36	8.44E-32	6.96E-05	4.21E-32	7.41E-24	5.91E-16	2.86E-28	8.88E-35	2.18E-51	4.01E-50	2.61E-40	0.00E+00	1.71E-18	9.91E-08	1.49E-05	0.00E+00	0.00E+00	8.66E-06	8.44E-06	4.12E-19
4.06E-09	300	1.22E+19	0.00E+00	3.35E-05	6.76E+05	0.00E+00	7.47E-16	1.44E+05	1.50E-04	1.80E+05	1.44E-04	5.36E-11	1.29E-05	5.54E-08	1.38E-04	1.45E-04	2.01E-05	2.25E-05	9.50E-06	0.00E+00	3.09E-07	1.19E-09	1.76E-19	1.19E-19	1.28E-41	4.53E-20	3.06E-32	1.29E-36	3.18E-32	2.81E-36	9.14E-32	7.15E-05	4.56E-32	7.62E-24	6.07E-16	3.02E-28	9.61E-35	2.42E-51	4.34E-50	2.82E-40	0.00E+00	1.80E-18	1.02E-07	1.53E-05	0.00E+00	0.00E+00	8.90E-06	8.67E-06	4.35E-19
4.07E-09	300	1.22E+19	0.00E+00	3.44E-05	6.76E+05	0.00E+00	7.88E-16	1.44E+05	1.54E-04	1.80E+05	1.48E-04	5.50E-11	1.33E-05	5.69E-08	1.42E-04	1.49E-04	2.07E-05	2.31E-05	9.75E-06	0.00E+00	3.17E-07	1.22E-09	1.86E-19	1.25E-19	1.39E-41	4.77E-20	3.32E-32	1.36E-36	3.36E-32	3.04E-36	9.90E-32	7.34E-05	4.94E-32	7.83E-24	6.23E-16	3.18E-28	1.04E-34	2.69E-51	4.69E-50	3.06E-40	0.00E+00	1.90E-18	1.05E-07	1.57E-05	0.00E+00	0.00E+00	9.13E-06	8.90E-06	4.59E-19
4.08E-09	300	1.22E+19	0.00E+00	3.53E-05	6.76E+05	0.00E+00	8.31E-16	1.44E+05	1.58E-04	1.80E+05	1.52E-04	5.65E-11	1.36E-05	5.84E-08	1.45E-04	1.53E-04	2.12E-05	2.38E-05	1.00E-05	0.00E+00	3.26E-07	1.25E-09	1.96E-19	1.32E-19	1.50E-41	5.03E-20	3.59E-32	1.43E-36	3.54E-32	3.29E-36	1.07E-31	7.54E-05	5.35E-32	8.04E-24	6.40E-16	3.36E-28	1.13E-34	2.99E-51	5.08E-50	3.31E-40	0.00E+00	2.00E-18	1.07E-07	1.62E-05	0.00E+00	0.00E+00	9.38E-06	9.14E-06	4.84E-19
4.09E-09	300	1.22E+19	0.00E+00	3.63E-05	6.76E+05	0.00E+00	8.76E-16	1.44E+05	1.62E-04	1.80E+05	1.56E-04	5.80E-11	1.40E-05	6.00E-08	1.49E-04	1.57E-04	2.18E-05	2.44E-05	1.03E-05	0.00E+00	3.34E-07	1.28E-09	2.06E-19	1.39E-19	1.63E-41	5.31E-20	3.89E-32	1.51E-36	3.73E-32	3.57E-36	1.16E-31	7.74E-05	5.79E-32	8.26E-24	6.57E-16	3.54E-28	1.22E-34	3.32E-51	5.49E-50	3.59E-40	0.00E+00	2.11E-18	1.10E-07	1.66E-05	0.00E+00	0.00E+00	9.63E-06	9.39E-06	5.10E-19
4.10E-09	300	1.22E+19	0.00E+00	3.73E-05	6.76E+05	0.00E+00	9.24E-16	1.44E+05	1.67E-04	1.80E+05	1.61E-04	5.96E-11	1.44E-05	6.16E-08	1.53E-04	1.61E-04	2.24E-05	2.51E-05	1.06E-05	0.00E+00	3.43E-07	1.32E-09	2.18E-19	1.47E-19	1.76E-41	5.60E-20	4.21E-32	1.59E-36	3.94E-32	3.86E-36	1.26E-31	7.95E-05	6.27E-32	8.49E-24	6.75E-16	3.74E-28	1.32E-34	3.69E-51	5.94E-50	3.89E-40	0.00E+00	2.23E-18	1.13E-07	1.71E-05	0.00E+00	0.00E+00	9.89E-06	9.64E-06	5.38E-19
4.11E-09	300	1.22E+19	0.00E+00	3.83E-05	6.76E+05	0.00E+00	9.74E-16	1.44E+05	1.71E-04	1.80E+05	1.65E-04	6.12E-11	1.48E-05	6.33E-08	1.57E-04	1.66E-04	2.30E-05	2.57E-05	1.08E-05	0.00E+00	3.53E-07	1.35E-09	2.29E-19	1.55E-19	1.91E-41	5.90E-20	4.56E-32	1.68E-36	4.15E-32	4.18E-36	1.36E-31	8.17E-05	6.79E-32	8.73E-24	6.93E-16	3.94E-28	1.43E-34	4.10E-51	6.43E-50	4.21E-40	0.00E+00	2.35E-18	1.16E-07	1.75E-05	0.00E+00	0.00E+00	1.02E-05	9.90E-06	5.67E-19
4.12E-09	300	1.22E+19	0.00E+00	3.93E-05	6.76E+05	0.00E+00	1.03E-15	1.44E+05	1.76E-04	1.80E+05	1.69E-04	6.28E-11	1.52E-05	6.50E-08	1.62E-04	1.70E-04	2.36E-05	2.64E-05	1.11E-05	0.00E+00	3.62E-07	1.39E-09	2.42E-19	1.64E-19	2.07E-41	6.23E-20	4.94E-32	1.77E-36	4.38E-32	4.53E-36	1.48E-31	8.39E-05	7.35E-32	8.97E-24	7.12E-16	4.16E-28	1.55E-34	4.56E-51	6.96E-50	4.56E-40	0.00E+00	2.48E-18	1.19E-07	1.80E-05	0.00E+00	0.00E+00	1.04E-05	1.02E-05	5.98E-19
4.13E-09	300	1.22E+19	0.00E+00	4.04E-05	6.76E+05	0.00E+00	1.08E-15	1.44E+05	1.81E-04	1.80E+05	1.74E-04	6.45E-11	1.56E-05	6.67E-08	1.66E-04	1.75E-04	2.43E-05	2.71E-05	1.14E-05	0.00E+00	3.72E-07	1.43E-09	2.55E-19	1.72E-19	2.24E-41	6.57E-20	5.35E-32	1.87E-36	4.62E-32	4.90E-36	1.60E-31	8.61E-05	7.96E-32	9.21E-24	7.31E-16	4.38E-28	1.68E-34	5.06E-51	7.53E-50	4.94E-40	0.00E+00	2.61E-18	1.23E-07	1.85E-05	0.00E+00	0.00E+00	1.07E-05	1.04E-05	6.31E-19
4.14E-09	300	1.22E+19	0.00E+00	4.14E-05	6.76E+05	0.00E+00	1.14E-15	1.44E+05	1.85E-04	1.80E+05	1.79E-04	6.63E-11	1.60E-05	6.85E-08	1.71E-04	1.79E-04	2.49E-05	2.79E-05	1.17E-05	0.00E+00	3.82E-07	1.47E-09	2.69E-19	1.82E-19	2.42E-41	6.92E-20	5.80E-32	1.97E-36	4.87E-32	5.31E-36	1.73E-31	8.84E-05	8.62E-32	9.47E-24	7.51E-16	4.62E-28	1.82E-34	5.63E-51	8.14E-50	5.35E-40	0.00E+00	2.75E-18	1.26E-07	1.90E-05	0.00E+00	0.00E+00	1.10E-05	1.07E-05	6.65E-19
4.15E-09	300	1.22E+19	0.00E+00	4.26E-05	6.76E+05	0.00E+00	1.20E-15	1.44E+05	1.90E-04	1.80E+05	1.83E-04	6.81E-11	1.64E-05	7.03E-08	1.75E-04	1.84E-04	2.56E-05	2.86E-05	1.21E-05	0.00E+00	3.92E-07	1.51E-09	2.84E-19	1.92E-19	2.63E-41	7.30E-20	6.28E-32	2.07E-36	5.14E-32	5.75E-36	1.87E-31	9.08E-05	9.34E-32	9.73E-24	7.71E-16	4.88E-28	1.97E-34	6.25E-51	8.81E-50	5.79E-40	0.00E+00	2.90E-18	1.29E-07	1.95E-05	0.00E+00	0.00E+00	1.13E-05	1.10E-05	7.01E-19
4.16E-09	300	1.22E+19	0.00E+00	4.37E-05	6.76E+05	0.00E+00	1.27E-15	1.44E+05	1.96E-04	1.80E+05	1.88E-04	6.99E-11	1.69E-05	7.22E-08	1.80E-04	1.89E-04	2.63E-05	2.94E-05	1.24E-05	0.00E+00	4.03E-07	1.55E-09	2.99E-19	2.02E-19	2.84E-41	7.70E-20	6.80E-32	2.19E-36	5.42E-32	6.23E-36	2.03E-31	9.33E-05	1.01E-31	1.00E-23	7.92E-16	5.15E-28	2.13E-34	6.95E-51	9.53E-50	6.28E-40	0.00E+00	3.06E-18	1.33E-07	2.00E-05	0.00E+00	0.00E+00	1.16E-05	1.13E-05	7.40E-19
4.17E-09	300	1.22E+19	0.00E+00	4.49E-05	6.76E+05	0.00E+00	1.34E-15	1.44E+05	2.01E-04	1.80E+05	1.93E-04	7.18E-11	1.73E-05	7.42E-08	1.85E-04	1.94E-04	2.70E-05	3.02E-05	1.27E-05	0.00E+00	4.13E-07	1.59E-09	3.15E-19	2.13E-19	3.08E-41	8.12E-20	7.36E-32	2.31E-36	5.71E-32	6.75E-36	2.20E-31	9.58E-05	1.10E-31	1.03E-23	8.13E-16	5.43E-28	2.31E-34	7.72E-51	1.03E-49	6.80E-40	0.00E+00	3.23E-18	1.36E-07	2.05E-05	0.00E+00	0.00E+00	1.19E-05	1.16E-05	7.80E-19
4.18E-09	300	1.22E+19	0.00E+00	4.61E-05	6.76E+05	0.00E+00	1.41E-15	1.44E+05	2.06E-04	1.80E+05	1.99E-04	7.37E-11	1.78E-05	7.62E-08	1.90E-04	1.99E-04	2.77E-05	3.10E-05	1.31E-05	0.00E+00	4.25E-07	1.63E-09	3.33E-19	2.25E-19	3.33E-41	8.56E-20	7.97E-32	2.43E-36	6.02E-32	7.30E-36	2.38E-31	9.83E-05	1.19E-31	1.06E-23	8.35E-16	5.73E-28	2.50E-34	8.57E-51	1.12E-49	7.36E-40	0.00E+00	3.41E-18	1.40E-07	2.11E-05	0.00E+00	0.00E+00	1.22E-05	1.19E-05	8.22E-19
4.19E-09	300	1.22E+19	0.00E+00	4.73E-05	6.76E+05	0.00E+00	1.49E-15	1.44E+05	2.12E-04	1.80E+05	2.04E-04	7.57E-11	1.83E-05	7.82E-08	1.95E-04	2.05E-04	2.84E-05	3.18E-05	1.34E-05	0.00E+00	4.36E-07	1.67E-09	3.51E-19	2.37E-19	3.61E-41	9.03E-20	8.63E-32	2.57E-36	6.35E-32	7.91E-36	2.58E-31	1.01E-04	1.28E-31	1.09E-23	8.57E-16	6.04E-28	2.71E-34	9.53E-51	1.21E-49	7.97E-40	0.00E+00	3.59E-18	1.44E-07	2.17E-05	0.00E+00	0.00E+00	1.26E-05	1.22E-05	8.67E-19
4.20E-09	300	1.22E+19	0.00E+00	4.86E-05	6.76E+05	0.00E+00	1.57E-15	1.44E+05	2.18E-04	1.80E+05	2.09E-04	7.77E-11	1.88E-05	8.03E-08	2.00E-04	2.10E-04	2.92E-05	3.27E-05	1.38E-05	0.00E+00	4.48E-07	1.72E-09	3.70E-19	2.50E-19	3.91E-41	9.52E-20	9.35E-32	2.71E-36	6.70E-32	8.57E-36	2.79E-31	1.04E-04	1.39E-31	1.12E-23	8.80E-16	6.37E-28	2.93E-34	1.06E-50	1.30E-49	8.64E-40	0.00E+00	3.79E-18	1.48E-07	2.22E-05	0.00E+00	0.00E+00	1.29E-05	1.26E-05	9.14E-19
4.21E-09	300	1.22E+19	0.00E+00	4.99E-05	6.76E+05	0.00E+00	1.66E-15	1.44E+05	2.23E-04	1.80E+05	2.15E-04	7.98E-11	1.93E-05	8.25E-08	2.05E-04	2.16E-04	3.00E-05	3.36E-05	1.41E-05	0.00E+00	4.60E-07	1.77E-09	3.90E-19	2.64E-19	4.23E-41	1.00E-19	1.01E-31	2.85E-36	7.06E-32	9.28E-36	3.03E-31	1.06E-04	1.51E-31	1.15E-23	9.04E-16	6.72E-28	3.18E-34	1.18E-50	1.41E-49	9.36E-40	0.00E+00	3.99E-18	1.52E-07	2.28E-05	0.00E+00	0.00E+00	1.32E-05	1.29E-05	9.64E-19
4.22E-09	300	1.22E+19	0.00E+00	5.13E-05	6.76E+05	0.00E+00	1.75E-15	1.44E+05	2.29E-04	1.80E+05	2.21E-04	8.20E-11	1.98E-05	8.47E-08	2.11E-04	2.22E-04	3.08E-05	3.45E-05	1.45E-05	0.00E+00	4.72E-07	1.81E-09	4.11E-19	2.78E-19	4.58E-41	1.06E-19	1.10E-31	3.01E-36	7.45E-32	1.00E-35	3.28E-31	1.09E-04	1.63E-31	1.18E-23	9.28E-16	7.09E-28	3.44E-34	1.31E-50	1.53E-49	1.01E-39	0.00E+00	4.21E-18	1.56E-07	2.34E-05	0.00E+00	0.00E+00	1.36E-05	1.33E-05	1.02E-18
4.23E-09	300	1.22E+19	0.00E+00	5.26E-05	6.76E+05	0.00E+00	1.84E-15	1.44E+05	2.36E-04	1.80E+05	2.27E-04	8.42E-11	2.03E-05	8.70E-08	2.17E-04	2.28E-04	3.16E-05	3.54E-05	1.49E-05	0.00E+00	4.85E-07	1.86E-09	4.34E-19	2.93E-19	4.96E-41	1.12E-19	1.19E-31	3.17E-36	7.85E-32	1.09E-35	3.55E-31	1.12E-04	1.77E-31	1.21E-23	9.53E-16	7.48E-28	3.72E-34	1.45E-50	1.65E-49	1.10E-39	0.00E+00	4.44E-18	1.60E-07	2.41E-05	0.00E+00	0.00E+00	1.40E-05	1.36E-05	1.07E-18
4.24E-09	300	1.22E+19	0.00E+00	5.41E-05	6.76E+05	0.00E+00	1.94E-15	1.44E+05	2.42E-04	1.80E+05	2.33E-04	8.64E-11	2.09E-05	8.93E-08	2.22E-04	2.34E-04	3.25E-05	3.63E-05	1.53E-05	0.00E+00	4.98E-07	1.91E-09	4.57E-19	3.09E-19	5.38E-41	1.18E-19	1.29E-31	3.35E-36	8.28E-32	1.18E-35	3.85E-31	1.15E-04	1.91E-31	1.24E-23	9.79E-16	7.89E-28	4.03E-34	1.61E-50	1.79E-49	1.19E-39	0.00E+00	4.68E-18	1.64E-07	2.47E-05	0.00E+00	0.00E+00	1.43E-05	1.40E-05	1.13E-18
4.25E-09	300	1.22E+19	0.00E+00	5.55E-05	6.76E+05	0.00E+00	2.05E-15	1.44E+05	2.48E-04	1.80E+05	2.39E-04	8.88E-11	2.14E-05	9.17E-08	2.28E-04	2.40E-04	3.34E-05	3.73E-05	1.57E-05	0.00E+00	5.11E-07	1.96E-09	4.82E-19	3.26E-19	5.82E-41	1.24E-19	1.39E-31	3.53E-36	8.73E-32	1.28E-35	4.17E-31	1.18E-04	2.07E-31	1.28E-23	1.01E-15	8.32E-28	4.37E-34	1.79E-50	1.93E-49	1.29E-39	0.00E+00	4.94E-18	1.69E-07	2.54E-05	0.00E+00	0.00E+00	1.47E-05	1.44E-05	1.19E-18
4.26E-09	300	1.22E+19	0.00E+00	5.70E-05	6.76E+05	0.00E+00	2.16E-15	1.44E+05	2.55E-04	1.80E+05	2.46E-04	9.11E-11	2.20E-05	9.42E-08	2.34E-04	2.47E-04	3.43E-05	3.83E-05	1.61E-05	0.00E+00	5.25E-07	2.02E-09	5.09E-19	3.44E-19	6.30E-41	1.31E-19	1.51E-31	3.72E-36	9.21E-32	1.38E-35	4.51E-31	1.22E-04	2.24E-31	1.32E-23	1.03E-15	8.78E-28	4.73E-34	1.99E-50	2.09E-49	1.40E-39	0.00E+00	5.21E-18	1.73E-07	2.61E-05	0.00E+00	0.00E+00	1.51E-05	1.47E-05	1.26E-18
4.27E-09	300	1.22E+19	0.00E+00	5.85E-05	6.76E+05	0.00E+00	2.28E-15	1.44E+05	2.62E-04	1.80E+05	2.52E-04	9.36E-11	2.26E-05	9.67E-08	2.41E-04	2.53E-04	3.52E-05	3.94E-05	1.66E-05	0.00E+00	5.39E-07	2.07E-09	5.36E-19	3.63E-19	6.83E-41	1.38E-19	1.63E-31	3.92E-36	9.71E-32	1.50E-35	4.89E-31	1.25E-04	2.43E-31	1.35E-23	1.06E-15	9.26E-28	5.12E-34	2.21E-50	2.26E-49	1.51E-39	0.00E+00	5.49E-18	1.78E-07	2.68E-05	0.00E+00	0.00E+00	1.55E-05	1.51E-05	1.33E-18
4.28E-09	300	1.22E+19	0.00E+00	6.01E-05	6.76E+05	0.00E+00	2.40E-15	1.44E+05	2.69E-04	1.80E+05	2.59E-04	9.61E-11	2.32E-05	9.93E-08	2.47E-04	2.60E-04	3.61E-05	4.04E-05	1.70E-05	0.00E+00	5.54E-07	2.13E-09	5.66E-19	3.82E-19	7.39E-41	1.46E-19	1.77E-31	4.14E-36	1.02E-31	1.62E-35	5.30E-31	1.28E-04	2.63E-31	1.39E-23	1.09E-15	9.77E-28	5.54E-34	2.45E-50	2.44E-49	1.64E-39	0.00E+00	5.79E-18	1.83E-07	2.75E-05	0.00E+00	0.00E+00	1.60E-05	1.55E-05	1.40E-18
4.29E-09	300	1.22E+19	0.00E+00	6.17E-05	6.76E+05	0.00E+00	2.53E-15	1.44E+05	2.76E-04	1.80E+05	2.66E-04	9.87E-11	2.38E-05	1.02E-07	2.54E-04	2.67E-04	3.71E-05	4.15E-05	1.75E-05	0.00E+00	5.69E-07	2.18E-09	5.97E-19	4.03E-19	8.01E-41	1.54E-19	1.91E-31	4.36E-36	1.08E-31	1.75E-35	5.74E-31	1.32E-04	2.85E-31	1.43E-23	1.12E-15	1.03E-27	6.00E-34	2.73E-50	2.64E-49	1.77E-39	0.00E+00	6.11E-18	1.87E-07	2.82E-05	0.00E+00	0.00E+00	1.64E-05	1.60E-05	1.47E-18
4.30E-09	300	1.22E+19	0.00E+00	6.34E-05	6.76E+05	0.00E+00	2.67E-15	1.44E+05	2.84E-04	1.80E+05	2.73E-04	1.01E-10	2.45E-05	1.05E-07	2.61E-04	2.74E-04	3.81E-05	4.26E-05	1.80E-05	0.00E+00	5.84E-07	2.24E-09	6.29E-19	4.25E-19	8.67E-41	1.62E-19	2.07E-31	4.60E-36	1.14E-31	1.90E-35	6.21E-31	1.35E-04	3.08E-31	1.47E-23	1.15E-15	1.09E-27	6.50E-34	3.03E-50	2.86E-49	1.92E-39	0.00E+00	6.44E-18	1.92E-07	2.90E-05	0.00E+00	0.00E+00	1.68E-05	1.64E-05	1.55E-18
4.31E-09	300	1.22E+19	0.00E+00	6.51E-05	6.76E+05	0.00E+00	2.82E-15	1.44E+05	2.91E-04	1.80E+05	2.81E-04	1.04E-10	2.51E-05	1.08E-07	2.68E-04	2.82E-04	3.91E-05	4.38E-05	1.84E-05	0.00E+00	6.00E-07	2.30E-09	6.63E-19	4.48E-19	9.39E-41	1.71E-19	2.24E-31	4.85E-36	1.20E-31	2.06E-35	6.73E-31	1.39E-04	3.34E-31	1.51E-23	1.18E-15	1.15E-27	7.04E-34	3.36E-50	3.09E-49	2.08E-39	0.00E+00	6.79E-18	1.98E-07	2.98E-05	0.00E+00	0.00E+00	1.73E-05	1.68E-05	1.64E-18
4.32E-09	300	1.22E+19	0.00E+00	6.68E-05	6.76E+05	0.00E+00	2.97E-15	1.44E+05	2.99E-04	1.80E+05	2.88E-04	1.07E-10	2.58E-05	1.10E-07	2.75E-04	2.89E-04	4.02E-05	4.49E-05	1.89E-05	0.00E+00	6.16E-07	2.36E-09	7.00E-19	4.73E-19	1.02E-40	1.80E-19	2.43E-31	5.12E-36	1.27E-31	2.23E-35	7.29E-31	1.43E-04	3.62E-31	1.55E-23	1.21E-15	1.21E-27	7.62E-34	3.74E-50	3.34E-49	2.25E-39	0.00E+00	7.16E-18	2.03E-07	3.06E-05	0.00E+00	0.00E+00	1.77E-05	1.73E-05	1.73E-18
4.33E-09	300	1.22E+19	0.00E+00	6.86E-05	6.76E+05	0.00E+00	3.13E-15	1.44E+05	3.07E-04	1.80E+05	2.96E-04	1.10E-10	2.65E-05	1.13E-07	2.82E-04	2.97E-04	4.13E-05	4.62E-05	1.94E-05	0.00E+00	6.32E-07	2.43E-09	7.38E-19	4.99E-19	1.10E-40	1.90E-19	2.63E-31	5.39E-36	1.34E-31	2.41E-35	7.90E-31	1.46E-04	3.92E-31	1.60E-23	1.24E-15	1.28E-27	8.26E-34	4.15E-50	3.61E-49	2.44E-39	0.00E+00	7.55E-18	2.08E-07	3.14E-05	0.00E+00	0.00E+00	1.82E-05	1.77E-05	1.82E-18
4.34E-09	300	1.22E+19	0.00E+00	7.05E-05	6.76E+05	0.00E+00	3.30E-15	1.44E+05	3.15E-04	1.80E+05	3.04E-04	1.13E-10	2.72E-05	1.16E-07	2.90E-04	3.05E-04	4.24E-05	4.74E-05	2.00E-05	0.00E+00	6.49E-07	2.49E-09	7.78E-19	5.26E-19	1.19E-40	2.00E-19	2.85E-31	5.69E-36	1.41E-31	2.61E-35	8.56E-31	1.50E-04	4.24E-31	1.64E-23	1.28E-15	1.35E-27	8.94E-34	4.61E-50	3.90E-49	2.64E-39	0.00E+00	7.96E-18	2.14E-07	3.22E-05	0.00E+00	0.00E+00	1.87E-05	1.82E-05	1.92E-18
4.35E-09	300	1.22E+19	0.00E+00	7.24E-05	6.76E+05	0.00E+00	3.48E-15	1.44E+05	3.24E-04	1.80E+05	3.12E-04	1.16E-10	2.79E-05	1.20E-07	2.98E-04	3.13E-04	4.35E-05	4.87E-05	2.05E-05	0.00E+00	6.67E-07	2.56E-09	8.20E-19	5.54E-19	1.29E-40	2.11E-19	3.09E-31	6.00E-36	1.49E-31	2.83E-35	9.27E-31	1.54E-04	4.59E-31	1.69E-23	1.31E-15	1.42E-27	9.68E-34	5.12E-50	4.22E-49	2.87E-39	0.00E+00	8.40E-18	2.20E-07	3.31E-05	0.00E+00	0.00E+00	1.92E-05	1.87E-05	2.03E-18
4.36E-09	300	1.22E+19	0.00E+00	7.43E-05	6.76E+05	0.00E+00	3.67E-15	1.44E+05	3.33E-04	1.80E+05	3.20E-04	1.19E-10	2.87E-05	1.23E-07	3.06E-04	3.22E-04	4.47E-05	5.00E-05	2.11E-05	0.00E+00	6.85E-07	2.63E-09	8.65E-19	5.85E-19	1.40E-40	2.23E-19	3.34E-31	6.33E-36	1.57E-31	3.06E-35	1.00E-30	1.59E-04	4.97E-31	1.73E-23	1.35E-15	1.50E-27	1.05E-33	5.68E-50	4.56E-49	3.10E-39	0.00E+00	8.86E-18	2.26E-07	3.40E-05	0.00E+00	0.00E+00	1.97E-05	1.92E-05	2.14E-18
4.37E-09	300	1.22E+19	0.00E+00	7.63E-05	6.76E+05	0.00E+00	3.87E-15	1.44E+05	3.42E-04	1.80E+05	3.29E-04	1.22E-10	2.94E-05	1.26E-07	3.14E-04	3.30E-04	4.59E-05	5.13E-05	2.16E-05	0.00E+00	7.03E-07	2.70E-09	9.12E-19	6.17E-19	1.51E-40	2.35E-19	3.62E-31	6.67E-36	1.65E-31	3.32E-35	1.09E-30	1.63E-04	5.39E-31	1.78E-23	1.38E-15	1.58E-27	1.14E-33	6.31E-50	4.93E-49	3.36E-39	0.00E+00	9.34E-18	2.32E-07	3.49E-05	0.00E+00	0.00E+00	2.03E-05	1.97E-05	2.25E-18
4.38E-09	300	1.22E+19	0.00E+00	7.84E-05	6.76E+05	0.00E+00	4.09E-15	1.44E+05	3.51E-04	1.80E+05	3.38E-04	1.25E-10	3.02E-05	1.30E-07	3.22E-04	3.39E-04	4.71E-05	5.27E-05	2.22E-05	0.00E+00	7.22E-07	2.77E-09	9.62E-19	6.50E-19	1.64E-40	2.48E-19	3.92E-31	7.03E-36	1.74E-31	3.59E-35	1.18E-30	1.67E-04	5.83E-31	1.83E-23	1.42E-15	1.67E-27	1.23E-33	7.01E-50	5.33E-49	3.64E-39	0.00E+00	9.85E-18	2.38E-07	3.59E-05	0.00E+00	0.00E+00	2.08E-05	2.03E-05	2.38E-18
4.39E-09	300	1.22E+19	0.00E+00	8.05E-05	6.76E+05	0.00E+00	4.31E-15	1.44E+05	3.60E-04	1.80E+05	3.47E-04	1.29E-10	3.11E-05	1.33E-07	3.31E-04	3.48E-04	4.84E-05	5.41E-05	2.28E-05	0.00E+00	7.42E-07	2.85E-09	1.01E-18	6.86E-19	1.78E-40	2.61E-19	4.24E-31	7.42E-36	1.84E-31	3.89E-35	1.28E-30	1.72E-04	6.32E-31	1.89E-23	1.46E-15	1.76E-27	1.33E-33	7.78E-50	5.76E-49	3.95E-39	0.00E+00	1.04E-17	2.44E-07	3.68E-05	0.00E+00	0.00E+00	2.14E-05	2.08E-05	2.51E-18
4.40E-09	300	1.22E+19	0.00E+00	8.26E-05	6.76E+05	0.00E+00	4.54E-15	1.44E+05	3.70E-04	1.80E+05	3.56E-04	1.32E-10	3.19E-05	1.37E-07	3.40E-04	3.58E-04	4.97E-05	5.56E-05	2.34E-05	0.00E+00	7.61E-07	2.92E-09	1.07E-18	7.23E-19	1.92E-40	2.75E-19	4.60E-31	7.82E-36	1.94E-31	4.21E-35	1.38E-30	1.76E-04	6.84E-31	1.94E-23	1.50E-15	1.86E-27	1.44E-33	8.64E-50	6.23E-49	4.27E-39	0.00E+00	1.10E-17	2.51E-07	3.78E-05	0.00E+00	0.00E+00	2.19E-05	2.14E-05	2.64E-18
4.41E-09	300	1.22E+19	0.00E+00	8.49E-05	6.76E+05	0.00E+00	4.79E-15	1.44E+05	3.80E-04	1.80E+05	3.66E-04	1.36E-10	3.27E-05	1.40E-07	3.49E-04	3.67E-04	5.10E-05	5.71E-05	2.40E-05	0.00E+00	7.82E-07	3.00E-09	1.13E-18	7.62E-19	2.08E-40	2.90E-19	4.98E-31	8.25E-36	2.04E-31	4.56E-35	1.50E-30	1.81E-04	7.41E-31	1.99E-23	1.54E-15	1.96E-27	1.56E-33	9.60E-50	6.74E-49	4.63E-39	0.00E+00	1.15E-17	2.58E-07	3.88E-05	0.00E+00	0.00E+00	2.25E-05	2.19E-05	2.79E-18
4.42E-09	300	1.22E+19	0.00E+00	8.72E-05	6.76E+05	0.00E+00	5.05E-15	1.44E+05	3.90E-04	1.80E+05	3.76E-04	1.39E-10	3.36E-05	1.44E-07	3.59E-04	3.77E-04	5.24E-05	5.86E-05	2.47E-05	0.00E+00	8.03E-07	3.08E-09	1.19E-18	8.04E-19	2.25E-40	3.06E-19	5.39E-31	8.70E-36	2.15E-31	4.94E-35	1.62E-30	1.86E-04	8.02E-31	2.05E-23	1.58E-15	2.07E-27	1.69E-33	1.07E-49	7.28E-49	5.02E-39	0.00E+00	1.22E-17	2.65E-07	3.99E-05	0.00E+00	0.00E+00	2.31E-05	2.25E-05	2.94E-18
4.43E-09	300	1.22E+19	0.00E+00	8.95E-05	6.76E+05	0.00E+00	5.33E-15	1.44E+05	4.01E-04	1.80E+05	3.86E-04	1.43E-10	3.45E-05	1.48E-07	3.68E-04	3.87E-04	5.38E-05	6.02E-05	2.54E-05	0.00E+00	8.25E-07	3.17E-09	1.25E-18	8.48E-19	2.44E-40	3.23E-19	5.84E-31	9.17E-36	2.27E-31	5.35E-35	1.76E-30	1.91E-04	8.69E-31	2.11E-23	1.62E-15	2.18E-27	1.83E-33	1.18E-49	7.87E-49	5.43E-39	0.00E+00	1.28E-17	2.72E-07	4.09E-05	0.00E+00	0.00E+00	2.38E-05	2.31E-05	3.10E-18
4.44E-09	300	1.22E+19	0.00E+00	9.19E-05	6.76E+05	0.00E+00	5.62E-15	1.44E+05	4.11E-04	1.80E+05	3.96E-04	1.47E-10	3.55E-05	1.52E-07	3.78E-04	3.98E-04	5.52E-05	6.18E-05	2.60E-05	0.00E+00	8.47E-07	3.25E-09	1.32E-18	8.94E-19	2.64E-40	3.41E-19	6.32E-31	9.67E-36	2.39E-31	5.79E-35	1.90E-30	1.96E-04	9.40E-31	2.17E-23	1.66E-15	2.30E-27	1.98E-33	1.31E-49	8.50E-49	5.89E-39	0.00E+00	1.35E-17	2.79E-07	4.20E-05	0.00E+00	0.00E+00	2.44E-05	2.38E-05	3.27E-18
4.45E-09	300	1.22E+19	0.00E+00	9.44E-05	6.76E+05	0.00E+00	5.93E-15	1.44E+05	4.22E-04	1.80E+05	4.07E-04	1.51E-10	3.64E-05	1.56E-07	3.88E-04	4.08E-04	5.67E-05	6.35E-05	2.67E-05	0.00E+00	8.70E-07	3.34E-09	1.39E-18	9.43E-19	2.86E-40	3.59E-19	6.84E-31	1.02E-35	2.53E-31	6.27E-35	2.06E-30	2.01E-04	1.02E-30	2.23E-23	1.71E-15	2.43E-27	2.15E-33	1.46E-49	9.19E-49	6.38E-39	0.00E+00	1.43E-17	2.87E-07	4.32E-05	0.00E+00	0.00E+00	2.50E-05	2.44E-05	3.45E-18
4.46E-09	300	1.22E+19	0.00E+00	9.69E-05	6.76E+05	0.00E+00	6.25E-15	1.44E+05	4.34E-04	1.80E+05	4.18E-04	1.55E-10	3.74E-05	1.60E-07	3.99E-04	4.19E-04	5.83E-05	6.52E-05	2.75E-05	0.00E+00	8.93E-07	3.43E-09	1.47E-18	9.94E-19	3.10E-40	3.79E-19	7.41E-31	1.08E-35	2.66E-31	6.79E-35	2.24E-30	2.07E-04	1.10E-30	2.29E-23	1.76E-15	2.56E-27	2.33E-33	1.62E-49	9.93E-49	6.91E-39	0.00E+00	1.51E-17	2.94E-07	4.43E-05	0.00E+00	0.00E+00	2.57E-05	2.51E-05	3.64E-18
4.47E-09	300	1.22E+19	0.00E+00	9.95E-05	6.76E+05	0.00E+00	6.59E-15	1.44E+05	4.45E-04	1.80E+05	4.29E-04	1.59E-10	3.84E-05	1.65E-07	4.09E-04	4.31E-04	5.98E-05	6.69E-05	2.82E-05	0.00E+00	9.17E-07	3.52E-09	1.55E-18	1.05E-18	3.36E-40	3.99E-19	8.03E-31	1.13E-35	2.81E-31	7.36E-35	2.42E-30	2.12E-04	1.19E-30	2.36E-23	1.80E-15	2.70E-27	2.52E-33	1.80E-49	1.07E-48	7.49E-39	0.00E+00	1.59E-17	3.02E-07	4.55E-05	0.00E+00	0.00E+00	2.64E-05	2.57E-05	3.83E-18
4.48E-09	300	1.22E+19	0.00E+00	1.02E-04	6.76E+05	0.00E+00	6.95E-15	1.44E+05	4.57E-04	1.80E+05	4.41E-04	1.63E-10	3.94E-05	1.69E-07	4.20E-04	4.42E-04	6.14E-05	6.87E-05	2.90E-05	0.00E+00	9.42E-07	3.62E-09	1.64E-18	1.11E-18	3.64E-40	4.21E-19	8.69E-31	1.20E-35	2.96E-31	7.97E-35	2.62E-30	2.18E-04	1.29E-30	2.43E-23	1.85E-15	2.85E-27	2.73E-33	1.99E-49	1.16E-48	8.11E-39	0.00E+00	1.67E-17	3.10E-07	4.68E-05	0.00E+00	0.00E+00	2.71E-05	2.64E-05	4.04E-18
4.49E-09	300	1.22E+19	0.00E+00	1.05E-04	6.76E+05	0.00E+00	7.33E-15	1.44E+05	4.70E-04	1.80E+05	4.52E-04	1.68E-10	4.05E-05	1.73E-07	4.32E-04	4.54E-04	6.31E-05	7.06E-05	2.97E-05	0.00E+00	9.67E-07	3.71E-09	1.73E-18	1.17E-18	3.94E-40	4.44E-19	9.41E-31	1.26E-35	3.12E-31	8.63E-35	2.84E-30	2.24E-04	1.40E-30	2.50E-23	1.90E-15	3.01E-27	2.95E-33	2.21E-49	1.25E-48	8.79E-39	0.00E+00	1.77E-17	3.19E-07	4.80E-05	0.00E+00	0.00E+00	2.79E-05	2.71E-05	4.26E-18
4.50E-09	300	1.22E+19	0.00E+00	1.08E-04	6.76E+05	0.00E+00	7.73E-15	1.44E+05	4.82E-04	1.80E+05	4.65E-04	1.72E-10	4.16E-05	1.78E-07	4.43E-04	4.66E-04	6.48E-05	7.25E-05	3.05E-05	0.00E+00	9.93E-07	3.81E-09	1.82E-18	1.23E-18	4.26E-40	4.68E-19	1.02E-30	1.33E-35	3.29E-31	9.34E-35	3.08E-30	2.30E-04	1.52E-30	2.57E-23	1.95E-15	3.18E-27	3.20E-33	2.46E-49	1.35E-48	9.52E-39	0.00E+00	1.86E-17	3.27E-07	4.93E-05	0.00E+00	0.00E+00	2.86E-05	2.79E-05	4.50E-18
4.51E-09	300	1.22E+19	0.00E+00	1.11E-04	6.76E+05	0.00E+00	8.15E-15	1.44E+05	4.95E-04	1.80E+05	4.77E-04	1.77E-10	4.27E-05	1.83E-07	4.55E-04	4.79E-04	6.65E-05	7.44E-05	3.14E-05	0.00E+00	1.02E-06	3.92E-09	1.92E-18	1.30E-18	4.62E-40	4.94E-19	1.10E-30	1.40E-35	3.47E-31	1.01E-34	3.34E-30	2.36E-04	1.64E-30	2.64E-23	2.00E-15	3.35E-27	3.46E-33	2.73E-49	1.46E-48	1.03E-38	0.00E+00	1.96E-17	3.36E-07	5.06E-05	0.00E+00	0.00E+00	2.94E-05	2.86E-05	4.74E-18
4.52E-09	300	1.22E+19	0.00E+00	1.14E-04	6.76E+05	0.00E+00	8.59E-15	1.44E+05	5.09E-04	1.80E+05	4.90E-04	1.82E-10	4.38E-05	1.88E-07	4.68E-04	4.92E-04	6.83E-05	7.64E-05	3.22E-05	0.00E+00	1.05E-06	4.02E-09	2.02E-18	1.37E-18	5.00E-40	5.21E-19	1.20E-30	1.48E-35	3.66E-31	1.10E-34	3.62E-30	2.42E-04	1.78E-30	2.72E-23	2.06E-15	3.54E-27	3.75E-33	3.03E-49	1.58E-48	1.12E-38	0.00E+00	2.07E-17	3.45E-07	5.20E-05	0.00E+00	0.00E+00	3.02E-05	2.94E-05	5.00E-18
4.53E-09	300	1.22E+19	0.00E+00	1.17E-04	6.76E+05	0.00E+00	9.06E-15	1.44E+05	5.22E-04	1.80E+05	5.03E-04	1.87E-10	4.50E-05	1.93E-07	4.80E-04	5.05E-04	7.01E-05	7.85E-05	3.31E-05	0.00E+00	1.08E-06	4.13E-09	2.13E-18	1.44E-18	5.41E-40	5.49E-19	1.29E-30	1.56E-35	3.86E-31	1.19E-34	3.92E-30	2.49E-04	1.93E-30	2.80E-23	2.11E-15	3.73E-27	4.06E-33	3.36E-49	1.71E-48	1.21E-38	0.00E+00	2.18E-17	3.54E-07	5.34E-05	0.00E+00	0.00E+00	3.10E-05	3.02E-05	5.27E-18
4.54E-09	300	1.22E+19	0.00E+00	1.20E-04	6.76E+05	0.00E+00	9.56E-15	1.44E+05	5.36E-04	1.80E+05	5.17E-04	1.92E-10	4.62E-05	1.98E-07	4.93E-04	5.19E-04	7.20E-05	8.06E-05	3.40E-05	0.00E+00	1.10E-06	4.24E-09	2.25E-18	1.52E-18	5.86E-40	5.79E-19	1.40E-30	1.64E-35	4.07E-31	1.28E-34	4.25E-30	2.56E-04	2.09E-30	2.88E-23	2.17E-15	3.94E-27	4.40E-33	3.73E-49	1.84E-48	1.31E-38	0.00E+00	2.30E-17	3.64E-07	5.48E-05	0.00E+00	0.00E+00	3.18E-05	3.10E-05	5.56E-18
4.55E-09	300	1.22E+19	0.00E+00	1.23E-04	6.76E+05	0.00E+00	1.01E-14	1.44E+05	5.51E-04	1.80E+05	5.30E-04	1.97E-10	4.75E-05	2.03E-07	5.06E-04	5.33E-04	7.40E-05	8.28E-05	3.49E-05	0.00E+00	1.13E-06	4.35E-09	2.37E-18	1.60E-18	6.35E-40	6.11E-19	1.52E-30	1.73E-35	4.29E-31	1.39E-34	4.60E-30	2.63E-04	2.26E-30	2.96E-23	2.23E-15	4.16E-27	4.76E-33	4.14E-49	1.99E-48	1.42E-38	0.00E+00	2.43E-17	3.74E-07	5.63E-05	0.00E+00	0.00E+00	3.27E-05	3.18E-05	5.86E-18
4.56E-09	300	1.22E+19	0.00E+00	1.26E-04	6.76E+05	0.00E+00	1.06E-14	1.44E+05	5.66E-04	1.80E+05	5.45E-04	2.02E-10	4.88E-05	2.09E-07	5.20E-04	5.47E-04	7.60E-05	8.50E-05	3.58E-05	0.00E+00	1.16E-06	4.47E-09	2.50E-18	1.69E-18	6.88E-40	6.44E-19	1.64E-30	1.83E-35	4.53E-31	1.51E-34	4.98E-30	2.70E-04	2.45E-30	3.05E-23	2.29E-15	4.39E-27	5.16E-33	4.59E-49	2.15E-48	1.54E-38	0.00E+00	2.56E-17	3.84E-07	5.78E-05	0.00E+00	0.00E+00	3.35E-05	3.27E-05	6.18E-18
4.57E-09	300	1.22E+19	0.00E+00	1.30E-04	6.76E+05	0.00E+00	1.12E-14	1.44E+05	5.81E-04	1.80E+05	5.59E-04	2.08E-10	5.01E-05	2.15E-07	5.34E-04	5.62E-04	7.80E-05	8.73E-05	3.68E-05	0.00E+00	1.20E-06	4.59E-09	2.64E-18	1.78E-18	7.45E-40	6.79E-19	1.78E-30	1.93E-35	4.78E-31	1.63E-34	5.40E-30	2.77E-04	2.65E-30	3.14E-23	2.35E-15	4.63E-27	5.58E-33	5.10E-49	2.32E-48	1.67E-38	0.00E+00	2.70E-17	3.94E-07	5.94E-05	0.00E+00	0.00E+00	3.44E-05	3.36E-05	6.52E-18
4.58E-09	300	1.22E+19	0.00E+00	1.33E-04	6.76E+05	0.00E+00	1.18E-14	1.44E+05	5.96E-04	1.80E+05	5.74E-04	2.13E-10	5.14E-05	2.20E-07	5.48E-04	5.77E-04	8.01E-05	8.96E-05	3.78E-05	0.00E+00	1.23E-06	4.72E-09	2.78E-18	1.88E-18	8.06E-40	7.16E-19	1.93E-30	2.03E-35	5.04E-31	1.77E-34	5.85E-30	2.84E-04	2.87E-30	3.23E-23	2.41E-15	4.89E-27	6.05E-33	5.65E-49	2.51E-48	1.81E-38	0.00E+00	2.85E-17	4.05E-07	6.10E-05	0.00E+00	0.00E+00	3.54E-05	3.45E-05	6.88E-18
4.59E-09	300	1.22E+19	0.00E+00	1.37E-04	6.76E+05	0.00E+00	1.25E-14	1.44E+05	6.12E-04	1.80E+05	5.90E-04	2.19E-10	5.28E-05	2.26E-07	5.63E-04	5.92E-04	8.23E-05	9.20E-05	3.88E-05	0.00E+00	1.26E-06	4.84E-09	2.93E-18	1.98E-18	8.73E-40	7.55E-19	2.09E-30	2.14E-35	5.31E-31	1.91E-34	6.34E-30	2.92E-04	3.11E-30	3.32E-23	2.48E-15	5.16E-27	6.55E-33	6.27E-49	2.71E-48	1.96E-38	0.00E+00	3.00E-17	4.16E-07	6.26E-05	0.00E+00	0.00E+00	3.63E-05	3.54E-05	7.25E-18
4.60E-09	300	1.22E+19	0.00E+00	1.41E-04	6.76E+05	0.00E+00	1.31E-14	1.44E+05	6.29E-04	1.80E+05	6.06E-04	2.25E-10	5.42E-05	2.32E-07	5.78E-04	6.08E-04	8.45E-05	9.45E-05	3.98E-05	0.00E+00	1.29E-06	4.97E-09	3.09E-18	2.09E-18	9.45E-40	7.96E-19	2.26E-30	2.26E-35	5.60E-31	2.07E-34	6.87E-30	3.00E-04	3.36E-30	3.42E-23	2.55E-15	5.45E-27	7.09E-33	6.96E-49	2.93E-48	2.12E-38	0.00E+00	3.17E-17	4.27E-07	6.43E-05	0.00E+00	0.00E+00	3.73E-05	3.63E-05	7.65E-18
4.61E-09	300	1.22E+19	0.00E+00	1.44E-04	6.76E+05	0.00E+00	1.39E-14	1.44E+05	6.46E-04	1.80E+05	6.22E-04	2.31E-10	5.57E-05	2.39E-07	5.94E-04	6.25E-04	8.67E-05	9.70E-05	4.09E-05	0.00E+00	1.33E-06	5.11E-09	3.26E-18	2.20E-18	1.02E-39	8.40E-19	2.45E-30	2.39E-35	5.91E-31	2.24E-34	7.45E-30	3.08E-04	3.64E-30	3.52E-23	2.61E-15	5.75E-27	7.68E-33	7.72E-49	3.16E-48	2.30E-38	0.00E+00	3.34E-17	4.38E-07	6.60E-05	0.00E+00	0.00E+00	3.83E-05	3.73E-05	8.06E-18
4.62E-09	300	1.22E+19	0.00E+00	1.48E-04	6.76E+05	0.00E+00	1.46E-14	1.44E+05	6.63E-04	1.80E+05	6.39E-04	2.37E-10	5.72E-05	2.45E-07	6.10E-04	6.41E-04	8.91E-05	9.97E-05	4.20E-05	0.00E+00	1.37E-06	5.24E-09	3.44E-18	2.33E-18	1.11E-39	8.86E-19	2.65E-30	2.52E-35	6.23E-31	2.43E-34	8.07E-30	3.16E-04	3.94E-30	3.62E-23	2.68E-15	6.07E-27	8.31E-33	8.57E-49	3.41E-48	2.49E-38	0.00E+00	3.52E-17	4.50E-07	6.78E-05	0.00E+00	0.00E+00	3.93E-05	3.83E-05	8.50E-18
4.63E-09	300	1.22E+19	0.00E+00	1.52E-04	6.76E+05	0.00E+00	1.54E-14	1.44E+05	6.81E-04	1.80E+05	6.56E-04	2.43E-10	5.87E-05	2.52E-07	6.26E-04	6.59E-04	9.15E-05	1.02E-04	4.31E-05	0.00E+00	1.40E-06	5.38E-09	3.63E-18	2.45E-18	1.20E-39	9.34E-19	2.87E-30	2.65E-35	6.57E-31	2.63E-34	8.74E-30	3.25E-04	4.27E-30	3.73E-23	2.76E-15	6.40E-27	9.00E-33	9.50E-49	3.69E-48	2.70E-38	0.00E+00	3.71E-17	4.62E-07	6.96E-05	0.00E+00	0.00E+00	4.04E-05	3.94E-05	8.97E-18
4.64E-09	300	1.22E+19	0.00E+00	1.56E-04	6.76E+05	0.00E+00	1.63E-14	1.44E+05	6.99E-04	1.80E+05	6.74E-04	2.50E-10	6.03E-05	2.58E-07	6.43E-04	6.76E-04	9.39E-05	1.05E-04	4.43E-05	0.00E+00	1.44E-06	5.53E-09	3.83E-18	2.59E-18	1.30E-39	9.85E-19	3.11E-30	2.80E-35	6.92E-31	2.85E-34	9.48E-30	3.33E-04	4.62E-30	3.84E-23	2.83E-15	6.76E-27	9.75E-33	1.05E-48	3.98E-48	2.93E-38	0.00E+00	3.92E-17	4.75E-07	7.15E-05	0.00E+00	0.00E+00	4.15E-05	4.04E-05	9.45E-18
4.65E-09	300	1.22E+19	0.00E+00	1.60E-04	6.76E+05	0.00E+00	1.71E-14	1.44E+05	7.18E-04	1.80E+05	6.92E-04	2.57E-10	6.19E-05	2.65E-07	6.60E-04	6.95E-04	9.65E-05	1.08E-04	4.55E-05	0.00E+00	1.48E-06	5.68E-09	4.03E-18	2.73E-18	1.41E-39	1.04E-18	3.37E-30	2.95E-35	7.30E-31	3.08E-34	1.03E-29	3.42E-04	5.01E-30	3.95E-23	2.91E-15	7.14E-27	1.06E-32	1.17E-48	4.30E-48	3.17E-38	0.00E+00	4.13E-17	4.87E-07	7.34E-05	0.00E+00	0.00E+00	4.26E-05	4.15E-05	9.97E-18
4.66E-09	300	1.22E+19	0.00E+00	1.65E-04	6.76E+05	0.00E+00	1.81E-14	1.44E+05	7.38E-04	1.80E+05	7.10E-04	2.64E-10	6.36E-05	2.72E-07	6.78E-04	7.13E-04	9.90E-05	1.11E-04	4.67E-05	0.00E+00	1.52E-06	5.83E-09	4.25E-18	2.88E-18	1.52E-39	1.10E-18	3.64E-30	3.11E-35	7.70E-31	3.34E-34	1.11E-29	3.52E-04	5.42E-30	4.07E-23	2.98E-15	7.53E-27	1.14E-32	1.30E-48	4.64E-48	3.44E-38	0.00E+00	4.35E-17	5.00E-07	7.54E-05	0.00E+00	0.00E+00	4.37E-05	4.26E-05	1.05E-17
4.67E-09	300	1.22E+19	0.00E+00	1.69E-04	6.76E+05	0.00E+00	1.91E-14	1.44E+05	7.57E-04	1.80E+05	7.29E-04	2.71E-10	6.53E-05	2.80E-07	6.96E-04	7.32E-04	1.02E-04	1.14E-04	4.80E-05	0.00E+00	1.56E-06	5.99E-09	4.49E-18	3.03E-18	1.65E-39	1.15E-18	3.95E-30	3.28E-35	8.12E-31	3.62E-34	1.21E-29	3.61E-04	5.87E-30	4.19E-23	3.07E-15	7.95E-27	1.24E-32	1.44E-48	5.01E-48	3.73E-38	0.00E+00	4.59E-17	5.14E-07	7.74E-05	0.00E+00	0.00E+00	4.49E-05	4.38E-05	1.11E-17
4.68E-09	300	1.22E+19	0.00E+00	1.74E-04	6.76E+05	0.00E+00	2.01E-14	1.44E+05	7.78E-04	1.80E+05	7.49E-04	2.78E-10	6.70E-05	2.87E-07	7.15E-04	7.52E-04	1.04E-04	1.17E-04	4.92E-05	0.00E+00	1.60E-06	6.15E-09	4.73E-18	3.20E-18	1.79E-39	1.22E-18	4.27E-30	3.46E-35	8.56E-31	3.92E-34	1.31E-29	3.71E-04	6.36E-30	4.31E-23	3.15E-15	8.39E-27	1.34E-32	1.60E-48	5.41E-48	4.04E-38	0.00E+00	4.84E-17	5.28E-07	7.95E-05	0.00E+00	0.00E+00	4.61E-05	4.49E-05	1.17E-17
4.69E-09	300	1.22E+19	0.00E+00	1.78E-04	6.76E+05	0.00E+00	2.12E-14	1.44E+05	7.99E-04	1.80E+05	7.69E-04	2.86E-10	6.89E-05	2.95E-07	7.34E-04	7.72E-04	1.07E-04	1.20E-04	5.06E-05	0.00E+00	1.64E-06	6.31E-09	4.99E-18	3.37E-18	1.94E-39	1.28E-18	4.63E-30	3.65E-35	9.03E-31	4.24E-34	1.42E-29	3.81E-04	6.89E-30	4.44E-23	3.23E-15	8.86E-27	1.45E-32	1.77E-48	5.84E-48	4.38E-38	0.00E+00	5.11E-17	5.42E-07	8.16E-05	0.00E+00	0.00E+00	4.74E-05	4.61E-05	1.23E-17
4.70E-09	300	1.22E+19	0.00E+00	1.83E-04	6.76E+05	0.00E+00	2.23E-14	1.44E+05	8.20E-04	1.80E+05	7.90E-04	2.93E-10	7.07E-05	3.03E-07	7.54E-04	7.93E-04	1.10E-04	1.23E-04	5.19E-05	0.00E+00	1.69E-06	6.48E-09	5.26E-18	3.56E-18	2.10E-39	1.35E-18	5.01E-30	3.85E-35	9.52E-31	4.59E-34	1.54E-29	3.91E-04	7.46E-30	4.58E-23	3.32E-15	9.36E-27	1.57E-32	1.96E-48	6.30E-48	4.75E-38	0.00E+00	5.38E-17	5.56E-07	8.38E-05	0.00E+00	0.00E+00	4.86E-05	4.74E-05	1.30E-17
4.71E-09	300	1.22E+19	0.00E+00	1.88E-04	6.76E+05	0.00E+00	2.36E-14	1.44E+05	8.42E-04	1.80E+05	8.11E-04	3.01E-10	7.26E-05	3.11E-07	7.74E-04	8.14E-04	1.13E-04	1.27E-04	5.33E-05	0.00E+00	1.73E-06	6.66E-09	5.55E-18	3.75E-18	2.27E-39	1.43E-18	5.43E-30	4.06E-35	1.00E-30	4.97E-34	1.66E-29	4.02E-04	8.08E-30	4.71E-23	3.41E-15	9.88E-27	1.70E-32	2.18E-48	6.80E-48	5.14E-38	0.00E+00	5.68E-17	5.71E-07	8.61E-05	0.00E+00	0.00E+00	4.99E-05	4.87E-05	1.37E-17
4.72E-09	300	1.22E+19	0.00E+00	1.93E-04	6.76E+05	0.00E+00	2.49E-14	1.44E+05	8.65E-04	1.80E+05	8.33E-04	3.09E-10	7.46E-05	3.19E-07	7.95E-04	8.36E-04	1.16E-04	1.30E-04	5.48E-05	0.00E+00	1.78E-06	6.84E-09	5.85E-18	3.95E-18	2.46E-39	1.51E-18	5.88E-30	4.28E-35	1.06E-30	5.39E-34	1.80E-29	4.12E-04	8.74E-30	4.85E-23	3.50E-15	1.04E-26	1.84E-32	2.41E-48	7.34E-48	5.58E-38	0.00E+00	5.99E-17	5.87E-07	8.84E-05	0.00E+00	0.00E+00	5.13E-05	5.00E-05	1.45E-17
4.73E-09	300	1.22E+19	0.00E+00	1.98E-04	6.76E+05	0.00E+00	2.62E-14	1.44E+05	8.88E-04	1.80E+05	8.55E-04	3.18E-10	7.66E-05	3.28E-07	8.16E-04	8.59E-04	1.19E-04	1.33E-04	5.62E-05	0.00E+00	1.83E-06	7.02E-09	6.17E-18	4.17E-18	2.66E-39	1.59E-18	6.36E-30	4.51E-35	1.12E-30	5.83E-34	1.96E-29	4.23E-04	9.47E-30	5.00E-23	3.59E-15	1.10E-26	2.00E-32	2.67E-48	7.92E-48	6.04E-38	0.00E+00	6.31E-17	6.03E-07	9.08E-05	0.00E+00	0.00E+00	5.27E-05	5.13E-05	1.52E-17
4.74E-09	300	1.22E+19	0.00E+00	2.04E-04	6.76E+05	0.00E+00	2.76E-14	1.44E+05	9.12E-04	1.80E+05	8.78E-04	3.26E-10	7.86E-05	3.37E-07	8.38E-04	8.82E-04	1.22E-04	1.37E-04	5.77E-05	0.00E+00	1.88E-06	7.21E-09	6.50E-18	4.40E-18	2.88E-39	1.67E-18	6.89E-30	4.76E-35	1.18E-30	6.32E-34	2.12E-29	4.35E-04	1.03E-29	5.15E-23	3.69E-15	1.16E-26	2.16E-32	2.97E-48	8.55E-48	6.55E-38	0.00E+00	6.66E-17	6.19E-07	9.32E-05	0.00E+00	0.00E+00	5.41E-05	5.27E-05	1.61E-17
4.75E-09	300	1.22E+19	0.00E+00	2.09E-04	6.76E+05	0.00E+00	2.91E-14	1.44E+05	9.37E-04	1.80E+05	9.02E-04	3.35E-10	8.07E-05	3.46E-07	8.61E-04	9.06E-04	1.26E-04	1.41E-04	5.93E-05	0.00E+00	1.93E-06	7.40E-09	6.86E-18	4.64E-18	3.12E-39	1.77E-18	7.46E-30	5.02E-35	1.24E-30	6.84E-34	2.30E-29	4.46E-04	1.11E-29	5.31E-23	3.79E-15	1.23E-26	2.34E-32	3.29E-48	9.22E-48	7.10E-38	0.00E+00	7.02E-17	6.35E-07	9.57E-05	0.00E+00	0.00E+00	5.55E-05	5.41E-05	1.70E-17
4.76E-09	300	1.22E+19	0.00E+00	2.15E-04	6.76E+05	0.00E+00	3.07E-14	1.44E+05	9.62E-04	1.80E+05	9.26E-04	3.44E-10	8.29E-05	3.55E-07	8.84E-04	9.30E-04	1.29E-04	1.45E-04	6.09E-05	0.00E+00	1.98E-06	7.60E-09	7.23E-18	4.89E-18	3.38E-39	1.86E-18	8.08E-30	5.29E-35	1.31E-30	7.41E-34	2.49E-29	4.59E-04	1.20E-29	5.47E-23	3.89E-15	1.30E-26	2.54E-32	3.65E-48	9.95E-48	7.70E-38	0.00E+00	7.40E-17	6.53E-07	9.83E-05	0.00E+00	0.00E+00	5.70E-05	5.56E-05	1.79E-17
4.77E-09	300	1.22E+19	0.00E+00	2.21E-04	6.76E+05	0.00E+00	3.24E-14	1.44E+05	9.88E-04	1.80E+05	9.51E-04	3.53E-10	8.51E-05	3.65E-07	9.08E-04	9.55E-04	1.33E-04	1.48E-04	6.25E-05	0.00E+00	2.03E-06	7.81E-09	7.63E-18	5.16E-18	3.66E-39	1.96E-18	8.75E-30	5.58E-35	1.38E-30	8.02E-34	2.70E-29	4.71E-04	1.30E-29	5.64E-23	4.00E-15	1.37E-26	2.75E-32	4.04E-48	1.07E-47	8.34E-38	0.00E+00	7.81E-17	6.70E-07	1.01E-04	0.00E+00	0.00E+00	5.86E-05	5.71E-05	1.89E-17
4.78E-09	300	1.22E+19	0.00E+00	2.27E-04	6.76E+05	0.00E+00	3.42E-14	1.44E+05	1.01E-03	1.80E+05	9.77E-04	3.63E-10	8.74E-05	3.75E-07	9.32E-04	9.81E-04	1.36E-04	1.52E-04	6.42E-05	0.00E+00	2.09E-06	8.02E-09	8.04E-18	5.44E-18	3.96E-39	2.07E-18	9.48E-30	5.88E-35	1.46E-30	8.68E-34	2.93E-29	4.84E-04	1.41E-29	5.81E-23	4.10E-15	1.45E-26	2.97E-32	4.48E-48	1.16E-47	9.04E-38	0.00E+00	8.23E-17	6.88E-07	1.04E-04	0.00E+00	0.00E+00	6.01E-05	5.86E-05	1.99E-17
4.79E-09	300	1.22E+19	0.00E+00	2.33E-04	6.76E+05	0.00E+00	3.60E-14	1.44E+05	1.04E-03	1.80E+05	1.00E-03	3.72E-10	8.98E-05	3.85E-07	9.57E-04	1.01E-03	1.40E-04	1.56E-04	6.59E-05	0.00E+00	2.14E-06	8.23E-09	8.48E-18	5.73E-18	4.29E-39	2.18E-18	1.03E-29	6.20E-35	1.54E-30	9.40E-34	3.17E-29	4.97E-04	1.53E-29	5.99E-23	4.21E-15	1.53E-26	3.22E-32	4.97E-48	1.25E-47	9.80E-38	0.00E+00	8.68E-17	7.07E-07	1.06E-04	0.00E+00	0.00E+00	6.18E-05	6.02E-05	2.10E-17
4.80E-09	300	1.22E+19	0.00E+00	2.39E-04	6.76E+05	0.00E+00	3.80E-14	1.44E+05	1.07E-03	1.80E+05	1.03E-03	3.82E-10	9.22E-05	3.95E-07	9.83E-04	1.03E-03	1.44E-04	1.61E-04	6.77E-05	0.00E+00	2.20E-06	8.46E-09	8.94E-18	6.05E-18	4.65E-39	2.30E-18	1.11E-29	6.54E-35	1.62E-30	1.02E-33	3.44E-29	5.10E-04	1.65E-29	6.17E-23	4.33E-15	1.61E-26	3.49E-32	5.50E-48	1.35E-47	1.06E-37	0.00E+00	9.16E-17	7.26E-07	1.09E-04	0.00E+00	0.00E+00	6.34E-05	6.18E-05	2.21E-17
4.81E-09	300	1.22E+19	0.00E+00	2.45E-04	6.76E+05	0.00E+00	4.01E-14	1.44E+05	1.10E-03	1.80E+05	1.06E-03	3.93E-10	9.47E-05	4.06E-07	1.01E-03	1.06E-03	1.47E-04	1.65E-04	6.95E-05	0.00E+00	2.26E-06	8.68E-09	9.43E-18	6.38E-18	5.03E-39	2.43E-18	1.20E-29	6.90E-35	1.71E-30	1.10E-33	3.73E-29	5.24E-04	1.79E-29	6.36E-23	4.44E-15	1.70E-26	3.77E-32	6.10E-48	1.45E-47	1.15E-37	0.00E+00	9.66E-17	7.45E-07	1.12E-04	0.00E+00	0.00E+00	6.51E-05	6.35E-05	2.33E-17
4.82E-09	300	1.22E+19	0.00E+00	2.52E-04	6.76E+05	0.00E+00	4.23E-14	1.44E+05	1.13E-03	1.80E+05	1.09E-03	4.03E-10	9.72E-05	4.17E-07	1.04E-03	1.09E-03	1.51E-04	1.69E-04	7.14E-05	0.00E+00	2.32E-06	8.92E-09	9.95E-18	6.72E-18	5.45E-39	2.56E-18	1.30E-29	7.27E-35	1.80E-30	1.19E-33	4.04E-29	5.38E-04	1.94E-29	6.56E-23	4.56E-15	1.80E-26	4.09E-32	6.76E-48	1.57E-47	1.25E-37	0.00E+00	1.02E-16	7.65E-07	1.15E-04	0.00E+00	0.00E+00	6.69E-05	6.52E-05	2.46E-17
4.83E-09	300	1.22E+19	0.00E+00	2.59E-04	6.76E+05	0.00E+00	4.46E-14	1.44E+05	1.16E-03	1.80E+05	1.12E-03	4.14E-10	9.98E-05	4.28E-07	1.06E-03	1.12E-03	1.56E-04	1.74E-04	7.33E-05	0.00E+00	2.38E-06	9.16E-09	1.05E-17	7.09E-18	5.90E-39	2.70E-18	1.41E-29	7.67E-35	1.90E-30	1.29E-33	4.38E-29	5.52E-04	2.10E-29	6.76E-23	4.69E-15	1.90E-26	4.43E-32	7.49E-48	1.69E-47	1.35E-37	0.00E+00	1.07E-16	7.86E-07	1.18E-04	0.00E+00	0.00E+00	6.87E-05	6.69E-05	2.59E-17
4.84E-09	300	1.22E+19	0.00E+00	2.66E-04	6.76E+05	0.00E+00	4.70E-14	1.44E+05	1.19E-03	1.80E+05	1.15E-03	4.25E-10	1.03E-04	4.39E-07	1.09E-03	1.15E-03	1.60E-04	1.79E-04	7.53E-05	0.00E+00	2.45E-06	9.40E-09	1.11E-17	7.48E-18	6.39E-39	2.85E-18	1.53E-29	8.09E-35	2.00E-30	1.40E-33	4.75E-29	5.67E-04	2.27E-29	6.97E-23	4.81E-15	2.01E-26	4.79E-32	8.30E-48	1.83E-47	1.47E-37	0.00E+00	1.13E-16	8.07E-07	1.22E-04	0.00E+00	0.00E+00	7.05E-05	6.87E-05	2.73E-17
4.85E-09	300	1.22E+19	0.00E+00	2.73E-04	6.76E+05	0.00E+00	4.96E-14	1.44E+05	1.22E-03	1.80E+05	1.18E-03	4.37E-10	1.05E-04	4.51E-07	1.12E-03	1.18E-03	1.64E-04	1.84E-04	7.73E-05	0.00E+00	2.51E-06	9.66E-09	1.17E-17	7.88E-18	6.92E-39	3.00E-18	1.65E-29	8.53E-35	2.11E-30	1.52E-33	5.15E-29	5.82E-04	2.46E-29	7.19E-23	4.94E-15	2.12E-26	5.19E-32	9.20E-48	1.97E-47	1.59E-37	0.00E+00	1.19E-16	8.29E-07	1.25E-04	0.00E+00	0.00E+00	7.24E-05	7.06E-05	2.88E-17
4.86E-09	300	1.22E+19	0.00E+00	2.80E-04	6.76E+05	0.00E+00	5.23E-14	1.44E+05	1.25E-03	1.80E+05	1.21E-03	4.48E-10	1.08E-04	4.63E-07	1.15E-03	1.21E-03	1.68E-04	1.88E-04	7.94E-05	0.00E+00	2.58E-06	9.92E-09	1.23E-17	8.31E-18	7.50E-39	3.17E-18	1.79E-29	8.99E-35	2.23E-30	1.64E-33	5.59E-29	5.98E-04	2.67E-29	7.41E-23	5.08E-15	2.24E-26	5.62E-32	1.02E-47	2.12E-47	1.73E-37	0.00E+00	1.26E-16	8.51E-07	1.28E-04	0.00E+00	0.00E+00	7.44E-05	7.25E-05	3.04E-17
4.87E-09	300	1.22E+19	0.00E+00	2.88E-04	6.76E+05	0.00E+00	5.51E-14	1.44E+05	1.29E-03	1.80E+05	1.24E-03	4.60E-10	1.11E-04	4.76E-07	1.18E-03	1.25E-03	1.73E-04	1.94E-04	8.15E-05	0.00E+00	2.65E-06	1.02E-08	1.30E-17	8.77E-18	8.12E-39	3.34E-18	1.94E-29	9.48E-35	2.35E-30	1.78E-33	6.06E-29	6.14E-04	2.89E-29	7.65E-23	5.21E-15	2.36E-26	6.09E-32	1.13E-47	2.29E-47	1.87E-37	0.00E+00	1.33E-16	8.74E-07	1.32E-04	0.00E+00	0.00E+00	7.64E-05	7.44E-05	3.21E-17
4.88E-09	300	1.22E+19	0.00E+00	2.96E-04	6.76E+05	0.00E+00	5.81E-14	1.44E+05	1.32E-03	1.80E+05	1.27E-03	4.73E-10	1.14E-04	4.88E-07	1.22E-03	1.28E-03	1.78E-04	1.99E-04	8.37E-05	0.00E+00	2.72E-06	1.05E-08	1.37E-17	9.24E-18	8.79E-39	3.52E-18	2.10E-29	1.00E-34	2.48E-30	1.93E-33	6.57E-29	6.30E-04	3.13E-29	7.89E-23	5.35E-15	2.50E-26	6.59E-32	1.25E-47	2.47E-47	2.03E-37	0.00E+00	1.40E-16	8.97E-07	1.35E-04	0.00E+00	0.00E+00	7.84E-05	7.64E-05	3.38E-17
4.89E-09	300	1.22E+19	0.00E+00	3.03E-04	6.76E+05	0.00E+00	6.13E-14	1.44E+05	1.36E-03	1.80E+05	1.31E-03	4.86E-10	1.17E-04	5.02E-07	1.25E-03	1.31E-03	1.82E-04	2.04E-04	8.60E-05	0.00E+00	2.80E-06	1.07E-08	1.44E-17	9.75E-18	9.52E-39	3.71E-18	2.28E-29	1.05E-34	2.61E-30	2.09E-33	7.12E-29	6.47E-04	3.39E-29	8.14E-23	5.50E-15	2.64E-26	7.14E-32	1.39E-47	2.66E-47	2.20E-37	0.00E+00	1.48E-16	9.21E-07	1.39E-04	0.00E+00	0.00E+00	8.05E-05	7.85E-05	3.56E-17
4.90E-09	300	1.22E+19	0.00E+00	3.12E-04	6.76E+05	0.00E+00	6.46E-14	1.44E+05	1.39E-03	1.80E+05	1.34E-03	4.99E-10	1.20E-04	5.15E-07	1.28E-03	1.35E-03	1.87E-04	2.10E-04	8.83E-05	0.00E+00	2.87E-06	1.10E-08	1.52E-17	1.03E-17	1.03E-38	3.92E-18	2.46E-29	1.11E-34	2.75E-30	2.26E-33	7.72E-29	6.65E-04	3.67E-29	8.40E-23	5.64E-15	2.79E-26	7.73E-32	1.54E-47	2.87E-47	2.39E-37	0.00E+00	1.56E-16	9.46E-07	1.43E-04	0.00E+00	0.00E+00	8.27E-05	8.06E-05	3.76E-17
4.91E-09	300	1.22E+19	0.00E+00	3.20E-04	6.76E+05	0.00E+00	6.81E-14	1.44E+05	1.43E-03	1.80E+05	1.38E-03	5.12E-10	1.23E-04	5.29E-07	1.32E-03	1.38E-03	1.92E-04	2.15E-04	9.07E-05	0.00E+00	2.95E-06	1.13E-08	1.60E-17	1.08E-17	1.12E-38	4.13E-18	2.67E-29	1.17E-34	2.90E-30	2.45E-33	8.37E-29	6.83E-04	3.97E-29	8.66E-23	5.80E-15	2.94E-26	8.37E-32	1.70E-47	3.10E-47	2.59E-37	0.00E+00	1.64E-16	9.72E-07	1.46E-04	0.00E+00	0.00E+00	8.49E-05	8.27E-05	3.96E-17
4.92E-09	300	1.22E+19	0.00E+00	3.29E-04	6.76E+05	0.00E+00	7.19E-14	1.44E+05	1.47E-03	1.80E+05	1.42E-03	5.26E-10	1.27E-04	5.43E-07	1.35E-03	1.42E-03	1.98E-04	2.21E-04	9.31E-05	0.00E+00	3.03E-06	1.16E-08	1.69E-17	1.14E-17	1.21E-38	4.35E-18	2.89E-29	1.24E-34	3.06E-30	2.65E-33	9.08E-29	7.01E-04	4.30E-29	8.94E-23	5.95E-15	3.11E-26	9.06E-32	1.88E-47	3.34E-47	2.81E-37	0.00E+00	1.73E-16	9.98E-07	1.50E-04	0.00E+00	0.00E+00	8.72E-05	8.50E-05	4.18E-17
4.93E-09	300	1.22E+19	0.00E+00	3.37E-04	6.76E+05	0.00E+00	7.58E-14	1.44E+05	1.51E-03	1.80E+05	1.45E-03	5.40E-10	1.30E-04	5.58E-07	1.39E-03	1.46E-03	2.03E-04	2.27E-04	9.56E-05	0.00E+00	3.11E-06	1.19E-08	1.78E-17	1.21E-17	1.31E-38	4.59E-18	3.13E-29	1.30E-34	3.23E-30	2.87E-33	9.85E-29	7.20E-04	4.66E-29	9.23E-23	6.11E-15	3.29E-26	9.82E-32	2.09E-47	3.60E-47	3.04E-37	0.00E+00	1.83E-16	1.02E-06	1.54E-04	0.00E+00	0.00E+00	8.96E-05	8.73E-05	4.41E-17
4.94E-09	300	1.22E+19	0.00E+00	3.47E-04	6.76E+05	0.00E+00	7.99E-14	1.44E+05	1.55E-03	1.80E+05	1.49E-03	5.54E-10	1.34E-04	5.73E-07	1.43E-03	1.50E-03	2.08E-04	2.33E-04	9.82E-05	0.00E+00	3.19E-06	1.23E-08	1.88E-17	1.27E-17	1.42E-38	4.84E-18	3.39E-29	1.38E-34	3.40E-30	3.11E-33	1.07E-28	7.39E-04	5.04E-29	9.53E-23	6.28E-15	3.47E-26	1.06E-31	2.31E-47	3.88E-47	3.30E-37	0.00E+00	1.93E-16	1.05E-06	1.59E-04	0.00E+00	0.00E+00	9.20E-05	8.96E-05	4.65E-17
4.95E-09	300	1.22E+19	0.00E+00	3.56E-04	6.76E+05	0.00E+00	8.43E-14	1.44E+05	1.59E-03	1.80E+05	1.53E-03	5.69E-10	1.37E-04	5.88E-07	1.46E-03	1.54E-03	2.14E-04	2.39E-04	1.01E-04	0.00E+00	3.28E-06	1.26E-08	1.98E-17	1.34E-17	1.54E-38	5.11E-18	3.67E-29	1.45E-34	3.59E-30	3.36E-33	1.16E-28	7.59E-04	5.46E-29	9.84E-23	6.45E-15	3.67E-26	1.15E-31	2.56E-47	4.19E-47	3.58E-37	0.00E+00	2.03E-16	1.08E-06	1.63E-04	0.00E+00	0.00E+00	9.44E-05	9.20E-05	4.90E-17
4.96E-09	300	1.22E+19	0.00E+00	3.65E-04	6.76E+05	0.00E+00	8.89E-14	1.44E+05	1.64E-03	1.80E+05	1.57E-03	5.85E-10	1.41E-04	6.04E-07	1.50E-03	1.58E-03	2.20E-04	2.46E-04	1.04E-04	0.00E+00	3.37E-06	1.29E-08	2.09E-17	1.41E-17	1.66E-38	5.38E-18	3.97E-29	1.53E-34	3.79E-30	3.64E-33	1.26E-28	7.80E-04	5.91E-29	1.02E-22	6.62E-15	3.88E-26	1.25E-31	2.84E-47	4.51E-47	3.89E-37	0.00E+00	2.14E-16	1.11E-06	1.67E-04	0.00E+00	0.00E+00	9.70E-05	9.45E-05	5.17E-17
4.97E-09	300	1.22E+19	0.00E+00	3.75E-04	6.76E+05	0.00E+00	9.37E-14	1.44E+05	1.68E-03	1.80E+05	1.62E-03	6.00E-10	1.45E-04	6.20E-07	1.54E-03	1.62E-03	2.26E-04	2.52E-04	1.06E-04	0.00E+00	3.46E-06	1.33E-08	2.21E-17	1.49E-17	1.80E-38	5.68E-18	4.30E-29	1.61E-34	3.99E-30	3.94E-33	1.36E-28	8.01E-04	6.40E-29	1.05E-22	6.80E-15	4.10E-26	1.35E-31	3.14E-47	4.87E-47	4.21E-37	0.00E+00	2.26E-16	1.14E-06	1.72E-04	0.00E+00	0.00E+00	9.96E-05	9.70E-05	5.45E-17
4.98E-09	300	1.22E+19	0.00E+00	3.85E-04	6.76E+05	0.00E+00	9.88E-14	1.44E+05	1.72E-03	1.80E+05	1.66E-03	6.17E-10	1.49E-04	6.37E-07	1.59E-03	1.67E-03	2.32E-04	2.59E-04	1.09E-04	0.00E+00	3.55E-06	1.36E-08	2.33E-17	1.57E-17	1.95E-38	5.99E-18	4.66E-29	1.70E-34	4.21E-30	4.27E-33	1.48E-28	8.22E-04	6.93E-29	1.08E-22	6.98E-15	4.33E-26	1.46E-31	3.48E-47	5.25E-47	4.57E-37	0.00E+00	2.38E-16	1.17E-06	1.76E-04	0.00E+00	0.00E+00	1.02E-04	9.96E-05	5.75E-17
4.99E-09	300	1.22E+19	0.00E+00	3.96E-04	6.76E+05	0.00E+00	1.04E-13	1.44E+05	1.77E-03	1.80E+05	1.71E-03	6.33E-10	1.53E-04	6.54E-07	1.63E-03	1.71E-03	2.38E-04	2.66E-04	1.12E-04	0.00E+00	3.65E-06	1.40E-08	2.45E-17	1.66E-17	2.11E-38	6.31E-18	5.05E-29	1.79E-34	4.44E-30	4.62E-33	1.60E-28	8.44E-04	7.51E-29	1.12E-22	7.17E-15	4.58E-26	1.58E-31	3.85E-47	5.66E-47	4.96E-37	0.00E+00	2.51E-16	1.20E-06	1.81E-04	0.00E+00	0.00E+00	1.05E-04	1.02E-04	6.06E-17
5.00E-09	300	1.22E+19	0.00E+00	4.06E-04	6.76E+05	0.00E+00	1.10E-13	1.44E+05	1.82E-03	1.80E+05	1.75E-03	6.50E-10	1.57E-04	6.72E-07	1.67E-03	1.76E-03	2.44E-04	2.73E-04	1.15E-04	0.00E+00	3.74E-06	1.44E-08	2.59E-17	1.75E-17	2.29E-38	6.66E-18	5.46E-29	1.89E-34	4.68E-30	5.01E-33	1.74E-28	8.67E-04	8.13E-29	1.16E-22	7.36E-15	4.84E-26	1.71E-31	4.27E-47	6.10E-47	5.38E-37	0.00E+00	2.65E-16	1.23E-06	1.86E-04	0.00E+00	0.00E+00	1.08E-04	1.05E-04	6.39E-17
5.01E-09	300	1.22E+19	0.00E+00	4.17E-04	6.76E+05	0.00E+00	1.16E-13	1.44E+05	1.87E-03	1.80E+05	1.80E-03	6.68E-10	1.61E-04	6.90E-07	1.72E-03	1.81E-03	2.51E-04	2.81E-04	1.18E-04	0.00E+00	3.84E-06	1.48E-08	2.73E-17	1.84E-17	2.48E-38	7.02E-18	5.92E-29	1.99E-34	4.94E-30	5.42E-33	1.89E-28	8.90E-04	8.80E-29	1.19E-22	7.56E-15	5.12E-26	1.86E-31	4.73E-47	6.58E-47	5.84E-37	0.00E+00	2.79E-16	1.27E-06	1.91E-04	0.00E+00	0.00E+00	1.11E-04	1.08E-04	6.74E-17
5.02E-09	300	1.22E+19	0.00E+00	4.29E-04	6.76E+05	0.00E+00	1.22E-13	1.44E+05	1.92E-03	1.80E+05	1.85E-03	6.86E-10	1.65E-04	7.08E-07	1.76E-03	1.85E-03	2.58E-04	2.88E-04	1.21E-04	0.00E+00	3.95E-06	1.52E-08	2.88E-17	1.94E-17	2.68E-38	7.40E-18	6.41E-29	2.10E-34	5.21E-30	5.87E-33	2.05E-28	9.14E-04	9.53E-29	1.23E-22	7.76E-15	5.41E-26	2.01E-31	5.23E-47	7.09E-47	6.33E-37	0.00E+00	2.94E-16	1.30E-06	1.96E-04	0.00E+00	0.00E+00	1.14E-04	1.11E-04	7.11E-17
5.03E-09	300	1.22E+19	0.00E+00	4.40E-04	6.76E+05	0.00E+00	1.29E-13	1.44E+05	1.97E-03	1.80E+05	1.90E-03	7.04E-10	1.70E-04	7.27E-07	1.81E-03	1.90E-03	2.64E-04	2.96E-04	1.25E-04	0.00E+00	4.05E-06	1.56E-08	3.03E-17	2.05E-17	2.90E-38	7.81E-18	6.94E-29	2.22E-34	5.49E-30	6.36E-33	2.22E-28	9.39E-04	1.03E-28	1.28E-22	7.97E-15	5.72E-26	2.18E-31	5.80E-47	7.64E-47	6.87E-37	0.00E+00	3.10E-16	1.34E-06	2.01E-04	0.00E+00	0.00E+00	1.17E-04	1.14E-04	7.50E-17
5.04E-09	300	1.22E+19	0.00E+00	4.52E-04	6.76E+05	0.00E+00	1.36E-13	1.44E+05	2.02E-03	1.80E+05	1.95E-03	7.23E-10	1.74E-04	7.47E-07	1.86E-03	1.96E-03	2.72E-04	3.04E-04	1.28E-04	0.00E+00	4.16E-06	1.60E-08	3.20E-17	2.16E-17	3.14E-38	8.23E-18	7.51E-29	2.34E-34	5.79E-30	6.89E-33	2.41E-28	9.64E-04	1.12E-28	1.32E-22	8.18E-15	6.05E-26	2.36E-31	6.42E-47	8.24E-47	7.46E-37	0.00E+00	3.27E-16	1.37E-06	2.07E-04	0.00E+00	0.00E+00	1.20E-04	1.17E-04	7.90E-17
5.05E-09	300	1.22E+19	0.00E+00	4.64E-04	6.76E+05	0.00E+00	1.43E-13	1.44E+05	2.08E-03	1.80E+05	2.00E-03	7.43E-10	1.79E-04	7.67E-07	1.91E-03	2.01E-03	2.79E-04	3.12E-04	1.31E-04	0.00E+00	4.28E-06	1.64E-08	3.37E-17	2.28E-17	3.40E-38	8.68E-18	8.14E-29	2.47E-34	6.11E-30	7.46E-33	2.62E-28	9.90E-04	1.21E-28	1.36E-22	8.40E-15	6.39E-26	2.55E-31	7.11E-47	8.88E-47	8.09E-37	0.00E+00	3.45E-16	1.41E-06	2.12E-04	0.00E+00	0.00E+00	1.23E-04	1.20E-04	8.33E-17
5.06E-09	300	1.22E+19	0.00E+00	4.77E-04	6.76E+05	0.00E+00	1.51E-13	1.44E+05	2.13E-03	1.80E+05	2.05E-03	7.62E-10	1.84E-04	7.88E-07	1.96E-03	2.06E-03	2.86E-04	3.20E-04	1.35E-04	0.00E+00	4.39E-06	1.69E-08	3.56E-17	2.40E-17	3.69E-38	9.16E-18	8.81E-29	2.60E-34	6.44E-30	8.07E-33	2.84E-28	1.02E-03	1.31E-28	1.41E-22	8.63E-15	6.76E-26	2.76E-31	7.87E-47	9.58E-47	8.78E-37	0.00E+00	3.64E-16	1.45E-06	2.18E-04	0.00E+00	0.00E+00	1.26E-04	1.23E-04	8.79E-17
5.07E-09	300	1.22E+19	0.00E+00	4.89E-04	6.76E+05	0.00E+00	1.59E-13	1.44E+05	2.19E-03	1.80E+05	2.11E-03	7.83E-10	1.89E-04	8.09E-07	2.01E-03	2.12E-03	2.94E-04	3.29E-04	1.39E-04	0.00E+00	4.51E-06	1.73E-08	3.75E-17	2.53E-17	3.99E-38	9.66E-18	9.54E-29	2.74E-34	6.79E-30	8.74E-33	3.08E-28	1.04E-03	1.42E-28	1.46E-22	8.86E-15	7.15E-26	2.99E-31	8.71E-47	1.03E-46	9.53E-37	0.00E+00	3.84E-16	1.49E-06	2.24E-04	0.00E+00	0.00E+00	1.30E-04	1.27E-04	9.27E-17
5.08E-09	300	1.22E+19	0.00E+00	5.02E-04	6.76E+05	0.00E+00	1.68E-13	1.44E+05	2.25E-03	1.80E+05	2.17E-03	8.04E-10	1.94E-04	8.31E-07	2.07E-03	2.17E-03	3.02E-04	3.38E-04	1.42E-04	0.00E+00	4.63E-06	1.78E-08	3.95E-17	2.67E-17	4.32E-38	1.02E-17	1.03E-28	2.89E-34	7.16E-30	9.47E-33	3.35E-28	1.07E-03	1.54E-28	1.51E-22	9.10E-15	7.56E-26	3.24E-31	9.65E-47	1.11E-46	1.03E-36	0.00E+00	4.05E-16	1.53E-06	2.30E-04	0.00E+00	0.00E+00	1.33E-04	1.30E-04	9.77E-17
5.09E-09	300	1.22E+19	0.00E+00	5.16E-04	6.76E+05	0.00E+00	1.77E-13	1.44E+05	2.31E-03	1.80E+05	2.22E-03	8.26E-10	1.99E-04	8.53E-07	2.12E-03	2.23E-03	3.10E-04	3.47E-04	1.46E-04	0.00E+00	4.75E-06	1.83E-08	4.17E-17	2.82E-17	4.68E-38	1.07E-17	1.12E-28	3.05E-34	7.55E-30	1.03E-32	3.63E-28	1.10E-03	1.66E-28	1.56E-22	9.35E-15	8.00E-26	3.51E-31	1.07E-46	1.20E-46	1.12E-36	0.00E+00	4.27E-16	1.57E-06	2.36E-04	0.00E+00	0.00E+00	1.37E-04	1.33E-04	1.03E-16
5.10E-09	300	1.22E+19	0.00E+00	5.30E-04	6.76E+05	0.00E+00	1.87E-13	1.44E+05	2.37E-03	1.80E+05	2.28E-03	8.48E-10	2.04E-04	8.76E-07	2.18E-03	2.29E-03	3.18E-04	3.56E-04	1.50E-04	0.00E+00	4.88E-06	1.87E-08	4.40E-17	2.97E-17	5.07E-38	1.13E-17	1.21E-28	3.22E-34	7.96E-30	1.11E-32	3.94E-28	1.13E-03	1.80E-28	1.61E-22	9.60E-15	8.46E-26	3.80E-31	1.18E-46	1.29E-46	1.22E-36	0.00E+00	4.50E-16	1.61E-06	2.42E-04	0.00E+00	0.00E+00	1.41E-04	1.37E-04	1.09E-16
5.11E-09	300	1.22E+19	0.00E+00	5.44E-04	6.76E+05	0.00E+00	1.97E-13	1.44E+05	2.44E-03	1.80E+05	2.35E-03	8.71E-10	2.10E-04	8.99E-07	2.24E-03	2.35E-03	3.27E-04	3.66E-04	1.54E-04	0.00E+00	5.01E-06	1.93E-08	4.64E-17	3.13E-17	5.49E-38	1.19E-17	1.31E-28	3.39E-34	8.40E-30	1.20E-32	4.28E-28	1.16E-03	1.95E-28	1.67E-22	9.86E-15	8.95E-26	4.12E-31	1.31E-46	1.40E-46	1.32E-36	0.00E+00	4.75E-16	1.65E-06	2.49E-04	0.00E+00	0.00E+00	1.44E-04	1.41E-04	1.15E-16
5.12E-09	300	1.22E+19	0.00E+00	5.59E-04	6.76E+05	0.00E+00	2.08E-13	1.44E+05	2.50E-03	1.80E+05	2.41E-03	8.94E-10	2.16E-04	9.24E-07	2.30E-03	2.42E-03	3.36E-04	3.76E-04	1.58E-04	0.00E+00	5.15E-06	1.98E-08	4.89E-17	3.31E-17	5.94E-38	1.26E-17	1.42E-28	3.58E-34	8.85E-30	1.30E-32	4.64E-28	1.19E-03	2.11E-28	1.73E-22	1.01E-14	9.46E-26	4.46E-31	1.45E-46	1.51E-46	1.44E-36	0.00E+00	5.01E-16	1.70E-06	2.56E-04	0.00E+00	0.00E+00	1.48E-04	1.44E-04	1.21E-16
5.13E-09	300	1.22E+19	0.00E+00	5.74E-04	6.76E+05	0.00E+00	2.19E-13	1.44E+05	2.57E-03	1.80E+05	2.47E-03	9.18E-10	2.21E-04	9.49E-07	2.36E-03	2.48E-03	3.45E-04	3.86E-04	1.63E-04	0.00E+00	5.29E-06	2.03E-08	5.16E-17	3.49E-17	6.44E-38	1.33E-17	1.54E-28	3.77E-34	9.34E-30	1.41E-32	5.04E-28	1.22E-03	2.29E-28	1.79E-22	1.04E-14	1.00E-25	4.83E-31	1.61E-46	1.62E-46	1.56E-36	0.00E+00	5.28E-16	1.74E-06	2.62E-04	0.00E+00	0.00E+00	1.52E-04	1.48E-04	1.27E-16
5.14E-09	300	1.22E+19	0.00E+00	5.89E-04	6.76E+05	0.00E+00	2.31E-13	1.44E+05	2.64E-03	1.80E+05	2.54E-03	9.43E-10	2.27E-04	9.74E-07	2.42E-03	2.55E-03	3.54E-04	3.96E-04	1.67E-04	0.00E+00	5.43E-06	2.08E-08	5.44E-17	3.68E-17	6.97E-38	1.40E-17	1.67E-28	3.98E-34	9.84E-30	1.53E-32	5.47E-28	1.26E-03	2.48E-28	1.85E-22	1.07E-14	1.06E-25	5.23E-31	1.78E-46	1.75E-46	1.69E-36	0.00E+00	5.57E-16	1.79E-06	2.70E-04	0.00E+00	0.00E+00	1.56E-04	1.52E-04	1.34E-16
5.15E-09	300	1.22E+19	0.00E+00	6.05E-04	6.76E+05	0.00E+00	2.44E-13	1.44E+05	2.71E-03	1.80E+05	2.61E-03	9.68E-10	2.33E-04	1.00E-06	2.49E-03	2.62E-03	3.64E-04	4.07E-04	1.71E-04	0.00E+00	5.58E-06	2.14E-08	5.73E-17	3.88E-17	7.55E-38	1.48E-17	1.80E-28	4.19E-34	1.04E-29	1.65E-32	5.94E-28	1.29E-03	2.68E-28	1.92E-22	1.10E-14	1.12E-25	5.66E-31	1.97E-46	1.89E-46	1.84E-36	0.00E+00	5.87E-16	1.84E-06	2.77E-04	0.00E+00	0.00E+00	1.61E-04	1.56E-04	1.42E-16
5.16E-09	300	1.22E+19	0.00E+00	6.21E-04	6.76E+05	0.00E+00	2.57E-13	1.44E+05	2.78E-03	1.80E+05	2.68E-03	9.94E-10	2.40E-04	1.03E-06	2.56E-03	2.69E-03	3.73E-04	4.18E-04	1.76E-04	0.00E+00	5.73E-06	2.20E-08	6.05E-17	4.09E-17	8.17E-38	1.56E-17	1.95E-28	4.42E-34	1.09E-29	1.79E-32	6.45E-28	1.33E-03	2.91E-28	1.99E-22	1.13E-14	1.19E-25	6.13E-31	2.18E-46	2.04E-46	1.99E-36	0.00E+00	6.19E-16	1.89E-06	2.84E-04	0.00E+00	0.00E+00	1.65E-04	1.61E-04	1.49E-16
5.17E-09	300	1.22E+19	0.00E+00	6.38E-04	6.76E+05	0.00E+00	2.71E-13	1.44E+05	2.86E-03	1.80E+05	2.75E-03	1.02E-09	2.46E-04	1.05E-06	2.62E-03	2.76E-03	3.84E-04	4.29E-04	1.81E-04	0.00E+00	5.88E-06	2.26E-08	6.38E-17	4.31E-17	8.85E-38	1.64E-17	2.12E-28	4.66E-34	1.15E-29	1.94E-32	7.01E-28	1.36E-03	3.15E-28	2.06E-22	1.16E-14	1.26E-25	6.64E-31	2.41E-46	2.20E-46	2.17E-36	0.00E+00	6.53E-16	1.94E-06	2.92E-04	0.00E+00	0.00E+00	1.69E-04	1.65E-04	1.58E-16
5.18E-09	300	1.22E+19	0.00E+00	6.55E-04	6.76E+05	0.00E+00	2.86E-13	1.44E+05	2.93E-03	1.80E+05	2.82E-03	1.05E-09	2.53E-04	1.08E-06	2.70E-03	2.84E-03	3.94E-04	4.41E-04	1.86E-04	0.00E+00	6.04E-06	2.32E-08	6.72E-17	4.55E-17	9.58E-38	1.73E-17	2.29E-28	4.92E-34	1.22E-29	2.10E-32	7.61E-28	1.40E-03	3.41E-28	2.13E-22	1.19E-14	1.33E-25	7.19E-31	2.67E-46	2.37E-46	2.35E-36	0.00E+00	6.88E-16	1.99E-06	3.00E-04	0.00E+00	0.00E+00	1.74E-04	1.69E-04	1.66E-16
5.19E-09	300	1.22E+19	0.00E+00	6.73E-04	6.76E+05	0.00E+00	3.01E-13	1.44E+05	3.01E-03	1.80E+05	2.90E-03	1.08E-09	2.60E-04	1.11E-06	2.77E-03	2.91E-03	4.04E-04	4.52E-04	1.91E-04	0.00E+00	6.20E-06	2.38E-08	7.09E-17	4.79E-17	1.04E-37	1.83E-17	2.48E-28	5.19E-34	1.28E-29	2.27E-32	8.26E-28	1.44E-03	3.69E-28	2.21E-22	1.22E-14	1.41E-25	7.78E-31	2.96E-46	2.56E-46	2.55E-36	0.00E+00	7.26E-16	2.04E-06	3.08E-04	0.00E+00	0.00E+00	1.79E-04	1.74E-04	1.75E-16
5.20E-09	300	1.22E+19	0.00E+00	6.91E-04	6.76E+05	0.00E+00	3.18E-13	1.44E+05	3.09E-03	1.80E+05	2.98E-03	1.11E-09	2.67E-04	1.14E-06	2.84E-03	2.99E-03	4.15E-04	4.65E-04	1.96E-04	0.00E+00	6.37E-06	2.44E-08	7.48E-17	5.05E-17	1.12E-37	1.93E-17	2.69E-28	5.47E-34	1.35E-29	2.46E-32	8.97E-28	1.47E-03	4.00E-28	2.29E-22	1.25E-14	1.49E-25	8.43E-31	3.28E-46	2.76E-46	2.77E-36	0.00E+00	7.65E-16	2.10E-06	3.16E-04	0.00E+00	0.00E+00	1.83E-04	1.79E-04	1.85E-16
5.21E-09	300	1.22E+19	0.00E+00	7.10E-04	6.76E+05	0.00E+00	3.35E-13	1.44E+05	3.18E-03	1.80E+05	3.06E-03	1.14E-09	2.74E-04	1.17E-06	2.92E-03	3.07E-03	4.26E-04	4.77E-04	2.01E-04	0.00E+00	6.54E-06	2.51E-08	7.89E-17	5.33E-17	1.22E-37	2.03E-17	2.91E-28	5.77E-34	1.43E-29	2.67E-32	9.75E-28	1.51E-03	4.33E-28	2.37E-22	1.29E-14	1.58E-25	9.13E-31	3.63E-46	2.98E-46	3.01E-36	0.00E+00	8.07E-16	2.15E-06	3.25E-04	0.00E+00	0.00E+00	1.88E-04	1.83E-04	1.95E-16
5.22E-09	300	1.22E+19	0.00E+00	7.29E-04	6.76E+05	0.00E+00	3.53E-13	1.44E+05	3.26E-03	1.80E+05	3.14E-03	1.17E-09	2.81E-04	1.20E-06	3.00E-03	3.15E-03	4.38E-04	4.90E-04	2.06E-04	0.00E+00	6.71E-06	2.58E-08	8.32E-17	5.62E-17	1.32E-37	2.14E-17	3.15E-28	6.08E-34	1.51E-29	2.89E-32	1.06E-27	1.55E-03	4.69E-28	2.46E-22	1.32E-14	1.67E-25	9.88E-31	4.02E-46	3.21E-46	3.27E-36	0.00E+00	8.51E-16	2.21E-06	3.33E-04	0.00E+00	0.00E+00	1.93E-04	1.88E-04	2.06E-16
5.23E-09	300	1.22E+19	0.00E+00	7.48E-04	6.76E+05	0.00E+00	3.73E-13	1.44E+05	3.35E-03	1.80E+05	3.22E-03	1.20E-09	2.89E-04	1.24E-06	3.08E-03	3.24E-03	4.50E-04	5.03E-04	2.12E-04	0.00E+00	6.89E-06	2.65E-08	8.77E-17	5.93E-17	1.43E-37	2.26E-17	3.41E-28	6.41E-34	1.59E-29	3.13E-32	1.15E-27	1.60E-03	5.08E-28	2.55E-22	1.36E-14	1.77E-25	1.07E-30	4.46E-46	3.47E-46	3.56E-36	0.00E+00	8.98E-16	2.27E-06	3.42E-04	0.00E+00	0.00E+00	1.99E-04	1.93E-04	2.17E-16
5.24E-09	300	1.22E+19	0.00E+00	7.68E-04	6.76E+05	0.00E+00	3.93E-13	1.44E+05	3.44E-03	1.80E+05	3.31E-03	1.23E-09	2.96E-04	1.27E-06	3.16E-03	3.33E-03	4.62E-04	5.17E-04	2.18E-04	0.00E+00	7.08E-06	2.72E-08	9.25E-17	6.25E-17	1.55E-37	2.38E-17	3.69E-28	6.76E-34	1.67E-29	3.39E-32	1.25E-27	1.64E-03	5.50E-28	2.65E-22	1.39E-14	1.87E-25	1.16E-30	4.94E-46	3.74E-46	3.86E-36	0.00E+00	9.47E-16	2.33E-06	3.51E-04	0.00E+00	0.00E+00	2.04E-04	1.99E-04	2.29E-16
5.25E-09	300	1.22E+19	0.00E+00	7.89E-04	6.76E+05	0.00E+00	4.14E-13	1.44E+05	3.53E-03	1.80E+05	3.40E-03	1.26E-09	3.04E-04	1.30E-06	3.25E-03	3.41E-03	4.74E-04	5.31E-04	2.24E-04	0.00E+00	7.27E-06	2.79E-08	9.75E-17	6.59E-17	1.67E-37	2.51E-17	4.00E-28	7.13E-34	1.77E-29	3.67E-32	1.36E-27	1.68E-03	5.95E-28	2.75E-22	1.43E-14	1.98E-25	1.25E-30	5.47E-46	4.04E-46	4.20E-36	0.00E+00	9.98E-16	2.40E-06	3.61E-04	0.00E+00	0.00E+00	2.09E-04	2.04E-04	2.41E-16
5.26E-09	300	1.22E+19	0.00E+00	8.10E-04	6.76E+05	0.00E+00	4.37E-13	1.44E+05	3.63E-03	1.80E+05	3.49E-03	1.30E-09	3.13E-04	1.34E-06	3.33E-03	3.51E-03	4.87E-04	5.45E-04	2.30E-04	0.00E+00	7.47E-06	2.87E-08	1.03E-16	6.95E-17	1.81E-37	2.65E-17	4.33E-28	7.52E-34	1.86E-29	3.97E-32	1.48E-27	1.73E-03	6.45E-28	2.85E-22	1.47E-14	2.10E-25	1.36E-30	6.06E-46	4.36E-46	4.56E-36	0.00E+00	1.05E-15	2.46E-06	3.71E-04	0.00E+00	0.00E+00	2.15E-04	2.10E-04	2.54E-16
5.27E-09	300	1.22E+19	0.00E+00	8.32E-04	6.76E+05	0.00E+00	4.61E-13	1.44E+05	3.72E-03	1.80E+05	3.59E-03	1.33E-09	3.21E-04	1.38E-06	3.42E-03	3.60E-03	5.00E-04	5.60E-04	2.36E-04	0.00E+00	7.67E-06	2.94E-08	1.08E-16	7.33E-17	1.96E-37	2.79E-17	4.69E-28	7.93E-34	1.96E-29	4.30E-32	1.60E-27	1.78E-03	6.98E-28	2.96E-22	1.51E-14	2.22E-25	1.47E-30	6.71E-46	4.71E-46	4.95E-36	0.00E+00	1.11E-15	2.53E-06	3.81E-04	0.00E+00	0.00E+00	2.21E-04	2.15E-04	2.68E-16
5.28E-09	300	1.22E+19	0.00E+00	8.54E-04	6.76E+05	0.00E+00	4.86E-13	1.44E+05	3.82E-03	1.80E+05	3.68E-03	1.37E-09	3.30E-04	1.41E-06	3.51E-03	3.70E-03	5.14E-04	5.75E-04	2.42E-04	0.00E+00	7.87E-06	3.02E-08	1.14E-16	7.73E-17	2.13E-37	2.94E-17	5.08E-28	8.36E-34	2.07E-29	4.66E-32	1.74E-27	1.82E-03	7.56E-28	3.08E-22	1.55E-14	2.35E-25	1.59E-30	7.44E-46	5.09E-46	5.38E-36	0.00E+00	1.17E-15	2.59E-06	3.91E-04	0.00E+00	0.00E+00	2.27E-04	2.21E-04	2.83E-16
5.29E-09	300	1.22E+19	0.00E+00	8.77E-04	6.76E+05	0.00E+00	5.12E-13	1.44E+05	3.93E-03	1.80E+05	3.78E-03	1.40E-09	3.39E-04	1.45E-06	3.61E-03	3.80E-03	5.27E-04	5.90E-04	2.49E-04	0.00E+00	8.08E-06	3.10E-08	1.21E-16	8.15E-17	2.30E-37	3.10E-17	5.50E-28	8.82E-34	2.18E-29	5.04E-32	1.89E-27	1.87E-03	8.18E-28	3.19E-22	1.59E-14	2.49E-25	1.73E-30	8.24E-46	5.50E-46	5.85E-36	0.00E+00	1.23E-15	2.66E-06	4.01E-04	0.00E+00	0.00E+00	2.33E-04	2.27E-04	2.98E-16
5.30E-09	300	1.22E+19	0.00E+00	9.01E-04	6.76E+05	0.00E+00	5.40E-13	1.44E+05	4.03E-03	1.80E+05	3.88E-03	1.44E-09	3.48E-04	1.49E-06	3.71E-03	3.90E-03	5.42E-04	6.06E-04	2.55E-04	0.00E+00	8.30E-06	3.19E-08	1.27E-16	8.59E-17	2.49E-37	3.27E-17	5.96E-28	9.30E-34	2.30E-29	5.46E-32	2.06E-27	1.92E-03	8.86E-28	3.32E-22	1.63E-14	2.64E-25	1.87E-30	9.14E-46	5.94E-46	6.36E-36	0.00E+00	1.30E-15	2.74E-06	4.12E-04	0.00E+00	0.00E+00	2.39E-04	2.33E-04	3.14E-16
5.31E-09	300	1.22E+19	0.00E+00	9.25E-04	6.76E+05	0.00E+00	5.70E-13	1.44E+05	4.14E-03	1.80E+05	3.99E-03	1.48E-09	3.57E-04	1.53E-06	3.81E-03	4.00E-03	5.56E-04	6.22E-04	2.62E-04	0.00E+00	8.53E-06	3.27E-08	1.34E-16	9.06E-17	2.70E-37	3.45E-17	6.45E-28	9.81E-34	2.43E-29	5.91E-32	2.24E-27	1.97E-03	9.60E-28	3.45E-22	1.68E-14	2.80E-25	2.02E-30	1.01E-45	6.42E-46	6.91E-36	0.00E+00	1.37E-15	2.81E-06	4.23E-04	0.00E+00	0.00E+00	2.46E-04	2.39E-04	3.31E-16
5.32E-09	300	1.22E+19	0.00E+00	9.50E-04	6.76E+05	0.00E+00	6.01E-13	1.44E+05	4.25E-03	1.80E+05	4.10E-03	1.52E-09	3.67E-04	1.57E-06	3.91E-03	4.11E-03	5.71E-04	6.39E-04	2.69E-04	0.00E+00	8.75E-06	3.36E-08	1.41E-16	9.56E-17	2.92E-37	3.64E-17	6.99E-28	1.03E-33	2.56E-29	6.40E-32	2.43E-27	2.03E-03	1.04E-27	3.58E-22	1.72E-14	2.97E-25	2.19E-30	1.12E-45	6.94E-46	7.52E-36	0.00E+00	1.45E-15	2.89E-06	4.35E-04	0.00E+00	0.00E+00	2.52E-04	2.46E-04	3.49E-16
5.33E-09	300	1.22E+19	0.00E+00	9.76E-04	6.76E+05	0.00E+00	6.34E-13	1.44E+05	4.37E-03	1.80E+05	4.21E-03	1.56E-09	3.76E-04	1.61E-06	4.01E-03	4.22E-03	5.86E-04	6.56E-04	2.76E-04	0.00E+00	8.99E-06	3.45E-08	1.49E-16	1.01E-16	3.16E-37	3.84E-17	7.56E-28	1.09E-33	2.70E-29	6.93E-32	2.64E-27	2.08E-03	1.13E-27	3.72E-22	1.77E-14	3.14E-25	2.37E-30	1.24E-45	7.50E-46	8.17E-36	0.00E+00	1.53E-15	2.96E-06	4.46E-04	0.00E+00	0.00E+00	2.59E-04	2.52E-04	3.68E-16
5.34E-09	300	1.22E+19	0.00E+00	1.00E-03	6.76E+05	0.00E+00	6.68E-13	1.44E+05	4.48E-03	1.80E+05	4.32E-03	1.60E-09	3.87E-04	1.66E-06	4.12E-03	4.34E-03	6.02E-04	6.74E-04	2.84E-04	0.00E+00	9.23E-06	3.55E-08	1.57E-16	1.06E-16	3.43E-37	4.05E-17	8.19E-28	1.15E-33	2.85E-29	7.51E-32	2.87E-27	2.14E-03	1.22E-27	3.87E-22	1.81E-14	3.33E-25	2.57E-30	1.38E-45	8.11E-46	8.89E-36	0.00E+00	1.61E-15	3.04E-06	4.58E-04	0.00E+00	0.00E+00	2.66E-04	2.59E-04	3.89E-16
5.35E-09	300	1.22E+19	0.00E+00	1.03E-03	6.76E+05	0.00E+00	7.05E-13	1.44E+05	4.60E-03	1.80E+05	4.43E-03	1.65E-09	3.97E-04	1.70E-06	4.23E-03	4.45E-03	6.18E-04	6.92E-04	2.92E-04	0.00E+00	9.48E-06	3.64E-08	1.66E-16	1.12E-16	3.71E-37	4.27E-17	8.87E-28	1.21E-33	3.00E-29	8.13E-32	3.13E-27	2.20E-03	1.32E-27	4.03E-22	1.86E-14	3.53E-25	2.78E-30	1.53E-45	8.77E-46	9.66E-36	0.00E+00	1.70E-15	3.12E-06	4.71E-04	0.00E+00	0.00E+00	2.73E-04	2.66E-04	4.10E-16
5.36E-09	300	1.22E+19	0.00E+00	1.06E-03	6.76E+05	0.00E+00	7.43E-13	1.44E+05	4.73E-03	1.80E+05	4.55E-03	1.69E-09	4.08E-04	1.75E-06	4.35E-03	4.57E-03	6.35E-04	7.10E-04	2.99E-04	0.00E+00	9.73E-06	3.74E-08	1.75E-16	1.18E-16	4.02E-37	4.50E-17	9.61E-28	1.28E-33	3.17E-29	8.80E-32	3.40E-27	2.25E-03	1.43E-27	4.19E-22	1.91E-14	3.74E-25	3.01E-30	1.70E-45	9.49E-46	1.05E-35	0.00E+00	1.79E-15	3.21E-06	4.83E-04	0.00E+00	0.00E+00	2.80E-04	2.73E-04	4.32E-16
5.37E-09	300	1.22E+19	0.00E+00	1.08E-03	6.76E+05	0.00E+00	7.83E-13	1.44E+05	4.86E-03	1.80E+05	4.68E-03	1.74E-09	4.19E-04	1.79E-06	4.46E-03	4.70E-03	6.52E-04	7.30E-04	3.07E-04	0.00E+00	1.00E-05	3.84E-08	1.84E-16	1.25E-16	4.35E-37	4.75E-17	1.04E-27	1.35E-33	3.34E-29	9.53E-32	3.70E-27	2.31E-03	1.55E-27	4.36E-22	1.97E-14	3.97E-25	3.26E-30	1.88E-45	1.03E-45	1.14E-35	0.00E+00	1.89E-15	3.29E-06	4.96E-04	0.00E+00	0.00E+00	2.88E-04	2.81E-04	4.56E-16
5.38E-09	300	1.22E+19	0.00E+00	1.11E-03	6.76E+05	0.00E+00	8.26E-13	1.44E+05	4.99E-03	1.80E+05	4.80E-03	1.78E-09	4.30E-04	1.84E-06	4.58E-03	4.82E-03	6.70E-04	7.49E-04	3.16E-04	0.00E+00	1.03E-05	3.94E-08	1.94E-16	1.31E-16	4.71E-37	5.01E-17	1.13E-27	1.42E-33	3.52E-29	1.03E-31	4.02E-27	2.38E-03	1.68E-27	4.54E-22	2.02E-14	4.21E-25	3.53E-30	2.09E-45	1.11E-45	1.24E-35	0.00E+00	1.99E-15	3.38E-06	5.10E-04	0.00E+00	0.00E+00	2.96E-04	2.88E-04	4.81E-16
5.39E-09	300	1.22E+19	0.00E+00	1.14E-03	6.76E+05	0.00E+00	8.71E-13	1.44E+05	5.12E-03	1.80E+05	4.93E-03	1.83E-09	4.41E-04	1.89E-06	4.71E-03	4.95E-03	6.88E-04	7.69E-04	3.24E-04	0.00E+00	1.05E-05	4.05E-08	2.05E-16	1.39E-16	5.10E-37	5.28E-17	1.22E-27	1.50E-33	3.71E-29	1.12E-31	4.37E-27	2.44E-03	1.81E-27	4.72E-22	2.07E-14	4.47E-25	3.83E-30	2.32E-45	1.20E-45	1.35E-35	0.00E+00	2.10E-15	3.47E-06	5.23E-04	0.00E+00	0.00E+00	3.04E-04	2.96E-04	5.07E-16
5.40E-09	300.001	1.22E+19	0.00E+00	1.17E-03	6.76E+05	0.00E+00	9.19E-13	1.44E+05	5.26E-03	1.80E+05	5.06E-03	1.88E-09	4.53E-04	1.94E-06	4.83E-03	5.08E-03	7.06E-04	7.90E-04	3.33E-04	0.00E+00	1.08E-05	4.16E-08	2.16E-16	1.46E-16	5.53E-37	5.57E-17	1.32E-27	1.58E-33	3.91E-29	1.21E-31	4.76E-27	2.51E-03	1.97E-27	4.92E-22	2.13E-14	4.74E-25	4.14E-30	2.57E-45	1.30E-45	1.47E-35	0.00E+00	2.21E-15	3.57E-06	5.37E-04	0.00E+00	0.00E+00	3.12E-04	3.04E-04	5.34E-16
5.41E-09	300.001	1.22E+19	0.00E+00	1.21E-03	6.76E+05	0.00E+00	9.69E-13	1.44E+05	5.40E-03	1.80E+05	5.20E-03	1.93E-09	4.65E-04	1.99E-06	4.96E-03	5.22E-03	7.25E-04	8.11E-04	3.42E-04	0.00E+00	1.11E-05	4.27E-08	2.28E-16	1.54E-16	5.98E-37	5.87E-17	1.43E-27	1.67E-33	4.13E-29	1.31E-31	5.18E-27	2.57E-03	2.13E-27	5.12E-22	2.19E-14	5.02E-25	4.49E-30	2.86E-45	1.41E-45	1.60E-35	0.00E+00	2.33E-15	3.66E-06	5.52E-04	0.00E+00	0.00E+00	3.20E-04	3.12E-04	5.63E-16
5.42E-09	300.001	1.22E+19	0.00E+00	1.24E-03	6.76E+05	0.00E+00	1.02E-12	1.44E+05	5.54E-03	1.80E+05	5.34E-03	1.98E-09	4.78E-04	2.05E-06	5.10E-03	5.36E-03	7.45E-04	8.33E-04	3.51E-04	0.00E+00	1.14E-05	4.38E-08	2.40E-16	1.63E-16	6.48E-37	6.19E-17	1.55E-27	1.76E-33	4.35E-29	1.42E-31	5.63E-27	2.64E-03	2.30E-27	5.33E-22	2.24E-14	5.33E-25	4.86E-30	3.17E-45	1.53E-45	1.74E-35	0.00E+00	2.46E-15	3.76E-06	5.67E-04	0.00E+00	0.00E+00	3.29E-04	3.20E-04	5.94E-16
5.43E-09	300.001	1.22E+19	0.00E+00	1.27E-03	6.76E+05	0.00E+00	1.08E-12	1.44E+05	5.69E-03	1.80E+05	5.48E-03	2.04E-09	4.91E-04	2.10E-06	5.23E-03	5.51E-03	7.65E-04	8.56E-04	3.61E-04	0.00E+00	1.17E-05	4.50E-08	2.54E-16	1.71E-16	7.02E-37	6.53E-17	1.68E-27	1.85E-33	4.59E-29	1.54E-31	6.13E-27	2.71E-03	2.50E-27	5.56E-22	2.30E-14	5.66E-25	5.26E-30	3.52E-45	1.65E-45	1.90E-35	0.00E+00	2.60E-15	3.86E-06	5.82E-04	0.00E+00	0.00E+00	3.38E-04	3.29E-04	6.27E-16
5.44E-09	300.001	1.22E+19	0.00E+00	1.31E-03	6.76E+05	0.00E+00	1.14E-12	1.44E+05	5.85E-03	1.80E+05	5.63E-03	2.09E-09	5.04E-04	2.16E-06	5.37E-03	5.65E-03	7.85E-04	8.79E-04	3.70E-04	0.00E+00	1.20E-05	4.62E-08	2.67E-16	1.81E-16	7.60E-37	6.88E-17	1.82E-27	1.96E-33	4.84E-29	1.66E-31	6.67E-27	2.79E-03	2.70E-27	5.79E-22	2.37E-14	6.00E-25	5.70E-30	3.91E-45	1.79E-45	2.06E-35	0.00E+00	2.74E-15	3.97E-06	5.98E-04	0.00E+00	0.00E+00	3.47E-04	3.38E-04	6.61E-16
5.45E-09	300.001	1.22E+19	0.00E+00	1.34E-03	6.76E+05	0.00E+00	1.20E-12	1.44E+05	6.00E-03	1.80E+05	5.78E-03	2.15E-09	5.18E-04	2.22E-06	5.52E-03	5.81E-03	8.06E-04	9.02E-04	3.80E-04	0.00E+00	1.24E-05	4.75E-08	2.82E-16	1.91E-16	8.23E-37	7.26E-17	1.97E-27	2.06E-33	5.10E-29	1.80E-31	7.26E-27	2.86E-03	2.93E-27	6.04E-22	2.43E-14	6.37E-25	6.17E-30	4.35E-45	1.94E-45	2.25E-35	0.00E+00	2.89E-15	4.07E-06	6.14E-04	0.00E+00	0.00E+00	3.56E-04	3.47E-04	6.97E-16
5.46E-09	300.001	1.22E+19	0.00E+00	1.38E-03	6.76E+05	0.00E+00	1.26E-12	1.44E+05	6.17E-03	1.80E+05	5.94E-03	2.20E-09	5.32E-04	2.28E-06	5.67E-03	5.96E-03	8.28E-04	9.26E-04	3.90E-04	0.00E+00	1.27E-05	4.88E-08	2.97E-16	2.01E-16	8.91E-37	7.65E-17	2.13E-27	2.17E-33	5.38E-29	1.95E-31	7.91E-27	2.94E-03	3.17E-27	6.30E-22	2.50E-14	6.76E-25	6.68E-30	4.83E-45	2.11E-45	2.44E-35	0.00E+00	3.04E-15	4.18E-06	6.30E-04	0.00E+00	0.00E+00	3.66E-04	3.56E-04	7.35E-16
5.47E-09	300.001	1.22E+19	0.00E+00	1.41E-03	6.76E+05	0.00E+00	1.33E-12	1.44E+05	6.33E-03	1.80E+05	6.10E-03	2.26E-09	5.46E-04	2.34E-06	5.82E-03	6.12E-03	8.50E-04	9.51E-04	4.01E-04	0.00E+00	1.30E-05	5.01E-08	3.14E-16	2.12E-16	9.65E-37	8.07E-17	2.31E-27	2.29E-33	5.68E-29	2.11E-31	8.61E-27	3.02E-03	3.43E-27	6.57E-22	2.56E-14	7.18E-25	7.23E-30	5.37E-45	2.29E-45	2.66E-35	0.00E+00	3.21E-15	4.30E-06	6.47E-04	0.00E+00	0.00E+00	3.75E-04	3.66E-04	7.75E-16
5.48E-09	300.001	1.22E+19	0.00E+00	1.45E-03	6.76E+05	0.00E+00	1.40E-12	1.44E+05	6.50E-03	1.80E+05	6.26E-03	2.33E-09	5.61E-04	2.40E-06	5.98E-03	6.29E-03	8.73E-04	9.77E-04	4.12E-04	0.00E+00	1.34E-05	5.14E-08	3.31E-16	2.23E-16	1.04E-36	8.51E-17	2.50E-27	2.42E-33	5.99E-29	2.29E-31	9.37E-27	3.10E-03	3.72E-27	6.86E-22	2.63E-14	7.62E-25	7.83E-30	5.97E-45	2.48E-45	2.90E-35	0.00E+00	3.38E-15	4.41E-06	6.65E-04	0.00E+00	0.00E+00	3.86E-04	3.76E-04	8.17E-16
5.49E-09	300.001	1.22E+19	0.00E+00	1.49E-03	6.76E+05	0.00E+00	1.48E-12	1.44E+05	6.68E-03	1.80E+05	6.43E-03	2.39E-09	5.76E-04	2.47E-06	6.14E-03	6.46E-03	8.97E-04	1.00E-03	4.23E-04	0.00E+00	1.37E-05	5.28E-08	3.49E-16	2.36E-16	1.13E-36	8.98E-17	2.70E-27	2.55E-33	6.31E-29	2.48E-31	1.02E-26	3.18E-03	4.02E-27	7.16E-22	2.70E-14	8.09E-25	8.48E-30	6.64E-45	2.69E-45	3.15E-35	0.00E+00	3.57E-15	4.53E-06	6.82E-04	0.00E+00	0.00E+00	3.96E-04	3.86E-04	8.62E-16
5.50E-09	300.001	1.22E+19	0.00E+00	1.53E-03	6.76E+05	0.00E+00	1.56E-12	1.44E+05	6.86E-03	1.80E+05	6.60E-03	2.45E-09	5.91E-04	2.53E-06	6.30E-03	6.63E-03	9.21E-04	1.03E-03	4.34E-04	0.00E+00	1.41E-05	5.42E-08	3.68E-16	2.49E-16	1.23E-36	9.47E-17	2.93E-27	2.69E-33	6.66E-29	2.68E-31	1.11E-26	3.27E-03	4.36E-27	7.48E-22	2.78E-14	8.59E-25	9.19E-30	7.38E-45	2.92E-45	3.44E-35	0.00E+00	3.76E-15	4.65E-06	7.01E-04	0.00E+00	0.00E+00	4.07E-04	3.96E-04	9.09E-16
5.51E-09	300.001	1.22E+19	0.00E+00	1.57E-03	6.76E+05	0.00E+00	1.65E-12	1.44E+05	7.04E-03	1.80E+05	6.78E-03	2.52E-09	6.07E-04	2.60E-06	6.47E-03	6.81E-03	9.46E-04	1.06E-03	4.46E-04	0.00E+00	1.45E-05	5.57E-08	3.88E-16	2.62E-16	1.33E-36	9.98E-17	3.17E-27	2.84E-33	7.02E-29	2.91E-31	1.21E-26	3.36E-03	4.72E-27	7.81E-22	2.85E-14	9.13E-25	9.95E-30	8.21E-45	3.17E-45	3.74E-35	0.00E+00	3.97E-15	4.78E-06	7.20E-04	0.00E+00	0.00E+00	4.18E-04	4.07E-04	9.58E-16
5.52E-09	300.001	1.22E+19	0.00E+00	1.62E-03	6.76E+05	0.00E+00	1.74E-12	1.44E+05	7.23E-03	1.80E+05	6.96E-03	2.59E-09	6.23E-04	2.67E-06	6.65E-03	6.99E-03	9.71E-04	1.09E-03	4.58E-04	0.00E+00	1.49E-05	5.72E-08	4.09E-16	2.76E-16	1.44E-36	1.05E-16	3.43E-27	2.99E-33	7.40E-29	3.15E-31	1.32E-26	3.45E-03	5.11E-27	8.16E-22	2.93E-14	9.70E-25	1.08E-29	9.14E-45	3.45E-45	4.08E-35	0.00E+00	4.18E-15	4.91E-06	7.39E-04	0.00E+00	0.00E+00	4.29E-04	4.18E-04	1.01E-15
5.53E-09	300.001	1.22E+19	0.00E+00	1.66E-03	6.76E+05	0.00E+00	1.83E-12	1.44E+05	7.42E-03	1.80E+05	7.15E-03	2.66E-09	6.40E-04	2.74E-06	6.82E-03	7.18E-03	9.97E-04	1.12E-03	4.70E-04	0.00E+00	1.53E-05	5.87E-08	4.31E-16	2.91E-16	1.56E-36	1.11E-16	3.72E-27	3.15E-33	7.80E-29	3.41E-31	1.44E-26	3.54E-03	5.53E-27	8.53E-22	3.01E-14	1.03E-24	1.17E-29	1.02E-44	3.75E-45	4.44E-35	0.00E+00	4.41E-15	5.04E-06	7.59E-04	0.00E+00	0.00E+00	4.40E-04	4.29E-04	1.07E-15
5.54E-09	300.001	1.22E+19	0.00E+00	1.70E-03	6.76E+05	0.00E+00	1.93E-12	1.44E+05	7.62E-03	1.80E+05	7.34E-03	2.73E-09	6.57E-04	2.82E-06	7.01E-03	7.37E-03	1.02E-03	1.15E-03	4.83E-04	0.00E+00	1.57E-05	6.03E-08	4.55E-16	3.07E-16	1.68E-36	1.17E-16	4.03E-27	3.33E-33	8.23E-29	3.69E-31	1.57E-26	3.63E-03	5.99E-27	8.91E-22	3.09E-14	1.09E-24	1.26E-29	1.13E-44	4.07E-45	4.84E-35	0.00E+00	4.65E-15	5.17E-06	7.79E-04	0.00E+00	0.00E+00	4.52E-04	4.41E-04	1.12E-15
5.55E-09	300.001	1.22E+19	0.00E+00	1.75E-03	6.76E+05	0.00E+00	2.04E-12	1.44E+05	7.83E-03	1.80E+05	7.54E-03	2.80E-09	6.75E-04	2.89E-06	7.20E-03	7.57E-03	1.05E-03	1.18E-03	4.96E-04	0.00E+00	1.61E-05	6.19E-08	4.79E-16	3.24E-16	1.82E-36	1.23E-16	4.36E-27	3.51E-33	8.68E-29	4.00E-31	1.71E-26	3.73E-03	6.49E-27	9.32E-22	3.17E-14	1.16E-24	1.37E-29	1.26E-44	4.43E-45	5.27E-35	0.00E+00	4.91E-15	5.31E-06	8.00E-04	0.00E+00	0.00E+00	4.64E-04	4.52E-04	1.18E-15
5.56E-09	300.001	1.22E+19	0.00E+00	1.80E-03	6.76E+05	0.00E+00	2.15E-12	1.44E+05	8.04E-03	1.80E+05	7.74E-03	2.88E-09	6.93E-04	2.97E-06	7.39E-03	7.78E-03	1.08E-03	1.21E-03	5.09E-04	0.00E+00	1.66E-05	6.36E-08	5.06E-16	3.42E-16	1.98E-36	1.30E-16	4.72E-27	3.70E-33	9.15E-29	4.33E-31	1.86E-26	3.83E-03	7.03E-27	9.75E-22	3.25E-14	1.24E-24	1.48E-29	1.41E-44	4.82E-45	5.75E-35	0.00E+00	5.18E-15	5.46E-06	8.22E-04	0.00E+00	0.00E+00	4.77E-04	4.65E-04	1.25E-15
5.57E-09	300.001	1.22E+19	0.00E+00	1.84E-03	6.76E+05	0.00E+00	2.27E-12	1.44E+05	8.26E-03	1.80E+05	7.95E-03	2.95E-09	7.12E-04	3.05E-06	7.59E-03	7.98E-03	1.11E-03	1.24E-03	5.23E-04	0.00E+00	1.70E-05	6.53E-08	5.33E-16	3.60E-16	2.14E-36	1.37E-16	5.11E-27	3.90E-33	9.65E-29	4.69E-31	2.03E-26	3.94E-03	7.61E-27	1.02E-21	3.34E-14	1.31E-24	1.60E-29	1.57E-44	5.24E-45	6.27E-35	0.00E+00	5.46E-15	5.60E-06	8.44E-04	0.00E+00	0.00E+00	4.90E-04	4.77E-04	1.32E-15
5.58E-09	300.001	1.22E+19	0.00E+00	1.89E-03	6.76E+05	0.00E+00	2.39E-12	1.44E+05	8.48E-03	1.80E+05	8.17E-03	3.03E-09	7.31E-04	3.13E-06	7.79E-03	8.20E-03	1.14E-03	1.27E-03	5.37E-04	0.00E+00	1.75E-05	6.70E-08	5.62E-16	3.80E-16	2.32E-36	1.45E-16	5.54E-27	4.11E-33	1.02E-28	5.07E-31	2.21E-26	4.04E-03	8.24E-27	1.07E-21	3.43E-14	1.40E-24	1.74E-29	1.75E-44	5.71E-45	6.83E-35	0.00E+00	5.75E-15	5.75E-06	8.67E-04	0.00E+00	0.00E+00	5.03E-04	4.90E-04	1.39E-15
5.59E-09	300.001	1.22E+19	0.00E+00	1.95E-03	6.76E+05	0.00E+00	2.52E-12	1.44E+05	8.71E-03	1.80E+05	8.39E-03	3.11E-09	7.51E-04	3.22E-06	8.00E-03	8.42E-03	1.17E-03	1.31E-03	5.51E-04	0.00E+00	1.79E-05	6.88E-08	5.93E-16	4.01E-16	2.51E-36	1.53E-16	6.00E-27	4.34E-33	1.07E-28	5.50E-31	2.41E-26	4.15E-03	8.92E-27	1.12E-21	3.52E-14	1.49E-24	1.88E-29	1.95E-44	6.21E-45	7.45E-35	0.00E+00	6.07E-15	5.91E-06	8.90E-04	0.00E+00	0.00E+00	5.16E-04	5.03E-04	1.47E-15
5.60E-09	300.001	1.22E+19	0.00E+00	2.00E-03	6.76E+05	0.00E+00	2.66E-12	1.44E+05	8.94E-03	1.80E+05	8.61E-03	3.20E-09	7.71E-04	3.30E-06	8.22E-03	8.65E-03	1.20E-03	1.34E-03	5.66E-04	0.00E+00	1.84E-05	7.07E-08	6.25E-16	4.23E-16	2.72E-36	1.61E-16	6.49E-27	4.57E-33	1.13E-28	5.95E-31	2.63E-26	4.26E-03	9.66E-27	1.17E-21	3.62E-14	1.58E-24	2.04E-29	2.17E-44	6.77E-45	8.12E-35	0.00E+00	6.40E-15	6.07E-06	9.14E-04	0.00E+00	0.00E+00	5.30E-04	5.17E-04	1.54E-15
5.61E-09	300.001	1.22E+19	0.00E+00	2.05E-03	6.76E+05	0.00E+00	2.80E-12	1.44E+05	9.18E-03	1.80E+05	8.84E-03	3.28E-09	7.92E-04	3.39E-06	8.44E-03	8.88E-03	1.23E-03	1.38E-03	5.81E-04	0.00E+00	1.89E-05	7.26E-08	6.59E-16	4.46E-16	2.94E-36	1.70E-16	7.03E-27	4.82E-33	1.19E-28	6.44E-31	2.86E-26	4.38E-03	1.05E-26	1.23E-21	3.72E-14	1.68E-24	2.21E-29	2.42E-44	7.38E-45	8.86E-35	0.00E+00	6.75E-15	6.23E-06	9.38E-04	0.00E+00	0.00E+00	5.44E-04	5.30E-04	1.63E-15
5.62E-09	300.001	1.22E+19	0.00E+00	2.11E-03	6.76E+05	0.00E+00	2.95E-12	1.44E+05	9.43E-03	1.80E+05	9.08E-03	3.37E-09	8.13E-04	3.48E-06	8.67E-03	9.12E-03	1.27E-03	1.42E-03	5.97E-04	0.00E+00	1.94E-05	7.45E-08	6.95E-16	4.70E-16	3.19E-36	1.79E-16	7.61E-27	5.09E-33	1.26E-28	6.98E-31	3.12E-26	4.49E-03	1.13E-26	1.28E-21	3.82E-14	1.79E-24	2.39E-29	2.70E-44	8.04E-45	9.66E-35	0.00E+00	7.12E-15	6.40E-06	9.64E-04	0.00E+00	0.00E+00	5.59E-04	5.45E-04	1.72E-15
5.63E-09	300.001	1.22E+19	0.00E+00	2.16E-03	6.76E+05	0.00E+00	3.12E-12	1.44E+05	9.68E-03	1.80E+05	9.32E-03	3.46E-09	8.35E-04	3.58E-06	8.90E-03	9.36E-03	1.30E-03	1.45E-03	6.13E-04	0.00E+00	1.99E-05	7.66E-08	7.33E-16	4.96E-16	3.45E-36	1.89E-16	8.25E-27	5.36E-33	1.33E-28	7.56E-31	3.41E-26	4.62E-03	1.23E-26	1.35E-21	3.92E-14	1.90E-24	2.59E-29	3.02E-44	8.77E-45	1.05E-34	0.00E+00	7.50E-15	6.57E-06	9.90E-04	0.00E+00	0.00E+00	5.74E-04	5.59E-04	1.81E-15
5.64E-09	300.001	1.22E+19	0.00E+00	2.22E-03	6.76E+05	0.00E+00	3.28E-12	1.44E+05	9.94E-03	1.80E+05	9.58E-03	3.56E-09	8.57E-04	3.67E-06	9.14E-03	9.61E-03	1.34E-03	1.49E-03	6.30E-04	0.00E+00	2.05E-05	7.86E-08	7.73E-16	5.23E-16	3.74E-36	1.99E-16	8.93E-27	5.65E-33	1.40E-28	8.18E-31	3.72E-26	4.74E-03	1.33E-26	1.41E-21	4.02E-14	2.02E-24	2.80E-29	3.37E-44	9.57E-45	1.15E-34	0.00E+00	7.91E-15	6.75E-06	1.02E-03	0.00E+00	0.00E+00	5.90E-04	5.74E-04	1.91E-15
5.65E-09	300.001	1.22E+19	0.00E+00	2.28E-03	6.76E+05	0.00E+00	3.46E-12	1.44E+05	1.02E-02	1.80E+05	9.83E-03	3.65E-09	8.80E-04	3.77E-06	9.38E-03	9.87E-03	1.37E-03	1.53E-03	6.46E-04	0.00E+00	2.10E-05	8.07E-08	8.15E-16	5.51E-16	4.05E-36	2.10E-16	9.67E-27	5.96E-33	1.48E-28	8.86E-31	4.06E-26	4.87E-03	1.44E-26	1.48E-21	4.13E-14	2.16E-24	3.03E-29	3.77E-44	1.04E-44	1.25E-34	0.00E+00	8.34E-15	6.93E-06	1.04E-03	0.00E+00	0.00E+00	6.05E-04	5.90E-04	2.01E-15
5.66E-09	300.001	1.22E+19	0.00E+00	2.34E-03	6.76E+05	0.00E+00	3.65E-12	1.44E+05	1.05E-02	1.80E+05	1.01E-02	3.75E-09	9.04E-04	3.87E-06	9.64E-03	1.01E-02	1.41E-03	1.58E-03	6.64E-04	0.00E+00	2.16E-05	8.29E-08	8.60E-16	5.81E-16	4.38E-36	2.21E-16	1.05E-26	6.29E-33	1.56E-28	9.60E-31	4.43E-26	5.00E-03	1.56E-26	1.55E-21	4.24E-14	2.29E-24	3.28E-29	4.21E-44	1.14E-44	1.37E-34	0.00E+00	8.80E-15	7.11E-06	1.07E-03	0.00E+00	0.00E+00	6.22E-04	6.06E-04	2.12E-15
5.67E-09	300.001	1.22E+19	0.00E+00	2.41E-03	6.76E+05	0.00E+00	3.85E-12	1.44E+05	1.08E-02	1.80E+05	1.04E-02	3.85E-09	9.28E-04	3.98E-06	9.90E-03	1.04E-02	1.45E-03	1.62E-03	6.82E-04	0.00E+00	2.22E-05	8.51E-08	9.07E-16	6.13E-16	4.74E-36	2.33E-16	1.13E-26	6.63E-33	1.64E-28	1.04E-30	4.83E-26	5.13E-03	1.69E-26	1.63E-21	4.36E-14	2.44E-24	3.56E-29	4.71E-44	1.25E-44	1.49E-34	0.00E+00	9.28E-15	7.30E-06	1.10E-03	0.00E+00	0.00E+00	6.38E-04	6.22E-04	2.24E-15
5.68E-09	300.001	1.22E+19	0.00E+00	2.47E-03	6.76E+05	0.00E+00	4.06E-12	1.44E+05	1.11E-02	1.80E+05	1.06E-02	3.95E-09	9.53E-04	4.08E-06	1.02E-02	1.07E-02	1.48E-03	1.66E-03	7.00E-04	0.00E+00	2.28E-05	8.74E-08	9.56E-16	6.46E-16	5.14E-36	2.46E-16	1.23E-26	6.99E-33	1.73E-28	1.13E-30	5.28E-26	5.27E-03	1.83E-26	1.71E-21	4.47E-14	2.60E-24	3.85E-29	5.27E-44	1.36E-44	1.63E-34	0.00E+00	9.79E-15	7.50E-06	1.13E-03	0.00E+00	0.00E+00	6.56E-04	6.39E-04	2.36E-15
5.69E-09	300.001	1.22E+19	0.00E+00	2.54E-03	6.76E+05	0.00E+00	4.28E-12	1.44E+05	1.14E-02	1.80E+05	1.09E-02	4.06E-09	9.79E-04	4.19E-06	1.04E-02	1.10E-02	1.52E-03	1.71E-03	7.19E-04	0.00E+00	2.34E-05	8.98E-08	1.01E-15	6.81E-16	5.56E-36	2.60E-16	1.33E-26	7.37E-33	1.82E-28	1.22E-30	5.76E-26	5.41E-03	1.98E-26	1.80E-21	4.60E-14	2.77E-24	4.17E-29	5.89E-44	1.49E-44	1.78E-34	0.00E+00	1.03E-14	7.70E-06	1.16E-03	0.00E+00	0.00E+00	6.73E-04	6.56E-04	2.49E-15
5.70E-09	300.001	1.22E+19	0.00E+00	2.61E-03	6.76E+05	0.00E+00	4.52E-12	1.44E+05	1.17E-02	1.80E+05	1.12E-02	4.17E-09	1.01E-03	4.31E-06	1.07E-02	1.13E-02	1.57E-03	1.75E-03	7.38E-04	0.00E+00	2.40E-05	9.22E-08	1.06E-15	7.19E-16	6.02E-36	2.74E-16	1.44E-26	7.78E-33	1.92E-28	1.32E-30	6.29E-26	5.56E-03	2.14E-26	1.89E-21	4.72E-14	2.95E-24	4.52E-29	6.60E-44	1.63E-44	1.94E-34	0.00E+00	1.09E-14	7.91E-06	1.19E-03	0.00E+00	0.00E+00	6.91E-04	6.74E-04	2.63E-15
5.71E-09	300.001	1.22E+19	0.00E+00	2.68E-03	6.76E+05	0.00E+00	4.76E-12	1.44E+05	1.20E-02	1.80E+05	1.15E-02	4.28E-09	1.03E-03	4.42E-06	1.10E-02	1.16E-02	1.61E-03	1.80E-03	7.58E-04	0.00E+00	2.46E-05	9.47E-08	1.12E-15	7.58E-16	6.52E-36	2.89E-16	1.56E-26	8.20E-33	2.03E-28	1.43E-30	6.87E-26	5.71E-03	2.32E-26	1.99E-21	4.85E-14	3.14E-24	4.89E-29	7.39E-44	1.78E-44	2.12E-34	0.00E+00	1.15E-14	8.12E-06	1.22E-03	0.00E+00	0.00E+00	7.10E-04	6.92E-04	2.77E-15
5.72E-09	300.001	1.22E+19	0.00E+00	2.75E-03	6.76E+05	0.00E+00	5.02E-12	1.44E+05	1.23E-02	1.80E+05	1.18E-02	4.40E-09	1.06E-03	4.54E-06	1.13E-02	1.19E-02	1.65E-03	1.85E-03	7.78E-04	0.00E+00	2.53E-05	9.72E-08	1.18E-15	7.99E-16	7.06E-36	3.04E-16	1.69E-26	8.65E-33	2.14E-28	1.55E-30	7.51E-26	5.86E-03	2.51E-26	2.09E-21	4.98E-14	3.35E-24	5.30E-29	8.27E-44	1.95E-44	2.32E-34	0.00E+00	1.21E-14	8.34E-06	1.26E-03	0.00E+00	0.00E+00	7.29E-04	7.10E-04	2.92E-15
5.73E-09	300.001	1.22E+19	0.00E+00	2.82E-03	6.76E+05	0.00E+00	5.30E-12	1.44E+05	1.26E-02	1.80E+05	1.22E-02	4.51E-09	1.09E-03	4.66E-06	1.16E-02	1.22E-02	1.70E-03	1.90E-03	7.99E-04	0.00E+00	2.60E-05	9.98E-08	1.25E-15	8.43E-16	7.65E-36	3.21E-16	1.83E-26	9.12E-33	2.26E-28	1.68E-30	8.20E-26	6.02E-03	2.72E-26	2.20E-21	5.11E-14	3.57E-24	5.74E-29	9.27E-44	2.13E-44	2.53E-34	0.00E+00	1.28E-14	8.57E-06	1.29E-03	0.00E+00	0.00E+00	7.49E-04	7.29E-04	3.08E-15
5.74E-09	300.001	1.22E+19	0.00E+00	2.90E-03	6.76E+05	0.00E+00	5.59E-12	1.44E+05	1.30E-02	1.80E+05	1.25E-02	4.64E-09	1.12E-03	4.79E-06	1.19E-02	1.25E-02	1.74E-03	1.95E-03	8.21E-04	0.00E+00	2.67E-05	1.03E-07	1.31E-15	8.89E-16	8.28E-36	3.38E-16	1.98E-26	9.62E-33	2.38E-28	1.81E-30	8.96E-26	6.18E-03	2.95E-26	2.31E-21	5.25E-14	3.80E-24	6.21E-29	1.04E-43	2.34E-44	2.77E-34	0.00E+00	1.35E-14	8.80E-06	1.33E-03	0.00E+00	0.00E+00	7.69E-04	7.49E-04	3.25E-15
5.75E-09	300.001	1.22E+19	0.00E+00	2.97E-03	6.76E+05	0.00E+00	5.89E-12	1.44E+05	1.33E-02	1.80E+05	1.28E-02	4.76E-09	1.15E-03	4.92E-06	1.22E-02	1.29E-02	1.79E-03	2.00E-03	8.43E-04	0.00E+00	2.74E-05	1.05E-07	1.39E-15	9.37E-16	8.97E-36	3.57E-16	2.14E-26	1.01E-32	2.51E-28	1.96E-30	9.79E-26	6.35E-03	3.19E-26	2.43E-21	5.39E-14	4.05E-24	6.73E-29	1.17E-43	2.56E-44	3.03E-34	0.00E+00	1.42E-14	9.03E-06	1.36E-03	0.00E+00	0.00E+00	7.89E-04	7.69E-04	3.43E-15
5.76E-09	300.001	1.22E+19	0.00E+00	3.05E-03	6.76E+05	0.00E+00	6.21E-12	1.44E+05	1.37E-02	1.80E+05	1.32E-02	4.89E-09	1.18E-03	5.05E-06	1.26E-02	1.32E-02	1.84E-03	2.05E-03	8.66E-04	0.00E+00	2.81E-05	1.08E-07	1.46E-15	9.88E-16	9.71E-36	3.76E-16	2.32E-26	1.07E-32	2.65E-28	2.13E-30	1.07E-25	6.52E-03	3.45E-26	2.56E-21	5.53E-14	4.32E-24	7.28E-29	1.31E-43	2.81E-44	3.31E-34	0.00E+00	1.50E-14	9.28E-06	1.40E-03	0.00E+00	0.00E+00	8.11E-04	7.90E-04	3.61E-15
5.77E-09	300.001	1.22E+19	0.00E+00	3.14E-03	6.76E+05	0.00E+00	6.55E-12	1.44E+05	1.40E-02	1.80E+05	1.35E-02	5.02E-09	1.21E-03	5.19E-06	1.29E-02	1.36E-02	1.89E-03	2.11E-03	8.89E-04	0.00E+00	2.89E-05	1.11E-07	1.54E-15	1.04E-15	1.05E-35	3.97E-16	2.51E-26	1.13E-32	2.79E-28	2.30E-30	1.17E-25	6.69E-03	3.74E-26	2.69E-21	5.68E-14	4.61E-24	7.89E-29	1.47E-43	3.08E-44	3.62E-34	0.00E+00	1.58E-14	9.53E-06	1.43E-03	0.00E+00	0.00E+00	8.33E-04	8.11E-04	3.81E-15
5.78E-09	300.001	1.22E+19	0.00E+00	3.22E-03	6.76E+05	0.00E+00	6.91E-12	1.44E+05	1.44E-02	1.80E+05	1.39E-02	5.16E-09	1.24E-03	5.33E-06	1.33E-02	1.39E-02	1.94E-03	2.17E-03	9.13E-04	0.00E+00	2.97E-05	1.14E-07	1.63E-15	1.10E-15	1.14E-35	4.19E-16	2.72E-26	1.19E-32	2.94E-28	2.50E-30	1.28E-25	6.87E-03	4.05E-26	2.84E-21	5.84E-14	4.91E-24	8.54E-29	1.65E-43	3.38E-44	3.95E-34	0.00E+00	1.66E-14	9.78E-06	1.47E-03	0.00E+00	0.00E+00	8.55E-04	8.33E-04	4.02E-15
5.79E-09	300.001	1.22E+19	0.00E+00	3.31E-03	6.76E+05	0.00E+00	7.28E-12	1.44E+05	1.48E-02	1.80E+05	1.43E-02	5.29E-09	1.28E-03	5.47E-06	1.36E-02	1.43E-02	1.99E-03	2.22E-03	9.37E-04	0.00E+00	3.05E-05	1.17E-07	1.71E-15	1.16E-15	1.23E-35	4.41E-16	2.95E-26	1.25E-32	3.10E-28	2.70E-30	1.40E-25	7.06E-03	4.39E-26	2.99E-21	5.99E-14	5.24E-24	9.25E-29	1.85E-43	3.71E-44	4.32E-34	0.00E+00	1.75E-14	1.00E-05	1.51E-03	0.00E+00	0.00E+00	8.78E-04	8.55E-04	4.24E-15
5.80E-09	300.001	1.22E+19	0.00E+00	3.40E-03	6.76E+05	0.00E+00	7.68E-12	1.44E+05	1.52E-02	1.80E+05	1.46E-02	5.44E-09	1.31E-03	5.62E-06	1.40E-02	1.47E-02	2.04E-03	2.28E-03	9.63E-04	0.00E+00	3.13E-05	1.20E-07	1.81E-15	1.22E-15	1.34E-35	4.65E-16	3.19E-26	1.32E-32	3.27E-28	2.93E-30	1.53E-25	7.25E-03	4.75E-26	3.15E-21	6.15E-14	5.59E-24	1.00E-28	2.08E-43	4.08E-44	4.73E-34	0.00E+00	1.85E-14	1.03E-05	1.55E-03	0.00E+00	0.00E+00	9.02E-04	8.78E-04	4.47E-15
5.81E-09	300.002	1.22E+19	0.00E+00	3.49E-03	6.76E+05	0.00E+00	8.10E-12	1.44E+05	1.56E-02	1.80E+05	1.50E-02	5.58E-09	1.35E-03	5.77E-06	1.44E-02	1.51E-02	2.10E-03	2.35E-03	9.88E-04	0.00E+00	3.21E-05	1.23E-07	1.91E-15	1.29E-15	1.45E-35	4.91E-16	3.46E-26	1.39E-32	3.45E-28	3.17E-30	1.67E-25	7.44E-03	5.14E-26	3.32E-21	6.32E-14	5.97E-24	1.08E-28	2.34E-43	4.48E-44	5.17E-34	0.00E+00	1.95E-14	1.06E-05	1.60E-03	0.00E+00	0.00E+00	9.26E-04	9.02E-04	4.71E-15
5.82E-09	300.002	1.22E+19	0.00E+00	3.58E-03	6.76E+05	0.00E+00	8.54E-12	1.44E+05	1.60E-02	1.80E+05	1.54E-02	5.73E-09	1.38E-03	5.92E-06	1.47E-02	1.55E-02	2.15E-03	2.41E-03	1.02E-03	0.00E+00	3.30E-05	1.27E-07	2.01E-15	1.36E-15	1.57E-35	5.18E-16	3.74E-26	1.47E-32	3.64E-28	3.43E-30	1.83E-25	7.64E-03	5.57E-26	3.51E-21	6.49E-14	6.37E-24	1.17E-28	2.63E-43	4.93E-44	5.66E-34	0.00E+00	2.06E-14	1.09E-05	1.64E-03	0.00E+00	0.00E+00	9.51E-04	9.26E-04	4.97E-15
5.83E-09	300.002	1.22E+19	0.00E+00	3.68E-03	6.76E+05	0.00E+00	9.01E-12	1.44E+05	1.65E-02	1.80E+05	1.59E-02	5.89E-09	1.42E-03	6.08E-06	1.51E-02	1.59E-02	2.21E-03	2.47E-03	1.04E-03	0.00E+00	3.39E-05	1.30E-07	2.12E-15	1.43E-15	1.70E-35	5.46E-16	4.05E-26	1.55E-32	3.84E-28	3.72E-30	2.00E-25	7.85E-03	6.03E-26	3.70E-21	6.66E-14	6.80E-24	1.27E-28	2.96E-43	5.42E-44	6.19E-34	0.00E+00	2.17E-14	1.12E-05	1.68E-03	0.00E+00	0.00E+00	9.76E-04	9.51E-04	5.24E-15
5.84E-09	300.002	1.22E+19	0.00E+00	3.78E-03	6.76E+05	0.00E+00	9.50E-12	1.44E+05	1.69E-02	1.80E+05	1.63E-02	6.05E-09	1.46E-03	6.24E-06	1.55E-02	1.63E-02	2.27E-03	2.54E-03	1.07E-03	0.00E+00	3.48E-05	1.34E-07	2.24E-15	1.51E-15	1.84E-35	5.75E-16	4.39E-26	1.64E-32	4.05E-28	4.02E-30	2.19E-25	8.06E-03	6.53E-26	3.90E-21	6.84E-14	7.25E-24	1.38E-28	3.33E-43	5.96E-44	6.77E-34	0.00E+00	2.29E-14	1.15E-05	1.73E-03	0.00E+00	0.00E+00	1.00E-03	9.77E-04	5.52E-15
5.85E-09	300.002	1.22E+19	0.00E+00	3.88E-03	6.76E+05	0.00E+00	1.00E-11	1.44E+05	1.74E-02	1.80E+05	1.67E-02	6.21E-09	1.50E-03	6.41E-06	1.60E-02	1.68E-02	2.33E-03	2.61E-03	1.10E-03	0.00E+00	3.57E-05	1.37E-07	2.36E-15	1.59E-15	1.99E-35	6.07E-16	4.75E-26	1.72E-32	4.27E-28	4.36E-30	2.40E-25	8.28E-03	7.07E-26	4.12E-21	7.03E-14	7.75E-24	1.49E-28	3.75E-43	6.56E-44	7.41E-34	0.00E+00	2.41E-14	1.18E-05	1.77E-03	0.00E+00	0.00E+00	1.03E-03	1.00E-03	5.83E-15
5.86E-09	300.002	1.22E+19	0.00E+00	3.98E-03	6.76E+05	0.00E+00	1.06E-11	1.44E+05	1.78E-02	1.80E+05	1.72E-02	6.38E-09	1.54E-03	6.59E-06	1.64E-02	1.72E-02	2.39E-03	2.68E-03	1.13E-03	0.00E+00	3.67E-05	1.41E-07	2.49E-15	1.68E-15	2.15E-35	6.40E-16	5.15E-26	1.82E-32	4.50E-28	4.72E-30	2.62E-25	8.50E-03	7.66E-26	4.35E-21	7.22E-14	8.27E-24	1.61E-28	4.23E-43	7.22E-44	8.11E-34	0.00E+00	2.54E-14	1.21E-05	1.82E-03	0.00E+00	0.00E+00	1.06E-03	1.03E-03	6.14E-15
5.87E-09	300.002	1.22E+19	0.00E+00	4.09E-03	6.76E+05	0.00E+00	1.11E-11	1.44E+05	1.83E-02	1.80E+05	1.76E-02	6.55E-09	1.58E-03	6.76E-06	1.68E-02	1.77E-02	2.46E-03	2.75E-03	1.16E-03	0.00E+00	3.77E-05	1.45E-07	2.62E-15	1.77E-15	2.33E-35	6.75E-16	5.57E-26	1.92E-32	4.75E-28	5.11E-30	2.87E-25	8.73E-03	8.29E-26	4.60E-21	7.41E-14	8.83E-24	1.75E-28	4.77E-43	7.96E-44	8.88E-34	0.00E+00	2.68E-14	1.24E-05	1.87E-03	0.00E+00	0.00E+00	1.09E-03	1.06E-03	6.48E-15
5.88E-09	300.002	1.22E+19	0.00E+00	4.20E-03	6.76E+05	0.00E+00	1.17E-11	1.44E+05	1.88E-02	1.80E+05	1.81E-02	6.72E-09	1.62E-03	6.94E-06	1.73E-02	1.82E-02	2.52E-03	2.82E-03	1.19E-03	0.00E+00	3.87E-05	1.49E-07	2.76E-15	1.87E-15	2.53E-35	7.12E-16	6.04E-26	2.02E-32	5.00E-28	5.53E-30	3.15E-25	8.96E-03	8.98E-26	4.86E-21	7.61E-14	9.44E-24	1.89E-28	5.38E-43	8.77E-44	9.73E-34	0.00E+00	2.83E-14	1.28E-05	1.92E-03	0.00E+00	0.00E+00	1.11E-03	1.09E-03	6.83E-15
5.89E-09	300.002	1.22E+19	0.00E+00	4.31E-03	6.76E+05	0.00E+00	1.24E-11	1.44E+05	1.93E-02	1.80E+05	1.86E-02	6.90E-09	1.66E-03	7.13E-06	1.77E-02	1.87E-02	2.59E-03	2.90E-03	1.22E-03	0.00E+00	3.97E-05	1.53E-07	2.91E-15	1.97E-15	2.74E-35	7.50E-16	6.54E-26	2.13E-32	5.28E-28	5.99E-30	3.45E-25	9.20E-03	9.73E-26	5.14E-21	7.81E-14	1.01E-23	2.05E-28	6.06E-43	9.67E-44	1.07E-33	0.00E+00	2.98E-14	1.31E-05	1.97E-03	0.00E+00	0.00E+00	1.14E-03	1.12E-03	7.20E-15
5.90E-09	300.002	1.22E+19	0.00E+00	4.43E-03	6.76E+05	0.00E+00	1.31E-11	1.44E+05	1.98E-02	1.80E+05	1.91E-02	7.09E-09	1.71E-03	7.32E-06	1.82E-02	1.92E-02	2.66E-03	2.98E-03	1.26E-03	0.00E+00	4.08E-05	1.57E-07	3.07E-15	2.08E-15	2.96E-35	7.91E-16	7.08E-26	2.25E-32	5.56E-28	6.49E-30	3.77E-25	9.45E-03	1.05E-25	5.43E-21	8.02E-14	1.08E-23	2.22E-28	6.84E-43	1.07E-43	1.17E-33	0.00E+00	3.15E-14	1.35E-05	2.03E-03	0.00E+00	0.00E+00	1.18E-03	1.15E-03	7.60E-15
5.91E-09	300.002	1.22E+19	0.00E+00	4.55E-03	6.76E+05	0.00E+00	1.38E-11	1.44E+05	2.04E-02	1.80E+05	1.96E-02	7.28E-09	1.76E-03	7.52E-06	1.87E-02	1.97E-02	2.73E-03	3.06E-03	1.29E-03	0.00E+00	4.19E-05	1.61E-07	3.24E-15	2.19E-15	3.21E-35	8.34E-16	7.67E-26	2.37E-32	5.87E-28	7.03E-30	4.13E-25	9.71E-03	1.14E-25	5.75E-21	8.24E-14	1.15E-23	2.40E-28	7.73E-43	1.18E-43	1.28E-33	0.00E+00	3.32E-14	1.38E-05	2.08E-03	0.00E+00	0.00E+00	1.21E-03	1.18E-03	8.01E-15
5.92E-09	300.002	1.22E+19	0.00E+00	4.67E-03	6.76E+05	0.00E+00	1.45E-11	1.44E+05	2.09E-02	1.80E+05	2.01E-02	7.48E-09	1.80E-03	7.72E-06	1.92E-02	2.02E-02	2.81E-03	3.14E-03	1.32E-03	0.00E+00	4.30E-05	1.65E-07	3.42E-15	2.31E-15	3.47E-35	8.80E-16	8.30E-26	2.50E-32	6.19E-28	7.61E-30	4.53E-25	9.97E-03	1.24E-25	6.08E-21	8.46E-14	1.23E-23	2.60E-28	8.73E-43	1.30E-43	1.40E-33	0.00E+00	3.50E-14	1.42E-05	2.14E-03	0.00E+00	0.00E+00	1.24E-03	1.21E-03	8.45E-15
5.93E-09	300.002	1.22E+19	0.00E+00	4.80E-03	6.76E+05	0.00E+00	1.53E-11	1.44E+05	2.15E-02	1.80E+05	2.07E-02	7.68E-09	1.85E-03	7.93E-06	1.97E-02	2.08E-02	2.88E-03	3.23E-03	1.36E-03	0.00E+00	4.42E-05	1.70E-07	3.60E-15	2.44E-15	3.76E-35	9.28E-16	8.99E-26	2.64E-32	6.53E-28	8.24E-30	4.96E-25	1.02E-02	1.34E-25	6.44E-21	8.69E-14	1.32E-23	2.82E-28	9.87E-43	1.44E-43	1.53E-33	0.00E+00	3.69E-14	1.46E-05	2.19E-03	0.00E+00	0.00E+00	1.27E-03	1.24E-03	8.91E-15
5.94E-09	300.002	1.22E+19	0.00E+00	4.93E-03	6.76E+05	0.00E+00	1.62E-11	1.44E+05	2.20E-02	1.80E+05	2.12E-02	7.88E-09	1.90E-03	8.14E-06	2.03E-02	2.13E-02	2.96E-03	3.31E-03	1.40E-03	0.00E+00	4.54E-05	1.74E-07	3.80E-15	2.57E-15	4.07E-35	9.79E-16	9.73E-26	2.78E-32	6.88E-28	8.92E-30	5.44E-25	1.05E-02	1.45E-25	6.82E-21	8.92E-14	1.41E-23	3.05E-28	1.12E-42	1.59E-43	1.68E-33	0.00E+00	3.89E-14	1.50E-05	2.25E-03	0.00E+00	0.00E+00	1.31E-03	1.27E-03	9.39E-15
5.95E-09	300.002	1.22E+19	0.00E+00	5.06E-03	6.76E+05	0.00E+00	1.70E-11	1.44E+05	2.26E-02	1.80E+05	2.18E-02	8.10E-09	1.95E-03	8.36E-06	2.08E-02	2.19E-02	3.04E-03	3.40E-03	1.43E-03	0.00E+00	4.66E-05	1.79E-07	4.01E-15	2.71E-15	4.41E-35	1.03E-15	1.05E-25	2.93E-32	7.26E-28	9.66E-30	5.96E-25	1.08E-02	1.57E-25	7.22E-21	9.16E-14	1.50E-23	3.31E-28	1.26E-42	1.75E-43	1.84E-33	0.00E+00	4.10E-14	1.54E-05	2.31E-03	0.00E+00	0.00E+00	1.34E-03	1.31E-03	9.90E-15
5.96E-09	300.002	1.22E+19	0.00E+00	5.19E-03	6.76E+05	0.00E+00	1.80E-11	1.44E+05	2.32E-02	1.80E+05	2.24E-02	8.31E-09	2.00E-03	8.59E-06	2.14E-02	2.25E-02	3.12E-03	3.49E-03	1.47E-03	0.00E+00	4.79E-05	1.84E-07	4.23E-15	2.86E-15	4.78E-35	1.09E-15	1.14E-25	3.09E-32	7.65E-28	1.05E-29	6.54E-25	1.11E-02	1.70E-25	7.65E-21	9.41E-14	1.61E-23	3.58E-28	1.43E-42	1.94E-43	2.02E-33	0.00E+00	4.33E-14	1.58E-05	2.38E-03	0.00E+00	0.00E+00	1.38E-03	1.34E-03	1.04E-14
5.97E-09	300.002	1.22E+19	0.00E+00	5.33E-03	6.76E+05	0.00E+00	1.89E-11	1.44E+05	2.39E-02	1.80E+05	2.30E-02	8.54E-09	2.06E-03	8.82E-06	2.19E-02	2.31E-02	3.21E-03	3.59E-03	1.51E-03	0.00E+00	4.92E-05	1.89E-07	4.46E-15	3.01E-15	5.17E-35	1.15E-15	1.24E-25	3.26E-32	8.07E-28	1.13E-29	7.17E-25	1.14E-02	1.84E-25	8.11E-21	9.66E-14	1.72E-23	3.88E-28	1.62E-42	2.15E-43	2.22E-33	0.00E+00	4.56E-14	1.62E-05	2.44E-03	0.00E+00	0.00E+00	1.42E-03	1.38E-03	1.10E-14
5.98E-09	300.002	1.22E+19	0.00E+00	5.48E-03	6.76E+05	0.00E+00	2.00E-11	1.44E+05	2.45E-02	1.80E+05	2.36E-02	8.77E-09	2.11E-03	9.06E-06	2.25E-02	2.37E-02	3.29E-03	3.68E-03	1.55E-03	0.00E+00	5.05E-05	1.94E-07	4.70E-15	3.18E-15	5.60E-35	1.21E-15	1.34E-25	3.44E-32	8.51E-28	1.23E-29	7.86E-25	1.17E-02	1.99E-25	8.60E-21	9.92E-14	1.84E-23	4.20E-28	1.83E-42	2.38E-43	2.43E-33	0.00E+00	4.81E-14	1.66E-05	2.51E-03	0.00E+00	0.00E+00	1.45E-03	1.42E-03	1.16E-14
5.99E-09	300.002	1.22E+19	0.00E+00	5.63E-03	6.76E+05	0.00E+00	2.11E-11	1.44E+05	2.52E-02	1.80E+05	2.42E-02	9.00E-09	2.17E-03	9.30E-06	2.31E-02	2.43E-02	3.38E-03	3.78E-03	1.59E-03	0.00E+00	5.18E-05	1.99E-07	4.96E-15	3.35E-15	6.06E-35	1.28E-15	1.45E-25	3.63E-32	8.97E-28	1.33E-29	8.63E-25	1.20E-02	2.16E-25	9.12E-21	1.02E-13	1.97E-23	4.55E-28	2.08E-42	2.63E-43	2.67E-33	0.00E+00	5.07E-14	1.71E-05	2.57E-03	0.00E+00	0.00E+00	1.49E-03	1.45E-03	1.22E-14
6.00E-09	300.002	1.22E+19	0.00E+00	5.78E-03	6.76E+05	0.00E+00	2.22E-11	1.44E+05	2.59E-02	1.80E+05	2.49E-02	9.24E-09	2.23E-03	9.55E-06	2.38E-02	2.50E-02	3.47E-03	3.88E-03	1.64E-03	0.00E+00	5.32E-05	2.04E-07	5.23E-15	3.53E-15	6.57E-35	1.35E-15	1.57E-25	3.83E-32	9.46E-28	1.44E-29	9.46E-25	1.23E-02	2.34E-25	9.67E-21	1.05E-13	2.11E-23	4.92E-28	2.35E-42	2.91E-43	2.93E-33	0.00E+00	5.35E-14	1.75E-05	2.64E-03	0.00E+00	0.00E+00	1.53E-03	1.49E-03	1.29E-14
6.01E-09	300.003	1.22E+19	0.00E+00	5.93E-03	6.76E+05	0.00E+00	2.34E-11	1.44E+05	2.65E-02	1.80E+05	2.56E-02	9.49E-09	2.29E-03	9.81E-06	2.44E-02	2.57E-02	3.57E-03	3.99E-03	1.68E-03	0.00E+00	5.47E-05	2.10E-07	5.51E-15	3.73E-15	7.11E-35	1.42E-15	1.70E-25	4.03E-32	9.98E-28	1.56E-29	1.04E-24	1.27E-02	2.53E-25	1.03E-20	1.07E-13	2.25E-23	5.33E-28	2.67E-42	3.23E-43	3.21E-33	0.00E+00	5.64E-14	1.80E-05	2.71E-03	0.00E+00	0.00E+00	1.57E-03	1.53E-03	1.36E-14
6.02E-09	300.003	1.22E+19	0.00E+00	6.09E-03	6.76E+05	0.00E+00	2.47E-11	1.44E+05	2.73E-02	1.80E+05	2.63E-02	9.75E-09	2.35E-03	1.01E-05	2.51E-02	2.64E-02	3.66E-03	4.10E-03	1.73E-03	0.00E+00	5.61E-05	2.16E-07	5.81E-15	3.93E-15	7.70E-35	1.50E-15	1.84E-25	4.25E-32	1.05E-27	1.69E-29	1.14E-24	1.30E-02	2.74E-25	1.09E-20	1.10E-13	2.41E-23	5.77E-28	3.03E-42	3.58E-43	3.52E-33	0.00E+00	5.95E-14	1.85E-05	2.79E-03	0.00E+00	0.00E+00	1.62E-03	1.58E-03	1.44E-14
6.03E-09	300.003	1.22E+19	0.00E+00	6.26E-03	6.76E+05	0.00E+00	2.60E-11	1.44E+05	2.80E-02	1.80E+05	2.70E-02	1.00E-08	2.41E-03	1.03E-05	2.57E-02	2.71E-02	3.76E-03	4.21E-03	1.77E-03	0.00E+00	5.76E-05	2.21E-07	6.13E-15	4.14E-15	8.34E-35	1.58E-15	1.99E-25	4.49E-32	1.11E-27	1.83E-29	1.25E-24	1.33E-02	2.97E-25	1.16E-20	1.13E-13	2.58E-23	6.25E-28	3.44E-42	3.97E-43	3.87E-33	0.00E+00	6.27E-14	1.90E-05	2.86E-03	0.00E+00	0.00E+00	1.66E-03	1.62E-03	1.51E-14
6.04E-09	300.003	1.22E+19	0.00E+00	6.42E-03	6.76E+05	0.00E+00	2.75E-11	1.44E+05	2.87E-02	1.80E+05	2.77E-02	1.03E-08	2.48E-03	1.06E-05	2.64E-02	2.78E-02	3.86E-03	4.32E-03	1.82E-03	0.00E+00	5.92E-05	2.27E-07	6.46E-15	4.37E-15	9.03E-35	1.66E-15	2.16E-25	4.73E-32	1.17E-27	1.98E-29	1.37E-24	1.37E-02	3.21E-25	1.23E-20	1.16E-13	2.77E-23	6.77E-28	3.90E-42	4.41E-43	4.24E-33	0.00E+00	6.62E-14	1.95E-05	2.94E-03	0.00E+00	0.00E+00	1.70E-03	1.66E-03	1.60E-14
6.05E-09	300.003	1.22E+19	0.00E+00	6.60E-03	6.76E+05	0.00E+00	2.90E-11	1.44E+05	2.95E-02	1.80E+05	2.84E-02	1.06E-08	2.54E-03	1.09E-05	2.71E-02	2.85E-02	3.96E-03	4.44E-03	1.87E-03	0.00E+00	6.08E-05	2.33E-07	6.82E-15	4.61E-15	9.78E-35	1.75E-15	2.34E-25	4.99E-32	1.23E-27	2.14E-29	1.51E-24	1.41E-02	3.48E-25	1.31E-20	1.19E-13	2.96E-23	7.33E-28	4.43E-42	4.89E-43	4.66E-33	0.00E+00	6.98E-14	2.00E-05	3.02E-03	0.00E+00	0.00E+00	1.75E-03	1.71E-03	1.68E-14
6.06E-09	300.003	1.22E+19	0.00E+00	6.77E-03	6.76E+05	0.00E+00	3.05E-11	1.44E+05	3.03E-02	1.80E+05	2.92E-02	1.08E-08	2.61E-03	1.12E-05	2.79E-02	2.93E-02	4.07E-03	4.56E-03	1.92E-03	0.00E+00	6.24E-05	2.40E-07	7.19E-15	4.86E-15	1.06E-34	1.85E-15	2.53E-25	5.26E-32	1.30E-27	2.32E-29	1.65E-24	1.45E-02	3.77E-25	1.39E-20	1.23E-13	3.17E-23	7.94E-28	5.04E-42	5.44E-43	5.12E-33	0.00E+00	7.36E-14	2.06E-05	3.10E-03	0.00E+00	0.00E+00	1.80E-03	1.75E-03	1.78E-14
6.07E-09	300.003	1.22E+19	0.00E+00	6.96E-03	6.76E+05	0.00E+00	3.22E-11	1.44E+05	3.11E-02	1.80E+05	3.00E-02	1.11E-08	2.68E-03	1.15E-05	2.86E-02	3.01E-02	4.18E-03	4.68E-03	1.97E-03	0.00E+00	6.41E-05	2.46E-07	7.58E-15	5.12E-15	1.15E-34	1.95E-15	2.74E-25	5.55E-32	1.37E-27	2.51E-29	1.82E-24	1.48E-02	4.08E-25	1.48E-20	1.26E-13	3.40E-23	8.60E-28	5.73E-42	6.04E-43	5.62E-33	0.00E+00	7.76E-14	2.11E-05	3.18E-03	0.00E+00	0.00E+00	1.85E-03	1.80E-03	1.87E-14
6.08E-09	300.003	1.22E+19	0.00E+00	7.14E-03	6.76E+05	0.00E+00	3.40E-11	1.44E+05	3.20E-02	1.80E+05	3.08E-02	1.14E-08	2.76E-03	1.18E-05	2.94E-02	3.09E-02	4.29E-03	4.80E-03	2.02E-03	0.00E+00	6.58E-05	2.53E-07	7.99E-15	5.40E-15	1.24E-34	2.06E-15	2.97E-25	5.85E-32	1.45E-27	2.72E-29	2.00E-24	1.52E-02	4.42E-25	1.57E-20	1.29E-13	3.64E-23	9.31E-28	6.52E-42	6.71E-43	6.17E-33	0.00E+00	8.18E-14	2.17E-05	3.27E-03	0.00E+00	0.00E+00	1.90E-03	1.85E-03	1.98E-14
6.09E-09	300.003	1.22E+19	0.00E+00	7.34E-03	6.76E+05	0.00E+00	3.58E-11	1.44E+05	3.28E-02	1.80E+05	3.16E-02	1.17E-08	2.83E-03	1.21E-05	3.02E-02	3.17E-02	4.41E-03	4.93E-03	2.08E-03	0.00E+00	6.76E-05	2.60E-07	8.43E-15	5.70E-15	1.34E-34	2.17E-15	3.21E-25	6.17E-32	1.53E-27	2.95E-29	2.19E-24	1.56E-02	4.78E-25	1.67E-20	1.33E-13	3.90E-23	1.01E-27	7.42E-42	7.46E-43	6.78E-33	0.00E+00	8.63E-14	2.23E-05	3.36E-03	0.00E+00	0.00E+00	1.95E-03	1.90E-03	2.08E-14
6.10E-09	300.003	1.22E+19	0.00E+00	7.53E-03	6.76E+05	0.00E+00	3.78E-11	1.44E+05	3.37E-02	1.80E+05	3.25E-02	1.21E-08	2.91E-03	1.25E-05	3.10E-02	3.26E-02	4.53E-03	5.07E-03	2.13E-03	0.00E+00	6.94E-05	2.67E-07	8.89E-15	6.01E-15	1.46E-34	2.29E-15	3.48E-25	6.51E-32	1.61E-27	3.19E-29	2.41E-24	1.61E-02	5.18E-25	1.78E-20	1.36E-13	4.18E-23	1.09E-27	8.45E-42	8.30E-43	7.45E-33	0.00E+00	9.10E-14	2.29E-05	3.45E-03	0.00E+00	0.00E+00	2.00E-03	1.95E-03	2.20E-14
6.11E-09	300.003	1.22E+19	0.00E+00	7.73E-03	6.76E+05	0.00E+00	3.98E-11	1.44E+05	3.46E-02	1.80E+05	3.33E-02	1.24E-08	2.98E-03	1.28E-05	3.18E-02	3.35E-02	4.65E-03	5.20E-03	2.19E-03	0.00E+00	7.13E-05	2.74E-07	9.37E-15	6.33E-15	1.58E-34	2.41E-15	3.77E-25	6.86E-32	1.70E-27	3.45E-29	2.65E-24	1.65E-02	5.61E-25	1.89E-20	1.40E-13	4.48E-23	1.18E-27	9.62E-42	9.24E-43	8.19E-33	0.00E+00	9.59E-14	2.35E-05	3.54E-03	0.00E+00	0.00E+00	2.05E-03	2.00E-03	2.32E-14
6.12E-09	300.003	1.22E+19	0.00E+00	7.94E-03	6.76E+05	0.00E+00	4.20E-11	1.44E+05	3.55E-02	1.80E+05	3.42E-02	1.27E-08	3.06E-03	1.31E-05	3.27E-02	3.44E-02	4.77E-03	5.34E-03	2.25E-03	0.00E+00	7.32E-05	2.81E-07	9.88E-15	6.68E-15	1.71E-34	2.54E-15	4.08E-25	7.24E-32	1.79E-27	3.74E-29	2.91E-24	1.69E-02	6.07E-25	2.01E-20	1.44E-13	4.80E-23	1.28E-27	1.10E-41	1.03E-42	9.00E-33	0.00E+00	1.01E-13	2.41E-05	3.63E-03	0.00E+00	0.00E+00	2.11E-03	2.05E-03	2.44E-14
6.13E-09	300.004	1.22E+19	0.00E+00	8.16E-03	6.76E+05	0.00E+00	4.43E-11	1.44E+05	3.65E-02	1.80E+05	3.52E-02	1.31E-08	3.15E-03	1.35E-05	3.36E-02	3.53E-02	4.90E-03	5.49E-03	2.31E-03	0.00E+00	7.52E-05	2.89E-07	1.04E-14	7.04E-15	1.85E-34	2.68E-15	4.42E-25	7.63E-32	1.89E-27	4.05E-29	3.20E-24	1.74E-02	6.58E-25	2.15E-20	1.48E-13	5.15E-23	1.39E-27	1.25E-41	1.14E-42	9.89E-33	0.00E+00	1.07E-13	2.48E-05	3.73E-03	0.00E+00	0.00E+00	2.16E-03	2.11E-03	2.58E-14
6.14E-09	300.004	1.22E+19	0.00E+00	8.38E-03	6.76E+05	0.00E+00	4.67E-11	1.44E+05	3.75E-02	1.80E+05	3.61E-02	1.34E-08	3.23E-03	1.38E-05	3.45E-02	3.62E-02	5.03E-03	5.63E-03	2.37E-03	0.00E+00	7.72E-05	2.96E-07	1.10E-14	7.43E-15	2.00E-34	2.83E-15	4.79E-25	8.05E-32	1.99E-27	4.39E-29	3.52E-24	1.79E-02	7.12E-25	2.29E-20	1.52E-13	5.52E-23	1.50E-27	1.43E-41	1.28E-42	1.09E-32	0.00E+00	1.12E-13	2.54E-05	3.83E-03	0.00E+00	0.00E+00	2.22E-03	2.17E-03	2.72E-14
6.15E-09	300.004	1.22E+19	0.00E+00	8.60E-03	6.76E+05	0.00E+00	4.92E-11	1.44E+05	3.85E-02	1.80E+05	3.71E-02	1.38E-08	3.32E-03	1.42E-05	3.54E-02	3.72E-02	5.17E-03	5.78E-03	2.44E-03	0.00E+00	7.93E-05	3.04E-07	1.16E-14	7.83E-15	2.17E-34	2.98E-15	5.18E-25	8.49E-32	2.10E-27	4.75E-29	3.87E-24	1.84E-02	7.71E-25	2.44E-20	1.56E-13	5.92E-23	1.63E-27	1.63E-41	1.42E-42	1.20E-32	0.00E+00	1.19E-13	2.61E-05	3.93E-03	0.00E+00	0.00E+00	2.28E-03	2.22E-03	2.86E-14
6.16E-09	300.004	1.22E+19	0.00E+00	8.83E-03	6.76E+05	0.00E+00	5.19E-11	1.44E+05	3.95E-02	1.80E+05	3.81E-02	1.41E-08	3.41E-03	1.46E-05	3.63E-02	3.82E-02	5.31E-03	5.94E-03	2.50E-03	0.00E+00	8.14E-05	3.13E-07	1.22E-14	8.26E-15	2.35E-34	3.15E-15	5.61E-25	8.95E-32	2.21E-27	5.14E-29	4.25E-24	1.88E-02	8.35E-25	2.60E-20	1.60E-13	6.35E-23	1.76E-27	1.86E-41	1.57E-42	1.31E-32	0.00E+00	1.25E-13	2.68E-05	4.04E-03	0.00E+00	0.00E+00	2.34E-03	2.28E-03	3.02E-14
6.17E-09	300.004	1.22E+19	0.00E+00	9.07E-03	6.76E+05	0.00E+00	5.48E-11	1.44E+05	4.06E-02	1.80E+05	3.91E-02	1.45E-08	3.50E-03	1.50E-05	3.73E-02	3.93E-02	5.45E-03	6.10E-03	2.57E-03	0.00E+00	8.36E-05	3.21E-07	1.29E-14	8.71E-15	2.54E-34	3.32E-15	6.08E-25	9.44E-32	2.33E-27	5.57E-29	4.67E-24	1.94E-02	9.04E-25	2.77E-20	1.64E-13	6.81E-23	1.91E-27	2.12E-41	1.78E-42	1.45E-32	0.00E+00	1.32E-13	2.75E-05	4.15E-03	0.00E+00	0.00E+00	2.41E-03	2.35E-03	3.18E-14
6.18E-09	300.004	1.22E+19	0.00E+00	9.31E-03	6.76E+05	0.00E+00	5.77E-11	1.44E+05	4.17E-02	1.80E+05	4.01E-02	1.49E-08	3.59E-03	1.54E-05	3.83E-02	4.03E-02	5.60E-03	6.26E-03	2.64E-03	0.00E+00	8.58E-05	3.30E-07	1.36E-14	9.19E-15	2.75E-34	3.50E-15	6.58E-25	9.96E-32	2.46E-27	6.03E-29	5.14E-24	1.99E-02	9.79E-25	2.95E-20	1.69E-13	7.30E-23	2.06E-27	2.42E-41	2.03E-42	1.59E-32	0.00E+00	1.39E-13	2.83E-05	4.26E-03	0.00E+00	0.00E+00	2.47E-03	2.41E-03	3.36E-14
6.19E-09	300.004	1.22E+19	0.00E+00	9.56E-03	6.76E+05	0.00E+00	6.09E-11	1.44E+05	4.28E-02	1.80E+05	4.12E-02	1.53E-08	3.69E-03	1.58E-05	3.93E-02	4.14E-02	5.75E-03	6.43E-03	2.71E-03	0.00E+00	8.81E-05	3.38E-07	1.43E-14	9.69E-15	2.98E-34	3.69E-15	7.13E-25	1.05E-31	2.59E-27	6.53E-29	5.66E-24	2.04E-02	1.06E-24	3.15E-20	1.73E-13	7.83E-23	2.24E-27	2.79E-41	1.99E-42	1.75E-32	0.00E+00	1.47E-13	2.90E-05	4.38E-03	0.00E+00	0.00E+00	2.54E-03	2.47E-03	3.54E-14
6.20E-09	300.004	1.22E+19	0.00E+00	9.82E-03	6.76E+05	0.00E+00	6.42E-11	1.44E+05	4.40E-02	1.80E+05	4.23E-02	1.57E-08	3.79E-03	1.62E-05	4.04E-02	4.25E-02	5.90E-03	6.61E-03	2.78E-03	0.00E+00	9.05E-05	3.48E-07	1.51E-14	1.02E-14	3.23E-34	3.89E-15	7.72E-25	1.11E-31	2.74E-27	7.07E-29	6.22E-24	2.10E-02	1.15E-24	3.36E-20	1.78E-13	8.40E-23	2.42E-27	3.20E-41	2.14E-42	1.92E-32	0.00E+00	1.55E-13	2.98E-05	4.49E-03	0.00E+00	0.00E+00	2.61E-03	2.54E-03	3.73E-14
6.21E-09	300.004	1.22E+19	0.00E+00	1.01E-02	6.76E+05	0.00E+00	6.77E-11	1.44E+05	4.51E-02	1.80E+05	4.35E-02	1.61E-08	3.89E-03	1.67E-05	4.15E-02	4.37E-02	6.06E-03	6.78E-03	2.86E-03	0.00E+00	9.29E-05	3.57E-07	1.59E-14	1.08E-14	3.50E-34	4.10E-15	8.36E-25	1.17E-31	2.89E-27	7.66E-29	6.85E-24	2.15E-02	1.24E-24	3.59E-20	1.83E-13	9.01E-23	2.62E-27	3.47E-41	4.25E-42	2.12E-32	0.00E+00	1.63E-13	3.06E-05	4.61E-03	0.00E+00	0.00E+00	2.68E-03	2.61E-03	3.94E-14
6.22E-09	300.004	1.22E+19	0.00E+00	1.04E-02	6.76E+05	0.00E+00	7.14E-11	1.44E+05	4.64E-02	1.80E+05	4.46E-02	1.66E-08	4.00E-03	1.71E-05	4.26E-02	4.48E-02	6.23E-03	6.97E-03	2.93E-03	0.00E+00	9.54E-05	3.67E-07	1.68E-14	1.14E-14	3.79E-34	4.33E-15	9.05E-25	1.23E-31	3.04E-27	8.29E-29	7.54E-24	2.21E-02	1.35E-24	3.83E-20	1.88E-13	9.67E-23	2.84E-27	4.50E-41	-5.19E-43	2.33E-32	0.00E+00	1.72E-13	3.15E-05	4.74E-03	0.00E+00	0.00E+00	2.75E-03	2.68E-03	4.15E-14
6.23E-09	300.005	1.22E+19	0.00E+00	1.06E-02	6.76E+05	0.00E+00	7.53E-11	1.44E+05	4.76E-02	1.80E+05	4.58E-02	1.70E-08	4.10E-03	1.76E-05	4.38E-02	4.60E-02	6.39E-03	7.15E-03	3.01E-03	0.00E+00	9.80E-05	3.76E-07	1.77E-14	1.20E-14	4.10E-34	4.56E-15	9.80E-25	1.30E-31	3.21E-27	8.98E-29	8.29E-24	2.27E-02	1.46E-24	4.09E-20	1.93E-13	1.04E-22	3.07E-27	6.88E-41	-1.80E-41	2.56E-32	0.00E+00	1.81E-13	3.23E-05	4.87E-03	0.00E+00	0.00E+00	2.82E-03	2.75E-03	4.38E-14
6.24E-09	300.005	1.22E+19	0.00E+00	1.09E-02	6.76E+05	0.00E+00	7.94E-11	1.44E+05	4.89E-02	1.80E+05	4.71E-02	1.75E-08	4.21E-03	1.81E-05	4.49E-02	4.73E-02	6.56E-03	7.34E-03	3.09E-03	0.00E+00	1.01E-04	3.86E-07	1.87E-14	1.26E-14	4.44E-34	4.81E-15	1.06E-24	1.37E-31	3.38E-27	9.73E-29	9.13E-24	2.33E-02	1.58E-24	4.37E-20	1.98E-13	1.11E-22	3.33E-27	9.22E-41	-3.41E-41	2.82E-32	0.00E+00	1.91E-13	3.32E-05	5.00E-03	0.00E+00	0.00E+00	2.90E-03	2.82E-03	4.62E-14
6.25E-09	300.005	1.22E+19	0.00E+00	1.12E-02	6.76E+05	0.00E+00	8.37E-11	1.44E+05	5.02E-02	1.80E+05	4.83E-02	1.80E-08	4.33E-03	1.85E-05	4.61E-02	4.85E-02	6.74E-03	7.54E-03	3.18E-03	0.00E+00	1.03E-04	3.97E-07	1.97E-14	1.33E-14	4.81E-34	5.07E-15	1.15E-24	1.44E-31	3.57E-27	1.05E-28	1.00E-23	2.39E-02	1.71E-24	4.67E-20	2.03E-13	1.20E-22	3.60E-27	1.12E-40	-4.58E-41	3.11E-32	0.00E+00	2.02E-13	3.41E-05	5.13E-03	0.00E+00	0.00E+00	2.98E-03	2.90E-03	4.87E-14
6.26E-09	300.005	1.22E+19	0.00E+00	1.15E-02	6.76E+05	0.00E+00	8.83E-11	1.44E+05	5.15E-02	1.80E+05	4.96E-02	1.84E-08	4.44E-03	1.90E-05	4.74E-02	4.98E-02	6.92E-03	7.75E-03	3.26E-03	0.00E+00	1.06E-04	4.08E-07	2.08E-14	1.40E-14	5.21E-34	5.35E-15	1.24E-24	1.52E-31	3.76E-27	1.14E-28	1.11E-23	2.46E-02	1.85E-24	4.99E-20	2.09E-13	1.28E-22	3.90E-27	1.25E-40	-4.89E-41	3.42E-32	0.00E+00	2.13E-13	3.50E-05	5.27E-03	0.00E+00	0.00E+00	3.06E-03	2.98E-03	5.14E-14
6.27E-09	300.005	1.22E+19	0.00E+00	1.18E-02	6.76E+05	0.00E+00	9.31E-11	1.44E+05	5.29E-02	1.80E+05	5.10E-02	1.89E-08	4.56E-03	1.96E-05	4.87E-02	5.12E-02	7.11E-03	7.95E-03	3.35E-03	0.00E+00	1.09E-04	4.19E-07	2.19E-14	1.48E-14	5.64E-34	5.64E-15	1.35E-24	1.61E-31	3.97E-27	1.24E-28	1.22E-23	2.52E-02	2.01E-24	5.34E-20	2.14E-13	1.38E-22	4.23E-27	1.28E-40	-4.16E-41	3.77E-32	0.00E+00	2.24E-13	3.59E-05	5.41E-03	0.00E+00	0.00E+00	3.14E-03	3.06E-03	5.42E-14
6.28E-09	300.005	1.22E+19	0.00E+00	1.21E-02	6.76E+05	0.00E+00	9.82E-11	1.44E+05	5.44E-02	1.80E+05	5.24E-02	1.94E-08	4.69E-03	2.01E-05	5.00E-02	5.26E-02	7.30E-03	8.17E-03	3.44E-03	0.00E+00	1.12E-04	4.30E-07	2.31E-14	1.56E-14	6.11E-34	5.95E-15	1.46E-24	1.69E-31	4.18E-27	1.34E-28	1.34E-23	2.59E-02	2.17E-24	5.71E-20	2.20E-13	1.48E-22	4.58E-27	1.25E-40	-2.54E-41	4.15E-32	0.00E+00	2.37E-13	3.69E-05	5.56E-03	0.00E+00	0.00E+00	3.22E-03	3.14E-03	5.71E-14
6.29E-09	300.005	1.22E+19	0.00E+00	1.25E-02	6.76E+05	0.00E+00	1.04E-10	1.44E+05	5.58E-02	1.80E+05	5.38E-02	2.00E-08	4.81E-03	2.06E-05	5.13E-02	5.40E-02	7.50E-03	8.39E-03	3.53E-03	0.00E+00	1.15E-04	4.41E-07	2.44E-14	1.65E-14	6.61E-34	6.27E-15	1.58E-24	1.79E-31	4.41E-27	1.45E-28	1.48E-23	2.66E-02	2.35E-24	6.10E-20	2.26E-13	1.59E-22	4.96E-27	1.21E-40	-7.14E-42	4.57E-32	0.00E+00	2.49E-13	3.79E-05	5.71E-03	0.00E+00	0.00E+00	3.31E-03	3.23E-03	6.02E-14
6.30E-09	300.006	1.22E+19	0.00E+00	1.28E-02	6.76E+05	0.00E+00	1.09E-10	1.44E+05	5.73E-02	1.80E+05	5.52E-02	2.05E-08	4.94E-03	2.12E-05	5.27E-02	5.54E-02	7.70E-03	8.61E-03	3.63E-03	0.00E+00	1.18E-04	4.53E-07	2.57E-14	1.74E-14	7.16E-34	6.62E-15	1.71E-24	1.88E-31	4.65E-27	1.57E-28	1.63E-23	2.73E-02	2.55E-24	6.53E-20	2.32E-13	1.70E-22	5.37E-27	1.20E-40	1.01E-41	5.03E-32	0.00E+00	2.63E-13	3.89E-05	5.86E-03	0.00E+00	0.00E+00	3.40E-03	3.31E-03	6.35E-14
6.31E-09	300.006	1.22E+19	0.00E+00	1.32E-02	6.76E+05	0.00E+00	1.15E-10	1.44E+05	5.89E-02	1.80E+05	5.67E-02	2.11E-08	5.07E-03	2.17E-05	5.41E-02	5.69E-02	7.91E-03	8.84E-03	3.73E-03	0.00E+00	1.21E-04	4.65E-07	2.71E-14	1.83E-14	7.75E-34	6.98E-15	1.85E-24	1.99E-31	4.91E-27	1.70E-28	1.79E-23	2.81E-02	2.76E-24	6.99E-20	2.38E-13	1.83E-22	5.81E-27	1.28E-40	2.13E-41	5.54E-32	0.00E+00	2.77E-13	3.99E-05	6.02E-03	0.00E+00	0.00E+00	3.49E-03	3.40E-03	6.70E-14
6.32E-09	300.006	1.22E+19	0.00E+00	1.35E-02	6.76E+05	0.00E+00	1.21E-10	1.44E+05	6.04E-02	1.80E+05	5.82E-02	2.16E-08	5.21E-03	2.23E-05	5.56E-02	5.85E-02	8.12E-03	9.08E-03	3.83E-03	0.00E+00	1.24E-04	4.78E-07	2.86E-14	1.93E-14	8.40E-34	7.36E-15	2.01E-24	2.10E-31	5.17E-27	1.84E-28	1.97E-23	2.88E-02	2.99E-24	7.48E-20	2.45E-13	1.97E-22	6.29E-27	1.64E-40	7.11E-42	6.11E-32	0.00E+00	2.92E-13	4.10E-05	6.18E-03	0.00E+00	0.00E+00	3.58E-03	3.49E-03	7.06E-14
6.33E-09	300.006	1.22E+19	0.00E+00	1.39E-02	6.76E+05	0.00E+00	1.28E-10	1.44E+05	6.21E-02	1.80E+05	5.98E-02	2.22E-08	5.35E-03	2.29E-05	5.71E-02	6.00E-02	8.34E-03	9.33E-03	3.93E-03	0.00E+00	1.28E-04	4.91E-07	3.01E-14	2.04E-14	9.09E-34	7.76E-15	2.17E-24	2.21E-31	5.46E-27	1.99E-28	2.18E-23	2.96E-02	3.23E-24	8.01E-20	2.51E-13	2.11E-22	6.82E-27	2.27E-40	-3.04E-41	6.73E-32	0.00E+00	3.08E-13	4.21E-05	6.34E-03	0.00E+00	0.00E+00	3.68E-03	3.59E-03	7.45E-14
6.34E-09	300.006	1.22E+19	0.00E+00	1.42E-02	6.76E+05	0.00E+00	1.35E-10	1.44E+05	6.37E-02	1.80E+05	6.14E-02	2.28E-08	5.50E-03	2.35E-05	5.86E-02	6.16E-02	8.56E-03	9.58E-03	4.04E-03	0.00E+00	1.31E-04	5.04E-07	3.18E-14	2.15E-14	9.85E-34	8.18E-15	2.35E-24	2.33E-31	5.75E-27	2.16E-28	2.40E-23	3.04E-02	3.50E-24	8.57E-20	2.58E-13	2.27E-22	7.38E-27	2.78E-40	-5.22E-41	7.41E-32	0.00E+00	3.25E-13	4.32E-05	6.52E-03	0.00E+00	0.00E+00	3.78E-03	3.68E-03	7.85E-14
6.35E-09	300.006	1.22E+19	0.00E+00	1.46E-02	6.76E+05	0.00E+00	1.42E-10	1.44E+05	6.55E-02	1.80E+05	6.30E-02	2.34E-08	5.64E-03	2.42E-05	6.02E-02	6.33E-02	8.79E-03	9.84E-03	4.14E-03	0.00E+00	1.35E-04	5.18E-07	3.35E-14	2.26E-14	1.07E-33	8.63E-15	2.55E-24	2.46E-31	6.07E-27	2.34E-28	2.64E-23	3.12E-02	3.79E-24	9.18E-20	2.65E-13	2.44E-22	7.99E-27	3.84E-40	-1.25E-40	8.17E-32	0.00E+00	3.43E-13	4.44E-05	6.69E-03	0.00E+00	0.00E+00	3.88E-03	3.78E-03	8.28E-14
6.36E-09	300.006	1.22E+19	0.00E+00	1.50E-02	6.76E+05	0.00E+00	1.50E-10	1.44E+05	6.72E-02	1.80E+05	6.47E-02	2.40E-08	5.79E-03	2.48E-05	6.18E-02	6.50E-02	9.03E-03	1.01E-02	4.26E-03	0.00E+00	1.38E-04	5.31E-07	3.53E-14	2.39E-14	1.15E-33	9.10E-15	2.76E-24	2.59E-31	6.40E-27	2.53E-28	2.91E-23	3.20E-02	4.11E-24	9.84E-20	2.72E-13	2.62E-22	8.66E-27	6.10E-40	-3.13E-40	9.00E-32	0.00E+00	3.62E-13	4.56E-05	6.87E-03	0.00E+00	0.00E+00	3.99E-03	3.88E-03	8.73E-14
6.37E-09	300.007	1.22E+19	0.00E+00	1.54E-02	6.76E+05	0.00E+00	1.58E-10	1.44E+05	6.90E-02	1.80E+05	6.65E-02	2.47E-08	5.95E-03	2.55E-05	6.34E-02	6.67E-02	9.27E-03	1.04E-02	4.37E-03	0.00E+00	1.42E-04	5.46E-07	3.73E-14	2.52E-14	1.25E-33	9.59E-15	2.99E-24	2.73E-31	6.75E-27	2.74E-28	3.21E-23	3.29E-02	4.45E-24	1.05E-19	2.79E-13	2.81E-22	9.37E-27	1.02E-39	-6.75E-40	9.92E-32	0.00E+00	3.81E-13	4.68E-05	7.06E-03	0.00E+00	0.00E+00	4.09E-03	3.99E-03	9.21E-14
6.38E-09	300.007	1.22E+19	0.00E+00	1.58E-02	6.76E+05	0.00E+00	1.67E-10	1.44E+05	7.09E-02	1.80E+05	6.83E-02	2.54E-08	6.11E-03	2.62E-05	6.52E-02	6.85E-02	9.52E-03	1.07E-02	4.49E-03	0.00E+00	1.46E-04	5.60E-07	3.93E-14	2.66E-14	1.35E-33	1.01E-14	3.24E-24	2.88E-31	7.11E-27	2.97E-28	3.54E-23	3.38E-02	4.81E-24	1.13E-19	2.87E-13	3.02E-22	1.02E-26	1.64E-39	-1.25E-39	1.09E-31	0.00E+00	4.02E-13	4.81E-05	7.24E-03	0.00E+00	0.00E+00	4.20E-03	4.10E-03	9.71E-14
6.39E-09	300.007	1.22E+19	0.00E+00	1.63E-02	6.76E+05	0.00E+00	1.76E-10	1.44E+05	7.28E-02	1.80E+05	7.01E-02	2.60E-08	6.27E-03	2.69E-05	6.69E-02	7.04E-02	9.78E-03	1.09E-02	4.61E-03	0.00E+00	1.50E-04	5.76E-07	4.14E-14	2.80E-14	1.47E-33	1.07E-14	3.50E-24	3.04E-31	7.50E-27	3.21E-28	3.90E-23	3.47E-02	5.21E-24	1.21E-19	2.95E-13	3.24E-22	1.10E-26	2.44E-39	-1.99E-39	1.21E-31	0.00E+00	4.24E-13	4.94E-05	7.44E-03	0.00E+00	0.00E+00	4.32E-03	4.21E-03	1.02E-13
6.40E-09	300.007	1.22E+19	0.00E+00	1.67E-02	6.76E+05	0.00E+00	1.86E-10	1.44E+05	7.47E-02	1.80E+05	7.20E-02	2.67E-08	6.44E-03	2.76E-05	6.87E-02	7.23E-02	1.00E-02	1.12E-02	4.73E-03	0.00E+00	1.54E-04	5.91E-07	4.37E-14	2.95E-14	1.59E-33	1.12E-14	3.79E-24	3.21E-31	7.91E-27	3.48E-28	4.30E-23	3.56E-02	5.65E-24	1.30E-19	3.03E-13	3.48E-22	1.19E-26	3.24E-39	-2.72E-39	1.33E-31	0.00E+00	4.47E-13	5.07E-05	7.64E-03	0.00E+00	0.00E+00	4.43E-03	4.32E-03	1.08E-13
6.41E-09	300.007	1.22E+19	0.00E+00	1.72E-02	6.76E+05	0.00E+00	1.96E-10	1.44E+05	7.68E-02	1.80E+05	7.39E-02	2.75E-08	6.62E-03	2.84E-05	7.06E-02	7.42E-02	1.03E-02	1.15E-02	4.86E-03	0.00E+00	1.58E-04	6.07E-07	4.61E-14	3.11E-14	1.72E-33	1.19E-14	4.11E-24	3.38E-31	8.34E-27	3.77E-28	4.74E-23	3.66E-02	6.11E-24	1.39E-19	3.11E-13	3.74E-22	1.29E-26	3.74E-39	-3.15E-39	1.47E-31	0.00E+00	4.72E-13	5.21E-05	7.85E-03	0.00E+00	0.00E+00	4.55E-03	4.43E-03	1.14E-13
6.42E-09	300.008	1.22E+19	0.00E+00	1.76E-02	6.76E+05	0.00E+00	2.06E-10	1.44E+05	7.88E-02	1.80E+05	7.59E-02	2.82E-08	6.80E-03	2.91E-05	7.24E-02	7.62E-02	1.06E-02	1.18E-02	4.99E-03	0.00E+00	1.62E-04	6.23E-07	4.86E-14	3.28E-14	1.86E-33	1.25E-14	4.45E-24	3.57E-31	8.80E-27	4.08E-28	5.23E-23	3.76E-02	6.62E-24	1.49E-19	3.19E-13	4.02E-22	1.40E-26	3.57E-39	-2.88E-39	1.62E-31	0.00E+00	4.97E-13	5.35E-05	8.06E-03	0.00E+00	0.00E+00	4.67E-03	4.55E-03	1.20E-13
6.43E-09	300.008	1.22E+19	0.00E+00	1.81E-02	6.76E+05	0.00E+00	2.18E-10	1.44E+05	8.09E-02	1.80E+05	7.80E-02	2.89E-08	6.98E-03	2.99E-05	7.44E-02	7.83E-02	1.09E-02	1.22E-02	5.12E-03	0.00E+00	1.67E-04	6.40E-07	5.12E-14	3.46E-14	2.02E-33	1.32E-14	4.82E-24	3.76E-31	9.28E-27	4.42E-28	5.76E-23	3.86E-02	7.17E-24	1.60E-19	3.28E-13	4.32E-22	1.51E-26	2.65E-39	-1.86E-39	1.78E-31	0.00E+00	5.24E-13	5.49E-05	8.27E-03	0.00E+00	0.00E+00	4.80E-03	4.68E-03	1.27E-13
6.44E-09	300.008	1.22E+19	0.00E+00	1.86E-02	6.76E+05	0.00E+00	2.30E-10	1.44E+05	8.31E-02	1.80E+05	8.01E-02	2.97E-08	7.17E-03	3.07E-05	7.64E-02	8.04E-02	1.12E-02	1.25E-02	5.26E-03	0.00E+00	1.71E-04	6.57E-07	5.40E-14	3.65E-14	2.18E-33	1.39E-14	5.22E-24	3.97E-31	9.78E-27	4.78E-28	6.35E-23	3.96E-02	7.76E-24	1.72E-19	3.36E-13	4.64E-22	1.64E-26	1.28E-39	-3.68E-40	1.97E-31	0.00E+00	5.53E-13	5.64E-05	8.50E-03	0.00E+00	0.00E+00	4.93E-03	4.80E-03	1.34E-13
6.45E-09	300.008	1.22E+19	0.00E+00	1.91E-02	6.76E+05	0.00E+00	2.42E-10	1.44E+05	8.54E-02	1.80E+05	8.22E-02	3.05E-08	7.36E-03	3.15E-05	7.85E-02	8.25E-02	1.15E-02	1.28E-02	5.40E-03	0.00E+00	1.76E-04	6.75E-07	5.70E-14	3.85E-14	2.36E-33	1.47E-14	5.65E-24	4.19E-31	1.03E-26	5.18E-28	7.01E-23	4.07E-02	8.41E-24	1.85E-19	3.46E-13	4.99E-22	1.77E-26	6.15E-40	4.30E-40	2.17E-31	0.00E+00	5.83E-13	5.79E-05	8.72E-03	0.00E+00	0.00E+00	5.06E-03	4.93E-03	1.41E-13
6.46E-09	300.008	1.22E+19	0.00E+00	1.96E-02	6.76E+05	0.00E+00	2.55E-10	1.44E+05	8.76E-02	1.80E+05	8.44E-02	3.13E-08	7.56E-03	3.24E-05	8.06E-02	8.48E-02	1.18E-02	1.32E-02	5.55E-03	0.00E+00	1.80E-04	6.93E-07	6.01E-14	4.06E-14	2.56E-33	1.55E-14	6.12E-24	4.42E-31	1.09E-26	5.61E-28	7.73E-23	4.18E-02	9.10E-24	1.98E-19	3.55E-13	5.36E-22	1.92E-26	2.18E-39	-9.79E-40	2.39E-31	0.00E+00	6.15E-13	5.95E-05	8.96E-03	0.00E+00	0.00E+00	5.20E-03	5.06E-03	1.48E-13
6.47E-09	300.009	1.22E+19	0.00E+00	2.01E-02	6.76E+05	0.00E+00	2.69E-10	1.44E+05	9.00E-02	1.80E+05	8.67E-02	3.22E-08	7.76E-03	3.32E-05	8.27E-02	8.70E-02	1.21E-02	1.35E-02	5.70E-03	0.00E+00	1.85E-04	7.12E-07	6.34E-14	4.28E-14	2.77E-33	1.63E-14	6.63E-24	4.66E-31	1.15E-26	6.07E-28	8.52E-23	4.29E-02	9.86E-24	2.13E-19	3.64E-13	5.76E-22	2.08E-26	7.62E-39	-6.23E-39	2.64E-31	0.00E+00	6.49E-13	6.11E-05	9.20E-03	0.00E+00	0.00E+00	5.34E-03	5.20E-03	1.57E-13
6.48E-09	300.009	1.22E+19	0.00E+00	2.07E-02	6.76E+05	0.00E+00	2.84E-10	1.44E+05	9.24E-02	1.80E+05	8.90E-02	3.31E-08	7.97E-03	3.41E-05	8.50E-02	8.94E-02	1.24E-02	1.39E-02	5.85E-03	0.00E+00	1.90E-04	7.31E-07	6.68E-14	4.52E-14	3.00E-33	1.72E-14	7.17E-24	4.91E-31	1.21E-26	6.58E-28	9.40E-23	4.41E-02	1.07E-23	2.28E-19	3.74E-13	6.19E-22	2.25E-26	1.74E-38	-1.58E-38	2.91E-31	0.00E+00	6.84E-13	6.27E-05	9.45E-03	0.00E+00	0.00E+00	5.48E-03	5.34E-03	1.65E-13
6.49E-09	300.009	1.22E+19	0.00E+00	2.12E-02	6.76E+05	0.00E+00	2.99E-10	1.44E+05	9.49E-02	1.80E+05	9.14E-02	3.39E-08	8.18E-03	3.51E-05	8.72E-02	9.18E-02	1.27E-02	1.43E-02	6.01E-03	0.00E+00	1.95E-04	7.50E-07	7.05E-14	4.76E-14	3.25E-33	1.81E-14	7.77E-24	5.18E-31	1.28E-26	7.12E-28	1.04E-22	4.52E-02	1.16E-23	2.45E-19	3.84E-13	6.65E-22	2.44E-26	3.10E-38	-2.91E-38	3.21E-31	0.00E+00	7.21E-13	6.44E-05	9.70E-03	0.00E+00	0.00E+00	5.63E-03	5.48E-03	1.74E-13
6.50E-09	300.009	1.22E+19	0.00E+00	2.18E-02	6.76E+05	0.00E+00	3.16E-10	1.44E+05	9.75E-02	1.80E+05	9.39E-02	3.49E-08	8.40E-03	3.60E-05	8.96E-02	9.43E-02	1.31E-02	1.46E-02	6.17E-03	0.00E+00	2.01E-04	7.71E-07	7.43E-14	5.02E-14	3.52E-33	1.91E-14	8.41E-24	5.46E-31	1.35E-26	7.71E-28	1.14E-22	4.65E-02	1.25E-23	2.64E-19	3.95E-13	7.15E-22	2.64E-26	4.47E-38	-4.26E-38	3.54E-31	0.00E+00	7.60E-13	6.61E-05	9.96E-03	0.00E+00	0.00E+00	5.78E-03	5.63E-03	1.84E-13
6.51E-09	300.01	1.22E+19	0.00E+00	2.24E-02	6.76E+05	0.00E+00	3.33E-10	1.44E+05	1.00E-01	1.80E+05	9.64E-02	3.58E-08	8.63E-03	3.70E-05	9.20E-02	9.68E-02	1.34E-02	1.50E-02	6.34E-03	0.00E+00	2.06E-04	7.91E-07	7.83E-14	5.30E-14	3.81E-33	2.02E-14	9.11E-24	5.76E-31	1.42E-26	8.35E-28	1.26E-22	4.77E-02	1.36E-23	2.83E-19	4.05E-13	7.69E-22	2.86E-26	5.31E-38	-5.07E-38	3.90E-31	0.00E+00	8.02E-13	6.79E-05	1.02E-02	0.00E+00	0.00E+00	5.94E-03	5.78E-03	1.94E-13
6.52E-09	300.01	1.22E+19	0.00E+00	2.30E-02	6.76E+05	0.00E+00	3.51E-10	1.44E+05	1.03E-01	1.80E+05	9.90E-02	3.68E-08	8.86E-03	3.80E-05	9.45E-02	9.94E-02	1.38E-02	1.54E-02	6.51E-03	0.00E+00	2.12E-04	8.13E-07	8.26E-14	5.58E-14	4.13E-33	2.13E-14	9.87E-24	6.08E-31	1.50E-26	9.04E-28	1.39E-22	4.90E-02	1.47E-23	3.04E-19	4.16E-13	8.26E-22	3.09E-26	4.86E-38	-4.58E-38	4.30E-31	0.00E+00	8.46E-13	6.97E-05	1.05E-02	0.00E+00	0.00E+00	6.09E-03	5.94E-03	2.04E-13
6.53E-09	300.01	1.22E+19	0.00E+00	2.36E-02	6.76E+05	0.00E+00	3.70E-10	1.44E+05	1.06E-01	1.80E+05	1.02E-01	3.78E-08	9.10E-03	3.90E-05	9.70E-02	1.02E-01	1.42E-02	1.59E-02	6.68E-03	0.00E+00	2.17E-04	8.35E-07	8.71E-14	5.89E-14	4.47E-33	2.24E-14	1.07E-23	6.41E-31	1.58E-26	9.79E-28	1.54E-22	5.03E-02	1.59E-23	3.27E-19	4.27E-13	8.88E-22	3.35E-26	3.26E-38	-2.94E-38	4.75E-31	0.00E+00	8.92E-13	7.16E-05	1.08E-02	0.00E+00	0.00E+00	6.26E-03	6.10E-03	2.15E-13
6.54E-09	300.01	1.22E+19	0.00E+00	2.42E-02	6.76E+05	0.00E+00	3.90E-10	1.44E+05	1.08E-01	1.80E+05	1.04E-01	3.88E-08	9.34E-03	4.00E-05	9.96E-02	1.05E-01	1.46E-02	1.63E-02	6.86E-03	0.00E+00	2.23E-04	8.57E-07	9.19E-14	6.21E-14	4.84E-33	2.37E-14	1.16E-23	6.76E-31	1.66E-26	1.06E-27	1.69E-22	5.17E-02	1.72E-23	3.52E-19	4.39E-13	9.54E-22	3.63E-26	1.07E-38	-7.00E-39	5.24E-31	0.00E+00	9.40E-13	7.35E-05	1.11E-02	0.00E+00	0.00E+00	6.43E-03	6.26E-03	2.27E-13
6.55E-09	300.011	1.22E+19	0.00E+00	2.49E-02	6.76E+05	0.00E+00	4.12E-10	1.44E+05	1.11E-01	1.80E+05	1.07E-01	3.98E-08	9.60E-03	4.11E-05	1.02E-01	1.08E-01	1.49E-02	1.67E-02	7.05E-03	0.00E+00	2.29E-04	8.80E-07	9.69E-14	6.55E-14	5.24E-33	2.49E-14	1.25E-23	7.13E-31	1.75E-26	1.15E-27	1.87E-22	5.31E-02	1.86E-23	3.78E-19	4.51E-13	1.02E-21	3.93E-26	3.76E-39	5.58E-40	5.78E-31	0.00E+00	9.92E-13	7.55E-05	1.14E-02	0.00E+00	0.00E+00	6.60E-03	6.43E-03	2.39E-13
6.56E-09	300.011	1.22E+19	0.00E+00	2.55E-02	6.76E+05	0.00E+00	4.34E-10	1.44E+05	1.14E-01	1.80E+05	1.10E-01	4.09E-08	9.85E-03	4.22E-05	1.05E-01	1.11E-01	1.53E-02	1.72E-02	7.24E-03	0.00E+00	2.35E-04	9.04E-07	1.02E-13	6.91E-14	5.68E-33	2.63E-14	1.36E-23	7.53E-31	1.85E-26	1.24E-27	2.06E-22	5.45E-02	2.02E-23	4.07E-19	4.63E-13	1.10E-21	4.26E-26	3.45E-38	-2.95E-38	6.38E-31	0.00E+00	1.05E-12	7.75E-05	1.17E-02	0.00E+00	0.00E+00	6.78E-03	6.60E-03	2.52E-13
6.57E-09	300.011	1.22E+19	0.00E+00	2.62E-02	6.76E+05	0.00E+00	4.58E-10	1.44E+05	1.17E-01	1.80E+05	1.13E-01	4.20E-08	1.01E-02	4.34E-05	1.08E-01	1.13E-01	1.58E-02	1.76E-02	7.43E-03	0.00E+00	2.42E-04	9.28E-07	1.08E-13	7.28E-14	6.15E-33	2.77E-14	1.47E-23	7.94E-31	1.95E-26	1.35E-27	2.27E-22	5.60E-02	2.19E-23	4.37E-19	4.75E-13	1.18E-21	4.61E-26	1.30E-37	-1.25E-37	7.04E-31	0.00E+00	1.10E-12	7.96E-05	1.20E-02	0.00E+00	0.00E+00	6.96E-03	6.78E-03	2.66E-13
6.58E-09	300.012	1.22E+19	0.00E+00	2.69E-02	6.76E+05	0.00E+00	4.83E-10	1.44E+05	1.21E-01	1.80E+05	1.16E-01	4.31E-08	1.04E-02	4.45E-05	1.11E-01	1.17E-01	1.62E-02	1.81E-02	7.63E-03	0.00E+00	2.48E-04	9.53E-07	1.14E-13	7.68E-14	6.66E-33	2.92E-14	1.59E-23	8.38E-31	2.06E-26	1.46E-27	2.51E-22	5.75E-02	2.37E-23	4.70E-19	4.88E-13	1.27E-21	4.99E-26	2.95E-37	-2.88E-37	7.76E-31	0.00E+00	1.16E-12	8.18E-05	1.23E-02	0.00E+00	0.00E+00	7.15E-03	6.96E-03	2.81E-13
6.59E-09	300.012	1.22E+19	0.00E+00	2.77E-02	6.76E+05	0.00E+00	5.09E-10	1.44E+05	1.24E-01	1.80E+05	1.19E-01	4.43E-08	1.07E-02	4.57E-05	1.14E-01	1.20E-01	1.66E-02	1.86E-02	7.84E-03	0.00E+00	2.55E-04	9.79E-07	1.20E-13	8.10E-14	7.21E-33	3.08E-14	1.72E-23	8.84E-31	2.17E-26	1.58E-27	2.77E-22	5.90E-02	2.56E-23	5.06E-19	5.01E-13	1.37E-21	5.40E-26	5.15E-37	-5.07E-37	8.56E-31	0.00E+00	1.23E-12	8.40E-05	1.27E-02	0.00E+00	0.00E+00	7.34E-03	7.15E-03	2.96E-13
6.60E-09	300.012	1.22E+19	0.00E+00	2.84E-02	6.76E+05	0.00E+00	5.37E-10	1.44E+05	1.27E-01	1.80E+05	1.22E-01	4.55E-08	1.10E-02	4.69E-05	1.17E-01	1.23E-01	1.71E-02	1.91E-02	8.05E-03	0.00E+00	2.62E-04	1.00E-06	1.26E-13	8.54E-14	7.81E-33	3.25E-14	1.87E-23	9.32E-31	2.29E-26	1.71E-27	3.05E-22	6.06E-02	2.78E-23	5.44E-19	5.15E-13	1.47E-21	5.85E-26	7.25E-37	-7.16E-37	9.45E-31	0.00E+00	1.29E-12	8.62E-05	1.30E-02	0.00E+00	0.00E+00	7.54E-03	7.34E-03	3.12E-13
6.61E-09	300.013	1.22E+19	0.00E+00	2.92E-02	6.76E+05	0.00E+00	5.66E-10	1.44E+05	1.31E-01	1.80E+05	1.26E-01	4.67E-08	1.13E-02	4.82E-05	1.20E-01	1.26E-01	1.75E-02	1.96E-02	8.26E-03	0.00E+00	2.69E-04	1.03E-06	1.33E-13	9.00E-14	8.45E-33	3.43E-14	2.02E-23	9.83E-31	2.41E-26	1.85E-27	3.37E-22	6.22E-02	3.01E-23	5.86E-19	5.28E-13	1.58E-21	6.34E-26	8.35E-37	-8.25E-37	1.04E-30	0.00E+00	1.36E-12	8.86E-05	1.33E-02	0.00E+00	0.00E+00	7.74E-03	7.54E-03	3.29E-13
6.62E-09	300.013	1.22E+19	0.00E+00	2.99E-02	6.76E+05	0.00E+00	5.97E-10	1.44E+05	1.34E-01	1.80E+05	1.29E-01	4.79E-08	1.16E-02	4.95E-05	1.23E-01	1.30E-01	1.80E-02	2.01E-02	8.49E-03	0.00E+00	2.76E-04	1.06E-06	1.40E-13	9.50E-14	9.15E-33	3.62E-14	2.19E-23	1.04E-30	2.54E-26	2.00E-27	3.72E-22	6.39E-02	3.25E-23	6.31E-19	5.43E-13	1.70E-21	6.86E-26	7.32E-37	-7.21E-37	1.15E-30	0.00E+00	1.44E-12	9.09E-05	1.37E-02	0.00E+00	0.00E+00	7.95E-03	7.74E-03	3.47E-13
6.63E-09	300.013	1.22E+19	0.00E+00	3.08E-02	6.76E+05	0.00E+00	6.29E-10	1.44E+05	1.38E-01	1.80E+05	1.33E-01	4.92E-08	1.19E-02	5.08E-05	1.26E-01	1.33E-01	1.85E-02	2.07E-02	8.71E-03	0.00E+00	2.83E-04	1.09E-06	1.48E-13	1.00E-13	9.91E-33	3.81E-14	2.37E-23	1.09E-30	2.68E-26	2.17E-27	4.10E-22	6.56E-02	3.52E-23	6.79E-19	5.57E-13	1.82E-21	7.43E-26	4.45E-37	-4.31E-37	1.27E-30	0.00E+00	1.52E-12	9.34E-05	1.41E-02	0.00E+00	0.00E+00	8.16E-03	7.95E-03	3.66E-13
6.64E-09	300.014	1.22E+19	0.00E+00	3.16E-02	6.76E+05	0.00E+00	6.64E-10	1.44E+05	1.41E-01	1.80E+05	1.36E-01	5.06E-08	1.22E-02	5.22E-05	1.30E-01	1.37E-01	1.90E-02	2.12E-02	8.95E-03	0.00E+00	2.91E-04	1.12E-06	1.56E-13	1.06E-13	1.07E-32	4.02E-14	2.56E-23	1.15E-30	2.83E-26	2.35E-27	4.53E-22	6.74E-02	3.82E-23	7.31E-19	5.72E-13	1.96E-21	8.05E-26	1.24E-37	-1.08E-37	1.40E-30	0.00E+00	1.60E-12	9.59E-05	1.44E-02	0.00E+00	0.00E+00	8.38E-03	8.17E-03	3.86E-13
6.65E-09	300.014	1.22E+19	0.00E+00	3.24E-02	6.76E+05	0.00E+00	7.00E-10	1.44E+05	1.45E-01	1.80E+05	1.40E-01	5.19E-08	1.25E-02	5.36E-05	1.33E-01	1.40E-01	1.95E-02	2.18E-02	9.19E-03	0.00E+00	2.99E-04	1.15E-06	1.65E-13	1.11E-13	1.16E-32	4.24E-14	2.78E-23	1.22E-30	2.98E-26	2.55E-27	4.99E-22	6.92E-02	4.13E-23	7.87E-19	5.88E-13	2.10E-21	8.71E-26	2.18E-37	-2.00E-37	1.55E-30	0.00E+00	1.69E-12	9.85E-05	1.48E-02	0.00E+00	0.00E+00	8.61E-03	8.39E-03	4.07E-13
6.66E-09	300.014	1.22E+19	0.00E+00	3.33E-02	6.76E+05	0.00E+00	7.38E-10	1.44E+05	1.49E-01	1.80E+05	1.44E-01	5.33E-08	1.28E-02	5.50E-05	1.37E-01	1.44E-01	2.00E-02	2.24E-02	9.44E-03	0.00E+00	3.07E-04	1.18E-06	1.74E-13	1.17E-13	1.26E-32	4.47E-14	3.01E-23	1.29E-30	3.15E-26	2.76E-27	5.51E-22	7.11E-02	4.48E-23	8.47E-19	6.03E-13	2.26E-21	9.44E-26	1.13E-36	-1.11E-36	1.70E-30	0.00E+00	1.78E-12	1.01E-04	1.52E-02	0.00E+00	0.00E+00	8.84E-03	8.61E-03	4.29E-13
6.67E-09	300.015	1.22E+19	0.00E+00	3.42E-02	6.76E+05	0.00E+00	7.78E-10	1.44E+05	1.53E-01	1.80E+05	1.47E-01	5.47E-08	1.32E-02	5.65E-05	1.41E-01	1.48E-01	2.06E-02	2.30E-02	9.69E-03	0.00E+00	3.15E-04	1.21E-06	1.83E-13	1.24E-13	1.36E-32	4.72E-14	3.26E-23	1.36E-30	3.32E-26	2.99E-27	6.08E-22	7.30E-02	4.85E-23	9.12E-19	6.20E-13	2.43E-21	1.02E-25	3.35E-36	-3.33E-36	1.88E-30	0.00E+00	1.88E-12	1.04E-04	1.56E-02	0.00E+00	0.00E+00	9.08E-03	8.84E-03	4.53E-13
6.68E-09	300.015	1.22E+19	0.00E+00	3.51E-02	6.76E+05	0.00E+00	8.21E-10	1.44E+05	1.57E-01	1.80E+05	1.51E-01	5.62E-08	1.35E-02	5.80E-05	1.44E-01	1.52E-01	2.11E-02	2.36E-02	9.95E-03	0.00E+00	3.24E-04	1.24E-06	1.93E-13	1.31E-13	1.48E-32	4.97E-14	3.53E-23	1.43E-30	3.50E-26	3.23E-27	6.71E-22	7.49E-02	5.25E-23	9.83E-19	6.36E-13	2.61E-21	1.11E-25	6.88E-36	-6.85E-36	2.07E-30	0.00E+00	1.98E-12	1.07E-04	1.61E-02	0.00E+00	0.00E+00	9.32E-03	9.08E-03	4.77E-13
6.69E-09	300.016	1.22E+19	0.00E+00	3.61E-02	6.76E+05	0.00E+00	8.65E-10	1.44E+05	1.61E-01	1.80E+05	1.55E-01	5.77E-08	1.39E-02	5.96E-05	1.48E-01	1.56E-01	2.17E-02	2.43E-02	1.02E-02	0.00E+00	3.32E-04	1.28E-06	2.04E-13	1.38E-13	1.60E-32	5.24E-14	3.82E-23	1.51E-30	3.69E-26	3.50E-27	7.40E-22	7.69E-02	5.68E-23	1.06E-18	6.53E-13	2.80E-21	1.20E-25	1.12E-35	-1.12E-35	2.29E-30	0.00E+00	2.09E-12	1.10E-04	1.65E-02	0.00E+00	0.00E+00	9.57E-03	9.32E-03	5.03E-13
6.70E-09	300.016	1.22E+19	0.00E+00	3.70E-02	6.76E+05	0.00E+00	9.13E-10	1.44E+05	1.66E-01	1.80E+05	1.60E-01	5.93E-08	1.43E-02	6.12E-05	1.52E-01	1.60E-01	2.23E-02	2.49E-02	1.05E-02	0.00E+00	3.41E-04	1.31E-06	2.15E-13	1.45E-13	1.73E-32	5.53E-14	4.14E-23	1.60E-30	3.89E-26	3.79E-27	8.16E-22	7.90E-02	6.15E-23	1.14E-18	6.71E-13	3.01E-21	1.30E-25	1.50E-35	-1.49E-35	2.53E-30	0.00E+00	2.20E-12	1.12E-04	1.69E-02	0.00E+00	0.00E+00	9.83E-03	9.58E-03	5.31E-13
6.71E-09	300.016	1.22E+19	0.00E+00	3.80E-02	6.76E+05	0.00E+00	9.62E-10	1.44E+05	1.70E-01	1.80E+05	1.64E-01	6.09E-08	1.47E-02	6.29E-05	1.56E-01	1.65E-01	2.29E-02	2.56E-02	1.08E-02	0.00E+00	3.50E-04	1.35E-06	2.27E-13	1.53E-13	1.87E-32	5.83E-14	4.48E-23	1.68E-30	4.10E-26	4.11E-27	9.00E-22	8.11E-02	6.66E-23	1.23E-18	6.89E-13	3.23E-21	1.41E-25	1.63E-35	-1.63E-35	2.79E-30	0.00E+00	2.32E-12	1.15E-04	1.74E-02	0.00E+00	0.00E+00	1.01E-02	9.83E-03	5.60E-13
6.72E-09	300.017	1.22E+19	0.00E+00	3.91E-02	6.76E+05	0.00E+00	1.01E-09	1.44E+05	1.75E-01	1.80E+05	1.68E-01	6.25E-08	1.51E-02	6.45E-05	1.61E-01	1.69E-01	2.35E-02	2.63E-02	1.11E-02	0.00E+00	3.60E-04	1.38E-06	2.39E-13	1.61E-13	2.03E-32	6.15E-14	4.85E-23	1.78E-30	4.33E-26	4.45E-27	9.93E-22	8.33E-02	7.22E-23	1.32E-18	7.08E-13	3.47E-21	1.52E-25	1.35E-35	-1.34E-35	3.07E-30	0.00E+00	2.44E-12	1.19E-04	1.79E-02	0.00E+00	0.00E+00	1.04E-02	1.01E-02	5.90E-13
6.73E-09	300.017	1.22E+19	0.00E+00	4.01E-02	6.76E+05	0.00E+00	1.07E-09	1.44E+05	1.79E-01	1.80E+05	1.73E-01	6.42E-08	1.55E-02	6.63E-05	1.65E-01	1.74E-01	2.41E-02	2.70E-02	1.14E-02	0.00E+00	3.70E-04	1.42E-06	2.52E-13	1.70E-13	2.20E-32	6.48E-14	5.25E-23	1.88E-30	4.56E-26	4.81E-27	1.10E-21	8.56E-02	7.81E-23	1.43E-18	7.27E-13	3.72E-21	1.65E-25	7.52E-36	-7.46E-36	3.39E-30	0.00E+00	2.58E-12	1.22E-04	1.83E-02	0.00E+00	0.00E+00	1.06E-02	1.04E-02	6.22E-13
6.74E-09	300.018	1.22E+19	0.00E+00	4.12E-02	6.76E+05	0.00E+00	1.13E-09	1.44E+05	1.84E-01	1.80E+05	1.78E-01	6.59E-08	1.59E-02	6.81E-05	1.69E-01	1.78E-01	2.48E-02	2.77E-02	1.17E-02	0.00E+00	3.79E-04	1.46E-06	2.66E-13	1.80E-13	2.38E-32	6.84E-14	5.69E-23	1.98E-30	4.81E-26	5.21E-27	1.21E-21	8.79E-02	8.46E-23	1.54E-18	7.46E-13	4.00E-21	1.78E-25	2.12E-36	-2.05E-36	3.74E-30	0.00E+00	2.72E-12	1.25E-04	1.88E-02	0.00E+00	0.00E+00	1.09E-02	1.06E-02	6.56E-13
6.75E-09	300.018	1.22E+19	0.00E+00	4.23E-02	6.76E+05	0.00E+00	1.19E-09	1.44E+05	1.89E-01	1.80E+05	1.82E-01	6.77E-08	1.63E-02	6.99E-05	1.74E-01	1.83E-01	2.54E-02	2.84E-02	1.20E-02	0.00E+00	3.90E-04	1.50E-06	2.80E-13	1.89E-13	2.58E-32	7.21E-14	6.16E-23	2.09E-30	5.07E-26	5.65E-27	1.33E-21	9.02E-02	9.16E-23	1.66E-18	7.66E-13	4.29E-21	1.93E-25	4.57E-36	-4.49E-36	4.12E-30	0.00E+00	2.87E-12	1.28E-04	1.93E-02	0.00E+00	0.00E+00	1.12E-02	1.09E-02	6.92E-13
6.76E-09	300.019	1.22E+19	0.00E+00	4.34E-02	6.76E+05	0.00E+00	1.25E-09	1.44E+05	1.94E-01	1.80E+05	1.87E-01	6.95E-08	1.68E-02	7.18E-05	1.79E-01	1.88E-01	2.61E-02	2.92E-02	1.23E-02	0.00E+00	4.00E-04	1.54E-06	2.95E-13	2.00E-13	2.79E-32	7.60E-14	6.67E-23	2.21E-30	5.35E-26	6.11E-27	1.47E-21	9.26E-02	9.92E-23	1.79E-18	7.87E-13	4.61E-21	2.09E-25	2.20E-35	-2.20E-35	4.55E-30	0.00E+00	3.02E-12	1.32E-04	1.99E-02	0.00E+00	0.00E+00	1.15E-02	1.12E-02	7.30E-13
6.77E-09	300.019	1.22E+19	0.00E+00	4.46E-02	6.76E+05	0.00E+00	1.32E-09	1.44E+05	2.00E-01	1.80E+05	1.92E-01	7.14E-08	1.72E-02	7.37E-05	1.83E-01	1.93E-01	2.68E-02	3.00E-02	1.26E-02	0.00E+00	4.11E-04	1.58E-06	3.11E-13	2.11E-13	3.02E-32	8.02E-14	7.22E-23	2.33E-30	5.64E-26	6.62E-27	1.62E-21	9.51E-02	1.07E-22	1.93E-18	8.08E-13	4.94E-21	2.27E-25	6.12E-35	-6.11E-35	5.02E-30	0.00E+00	3.19E-12	1.35E-04	2.04E-02	0.00E+00	0.00E+00	1.18E-02	1.15E-02	7.70E-13
6.78E-09	300.02	1.22E+19	0.00E+00	4.58E-02	6.76E+05	0.00E+00	1.40E-09	1.44E+05	2.05E-01	1.80E+05	1.97E-01	7.33E-08	1.77E-02	7.57E-05	1.88E-01	1.98E-01	2.75E-02	3.08E-02	1.30E-02	0.00E+00	4.22E-04	1.62E-06	3.28E-13	2.22E-13	3.27E-32	8.46E-14	7.82E-23	2.46E-30	5.95E-26	7.17E-27	1.79E-21	9.77E-02	1.16E-22	2.08E-18	8.30E-13	5.31E-21	2.45E-25	1.22E-34	-1.21E-34	5.53E-30	0.00E+00	3.36E-12	1.39E-04	2.09E-02	0.00E+00	0.00E+00	1.22E-02	1.18E-02	8.12E-13
6.79E-09	300.02	1.22E+19	0.00E+00	4.70E-02	6.76E+05	0.00E+00	1.47E-09	1.44E+05	2.10E-01	1.80E+05	2.03E-01	7.53E-08	1.81E-02	7.77E-05	1.93E-01	2.04E-01	2.83E-02	3.16E-02	1.33E-02	0.00E+00	4.33E-04	1.66E-06	3.46E-13	2.34E-13	3.54E-32	8.92E-14	8.47E-23	2.60E-30	6.27E-26	7.76E-27	1.97E-21	1.00E-01	1.26E-22	2.24E-18	8.52E-13	5.70E-21	2.66E-25	1.91E-34	-1.91E-34	6.10E-30	0.00E+00	3.55E-12	1.43E-04	2.15E-02	0.00E+00	0.00E+00	1.25E-02	1.22E-02	8.56E-13
6.80E-09	300.021	1.22E+19	0.00E+00	4.83E-02	6.76E+05	0.00E+00	1.55E-09	1.44E+05	2.16E-01	1.80E+05	2.08E-01	7.73E-08	1.86E-02	7.98E-05	1.99E-01	2.09E-01	2.90E-02	3.25E-02	1.37E-02	0.00E+00	4.45E-04	1.71E-06	3.65E-13	2.47E-13	3.84E-32	9.40E-14	9.17E-23	2.75E-30	6.62E-26	8.41E-27	2.17E-21	1.03E-01	1.36E-22	2.42E-18	8.75E-13	6.11E-21	2.88E-25	2.47E-34	-2.47E-34	6.73E-30	0.00E+00	3.74E-12	1.47E-04	2.21E-02	0.00E+00	0.00E+00	1.28E-02	1.25E-02	9.03E-13
6.81E-09	300.021	1.22E+19	0.00E+00	4.96E-02	6.76E+05	0.00E+00	1.64E-09	1.44E+05	2.22E-01	1.80E+05	2.14E-01	7.94E-08	1.91E-02	8.20E-05	2.04E-01	2.15E-01	2.98E-02	3.33E-02	1.41E-02	0.00E+00	4.57E-04	1.75E-06	3.85E-13	2.60E-13	4.16E-32	9.92E-14	9.93E-23	2.91E-30	6.98E-26	9.10E-27	2.40E-21	1.06E-01	1.48E-22	2.61E-18	8.99E-13	6.56E-21	3.12E-25	2.55E-34	-2.55E-34	7.42E-30	0.00E+00	3.94E-12	1.51E-04	2.27E-02	0.00E+00	0.00E+00	1.32E-02	1.28E-02	9.52E-13
6.82E-09	300.022	1.22E+19	0.00E+00	5.09E-02	6.76E+05	0.00E+00	1.73E-09	1.44E+05	2.28E-01	1.80E+05	2.19E-01	8.15E-08	1.96E-02	8.42E-05	2.09E-01	2.20E-01	3.06E-02	3.42E-02	1.44E-02	0.00E+00	4.69E-04	1.80E-06	4.06E-13	2.75E-13	4.50E-32	1.05E-13	1.08E-22	3.07E-30	7.36E-26	9.86E-27	2.64E-21	1.09E-01	1.60E-22	2.81E-18	9.23E-13	7.04E-21	3.37E-25	2.03E-34	-2.03E-34	8.18E-30	0.00E+00	4.16E-12	1.55E-04	2.33E-02	0.00E+00	0.00E+00	1.35E-02	1.32E-02	1.00E-12
6.83E-09	300.023	1.22E+19	0.00E+00	5.23E-02	6.76E+05	0.00E+00	1.82E-09	1.44E+05	2.34E-01	1.80E+05	2.25E-01	8.37E-08	2.02E-02	8.64E-05	2.15E-01	2.26E-01	3.14E-02	3.52E-02	1.48E-02	0.00E+00	4.82E-04	1.85E-06	4.28E-13	2.89E-13	4.87E-32	1.10E-13	1.16E-22	3.25E-30	7.76E-26	1.07E-26	2.91E-21	1.12E-01	1.73E-22	3.04E-18	9.48E-13	7.55E-21	3.65E-25	1.15E-34	-1.14E-34	9.02E-30	0.00E+00	4.38E-12	1.59E-04	2.39E-02	0.00E+00	0.00E+00	1.39E-02	1.35E-02	1.06E-12
6.84E-09	300.023	1.22E+19	0.00E+00	5.37E-02	6.76E+05	0.00E+00	1.92E-09	1.44E+05	2.40E-01	1.80E+05	2.31E-01	8.60E-08	2.07E-02	8.88E-05	2.21E-01	2.32E-01	3.23E-02	3.61E-02	1.52E-02	0.00E+00	4.95E-04	1.90E-06	4.52E-13	3.05E-13	5.28E-32	1.16E-13	1.26E-22	3.44E-30	8.18E-26	1.16E-26	3.21E-21	1.15E-01	1.88E-22	3.28E-18	9.73E-13	8.10E-21	3.96E-25	3.73E-35	-3.70E-35	9.94E-30	0.00E+00	4.62E-12	1.63E-04	2.46E-02	0.00E+00	0.00E+00	1.43E-02	1.39E-02	1.12E-12
6.85E-09	300.024	1.22E+19	0.00E+00	5.51E-02	6.76E+05	0.00E+00	2.02E-09	1.44E+05	2.47E-01	1.80E+05	2.38E-01	8.83E-08	2.13E-02	9.11E-05	2.27E-01	2.39E-01	3.31E-02	3.71E-02	1.56E-02	0.00E+00	5.08E-04	1.95E-06	4.76E-13	3.22E-13	5.72E-32	1.23E-13	1.37E-22	3.64E-30	8.63E-26	1.25E-26	3.54E-21	1.18E-01	2.03E-22	3.53E-18	9.99E-13	8.68E-21	4.28E-25	5.74E-35	-5.71E-35	1.10E-29	0.00E+00	4.87E-12	1.67E-04	2.52E-02	0.00E+00	0.00E+00	1.46E-02	1.43E-02	1.18E-12
6.86E-09	300.024	1.22E+19	0.00E+00	5.66E-02	6.76E+05	0.00E+00	2.13E-09	1.44E+05	2.53E-01	1.80E+05	2.44E-01	9.07E-08	2.18E-02	9.36E-05	2.33E-01	2.45E-01	3.40E-02	3.81E-02	1.60E-02	0.00E+00	5.22E-04	2.00E-06	5.02E-13	3.39E-13	6.19E-32	1.29E-13	1.48E-22	3.85E-30	9.10E-26	1.36E-26	3.90E-21	1.21E-01	2.20E-22	3.81E-18	1.03E-12	9.31E-21	4.64E-25	2.68E-34	-2.68E-34	1.21E-29	0.00E+00	5.14E-12	1.72E-04	2.59E-02	0.00E+00	0.00E+00	1.50E-02	1.46E-02	1.24E-12
6.87E-09	300.025	1.22E+19	0.00E+00	5.81E-02	6.76E+05	0.00E+00	2.25E-09	1.44E+05	2.60E-01	1.80E+05	2.51E-01	9.31E-08	2.24E-02	9.61E-05	2.39E-01	2.52E-01	3.49E-02	3.91E-02	1.65E-02	0.00E+00	5.36E-04	2.06E-06	5.30E-13	3.58E-13	6.70E-32	1.36E-13	1.60E-22	4.07E-30	9.60E-26	1.47E-26	4.30E-21	1.24E-01	2.38E-22	4.12E-18	1.05E-12	9.98E-21	5.02E-25	7.22E-34	-7.22E-34	1.33E-29	0.00E+00	5.42E-12	1.77E-04	2.66E-02	0.00E+00	0.00E+00	1.54E-02	1.50E-02	1.31E-12
6.88E-09	300.026	1.22E+19	0.00E+00	5.97E-02	6.76E+05	0.00E+00	2.37E-09	1.44E+05	2.67E-01	1.80E+05	2.57E-01	9.56E-08	2.30E-02	9.87E-05	2.46E-01	2.58E-01	3.59E-02	4.02E-02	1.69E-02	0.00E+00	5.50E-04	2.11E-06	5.59E-13	3.77E-13	7.26E-32	1.44E-13	1.73E-22	4.31E-30	1.01E-25	1.59E-26	4.74E-21	1.27E-01	2.58E-22	4.44E-18	1.08E-12	1.07E-20	5.44E-25	1.42E-33	-1.41E-33	1.47E-29	0.00E+00	5.72E-12	1.81E-04	2.73E-02	0.00E+00	0.00E+00	1.58E-02	1.54E-02	1.38E-12
6.89E-09	300.027	1.22E+19	0.00E+00	6.13E-02	6.76E+05	0.00E+00	2.50E-09	1.44E+05	2.74E-01	1.80E+05	2.64E-01	9.82E-08	2.37E-02	1.01E-04	2.52E-01	2.65E-01	3.69E-02	4.12E-02	1.74E-02	0.00E+00	5.65E-04	2.17E-06	5.89E-13	3.98E-13	7.86E-32	1.52E-13	1.88E-22	4.57E-30	1.07E-25	1.72E-26	5.22E-21	1.31E-01	2.79E-22	4.80E-18	1.11E-12	1.15E-20	5.89E-25	2.18E-33	-2.18E-33	1.62E-29	0.00E+00	6.03E-12	1.86E-04	2.80E-02	0.00E+00	0.00E+00	1.63E-02	1.59E-02	1.46E-12
6.90E-09	300.027	1.22E+19	0.00E+00	6.30E-02	6.76E+05	0.00E+00	2.64E-09	1.44E+05	2.82E-01	1.80E+05	2.71E-01	1.01E-07	2.43E-02	1.04E-04	2.59E-01	2.73E-01	3.78E-02	4.23E-02	1.78E-02	0.00E+00	5.80E-04	2.23E-06	6.21E-13	4.20E-13	8.51E-32	1.60E-13	2.03E-22	4.84E-30	1.13E-25	1.86E-26	5.75E-21	1.34E-01	3.03E-22	5.18E-18	1.14E-12	1.23E-20	6.38E-25	2.75E-33	-2.75E-33	1.78E-29	0.00E+00	6.36E-12	1.91E-04	2.88E-02	0.00E+00	0.00E+00	1.67E-02	1.63E-02	1.53E-12
6.91E-09	300.028	1.22E+19	0.00E+00	6.47E-02	6.76E+05	0.00E+00	2.78E-09	1.44E+05	2.89E-01	1.80E+05	2.79E-01	1.04E-07	2.49E-02	1.07E-04	2.66E-01	2.80E-01	3.89E-02	4.35E-02	1.83E-02	0.00E+00	5.96E-04	2.29E-06	6.55E-13	4.43E-13	9.22E-32	1.69E-13	2.20E-22	5.14E-30	1.19E-25	2.02E-26	6.34E-21	1.38E-01	3.28E-22	5.59E-18	1.17E-12	1.32E-20	6.91E-25	2.70E-33	-2.70E-33	1.96E-29	0.00E+00	6.70E-12	1.96E-04	2.96E-02	0.00E+00	0.00E+00	1.72E-02	1.67E-02	1.62E-12
6.92E-09	300.029	1.22E+19	0.00E+00	6.64E-02	6.76E+05	0.00E+00	2.93E-09	1.44E+05	2.97E-01	1.80E+05	2.86E-01	1.06E-07	2.56E-02	1.10E-04	2.73E-01	2.87E-01	3.99E-02	4.47E-02	1.88E-02	0.00E+00	6.12E-04	2.35E-06	6.91E-13	4.67E-13	9.98E-32	1.78E-13	2.38E-22	5.45E-30	1.25E-25	2.19E-26	6.98E-21	1.42E-01	3.55E-22	6.03E-18	1.20E-12	1.41E-20	7.48E-25	2.13E-33	-2.13E-33	2.16E-29	0.00E+00	7.07E-12	2.02E-04	3.04E-02	0.00E+00	0.00E+00	1.76E-02	1.72E-02	1.71E-12
6.93E-09	300.029	1.22E+19	0.00E+00	6.82E-02	6.76E+05	0.00E+00	3.09E-09	1.44E+05	3.05E-01	1.80E+05	2.94E-01	1.09E-07	2.63E-02	1.13E-04	2.80E-01	2.95E-01	4.10E-02	4.59E-02	1.93E-02	0.00E+00	6.28E-04	2.41E-06	7.28E-13	4.92E-13	1.08E-31	1.87E-13	2.58E-22	5.78E-30	1.32E-25	2.37E-26	7.69E-21	1.45E-01	3.84E-22	6.52E-18	1.24E-12	1.51E-20	8.10E-25	1.28E-33	-1.28E-33	2.38E-29	0.00E+00	7.45E-12	2.07E-04	3.12E-02	0.00E+00	0.00E+00	1.81E-02	1.76E-02	1.80E-12
6.94E-09	300.03	1.22E+19	0.00E+00	7.00E-02	6.76E+05	0.00E+00	3.26E-09	1.44E+05	3.13E-01	1.80E+05	3.02E-01	1.12E-07	2.70E-02	1.16E-04	2.88E-01	3.03E-01	4.21E-02	4.71E-02	1.98E-02	0.00E+00	6.45E-04	2.48E-06	7.68E-13	5.19E-13	1.17E-31	1.98E-13	2.80E-22	6.14E-30	1.39E-25	2.56E-26	8.47E-21	1.49E-01	4.16E-22	7.04E-18	1.27E-12	1.62E-20	8.77E-25	8.44E-34	-8.43E-34	2.62E-29	0.00E+00	7.86E-12	2.13E-04	3.20E-02	0.00E+00	0.00E+00	1.86E-02	1.81E-02	1.90E-12
6.95E-09	300.031	1.22E+19	0.00E+00	7.19E-02	6.76E+05	0.00E+00	3.44E-09	1.44E+05	3.22E-01	1.80E+05	3.10E-01	1.15E-07	2.77E-02	1.19E-04	2.96E-01	3.11E-01	4.32E-02	4.84E-02	2.04E-02	0.00E+00	6.63E-04	2.54E-06	8.10E-13	5.47E-13	1.27E-31	2.08E-13	3.03E-22	6.53E-30	1.47E-25	2.78E-26	9.32E-21	1.53E-01	4.50E-22	7.60E-18	1.30E-12	1.74E-20	9.50E-25	1.77E-33	-1.76E-33	2.89E-29	0.00E+00	8.29E-12	2.18E-04	3.29E-02	0.00E+00	0.00E+00	1.91E-02	1.86E-02	2.00E-12
6.96E-09	300.032	1.22E+19	0.00E+00	7.38E-02	6.76E+05	0.00E+00	3.63E-09	1.44E+05	3.30E-01	1.80E+05	3.18E-01	1.18E-07	2.85E-02	1.22E-04	3.04E-01	3.20E-01	4.44E-02	4.97E-02	2.09E-02	0.00E+00	6.80E-04	2.61E-06	8.54E-13	5.77E-13	1.37E-31	2.20E-13	3.28E-22	6.94E-30	1.55E-25	3.01E-26	1.03E-20	1.58E-01	4.88E-22	8.20E-18	1.34E-12	1.86E-20	1.03E-24	5.07E-33	-5.07E-33	3.18E-29	0.00E+00	8.74E-12	2.24E-04	3.38E-02	0.00E+00	0.00E+00	1.96E-02	1.91E-02	2.11E-12
6.97E-09	300.033	1.22E+19	0.00E+00	7.58E-02	6.76E+05	0.00E+00	3.82E-09	1.44E+05	3.39E-01	1.80E+05	3.27E-01	1.21E-07	2.93E-02	1.25E-04	3.12E-01	3.28E-01	4.56E-02	5.10E-02	2.15E-02	0.00E+00	6.99E-04	2.68E-06	9.01E-13	6.09E-13	1.49E-31	2.32E-13	3.55E-22	7.39E-30	1.63E-25	3.25E-26	1.13E-20	1.62E-01	5.28E-22	8.86E-18	1.37E-12	1.99E-20	1.11E-24	1.10E-32	-1.10E-32	3.50E-29	0.00E+00	9.22E-12	2.30E-04	3.47E-02	0.00E+00	0.00E+00	2.01E-02	1.96E-02	2.23E-12
6.98E-09	300.034	1.22E+19	0.00E+00	7.79E-02	6.76E+05	0.00E+00	4.03E-09	1.44E+05	3.48E-01	1.80E+05	3.36E-01	1.25E-07	3.00E-02	1.29E-04	3.20E-01	3.37E-01	4.68E-02	5.24E-02	2.21E-02	0.00E+00	7.18E-04	2.76E-06	9.50E-13	6.42E-13	1.61E-31	2.44E-13	3.84E-22	7.88E-30	1.72E-25	3.52E-26	1.24E-20	1.66E-01	5.72E-22	9.57E-18	1.41E-12	2.13E-20	1.21E-24	1.91E-32	-1.91E-32	3.85E-29	0.00E+00	9.72E-12	2.36E-04	3.56E-02	0.00E+00	0.00E+00	2.07E-02	2.01E-02	2.35E-12
6.99E-09	300.035	1.22E+19	0.00E+00	8.00E-02	6.76E+05	0.00E+00	4.25E-09	1.44E+05	3.58E-01	1.80E+05	3.45E-01	1.28E-07	3.08E-02	1.32E-04	3.29E-01	3.46E-01	4.81E-02	5.38E-02	2.27E-02	0.00E+00	7.37E-04	2.83E-06	1.00E-12	6.77E-13	1.74E-31	2.58E-13	4.16E-22	8.40E-30	1.81E-25	3.82E-26	1.37E-20	1.71E-01	6.19E-22	1.03E-17	1.45E-12	2.28E-20	1.31E-24	2.70E-32	-2.70E-32	4.24E-29	0.00E+00	1.02E-11	2.43E-04	3.66E-02	0.00E+00	0.00E+00	2.12E-02	2.07E-02	2.47E-12
7.00E-09	300.036	1.22E+19	0.00E+00	8.21E-02	6.76E+05	0.00E+00	4.48E-09	1.44E+05	3.67E-01	1.80E+05	3.54E-01	1.31E-07	3.17E-02	1.36E-04	3.38E-01	3.55E-01	4.93E-02	5.52E-02	2.33E-02	0.00E+00	7.57E-04	2.91E-06	1.06E-12	7.14E-13	1.89E-31	2.72E-13	4.51E-22	8.97E-30	1.91E-25	4.13E-26	1.51E-20	1.75E-01	6.71E-22	1.12E-17	1.49E-12	2.44E-20	1.41E-24	3.15E-32	-3.15E-32	4.67E-29	0.00E+00	1.08E-11	2.49E-04	3.76E-02	0.00E+00	0.00E+00	2.18E-02	2.12E-02	2.61E-12
7.01E-09	300.036	1.22E+19	0.00E+00	8.43E-02	6.76E+05	0.00E+00	4.73E-09	1.44E+05	3.77E-01	1.80E+05	3.63E-01	1.35E-07	3.25E-02	1.39E-04	3.47E-01	3.65E-01	5.07E-02	5.67E-02	2.39E-02	0.00E+00	7.77E-04	2.98E-06	1.11E-12	7.53E-13	2.04E-31	2.87E-13	4.88E-22	9.58E-30	2.02E-25	4.48E-26	1.66E-20	1.80E-01	7.26E-22	1.21E-17	1.53E-12	2.61E-20	1.53E-24	2.87E-32	-2.87E-32	5.13E-29	0.00E+00	1.14E-11	2.56E-04	3.86E-02	0.00E+00	0.00E+00	2.24E-02	2.18E-02	2.75E-12
7.02E-09	300.037	1.22E+19	0.00E+00	8.66E-02	6.76E+05	0.00E+00	4.99E-09	1.44E+05	3.87E-01	1.80E+05	3.73E-01	1.39E-07	3.34E-02	1.43E-04	3.56E-01	3.75E-01	5.20E-02	5.82E-02	2.45E-02	0.00E+00	7.98E-04	3.06E-06	1.17E-12	7.94E-13	2.21E-31	3.02E-13	5.29E-22	1.03E-29	2.13E-25	4.85E-26	1.82E-20	1.85E-01	7.87E-22	1.30E-17	1.57E-12	2.79E-20	1.66E-24	2.70E-32	-2.70E-32	5.65E-29	0.00E+00	1.20E-11	2.63E-04	3.96E-02	0.00E+00	0.00E+00	2.30E-02	2.24E-02	2.90E-12
7.03E-09	300.038	1.22E+19	0.00E+00	8.89E-02	6.76E+05	0.00E+00	5.26E-09	1.44E+05	3.98E-01	1.80E+05	3.83E-01	1.42E-07	3.43E-02	1.47E-04	3.66E-01	3.85E-01	5.34E-02	5.98E-02	2.52E-02	0.00E+00	8.19E-04	3.15E-06	1.24E-12	8.37E-13	2.40E-31	3.19E-13	5.72E-22	1.10E-29	2.24E-25	5.25E-26	2.01E-20	1.90E-01	8.52E-22	1.41E-17	1.61E-12	2.99E-20	1.80E-24	3.60E-32	-3.60E-32	6.21E-29	0.00E+00	1.27E-11	2.70E-04	4.07E-02	0.00E+00	0.00E+00	2.36E-02	2.30E-02	3.06E-12
7.04E-09	300.039	1.22E+19	0.00E+00	9.13E-02	6.76E+05	0.00E+00	5.55E-09	1.44E+05	4.09E-01	1.80E+05	3.94E-01	1.46E-07	3.52E-02	1.51E-04	3.76E-01	3.95E-01	5.49E-02	6.14E-02	2.59E-02	0.00E+00	8.42E-04	3.23E-06	1.31E-12	8.83E-13	2.60E-31	3.36E-13	6.20E-22	1.18E-29	2.37E-25	5.68E-26	2.21E-20	1.95E-01	9.22E-22	1.52E-17	1.66E-12	3.20E-20	1.94E-24	7.05E-32	-7.05E-32	6.83E-29	0.00E+00	1.34E-11	2.77E-04	4.18E-02	0.00E+00	0.00E+00	2.42E-02	2.36E-02	3.23E-12
7.05E-09	300.041	1.22E+19	0.00E+00	9.38E-02	6.76E+05	0.00E+00	5.85E-09	1.44E+05	4.20E-01	1.80E+05	4.04E-01	1.50E-07	3.62E-02	1.55E-04	3.86E-01	4.06E-01	5.64E-02	6.30E-02	2.66E-02	0.00E+00	8.64E-04	3.32E-06	1.38E-12	9.31E-13	2.81E-31	3.54E-13	6.71E-22	1.27E-29	2.50E-25	6.15E-26	2.43E-20	2.00E-01	9.99E-22	1.64E-17	1.70E-12	3.42E-20	2.11E-24	1.40E-31	-1.40E-31	7.52E-29	0.00E+00	1.41E-11	2.85E-04	4.29E-02	0.00E+00	0.00E+00	2.49E-02	2.42E-02	3.40E-12
7.06E-09	300.042	1.22E+19	0.00E+00	9.63E-02	6.76E+05	0.00E+00	6.17E-09	1.44E+05	4.31E-01	1.80E+05	4.15E-01	1.54E-07	3.71E-02	1.59E-04	3.96E-01	4.17E-01	5.79E-02	6.47E-02	2.73E-02	0.00E+00	8.87E-04	3.41E-06	1.45E-12	9.81E-13	3.04E-31	3.74E-13	7.27E-22	1.36E-29	2.63E-25	6.67E-26	2.67E-20	2.05E-01	1.08E-21	1.78E-17	1.75E-12	3.65E-20	2.28E-24	2.49E-31	-2.49E-31	8.26E-29	0.00E+00	1.49E-11	2.92E-04	4.40E-02	0.00E+00	0.00E+00	2.56E-02	2.49E-02	3.59E-12
7.07E-09	300.043	1.22E+19	0.00E+00	9.89E-02	6.76E+05	0.00E+00	6.50E-09	1.44E+05	4.42E-01	1.80E+05	4.26E-01	1.58E-07	3.81E-02	1.63E-04	4.07E-01	4.28E-01	5.94E-02	6.65E-02	2.80E-02	0.00E+00	9.11E-04	3.50E-06	1.53E-12	1.03E-12	3.30E-31	3.94E-13	7.87E-22	1.47E-29	2.78E-25	7.22E-26	2.93E-20	2.11E-01	1.17E-21	1.92E-17	1.79E-12	3.91E-20	2.47E-24	3.78E-31	-3.78E-31	9.09E-29	0.00E+00	1.57E-11	3.00E-04	4.52E-02	0.00E+00	0.00E+00	2.62E-02	2.56E-02	3.78E-12
7.08E-09	300.044	1.22E+19	0.00E+00	1.02E-01	6.76E+05	0.00E+00	6.86E-09	1.44E+05	4.54E-01	1.80E+05	4.38E-01	1.63E-07	3.92E-02	1.68E-04	4.18E-01	4.39E-01	6.10E-02	6.83E-02	2.88E-02	0.00E+00	9.36E-04	3.59E-06	1.61E-12	1.09E-12	3.57E-31	4.16E-13	8.52E-22	1.59E-29	2.93E-25	7.82E-26	3.22E-20	2.17E-01	1.27E-21	2.07E-17	1.84E-12	4.18E-20	2.67E-24	4.92E-31	-4.92E-31	9.99E-29	0.00E+00	1.65E-11	3.08E-04	4.64E-02	0.00E+00	0.00E+00	2.69E-02	2.63E-02	3.99E-12
7.09E-09	300.045	1.22E+19	0.00E+00	1.04E-01	6.76E+05	0.00E+00	7.23E-09	1.44E+05	4.67E-01	1.80E+05	4.49E-01	1.67E-07	4.02E-02	1.72E-04	4.29E-01	4.51E-01	6.27E-02	7.01E-02	2.95E-02	0.00E+00	9.61E-04	3.69E-06	1.70E-12	1.15E-12	3.87E-31	4.38E-13	9.23E-22	1.72E-29	3.09E-25	8.46E-26	3.54E-20	2.22E-01	1.37E-21	2.24E-17	1.89E-12	4.46E-20	2.90E-24	5.27E-31	-5.27E-31	1.10E-28	0.00E+00	1.74E-11	3.17E-04	4.77E-02	0.00E+00	0.00E+00	2.77E-02	2.70E-02	4.21E-12
7.10E-09	300.046	1.22E+19	0.00E+00	1.07E-01	6.76E+05	0.00E+00	7.62E-09	1.44E+05	4.79E-01	1.80E+05	4.62E-01	1.71E-07	4.13E-02	1.77E-04	4.40E-01	4.63E-01	6.43E-02	7.20E-02	3.03E-02	0.00E+00	9.87E-04	3.79E-06	1.80E-12	1.21E-12	4.19E-31	4.62E-13	9.99E-22	1.86E-29	3.25E-25	9.17E-26	3.89E-20	2.28E-01	1.49E-21	2.42E-17	1.94E-12	4.77E-20	3.14E-24	4.28E-31	-4.28E-31	1.21E-28	0.00E+00	1.84E-11	3.25E-04	4.90E-02	0.00E+00	0.00E+00	2.84E-02	2.77E-02	4.44E-12
7.11E-09	300.048	1.22E+19	0.00E+00	1.10E-01	6.76E+05	0.00E+00	8.04E-09	1.44E+05	4.92E-01	1.80E+05	4.74E-01	1.76E-07	4.24E-02	1.82E-04	4.52E-01	4.76E-01	6.61E-02	7.39E-02	3.12E-02	0.00E+00	1.01E-03	3.89E-06	1.89E-12	1.28E-12	4.53E-31	4.87E-13	1.08E-21	2.02E-29	3.43E-25	9.93E-26	4.28E-20	2.35E-01	1.61E-21	2.62E-17	1.99E-12	5.09E-20	3.40E-24	4.24E-31	-4.24E-31	1.33E-28	0.00E+00	1.94E-11	3.34E-04	5.03E-02	0.00E+00	0.00E+00	2.92E-02	2.84E-02	4.68E-12
7.12E-09	300.049	1.22E+19	0.00E+00	1.13E-01	6.76E+05	0.00E+00	8.48E-09	1.44E+05	5.05E-01	1.80E+05	4.87E-01	1.81E-07	4.36E-02	1.87E-04	4.64E-01	4.89E-01	6.79E-02	7.59E-02	3.20E-02	0.00E+00	1.04E-03	4.00E-06	2.00E-12	1.35E-12	4.91E-31	5.14E-13	1.17E-21	2.20E-29	3.62E-25	1.07E-25	4.70E-20	2.41E-01	1.74E-21	2.83E-17	2.05E-12	5.44E-20	3.68E-24	1.95E-30	-1.95E-30	1.46E-28	0.00E+00	2.04E-11	3.43E-04	5.16E-02	0.00E+00	0.00E+00	3.00E-02	2.92E-02	4.93E-12
7.13E-09	300.05	1.22E+19	0.00E+00	1.16E-01	6.76E+05	0.00E+00	8.94E-09	1.44E+05	5.19E-01	1.80E+05	5.00E-01	1.86E-07	4.47E-02	1.92E-04	4.77E-01	5.02E-01	6.97E-02	7.80E-02	3.29E-02	0.00E+00	1.07E-03	4.10E-06	2.11E-12	1.42E-12	5.32E-31	5.42E-13	1.27E-21	2.40E-29	3.82E-25	1.16E-25	5.16E-20	2.47E-01	1.89E-21	3.06E-17	2.10E-12	5.81E-20	3.98E-24	6.13E-30	-6.13E-30	1.60E-28	0.00E+00	2.15E-11	3.52E-04	5.30E-02	0.00E+00	0.00E+00	3.08E-02	3.00E-02	5.20E-12
7.14E-09	300.051	1.22E+19	0.00E+00	1.19E-01	6.76E+05	0.00E+00	9.43E-09	1.44E+05	5.33E-01	1.80E+05	5.13E-01	1.91E-07	4.59E-02	1.97E-04	4.90E-01	5.15E-01	7.16E-02	8.01E-02	3.37E-02	0.00E+00	1.10E-03	4.21E-06	2.22E-12	1.50E-12	5.76E-31	5.72E-13	1.37E-21	2.63E-29	4.03E-25	1.26E-25	5.66E-20	2.54E-01	2.04E-21	3.31E-17	2.16E-12	6.20E-20	4.31E-24	1.42E-29	-1.42E-29	1.76E-28	0.00E+00	2.27E-11	3.61E-04	5.45E-02	0.00E+00	0.00E+00	3.16E-02	3.08E-02	5.49E-12
7.15E-09	300.053	1.22E+19	0.00E+00	1.22E-01	6.76E+05	0.00E+00	9.94E-09	1.44E+05	5.47E-01	1.80E+05	5.27E-01	1.96E-07	4.72E-02	2.02E-04	5.03E-01	5.29E-01	7.35E-02	8.22E-02	3.46E-02	0.00E+00	1.13E-03	4.33E-06	2.34E-12	1.58E-12	6.24E-31	6.03E-13	1.49E-21	2.88E-29	4.25E-25	1.36E-25	6.22E-20	2.61E-01	2.21E-21	3.58E-17	2.22E-12	6.62E-20	4.67E-24	2.60E-29	-2.60E-29	1.93E-28	0.00E+00	2.40E-11	3.71E-04	5.59E-02	0.00E+00	0.00E+00	3.24E-02	3.16E-02	5.79E-12
7.16E-09	300.054	1.22E+19	0.00E+00	1.26E-01	6.76E+05	0.00E+00	1.05E-08	1.44E+05	5.62E-01	1.80E+05	5.41E-01	2.01E-07	4.84E-02	2.07E-04	5.16E-01	5.43E-01	7.55E-02	8.44E-02	3.56E-02	0.00E+00	1.16E-03	4.44E-06	2.47E-12	1.67E-12	6.75E-31	6.36E-13	1.61E-21	3.16E-29	4.48E-25	1.48E-25	6.83E-20	2.68E-01	2.40E-21	3.87E-17	2.28E-12	7.06E-20	5.06E-24	3.97E-29	-3.97E-29	2.12E-28	0.00E+00	2.53E-11	3.81E-04	5.74E-02	0.00E+00	0.00E+00	3.33E-02	3.25E-02	6.10E-12
7.17E-09	300.056	1.22E+19	0.00E+00	1.29E-01	6.76E+05	0.00E+00	1.11E-08	1.44E+05	5.77E-01	1.80E+05	5.56E-01	2.07E-07	4.97E-02	2.13E-04	5.30E-01	5.58E-01	7.75E-02	8.67E-02	3.65E-02	0.00E+00	1.19E-03	4.56E-06	2.60E-12	1.76E-12	7.31E-31	6.70E-13	1.74E-21	3.49E-29	4.72E-25	1.60E-25	7.49E-20	2.75E-01	2.60E-21	4.18E-17	2.34E-12	7.53E-20	5.48E-24	5.10E-29	-5.10E-29	2.32E-28	0.00E+00	2.66E-11	3.91E-04	5.90E-02	0.00E+00	0.00E+00	3.42E-02	3.33E-02	6.43E-12
7.18E-09	300.057	1.22E+19	0.00E+00	1.32E-01	6.76E+05	0.00E+00	1.17E-08	1.44E+05	5.92E-01	1.80E+05	5.71E-01	2.12E-07	5.11E-02	2.19E-04	5.44E-01	5.73E-01	7.96E-02	8.90E-02	3.75E-02	0.00E+00	1.22E-03	4.68E-06	2.75E-12	1.86E-12	7.92E-31	7.07E-13	1.89E-21	3.85E-29	4.98E-25	1.73E-25	8.22E-20	2.82E-01	2.81E-21	4.52E-17	2.40E-12	8.04E-20	5.93E-24	5.42E-29	-5.42E-29	2.55E-28	0.00E+00	2.81E-11	4.02E-04	6.06E-02	0.00E+00	0.00E+00	3.51E-02	3.42E-02	6.78E-12
7.19E-09	300.059	1.22E+19	0.00E+00	1.36E-01	6.76E+05	0.00E+00	1.23E-08	1.44E+05	6.08E-01	1.80E+05	5.86E-01	2.18E-07	5.25E-02	2.25E-04	5.59E-01	5.88E-01	8.17E-02	9.14E-02	3.85E-02	0.00E+00	1.25E-03	4.81E-06	2.90E-12	1.96E-12	8.58E-31	7.45E-13	2.05E-21	4.27E-29	5.25E-25	1.88E-25	9.02E-20	2.90E-01	3.04E-21	4.89E-17	2.47E-12	8.57E-20	6.42E-24	4.87E-29	-4.87E-29	2.80E-28	0.00E+00	2.96E-11	4.13E-04	6.22E-02	0.00E+00	0.00E+00	3.61E-02	3.52E-02	7.15E-12
7.20E-09	300.06	1.22E+19	0.00E+00	1.40E-01	6.76E+05	0.00E+00	1.30E-08	1.44E+05	6.25E-01	1.80E+05	6.02E-01	2.24E-07	5.39E-02	2.31E-04	5.74E-01	6.04E-01	8.39E-02	9.39E-02	3.96E-02	0.00E+00	1.29E-03	4.94E-06	3.05E-12	2.06E-12	9.29E-31	7.86E-13	2.22E-21	4.74E-29	5.54E-25	2.03E-25	9.90E-20	2.98E-01	3.30E-21	5.28E-17	2.53E-12	9.14E-20	6.95E-24	8.23E-29	-8.23E-29	3.07E-28	0.00E+00	3.12E-11	4.24E-04	6.39E-02	0.00E+00	0.00E+00	3.70E-02	3.61E-02	7.54E-12
7.21E-09	300.062	1.22E+19	0.00E+00	1.43E-01	6.76E+05	0.00E+00	1.37E-08	1.44E+05	6.42E-01	1.80E+05	6.18E-01	2.30E-07	5.53E-02	2.37E-04	5.90E-01	6.20E-01	8.62E-02	9.64E-02	4.06E-02	0.00E+00	1.32E-03	5.07E-06	3.22E-12	2.18E-12	1.01E-30	8.29E-13	2.40E-21	5.28E-29	5.84E-25	2.20E-25	1.09E-19	3.06E-01	3.57E-21	5.71E-17	2.60E-12	9.75E-20	7.53E-24	2.02E-28	-2.02E-28	3.37E-28	0.00E+00	3.29E-11	4.35E-04	6.56E-02	0.00E+00	0.00E+00	3.80E-02	3.71E-02	7.96E-12
7.22E-09	300.064	1.22E+19	0.00E+00	1.47E-01	6.76E+05	0.00E+00	1.44E-08	1.44E+05	6.59E-01	1.80E+05	6.35E-01	2.36E-07	5.68E-02	2.43E-04	6.05E-01	6.37E-01	8.85E-02	9.90E-02	4.17E-02	0.00E+00	1.36E-03	5.21E-06	3.40E-12	2.29E-12	1.09E-30	8.74E-13	2.60E-21	5.89E-29	6.16E-25	2.38E-25	1.19E-19	3.14E-01	3.87E-21	6.18E-17	2.67E-12	1.04E-19	8.15E-24	4.60E-28	-4.60E-28	3.69E-28	0.00E+00	3.47E-11	4.47E-04	6.73E-02	0.00E+00	0.00E+00	3.91E-02	3.81E-02	8.39E-12
7.23E-09	300.065	1.22E+19	0.00E+00	1.51E-01	6.76E+05	0.00E+00	1.52E-08	1.44E+05	6.77E-01	1.80E+05	6.52E-01	2.42E-07	5.83E-02	2.50E-04	6.22E-01	6.54E-01	9.09E-02	1.02E-01	4.28E-02	0.00E+00	1.39E-03	5.35E-06	3.58E-12	2.42E-12	1.18E-30	9.22E-13	2.81E-21	6.60E-29	6.49E-25	2.58E-25	1.30E-19	3.23E-01	4.19E-21	6.68E-17	2.74E-12	1.11E-19	8.83E-24	8.63E-28	-8.63E-28	4.05E-28	0.00E+00	3.66E-11	4.59E-04	6.91E-02	0.00E+00	0.00E+00	4.01E-02	3.91E-02	8.85E-12
7.24E-09	300.067	1.22E+19	0.00E+00	1.55E-01	6.76E+05	0.00E+00	1.60E-08	1.44E+05	6.95E-01	1.80E+05	6.69E-01	2.49E-07	5.99E-02	2.57E-04	6.38E-01	6.72E-01	9.33E-02	1.04E-01	4.40E-02	0.00E+00	1.43E-03	5.49E-06	3.78E-12	2.55E-12	1.28E-30	9.72E-13	3.05E-21	7.40E-29	6.85E-25	2.79E-25	1.43E-19	3.31E-01	4.53E-21	7.22E-17	2.82E-12	1.18E-19	9.56E-24	1.38E-27	-1.38E-27	4.44E-28	0.00E+00	3.86E-11	4.71E-04	7.10E-02	0.00E+00	0.00E+00	4.12E-02	4.01E-02	9.33E-12
7.25E-09	300.069	1.22E+19	0.00E+00	1.59E-01	6.76E+05	0.00E+00	1.69E-08	1.44E+05	7.13E-01	1.80E+05	6.87E-01	2.55E-07	6.15E-02	2.63E-04	6.56E-01	6.90E-01	9.58E-02	1.07E-01	4.52E-02	0.00E+00	1.47E-03	5.64E-06	3.98E-12	2.69E-12	1.38E-30	1.02E-12	3.30E-21	8.33E-29	7.22E-25	3.03E-25	1.57E-19	3.40E-01	4.91E-21	7.81E-17	2.89E-12	1.26E-19	1.04E-23	1.88E-27	-1.88E-27	4.87E-28	0.00E+00	4.07E-11	4.84E-04	7.29E-02	0.00E+00	0.00E+00	4.23E-02	4.12E-02	9.84E-12
7.26E-09	300.071	1.22E+19	0.00E+00	1.64E-01	6.76E+05	0.00E+00	1.78E-08	1.44E+05	7.33E-01	1.80E+05	7.06E-01	2.62E-07	6.32E-02	2.71E-04	6.73E-01	7.08E-01	9.84E-02	1.10E-01	4.64E-02	0.00E+00	1.51E-03	5.79E-06	4.20E-12	2.84E-12	1.50E-30	1.08E-12	3.57E-21	9.39E-29	7.62E-25	3.28E-25	1.72E-19	3.49E-01	5.32E-21	8.45E-17	2.97E-12	1.34E-19	1.12E-23	2.14E-27	-2.14E-27	5.33E-28	0.00E+00	4.30E-11	4.97E-04	7.49E-02	0.00E+00	0.00E+00	4.34E-02	4.23E-02	1.04E-11
7.27E-09	300.073	1.22E+19	0.00E+00	1.68E-01	6.76E+05	0.00E+00	1.88E-08	1.44E+05	7.52E-01	1.80E+05	7.25E-01	2.69E-07	6.49E-02	2.78E-04	6.91E-01	7.27E-01	1.01E-01	1.13E-01	4.76E-02	0.00E+00	1.55E-03	5.95E-06	4.43E-12	2.99E-12	1.62E-30	1.14E-12	3.87E-21	1.06E-28	8.03E-25	3.55E-25	1.88E-19	3.59E-01	5.76E-21	9.14E-17	3.05E-12	1.43E-19	1.21E-23	1.96E-27	-1.96E-27	5.84E-28	0.00E+00	4.53E-11	5.10E-04	7.69E-02	0.00E+00	0.00E+00	4.46E-02	4.35E-02	1.09E-11
7.28E-09	300.075	1.22E+19	0.00E+00	1.73E-01	6.76E+05	0.00E+00	1.98E-08	1.44E+05	7.73E-01	1.80E+05	7.44E-01	2.77E-07	6.66E-02	2.85E-04	7.10E-01	7.47E-01	1.04E-01	1.16E-01	4.89E-02	0.00E+00	1.59E-03	6.11E-06	4.67E-12	3.15E-12	1.76E-30	1.20E-12	4.19E-21	1.20E-28	8.47E-25	3.84E-25	2.06E-19	3.68E-01	6.23E-21	9.88E-17	3.13E-12	1.52E-19	1.31E-23	2.16E-27	-2.16E-27	6.40E-28	0.00E+00	4.78E-11	5.24E-04	7.90E-02	0.00E+00	0.00E+00	4.58E-02	4.46E-02	1.15E-11
7.29E-09	300.077	1.22E+19	0.00E+00	1.77E-01	6.76E+05	0.00E+00	2.09E-08	1.44E+05	7.93E-01	1.80E+05	7.64E-01	2.84E-07	6.84E-02	2.93E-04	7.29E-01	7.67E-01	1.07E-01	1.19E-01	5.02E-02	0.00E+00	1.63E-03	6.27E-06	4.92E-12	3.33E-12	1.90E-30	1.27E-12	4.54E-21	1.37E-28	8.93E-25	4.16E-25	2.26E-19	3.78E-01	6.75E-21	1.07E-16	3.22E-12	1.62E-19	1.42E-23	3.70E-27	-3.70E-27	7.01E-28	0.00E+00	5.04E-11	5.38E-04	8.11E-02	0.00E+00	0.00E+00	4.70E-02	4.58E-02	1.22E-11
7.30E-09	300.079	1.22E+19	0.00E+00	1.82E-01	6.76E+05	0.00E+00	2.20E-08	1.44E+05	8.15E-01	1.80E+05	7.85E-01	2.92E-07	7.02E-02	3.01E-04	7.48E-01	7.88E-01	1.09E-01	1.22E-01	5.16E-02	0.00E+00	1.68E-03	6.44E-06	5.19E-12	3.51E-12	2.06E-30	1.34E-12	4.91E-21	1.55E-28	9.42E-25	4.51E-25	2.47E-19	3.88E-01	7.31E-21	1.16E-16	3.30E-12	1.72E-19	1.54E-23	7.77E-27	-7.77E-27	7.68E-28	0.00E+00	5.31E-11	5.53E-04	8.33E-02	0.00E+00	0.00E+00	4.83E-02	4.71E-02	1.28E-11
7.31E-09	300.081	1.22E+19	0.00E+00	1.87E-01	6.76E+05	0.00E+00	2.32E-08	1.44E+05	8.37E-01	1.80E+05	8.06E-01	3.00E-07	7.21E-02	3.09E-04	7.69E-01	8.09E-01	1.12E-01	1.26E-01	5.30E-02	0.00E+00	1.72E-03	6.61E-06	5.48E-12	3.70E-12	2.23E-30	1.41E-12	5.32E-21	1.77E-28	9.93E-25	4.88E-25	2.71E-19	3.99E-01	7.92E-21	1.25E-16	3.39E-12	1.83E-19	1.67E-23	1.50E-26	-1.50E-26	8.41E-28	0.00E+00	5.60E-11	5.68E-04	8.55E-02	0.00E+00	0.00E+00	4.96E-02	4.83E-02	1.35E-11
7.32E-09	300.083	1.22E+19	0.00E+00	1.92E-01	6.76E+05	0.00E+00	2.45E-08	1.44E+05	8.59E-01	1.80E+05	8.28E-01	3.08E-07	7.41E-02	3.17E-04	7.89E-01	8.31E-01	1.15E-01	1.29E-01	5.44E-02	0.00E+00	1.77E-03	6.79E-06	5.77E-12	3.90E-12	2.42E-30	1.49E-12	5.76E-21	2.03E-28	1.05E-24	5.29E-25	2.96E-19	4.10E-01	8.57E-21	1.35E-16	3.48E-12	1.95E-19	1.81E-23	2.54E-26	-2.54E-26	9.21E-28	0.00E+00	5.91E-11	5.83E-04	8.78E-02	0.00E+00	0.00E+00	5.09E-02	4.96E-02	1.43E-11
7.33E-09	300.085	1.22E+19	0.00E+00	1.97E-01	6.76E+05	0.00E+00	2.58E-08	1.44E+05	8.82E-01	1.80E+05	8.50E-01	3.16E-07	7.60E-02	3.26E-04	8.10E-01	8.53E-01	1.18E-01	1.33E-01	5.59E-02	0.00E+00	1.82E-03	6.98E-06	6.09E-12	4.11E-12	2.62E-30	1.57E-12	6.24E-21	2.32E-28	1.10E-24	5.72E-25	3.24E-19	4.21E-01	9.28E-21	1.46E-16	3.58E-12	2.07E-19	1.96E-23	3.68E-26	-3.68E-26	1.01E-27	0.00E+00	6.23E-11	5.99E-04	9.02E-02	0.00E+00	0.00E+00	5.23E-02	5.10E-02	1.50E-11
7.34E-09	300.088	1.22E+19	0.00E+00	2.02E-01	6.76E+05	0.00E+00	2.72E-08	1.44E+05	9.06E-01	1.80E+05	8.73E-01	3.24E-07	7.81E-02	3.34E-04	8.32E-01	8.76E-01	1.22E-01	1.36E-01	5.74E-02	0.00E+00	1.87E-03	7.16E-06	6.42E-12	4.34E-12	2.83E-30	1.65E-12	6.75E-21	2.66E-28	1.16E-24	6.20E-25	3.55E-19	4.32E-01	1.01E-20	1.58E-16	3.67E-12	2.20E-19	2.12E-23	4.49E-26	-4.49E-26	1.10E-27	0.00E+00	6.57E-11	6.15E-04	9.26E-02	0.00E+00	0.00E+00	5.37E-02	5.23E-02	1.59E-11
7.35E-09	300.09	1.22E+19	0.00E+00	2.08E-01	6.76E+05	0.00E+00	2.87E-08	1.44E+05	9.30E-01	1.80E+05	8.96E-01	3.33E-07	8.02E-02	3.43E-04	8.55E-01	9.00E-01	1.25E-01	1.40E-01	5.89E-02	0.00E+00	1.92E-03	7.36E-06	6.77E-12	4.57E-12	3.07E-30	1.74E-12	7.31E-21	3.05E-28	1.23E-24	6.71E-25	3.88E-19	4.43E-01	1.09E-20	1.71E-16	3.77E-12	2.34E-19	2.30E-23	4.29E-26	-4.29E-26	1.21E-27	0.00E+00	6.93E-11	6.31E-04	9.51E-02	0.00E+00	0.00E+00	5.52E-02	5.37E-02	1.67E-11
7.36E-09	300.092	1.22E+19	0.00E+00	2.13E-01	6.76E+05	0.00E+00	3.03E-08	1.44E+05	9.55E-01	1.80E+05	9.20E-01	3.42E-07	8.23E-02	3.53E-04	8.78E-01	9.24E-01	1.28E-01	1.44E-01	6.05E-02	0.00E+00	1.97E-03	7.55E-06	7.14E-12	4.82E-12	3.32E-30	1.84E-12	7.92E-21	3.51E-28	1.30E-24	7.27E-25	4.25E-19	4.55E-01	1.18E-20	1.85E-16	3.87E-12	2.49E-19	2.49E-23	2.42E-26	-2.42E-26	1.32E-27	0.00E+00	7.30E-11	6.48E-04	9.76E-02	0.00E+00	0.00E+00	5.66E-02	5.52E-02	1.76E-11
7.37E-09	300.095	1.22E+19	0.00E+00	2.19E-01	6.76E+05	0.00E+00	3.19E-08	1.44E+05	9.81E-01	1.80E+05	9.45E-01	3.51E-07	8.46E-02	3.62E-04	9.01E-01	9.49E-01	1.32E-01	1.47E-01	6.21E-02	0.00E+00	2.02E-03	7.76E-06	7.53E-12	5.09E-12	3.60E-30	1.94E-12	8.58E-21	4.05E-28	1.37E-24	7.87E-25	4.64E-19	4.68E-01	1.28E-20	2.00E-16	3.98E-12	2.65E-19	2.69E-23	-9.25E-27	9.25E-27	1.44E-27	0.00E+00	7.70E-11	6.66E-04	1.00E-01	0.00E+00	0.00E+00	5.82E-02	5.67E-02	1.86E-11
7.38E-09	300.097	1.22E+19	0.00E+00	2.25E-01	6.76E+05	0.00E+00	3.37E-08	1.44E+05	1.01E+00	1.80E+05	9.71E-01	3.61E-07	8.68E-02	3.72E-04	9.25E-01	9.74E-01	1.35E-01	1.51E-01	6.38E-02	0.00E+00	2.08E-03	7.96E-06	7.94E-12	5.36E-12	3.90E-30	2.04E-12	9.29E-21	4.67E-28	1.44E-24	8.52E-25	5.08E-19	4.80E-01	1.38E-20	2.17E-16	4.09E-12	2.82E-19	2.92E-23	-4.56E-27	4.56E-27	1.58E-27	0.00E+00	8.12E-11	6.83E-04	1.03E-01	0.00E+00	0.00E+00	5.97E-02	5.82E-02	1.96E-11
7.39E-09	300.1	1.22E+19	0.00E+00	2.31E-01	6.76E+05	0.00E+00	3.55E-08	1.44E+05	1.03E+00	1.80E+05	9.97E-01	3.71E-07	8.92E-02	3.82E-04	9.50E-01	1.00E+00	1.39E-01	1.55E-01	6.55E-02	0.00E+00	2.13E-03	8.18E-06	8.37E-12	5.66E-12	4.22E-30	2.15E-12	1.01E-20	5.39E-28	1.52E-24	9.23E-25	5.55E-19	4.93E-01	1.50E-20	2.34E-16	4.20E-12	2.99E-19	3.16E-23	1.14E-25	-1.14E-25	1.73E-27	0.00E+00	8.57E-11	7.02E-04	1.06E-01	0.00E+00	0.00E+00	6.13E-02	5.98E-02	2.07E-11
7.40E-09	300.103	1.22E+19	0.00E+00	2.37E-01	6.76E+05	0.00E+00	3.74E-08	1.44E+05	1.06E+00	1.80E+05	1.02E+00	3.81E-07	9.16E-02	3.92E-04	9.76E-01	1.03E+00	1.43E-01	1.60E-01	6.73E-02	0.00E+00	2.19E-03	8.40E-06	8.83E-12	5.96E-12	4.57E-30	2.27E-12	1.09E-20	6.23E-28	1.60E-24	9.99E-25	6.07E-19	5.06E-01	1.62E-20	2.54E-16	4.31E-12	3.18E-19	3.42E-23	4.73E-25	-4.73E-25	1.89E-27	0.00E+00	9.03E-11	7.21E-04	1.09E-01	0.00E+00	0.00E+00	6.30E-02	6.14E-02	2.18E-11
7.41E-09	300.105	1.22E+19	0.00E+00	2.44E-01	6.76E+05	0.00E+00	3.95E-08	1.44E+05	1.09E+00	1.80E+05	1.05E+00	3.91E-07	9.40E-02	4.03E-04	1.00E+00	1.05E+00	1.46E-01	1.64E-01	6.91E-02	0.00E+00	2.25E-03	8.62E-06	9.31E-12	6.29E-12	4.95E-30	2.40E-12	1.18E-20	7.21E-28	1.69E-24	1.08E-24	6.63E-19	5.20E-01	1.75E-20	2.74E-16	4.43E-12	3.38E-19	3.70E-23	1.24E-24	-1.24E-24	2.06E-27	0.00E+00	9.52E-11	7.40E-04	1.11E-01	0.00E+00	0.00E+00	6.47E-02	6.30E-02	2.30E-11
7.42E-09	300.108	1.22E+19	0.00E+00	2.50E-01	6.76E+05	0.00E+00	4.16E-08	1.44E+05	1.12E+00	1.80E+05	1.08E+00	4.01E-07	9.66E-02	4.14E-04	1.03E+00	1.08E+00	1.50E-01	1.68E-01	7.09E-02	0.00E+00	2.31E-03	8.86E-06	9.82E-12	6.63E-12	5.36E-30	2.53E-12	1.28E-20	8.36E-28	1.78E-24	1.17E-24	7.25E-19	5.34E-01	1.90E-20	2.97E-16	4.55E-12	3.59E-19	4.01E-23	2.66E-24	-2.66E-24	2.25E-27	0.00E+00	1.00E-10	7.60E-04	1.14E-01	0.00E+00	0.00E+00	6.64E-02	6.47E-02	2.42E-11
7.43E-09	300.111	1.22E+19	0.00E+00	2.57E-01	6.76E+05	0.00E+00	4.39E-08	1.44E+05	1.15E+00	1.80E+05	1.11E+00	4.12E-07	9.92E-02	4.25E-04	1.06E+00	1.11E+00	1.54E-01	1.73E-01	7.28E-02	0.00E+00	2.37E-03	9.10E-06	1.04E-11	6.99E-12	5.80E-30	2.66E-12	1.38E-20	9.69E-28	1.88E-24	1.27E-24	7.92E-19	5.48E-01	2.06E-20	3.21E-16	4.67E-12	3.81E-19	4.34E-23	4.96E-24	-4.96E-24	2.46E-27	0.00E+00	1.06E-10	7.80E-04	1.18E-01	0.00E+00	0.00E+00	6.82E-02	6.65E-02	2.56E-11
7.44E-09	300.114	1.22E+19	0.00E+00	2.64E-01	6.76E+05	0.00E+00	4.63E-08	1.44E+05	1.18E+00	1.80E+05	1.14E+00	4.23E-07	1.02E-01	4.36E-04	1.09E+00	1.14E+00	1.59E-01	1.77E-01	7.48E-02	0.00E+00	2.43E-03	9.34E-06	1.09E-11	7.37E-12	6.28E-30	2.81E-12	1.50E-20	1.12E-27	1.98E-24	1.37E-24	8.65E-19	5.63E-01	2.23E-20	3.47E-16	4.79E-12	4.05E-19	4.70E-23	8.40E-24	-8.40E-24	2.69E-27	0.00E+00	1.12E-10	8.01E-04	1.21E-01	0.00E+00	0.00E+00	7.00E-02	6.82E-02	2.70E-11
7.45E-09	300.117	1.22E+19	0.00E+00	2.71E-01	6.76E+05	0.00E+00	4.88E-08	1.44E+05	1.21E+00	1.80E+05	1.17E+00	4.35E-07	1.05E-01	4.48E-04	1.11E+00	1.17E+00	1.63E-01	1.82E-01	7.68E-02	0.00E+00	2.50E-03	9.59E-06	1.15E-11	7.78E-12	6.81E-30	2.96E-12	1.62E-20	1.31E-27	2.09E-24	1.49E-24	9.45E-19	5.78E-01	2.41E-20	3.76E-16	4.92E-12	4.30E-19	5.09E-23	1.31E-23	-1.31E-23	2.94E-27	0.00E+00	1.18E-10	8.23E-04	1.24E-01	0.00E+00	0.00E+00	7.19E-02	7.01E-02	2.84E-11
7.46E-09	300.12	1.22E+19	0.00E+00	2.78E-01	6.76E+05	0.00E+00	5.15E-08	1.44E+05	1.25E+00	1.80E+05	1.20E+00	4.46E-07	1.07E-01	4.60E-04	1.14E+00	1.20E+00	1.67E-01	1.87E-01	7.89E-02	0.00E+00	2.57E-03	9.85E-06	1.21E-11	8.20E-12	7.37E-30	3.12E-12	1.76E-20	1.52E-27	2.20E-24	1.61E-24	1.03E-18	5.94E-01	2.61E-20	4.07E-16	5.06E-12	4.56E-19	5.51E-23	1.93E-23	-1.93E-23	3.21E-27	0.00E+00	1.24E-10	8.45E-04	1.27E-01	0.00E+00	0.00E+00	7.39E-02	7.20E-02	3.00E-11
7.47E-09	300.124	1.22E+19	0.00E+00	2.86E-01	6.76E+05	0.00E+00	5.43E-08	1.44E+05	1.28E+00	1.80E+05	1.23E+00	4.58E-07	1.10E-01	4.72E-04	1.17E+00	1.24E+00	1.72E-01	1.92E-01	8.10E-02	0.00E+00	2.64E-03	1.01E-05	1.28E-11	8.65E-12	7.98E-30	3.29E-12	1.90E-20	1.76E-27	2.33E-24	1.75E-24	1.13E-18	6.10E-01	2.83E-20	4.40E-16	5.19E-12	4.84E-19	5.97E-23	2.67E-23	-2.67E-23	3.51E-27	0.00E+00	1.31E-10	8.68E-04	1.31E-01	0.00E+00	0.00E+00	7.58E-02	7.39E-02	3.16E-11
7.48E-09	300.127	1.22E+19	0.00E+00	2.93E-01	6.76E+05	0.00E+00	5.72E-08	1.44E+05	1.31E+00	1.80E+05	1.27E+00	4.71E-07	1.13E-01	4.85E-04	1.21E+00	1.27E+00	1.76E-01	1.97E-01	8.32E-02	0.00E+00	2.71E-03	1.04E-05	1.35E-11	9.12E-12	8.64E-30	3.47E-12	2.06E-20	2.05E-27	2.45E-24	1.89E-24	1.23E-18	6.26E-01	3.06E-20	4.76E-16	5.33E-12	5.14E-19	6.46E-23	3.49E-23	-3.49E-23	3.83E-27	0.00E+00	1.38E-10	8.91E-04	1.34E-01	0.00E+00	0.00E+00	7.79E-02	7.59E-02	3.33E-11
7.49E-09	300.13	1.22E+19	0.00E+00	3.01E-01	6.76E+05	0.00E+00	6.03E-08	1.44E+05	1.35E+00	1.80E+05	1.30E+00	4.84E-07	1.16E-01	4.98E-04	1.24E+00	1.30E+00	1.81E-01	2.03E-01	8.54E-02	0.00E+00	2.78E-03	1.07E-05	1.42E-11	9.62E-12	9.36E-30	3.66E-12	2.23E-20	2.39E-27	2.59E-24	2.05E-24	1.34E-18	6.43E-01	3.32E-20	5.15E-16	5.48E-12	5.46E-19	7.00E-23	4.34E-23	-4.34E-23	4.18E-27	0.00E+00	1.46E-10	9.15E-04	1.38E-01	0.00E+00	0.00E+00	8.00E-02	7.79E-02	3.52E-11
7.50E-09	300.134	1.22E+19	0.00E+00	3.09E-01	6.76E+05	0.00E+00	6.36E-08	1.44E+05	1.38E+00	1.80E+05	1.33E+00	4.97E-07	1.19E-01	5.11E-04	1.27E+00	1.34E+00	1.86E-01	2.08E-01	8.77E-02	0.00E+00	2.85E-03	1.10E-05	1.50E-11	1.01E-11	1.01E-29	3.86E-12	2.41E-20	2.78E-27	2.73E-24	2.22E-24	1.46E-18	6.60E-01	3.59E-20	5.58E-16	5.62E-12	5.79E-19	7.58E-23	5.07E-23	-5.07E-23	4.56E-27	0.00E+00	1.54E-10	9.40E-04	1.42E-01	0.00E+00	0.00E+00	8.21E-02	8.00E-02	3.71E-11
7.51E-09	300.137	1.22E+19	0.00E+00	3.18E-01	6.76E+05	0.00E+00	6.71E-08	1.44E+05	1.42E+00	1.80E+05	1.37E+00	5.10E-07	1.23E-01	5.25E-04	1.31E+00	1.38E+00	1.91E-01	2.14E-01	9.00E-02	0.00E+00	2.93E-03	1.12E-05	1.58E-11	1.07E-11	1.10E-29	4.07E-12	2.61E-20	3.24E-27	2.88E-24	2.40E-24	1.60E-18	6.78E-01	3.89E-20	6.03E-16	5.78E-12	6.14E-19	8.21E-23	5.54E-23	-5.54E-23	4.98E-27	0.00E+00	1.62E-10	9.65E-04	1.45E-01	0.00E+00	0.00E+00	8.43E-02	8.22E-02	3.91E-11
7.52E-09	300.141	1.22E+19	0.00E+00	3.26E-01	6.76E+05	0.00E+00	7.07E-08	1.44E+05	1.46E+00	1.80E+05	1.41E+00	5.24E-07	1.26E-01	5.39E-04	1.34E+00	1.41E+00	1.96E-01	2.19E-01	9.25E-02	0.00E+00	3.01E-03	1.15E-05	1.67E-11	1.13E-11	1.19E-29	4.29E-12	2.83E-20	3.78E-27	3.03E-24	2.60E-24	1.74E-18	6.96E-01	4.21E-20	6.53E-16	5.93E-12	6.51E-19	8.89E-23	5.51E-23	-5.51E-23	5.43E-27	0.00E+00	1.71E-10	9.91E-04	1.49E-01	0.00E+00	0.00E+00	8.66E-02	8.44E-02	4.12E-11
7.53E-09	300.145	1.22E+19	0.00E+00	3.35E-01	6.76E+05	0.00E+00	7.46E-08	1.44E+05	1.50E+00	1.80E+05	1.45E+00	5.38E-07	1.29E-01	5.54E-04	1.38E+00	1.45E+00	2.01E-01	2.25E-01	9.49E-02	0.00E+00	3.09E-03	1.19E-05	1.76E-11	1.19E-11	1.29E-29	4.53E-12	3.06E-20	4.41E-27	3.20E-24	2.81E-24	1.90E-18	7.15E-01	4.56E-20	7.06E-16	6.09E-12	6.91E-19	9.62E-23	4.71E-23	-4.71E-23	5.92E-27	0.00E+00	1.80E-10	1.02E-03	1.53E-01	0.00E+00	0.00E+00	8.89E-02	8.66E-02	4.35E-11
7.54E-09	300.149	1.22E+19	0.00E+00	3.44E-01	6.76E+05	0.00E+00	7.86E-08	1.44E+05	1.54E+00	1.80E+05	1.48E+00	5.52E-07	1.33E-01	5.68E-04	1.41E+00	1.49E+00	2.07E-01	2.31E-01	9.75E-02	0.00E+00	3.17E-03	1.22E-05	1.86E-11	1.25E-11	1.39E-29	4.77E-12	3.32E-20	5.15E-27	3.37E-24	3.05E-24	2.07E-18	7.34E-01	4.94E-20	7.65E-16	6.26E-12	7.33E-19	1.04E-22	2.82E-23	-2.82E-23	6.46E-27	0.00E+00	1.90E-10	1.04E-03	1.57E-01	0.00E+00	0.00E+00	9.13E-02	8.90E-02	4.58E-11
7.55E-09	300.153	1.22E+19	0.00E+00	3.53E-01	6.76E+05	0.00E+00	8.29E-08	1.44E+05	1.58E+00	1.80E+05	1.52E+00	5.67E-07	1.36E-01	5.84E-04	1.45E+00	1.53E+00	2.12E-01	2.38E-01	1.00E-01	0.00E+00	3.26E-03	1.25E-05	1.96E-11	1.32E-11	1.51E-29	5.04E-12	3.59E-20	6.01E-27	3.56E-24	3.30E-24	2.26E-18	7.54E-01	5.35E-20	8.27E-16	6.42E-12	7.77E-19	1.13E-22	6.60E-24	-6.60E-24	7.05E-27	0.00E+00	2.00E-10	1.07E-03	1.62E-01	0.00E+00	0.00E+00	9.38E-02	9.14E-02	4.83E-11
7.56E-09	300.157	1.22E+19	0.00E+00	3.63E-01	6.76E+05	0.00E+00	8.74E-08	1.44E+05	1.62E+00	1.80E+05	1.57E+00	5.83E-07	1.40E-01	5.99E-04	1.49E+00	1.57E+00	2.18E-01	2.44E-01	1.03E-01	0.00E+00	3.35E-03	1.28E-05	2.06E-11	1.39E-11	1.64E-29	5.31E-12	3.89E-20	7.01E-27	3.75E-24	3.57E-24	2.46E-18	7.74E-01	5.79E-20	8.95E-16	6.60E-12	8.24E-19	1.22E-22	3.47E-23	-3.47E-23	7.68E-27	0.00E+00	2.11E-10	1.10E-03	1.66E-01	0.00E+00	0.00E+00	9.63E-02	9.38E-02	5.10E-11
7.57E-09	300.161	1.22E+19	0.00E+00	3.73E-01	6.76E+05	0.00E+00	9.22E-08	1.44E+05	1.67E+00	1.80E+05	1.61E+00	5.98E-07	1.44E-01	6.15E-04	1.53E+00	1.61E+00	2.24E-01	2.51E-01	1.06E-01	0.00E+00	3.44E-03	1.32E-05	2.18E-11	1.47E-11	1.77E-29	5.60E-12	4.21E-20	8.19E-27	3.96E-24	3.87E-24	2.69E-18	7.95E-01	6.27E-20	9.69E-16	6.78E-12	8.73E-19	1.32E-22	1.85E-22	-1.85E-22	8.38E-27	0.00E+00	2.23E-10	1.13E-03	1.70E-01	0.00E+00	0.00E+00	9.89E-02	9.63E-02	5.37E-11
7.58E-09	300.165	1.22E+19	0.00E+00	3.83E-01	6.76E+05	0.00E+00	9.72E-08	1.44E+05	1.71E+00	1.80E+05	1.65E+00	6.14E-07	1.48E-01	6.32E-04	1.57E+00	1.66E+00	2.30E-01	2.57E-01	1.08E-01	0.00E+00	3.53E-03	1.35E-05	2.30E-11	1.55E-11	1.92E-29	5.90E-12	4.56E-20	9.56E-27	4.17E-24	4.19E-24	2.93E-18	8.16E-01	6.79E-20	1.05E-15	6.96E-12	9.26E-19	1.43E-22	5.73E-22	-5.73E-22	9.13E-27	0.00E+00	2.35E-10	1.16E-03	1.75E-01	0.00E+00	0.00E+00	1.02E-01	9.89E-02	5.67E-11
7.59E-09	300.17	1.22E+19	0.00E+00	3.93E-01	6.76E+05	0.00E+00	1.02E-07	1.44E+05	1.76E+00	1.80E+05	1.69E+00	6.31E-07	1.52E-01	6.49E-04	1.61E+00	1.70E+00	2.36E-01	2.64E-01	1.11E-01	0.00E+00	3.63E-03	1.39E-05	2.42E-11	1.63E-11	2.08E-29	6.23E-12	4.94E-20	1.12E-26	4.40E-24	4.54E-24	3.19E-18	8.38E-01	7.35E-20	1.13E-15	7.15E-12	9.81E-19	1.55E-22	1.36E-21	-1.36E-21	9.96E-27	0.00E+00	2.48E-10	1.19E-03	1.80E-01	0.00E+00	0.00E+00	1.04E-01	1.02E-01	5.98E-11
7.60E-09	300.174	1.22E+19	0.00E+00	4.03E-01	6.76E+05	0.00E+00	1.08E-07	1.44E+05	1.81E+00	1.80E+05	1.74E+00	6.48E-07	1.56E-01	6.66E-04	1.66E+00	1.75E+00	2.43E-01	2.71E-01	1.14E-01	0.00E+00	3.72E-03	1.43E-05	2.55E-11	1.72E-11	2.25E-29	6.56E-12	5.35E-20	1.31E-26	4.64E-24	4.92E-24	3.47E-18	8.61E-01	7.96E-20	1.23E-15	7.34E-12	1.04E-18	1.68E-22	2.73E-21	-2.73E-21	1.09E-26	0.00E+00	2.61E-10	1.23E-03	1.85E-01	0.00E+00	0.00E+00	1.07E-01	1.04E-01	6.30E-11
7.61E-09	300.179	1.22E+19	0.00E+00	4.14E-01	6.76E+05	0.00E+00	1.14E-07	1.44E+05	1.85E+00	1.80E+05	1.79E+00	6.65E-07	1.60E-01	6.84E-04	1.70E+00	1.79E+00	2.49E-01	2.79E-01	1.17E-01	0.00E+00	3.82E-03	1.47E-05	2.69E-11	1.82E-11	2.44E-29	6.92E-12	5.79E-20	1.53E-26	4.90E-24	5.32E-24	3.79E-18	8.84E-01	8.62E-20	1.33E-15	7.54E-12	1.10E-18	1.82E-22	4.92E-21	-4.92E-21	1.18E-26	0.00E+00	2.75E-10	1.26E-03	1.90E-01	0.00E+00	0.00E+00	1.10E-01	1.07E-01	6.65E-11
7.62E-09	300.184	1.22E+19	0.00E+00	4.25E-01	6.76E+05	0.00E+00	1.20E-07	1.44E+05	1.90E+00	1.80E+05	1.84E+00	6.83E-07	1.64E-01	7.03E-04	1.75E+00	1.84E+00	2.56E-01	2.86E-01	1.21E-01	0.00E+00	3.93E-03	1.51E-05	2.84E-11	1.92E-11	2.64E-29	7.30E-12	6.27E-20	1.78E-26	5.16E-24	5.76E-24	4.12E-18	9.08E-01	9.34E-20	1.44E-15	7.74E-12	1.17E-18	1.97E-22	8.15E-21	-8.15E-21	1.29E-26	0.00E+00	2.90E-10	1.29E-03	1.95E-01	0.00E+00	0.00E+00	1.13E-01	1.10E-01	7.01E-11
7.63E-09	300.189	1.22E+19	0.00E+00	4.37E-01	6.76E+05	0.00E+00	1.27E-07	1.44E+05	1.96E+00	1.80E+05	1.88E+00	7.02E-07	1.69E-01	7.22E-04	1.80E+00	1.89E+00	2.63E-01	2.94E-01	1.24E-01	0.00E+00	4.03E-03	1.55E-05	2.99E-11	2.02E-11	2.86E-29	7.70E-12	6.79E-20	2.09E-26	5.45E-24	6.24E-24	4.49E-18	9.32E-01	1.01E-19	1.56E-15	7.95E-12	1.24E-18	2.13E-22	1.26E-20	-1.26E-20	1.40E-26	0.00E+00	3.06E-10	1.33E-03	2.00E-01	0.00E+00	0.00E+00	1.16E-01	1.13E-01	7.39E-11
7.64E-09	300.194	1.22E+19	0.00E+00	4.49E-01	6.76E+05	0.00E+00	1.34E-07	1.44E+05	2.01E+00	1.80E+05	1.94E+00	7.21E-07	1.73E-01	7.41E-04	1.84E+00	1.94E+00	2.70E-01	3.02E-01	1.27E-01	0.00E+00	4.14E-03	1.59E-05	3.16E-11	2.13E-11	3.09E-29	8.12E-12	7.35E-20	2.44E-26	5.74E-24	6.76E-24	4.89E-18	9.57E-01	1.09E-19	1.68E-15	8.17E-12	1.31E-18	2.31E-22	1.85E-20	-1.85E-20	1.53E-26	0.00E+00	3.23E-10	1.36E-03	2.05E-01	0.00E+00	0.00E+00	1.19E-01	1.16E-01	7.79E-11
7.65E-09	300.199	1.22E+19	0.00E+00	4.61E-01	6.76E+05	0.00E+00	1.41E-07	1.44E+05	2.06E+00	1.80E+05	1.99E+00	7.40E-07	1.78E-01	7.61E-04	1.89E+00	1.99E+00	2.77E-01	3.10E-01	1.31E-01	0.00E+00	4.25E-03	1.63E-05	3.33E-11	2.25E-11	3.35E-29	8.56E-12	7.96E-20	2.86E-26	6.06E-24	7.32E-24	5.32E-18	9.83E-01	1.19E-19	1.82E-15	8.39E-12	1.39E-18	2.50E-22	2.57E-20	-2.57E-20	1.67E-26	0.00E+00	3.40E-10	1.40E-03	2.11E-01	0.00E+00	0.00E+00	1.22E-01	1.19E-01	8.22E-11
7.66E-09	300.205	1.22E+19	0.00E+00	4.73E-01	6.76E+05	0.00E+00	1.48E-07	1.44E+05	2.12E+00	1.80E+05	2.04E+00	7.60E-07	1.83E-01	7.81E-04	1.94E+00	2.05E+00	2.84E-01	3.18E-01	1.34E-01	0.00E+00	4.37E-03	1.67E-05	3.51E-11	2.37E-11	3.63E-29	9.03E-12	8.62E-20	3.34E-26	6.39E-24	7.93E-24	5.80E-18	1.01E+00	1.28E-19	1.97E-15	8.61E-12	1.47E-18	2.71E-22	3.42E-20	-3.42E-20	1.81E-26	0.00E+00	3.59E-10	1.44E-03	2.16E-01	0.00E+00	0.00E+00	1.26E-01	1.22E-01	8.66E-11
7.67E-09	300.21	1.22E+19	0.00E+00	4.86E-01	6.76E+05	0.00E+00	1.57E-07	1.44E+05	2.17E+00	1.80E+05	2.10E+00	7.81E-07	1.87E-01	8.02E-04	2.00E+00	2.10E+00	2.92E-01	3.27E-01	1.38E-01	0.00E+00	4.48E-03	1.72E-05	3.70E-11	2.50E-11	3.93E-29	9.52E-12	9.34E-20	3.91E-26	6.74E-24	8.59E-24	6.31E-18	1.04E+00	1.39E-19	2.13E-15	8.84E-12	1.56E-18	2.93E-22	4.32E-20	-4.32E-20	1.97E-26	0.00E+00	3.78E-10	1.48E-03	2.22E-01	0.00E+00	0.00E+00	1.29E-01	1.26E-01	9.14E-11
7.68E-09	300.216	1.22E+19	0.00E+00	4.99E-01	6.76E+05	0.00E+00	1.65E-07	1.44E+05	2.23E+00	1.80E+05	2.15E+00	8.02E-07	1.92E-01	8.24E-04	2.05E+00	2.16E+00	3.00E-01	3.35E-01	1.41E-01	0.00E+00	4.60E-03	1.77E-05	3.90E-11	2.63E-11	4.26E-29	1.00E-11	1.01E-19	4.58E-26	7.11E-24	9.30E-24	6.87E-18	1.06E+00	1.51E-19	2.31E-15	9.08E-12	1.65E-18	3.18E-22	5.18E-20	-5.18E-20	2.15E-26	0.00E+00	3.99E-10	1.51E-03	2.28E-01	0.00E+00	0.00E+00	1.32E-01	1.29E-01	9.63E-11
7.69E-09	300.221	1.22E+19	0.00E+00	5.12E-01	6.76E+05	0.00E+00	1.74E-07	1.44E+05	2.29E+00	1.80E+05	2.21E+00	8.23E-07	1.98E-01	8.46E-04	2.10E+00	2.22E+00	3.08E-01	3.44E-01	1.45E-01	0.00E+00	4.73E-03	1.81E-05	4.12E-11	2.78E-11	4.61E-29	1.06E-11	1.09E-19	5.36E-26	7.49E-24	1.01E-23	7.48E-18	1.09E+00	1.63E-19	2.50E-15	9.33E-12	1.74E-18	3.44E-22	5.85E-20	-5.85E-20	2.34E-26	0.00E+00	4.21E-10	1.56E-03	2.34E-01	0.00E+00	0.00E+00	1.36E-01	1.32E-01	1.02E-10
7.70E-09	300.227	1.22E+19	0.00E+00	5.26E-01	6.76E+05	0.00E+00	1.84E-07	1.44E+05	2.35E+00	1.80E+05	2.27E+00	8.46E-07	2.03E-01	8.69E-04	2.16E+00	2.28E+00	3.16E-01	3.54E-01	1.49E-01	0.00E+00	4.86E-03	1.86E-05	4.34E-11	2.93E-11	4.99E-29	1.12E-11	1.19E-19	6.28E-26	7.90E-24	1.09E-23	8.13E-18	1.12E+00	1.77E-19	2.71E-15	9.58E-12	1.85E-18	3.73E-22	6.11E-20	-6.11E-20	2.55E-26	0.00E+00	4.44E-10	1.60E-03	2.41E-01	0.00E+00	0.00E+00	1.40E-01	1.36E-01	1.07E-10
7.71E-09	300.234	1.22E+19	0.00E+00	5.40E-01	6.76E+05	0.00E+00	1.94E-07	1.44E+05	2.42E+00	1.80E+05	2.33E+00	8.68E-07	2.08E-01	8.92E-04	2.22E+00	2.34E+00	3.25E-01	3.63E-01	1.53E-01	0.00E+00	4.99E-03	1.91E-05	4.58E-11	3.09E-11	5.41E-29	1.18E-11	1.28E-19	7.35E-26	8.34E-24	1.18E-23	8.85E-18	1.15E+00	1.91E-19	2.93E-15	9.84E-12	1.96E-18	4.03E-22	5.67E-20	-5.67E-20	2.77E-26	0.00E+00	4.68E-10	1.64E-03	2.47E-01	0.00E+00	0.00E+00	1.43E-01	1.40E-01	1.13E-10
7.72E-09	300.24	1.22E+19	0.00E+00	5.55E-01	6.76E+05	0.00E+00	2.04E-07	1.44E+05	2.48E+00	1.80E+05	2.39E+00	8.92E-07	2.14E-01	9.16E-04	2.28E+00	2.40E+00	3.33E-01	3.73E-01	1.57E-01	0.00E+00	5.12E-03	1.96E-05	4.83E-11	3.26E-11	5.86E-29	1.24E-11	1.39E-19	8.59E-26	8.79E-24	1.28E-23	9.63E-18	1.18E+00	2.07E-19	3.17E-15	1.01E-11	2.07E-18	4.37E-22	4.22E-20	-4.22E-20	3.02E-26	0.00E+00	4.93E-10	1.68E-03	2.54E-01	0.00E+00	0.00E+00	1.47E-01	1.43E-01	1.19E-10
7.73E-09	300.246	1.22E+19	0.00E+00	5.70E-01	6.76E+05	0.00E+00	2.15E-07	1.44E+05	2.55E+00	1.80E+05	2.46E+00	9.16E-07	2.20E-01	9.41E-04	2.34E+00	2.47E+00	3.42E-01	3.83E-01	1.61E-01	0.00E+00	5.26E-03	2.02E-05	5.09E-11	3.43E-11	6.34E-29	1.31E-11	1.51E-19	1.00E-25	9.27E-24	1.38E-23	1.05E-17	1.22E+00	2.24E-19	3.43E-15	1.04E-11	2.19E-18	4.73E-22	2.71E-20	-2.71E-20	3.28E-26	0.00E+00	5.20E-10	1.73E-03	2.61E-01	0.00E+00	0.00E+00	1.51E-01	1.47E-01	1.26E-10
7.74E-09	300.253	1.22E+19	0.00E+00	5.85E-01	6.76E+05	0.00E+00	2.27E-07	1.44E+05	2.62E+00	1.80E+05	2.52E+00	9.41E-07	2.26E-01	9.66E-04	2.40E+00	2.53E+00	3.52E-01	3.93E-01	1.66E-01	0.00E+00	5.40E-03	2.07E-05	5.37E-11	3.62E-11	6.87E-29	1.38E-11	1.63E-19	1.18E-25	9.78E-24	1.50E-23	1.14E-17	1.25E+00	2.43E-19	3.71E-15	1.07E-11	2.32E-18	5.12E-22	6.02E-20	-6.02E-20	3.57E-26	0.00E+00	5.49E-10	1.78E-03	2.68E-01	0.00E+00	0.00E+00	1.55E-01	1.51E-01	1.32E-10
7.75E-09	300.26	1.22E+19	0.00E+00	6.01E-01	6.76E+05	0.00E+00	2.39E-07	1.44E+05	2.69E+00	1.80E+05	2.59E+00	9.66E-07	2.32E-01	9.92E-04	2.47E+00	2.60E+00	3.61E-01	4.04E-01	1.70E-01	0.00E+00	5.55E-03	2.13E-05	5.66E-11	3.82E-11	7.44E-29	1.45E-11	1.76E-19	1.38E-25	1.03E-23	1.62E-23	1.24E-17	1.28E+00	2.63E-19	4.02E-15	1.09E-11	2.46E-18	5.55E-22	2.09E-19	-2.09E-19	3.89E-26	0.00E+00	5.78E-10	1.82E-03	2.75E-01	0.00E+00	0.00E+00	1.59E-01	1.55E-01	1.40E-10
7.76E-09	300.267	1.22E+19	0.00E+00	6.17E-01	6.76E+05	0.00E+00	2.52E-07	1.44E+05	2.76E+00	1.80E+05	2.66E+00	9.92E-07	2.38E-01	1.02E-03	2.53E+00	2.67E+00	3.71E-01	4.15E-01	1.75E-01	0.00E+00	5.70E-03	2.18E-05	5.97E-11	4.03E-11	8.06E-29	1.53E-11	1.91E-19	1.62E-25	1.09E-23	1.76E-23	1.35E-17	1.32E+00	2.85E-19	4.35E-15	1.12E-11	2.60E-18	6.01E-22	5.82E-19	-5.82E-19	4.23E-26	0.00E+00	6.10E-10	1.87E-03	2.82E-01	0.00E+00	0.00E+00	1.64E-01	1.59E-01	1.47E-10
7.77E-09	300.274	1.22E+19	0.00E+00	6.33E-01	6.76E+05	0.00E+00	2.66E-07	1.44E+05	2.83E+00	1.80E+05	2.73E+00	1.02E-06	2.44E-01	1.05E-03	2.60E+00	2.74E+00	3.81E-01	4.26E-01	1.79E-01	0.00E+00	5.85E-03	2.24E-05	6.29E-11	4.25E-11	8.73E-29	1.62E-11	2.07E-19	1.91E-25	1.15E-23	1.90E-23	1.46E-17	1.35E+00	3.08E-19	4.71E-15	1.15E-11	2.75E-18	6.51E-22	1.32E-18	-1.32E-18	4.60E-26	0.00E+00	6.43E-10	1.92E-03	2.90E-01	0.00E+00	0.00E+00	1.68E-01	1.64E-01	1.55E-10
7.78E-09	300.281	1.22E+19	0.00E+00	6.50E-01	6.76E+05	0.00E+00	2.80E-07	1.44E+05	2.91E+00	1.80E+05	2.81E+00	1.05E-06	2.51E-01	1.07E-03	2.67E+00	2.81E+00	3.91E-01	4.37E-01	1.84E-01	0.00E+00	6.01E-03	2.30E-05	6.64E-11	4.48E-11	9.45E-29	1.71E-11	2.24E-19	2.27E-25	1.21E-23	2.06E-23	1.59E-17	1.39E+00	3.34E-19	5.10E-15	1.19E-11	2.91E-18	7.04E-22	2.61E-18	-2.61E-18	5.00E-26	0.00E+00	6.78E-10	1.97E-03	2.97E-01	0.00E+00	0.00E+00	1.73E-01	1.68E-01	1.64E-10
7.79E-09	300.289	1.22E+19	0.00E+00	6.68E-01	6.76E+05	0.00E+00	2.96E-07	1.44E+05	2.99E+00	1.80E+05	2.88E+00	1.07E-06	2.58E-01	1.10E-03	2.74E+00	2.89E+00	4.01E-01	4.49E-01	1.89E-01	0.00E+00	6.17E-03	2.36E-05	7.00E-11	4.72E-11	1.02E-28	1.80E-11	2.43E-19	2.72E-25	1.28E-23	2.23E-23	1.73E-17	1.42E+00	3.61E-19	5.51E-15	1.22E-11	3.08E-18	7.63E-22	4.66E-18	-4.66E-18	5.44E-26	0.00E+00	7.15E-10	2.03E-03	3.05E-01	0.00E+00	0.00E+00	1.77E-01	1.73E-01	1.73E-10
7.80E-09	300.297	1.22E+19	0.00E+00	6.86E-01	6.76E+05	0.00E+00	3.12E-07	1.44E+05	3.07E+00	1.80E+05	2.96E+00	1.10E-06	2.65E-01	1.13E-03	2.82E+00	2.97E+00	4.12E-01	4.61E-01	1.94E-01	0.00E+00	6.33E-03	2.43E-05	7.38E-11	4.98E-11	1.11E-28	1.90E-11	2.63E-19	3.29E-25	1.35E-23	2.42E-23	1.88E-17	1.46E+00	3.91E-19	5.97E-15	1.25E-11	3.26E-18	8.26E-22	7.66E-18	-7.66E-18	5.92E-26	0.00E+00	7.54E-10	2.08E-03	3.14E-01	0.00E+00	0.00E+00	1.82E-01	1.77E-01	1.82E-10
7.81E-09	300.304	1.22E+19	0.00E+00	7.04E-01	6.76E+05	0.00E+00	3.29E-07	1.44E+05	3.15E+00	1.80E+05	3.04E+00	1.13E-06	2.72E-01	1.16E-03	2.89E+00	3.05E+00	4.23E-01	4.74E-01	2.00E-01	0.00E+00	6.50E-03	2.49E-05	7.78E-11	5.25E-11	1.20E-28	2.00E-11	2.84E-19	4.01E-25	1.42E-23	2.62E-23	2.05E-17	1.50E+00	4.24E-19	6.46E-15	1.29E-11	3.45E-18	8.95E-22	1.18E-17	-1.18E-17	6.44E-26	0.00E+00	7.95E-10	2.14E-03	3.22E-01	0.00E+00	0.00E+00	1.87E-01	1.82E-01	1.92E-10
7.82E-09	300.313	1.22E+19	0.00E+00	7.23E-01	6.76E+05	0.00E+00	3.46E-07	1.44E+05	3.24E+00	1.80E+05	3.12E+00	1.16E-06	2.79E-01	1.19E-03	2.97E+00	3.13E+00	4.35E-01	4.86E-01	2.05E-01	0.00E+00	6.68E-03	2.56E-05	8.21E-11	5.54E-11	1.30E-28	2.11E-11	3.08E-19	4.95E-25	1.50E-23	2.84E-23	2.22E-17	1.54E+00	4.59E-19	6.99E-15	1.32E-11	3.65E-18	9.69E-22	1.72E-17	-1.72E-17	7.00E-26	0.00E+00	8.38E-10	2.20E-03	3.31E-01	0.00E+00	0.00E+00	1.92E-01	1.87E-01	2.02E-10
7.83E-09	300.321	1.22E+19	0.00E+00	7.43E-01	6.76E+05	0.00E+00	3.65E-07	1.44E+05	3.32E+00	1.80E+05	3.21E+00	1.20E-06	2.86E-01	1.23E-03	3.05E+00	3.21E+00	4.46E-01	4.99E-01	2.10E-01	0.00E+00	6.86E-03	2.63E-05	8.65E-11	5.84E-11	1.41E-28	2.22E-11	3.33E-19	6.13E-25	1.58E-23	3.07E-23	2.42E-17	1.58E+00	4.97E-19	7.57E-15	1.36E-11	3.86E-18	1.05E-21	2.39E-17	-2.39E-17	7.61E-26	0.00E+00	8.84E-10	2.25E-03	3.40E-01	0.00E+00	0.00E+00	1.97E-01	1.92E-01	2.13E-10
7.84E-09	300.33	1.22E+19	0.00E+00	7.62E-01	6.76E+05	0.00E+00	3.85E-07	1.44E+05	3.41E+00	1.80E+05	3.29E+00	1.23E-06	2.94E-01	1.26E-03	3.13E+00	3.30E+00	4.58E-01	5.13E-01	2.16E-01	0.00E+00	7.04E-03	2.70E-05	9.13E-11	6.16E-11	1.53E-28	2.34E-11	3.61E-19	7.63E-25	1.67E-23	3.33E-23	2.63E-17	1.63E+00	5.38E-19	8.19E-15	1.39E-11	4.08E-18	1.14E-21	3.16E-17	-3.16E-17	8.27E-26	0.00E+00	9.32E-10	2.32E-03	3.49E-01	0.00E+00	0.00E+00	2.02E-01	1.97E-01	2.25E-10
7.85E-09	300.339	1.22E+19	0.00E+00	7.83E-01	6.76E+05	0.00E+00	4.06E-07	1.44E+05	3.50E+00	1.80E+05	3.38E+00	1.26E-06	3.02E-01	1.29E-03	3.22E+00	3.39E+00	4.71E-01	5.27E-01	2.22E-01	0.00E+00	7.23E-03	2.77E-05	9.62E-11	6.49E-11	1.65E-28	2.47E-11	3.91E-19	9.48E-25	1.76E-23	3.60E-23	2.85E-17	1.67E+00	5.82E-19	8.87E-15	1.43E-11	4.32E-18	1.23E-21	3.99E-17	-3.99E-17	8.99E-26	0.00E+00	9.83E-10	2.38E-03	3.58E-01	0.00E+00	0.00E+00	2.08E-01	2.02E-01	2.37E-10
7.86E-09	300.348	1.22E+19	0.00E+00	8.04E-01	6.76E+05	0.00E+00	4.28E-07	1.44E+05	3.60E+00	1.80E+05	3.47E+00	1.30E-06	3.10E-01	1.33E-03	3.30E+00	3.48E+00	4.83E-01	5.41E-01	2.28E-01	0.00E+00	7.43E-03	2.85E-05	1.01E-10	6.84E-11	1.79E-28	2.61E-11	4.23E-19	1.17E-24	1.85E-23	3.90E-23	3.10E-17	1.72E+00	6.30E-19	9.60E-15	1.47E-11	4.57E-18	1.33E-21	4.80E-17	-4.80E-17	9.77E-26	0.00E+00	1.04E-09	2.44E-03	3.68E-01	0.00E+00	0.00E+00	2.13E-01	2.08E-01	2.50E-10
7.87E-09	300.357	1.22E+19	0.00E+00	8.26E-01	6.76E+05	0.00E+00	4.51E-07	1.44E+05	3.70E+00	1.80E+05	3.56E+00	1.33E-06	3.19E-01	1.36E-03	3.39E+00	3.57E+00	4.96E-01	5.55E-01	2.34E-01	0.00E+00	7.63E-03	2.92E-05	1.07E-10	7.22E-11	1.94E-28	2.75E-11	4.58E-19	1.44E-24	1.96E-23	4.22E-23	3.37E-17	1.76E+00	6.83E-19	1.04E-14	1.51E-11	4.83E-18	1.44E-21	5.46E-17	-5.46E-17	1.06E-25	0.00E+00	1.09E-09	2.51E-03	3.78E-01	0.00E+00	0.00E+00	2.19E-01	2.13E-01	2.64E-10
7.88E-09	300.367	1.22E+19	0.00E+00	8.48E-01	6.76E+05	0.00E+00	4.76E-07	1.44E+05	3.79E+00	1.80E+05	3.66E+00	1.37E-06	3.27E-01	1.40E-03	3.48E+00	3.67E+00	5.10E-01	5.70E-01	2.40E-01	0.00E+00	7.83E-03	3.00E-05	1.13E-10	7.61E-11	2.10E-28	2.90E-11	4.96E-19	1.75E-24	2.06E-23	4.57E-23	3.66E-17	1.81E+00	7.39E-19	1.12E-14	1.55E-11	5.11E-18	1.56E-21	5.81E-17	-5.81E-17	1.15E-25	0.00E+00	1.15E-09	2.57E-03	3.88E-01	0.00E+00	0.00E+00	2.25E-01	2.19E-01	2.78E-10
7.89E-09	300.376	1.22E+19	0.00E+00	8.71E-01	6.76E+05	0.00E+00	5.02E-07	1.44E+05	3.90E+00	1.80E+05	3.76E+00	1.40E-06	3.36E-01	1.44E-03	3.57E+00	3.77E+00	5.23E-01	5.85E-01	2.47E-01	0.00E+00	8.05E-03	3.08E-05	1.19E-10	8.02E-11	2.27E-28	3.06E-11	5.37E-19	2.08E-24	2.18E-23	4.95E-23	3.97E-17	1.86E+00	8.00E-19	1.22E-14	1.59E-11	5.40E-18	1.69E-21	5.62E-17	-5.62E-17	1.25E-25	0.00E+00	1.22E-09	2.64E-03	3.98E-01	0.00E+00	0.00E+00	2.31E-01	2.25E-01	2.93E-10
7.90E-09	300.387	1.22E+19	0.00E+00	8.94E-01	6.76E+05	0.00E+00	5.29E-07	1.44E+05	4.00E+00	1.80E+05	3.86E+00	1.44E-06	3.45E-01	1.48E-03	3.67E+00	3.87E+00	5.37E-01	6.01E-01	2.53E-01	0.00E+00	8.26E-03	3.16E-05	1.25E-10	8.46E-11	2.46E-28	3.22E-11	5.82E-19	2.44E-24	2.29E-23	5.36E-23	4.31E-17	1.91E+00	8.67E-19	1.32E-14	1.63E-11	5.71E-18	1.83E-21	4.62E-17	-4.62E-17	1.36E-25	0.00E+00	1.28E-09	2.71E-03	4.09E-01	0.00E+00	0.00E+00	2.37E-01	2.31E-01	3.09E-10
7.91E-09	300.397	1.22E+19	0.00E+00	9.18E-01	6.76E+05	0.00E+00	5.57E-07	1.44E+05	4.11E+00	1.80E+05	3.96E+00	1.48E-06	3.54E-01	1.51E-03	3.77E+00	3.97E+00	5.52E-01	6.17E-01	2.60E-01	0.00E+00	8.49E-03	3.25E-05	1.32E-10	8.92E-11	2.67E-28	3.40E-11	6.30E-19	2.80E-24	2.42E-23	5.81E-23	4.68E-17	1.96E+00	9.38E-19	1.43E-14	1.68E-11	6.04E-18	1.98E-21	3.26E-17	-3.26E-17	1.48E-25	0.00E+00	1.35E-09	2.79E-03	4.20E-01	0.00E+00	0.00E+00	2.44E-01	2.37E-01	3.26E-10
7.92E-09	300.408	1.22E+19	0.00E+00	9.43E-01	6.76E+05	0.00E+00	5.88E-07	1.44E+05	4.22E+00	1.80E+05	4.07E+00	1.52E-06	3.64E-01	1.56E-03	3.87E+00	4.08E+00	5.67E-01	6.34E-01	2.67E-01	0.00E+00	8.71E-03	3.34E-05	1.40E-10	9.41E-11	2.89E-28	3.58E-11	6.82E-19	3.15E-24	2.55E-23	6.29E-23	5.09E-17	2.01E+00	1.02E-18	1.54E-14	1.72E-11	6.39E-18	2.15E-21	3.61E-17	-3.61E-17	1.61E-25	0.00E+00	1.42E-09	2.86E-03	4.31E-01	0.00E+00	0.00E+00	2.50E-01	2.44E-01	3.44E-10
7.93E-09	300.419	1.22E+19	0.00E+00	9.68E-01	6.76E+05	0.00E+00	6.20E-07	1.44E+05	4.33E+00	1.80E+05	4.18E+00	1.56E-06	3.73E-01	1.60E-03	3.97E+00	4.19E+00	5.82E-01	6.51E-01	2.74E-01	0.00E+00	8.95E-03	3.43E-05	1.47E-10	9.92E-11	3.13E-28	3.78E-11	7.39E-19	3.64E-24	2.69E-23	6.81E-23	5.52E-17	2.07E+00	1.10E-18	1.67E-14	1.77E-11	6.76E-18	2.33E-21	8.67E-17	-8.67E-17	1.75E-25	0.00E+00	1.50E-09	2.94E-03	4.43E-01	0.00E+00	0.00E+00	2.57E-01	2.50E-01	3.63E-10
7.94E-09	300.43	1.22E+19	0.00E+00	9.94E-01	6.76E+05	0.00E+00	6.53E-07	1.44E+05	4.45E+00	1.80E+05	4.29E+00	1.60E-06	3.83E-01	1.64E-03	4.08E+00	4.30E+00	5.97E-01	6.68E-01	2.82E-01	0.00E+00	9.19E-03	3.52E-05	1.55E-10	1.05E-10	3.39E-28	3.98E-11	8.00E-19	4.53E-24	2.84E-23	7.38E-23	6.00E-17	2.12E+00	1.19E-18	1.81E-14	1.82E-11	7.14E-18	2.52E-21	2.33E-16	-2.33E-16	1.90E-25	0.00E+00	1.58E-09	3.02E-03	4.55E-01	0.00E+00	0.00E+00	2.64E-01	2.57E-01	3.82E-10
7.95E-09	300.441	1.22E+19	0.00E+00	1.02E+00	6.76E+05	0.00E+00	6.89E-07	1.44E+05	4.57E+00	1.80E+05	4.41E+00	1.65E-06	3.94E-01	1.68E-03	4.19E+00	4.42E+00	6.13E-01	6.86E-01	2.89E-01	0.00E+00	9.44E-03	3.61E-05	1.64E-10	1.10E-10	3.67E-28	4.20E-11	8.66E-19	6.24E-24	3.00E-23	7.99E-23	6.51E-17	2.18E+00	1.29E-18	1.96E-14	1.87E-11	7.55E-18	2.73E-21	5.40E-16	-5.40E-16	2.06E-25	0.00E+00	1.67E-09	3.10E-03	4.67E-01	0.00E+00	0.00E+00	2.71E-01	2.64E-01	4.03E-10
7.96E-09	300.453	1.22E+19	0.00E+00	1.05E+00	6.76E+05	0.00E+00	7.26E-07	1.44E+05	4.69E+00	1.80E+05	4.53E+00	1.69E-06	4.04E-01	1.73E-03	4.30E+00	4.54E+00	6.30E-01	7.05E-01	2.97E-01	0.00E+00	9.69E-03	3.71E-05	1.73E-10	1.16E-10	3.98E-28	4.43E-11	9.38E-19	9.51E-24	3.16E-23	8.65E-23	7.07E-17	2.24E+00	1.40E-18	2.12E-14	1.92E-11	7.99E-18	2.95E-21	1.09E-15	-1.09E-15	2.24E-25	0.00E+00	1.76E-09	3.18E-03	4.79E-01	0.00E+00	0.00E+00	2.78E-01	2.71E-01	4.25E-10
7.97E-09	300.465	1.22E+19	0.00E+00	1.08E+00	6.76E+05	0.00E+00	7.65E-07	1.44E+05	4.82E+00	1.80E+05	4.65E+00	1.74E-06	4.15E-01	1.78E-03	4.42E+00	4.66E+00	6.47E-01	7.24E-01	3.05E-01	0.00E+00	9.95E-03	3.81E-05	1.82E-10	1.23E-10	4.31E-28	4.67E-11	1.02E-18	1.54E-23	3.34E-23	9.37E-23	7.67E-17	2.30E+00	1.51E-18	2.29E-14	1.97E-11	8.44E-18	3.20E-21	1.98E-15	-1.98E-15	2.44E-25	0.00E+00	1.86E-09	3.27E-03	4.92E-01	0.00E+00	0.00E+00	2.86E-01	2.78E-01	4.48E-10
7.98E-09	300.478	1.22E+19	0.00E+00	1.11E+00	6.76E+05	0.00E+00	8.07E-07	1.44E+05	4.95E+00	1.80E+05	4.77E+00	1.79E-06	4.26E-01	1.82E-03	4.53E+00	4.78E+00	6.64E-01	7.43E-01	3.13E-01	0.00E+00	1.02E-02	3.91E-05	1.92E-10	1.29E-10	4.67E-28	4.92E-11	1.10E-18	2.54E-23	3.52E-23	1.01E-22	8.33E-17	2.36E+00	1.64E-18	2.48E-14	2.03E-11	8.93E-18	3.46E-21	3.29E-15	-3.29E-15	2.65E-25	0.00E+00	1.96E-09	3.36E-03	5.06E-01	0.00E+00	0.00E+00	2.93E-01	2.86E-01	4.73E-10
7.99E-09	300.491	1.22E+19	0.00E+00	1.13E+00	6.76E+05	0.00E+00	8.51E-07	1.44E+05	5.08E+00	1.80E+05	4.90E+00	1.83E-06	4.38E-01	1.87E-03	4.66E+00	4.91E+00	6.82E-01	7.63E-01	3.22E-01	0.00E+00	1.05E-02	4.02E-05	2.02E-10	1.36E-10	5.05E-28	5.19E-11	1.19E-18	4.15E-23	3.72E-23	1.10E-22	9.04E-17	2.42E+00	1.77E-18	2.68E-14	2.08E-11	9.46E-18	3.75E-21	5.12E-15	-5.12E-15	2.87E-25	0.00E+00	2.06E-09	3.45E-03	5.19E-01	0.00E+00	0.00E+00	3.01E-01	2.93E-01	4.99E-10
8.00E-09	300.504	1.22E+19	0.00E+00	1.17E+00	6.76E+05	0.00E+00	8.97E-07	1.44E+05	5.22E+00	1.80E+05	5.04E+00	1.88E-06	4.50E-01	1.92E-03	4.78E+00	5.04E+00	7.00E-01	7.84E-01	3.30E-01	0.00E+00	1.08E-02	4.13E-05	2.13E-10	1.44E-10	5.47E-28	5.47E-11	1.29E-18	6.60E-23	3.92E-23	1.19E-22	9.81E-17	2.49E+00	1.92E-18	2.90E-14	2.14E-11	1.00E-17	4.06E-21	7.48E-15	-7.48E-15	3.12E-25	0.00E+00	2.18E-09	3.54E-03	5.33E-01	0.00E+00	0.00E+00	3.09E-01	3.01E-01	5.26E-10
8.01E-09	300.517	1.22E+19	0.00E+00	1.20E+00	6.76E+05	-5.55E-09	9.45E-07	1.44E+05	5.36E+00	1.80E+05	5.17E+00	1.93E-06	4.62E-01	1.97E-03	4.91E+00	5.18E+00	7.19E-01	8.05E-01	3.39E-01	0.00E+00	1.11E-02	4.24E-05	2.25E-10	1.52E-10	5.93E-28	5.77E-11	1.40E-18	9.57E-23	4.14E-23	1.29E-22	1.06E-16	2.55E+00	2.08E-18	3.14E-14	2.20E-11	1.06E-17	4.40E-21	7.48E-15	1.43E-25	3.39E-25	0.00E+00	2.30E-09	3.63E-03	5.47E-01	0.00E+00	0.00E+00	3.18E-01	3.09E-01	5.54E-10
8.02E-09	300.531	1.22E+19	0.00E+00	1.23E+00	6.76E+05	-5.55E-09	9.97E-07	1.44E+05	5.50E+00	1.80E+05	5.31E+00	1.99E-06	4.74E-01	2.03E-03	5.04E+00	5.32E+00	7.38E-01	8.26E-01	3.48E-01	0.00E+00	1.14E-02	4.35E-05	2.37E-10	1.60E-10	6.42E-28	6.09E-11	1.51E-18	1.26E-22	4.36E-23	1.40E-22	1.16E-16	2.62E+00	2.25E-18	3.40E-14	2.25E-11	1.12E-17	4.76E-21	7.48E-15	1.43E-25	3.68E-25	0.00E+00	2.42E-09	3.73E-03	5.62E-01	0.00E+00	0.00E+00	3.26E-01	3.18E-01	5.84E-10
8.03E-09	300.546	1.22E+19	0.00E+00	1.26E+00	6.76E+05	-5.55E-09	1.05E-06	1.44E+05	5.65E+00	1.80E+05	5.45E+00	2.04E-06	4.87E-01	2.08E-03	5.18E+00	5.46E+00	7.58E-01	8.48E-01	3.57E-01	0.00E+00	1.17E-02	4.47E-05	2.50E-10	1.69E-10	6.96E-28	6.42E-11	1.64E-18	1.58E-22	4.60E-23	1.51E-22	1.25E-16	2.69E+00	2.44E-18	3.68E-14	2.32E-11	1.18E-17	5.16E-21	7.48E-15	1.43E-25	4.00E-25	0.00E+00	2.55E-09	3.83E-03	5.77E-01	0.00E+00	0.00E+00	3.35E-01	3.26E-01	6.16E-10
8.04E-09	300.56	1.22E+19	0.00E+00	1.30E+00	6.76E+05	-5.55E-09	1.11E-06	1.44E+05	5.80E+00	1.80E+05	5.60E+00	2.10E-06	5.00E-01	2.14E-03	5.31E+00	5.61E+00	7.79E-01	8.71E-01	3.67E-01	0.00E+00	1.20E-02	4.59E-05	2.64E-10	1.78E-10	7.53E-28	6.77E-11	1.77E-18	1.91E-22	4.86E-23	1.64E-22	1.36E-16	2.76E+00	2.64E-18	3.99E-14	2.38E-11	1.25E-17	5.58E-21	7.48E-15	1.44E-25	4.34E-25	0.00E+00	2.69E-09	3.93E-03	5.93E-01	0.00E+00	0.00E+00	3.44E-01	3.35E-01	6.50E-10
8.05E-09	300.575	1.22E+19	0.00E+00	1.33E+00	6.76E+05	-5.55E-09	1.17E-06	1.44E+05	5.95E+00	1.80E+05	5.75E+00	2.15E-06	5.13E-01	2.19E-03	5.46E+00	5.76E+00	8.00E-01	8.95E-01	3.77E-01	0.00E+00	1.23E-02	4.71E-05	2.78E-10	1.87E-10	8.16E-28	7.14E-11	1.92E-18	2.25E-22	5.12E-23	1.77E-22	1.48E-16	2.84E+00	2.86E-18	4.31E-14	2.44E-11	1.32E-17	6.05E-21	7.48E-15	1.44E-25	4.71E-25	0.00E+00	2.84E-09	4.04E-03	6.09E-01	0.00E+00	0.00E+00	3.53E-01	3.44E-01	6.85E-10
8.06E-09	300.591	1.22E+19	0.00E+00	1.37E+00	6.76E+05	-5.55E-09	1.23E-06	1.44E+05	6.11E+00	1.80E+05	5.91E+00	2.21E-06	5.27E-01	2.25E-03	5.60E+00	5.91E+00	8.21E-01	9.19E-01	3.87E-01	0.00E+00	1.26E-02	4.84E-05	2.93E-10	1.98E-10	8.84E-28	7.52E-11	2.08E-18	2.60E-22	5.40E-23	1.92E-22	1.60E-16	2.91E+00	3.09E-18	4.67E-14	2.51E-11	1.39E-17	6.55E-21	7.48E-15	1.58E-25	5.12E-25	0.00E+00	2.99E-09	4.15E-03	6.25E-01	0.00E+00	0.00E+00	3.63E-01	3.53E-01	7.22E-10
8.07E-09	300.606	1.22E+19	0.00E+00	1.40E+00	6.76E+05	-5.55E-09	1.30E-06	1.44E+05	6.28E+00	1.80E+05	6.06E+00	2.27E-06	5.41E-01	2.31E-03	5.75E+00	6.07E+00	8.43E-01	9.43E-01	3.97E-01	0.00E+00	1.30E-02	4.97E-05	3.09E-10	2.08E-10	9.58E-28	7.93E-11	2.25E-18	2.96E-22	5.70E-23	2.08E-22	1.74E-16	2.99E+00	3.35E-18	5.05E-14	2.58E-11	1.47E-17	7.09E-21	7.48E-15	1.86E-25	5.56E-25	0.00E+00	3.15E-09	4.26E-03	6.42E-01	0.00E+00	0.00E+00	3.72E-01	3.63E-01	7.62E-10
8.08E-09	300.623	1.22E+19	0.00E+00	1.44E+00	6.76E+05	-5.55E-09	1.37E-06	1.44E+05	6.45E+00	1.80E+05	6.23E+00	2.33E-06	5.56E-01	2.37E-03	5.91E+00	6.23E+00	8.66E-01	9.69E-01	4.08E-01	0.00E+00	1.33E-02	5.10E-05	3.26E-10	2.20E-10	1.04E-27	8.36E-11	2.43E-18	3.34E-22	6.01E-23	2.25E-22	1.88E-16	3.07E+00	3.63E-18	5.47E-14	2.65E-11	1.56E-17	7.68E-21	7.48E-15	8.67E-26	6.04E-25	0.00E+00	3.33E-09	4.37E-03	6.59E-01	0.00E+00	0.00E+00	3.82E-01	3.72E-01	8.03E-10
8.09E-09	300.639	1.22E+19	0.00E+00	1.48E+00	6.76E+05	-5.55E-09	1.44E-06	1.44E+05	6.62E+00	1.80E+05	6.39E+00	2.40E-06	5.71E-01	2.44E-03	6.06E+00	6.40E+00	8.89E-01	9.95E-01	4.19E-01	0.00E+00	1.37E-02	5.24E-05	3.44E-10	2.32E-10	1.12E-27	8.82E-11	2.63E-18	3.74E-22	6.34E-23	2.44E-22	2.04E-16	3.16E+00	3.93E-18	5.92E-14	2.72E-11	1.65E-17	8.31E-21	7.48E-15	-4.13E-25	6.55E-25	0.00E+00	3.51E-09	4.49E-03	6.77E-01	0.00E+00	0.00E+00	3.92E-01	3.82E-01	8.47E-10
8.10E-09	300.657	1.22E+19	0.00E+00	1.52E+00	6.76E+05	-5.55E-09	1.52E-06	1.44E+05	6.80E+00	1.80E+05	6.57E+00	2.46E-06	5.86E-01	2.50E-03	6.23E+00	6.57E+00	9.13E-01	1.02E+00	4.30E-01	0.00E+00	1.41E-02	5.38E-05	3.63E-10	2.44E-10	1.22E-27	9.30E-11	2.85E-18	4.15E-22	6.69E-23	2.64E-22	2.22E-16	3.24E+00	4.25E-18	6.40E-14	2.80E-11	1.74E-17	9.00E-21	7.48E-15	-1.83E-24	7.11E-25	0.00E+00	3.70E-09	4.61E-03	6.95E-01	0.00E+00	0.00E+00	4.03E-01	3.93E-01	8.93E-10
8.11E-09	300.674	1.22E+19	0.00E+00	1.56E+00	6.76E+05	-5.55E-09	1.60E-06	1.44E+05	6.98E+00	1.80E+05	6.74E+00	2.53E-06	6.02E-01	2.57E-03	6.39E+00	6.75E+00	9.37E-01	1.05E+00	4.42E-01	0.00E+00	1.44E-02	5.52E-05	3.82E-10	2.57E-10	1.32E-27	9.80E-11	3.09E-18	4.57E-22	7.06E-23	2.86E-22	2.40E-16	3.33E+00	4.60E-18	6.93E-14	2.87E-11	1.84E-17	9.75E-21	7.48E-15	-4.94E-24	7.72E-25	0.00E+00	3.90E-09	4.74E-03	7.13E-01	0.00E+00	0.00E+00	4.14E-01	4.03E-01	9.41E-10
8.12E-09	300.692	1.22E+19	0.00E+00	1.60E+00	6.76E+05	-5.55E-09	1.69E-06	1.44E+05	7.17E+00	1.80E+05	6.93E+00	2.60E-06	6.18E-01	2.64E-03	6.56E+00	6.93E+00	9.62E-01	1.08E+00	4.54E-01	0.00E+00	1.48E-02	5.67E-05	4.03E-10	2.71E-10	1.43E-27	1.03E-10	3.34E-18	5.02E-22	7.44E-23	3.10E-22	2.61E-16	3.42E+00	4.99E-18	7.50E-14	2.95E-11	1.95E-17	1.06E-20	7.48E-15	-1.07E-23	8.39E-25	0.00E+00	4.11E-09	4.86E-03	7.32E-01	0.00E+00	0.00E+00	4.25E-01	4.14E-01	9.93E-10
8.13E-09	300.711	1.22E+19	0.00E+00	1.64E+00	6.76E+05	-5.55E-09	1.78E-06	1.44E+05	7.36E+00	1.80E+05	7.11E+00	2.67E-06	6.34E-01	2.71E-03	6.74E+00	7.12E+00	9.88E-01	1.11E+00	4.66E-01	0.00E+00	1.52E-02	5.82E-05	4.25E-10	2.86E-10	1.55E-27	1.09E-10	3.62E-18	5.49E-22	7.85E-23	3.35E-22	2.83E-16	3.51E+00	5.40E-18	8.12E-14	3.03E-11	2.06E-17	1.14E-20	7.48E-15	-2.02E-23	9.10E-25	0.00E+00	4.34E-09	4.99E-03	7.52E-01	0.00E+00	0.00E+00	4.36E-01	4.25E-01	1.05E-09
8.14E-09	300.73	1.22E+19	0.00E+00	1.69E+00	6.76E+05	-5.55E-09	1.88E-06	1.44E+05	7.56E+00	1.80E+05	7.30E+00	2.74E-06	6.51E-01	2.78E-03	6.92E+00	7.31E+00	1.01E+00	1.14E+00	4.78E-01	0.00E+00	1.56E-02	5.98E-05	4.48E-10	3.02E-10	1.68E-27	1.15E-10	3.92E-18	5.98E-22	8.28E-23	3.63E-22	3.07E-16	3.60E+00	5.84E-18	8.78E-14	3.11E-11	2.18E-17	1.24E-20	7.48E-15	-3.45E-23	9.88E-25	0.00E+00	4.57E-09	5.13E-03	7.72E-01	0.00E+00	0.00E+00	4.48E-01	4.37E-01	1.10E-09
8.15E-09	300.75	1.22E+19	0.00E+00	1.73E+00	6.76E+05	-5.55E-09	1.98E-06	1.44E+05	7.76E+00	1.80E+05	7.50E+00	2.82E-06	6.69E-01	2.86E-03	7.10E+00	7.50E+00	1.04E+00	1.17E+00	4.91E-01	0.00E+00	1.61E-02	6.14E-05	4.73E-10	3.18E-10	1.82E-27	1.21E-10	4.24E-18	6.50E-22	8.74E-23	3.93E-22	3.33E-16	3.70E+00	6.33E-18	9.51E-14	3.20E-11	2.30E-17	1.34E-20	7.48E-15	-5.46E-23	1.07E-24	0.00E+00	4.82E-09	5.26E-03	7.93E-01	0.00E+00	0.00E+00	4.60E-01	4.48E-01	1.16E-09
8.16E-09	300.77	1.22E+19	0.00E+00	1.78E+00	6.76E+05	-5.55E-09	2.08E-06	1.44E+05	7.97E+00	1.80E+05	7.70E+00	2.89E-06	6.87E-01	2.93E-03	7.29E+00	7.70E+00	1.07E+00	1.20E+00	5.04E-01	0.00E+00	1.65E-02	6.30E-05	4.99E-10	3.36E-10	1.97E-27	1.28E-10	4.59E-18	7.05E-22	9.22E-23	4.26E-22	3.61E-16	3.80E+00	6.85E-18	1.03E-13	3.29E-11	2.43E-17	1.45E-20	7.48E-15	-8.09E-23	1.16E-24	0.00E+00	5.08E-09	5.41E-03	8.14E-01	0.00E+00	0.00E+00	4.72E-01	4.60E-01	1.23E-09
8.17E-09	300.79	1.22E+19	0.00E+00	1.83E+00	6.76E+05	-5.55E-09	2.20E-06	1.44E+05	8.18E+00	1.80E+05	7.91E+00	2.97E-06	7.05E-01	3.01E-03	7.49E+00	7.91E+00	1.10E+00	1.23E+00	5.18E-01	0.00E+00	1.69E-02	6.47E-05	5.26E-10	3.54E-10	2.13E-27	1.35E-10	4.97E-18	7.62E-22	9.73E-23	4.62E-22	3.91E-16	3.90E+00	7.42E-18	1.11E-13	3.38E-11	2.57E-17	1.57E-20	7.48E-15	-1.13E-22	1.26E-24	0.00E+00	5.36E-09	5.55E-03	8.36E-01	0.00E+00	0.00E+00	4.85E-01	4.73E-01	1.29E-09
8.18E-09	300.812	1.22E+19	0.00E+00	1.88E+00	6.76E+05	-5.55E-09	2.32E-06	1.44E+05	8.40E+00	1.80E+05	8.12E+00	3.05E-06	7.24E-01	3.09E-03	7.69E+00	8.12E+00	1.13E+00	1.26E+00	5.32E-01	0.00E+00	1.74E-02	6.65E-05	5.55E-10	3.73E-10	2.31E-27	1.42E-10	5.39E-18	8.24E-22	1.03E-22	5.00E-22	4.24E-16	4.00E+00	8.03E-18	1.20E-13	3.47E-11	2.72E-17	1.70E-20	7.48E-15	-1.50E-22	1.37E-24	0.00E+00	5.65E-09	5.70E-03	8.59E-01	0.00E+00	0.00E+00	4.98E-01	4.85E-01	1.36E-09
8.19E-09	300.833	1.22E+19	0.00E+00	1.93E+00	6.76E+05	-5.55E-09	2.44E-06	1.44E+05	8.63E+00	1.80E+05	8.34E+00	3.14E-06	7.44E-01	3.17E-03	7.89E+00	8.34E+00	1.16E+00	1.30E+00	5.46E-01	0.00E+00	1.79E-02	6.82E-05	5.85E-10	3.93E-10	2.50E-27	1.50E-10	5.83E-18	8.89E-22	1.08E-22	5.41E-22	4.60E-16	4.11E+00	8.70E-18	1.30E-13	3.56E-11	2.87E-17	1.84E-20	7.48E-15	-1.88E-22	1.49E-24	0.00E+00	5.96E-09	5.85E-03	8.82E-01	0.00E+00	0.00E+00	5.11E-01	4.98E-01	1.44E-09
8.20E-09	300.856	1.22E+19	0.00E+00	1.98E+00	6.76E+05	-5.55E-09	2.57E-06	1.44E+05	8.86E+00	1.80E+05	8.57E+00	3.22E-06	7.64E-01	3.26E-03	8.10E+00	8.56E+00	1.19E+00	1.33E+00	5.61E-01	0.00E+00	1.84E-02	7.01E-05	6.17E-10	4.15E-10	2.71E-27	1.58E-10	6.31E-18	9.59E-22	1.14E-22	5.86E-22	4.98E-16	4.22E+00	9.42E-18	1.41E-13	3.66E-11	3.04E-17	2.00E-20	7.48E-15	-2.23E-22	1.62E-24	0.00E+00	6.28E-09	6.01E-03	9.05E-01	0.00E+00	0.00E+00	5.25E-01	5.12E-01	1.52E-09
8.21E-09	300.879	1.22E+19	0.00E+00	2.03E+00	6.76E+05	-5.55E-09	2.71E-06	1.44E+05	9.09E+00	1.80E+05	8.80E+00	3.31E-06	7.84E-01	3.35E-03	8.32E+00	8.79E+00	1.22E+00	1.37E+00	5.76E-01	0.00E+00	1.89E-02	7.20E-05	6.50E-10	4.37E-10	2.94E-27	1.66E-10	6.83E-18	1.03E-21	1.21E-22	6.35E-22	5.40E-16	4.34E+00	1.02E-17	1.53E-13	3.76E-11	3.21E-17	2.16E-20	7.48E-15	-2.46E-22	1.76E-24	0.00E+00	6.62E-09	6.17E-03	9.30E-01	0.00E+00	0.00E+00	5.39E-01	5.25E-01	1.60E-09
8.22E-09	300.902	1.22E+19	0.00E+00	2.09E+00	6.76E+05	-5.55E-09	2.86E-06	1.44E+05	9.34E+00	1.80E+05	9.03E+00	3.40E-06	8.05E-01	3.43E-03	8.54E+00	9.03E+00	1.25E+00	1.40E+00	5.91E-01	0.00E+00	1.94E-02	7.39E-05	6.86E-10	4.61E-10	3.18E-27	1.76E-10	7.40E-18	1.11E-21	1.27E-22	6.88E-22	5.86E-16	4.45E+00	1.10E-17	1.65E-13	3.86E-11	3.40E-17	2.34E-20	7.48E-15	-2.48E-22	1.91E-24	0.00E+00	6.98E-09	6.34E-03	9.54E-01	0.00E+00	0.00E+00	5.54E-01	5.39E-01	1.69E-09
8.23E-09	300.926	1.22E+19	0.00E+00	2.14E+00	6.76E+05	-5.55E-09	3.01E-06	1.44E+05	9.59E+00	1.80E+05	9.28E+00	3.49E-06	8.27E-01	3.53E-03	8.77E+00	9.27E+00	1.29E+00	1.44E+00	6.07E-01	0.00E+00	1.99E-02	7.59E-05	7.23E-10	4.86E-10	3.45E-27	1.85E-10	8.01E-18	1.20E-21	1.34E-22	7.45E-22	6.35E-16	4.57E+00	1.19E-17	1.79E-13	3.97E-11	3.59E-17	2.53E-20	7.48E-15	-2.13E-22	2.07E-24	0.00E+00	7.36E-09	6.51E-03	9.80E-01	0.00E+00	0.00E+00	5.69E-01	5.54E-01	1.78E-09
8.24E-09	300.951	1.22E+19	0.00E+00	2.20E+00	6.76E+05	-5.55E-09	3.17E-06	1.44E+05	9.85E+00	1.80E+05	9.53E+00	3.59E-06	8.49E-01	3.62E-03	9.00E+00	9.52E+00	1.32E+00	1.48E+00	6.23E-01	0.00E+00	2.04E-02	7.79E-05	7.62E-10	5.12E-10	3.73E-27	1.95E-10	8.67E-18	1.30E-21	1.42E-22	8.07E-22	6.88E-16	4.69E+00	1.29E-17	1.93E-13	4.08E-11	3.80E-17	2.74E-20	7.48E-15	-1.24E-22	2.25E-24	0.00E+00	7.76E-09	6.68E-03	1.01E+00	0.00E+00	0.00E+00	5.84E-01	5.69E-01	1.87E-09
8.25E-09	300.977	1.22E+19	0.00E+00	2.26E+00	6.76E+05	-5.55E-09	3.35E-06	1.44E+05	1.01E+01	1.80E+05	9.78E+00	3.69E-06	8.72E-01	3.72E-03	9.24E+00	9.78E+00	1.36E+00	1.52E+00	6.40E-01	0.00E+00	2.10E-02	8.00E-05	8.04E-10	5.40E-10	4.04E-27	2.06E-10	9.39E-18	1.40E-21	1.49E-22	8.74E-22	7.46E-16	4.82E+00	1.40E-17	2.09E-13	4.19E-11	4.02E-17	2.97E-20	7.48E-15	-7.74E-23	2.44E-24	0.00E+00	8.18E-09	6.86E-03	1.03E+00	0.00E+00	0.00E+00	5.99E-01	5.84E-01	1.98E-09
8.26E-09	301.003	1.22E+19	0.00E+00	2.32E+00	6.76E+05	-5.55E-09	3.53E-06	1.44E+05	1.04E+01	1.80E+05	1.00E+01	3.79E-06	8.95E-01	3.82E-03	9.49E+00	1.00E+01	1.39E+00	1.56E+00	6.57E-01	0.00E+00	2.15E-02	8.21E-05	8.48E-10	5.70E-10	4.38E-27	2.17E-10	1.02E-17	1.51E-21	1.58E-22	9.46E-22	8.08E-16	4.95E+00	1.52E-17	2.26E-13	4.31E-11	4.25E-17	3.22E-20	7.48E-15	-3.05E-22	2.65E-24	0.00E+00	8.63E-09	7.04E-03	1.06E+00	0.00E+00	0.00E+00	6.15E-01	6.00E-01	2.08E-09
8.27E-09	301.03	1.22E+19	0.00E+00	2.38E+00	6.76E+05	-5.55E-09	3.72E-06	1.44E+05	1.07E+01	1.80E+05	1.03E+01	3.89E-06	9.19E-01	3.92E-03	9.74E+00	1.03E+01	1.43E+00	1.60E+00	6.75E-01	0.00E+00	2.21E-02	8.44E-05	8.94E-10	6.00E-10	4.75E-27	2.29E-10	1.10E-17	1.64E-21	1.66E-22	1.02E-21	8.76E-16	5.08E+00	1.64E-17	2.45E-13	4.42E-11	4.48E-17	3.48E-20	7.48E-15	-1.22E-21	2.87E-24	0.00E+00	9.10E-09	7.23E-03	1.09E+00	0.00E+00	0.00E+00	6.32E-01	6.16E-01	2.20E-09
8.28E-09	301.057	1.22E+19	0.00E+00	2.45E+00	6.76E+05	-8.32E-09	3.92E-06	1.44E+05	1.09E+01	1.80E+05	1.06E+01	4.00E-06	9.44E-01	4.02E-03	1.00E+01	1.06E+01	1.47E+00	1.64E+00	6.93E-01	0.00E+00	2.27E-02	8.66E-05	9.43E-10	6.33E-10	5.14E-27	2.41E-10	1.19E-17	1.77E-21	1.76E-22	1.11E-21	9.50E-16	5.22E+00	1.78E-17	2.65E-13	4.55E-11	4.75E-17	3.77E-20	7.48E-15	1.52E-25	3.12E-24	0.00E+00	9.59E-09	7.43E-03	1.12E+00	0.00E+00	0.00E+00	6.49E-01	6.32E-01	2.32E-09
8.29E-09	301.086	1.22E+19	0.00E+00	2.51E+00	6.76E+05	-8.32E-09	4.13E-06	1.44E+05	1.12E+01	1.80E+05	1.09E+01	4.10E-06	9.69E-01	4.13E-03	1.03E+01	1.09E+01	1.51E+00	1.69E+00	7.11E-01	0.00E+00	2.33E-02	8.89E-05	9.94E-10	6.67E-10	5.57E-27	2.54E-10	1.29E-17	1.92E-21	1.85E-22	1.20E-21	1.03E-15	5.36E+00	1.92E-17	2.87E-13	4.67E-11	5.03E-17	4.08E-20	7.48E-15	1.52E-25	3.38E-24	0.00E+00	1.01E-08	7.62E-03	1.15E+00	0.00E+00	0.00E+00	6.66E-01	6.49E-01	2.44E-09
8.30E-09	301.115	1.22E+19	0.00E+00	2.58E+00	6.76E+05	-8.32E-09	4.35E-06	1.44E+05	1.15E+01	1.80E+05	1.12E+01	4.22E-06	9.95E-01	4.24E-03	1.05E+01	1.12E+01	1.55E+00	1.73E+00	7.30E-01	0.00E+00	2.40E-02	9.13E-05	1.05E-09	7.04E-10	6.04E-27	2.68E-10	1.40E-17	2.09E-21	1.95E-22	1.30E-21	1.12E-15	5.50E+00	2.08E-17	3.10E-13	4.80E-11	5.32E-17	4.42E-20	7.48E-15	1.53E-25	3.67E-24	0.00E+00	1.07E-08	7.83E-03	1.18E+00	0.00E+00	0.00E+00	6.84E-01	6.67E-01	2.57E-09
8.31E-09	301.145	1.22E+19	0.00E+00	2.65E+00	6.76E+05	-8.32E-09	4.58E-06	1.44E+05	1.18E+01	1.80E+05	1.15E+01	4.33E-06	1.02E+00	4.35E-03	1.08E+01	1.15E+01	1.59E+00	1.78E+00	7.50E-01	0.00E+00	2.46E-02	9.38E-05	1.11E-09	7.42E-10	6.54E-27	2.83E-10	1.51E-17	2.28E-21	2.06E-22	1.41E-21	1.21E-15	5.65E+00	2.26E-17	3.36E-13	4.93E-11	5.62E-17	4.79E-20	7.48E-15	1.53E-25	3.99E-24	0.00E+00	1.12E-08	8.04E-03	1.21E+00	0.00E+00	0.00E+00	7.02E-01	6.84E-01	2.71E-09
8.32E-09	301.175	1.22E+19	0.00E+00	2.72E+00	6.76E+05	-8.32E-09	4.83E-06	1.44E+05	1.22E+01	1.80E+05	1.18E+01	4.45E-06	1.05E+00	4.47E-03	1.11E+01	1.18E+01	1.63E+00	1.83E+00	7.70E-01	0.00E+00	2.53E-02	9.63E-05	1.17E-09	7.82E-10	7.09E-27	2.98E-10	1.64E-17	2.49E-21	2.18E-22	1.53E-21	1.31E-15	5.80E+00	2.44E-17	3.63E-13	5.07E-11	5.95E-17	5.19E-20	7.48E-15	1.54E-25	4.33E-24	0.00E+00	1.18E-08	8.25E-03	1.24E+00	0.00E+00	0.00E+00	7.21E-01	7.03E-01	2.86E-09
8.33E-09	301.207	1.22E+19	0.00E+00	2.79E+00	6.76E+05	-8.32E-09	5.09E-06	1.44E+05	1.25E+01	1.80E+05	1.21E+01	4.57E-06	1.08E+00	4.59E-03	1.14E+01	1.21E+01	1.68E+00	1.88E+00	7.91E-01	0.00E+00	2.60E-02	9.89E-05	1.23E-09	8.25E-10	7.68E-27	3.14E-10	1.77E-17	2.72E-21	2.30E-22	1.65E-21	1.42E-15	5.96E+00	2.64E-17	3.93E-13	5.21E-11	6.29E-17	5.61E-20	7.48E-15	1.54E-25	4.70E-24	0.00E+00	1.25E-08	8.47E-03	1.28E+00	0.00E+00	0.00E+00	7.41E-01	7.22E-01	3.02E-09
8.34E-09	301.239	1.22E+19	0.00E+00	2.87E+00	6.76E+05	-8.32E-09	5.36E-06	1.44E+05	1.28E+01	1.80E+05	1.24E+01	4.70E-06	1.11E+00	4.71E-03	1.17E+01	1.24E+01	1.72E+00	1.93E+00	8.12E-01	0.00E+00	2.67E-02	1.02E-04	1.30E-09	8.69E-10	8.32E-27	3.31E-10	1.92E-17	2.98E-21	2.42E-22	1.79E-21	1.54E-15	6.11E+00	2.86E-17	4.25E-13	5.35E-11	6.65E-17	6.08E-20	7.48E-15	1.55E-25	5.10E-24	0.00E+00	1.32E-08	8.70E-03	1.31E+00	0.00E+00	0.00E+00	7.60E-01	7.41E-01	3.18E-09
8.35E-09	301.272	1.22E+19	0.00E+00	2.94E+00	6.76E+05	-8.32E-09	5.65E-06	1.44E+05	1.32E+01	1.80E+05	1.28E+01	4.83E-06	1.14E+00	4.84E-03	1.20E+01	1.27E+01	1.77E+00	1.98E+00	8.34E-01	0.00E+00	2.74E-02	1.04E-04	1.37E-09	9.17E-10	9.02E-27	3.49E-10	2.08E-17	3.28E-21	2.56E-22	1.94E-21	1.67E-15	6.28E+00	3.10E-17	4.60E-13	5.50E-11	7.04E-17	6.58E-20	7.48E-15	1.55E-25	5.54E-24	0.00E+00	1.39E-08	8.93E-03	1.35E+00	0.00E+00	0.00E+00	7.81E-01	7.61E-01	3.35E-09
8.36E-09	301.306	1.22E+19	0.00E+00	3.02E+00	6.76E+05	-8.32E-09	5.95E-06	1.44E+05	1.35E+01	1.80E+05	1.31E+01	4.96E-06	1.17E+00	4.96E-03	1.23E+01	1.31E+01	1.82E+00	2.03E+00	8.56E-01	0.00E+00	2.81E-02	1.07E-04	1.44E-09	9.66E-10	9.77E-27	3.68E-10	2.25E-17	3.62E-21	2.70E-22	2.10E-21	1.81E-15	6.45E+00	3.35E-17	4.98E-13	5.65E-11	7.45E-17	7.13E-20	7.48E-15	1.56E-25	6.01E-24	0.00E+00	1.46E-08	9.17E-03	1.38E+00	0.00E+00	0.00E+00	8.02E-01	7.81E-01	3.53E-09
8.37E-09	301.341	1.22E+19	0.00E+00	3.10E+00	6.76E+05	-8.32E-09	6.27E-06	1.44E+05	1.39E+01	1.80E+05	1.35E+01	5.10E-06	1.20E+00	5.10E-03	1.27E+01	1.34E+01	1.86E+00	2.09E+00	8.79E-01	0.00E+00	2.89E-02	1.10E-04	1.52E-09	1.02E-09	1.06E-26	3.88E-10	2.43E-17	4.01E-21	2.85E-22	2.28E-21	1.96E-15	6.62E+00	3.63E-17	5.38E-13	5.81E-11	7.88E-17	7.72E-20	7.48E-15	1.56E-25	6.53E-24	0.00E+00	1.54E-08	9.42E-03	1.42E+00	0.00E+00	0.00E+00	8.23E-01	8.02E-01	3.73E-09
8.38E-09	301.377	1.22E+19	0.00E+00	3.19E+00	6.76E+05	-8.32E-09	6.61E-06	1.44E+05	1.43E+01	1.80E+05	1.38E+01	5.24E-06	1.23E+00	5.23E-03	1.30E+01	1.38E+01	1.91E+00	2.14E+00	9.02E-01	0.00E+00	2.97E-02	1.13E-04	1.60E-09	1.07E-09	1.15E-26	4.09E-10	2.63E-17	4.44E-21	3.01E-22	2.46E-21	2.12E-15	6.80E+00	3.93E-17	5.82E-13	5.97E-11	8.34E-17	8.36E-20	7.48E-15	1.57E-25	7.09E-24	0.00E+00	1.63E-08	9.67E-03	1.46E+00	0.00E+00	0.00E+00	8.45E-01	8.24E-01	3.93E-09
8.39E-09	301.414	1.22E+19	0.00E+00	3.27E+00	6.76E+05	-8.32E-09	6.97E-06	1.44E+05	1.46E+01	1.80E+05	1.42E+01	5.38E-06	1.26E+00	5.37E-03	1.34E+01	1.42E+01	1.97E+00	2.20E+00	9.26E-01	0.00E+00	3.05E-02	1.16E-04	1.69E-09	1.13E-09	1.24E-26	4.31E-10	2.85E-17	4.94E-21	3.17E-22	2.67E-21	2.30E-15	6.98E+00	4.26E-17	6.30E-13	6.13E-11	8.82E-17	9.05E-20	7.48E-15	1.58E-25	7.69E-24	0.00E+00	1.72E-08	9.93E-03	1.50E+00	0.00E+00	0.00E+00	8.68E-01	8.46E-01	4.14E-09
8.40E-09	301.452	1.22E+19	0.00E+00	3.36E+00	6.76E+05	-8.32E-09	7.34E-06	1.44E+05	1.50E+01	1.80E+05	1.46E+01	5.53E-06	1.30E+00	5.51E-03	1.37E+01	1.45E+01	2.02E+00	2.26E+00	9.51E-01	0.00E+00	3.13E-02	1.19E-04	1.78E-09	1.19E-09	1.35E-26	4.55E-10	3.08E-17	5.51E-21	3.35E-22	2.89E-21	2.49E-15	7.17E+00	4.61E-17	6.82E-13	6.30E-11	9.33E-17	9.80E-20	7.48E-15	1.58E-25	8.35E-24	0.00E+00	1.81E-08	1.02E-02	1.54E+00	0.00E+00	0.00E+00	8.91E-01	8.68E-01	4.37E-09
8.41E-09	301.491	1.22E+19	0.00E+00	3.45E+00	6.76E+05	-8.32E-09	7.73E-06	1.44E+05	1.54E+01	1.80E+05	1.50E+01	5.68E-06	1.33E+00	5.66E-03	1.41E+01	1.49E+01	2.07E+00	2.32E+00	9.77E-01	0.00E+00	3.22E-02	1.22E-04	1.88E-09	1.26E-09	1.46E-26	4.79E-10	3.34E-17	6.17E-21	3.54E-22	3.13E-21	2.70E-15	7.36E+00	4.99E-17	7.37E-13	6.48E-11	9.88E-17	1.06E-19	7.48E-15	1.59E-25	9.07E-24	0.00E+00	1.91E-08	1.05E-02	1.58E+00	0.00E+00	0.00E+00	9.15E-01	8.91E-01	4.60E-09
8.42E-09	301.531	1.22E+19	0.00E+00	3.54E+00	6.76E+05	-8.32E-09	8.15E-06	1.44E+05	1.58E+01	1.80E+05	1.54E+01	5.84E-06	1.37E+00	5.81E-03	1.44E+01	1.53E+01	2.13E+00	2.38E+00	1.00E+00	0.00E+00	3.30E-02	1.25E-04	1.98E-09	1.33E-09	1.58E-26	5.05E-10	3.61E-17	6.92E-21	3.73E-22	3.39E-21	2.92E-15	7.55E+00	5.40E-17	7.97E-13	6.66E-11	1.05E-16	1.15E-19	7.48E-15	1.61E-25	9.85E-24	0.00E+00	2.01E-08	1.07E-02	1.62E+00	0.00E+00	0.00E+00	9.39E-01	9.15E-01	4.85E-09
8.43E-09	301.571	1.22E+19	0.00E+00	3.63E+00	6.76E+05	-5.55E-09	8.58E-06	1.44E+05	1.63E+01	1.80E+05	1.58E+01	6.00E-06	1.40E+00	5.96E-03	1.48E+01	1.57E+01	2.18E+00	2.44E+00	1.03E+00	0.00E+00	3.39E-02	1.29E-04	2.09E-09	1.40E-09	1.72E-26	5.33E-10	3.91E-17	7.78E-21	3.94E-22	3.67E-21	3.16E-15	7.76E+00	5.85E-17	8.63E-13	6.84E-11	1.11E-16	1.24E-19	7.48E-15	1.60E-25	1.07E-23	0.00E+00	2.12E-08	1.10E-02	1.66E+00	0.00E+00	0.00E+00	9.65E-01	9.40E-01	5.12E-09
8.44E-09	301.613	1.22E+19	0.00E+00	3.73E+00	6.76E+05	-5.55E-09	9.04E-06	1.44E+05	1.67E+01	1.80E+05	1.62E+01	6.16E-06	1.44E+00	6.12E-03	1.52E+01	1.62E+01	2.24E+00	2.51E+00	1.06E+00	0.00E+00	3.48E-02	1.32E-04	2.20E-09	1.47E-09	1.86E-26	5.61E-10	4.23E-17	8.77E-21	4.16E-22	3.98E-21	3.43E-15	7.96E+00	6.33E-17	9.33E-13	7.04E-11	1.17E-16	1.35E-19	7.48E-15	1.61E-25	1.16E-23	0.00E+00	2.23E-08	1.13E-02	1.71E+00	0.00E+00	0.00E+00	9.90E-01	9.65E-01	5.39E-09
8.45E-09	301.657	1.22E+19	0.00E+00	3.83E+00	6.76E+05	-5.55E-09	9.53E-06	1.44E+05	1.71E+01	1.80E+05	1.67E+01	6.33E-06	1.48E+00	6.29E-03	1.56E+01	1.66E+01	2.30E+00	2.58E+00	1.09E+00	0.00E+00	3.58E-02	1.36E-04	2.32E-09	1.55E-09	2.02E-26	5.92E-10	4.58E-17	9.91E-21	4.39E-22	4.31E-21	3.71E-15	8.18E+00	6.85E-17	1.01E-12	7.23E-11	1.24E-16	1.46E-19	7.48E-15	1.62E-25	1.26E-23	0.00E+00	2.35E-08	1.16E-02	1.75E+00	0.00E+00	0.00E+00	1.02E+00	9.91E-01	5.69E-09
8.46E-09	301.701	1.22E+19	0.00E+00	3.93E+00	6.76E+05	-5.55E-09	1.00E-05	1.44E+05	1.76E+01	1.80E+05	1.71E+01	6.51E-06	1.52E+00	6.45E-03	1.60E+01	1.70E+01	2.36E+00	2.65E+00	1.11E+00	0.00E+00	3.67E-02	1.39E-04	2.45E-09	1.64E-09	2.18E-26	6.24E-10	4.96E-17	1.12E-20	4.64E-22	4.67E-21	4.02E-15	8.39E+00	7.42E-17	1.09E-12	7.43E-11	1.31E-16	1.58E-19	7.48E-15	1.63E-25	1.37E-23	0.00E+00	2.48E-08	1.19E-02	1.80E+00	0.00E+00	0.00E+00	1.04E+00	1.02E+00	5.99E-09
8.47E-09	301.746	1.22E+19	0.00E+00	4.04E+00	6.76E+05	-5.55E-09	1.06E-05	1.44E+05	1.81E+01	1.80E+05	1.76E+01	6.69E-06	1.56E+00	6.62E-03	1.65E+01	1.75E+01	2.43E+00	2.72E+00	1.14E+00	0.00E+00	3.77E-02	1.43E-04	2.58E-09	1.73E-09	2.37E-26	6.58E-10	5.37E-17	1.27E-20	4.89E-22	5.06E-21	4.35E-15	8.62E+00	8.03E-17	1.18E-12	7.64E-11	1.39E-16	1.71E-19	7.48E-15	1.63E-25	1.49E-23	0.00E+00	2.62E-08	1.23E-02	1.85E+00	0.00E+00	0.00E+00	1.07E+00	1.04E+00	6.32E-09
8.48E-09	301.793	1.22E+19	0.00E+00	4.15E+00	6.76E+05	-5.55E-09	1.11E-05	1.44E+05	1.86E+01	1.80E+05	1.80E+01	6.87E-06	1.60E+00	6.80E-03	1.69E+01	1.79E+01	2.49E+00	2.79E+00	1.17E+00	0.00E+00	3.88E-02	1.47E-04	2.72E-09	1.82E-09	2.57E-26	6.93E-10	5.81E-17	1.45E-20	5.17E-22	5.48E-21	4.72E-15	8.85E+00	8.69E-17	1.28E-12	7.85E-11	1.47E-16	1.85E-19	7.48E-15	1.64E-25	1.61E-23	0.00E+00	2.76E-08	1.26E-02	1.90E+00	0.00E+00	0.00E+00	1.10E+00	1.07E+00	6.66E-09
8.49E-09	301.841	1.22E+19	0.00E+00	4.26E+00	6.76E+05	-5.55E-09	1.17E-05	1.44E+05	1.91E+01	1.80E+05	1.85E+01	7.06E-06	1.64E+00	6.98E-03	1.73E+01	1.84E+01	2.56E+00	2.86E+00	1.21E+00	0.00E+00	3.98E-02	1.51E-04	2.87E-09	1.92E-09	2.78E-26	7.31E-10	6.29E-17	1.65E-20	5.45E-22	5.93E-21	5.11E-15	9.09E+00	9.41E-17	1.38E-12	8.07E-11	1.56E-16	2.01E-19	7.48E-15	1.65E-25	1.75E-23	0.00E+00	2.91E-08	1.29E-02	1.95E+00	0.00E+00	0.00E+00	1.13E+00	1.10E+00	7.02E-09
8.50E-09	301.89	1.22E+19	0.00E+00	4.37E+00	6.76E+05	-5.55E-09	1.24E-05	1.44E+05	1.96E+01	1.80E+05	1.90E+01	7.26E-06	1.69E+00	7.16E-03	1.78E+01	1.89E+01	2.63E+00	2.94E+00	1.24E+00	0.00E+00	4.09E-02	1.55E-04	3.03E-09	2.02E-09	3.01E-26	7.70E-10	6.81E-17	1.88E-20	5.76E-22	6.42E-21	5.53E-15	9.33E+00	1.02E-16	1.49E-12	8.30E-11	1.65E-16	2.17E-19	7.48E-15	1.66E-25	1.90E-23	0.00E+00	3.07E-08	1.33E-02	2.00E+00	0.00E+00	0.00E+00	1.16E+00	1.13E+00	7.40E-09
8.51E-09	301.941	1.22E+19	0.00E+00	4.49E+00	6.76E+05	-5.55E-09	1.30E-05	1.44E+05	2.01E+01	1.80E+05	1.95E+01	7.46E-06	1.73E+00	7.35E-03	1.83E+01	1.94E+01	2.70E+00	3.02E+00	1.27E+00	0.00E+00	4.20E-02	1.59E-04	3.19E-09	2.13E-09	3.27E-26	8.12E-10	7.37E-17	2.15E-20	6.08E-22	6.96E-21	5.99E-15	9.58E+00	1.10E-16	1.61E-12	8.53E-11	1.75E-16	2.35E-19	7.48E-15	1.67E-25	2.07E-23	0.00E+00	3.23E-08	1.36E-02	2.05E+00	0.00E+00	0.00E+00	1.19E+00	1.16E+00	7.80E-09
8.52E-09	301.992	1.22E+19	0.00E+00	4.61E+00	6.76E+05	-5.55E-09	1.37E-05	1.44E+05	2.06E+01	1.80E+05	2.01E+01	7.67E-06	1.78E+00	7.55E-03	1.88E+01	1.99E+01	2.77E+00	3.10E+00	1.31E+00	0.00E+00	4.32E-02	1.63E-04	3.37E-09	2.25E-09	3.54E-26	8.56E-10	7.97E-17	2.47E-20	6.42E-22	7.54E-21	6.49E-15	9.83E+00	1.19E-16	1.75E-12	8.77E-11	1.85E-16	2.55E-19	7.48E-15	1.68E-25	2.25E-23	0.00E+00	3.41E-08	1.40E-02	2.11E+00	0.00E+00	0.00E+00	1.22E+00	1.19E+00	8.23E-09
8.53E-09	302.046	1.21E+19	0.00E+00	4.73E+00	6.76E+05	-5.55E-09	1.44E-05	1.44E+05	2.12E+01	1.80E+05	2.06E+01	7.88E-06	1.83E+00	7.75E-03	1.93E+01	2.05E+01	2.84E+00	3.18E+00	1.34E+00	0.00E+00	4.43E-02	1.68E-04	3.55E-09	2.37E-09	3.84E-26	9.02E-10	8.63E-17	2.83E-20	6.78E-22	8.16E-21	7.02E-15	1.01E+01	1.29E-16	1.89E-12	9.02E-11	1.96E-16	2.76E-19	7.48E-15	1.69E-25	2.44E-23	0.00E+00	3.59E-08	1.44E-02	2.16E+00	0.00E+00	0.00E+00	1.26E+00	1.22E+00	8.67E-09
8.54E-09	302.1	1.21E+19	0.00E+00	4.86E+00	6.76E+05	-1.39E-09	1.52E-05	1.44E+05	2.17E+01	1.80E+05	2.12E+01	8.10E-06	1.87E+00	7.95E-03	1.98E+01	2.10E+01	2.92E+00	3.27E+00	1.38E+00	0.00E+00	4.55E-02	1.72E-04	3.74E-09	2.50E-09	4.16E-26	9.51E-10	9.34E-17	3.25E-20	7.16E-22	8.84E-21	7.61E-15	1.04E+01	1.40E-16	2.04E-12	9.27E-11	2.08E-16	2.99E-19	7.48E-15	1.70E-25	2.65E-23	0.00E+00	3.79E-08	1.48E-02	2.22E+00	0.00E+00	0.00E+00	1.29E+00	1.26E+00	9.14E-09
8.55E-09	302.156	1.21E+19	0.00E+00	4.99E+00	6.76E+05	-1.39E-09	1.60E-05	1.44E+05	2.23E+01	1.80E+05	2.17E+01	8.32E-06	1.92E+00	8.16E-03	2.03E+01	2.16E+01	3.00E+00	3.35E+00	1.41E+00	0.00E+00	4.68E-02	1.77E-04	3.95E-09	2.63E-09	4.51E-26	1.00E-09	1.01E-16	3.73E-20	7.56E-22	9.58E-21	8.24E-15	1.06E+01	1.51E-16	2.21E-12	9.53E-11	2.20E-16	3.23E-19	7.48E-15	1.71E-25	2.88E-23	0.00E+00	3.99E-08	1.51E-02	2.28E+00	0.00E+00	0.00E+00	1.32E+00	1.29E+00	9.63E-09
8.56E-09	302.214	1.21E+19	0.00E+00	5.12E+00	6.76E+05	-1.39E-09	1.69E-05	1.44E+05	2.29E+01	1.80E+05	2.23E+01	8.56E-06	1.98E+00	8.38E-03	2.08E+01	2.22E+01	3.08E+00	3.44E+00	1.45E+00	0.00E+00	4.80E-02	1.82E-04	4.16E-09	2.78E-09	4.89E-26	1.06E-09	1.09E-16	4.29E-20	7.98E-22	1.04E-20	8.92E-15	1.09E+01	1.64E-16	2.39E-12	9.80E-11	2.33E-16	3.50E-19	7.48E-15	1.72E-25	3.13E-23	0.00E+00	4.21E-08	1.56E-02	2.34E+00	0.00E+00	0.00E+00	1.36E+00	1.32E+00	1.02E-08
8.57E-09	302.273	1.21E+19	0.00E+00	5.26E+00	6.76E+05	-1.39E-09	1.78E-05	1.44E+05	2.35E+01	1.80E+05	2.29E+01	8.79E-06	2.03E+00	8.60E-03	2.14E+01	2.28E+01	3.16E+00	3.54E+00	1.49E+00	0.00E+00	4.93E-02	1.86E-04	4.39E-09	2.93E-09	5.30E-26	1.11E-09	1.18E-16	4.94E-20	8.43E-22	1.12E-20	9.66E-15	1.12E+01	1.77E-16	2.58E-12	1.01E-10	2.47E-16	3.79E-19	7.48E-15	1.73E-25	3.40E-23	0.00E+00	4.43E-08	1.60E-02	2.41E+00	0.00E+00	0.00E+00	1.40E+00	1.36E+00	1.07E-08
8.58E-09	302.334	1.21E+19	0.00E+00	5.40E+00	6.76E+05	-1.39E-09	1.87E-05	1.44E+05	2.42E+01	1.80E+05	2.35E+01	9.04E-06	2.08E+00	8.83E-03	2.19E+01	2.34E+01	3.24E+00	3.63E+00	1.53E+00	0.00E+00	5.07E-02	1.91E-04	4.63E-09	3.08E-09	5.75E-26	1.17E-09	1.28E-16	5.69E-20	8.90E-22	1.22E-20	1.05E-14	1.15E+01	1.92E-16	2.79E-12	1.04E-10	2.62E-16	4.10E-19	7.48E-15	1.74E-25	3.69E-23	0.00E+00	4.67E-08	1.64E-02	2.47E+00	0.00E+00	0.00E+00	1.43E+00	1.40E+00	1.13E-08
8.59E-09	302.396	1.21E+19	0.00E+00	5.54E+00	6.76E+05	-1.39E-09	1.97E-05	1.44E+05	2.48E+01	1.80E+05	2.42E+01	9.29E-06	2.14E+00	9.06E-03	2.25E+01	2.40E+01	3.33E+00	3.73E+00	1.57E+00	0.00E+00	5.21E-02	1.97E-04	4.88E-09	3.25E-09	6.23E-26	1.24E-09	1.39E-16	6.56E-20	9.40E-22	1.32E-20	1.13E-14	1.18E+01	2.08E-16	3.01E-12	1.07E-10	2.77E-16	4.44E-19	7.48E-15	1.75E-25	4.01E-23	0.00E+00	4.93E-08	1.68E-02	2.54E+00	0.00E+00	0.00E+00	1.47E+00	1.43E+00	1.19E-08
8.60E-09	302.46	1.21E+19	0.00E+00	5.69E+00	6.76E+05	-1.39E-09	2.07E-05	1.44E+05	2.55E+01	1.80E+05	2.48E+01	9.55E-06	2.20E+00	9.30E-03	2.31E+01	2.46E+01	3.42E+00	3.83E+00	1.61E+00	0.00E+00	5.35E-02	2.02E-04	5.15E-09	3.43E-09	6.76E-26	1.30E-09	1.50E-16	7.56E-20	9.93E-22	1.43E-20	1.23E-14	1.21E+01	2.25E-16	3.26E-12	1.10E-10	2.94E-16	4.81E-19	7.48E-15	1.77E-25	4.36E-23	0.00E+00	5.19E-08	1.73E-02	2.60E+00	0.00E+00	0.00E+00	1.51E+00	1.47E+00	1.25E-08
8.61E-09	302.525	1.21E+19	0.00E+00	5.84E+00	6.76E+05	-1.39E-09	2.18E-05	1.44E+05	2.61E+01	1.80E+05	2.55E+01	9.82E-06	2.25E+00	9.54E-03	2.37E+01	2.53E+01	3.51E+00	3.93E+00	1.65E+00	0.00E+00	5.49E-02	2.07E-04	5.43E-09	3.61E-09	7.33E-26	1.37E-09	1.62E-16	8.72E-20	1.05E-21	1.55E-20	1.33E-14	1.25E+01	2.43E-16	3.52E-12	1.13E-10	3.12E-16	5.21E-19	7.48E-15	1.78E-25	4.74E-23	0.00E+00	5.47E-08	1.77E-02	2.67E+00	0.00E+00	0.00E+00	1.55E+00	1.51E+00	1.32E-08
8.62E-09	302.593	1.21E+19	0.00E+00	6.00E+00	6.76E+05	-1.39E-09	2.30E-05	1.44E+05	2.68E+01	1.80E+05	2.62E+01	1.01E-05	2.31E+00	9.79E-03	2.43E+01	2.60E+01	3.60E+00	4.03E+00	1.70E+00	0.00E+00	5.64E-02	2.13E-04	5.72E-09	3.81E-09	7.95E-26	1.45E-09	1.76E-16	1.01E-19	1.11E-21	1.68E-20	1.44E-14	1.28E+01	2.63E-16	3.81E-12	1.16E-10	3.30E-16	5.64E-19	7.48E-15	1.79E-25	5.15E-23	0.00E+00	5.77E-08	1.82E-02	2.74E+00	0.00E+00	0.00E+00	1.59E+00	1.55E+00	1.39E-08
8.63E-09	302.662	1.21E+19	0.00E+00	6.16E+00	6.76E+05	-1.39E-09	2.42E-05	1.44E+05	2.76E+01	1.80E+05	2.69E+01	1.04E-05	2.38E+00	1.01E-02	2.50E+01	2.66E+01	3.70E+00	4.14E+00	1.74E+00	0.00E+00	5.80E-02	2.18E-04	6.03E-09	4.01E-09	8.62E-26	1.53E-09	1.90E-16	1.16E-19	1.17E-21	1.82E-20	1.56E-14	1.31E+01	2.85E-16	4.12E-12	1.19E-10	3.50E-16	6.11E-19	7.48E-15	1.80E-25	5.59E-23	0.00E+00	6.08E-08	1.87E-02	2.82E+00	0.00E+00	0.00E+00	1.63E+00	1.59E+00	1.47E-08
8.64E-09	302.733	1.21E+19	0.00E+00	6.32E+00	6.76E+05	-1.39E-09	2.55E-05	1.44E+05	2.83E+01	1.80E+05	2.76E+01	1.07E-05	2.44E+00	1.03E-02	2.56E+01	2.74E+01	3.80E+00	4.25E+00	1.79E+00	0.00E+00	5.95E-02	2.24E-04	6.36E-09	4.23E-09	9.34E-26	1.61E-09	2.06E-16	1.34E-19	1.24E-21	1.97E-20	1.68E-14	1.35E+01	3.08E-16	4.45E-12	1.23E-10	3.71E-16	6.61E-19	7.48E-15	1.82E-25	6.08E-23	0.00E+00	6.41E-08	1.92E-02	2.89E+00	0.00E+00	0.00E+00	1.68E+00	1.63E+00	1.55E-08
8.65E-09	302.805	1.21E+19	0.00E+00	6.49E+00	6.76E+05	-1.39E-09	2.68E-05	1.44E+05	2.90E+01	1.80E+05	2.84E+01	1.10E-05	2.50E+00	1.06E-02	2.63E+01	2.81E+01	3.90E+00	4.36E+00	1.84E+00	0.00E+00	6.12E-02	2.30E-04	6.71E-09	4.46E-09	1.01E-25	1.70E-09	2.23E-16	1.55E-19	1.31E-21	2.13E-20	1.82E-14	1.38E+01	3.34E-16	4.81E-12	1.26E-10	3.94E-16	7.16E-19	7.48E-15	1.83E-25	6.61E-23	0.00E+00	6.75E-08	1.97E-02	2.97E+00	0.00E+00	0.00E+00	1.72E+00	1.68E+00	1.63E-08
8.66E-09	302.88	1.21E+19	0.00E+00	6.66E+00	6.76E+05	-1.39E-09	2.83E-05	1.44E+05	2.98E+01	1.80E+05	2.91E+01	1.13E-05	2.57E+00	1.09E-02	2.70E+01	2.88E+01	4.00E+00	4.48E+00	1.89E+00	0.00E+00	6.28E-02	2.36E-04	7.07E-09	4.70E-09	1.10E-25	1.79E-09	2.41E-16	1.79E-19	1.38E-21	2.31E-20	1.97E-14	1.42E+01	3.61E-16	5.20E-12	1.30E-10	4.18E-16	7.75E-19	7.48E-15	1.85E-25	7.18E-23	0.00E+00	7.12E-08	2.02E-02	3.05E+00	0.00E+00	0.00E+00	1.77E+00	1.72E+00	1.72E-08
8.67E-09	302.957	1.21E+19	0.00E+00	6.84E+00	6.76E+05	-1.39E-09	2.98E-05	1.44E+05	3.06E+01	1.80E+05	2.99E+01	1.16E-05	2.64E+00	1.12E-02	2.77E+01	2.96E+01	4.11E+00	4.60E+00	1.94E+00	0.00E+00	6.45E-02	2.43E-04	7.46E-09	4.95E-09	1.19E-25	1.88E-09	2.61E-16	2.07E-19	1.46E-21	2.50E-20	2.14E-14	1.46E+01	3.91E-16	5.61E-12	1.33E-10	4.43E-16	8.39E-19	7.48E-15	1.86E-25	7.81E-23	0.00E+00	7.50E-08	2.08E-02	3.13E+00	0.00E+00	0.00E+00	1.81E+00	1.77E+00	1.81E-08
8.68E-09	303.035	1.21E+19	0.00E+00	7.02E+00	6.76E+05	-1.39E-09	3.13E-05	1.44E+05	3.14E+01	1.80E+05	3.07E+01	1.19E-05	2.71E+00	1.14E-02	2.84E+01	3.04E+01	4.22E+00	4.72E+00	1.99E+00	0.00E+00	6.63E-02	2.49E-04	7.87E-09	5.22E-09	1.29E-25	1.99E-09	2.82E-16	2.39E-19	1.54E-21	2.71E-20	2.31E-14	1.50E+01	4.23E-16	6.07E-12	1.37E-10	4.70E-16	9.09E-19	7.48E-15	1.88E-25	8.49E-23	0.00E+00	7.91E-08	2.13E-02	3.21E+00	0.00E+00	0.00E+00	1.86E+00	1.82E+00	1.91E-08
8.69E-09	303.116	1.21E+19	0.00E+00	7.21E+00	6.76E+05	-1.39E-09	3.30E-05	1.44E+05	3.23E+01	1.80E+05	3.15E+01	1.23E-05	2.78E+00	1.17E-02	2.92E+01	3.12E+01	4.33E+00	4.85E+00	2.04E+00	0.00E+00	6.81E-02	2.56E-04	8.29E-09	5.50E-09	1.40E-25	2.09E-09	3.05E-16	2.76E-19	1.63E-21	2.93E-20	2.50E-14	1.54E+01	4.58E-16	6.56E-12	1.41E-10	4.99E-16	9.84E-19	7.48E-15	1.89E-25	9.23E-23	0.00E+00	8.33E-08	2.19E-02	3.30E+00	0.00E+00	0.00E+00	1.91E+00	1.86E+00	2.01E-08
8.70E-09	303.199	1.21E+19	0.00E+00	7.40E+00	6.76E+05	3.47E-09	3.47E-05	1.44E+05	3.31E+01	1.80E+05	3.24E+01	1.26E-05	2.86E+00	1.21E-02	2.99E+01	3.20E+01	4.45E+00	4.98E+00	2.10E+00	0.00E+00	7.00E-02	2.63E-04	8.74E-09	5.80E-09	1.52E-25	2.21E-09	3.30E-16	3.19E-19	1.72E-21	3.18E-20	2.71E-14	1.58E+01	4.96E-16	7.08E-12	1.45E-10	5.30E-16	1.07E-18	7.48E-15	1.91E-25	1.00E-22	0.00E+00	8.78E-08	2.25E-02	3.39E+00	7.64E-18	8.94E-20	1.96E+00	1.91E+00	2.12E-08
8.71E-09	303.284	1.21E+19	0.00E+00	7.60E+00	6.76E+05	3.47E-09	3.65E-05	1.44E+05	3.40E+01	1.80E+05	3.33E+01	1.30E-05	2.93E+00	1.24E-02	3.07E+01	3.29E+01	4.57E+00	5.11E+00	2.15E+00	0.00E+00	7.19E-02	2.70E-04	9.22E-09	6.11E-09	1.65E-25	2.32E-09	3.57E-16	3.69E-19	1.82E-21	3.44E-20	2.93E-14	1.62E+01	5.36E-16	7.65E-12	1.49E-10	5.63E-16	1.15E-18	7.48E-15	1.93E-25	1.09E-22	0.00E+00	9.26E-08	2.31E-02	3.48E+00	1.53E-17	3.58E-19	2.02E+00	1.96E+00	2.24E-08
8.72E-09	303.371	1.21E+19	0.00E+00	7.80E+00	6.76E+05	3.47E-09	3.84E-05	1.44E+05	3.49E+01	1.80E+05	3.42E+01	1.33E-05	3.01E+00	1.27E-02	3.15E+01	3.38E+01	4.69E+00	5.24E+00	2.21E+00	0.00E+00	7.38E-02	2.77E-04	9.72E-09	6.44E-09	1.79E-25	2.45E-09	3.86E-16	4.26E-19	1.92E-21	3.73E-20	3.17E-14	1.66E+01	5.80E-16	8.27E-12	1.54E-10	5.97E-16	1.25E-18	7.48E-15	1.95E-25	1.19E-22	0.00E+00	9.76E-08	2.37E-02	3.57E+00	2.30E-17	8.06E-19	2.07E+00	2.02E+00	2.36E-08
8.73E-09	303.461	1.21E+19	0.00E+00	8.01E+00	6.76E+05	3.47E-09	4.05E-05	1.44E+05	3.58E+01	1.80E+05	3.51E+01	1.37E-05	3.09E+00	1.30E-02	3.23E+01	3.46E+01	4.81E+00	5.38E+00	2.27E+00	0.00E+00	7.58E-02	2.84E-04	1.03E-08	6.78E-09	1.94E-25	2.58E-09	4.18E-16	4.92E-19	2.03E-21	4.04E-20	3.43E-14	1.71E+01	6.28E-16	8.93E-12	1.58E-10	6.34E-16	1.35E-18	7.48E-15	1.97E-25	1.29E-22	0.00E+00	1.03E-07	2.43E-02	3.66E+00	3.07E-17	1.43E-18	2.12E+00	2.07E+00	2.48E-08
8.74E-09	303.553	1.21E+19	0.00E+00	8.22E+00	6.76E+05	3.47E-09	4.26E-05	1.44E+05	3.68E+01	1.80E+05	3.60E+01	1.41E-05	3.17E+00	1.34E-02	3.32E+01	3.56E+01	4.94E+00	5.53E+00	2.33E+00	0.00E+00	7.79E-02	2.92E-04	1.08E-08	7.15E-09	2.10E-25	2.72E-09	4.52E-16	5.68E-19	2.15E-21	4.38E-20	3.72E-14	1.75E+01	6.80E-16	9.65E-12	1.63E-10	6.74E-16	1.46E-18	7.48E-15	1.99E-25	1.41E-22	0.00E+00	1.08E-07	2.50E-02	3.76E+00	3.84E-17	2.24E-18	2.18E+00	2.12E+00	2.62E-08
8.75E-09	303.647	1.21E+19	0.00E+00	8.44E+00	6.76E+05	3.47E-09	4.48E-05	1.44E+05	3.78E+01	1.80E+05	3.70E+01	1.45E-05	3.26E+00	1.37E-02	3.40E+01	3.65E+01	5.07E+00	5.67E+00	2.39E+00	0.00E+00	8.00E-02	3.00E-04	1.14E-08	7.53E-09	2.28E-25	2.87E-09	4.89E-16	6.56E-19	2.27E-21	4.74E-20	4.02E-14	1.80E+01	7.35E-16	1.04E-11	1.67E-10	7.15E-16	1.59E-18	7.48E-15	2.01E-25	1.53E-22	0.00E+00	1.14E-07	2.56E-02	3.86E+00	4.62E-17	3.23E-18	2.24E+00	2.18E+00	2.76E-08
8.76E-09	303.744	1.21E+19	0.00E+00	8.66E+00	6.76E+05	4.16E-09	4.72E-05	1.44E+05	3.88E+01	1.80E+05	3.80E+01	1.49E-05	3.34E+00	1.41E-02	3.49E+01	3.75E+01	5.21E+00	5.82E+00	2.45E+00	0.00E+00	8.22E-02	3.08E-04	1.20E-08	7.94E-09	2.48E-25	3.02E-09	5.29E-16	7.58E-19	2.40E-21	5.14E-20	4.35E-14	1.85E+01	7.96E-16	1.13E-11	1.72E-10	7.60E-16	1.72E-18	7.48E-15	2.03E-25	1.66E-22	0.00E+00	1.20E-07	2.63E-02	3.96E+00	5.58E-17	4.43E-18	2.30E+00	2.24E+00	2.91E-08
8.77E-09	303.843	1.21E+19	0.00E+00	8.89E+00	6.76E+05	4.16E-09	4.96E-05	1.44E+05	3.98E+01	1.80E+05	3.90E+01	1.53E-05	3.43E+00	1.44E-02	3.58E+01	3.85E+01	5.34E+00	5.98E+00	2.52E+00	0.00E+00	8.45E-02	3.16E-04	1.27E-08	8.37E-09	2.69E-25	3.18E-09	5.73E-16	8.74E-19	2.54E-21	5.57E-20	4.71E-14	1.90E+01	8.61E-16	1.22E-11	1.77E-10	8.08E-16	1.86E-18	7.48E-15	2.05E-25	1.81E-22	0.00E+00	1.27E-07	2.70E-02	4.07E+00	6.55E-17	5.85E-18	2.36E+00	2.30E+00	3.06E-08
8.78E-09	303.945	1.21E+19	0.00E+00	9.13E+00	6.76E+05	4.16E-09	5.22E-05	1.44E+05	4.09E+01	1.80E+05	4.01E+01	1.58E-05	3.52E+00	1.48E-02	3.68E+01	3.95E+01	5.49E+00	6.14E+00	2.58E+00	0.00E+00	8.68E-02	3.24E-04	1.34E-08	8.82E-09	2.92E-25	3.35E-09	6.19E-16	1.01E-18	2.68E-21	6.03E-20	5.10E-14	1.95E+01	9.32E-16	1.31E-11	1.82E-10	8.58E-16	2.01E-18	7.48E-15	2.07E-25	1.97E-22	0.00E+00	1.34E-07	2.77E-02	4.18E+00	7.52E-17	7.49E-18	2.42E+00	2.36E+00	3.23E-08
9.76E-09	304.335	1.21E+19	0.00E+00	9.04E+00	6.76E+05	4.16E-09	1.68E-03	1.44E+05	5.44E+01	1.80E+05	1.76E+01	1.18E-04	1.25E+01	5.63E-02	9.77E+01	3.70E+01	1.51E+01	6.15E+00	5.32E+00	0.00E+00	3.10E-01	1.33E-03	1.14E-07	1.36E-07	2.96E-23	1.03E-07	5.73E-14	1.07E-14	4.29E-20	3.94E-18	2.38E-11	1.95E+01	1.98E-14	8.43E-10	6.12E-10	7.14E-14	1.68E-16	7.49E-15	-5.45E-18	2.15E-19	0.00E+00	4.53E-10	4.59E-08	6.61E+00	7.09E-18	4.30E-17	2.35E+00	7.70E-02	2.76E-07
2.94E-08	304.686	1.20E+19	0.00E+00	8.05E+00	6.76E+05	7.63E-09	7.55E-01	1.44E+05	1.01E+02	1.79E+05	3.40E-01	1.01E-02	4.19E+01	1.99E-01	1.89E+02	1.04E+00	2.31E+01	6.43E+00	1.46E+01	0.00E+00	4.11E+00	2.63E-02	4.08E-06	7.65E-05	7.82E-20	1.14E-04	1.34E-10	3.12E-06	5.87E-18	6.35E-14	1.09E-08	1.95E+01	3.73E-13	2.83E-06	1.84E-09	-8.50E-09	2.08E-12	8.48E-10	-8.48E-10	2.23E-16	0.00E+00	-2.07E-10	-3.57E-09	6.68E+00	-1.11E-38	6.43E-23	1.37E+00	-2.21E-21	9.27E-07
4.92E-08	304.784	1.20E+19	0.00E+00	7.51E+00	6.76E+05	7.63E-09	1.70E+00	1.44E+05	1.04E+02	1.79E+05	1.78E-01	2.27E-02	4.53E+01	2.02E-01	1.99E+02	5.37E-01	2.21E+01	6.68E+00	1.61E+01	0.00E+00	7.02E+00	4.89E-02	1.46E-05	3.72E-04	5.07E-19	4.98E-04	9.14E-10	3.27E-05	1.37E-17	6.26E-13	1.09E-08	1.96E+01	9.11E-13	5.83E-06	1.95E-09	-6.03E-09	2.02E-11	8.47E-10	-8.47E-10	2.23E-16	0.00E+00	-2.07E-10	-3.57E-09	6.67E+00	-1.80E-35	8.00E-28	8.39E-01	-1.75E-14	9.23E-07
6.91E-08	304.893	1.20E+19	0.00E+00	7.18E+00	6.76E+05	7.63E-09	2.67E+00	1.44E+05	1.04E+02	1.79E+05	1.39E-01	3.62E-02	4.76E+01	2.03E-01	2.05E+02	4.14E-01	2.12E+01	6.91E+00	1.71E+01	0.00E+00	9.22E+00	6.90E-02	3.31E-05	9.66E-04	1.66E-18	1.21E-03	3.11E-09	1.10E-04	2.21E-17	2.43E-12	1.09E-08	1.96E+01	1.92E-12	8.50E-06	2.07E-09	-3.68E-09	7.83E-11	8.47E-10	-8.47E-10	2.23E-16	0.00E+00	-2.07E-10	-3.57E-09	6.66E+00	-2.66E-31	1.69E-31	5.25E-01	-1.96E-09	9.19E-07
8.90E-08	304.992	1.20E+19	0.00E+00	6.98E+00	6.76E+05	-1.21E-07	3.63E+00	1.44E+05	1.04E+02	1.79E+05	1.18E-01	5.04E-02	4.95E+01	2.02E-01	2.10E+02	3.48E-01	2.02E+01	7.11E+00	1.80E+01	0.00E+00	1.09E+01	8.69E-02	6.04E-05	1.91E-03	3.97E-18	2.29E-03	7.68E-09	2.50E-04	3.11E-17	6.40E-12	1.32E-08	1.96E+01	3.61E-12	1.09E-05	2.25E-09	1.07E-13	2.06E-10	8.47E-10	1.49E-19	2.80E-16	0.00E+00	-1.32E-24	2.80E-21	6.65E+00	-7.17E-48	1.35E-35	3.34E-01	2.57E-145	9.14E-07
1.09E-07	305.08	1.20E+19	0.00E+00	6.86E+00	6.76E+05	-1.21E-07	4.58E+00	1.44E+05	1.03E+02	1.79E+05	1.03E-01	6.52E-02	5.12E+01	2.01E-01	2.15E+02	2.98E-01	1.93E+01	7.30E+00	1.89E+01	0.00E+00	1.21E+01	1.03E-01	9.69E-05	3.23E-03	7.90E-18	3.78E-03	1.57E-08	4.63E-04	4.10E-17	1.36E-11	1.56E-08	1.96E+01	6.14E-12	1.31E-05	2.52E-09	1.10E-13	4.35E-10	8.47E-10	1.60E-19	3.39E-16	0.00E+00	1.22E-20	-2.44E-14	6.64E+00	-4.09E-44	-1.04E-37	2.14E-01	2.53E-145	9.10E-07
1.29E-07	305.159	1.20E+19	0.00E+00	6.77E+00	6.76E+05	-1.21E-07	5.52E+00	1.44E+05	1.01E+02	1.79E+05	9.04E-02	8.06E-02	5.26E+01	2.00E-01	2.18E+02	2.57E-01	1.84E+01	7.47E+00	1.96E+01	0.00E+00	1.29E+01	1.17E-01	1.43E-04	4.95E-03	1.39E-17	5.71E-03	2.85E-08	7.54E-04	5.22E-17	2.49E-11	1.79E-08	1.96E+01	9.60E-12	1.51E-05	2.88E-09	1.14E-13	7.98E-10	8.47E-10	1.74E-19	4.02E-16	0.00E+00	-3.27E-16	-3.47E-11	6.63E+00	-4.31E-42	-1.33E-36	1.38E-01	2.49E-145	9.06E-07
[truncated: 22,275 more rows]
[truncated: 18 more columns]
